# Supplementary material for: Unfolding of α-helical 20-residue poly-glutamic acid analyzed by multiple runs of canonical molecular dynamics simulations
Source: PeerJ. 2018 May 15;6:e4769. doi: 10.7717/peerj.4769 (PMC5958886; doi:10.7717/peerj.4769)
Supplement: Supplemental Information 5 — The data includes the two initial structures and trajectories of secondary structural elements of all the residues in all the snapshots generated in this study. All the figures and tables in this manuscript were generated based on this raw data. [file peerj-06-4769-s005.gz]

Archive with 68 entries (64 files):
- ss_trajectory
- ss_trajectory/Ide
- ss_trajectory/Sim_3ms
- ss_trajectory/._README.txt
- ss_trajectory/README.txt
- ss_trajectory/Sim
- ss_trajectory/Sim/._sim8.txt
- ss_trajectory/Sim/sim8.txt
- ss_trajectory/Sim/._sim4.txt
- ss_trajectory/Sim/sim4.txt
- ss_trajectory/Sim/._sim5.txt
- ss_trajectory/Sim/sim5.txt
- ss_trajectory/Sim/._sim7.txt
- ss_trajectory/Sim/sim7.txt
- ss_trajectory/Sim/._sim6.txt
- ss_trajectory/Sim/sim6.txt
- ss_trajectory/Sim/._sim2.txt
- ss_trajectory/Sim/sim2.txt
- ss_trajectory/Sim/._sim3.txt
- ss_trajectory/Sim/sim3.txt
- ss_trajectory/Sim/._sim1.txt
- ss_trajectory/Sim/sim1.txt
- ss_trajectory/Sim_3ms/._sim2.txt
- ss_trajectory/Sim_3ms/sim2.txt
- ss_trajectory/Sim_3ms/._sim3.txt
- ss_trajectory/Sim_3ms/sim3.txt
- ss_trajectory/Sim_3ms/._sim1.txt
- ss_trajectory/Sim_3ms/sim1.txt
- ss_trajectory/Ide/._ide11.txt
- ss_trajectory/Ide/ide11.txt
- ss_trajectory/Ide/._ide10.txt
- ss_trajectory/Ide/ide10.txt
- ss_trajectory/Ide/._ide12.txt
- ss_trajectory/Ide/ide12.txt
- ss_trajectory/Ide/._ide13.txt
- ss_trajectory/Ide/ide13.txt
- ss_trajectory/Ide/._ide9.txt
- ss_trajectory/Ide/ide9.txt
- ss_trajectory/Ide/._ide17.txt
- ss_trajectory/Ide/ide17.txt
- ss_trajectory/Ide/._ide16.txt
- ss_trajectory/Ide/ide16.txt
- ss_trajectory/Ide/._ide8.txt
- ss_trajectory/Ide/ide8.txt
- ss_trajectory/Ide/._ide14.txt
- ss_trajectory/Ide/ide14.txt
- ss_trajectory/Ide/._ide15.txt
- ss_trajectory/Ide/ide15.txt
- ss_trajectory/Ide/._ide6.txt
- ss_trajectory/Ide/ide6.txt
- ss_trajectory/Ide/._ide18.txt
- ss_trajectory/Ide/ide18.txt
- ss_trajectory/Ide/._ide19.txt
- ss_trajectory/Ide/ide19.txt
- ss_trajectory/Ide/._ide7.txt
- ss_trajectory/Ide/ide7.txt
- ss_trajectory/Ide/._ide5.txt
- ss_trajectory/Ide/ide5.txt
- ss_trajectory/Ide/._ide4.txt
- ss_trajectory/Ide/ide4.txt
- ss_trajectory/Ide/._ide1.txt
- ss_trajectory/Ide/ide1.txt
- ss_trajectory/Ide/._ide3.txt
- ss_trajectory/Ide/ide3.txt
- ss_trajectory/Ide/._ide20.txt
- ss_trajectory/Ide/ide20.txt
- ss_trajectory/Ide/._ide2.txt
- ss_trajectory/Ide/ide2.txt
