# Supplementary material for: Unfolding of α-helical 20-residue poly-glutamic acid analyzed by multiple runs of canonical molecular dynamics simulations
Source: PeerJ. 2018 May 15;6:e4769. doi: 10.7717/peerj.4769 (PMC5958886; doi:10.7717/peerj.4769)
Supplement: Supplemental Information 5 — The data includes the two initial structures and trajectories of secondary structural elements of all the residues in all the snapshots generated in this study. All the figures and tables in this manuscript were generated based on this raw data. [file peerj-06-4769-s005.gz › ss_trajectory/README.txt]

Files for the trajectories of secondary structural elements.

In the .txt files, each line indicate the secondary structural elements of a snapshot.
Each line consisting of 20 characters corresponding to the secondary structural elements of 20 residues of the PGA.
The time interval between two lines is 20 ps.

The directory "Ide" includes the trajectories of Ide1-20 simulations.
The directory "Sim" includes the trajectories of Sim1-8 simulations for 400 ns. 
The directory "Sim_3ms" includes the trajectories of Sim1-3 simulations for 3 micro-sec.
