# Supplementary material for: Unfolding of α-helical 20-residue poly-glutamic acid analyzed by multiple runs of canonical molecular dynamics simulations
Source: PeerJ. 2018 May 15;6:e4769. doi: 10.7717/peerj.4769 (PMC5958886; doi:10.7717/peerj.4769)
Supplement: Supplemental Information 5 — The data includes the two initial structures and trajectories of secondary structural elements of all the residues in all the snapshots generated in this study. All the figures and tables in this manuscript were generated based on this raw data. [file peerj-06-4769-s005.gz › ss_trajectory/Sim/sim8.txt]

-HHHHHHHHHHHHHHHHHH-
-HHHHHHHHHHHHHHHHHH-
-HHHHHHHHHHHHHHHHTT-
-HHHHHHHHHHHHHHHHTT-
-HHHHHHHHHHHHHHHHTT-
-HHHHHHHHHHHHHHHHTT-
-HHHHHHHHHHHHHHHHHH-
-HHHHHHHHHHHHHHHHHH-
-HHHHHHHHHHHHHHHHHH-
-HHHHHHHHHHHHHHHHHH-
-HHHHHHHHHHHHHHHHTT-
-HHHHHHHHHHHHHHHHHT-
-HHHHHHHHHHHHHHHHHT-
-HHHHHHHHHHHHHHHHTT-
-HHHHHHHHHHHHHHHHHH-
-HHHHHHHHHHHHHHHHT--
-HHHHHHHHHHHHHHHHHH-
-HHHHHHHHHHHHHHHHH--
-HHHHHHHHHHHHHHHHH--
-HHHHHHHHHHHHHHHHT--
-HHHHHHHHHHHHHHHHHT-
-HHHHHHHHHHHHHHHHH--
-HHHHHHHHHHHHHHHHT--
-HHHHHHHHHHHHHHHHHT-
-HHHHHHHHHHHHHHHHTT-
-HHHHHHHHHHHHHHHHHT-
-HHHHHHHHHHHHHHHHHT-
-HHHHHHHHHHHHHHHHHT-
-HHHHHHHHHHHHHHHHHH-
-HHHHHHHHHHHHHHHHTT-
-HHHHHHHHHHHHHHHHHH-
-HHHHHHHHHHHHHHHHTT-
-HHHHHHHHHHHHHHHHHH-
-HHHHHHHHHHHHHHHHHH-
-HHHHHHHHHHHHHHHHTT-
-HHHHHHHHHHHHHHHHHH-
-HHHHHHHHHHHHHHHHTT-
-HHHHHHHHHHHHHHHHTT-
-HHHHHHHHHHHHHHHHHH-
-HHHHHHHHHHHHHHHHHH-
-HHHHHHHHHHHHHHHHTT-
-HHHHHHHHHHHHHHHHTT-
-HHHHHHHHHHHHHHHHHT-
-HHHHHHHHHHHHHHHHHH-
-HHHHHHHHHHHHHHHHHT-
-HHHHHHHHHHHHHHHTT--
-HHHHHHHHHHHHHHHHH--
-HHHHHHHHHHHHHHHHTT-
-HHHHHHHHHHHHHHHHHT-
-HHHHHHHHHHHHHHHHH--
-HHHHHHHHHHHHHHHTT--
-HHHHHHHHHHHHHHHHH--
-HHHHHHHHHHHHHHTTS--
-HHHHHHHHHHHHHHHHH--
-HHHHHHHHHHHHHHHHH--
-HHHHHHHHHHHHHHHHH--
-HHHHHHHHHHHHHHHHT--
-HHHHHHHHHHHHHHHHT--
-HHHHHHHHHHHHHHHHT--
-HHHHHHHHHHHHHHHHS--
-HHHHHHHHHHHHHHHHT--
-HHHHHHHHHHHHHHHTT--
-HHHHHHHHHHHHHHHHH--
-HHHHHHHHHHHHHHHHT--
-HHHHHHHHHHHHHHHTT--
-TTTSHHHHHHHHHHHTT--
-HHHHHHHHHHHHHHHHH--
-TTTTHHHHHHHHHHHHH--
-GGGGHHHHHHHHHHHHH--
-GGGSHHHHHHHHHHHTT--
-TTSSHHHHHHHHHHHTT--
--GGGHHHHHHHHHHHTT--
-GGGGHHHHHHHHHHHTT--
-GGGGHHHHHHHHHHGGG--
-GGG-HHHHHHHHHHTTT--
-GGG-HHHHHHHHHHGGG--
-TTT-HHHHHHHHHHGGG--
-TTT--HHHHHHHHTTSS--
-GGG--HHHHHHHHHHTT--
-TTT--HHHHHHHHHHHH--
-TTT--SHHHHHHHHHHH--
-TTT-SSHHHHHHHHHHH--
-TTT--HHHHHHHHTTSS--
-TTT-THHHHHHHTTTTT--
-GGG-HHHHHHHHHTTTT--
-TTS-HHHHHHHHHTTTT--
-GGG-HHHHHHHHHTTSS--
-GGG-HHHHHHHHHTTSS--
--GGGTHHHHHHHHTTTT--
-GGG-THHHHHHHHHHHT--
-TTS-HHHHHHHHHTTSS--
-TTTS-HHHHHHHHHHHT--
--GGGTHHHHHHHHTSTT--
-TTT-SHHHHHHHHTTTT--
--SS-HHHHHHHHHHHHT--
-TTT--HHHHHHHHHHHT--
-TTT--HHHHHHHHTTSS--
-TTT--HHHHHHHHTTTS--
-TTT--HHHHHHHHHHTT--
-TTTS-HHHHHHHHTTSS--
-TTTS-HHHHHHHHTTSS--
-TTT--HHHHHHHHHSSS--
-TTT--HHHHHHHHTTTT--
-TTTS-HHHHHHHHTTSS--
-TTTS-HHHHHHHHTSSS--
--SSS-HHHHHHHHTTSS--
-TTTS-HHHHHHHHTTSS--
-TTTS-HHHHHHHHTTSS--
-TTTS-HHHHHHHHTTSS--
-TTTS-HHHHHHHHHTTS--
-TTTS-HHHHHHHHHS----
-GGGTSHHHHHHHHHTS---
--TTS-HHHHHHHHHTSS--
--TTS-HHHHHHHHHTTS--
--TTT-HHHHHHHHHTT---
--TTTSHHHHHHHHHT----
--TTSSHHHHHHHHHHT---
-GGGTHHHHHHHHHHH----
-GGGTHHHHHHHHTTT----
-GGGTHHHHHHHHHHH----
--GGGHHHHHHHHHHHS---
--TTSHHHHHHHHHHHS---
-TGGGHHHHHHHHHTT----
-GGG-HHHHHHHHHHHS---
-TTTTHHHHHHHHHHHS---
-TGGGHHHHHHHHHHHS---
--TT-HHHHHHHHHHHS---
-GGGTHHHHHHHHHTTS---
-GGGTHHHHHHHHHTTS---
-GGGTHHHHHHHHHHHS---
-GGGTHHHHHHHHHHHS---
-GGGTHHHHHHHHHHHS---
-GGGTHHHHHHHHHHHS---
-GGGTHHHHHHHHHTTS---
-GGGTHHHHHHHHHTTS---
-GGGTHHHHHHHHHHHS---
-GGGTHHHHHHHHHHHS---
-TTTSHHHHHHHHHHHS---
-GGGTHHHHHHHHHHHS---
-GGGTHHHHHHHHHTTS---
-GGGTHHHHHHHHTTTS---
-GGGTHHHHHHHHHHHS---
-GGGTHHHHHHHHHTTSS--
-GGGTHHHHHHHHTTTS---
-TTTSHHHHHHHHHHHS---
-TTSSHHHHHHHHHHHSS--
-GGGTHHHHHHHHHHHS---
-GGGTHHHHHHHHHHHSS--
-GGGTHHHHHHHHHHHS---
--TTTHHHHHHHHHHHTT--
--TTTHHHHHHHHHHHSS--
-GGGTHHHHHHHHHTTTT--
-GGGTHHHHHHHHHHHS---
-GGGTHHHHHHHHHTTSS--
-GGGTHHHHHHHHHHHSS--
--TTTHHHHHHHHHTTSS--
-HHHHHHHHHHHHHHHSTT-
-GGGTHHHHHHHHHHHSS--
-TTTSHHHHHHHHHTTSS--
-HHHHHHHHHHHHHTTS---
-GGGTHHHHHHHHHHHS---
-GGGTHHHHHHHHTTTTT--
-GGGTHHHHHHHHHTTSS--
-GGGTHHHHHHHHHTTS---
-GGGTHHHHHHHHHHHTT--
--TTTHHHHHHHHHTTS---
-GGGTHHHHHHHHTTTS---
-GGGTHHHHHHHHHTTSS--
--TTTHHHHHHHHHHHS---
-GGGTHHHHHHHHHHHSS--
-GGGTHHHHHHHHHHHTT--
-GGGTHHHHHHHHHTTSS--
--TTTHHHHHHHHHHHS---
--TTTHHHHHHHHTTTSS--
--TTTHHHHHHHHHTTSS--
--TTTHHHHHHHHHTTS---
--TTTHHHHHHHHHTTS---
--TTTHHHHHHHHTTTS---
--TTTHHHHHHHHHTTS---
--TTTHHHHHHHHHHHS---
--TTTHHHHHHHHHTTS---
--TTTHHHHHHHHHHTSS--
--TTTHHHHHHHHHTTS---
--TTTHHHHHHHHHTTS---
--TTTHHHHHHHHHTTS---
--TTTHHHHHHHGGGTS---
--TTTHHHHHHHHTTTS---
--GGGHHHHHHHHTTSS---
--TTTHHHHHHHHTTTS---
--TTTHHHHHHHGGGTS---
--GGGHHHHHHHGGGTS---
--TTTHHHHHHHHHHHS---
--TTTHHHHHHHHTTTS---
--TTTHHHHHHHHTTTS---
--GGGHHHHHHHHTTTS---
--TTTHHHHHHHHTTSS---
--TTTHHHHHHHHTTT----
--TTTHHHHHHHHTTTS---
--TTTHHHHHHTTTTTS---
--TTTHHHHHHHHHTSSS--
-GGGTHHHHHHTTTTTSS--
--GGGHHHHHHHHTTTTT--
--TTTHHHHHHHHTTTS---
---TTHHHHHHTTTTTTT--
---TTHHHHHHTTTTTS---
--GGGHHHHHHHHGGGS---
-GGGSHHHHHHHHTTTS---
--GGGHHHHHHHHTTTS---
--TTSHHHHHHHHTTTS---
-GGGGHHHHHHHHHTTSS--
--TTTHHHHHHHHTTSS---
--GGGHHHHHHHHSTTSS--
-GGGGHHHHHHHHHTTS---
-GGGGHHHHHHHHHTTTT--
--GGGHHHHHHHHTTTS---
--TTTHHHHHHHHTTTS---
--TT-HHHHHHTTTTSS---
--TT-HHHHHTTTTTTS---
---S-HHHHHHTTTTTS---
--SS-HHHHHTTTTTTS---
--SS-HHHHHHTTTTTS---
--SS-HHHHHHTTTTTS---
--SS-HHHHHHTTTTTS---
--SS-HHHHHHTTTTTS---
--SS-HHHHHHHHTTTS---
--SS-HHHHHHHHTTTS---
--SS-HHHHHHHHGGGS---
---SSHHHHHHHHTTTS---
--SS-HHHHHHHHTTTS---
---S-HHHHHHHHTTT----
---S-HHHHHTTTTTT----
--SS-HHHHHHTTGGG----
--SS-HHHHHHHHTTTS---
--SS-HHHHHHHHHTT----
--SS-HHHHHHHHGGG----
--SS-HHHHHTTTTTT----
--SSSHHHHHHHHTTS----
---S-HHHHHHHHTTT----
--SS-HHHHHHHHTTT----
--SS-HHHHHHTTTTT----
--SS-HHHHHHHHTTT----
---S-HHHHHTTTTTT----
--SS-HHHHHHHHTTT----
--SSSHHHHHHTTTTT----
---SSHHHHHHHHGGG----
--SS-HHHHHHHHTTT----
--SS-HHHHHHTTTTT----
--SS-HHHHHHHHTTT----
--SS-HHHHHTTTTTT----
--SS-HHHHHTTTTTT----
---S-HHHHHTTTTTT----
--SS-HHHHHHHHTTT----
--SS-HHHHHHTTTTT----
--SS-HHHHHHTTTTT----
--SS-HHHHHHHHTTT----
--SS-HHHHHHTTTTT----
---S-HHHHHHTTTTS----
---S-HHHHHHHHTTT----
--SS-HHHHHHHSTTT----
---S-HHHHHHHHTTT----
---S-HHHHHHHHTTT----
--SS-HHHHHHTTTTT----
--SS-HHHHHHHHTTT----
--S--HHHHHHHSTTT----
--SS-HHHHHHHHTTT----
--SS-HHHHHHTTTTT----
--SS-HHHHHHTTTTT----
--SS-HHHHHHHHTTT----
--SS-HHHHHHHHTTT----
--SS-HHHHHHHHTTT----
--SS-HHHHHHHHTTT----
--SS-HHHHHHHHTTT----
--S--HHHHHHHHTTT----
--SS-HHHHHHHHTTT----
--SS--HHHHHHHTTT----
--SS-HHHHHHHHTTT----
--SS-HHHHHHHHTTT----
--SS-HHHHHHHHTTT----
--SS-HHHHHHHHTTT----
--SS-HHHHHTTTTTT----
--SS-HHHHHTTTTTT----
--SS-HHHHHTTTTTT----
--SS-HHHHHHHHTTT----
--SS-HHHHHHHHTTT----
--SS-HHHHHHHHTTT----
--SS-HHHHHHHHHTT----
--SS-HHHHHHHHTTT----
--SS-HHHHHHHHTTT----
--SS-HHHHHHHHTTT----
--SS-HHHHHHTTTTT----
--SSSHHHHHHTTTTTS---
--SS-HHHHHHTTTTTS---
--SSSHHHHHTTTTTTS---
--SSSHHHHHHHHTTTS---
--SS-HHHHHHTTTTTS---
--SS-HHHHHHHHTTTS---
--SSSHHHHHHHHTTTS---
--SS-HHHHHHHHHTTS---
--SSSHHHHHHHHHTTS---
--SS-HHHHHHHHHTTS---
--SSSHHHHHHHHHTTS---
--SS-HHHHHHHHHTTS---
--SS-HHHHHHHHTTTS---
--SSSHHHHHHHHTTT----
--SSSHHHHHHHHHHH----
--SSSHHHHHHHHTTT----
--SS-HHHHHHHHHTT----
--SS-HHHHHHHHTTT----
--SS-HHHHHHHHTTT----
--SS-HHHHHHHHTTT----
--SS-HHHHHHHTTTT----
--SS-HHHHHHTTGGGS---
--SS-HHHHHHTTTTT----
--SS-HHHHHHTTTTTS---
--SSSHHHHHHTTTTTS---
--SS-HHHHHHHHTTTS---
--SS-HHHHHHTTTTT----
--SS-HHHHHHHHTTTS---
--SS-HHHHHHHHTTTS---
--SS-HHHHHHTTTTT----
--SS-HHHHHHTTTTT----
--SS-HHHHHHTTTTTS---
--SS-HHHHHHTTTTTS---
--SS-HHHHHHTTTTTS---
--SS-HHHHHHHHHTT----
--SS-HHHHHHTTTTTS---
--SS-HHHHHHTTTTTS---
--S--HHHHHHHHTTTS---
--SS-HHHHHHHHHTTS---
--SSSHHHHHHHHTTT----
--SSSHHHHHHHHTTS----
--SSSHHHHHHHHTTS----
--SSTHHHHHHHHHTT----
--SS-HHHHHHHHTTT----
--SS-HHHHHHTTTTT----
--SS-HHHHHHTTTTT----
--SS-HHHHHHTTGGG----
--SS-HHHHHHHHTTT----
--SS-HHHHHHHTTTT----
--SS-HHHHHHHSGGG----
--SS-HHHHHHTTTTT----
--SS-HHHHHHHTTTT----
--SS-HHHHHHTTTTT----
--S--HHHHHHTTTTTS---
--SS-HHHHHHTTGGGS---
--S-THHHHHHHHTTTS---
--S-THHHHHHHHHTTS---
----THHHHHHHHHHHS---
-----HHHHHHHHHTT----
-----HHHHHHHHHHTS---
-----HHHHHHHHHHHS---
--S--HHHHHHHHHHTTT--
-----HHHHHHHHHHSS---
--S--HHHHHHHHHTTS---
--S--HHHHHHHHHHHS---
--S--HHHHHHHHHHHS---
--S--HHHHHHHHHTT----
--S--HHHHHHHHHHT----
--S--HHHHHHHHHHT----
--S--TTHHHHHHHTT----
--S--HHHHHHHHHHHS---
--S--HHHHHHHHHHH----
--S--HHHHHHHHHHHS---
--S--HHHHHHHHHHT----
--S--HHHHHHHHHHH-S--
-----HHHHHHHHHHHSS--
-----HHHHHHHHHHH----
-----TTHHHHTHHHH-S--
-----TTTTGGGGGGG-S--
-----TTTTGGGTGGGSS--
--S--TTTTTTTTGGG-S--
--S--TTHHHHHHHHTSS--
--S--TTHHHHHHHHT-S--
--S--TTHHHHHHHHT-S--
--S--TTHHHHHHTTSSS--
--S--TTHHHHHHHHHSS--
--S--TTHHHHHHTTSSS--
--S--SSHHHHHHHTS-S--
--S--TTHHHHHHHHT-S--
--S--TTHHHHHHHHT-S--
--S--TTHHHHHHHHTSS--
--S--TTHHHHHHHHT-S--
--S--SSHHHHHHHHTSS--
--S--S-HHHHHHHTT-S--
--S--SSHHHHHHHHT-S--
--S--SSHHHHHHHHT-S--
--S--SSHHHHHHHTT-S--
--S--SSHHHHHHHTT-S--
--S--SSHHHHHHHHT-S--
--S--SSHHHHHHHHT----
--S---SHHHHHHTTS-S--
--S--SHHHHHHHHHS-S--
--S---HHHHHHHHHHSS--
--S--SHHHHHHHHTTSS--
--S---HHHHHHHHHHSS--
--S--SHHHHHHHHHHSS--
--S--SHHHHHHHHHTSS--
--S---HHHHHHHHTTSS--
--S---HHHHHHHHTT-S--
--S--SHHHHHHHHTT-S--
--S--SHHHHHHHHTTSS--
--S--SHHHHHHHHTTSS--
--S--HHHHHHHHHTTSS--
--S--SHHHHHHHHTTSS--
--S--SHHHHHHHTTSSS--
--S---HHHHHHHHHTSS--
--SS--HHHHHHGGGGSS--
--S--HHHHHHHHHTSSS--
--SS-HHHHHHHHHHTSS--
--S--HHHHHHHHHTSSS--
--SS-HHHHHHHHHHHSS--
--SS-HHHHHHHHHHTSS--
--SS-SHHHHHHHHHHSS--
--S---HHHHHHHHHHSS--
--S---HHHHHHHHHHSS--
--S---HHHHHHHHHHSS--
--SS-SHHHHHHHHHHS---
--S-SSHHHHHHHHHH-S--
--SS-SHHHHHHHHTT-S--
--S---HHHHHHHHTT-S--
--S---HHHHHHHHTT-S--
--SS-SHHHHHHHHTT-S--
--SS-SHHHHHHHHHH-S--
--SS-SHHHHHHHHHHS---
--S--SHHHHHHHHHH----
--SS-SHHHHHHHHHH-S--
--SS-SHHHHHHHHTT-S--
--S--SHHHHHHHHHH----
--S---HHHHHHHTTT----
--S--SHHHHHHHHHH----
--SS-SHHHHHHHHHH-S--
--S--SHHHHHHHHTT----
--S--SHHHHHHHHHH----
--S--SHHHHHHHHHH-S--
--S--SHHHHHHHHHH-S--
--S--SHHHHHHHHHH-S--
--S--SHHHHHHHHHH-S--
-----SHHHHHHHHHH-S--
-----SHHHHHHHHHH----
-----SHHHHHHHHHH-S--
-----SHHHHHHHHTT----
--S--SHHHHHHHHHH-S--
--S--SHHHHHHHHHH-S--
--S--SHHHHHHHHTS-S--
--S--SHHHHHHHHTT-S--
--S---HHHHHHHHTT-S--
--S--SSGGGSGGGSS-S--
--S--STTTTHHHHTT-S--
--S--STTTTHHHHTT-S--
-----SSGGGHHHHTT-S--
--S--SSGGGHHHHTT----
-----SGGGSHHHHTT----
-----SHHHHHHHHTT----
-----SSGGGTTGGG-----
-----SSGGGTTGGG--S--
--S--SHHHHHHHHTS----
--S--SHHHHTTGGGT----
--S---HHHHTTTTTS----
--S-SSSTTTTTTSSS----
--S--SHHHHTTGGG--S--
--GGGGTTTTTTTTTS-S--
--GGGGHHHHHHHHSS----
--GGGGHHHHTTTTTS----
--GGGGTGGGTTGGG--S--
--S-TTSHHHHTTTT--S--
--S-TTHHHHHHHHS--S--
--S-TTHHHHTGGGGS-S--
----TTGGGTHHHHTS-S--
----TTGGGTTTGGGS----
----TTHHHHTTTT-S-S--
----TTTGGGTTGGGS-S--
----TTHHHHTTGGGS----
----S-HHHHTTGGGS----
----S-HHHHTTGGGS----
----S-GGGTTTGGGS-S--
----TTGGGTTTTTTS-S--
---GGGHHHHHHHHTT-S--
------GGGTHHHHHSSS--
----TTGGGTTTHHHHSS--
-------TTTHHHHTSSS--
----TTHHHHGGGS-SSS--
--S--GGGGTTTTSTTSS--
--S---STTTTTTSGGGS--
--SS--GGGTTTT-GGG---
--STT-STTTTTSSSSSS--
--S---GGGTTTSSSTTS--
--TTTTGGGTTTSSSSTT--
--GGGGGGGTTTTTGGGG--
--GGGGGGGTSSS-GGGG--
--GGG-GGGTTTTS-TTS--
--GGGGGGGTTTT-GGGT--
--TTTTGGGTSSTTTTTS--
--GGG-GGGTSSTTTTSS--
--GGGGGGGTTGGGTTTS--
--GGGGGGGTGGGTTTTS--
--S---GGGTSTTTGGGS--
--GGGGGGGTSGGGTTTS--
--GGGGHHHHHHHHTTTS--
--GGGGGGGTSTTTTTTS--
--GGGGGGGTGGGTGGGS--
--GGGGGGGTGGGTTTTS--
--GGGGGGGTGGGTTTTS--
--GGGGGGG-GGGTTTTS--
--GGGSGGG-GGGTTTTS--
--SGGGGGG-GGGTTTTS--
--SGGGTTT-HHHHTTTS--
--GGGTGGGGHHHHTTTS--
--HHHHGGG-TTTTTTTT--
--GGG-GGG-GGGTTTTS--
--GGG-GGG-GGGTTTTS--
--GGGSGGGTGGGTTTSS--
--GGGGGGG-HHHHTTTS--
--TTTSSGGGGGGTTTTS--
--GGGSTTT-GGGTTTTS--
--GGGTGGGTGGGTTTTS--
--GGGTGGG-GGGTTTTS--
--SGGGGGG-GGGTTTTS--
--GGGGGGGTGGGTTTTS--
--GGGGGGG-GGGTTTTS--
--GGGGTTT-GGGTTTTS--
--TTTSGGGGGGGTTTTS--
--GGGGTTT-GGGTTTTS--
--GGGSGGGGGGGTTTTS--
--GGGGTTT-GGGTTTTS--
--GGGGGGG-GGGTTTTS--
--GGGGTTTSGGGTTTTS--
--GGGGGGG-GGGTTTTS--
--SGGGTTT-GGGTTTTT--
--TTTTGGG-STTTTTT---
--GGG-TGGGGGGTTTT---
--GGGGTTT-GGGTTTT---
--HHHHTTT--TTTTTT---
--TTTSGGG-GGGTTTT---
--GGGGTTT-GGGTTTTS--
--TTTSTTT-GGGTTTTS--
--TTTTTTT--TTTTTTS--
--TTTTGGG-GGGTTTTS--
--TTTTGGG-GGGTTTTS--
--TTTSGGG-GGGTTTTS--
--SGGGGGG-HHHHSSSS--
--TTTTTTS-GGGTTTTS--
--GGGSGGG-SGGGSSSS--
--GGGSGGG-SGGGTTSS--
--GGGSTTT--GGGSSSS--
--GGGGGGG--GGGTTS---
--TTT-GGG--GGGTTS---
--GGGGGGG-SGGGTTT---
--TTTTTTT--STTTTT---
--TTTSTTT--GGGTTTS--
--GGGGGGG-TTTTTTT---
--TTTSTTT--GGGTTTS--
--TTT-TTT--GGGTTTS--
--GGGSTTT-TTT-TTTS--
--GGGGTTTSTTT-TTT---
--GGGGTTT-SGGGTTT---
--TTTGGGG--TT-TTT---
--TTT-TTT-STGGGGT---
--TTT-TTT--TT-TTT---
--GGG-TTT-SGGGTTT---
--STT-TTTTGGGSTTT---
--TTT-GGG-TGGGTTT---
--GGG-GGG-TTTSTTT---
--GGG-GGG-TGGGTTT---
--GGG-GGG-TTTTTTTS--
--GGG-GGG-TTTTTTT---
--GGG-GGG-TTTTTTT---
--GGG-GGGTTTTSTTT---
--GGG-GGG-SSTTTTT---
--TTTSGGG-TTTTTTT---
--TGGGGGG-GGGGTTTS--
--HHHHGGGSSGGGSTTS--
--GGGTGGG-GGGGSTTS--
--GGGTHHHHGGG-STTS--
--GGGSGGG--GGGTTT---
--GGGSGGGGGGG-TTTS--
--HHHHGGG-TTTT-TT---
--TTTTTTTTTTTSGGG---
--GGGTGGGGTTTS-TT---
--GGGSGGGGGGG-STT---
--GGGTTGGGGGGSTTS---
--GGGTTTTTTTTSGGG---
--GGGTTTTTTTTTGGG---
--GGGT-GGGGGG-GGG---
--GGG-GGG-HHHHGGGS--
--TTT-GGG-HHHHGGGS--
--TTT-GGGGGGG-GGGS--
--TTT-GGGGTTTTGGGS--
--TTT-GGGTTTTS-TT---
--TTT--GGGGGG-GGG---
--TTT-GGGGTTTTTTT---
--TTT-SGGGTTT-GGG---
--TTT--TT-GGGSGGG---
--TTTSHHHHGGGGGGG---
--HHHHGGGTTTTTGGG---
--HHHHGGG-GGGSTTT---
--TTT-GGG-GGGGSTT---
--TTT-GGG-GGGGTTT---
--TTT-TTT-GGGSTTTS--
--TTT-GGG-GGGGGGG---
--TTTSGGG-GGGGTTTS--
--TTT-GGGGGGGGGGG---
--HHHHGGG-GGGGGGG---
--HHHHGGG-GGGGGGG---
--HHHHGGG-GGGGGGG---
--HHHHGGGGTTTSGGG---
--TTT-GGG-TTTSTTS---
--HHHHTTTTTTTSTTS---
--TTT-SGGGTTTTGGG---
--TTT-GGGGTTT-TTS---
--HHHHHHHHTTT-STT---
--GGGSTTTTGGG-TTT---
--TTTSTTTTTTTSTTS---
--TTTSTTTSTTTTTTS---
--TTT-SGGGTTTSTTS---
--TTTSSSTTGGG-SS----
--TTTSTGGGSTT--SS---
--TTTSGGGS-TTSSS----
--TTT-TTTSGGGSSS----
--TTTSTTTTGGG-SS----
--TTTSTTTSGGG-SS----
--TTTSTTTTSTT-SS----
--TTTSTTTTGGG-SS----
--GGGSTTTSGGG-SS----
--GGGSTTTTGGG-SS----
--GGG-TTTSGGG-SS----
--GGGSTTTSGGG--S----
--GGGSTTTTTTT-SS----
--TTT-TTTTGGG--SS---
--TTTSTTTSGGG--S----
--TTTSTTTTTTT-SS----
--TTTSTTTTGGGSSS----
--TTTSTTTTTTT-SS----
--TTTSTTTTGGG-SSS---
--TTTSTTSSTTS-SSS---
--TTTSTTTTTTS-SSS---
--TTTSTTTGGGG-SS----
--TTT-TTTSGGG--SS---
--TTTSTTTSGGG-SS----
--TTTSTTTSGGG-SS----
--TTTSTTTTGGG-SS----
--TTTSTTTTTTT-SS----
--TTTSTTTTSTT-SS----
--TTT-TTTTTTT-SS----
--TTTSTTTTGGG--S----
--TTTSTTTTGGG-SS----
--TTT-TTTTGGG-SS----
--TTTSTTTTGGGSSS----
--TTTSTTTTGGG-SS----
--TTTSTTTTGGG-SS----
--TTTSTTTTTTT-SS----
--TTTSTTTTGGG-SS----
--TTTSTTGGGGG-SS----
--TTTSTTTSGGG-SS----
--TTTSTTTSGGG-SS----
--TTTSTTTGGGS-SSS---
--TTTSTTTSGGG-SS----
--TTTSTTGGGGG-SS----
--TTTSTTGGGGG-SS----
--TTTSTTTTGGG-SS----
--TTTSTTTGGGT-SS----
--TTTTTTTSGGG-SS----
--TTTSTTTSGGG-SS----
--TTTSTTTSGGG-SS----
--TTTSTTTTTTT-SS----
--TTTSTTTTGGG-SS----
--TTTSTTTSGGG-SS----
--TTTSTTTTGGG-SS----
--TTTSTTTTGGG-SS----
--GGGSTTTTGGG-SS----
--TTTSTTTTGGG-SS----
--TTTSTTGGGGG-SS----
--TTTSTTTTGGG-SS----
--GGGSTTTSGGG-SS----
--GGG-TTTTGGG-SS----
--TTTSHHHHTTT-SS----
--TTTSTTTSGGG-SS----
--GGGSTTTSGGG--S----
--TTTTTTTSGGG-SS----
--TTTSTTTSGGG-SS----
--TTTTTTT-GGG-SS----
--TTTSTTTSGGG-SS----
--TTTSTTTSGGG--S----
--TTTSTTTSGGG--S----
--TTTSTTTSGGG-SS----
--TTTSTTSSGGGSSS----
--GGGSTTTSGGG-SS----
--TTTSTTTTGGG-SS----
--TTTSTTTSGGG--S----
--TTTSTTTTGGG--SS---
--TTTSTTGGGGG-SS----
--GGGSTTTGGGG-SS----
--TTTTTTTGGGG--S----
--TTTSTTTSGGG-SS----
--TTTSTTTTGGG-SS----
--TTTSTTTTGGG-SS----
--TTTTTTTSGGG-SS----
--TTT-TTTTGGG-SS----
--TTTSTTTSGGG--S----
--TTTSTTTSGGG-SS----
--TTTSTTTTGGG-SS----
--TTTSTTTTGGG-SS----
--TTTSTTTSGGG-SS----
--TTTSTTTTGGG-SS----
--TTTSTTTSGGG-SS----
--TTT-TTTSGGG-SS----
--TTTSTTTTGGG--S----
--TTTSTTTSGGG-SS----
--TTTSTTTSGGG-SS----
--TTTSTTTTGGG-SS----
--TTTSTTTTGGG-SS----
--TTTSTTTTGGG-SS----
--TTTSTTTSGGG-SS----
--TTTSTTTSGGGSSS----
--TTTSTTTTGGGSSS----
--TTTSTTTTGGGSSS----
--TTTSTTTSGGG--S----
--TTTSTTTSGGG--S----
--TTTSTTTTGGG--S----
--GGGSTTTTGGG-SS----
--TTTSGGGSTTT--S----
--TTTTHHHHGGG--S----
--TTTSTTTTTTT--SS---
--TTTTTTTTTTT--SS---
--TTTSHHHHGGG-SS----
--TTT-TTTTGGG--S----
--TTT-TTT-TTT-SS----
--TTTSTTTTTTT--SS---
--TTT-TTGGGTT-SS----
--TTTSTTTSTTT--S----
--TTTSGGG-TTT--SS---
--TTTSGGGTTTT-SS----
--TTTSTTT-TTT--S----
--HHHHGGG-TTT--SS---
--TTTSHHHHTTT--S----
--TTTSGGGTGGG--SS---
--TTTSGGGSGGG--SS---
--TTTSGGG-GGG--SS---
--TTTSGGGTGGG--SS---
--TTTSGGG-GGG-SS----
--HHHHGGGTTTT-SS----
--HHHHGGGTGGG-SS----
--HHHHGGGTGGG-SS----
--HHHHGGG-GGG-SS----
--HHHHGGG-GGG-SS----
--HHHHTTT-GGG-SS----
--TTTSTTT-GGG-SS----
--TTTSTTT-STT-SS----
--TTT--SS-GGG-SS----
--HHHHGGG-GGG-SS----
--TTT--TTTGGG-SS----
--HHHHGGG-GGG-SSS---
--TTT--TT-GGGSSS----
--HHHHGGG-GGGSSS----
--GGGTGGG-GGGSSS----
--HHHHGGG-TTS-SS----
--HHHHGGG-GGG-SS----
--HHHHGGG-GGG-SS----
--HHHHGGGTGGG-SS----
--GGGTHHHHGGGSSS----
--HHHHGGGTGGG-SS----
--HHHHGGG-GGG-SS----
--HHHHGGG-GGG-SS----
--HHHHGGGTGGG-SS----
--GGGTGGGSGGG-SS----
--TTTSGGG-GGG-SS----
--STTTGGG-GGG-SS----
--GGG-GGG-GGG-SS----
--TTT-GGG-GGG-SS----
--HHHHGGGTGGG-SS----
--GGGSGGG-GGG-SS----
--HHHHGGG-GGG-SS----
--GGGSGGG-GGG-SS----
--GGGSGGG-GGG-SS----
--GGGSGGGTGGG-SS----
--GGGGGGGTGGG-SS----
--GGGGGGGTGGG-SS----
--GGGSGGG-GGG-SS----
--SGGGTTT-GGG-SS----
--GGGSGGG-GGG-SS----
--GGGSGGG-GGG-SS----
--SGGGGGG-GGG-SS----
--TGGGGGG-GGG-SS----
--GGGSGGGTGGG-SS----
--GGGGGGG-GGG-SS----
--SGGG-TTTGGG-SS----
--SGGGGGG-GGG-SS----
---GGGTTT--TT-SS----
--SGGGGGG--TTSSS----
--STTSGGG--TT-SS----
--SGGGTTT--TT-SS----
--GGGGGGG--TT-SS----
--SGGGTTT--TT-SS----
--GGGGGGGS-TT-SS----
--GGGGTTT--TT-SS----
--GGGGTTT--TT-SS----
--GGGGGGG--TT-SS----
--GGGGGGG-GGG-SS----
--GGGSGGG-GGG-SS----
--HHHHGGG-GGGSSS----
--HHHHGGG--TTSSS----
--GGGTGGG-GGG-SS----
--GGGTHHHHGGGSSS----
--GGGTGGG-GGG-SS----
--GGGTGGG-GGG-SS----
--GGGGGGG-GGG-SS----
--GGGTHHHHGGG-SS----
--GGG-GGG-GGG-SS----
--HHHHTTT-GGG-SS----
--GGGSGGGTGGG-SS----
--GGGSGGGTGGG-SS----
--GGGSHHHHGGG-SS----
--GGGSGGGTGGG-SS----
--GGGTGGG-GGG-SS----
--GGG-GGGTGGG-SS----
--GGGSGGG-GGG-SS----
--GGGTGGGTGGG-SS----
--GGGSGGG-GGG-SS----
--GGGSGGG-GGG-SS----
--GGGSGGGTGGG-SS----
--GGGSGGGTGGG-SS----
--GGGSGGG-GGG-SS----
--GGG-GGG-GGG-SS----
--GGGTTTT--TT-SS----
--HHHHGGG--TT-SS----
--SGGGTTT--TT-SS----
--GGGTTTT--TT-SS----
--HHHHTTT--TTSSS----
--GGGTTTT--TT-SS----
--GGGTTTT--TTSSS----
--HHHHGGGTGGGSSS----
--GGG-GGGTGGG-SS----
--HHHHGGG-GGG-SS----
--GGG-GGG-GGG-SS----
--GGGSHHHHGGG-SS----
--GGGSGGG-GGG-SS----
--HHHHHHHHGGG-SS----
--GGG-HHHHGGG-SS----
--GGGSGGGTGGG-SS----
--TTTTGGGTGGGSSS----
--GGGTGGGTGGGSSS----
--GGGTGGG-GGGSSS----
--GGGGTTT--TTSSS----
--GGGSGGG--TT-SS----
--GGGTTTT--TT-SS----
--GGGGTTT--TT-SS----
--GGGSTTT--TT-SS----
--GGGGGGG--TT-SS----
--GGGTTTT--TT-SS----
--GGG-TTT--TT-SS----
--GGGSTTT--TT-SS----
--GGGSTTT--TT-SS----
--GGGSTTT--TT-SS----
--GGGGGGG--TT-SS----
--GGGTTTT--TT-SS----
--GGGSTTT--TT-SS----
--GGGTGGG--TT-SS----
--HHHHGGG--TT-SS----
--GGGSTTT--TT-SS----
--HHHHGGG--TT-SS----
--GGGTTTT--TT-SS----
--HHHHGGG--TT-SS----
--HHHHTTT--TT-SS----
--GGGSTTT--TT-SS----
--HHHHTTT--TT-SS----
--GGG-TTT--TT-SS----
--GGGTGGG---S-SS----
--HHHHGGG--TT-SS----
--TTTSTTT--TT-SS----
--GGGTTTT--TT-SS----
--GGGTTTT--TT-SS----
--GGGSTTT--TT-SS----
--GGGTTTT--TT-SS----
--GGGSTTT--TT-SS----
--GGGTTTT--TT-SS----
--GGGTGGG--TT-SS----
--GGGTTTT--TT-SS----
--HHHHGGG--TT-SS----
--TTT-TTT--TT-SS----
--GGG-TTT--TT-SS----
--HHHHTTT--SS-SS----
--TTTTGGG--TT-SS----
--HHHHTTT--TT-SS----
--HHHHTTT--TT-SS----
--GGGTTTT--TT-SS----
--GGGTTTT--TT-SSS---
--GGGTTTT--TT-SS----
--GGGTTTT--TT-SS----
--HHHHGGG--TT-SS----
--GGGTTTT--TT-SS----
--GGGTTTT--TT-SS----
--GGGTTTT--TT-SS----
--GGGTTTT--TT-SS----
--GGGSTTT--TT-SS----
--GGGTTTT--TT-SS----
--GGGTTTT--TT-SSS---
--HHHHTTT--TT-SS----
--GGGTTTT--TT-SS----
--GGGTGGG--TT-SS----
--GGG-TTT--TT-SS----
--TTTTTTT--TT-SS----
--GGGSTTT--TT-SS----
--GGGSTTT--TT-SS----
--TTTSTTT--TT-SSS---
--SGGGTTT--TT-SS----
--STT-TTT--TT-SS----
--STTTTTT--TT-SS----
--STT-TTT--TT-SS----
--GGG-TTT--TT-SS----
--GGGS-SS--TT-SS----
--GGGTTTT--TT-SS----
--GGGGTTT--TT-SS----
--HHHHTTT--TT-SSS---
--GGGSTTT--TT-SS----
--GGGSTTT--TT-SS----
--GGGTTTT--TT-SSS---
--GGGTGGG--TT-SS----
--GGGSTTT--TT-SSS---
--TTT-TTT--TT-SSS---
--TTTSGGG--TT-SS----
--HHHHTTT--TT-SS----
--GGG-TTT--TT-SSS---
--GGG-TTT--SS-SS----
--HHHHTTT--TT-SS----
--GGGSTTT--TT-SS----
--GGGTTTT--TT-SS----
--GGGTTTT--TT-SS----
--GGG-TTT--TT-SS----
--TTTSTTTS-TT-SS----
--GGG-TTT--TT-SS----
--GGGSTTT--TT-SS----
--HHHHTTT--TT-SS----
--HHHHTTT--TT-SS----
--HHHHTTT--TT-SS----
--TTT-SSS--TT-SS----
--TTTSTTT--TT-SS----
--GGGTTTT--TT-SS----
--HHHHTTT--TT-SS----
--TTT-TTT--TT-SS----
--TTT-TTT--TT-SS----
--TTT-TTT--SS-SS----
--TTT-TTT--TT-SS----
--GGGSTTT--SS-SS----
--GGG-TTT--TT-SS----
--GGGTTTT--TT-SS----
--GGGTTTT--TT-SS----
--GGGTGGG--TT-SSS---
--GGGTTTT--TT-SS----
--GGGTTTT--TT-SS----
--GGGTGGG--TT-SS----
--GGGTGGG--TT-SS----
--GGGTTTT--TT-SS----
--GGGTTTT--TT-SS----
--SGGGTTT--TT-SS----
--GGGTTTT--TT-SS----
--GGGTTTT--TT-SS----
--GGGTTTT--TT-SS----
--GGGTTTT--TT-SS----
--GGGTTTT--TT-SS----
--GGGTTTT--TT-SS----
---TTTTTT--TT-SS----
--STTSTTT--TT-SS----
--GGGSTTT--TT-SSS---
--GGGGTTT--TT-SSS---
--GGGTGGG--TT-SS----
--GGGTTTT--TT-SS----
--GGGTTTT--TT-SS----
--GGGTTTT--TT-SS----
--GGGTTTT--TT-SSS---
--HHHHTTT--TT-SS----
--GGGTTTT--TT-SS----
--HHHHTTT--TT-SS----
--GGGTTTT--TT-SS----
--GGGTTTT--TT-SS----
--GGGTGGG--TT-SS----
--GGGTTTT--TT-SS----
--GGGTTTT--TT-SS----
--HHHHGGG--TT-SS----
--GGGTTTT--TT-SSS---
--GGGTTTT--TT-SS----
--HHHHGGG--SS-SS----
--GGGSTTT--TT-SS----
--HHHHTTT--TT-SS----
--GGGSTTT--TT-SS----
--GGGSTTT--TT-SS----
--HHHHTTT--TT-SS----
--GGGSTTS-GGG-SS----
--GGGTTTT--SS-SS----
--GGGSTTT--TT-SS----
--GGGTTTT--TT-SS----
--GGGTTTT--SS-SS----
--HHHHTTT--TT-SS----
--GGGSGGG--TT-SS----
--GGGTTTT--TT-SS----
--GGGSTTT--SS-SS----
--GGGSTTT--TT-SS----
--GGG-TTT--TT-SS----
--GGG-TTT--SS-SS----
--GGGTTTT--TT-SS----
--GGG-TTT--TT-SS----
--GGGTTTT--TT-SS----
--GGGTTTS--TT-SS----
--GGGTTTT--TT-SSS---
--HHHHGGG--TT-SS----
--STTTGGG--TT-SS----
---TTTTTT--TT-SS----
--STTTTTT--TT-SS----
--STT-TTT--TT-SS----
--STT-TTT--TT-SS----
---TTSTTT--TT-SS----
---GGGTTT--TT-SS----
---TTSTTT--TT-SS----
---TTSTTT--SS-SS----
---GGGTTT--SS-SS----
---TT-TTT--TT-SS----
---GGGTTT--TT-SS----
---TTSTTT--TT-SS----
---TTTTTT--TT-SS----
---TTTTTT--TT-SS----
---TTTTTT--TT-SS----
---SS-TTT--TT-SS----
---TTTTTT--TT-SS----
--GGGTTTT--TT-SS----
--TTTSTTT--TT-SS----
--GGGSTTT--TT-SS----
--GGGTTTT--TT-SS----
--GGGTTTT-GGG-SS----
--GGGTTTT--TT-SS----
--GGGTTTT--TT-SS----
---GGGTTT--TT-SS----
--GGGSTTT--TT-SS----
---TTSTTT--TT-SS----
---GGGTTT--TT-SS----
--GGGGTTT--SS-SS----
---TTSTTT--SS-SS----
---TT-TTT---S-SS----
--GGG-TTT--TT-SS----
--GGGTTTT--SS-SS----
--HHHHTTT--SS-SS----
--GGGTGGG--TT-SS----
--GGGTTTT--TT-SS----
-GGGGTTTT--TT-SS----
--GGGTTTT--TT-SS----
--GGG-GGG--SS-SS----
--GGGSTTT--TT-SS----
--GGGGTTT-GGG-SS----
--STTSTTT--TT-SS----
--SGGGTTT-GGG-SS----
--GGG-TTT--TT-SSS---
--GGG-GGG--SS-SS----
--HHHHGGG--TT-SSS---
--HHHHTTT--SS-SS----
--GGGTTTT--TT-SS----
-HHHHTTTT--SS-SS----
-TTTTTTTT--TT-SSS---
-HHHHSTTT--TT-SS----
--GGGSTTT--TT-SS----
--GGGSTTT--TT-SS----
--GGGSTTT--TT-SS----
--GGGSTTT--TT-SS----
--GGGSTTT--SS-SS----
-TTTTSTTT--TT-SS----
-TTTTSTTT--TT-SS----
--STTSTTT--TT-SS----
-TTGGGTTT--TT-SS----
--GGGSTTT--TT-SS----
--GGGTTTT--TT-SS----
-TTGGGTTT--TT-SS----
--GGGSTTT--TT-SS----
-TTTTSTTT--TT-SS----
-TGGGSTTT--TT-SS----
--STTSTTT--TT-SS----
--GGGSTTT--TT-SS----
-HHHHTTTT--TT-SS----
--GGGSTTT--TT-SS----
--GGGTTTT--TT-SS----
--GGGSTTT--TT-SS----
--GGGSTTT--TT-SS----
--GGGSTTT--TT-SS----
-HHHHSTTT--SS-SS----
-GGGGSTTT--TT-SS----
--GGGTTTT--SS-SS----
--GGG-TTT--SS-SSSS--
--GGGTTTT--TT-SSSS--
-TTGGGTTT--TT-TTS---
--GGGSGGG--TT-SSS---
-HHHHSTTT--TT-SS----
-HHHHSTTT--TT-SSSS--
-TTGGGTTT--TTSSSSS--
-TTGGGTTT--TT-SSSS--
-TGGGSTTT--TT-SSSS--
-TTGGGGGG--TT-SSSS--
--GGGGTTT--SS-SSSS--
-TTTTTTTT--TT-SSSS--
-TTGGGGGG--TT-TT-S--
-TGGGGTTT--SSSSSSS--
--STTSTTT--TT-SS-S--
-TTGGGTTT--TT-SS-S--
-HHHHTTTT--TT-SS-S--
-HHHHSTTT-----TT-S--
-HHHHTTTT---S-SS-S--
-TTGGGTTS---S--S-S--
-TTTTSTTT---S--S-S--
-HHHHSTTT--SS--S-S--
--GGG-TTT--TT--S-TT-
--GGGSTTT---S--TTS--
--GGGSTTT--S---TTS--
-HHHHTTTT--SS--SSTT-
--GGGSTTT--SS--SSTT-
--TTTSTTT--SS--SS---
--TTT-TTT--SS--SSTT-
--TTTSTTT--SS--SSS--
-HHHH-TTT--SS--TTS--
-TTTT-TTT---SS-SSS--
--GGGSTTT--SS--SSS--
-TTGGGTTT---S--SSS--
--GGG-TTT--SS--TTS--
--TTT-TTT---S--S-S--
-GGGGSTTT---S--SSS--
-GGGG-TTT--SS--S-S--
-GGGG-TTT--SS--S-S--
-GGGT-TTT---SS-S-S--
-GGGG-TTT---S--S-S--
-TTTT-TTT---S--S-S--
-GGGTTTTT--SSS-SSTT-
-GGGTSTTT---SS-SSS--
-THHHHTTT--SS--SSTT-
-THHHHTTT--SS--S-S--
-GGGG-TTT--SS--S-S--
-THHHHTTT--TT--S-S--
-GGGGTTTT---S--S-S--
-GGGTSTTT---S--S-S--
-GGGG-TTT---S--S-S--
-GGGGTTTT---S--S-S--
-GGGGTTTT--TT--SSS--
-GGGG-TTT---S--TTS--
-GGGGSTTT---S--SSS--
-HHHHSTTT---S--SSS--
-GGGGTTTT--SS--SSS--
-GGGGSTTT--SS--S-S--
-GGGTSTTT--TT-SSSS--
-GGGGSTTT---S--S----
-GGGT-TTT--SS--S-S--
-GGGG-TTT--SS--S-S--
-GGGG-TTT--SSS-SSS--
-GGGGSTTT--SS--SSS--
-GGGT-TTT--SS--TTS--
-GGGT-TTT--SS--SSS--
-GGGTSTTT--SS--TTS--
-GGGTSTTT--SS--TTS--
--HHHHTTT---S--SS---
--GGGTTTT--SSS-TTS--
-GGGTSTTT--SS--TTS--
-GGGG-TTT--SS--TT---
-GGGT-TTT---S--TT---
-GGGGTTTT--SS--TT---
-GGGGTTTT--SS--TT---
--TTT-TTT--SS--TT---
--GGGTTTT--SS--TTS--
-GGGGTTTT--SS--TT---
--GGG-TTT--SS--TT---
--GGGSTTT---SS-TT---
-THHHHTTT---S--TT---
--GGGTTTT--SS--TTS--
--GGG-TTT--SS--S-S--
--HHHHTTT---S--S-S--
--GGGTTTT--TT-SSSS--
--GGG-TTT--SS--S-S--
--GGG-TTT--SS--TTTT-
--GGG-TTT--SS--SSTT-
--GGGTTTT---S--S-TT-
--HHHHTTT---S--S-TT-
--TTTSTTT---S--SSTT-
-HHHHSTTT---S--S-TT-
-HHHHSTTT---S--SSTT-
--TTTSTTT---S--S-TT-
-GGGGSTTT---S--SSTT-
--TTT-TTT---S--SSTT-
-GGGGSTTT---S--SSTT-
-HHHHSTTT--TT--SSTT-
--GGGSTTS---S--S-TT-
-GGGTSTTT---S--S-TT-
-THHHHTTT---S--S-TT-
--HHHHTTT---S--S-TT-
--GGGTTTT---S--S-TT-
-THHHHTTT---SS-S-S--
-HHHH-TTT---SSGGGS--
-GGGT-TTT--SSSGGGS--
-THHHHTTT---SSGGGS--
--HHHHTTT---SSGGGS--
--HHHHTTT---S-TT-S--
--HHHHTTT---SSTTSS--
--TTT-TTT---S-GGGS--
--TTS-TTT--SSSGGGS--
--TTT-TTT---SSSSTTT-
--GGGTTTT--SSSTTTTT-
--TTT-TTT--SSSTGGGT-
--GGG-TTT--SSSSGGGT-
--GGG-TTT---SSSGGGT-
--HHHHTTT--SSSGGGGT-
--GGG-TTT--SSSSGGGT-
--STTTTTT--SSSTTTTT-
--HHHHTTT--SSSTTTTT-
--GGGTTTT--SSSHHHHH-
--GGGTTTT--SSSTTTTT-
--GGG-TTT--SSSHHHHT-
--STTSTTT--SSSHHHHT-
--TTT-TTT--SSSHHHHH-
--GGGSTTT--SSSHHHHH-
--GGGTTTT--TTSHHHHT-
--GGGSTTT--TTSTTTTT-
--TTTSTTT--TTSTTTTT-
--GGGSTTT--TTSHHHHT-
--TTTSTTT--TTSTTGGG-
--GGG-TTT--TTSTTGGG-
--GGGSTTT--TTSTTGGG-
--GGG-TTT--SSSHHHHT-
-GGGG-TTT-TTTSHHHHT-
--GGGTTTT--SS-TTGGG-
--GGGSTTT--TT-HHHHT-
--GGG-TTT--TT-TTGGG-
--GGGGTTT--TTSHHHH--
--TTTSTTT--TT-HHHHT-
--GGG-TTT--TTSTTTT--
--TTTSTTT--TTSTTGGG-
--TTTSTTT--TTSTTTTT-
--TTTSTTT--TTSSGGGT-
--TTTTTTT--TTSGGGG--
--TTTSTTT--TTSTTTTT-
--TTTSGGG--TTSHHHHH-
--TTTSTTT--TT-TTTTT-
--TTTSTTT--TT-HHHHH-
--TTTSTTT--SSSTTTTT-
--TTTSTTT--TTSTTTTT-
--TTTSTTT--TTSTTTTT-
--TTTTTTT-SSSSHHHH--
--TTTTTTTSTTSSHHHHT-
--TTTTTTTSSSSSTGGGT-
--TTTSTTTSSSSSTTGGG-
--TTTTTTTSSSSSTTTTT-
--TTTTTTT-SSSSTTTTT-
--TTTSTTTSSS-STTTTT-
--TTTTTTT-SSSSGGGGT-
--TTTTTTS-SSSSHHHHH-
--TTTTTTT--SSSHHHHT-
--TTTSTTT--S-STTGGG-
--TTTSTTT-SSSSGGGT--
--TTTSTTT--SSSGGGS--
--TTTSTTS-SSSSHHHH--
--TTTSTTT-SS-STTTTT-
--TTTSTTT--SSSHHHHH-
--TTTSGGG--SSSHHHHT-
--GGGS-TT--SSSHHHHH-
--TTTS-TT--SSSGGGGT-
--TTTS-TT--SSSTGGGT-
--TTT--SS-SSSSHHHHT-
--TTTS-SS--SSSHHHHT-
--TTTS-SS--SSSHHHHH-
-GGGTS-SS--SSSTTTTT-
--TTTS-TT--SSSTTGGG-
--TTTS-SS-SSSSHHHHH-
--TTTS-SS-SSSSGGGT--
--TTTS-SS--SSSGGGT--
--TTTS-TT--SSSHHHH--
--TTTS-TT--SSSGGGS--
--TTTS-TT--SSSGGGS--
--TTTTTSS--SSSGGGS--
--TTTS-TT-SSSSGGG---
--TTTS-TT--SSSSGGG--
--TTTT-TT--SSSTTTT--
--TTTS-TT--SSSTGGG--
--TTTS-TT--SSSTTGGG-
--TTTS-TT--SSSHHHHT-
--TTTS-TT--SSSHHHH--
--TTTS-TT--SSSHHHHT-
--TTTS-TT--SSSHHHH--
--TTTT-SS--SSSHHHH--
--TTTS-TT--TTSHHHH--
--TTTT-TT--TT-TTTT--
--TTTS-TT--SSSHHHH--
--TTTS-SS--SSSHHHH--
--TTTS-TT--SSSTTGGG-
--TTTS-TT-SSSSHHHH--
--TTTSGGG-SSSSTTTT--
--TTTS-TT-SSSSHHHHH-
---SS--TT--SSSHHHHH-
--TTTS-SS--SSSTTTTT-
--TTTS-TT--SSSTTTTT-
--TTTTGGG--SS-HHHHH-
--TTTS-TT--SSSHHHHH-
--GGG--TT--TTSTTTTT-
--GGG--TT--TTSHHHHH-
--TTT--TT--TT-TTTTT-
--TTT--TT--TT-TTTTT-
--TTTS-SS--TT-HHHHH-
--TTT--TT--TT-HHHHH-
--TTT--SS-STT-HHHHH-
--TTT--TT--TT-HHHHH-
--TTT--SS--TT-HHHHH-
--TTT--TT--TTSTTTTT-
--TTT--TT--TT-HHHHH-
--STT--SS--SS-TTTTT-
--TTT--S--SSS-GGGT--
--GGG--S---TT-HHHH--
--TTS-----SSSSHHHH--
--GGG--S---TT-HHHH--
--TTT--S---TT-TTGGG-
--TTS--S---TTSTTTTT-
--TTS--S---TT-TTTTT-
--TTS------SS-TGGGT-
--TTT-----SSSSTTTTT-
--GGG------SSSTTTT--
--TTS------SSSTTTTT-
--TTS------TTSHHHHH-
--TTSS-----TTSTTTTT-
--TTTS-----TT-TTTTT-
--TTSS-----TTSGGGGT-
--GGG--S---TTSTTGGG-
--TTTS-S---TTSTGGGT-
--TTT--SS--SSSSHHHH-
--GGGS-SS--SSSTGGGT-
--TTTS-SS---SSTTTTT-
--GGGS-SS----STTGGG-
--GGG--S-----STTTTT-
--TTTS-SS--SSSTTGGG-
--TTTS--S--SSSTTGGG-
--HHHH--S--SSSTTGGG-
--TTTSSSS--S-STTTTT-
--HHHH--S--TT-TGGG--
--TTTS--S--SSSTTTTT-
--TTTS--S--TT-TTGGG-
--TTT---S--TTSTTTTT-
--TTTS--S--TT-HHHHT-
--TTT--SS--TTSHHHHT-
--GGGS-SS--TTSTTTT--
--STTS-SS--TTSHHHHH-
--GGGS-SS--TTSTTTTT-
--GGGS-SS--TTSHHHHH-
--GGGS-SS--TTSHHHHH-
--GGGS-SS--TTSTTTTT-
--GGGS-SS--TT-TTGGG-
--HHHHTTS--SSSHHHH--
--GGGT-SS--TT-HHHHT-
--HHHH-SS--TT-HHHH--
--HHHHTTS--TTSTTTS--
--HHHHTTS--SSSTTTS--
--GGGTTTS--TTSTTTS--
--HHHHTTS--SS-TTSS--
--HHHHTTS--SS-TTTS--
--HHHHTTS--TTSTTTS--
--GGGTTTS--SSSTTTS--
--GGGGTTS-GGGSTTTS--
--TTTTTTS--TTSTTTS--
--GGGTTTS--TTSTTTS--
--GGGT-SS--TT-TTTS--
--HHHHTTS--TTSTTTT--
-HHHHSTTS--TTSTTTT--
--HHHHTTS--SSSTTTS--
--TGGGTTS--SSSHHHH--
-HHHHHTTS--SSSHHHH--
--GGGTTTS--SSSHHHH--
-HHHHSTTS--SSSHHHH--
-TTTTTTTS--SSSHHHH--
--GGGTTTS--TT-HHHH--
-TTTTTTTS--TT-HHHH--
-TTGGGTTS--TT-HHHH--
-HHHHHTTS--SSSHHHH--
--HHHHTTS--TT-TTTT--
-TGGGTTTS--TT-HHHH--
-HHHHSTTS--TT-HHHH--
-HHHHTTTS--SSSHHHH--
-HHHHTTTS--SSSHHHH--
-HHHHHTTS--TT-HHHH--
-HHHHHTTS--TTSTTTS--
-HHHHHTTS--TTSTTTS--
-HHHHSTTS--TTSHHHH--
-TTGGGTTS--TTSHHHH--
-HHHHTTTS--SSSHHHH--
-HHHHTTTS--SS-TTTT--
-HHHHTTTS--TT-GGGS--
-HHHHTTTS--SS-GGGG--
-TTGGGTTS--TT-SSTT--
-TTGGGTTS--TT-TTTT--
-TTGGGTTS--TT-STTT--
-HHHHTTTS--TT-GGGT--
-TTGGGTTS--TT-GGGG--
-TTGGGTTS--TT-TTTT--
-HHHHSTTS--TT-GGGS--
-TTTTTTTS--SS-HHHH--
-TTGGGTTS--TT-SGGG--
-TTGGGTTS--SS-GGGT--
-TTGGGTTS--TT-GGGT--
-TTTTTTTS--TT-HHHH--
-TTGGGTTS--SS-SGGG--
-TTTTSTTS--TT-HHHH--
-TTGGGTTS--SS-GGGT--
-TTGGGTTS--TT-HHHH--
-TTGGGTTS--SS-HHHHT-
-TTGGGTTS--TT-HHHH--
-TTGGGTTS--TT-TTGGG-
-TTTTSTTS--TT-TTGGG-
-TTTTSTTS--TT-HHHH--
-HHHHTTTS-TTS-HHHHH-
-HHHH-SSS-TTT-TTTTT-
-HHHH-TTS-TTT-HHHHH-
-HHHH-TTS-TTT-HHHHH-
-HHHH-TTS-TTTSGGGGT-
-HHHHSTTS-TTTSHHHHH-
--TTTSTTS-TTS-TTTTT-
-TTGGGTTS-TTTSTTTT--
-TTGGGTTS-TTTSHHHHT-
-HHHH-TTS-TTTSTTGGG-
-TTTT-TTS-TTT-TTGGG-
-TTGGGTTS-TTT-TTTTT-
-TGGG-TTS-TTTSHHHHH-
-GGGG-TTS-TTTSTTTTT-
--GGGSTTS-TTTSTTTTT-
-TTTTSTTS-TTTSTGGG--
-GGGG-TTS-TTTSTTTTT-
--GGGSTTS-TTTSTTTTT-
--TTT-TTS-TTTSTTTTT-
-GGGG-TTS-TTT-SHHHH-
-HHHH-TTS-TTT-HHHH--
-TTGGGTTS-TTT-SGGG--
--GGG-TTS-TTT-HHHHT-
--GGGTTTS-TTTSTTGGG-
-TTGGGTTS-TTTSSGGGT-
--GGG-TTS-TTTSTTTTT-
-HHHHSTTS-TTTSSHHHH-
-TGGGSTTS-TTT-TTGGG-
-TTTTSTTS-TTT-SHHHH-
--GGGSTTS-TTTSSHHHH-
-TTGGGTTS-TTTSHHHHH-
-TGGG-TTS-TTT-HHHHH-
-HHHHSTTS-TTTSTTGGG-
-HHHHTTTS-TTT-HHHHT-
-TTTT-TTS-TTTSHHHH--
-TTTT-TTS-TTTSHHHHT-
-TTTT-TTS-TTTSHHHHT-
--GGG-TTS-TTTSHHHHT-
-TTTTSTTS-TTTSHHHHT-
-HHHH-TTS-TTTSHHHHH-
-HHHH-TTS-TTT-HHHHT-
-TTGGGTTS-SSSSHHHHT-
-GGGG-TTS-TTTSHHHH--
-HHHH-TTS-TTTSHHHH--
-GGGTSTTS-TTTSHHHH--
-TTTTSTTS-TTTSTTTTT-
--GGG-TTS-TTTSHHHH--
--GGG-TTS-TTTSHHHH--
--TGGGTTS-TTS-TTTS--
--HHHHTTS-STT-TTTS--
--STTTTTS-TTT-TTTS--
--TTTSTTS-TTTSGGGS--
--TTTSSSS-TTTSTTTS--
--HHHHTTS-GGGSGGGS--
-GGGTT-SS-TTTSGGG---
--TTTSTTS-TTTSTTTS--
--GGGSTTS-TTTSTTTS--
--GGG-TTS-TTTSTTSS--
--TTTS-SS-TTTSTTSS--
--TTTSTTS-TTTSGGGS--
--GGGSTTS-TTTSTTS---
--TTTSTTS-TTSSTTTS--
--TTTSSSS-TTTSTTTS--
--TTTSSSS-TTTSGGGS--
--TTTS-SS-TTTSTTTS--
--TTT--SS-TTTSTTTS--
--TTTS-SS-TTTSTTTS--
--TTTS-SS-TTTSTTT---
--TTTS-SS-TTTSTTTS--
--TTTSSSS-TTTSTTSS--
--TTTSTTS-TTTSHHHH--
--TTTS-SS-TTSSHHHH--
--TTTS-SS-TTT-HHHH--
--TTTS-SS-TTT-GGGT--
--TTTS-SS-TTTSTTTS--
--TTTS-SS-GGGSHHHHT-
--TTTS-SS-TTTSTTTTT-
--TTT--SS-TTTSHHHHT-
--TTTS-SS-GGGSHHHH--
--TTTS-SS-TTTSHHHHT-
--TTTS-SS-GGGSHHHHT-
-GGGTS-SS-GGGSTTGGG-
--GGG--SS-TTTSHHHH--
--TTTS-SS-TTTSHHHHT-
--TTTS-SS-TTTSHHHH--
--TTTS-SS-GGGSHHHH--
--TTTS-SS-TTTSHHHHT-
--TTTSSSS-TTT-HHHHT-
--TTTSTTTTTTTSHHHH--
--TTTTTTTTTTTSTTTTT-
--TTTTSSS-TTTSHHHH--
--TTT-SSS-TTTSHHHHT-
--TTTSSSS-TTTSTTTS--
--TTTSTTTTTTTSTTTTT-
--SSSSSSS-TTTSTTT---
--TTTTSSS-TTTSTTTTT-
--TTTSSSS-TTTSTTTTT-
--TTSSTTS-TTTSTTTTT-
--SSSSTTS-TTTSTTTTT-
--SSTTTTS-TTTSTTTTT-
---S--SSS-TTTSTTTTT-
---SSSSSS-TTTSTTTTT-
---SSTTTS-TTTSTTTTT-
--SSSSSSS-TTTSTTTTT-
---S-TTTS-TTTSTTTTT-
---SSTTTS-TTT-TTTTT-
---S-TTTS-TTTSTTTTT-
---S-TTTS-TTT-TTTTT-
---SSTTTS-GGG-TTTTT-
---SSTTTS-GGGSTTTTT-
--SSTTTTS-TTTSTTTTT-
---S--SSS-GGGSTTTTT-
--SS--TTS-GGGSTTTTT-
--SSS-TTS-GGGSGGGTT-
--SSSGGGS-TTTSTTTTT-
--SS--TTS-GGGSTTTTT-
--TTTSTTS-TTTSTTTTT-
--TTS-TTS-STTSTTTS--
--TTS-TTS-GGGSTTT---
---STTTTS-TTTSTTTTT-
--SGGGTTS-TTTSTTTTT-
--GGG-TTS-TTTSTTTTT-
--GGGS-SS-TTTSTTTTT-
--GGGGTTS-TTTSTTTTT-
--SGGGTTS-GGGSTTTS--
--GGG-TTS-TTTSTTTS--
--TT--SSS-TTTSTTTS--
--TT--TTS-GGGSTTTS--
--TT--TTS-GGGSGGGS--
--TT--TTS-STTSTTSS--
--TTS-TTS--TTSTT-TT-
--TT--TTS-TTTSTTTTT-
--TTS-TTS-TTTSGGGTT-
--TT--SSS-TTT-GGGTT-
--TT--SSS-TTS-TT-TT-
--TT--SSS-TTT-GGGTT-
--TT--SS--TTT-TTTTT-
--TTS-TT--TTT-GGGTT-
--TT--SS--TTS-TT-TT-
--GGG-TT--GGG-TTTTT-
--TTS-TT--GGG-TTTS--
--TTS-SS--GGGSGGGTT-
--SSS-TT--TTS-GGGTT-
--TT--TT--TTT-TTTTT-
--TTS-TT--TTT-GGGTT-
--TT--TT--TTT-TTTTT-
--TTS-TT--GGG-GGGTT-
--TTS-TT--TTTSTTTTT-
--GGG-TT--TTTSGGGTT-
--GGG-TT--TTTSGGGTT-
--TTS-SS--TTTSGGGTT-
--TT--TT--TTT-GGGTT-
--GGG-TT--TTT-TTTTT-
--TT--TT--GGG-TTTTT-
--TTS-TT--TTT-HHHHT-
--GGG-TT--GGG-GGGTT-
--TTS-TT--TTT-TTTTT-
--TT--TTS-GGG-GGGTT-
--TTTTTT--TTT-GGGTT-
--TTS-TT--TTT-TTTTT-
--GGG-TT--TTS-TTTTT-
--GGG-TT--GGG-GGGTT-
--TTS-TT--TTTSGGGTT-
--GGG-SS--TTT-TTTTT-
-GGGG-TT--TTT-GGGS--
--TT--TTS-TTT-TTTTT-
--TTSSTTS-TTT-GGGTT-
--TTS-TT--GGGSGGGTT-
--GGG-TTS-TTT-TTTTT-
--TTSSTTS-TTT-GGGTT-
--TTSSSS--TTTSTTSTT-
--GGGTTTS-TTSSTTGGG-
--GGGSTTS-TTT-HHHHT-
--STTSTTS-GGG-GGGTT-
--GGGSTT--GGG-TTSS--
--TTS-TTS-TTTSGGGTT-
--TTS-TT--GGGSGGGTT-
--TTSSTT--TTT-GGGS--
--TTS-TT--TTT-GGGTT-
--TTS-TTS-TTTSGGGTT-
--TTS-TT--TTT-GGGTT-
--TTS-TT--GGG-GGGTT-
-GGGS-TT--GGG-GGGTT-
--TTS-TT--TTT-GGGS--
--TT--TT--TTTSGGGTT-
--TTS-TT--TTT-TTSTT-
--TT--TT--TTSSGGGTT-
--TT--TT--TTT-GGGTT-
--TT--TT--TTT-TTTTT-
--TT-GGGS-GGG-TTTTT-
--TT-GGG--TTTSTTTTT-
--TT--TT--GGG-GGGTT-
--TT--TT--GGG-GGGTT-
--TT-GGG--TTT-GGGTT-
--TT--TT--TTT-TTTTT-
--GGGGGG--TTT-GGGTT-
--TT-GGGS-TTT-GGGTT-
--GGG-TT--TTTSGGGTT-
--TTS-TT--GGG-TTTTT-
--TT--TT--TTTSTTGGG-
--GGG-TT--TTTSSGGGG-
--TTS-TT--TTTSTTGGG-
--TT--TT--TTTSTTGGG-
--GGG-TT--TTTSTTGGG-
--TTS-TT--TTTSTTTTT-
--TT--SS--TTT-TTGGG-
--TT--TT--TTT-SGGGG-
--TT--TT--TTTSTTTTT-
--TT--TT--TTTSGGGTT-
--SS--TT--TTTSTTGGG-
--TT--TT--TTT-GGGTT-
--TT--TT--TTTSGGGTT-
--TT--TT--TTT-TTTTT-
--TT--TT--TTS-TTTTT-
--GGGGGG--TTTSGGGS--
--TT-GGGS-TTT-GGGS--
--TTTGGG--TTT-GGGS--
--GGGTTTS-TTT-GGGS--
--TTSTTTS-GGG-GGGS--
--GGGTTS--TTT-GGGT--
--GGGTTSS-GGG-GGGS--
--TTSTTTS-GGG-TTSS--
--TTTGGGS-GGG-GGGS--
--GGGTTS--TTS-TTTTT-
--GGGTTTS-TTT-GGGS--
--GGGSSSS-TTSSTTTTT-
--GGGSSSS-GGGSTTTTT-
--GGGSSSS-TTTSHHHHT-
---SSSSSS-GGG-TTTTT-
--TTSSSSS-GGGSTTTTT-
--TTSSSSS-TTT-TTTTT-
--TT-SSSS-GGGSTTTTT-
--TTSSSSS-TTTSHHHHT-
--TTSSTT--GGG-HHHHT-
---TTSSSS-TTT-TTTTT-
--TTS-TTS-TTTSTTTTT-
--TTSSSSS-GGGSHHHHT-
--GGGSTT--GGG-HHHHT-
--SSSSTTS-TTT-HHHHT-
--TTSSTTS-GGGSGGGT--
--TTSSTTS-TTTSHHHHH-
--TTSSTT--TTT-HHHHT-
--GGGSTTS-TTTSHHHH--
--TTS-TT--GGG-HHHH--
--GGG-TT--GGG-HHHHT-
--GGGSSS--TTT-HHHHT-
--GGGSSS--TTT-HHHHT-
--GGGTTS--TTT-HHHHT-
--TTS-TT--TTTSHHHHT-
--SSTTTT--TTTSGGGT--
--TTS-TT--TTS-TTTTT-
--GGG-SSS-TTTSGGGTT-
--TTS-TTS-GGGSGGGTT-
--GGG-TTS-TTTSGGGTT-
--TTS-TT--TTT-GGGTT-
--GGGGTT--TTT-TTTTT-
--GGG-TT--TTT-GGGTT-
--GGGSTT--TTT-GGGS--
---TT-TT--TTT-TTTTT-
--GGGSTTS-TTT-GGGTT-
---TTSTT--TTT-HHHHT-
---GGGTTS-TTT-HHHHT-
---SGGGTS-TTSSTTTTT-
---TTTTTS-TTTSHHHHT-
---TTSTT--TTT-HHHHT-
--TTS-TTS-TTTSTTTTT-
--GGGSTTS-GGG-TTTTT-
--GGG-TT--TTT-HHHHT-
--TTS-TT--TTT-HHHHT-
--TTS-TTS-TTT-TTTTT-
--GGGSTT--TTTSTTTTT-
-GGGGGGGS-GGG-TTTTT-
--SGGGGG--TTTSHHHHT-
--TTGGGG--TTTSTTTTT-
--SGGGGG--TTTSHHHHT-
--SGGGTT--TTSSTTTTT-
--SGGGTT--TTTSTTTTT-
--GGGGGGS-TTSSTTTTT-
--TGGGGT--GGG-GGGTT-
--GGGGGGS-GGG-GGGTT-
--HHHHTT--GGG-GGGTT-
--TGGGGTS-TTS-GGGTT-
---THHHHS-GGG-GGGS--
---STTSSS-TTSSGGGTT-
---TTSTT--TTSSGGGTT-
--GGGGGGS-GGG-TTTTT-
---TTSTT--GGG-HHHHT-
--GGGSTTS-TTT-GGGTT-
--GGGSTTS-GGG-TTSTT-
--GGGGGG--GGG-GGGTT-
--GGGTTSS-GGG-GGGTT-
--GGGTTSS-GGG-GGGTT-
--GGGTTSS-TTS-GGGTT-
--GGGTTSS-TTTSTTSTT-
--TTTGGG--GGG-GGGTT-
--TTSSSSS-TTT-GGG---
--TTSSSSS-GGG-GGGTT-
--SSSSSSS-GGGSTT-S--
--TTS-SSS-TTSSGGGS--
--TTS-SS--GGG-TTTTT-
--TTS-SS--TTSSGGGTT-
--TTTGGG--TTT-GGGS--
--TTGGGGS-GGG-GGGS--
--GGGGGG--GGG-GGGS--
--GGGTTSS-GGG-GGG---
--GGGTTSS-TTTSGGGS--
---SGGGTS-TTT-GGGTT-
---GGGGG--GGG-GGG---
--TTSSTTS-GGG-GGG---
--TTSGGG--TTS-GGG---
--GGGGGGS-TTT-GGGS--
--TTSGGG--GGG-GGGS--
--GGGSTTS-GGG-TT-S--
--GGGTTSS-GGG-GGGS--
---SSTTTS-TTT-GGGS--
--GGGGGG--TTT-GGGS--
--TTTGGG--GGG-GGGS--
--TTTGGG--GGG-GGGTT-
--TTSGGGS-TTT-GGGTT-
---TTGGGS-GGG-GGGS--
--GGGGGGS-GGG-GGGTT-
--TTTGGGS-GGG-GGGS--
--GGGSTT--TTT-GGG---
---SSGGGS-TTS-GGGGG-
--TTTGGG--GGG-GGG---
--TTSSTT--TTT-TT----
--TTSSTTS-TTT-TT----
--GGGSTT--TTT-GGGTT-
--GGGSTTS-TTTSGGGG--
--GGG-TT--GGG-GGGTT-
--STTSTTS-TTT-GGGTT-
--TTTGGG--TTT-GGGTT-
--GGGGGGS-TTT-GGGTT-
--TTS-TTS-TTT-GGGS--
--TTSSTTS-GGG-GGGS--
--TT--TTS-TTTSGGGS--
--SSGGGT--TTT-GGGTT-
--SGGGGG--TTT-GGGTT-
--GGGGGGS-TTT-GGGTT-
--GGGTTSS-TTT-GGGTT-
--GGGSTTS-TTTSGGGTT-
--GGGGGGS-TTT-GGGTT-
--TGGGGGS-TTTSGGGTT-
--GGGGGGS-TTT-GGGTT-
--GGGGGG--TTTSGGGTT-
--GGGSSSS-TTT-GGGS--
--SGGGGT--TTT-GGGS--
--GGGGGT--TTT-HHHHT-
--GGGTTS--TTT-TTTTT-
--TGGGGT--TTTSHHHHT-
--TGGGGT--TTT-HHHHT-
--GGGSTTS-TTTSHHHH--
---GGGGGS-TTTSHHHH--
--TTGGGTS-TTT-HHHHT-
--TGGGGGS-TTT-TTTT--
--TGGGGT--TTT-HHHHT-
--TTGGGTS-TTTSHHHHT-
--TTGGGT--TTTSHHHHT-
---TTSTTS-TTTSTTTTT-
--GGGSTTS-TTT-HHHHT-
--GGG-TT--TTTSHHHH--
--GGGTTTS-TTT-HHHH--
--TTS-SSS-GGG-TTTTT-
--TT--TT--TTTSHHHHH-
--TT-GGG--GGGSHHHHT-
--TT-GGG--TTTSSGGG--
--TT--TT--TTTSHHHHT-
--TT--TT--TTT-HHHHT-
--TT--TT--TTT-TTGGG-
--SS--TT--TTTSHHHHT-
--TT--TTS-GGGSHHHHT-
--SS--TT--TTTSHHHHT-
--TT--TT--TTTSHHHHH-
--SS--TT--TTTSTTTTT-
--SS--TTS-TTTSSTTTT-
--SS--TT--TTTSTTTTT-
--SS--SSS-TTTSTTTTT-
--TT--SSS-TTTSTTGGG-
--SS--TT--TTTSHHHHT-
---S--TTS-TTTSTTGGG-
---S--TT--TTTSHHHHT-
--SS--TT--TTT-HHHHT-
--SS--TT--GGGSHHHH--
--SS--TT--TTTSHHHHT-
--TT--TT--TTTSHHHHT-
--GGG-TT--TTTSHHHHT-
--GGG-TTS-TTT-HHHHT-
--GGG-TT--GGGSTTGGG-
--GGG-TTS-GGGSHHHH--
--TTS-TTS-GGG-HHHHT-
--TTS-TT--TTTSHHHHT-
--TTS-TT--TTTSHHHHT-
--TTS-TTS-TTTSHHHHT-
--TTS-TTS-TTTSHHHHT-
--TTS-TTS-TTTSHHHHT-
--TTS-TTS-TTTSTTGGG-
--GGG-TTS-TTTSHHHHT-
--TTS-TTS-TTTSHHHHH-
--TTS-TTS-GGG-HHHHH-
--GGG-TTS-TTTSHHHHH-
--GGG-TTS-TTT-HHHHT-
--TTS-TTS-TTTSTTTTT-
--GGG-TTS-TTTSTTTTT-
--TTS-TTS-GGG-TTTTT-
--TTS-SSS-TTTSHHHHH-
--TTS--SS-TTT-HHHHH-
--TTS-TTS-TTTSHHHHH-
--TTS-TTS-GGGSHHHHH-
--TTS-TTS-GGGSHHHHH-
--GGG-TTS-TTTSTTTTT-
--GGGGGGS-TTTSHHHHH-
--GGG-TTS-TTT-HHHHH-
--TTS-TTS-TTT-HHHHT-
--TTS-TTS-TTT-HHHHT-
--GGG-TTS-TTT-HHHHT-
--GGG-TTS-GGG-STTT--
--GGG-TTS-TTS-HHHHT-
--GGG-SSS-TTTSHHHHH-
--GGG-SSTTTTT-HHHHH-
--GGG-SSTTTTT-HHHHH-
--TTT-SSSSTTTSHHHHH-
--GGG-SSTTTTTSHHHHH-
--GGG--STTTTT-HHHHH-
--GGGGSSTTTTTSHHHHH-
--GGG-SSTTTTT-HHHHH-
--GGG-SSTTTTT-HHHHT-
--GGGGSSSSGGG-HHHHT-
--GGG-SSTTGGGSSHHHH-
--GGG-SSTTGGG-HHHHT-
-GGGT-SSSSTTT-HHHHH-
--GGG-SSTTGGG-TTTTT-
--GGG-SSTTTTT-TTTTT-
--GGG-SSTTGGG-SHHHH-
--GGGSSSSSTTT-HHHHH-
--GGGTSSSSTTT-TGGGT-
--GGGTTTSSTTS-TTTTT-
--TTTSSSTTGGG-SHHHH-
--HHHHSSTTGGG-HHHHH-
--GGGTTTSSGGG-SHHHH-
--GGGTTTSSTTT-HHHHH-
-THHHHTTS-TTT-SGGGT-
--HHHHTTS-TTT-TTTTT-
--HHHHTTS-GGG-TTTTT-
--HHHHTTS-TTT-SHHHH-
--HHHHTTS-GGG-SHHHH-
--GGGTTTS-GGG-HHHHH-
--HHHHTTS-GGG-TTTTT-
--HHHHTTS-GGG-HHHHH-
--HHHHTTS-GGG-TTTTT-
--GGGTTTS-GGG-GGGGT-
--GGGTTTS-GGG-SGGGT-
--GGGTTTS-GGG-THHHH-
--GGGTTTS-GGG-TTTTT-
--GGGTTTS-GGG-HHHHT-
--HHHHTTS-TTT-HHHHT-
--HHHHTTS-GGG-HHHHT-
--HHHHTTS-TTT-TGGG--
--HHHHTTS-GGG-HHHHT-
--GGGTTTS-GGG-HHHH--
--GGGTTTS-GGG-TGGG--
--GGGTTTS-TTT-SGGG--
--HHHHTTS-GGG-HHHH--
--HHHHTTS-TTT-GGGG--
--GGGTTTS-GGG-HHHH--
--HHHHTTS-GGG-HHHH--
-GGGGTTTS-TTT-TTTT--
--GGGTTTS-GGG-TTTT--
--GGGTTTTTGGG-STTT--
--GGGTTTS-GGG-SGGG--
--STTTTTSSGGG-SGGG--
--GGGTTTS-TTT-HHHH--
--GGGGSSTTGGG-SSTT--
--TTTSSSSS-TT-HHHH--
--TTTTSSSS-TT-HHHH--
--TTTTSSSS-TT-GGGT--
--TTTSSSSS-TT-GGGT--
--TTTTSSSS-TT-GGGG--
--TTTSSSSS-TT-GGGG--
--TTTSSSSS-TT-GGGT--
--TTTTSSSS-TT-HHHH--
--HHHHSSS--TT-GGGT--
--TTTTSSSS-TT-GGGT--
--TTTTSSSS-TT-GGGT--
--SGGGSSS--TT-GGGT--
--GGGSSSSS-TT-HHHH--
--GGGSSSSS-TT-STTT--
--SGGGSSS--TT-SGGG--
--TTTTSSSS-TT-SGGG--
--TTTTSSSS-TT-HHHH--
--TTTTSSSS-TT-SGGG--
--TTTTSSSS-TT-STTT--
--TTTTSSSS-SS-STTT--
--HHHHSSSS-TT-STTT--
--HHHHSSS--TT-SGGG--
--SGGGSSSS-SS-GGGT--
--HHHHSSS--TT-TTTT--
--HHHHTTSS-TT-TGGG--
--HHHHSSSS-SS-STTT--
--STTTSSSS-TT-TGGG--
--GGGTSSSS-TT-STTT--
--GGGTTTSS-TT-STTT--
--HHHHSSSS-TT-SGGG--
--TTTSSSS--TT-SGGG--
--GGGGSSSS-TT-SGGG--
--GGGTSSS--TT--TTT--
--GGGGSSS--TT--TTT--
--GGGGSSS--TT-GGGT--
--GGGTSSSS-TT-STTT--
--GGGSSSSS-TT-SSTT--
--SGGGSSS--TT-HHHH--
--SGGGSSSS-TT-HHHH--
--SGGGSSSS-TT-SGGG--
---TTTSSS--TT-TTTT--
---TTTSSSS-TT-HHHH--
---TTTSSSS-TT-SGGG--
---TTTSSSS-TT-GGGT--
---TTTTTSS-TT-STTT--
---TTTSSSS-TT-STTT--
--GGGTSSSS-TT-SSTT--
--GGGSSSSS-TT-HHHH--
--HHHHTTSS-TT-HHHH--
--TTTSSSS--TT-HHHHT-
--HHHHSSSS-TT-HHHHT-
---TTTTTSS-TT-TTTTT-
---TTTSSSS-TT-TTGGG-
---TTTTTSS-TT-TTGGG-
---TTTTTSS-TT-HHHHT-
--GGGSSSSS-TT-HHHH--
--TTTTSSSS-SS-HHHH--
--GGGTSSS--SS-HHHHT-
--GGGTSSS--SS-HHHH--
--GGGSSSSS-SS-STTT--
--GGGSSSSS-TT-GGGT--
--GGGGSSSS-TT-STTT--
--GGGGSSSS-TT-STTT--
--GGGTSSS--TT-SGGG--
--GGGGSSSS-TT-TTGGG-
--TTTTSSSS-TT-HHHHT-
--GGGGSSSS-TT-TTGGG-
--GGGSSSSS-TT-TTGGG-
--GGGGSSS--TT-TTTTT-
-HHHHTSSS--TT-HHHHT-
--GGGGSSSS-TT-TTGGG-
--GGGSSSSS-TT-HHHHH-
--GGGGSSS--TT-HHHHH-
--GGGGSSSS-TT-HHHHH-
--GGGSSSSS-TT-HHHHH-
--HHHHSSSS-TT-HHHHT-
--HHHHSSSS-SS-HHHHT-
-HHHH-SSSS-TT-HHHHH-
--GGGSSSSS-TT-SHHHH-
--GGGSSSS--SS-SGGGT-
--GGGSSSS--TT-TTTTT-
--TTTTTTSSGGG-TTGGG-
--TTTSSSSS-TT-SHHHH-
--GGG-SSTT-TT-THHHH-
--GGGSSSSS-TT-HHHHT-
--GGGTSSS--TT-HHHHH-
--TTTSSSSS-SS-SHHHH-
--GGGSSSSS-TT-HHHHH-
--HHHHSSSS-TT-HHHHH-
--TTTTSSSS-TT-HHHHH-
--GGGGSSSS-TT-HHHHH-
--HHHHTTSS-TT-TTTTT-
--SGGGSSSS-TT-TTTTT-
--GGGSSSSS-TT-TTTTT-
--HHHHSSSS-TT-TTTTT-
--HHHHSSSS-TT-TTGGG-
--HHHHSSSS-TT-HHHHT-
--TTTSSSSS-TT-HHHHT-
--TTTSSSSS-TT-HHHH--
--HHHHSSSS-SS-HHHHH-
--TTTSTTSS-TT-HHHHH-
--TTTTTTSS-TT-TTTTT-
--GGGSSSSS-TT-HHHHH-
--GGGTTTSS-TT-HHHHH-
--SSTTSSS--TT-STTT--
--TTTTSSSS-SS-GGGT--
--TTTTSSSS-TT-GGGTT-
--HHHHTTSS-TT-HHHH--
--TTTTTTSS-TT-GGGT--
--TTTTSSSS-SS-GGGT--
--TTTTTTSS-SS-HHHHH-
--TTTTTTSS-TT-SGGGT-
--TTTTTTSS-TT-SHHHH-
--TTTTSSSSGGG-SGGGT-
--HHHHSSSS-TT-HHHHH-
--TTTTSSSS-TT-SHHHH-
--TTTTSSSS-TT-SGGGT-
--TTTTSSSS-TT-SGGGT-
--TTT-SSS--TT-HHHHH-
--TTTTSSSS-TT-HHHHH-
--TTTTSSSS-TT-HHHHH-
-HHHHSSSSS-TT-SSTTT-
-HHHHTSSSS-TT-TTGGG-
--GGGSSSSS-SS-HHHHT-
-HHHHTSSSSTTS-HHHHT-
--GGGSSSSSTTS-HHHHT-
--GGGSSSSS-TT-SGGG--
-TGGGS-SSS-TT-SGGGT-
--GGGSSSSS-SS-TGGGG-
-TGGGSSSSSGGG-TGGGT-
-TTGGGSSS-TTS-HHHHH-
-HHHHSSSSSTTS-HHHHT-
-HHHHSSSSSTTS-HHHHT-
-TTTS--SSSTTS-TTTTT-
-HHHH-SSSSTTS-SGGGT-
-TTGGGSSSSTTS-TTTTT-
--HHHHSSSSTTS-TTTTT-
-HHHHSSSSSTTS-SHHHH-
--TTTSSSSSTTS-HHHHH-
-TTGGGSSSS-SS-HHHHT-
--TTT-SSSSTTS-HHHHT-
-HHHHSSSSS-SS-TTTTT-
--TTT-SSSS-SS-HHHHH-
-HHHHTTSSS-TT-HHHHH-
-HHHHTSSSS-SS-HHHHH-
-HHHHTTSSS-SS-TTGGG-
-TTGGGTTSSTTS-HHHHH-
-HHHHSSSSS-TT-TTGGG-
-TTTTSSSSS-SS-TTGGG-
-TTGGGTTSS-SS-HHHHH-
-HHHHTTTSS-SS-HHHHH-
-HHHHSTTSS-SS-HHHHH-
-TTGGGTTSSGGG-HHHHH-
-HHHHSTTSSTTT-TTGGG-
-HHHHS-STTTTT-HHHHT-
--TTTSTTTTTTT-HHHHT-
-HHHH-TTTTTTT-HHHHH-
-HHHH-TTS-TTT-HHHHH-
-TTGGGTTTTTTS-HHHH--
-HHHHTTTSSTTT-HHHHT-
-TTGGGTTTTTTT-HHHHH-
-TTTT-TTSSTTS-HHHHT-
-HHHHSTTSSTTT-HHHH--
-HHHHSTTSSTTS-HHHHT-
--GGGSTTSSTTS-TTGGG-
--TTTSTTS-TTT-TTTTT-
-HHHHTTTSSTTS-TTGGG-
-TTGGGTTS-TTT-HHHHT-
-HHHHSTTSSTTS-HHHHH-
-HHHHTTTSSTTT-HHHHT-
-HHHHSTTSSTTT-HHHHH-
-HHHHSTTSSTTS-TTGGG-
-TTGGGTTSSTTT-HHHHT-
--GGG-TTSSGGG-HHHHH-
-GGGG-TTSSTTT-TTTT--
--HHHHTTSSTTT-TTGGG-
-TTGGGTTSSTTT-HHHHH-
-GGGGSTTSSTTS-HHHH--
-HHHHTSSSSTTT-HHHH--
-HHHHTTTS-TTT-TTGGG-
-HHHHTTTS-TTS-HHHH--
-HHHHSTTSSTT--TTGGG-
-TTGGGTTSSTTS-TTGGG-
-HHHHTTTS-TTT-TTGGG-
-TTGGGTTS-TTS-HHHHT-
-HHHHTTTS-TTT-TTGGG-
-TTGGGTTSSTTT-HHHH--
-TTGGGTTSSTTT-HHHHH-
-HHHHSTTS-TTT-HHHH--
-HHHHSTTS-TTT-HHHHT-
-HHHHTTTSSTTT-HHHHT-
-HHHHTTTSSTTT-HHHHT-
-HHHHTTTS-TTT-SGGGT-
-TTTTSTTS-TTT-HHHHT-
-HHHHTTTS-TTT-HHHHT-
-HHHHTTTS-TTT-TTGGG-
-HHHHHTTS-TTT-HHHH--
--TTTTTTS-TTT-HHHHT-
--TTTSTTS-GGG-HHHHH-
--TTTTTTSSTTT-TTTT--
--TTTSTTSSTTT-GGGG--
--TTTTTTSSGGG-GGGS--
--GGGTTTSSGGG-GGGG--
--TTTTTTSSTTT-GGGS--
--TGGGTTSSGGG-SGGG--
--GGGGTTS-TTT-TTGGG-
--SGGGTTSSTTT-HHHHH-
--GGGGTTS-TTT-HHHHT-
--TTTSTTS-TTT-HHHHH-
--TTTTTTS-TTT-SGGGG-
--TTTTTTS-TTT-TTTT--
--TTTTTTS-TTT-STTT--
--SGGGTTSSTTT-HHHHT-
--GGGGTTSSTTS-TTTT--
--SGGGTTS-TTT-HHHH--
--TTTTTTS-TTT-HHHHH-
--GGGGTTS-TTS-HHHHH-
--TTTTTTSSTTT-HHHHH-
--TTTTTTSSGGG-HHHHH-
--TTTTTTSSTTS-HHHHH-
--TTTTTTSSTTS-HHHHH-
--TTTSTTS-TTT-TTGGG-
--TTTTTTSSTTT-HHHHT-
-HHHHTTTS-TTS-HHHHT-
-TTGGGTTSSTTT-HHHHH-
-HHHHTTTSSTTS-HHHHH-
-HHHHTTTS-TTS-HHHHT-
--GGGSTTS-TTT-TTGGG-
-TTGGGTTS-TTT-HHHHH-
--GGG-TTSSTTT-HHHHH-
--GGGGTTS-TTT-HHHHH-
--TTTTTTS-TTT-HHHHH-
--TTTSTTS-TTT-HHHHH-
--SSTTTTS-TTT-HHHHH-
--TTTSTTS-TTT-HHHHH-
--HHHHTTS-TTT-HHHHH-
--SGGGTTSSTTT-SHHHH-
--TTTTTTSSTTS-HHHHH-
--HHHHTTSSGGG-TTGGG-
--SGGGTTSSGGG-HHHHH-
--STTTTTSSGGG-HHHHH-
--SGGGTTSSGGG-HHHHH-
--GGGTTTSSGGG-HHHHH-
--SGGGTTSSGGG-HHHHH-
--GGGTTTS-GGG-HHHHH-
--STTTTTS-GGG-HHHHH-
--SGGGTTSSGGG-HHHHH-
--TGGGTTS-GGGSHHHHH-
--GGGTTTSSGGG-HHHHH-
--SGGGTTSSGGGSHHHHH-
--STTTTTS-TTT-HHHHH-
--STTTTTSSGGG-HHHH--
--SGGGTTS-GGG-TTGGG-
--SGGGTTS-TTS-HHHHT-
--SGGGTTS-GGG-HHHHT-
--GGG-TTS-GGG-HHHHT-
--HHHHTTS-GGG-HHHHT-
--HHHHTTS-STT-HHHHT-
--GGGTTTS-STTSHHHHH-
-HHHHHTTS--TTSTTGGG-
-HHHHSTTS-STTSTTTTT-
--GGGTTTS--TT-HHHHH-
-TGGGTTTS-STT-TTGGG-
-TTGGGTTS-STT-HHHHT-
-HHHHTTTS-STT-TTGGG-
-HHHHHTTS-STTSTTGGG-
-HHHHSTTS-GGGSHHHHT-
-HHHHHTTS-STTSTTTTT-
-TTGGGTTS-STT-HHHHH-
-TTGGGTTS-SSS-TTGGG-
-HHHHHTTS-STTSHHHHT-
-HHHHTTTS-GGG-TTTTT-
-TTGGGTTS-SSSSTTGGG-
-HHHHSTTS--TTSTTGGG-
-HHHHTTTS-GGGSTTTTT-
-HHHH-TTS-STTSHHHHT-
-HHHHTTTS-GGGSTTTTT-
--TTTSTTS--TTSTTTTT-
-HHHHTTTS--TTSHHHHT-
-HHHHTTTS--TTSTTGGG-
--TTT-SSS--TTSTTTTT-
-HHHH--SS--TTSTTTTT-
--TTT--SS-STT-TTTTT-
--GGG-SSS-GGG-TTGGG-
--TTT-SSS-SSS-SGGG--
-HHHH-SSS-STT-TTGGG-
--GGG-SSS-TTT-SGGG--
--TTT--SS-GGG-TGGG--
--TTT---S-TTS-TTTT--
--TTT---S-GGG-HHHHT-
--TTT---S-TTT-TTGGG-
--GGG--SS-GGG-HHHHT-
--STT-SSS-STTSHHHH--
--GGG--SS-GGG-TTGGG-
--GGG--SS-GGG-HHHH--
--TTT--SS-GGGSHHHHT-
--GGG--SS-GGGSTTTT--
-GGGT--SS-GGG-HHHHT-
--TTT--SS-GGGSHHHHT-
--GGG-SSS-GGG-HHHHT-
--TTT-TTS-STT-HHHH--
--GGG-TTS-GGG-HHHHT-
--STTSTTS-STTSTTTTT-
--GGG-TTS-STT-TTGGG-
--GGGSTTS-STT-HHHHT-
--GGG-TTS-STT-HHHHT-
--TTT-TTS-STTSHHHHH-
--GGG-TTS-GGG-TTTTT-
--GGGSTTS-GGGSTTTT--
--GGGTTTS-STTSTTTS--
--GGGTTTS-GGGSHHHH--
--GGG-TTS-GGGSHHHH--
--GGGSTTS-STTSHHHH--
--GGGSTTS-STTSHHHHT-
-TTTT-TTS-STTSHHHHT-
--GGG-TTS-STTSHHHH--
--GGG-TTS-STTSHHHHT-
--GGGSTTS-STTSHHHH--
--GGGTTTS-STTSTTGGG-
--GGGS-SS-GGG-HHHHT-
--GGGTTTS-GGGSTTGGG-
--GGG-TTS-STTSTTTT--
--GGGTTTS--TTSGGGGT-
--GGGSTTS-GGG-TTGGG-
--GGGTTTS-GGG-HHHH--
--GGG-TTS-GGGSHHHHT-
--GGGTTTS-GGGSHHHH--
--GGG--SS-GGGSHHHHT-
--GGG--SS-STT-HHHH--
--GGG--SS-GGGSTTTS--
--GGG--SS-GGGSHHHHT-
--GGG--SS-GGGSHHHH--
--GGG--SS-GGGSHHHHT-
--GGG--SS-GGGSHHHH--
--GGG--SS-GGGSHHHHT-
--GGG--SS-GGGSHHHHT-
--GGG--SS-TTTSHHHHT-
--GGG--SS-GGGSHHHHT-
-TGGG--SS-GGGSHHHHT-
--GGG--SS-GGGSHHHH--
--GGG--SS-GGGSHHHHT-
--TTS--SS-GGGSHHHHT-
--GGG--SS-GGGSHHHH--
--GGG--SS-GGGSHHHHT-
--GGG--SS-GGGSHHHH--
--GGG--SS-GGGSHHHH--
--GGG--SS-TTTSHHHH--
--TTT--SS-GGGSHHHH--
--GGG--SS-TTT-HHHH--
--STT--SS-GGGSGGGT--
--GGG--SS-GGGSHHHH--
--GGG--SS-GGGSHHHH--
-GGGG--SS-GGGSHHHH--
--GGG--S--TTT-HHHH--
--GGG--SS-GGG-HHHHH-
--TTT--S--TTS-HHHHH-
--GGG--SS-TTT-HHHHH-
--GGG--SS-GGG-HHHHT-
--GGG--SS-GGG-HHHHT-
-HHHH--SS-TTT-HHHHH-
-HHHH--SS-TTT-HHHHT-
-HHHH--SS-TTT-TTGGG-
--TTT--SS-TTTSHHHH--
-GGGT--SS-TTT-HHHHH-
--GGG--SS-GGGSHHHHH-
--TTT--SS-GGG-HHHHH-
-TTTT--SS-GGGSHHHHT-
--TTT--SS-TTTSHHHHT-
-HHHH--SS-GGGSHHHHT-
-GGGT--SS-GGGSHHHHT-
-GGGT--SS-GGG-HHHHT-
-GGGT--S--TTTSHHHHH-
-HHHH-TT--TTS-HHHHT-
-HHHH-TTS-GGG-HHHHH-
-TGGG-TTS-TTT-HHHHT-
-HHHH--SS-GGG-HHHHT-
-GGGS-TTS-GGGSHHHHH-
-TGGG-TTS-GGG-HHHHH-
-GGGG--SS-TTT-HHHHH-
-TTTT-TTS-GGG-TTTTT-
-TTTT-TTS-GGGSHHHHH-
-TTTT-SSS-GGG-HHHHH-
-HHHH-TTS-TTT-HHHHH-
-HHHH-TTS-TTTSHHHHH-
-HHHH--SS-TTT-GGGTT-
-TTTT-TTS-TTTSHHHHH-
-TTTT-TTS-TTT-HHHHH-
-TTTT-TTS-GGG-HHHHH-
-TTTT--SS-GGG-HHHHH-
--GGG-TTS-GGG-HHHHH-
-GGGG-TTS-GGG-HHHHH-
-GGGG-TTS-TTT-HHHHH-
-TTTT--SS-TTTSHHHHH-
-TTTT-TTS-GGGSHHHHH-
--SGGGTTS-TTTSHHHHH-
--GGG--SS-TTTSHHHHH-
--GGGGTTS-TTT-HHHHH-
--GGGGTTS-TTT-HHHHH-
--GGG-TTS-TTT-HHHHH-
--GGG-TTS-TTTSHHHHH-
--TTTTTTS-TTT-HHHHH-
--GGGSSSS-GGG-HHHHT-
--GGGGTTS-GGGSHHHHH-
--GGG-TTS-TTTSHHHHH-
--TTT-TTS-TTT-HHHHH-
--GGG-TTS-TTTSHHHHH-
--SGGGTTS-GGG-HHHHH-
--GGGTTTS-GGGSHHHHH-
--TTTSTTS-TTTSHHHHH-
-HHHH-TT--GGGSHHHHH-
-HHHH-TT--GGGSHHHHH-
-HHHHTTTS-GGGSHHHH--
--GGG-TTS-TTTSHHHHH-
--TTT-TTS-GGG-HHHHH-
--TTTSTTS-TTTSHHHHH-
--TTTSTT--GGGSHHHHT-
--TTT--S--GGGSHHHHT-
--TTT-SSS-TTT-HHHHT-
--TTT-SSS-GGG-GGGG--
--TTT--SS-GGG-TTT---
--TTT-SSS-GGG-HHHH--
--GGG-TTS-GGG-HHHH--
--TTT--SS-TTT-STTT--
--TTT-TTS-GGG-HHHH--
--TTT--SS-GGGSHHHH--
--GGG-TTS-TTT-HHHH--
--GGG-SSS-GGG-GGGT--
--GGG-TTS-TTT-TTTT--
--GGG-TTS-TTTSHHHH--
--GGGSTTS-TTTSHHHH--
--GGG-TTS-GGGSHHHH--
--TTT-TTS-TTTSHHHH--
--GGGS-SS-TTTSHHHH--
--GGG-TTS-GGGSHHHH--
--TTT-TTS-TTTSHHHH--
--STT-TTS-TTTSTTTT--
--GGG-TTS-TTTSHHHH--
--GGG-TTS-TTTSHHHH--
--TTTSTTS-TTT-HHHH--
--GGG-TTS-GGG-SGGG--
-HHHH-TT--TTT-STTT--
--TTT-TT--TTT-SGGG--
-HHHHTTTS-TTT-HHHH--
-HHHH-TTS-TTTSGGGT--
-HHHH-TTS-TTTSHHHH--
--TTT-TTS-TTTSTTTTT-
--GGG-TTS-TTTSTTTTT-
--GGG-TTS-TTTSHHHHT-
--GGG-TTS-GGG-HHHHH-
--GGG-TTS-TTTSHHHHT-
--GGG-TT--TTT-HHHHT-
--TTS-TTS-TTTSTGGG--
--GGGSTTS-TTTSTTGGG-
--GGGSTTS-TTT-HHHHT-
--STTSTTS-TTTSHHHHH-
-TTTT-SSS-TTTSHHHHT-
-TGGG-TTS-TTTSHHHHH-
--TTT--SS-TTT-HHHHH-
--GGG-TTS-TTT-HHHHH-
--STT-TT--TTTSHHHHH-
--GGG-TTS-TTTSHHHHH-
--TTT-TT--TTTSTTTTT-
--GGG-TT--TTTSHHHHH-
--GGG-TTS-GGG-HHHHH-
--STT-TTS-TTTSSGGGT-
--TTT-TTS-TTTSTTGGG-
--GGG-TTS-TTT-HHHHT-
--TTTTTTS-TTTSHHHHT-
--GGG-TTS-TTTSHHHHH-
--GGG-TTS-TTT-HHHHT-
--GGG-TTS-TTTSHHHHH-
--GGG-TTS-TTTSHHHHH-
--TTT-TT--TTTSHHHHT-
-TTGGGTTS-TTT-TTTTT-
-HHHHTTTS-GGGSHHHHT-
-HHHH-TTS-TTTSHHHHT-
--GGG-TTS-GGGSHHHHT-
-HHHH-TTS-GGGSHHHHT-
-TTTT-TTS-STT-TTGGG-
-TGGG-TTS-GGGSHHHHT-
-TGGG-TTS-TTTSHHHHT-
-TTGGGTTS-GGGSHHHHH-
--STT-TTS-GGG-HHHHT-
-HHHHTTTS-GGGSTTGGG-
--GGG-TTS-GGGSHHHHH-
-HHHHTTTS-GGGSHHHHH-
-TGGG-TTS-GGGSHHHHH-
--GGG-TTS-GGGSHHHHH-
-HHHH-TTS-GGGSHHHHT-
-TTGGGTTS-TTT-HHHHH-
-TTGGGTTS-TTT-HHHHH-
--TTT--SS-TTTSTTTTT-
--GGG-TTS-TTT-SSGGG-
--GGG-TTS-TTT-TTTT--
--STT-TTS-TTTSGGGGT-
--GGG-TTS-TTT-TGGGG-
--GGG-TTS-GGG-TTTTT-
--GGG-TTS-TTT-HHHHH-
-TTTT-TTS-TTTSHHHHH-
--GGG-TTS-GGGSTTTTT-
-TTTT-TTS-TTTSHHHHH-
-HHHHTTTS-TTTSSHHHH-
-HHHHTTTS-TTSSHHHHH-
-HHHHSTTS-TTTSHHHHH-
-HHHH-TTS-GGGSHHHHH-
-HHHH-TTS-GGGSHHHH--
-HHHH-TTS-TTT-TGGGT-
-TGGG-TTS-TTT-SHHHH-
-HHHH-TTS-GGG-HHHHH-
-TTGGGTTS-TTTSHHHHH-
-TGGG-TTS-TTTSHHHHH-
-TGGG-TTS-GGGSHHHHT-
--GGG-TTS-GGGSHHHHT-
--GGG-TTS-TTT-HHHHT-
-HHHH-TTS-GGG-HHHHT-
-HHHH--SS-GGGSHHHHH-
-HHHH--SS-TTT-HHHHT-
-HHHH--SS-TTTSHHHHT-
-HHHH--SS-TTT-TTGGG-
-HHHH--SS-SSSSTTTTT-
-HHHH-SS--STTSHHHHT-
-HHHH-SSS-GGG-SGGG--
-HHHH--SS-SSSSHHHHT-
-HHHH-SSS-GGG-HHHHH-
-HHHH--SS-GGG-TTGGG-
-HHHH--SS-GGG-TTTTT-
-HHHH-SSS-GGG-TTTTT-
-HHHH-SSS-TTSSTTTTT-
-HHHH--SS-TTSSHHHHH-
-TTTS-SSS-GGGSHHHHT-
-TTTS-SS--SS--TTTTT-
-HHHH-SSS-SSS-TTGGG-
-GGGT-SSS-GGG-HHHHT-
--GGG-SS--STT-HHHHH-
--TTT-SS--GGG-HHHHH-
--GGG-SSS-SSSSHHHHH-
--GGG--SS-GGG-HHHHH-
-GGGG-TTS-TTS-HHHHH-
--TTT-SSS-TTS-HHHHT-
--GGG-SSS-TTS-HHHHH-
-GGGS-SS--SSS-HHHHH-
--TTS-SS--STT-HHHHH-
--TTS-SS--TTS-TTGGG-
-GGGT-SSS-STT-HHHHH-
-TTTT-SSS-GGGSHHHHT-
-HHHH-SSS-GGGSHHHHH-
--TTT--SS-GGGSHHHHH-
--TTT-SSS-GGG-HHHHH-
-HHHH--SS-GGG-HHHHH-
--TTS--SS-GGG-HHHHH-
--GGG--SS-GGGSHHHHT-
-GGGT--SS-GGGSHHHH--
--TTT-SSS-TTS-HHHHT-
--GGG-SSS-GGG-HHHHH-
--GGG-SSS-GGG-HHHHH-
--TTT-SSS-GGG-HHHHT-
--GGG-SSS-GGG-HHHHH-
--TTT-SS--GGG-HHHHT-
--TTT-SSS-GGG-HHHHT-
-GGGT-SSS-GGG-HHHHT-
-GGGT-SSS-GGG-TTGGG-
--TTT--SS-GGGSHHHH--
-HHHH--SS-GGGSHHHHT-
--TTT-SS--GGG-TTGGG-
-HHHH--SS-GGG-HHHH--
-HHHH-SSS-STT-TTGGG-
-HHHH-SSS-TTS-TTGGG-
--TTT-SSS-TTS-HHHH--
-HHHH--SS-GGG-HHHH--
-HHHH--S--GGG-TTGGG-
-HHHH--SS-GGGSHHHHT-
-HHHH-SSS-GGG-HHHH--
-HHHH--SS-GGGSHHHHT-
-HHHH-TTS-GGGSHHHHT-
-HHHH-TTS-GGGSHHHHT-
-HHHH-TTS-TTS-TGGGG-
-HHHH-TTS-GGGSHHHH--
-HHHH--SS-GGG-HHHHT-
-TTTT--SS-GGGSTTGGG-
-TTTT--SS-GGG-HHHHT-
-HHHH--SS-TTTSHHHHH-
--TTT-TTS-GGG-TTGGG-
-HHHH-TTS-STT-HHHHH-
-HHHH--SS-GGG-HHHHT-
-HHHH-TTS-GGG-HHHHT-
-TTTT--SS-GGG-HHHHH-
-HHHH--SS-GGGSTTTTT-
-HHHH-TTS-GGG-HHHHH-
-HHHH-TTS-GGG-TTTTT-
--TTT--SS-GGG-TTTTT-
-HHHH--SS-GGG-TTTTT-
-HHHH--SS-TTTSTTGGG-
--TTT--SS-GGG-HHHHT-
-HHHH--SS-TTTSHHHHT-
-HHHHTTTS-GGG-HHHHH-
-TTGGGTTS-GGG-TTTTT-
-TTGGGTTS-GGG-HHHHH-
-TTTT-TTS-GGG-HHHHT-
-TTGGGTTS-GGG-TTTTT-
-HHHHTTTS-GGG-HHHH--
-HHHH-TTS-GGG-HHHHH-
-TTGGGTTS-GGGSHHHHH-
--TTT-TTS-GGGSHHHHH-
-TTGGGTTS-GGG-HHHHT-
-HHHHTTTS-GGG-HHHHT-
-TTGGGTTS-GGGSHHHHH-
-TTGGGTTS-GGG-TTGGG-
--GGG-TTS-GGG-HHHHT-
--TGGGTTS-GGG-TTGGG-
-HHHHTTTS-GGGSHHHHT-
-TTTT-TTS-GGG-HHHHT-
-TTTT-TTS-TTTSHHHHT-
-HHHH-TTS-GGGSHHHHT-
--GGG-TTS-GGGSHHHHT-
--STT-TTS-STTSTTTTT-
-HHHHHTTS-GGGSHHHHH-
-TTGGGTTS-GGGSHHHHH-
-TTGGGTTS-GGGSHHHHH-
-TTGGGTTS-TTTSHHHHH-
-TTTTTTTS-TTT-HHHHT-
-HHHH-TTS-TTT-HHHHH-
-TTTT-TTS-GGG-HHHHT-
-TTGGGTTS-STT-HHHHH-
-TTTTTTTS-STTSHHHHT-
-TGGG-TTS-GGG-TTGGG-
-TTGGGTTS-GGG-TGGG--
--GGGTTTS-TTTSHHHHH-
-TTTT-TTS-GGGSHHHHH-
-HHHH-TTS-GGGSHHHHH-
--GGG-TTS-GGGSHHHHH-
-TTTT-TTS-TTSSTTGGG-
-HHHHSTTS-GGG-HHHHT-
-HHHHGGGS-GGGSTTTT--
-HHHHTTTS-GGGSHHHHT-
-TTGGGTTS-GGG-TTGGG-
-HHHHGGGS-GGGSHHHHT-
--TGGGTTS-TTS-HHHHT-
--GGGTTTS-TTS-HHHHT-
-HHHHHTTS-GGGSHHHHT-
-TTTTTTTS-GGGSTTGGG-
-TTGGGTTS-GGGSHHHHH-
--TTT-TTS-STTSHHHH--
-TTGGGTTS-GGG-TTGGG-
--GGG-TTS-TTS-TTGGG-
-HHHHTTTS-TTSSTTGGG-
--TGGGTTS-STTSTGGGG-
--GGG-TTS-TTTSTTGGG-
--HHHHTTS-TTSSTTGGG-
--GGG-TTS-TTTSTGGGG-
--GGG-TTS-GGG-TTTTT-
-HHHH-TTS-STT-HHHHH-
--HHHHTTS-GGGSTTTTT-
--HHHHTTS-GGG-HHHHH-
--GGG-TTS-STT-HHHHH-
--HHHHTTS-TTT-TTGGG-
-TGGG-TTS-GGG-HHHHT-
-HHHH-TTS-GGG-HHHHH-
--STT-TTS-TTTSTTGGG-
-HHHHTTTS-GGGSTTGGG-
-TTTT-TTS-TTTSHHHHT-
--GGG-TTS-GGG-HHHHH-
--TTT-TTS-GGGSHHHHT-
-HHHHTTTS-GGG-HHHHH-
-HHHHTTTS-GGGSTTGGG-
-HHHHTTTS-GGG-TTGGG-
-HHHHTTTS-GGG-HHHHT-
-HHHHTTTS-GGG-HHHHT-
-HHHHTTTS-GGGSHHHHT-
--GGGGTTS-TTTSHHHHT-
--TTTTTTS-GGG-HHHHH-
--TTTTTTS-TTTSHHHHH-
--TTTTTTS-GGGSHHHHT-
--TTTTTTS-GGGSHHHHT-
--TGGGTTS-GGG-TTGGG-
-HHHHTTTS-TTTSHHHHT-
-HHHHTTTS-GGGSTGGG--
-HHHHTTTS-GGGSTTGGG-
-TTGGGTTS-GGGSTTGGG-
-HHHHTTTS-TTTSHHHHH-
-HHHHTTTS-GGG-HHHHH-
--HHHHTTS-GGG-TTGGG-
-HHHHHTTS-GGG-HHHHH-
-HHHHTTTS-GGGSTTGGG-
-TTGGGTTS-GGGSTTGGG-
-TTGGGTTS-GGG-TTGGG-
-HHHHTTTS-GGG-TTGGG-
-HHHHTTTS-GGGSHHHHT-
-HHHHT-SS-GGG-HHHHT-
-HHHHTTTS-GGG-TTGGG-
-HHHHTTTS-TTT-HHHHT-
-HHHHTTTS-GGG-HHHHH-
-TTGGGTTS-GGGSHHHH--
-TTGGGTTS-GGGSHHHH--
-TTGGGTTS-GGGSHHHH--
-HHHH-TTS-GGG-HHHH--
-HHHHTTTS-GGGSHHHH--
-TTTTTTTS-GGGSTGGG--
-TTTTSTTS-GGG-TTTT--
-HHHHTTTS-GGGSTTTT--
-TTTTSTTS-GGGSHHHH--
-TTTT-TTS-GGGSHHHH--
-TTGGGTTS-GGG-HHHH--
-TTGGGTTS-TTTSHHHH--
-TTGGGTTS-GGGSHHHH--
-TGGG-TTS-GGGSHHHH--
-HHHH-TTS-GGGSHHHH--
--TTT-TTS-TTT-HHHH--
-HHHH--SS-GGGSHHHH--
-HHHH-TTS-GGG-HHHH--
-TTTT-TTS-GGGSHHHH--
-HHHH-TTS-GGG-HHHH--
-HHHHTTTS-GGG-HHHH--
-HHHHT-SS-TTTSHHHH--
-HHHHSTTS-GGGSHHHH--
-HHHH-TTS-GGG-HHHH--
-HHHHSTTS-GGG-HHHH--
--GGGSTTS--TT-HHHH--
-HHHHTTTS--TT-TTTT--
-TGGGTTTS--TT-HHHH--
-HHHHHTTS--TT-HHHH--
-HHHHHTTS--TTSTTTT--
-HHHHHTTS--TTSHHHH--
--HHHHTTS--TT-HHHH--
--HHHHTTS--TT-HHHH--
-HHHHTTTS--TT-TTTT--
-HHHHSTTS--TT-TTTT--
-HHHHSTTS--TT-HHHH--
--TTTSTTS--TT-TTTT--
-HHHHSTTS--TT-HHHH--
-HHHHSTTS--SS-HHHH--
-TTGGGTTS--SS-SGGG--
-HHHHTTTS--SS-HHHH--
-TGGG-TTS--SS-TTTT--
--GGG-TTS--SS-HHHH--
-HHHH-TTS-STT-HHHH--
--GGG-TTS--TT-TTTS--
-HHHHSTTS--TT-GGGT--
--GGG-TTS--TT-GGGT--
--GGG-TTS-GGG-SGGG--
-TTTT-TTS--TT-SGGG--
-TTTT-TTS--TT-HHHH--
--STTSTT---SS-TTTT--
-HHHH-TTS--SS-HHHH--
--GGG-TT---SS-HHHH--
--GGGSTTS--SS-GGGS--
-HHHH-TTS--SS-HHHH--
-HHHH-SSS--SS-GGGT--
--TTT--SS--SS-GGGT--
--GGG-SSS--SS-GGGT--
--TTT-TT---SS-HHHH--
-HHHH--SS--SS-HHHH--
--GGG-TTS--SS-TTTTT-
-GGGTSTTS--SS-TTGGG-
-TTTT-SS---SS-HHHH--
--GGGSTTS--SS-TTGGG-
-HHHH-TT---SS-HHHHT-
-TTTT-TT---SS-HHHHH-
-TGGG-TT---SS-HHHHT-
-TTGGGTTS--SS-HHHHT-
-TTTT-SS---SS-HHHHH-
-HHHH-SS---SS-HHHHH-
-HHHH-SS---SS-HHHHH-
--GGG-SSS--SS-HHHHH-
-HHHH-SSS--SS-HHHHH-
-HHHHTSSS--SS-HHHHH-
--GGG-SS---SS-HHHHH-
-HHHH-TT---SS-SHHHH-
-HHHH-SSS--SS-HHHHH-
-TTTTSTTS--SS-HHHHH-
-HHHHSTTS--SS-GGGGG-
--TTT-SS---SS-GGGGG-
-HHHHTTT---SS-GGGGT-
-HHHHTTTS--SS-GGGGG-
--TTT-TTS--SS-GGGGG-
-HHHHTTTS--SS-GGGGG-
--TTTSTTS--SS-GGGGG-
-TTTT-TTS--SS-GGGGG-
-HHHHSTTS--SS-GGGGG-
-HHHHTTTS--SS-GGGGG-
-HHHHTTTS--SS-GGGTT-
-HHHHSTTS--SS-GGGTT-
-HHHH-TTS--SS-HHHHT-
-HHHHTSSS--SS-TTGGG-
-HHHHSTTS--SS-GGGS--
--TTT-TTS--SS-HHHHH-
-HHHHSTTS--SS-THHHH-
-HHHHSTT---SS-THHHH-
-HHHHTTTS--SS-THHHH-
-HHHH-TT---SS-THHHH-
-HHHHSTTS--SS-THHHH-
--GGGSTTS--SS-THHHH-
-HHHHSTTS--SS-GGGGT-
--TTTSTTS--SS-THHHH-
-HHHH-TTS--SS-THHHH-
--GGGSTTS--SS-GGGGT-
-HHHHSTTS--SS-GGGGT-
--TTTSTTS--SS-GGGGT-
-HHHHSTTS--SS-GGGGT-
-HHHH-TT---SS-GGGGT-
--GGGSTTS--SS-HHHHH-
--TTTTTTS--SS-THHHH-
-HHHHTTTS--SS-THHHH-
-HHHHSTTS--SS-THHHH-
-HHHHSTT---SS-THHHH-
--TTTSSSS--SS-THHHH-
--GGG-TTS--SS-THHHH-
--GGGSTTS--SS-TTTTT-
-HHHHTTTS--SS-THHHH-
--GGGSTTS--SS-TTTTT-
--GGG-TTS--SS-GGGGT-
--GGG-TTS--SS-GGGGT-
--HHHHTTS--SS-TTTTT-
--GGGTTTS--SS-GGGGT-
--TTTSTTS--SS-GGGGT-
--GGGSTTS--SS-GGGGT-
--GGGSTTS--SS-GGGGT-
-HHHHTSSS--SS-GGGGT-
--GGG-SSS--SS-THHHH-
-HHHH-SS---SS-THHHH-
-TTTTSTT---SS-THHHH-
-TTTTTTTS--SS-GGGTT-
-HHHHSTTS--SS-THHHH-
-HHHHTTTS--SS-THHHH-
-TTTTTTTS--SS-THHHH-
--TTT-SS---SS-GGGGT-
--SSS-SS---SS-GGGGT-
--GGG-SS---SS-GGGGT-
--GGG-SSS--SS-THHHH-
--TTTSSSS--SS-THHHH-
-TTGGGTTS--SS-THHHH-
-TGGGSTTS--SS-GGGGT-
--GGGSTTS--SS-GGGGT-
--GGGS-SS--SS-THHHH-
-TTTTSSSS--SS-TTTTT-
-HHHHSSSS--SS-TTSS--
-TTGGGSSS--SS-TTTT--
-HHHHTTTS--SS-TTTT--
-HHHHTTTS--SS-SSTT--
-TTTTS-SS--SS-TTS---
-TTGGGTTS--SS-TTGGG-
-HHHHSTTS--SS-TTTT--
-HHHHTTTS--SS-SSTTT-
-HHHHTTTS--SS-TTTT--
-TTTT-TT---SS-TTTT--
-TTGGGTTS--SS-TTTT--
-HHHHTTTS--SS-SSGGG-
-TTGGGTTS--SS-TTTT--
--GGG-TTS--SS-TTTT--
-HHHHTTTS--SS-SSTT--
-TTGGGTTS--SS-TTTT--
-HHHHTTTS--TT-GGGG--
--GGGTTTS--SS-SGGG--
-HHHHTTTS--TT-GGGG--
-HHHHTTTS--TTSGGGG--
-HHHHTTTS--TT-GGGG--
-HHHHTTTS--TT--GGG--
-HHHHSTTS--SS-GGGS--
--TTTSTTS--TT-GGGG--
-TGGGGTTS--TT-SGGG--
--TTTSTTS--SS--GGG--
-TTGGGTTS--SS-SGGG--
-TTTTTTTS--TT--GGG--
-HHHHTTTS--SS--GGG--
-TTTTTTTS--SS--TTS--
-HHHHTTTS--SS--GGG--
-HHHHTTTS--SS--GGG--
-HHHHSTTS---S--GGG--
-TTGGGTTS------GGG--
--GGG-TTS--SS--GGG--
-HHHHTTTS--SS--TTS--
-TTTT-TTS--SS--TTS--
-HHHHHTTS--S---TTS--
-TTTT-TTS--SS--GGG--
-HHHHSTTS--SS--GGG--
-HHHHHTTS--S---GGG--
-HHHHTSSS--S---TTS--
--STTTTTS---S-STTT--
--HHHHTTS-----STTT--
-TTGGGTTS------GGG--
-HHHHTTTS------GGG--
-HHHHHTTS------TTT--
-HHHHTTTS------TTS--
-TTGGGTTS--SS--TTS--
-HHHHSTTS---S--GGG--
-TTTTSTTS---S--GGGG-
-HHHH-TTS--TT--GGGG-
-HHHHHTTS---S--GGGG-
-HHHH-TTS--SS--GGGG-
--GGG-SSS--TT--GGGG-
--GGG-TTS--TT--GGGG-
-TTGGGSSS--TT--HHHH-
--STT-TTS--TT--GGG--
-TTGGGTTS---S--GGG--
-TTTTTTTS--TT--GGGT-
-TTTT-TTS---S--SGGG-
-TTGGGTTS--TT--STTT-
-TGGG-SSS--TT-SSGGG-
-TTTT-SSS--TT--HHHH-
-TTGGGSSS--TT--TTTT-
-TTTT-SSS--TT--TTTT-
-TTGGGTTS--TT--SGGG-
-TTGGGSSS--TT--TTT--
-HHHH-SSS--TT--TTTT-
-TTTS-SSS---S-STGGG-
-TTTS-SSS--TT--SGGG-
-TTTT-SSS--TT--TTTT-
-HHHHTTTS--TT--TTT--
-HHHHSTTS--TT-SHHHH-
-TTGGGTTS--TT-SGGG--
-HHHHTTTS--TT--GGG--
-HHHHTTTS--TT-SSGGG-
-TTGGGTTS--TT-SHHHH-
-HHHHTTTS--TT-STGGG-
--SGGGTTS--SS-STTTT-
-HHHHTTTS--TT--TTT--
-HHHHTTTS--TT-SHHHH-
-TTTTTSSS--TT-SHHHH-
-TTTT-TTS--TT-STTT--
-HHHHTTTS--TT-SSTTT-
-HHHHSTTS--TT--TTT--
-HHHHTTTS--TT--TTT--
-HHHH-SSS--TT--HHHH-
-HHHHTTTS--TT--TTTT-
-TTGGGTTS--TT-SSTTT-
-HHHHSTTS--TT--SGGG-
--GGG-TTS-STT-SHHHH-
-HHHHSTTS--SS--HHHH-
-HHHHTSSS--TT--GGGT-
-HHHHTTTS--TT--HHHH-
-TTGGGTTS--TT--GGGT-
-TTTT-TTS--TT--HHHH-
-TTGGGTTS---S-SHHHH-
-HHHHTTTS--TT--GGGT-
-TTTT-TTS--SS--GGGT-
-TTGGGTTS--TT--GGGT-
-TTTT-TTS--TT--GGGT-
-TTGGGTTS--SS--GGGT-
-HHHHSTTS--SS--HHHH-
-TTGGGTTS--TT--GGGT-
-HHHHSTTS--TT-THHHH-
-GGGTSTTS--TT--GGGT-
-HHHHTSSS--SS-SGGGT-
-TTTTSTTS---S-SGGGT-
-TTGGGTTS--S--SHHHH-
-TTGGGTTS--SS--HHHH-
-HHHHSTTS--SS--GGGT-
-HHHHTTTS--S--SHHHH-
-TTGGGTTS--S---HHHH-
-TTGGGTTS--S--SHHHH-
-HHHHTTTS--SS--HHHH-
-HHHHTTTS--SS--HHHH-
-HHHHGGGS--SS--STTT-
-TTTTTTTS--SS--GGGT-
-TTGGGTTS--SS--GGGT-
-HHHHGGGS--S---HHHH-
-TTTTTTTS--SS-SHHHH-
-HHHHTTTS--S--SSGGG-
-TTGGGTTS--SS-STGGG-
-TTTTTTTS--S--SSGGG-
-TTGGGTTS--SS-SSGGG-
-TTGGGTTS--S--STTTT-
-HHHHTTTS--S--SGGGG-
-HHHHTTTS--S--SSGGG-
-TTGGGSSS-----SGGGG-
-HHHHTSSS--S--SGGGT-
-TTGGGTTS---S-SHHHH-
--GGGS-SS--SS-SHHHH-
-HHHHSTT---SS-STTTT-
-HHHHTTTS--SS-SGGGG-
-HHHHSTTS--SS-STTT--
-HHHHTTTS--SS--TTTT-
-HHHHSTTS--SS--GGGT-
-HHHHTTTS--SS--TTS--
-HHHHTTTS--S----TT--
-HHHHTTTS--SS--GGG--
-GGGG-TTS--SS--GGG--
-GGGT-TTS--SS---TTT-
--TTT-SS---SS---TTT-
-TTTS-SS----S---GGG-
-GGGT-SSS--SS-SSSTT-
-TTTT-SS---SS-SSGGG-
--GGG-SS---SS-S-TT--
-HHHH-SS----S-S-TT--
-TTTS-SS---SS--STT--
--GGG-SS---SS-SSTT--
-HHHH-SS---SS--STT--
--GGG-SS---SS-S-TT--
-HHHH--S---SS-SSTT--
-HHHH-SS---SS-SSTT--
--GGG-SS---SS-SSTT--
-HHHH-SSS---S-S-TT--
-GGGT-SS----S-SSS---
-GGGT-SS----S-SSS---
-GGGT-SS----S-SSTT--
-TGGG-SSS---S-SSGGG-
-HHHH-SSS---S-SSTT--
-HHHH-SS----S-SSGGG-
-GGGS-SS----S---TT--
-HHHH-SS----S---TT--
-HHHH-SS----S-SSSS--
-GGGT-SS----S-SSSS--
-HHHH-SS----S-SSS---
--TTS-SSS---S-SSS---
-HHHH-SSS---S-SSS---
-GGGT--SS---S-SSS---
-HHHH-SS----S-SSS---
-HHHH-SS----S-SSS---
-HHHH-SS----S--TT---
-HHHH--SS---S-STT---
-GGGS-SSS---S-SSS---
-HHHH--S----S-SSS---
-GGGS-SS----S-SSSS--
--TTS-SS----S-SSSS--
--GGG-SSS---S-SSSS--
--TTT-SSS---S-SSSS--
--TTT-SS---SS--TTS--
-GGGS-SS---SS--SSS--
-HHHH-SS---SS-SSS---
-HHHH-SS---SS--SS---
-HHHH-SS---SS-SSS---
-TTTS-SS---SS-SSSS--
-GGGT-SSS--SS-SSSS--
--TTS-SS---SS-SSS---
-HHHHSSS---SS-SSS---
--TTTSSS---SS-SSS---
-HHHHSSS---SS-SSS---
-HHHHSSSS--SS-SSS---
-HHHHSSSS--SS-SSS---
-HHHH-SSS--SS-SSS---
-TTTTSSS---SS-SSS---
-TTTT-SS---SS-SSS---
-TTTT-SS---SS-SSSS--
-TTTT-SS---SS-SSTT--
-TTGGGSSS--SS-STTS--
-TTGGGSS---SS-SSSS--
-TTGGGSS---SS-SSTT--
-HHHHTTTS--SS-SSSS--
-TTGGGTT---SS--SS---
-TTGGGSSS--SS-SSTTT-
-GGGG-SS---SS-SGGG--
--GGG-SS---S---TTS--
--TTT-SSS--SS--GGG--
--TTT-SS---S---GGG--
-GGGT-SS---S--SGGG--
-HHHH-SS---S---TTTT-
-GGGT-SS---S---TGGG-
-GGGT-SS---S---HHHH-
-GGGT-SS---S---TTTT-
-HHHH-SS---SS--GGGT-
-GGGT--S---SS-SSGGG-
-GGGT-SSS--SS--GGGT-
-GGGT-SS---SS--GGGT-
-GGGS-SS---SS--GGGT-
-GGGT-SS---SS---GGG-
-GGGT-SS---SS--GGGT-
-GGGT--S---SS--GGGT-
-GGGT-SSS--SS--GGGT-
-GGGT-SSS--SS--HHHH-
-GGGT--SS--SS--GGG--
-GGGT-SS---SS--GGGT-
-HHHH-SSS--SS--HHHH-
-GGGTS-SS--SS--HHHH-
-GGGT--SS--SS--HHHH-
-TTTSSSS---SS--HHHH-
-HHHHS-SS--SS--HHHH-
-HHHHTSS---SS--HHHH-
--TTT-SS---SS--HHHH-
-HHHHS-S---SS--GGGT-
-TTGGGSS---SS--GGGT-
-GGGTSSS---SS--HHHH-
-GGGTS-SS--S---HHHH-
--TTT-SSS--SS-SHHHH-
--TTT-SS---SS-SHHHH-
-TTTT-SSS--SS--GGG--
--GGG-SS---SS--STTT-
-HHHH-SS---SS--HHHH-
--TTT--S---SS--HHHH-
--GGG--SS--SS--HHHH-
-GGGTTSS---SS--GGGT-
--STT-SS---SS--GGGT-
--STT-SS---SS--HHHH-
-TTSS-SS---SS--HHHH-
---SS-SS---SS--HHHH-
---TT-SS---SS--HHHH-
---TT-SS---SS--HHHH-
--STT-SS---SS--HHHH-
-TTSS--S---SS--HHHH-
-TTTT-SS---SS--HHHH-
-GGGS-SS---SS--HHHH-
-GGGS-SS---SS--HHHH-
-GGGG-SS---SS--HHHH-
--TTT-SS---SS-SHHHH-
--TTT-SSS--SS--GGGT-
--TTT-SSS--SS-SGGGT-
--TTT-SSS--SS-SHHHH-
-GGGT-SSS--SS-SSTTT-
--TTTS-SS--S--SHHHH-
--STT-SS---S--SGGGT-
--SSS-SS------SHHHH-
--STT-SS-------HHHH-
--STT-SS-------HHHH-
--STTSSS------SHHHH-
--STTSSS---S---HHHH-
--STTSSS-------HHHH-
---TTSSS------SHHHH-
--STTSSS------SHHHH-
-TTSSSSSS-----SGGGT-
---SSSSSS------HHHH-
-TTSSSTTS------GGGT-
-TT-SSTTS------HHHH-
--S-S-TT-------GGGT-
-TTSS-TTS------HHHH-
-TTSS-TTS-----SHHHH-
---SS-SSS------HHHH-
-TTSSSTTS------HHHH-
-TTTTSTTS---S--HHHH-
-TTSS-TT----S--TTTT-
---SSBTTB---S--TTTT-
---SSSTTS---S--TTTT-
---SSSTTS---S--TTTT-
---SSSTTS---S--TTTT-
---SS-TTS---S--TTTT-
---SSSTTS---S--TTT--
---SS-TTS---S--TTT--
---SS-SSS---S--TTT--
----SBTTB------TTT--
---SSSSSS---S--TTT--
---SS-SSS--SS--TTT--
---SSBTTB---S--TTT--
---SSBTTB---S--TTT--
---SS-TTS--SS--TTT--
---SSBTTB---S--TTT--
---SSSTTS---S--TTS--
--BSSSTT-B--S--TTS--
---SS-TTS------GGG--
---SSSTT-------TTS--
----SSTT-------TTS--
---SSBTTB--S---TTS--
---SS-TT---S---TTT--
--BSS-TT-B-S---TTT--
---SS-TTS--S---TTT--
----SSTT---S---TTS--
---SSBTTB------TTS--
----SSTT---S---GGG--
--B-SSSSSB-SS--GGG--
---SS-TTS--SS--TTS--
---SS-TT---SS--TTS--
---SSBTTB--SS--TTS--
--EEEETTEE-SS--TTS--
---SSSTTS--S---TTT--
---SS-TTS--S---TTS--
---SS-SSS--S---TTS--
---SS-SSS--S---TTT--
---SS-TTS--SS--TTT--
---SSSTTS--S---TTS--
---SS-TTS------GGG--
--BSSBTTB-BS---GGG--
---SSSTTS--S---GGG--
---SS-SSS--S---TTS--
---SS-SSS--S---GGG--
---SS-TTS--S---GGG--
---SS-SSS--S---GGG--
---SS-TTS------GGG--
--EEEETTEE-S---GGG--
---SS-TTS--S---GGG--
---SS-SSS--S---GGG--
---SS-TT---S---TTT--
--EEEETTEE-----GGG--
---SSBTTB--S---GGG--
---SSBTTB------GGG--
---SS-TT-------GGG--
---SS-SSS--S--SGGG--
---SS-TTS--S--SGGG--
---SS-TTS--S--SGGG--
---SS-TTS--S--SGGG--
---SS-TTS--SS--GGG--
---SS-SSS--SS--GGG--
---SS-TTS--SS--TTS--
---SSSTTS--SS--GGG--
--BSSSTTS-BS---TTS--
----SSTTS-----STTT--
---SSSTT---S---TTS--
--BSSBTTB-BSS--TTT--
--B-S-TTS-BS---TTT--
--BSS-TTS-B----TTT--
--BSSSTTS-B----TTT--
--S-SSTTS-----STTT--
--BSS-TTS-B----TTT--
--S-SSTT-------TTS--
---SS-TTS------TTS--
---SSSTT---S---TTS--
---SSSTTS--S--STTS--
---SS-SS-------TTS--
--BSS-TTS-B----TTS--
---SSSTTS--S---TTT--
--BSS-TTS-B----TTT--
--BSS-TTS-B----TTTT-
--S-SSTT-------TTS--
---SSSTTS------TTTT-
---SSBTTB--S---TTS--
--BSS-SSS-B----SSTT-
---SSSSSS------TTT--
---SSBTTB--S---TTS--
---SS-SSS------TTT--
--SSSSTTS------TTT--
--BSSBTTB-BSS--TTT--
---SS-TT---SS--TTT--
---SS-SSS--S---TTS--
--BSS-SSS-BSS--TTT--
---SS-TT---SS--SSS--
---SS-TTS---S--TT---
--SSS-TTS--SS--TT---
---SS-SSS--SS--TTTT-
---SS-TTS--SS--TTT--
----S-TTS--SS--TTT--
----S-TTS--SS--TTT--
----SSTTS--SS--TTS--
----SSTTS--SS--TTT--
---SSSTTS--SS--TTT--
--BSS-TTS-BSS--TTT--
---SS-TTS--SS--TTT--
---SS-TTS--SS--TTT--
--S-SSTTS--SSS-TTT--
--BSS-TTS-BSS--TTT--
---SS-TTS--SS--TTT--
--SSSSTT---SS--TTT--
--B-SSTT-B-SS--TTT--
---SS-TTS--S---TTT--
---SS-TTS--SS--TTT--
---SSBTTB--SS--TTT--
--BSS-SSSB-S---TTT--
--SSSSTTS------TTT--
--B-SSTTSB-----TTT--
----S-TT-------TTT--
----SSTTS--S---TTT--
---SS-TTS--S---TTT--
---SSSTT---S---TTT--
---SSBTTB--SS--SSS--
---SSBTTB---S--TTT--
---SS-TTS--SS--SSS--
----S-TTS--SS--TTT--
----S-TT-------SSS--
---SS-TTS---S--TTT--
---SS-TTS---S--SSS--
--BSSSTTSB-SS--TTT--
---SSSTTS--SS--TTT--
--BSSSTTSB-SS--TTT--
---SSSTT----S--SSS--
---SS-TT---S---TTS--
--BSSSTT-B-SS--TTT--
---SS-TT---SS--TTT--
---SS-TTS--S---TTT--
---SSSTTS--S---TTT--
---SSSTTS--S---TTT--
---SS-TT---S---SSS--
--BSSSTT-B-S---TTT--
---SS-TT---S---TTS--
---SSSTTS------TTT--
---SSSTTS--S---TTT--
---SSSTTS--S---TTS--
---SS-TTS--S---TTT--
---SSBTTB------TTT--
---SS-TTS--S---TTT--
--BSSSTTS-BS---TTT--
----SSTTS--S---TTT--
--S-SSTTS--S---SSS--
----SBTTB------TTT--
----SSTT---S---TTT--
----SSTT-------TTT--
----SSTT-------TTT--
---SSSTT-------TTT--
----SSTT-------TTT--
----SSTT-------TTS--
---SSSTTS--S---TTT--
--S-SSTTS--SS--TTS--
---SSSTT---S---TTT--
---TTSTTS--S---TTT--
----SBTTB--SS--TTTT-
---SSBTTB--SS--TTT--
---SSSTTS--SS--TTT--
---SSSTTS--SS--TTT--
----S-TTS--SS--TTT--
---SSSTTS--SS--TTT--
---SSBTTB--SS--TTT--
--STT-TTS--SS--TTT--
----S-TT---SS--TTT--
---SSSTTS--SS--TTT--
--SSS-TTS--SS--TTT--
---SS-TTS--SS--TTT--
-TTTTSTTS--SS--TTT--
-TTSSBTTB--SS--TTT--
-TTSSBTTB--SS--TTT--
---SSBTTB--SS--TTS--
----S-SS---SS--TTS--
---SS-TT---SS--TTS--
----SSTT---SS--TTT--
---SSSTT---SS--TTT--
---SS-TT---SS--TTT--
--B-SSTT-B-SS--TTT--
----S-SSS--SS--TTS--
---SSSSSS--SS--SSTT-
---SSSSSS--SS--TTTT-
----S-TTS--SS--SSTT-
---SS-SSS--SS--TTT--
----S-SS---SS--TTT--
----S-TT---SS--TTT--
----S-TT---SS--TTT--
---SSSTT---SS--SGGG-
--B-SSTT-B-SS--GGGG-
--BSSSTT-B-SS--TTS--
---SS-TT---SS--TTT--
--BSSSTT-B-SS--TTT--
----SSTT---SS--TTS--
---SS-TT---SSS-TTS--
---SSSTT---SSS-GGG--
---SS-TT---SSS-TTS--
---SS-TT---SS--GGG--
---SS-TT---SS--TTT--
---SS-TT---SS--GGG--
----SSTT---SSS-GGG--
---SS-TT---SS--TTS--
---SS-TT---SSS-GGG--
---SS-TTS--SSS-GGG--
---SS-SSS--SSS-TTS--
---SS-TT---SSS-GGG--
---SSSTT---SSS-TTS--
---SSSTT---SSS-TTS--
---SS-TT---SSS-TTS--
---SS-TT---SSS-TTS--
---SSSTT---SSS-TTT--
---SSSTT---SS--TTT--
---SSSTT---SS--TTT--
----S-TT---SS--GGG--
---SS-SSS--SS--GGG--
---SS-SS---SSS-GGG--
---SS-SS---SS--GGG--
---SS-SSS--SSS-GGG--
---SS-TTS--SS--TTT--
---SS-SS---SS--TTS--
---SS-TT---SS--SSS--
--BSS-SSS-BSS--SSS--
---SS-TT---SSS-TTS--
---SSSTT---SSS-TTS--
---SS-TT---SSS-TTT--
--BSS-TT-B-SSS-TTT--
----S-TT---SS--TTT--
---SS-TT---SSS-TTT--
---SS-SS---SS--TTT--
---SSSTT---SS--TTT--
---SS-TT---SSS-TTT--
---SS-TT---SS--TTT--
---SS-TT---SSS-TTT--
---SSSTT---SSS-TTT--
---SSSTT---SSS-TTT--
---SS-TT---SSS-TTT--
---SS-SS---SS--TTS--
---SS-TT---SS--TTS--
---SS-TT---SS--TTT--
----S-SS---SS--STT--
---SSSTT---SS--GGG--
---SSSSS---SS--TTT--
---SSSSS---SS--TTS--
---SSSSS---SSS-GGG--
---SSSSS---SSS-GGG--
---SSSSS---SS--TT---
---SSSSS---SSS-GGG--
---SSSSS---SSS-TT---
---SSSSS---SSS-TTT--
---SSSSS---SSS-GGG--
---SSSSS---SSS-GGG--
---SSSTT---SSS-GGG--
---SSSTT---SS--GGG--
---SSSSS---SS--TTS--
---SSSSS---SS--GGG--
---SSSSS---SS--GGG--
---SSSSS---SS--TTS--
---SSSSS---SSS-STT--
---SSSSS---SSS-TTT--
---SSSSS---SS--GGG--
---SSSSS---SS--GGG--
---SSSSS---SS--TTT--
---SSSSS---SS--GGG--
---SSSSS---SS--STT--
----SSSS---SS--STT--
---SSSSS---SS--STT--
---SSSSS---SS--GGG--
---SSSTT---SS--GGG--
---SSSSS---SSS-GGG--
---SSSTT---SS--TTT--
---SS-TT---SS--GGG--
---SSSSS---SSS-TTS--
---SSSSS---SSS-TTT--
---SSSSS---SS--TTT--
--BSSSSS-B-SS--GGG--
---SSSSS---SSS-GGG--
---SSSSS---SS--STT--
---SSSSS---SSS-GGG--
---SSSSS---SSS-GGG--
---SS-SS---SS--STT--
---SS-SS---SSS-TTT--
---SSSSS---SS--TTT--
---SSSSS---SS--TTT--
---SSSSS---SS--TTT--
---SSSSS---SS--TTT--
---SSSSS---SS--GGG--
---SSSSS---SS--TTT--
---SSSTT---SS--TTT--
---SSSTT---SS--TTT--
---SSSTT---SSS-TTT--
---SSSSS---SSS-TTT--
---SSSSS---SSS-TTT--
---SSSSS---SS--TTT--
---SSSTT---SS--TTT--
---SSSTT---SSS-TTS--
---SS-TT---SSS-TTT--
---SSSTT---SSS-TTT--
---SSSTT---SS--TTT--
---SSSSS---SSS-TTT--
---SSSTT---SS--TTT--
---SSSTT---SSS-STT--
---SS-TT---SSS-TTT--
---SS-TT---SS--TTT--
---SSSTT---SSS-GGG--
---SSSTT---SS--STT--
---SSSSS---SSS-GGG--
---SSSSS---SSS-GGG--
---SSSSS---SS--GGG--
---SSSSS---SSS-TTS--
--BSSSSS-B-SSS-TTS--
---SSSSS---SSS-GGG--
---SSSSS---SS--GGG--
---SSSSS---SSS-GGG--
---SSSSS---SSS-GGG--
---SSSSS---SSS-STT--
---SSSSS---SS--GGG--
---SSSSS---SS--GGG--
---SSSSS---SS--GGG--
---SSSSS---SS--GGG--
---SSSSS---SS--GGG--
---SSSSS---SS--STT--
---SSSSS---SS--GGG--
---SSSSS---SS--STT--
---SSSSS---SS--STT--
---SSSSS---SS--STT--
---SSSSS---SSS-STT--
---SSBTTB--SS--STT--
---SSSSS---SSS-GGG--
---SSSTT---SSS-GGG--
---SSSSS---SS--STT--
---SSSSS---SSS-GGG--
---SSSTT---SSS-GGG--
--BSSSTT-B-SS--GGG--
---SSSTT---SSS-GGG--
---SSSTT---SSS-GGG--
---SSSTT---SSS-GGG--
---SSSTT---SSS-TTT--
---SSSTT---SSS-TTT--
---SSSSS---SSS-TTS--
---SSBTTB--SSS-TTS--
---SSSTT---SSS-TTT--
---SSSTT---SSS-TTT--
---SSSTT---SSS-GGG--
---SS-TT---SSS-TTT--
---SS-TT---SSS-STT--
---SS-TT---SSS-GGG--
---SS-TT---SSS-GGG--
---SS-TT---SS--GGG--
---SS-SS---SS--STT--
---SSSTT---SSS-TTS--
---SSSTT---SSS-TTT--
---SSSSS---SSS-TTT--
---SSSTT---SSS-GGG--
---SSSTT---SSS-GGG--
---SS-TT---SSS-GGG--
---SS-TT---SSS-TTT--
---SS-TT---SSS-TTT--
---SS-SS---SSS-GGG--
---SS-TT---SSS-TTT--
---SSSTT---SSS-TTT--
---SSSTT---SSS-GGG--
---SS-TT---SSS-STT--
---SSSSS---SSS-TTT--
---SSSSS---SSS-TTT--
----SSTT---SSS-TTT--
---SSSTT---SSS-TTT--
---SS-SS---SSS-TTT--
---SSSSS---SSS-TTT--
---SSSSS---SSS-TTT--
---SSSTT---SSS-TTT--
---SSSSS---SSS-TTT--
---SSSTT---SSS-GGG--
---SSSSS---SSS-TTT--
----SSSS---SSS-GGG--
----SSSS---SSS-TTT--
----SSTT---SSS-TTT--
----SSSS---SSS-TTT--
----SSTT---SSS-TTT--
---SSBTTB--SSS-TTT--
---SSBTTB--SSS-TTT--
----SSTT---SSS-TTT--
----SSTT---SSS-TTT--
----SSTT---SS--GGG--
---SS-SS---SSS-TTT--
---SS-SS---SSS-TTT--
---SS-SS---SSS-TTT--
---SS-SS---SSS-GGG--
---SS-TT---SS--TTT--
---SS-SS---SS--TTT--
---SS-SS---SS--TTT--
---SS-TT---SS--GGG--
---SS-TT---SS--GGG--
---SS-TT---SS--GGGG-
---SS-TT---SS--GGG--
---SS-SS---SS--GGG--
---SS-SS---SSS-GGGG-
---SS-SS---SSS-GGG--
---SS-SS---SSS-GGG--
---SS-SS---SS--GGG--
---SS-SS---SS--TTT--
---SS-SS---SS--GGGG-
---SS-TT---SS--GGG--
--S-S-SSS--SSS-SGGG-
---SS-TT---SS--GGG--
----S-SS---SS--GGG--
---SS-SSS--SS--GGG--
---SS-SS---SS--TTT--
---SS-SSS--SS--GGG--
---SS-SSS--SS-GGGGG-
---SS-TT---SS-TTTTT-
---SS-SS---SS-GGGG--
---SS-SSS--SS-GGGGT-
---SS-TT---SS-GGGG--
---SS-TT---SS-THHHH-
---SS-SS---SS-TTTTT-
---SS-TT---SS-TTTTT-
---SS-TT---SS-GGGGG-
---SS-TT---SS-GGGG--
---SS-TT---SS-GGGG--
---SS-TT---SS-GGGT--
---SS-TT---SS-GGGS--
---SS-TT---SS-GGGG--
--SSS-TT---SS-GGGG--
--SSS-TT---SS-GGGS--
--STT-TT---SS-GGGS--
--SSS-TT---SS-GGGT--
--SSSSSS---SS-HHHH--
--SSS-TT---SS-GGGG--
--SSSSTT---SS-GGGG--
--SSS-TT---SSS-GGG--
--SSS-SS---SS-GGGS--
--SSS-SS---SS-GGGS--
---SS-SS---SS-GGGG--
---SS-SS---SS-GGGG--
---SS-SS---SS-GGGG--
---SS-SS---SS-GGGG--
---SS-SS---SS-GGGG--
--SSS-SS---SSSGGGG--
--SSS-SS---SS-GGGG--
--SSS-SS---SSSGGGG--
--SSS-SS---SSSHHHH--
--SSS-TT---SS--GGG--
--SSS-SS---SS--GGG--
--SSS-SS---SSS-GGG--
--SSS-SS---SSS-TTT--
---SS-SS---SSS-TTT--
---SS-SS---SSS-GGG--
---SS-SS---SS--GGG--
---SS-SS---SS--TTT--
---SS-SS---SS--TTS--
---SS-SS---SSS-GGG--
---SS-SS---SS--TTT--
---SS-SS---SSS-TTT--
---SS-SS---SS--TTT--
---SS-SS---SSS-GGG--
---SS-SS---SSS-GGG--
---SS-SS---SS--GGG--
---SS-SS---SS--GGG--
---SS-SS---SS--GGG--
---SSSSS---SS--GGG--
---SS-SS---SS--TTT--
---SS-SS---SS--GGG--
---SS-SS---SSS-GGG--
---SS-SS---SS--GGG--
---SS-SS---SSS-GGG--
---SS-SS---SS--GGG--
---SS-SS---SS--GGG--
---SS-SS---SS--TTT--
---SS-SS---SS--TTT--
---SS-SS---SS--GGG--
---TT-SS---SS--TTT--
---SS-SSS--SS--TTT--
---SS-SS---SS--STT--
---SS-SSS--SSS-GGG--
---SS-SS---SS--GGG--
---TT-SS---SS--GGG--
---SS-SSS--SSS-GGG--
---SS-SS---SS--TTT--
---SS-SS---SS--GGG--
---SS-SSS--SS--TTT--
---SS-SS---SS--STT--
---SS-SS---SS--GGG--
---SS-SS---SS--GGG--
---SS-SS---SS--TTT--
---SS-TT---SSS-GGG--
---SS-SS---SS--STT--
---SS-SS---SS--GGG--
---SSSSS---SS--TTT--
--SSS-SS---SS--TTT--
---SSSSS---SS--TTT--
---SS-SS---SS--TTT--
---SS-SS---SS--TTT--
---SS-SS---SSS-TTT--
---SS-TT---SSS-TTT--
---SS-SS---SSS-TTT--
---TT-SS---SSS-TTT--
---SS-SS---SS--TTT--
---SS-SS---SS--GGG--
---SS-SS---SSS-GGG--
---SS-SSS--SSS-TTT--
---SSSSS---SS--TTT--
---SS-SS---SS--TTT--
---SS-SS---SS--GGG--
---TT-SS---SS--TTT--
---SS-SS---SS--TTT--
---SS-SS---SS--TTT--
---SS-SS---SS--TTT--
---SS-SS---SS--TTT--
---SS-SS---SSS-TTT--
---SS-SS---SS--TTT--
---SS-SS---SS--TTT--
---SS-SS---SS--TTT--
---SS-SS---SS--TTT--
---SS-SS---SS--TTT--
---SS-SS---SS--TTT--
---SS-SS---SS--TTT--
---SS-SSS--SS--TTT--
---SS-SS---SS--TTT--
---SS-SSS--SS--TTT--
---SS-SS---SS--TTT--
---TT-SS---SS--TTT--
---SS-SS---SS--TTT--
---SS-SS---SS--TTT--
---SS-SSS--SS--TTT--
---SS-SS---SS--TTT--
---SS-SS---SS--TTT--
---SS-SS---SS--TTT--
---SS-SS---SS--TTT--
---TT-SS---SS--GGG--
---SS-SS---SS--TTT--
---SS-SS---SS--TTT--
---SS-SS---SS--TTT--
---SS-SS---SS--TTT--
---SS-SS---SS--TTT--
---SS-SS---SS--TTT--
---SS-SS---SS--TTT--
---SS-SS---SS--TTT--
---SS-SS---SS--TTT--
---SS-SSS--SS--TTT--
---SS-SSS--SS--TTT--
---SS-SS---SS--TTT--
---SS-SS---SS--TTT--
---SS-SSS--SS--TTT--
---SS-SS---SS--TTT--
---SS-SS---SS--TTT--
---SS-SS---SS--TTT--
---SS-SS---SS--TTT--
---SS-SSS--SS--TTT--
---SS-SS---SS--TTT--
---SS-SS---SS--TTT--
---SS-SS---SS--TTT--
---SS-SS---SS--TTT--
---SS-SS---SS--TTT--
---SS-SS---SS--TTT--
---SS-SS---SS--TTT--
---SS-SS---SS--TTT--
---SS-SS---SS--TTT--
---SS-SSS--SS--TTT--
---SS-SS---SS--TTT--
---SS-SS---SS--TTT--
---SS-SS---SS--TTT--
---SS-SS---SS--TTT--
---SS-SS---SS--TTT--
---SS-SS---SS--TTT--
---SS-SSS--SS--TTT--
---SS-SS---SSS-TTT--
---SS-SS---SS--TTT--
---SS-SS---SS--TTT--
---SS-SS---SS--TTT--
---SS-SS---SSS-TTT--
---SS-SS---SS--TTS--
---SS-SS---SS--TTT--
---SS-SS---SS--TTT--
---SS-SSS--SS--TTT--
---SS-SSS--SS--TTT--
---SS-SS---SS--TTT--
---SS-SS---SS--TTT--
---SS-SSS--SS--TTT--
---SS-SS---SS--TTT--
---SS-SS---SS--TTT--
---TT-SSS--SSS-TTT--
---SS-SS---SS--TTT--
---SS-SSS--SS--TTT--
---SS-SS---SS--TTT--
---SS-SS---SS--TTT--
---TT-SSS--SS--TTT--
---SS-SSS--SS--TTT--
---SS-SS---SS--TTT--
---SS-SSS--SS--TTT--
---SS-SS---SS--TTT--
---SS-SS---SS--TTT--
---SS-SS---SS--TTT--
---SS-SS---SS--TTT--
---SS-SS---SSS-TTT--
---SS-SS---SS--TTT--
---SS-SS---SS--TTT--
--SSS-SS---SS--TTT--
---SS-SSS--SS--TTT--
---SS-SS---SS--TTT--
---SS-SS---SS--TTT--
---SS-SS---SS--TTT--
---SS-SSS--SS--TTT--
---SS-SS---SS--TTT--
---SS-SSS--SS--TTT--
---SS--S---SS--TTT--
---SS-SS---SS--TTT--
---SS-SSS--SS--TTT--
---SS-SSS--SS--TTT--
---SS-SS---SS--TTT--
---SS-SS---SSS-TTT--
---SS-SS---SS--TTT--
---SS-SS---SS--TTT--
---SS-SS---SS--TTT--
---SS-SS---SS--TTT--
---SS-SS---SS--TTT--
---SS-SSS--SS--TTT--
---SS-SSS--SS--TTT--
---SS-SS---SS--TTT--
---TT-SS---SS--TTT--
---TT-SS---SS--TTT--
---SS-SS---SS--TTT--
---SS-SS---SSS-TTT--
---SS-SSS--SSS-TTT--
---SS-SSS--SS--TTT--
---TT-SSS--SS--TTT--
---TT-SS---SSS-TTT--
---SS-SSS--SS--TTT--
---SS-SSS--SS--TTT--
---SS-SSS--SS--TTT--
---SS-SSS--SS--TTT--
---SS-SSS--SSS-TTT--
---SS-SSS--SS--TTT--
---TT-SSS--SSS-TTT--
---SS-SSS--SS--TTT--
---SS-SSS--SS--TTT--
---SS-SSS--SS--TTT--
---SS-SSS--SS--TTT--
---SS-SSS--SS--TTT--
---SS-SSS--SS--TTT--
---SS-SSS--SS--TTT--
---SS-SSS--SSS-TTT--
---SS-SSS--SSS-TTT--
---SS-SS---SS--TTT--
---SS-SSS--SS--TTT--
---SS-SSS--SS--TTT--
---SS-SSS--SS--TTT--
---SS-SSS--SS--TTT--
---SS-SS---SS--TTT--
---SS-SS---SSS-TTT--
---SS-SS---SS--TTT--
--GGG-SS---SS--TTT--
---SS-SS---SS--TTT--
---TT-SSS--SS--TTT--
---TT-SSS--SSS-TTT--
---SS-SSS--SSS-TTT--
---SS-SSS--SS--TTT--
---SS-SSS--SS--TTT--
---SS-SSS--SS--TTT--
---SS-SSS--SSS-TTT--
---SS--SS--SSS-TTT--
---SS--TT--SSS-TTT--
---SS-SSS--SS--TTT--
---SS-SSS--SS--TTT--
---SS-SSS--SSS-TTT--
---SS-STT--SSS-TTT--
---SS-STT--SSS-TTT--
--TTS--TT--SS--TTT--
---SS-SSS--SSS-TTT--
--TTT-SSS--SSS-TTT--
---SS-SSS--SSS-TTT--
---SS-SSS--SSS-TTT--
---SS-SSS--SS--TTT--
---SS-SSS--SS--TTT--
---SS-STT--SSS-TTT--
---SS-STT--SSS-TTT--
---SS-SSS--SS--TTT--
---SS-SSS--SS--TTT--
---SS-SS---SS--TTT--
---SS-SSS--SSS-TTT--
---SS-SS---SS--TTT--
--TTS-SSS--SS--TTT--
---SS-SSS--SSS-TTT--
---SS--SS--SSS-TTT--
---SS--SS--SSS-TTT--
---SS-SSS--SS--TTT--
---SS-SSS--SSS-TTT--
---SS-SS---SSS-TTT--
---SS--S---SS--GGG--
---SS-SS---SS--TTT--
---SS--SS--SS--TTT--
---SS-SSS--SS--GGG--
---SS-SSS--SS--GGG--
---TT-SSS--SS--GGG--
---SS-SSS--SS--GGG--
---SS--SS--SSS-GGG--
---SS--SS--SS--GGG--
---SS--SS--SS--GGG--
---SS--SS--SS--GGG--
---SS--SS--SS--GGG--
---SS--SS--SS--TTT--
---TT-SS---SS--TTT--
---SS-SS---SS--GGG--
---TT-SS---SSS-SSS--
---SS-SS---SS--STT--
---TT-SS---SS--STT--
---SS-SS---SS--STT--
---SS-SS---SSS-TTS--
---TT-TT---SSS-GGG--
---TT-TT---SS--STT--
---TTSTT---SS--GGG--
---SSSTT---SS--TTS--
---SS-TT---SSS-GGG--
---SS-TT---SS--GGG--
---TT--S---SS--SSS--
---TT-TT---SS--SSS--
---TT--S---SS--SSS--
---SS--S---SS--STT--
---SS--S---SS--GGG--
---SS-SS---SS--GGG--
---SS--S---SS--STT--
---SS--S---SS--GGG--
---SS--S---SS--GGG--
---SS--S---SSS-GGG--
---SS--S---SSS-GGG--
---SS-SS---SS--GGG--
---SS-SS---SSS-GGG--
--TTT--S---SSS-TTT--
--TTT-SS---SS--STT--
---SS--S---SSS-GGG--
---SS-SS---SSS-GGG--
-TTSS-SS---SSS-TTS--
---SS-SS---SSS-STT--
--TTTS-S---SSS-GGG--
---SS-SS---SSS-GGG--
--TTT-SS---SSS-SSS--
--TTT-SS---SSS-TTT--
--TTT-SS---SSS-TTT--
--TTTSSS---SS--TTT--
--TTT-SS---SSS-TTT--
--TTT-SS---SS--TTT--
--TTT-SS---SSS-TTT--
--TTT-SS---SSS-TTT--
--TTT--S---SS--TTT--
--TTT-SS---SS--TTT--
--TTT--S---SSS-TTT--
--TTT-SS---SSS-TTT--
--TTT-SS---SSS-TTT--
--TTT-SS---SS--TTT--
--TTT-SS---SS--TTT--
--TTT-SS---SSS-TTT--
--TTT-SS---SSS-TTT--
--TTT-SS---SSS-TTT--
--TTT-SS---SS--TTT--
--TTT-SS---SS--TTT--
--TTT-SS---SSS-TTT--
--TTT-SS---SSS-TTT--
--TTT-SS---SSS-TTT--
--TTT-SS---SS--TTT--
--TTT-SS---SS--TTT--
--TTT-SS---SSS-TTT--
--TTT-SS---SS--TTT--
--TTT-SS---SSS-TTT--
--TTT-SS---SS--TTT--
--TTT-SS---SS--TTT--
--TTT-SS---SS--TTT--
--TTT-SS---SS--TTT--
--TTT-SS---SS--TTT--
--TTT-SS---SS--TTT--
--TTT-SS---SS--TTT--
--TTT-SS---SS--TTT--
--TTT-SS---SS--TTT--
--TTT-SS---SSS-TTT--
--TTT-SSS--SS--TTT--
--TTT-TT---SS--TTT--
--TTT-SS---SS--TTT--
--TTT-SS---SSS-TTT--
--TTT-SS---SS--TTT--
--TTT-SS---SS--TTT--
--TTT-SS---SS--TTT--
--TTT-SS---SS--TTT--
--TTT-SS---SSS-TTT--
--TTT-TT---SS--TTT--
--TTT-SS---SS--TTT--
--TTT-SS---SS--TTT--
--TTT-SS---SSS-TTT--
--TTT-SS---SS--TTT--
--TTT-SSS--SSS-TTT--
--TTT-SS---SS--TTT--
--TTT-SS---SS--TTT--
--TTT-SS---SS--TTT--
--TTT-SS---SS--TTT--
--TTT-SS---SSS-TTT--
--TTT-SS---SS--TTT--
--TTT-SS---SSS-TTT--
--TTT-SS---SSS-TTT--
--TTT-SS---SSS-TTT--
--TTT-SS---SSS-TTT--
--TTT-SS---SS--TTT--
--TTT-SS---SSS-TTT--
--TTT-SS---SS--TTT--
--TTT-SS---SS--TTT--
--TTT-SS---SS--TTT--
--TTT-SS---SSS-TTT--
--TTT-SS---SS--TTT--
--TTT-SS---SS--TTT--
--TTT-SSS--SS---SS--
--TTT-SS---SS---SS--
--TTT-SS---SS--SSS--
--TTT-SSS--SS---SS--
--TTT-SS---SS--SSS--
--TTT-SS---SS---SS--
--TTT-SS---SS---SS--
--TTT-SS---SS--SSS--
--TTT-SS---SS--SSS--
--TTT-SS---SS---SS--
--TTT--S---SS-S-SS--
--TTT-SS---SS---SS--
--TTT-SSS--SS---SS--
--TTT-SS---SS---SS--
--TTT-SSS--SS---TT--
--TTT-SS---SS---SS--
--TTT-SSS--SS---SS--
--TTT-SS---SS---SS--
--TTT-SSS--SS---SS--
--TTT-SS---SS---SS--
--TTT-SS---SS---SS--
--TTT-SS---SSS--SS--
--TTT-SSS--SS---SS--
--TTT-SSS--SS---SS--
--TTT-SS---SS---SS--
--SSS-SSS--SS---SS--
--TTT-SSS--SS---SS--
--TTT-SSS--SS---SS--
--TTT-SSS--SSS-SSS--
--TTT-SS---SS--STT--
--TTT-SS---SS--STT--
--TTT-SSS--SS--STT--
--TTT-SSS--SSS-TTT--
--TTT-SS---SSS-TTT--
--TTT-SSS--SSS-TTT--
--TTT-SS---SSS-TTT--
--TTT-SSS--SSS-TTT--
--TTT-SS---SSS-TTT--
--TTT-SS---SS--TTT--
--TTT-SS---SSS-TTT--
--TTT-SS---SSS-TTT--
--TTT-SSS--SSS-TTT--
--GGG-SS---SSS-TTT--
--TTT-SS---SSS-TTT--
--TTT-SSS--SSS-TTT--
--TTT-SSS--SSS-TTT--
--TTT-SS---SSS-TTT--
--TTT-SS---SS--TTT--
--TTT-SS---SS--TTT--
--TTT-SS---SS--TTT--
--TTT-SSS--SS--TTT--
--TTT-SS---SS--TTT--
--TTT--S---SS--TTT--
--TTT-SSS--SS--TTT--
--TTT--SS--SS--TTT--
--TTT-SSS--SS--TTT--
--TTT-SS---SS--TTT--
--TTT-SS---SS--TTT--
--TTT-SS---SSS-TTT--
--TTT-SS---SSS-TTT--
--TTT-SS---SSS-TTT--
--TTT-SS---SSS-TTT--
--TTT-SS---SSS-TTT--
--TTS-SS---SSS-TTT--
--TTT-SS---SSS-TTT--
--TTT-SS---SSS-TTT--
--TTT-SSS--SSS-TTT--
--TTT-SS---SSS-TTT--
--TTT-SS---SSS-TTT--
--TTT-SS---SSS-TTT--
--TTT-SS---SSS-TTT--
--TTT-SS---SSS-TTT--
--TTT-SS---SSS-TTT--
--SSS-SS---SSS-TTT--
--TTT-SS---SSS-TTT--
--TTT-SS---SSS-TTT--
--SSS-SS---SSS-GGG--
--SSS-SS---SSS-GGG--
--SSS-SS---SSS-GGG--
--TTT-SS---SSS-TTT--
--SSS-SS---SSS-TTS--
--TTT-SS---SSS-TTT--
--STT-SS---SSTTGGG--
--SSS-SS---SSS-TTT--
--STT-SS---SSS-GGG--
--SSS-SS---SSS-GGG--
--TTT-SS---SSS-GGG--
--TTT-SS---SSS-TTT--
--SSS-SS---SSS-TTS--
--TTT-TT---SSS-GGG--
--TTT-TT---SSS-TTT--
--SSS-TT---SSS-TTT--
--TTS-SS---SSS-TTT--
--TTT-SS---SSS-TTT--
--TTT-SS---SSS-TTT--
--TTT-TT---SSS-TTS--
--TTT-TT---SSS-TTT--
--TTT-SS---SSS-TTT--
--TTT-SS---SSS-TTS--
--TTS-SS---SSS-TTT--
--TTT-SS---SS--TTT--
--TTS-SS---SSS-TTS--
--TTS-SS---SSS-GGG--
--TTT-SS---SSS-GGG--
--GGG-SS---SSS-GGG--
--TTT-SS---SSS-GGG--
--TTT-SS---SSS-GGG--
--GGG-SS---SSS-GGG--
--TTT-SS---SSS-GGG--
--GGG-SS---SSS-GGG--
--GGG-SS---SS--GGG--
--TTT-SS---SS--TTT--
--TTT-SS---SSS-TTT--
--GGG-SS---SSS-GGG--
--TTS-SS---SSS-GGG--
--TTS-SS---SS--GGG--
--TTS-SS---SSS-GGG--
--TTS-SS---SSS-TTS--
--GGG-SS---SSS-TTS--
--GGG-SS---SSS-GGG--
--TTS-SS---SSS-GGG--
--TTS-SS---SS--GGG--
--TTT-SS---SSS-GGG--
--TTT-SS---SS--TTT--
--TTT-SS---SS--GGG--
--TTS-SS---SS--GGG--
--TTS-SS---SS--GGG--
--TTT-SS---SS--TTT--
--TTT-SS---SS--TTT--
--TTT-SS---SS--TTT--
--TTT-SS---SS--TTT--
--TTS-SSS--SS--TTT--
--GGG-SSS--SS--TTT--
--TTT-SSS--SS--TTT--
--TTS-SSS--SSS-TTT--
--TT--SS---SS--TTT--
--TTS-SS---SS--TTT--
--TT--SS---SS--TTT--
--TT--SS---SS--TTT--
--TTS-SSS--SSS-GGG--
--TT--SS---SSS-GGG--
--TT--SSS--SSS-GGG--
--TTS-SS---SSS-GGG--
--TT--SSS--SSS-GGG--
--STT-SSS--SSS-GGG--
--GGG-SSS--SSS-TTT--
--TTS-SS---SSS-GGG--
--STT-SS---SSS-GGG--
--TT-SSS---SSS-GGG--
--TTS-SSS--SSS-GGG--
--TT--SS---SSS-GGG--
--TTS-SSS--SSS-GGG--
--TTS-SSS--SSS-GGG--
--TTS-SSS--SSS-GGGT-
--TT--SS---SSS-GGG--
--TTS-SSS--SSS-GGG--
--TTS-SS---SSS-GGG--
--TT--SS---SSS-GGG--
--TT--SSS--SSS-GGG--
--TTS-SSS--SSS-GGG--
--TTS-SS---SSS-GGG--
--TTS-SSS--SS--GGG--
--TTT-SSS--SS--TTT--
--TT--SSS--SS--TTT--
--TT--SSS--SSS-GGG--
--TT--SSS--SS--GGG--
--TTS-SSS--SSS-GGG--
--TTS-SSS--SS--TTT--
--TTS-SSS--SS--GGG--
--TTS-SS---SS--GGG--
--TT--SSS--SSS-TTT--
--TT--SSS--SSS-TTT--
--TTS-SS---SSS-GGG--
--TTS-SS---SS--GGG--
--TTS-SS---SS--GGG--
--TT-SSS---SSS-TTS--
--SS--SSS--SS--GGG--
--SS--SS---SSS-GGG--
--SS--SSS--SSS-GGG--
--SSS-SSS--SSS-GGG--
--SSS-SSS--SSS-GGG--
--SSS-SS---SSS-GGG--
--SS-SSSS--SSS-GGG--
--TTT-SSS--SSS-GGG--
--SS--SSS--SSS-TTT--
--SS--SSS--SS--TTT--
--SS--SSS--SSS-TTT--
--SS--SS---SSS-GGG--
--SS--SSS--SS--GGG--
--SSS-SSS--SSS-TTT--
--SSS-SS---SSS-GGG--
--SS--SSS--SSS-GGG--
---SS-SS---SSS-GGG--
--TT--SSS--SSS-GGG--
--SS--SS---SS--TTT--
--SSS-SS---SS--GGG--
--SSS-SSS--SSS-GGG--
--SS--SS---SS--GGG--
--SS--SSS--SSS-GGG--
--SS--SS---SS--GGG--
--SS--SSS--SS--TTT--
--SS--SS---SSS-TTT--
--SS--SSS--SSS-GGG--
--SS--SS---SS--GGG--
--SS--SS---SSS-TTT--
--SS--SSS--SSS-GGG--
--SS--SSS--SS--GGG--
--SS--SSS--SS--TTT--
--SS--SSS--SSS-GGG--
--SS--SS---SSS-TTT--
--SS--SSS--SS--TTT--
--SS--SS---SSS-TTT--
--SS--SSS--SS--TTT--
--SS--SSS--SSS-TTT--
--SS--SS---SS--GGG--
--SS--SSS--SS--GGG--
--SS--SS---SSS-GGG--
--SS--SSS--SSS-TTT--
--SS--SS---SS--GGG--
--SS--SS---SS--GGG--
--SS--SSS--SSS-GGG--
--SS--SS---SS--GGG--
--SS--SSS--SSS-GGG--
--SS--SSS--SSS-GGG--
--SS--SS---SSS-GGG--
--SS--SSS--SSS-GGG--
--SS--SSS--SS--GGG--
--SS--SSS--SSS-GGG--
--SS--SSS--SSS-GGG--
--SS--SSS--SSS-GGG--
--SS--SSS--SSS-GGG--
--SS--SSS--SSS-GGG--
--SSS-SS---SSS-TTTT-
--SSS-SS---SSS-GGG--
--SS--SSS--SS--GGG--
--SS-SSSS--SSS-STT--
--SS--SSS--SS--GGG--
--SS--SS---SS--GGG--
--SS--SSS--SSS-TTT--
--SS--SS---SSS-GGG--
--SS--SSS--SSS-GGG--
--SS--SSS--SS--GGG--
--SS-SSSS--SSS-GGGT-
--SS--SSS--SSS-GGG--
--SSS-SSS--SSS-HHHH-
--SS--SSS--SS--HHHH-
--SS--SSS--SS--TTTT-
--SS--SSS--SS--HHHH-
--SS--SSS--SSS-HHHH-
--SS--SSS--SSS-HHHH-
--SS--SSS--SS--HHHH-
--SSS-SS---SSS-STTT-
--SSS-SSS--SSS-HHHH-
--TTS-SS---SSS-HHHH-
--SSS-SS---SSS-HHHH-
--SSS-SSS--SSS-TTTT-
--SS--SS---SSS-HHHH-
--SS--SSS--SS--STTT-
--SS--SSS--SSS-HHHH-
--SS--SSS--SSS-HHHH-
--TT--SSS--SS--HHHH-
--SS--SSS--SS--GGGT-
--TT--SSS--SSS-HHHH-
--SS--SSS--SS--HHHH-
--TT--SS---SS--HHHH-
--TT--SSS--SSS-HHHH-
--TTT-SSS--SSS-HHHH-
--TT--SSS--SS--GGGT-
--SS--SSS--SSS-HHHH-
--TTT-SS---SSS-HHHH-
--TT--SS---SSS-HHHH-
--TT--SSS--SSS-GGGT-
--SS--SS---SS--HHHH-
--TT--SS---SSS-HHHH-
--SS--SS---SSS-HHHH-
--SS--SS---SSS-HHHH-
--TTT-SS---SSS-HHHH-
--TT--SS---SSS-HHHH-
--TT--SSS--SSS-HHHH-
--TTTSSSS--SSS-HHHH-
--TTT-SS---SSS-HHHH-
--TT--SSS--SSS-STTT-
--TT--SSS--SSS-GGGT-
--TTT-SS---SS--HHHH-
--TT--SSS--SSS-GGGT-
--TTT-SSS--SS--HHHH-
--TT--SS---SS--GGGT-
--TT--SSS--SS--GGGT-
--TT--SSS--SS--HHHH-
--SS--SSS--SSS-GGGT-
--SS--SS---SSS-GGGT-
--SS-SSS---SSS-HHHH-
--SSS-SS---SS--STTT-
--SS--SSS--SSS-HHHH-
--SS-SSSS--SSS-HHHH-
--SS--SSS--SSS-HHHH-
--SS--SSS--SSS-HHHH-
--SS--SSS--SS--HHHH-
--TT--SS---SS--GGGT-
--SS-SSSS--SSS-GGGT-
--SS--SSS--SS--HHHH-
--SS--SSS--SS--GGGT-
--SS-SSSS--SSS-HHHH-
--SSSSSSS--SSS-GGGT-
--SSSSSS---SSS-GGGT-
--TT--SSS--SS--HHHH-
--SSS-SSS--SSS-HHHH-
--SS--SSS--SSS-HHHH-
--TT-SSSS--SS--STTT-
--TTS-SSS--SSS-GGGT-
--TT--SSS--SSS-HHHH-
--SS--SSS--SS--STTT-
--SS-SSS---SSS-HHHH-
--SSSSSSS--SSS-HHHH-
--SS--SSS--SSS-HHHH-
--SS-SSSS--SSS-STTT-
--SS--SSS--SSS-GGGT-
--SS-SSSS--SS--STTT-
--SSSSSSS--SS--STTT-
--SS--SSS--SS--HHHH-
--SS-SSS---SSS-GGGT-
--SS--SSS--SSS-STTT-
--SS--SSS--SSS-HHHH-
--SS--SSS--SSS-STTT-
--SS--SS---SSS-HHHH-
--SS--SSS--SS--GGGT-
--SS-SSSS--SSS-STTT-
--SS--SSS--SSS-HHHH-
--SS--SSS--SSS-GGGT-
--SS-SSS---SS--HHHH-
--SS--SSS--SSS-HHHH-
--SS--SSS--SSS-HHHH-
--SS--SSS--SSS-STTT-
--SS--SSS--SSS-STTT-
--SSS-SSS--SS--STTT-
--SS--SS---SSS-STTT-
--SSS-SSS--SSS-STTT-
--SSS-SSS--SSS--TTT-
--SS--SSS--SS--STTT-
--SS--SS---SSS-HHHH-
--SS--SS---SS--GGGT-
--SSSSSS---SSS-HHHH-
--SS--SSS--SS--STTT-
--SS--SSS--SSS-GGGT-
--SS--SS---SS--STTT-
--SS--SSS--SSS-HHHH-
--SS--SSS--SSS-GGGT-
--SS--SS---SS--HHHH-
--SS--SSS--SSS-HHHH-
--SS--SS---SS--HHHH-
--SSS-SSS--SSS-HHHH-
--SS--SSS--SSS-HHHH-
--SS--SSS--SS--HHHH-
--SSS-SSS--SS--HHHH-
--SSS-SSS--SSS-HHHH-
--SS--SSS--SSS-HHHH-
--SS--SSS--SS--GGGT-
--SSS-SSS--SS--GGGT-
--SS--SSS--SS--HHHH-
--SS--SSS--SS--GGGT-
--SS--SSS--SS--HHHH-
--SS--SS---SSS-GGGT-
--SSS-SS---SS--GGGT-
--SS--SSS--SS--HHHH-
--SS--SSS--SS--STTT-
--SS--SSS--SSS-GGGT-
--SSS-SS---SS--HHHH-
--SSS-SSS--SS--GGGT-
--SSS-SSS--SS--HHHH-
--TTS-SSS--SS--HHHH-
--TTS-SSS--SSS-GGGG-
--SSS-SSS--SSS-TGGG-
--TT--SSS--SSS-GGGT-
--TTS-SSS--SS--HHHH-
--TTS-SSS--SSS-STTT-
--TT--SSS--SSS-HHHH-
--TT--SS---SSS-HHHH-
--TT--SSS--SSS-STTT-
--TTS-SS---SSS-HHHH-
--SS--SS---SS--TTT--
--SS--SSS--SSS-GGG--
--SSS-SS---SSS-GGG--
--SS--SSS--SSS-GGG--
--SS--SS---SS--GGG--
--SS--SSS--SS--GGG--
--SSS-SSS--SSS-GGG--
--SS--SS---SS--GGG--
--SS--SSS--SS--GGG--
--SS--SS---SSS-GGG--
--SSS-SS---SSS-GGG--
--SS--SS---SSS-GGG--
--SS--SSS--SSS-TTT--
--SSS-SS---SS--TTT--
--SS--SS---SSS-STT--
--SS--SSS--SS--GGG--
--SS--SSS--SS--GGG--
--STT-SS---SS--GGG--
--SS--SSS--SSS-GGG--
--SSS-SSS--SS--GGG--
--SSS-SSS--SSS-TTT--
--SS--SS---SSS-TTT--
--SSS-SS---SS--TTT--
--SSS-SSS--SSS-TTT--
--TTS-SSS--SSS-GGG--
--STT-SSS--SSS-TTT--
---SS-SSS--SSS-TTT--
--SSS--SS--SSS-GGG--
--SS--SSS--SS--STT--
--SS--SS---SS--GGG--
--SSS-SSS--SS--GGG--
--SSS-SSS--SSS-GGG--
---S--SSS--SSS-GGG--
--SSS-SS---SSS-GGG--
--SSS-SSS--SSS-GGG--
--SSS-SSS--SS--GGG--
--SS--SSS--SSS-TTT--
--SSS-SS---SS--GGG--
---S--SSS--SS--GGG--
--SS--SS---SSS-TTT--
--SS--SSS--SSS-TTT--
--SS--SSS--SSS-TTS--
--SS--SSS--SSS-GGG--
--SS--SSS--SSS-TTT--
---SS-SS---SSS-TTT--
--SSS-SS---SS--STT--
--SS--SSS--SSS-GGG--
--SSS-SS---SSS-TTT--
--SS--SS---SSS-TTT--
--SSS-SSS--SSS-TTS--
--SSS-SSS--SSS-STT--
---S--SS---SS--GGG--
--SSS-SSS--SSS-TTS--
--SSS-SSS--SSS-TTS--
--TTS-SSS--SSS-STT--
--TTS-SS---SSS-GGG--
--TTS-SS---SSS-TTT--
--TTS-SS---SSS-GGG--
--TTT-SS---SSS-TTS--
--SSS-SS---SSS-TTS--
--SSS-SS---SSS-TTT--
--SSS-SS---SSS-TTT--
--SS--SSS--SSS-TTT--
--SS--SSS--SSS-TTT--
--TTS-SSS--SSS-GGG--
--TT--SSS--SSS-GGG--
--SSS-SS---SS--GGG--
--SSS-SSS--SSS-TTT--
--SSS-SS---SSS-GGG--
--SSS-SS---SS--TT---
--SSS-SS---SS--STT--
--SSS-SS---SS--STT--
--SSS-SSS--SSS-SSS--
--SSS-SSS--SSS-TTT--
--SSS-SSS--SSS-GGG--
--SSS-SS---SS--GGG--
--SS--SS---SSS-STT--
--SSS-SS---SS--TTT--
--SSS-SS---SSS-TTT--
--SSS-SS---SSS-TTT--
--SS--SSS--SS--GGG--
--SS--SS---SSS-GGG--
--SS--SSS--SSS-GGG--
--SS--SS---SS--GGG--
--SS--SSS--SSS-GGG--
--SS--SS---SSS-GGG--
--SS--SSS--SS--GGG--
--SS--SSS--SSS-TTT--
--SSS-SSS--SSS-GGG--
--SS--SS---SSS-GGG--
--SSS-SS---SSS-TTT--
--SS--SSS--SSS-GGG--
--SSS-SSS--SSS-TTT--
--SSS-SSS--SSS-GGG--
--SS--SS---SS--TTT--
--SS--SSS--SS--GGG--
--SSS-SS---SS--TTT--
--SSS-SS---SSS-GGG--
--SSS-SS---SS--GGG--
--SSS-SS---SSS-GGG--
--SSS-SSS--SSS-GGG--
--SSS-SSS--SS--TTT--
--SS--SS---SS--GGG--
--SS--SSS--SS--TTT--
--SS--SS---SS--STT--
--SSS-SS---SS--STT--
--SSS-SSS--SS--TTT--
--SSS-SSS--SSS-GGG--
--SSS-SS---SS--GGG--
--SS--SS---SSS-GGG--
--SSS-SSS--SS--TTT--
--SS--SSS--SS--HHHH-
--SSS-SSS--SSS-STTT-
--SS--SS---SSS-HHHH-
--SSS-SS---SSS-STT--
--SSS-SS---SS--TTT--
--SSS-SSS--SSS-GGG--
--SS--SSS--SSS-TTT--
--SSS-SSS--SS--TTT--
--SSS-SS---SSS-TTT--
--SS--SSS--SSS-TTT--
--SSS-SS---SSS-TTT--
--SS--SS---SSS-TTT--
--SSS-SS---SSS-TTT--
--SSS-SS---SS--GGG--
--SS--SSS--SSS-TTS--
--SSS-SSS--SSS-GGG--
--SS--SSS--SSS-TTT--
--SSS-SSS--SSS-GGG--
--SS--SS---SSS-GGG--
--SSS-SS---SSS-GGG--
--SSS-SSS--SSS-GGG--
--SS--SSS--SSS-GGG--
--SSS-SS---SSS-GGG--
--TTT-SSS--SSS-STT--
--SS--SS---SSS-GGG--
--SSS-SSS--SSS-GGG--
--SS--SSS--SS--TTS--
--SS--SSS--SSS-GGG--
--SS--SS---SS--GGG--
--SS--SS---SSS-GGGT-
--SSS-SS---SSS-TTT--
--SS--SS---SSS-GGG--
--SSS-SS---SS--GGG--
--SSS-SS---SS--GGG--
--SS--SS---SSS-GGG--
--SS--SS---SS--GGG--
--SS-SSSS--SSS-GGG--
--SSS-SS---SSS-STT--
--SS--SS---SSS-SSS--
--SS--SS---SSS-GGG--
--SS--SSS--SSS-GGG--
--SSS-SS---SS--STT--
--SSS-SS---SSS-GGG--
--SS--SS---SSS-TTS--
--SSS-SS---SSS-GGG--
--SS--SS---SS--GGG--
--SS--SS---SSS-STT--
--SSS-SS---SSS-STT--
--SSS-SSS--SSS-TTT--
--SSS-SS---SS--GGG--
--SSS-SS---SS--TTT--
--SSS-SS---SSS-GGG--
--STT-SS---SS--GGG--
--SSS-SS---SS--STT--
--SSS-SSS--SS--GGG--
--SSS-SSS--SS--STT--
--SSS-SS---SS--GGG--
--SS--SSS--SSS-TTS--
--SS--SSS--SS--GGG--
--SS--SS---SSS-GGG--
--SSS-SS---SS--GGG--
--TTT-SS---SSS-STT--
--TTS-SSS--SSS-GGG--
--TT--SS---SS--TTT--
--TT--SSS--SS--TTT--
--TT--SSS--SS--TTT--
--SS--SSS--SSS-TTT--
--SS--SSS--SSS-TTT--
--TT--SSS--SSS-GGG--
--SS--SSS--SS--GGG--
--SS--SS---SS--GGG--
--TTT-SSS--SSS-GGG--
--SS--SSS--SSS-GGG--
--TT--SSS--SS--TTT--
--SS--SS---SS--GGG--
--SS--SSS--SSS-TTT--
--SS--SS---SSS-SSS--
--SS--SS---SS--GGG--
--TT--SS---SS--GGG--
--TT--SS---SS--TTT--
--TTT-SSS--SSS-GGG--
--SS--SS---SS--GGG--
--SS--SS---SSS-GGG--
--TT--SS---SS--GGG--
--TT--SS---SSS-STT--
--TT--SS---SSS-GGG--
--TTT-SS---SSS-GGG--
--TT--SS---SSS-TTT--
--TT--SS---SSS-TTT--
--SS--SS---SSS-TTT--
--TTT-SS---SSS-TTS--
--TT--SS---SSS-TTS--
--SS--SS---SSS-SSS--
--TTT-SS---SSS-GGG--
--SSS-SS---SSS-TTT--
--TTT-SS---SSS-TTT--
--TTT-SS---SSS-TTT--
--SSS-SS---SS--TTT--
--TTT-SS---SSS-TTT--
--SSS-SS---SS--TTT--
--SSS-SS---SS--TTT--
--SSS-SS---SSS-TTT--
--SSS-SS---SSS-TTT--
--SS--SS---SSS-TTT--
--SSS-SS---SSS-TTT--
--SSS-SS---SS--TTS--
--SSS-SS---SSS-TTT--
--SSS-SSS--SSS-TTT--
--SSS-SS---SS--TTT--
--SSS-SS---SSS-TTT--
--SSS-SS---SS--TTT--
--SSS-SS---SS--GGG--
--SSS-SS---SSS-TTT--
---S--SS---SSS-TTT--
---SS-SS---SSS-TTT--
--SSS-SS---SS--TTT--
--SSS-SS---SSS-TTT--
--SS--SS---SSS-TTT--
--SSS-SS---SS--TTT--
--SSS-SS---SSS-TTT--
--SSS-SS---SSS-TTT--
--SSS-SS---SSS-TTT--
--SSS-SS---SSS-TTT--
--SSS-SSS--SS--TTT--
--SSS-SS---SSS-GGG--
--SSS-SS---SSS-TTT--
--SSS-SS---SSS-TTT--
--SSS-SSS--SSS-TTT--
--SSS-SSS--SSS-TTT--
--SSS-SSS--SSS-GGG--
--SSS-SS---SSS-GGG--
--SSS-SSS--SSS-TTT--
--SSS-SS---SSS-TTT--
---SS-SS---SSS-TTT--
--SSS-SS---SSS-TTT--
--SSS-SS---SSS-TTT--
--SSS-SS---SSS-TTT--
--SSS-SS---SSS-TTS--
--SS--SS---SSS-TTT--
--SSS-SS---SS--TTT--
--SSS-SS---SSS-TTT--
--SSS-SS---SSS-TTS--
--SSS-SS---SS--TTT--
--SSS-SS---SSS-TTT--
--SSS-SS---SSS-TTT--
--SSS-SS---SSS-TTT--
--SSS-SSS--SSS-TTT--
--SSS-SS---SS--TTT--
--SSS-SS---SSS-TTT--
--SSS-SS---SSS-TTT--
--SSS-SS---SSS-TTT--
--SSS-SSS--SSS-TTT--
--SSS-SS---SSS-GGG--
--SSS-SS---SSS-TTT--
---S--SSS--SSS-TTS--
--TTS-SS---SSS-GGG--
--TTT-SS---SSS-GGG--
--TTS-SS---SSS-GGG--
--TTT-SS---SS--TTT--
--TTS-SS---SSS-TTT--
--TTS-SS---SS--TTT--
-GGGT-SS---SSS-TTT--
--TTT-SS---SSS-TTT--
--TTT-SS---SSS-TTT--
--TTT-SS---SS--TTT--
--GGG-SS---SSS-TTT--
--GGG-SS---SSS-TTT--
-GGGTSSS---SS--TTT--
--TTT-SS---SSS-TTT--
--TTT-SS---SSS-TTT--
--TTS-SS---SSS-TTT--
-GGGG-SS---SSS-TTT--
--TTT-SS---SSS-TTT--
--TTT-SS---SS--TTT--
--GGG-SS---SS--TTT--
--GGG-SS---SS--TTT--
--TTT-SS---SS--TTT--
--TTS-SS---SSS-TTT--
--TTT-SS---SSS-TTT--
--GGG-SS---SSS-TTT--
--TTTSSS---SSS-TTT--
--TTTSSS---SSS-TTT--
--GGGSSS---SSS-TTT--
--TTTSSS---SSS-TTS--
--GGG-SS---SS--TTT--
--TTT-SS---SSS-TTT--
-GGGTSSS---SS--TTT--
--TTT-SS---SSS-TTT--
--TTT-SS---SSS-TTT--
--TTT-SS---SSS-TTT--
--GGG-SS---SSS-TTT--
--TTT-SS---SS--TTT--
--TTT-SS---SSS-TTT--
--TTT-SS---SS--TTT--
--TTTSSS---SS--TTT--
--TTS-SS---SSS-TTT--
--TTT-SS---SSS-TTT--
--GGG-SS---SSS-TTT--
--TTT-SS---SS--TTT--
--TTT-SS---SS--TTT--
--TTT-SS---SSS-TTT--
--GGG-SS---SS--TTT--
--TTT-SS---SSS-TTT--
--TTT-SS---SSS-TTT--
--TTT-SS---SSS-TTT--
--TTT-SS---SSS-TTT--
--TTTSSS---SSS-TTT--
--GGG-SS---SSS-TTT--
--TTT-SSS--SSS-TTT--
--TTTSSS---SSS-TTT--
--TTT-SSS--SSS-TTT--
--TTT-SS---SSS-TTT--
--GGG-SSS--SSS-TTT--
--TTT-SS---SSS-TTT--
--TTS-SS---SSS-GGG--
--TTS-SS---SSS-TTT--
--TTT-SS---SSS-TTT--
--GGG-SS---SS--TTT--
--TTT-SSS--SS--TTT--
--TTT-SS---SSS-TTS--
--TTT-SS---SSS-TTT--
--TTT-SS---SSS-TTT--
--TTTSSS---SS--TTT--
--TTTSSS---SSS-TTT--
--TTS-SS---SSS-TTT--
--TTT-SS---SS--GGG--
--GGG-SS---SSS-TTT--
--TTT-SS---SSS-TTS--
--GGG-SS---SSS-TTT--
--TTS-SS---SS--TTT--
--TTT-SS---SSS-TTT--
--GGG-SS---SSS-TTT--
--TTT-SS---SS--TTT--
--TTT-SS---SSS-TTT--
-GGGT-SS---SSS-GGG--
--STT-SS---SSS-TTT--
-GGGS-SSS--SSS-TTT--
-GGGG-SS---SSS-TTT--
-GGGG-SS---SSS-GGG--
-GGGG-SSS--SSS-TTT--
-GGGG-SSS--SSS-TTS--
-HHHH-SSS--SSS-TTT--
-GGGT-SS---SSS-TTT--
-GGGG-SS---SSS-TTT--
-GGGG-SS---SSS-TTT--
-GGGT-SSS--SSS-TTT--
--TTT-SS---SSS-TTT--
--GGG-SS---SSS-TTT--
-HHHH-SSS--SSS-TTT--
-GGGG-SSS--SSS-TTT--
-HHHH-SS---SSS-TTT--
-TTTT-SS---SSS-TTS--
-TGGG-SSS--SSS-TTT--
--GGG-SS---SSS-TTT--
--TTT-SSS--SSS-TTT--
-GGGS-SS---SSS-TTT--
--STT-SSS--SSS-TTT--
--GGG-SS---SSS-TTT--
-GGGG-SS---SS--TTS--
-HHHHSSSS--SSS-TTT--
-HHHHSSSS--SSS-TTT--
-TTTSSSSS--SS--TTT--
-GGGS-SS---SSS-TTT--
-HHHHSSS---SSS-TTT--
-GGGT-SS---SSS-TTT--
-GGGT-SSS--SSS-TTT--
-HHHH-SS---SSS-TTT--
-GGGS-SS---SS--TTT--
-GGGG-SS---SS--TTT--
-GGGG-SS---SSS-TTT--
-GGGT-SS---SS--TTT--
--GGGSSS---SSS-GGG--
-GGGGSSSS--SSS-TTT--
-TTTTSSS---SSS-TTT--
-GGGG-SS---SS--TTT--
-GGGG-SS---SSS-TTT--
-GGGG-SS---SSS-TTT--
-GGGG-SS---SSS-TTT--
-HHHHSSS---SSS-TTT--
-GGGT-SS---SS--TTT--
-TTTT-SSS--SS--TTT--
-GGGS-SSS--SSS-TTT--
-GGGG-SSS--SSS-TTT--
-GGGT-SSS--SSS-TTT--
-HHHHSSS---SSS-GGG--
-TTTT-SSS--SSS-TTT--
-GGGG-SSS--SSS-TTT--
-GGGG-SSS--SSS-TTT--
-TTTT-SS---SSS-TTT--
-TTTT-SS---SS--TTT--
-GGGG-SS---SSS-TTT--
-GGGG-SS---SS--TTT--
-GGGG-SS---SSS-TTT--
-GGGG-SS---SSS-TTT--
-GGGG-SS---SS--TTT--
-GGGG-SSS--SSS-TTT--
-GGGG-SSS--SSS-TTT--
-GGGG-SS---SS--TTT--
-GGGT-SS---SSS-TTT--
-GGGG-SS---SSS-TTT--
-GGGG-SS---SSS-TTS--
-GGGG-SS---SSS-TTS--
-GGGG-SS---SSS-TTT--
-GGGG-SS---SSS-TTT--
-GGGG-SS---SS--TTT--
-GGGG-SS---SSS-TTT--
-GGGG-SSS--SSS-TTT--
-GGGG-SS---SS--TTS--
-GGGG-SS---SSS-TTT--
-GGGG-SSS--SSS-TTS--
-GGGG-SS---SSS-TTT--
-TTSS-SS---SSS-TTT--
--GGG-SS---SSS-TTS--
--STT-SS---SSS-TTS--
--STT-SSS--SSS-TTT--
--STT-SS---SS--TTT--
--SSS-SS---SSS-TTS--
--STTSSS---SSS-TTT--
--STT-SS---SS--TTT--
--STT-SSS--SSS-TTS--
--STT-SS---SSS-TTS--
--GGG-SS---SSS-TTS--
---TT-SS---SSS-TTS--
--STT-SS---SSS-TTS--
--TTT-SS---SS--TTS--
--GGG-SS---SSS-TTT--
--GGG-SS---SSS-TTT--
--GGG-SS---SSS-TTS--
--TTTSSS---SS--TTT--
--SSSSSS---SSS-TTT--
--GGG-SS---SSS-TTT--
--TTT-SS---SSS-TTT--
--GGG-SS---SS--TTT--
--TTT-SS---SSS-TTT--
--TTT-SS---SS--GGG--
--TTS-SS---SS--TTS--
--GGG-SSS--SSS-TTS--
--TTT-SS---SSS-TTT--
--TTT-SSS--SS--TTT--
--TTT-SS---SS--TTT--
--TTS-SS---SS--TTT--
--GGG-SS---SS--TTS--
--TTTSSS---SS--TTT--
--TTT-SS---SSS-TTT--
--TTTSSS---SS--TTS--
--TTT-SS---SSS-TTT--
--TTTSSS---SSS-TTS--
--TTTSSS---SSS-TTT--
--TTTSSS---SSS-TTT--
--TTTSSS---SSS-TTS--
--TTTSSS---SSS-TTT--
--TTTSSS---SSS-TTT--
--TTT-SS---SSS-TTT--
--TTT-SS---SSS-TTT--
--TTT-SS---SS--TTS--
--TTT-SS---SS--TTT--
--TTT-SS---SS--TTT--
--TTT-SS---SSS-TTT--
--TTT-SS---SSS-TTT--
--TTT-SS---SSS-TTT--
--TTT-SS---SSS-TTT--
--TTT-SS---SSS-TTT--
--TTT-SS---SSS-TTT--
--TTT-SS---SSS-TTT--
--TTT-SS---SS--TTT--
--TTT-SS---SS--TTT--
--TTT-SS---SS--TTS--
--TTT-SS---SS--TTT--
--TTT-SS---SS--TTS--
--TTTSSS---SSS-TTS--
--TTT-SS---SSS-TTS--
--TTT-SS---SS--TTS--
--TTT-SS---SSS-TTS--
--GGG-SS---SSS-TTT--
--GGG-SS---SSS-TTT--
--GGG-SS---SS--TTT--
--GGG-SS---SSS-GGG--
--TTT-SS---SSS-TTT--
--TTTSSS---SSS-TTS--
--TTT-SSS--SSS-TTT--
--TTTSSS---SSS-TTT--
--TTT-SS---SS--TTT--
--TTTSSS---SS--TTT--
--TTT-SS---SS--TTT--
--TTTSSS---SS--TTT--
--TTTSSS---SSS-TTT--
--TTTSSS---SSS-TTS--
--TTTSSS---SS--TTS--
--TTT-SS---SS--TTT--
--TTT-SS---SSS-TTT--
--TTT-SS---SS--TTS--
--TTT-SS---SSS-TTT--
--TTT-SS---SS--TTT--
--TTT-SS---SSS-TTS--
--TTT-SS---SSS-GGG--
--TTT-SS---SS--TTT--
--TTS-SS---SS--TTT--
--TTT-SSS--SS--TTT--
--TTT-SS---SS--TTS--
--TTT-SSS--SSS-TTS--
--TTT-SS---SS--GGG--
--TTT-SS---SSS-TTS--
--TTT-SS---SSS-TTT--
--TTT-SS---SSS-TTT--
--TTT-SS---SSS-TTT--
--TTT-SS---SS--TTT--
--TTT-SS---SS--TTT--
--TTT-SS---SSS-TTT--
--TTT-SS---SS--TTT--
--TTT-SS---SSS-TTS--
--TTT-SS---SSS-STT--
--TTTSSS---SSS-TTS--
--TTT-SS---SSS-TTS--
--TTT-SS---SSS-GGG--
--TTS-SS---SSS-TTT--
--TTT-SS---SS--TTT--
--TTT-SS---SS--TTT--
--TTT-SS---SS--TTT--
--TTT-SS---SS--STT--
--TTT-SS---SS--STT--
--TTT-SS---SS--TTT--
--GGG-SS---SS--TTT--
--TTT-SS---SSS-STT--
--TTT-SS---SS--GGG--
--TTS-SS---SS--GGG--
--TTT-SS---SSS-GGG--
--TTT-SS---SS--GGG--
--TTT-SS---SSS-GGG--
--TTT-SS---SSS-GGG--
--GGG-SS---SS--GGG--
--TTT-SS---SSS-TTT--
--TTS-SS---SS--TTT--
--TTS-SS---SS--TTT--
--TTS-SS---SSS-GGG--
--TTT-SS---SSS-TTT--
--TTT-SS---SSS-GGG--
--TTT-SSS--SSS-GGG--
--GGG-SS---SS--STT--
--TTT-SS---SSS-TTT--
--TTT-SS---SSS-TTT--
--TTTSSS---SSS-TTT--
--TTT-SS---SSS-TTS--
--TTT-SS---SS--TTT--
--GGG-SS---SSS-TTT--
--TTT-SS---SS--TTT--
--TTTSSSS--SS-HHHH--
--TTTSSS---SS-HHHH--
--TTT-SS---SS-HHHH--
--TTT-SSS--SS-HHHH--
--TTT-SS---SSSHHHH--
--TTT-SS---SS-HHHH--
--TTT-SS---SS-HHHH--
--TTT-SS---SSSHHHH--
--TTT-SS---SSSHHHH--
--TTT-SS---SSSGGGT--
--TTT-SS---SS-HHHH--
--TTT-SS---SSSHHHH--
--TTT-SS---SS-GGGT--
--TTT-SS---SSSHHHH--
--TTT-SS---SS-GGGS--
--TTT-SS---SS-HHHH--
--TTT-SS---SS-HHHH--
--TTS-SS---SS-TTTT--
--TTT-SS---SSSGGGS--
--TTT-SS---SS-GGGT--
--TTT-SS---SS-GGGT--
--TTT-SS---SSSHHHH--
--TTT-SS---SS-HHHH--
--TTT-SS---SS-HHHH--
--TTT-SS---SS-HHHH--
--TTT-SS---SSSGGGS--
--TTT-SS---SSSGGGG--
--TTS-SS---SSS-GGG--
--TTT-SS---SSSTTTT--
--TTT-SS---SSSTTTS--
--TTT-SS---SSS-TT---
--TTT-SS---SS-GGG---
--TTS-SS---SSS-SS---
--TTTSSS---SSS-SS---
--TTT-SS---SS--TT---
--GGG-SS---SSS-SS---
--GGG-SS---SSS-TT---
--TTTSSS---SSS-S----
--TTT-SS---SS--SS---
--TTT-SS---SSS-SS---
--TTT-SS---SS--SS---
--TTT-SS---SSSTTTT--
--GGGSSS---SSS-SS---
--TTSSSS---SSS-SS---
--STTSSS---SS--SS---
--TTSSSS---SSS-SS---
--TTTSSS---SSS-SS---
--GGG-SS---SS--SS---
--GGG-SS---SSS-S----
--GGGSSS---SS--SS---
--GGG-SS---SS--SS---
--TTTSSS---SSS-SS---
--GGGSSS---SS--S----
--GGGSSS---SSS-S----
--GGGSSS---SSS-SS---
--GGGSSS---SSS-SS---
--GGG-SS---SS--SS---
--GGG-SS---SS--S----
--GGG-SS---SS--S----
-HHHH-SS---SS--S----
--GGG-SS---SS--S----
-TTTS-SS---SSS-SS---
-TTTSSSS---SSS-S----
-TTTSSSS---SSS-S----
-GGG-SSS---SSS-S----
-GGGSSSS---SS--S----
-GGGG-SS---SSS-S----
-HHHHSSS---SSS-SS---
-HHHHSSS---SSS-SS---
-TTTSSSS---SSS-S----
-HHHHSSS---SSS-S----
-GGGG-SS---SS--S----
-GGG--SS---SSS-SS---
-GGGG-SS---SSS-SS---
-GGG--SS---SSS-SS---
-GGG--SS---SS--SS---
-TTT--SS---SSS-S----
-TTTS-SS---SSS-SS---
-GGGG-SS---SS--SS---
-HHHH-SS---SSS-SS---
-GGGG-SS---SSS-SS---
-GGGG-SS---SSSTTTT--
-GGGT-SS---SS--SS---
-GGGG-SS---SSS-SS---
-GGGG-SS---SSS-SS---
--STT-SS---SSS-SS---
-TTTT-SS---SS--SS---
-TTTT-SS---SSS-SS---
-TTTT-SS---SSS-SS---
-TTTT-SS---SS--SS---
--STT-SS---SS--SS---
--STT-SS---SS--SS---
--STT-SS---SS--SS---
-TTTT-SS---SSS-SS---
-TTTT-SS---SS--S----
-TTTT-SSS--SS--SS---
--STT-SS---SS--SS---
--STT-SS---SSS-SS---
--STT-SS---SS--S----
--SSS-SS---SSS-S----
--STT-SS---SSS-S----
--STT-SS---SSS-SS---
--SSS-SS---SSS-SS---
-TTTT-SS---SSS-SS---
-TTTT-SS---SS--S----
-TTTT-SS---SSS-S----
-TTTT-SS---SS--S----
-TTTT-SS---SS--SS---
-TTSS-SS---SSS-SS---
-TTTT-SS---SSS-SS---
-TTSS-SS---SS--SS---
-TTTT-SS---SSS-SS---
--S-S-SS---SS--SS---
--STT-SS---SS--SS---
-TTTT-SS---SSS-SS---
--STTSSS---SS--SS---
-TTTSSSS---SS--SS---
-TTTTSSS---SS--SS---
-TTTT-SS---SS--SS---
-TTTT-SS---SSS-SS---
-TTTT-SS---SS--SS---
---TT-SS---SSS-SS---
--STT-SS---SSS-S----
-TTTT-SS---SS--SS---
-TTTT-SSS--SSS-SS---
-TTTT-SS---SSS-SS---
--SSS-SSS--SS--SS---
-TTTT-SSS--SSS-SS---
-TTSS-SS---SSS-SS---
-TTTTSSSS--SSS-SS---
-TTSSSSS---SSS-SS---
--STT-SSS--SS--SS---
-TTTT-SSS--SSS-SS---
-TTSS-SS---SSS-S----
-TTTTSSSS--SSS-SS---
-TTTT-SS---SSS-SS---
-TTTT-SSS--SS--SS---
-TTTT-SS---SSS-SS---
-TTSS-SS---SSS-SS---
-TTTT-SS---SSS-SS---
-TTTT-SSS--SSS-SS---
-TTSS-SS---SSS-SS---
-TTTT-SS---SS--SS---
-TTTT-SS---SS--SS---
-TTTT-SS---SSS-SS---
-TTTT-SS---SS--SS---
-TTTT-SS---SSS-SS---
-TTTT-SS---SSS-SS---
-TTTT-SS---SSS-SS---
-TTT--SSS--SS--SS---
-TTS--SS---SSS-SS---
-TTT--SSS--SSS-SS---
-TTT--SS---SS--SS---
-TTT--SSS--SSS-SS---
-TTT--SSS--SSS-SS---
-TTT--SS---SSS-SS---
-TTT--SS---SS--SS---
-TTT--SS---SS--SS---
-TTT--SS---SS--SS---
-TTT-SSS---SS--SS---
-TTTTSSS---SS--SS---
--S---SS---SS--S----
-TT---SSS--SS--SS---
--SS--SS---SSS-SS---
-TT---SSS--SS--SS---
-GGG--SS---SSS-S----
-GGG-SSSS--SS--SS---
-GGG-SSS---SS--SS---
-GGG-SSSS--SSS-SS---
-GGG--SS---SS--SS---
-TTT--SS---SS--SS---
-TTT--SS---SS--SS---
-TTT--SS---SSS-SS---
-GGG-SSSS--SS--SS---
-TTT--SS---SSS-SS---
-GGG--SS---SSS-SS---
-GGG--SS---SS--SS---
--TT--SS---SSS-SS---
-GGG--SS---SS--SS---
-TTT--SS---SS--SS---
-GGG--SS---SS--SS---
-TTT--SS---SS--SS---
-TTT--SS---SS--SS---
-TTT--SS---SS--SS---
-TTT--SS---SSS-SS---
-TTT--SS---SS--SS---
-TTT--SS---SSS-S----
-TTT--SS---SS--TT---
-TTT--SS---SS--SS---
-TTT--SS---SS--SS---
-TTT--SS---SSS-SS---
-TTT--SS---SSS-TT---
-TTT--SS---SSS-TT---
-TTT--SS---SSS-TT---
-TTT--SS---SSS-TT---
-TTTS-SS---SSS-SS---
-TTTS-SS---SSS-SS---
-TTTS-SS---SSS-S----
-TTTS-SS---SS--S----
-TTTS-SS---SS--S----
-TTTS-SS---SSS-S----
-TTT--SS---SS--S----
-TTT--SS---SSS-SS---
-TTT--SS---SSS-SS---
-TTT--SS---SSS-SS---
-TTT--SS---SS--SS---
-TTT--SS---SS--S----
-TTT--SS---SS--S----
-TTT--SS---SSS-SS---
-TTT--SS---SS--S----
-TTT--SS---SS--SS---
-TTT--SS---SS--SS---
-TTT--SS---SSS-SS---
-TTT--SS---SS--SS---
-TTT--SS---SS--S----
-TTT--SS---SS--S----
-TTT--SS---SSS-S----
-TTT--SS---SS--S----
-TTT--SS---SS--SS---
-TTT--SS---SSS-SS---
-TTT--SS---SS--SS---
-TTT--SS---SS--SS---
-TTT--SS---SS--SS---
-TTT--SS---SS--SS---
-TTT--SS---SSS-SS---
-TTT--SS---SSS-SS---
-TTT--SS---SS--SS---
-TTT--SS---SS--SS---
-TTT--SS---SS--S----
-TTTS-SS---SSS-S----
-TTTS-SS---SS--SS---
-TTT--SS---SS--SS---
-TTT--SS---SS--SS---
-TTT--SS---SSS-SS---
-TTT--SS---SS--SS---
--SSS-SS---SS--SS---
--SS--SS---SS--S----
--SS--SS---SS--S----
--TT--SS---SSS-SS---
--SS--SS---SSS------
--SS--SS---SS--S----
--SS--SS---SS--SS---
--SS--SS---SS--SS---
--SS--SS---SS--S----
--SS--SS---SS--S----
--SS--SS---SS--SS---
--SS--SS---SS--SS---
--SS--SS---SS--SS---
--SSS-SS---SS--S----
--SSS-SS---SS--SS---
--SSS-SS---SS--SS---
--SSS-SS---SS--SS---
--SSS-SS---SS--SS---
--SSS-SS---SSS-SS---
--SSS-SS---SS--SS---
--SSS-SS---SS--S----
--SSS-SS---SS--S----
--SSS-SS---SS--S----
--SSS-SS---SS--S----
--SSS-SS---SS--S----
-TTTS-SS---SSS-S----
-TTTS-SS---SSS-SS---
-TTT--SS---SSS-SS---
-TTT--SS---SS--SS---
-TTTS-SS---SS--S----
-TTTS-SS---SS--S----
-TTTS-SS---SS--S----
-TTTS-SS---SS--S----
-TTTS-SS---SS--S----
-TTTS-SS---SSS-SS---
-TTTS-SS---SS--SS---
-TTTS-SS---SS--S----
-TTTS-SS---SS--S----
-TTTS-SS---SSS-S----
-TTTS-SS---SSS-S----
-TTTS-SS---SSS-S----
-TTTS-SS---SS--S----
-TTTS-SS---SS--SS---
-TTTS-SS---SS--SS---
-TTTS-SS---SS--SS---
-TTTS-SS---SSS-SS---
-TTT--SS---SS--S----
-GGGS-SS---SS--S----
-GGG--SS---SS--S----
-TTTS-SS---SS--S----
-TTTS-SS---SS--S----
-TTT--SS---SSS-S----
-GGG--SS---SS--SS---
-GGGS-SS---SS--S----
-TTSS-SS---SS--S----
-GGGS-SS---SS--SS---
-GGGS-SS---SS--S----
-GGGS-SS---SS--S----
-GGGS-SS---SS--S----
-GGGS-SS---SS--S----
-GGGS-SS---SS--SS---
--TTS-SS---SS--SS---
-GGG--SS---SSS-SS---
-GGG--SS---SSS-SS---
--TT--SS---SS--SS---
--TTS-SS---SS--SS---
--TTS-SS---SS--SS---
--TTS-SS---SS--SS---
--TT--SS---SS--S----
--TT--SSS--SS--SS---
--TT--SSS--SS--SS---
--TTS-SS---SSS-SS---
--TT--SSS--SS--SS---
--TT--SS---SS--SS---
--TT--SS---SS--SS---
--TT--SSS--SS--SS---
--TT--SSS--SSS-SS---
--TT--SSS--SS--SS---
--TT--SS---SS--SS---
--TT--SSS--SSS-SS---
--TT--SS---SS--SS---
--TT--SS---SS--SS---
--TT--SS---SSS-SS---
-GGG--SS---SS--SS---
-GGG--SS---SSS-SS---
-GGG--SS---SS--SS---
-GGGS-SS---SSS-SS---
-GGGS-SS---SS--SS---
-GGGS-SS---SS-SSS---
-GGG--SS---SS--SS---
--TTS-SS---SS--SS---
--TT--SS---SS--SS---
-GGG--SS---SS--SS---
-GGG--SS---SS--SS---
-GGG--SS---SS--SS---
-GGG--SSS--SS--S----
-GGG--SS---SS--S----
-GGG--SS---SSS-SS---
-GGG--SSS--SS--SS---
--TT--SS---SS--SS---
-GGG--SS---SS--SS---
--TT--SS---SSS-SS---
-GGG--SS---SS--SS---
-GGG--SS---SS--SSS--
-GGG--SS---SS--SS---
-GGG--SS---SS--SS---
-GGGS-SS---SS--SS---
-GGG--SS---SSS-SS---
-GGG--SS---SS--SS---
-GGGS-SS---SS--SS---
-GGGS-SS---SS--SS---
-TTTS-SS---SS--SS---
-GGGS-SS---SSS-SS---
-GGGS-SS---SS--SS---
-GGGS-SS---SSS-SS---
-GGGS-SS---SS--SS---
-GGGS-SS---SSS-SS---
-TTSS-SS---SSS-SS---
-TT---SS---SS--SS---
-GGGS-SS---SS--SS---
-GGGS-SS---SS--SS---
-GGGS-SS---SS--SS---
-GGGS-SS---SSS-SS---
-TTSS-SS---SS--SS---
-GGGS-SS---SS--SS---
-TTSS-SS---SS--SS---
-TTSS-SS---SS--SS---
--TTS-SSS--SSS-SS---
-GGGS-SS---SS--SS---
-TTTS-SS---SS--SS---
-GGGS-SS---SSS-SS---
-TTSS-SS---SSS-SS---
-GGGS-SS---SSS-SS---
-TTTS-SS---SSS-SS---
-GGGS-SS---SS--SS---
-GGGS-SS---SS--SS---
-GGGS-SS---SSS-SS---
-GGGS-SS---SS--SS---
-GGGS-SS---SSS-SS---
-GGGS-SS---SSS-SS---
-GGGS-SS---SSS-SS---
-GGGS-SS---SSS-SS---
-TTTS-SS---SSS-SS---
-TTS--SS---SSS-SS---
-TTTS-SS---SSS-SS---
-TTTS-SS---SSS-SS---
-TTTS-SS---SSS-SS---
-TTTS-SS---SS--SS---
-TTTS-SS---SSS-SS---
-TTTS-SS---SSS-SS---
-TTTS-SS---SS--SS---
-TTTS-SS---SS--SS---
-TTTS-SS---SS--SS---
-TTTS-SS---SS--SS---
-GGGS-SS---SSS-SS---
-TTTS-SS---SS--TT---
-GGGS-SS---SS-SSS---
-TTTS-SS---SS-SSS---
-TTTS-SS---SS--S----
-TTTS-SS---SS--S----
-TTT--SS---SS--S----
-TTTS-SS---SS--S----
-TTTS-SS---SS--S----
-TTTS-SS---SS--S----
-TTTS-SS---SS--S----
-TTTS-SS---SSS-S----
-TTTS-SS---SS--S----
-TTTS-SS---SS--S----
-TTTS-SS---SS--SS---
-TTTS-SS---SSS-S----
-TTTS-SS---SS--SS---
-TTTS-SSS--SSS-SS---
-TTT--SSS--SSS-SS---
-TTTS-SS---SSS-S----
-GGGS-SS---SS--SS---
-TTTS-SS---SS--SS---
-TTTS-SSS--SS--S----
-TTTS-SS---SS--S----
-TTTS-SS---SS--SS---
-TTTS-SS---SSS-SS---
-TTTS-SS---SSS-S----
-TTTS-SS---SSS-S----
-TTTS-SS---SSS-SS---
-TTTS-SS---SS--S----
-TTT--SS---SSS-SS---
-TTTS-SSS--SSS-S----
-TTTS-SS---SSS-SS---
-TTTS-SS---SS--S----
-TTTS-SS---SS--SS---
-TTTS-SS---SS--S----
-TTTS-SSS--SSS-SS---
-TTT--SS---SSS-SS---
-TTT--SS---SSS-SS---
-TTT--SS---SS--TT---
-TTT--SS---SS--SS---
-TTTS-SS---SS--SS---
-TTTS-SS---SSS-SS---
-TTT--SS---SS--SS---
-TTTS-SS---SS--SS---
-TTTS-SS---SS--SS---
-GGG--SS---SS--SS---
-GGG--SS---SS--SS---
-GGG--SS---SS--TT---
-TTT--SS---SS--TT---
-TTTS-SS---SSS-TT---
-TTTS-SS---SS--TT---
-TTTS-SS---SSS-S----
-TTTS-SS---SSS-TT---
-GGGS-SS---SS--TT---
-GGGS-SS---SSS-SS---
-GGGS-SS---SSS-TT---
-GGGS-SS---SSS-SS---
--TT--SS---SS--SS---
-GGGS-SS---SSS-SS---
-GGGS-SS---SS--SS---
-GGGS-SS---SSS-TT---
-GGGS-SS---SSS-TT---
-TTS--SS---SSS-TT---
-GGGS-SS---SSS-SS---
-GGG--SS---SSS-TT---
-GGGS-SS---SSS-TT---
-GGGS-SS---SSS-SS---
-GGGG-SS---SSS-SS---
-GGGS-SS---SS--SS---
--TTS-SS---SSS-SS---
-GGGT-SS---SS--SS---
-GGGS-SS---SSS-SS---
-GGGS-SS---SSS-SS---
-TTTS-SS---SS--SS---
-TTTS-SS---SS--SS---
-TTTS-SS---SS--SSS--
-GGGS-SS---SS--SS---
-GGGS-SS---SSS-TT---
-TTT--SS---SSS-TT---
-TTT--SSS--SSS-SS---
-TTTS-SSS--SS--SS---
-GGG--SSS--SSS-TT---
-TTT--SSS--SSS-TTS--
-TTT--SS---SSS-TTS--
-TTT--SS---SSS-SS---
-GGG--SS---SSS-TT---
-TTT--SSS--SSS-S----
-TTT--SS---SSS-S----
-TTTS-SS---SSS-S----
-TTTS-SS---SS--S----
-TTTS-SSS--SSS-S----
-TTTS-SS---SS-------
-TTTS-SSS--SS--S----
-TTTS-SSS--SS--S----
-TTTS-SS---SS--SS---
-TTTS-SS---SSS-SS---
-TTTS-SSS--SS--SS---
-TTTS-SS---SSS-SS---
-TTTS-SS---SSS-SS---
-TTTS-SSS--SS--S----
-TTTS-SS---SS--S----
-TTSS-SSS--SSS-SS---
--TTS-SS---SSS-SS---
-TTTS-SS---SSS-SS---
-GGGS-SS---SS--SS---
-GGG--SSS--SS--SS---
-GGG--SSS--SS--SS---
-GGGS-SS---SSS-SS---
-TTTS-SSS--SS--SS---
-TT---SSS--SSS-SS---
-GGGS-SS---SS--S----
-GGGS-SSS--SS--S----
-TTS--SSS--SSS-S----
-GGG--SSS--SS--S----
-GGG--SSS--SSS-S----
-GGG--SSS--SS--S----
-GGG--SSS--SS--SS---
-TTS--SS---SS--SS---
-TTS--SSS--SS--S----
-GGGS-SS---SS--SS---
-GGGS-SS---SS--SS---
-TTTS-SSS--SSS-SS---
-GGGS-SSS--SS--SS---
-TTTS--SS--SS--SS---
-TTSS--SS--SS--SS---
-GGGS-SSS--SS--SS---
-GGGS-SS---SS--SS---
-GGGS-SS---SSS-SS---
--TTS-SSS--SS--SS---
-GGGS-SSS--SSS-SS---
-GGGS-SSS--SS--SS---
-GGGS-SSS--SS--SS---
-GGGS-SSS--SS--SS---
-GGGS-SSS--SS--SS---
-TTSS-SSS--SS--SS---
-GGGS-SS---SS--SS---
-TTSS-SSS--SS--SS---
-GGGS-SS---SS--SS---
-GGGS-SS---SS--SS---
-GGGS-SSS--SSS-SS---
-GGGS-SS---SS--SS---
-TT-S-SSS--SS--SS---
-GGGS-SSS--SS--SS---
-GGGS-SS---SSS-SS---
-GGGS-SS---SSS-SS---
-GGG--SS---SSS-SS---
-TTSS-SSS--SSS-SS---
-TTSS-SSS--SS--SS---
-TTSS-SS---SS--SS---
-TTSS-SSS--SS--SS---
-TTTS-SS---SS--SS---
-TTTS-SS---SSS-SS---
-GGGS-SS---SS--SS---
-GGGS-SS---SS--SS---
-GGG--SS---SSS-SS---
-GGG--SS---SS--SS---
-GGG--SS---SS--SS---
-TTTS-SSS--SS--SS---
-TTTS-SSS--SS--SS---
-GGGS-SSS--SS--SS---
-GGGS-SS---SS--SS---
-GGGS-SS---SSS-SSS--
-GGG--SS---SSS-SS---
-GGGS-SS---SS--SS---
-TTTS-SS---SS--SS---
-GGGS-SS---SSS-SS---
-GGG--SSS--SS--SS---
-TTT--SSS--SSS-SS---
-GGGS-SS---SSS-SS---
-GGGS-SSS--SSS-SS---
-GGGS--SS--SSS-SS---
-GGGS-SSS--SS--SS---
-GGGS-SS---SS--SS---
-TTTS--SS--SSS-S----
-GGGS-SS---SSS-S----
-GGGS-SSS--SS--SS---
-GGGS-SS---SSS-SS---
-GGGS-SS---SSS-SS---
-GGGS-SS---SS--SS---
-GGGS-SS---SSS-S----
-GGGS-SS---SS--S----
-GGGS-SSS--SS--SS---
-GGGS-SS---SSS-S----
-GGGS-SS---SSS-S----
-TTSS--SS--SS--S----
-TTTS-SSS--SSS-SS---
-TTTS-SS---SS--S----
--SSS-SSS--SS--SS---
-TTTS-SSS--SS--SS---
-GGGS-SSS--SS--SS---
-TTTS-SSS--SS--SS---
-TTTS-SSS--SS--SS---
-GGGS-SSS--SS--SS---
-GGGS-SSS--SS--SS---
-TTT--SSS--SS--SS---
-GGG--SSS--SS--SS---
-GGG--SSS--SSS-SS---
-GGGS-SS---SS--SS---
-TTT--SSS--SS--SS---
-GGGS-SS---SSS-SS---
-GGGS-SSS--SS--SS---
-GGG--SS---SS--SS---
-GGG--SS---SS--SS---
-TTTS-SSS--SS--SS---
-GGGS-SS---SS--S----
--TTS-SSS--SS--S----
-GGGS-SS---SS--SS---
-GGGS-SS---SSS-S----
-GGGS-SS---SS--S----
-GGGS-SS---SS--SS---
-GGGS-SS---SSS-SS---
-GGGS-SS---SS--SS---
-HHHH-SS---SS--SS---
-TTTSSSS---SSS-SS---
-HHHH-SSS--SS--S----
-GGGG-SSS--SS--SS---
-GGG--SS---SSS-SS---
-GGGS-SS---SSS-SS---
-GGG--SS---SS--SS---
-TTTT-SS---SSS-SS---
-GGGTSSS---SSS-SS---
-HHHHSSS---SS--SS---
-HHHHSSS---SS--SS---
-GGGTSSS---SS--S----
-HHHHSSSS--SS--SS---
-HHHHSSS---SSS-SS---
-HHHH-SS---SS--S----
-HHHH-SS---SS--S----
-HHHH-SS---SSS-SS---
-HHHH-SS---SS--SS---
-GGGT-SS---SS--S----
-GGGT-SS---SS--S----
-GGGT-SS---SS--S----
-HHHH-SS---SSS-SS---
-GGGT-SS---SS-SS----
-GGGT-SS---SS--S----
-HHHHSSS---SSS-S----
-HHHHSSS---SS--S----
-GGGT-SS---SS--S----
-HHHHSSSS--SS--S----
-HHHH-SS---SSS-S----
-HHHH-SS---SS--S----
-HHHHSSS---SS--S----
-HHHHSSS---SS--S----
-TTTSSSS---SS--S----
-HHHHSSS---SS--S----
-TTTS-SS---SS--SS---
-HHHHSSS---SS--SS---
-GGGTSSSS--SS--SS---
-GGGT-SSS--SS--S----
-GGGS-SS---SS--SS---
-HHHHSSSS--SS--SS---
-HHHHSSS---SS--SS---
-GGGT-SS---SSS-S----
-HHHH-SS---SS--SS---
-GGGT-SS---SS--SS---
-HHHH-SS---SS--S----
-GGGT-SS---SS--S----
-GGGT-SS---SS--SS---
-GGGT-SS---SS--S----
-GGGS-SS---SSS-SS---
-HHHH-SS---SS--SS---
--GGG-SS---SS--SS---
-GGGG-SSS--SS--SS---
-GGGS-SS---SS--SS---
-GGGS-SS---SS--SS---
-GGGS-SS---SS--SS---
-GGGS-SS---SS--SS---
-GGGS-SS---SS--SS---
-GGGS-SS---SS--SS---
-GGGS-SS---SS--S----
-GGGS-SS---SSS-S----
-GGGS-SS---SS--S----
-GGGS-SS---SS--SS---
-GGGS-SS---SSS-S----
-GGGS-SS---SS--S----
-TTTT-SS---SSS-SS---
--GGG-SS---SSS-SS---
-GGGS-SS---SSS-SS---
--STT-SS---SSS-SS---
-GGGS-SS---SSS-S----
-GGGS-SS---SSS-S----
--GGG-SS---SSS------
-GGGG-SS---SSS-S----
-GGGG-SSS--SSS------
-GGGS-SS---SSS-S----
-GGGS-SS---SSS-S----
-GGGS-SS---SSS-S----
-GGGG-SSS--SSS-S----
-GGGS-SS---SSS-S----
-GGGG-SSS--SSS-S----
-GGGS-SS---SS--S----
-GGGS-SS---SS--S----
-GGGS-SS---SSS-S----
-GGGS-SS---SSS-S----
-GGGS-SS---SSS-S----
-GGGG-SS---SSS-S----
-GGGG-SS---SS--S----
-GGGS-SS---SSS-S----
-GGGG-SS---SS--S----
-GGGT-SS---SS--S----
--GGG-SSS--SS--SS---
-GGGS-SSS--SS--SS---
-GGGG-SSS--SS--SS---
-GGGS-SSS--SSS-SS---
-GGGS-SSS--SS--SS---
-GGGS-SSS--SSS-SS---
-GGGG-SS---SSS-SS---
-GGGS-SSS--SS--SS---
-GGGS-SSS--SS--SS---
-GGGS-SS---SSS-SS---
-GGGS-SS---SSS-SS---
--TTS-SSS--SSS-SS---
-GGGS-SSS--SSS-SS---
--TTS-SSS--SSS-SS---
--TTS-SS---SSS-SS---
--TTS-SSS--SS--SS---
--TTS-SSS--SSS-SS---
--TTS-SSS--SS--SS---
--TTS-SS---SS--SS---
--TTS-SS---SS--SS---
--TTS-SSS--SS--SS---
--TTS-SS---SS--SS---
--TTS-SS---SS--SS---
--TTS-SS---SS--SS---
--GGG-SS---SS--SS---
--TTS-SS---SS--SS---
--TTS-SS---SSS-SS---
--GGG-SS---SS--SS---
--TTS-SS---SSS-SS---
--TTS-SS---SS--SS---
--TTS-SSS--SSS-SS---
--TTS-SSS--SSS-SS---
--TTS-SS---SSS-SS---
--TTT-SSS--SSS-S----
--GGG-SS---SS--SS---
--TTS-SSS--SS--SS---
--TTS-SS---SSS-SS---
--TT--SS---SSS-SS---
--TTS-SSS--SSS-SS---
--TTS-SS---SSS-SS---
--GGG-SSS--SS--SS---
--TTS-SS---SS--SS---
--TTS-SSS--SSS-SS---
--TTS-SS---SS--SSS--
--TTS-SS---SSS-SS---
--TTS-SSS--SS--SS---
--TTS-SS---SS--SS---
--TTS-SS---SS--SS---
--TTS-SS---SS--SS---
--TTS-SS---SS--S----
--TTS-SS---SSS-SS---
--TTS-SS---SSS-S----
--GGG-SS---SS--SS---
--TTS-SS---SSS-SS---
--TTS-SS---SSS-SS---
--TTS-SS---SSS-SS---
--TTS-SSS--SS--SS---
--GGG-SS---SSS-TT---
--GGG-SS---SSS-SS---
--TTS-SS---SS--SS---
--TTS-SS---SSS-SS---
--TTS-SS---SSS-SS---
--TTS-SS---SS--S----
--TTS-SS---SSS-S----
--TTS-SS---SSS-SS---
--TTS-SS---SSS-SS---
--GGG-SS---SS--SS---
--TTS-SS---SS--SSS--
--TTS-SS---SS--SS---
--TTT-SS---SSS-SS---
--TTT-SS---SSS-SS---
--TTS-SS---SSS-TT---
--TTS-SS---SSS-TT---
--TTS-SS---SSS-TT---
--TTS-SS---SS--TT---
--TTS-SS---SS--TT---
--TTS-SS---SS--TTS--
--TTS-SS---SS--TTS--
--TTS-SS---SS--TTS--
--TTS-SS---SSS-TTS--
--TTS-SS---SS--TTS--
--TTS-SS---SS--TTS--
--TTT-SS---SSS-TTS--
--TTS-SS---SSS-TTS--
--TTS-SS---SS--SSS--
--GGG-SS---SSS-TTS--
--TTS-SS---SS--TTS--
--TTS-SS---SSS-TTS--
--TTS-SS---SSS-TTS--
-GGGG-SSS--SSS-TTS--
--TTS-SSS--SS--TTS--
--TTS-SS---SS--SSS--
--TTS-SS---SSS-TTS--
--GGG-SS---SS--SSS--
--TTS-SSS--SSS-TTS--
--TTS-SS---SSS-SSS--
--TTS-SSS--SS--SSS--
--GGG-SS---SSS-SSS--
--TTS-SSS--SS--TTS--
--TTS-SSS--SS--SSS--
--TTT-SSS--SS--SSS--
--GGG-SS---SS--SSS--
---SS-SS---SSS-SSS--
---SS-SS---SS--SSS--
---SS-SS---SS--SSS--
---SS-SS---SS--SSS--
--TT--SS---SSS--SS--
--GGG-SS---SS--SSS--
--TTT-SS---SS--SSS--
--TTS-SSS--SS---SS--
--TTS-SSS--SS---SS--
--TTS-SS---SS---SS--
--TTS-SS---SS--TTS--
--TTS-SS---SS--TTS--
--TTS-SSS--SS--TTS--
-GGGG-SS---SSS-TTS--
-GGGS-SS---SS--TTS--
-GGGS-SS---SS--TTS--
-GGGS-SS---SS--TTS--
-GGGS-SS---SS--TTS--
-GGGS-SS---SS--TTS--
-GGGS-SS---SSS-TTS--
-GGGS-SS---SSS-TTS--
-GGGG-SS---SSSGGGS--
-GGGS-SS---SS--TTS--
-GGGS-SS---SSS-TTS--
-GGGS-SS---SSS-TTS--
-GGGT-SS---SS--TTS--
-GGGG-SS---SS--TTS--
-GGGS-SS---SS--SSS--
-GGGS-SS---SS--TTS--
-GGGG-SS---SS--TTS--
-GGGS-SS---SSS-SSS--
-TGGG-SS---SSS-SSS--
--GGG-SS---SS--SSS--
-GGGS-SS---SS---SS--
-GGGS-SS---SSS-TTS--
-GGG--SS---SSS-TTS--
-TTTS-SS---SSS-TTS--
-GGGS-SS---SSS-TTS--
-GGGS-SS---SSS-TTS--
-GGGS-SS---SSS-TTS--
--GGG-SSS--SS--TTS--
-GGGS-SS---SSS-TTS--
-GGGS-SS---SSS-TTS--
-GGGS-SS---SSS-TTS--
-GGGS-SS---SS----S--
-GGGS-SS---SSS-TTS--
-GGGS-SS---SSS-TT---
-GGGG-SS---SS--TT---
-GGGS-SSS--SS--SS---
-GGGS-SS---SS--SS---
-GGGS-SS---SS--SS---
-GGGS-SS---SS--SS---
-GGGS-SS---SS--SS---
-GGGG-SS---SS--SS---
-GGGS-SS---SS--SS---
-GGGS-SS---SS--SS---
-GGGS-SSS--SS--S----
-GGGS-SSS--SS--S----
-GGGS-SSS--SS--S----
-GGGS-SS---SS--S----
--GGG-SS---SS--S----
-GGGS-SS---SS--SS---
-GGGS-SS---SSS-SS---
-GGGS-SS---SS--SS---
-GGGS-SSS--SSS-SS---
-GGGS-SS---SS--SS---
-GGGS-SS---SS--SS---
-GGGS-SS---SS--SS---
-GGGS-SS---SS--SS---
-GGGS-SS---SSS-SS---
-GGGS-SSS--SS--SS---
-GGGS-SSS--SSS-SS---
-GGGS-SSS--SS--SS---
-GGGS-SS---SS--SS---
-GGGS-SS---SS--SS---
-GGGS-SS---SS--S----
-GGGS-SS---SS--SS---
-GGGS-SS---SSS-SS---
-GGGG-SS---SSS-TTS--
--TTS-SS---SSS-TTS--
-GGGS-SS---SS--SSS--
-GGGS-SS---SSS-TTS--
-TTTS-SS---SSS-TTS--
-GGG--SS---SSS-TTS--
-GGG--SS---SS--SS---
--TTS-SS---SSS-TT---
-GGGS-SS---SS--SS---
-GGG--SS---SS--SS---
-GGGG-SSS--SSS-SS---
-GGG--SSS--SS--S----
--TTT-SSS--SS--S----
--TTS-SSS--SS--SS---
--TTS-SSS--SSS-SS---
--TTT-SSS--SSS-SS---
--TTS-SSS--SSS-SSS--
--TTS-SS---SS--TTS--
--TTS-SSS--SS--SSS--
--TTS-SS---SSS-TT---
--TTS-SSS--SSS-TT---
-GGGS-SSS--SSS-TT---
--TTS-SSS--SS--TT---
--TTS-SSS--SSS-TT---
--SSS-SSS--SSS-SS---
--SSS-SSS--SSS-TTS--
---SS-SS---SSS-TTS--
--SS--SSS--SSS-TTS--
--SSS-SSS--SSS-TT---
--SS--SSS--SS--SSS--
--SS--SSS--SS--SS---
-TTS--SSS--SSS-SS---
--SS--SS---SS--SS---
--SSS-SS---SSS-SS---
--SS--SSS--SSS-SS---
---S--SSS--SS--SSS--
---S--SSS--SS--SSS--
---S--SSS--SS--SS---
---S--SS---SSS-SS---
---S--SSS--SS--SSS--
---S--SS---SS--SSS--
--TT--SS---SSS-SSS--
--TT--SS---SS--TT---
-TTT--SS---SS--TT---
--SS--SSS--SS--SS---
--SSS-SSS--SSS-SS---
--SS--SSS--SS--TT---
--SSS-SSS--SSS-SS---
--SSS-SSS--SS--TT---
--SSS-SS---SSS-TT---
--SSS-SSS--SSS-TT---
--SSS-SS---SS-TTT---
--SSS-SSS--SSSTTT---
--SSS-SS---SS-TTT---
--SSS-SSS--SSSTTTS--
--SSS-SS---SS-TTT---
--SSS-SSS--SSSTTT---
--SSS-SSS--SS--TT---
--SSS-SSS--SSS-TT---
--SSS-SS---SS--TT---
--SSS-SS---SS--TT---
--SSS-SS---SSS-SS---
--SSS-SS---SSS-TT---
--TTS-SS---SSS-TT---
--SSS-SS---SS--TT---
--SSS-SS---SS--SS---
--SSS-SSS--SS--SSS--
--SSS-SSS--SS--SSS--
--SSS-SSS--SS--SSS--
--SSS-SSS--SS--SSS--
--SSS-SSS--SSS-TT---
--SSS-SSS--SSS-TTS--
--SSS-SSS--SSS-TT---
--SSS-SSS--SS-GGG---
--SSS-SSS--SS--SSS--
--SSS-SSS--SS--TTS--
--SSS-SSS--SSS--SS--
--SSS-SSS--SS--TTS--
--SSS-SSS--SSS-TTS--
--SSS-SSS--SSS--SS--
--SSS-SSS--SSS--SS--
--SS--SSS--SS---SS--
--SSS-SSS--SSS-TTS--
--SS--SSS--SSS-TT---
--SSS-SSS--SS--TTS--
--SSS-SSS--SSS-SSS--
--SS--SSS--SSS-TTS--
--SSS-SSS--SSS-TTS--
--SSS-SSS--SSS-TTS--
--SSS-SSS--SSS-TTS--
--SSS-SSS--SSS-TTS--
--SSS-SSS--SSS------
--SSS-SS---SSS-TTS--
--SSS-SSS--SSS-TTS--
--SSS-SSS--SSS--SS--
--SSS-SSS--SSS-TT---
--SSS-SSS--SSS------
--SSS-SSS--SSS--S---
--SSS-SSS--SSS-TT---
--SSS-SSS--SSS-TT---
--SSS-SS---SSS-SS---
--SSS-SS---SSS-TT---
--SSS-SSS--SSS-TT---
--SSS-SS---SSS-SS---
--SSS-SS---SSS-TTS--
--SSS-SS---SSSGGG---
--SS--SS---SS-GGG---
--SS--SSS--SS-TTT---
--SSS-SSS--SSS-TT---
--SS--SSS--SSS-TT---
--SS--SSS--SSS-TT---
--SS--SSS--SSS-TT---
--SS--SSS--SS-GGGS--
--SS--SSS--SSSGGGS--
--SSS-SSS--SS--SS---
--SSS-SSS--SSS-SSS--
--SSS-SSS--SSS-SSS--
--SS--SSS--SS--SSS--
---S--SSS--SSS-TT---
--SS--SSS--SSS-SS---
--SS--SSS--SSS-TT---
--TTS-SSS--SSS-TT---
--TT--SSS--SSS-TT---
--TT--SSS--SS--TT---
--TT--SS---SSS-TTS--
--SS--SS---SSS-TT---
--SS--SS---SS--SS---
--SS--SS---SSS-TT---
--SS--SS---SSS-TT---
--SS--SS---SSS-SS---
---S--SSS--SSS-TT---
--SS--SSS--SSS-SS---
--SS--SS---SSS-TT---
--SS--SS---SSS-TTS--
--SS--SSS--SSS-TTS--
---S--SS---SS--TT---
--SS--SS---SSS-TTS--
--SS--SS---SSS-TTS--
--TT--SS---SS--SSS--
--SS--SSS--SSS-TTS--
--S---SSS--SSS-TTS--
------SSS--SSS-TTS--
---S--SSS--SS--TTS--
--S---SS---SSS-SSS--
------SS---SS--TTS--
------SSS--SS--SSS--
------SSS--SS--TTS--
---S--SSS--SS--SSS--
---S--SSS--SS--SSS--
--SS--SSS--SS--SSS--
--SS--SSS--SS--SSS--
--SS--SSS--SSS-TTS--
--SS--SSS--SS--TTS--
--SS--SSS--SSS-SSS--
--SS---SS--SS--TTS--
--SS--SSS--SS--TTS--
---S--SSS--SS--TTS--
---S--SSS--SS--TTS--
---S---SS--SSS-TTS--
--SS--SSS--SS--SSS--
--SS--SSS--SSS-SSS--
--SS---SS--SSS-SSS--
--SS---SS--SS--TTS--
--SS--SSS--SSS-TTS--
---S--SSS--SSS-SSS--
--SS--SSS--SSS-TTS--
--SS--SSS--SSS-SS---
--SS--SSS--SSS-TT---
--SS--SSS--SSS-TTS--
--SS--SSS--SSS-TT---
--SS--SSS--SSS-TTS--
--SS--SSS--SSS-TTS--
--SS--SSS--SSS-TTS--
--SS--SSS--SSS-TTS--
--SS--SSS--SSS-TTS--
--SS--SSS--SSS-TTS--
--SS--SSS--SSS-TTS--
--SS--SSS--SSS-TT---
--SS--SSS--SSS-TTS--
--SS--SSS--SSS-TTS--
--SS--SSS--SS--TTS--
--SS--SSS--SSS-TTS--
--SS--SSS--SSS-TTS--
--SS--SSS--SSS-TTS--
--SS--SSS--SSS-SSS--
--SS--SSS--SS--TTS--
--SS--SSS--SSS-TTS--
--SS--SSS--SS--SSS--
--SS--SSS--SSS-SSS--
--SS--SSS--SS--TTS--
--SS--SSS--SSS-SSS--
--SS--SSS--SSS-TTS--
--SS--SSS--SSS-SSS--
--SS--SSS--SS--TTS--
--SS--SSS--SSS-TTS--
--SS--SSS--SSS-TTS--
--SS--SSS--SSS-TTS--
--SS--SSS--SSS-TTS--
--SS--SSSS-SSS-SS---
--SS--SSS--SSS-TTS--
--SS--SSS--SS--TTS--
--SS--SSS--SSS-TTS--
--SS--SSS--SSS-TTS--
--SS--SSS--SSS-TTS--
--SS--SSS--SSS-TTS--
--SS--SSS--SSS-SSS--
--SS--SSS--SSS-TTS--
--SS--SSS--SSS-TTS--
--SS--SSS--SS--TTS--
--SS--SSS--SS--TTS--
--SS--SSSS-SSS-TTS--
--SS--SSS--SSS-TTS--
--SS--SSS--SS--TTS--
--SS--SSS--SS--TTS--
--SS--SSS--SSS-TTS--
--SS--SS---SSS-TT---
--SS--SSS--SSS-TT---
--SS--SS---SSS-SS---
--SS--SS---SS--SS---
--SS--SSS--SS--SS---
--SS--SSS--SS--SS---
--SS--SSS--SSS-TT---
--SS--SSS--SS--TT---
--SS--SSS--SS--SS---
--SS--SSS--SSS-TT---
--SS--SSS--SS--TT---
--SS--SSS--SS--SSS--
--SS--SSS--SS--SSS--
--SS--SS---SS--TT---
--SS--SSS--SS--SS---
--SS--SS---SSS-SS---
--SS---SS--SS--SS---
--SS--SSS--SS--S----
--SS--SSS--SSS-S----
--SS--SS---SS--S----
--SS--SSS--SSS-S----
--SS--SS---SS--S----
--SS--SSS--SSS-S----
--SS--SSS--SSS-S----
--SS--SS---SSS-S----
--SS--SSS--SS-------
--SS--SS---SS-------
--SS--SSS--SSS------
--SS--SSS--SS-------
--SS--SSS--SSS---S--
--SS--SSS--SS----S--
--SS--SSS--SS-------
--SS--SSS--SSS-S----
--SS--SS---SS-------
--SS--SSS--SSS------
--SS--SSS--SSS------
--SS--SSS--SSS------
--SS--SS---SSS------
--SS--SSS--SSS------
--SS--SSS--SSS------
--SS--SSS--SS-------
--SS--SS---SS----S--
--SS--SSS--SS--S-S--
--SS--SSS--SSS------
--SS--SSS--SSS---S--
--SS--SSS--SSS---S--
--SS--SSS--SSS------
--SS--SSS--SSS-S----
--SS--SS---SS-------
--SS--SS---SSS------
--SS--SSS--SSS------
--SS--SSS--SSS------
--SS--SSS--SS-------
--SS--SSS--SSS------
--SS--SS---SS-------
--SS--SSS--SSS------
--SS--SSS--SS-------
--SS--SSS--SSS------
--SS--SSS--SSS-S----
--SS--SS---SS--S-S--
--SS--SSS--SSS-S----
--SS--SSS--SS--S----
--SS--SS---SSS-S----
--SS--SSS--SSS-S----
--SS--SSS--SSS-S-S--
--SS--SSS--SSS-S----
--SS--SSS--SSS-S-S--
--SS--SSS--SSS-SSS--
--SS--SS---SSS-S-S--
--SS--SS---SS--S----
--SS--SS---SSS-S----
--SS--SSS--SS--S----
--SS--SSS--SS--S----
--SS--SS---SS--S----
--SS--SSS--SSS-S----
--SS--SS---SS--S----
--SS--SSS--SSS-S----
--SS--SS---SSS-S----
--SS--SS---SSS-S----
--SS--SSS--SS--S----
--SS--SS---SSS-S----
--SS--SSS--SSS-S----
--SS--SS---SS--S----
--SS--SSS--SSS-S----
--SS--SS---SS--S----
--SS--SS---SSS-S----
--SS--SS---SSS-S----
--SS--SSS--SSS-S-S--
--SS--SSS--SSS-S----
--SS--SSS--SSS-S-S--
--SS--SSS--SSS-S----
--SS--SS---SS--SS---
--SS--SSS--SSS-S----
--SS--SSS--SSS-S----
--SS--SSS--SS--S----
--SS--SSS--SSS-S----
--SS--SSS--SSS-S----
--SS--SSS--SSS-SSS--
--SS--SS---SSS-S----
--SS--SS---SSS-S----
--SS--SSS--SS--S----
--SS--SSS--SSS-S-S--
--SS--SSS--SS--S----
--SS--SS---SSS-S----
--SS--SSS--SSS-S----
--SS--SSS--SS--S----
--SS--SSS--SSS-S----
--SS--SSS--SSS-S----
--SS--SSS--SSS-S----
--SS--SSS--SS--S----
--SS--SSS--SSS-S----
--SS--SSS--SSS-S----
--SS--SS---SSS-S----
--SS--SSS--SS--S-S--
--SS--SSS--SS--S-S--
--SS--SSS--SS--S----
--SS--SSS--SS--S-S--
--SS--SSS--SSS-S-S--
--SS--SSS--SS--S----
--SS--SSS--SS--S----
--SS--SSS--SSS-S-S--
--SS--SSS--SSS-S-S--
--SS--SSS--SSS-S-S--
--SS--SSS--SSS-S-S--
--SS--SS---SS--S-S--
--SS--SSS--SS--S-S--
--SS--SSS--SSS-S----
--SS--SSS--SSS-S----
--SS--SSS--SS--S-S--
--SS--SSS--SS--S-S--
--SS--TTS--SSS-S----
--SS--SS---SSS-S----
--SS--SSS--SSS-S-S--
--SS--SSS--SSS-S----
--SS--SSS--SS--S----
--SS--SSS--SSS-S-S--
--SS--SSS--SS--S----
--SS--SSS--SS--S-S--
--SS--SSS--SSS-S-S--
--SS--SSS--SS--S-S--
--SS--SSS--SSS-S-S--
--SS--SSS--SS--S-S--
--SS--SSS--SSS-S-S--
--SS--SS---SSS-S-S--
--SS--SSS--SSS-S-S--
--SS--SSS--SS--S-S--
--SS--SSS--SS--S----
--SS--SSS--SS--S----
--SS--SSS--SSS-S----
--SS--SSS--SSS-S-S--
--SS--SSS--SSS-S-S--
--SS--SSS--SS--S-S--
--SS--SSS--SSS-S----
--SS--SSS--SSS-S-S--
--SS--SSS--SSS-S-S--
--SS--SSS--SSS-S----
--SS--SS---SS--S----
--SS--SSS--SSS-S----
--SS--SS---SSS-S-S--
--SS--SSS--SS--S-S--
--SS--SSS--SS--S-S--
--SS--SS---SS--S----
--SS--SS---SSS-S----
--SS--SS---SS--S----
--SS--SS---SSS-S-S--
--SS--SSS--SSS-S-S--
--SS--SSS--SS--S----
--SS--SS---SSS-S-S--
--SS--SS---SSS-S----
--SS--SS---SSS-S----
--SS--SS---SS--S----
--SS--SSS--SSS-S----
--SS--SSS--SSS-S-S--
--SS--SSS--SS--S----
--SS--SSS--SS--S-S--
--SS--SS---SS--S-S--
--SS--SSS--SSS-S-S--
--SS--SSS--SS--S----
--SS--SSS--SS--S-S--
--SS--SSS--SSS-S----
--SS--SSS--SSS-S----
--SS--SSS--SS--S----
--SS--SSS--SS--S-S--
--SS--SS---SSS-S-S--
--SS--SSS--SS--S-S--
--SS--SSS--SS--S-S--
--SS--SS---SS----S--
--SS--SSS--SS--S----
--SS--SS---SSS------
--SS--SSS--SS--S----
--SS--SSS--SS--S-S--
--SS--SSS--SS--S----
--SS--SSS--SS--S-S--
--SS--SSS--SS----S--
--SS--SS---SSS-SSS--
--SS--SSS--SSS-SSS--
--SS--SSS--SS--SSS--
--SS--SSS--SS--S-S--
--SS--SSS--SSS-SSS--
--SS--SSS--SS--SSS--
--SS--SSS--SS--SSS--
--SS--SSS--SS--S-S--
--SS--SSS--SSS-S-S--
--SS--SSS--SSS-S-S--
--SS--SSS--SSS-S-S--
--SS--SSS--SS--S-S--
--SS--SSS--SS--S-S--
--SS--SSS--SS--S-S--
--SS--SSS--SSS---S--
--SS--SS---SS--S-S--
--SS--SSS--SS--S-S--
--SS--SSS--SSS---S--
--SS--SSS--SS--SSS--
--SS--SS---SS--SS---
--SS--SSS--SSS-S-S--
--SS--SS---SSS-S----
--SS--SSS--SSS-S----
--SS--SSS--SSS-S----
--SS--SSS--SS--S----
--SS--SS---SS--SS---
--SS--SSS--SSS-S----
--SS--SSS--SSS-S----
--SS--SSS--SS--S----
--SS--SS---SSS-S----
--SS--SS---SSS-S-S--
--SS--SSS--SS--S----
--SS--SS---SSS-S----
--SS--SS---SSS-S----
--SS--SS---SSS-S----
--SS--TT---SSS-S-S--
--SS--SSS--SS--S----
--SS--SS---SSS-S----
--SS--SS---SS--S----
--SS--SSS--SSS-S----
--SS--SS---SS--S-S--
--SS--SSS--SSS-S----
--SS--SS---SS--S----
---S--TT---SS--S----
--SS--SS---SS--S----
--SS--SS---SSS-SS---
--SS--SS---SSS-S----
--SS--SS---SS--S----
--SS--SS---SS--S----
--SS--SSS--SSS-S----
--SS--TT---SSS-S----
--SS--SS---SS--S----
--SS--SS---SSS-S----
--SS--SS---SS--S----
--SS--SS---SSS-S----
--SS--TT---SS--S----
--SS--TT---SSS-S----
--SS--TT---SSS-S----
--SS--SS---SS--S----
--SS--SS---SSS-S----
--SS--SS---SSS-S----
--SS--SSS--SSS-S----
--SS--SS---SSS-S----
--SS--SS---SS--SS---
--SS--SS---SSS-S----
--SS--SS---SS--S----
--SS--SS---SS--S----
--SS--SS---SS--S----
--SS--SS---SSS-S----
--SS--SSS--SSS-S----
--SS--SS---SS--S----
--SS--SSS--SS--S----
--SS--SS---SSS-S----
--SS--SS---SSS-S----
--SS--SSS--SSS-S----
--SS--SSS--SSS------
--SS--SSS--SSS------
--SS--SS---SSS-S----
--SS--SSS--SSS-S----
--SS--SSS--SSS-S----
--SS--SS---SSS-S----
--SS--SS---SSS-S----
--SS--SSS--SSS-S----
--SS--SSS--SSS-SS---
--SS--SS---SSS-SS---
--SS--SS---SSS-SS---
--SS--SSS--SSS-TT---
--SS--TT---SS--SSS--
--SS--SSS--SSS-S----
--SS--SSS--SSS-S-S--
--SS--SSS--SS--S----
--SS--SS---SS--SS---
--SS--SS---SSS-S----
--SS--SS---SS--SS---
--SS--SS---SS--TT---
---S--SSS--SS--TT---
--SS--SS---SSS-SS---
--SS--SSS--SSS-SS---
--SS--SSS--SS--SS---
--SS--SSS--SSS-SSS--
--SS--SSS--SSS-SSS--
--SS--SSS--SS--S----
--SS--SSS--SS--S----
--SS--SSS--SSS-S----
--SS--SSS--SSS-SS---
--SS--TTS--SS--S----
--SS--SSS--SS--S-S--
--SS--SSS--SSS-S----
---S--SSS--SS--S-S--
--S---SSS--SSS-S----
------SSS--SSS-S----
------SSS--SSS-SSS--
--S---SSS--SS--S-S--
------SSS--SS--SSS--
--S---SSS--SS--S-S--
--S---SSS--SS--S-S--
------SSS--SS--S-S--
------SSS--SS--S-S--
--S---SSS--SS--S-S--
--S---SSS--SS--S-S--
--S---SSS--SS--SS---
--S---SSS--SS--SSS--
--S---SSS--SS--S----
--S---SSS--SSS--SS--
--S---SSS--SS---SS--
--S---SSS--SSS--SS--
--S---SSS--SS---SS--
--S---SSS--SS---SS--
--S---SSS--SSS-SSS--
--S---SSS--SS--SSS--
--S---SSS--SS--SSS--
--S---SSS--SSS-SSS--
--SS--SSS--SS--SSS--
------SSS--SS--SSS--
------SSS--SS--SSS--
--S---SSS--SS--SSS--
------SSS--SSS-SSS--
------SSS--SSS-SSS--
-TT---SSS--SS--SSS--
--TT--SSS--SSS-SSS--
--TT--SSS--SS--SSS--
--TT--SSS--SSS-SSS--
--S---SSS--SS--SSS--
--S---SSS--SSS-SSS--
--S---TTS--SS--SSS--
--S---SSS--SSS-SSS--
-TT---SSS--SS--SSS--
-TT---SSS--SS--SSS--
--S---SSS--SSS-SSS--
-TT---SSS--SSS-SSS--
-TT---SS---SSS-SSS--
-TT---SSS--SSS-SSS--
-TT---SSS--SS--SSS--
-TT---SSSS-SS--SSS--
-TT---SSS--SSS-SSS--
--S---SSS--SSS-SSTT-
--S---SSS--SS--SSS--
-TT---SSS--SSS-SSS--
-TT---SSS--SS--SSS--
-TT---SSS--SS--SSS--
-TT---SSS--SSS-SSS--
-TT---SSS--SSS-SSS--
--S---TTS--SSS-SSS--
--S-S-SS---SS--SSS--
--S---SSS--SS--SSS--
-TT---SS---SS--SSS--
-TT-S-SSS--SSS-SSS--
--STT-SSS--SS--SSS--
--S-TTTTS--SSS-SSS--
--S---SSS--SSS-SSS--
---TT-SSS--SSS-SSS--
--S-S-SSS--SSS-SSS--
--SSS-SSS--SS--SSS--
--SSSSSSS--SSS-SSS--
--SSTTSSS--SS--SSS--
--SSSSSSS--SSS-SSS--
--SSS-SSS--SS--SSS--
--STT-SSS--SSS-SSS--
-TT-S-SSS--SSS-SSS--
-TTTTTSSS--SS--SSS--
--SSTTSSS--SS--SSS--
-TTSSSSS---SSS-SSS--
-TTSSSSS---SS--SSS--
-TTTTTSS---SSS-SSS--
-TTSSSSSS--SSS-SSS--
-TTTTTSS---SSS-SSS--
-TTTTTSSS--SS--SSS--
-TTTTTSS---SS--SSS--
-TTSSSSS---SS--SSS--
-TTTT-SSS--SS--SSS--
-TTSS-SS---SSS-SSS--
-GGGSSSS---SS--SSS--
-TTSSSSS---SSS-SSS--
-GGGSSSSS--SS--SSS--
-TTSSSSSS--SSS-SSS--
-GGGSSSSS--SS--SSS--
-TTTTTSS---SS--SSS--
-TTTSSSSS--SSS-SSS--
-TTTTTSSS--SSS-SSS--
-TTTS-SSS--SS--SSS--
-TTTTTSSS--SS--SSS--
-TTTTTSSS--SSS-SSS--
-TTTS-SSS--SSS-SSS--
-TTTS-SSS--SS--SSS--
-TTSS-SSS--SS--SSS--
-TTTS-SSS--SS--SSS--
-TTTTTSSS--SSS-SSS--
-TTTTTSSS--SS--SSS--
-TTTS-SSS--SSS-SSS--
-TTSS-SSS--SS--SSS--
-TTSS-SSS--SS--SSS--
-TTTS-SSS--SSS-SSS--
-TTTS-SSS--SS--SSS--
-TTTS-SSS--SS--SSS--
-TTTS-SSS--SS--SSS--
-TTTS-SSS--SS--SSS--
-TTT--SSS--SS--SSS--
-TTSS-SSS--SS--SSS--
-TTS--SSS--SSS-SSS--
-TTS--SS---SS--SSS--
-TTT--SSS--SS--SSS--
-TTT--SSS--SS--SSS--
-TTTS-SSS--SS--SSS--
-TTTS-SSS--SS--SSS--
-TTTS-SSS--SSS-SSS--
-TTTS-SSS--SS--SSS--
-TTTS-SSS--SS--SSS--
-TTTS-SSS--SSS-SSS--
-TTTS-SSS--SSS-SSS--
-TTSS-SSS--SS--SSS--
-TTTS-SSS--SSS-SSS--
-TTTS-SSS--SSS-SSS--
-TTSS-SSS--SS--SSS--
-TTTS-SSS--SSS-SSS--
-TTTTTSSS--SSS-SSS--
-TTSS-SSS--SSS-SSS--
-TTSS-SSS--SS--SSS--
-TTSS-SSS--SS--SSS--
-TTSS-SSS--SSS-SSS--
-TTTS-SSS--SS--SSS--
-TTSS-SSS--SS--SSS--
-TTSS-SSS--SS--SSS--
-TTSS-SSS--SS--SSS--
-TTSS-SSS--SS--SSS--
-TTSS-SSS--SSS-SSS--
-TTSS-SSS--SSS-SSS--
-TTSS-SSS--SS--SSS--
-TTSS-SSS--SS--SSS--
-TTSS-SSS--SSS-SSS--
-TTSS-SSS--SSS-SSS--
-TTSS-SSS--SS--SSS--
-TTSS-SSS--SS--SSS--
-TTTS-SSS--SSS-SSS--
-TTSS-SSS--SSS-SSS--
-TTTS-SSS--SS--SSS--
-TTTS-SSS--SS--SSS--
-TTSS-SSS--SS--SSS--
-TTS--SSS--SS--SSS--
-TTSS-SSS--SS--SSS--
-TTSS-SSS--SS--SSS--
-TTSS-SSS--SSS-SSS--
-TTSS-SSS--SSS-SSS--
-TTSS-SSS--SSS-SSS--
-TTTS-SSS--SSS-SSS--
-TTSS-SSS--SSS-SSS--
-TTTS-SSS--SSS-SSS--
-TTTS-SSS--SS--SSS--
-TTSS-SSS--SS--SSS--
-TTTS-SSS--SS--SSS--
-TTSS-SSS--SS--SSS--
-TTSS-SSS--SSS-SSS--
-TTSS-SSS--SS--SSS--
-TTTS-SSS--SSS-SSS--
-TTSS-SSS--SSS-SSS--
-TTSS-SSS--SSS-SSS--
-TTSS-SSS--SS--SSS--
-TTSS-SSS--SS--SSS--
-TTTS-SSS--SSS-SSS--
-TTS--SSS--SSS-SSS--
-TTSS-SSS--SSS-SSS--
-TTSS-SSS--SS--SSS--
-TTSS-SSS--SSS-SSS--
-TTSS-SSS--SS--SSS--
-TTTS-SSS--SSS-SSS--
-TTTS-SSS--SSS-SSS--
-TTTT-SSS--SS--SSS--
-TTTS-SSS--SSS-SSS--
--SSS-SSS--SSS-SSS--
-TTSS-SSS--SS--SSS--
-TTTT-SSS--SSS-SSS--
-TTTS-SSS--SS--SSS--
-TTTS-SSS--SSS-SSS--
-TTSS-SSS--SS--SSS--
-TTSS-SSS--SS--SSS--
-TTSS-SSS--SS--SSS--
-TTSS-SSS--SS--SSS--
-TTSS-SSS--SSS-SSS--
-TTTS-SSS--SS--SSS--
-TTSS-SSS--SS--SSS--
-TTS--SSS--SS--SSS--
-TTSS-SSS--SS--SSS--
-TTSS-SSS--SS--SSS--
-TTTS-SSS--SS--SSS--
--SSS-SSS--SS--SSS--
-TTSS-SSS--SS--SSS--
-TTSS-SSS--SS--SSS--
-TTSS-SSS--SSS-SSS--
-TTSS-SSS--SS--SSS--
-TTTS-SSS--SS--SSS--
-TTTS-SSS--SSS-SSS--
-TTTS-SSS--SS--SSS--
-TTSS-SSS--SS--SSS--
-TTSS-SSS--SSS-SSS--
-TTSS-SSS--SSS-SSS--
-TTTS-SSS--SS--SSS--
-TTSS-SSS--SS--SSS--
-TTSS-SSS--SS--S----
-TTSS-SSS--SS--S----
-TTSS-SSS--SSS-S----
-TTTS-SSS--SS--S----
-TTSS-SSS--SS--S----
-TTSS-SSS--SSS-S----
-TTTS-SSS--SSS-S----
-TTSS-SSS--SSS-SS---
-TTSS-SSS--SSS-S----
-TTSS-SSS--SSS-SS---
-TTTT-SSS--SSS-S----
-TTSS-SSS--SSS-S----
-TTSS-SSS--SSS-S----
-TTSS-SSS--SSS-SS---
-TTSS-SSS--SSS-S----
-TTSS-SSS--SSS-S-S--
-TTSS-SSS--SSS-SSS--
-TTSS-SSS--SSS-S-S--
-TTSS-SSS--SSS-SSS--
-TTSS-SSS--SSS-SSS--
-TTTT-SSS--SSS-S----
-TTTT-SSS--SSS-S-S--
-TTTT-SSS--SS--S----
---TT-SSS--SSS-S----
---TT-SSS--SSS-S----
---TT-SSS--SSS-S----
---GGGSSS--SS--S----
---TT-SSS--SSS-S----
---TTTSSS--SSS-S----
---TT-SSS--SS--S----
---TTTSSS--SS--S----
---TT-SSS--SSS-S----
---TT-SSS--SSS-S----
---TT-SSS--SS--S----
---TT-SSS--SSS-S----
---TT-SSS--SS--S----
---SS-SSS--SSS-S----
---TT-SSS--SS--S----
---TT-SSS--SS--S----
---TTTSSS--SS--S----
---TT-SSS--SSS-S----
---TT-SSS--SSS-S----
---TT-SSS--SS--S----
---TT-SSS--SSS-S-S--
---TT-SSS--SSS-S----
---TT-SSS--SSS-S-S--
---TT-SSS--SSS-SSS--
---TT-SSS--SSS-S-S--
---TT-SSS--SSS-S-S--
---TT-SSS--SSS-S-S--
---TT-SSS--SSS-SSS--
---TT-SSS--SSS-SSS--
---SS-SSS--SSS-SSS--
---TT-SSS--SSS-S-S--
---TT-SS---SS--S-S--
---TT-SSS--SS--S----
---TTTSSS--SS--S-S--
-TTTT-SSS--SS--S-S--
---TT-SSS--SSS-S----
--STT-SSS--SSS-S----
---TT-SSS--SSS-S----
---TT-SSS--SSS-S----
---TT-SSS--SS--SS---
---TT-SSS--SSS-SS---
---TT-SSS--SSS-SSS--
---TT-SSS--SSS-S----
---TT-SSS--SSS-S----
---TT-SSS--SSS-S----
--STT-SSS--SSS-S----
---TT-SSS--SSS-S----
--GGGTSSS--SSS-S----
---SS-SSS--SSS-S----
--STT-SSS--SS--S----
--SGGGSSS--SSS-S----
---TT-SSS--SS--S----
---TT-SSS--SSS-S----
---TT-SSS--SS-------
---TT-SSS--SS-------
---TT-SSS--SSS-S----
---TT-SSS--SSS-SS---
---TT-SSS--SSS-S----
--GGG-SSS--SS--S----
---TT-SSS--SSS-S----
---TT-SSS--SS--S----
---TT-SSS--SSS-S----
---TT-SSS--SSS------
---TT-SSS--SS-------
---TT-SSS--SS--S----
---TT-SSS--SSS-S----
---TT-SSS--SSS-S----
---TT-SSS--SS--S----
---TT-SSS--SS--S----
---TT-SSS--SSS-S----
---TT-SSS--SSS-S----
---GGGSSS--SS--S----
---GGGSSS--SSS-S----
---TT-SSS--SSS-S----
---TT-SSS--SS--S----
---GGGSSS--SSS-S----
---TT-SSS--SS--S----
---TT-SSS--SSS-S----
---TT-SSS--SSS-S----
---TTTSSSS-SSS-S----
---TT-SSS--SSS-SS---
---TTTSSS--SS--S----
---TT-SSS--SS--S----
---TT-SSS--SSS-SS---
---TTTSSS--SS--SS---
---TT-SSS--SSS-S----
---TT-SSS--SS--S----
---TT-SSS--SSS-SS---
---TTSSSS--SSS-S----
---TT-SSS--SSS-SS---
---TT-SSS--SS--SS---
---TTTTTS--SS--SS---
---TTTSSS--SSS-S----
---TT-SSS--SSS-S----
---TTTSSS--SSS-S----
---TTTSSS--SS--S----
---TT-SSS--SS--S----
---TT-SSS--SSS-SS---
---TTTSSS--SSS-SS---
---TT-SSS--SS--S----
---TT-SSS--SS--S----
---GGGSSS--SSS-SS---
---TT-SSS--SS--SS---
---TT-SSS--SSS-SS---
---TT-SSS--SSS-TT---
---TT-SSS--SSS-SS---
---TT-SSS--SSS-SS---
---TT-SSS--SS--SS---
---TT-SSS--SSS-SS---
---TT-SSS--SSS-TT---
--SGGGSSS--SS--SSS--
---GGGSSS--SS--SSS--
---GGGSSSS-SSS-SSS--
---TT-SSS--SS--SS---
---TT-SSS--SS--SSS--
---TT-SSS--SSS-SS---
---TTTSSS--SSS-SSS--
---TT-SSS--SS--SSS--
---TT-SSS--SSS-SSS--
---TT-SSS--SS--SS---
---TT-SSS--SS--SSS--
---TT-SSS--SS--SSS--
---TT-SSS--SS--SS---
---TT-SSS--SS--SSS--
---TT-SSS--SS--SS---
---SS-SSS--SS--SS---
---SS-SSS--SS--SS---
---SS-SSS--SS--SSS--
---TT-SSS--SSS-SSS--
---TT-SSS--SS--SS---
---TT-SSS--SSS-SS---
---TT-SSS--SSS-SS---
---TTTSSS--SSS-SS---
---TT-SSS--SSS-SS---
---TTTSSS--SS--SS---
---TT-SSS--SSS-SS---
---TT-SSS--SS--SSS--
---TT-SSS--SSS-TT---
---TT-SSS--SS--SS---
---TT-SSS--SS--SSS--
---TT-SSS--SSS--SS--
---TT-SSS--SS--SSS--
----S-SSS--SSS-SSS--
----S-SSS--SSS-SSS--
---TT-SSS--SS---SS--
---TT-SSS--SSS--SS--
--SSS-SSS--SSS--SS--
--SSS-SSS--SSS-SSS--
--SSS-SSS--SS--SSS--
---SS-SSS--SS--SSS--
---TT-SSS--SSS-SSS--
---SS-SSS--SS--SS---
----S-SSS--SS--SS---
----S-SSS--SSS-SS---
----S-SSS--SSS-SS---
---SS-SSS--SS--SS---
---TT-SSS--SS--SS---
---SS-SSS--SS--SSS--
---TT-SSS--SSS-SS---
---TTTSSS--SSS-SS---
---TT-SSS--SSS-SS---
---TT-SSS--SS--SS---
---TT-SSS--SS--SS---
---TT-SSS--SS--SS---
---TT-SSS--SSS-TTS--
---TT-SSS--SSS-TT---
---TT-SSS--SS--SS---
---TT-SSS--SS--SS---
---TT-SSS--SSS-SS---
---TT-SSS--SS--SS---
---TT-SSS--SS--TT---
---TT-SSS--SS--TT---
---TT-SSS--SSS-SSS--
---TT-SSS--SSS-TTS--
---TT-SSS--SSS-SS---
---TTTSSS--SSS-TT---
---TT-SSS--SSS-TT---
---TT-SSS--SSS-TT---
---TT-SSS--SSS-TT---
---TT-SSS--SS-GGG---
---TT-SSS--SS-GGG---
---TT-SSS--SSSGGG---
---TT-SSS--SS-GGG---
---TT-SSS--SSSGGG---
---SS-SSS--SSS-TT---
---SS-TTS--SS-GGG---
---TT-SSS--SS--TT---
---TT-SSS--SSS-TT---
---TT-SSS--SSS-TT---
---SS-SSS--SSS-TT---
--SSS-SSS--SSS-TT---
--SSS-SSS--SSS-SS---
--SSS-SSS--SSS-TT---
--SSS-SSS--SSS-SS---
---SS-SSS--SSS-TT---
---SS-SSS--SS--TT---
---SS-SSS--SSS-TT---
---SS-SSS--SS--TT---
---SS-SSS--SSS-SS---
---SS-SSS--SS--TT---
---SS-SSS--SSS-TT---
--STT-SSS--SS--SS---
---TT-SSS--SSS-TT---
--SSS-SSS--SS--SS---
---SS-SSS--SSS-TT---
--SSS-SSS--SSS-TT---
---SS-SSS--SSS-SS---
---SS-SSS--SS--S----
---SS-SSS--SSS-S----
---SS-SSS--SSS-S----
--SSS-SSS--SS--S----
---SS-SSS--SS--S----
---SS-SSS--SS--S----
---SS-SSS--SS--S----
--SSS-SSS--SSS-S----
---SS-SSS--SSS-S----
---SS-SSS--SS--S----
---SS-SSS--SS--S----
---SS-SSS--SSS-S----
---SS-SSS--SS--S----
--SSS-SSS--SSS-S----
---TT-SSS--SSS-SS---
---TT-SSS--SSS-SS---
---SS-SSS--SS--SS---
---SS-SSS--SS--SS---
---SS-SSS--SSS-SS---
--SSS-SSS--SSS-S----
--SSS-SSS--SS--S----
---SS-SSS--SSS-S----
---SS-SSS--SS--SS---
---SS-SSS--SSS-SSS--
--SSS-SSS--SS--S----
--SSS-SSS--SSS-S-S--
---TT-SSS--SS--S----
---SS-SSS--SSS-S----
---SS-SSS--SS--S----
--STT-SSS--SSS-S----
---TT-SSS--SS--S----
--SSS-SSS--SS--S-S--
--SSS-SSS--SSS-S----
--SSS-SSS--SSS-S----
---SS-SSS--SS--S----
--SSS-SSS--SS--S----
--SSS-SSS--SSS-S----
---SS-SSS--SS--S----
---SS-SSS--SS--S-S--
---TT-SSS--SSS-S-S--
---TT-SSS--SSS-S-S--
---GGGSSS--SSS-TTS--
---TT-SSS--SSS-S-S--
---TT-SSS--SS--S-S--
--STT-SSS--SSS-S-S--
--SGGGSSS--SSS-S----
---TT-SSSS-SSS-S-S--
--STT-SSS--SS-------
---TT-SSS--SS--S----
---TT-SSS--SSS-S----
---TT-SSS--SSS-S----
---TT-SSS--SSS-S----
---TT-SSS--SSS-S----
---TT-SS---SSS-S----
---TT-SSS--SSS-S----
---TT-SSS--SSS-S----
---SS-SSS--SSS-SS---
---TT-SSS--SSS-SSS--
---GGGSS---SSS-S----
---TT-SSS--SSS-S----
---TT-SSS--SSS------
---TT-SSS--SSS------
---TT-SSS--SS-------
---TT-SSS--SSS-S----
---TT-SSSS-SSS-S----
---TT-SSSS-SSS-S----
---SS-SSS--SS--S----
---TT-SSS--SSS-S-S--
---TT-SSS--SS--S-S--
---TT-SSS--SS--S-S--
---TT-SSSS-SSS-S-S--
---TT-SSS--SSS-S----
---TT-SSS--SSS-S-S--
---SS-SSS--SSS-S-S--
---TT-SSS--SSS-S----
---TT-SSSS-SSS-S----
---TT-SSS--SSS-S----
---TT-SSS--SSS-S----
--SSS-SSS--SS--S----
--SSS-SSS--SSS-S----
--SSS-SSS--SSS-S----
--SSS-SS---SSS-S----
--SSS-SSS--SSS-S----
--STT-SSS--SSS-S----
---SS-SSS--SSS-S----
--SSS-SSS--SSS-S-S--
--SSS-SSS--SS--S-S--
--SSS-SSS--SSS-S-S--
--SSS-SSS--SSS-S-S--
--SSS-SSS--SSS-S----
--SSS-SSS--SSS-S----
--SSS-SSS--SS--S-S--
--SSS-SSS--SSS-S-S--
--SSS-SSS--SSS-S-S--
--SSS-SSS--SSS-S-S--
--SSS-SSS--SSS-S-S--
--SSS-SSS--SSS-S-S--
--SSS-SSS--SS--SSS--
--SSS-SSS--SS--S-S--
--SSS-SSS--SSS-SSS--
--SSS-SSS--SSS-SSS--
--SSS-SSSS-SSS-S-S--
--SSS-SSS--SSS-S-S--
--SSS-SSS--SSS-S-S--
--STT-SSS--SSS-S-S--
--STT-SSS--SSS-S-S--
--STT-SS---SSS-S-S--
--STT-SSS--SSS-S-S--
--STT-SSS--SSS-S-S--
--STT-SSS--SSS---S--
---TT-SSS--SSS-S-S--
---GGGSSS--SSS---S--
---TT-SSS--SSS-S-S--
---TT-SSS--SSS-S-S--
---GGGSSS--SSS-S-S--
---TT-SSS--SSS-S-S--
---TT-SSS--SSS-S-S--
---TT-SSS--SSS-SSS--
---GGGSSS--SSS-S-S--
---TT-SSS--SSS-S-S--
---GGGSSS--SSS-S-S--
---TT-SSS--SSS-SSS--
---TT-SSS--SSS-SSS--
---SS-SSSS-SS----S--
---SS-SSS--SSS-SSS--
--SSS-SSS--SSS---S--
---SS-TTS--SSS--SS--
---SS-SSSS-SSS-SSS--
---TT-SSS--SS--SSS--
---TT-SSSS-SS--S-S--
---SS-SSS--SS--S-S--
--SSS-SSS--SSS---S--
--STT-SSSS-SSS-S----
---SS-SS---SSS------
---SS-SSS--SS---SS--
---SS-SSS--SSS-S-S--
---TT-SSSS-SSS-S-S--
---SS-SSS--SSS-SSS--
---SS-SSSS-SSS-SSS--
---TT-SSSS-SS--SSS--
---SS-SSS--SS--S-S--
---TT-SSS--SSS-SSS--
---SS-SSS--SSS-SSS--
--STT-SSS--SSS---S--
---TT-SSS--SSS---S--
---SS-SSS--SSS-S-S--
--SSS-SSSS-SS--S----
---SS-SSSS-SSS-S-S--
---SS-SSS--SSS-S----
--STT-TTS--SSS-S----
--STT-SSS--SS--S----
--SGGGSSSS-SSS-S----
--STT-SSS--SSS-S-S--
--SSS-SSSS-SSS-S-S--
--STT-SSS--SS--S-S--
--STT-SSS--SS--S-S--
--STT-SSSS-SSS-S-S--
--STT-SSSS-SS--S-S--
--STT-SSSS-SS--S-S--
--SSS-SSSS-SS--S-S--
--SSS-SSSS-SS--S-S--
--STT-SSSS-SS--S-S--
--SSS-SSS--SSS-S-S--
--SSS-SSSS-SSS-S-S--
---SS-SSS--SS--S-S--
--SSS-SSS--SSS-S-S--
--SSS-SSSS-SSS-S-S--
--SSS-SSSS-SSS-S-S--
---SS-SSS--SS--S-S--
--SSS-SSSS-SSS-S-S--
--SSS-SSS--SSS-S-S--
--STT-SSS--SS--S-S--
--STT-SS---SSS-S-S--
--STT-SSS--SSS-S-S--
--SSS-SSS--SSS-S-S--
--SSS-SS-S-SSS-S----
---TT-SSS--SS--S----
---TT-SSS--SSS-S----
---TT-SSS--SSS-S-S--
---TT-SSS--SSS-S-S--
---TT-SSS--SSS-S-S--
---TT-SSS--SS--S-S--
---TT-SSS--SS--S-S--
---TT-SSS--SSS-S-S--
---SS-SSS--SSS-SS---
--SSS-SSS--SSS-S-S--
---TT-SSS--SSS-S-S--
---TT-SS---SSS-S-S--
---TT-SSS--SSS-S-S--
---TT-SSS--SS--S----
---TTTSSS--SS--S----
---GGGSSS--SS--S----
---GGGSSS--SS----S--
---GGGSSS--SSS------
---TT-SSS--SS-------
---TTTSSS--SS-------
---TT-SSS--SS----S--
--STT-SSS--SS--S----
--STT-SSS--SS--S-S--
--SGGGSSS--SSS-S----
---TT-SSS--SSS-S----
---TT-SSS--SS--S-S--
---TT-SSS--SS--S-S--
---TT-SSS--SSS-S-S--
---TT-SSS--SSS-S-S--
---TT-SSS--SS--S-S--
---TT-SSS--SSS-S-S--
---TT-SSS--SSS-S-S--
---TT-SSS--SS--S-S--
---TT-SSS--SSS-SSS--
---TT-SSS--SS--S-S--
---TT-SSS--SSS-S-S--
---TT-SSS--SS--S-S--
---TT-SSS--SS--S----
---TT-SSS--SS--S-S--
---TT-SSS--SS--S-S--
---GGGSSS--SS--S-S--
---TT-SSS--SS--S----
---TT-SSS--SS--S----
---TT-SSS--SSS-S-S--
---TT-SSS--SSS-S-S--
---GGGSSS--SSS-S-S--
---GGGSSS--SSS-S-S--
---GGGSSS--SSS-S-S--
---GGGSSS--SSS-S-S--
---TT-SSS--SSS-S-S--
---TT-SSS--SSS-S-S--
---TT-SSS--SSS-TTS--
---TT-SSS--SSS-S----
---GGGSSS--SSS-S----
--SGGGSSS--SSS-S----
---GGGSSS--SSS-S----
--SGGGSSS--SSS-SS---
---TT-SSS--SS--S----
---GGGSSS--SSS-SS---
--GGG-SSS--SSS-SS---
--GGG-SSS--SSS-S----
--SGGGSSS--SS--S----
---GGGSSS--SSS-S-S--
---TT-SSS--SSS-S-S--
---TT-SSS--SSS-S-S--
---GGGSSS--SSS-S----
---GGGSSS--SS--S----
---TT-SSS--SSS-S----
---GGGSSS--SSS-S----
---GGGSSS--SSS-S----
---TT-SSS--SSS-S----
---TT-SSS--SS--S----
---TT-SSS--SSS-S----
---TT-SSS--SSS-S-S--
---TT-SSS--SSS-S-S--
---TT-SSS--SSS-S-S--
---TT-SSS--SS--S-S--
---TT-SSS--SS--S-S--
---SS-SSS--SS--S----
---TT-SSS--SS--S-S--
---SS-SSS--SSS-S----
---TT-SSS--SSS-S-S--
---SS-SSS--SSS-S-S--
---SS-SSS--SSS-S----
---SS-SSS--SSS-S----
--SSS-SSS--SSS-S-S--
--SSS-SSS--SS-------
--STT-SSS--SS-------
---TT-SSS--SSS-S----
---SS-SSS--SSS-S----
---SS-SSS--SSS-S----
---TT-SSS--SSS-S----
---SS-SSS--SS----S--
---SS-SSS--SS--S-S--
---SS-SSS--SSS-S-S--
---SS-SSS--SSS-S----
---TT-SSS--SS--S----
--SSS-SSS--SS--S----
---SS-SSS--SS--S----
---TT-SSS--SSS-S----
--SSS-SSS--SS--S-S--
--SSS-SSS--SS--S----
---TT-SSS--SSS-S----
---TT-SSS--SSS-S----
---TT-SSS--SSS-S----
--STT-SSS--SS--S----
--STT-SSS--SSS-S----
--STT-SSS--SSS-S----
--SSS-SSS--SSS-S----
--SSS-SSS--SSS-S----
--SSS-SSS--SS--S----
---SS-SSS--SSS-S----
---SS-TTS--SS--S----
---SS-SSS--SSS-SS---
---TT-SSS--SS--S----
---SS-SSS--SS--S----
---TT-SSS--SS--S----
---TT-SSS--SS--S----
--STTTSSS--SSS-S----
--STT-SSS--SSS------
---TT-SSS--SS-------
---TT-SSS--SSS------
--STT-SSS--SS-------
--STT-SSS--SS-------
---TT-SSS--SS--S----
---TT-SSS--SS--S----
---TT-SSS--SSS-S----
---TT-SSS--SS--S----
---SS-SSS--SSS-S----
---TT-SSS--SS--S----
--STTTSSS--SSS-S----
---TT-SSS--SS--S----
---TT-SSS--SS--S----
---TT-SSS--SSS------
---TT-SSS--SS--SS---
---TT-SSS--SS--S----
---TT-SSS--SSS-SS---
---TT-SSS--SS----S--
---TTTSSS--SSS-SSS--
---TT-SSS--SS--SSS--
---SS-SSS--SS--SSS--
---TT-SSS--SS--SSS--
---TT-SSS--SSS-SS---
---TT-SSS--SS--SSS--
---TT-SSS--SS--SSS--
---TT-SSS--SSS-SSS--
---SS-SSS--SSS-SSS--
--SSS-SSS--SS--SS---
---SS-SSS--SSS--SS--
---SS-SSS--SSS-SSS--
---TT-SSS--SS--SSS--
---SS-SSS--SSS-SSS--
---SS-SSS--SSS-TTS--
---SS-SSS--SSS-TTS--
---SS-SSS--SSS-TTS--
---TT-SSS--SSS-TTS--
---TT-SSS--SSS-TTS--
---TTTTTS--SSS-TTS--
---TT-SSS--SSS-TTS--
---TT-SSS--SS--TTS--
---TTSSSS--SSS-TTS--
---TT-SSS--SSS-SSS--
---TT-SSS--SS--TTS--
--SSS-SSS--SS--SSS--
---SS-SSS--SS--SSS--
--SSS-SSS--SSS-SSS--
---SS-SSS--SS--SSS--
--SSS-SSS--SS--SSS--
---SS-SSS--SS--SSS--
---TT-SSS--SS--TTS--
---TT-SSS--SS--SSS--
--STT-SSS--SS--TTS--
--STT-SSS--SS--SSS--
--SSS-SSS--SS--SSS--
---TT-SSS--SS--SSS--
---TT-SSS--SS--SSS--
---TT-SSS--SSS-SSS--
--STT-SSS--SS--SSS--
---TT-SSS--SS--SSS--
---TT-SSS--SS--SSS--
--STT-SSS--SSS-SSS--
--STT-SSS--SS--SS---
---TT-SSS--SS---S---
--SSS-SSS--SSS-TT---
--SSS-SSS--SSS-TTS--
--STT-SSS--SS--TT---
---TT-SSS--SSS-TT---
---TT-SSS--SSS-S----
--SSS-SSS--SSS-SS---
--STT-SSS--SSS-TT---
--STT-SSS--SS--TTS--
---TT-SSS--SSS-TTS--
---TT-SSS--SSS-TTS--
---TT-SSS--SS--TTS--
---TT-SSS--SS--TTS--
---TT-SSS--SS--TT---
---TT-SSS--SSS-SSS--
--STT-SSS--SS--SSS--
---TT-SSS--SSS-TTS--
---TT-SSS--SS--TTS--
---TT-SSS--SSS-SSS--
---TT-SSS--SSS-TTS--
---TT-SSS--SS--TTS--
---TT-SSS--SS--TTS--
---TT-SSS--SSS-TTS--
---TT-SSS--SSS-TTS--
---TT-SSS--SS--TTS--
--STT-SSS--SS--TTS--
---TT-SSS--SSS-TT---
---TT-SSS--SS--SS---
---TT-SSS--SS--SS---
---TT-SSS--SSS-TT---
---TT-SSS--SSS-TT---
---TT-SSS--SSS-SS---
---SS-SSS--SSS-SS---
---TT-SSS--SSS-SSS--
---TT-SSS--SSSGGGS--
---TT-SSS--SSSTTTS--
---TT-SSS--SSSTTTS--
---TT-SSS--SSSTTTS--
---TT-SSS--SSSTTT---
---SS-SSS--SSSGGG---
---TT-SSS--SSSGGGS--
---TT-SSS--SSSGGGS--
---TT-SSS--SSSGGGS--
--STT-SSS--SSSGGGS--
--STT-SSS--SSSGGG---
--STT-SSS--SSS-TT---
--SSS-SSS--SSS-SS---
--SSS-SSS--SS--SS---
--STT-SSS--SS--S----
--STT-SSS--SSS-TT---
--STT-SSS--SSS-TTS--
--STT-SSS--SSS-TT---
--STT-SSS--SSS-TT---
--STT-SSS--SSS-SS---
---TT-SSS--SSS-SS---
---TT-SSS--SS--SS---
--STT-SSS--SS--SS---
---TT-SSS--SSS-SS---
---TT-SSS--SSS-SS---
---TT-SSS--SSS-SS---
---TT-SSS--SS--SS---
---TT-SSS--SSS-SS---
---TT-SSS--SSS-SS---
---TTTSSS--SSS-SS---
---TT-SSS--SSS-SS---
---TT-SSS--SSS-S----
---TT-SSS--SSS-SS---
---TT-SSS--SSS-SS---
--STT-SSS--SS--SS---
---TT-SSS--SS--SS---
---TT-SSS--SSS-SS---
---TT-SSS--SSS-SS---
---TT-SSS--SSS-SS---
---TT-SSS--SSS-SS---
---TT-SSS--SSS-SS---
---TT-SSS--SSS-SS---
---GGGSSS--SS--SS---
---TT-SSS--SS--S----
---TT-SSS--SS--S----
---TT-SSS--SS--S----
---TT-SSS--SS--S----
---TT-SSS--SSS-S----
---TT-SSS--SSS-S----
---TT-SSS--SS--S----
---TT-SSS--SSS-S----
---SS-SSS--SSS-S----
---SS-SSS--SS--SS---
--SSS-SSS--SSS-S----
--SSS-SSS--SS--S----
--SSS-SSS--SSS-S----
---SS-SSS--SSS-SS---
--SSS-SSS--SSS-S----
---SS-SSS--SS--S----
---SS-SSS--SS--S----
--SSS-SSS--SS--S----
---SS-SSS--SS--S----
--SSS-SSS--SSS-S----
--SSS-SSS--SSS-S----
--SSS-SSS--SS--S----
--SSS-SSS--SS-------
---SS-SSS--SS--S----
---SS-SSS--SS--S----
--SSS-SSS--SS--S----
---SS-SSS--SS-SSS---
---SS-SSS--SSS-S----
---SS-SSS--SS--S----
---SS-SSS--SSS-S----
---SS-SSS--SSS-S----
---SS-SSS--SS--S----
--SSS-SSS--SS--S----
--SSS-SSS--SSS-S----
---SS-SSS--SSS-S----
--SSS-SSS--SS--S----
--SSS-SSS--SS--S----
--SSS-SSS--SS--S----
--SSS-SSS--SSS-S----
--SSS-SSS--SS--S----
--SSS-SSS--SS--S----
---SS-SSS--SSS-S----
--SSS-SSS--SSS-S----
--SSS-SSS--SS--S----
--SSS-SSS--SS--S----
--SSS-SSS--SS--S----
--SSS-SSS--SSS-S----
--SSS-SSS--SS--S----
--SSS-SSS--SS--S----
--SSS-SSS--SSS-S----
--SSS-SSS--SSS------
--SSS-SSS--SSS-S----
--SSS-SSS--SSS------
--SSS-SSS--SS--S----
--SSS-SSS--SS--S----
--SSS-SSS--SS-------
--SSS-SSS--SS-------
--SSS-SSS--SSS-S----
--SSS-SSS--SSS-SS---
--SSS-SSS--SS--S----
--SSS-SSS--SSS------
--SSS-SSS--SS-------
--SSS-SSS--SSS------
--SSS-SSS--SSS------
--SSS-SSS--SSS------
--SSS-SSS--SSS-S----
--SSS-SSS--SS-------
--SSS-SSS--SSS------
--SSS-SSS--SS-------
--SSS-SSS--SS-------
--SSS-SSS--SS--S----
--SSS-SSS--SS-------
--SSS-SSS--SS-------
--SSS-SSS--SSS-S----
--SSS-SSS--SSS------
--SSS-SSS--SS--S----
--SSS-SSS--SS-------
--SSS-SSS--SSS-S----
--SSS-SSS--SSS-S----
--SSS-SSS--SS--S----
--SSS-SSS--SS--S----
--SSS-SSS--SS--S----
--SSS-SSS--SS--S----
--SSS-SSS--SSS-S----
--SSS-SSS--SSS-SS---
--SSS-SSS--SS--S----
--SSS-SSS--SS--S----
--SSS-SSS--SS--S----
--SSS-SSS--SSS-S----
--SSS-SSS--SS--S----
--SSS-SSS--SS--S----
--SSS-SSS--SS--S----
--SSS-SSS--SSS-SS---
--SSS-SSS--SSS-S----
--SSS-SSS--SS--S----
--SSS-SSS--SS--S----
--SSS-SSS--SSS-S----
--SSS-SSS--SSS-SS---
--STT-SSS--SSS-S----
--STT-SSS--SSS-S----
--STT-SSS--SS--S----
--STT-SSS--SS--S----
--SSS-SSS--SS--S----
--STT-SSS--SS--S----
--SSS-SSS--SSS-S----
-TTSS-SSS--SSS-SS---
-TTSS-SSS--SS--SS---
--SSS-SSS--SS--S----
--SSS-SSS--SSS-SS---
--SSS-SSS--SS--SS---
--SSS-SSS--SS--S----
--SSS-SSS--SSS-S----
--SSS-SSS--SS--S----
--SSS-SSS--SS--S----
--SSS-SSS--SS--SS---
--SSS-SSS--SS--SS---
-TTSS-SSS--SS-TT----
-TTTS-SSS--SSS-SS---
-TTTS-SSS--SS--SS---
-TTSS-SSS--SSS-SS---
-TTSS-SSS--SS--SS---
-TTSS-SSS--SSS-SS---
-TTTS-SSS--SS--SS---
-TTTS-SSS--SSS-SS---
-TTSS-SSS--SSS-SS---
-TTSS-SSS--SSS-SS---
-TTSS-SSS--SS--SS---
-TTSS-SSS--SS--SS---
-TTSS-SSS--SS--SS---
-TTSS-SSS--SSS-SS---
-TTSS-SSS--SSSTTTT--
-TTSS-SSS--SSS-SS---
-TTSS-SSS--SSS-SSS--
-TTTS-SSS--SS--SSS--
--STT-SSS--SSS-SS---
-TTTS-SSS--SSS-SSS--
-TTSS-SSS--SS--SS---
-TTTT-SSS--SSS-SSTT-
-TTSS-SSS--SSS-SS---
-TTSS-SSS--SS--SS---
--SSS-SSS--SSS-S----
-TTSS-SSS--SS--SS---
-TTTT-SSS--SS--SS---
--SSS-SSS--SS--SS---
-TTTS-SSS--SSS-SS---
-TTSS-SSS--SSS-SS---
--SSS-SSS--SS--SS---
--SSS-SSS--SS--SS---
--SSS-SSS--SSS-SS---
--SSS-SSS--SSS-SS---
--SSS-SSS--SSS-S----
--SSS-SSS--SSS-SS---
--S-S-SSS--SSS-S----
--SSS-SSS--SSS-SS---
--SSS-SSS--SS--SS---
--SSS-SSS--SS--SS---
--SSS-SSS--SSS-S----
--STT-SSS--SS--SS---
--SSS-SSS--SSS-SS---
--SSS-SSS--SS--SS---
--SSS-SSS--SSS-SS---
--SSS-SSS--SSS-SS---
--SSS-SSS--SSS-SS---
--S-S-SSS--SS--SS---
--STT-SSS--SS--S----
--STT-SSS--SSS-SS---
--STT-SSS--SSS-S----
--STT-SSS--SSS-SS---
--STT-SSS--SSS-SS---
--STT-SSS--SS--SS---
--STT-SSS--SSS-SS---
--STT-SSS--SSS-SS---
-TTTT-SSS--SSGGG----
-TTTT-SSS--SSS-SS---
--STT-SSS--SS--S----
-TTTT-SSS--SSS-SS---
-TTTT-SSS--SSS-SS---
-TTTT-SSS--SS--SS---
-TTTT-SSS--SSS-SS---
--STT-SSS--SSS-S----
-TTTT-SSS--SSS-TT---
-TTTT-SSS--SS--TT---
-TTTT-SSS--SS--TT---
-TTTT-SSS--SS--SS---
-TTGGGSSS--SSS-SS---
--STT-SSS--SSS-SS---
--STT-SSS--SSS-SS---
-TTTT-SSS--SSS-SS---
-TTTT-SSS--SSS-S----
-TTTT-SSS--SSS-S----
-TTTT-SSS--SSS-S----
-TTTT-SSS--SSS-S----
--STT-SSS--SSS-S----
--STT-SSS--SSS-S----
--SGGGSSS--SSS-S----
--STT-SSS--SSS-SS---
--STT-SSS--SS--TT---
--STT-SSS--SSS-TT---
--STT-SSS--SSS-TT---
--STT-SSS--SS--TT---
--SGGGSSS--SSS-TT---
--SGGGSSS--SSS-S----
--STT-SSS--SS--S----
--STT-SSS--SS--S----
--SGGGSSS--SSS-S----
--SGGGSSS--SSS-S----
--STT-SSS--SS----S--
--STT-SSS--SSS---S--
--STT-SSS--SS----S--
--STT-SSS--SSS---S--
--STT-SSS--SSS-S-S--
--STT-SSS--SS--SSS--
--STT-SSS--SS--SSS--
--STT-SSS--SSS-SSS--
--STT-SSS--SSS-SSS--
--STT-SSS--SSS-SSS--
--STT-SSS--SS--S-S--
--STT-SSS--SS--S-S--
--STT-SSS--SS--SSS--
--STT-SSS--SS--SSS--
--STT-SSS--SSS-SSS--
--STT-SSSS-SS--SSS--
--STT-SSS--SS--S-S--
--STT-SSS--SSS-SSS--
--SSS-SSS--SS--SSS--
--STTSSSS--SSS-S-S--
--STT-SSS--SS--SSS--
--STT-SSS--SSS-SSS--
--STT-SSS--SSS-S-S--
--STT-SSS--SS--SSS--
--STT-SSS--SSS-SSS--
--STT-SSS--SSS-S-S--
--STT-SSS--SSS-S-S--
---TT-SSS--SS--S-S--
---TT-SSS--SS--S-S--
---TT-SSS--SSS-S-S--
---TT-SSS--SSS-SSS--
--SSS-SSS--SSS-SS---
--STT-SSS--SSS-SSS--
--SGGGSSS--SSS-SSS--
--STT-SSS--SSS-SSS--
--STT-SSS--SSS-SSS--
--STT-SSS--SS--SSS--
--STTTSSS--SSS-SSS--
-TTTT-SSS--SSS-SSS--
--STT-SSS--SSS-SSS--
--STT-SSS--SSS-SSS--
--STT-SSS--SSS-SSS--
--STT-SSS--SS--S-S--
-TTTT-SSS--SS--S-S--
--STT-SSS--SS--S-S--
--STT-SSS--SSS-S-S--
--STT-SSS--SSS-S-S--
--STT-SSS--SS----S--
--STT-SSS--SSS-S-S--
--STT-SSS--SS--SSS--
--STT-SSS--SSS-SSS--
--STT-SSS--SSS-SSS--
--STT-SSS--SS--S-S--
-TTTT-SSS--SSS-S-S--
-TTTT-SSS--SS--S----
--STT-SSS--SSS-S-S--
--STT-SSS--SS--S----
-TTTT-SSS--SS--S----
--STT-SSS--SS--S----
--STT-SSS--SS--S----
--STT-SSS--SSS-SS---
--STT-SSS--SSS-SS---
--STTTSSS--SSS-S----
-TTTT-SSS--SSS-S----
-TTTT-SSS--SSS-S----
-TTTT-SSS--SSS-S----
-TTTTSSSS--SS--S----
-TTTT-SSS--SS--S----
-TTTT-SSS--SSS-S----
--STT-SSS--SS--S----
--STT-SSS--SSS-S-S--
-TTGGGSSS--SSS-S-S--
--STT-SSS--SSS-S-S--
-TTGGGSSS--SSS-S-S--
--STT-SSS--SSS-SSS--
-TTGGGSSS--SSS-S----
-TTGGGSSS--SSS-S-S--
--STT-SSS--SSS-S----
-TTTT-SSS--SS--S----
-TTTTSSSS--SSS-S----
-TTTTSSSS--SSS-S----
-TTGGGSSS--SSS-S-S--
--STT-SSS--SSS-S----
--SSS-SSS--SSS-S-S--
--SSS-SSS--SS--S-S--
--SSS-SSS--SSS-S-S--
--SSS-SSS--SSS-S-S--
--SSS-SSS--SS--S-S--
--SSS-SSS--SSS-S-S--
--STT-SSS--SS--S-S--
--SSS-SSS--SS--S-S--
--SSS-SSS--SS--S----
--SSS-SSS--SS--S-S--
--SSS-SSS--SSS-S-S--
--SSS-SSS--SS--S----
--SSS-SSS--SS--S-S--
--SSS-SSS--SS--S-S--
--SSS-SSS--SS--S-S--
--SSS-SSS--SS--S-S--
--SSS-SSS--SSS-S-S--
--SSS-SSS--SSS-S----
--SSS-SSS--SS--S----
--SSS-SSS--SS--S----
--SSS-SSS--SS--S-S--
--SSS-SSS--SS--S-S--
--SSS-SSS--SSS-S-S--
--SSS-SSS--SSS-S-S--
--SSS-SSS--SS--S-S--
--SSS-SSS--SSS-S-S--
--SSS-SSS--SS--S-S--
--SSS-SSS--SS--S-S--
--SSS-SSS--SSS-S-S--
--SSS-SSS--SSS-S----
--SSS-SSS--SS--S----
--SSS-SSS--SS--S----
--SSS-SSS--SSS-S----
--SSS-SSS--SS--S----
--SSS-SSS--SSS-S----
--SSS-SSS--SS--S-TT-
--SSS-SSS--SS--S-TT-
--SSS-SSS--SSS-S-S--
--SSS-SSS--SSS-S-S--
--SSS-SSS--SSS-S-S--
--SSS-SSS--SS--S-S--
--SSS-SSS--SSS-S-S--
--SSS-SSS--SS--S-S--
--SSS-SSS--SSS-S-S--
--SSS-SSS--SS--S-S--
--SSS-SSS--SSS-S-S--
--SSS-SSS--SSS-S-TT-
--SSS-SSS--SS--S-S--
--SSS-SSS--SS--S-S--
--SSS-SSS--SS--S-S--
--SSS-SSS--SSS-S-S--
--SSS-SSS--SS--S-S--
--SSS-SSS--SSS-S-S--
--SSS-SSS--SSS-SSTT-
--SSS-SSS--SSS-SSTT-
--SSS-SSS--SSS-S----
--SSS-SSS--SS--S-S--
--SSS-SSS--SSS-S-S--
--SSS-SSS--SS--S----
--SSS-SSS--SSS-S----
--SSS-SSS--SS--S-S--
--SSS-SSS--SSS-S-S--
--SSS-SSS--SS--S-S--
--SSS-SSS--SSS-SSTT-
--SSS-SSS--SS--TTTT-
--SSS-SSS--SS--S-TT-
--SSS-SSS--SSS-S-TT-
--SSS-SSS--SSS-S-TT-
--SSS-SSS--SSS-SSTT-
--SSS-SSS--SSS-SSTT-
--SSS-SSS--SSS-SSTT-
--SSS-SSS--SSS-SSTT-
--SSS-SSS--SSS-S-TT-
--SSS-SSS--SSS-SSTT-
--SSS-SSS--SSS-S-TT-
--SSS-TTS--SS--SSTT-
--SSS-SSS--SS--TTTT-
--SSS-SSSS-SSS-S-TT-
--SSS-SSS--SS--SSTT-
--SSS-SSS--SS--S-TT-
--SSS-SSS--SSS-S-S--
--SSS-SSS--SSS-S-S--
--SSS-SSS--SS--S-S--
--SSS-SSS--SS--S-S--
--SSS-SSS--SSS-S-S--
--SSS-SSS--SSS-S----
--SSS-SSS--SS--S----
--SSS-SSS--SS--S----
--SSS-SSS--SS--S----
--SSS-SSS--SSS-S-S--
--SSS-SSS--SS--S-S--
--SSS-SSS--SS--S-S--
--SSS-SSS--SS--S-S--
--SSS-SSS--SS--S-S--
--SSS-SSS--SS--S-S--
--SSS-SSS--SSS-S-S--
--SSS-SSS--SS--S-S--
--SSS-SSS--SS--S-S--
--SSS-SSS--SS--S----
--SSS-SSS--SS--S----
--SSS-SSS--SSS-S----
--SSS-SSS--SSS------
--SSS-SSS--SS-------
--SSS-SSS--SS-------
--SSS-SSS--SS-------
--SSS-SSS--SS-------
--SSS-SSS--SS-------
--SSS-SSS--SS--S----
--SSS-SSS--SSS-S----
--SSS-SSS--SSS-S----
--SSS-SSS--SS-------
--SSS-SSS--SS--S----
--SSS-SSS--SS--S----
--SSS-SSS--SS--S-S--
--SSS-SSS--SSS-S-S--
--SSS-SSS--SS--SSS--
--SSS-SSS--SSS-SSS--
--SSS-SSS--SSS-SSS--
--SSS-SSS--SSS-SSS--
--SSS-SSS--SS--SSS--
--SSS-SSS--SS--SSS--
--SSS-SSS--SSS-SSS--
--SSS-SSS--SS---STT-
--SSS-SSS--SSS-SSS--
--SSS-SSS--SSS-S-S--
--SSS-SSS--SSS-S-TT-
--SSS-SSS--SSS---TT-
--SSS-SSS--SSS-SSTT-
--SSS-SSS--SS--SSS--
--SSS-SSS--SSS-S-S--
--SSS-SSS--SS--S----
--SSS-SSS--SS--SS---
--SSS-SSS--SS--S----
--SSS-SSS--SS--S----
--SSS-SSS--SSS-S----
--SSS-SSS--SS--S----
--SSS-SSS--SS--S----
--SSS-SSS--SS--S----
--SSS-SSS--SSS-S----
--SSS-SSS--SS--S----
--SSS-SSS--SS--S----
--SSS-SSS--SS--S----
--SSS-SSS--SSS-S----
--SSS-SSS--SSS-S----
--SSS-SSS--SS--S----
--SSS-SSS--SSS-S----
--SSS-SSS--SS--S----
--SSS-SSS--SS--S----
--SSS-SSS--SS--S----
--TTT-SSS--SS--S----
--SSS-SSS--SS--S----
--SSS-SSS--SSS-S----
--SSS-SSS--SS--S----
--SSS-SSS--SS--S-S--
--SSS-SSS--SS--S-S--
--SSS-SSS--SSS-S-S--
--SSS-SSS--SSS-S-S--
--SSS-SSS--SS--S-S--
--SSS-SSS--SS--S-S--
--SSS-SSS--SS--S----
--SSS-SSS--SS--S-S--
--SSS-SSS--SS--S-S--
--SSS-SSS--SSS-S-S--
--SSS-SSS--SSS-S-S--
--SSS-SSS--SSS-S-S--
--SSS-SSS--SS--S-S--
--SSS-SSS--SS--S-S--
--SSS-SSS--SSS-S-S--
--SSS-SSS--SSS-S-S--
--SSS-SSS--SS--S-S--
--SSS-SSS--SSS-S-S--
--SSS-SSS--SS--S-S--
--SSS-SSS--SSS-S-S--
--SSS-SSS--SS--S-S--
--SSS-SSS--SS--S-S--
--SSS-SSS--SS--S-S--
--SSS-SSS--SS--S-S--
--SSS-SSS--SSS-S-S--
--SSS-SSS--SS--S-S--
--SSS-SSS--SSS-S-S--
--SSS-SSS--SSS-S-S--
--SSS-SSS--SSS-S-S--
--SSS-SSSS-SS--S-TT-
--SSS-SSS--SS--S-TT-
--SSS-SSS--SS--S-TT-
--SSS-SSS--SS--S-TT-
--SSS-SSS--SS--S-TT-
--SSS-SSS--SS--S-TT-
--SSS-SSS--SS--S-TT-
--SSS-SSS--SSS-S-TT-
--SSS-SSS--SS--S-S--
--SSS-SSS--SS--SS---
--SSS-SSS--SSS-SSTT-
--SSS-SSS--SSS-SS---
--SSS-SSS--SSS-SSS--
--SSS-SSS--SS--SSS--
--SSS-SSS--SS--SSS--
--SSS-SSS--SS--SSS--
--SSS-SSS--SSS-SSS--
--SSS-SSS--SSS-SSS--
--SSS-SSS--SSS-SSS--
--SSS-SSS--SS--SSS--
--SSS-SSS--SSS-TTT--
--SSS-SSS--SSS-TTT--
--SSS-SSSS-SSS-SSS--
--SSS-SSS--SSS-SSS--
--SSS-SSS--SS--SSS--
--SSS-SSS--SS--S-S--
--SSS-SSS--SSS-SSS--
--SSS-SSS--SSS-SSS--
--SSS-SSS--SSS-SS---
--SSS-SSS--SS--SSTT-
--SSS-SSS--SS--SSS--
--SSS-SSS--SSS-SSTT-
--SSS-SSS--SS--SS---
--SSS-SSS--SSS-SS---
--SSS-SSS--SSS-TT---
--SSS-SSS--SSS-TTS--
--SSS-SSS--SS--SSS--
--SSS-SSS--SS--SS---
--SSS-SSS--SS--SSS--
--SSS-SSS--SS--SS---
--SSS-SSS--SSS-TT---
--SSS-SSS--SS--SS---
--SSS-SSS--SS--SS---
--SSS-SSS--SS--SS---
--SSS-SSS--SS--SSS--
--SSS-SSS--SSS-SSS--
--SSS-SSS--SS--SSS--
--SSS-SSS--SS--TTS--
--SSS-SSS--SS--SSS--
--SSS-SSS--SSS-TT---
--SSS-SSS--SSS-SSS--
--SSS-SSS--SSS-SS---
--SSS-SSS--SSS-SS---
--SSS-SSS--SS--SS---
--SSS-SSS--SSS-SS---
--SSS-SSS--SSS-SSS--
--SSS-SSS--SSS-SSS--
--SSS-SSS--SS--SSS--
--SSS-SSS--SSS-SSS--
--SSS-SSS--SS--SSS--
--SSS-SSS--SSS-SSS--
--SSS-SSS--SS--SSS--
--SSS-SSS--SSS-SSS--
--SSS-SSS--SS--SSS--
--SSS-SSS--SS--SSS--
--SSS-SSS--SSS-SSS--
--SSS-SSS--SS--SSS--
--SSS-SSS--SS--SSS--
--SSS-SSS--SSS-SSS--
--SSS-SSS--SSS-TTS--
--SSS-SSS--SS--SS---
--SSS-SSS--SS--TTS--
--SSS-SSS--SSS-SSS--
--SSS-SSS--SSS-TTS--
--SSS-SSS--SSS-TTT--
--SSS-SSS--SS--TTT--
--SSS-SSS--SSS-TTT--
--SSS-SSS--SS--TTS--
--SSS-SSS--SSS-TTS--
--SSS-SSS--SSS-TGGG-
--SSS-SSS--SSS-SGGG-
--SSS-SSS--SSS-GGG--
--SSS-SSS--SS--SGGG-
--SSS-SSS--SS--SGGG-
--SSS-SSS--SSS-SGGG-
--SSS-SSS--SSS-STT--
--SSS-SSS--SS---TT--
--SSS-SSS--SS--SGGG-
--SSS-SSS--SSS-SGGG-
--SSS-SSS--SS--SGGG-
--SSS-SSS--SS--SGGG-
--SSS-SSS--SS--SGGG-
--SSS-SSS--SS--TTTT-
--SSS-SSS--SSS-SGGG-
--SSS-SSS--SSS-STT--
--SSS-SSS--SSS-TTT--
--SSS-SSS--SS--GGG--
--SSS-SSS--SSS-HHHH-
--SSS-SSS--SS--TTTT-
--SSS-SSS--SS--GGGG-
--SSS-SSS--SS--SGGG-
--SSS-SSS--SS--SGGG-
--SSS-SSS--SS--SGGG-
--SSS-SSS--SS--TTT--
--SSS-SSS--SS--HHHH-
--SSS-SSS--SSS-GGG--
--SSS-SSS--SSS-GGG--
--SSS-SSS--SS--GGG--
--SSS-SSS--SSS-GGG--
--SSS-SSS--SS--GGG--
--SSS-SSS--SSS-TTT--
--SSS-SSS--SSS-HHHH-
--SSS-SSS--SS--TTT--
--SSS-SSS--SSS-TTTT-
--SSS-SSS--SSS-TTTT-
--SSS-SSS--SS--STTT-
--SSS-SSS--SSS-HHHH-
--SSS-SSS--SS--HHHH-
--SSS-SSS--SSS-TTTT-
--SSS-SSS--SSS-HHHH-
--SSS-SSS--SS--GGG--
--SSS-SSS--SSS-SGGG-
--SSS-SSS--SSS-SGGG-
--SSS-SSS--SSS-HHHH-
--SSS-SSS--SSS-HHHH-
--SSS-SSS--SSS-HHHH-
--SSS-SSS--SSS-HHHH-
--SSS-SSS--SSS-HHHH-
--SSS-SSS--SSS-HHHH-
--SSS-SSS--SSS-STTT-
--SSS-SSS--SSS-HHHH-
--SSS-SSS--SSS-HHHH-
--SSS-SSS--SS--HHHH-
--SSS-SSS--SSS-HHHH-
--SSS-SSS--SS--HHHH-
--SSS-SSS--SS--STT--
--SSS-SSS--SSS-SGGG-
--SSS-SSS--SSS-SGGG-
--SSS-SSS--SS--SGGG-
--SSS-SSS--SSS-TT---
--SSS-SSS--SSS-TT---
--SSS-SSS--SS--TT---
--SSS-SSS--SSS-TT---
--SSS-SSS--SSS-TTS--
--SSS-SSS--SS--TT---
--SSS-SSS--SS--TT---
--SSS-SSS--SSS-TT---
--SSS-SSS--SS--SS---
--SSS-SSS--SS--TT---
--SSS-SSS--SSS-TT---
--SSS-SSS--SSS-TT---
--SSS-SSS--SS---S---
--SSS-SSS--SS--SS---
--SSS-SSS--SS---S---
--SSS-SSS--SSS-SS---
--SSS-SSS--SSS-SS---
--SSS-SSS--SSS------
--SSS-SSS--SSS-GGG--
--SSS-SSS--SSS-GGG--
--SSS-SSS--SS--GGG--
--SSS-SSS--SSS-GGG--
--SSS-SSS--SSS-GGG--
--SSS-SSS--SSS-GGG--
--SSS-SSS--SS--GGG--
--SSS-SSS--SS--GGG--
--SSS-SSS--SS--GGG--
--SSS-SSS--SSS-GGG--
--SSS-SSS--SSS-GGG--
--SSS-SSS--SSS-GGG--
--SSS-SSS--SSS-GGG--
--SSS-TTS--SSS-TTT--
--SSS-SSS--SSS-TTT--
--SSS-SSS--SSS-TTT--
--SSS-SSS--SSS-TTT--
--SSS-SSS--SSS-TTT--
--SSS-SSS--SSS-TTT--
--SSS-SSS--SSS-TTT--
--SSS-SSS--SSS-TTT--
--SSS-SSS--SSS-GGG--
--SSS-SSS--SSS-TTT--
--SSS-SSS--SSS-TTT--
--SSS-SSS--SSS-TTT--
--SSS-SSS--SS--GGG--
--SSS-SSS--SSS-TTT--
--SSS-SSS--SSS-TTT--
--SSS-SSS--SSS-TTT--
--SSS-SSS--SSS-TTT--
--SSS-SSS--SSS-TTT--
--SSS-SSS--SS--TTT--
--SSS-SSS--SS--GGG--
--SSS-SSS--SSS-GGG--
--SSS-SSS--SSS-TTT--
--SSS-SSS--SS--TTS--
--SSS-SSS--SS--STT--
--SSS-SSS--SSS-TTT--
--SSS-SSS--SSS-GGG--
--SSS-SSS--SSS-GGG--
--SSS-SSS--SSS-GGG--
--SSS-SSS--SSS-STT--
--SSS-SSS--SS--SS---
--SSS-SSS--SSS-SS---
--SSS-SSS--SSS-SS---
--SSS-SSS--SSS-STT--
--SSS-SSS--SSS-GGG--
--SSS-SSS--SSS-GGG--
--SSS-SSS--SSS-GGG--
--SSS-SSS--SSS-TT---
--SSS-SSS--SSS-TT---
--SSS-SSS--SSS-TTS--
--SSS-SSS--SSS-TT---
--SSS-SSS--SSS-GGG--
--SSS-SSS--SS--GGG--
--SSS-SSS--SS--TTS--
--SSS-SSS--SSS-GGG--
--SSS-SSS--SSS-GGG--
--SSS-SSS--SSS-GGG--
--SSS-SSS--SS--TTS--
--SSS-SSS--SSS-TTT--
--SSS-SSS--SSS-TTT--
--SSS-SSS--SS--SSS--
--SSS-SSS--SS--STT--
--SSS-SSS--SSS-STT--
--SSS-SSS--SSS-STT--
--SSS-SSS--SS--STT--
--SSS-SSS--SS--TTT--
--SSS-SSS--SSS-GGG--
--SSS-SSS--SSS-GGG--
--SSS-SSS--SSS-TTT--
--SSS-SSS--SSS-TTT--
--SSS-SSS--SSS-GGG--
--SSS-SSS--SSS-TTT--
--SSS-SSS--SSS-TTT--
--SSS-SSS--SSS-TTT--
--SSS-SSS--SSS-TTT--
--SSS-SSS--SSS-TTT--
--SSS-SSS--SSS-TTT--
--SSS-SSS--SSS-TTT--
--SSS-SSS--SSS-TTT--
--SSS-SSS--SSS-TTT--
--SSS-SSS--SSS-TTT--
--SSS-SSS--SS--TTT--
--SSS-SSS--SS--TTT--
--SSS-SSS--SSS-TTT--
--SSS-SSS--SSS-TTT--
--SSS-SSS--SSS-TTT--
--SSS-SSS--SSS-TTT--
--SSS-SSS--SSS-TTT--
--SSS-SSS--SSS-TTT--
--SSS-SSS--SSS-TTT--
--SSS-SSS--SSS-TTT--
--SSS-SSS--SSS-TTT--
--SSS-SSS--SSS-TTT--
--TTT-SSS--SSS-TTT--
--SSS-SSS--SSS-TTT--
--SSS-SSS--SS--TTT--
--SSS-SSS--SS--TTT--
--SSS-SSS--SS--TTT--
--SSS-SSS--SSS-TTT--
--SSS-SSS--SSS-TTT--
--SSS-SSS--SSS-TTT--
--SSS-SSS--SSS-TTT--
--SSS-SSS--SSS-TTT--
--SSS-SSS--SSS-TTT--
--SSS-SSS--SSS-TTT--
--SSS-SSS--SS--TTT--
--SSS-SSS--SSS-TTT--
--SSS-SSS--SSS-TTT--
--SSS-SSS--SS--TTT--
--SSS-SSS--SS--TTT--
--SSS-SSS--SSS-TTT--
--SSS-SSS--SSS-TTT--
--SSS-SSS--SSS-TTT--
--SSS-SSS--SSS-TTT--
--SSS-SSS--SS--TTT--
--SSS-SSS--SSS-TTS--
--SSS-SSS--SSS-GGG--
--SSS-SSS--SSS-TTT--
--SSS-SSS--SSS-GGG--
--SSS-SSS--SSS-GGG--
--SSS-SSS--SSS-GGG--
--SSS-SSS--SSS-GGG--
--SSS-SSS--SSS-GGGT-
--SSS-SSS--SSS-GGG--
--SSS-SSS--SSS-GGG--
--SSS-SSS--SSS-GGGT-
--SSS-TTS--SSS-GGG--
--SSS-SSS--SSS-GGGT-
--SSS-SSS--SSS-GGG--
--SSS-SSS--SSS-GGG--
--SSS-SSS--SS--TTS--
--SSS-SSS--SSS-GGG--
--SSS-SSS--SSS-GGGT-
--SSS-SSS--SS--GGG--
--SSS-SSS--SSS-GGG--
--SSS-SSS--SSS-GGGT-
--SSS-SSS--SSS-GGGT-
--SSS-SSS--SSS-GGGT-
--SSS-SSS--SSS-GGG--
--SSS-SSS--SSS-GGG--
--SSS-SSS--SSS-TTT--
--SSS-SSS--SSS-TTT--
--SSS-SSS--SSS-TTT--
--SSS-SSS--SS--TTT--
--SSS-SSS--SSS-TTT--
--SSS-SSS--SSS-TTT--
--SSS-SSS--SSS-TTT--
--SSS-SSS--SSS-TTT--
--SSS-SSS--SSS-TTT--
--SSS-SSS--SSS-TTT--
--SSS-SSS--SS--TTT--
--SSS-SSS--SSS-TTT--
--SSS-SSS--SSS-TTT--
--SSS-SSS--SSS-TTT--
--SSS-SSS--SS--TTT--
--SSS-SSS--SSS-TTT--
--SSS-SSS--SSS-TTT--
--SSS-SSS--SS--TTT--
--SSS-SSS--SSS-TTT--
--SSS-SSS--SSS-TTT--
--SSS-SSS--SSS-TTT--
--SSS-SSS--SSS-TTT--
--SSS-SSS--SSS-TTT--
--SSS-SSS--SSS-TTT--
--SSS-SSS--SSS-TTT--
--SSS-TTS--SS--TTT--
--SSS-SSS--SSS-TTT--
--SSS-SSSS-SSS-TTT--
--SSS-SSS--SS--TTS--
--SSS-SSS--SS--TTS--
--SSS-SSS--SS--TTT--
--SSS-SSS--SSS-GGG--
--SSS-SSS--SSS-TTS--
--SSS-SSS--SSS-TTT--
--SSS-SSS--SS--TTT--
--SSS-SSS--SSS-TTS--
--SSS-SSS--SSS-TTT--
--SSS-SSSS-SS--TTT--
--SSS-SSS--SSS-GGG--
--SSS-SSS--SS--TTT--
--SSS-SSS--SS--TTT--
--SSS-SSS--SSS-TTT--
--SSS-SSS--SSS-TTT--
--SSS-SSS--SSS-TTT--
--SSS-SSS--SSS-TTT--
--SSS-SS---SS--TTT--
--SSS-SSS--SS--TTT--
--SSS-SSS--SS--TTT--
--SSS-SSS--SS--TTT--
--SSS-SSS--SSS-TTT--
--SSS-SSS--SSS-TTT--
--SSS-SSS--SSS-TTT--
--SSS-SSS--SSS-TTT--
--SSS-SSS--SS--TTT--
--SSS-SSS--SS--TTT--
--SSS-SSS--SSS-TTT--
--SSS-SSS--SS--TTT--
--SSS-SSSS-SSS-TTT--
--SSS-SSS--SSS-TTT--
--SSS-SSS--SSS-TTT--
--SSS-SSS--SSS-TTT--
--SSS-SSSS-SSS-TTT--
--SSS-SSS--SSS-TTT--
--SSS-SSS--SS--TTT--
--SSS-SSS--SSS-TTT--
--SSS-SSS--SSS-TTT--
--SSS-SSS--SSS-TTT--
--SSS-SSS--SSS-TTS--
--SSS-SSS--SSS-TTT--
--SSS-SSS--SSS-TTT--
--SSS-SSS--SS--TTT--
--SSS-SSS--SSS-TTT--
--SSS-SSS--SS--TTT--
--SSS-SSS--SSS-TTT--
--SSS-SSS--SSS-GGG--
--SSS-SSS--SSS-TTT--
--SSS-SSS--SSS-GGG--
--SSS-SSS--SSS-TTS--
--SSS-SSS--SSS-TTT--
--SSS-SSS--SSS-TTT--
--SSS-SSS--SSS-TTT--
--SSS-SS---SSS-TTT--
--SSS-SSS--SSS-TTT--
--SSS-SSS--SSS-TTT--
--SSS-SSS--SSS-TTT--
--SSS-SSS--SSS-TTS--
--SSS-SSS--SSS-TTT--
--SSS-SSS--SSS-TTT--
--SSS-SSS--SSS-GGG--
--SSS-SSS--SSS-TTT--
--SSS-SSS--SS--TTT--
--SSS-SSS--SSS-TTT--
--SSS-SSS--SSS-TTT--
--SSS-SSS--SSS-TTT--
--SSS-SSS--SSS-TTT--
--SSS-SSS--SSS-GGG--
--SSS-SSS--SS--TTS--
--SSS-SSS--SSS-TTT--
--SSS-SSS--SSS-TTT--
--SSS-SSS--SSS-TTT--
--SSS-SSS--SSS-TTS--
--SSS-SSS--SSS-TTT--
--SSS-SSS--SSS-TTT--
--SSS-SSS--SSS-TTT--
--SSS-SSS--SSS-TTT--
--SSS-SSS--SS--TTT--
--SSS-SSS--SSS-TTT--
--SSS-SSS--SSS-TTT--
--SSS-SSS--SSS-TTT--
--SSS-SSS--SSS-TTT--
--SSS-SSS--SSS-TTS--
--SSS-SSS--SSS-TTT--
--SSS-SSS--SSS-TTT--
--SSS-SSS--SSS-GGG--
--SSS-SSS--SSS-TTT--
--SSS-SSS--SSS-TTT--
--SSS-SSS--SSS-TTT--
--SSS-SSS--SS--TTT--
--SSS-SSS--SSS-TTT--
--SSS-SSS--SSS-TTT--
--SSS-SSS--SS--TTT--
--SSS-SSS--SS--TTT--
--SSS-SSS--SSS-TTT--
--SSS-SSS--SSS-TTT--
--SSS-SSS--SSS-TTT--
--SSS-SSS--SSS-TTT--
--SSS-SSS--SSS-TTT--
--SSS-SSS--SSS-TTT--
--SSS-SSS--SSS-GGG--
--SSS-SSS--SSS-TTT--
--SSS-SSS--SS--TTT--
--SSS-SSS--SSS-TTT--
--SSS-SSS--SSS-TTTT-
--SSS-SSS--SS--TTT--
--SSS-SSS--SSS-STT--
--SSS-SSS--SSS-STT--
--SSS-SSS--SSS-TTT--
--SSS-SSS--SS--HHHH-
--SSS-SSS--SS--HHHH-
--SSS-SSS--SSS-HHHH-
--SSS-SSS--SSS-GGGT-
--SSS-SSS--SSS-HHHH-
--SSS-SSS--SSS-HHHH-
--SSS-SSS--SSS-HHHH-
--SSS-SSS--SSS-HHHH-
--SSS-SSS--SS--GGGT-
--SSS-SSS--SSS-GGGT-
--SSS-SSS--SSS-GGGT-
--SSS-SSS--SSS-SGGG-
--SSS-SSS--SSS-HHHH-
--SSS-SSS--SS--GGG--
--SSS-SSS--SSS-STTT-
--SSS-SSS--SSS-GGGT-
--SSS-SSSS-SSS-TTT--
--SSS-SSS--SSS-GGGT-
--SSS-SSS--SSS-HHHH-
--SSS-SSS--SSS-GGGT-
--SSS-SSS--SSS-GGGT-
--SSS-SSS--SSS-HHHH-
--SSS-SSS--SSS-GGGT-
--SSS-SSS--SS--GGGT-
--SSS-SSS--SSS-GGG--
--SSS-SSS--SSS-HHHH-
--SSS-SSS--SS--TTT--
--SSS-SSS--SSS-HHHH-
--SSS-SSS--SSS-HHHH-
--SSS-SSS--SSS-HHHH-
--SSS-SSS--SSS-HHHH-
--SSS-SSS--SSS-GGGT-
--SSS-SSS--SSS-HHHH-
--SSS-SSS--SS--HHHH-
--SSS-SSS--SSS-HHHH-
--SSS-SSS--SSS-HHHH-
--SSS-SSS--SS--HHHH-
--SSS-SSS--SS--TTTT-
--SSS-SSS--SSS-TTT--
--SSS-SSS--SS--TTTT-
--SSS-SSS--SSS-TTT--
--SSS-SSS--SS--TTT--
--SSS-SSS--SSS-TTT--
--SSS-SSS--SSS-TTTT-
--SSS-SSS--SS--HHHH-
--SSS-SSS--SS--HHHH-
--SSS-SSS--SSS-HHHH-
--SSS-SSS--SSS-HHHH-
--SSS-SSS--SS--HHHH-
--SSS-SSS--SSS-HHHH-
--SSS-SSS--SSS-HHHH-
--SSS-SSS--SSS-HHHH-
--SSS-SSS--SSS-HHHH-
--SSS-SSS--SS--HHHH-
--SSS-SSS--SSS-HHHH-
--SSS-SSS--SSS-HHHH-
--SSS-SSS--SSS-HHHH-
--SSS-SSS--SSS-TTT--
--SSS-SSS--SSS-TTT--
--SSS-SSS--SSS-TTT--
--SSS-SSS--SSS-TTT--
--SSS-SSS--SSS-HHHH-
--SSS-SSS--SS--GGGT-
--SSS-SSS--SSS-HHHH-
--SSS-SSS--SSS-GGG--
--SSS-SSS--SSS-GGG--
--SSS-SSS--SSS-GGG--
--SSS-SSS--SSS-HHHH-
--SSS-SSS--SS--GGGT-
--SSS-SSS--SSS-GGGT-
--SSS-SSS--SSS-GGGT-
--SSS-SSS--SSS-HHHH-
--SSS-SSS--SSS-GGGT-
--SSS-SSS--SSS-HHHH-
--SSS-SSS--SS--GGGT-
--SSS-SSS--SSS-GGGT-
--SSS-SSS--SSS-HHHH-
--SSS-SSS--SSS-HHHH-
--SSS-SSS--SSS-HHHH-
--SSS-SSS--SS--HHHH-
--SSS-SSS--SSS-HHHH-
--SSS-SSS--SSS-HHHH-
--SSS-SSS--SS--GGGT-
--SSS-SSS--SSS-GGGT-
--SSS-SSS--SS--HHHH-
--SSS-SSS--SSS-SGGG-
--SSS-SSS--SSS-SSTT-
--SSS-SSS--SS--TTT--
--SSS-SSS--SSS-TTT--
--SSS-SSS--SSS-TTT--
--SSS-SSS--SSS-HHHH-
--SSS-SSS--SSS-HHHH-
--SSS-SSS--SS--HHHH-
--SSS-SSS--SSS-TTT--
--SSS-SSS--SSS-TTT--
--SSS-SSS--SSS-TTT--
--SSS-SSS--SSS-HHHH-
--SSS-SSS--SS--HHHH-
--SSS-SSS--SSS-GGGT-
--SSS-SSS--SSS-GGGT-
--SSS-SSS--SSS-TTT--
--SSS-SSS--SS--GGGT-
--SSS-SSS--SSS-HHHH-
--SSS-SSS--SSS-TTT--
--SSS-SSS--SSS-GGGT-
--SSS-SSS--SS--TTT--
--SSS-SSS--SSS-HHHH-
--SSS-SSS--SSS-HHHH-
--SSS-SSS--SS--TTT--
--SSS-SSS--SS--GGG--
--SSS-SSS--SSS-GGGT-
--SSS-SSS--SS--GGGT-
--SSS-SSS--SSS-HHHH-
--SSS-SSS--SSS-GGGT-
--SSS-SSS--SS--GGGT-
--SSS-SSS--SSS-HHHH-
--SSS-SSS--SSS-STTT-
--SSS-SSS--SSS-SSTT-
--SSS-SSS--SSS-SSTT-
--SSS-SSS--SS--SSTT-
--SSS-SSS--SS--SSTT-
--SSS-SSS--SSS-SSTT-
--SSS-SSS--SS--SSTT-
--SSS-SSS--SSS-SSTT-
--SSS-SSSS-SS--SGGG-
--SSS-SSS--SSS-SSTT-
--SSS-SSS--SSS-SSTT-
--SSS-SSS--SS----TT-
--SSS-SSS--SS--SGGG-
--SSS-SSS--SSS-SGGG-
--SSS-SSS--SS--SSTT-
--SSS-SSS--SSS-SSTT-
--SSS-SSS--SS---SS--
--SSS-SSS--SS--SSS--
--SSS-SSS--SSS-SSTT-
--SSS-SSS--SSS-GGGG-
--SSS-SSS--SSS-SGGG-
--SSS-SSS--SS--GGGG-
--SSS-SSS--SS--S-TT-
--SSS-SSS--SSS-SSTT-
--SSS-SSS--SS--SSTT-
--SSS-SSS--SSS-SGGG-
--SSS-SSS--SS----TT-
--SSS-SSS--SS---STT-
--SSS-SSS--SS--S-TT-
--SSS-SSS--SS--S-TT-
--SSS-SSS--SS----TT-
--SSS-SSS--SSS-SGGG-
--SSS-SSS--SS--SSS--
--SSS-SSS--SSS-SSTT-
--SSS-SSS--SS--SSTT-
--SSS-SSS--SSS-TT---
--SSS-SSS--SSS-TTS--
--SSS-SSS--SS--SSTT-
--SSS-SSS--SSS-SSTT-
--SSS-SSS--SS--SSTT-
--SSS-SSS--SSS-SSTT-
--SSS-SSS--SSS------
--SSS-SSS--SSS-S----
--SSS-SSS--SS--S----
--SSS-SSS--SS--S-S--
--SSS-SSS--SSS-S-TT-
--SSS-SSS--SS----S--
--SSS-SSS--SSS---TT-
--SSS-SSS--SSS------
--SSS-SSS--SSS-S-TT-
--SSS-SSS--SSS--TT--
--SSS-SSS--SSS-TTTT-
--SSS-SSS--SS--SGGG-
--STT-SSS--SSS-TTTT-
--SSS-SSS--SSS-TT---
--SSS-SSS--SSS-TT---
--SSS-SSS--SSS-TT---
--SSS-SSS--SSS-GGG--
--SSS-SSS--SSS-GGG--
--SSS-TTS--SSS-TT---
--SSS-SSS--SSS-GGG--
--SSS-SSS--SSS-GGG--
--SSS-SSS--SS--GGG--
--SSS-SSS--SS--GGGG-
--SSS-SSS--SSS-TTS--
--SSS-SSS--SSS-GGG--
--SSS-SSS--SSS-TTT--
--SSS-SSS--SS--TTT--
--SSS-SSS--SSS-TTT--
--SSS-SSS--SS--TTT--
--SSS-SSS--SS--TTT--
--SSS-SSS--SS--TTT--
--SSS-SSS--SSSGGGT--
--SSS-SSS--SSSGGGT--
--SSS-SSS--SSSGGGT--
--SSS-SSS--SSSGGGT--
--SSS-SSS--SSSGGGT--
--SSS-SSS--SSSGGGT--
--SSS-SSS--SSSGGGT--
--SSS-SSS--SS-GGGT--
--SSS-SSS--SSS-TTT--
--SSS-SSS--SSS-TTT--
--SSS-SSS--SSS-GGG--
--SSS-SSS--SS--TTT--
--SSS-SSS--SSS-TTT--
--SSS-SSS--SSS-TTT--
--SSS-SSS--SSS-TTT--
--SSS-SSS--SSS-TTT--
--SSS-SSS--SSS-TTT--
--SSS-SSS--SSS-TTT--
--SSS-SSS--SSS-TTT--
--SSS-SSS--SS--TTT--
--SSS-SSS--SSS-TTT--
--SSS-SSS--SSS-TTT--
--SSS-SSSS-SSS-TTT--
--SSS-SSS--SSS-TTT--
--SSS-SSSS-SSS-TTT--
--SSS-SSS--SSS-TTT--
--SSS-SSS--SSS-TTT--
--SSS-SSS--SSS-TTT--
--SSS-SSS--SSS-TTT--
--SSS-SSS--SSS-TTT--
--SSS-SSS--SSS-TTT--
--SSS-SSS--SSS-TTT--
--SSS-SSS--SSS-TTS--
--SSS-SSS--SSS-TTT--
--SSS-SSS--SSS-TTT--
--SSS-SSS--SS--TTT--
--SSS-SSS--SSS-TTS--
--SSS-SSS--SSS-TTT--
--SSS-SSS--SSS-TTT--
--SSS-SSS--SSS-TTT--
--SSS-SSS--SSS-TTT--
--SSS-SSS--SSS-TTT--
--SSS-SSS--SSS-TTS--
--SSS-SSS--SSS-TTT--
--SSS-SSS--SSS-TTT--
--SSS-SSS--SSS-TTT--
--SSS-SSS--SSS-TTS--
--SSS-SSSS-SSS-TTS--
--SSS-SSS--SSS-TTT--
--SSS-SSS--SSS-TTT--
--SSS-SSS--SSS-TTT--
--SSS-SSS--SSS-TTT--
--SSS-SSS--SSS-TTT--
--STT-SSS--SS--TTT--
--STT-SSS--SSS-TTS--
--STT-SSS--SSS-TTT--
--STT-SSS--SSS-TTT--
--STT-SSS--SSS-TTS--
--SSS-SSS--SSS-TTT--
--SSS-SSS--SSS-TTT--
--SSS-SSS--SS--TTT--
--SSS-SSS--SSS-TTT--
--SSS-SSS--SSS-TTT--
--SSS-SSS--SSS-TTT--
--SSS-SSS--SSS-TTT--
--SSS-SSS--SSS-TTS--
--SSS-SSS--SSS-TTS--
--SSS-SSS--SSS-TTS--
--SSS-SSS--SSS-TTT--
--SSS-SSS--SSS-TTT--
--SSS-SSS--SSS-GGG--
--SSS-SSS--SSS-TTS--
--SSS-SSS--SS--GGG--
--SSS-SSS--SSS-TTS--
--SSS-SSS--SSS-TTT--
--SSS-SSS--SSS-TTT--
--SSS-SSS--SSS-GGG--
--SSS-SSS--SSS-TTT--
--SSS-SSS--SSS-GGG--
--SSS-SSS--SSS-TTT--
--SSS-SSS--SSS-TTT--
--SSS-SSS--SSS-TTT--
--SSS-SSS--SSS-TTT--
--SSS-SSS--SS--TTT--
--SSS-SSS--SSS-TTT--
--SSS-SSS--SSS-TTS--
--SSS-SSS--SSS-GGG--
--SSS-SSS--SSS-GGG--
--SSS-SSS--SSS-GGG--
--SSS-SSS--SSS-TTT--
--SSS-SSS--SSS-TTS--
--SSS-SSS--SSS-TTT--
--SSS-SSS--SSS-TTT--
--SSS-SSS--SSS-TTS--
--SSS-SSS--SS--TTT--
--SSS-SSS--SSS-TTT--
--SSS-SSS--SSS-TTT--
--SSS-SSS--SSS-TTT--
--SSS-SSS--SSS-TTS--
--SSS-SSS--SSS-TTT--
--SSS-SSS--SSS-TTT--
--SSS-SSS--SSS-TTS--
--SSS-SSS--SSS-GGG--
--SSS-SSS--SS--TTT--
--SSS-SSS--SSS-TTS--
--SSS-SSS--SSS-TTT--
--SSS-SSS--SSS-TTT--
--SSS-SSS--SSS-GGG--
--SSS-SSS--SSS-TTT--
--SSS-SSS--SS--SSS--
--SSS-SSS--SS--TTT--
--SSS-SSS--SSS-TTT--
--SSS-SSS--SSS-TTT--
--SSS-SSS--SSS-TTT--
--SSS-SSS--SSS-TTT--
--SSS-SSS--SSS-TTT--
--SSS-SSS--SSS-TTT--
--SSS-SSS--SS--TTT--
--SSS-SSS--SS--TTT--
--SSS-SSS--SSS-TTT--
--SSS-SSS--SSS-TTT--
--SSS-SSS--SSS-TTT--
--SSS-SSS--SSS-TTT--
--SSS-SSS--SSS-TTT--
--SSS-SSS--SSS-TTT--
--SSS-SSS--SSS-TTT--
--SSS-SSS--SSS-TTT--
--SSS-SSS--SSS-TTT--
--SSS-SSS--SS--TTT--
--SSS-SSS--SSS-TTT--
--SSS-SSS--SSS-TTS--
--SSS-SSS--SSS-GGG--
--SSS-SSS--SS--TTT--
--SSS-SSS--SSS-TTS--
--SSS-SSS--SSS-TTT--
--SSS-SSS--SSS-TTT--
--SSS-SSS--SSS-TTT--
--SSS-SSS--SSS-TTT--
--SSS-SSS--SSS-TTT--
--SSS-SSS--SSS-TTT--
--SSS-SSS--SS--TTT--
--SSS-SSS--SSS-TTT--
--SSS-SSS--SS--TTT--
--SSS-SSS--SSS-SSS--
--SSS-SSS--SS--TTT--
--SSS-SSS--SSS-TTT--
--SSS-SSS--SSS-TTT--
--SSS-SSS--SSS-TTT--
--SSS-SSS--SS--TTT--
--SSS-SSS--SSS-TTT--
--SSS-SSS--SS--TTT--
--SSS-SSS--SS--TTT--
--SSS-SSS--SSS-TTT--
--SSS-SSS--SSS-TTT--
--SSS-SSS--SSS-TTT--
--SSS-SSS--SSS-TTT--
--SSS-SSS--SSS-TTT--
--STT-SSS--SSS-TTS--
--STT-SSS--SSS-TTT--
--STTTSSS--SSS-TTT--
--SSS-SSS--SSS-TTT--
--STT-SSS--SSS-TTT--
--STT-SSS--SSS-TTT--
--STT-SSS--SSS-TTT--
--STT-SSS--SSS-TTT--
--STT-SSS--SSS-TTT--
--STT-SSS--SSS-TTT--
--STT-SSS--SSS-TTT--
--STT-SSS--SSS-TTT--
--STT-SSS--SSS-TTT--
--STT-SSS--SSS-TTT--
--STT-SSS--SSS-TTT--
--STT-SSS--SSS-TTS--
--STT-SSS--SSS-TTT--
--STT-TTS--SS--TTT--
--STT-SSS--SSS-TTT--
--STT-TTS--SSS-TTT--
--STT-SSS--SSS-TTT--
--STT-SSS--SS-GGGT--
--STT-SSS--SS--TTT--
--STT-SSS--SSS-TTT--
--STT-SSS--SSS-TTT--
--STT-SSS--SSS-TTT--
--STT-SSSS-SSSGGGT--
--STT-SSS--SSSHHHH--
--STT-SSS--SS-GGGT--
--STT-SSS--SSSHHHH--
--STT-SSSS-SSSGGGT--
--STT-SSS--SS-HHHH--
--STT-SSS--SS-GGGT--
--STT-SSS--SS-GGGT--
--STT-SSS--SSS-TTT--
--STT-SSS--SSS-TTT--
--STT-SSS--SS--TTT--
--STTTSSS--SSS-TTT--
--STT-SSS--SSS-TTS--
--STTTSSS--SS--TTT--
--STT-SSS--SS--TTS--
--SSS-SSS--SS--TTT--
--STTTSSS--SSS-TTT--
--STT-SSS--SSS-TTT--
--STTTSSS--SSS-TTT--
--STT-SSS--SSS-TTT--
--STTTSSS--SSS-TTT--
--STT-SSS--SSS-TTT--
--STT-SSS--SS--TTT--
--STT-SSS--SS--TTT--
--STT-SSS--SSS-TTT--
--STT-SSS--SS--TTT--
--STT-SSS--SSS-TTT--
--STT-SSS--SSS-TTT--
--STT-SSS--SSS-TTT--
--SGGGSSS--SSS-TTT--
--STT-SSS--SSS-TTT--
--STT-SSS--SSS-TTT--
--STT-SSS--SSS-TTS--
--STT-SSS--SSS-GGG--
--SSS-SSS--SSS-GGG--
--STT-SSS--SSS-GGG--
--STT-SSS--SSS-GGG--
--STT-SSS--SSS--TT--
--STT-SSS--SSS-TTS--
--STT-SSS--SSS-TTS--
--SSS-SSS--SSS-TT---
--STT-SSS--SSS-TTS--
--STTTSSS--SSS-TTS--
--STT-SSS--SSS-TTS--
--SSS-SSS--SSS-TTS--
--STT-SSS--SSS-TTS--
--STT-SSS--SSS-TTS--
--STT-SSS--SSS-GGG--
--STT-SSS--SSS-GGG--
--STT-SSS--SSS-TTS--
--STT-SSS--SSS-TTS--
--STT-SSS--SSS-TTS--
-TTSS-TTS--SSS-TTS--
-TTTS-SSS--SS--TTS--
-TTTS-SSS--SS--TTS--
-TTSS-SSS--SS--TTS--
-TTSS-SSS--SSS-TTS--
-TTSS-SSS--SSS-TTS--
-TTSS-SSS--SSS-TT---
-TTSS-SSS--SSS-TTS--
-TTSS-SSS--SSS-TTS--
-TTSS-SSS--SSS-TT---
-TTTS-SSS--SS--S----
-TTTS-SSS--SSS-S----
--SSS-SSS--SS--S----
--SSS-SSS--SSS-SS---
--SSS-SSS--SS--SS---
--SSS-SSS--SS--SS---
--SSS-SSS--SSS-TT---
--SSS-SSS--SSS-SS---
--SSS-SSS--SS--SS---
--SSS-SSS--SS--SSS--
--SSS-SSS--SS--SSS--
--SSS-SSS--SS--SSS--
--SSS-SSS--SSS-SSS--
--SSS-SSS--SSS-TTT--
--SSS-SSS--SS--TT---
--SSS-SSS--SSS-TT---
--SSS-SSS--SSS-TT---
--SSS-SSS--SS--TTS--
--SSS-SSS--SS--GGG--
--SSS-SSS--SS--TTS--
--SSS-SSS--SSS-TTT--
--SSS-SSS--SSS-SSS--
--SSS-SSS--SSS-SS---
--SSS-SSS--SSS-SS---
--SSS-SSS--SSS-STT--
--SSS-SSS--SS--TT---
--SSS-SSS--SSS-SS---
--SSS-SSS--SSS-TTT--
--SSS-SSS--SSS-TTS--
--SSS-SSS--SSS-TTS--
--SSS-SSS--SSS-TTS--
--SSS-SSS--SS--SS---
--SSS-SSS--SSS-SSS--
--SSS-SSS--SSS-SSS--
--SSS-SSS--SSS-SSS--
--SSS-SSS--SS--SSS--
--SSS-SSS--SSS-SSS--
--SSS-SSS--SSS-STT--
--SSS-SSS--SS--TTS--
--SSS-SSS--SSS-GGG--
--SSS-SSS--SS--TTS--
--SSS-SSS--SSS-GGG--
--SSS-SSS--SS--TTS--
--SSS-SSS--SSS-TTS--
--SSS-SSS--SSS-TTS--
--SSS-SSS--SSS-TTS--
--SSS-SSS--SS-GGGT--
--SSS-SSS--SSS-TTS--
--SSS-SSS--SS--TTS--
--SSS-SSS--SSS-TTT--
--SSS-SSS--SSS-TT---
--SSS-SSS--SSS-TTS--
--SSS-SSS--SSS-TTT--
--SSS-SSS--SSS-TTS--
--SSS-SSS--SSS-TT---
--STT-SSS--SSSGGGS--
--STT-SSS--SS--TTS--
--SSS-SSS--SSSTTTS--
--SSS-SSS--SSSTTS---
--SSS-SSS--SS-TTTS--
--SSS-SSS--SSSTTTS--
--SSS-SSS--SSSTTTS--
--SSS-SSSS-SSSTTTS--
--SSS-SSS--SSSTTTS--
--SSS-SSS--SS-TTTS--
--SSS-SSS--SS-TTTS--
--SSS-SSS--SS-TTT---
--SSS-SSS--SSSTTT---
--SSS-SSS--SSSHHHH--
--SSS-SSS--SSSGGGS--
--SSS-SSS--SSSTTS---
--SSS-SSS--SSSTTTS--
--SSS-SSS--SS-HHHH--
--SSS-SSS--SSSGGGT--
--SSS-SSS--SS-GGG---
--SSS-SSS--SSS-TTT--
--SSS-SSS--SS-GGGS--
--SSS-SSS--SSS-TTS--
--SSS-SSS--SS--TTS--
--SSS-SSS--SSSGGGS--
--SSS-SSS--SS-GGGS--
--STT-SSS--SSSGGGS--
--STT-SSSS-SSSGGG---
--STT-SSS--SS-GGGT--
--STTTSSS--SSSGGG---
--STT-SSS--SSSTTS---
--STT-SSS--SSSGGG---
--STT-SSS--SSSGGG---
--STT-SSS--SSSTTS---
--STT-SSSS-SSSTTTS--
--STT-SSS--SSSGGGS--
--STT-SSS--SSS-TTT--
--STT-SSS--SS--TTS--
-TTTT-SSS--SSS-TTS--
-TTSS-SSS--SSS-TT---
--SSS-SSS--SSS-TTT--
--SSS-SSS--SSS-TTS--
--SSS-SSS--SSS-TTS--
--SSS-SSS--SS--TT---
--STT-SSS--SS--TT---
--SSS-SSS--SSS-TTS--
--SSS-SSS--SS--TTT--
--SSS-SSS--SSS-TT---
--SSS-SSS--SSS-SS---
--SSS-SSS--SSS-TT---
--SSS-SSS--SSS-TT---
--SSS-SSS--SS--TTT--
--SSS-SSS--SS--SS---
--SSS-SSS--SS--TT---
--SSS-SSS--SSS-TT---
--SSS-SSS--SS--SSS--
--SSS-SSS--SSS-SSS--
--SSS-SSS--SS-GGG---
--SSS-SSS--SS-GGG---
--SSS-SSSS-SS-GGG---
--SSS-SSS--SSSGGGS--
--SSS-SSS--SS-GGG---
--SSS-SSSS-SSS-TT---
--SSS-SSS--SSGGGG---
--SSS-SSS--SS-GGGS--
--SSS-SSS--SS-GGGS--
--SSS-SSSS-SS-GGGT--
--SSS-SSS--SSS-TTS--
--SSS-SSS--SSSGGGS--
--SSS-SSS--SS-GGGT--
--SSS-SSSS-SS-GGGS--
--SSS-SSS--SSSGGGT--
--SSS-SSS--SSSGGGS--
--SSS-SSS--SSSGGGT--
--SSS-SSS--SSSGGGT--
--STT-SSS--SSSTTTS--
--STTTTTS--SSSGGGS--
--STT-SSS--SSSGGGT--
--SSS-SSS--SS-GGGS--
--SSS-SSS--SS-GGGS--
--SSS-SSS--SSSGGGT--
--SSS-SSS--SS-GGGT--
--SSS-SSS--SS--TTS--
--SSS-SSS--SSSGGGS--
--STT-SSS--SSSHHHH--
--STT-SSS--SSSGGGT--
--STT-SSS--SSSGGGT--
--STT-SSS--SSSGGGS--
--SSS-SSS--SSSGGGS--
---TT-SSS--SSS-TTT--
--STT-SSS--SSS-TTT--
--SSS-SSS--SSS-TTT--
--STT-SSS--SSS-TTS--
--STT-SSS--SSS-TTS--
--STT-SSS--SSS-TTS--
--STT-SSS--SSS-TTT--
--STT-SSS--SSS-TTT--
-TTSS-SSS--SSS-TTT--
-TTSS-SSS--SSS-TTS--
-TTSS-SSS--SSS-TTT--
-TT-S-SSS--SSS-TTT--
-TTSS-SSS--SSS-GGG--
--SSS-SSS--SSS-TTT--
--SSS-SSS--SSS-TTT--
--SSS-SSS--SSS-GGG--
--SSS-SSS--SSS-TTT--
--SSS-SSS--SSS-TTT--
--SSS-SSS--SSS-TTT--
--SSS-SSS--SSS-TTT--
--SSS-SSS--SSS-GGG--
--STT-SSS--SS--TTT--
--SSS-SSS--SS-GGGT--
--SSS-SSS--SSSGGGS--
--SSS-SSS--SS-HHHH--
--SSS-SSS--SSSGGGT--
--SSS-SSS--SSSGGGS--
--SSS-SSS--SS-GGGT--
--SSS-SSS--SSSGGGT--
--SSS-SSS--SS-GGGT--
--SSS-SSS--SS-GGGT--
--SSS-SSS--SS-GGGT--
--SSS-SSS--SS-GGGT--
--SSS-SSS--SS-GGGT--
--SSS-SSS--SS-GGGT--
--SSS-SSS--SSSGGGT--
--SSS-SSS--SS-HHHH--
--SSS-SSS--SS-GGGT--
--SSS-SSS--SSSGGGT--
--SSS-SSS--SSSGGGT--
--SSS-SSS--SSSHHHH--
--SSS-SSS--SS-GGGT--
--SSS-SSS--SS-GGGT--
--SSS-SSS--SS-HHHH--
--SSS-SSS--SSS-TTT--
--SSS-SSS--SSSGGGT--
--SSS-SSSS-SSSGGGT--
-TTTS-SSS--SSSGGGT--
-TTTS-SSS--SSSHHHH--
--SSS-SSS--SS-HHHH--
-TTSS-SSS--SS-GGGT--
-TT-S-SSS--SS--TTT--
-TT-S-SSS--SSS-TTT--
-TT-S-SSS--SS-GGGT--
-TT---SSS--SSSHHHH--
-TT-S-SSS--SS-GGGT--
--SS--SSS--SSS-TTT--
-TTSS-SSS--SSS-TTT--
-TT-S-SSS--SSS-TTT--
-TTTT-SSS--SSS-TTT--
-TTSS-SSS--SSS-TTT--
--SS--SSS--SSS-TTT--
-TT-S-SSS--SSS-TTT--
-TT-S-SSS--SS--TTT--
-TTTT-SSS--SSS-TTS--
-TTTT-SSS--SS--TTT--
-TTTT-SSS--SSS-TTT--
-TTS--SSS--SSS-TTT--
-TT-S-SSS--SS--TTS--
-TT-S-SSS--SS--TTT--
-TTTT-SSS--SS--TTT--
-GGGS-SSS--SSS-GGG--
-TTS--SSS--SSS-GGG--
-GGG--SSS--SS--SSS--
-TTS--SSS--SSS-SSS--
-TTSS-SSS--SSS-SSS--
-TTSS-SSS--SSS-STT--
-TTSS-SSS--SSS-SSS--
-TTSS-SSS--SS--SSS--
-TTSS-SSS--SSS-SSS--
-TTSS-SSS--SSS-SSS--
-TTSS-SSS--SSS-SSS--
-TTSS-SSS--SS--SSS--
-TTSS-SSS--SS--SSS--
-TTTS-SSS--SSS-SSS--
-TTTS-SSS--SS--GGG--
-TTSS-SSS--SSS-STT--
-TTSS-SSS--SS--SSS--
-TTSS-SSS--SSS-SSS--
-TTTS-SSS--SS--STT--
-TTSS-SSS--SS--SSS--
-TTSS-SSS--SS--STT--
-TTTS-SSS--SS--S-S--
-TTTS-SSS--SS--S----
-TTTS-SSS--SS--SSS--
-TTSS-SSS--SS--SSS--
-TTTS-SSS--SS--SSS--
-TTSS-SSS--SSS-S----
-TTSS-SSS--SS--S----
-TTSS-SSS--SS--SS---
-TTSS-SSS--SSS-SS---
-TTSS-SSS--SS--TT---
-TTTS-SSS--SSS-TT---
--SSS-SSS--SSS-TT---
-TTTS-SSS--SS--SSS--
-TTSS-SSS--SSS-TTT--
-TTSS-SSS--SSS-TTT--
-TTSS-SSS--SS--TTT--
--STT-SSS--SSS-TTT--
--STT-SSS--SSS-TTT--
-TTTT-SSS--SS--TTT--
--STT-SSS--SSS-TTS--
--STT-SSS--SS--TTS--
--STT-SSS--SSS-GGG--
--STT-SSS--SS--TTS--
--STT-SSS--SSS-TTT--
--STT-SSS--SSS-TTT--
--STT-SSS--SSS-TTT--
--STT-SSS--SSS-TTT--
-TTTT-SSS--SSS-TTT--
--STT-SSS--SSS-TTT--
--STT-SSS--SSS-TTT--
--STT-SSS--SSS-TTT--
--STT-SSS--SSS-TTT--
--STT-SSS--SSS-TTT--
--SSS-SSS--SSS-TTT--
--STT-SSS--SS--TTT--
--STTTSSS--SS--TTT--
--STT-SSS--SS--TTT--
--STT-SSS--SSS-TTT--
--STT-SSS--SSS-TTT--
--STT-SSS--SSS-TTT--
--STT-SSS--SSS-TTT--
--STT-SSS--SSS-TTT--
--STT-SSS--SSS-TTT--
--STT-SSS--SSS-GGG--
--STT-SSS--SSS-TTT--
--STT-SSS--SS--TTT--
--STT-SSS--SS--TTT--
--STT-SSS--SSS-TTT--
--STT-SSS--SSS-TTT--
--STT-SSS--SSS-TTT--
--STT-SSS--SSS-TTT--
--STT-SSS--SSS-TTT--
--STTTSSS--SS--TTT--
--STTTSSS--SSS-TTT--
--STTTSSS--SSS-TTT--
--STT-SSS--SSS-TTT--
--STT-SSS--SSS-TTT--
--STT-SSS--SSS-TTT--
--STT-SSS--SSS-TTT--
--SSS-SSS--SS--TTT--
--STT-SSS--SSS-GGG--
--STT-SSS--SSS-TTT--
--STT-SSS--SSS-TTS--
--STT-SSS--SSS-TTT--
--STT-SSS--SSS-TTT--
--STTTSSS--SSS-TTT--
--SGGGSSS--SSS-TTT--
--STT-SSS--SSS-TTT--
--STTSSSS--SS--TTT--
--STTTSSS--SSS-TTT--
--SGGGSSS--SSS-TTT--
--STTSSSS--SS--TTT--
--SGGGSSS--SSS-TTT--
--STT-SSS--SSS-TTT--
--STTSSSS--SSS-TTT--
--SGGGSSS--SSS-TTT--
--STTSSSS--SSS-TTT--
-TTSTTSSS--SSS-TTT--
--STT-SSS--SS--TTT--
--SGGGSSS--SS--TTT--
--STT-SSS--SSS-TTT--
---TT-SSS--SSS-TTT--
---TT-SSS--SSS-TTT--
-TTTTTSSS--SSS-TTT--
--STT-SSS--SSS-TTT--
--STT-SSS--SSS-TTT--
--STT-SSS--SSS-TTT--
--STT-SSS--SSS-TTT--
--SSS-SSS--SSS-GGG--
--STT-SSS--SSS-TTT--
--STT-SSS--SSS-TTT--
--STT-SSS--SSS-TTT--
--SSS-SSS--SSS-TTT--
--SSS-SSS--SSS-TTT--
--STT-SSS--SSS-TTT--
--SSS-SSS--SSS-TTT--
--SSS-SSS--SSS-TTT--
--SSS-SSS--SSS-TTT--
--SSS-SSS--SSS-TTT--
--SSS-SSS--SSS-TTT--
--SSS-SSS--SSS-TTT--
--SSS-SSS--SSS-TTT--
--SSS-SSS--SSS-TTT--
--SSS-SSS--SSS-TTT--
--SSS-SSS--SSS-TTT--
--SSS-SSS--SSS-TTT--
--SGGGSSS--SSS-TTT--
--STTSSSS--SSS-TTT--
--SSS-SSS--SSS-TTT--
--STT-SSS--SSS-TTT--
--STT-SSS--SSS-TTT--
--SGGGTTS--SSS-TTT--
-TTTS-SSS--SSS-TTT--
-TTTT-SSS--SS--TTT--
---TT-SSS--SSS-TTT--
--STT-SSS--SSS-TTT--
--STT-SSS--SS--TTT--
--STT-SSS--SSS-TTS--
--STT-SSS--SSS-TTS--
--STT-SSS--SSS-TTT--
--SGGGSSS--SSS-TTT--
--STT-SSS--SSS-GGG--
--STTTSSS--SSS-TTT--
--STT-SSS--SSS-GGG--
--STT-SSS--SSS-TTT--
--STT-SSS--SSS-GGG--
--STT-SSS--SSS-GGG--
--STT-SSS--SSS-GGG--
--STT-SSSS-SSS-TTT--
--STT-SSS--SSS-TTT--
--STTTSSS--SS--GGG--
--STT-SSS--SS--SGGG-
--SSS-SSS--SSS-GGG--
--STT-SSS--SSS-GGG--
--STT-SSS--SS--GGG--
--STT-SSS--SS--TTT--
--SSS-SSS--SS--TTT--
--SSS-SSS--SSS-TTT--
--SSS-SSS--SSS-TTS--
--SSS-SSS--SSS-TTT--
--SSS-SSS--SSS-GGG--
--SSS-SSS--SSS-TTT--
--SSS-SSS--SS--TTT--
--SSS-SSS--SSS-TTT--
--SSS-SSS--SSS-TTT--
--SSS-SSS--SSS-TTT--
--SSS-SSS--SS--TTS--
--SSS-SSS--SSS-TTT--
--SSS-SSS--SS--TTT--
--SSS-SSS--SSS-TTT--
--SSS-SSS--SS--TTT--
--SSS-SSS--SS--TTT--
--SSS-SSS--SSS-TTT--
--SSS-SSS--SS--TTT--
--STT-SSS--SSS-TTT--
--SSS-SSS--SS--TTT--
--SSS-SSS--SS--TTT--
--SSS-SSS--SSS-TTT--
--SSS-SSS--SSS-TTT--
--SSS-SSS--SS--TTT--
--SSS-SSSS-SSS-TTT--
--SSS-SSS--SS--TTT--
--SSS-SSS--SSS-TTT--
--SSS-SSS--SSS-TTT--
--SSS-SSS--SSS-TTT--
--SSS-SSS--SSS-TTT--
--SSS-SSS--SSS-TTT--
--SSS-SSS--SSS-TTT--
--SSS-SSS--SSS-TTT--
--SSS-SSS--SS--TTT--
--SSS-SSS--SSS-TTT--
--SSS-SSS--SS--TTT--
--SSS-SSS--SSS-TTT--
--SSS-SSS--SSS-TTT--
--SSS-SSS--SSS-TTT--
--SSS-SSS--SS--TTT--
--SSS-SSSS-SSS-TTT--
--SSS-SSS--SSS-TTT--
--SSS-SSS--SSS-TTT--
--SSS-SSS--SSS-TTT--
--SSS-SSS--SS--TTT--
--SSS-SSS--SSS-TTT--
--SSS-SSSS-SSS-TTT--
--SSS-SSS--SSS-TTT--
--SSS-SSS--SS--TTT--
--SSS-SSS--SS--TTT--
--SSS-SSS--SSS-TTT--
--SSS-SSS--SS--TTT--
--SSS-SSS--SSS-TTT--
--SSS-SSS--SSS-TTT--
--SSS-SSS--SS--TTT--
--SSS-SSS--SS--TTT--
--SSS-SSS--SSS-TTT--
--SSS-SSS--SSS-TTT--
--SSS-SSS--SSS-TTT--
--SSS-SSS--SSS-TTT--
--SSS-SSS--SSS-TTT--
--SSS-SSS--SSS-TTT--
--SSS-SSS--SSS-TTT--
--SSS-SSS--SSS-TTT--
--SSS-SSS--SSS-SSS--
--SSS-SSS--SSS-TTT--
--SSS-SSS--SSS-TTT--
--SSS-SSS--SS--TTT--
--SSS-SSS--SS--TTTT-
--SSS-SSS--SSS-TTT--
--SSS-SSS--SSS-TTT--
--SSS-SSS--SSS-TTT--
--SSS-SSS--SS--TTT--
--SSS-SSS--SSSTTTT--
--SSS-SSS--SS--SSS--
--SSS-SSS--SSS-TTT--
--SSS-SSS--SSS-SSS--
--SSS-SSS--SSS-TTS--
--SSS-SSS--SS--SSS--
--SSS-SSS--SS--TTT--
--SSS-SSS--SS--SSS--
--SSS-SSS--SSS-SSS--
--SSS-SSS--SS--SSS--
--SSS-SSS--SSS-TTT--
--SSS-SSS--SSS-SSS--
--SSS-SSS--SS--TTT--
--SSS-SSS--SS--SSS--
--SSS-SSS--SSS-TTT--
--SSS-SSS--SS--SSS--
--SSS-SSS--SS--SSS--
--SSS-SSS--SS--SSS--
--SSS-SSS--SSS-SSS--
--SSS-SSS--SS--TTTT-
--SSS-SSS--SSS-TTTT-
--SSS-SSS--SS--TTTT-
--SSS-SSS--SSS-TTT--
--SSS-SSS--SSS-SSS--
--SSS-SSS--SSS-TTTT-
--SSS-SSS--SSS-TTTT-
--SSS-TTS--SSS-TTTT-
--SSS-SSS--SSS-TTTT-
--SSS-SSS--SSS-TTT--
--SSS-SSS--SSS-TTTT-
--SSS-SSS--SSS-TTTT-
--SSS-SSS--SSS-TTTT-
--SSS-SSS--SSS-TTT--
--SSS-TTS--SSS-HHHH-
--SSS-SSS--SSS-HHHH-
--SSS-SSS--SSS-HHHH-
--SSS-SSS--SSS-TTTT-
--SSS-SSS--SSS-TTTT-
--SSS-SSS--SSS-TTTT-
--SSS-SSS--SSS-TTTT-
--SSS-SSS--SSS-TTTT-
--SSS-SSS--SSS-TTTT-
--SSS-SSS--SS--TTTT-
--SSS-SSS--SSS-TTTT-
--SSS-SSS--SSS-TTT--
--SSS-SSS--SSS-TTT--
--SSS-SSS--SSS-TTT--
--SSS-SSS--SSS-TTT--
--SSS-SSS--SSS-TTT--
--SSS-SSS--SSS-TTT--
--SSS-SSS--SSSGGGS--
--SSS-SSS--SSS-TTT--
--SSS-SSS--SS--TTT--
--SSS-SSS--SSS-TTT--
--SSS-SSS--SSS-TTT--
--SSS-SSS--SSS-TTT--
--SSS-SSS--SSS-TTT--
--SSS-SSS--SSS-TTT--
--SSS-SSS--SS--TTT--
--SSS-SSS--SSS-TTT--
--SSS-SSS--SSS-TTT--
--SSS-SSS--SSS-TTT--
--STT-SSS--SSSGGGTT-
--SSS-SSS--SSS-TTT--
--SSS-SSS--SSS-TTTT-
--SSS-SSS--SSS-TTTT-
--SSS-SSS--SS-GGGTT-
--SSS-SSS--SSS-TTT--
--SSS-SSS--SSS-TTT--
--SSS-SSS--SSS-TTTT-
--SSS-SSS--SSS-TTTT-
--SSS-SSS--SSSHHHH--
--SSS-SSSS-SS-HHHHT-
--SSS-SSS--SSSGGGT--
--SSS-SSS--SSSGGGT--
--SSS-SSS--SS-GGGS--
--SSS-SSS--SSSGGGS--
--SSS-SSS--SSSTTSS--
--SSS-SSS--SS-GGGTT-
--SSS-SSS--SS-GGGS--
--SSS-SSS--SSSHHHHT-
--SSS-SSS--SSSGGGS--
--SSS-SSS--SS-HHHHT-
--SSS-SSS--SS-GGGT--
--STT-SSS--SS-GGGT--
--SSS-SSS--SS-GGGS--
--STT-SSS--SSSGGGT--
--STT-SSS--SSSGGGS--
--STT-SSS--SS-GGGT--
--STT-SSS--SS-GGGS--
--STT-SSS--SSGGGGT--
--SSS-SSS--SS-GGGT--
--SSS-SSS--SSSGGGT--
--SSS-SSS--SS-GGGS--
--SSS-SSS--SS-GGGS--
--SSS-SSS--SS-GGGS--
--SSS-SSS--SS-GGGS--
--SSS-SSS--SS-GGGS--
--SSS-SSS--SS-GGGT--
--SSS-SSS--SSSGGGT--
--SSS-SSS--SS-GGGT--
--SSS-SSS--SSSGGGS--
--SSS-SSS--SS-GGGS--
--SSS-SSS--SSSGGGS--
--SSS-SSS--SS-GGGS--
--SSS-SSS--SSSGGGS--
--SSS-SSS--SS-GGGS--
--SSS-SSS--SS-GGGT--
--SSS-SSS--SS-TTTT--
--SSS-SSS--SSGGGGT--
--SSS-SSS--SS-HHHHT-
--SSS-SSS--SS-HHHHT-
--SSS-SSS--SS-TTTTT-
--SSS-SSS--SSSHHHHT-
--SSS-SSS--SS-HHHHT-
--SSS-SSS--SS-TTTTT-
--SSS-SSS--SS-TTTTT-
--SSS-SSS--SSSTTTTT-
--SSS-SSS--SS-GGGTT-
--SSS-SSS--SSSHHHHT-
--SSS-SSS--SSSHHHHT-
--SSS-SSS--SSSGGGT--
--SSS-SSS--SS-GGGS--
--SSS-SSS--SS-GGGS--
--SSS-SSS--SSSGGGS--
--SSS-SSS--SSSGGGS--
--SSS-SSSS-SSSGGGS--
--SSS-SSS--SSSGGG---
--SSS-SSS--SSSGGGS--
--SSS-SSS--SSSGGGS--
--SSS-SSS--SS-GGGT--
--SSS-SSS--SSSHHHH--
--SSS-SSS--SS-HHHH--
--SSS-SSS--SS-GGGS--
--SSS-SSS--SS-GGGT--
--SSS-SSS--SS-HHHH--
--SSS-SSS--SS-HHHH--
--SSS-SSS--SS-GGGT--
--SSS-SSS--SSSGGGT--
--SSS-SSS--SSSHHHH--
--SSS-SSS--SS-GGGT--
--SSS-SSS--SS-GGGT--
--SSS-TTS--SSSHHHH--
--SSS-SSS--SS-GGGT--
--SSS-SSS--SS-GGGT--
--SSS-SSS--SSSGGGT--
--SSS-SSS--SS-HHHH--
--SSS-SSS--SSS-TTT--
--SSS-SSS--SS-GGGT--
--SSS-SSS--SS-GGGT--
--SSS-SSS--SS-HHHH--
--SSS-SSS--SS-GGGT--
--SSS-SSS--SSSGGGT--
--SSS-SSS--SS-GGGS--
--SSS-SSS--SSSGGGS--
--SSS-SSS--SS-HHHH--
--SSS-TTSS-SSSGGGT--
--SSS-SSS--SS-HHHH--
--SSS-SSS--SSSGGGT--
--SSS-SSS--SS-GGGT--
--SSS-SSS--SS-GGGS--
--SSS-SSS--SSSTTTTT-
--SSS-SSSS-SS-HHHHT-
--SSS-SSS--SSSTTTS--
--SSS-SSS--SSSTTTTT-
--STT-SSS--SS--SSTT-
--SSS-SSS--SSS-SSTT-
--SSS-SSS--SSS-TTTT-
--SSS-SSSS-SSSTTTTT-
--SSS-SSS--SSSHHHHT-
--SSS-TTSS-SSSTTTTT-
--SSS-SSS--SSSTTTS--
--SSS-SSS--SSSTTTS--
--SSS-SSS--SSSTTTTT-
--SSS-SSS--SSSTTTTT-
--SSS-SSS--SS-HHHHT-
--SSS-SSS--SS-HHHHT-
--SSS-SSS--SS-TTTTT-
--SSS-SSS--SSSHHHHT-
--SSS-SSS--SSSGGGS--
--SSS-SSS--SSSGGGT--
--SSS-SSS--SS-GGGS--
--SSS-SSS--SSSGGGS--
--SSS-SSS--SS-GGGS--
--SSS-SSS--SSSHHHH--
--SSS-SSSS-SSSGGGT--
--SSS-SSS--SS-GGGS--
--SSS-SSS--SS-GGGS--
--SSS-SSSS-SSSGGGS--
--SSS-SSS--SSSGGGS--
--SSS-SSS--SS-GGGS--
--SSS-SSS--SS-GGGS--
--SSS-SSS--SS-TTSS--
--SSS-SSS--SS-GGGS--
--SSS-SSSS-SS-GGG---
--SSS-SSS--SS-TTSS--
--SSS-SSS--SSSGGG---
--SSS-SSS--SSS-SSS--
--SSS-SSS--SS--SSS--
--SSS-SSS--SSS-TT---
--SSS-SSS--SSS-SS---
--SSS-SSS--SS--TT---
--SSS-SSS--SS--TT---
--STT-SSS--SSS-SS---
--STT-SSS--SSS-SSS--
--STT-SSS--SS--SSS--
--STT-SSS--SS--S-S--
--STT-SSS--SS--S----
--STT-SSS--SSS-S-S--
--STT-SSS--SSS-S-S--
--STT-SSS--SS--S-S--
--STT-SSS--SS-TT-S--
--STT-SSS--SS--S-S--
--STT-SSS--SS--S-S--
--STT-SSS--SSS-S-S--
--STT-SSS--SSS-S-S--
--STT-SSS--SS--S-S--
--STT-SSS--SS--S-S--
--STT-SSS--SSS-S-S--
--STT-SSS--SS--S----
--STT-SSS--SS--S-S--
--STT-SSS--SS--S-S--
--STT-SSS--SSS-S-S--
--SSS-SSS--SSS-S-S--
--SSS-SSS--SS--S-S--
--SSS-SSS--SS--S-S--
--SSS-SSS--SS--S-S--
--SSS-SSS--SSS-S-S--
--SSS-SSS--SSS-S-S--
--SSS-SSS--SSS-S-S--
--SSS-SSS--SS--S-S--
--SSS-SSS--SS--S-S--
--SSS-SSS--SS--S-S--
--SSS-SSS--SSS-S-S--
--SSS-SSS--SS--S-S--
--SSS-SSS--SS--S-S--
--SSS-SSS--SS--S-S--
--SSS-SSS--SSS-S----
--SSS-SSSS-SSS------
--SSS-SSS--SS--S-S--
--SSS-SSS--SSS-S----
--SSS-SSS--SS--S-S--
--SSS-SSS--SSS-S-S--
--SSS-SSS--SS--S----
--SSS-SSS--SSS-S-S--
--SSS-SSS--SS--S-S--
--SSS-SSS--SSS-S-S--
--SSS-SSS--SSS-S-S--
--SSS-SSS--SSS-S-S--
--SSS-SSSS-SSS-S-S--
--SSS-SSS--SS--S-S--
--SSS-SSS--SS--S-S--
--SSS-SSS--SS--S-S--
--SSS-SSS--SS--S-S--
--SSS-SSS--SS--S-S--
--SSS-SSS--SSS-S-S--
--SSS-SSS--SSS-S-S--
--SSS-SSS--SS--S-S--
--SSS-SSS--SS-TT-S--
--SSS-SSS--SS--S-S--
--SSS-SSS--SSS---S--
--SSS-SSS--SSS-S-S--
--SSS-SSS--SSS---S--
--SSS-SSS--SS----TT-
--SSS-SSS--SSS-S-S--
--SSS-SSS--SS----TT-
--SSS-SSS--SS--S----
--SSS-SSS--SS--S----
--SSS-SSS--SS--S----
--SSS-SSS--SSS-S----
--SSS-SSS--SS--SS---
--SSS-SSS--SSS-S----
--SSS-SSS--SS--S----
--SSS-SSS--SSS-S----
--SSS-SSS--SSS-S----
--SSS-SSS--SS--S----
--SSS-SSSS-SSS-S-S--
--SSS-SSS--SS--S----
--SSS-SSS--SSS-S----
--SSS-SSS--SSS-S----
--SSS-SSS--SS--S----
--SSS-SSS--SSS-S----
--SSS-SSS--SS--S----
--SSS-SSS--SSS-S----
--SSS-SSS--SSS-S----
--SSS-SSS--SS--S----
--SSS-SSS--SS--SSS--
--SSS-SSS--SSS-S----
--SSS-SSS--SSS-S----
--SSS-SSS--SSS-S----
--SSS-SSS--SS--S-S--
--SSS-SSS--SSS-SSS--
--SSS-SSS--SSS-SSS--
--SSS-SSS--SS--SS---
--SSS-SSS--SS--S----
--SSS-SSS--SS--S----
--SSS-SSS--SSS-S-S--
--SSS-SSS--SSS-SS---
--SSS-SSS--SSS-S----
--SSS-SSS--SSS-S-S--
--SSS-SSS--SSS-S----
--SSS-SSS--SSS-S-S--
--SSS-SSS--SSS-S-S--
--SSS-SSS--SS--S----
--SSS-SSS--SSS-S----
--SSS-SSS--SSS-S----
--SSS-SSS--SS--S-S--
--SSS-SSS--SS--S----
--SSS-SSS--SS--S-S--
--SSS-SSSS-SSS-S-S--
--SSS-SSS--SSS-S-S--
--SSS-SSS--SS--S-S--
--SSS-SSS--SS--S----
--SSS-SSS--SSS-S----
--SSS-SSS--SSS-S----
--SSS-SSS--SS--S----
--SSS-SSS--SS--S----
--SSS-SSS--SSS-S----
--SSS-SSS--SSS-S-S--
--SSS-SSS--SS--S----
--SSS-SSS--SS--S----
--SSS-SSS--SSS-S----
--SSS-SSS--SSS-S----
--SSS-SSS--SSS-S----
--SSS-SSS--SS--S----
--SSS-SSS--SS--S----
--SSS-SSS--SS--S-S--
--SSS-SSS--SS--S-S--
--SSS-SSS--SSS-S----
--SSS-SSS--SS--S----
--SSS-SSS--SSS-S----
--SSS-SSS--SS--S----
--SSS-SSS--SS--S----
--SSS-SSS--SS--S----
--SSS-SSS--SS--S----
--SSS-SSS--SSS-S-S--
--SSS-SSS--SSS-S-S--
--SSS-SSS--SS--S----
--SSS-SSS--SS--S----
--SSS-SSS--SSS-S----
--SSS-SSS--SSS-SSS--
--SSS-SSS--SS--S-S--
--SSS-SSS--SS--S----
--SSS-SSS--SSS-S----
--SSS-SSS--SSS-S----
--SSS-SSS--SSS-S-S--
--SSS-SSS--SSS-S-S--
--SSS-SSS--SS--S-S--
--SSS-SSS--SSS-S-S--
--SSS-SSS--SSS-S-S--
--SSS-SSS--SS--S-S--
--SSS-SSSS-SS--S-S--
--SSS-SSS--SS--S----
--SSS-SSS--SSS-S----
--SSS-SSS--SS--S----
--SSS-SSS--SS--S----
--SSS-SSS--SS--S----
--SSS-SSS--SS--S-S--
--SSS-SSS--SS--S-S--
--SSS-SSS--SSS-S-S--
--SSS-SSS--SSS-S-TT-
--SSS-SSS--SSS-S-TT-
--SSS-SSS--SS--S-S--
--SSS-SSS--SS--S-TT-
--SSS-TTS--SS--S-TT-
--SSS-SSS--SS--S-TT-
--SSS-SSS--SS--S-TT-
--SSS-SSS--SS--S-S--
--SSS-SSS--SS--S-S--
--SSS-SSS--SS--S-S--
--SSS-TTS--SS--S-S--
--SSS-SSS--SS--S-S--
--SSS-SSS--SS--S-S--
--SSS-SSS--SS--S-S--
--SSS-SSS--SS--S-S--
--SSS-SSS--SS--S-S--
--SSS-SSS--SS--S-S--
--SSS-SSS--SS--S-S--
--SSS-SSS--SS--S-S--
--SSS-SSS--SS--S-S--
--SSS-SSS--SS--S----
--SSS-SSS--SS--S----
--SSS-SSS--SSS-S----
--SSS-SSS--SSS-S----
--SSS-SSS--SS--S----
--SSS-SSS--SSS-S----
--SSS-SSS--SSS-S----
--SSS-SSS--SS--S----
--SSS-SSS--SS--S----
--SSS-SSS--SS-SS-S--
--SSS-SSS--SS--S-S--
--SSS-SSS--SS--S-S--
--SSS-SSS--SSS-S----
--SSS-SSS--SS--S----
--SSS-SSS--SSS-S-S--
--SSS-SSS--SSS-S-S--
--SSS-SSS--SSS-S-S--
--SSS-SSS--SSS-S----
--SSS-SSS--SS--S----
--SSS-SSS--SSS-S-S--
--SSS-SSS--SS--S----
--SSS-SSS--SSS-S-S--
--SSS-SSS--SS--S----
--SSS-SSS--SS--S----
--SSS-SSS--SSS-S----
--SSS-SSS--SS--S-S--
--SSS-SSS--SSS-S-S--
--SSS-SSS--SS--S-S--
--SSS-SSS--SSS-SSS--
--SSS-SSS--SS-SS-TT-
--SSS-SSS--SS--S-TT-
--SSS-SSS--SS--S-TT-
--SSS-SSS--SSS-SS---
--SSS-SSS--SS--S-TT-
--SSS-SSS--SSS-S-TT-
--SSS-SSS--SS--SSTT-
--SSS-SSS--SSS-S-S--
--SSS-SSS--SS--S----
--SSS-SSS--SSS-S----
--SSS-SSS--SSS-S----
--SSS-SSS--SSS-S----
--SSS-SSS--SSS-S----
--SSS-SSS--SS--S----
--SSS-SSS--SSS-S----
--SSS-SSS--SS--S----
--SSS-SSS--SSS-S-S--
--SSS-SSS--SSS-S----
--TTT-SSS--SS--S----
--SSS-SSS--SS--S----
--SSS-SSS--SS--S----
--SSS-SSS--SS--S----
--SSS-SSS--SSS-S----
--SSS-SSS--SS--S----
--SSS-SSS--SS--S-S--
--SSS-SSS--SS--S-S--
--SSS-SSS--SSS-S----
--SSS-SSS--SS--S----
--SSS-SSS--SSS-S----
--SSS-SSS--SS--S-S--
--SSS-SSS--SSS-S-S--
--SSS-SSS--SSS-S----
--SSS-SSS--SS--S-S--
--SSS-SSS--SS--S-S--
--SSS-SSS--SS--S-S--
--SSS-SSS--SS--S----
--SSS-SSS--SS--S----
--SSS-SSS--SS--S----
--SSS-SSS--SS--S----
--SSS-SSS--SS--S----
--SSS-SSS--SS--S----
--SSS-SSS--SS--S----
--SSS-SSS--SS--S----
--SSS-SSS--SS--S----
--SSS-SSS--SS--S----
--SSS-SSS--SSS-S----
--SSS-SSS--SS--S----
--SSS-SSS--SS--S----
--SSS-SSS--SSS-S----
--SSS-SSS--SSS-S----
--SSS-SSS--SS--S----
--SSS-SSS--SS--S----
--SSS-SSSS-SSS-S----
--SSS-SSS--SSS-S----
--SSS-SSS--SSS-S----
--SSS-SSS--SSS-S----
--SSS-SSS--SS--S----
--SSS-SSS--SS--S----
--SSS-SSS--SS--S----
--SSS-SSS--SS--S----
--SSS-SSS--SS--S----
--SSS-SSS--SSS-SS---
--SSS-SSS--SS--SS---
--SSS-SSS--SS--SS---
--SSS-SSS--SS--S----
--SSS-SSS--SS--S----
--SSS-SSS--SSS-S----
--SSS-SSS--SS--S----
--SSS-SSS--SS--S----
--SSS-SSS--SS--S----
--SSS-SSS--SSS-S----
--SSS-SSS--SS--S----
--SSS-SSS--SS--S----
--SSS-SSS--SSS-SS---
--SSS-SSS--SSS-S----
--SSS-SSS--SSS-S----
--SSS-SSS--SS--S----
--SSS-SSS--SSS-SS---
--SSS-SSS--SSS-S----
--SSS-SSS--SS--S----
--SSS-SSS--SS--S----
--SSS-SSS--SS--S----
--SSS-SSS--SS--S----
--SSS-SSS--SS--S----
--SSS-SSS--SS--S----
--SSS-SSS--SS--SS---
--SSS-SSS--SS--S----
--SSS-SSS--SSS-S----
--SSS-SSS--SS--S----
--SSS-SSS--SS--SS---
--SSS-SSS--SS--SS---
--SSS-SSS--SS--SS---
--SSS-SSS--SSS-S----
--SSS-SSS--SS--S----
--SSS-SSS--SSS-S----
--SSS-SSS--SS--S----
--SSS-SSS--SS--SS---
--SSS-SSS--SSS-TTS--
--SSS-SSS--SS--TTS--
--SSS-SSS--SSS-TTS--
--SSS-SSS--SSS-TTS--
--SSS-SSS--SSS-TTS--
--SSS-SSS--SS--TTS--
--SSS-SSS--SSS-TTS--
--SSS-SSS--SSS-TTS--
--SSS-SSS--SS--TTS--
--SSS-SSS--SS--TTS--
--SSS-TTS--SSS-TTS--
--SSS-SSS--SSS-SSS--
--SSS-SSS--SSS-SSS--
--SSS-SSS--SSS-SSS--
--SSS-SSS--SSS-SS---
--SSS-SSS--SSS-TT---
--SSS-SSS--SS--SSS--
--SSS-SSS--SSS-TTS--
--SSS-SSS--SSS-TT---
--SSS-SSS--SSS-TT---
--SSS-SSS--SSS-TTS--
--SSS-SSS--SSS-TT---
--SSS-SSS--SS--SS---
--SSS-SSS--SSS-TTS--
--SSS-SSS--SS--SSS--
--SSS-SSS--SSS-TTS--
--SSS-SSS--SSS-TTS--
--SSS-SSS--SSS-SS---
--SSS-SSS--SS--TTS--
--SSS-SSS--SS--SSS--
--SSS-SSS--SSS-TTS--
--SSS-SSS--SSS-TTS--
--SSS-SSS--SSS-TTS--
--SSS-SSS--SSS-TTS--
--SSS-SSS--SSS-TTS--
--SSS-SSS--SS--TTS--
--SSS-SSS--SSS-TTS--
--SSS-TTS--SSS-TTS--
--SSS-SSS--SSS-TTS--
--SSS-SSS--SSS-TTS--
--SSS-SSS--SSS-TTS--
--SSS-SSS--SS--TTS--
--SSS-SSS--SSS-TTS--
--SSS-SSS--SS--TTS--
--SSS-SSS--SSS-TTS--
--SSS-SSS--SSS-SSS--
--SSS-SSS--SSS-SSS--
--SSS-SSS--SS--TTS--
--SSS-SSS--SSS-TTS--
--SSS-SSS--SSS-SSS--
--SSS-SSS--SSS-SSS--
--SSS-SSS--SSS-SSS--
--SSS-SSS--SSS-SSS--
--SSS-SSS--SSS-TT---
--SSS-SSS--SSS-TT---
--SSS-SSS--SS--SSS--
--SSS-SSS--SSS-SS---
--SSS-SSS--SSS-TTS--
--SSS-SSS--SS--TTS--
--SSS-SSS--SS--SS---
--SSS-SSS--SSS-S----
--SSS-SSS--SSS-TT---
--SSS-TTS--SSS-TTS--
--SSS-SSS--SSS-TTS--
--SSS-SSS--SSS-TT---
--SSS-SSS--SS--SSS--
--SSS-SSS--SSS-TTS--
--SSS-SSS--SS--SS---
--SSS-SSS--SSS-SS---
--SSS-SSS--SS--TTS--
--SSS-SSS--SSS-SSS--
--SSS-SSS--SS--SSS--
--SSS-SSS--SS--TTS--
--SSS-SSS--SSS-TTS--
--SSS-SSS--SSS-SS---
--SSS-SSS--SSS-SS---
--SSS-SSS--SS--SS---
--SSS-SSS--SS--SS---
--SSS-SSS--SS--S----
--SSS-SSS--SS--S----
--SSS-SSS--SSS-SS---
--SSS-SSS--SSS-SS---
--SSS-SSS--SS--TTS--
--SSS-SSS--SS--SSS--
--SSS-SSS--SS--TTS--
--SSS-SSS--SS--TT---
--SSS-SSS--SSS-TT---
--SSS-SSS--SS--SS---
--SSS-SSS--SS--SS---
--SSS-SSS--SS--SS---
--SSS-SSS--SS--SS---
--SSS-SSS--SSS-TT---
--SSS-SSSS-SSS-TT---
--SSS-SSS--SSS-TT---
--SSS-SSS--SS--TT---
--SSS-SSS--SSS-TT---
--SSS-SSS--SSS-TT---
--SSS-SSS--SSS-TTS--
--SSS-SSS--SS--TT---
--SSS-SSS--SSS-TT---
--SSS-SSS--SSS-SS---
--SSS-SSS--SSS-SS---
--SSS-SSS--SS--SS---
--SSS-SSS--SSS-TT---
--SSS-SSS--SSS-TT---
--SSS-SSS--SSS-TT---
--SSS-SSS--SSS-SS---
--SSS-SSS--SSS-TT---
--SSS-SSS--SSS-TT---
--SSS-SSS--SSS-TT---
--SSS-SSS--SSS-TTS--
--SSS-SSS--SS--SS---
--SSS-SSS--SSS-SSS--
--SSS-SSS--SSS-TTS--
--SSS-SSS--SSS-TTS--
--SSS-SSS--SSS-SSS--
--SSS-SSS--SS--TTS--
--SSS-SSS--SS--SSS--
--SSS-SSS--SS--TTS--
--SSS-SSS--SSS-SSS--
--SSS-SSS--SSS-TTS--
--SSS-SSS--SSS-SSS--
--SSS-SSS--SSS-SSS--
--SSS-SSS--SS--SSS--
--SSS-SSS--SSS-SSS--
--SSS-SSS--SS--TTS--
--SSS-SSS--SSS-TTS--
--SSS-SSS--SS--TTS--
--SSS-SSS--SSS-SSS--
--SSS-SSS--SSS-TTS--
--SSS-SSS--SSS-SSS--
--SSS-SSS--SS--SSS--
--SSS-SSS--SS--S----
--SSS-SSS--SSS-S----
--SSS-SSS--SS--SS---
--SSS-SSS--SSS-S----
--SSS-SSS--SSS-S----
--SSS-SSS--SS--S----
--SSS-SSS--SSS-S----
--SSS-SSS--SS--S----
--SSS-SSS--SS--S----
--SSS-SSS--SSS-SS---
--SSS-SSS--SS--S----
--SSS-SSS--SS--S----
--SSS-SSS--SS--S----
--SSS-SS---SSS------
--SSS-SSS--SS--S----
--SSS-SSS--SS--S----
--SSS-SSS--SS--S----
--SSS-SSS--SSS-S----
--SSS-SSS--SS--S----
--STT-SSS--SSS-S----
--SSS-SSS--SSS-S----
--SSS-SSS--SS--SS---
--STT-SSS--SSS------
--SSS-SSS--SSS-SS---
--SSS-SSS--SS--SS---
--SSS-SSS--SS--S----
--SSS-SSS--SS--SS---
--SSS-SSS--SSS-S----
--SSS-SSSS-SSSSS----
--SSS-SSS--SSS-SS---
--SSS-SSS--SSS-SS---
--SSS-SSS--SSS-S----
--SSS-SSS--SSS-S----
--STT-SSS--SS--S----
--SSS-SSS--SS--S----
--SSS-SSS--SSS-S----
--SSS-SSS--SSS-S----
--SSS-SSS--SSS-S----
--STT-SSS--SS--SS---
--SSS-SSS--SS--SS---
--SSS-SSS--SSS-S----
--SSS-SSS--SS--S----
--SSS-SSS--SSS-S----
--SSS-SSS--SSS-S----
--SSS-SSS--SS--SS---
--STT-SSS--SSS-S----
--STT-SSS--SSS-S----
--STT-SSS--SS--S----
--STT-SSS--SSS-S----
--STT-SSS--SSS-SS---
--STT-SSS--SSS-SS---
--STT-SSS--SSS-SS---
--STT-SSS--SSS-S----
--STT-SSS--SS--S----
--STT-SSS--SSS-SS---
--STT-SSS--SSS-SS---
--STT-SSS--SS--SS---
--STT-SSS--SSS-SS---
--STT-SSS--SS--S----
--STT-SSS--SSS-SS---
--STTTSSS--SS--SS---
--STT-SSS--SS--SS---
--STT-SSS--SSS-SS---
--STT-SSS--SSS-SS---
--STT-SSS--SSS-SS---
--STT-SSS--SS--SS---
--STT-SSS--SSS-SS---
--STTTSSS--SSS--SS--
--STT-SSS--SSS--S---
--STT-SSS--SS--SSS--
--STTTSSS--SS--SS---
--STT-SSS--SSS-SS---
--STT-SSS--SSS-SS---
--STTTSSS--SSS-SS---
--STT-SSS--SSS-SS---
--STT-SSS--SSS-SS---
--STT-SSS--SSS-SS---
--STT-SSS--SS--SS---
--STT-SSS--SSS-SS---
--SSS-SSS--SSS-SS---
--SSS-SSS--SSS-SS---
--SSS-SSS--SSS-SS---
--SSS-SSS--SS--SS---
--SSS-SSS--SS--SS---
--SSS-SSS--SS--SS---
--SSS-SSS--SS--SS---
--SSS-SSS--SS--SS---
--SSS-SSS--SSS-SS---
--SSS-SSS--SSS-SS---
--SSS-SSS--SS--SS---
--SSS-SSS--SSS-S----
--SSS-SSS--SSS-S----
--SSS-SSS--SSS-SS---
--SSS-SSS--SS--SS---
--SSS-SSS--SSS-SS---
--SSS-SSS--SSS-SS---
--SSS-SSS--SSSTTS---
--SSS-SSS--SS--SS---
--SSS-SSSS-SSS-SS---
--SSS-SSS--SS--SS---
--SSS-TTS--SSS-SS---
--SSS-SSS--SSS-SS---
--SSS-SSS--SSS-SS---
--SSS-SSS--SSS-SS---
--SSS-SSS--SSS-SS---
--SSS-SSS--SSS-SS---
--SSS-SSS--SSS-SS---
--SSS-SSSS-SSS-SS---
--SSS-SSS--SSS-SS---
--SSS-SSS--SSS-SS---
--SSS-SSS--SSS-SS---
--SSS-SSS--SSS-SS---
--SSS-SSS--SSS--S---
--SSS-SSS--SSS------
--SSS-SSS--SS--S----
--SSS-SSS--SS--S----
--STT-SSS--SSS-S----
--SSS-SSS--SS--S----
--SSS-SSS--SSS-S----
--SSS-SSS--SSS------
--SSS-SSS--SS-------
--SSS-SSS--SSS-S----
--SSS-SSS--SS-------
--SSS-SSS--SS--S----
--SSS-SSS--SSS-S----
--SSS-SSS--SS--S----
--SSS-SSS--SS--S----
--SSS-SSS--SSS-S----
--SSS-SSS--SSS------
--SSS-SSS--SSS-S----
--SSS-SSS--SS--SS---
--SSS-SSS--SSS-S----
--SSS-SSS--SS--S----
--SSS-SSS--SSS-S----
--SSS-SSS--SSS-SS---
--SSS-SSS--SS--SS---
--SSS-SSS--SS-------
--SSS-SSS--SSS------
--SSS-SSS--SS--SS---
--SSS-SSS--SS--S----
--SSS-SSS--SS-------
--SSS-SSS--SSS-S----
--SSS-SSS--SSS-SS---
--STT-SSS--SSS-S----
--SSS-SSS--SSS-S----
--SSS-SSS--SSS-SS---
--SSS-SSS--SS--SS---
--SSS-SSS--SS--SS---
--SSS-SSS--SS--S----
--SSS-SSS--SS--S----
--SSS-SSS--SSS-S----
--SSS-SSS--SSS-S----
--SSS-SSS--SSS-SS---
--SSS-SSS--SSS-S----
--SSS-SSS--SSS-S----
--SSS-SSS--SSS-SS---
--SSS-SSS--SSS-SS---
--SSS-SSS--SSS-SS---
--SSS-SSS--SS--S----
--SSS-SSS--SSS-S----
--SSS-SSS--SS--S----
--SSS-SSS--SS--S----
--SSS-SSS--SS--SS---
--SSS-SSS--SSS-SS---
--SSS-SSS--SSS-SS---
--SSS-SSS--SS--SS---
--SSS-SSS--SSS-SS---
--SSS-SSS--SSS-S----
--SSS-SSS--SS--S----
--SSS-SSS--SS--SS---
--SSS-SSS--SS--S----
--SSS-SSS--SSS-SS---
--SSS-SSS--SS--SS---
--SSS-SSS--SS--S----
--SSS-SSS--SS--SS---
--SSS-SSS--SS--SS---
--SSS-SSS--SS--SS---
--SSS-SSS--SS--SS---
--SSS-SSS--SSS-SS---
--SSS-SSS--SSS-SS---
--SSS-SSS--SS--SS---
--SSS-SSS--SSS-SS---
--SSS-SSS--SSS-SS---
--SSS-SSS--SS--SS---
--SSS-SSS--SSS-SS---
--SSS-SSS--SSS-SS---
--SSS-SSS--SS--SS---
--SSS-SSS--SSS-SS---
--SSS-SSS--SSS-SS---
--SSS-SSS--SS--SS---
--SSS-SSS--SSS-SS---
--SSS-SSS--SS--SS---
--SSS-SSS--SS--SS---
--SSS-SSS--SSS-SS---
--SSS-SSS--SS--SS---
--SSS-SSS--SS--SS---
--SSS-SSS--SS--SS---
--SSS-SSS--SS--SS---
--SSS-SSS--SSS-SS---
--SSS-SSS--SS--SS---
--SSS-SSS--SSS-SS---
--SSS-SSS--SSS-SS---
--SSS-SSS--SSS-SS---
--SSS-SSS--SSS-SS---
--SSS-SSS--SS--SS---
--SSS-SSS--SS--SS---
--SSS-SSS--SS--SS---
--SSS-SSS--SS--SS---
--SSS-SSS--SS--SS---
--SSS-SSS--SS-TTS---
--SSS-SSS--SSS-SS---
--SSS-SSS--SS--SS---
--SSS-SSS--SS--SS---
--SSS-SSS--SS--SS---
--SSS-SSS--SSS-SS---
--SSS-SSS--SS--SS---
--SSS-SSS--SSS-SS---
--SSS-SSS--SS--SS---
--SSS-SSS--SSS-SS---
--SSS-SSS--SS--SS---
--SSS-SSS--SS--SS---
--SSS-SSS--SSS-SS---
--SSS-SSS--SSS-SS---
--SSS-SSS--SS--SS---
--SSS-SSS--SS--SS---
--SSS-SSS--SS--SS---
--SSS-SSS--SSS-SS---
--SSS-SSS--SS--SS---
--SSS-SSS--SS--SS---
--SSS-SSS--SSS-SS---
--SSS-SSS--SSS-S----
--SSS-SSS--SS--SS---
--SSS-SSS--SS--SS---
--SSS-SSS--SSS-SS---
--SSS-SSS--SSS-SS---
--SSS-SSS--SSS-SS---
--SSS-SSS--SSS-SS---
--SSS-SSS--SSS-SS---
--SSS-SSS--SSS-SS---
--SSS-SSS--SSS-SS---
--SSS-SSS--SSS-S----
--SSS-SSS--SS--SS---
--SSS-SSS--SS--SS---
--SSS-SSS--SSS-SS---
--SSS-SSS--SSS-SS---
--SSS-SSS--SSS-S----
--SSS-SSS--SS--S----
--SSS-SSS--SS--S----
--SSS-SSS--SSS-SS---
--SSS-SSS--SS---S---
--SSS-SSS--SS--S----
--SSS-SSS--SSS------
--SSS-SSS--SSS------
--SSS-SSS--SSS-S----
--SSS-SSS--SS---S---
--SSS-SSS--SSS-S----
--SSS-SSS--SSS-SS---
--SSS-SSS--SS---S---
--SSS-SSS--SSS-SS---
--SSS-SSS--SS--SS---
--SSS-SSS--SS--SS---
--SSS-SSS--SS--SS---
--SSS-SSS--SS--SS---
--SSS-SSS--SSS-SS---
--SSS-SSS--SS--SS---
--SSS-SSS--SS--S----
--SSS-SSS--SS--S----
--SSS-SSS--SSS-SS---
--SSS-SSS--SS--SS---
--SSS-SSS--SS--SS---
--SSS-SSS--SSS-SS---
--SSS-SSS--SS--SS---
--SSS-SSS--SSS-SS---
--SSS-SSS--SS--SS---
--SSS-SSS--SSS-SS---
--SSS-SSS--SS--SS---
--SSS-SSS--SSS-SS---
--SSS-SSS--SSS-SS---
--SSS-SSS--SSS-SS---
--SSS-SSS--SSS-SS---
--SSS-SSS--SS--SS---
--SSS-SSS--SS--SS---
--SSS-SSS--SS--SS---
--SSS-SSS--SSS-SS---
--SSS-SSS--SS--SS---
--SSS-SSS--SS--SS---
--SSS-SSS--SSS-SS---
--SSS-SSS--SSS-SS---
--SSS-SSS--SSS-SS---
--SSS-SSS--SSS-SS---
--SSS-SSS--SS--SS---
--SSS-SSS--SS--SS---
--SSS-SSS--SSS-SS---
--SSS-SSS--SSS-SS---
--SSS-SSS--SSS-SS---
--SSS-SSS--SSS-SS---
--SSS-SSS--SS--SS---
--SSS-SSS--SS--SS---
--STTTSSS--SS--SS---
--SSS-SSS--SS--SS---
--SSS-SSS--SS--SS---
--SSS-SSS--SSS-SS---
--SSS-SSS--SSS-SS---
--SSS-SSS--SSS-SS---
--SSS-SSS--SS--SS---
--SSS-SSS--SSS-SS---
--SSS-SSS--SS--SS---
--SSS-SSS--SS--SS---
--SSS-SSS--SSS-SS---
--SSS-SSS--SS--SS---
--SSS-SSS--SSS-SS---
--SSS-SSS--SS---S---
--SSS-SSS--SS--SS---
--SSS-SSS--SSS-S----
--SSS-SSS--SSS-SS---
--SSS-SSS--SSS-S----
--SSS-SSS--SS--S----
--SSS-SSS--SSS-SS---
--SSS-SSS--SSS-SS---
--SSS-SSS--SSS-SS---
--SSS-SSS--SS--SS---
--SSS-SSS--SS--S----
--SSS-SSSS-SSS-SS---
--SSS-SSS--SSS-S----
--SSS-SSS--SS--S----
--SSS-SSS--SSS-SS---
--SSS-SSS--SSS-S----
--SSS-SSS--SS--S----
--SSS-SSS--SS--S----
--SSS-SSS--SS--S----
--SSS-SSS--SSS-S----
--SSS-SSS--SS--S----
--SSS-SSS--SS--S----
--SSS-SSS--SS--SS---
--SSS-SSS--SS--S----
--SSS-SSS--SS--S----
--SSS-SSS--SS--S----
--SSS-SSS--SS--S----
--SSS-SSS--SSS-S----
--SSS-SSS--SSS-S----
--SSS-SSS--SSS-S----
--SSS-SSS--SSS-S----
--SSS-SSS--SSS-S----
--SSS-SSS--SS--S----
--SSS-SSS--SS--S----
--SSS-SSS--SSS-S----
--SSS-SSS--SS--S----
--SSS-SSS--SS--S----
--SSS-SSS--SS--S----
--SSS-SSS--SS--S----
--SSS-SSS--SS--S----
--SSS-SSS--SSS-S----
--SSS-SSS--SS--S----
--SSS-SSS--SS--S----
--SSS-SSS--SS--S----
--SSS-SSS--SS--S----
--SSS-SSS--SS--S----
--SSS-SSS--SSS-S----
--SSS-SSS--SS--S----
--SSS-SSS--SSS-SS---
--SSS-SSS--SSS-S----
--SSS-SSS--SS--S----
--SSS-SSS--SS--S----
--SSS-SSS--SS--S----
--SSS-SSS--SS--S----
--SSS-SSS--SSS-S----
--SSS-SSS--SSS-SS---
--SSS-SSS--SSS-S----
--SSS-SSS--SS--S----
--SSS-SSS--SSS-S----
--SSS-SSS--SSS-S----
--SSS-SSS--SS--S----
--SSS-SSS--SS--S----
--SSS-SSS--SSS-S----
--SSS-SSS--SS--S----
--SSS-SSS--SS--S----
--SSS-SSS--SSS-S----
--SSS-SSS--SS-SS----
--SSS-SSS--SSS-S----
--SSS-SSS--SS--S----
--SSS-SSS--SSS-S----
--SSS-SSS--SS--S----
--SSS-SSS--SSS-S----
--SSS-SSS--SSS-S----
--SSS-SSS--SSS-S----
--SSS-SSS--SS--SS---
--SSS-SSS--SSS-S----
--SSS-SSS--SSS-S----
--SSS-SSS--SS--S----
--SSS-SSS--SS--S----
--SSS-SSS--SSS-S----
--SSS-SSS--SS--S----
--SSS-SSS--SSS-SS---
--SSS-SSS--SS--S----
--SSS-SSS--SSSSSS---
--SSS-TTS--SS--S----
--SSS-SSS--SS--S-S--
--SSS-SSS--SSS-S----
--SSS-SSS--SS--S----
--SSS-SSS--SSS-S----
--SSS-SSS--SSS-S----
--SSS-SSS--SS--S----
--SSS-SSS--SSS-S----
--SSS-SSS--SS--S----
--SSS-SSS--SSS-S----
--SSS-SSS--SSSSS----
--SSS-SSS--SSS-S----
--SSS-SSS--SSS-S----
--SSS-SSS--SS--S----
--SSS-SSS--SS--S----
--SSS-SSS--SSS-S----
--SSS-SSS--SS--S----
--SSS-SSS--SS--SS---
--SSS-SSS--SS--S----
--SSS-SSS--SS--S----
--SSS-SSS--SS--S----
--SSS-SSS--SSS-S----
--SSS-SSS--SSS-S----
--SSS-SSS--SS-SS----
--SSS-SSS--SS--S----
--SSS-SSS--SSS-S----
--SSS-SSS--SS--S----
--SSS-SSS--SS--S----
--SSS-SSS--SS--SS---
--SSS-SSS--SS--SS---
--SSS-SSS--SSS-SS---
--SSS-SSS--SS--SS---
--SSS-SSS--SS--SS---
--SSS-SSS--SSS-SS---
--SSS-SSS--SS--SS---
--SSS-SSS--SSS-SS---
--SSS-SSS--SS--SS---
--SSS-SSSS-SSS-SS---
--SSS-SSS--SS--SS---
--SSS-SSS--SSS-SS---
--SSS-SSS--SSS-SS---
--SSS-SSSS-SSS-SS---
--SSS-SSS--SSS-SS---
--SSS-SSS--SSS-SS---
--SSS-SSS--SS--SS---
--SSS-SSS--SS--S----
--SSS-SSS--SSS-S----
--SSS-SSS--SS--S----
--SSS-SSS--SSS-S----
--SSS-SSS--SSS-S----
--SSS-SSS--SS--S----
--SSS-SSS--SSS-S----
--SSS-SSS--SSS-S----
--SSS-SSS--SS--S----
--SSS-SSS--SSS-S----
--SSS-SSS--SS--S----
--SSS-SSS--SS--SS---
--SSS-SSS--SS--S----
--SSS-SSS--SS--SS---
--SSS-SSS--SS--S----
--SSS-SSS--SSS-SS---
--SSS-SSS--SSS-S----
--SSS-SSS--SS--S----
--SSS-SSS--SSS-SS---
--SSS-SSS--SS--SS---
--SSS-SSS--SSS-SS---
--SSS-SSS--SSS-SS---
--SSS-SSS--SSS-SS---
--SSS-SSS--SS--SS---
--SSS-SSS--SSS-S----
--SSS-SSS--SS--S----
--SSS-SSS--SSS-S----
--SSS-SSS--SS--S----
--SSS-SSS--SS--SS---
--SSS-SSS--SS--S----
--SSS-SSS--SS--SS---
--SSS-SSS--SS--SS---
--SSS-SSS--SSS-SS---
--SSS-SSS--SS--SS---
--SSS-SSS--SSS-S----
--SSS-SSS--SS--S----
--SSS-SSS--SSS-S----
--SSS-SSS--SS--S----
--SSS-SSS--SS--S----
--SSS-SSS--SSS-S----
--SSS-SSS--SS--S----
--SSS-SSS--SS--S----
--SSS-SSS--SS--S----
--SSS-SSS--SSS-S----
--SSS-SSS--SS--S----
--SSS-SSS--SSS-S----
--SSS-SSS--SSS-S----
--SSS-SSS--SS--S----
--SSS-SSS--SSS-S----
--SSS-SSSS-SSS-S----
--SSS-SSS--SS--S----
--SSS-SSS--SSS-S----
--SSS-SSS--SS--S----
--SSS-SSSS-SSS-S----
--SSS-SSS--SS--S----
--SSS-SSS--SS--S----
--SSS-SSS--SSS-S----
--SSS-SSS--SSS-S----
--SSS-SSS--SS--S----
--SSS-SSS--SS--S----
--SSS-SSS--SSS-S----
--SSS-SSS--SSS-S----
--SSS-SSS--SS--S----
--SSS-SSS--SSS-S----
--SSS-SSS--SSS-S-S--
--SSS-SSS--SSS-S-S--
--SSS-SSS--SSS-S-S--
--SSS-SSS--SSS-S-S--
--SSS-SSS--SSS-S-S--
--SSS-SSS--SSS-S-S--
--SSS-SSS--SSS-S-S--
--SSS-SSS--SS--S-S--
--SSS-SSS--SSS-S-S--
--SSS-SSS--SS--S----
--SSS-SSS--SSS-S----
--SSS-SSS--SS--S-S--
--SSS-SSS--SSS-S-S--
--SSS-SSS--SSS-S----
--SSS-SSS--SS--S----
--SSS-SSS--SSS-S----
--SSS-SSS--SSS-S----
--SSS-SSS--SS--S----
--SSS-SSS--SSS-S----
--SSS-SSS--SS--S----
--SSS-SSS--SS--S----
--SSS-SSS--SS--S----
--SSS-SSS--SS--S----
--SSS-SSS--SSS-S----
--SSS-SSS--SS--S----
--SSS-SSS--SS--S----
--SSS-SSS--SS--S----
--SSS-SSS--SSS-S----
--SSS-SSS--SS--S----
--SSS-SSS--SS--S----
--SSS-SSS--SS--S----
--SSS-SSS--SS--S----
--SSS-SSS--SS--S----
--SSS-SSS--SS--S----
--SSS-SSS--SS--S----
--SSS-SSS--SSS-S----
--SSS-SSS--SS--S----
--SSS-SSS--SS--SS---
--SSS-SSS--SS--SS---
--SSS-SSS--SSS-SS---
--SSS-SSS--SS--TT---
--SSS-SSS--SSS-TTS--
--SSS-SSS--SS--TT---
--SSS-SSS--SS--SS---
--SSS-SSS--SS--SSS--
--SSS-SSS--SSS-SSS--
--SSS-SSS--SS--SSS--
--SSS-SSS--SSS-SSS--
--SSS-SSS--SSS-TTS--
--SSS-SSS--SSS-TTT--
--SSS-SSS--SS--TTT--
--SSS-SSS--SS--TTTT-
--SSS-SSS--SSS-TTTT-
--SSS-SSS--SSS-TTT--
--SSS-SSS--SSS-HHHH-
--SSS-SSS--SSS-HHHH-
--SSS-SSS--SSS-HHHH-
--SSS-SSS--SS--HHHH-
--SSS-SSS--SSS-TTT--
--SSS-SSS--SSS-TTT--
--SSS-SSS--SSS-GGGT-
--SSS-SSS--SSS-TTT--
--SSS-SSS--SS--TTT--
--SSS-SSS--SSS-HHHH-
--SSS-SSS--SSS-HHHH-
--SSS-SSS--SSS-GGGT-
--SSS-SSS--SSS-TTTT-
--SSS-SSS--SSS-HHHH-
--SSS-SSS--SS--SGGG-
--SSS-SSS--SSS-SGGG-
--SSS-SSS--SSS-SSS--
--SSS-SSS--SSS-SGGG-
--SSS-SSS--SSS-GGGG-
--SSS-SSS--SSS-GGG--
--SSS-SSS--SS--HHHH-
--SSS-SSS--SSS-SSTT-
--SSS-SSS--SSS-SSS--
--SSS-SSS--SS--TTT--
--SSS-SSS--SSS-TTT--
--SSS-SSS--SSS-TTT--
--SSS-SSS--SSS-TTT--
--SSS-SSS--SSS-TTT--
--SSS-SSS--SSS-TTT--
--SSS-SSS--SS--TTT--
--SSS-SSS--SSS-TTT--
--SSS-SSS--SSS-TTT--
--SSS-SSS--SSS-TTT--
--SSS-SSS--SSS-TTT--
--SSS-SSS--SS--TTT--
--SSS-SSS--SSS-TTT--
--SSS-SSS--SSS-TTT--
--SSS-SSS--SS--TTT--
--SSS-SSS--SSS-TTT--
--SSS-SSS--SSS-TTT--
--SSS-SSS--SS--TTT--
--SSS-SSS--SSS-TTT--
--SSS-SSS--SS--TTT--
--SSS-SSS--SSS-TTT--
--SSS-SSS--SSS-TTT--
--SSS-SSS--SSS-TTS--
--SSS-SSS--SSS-TTT--
--SSS-SSS--SS--TTT--
--SSS-SSS--SSS-TTT--
--SSS-SSS--SSS-TTT--
--SSS-SSS--SS--TTS--
--SSS-SSS--SSS-TTT--
--SSS-SSS--SSS-TTT--
--SSS-SSS--SSS-TTT--
--SSS-SSS--SSS-TTT--
--SSS-SSS--SSS-TTT--
--SSS-SSS--SSS-TTS--
--SSS-SSS--SSS-TTT--
--SSS-SSS--SSS-TTT--
--SSS-SSS--SSS-TTT--
--SSS-SSS--SSS-TTT--
--SSS-SSS--SSS-TTT--
--SSS-SSS--SS--TTT--
--SSS-SSS--SSS-TTT--
--SSS-SSS--SSS-TTT--
--SSS-SSS--SSS-TTT--
--SSS-SSS--SS--TTT--
--SSS-SSS--SSS-TTT--
--SSS-SSS--SSS-TGGG-
--SSS-SSS--SS--GGGT-
--SSS-SSS--SSS-GGG--
--SSS-SSS--SS--GGG--
--SSS-SSS--SSS-HHHH-
--SSS-SSS--SS--TTTT-
--SSS-SSS--SSS-HHHH-
--SSS-SSS--SS--HHHH-
--SSS-SSS--SSS-TGGG-
--SSS-SSS--SS--SGGG-
--SSS-SSS--SSS-GGGG-
--SSS-SSS--SS--SGGG-
--SSS-SSS--SS--SGGG-
--SSS-SSS--SSS-STTT-
--SSS-SSS--SSS-SGGG-
--SSS-SSS--SSS-SGGG-
--SSS-SSS--SSS-STTT-
--SSS-SSS--SS--SGGG-
--SSS-SSS--SSS-TTTT-
--SSS-SSS--SSS-TTTT-
--SSS-SSS--SS--TTTT-
--SSS-SSS--SSS-SGGG-
--SSS-SSS--SSS-HHHH-
--SSS-SSS--SSS-TTTT-
--SSS-SSS--SSS-TTTT-
--SSS-SSS--SS--HHHH-
--SSS-SSS--SS--STTT-
--SSS-SSS--SSS-TGGG-
--SSS-SSS--SSS-TTTT-
--SSS-SSS--SSS-TTTT-
--SSS-SSS--SSS-HHHH-
--SSS-SSS--SSS-TTS--
--SSS-SSS--SSS-TTT--
--SSS-SSS--SSS-TTT--
--SSS-SSS--SSS-TTS--
--SSS-SSS--SSS-TTS--
--SSS-SSS--SSS-TTT--
--SSS-SSS--SS--TTT--
--SSS-SSS--SSS-TTT--
--SSS-SSS--SS--TTS--
--SSS-SSS--SS--TTS--
--SSS-SSS--SSS-TTT--
--SSS-SSS--SSS-TTT--
--SSS-SSS--SSS-TTS--
--SSS-SSS--SS--TTT--
--SSS-SSS--SS--TTS--
--SSS-SSSS-SS--SSS--
--SSS-SSS--SSS-TTS--
--SSS-SSS--SSS-TTT--
--SSS-SSS--SSS-TTT--
--SSS-SSS--SSS-TTT--
--SSS-SSS--SSS-TTT--
--SSS-SSS--SSS-TTT--
--SSS-SSS--SSS-TTT--
--SSS-SSS--SSS-TTT--
--SSS-SSS--SSS-TTT--
--SSS-SSS--SS--TTS--
--SSS-SS---SSS-TTT--
--SSS-SSS--SSS-TTT--
--SSS-SSS--SS--TTT--
--SSS-SSS--SSS-TTS--
--SSS-SSS--SS--TTT--
--SSS-SSS--SSS-TTT--
--SSS-SSS--SSS-TTT--
--SSS-SSS--SSS-TTT--
--SSS-SSS--SS--TTT--
--SSS-SSS--SS--TTT--
--STT-SSS--SSS-TTT--
--STTTSSS--SS--TTT--
--STT-SSS--SS--TTT--
--STTTSSS--SSS-TTT--
--STTTSSS--SSS-TTT--
--SSS-SSS--SSS-TTT--
--STTTSSS--SSS-TTT--
--STT-SSS--SS--TTT--
--STT-SSS--SSS-TTT--
--STTTSSS--SS--TTT--
--STT-SSS--SSS-TTT--
--STT-SSS--SSS-TTT--
--SSS-SSS--SSS-TTT--
--STT-SSS--SSS-TTT--
--STT-SSS--SSS-TTT--
--STT-SSS--SS--TTT--
--STTTSSS--SS--TTT--
--STT-SSS--SSS-TTT--
--STTTSSS--SSS-TTT--
--STT-SSS--SSS-TTT--
--STT-SSS--SSS-TTT--
--STT-SSS--SS--TTT--
--SSS-SSS--SSS-TTT--
--SSS-SSS--SSS-TTT--
--SSS-SSS--SSS-TTT--
--SSS-SSS--SSS-TTT--
--SSS-SSS--SS--TTT--
--SSS-SSS--SS--TTT--
--SSS-SSS--SS--TTT--
--SSS-SSS--SSS-TTT--
--SSS-SSS--SSS-TTT--
--SSS-SSS--SS--TTT--
--SSS-SSS--SSS-TTT--
--SSS-SSS--SSS-TTT--
--SSS-SSS--SSS-TTT--
--SSS-SSS--SSS-TTT--
--SSS-SSS--SSS-TTT--
--STT-SSS--SSS-TTT--
--SSS-SSS--SSS-TTT--
--SSS-SSS--SSS-TTT--
--SSS-SSS--SS--TTT--
--SSS-SSS--SS--TTT--
--SSS-SSS--SSS-TTT--
--SSS-SSS--SS--TTT--
--SSS-SSS--SSS-TTT--
--SSS-SSS--SSS-TTT--
--SSS-SSS--SSS-TTT--
--SSS-SSS--SSS-TTT--
--SSS-SSS--SSS-TTT--
--SSS-SSS--SSS-TTT--
--SSS-SSS--SSS-TTT--
--SSS-SSS--SSS-TTT--
--SSS-SSS--SSS-TTT--
--SSS-SSS--SSS-TTT--
--SSS-SSS--SSS-TTT--
--SSS-SSS--SSS-TTT--
--SSS-SSS--SSS-TTT--
--SSS-SSS--SSS-TTT--
--SSS-SSS--SSS-TTT--
--SSS-SSS--SSS-TTT--
--SSS-SSS--SSS-TTT--
--SSS-SSS--SSS-TTT--
--SSS-SSS--SSS-TTT--
--SSS-SSS--SSS-TTT--
--SSS-SSS--SSS-TTT--
--SSS-SSS--SSS-TTT--
--SSS-SSS--SSS-TTT--
--SSS-SSS--SSS-TTT--
--SSS-SSS--SSS-TTT--
--SSS-SSS--SSS-TTT--
--SSS-SSS--SSS-TTT--
--SSS-SSS--SSS-TTT--
--SSS-SSS--SSS-TTT--
--SSS-SSS--SSS-TTT--
--SSS-SSS--SSS-TTT--
--SSS-SSS--SSS-TTT--
--SSS-SSS--SS--TTT--
--SSS-SSS--SSS-TTT--
--STTTSSS--SS--TTT--
--STT-SSS--SSS-TTT--
--SSS-SSS--SSS-TTT--
--SSS-SSS--SSS-TTT--
--SSS-SSS--SSS-TTT--
--SSS-SSS--SSS-TTT--
--SSS-SSS--SSS-TTT--
--SSS-SSS--SS--TTT--
--SSS-SSS--SSS-TTT--
--SSS-SSS--SSS-TTT--
--SSS-SSS--SS--TTT--
--SSS-SSS--SSS-TTT--
--SSS-SSS--SSS-TTT--
--SSS-SSS--SSS-TTT--
--SSS-SSS--SSS-TTT--
--SSS-SSS--SS--TTT--
--SSS-SSS--SSS-TTT--
--SSS-SSS--SSS-TTT--
--SSS-SSS--SSS-TTT--
--SSS-SSS--SSS-TTT--
--SSS-SSSS-SSS-TTT--
--SSS-SSS--SS--TTT--
--SSS-SSS--SS--TTT--
--SSS-SSS--SSS-TTT--
--SSS-SSS--SSS-TTT--
--SSS-SSS--SS--TTT--
--SSS-SSS--SSS-TTT--
--SSS-SSS--SSS-TTT--
--SSS-SSS--SS--TTT--
--SSS-SSS--SSS-TTT--
--SSS-SSS--SS--TTT--
--SSS-SSS--SSS-TTT--
--SSS-SSS--SSS-TTT--
--SSS-SSS--SSS-TTT--
--SSS-SSS--SSS-TTT--
--SSS-SSS--SSS-TTT--
--SSS-SSS--SS-GGGT--
--SSS-SSS--SSSGGGT--
--SSS-SSS--SSSGGGT--
--SSS-SSS--SSS-TTT--
--SSS-SSS--SS--TTT--
--STT-SSS--SSS-TTT--
--SSS-SSS--SSS-TTT--
--SSS-SSS--SSS-TTT--
--SSS-SSS--SSS-TTT--
--SSS-SSS--SS--TTT--
--SSS-SSS--SSS-TTT--
--STT-SSS--SS--TTT--
--SSS-SSS--SS--TTT--
--SSS-SSS--SSS-TTT--
--SSS-SSS--SSS-TTT--
--SSS-SSS--SSS-TTT--
--SSS-SSS--SS--TTT--
--SSS-SSS--SS--TTT--
--SSS-SSS--SSS-TTT--
--SSS-SSS--SSS-TTT--
--SSS-SSS--SSS-TTT--
--SSS-SSS--SSS-TTT--
--STT-SSS--SSS-TTT--
--SSS-TTS--SSS-TTT--
--SSS-SSS--SS--TTT--
--SSS-SSS--SSS-TTT--
--STT-SSS--SS--TTT--
--STT-SSS--SSS-TTT--
--STT-SSS--SSS-TTT--
--STT-SSS--SSS-TTT--
--STT-SSS--SSS-SSS--
--SSS-SSS--SSS-TTT--
--STT-SSS--SSS-TTT--
--SSS-SSS--SSS-TTT--
--SSS-SSS--SSS-TTT--
--SSS-SSS--SSS-TTT--
--SSS-SSS--SSS-TTT--
--SSS-SSS--SSS-TTT--
--SSS-SSS--SSS-TTT--
--SSS-SSS--SSS-TTT--
--SSS-SSS--SSS-TTT--
--SSS-SSS--SSS-TTT--
--SSS-SSS--SSS-TTT--
--SSS-SSS--SSS-TTT--
--SSS-SSS--SSS-TTT--
--SSS-SSS--SSS-TTT--
--SSS-SSS--SSS-TTT--
--SSS-SSS--SSS-TTT--
--SSS-SSS--SSS-TTT--
--SSS-SSS--SS--TTT--
--SSS-SSS--SSS-TTT--
--SSS-SSS--SSS-TTT--
--SSS-SSS--SSS-TTT--
--SSS-SSS--SSS-TTT--
--SSS-SSS--SSS-TTT--
--SSS-SSS--SSS-TTT--
--SSS-SSS--SSS-TTT--
--SSS-SSS--SSS-TTT--
--SSS-SSS--SSS-TTT--
--SSS-SSS--SSS-TTT--
--SSS-SSS--SSS-TTT--
--SSS-SSS--SSS-TTT--
--SSS-SSS--SSS-TTT--
--SSS-SSS--SSS-TTT--
--SSS-SSS--SSS-TTT--
--SSS-SSS--SS--TTT--
--SSS-SSS--SSS-TTT--
--SSS-SSS--SSS-TTT--
--SSS-SSS--SSS-TTT--
--SSS-SSS--SSS-TTT--
--SSS-SSS--SSS-TTT--
--SSS-SSS--SSS-TTT--
--SSS-SSS--SSS-TTT--
--SSS-SSS--SSS-TTT--
--SSS-SSS--SSS-TTT--
--SSS-SSS--SSS-TTT--
--SSS-SSS--SSS-TTT--
--SSS-SSS--SS--TTT--
--SSS-SSS--SSS-TTT--
--SSS-SSS--SSS-TTT--
--SSS-SSS--SSS-TTT--
--SSS-SSS--SS--TTT--
--SSS-SSS--SSS-TTT--
--SSS-SSS--SSS-TTT--
--SSS-SSS--SS--TTT--
--SSS-SSS--SSS-TTT--
--SSS-SSS--SS--TTT--
--SSS-SSS--SSS-TTT--
--SSS-SSS--SS--TTT--
--SSS-SSS--SSS-TTT--
--SSS-SSS--SSS-TTT--
--SSS-SSS--SSS-TTT--
--SSS-SSS--SSS-TTT--
--SSS-SSS--SS--TTT--
--SSS-SSS--SSS-TTT--
--SSS-SSS--SS--TTT--
--SSS-SSS--SS--TTT--
--SSS-SSS--SSS-TTT--
--SSS-SSS--SSS-TTT--
--SSS-SSS--SS--TTT--
--SSS-SSS--SS--TTT--
--SSS-SSS--SS--TTT--
--SSS-SSS--SSS-TTT--
--SSS-SSS--SSS-TTT--
--SSS-SSS--SSS-TTT--
--SSS-SSS--SSS-TTT--
--SSS-SSS--SSS-TTT--
--SSS-SSS--SS--TTT--
--SSS-SSS--SSS-TTT--
--SSS-SSS--SSS-TTT--
--SSS-SSS--SSS-TTT--
--SSS-SSS--SS--TTT--
--SSS-SSS--SSS-GGG--
--SSS-SSS--SSS-TTT--
--SSS-SSS--SSS-GGG--
--SSS-SSS--SS--TTT--
--SSS-SSS--SS--GGG--
--SSS-SSS--SSS-TTT--
--SSS-SSS--SSS-GGG--
--SSS-SSS--SSS-TTS--
--SSS-SSS--SSS-GGG--
--SSS-SSS--SSS-TTT--
--SSS-SSS--SSS-TTS--
--SSS-SSS--SSS-TTT--
--SSS-SSS--SSS-TTT--
--SSS-SSS--SSS-GGG--
--SSS-SSS--SS--GGG--
--SSS-TTS--SSS-TTT--
--SSS-SSS--SS--TTS--
--SSS-SSS--SSS-TTS--
--SSS-SSS--SSS-TTT--
--SSS-SSS--SS--TTT--
--SSS-SSS--SSS-TTT--
--SSS-SSS--SSS-TTT--
--SSS-SSS--SS--TTT--
--SSS-SSS--SSS-TTT--
--SSS-SSS--SS--TTT--
--SSS-SSS--SS--TTT--
--SSS-SSS--SS--TTT--
--SSS-SSS--SS--TTT--
--SSS-SSS--SSS-TTT--
--SSS-SSS--SSS-TTT--
--SSS-SSS--SSS-TTS--
--SSS-SSS--SSS-TTT--
--SSS-SSS--SSS-TTT--
--SSS-SSS--SSS-TTT--
--SSS-SSS--SSS-TTT--
--SSS-SSS--SS--TTT--
--SSS-SSS--SSS-TTT--
--SSS-SSS--SSS-TTT--
--SSS-SSS--SSS-TTT--
--SSS-SSS--SSS-TTT--
--SSS-SSS--SSS-TTT--
--SSS-SSS--SSS-TTT--
--SSS-SSS--SSS-TTT--
--SSS-SSS--SSS-TTT--
--SSS-SSS--SS--TTT--
--SSS-SSS--SSS-TTT--
--SSS-SSS--SSS-GGG--
--SSS-SSS--SSS-GGG--
--SSS-SSS--SSS-TTT--
--SSS-SSS--SSS-GGG--
--SSS-SSS--SSS-GGG--
--SSS-SSS--SSS-TTT--
--SSS-SSS--SSS-TTT--
--SSS-SSS--SSS-GGG--
--SSS-SSS--SSS-TTT--
--SSS-SSS--SSS-TTT--
--SSS-SSS--SSS-TTT--
--SSS-SSS--SSS-GGG--
--SSS-SSS--SSS-TTT--
--SSS-SSS--SSS-TTS--
--SSS-SSS--SSS-GGG--
--SSS-SSS--SSS-TTT--
--SSS-SSS--SSS-TTS--
--SSS-SSS--SS--GGG--
--SSS-SSS--SSS-TTT--
--SSS-SSS--SSS-GGG--
--SSS-SSS--SSS-TTT--
--SSS-SSS--SSS-STTT-
--SSS-SSS--SSS-HHHH-
--SSS-SSS--SSS-HHHH-
--SSS-SSS--SS--TTTT-
--SSS-SSS--SSS-STTT-
--SSS-SSSS-SSS-HHHH-
--SSS-SSS--SSS-HHHH-
--SSS-SSS--SSS-TTTT-
--SSS-SSS--SS--HHHH-
--SSS-SSS--SSS-HHHH-
--SSS-SSSS-SSS-HHHH-
--SSS-SSSS-SSS-TTT--
--SSS-SSS--SS--HHHH-
--SSS-SSS--SSS-HHHH-
--SSS-SSS--SS--HHHH-
--SSS-SSS--SS--TTT--
--SSS-SSS--SSS-TTT--
--SSS-SSS--SSS-HHHH-
--SSS-SSSS-SSS-TTTT-
--SSS-SSS--SSS-HHHH-
--SSS-SSS--SSS-GGG--
--SSS-SSS--SSS-GGG--
--SSS-SSSS-SSS-TTTT-
--SSS-SSS--SS--TTTT-
--SSS-SSS--SS--TTT--
--SSS-SSSS-SSS-TTT--
--SSS-SSS--SS--TTTT-
--SSS-SSS--SSS-TTTT-
--SSS-SSS--SSS-GGGG-
--SSS-SSS--SSS-TTT--
--SSS-SSS--SSS-GGG--
--SSS-SSS--SSS-STT--
--SSS-SSS--SSS-TGGG-
--SSS-SSS--SSS-TTTT-
--SSS-SSS--SS--TGGG-
--SSS-SSS--SSS-TTT--
--SSS-SSS--SS--TTT--
--SSS-SSS--SSS-TTTT-
--SSS-SSS--SSS-HHHH-
--SSS-SSS--SSS-TTTT-
--SSS-SSS--SSS-TTTT-
--SSS-SSS--SSS-TTTT-
--SSS-SSS--SSS-HHHH-
--SSS-SSS--SSS-TTTT-
--SSS-SSS--SSS-TTTT-
--SSS-SSS--SSS-TGGG-
--SSS-SSS--SSS-TTTT-
--SSS-SSS--SSS-TGGG-
--SSS-SSS--SS--GGG--
--SSS-SSS--SSS-TTS--
--SSS-SS---SSS-GGG--
--SSS-SSS--SSS-STT--
--SSS-SSS--SSS-HHHH-
--SSS-SSS--SSS-TTT--
--SSS-SSS--SSS-TTTT-
--SSS-SSS--SSS-TTTT-
--SSS-SSS--SSS-TTTT-
--SSS-SSS--SSS-TTTT-
--SSS-SSS--SSS-TTTT-
--SSS-SSS--SSS-TTT--
--SSS-SSS--SSS-GGG--
--SSS-SSS--SS--STT--
--SSS-TTS--SSS-TTT--
--SSS-SSS--SSS-GGGG-
--SSS-SSS--SSS-GGG--
--SSS-SSS--SSS-TTTT-
--SSS-SSS--SSS-TTTT-
--SSS-SSS--SSS-TTTT-
--SSS-SSS--SSS-TTTT-
--SSS-SSS--SSS-GGG--
--SSS-SSS--SSS-SGGG-
--SSS-SSS--SSS-HHHH-
--SSS-SSS--SSS-TTTT-
--SSS-SSS--SSS-TTTT-
--SSS-SSS--SSS-TTTT-
--SSS-SSS--SSS-TTT--
--SSS-SSS--SSS-HHHH-
--SSS-SSS--SSS-TTTT-
--SSS-SSS--SSS-TGGG-
--SSS-SSS--SSSSTTT--
--SSS-SSS--SSS-TTTT-
--SSS-SSS--SSS-HHHH-
--SSS-SSS--SS--TTTT-
--SSS-SSS--SS--HHHH-
--SSS-SSS--SSS-HHHH-
--SSS-SSS--SSS-TTTT-
--SSS-SSS--SSS-TTTT-
--SSS-SSS--SSS-GGGG-
--SSS-SSS--SSS-GGG--
--SSS-SSS--SSS-SGGG-
--SSS-SSS--SSS-TTTT-
--SSS-SSS--SSS-GGGT-
--SSS-SSSS-SSS-SGGG-
--SSS-SSS--SSS-SGGG-
--SSS-SSS--SSS-SGGG-
--SSS-SSS--SSS-STTT-
--SSS-SSS--SSS-SGGG-
--SSS-SSS--SSS-SGGG-
--SSS-SSS--SSS-SGGG-
--SSS-SSS--SSS-SGGG-
--SSS-SSS--SSS-GGGG-
--SSS-SSS--SSS-GGGT-
--SSS-SSS--SSS-GGGG-
--SSS-SSS--SSS-SGGG-
--SSS-SSS--SSS-GGGG-
--SSS-SSS--SSS-GGGG-
--SSS-SSS--SSS-GGG--
--SSS-SSS--SSS-SGGG-
--SSS-SSS--SSS-GGGG-
--SSS-SSS--SSS-GGGG-
--SSS-SSS--SSS-GGG--
--SSS-SSS--SSS-GGGT-
--SSS-SSS--SS--TTTT-
--SSS-SSS--SSS-HHHH-
--SSS-SSS--SSS-HHHH-
--SSS-SSS--SSS-HHHH-
--SSS-SSS--SS--HHHH-
--SSS-SSS--SS--TTT--
--SSS-SSS--SSS-TTT--
--SSS-SSS--SSS-TTT--
--SSS-SSS--SSS-TTT--
--SSS-SSS--SSS-TTT--
--SSS-SSS--SSS-TTT--
--SSS-SSS--SSS-TTT--
--SSS-SSS--SSS-TTT--
--SSS-SSSS-SS--TTT--
--SSS-SSS--SS--TTT--
--SSS-SSS--SSS-TTT--
--SSS-SSS--SSS-TTT--
--SSS-SSS--SS--TTT--
--SSS-SSS--SSS-TTT--
--SSS-SSS--SS--TTT--
--SSS-SSS--SS--TTT--
--SSS-SSS--SSS-TTT--
--SSS-SSS--SSS-TTT--
--SSS-SSS--SS--TTT--
--SSS-SSS--SS--TTT--
--SSS-SSS--SSS-TTT--
--SSS-SSS--SS-GGGT--
--SSS-SSS--SS-GGGT--
--SSS-SSS--SSSGGGT--
-TTSS-SSS--SS-GGGT--
--SSS-SSS--SSSGGGT--
-TTTS-SSS--SSSGGGT--
-TTSS-SSS--SSSGGGT--
-TTTS-SSS--SS-GGGT--
-TTSS-SSS--SSSGGGT--
-TTTS-SSS--SSSGGGT--
-TTSS-SSS--SSSGGGT--
-TTTS-SSS--SSSGGGT--
-TTSS-SSS--SSSGGGT--
-TTTS-SSS--SSSGGGT--
--SSS-SSS--SSSGGGT--
-TTSS-SSS--SSSGGGT--
-TTSS-SSS--SSSGGGT--
-TTTS-SSS--SSSHHHH--
-TTSS-SSS--SSSGGGT--
-TTSS-SSS--SSSGGGT--
-TTTS-SSS--SS--TTT--
-TTSS-SSSS-SSSHHHH--
-TTSS-SSS--SSS-TTTT-
-TTSS-SSS--SSS-TTT--
-TTSS-SSS--SSS-TTT--
-TTSS-SSS--SS--TTT--
-TTSS-SSS--SSSGGGT--
-TTSS-SSS--SSSHHHH--
--STT-SSS--SSSGGGT--
-TTTS-SSSS-SS--TTT--
-TTSS-SSSS-SSS-TTT--
--SSS-SSS--SSS-TTTT-
-TTSS-SSS--SS--TTT--
-TTSS-SSS--SS-GGGT--
-TTTT-SSS--SSSGGGT--
-TTSS-SSS--SSS-TTT--
--SS--SSS--SSS-TTT--
--S---SSS--SSS-TTT--
-TTS--SSS--SSS-TTT--
-TTSS-SSS--SSS-TTT--
-TTSS-SSS--SSS-TTT--
-TTSS-SSS--SS--TTT--
-TTSS-SSS--SSS-TTT--
-TTSS-SSS--SSS-TTT--
-TTSS-SSS--SSS-TTT--
-TTSS-SSS--SSS-TTT--
-TTSS-SSS--SSS-TTT--
-TTSS-SSS--SS--TTT--
-TTSS-SSS--SS--TTT--
-TTSS-SSS--SSS-TTT--
-TTTS-SSS--SSS-TTT--
-TTTS-SSS--SSS-TTT--
-TTSS-SSS--SSS-TTT--
--SSS-SSS--SSS-TTT--
-TTSS-SSS--SSS-TTT--
-TTS--SSS--SSS-TTT--
-TTSS-SSS--SSS-TTT--
-TTSS-SSS--SSS-TTT--
-TTSS-SSSS-SSS-TTT--
-TTTS-SSS--SSS-TTT--
-TTSS-SSS--SS--TTT--
-TTSS-SSS--SS--TTT--
-TTSS-SSS--SSS-TTT--
-TTSS-SSS--SSS-TTT--
-TTSS-SSS--SS--TTT--
-TTSS-SSS--SSS-TTT--
-TTSS-SSS--SS--TTT--
-TTSS-SSS--SSS-TTT--
-TTSS-SSS--SSS-TTT--
-TTSS-SSS--SS--TTT--
-TTSS-SSS--SS--TTT--
-TTSS-SSS--SSS-TTT--
-TTSS-SSS--SS--TTT--
-TTSS-SSS--SSS-GGG--
-TTSS-SSS--SSS-TTT--
-TTSS-SSS--SS--TTT--
-TTTS-SSS--SS--TTT--
-TTSS-SSS--SS--TTT--
-TTSS-SSS--SSS-GGG--
-TTSS-SSS--SSS-TTT--
-TTTS-SSS--SSS-GGG--
-TTSS-SSS--SS--TTT--
-TTTS-SSS--SSS-TTT--
-TTTS-SSS--SS--TTT--
-TTSS-SSS--SSS-TTT--
-TTSS-SSS--SSS-TTT--
-TTSS-SSS--SS--TTT--
-TTSS-SSS--SSS-TTT--
-TTTS-SSS--SSS-TTT--
-TTSS-SSS--SS--TTT--
-TTSS-SSS--SSS-TTT--
-TTSS-SSS--SSS-TTTT-
-TTSS-SSS--SS--TTT--
-TTSSSSSS--SSS-STT--
-TTTS-SSS--SSS-SSS--
-TTSS-SSS--SS--SSS--
-TTSS-TTS--SS---SS--
-TTSS-SSS--SSS--SS--
-TTSS-SSS--SSS---S--
-TTSS-SSS--SSS-GGG--
-TTSS-SSS--SS--TTT--
-TTSS-SSS--SS--TTT--
-TTSS-SSS--SSS-TTT--
-TTSS-SSS--SS--TTT--
-TTTS-SSS--SS--TTT--
-TTSS-SSS--SS--TTT--
-TTSS-SSS--SSS-TTT--
-TTSS-SSS--SS--TTT--
-TTSS-SSS--SSS-TTT--
-TTSS-SSS--SSS-TTT--
-TTSS-SSS--SSS-TTT--
-TTSS-SSS--SS--TTT--
-TTSS-SSS--SS--TTT--
-TTSS-SSS--SS--TTT--
-TTSS-SSS--SSS-TTT--
-TTSS-TTS--SSS-TTT--
-TTSS-SSS--SSS-TTT--
-TTSS-SSS--SSS-TTT--
-TTSS-SSSS-SS--TTT--
-TTSS-SSS--SS--TTT--
-TTSS-SSS--SS--TTT--
-TTSS-SSS--SSS-TTT--
-TTSS-SSS--SSS-TTT--
-TTSS-SSS--SS--TTT--
-TTSS-SSS--SS--TTT--
-TTSS-SSS--SSS-STT--
-TTSS-SSS--SSS-TTT--
-TTSS-SSS--SSS-TTT--
-TTSS-SSS--SS--GGG--
-TTSS-SSS--SS--STT--
-TTTS-SSS--SSS-GGG--
-TTSS-SSS--SSS-GGG--
-TTSS-SSS--SS--GGG--
-TTSS-SSS--SS--STT--
-TTSS-SSS--SSS-STT--
-TTTS-SSS--SS--GGG--
-TTTS-SSS--SS--TTT--
-TTTS-SSS--SSS-GGG--
-TTSS-SSS--SS--GGG--
-TTSS-SSS--SS--GGG--
-TTSS-SSS--SSS-TTT--
-TTSS-SSS--SSS-TTTT-
-TTSS-SSS--SS--TTTT-
-TTSS-SSS--SSS-GGGG-
-TTSS-SSS--SS--TTT--
-TTSS-SSS--SS--GGG--
-TTSS-SSS--SSS-GGG--
-TTSS-SSS--SSS-TTT--
-TTSS-SSS--SSS-TTT--
-TTSS-SSS--SSS-TTT--
-TTSS-SSS--SSS-TTT--
-TT-S-SSS--SS--TTT--
-TTTS-SSS--SSS-TTT--
-TTSS-SSS--SSS-TTT--
-TTSS-SSS--SSS-TTT--
-TTTS-SSS--SS--TTT--
-TTTS-SSS--SS--TTT--
-TTSS-SSS--SS--TTT--
-TTSS-SSS--SSS-TTT--
-TTSS-SSS--SS--TTT--
-TTSS-SSS--SS--TTT--
-TTSS-SSS--SSS-TTT--
-TTSS-TTS--SSS-TTT--
-TTSS-SSS--SSS-TTT--
-TTSS-SSS--SSS-TTT--
-TTSS-SSS--SS--TTT--
-TTSS-SSS--SSS-TTT--
-TTSS-SSSS-SSS-TTT--
-TTSS-SSS--SSS-TTT--
-TTSS-SSS--SS--TTT--
-TTSS-SSS--SSS-TTT--
-TTSS-SSS--SSS-TTT--
-TTSS-SSS--SSS-TTT--
-TTSS-SSS--SSS-TTT--
-TTSS-SSS--SSS-TTS--
-TTSS-SSS--SS--TTS--
-TTSS-SSS--SSS-TT---
-TTTS-SSS--SSS-TT---
-TTTS-SSS--SSS-SS---
-TTTS-SSS--SSS-TTT--
-TTSS-SSS--SSS-TTT--
-TTSS-SSS--SS--TTS--
-TTSS-SSS--SSS-TTS--
-TTSS-SSS--SSS-TTT--
-TTSS-SSS--SSS-TTS--
-TTSS-SSS--SSS-TTT--
-TTSS-SSS--SSS-TTT--
-TTSS-SSS--SSS-TTT--
-TTSS-SSS--SSS-TTT--
-TTSS-SSS--SS--TTT--
-TTSS-SSS--SSS-TTS--
-TTSS-SSS--SSS-TTT--
--SSS-SSSS-SSS-TTT--
-TTSS-SSS--SSS-TTT--
-TTSS-SSS--SSS-TTT--
-TTSS-SSS--SS--TTT--
-TTTS-SSS--SSS-TTT--
-TTSS-SSS--SSS-TTT--
-TTSS-SSS--SSS-TTT--
-TTSS-SSS--SSS-TTT--
-TTSS-SSS--SSS-TTT--
-TTTS-SSS--SS--TTT--
-TTSS-SSS--SS--TTT--
-TTTS-SSS--SSS-STT--
-TTSS-SSSS-SSS-GGG--
-TTTS-SSSS-SS--TTS--
-TTTS-SSS--SS--TTT--
-TTSS-SSS--SSS-TTT--
-TTSS-SSS--SSTTTTT--
-TTTS-SSS--SS--GGG--
-TTSS-SSS--SSS-TTT--
-TTSS-SSS--SSS-TTT--
-TTSS-SSS--SSS-GGG--
-TTSS-SSS--SSS-TTT--
-TTSS-SSS--SSS-TTS--
-TTSS-SSS--SSS-GGG--
-TTSS-SSS--SSS-TTT--
-TTSS-SSS--SS--TTT--
-TTTS-SSS--SSS-TTT--
-TTSS-SSS--SSS-TTT--
-TTTS-SSS--SSS-TTT--
-TTTS-SSS--SSS-TTT--
-TTSS-SSS--SSS-TTT--
-TTSS-SSS--SSS-TTT--
-TTSS-SSS--SSS-TTT--
-TTSS-SSS--SSS-TTT--
-TTSS-SSS--SSS-TTT--
-TTSS-SSS--SSS-TTT--
-TTSS-SSS--SSS-TTT--
-TTSS-SSS--SSS-TTT--
-TTSS-SSSS-SSS-TTT--
-TTSS-SSS--SSS-TTT--
-TTSS-SSS--SSS-TTT--
-TTSS-SSSS-SSS-TTT--
-TTSS-SSS--SSS-TTT--
-TTSS-SSS--SSS-TTT--
-TTSS-SSS--SS--TTT--
-TTSS-SSS--SSS-TTT--
-TTSS-SSS--SSS-TTT--
-TTSS-SSS--SSS-TTT--
-TTSS-SSS--SS--TTT--
-TTSS-SSS--SSS-TTT--
-TTSS-SSS--SSS-TTT--
-TTSS-SSS--SS--TTT--
-TTSS-SSS--SS--TTT--
-TTSS-SSS--SS--TTT--
-TTSS-SSS--SS--TTT--
-TTSS-SSS--SS--TTT--
-TTSS-SSS--SS--TTT--
-TTTS-SSS--SSS-TTT--
-TTSS-SSS--SSS-TTT--
-TTSS-SSS--SSS-TTS--
-TTSS-SSS--SSS-TTT--
-TTSS-SSS--SSS-TTT--
-TTSS-SSS--SSS-TTT--
-TTSS-SSS--SSS-TTT--
-TTSS-SSS--SSS-TTT--
-TTTS-SSS--SSS-TTT--
-TTSS-SSS--SS--TTT--
-TTSSSSSS--SS--TTT--
-TTSS-SSS--SSS-TTT--
-TTSS-SSS--SSS-TTT--
-TTSS-SSS--SSS-TTT--
-TTTS-SSS--SSS-TTT--
-TTSS-SSSS-SSS-TTT--
-TTSS-SSS--SSS-TTT--
--SS--SSS--SSS-TTT--
-TTSS-SSS--SSS-TTT--
-TTSS-SSS--SSS-TTT--
-TTSS-SSS--SSS-TTT--
-TTSS-SSS--SSS-TTT--
-TTTS-SSS--SSS-TTT--
-TTSS-SSS--SSS-TTT--
-TTSS-SSS--SSS-TTT--
-TTSS-SSS--SSS-TTT--
-GGGS-SSS--SSS-TTT--
-TTTS-SSS--SSS-TTT--
-TTSS-SSS--SSS-TTT--
-TTSS-SSS--SS--TTT--
-TTSS-SSS--SSS-TTT--
-TTSS-SSS--SSS-TTT--
-TTSSSSSS--SSS-TTT--
-TTSS-SSSS-SSS-TTT--
-TTSS-SSS--SSS-TTT--
--SSS-SSS--SSS-TTT--
-TTSS-SSS--SSS-TTT--
-TTSS-SSS--SS--TTT--
-TTSS-SSS--SSS-TTT--
--SSS-SSS--SSS-TTT--
-TTSS-SSS--SSS-SSS--
-TTSS-SSS--SSS-TTT--
-TTSS-SSS--SSS-TTT--
-TTSS-SSSS-SS--SSS--
-TTTS-SSS--SSS-TTT--
-TTSS-SSS--SSS-TTS--
-TTSS-SSS--SSS-TTT--
-TTSS-SSS--SSS-TTT--
-TTSS-SSS--SSS-TTT--
-TTTS-SSS--SS--TTT--
-TTSS-SSS--SSS-TTT--
-TTSS-SSS--SS--TTT--
-TTSS-SSS--SSS-TTT--
-TTSS-SSS--SSS-TTT--
-TTSS-SSS--SSS-TTT--
-TTSS-SSS--SS--TTT--
-TTTS-SSS--SS--TTS--
-TTSS-SSS--SS--TTT--
-TTSS-SSS--SS--TTT--
-TTSS-SSS--SSS-TTT--
-TTSS-SSS--SSS-TTT--
-TTSS-SSS--SSS-TTT--
-TTSS-SSS--SSS-TTT--
--SSS-SSS--SSS-TTT--
-TTSS-SSS--SS--TTT--
-TTSS-SSS--SSS-TTT--
--SSS-SSS--SSS-TTT--
-TTSS-SSS--SSS-TTT--
-TTSS-SSS--SSS-TTT--
-TTSS-SSS--SSS-TTT--
-TTSS-SSS--SSS-TTT--
-TTSS-SSS--SSS-TTT--
-TTSS-SSS--SSS-TTT--
-TTSS-SSS--SS--TTT--
-TTSS-SSS--SSS-TTT--
-TTTS-TTS--SSS-TTT--
-TTSS-SSS--SSS-GGG--
-TTSS-SSS--SSS-TTT--
-TTSS-SSS--SSS-TTT--
-TTSS-SSS--SSS-GGG--
--SSS-SSS--SSS-TTT--
-TTSS-SSS--SSS-TTT--
-TTSS-SSS--SS--TTT--
-TTSS-SSS--SSS-TTT--
-TTSS-SSS--SSS-TTT--
-TTSS-SSS--SSS-TTT--
-TTSS-SSS--SSS-TTT--
-TTSS-SSS--SSS-TTT--
-TTTS-SSS--SSS-TTT--
-TTSS-SSS--SS--TTS--
-TTSS-SSS--SS--STT--
-TTSS-SSS--SSS-TTT--
-TTSS-SSS--SSS-GGG--
-TTSS-SSS--SSS-SSS--
-TTSS-SSS--SSS-TT---
-TTSS-SSS--SS--TT---
-TTSS-SSS--SSS-TT---
--SSS-SSS--SSS-TT---
-TTSS-SSS--SS--SS---
-TTSS-SSS--SS--TT---
-TTSS-SSS--SSS-SS---
-TTSS-SSS--SSS-TT---
-TTSS-SSS--SS--TT---
-TTSS-SSSS-SS--SS---
-TTSS-SSS--SS--SS---
-TTSS-SSS--SSS-SS---
-TTSS-SSSS-SSS-SS---
-TTSS-SSS--SSS-SSS--
-TTSS-SSS--SSS-SSS--
-TTSS-SSS--SSS-TTS--
-TTSS-SSS--SS--SSS--
-TTS--SSS--SS--SS---
-TTSS-SSS--SSS-SS---
-TTSS-SSS--SSS-SSS--
-TTSS-SSS--SS--SSS--
-TTSS-SSS--SSS-SSS--
-TTSS-SSS--SS--SSS--
-TTSS-SSS--SSS-TTS--
-TTSS-SSS--SSS--S---
-TTSS-SSS--SS--SSS--
-TTTS-SSS--SS--TTS--
-TTTS-SSS--SS--SS---
-TTSS-SSS--SS--TT---
-TTSS-SSS--SSS-TT---
-TTSS-SSS--SSS-TT---
-TTSS-SSS--SSS-TT---
-TTSS-SSS--SS--TT---
-TTSS-SSS--SS--TT---
-TTSS-SSS--SS--TT---
-TTSS-SSS--SSS-TT---
-TTSS-SSS--SSS-TT---
-TTSS-SSS--SS--TT---
-TTSS-SSS--SS--TT---
-TTSS-SSS--SSS-TT---
-TTSS-SSS--SSS-TT---
-TTSS-SSS--SS--TT---
-TTSS-SSS--SSS-SS---
-TTSS-SSS--SS--SS---
-TTSS-SSS--SSS-TT---
-TTSS-SSS--SS--TT---
-TTSS-SSS--SSS-TTT--
-TTSS-SSS--SSS-TTT--
-TTSS-SSS--SSS-TTS--
-TTSS-SSS--SSS-TTT--
-TTSS-SSS--SS--TTS--
-TTSS-SSS--SSS-TTT--
-TTSS-SSS--SS--TT---
-TTSS-SSS--SSS-TTT--
-TTSS-SSS--SSS-TTT--
-TTSS-SSS--SSS-TTT--
-TTSS-SSS--SSS-TTT--
-TTSS-SSS--SS--TTT--
-TTSS-SSS--SSS-TTS--
-TTSS-SSS--SSS-TTS--
-TTSS-SSS--SSS-TT---
-TTSS-SSS--SSS-TT---
-TTSS-SSS--SS--TT---
-TTSS-SSS--SSS-TT---
-TTSS-SSS--SSS-TTT--
-TTSS-SSS--SSS-TTT--
-TTSS-SSS--SSS-GGG--
-TTTS-SSS--SS--TTT--
-TTSS-SSS--SSS-TTT--
-TTTS-SSS--SS--TTT--
-TTSS-SSS--SS--TTT--
-TTSS-SSS--SS--TTT--
-TTTS-SSS--SSS-TTT--
-TTSS-SSS--SSS-TTT--
-TTSS-SSS--SSS-TTT--
-TTSS-SSS--SS--TTT--
-TTSS-SSS--SS--TTT--
-TTSS-SSS--SSS-TTT--
-TTSS-SSS--SSS-TTT--
-TTSS-SSS--SSS-TTT--
-TTSS-SSS--SSS-TTT--
-TTSS-SSS--SSS-TTT--
-TTSS-SSS--SSS-TTT--
-TTSS-SSS--SSS-TTT--
-TTSS-SSS--SS--TTT--
-TTSS-SSS--SS--TTT--
-TTSS-SSS--SSS-TTT--
-TTSS-SSS--SS--TTT--
-TTSS-SSS--SSS-TTT--
-TTSS-SSS--SS--TTT--
-TTSS-SSS--SS--TTT--
-TTSS-SSS--SSS-TTT--
-TTSS-SSS--SSS-TTT--
-TTSS-SSS--SS--TTT--
-TTSS-TTS--SS--TTT--
-TTSS-SSS--SS--TTT--
-TTSS-SSS--SS--TTT--
-TTSS-SSS--SS--TTT--
-TTSS-SSS--SS--TTT--
-TTSS-SSS--SSS-TTT--
-TTSS-SSS--SSS-TTT--
-TTSS-SSS--SSS-TTT--
-TTSS-SSS--SS--TTS--
-TTSS-SSS--SS--TTT--
-TTSS-SSS--SSS-TTT--
--SSS-SSS--SSS-TTT--
-TTSS-SSS--SSS-TTT--
-TTSS-SSS--SSS-TTT--
-TTSS-SSS--SS--TTT--
-TTSS-SSS--SSS-TTT--
-TTSS-SSS--SSS-TTT--
-TTSS-SSS--SS--TTT--
-TTSS-SSS--SSS-TTT--
-TTSS-SSS--SSS-TTT--
-TTSS-SSS--SS--TTT--
--SSS-SSS--SSS-TTT--
--STT-SSS--SSS-TTT--
-TTSS-SSS--SSS-TTT--
-TTSS-SSS--SS--TTT--
--SSS-SSS--SSS-TTT--
-TTSS-SSS--SS--TTT--
-TTSS-SSS--SS--TTT--
-TTSS-SSS--SSS-TTT--
-TTSS-SSS--SS--TTT--
-TTSS-SSS--SS--GGG--
-TTSS-SSS--SSS-TTT--
-TTTS-SSS--SS--TTT--
-TTSS-SSS--SS--TTT--
-TTSS-SSS--SSS-TTT--
-TTSS-SSS--SS--TTT--
-TTSS-SSS--SS--TTT--
-TTSS-SSS--SSS-TTT--
-TTSS-SSS--SSS-TTT--
-TTTS-SSS--SSS-TTT--
-TTSS-SSS--SS--TTT--
-TTSS-SSS--SSS-TTT--
-TTSS-SSS--SSS-TTT--
-TTSS-SSS--SS--TTT--
-TTSS-SSS--SSS-TTT--
-TTSS-SSS--SS--TTT--
-TTSS-SSS--SS--TTT--
-TTSS-SSS--SS--TTT--
-TTSS-SSS--SS--TTT--
-TTSS-SSS--SSS-TTT--
-TTSS-SSS--SSS-TTT--
-TTSS-SSS--SSS-TTT--
-TTSS-SSS--SSS-TTT--
-TTSS-SSS--SSS-TTT--
-TTSS-SSS--SSS-GGG--
-TTSS-SSS--SS--TTT--
-TTSS-SSS--SSS-TTTT-
-TTSS-SSS--SS--TTTT-
-TTSS-SSS--SSS-TTTT-
-TTSS-SSS--SSS-TTT--
-TTSS-SSS--SSS-SGGG-
-TTSS-SSS--SS--TTT--
-TTSS-SSS--SSS-TTT--
-TTSS-SSS--SSS-TTT--
-TTSS-SSS--SS--TTT--
-TTSS-SSS--SSS-TTT--
-TTSS-SSS--SS--TTT--
-TTSS-SSS--SSS-TTT--
-TTSS-SSS--SS--TTS--
-TTSS-SSS--SS--TTS--
-TTSS-SSS--SS--TTS--
-TTSS-SSS--SS--TTT--
-TTSS-SSS--SS--TTT--
-TTTS-SSS--SS--TTT--
-TTSS-SSS--SS--TTT--
-TTSS-SSS--SSS-TTT--
-TTSS-SSS--SSS-TTT--
-TTSS-SSS--SS--TTT--
-TTSS-SSS--SSS-TTT--
-TTSS-SSS--SSS-TTT--
-TTSS-SSS--SSS-TTT--
-TTSS-SSS--SS--TTT--
-TTSS-SSS--SS--TTT--
-TTSS-SSS--SSS-TTT--
-TTSS-SSS--SS--TTT--
-TTSS-SSS--SSS-TTT--
-TTSS-SSS--SSS-TTT--
-TTSS-SSS--SSS-TTT--
-TTSS-SSS--SSS-TTT--
-TTTS-SSS--SSS-TTT--
-TTSS-SSS--SSS-TTT--
-TTSS-SSS--SSS-TTT--
-TTSS-SSS--SSS-TTT--
-TTSS-SSS--SSS-TTT--
-TTSS-SSS--SSS-TTT--
-TTSSSSSSS-SSS-TTT--
-TTSS-SSSS-SSS-TTT--
-TTSSSSSSS-SSS-TTT--
-TTSS-SSS--SSS-TTT--
-TTSS-SSS--SSS-TTT--
-TTSS-SSS--SSS-TTS--
-TTSS-SSS--SSS-TTS--
-TTSS-SSS--SS--TTS--
-TTSS-SSS--SSS-TTT--
-TTSS-SSS--SSS-TTT--
-TTSS-SSS--SSS-TTT--
-TTSS-SSS--SS--TTT--
-TTSS-SSS--SSS-TTT--
-TTSS-SSS--SS--TTT--
-TTSS-SSS--SSS-TTS--
-TTSS-SSS--SSS-TTT--
-TTSS-SSS--SSS-TTT--
-TTSS-SSS--SSS-TTT--
-TTS--SSS--SSS-TTT--
-TTSS-SSS--SSS-TTT--
-TTSS-SSS--SSS-TTS--
-TTSS-SSS--SS--TTS--
-TTSS-SSS--SSS-TTS--
-TTSS-SSS--SSS-SSS--
-TTSS-SSS--SS--SSTT-
-TTSS-SSS--SS--SSS--
--SSS-SSS--SS--SSTT-
-TTSS-SSS--SS--SSTT-
-TTSS-SSS--SS--TTS--
-TTSS-SSS--SSS-TTTT-
-TTSS-SSS--SSS-SSS--
-TTSS-SSS--SSS-TTS--
-TTSS-SSS--SS--SSTT-
-TTSS-SSS--SSS-TTTT-
-TTSS-SSS--SSS-TTT--
-TTSS-SSS--SSS-TTT--
-TTSS-SSS--SSS-TTS--
-TTSS-SSS--SSS-TTS--
-TTSS-SSS--SSS-TTT--
-TTSS-SSS--SSS-TTT--
-TTSS-SSS--SSS-TTS--
-TTSS-SSS--SSS-TTS--
-TTSS-SSS--SSS-TTS--
-TTSS-SSS--SSS-TTT--
-TTSS-SSS--SSS-TTS--
-TTSS-SSS--SSS-TTT--
-TTSS-SSS--SSS-TTT--
-TTSS-SSS--SS--TTT--
-TTSS-SSS--SSS-TTT--
-TTSS-SSS--SSS-TTT--
-TTSS-SSS--SSS-TTT--
-TTSS-SSS--SSS-TTT--
-TTSS-SSS--SSS-TTT--
-TTSS-SSS--SSS-TTS--
-TTSS-SSS--SSS-TTT--
-TTSS-SSS--SS--TTT--
-TTSS-SSS--SSS-TTS--
-TTSS-SSS--SS--TTT--
-TTSS-SSS--SSS-TTS--
-TTSS-SSS--SS--TTT--
-TTSS-SSS--SSS-TTS--
-TTSS-SSS--SSS-TTT--
-TTSS-SSS--SS--TTT--
-TTSS-SSS--SSS-TTT--
-TTSS-SSS--SSS-TTT--
-TTSS-SSS--SSS-TTT--
-TTSS-SSS--SSS-TTT--
-TTSS-SSS--SSS-TTS--
-TTSS-SSS--SSS-TTS--
-TTSS-SSS--SSS-TTT--
-TTSS-SSS--SS--TTT--
-TTSS-SSS--SSS-TTT--
-TTSS-SSS--SSS-TTT--
-TTSS-SSS--SSS-TTT--
-TTSS-SSS--SS--TTT--
-TTSS-SSS--SSS-TTS--
-TTSS-SSS--SSS-TTT--
-TTSS-SSS--SS--SSS--
-TTSS-SSS--SS--TTT--
-TTSS-SSS--SSS-TTT--
-TTSS-SSS--SS--TTT--
--SSS-SSS--SSS-TTT--
-TTSS-SSS--SSS-TTT--
-TTSS-SSS--SSS-TTT--
-TTSS-SSS--SS--TTT--
-TTSS-SSS--SSS-TTT--
-TTSS-SSS--SS--TTT--
-TTSS-SSS--SSS-TTT--
-TTSS-SSS--SSS-TTT--
-TTSS-SSS--SSS-TTT--
-TTSS-SSS--SSS-TTT--
-TTTS-SSS--SSS-TTT--
-TTSS-SSS--SSS-TTT--
-TTSS-SSS--SSS-TTS--
-TTSS-SSS--SS--TT---
-TTTS-SSS--SSS-TT---
-TTSS-SSS--SSS-SS---
-TTSS-SSS--SS--TT---
-TTSS-SSS--SSS-TT---
-TTSS-SSS--SSS-TT---
-TTSS-SSS--SS--TT---
-TTSS-SSS--SSS-TT---
-TTSS-SSS--SSS-TT---
-TTSS-SSS--SSS-TT---
-TTSS-SSS--SSS-TT---
-TTSS-SSS--SSS-TT---
-TTSS-SSS--SS--TTT--
-TTSS-SSS--SSS-SS---
-TTTS-SSS--SS--TT---
-TTSS-SSS--SS--TT---
-TTSS-SSS--SSS-TT---
-TTSS-SSS--SSS-TT---
-TTSS-SSS--SSS-TT---
-TTTS-SSS--SSS-TT---
-TTSS-SSS--SSS-SS---
-TTSS-SSS--SSS-TT---
-TTTS-SSS--SSS-TT---
-TTSS-SSS--SSS-TTS--
-TTSS-SSS--SSS-TT---
-TTSS-SSS--SSS-TT---
-TTSS-SSS--SSS-TT---
-TTSS-SSS--SSS-SS---
-TTSS-SSS--SSS-TT---
-TTSS-SSS--SSS-SS---
-TTTS-SSS--SS--TT---
-TTSS-SSS--SSS-TT---
-TTTS-SSS--SSS-TT---
-TTSS-TTS--SS--TT---
-TTSS-SSS--SSS-TT---
-TTSS-SSS--SSS-TT---
-TTSS-SSS--SSS-TT---
-TTSS-SSS--SSS-TT---
-TTSS-SSS--SSS-TT---
-TTSS-SSS--SSS-TT---
-TTSS-SSS--SSS-TT---
-TTSS-SSS--SSS-TT---
-TTSS-SSS--SSS-TTT--
-TTSS-SSS--SSS-TT---
-TTSS-SSS--SSS-TT---
-TTSS-SSS--SSS-TTT--
-TTSS-SSS--SSS-TTS--
-TTSS-SSS--SSS-SS---
-TTSS-SSS--SS--TT---
-TTSS-SSS--SSS-TT---
-TTSS-SSS--SSS-TT---
-TTSS-SSS--SSS-TT---
-TTSS-SSS--SSS-TT---
-TTSS-SSS--SSS-TT---
-TTTS-SSS--SSS-TT---
-TTSS-SSS--SS--TT---
-TTSS-SSS--SSS-TT---
-TTSS-SSS--SSS-TT---
-TTSS-SSS--SSS-TT---
-TTSS-SSS--SSS-TT---
-TTSS-SSS--SSS-TT---
-TTSS-SSS--SSS-TT---
-TTSS-SSS--SSS-TT---
-TTSS-SSS--SSS-TT---
-TTSS-SSS--SSS-TTS--
-TTSS-SSS--SSS-SS---
-TTSS-SSS--SS--TT---
-TTSS-SSS--SS--TT---
-TTSS-SSS--SS--TT---
-TTSS-SSS--SSS-TT---
-TTSS-SSS--SSS-TT---
-TTSS-SSS--SSS-TT---
-TTSS-SSS--SSS-TT---
-TTSS-SSS--SSS-SS---
-TTSS-SSS--SSS-TT---
-TTSS-SSS--SS--TT---
-TTTS-SSS--SSS-TT---
-TTSS-SSS--SS--TT---
-TTSS-SSS--SSS-TT---
-TTSS-SSS--SSS-TT---
-TTSS-SSS--SS--TT---
-TTSS-SSS--SS--SS---
-TTSS-SSS--SS--SS---
-TTSS-SSS--SSS-TT---
--SS--SSS--SSS-TT---
-TTSS-SSS--SSS-TT---
-TTSS-SSS--SSS-TT---
-TTSS-SSS--SSS-TT---
-TTSS-SSS--SSS-TT---
-TTSS-SSS--SSS-TT---
-TTSS-SSS--SSS-SS---
-TTSS-SSS--SS--SS---
-TTSS-SSS--SSS-TT---
-TTSS-SSS--SS--SS---
-TTSS-SSS--SS--SS---
-TTSS-SSS--SS--SS---
-TTSS-SSS--SS--TT---
-TTSS-SSS--SS--TT---
-TTSS-SSS--SSS-TT---
-TTSS-SSS--SSS-TTS--
-TTSS-SSS--SSS-TT---
-TTSSSSSS--SS--TT---
--S-S-SSS--SSS-TT---
-TTSS-SSS--SSS-TT---
-TTSS-SSSS-SSS-TT---
-TTSS-SSS--SS--TT---
-TTSS-SSS--SSS-SS---
-TTTS-SSS--SSS-TT---
-TTSS-SSS--SSS-TT---
--SSS-SSS--SSS-TT---
-TTSS-SSS--SSS-TT---
-TTSS-SSS--SSS-TT---
-TTTS-SSS--SS--SS---
-TTSS-SSS--SSS-SS---
-TTSS-SSS--SSS-TT---
-TTTS-SSS--SSS-TTT--
-TTSS-SSS--SSS-TTT--
-TTTS-SSS--SSS-TTS--
-TTTS-SSS--SS--TTT--
-TTSS-SSS--SSS-TTT--
-TTTS-SSS--SSS-TTT--
-TTSS-SSS--SSS-TTT--
--SSS-SSS--SSS-TTT--
-TTSS-SSS--SSS-TTT--
-TTSS-SSS--SSS-TTT--
-TTSS-SSS--SSS-TTS--
-TTTS-SSS--SSS-TTT--
-TTSS-SSS--SSS-TTT--
-TTTS-SSS--SS--TTT--
--SSS-SSS--SS--TTT--
-TTSS-SSS--SSS-TTT--
-TTTS-SSS--SSS-TTT--
-TTSS-SSS--SSS-TTT--
-TTSS-SSS--SSS-TTT--
-TTSS-SSS--SS--TTS--
-TTSS-SSS--SSS-TTT--
-TTSS-SSS--SS--TTT--
-TTSS-SSS--SSS-TTT--
-TTSS-SSS--SS--TTT--
-TTSS-SSS--SS--TTT--
-TTSS-SSS--SSS-TTT--
-TTTS-SSS--SSS-TTT--
-TTSS-SSS--SSS-TTT--
-TTSS-SSS--SSS-TTT--
-TTSS-SSS--SSS-TTT--
--SSS-SSS--SSS-TTT--
-TTSS-SSS--SS--TTT--
-TTTS-SSS--SSS-TTT--
-TTTS-SSS--SSS-TTT--
-TTSS-SSS--SS--TTT--
-TTTS-SSSS-SSS-TTT--
-TTSS-SSS--SSS-TTT--
-TTTS-SSS--SSS-TTT--
-TTSS-SSS--SSS-TTT--
-TTSS-SSS--SS--TTT--
-TTSS-SSS--SSS-TTT--
-TTSS-SSS--SSS-TTT--
-TTSS-SSS--SSS-TTT--
-TTSS-SSS--SS--TTT--
-TTSS-SSS--SSS-TTT--
-TTSS-SSS--SS--TTT--
-TTSS-SSS--SSS-TTS--
-TTSS-SSS--SSS-TTS--
-TTSS-SSS--SSS-TTT--
-TTSS-SSS--SSS-TTT--
-TTSS-SSS--SSS-SSTT-
-TTSS-SSS--SS--TTT--
-TTSS-SSS--SS--TTT--
-TTSS-SSS--SSS-TTT--
-TTSS-SSS--SSS-TTS--
-TTSS-SSS--SSS-TTT--
-TTSS-SSS--SS--TTT--
-TTSS-SSS--SSS-TTT--
-TTSS-SSS--SSS-TTS--
-TTSS-SSS--SSS-TTTT-
-TTSS-SSS--SSS-TTT--
-TTSS-SSS--SSS-TTS--
-TTSS-SSS--SS--TTT--
-TTSS-SSS--SS--TTT--
-TTSS-SSS--SSS-TTT--
-TTSS-SSS--SSS-TTT--
-TTSS-SSS--SSS-TTT--
-TTSS-SSS--SS--TTT--
-TTSS-SSS--SSS-TTT--
-TTSS-SSS--SSS-TTS--
-TTSS-SSS--SSS-TTS--
-TTSS-SSS--SSS-TTT--
-TTSS-SSS--SSS-TTS--
-TTSS-SSS--SSS-TTT--
-TTSS-SSS--SSS-TTT--
-TTSS-SSS--SSS-TTS--
-TTSS-SSS--SS--TTT--
-TTSS-SSS--SSS-TTS--
-TTSS-SSS--SS--TTS--
-TTSS-SSS--SS--TTT--
-TTSS-SSS--SS--TTT--
-TTSS-SSS--SS--TTT--
-TTSS-SSS--SS--TTS--
-TTSS-SSS--SS--TTS--
-TTSS-SSS--SS--TTS--
-TTSS-SSS--SS--TTT--
-TTSS-SSS--SS--TTT--
-TTS--SSS--SSS-TTS--
-TTSS-SSS--SSS-TTT--
-TTSS-SSS--SS--TTS--
-TTSS-SSS--SS--TTT--
-TTSS-SSS--SS--TTT--
-TTSS-SSS--SSS-TTT--
-TTSS-SSS--SSS-TTT--
-TTSS-SSS--SS--TTS--
-TTSS-SSS--SSS-TTT--
-TTSS-SSS--SSS-TTS--
-TTSS-SSS--SS--TTT--
-TTSS-SSS--SS--TTT--
-TTSS-SSS--SS--TTT--
-TTTS-SSS--SS--TTT--
-TTSS-SSS--SS--TTT--
-TTSS-SSS--SSS-TTT--
-TTSS-SSS--SSS-TTT--
-TTSS-SSS--SSS-TTS--
-TTSS-SSS--SSS-TTT--
-TTSS-SSS--SSS-TTS--
-TTSS-SSS--SSS-SSTT-
-TTSS-SSS--SSS-TTTT-
-TTSS-SSS--SSS-SSS--
-TTSS-SSS--SS--SSS--
-TTSS-SSS--SSS-SSTT-
-TTSS-SSS--SS--SSTT-
-TTSS-SSSS-SS--SSS--
-TTSS-SSS--SSS-SSTT-
-TT-S-SSS--SSS-SSS--
-TTSS-SSS--SS--TTTT-
-TTSS-SSS--SSS-TTS--
-TTSS-SSS--SSS-TTS--
-TTSS-SSSS-SS--TTTT-
-TTSS-SSS--SSS-TTT--
-TTSS-SSS--SS--SSS--
-TTSS-SSS--SS--SSS--
-TTSS-SSS--SSS-SSS--
-TTSS-SSS--SSS-SSS--
-TTTS-SSS--SSS-SSS--
-TTSS-SSS--SSS-SSS--
-TTSS-SSS--SSS-SSTT-
-TTSS-SSS--SSS-TTS--
-TTSS-SSS--SS--TTS--
-TTSS-SSS--SSS-TTTT-
-TTSS-SSS--SS--SSTT-
-TTSS-SSS--SS--TTTT-
-TTSS-SSS--SSS-TTTT-
-TTSS-SSS--SSS-SSS--
-TTSS-SSSS-SS--SSS--
-TTSS-SSS--SS--SSS--
-TTSS-SSS--SSS-TTT--
-TTSS-SSS--SSS-SSTT-
-TTSS-SSS--SSS-TTS--
-TTSS-SSS--SS--SSTT-
-TTSS-SSS--SS--SSTT-
-TTSS-SSS--SS--SSS--
-TTSS-SSS--SS--TTS--
-TTSS-SSS--SSS-SSTT-
-TTSS-SSS--SS--SSTT-
-TTSS-SSS--SS--SSTT-
-TTSS-SSS--SSS-SSS--
-TT---SSS--SS--SSS--
-TTSS-SSS--SSS-TTS--
-TTSS-SSS--SSS-TTTT-
-TTSS-SSS--SS--SSS--
-TTSS-SSS--SS--SSS--
-TTSS-SSS--SSS-SSS--
-TTSS-SSS--SS--SSS--
-TTSS-SSS--SS--SSS--
-TTSS-SSS--SS--SSTT-
-TTSSSSSS--SSS-TTS--
-TTSS-SSS--SSS-SSS--
-TTSS-SSS--SS--SSS--
-TTSS-SSS--SSS-SSS--
-TTSS-SSS--SS--SSS--
-TTSS-SSS--SSS-SSS--
-TTSS-SSS--SS--SSS--
-TTSS-SSS--SSS-TTTT-
-TTSS-SSS--SSS-TTS--
-TTSS-SSS--SSS-SSTT-
-TTSS-SSS--SSS-SSS--
-TTSS-SSS--SSS-SSS--
-TTSS-SSS--SS--SSS--
-TTSSSSSS--SS--SSS--
-TTSS-SSS--SS--SSS--
-TTSS-SSS--SS--SSS--
-TTSS-SSS--SS--SSS--
-TTSS-SSS--SSS-SSS--
-TTSS-SSS--SSS-SSS--
-TTSS-SSS--SSS-TTTT-
-TTSS-SSS--SSS-TTS--
-TTSS-SSS--SSS-SSS--
-TTSS-SSS--SSS-TTT--
-TTSS-SSS--SSS-TTT--
-TTTS-SSS--SSS-TTT--
-TTSS-SSS--SSS-TTTT-
-TTSS-SSS--SSS-TTS--
-TTSS-SSS--SSS-SSS--
-TTSS-SSS--SS--SSS--
-TTSS-SSS--SSS-SSS--
-TTSS-SSS--SSS-SSS--
-TTSS-SSS--SSS-SSS--
-TTSS-SSS--SSS-SS---
--SSS-SSS--SS--SSS--
-TTSS-SSS--SS--SSS--
--SSS-SSS--SS--SSS--
-TTSS-SSS--SSS-SSS--
-TTSS-SSS--SS--TTS--
-TTSS-SSS--SSS-TTS--
-TTSS-SSS--SSS-TTS--
-TTSS-SSS--SS--SSS--
-TTSS-SSS--SS--SSS--
-TTSS-SSS--SS--SSS--
-TTSS-SSS--SS--SSS--
-TTSS-SSS--SS--TTT--
-TTSS-SSSS-SSS-TTT--
-TTSS-SSS--SSS-TTT--
-TTSS-SSS--SSS-TTT--
-TTSS-SSS--SS--TTT--
-TTSS-SSS--SSS-TTT--
-TTSS-SSS--SS--TTT--
-TTSS-SSS--SSS-TTT--
-TTSS-SSS--SSS-TTT--
-TTSS-SSS--SSS-TTT--
-TTSS-SSS--SS--TTT--
-TTSS-SSS--SSS-TTT--
-TTSS-SSS--SSS-TTS--
-TTSS-SSS--SS--SS---
-TTSS-SSS--SS--SSS--
-TTSS-SSS--SS--TTT--
-TTSS-SSS--SS--TT---
-TTSS-SSS--SS--SS---
-TTSS-SSS--SS--SS---
-TTSS-SSS--SS--S-S--
-TTS--SSS--SS--S----
-TTSS-SSS--SS--S----
-TTSS-SSS--SSS-SS---
-TTSS-SSS--SS--SS---
-TTSS-SSS--SS--SSS--
-TTSS-SSS--SS--SS---
-TTSS-SSS--SS--SSS--
-TTSS-SSS--SS--SSS--
-TTSS-SSS--SSS-SS---
-TTSS-SSS--SSS-SS---
-TTSS-SSS--SS--SS---
-TTSS-SSS--SS--SS---
-TTSS-SSS--SS--STT--
-TTSS-SSS--SSS-SS---
-TTSS-SSS--SS--SS---
-TTSS-SSS--SS--SS---
-TTSS-SSS--SSS-SS---
-TTSS-SSS--SSS-SS---
-TTSS-SSS--SSS-SS---
-TTSS-SSS--SS--SS---
-TTSS-SSS--SS--TT---
-TTSS-SSS--SS--TT---
-TTSS-SSS--SS--TT---
-TTSS-SSS--SSS-TT---
-TTSS-SSS--SS--TT---
-TTSS-SSS--SSS-TT---
-TTTS-SSS--SSS-TT---
-TTSS-SSS--SS--TT---
-TTSS-SSS--SSS-SS---
-TTSS-SSS--SSS-SS---
-TTSS-SSS--SSS-SS---
-TTTS-SSS--SSS-SS---
-TTSS-SSS--SSS-SS---
-TTSS-SSS--SS--TTS--
-TTSS-SSS--SS--SS---
-TTSS-SSS--SSS-SS---
-TTSS-SSS--SSS-TT---
-TTTS-SSS--SS--TT---
-TTSS-SSS--SSS-TT---
-TTSS-SSS--SS--TT---
-TTSS-SSS--SS--TT---
-TTSS-SSS--SSS-TTS--
-TTSS-SSS--SS--TTS--
-TTSS-SSS--SSS-TTS--
-TTTS-SSS--SSS-TTS--
-TTSS-SSS--SSS-TTS--
-TTSS-SSS--SS--TT---
-TTSS-SSS--SS--TTS--
-TTSS-SSS--SSS-SSS--
-TTSS-SSS--SSS-SSS--
-TTSS-SSS--SS--TTS--
-TTSS-SSS--SS--TT---
-TTSS-SSS--SSS-TTS--
-TTSS-SSS--SS--TT---
-TTSS-SSS--SSS-TTS--
-TTSS-SSS--SSS-TT---
-TTSS-SSS--SSS-TT---
-TTSS-SSS--SSS-TT---
-TTSS-SSS--SSS-TT---
-TTSS-SSS--SSS-TT---
-TTSS-SSS--SSS-TTS--
-TTSS-SSS--SSS-TTS--
-TTSSSSSS--SSS-TTS--
-TTSS-SSS--SSS-TTS--
-TTSS-SSS--SSS-SSS--
-TTSS-SSS--SSS-TTS--
-TTSS-SSS--SSS-TTS--
-TTSS-SSS--SSS-TTS--
-TTSS-SSS--SSS-TTS--
-TTSS-SSS--SSS-TTS--
-TTSS-SSS--SSS-TTS--
-TTSS-SSS--SSS-SSS--
-TTTS-SSS--SSS-SSS--
-TTSS-SSS--SSS-SSS--
-TTSS-SSS--SSS-SS---
-TTSS-SSS--SSS-SS---
-TTSS-SSS--SSS-SS---
-TTSS-SSS--SSS-SSS--
-TTSS-SSS--SSS-SS---
-TTSS-SSS--SS--SSS--
-TTSS-SSS--SSS-SSS--
-TTSS-SSS--SSS-TT---
-TTS--SSS--SS--SS---
-TTSS-SSS--SSS-TT---
-TTSS-SSS--SSS-TTS--
-TTSS-SSS--SSS-SSS--
-TTSS-SSS--SS--SS---
-TTSS-SSS--SS--TTS--
-TTTT-SSS--SS--TTS--
--SSS-SSS--SSS-SSS--
--S-S-SSS--SSS-TT---
---SS-SSS--SSS-TTS--
--SSS-SSS--SSS-TTS--
---SS-SSS--SS--TTS--
--SSS-SSS--SSS-TTS--
-TTTT-SSS--SS--TTS--
-TTSS-SSS--SS--TTS--
--TTS-SSS--SSS-TTS--
-TTSS-SSS--SSS-TTS--
-TTSS-SSS--SSS-SSS--
-TTSS-SSS--SSS-TTS--
-TTSS-SSS--SSS-TTS--
-TTSS-SSS--SSS-TTS--
-TTSS-SSS--SS--TTS--
-TTSS-SSS--SSS-TTS--
-TTSS-SSS--SSS-TTS--
-TTSS-SSS--SSS-TTS--
-TTSS-SSS--SSS-TTS--
-TTSS-SSS--SSS-TTS--
-TTSS-SSS--SSS-TTS--
-TTSS-SSS--SSS-TTS--
-TTSS-SSS--SSS-TTS--
-TTSS-SSS--SSS-TTS--
-TTSS-SSS--SSS-TTS--
-TTSS-SSS--SS--TTS--
-TTSS-SSS--SSS-TTS--
-TTSS-SSS--SS--SSS--
-TTSS-SSS--SSS-SSS--
-TTSS-SSS--SSS-TTS--
-TTSS-SSS--SSS-TTS--
-TTSS-SSS--SSS-TTS--
-TTSS-SSS--SS--TTS--
-TTSS-SSS--SS--TTS--
-TTS--SSS--SSS-TTS--
-TTSS-SSS--SS--TTS--
-TTSS-SSS--SSS-TTS--
-TTSS-SSS--SSS-TTS--
-TTSS-SSS--SSGGGGS--
-TTSS-SSS--SSS-TTS--
-TTSS-SSS--SSS-TTS--
-TTSS-SSS--SSS-TTS--
-TTSS-SSS--SSS-TTS--
-TTSS-SSS--SSS-TTS--
-TTSS-SSS--SS--SSS--
-TTSS-SSS--SSS-SSS--
-TTSS-SSS--SSS-TTS--
-TTSS-SSS--SSS-TTS--
-TTSS-SSS--SSS-TTS--
-TTSS-SSS--SSS-TTS--
-TTTS-SSS--SSS-TTS--
-TTSS-SSS--SS--SSS--
-TTSS-SSS--SS--SSS--
-TTSS-SSS--SS--SSS--
-TTTS-SSS--SSS-SSS--
-TTTS-SSSS-SSS-TTS--
-TTSS-SSSS-SSS-TTS--
-TTSS-SSS--SS--SSS--
-TTSS-SSS--SSS-SSS--
-TTSS-SSS--SSS-TTS--
-TTSS-SSS--SS--TTS--
-TTSS-SSS--SSS-TTS--
-TTSS-SSS--SSS-TTS--
-TTSS-SSS--SSS-TTS--
-TTSS-SSS--SSS-TTS--
-TTSS-SSS--SSS-TTS--
-TTSS-SSS--SSS-SSS--
-TTSS-SSS--SS--TTS--
-TTTS-SSS--SSS-SS---
-TTSS-SSS--SSS-TT---
-TTSS-SSS--SS--SS---
-TTSS-SSS--SSS-SS---
-TTSS-SSS--SSS-TTS--
-TTSS-SSS--SS--TTS--
-TTSS-SSS--SS--TTS--
--SSS-SSS--SSS-TT---
-TTSS-SSS--SSS-TTS--
-TTSS-SSS--SSS-TTS--
-TTSS-SSS--SS--TTS--
-TTSS-SSS--SSS-TT---
-TTSS-SSS--SSS-TT---
-TTSS-SSS--SS--TTS--
-TTSS-SSS--SSS-TT---
-TTTS-SSS--SSS-TTS--
-TTSS-SSS--SS--TTS--
-TTSS-SSS--SS--TTS--
-TTSS-SSS--SSS-TTS--
-TTSS-SSS--SSS-TTS--
-TTSS-SSS--SSS-TTS--
-TTSS-SSS--SSS-TTS--
-TTSSSSSS--SSS-TTS--
-TTSS-SSS--SS--TTS--
-TTSS-SSS--SSS-TTS--
-TTSS-SSS--SSS-TTS--
-TTSS-SSS--SS--TTS--
-TTSS-TTS--SSS-TTS--
-TTSS-SSSS-SSS-TTS--
-TTSS-SSS--SS-GGGS--
-TTSS-SSSS-SSSGGG---
-TTSS-SSS--SSSGGG---
-TTSS-SSSS-SS-TTS---
-TTSS-SSS--SS-GGGS--
-TTSS-SSS--SSS-TT---
-TTTS-SSSS-SSS-TT---
-TTTS-SSS--SS-GGG---
-TTSS-SSS--SSS-TTS--
-TTSS-SSSS-SSS-TT---
-TTSS-SSS--SSS-TT---
-TTSS-SSS--SSS-TT---
-TTSS-SSS--SSS-TT---
-TTSS-SSS--SSS-TT---
-TTSS-SSS--SSS-TT---
-TTSS-SSS--SSS-SS---
-TTSS-SSS--SSS-SS---
-TTSS-SSS--SSS-SS---
-TTSS-SSS--SSS-SS---
-TTSS-SSS--SSS-TTS--
-TTSS-SSS--SSS-TTS--
-TTSS-SSS--SSS-SS---
-TTSS-SSS--SSS-TTS--
-TTSS-SSS--SSS-TTS--
-TTSS-SSS--SSS-TT---
-TTSS-SSS--SSS-TT---
-TTSS-SSS--SSS-SS---
-TTSS-SSS--SSS-SS---
-TTSS-SSS--SSS-TTS--
-TTSS-SSS--SSS-TTS--
-TTSS-TTSS-SSS--SS--
-TTSS-SSS--SSS-SSS--
-TTTS-SSS--SS--TTS--
-TTSS-SSS--SSS-TTS--
-TTTS-SSS--SSS-TTS--
-TTSS-SSS--SSS-TTS--
-TTSS-SSS--SSS-SS---
-TTSS-SSS--SSS-SS---
-TTTS-SSS--SSS-TT---
-TTSS-SSS--SSS-TT---
-TTSS-SSS--SSS-TT---
-TTSS-SSS--SSS-TT---
-TTSS-SSS--SSS-TT---
-TTTS-SSS--SSS-TT---
-TTTS-SSSS-SS--TT---
-TTSS-SSS--SS--TT---
-TTTS-SSS--SSS-TT---
-TTTS-SSS--SSS-TT---
-TTTS-SSS--SS--TT---
-TTTS-SSS--SSS-TT---
-TTTS-SSS--SSS-TT---
-TTSS-SSS--SSS-TT---
-TTSS-SSS--SSS-TT---
-TTSS-SSS--SSS-TTS--
-TTSS-SSSS-SSS-TTS--
-TTSS-SSSS-SSS-TTS--
-TTSS-SSS--SSS-TTS--
-TTSS-SSS--SSS-TTS--
-TTSS-SSS--SS--TTS--
-TTSS-SSS--SSS-TTS--
-TTSS-SSS--SSS-TT---
-TTSS-SSS--SSS-TT---
-TTSS-SSS--SSS-TT---
-TTSS-SSS--SSS-TT---
-TTSS-SSS--SSS-TT---
-TTSS-SSS--SSS-TT---
-TTSS-SSS--SSS-TT---
-TTSS-SSS--SSS-TT---
-TTSS-SSS--SSS--S---
-TTSS-SSS--SSS-SS---
-TTTS-SSS--SSS-TTS--
-TTSS-SSS--SS--TT---
-TTSS-SSS--SSS-TT---
-TTSS-SSS--SSS-TT---
-TTTS-SSS--SS--TT---
-TTSS-SSSS-SSS-SS---
-TTTS-SSS--SSS-TT---
-TTSS-SSS--SSS-TT---
-TTSS-SSS--SS--TT---
-TTTS-SSS--SSS-TT---
-TTSS-SSS--SSS-TT---
-TTTS-SSS--SS---SS--
-TTSS-SSS--SS--TT---
-TTSS-SSS--SS--TTS--
-TTSS-SSS--SSS-TT---
--SSS-SSS--SSS-TTS--
--SSS-SSS--SSS-TTS--
-TTSS-TTS--SSS-SSS--
-TTSS-SSS--SS--SSS--
-TTTS-SSS--SSS-SSS--
--STT-SSSS-SS--SSS--
-TTSS-SSS--SSS-S-S--
-TTSS-SSS--SSS-TTS--
-TTSS-SSS--SSS-TTS--
-TTSS-SSS--SSS-TTT--
-TTSS-SSS--SSS-TTS--
-TTSSSSSS--SSS-TTT--
-TTTS-SSS--SSS-STT--
-TTTS-SSS--SSS-TTS--
-TTTT-SSSS-SSS-TTS--
-TTTS-SSS--SSS-SSTT-
-TTSS-SSSS-SSS-TTTT-
-TTSS-SSS--SSS-SSTT-
-TTSS-SSSS-SSS-TTT--
-TTTS-SSS--SSS-TTT--
-TT-S-SSS--SSS-TTS--
-TTSS-SSS--SSS-TTS--
-TTSS-SSSS-SSS-TTS--
-TTSS-SSS--SSS-TTS--
-TTSS-SSS--SSS-S-S--
-TTSSSSSSS-SSS-TTS--
-TTTS-SSS--SS--TTS--
-TTSS-SSS--SSS-TTS--
-TTSS-SSS--SS--TTS--
-TTTS-SSSS-SSS-SSS--
-TTSS-SSS--SSS-TTT--
-TTSS-SSS--SSS-TTTT-
-TTSS-SSS--SSS-TTTT-
-TTSS-SSS--SSS-TTTT-
-TTSS-SSS--SSS-TTTT-
-TTSS-SSS--SS--TTT--
-TTSS-SSS--SSS-TTS--
-TTSS-SSS--SS--TTTT-
-TTSS-SSS--SSS-TTS--
-TTSS-SSS--SSS-TTS--
-TTTS-SSS--SSS-TTS--
-TTTS-SSS--SSS-TTS--
-TTSS-SSSS-SS--TTS--
-TTSS-SSSS-SSS-TTTT-
-TTSS-SSS--SSS-TTS--
-TTSS-SSS--SSS-TTTT-
-TTSS-SSS--SSS-TTTT-
-TTSS-SSSS-SS--TTTT-
-TTTS-SSS--SSS-TTTT-
-TTTS-SSS--SSS-TTTT-
-TTTSSSSS--SS--TTTT-
-TTSS-SSS--SSS-TTTT-
-TTSS-SSS--SSS-S-TT-
-TTSS-SSS--SSS-TTTT-
-TTSS-SSS--SSS-TTTT-
-TTSS-SSS--SSS-TTTT-
-TTTS-SSS--SSS-TTTT-
-TTSS-SSS--SSS-TTS--
-TTSS-SSS--SSS-TTTT-
-TTSS-SSS--SS--TTTT-
-TTTS-SSS--SSS-TTTT-
-TTSS-SSS--SSS-SSTT-
-TTTS-SSS--SSS-TT---
-TTTS-SSS--SSS-TTS--
-TTSS-SSS--SSS-TTTT-
-TTSS-SSS--SSS-TTS--
-TTSS-SSS--SS--TTTT-
-TTSS-SSS--SSS-S-TT-
-TTSSSSSS--SSS-TTTT-
-TTSS-SSS--SSS-TTS--
-TTSS-SSS--SS--TTTT-
-TTSSSSSS--SSS-TTTT-
-TTSS-SSS--SS--TTTT-
-TTTS-SSS--SS--TTTT-
-TTSS-SSS--SS--TT---
-TTSS-SSS--SS--TT---
-TTSS-SSS--SSS-TTTT-
-TTSS-SSS--SS--TTTT-
-TTSS-SSS--SS--TTTT-
-TTSS-SSSS-SS--TTTT-
--STT-SSS--SSS-TTTT-
--SSS-SSS--SSS-SSTT-
-TTTS-SSSS-SS--TTTT-
-TTSS-SSS--SSS-TTS--
-TTSS-SSS--SSS-SSTT-
-TTTS-SSS--SSS-TTS--
-TTSS-SSS--SS--TTS--
-TTSS-SSS--SSS-TTS--
-TTSS-SSS--SSS-TTTT-
-TTTS-SSS--SSS-SSTT-
-TTSS-SSS--SSS-SSTT-
-TTSS-SSS--SSS-SSTT-
-TTTS-SSS--SSS-TTTT-
-TTSS-SSS--SSS-SSTT-
-TTSS-SSS--SSS-TTTT-
-TTSS-SSS--SSS-SSTT-
--SSS-SSS--SS--TTTT-
-TTSS-SSS--SSS-TTTT-
-TTSS-SSS--SSS-SSTT-
-TTSS-SSS--SS--SSTT-
-TTTS-SSS--SSS-TTTT-
-TTSS-SSS--SSS-TTS--
-TTSS-SSS--SSS-TTTT-
-TTSS-SSS--SSS-TTTT-
-TTTS-SSS--SSS-TTTT-
-TTSS-SSS--SS--TTTT-
-TTSS-SSS--SSS-TTS--
-TTSS-SSS--SSS-TTTT-
-TTTS-SSS--SSS-TTTT-
-TTTS-SSS--SSS-TTTT-
-TTSS-SSS--SSS-TTTT-
-TTSS-SSS--SSS-TT---
-TTSS-SSS--SSS-TTTT-
-TTTS-SSS--SS--TTTT-
-TTSS-SSS--SSS-TTTT-
-TTSS-SSS--SSS-TTTT-
-TTSS-SSS--SSS-TTTT-
-TTSS-SSS--SSS-TTTT-
-TTTS-SSS--SSS-SSTT-
-TTTS-SSS--SSS-TTTT-
-TTSS-SSS--SSS-TTTT-
-TTSS-SSS--SSS-TTS--
-TTSS-SSS--SSS-SSTT-
-TTTS-SSS--SSS-SSTT-
-TTTSSSSS--SSS-TTTT-
-TTTS-SSSS-SSS-SSTT-
-TTSS-SSSS-SSS-SSTT-
-TTTS-SSS--SSS-TTTT-
-TTTS-SSS--SSS-TTTT-
-TTTS-SSS--SS--TTTT-
-TTSS-SSS--SSS-TTTT-
-TTTS-SSS--SS--TTTT-
-TTTTTSSS--SS--TTTT-
-TTSS-SSS--SS--TTTT-
-TTTS-SSSS-SS--TTTT-
-TTSS-SSS--SS--TTTT-
-TTSS-SSS--SS--TTTT-
-TTSSSSSS--SS--TTTT-
-TTSS-SSS--SS--TTTT-
-TTSS-SSS--SS--S-TT-
-TTTS-SSS--SS--TTTT-
-TTTS-SSS--SS--TTTT-
-TTTS-SSS--SS--S-TT-
-TTTS-SSS--SSS-S-TT-
-TTSS-SSS--SS--TTTT-
-TTSS-SSS--SSS-S-TT-
-TTSS-SSS--SSS-TTTT-
-TTSS-SSS--SSS---TT-
-TTTS-SSS--SS--S-TT-
-TTSS-SSS--SSS-S-TT-
-TTTS-SSS--SSS-S-TT-
-TTSS-SSS--SS--S-TT-
-TTSS-SSS--SSS-S-TT-
-TTTS-SSS--SSS-S-TT-
-TTTS-SSS--SSS-S-TT-
-TTTS-SSS--SS--TTTT-
-TTSS-SSS--SSS-S-TT-
-TTSS-SSS--SSS-S-TT-
-TTSS-SSS--SS--S-TT-
-TTTS-SSS--SS--S-TT-
-TTTTTSSS--SSS-S-TT-
-TTSS-SSS--SS--S-TT-
-TTTS-SSS--SS--S-TT-
-TTTS-SSS--SS--S-TT-
-TTSS-SSS--SSS-S----
-TTSS-SSS--SSS-S-TT-
-TTTSSSSS--SSS-S----
-TTTS-SSS--SSS-S-TT-
-TTTSSSSS--SS--S-TT-
-TTSS-SSS--SSS-S----
-TTSS-SSS--SS--S-S--
-TTSS-SSS--SSS-S-S--
-TTSS-SSS--SSS-S-S--
-TTTS-SSS--SSS-S-S--
-TTSS-SSS--SSS-S-S--
-TTSSSSSS--SSS-S----
-TTSSSSSSS-SSS-S----
-TTSSSSSS--SSS-S----
-TTSS-SSS--SSS-S----
--SS--SSS--SS--S----
--SSSSSSS--SSS-S----
--S---SSS--SS--S----
--SS--SSS--SSS-S----
-TTSS-SSS--SSS-S----
-TTS--SSS--SS--S-S--
-TTSS-SSS--SSS-SS---
-TT---SSS--SSS-S----
-TTS--SSS--SS--S----
-TTS--SSS--SSS-S----
-TT-S-SSS--SSS-S----
-TT---SSS--SSS-S-S--
-TT-SSSSS--SSS-S-S--
-TTS--SSS--SSS-S-S--
-TTS-SSSS--SSS-S-S--
-TT---SSS--SS--S-S--
-TTS--SSS--SS--S----
-TT--SSSS--SSS-S-S--
--S--SSSS--SSS-S-S--
--S---SSS--SSS-S-S--
--S--SSSS--SSS-S-S--
--SSS-SSS--SSS-S-S--
--S---SSS--SSS-S-S--
--S---SSS--SSS-S-S--
--SS--SSS--SS--S-S--
-TTSS-SSS--SSS-S----
-TTSS-SS---SS--S----
-TTSS-SSS--SSS-S-S--
-TTS--SSS--SSS-S-S--
-TTS--SS---SSS-S-S--
-TTSS-SSS--SSS-S-S--
-GGG--SSS--SS--S-S--
-TTS--SSS--SSS-S-S--
-TT---SSS--SSS-S-S--
--S-S-SSS--SS--S-S--
-TTS--SSS--SSS-S----
-TTSSSSSS--SSS-S-S--
--SSS-SSS--SSS-S----
--SS--SS---SSS-S-S--
-GGGS-SSS--SS--S-S--
--SS--SSS--SS--S-S--
-TT---SSS--SS--S-S--
-TTS--SSS--SSS-S-S--
-TTS--SSS--SSS-S-S--
-TTSS-SSS--SSS-S-S--
-TTS--SSS--SS--S----
-TTS--SSS--SS--S----
-TTSS-SSS--SSS-S-S--
-GGGSSSSS--SSS-S----
-TTS-SSSS--SSS-S----
--SS-SSSS--SSS-S----
-TTSSSSSS--SSS-S----
-TTSS-SSSS-SSS-S----
-TTS--SSS--SS--S----
-TTSS-SSS--SSS-S----
-TTS--SSS--SSS-S----
-TTS--SSS--SSS-S----
-TTSS-SSSS-SSS-S----
-GGGS-SSS--SSS-S-S--
-GGGS-SSS--SSS-S----
-GGGS-SSS--SSS-S-S--
-GGGS-SSS--SSS-S----
-TTS--SSS--SSS-S-S--
-GGGS-SSS--SSS-S-S--
-TTTTTSSS--SSS-S-S--
-GGGTTSSS--SSS-S----
-TTTTTSSSS-SSS-S-S--
-TTTS-SSSS-SS--S----
-TTTTSSSS--SSS-S-S--
-TTTTSSSS--SSS-S-S--
-TTGGGSSSS-SSS-S-S--
-TTGGGSSS--SS--S-S--
-TTGGGSSS--SSS-S-S--
-TTGGGSSSS-SSS-S-S--
-TTGGGSSS--SS--S-S--
-TTGGGSSSS-SSS-S-S--
-TTGGGSSS--SS--S-S--
-TTTTSSSS--SS--SSS--
-TTGGGSSSS-SSS-S-S--
-TTGGGSSS--SS--S-S--
-TTTTSSSS--SS--S-S--
-TTGGGSSSS-SS--S-S--
-TTTT-SSS--SS--S-S--
-TTGGGSSS--SSS-S-S--
-TTTTSSSS--SSS-S-S--
-TTGGGSSS--SS--S-S--
-TTTT-SSS--SSS-S-S--
-TTGGGSSS--SS--S-S--
-TTGGGSSS--SSS-S-S--
-TTGGGSSS--SSS-S-S--
-TTGGGSSS--SS--S-S--
-TTGGGSSS--SS--S-S--
-TTTTTSSS--SS--S-S--
-TTGGGSSS--SSS-S-S--
-TTGGGSSS--SS--S-S--
-TTGGGSSSS-SSS-S-S--
-TTGGGSSSS-SSS-S-S--
-TTGGGSSS--SSS-S-S--
-TTGGGSSS--SS--S-S--
-TTTT-SSS--SSS-S-S--
-TTGGGSSS--SS--S----
-TTGGGSSS--SSS-S-S--
-TGGG-SSSS-SS--SSS--
-TTGGGSSS--SSS-S-S--
-TTTT-SSS--SSS-S-S--
-TTTT-SSS--SSS-S-S--
-TTGGGSSS--SSS-S-S--
-TTGGGSSS--SSS-S----
-TTGGGSSS--SSS-S-S--
-TTTT-SSS--SS--S-S--
-TTTT-SSS--SSS-S-S--
-TTTT-SSS--SS--S-S--
-TTGGGSSS--SSS-SS---
-TTGGGSSS--SS--SSS--
-TTGGGSSS--SSS-S-S--
-TTGGGSSSS-SSS-S-S--
-TTGGGSSS--SSS-S-S--
-TTTTTSSSS-SSS-S-S--
-TTGGGSSS--SS--S-S--
-TTGGGSSS--SSS-S-S--
-TTGGGSSS--SS--S----
-TTTT-SSS--SSS-S----
-TTGGGSSS--SSS-S-S--
-TTGGGSSS--SSS-S-S--
-TTGGGSSS--SSS-S-S--
-TTTT-SSS--SS--SSS--
-TTTT-SSS--SS--S-S--
-TTTT-SSS--SS--S-S--
-TTTT-SSS--SSS-SSS--
-TTGGGSSS--SSS-S-S--
-TTTT-SSS--SSS-S-S--
-TTGGGSSS--SSS-S-S--
-TTGGGSSS--SS--S-S--
-TTTT-SSS--SS--S-S--
-TTGGGSSS--SS--S-S--
-TTTT-SSS--SS--S-S--
-TTGGGSSS--SS--S-S--
-TTGGGSSS--SS--S----
-TTGGGSSS--SS--SSS--
-TTGGGSSS--SSS-S-S--
-TTTT-SSS--SSS-S-S--
-TTTT-SSS--SS--S-S--
-TTGGGSSS--SS--SSS--
-TTGGGSSS--SSS-S-S--
-TTGGGSSS--SS--S-S--
-TTTT-SSS--SS--S-S--
-TTTT-SSS--SSS-S-TT-
-TTTTTSSS--SSS-S-TT-
-TTGGGSSS--SSS-S----
-TTTT-SSS--SSS-S-S--
-TTTTTSSS--SS--S-S--
-TTTS-SSS--SSS-S----
-TTGGGSSS--SSS-S----
-TTTT-SSS--SSS-S----
-TTTT-SSS--SSS-S----
-TTGGGSSS--SSS-S----
-TTGGGSSS--SS--S-S--
--STT-SSS--SSS-S-S--
-TTTT-SSS--SS--S-S--
--STT-SSS--SSS-S-S--
--STT-SSS--SSS-S-S--
--SGGGSSS--SS--S-S--
--STT-SSS--SSS-S-S--
--SGGGSSS--SSS-S-S--
--SGGGSSS--SSS-S-S--
--TTT-SSS--SSS-S-S--
-TTTT-SSS--SSS-S-S--
-TGGG-SSS--SSS-S-S--
--GGG-SSS--SSS-S-S--
-TGGG-SSS--SS--S-S--
--GGG-SSS--SSS-S----
--GGG-SSS--SSS-S-S--
-TTTT-SSS--SSS-S----
-GGGG-SSS--SSS-S-S--
-TTTT-SSS--SSS-S-S--
-GGGG-SSS--SSS-S-S--
-GGGG-SS---SS--S-S--
--GGGTSSS--SSS-S-S--
--GGG-SSS--SSS-S-S--
--GGG-SSS--SSS-S-S--
--GGGGSSS--SSS-S-S--
--GGGTSSS--SSS-S-S--
--GGG-SSS--SSS-S-S--
--GGG-SSS--SSS-S-S--
--TTT-SSS--SSS-S-S--
--GGG-SSSS-SSS-S----
--GGG-SSS--SS--S-S--
--GGG-SSS--SS--S----
--GGG-SSS--SS--S----
--GGG-SSS--SSS-S-S--
--GGG-SSS--SSS-S-S--
--GGG-SSS--SSS-S-S--
--GGG-SSS--SSS-S-S--
--GGG-SSS--SSS-S----
--GGG-SSS--SSS-S----
--GGG-SSS--SSS-S-S--
--GGG-SSS--SSS-S----
--GGG-SSS--SSS-S----
--GGG-SSS--SS--S----
--GGG-SSS--SSS-S----
--GGG-SSS--SS----S--
--GGG-SSS--SSS-S-S--
--GGG-SSS--SSS--SS--
--GGG-SSS--SSS-SSS--
--GGG-SSS--SSS-SSS--
--HHHHSSS--SS--S-S--
--GGG-SSSS-SSS-S-S--
--GGG-SS---SSS-SSS--
--GGGSSSS--SSS---S--
--GGG-SSS--SS--S-S--
--GGG-SSS--SS--S-S--
--GGG-SSS--SSS-S-S--
--GGG-SSS--SSS-SSS--
--GGG-SSS--SSS-S-S--
--GGG-SSS--SSS--SS--
--GGG-SSS--SSS-SSS--
--GGG-SSS--SSS-SSS--
--GGG-SSS--SSS-SSS--
--GGG-SSS--SSS-SSS--
--GGG-SSS--SSS-S-S--
--GGG-SSS--SSS-SSS--
--GGGSSSS--SS--SSS--
--GGG-SSS--SSS-SSS--
--GGGTSSS--SSS-SSS--
--GGG-SSS--SSS-SSS--
--GGG-SSS--SSS-SSS--
--GGG-SSS--SSS-SSS--
--GGG-SSS--SS--SSS--
--GGG-SSS--SS--SSS--
--GGG-SSS--SSS-SSS--
--GGG-SSS--SSS-SSS--
--GGG-SSS--SSS-SSS--
--GGG-SSS--SSS-SSS--
--GGG-SSS--SSS-SSS--
--GGGSSSS--SSS-SSS--
--GGG-SSS--SSS-S-S--
--GGG-SSS--SS--S-S--
--GGGSSSS--SSS-S-S--
--GGG-SSS--SS--SSS--
--GGG-SSS--SS--S-S--
--GGG-SSS--SSS-S----
--GGG-SSS--SS--SS---
--GGG-SSS--SSS-SSS--
--GGG-SSS--SS--SSS--
--GGG-SSS--SS--SSS--
--GGG-SSS--SS--SS---
--STT-SSS--SS--SSS--
--STT-SSS--SS--SS---
--SGGGSSS--SSS-SSS--
--SGGGSSS--SS--SS---
--STT-SSS--SS--SS---
--GGG-SSS--SSS-SS---
--STT-SSS--SSS-SS---
--STT-SSS--SSSTTTT--
--STT-SSS--SSSTTTT--
--GGG-SSS--SS--SS---
--STT-SSS--SSS-SS---
--STT-SSS--SSS-SS---
--GGG-SSS--SS--SS---
--GGG-SSS--SS--SS---
--STT-SSS--SSS-SS---
--GGG-SSS--SSS-SS---
--GGG-SSS--SSS-SS---
--STT-SSSS-SSS-SS---
--GGG-SSS--SSS-SS---
--GGGTSSS--SSS-SS---
--GGGTSSS--SSS-SS---
--GGG-SSS--SSS-SS---
--GGGTSSS--SS--SS---
--GGGGSSS--SS--SS---
--GGGSSSS--SSS-SS---
--GGG-SSS--SS--S----
--GGG-SSS--SS--S----
--GGG-SSS--SSS-SS---
--GGG-SSS--SSS-SS---
--GGG-SSS--SSS-SS---
--GGGSSSS--SSS-SS---
--GGG-SSS--SSS-SS---
--STT-SSS--SSS-SS---
--SGGGSSS--SSS-SS---
--SGGGSSS--SSS-SS---
--STT-SSS--SSS-SS---
--GGGSSSS--SSS-SS---
--GGG-SSS--SSS-SS---
--GGG-SSS--SSS-SS---
--GGG-SSS--SS--S----
--GGGSSSS--SSS-SS---
--GGG-SSS--SS--SS---
--STT-SSS--SSS-SS---
--GGG-SSS--SSS-SS---
--GGG--SS--SSS-SS---
--STTSSSS--SS--SS---
--GGGTSSS--SSS-SS---
--STT-SSS--SSS-SS---
--GGG-SS---SSS-SS---
--SGGGSSS--SS--SS---
--STT-SSS--SSS-SS---
--STT-SSS--SS--S----
--STT-SSS--SS--SS---
--GGGTSSS--SS--SS---
--SGGGSSS--SSS-SS---
--GGG-SSS--SS--SS---
--GGG-SSS--SSS-SS---
--GGG-SSS--SSS-SS---
--GGG-SSS--SSS-SS---
--GGGTSSS--SS--SS---
--GGGSSSS--SSS-SS---
--GGGSSSS--SSS-SS---
--GGGSSSS--SSS-SS---
--GGGGSSS--SSS-S----
--GGGSSSS--SS--S----
--GGGSSSS--SS--S----
--GGGTSSS--SSS-S----
--GGGGSSS--SS--S----
--GGG-SSS--SS--SS---
--GGGSSSS--SS--SS---
--GGG-SSS--SS--SS---
--GGGSSSS--SS--SS---
--GGGSSSS--SS--S----
--GGGSSSS--SSS-S----
--GGG-SSS--SSS-S----
--GGGTSSS--SSS-SS---
--GGG-SSS--SSS-SS---
--GGG-SSS--SS--SS---
--GGG-SSS--SS--SS---
--GGGSSSS--SS--SS---
--GGG-SSS--SSS-SS---
--GGG-SSS--SS--SS---
--GGG-SSS--SS--SS---
--GGG-SSS--SS--SS---
--GGG-SSS--SS--SS---
--GGG-SSS--SS--SS---
--GGG-SSS--SS--S----
--GGGSSSS--SSS-SS---
--GGGGSSS--SS--SS---
--GGG-SSS--SS--SS---
--GGG-SSS--SS--S----
--GGG-SSS--SS--SS---
--GGG-SSS--SS--SS---
--GGG-SSS--SSS-SS---
--GGG-SSS--SS--SS---
--GGG-SSS--SSS-SS---
--GGGTSSS--SSS-SS---
--GGGGSSS--SSS-SS---
--GGGSSSS--SSS-SS---
--GGG-SSS--SSS-SS---
--GGG-SSS--SS--SS---
--GGG-SSS--SSS-SS---
--GGG-SSS--SSS-SS---
--GGGGSSS--SS--SS---
--GGG-SSS--SSS-SS---
--GGG-SSS--SS--SS---
--GGGGSSS--SS--SS---
--GGG-SSS--SS--SS---
--GGGGSSS--SS--SS---
--GGG-SSS--SS--SS---
--GGG-SSS--SS--SS---
--GGG-SSS--SSS-SS---
--GGG-SSS--SS--SS---
--GGG-SSS--SS--SS---
--GGG-SSS--SS--SS---
--GGG-SSS--SS--SS---
--GGG-SSS--SSS-SS---
--GGG-SSS--SS--S----
--GGG-SSS--SS--S----
--GGGGSSS--SS--S----
--GGG-SSS--SSS-S----
--GGG-SSS--SS--SS---
--GGG-SSS--SS--S----
--GGGSSSS--SS--S----
--GGGSSSS--SS--SS---
--GGGSSSS--SS--SS---
--GGG-SSS--SS--SS---
--GGG-SSS--SS--SS---
--GGG-SSS--SS--SS---
--GGG-SSS--SS--SS---
--GGG-SSS--SS--S----
--GGG-SSS--SS--S----
--GGG-SSS--SSS-S----
--GGG-SSS--SSS-SS---
--GGG-SSS--SS--S----
--GGGSSSS--SSS-S----
--GGGSSSS--SS-------
--GGG-SSS--SS--SS---
--GGG-SSS--SSS------
--GGG-SSS--SS--S----
--SGGGSSS--SS--SS---
--GGG-SSS--SS--SS---
--GGG-SSS--SSS-SS---
--GGG-SSS--SSS-SS---
--GGG-SSS--SSS-SS---
--GGG-SSS--SSS-SS---
--GGG-SSS--SSS-SS---
--GGG-SSS--SS--SS---
--GGGSSSS--SS--SS---
--GGGSSSS--SSS-SS---
--GGG-SSS--SS--SS---
--GGG-SSS--SS--S----
--GGG-SSS--SSS-S----
--GGG-SSS--SSS-S----
--GGG-SSS--SS--S----
--GGG-SSS--SS--S----
--GGG-SSS--SSS-SS---
--GGG-SSS--SSS-S----
--GGGGSSS--SS--S----
--GGG-SSS--SS--S----
--GGG-SSS--SS--S----
--GGG-SSS--SS--S----
--GGG-SSS--SS--S----
--GGG-SSS--SS--S----
--GGG-SSS--SSS-SS---
--GGG-SSS--SS--SS---
--GGGSSSS--SS--S----
--GGG-SSS--SSS-SS---
--GGGGSSS--SSS-S----
--GGG-SSS--SS--SS---
--GGGSSSS--SS--SS---
--GGGSSSS--SS--SS---
--GGG-SSS--SS--SS---
--GGG-SSS--SSS-SS---
--GGG-SSS--SSS-SS---
--GGG-SSS--SSS-S----
--SGGGSSS--SS--SS---
--GGGGSSS--SSS-SS---
--GGG-SSS--SS--SS---
--GGG-SSS--SS--SS---
--GGGGSSS--SS--SS---
--GGG-SSS--SSS-SS---
--GGG-SSS--SS--SS---
--GGGSSSS--SS--SS---
--GGGSSSS--SSS-SS---
--GGGSSSS--SS--S----
--GGG-SSS--SS--SS---
--GGGSSSS--SS--SS---
--GGG-SSS--SSS-SS---
--GGG-SSS--SS--SS---
--GGG-SSS--SS--SS---
--GGGSSSS--SS--SS---
--GGG-SSS--SSS-SS---
--GGG-SSS--SS--SS---
--GGG-SSS--SS--SS---
--GGG-SSS--SS--SS---
--GGGSSSS--SS--SS---
--GGG-SSS--SS--SS---
--GGGSSSS--SS--SS---
--GGGSSSS--SS--SS---
--GGGSSSS--SS--SS---
--GGG-SSS--SS--SS---
--GGGSSSS--SS--SS---
--GGG-SSS--SS--S----
--GGG-SSS--SS--SS---
--GGG-SSS--SS--SS---
--GGG-SSS--SS--SS---
--STTSSSS--SS--SS---
--GGG-SSS--SSS-SS---
--GGG-SSS--SS--SS---
--GGG-SSS--SSS-SS---
--GGG-SSS--SSS-SS---
--GGG-SSS--SSS-SS---
--GGGSSSS--SS--SS---
--GGG-SSS--SSS-SS---
--GGGSSSS--SS--SS---
--GGG-SSS--SS-TTS---
--GGG-SSS--SS-TTS---
--GGG-SSS--SSS-SSS--
--GGG-SSS--SS--SS---
--GGG-SSS--SSS-SS---
--GGG-SSS--SSS-SSS--
--GGGSSSS--SS---SS--
--GGG-SSS--SS--SS---
--GGG-SSS--SS--SS---
--GGG-SSS--SSS-SS---
--GGG-SSS--SS--SS---
--GGG-SSS--SS---S---
--GGG-SSS--SS--SS---
--GGG-SSS--SS--SS---
--GGG-SSS--SSS-SS---
--GGG-SSS--SS--SS---
--TTT-SSS--SSS-SS---
--GGGSSSS--SS--S----
--GGG-SSS--SSS-S----
--GGGGSSS--SS--SS---
--GGG-SSS--SS--S----
--GGG-SSS--SS--S----
--GGG-SSS--SS--S----
--GGGTSSS--SS--SS---
--GGG-SSS--SSS-SS---
--GGGSSSS--SSS-SS---
--GGG-SSS--SS--SS---
--GGG-SSS--SSS-SS---
--GGG-SSS--SS--SS---
--GGG-SSS--SS--S----
--GGG-SSS--SS--S----
--GGG-SSS--SSS-S----
--GGGGSSS--SS--S----
--GGG-SSS--SSS-S----
--GGGSSSS--SSS-SS---
--GGG-SSS--SSS-SS---
--GGG-SSS--SS---S---
--GGGSSSS--SS--SS---
--GGG-SSS--SS---S---
--GGG-SSS--SSS-SS---
--GGG-SSS--SSS-SS---
--GGGSSSS--SSS--S---
--GGG-SSS--SS---S---
--GGG-SSS--SSS--S---
--GGG-SSS--SS--SS---
--GGG-SSS--SSS-SS---
--GGGSSSS--SSS--S---
--GGG-SSS--SS--SS---
--GGG-SSS--SSS--S---
--GGG-SSS--SSS--S---
--GGG-SSS--SSS-SS---
--GGG-SSS--SSS-SS---
--GGG-SSS--SSS--S---
--GGGSSSS--SS---S---
--GGG-SSS--SSS--S---
--GGG-SSS--SSS------
--GGG-SSS--SSS------
--GGG-SSS--SS-------
--GGG-SSS--SSS------
--GGG-SSS--SSS------
--GGG-SSS--SSS------
--GGG-SSS--SSS------
--GGG-SSS--SSS------
--GGG-SSS--SSS------
--GGGSSSS--SSS------
--GGG-SSS--SS-------
--GGGSSSS--SS-------
--GGG-SSS--SS-------
--GGG-SSS--SS-------
--GGG-SSS--SS-------
--GGG-SSS--SS-------
--GGG-SSS--SS-------
--GGG-SSS--SS-------
--GGG-SSS--SS-------
--GGG-SSS--SS-------
--GGGSSSS--SS-------
--GGG-SSS--SS----S--
--GGG-SSS--SSS---S--
--GGG-SSS--SSS---S--
--GGG-SSS--SSS-TTS--
--GGG-SSS--SSS------
--GGG-SSS--SSS---S--
--GGG-SSS--SSS-TTS--
--GGGSSSS--SSS---S--
--GGG-SSS--SSS---S--
--GGG-SSS--SSS-TT---
--GGG-SSS--SSS-TTS--
--GGG-SSS--SSS-TT---
--GGGSSSS--SSS-TT---
--GGG-SSS--SSS-TT---
--GGG-SSS--SSS-TT---
--GGG-SSS--SSS------
--GGG-SSS--SSS------
--GGG-SSS--SS----S--
--GGG-SSS--SSS-TTS--
--GGG-SSS--SSS---S--
--GGG-SSS--SSS---S--
--GGG-SS---SSS---S--
--GGG-SSS--SSS---S--
--GGG-SSS--SSS---S--
--GGG-SSS--SSS---S--
--GGG-SSS--SSS---S--
--GGG-SSS--SS--TTS--
--GGG-SSS--SSS-TTS--
--GGG-SSS--SSS-TTS--
--GGG-SSS--SSS-TTS--
--GGGSSSS--SSS-TTS--
--GGGSSSS--SSS-TTS--
--GGG-SSS--SSS-TTS--
--GGGSSSS--SSS-TTS--
--TTS-SSS--SSS-TTS--
--GGG-SSS--SSS-TTS--
--GGG-SSS--SSS-TTS--
--GGG-SSS--SSSGGGS--
--TTS-SSS--SSS-TTS--
--GGGSSSS--SSS-TTS--
--TTS-SSS--SSS-TTS--
--GGG-SSS--SSS--SS--
--GGG-SSS--SSS-TTS--
--GGG-SSS--SSS-TTS--
--GGG-SSS--SSS-TTS--
--GGG-SSS--SSS--SS--
--GGG-SSS--SSS--SS--
--GGG-SSS--SSS-TTS--
--GGG-SSS--SSS-TTS--
--GGG-SSS--SSS-TTS--
--GGG-SS---SSS-TTS--
--GGG-SSS--SSS---S--
--GGG-SSS--SSS--SS--
--GGG-SSS--SSS-TTS--
--GGG-SS---SSS-TTS--
--GGG-SSS--SSS-TTS--
--GGG-SSS--SSS-TTS--
--GGG-SS---SSS-TTS--
--GGG-SSS--SSS-TTS--
--GGG-SSS--SSS-TTS--
--GGG-SSS--SS----S--
--GGG-SSS--SSS-TTS--
--GGG-SSS--SSS-TTS--
--GGG-SSS--SSS-TTS--
--GGG-SSS--SSS-TTS--
--GGGSSSS--SS--TTS--
--GGG-SSS--SSS-TTS--
--GGG-SSS--SSS---S--
--GGG-SSS--SSS-TTS--
--GGG-SSS--SSS------
--GGG-SSS--SSS-TTS--
--GGG-SSS--SSS-TTS--
--GGG-SSS--SS--TTS--
--GGGSSSS--SS--TTS--
--GGG-SSS--SSS-TTS--
--GGG-SSS--SSS-TTS--
--GGG-SSS--SSS-TTS--
--GGGGSS---SS--TTS--
--GGG-SSS--SSS-TTS--
--GGG-SSS--SSS-TT---
--GGG-SSS--SSS-TTS--
--GGG-SSS--SSS-TT---
--GGG-SSS--SSS-TT---
--GGG-SSS--SSS-SS---
--GGGGSSS--SSS-TTS--
--GGG-SSS--SSS-TTS--
--GGG-SSS--SSS-TTS--
--SSTTTTS--SSS-TTS--
--GGGGSSS--SS--TTS--
--TTS-SSS--SSS-TTS--
--GGGSSSS--SSS-SSS--
--TTTSSSS--SSS-TTS--
--TTT-SSS--SSS-TTS--
--TTT-SSS--SSS-TTS--
--GGGSSSS--SSS-TT---
--GGG-SSS--SSS-TT---
--GGGSSSS--SS--TT---
--GGG-SSS--SSS-TT---
--TTSSSSS--SSS-SS---
--GGGSSSS--SS--S----
--GGG-SSS--SSS-TT---
--TTS-SSS--SSS-TT---
--GGG-SSS--SSS-TT---
--GGG-SSS--SS--TT---
--GGG-SSS--SS--TT---
--GGGSSSS--SSS-TT---
--GGG-SSS--SSS-TT---
--GGG-SSS--SS--S----
--GGG-SSS--SSS-TT---
--GGG-SSS--SSS-TT---
--GGG-SSS--SSS-TT---
--GGG-SSS--SSS-TT---
--GGG-SSS--SSS-TTS--
--GGGSSSS--SSS-TT---
--GGGGSSS--SS--TT---
--GGGSSSS--SS--TTS--
--GGG-SSS--SSS-TTS--
--GGG-SSS--SSS-TT---
--GGG-SSS--SS--TT---
--GGG-SSS--SSS-TT---
--GGG-SSS--SSS-TT---
--GGG-SSS--SS--TT---
--GGG-SSS--SS--SSS--
--GGG-SSS--SSS-SSS--
--GGG-SSS--SS--SSS--
--GGG-SSS--SSS-SSS--
--GGG-SSS--SS--SSS--
--TTS-SSS--SS--TT---
--GGG-SSS--SS--TT---
--GGG-SSS--SS--SSS--
--GGG-SSS--SSS-TTS--
--GGGSSSS--SS--SS---
--GGGGSSS--SSS-SSS--
--GGGSSSS--SSS-SS---
--GGG-SSS--SS--SS---
--GGGSSSS--SS--SS---
--GGG-SSS--SS--TT---
--GGG-SSS--SSS-SS---
--GGGGSSS--SS--SS---
--GGG-SSS--SSS-SS---
--GGG-SSS--SS--S----
--GGG-SSS--SS-------
--GGG-SSS--SSS-TT---
--GGG-SSS--SS-GGG---
--GGG-SSS--SSS-TT---
--GGG-SSS--SSS-TT---
--GGGSSSS--SS--TT---
--GGG-SS---SS--TT---
--GGG-SSS--SS---S---
--GGG-SSS--SSS--S---
--GGG-SSS--SSS-TT---
--GGG-SSS--SS--TT---
--GGG-SSS--SS--TT---
--GGG-SSS--SS--TT---
--GGG-SSS--SS--TT---
--GGGGSSS--SSS-TT---
--GGG-SSS--SSS-TT---
--GGG-SSS--SS---S---
--GGG-SSS--SS---SS--
--GGG-SSS--SSS-TTS--
--GGGGSSS--SSS--SS--
--GGGSSSS--SS-GGG---
--GGGGSSS--SSS-TT---
--GGG-SSS--SSS-TT---
--GGG-SSS--SSS-TT---
--GGG-SSS--SSS-TT---
--GGGGSSS--SSS-TT---
--GGG-SSS--SSS-TT---
--GGGGSSS--SSS-TT---
--GGG-SSS--SSS--S---
--GGGSSSS--SSS-TT---
--GGG-SSS--SS--S----
--GGGSSSS--SS--S----
--GGGSSSS--SS-------
--GGG-SSS--SSS-TT---
--GGGSSSS--SSS-TT---
--GGG-SSS--SSS-TT---
--GGG-SSS--SSS-TT---
--GGGSSSS--SS--TT---
--GGG-SSS--SSS-TT---
--GGG-SSS--SS--SS---
--GGG-SSS--SSS-SS---
--GGGSSSS--SS--TT---
--GGGSSSS--SS--S----
--GGGGSSS--SS--SS---
--GGG-SSS--SS--TT---
--TTS-SSS--SS--SS---
--GGGSSSS--SS--TT---
--GGG-SSS--SSS-TT---
--GGG-SSS--SS--TT---
--GGG-SSS--SS--TT---
--GGGSSSS--SSS-TT---
--GGGGSSS--SSS-TT---
--GGG-SSS--SS--TT---
--GGGSSSS--SSS-TT---
--GGG-SSS--SSS-TT---
--GGGSSSS--SSS-TT---
--GGG-SSS--SSS-TT---
--GGG-SSS--SS--TT---
--GGGSSSS--SSS-TT---
--GGG-SSS--SSS-TT---
--GGGSSSS--SS--TT---
--GGG-SSS--SSS-TT---
--GGGGSSS--SSS-SS---
--GGG-SSS--SS--TT---
--GGGSSSS--SS--TT---
--GGGSSSS--SSS-SS---
--GGG-SSS--SSS-SS---
--GGG-SSS--SSS-SS---
--GGG-SSS--SSS-TT---
--GGGSSSS--SS--TT---
--GGGTSSS--SS--TTS--
--GGGGSSS--SS--TT---
--GGGSSSS--SSS-TT---
--GGGSSSS--SSS-TT---
--GGGSSSS--SS--TT---
--GGGSSSS--SSS-SS---
--GGG-SSS--SSS-SS---
--GGG-SSS--SSS-TT---
--GGG-SSS--SS--TTS--
--GGG-SSS--SSS-TT---
--GGG-SSS--SSS-TT---
--GGGSSSS--SSS-TTS--
--GGG-SSS--SSS-TT---
--GGGSSSS--SS--TT---
--GGGSSSS--SS--TT---
--GGG-SSS--SS--TT---
--GGGSSSS--SSS-TT---
--GGG-SSS--SSS-TT---
--GGGSSSS--SS--TT---
--GGG-SSS--SSS-TT---
--GGG-SSS--SSS-TT---
--GGG-SSS--SS--TT---
--GGG-SSS--SSS-TT---
--GGG-SSS--SSS-TT---
--GGG-SSS--SSS-TT---
--GGG-SSS--SS--TT---
--GGG-SSS--SSS-TT---
--GGG-SSS--SS--TT---
--GGGSSSS--SSS-TT---
--GGG-SSS--SSS-SS---
--GGG-SSS--SSS-TT---
--GGG-SSS--SSS-TTS--
--GGGGSSS--SS--TTS--
--GGGSSSS--SS--TTS--
--GGG-SSS--SS--TTS--
--GGG-SSS--SS--TTS--
--GGG-SSS--SSS-TTS--
--GGGGSSS--SS--TTS--
--GGG-SSS--SS--TT---
--SGGGSSS--SSS-TTS--
--GGG-SSS--SSS-TTS--
--GGG-SSS--SS--TTS--
--GGGSSSS--SSS-TTS--
--GGG-SSS--SSS-TTS--
--GGG-SSS--SSS-TTS--
--GGGSSSS--SS--TTS--
--GGG-SSS--SSS-TTS--
--GGG-SSS--SSS-TTS--
--GGG-SSS--SSS-TTS--
--GGG-SSS--SSS-TTS--
--GGG-SSS--SSS-TTS--
--GGG-SSS--SSS-TTS--
--GGG-SSS--SSS-SS---
--GGG-SSS--SS--TT---
--GGG-SSS--SSS-TTS--
--GGGSSSS--SSS-TTS--
--GGG-SSS--SSS-TTS--
--GGG-SSS--SSS-TTS--
--GGG-SSS--SSS-TTS--
--GGG-SSS--SSS-TTS--
--GGG-SSS--SSS-TT---
--GGG-SSS--SSS-TTS--
--GGG-SSS--SSS-TTS--
--GGG-SSS--SSS-TTS--
--GGGSSSS--SSS-TTS--
--GGG-SSS--SSS-TTS--
--GGGSSSS--SSS-TTS--
--GGG-SSS--SS--TTS--
--GGGSSSS--SS--TTS--
--GGGGSSS--SS--TTS--
--GGG-SSS--SSS--SS--
--GGG-SSS--SS--SSS--
--GGG-SSS--SS----S--
--GGGSSSS--SS--TTS--
--GGGTTTS--SS--TTS--
--GGG-SSS--SSS--SS--
--GGG-SSS--SS--TTS--
--GGG-SSS--SS---SS--
--GGG-SSS--SS--TTS--
--GGG-SSS--SSS-TT---
--GGG-SSS--SS--TT---
--GGGSSSS--SSS-TT---
--SSTTSSS--SSS-TT---
--GGGSSSS--SSS-TT---
--GGG-SSS--SS--SS---
--GGG-SSS--SSS-SS---
--GGG-SSS--SS--SS---
--GGGSSSS--SS---S---
--GGG-SSS--SSS-TT---
--GGG-SSS--SS--TTS--
--GGGSSSS--SSS-TTS--
--GGG-SSS--SSS--S---
--GGG-SSS--SS---S---
--GGGSSSS--SS-------
--GGG-SSS--SSS------
--GGG-SSS--SSS------
--GGGGSSS--SS-------
--GGG-SSS--SS-------
--GGG-SSS--SSS------
--GGGGSSS--SS-------
--GGGSSSS--SS-------
--TTTSSSS--SSS------
--GGGSSSS--SSS-S----
--GGG-SSS--SS-------
--GGGSSSS--SS-------
--GGGGSSS--SSS-SS---
--GGG-SSS--SS-------
--GGG-SSS--SSS-TTS--
--GGG-SSS--SSS-TTS--
--GGGSSSS--SSS-TT---
--GGG-SSS--SSS-TT---
--GGGSSSS--SSS-TT---
--GGG-SSS--SSS-TTS--
--GGG-SSS--SSS-TT---
--GGG-SSS--SSS-TTS--
--TTS-SSS--SSS-TTS--
--GGG-SSS--SSS-TTS--
--GGG-SSS--SSS-TTS--
--GGG-SSS--SS---SS--
--GGGSSSS--SSS--SS--
--GGGSSSS--SS---SS--
--GGG-SSS--SS---SS--
--GGGSSSS--SS---SS--
--GGGSSSS--SSS-TT---
--GGGSSSS--SSS-TT---
--GGGSSSS--SS--TT---
--GGGGSSS--SS--TT---
--GGG-SSS--SSS-TT---
--GGGSSSS--SS--TTT--
--GGGSSSS--SSS-TT---
--GGG-SSS--SS--TTT--
--GGGSSSS--SSS-TTT--
--GGGSSSS--SSS-SS---
--GGGSSSS--SSS-SS---
--TTS-SSS--SSS-SS---
--GGG-SSS--SSS-TTS--
--GGG-SSS--SSS-TTT--
--GGG-SSS--SSS-TTT--
--GGG-SSS--SSS-TTT--
--GGGSSSS--SS--TTT--
--GGG-SSS--SSS-TTT--
--GGGSSSS--SSS-TTT--
--GGG-SSS--SS--TTT--
--GGG-SSS--SS--TTT--
--GGG-SSS--SSS-TTS--
--SGGGSSS--SS--TT---
--SGGGSSS--SSS-TT---
--GGGSSSS--SSS-TT---
--GGGGSSS--SS--TTT--
--STTSSSS--SS--TTS--
--GGGSSSS--SS--TTS--
--GGG-SSS--SS--TTS--
--SGGGSSS--SS--SSS--
--SGGGSSS--SSS-TT---
--SGGGSSS--SSS-TT---
--GGGGSSS--SSS-TTT--
--TTSSSSS--SSS-TTS--
--TGGGSSS--SSS-TTS--
--TTTTSSS--SSS-TTT--
--SGGGSSS--SSS-TTS--
--GGG-SSS--SSS-TTT--
--GGGSSSS--SSS-TTT--
--GGG-SSS--SSS-TTT--
--GGG-SSS--SSS-TTT--
--GGG-SSS--SSS-TTT--
--GGGSSSS--SSS-TTS--
--SGGGSSS--SSS-TTT--
--GGG-SSS--SSS-TTT--
--GGG-SSS--SSS-TTT--
--GGGSSSS--SS--TTT--
--STT-TTS--SS--TTT--
--GGGSSSS--SS--TTT--
--GGGGSSS--SS--TTS--
--GGGGSSS--SSS-TTT--
--SGGGSSS--SS--TTT--
--GGG-SSS--SSS-TTT--
--GGG-SSS--SS--TTTT-
--SGGGSSS--SS--TTT--
--GGGGSSS--SS--TTT--
--TTS-SSS--SSS-SSS--
--GGGSSSS--SSS-TTS--
--GGG-SSS--SSS-TT---
--GGG-SSS--SSS-TTT--
--TTTSSSS--SSS-TTS--
--GGGSSSS--SSS-TTT--
--GGGGSSS--SSS-TTT--
--SGGGSSS--SSS-TT---
--SSTTSS---SSS-TTT--
--TTSSSSS--SSS-TTT--
--GGG-SSS--SSS-TTS--
--GGG-SSS--SSS-TTS--
--SSTTSSS--SSS-TTTT-
--GGG-SSS--SSS-TTS--
--GGGGSSS--SSS-TTT--
--GGG-SSS--SSS-TTS--
--GGGSSSS--SSS-TTS--
--GGG-SSS--SS--TTT--
--SGGGSSS--SSS-TTT--
--GGG-SSS--SSS-TTT--
--GGGGSSS--SSS-TTT--
--SGGGSSS--SSS-TTT--
--GGG-SSS--SSS-TTS--
--GGGGSSS--SS--TTT--
--GGGSSSS--SSS-TTT--
--GGG-SSS--SSS-TTT--
--GGGSSSS--SS--TTT--
--TTS-SSS--SSS-TTT--
--GGG-SSS--SS--TTT--
--GGG-SSS--SSS-TTT--
--GGG-SSS--SS--TTS--
--SGGGSSS--SSS-TTS--
--GGG-SSS--SSS-TTT--
--GGGSSSS--SSS-TTT--
--GGGSSSS--SSS-TT---
--GGGTSSS--SSS-TTS--
--GGGSSSS--SSS-TTS--
--GGG-SSS--SS--TTT--
--GGG-SSS--SSS-TTT--
--GGG-SSS--SSS-TTT--
--GGG-SSS--SSS-TTS--
--GGG-SSS--SSS-TT---
--SGGGSS-S-SSS-TT---
--GGG-SSS--SSS-TT---
--GGG-SSS--SSS-TTT--
--TTS-SSS--SSS-TTS--
--GGG-SSS--SSS-TTS--
--GGGSSSS--SSS-TT---
--GGG-SSS--SSS-TT---
--GGG-SSS--SSS-TTT--
--TTS-SSS--SSS-TT---
--GGG-SSS--SSS-TT---
--GGGGSSS--SSS-SS---
--GGG-SSS--SSS-SS---
--GGGGSSS--SSS-SSS--
--GGG-SSS--SSS-SSS--
--GGG-SSS--SSS-TTTT-
--TGGGSSS--SSS-TTTT-
--SGGGSSS--SSS-TTTT-
--GGGGSSS--SSS-TTTT-
--GGG-SSS--SSS-TTTT-
--GGG-SSS--SSS-TTT--
--GGG-SSS--SS--TTT--
--GGG-SSSS-SS--SSTT-
--GGGSSSS--SSS-SSS--
--GGGGSSS--SSS-SSS--
--GGG-SSS--SSS-SSS--
--SGGGSSS--SSS-SSS--
--SGGGSSS--SS--SSS--
--GGGSSSS--SS--SSS--
--GGGSSSS--SS--SSS--
--TTTSSSS--SSS-SSS--
--GGGSSSS--SS--SSS--
--GGGGSSS--SSS-SSS--
--GGG-SSS--SS--SSS--
--GGG-SSS--SSS-SSS--
--GGG-SSS--SSS-SSS--
--GGG-SSS--SS--SSS--
--GGG-SSS--SSS-SSS--
--GGGSSSS--SS--SSS--
--GGG-SSS--SSS-SSS--
--GGG-SSS--SS--SSS--
--GGG-SSS--SSS-SSS--
--GGG-SSS--SS--SSS--
--GGG-SSS--SSS-SSS--
--GGG-SSS--SS--SSS--
--GGG-SSS--SS--SSS--
--GGG-SSS--SSS-SS---
--GGG-SSS--SS--SSS--
--GGG-SSS--SSS-TT---
--GGGSSSS--SSS-TT---
--GGGGSSS--SS--TT---
--GGG-SSS--SSS-TT---
--GGG-SSS--SS--TT---
--GGG-SSS--SSS-TT---
--GGG-SSS--SSS-TTT--
--GGG-SSS--SS--TTT--
--GGG-SSS--SSS-TTT--
--GGG-SSS--SSS-SS---
--GGG-SSS--SSS-TTT--
--TTS-SSS--SSS-TTT--
--GGG-SSS--SSS-TTS--
--GGG-SSS--SSS-TTT--
--GGG-SSS--SSS-TTS--
--GGG-SSS--SSS-TT---
--SGGGSSS--SSS-TTT--
--SGGGSSS--SSS-TTT--
--GGG-SSS--SSS-TT---
--GGG-SSS--SSS-TT---
--GGG-SSS--SSS-TT---
--GGGGSSS--SSS-TT---
--GGGSSSS--SS--TTT--
--GGG-SSS--SSS-SSS--
--GGG-SSS--SSS-TT---
--GGGSSSS--SSS-TT---
--GGG-SSS--SSS-SS---
--GGG-SSS--SSS-TTS--
--GGG-SSS--SSS-TTS--
--GGG-SSS--SSS-TTS--
--GGG-SSS--SS--SS---
--GGGSSSS--SSS-TTS--
--GGG-SSS--SSS-TTS--
--GGG-SSS--SSS-TTS--
--GGG-SSS--SSS-TTS--
--GGGSSSS--SS--TT---
--GGG-SSS--SS--TTT--
--GGG-TTS--SS--TT---
--GGG-SSS--SS--TTT--
--GGG-SSS--SSS-TTT--
--GGG-SSS--SS--TTT--
--GGGSSSS--SSS-TTT--
--GGG-SSS--SS--TT---
--GGG-SSS--SS--TT---
--GGG-SSS--SSS-TTT--
--GGG-SSS--SSS-TTS--
--GGG-SSS--SS--TT---
--GGG-SSS--SS--TT---
--GGG-SSS--SSS-TTT--
--GGG-TTS--SSS-TTT--
--GGGSSSS--SSS-TTS--
--GGG-SSS--SSS-TTT--
--GGGGSSS--SSS-TTT--
--GGG-SSS--SSS-TT---
--GGG-SSS--SSS-TT---
--GGG-SSS--SSS-TTT--
--GGG-SSS--SSS-TTT--
--GGG-SSS--SSS-TTT--
--GGG-SSS--SSS-TTT--
--GGGSSSS--SSS-TTT--
--GGG-SSS--SSS-TTT--
--GGG-SSS--SSS-TTT--
--GGGSSSS--SSS-TTS--
--GGG-SSS--SSS-TTT--
--GGG-SSS--SSS-TTT--
--GGG-SSS--SSS-TTT--
--GGG-SSS--SSS-TTT--
--GGG-SSS--SSS-TT---
--GGG-SSS--SSS-TTS--
--GGG-SSS--SSS-TTS--
--GGGGSSS--SSS-TTT--
--GGGSSSS--SSS-TTS--
--GGG-SSS--SSS-TTT--
--GGG-SSS--SS--TTS--
--GGGTSSS--SSS-TTT--
--GGG-SSS--SSS-TTT--
--SGGGSSS--SSS-TTT--
--GGG-SSS--SSS-TTT--
--GGG-SSS--SSS-TTT--
--GGGSSSS--SSS-TTT--
--GGGSSSS--SSS-TT---
--GGGSSSS--SSS-TT---
--GGG-SSS--SSS-TTS--
--GGGSSSS--SSS-TTT--
--GGG-SSS--SSS-TTS--
--GGG-SSS--SS--TTT--
--SGGGSSS--SSS-TTT--
--SGGGSSS--SS--TTT--
--GGGSSSS--SS--TTT--
--SGGGSSS--SSS-TTT--
--GGGSSSS--SSS-TTT--
--GGGGSSS--SSS-TTT--
--TTTTSSS--SSS-TTS--
--STTSSSS--SSS-TTT--
--SSTTSSS--SS--TTT--
--GGGSSSS--SSS-TTT--
--GGGSSSS--SSS-TTT--
--GGGGSSS--SSS-TTT--
--GGGSSSS--SSS-TTT--
--GGGSSSS--SSS-TTT--
--GGGGSSS--SSS-TTT--
--GGGSTTS--SSS-TTT--
--GGGSSSS--SSS-TTT--
--SGGGSSS--SSS-TTT--
--GGGGSSS--SS--TTT--
--GGGGSSS--SSS-TTT--
--GGGSSSS--SSS-TTT--
--SGGGSSS--SSS-TTT--
--GGGSSSS--SSS-TTS--
--GGGSSSS--SSS-TTT--
--GGGSSSS--SS--TTT--
--GGGSSSS--SSS-TTT--
--GGGSSSS--SS--TTT--
--GGGGSSS--SS--TTT--
--SGGGSSS--SS--TTT--
--TTTSSSS--SSS-TTT--
--GGGGSSS--SSS-TTT--
--GGGGSSS--SSS-TTT--
--GGGGSSS--SSS-TTT--
--TGGGSSS--SS-GGGT--
--GGGSSSS--SS-GGGT--
--GGGSSSS--SSS-TTT--
--GGG-SSS--SSS-TTT--
--GGGSSSS--SSS-TTT--
--GGGTSSS--SSS-TTT--
--GGGSSSS--SSS-TTT--
--SGGGSSS--SSS-TTT--
--GGGSSSS--SSS-TTS--
--GGGSSSS--SSS-TTT--
--SGGGSSS--SSS-TTT--
--GGGGSSS--SS--TTT--
--GGG-SSS--SSS-TTT--
--TTTSSSS--SSS-TTT--
--GGGSSSS--SSS-TTT--
--GGGSSSS--SSS-TTT--
--GGGSSSS--SS--TTT--
--GGGSSSS--SS--TTT--
--SGGGSSS--SSS-TTT--
--GGGGSSS--SSS-TTT--
--GGGSSSS--SSS-TTT--
--GGGSSSS--SSS-TTT--
--GGGGSSS--SSS-TTT--
--GGGGSSS--SSS-GGG--
--GGGSSSS--SSS-GGG--
--GGGGSSS--SSS-TTT--
--GGGSSSS--SSS-TTS--
--GGGSSSS--SSS-GGG--
--GGGSSSS--SSS-GGG--
--GGGGSSS--SSS-TTS--
--TTTTSSS--SSS-TTT--
--GGGGSSS--SSS-TTT--
--GGGSSSS--SSS-TTT--
--GGGSSSS--SSS-TTT--
--GGG-SSS--SSS-TTT--
--GGGSSSS--SSS-TTT--
--GGGGSSS--SSS-TTT--
--GGGSSSS--SSS-TTT--
--GGGSSSS--SS--SSS--
--GGGSSSS--SS--SSS--
--GGGGSSS--SS--SSS--
--GGGSSSS--SS--TTT--
--GGGSSSS--SSS-TTT--
--GGGGSSS--SSS-TTT--
--TTTSSSS--SS--TTS--
--GGGSSSS--SSS-SSS--
--GGGSSSS--SSS-SSS--
--GGGSSSS--SSS-SSS--
--GGGSSSS--SSS-TTS--
--GGGSSSS--SS--SSS--
--GGGSSSS--SS--SSS--
--GGGSSSS--SS--SS---
--GGGSSSS--SS--SS---
--GGGSSSS--SS--SS---
--GGGSSSS--SSS-TT---
--GGGGSSS--SS--SS---
--GGGSSSS--SS--SS---
--GGGSSSS--SSS-SS---
--GGGGSSS--SSS-SS---
--GGGSSSS--SS--SS---
--TGGGSSS--SS--SS---
--GGG-SSS--SS--SS---
--SGGGSSS--SS--SS---
--GGG-SSS--SS--SS---
--GGGSSSS--SS--SS---
--GGGSSSS--SSS-SS---
--GGGSSSS--SSS-TT---
--GGG-SSS--SSS-TT---
--GGGSSSS--SSS-TT---
--GGGGSSS--SSS-TT---
--GGGSSSS--SSS-TTS--
--GGGSSSS--SSS-TT---
--GGGSSSS--SS--TT---
--GGG-SSS--SSS-TTT--
--GGGSSSS--SSS-TT---
--GGGGSSS--SSS-TT---
--GGGGSSS--SSS-TTT--
--GGGSSSS--SS--TT---
--GGGSSSS--SSS-TT---
--GGGGSSS--SSS-TT---
--GGG-SSS--SS--TT---
--SGGGSSS--SSS-TT---
--GGGGSSS--SS--TT---
--GGGSSSS--SSS-TT---
--GGGSSSS--SSS-TTT--
--GGGSSSS--SS--TTS--
--GGGSSSS--SSS-TT---
--STTSSSS--SS--TT---
--SGGGSSS--SS--TT---
--GGGGSSS--SSS-TT---
--GGG-SSS--SS--TT---
--GGGGSSS--SSS-TT---
--GGGSSSS--SSS-TT---
--GGGGSSS--SSS-TT---
--GGGSSSS--SS--TT---
--GGG-SSS--SSS-TTT--
--GGGSSSS--SSS-TT---
--GGG-SSS--SSS-TT---
--GGGGSSS--SSS-TT---
--GGGSSSS--SSS-TT---
--GGG-SSS--SSS-TTT--
--GGG-SSS--SSS-TT---
--GGGSSSS--SS--TTT--
--GGG-TTS--SSS-TT---
--GGG-SSS--SSS-TT---
--GGG-SSS--SSS-TT---
--GGG-SSS--SS--TT---
--GGG-SSS--SSS-TT---
--GGGSSSS--SSS-TTS--
--GGGSSSS--SSS-TTS--
--GGG-SSS--SSS-TTS--
--GGG-SSS--SSS-TTT--
--GGG-SSS--SSS-TT---
--GGG-SSS--SS--TTS--
--GGGTSSS--SS--TTT--
--GGG-SSS--SS--TTT--
--GGGSSSS--SS--TT---
--GGG-SSS--SSS-TT---
--GGGSSSS--SSS-TTS--
--GGG-SSS--SSS-TTS--
--GGGTSSS--SSS-TTS--
--GGG-SSS--SS--TTS--
--TTS-SSS--SS--TT---
--GGGSSSS--SS--TTS--
--GGG-SSS--SSS-TTS--
--GGG-SSS--SSS-STT--
--GGG-SSS--SSS-TTT--
--GGG-SSS--SSS-TTT--
--GGG-SSS--SSS-TTS--
--GGGSSSS--SSS-TTT--
--GGG-SSS--SSS-TTT--
--GGG-SSS--SSS-GGG--
--GGG-SSS--SSS-TTT--
--GGGSSSS--SSS-STT--
--GGG-SSS--SSS-TTT--
--GGG-SS---SSS-TTT--
--GGGSSSS--SSS-TTT--
--STT-SSS--SSS-STT--
--GGG-SS---SS--TTT--
--GGG-SSS--SS--TTT--
--GGG-SSS--SS--TTT--
--GGG-SSS--SSS-TTT--
--GGG-SSS--SSS-GGG--
--GGG-SSS--SS--TTT--
--GGGGSSS--SSS-TTT--
--GGG-SSS--SS--TTT--
--GGG-SSS--SSS-TTT--
--GGGSSSS--SSS-GGG--
--GGGSSSS--SSS-TTT--
--GGG-SSS--SSS-GGG--
--GGG-SSS--SSS-TTT--
--GGG-SSS--SSS-TTT--
--GGG-SSS--SSS-TTS--
--GGG-SSS--SSS-SSS--
--GGG-SSS--SSS-TTT--
--GGGSSSS--SS--TTT--
--GGGSSSS--SS--TTT--
--GGG-SSS--SSS-TTT--
--GGG-SSS--SSS-TTT--
--GGG-SSS--SSS-TTT--
--GGG-SSS--SSS-TTT--
--GGG-SSS--SSS-TTT--
--GGG-TTS--SS--TTT--
--GGG-SSS--SSS-TTT--
--GGG-SSS--SS--TTT--
--GGGGSSS--SSS-TTT--
--GGGSSSS--SS--TTT--
--GGG-SSS--SSS-TTT--
--GGG-SSS--SSS-TTT--
--GGG-SSS--SS--TTT--
--GGG-SSS--SS--TTT--
--GGG-SSS--SS--TTT--
--GGG-SSS--SS--TTT--
--GGG-SSS--SSS-TTT--
--GGG-SSS--SSS-TTT--
--GGG-SSS--SSS-TTT--
--GGG-SSS--SSS-TTT--
--GGG-SSS--SS--TTT--
--GGG-TTS--SSS-TTT--
--GGGSSSS--SSS-TTS--
--GGG-SSS--SS--TTT--
--GGGSSSS--SS--TTT--
--GGG-SSS--SSS-TTT--
--GGG-SSS--SSS-TTS--
--GGG-SSS--SSS-TTT--
--GGG-SSS--SSS-TTS--
--GGG-SSS--SSS-TTT--
--GGG-SSS--SSS-TTS--
--GGG-SSS--SSS-TTS--
--GGG-SSS--SS--TTS--
--GGG-SSS--SSS-TT---
--GGG-SSS--SS--TTS--
--GGGGSSS--SSS-SSS--
--GGGGSSS--SS--TTS--
--GGGSSSS--SSS-TTS--
--GGGSSSS--SSS-TTT--
--GGGSSSS--SSS-TTT--
--GGGSSSS--SS--TTT--
--GGGSSSS--SSS-TTT--
--GGGSSSS--SSS-TTT--
--GGGSSSS--SSS-TTT--
--GGG-SSS--SSS-TTT--
--GGGSSSS--SSS-TTT--
--GGGSSSS--SSS-TTT--
--GGG-SSS--SSS-TTT--
--GGG-SSS--SSS-TTT--
--GGG-SSS--SSS-TTT--
--GGG-SSS--SSS-TTS--
--GGG-SSS--SSS-TTT--
--GGGSSSS--SSS-TTS--
--GGGSSSS--SSS-TTT--
--GGG-SSS--SSS-TTT--
--GGG-SSS--SSS-TTS--
--GGG-SSS--SSS-TTT--
--GGG-SSS--SSS-TTT--
--TTS-SSS--SSS-TTS--
--GGG-SSS--SSS-TTT--
--GGG-SSS--SSS-TTT--
--GGGSSSS--SSS-SSS--
--GGG-SSS--SSS-TTT--
--GGG-SSS--SSS-TTT--
--GGG-SSS--SSS-TTT--
--GGG-SSS--SSS-TTT--
--GGG-SSS--SSS-TTT--
--GGG-SSS--SSS-TTS--
--GGG-SSS--SSS-TTT--
--GGG-SSS--SSS-TTS--
--GGGSSSS--SS--TTS--
--GGG-SSS--SSS-SSS--
--GGG-SSS--SSS-TTT--
--GGG-SSS--SSS-TTS--
--GGGSSSS--SSS-TTT--
--GGGSSSS--SSS-TTT--
--GGG-SSS--SSS-TTT--
--GGG-SSS--SSS-TTT--
--TTS-SSS--SSS-TTT--
--GGG-SSS--SSS-TTT--
--GGG-SSS--SSS-TTT--
--GGG-SSS--SSS-TTT--
--GGG-SSS--SSS-TTT--
--GGG-SSS--SSS-TTT--
--GGG-SSS--SSS-TTT--
--GGG-SSS--SSS-TTT--
--GGGSSSS--SSS-TTT--
--GGGSSSS--SSS-TTS--
--GGG-SSS--SSS-TTS--
--GGGSSSS--SSS-TTT--
--GGG-SSS--SSS-TTT--
--GGG-SSS--SSS-TTT--
--GGG-SSS--SSS-TTT--
--GGG-SSS--SSS-TTT--
--GGG-SSS--SSS-TTT--
--GGG-SSS--SSS-TTT--
--GGGSSSS--SSS-TTS--
--GGG-SSS--SSS-TTT--
--GGG-SSS--SSS-TTT--
--GGG-SSS--SS--TTT--
--GGG-SSS--SS--TTT--
--GGG-SSS--SSS-TTT--
--GGG-SSS--SSS-TTT--
--GGG-SSS--SSS-TTT--
--GGG-SSS--SS--TTT--
--GGG-SSS--SSS-TTT--
--GGGSSSS--SS--TTT--
--GGGSSSS--SSS-TTT--
--GGG-SSS--SSS-TTT--
--GGG-SSS--SSS-TTT--
--GGGSSSS--SS--TTT--
--GGG-SSS--SS--TTT--
--GGGSSSS--SS--TTT--
--GGGSSSS--SSS-TTT--
--GGG-SSS--SS--TTT--
--GGG-SSS--SSS-TTT--
--GGG-SSS--SSS-TTT--
--GGG-SSS--SS--TTT--
--GGG-SSS--SSS-TTT--
--GGG-SSS--SSS-TTT--
--GGG-SSS--SS--TTT--
--GGG-SSS--SS--TTT--
--GGG-SSS--SSS-TTT--
--GGG-SSS--SS--TTT--
--TTTSSSS--SSS-TTT--
--TTS-SSS--SS--TTT--
--GGG-SSS--SSS-TTT--
--GGGGSSS--SS--TTT--
--GGGSSSS--SSS-TTT--
--GGGSSSS--SSS-TTT--
--GGGSSSS--SSS-TTT--
--GGG-SSS--SS--TTT--
--GGG-SSS--SSS-TTS--
--TTSSSSS--SS--TTT--
--GGGGSSS--SS--TTT--
--GGGGSSS--SS--TTT--
--GGGSSSS--SSS-TTS--
--GGG-SSS--SSS-TTS--
--GGGGSSS--SS--TTS--
--GGGGSSS--SS--TTS--
--GGG-SSS--SS--TTS--
--GGG-SSS--SSS-TTT--
--GGG-SSS--SSS-TTT--
--GGG-SSS--SS--TTT--
--GGG-SSS--SS--TTT--
--GGG-SSS--SSS-TTT--
--GGG-SSS--SS--TTT--
--GGG-SSS--SSS-TTT--
--GGG-SSS--SSS-TTT--
--GGGGSSS--SSS-TTS--
--GGG-SSS--SSS-TTT--
--TTTTSSS--SS--TTT--
--GGG-SSS--SS--SSS--
--GGG-SSS--SSS-SSS--
--GGG-SSS--SSS-SSS--
--GGG-SSS--SS--SSS--
--GGG-SSS--SS--SSS--
--GGG-SSS--SS--TTT--
--GGG-SSS--SSS-TTT--
--GGGSSSS--SSS-TTT--
--GGG-SSS--SSS-TTT--
--GGG-SSS--SSS-TTS--
--GGGTSSS--SSS-TTS--
--GGG-SSS--SS--TTS--
--GGG-SSS--SSS-TTT--
--GGG-SSS--SS--TTT--
--GGGSSSS--SSS-TTT--
--GGGSSSS--SS--TTS--
--GGGGSSS--SSS-TTS--
--GGG-SSS--SS--TTS--
--GGG-SSS--SS--TTT--
--GGG-SSS--SS--TTS--
--GGG-SSS--SS--SSS--
--GGG-SSS--SS--SSS--
--GGGGSSS--SS--SSS--
--GGGSSSS--SS--SSS--
--GGGGSSS--SS--TTS--
--SGGGSSS--SSS-SSS--
--GGG-SSS--SS--SSTT-
--GGG-SSS--SSS-TTS--
--GGGGSSS--SS--SSS--
--GGGGSSS--SSS-TTS--
--SGGGSSS--SSS-TTT--
--GGGSSSS--SS--TTT--
--GGGSSSS--SSS-TTT--
--GGG-SSS--SSS-TTT--
--GGG-SSS--SS--TTT--
--TTTTSSS--SS--TTS--
--SGGGSSS--SSS-TTTT-
--GGGSSSS--SS--TTTT-
--GGGSSSS--SSS--STT-
--GGGSSSS--SSS-SSTT-
--SSTTSSS--SSS--STT-
--TTS-SSS--SS--SSS--
--GGG-SSS--SS--SSTT-
--GGG-SSS--SS--SSTT-
--GGGGSSS--SS--SSTT-
--GGG-SSS--SS--SSS--
--GGGSSSS--SSS-SSTT-
--GGG-SSS--SS--SSTT-
--GGG-SSS--SS--SSS--
--GGG-SSS--SS--SSS--
--GGG-SSS--SS--TTTT-
--GGGSSSS--SS--SSTT-
--GGG-SSS--SS--SSS--
--GGG-SSS--SSS-SSS--
--GGG-SSS--SSS-SSS--
--GGG-SSS--SS--SSS--
--GGGSSSS--SS--TTS--
--GGG-SSS--SS--SSS--
--GGG-SSS--SS--TTS--
--GGG-SSS--SS--TTS--
--GGGGSSS--SS--TTS--
--GGGSSSS--SSS-TTS--
--GGG-SSS--SSS-TTS--
--GGG-SSS--SSS-TTTT-
--GGG-SSS--SS--TTTT-
--GGG-SSS--SSS-TTT--
--GGGSSSS--SS--TTS--
--GGGSSSS--SS--TTS--
--SGGGSSS--SS--TTS--
--GGG-SSS--SS--TTS--
--GGGSSSS--SSS-TTS--
--GGG-SSS--SSS-TTT--
--GGGGSSS--SSS-TTS--
--GGG-SSS--SSS-TTS--
--GGG-SSS--SSS-TTS--
--SSTTSSS--SSS-TTT--
--GGGSSSS--SSS-TTT--
--GGG-SSS--SS--TTT--
--GGG-SSS--SS--TTT--
--TTTSSSS--SSS-TTTT-
--GGGGSSS--SS--TTS--
--TTTSSSS--SS--SSS--
--GGGGSSS--SSS-TTT--
--GGGGSSS--SSS-TTT--
--GGGSSSS--SSS-TTT--
--GGG-SSS--SSS-TTT--
--GGGSSSS--SSS-TTS--
--GGGSSSS--SS--TTT--
--GGGGSSS--SSS-TTS--
--GGG-SSS--SSS-TTS--
--GGGGSSS--SSS-TTT--
--GGGGSSS--SSS-TTT--
--GGGGSSS--SSS-TTS--
--GGG-SSS--SSS-SSS--
--TTSSSSS--SSS-SSS--
--GGG-SSS--SS--SSS--
--GGG-SSS--SS--SSS--
--GGG-SSS--SS--SSS--
--GGGSSSS--SS--TTTT-
--GGGSSSS--SS--TTTT-
--TTS-SS---SSS-SSS--
--GGGSTTS--SS--TTS--
--SSTTSSS--SSS-TTT--
--GGGGSSS--SSS-TTT--
--GGG-SSS--SSS-TTS--
--GGG-SSS--SS--TTS--
--GGG-SSS--SS--TTS--
--GGG-SSS--SS--TTS--
--GGGGSSS--SS--TTS--
--GGGSSSS--SSS-TTS--
--GGGSSSS--SSS-TTS--
--GGGSSSS--SSS-TTS--
--GGG-SSS--SS--TTS--
--GGG-SSS--SS--TTS--
--GGG-SSS--SSS-TTS--
--GGG-SSS--SSS-TTS--
--GGG-SSS--SS--TTS--
--GGG-SSS--SS--TT---
--GGG-SSS--SSS-TTT--
--TTTSSSS--SSS-TTS--
--GGGGSSS--SSS-TTT--
--GGGSSSS--SS--TTS--
--SGGGSSS--SSS-TTT--
--SGGGSSS--SSS-TTT--
--GGGGSSS--SS--TTT--
--GGG-SSS--SSS-TTS--
--GGG-SSS--SSS-TTT--
--GGG-SSS--SS--TTS--
--GGGSSSS--SSS-TTT--
--GGG-TTS--SS--TTT--
--GGG-SS---SSS-TTT--
--GGG-SSS--SSS-TTT--
--GGG-SSS--SSS-TTT--
--GGGSSSS--SSS-TTS--
--GGG-SSS--SSS-TTS--
--TTS-SSS--SSS-TTT--
--GGG-SSS--SSS-TTT--
--GGG-SSS--SS--TTT--
--GGGGSSS--SSS-TTT--
--GGG-SSS--SSS-TTT--
--GGG-SSS--SSS-TTT--
--GGGSSSS--SSS-TTT--
--GGG-SSS--SSS-TTT--
--GGG-SSS--SSS-TTT--
--GGGGSSS--SSS-TTT--
--GGGGSSS--SSS-TTT--
--TTS-SSS--SSS-TTS--
--TTS-SSS--SSS-TTS--
--GGG-SSS--SSS-TTT--
--GGG-SS---SSS-TTT--
--GGG-SSS--SSS-TTT--
--GGGGSSS--SSS-TTT--
--GGG-SSS--SSS-TTT--
--TTTSSSS--SSS-TTT--
--GGGSSSS--SSS-TTT--
--GGGGSS---SSS-TTT--
--GGGSSSS--SSS-TTS--
--GGGSSSS--SSS-SSS--
--GGG-SSS--SSS-TTT--
--GGG-SSS--SSS-TTS--
--GGG-SSS--SSS-TTT--
--GGG-SSS--SSS-TTS--
--GGG-SSS--SS--TTS--
--GGG-SSS--SSS-TTS--
--GGG-SSS--SSS-TTS--
--GGG-SSS--SSS-TTS--
--TTTTSSS--SS--TTS--
--STTSSSS--SSS-TTT--
--SGGGSSS--SS--TTT--
--GGGSSSS--SSS-TTS--
--GGGSSSS--SSS-TTS--
--TTSSSSS--SSS-TTT--
--GGGGSSS--SSS-TTT--
--GGGSSSS--SSS-TTT--
--GGGGSSS--SSS-TTT--
--GGGSSSS--SSS-TTS--
--GGGTSSS--SSS-TTS--
--GGGGSSS--SS--TTS--
--TTTSSSS--SS--TTS--
--GGGSSSS--SSS-TTT--
--TTTSSSS--SSS-TTT--
--TTTSSSS--SSS-TTT--
--GGG-SSS--SSS-TTS--
--TTTSSSS--SS--TTT--
--GGG-SSS--SSS-TTS--
--TTTSSSS--SS--TTT--
--GGGGSSS--SSS-TTT--
--GGG-SSS--SSS-TTT--
--TTTTSSS--SS--TTT--
--GGGTSSS--SS--TTT--
--GGGSSSS--SSS-TTS--
--GGG-SSS--SSS-TTT--
--GGG-SSS--SSS-TTS--
--GGG-SSS--SSS-TTS--
--GGGSSSS--SSS-TTS--
--GGGSSSS--SSS-TTT--
--GGG-SSS--SSS-TTS--
--GGGSSSS--SSS-TTT--
--GGG-SSS--SSS-TTT--
--TTTSSSS--SSS-TTT--
--GGGSSSS--SSS-TTT--
--GGGGSSS--SSS-TTT--
--SGGGSSS--SS--TTS--
--GGG-SSS--SS--TTS--
--GGG-SSS--SS--TTS--
--GGG-SSS--SSS-TT---
--GGG-SSS--SS--TT---
--GGG-SSS--SS--TT---
--GGG-SSS--SS--TT---
--GGG-SSS--SSS-TT---
--GGGGSSS--SSS-SS---
--GGGGSSS--SSS-TT---
--TTTTSSS--SS--TT---
--GGG-SSS--SSS-TTTT-
--GGG-SSS--SSS-TTT--
--GGG-SSS--SSS-TTT--
--GGG-SSS--SSS-TTT--
--GGG-SSS--SSS-TTT--
--GGG-SSS--SSS-TTT--
--GGG-SSS--SSS-TTT--
--GGG-SSS--SSS-TTT--
--GGG-SSS--SSS-TTT--
--GGG-SSS--SS--TTT--
--GGG-SS---SSS-TTT--
--GGG-SSS--SS--TTT--
--GGG-SSS--SSS-TTT--
--GGG-SSS--SS--TTT--
--GGG-SSS--SSS-TTT--
--GGG-SSS--SS--TT---
--GGG-SSS--SS--SSTT-
--GGG-SSS--SSS-SSTT-
--GGG-SSS--SSS-TTTT-
--GGGTSSS--SS--TTTT-
--GGG-SSS--SSS-TTTT-
--GGGTSSS--SS--TTTT-
--GGGSSSS--SS--TTTT-
--GGG-SSS--SSS-TTTT-
--GGGTSSS--SSS-TTS--
--GGG-SSS--SSS-TTTT-
--GGG-SSS--SS--TTT--
--GGGSSSS--SS--TTS--
--GGGTSSS--SSS-TTTT-
--GGG-SSS--SS--TTT--
--GGGTSSS--SSS-TTT--
--GGGGSSS--SSS-TTT--
--GGG-SSS--SSS-TTT--
--GGG-SSS--SSS-TTS--
--GGGSSSS--SSS-TTS--
--GGGGSSS--SSS-TTS--
--GGGGSSS--SSS-TTT--
--GGGSSSS--SS--TTT--
--GGG-SSS--SSS-TTT--
--GGGSSSS--SSS-TTT--
--GGGGSSS--SS--TTT--
--GGGGSSS--SSS-TTT--
--GGG-SSS--SSS-TTT--
--GGGTSSS--SS--TTT--
--GGG-SSS--SSS-TTT--
--GGGSSSS--SS--TTT--
--GGGSSSS--SSS-TTT--
--GGG-SSS--SSS-SS---
--GGG-SSS--SS--TT---
--GGG-SSS--SSS-SS---
--GGG-SSS--SSS-TT---
--GGG-SSS--SSS-TTTT-
--GGGSSSS--SSS-TTS--
--GGGSSSS--SS--TT---
--GGGGSSS--SS--TT---
--GGGSSSS--SSS-TTTT-
--GGGGSSS--SS--TT---
--SGGGSSS--SS--TT---
--GGGSSSS--SSS-TTT--
--GGGSSSS--SSS-TTT--
--SGGGSSS--SSS-TTT--
--GGG-SSS--SSS-TTT--
--GGGSSSS--SS--TTT--
--GGGSSSS--SSS-TTT--
--GGG-SSS--SSS-TTT--
--HHHHSSS--SS--TTT--
--GGGGSSS--SSS-TTT--
--GGG-SSS--SSS-TTT--
--TTTTSSS--SSS-TTT--
--GGGTSSS--SSS-TTT--
--TTT-SS---SS--TTT--
--GGGGSSS--SSS-TTT--
--GGGTSSS--SS--TTT--
--GGG-SSS--SSS-TTT--
--GGGSSSS--SSS-TTT--
--SGGGSSS--SSS-TTS--
--GGGSSSS--SSS-TTT--
--HHHHSS---SSS-TTS--
--HHHHSSS--SSS-TTS--
--GGGGSSS--SSS-TTS--
--GGGSSSS--SSS-TTT--
--SGGGSSS--SSS-TTT--
--GGGGSSS--SSS-SSTT-
--GGGSSSS--SSS-TTTT-
--GGGGSSS--SSS-TTT--
--GGGGSSS--SSS-TTS--
--GGGSSSS--SSS-TTT--
--GGG-SSS--SSS-TT---
--GGGSSSS--SSS-TTT--
--GGGSSSS--SSS-TTT--
--GGG-SSS--SSS-TTT--
--GGG-SSS--SSS-TTT--
--TTSSSSS--SSS-TTT--
--GGG-SSS--SSS-TTT--
--GGGSSSS--SS--TTT--
--GGG-SSS--SSS-TTS--
--TTT-SSS--SSS-TT---
--GGG-SSS--SSS-TT---
--GGG-SSS--SSS-TT---
--GGG-SSS--SSS-TT---
--GGG-SSS--SSS-TT---
--GGG-SSS--SSS-TT---
--GGG-SSS--SSS-TT---
--GGGTSSS--SSS-TT---
--GGG-SSS--SSS-TTT--
--GGGTSSS--SSS-TT---
--GGG-SSS--SS--TT---
--GGGSSSS--SSS-TT---
--GGGGSSS--SSS-TT---
--GGG-SSS--SSS-TTS--
--GGG-SSS--SS--TTT--
--GGG-SS---SSS-TT---
--GGG-SSS--SSS-TT---
--GGG-SSS--SSS-TT---
--GGG-SSS--SSS-TT---
--GGG-SS---SS--TT---
--GGGSSSS--SSS-TT---
--GGGSSSS--SS--TT---
--GGGGSSS--SSS-TT---
--GGG-SSS--SSS-TT---
--GGG-SSS--SSS-TT---
--GGG-SSS--SSS-TT---
--GGG-SSS--SS--TT---
--GGGSSSS--SSS-TT---
--GGG-SSS--SSS-TTT--
--GGG-SSS--SS--TT---
--GGG-SSS--SSS-TT---
--GGG-SSS--SS--TTS--
--GGG-SSS--SSS-TTT--
--GGGSSSS--SSS-TTT--
--GGG-SSS--SS--TTT--
--GGG-SSS--SSS-TTS--
--GGG-SSS--SSS-TTT--
--GGG-SSS--SS--TTS--
--GGG-SSS--SSS-TT---
--GGG-SSS--SSS-TT---
--GGG-SSS--SSS-TT---
--GGG-SSS--SSS-TTT--
--GGGSSSS--SSS-TTS--
--GGG-SSS--SSS-TTT--
--GGGSSSS--SSS-TTS--
--GGG-SSS--SS--TTT--
--GGG-SSS--SSS-TT---
--GGG-SSS--SSS-TT---
--GGG-SSS--SSS-TT---
--GGG-SSS--SSS-TTT--
--GGG-SSS--SS--TTT--
--GGGSSSS--SS--TTT--
--GGG-SSS--SSS-TTS--
--GGG-SSS--SSS-TTT--
--GGG-SSS--SS--TTT--
--GGG-SSS--SS--TTS--
--GGG-SSS--SSS-TTS--
--GGGSSSS--SS--SS---
--GGG-SSS--SS--TT---
--GGGSSSS--SSS-SS---
--GGGSSSS--SS--SS---
--GGGGSSS--SSS-SS---
--GGGGSSS--SS--S----
--GGGSSSS--SS--TT---
--GGG-SSS--SS--TT---
--GGG-SSS--SSS-SS---
--GGG-SSS--SS--TT---
--GGG-SSS--SS--SS---
--GGG-SSS--SS--TT---
--GGGSSSS--SSS-SS---
--GGGSSSS--SS--TT---
--GGG-SSS--SS--TT---
--GGG-SSS--SS--TT---
--GGG-SSS--SS--TT---
--GGG-SSS--SS--SS---
--GGG-SSS--SS--TT---
--GGG-SSS--SSS-TT---
--GGGGSSS--SS--TT---
--GGG-SSS--SS--TT---
--GGG-SSS--SSS-TT---
--GGGGSSS--SS--TT---
--GGGSSSS--SSS-TT---
--GGG-SSS--SSS-TT---
--GGG-SSS--SSS-TT---
--GGG-SSS--SSS-TT---
--GGG-SSS--SSS-TT---
--GGG-SSS--SS--TT---
--GGGGSSS--SSS-TT---
--GGGSSSS--SS--TT---
--GGG-SSS--SSS-TT---
--GGG-SSS--SS--TT---
--GGG-SSS--SSS-TT---
--GGG-SSS--SS--TT---
--GGGSSSS--SSS-TT---
--GGG-SSS--SS--SS---
--GGG-SSS--SS--TT---
--GGG-SSS--SSS-TT---
--GGG-SSS--SSS-TTS--
--GGGGSSS--SS--TT---
--GGG-SSS--SSS-TT---
--GGG-SSS--SSS-SS---
--GGG-SSS--SSS-SS---
--GGG-SSS--SS--TT---
--GGG-SSS--SS--TT---
--GGGTSSS--SS--TT---
--GGG-SSS--SSS-TT---
--TTTTSSS--SSS-SS---
--GGGGSSS--SS--TT---
--GGG-SSS--SSS-TT---
--GGG-SSS--SSS-TT---
--GGG-SSS--SS--TT---
--GGGSSSS--SS--TT---
--GGGSSSS--SS--TT---
--GGG-SSS--SSS-TT---
--GGG-SSS--SS--TT---
--GGG-SSS--SSS-TT---
--GGG-SSS--SSS-SS---
--GGG-SSS--SS--TT---
--GGG-SSS--SS--TT---
--GGGGSSS--SS--TT---
--GGGSSSS--SS--TT---
--GGGSSSS--SSS-TT---
--GGG-SSS--SS--TT---
--GGG-SSS--SSS-TT---
--GGG-SSS--SSS-TT---
--GGGTSSS--SS--TT---
--GGG-SSS--SS--TT---
--GGG-SSS--SSS-TT---
--GGG-SSS--SSS-TT---
--GGG-SSS--SS--SS---
--GGG-SSS--SS--TT---
--GGG-SSS--SSS-TT---
--GGG-SSS--SS--TTS--
--GGGSSSS--SS--TTS--
--GGG-SSS--SS--TTS--
--GGG-SSS--SSS-TTS--
--GGGSSSS--SSS-TT---
--GGG-SSS--SS--TT---
--GGGSSSS--SS--TT---
--GGG-SSS--SS--TT---
--GGG-SSS--SS--TT---
--GGGGSSS--SSS-TT---
--GGG-SSS--SSS-TT---
--GGG-SSS--SSS-TT---
--GGG-SSS--SS--TT---
--GGGSSSS--SSS-TT---
--GGG-SSS--SS--TT---
--GGG-SSS--SS--TT---
--GGGGSSS--SS--TT---
--GGG-SSS--SSS-TT---
--GGG-SSS--SS--TT---
--GGG-SSS--SSS-SS---
--GGGGSSS--SS--TT---
--GGG-SSS--SS--TT---
--GGG-SSS--SSS-TT---
--GGGSSSS--SS--TT---
--GGG-SSS--SS--TT---
--GGG-SSS--SSS-TT---
--GGG-SSS--SS--TT---
--GGG-SSS--SSS-TT---
--GGGTSSS--SS--TT---
--GGG-SSS--SS--TT---
--GGG-SSS--SSS-TT---
--GGG-SSS--SS--TT---
--GGGSSSS--SSS-TT---
--GGG-SSS--SSS-TT---
--GGG-SSS--SS--TT---
--GGG-SSS--SS--TTS--
--GGG-SSS--SSS-TT---
--GGGSSSS--SSS-TT---
--GGG-SSS--SS--TT---
--GGGSSSS--SSS-TTS--
--GGGGSSS--SSS-TT---
--GGG-SSS--SS--TTS--
--GGG-SSS--SSS-SSS--
--GGG-SSS--SSS-TTS--
--GGGSSSS--SSS-TTS--
--GGG-SSS--SSS-TTS--
--GGG-SSS--SSS-TT---
--GGG-SSS--SSS-TT---
--GGGSSSS--SSS-TT---
--GGGSSSS--SSS-TT---
--GGGSSSS--SSS-TT---
--GGG-SSS--SSS-TT---
--GGG-SSS--SSS-TT---
--GGG-SSS--SS--TT---
--GGG-SSS--SS--TT---
--GGG-SSS--SS--TT---
--GGGSSSS--SS--TT---
--GGG-SSS--SSS-TT---
--GGG-SSS--SS--TT---
--GGG-SSS--SS--TT---
--GGG-SSS--SS--TTS--
--GGG-SSS--SSS-TT---
--GGG-SSS--SS--TT---
--GGG-SSS--SS--SS---
--GGGSSSS--SS--TT---
--GGG-SSS--SSS-SS---
--GGG-SSS--SSS-TT---
--GGG-SSS--SS--TT---
--GGG-SSS--SSS-TT---
--GGGGSSS--SSS-TT---
--GGG-SSS--SSS-TT---
--GGG-SSS--SS--TT---
--GGG-SSS--SSS-TT---
--GGGGSSS--SSS-TT---
--GGG-SSS--SSS-TT---
--GGG-SSS--SSS-TT---
--GGG-SSS--SSS-TT---
--GGG-SSS--SS--TT---
--GGG-SSS--SSS-TT---
--GGGSSSS--SSS-SS---
--GGG-SSS--SSS-TT---
--GGG-SSS--SSS-TT---
--GGG-SSS--SSS-TT---
--GGG-SSS--SSS-TT---
--GGG-SSS--SSS-TTS--
--GGG-SSS--SSS-TTS--
--GGG-SSS--SSS-TTS--
--GGG-SSS--SSS-TT---
--GGG-SSS--SSS-TT---
--GGG-SS---SSS-TTS--
--GGG-SSS--SSS-TTS--
--TTS-SSS--SSS-TT---
--GGGSSSS--SSS-TT---
--GGG-SSS--SSS-TT---
--GGG-SSS--SSS-TT---
--GGG-SSS--SSS-TT---
--GGGGSSS--SSS-TT---
--GGG-SSS--SSS-TT---
--GGGGSSS--SSS-TT---
--GGGTSSS--SSS-TT---
--GGGGSS---SS--TT---
--GGGSSSS--SSS-TT---
--GGG-SSS--SSS-TT---
--GGG-SSS--SS--TTT--
--GGG-SSS--SSS-TTT--
--GGG-SSS--SSS-TTT--
--GGG-SSS--SS--TTT--
--GGG-SSS--SSS-TTT--
--TTS-SSS--SSS-TTT--
--GGGSSSS--SS--TTT--
--GGG-SSS--SSS-TTT--
--GGG-SSS--SSS-TTS--
--GGGSSSS--SSS-TTT--
--GGG-SSS--SSS-TTT--
--GGG-SSS--SS--TTT--
--GGGGSSS--SS--TTT--
--GGGSSSS--SS--TTS--
--GGG-SSS--SS--TTT--
--GGGSSSS--SS--TTT--
--GGG-SSS--SS--TTT--
--GGG-SSS--SSS-TTT--
--GGG-SSS--SSS-TTT--
--GGG-SSS--SSS-TTT--
--GGG-SSS--SSS-GGG--
--GGG-SSS--SSS-TTT--
--GGGSSSS--SS--TTT--
--GGG-SSS--SSS-TTT--
--GGG-SS---SSS-TTT--
--GGG-SSS--SSS-TTT--
--GGG-SSS--SSS-TTT--
--GGG-SSS--SSS-TTT--
--STT-SSS--SSS-TTT--
--GGGGSS---SSS-TTT--
--GGG-SSS--SS--TTT--
--GGG-SSS--SSS-TTT--
--GGG-SSS--SSS-TTT--
--GGGSSSS--SS--TTT--
--SGGGSSS--SSS-TTT--
--GGG-SSS--SS--TTT--
--GGGSSSS--SSS-TTT--
--GGG-SSS--SSS-TTT--
--GGG-SSS--SSS-TTT--
--GGG-SS---SSS-TTT--
--GGG-SSS--SSS-TTT--
--GGG-SSS--SSS-TTT--
--GGG-SSS--SSS-TTT--
--GGG-SSS--SSS-TTT--
--GGG-SSS--SSS-TTT--
--GGG-SSS--SS--TTT--
--GGG-SSS--SS--TTT--
--GGG-SS---SSS-TTT--
--GGGSSSS--SSS-TTT--
--GGG-SSS--SSS-TTT--
--GGG-SSS--SSS-TTT--
--GGG-SSS--SSS-TTT--
--GGGSSSS--SSS-TTT--
--GGG-SSS--SSS-TTT--
--GGG-SS---SSS-TTT--
--GGGGSSS--SSS-TTT--
--GGG-SSS--SSS-TTT--
--GGGGSS---SS--TTT--
--GGGGSSS--SSS-TTT--
--GGG-SS---SSS-TTS--
--GGG-SSS--SSS-TTT--
--GGG-SSS--SS--TTT--
--GGG-SSS--SSS-TTT--
--GGGGSSS--SSS-TTT--
--GGG-SSS--SS--TTT--
--GGGSSSS--SS--TTT--
--GGG-SSS--SSS-SSS--
--GGGSSSS--SS--TTT--
--GGG-SSS--SSS-TTT--
--GGGTSSS--SSS-TTT--
--GGGSSSS--SS--TTT--
--GGG-SSS--SSS-TTT--
--GGGSSSS--SS--TTS--
--GGG-SSS--SSS-TTS--
--GGG-SSS--SSS-TTT--
--GGG-SSS--SSS-TTT--
--GGGSSSS--SS--TTT--
--GGG-SSS--SS--TTT--
--GGGSSSS--SSS-TTT--
--GGG-SSS--SSS-TTT--
--GGG-SSS--SSS-TTT--
--GGG-SSS--SSS-TTT--
--GGG-SSS--SS--TTT--
--GGGSSSS--SSS-TTT--
--GGG-SSS--SSS-TTT--
--GGGTSS---SSS-TTT--
--GGG-SSS--SS--TTT--
--GGGSSSS--SSS-TTT--
--GGGSSSS--SSS-TTT--
--SGGGSSS--SSS-TTT--
--GGG-SSS--SSS-TTT--
--GGG-SSS--SSS-TTT--
--GGG-SSS--SSS-TTT--
--GGG-SSS--SSS-TTT--
--GGGSSSS--SSS-TTT--
--GGGGSSS--SSS-TTS--
--GGG-SSS--SSS-TTS--
--GGGSSSS--SSS-TTT--
--GGG-SSS--SS--TTT--
--GGG-SSS--SSS-TTS--
--GGG-SSS--SSS-TTT--
--GGG-SSS--SSS-TTT--
--GGG-SSS--SSS-TTS--
--GGG-SSS--SSS-TTT--
--GGGSSSS--SSS-TTT--
--GGG-SSS--SSS-TTT--
--GGG-SSS--SSS-TT---
--GGG-SSS--SSS-TT---
--GGGSSSS--SSS-TT---
--GGG-SSS--SSS-SS---
--GGG-SSS--SS---S---
--GGG-SSS--SS--SSS--
--GGG-SSS--SSS-SSS--
--GGG-SSS--SS--SSS--
--GGGSSSS--SS--SS---
--GGG-SSS--SSS-TTS--
--GGG-SSS--SS--SSS--
--GGG-SSS--SSS-S-S--
--GGG-SSS--SS--SSS--
--GGG-SSS--SS--S-S--
--GGG-SSS--SS--SSS--
--GGG-SSS--SS--SS---
--GGGSSSS--SS--SSS--
--STT-SSS--SS--SSS--
--GGG-SSS--SS--SSS--
--GGG-SSS--SS--SSS--
--GGG-SSS--SSS-SSS--
--GGG-SSS--SS--SSS--
--GGG-SSS--SS--TTS--
--GGG-SSS--SSS-TT---
--GGGSSSS--SS--TTS--
--GGG-SSS--SS--TTT--
--GGG-SSS--SSS-TTT--
--GGG-SSS--SSS-TTS--
--GGG-SS---SSS-TTS--
--GGG-SSS--SS--SSS--
--GGG-SSS--SS--TTS--
--GGGSSSS--SSS-TTS--
--GGG-SSS--SSS-TTS--
--GGGSSSS--SS--SS---
--GGG-SSS--SS--TTT--
--GGGSSSS--SSS-TTS--
--GGGSSSS--SSS-TTS--
--GGG-SSS--SSS-TTT--
--GGG-SSS--SSS-TTT--
--GGG-SSS--SSS-TTT--
--GGG-SSS--SSS-TTS--
--GGG-SSS--SSS-TTS--
--GGG-SS---SSS-TTT--
--GGG-SSS--SSS-TTT--
--GGG-SSS--SS--TTT--
--GGG-SSS--SSS-TTT--
--GGGSSSS--SSS-TTT--
--GGGGSSS--SSS-TTT--
--GGG-SSS--SS--SS---
--GGG-SSS--SS--TTS--
--GGG-SSS--SSS-TT---
--GGGSSSS--SS--TTT--
--GGG-SSS--SS--SSS--
--GGGSSSS--SS--SSS--
--GGG-SSS--SSS-TTTT-
--GGG-SSS--SSS-TTTT-
--GGG-SSS--SS--SSS--
--GGGSSSS--SS--TTS--
--GGG-SSS--SS--TTS--
--GGG-SSS--SS--SSS--
--GGG-SSS--SSS-TT---
--GGG-SSS--SSS-TT---
--GGG-SSS--SSS-TT---
--GGGSSSS--SSS-TT---
--GGG-SSS--SSS-TT---
--GGG-SSS--SSS-TT---
--GGG-SSS--SSS-TT---
--GGGSSSS--SSS-TTT--
--GGGSSSS--SSS-TTS--
--GGG-SSS--SSS-TTT--
--GGGSSSS--SSS-TTS--
--GGG-SSS--SSS-TTT--
--GGG-SSS--SSS-TTT--
--GGGSSSS--SS--TTT--
--GGG-SSS--SS--TTT--
--GGG-SSS--SSS-TTT--
--GGGGSSS--SS--TTT--
--GGGSSSS--SSS-TTT--
--GGG-SSS--SSS-TTT--
--GGG-SSS--SSS-TTS--
--GGGSSSS--SS--TTS--
--GGG-SSS--SS--GGGG-
--GGG-SSS--SSS-TT---
--GGGGSSS--SS--TTS--
--GGG-SSS--SS--TT---
--GGGSSSS--SS--TTS--
--GGG-SSS--SSS-TTS--
--GGGSSSS--SS--TTT--
--GGG-SSS--SS--TTT--
--GGG-SSS--SS--TTT--
--GGGGSSS--SS--TTT--
--GGGSSSS--SSS-TTT--
--GGGGSSS--SSS-TTT--
--GGG-SSS--SSS-TTT--
--GGGSSSS--SS--TTT--
--GGG-SSS--SSS-TTT--
--GGG-SSS--SSS-TTT--
--GGG-SSS--SSS-TTT--
--GGG-SSS--SSS-TTT--
--GGGSSSS--SS--TTT--
--GGG-SSS--SSS-TTT--
--GGGSSSS--SS--TTT--
--GGG-SSS--SSS-TTT--
--GGG-SSS--SSS-TTT--
--GGGGSSS--SSS-TTT--
--GGGSSSS--SS--TTT--
--GGG-SSS--SS--TTT--
--GGG-SSS--SSS-TTT--
--GGGSSSS--SSS-TTT--
--GGG-SSS--SSS-TTS--
--GGG-SSS--SSS-TTS--
--GGGSSSS--SSS-TTS--
--GGGSSSS--SSS-TTS--
--GGGSSSS--SS--TTS--
--GGGTSSS--SSS-TTS--
--GGGSSSS--SS--TTS--
--GGGSSSS--SS--TT---
--GGGTSSS--SS--TT---
--GGGSSSS--SS--TTS--
--GGG-SSS--SS--TTS--
--GGG-SSS--SSS-SSS--
--GGG-SSS--SS--TT---
--GGG-SSS--SSS-TT---
--GGG-SSS--SSS-TT---
--GGGTSSS--SS--SSS--
--GGGTSSS--SS--TTS--
--GGGTSSS--SSS-TTS--
--GGGGSSS--SS--TTS--
--GGGTSSS--SS--TT---
--GGGTSSS--SS--TTS--
--GGGGSSS--SS--TTS--
--GGGSSSS--SSS-TTS--
--GGGGSSS--SS--TT---
--GGG-SSS--SSS-TTS--
--GGGSSSS--SS--SSS--
--GGGSSSS--SS--SSS--
--GGGSSSS--SS--SS---
--SGGGSSS--SSS-TTS--
--GGGSSSS--SS--SSS--
--GGG-SSS--SS--TTS--
--GGG-SSS--SSS-TTS--
--GGG-SSS--SS--TT---
--GGG-SSS--SSS-TTS--
--GGG-SSS--SSS-TTS--
--GGGGSSS--SS--TTS--
--GGG-SSS--SS--TTS--
--GGGSSSS--SS--TTS--
--GGGSSSS--SSS-TTS--
--GGG-SSS--SSS-TTS--
--GGGGSSS--SSS-TTS--
--GGGSSSS--SSS-TTS--
--GGG-SSS--SS--TTS--
--GGGSSSS--SSS-TTS--
--GGGSSSS--SS--TTT--
--GGG-SSS--SSS-TTS--
--GGGSSSS--SSS-TTT--
--GGG-SSS--SSS-TTT--
--GGG-SSS--SSS-SSS--
--GGG-SSS--SSS-TTS--
--GGG-SSS--SS--TTS--
--GGG-SSS--SSS-TTT--
--GGG-SSS--SS--TTT--
--GGGSSSS--SSS-TT---
--GGGSTTS--SSS-TT---
--GGG-SSS--SSS-TTT--
--GGG-SSS--SSS-TT---
--GGG-SSS--SS--TTT--
--GGG-SSS--SSS-TT---
--GGGGSSS--SS--TTT--
--GGG-SSS--SSS-TTT--
--GGG-SSS--SSS-TTS--
--GGG-SSS--SSS-TT---
--GGG-SSS--SSS-TTS--
--GGG-SSS--SS--TTS--
--GGG-SSS--SS--TT---
--GGG-SSS--SS--SS---
--GGG-SSS--SS--TT---
--GGG-SSS--SSS-TT---
--GGGTSSS--SS--TT---
--GGG-SSS--SSS-TT---
--GGG-SSS--SS--TT---
--GGG-SSS--SSS-TT---
--GGG-SSS--SSS-TT---
--GGG-SSS--SS--TT---
--GGGSSSS--SS--TT---
--GGG-SSS--SS--TT---
--GGG-SSS--SSS-TT---
--GGG-SSS--SS--TT---
--GGGSSSS--SSS-TT---
--GGG-SSS--SSS-TT---
--GGGSSSS--SSS-TT---
--GGG-SSS--SS--TT---
--GGG-SSS--SS--TTS--
--GGG-SSS--SSS-TTS--
--GGG-SSS--SS--TTT--
--GGG-SSS--SSS-TTS--
--GGGSSSS--SSS-TTS--
--GGGSSSS--SS--TTS--
--GGG-SSS--SS--TTS--
--GGGSSSS--SSS-TT---
--SGGGSSS--SS--TT---
--GGGGSSS--SS--TT---
--GGG-SSS--SSS-TT---
--GGGSSSS--SSS-TTS--
--GGG-SSS--SSS-TTT--
--TTTSSSS--SS--TTT--
--GGG-SSS--SS--TT---
--GGG-SSS--SS--TTT--
--GGG-SSS--SSS-TT---
--GGG-SSS--SSS-TT---
--GGG-SSS--SS--TT---
--GGG-SSS--SSS-TT---
--GGG-SSS--SS--TT---
--GGG-SSS--SSS-SS---
--GGG-SSS--SSS-TT---
--GGG-SSS--SSS-TT---
--GGG-SSS--SS--TT---
--GGG-SSS--SSS-TT---
--GGGGSSS--SSS-TT---
--GGGGSSS--SSS-TT---
--GGG-SSS--SSS-TT---
--GGG-SSS--SSS-TT---
--GGG-SSS--SSS-TT---
--GGG-SSS--SS--TT---
--GGG-SSS--SSS-TT---
--GGG-SSS--SS--TT---
--GGGTTTS--SSS-TT---
--GGGSSSS--SSS-TT---
--GGGSSSS--SSS-TT---
--TTSSSSS--SS--TT---
--GGG-SSS--SSS-SS---
--GGGTSSS--SS--TT---
--GGGSSSS--SSS-TT---
--GGG-SSS--SSS-TT---
--GGGSSSS--SS--TT---
--GGG-SSS--SSS-TT---
--GGGSSSS--SSS-TT---
--GGG-SSS--SS--TTT--
--GGGSSSS--SSS-TT---
--TTSSSSS--SS--TT---
--GGG-SSS--SSS-TT---
--GGG-SSS--SS--TTT--
--GGGGSSS--SS--TT---
--GGG-SSS--SS--TT---
--GGG-SSS--SS--TT---
--GGG-SSS--SS--TT---
--GGGSSSS--SSS-TTS--
--GGG-SSS--SS--TT---
--GGG-SSS--SS--TT---
--GGG-SSS--SSS-TTS--
--GGG-SSS--SSS-TTS--
--GGGSSSS--SSS-TTS--
--GGGSSSS--SSS-TT---
--GGG-SSS--SS--TTT--
--GGGSSSS--SSS-TT---
--GGG-SSS--SSS-TT---
--GGGSSSS--SSS-TT---
--GGGSSSS--SSS-TTS--
--GGGSSSS--SS--TTS--
--GGGSSSS--SSS-TT---
--GGGSSSS--SS--TTS--
--HHHHSSS--SSS-TT---
--GGGSSSS--SSS-TT---
--GGGSSSS--SSS-TT---
--GGGSSSS--SSS-TT---
--GGGSSSS--SSS-SS---
--GGGSSSS--SSS-TT---
--GGGSSSS--SS--TT---
--SGGGSSS--SSS-TT---
--SGGGSSS--SSS-TT---
--GGGSSSS--SSS-TT---
--TTSSSSS--SSS-TT---
--GGG-SSS--SSS-TT---
--GGGGSSS--SS--TT---
--GGGSSSS--SS--TT---
--GGGGSSS--SSS-TT---
--GGGSSSS--SS--TT---
--GGGGSSS--SS--TT---
--GGG-SSS--SS--TTS--
--GGGSSSS--SS--TT---
--GGGSSSS--SSS-TT---
--GGG-SSS--SS--TT---
--GGG-SSS--SS--TT---
--GGGSSSS--SSS-TT---
--GGGSSSS--SS--TT---
--GGG-SSS--SSS-TT---
--GGGSSSS--SS--TTS--
--GGGSSSS--SS--TT---
--GGGGSSS--SSS-TTS--
--GGGSSSS--SSS-TTS--
--GGGSSSS--SS--TTS--
--GGGSSSS--SSS-TT---
--GGGSSSS--SS--TT---
--SGGGSSS--SSS-TTT--
--SGGGSSS--SS--TT---
--GGG-SSS--SS--TTT--
--GGGSSSS--SS--TT---
--GGG-SSS--SS--TTT--
--GGG-SSS--SSS-TT---
--GGG-SSS--SS--TTT--
--GGGSSSS--SSS-TTS--
--GGGSSSS--SSS-TTT--
--GGG-SSS--SS--TTS--
--GGG-SSS--SS--TTS--
--GGG-SSS--SSS-TTS--
--GGG-SSS--SS--TTS--
--GGG-SSS--SS--STT--
--GGG-SSS--SS--TTS--
--GGGSSSS--SS--TTT--
--GGG-SSS--SS--TTT--
--GGG-SSS--SSS-TTT--
--GGG-SSS--SSS-TTT--
--SGGGSSS--SS--TTT--
--GGGSSSS--SS--TTT--
--GGG-SSS--SS--TTT--
--GGGGSSS--SS--TTT--
--GGGSSSS--SSS-TTT--
--GGGSSSS--SSS-TTS--
--GGG-SSS--SSS-TTS--
--GGGTSSS--SS--TTS--
--GGG-SSS--SS--TTS--
--GGG-SSS--SSS-TT---
--GGG-SSS--SSS-TT---
--GGG-SSS--SSS-TT---
--GGG-SSS--SSS-TT---
--GGG-SSS--SS--TTS--
--GGG-SSS--SSS-GGG--
--GGG-SSS--SSS-TTT--
--GGG-SSS--SSS-TTS--
--GGG-SSS--SSS-SS---
--GGG-SSS--SSS-TT---
--GGG-SSS--SSS-TT---
--GGGSSSS--SSS-TT---
--GGG-SSS--SSS-TT---
--GGG-SSS--SSS-TTS--
--GGG-SSS--SS--TT---
--GGGSSSS--SS--TTS--
--GGG-SSS--SS--TTS--
--GGG-SSS--SS--TTS--
--GGGGSSS--SS--TTS--
--GGG-SSS--SSS-SSS--
--GGG-SSS--SSS-SSS--
--GGG-SSS--SS--TTS--
--GGG-SSS--SS--SSS--
--GGGTSSS--SS--SS---
--GGG-SSS--SSS-TT---
--GGG-SSS--SS--SS---
--GGG-SSS--SS--TT---
--GGG-SSS--SSS-SSS--
--GGG-SSS--SS--TTS--
--GGGGSSS--SS--TTS--
--GGGSSSS--SSS-SSS--
--GGGSSSS--SS--TTS--
--GGG-SSS--SSS-TTS--
--GGGSSSS--SSS-SSS--
--GGGSSSS--SS--SS---
--GGG-SSS--SSS-TTS--
--GGG-SSS--SS--TTS--
--GGGTSSS--SS--TTS--
--GGG-SSS--SSS-TTS--
--GGG-SSS--SSS-TTS--
--GGG-SSS--SSS-TTS--
--GGGSSSS--SSS-TTS--
--GGG-SSS--SSS-TTS--
--GGG-SSS--SSS-TTS--
--GGG-SSS--SSS-TTS--
--GGG-SSS--SSS-TTS--
--GGG-SSS--SS--TTS--
--GGG-SSS--SSS-TT---
--GGG-SSS--SSS-TT---
--GGGSSSS--SSS-TT---
--GGG-SSS--SSS-TT---
--GGG-SSS--SS--TT---
--GGG-SSS--SSS-TT---
--GGG-SSS--SSS-TT---
--GGGGSSS--SSS-TT---
--GGGSSSS--SS--TT---
--GGG-SSS--SS--TTS--
--GGG-SSS--SSS-TT---
--GGG-SSS--SSS-TT---
--GGG-SSS--SSS-TT---
--GGGSSSS--SSS-TT---
--GGGSSSS--SS--TT---
--GGGSSSS--SSS-TT---
--GGG-SSS--SSS-TT---
--GGG-SSS--SSS-TT---
--GGG-SSS--SSS-TT---
--GGG-SSS--SSS-TT---
--GGG-SSS--SS--TT---
--GGG-SSS--SS--TT---
--GGGTTTS--SSS-TT---
--GGG-SSS--SSS-TT---
--GGGTSSS--SSS-TTS--
--GGGSSSS--SS--TT---
--GGGGSSS--SS--TT---
--GGGGSSS--SSS-TT---
--GGG-SSS--SS--SS---
--GGG-SSS--SSS-TTS--
--GGG-SSS--SSS-TTS--
--GGGSSSS--SS--TTS--
--GGGSSSS--SS--TT---
--GGG-SSS--SS--TT---
--GGG-SSS--SS--TT---
--GGG-SSS--SS--SS---
--GGG-SSS--SSS-TT---
--GGGSSSS--SS--SS---
--GGG-SSS--SSS-TT---
--GGG-SSS--SSS-SS---
--GGG-SSS--SSS-TT---
--TTS-SSS--SSS-TT---
--GGG-SSS--SSS-TT---
--GGGGSSS--SSS-SS---
--GGG-SSS--SS--SS---
--GGG-SSS--SSS-SS---
--GGG-SSS--SS--SS---
--GGGSSSS--SSS-SS---
--GGGSSSS--SS--S----
--GGGSSSS--SSS-S----
--GGGSSSS--SS--S----
--GGG-SSS--SSS-S----
--GGGSSSS--SS--S----
--GGG-SSS--SS--S----
--GGG-SSS--SSS-S----
--GGG-SSS--SS--S----
--GGGSSSS--SS--S----
--GGG-SSS--SSS-S----
--GGG-SSS--SS--S----
--GGG-SSS--SS--S----
--GGG-SSS--SSS-S----
--GGG-SSS--SSS-SS---
--GGG-SSS--SS--S----
--GGG-SSS--SS--S----
--GGGSSSS--SSS-S----
--GGG-SSS--SSS-S----
--GGG-SSS--SSS-S----
--TTT-SSS--SS--S----
--GGGSSSS--SSS-S----
--GGG-SSS--SS--S----
--GGG-SSS--SS--S----
--GGG-SSS--SS--S----
--GGGGSSS--SS--S----
--GGG-SSS--SSS-SS---
--GGG-SSS--SSS-SS---
--GGG-SSS--SSS-SS---
--GGG-SSS--SSS-SS---
--GGG-SSS--SSS-S----
--GGG-SSS--SS--SS---
--GGG-SSS--SS--S----
--GGG-SSS--SS--SS---
--GGG-SSS--SS--S----
--GGG-SSS--SS--S----
--GGG-SSS--SS--S----
--GGG-SSS--SSS-SS---
--GGGGSSS--SS--SS---
--GGG-SSS--SSS-SS---
--GGG-SSS--SS--SS---
--GGG-SSS--SSS-SS---
--GGG-SSS--SS--S----
--GGGSSSS--SSS-SS---
--GGG-SSS--SS--S----
--GGG-SSS--SSS-SS---
--GGG-SSS--SS--SS---
--GGG-SSS--SSS-S----
--GGGSSSS--SS--S----
--GGG-SSS--SS--SS---
--GGG-SSS--SS--SS---
--GGG-SSS--SS--S----
--GGGSSSS--SS--SS---
--GGG-SSS--SSS-SS---
--GGG-SSS--SS--S----
--GGG-SSS--SS--SS---
--GGGSSSS--SSS-SS---
--GGG-SSS--SSS-SS---
--GGG-SSS--SS--SS---
--GGG-SSS--SSS-SS---
--GGG-SSS--SSS-SS---
--GGG-SSS--SS--SS---
--SGGGSSS--SSS-SS---
--GGG-SS---SS--SS---
--GGG-SSS--SSS-SS---
--GGGGSSS--SS--SS---
--GGGGSSS--SS--SS---
--GGGSSSS--SS--SS---
--GGG-SSS--SS--SS---
--GGG-SSS--SSS-S----
--GGG-SSS--SS--S----
--GGGGSSS--SSS-S----
--GGG-SSS--SS--SS---
--GGG-SSS--SSS-S----
--GGGGSSS--SS--SS---
--GGG-SSS--SSS-S----
--GGG-SSS--SS--SS---
--GGG-SSS--SS--SS---
--GGG-SSS--SSS-SS---
--GGG-SSS--SS--SS---
--GGG-SSS--SSS-SS---
--GGG-SSS--SS--SS---
--GGG-SSS--SS--SS---
--GGG-SSS--SS--S----
--GGG-SSS--SSS-SSS--
--GGGGSSS--SSS-SS---
--GGG-SSS--SS--SS---
--GGG-SSS--SS--SS---
--GGG-SSS--SS--SSS--
--GGG-SSS--SS--SS---
--GGG-SSS--SSS-SS---
--GGG-SSS--SS--SSS--
--GGGGSSS--SS--SSS--
--GGGGSSS--SSS-SSS--
--GGG-SSS--SSS-SSS--
--GGG-SSS--SSS-SSS--
--GGG-SSS--SSS-SS---
--GGG-SSS--SS--SSS--
--GGG-SSS--SS--SSS--
--GGGGSSS--SS--SSS--
--GGG-SSS--SS--SSS--
--GGGGSSS--SS--SSS--
--GGG-SSS--SSS-SSS--
--GGG-SSS--SSS-SSS--
--GGG-SSS--SSS-SSS--
--GGG-SSS--SS--SS---
--GGG-SSS--SSS-SSS--
--GGG-SSS--SS--SSTT-
--GGG-SSS--SS--SSS--
--GGG-SSS--SS--SSS--
--GGG-SSS--SS--SS---
--GGG-SSS--SS--SSS--
--GGG-SSS--SS--SSS--
--GGG-SSS--SS--SS---
--GGG-SSS--SS--SS---
--GGG-SSS--SS--SS---
--GGG-SSS--SS--SS---
--GGG-SSS--SS--S----
--GGG-SSS--SS--S----
--GGG-SSS--SSS-S----
--GGG-SSS--SS--S----
--GGG-SSS--SS--SS---
--GGG-SSS--SS--S----
--GGG-SSS--SSS-S----
--GGGSSSS--SS--S----
--GGG-SSS--SS--S----
--GGG-SSS--SS--S----
--GGG-SSS--SSS-S----
--GGG-SSS--SSS-S----
--GGG-SSS--SSS-SS---
--GGG-SSS--SSS-SS---
--GGG-SSS--SS--SS---
--GGG-SSS--SS--S----
--GGG-SSS--SSS-SS---
--GGG-SSS--SS--SS---
--GGG-SSS--SSS-SS---
--GGGSSSS--SS--SS---
--GGG-SSS--SS--SS---
--GGG-SSS--SSS-SS---
--GGG-SSS--SS--SS---
--GGG-SSS--SSS-SS---
--GGG-SSS--SS--SS---
--GGG-SSS--SSS-SS---
--GGG-SSS--SSS-SS---
--GGG-SSS--SS--S----
--GGG-SSS--SSS-SS---
--GGG-SSS--SS--SS---
--GGG-SSS--SS--SS---
--GGG-SSS--SS--S----
--GGG-SSS--SS--SS---
--GGGSSSS--SSS-SS---
--GGGGSSS--SS--SS---
--GGG-SSS--SS--S----
--GGG-SSS--SS--S----
--GGG-SSS--SS--S----
--GGGSSSS--SSS-S----
--GGG-SSS--SS--S----
--GGG-SSS--SS--S----
--GGG-SSS--SS--S----
--GGG-SSS--SSS-S----
--GGG-SSS--SS--SS---
--GGG-SSS--SS--SS---
--GGGSSSS--SS--S----
--GGG-SSS--SS--S----
--GGGGSSS--SS--S----
--GGG-SSS--SS--S----
--GGG-SSS--SS--TT---
--GGG-SSS--SS--TT---
--GGGSSSS--SS--TT---
--GGG-SSS--SSS-TT---
--GGG-SSS--SSS-TT---
--GGG-SSS--SSS-TTS--
--GGG-SSS--SSS-TTS--
--GGG-SSS--SS--TTS--
--GGG-SSS--SSS-TTS--
--GGG-SSS--SS--SSS--
--GGG-SSS--SS--S----
--GGG-SSS--SSS-S----
--GGG-SSS--SSS-SS---
--GGGSSSS--SS--S----
--GGG-SSS--SS--S----
--GGGSSSS--SSS-S----
--GGG-SSS--SSS-S----
--GGG-SSS--SSS-SS---
--GGG-SSS--SS--SS---
--GGG-SSS--SS--S----
--GGG-SSS--SS--S----
--GGG-SSS--SSS-S----
--GGG-SSS--SS--S----
--GGG-SSS--SSS-S----
--GGGSSSS--SSS-SS---
--GGG-SSS--SSS-S----
--GGG-SSS--SSS-S----
--GGGSSSS--SS--S----
--GGGSSSS--SS--S----
--GGG-SSS--SSS-S----
--GGGSSSS--SS--S----
--GGGSSSS--SS--S----
--GGGSSSS--SSS-S----
--GGGSSSS--SS--S----
--GGGSSSS--SS--S----
--GGGSSSS--SSS-S----
--GGG-SSS--SS-------
--GGG-SSS--SS---S---
--GGG-SSS--SSS--S---
--GGGSSSS--SS---S---
--GGGGSSS--SSS--S---
--GGG-SSS--SS--SS---
--GGG-SSS--SSS-SS---
--GGGGSSS--SSS-SS---
--GGG-SSS--SSS-SS---
--GGG-SSS--SSS-SS---
--GGGSSSS--SS--SS---
--GGGSSSS--SSS-SS---
--GGGSSSS--SS--SS---
--GGG-SSS--SS--SS---
--GGGSSSS--SSS-SS---
--GGG-SSS--SS--SS---
--GGGSSSS--SSS-SS---
--GGG-SSS--SS--SS---
--GGG-SSS--SS--SS---
--GGG-SSS--SS--SS---
--GGG-SSS--SS--SS---
--GGG-SSS--SS--SS---
--GGG-SSS--SS--SS---
--GGGGSSS--SS--SS---
--GGG-SSS--SS--SS---
--GGG-SSS--SSS-SS---
--GGG-SSS--SS--SSS--
--GGG-SSS--SS--SS---
--GGG-SSS--SS--SS---
--GGG-SSS--SSS-SS---
--GGG-SSS--SSS-SS---
--GGG-SSS--SSS-SS---
--GGG-SSS--SSS-SS---
--GGG-SSS--SS--SS---
--GGG-SSS--SS--S----
--GGG-SSS--SS--S----
--GGGSSSS--SS--SS---
--GGGSSSS--SS--S----
--GGG-SSS--SS--S----
--GGGSSSS--SS--SS---
--GGG-SSS--SS-TTS---
--GGGSSSS--SS--S----
--GGGSSSS--SS--SS---
--GGGSSSS--SS--S----
--GGG-SSS--SS--SS---
--GGG-SSS--SS--S----
--GGG-SSS--SSS-S----
--GGG-SSS--SS--SS---
--GGG-SSS--SS--SS---
--GGG-SSS--SS--SS---
--GGGSSSS--SS--SS---
--GGGSSSS--SS--S----
--GGG-SSS--SS--SS---
--GGG-SSS--SS--S----
--GGG-SSS--SSS-S----
--GGG-SSS--SSS-S----
--GGG-SSS--SS--S----
--GGG-SSS--SS--SS---
--GGGSSSS--SS--SS---
--GGG-SSS--SS--S----
--GGG-SSS--SSS-SS---
--GGG-SSS--SSS-SS---
--GGG-SSS--SS--SS---
--GGG-SSS--SSS-SS---
--GGGSSSS--SSS-SS---
--GGG-SSS--SS--SS---
--GGG-SSS--SS--SS---
--GGG-SSS--SS--SS---
--GGG-SSS--SS--SS---
--GGG-SSS--SS--S----
--GGGSSSS--SS--S----
--GGGGSSS--SS--SS---
--GGG-SSS--SSS-SS---
--GGG-SSS--SSS-SS---
--GGGSSSS--SS--SS---
--GGG-SSS--SS--SS---
--GGGGSSS--SS--SS---
--GGGSSSS--SS--SS---
--GGGSSSS--SS--S----
--GGG-SSS--SS--S----
--GGG-SSS--SS--S----
--GGG-SSS--SS--S----
--GGG-SSS--SS--S----
--GGG-SSS--SS--S----
--GGGSSSS--SS--S----
--GGG-SSS--SS--SS---
--GGGSSSS--SS--SS---
--GGGSSSS--SS--S----
--GGG-SSS--SSS-S----
--GGGTSSS--SS-------
--GGG-SSS--SS-------
--GGGSSSS--SS-------
--GGG-SSS--SS--S----
--GGG-SSS--SS--SS---
--GGG-SSS--SS--S----
--GGG-SSS--SS-------
--GGG-SSS--SS-------
--GGG-SSS--SS-------
--GGG-SSS--SSS-S----
--GGG-SSS--SS-------
--GGGSSSS--SS-------
--GGG-SSS--SS-------
--GGG-SSS--SS--S----
--GGG-SSS--SS-------
--STT-SSS--SS--S----
--SGGGSSS--SS-------
--SGGGSSS--SSS------
--STT-SSS--SS--S----
--GGG-SSS--SS-------
--STT-SSS--SSS------
--SGGGSSS--SSS------
--STT-SSS--SS-------
--STT-SSS--SS-------
--STT-SSS--SS-------
--STT-SSS--SS-------
--SGGGSSS--SS-------
--GGG-SSS--SS-------
--STT-SSS--SS-------
--GGG-SSS--SS-------
--STT-SSS--SS-------
--STT-SSS--SSS--S---
--SGGGSSS--SS-------
--GGG-SSS--SS---S---
--GGG-SSS--SS---S---
--STT-SSS--SS---S---
--STT-SSS--SS---S---
--STT-SSS--SSS--S---
--STT-SSS--SS--SS---
--STT-SSS--SS--S----
--STTSSSS--SS--SS---
--STTTSSS--SS---S---
--STT-SSS--SS---S---
--STT-SSS--SS-------
--STT-SSS--SS---S---
--STT-SSS--SSS--S---
--STT-SSS--SS---S---
--STT-SSS--SSS------
--STT-SSS--SS-------
--STT-SSS--SS---S---
--STT-SSS--SS-------
--STT-SSS--SS-------
--STT-SSS--SSS--S---
--STT-SSS--SS-------
--STT-SSS--SS--S----
--STT-SSS--SS--S----
--STT-SSS--SS--S----
--STT-SSS--SS--S----
---GGGSSS--SSS-S----
---TT-SSS--SS-------
--GGG-SSS--SSS------
--STT-SS---SS-------
--STT-SSS--SSS------
---TT-SSS--SS-------
---TT-SSS--SS-------
--SGGGSSS--SS--S----
--STT-SSS--SS-------
---TT-SSS--SSS------
--STT-SSS--SSS------
---TT-SSS--SS-------
---TT-SSS--SS-------
--SGGGSSS--SSS-S----
--STT-SSS--SSS-SS---
--SGGGSSS--SSS-S----
--STTSSSS--SS--S----
---TTSSSS--SS--S----
---TTSSSS--SS--S----
---GGGSSS--SSS-S----
---TTSSSS--SSS-S----
--STTSSSS--SS--S----
--STT-SSS--SSS-SS---
--STT-SSS--SSS-S----
--STT-TTS--SS--S----
--SGGGSSS--SS--SS---
--STT-SSS--SS-TT----
--STT-SSS--SSS-SS---
--STT-SSS--SSS-SS---
--STT-SSS--SSS-S----
--STT-SSS--SS--S----
--STT-SSS--SSS-S----
--STT-SSS--SSS-SS---
--STT-SSS--SS--SS---
---TT-SSS--SSS-SS---
--STT-SSS--SSS-SS---
--STT-SSS--SSS-SS---
--SSSSSSS--SS--SS---
--SGGGSSS--SSS-SS---
--STT-SSS--SS--SS---
--STTTSSS--SS--SS---
--STT-SSS--SSS-SS---
--STT-SSS--SS--SS---
--GGG-SSS--SSS-SS---
--GGG-SSS--SS--SS---
--GGG-SSS--SS--SS---
--STT-SSS--SS--SS---
--STT-SSS--SS--SS---
--SGGGSSS--SSS-SS---
--STT-SSS--SS--SS---
--STT-SSS--SSS-SS---
--GGGGSSS--SS--SS---
--GGG-SSS--SSS-SS---
--GGG-SSS--SSS-SS---
--SGGGSSS--SS--SS---
--STT-SSS--SSS-SS---
--STT-SSS--SSS-SS---
--STT-SSS--SSS-SS---
--STT-SSS--SSS-SS---
--STT-SSS--SSS-SSS--
--STT-SSS--SSS-SS---
--STT-SSS--SSS-SS---
--STT-SSS--SSS-SS---
--STT-SSS--SSS-SS---
--STT-SSS--SSS-SS---
--STT-SSS--SSS-SS---
--STT-SSS--SS--SS---
--STT-SSS--SSS-SS---
--STT-SSS--SS--SS---
--GGG-SSS--SSS-SS---
--GGG-SSS--SS--SS---
--SGGGSSS--SSS-SS---
--STT-SSS--SSS-SS---
--SSS-SSS--SSS-S----
--STT-SSS--SSS-SS---
--STT-SSS--SSS-SS---
--STT-SSS--SS--SS---
--STT-SSS--SS--SS---
--STT-SSS--SS--SS---
--STT-SSS--SSS-S----
--STT-SSS--SSS-S----
--STT-SSS--SS--S----
--SGGGSSS--SSS-SS---
--STT-SSS--SSS-S----
--STT-SSS--SSS-S----
--STT-SSS--SSS------
--STTTSSS--SSS-SS---
--STT-SSS--SSS-SS---
--SSTTSSS--SSS------
--STT-SSS--SSS-S----
--SSS-SSS--SSS-S----
--SSS-SSS--SSS-S----
--SSS-SSS--SSS------
--SSS-SSS--SSS------
--SSS-SSS--SSS------
--SSS-SSS--SSS------
--SSS-SSS--SSS------
--SSS-SSS--SSS------
--SSS-SSS--SSS-S----
--SSS-SSS--SSS-S----
--TTS-SSS--SSS------
--SSS-SSS--SS-------
--SSS-SSS--SS-------
--TTS-SSS--SSS--S---
--SSS-SSS--SSS--S---
--SSS-SSS--SSS-SS---
--SSS-SSS--SSS-SS---
--SSS-SSS--SSS-SS---
--SSS-SSS--SSS-SS---
--SSS-SSS--SS--SS---
--SSS-SSS--SS--SS---
--SSS-SSS--SS--SS---
--SSS-SSS--SS--SS---
--SSS-SSS--SSS-SS---
--SSS-SSS--SSS-SS---
--SSS-SSS--SS--SS---
--SSS-SSS--SSS-SS---
--SSS-SSS--SSS-SS---
--SSS-SSS--SSS-SS---
--SSS-SSS--SS--SS---
--SSS-SSS--SSS-SS---
--SSS-SSS--SS---S---
--SSS-SSS--SSS-SS---
--SSS-SSS--SS--SS---
--SSS-SSS--SS---S---
--SSS-SSS--SS--SS---
--SSS-SSS--SS--SS---
--STT-SSS--SS--SS---
--SSS-SSS--SS--SS---
--SSS-SSS--SS--SS---
--SSS-SSS--SS--SS---
--SSS-SSS--SS--SS---
--STT-SSS--SSS-SS---
--SSS-SSS--SS--SS---
--SSS-SSS--SSS-SS---
--SSS-SSS--SSS-SS---
--SSS-SSS--SSS-SS---
--SSS-SSS--SSS-SS---
--SSS-SSS--SS--SS---
--SSS-SSS--SS--SS---
--SSS-SSS--SS--SS---
--SSS-SSS--SS-SSS---
--SSS-SSS--SSS-SS---
--SSS-SSS--SS--SS---
--SSS-SSS--SSS-SS---
--SSS-SSS--SS--SS---
--SSS-SSS--SS--SS---
--SSS-SSS--SS--SS---
--SSS-SSS--SSS-SS---
--SSS-SSS--SS--SS---
--SSS-SSS--SS--SS---
--SSS-SSS--SS--SS---
--SSS-SSS--SS--SS---
--SSS-SSS--SSS-SS---
--SSS-SSS--SSS-SS---
--SSS-SSS--SS--SS---
--SSS-SSS--SS--SS---
--SSS-SSS--SS--SS---
--SSS-SSS--SS--SS---
--SSS-SSS--SS--SS---
--SSS-SSS--SS--SS---
---TT-SSS--SSS-SS---
---SS-SSS--SS--SS---
--SSS-SSS--SS--SS---
--SSS-SSS--SS--SS---
--SSS-SSS--SS--SS---
--SSS-SSS--SS--SS---
--SSS-SSS--SS--SS---
--SSS-SSS--SS--SS---
--SSS-SSS--SS--SS---
--SSS-SSS--SSS-SS---
--SSS-SSS--SS--SS---
--SSS-SSS--SS--SS---
---SS-SSS--SS--SS---
--SSS-SSS--SSS-SS---
--SSS-SSS--SSS-SS---
--SSS-SSS--SS--SS---
--SSS-SSS--SS--SS---
--SSS-SSS--SSS-SS---
---SS-SSS--SS--SS---
--SSS-SSS--SS--SS---
---SS-SSS--SS--SS---
---TT-SSS--SSS-SS---
--SSS-SSS--SSS-SSS--
--SSS-SSS--SS--SSS--
---SS-SSS--SS--SS---
---SS-SSS--SS--SS---
---SS-SSS--SS--SS---
---SS-SSS--SS--SS---
---SS-SSS--SS--SS---
---SS-SSS--SS--SS---
---SS-SSS--SS--SS---
---SS-SSS--SS--SS---
---SS-SSS--SSS-SS---
--SSS-SSS--SS--SS---
---SS-SSS--SS--SS---
--SSS-SSS--SSS-SS---
--SSS-TTS--SSS-SS---
--SSS-SSS--SS--SS---
--SSS-SSS--SS--SS---
--SSS-SSS--SSS-SS---
--SSS-SSS--SSS-SS---
--SSS-SSS--SSS-SS---
--SSS-SSS--SS--SS---
--SSS-SSS--SS--SS---
---SS-SSS--SS--SS---
--SSS-SSS--SS--SS---
---SS-SSS--SS--SS---
--SSS-SSS--SSS-SS---
---SS-SSS--SS--SS---
---SS-SSS--SS--SS---
---SS-SSS--SS--SS---
---SS-SSS--SS--SS---
---SS-SSS--SS--SS---
---SS-SSS--SS--SSS--
---SS-SSS--SSS-SS---
---SS-SSS--SS--SS---
---SS-SSS--SS--SS---
---TT-SSS--SS--SS---
---TT-SSS--SS--SS---
---SS-SSS--SS--SS---
---SS-SSS--SS--SS---
--SSS-SSS--SSS-SS---
---SS-SSS--SSS-SS---
---SS-SSS--SSS-SS---
---SS-SSS--SS--S----
---SS-SSS--SS--SS---
---SS-SSS--SSS-SS---
---SS-SSS--SSS-SS---
---SS-SSS--SSS-SS---
--SSS-SSS--SSS-SS---
--SSS-SSS--SS--SS---
---SS-SSS--SSS-SS---
---SS-SSS--SS--SS---
--SSS-SSS--SSS-SS---
--SSS-SSS--SS--SS---
---SS-SSS--SSS-SS---
---SS-SSS--SSS-SS---
---SS-SSS--SSS-SS---
---SS-SSS--SSS-SS---
---SS-SSS--SSS-SS---
---SS-SSS--SSS-SS---
---TT-SSS--SSS-SS---
---TT-SSS--SSS-SS---
---TT-SSS--SS--SS---
--STT-SSS--SSS-SS---
---SS-SSS--SSS-SS---
--SSS-SSS--SSS-SS---
---SS-SSS--SS--SS---
---SS-SSS--SS--SS---
--SSS-SSS--SSS-SS---
--SSS-SSS--SSS-SS---
--SSS-SSS--SS--SS---
--SSS-SSS--SS--SS---
--SSS-SSS--SS--SS---
--SSS-SSS--SS--SS---
--SS--SSS--SSS-SS---
--SSS-SSS--SSS-SS---
--SSS-SSS--SS--SS---
--S-S-SSS--SS--SS---
---S--SSS--SS--SS---
---S--SSS--SS--SS---
---S--SSS--SS--SS---
--S---SSS--SS--SS---
--S---SSS--SS--SS---
--S---SSS--SS--SS---
--SS--SSS--SS--SS---
---SS-SSS--SS--SS---
---SS-SSS--SS--SS---
--S---SSS--SS--SS---
--SSS-SSS--SS--SS---
--SSS-SSS--SSS-SS---
--SSS-SSS--SS--SS---
--SSS-SSS--SSS-SS---
--SSS-SSS--SS--SS---
--TTS-SSS--SS--SS---
--GGG-SSS--SSS-SS---
--GGG-SSS--SSS-SS---
--GGG-SSS--SSS-SS---
--GGG-SSS--SSS-SS---
--GGG-SSS--SS--SS---
--GGG-SSS--SS--SS---
--GGG-SSS--SSS-SS---
--GGG-SSS--SSS-SS---
--GGG-SSS--SSS-SS---
--GGG-SSS--SSS-SS---
--GGG-SSS--SS--SS---
--GGG-SSS--SS--SS---
--GGG-SSS--SSS-SS---
--GGG-SSS--SS--SS---
--GGG-SSS--SS--SS---
--GGG-SS---SSS-SS---
--GGG-SSS--SSS-SS---
--GGG-SSS--SS--SS---
--GGG-SSS--SSS-SS---
--GGG-SSS--SSS-SS---
--GGG-SSS--SSS-SS---
--GGG-SSS--SS--SS---
--GGG-SSS--SS--SS---
--GGG-SSS--SSS-SS---
--STT-SSS--SSS-SS---
--GGG-SSS--SSS-SS---
--GGG-SSS--SSS-SS---
--TTT-SSS--SSS-SS---
--GGG-SSS--SSS-SS---
--GGG-SSS--SSS-SS---
--GGGTSSS--SS--SS---
--GGG-SSS--SS--SS---
--GGG-SSS--SSS-SS---
--GGG-SSS--SSS-SS---
--GGG-SSS--SSS-SS---
--GGG-SSS--SSS-SS---
--GGG-SSS--SSS-SS---
--GGG-SSS--SSS-SS---
--GGG-SSS--SS--SS---
--GGGTSSSS-SS--SS---
--GGG-SSS--SS--SS---
--GGG-SSS--SS--S----
--GGG-SSS--SS--SS---
--GGGSSSS--SSS-SS---
--GGG-SSS--SSS-SS---
--GGGSSSS--SSS-SS---
--GGGGSSS--SS--SS---
--GGGSSSS--SSS-SS---
--GGGTSSS--SSS-SS---
--GGGSSSS--SS--SS---
--GGG-SSS--SSS-SS---
--GGGSSSS--SSS-SS---
--GGGSSSSS-SSS-SS---
--GGG-SSS--SS--SS---
--GGG-SSS--SSS-SS---
--GGG-SSS--SS--SS---
--GGG-SSS--SS--SS---
--GGGSSSS--SS--SS---
--GGGSSSS--SS--SS---
--GGG-SSS--SS--SS---
--GGGSSSS--SSS-SS---
--GGG-SSS--SSS-SS---
--GGG-SSS--SS--SS---
--GGG-SSS--SS--SS---
--GGG-SSS--SS--SS---
--GGG-SSS--SS--SS---
--SGGGSSS--SS--SS---
--GGG-SSS--SS--SS---
--GGGSSSS--SS--SS---
--GGG-SSS--SSS-SS---
--GGG-SSS--SSS-SS---
--GGG-SSS--SSS-SS---
--GGG-SSS--SS--SS---
--GGG-SSS--SSS-SS---
--GGG-SSS--SSS-SS---
--GGG-SSS--SSS-SS---
--GGG-SSS--SS--SS---
--GGG-SSS--SSS-SS---
--GGG-SSS--SSS-SS---
--GGG-SSS--SSS-SS---
--GGG-SSS--SSS-SS---
--GGG-SSS--SS--SS---
--GGG-SSS--SSS-SS---
--GGG-SSS--SSS-SSS--
--GGG-SSS--SSS-SS---
--GGGSSSS--SS--SS---
--GGG-SSS--SS--SS---
--GGG-SSS--SSS-SS---
--GGGSSSS--SS--SS---
--GGG-SSS--SSS-SS---
--GGG-SSS--SS--SS---
--GGGSSSS--SSS-SS---
--GGGSSSS--SS--SS---
--GGG-SSS--SS--SS---
--GGG-SSS--SSS-SS---
--GGG-SSS--SS--SS---
--GGG-SSS--SSS-SS---
--GGGSSSS--SSS-SS---
--SGGGSSS--SS--SS---
--GGG-SSS--SSS-SS---
--GGG-SSS--SSS-SS---
--GGG-SSS--SS--SS---
--GGGGSSS--SS--SS---
--GGGSSSS--SSS-SS---
--GGG-SSS--SS--SS---
--GGG-SSS--SSS-SS---
--GGGGSSS--SS--SS---
--GGGGSSS--SSS-SS---
--GGG-SSS--SSS-SS---
--GGG-SSS--SSS-SS---
--GGGSSSS--SSS-SS---
--GGG-SSS--SS--SS---
--GGGSSSS--SS--SS---
--GGG-SSS--SSS-SS---
--GGG-SSS--SS--SS---
--GGG-SSS--SSS-SS---
--GGG-SSS--SS--SS---
--GGG-SSS--SSS-SS---
--GGGSSSS--SSS-SS---
--GGGSSSS--SSS-SS---
--GGGSSSS--SSS-SS---
--GGG-SSS--SS--SS---
--GGGGSSS--SSS-SS---
--GGG-SSS--SSS-SS---
--GGG-SSS--SSS-SS---
--GGG-SSS--SSS-SS---
--GGGSSSS--SSS-SS---
--GGG-SSS--SSS-SS---
--GGG-SSS--SS--SS---
--GGG-SSS--SS--SS---
--GGG-SSS--SSS-SS---
--GGGTSSS--SSS-SS---
--GGG-SSS--SSS-SS---
--GGG-SSS--SS--SS---
--GGGSSSS--SSS-SS---
--GGGSSSS--SS--SS---
--GGG-SSS--SS--SS---
--GGG-SSS--SS-TTS---
--GGGTSSS--SS--SS---
--GGGSSSS--SS--SS---
--GGGSSSS--SSS-SS---
--GGGSSSS--SSS-SS---
--GGGSSSS--SS--SS---
--GGG-SSS--SSS-SS---
--GGGSSSS--SSS-SS---
--GGG-SSS--SSS-SS---
--GGG-SSS--SS--SS---
--GGGSSSS--SSS-SS---
--GGG-SSS--SSS-S----
--GGG-SSS--SSS-S----
--GGG-SSS--SSS-S----
--GGG-SSS--SSS-S----
--GGG-SSS--SSS------
--GGG-TTS--SSS-S----
--GGG-SSS--SSS-S----
--GGG-SSS--SS-TT----
--GGGSSSS--SS--SS---
--GGG-SSS--SS--SS---
--GGG-SSS--SS--SS---
--GGG-SSS--SSS-SS---
--GGG-SSS--SS--SS---
--GGG-SSS--SS--SS---
--GGG-SSS--SS--SS---
--GGG-SSS--SSS-SS---
--GGG-SSS--SSS-SS---
--GGG-SSS--SSS-SS---
--GGG-SSS--SS--S----
--GGG-SSS--SS--SS---
--GGG-SSS--SSS-SS---
--GGG-SSS--SS--SS---
--GGG-SSS--SSS-SS---
--GGG-SSS--SS--SS---
--GGG-SSS--SSS-SS---
--GGG-SSS--SSS-SS---
--GGG-SSS--SSS-SS---
--GGG-SS---SSS-SS---
--GGGTSSS--SSS-SS---
--GGG-SSS--SSS-SS---
--GGG-SSS--SS--SS---
--GGGTSSS--SS--SS---
--GGG-SSS--SSS-SS---
--GGG-SSS--SSS-SS---
--GGG-SSS--SSS-SS---
--GGG-SS---SS--SS---
--GGG-SSS--SSS-SS---
--GGG-SSS--SS--SS---
--GGG-SSS--SS--SS---
--GGG-SSS--SSS-SS---
--STT-SSS--SSS-SS---
--GGG-SSS--SSS-SS---
--GGG-SSS--SSS-SS---
--STT-SSS--SSS-SS---
--GGG-SSS--SSS-SS---
--GGG-SSS--SS--SS---
--GGGTSSS--SS--SS---
--GGG-SSS--SSS-SS---
--GGG-SSSS-SSS-SS---
--GGG-SS---SS--SS---
--GGG-SSS--SSS-SS---
--GGG-SSS--SSS-SS---
--GGG-SSS--SS--SS---
--GGGTSSS--SS--S----
--GGG-SSS--SS--SS---
--GGG-SSS--SSS-SS---
--GGG-SSS--SSS-SS---
--GGG-SSS--SSS-SS---
--GGG-SSS--SS--SS---
--TTS-SSS--SSS-SS---
--TTS-SSS--SS--SS---
--GGG-SSS--SSS-SS---
--TTS-SSS--SS--SS---
--GGG-SSS--SSS-SS---
--TTS-SSS--SS--SS---
--GGG-SSS--SS--SS---
--GGG-SSS--SSS-SS---
--GGG-SS---SSS-SS---
--GGG-SSS--SSS-SS---
--GGG-SSS--SS--SS---
--GGG-SSS--SSS-SS---
--GGG-SSS--SSS-SS---
--TTS-SSS--SSS-SS---
--GGG-SSSS-SSS-SS---
--GGG-SSS--SSS-SS---
--TTS-SSS--SSS-SS---
--GGG-SSS--SS--SS---
--TTS-SSS--SS--SS---
--GGG-SSS--SSS-SS---
--GGG-SSS--SSS-SS---
--GGG-SSS--SSS-SS---
--GGG-SSS--SS--SS---
--GGG-SSS--SSS-SS---
--GGG-SSS--SSS-SS---
--GGG-SSS--SSS-SS---
--GGG-SSS--SSS-SS---
--TTS-SSS--SSS-SS---
--TTS-SSS--SSS-SS---
--GGG-SSS--SSS-SS---
--GGG-SSS--SSS-SS---
--TTS-SSS--SSS-SS---
--GGG-SSS--SSS-SS---
--GGG-SSSS-SSS-SS---
--GGG-SSS--SSS-SS---
--GGG-SSS--SS--SS---
--GGG-SSS--SSS-SS---
--TTS-SSS--SSS-SS---
--GGG-SSS--SSS-SS---
--GGG-SSS--SSS-SS---
--GGG-SSS--SSS-SS---
--GGG-SSS--SSS-SS---
--GGG-SSS--SSS-SS---
--GGG-SSS--SSS-SS---
--GGG-SSS--SS--SS---
--GGG-SSS--SSS-SS---
--GGG-SSS--SSS-SS---
---TT-SSSS-SSS-SS---
--GGG-SSS--SSS-SS---
--TTT-SSS--SSS-SS---
--TTT-SSS--SS--SS---
--GGG-SSS--SSS-SS---
--GGG-SSSS-SSS-SS---
--GGG-SSS--SSS-SS---
--GGG-SSS--SSS-SS---
--GGG-SSS--SS--SS---
-GGGG-SSS--SSS-SS---
--TTTSSSSS-SSS-SS---
--GGG-SSS--SSS-SS---
--GGG-SSS--SSS-SS---
--TTT-SSS--SS--SS---
--TTT-SSS--SS--SS---
--GGG-SSS--SS--SS---
--GGG-SSS--SSS-SS---
--GGG-SSS--SSS-SS---
-GGGG-SSS--SS--SS---
--GGG-SSS--SS--SS---
--GGG-SSS--SSS-SS---
--GGG-SSS--SSS-SS---
--TTT-SSS--SSS-SS---
--GGG-SSS--SS--SS---
--GGGSSSS--SS--SS---
--GGG-SSS--SSS-SS---
--GGG-SSS--SSS-SS---
--TTT-SSS--SSS-SS---
--TTT-SSS--SSS-SS---
--GGG-SSS--SSS-SS---
--GGG-SSS--SS--SS---
--TTS-SSS--SS--SS---
--GGG-SSS--SSS-SS---
--GGG-SSS--SS--SS---
--GGG-SSS--SS--SS---
--TTT-SSS--SS--SS---
--GGG-SSS--SSS-SS---
--GGG-SSS--SS--SS---
--GGG-SSS--SSS-SS---
--GGG-SSS--SSS-SS---
--GGG-SSS--SS--SS---
--GGG-SSS--SSS-SS---
--GGG-SSS--SS--SS---
--GGG-SSS--SSS-SS---
--GGG-SSS--SS--SS---
--GGG-SSS--SSS-SS---
--GGG-SSS--SS--SS---
--TTT-SSS--SSS-SS---
--TTT-SSS--SSS-SS---
--TTT-SSS--SSS-SS---
--TTT-SSS--SS--SS---
-GGGT-SSS--SSS-SS---
--TTT-SSS--SS--SS---
-GGGT-SSS--SS--SS---
--GGG-SSS--SS--SS---
--GGG-SSS--SS--SS---
--GGG-SSS--SS--SS---
--GGG-SSS--SS--SS---
--GGG-SSS--SS--SS---
--GGG-SSS--SSS-SS---
--TTT-SSS--SS--SS---
--GGG-SSS--SS--SS---
--GGG-SSS--SSS-SS---
-TTTT-SSS--SS--S----
-TTTT-SSS--SS--SS---
-TTTT-SSS--SS--S----
--STT-SSS--SSS-S----
-TTTT-SSS--SSS-SS---
-TTTS-SSS--SSS-SS---
-TTTT-SSS--SSS-SS---
-TTTT-SSS--SS--SS---
-TTTT-SSS--SSS-SS---
-TTTT-SSS--SSS-SS---
-TTTT-SSS--SS--SS---
--STT-SS---SS--SS---
-TTTT-SSS--SSS-SS---
-TTGGGSSS--SSS-SS---
-TTTT-SSS--SSS-SS---
-TTTT-SSS--SS--SS---
-TTTT-SSS--SSS-SS---
-TTTT-SSS--SS--SS---
--STT-SS---SSS-SS---
-TTTT-SSS--SS---S---
-TTTS-SSS--SSS-SS---
--STT-SSS--SSS-SS---
-TTTT-SSS--SSS-SS---
-TTTT-SSS--SSS-SS---
-TTTT-SSS--SSS-SS---
--GGG-SSS--SSS-SS---
--GGG-SSS--SS--SS---
--TTS-SSS--SS--SS---
--GGG-SSS--SSS-SS---
--STT-SSS--SS--SS---
-TTTT-SSS--SSS-S----
--GGG-SSS--SSS-S----
--GGG-SSS--SSS-S----
--GGG-SSS--SSS-SS---
--STT-SSS--SS--SS---
--GGG-SSS--SSS-SS---
-TTTT-SSS--SSS-SS---
--GGG-SSS--SSS-SS---
--GGG-SSS--SSS-SS---
--GGG-SSS--SSS-SS---
--GGG-SSS--SSS-S----
--GGG-SSS--SS--S----
--GGGTSSS--SSS-SS---
--GGG-SSS--SS--S----
--GGG-SSS--SSS-S----
--GGG-SSS--SSS-S----
--GGG-SSS--SSS-S----
--HHHHSSS--SS--SS---
-HHHH-SSS--SSS------
--SGGGSSS--SSS------
-TTTT-SSS--SSS------
--GGG-SSS--SSS-S----
--GGG-SSS--SSS-S----
-TTGGGSSS--SSS-SS---
-TGGG-SSS--SSS-SS---
-TTGGGSSS--SSS-SS---
-TGGG-SSS--SSS-S----
-TTTT-SSS--SS-------
-TTTT-SSS--SS-------
-TTGGGSSS--SS-------
-TTTT-SSS--SSS------
-TTGGGSSS--SSS------
-TTGGGSSS--SSS-S----
-TTTT-SSS--SSS-SS---
-TGGGSSSS--SSS-S----
-TTTTTSSS--SSS-S----
-TTGGGSSS--SSS-S----
-TTTT-SSS--SSS-S----
-TTTTSSSS--SSS-S----
-TTTT-SSS--SS-------
-TTGGGSSS--SS--SS---
-TGGGGSSS--SSS-S----
-TTGGGSSS--SSS-SS---
-TTTT-SSS--SSS-SS---
-TTGGGSSS--SS--SS---
--GGG-SSS--SS--SS---
-TTTTTSSS--SSS-SS---
-TTGGGSSS--SSS-SS---
-TTGGGSSS--SS--SS---
-TTTT-SSS--SS--SS---
-TTGGGSSS--SS--SS---
-TTGGGSSS--SS--SS---
--STT-SSS--SS--S----
--GGG-SSS--SS--SS---
--GGG-SSS--SS--S----
-TTTT-SSS--SS--S----
-TTTT-SSS--SSS-S----
-TTGGGSSS--SS-------
--GGG-SSS--SSS------
--GGG-SSS--SS-------
-TGGGSSSS--SS-------
--GGGSSSS--SSS------
-TTTSSSSS--SS-------
-TTTT-SSS--SS-------
-TTGGGSSS--SS-------
-TTGGGSSS--SS-------
--STTSSSS--SS---S---
-TTTT-SSS--SS-------
--STT-SSS--SSS-S----
-TTTT-SSS--SS--S----
-TTTT-SSS--SS--S----
--STT-SSS--SS-------
--STT-SSS--SS-------
-TTGGGSSS--SS-------
-TTGGGSSS--SS-------
-TTTT-SSS--SS--S----
-TTTT-SSS--SS-------
-TTGGGSSS--SS-------
-TTTTSSSS--SS-------
-TTGGGSSS--SS-------
-TTGGGSSS--SS---S---
-TTGGGSSS--SSS------
-TTGGGSSS--SS-------
--SGGGSSS--SSS------
-TTTT-SSS--SS-------
-TTGGGSSS--SSS------
-TTTT-SSS--SSS------
-TTGGGSSS--SS--S----
-TTTT-SSS--SSS-SS---
-TTTT-SSS--SSS-SS---
-TTGGGSSS--SSS-SS---
-TTTTSSSS--SSS-SS---
-TTGGGSSS--SSS-SS---
-TTGGGSSS--SSS-SS---
-TTGGGSSS--SS--SS---
-TTTT-SSS--SSS------
--STT-SSS--SSS------
--GGG-SSS--SSS------
--GGG-SSS--SSS------
--GGG-SSS--SSS------
--SGGGSSS--SSS------
--GGG-SSS--SSS-S----
--GGG-SSS--SS--SS---
--GGG-SSS--SSS-SS---
-TTTT-SSS--SSS-SS---
--GGG-SSS--SSS-SS---
-TTGGGSSS--SS--SS---
-TTGGGSSS--SSS-SS---
-TTTT-SSS--SS--SS---
-TTGGGSSS--SS--SS---
-TTTT-SSS--SS--SS---
-TTTT-SSS--SSS-SS---
-TTTTSSSS--SS--SS---
-TTTT-SSS--SSS-SS---
-TTTTSSSS--SS--SS---
-TTGGGSSS--SSS-SS---
-TTTT-SSS--SSS-SS---
-TTTT-SSS--SS--SS---
-TTGGGSSS--SS--SS---
-TTTT-SSS--SS--SS---
-TTTTSSSS--SS--SS---
-TTTT-SSS--SSS-SS---
-TTTT-SSS--SS--SS---
-TTTT-SSS--SSS-SS---
-TTTT-SSS--SSS-SS---
-TTTT-SSS--SSS-SS---
-TTTT-SSS--SS--SS---
-TTTTTTTS--SSS-SS---
-TTGGGSSS--SS--SS---
-TTGGGSSS--SS--SS---
-TTGGGSSS--SS--SS---
-TTTT-SSS--SS--S----
-TTGGGSSS--SS--S----
-TTTTSSSS--SS--SS---
-TTGGGSSS--SSS-SS---
-TTTTSSSS--SS--SS---
-TTGGGSSS--SS--SS---
-TTTT-SSS--SS--SS---
-TTGGGSSS--SS--SS---
-TTTT-SSS--SS--S----
--STT-SSS--SSS-S----
-TTTT-SSS--SS--SS---
--GGG-SSS--SS--S----
--GGGSSSS--SS--SS---
-TTTTSSSS--SS--SS---
--GGG-SSS--SS--TT---
--GGG-SSS--SSS-TT---
-TTTT-SS---SS--SS---
-HHHH-SSS--SS--SS---
-TGGG-SSS--SSS-SS---
-GGGGSSSS--SS--S----
-GGGS-SSS--SS--S----
-GGGT-SSS--SS--SS---
-GGGG-SSS--SSS-S----
-GGGS-SSS--SS--S----
-GGGG-SSS--SSS-S----
--TT--SSS--SSS-S----
--TTS-SSSS-SS--SS---
--TT--SSS--SS--SS---
--TT--SSS--SSS-S----
-TTT--SSS--SS--S----
-GGG--SSS--SSS-SS---
--TT--SSS--SSS-SS---
-TTS--SSS--SSS-SS---
-GGG--SSS--SSS-S----
--TT--SSS--SS--SS---
--TTS-SSS--SSS-SS---
--TT--SSS--SSS-S----
--TT--SSS--SS--S----
-TTSS-SSS--SS--S----
-TTT--SSS--SS--S----
-TTT--SSS--SSS-SS---
-TTT--SSS--SSS-SS---
-TTS--SSS--SSS-SS---
-TTT--SSS--SSS-SS---
-TTT--SSS--SSS-SS---
-TTT--SSS--SS--SS---
-TTTS-SSS--SS--SS---
-TTT--SSSS-SSS-SS---
-TTTS-SSS--SS--SS---
-TTT--SSS--SSS-SS---
-TTT--SSS--SSS-SS---
-TTT--SSS--SSS-SS---
-TTTS-SSS--SSS-SS---
-GGG--SSS--SS--SS---
-GGGS-SSS--SSS-SS---
-TTS--SSS--SS--SS---
-TTTS-SSS--SSS-SS---
-TTT--SSS--SS--SS---
-TTT--SSS--SSS-SS---
-TTT--SSS--SSS-SS---
-TTTS-SSS--SS--S----
--SS--SSS--SS--S----
--STT-SSS--SS--S----
-GGGS-SSS--SSS-S----
-GGGG-SSS--SSS-S----
-TTT--SSS--SS--S----
-GGGS-SSS--SS--S----
-TTT--SSS--SSS-S----
-TTT--SSS--SS--S----
--GGG-SSS--SSS-S----
-GGGS-SSS--SSS-S----
--GGG-SSS--SSS-S----
--TTS-SSS--SS--S----
-TTTT-SSS--SS--SS---
-TTTS-SSS--SS--SS---
-GGG--SSS--SS--TT---
-GGGS-SSS--SS--SS---
-TTTS-SSS--SSS-SS---
-GGGS-SSS--SSS-SS---
-TTT--SSS--SSS-SS---
-TTT--SSS--SSS-SS---
-TTTS-SSS--SSS-SS---
-TTT--SSS--SS--S----
--TT--SSS--SSS-S----
-GGG--SSS--SS--S----
-TTTS-SSS--SS--S----
-GGGS-SSS--SSS-S----
-TTTTTSSS--SSS-S----
-TTTTTSSS--SS-------
-TTTT-SSS--SS-------
-TTTT-SSS--SS-------
-TTGGGSSS--SSS------
-TTTT-SSS--SS---S---
-TTGGGSSS--SSS------
-TTTTTSSS--SSS------
-TTGGGSSS--SSS------
-TTTT-SSS--SSS------
-TTTT-SSS--SSS------
-TTGGGSSS--SSS------
-TTTT-SSS--SSS------
-TTGGGSSS--SSS------
-TTGGGSSS--SS-------
-TTGGGSSS--SS-------
-TTGGGSSS--SS-------
-TTTT-SSS--SSS------
-TTGGGSSS--SSS------
-TTGGGSSS--SSS------
-TTGGGSSS--SS-------
-TTGGGSSS--SSS------
-TTGGGSSS--SS-------
-TTGGGSSS--SSS------
-TTTT-SSS--SSS------
-TTTT-SSS--SSS------
-TTTT-SSS--SS-------
-TTTTSSSS--SSS------
-TTGGGSSS--SS-------
-TTTT-SSS--SSS------
-TTGGGSSS--SSS------
-TTGGGSSS--SSS------
-TTTS-SSS--SS-------
-TTTS-SSS--SSS------
-TTTS-SSS--SSS------
-TTTS-SSS--SSS------
-TTTT-SSS--SS-------
-TTTT-SSS--SS-------
-TTTT-SSS--SS-------
--STT-SSS--SS-------
-TTGGGSSS--SS-------
-TTTT-SSS--SS--S----
-TTTT-SS---SSS------
-TTTT-SSS--SS-------
--STT-SSS--SSS------
-TTGGGSS---SSS------
-TTTT-SSS--SSS------
--GGG-SSS--SSS------
-TTTT-SSS--SSS------
-TTTT-SSS--SSS-S----
-TTTT-SSS--SSS------
-TTTT-SSS--SSS------
-TTTT-SSS--SSS------
-TTTT-SSS--SSS------
-TTTT-SSS--SSS------
-TTTTSSSS--SSS------
--GGGSSSS--SSS------
-TTGGGSSS--SSS------
-TGGG-SSS--SSS------
-TTTT-SSS--SSS------
-TTTT-SSS--SSS------
-TTTT-SSS--SSS------
-TTTT-SSS--SSS------
--GGG-SSS--SS-------
-TTTTSSSS--SSS------
-TGGGSSSS--SSS------
--GGGSSSS--SS-------
-GGGGSSSS--SSS------
--TTTSSSS--SSS------
-TGGGTSSS--SSS------
-HHHH-SSS--SSS------
-TTTTSSSS--SSS------
-TTGGGSSS--SSS------
-TTTT-SSS--SSS------
-TTTTSSSS--SSS------
-TTGGGSSS--SSS------
-TTGGGSSS--SS-------
-TTTT-SSS--SS-------
-TTTT-SSS--SSS------
-TTGGGSSS--SSS------
-TTGGGSSS--SSS-S----
-TTGGGSSS--SSS-S----
-TTGGGSSS--SSS------
-TTTT-SSS--SSS------
-TTTT-SSS--SSS------
-TTTT-SSS--SSS------
-TTTT-SSS--SSS------
-TTTT-SSS--SS-------
-TTTT-SSS--SSS------
-TTGGGSSS--SSS------
-TTTT-SSS--SSS------
-TTTT-SSS--SS-------
-TTGGGSSS--SSS------
-TTTT-SSS--SSS------
-TTTT-SSS--SSS------
-TTTT-SSS--SSS------
-TTGGGSSS--SSS------
-TGGG-SSS--SSS------
-TTTT-SSS--SSS------
-TTTT-SSS--SSS------
-TTGGGSSS--SSS------
-TTTT-SS---SSS------
-TTGGGSS---SSS------
-TTTT-SSS--SSS------
-TTGGGSSS--SSS------
-TTTT-SSS--SS-------
-TTGGGSSS--SSS------
-TTTT-SSS--SSS------
-TTTT-SSS--SSS------
-TTGGGSSS--SSS------
-TTGGGSSS--SSS------
-TTTT-SSS--SSS------
-TTTT-SSS--SSS------
-TTTT-SSS--SSS------
-TTGGGSSS--SSS------
-TTGGGSSS--SSS------
-TTTT-SSS--SS-------
-TTTT-SSS--SSS------
-TTGGGSSS--SS-------
-TTGGGSSS--SSS------
-TGGG-SSS--SSS------
-TTTT-SSS--SSS------
-TTTT-SSS--SSS------
-TTGGGSSS--SS-------
-TTTT-SSS--SSS------
--STT-SS---SS-------
-TTGGGSSS--SSS-S----
-TTTT-SSS--SSS------
-TTTT-SSS--SSS------
-TTTT-SSS--SS-------
-TTTT-SSS--SSS------
-TGGG-SSS--SSS------
-TTTT-SSS--SSS------
-TTTT-SSS--SSS------
-TGGGSSSS--SSS------
-TTGGGSSS--SSS------
-TTTT-SSS--SSS------
-TTTT-SSS--SSS------
-TTTT-SSS--SSS------
-TTTT-SSS--SSS------
-TTTTTSSS--SSS------
-TTTS-SSS--SSS------
-TTTT-SSS--SSS------
-TTTT-SSS--SSS------
-TTGGGSSS--SSS------
-TTGGGSSS--SSS------
-TTGGGSSS--SSS------
-TTGGGSSS--SSS------
-TTTT-SSS--SSS------
-TTTT-SSS--SSS------
-TTTT-SSS--SS-------
-TTTT-SSS--SSS------
-TTTT-SSS--SSS------
-TTGGGSSS--SSS------
-TTTT-SSS--SSS------
-TTTT-SSS--SSS------
-TTTT-SSS--SS-------
-TTTT-SSS--SSS------
-TTGGGSSS--SSS------
-TTTT-SSS--SSS------
-TTTT-SSS--SSS------
-TTGGGSSS--SSS------
-TTTT-SSS--SSS------
-TTTT-SSS--SSS------
-TTGGGSSS--SSS------
-TTTT-SSS--SSS------
-TTGGGSSS--SSS------
-TTTT-SSS--SSS------
-TTTT-SSS--SS-------
-TTTT-SSS--SSS------
-TTTT-SSS--SS-------
-TTGGGSSS--SSS------
-TTTT-SSS--SSS------
-TTTT-SSS--SSS------
-TTTT-SSS--SSS------
-TTTT-SSS--SSS------
-TTTT-SSS--SSS------
-TTTTTSSS--SSS------
-TTGGGSSS--SSS------
-TTTT-SSS--SSS------
-TTTTSSSS--SSS------
-TTTT-SSS--SSS------
-TTTT-SSS--SS-------
-TTTT-SSS--SSS------
--STTTSS---SSS------
--GGG-SSS--SSS-S----
-TGGGTSS---SSS------
--STTSSS---SSS------
-TGGGSSSS--SSS------
-TTGGGSSS--SS-------
-TTGGGSSS--SSS------
-TTGGGSSS--SSS------
-TTTT-SSS--SSS------
-TTTT-SSS--SSS------
-TTGGGSSS--SSS------
-TTTT-SSS--SSS------
-TTTSSSSS--SS-------
-TTGGGSSS--SSS------
-TTTTTSSS--SSS------
-TTGGGSSS--SSS------
-TTGGGSSS--SSS------
-TTGGGSSS--SSS------
-TTGGGSSS--SSS------
-TTGGGSSS--SSS-S----
-TTGGGSSS--SSS-S----
-TTGGGSSS--SSS-S----
-TTGGGSSS--SSS-S----
-TTGGGSSS--SSS-S----
-TTTT-SSS--SSS-S----
-TTTT-SSS--SSS-S----
-TTGGGSSS--SSS-S----
-TTGGGSSS--SSS-S----
--GGG-SSS--SSS-S----
--GGG-SSSS-SSS-S----
-GGGG-SSS--SSS-S----
--GGG-SSSS-SSS-S----
-TGGG-SSS--SSS-S----
-TGGG-SSS--SSS-S----
--GGG-SSS--SSS-S----
-GGGG-SSS--SS--S----
--STT-SSS--SS--S----
-TTTT-SSS--SSS-S----
-TTTT-SSS--SSS-S----
-TTGGGSSS--SS--S----
-TTTT-SSS--SSS-S----
-TTGGGSSS--SSS-S----
-TTTT-SSS--SSS-S----
-TTGGGSSS--SSS-S----
--GGGSSSS--SSS-S----
-TTGGGSSS--SSS-S----
-TTTT-SSS--SSS-S----
-TTGGGSSS--SSS-S----
--GGG-SS---SS--S----
-TTTT-SSS--SSS-S----
-TTGGGSSS--SS--S----
-TTTT-SSS--SSS-S----
-TTGGGSSS--SSS-S----
-TTTT-SSS--SSS-S----
-TTTT-SSS--SSS-S----
-TTGGGSS---SSS-S----
-TTGGGSSS--SSS-S----
-TTTT-SSS--SS--S----
-TTTTSSSS--SSS-S----
-TTTS-SSS--SSS-S----
--GGG-SSS--SSS-S----
-TTTT-SSS--SSS-S----
-TTGGGSS---SSS-S----
--GGG-SS---SSS-S----
--STT-SSS--SSS-S----
-TTGGGSSS--SSS-S----
--GGG-SSS--SSS-S----
-TTTT-SSS--SSS-S----
-HHHHSSSS--SSS-S----
-TTGGGSSS--SSS-S----
-TTGGGSSS--SSS-S----
-TTTT-SSS--SS--S----
-TTGGGSSS--SS--S----
-TTTT-SSS--SSS-S----
-TTTT-SSS--SSS-S----
-TTTT-SSS--SSS-S----
-TTTT-SSS--SSS-S----
-TTGGGSSS--SSS-S----
-TTGGGSSS--SS-------
-TTTT-SSS--SSS-S----
-TTTT-SSS--SSS-S----
-TTTT-SSS--SSS-S----
-TTGGGSSS--SSS------
-TTTT-SSS--SSS-S----
-TTTT-SSS--SSS------
-TTGGGSSS--SSS-S----
-TTTT-SSS--SSS-S----
-TTTS-SSS--SSS------
-TTTT-SSS--SS--S----
-TTTTSSSS--SS--S----
-TTTT-SSS--SSS-S----
-TTTTSSSS--SSS-S----
-TTGGGSSS--SS--S----
-TTTT-TTS--SSS-S----
-TTGGGSSS--SSS-S----
-TTTT-SSS--SSS-S----
-TTTT-SSS--SSS-S----
-TTTT-SSS--SSS-S----
-TTTT-SSS--SSS-S----
-TTTTTSSS--SSS-S----
-TTGGGSSS--SSS------
-TTGGGSSS--SSS------
-TTTT-SSS--SSS------
-TTTT-SSS--SSS-S----
-HHHH-SSS--SS--S----
-TTTTSSSS--SSS-S----
-HHHHTSSS--SS--S----
-HHHHTSSS--SSS------
-TTGGGSSS--SS-------
-TTGGGSSS--SS-------
-TTGGGSSS--SS-------
-TTGGGSSS--SSS------
--GGGSSSS--SSS------
-TTGGGSSS--SSS------
-TTTT-SSS--SS-------
-TTGGGSSS--SS-------
-TTTT-SSS--SS-------
-TTTTTSSS--SSS------
-TTTT-SSS--SSS------
-TTGGGSSS--SSS------
-HHHH-SSS--SS-------
-TTTT-SSS--SSS------
-TTTTSSSS--SS-------
-TTGGGSSS--SSS------
-TTTT-SSS--SSS------
-TTGGGSS---SS-------
-TTGGGSSS--SSS------
--STT-SSS--SSS------
-TTTT-SSS--SSS------
--STT-SSS--SSS------
-TTTT-SSS--SSS------
-TTGGGSSS--SSS------
-TTTTSSSS--SSS------
-TTTT-SSS--SSS------
-TTTT-SSS--SSS------
-TTGGGSSS--SS-------
-TTTT-SSS--SSS------
-GGGG-SSS--SSS------
-GGGG-SSS--SSS------
-TTTT-SSS--SS-------
--STT-SSS--SSS------
-TTGGGSSS--SSS------
-TTGGGSSS--SSS------
-TTTT-SSS--SSS------
-TTTT-SSS--SSS------
-TTTTSSSS--SSS------
-TTGGGSSS--SSS------
-TTTT-SSS--SSS---S--
-TTTT-SSS--SSS---S--
--STT-SSS--SSS------
--STT-SSS--SSS-S----
-TTGGGSSS--SS-------
-TTTT-SS---SS----S--
-TTGGGSSS--SS-------
-TTTT-SSS--SS----S--
-TTTT-SSS--SS-------
-TTTTTSSS--SS-------
-TTGGGSSS--SS--S-S--
-TTTTSSSS--SS--S-S--
--GGGSSSS--SSS-S-S--
-TTTT-SSS--SS--S-S--
-TTTTSSSS--SS--S-S--
-TTTT-SSS--SS--S-S--
-TTGGGSSS--SS--S-S--
-TTGGGSSS--SSS-S----
-TTGGGSSS--SS--S-S--
-TTTT-SSS--SS--S----
-TTGGGSSS--SSS------
-TTGGGSSS--SSS------
-TTGGGSSS--SSS------
-TTTT-SSS--SS-------
-TTTT-SSS--SSS------
-TTTT-SSS--SSS------
-TTGGGSSS--SSS------
-TTGGGSSS--SSS------
-TTTT-SSS--SS-------
-TTGGGSSS--SSS-S----
-TTTT-SSS--SSS-S----
-TTTT-SSS--SSS-S----
--GGG-SSS--SSS-S-S--
-TTGGGSSS--SS--S----
-TTTT-SSS--SS--S----
-TTGGGSSS--SSS-S----
-TTGGGSSS--SS-------
-TTGGGSS---SS--S----
-TTGGGSSS--SS-------
-TTTTSSSS--SS--S----
-TTGGGSSS--SS-------
-TTTT-SSS--SS--S----
-TTTT-SS---SS-------
-TTTT-SSS--SS-------
-TTTT-SS---SSS------
-TTTT-SSS--SSS------
-TTTT-SSS--SSS------
-TTGGGSSS--SSS------
-TTTT-SSS--SSS------
--SGGGSSS--SS--S----
--GGG-SSS--SSS------
--GGG-SSS--SSS-S----
-TTTT-SSS--SSS-S----
-TTTT-SSS--SS-------
-TGGG-SSS--SSS------
-TTGGGSSS--SS-------
-TTGGGSSS--SSS-S----
-TTTT-SSS--SSS------
-TTGGGSSS--SSS-S----
-TTTT-SSS--SSS-S----
--STT-SSS--SSS------
-TTTT-SSS--SS--S----
-TTGGGSSS--SSS-S----
-TTTT-SSS--SSS-S----
--GGG-SSS--SSS-S-S--
--GGG-SSSS-SS----S--
--STT-SSS--SS--S-S--
--GGG-SSS--SSS-S----
-TGGG-SSS--SS--S----
-TTGGGSSS--SSS-S----
-TTTT-SSS--SSS-S----
-TTGGGSSS--SSS-S----
-TTGGGSSS--SSS------
-TTTT-SSS--SSS------
-TTGGGSSS--SSS------
-TTGGGSSS--SSS------
-TTTT-SSS--SSS------
-TTTT-SSS--SSS-S----
--STT-SSS--SSS-S----
-TTTT-SSS--SSS------
-TTTT-SSS--SS--S----
-TTGGGSSS--SSS-S----
-TTTT-SSS--SSS-S----
-TTTT-SSS--SSS-S----
-TTGGGSSS--SS--S----
-TTGGGSSS--SSS-S----
-TTGGGSSS--SSS-S----
-TTGGGSSS--SS-------
-TTTT-SSS--SSS------
-TTGGGSSS--SS-------
-TTGGGSSS--SSS------
-TTTT-SSS--SS-------
-TTTTSSSS--SS-------
-TTGGGSSS--SSS------
-TTGGGSSS--SSS-S----
-TTTT-SSS--SS-------
-TTTT-SSS--SSS-S----
-TTTT-SSS--SSS-S----
-TTTT-SSS--SSS-S----
-TTTT-SSS--SSS-S----
-TTTTTSSS--SSS-S----
-TTTT-SSS--SSS-S----
-TTTT-SSS--SSS-S----
-TTTT-SSS--SS--S----
--STT-SSS--SS-------
--STT-SSS--SSS-S----
-TTTT-SSS--SSS-S----
--STT-SSS--SS--S----
--STT-SSS--SSS-S----
--STT-SSS--SS--S----
--STT-SSS--SSS-S----
-TTTT-SSS--SSS-S----
--STT-SSS--SSS------
---TT-SSS--SS-------
-TTTT-SSS--SSS------
-GGGG-SSS--SSS------
-TTTT-SSS--SSS------
--STT-SSS--SSS------
-TTTT-SSS--SSS------
--STT-SSS--SSS------
--STT-SSS--SSS------
--STT-SSS--SS-------
-TTGGGSSS--SSS------
-TTTT-SSS--SSS------
--STT-SSS--SS-------
-TTTT-SSS--SSS------
--STT-SSS--SSS------
--STT-SSS--SSS-S----
--STT-SSS--SSS------
--STT-SSS--SSS-S----
--STT-SSS--SS--S----
-TTTT-SSS--SSS-S----
--STT-SSS--SS--S----
--STT-SSS--SS--S----
--SGGGSSS--SS--S----
--STT-SSS--SSS-S----
--GGG-SSS--SS--S----
--STT-SSS--SSS-S----
-TTTTTSSS--SS--S----
--STT-SSS--SS--S----
-TTTT-SSS--SSS-S----
-TTTT-SSS--SSS-S----
-TTGGGSSS--SS--S----
--STT-SSS--SS--S----
--STT-SSS--SS--S----
--SGGGSSS--SSS-S----
--STT-SSS--SSS-S----
--STT-SSS--SSS------
-TTTT-SSS--SSS-S----
--STT-SSS--SS--S----
-TTGGGSSS--SSS-S----
-TTTT-SSS--SS--S----
-TTTT-SSS--SS--S----
-TTGGGSSS--SS--S----
-TTTTSSSS--SSS-S----
-TTGGGSSS--SSS-S----
-TTGGGSSS--SS--S----
-TTGGGSSS--SS--S----
-TTGGGSSS--SSS-S----
-TTGGGSSS--SS--S----
--STTTSSS--SS--S----
-TTTTSSSS--SS--S----
-TTTS-SSS--SS--S----
-TTTT-SSS--SSS-S----
-TTGGGSSS--SSS-S----
-TTTTSSSS--SS--S----
-TTTTTSSS--SS--S----
-TTTTSSSS--SSS-S----
-TTGGGSSS--SSS-S----
-TTGGGSS---SSS-S----
-TTGGGTT---SSS-S----
-TTTTSSS---SSS-S----
-TTGGGSS---SS--S----
-TTGGGSS---SS-------
-TTGGGSSS--SSS-S----
-TTGGGSSS--SSS-S----
-TTGGGSSS--SSS-S----
-TTGGGSSS--SSS-S----
-TTTT-SSS--SSS-S----
-TTTT-SSS--SS--S----
--STT-SSS--SSS-S----
-TTTT-SSS--SS-------
-TTGGGSSS--SSS-S----
-TTGGGSSS--SSS-S----
-TTTT-SSS--SSS-S----
-TTTT-SSS--SS--S----
-TTGGGSSS--SS--S----
-TTGGGSSS--SS--S----
-TTGGGSSS--SS--S----
-TTGGGSSS--SSS-S----
-TTGGGSSS--SSS------
-TTGGGSSS--SS-------
-TTGGGSSS--SS-------
-TTGGGSSS--SS-------
-TTGGGSSS--SS-------
-TTTT-SSS--SS-------
-TTGGGSSS--SSS------
-TTGGGSSS--SS-------
-TTGGGSSS--SS-------
-TTGGGSSS--SSS------
-TTGGGSSS--SS--S----
-TTGGGSSS--SS-------
-TTGGGSSS--SSS------
-TTTTSSSS--SS-------
-TTGGGSSS--SSS-S----
-TTGGGSSS--SSS------
-TTGGGSSS--SSS-S----
-TTTT-SSS--SS--S----
-TTGGGSSS--SS--S----
-TTGGGSSS--SS--S----
-TTGGGSSS--SS--S----
-TTGGGSSS--SS--S----
-TTGGGSSS--SS--S----
-TTGGGSSS--SS--S----
-TTGGGSSS--SSS-S----
-TTGGGSSS--SSS------
-TTGGGSSS--SSS-S----
-TTGGGSSS--SS--S----
-TTGGGSSS--SSS-S----
-TTGGGSSS--SS--S----
-TTTTSSSS--SSS-S----
-TTGGGSSS--SS-------
-TTGGGSSS--SSS-S----
-TTTTSSSS--SS--S----
-TTGGGSSS--SS-------
-TTGGGSSS--SSS-S----
-TTGGGSSS--SSS------
-TTGGGTTS--SSS-S----
-TTTTSSSS--SSS------
-TTTTSSSS--SSS-S----
-TTTTSSSS--SS--S----
-TTGGGSSS--SSS-S----
-TTGGGSSS--SSS------
-TTGGGSSS--SS-------
-TTGGGSSS--SS-------
-TTGGGSSS--SS-------
-TTGGGSSS--SS-------
-TTGGGSSS--SS-------
-TTGGGSSS--SSS------
-TTGGGSSS--SSS------
-TTGGGSSS--SSS-S----
-TTGGGSSS--SSS-S----
-TTGGGSSS--SSS-S----
-TTGGGSSS--SSS-S----
-TTGGGSSS--SS-------
-TTGGGSSS--SS--S----
-TTGGGSSS--SSS-S----
-TTTTSSSS--SSS-S----
-TTGGGSSS--SS-------
--TTTSSSS--SS-------
-HHHHTSSS--SS-------
-HHHHSSSS--SS-------
-HHHHSSSS--SS-------
-HHHHSSSS--SS-------
-HHHHSSSS--SSS------
-HHHHSSSS--SSS------
-HHHHSSSS--SSS------
-GGGTSSSS--SSS------
-HHHH-SSS--SS-------
-TTTT-SSS--SSS------
-TGGGGSSS--SSS------
-GGGGSSSS--SSS------
-GGGGGSSS--SSS------
-TTGGGSSS--SSS-S----
-TTGGGSSS--SS-------
-GGGGGSSS--SS-------
-GGGGGSS---SSS-S----
-GGGGGSSS--SS-------
-GGGSSSSS--SSS------
-TTTTSSSS--SSS------
-GGGGGSSS--SS----S--
-GGGGSSSS--SSS------
-TTTTSSSS--SS-------
-TTTTSSSS--SSS------
--STTSSSS--SSS-S----
-GGGGSSSS--SSS------
-GGGGSSSS--SS-------
---TT-SSS--SS-------
---TTTSSS--SSS------
---TTTSSS--SS-------
---TTSSSS--SSS------
---TTSSSS--SSS-S----
---TT-SSS--SS--S----
---TT-SSS--SS--S----
---TT-SSS--SSS-S----
---TT-SSS--SSS-S----
---TT-SSS--SSS-S----
---GGGSSS--SS--S----
---TTSSSS--SS--S-S--
---TT-SSS--SSS-S----
---TT-SSS--SS--S----
---TT-SSS--SS--S----
---TT-SSS--SSS-S----
---TTTSSS--SSS-S----
---TT-SSS--SS--S----
---TT-SSS--SS--S----
---GGGSSS--SS--S----
---TT-SSS--SSS-S----
---TT-SSS--SS-------
---TT-SSS--SSS------
---TT-SSS--SS-------
---TT-SSS--SSS------
---TT-SSS--SSS------
---TT-SSS--SSS------
---TT-SSS--SSS-S----
---TT-SSS--SSS-S----
---TT-SSS--SS--S----
---TT-SSS--SSS-S----
---TT-SSS--SS--S----
---TT-SSS--SSS-S----
---TT-SSS--SS--S----
---TT-SSS--SS-------
---TT-SSS--SS--S----
---TT-SSS--SS--S----
---TT-SSS--SSS-S----
---TT-SSS--SSS-S----
---TT-SSS--SSS-S----
---GGGSSS--SS--S----
---GGGSSS--SS-------
---TT-SSS--SSS-S----
---TT-SSS--SSS-S----
---TT-SSS--SS--S----
---TT-SSS--SS--S----
---TTSSSS--SSS-S----
---TTSSSS--SS--S----
---TTSSSS--SS--S----
---TT-SSS--SSS-S----
--STT-SSS--SS--S----
--STT-SSS--SSS-S----
---TT-SSS--SS--S----
--STTSSSS--SSS-S----
---TTSSSS--SSS-S----
---TT-SSS--SS--S----
---TTTSSS--SSS-S----
---TT-SSS--SSS-S----
---TT-SSS--SSS-S----
---TT-SSS--SS--S----
---GGGSSS--SS--S----
---TT-SSS--SS--S----
---TTSSSS--SSS-S----
---GGGSSS--SS-------
--STT-SSS--SS--S----
-TTTTSSSS--SSS-S----
-TTGGGSSS--SS--S----
--STTTSSS--SS--S----
-TTTTSSSS--SS--S----
-TTTT-SSS--SS--S----
-TTGGGSSS--SS--S----
-TTGGGSSS--SSS-S----
-TTGGGSSS--SS--S----
-TTTT-TTS--SS--S----
-TTTT-SSS--SSS-S----
---TT-SSS--SS--S----
--STT-SSS--SS--S----
-TTGGGSSS--SS--S----
--STT-SSS--SS--S----
--STT-SSS--SS--S----
--STT-SSS--SS--S----
-TTTTTSSS--SS--S----
-TTTT-SSS--SS--S----
-TTTT-SSS--SSS-S----
-TTTT-SSS--SSS-S----
-TTTT-SSS--SS--S----
-TTTT-SSS--SS--S----
-TTTTSSSS--SSS------
-TTTT-SSS--SSS-S----
---TT-SSS--SSS-S----
---TT-SSS--SS--S----
---TT-SSS--SSS-S----
---TTTSSS--SS--S----
---TT-SSS--SSS-S----
---TT-SSS--SSS-S----
---TT-SSS--SSS-S----
---TT-SSS--SSS-S----
---TT-SSS--SSS-S----
---TT-SSS--SSS-S----
-TTTT-SSS--SSS-S----
-TTTT-SSS--SSS-S----
-TTTTTSSS--SS--S----
---TTSSSS--SS--S----
---TT-SSS--SS--S----
---TT-SSS--SS-------
---TT-SSS--SSS------
---TTSSSS--SS-------
---TT-SSS--SS--S----
---TT-SSS--SS--S----
---TT-SSS--SS--S----
---TT-SSS--SS-------
--STT-SSS--SSS-S----
--SGGGSSS--SSS------
--STT-SSS--SSS-S----
--STT-SSS--SSS------
---TT-SSS--SSS------
---TTTSSS--SS--S----
---TT-SSS--SSS-S----
---TT-SSS--SS-------
---TT-SSS--SS-------
---TT-SSS--SSS-S----
---TT-SSS--SSS-S----
---TT-SSS--SS-------
---TT-SSS--SSS-S----
---TT-SSS--SSS------
--STT-SSS--SSS------
---TT-SSS--SSS------
---TT-SSS--SSS-S----
---TT-SSS--SS--S----
---TT-SSS--SSS-S----
---TT-SSS--SSS-S----
--STT-SSS--SSS-S----
--SGGGSSS--SS--S----
--STT-SSS--SSS-S----
---GGGSSS--SSS-S----
---GGGSSS--SSS-S----
---TTTSSS--SSS-S----
---TT-SSS--SSS-S----
---GGGSSS--SSS-S----
---STTSSS--SSS-S----
---TTSSSS--SSS-S----
---TTTSSS--SSS------
--STTSSSS--SSS-S----
---TTSSSS--SSS-S----
---GGGSSS--SSS-S----
---GGGSSS--SSS-S----
---TT-SSS--SS-------
---TT-SSS--SSS-S----
---TT-SSS--SSS------
---TT-SSS--SS-------
--STT-SSS--SSS------
--STT-SSS--SSS-S----
--STT-SSS--SS--S----
---TTTSSS--SS--S----
---TT-SSS--SSS-S----
---TTTSSS--SSS-S----
---TT-TTS--SSS-S----
---TT-SSS--SSS-S----
---TT-SSS--SSS-S----
---TT-SSS--SSS-S----
---TT-SSS--SSS-S----
--GGG-SSS--SSS-S----
--GGG-SSS--SSS-S----
---TT-SSS--SS--S----
---TT-SSS--SSS------
---TT-SSS--SSS------
---TT-SSS--SSS------
---TT-SSS--SSS------
---TT-SSS--SSS------
---TT-SS---SSS------
---TTTSS---SSS------
---TT-SS---SSS------
---TT-SSS--SS-------
---TT-SSS--SSS------
---TT-SSSS-SSS------
---TT-SS---SSS------
--STT-SS---SSS------
---TT-SSS--SSS------
---TT-SSS--SSS------
---TT-SSS--SSS------
---TT-SSS--SSS------
---TT-SSS--SSS------
---TT-SSS--SSS------
---TT-SSS--SSS------
---TT-SSS--SSS------
---TT-SSS--SS-------
---TTSSSS--SSS------
--STTSSSS--SSS------
--STT-SSS--SSS------
---TT-SSS--SSS------
--STT-SSS--SS-------
--STTSSSS--SSS------
--STT-SSS--SSS------
---TTSSSS--SS-------
--STT-SSS--SSS------
---TTSSSS--SSS------
---TT-SSS--SSS------
---TT-SSS--SSS------
---TTSSSS--SSS------
---TT-SS---SSS------
---TT-SSS--SSS------
--STT-SSS--SSS------
---TT-SSS--SSS------
---TT-SSS--SSS------
---TT-SSS--SSS------
---TT-SSS--SSS------
---TT-SSS--SSS------
--STT-SSS--SSS------
---TT-SSS--SSS------
---TTTSSS--SSS------
---TT-SSS--SSS------
---TTTSSS--SSS------
--STTTSSS--SSS------
---TT-SSS--SSS------
-TTGGGSSS--SSS-S----
--STT-SSS--SS-------
---TT-SSS--SS-------
---TT-SSS--SSS------
-TTTT-SSS--SS-------
---TT-SSS--SSS------
---TT-SSS--SSS------
---TT-SSS--SSS------
---TT-SSS--SS-------
-TTTT-SSS--SS-------
---TT-SSS--SS-------
---TT-SSS--SSS-S----
---TT-SSS--SSS------
---TT-SSS--SSS------
---TT-SSS--SSS------
---TT-SSS--SSS------
---TT-SSS--SSS------
---TT-SSS--SSS------
--STT-SSS--SSS------
--STT-SSS--SSS------
---TT-SSS--SSS------
--STT-SSS--SSS------
--STT-SSS--SSS------
---TT-SSS--SSS------
---TT-SSS--SSS------
---TT-SSS--SSS------
---TT-SSS--SSS---S--
---TT-SSS--SSS---S--
---TT-SSS--SSS---S--
---TT-SS---SSS---S--
---TTSSSS--SSS---S--
---TT-SSS--SSS---S--
---TT-SSS--SSS---S--
---TT-SSS--SSS---S--
---TT-SSS--SSS---S--
---TT-SSS--SSS---S--
---TT-SSS--SSS-S-S--
---TT-SSS--SSS---S--
---TTSSSS--SSS---S--
---TT-SSS--SSS---S--
---TT-SSS--SSS---S--
---TTTSSS--SSS---S--
---TT-SSS--SSS-S-S--
---TT-SSS--SSS-S-S--
---TT-SSS--SSS-S----
---TT-SSS--SSS-S----
---TT-SSS--SSS-S----
---TT-SSS--SSS-S----
---TT-SSS--SSS-S----
---TT-SSS--SSTTS----
---TT-SSS--SSS-S----
---TT-SSS--SSS-S----
---TT-SSS--SSS-S----
---TT-SSS--SSS-S----
---TT-SSS--SSS-S----
---TT-SSSS-SSS-S----
---TT-SSS--SSS-S----
---TT-SSS--SSS-S----
---TT-SS---SSS-S----
---TT-SSSS-SSS-S----
---TTSSSSS-SS--S----
---TTSSSS--SS--S----
---GGGSSS--SS--S----
---TT-SSS--SS--S----
---TT-SSS--SSS-S----
---TT-SSS--SSS-S----
---TT-SSS--SSS-S----
-TTTTSSSS--SSS-S----
---TT-SSS--SSS-S----
---TTSSSS--SSS-S----
---TT-SSS--SSS-S----
---TT-SSS--SSS-S----
---TT-SSS--SSS-S----
---TT-SSS--SSS-S----
---TT-SSS--SS--S----
---TT-SSS--SSS-S----
---SS-SSS--SSS------
---TT-SSS--SSS-S----
---TTSSSS--SSS-S----
---TTSSSS--SS--S----
---TT-SSS--SSS-S----
---TT-SSS--SSS-S----
---TT-SSS--SSS-S----
---TT-SSS--SSS-S----
---TTSSSS--SSS-S-S--
---TTSSSS--SSS-S----
---TTSSSS--SSS------
---GGGSSS--SSS-S-S--
---TTSSSS--SSS-S-S--
---TTSSSS--SSS---S--
--GGGSSSS--SSS---S--
---GGGSSS--SSS------
---TTSSSSS-SSS---S--
---TTSSSS--SSS------
---GGGSSS--SSS------
---SSSSSS--SS-------
---GGGSSS--SSS---S--
---GGGSSS--SSS---S--
---TTSSSS--SSS---S--
---TT-SSS--SSS------
---TT-SSSS-SSS---S--
---TT-SSS--SSS---S--
--GGGSSSS--SSS------
--GGGGSSS--SSS---S--
--GGGSSSS--SSS---S--
--GGGGSSS--SSS------
---GGGSSS--SSS------
--GGGGSSS--SSS------
--GGGGSSS--SSS------
--GGGSSSS--SSS------
--TTTTSSS--SS-------
--GGGGSSS--SSS------
--GGGGSSS--SSS------
--GGGGSSS--SSS------
--GGG-SSS--SSS------
--GGGGSSSS-SSS-S----
--GGGGSSS--SSS------
--GGGGSSS--SSS------
--GGGGSSS--SSS------
--GGGSSSS--SSS------
--GGGGSSS--SSS---S--
--GGGGSSS--SSS------
--GGGGSSS--SSS------
--TTTTSSS--SSS------
--GGGGSSS--SSS-S----
--GGGGSSS--SSS------
--GGGGSSS--SSS------
--GGGGSSS--SSS------
--GGGGSSS--SSS------
--GGGGSSS--SSS------
--TTSSSSS--SSS------
--GGGGSSS--SSS---S--
--GGGGSSS--SSS---S--
--GGGGSSS--SS----S--
--GGGGSSS--SSS------
--GGGGSSS--SSS---S--
--GGGSSSS--SSS------
--GGGSSSS--SS----S--
--GGGSSSS--SS----S--
--GGGGSSS--SSS------
--GGGGSSS--SSS-S----
--GGGGSSS--SSS-S----
--GGG-SSS--SSS-S----
--GGGSSSS--SSS-S----
--GGGSSSS--SSS-S----
--GGGSSSS--SSS-S----
--GGGSSSS--SS--S----
--GGGGSSS--SSS-S----
--GGGGSSS--SSS-S----
--GGGGSSS--SS--SSS--
--GGGSSSS--SSS-S----
--GGGGSSS--SSS-S----
--GGGGSSS--SSS------
--GGG-SSS--SSS------
--GGG-SSS--SS----S--
--GGGSSSS--SSS---S--
---TT-SSSS-SS-------
---TT-SSSS-SSS------
---TT-SSSS-SSS-S----
---TTSSSS--SSS-S-S--
---GGGSSS--SSS-S----
-TTTT-SSS--SSS-S----
----S-SSS--SS-------
---TT-SSS--SS----S--
----S-SSS--SSS------
----S-SSS--SS--S-S--
----S-SSS--SS-------
----S-SSS--SSS---S--
----S-SSS--SSS-S----
----S-SSS--SSS-S----
----S-SSS--SSS-S----
----S-SSS--SSS-S----
----S-SSS--SSS-S----
----S-SSS--SSS------
----S-SSS--SSS------
----S-SSS--SSS-S-S--
----S-SSS--SS--S-S--
----S-SSS--SSS---S--
----S-SSS--SSS---S--
---SS-SSS--SSS-S----
----S-SSS--SS--S----
---SS-SSS--SSS------
---SS-SSS--SSS-S----
---S--SSS--SSS-S----
---S--SSSS-SSS-S----
---S--SSS--SSS------
------SSS--SSS-S----
---S--SSSS-SSS-S----
------SSS--SSS-S----
------SSS--SSS-S----
----S-SSSS-SS--S----
----S-SSSS-SSS-S----
---S--SSS--SSS-S----
---S--SSS--SSS-S----
------SSSS-SS--S----
----S-SSS--SSS-S----
----S-SSSS-SSS-S----
---SS-SSS--SSS------
---SS-SSS--SSS-S----
---SS-SSS--SS--S----
---SS-SSS--SSS-S----
---SS-SSS--SSS-S----
---SS-SSS--SSS-S----
---SS-SSS--SS--S----
---SS-SSS--SS--S----
---SS-SSSS-SSS-S----
----S-SSS--SS--S----
---SS-SSS--SS--S-S--
---S--SSS--SS--S----
---SS-SSS--SSS-S----
----S-SSS--SSS-S----
----S-SSSS-SS--S----
----S-SSS--SSS-S----
---SS-SSSS-SSS-S----
----TTSSS--SSS-S----
---S--SSS--SSS-S----
---SS-SSS--SSS-S----
----S-SSSS-SSS-S----
----S-SSS--SS--S----
------SSS--SSS-SS---
------SSS--SSS-S----
--S---SSS--SSS-S----
--S---SSS--SSS-SS---
--SS--SSS--SSS-SS---
--S---SSS--SSS-SS---
--S---SSS--SSS-S----
--S---SSS--SSS-S----
--S---SSS--SSS-S----
--S-TTSSS--SSS------
--S-TTSSS--SSS------
--S-S-SSS--SSS-S----
--S---SSS--SSS------
--S---SSS--SSS------
--S---SSSS-SS-------
--S---SSS--SSS------
--S-S-SSS--SSS------
--S---SSS--SSS------
--S---SSS--SSS------
--S---SSS--SSS------
--S---SSS--SS-------
--S---SSS--SSS-S----
--S---SSS--SSS------
--S---SSS--SS-------
--S---SSS--SS-------
--S---SSSS-SSS------
--S---SSS--SSS------
--S---SSS--SSS------
--S---SSS--SSS------
--SS--SSS--SSS------
--S---SSS--SSS------
--SS--SSS--SS-------
---SS-SSSS-SSS------
---S--SSS--SS-------
--SS--SSS--SSS------
--SS--SSSS-SSS------
--S---SSS--SSS------
--S---SSS--SSS-S----
--SS--SSS--SSS------
--S---SSS--SSS------
--SS--SSSS-SSS------
--SS--SSS--SS----S--
--S---SSS--SSS------
--SS--SSS--SSS------
--SS--SSSS-SSS------
--S---SSS--SSS---S--
--S---SSS--SSS------
--S---SSSS-SSS------
--S---SSS--SSS------
---S--SSS--SSS-S----
---SS-SSS--SS-------
------SSS--SSS---S--
----S-SSS--SSS------
----S-SSS--SSS---S--
---S--SSSS-SS----S--
---SS-SSS--SSS------
----S-SSS--SS----S--
----S-SSS--SS-------
---SS-SSS--SSS------
---SS-SSS--SSS---S--
---SS-SSS--SS-------
----TTSSS--SSS-S----
----S-SSS--SSS------
---SS-SSS--SSS------
----S-SSS--SSS------
---SS-SSS--SSS------
---SS-SSS--SSS------
---SS-SSS--SSS------
---SS-SSS--SSS------
---SS-SSS--SSS-S----
----S-SSS--SSS------
----TTSSS--SSS-S----
----S-SSS--SSS------
----TTSSS--SSS------
----S-SSS--SSS-S----
--SSS-SSSS-SS-------
---TTSSSS--SSS------
---SSSSSS--SSS---S--
---SS-SSS--SSS---S--
---SS-SSS--SSS-S-S--
--S-S-SSS--SS--S-S--
----TTSSS--SSS-S-S--
----TTSSSS-SSS-S-S--
----TTSSSS-SSS---S--
----TTSSS--SS----S--
----S-SSS--SSS---S--
----TTSSS--SSS---S--
----TTSSS--SS----S--
----S-SSS--SS----S--
----TTSSS--SSS---S--
----TTSSS--SS----S--
----S-SSSS-SSS---S--
----TTSSSS-SSS---S--
----TTSSS--SSS---S--
----S-SSSS-SS----S--
----S-SSSS-SSS---S--
---STTSSS--SSS---S--
----S-SSS--SSS---S--
----S-SSS--SSS---S--
----TTSSS--SS----S--
----S-SSS--SS----S--
----S-SSS--SSS---S--
----TTSSS--SSS---S--
----TTSSS--SSS---S--
----S-SSS--SSS---S--
----S-SSS--SSS---S--
---TT-SSS--SSS---S--
------SSS--SSS---S--
------SSS--SSS---S--
----S-SSS--SSS---S--
----S-SSS--SSS---S--
----S-SSSS-SSS------
----S-SSS--SSS------
----S-SSS--SSS------
----S-SSS--SSS------
----TTSSS--SS----S--
----S-SSS--SSS------
----TTSSS--SS-------
----S-SSS--SSS---S--
----S-SSS--SS----S--
----TTSSS--SSS---S--
----S-SSS--SSS------
----S-SSSS-SSS------
---SS-SSS--SSS------
----TTSSS--SSS---S--
---SS-SSS--SS----S--
---STTSSS--SSS---S--
----TTSSS--SSS---S--
----S-SSS--SS----S--
----TTSSS--SS----S--
----TTSSSS-SSS---S--
----TTSSS--SS----S--
------SSS--SS----S--
----TTSSS--SS----S--
------SSS--SSS---S--
------SSSS-SSS---S--
------SSSS-SSS---S--
------SSS--SS----S--
------SSS--SSS------
------SSS--SSS---S--
----TTSSSS-SSS---S--
----S-SSSS-SS----S--
----S-SSS--SSS---S--
----S-SSS--SSS---S--
----S-SSS--SSS---S--
------SSS--SSS---S--
----TTSSSS-SSS------
------SSSS-SSS------
----S-SSS--SSS-S----
----TTSSS--SSS------
----S-SSS--SSS---S--
----S-SSS--SSS---S--
------SSS--SSS------
----S-SSS--SS-------
----S-SSS--SSS---S--
----S-SSS--SSS---S--
----S-SSS--SSS------
----TTSSS--SS----S--
----S-SSS--SS----S--
----TTSSS--SS----S--
----SSSSS--SS----S--
----S-SSS--SS----S--
----SSSSS--SSS------
----SSSSS--SSS---S--
----TTSSS--SSS------
----SSSSS--SS----S--
----S-SSS--SS----S--
----S-SSS--SS----S--
----S-SSS--SS----S--
---TTSSSS--SSS---S--
----SSSSS--SSS---S--
----SSSSS--SS----S--
----SSSSS--SS-------
----TTSSS--SS----S--
----TTSSS--SSS---S--
----TTSSS--SS----S--
----TTSSS--SSS---S--
----SSSSS--SSS---S--
----TTSSS--SSS---S--
----TTSSS--SSS---S--
----TTSSS--SSS---S--
----TTSSS--SSS------
----TTSSS--SSS------
----TTSSS--SSS------
----SSSSS--SSS------
----TTSSS--SSS---S--
----TTSSS--SSS---S--
----SSSSS--SSS------
----SSSSS--SSS---S--
----SSSSS--SSS---S--
----TTSSS--SS-------
----SSSSS--SS-------
----SSSSS--SS-------
----TTSSS--SS----S--
----S-SSS--SSS---S--
----S-SSS--SSS---S--
----TTSSS--SSS---S--
---STTSSS--SSS---S--
---SS-SSS--SSS---S--
---SS-SSS--SSS---S--
---SS-SSS--SS-------
---SS-SSS--SSS---S--
---SS-SSS--SSS--SS--
---STTSSS--SSS--SS--
----S-SS---SSS--SS--
---SS-SSS--SSS-SSS--
----SSSSS--SS----S--
---SS-SSS--SS---SS--
---SS-SSS--SS----S--
----S-SSS--SSS--SS--
----S-SSS--SSS--SS--
----TTSSS--SSS---S--
---STTSSS--SSS--SS--
---SS-SSS--SSS--SS--
---SS-SSS--SS---SS--
---SS-SSS--SS---SS--
---SS-SSS--SSS--SS--
----S-SSS--SSS--SS--
---SS-SSSS-SS---SS--
---S--SSSS-SS---SS--
---SS-SSSS-SS---SS--
---SS-SSS--SSS--SS--
---SS-SSSS-SSS--SS--
----S-SSS--SS---SS--
----S-SSS--SS---SS--
----S-SSS--SSS--SS--
---SS-SSS--SSS---S--
----S-SSS--SS---SS--
----S-SSS--SSS--SS--
----S-SS---SS-------
----S-SSS--SS-------
---SS-SSS--SSS------
---SS-SS---SS-------
---SS-SSS--SS-------
---SS-SSS--SSS------
----S-SSS--SS-------
---SS-SSS--SS--S----
---SS-SSS--SS--S----
---SS-SSS--SSS-SS---
---SS-SSS--SSS-S----
----S-SSS--SSS-S----
----S-SSS--SSS-S----
---SS-SSS--SSS-S----
---SS-SSSS-SSS-S----
---SS-SSS--SSS--SS--
---SS-SSS--SSS-SSS--
----S-SSS--SSS-SSS--
----S-SSS--SSS-SSS--
---SS-SSS--SSS-SSS--
---S--SSSS-SSS--SS--
---SS-SSS--SS---SS--
---SS-SSS--SSS--SS--
---SS-SSS--SSS--SS--
---SS-SSS--SSS--SS--
------SSS--SS--SSS--
------SSS--SSS-SSS--
---S--SSS--SSS---S--
---S--SSS--SS--SSS--
----S-SSS--SS--SSS--
----S-SSS--SS--SSS--
----S-SSS--SSS-S-S--
---SS-SSS--SSS--SS--
---SS-SSS--SSS---S--
---SS-SS---SSS-S-S--
---SS-SSSS-SSS-S-S--
---SS-SSS--SS--SSS--
---SS-SSS--SS--SSS--
---SS-SSS--SSS-SSS--
---SS-SSS--SS--SSS--
---SSSSSS--SS--SSS--
---SSSSSS--SSS-SSS--
---STTSSS--SS--SSS--
---SSSSSS--SSS-SS---
---SS-SSS--SSS-SSS--
---SS-SSS--SS--SSS--
---SS-SSS--SSS--SS--
----TTSSS--SSS-SSS--
---SSSSSS--SSS-SSS--
---SSSSSS--SSS-SS---
----SSSSS--SS--SS---
---SSSSSSS-SSS-SS---
---SSSSSS--SSS-SS---
---SSSSSS--SSS-SS---
---SSSSSS--SSS-S----
---STTSSS--SSS-SS---
---SSSSSS--SSS-S----
---SSSSSS--SSS-SS---
----TTSSS--SSS-SS---
---SSSSSS--SSS-SS---
----TTSSS--SS--SS---
----TTSSS--SSS-S----
----TTSSS--SSS-S----
----TTSSS--SSS-S----
----TTSSS--SSS-S----
---SSSSSS--SSS-S----
---SSSSSS--SSS-S----
---STTSSS--SSS-S----
---SS-SSS--SSS-S----
---SSSSSS--SSS-S----
---SS-SSS--SSS-S----
---SS-SSS--SSS-S----
---SSSSSS--SS--S----
---SS-SSS--SSS-S----
---SS-SSS--SSS-S----
---STTSSS--SS--S----
---SS-SSS--SSS-SS---
---SSSSSS--SSS-SS---
---SS-SSS--SSS-S----
---SS-SSS--SSS-S----
---SS-SSS--SSS-S----
---SSSSSS--SSS-S----
---SSSSSS--SSS-S----
----SSSS---SS--SS---
---SSSSSS--SSS-S----
---SSSSSS--SS--S----
---SSSSS---SS--SS---
---SSSSSS--SS--SS---
---SSSSSS--SSS-SS---
---SSSSSS--SS--SS---
---SSSSSS--SSS-S----
---SS-SSS--SSS-S----
---SS-SSS--SSS-SS---
---SSSSSS--SSS-S----
---SS-SSS--SSS-S----
---SS-SSS--SSS-S----
---STTSSS--SS--S----
---SS-SSS--SSS-S----
---SS-SSS--SS--SS---
---SSSSSS--SS--SS---
---SS-SSS--SS--SSS--
---SS-SSS--SS--S----
---SS-SSS--SS--SSS--
---SS-SS---SSS-SSS--
---SS-SSS--SSS-SSS--
---SS-SS---SSS-SSS--
---SS-SSS--SSS-SSS--
---SS-SSS--SSS-SSS--
---SS-SSS--SSS-SSS--
---SS-SSS--SSS-SSS--
---SS-SSS--SSS-SSS--
---SS-SSS--SSS-SSS--
---SSSSSS--SSS-SSS--
---SSSSSS--SS--SSS--
---SS-SSS--SSS-SSS--
---SSSSSS--SSS-SSS--
----S-SSS--SSS-SS---
---SS-SSSS-SSS-SSS--
---SS-SS---SSS-SSS--
---SSSSSS--SSS-S-S--
----SSSSS--SSS-S----
---SS-SSS--SSS-S----
---SSSSSS--SSS-S----
---STTSSS--SS--S-S--
----S-SSS--SS--S-S--
---SSSSSS--SSS-S-S--
---SS-SSS--SSS-S-S--
---SS-SSS--SSS-S-S--
---SS-SSS--SS--S-S--
---SSSSSS--SS--S----
---SS-SSS--SSS-S----
---SSSSSS--SSS-S----
---SSSSSS--SSS-S----
---SSSSSS--SSS-S----
---SS-SSS--SS--S----
---STTSSS--SSS-S-S--
----TTSSS--SSS-S-S--
----S-SSS--SS--S----
----SSSS---SS--S-S--
----TTSS---SSS-S-S--
---SSSSSS--SSS-S----
---SSSSS---SS--S-S--
----SSSSS--SSS-S----
----TTSSS--SSS-S----
---SSSSSS--SSS-S----
----TTSSS--SS--S-S--
---SS-SS---SSS-S----
----S-SSS--SSS-SS---
---STTSSS--SSS-SS---
----TTSSS--SS--SS---
---SSSSSS--SSS-SS---
----SSSSS--SSS-SS---
---SSSSSS--SSS-SS---
----TTSSS--SS--S----
----TTSSS--SSS-SS---
---SSSSSS--SSS-SS---
---SSSSSS--SSS-S----
----SSSSS--SSS-SS---
---SSSSSS--SSS-S----
---SSSSSS--SS--S----
---SSSSSS--SS--S----
---SSSSSS--SSS-S----
---SSSSSS--SSS-SS---
---SSSSSS--SS--SS---
---SSSSSS--SSS-SS---
---SSSSSS--SSS-TT---
---SSSSSS--SSS-TTTT-
---SSSSSS--SSS-SSTT-
---SSSSSS--SSS-SS---
---SSSTTS--SSS-SS---
---SS-SSS--SSS-SSS--
---SSSSS---SS--SS---
----SSSS---SSS-SS---
---SSSSSS--SS--TTS--
----SSSSS--SSS-TTS--
---SSSSSS--SSS-TTS--
---SSSSS---SS--TTTT-
---SSSSSS--SSS-TTTT-
----SSSSS--SS--TTTT-
---SSSSSS--SSS-TTTT-
---SS-SSS--SS--TTS--
---SSSSSS--SS--TTTT-
---SSSSSS--SS--SS---
---SSSSSS--SSS-SS---
---SSSSSS--SS--SS---
---SSSSSS--SS--SS---
---SSSTTS--SS--SS---
---SSSSSS--SS--SSS--
---SSSSSS--SSS-TTTT-
---SSSSSS--SSS-TTTT-
---SSSSSS--SSS-TTTT-
---SSSSSS--SS--SSTT-
---SSSSS---SS--TTTT-
---SSSSSS--SSS-TTTT-
---SSSSSS--SSS-TTTT-
---SSSSSS--SSS-TTTT-
----SSTTS--SSS-SSS--
----SSSS---SSS-TTTT-
---SSSSSS--SSS-TTTT-
--SSSSSSS--SSS-TTTT-
---SSSSSS--SSS-TTTT-
---SSSSSS--SS--SSTT-
---SSSSSS--SS--SSTT-
----SSTTS--SS--SSTT-
---SSSSSS--SS--SSTT-
---SSSSSS--SS--SSS--
---SS-SSS--SSS-SSTT-
---SSSSSS--SSS-SSS--
---SSSSSS--SSS-TTTT-
---SSSSSS--SSS-TTTT-
---SSSSSS--SSS-TTTT-
---SSSSSS--SSS-TTTT-
---SSSSSS--SSS-TTS--
---SSSSSS--SSS--SS--
---SSSSSS--SS--TTS--
---SSSSSS--SS--SSS--
---SSSSSS--SSS-TTTT-
---SSSTTS--SS--SSTT-
---SS-SSS--SSS-SSTT-
----SSSSS--SSS-SSS--
---SSSSSS--SS--SSS--
---SS-SSSS-SS--SSTT-
---SS-SSS--SS--SSS--
---SSSSSS--SSS-SSS--
---SS-SSS--SS--SSTT-
---SSSSSS--SS--SSTT-
---SS-SSS--SS--SSTT-
---SS-SSS--SS--SSTT-
---SSSSSS--SS--SSTT-
---SSSSSS--SS--SSTT-
----TTSSS--SS--SSTT-
---SSSSSS--SSS-SSS--
---SSSSSS--SS--SSTT-
---SSSSSS--SS--SSTT-
---SSSSSS--SS--SSTT-
---SSSSSS--SS--SSTT-
---SSSSSS--SS--SSS--
----TTSSS--SS--SSS--
----TTSSS--SS--SSS--
----SSSSS--SS--SSS--
----TTSSS--SS--SS---
----TTSSS--SS--SSS--
----TTSSS--SS--SSS--
---STTSSS--SS--SSS--
----TTSSS--SS--SSS--
----SSSSS--SS--TTS--
---SSSSSS--SSS-SSS--
----SSSSS--SS--SSS--
----TTSSS--SS--SSS--
----SSSSS--SS--SSS--
----SSSSS--SS--SSS--
---SSSSSS--SS--SS---
----TTSSS--SSS-SS---
----SSSSS--SS--TT---
---SSSSSS--SS--TT---
---SSSSSS--SS--TT---
---SSSSSS--SS--TT---
---SSSSSS--SSS-TT---
--STTTSSS--SSS-TT---
---SSSSSS--SSS-TT---
--STTTSSS--SS--TT---
---SSSSSS--SS--TT---
---SSSSSS--SSS-TT---
----SSSSS--SSS-TT---
---STTSSS--SS--TT---
----TTSSS--SS--TT---
----SSSSS--SSS-TT---
----SSSSS--SSS-TT---
---SSSSSS--SSS-TT---
---SSSSSS--SS--S----
---SSSSSS--SS--S----
---SSSSSS--SSS-S----
----SSSSS--SSS-S----
---SSSSSS--SS-------
----SSSSS--SS--S----
----SSSSS--SS--S----
----SSSSS--SS--S----
----SSSSS--SS--S-S--
----TTSSS--SS--S----
---SSSSSS--SS--S----
----SSTTS--SS--S----
----SSSSS--SS-------
----SSSSS--SSS-S----
---SSSSSS--SS--S----
----SSSSS--SS--SS---
----SSSSS--SSS-S----
----SSSSS--SSS---S--
---SSSSSS--SS--S----
----SSSSS--SS--S----
---SSSSSS--SSS-S----
----SSSSS--SS--S----
----SSSSS--SS--S-S--
---SSSSSS--SSS-S----
----SSSSS--SSS-S----
----TTSSS--SSS-S----
----TTSSS--SS--S----
----SSSSS--SS--S-S--
----SSSSS--SSS-S-S--
----SSSSS--SS--S----
----SSTTS--SS--S-S--
----TTSSS--SSS-S----
----SSSSS--SS--S----
---STTSSS--SS--S-S--
---STTSSS--SSS-S-S--
---SSSSSS--SS--S-S--
--SSTTSSS--SSS-S----
--SSTTSSS--SSS-S----
----TTSSS--SSS-S-S--
----TTSSS--SSS-S----
---STTSSS--SS--SS---
----TTSSS--SS--S-S--
----TTSSS--SSS-S-S--
----TTSSS--SSS-S-S--
----SSSSS--SS--S----
----TTSSS--SSS-S-S--
---STTSSS--SS--S-S--
----SSSS---SSS-S-S--
----TTSSS--SSS-S-S--
---SSSSS---SS--S----
----TTSSS--SS--S----
----TTSS---SSS-S----
----SSSSS--SSS-S----
----TTSSS--SS--S----
----SSSSS--SSS------
---STTSSS--SS--S-S--
----SSSSS--SSS-S----
----TTSSS--SS--S----
---SSSSSS--SS--S----
---SSSSSS--SS--S-S--
----TTSSS--SS--S-S--
----TTSS---SS--S-S--
----TTSSS--SSS-S----
----TTSSS--SS--S----
----TTSSS--SSS-S----
----SSSSS--SSS-S-S--
----SSSS---SS--S----
----SSSSS--SSS-S-S--
----TTSSS--SS--S-S--
---SSSSSS--SS--S-S--
----TTSSS--SS--S-S--
----TTSSS--SSS-S-S--
----TTSSS--SSS-SSS--
--S-SSSSS--SSS-SSS--
--S-TTSSS--SSS-SSS--
----TTSSS--SSS-SSS--
----TTSSS--SSS-S-S--
----SSSSS--SSS-S-S--
--S-TTSSS--SSS-S-S--
--S-TTSSS--SSS-S-S--
--S-TTSSS--SSS-S-S--
--S-SSSSS--SSS-S-S--
----TTSSS--SSS-S-S--
--S-SSSSS--SSS-SSS--
----SSSSS--SSS-SSS--
----SSSSS--SSS-SSS--
---SSSSSS--SS--SSS--
----TTSSS--SSS-SSS--
----TTSSS--SSS-S-S--
----SSSSS--SS--S-S--
----S-SSS--SS--SSS--
----S-SSS--SS--S-S--
----TTSSS--SSS-S-S--
---SSSSSS--SS--SSS--
---SSSSSS--SS--SSS--
---SSSSSS--SS--SSS--
---SSSSSS--SS--S-S--
---SSSSSS--SS--SSS--
----S-SSS--SSS-SSS--
----SSSS---SS--S-S--
----SSSSS--SS--SSS--
----SSSSS--SSS-SSS--
---SSSSSS--SSS-SSS--
---SS-SSS--SSS-SSS--
----TTSSS--SSS-S-S--
----SSSSS--SSS-SSS--
----SSSSS--SSS-SSS--
----TTSSS--SS--SSS--
----TTSSS--SS--SSS--
----S-SSS--SS--SSS--
----S-SSS--SSS-SSS--
----SSSSS--SS--SSS--
----SSSSS--SSS-SSS--
----SSSSS--SS--SSS--
---SSSSSS--SS--SSS--
----TTSSS--SSS-SSS--
----TTSSS--SSS-SSS--
----SSSSS--SSS-SSS--
----SSSSS--SS--S-S--
----S-SSS--SSS-SSS--
---SS-TTS--SS--SSS--
----SSSSS--SS--SSS--
----S-SSS--SS--SSS--
----TTSSS--SS--S-S--
----SSSSS--SSS-S-S--
----TTSSS--SS--S-S--
----S-SSS--SSS-SSS--
----TTSSS--SSS-SSS--
----SSSSS--SS--SSS--
----TTSSS--SSS-SSS--
----TTSSS--SS--SSS--
----S-SSS--SS--SSS--
----SSSSS--SSS-SSS--
----TTSSS--SS--SSS--
----TTSSS--SSS-SSS--
----S-SSS--SS--SSS--
----SSSSS--SSS-S-S--
----S-SSS--SS--SSS--
----S-SSS--SS--SSS--
----TTSSS--SSS-S-S--
----TTSSS--SS--SSS--
----S-SSS--SS--S-S--
----SSSSS--SS--SSS--
----SSSSS--SSS-S-S--
----SSSSS--SS--S-S--
----SSSSS--SSS-SSS--
----S-SSS--SSS-S-S--
----S-SSS--SSS-S-S--
----S-SSS--SSS-S-S--
----S-SSS--SS--S-S--
----S-SSS--SSS-SSS--
----SSSSS--SSS-S-S--
----TTSSS--SS--SSS--
----SSSSS--SSS-SSS--
----S-SSS--SS--S-S--
----TTSSS--SSS-S-S--
---SSSSSS--SSS-S-S--
---SS-SSS--SSS-SSS--
----TTSSS--SS--S-S--
---SS-SSS--SSS-S-S--
----S-SSS--SS--SSS--
----SSSSS--SSS-SSS--
----SSSSS--SSS-SSS--
----S-SSS--SSS-SSS--
----TTSSS--SSS-SSS--
----S-SSS--SSS-S-S--
----SSSSS--SS--SSS--
----S-SSS--SSS-SSS--
----SSSSS--SSS-SSS--
----SSSSS--SSS-SSS--
----TTSSS--SSS-SSS--
---STTSSS--SS--SSS--
---STTSSS--SS--SSS--
---SSSSSS--SS--S-S--
---SSSSSS--SS--SSS--
---SSSSSS--SSS-SSS--
----TTSSS--SSS-SSS--
----TTSSS--SS--SSS--
---STTSSS--SS--SSS--
----TTSSS--SS--S-S--
----SSSSS--SS--S-S--
---STTSSS--SS--SSS--
----S-SSS--SSS-SSS--
---STTSSS--SSS-SSS--
----TTSSS--SS--SSS--
----TTSSS--SS--SSS--
----TTSSS--SS--S-S--
---STTTTS--SSS-S-S--
---STTSSS--SS--S-S--
---STTSSS--SSS-S-S--
---STTSSS--SSS-S-S--
----TTSSS--SSS-S-S--
---STTSSS--SS--SSS--
---SSSSSS--SSS-SSS--
----TTSSS--SSS-SSS--
---STTSSS--SSS-SSS--
----TTSSS--SS--SSS--
---SSSSSS--SS--SSS--
----TTSSS--SSS-S-S--
----TTSSS--SS--S-S--
---STTSSS--SSS-S-S--
---STTSSS--SSS-SSS--
---STTSSS--SSS-SSS--
---STTSSS--SSS-SSS--
----TTSSS--SSS-SSS--
----TTSSS--SS--SSS--
----TTSSS--SSS-SSS--
----TTSSS--SS--SSS--
----TTSSS--SSS-SSS--
----TTSSS--SSS-SSS--
---STTSSS--SS--SSS--
----TTSSS--SSS-SSS--
----TTSSS--SS--SSS--
----TTSSS--SS--SSS--
----TTSSS--SSS-S-S--
---SSSSSS--SSS-SSS--
---STTSSS--SSS-SSS--
----TTSSS--SS--S-S--
---SSSSSS--SSS-SSS--
----TTSSS--SSS-SSS--
---STTSSS--SSS-SSS--
----TTSSS--SSS-SSS--
---STTSSS--SSS-SSS--
---STTSSS--SSS-SSS--
----TTSSS--SSS-SSS--
---STTSSS--SS--SSS--
---STTSSS--SSS-SSS--
---STTSSS--SS--S-S--
---STTSSS--SSS-SSS--
---STTSSS--SSS-SSS--
---STTSSS--SS--SSS--
---STTSSS--SSS-SSS--
---STTSSS--SSS-SSS--
---SSSSSS--SS--SSS--
---SS-SSS--SS--S-S--
---SSSSSS--SS--SSS--
---SS-SSS--SSS-S-S--
---SS-SSS--SS--S-S--
---SSSSSS--SS--S-S--
---SS-SSS--SSS-S-S--
---STTSSS--SS--S-S--
---STTSSS--SSS-S-S--
----TTSSS--SSS-S-S--
----SSSSS--SS--SSS--
----TTSSS--SSS-SSS--
---STTSSS--SSS-SSS--
---SSSSSS--SS--SSS--
----TTSSS--SS--SSS--
---STTSSS--SS--S-S--
---SSSSSS--SS--S-S--
---SSSSSS--SS--S-S--
----SSSSS--SSS-S-S--
----SSSSS--SS--SSS--
---SS-SSS--SS--S-S--
---SSSSSS--SSS-S-S--
---SSSSSS--SSS-S-S--
---STTSSS--SSS-S-S--
----TTSSS--SS--SSS--
---SS-SSS--SS-TTSS--
----S-SSSS-SS--SSS--
----SSSSS--SSS-S-S--
----S-SSS--SSS-S-S--
---SS-SSS--SS--S-S--
---SSSSSS--SS--S-S--
----TTSSS--SS--SSS--
---SSSSSS--SS--SSS--
---SSSSSS--SSS--SS--
---SSSSSS--SSS--SS--
---SSSSSS--SSS-SSS--
---SS-SSS--SSS--SS--
---SSSSSS--SSS-SSS--
---SSSSSS--SSS--SS--
---SS-SSS--SSS-SSS--
---SS-SSS--SS--SSS--
---SSSSSS--SSS-SSS--
---SSSSSS--SS--SSS--
---SS-SSS--SS---SS--
---SSSSSS--SSS---S--
----TTSSS--SS----S--
---STTSSS--SS--S-S--
---SS-SSS--SS----S--
----TTSSS--SS--S-S--
----TTSSS--SS--S-S--
---SSSSSS--SSS-SSS--
----SSSSS--SS----S--
---SS-SSS--SS--S-S--
---SSSSSS--SSS-SSS--
----SSSSS--SSS-SSS--
---SSSSSS--SS--SSS--
---SSSSSS--SS--S-S--
----SSSSS--SS--SSS--
---SSSSSS--SS--S-S--
----TTSSS--SS--S-S--
---SS-SSS--SS--S----
----SSSSS--SSS-S-S--
---SSSSSS--SS--SSS--
----S-SSS--SS--SSTT-
---SSSTTS--SS--SSTT-
----SSSSS--SSS-SSS--
---SSSSSS--SSS--SS--
---SS-SSS--SSS--STT-
---SS-TTS--SS--SSTT-
----S-SSS--SS--SSTT-
---SSSSSS--SS---STT-
---STTSSS--SS---STT-
---SSSSSS--SS--SSTT-
---SSSSSS--SS---STT-
----SSSSS--SS---STT-
---SSSSSS--SS---STT-
---SSSSSS--SSS--STT-
---SSSSSS--SS---STT-
----SSSSS--SSS-SSTT-
----SSSSS--SS---STT-
---SSSSSS--SSS-SSTT-
---STTSSS--SS--SSTT-
---SSSSSS--SS--SSTT-
---SSSSSS--SS---STT-
---SSSSSS--SS---STT-
---STTSSS--SS--SSTT-
---STTSSS--SS--SSTT-
---STTSSS--SS--SSTT-
---SS-SSS--SS--SSTT-
---SS-SSS--SSS-SSTT-
----TTSSS--SS--SSTT-
---STTSSS--SSS--STT-
---SS-SSS--SS--SSTT-
---SSSSSS--SSS-SSTT-
---SS-SSS--SS-SSSTT-
---SS-SSS--SSS-SSTT-
---SS-SSS--SS--SSTT-
---SSSSSS--SSS-SSTT-
---SS-SSS--SS--SSTT-
----TTSSS--SS--SSTT-
---SS-SSS--SS---STT-
---SS-SSS--SSS-SSTT-
---SS-SSS--SS--SSTT-
---SSSSSS--SS--SSTT-
---SSSSSS--SSS--STT-
----SSSSS--SSS-SSTT-
----SSSSS--SS---STT-
----SSSSS--SS---STT-
---SSSSSS--SSS-SSTT-
---SSSSSS--SS---STT-
---SSSSSS--SS--SSTT-
----SSSSS--SS---STT-
---SSSSSS--SS--SSTT-
---SSSSSS--SS--SSTT-
---SSSSSS--SS--SSTT-
----SSSSS--SS--SSTT-
---SSSSSS--SS--SSTT-
---SS-SSS--SS--SSTT-
----SSSSS--SS--SSTT-
----SSSSS--SS--SSTT-
----SSSSS--SS---STT-
---SSSSSS--SS--SSTT-
---SS-SSS--SS--SSTT-
----SSSSS--SS---STT-
---SSSSSS--SS--SSTT-
---SSSSSS--SS--SSTT-
---SSSSSS--SS--SSTT-
---SSSSSS--SS--SSTT-
---SSSSSS--SS--SSTT-
---STTSSSS-SS--SSTT-
---SSSSSS--SS--SSTT-
---SS-SS---SS--SSTT-
----SSSSS--SS--SSTT-
----SSSSS--SSS-SSTT-
---SSSSSS--SSS-SSTT-
----SSSSS--SS--SSTT-
---SSSSS---SS--SSTT-
---SSSSSS--SSS-S-TT-
---SSSSSS--SS--SSTT-
---SSSSSS--SSS-SSTT-
---SSSSSS--SSS-SSTT-
---SSSSSS--SS--SSTT-
---SSSSSS--SS--SSTT-
----S-SSS--SSS-SSS--
---SSSSSS--SSS-SSTT-
----TTSSS--SS--SSTT-
---SSSSSS--SSS-SSTT-
----SSSSS--SS--SSTT-
----S-SSS--SSS-SSTT-
----S-SSS--SS--SSTT-
----SSSSS--SS--SSTT-
----SSSSS--SS--SSTT-
----S-SSS--SSS-SSTT-
---SSSSSS--SS--SSTT-
---SS-SSS--SS--SSTT-
---SS-SSS--SS--SSTT-
---SSSSSS--SS--SSTT-
---SSSSSS--SSS--STT-
---STTSSS--SS---STT-
----S-SSS--SSS--STT-
---SSSSSS--SS---STT-
---SSSSSS--SSS-SSTT-
---SSSSSS--SSS-SSTT-
----S-SSS--SSS-SSTT-
----S-SSS--SSS-SSTT-
---SSSSSS--SSS-SSTT-
---SSSSSS--SS---STT-
---SSSSSS--SSS-SSTT-
---SSSSSS--SS---STT-
---SSSSSS--SS---STT-
---SSSSSS--SSS-SSTT-
---SSSSSS--SS--SSTT-
----S-SSS--SS--SSS--
----SSSSS--SS--SSTT-
---STTSSS--SSS-SSTT-
----S-SSS--SSS-SSTT-
---SS-SSS--SS--SSTT-
---SSSSSS--SSS-SSTT-
---SSSSSS--SS--SSTT-
---SSSSSS--SS--SSTT-
----SSSSS--SSS-SSTT-
---SSSSSS--SS--SSTT-
---SSSSSS--SSS-SSTT-
---SSSSSS--SSS-SSTT-
---SS-SSS--SSS-SSTT-
---SSSSSS--SSS-SSTT-
----TTSSS--SS--SSTT-
---SSSSSS--SS--SSTT-
---SSSSSS--SSS-SSTT-
---SSSSSS--SS--SSTT-
---SSSSSS--SS--SSTT-
---SSSSSS--SS--SSTT-
---SSSSSS--SSS-SSTT-
---SSSSSS--SS--SSTT-
---SSSSSS--SSS-SSTT-
---SSSSSS--SSS-SSTT-
----TTSSS--SS--SSTT-
----TTSSS--SS--SSTT-
----SSSSS--SSS-SSTT-
---SSSSSS--SS--SSTT-
----TTSSS--SS--SSTT-
---SSSSSS--SS---STT-
---SSSSSS--SS--SSTT-
---STTSSS--SS--SSTT-
---SSSSSS--SSS-SSTT-
---SSSSSS--SSS-SSTT-
---SSSSSS--SS--SSTT-
---SSSSSS--SSS-SSTT-
---SSSSSS--SSS-SSTT-
---SSSSSS--SS--SSTT-
---SSSSSS--SS--SSTT-
---SSSSSS--SS--SSTT-
---SSSSSS--SS--SSTT-
---SSSSSS--SSS-SSTT-
----SSSSS--SSS-SSTT-
---SSSSSS--SS--SSTT-
---SSSSSS--SSS-SSTT-
---SSSSSS--SSS-SSTT-
---SS-SSS--SS--SSTT-
---SSSSSS--SSS-SSTT-
---SS-SSS--SSS-SSTT-
----SSSSS--SS--SSTT-
---SSSSSS--SS--SSTT-
---SSSSSS--SS--SSTT-
---SSSSSS--SS--SSTT-
---SSSSSS--SSS-SSTT-
---SSSSSS--SS--SSTT-
---SSSSSS--SS--SSTT-
---SSSSSS--SSS-SSTT-
---SSSSSS--SS--SSTT-
---SSSSSS--SS--SSTT-
----SSSSS--SSS-SSTT-
----S-SSS--SSS-SSTT-
---SSSSSS--SS--SSTT-
---SSSSSS--SS--SSS--
---SSSSSS--SSS--STT-
---SSSSSS--SS--SSTT-
---SSSSSS--SS---STT-
---SSSSSS--SSS-SSTT-
---SSSSSS--SS--SSTT-
---SS-SSS--SS--SSTT-
----S-SSS--SSS--STT-
----S-SSS--SS--SSTT-
---SSSSSS--SSS-SSTT-
---SSSSSS--SS--SSTT-
----SSSSS--SSS--STT-
---SSSSSS--SS---STT-
---SSSSSS--SSS--STT-
---SS-SSS--SSS-SSTT-
----SSSSS--SSS-SSTT-
---SSSSSS--SSS-SSTT-
---SSSSSS--SSS-SSTT-
---SSSSSS--SSS-SSTT-
---SSSSSS--SSS-SSTT-
---STTSSS--SS---STT-
---STTSSS--SS--SSTT-
---SSSSSS--SS---STT-
---SSSSSS--SS--SSTT-
---SSSSSS--SSS-SSTT-
----TTSSS--SSS-SSTT-
---SSSSSS--SS--SSTT-
---SSSSSS--SSS-SSTT-
---SSSSSS--SSS-SSTT-
---SSSSSS--SS--SSTT-
---SSSSSS--SSS-SSTT-
---SSSSSS--SS--SSTT-
---SS-SSS--SSS-SSTT-
---SSSSSS--SS--SSTT-
---STTSSS--SS---STT-
---SSSSSS--SSS-SSTT-
---SSSSSS--SS--SSTT-
---STTSSS--SSS-SSTT-
---SSSSSS--SS--SSTT-
----TTSSS--SS---STT-
----S-SSS--SS---STT-
----S-SSS--SSS-SSTT-
----TTSSS--SS--SSTT-
----SSSSS--SSS-SSTT-
----TTSSS--SSS--STT-
----TTSSS--SS---STT-
----SSSSS--SSS--STT-
----SSSSS--SSS--STT-
----TTSSS--SSS--STT-
----SSSS---SSS--STT-
----SSSSS--SSS--STT-
----TTSSS--SSS--STT-
----SSSSS--SSS--STT-
----TTSSS--SS--SSTT-
----TTSSS--SSS-SSTT-
----TTSSS--SS--SSTT-
----TTSSS--SS--SSTT-
----TTSSS--SS--SSTT-
----SSSSS--SS--SSTT-
---SSSSSS--SSS-SSTT-
---SSSSSS--SSS-SSTT-
----SSSSS--SSS-SSTT-
----SSSSS--SSS-SSTT-
----SSSSS--SS--SSTT-
----TTSSS--SSS-SSTT-
----SSSSS--SSS--STT-
----SSSSS--SSS-SSS--
---SSSSSS--SSS-SSTT-
----SSSSS--SS--SSTT-
----SSSSS--SSS-SSS--
---SS-SSS--SS--SSS--
---SSSSSS--SSS--STT-
---SSSSSS--SSS--STT-
---SSSSSS--SS--SSTT-
---SSSSSS--SS---STT-
---SS-SSS--SS--SSTT-
---SSSSSS--SS--SSTT-
----SSSSS--SS--SSTT-
---SSSSSS--SSS-SSTT-
---SSSSSS--SS--SSTT-
---SSSSSS--SSS--STT-
---SS-SSS--SSS--STT-
---SSSSSS--SS--SSTT-
---SSSSSS--SS---STT-
---SSSSSS--SS--SSTT-
----SSSSS--SSS-SSTT-
---SSSSSS--SSS-SSTT-
---SSSSSS--SS--SSTT-
----SSSSS--SS--SSTT-
---SSSSSS--SS--SSTT-
---SSSSSS--SS---STT-
---SSSSSS--SSS-SSTT-
---SSSSSS--SSS-SSTT-
---SSSSSS--SSS-SSTT-
---SSSSSS--SSS-SSTT-
----SSSSS--SS---STT-
----SSSSS--SSS--STT-
----SSSSS--SSS--STT-
---SSSSSS--SSS-SSTT-
---SSSSSS--SSS-SSTT-
---SSSSS---SSS--STT-
---SSSSS---SSS-SSTT-
---SSSSS---SSS-SSTT-
---SSSSSS--SSS-SSTT-
---SSSSSS--SSS-SSTT-
---SSSSSS--SS---STT-
---SSSSS---SSS--STT-
----SSSS---SSS---TT-
---SS-SS---SS----TT-
---SSSSSS--SS---STT-
----S-SSS--SSS---TT-
---SS-SSS--SS----TT-
---SSSSSS--SS----TT-
---SSSSSS--SS----TT-
---SSSSSS--SSS---TT-
---SSSSSS--SSS---TT-
---SS-SSS--SSS---TT-
---SSSSSS--SSS---TT-
---SS-SSS--SSS---S--
---SSSSSS--SSS---S--
---SSSSSS--SSS---S--
---SSSSSS--SSS---TT-
---SSSSSS--SS----TT-
---SSSSSS--SS----TT-
---SSSSSS--SSS---TT-
---SSSSSS--SSS---TT-
---SSSSSS--SSS---TT-
---SSSSSS--SS----TT-
---SSSSSS--SSS---TT-
---SSSSSS--SS----TT-
---SSSSSS--SSS---TT-
---SSSSSS--SS----TT-
---SSSSSS--SS----TT-
---SS-SSS--SS----TT-
----S-SSS--SS----S--
----SSSSS--SSS---S--
---SSSSSS--SS----S--
---SS-SSS--SS----S--
---SSSSSS--SS----TT-
---SSSSSS--SS----TT-
---SSSSSS--SS----TT-
---SS-SSS--SS----TT-
---SSSSSS--SS----TT-
---STTSSS--SS----TT-
---STTSSS--SSS---TT-
---STTSSS--SSS---S--
---STTSSS--SSS---TT-
---STTSSS--SSS---S--
----S-SSS--SSS---TT-
---SS-SSS--SS----TT-
----TTSSS--SSS---TT-
----TTSSS--SS----TT-
---SSSSSS--SSS---TT-
----S-SSS--SSS---S--
---SSSSSS--SSS---S--
---SSSSSS--SSS---S--
----TTSSS--SSS---S--
----TTSSS--SSS---S--
----TTSSS--SSS---S--
----TTSSS--SSS---TT-
----TTSSS--SSS---TT-
---SSSSSS--SS----TT-
---SS-SSS--SS----TT-
---STTSSS--SSS---TT-
---STTSSS--SSS---TT-
----TTSSS--SSS---TT-
----TTSSS--SSS---S--
---STTSSS--SS----TT-
---SS-SSS--SSS---TT-
----SSSSS--SSS---TT-
---STTSSS--SSS---TT-
----TTSSS--SSS---TT-
----SSSSS--SSS---TT-
---SSSSSS--SS----TT-
---SSSSSS--SS----TT-
---SSSSSS--SS----TT-
---SSSSSS--SSS---TT-
---SSSSSS--SS----TT-
---SSSSSS--SSS---TT-
---SSSSSS--SS----TT-
---STTSSS--SSS---TT-
---STTSSS--SSS---TT-
----TTSSS--SSS---TT-
----TTSSS--SS----TT-
---SSSSSS--SSS---TT-
---STTSSS--SS----S--
----TTSSS--SS----TT-
----TTSSS--SSS---TT-
---STTSS---SS----TT-
----TTSSS--SS----TT-
----TTSSS--SSS---S--
----TTSSS--SS----TT-
---STTSSS--SSS---S--
---SSSSSS--SSS---TT-
---STTSSS--SS----TT-
---SSSSSS--SS----TT-
---SSSSSS--SSS---TT-
---SSSSSS--SS----S--
---SSSSSS--SSS---TT-
---SSSSSS--SSS---TT-
---SSSSSS--SS----TT-
---SSSSSS--SS----TT-
---SSSSSS--SSS---TT-
---SSSSSS--SS----TT-
---SSSSSS--SS----TT-
---STTSSS--SS----TT-
---STTSS---SS----TT-
----TTSS---SS----TT-
----TTSSS--SS----TT-
----TTSS---SS----S--
----TTSSS--SS----S--
----TTSSS--SSS---S--
----TTSSS--SS----S--
----TTSSS--SS----TT-
----SSSSS--SSS---TT-
----TTSSS--SSS---TT-
----S-SSS--SS----TT-
----TTSS---SSS---TT-
---SSSSS---SSS---TT-
----S-SSS--SSS---TT-
---SSSSSS--SSS---S--
----TTSSS--SSS---TT-
---SSSSSS--SSS---S--
---SSSSSS--SSS---TT-
----SSSSS--SS----TT-
---STTSSS--SSS---S--
---SS-SSS--SSS---S--
---STTSSS--SSS---TT-
---SSSSSS--SS----TT-
----S-SSS--SSS---TT-
----SSSSS--SSS---TT-
----TTSSS--SSS---TT-
----TTSSS--SSS---TT-
----SSSSS--SSS---TT-
---STTSSS--SSS---TT-
---SSSSSS--SSS---TT-
---SS-SSS--SSS---S--
---SSSSSS--SS----TT-
---STTSSS--SSS---TT-
---SS-SSS--SSS---S--
---STTSSS--SSS---S--
---STTSSS--SSS---TT-
---SS-SSS--SSS---TT-
---SSSSSS--SSS---TT-
---SS-SSS--SSS---S--
---SS-SSS--SSS---S--
---SS-SSS--SSS---TT-
---SS-SSSS-SSS---S--
---SS-SSS--SSS---TT-
---STTSSS--SSS---TT-
---SSSSSS--SSS---S--
---SSSSSS--SSS---S--
---SS-SSS--SSS---S--
---SS-SSS--SSS---TT-
---SS-SSS--SS----TT-
---SS-SSS--SSS---TT-
---SS-SSS--SSS---TT-
---SS-SSS--SSS---TT-
---SSSSSS--SSS---TT-
---SS-SSS--SSS---TT-
---SSSSSS--SSS---TT-
---SSSSSS--SSS---TT-
---SSSSSS--SS----TT-
---SSSSSS--SSS---TT-
---SSSSSS--SS----TT-
---SSSSS---SSS---TT-
---SSSSSS--SS----TT-
---SSSSSS--SSS---TT-
---SSSSS---SSS---TT-
---SSSSS---SSS---TT-
---SSSSSS--SS----TT-
---SSSSSS--SSS---TT-
---SSSSSS--SSS---TT-
---SSSSSS--SSS---TT-
---SSSSS---SS----TT-
---SSSSSS--SS----TT-
---SSSSSS--SS----TT-
---SSSSSS--SS----TT-
---SSSSSS--SSS---TT-
---SSSSSS--SSS---TT-
---SSSSSS--SSS---TT-
----SSSSS--SS----TT-
---SSSSSS--SSS---S--
----SSSSS--SS----TT-
---SSSSSS--SSS---TT-
---SSSSSS--SS----S--
---SSSSSS--SS----TT-
---SSSSSS--SS----TT-
---SSSSSS--SS----TT-
---SS-SSS--SS----S--
---STTSS---SS----TT-
---STTSSS--SSS---TT-
---STTSSS--SSS---TT-
---STTSSS--SS----S--
---SSSSSS--SSS---TT-
---SSSSSS--SS----TT-
---SS-SSS--SS----TT-
---STTSSS--SS----S--
---SS-SSS--SSS---TT-
----SSSSS--SS----S--
---SSSSSS--SSS---S--
---SS-SSS--SS----S--
----S-SSS--SSS---S--
---STTSSS--SS----S--
---SS-SSS--SS----S--
----SSSSS--SSS---TT-
---STTSSS--SSS---TT-
----SSSSS--SSS---TT-
---SS-SSS--SS----TT-
----SSSSS--SS----S--
---SSSSSS--SSS---TT-
----SSSSS--SSS---S--
----SSSSS--SS----S--
---SSSSSS--SSS-S-TT-
---SSSSSS--SS----S--
---SSSSSS--SS----S--
---SSSSSS--SSS---TT-
---STTSSS--SS----S--
---STTSSS--SS----TT-
---SS-SSS--SS----TT-
---SS-SSS--SS----S--
---SSSSSS--SSS---TT-
---SSSSSS--SS----TT-
---SSSSSS--SS----TT-
---SSSSSS--SS----TT-
---SSSSSS--SS----TT-
---STTSSS--SS----TT-
---SS-SSS--SSS---TT-
---SS-SSS--SSS---TT-
---SS-SSS--SS----TT-
---SS-SSS--SSS---S--
---SSSSSS--SS----TT-
---SS-SSS--SSS---TT-
----TTSSS--SS----TT-
---SS-SSS--SS----S--
---SSSSSS--SS----TT-
----SSSSS--SS----TT-
---SS-SSS--SS----TT-
---SSSSSS--SSS---TT-
----SSSSS--SS----TT-
---SSSSSS--SSS---TT-
---SSSSS---SSS---TT-
---SS-SSS--SSS---TT-
---SS-SSS--SS----S--
---SS-SS---SS----TT-
---SSSSSS--SSS---S--
---SSSSSS--SS----TT-
---SS-SSS--SS----TT-
---STTSSS--SS----TT-
---SSSSSS--SS----TT-
----TTSSS--SSS---TT-
---STTSSS--SS----TT-
---SSSSSS--SSS---S--
---SSSSS---SSS---S--
---SSSSSS--SSS---TT-
---SSSSS---SSS---S--
---SSSSSS--SSS---S--
---SSSSSS--SSS---TT-
---SSSSSS--SS----TT-
---SSSSS---SSS---TT-
---SSSSS---SSS---TT-
---SSSSSS--SS----TT-
----SSSSS--SSS---TT-
---SSSSSS--SSS---S--
---SSSSSS--SS----S--
---SSSSSS--SS----S--
---SSSSSS--SSS---S--
----SSSSS--SSS---TT-
---SSSSSS--SS----TT-
---STTSSS--SS----S--
---SSSSSS--SS----TT-
---SSSTTS--SSS---TT-
----S-SSS--SSS---TT-
----SSSSS--SS----TT-
----S-SSS--SSS---S--
---SS-SSS--SSS---TT-
----TTSSS--SSS---TT-
----SSSSS--SSS---S--
----TTSSS--SS----TT-
----SSSSS--SS----TT-
----TTSSS--SS----S--
----TTSSS--SS----TT-
----TTSSS--SS----TT-
----TTSSS--SS----S--
----SSSSS--SSS---S--
----SSSSS--SSS---S--
----SSSSS--SS----TT-
---GGGSSS--SSS---TT-
----S-SSS--SS----S--
---SS-SSS--SSS---S--
---SSSSSS--SSS---S--
---STTSSS--SSS---S--
---SSSSSS--SSS---S--
----TTSSS--SSS---S--
----TTSSS--SSS---S--
----TTSSS--SSS---S--
---SSSSSS--SS----S--
---STTSSS--SSS---S--
----S-SSS--SSS---S--
---STTSSS--SSS---S--
---SS-SSS--SS----S--
---STTSSS--SSS---S--
---STTSSS--SS----S--
----TTSSS--SSS---S--
----S-SSS--SSS---S--
----S-SSS--SSS---S--
---STTSSS--SSS---S--
---SSSSSS--SSS---S--
----TTSSS--SS----TT-
---STTSSS--SS----TT-
----SSSSS--SS----S--
----TTSSS--SSS---S--
----TTSSS--SSS---S--
----TTSSS--SSS---S--
----TTSSS--SSS---S--
----TTSSS--SSS---S--
----TTSSS--SS----TT-
----TTSSS--SSS---S--
----S-SSS--SSS---S--
---GGGSSS--SSS---S--
------SSS--SSS---S--
----TTSSS--SSS---S--
----TTSSS--SSS---S--
----TTSSS--SSS---S--
----SSSSS--SSS---S--
---SSSSSS--SS----TT-
---SSSSSS--SS----TT-
---SSSSSS--SSS---TT-
----SSSSS--SS----TT-
---SS-SSS--SS----S--
----SSSSS--SSS---S--
----SSSSS--SS----S--
----SSSSS--SSS---TT-
---GGGSSS--SSS---S--
---SSSSSS--SSS---S--
---TTSSSS--SS----TT-
---SSSSSS--SSS---TT-
---SSSSSS--SS----S--
---SSSSSS--SS----S--
----SSSSS--SS----S--
---SSSSSS--SS----S--
---SSSSSS--SS----S--
---SSSSSS--SS----S--
---SSSSSS--SS----S--
---SSSSSS--SS----S--
---SSSSSS--SSS---S--
----TTSSS--SS----S--
---SSSSSS--SS--S-S--
---SSSSSS--SS----S--
---SSSSSS--SS----S--
---SSSSSS--SS----S--
---SSSSSS--SS----S--
---SSSSSS--SS----S--
---SSSSSS--SS----S--
---SSSSSS--SS----S--
---SSSSSS--SS----S--
---SSSSSS--SS----S--
---SSSSSS--SS----S--
---SSSSSS--SSS---S--
---SSSSSS--SS----S--
---SSSSSS--SS----S--
---SSSSSS--SSS---S--
---SSSSSS--SSS---S--
---SSSSSS--SSS-S-S--
---SSSSSS--SSS---S--
---SSSSSS--SSS---S--
---SSSSSS--SSS---S--
---SSSSSS--SS----S--
---SSSSSS--SS----S--
---SSSSSS--SSS---S--
---SSSSSS--SS----S--
---SSSSSS--SS----S--
---SSSSSS--SS----S--
---SSSSSS--SS----S--
---SSSSSS--SS----S--
---SSSSSS--SS-------
---SSSSSS--SSS------
---SSSSSS--SS----S--
---SSSSSS--SSS---S--
---SSSSSS--SS----S--
---SSSSSS--SS----S--
---SSSSSS--SS----S--
---SSSSSS--SS----S--
---SSSSSS--SS----S--
---SSSSSS--SS----S--
---SSSSSS--SS----S--
---SSSSSS--SS----S--
---SSSSSS--SSS---S--
---SSSSSS--SSS------
---SSSSSS--SSS---S--
---SSSSSS--SSS---S--
---SSSSSS--SS----S--
---SSSSSS--SS----S--
---SSSSSS--SS-------
---SSSSSS--SS-------
---SSSSSS--SSS------
---SSSSSS--SS-------
---SSSSSS--SSS------
---SSSSSS--SSS------
---SSSSSS--SSS------
---SSSSSS--SS-------
---SSSSSS--SS-------
---SSSSSS--SSS------
---SSSSSS--SSS------
---SSSSSS--SS-------
---SSSSSS--SS-------
---SSSSSS--SS-------
---SSSSSS--SS-------
---SSSSSS--SSS------
---SSSSSS--SS-------
---SSSSSS--SS-------
---SSSSSS--SS-------
---SSSSSS--SS-------
---SSSSSS--SS-------
---SSSSSS--SS-------
---SSSSSS--SS-------
---SSSSSS--SSS------
---SSSSSS--SSS------
---SSSSSS--SS-------
---SSSSS---SS-------
---SSSSS---SSS------
---SSSSSS--SSS------
---SSSSSS--SSS------
---SSSSSS--SSS------
---SSSSSS--SSS------
---SSSSSS--SS-------
---SSSSSS--SSS------
---SSSSSS--SSS------
---SSSSSS--SSS------
---SSSSSS--SSS------
---SSSSSS--SSS------
---SSSSSS--SSS------
---SSSSSS--SS-------
---SSSSSS--SSS------
---SSSSSS--SS-------
---SSSSSS--SS-------
---TTTSSS--SSS------
---TTTSSS--SSS------
---SSSSSS--SSS------
---SSSSSS--SSS------
---SSSSSS--SSS------
---SSSSSS--SSS------
---SSSSSS--SSS------
---SSSSSS--SSS------
---TTTSSS--SSS------
---SSSSSS--SSS------
---SSSSSSS-SSS------
---SSSSSS--SSS------
---SSSSSS--SSS------
---SSSSSS--SSS------
---SSSSSS--SSS------
---SSSSSS--SSS------
---SSSSSS--SS-------
---SSSSSS--SSS------
---SSSSSS--SS-------
---SSSSSS--SSS------
---SSSSSS--SS-------
---SSSSSS--SS-------
---SSSSSS--SS-------
---SSSSSS--SSS------
---SSSSSS--SS-------
---SSSSSS--SSTT-----
----SSTTS--SS-------
----SSSSS--SS-------
----TTSSS--SSS------
----SSSSS--SSS------
----SSSSS--SS-------
----SSSSS--SSS------
---SSSSSS--SSS------
---STTSSS--SS-------
----SSSSS--SSS------
----SSSSS--SSS------
----SSSSS--SSS------
---SSSSSS--SSS------
----TTSSS--SSS------
---SSSSSS--SS-------
---SSSSSS--SS-------
----SSSSS--SSS------
----SSSSS--SS-------
---SSSSSS--SS-------
---SSSSSS--SS----S--
---STTSSS--SS-------
---STTSSS--SS-------
---STTSSS--SS-------
----TTTTS--SS-------
----TTSSS--SS-------
---SSSSSS--SS-------
---STTSSS--SSS------
----TTSSS--SSS------
----SSSSS--SSS------
---SSSSSS--SS-------
---SS-SSS--SSS---S--
---SSSSSS--SSS--S---
---SS-SSS--SSS------
---SS-SSS--SSS--S---
---STTSSS--SSS------
---SSSSSS--SSS------
---SSSSSS--SSS------
---SS-SSS--SSS------
---SS-SSS--SSS--S---
---SS-SSS--SSS--S---
---SS-SSS--SS---S---
---SS-SSS--SSS--S---
---SS-SSS--SSS--S---
---SS-SSS--SSS--S---
----S-SSS--SSS--S---
---SS-SSS--SSS-SS---
---SS-SSS--SSS-SS---
---SS-SSS--SSS--S---
---SS-SSS--SSS--S---
---SS-SSS--SSS-SS---
---SS-SSS--SS---S---
----S-SSS--SSS--S---
---SS-SSS--SSS-SS---
---SSSSSS--SSS-SS---
---SS-SSS--SSS--S---
---SS-SSS--SSS-SS---
---SS-SSS--SSS-SS---
---SS-SSS--SSS-SS---
----S-SSS--SS--SS---
---SS-SSS--SSS-SS---
---SS-SSS--SSS-SS---
---SS-SSS--SSS-SS---
---SS-SSS--SSS-SS---
---SS-SSS--SSS-SS---
---SS-SSS--SSS-SS---
---SS-SSS--SS--SS---
---SS-SSS--SSS-SS---
---SS-SSS--SSS-SS---
---SS-SSS--SSS--S---
---SS-SSS--SSS-SS---
---SSSSSS--SSS-SS---
---SS-SSS--SSS-SS---
---SS-SSS--SS--SS---
---SS-SSS--SS---S---
---SS-SSS--SSS-SS---
---SSSSSS--SS---S---
----S-SSS--SS---S---
---SS-SSS--SSS-SS---
---SS-SSS--SSS-SS---
---SS-SSS--SS--SS---
---SS-SSS--SS--SS---
---SS-SSS--SSS-SS---
---SS-SSS--SSS-SS---
---SS-SSS--SS--SS---
---SS-SSS--SSS-SS---
----S-SSS--SSS-SSS--
---SS-SSSS-SSS-SS---
---SS-SSS--SSS-SS---
---SS-SSS--SS--SS---
---SS-SSS--SSS-SSS--
---SS-SSS--SSS-SS---
---SS-SSS--SSS-SS---
---SS-SSS--SSS-SSS--
---SS-SSS--SSS-SS---
---SS-SSSS-SS--SS---
---SS-SSS--SSS-SS---
---SS-SSS--SSS-SS---
---SS-SSS--SSS-SS---
---SS-SSS--SS--SSS--
---SS-SSS--SSS-SS---
---SS-SSS--SSS-SS---
---SS-SSS--SS--SS---
---SS-SSS--SSS-SS---
---SS-SSS--SSS-SS---
---SS-SSS--SSS-SS---
---SSSSSSS-SSS-SS---
---SS-TTS--SS--SS---
---SS-SSS--SS---S---
---SS-SSS--SS--SS---
---SS-SSS--SSS-SS---
---SS-SSS--SSS--S---
---SS-SSS--SS---S---
---SS-SSS--SSS--S---
---SS-SSS--SSS--S---
---SS-SSS--SSS-SS---
---SS-SSS--SSS--S---
---SS-SSS--SS---S---
---SS-SSS--SS--SS---
---SS-SSS--SS--SS---
---SS-SSS--SS--SS---
---SS-SSS--SSS-SS---
----SSSSS--SSS-SSS--
---TT-SSS--SS--SS---
---SS-SSS--SS--SS---
---SS-SSS--SS---S---
---SS-SSS--SSS--S---
---SSSSSS--SS--SS---
---SS-SSS--SSS-SS---
---SSSSSS--SSS-SS---
----SSSSS--SSS-SS---
---SSSSSS--SSS-SS---
---SSSSSS--SS---SS--
---TT-SSS--SS--SS---
---TT-SSS--SS--SS---
---SS-SSS--SS--SS---
---SS-SSS--SS--SSS--
---SSSSSS--SS---S---
---SS-SSS--SSS--SS--
---SS-SSS--SS---S---
---STTSSS--SS---S---
---SSSSSS--SSS--S---
---SSSSSS--SSS--S---
---SS-SSS--SS---S---
---SSSSSS--SS---S---
---SS-SSS--SS---S---
---TT-SSS--SS---S---
---TT-SSS--SSS--S---
---SS-SSS--SS---S---
----SSSSS--SSS--S---
---SSSSSS--SS---SS--
----SSSSS--SS---S---
----SSSSS--SSS--S---
----TTSSS--SS---S---
----SSSSSS-SSS-SSS--
----SSSSS--SSS--SS--
----SSSSS--SSS--S---
----SSSSS--SSS--S---
----SSSSS--SSS--S---
---SSSSSS--SSS--S---
----SSSSS--SS---S---
---SSSSSSS-SSS--S---
---TTSSSS--SS---S---
---SSSSSS--SS---S---
---SSSSSS--SS---S---
----SSSSS--SSS--S---
----SSSSS--SSS--S---
----SSSSS--SSS--S---
----SSSSS--SS---S---
----SSSSS--SS---S---
----SSSSS--SSS--S---
----SSSSS--SSS--S---
----SSSSS--SSS--S---
----SSTTS--SSS--S---
---SSSSSS--SS---S---
---SSSSSS--SSS--SS--
---SS-SSS--SS--SS---
---SS-SSS--SSS--S---
---SSSSSS--SS---S---
---SSSSSS--SS---S---
----SSSSS--SSS--S---
---SSSSSS--SS---S---
---SSSSSS--SSS--SS--
---SSSSSS--SS--SS---
----SSSSS--SS---S---
----SSSSS--SS---S---
----SSSSS--SSS--S---
----TTSSS--SS---S---
----S-SSS--SSS--SS--
----SSSSS--SS---SS--
----SSSSS--SS---S---
---SS-SSS--SSS-SS---
---SSSSSS--SSS-SS---
---SS-SSS--SSS-SS---
---SSSSSS--SS---S---
---SSSSSS--SSS--S---
----S-SSS--SS--SS---
----SSSSS--SSS-SSS--
----SSSSS--SS--SS---
----S-SSS--SSS-SS---
----SSSSS--SSS--S---
----TTSSS--SSS--SS--
----TTSSS--SSS--S---
----SSSSS--SSS--S---
----SSSSS--SSS--S---
----TTSSS--SSS-SS---
----TTSSS--SS---S---
----SSSSS--SS---S---
----SSSSS--SS---S---
----SSSSS--SSS--SS--
----SSSSS--SSS--SS--
----SSSSS--SSS--SS--
----SSSSS--SSS--SS--
----SSSSS--SSS--SS--
----SSSSS--SSS--SS--
----SSSSS--SS---SS--
----SSSSS--SSS--SS--
----SSSSS--SSS--S---
----SSSSS--SSS--SS--
----SSSSS--SSS--SS--
----SSSSS--SS---S---
----SSSSS--SSS--S---
----SSSSSS-SSS--SS--
----SSSSS--SS---SS--
----SSSSS--SS---SS--
----SSSSSS-SSS--SS--
----SSSSS--SSS--SS--
----SSSSS--SS---S---
----SSSSS--SS---S---
----SSSSS--SS---SS--
----SSSSS--SSS--SS--
-----SSSS--SSS--S---
----SSSSS--SS---S---
----SSSSS--SSS--S---
----S-SSS--SSS--S---
----SSSSS--SSS--SS--
----SSSSS--SSS--S---
----SSSSS--SSS--S---
----SSSSS--SSS--S---
----SSSSSS-SSS--SS--
----SSSSS--SSS--SS--
----SSSSS--SS---S---
----SSSSS--SSS--SS--
----SSSSS--SSS--SS--
----SSSSS--SSS--SS--
----SSSSS--SSS--SS--
----SSSSS--SSS--SS--
----SSSSSS-SSS--SS--
----SSSSS--SSS--SS--
----SSSSS--SSS--SS--
----SSSSS--SSS--S---
----SSSSS--SSS--S---
----SSSSS--SSS--SS--
----SSSSS--SSS--SS--
----SSSSS--SSS--S---
----SSSSS--SSS--S---
----SSSSS--SSS--SS--
----SSSSS--SS---SS--
----SSSSS--SSS--SS--
----SSSSS--SSS--SS--
----SSSSS--SSS--S---
----SSSSS--SSS--SS--
----SSSSS--SSS--SS--
----SSTTSS-SSS-SSS--
----SSSSS--SS---SS--
----SSSSS--SSS--SS--
----SSSSS--SS---SS--
----SSSSS--SS---SS--
----SSSSSS-SSS--S---
----SSSSS--SS---S---
----SSSSS--SSS--SS--
----SSSSS--SS---SS--
----SSSSS--SSS--S---
----SSSSS--SSS--SS--
----SSSSS--SS---SS--
----SSSSS--SSS--SS--
----SSSSS--SSS--SS--
----SSSSS--SSS--SS--
----SSSSSS-SSS--SS--
----SSSSS--SSS--S---
----SSSSS--SSS--SS--
----SSSSS--SSS--SS--
----SSSSS--SSS--SS--
----SSSSS--SSS--SS--
----SSSSS--SSS--SS--
----SSSSS--SSS--SS--
----SSSSS--SSS--SS--
----SSSSS--SSS--SS--
----SSSSS--SSS--SS--
----SSSSS--SSS--SS--
----SSSSS--SSS--SS--
----SSSSS--SSS--SS--
----SSSSS--SSS--SS--
----SSSSS--SSS--SS--
----SSSSS--SSS--S---
----SSSSS--SS---SS--
----SSSSS--SS---S---
----SSSSS--SS---SS--
----SSSSS--SS---SS--
----SSSSS--SS---S---
----SSSSS--SS---SS--
----SSSSS--SSS--SS--
----SSSSS--SSS--SS--
----SSSSS--SSS--S---
----SSSSS--SSS--SS--
----SSSSS--SSS--S---
----SSSSS--SSS--SS--
----SSSSS--SS---SS--
----SSSSS--SS---SS--
----SSSSS--SSS--SS--
----SSSSS--SSS--SS--
----SSSSS--SSS--S---
----SSSSS--SSS--S---
----S-SSS--SSS--S---
----SSSSS--SS---S---
----S-SSS--SSS--S---
----SSSSS--SSS--S---
----SSSSS--SSS--SS--
----SSSSS--SSS--S---
----SSSSS--SSS--S---
----SSSSS--SS---S---
----SSSSS--SS---S---
----SSSSS--SS---S---
----SSSSS--SS---S---
----SSSSS--SS---S---
----SSSSS--SS---S---
----SSSSS--SSS--S---
----SSSSS--SS---S---
-----SSSS--SSS--SS--
----SSSSS--SSS--SS--
-----SSSS--SSS--SS--
----SSSSS--SS---S---
----SSSSS--SS---S---
----SSSSS--SS---S---
------SSS--SS---S---
----SSSSSS-SSS--S---
----SSSSSS-SS---SS--
----SSSSS--SSS--SS--
----SSSSSS-SSS---S--
----SSSSS--SS---SS--
----SSSSS--SSS---S--
----SSSSS--SSS---S--
----SSSSS--SSS--SS--
----SSSSS--SSS--SS--
----SSSSS--SSS--SS--
----SSSSS--SS---SS--
----SSSSS--SSS--S---
----SSSSS--SSS--SS--
----SSSSS--SSS--SS--
----SSSSS--SSS--SS--
----SSSSS--SSS--SS--
----SSSSS--SSS--SS--
----SSSSS--SSS--S---
----SSSSS--SSS--SS--
-----SSSS--SSS--S---
----SSSSS--SSS--SS--
----SSSSS--SSS--SS--
----SSSSS--SS---SS--
----SSSSS--SSS--SS--
----SSSSS--SSS--SS--
----SSSSS--SSS--SS--
----SSSSS--SSS--S---
----SSSSS--SSS--S---
----SSSSS--SSS--SS--
----SSSSS--SSS--S---
----SSSSS--SSS--SS--
-----SSSS--SSS--S---
----SSSSS--SS---S---
----SSSSS--SS---S---
-----SSSS--SSS--SS--
----SSSSS--SSS--S---
----SSSSS--SS---S---
----SSSSS--SSS--SS--
----SSSSS--SSS--SS--
----SSSSS--SSS--S---
----SSSSS--SSS--S---
------SSS--SSS--S---
------SSS--SSS--SS--
-----SSSS--SSS--S---
------SSS--SS---S---
------SSS--SS---S---
------SSS--SS---S---
----SSSSS--SSS--S---
----SSSSS--SSS--SS--
----SSSSS--SSS--SS--
----SSSSS--SSS--SS--
---SSSSSS--SSS--S---
----SSSSS--SSS--SS--
----SSSSS--SS---S---
----SSSSS--SS---SS--
-----SSSS--SSS--SS--
----SSSSS--SSS--SS--
----SSSSS--SSS--SS--
----SSSSS--SS---SS--
-----SSSS--SSS--SS--
----SSSSS--SSS--SS--
----SSSSS--SSS--SS--
----SSSSS--SSS--SS--
-----SSSS--SSS--SS--
----SSSSS--SSS--SS--
----SSSSS--SSS--SS--
----SSSSSS-SS---S---
----SSSSS--SS---SS--
----SSSSS--SS---SS--
----SSSSS--SS---S---
----SSSSS--SSS--S---
-----SSSS--SSS--S---
----SSSSS--SSS--SS--
----SSSSSS-SSS--SS--
-----SSSS--SS---SS--
------SSS--SS--SS---
------SSS--SSS-SS---
------SSS--SS---S---
---S--SSSS-SSS--S---
------SSS--SSS--S---
------SSS--SS---S---
------SSS--SS---S---
------SSSS-SS--SSS--
------SSS--SS---S---
------SSSS-SS--SS---
---S--SSS--SS---S---
------SSS--SS--SS---
---S--SSS--SSS--S---
------SSS--SS---S---
------SSS--SSS--S---
---S--SSS--SSS--S---
------SSS--SSS--SS--
------SSS--SS---SS--
------SSS--SSS--S---
----S-SSS--SSS--S---
----S-SSS--SSS--S---
----S-SSS--SSS--S---
------SSS--SSS--S---
------SSS--SSS--S---
------SSS--SSS--S---
----S-SSS--SSS--S---
----S-SSS--SSS--S---
------SSS--SS---SS--
----S-SSS--SSS--S---
----S-SSS--SSS--S---
------SSS--SSS--SS--
------SSS--SSS-SS---
------SSS--SSS--SS--
------SSS--SSS--S---
------SSS--SSS--S---
------SSS--SSS--S---
------SSS--SSS--S---
------SSS--SSS-SS---
----S-SSS--SSS--S---
------SSS--SSS--S---
----S-SSS--SSS--S---
----S-SSS--SSS-SS---
----S-SSS--SSS--S---
------SSS--SSS--S---
------SSS--SSS--S---
------SSS--SSS--S---
------SSS--SSS--S---
------SSS--SSS--S---
----S-SSS--SS---S---
----S-SSS--SS---S---
------SSS--SSS--S---
------SSS--SSS--SS--
------SSS--SSS--S---
------SSS--SSS--S---
------SSS--SSS--S---
------SSS--SS---S---
------SSS--SSS--S---
------SSS--SS---S---
------SSS--SS---S---
------SSS--SSS--S---
------SSS--SSS------
------SSS--SSS--S---
------SSS--SSS--S---
------SSS--SSS--S---
------SSS--SSS--SS--
----S-SSS--SSS--S---
------SSS--SSS--SS--
------SSS--SSS--S---
------SSS--SSS--SS--
--S---SSS--SSS--S---
--S---SSS--SSS--S---
--S---SSS--SSS--S---
--S---SSS--SSS--S---
--S---SSS--SSS--SS--
------SSS--SSS--S---
------SSS--SSS--S---
------SSS--SSS--S---
----S-SSS--SS---S---
------SSS--SSS--SS--
------SSS--SSS--SS--
----S-SSS--SS---S---
----S-SSS--SSS--S---
------SSS--SSS--SS--
------SSS--SS---SS--
----S-SSS--SSS--S---
------SSS--SSS--S---
------SSS--SS---S---
--S---SSS--SSS--SS--
------SSS--SSS--SS--
------SSS--SS---S---
----SSSSS--SSS--SS--
--S---SSS--SSS--SS--
------SSS--SSS--S---
--S--SSSS--SS---S---
--S---SSS--SSS-SS---
--S---SSS--SS---S---
--SS-SSSS--SS---S---
--SS--SSS--SSS-SS---
--SS--SSS--SSS-SS---
--SS--SSS--SS--SSS--
--SS--SSS--SS---S---
--SS--SSS--SSS-SS---
--S---SSS--SSS--S---
--SS--SSS--SS--SS---
------SSS--SS--SS---
--S---SSS--SSS-SS---
--SS--SSS--SSS-SS---
--SS--SSS--SS--SS---
--SS--SSS--SS--SS---
--SS--SSS--SS--SS---
--SS--SSS--SS--SS---
--SS--TTS--SS--SS---
--SS--SSS--SSS-SS---
--SS--SSS--SS--SS---
--SSS-SSS--SSS-SS---
--SS--SSS--SS--SSS--
--SS--SSS--SSS-SSS--
--SS--SSS--SSS-SS---
---S--SSS--SSS-SS---
--SS--SSS--SSS-SS---
---S--SSS--SS--SS---
---S--SSS--SSS-SS---
--SS--SSS--SSS-SS---
--SS--SSS--SS---S---
--SS--SSS--SSS-SS---
---S--SSS--SSS-SS---
--SSS-SSS--SSS-SS---
---S--SSS--SSS-SS---
---S--SSS--SSS-SS---
---SS-SSS--SSS-SS---
---S--SSS--SS--SS---
--TT--SSS--SSS-SS---
--SS--SSS--SS--SS---
--TT--SSS--SSS-SS---
--SS--SSS--SSS-SS---
---S--SSS--SSS-SS---
--SS--SSS--SSS-SS---
--SSS-SSS--SSS-SS---
--SS--SSS--SSS-SS---
--SS--SSS--SS--SS---
--SS--SSS--SSS-SS---
---S--SSS--SS--SS---
---SS-SSS--SS--SS---
---S--SSS--SSS-SS---
---S--SSS--SSS-SS---
--SS--SSS--SSS-SS---
--TTS-SSS--SS--SS---
--SS--SSS--SSS-SS---
--SSS-SSS--SS--SS---
--SSS-SSS--SS--SS---
--SS--SSS--SSS-SS---
--SS--SSS--SS--SS---
--TT--SSS--SSS-SS---
--SS--SSS--SS--SS---
--SS--SSS--SSS-SSS--
--SS--SSS--SSS-SSS--
--SS--SSS--SSS-SS---
---S--SSS--SSS-SS---
--SS--SSS--SSS-SS---
--SS--SSS--SSS-SS---
--SS--SSS--SS--SS---
--SS--SSS--SS---S---
---S--SSS--SSS-SS---
--SS--SSS--SSS-SS---
--SS--SSS--SSS-SS---
--SS--SSS--SSS-SS---
--SS--SSS--SS--SS---
--TT--SSS--SS--SS---
---S--SSS--SS---S---
--SS--SSS--SS---S---
--SS--SSS--SSS--S---
--SS--SSS--SSS--S---
--SS--SSS--SSS--S---
---S--SSS--SSS--S---
--SS--SSS--SSS--S---
--SS--SSS--SSS--S---
--SS--SSS--SSS--S---
--SS--SSS--SSS--SS--
--SS--SSS--SS---SS--
---S--SSS--SSS--SS--
---S--SSS--SSS--SS--
---S--SSS--SSS---S--
---S--SSS--SSS--SS--
---S--SSS--SSS--SS--
--TTTTSSS--SSS--SS--
---S--SSS--SSS--SS--
--SS--SSS--SSS--SS--
---SS-SSS--SSS--S---
---SS-SSS--SSS--SS--
---SS-SSS--SS---SS--
---S--SSS--SSS--S---
---S--SSS--SSS--SS--
---S--SSS--SSS--S---
---SS-SSS--SSS--S---
---SS-SSS--SSS--SS--
---SS-SSS--SSS--S---
--SSSSSSS--SS---S---
---SSSSSS--SSS--S---
--SSS-SSS--SSS--SS--
---SS-SSS--SSS--S---
---SS-SSS--SSS-SSS--
---S--SSS--SSS--SS--
---S--SSS--SSS--S---
--SSS-SSS--SS---SS--
--SS--SSS--SSS--S---
--SS--SSS--SSS--SS--
--SSS-SSS--SSS--SS--
--SS--SSS--SSS--S---
--SS--SSS--SS---S---
--SS--SSS--SSS--S---
--SS--SSS--SSS--S---
--SS--SSS--SSS--S---
--SS--SSS--SSS--S---
--SS--SSS--SSS--S---
--SS--SSS--SS---S---
--SS--SSS--SS---S---
--SS--SSS--SSS--SS--
--SS--SSS--SSS--S---
--SS--SSS--SSS--S---
--SS--SSS--SS---S---
--SS--SSS--SSS--S---
--SS-SSSS--SS---S---
--SS--SSS--SS---S---
--SS--SSS--SSS--S---
--SS--SSS--SSS--S---
--SS--SSS--SSS--S---
--SS--SSS--SSS--S---
--SS--SSS--SSS--SS--
--SS--SSS--SSS--S---
--SS--SSS--SSS--S---
--SS--SSS--SSS--SS--
--SS--SSS--SSS--SS--
--SS--SSS--SSS--S---
--SS--SSS--SS---S---
--SS--SSS--SS---SS--
--SS--SSS--SSS--S---
--SS--SSS--SS---S---
--SS--SSS--SS-------
--SS--SSS--SSS--S---
--SSS-SSS--SSS--S---
--SSS-SSS--SSS--SS--
--SSS-SSS--SSS--S---
--SS--SSS--SSS--S---
--SS--SSS--SSS--S---
--SS--SSS--SS---S---
--SS--SSS--SSS--S---
--SS--SSS--SSS--S---
--SS--SSS--SSS--S---
--SS--SSS--SSS--S---
--SS--SSS--SSS--S---
--SS--SSS--SSS--SS--
--SS--SSS--SS--SSS--
--SS--SSS--SSS--SS--
--SS--SSS--SS---SS--
--SS--SSS--SS---S---
--SS--SSS--SSS-SSS--
--SS--SSS--SSS-SSS--
--SS--SSS--SSS--SS--
--SS--SSS--SS---SS--
--SS--SSS--SSS-SSS--
--SS--SSS--SS---SS--
--SS--SSS--SS---SS--
--SS--SSS--SSS--SS--
--SS--SSS--SSS--SS--
--SS--SSS--SS---SS--
--SSS-SSS--SSS-SSS--
--SS--SSS--SS---S---
--SS--SSS--SSS-SS---
--SS--SSS--SS--SS---
--SS--SSS--SSS--SS--
--SS--SSS--SS---S---
--SS--SSS--SS--SS---
--SS--SSS--SSS--SS--
---S--SSS--SSS--SS--
--SS--SSS--SSS--SS--
--SS--SSS--SS---SS--
--SS--SSS--SSS--S---
--SSS-SSS--SSS--SS--
---S--SSS--SSS--SS--
--SS--SSS--SSS--SS--
--SSS-SSS--SSS--S---
--SS--SSS--SSS--SS--
--SS--SSS--SSS--S---
--SSS-TTS--SSS--SS--
--SS--SSS--SSS-SS---
--SS--SSS--SSS--SS--
--SS--SSS--SSS--S---
--SSSSSSS--SSS--SS--
--SS--SSS--SSS--SS--
--SS--SSS--SS---S---
--SSS-SSS--SS---SS--
--SS--SSS--SSS--S---
--SSS-SSS--SSS--SS--
--SS--SSS--SSS--S---
--SSS-SSS--SSS--S---
--SS--SSS--SSS--S---
--SSS-SSS--SSS--SS--
--SS--SSS--SSS--S---
--SS--SSS--SS---S---
--SS--SSS--SSS-SSS--
--SS--SSS--SSS--SS--
--SSS-SSS--SSS--S---
--SS--SSS--SSS-SS---
--SSS-SSS--SS---S---
--SS--SSS--SS--SS---
--SSS-SSS--SS--SS---
--SSS-SSS--SS--SS---
--SSS-SSS--SS--SS---
--SSS-SSS--SS--SS---
--SS--SSS--SS---S---
--SS--SSS--SS--SS---
--SS--SSS--SSS-SS---
--SSS-SSS--SSS-SS---
--SS--SSS--SS--SS---
--SS--SSS--SS--SS---
--SS--SSS--SSS-SS---
--SS--SSS--SS--SS---
--SS--SSS--SSS-SSS--
--SS--SSS--SSS-SS---
--SS--SSS--SS--SS---
--SS--SSS--SS--SS---
--SSS-SSS--SS--SSS--
--SS--SSS--SSS-SS---
--SS--SSS--SSS-SS---
--SS--SSS--SS--SS---
--SSS-SSS--SSS-SS---
--SS--SSS--SS--SS---
--SS--SSS--SS--SS---
--SS--SSS--SS--SS---
--SSS-SSS--SSS--S---
--SS--SSS--SS---S---
--SS--SSS--SS---S---
--SS--SSS--SSS--S---
--SSS-SSS--SSS--S---
--SS--SSS--SSS--S---
--SSS-SSS--SSS--S---
--SS--SSS--SSS--S---
--SSS-SSS--SSS--S---
--SS--SSS--SSS-SS---
--SS--SSS--SSS--S---
--SS--SSS--SSS--S---
--SS--SSS--SSS--SS--
--SS--SSS--SSS--S---
--SS--SSS--SSS--SS--
--SS--SSS--SSS--S---
--SSS-SSS--SSS--S---
--SS--SSS--SS---S---
--SSS-SSS--SSS--S---
--SS--SSS--SSS--S---
--SS--SSS--SSS--S---
--SSS-SSS--SS---S---
--SSS-SSS--SSS--S---
--SS--SSS--SSS--S---
--SS--SSS--SSS--S---
--SS--SSS--SS---S---
--SS--SSS--SS---S---
--SS--SSS--SSS--S---
--SS--SSS--SS---S---
--SS--SSS--SS---S---
--SS--SSS--SS---S---
--SS--SSS--SSS--S---
--SSSSSSS--SS---S---
--SS-SSSSS-SSS--S---
--SS--SSS--SSS--S---
--SS--SSS--SSS--SS--
--SS--SSSS-SS---S---
--SS--SSS--SSS--S---
--SS--SSS--SSS--S---
--SS--SSS--SSS--S---
--SS--SSS--SSS--S---
--SS--SSS--SSS--SS--
--SS--SSS--SSS--S---
--SS--SSS--SSS--SS--
--SSS-SSS--SSS--SS--
--SSS-SSS--SSS--S---
--SSS-SSS--SSS--SS--
--SS--SSS--SSS------
--SS--SSS--SSS--S---
--SS--SSS--SSS--SS--
--SSS-SSS--SSS--S---
--SS--SSS--SSS--S---
--SSS-SSS--SSS--S---
--SSS-SSS--SSS---S--
--SS--SSS--SSS------
--SS--SSS--SSS--S---
--SS--SSS--SSS--S---
--SSSSSSS--SSS--S---
--SSSSSSS--SSS--S---
--SSS-SSS--SSS--SS--
--SSSSSSS--SSS--SS--
--SS-SSSS--SS---S---
--SS--SSS--SS-------
--SS--SSS--SSS--S---
--SS--TTS--SSS--S---
--SS--SSS--SSS--S---
--SS--SSS--SSS--S---
--SSS-SSS--SS---SS--
--SSS-SSS--SSS--S---
--SS--SSS--SSS--S---
--SSS-SSS--SS---S---
--SS--SSS--SSS--S---
--SSS-SSS--SSS--S---
--SSS-SSS--SSS--S---
--SSS-SSS--SSS--S---
--SSS-SSS--SSS--S---
--SSS-SSS--SSS--S---
--SSS-SSS--SSS--S---
--SSS-SSS--SS---S---
--SSS-SSS--SS---S---
--SSS-SSS--SSS--S---
--SS--SSS--SSS--S---
---S--SSS--SSS--S---
--SS--SSS--SSS--S---
--SSS-SSS--SSS--S---
--SSS-SSS--SSS--S---
--SS--SSS--SSS--S---
--SS--SSS--SS---S---
--SS--SSS--SSS--S---
--SSS-SSS--SSS--S---
[truncated: 20,013 more chars]
