# Supplementary material for: Unfolding of α-helical 20-residue poly-glutamic acid analyzed by multiple runs of canonical molecular dynamics simulations
Source: PeerJ. 2018 May 15;6:e4769. doi: 10.7717/peerj.4769 (PMC5958886; doi:10.7717/peerj.4769)
Supplement: Supplemental Information 5 — The data includes the two initial structures and trajectories of secondary structural elements of all the residues in all the snapshots generated in this study. All the figures and tables in this manuscript were generated based on this raw data. [file peerj-06-4769-s005.gz › ss_trajectory/Sim/sim4.txt]

-HHHHHHHHHHHHHHHHHH-
-HHHHHHHHHHHHHHHHHH-
-HHHHHHHHHHHHHHHHHH-
-HHHHHHHHHHHHHHHHHH-
--HHHHHHHHHHHHHHHHT-
--HHHHHHHHHHHHHHHTT-
--HHHHHHHHHHHHHHHHH-
-HHHHHHHHHHHHHHHHHH-
--HHHHHHHHHHHHHHHHH-
-HHHHHHHHHHHHHHHHHH-
-HHHHHHHHHHHHHHHHHH-
-HHHHHHHHHHHHHHHHTT-
-HHHHHHHHHHHHHHHHHH-
-HHHHHHHHHHHHHHHHTT-
-HHHHHHHHHHHHHHHHHH-
-HHHHHHHHHHHHHHHHHT-
-HHHHHHHHHHHHHHHHHH-
-HHHHHHHHHHHHHHHHHH-
-HHHHHHHHHHHHHHHHHH-
-HHHHHHHHHHHHHHHHHH-
-HHHHHHHHHHHHHHHHHH-
-HHHHHHHHHHHHHHHHT--
-HHHHHHHHHHHHHHHHHH-
-HHHHHHHHHHHHHHHHHH-
-HHHHHHHHHHHHHHHHHH-
-HHHHHHHHHHHHHHHHHH-
-HHHHHHHHHHHHHHHHHH-
-HHHHHHHHHHHHHHHHTT-
-HHHHHHHHHHHHHHHHHT-
-HHHHHHHHHHHHHHHHH--
-HHHHHHHHHHHHHHHHHT-
-HHHHHHHHHHHHHHHHS--
-HHHHHHHHHHHHHHHHHT-
-HHHHHHHHHHHHHHHHHT-
-HHHHHHHHHHHHHHHHHT-
-HHHHHHHHHHHHHHHHT--
-HHHHHHHHHHHHHHHHH--
-HHHHHHHHHHHHHHHHHT-
-HHHHHHHHHHHHHHHHHT-
-HHHHHHHHHHHHHHHHT--
-HHHHHHHHHHHHHHHHHH-
-HHHHHHHHHHHHHHHHTT-
-HHHHHHHHHHHHHHHHHH-
-HHHHHHHHHHHHHHHHHH-
-HHHHHHHHHHHHHHHHTT-
-HHHHHHHHHHHHHHHHH--
-HHHHHHHHHHHHHHHHHT-
-HHHHHHHHHHHHHHHHHT-
-HHHHHHHHHHHHHHHHTT-
-HHHHHHHHHHHHHHHHHH-
-HHHHHHHHHHHHHHHHHH-
-HHHHHHHHHHHHHHHHHH-
-HHHHHHHHHHHHHHHHHH-
-HHHHHHHHHHHHHHHHHT-
-HHHHHHHHHHHHHHHHHT-
-HHHHHHHHHHHHHHHHHT-
-HHHHHHHHHHHHHHHTT--
-HHHHHHHHHHHHHHHTT--
-HHHHHHHHHHHHHHHHH--
-HHHHHHHHHHHHHHTTT--
-HHHHHHHHHHHHHHHHH--
-HHHHHHHHHHHHHHHHH--
-HHHHHHHHHHHHHHHHH--
-HHHHHHHHHHHHHHHHH--
-HHHHHHHHHHHHHHHTT--
-HHHHHHHHHHHHHHHHH--
-HHHHHHHHHHHHHHHHH--
-HHHHHHHHHHHHHHHHH--
-HHHHHHHHHHHHHHHHHT-
-HHHHHHHHHHHHHHHHH--
-HHHHHHHHHHHHHHHHT--
-HHHHHHHHHHHHHHHHTT-
--HHHHHHHHHHHHHHHH--
-HHHHHHHHHHHHHHHHT--
-HHHHHHHHHHHHHHHHH--
-HHHHHHHHHHHHHHHHS--
-HHHHHHHHHHHHHHHHH--
--HHHHHHHHHHHHHHHH--
-HHHHHHHHHHHHHHHHH--
-HHHHHHHHHHHHHHHHH--
-HHHHHHHHHHHHHHHHH--
-HHHHHHHHHHHHHHHHH--
-HHHHHHHHHHHHHHHTT--
-HHHHHHHHHHHHHHHHH--
-HHHHHHHHHHHHHHHHH--
-HHHHHHHHHHHHHHHTT--
-HHHHHHHHHHHHHHHTT--
-HHHHHHHHHHHHHHHTT--
-HHHHHHHHHHHHHHHHH--
-HHHHHHHHHHHHHHHHHH-
-HHHHHHHHHHHHHHHHHT-
-HHHHHHHHHHHHHHHHHT-
-HHHHHHHHHHHHHHHHHT-
-HHHHHHHHHHHHHHHTTT-
-HHHHHHHHHHHHHHHHTT-
-HHHHHHHHHHHHHHHHHT-
-HHHHHHHHHHHHHHHHHT-
-HHHHHHHHHHHHHHHHTT-
-HHHHHHHHHHHHHHHHTT-
-HHHHHHHHHHHHHHHHTT-
-HHHHHHHHHHHHHHHHHH-
-HHHHHHHHHHHHHHHHTT-
-HHHHHHHHHHHHHHHHTT-
-HHHHHHHHHHHHHHHHHH-
-HHHHHHHHHHHHHHHHHH-
-HHHHHHHHHHHHHHHHTT-
-HHHHHHHHHHHHHHHHTT-
-HHHHHHHHHHHHHHHHTT-
-HHHHHHHHHHHHHHHHTT-
-HHHHHHHHHHHHHHHHTT-
-HHHHHHHHHHHHHHHHTT-
-HHHHHHHHHHHHHHHHTT-
-HHHHHHHHHHHHHHHTTT-
-HHHHHHHHHHHHHHHTTT-
-HHHHHHHHHHHHHHHTTT-
-HHHHHHHHHHHHHHHHTT-
-HHHHHHHHHHHHHHHHTT-
-HHHHHHHHHHHHHHHHTT-
-HHHHHHHHHHHHHHHHTT-
-HHHHHHHHHHHHHHHHHT-
-HHHHHHHHHHHHHHHHTT-
-HHHHHHHHHHHHHHHHHT-
-HHHHHHHHHHHHHHHHHH-
-HHHHHHHHHHHHHHHHTT-
-HHHHHHHHHHHHHHHHTT-
-HHHHHHHHHHHHHHHTTT-
-HHHHHHHHHHHHHHHHHH-
-HHHHHHHHHHHHHHHHHH-
-HHHHHHHHHHHHHHHHHH-
-HHHHHHHHHHHHHHHHHH-
-HHHHHHHHHHHHHHHTTT-
-HHHHHHHHHHHHHHHTTT-
-HHHHHHHHHHHHHHTTTT-
-HHHHHHHHHHHHHHTTTT-
-HHHHHHHHHHHHHHHTTT-
-HHHHHHHHHHHHHTTTTT-
-HHHHHHHHHHHHHHTTTT-
-HHHHHHHHHHHHHHHTTT-
-HHHHHHHHHHHHHHHHTT-
-HHHHHHHHHHHHHHHTTT-
-HHHHHHHHHHHHHTTTTT-
-HHHHHHHHHHHHHTTTTT-
-HHHHHHHHHHHHHHHTTT-
-HHHHHHHHHHHHHTTTTT-
-HHHHHHHHHHHHHTTTTT-
-HHHHHHHHHHHHHTTTTT-
-HHHHHHHHHHHHHTTTT--
-HHHHHHHHHHHHHHHHTT-
-HHHHHHHHHHHHHTTTTT-
-HHHHHHHHHHHHTTTTTT-
-HHHHHHHHHHHHHHHTTT-
-HHHHHHHHHHHHHHHTTT-
-HHHHHHHHHHHHTTTTTT-
-HHHHHHHHHHHHHTTTTT-
-HHHHHHHHHHHHHHHGGG-
-HHHHHHHHHHHHHTTTTT-
-HHHHHHHHHHHHHHHTTT-
-HHHHHHHHHHHHHTTTTT-
-HHHHHHHHHHHHHHTTS--
-HHHHHHHHHHHHHHHHS--
-HHHHHHHHHHHHHHTTTT-
-HHHHHHHHHHHHHHT-S--
-HHHHHHHHHHHHHHHTT--
-TTHHHHHHHHHHHHTTTT-
-HHHHHHHHHHHHTTT-TT-
-TTTHHHHHHHHHHHH-S--
-HHHHHHHHHHHHHHT----
-HHHHHHHHHHHHHHHTT--
-HHHHHHHHHHHHHHHS---
-HHHHHHHHHHHHHHS-S--
-HHHHHHHHHHHHHHHTT--
-HHHHHHHHHHHHHHTT---
-HHHHHHHHHHHHHHHS---
-HHHHHHHHHHHHHHHTT--
-HHHHHHHHHHHHHHHTT--
-HHHHHHHHHHHHHHHHTT-
-HHHHHHHHHHHHHHHHTT-
-HHHHHHHHHHHHHHHHHT-
-HHHHHHHHHHHHHHHGGG-
-HHHHHHHHHHHHHHHHTT-
-HHHHHHHHHHHHHHHHH--
-HHHHHHHHHHHHHHHHHT-
-HHHHHHHHHHHHHHTTS--
-HHHHHHHHHHHHHHHHH--
-HHHHHHHHHHHHHHTTT--
-HHHHHHHHHHHHHHHHS--
-HHHHHHHHHHHHHHHHT--
-HHHHHHHHHHHHHHHTTT-
-HHHHHHHHHHHHHHHHS--
-HHHHHHHHHHHHHHHHH--
-HHHHHHHHHHHHHHHHH--
-HHHHHHHHHHHHHHHHT--
-HHHHHHHHHHHHHHHHT--
-HHHHHHHHHHHHHHHHS--
-HHHHHHHHHHHHHHHHS--
-HHHHHHHHHHHHHHHHT--
-HHHHHHHHHHHHHHHHT--
-HHHHHHHHHHHHHHHHH--
-HHHHHHHHHHHHHHHHT--
-HHHHHHHHHHHHHHHHS--
-HHHHHHHHHHHHHHHHS--
-HHHHHHHHHHHHHHTTS--
-HHHHHHHHHHHHHHTTS--
-HHHHHHHHHHHHHHTTS--
-HHHHHHHHHHHHHHHHS--
-HHHHHHHHHHHHHHHHH--
-HHHHHHHHHHHHHHHHH--
-HHHHHHHHHHHHHHHHS--
-HHHHHHHHHHHHHHHHS--
-HHHHHHHHHHHHHHHHS--
-HHHHHHHHHHHHHHHHHT-
-HHHHHHHHHHHHHHHHH--
-HHHHHHHHHHHHHHTTS--
-HHHHHHHHHHHHHHTTS--
-HHHHHHHHHHHHHHTTS--
-HHHHHHHHHHHHHHTTS--
-HHHHHHHHHHHHHHTTS--
-HHHHHHHHHHHHHHHHS--
-HHHHHHHHHHHHHTTTS--
-HHHHHHHHHHHHHHTSS--
-HHHHHHHHHHHHHHHHH--
-HHHHHHHHHHHHHHHHH--
-HHHHHHHHHHHHHHHHH--
-HHHHHHHHHHHHHHHHS--
-HHHHHHHHHHHHHHHHH--
-HHHHHHHHHHHHHHTTTT-
-HHHHHHHHHHHHHHHHS--
-HHHHHHHHHHHHHHTTS--
-HHHHHHHHHHHHHHHHHT-
-HHHHHHHHHHHHHHHHTT-
-HHHHHHHHHHHHHTTTTT-
-HHHHHHHHHHHHHHTTS--
-HHHHHHHHHHHHHHTTTT-
-HHHHHHHHHHHHHHHHTT-
-HHHHHHHHHHHHHHTTS--
-HHHHHHHHHHHHHHHHS--
-HHHHHHHHHHHHHHHTTT-
-HHHHHHHHHHHHHHTTTT-
-HHHHHHHHHHHHHHHHS--
-HHHHHHHHHHHHHHHHTT-
-HHHHHHHHHHHHHHHHTT-
-HHHHHHHHHHHHHTTTTT-
-HHHHHHHHHHHHHHHHTT-
-TTHHHHHHHHHHHTTTT--
-HHHHHHHHHHHHHHHHH--
-HHHHHHHHHHHHHTTTTT-
-HHHHHHHHHHHHHHHHH--
-HHHHHHHHHHHHHHHHS--
-HHHHHHHHHHHHHTTTTT-
-HHHHHHHHHHHHHHTTTT-
-HHHHHHHHHHHHHHHHS--
-HHHHHHHHHHHHHHHHT--
-HHHHHHHHHHHHHHHHT--
-HHHHHHHHHHHHHHHTTT-
-HHHHHHHHHHHHHHHTTT-
-HHHHHHHHHHHHHHHHS--
-HHHHHHHHHHHHHHHHS--
-HHHHHHHHHHHHHHTTT--
-HHHHHHHHHHHHHHHHT--
-HHHHHHHHHHHHHHHHT--
-HHHHHHHHHHHHHHHTS--
-HHHHHHHHHHHHHHHHT--
-HHHHHHHHHHHHHHHHH--
-HHHHHHHHHHHHHHTTT--
-HHHHHHHHHHHHHTTTTT-
-HHHHHHHHHHHHHHHTTT-
-HHHHHHHHHHHHHHHHT--
-HHHHHHHHHHHHHHTTS--
-HHHHHHHHHHHHHHHHH--
-HHHHHHHHHHHHHHTTS--
-HHHHHHHHHHHHHHHHS--
-HHHHHHHHHHHHHHHHS--
-HHHHHHHHHHHHHHHHS--
-HHHHHHHHHHHHHHHHS--
-HHHHHHHHHHHHHHHHS--
-HHHHHHHHHHHHHHHHS--
-HHHHHHHHHHHHHHHHT--
-HHHHHHHHHHHHHHHHS--
-HHHHHHHHHHHHHHHHH--
-HHHHHHHHHHHHHHTTS--
-HHHHHHHHHHHHHHHHT--
-HHHHHHHHHHHHHHHHS--
-HHHHHHHHHHHHHHHHTT-
-HHHHHHHHHHHHHHHHT--
-HHHHHHHHHHHHHHHHT--
-HHHHHHHHHHHHHHHHS--
-HHHHHHHHHHHHHHHHT--
-HHHHHHHHHHHHHHHHT--
-HHHHHHHHHHHHHHHHS--
-HHHHHHHHHHHHHHHHT--
-HHHHHHHHHHHHHHHHT--
-HHHHHHHHHHHHHHHHS--
-HHHHHHHHHHHHHTTTT--
-HHHHHHHHHHHHHHHTS--
-HHHHHHHHHHHHHHHHS--
-HHHHHHHHHHHHHHHTS--
-HHHHHHHHHHHHHHHHS--
-HHHHHHHHHHHHHHHHT--
-HHHHHHHHHHHHHHTTTT-
--HHHHHHHHHHHHHTTS--
-HHHHHHHHHHHHHHTTT--
-HHHHHHHHHHHHHHHHH--
-HHHHHHHHHHHHHHTTTT-
-HHHHHHHHHHHHHHTTS--
-HHHHHHHHHHHHHHTTTT-
-HHHHHHHHHHHHHHTTS--
-HHHHHHHHHHHHHHTTS--
-HHHHHHHHHHHHHHTTS--
-HHHHHHHHHHHHHHTTT--
-HHHHHHHHHHHHHHHHH--
-HHHHHHHHHHHHHHTTS--
-HHHHHHHHHHHHHHHHTT-
-HHHHHHHHHHHHHHHHS--
-HHHHHHHHHHHHHHHHS--
-HHHHHHHHHHHHHHHHS--
-HHHHHHHHHHHHHHHHS--
-HHHHHHHHHHHHHHTTS--
-HHHHHHHHHHHHHHHHS--
-HHHHHHHHHHHHHHHHS--
-HHHHHHHHHHHHHHHHT--
-HHHHHHHHHHHHHHHHH--
-HHHHHHHHHHHHHHHHS--
-HHHHHHHHHHHHHHHHS--
-HHHHHHHHHHHHHHHHS--
-HHHHHHHHHHHHHHHHS--
-HHHHHHHHHHHHHHHHS--
-HHHHHHHHHHHHHHTTT--
-HHHHHHHHHHHHHHHHS--
-HHHHHHHHHHHHHHTTT--
-HHHHHHHHHHHHHHHHT--
-HHHHHHHHHHHHHHHHTT-
-HHHHHHHHHHHHHHHTS--
-HHHHHHHHHHHHHHHHT--
-HHHHHHHHHHHHHHHHS--
-HHHHHHHHHHHHHHHHS--
-HHHHHHHHHHHHHHTTS--
-HHHHHHHHHHHHHHHHS--
-HHHHHHHHHHHHHHTTS--
-HHHHHHHHHHHHHHHHS--
-HHHHHHHHHHHHHHTTS--
-HHHHHHHHHHHHHHHHS--
-HHHHHHHHHHHHHHHTS--
-HHHHHHHHHHHHHHHTS--
-HHHHHHHHHHHHHHHTT--
-HHHHHHHHHHHHHHHTT--
-HHHHHHHHHHHHHHHHHT-
-HHHHHHHHHHHHHHHTT--
-HHHHHHHHHHHHHHHTS--
-HHHHHHHHHHHHHHHTT--
-HHHHHHHHHHHHHHHTT--
-HHHHHHHHHHHHHHHHT--
-HHHHHHHHHHHHHHHTT--
-HHHHHHHHHHHHHHHHH--
-HHHHHHHHHHHHHHHHH--
-HHHHHHHHHHHHHHTSS--
-HHHHHHHHHHHHHHHTT--
-HHHHHHHHHHHHHHHTT--
-HHHHHHHHHHHHHHHTT--
-HHHHHHHHHHHHHHTTS--
-HHHHHHHHHHHHHHHSS--
-HHHHHHHHHHHHHHHTS--
-HHHHHHHHHHHHHHHTT--
-HHHHHHHHHHHHHHHHS--
-HHHHHHHHHHHHHHHTS--
-HHHHHHHHHHHHHHHHS--
-HHHHHHHHHHHHHHHHT--
-HHHHHHHHHHHHHHHHS--
-HHHHHHHHHHHHHHHHS--
-HHHHHHHHHHHHHHHHH--
-HHHHHHHHHHHHHHHHT--
-HHHHHHHHHHHHHHHHS--
-HHHHHHHHHHHHHHHT---
-HHHHHHHHHHHHHHHH---
-HHHHHHHHHHHHHHHHT--
-HHHHHHHHHHHHHHTTS--
-HHHHHHHHHHHHHHHHS--
-HHHHHHHHHHHHHHHHS--
-HHHHHHHHHHHHHHHTT--
-HHHHHHHHHHHHHHHT---
-HHHHHHHHHHHHHHHHT--
-HHHHHHHHHHHHHHHHT--
-HHHHHHHHHHHHHHHTT--
-HHHHHHHHHHHHHHHHHT-
-HHHHHHHHHHHHHHHHTT-
-HHHHHHHHHHHHHHHHTT-
-HHHHHHHHHHHHHHHHH--
-HHHHHHHHHHHHHHHHHT-
-HHHHHHHHHHHHHHHHHT-
-HHHHHHHHHHHHHHHHHH-
-HHHHHHHHHHHHHHHHHH-
-HHHHHHHHHHHHHHHHHH-
-HHHHHHHHHHHHHHHHHH-
-HHHHHHHHHHHHHHHHHH-
-HHHHHHHHHHHHHHHHTT-
-HHHHHHHHHHHHHHHHHH-
-HHHHHHHHHHHHHHHHHH-
-HHHHHHHHHHHHHHHHHH-
-HHHHHHHHHHHHHHHHHH-
-HHHHHHHHHHHHHHHHHH-
-HHHHHHHHHHHHHHHHHH-
-HHHHHHHHHHHHHHHHHH-
-HHHHHHHHHHHHHHHHHH-
-HHHHHHHHHHHHHHHHHH-
-HHHHHHHHHHHHHHHHHH-
-HHHHHHHHHHHHHHHHHH-
-HHHHHHHHHHHHHHHHHH-
-HHHHHHHHHHHHHHHHHH-
-HHHHHHHHHHHHHHHHHH-
-HHHHHHHHHHHHHHHHHH-
-HHHHHHHHHHHHHHHHHH-
-HHHHHHHHHHHHHHHHHH-
-HHHHHHHHHHHHHHHHTT-
-HHHHHHHHHHHHHHHHHH-
-HHHHHHHHHHHHHHHTTT-
-HHHHHHHHHHHHHHHHHH-
-HHHHHHHHHHHHHHHHHH-
-HHHHHHHHHHHHHHHHHH-
-HHHHHHHHHHHHHHHHHH-
-HHHHHHHHHHHHHHHHHH-
-HHHHHHHHHHHHHHHHHH-
-HHHHHHHHHHHHHHHHHH-
-HHHHHHHHHHHHHHHHHH-
-HHHHHHHHHHHHHHHHTT-
-HHHHHHHHHHHHHHHHHH-
-HHHHHHHHHHHHHHHHTT-
-HHHHHHHHHHHHHHHHHH-
-HHHHHHHHHHHHHHHHTT-
-HHHHHHHHHHHHHHHHHH-
-HHHHHHHHHHHHHHHHTT-
-HHHHHHHHHHHHHHHHTT-
-HHHHHHHHHHHHHHHHHH-
-HHHHHHHHHHHHHHHHTT-
-HHHHHHHHHHHHHHHHHH-
-HHHHHHHHHHHHHHHTTT-
-HHHHHHHHHHHHHHHHH--
-HHHHHHHHHHHHHHHTS--
-HHHHHHHHHHHHHHHTT--
-HHHHHHHHHHHHHHHTT--
-HHHHHHHHHHHHHHHHT--
-HHHHHHHHHHHHHHHHT--
-HHHHHHHHHHHHHHHHT--
-HHHHHHHHHHHHHHHHH--
-HHHHHHHHHHHHHHHHT--
-HHHHHHHHHHHHHHHHS--
-HHHHHHHHHHHHHHHHS--
-HHHHHHHHHHHHHHHHT--
-HHHHHHHHHHHHHHHHH--
-HHHHHHHHHHHHHHHHT--
-HHHHHHHHHHHHHHHHT--
-HHHHHHHHHHHHHHTTS--
-HHHHHHHHHHHHHHHTS--
-HHHHHHHHHHHHHHHHH--
-HHHHHHHHHHHHHHHTT--
-HHHHHHHHHHHHHHHTT--
-HHHHHHHHHHHHHHHHS--
-HHHHHHHHHHHHHHHHT--
-HHHHHHHHHHHHHHHHT--
-HHHHHHHHHHHHHHHHT--
-HHHHHHHHHHHHHHHHS--
-HHHHHHHHHHHHHHHTS--
-HHHHHHHHHHHHHHHHH--
-HHHHHHHHHHHHHHHHT--
-HHHHHHHHHHHHHHHHH--
-HHHHHHHHHHHHHHHHS--
-HHHHHHHHHHHHHHHHT--
-HHHHHHHHHHHHHHHTT--
-HHHHHHHHHHHHHHHHH--
-HHHHHHHHHHHHHHHTT--
-HHHHHHHHHHHHHHHTT--
-HHHHHHHHHHHHHHHTT--
-HHHHHHHHHHHHHHHHT--
-HHHHHHHHHHHHHHHSS--
-HHHHHHHHHHHHHHHTT--
-HHHHHHHHHHHHHHHHT--
-HHHHHHHHHHHHHHHHT--
-HHHHHHHHHHHHHHHHH--
-HHHHHHHHHHHHHHHHH--
-HHHHHHHHHHHHHHHTT--
-HHHHHHHHHHHHHHHHT--
-HHHHHHHHHHHHHHHTT--
-HHHHHHHHHHHHHHHHH--
-HHHHHHHHHHHHHHHHT--
-HHHHHHHHHHHHHHHTT--
-HHHHHHHHHHHHHHHTT--
-HHHHHHHHHHHHHHHHH--
-HHHHHHHHHHHHHHHHH--
-HHHHHHHHHHHHHHHHH--
-TTHHHHHHHHHHHHTSS--
-HHHHHHHHHHHHHHHHH--
-HHHHHHHHHHHHHHHHH--
-HHHHHHHHHHHHHHHHH--
-HHHHHHHHHHHHHHHHT--
-HHHHHHHHHHHHHHHTT--
-HHHHHHHHHHHHHHHHS--
-HHHHHHHHHHHHHHHTS--
-HHHHHHHHHHHHHHHHT--
-HHHHHHHHHHHHHHHTT--
-HHHHHHHHHHHHHHHHH--
-HHHHHHHHHHHHHHHTT--
-HHHHHHHHHHHHHHHTT--
-HHHHHHHHHHHHHHHHH--
-HHHHHHHHHHHHHHHHT--
-HHHHHHHHHHHHHHHHH--
-HHHHHHHHHHHHHHHHH--
-HHHHHHHHHHHHHHHHH--
-HHHHHHHHHHHHHHHHH--
-HHHHHHHHHHHHHHHHT--
-THHHHHHHHHHHHHHHH--
-HHHHHHHHHHHHHHHTT--
-THHHHHHHHHHHHHHHH--
-THHHHHHHHHHHHHHHH--
-THHHHHHHHHHHHHHHT--
-THHHHHHHHHHHHHHHH--
-TTHHHHHHHHHHHHHHH--
-THHHHHHHHHHHHHHHT--
-THHHHHHHHHHHHHHHT--
-THHHHHHHHHHHHHHHH--
--HHHHHHHHHHHHHHHH--
--HHHHHHHHHHHHHHHH--
--HHHHHHHHHHHHHHHT--
--HHHHHHHHHHHHHHHH--
--HHHHHHHHHHHHHHTT--
--HHHHHHHHHHHHHHHH--
--SHHHHHHHHHHHHTTT--
--SSHHHHHHHHHHHHTT--
--SSHHHHHHHHHHHHTT--
--S-HHHHHHHHHHHHTT--
--S-HHHHHHHHHHHHHH--
--S-HHHHHHHHHHHHTT--
--S-HHHHHHHHHHHHHH--
-TT-HHHHHHHHHHHHHH--
--S-HHHHHHHHHHHHTT--
--S-HHHHHHHHHHHHHT--
--S-HHHHHHHHHHHHTT--
--S-HHHHHHHHHHHHTT--
--S-HHHHHHHHHHHHHT--
--S-HHHHHHHHHHHHHH--
--S-HHHHHHHHHHHHHS--
--S-HHHHHHHHHHHHHS--
--S-HHHHHHHHHHHHTT--
-TT-HHHHHHHHHHHHHH--
--S-HHHHHHHHHHHHHH--
--S-HHHHHHHHHHHTTT--
-TT-HHHHHHHHHHHHHH--
--S-HHHHHHHHHHHHHH--
-TT-HHHHHHHHHHHHHH--
----HHHHHHHHHHHHHH--
----HHHHHHHHHHHHTT--
----HHHHHHHHHHHHTT--
--S-HHHHHHHHHHHTTT--
----HHHHHHHHHHHTTS--
--S-HHHHHHHHHHHHHH--
-TT-HHHHHHHHHHHTTS--
---THHHHHHHHHHHHTT--
--S-HHHHHHHHHHHHTT--
----HHHHHHHHHHHHTT--
--S-HHHHHHHHHHHHHS--
----HHHHHHHHHHHHHT--
--S-HHHHHHHHHHHHHH--
----HHHHHHHHHHHHHH--
----TTHHHHHHHHHHHH--
----TTHHHHHHHHHHTT--
-TT-TTHHHHHHHHHHHH--
----TTHHHHHHHHHHHH--
-TT-TTHHHHHHHHHHHT--
-TT-TTHHHHHHHHHHHT--
--S-TTHHHHHHHHHHHS--
--SSTTHHHHHHHHHHTS--
--SSTTHHHHHHHHHHHH--
--GGGTHHHHHHHHHHTT--
--GGGTHHHHHHHHHHTS--
--GGGTHHHHHHHHHHTT--
--GGGTHHHHHHHHHHHS--
--GGGTHHHHHHHHHHH---
--STTTHHHHHHHHHHH---
--HHHHHHHHHHHHHHS---
--GGGTHHHHHHHHHHS---
--STTTHHHHHHHHTTS---
--GGGTHHHHHHHHTS----
--HHHHHHHHHHHTTSS---
--GGGTHHHHHHHHTSSS--
--GGGTHHHHHHHHTTS---
--STTTHHHHHHHHTTS---
--GGGTHHHHHHHHTTS---
--HHHHHHHHHHHHTTS---
--HHHHHHHHHHHHTTSS--
--GGGTHHHHHHHHHHH---
--GGGTHHHHHHHHHHHS--
--STTTHHHHHHHHHHH---
--GGGTHHHHHHHHHHHS--
--GGG-HHHHHHHHHHHS--
--GGGSHHHHHHHHHHH---
--GGGSHHHHHHHHHHHS--
--GGG-HHHHHHHHHHHH--
--TTT-HHHHHHHHHHTT--
--GGG-HHHHHHHHHHHT--
--TTTTHHHHHHHHHHTT--
--GGGGHHHHHHHHHHHH--
--SGGGHHHHHHHHHHHH--
--GGGSHHHHHHHHHHHT--
--SGGGHHHHHHHHHHHT--
--SGGGHHHHHHHHHHTT--
--TTTSHHHHHHHHHHHH--
--GGGSHHHHHHHHHHHH--
--GGGTHHHHHHHHHHHH--
--TTTTHHHHHHHHHHHT--
--GGGTHHHHHHHHHHTT--
--GGG-HHHHHHHHHHHH--
--GGG-HHHHHHHHHHTT--
--STT-HHHHHHHHHHHH--
--GGGGHHHHHHHHHHHH--
--GGGSHHHHHHHHHHHT--
--GGGGHHHHHHHHHHHT--
--GGGGHHHHHHHHHHHH--
--HHHHHHHHHHHHHHHH--
--TTT-HHHHHHHHHHHH--
--TTTSHHHHHHHHHHTT--
--TGGGHHHHHHHHHHTS--
--HHHHHHHHHHHHHHTT--
--TTTSHHHHHHHHHHTT--
--TTTSHHHHHHHHHHHH--
--GGGSHHHHHHHHHHHH--
--GGGTHHHHHHHHHHTT--
--GGG-HHHHHHHHHTTT--
--GGG-HHHHHHHHHHTT--
--GGG-HHHHHHHHHHTT--
--GGG-HHHHHHHHHHHH--
--GGG-HHHHHHHHHHHS--
--GGG-HHHHHHHHHHHH--
--GGG-HHHHHHHHHHTT--
--GGG-SHHHHHHHHHHH--
--GGG-HHHHHHHHHHHT--
--TTTSHHHHHHHHHTTS--
--TTT-HHHHHHHHHHSS--
--GGGSHHHHHHHHHHHS--
--GGGTHHHHHHHHHTTS--
--HHHHHHHHHHHHHHHS--
--HHHHHHHHHHHHHHHS--
--HHHHHHHHHHHHHHH---
--HHHHHHHHHHHHHHTS--
--GGG-TTHHHHHHHHHS--
--TTT-HHHHHHHHHHHT--
--HHHHHHHHHHHHHHTT--
--GGGTHHHHHHHHHHHT--
--TTT-HHHHHHHHHHHS--
--TTT-HHHHHHHHHHHT--
--HHHHHHHHHHHHHHTT--
--HHHHHHHHHHHHHHHT--
--TGGGHHHHHHHHHHTT--
--GGG-HHHHHHHHHHHT--
--TTTSHHHHHHHHHHHS--
--GGGSHHHHHHHHHHHS--
--TTTTHHHHHHHHHHHS--
--HHHHHHHHHHHHHHHS--
--TTTSHHHHHHHHHHHT--
--GGGSHHHHHHHHHHHS--
--GGG-HHHHHHHHHHHT--
--GGGSHHHHHHHHHHHS--
--GGGSHHHHHHHHHHHS--
--GGGGHHHHHHHHHHTS--
--SGGGTTHHHHHHHHTS--
--SGGGHHHHHHHHHHHT--
--SSTTHHHHHHHHHHHT--
--SGGGHHHHHHHHHHHT--
--SGGGHHHHHHHHHHHT--
--TTTTHHHHHHHHHHHTT-
--SGGGHHHHHHHHHHHHT-
--STTSHHHHHHHHHHHHT-
--GGGGHHHHHHHHHHGGG-
--HHHHHHHHHHHHHHHH--
--TTTTHHHHHHHHHHHHH-
--HHHHHHHHHHHHHHHH--
--GGGGHHHHHHHHHHHTT-
--GGGTHHHHHHHHHHHHT-
--GGG-TTHHHHHHHHHT--
--GGG-HHHHHHHHHHHTT-
--GGGTHHHHHHHHHHHTT-
--TTTSHHHHHHHHHHHHH-
--TTTSHHHHHHHHHHHTT-
--HHHHHHHHHHHHHHHTT-
---TT-HHHHHHHHHHTTT-
---TTSHHHHHHHHHHHHT-
--GGGSHHHHHHHHHHTT--
--TTTSHHHHHHHHHHHTT-
--TTT-HHHHHHHHHHHT--
--GGGTHHHHHHHHHHHHT-
--TTTTHHHHHHHHHHHTT-
--SGGGHHHHHHHHHHHTT-
--TTTSHHHHHHHHHHGGG-
--TTTTHHHHHHHHHHHTT-
--TTTSHHHHHHHHHHHHH-
--HHHHHHHHHHHHHHHHT-
--GGGGHHHHHHHHHHHTT-
--GGGSHHHHHHHHHHHT--
--TGGGHHHHHHHHHHHTT-
--HHHHHHHHHHHHHHHTT-
--TGGGHHHHHHHHHHHTT-
--TTTTHHHHHHHHHHHH--
--TTTTHHHHHHHHHHHHH-
--TTTSHHHHHHHHHHHHH-
-TTTTTHHHHHHHHHHHH--
--TTTTHHHHHHHHHHHHH-
--HHHHHHHHHHHHHHHTT-
--STTTHHHHHHHHHHHTT-
--HHHHHHHHHHHHHHHT--
--GGGGHHHHHHHHHHHTT-
--HHHHHHHHHHHHHHHHH-
--HHHHHHHHHHHHHHHHH-
---TTTHHHHHHHHHHHHH-
--GGGGHHHHHHHHHHHHH-
--GGGGHHHHHHHHHHHHT-
--GGGTHHHHHHHHHHHHH-
--GGGTHHHHHHHHHHHTT-
--HHHHHHHHHHHHHHHHH-
--GGGGHHHHHHHHHHHHH-
--GGG-HHHHHHHHHHTTT-
--TTTTHHHHHHHHHHHTT-
--STTTHHHHHHHHHHHHH-
--GGGSHHHHHHHHHHHHH-
--GGG-HHHHHHHHHHHTT-
--GGG-HHHHHHHHHHHHH-
--GGG-HHHHHHHHHHHHH-
--TTTTHHHHHHHHHHHHH-
--GGGGHHHHHHHHHHHHH-
--TTT-HHHHHHHHHHHTT-
--TTT-HHHHHHHHHHHHT-
--GGG-HHHHHHHHHHHHH-
--SGGGHHHHHHHHHHHHH-
--SGGGHHHHHHHHHHHHH-
--GGG-HHHHHHHHHHHHH-
--GGG-HHHHHHHHHHHHH-
---GGGHHHHHHHHHHHHT-
--GGGGHHHHHHHHHHHHT-
--HHHHHHHHHHHHHHHHH-
--TTTSHHHHHHHHHHHHT-
--TGGGHHHHHHHHHHHHH-
--HHHHHHHHHHHHHHHHH-
--TTTTHHHHHHHHHHHHT-
---GGGHHHHHHHHHHHH--
---GGGHHHHHHHHHHHHT-
--SGGGHHHHHHHHHHHHT-
--HHHHHHHHHHHHHHHHT-
--TTTTHHHHHHHHHHHHT-
--GGGSHHHHHHHHHHTT--
--TTTTHHHHHHHHHHHHT-
--TTTTHHHHHHHHHHHTT-
--GGGGHHHHHHHHHHTTT-
--HHHHHHHHHHHHHHTTT-
--SGGGHHHHHHHHHHHTT-
--TGGGHHHHHHHHHHHHH-
--TTTSHHHHHHHHHHHT--
--HHHHHHHHHHHHHHHH--
--HHHHHHHHHHHHHHHTT-
--TTTTHHHHHHHHHHHH--
---GGGHHHHHHHHHHTTT-
--GGGGHHHHHHHHHHTTT-
--HHHHHHHHHHHHHHHTT-
--GGGGHHHHHHHHHHHHH-
--GGGTHHHHHHHHHHHHH-
--GGGTHHHHHHHHHHHTT-
--GGGSHHHHHHHHHHHH--
--GGG-HHHHHHHHHHHHH-
--GGGSHHHHHHHHHHHTT-
--TTTTHHHHHHHHHHHHT-
--HHHHHHHHHHHHHHTTT-
--SGGGHHHHHHHHHHHHT-
--TTTTHHHHHHHHHHHHT-
--SGGGHHHHHHHHHHHH--
--TTTSHHHHHHHHHHHTT-
--TTTTHHHHHHHHHHHHH-
--TGGGHHHHHHHHHHHHH-
--TTTSHHHHHHHHHHHHH-
--HHHHHHHHHHHHHHTTT-
--TTTTHHHHHHHHHHHH--
--TGGGHHHHHHHHHHHHT-
--TTTTHHHHHHHHHHHHH-
--TTTTHHHHHHHHHHHTT-
--TGGGHHHHHHHHHHHHH-
--GGGTHHHHHHHHHHHHT-
--TTTTHHHHHHHHHHHH--
--GGG-HHHHHHHHHHHHT-
--GGG-HHHHHHHHHHHH--
--GGGSHHHHHHHHHHHHT-
--TTTTHHHHHHHHHHHHT-
--GGG-HHHHHHHHHHHHH-
--TTTSHHHHHHHHHHHHH-
--GGG-HHHHHHHHHHHHH-
--GGGGHHHHHHHHHHHHH-
--GGG-HHHHHHHHHHTTT-
--STTSHHHHHHHHHHHHH-
--GGGGHHHHHHHHHHTTT-
--TTT-HHHHHHHHHHHHT-
--TTTSHHHHHHHHHHHH--
--GGGSHHHHHHHHHHHHT-
--GGGGHHHHHHHHHHHHT-
--GGGTHHHHHHHHHHHTT-
---TTSHHHHHHHHHHHT--
--STTTHHHHHHHHHHTT--
--GGG-HHHHHHHHHHHHT-
--GGG-HHHHHHHHHHHHH-
--TTTTHHHHHHHHHHHHH-
--TTT-HHHHHHHHHHHHH-
--GGG-HHHHHHHHHHHTT-
--HHHHHHHHHHHHHHHHH-
--TTTTHHHHHHHHHHHHH-
--TTT-HHHHHHHHHHHHH-
--HHHHHHHHHHHHHHHHH-
--TTTSHHHHHHHHHHHHH-
--SGGGHHHHHHHHHHHHH-
--TGGGHHHHHHHHHHHHH-
--SGGGHHHHHHHHHHHHH-
--GGGSHHHHHHHHHHHHH-
--GGGTHHHHHHHHHHHHH-
--GGGSHHHHHHHHHHHHH-
--TTTTHHHHHHHHHHHH--
--GGG-HHHHHHHHHHHHT-
--GGG-HHHHHHHHHHHHT-
--GGGGHHHHHHHHHHHTT-
--GGG-HHHHHHHHHHHHT-
--TTT-HHHHHHHHHHHTT-
--STT-HHHHHHHHHHHTT-
--TTTSHHHHHHHHHHHHH-
--GGG-HHHHHHHHHHHHH-
--TTTSHHHHHHHHHHHHH-
--TTT-HHHHHHHHHHHHH-
--GGG-HHHHHHHHHHHHH-
--GGG-HHHHHHHHHHHTT-
---TT-HHHHHHHHHHHHH-
--TTT-HHHHHHHHHHHHH-
--GGG-HHHHHHHHHHHTT-
--GGG-HHHHHHHHHHHHH-
---GGGHHHHHHHHHHHHH-
--GGG-HHHHHHHHHHHHH-
--GGG-HHHHHHHHHHHHH-
--TTTTHHHHHHHHHHHHT-
--GGGSHHHHHHHHHHHHT-
--GGGSHHHHHHHHHHHHH-
--HHHHHHHHHHHHHHHHH-
--GGG-HHHHHHHHHHHHT-
--TGGGHHHHHHHHHHHHT-
--TTTTHHHHHHHHHHHHH-
--HHHHHHHHHHHHHHHHT-
--GGG-HHHHHHHHHHHH--
--SGGGHHHHHHHHHHHTT-
--GGGGHHHHHHHHHHHT--
--SGGGHHHHHHHHHHHT--
--TTTSHHHHHHHHHHHHH-
--SGGGHHHHHHHHHHHTT-
--GGG-HHHHHHHHHHHHT-
--TTTTHHHHHHHHHHHHT-
--TTT-HHHHHHHHHHHH--
--GGG-HHHHHHHHHHHH--
--HHHHHHHHHHHHHHTT--
--GGGGHHHHHHHHHHHT--
--GGGSHHHHHHHHHHHTT-
--TTT-HHHHHHHHHHHT--
--HHHHHHHHHHHHHHHTT-
--GGG-HHHHHHHHHHHHT-
--TTTSTTHHHHHHHHHHH-
--GGG-HHHHHHHHHHHTT-
--GGG-HHHHHHHHHHHHH-
--GGG-HHHHHHHHHHHH--
--GGG-TTHHHHHHHHHH--
---GGGHHHHHHHHHHHTT-
--TTTTHHHHHHHHHHHH--
--TTTSHHHHHHHHHHHHT-
--GGG-HHHHHHHHHHHHH-
--TTTTHHHHHHHHHHHHT-
--TTTTHHHHHHHHHHHHT-
--GGGSHHHHHHHHHHHHT-
--HHHHHHHHHHHHHHHHH-
--HHHHHHHHHHHHHHHHH-
--HHHHHHHHHHHHHHHHH-
--HHHHHHHHHHHHHHHTT-
--HHHHHHHHHHHHHHHTT-
--HHHHHHHHHHHHHHHHT-
--HHHHHHHHHHHHHHHTT-
--HHHHHHHHHHHHHHHHT-
--HHHHHHHHHHHHHHHHT-
--HHHHHHHHHHHHHHHT--
--HHHHHHHHHHHHHHHH--
--HHHHHHHHHHHHHHHT--
--HHHHHHHHHHHHHHHH--
--HHHHHHHHHHHHHHHH--
--HHHHHHHHHHHHHHHH--
--HHHHHHHHHHHHHHHH--
--HHHHHHHHHHHHHHHH--
--HHHHHHHHHHHHHHHH--
--HHHHHHHHHHHHHHTT--
--HHHHHHHHHHHHHHTT--
--HHHHHHHHHHHHHHTT--
--HHHHHHHHHHHHHHHT--
--HHHHHHHHHHHHHHHS--
--HHHHHHHHHHHHHHHT--
--HHHHHHHHHHHHHHHT--
--HHHHHHHHHHHHHHHT--
--HHHHHHHHHHHHHHHT--
--HHHHHHHHHHHHHTTT--
--HHHHHHHHHHHHHHHH--
--HHHHHHHHHHHHHHHH--
--HHHHHHHHHHHHHHTT--
--HHHHHHHHHHHHHHHT--
--HHHHHHHHHHHHHHHT--
--HHHHHHHHHHHHHHHT--
--HHHHHHHHHHHHHHHH--
--HHHHHHHHHHHHHHHT--
--HHHHHHHHHHHHHHHT--
--HHHHHHHHHHHHHHHS--
--HHHHHHHHHHHHHHHS--
--HHHHHHHHHHHHHHHT--
--HHHHHHHHHHHHHHHH--
--HHHHHHHHHHHHHHHT--
--HHHHHHHHHHHHHHHT--
--HHHHHHHHHHHHHHHT--
--HHHHHHHHHHHHHHTT--
--HHHHHHHHHHHHHHTT--
--HHHHHHHHHHHHHHTT--
--HHHHHHHHHHHHHHHT--
--HHHHHHHHHHHHHHTT--
--HHHHHHHHHHHHHHHH--
--HHHHHHHHHHHHHHHH--
--HHHHHHHHHHHHHTTT--
--HHHHHHHHHHHHHHTT--
--HHHHHHHHHHHHHHHH--
--HHHHHHHHHHHHHHTT--
--HHHHHHHHHHHHHHHH--
--HHHHHHHHHHHHHHHH--
--HHHHHHHHHHHHHHTT--
--HHHHHHHHHHHHHHHH--
--HHHHHHHHHHHHHTTT--
--HHHHHHHHHHHHHTTT--
--HHHHHHHHHHHHHHHH--
--HHHHHHHHHHHHHHHH--
--HHHHHHHHHHHHHHTT--
--HHHHHHHHHHHHHTTT--
--HHHHHHHHHHHHHHHH--
--HHHHHHHHHHHHHHTT--
--HHHHHHHHHHHHHHTT--
--HHHHHHHHHHHHHHTT--
--HHHHHHHHHHHHHHTT--
--HHHHHHHHHHHHHHTT--
--HHHHHHHHHHHHHHTT--
--HHHHHHHHHHHHHHTT--
--HHHHHHHHHHHHHHTT--
--HHHHHHHHHHHHHHHT--
--HHHHHHHHHHHHHHHS--
--HHHHHHHHHHHHHHTT--
--HHHHHHHHHHHHHHTT--
--HHHHHHHHHHHHHHTT--
--HHHHHHHHHHHHHHTT--
--HHHHHHHHHHHHHHHH--
--HHHHHHHHHHHHHHTT--
--HHHHHHHHHHHHHHTT--
--HHHHHHHHHHHHHHHH--
--HHHHHHHHHHHHHHHH--
--HHHHHHHHHHHHHHHT--
--HHHHHHHHHHHHHHHH--
--HHHHHHHHHHHHHHTT--
--HHHHHHHHHHHHHHHH--
--HHHHHHHHHHHHHHHH--
--HHHHHHHHHHHHHHHH--
--HHHHHHHHHHHHHHHT--
--HHHHHHHHHHHHHHTT--
--HHHHHHHHHHHHHHTT--
--HHHHHHHHHHHHHHHT--
--HHHHHHHHHHHHHHH---
--HHHHHHHHHHHHHHTT--
--HHHHHHHHHHHHHHHT--
--HHHHHHHHHHHHHHHH--
--HHHHHHHHHHHHHHHH--
--HHHHHHHHHHHHHHHH--
--HHHHHHHHHHHHHHHH--
--HHHHHHHHHHHHHHHH--
--HHHHHHHHHHHHHHHH--
--HHHHHHHHHHHHHHHHT-
--HHHHHHHHHHHHHHHHT-
--HHHHHHHHHHHHHHHH--
--HHHHHHHHHHHHHHHHT-
--HHHHHHHHHHHHHHHTT-
--HHHHHHHHHHHHHHHTT-
--HHHHHHHHHHHHHHHH--
--HHHHHHHHHHHHHHHHT-
--HHHHHHHHHHHHHHTT--
--HHHHHHHHHHHHHHHHT-
--HHHHHHHHHHHHHHTT--
--HHHHHHHHHHHHHHHH--
--HHHHHHHHHHHHHHHH--
--HHHHHHHHHHHHHHHHH-
--HHHHHHHHHHHHHHHH--
--HHHHHHHHHHHHHHHHH-
--HHHHHHHHHHHHHHHHH-
--HHHHHHHHHHHHHHHHH-
--HHHHHHHHHHHHHHHH--
--HHHHHHHHHHHHHHHHH-
--HHHHHHHHHHHHHHHHT-
--HHHHHHHHHHHHHHHHT-
--HHHHHHHHHHHHHHHHT-
--HHHHHHHHHHHHHHHHH-
--HHHHHHHHHHHHHHHHH-
--HHHHHHHHHHHHHHHHH-
--HHHHHHHHHHHHHHHHT-
--HHHHHHHHHHHHHHHHH-
--HHHHHHHHHHHHHHHTT-
--HHHHHHHHHHHHHHHTT-
--HHHHHHHHHHHHHHHTT-
--HHHHHHHHHHHHHHHTT-
--HHHHHHHHHHHHHHHH--
--HHHHHHHHHHHHHHHHH-
--HHHHHHHHHHHHHHHHH-
--HHHHHHHHHHHHHHHHH-
--HHHHHHHHHHHHHHHHT-
--HHHHHHHHHHHHHHHH--
--HHHHHHHHHHHHHHHHT-
--HHHHHHHHHHHHHHHHT-
--HHHHHHHHHHHHHHHHT-
--HHHHHHHHHHHHHHHHT-
--HHHHHHHHHHHHHHHH--
--HHHHHHHHHHHHHHHH--
--HHHHHHHHHHHHHHHH--
--HHHHHHHHHHHHHTTTT-
--HHHHHHHHHHHHHHHHT-
--HHHHHHHHHHHHHHHH--
--HHHHHHHHHHHHHHHHH-
--HHHHHHHHHHHHHHHHH-
--HHHHHHHHHHHHHHHHH-
--HHHHHHHHHHHHHHHH--
--HHHHHHHHHHHHHHHH--
--HHHHHHHHHHHHHHHHH-
--HHHHHHHHHHHHHHHH--
--HHHHHHHHHHHHHHHT--
--HHHHHHHHHHHHHHHH--
--HHHHHHHHHHHHHHHT--
--HHHHHHHHHHHHHHHS--
--HHHHHHHHHHHHHHHT--
--HHHHHHHHHHHHHHTT--
--HHHHHHHHHHHHHHTTT-
--HHHHHHHHHHHHHHTT--
--HHHHHHHHHHHHHTTT--
--HHHHHHHHHHHHHTTT--
--HHHHHHHHHHHHHTTT--
--HHHHHHHHHHHHHTTTT-
--HHHHHHHHHHHHHTTTT-
--HHHHHHHHHHHHHHHH--
--HHHHHHHHHHHHHHTT--
--HHHHHHHHHHHHHHTT--
--HHHHHHHHHHHHHHTTT-
--HHHHHHHHHHHHHTTT--
--HHHHHHHHHHHHHTTT--
--HHHHHHHHHHHHHTTT--
--HHHHHHHHHHHHHHTS--
--HHHHHHHHHHHHHHTT--
--HHHHHHHHHHHHHHHH--
--HHHHHHHHHHHHHHHH--
--HHHHHHHHHHHHHTTT--
--HHHHHHHHHHHHHHTT--
--HHHHHHHHHHHHHHTT--
--HHHHHHHHHHHHHHTT--
--HHHHHHHHHHHHHTTT--
--HHHHHHHHHHHHHTTT--
--HHHHHHHHHHHHHHTT--
--HHHHHHHHHHHHHHTT--
--HHHHHHHHHHHHHHHH--
--HHHHHHHHHHHHHHHH--
--HHHHHHHHHHHHHHHHT-
--HHHHHHHHHHHHHHHHH-
--HHHHHHHHHHHHHHHHH-
--HHHHHHHHHHHHHHHHH-
--HHHHHHHHHHHHHHHHT-
--HHHHHHHHHHHHHHHHT-
--HHHHHHHHHHHHHHHHT-
--HHHHHHHHHHHHHHHHT-
--HHHHHHHHHHHHHHHTT-
--HHHHHHHHHHHHHHHTT-
--HHHHHHHHHHHHHHHTT-
--HHHHHHHHHHHHHHHTT-
--HHHHHHHHHHHHHHHHH-
--HHHHHHHHHHHHHHHH--
--HHHHHHHHHHHHHHHHT-
--HHHHHHHHHHHHHHHHH-
--HHHHHHHHHHHHHHHHT-
--HHHHHHHHHHHHHHHTT-
--HHHHHHHHHHHHHHHHH-
--HHHHHHHHHHHHHHHHH-
--HHHHHHHHHHHHHHTTT-
--HHHHHHHHHHHHHHHHH-
--HHHHHHHHHHHHHHHHH-
--HHHHHHHHHHHHHHHHH-
--HHHHHHHHHHHHHHHHH-
--HHHHHHHHHHHHHHHHH-
--HHHHHHHHHHHHHHHHH-
--HHHHHHHHHHHHHHHHH-
--HHHHHHHHHHHHHHHHH-
--HHHHHHHHHHHHHHHHH-
--HHHHHHHHHHHHHHHHH-
--HHHHHHHHHHHHHHHHH-
--HHHHHHHHHHHHHHHTT-
--HHHHHHHHHHHHHHHTT-
--HHHHHHHHHHHHHHHTT-
--HHHHHHHHHHHHHHHTT-
--HHHHHHHHHHHHHHHT--
--HHHHHHHHHHHHHHHTT-
--HHHHHHHHHHHHHHHTT-
--HHHHHHHHHHHHHHGGG-
--HHHHHHHHHHHHHHHTT-
--HHHHHHHHHHHHHHHHH-
--HHHHHHHHHHHHHHHTT-
--HHHHHHHHHHHHHHHTT-
--HHHHHHHHHHHHHHHHH-
--HHHHHHHHHHHHHHHHH-
--HHHHHHHHHHHHHHHHH-
--HHHHHHHHHHHHHHHHH-
--HHHHHHHHHHHHHHHHH-
--HHHHHHHHHHHHHHHHH-
--HHHHHHHHHHHHHHHHH-
--HHHHHHHHHHHHHHHH--
--HHHHHHHHHHHHHHHHH-
--HHHHHHHHHHHHHHHHT-
--HHHHHHHHHHHHHHHHT-
--HHHHHHHHHHHHHHHTT-
--HHHHHHHHHHHHHHHHT-
--HHHHHHHHHHHHHHHHH-
--HHHHHHHHHHHHHHHHH-
--HHHHHHHHHHHHHHHTT-
--HHHHHHHHHHHHHHHTT-
--HHHHHHHHHHHHHHHHH-
--HHHHHHHHHHHHHHHHT-
--HHHHHHHHHHHHHHHTT-
--HHHHHHHHHHHHHHHH--
--HHHHHHHHHHHHHHHHT-
--HHHHHHHHHHHHHHHHT-
--HHHHHHHHHHHHHGGG--
--HHHHHHHHHHHHHHHTT-
--HHHHHHHHHHHHHHHTT-
--HHHHHHHHHHHHHHHTT-
--HHHHHHHHHHHHHHHHH-
--HHHHHHHHHHHHHHHHH-
--HHHHHHHHHHHHHHHHH-
--HHHHHHHHHHHHHHHHH-
--HHHHHHHHHHHHHHHHH-
--HHHHHHHHHHHHHHHHH-
--HHHHHHHHHHHHHHHHH-
--HHHHHHHHHHHHHHHHH-
--HHHHHHHHHHHHHHHHT-
--HHHHHHHHHHHHHHHHH-
--HHHHHHHHHHHHHHHHH-
--HHHHHHHHHHHHHHHH--
--HHHHHHHHHHHHHHHHH-
--HHHHHHHHHHHHHHHHH-
--HHHHHHHHHHHHHHHHT-
--HHHHHHHHHHHHHHHH--
--HHHHHHHHHHHHHHHHH-
--HHHHHHHHHHHHHHHTT-
--HHHHHHHHHHHHHHTTT-
--HHHHHHHHHHHHHHHHT-
--HHHHHHHHHHHHHHHHT-
--HHHHHHHHHHHHHHHHT-
--HHHHHHHHHHHHHHHHH-
--TTHHHHHHHHHHHHHHH-
--HHHHHHHHHHHHHHHHH-
--HHHHHHHHHHHHHHHHH-
--HHHHHHHHHHHHHHHHH-
--HHHHHHHHHHHHHHTT--
--HHHHHHHHHHHHHHHTT-
--HHHHHHHHHHHHHTTTT-
--HHHHHHHHHHHHHHHHH-
--HHHHHHHHHHHHHHHHT-
--HHHHHHHHHHHHHHHHH-
--HHHHHHHHHHHHHHHHH-
--HHHHHHHHHHHHHHHHH-
--HHHHHHHHHHHHHHHH--
--HHHHHHHHHHHHHHHHH-
--HHHHHHHHHHHHHHHHH-
--HHHHHHHHHHHHHHHTT-
--HHHHHHHHHHHHHHHHH-
--HHHHHHHHHHHHHHHHH-
--HHHHHHHHHHHHHHSTT-
--HHHHHHHHHHHHHHTTT-
--HHHHHHHHHHHHHHHH--
--HHHHHHHHHHHHHHHHT-
--HHHHHHHHHHHHHHHT--
--HHHHHHHHHHHHHHHH--
--HHHHHHHHHHHHHHHHT-
--HHHHHHHHHHHHHHHHH-
--HHHHHHHHHHHHHHHHH-
--HHHHHHHHHHHHHHHHH-
--HHHHHHHHHHHHHHHTT-
--HHHHHHHHHHHHHHHHH-
--HHHHHHHHHHHHHHHTT-
--HHHHHHHHHHHHHHHTT-
--HHHHHHHHHHHHHHHH--
--HHHHHHHHHHHHHHHHT-
--HHHHHHHHHHHHHHHT--
--HHHHHHHHHHHHHHHHT-
--HHHHHHHHHHHHHHHTT-
--HHHHHHHHHHHHHHHTT-
--HHHHHHHHHHHHHHHTT-
--HHHHHHHHHHHHHHHHH-
--HHHHHHHHHHHHHHHHH-
--HHHHHHHHHHHHHHHHT-
--HHHHHHHHHHHHHHHHT-
--HHHHHHHHHHHHHHHHH-
--HHHHHHHHHHHHHHTTT-
--HHHHHHHHHHHHHHHHH-
--HHHHHHHHHHHHHHHHH-
--HHHHHHHHHHHHHHHHH-
--HHHHHHHHHHHHHHHHH-
--HHHHHHHHHHHHHHHHH-
--HHHHHHHHHHHHHHHHH-
--HHHHHHHHHHHHHHHHH-
--HHHHHHHHHHHHHHHHT-
--HHHHHHHHHHHHHHHHH-
--HHHHHHHHHHHHHHHHT-
--HHHHHHHHHHHHHHHHH-
--HHHHHHHHHHHHHHHHH-
--HHHHHHHHHHHHHHTT--
--HHHHHHHHHHHHHHHHT-
--HHHHHHHHHHHHHHHHT-
--HHHHHHHHHHHHHHHHH-
--HHHHHHHHHHHHHHHHH-
--HHHHHHHHHHHHHHHTT-
--HHHHHHHHHHHHHHHHH-
--HHHHHHHHHHHHHHHHH-
--HHHHHHHHHHHHHHHHH-
--HHHHHHHHHHHHHHHHH-
--HHHHHHHHHHHHHHHHH-
--HHHHHHHHHHHHHHHHT-
--HHHHHHHHHHHHHHHTT-
--HHHHHHHHHHHHHHHH--
--HHHHHHHHHHHHHHHHH-
--HHHHHHHHHHHHHHHHH-
--HHHHHHHHHHHHHHHHH-
--HHHHHHHHHHHHHHHHH-
--HHHHHHHHHHHHHHHHH-
--HHHHHHHHHHHHHHHHT-
--HHHHHHHHHHHHHHHTT-
--HHHHHHHHHHHHHHHTT-
--HHHHHHHHHHHHHHHHH-
--HHHHHHHHHHHHHHHTT-
--HHHHHHHHHHHHHHHHH-
--HHHHHHHHHHHHHHHHH-
--HHHHHHHHHHHHHHHHH-
--HHHHHHHHHHHHHHHTT-
--HHHHHHHHHHHHHHHHH-
--HHHHHHHHHHHHHHHHH-
--HHHHHHHHHHHHHHHHT-
--HHHHHHHHHHHHHHHHH-
--HHHHHHHHHHHHHHHHH-
--HHHHHHHHHHHHHHHH--
--HHHHHHHHHHHHHHTTT-
--HHHHHHHHHHHHHHHHH-
--HHHHHHHHHHHHHHHH--
--HHHHHHHHHHHHHHHHH-
--TTHHHHHHHHHHHHHHT-
--HHHHHHHHHHHHHHHHH-
--HHHHHHHHHHHHHHHHH-
--HHHHHHHHHHHHHHHHH-
--HHHHHHHHHHHHHHHHH-
--HHHHHHHHHHHHHHHHH-
--HHHHHHHHHHHHHHHHH-
--HHHHHHHHHHHHHHHHT-
--HHHHHHHHHHHHHHHHH-
--HHHHHHHHHHHHHHHTT-
--HHHHHHHHHHHHHHHHH-
--HHHHHHHHHHHHHHHHH-
--HHHHHHHHHHHHHHHHH-
--HHHHHHHHHHHHHHHHH-
--HHHHHHHHHHHHHHHH--
--HHHHHHHHHHHHHHHHH-
--HHHHHHHHHHHHHHHHH-
--HHHHHHHHHHHHHHHHH-
--HHHHHHHHHHHHHHHHH-
--HHHHHHHHHHHHHHHHH-
--HHHHHHHHHHHHHHHHH-
--HHHHHHHHHHHHHHHHT-
--HHHHHHHHHHHHHHHHH-
--HHHHHHHHHHHHHHHTT-
--HHHHHHHHHHHHHHHTT-
--HHHHHHHHHHHHHHHHH-
--HHHHHHHHHHHHHHHHH-
--HHHHHHHHHHHHHHHHH-
--HHHHHHHHHHHHHHTT--
--HHHHHHHHHHHHHHHHT-
--HHHHHHHHHHHHHHHHT-
--HHHHHHHHHHHHHHHHT-
--HHHHHHHHHHHHHHHHH-
--HHHHHHHHHHHHHHHHH-
--HHHHHHHHHHHHHHHTT-
--HHHHHHHHHHHHHHHHH-
--HHHHHHHHHHHHHHHHH-
--HHHHHHHHHHHHHHHHH-
--HHHHHHHHHHHHHHTT--
--HHHHHHHHHHHHHHHTT-
--HHHHHHHHHHHHHHHH--
--HHHHHHHHHHHHHHHHH-
--HHHHHHHHHHHHHHHHH-
--HHHHHHHHHHHHHHHTT-
--HHHHHHHHHHHHHHHHH-
--HHHHHHHHHHHHHHHHT-
--HHHHHHHHHHHHHHHTT-
--HHHHHHHHHHHHHHHHH-
--HHHHHHHHHHHHHHHHH-
--HHHHHHHHHHHHHHHHT-
--HHHHHHHHHHHHHHHTT-
--HHHHHHHHHHHHHHHHH-
--HHHHHHHHHHHHHHHHT-
--HHHHHHHHHHHHHHHH--
--HHHHHHHHHHHHHHHTT-
--HHHHHHHHHHHHHHHTT-
--HHHHHHHHHHHHHHHHT-
--HHHHHHHHHHHHHHHH--
--HHHHHHHHHHHHHHTT--
--HHHHHHHHHHHHHHTT--
--HHHHHHHHHHHHHHHH--
--HHHHHHHHHHHHHHHH--
--HHHHHHHHHHHHHHHHH-
--HHHHHHHHHHHHHHTTT-
--HHHHHHHHHHHHHHHHH-
--HHHHHHHHHHHHHHHHH-
--HHHHHHHHHHHHHHHTT-
--HHHHHHHHHHHHHHHTT-
--HHHHHHHHHHHHHHHTT-
--HHHHHHHHHHHHHHHHH-
--HHHHHHHHHHHHHHHHH-
--HHHHHHHHHHHHHHHTT-
--HHHHHHHHHHHHHHHTT-
--HHHHHHHHHHHHHHHHH-
--HHHHHHHHHHHHHHHTT-
--HHHHHHHHHHHHHHHTT-
--HHHHHHHHHHHHHHHHT-
--HHHHHHHHHHHHHHHHT-
--HHHHHHHHHHHHHHHH--
--HHHHHHHHHHHHHHHHT-
--HHHHHHHHHHHHHHHTT-
--HHHHHHHHHHHHHHHTT-
--HHHHHHHHHHHHHHHHH-
--HHHHHHHHHHHHHHHTT-
--HHHHHHHHHHHHHHHH--
--HHHHHHHHHHHHHHHTT-
--HHHHHHHHHHHHHHHH--
--TTHHHHHHHHHHHHHHH-
--HHHHHHHHHHHHHHHHH-
--HHHHHHHHHHHHHHHHH-
--HHHHHHHHHHHHHHHHH-
--HHHHHHHHHHHHHHHHH-
--HHHHHHHHHHHHHHHH--
--HHHHHHHHHHHHHHHHT-
--HHHHHHHHHHHHHHHHH-
--HHHHHHHHHHHHHHHTT-
--HHHHHHHHHHHHHHHTT-
--HHHHHHHHHHHHHHHH--
--HHHHHHHHHHHHHHHHT-
--HHHHHHHHHHHHHHHHH-
--HHHHHHHHHHHHHHHH--
--HHHHHHHHHHHHHHHHH-
--HHHHHHHHHHHHHHHHT-
--HHHHHHHHHHHHHHHH--
--HHHHHHHHHHHHHHHH--
--HHHHHHHHHHHHHHHT--
--HHHHHHHHHHHHHHHHT-
--HHHHHHHHHHHHHHHT--
--HHHHHHHHHHHHHHHHT-
--HHHHHHHHHHHHHHHH--
--HHHHHHHHHHHHHHHH--
--HHHHHHHHHHHHHHTTT-
--HHHHHHHHHHHHHHTT--
--HHHHHHHHHHHHHHHHT-
--HHHHHHHHHHHHHHHTT-
--HHHHHHHHHHHHHHHHT-
--HHHHHHHHHHHHHHHHT-
--HHHHHHHHHHHHHHHHT-
--HHHHHHHHHHHHHHHHH-
--HHHHHHHHHHHHHHHHH-
--HHHHHHHHHHHHHHHHH-
--HHHHHHHHHHHHHHHHH-
--HHHHHHHHHHHHHHHHH-
--HHHHHHHHHHHHHHHTT-
--HHHHHHHHHHHHHHHT--
--HHHHHHHHHHHHHHTTT-
--HHHHHHHHHHHHHHTTT-
--HHHHHHHHHHHHHHTTT-
--HHHHHHHHHHHHHHHHT-
--HHHHHHHHHHHHHHHTT-
--HHHHHHHHHHHHHHHHH-
--HHHHHHHHHHHHHHHTT-
--HHHHHHHHHHHHHHHTT-
--TTHHHHHHHHHHHHHTT-
--HHHHHHHHHHHHHHHH--
--HHHHHHHHHHHHHHHTT-
--HHHHHHHHHHHHHHHTT-
--HHHHHHHHHHHHHHHHH-
--HHHHHHHHHHHHHHHHH-
--HHHHHHHHHHHHHHHHH-
--HHHHHHHHHHHHHHHT--
--HHHHHHHHHHHHHHHHH-
--HHHHHHHHHHHHHHHHH-
---HHHHHHHHHHHHHHHH-
--HHHHHHHHHHHHHHHHH-
--HHHHHHHHHHHHHHHHH-
--HHHHHHHHHHHHHHHHH-
--HHHHHHHHHHHHHHHT--
--HHHHHHHHHHHHHHHHT-
--HHHHHHHHHHHHHHHT--
--HHHHHHHHHHHHHHHHH-
--HHHHHHHHHHHHHHHHH-
--HHHHHHHHHHHHHHHTT-
--HHHHHHHHHHHHHHHHT-
--HHHHHHHHHHHHHHHH--
--HHHHHHHHHHHHHHHTT-
--HHHHHHHHHHHHHHHHH-
--HHHHHHHHHHHHHHHHH-
--HHHHHHHHHHHHHHHHH-
--HHHHHHHHHHHHHHHHH-
--HHHHHHHHHHHHHHHTT-
--HHHHHHHHHHHHHHHTT-
--HHHHHHHHHHHHHHHHH-
--HHHHHHHHHHHHHHHHH-
--HHHHHHHHHHHHHHHTT-
--HHHHHHHHHHHHHHHTT-
--HHHHHHHHHHHHHHHTT-
--HHHHHHHHHHHHHHHTT-
--HHHHHHHHHHHHHHHTT-
--HHHHHHHHHHHHHHHHH-
--HHHHHHHHHHHHHHHHH-
--HHHHHHHHHHHHHHHHH-
--HHHHHHHHHHHHHHHTT-
--HHHHHHHHHHHHHHHTT-
--HHHHHHHHHHHHHHHHH-
--HHHHHHHHHHHHHHHTT-
--HHHHHHHHHHHHHHHHH-
--HHHHHHHHHHHHHHHTT-
--HHHHHHHHHHHHHHHTT-
--HHHHHHHHHHHHHHHTT-
--HHHHHHHHHHHHHHHHH-
--HHHHHHHHHHHHHHHTT-
--HHHHHHHHHHHHHHHHH-
--HHHHHHHHHHHHHHHHH-
--HHHHHHHHHHHHHHHTT-
--HHHHHHHHHHHHHHHTT-
--HHHHHHHHHHHHHHHHH-
--HHHHHHHHHHHHHHHHH-
--HHHHHHHHHHHHHHHHH-
--HHHHHHHHHHHHHHHH--
--HHHHHHHHHHHHHHHTT-
--HHHHHHHHHHHHHHHHH-
--HHHHHHHHHHHHHHTTT-
--HHHHHHHHHHHHHHTT--
--HHHHHHHHHHHHHHHHH-
--HHHHHHHHHHHHHHHHH-
--HHHHHHHHHHHHHHHHH-
--HHHHHHHHHHHHHHHTT-
--HHHHHHHHHHHHHHHTT-
--HHHHHHHHHHHHHHHHH-
--HHHHHHHHHHHHHHHHH-
--HHHHHHHHHHHHHHHHH-
--HHHHHHHHHHHHHHHHH-
--HHHHHHHHHHHHHHHHH-
--HHHHHHHHHHHHHHHHH-
--HHHHHHHHHHHHHHHTT-
--HHHHHHHHHHHHHHHTT-
--HHHHHHHHHHHHHHHHH-
--HHHHHHHHHHHHHHHTT-
--TTHHHHHHHHHHHHHHH-
--TTHHHHHHHHHHHHHHH-
--HHHHHHHHHHHHHHHHH-
--TTHHHHHHHHHHHHHHH-
--HHHHHHHHHHHHHHHHH-
--HHHHHHHHHHHHHHHHH-
--TTHHHHHHHHHHHHHHH-
--TTHHHHHHHHHHHHHHH-
--HHHHHHHHHHHHHHHTT-
--HHHHHHHHHHHHHHHHH-
--HHHHHHHHHHHHHHHHH-
--HHHHHHHHHHHHHHHHH-
--HHHHHHHHHHHHHHHHH-
--HHHHHHHHHHHHHHHTT-
--HHHHHHHHHHHHHHTTT-
--HHHHHHHHHHHHHHHTT-
--HHHHHHHHHHHHHHTTT-
--HHHHHHHHHHHHHHHHH-
--HHHHHHHHHHHHHHHTT-
--HHHHHHHHHHHHHHHTT-
--HHHHHHHHHHHHHHHHH-
--HHHHHHHHHHHHHHHTT-
--HHHHHHHHHHHHHHHTT-
--HHHHHHHHHHHHHHTT--
--HHHHHHHHHHHHHHHTT-
--HHHHHHHHHHHHHHHHH-
--HHHHHHHHHHHHHHHH--
--HHHHHHHHHHHHHHHT--
--HHHHHHHHHHHHHHHT--
--HHHHHHHHHHHHHHHHT-
--HHHHHHHHHHHHHHHTT-
--HHHHHHHHHHHHHHTT--
--HHHHHHHHHHHHHHTT--
--HHHHHHHHHHHHHHTT--
--HHHHHHHHHHHHHHHT--
--HHHHHHHHHHHHHHHS--
--HHHHHHHHHHHHHHTS--
--TTHHHHHHHHHHHHTS--
-HHHHHHHHHHHHHHHTT--
-HHHHHHHHHHHHHHHTT--
-HHHHHHHHHHHHHHHTT--
-HHHHHHHHHHHHHHHHT--
-HHHHHHHHHHHHHHHTS--
-HHHHHHHHHHHHHHHTT--
-HHHHHHHHHHHHHHHTT--
-HHHHHHHHHHHHHHHTT--
-HHHHHHHHHHHHHHHHS--
-HHHHHHHHHHHHHHHTT--
-HHHHHHHHHHHHHHHTT--
-HHHHHHHHHHHHHHHTT--
-HHHHHHHHHHHHHHHHS--
-HHHHHHHHHHHHHHHTS--
-HHHHHHHHHHHHHHHTT--
-HHHHHHHHHHHHHHTTS--
-HHHHHHHHHHHHHHHTS--
--HHHHHHHHHHHHHHTT--
--HHHHHHHHHHHHHHTS--
--HHHHHHHHHHHHHTTT--
--HHHHHHHHHHHHHHHH--
-HHHHHHHHHHHHHHHTT--
-HHHHHHHHHHHHHHTTS--
-HHHHHHHHHHHHHHTTT--
-HHHHHHHHHHHHHHTTTT-
-HHHHHHHHHHHHHHTSS--
-HHHHHHHHHHHHHHTTT--
-HHHHHHHHHHHHHHTTT--
-HHHHHHHHHHHHHHTTT--
-HHHHHHHHHHHHHHHTT--
-HHHHHHHHHHHHHHTTT--
-HHHHHHHHHHHHHHTTT--
-HHHHHHHHHHHHHHHHH--
-HHHHHHHHHHHHHHHHT--
-HHHHHHHHHHHHHHGGG--
-HHHHHHHHHHHHHHHHHT-
-HHHHHHHHHHHHHHHHTT-
-HHHHHHHHHHHHHHHHHT-
-HHHHHHHHHHHHHHHHT--
-HHHHHHHHHHHHHHHHTT-
-HHHHHHHHHHHHHHHHTT-
-HHHHHHHHHHHHHHHHTT-
-HHHHHHHHHHHHHHHHTT-
-HHHHHHHHHHHHHHHHHH-
-HHHHHHHHHHHHHHHHHH-
-HHHHHHHHHHHHHHHHTT-
-HHHHHHHHHHHHHHHHTT-
-HHHHHHHHHHHHHHHHH--
-HHHHHHHHHHHHHHHHHH-
-HHHHHHHHHHHHHHHHHT-
-HHHHHHHHHHHHHHHHTT-
-HHHHHHHHHHHHHHHHHH-
-HHHHHHHHHHHHHHHHTT-
-HHHHHHHHHHHHHHHHHH-
-HHHHHHHHHHHHHHHTTT-
-HHHHHHHHHHHHHHHTT--
-HHHHHHHHHHHHHHHHHH-
-HHHHHHHHHHHHHHHTTT-
-HHHHHHHHHHHHHHHHT--
-HHHHHHHHHHHHHHHHHH-
-HHHHHHHHHHHHHHHHHT-
-HHHHHHHHHHHHHHHHHT-
-HHHHHHHHHHHHHHHHHT-
-HHHHHHHHHHHHHHHHS--
-HHHHHHHHHHHHHHTTT--
-HHHHHHHHHHHHHHHHS--
-HHHHHHHHHHHHHHHHH--
-HHHHHHHHHHHHHHHHHT-
-HHHHHHHHHHHHHHHHTT-
-HHHHHHHHHHHHHHHHHH-
-HHHHHHHHHHHHHHHHHH-
-HHHHHHHHHHHHHHHHTT-
-HHHHHHHHHHHHHHHHHT-
-HHHHHHHHHHHHHHHHT--
-HHHHHHHHHHHHHHHHTT-
-HHHHHHHHHHHHHHHHHH-
-HHHHHHHHHHHHHHHHHH-
-HHHHHHHHHHHHHHHHHH-
-HHHHHHHHHHHHHHHHHH-
-HHHHHHHHHHHHHHHTTT-
-HHHHHHHHHHHHHHHHHH-
-HHHHHHHHHHHHHHHHH--
-HHHHHHHHHHHHHHHTT--
-HHHHHHHHHHHHHHHHHH-
-HHHHHHHHHHHHHHHHH--
-HHHHHHHHHHHHHHHHHT-
-HHHHHHHHHHHHHHHHHH-
-HHHHHHHHHHHHHHHHHT-
-HHHHHHHHHHHHHHHHT--
-HHHHHHHHHHHHHHHHTT-
-HHHHHHHHHHHHHHHHTT-
-HHHHHHHHHHHHHHHHT--
-HHHHHHHHHHHHHHHHT--
-HHHHHHHHHHHHHHHHH--
-HHHHHHHHHHHHHHHHHH-
-HHHHHHHHHHHHHHHHHH-
-HHHHHHHHHHHHHHHTT--
-HHHHHHHHHHHHHHHHH--
-HHHHHHHHHHHHHHHHTT-
-HHHHHHHHHHHHHHHHHH-
-HHHHHHHHHHHHHHHHHH-
-HHHHHHHHHHHHHHHHHH-
-HHHHHHHHHHHHHHHHTT-
-HHHHHHHHHHHHHHHHHH-
-HHHHHHHHHHHHHHHHTT-
-HHHHHHHHHHHHHHHHHH-
-HHHHHHHHHHHHHHHTT--
-HHHHHHHHHHHHHHHHHH-
-HHHHHHHHHHHHHHHHHH-
-HHHHHHHHHHHHHHHHHH-
-HHHHHHHHHHHHHHHHHH-
-HHHHHHHHHHHHHHHHHH-
-HHHHHHHHHHHHHHHHHH-
-HHHHHHHHHHHHHHHHT--
-HHHHHHHHHHHHHHHTT--
-HHHHHHHHHHHHHHHHHH-
-HHHHHHHHHHHHHHHHHH-
-HHHHHHHHHHHHHHHTT--
-HHHHHHHHHHHHHHHTT--
-HHHHHHHHHHHHHHHHT--
-HHHHHHHHHHHHHHHHTT-
-HHHHHHHHHHHHHHHTT--
-HHHHHHHHHHHHHHHHTT-
-HHHHHHHHHHHHHTTTS--
-HHHHHHHHHHHHHHHHTT-
-HHHHHHHHHHHHHTTTS--
-HHHHHHHHHHHHHTTSS--
-HHHHHHHHHHHHHHTTTT-
-HHHHHHHHHHHHHTTTS--
-HHHHHHHHHHHHHHTTTT-
-HHHHHHHHHHHHHHTTTT-
-HHHHHHHHHHHHHHTSS--
-HHHHHHHHHHHHHHHHTT-
-HHHHHHHHHHHHHHHTT--
-HHHHHHHHHHHHHHHHHH-
-HHHHHHHHHHHHHHHHHH-
-HHHHHHHHHHHHHHHTT--
-HHHHHHHHHHHHHHHHH--
-HHHHHHHHHHHHHHHHHH-
-HHHHHHHHHHHHHHHHHH-
-HHHHHHHHHHHHHHHHHH-
-HHHHHHHHHHHHHHHHHH-
-HHHHHHHHHHHHHHHHHH-
-HHHHHHHHHHHHHHHHHH-
-HHHHHHHHHHHHHHHHHH-
-HHHHHHHHHHHHHHHHHH-
-HHHHHHHHHHHHHHHHHH-
-HHHHHHHHHHHHHHHHTT-
-HHHHHHHHHHHHHHHHTT-
-HHHHHHHHHHHHHHHHTT-
-HHHHHHHHHHHHHHHTTT-
-HHHHHHHHHHHHHHHTTT-
-HHHHHHHHHHHHHHHHTT-
-HHHHHHHHHHHHHHHTTT-
-HHHHHHHHHHHHHHHHHH-
-HHHHHHHHHHHHHHHHTT-
-HHHHHHHHHHHHHHHHTT-
-HHHHHHHHHHHHHHHHTT-
-HHHHHHHHHHHHHHHGGG-
-HHHHHHHHHHHHHHHHTT-
-HHHHHHHHHHHHHHHTTT-
-HHHHHHHHHHHHHHHTTT-
-HHHHHHHHHHHHHHHHTT-
-HHHHHHHHHHHHHHHTTT-
-HHHHHHHHHHHHHHHHHH-
--HHHHHHHHHHHHHHHTT-
--HHHHHHHHHHHHHHTTT-
--HHHHHHHHHHHHHHTTT-
--HHHHHHHHHHHHHHGGG-
--HHHHHHHHHHHHTTSTT-
--HHHHHHHHHHHHHHGGG-
--HHHHHHHHHHHTTTGGG-
-HHHHHHHHHHHHTT-TTT-
--HHHHHHHHHHHHHGGGG-
--HHHHHHHHHHHHHHGGG-
--HHHHHHHHHHHHHTTTT-
--HHHHHHHHHHHHHTGGG-
--HHHHHHHHHHHHHGGGG-
--HHHHHHHHHHHHTTGGG-
--HHHHHHHHHHHHHHHTT-
--HHHHHHHHHHHHHHHTT-
--HHHHHHHHHHHHHHHT--
--HHHHHHHHHHHHHHHHH-
--HHHHHHHHHHHHHHHHT-
--HHHHHHHHHHHHHHHHH-
--HHHHHHHHHHHHHHHHT-
--HHHHHHHHHHHHHHHH--
--HHHHHHHHHHHHHHHHT-
--HHHHHHHHHHHHHHHHT-
--HHHHHHHHHHHHHHHHT-
--HHHHHHHHHHHHHHHTT-
--HHHHHHHHHHHHHHHHH-
--HHHHHHHHHHHHHHHHH-
--HHHHHHHHHHHHHHHHH-
--HHHHHHHHHHHHHHHHT-
--HHHHHHHHHHHHHHHHT-
--HHHHHHHHHHHHHHHTT-
--HHHHHHHHHHHHHHHHH-
--HHHHHHHHHHHHHHHTT-
--HHHHHHHHHHHHHHHT--
--HHHHHHHHHHHHHHHH--
--TTHHHHHHHHHHHHHTT-
--HHHHHHHHHHHHHHHTT-
--HHHHHHHHHHHHHHHHT-
--HHHHHHHHHHHHHHHHT-
--HHHHHHHHHHHHHHHH--
--HHHHHHHHHHHHHHTT--
--HHHHHHHHHHHHHHHS--
--HHHHHHHHHHHHHHHH--
--HHHHHHHHHHHHHHHH--
--HHHHHHHHHHHHHHHH--
--HHHHHHHHHHHHHHHH--
--HHHHHHHHHHHHHTTT--
--HHHHHHHHHHHHHHHH--
--HHHHHHHHHHHHHTTT--
--HHHHHHHHHHHHHHHH--
--HHHHHHHHHHHHHHHH--
--HHHHHHHHHHHHHHHH--
--HHHHHHHHHHHHHHTT--
--HHHHHHHHHHHHHHHH--
--HHHHHHHHHHHHHHHH--
--HHHHHHHHHHHHHHTT--
--HHHHHHHHHHHHHHTT--
--HHHHHHHHHHHHHHTT--
--HHHHHHHHHHHHHHTT--
--HHHHHHHHHHHHHHHH--
--HHHHHHHHHHHHHHTT--
--HHHHHHHHHHHHHHTT--
--HHHHHHHHHHHHHHHHT-
--HHHHHHHHHHHHHHTT--
--HHHHHHHHHHHHHHHTT-
--HHHHHHHHHHHHHHHH--
--HHHHHHHHHHHHHHHHT-
--HHHHHHHHHHHHHHHTT-
--HHHHHHHHHHHHHHHT--
--HHHHHHHHHHHHHHHT--
--HHHHHHHHHHHHHHHTT-
--HHHHHHHHHHHHHHHTT-
--HHHHHHHHHHHHHHHHT-
--HHHHHHHHHHHHHHHH--
--HHHHHHHHHHHHHHHH--
--HHHHHHHHHHHHHHHT--
--HHHHHHHHHHHHHHHH--
--HHHHHHHHHHHHHHHH--
--HHHHHHHHHHHHHHHH--
--HHHHHHHHHHHHHHHH--
--HHHHHHHHHHHHHHHH--
--HHHHHHHHHHHHHHTT--
--HHHHHHHHHHHHHHHH--
--HHHHHHHHHHHHHHHH--
--TTHHHHHHHHHHHHHH--
--HHHHHHHHHHHHHHHH--
--HHHHHHHHHHHHHTTT--
--HHHHHHHHHHHHHHHH--
--HHHHHHHHHHHHHHHH--
--HHHHHHHHHHHHHHTT--
--HHHHHHHHHHHHHHHH--
--HHHHHHHHHHHHHHTT--
--HHHHHHHHHHHHHHHS--
--HHHHHHHHHHHHHHTT--
--HHHHHHHHHHHHHHHH--
--HHHHHHHHHHHHHHTT--
--HHHHHHHHHHHHHHHS--
--HHHHHHHHHHHHHHTT--
--HHHHHHHHHHHHHHHH--
--HHHHHHHHHHHHHHTT--
--HHHHHHHHHHHHHHTT--
--HHHHHHHHHHHHHHHH--
--HHHHHHHHHHHHHTTS--
--HHHHHHHHHHHHHHHH--
--HHHHHHHHHHHHHHTT--
--HHHHHHHHHHHHHHHH--
--HHHHHHHHHHHHHHHH--
--HHHHHHHHHHHHHHHH--
--HHHHHHHHHHHHHHHT--
--HHHHHHHHHHHHHHHH--
--HHHHHHHHHHHHHHHT--
--HHHHHHHHHHHHHHHH--
--HHHHHHHHHHHHHHHH--
--HHHHHHHHHHHHHHHH--
--HHHHHHHHHHHHHHHT--
--HHHHHHHHHHHHHHHH--
--HHHHHHHHHHHHHHHT--
--HHHHHHHHHHHHHHHH--
--HHHHHHHHHHHHHHTT--
--HHHHHHHHHHHHHHTT--
--HHHHHHHHHHHHHTTT--
--HHHHHHHHHHHHHHHH--
--HHHHHHHHHHHHHHHH--
--HHHHHHHHHHHHHHTT--
--HHHHHHHHHHHHHHTT--
--HHHHHHHHHHHHHHTT--
--HHHHHHHHHHHHHHTT--
--HHHHHHHHHHHHHHHH--
--HHHHHHHHHHHHHHTT--
--HHHHHHHHHHHHHHHH--
--HHHHHHHHHHHHHHHH--
--HHHHHHHHHHHHHHHH--
--HHHHHHHHHHHHHHTT--
--HHHHHHHHHHHHHTTT--
--HHHHHHHHHHHHHHHH--
--HHHHHHHHHHHHHHHH--
--HHHHHHHHHHHHHHHH--
--HHHHHHHHHHHHHHTS--
--TTHHHHHHHHHHHHSS--
--HHHHHHHHHHHHHHTT--
--HHHHHHHHHHHHHHTS--
--HHHHHHHHHHHHHHTT--
--HHHHHHHHHHHHHHTT--
--HHHHHHHHHHHHHHHT--
--HHHHHHHHHHHHHHTT--
--HHHHHHHHHHHHHHTT--
--HHHHHHHHHHHHHHTS--
--HHHHHHHHHHHHHHTT--
--HHHHHHHHHHHHHHHH--
--HHHHHHHHHHHHHHHT--
--HHHHHHHHHHHHHHHT--
--HHHHHHHHHHHHHHHT--
--HHHHHHHHHHHHHHHH--
--HHHHHHHHHHHHHHHT--
--HHHHHHHHHHHHHHHH--
--HHHHHHHHHHHHHHHH--
--HHHHHHHHHHHHHHHS--
--HHHHHHHHHHHHHHTT--
--HHHHHHHHHHHHHHTT--
--HHHHHHHHHHHHHHHT--
--HHHHHHHHHHHHHHTT--
--HHHHHHHHHHHHHHTT--
--HHHHHHHHHHHHHHTT--
--HHHHHHHHHHHHHHTT--
--HHHHHHHHHHHHHHHS--
--HHHHHHHHHHHHHHS---
--HHHHHHHHHHHHTTS---
--HHHHHHHHHHHHHHHS--
--HHHHHHHHHHHHHHHS--
--HHHHHHHHHHHHHHH---
--HHHHHHHHHHHHHHH---
--HHHHHHHHHHHHHHT---
--HHHHHHHHHHHHTTT---
--HHHHHHHHHHHHHTT---
--HHHHHHHHHHHHHHS---
--HHHHHHHHHHHHHTT---
--HHHHHHHHHHHHHTT---
--HHHHHHHHHHHHHHH---
--HHHHHHHHHHHHHTT---
--HHHHHHHHHHHHHTT---
--HHHHHHHHHHHHHHH---
--HHHHHHHHHHHHHTT---
--HHHHHHHHHHHHHTT---
--HHHHHHHHHHHHHHH---
--HHHHHHHHHHHHHTT---
--HHHHHHHHHHHHHHH---
--HHHHHHHHHHHHHHH---
--HHHHHHHHHHHHHHH---
--HHHHHHHHHHHHHHH---
--HHHHHHHHHHHHHTT---
--HHHHHHHHHHHHHTT---
--HHHHHHHHHHHHHHH---
--TTHHHHHHHHHHHHH---
--HHHHHHHHHHHHHTT---
--HHHHHHHHHHHHHHHS--
--HHHHHHHHHHHHHTT---
--HHHHHHHHHHHHHTT---
--HHHHHHHHHHHHHTT---
--HHHHHHHHHHHHHTT---
--HHHHHHHHHHHHHHH---
--HHHHHHHHHHHHHTT---
--HHHHHHHHHHHHHTT---
--HHHHHHHHHHHHHHH---
--HHHHHHHHHHHHHHH---
--HHHHHHHHHHHHHHH---
--HHHHHHHHHHHHHHH---
--HHHHHHHHHHHHHHH---
--HHHHHHHHHHHHHHH---
--HHHHHHHHHHHHHHH---
--HHHHHHHHHHHHHHH---
--HHHHHHHHHHHHHHT---
--HHHHHHHHHHHHHHT---
--HHHHHHHHHHHHHTT---
--HHHHHHHHHHHHHHH---
--HHHHHHHHHHHHHHTS--
--HHHHHHHHHHHHHHHS--
--HHHHHHHHHHHHHHHT--
--HHHHHHHHHHHHHHHS--
--HHHHHHHHHHHHHHHT--
--HHHHHHHHHHHHHHHT--
--HHHHHHHHHHHHHHHH--
--HHHHHHHHHHHHHHTT--
--HHHHHHHHHHHHHHHS--
--HHHHHHHHHHHHHHHT--
--HHHHHHHHHHHHHHHT--
--HHHHHHHHHHHHHHTT--
--HHHHHHHHHHHHHHHT--
-THHHHHHHHHHHHHHHH--
--TTHHHHHHHHHHHHHT--
--HHHHHHHHHHHHHHHH--
--HHHHHHHHHHHHHHTT--
--HHHHHHHHHHHHHHSS--
--HHHHHHHHHHHHHTT---
--HHHHHHHHHHHHHHHS--
--HHHHHHHHHHHHHHH---
--HHHHHHHHHHHHHHH---
--HHHHHHHHHHHHHTT---
--HHHHHHHHHHHHHHHS--
--HHHHHHHHHHHHHHHS--
--HHHHHHHHHHHHHHTS--
-THHHHHHHHHHHHHTSS--
-THHHHHHHHHHHHHHT---
--HHHHHHHHHHHHHTTS--
--HHHHHHHHHHHHTTSS--
--HHHHHHHHHHHHHHT---
--HHHHHHHHHHHHHHHS--
--HHHHHHHHHHHHHTTS--
--HHHHHHHHHHHHHHHS--
--HHHHHHHHHHHHHHHS--
--HHHHHHHHHHHHHTT---
--HHHHHHHHHHHHHHHS--
--HHHHHHHHHHHTTSS---
--HHHHHHHHHHHTT-----
--HHHHHHHHHHHTT-----
--HHHHHHHHHHHHH-----
--HHHHHHHHHHHHH-----
--HHHHHHHHHHHHT-S---
--HHHHHHHHHHHHHTTS--
--HHHHHHHHHHHHTTS---
--HHHHHHHHHHHHHTSS--
--HHHHHHHHHHHTT-SS--
-THHHHHHHHHHHTTSSS--
--HHHHHHHHHHHHTSSS--
-THHHHHHHHHHHHT-S---
--HHHHHHHHHHHTT-S---
--HHHHHHHHHHHTTSS---
--HHHHHHHHHHHHHTTS--
--TTHHHHHHHHHHTTSS--
--HHHHHHHHHHHHT-----
--HHHHHHHHHHHHHS----
--HHHHHHHHHHHTTSSS--
--HHHHHHHHHHHHTSSS--
--HHHHHHHHHHHHHSS---
--HHHHHHHHHHHHTSSS--
--HHHHHHHHHHHHHTSS--
--HHHHHHHHHHHHHTT---
--HHHHHHHHHHHHHS----
--HHHHHHHHHHHTTS----
--HHHHHHHHHHHHHH----
--HHHHHHHHHHHHHS----
--HHHHHHHHHHHHT-----
--HHHHHHHHHHTTT--S--
--HHHHHHHHHHHHT--S--
--TTHHHHHHHHHHT--S--
-THHHHHHHHHTTTT--S--
-THHHHHHHHHHHHT--S--
--HHHHHHHHHHHTT--S--
--HHHHHHHHHHHHT-SS--
--HHHHHHHHHHHHT-SS--
--HHHHHHHHHHHHT-SS--
--HHHHHHHHHTTTT-SS--
-THHHHHHHHHHHHT-SS--
--HHHHHHHHHHHHT-SS--
--HHHHHHHHHHHHT-SS--
--HHHHHHHHHHHHT--S--
--HHHHHHHHHHHHT-SS--
--HHHHHHHHHHHHT-SS--
--HHHHHHHHHHHHT--S--
--HHHHHHHHHHHHT-SS--
--HHHHHHHHHHHHT-SS--
--HHHHHHHHHHHHT-SS--
--HHHHHHHHHHHHT-SS--
--HHHHHHHHHHHHT-SS--
--HHHHHHHHHHHHT-SS--
--HHHHHHHHHHHHHSSS--
--HHHHHHHHHHHHS-SS--
--HHHHHHHHHHHHT-SS--
--HHHHHHHHHHHHS-SS--
--HHHHHHHHHHTTT-SS--
--HHHHHHHHHHHHS-SS--
--HHHHHHHHHHHHT-SS--
--HHHHHHHHHHHHT-SS--
--HHHHHHHHHHHHS-SS--
--HHHHHHHHHHHHT-SS--
--HHHHHHHHHHHHT-SS--
--HHHHHHHHHHHHT-SS--
--HHHHHHHHHHHHT-SS--
--HHHHHHHHHHHHT-SS--
--HHHHHHHHHHHHT-TT--
--HHHHHHHHHHHHTSTT--
--HHHHHHHHHHHHT-SS--
--HHHHHHHHHHHHS-SS--
--HHHHHHHHHHHHT-TT--
--HHHHHHHHHHHHT-TT--
--HHHHHHHHHHHHT-SS--
--HHHHHHHHHHHHS-SS--
--HHHHHHHHHHHHS-SS--
--HHHHHHHHHHHHT-SS--
--HHHHHHHHHTTTT-SS--
--HHHHHHHHHHHHT-SS--
--TTHHHHHHHHHHT-SS--
--HHHHHHHHHHHHT-SS--
--HHHHHHHHHHHHT--S--
-THHHHHHHHHHHHT-SS--
-THHHHHHHHHTTTT-SS--
--HHHHHHHHHTTTT-SS--
--HHHHHHHHHHTTT-SS--
--HHHHHHHHHHTTT-SS--
--HHHHHHHHHHHHT-SS--
--HHHHHHHHHTTTT-SS--
--HHHHHHHHHTTTT-SS--
--HHHHHHHHHTTTT-SS--
--HHHHHHHHHTTTT-SS--
--HHHHHHHHHTTTT-SS--
--HHHHHHHHHTTTT-SS--
--HHHHHHHHTSSSS-SS--
--HHHHHHHHHHHHS-SS--
--HHHHHHHHHTTTS-SS--
--HHHHHHHHHTTTT-SS--
--HHHHHHHHHTTTT-SS--
--HHHHHHHHHHTTTTTT--
--HHHHHHHHHHTTTSTT--
--HHHHHHHHHTTTTSTT--
--HHHHHHHHHTTTT-TT--
--HHHHHHHHHTTTT-SS--
--HHHHHHHHHTTTT-SS--
--HHHHHHHHHHTTT-TT--
--HHHHHHHHHHTTT-SS--
--HHHHHHHHHHTTT-SS--
--HHHHHHHHHTTTT-TT--
--HHHHHHHHHHTTT-TT--
--HHHHHHHHHHHTT-TT--
--HHHHHHHHHHTTTSTT--
--HHHHHHHHHHTTTSTT--
--HHHHHHHHHHHTT-TT--
--HHHHHHHHHHTTT-TT--
--HHHHHHHHHTTTTSSS--
-HHHHHHHHHHTSSS-SS--
-HHHHHHHHHTTTTT-SS--
-HHHHHHHHHHTTTT-SS--
-HHHHHHHHHHHHTT-SS--
-HHHHHHHHHHHTTT-SS--
-HHHHHHHHHTTTTT-SS--
-HHHHHHHHHHTTTT-SS--
-HHHHHHHHHHHTTT-TT--
-HHHHHHHHHHTTTT-SS--
-HHHHHHHHHTTTTT-TT--
-HHHHHHHHHHHTTT-TT--
-HHHHHHHHHTTTTT-TT--
-THHHHHHHHHTTTT-TT--
--HHHHHHHHHHTTTSTT--
--HHHHHHHHHHHHTSTT--
--HHHHHHHHHHTTTSTT--
--HHHHHHHHHTTTT-TT--
--HHHHHHHHHHHHT-TT--
--HHHHHHHHHTTTTSTT--
--HHHHHHHHHTTTTSTT--
--HHHHHHHHHTTTTTTT--
--HHHHHHHHHTTTT-TT--
--HHHHHHHHHHHHT-TT--
--HHHHHHHHHTTTT-TT--
--HHHHHHHHHHTTT-TT--
--HHHHHHHHHTTTTTTT--
--HHHHHHHHHHHTTSTT--
-HHHHHHHHHHHTTTS-S--
-HHHHHHHHHHHHHT-TT--
-HHHHHHHHHHHHTT-TT--
-HHHHHHHHHHHHHTSTT--
-HHHHHHHHHHTTTT-SS--
-HHHHHHHHHHTTTT-SS--
-HHHHHHHHHHHHHT-SS--
-HHHHHHHHHHTTTT-SS--
-HHHHHHHHHHTTTT-SS--
-HHHHHHHHHHTTTT--S--
-HHHHHHHHHHTTTT-SS--
-HHHHHHHHHHTTTT-SS--
-HHHHHHHHHHTTTT-SS--
-HHHHHHHHHHTTTT-SS--
-HHHHHHHHHHTTTT-SS--
-HHHHHHHHHHHTTT-SS--
-HHHHHHHHHHHHHT-SS--
-HHHHHHHHHHTTTT-SS--
-TTHHHHHHHHTTTT-SS--
-TTTHHHHHHHHHHT-SS--
-HHHHHHHHHHHTTT-SS--
-HHHHHHHHHHHHHT-SS--
-HHHHHHHHHHHHHT-TT--
-HHHHHHHHHHHTTT-TT--
-HHHHHHHHHHHHHT-TT--
-HHHHHHHHHHHHHT-TT--
-HHHHHHHHHHHTTT-TT--
-HHHHHHHHHHHHHT-TT--
-HHHHHHHHHHHTTT-TT--
-HHHHHHHHHHHTTT-TT--
-HHHHHHHHHHTTTT-TT--
-HHHHHHHHHHHHHT-TT--
-HHHHHHHHHHHTTT-TT--
-HHHHHHHHHHHTTT-TT--
-HHHHHHHHHHHTTT-TT--
-HHHHHHHHHHHHHT-SS--
-HHHHHHHHHHTTTT-TT--
-HHHHHHHHHHTTTT-TT--
-HHHHHHHHHHTTTT-TT--
-HHHHHHHHHHHTTT-TT--
-HHHHHHHHHHTTTT-TT--
-HHHHHHHHHHTTTT-TT--
-HHHHHHHHHHTTTT-TT--
-HHHHHHHHHHHTTT-TT--
-HHHHHHHHHHHTTT-TT--
-HHHHHHHHHHTTTT-TT--
-HHHHHHHHHHHTTT-TT--
-HHHHHHHHHHHTTT-TT--
-HHHHHHHHHHTTTT-TT--
-HHHHHHHHHHHTTT-TT--
-HHHHHHHHHHHTTT-TT--
-HHHHHHHHHHHHHT-TT--
-HHHHHHHHHHHHHT-TT--
-HHHHHHHHHHHHHT-TT--
-HHHHHHHHHHHTTT-TT--
-HHHHHHHHHHHHHT-TT--
-HHHHHHHHHHHHHH-TT--
-HHHHHHHHHHHTTT-TT--
-HHHHHHHHHHHHHT-TT--
-HHHHHHHHHHHHHT-TT--
-HHHHHHHHHHHHHT-TT--
-HHHHHHHHHHTTTT-TT--
-HHHHHHHHHHHHHT-TT--
-HHHHHHHHHHTTTT-TT--
-HHHHHHHHHHTTTT-TT--
-HHHHHHHHHHHHHT-SS--
--HHHHHHHHHTTTT-TT--
-HHHHHHHHHHTTTT-SS--
-HHHHHHHHHTTTTT--S--
-HHHHHHHHHHTTTT-TT--
-HHHHHHHHHHTTTT-TT--
-HHHHHHHHHHTTTT-TT--
-HHHHHHHHHHTTTT-TT--
-HHHHHHHHHHTTTT-TT--
-HHHHHHHHHHHTTT-TT--
-HHHHHHHHHHHHHT-TT--
-TTHHHHHHHHTTTT-TT--
-HHHHHHHHHHTTTT-TT--
-HHHHHHHHHHHHHT-TT--
-HHHHHHHHHHHTTT-TT--
-HHHHHHHHHHHTTT-TT--
-HHHHHHHHHHHTTT-TT--
-HHHHHHHHHHHTTT-TT--
-HHHHHHHHHHTTTT-TT--
--HHHHHHHHHTTTT-TT--
-HHHHHHHHHHHTTT-TT--
-HHHHHHHHHHTTTT-TT--
-HHHHHHHHHHHTTT-TT--
-HHHHHHHHHHHTTT-TT--
-HHHHHHHHHHHHHT-TT--
-HHHHHHHHHHHHHT-TT--
-HHHHHHHHHHHTTT-TT--
-HHHHHHHHHHHTTT-TT--
-HHHHHHHHHHHTTT-TT--
-HHHHHHHHHHHTTT-TT--
-HHHHHHHHHHHHHT-TT--
-HHHHHHHHHHHHHT-TT--
-HHHHHHHHHHHHHT--S--
-HHHHHHHHHHHHHT--S--
-HHHHHHHHHHHTTT--S--
-HHHHHHHHHHHTTT--S--
-HHHHHHHHHHHTTT-TT--
-HHHHHHHHHHHHHT-TT--
-HHHHHHHHHHHHHT-TT--
-HHHHHHHHHHHHHT--S--
-HHHHHHHHHHHHHT--S--
-HHHHHHHHHHHTTT--S--
-HHHHHHHHHHHTTT--S--
-HHHHHHHHHHHHHT--S--
-HHHHHHHHHHHHHT--S--
-HHHHHHHHHHHHHT-TT--
-HHHHHHHHHHHHHT-TT--
-HHHHHHHHHHHTTT-TT--
-HHHHHHHHHHHHHT-TT--
-HHHHHHHHHHTTTT-TT--
-HHHHHHHHHHHTTT-TT--
-HHHHHHHHHHHHHH-TT--
-HHHHHHHHHHHHHT-TT--
-HHHHHHHHHHHHHT-TT--
-HHHHHHHHHHTTTT-TT--
-HHHHHHHHHHTTTT-TT--
-HHHHHHHHHHTTTT-TT--
-HHHHHHHHHHTTTT-TT--
-HHHHHHHHHHTTTT-TT--
-HHHHHHHHHHTTTT-TT--
-HHHHHHHHHHHTTT-TT--
-HHHHHHHHHHHTTT-TT--
-HHHHHHHHHHHHHT-TT--
-HHHHHHHHHHTTTT--S--
-HHHHHHHHHHTTTT-TT--
-HHHHHHHHHHHHHT-TT--
-HHHHHHHHHHTTTT-TT--
-HHHHHHHHHHHTTT-TT--
-HHHHHHHHHHHHHH-TT--
-HHHHHHHHHHTTTT-TT--
-HHHHHHHHHHHTTT-TT--
-HHHHHHHHHHHHHT-TT--
-HHHHHHHHHHHHHT-TT--
-HHHHHHHHHHHTTT-TT--
-HHHHHHHHHHHTTT-TT--
-HHHHHHHHHHHHHT-TT--
-HHHHHHHHHHHHHT-TT--
-HHHHHHHHHHHHHT-TT--
-HHHHHHHHHHHHHT-TT--
-HHHHHHHHHHHTTT-TT--
-HHHHHHHHHHHHHT-TT--
-HHHHHHHHHHTTTT-TT--
-HHHHHHHHHHTTTT-TT--
-HHHHHHHHHHTTTT-TT--
-HHHHHHHHHHTTTT-TT--
-HHHHHHHHHHTTTT-TT--
-HHHHHHHHHHHTTT-TT--
-HHHHHHHHHHTTTT-TT--
-HHHHHHHHHHHHHT--S--
-HHHHHHHHHHHTTT-TT--
-HHHHHHHHHHHTTT-TT--
-HHHHHHHHHHHTTT-TT--
-HHHHHHHHHHHTTT-----
-HHHHHHHHHHHTTT--S--
-HHHHHHHHHHTTTT--S--
-HHHHHHHHHHHTTT-TT--
-HHHHHHHHHHTTTT-TT--
-HHHHHHHHHHTTTT-TT--
-HHHHHHHHHHTTTT-TT--
-HHHHHHHHHHHTTT-TT--
-HHHHHHHHHHHTTT-TT--
-HHHHHHHHHHHTTT-TT--
-HHHHHHHHHHHTTT-TT--
-HHHHHHHHHHTTTT-TT--
-HHHHHHHHHHTTTT-TT--
-HHHHHHHHHHTTTT-TT--
-HHHHHHHHHHTTTT-TT--
-HHHHHHHHHHHTTT-TT--
-HHHHHHHHHHHHHH-TT--
-HHHHHHHHHHHHHH-TT--
-HHHHHHHHHHHHHT-TT--
-HHHHHHHHHHHTTT-TT--
-HHHHHHHHHHHHHT--S--
-HHHHHHHHHHHTTT-TT--
-HHHHHHHHHHHHHT-TT--
-HHHHHHHHHHHTTT-TT--
-HHHHHHHHHHHTTT-TT--
-HHHHHHHHHHHTTT-TT--
-HHHHHHHHHHTTTT-TT--
-HHHHHHHHHHHTTT-TT--
-HHHHHHHHHHTTTT-TT--
-HHHHHHHHHHHTTT-TT--
-HHHHHHHHHHHHHT-TT--
-HHHHHHHHHHHTTT-TT--
-HHHHHHHHHHHHHT-TT--
-HHHHHHHHHHTTTT-TT--
-HHHHHHHHHHHTTT-TT--
-HHHHHHHHHHTTTT-TT--
-HHHHHHHHHHHTTT-TT--
-HHHHHHHHHHTTTT-TT--
-HHHHHHHHHHHTTT-TT--
-HHHHHHHHHHTTTT-TT--
-HHHHHHHHHHHHHT-TT--
-HHHHHHHHHHHTTT-TT--
-HHHHHHHHHHHHHT-TT--
-HHHHHHHHHHHTTT-TT--
-HHHHHHHHHHHHHT-TT--
-HHHHHHHHHHHHHT-TT--
-HHHHHHHHHHHHHT-TT--
-HHHHHHHHHHHTTT-TT--
-HHHHHHHHHHHHHT-TT--
-HHHHHHHHHHHHHT-TT--
-HHHHHHHHHHTTTT-TT--
-HHHHHHHHHHHHHT-TT--
-HHHHHHHHHHTTTT-TT--
-HHHHHHHHHHTTTT-SS--
-HHHHHHHHHHHHHT-TT--
-HHHHHHHHHHHHHT-TT--
-HHHHHHHHHHTTTT-TT--
-HHHHHHHHHHHHHT-TT--
-HHHHHHHHHHHHHT-TT--
-HHHHHHHHHHHHHH-TT--
-HHHHHHHHHHHTTT-TT--
-HHHHHHHHHHHHHT-TT--
-HHHHHHHHHHTTTT-TT--
-HHHHHHHHHHTTTT-TT--
-HHHHHHHHHHTTTT-TT--
-HHHHHHHHHHTTTT-TT--
-HHHHHHHHHHHTTT-TT--
-HHHHHHHHHHTTTT-TT--
-HHHHHHHHHHHTTT-TT--
-HHHHHHHHHHTTTT-TT--
-HHHHHHHHHHHHHT-TT--
-HHHHHHHHHHHHHT-TT--
-HHHHHHHHHHHHHT-TT--
-HHHHHHHHHHHTTT-TT--
-HHHHHHHHHHHHHT-TT--
-HHHHHHHHHHHTTT-TT--
-HHHHHHHHHHHHHT-TT--
-HHHHHHHHHHHHHT-TT--
-HHHHHHHHHHHHHT-TT--
-HHHHHHHHHHHHHT-TT--
-HHHHHHHHHHHTTT-TT--
-HHHHHHHHHHHTTT-TT--
-HHHHHHHHHHHHHH-TT--
-HHHHHHHHHHHHHT-TT--
-HHHHHHHHHHHHHT-TT--
-HHHHHHHHHHTTTT-TT--
-HHHHHHHHHHHTTT-TT--
-HHHHHHHHHHHHHT-TT--
-HHHHHHHHHHHHHH-TT--
-HHHHHHHHHHHHHT-TT--
-HHHHHHHHHHHHHT-TT--
-HHHHHHHHHHHTTT-TT--
-HHHHHHHHHHHHHT-TT--
-HHHHHHHHHHTTTT-TT--
-HHHHHHHHHHHHHT-TT--
-HHHHHHHHHHHTTT-TT--
-HHHHHHHHHHTTTT-TT--
-HHHHHHHHHHTTTT-TT--
-HHHHHHHHHHTTTT-TT--
-HHHHHHHHHHHHHT-TT--
-HHHHHHHHHHHTTT-TT--
-HHHHHHHHHHHHHT-TT--
-HHHHHHHHHHTTTT-TT--
-HHHHHHHHHHTTTT-TT--
-HHHHHHHHHHHTTT-TT--
-HHHHHHHHHHHHHT-TT--
-HHHHHHHHHHHHHT-TT--
-HHHHHHHHHHHTTT-TT--
-HHHHHHHHHHTTTT-TT--
-HHHHHHHHHHTTTT-TT--
-HHHHHHHHHHHTTT-TT--
-HHHHHHHHHHHHHT-TT--
-HHHHHHHHHHHHHH-TT--
-HHHHHHHHHHHHHH-TT--
-HHHHHHHHHHHHHH-TT--
-HHHHHHHHHHHHHH-TT--
-HHHHHHHHHHHHHH-TT--
-HHHHHHHHHHHTTT-TT--
-HHHHHHHHHHHHHT-TT--
-HHHHHHHHHHHHHH-TT--
-HHHHHHHHHHHTTT-TT--
-HHHHHHHHHHHHHT-TT--
-HHHHHHHHHHTTTT-TT--
-HHHHHHHHHHHTTT-TT--
-HHHHHHHHHHHHHH-TT--
-HHHHHHHHHHTTTT-TT--
-HHHHHHHHHHHHHT-TT--
-HHHHHHHHHHHTTT-TT--
-HHHHHHHHHHHTTT-TT--
-HHHHHHHHHHTTTT-TT--
-HHHHHHHHHHHTTT-TT--
-HHHHHHHHHHHTTT-TT--
-HHHHHHHHHHHHHT-TT--
-HHHHHHHHHHHHHT-TT--
-HHHHHHHHHHHTTT-TT--
-HHHHHHHHHHTTTT-TT--
-HHHHHHHHHHHHHT-TT--
-HHHHHHHHHHHHHT-SS--
-HHHHHHHHHHHHHT-SS--
-HHHHHHHHHHTTTT-TT--
-HHHHHHHHHHHTTT-TT--
-HHHHHHHHHHHTTT-SS--
-HHHHHHHHHHHHHT-TT--
-HHHHHHHHHHTTTT-TT--
-HHHHHHHHHHHTTT-TT--
-HHHHHHHHHHHHHT-SS--
-HHHHHHHHHHHHHT-TT--
-HHHHHHHHHHHTTT-TT--
-HHHHHHHHHHHHHT-TT--
-HHHHHHHHHHHHHT-TT--
-HHHHHHHHHHTTTT-SS--
-HHHHHHHHHHTTTT-TT--
-HHHHHHHHHHHHHT-TT--
-HHHHHHHHHHHHHT-SS--
-HHHHHHHHHHHHHT-TT--
-HHHHHHHHHHHHHT-TT--
-HHHHHHHHHHHTTT-TT--
-HHHHHHHHHHTTTT-TT--
-HHHHHHHHHHTTTT-TT--
-HHHHHHHHHHHHHT-TT--
-HHHHHHHHHHHHHT-TT--
-HHHHHHHHHHTTTT-TT--
-HHHHHHHHHHHHHT-TT--
-HHHHHHHHHHHHHT-TT--
-HHHHHHHHHHHHHT-TT--
-HHHHHHHHHHHTTT-TT--
-HHHHHHHHHHHHHT-TT--
-HHHHHHHHHHHHHT-TT--
-HHHHHHHHHHHHHT-TT--
-HHHHHHHHHHHHHT-TT--
-HHHHHHHHHHHHHT-TT--
-HHHHHHHHHHHHHT-TT--
-HHHHHHHHHHHTTT-TT--
-HHHHHHHHHHTTTT-TT--
-HHHHHHHHHHTTTT-TT--
-HHHHHHHHHHHHHT-TT--
-HHHHHHHHHHHHHT-TT--
-HHHHHHHHHHTTTT-TT--
-HHHHHHHHHHHHHT-TT--
-HHHHHHHHHHTTTT-TT--
-HHHHHHHHHHHHHT-TT--
-HHHHHHHHHHHHHT-TT--
-HHHHHHHHHHTTTT-TT--
-HHHHHHHHHHTTTT-TT--
-HHHHHHHHHHTTTT-TT--
-HHHHHHHHHHHTTT-TT--
-HHHHHHHHHHTTTT-TT--
-HHHHHHHHHHHHHT-TT--
-HHHHHHHHHHHHHTTTT--
-HHHHHHHHHHHHHT-TT--
-HHHHHHHHHHHHHT-TT--
-HHHHHHHHHHHTTT-TT--
-HHHHHHHHHHHHHT-TT--
-HHHHHHHHHHHHHT-TT--
-HHHHHHHHHHTTTT-TT--
-HHHHHHHHHHTTTT-TT--
-HHHHHHHHHHHHHT-TT--
-HHHHHHHHHHTTTT-TT--
-HHHHHHHHHHTTTT-TT--
-HHHHHHHHHHHHHT-TT--
-HHHHHHHHHHHHHT-TT--
-HHHHHHHHHHTTTT-TT--
-HHHHHHHHHHTTTT-TT--
-HHHHHHHHHHHHHT-TT--
-HHHHHHHHHHHTTT-TT--
-HHHHHHHHHHHHHT-TT--
-HHHHHHHHHHHHHT-TT--
-HHHHHHHHHHHTTT-TT--
-HHHHHHHHHHHTTT-TT--
-HHHHHHHHHHHHHT-TT--
-HHHHHHHHHHHTTT-TT--
-HHHHHHHHHHTTTT-TT--
--HHHHHHHHHHTTT-TT--
--HHHHHHHHHHHHT-TT--
--HHHHHHHHHHTTT-TT--
--HHHHHHHHHHHHT-TT--
--HHHHHHHHHHHHT-SS--
--HHHHHHHHHTTTT-TT--
--HHHHHHHHHTTTT-TT--
--HHHHHHHHHHHHT-TT--
--HHHHHHHHHHHHH-TT--
--HHHHHHHHHHHHT-TT--
--HHHHHHHHHHTTT-TT--
--HHHHHHHHHHHHT-TT--
--HHHHHHHHHHHHT-TT--
--HHHHHHHHHHHHT-TT--
--HHHHHHHHHHHHT-TT--
--HHHHHHHHHHTTT-TT--
--HHHHHHHHHHHHT-TT--
--HHHHHHHHHHHHH-TT--
--HHHHHHHHHHTTT-TT--
--HHHHHHHHHHHHH-TT--
--HHHHHHHHHHHHT-TT--
--HHHHHHHHHHHHT-TT--
--HHHHHHHHHHHHH-TT--
--HHHHHHHHHHHHH-TT--
--TTHHHHHHHHHTT-TT--
--HHHHHHHHHHHHT-TT--
--HHHHHHHHHHHHH-TT--
--HHHHHHHHHTTTT-TT--
--HHHHHHHHHHHHT-TT--
--HHHHHHHHHTTTT-TT--
--HHHHHHHHHTTTT-TT--
-THHHHHHHHHHHHT-TT--
--HHHHHHHHHTTTT-TT--
--HHHHHHHHHHHHT-TT--
--HHHHHHHHHTTTT-TT--
--HHHHHHHHHHHHT-TT--
--HHHHHHHHHHHHT-TT--
--HHHHHHHHHHHHT-TT--
--HHHHHHHHHHHHT-TT--
--HHHHHHHHHTTTT-TT--
--HHHHHHHHHTTTT-TT--
--HHHHHHHHHTTTT-TT--
--HHHHHHHHHHTTT-TT--
--HHHHHHHHHTTTT-TT--
--HHHHHHHHHTTTT-TT--
-THHHHHHHHHTTTT-TT--
--HHHHHHHHHTTTT-TT--
--HHHHHHHHHHHHT-TT--
--HHHHHHHHHHHHT-TT--
--HHHHHHHHHHHHT-TT--
--HHHHHHHHHHHHT-TT--
--HHHHHHHHHHHHT-SS--
--HHHHHHHHHHHHT-GGG-
--HHHHHHHHHHTTT-GGG-
--HHHHHHHHHHTTT-GGG-
--HHHHHHHHHHTTT-GGG-
--HHHHHHHHHTTTT-GGG-
--HHHHHHHHHHTTT--TT-
--HHHHHHHHHHHHT-SS--
--HHHHHHHHHHHHH-TT--
--HHHHHHHHHHHHH-GGG-
--HHHHHHHHHHHHH-GGG-
--HHHHHHHHHHTTT-GGG-
--HHHHHHHHHHHHT-GGG-
--HHHHHHHHHHTTT-GGG-
--HHHHHHHHHHHHT-GGG-
--HHHHHHHHHHHHT-TT--
--HHHHHHHHHHHHT-GGG-
--HHHHHHHHHHHHH-GGG-
--HHHHHHHHHHHHT-GGG-
--HHHHHHHHHHHHT-TTT-
--HHHHHHHHHHTTT-GGG-
--HHHHHHHHHHHHT-GGG-
--HHHHHHHHHHHHT-GGG-
--HHHHHHHHHHHHT-GGG-
--HHHHHHHHHHTTT-GGG-
--HHHHHHHHHHHHT-GGG-
--HHHHHHHHHHHHT-GGG-
--HHHHHHHHHHHHH-GGG-
--HHHHHHHHHHHHH-GGG-
--HHHHHHHHHHHHT-TTT-
--HHHHHHHHHHHHT-TTT-
--HHHHHHHHHHHHT-GGG-
--HHHHHHHHHHTTT-GGG-
--HHHHHHHHHHHHT-GGG-
--HHHHHHHHHHHHH-GGG-
--HHHHHHHHHHHHH-GGG-
--HHHHHHHHHHTTT-STT-
--HHHHHHHHHHHHH-GGG-
--HHHHHHHHHHTTT-TT--
--HHHHHHHHHHHHT-GGG-
--HHHHHHHHHHTTT-GGG-
--HHHHHHHHHHTTT-GGG-
--HHHHHHHHHHHHH-GGG-
--HHHHHHHHHHHHH-GGG-
--HHHHHHHHHHHHH-GGG-
--HHHHHHHHHHHHH-GGG-
--HHHHHHHHHHHHH-GGG-
--HHHHHHHHHHHHH-GGG-
--HHHHHHHHHHTTT-GGG-
--HHHHHHHHHHHHH-GGG-
--HHHHHHHHHHHHH-GGG-
--HHHHHHHHHHTTT-GGG-
--HHHHHHHHHHHHH-GGG-
--HHHHHHHHHHHHH-GGG-
--HHHHHHHHHHHHH-GGG-
--HHHHHHHHHHHHH-TT--
--HHHHHHHHHHHHT-GGG-
--HHHHHHHHHHTTT-GGG-
--HHHHHHHHHHTTT-GGG-
--HHHHHHHHHHHHT-GGG-
--HHHHHHHHHHTTT-GGG-
--HHHHHHHHHHHHH-GGG-
--HHHHHHHHHHHHH-STT-
--HHHHHHHHHHHHT-GGG-
--HHHHHHHHHHHHH-GGG-
--HHHHHHHHHHHHH-GGG-
--HHHHHHHHHHTTT-GGG-
--HHHHHHHHHHHHH-TT--
--HHHHHHHHHHHHH-GGG-
--HHHHHHHHHHTTT-GGG-
--HHHHHHHHHTTTT-GGG-
--HHHHHHHHHHTTT-STT-
--HHHHHHHHHHHHT-GGG-
--HHHHHHHHHHTTT-GGG-
--HHHHHHHHHHHHH-GGG-
--HHHHHHHHHHTTT-GGG-
--HHHHHHHHHHHHT-GGG-
--HHHHHHHHHHHHT-SS--
--HHHHHHHHHHHHT-GGG-
--HHHHHHHHHHHHH-GGG-
--HHHHHHHHHHHHH-GGG-
--HHHHHHHHHHHHT-GGG-
--HHHHHHHHHHHHT--S--
--HHHHHHHHHHHHT-GGG-
--HHHHHHHHHHHHH-GGG-
--HHHHHHHHHHHHT-TT--
--HHHHHHHHHHHHH-GGG-
--HHHHHHHHHHHHT-GGG-
--HHHHHHHHHHHHT-GGG-
--HHHHHHHHHHTTT-GGG-
--HHHHHHHHHHHHH-GGG-
--HHHHHHHHHTTTT-GGG-
--HHHHHHHHHHHHT-GGG-
--HHHHHHHHHHHHT-GGG-
--HHHHHHHHHHHHT-GGG-
--HHHHHHHHHHHHH-GGG-
--HHHHHHHHHHHHT-TTT-
--HHHHHHHHHHHHT-GGG-
--HHHHHHHHHHHHT-GGG-
--HHHHHHHHHHHHT-GGG-
--HHHHHHHHHHHHH-TTT-
--HHHHHHHHHHHHT-GGG-
--HHHHHHHHHHTTT-GGG-
--HHHHHHHHHHHHT-GGG-
--HHHHHHHHHHHHT-GGG-
--HHHHHHHHHHHHT-TT--
--HHHHHHHHHHHHT-GGG-
--HHHHHHHHHHTTT-GGG-
--HHHHHHHHHHHHH-GGG-
--HHHHHHHHHHHHH-GGG-
--HHHHHHHHHHTTT-GGG-
--HHHHHHHHHHTTT-STT-
--HHHHHHHHHHTTT-GGG-
--HHHHHHHHHHHHT-TT--
--HHHHHHHHHHHHT-GGG-
--HHHHHHHHHHTTT-GGG-
--HHHHHHHHHHTTT-GGG-
--HHHHHHHHHHTTT-GGG-
--HHHHHHHHHHTTT-GGG-
--HHHHHHHHHHTTT-TT--
--HHHHHHHHHHTTT-GGG-
--HHHHHHHHHHTTT-GGG-
--HHHHHHHHHHTTT-GGG-
--HHHHHHHHHTTTT-GGG-
--HHHHHHHHHTTTT-TT--
--HHHHHHHHHHTTT-GGG-
--HHHHHHHHHTTTT-GGG-
--HHHHHHHHHTTTT-GGG-
--HHHHHHHHHHHHH-GGG-
--HHHHHHHHHHHHT-GGG-
--HHHHHHHHHHHHT-GGG-
--HHHHHHHHHHHHT-TT--
--HHHHHHHHHHTTT-GGG-
--HHHHHHHHHTTTT-GGG-
--HHHHHHHHHHHHT-STT-
--HHHHHHHHHHHHT-GGG-
--HHHHHHHHHHHHH-GGG-
--HHHHHHHHHHHHT-TT--
--HHHHHHHHHHHHH-TT--
--HHHHHHHHHHHHT-TTT-
--HHHHHHHHHTTTT-TTT-
--HHHHHHHHHHHHH-TTT-
--HHHHHHHHHHHHT-TT--
--HHHHHHHHHHHHTSTTT-
--HHHHHHHHHHHHTTTT--
--HHHHHHHHHHHHHSTTT-
--HHHHHHHHHHHHHTTTT-
--HHHHHHHHHHHHH-TTT-
--HHHHHHHHHHHHH-TTT-
--HHHHHHHHHHHHH-TTT-
--HHHHHHHHHHTTS-TTT-
--HHHHHHHHHHTTS-TTT-
--HHHHHHHHHHHHH-TT--
--HHHHHHHHHHHHHSGGG-
--HHHHHHHHHHTTT-TTT-
--HHHHHHHHHHHHH-TTT-
--HHHHHHHHHHTTT-GGG-
--HHHHHHHHHHHHH-GGG-
--HHHHHHHHHTTTS-TTT-
--HHHHHHHHHTTTT-TTT-
--HHHHHHHHHHHHS-TTT-
--HHHHHHHHHHHHS-TTT-
--HHHHHHHHHTTTTSTTT-
--HHHHHHHHHTTTTGGGT-
--HHHHHHHHHHHHH-TTT-
--HHHHHHHHHHHHH-GGG-
--HHHHHHHHHHTTT-TTT-
--HHHHHHHHHTTTS-TTT-
--HHHHHHHHHHHHH-TTT-
--HHHHHHHHHHHHS-TTT-
--HHHHHHHHHHHHH-TTT-
--HHHHHHHHHHTTS-TTT-
--HHHHHHHHHHHHH-TT--
--HHHHHHHHHHHHH-TT--
--HHHHHHHHHHHHH-TTT-
--HHHHHHHHHHHHH-TTT-
--HHHHHHHHHHHHT-SS--
--HHHHHHHHHHHHT-SS--
--HHHHHHHHHHHHT-SS--
--HHHHHHHHHHHHT-SS--
--HHHHHHHHHTTTS-TTT-
--HHHHHHHHHHHHS-TTT-
--HHHHHHHHHTTTT-TTT-
--HHHHHHHHHHHHHSTTT-
--HHHHHHHHHHTTS-TTT-
--HHHHHHHHHHHHS-TTT-
--HHHHHHHHHTTTT-TTT-
--HHHHHHHHHTTTSSGGG-
--HHHHHHHHHHHHH-TTT-
--TTHHHHHHHHHHS-GGG-
--HHHHHHHHHHHHS--TT-
--HHHHHHHHHHHHS-GGG-
--HHHHHHHHHHHHS-SS--
--HHHHHHHHHTTTS-STT-
--HHHHHHHHHTTTS-STT-
--HHHHHHHHHHHHS-TTT-
--HHHHHHHHHHTTS-TTT-
--HHHHHHHHHHHHT-TTT-
--HHHHHHHHHHHHSSTTT-
--HHHHHHHHHHHHH-TTT-
--HHHHHHHHHHHHH-TTT-
--HHHHHHHHHHHHH-TTT-
--HHHHHHHHHHHHT-TTT-
--HHHHHHHHHHHHH-TTT-
--HHHHHHHHHHHHHTTTT-
--HHHHHHHHHHHHHSTTT-
--HHHHHHHHHHHHH-TTT-
--HHHHHHHHHHHHHSTTT-
--HHHHHHHHHHHHHSTTT-
--HHHHHHHHHHHHHSTTT-
--HHHHHHHHHHHHHSTTT-
--HHHHHHHHHHHHHSTTT-
--HHHHHHHHHHHHH-TT--
--HHHHHHHHHHHHHSGGG-
--HHHHHHHHHHHHH-GGG-
--HHHHHHHHHHHHHSGGG-
--HHHHHHHHHHHHHSGGG-
--HHHHHHHHHHHHH-TTT-
--HHHHHHHHHHHHH-GGG-
--HHHHHHHHHHHHHSTT--
--HHHHHHHHHHHHHSTT--
--HHHHHHHHHHHHHSGGG-
--HHHHHHHHHHHHHTTTT-
--HHHHHHHHHHHHHSTTT-
--HHHHHHHHHHHHH-TTT-
--HHHHHHHHHHHHHSTTT-
--HHHHHHHHHHHHHSTTT-
--HHHHHHHHHHHHHSTTT-
--HHHHHHHHHHHHHSTTT-
--HHHHHHHHHHHHH-TTT-
--HHHHHHHHHHHTT-TTT-
--HHHHHHHHHHHHH-TTT-
--HHHHHHHHHHHHHSTTT-
--HHHHHHHHHHHHHSTTT-
--HHHHHHHHHHHHH-TTT-
--HHHHHHHHHHHHHSTTT-
--HHHHHHHHHHHHHSTTT-
--HHHHHHHHHHHHHSTTT-
--HHHHHHHHHHHHHSTTT-
--HHHHHHHHHHHHHSTTT-
--HHHHHHHHHHHHHSTTT-
--HHHHHHHHHHHHH-TTT-
--HHHHHHHHHHHHH-TTT-
--HHHHHHHHHHHHH-TTT-
--HHHHHHHHHHHHT-TTT-
--HHHHHHHHHHHHT-TTT-
--HHHHHHHHHHHHT-TTT-
--HHHHHHHHHHHHH-TTT-
--HHHHHHHHHHHHH-TTT-
--HHHHHHHHHHHHH-TTT-
--HHHHHHHHHHHHH-TTT-
--HHHHHHHHHHHHH-TTT-
--HHHHHHHHHHHHH-TTT-
--HHHHHHHHHHHHH-GGG-
--HHHHHHHHHHHHH-TTT-
--HHHHHHHHHHHHH-TTT-
--HHHHHHHHHHHHH-TTT-
--HHHHHHHHHHHHH-TTT-
--HHHHHHHHHHHHH-TTT-
--HHHHHHHHHHHHH-TTT-
--HHHHHHHHHHHHH-TTT-
--HHHHHHHHHHHHH-TTT-
--HHHHHHHHHHHHH-TTT-
--HHHHHHHHHHHHHSTTT-
--HHHHHHHHHHHHHTTTT-
--HHHHHHHHHHHHHSTTT-
--HHHHHHHHHHHHHSSS--
--HHHHHHHHHHHHHSTTT-
--HHHHHHHHHHHHH-TTT-
--HHHHHHHHHHHHH-TTT-
--HHHHHHHHHHHHHTGGG-
--HHHHHHHHHHHHHSTTT-
--HHHHHHHHHHHHHSTTT-
--HHHHHHHHHHHHH-TTT-
--HHHHHHHHHHHHHSTTT-
--HHHHHHHHHHHHHSTTT-
--HHHHHHHHHHHHH-TTT-
--HHHHHHHHHHHHH-TTT-
--HHHHHHHHHHHHHSGGG-
--HHHHHHHHHHHHHSTTT-
--HHHHHHHHHHHHHTTT--
--HHHHHHHHHHHHHSTTT-
--TTHHHHHHHHTTTSTTT-
--HHHHHHHHHHHHHSTT--
--HHHHHHHHHHHHHTTT--
--HHHHHHHHHHHHHSTTT-
--HHHHHHHHHHHHH-TT--
--HHHHHHHHHHHHH-TTT-
--HHHHHHHHHHHHH-TTT-
--HHHHHHHHHHHHH-TTT-
--HHHHHHHHHHHHH-GGG-
--HHHHHHHHHHHHH-TTT-
--HHHHHHHHHHHHHTTTT-
--HHHHHHHHHHHHH-GGG-
--HHHHHHHHHHHHH-GGG-
--TTHHHHHHHHHHH-TTT-
--TTHHHHHHHHHHH-TTT-
--HHHHHHHHHHHHH-TT--
--HHHHHHHHHHHHH-TTT-
--HHHHHHHHHHHHH-TTT-
--HHHHHHHHHHHHHTTTT-
--HHHHHHHHHHHHH-TTT-
--HHHHHHHHHHHHH-TT--
--HHHHHHHHHHHHH-TTT-
--HHHHHHHHHHHHH-TTT-
--HHHHHHHHHHHHH-TT--
--HHHHHHHHHHHHH-TTT-
--HHHHHHHHHHHHH-SS--
--HHHHHHHHHHHHH-TTT-
--HHHHHHHHHHHHH-TTT-
--HHHHHHHHHHHHH-TTT-
--HHHHHHHHHHHHH-TTT-
--HHHHHHHHHHHHH-TTT-
--HHHHHHHHHHHHH-TTT-
--HHHHHHHHHHHHH-TTT-
--HHHHHHHHHHHHH-GGG-
--HHHHHHHHHHHHH-TTT-
--HHHHHHHHHHHHH-GGG-
--HHHHHHHHHHTTT-TTT-
--HHHHHHHHHHHHH-TTT-
--HHHHHHHHHHHHH-TTT-
--HHHHHHHHHHHHHSGGG-
--HHHHHHHHHHHHHSSTT-
--HHHHHHHHHHHHHSSS--
--HHHHHHHHHHHHHSTTT-
--HHHHHHHHHHHHHSTTT-
--HHHHHHHHHHHHH-TT--
--HHHHHHHHHHHHHSGGG-
--HHHHHHHHHHHHHTGGG-
--HHHHHHHHHHHTTSSTT-
--HHHHHHHHHHHHHTTTT-
--HHHHHHHHHHHHT-TTT-
--HHHHHHHHHHHHHSTTT-
--HHHHHHHHHHHHHHTTT-
--THHHHHHHHHHHHTTTT-
--HHHHHHHHHHHHHTTTT-
--HHHHHHHHHHHHTTTTT-
--HHHHHHHHHHHHTTTTT-
--THHHHHHHHHHHTTTTT-
--HHHHHHHHHHHHHTTTT-
--HHHHHHHHHHHHHSSS--
--HHHHHHHHHHHHHSSS--
--HHHHHHHHHHHHHTSS--
--HHHHHHHHHHHHHTSS--
--HHHHHHHHHHHHHTSS--
--HHHHHHHHHHHHHHTTT-
--HHHHHHHHHHHHHHHHH-
--HHHHHHHHHHHHHHTTT-
--HHHHHHHHHHHHHHHTT-
--HHHHHHHHHHHHHHHHH-
--HHHHHHHHHHHHHHHTT-
--HHHHHHHHHHHHHHHHH-
--HHHHHHHHHHHHHHHHH-
--HHHHHHHHHHHHHHHHH-
--HHHHHHHHHHHHHHHTT-
--HHHHHHHHHHHHHHTTT-
--HHHHHHHHHHHHHHHTT-
--HHHHHHHHHHHHHHHTT-
--THHHHHHHHHHHHHTTT-
--HHHHHHHHHHHHHHHTT-
--THHHHHHHHHHHHHHHH-
--THHHHHHHHHHHHHHTT-
--THHHHHHHHHHHHHHTT-
--THHHHHHHHHHHHHHTT-
--HHHHHHHHHHHHHHHHH-
--HHHHHHHHHHHHHHHTT-
--HHHHHHHHHHHHHHHHH-
--HHHHHHHHHHHHHHHTT-
--HHHHHHHHHHHHHHHHH-
--HHHHHHHHHHHHHHHHH-
--HHHHHHHHHHHHHHTTT-
--HHHHHHHHHHHHHHHTT-
--HHHHHHHHHHHHHHHHT-
--HHHHHHHHHHHHHHHHT-
--HHHHHHHHHHHHHHHHT-
--HHHHHHHHHHHHHHHH--
--HHHHHHHHHHHHHHHHT-
--HHHHHHHHHHHHHHHH--
--HHHHHHHHHHHHHHHHH-
--HHHHHHHHHHHHHHHTT-
--HHHHHHHHHHHHHHHTT-
--HHHHHHHHHHHHHHHTT-
--HHHHHHHHHHHHHHHHH-
--HHHHHHHHHHHHHHHTT-
--HHHHHHHHHHHHHHHTT-
--HHHHHHHHHHHHHHHTT-
--HHHHHHHHHHHHHHHHH-
--HHHHHHHHHHHHHHHTT-
--HHHHHHHHHHHHHHHTT-
--HHHHHHHHHHHHHHHTT-
--HHHHHHHHHHHHHHHHH-
--HHHHHHHHHHHHHHHTT-
--HHHHHHHHHHHHHHTT--
--HHHHHHHHHHHHHHHHH-
--HHHHHHHHHHHHHHHH--
--HHHHHHHHHHHHHHHTT-
--HHHHHHHHHHHHHHHHT-
--HHHHHHHHHHHHHHHTT-
--HHHHHHHHHHHHHHHTT-
--HHHHHHHHHHHHHHHH--
--HHHHHHHHHHHHHHTTT-
--HHHHHHHHHHHHHHHT--
--HHHHHHHHHHHHHHHTT-
--HHHHHHHHHHHHHHHTT-
--HHHHHHHHHHHHHHHHH-
--HHHHHHHHHHHHHHHHH-
--HHHHHHHHHHHHHHHHH-
--HHHHHHHHHHHHHHHTT-
--HHHHHHHHHHHHHHHH--
--HHHHHHHHHHHHHHHH--
--HHHHHHHHHHHHHHHTT-
--HHHHHHHHHHHHHHHHH-
--HHHHHHHHHHHHHHHH--
--HHHHHHHHHHHHHTTT--
--HHHHHHHHHHHHHHHH--
--HHHHHHHHHHHHHHHH--
--HHHHHHHHHHHHHHTT--
--HHHHHHHHHHHHHHHS--
--HHHHHHHHHHHHHTTS--
--HHHHHHHHHHHHHTTS--
--HHHHHHHHHHHHHHHS--
--HHHHHHHHHHHHHHHH--
--HHHHHHHHHHHHHHTT--
--HHHHHHHHHHHHHHTT--
--HHHHHHHHHHHHHTTS--
--HHHHHHHHHHHHHHHH--
--HHHHHHHHHHHHHHTT--
--HHHHHHHHHHHHHHHH--
--HHHHHHHHHHHHHHHH--
--HHHHHHHHHHHHHHHH--
--HHHHHHHHHHHHHHHT--
--HHHHHHHHHHHHHHTT--
--HHHHHHHHHHHHHHHT--
--HHHHHHHHHHHHHHHH--
--HHHHHHHHHHHHHHHT--
--HHHHHHHHHHHHHHHH--
--HHHHHHHHHHHHHHHH--
--HHHHHHHHHHHHHHHH--
--HHHHHHHHHHHHHHHHT-
--HHHHHHHHHHHHHHHHH-
--HHHHHHHHHHHHHHHTT-
--HHHHHHHHHHHHHHHHT-
--HHHHHHHHHHHHHHHHH-
--HHHHHHHHHHHHHHHT--
--HHHHHHHHHHHHHHHHT-
--HHHHHHHHHHHHHHHTT-
--HHHHHHHHHHHHHHHT--
--HHHHHHHHHHHHHHHH--
--HHHHHHHHHHHHHHHT--
--HHHHHHHHHHHHHHHHT-
--HHHHHHHHHHHHHHHT--
--HHHHHHHHHHHHHHHT--
--HHHHHHHHHHHHHHHH--
--HHHHHHHHHHHHHHHT--
--HHHHHHHHHHHHHHHTT-
--HHHHHHHHHHHHHHHH--
--HHHHHHHHHHHHHHHHH-
--HHHHHHHHHHHHHHTT--
-THHHHHHHHHHHHHTTT--
--HHHHHHHHHHHHHHTT--
--HHHHHHHHHHHHHTTT--
--HHHHHHHHHHHHHTTT--
--HHHHHHHHHHHHHTTS--
--HHHHHHHHHHHHHHHH--
--HHHHHHHHHHHHHHHH--
--HHHHHHHHHHHHHHHH--
--HHHHHHHHHHHHHTTT--
--HHHHHHHHHHHHHTTT--
--HHHHHHHHHHHHHHTT--
--HHHHHHHHHHHHHHHT--
--HHHHHHHHHHHHHHHHT-
--HHHHHHHHHHHHHHHTT-
--HHHHHHHHHHHHHHHHT-
--HHHHHHHHHHHHHHHHT-
--HHHHHHHHHHHHHHHHT-
--HHHHHHHHHHHHHHHHT-
--HHHHHHHHHHHHHHHT--
--HHHHHHHHHHHHHTTS--
--HHHHHHHHHHHHHHTT--
--HHHHHHHHHHHHHHTT--
--HHHHHHHHHHHHHHTS--
--HHHHHHHHHHHHHHHT--
--HHHHHHHHHHHHHHHT--
--HHHHHHHHHHHHHHTT--
--HHHHHHHHHHHHHHGGG-
--HHHHHHHHHHHHHHHHH-
--HHHHHHHHHHHHHHHTT-
--HHHHHHHHHHHHHHHH--
--HHHHHHHHHHHHHHHHH-
--HHHHHHHHHHHHHHHHH-
--HHHHHHHHHHHHHHHHT-
--HHHHHHHHHHHHHHHHH-
--HHHHHHHHHHHHHHHHH-
--HHHHHHHHHHHHHHHHH-
--HHHHHHHHHHHHHHHHT-
--HHHHHHHHHHHHHHHHH-
--HHHHHHHHHHHHHHHHH-
--HHHHHHHHHHHHHHHHH-
--HHHHHHHHHHHHHHHH--
--HHHHHHHHHHHHHHTT--
--HHHHHHHHHHHHHHHHH-
--HHHHHHHHHHHHHHHH--
--HHHHHHHHHHHHHHHHH-
--HHHHHHHHHHHHHHHH--
--HHHHHHHHHHHHHHHH--
--HHHHHHHHHHHHHHHH--
--HHHHHHHHHHHHHHHHT-
--HHHHHHHHHHHHHHHTT-
--HHHHHHHHHHHHHHHHT-
--HHHHHHHHHHHHHHHHT-
--HHHHHHHHHHHHHHHTT-
--HHHHHHHHHHHHHHHHT-
--HHHHHHHHHHHHHHHHT-
--HHHHHHHHHHHHHHHTT-
--HHHHHHHHHHHHHHHHT-
--HHHHHHHHHHHHHHHH--
--HHHHHHHHHHHHHHHHT-
--HHHHHHHHHHHHHHHHH-
--HHHHHHHHHHHHHHHHH-
--HHHHHHHHHHHHHHHHH-
--HHHHHHHHHHHHHHHHH-
--HHHHHHHHHHHHHHHTT-
--HHHHHHHHHHHHHHHT--
--HHHHHHHHHHHHHHHS--
--HHHHHHHHHHHHHHHHT-
-HHHHHHHHHHHHHHHHHT-
-HHHHHHHHHHHHHHHHTT-
-HHHHHHHHHHHHHHHHHT-
-HHHHHHHHHHHHHHHHTT-
-HHHHHHHHHHHHHHHHHH-
-HHHHHHHHHHHHHHHHHH-
-HHHHHHHHHHHHHHHHHH-
-HHHHHHHHHHHHHHHHHH-
-HHHHHHHHHHHHHHHHHH-
-HHHHHHHHHHHHHHHTTT-
-HHHHHHHHHHHHHHHHHH-
-HHHHHHHHHHHHHHHHHT-
-HHHHHHHHHHHHHHHHTT-
-HHHHHHHHHHHHHHHHHH-
-HHHHHHHHHHHHHHHHHH-
-HHHHHHHHHHHHHHHHTT-
-HHHHHHHHHHHHHHHHTT-
-HHHHHHHHHHHHHHHHHH-
-HHHHHHHHHHHHHHHHT--
-HHHHHHHHHHHHHHHHHT-
-HHHHHHHHHHHHHHHHTT-
-HHHHHHHHHHHHHHHHTT-
-HHHHHHHHHHHHHHTTTT-
-HHHHHHHHHHHHHHHHTT-
-HHHHHHHHHHHHHHHHTT-
-HHHHHHHHHHHHHHHHHT-
-HHHHHHHHHHHHHHHHHH-
-HHHHHHHHHHHHHHHHTT-
-HHHHHHHHHHHHHHHHHH-
-HHHHHHHHHHHHHHHHHH-
-HHHHHHHHHHHHHHHHHH-
-HHHHHHHHHHHHHHHHTT-
-HHHHHHHHHHHHHHHHHH-
--HHHHHHHHHHHHHHHHH-
-HHHHHHHHHHHHHHHHHT-
-HHHHHHHHHHHHHHHHHH-
-HHHHHHHHHHHHHHHHHH-
-HHHHHHHHHHHHHHHHHH-
-HHHHHHHHHHHHHHHHHH-
-HHHHHHHHHHHHHHHHHH-
-HHHHHHHHHHHHHHHHHH-
-HHHHHHHHHHHHHHHHHH-
-HHHHHHHHHHHHHHHHHT-
-HHHHHHHHHHHHHHHHHH-
-HHHHHHHHHHHHHHHHHH-
-HHHHHHHHHHHHHHHHHT-
-HHHHHHHHHHHHHHHHTT-
-TTHHHHHHHHHHHHHHHT-
-HHHHHHHHHHHHHHHHH--
-HHHHHHHHHHHHHHHHH--
-HHHHHHHHHHHHHHHHH--
-HHHHHHHHHHHHHHHHH--
-HHHHHHHHHHHHHHHTT--
-HHHHHHHHHHHHHHHHH--
-HHHHHHHHHHHHHHHHH--
-HHHHHHHHHHHHHHHTT--
-HHHHHHHHHHHHHHHHH--
-HHHHHHHHHHHHHHHHHH-
-HHHHHHHHHHHHHHHHHT-
-HHHHHHHHHHHHHHHHHT-
-HHHHHHHHHHHHHHHHHT-
-HHHHHHHHHHHHHHHHTT-
-HHHHHHHHHHHHHHHHTT-
-HHHHHHHHHHHHHHHHTT-
-HHHHHHHHHHHHHHHHT--
-HHHHHHHHHHHHHHHHH--
-HHHHHHHHHHHHHHHHHH-
-HHHHHHHHHHHHHHHHHH-
-HHHHHHHHHHHHHHHHTT-
-HHHHHHHHHHHHHHHHHH-
-HHHHHHHHHHHHHHHHHT-
-HHHHHHHHHHHHHHHHTT-
-HHHHHHHHHHHHHHHHTT-
-HHHHHHHHHHHHHHHHHT-
-HHHHHHHHHHHHHHHHTT-
-HHHHHHHHHHHHHHHHTT-
-HHHHHHHHHHHHHHHHHT-
-HHHHHHHHHHHHHHHHTT-
-HHHHHHHHHHHHHHHHHT-
-HHHHHHHHHHHHHHHHTT-
-HHHHHHHHHHHHHHHHHH-
-HHHHHHHHHHHHHHHHHH-
-HHHHHHHHHHHHHHHHTT-
-HHHHHHHHHHHHHHHHHT-
-HHHHHHHHHHHHHHHHHH-
-HHHHHHHHHHHHHHHHHH-
-HHHHHHHHHHHHHHHHHH-
-HHHHHHHHHHHHHHHHHT-
-HHHHHHHHHHHHHHHHHH-
-HHHHHHHHHHHHHHHHTT-
-HHHHHHHHHHHHHHHHHH-
-HHHHHHHHHHHHHHHHHH-
-HHHHHHHHHHHHHHHHHH-
-HHHHHHHHHHHHHHHHTT-
-HHHHHHHHHHHHHHHHTT-
-HHHHHHHHHHHHHHHHHH-
-HHHHHHHHHHHHHHHHTT-
-HHHHHHHHHHHHHHHHTT-
-HHHHHHHHHHHHHHHHHH-
-HHHHHHHHHHHHHHHHTT-
-HHHHHHHHHHHHHHHHS--
-HHHHHHHHHHHHHHHHTT-
-HHHHHHHHHHHHHHHHTT-
-HHHHHHHHHHHHHHHHTT-
-HHHHHHHHHHHHHHHHHH-
-HHHHHHHHHHHHHHHHH--
-HHHHHHHHHHHHHHHHHT-
-HHHHHHHHHHHHHHHHHT-
-HHHHHHHHHHHHHHHHTT-
-HHHHHHHHHHHHHHHHHH-
-HHHHHHHHHHHHHHHHTT-
-HHHHHHHHHHHHHHHHH--
-HHHHHHHHHHHHHHHHHH-
-HHHHHHHHHHHHHHHHTT-
-HHHHHHHHHHHHHHHHHH-
-HHHHHHHHHHHHHHHHHH-
-HHHHHHHHHHHHHHHHHH-
-HHHHHHHHHHHHHHHHTT-
--HHHHHHHHHHHHHHHHH-
-HHHHHHHHHHHHHHHHHT-
-HHHHHHHHHHHHHHHHTT-
-HHHHHHHHHHHHHHHHTT-
-HHHHHHHHHHHHHHHHHH-
-HHHHHHHHHHHHHHHHHT-
-HHHHHHHHHHHHHHHHTT-
-HHHHHHHHHHHHHHHHTT-
-HHHHHHHHHHHHHHHHHH-
-HHHHHHHHHHHHHHHHTT-
-HHHHHHHHHHHHHHHHHT-
-HHHHHHHHHHHHHHHHHT-
-HHHHHHHHHHHHHHHHHT-
-HHHHHHHHHHHHHHHHHH-
-HHHHHHHHHHHHHHHHHT-
-HHHHHHHHHHHHHHHHHH-
-HHHHHHHHHHHHHHHHTT-
-HHHHHHHHHHHHHHHHTT-
-HHHHHHHHHHHHHHHHHH-
-HHHHHHHHHHHHHHHHTT-
-HHHHHHHHHHHHHHHHTT-
-HHHHHHHHHHHHHHHHTT-
-HHHHHHHHHHHHHHHHHH-
-HHHHHHHHHHHHHHHTT--
-HHHHHHHHHHHHHHHHHH-
-HHHHHHHHHHHHHHTTT--
-HHHHHHHHHHHHHHHHHH-
-HHHHHHHHHHHHHHTTTT-
-HHHHHHHHHHHHHHHHH--
-HHHHHHHHHHHHHHHHHH-
-HHHHHHHHHHHHHHHHT--
-HHHHHHHHHHHHHHHHH--
-HHHHHHHHHHHHHHHHHT-
-HHHHHHHHHHHHHHHHHH-
-HHHHHHHHHHHHHHHHHH-
-HHHHHHHHHHHHHHHHHH-
-HHHHHHHHHHHHHHHTT--
-HHHHHHHHHHHHHHHTTT-
-HHHHHHHHHHHHHHHHHH-
-HHHHHHHHHHHHHHHHTT-
-HHHHHHHHHHHHHHTTT--
-HHHHHHHHHHHHHHHHHH-
-HHHHHHHHHHHHHHHHHH-
-HHHHHHHHHHHHHHHHHH-
-HHHHHHHHHHHHHHHTTT-
-HHHHHHHHHHHHHHHHHH-
-HHHHHHHHHHHHHHHHTT-
-HHHHHHHHHHHHHHHHS--
-HHHHHHHHHHHHHHHHH--
-HHHHHHHHHHHHHHHHH--
-HHHHHHHHHHHHHHHTTT-
-HHHHHHHHHHHHHHHHHT-
--HHHHHHHHHHHHHHHHT-
--HHHHHHHHHHHHHHHHH-
--HHHHHHHHHHHHHHTT--
--HHHHHHHHHHHHHHHHH-
--HHHHHHHHHHHHHHHHT-
--HHHHHHHHHHHHHHHHT-
--HHHHHHHHHHHHHHHHT-
-HHHHHHHHHHHHHHHHHH-
-HHHHHHHHHHHHHHHHHH-
-HHHHHHHHHHHHHHHHTT-
-HHHHHHHHHHHHHHHHHH-
-HHHHHHHHHHHHHHHHHT-
-HHHHHHHHHHHHHHHHHH-
-HHHHHHHHHHHHHHHHHH-
--HHHHHHHHHHHHHHHHH-
-HHHHHHHHHHHHHHHHHH-
-HHHHHHHHHHHHHHHHHH-
-HHHHHHHHHHHHHHHHHH-
-HHHHHHHHHHHHHHHHHH-
-HHHHHHHHHHHHHHHHHH-
-HHHHHHHHHHHHHHHHHH-
-HHHHHHHHHHHHHHHHHT-
-HHHHHHHHHHHHHHHHHH-
-HHHHHHHHHHHHHHHHHH-
-HHHHHHHHHHHHHHHHHH-
-HHHHHHHHHHHHHHHHHH-
-HHHHHHHHHHHHHHHHHH-
-HHHHHHHHHHHHHHHHHT-
-HHHHHHHHHHHHHHHHTT-
-HHHHHHHHHHHHHHHHHT-
-HHHHHHHHHHHHHHHHTT-
-HHHHHHHHHHHHHHHHH--
-HHHHHHHHHHHHHHHHHH-
-HHHHHHHHHHHHHHHHHH-
-HHHHHHHHHHHHHHHHHH-
-HHHHHHHHHHHHHHHHHH-
-HHHHHHHHHHHHHHHHHT-
-HHHHHHHHHHHHHHHHHH-
-HHHHHHHHHHHHHHHHHH-
-HHHHHHHHHHHHHHHHH--
-HHHHHHHHHHHHHHHHHT-
-HHHHHHHHHHHHHHHHTT-
-HHHHHHHHHHHHHHHHTT-
-HHHHHHHHHHHHHHHHHT-
-HHHHHHHHHHHHHHHHHT-
-HHHHHHHHHHHHHHHHH--
-HHHHHHHHHHHHHHHHHT-
-HHHHHHHHHHHHHHHHT--
-HHHHHHHHHHHHHHHHHH-
-HHHHHHHHHHHHHHHHHH-
-HHHHHHHHHHHHHHHHHH-
-HHHHHHHHHHHHHHHHHH-
-HHHHHHHHHHHHHHHHHH-
-HHHHHHHHHHHHHHHHHH-
-HHHHHHHHHHHHHHHHHH-
-HHHHHHHHHHHHHHHHHH-
-HHHHHHHHHHHHHHHHHH-
-HHHHHHHHHHHHHHHHHT-
-HHHHHHHHHHHHHHHHHT-
-HHHHHHHHHHHHHHHHH--
-HHHHHHHHHHHHHHHHHT-
-HHHHHHHHHHHHHHHHTT-
-HHHHHHHHHHHHHHHHHT-
-HHHHHHHHHHHHHHHHHH-
-HHHHHHHHHHHHHHHHHH-
-HHHHHHHHHHHHHHHHHT-
-HHHHHHHHHHHHHHHHHT-
-HHHHHHHHHHHHHHHHHH-
-HHHHHHHHHHHHHHHHTT-
-HHHHHHHHHHHHHHHHHH-
-HHHHHHHHHHHHHHHHHH-
-HHHHHHHHHHHHHHHHHH-
-HHHHHHHHHHHHHHHHTT-
-HHHHHHHHHHHHHHHTTT-
-HHHHHHHHHHHHHHHTT--
-HHHHHHHHHHHHHHHTT--
-HHHHHHHHHHHHHHHGGG-
-HHHHHHHHHHHHHHHHTT-
-HHHHHHHHHHHHHHHHHT-
-HHHHHHHHHHHHHHHHHH-
-HHHHHHHHHHHHHHHHHH-
-HHHHHHHHHHHHHHHHHT-
-HHHHHHHHHHHHHHHTTT-
-HHHHHHHHHHHHHHHHHH-
-HHHHHHHHHHHHHHHHTT-
-HHHHHHHHHHHHHHHHHH-
-HHHHHHHHHHHHHHHHTT-
-HHHHHHHHHHHHHHHHHH-
-HHHHHHHHHHHHHHHHHT-
-HHHHHHHHHHHHHHHHTT-
-HHHHHHHHHHHHHHHHHT-
-HHHHHHHHHHHHHHHTTT-
-HHHHHHHHHHHHHHHHTT-
-HHHHHHHHHHHHHHHHHH-
-HHHHHHHHHHHHHHHHHT-
-HHHHHHHHHHHHHHHHHT-
-HHHHHHHHHHHHHHHHTT-
-HHHHHHHHHHHHHHHHTT-
-HHHHHHHHHHHHHHHHHH-
-HHHHHHHHHHHHHHHHHT-
-HHHHHHHHHHHHHHHHTT-
-HHHHHHHHHHHHHHHTTT-
-HHHHHHHHHHHHHHHHHH-
-HHHHHHHHHHHHHHHHHH-
-HHHHHHHHHHHHHHHHH--
-HHHHHHHHHHHHHHHHTT-
-HHHHHHHHHHHHHHHHTT-
-HHHHHHHHHHHHHHHHT--
-HHHHHHHHHHHHHHHHTT-
-HHHHHHHHHHHHHHHHTT-
-HHHHHHHHHHHHHHHHTT-
-HHHHHHHHHHHHHHHHTT-
-HHHHHHHHHHHHHHHHTT-
-HHHHHHHHHHHHHHHHTT-
-HHHHHHHHHHHHHHHHHH-
-HHHHHHHHHHHHHHHHHT-
-HHHHHHHHHHHHHHHHHH-
-HHHHHHHHHHHHHHHHTT-
-HHHHHHHHHHHHHHHHTT-
-HHHHHHHHHHHHHHHTT--
-HHHHHHHHHHHHHHHHHH-
-HHHHHHHHHHHHHHHHTT-
-HHHHHHHHHHHHHHHHHT-
-HHHHHHHHHHHHHHHHHH-
-HHHHHHHHHHHHHHHHHH-
-HHHHHHHHHHHHHHHHHH-
-HHHHHHHHHHHHHHHHHH-
-HHHHHHHHHHHHHHHHHH-
-HHHHHHHHHHHHHHHHHH-
-HHHHHHHHHHHHHHHHHH-
-HHHHHHHHHHHHHHHHHH-
-HHHHHHHHHHHHHHHHHH-
-HHHHHHHHHHHHHHHHTT-
-HHHHHHHHHHHHHHHTTT-
-HHHHHHHHHHHHHHHHHH-
-HHHHHHHHHHHHHHHHHH-
-HHHHHHHHHHHHHHHHHT-
-HHHHHHHHHHHHHHHHHT-
-HHHHHHHHHHHHHHHHHT-
-HHHHHHHHHHHHHHHHH--
--HHHHHHHHHHHHHHTT--
-HHHHHHHHHHHHHHHHHT-
-HHHHHHHHHHHHHHHHHT-
-HHHHHHHHHHHHHHHHHT-
-HHHHHHHHHHHHHHHHH--
-HHHHHHHHHHHHHHHHHH-
-HHHHHHHHHHHHHHHHHH-
-HHHHHHHHHHHHHHHHHT-
-HHHHHHHHHHHHHHHHHT-
-HHHHHHHHHHHHHHHHHH-
-HHHHHHHHHHHHHHHHHT-
-HHHHHHHHHHHHHHHHHH-
-HHHHHHHHHHHHHHHHHT-
-HHHHHHHHHHHHHHHTT--
-HHHHHHHHHHHHHHHHH--
-HHHHHHHHHHHHHHHHTT-
-HHHHHHHHHHHHHHHHHH-
-HHHHHHHHHHHHHHHHTT-
-HHHHHHHHHHHHHHHHHH-
-HHHHHHHHHHHHHHHHHH-
-HHHHHHHHHHHHHHHHHH-
-HHHHHHHHHHHHHHHHHH-
-HHHHHHHHHHHHHHHHHH-
-HHHHHHHHHHHHHHHHHH-
-TTHHHHHHHHHHHHHHTT-
-HHHHHHHHHHHHHHHHHH-
-HHHHHHHHHHHHHHHHHH-
-HHHHHHHHHHHHHHHHHH-
-HHHHHHHHHHHHHHHTTT-
-HHHHHHHHHHHHHHHHTT-
-HHHHHHHHHHHHHHHHHH-
-HHHHHHHHHHHHHHHHHH-
-HHHHHHHHHHHHHHHHHH-
-HHHHHHHHHHHHHHHHTT-
-HHHHHHHHHHHHHHHHHH-
-HHHHHHHHHHHHHHHHHH-
-HHHHHHHHHHHHHHHTT--
-HHHHHHHHHHHHHHHHT--
-HHHHHHHHHHHHHHHTT--
-HHHHHHHHHHHHHHHHTT-
-HHHHHHHHHHHHHHHHHH-
-HHHHHHHHHHHHHHHHT--
-HHHHHHHHHHHHHHHHT--
-HHHHHHHHHHHHHHHTT--
-HHHHHHHHHHHHHHHTT--
-HHHHHHHHHHHHHHHTS--
-HHHHHHHHHHHHHHHTT--
-HHHHHHHHHHHHHHHTS--
-HHHHHHHHHHHHHHHHS--
-HHHHHHHHHHHHHHHTT--
-HHHHHHHHHHHHHTGGG--
-HHHHHHHHHHHHHHHH---
-HHHHHHHHHHHHHHHH---
-HHHHHHHHHHHHHHHHT--
-HHHHHHHHHHHHHHHHS--
-HHHHHHHHHHHHHHHTT--
-HHHHHHHHHHHHHHHHT--
-HHHHHHHHHHHHHHHSS--
-HHHHHHHHHHHHHHHHT--
-HHHHHHHHHHHHHHHHH--
-HHHHHHHHHHHHHHHTT--
-HHHHHHHHHHHHHHTTT--
-HHHHHHHHHHHHHHHHH--
-HHHHHHHHHHHHHHHTT--
-HHHHHHHHHHHHHHHTS--
-HHHHHHHHHHHHHHHTT--
-HHHHHHHHHHHHHHHTT--
-HHHHHHHHHHHHHHTTS--
-HHHHHHHHHHHHHHHHH--
-HHHHHHHHHHHHHHHHT--
-HHHHHHHHHHHHHHHHH--
-HHHHHHHHHHHHHHHHH--
-HHHHHHHHHHHHHHHHT--
-HHHHHHHHHHHHHHHHH--
-HHHHHHHHHHHHHHHHH--
-HHHHHHHHHHHHHHTTT--
-HHHHHHHHHHHHHHHTT--
-HHHHHHHHHHHHHHHHH--
-HHHHHHHHHHHHHHHHT--
-HHHHHHHHHHHHHHHTT--
-HHHHHHHHHHHHHHHHT--
-HHHHHHHHHHHHHHHHH--
-HHHHHHHHHHHHHHHHH--
-HHHHHHHHHHHHHHTTT--
-HHHHHHHHHHHHHHHTT--
-HHHHHHHHHHHHHHHTT--
-HHHHHHHHHHHHHHHHH--
-HHHHHHHHHHHHHHHHH--
-HHHHHHHHHHHHHHHHHT-
-HHHHHHHHHHHHHHHHH--
-HHHHHHHHHHHHHHHHT--
-HHHHHHHHHHHHHHHHH--
-HHHHHHHHHHHHHHHHHT-
-TTHHHHHHHHHHHHHHHT-
-HHHHHHHHHHHHHHHHHT-
-HHHHHHHHHHHHHHHHHT-
-HHHHHHHHHHHHHHHHHT-
-HHHHHHHHHHHHHHHHTT-
-HHHHHHHHHHHHHHHHH--
-HHHHHHHHHHHHHHHHHT-
-HHHHHHHHHHHHHHHHTT-
-HHHHHHHHHHHHHHHHHT-
-HHHHHHHHHHHHHHHHHH-
-HHHHHHHHHHHHHHHHTT-
-HHHHHHHHHHHHHHHHH--
-HHHHHHHHHHHHHHHHHT-
-HHHHHHHHHHHHHHHHHT-
-HHHHHHHHHHHHHHHHTT-
-HHHHHHHHHHHHHHHHHH-
-HHHHHHHHHHHHHHHHHH-
-HHHHHHHHHHHHHHHHTT-
-HHHHHHHHHHHHHHHHHT-
-HHHHHHHHHHHHHHHHHT-
-HHHHHHHHHHHHHHHHHT-
-HHHHHHHHHHHHHHHHHT-
-HHHHHHHHHHHHHHHHHH-
-HHHHHHHHHHHHHHHHHT-
-HHHHHHHHHHHHHHHHTT-
-HHHHHHHHHHHHHHHHHH-
-HHHHHHHHHHHHHHHHHH-
-HHHHHHHHHHHTTHHHH--
-HHHHHHHHHHHTTSSTTT-
-HHHHHHHHHHHTTTTTTT-
-HHHHHHHHHHTTSSGGGT-
-HHHHHHHHHHHHTHHHHH-
-HHHHHHHHHHHHTSHHHH-
-HHHHHHHHHHHHTHHHHH-
-HHHHHHHHHHHHTTHHHH-
-HHHHHHHHHHHHTTGGGT-
-TTHHHHHHHHHHTTHHHH-
-HHHHHHHHHHHHTTGGGG-
-HHHHHHHHHHHHHTTTTT-
-HHHHHHHHHHHHHTHHHH-
-HHHHHHHHHHHHHTHHHH-
-HHHHHHHHHHHTGGGGG--
-HHHHHHHHHHHHTTTTTT-
-HHHHHHHHHHHHTTTTT--
-HHHHHHHHHHHHH-TTT--
-HHHHHHHHHHHHTTTTT--
-HHHHHHHHHHHHTTTTTT-
-HHHHHHHHHHHHTTTTTT-
-HHHHHHHHHHHTTTGGGT-
-HHHHHHHHHHHGGGHHHH-
-HHHHHHHHHHHSTTHHHH-
-HHHHHHHHHHHTTTGGGT-
-HHHHHHHHHHTTTTGGGT-
-HHHHHHHHHHSSTTHHHH-
-HHHHHHHHHHHHTTGGG--
-HHHHHHHHHHHHTTTTTT-
-HHHHHHHHHHHTTTHHHH-
-HHHHHHHHHHTTSSHHHH-
-HHHHHHHHHHTTTTHHHH-
-HHHHHHHHHHHTTTSGGG-
-HHHHHHHHHHHHTTTTT--
-HHHHHHHHHHHTTTHHHH-
-HHHHHHHHHHTTTSGGGG-
-HHHHHHHHHHTTS-HHHH-
-HHHHHHHHHHTTS-HHHH-
-HHHHHHHHHTTTTTHHHH-
-HHHHHHHHHHHHTTTTTT-
-HHHHHHHHHHHHTTGGGT-
-HHHHHHHHHHHHHHTTTT-
-HHHHHHHHHHHHHTSGGG-
-HHHHHHHHHHHHHTHHHH-
-HHHHHHHHHHHTTSGGG--
-HHHHHHHHHHHHHSHHHH-
-HHHHHHHHHHHHHTTTT--
-HHHHHHHHHHHHHSHHHH-
-HHHHHHHHHHHHHTTTT--
-HHHHHHHHHHHHHTTTT--
-HHHHHHHHHHHHTTHHHH-
-HHHHHHHHHHHHHTTTT--
-HHHHHHHHHHHTTSHHHH-
-HHHHHHHHHHHGGGHHHH-
-HHHHHHHHHHHGGGGGGG-
-HHHHHHHHHTTGGGGGG--
-HHHHHHHHHHHGGGGGGG-
-HHHHHHHHHHHGGGHHHH-
-HHHHHHHHHHTTT-HHHH-
-HHHHHHHHHTTGGGHHHH-
-HHHHHHHHHHHTT-HHHH-
-HHHHHHHHHHHGGGHHHH-
-HHHHHHHHHHTTT-GGGG-
-HHHHHHHHHHTTTSGGGG-
-HHHHHHHHHHGGG-GGGG-
-HHHHHHHHHHSTT-GGGG-
-HHHHHHHHHHTTT-GGGG-
-HHHHHHHHHTTGGGGGGG-
-HHHHHHHHHHTTT-GGGT-
-HHHHHHHHHHGGG-GGGG-
-HHHHHHHHHHTTT-GGGG-
-HHHHHHHHHHHGGGGGGG-
-HHHHHHHHHHTTTSGGGG-
-HHHHHHHHHTTTT-GGGG-
-HHHHHHHGGGGTTTGGGG-
-HHHHHHHHGGGTT-GGG--
-HHHHHHHGGGGTT-GGGG-
-HHHHHHTTGGGTT-GGGG-
-HHHHHHHHGGGGGGGGGG-
-HHHHHHHHGGGTTSGGGT-
-HHHHHHTTGGGGGTGGGT-
-HHHHHHHHGGGGGSGGGT-
-HHHHHHHHTTSGGGGGGG-
-HHHHHHHHHHHGGGGGGG-
-HHHHHHHHHTTTTSGGGG-
-HHHHHHHHHTTTT-GGGT-
-HHHHHHHHHHGGGSGGGT-
-HHHHHHHHHH-TTSGGGG-
-HHHHHHHHHHTTT-GGGT-
-HHHHHHHHHHTTT-GGG--
-HHHHHHHHHHTTT-GGGG-
-HHHHHHHHHHHTT-GGGT-
-HHHHHHHHHHHGGGGGGG-
-HHHHHHHHHHHGGGGGGG-
-HHHHHHHHHHTTT-GGGG-
-HHHHHHHHHTTTTSGGGG-
-HHHHHHHHHTTTT-GGGG-
-HHHHHHHHHHTTT-GGGG-
-HHHHHHHHHHTTTSGGGG-
-HHHHHHHHHHHTTSGGGG-
-HHHHHHHHHHHGGGGGGG-
-HHHHHHHHHHTTTSGGGG-
-HHHHHHHHHHHGGGGGGG-
-HHHHHHHHHHTTTTGGGG-
-HHHHHHHHHHHTTSGGGT-
-HHHHHHHHHTTSSSGGGT-
-HHHHHHHHHTTTTS-TTT-
-HHHHHHHHHTTGGG-TTT-
-HHHHHHHHHHTTTS-TTT-
-HHHHHHHHHTTTTSGGGG-
-HHHHHHHHHHSTT--TTT-
-HHHHHHHHHTTTTS-GGG-
-HHHHHHHHHHTHHHHGGG-
-HHHHHHHHHHTTTS-GGG-
-HHHHHHHHHHSGGG-GGG-
-HHHHHHHHHTTGGG-GGG-
-HHHHHHHHHHGGGG-GGG-
-HHHHHHHHHHTTTS-TT--
-HHHHHHHHHHHGGG-TT--
-HHHHHHHHHHHGGG-GGG-
-HHHHHHHHHTTGGG-GGG-
-HHHHHHHHHTTGGG-GGG-
-HHHHHHHHHTTTTS-GGG-
-HHHHHHHHHTTTTS-TT--
-HHHHHHHHHHTTTS-GGG-
-HHHHHHHHHTTGGG-TT--
-HHHHHHHHHTSTTS-GGG-
-HHHHHHHHTTTGGG-GGG-
-HHHHHHHHHHHGGG-GGG-
-HHHHHHHHHHSGGGSGGG-
-HHHHHHHHHHTGGGSGGG-
-HHHHHHHHHHSTTSSSTT-
-HHHHHHHHHTTGGGSGGG-
-HHHHHHHHTTTGGGTTTT-
-HHHHHHHHHTTGGGTTTT-
-HHHHHHHHHHHGGGTGGG-
--HHHHHHHHTTGGGTTTT-
--HHHHHHHHTTTTSSSTT-
--HHHHHHHHHTTTTTTTT-
--HHHHHHHHTTTTTHHHH-
--HHHHHHHHTTTTTHHHH-
--HHHHHHHHTTTTTHHHH-
--HHHHHHHHHHTT-TTT--
--HHHHHHHHTTTT-TTT--
--HHHHHHHHTTTT-HHHH-
--HHHHHHHTTTTTTTTTT-
--HHHHHHHHHHTTTGGG--
--HHHHHHHHTTTT-HHHH-
--HHHHHHHHTTTT-HHHH-
--HHHHHHHTTTTTTHHHH-
--HHHHHHHHHHTTTHHHH-
--HHHHHHHHHHTTTHHHH-
--HHHHHHHHHHTTTHHHH-
--HHHHHHHTTTTTTHHHH-
--HHHHHHHTTTTTTHHHH-
--HHHHHHHHHHTTTHHHH-
--HHHHHHHTTTTTT-TTT-
--HHHHHHHHTTTTTGGGT-
--HHHHHHHHTTTTTHHHH-
--HHHHHHHHHHTTTHHHH-
--HHHHHHHHTTTTTHHHH-
--HHHHHHHHHHTTTTTT--
--HHHHHHHTTTTTTTTT--
--HHHHHHHHHHTTTTTS--
--HHHHHHHTTTTTTSTT--
--HHHHHHHHTTTTTTTT--
--HHHHHHHHHHTTTGGG--
--HHHHHHHHTTTTTTTT--
--HHHHHHHHTTTTTGGG--
--HHHHHHHHTTTTTTTT--
--HHHHHHHHHHTTTGGG--
--HHHHHHHTTTTTTGGG--
--HHHHHHHTTTTTTSSTT-
--HHHHHHHTTTTTTSTT--
--HHHHHHHTTTTTTSTT--
--HHHHHHHTTSSSS-TT--
--HHHHHHHTTTSSTTGGG-
--HHHHHHHTTTTTTSGGG-
--HHHHHHHHTTTTTTGGG-
--HHHHHHHHHHTTTTGGG-
--HHHHHHHHTTSSTTGGG-
--THHHHHHHTTTTTSGGG-
--HHHHHHHHHHTTSSGGG-
--HHHHHHHHTTTTS-GGG-
--HHHHHHHHTTTTSSGGG-
--HHHHHHHHTTTTT-GGG-
--HHHHHHHHHHTTTTTT--
--HHHHHHHHTTTTS-GGG-
--HHHHHHHHTTTTTSGGG-
--HHHHHHHHTTTTTGGG--
--HHHHHHHHTTTTTGGG--
--THHHHHHTTTTTTSTT--
--HHHHHHHHTTSSSSTT--
--THHHHHHHTTTTS-TT--
--THHHHHHTTTTTT-TT--
--HHHHHHHTTTTTSSTT--
--HHHHHHHHTTTTT-TT--
--HHHHHHHHTTTTT-TT--
--THHHHHHHTTTTS-TT--
--HHHHHHHTTTTTS-----
--HHHHHHHHHHTTTSTT--
--HHHHHHHHTTTTS-TT--
--HHHHHHHHTTTTSSTT--
--HHHHHHHHTTTTTTS---
--HHHHHHHHHHTTTTTT--
--HHHHHHHHHHGGGTTT--
--HHHHHHHHHHTTTTTTT-
--HHHHHHHHTTTTTSSS--
--HHHHHHHHHHTTTTTTT-
--HHHHHHHHHTTTTTTT--
--HHHHHHHHHTTTTTTT--
--HHHHHHHHHTTTTSTT--
--HHHHHHHHTTTTTSSS--
--HHHHHHHHTTTTTSSS--
--THHHHHHHHTTTTTTT--
--HHHHHHHHHTTTTSSS--
--HHHHHHHHT-TTTSSS--
--HHHHHHHHHTTTTSSS--
--HHHHHHHHHTTTTTTT--
--HHHHHHHHHTHHHHSS--
--HHHHHHHHTTGGGTSS--
--HHHHHHHHTTHHHHSS--
--HHHHHHHHTTTTTSSS--
--HHHHHHHHHTHHHHTS--
--HHHHHHHHHTTTTSSS--
--HHHHHHHHH-HHHHSS--
--HHHHHHHHHTTTTSSS--
--HHHHHHHHTTTTTTTTT-
--HHHHHHHHHTHHHHSS--
--HHHHHHHHHTHHHHTTT-
--HHHHHHHHTTHHHHTTT-
--HHHHHHHHHSHHHHSS--
--HHHHHHHHHTHHHHTTT-
--HHHHHHHHHTGGGTSS--
--HHHHHHHHTTGGGTSS--
--HHHHHHHHHTHHHHHTT-
--HHHHHHHHHTTTTTTTT-
--HHHHHHHHHTTTTTTTT-
--HHHHHHHHHSTTTTTTT-
--HHHHHHHHHTTTTTTTT-
--HHHHHHHHHSHHHHTTT-
--HHHHHHHHHTTTGGGTT-
--HHHHHHHHHTTTTTTTT-
--HHHHHHHHTTTTTTTTT-
--HHHHHHHHHHTTTTTTT-
--HHHHHHHHTTTTTTTTT-
--HHHHHHHHTTTTTTTTT-
--HHHHHHHTTTTTTTTTT-
--HHHHHHHHHHTTTTTT--
--HHHHHHHHHHTTTTTT--
--THHHHHHHHHTTTTTTT-
--HHHHHHHHHHTTTTTTT-
--HHHHHHHHHHTTSTTTT-
--HHHHHHHTTTTTTTTTT-
--HHHHHHHTTTTTTTTTT-
--HHHHHHHHTTGGGTTTT-
--HHHHHHHTTSSTTTTTT-
--HHHHHHHTTTSSSTTTT-
--HHHHHHHHHHSTTTTTT-
--HHHHHHHTTSSSSTTTT-
--HHHHHHHHTTSSSTTTT-
--HHHHHHHHHHTTSTTTT-
--HHHHHHHTTTTTSTTTT-
--HHHHHHHHHHTTTTTTT-
--HHHHHHHHTTSS-TTTT-
--HHHHHHHTTSSSSTTTT-
--HHHHHHHTTSSSSTTTT-
--HHHHHHHTTSSS-TTTT-
--HHHHHHHTTSSSSTTTT-
--HHHHHHHTSSSSSTTTT-
--HHHHHHHTTS-TTTTTT-
--HHHHHHHHTSSTTTTTT-
--HHHHHHHHHHSTTTTTT-
--HHHHHHHTTSSSSTTTT-
--HHHHHHHHTTSSSTTTT-
--HHHHHHHHTSSS-TTTT-
--HHHHHHHHTSSSSTTTT-
--HHHHHHHHTSSSSTTTT-
--HHHHHHHHTSSSSTTTT-
--HHHHHHHTTTSS-TTTT-
--HHHHHHHTTTSSSTTTT-
--HHHHHHHTTSSSSTTTT-
--HHHHHHHHHSSSSTTTT-
--HHHHHHHHSSSSSTTTT-
--HHHHHHHHTSSSSTTTT-
--HHHHHHHHTSSTTHHHH-
--HHHHHHHHTSSSSTTTT-
--HHHHHHHHTSSSSTTTT-
--HHHHHHHHHSSSSTTTT-
--HHHHHHHTTSSSSTTTT-
--HHHHHHHHTSSSSTTTT-
--HHHHHHHTTSSSSTTTT-
--HHHHHHHTTSSSSTTTT-
--HHHHHHHHTSSS-TTTT-
--HHHHHHHHTSSSSTTTT-
--HHHHHHHHTSSSSHHHH-
--HHHHHHHHTT-SSTTTT-
---HHHHHHHTSSSSTTTT-
---HHHHHHHTSSSSTTTT-
---SHHHHHHHS-SSTTTT-
---HHHHHHHTSSSSTTT--
---HHHHHHHTSSSSTTT--
---HHHHHHTTSSS-TTTT-
---HHHHHHHTTSS-TTTT-
---HHHHHHHHTTTSTTTT-
---HHHHHHHTTTTTTTTT-
---HHHHHHHHTTTTTTTT-
---HHHHHHTTSTTTTTTT-
---HHHHHHTS-SSSTTT--
---HHHHHTTS-SSSTTT--
---HHHHHHTT--SSTTTT-
---HHHHHHHS--SSTTTT-
---HHHHHHHH--SSTTT--
---HHHHHHHH--SS-SS--
---HHHHHHHH--SSTTT--
---HHHHHHHH--SS-SS--
---HHHHHHHH--SSTTTT-
---HHHHHHTT--TTTTTT-
---HHHHHHHH--SSTTTT-
---HHHHHHHH--SSTTT--
---HHHHHHHH--SSTTTT-
---HHHHHHHH--SSTTTT-
---HHHHHHHH--SSTTT--
---HHHHHHHS-SSSTTTT-
---HHHHHHHH--SSTTTT-
---HHHHHHHH--SSTTTT-
---HHHHHHTT--SSTTTT-
---HHHHHHHT--TTTTT--
---HHHHHHTT--TTTTT--
---HHHHHHHH--TTTTTT-
---HHHHHHHH--SSTTT--
---HHHHHHHH--SSTTTT-
---HHHHHHHS--SSTTTT-
---HHHHHHHT--SSTTTT-
---HHHHHHHT--SSTTTT-
---HHHHHHHH--SSTTTT-
---HHHHHHTT-SSS-SS--
---HHHHHHHH--SSTTT--
---HHHHHHHS--SSTTS--
---HHHHHHHH--SS-SS--
---HHHHHHHH--SSTTTT-
---HHHHHHTT--SSTTTT-
---HHHHHHTT--SSTTTT-
---HHHHHTTT--SSTTT--
---HHHHHHHH--SSTTTT-
---HHHHHHHH--TTTTTT-
---HHHHHHHH--TTTTTT-
---HHHHHHHH--TTTTTT-
--HHHHHHHHH--S-TTT--
--HHHHHHHHH--TTTTT--
--HHHHHHHHH--SSTTTT-
--HHHHHHHHHTTTTTTTT-
--HHHHHHHHHH-TTTTTT-
--HHHHHHHHTT-TTTTTT-
--HHHHHHHHHHTTTTTTT-
--HHHHHHHHHHTTTTTTT-
--HHHHHHHHHH-TTTTTT-
--HHHHHHHHTT-SSTTTT-
--HHHHHHHHTTSTTTTTT-
--HHHHHHHHHT-TTTTT--
--HHHHHHHHTTTTTTTTT-
--HHHHHHHHHH-SSTTT--
--HHHHHHHHHH-TTTTT--
--HHHHHHHTTT-SSGGG--
--HHHHHHHTTSSSSTTT--
--HHHHHHHTTTSSGGGT--
--HHHHHHHTTTSSSTTT--
--HHHHHHHTTTSTTTTT--
--HHHHHHHTTT-TTTTTT-
--HHHHHHHHHH-SSTTTT-
--HHHHHHHTTT-TTTTTT-
--HHHHHHHHHH-TTTTTT-
--HHHHHHHHTT-TTTTTT-
--HHHHHHHHTT-TTTTTT-
--HHHHHHHHTT-TTTTT--
--HHHHHHHTTT-TTHHHH-
--HHHHHHHTTS-SSHHHH-
--HHHHHHHTTS-TTHHHH-
--HHHHHHHTTS-TTHHHH-
--HHHHHHHTTS-TTTTTT-
--HHHHHHHHTT-TTGGG--
--HHHHHHHHTS-TTTTTT-
--HHHHHHHHHTGGGTTTT-
--HHHHHHHHTT-TTTTTT-
--HHHHHHHTTS-SSTTTT-
--HHHHHHHTT--SSTTT--
--HHHHHHHHH--SSTTTT-
--HHHHHHHHHS-SSTTTT-
--HHHHHHHHTTGGGTTTT-
--HHHHHHHHTT-TTTTT--
--HHHHHHHHTT-TTGGGT-
--HHHHHHHHTT-TTGGG--
--HHHHHHHHHHGGGHHHH-
--HHHHHHHTTT-TTGGGT-
--HHHHHHHHHH-TTHHHH-
--HHHHHHHTTTGGGSTTT-
--HHHHHHHTTT-TTHHHH-
--HHHHHHHTTT-TTHHHH-
--HHHHHHHTTS-TTSTTT-
--HHHHHHHHSS-TTHHHH-
--HHHHHHHHTS-TTHHHH-
--HHHHHHHTTT-SSHHHH-
--HHHHHHHTTT-TTHHHH-
--HHHHHHHHTT-TTTTTT-
--HHHHHHHHTT-TTHHHH-
--HHHHHHHTTS-TTHHHH-
--HHHHHHHTTS-TTGGGT-
--HHHHHHHTTS-TTHHHH-
--HHHHHHHHTT-TTHHHH-
--HHHHHHHTTS-TTHHHH-
--HHHHHHHTTT-TTTTT--
--HHHHHHHTTT-TTHHHH-
--HHHHHHHTTT-TTHHHH-
--HHHHHHHTTTGGGGGGT-
--HHHHHHHTTT-TTGGGG-
--HHHHHHHTTS-TTSGGG-
--HHHHHHHTTTGGGHHHH-
--HHHHHHHTTS-TTHHHH-
--HHHHHHHTTT-TTHHHH-
--HHHHHHHTTS-TTGGGT-
--HHHHHHHTTS-TTGGGT-
--HHHHHHHHTTGGGHHHH-
--HHHHHHHHTT-TTGGGT-
--HHHHHHHTTS-TTHHHH-
--HHHHHHHTTT-TTHHHH-
--HHHHHHHTTS-TTSSTT-
--HHHHHHHHHS-SSTTTT-
--HHHHHHHHTSSSSHHHH-
--HHHHHHHTTT-TTHHHH-
--HHHHHHHHTS-TTHHHH-
--HHHHHHHTTT-TTHHHH-
--HHHHHHHTTT-TTHHHH-
--HHHHHHHTTT-TTHHHH-
--HHHHHHHTTT-TTHHHH-
--HHHHHHHTTTGGGTGGG-
--HHHHHHHTTT-TTHHHH-
--HHHHHHHHTT-TTTTTT-
--HHHHHHHTTT-TTHHHH-
--HHHHHHHTTT-TTHHHH-
--HHHHHHHTTTGGGHHHH-
--HHHHHHHHHHSSSTTTT-
--HHHHHHHTTS-TTTTTT-
--HHHHHHHTTS-TTTTTT-
--HHHHHHHTTS-SSHHHH-
--HHHHHHHTTS-TTTTTT-
--HHHHHHHTTS-TTHHHH-
--HHHHHHHTTS-SSHHHH-
--HHHHHHHHTS-TTGGGT-
--HHHHHHHHTT-TTTGGG-
--HHHHHHHHTS-TTTTTT-
--HHHHHHHHTS-TTTTTT-
--HHHHHHHTTS-TTGGGG-
--HHHHHHHHTS-TTTTTT-
--HHHHHHHTTS-TTHHHH-
--HHHHHHHHHS-TTSGGG-
--HHHHHHHHHS-TTHHHH-
--HHHHHHHTTS-TTTTTT-
--HHHHHHHHTT-TTTTTT-
--HHHHHHHTTSSTTTTTT-
--HHHHHHHHTT-TTTTTT-
--HHHHHHHHTT-TTHHHH-
--HHHHHHHHHS-TTHHHH-
--HHHHHHHHHH-TTHHHH-
--HHHHHHHTTS-TTHHHH-
--HHHHHHHTTT-TTTTTT-
--HHHHHHHTTT-TTTTT--
--HHHHHHHHTT-TTGGGT-
--HHHHHHHHTT-TTTTTT-
--HHHHHHHTTT-TTTTTT-
--HHHHHHHTTTGGGHHHH-
--HHHHHHHTTS-TTHHHH-
--HHHHHHHTTTSTTHHHH-
--HHHHHHHTTT-TTHHHH-
--HHHHHHHTTT-TTHHHH-
--HHHHHHHHTS-TTTTT--
--HHHHHHHHHH-TTHHHH-
--HHHHHHHTTT-TTHHHH-
--HHHHHHHTTT-TTHHHH-
--HHHHHHHTTT-TTTTTT-
--HHHHHHHTTTGGGSTTT-
--HHHHHHHTTT-SSHHHH-
--HHHHHHHTTTGGGTTT--
--HHHHHHHTTS-TTTGGG-
--HHHHHHHTTS-TTSTTT-
--HHHHHHHHTT-HHHHTT-
--HHHHHHHTTT-TTHHHH-
--HHHHHHHTTT-GGGGGT-
--HHHHHHHTTS-GGGGGG-
--HHHHHHHTTS-GGGGGT-
--HHHHHHHHTS-GGGGGT-
--HHHHHHHTTT-GGGGT--
--HHHHHHHHHH-GGGGGT-
--HHHHHHHHHHGGGGGGG-
--HHHHHHHHTT-GGGGGT-
--HHHHHHHTTT-HHHHH--
--HHHHHHHTTS-HHHHH--
--HHHHHHHHHS-THHHHT-
--HHHHHHHTTS-HHHHHT-
--HHHHHHHHTT-HHHHHT-
--HHHHHHHHSS-HHHHTT-
--HHHHHHHHTTGGGTTT--
--HHHHHHHTTS-HHHHTT-
--HHHHHHHHTT-HHHHTT-
--HHHHHHHHHH-HHHHHT-
--HHHHHHHHTT-HHHHHH-
--HHHHHHHHTTTTTHHHH-
--HHHHHHGGGS-HHHHHT-
--HHHHHHHHTT-HHHHHT-
--HHHHHHHTTT-HHHHHT-
--HHHHHHHTTT-TTTTS--
--HHHHHHHHHSTTTTTT--
--HHHHHHHHHHTHHHHT--
--HHHHHHHHHTTHHHHT--
--HHHHHHHHTT-HHHHH--
--HHHHHHHHTTTHHHHH--
--HHHHHHHHTTTHHHHH--
--HHHHHHHHTT-TTTTT--
--HHHHHHHHHT-TGGGT--
--HHHHHHHHHSTTGGGT--
--HHHHHHHHTTGGGGGT--
--HHHHHHHHHTTTGGGS--
--HHHHHHHHTTTTGGGT--
--HHHHHHHHTTTTGGGT--
--HHHHHHHHTTHHHHTT--
--HHHHHHHHHTHHHHTT--
--HHHHHHHHHHTTTTTT--
--HHHHHHHHHHTHHHHT--
--HHHHHHHHHHHHHHTT--
--HHHHHHHHHTTTGGG---
--HHHHHHHHHTHHHHTT--
--HHHHHHHHHTTTGGGS--
--HHHHHHHHHHHHHHTS--
--HHHHHHHHHHHHHHTS--
--HHHHHHHHHHHHHHTT--
--HHHHHHHHTTTTTTTS--
--HHHHHHHHTTHHHHTT--
--TTHHHHHHHHHHHHTT--
--HHHHHHHHHTHHHHTT--
--HHHHHHHHHTHHHHHH--
--HHHHHHHHHHHHHHHT--
--HHHHHHHHHHTTTTTT--
--HHHHHHHHHSHHHHTT--
--HHHHHHHHTSHHHHTT--
--HHHHHHHHHHHHHHTT--
--HHHHHHHHHHHHHHTT--
--HHHHHHHHHHHHHHTT--
--HHHHHHHHHHHHHHTT--
--HHHHHHHHHTHHHHTT--
--HHHHHHHHTTHHHHTT--
--HHHHHHHHHSHHHHTT--
--HHHHHHHHTTTTGGGT--
--HHHHHHHHHHHHHHHH--
--HHHHHHHHHHHHHHTT--
--HHHHHHHHHHHHHHHH--
--HHHHHHHHHHHHHHHH--
--HHHHHHHHTTHHHHTT--
--HHHHHHHHHHHHHHHH--
--HHHHHHHHHHHHHHTS--
--HHHHHHHHHHHHHHHT--
--HHHHHHHHHHHHHHHH--
--HHHHHHHHHHHHHHTT--
--HHHHHHHTTTHHHHTT--
--HHHHHHHHHHHHHHTT--
--HHHHHHHHHHHHHHHT--
--HHHHHHHHTTTTTTTS--
--HHHHHHHHTTHHHHHT--
--HHHHHHHHHHHHHHTT--
--HHHHHHHTTTHHHHTT--
--HHHHHHHHHHHHHHHH--
--HHHHHHHHHHHHHHTT--
--HHHHHHHHHHHHHHTS--
--HHHHHHHHHHHHHHTS--
--TTHHHHHHTTHHHHTS--
--HHHHHHHHHHHHHHTT--
--HHHHHHHHHHHHHHHT--
--HHHHHHHHHHTTGGGT--
--HHHHHHHHHHHHHHHH--
--HHHHHHHHHHHHHHTT--
--HHHHHHHHHHHHHHHH--
--HHHHHHHHHHHHHHTT--
--HHHHHHHHTTHHHHTT--
--HHHHHHHHHHTTGGGT--
--HHHHHHHHTTHHHHTT--
--HHHHHHHHHHHHHHTT--
--HHHHHHHHHHHHHHTT--
--HHHHHHHHHHHHHHHH--
--HHHHHHHHTTHHHHTT--
--HHHHHTGGGTHHHHTT--
--HHHHHHHHTTHHHHTS--
--HHHHHHHHHTHHHHHS--
--HHHHHHHHHHHHHHTT--
--HHHHHHHHTTTTGGGS--
--HHHHHHHHTTTTGGGT--
--HHHHHHHHTTTTHHHHT-
--HHHHHHHHHTHHHHHH--
--HHHHHHHHHTTTTGGGT-
--HHHHHHHHHTTTGGGG--
--HHHHHHHHTTHHHHHHH-
--HHHHHHHHHTTTGGGG--
--HHHHHHHHHTHHHHTTT-
--HHHHHHHHHHHHHHHH--
--HHHHHHHHHHTTGGGT--
--HHHHHHHHHHTTGGGT--
--HHHHHHHHHHTTGGGTT-
--HHHHHHHHTTHHHHTT--
--HHHHHHHHTTTTTTTS--
--HHHHHHHHHHHHHHTT--
--HHHHHHHHHHHHHHTT--
--HHHHHHHHTTHHHHHT--
--HHHHHHHHTTHHHHHT--
--HHHHHHHHHHHHHHHT--
--HHHHHHHTTTHHHHH---
--HHHHHHHHHHHHHHHT--
--HHHHHHHHTTHHHHHH--
--HHHHHHHHTTTTGGGG--
--HHHHHHHHHHHHHHHT--
--HHHHHHHHTTHHHHTT--
--HHHHHHHHHHHHHHHT--
--HHHHHHHHHHTTHHHH--
--HHHHHHHHTTGGGGG---
--HHHHHHHHTTTTGGG---
--HHHHHHHHTTTTGGG---
--HHHHHHHHTTHHHHT---
--HHHHHHHHTTTTGGG---
--HHHHHHHHHHHHHHTS--
--HHHHHHHHTTTTTTTS--
--HHHHHHHHTTTTTTT---
--HHHHHHHHHHHHHHTS--
--HHHHHHHHHHSGGGTS--
--HHHHHHHHHHTTGGG---
--HHHHHHHHTTTTTTTS--
--HHHHHHHHHHTTTTTS--
--HHHHHHHHHTHHHHSS--
--HHHHHHHHHTHHHHSS--
--HHHHHHHHTTHHHHS---
--HHHHHHHHHHHHHH----
--HHHHHHHHTTHHHHS---
--HHHHHHHHHTHHHH----
--HHHHHHHHTTGGGT----
--HHHHHHHHTTTTTT----
--HHHHHHHHTTTTTTS---
--HHHHHHHHTTTGGGS---
--HHHHHHHHHTTTTTS---
--HHHHHHHHTTGGGTS---
--HHHHHHHHHTGGGT----
--HHHHHHHHHTGGGTS---
--HHHHHHHHTTGGGS----
--HHHHHHHHHTGGGS----
--HHHHHHHHHTTTTS----
--HHHHHHHHHTTTSS----
--HHHHHHHHTTHHHH-TT-
--HHHHHHHHHHTTTS----
--HHHHHHHHTTHHHH----
--HHHHHHHTTTHHHH----
--HHHHHHHHHHTTTS----
--HHHHHHHHTTTTTS----
--HHHHHHHHTTTTTS----
--HHHHHHHHTTTTT--S--
--HHHHHHHHTTTTTS----
--HHHHHHHTTTTTTS----
--HHHHHHHHHHTTT--S--
--HHHHHHHHTTGGGS-S--
--HHHHHHHHHHGGGS-S--
--HHHHHHHHTTHHHH-S--
--HHHHHHHHHHGGGT-S--
--HHHHHHHHHHHHHH-S--
--HHHHHHHHHHGGGT-S--
--HHHHHHHHHHHHHH-S--
--HHHHHHHHHHHHHH-S--
--HHHHHHHHHHTTTS-S--
--HHHHHHHHHHHHHH-S--
--HHHHHHHHHHHHHH-S--
--HHHHHHHHHHTTTS----
--HHHHHHHHHHHHHH-S--
--HHHHHHHHHHTTTT-S--
--HHHHHHHHHHTTTT----
--HHHHHHHHHTHHHH-S--
--HHHHHHHHHTTTTT-S--
--HHHHHHHHHSTTTT-S--
--HHHHHHHHHTTTTS----
--HHHHHHHHHTTTTS----
--HHHHHHHHHSTTTS-S--
--HHHHHHHHHSTTTS----
--HHHHHHHHHSTTTS----
--HHHHHHHHHGGGGS-S--
--HHHHHHHHHSTTT--S--
--HHHHHHHHTTTTTT----
--HHHHHHHHTTTTTS-S--
--HHHHHHHHHHTTTS-S--
--HHHHHHHHHHTTTS-S--
--HHHHHHHHHTTTTT----
--HHHHHHHHTTTTTT----
--HHHHHHHHHTHHHH-S--
--HHHHHHHHHTTTTT----
--HHHHHHHHHTHHHH----
--HHHHHHHHTSTTTT-S--
--HHHHHHHHTTTTTS----
--HHHHHHHHTTTTTSS---
--HHHHHHHHHTGGGSS---
--HHHHHHHHHTHHHH----
--HHHHHHHHHTGGGT----
--HHHHHHHHHTGGGS----
--HHHHHHHHHTGGGT----
--HHHHHHHHHTGGGT----
--HHHHHHHHTTHHHH----
--HHHHHHHHTTHHHH----
--HHHHHHHHHTGGGT----
--HHHHHHHHTTGGGTS---
--HHHHHHHHHTGGGT----
--HHHHHHHHTTTTTT----
--HHHHHHHHTTGGGT----
--HHHHHHHHHTHHHHS---
--HHHHHHHHHTGGGG----
--HHHHHHHHHHGGGT----
--HHHHHHHHTTGGGT----
--HHHHHHHHHT-TTT----
--HHHHHHHHHT-GGG----
--HHHHHHHHHHHHHH----
--HHHHHHHHHTGGGT----
--HHHHHHHHTTGGGG----
--HHHHHHHHTTGGGS----
--HHHHHHHHHHGGGG----
--HHHHHHHHHHGGGG----
--HHHHHHHHHHGGGT----
--HHHHHHHHTTGGGT----
--TTHHHHHHTTHHHH----
--HHHHHHHHHTHHHH----
--HHHHHHHHHHHHHH----
--HHHHHHHHTTHHHH----
--HHHHHHHHHHTTTS----
--HHHHHHHHHHTTTS----
--HHHHHHHHHHTTTS----
--HHHHHHHHTTGGGS----
--HHHHHHHHTTTTSS----
--HHHHHHHHHTTTTSS---
--HHHHHHHHHTTTTS----
--HHHHHHHHTTHHHH----
--HHHHHHHHHTTTSS----
--HHHHHHHHHTTTT-----
--HHHHHHHTTSTT------
--HHHHHHHHHSTTSSS---
--HHHHHHHHHSGGGS----
--HHHHHHHHHTTTTS----
--HHHHHHHHTTTTTS----
--HHHHHHHHHTTTTSS---
--HHHHHHHTTTTTTS----
--HHHHHHHHTTTTTSS---
--HHHHHHHHTTTTTT----
--HHHHHHHHTTTTTS----
--HHHHHHHHHHTTTS----
--HHHHHHHHTTTTTS----
--HHHHHHHHTTTTTS----
--HHHHHHHHTTTTTS----
--HHHHHHHHHTTTTS----
--HHHHHHHHHTTTTS----
--HHHHHHHHTTTTTS----
--HHHHHHHHHTTTSS----
--HHHHHHHHTTTTTSS---
--HHHHHHHHHTTTTSS---
--HHHHHHHHHTTTTS----
--HHHHHHHHHTTTSS----
--HHHHHHHHTTTTTS----
--HHHHHHHHTTTTTS----
--HHHHHHHHHHGGGT----
--HHHHHHHHHHTTTS----
--HHHHHHHHHTTTTS----
--HHHHHHHHHTTTTS----
--HHHHHHHHHTTTS-----
--HHHHHHHHTTTTT-----
--HHHHHHHHHSTTSS----
--HHHHHHHHHTTTSS----
--HHHHHHHHHTTTSS----
--HHHHHHHHHTTTSS----
--HHHHHHHHHHTTSS----
--HHHHHHHHTSTTSSS---
--HHHHHHHHTTTTSS----
--HHHHHHHHTSTTSS----
--HHHHHHHHTTTTSS----
--HHHHHHHHTTTTSS----
--HHHHHHHTTTTTTTT---
--HHHHHHHHHHTTTTT---
--HHHHHHHHHHTTTS----
--HHHHHHHHTTTTTS----
--HHHHHHHHTTTTTS----
--HHHHHHHHTTTTTS----
--HHHHHHHHTTTTTTT---
--HHHHHHHHTTTTTS-S--
--HHHHHHHHHHTTTS-S--
--HHHHHHHHTTTTTTTS--
--HHHHHHHTTTTTTTTS--
--HHHHHHHHHHTTTTTS--
--HHHHHHHTTTTTTTTS--
--HHHHHHHHTTTTTTTS--
--HHHHHHHTTTTTTTTS--
--HHHHHHHTTTTTTTTS--
--HHHHHHHTTTTTTSS---
--HHHHHHHTTTTTTTT---
--HHHHHHHTTTTTTTT---
--HHHHHHHTTTTTTTT---
--HHHHHHHHHHTTTS----
--HHHHHHHTTTTTTTT---
--HHHHHHHTTTTTTTTS--
--HHHHHHHHTSTTTTTS--
--HHHHHHHHTTTTTTTS--
--HHHHHHHHHTTTTTTS--
--HHHHHHHHHTTTTTT---
--HHHHHHHHHTTTTTT---
--HHHHHHHTTSTTTTT---
--HHHHHHHHTTTTTTT---
--HHHHHHHHTTTTTTT---
--HHHHHHHHTTTTTTT---
--HHHHHHHHHTTTTTT---
--HHHHHHHHHTTTTTT---
--HHHHHHHTTTTTTTT---
--HHHHHHHHTTTTTTT---
--HHHHHHHHHSTTTTT---
--HHHHHHHHHTTTTSSS--
--HHHHHHHHHTTTTTTS--
--HHHHHHHHHTTTTGGG--
--HHHHHHHHHSTTTTTS--
--HHHHHHHHTTTTTTTT--
--HHHHHHHHTTTTTSTT--
--HHHHHHHHHTTTTTTT--
--HHHHHHHHHTTTTGGG--
--HHHHHHHHHTTTTTTT--
--HHHHHHHTTSTTTTTT--
--HHHHHHHHHTTTTTTT--
--HHHHHHHHTTTTTTTT--
--THHHHHHHHTTTTTTT--
--SHHHHHHHTTTTTTTS--
--TTHHHHHHHTTTTGGG--
--TTHHHHHHTSTTTSSS--
--THHHHHHHTTTTTTTT--
--THHHHHHHHTTTTGGG--
--THHHHHHHHSTTTTTT--
--TTHHHHHHHTTTTTTT--
--TTHHHHHHHTTTTGGG--
--THHHHHHHHTTTTTTT--
--TTHHHHHHTTTTTGGG--
---THHHHHHTTTTTTTT--
--TTHHHHHHHTTTTGGG--
--TTHHHHHHTTGGGTTT--
--TTHHHHHHHTGGGGGG--
--TTHHHHHHTTHHHHTT--
--TTHHHHHHTSTTTTTT--
--TTHHHHHHHTTTTGGG--
--TTHHHHHHHTTTTGGG--
--TTHHHHHHHHTTTGGG--
--TTHHHHHHHTTTTGGG--
-GGGHHHHHHSSTTTTTT--
--TTHHHHHHTSTTTGGG--
--TTHHHHHHHHTTSGGG--
--TTHHHHHHTTTTTTTT--
-GGGHHHHHHTTTTTTTT--
-GGGHHHHHHTTTTTGGGT-
-GGGHHHHHHHGGGTGGG--
-GGGHHHHHHHTTT-TTT--
-GGGHHHHHHHTGGGGGG--
-GGGHHHHHHTTTT-GGGG-
-GGGHHHHHHHTTT-GGG--
-TTTHHHHHHTTTT-TTS--
-GGGHHHHHHHTGGGGGGG-
-GGGHHHHHHTTTT-GGGG-
-TTTHHHHHHHSTT-GGG--
-TTTHHHHHHHSTTSGGG--
-TT-HHHHHHHTTT-TT---
-TT-HHHHHHHTTTTTT---
-TT-HHHHHHHHTT-GGG--
-GGGHHHHHTTTTT-SGGG-
-GGGHHHHHTTTTT-GGG--
-TTSHHHHHHTTTT-GGG--
-TTSHHHHHTTTTT-GGG--
-TT-HHHHHHTTTT-TTT--
-GGGHHHHHTTTTT-TTT--
-GGGHHHHHTTTTT-GGG--
-GGGHHHHHHTTTT-GGG--
-TTSHHHHHTTTTTTHHHH-
-GGGHHHHHHTTTTTHHHH-
-GGGHHHHHHTTTT-GGGT-
-GGGHHHHHTTTTT-STTT-
-TTSHHHHHTTTTT-STTT-
-GGGHHHHHHHHTT-HHHH-
-GGGHHHHHHHHTT-HHHH-
-TTTHHHHHTTTTT-GGGT-
-TTTHHHHHHHHTT--GGG-
-GGGHHHHHHHHSSGGGGT-
-TTTHHHHHHTTTT-HHHH-
-TTTHHHHHHTTTT-TTTT-
-GGGHHHHHHTTTTTGGG--
-GGGHHHHHHHHTT-GGG--
-GGGHHHHHHHHTT-TTT--
-GGGHHHHHHTTTT-GGG--
-GGGHHHHHHTTTTTHHHH-
-GGGHHHHHHTTTT--TTT-
-TTTHHHHHHHHTTTGGGT-
-TTTHHHHHHHTSSGGGGT-
-TT-HHHHHHTTTT-GGGT-
-TTTHHHHHTTTTT-HHHH-
-TTTHHHHHHTTTT-HHHH-
-TTTHHHHHHTTTT-HHHH-
-TTTHHHHHHHHTT-HHHH-
-TTTHHHHHHTTTT--TTT-
-TTTHHHHHHHHTT-HHHH-
-TTTHHHHHHTTTT-GGGG-
-GGGHHHHHHHHTT-GGGT-
-TTTHHHHHHHHTT-GGGT-
-HHHHHHHHHTTTT-HHHH-
-HHHHHHHHHTTTT-HHHH-
-TTTHHHHHHTTSS-GGGT-
-TTTHHHHHTTTTT-GGGT-
-GGGHHHHHHTTTT-HHHH-
-TTTHHHHHHTTTT-HHHH-
-TTTHHHHHTTTTT-HHHH-
-TTTHHHHHTTTTT-GGGT-
-GGGHHHHHHTTTT-GGG--
-GGGHHHHHHTTTT-GGGT-
-GGGHHHHHHHHTT-HHHH-
-TTTHHHHHHTTTTGGGGT-
-GGGTTTTTTTTTT-GGGT-
-TTTHHHHHHTTTT-HHHH-
-GGGHHHHHHTTTT-HHHH-
-GGGHHHHHHTSSS-GGG--
-GGGHHHHHHTSSS-HHHH-
-TT-TTHHHHTTTT-HHHH-
-GGGHHHHHTTTSS-TTTT-
-TTSHHHHHTTSSS-HHHH-
-GGGTGGGTTTSSS-HHHH-
-GGGHHHHHHHSSS-HHHH-
-TTTHHHHHHTSSS-TTTT-
-HHHHHHHHTTSSS-TTTT-
-HHHHHHHHTTSSS-TTTT-
-GGGHHHHHHHHTT-TTTT-
-GGGHHHHHHTTTTTHHHH-
-GGGHHHHHHTTTT-HHHH-
-TTTHHHHHHTTTTTGGGT-
-TTTHHHHHTTTTTTHHHH-
-GGGHHHHHHHHTTTTTTT-
-TTTHHHHHHHHTTTTTT--
-TTTHHHHHHHTTTTHHHH-
-GGGHHHHHHHSTTTHHHH-
-TTTHHHHHHHHTTTHHHH-
-TTTHHHHHHHSTTTHHHH-
-TTTHHHHHHTTTTTHHHH-
-TTTHHHHHHTTTTTGGGT-
-TTTHHHHHTTSTTTGGGT-
-TTTHHHHHHHTTTTHHHH-
-TTTHHHHHHHSTTTGGGT-
-TTTHHHHHHHTTTTHHHH-
-TTTHHHHHHHTTTTHHHH-
-HHHHHHHHHHSTTTTTTT-
-TTTHHHHHHHTGGGHHHH-
-TTTTTHHHHHTTTTHHHH-
-TTTHHHHHHHTTTTHHHH-
-TTTHHHHHHHTGGGTTTT-
-GGGHHHHHHHTTTTTTTT-
-HHHHHHHHHHTTTTHHHH-
-TTTHHHHHHHSGGGGTTT-
-GGGHHHHHHHTTTTHHHH-
-GGGHHHHHHHTTTTHHHH-
-GGGHHHHHHHGGGTHHHH-
-GGGHHHHHHHSTTSHHHH-
-GGGHHHHHHHTGGGHHHH-
-TTTHHHHHHHTGGGHHHH-
-TTTHHHHHHHTGGGTGGG-
-TTTHHHHHHHSGGGSGGG-
-HHHHHHHHHHTTTTTTTT-
--TTHHHHHHHTTTTHHHH-
-GGGHHHHHHHTTTTHHHH-
-GGGHHHHHHHTTTTTTTT-
-GGGHHHHHHHTGGGTTTT-
--TTHHHHHHHTTTTTTTT-
--TTHHHHHHHTTTSTTTT-
--THHHHHHHHTTTSTTTT-
-GGGHHHHHHHTTTSTTTT-
-GGGGHHHHHHTTTTHHHH-
-GGGGHHHHHHTTTTHHHH-
-GGGGHHHHHHSHHHHTTT-
-GGGGHHHHHHTGGGHHHH-
-GGGGHHHHHHSTTTHHHH-
--GGGHHHHHHTTTTTTTT-
-GGGGHHHHHHTGGGHHHH-
-TTTSHHHHHHTTTTHHHH-
-HHHHHHHHHHTTTTHHHH-
-GGGSHHHHHHTGGGHHHH-
-GGGGHHHHHTTGGGHHHH-
-GGGGHHHHHHHGGGTTTT-
-GGGSTTTGGGGTTTHHHH-
-TTTTHHHHHHHTTTHHHH-
-GGGGHHHHHTTTTTHHHH-
-GGGGHHHHHHSTTTHHHH-
-GGGGHHHHHHTTTTTTTT-
-TGGGHHHHHHTTTTTTTT-
-HHHHHHHHHHHTTTHHHH-
-HHHHHHHHHHTTTTHHHH-
-TTTTHHHHHHTTTTHHHH-
-TTTTHHHHHHTTTTHHHH-
-GGGTHHHHHHTTTTHHHH-
-GGGTHHHHHHTTTTTTTT-
-GGGSHHHHHHTGGGHHHH-
-GGG-HHHHHHHTTTHHHH-
-GGGTHHHHHTTTTTHHHH-
-GGGTHHHHHHTTTTHHHH-
-HHHHHHHHHTTTTTHHHH-
-HHHHHHHHHHTGGGHHHH-
-HHHHHHHHHHTTTTTTTT-
-GGG-HHHHHHTTTTHHHH-
-HHHHHHHHHTTTTTHHHH-
-GGGTHHHHHTTTTTTTTT-
-TTTTHHHHHTTTTTGGGT-
-GGG-HHHHHTTTTTHHHH-
-GGGGHHHHHTTTTTHHHH-
-GGG-HHHHHTTTTTHHHH-
-GGGSHHHHHTTTTTHHHH-
-GGGGHHHHHTTTTTHHHH-
-GGGGHHHHHHHTTTHHHH-
-TTTTHHHHHTTTTTHHHH-
-GGG-HHHHHHHTTTHHHH-
--GGGHHHHHHHTTTGGGT-
-TTTSHHHHHHTTTTSTTT-
-GGGSHHHHHTTTTTTTTT-
-GGGGHHHHHHHTTTGGGG-
-HHHHHHHHHHTTTTGGGG-
--GGGHHHHHHHTTTTTTT-
-TTT-HHHHHHHGGGSSS--
-TTT-HHHHHTTTTSSSS--
-GGG-HHHHHHTTTTTTTT-
-GGG-HHHHHTTTTTTTTT-
--TT-HHHHHHTTTTGGGG-
-GGG-HHHHHHTTTTSSTT-
-GGGTHHHHHHTTTTSSTT-
--TTTHHHHHTTTTSSSTT-
-GGGSHHHHHHSTTTGGGG-
--GGGHHHHHHSTTTGGGG-
-GGG-HHHHHHTTTTGGGG-
-GGGSHHHHHHHTTTGGGG-
-GGGGHHHHHTTTTTSTT--
-GGGGHHHHHHTTTHHHH--
-GGGTHHHHHHTTTTTGGG-
-GGGGHHHHHHTTTTTTTT-
-GGGGHHHHHHTTTTTTT--
-GGGTHHHHHHHTTTTTT--
-GGGTHHHHHTSTTTTTT--
-HHHHHHHHHHTTT-GGGG-
-HHHHHHHHHTSTTSSGGG-
-GGGTHHHHHHTTTTGGGG-
-GGGTHHHHHHTTTSSGGG-
-HHHHHHHHHTTTTSSSTT-
-GGGSHHHHHTTGGGSGGG-
-HHHHHHHHHHSTTTSTT--
-GGGSHHHHHHTTTTSGGG-
-HHHHHHHHHTTTTTGGGG-
-GGGGHHHHHTTTTTSGGG-
-GGGTHHHHHHTTTTGGGG-
-HHHHHHHHHHTTTS-GGG-
-GGGSHHHHHTTTTGGGGG-
-HHHHHHHHHSSTTGGGGG-
-HHHHHHHHHHTHHHHGGG-
-GGGSHHHHHHTHHHHHTT-
-HHHHHHHHHHTTTTTTTT-
-GGGSHHHHHTTGGGGTTT-
--TTTHHHHHTTTTTTTTT-
-TTTTHHHHHHTSGGGTT--
-GGGTHHHHTTSTTSSTTT-
-GGGGHHHHHHHTTTSTTT-
-HHHHHHHHHHTHHHHGGG-
-GGGTHHHHHHTHHHHTTT-
-GGGGHHHHHTTGGG-TT--
-TTTTHHHHHTSGGGGGGG-
-GGGGHHHHHHHGGGTGGG-
-GGGTHHHHHHTHHHHGGG-
-GGGTHHHHHHHHHHHGGG-
-GGGTHHHHTTSTTTTGGG-
-GGGGHHHHHHTTTTTSS--
-TTTSHHHHHHTTTTTTT--
-TTTTHHHHHHTGGGTSTT-
-GGGTHHHHHHTHHHHTT--
-GGGTHHHHHHSGGGTGGG-
-TTTSHHHHHHTGGGTTTT-
-GGGTHHHHHHTHHHHTS--
-GGGTTTHHHHTHHHHTTT-
-GGGTHHHHHTTHHHHGGG-
--TTTHHHHHHHHHHHHH--
-TTTTHHHHHHTHHHHHHH-
-GGGTHHHHHHHHHHHHTT-
-HHHHHHHHHTTHHHHHHT-
--GGGHHHHHTTHHHHHHH-
--GGGHHHHHTTHHHHTTT-
-TTTTHHHHHHHHHHHHHT-
-TTTTHHHHHHHHHHHHTT-
-TTTTHHHHHTTHHHHHHH-
-TTTTHHHHTTTHHHHHHH-
--GGGHHHHHTTHHHHHHH-
-HHHHHHHHHHHHHHHHHH-
-TTTTHHHHHHHHHHHHHH-
-TTTTHHHHHTTHHHHHHH-
--GGGHHHHTTTHHHHTT--
-TTTTHHHHHTTHHHHHHH-
-HHHHHHHHTTTHHHHHHT-
-TTTSHHHHTTTTTHHHHT-
-TTTTHHHHHHHTTGGGT--
-TTTTHHHHHHHHHHHTT--
-TTTSHHHHHTTHHHHTT--
-HHHHHHHHHHHHHHHTT--
-TTTTHHHHHHHHHHHHHT-
-TTTSHHHHHHHTTHHHHT-
-TTTTHHHHHHTHHHHTT--
-TTTTHHHHHHHHHHHTT--
-TTTTHHHHHHHHHHHHHT-
-TTTTHHHHHTTHHHHHHH-
-TTTTHHHHHHHHHHHHTT-
-TTTTHHHHHHHHHHHHTT-
-TTTTHHHHHTTHHHHHHT-
-TTTTHHHHHHHHHHHHHH-
-TTTTTTHHHHTHHHHHH--
-TTTSHHHHHHHTTHHHHT-
-GGGSHHHHHHTHHHHHHT-
-TTTTHHHHHHTHHHHHHT-
-TTTTTTHHHHTTTHHHHT-
-TTTTHHHHHTTHHHHHTT-
-TTTTHHHHHTTHHHHHHT-
-TTTSHHHHHHSHHHHHHT-
-TTTTHHHHHTTHHHHHHT-
-TTTSHHHHHHTHHHHHHT-
-TGGGHHHHHHHHHHHHHT-
-GGGGHHHHHTTHHHHHHT-
-TTTTHHHHHHHHHHHHHT-
-TTTTHHHHTTSHHHHHH--
-TTTSHHHHHTTHHHHHHT-
--TTTHHHHHTTHHHHHTT-
-HHHHHHHHHTTHHHHHTT-
--GGGHHHHHTTHHHHHHT-
-TGGGHHHHHTTHHHHHHT-
-TTTTHHHHHHSTTTTTTT-
-TGGGHHHHHHHHHHHHHH-
-HHHHHHHHHHTHHHHHTT-
-HHHHHHHHHTSHHHHHHH-
-TTTTHHHHHHTTTHHHHT-
-TTTTHHHHHHTHHHHHH--
-TTTTHHHHHHTHHHHHH--
-TGGGHHHHHHTHHHHHHH-
-TTTTHHHHHHTHHHHHTT-
-TTTTHHHHHHTHHHHHHT-
-GGGTHHHHHHTHHHHHHT-
-HHHHHHHHHHTHHHHHHT-
-TTTSHHHHHTTHHHHHH--
-TTTTHHHHHHHTTHHHH--
-TTTSHHHHHTTHHHHTT--
-GGGSHHHHHHHHHHHHH--
-GGG-HHHHHHHHHHHHH--
-GGGGHHHHHHTHHHHHH--
--GGGTTHHHHSHHHHHTT-
-GGGSHHHHHHSHHHHHTT-
-GGGTHHHHHHTHHHHTT--
-GGGSHHHHHHSHHHHHHH-
--TTTHHHHHHSHHHHHHH-
-GGGTHHHHTTTHHHHHHH-
-TTTTHHHHHHTHHHHHHH-
-TTTTHHHHHHTHHHHHHT-
-HHHHHHHHHHTHHHHHTT-
-HHHHTTHHHHTHHHHTT--
-HHHHHHHHHHTHHHHHTT-
-GGGTHHHHHHTHHHHHTT-
-GGGTHHHHHHHHHHHHTT-
-GGGTHHHHHHHHHHHTT--
--TTTHHHHHHHHHHHTT--
-GGGTHHHHHHHHHHHHHT-
--TTTHHHHHHHHHHHHHT-
-GGGSHHHHHHHTTHHHHT-
-GGGTHHHHHHHHHHHHS--
-TTTTHHHHHHHHHHHHT--
-TTTTHHHHHHHHHHHH---
-HHHHHHHHHHHHHHHHT--
-GGGTHHHHHHTHHHHHT--
-GGGTTTHHHHTHHHHHT--
-HHHHHHHHHHTHHHHHH--
-GGGGTTHHHHTTTGGGS--
-GGGTHHHHTTTHHHHTS--
-GGGSHHHHHHTHHHHTS--
-HHHHHHHHHTTHHHHTT--
-HHHHHHHHHTTTTGGGS--
--TTTHHHHHHHHHHHHH--
-GGGTHHHHHTTHHHHTT--
-GGGTHHHHTTSTTGGGT--
--TTTHHHHHHHTTGGGS--
--TT-HHHHHHHTTGGGS--
-GGGGHHHHHTTTTGGGT--
--GGGHHHHHTTTTGGGS--
-GGGGHHHHHHHTTGGGT--
-GGGGHHHHHHHTTGGGS--
-GGGGHHHHHTTTTGGGS--
-TTTSHHHHHHSTTHHHH--
-TTTTHHHHHHTHHHHTT--
-TTTTHHHHHHTTTGGGT--
-TTTTHHHHHHTHHHHTT--
--GGGHHHHHHSHHHHHH--
-TTT-HHHHHHSTTGGGS--
-TTT-HHHHHHSTTGGGS--
-TTT-HHHHHHTTTGGGS--
-TTTTHHHHHHTHHHHTT--
-TTTTHHHHHHHTTTTTS--
-GGGSHHHHHHTHHHHHS--
-GGGGHHHHHHTHHHHTT--
-GGGGHHHHHHSHHHHTS--
-GGGSSHHHHTTTTTTTS--
-GGGSHHHHHHTHHHHHTT-
-GGGGHHHHHTTHHHHHHT-
--STTHHHHHTTHHHHHTT-
-TTTTHHHHHTTHHHHTT--
-TTTTHHHHHHTHHHHHTT-
-TTTTHHHHHTTHHHHTT--
-TTTTHHHHHTSHHHHTS--
-TTTTHHHHHHTHHHHHHH-
-TTTTHHHHHHSHHHHHHH-
-GGGGHHHHHHTHHHHHHH-
-GGGGHHHHHHHTTHHHHT-
--STTHHHHHHTHHHHTTT-
-TTTSHHHHHTTHHHHHTT-
--GGGHHHHHTTHHHHHHH-
--STTSHHHHTTHHHHHHT-
--GGGHHHHHHHHHHHHTT-
--GGGHHHHHTTHHHHHTT-
-TTTTHHHHHHSHHHHHTT-
-GGGGHHHHHHSHHHHHTT-
-GGGGHHHHHHHHHHHHTT-
--GGGHHHHHHTHHHHTT--
-TTTSHHHHHHTHHHHHHT-
-TTTTHHHHHTTHHHHHHT-
-TTTTHHHHHTTHHHHHTT-
--GGGHHHHHTTHHHHHT--
--GGGHHHHHTTHHHHHTT-
-TGGGHHHHHTTHHHHHTT-
-TTTTHHHHHTTHHHHHT--
-HHHHHHHHHTTHHHHHTT-
-GGGTHHHHHHHHHHHHHT-
-HHHHHHHHHTTHHHHHHT-
-HHHHHHHHHTTHHHHHH--
-HHHHHHHHHTTTTHHHHT-
-HHHHHHHHHHTHHHHHHT-
-HHHHHHHHHHHHHHHHHH-
-GGGTHHHHHTTTTHHHHT-
-HHHHHHHHHHTTTHHHHT-
--TTTHHHHHTTHHHHHHT-
--HHHHHHHHTTTTGGGS--
--HHHHHHHHTTHHHHHS--
-HHHHHHHHHHHHHHHTS--
-TGGGTHHHHTTHHHHT---
-HHHHHHHHHTTHHHHHS--
-TTGGGHHHHHHHHHHHHT-
-HHHHTHHHHHHHHHHHS--
-HHHHHHHHHHTHHHHTT--
-TTGGGHHHHHHHHHHTT--
--HHHHHHHHHHTTGGGT--
-TGGGTHHHHHHHHHHHT--
-THHHHHHHHTTHHHHTS--
--GGGTHHHHTTHHHHTT--
-HHHHHTTGGGTTTHHHHT-
-TTTTTTTGGGTHHHHHHH-
-HHHHHTTGGGTHHHHHHH-
-TTTTTHHHHHSHHHHHTT-
--GGGTHHHHHTHHHHHHH-
--STTTHHHHTTHHHHHHH-
--HHHHHHHHTTHHHHHTT-
-HHHHHHHHHHT-HHHHTT-
-TGGGTHHHHHTHHHHHHH-
-HHHHTTTGGGTHHHHHHH-
-HHHHTHHHHHSHHHHHTT-
-TGGGTHHHHTTHHHHHTT-
-HHHHTHHHHHT-HHHHTT-
-HHHHSHHHHHTHHHHHTT-
-GGGTSHHHHHTHHHHHTT-
-HHHHSHHHHH-THHHHTT-
-TTGGGHHHHH--GGGSS--
-HHHHTHHHHTTGGGGSS--
-HHHHTTTGGGS-GGGTTT-
-TTTTTGGGGT--GGGTTT-
-HHHHSHHHHT--GGGTTT-
-GGGTSTTGGG--STTTTT-
-HHHHSHHHHH--STTSS--
-HHHHTTTTTT--SSTTTT-
-HHHHSHHHHH--SSS-TT-
-HHHHTHHHHH--SSSSTT-
-HHHHSTTTTT--TTS-TT-
-HHHHSTTGGG--TTS-TT-
-HHHHTHHHHT--TTS-TT-
-HHHHSTTTTT--TTS-S--
-HHHHSTTGGG--TTT-TT-
-HHHHSTTGGG--TTT-TT-
-HHHHTTTGGG--GGG-TT-
-HHHHTTTTTT--GGG-TT-
-HHHHSHHHHH--TTTGGG-
-HHHHHTTTTT--GGGTT--
-HHHHHTTGGG--TTTTTT-
-HHHHTHHHHT--TTTGGG-
-TTGGGTTGGG--TTTGGG-
--SGGGHHHHT--TTGGGT-
--TTTSHHHHH--TT-GGG-
--HHHHHHHHH--TTTTTT-
-GGGGTHHHHS--TTTGGG-
-GGGGSTTTTT--TTTTTT-
--GGGTTHHHH--TTTGGG-
-GGGGTTTGGG--TT-GGG-
-THHHHHHHHT--TT-TTT-
-HHHHHTTGGG--TTTGGG-
-HHHHHTTTTT--GGGGGG-
--GGGTTTTTT-STT-GGG-
-HHHHTHHHHT--TT-GGG-
-HHHHTTTTT--SSTTTT--
-TGGGTTTTTT-STT-TT--
-HHHHHTTTTT--TT-GGG-
-HHHHTTTGGG--TTTTTT-
-TTGGGTGGGT--TTTGGG-
-TTTT-TTTTT--TT-GGG-
-TTTTTHHHHH--TT-TTT-
-HHHHSSSTTT--SS-TTT-
-HHHHHTTTTT--TTT-TT-
-HHHH-TTGGG-SGGGGGG-
-HHHHTHHHHH-SGGGTTT-
-HHHHTHHHHH--GGGGGG-
-GGGTSHHHHH--TT--TT-
-HHHHSHHHHT--SS-GGG-
-HHHHSHHHHH--TT-STT-
-HHHH-HHHHH--TT-TTT-
-HHHHSTTGGG--TT-GGG-
-HHHHTHHHHH--SS-GGG-
-TTTTSHHHHH--TTTGGG-
-HHHHTHHHHT-STTTGGG-
-HHHH-HHHHH--GGGTT--
-HHHHTTTTTT--TT-GGG-
-HHHHTTTTSS--TTTTT--
-HHHHTHHHHT--TTTSTT-
-HHHHTTTTTT--TT-SS--
-HHHHTHHHHS-STTT-TT-
-HHHHTTTGGG--TTTGGG-
-HHHHTHHHHT--GGGGGG-
-HHHHTTTGGG--TTSGGG-
-TTGGGTTTTT--HHHHTT-
-TTTTTTTTTT--TTSGGG-
-HHHHTTGGGG--HHHHTT-
-HHHHTHHHHH--TTTGGG-
-HHHHTTTTTT-STTSGGG-
-HHHHTHHHHT-STTTGGG-
-HHHHTTTTTT--TTTGGG-
-TTGGGTTGGG--GGGGGG-
-HHHHTTTGGG--GGGGGG-
-HHHHTTTGGG--GGGGGG-
-HHHHSTTGGG-STTTTT--
-HHHHTTGGGS--TTTTTT-
-HHHHTTTGGG--GGGTTT-
-HHHHHHHHHS-STTTTTT-
-HHHHSHHHHT--TTTTTT-
-HHHHHHHHHT--TTTTTT-
-TTTTTHHHHT-SGGGTTT-
-TTTTTHHHHT-SGGGSS--
-TTTTTTTGGG--STTTTT-
-TTTTTTGGGT--TTTTTT-
-TTGGGSGGGT-SGGGTTT-
-HHHHTTTGGG-SSTTTTT-
-HHHHHHTTTT--GGGTTT-
-HHHHTTTGGG-SGGGTTT-
-HHHHTHHHHH--TTTTTT-
-HHHHTTTTSS-STT-TTT-
-TTTTSTTTTT--GGGGGG-
-GGGGSTTTTS--GGGTTT-
--GGGGTTGGG--TT-TTT-
-TTTTTTTGGG--GGGTTT-
--GGGTTTTTT--TT-TTT-
--GGGTGGGGT--TT-GGG-
-TTGGGGGGGG--TTTGGG-
-HHHHHGGGGT-STT-TTT-
-HHHHTTHHHH--TT-TTT-
-HHHHHGGGGS--TT-TT--
-TGGGTGGGGT--TT-TT--
-HHHHHGGGGT--TT-TT--
-HHHHTGGGGG--TT-TTT-
-TTTTTGGGTT--TT-STT-
-TTGGGTTSSS--TT-TTT-
-TTHHHHTTTT--TT-TTT-
-TTGGGGGGTT--TT-TTT-
-HHHHSGGGTT--TT-TT--
-TTTTTSTTTT--TT-GGG-
-TTTTTGGGTT--TT-TTT-
-HHHHTGGGTT--TT-TTT-
-TTGGGGGGTT--TT-TTT-
-TTHHHHTTTT--TTTTTT-
-TTGGGGGGTT--TTTGGG-
-TTTTTGGGGG--TTTGGG-
-TTGGGSGGGS--STTTTT-
-TTGGGTTSSS--TT-TTT-
-TTGGGSTTSS-SGGGTTT-
-TTTTTGGGTT-SGGGTTT-
-HHHHTGGGSS-SGGGTTT-
--GGGTGGG---STT-GGG-
-HHHHHTTTTT--TT-TTT-
-HHHHHHTTTT--TTSTTT-
-HHHHT-TTTT--TT-TTT-
--HHHH-TTTT--TT-TTT-
--GGGT-TTTT-SGGGTTT-
-HHHHHHTTTT--TT-TTT-
--GGGTGGGGG--TT-GGG-
-TTGGGHHHHT--TTTTTT-
-HHHHHTTGGG--SS-GGG-
-TTTTTTTGGG--TTTTTT-
-GGGGTTTGGG--GGGTTT-
-TTTTTTTGGG--TTTGGG-
-TTTTTTTGGG--TT-TT--
-TTGGGHHHHH--GGGTTT-
-TTTTTTTGGG--TTTTTT-
--GGGSHHHHH--GGGTTT-
-TTTTTSHHHH--TTSTTT-
-GGGGTHHHHH--TT-TTT-
-GGGGGTTGGG--GGGTTT-
-TTGGGHHHHH--GGGTTT-
-GGGGGGGGTT--TT-TT--
-GGGGGHHHHH--GGGTTT-
-GGGGGTHHHH--TTGGGT-
-GGGGTGGGGSS-GGGTTT-
-GGGGTTTGGGS-SGGGGT-
-GGGGGTHHHHS--GGGGG-
-GGGGTGGGTTSSGGGGGT-
--GGGGGGGGTS--TTGGG-
-GGGGTHHHHTS--GGGT--
-GGGGTHHHHSS--THHHH-
--GGG-HHHHTS--HHHHT-
-TTGGGGGGGT---HHHHT-
-GGGGSGGGGTS--HHHHH-
-TTTTTGGGGT--SHHHHH-
-GGGGSHHHHH---TTGGG-
-HHHHTGGGGT--SHHHHH-
-TTGGGTGGGT--SHHHHH-
-TTTTSTGGGT--HHHHHH-
-TTGGGHHHHH--HHHHHH-
-TTGGGTTTTT--HHHHHH-
-TTTTTHHHHH--HHHHHH-
-TTGGGHHHHH--HHHHHH-
-HHHHTSGGGT--HHHHTT-
--GGGGTGGGT--HHHHTT-
--GGGSTTTTT--HHHHTT-
-TTGGGTTTTT--HHHHHH-
-TGGGSHHHHH--HHHHTT-
-GGGGSHHHHHS-HHHHTT-
-TTHHHHTGGGS-HHHHHT-
-TTGGGTTTTTS-HHHHH--
-TTTTTTTTTT--HHHHHH-
-TTHHHHTGGG--HHHHHH-
-TTHHHHTTTTS-HHHHHH-
-TTGGGHHHHTS-HHHHHT-
-TTGGGHHHHHS-HHHHHH-
-TTTTSHHHHH--HHHHHT-
-GGGGSHHHHH--HHHHHH-
-HHHHTHHHHHSSHHHHHH-
-HHHHTHHHHHSSHHHHTT-
-HHHHTHHHHHSSHHHHTT-
-TGGGGHHHHHSSHHHHHH-
-TTGGGHHHHS-SHHHHHH-
-HHHHSHHHHT-SHHHHHH-
-TTGGGTTTTT-SHHHHTT-
-HHHHSHHHHTTTTTGGGT-
-TTGGGTTTTT-SHHHHTT-
-TTGGGHHHH--SHHHHHH-
-HHHHTTTGGG--HHHHHT-
-TTGGGHHHHT--HHHHHH-
-HHHHTTTGGG--HHHHH--
-HHHHTTTGGG--HHHHTT-
-HHHHTTTTTT--HHHHTT-
-TTGGGTTGGG--HHHHHH-
-TGGG-HHHHH--HHHHTT-
-TTTTTTTTTT--HHHHTT-
-TTTTSHHHHH--HHHHT--
-TTGGGHHHHH--HHHHT--
-TTGGGTTGGG--HHHHH--
-HHHHTTTTTT--HHHHH--
-TTGGGTTGGG--HHHHH--
-TTGGGHHHHH--TTTTT--
-HHHHTTTGGG--HHHHTT-
-TTGGGHHHHS--HHHHTT-
-TTGGGSHHHHS-HHHHTT-
-HHHHTHHHHT--HHHHTT-
-TTTTTSGGGSS-HHHHHT-
-TTGGGTTTTTS-HHHHTT-
-HHHHSTTGGG--HHHHT--
-TTTTTHHHHHS-HHHHHT-
-HHHHHTTGGG--HHHHHT-
-HHHHSHHHHS--HHHHTT-
-HHHHSTTGGG--HHHHHT-
--GGGTTTGGG--HHHHHT-
--SGGGTGGGG--HHHHHH-
--HHHHTTGGG--HHHHHT-
-HHHHHTTTTT--HHHHTT-
-HHHHHTTGGG--TTHHHH-
-HHHHHHHHHS--HHHHHH-
-TTTTTHHHHH--HHHHHT-
-TTTTTSHHHHS-HHHHHT-
-HHHHHGGGGT--HHHHHH-
-HHHHHGGGGTS-HHHHHH-
-HHHHHHGGGT--HHHHHH-
-HHHHHHHHTT--HHHHHT-
-HHHHHHHHHHS-HHHHTT-
-HHHHHHHHTT--HHHHTT-
-HHHHHHHHHH--HHHHHH-
-HHHHHHHHTT--HHHHHT-
-HHHHHHHHTT--HHHHHH-
-HHHHHHHHTT--HHHHHH-
-HHHHHHHHHH--TTHHHH-
-HHHHHHHHTTS-HHHHHH-
-HHHHHHHHTTS-HHHHHH-
-HHHHHHHHHTS-HHHHHT-
-HHHHHHHHHHSSHHHHHH-
-HHHHHHHHTT-SHHHHHH-
-HHHHHHHHHT--HHHHHH-
-HHHHHHHHHHSSHHHHHH-
-HHHHHHHHHH-SHHHHHH-
-HHHHHHHHHH--HHHHH--
-HHHHHHHHHHT-HHHHHH-
-HHHHHHHHHTSSHHHHTT-
-HHHHHHHHHHTTHHHHH--
-HHHHHHHHHHSSHHHHHH-
-HHHHHHHHHHSSHHHHHH-
-HHHHHHHHHHSSHHHHHH-
-HHHHHHHHHHSSHHHHHT-
-HHHHHHHHHHSSHHHHHH-
-HHHHHHHHHHSSHHHHHH-
-HHHHHHHHHHSSHHHHHH-
-HHHHHHHHHHSSHHHHHH-
-HHHHHHHHHHSSHHHHHH-
-HHHHHHHTTTTSHHHHHT-
-HHHHHHHHHTSSHHHHHH-
-HHHHHHHHHTTSHHHHTT-
-HHHHHHHHHHS-TTTTS--
-HHHHHHHHHHSSHHHHTT-
-HHHHHHHHHHSSHHHHHH-
-HHHHHHHHHH--TTGGGT-
-HHHHHHHHHH--HHHHTT-
-HHHHHHHHHH--HHHHTT-
-HHHHHHHHTS--HHHHTT-
-HHHHHHHHHH--HHHHHH-
-HHHHHHHHHHS-TTGGGT-
-HHHHHHHHHHS-HHHHHH-
-HHHHHHHHHHS-HHHHHH-
-HHHHHHHHTTS-HHHHTT-
-HHHHHHHHTTS-HHHHHH-
-HHHHHHHTTT--TTHHHH-
-HHHHHHHTTTS-HHHHHT-
-HHHHHHHHHTS-HHHHHH-
-HHHHHHHHTTS-HHHHTT-
-HHHHHHHTTTS-TTTTT--
-HHHHHHHTTTS-HHHHTT-
-HHHHHHHHTTS-HHHHHH-
-HHHHHHHHTTS-HHHHHH-
-HHHHHHHHTTS-HHHHHT-
-HHHHHHHTTTS-HHHHHT-
-HHHHHHHHHTS-HHHHTT-
-HHHHHHHHHSS-HHHHH--
-HHHHHHHTTSS-HHHHHH-
-HHHHHHHHTTS-HHHHHH-
-HHHHHHHHHSS-THHHHH-
-HHHHHHHTTSS-HHHHHH-
-HHHHHHHTTSS-HHHHHH-
-HHHHHHHHTTS-TTHHHH-
-HHHHHHHHHSS-HHHHHH-
-HHHHHHHHTTS-HHHHHH-
-HHHHHHHTTTS-HHHHHH-
-HHHHHHHGGGS-HHHHHH-
-HHHHHHHTTTS-HHHHHH-
-HHHHHHHTTTS-HHHHHH-
-HHHHHHHTTTS-HHHHHH-
-HHHHHHHTTTS-TTHHHH-
-TTHHHHHTTTS-TTHHHH-
-HHHHHHGGGTS-TTHHHH-
-HHHHHHGGGTS-HHHHHT-
-HHHHHHHHTTS-HHHHH--
-HHHHHHHHTTS-HHHHHT-
-HHHHHHHHTTS-HHHHHH-
-HHHHHHHHTTS-HHHHHH-
-HHHHHHHHHHS-HHHHHT-
-HHHHHHHHTTS-TTHHHH-
-HHHHHHHTTSS-HHHHHH-
-HHHHHHHHTTS-HHHHHT-
-HHHHHHHHTTS-HHHHTT-
-HHHHHHHHHTS-HHHHTT-
-HHHHHHHHTTS-TTHHHH-
-HHHHHHHHTTS-HHHHTT-
-HHHHHHHHTTS-HHHHTT-
-HHHHHHHHHHS-HHHHHH-
-HHHHHHHHTTS-HHHHHH-
-HHHHHHHHTTS-HHHHTT-
-HHHHHHHGGGS-HHHHTT-
-HHHHHHHHTTS-HHHHTT-
-HHHHHHHHTT--TTHHHH-
-HHHHHHHHTTS-HHHHHH-
-HHHHHHHHTTS-TTGGGT-
-HHHHHHHHTTS-HHHHTT-
-HHHHHHHHTTS-HHHHHT-
-HHHHHHHHTTS-HHHHHH-
-HHHHHHHHTSS-HHHHHH-
-HHHHHHHHTTS-HHHHH--
-HHHHHHHHTTS-HHHHHH-
-HHHHHHHHTTS-HHHHHT-
-HHHHHHHHHTS-THHHH--
-HHHHHHHHTSS-GGGGT--
-HHHHHHHHTT--THHHH--
-HHHHHHHHTTS-SHHHH--
-HHHHHHHHHSS-HHHHH--
-HHHHHHHHTTS-HHHHT--
-HHHHHHHHHTS-HHHHTT-
-HHHHHHHHTTS-HHHHT--
-HHHHHHHHHHS-HHHHT--
-HHHHHHHTTS--HHHHT--
-HHHHHHHHTTS-TTTT---
-HHHHHHHHHHS-TTGGG--
-HHHHHHHHTSS-TTGGG--
-HHHHHHHHTTS-HHHHTT-
-HHHHHHHHTTS-HHHHT--
-HHHHHHHHTTS-HHHHTT-
-HHHHHHHTTTS-TTGGGG-
-HHHHHHHHTTS-TTTGGG-
-HHHHHHHTTTS-TTGGGG-
-HHHHHHHHTTS-TTGGG--
-HHHHHHHHTTS-HHHHTT-
-HHHHHHHTTTS-TTTGGG-
-HHHHHHHTTTS-HHHHTT-
-HHHHHHHHTTS-HHHHTT-
-HHHHHHHTTT--HHHHTT-
-HHHHHHHTTTS-HHHHTT-
-HHHHHHHHTTS-HHHHTT-
-HHHHHHHTTT--HHHHTT-
-HHHHHHHHTTS-HHHHTT-
-HHHHHHHTTTS-HHHHHH-
-HHHHHHHTTTS-HHHHHH-
-HHHHHHHHTTS-HHHHHH-
-HHHHHHHHTTS-HHHHHH-
-HHHHHHHHTT--HHHHTT-
-HHHHHHHTTT--HHHHHH-
-HHHHHHHTTTS-HHHHHH-
-HHHHHHHTTTS-HHHHHH-
-HHHHHHHHTTS-HHHHTT-
-HHHHHHHHTSS-HHHHTT-
-HHHHTTTTTTS-HHHHHH-
-HHHHTTTTTTS-HHHHHH-
-HHHHTTTTTTS-TTHHHH-
-HHHHTTTTTSS-HHHHHH-
-HHHHTTTTTSS-HHHHHH-
-HHHHTTTTTTS-TTHHHH-
-HHHHTTTTTTS-HHHHTT-
-HHHHTTTTTTS-TTGGG--
-HHHHHHHTTT--HHHHTT-
-HHHHHHHTTTS-HHHHTT-
-HHHHHTTTTSS-TTHHHH-
-HHHHTTTTTTS-TTGGGT-
-HHHHHHHTTTS-TTGGGT-
-HHHHHHHTTTS-TTGGGT-
-HHHHHHHGGG--HHHHTT-
-HHHHHHHTTTS-HHHHHH-
--TTHHHHTTTS-HHHHH--
-HHHHHTTTTTS-HHHHHT-
-HHHHHTTTTTS-HHHHHT-
-HHHHHTTTTTS-HHHHTT-
-HHHHTTTTTT--HHHHTT-
-HHHHHHHTTTS-HHHHTT-
-HHHHHHHTTTS-HHHHHH-
-TTGGGGTTTTS-HHHHTT-
-TTTGGGTTTT--HHHHTT-
-HHHHHTTTTTS-HHHHHH-
-HHHHHTTTTTS-TTHHHH-
-HHHHHTTTTTS-TTHHHH-
-HHHHHHTTTTS-HHHHHT-
-HHHHHHTTTTS-HHHHHT-
-TTHHHHTGGGS-HHHHTT-
-TTGGGTSTTTS-HHHHTT-
-TTGGGSSTTTS-HHHHTT-
-TTGGGTSTTTS-HHHHTT-
-HHHHHHTTTT--HHHHTT-
-TTHHHHGGGT--HHHHTT-
-HHHHHHHHHH--HHHHHH-
-HHHHHHHTTTS-HHHHTT-
-HHHHHHHHTT--HHHHTT-
-HHHHHHHHTTS-HHHHHH-
-HHHHHHHHHHS-HHHHTT-
-HHHHHHHHTTS-HHHHTT-
-HHHHHHHHTTS-HHHHHH-
-HHHHHHHHTTS-HHHHTT-
-HHHHHHHHHHS-TTTTTT-
-HHHHHHHTTTS-TTTGGG-
-HHHHHHHHTTS-TGGGGT-
-HHHHHHHHTTS-TTGGGT-
-HHHHHHHHTTS-TTHHHH-
-HHHHHHHHTTS-HHHHTT-
-HHHHHHHHTTS-HHHHTT-
-HHHHHHHHTT--HHHHTT-
-HHHHHHHTTTS-TTTTTT-
-HHHHHHHTTT--HHHHTT-
-HHHHHHHTTT--HHHHH--
-HHHHHHHHHHS-HHHHHT-
-HHHHHHHHHHS-HHHHH--
-HHHHHHHHHHS-HHHHH--
-HHHHHHHHTTS-HHHHHT-
-HHHHHHHHHHS-HHHHS--
-HHHHHHHTTT--HHHHT--
-HHHHHHHHTTS-HHHHS--
-HHHHHHHTTTS-HHHHH--
-HHHHHHHHHHS-HHHHH--
-HHHHHHHHTTS-HHHHHT-
-HHHHHHHTTT--HHHHT--
-HHHHHHHTTT--HHHHTT-
-HHHHHHHHHHS-HHHHTT-
-HHHHHHHHTTS-HHHHTT-
-HHHHHHHTTTS-HHHHH--
-HHHHHHHHHHS-HHHHTT-
-HHHHHHHHHHS-HHHHTT-
-HHHHHHHHHHS-HHHHTT-
-HHHHHHHHHHS-HHHHTT-
-HHHHHHHHHHS-TTTGGG-
-HHHHHHHHHHS-HHHHTT-
-HHHHHHHHHHS-HHHHTT-
-HHHHHHHHHHS-HHHHTT-
-HHHHHHHHTTS-HHHHTT-
-HHHHHHHHHHS-HHHHTT-
-HHHHHHHHHHS-HHHHTT-
-HHHHHHHHHHS-HHHHTT-
-HHHHHHHHHHS-HHHHHH-
-HHHHHHHHHHS-HHHHHH-
-HHHHHHHHHHS-HHHHHT-
-HHHHHHHHTTS-HHHHHT-
-HHHHHHHHTTS-HHHHHT-
-THHHHHHHHHS-HHHHTT-
-THHHHHHHHHS-HHHHTT-
--HHHHHHHHSS-HHHHHT-
-HHHHHHHHHHS-HHHHTT-
-HHHHHHHHHHS-HHHHTT-
-HHHHHHHTTTS-HHHHTT-
-HHHHHHHHHHS-HHHHHH-
-HHHHHHHHHS--HHHHTT-
-HHHHHHHHTT--TTTTTT-
-HHHHHHHHTTS-HHHHHH-
-HHHHHHHHTTS-HHHHHH-
-HHHHHHHHTTS-HHHHTT-
-HHHHHHHHTTS-HHHHTT-
-HHHHHHHHHH--HHHHHT-
-HHHHHHHHTTS-HHHHHH-
-HHHHHHHHHSS-HHHHHH-
-HHHHHHHHHHS-HHHHTT-
-HHHHHHHHHHS-HHHHTT-
-HHHHHHHHHS--HHHHTT-
-HHHHHHHHHH--TTHHHH-
-HHHHHHHHHHS-HHHHS--
-HHHHHHHHHH--HHHHTT-
-HHHHHHHTTTS-HHHHTT-
-HHHHHHHHHH--HHHHT--
-HHHHHHHHHH--HHHHTT-
-HHHHHHHHTTS-HHHHTT-
-HHHHHHHHTTS-HHHHTT-
-HHHHHHHHTTS-HHHHTT-
-HHHHHHHTTTS-HHHHHT-
-HHHHHHHHTTS-HHHHTT-
-HHHHHHHHHHS-HHHHHT-
-HHHHHHHHTTS-HHHHTT-
-HHHHHHHHHH--HHHHH--
-HHHHHHHHTTS-HHHHTT-
-HHHHHHHHHHS-HHHHHT-
-HHHHHHHHTTS-HHHHHT-
-HHHHHHHHHHS-HHHHT--
-HHHHHHHHHHS-HHHHH--
-HHHHHHHTTTS-HHHHH--
-HHHHHHHHHHS-HHHHHH-
-HHHHHHHHHH--HHHHH--
-HHHHHHHHTT--HHHHTT-
-HHHHHHHHTT--HHHHH--
-HHHHHHHHHH--HHHHHH-
-HHHHHHHTTT--HHHHTT-
-HHHHHHHHHH--HHHHTT-
-HHHHHHHHTT--HHHHTT-
-HHHHHHHHHH--HHHHTT-
-HHHHHHHHTT--HHHHTT-
-HHHHHHHHTT--HHHHTT-
-HHHHHHHTTS--HHHHTT-
-HHHHHHHHTT--HHHHTT-
-HHHHHHHHTTS-HHHHTT-
-HHHHHHHHTT--HHHHTT-
-HHHHHHHHTT--HHHHHT-
-HHHHHHHHTTS-HHHHTT-
-HHHHHHHHTTS-HHHHHH-
-HHHHHHHHTTS-HHHHHH-
-HHHHHHHTTTS-HHHHHH-
-HHHHHHHHTTS-HHHHTT-
-HHHHHHHHTTS-HHHHHT-
-HHHHHHHHTTS-HHHHHH-
-HHHHHHHHHHS-HHHHHH-
-HHHHHHHHTTS-HHHHHH-
-HHHHHHHHHSS-HHHHHH-
-HHHHHHHHTT--HHHHHH-
-HHHHHHHHHH--HHHHTT-
-HHHHHHHHTTS-HHHHHH-
-HHHHHHHHHHS-HHHHHH-
-HHHHHHHHHHS-HHHHTT-
-HHHHHHHHHHS-HHHHHT-
-HHHHHHHHTT--HHHHT--
-HHHHHHHHTTS-HHHHTT-
-HHHHHHHHHH--HHHHH--
-HHHHHHHHTT--HHHHTT-
-HHHHHHHHTT--HHHHT--
-HHHHHHHHHH--HHHHTT-
-HHHHHHHHHH--HHHHHT-
-HHHHHHHHHH--HHHHHH-
-HHHHHHHHHHS-HHHHTT-
-HHHHHHHHHHS-HHHHTT-
-HHHHHHHHTTS-HHHHTT-
-HHHHHHHHHH--HHHHHH-
-TTHHHHHHHH--HHHHHH-
-HHHHHHHHTTS-HHHHHH-
-HHHHHHHHHHS-HHHHHH-
-HHHHHHHHHH--HHHHHH-
-HHHHHHHHHH--HHHHTT-
-HHHHHHHHTTS-HHHHHT-
-HHHHHHHTTTS-HHHHHH-
-HHHHHHHHHHS-HHHHHT-
-HHHHHHHHHHS-HHHHTT-
-HHHHHHHHHH--HHHHHH-
-HHHHHHHHTTS-HHHHTT-
-HHHHHHHHTT--HHHHTT-
-HHHHHHHHHH--HHHHHT-
-HHHHHHHTTT--HHHHT--
-HHHHHHHHHH--HHHHTT-
-HHHHHHHHTT--HHHHTT-
-HHHHHHHHHH--HHHHHH-
-HHHHHHHHTTS-HHHHHH-
-HHHHHHHHTTS-HHHHHT-
-HHHHHHHHTT--HHHHHH-
-HHHHHHHHHHS-HHHHHH-
-HHHHHHHHTTS-HHHHHT-
-HHHHHHHHHHS-HHHHHH-
-HHHHHHHHTT--HHHHHH-
-HHHHHHHTTTS-HHHHHH-
-HHHHHHHHTTS-HHHHTT-
-HHHHHHHHHH--HHHHHH-
-HHHHHHHHTTS-HHHHHH-
-HHHHHHHHHHS-HHHHHT-
-HHHHHHHHHHS-HHHHHH-
-HHHHHHHHHHS-HHHHHH-
-HHHHHHHHTTS-HHHHTT-
-HHHHHHHHHHS-HHHHHH-
-HHHHHHHHHHS-HHHHHH-
-HHHHHHHHHHS-HHHHHH-
-HHHHHHHHHHS-HHHHTT-
-HHHHHHHHHH--HHHHTT-
-HHHHHHHHHH--HHHHH--
-HHHHHHHHHHS-HHHHH--
-HHHHHHHHHHS-HHHHHH-
-HHHHHHHHHHS-HHHHTT-
-HHHHHHHHHHS-HHHHTT-
-HHHHHHHHHHS-HHHHTT-
-HHHHHHHHHHS-HHHHHH-
-HHHHHHHHTTS-HHHHTT-
-HHHHHHHHHHS-HHHHHH-
-HHHHHHHHTTS-HHHHHH-
-HHHHHHHHHHS-HHHHHT-
-HHHHHHHHHHS-HHHHHH-
-HHHHHHHHHHS-HHHHH--
-HHHHHHHHTTS-HHHHHH-
-HHHHHHHHTTS-HHHHHH-
-HHHHHHHHHHS-HHHHTT-
-HHHHHHHHHHS-HHHHHT-
-HHHHHHHHHHS-HHHHHH-
--HHHHHHHHHS-HHHHHH-
--HHHHHHHHHS-HHHHHH-
--SHHHHHHHHS-HHHHHT-
--HHHHHHHHHS-HHHHTT-
--HHHHHHHHHS-HHHHHH-
--HHHHHHHHSS-HHHHHH-
--HHHHHHHTTS-HHHHHH-
--HHHHHHHHHS-HHHHHH-
--HHHHHHHHHS-HHHHHH-
--HHHHHHHHHS-HHHHHH-
--HHHHHHHHHS-HHHHHH-
--TTHHHHHHHS-HHHHHH-
--HHHHHHHTSS-HHHHHH-
--HHHHHHHHHS-HHHHHT-
--HHHHHHHHHS-HHHHHH-
--HHHHHHHHHS-HHHHHT-
--HHHHHHHTTS-HHHHHH-
--HHHHHHHHHS-HHHHHH-
--HHHHHHHHHS-HHHHHH-
--HHHHHHHTT--HHHHHH-
--HHHHHHHHHS-HHHHH--
--HHHHHHHTTS-HHHHHH-
--HHHHHHHTTS-HHHHTT-
--HHHHHHHTTS-HHHHHH-
--HHHHHHHTTS-HHHHHH-
--HHHHHHHHHS-HHHHHH-
--HHHHHHHTTS-HHHHH--
--HHHHHHHHHS-HHHHTT-
--HHHHHHHHHS-HHHHHH-
-THHHHHHHHSS-HHHHT--
--HHHHHHHHHS-HHHHHT-
--HHHHHHHHHS-HHHHHH-
--HHHHHHHHHS-HHHHTT-
--HHHHHHHTTS-HHHHHH-
--HHHHHHHHHS-HHHHTT-
--HHHHHHHHHS-HHHHHT-
--HHHHHHHTTS-HHHHTT-
--HHHHHHHHHS-HHHHH--
-THHHHHHHTT--HHHHHT-
--HHHHHHHTTS-HHHHTT-
--HHHHHHHHHS-HHHHHH-
--HHHHHHHHHS-HHHHHH-
--HHHHHHHHHS-HHHHHH-
--HHHHHHHTT--HHHHHH-
--HHHHHHHTSS-HHHHHH-
--HHHHHHHHHS-HHHHHH-
--TTHHHHHTTS-HHHHTT-
--HHHHHHHTTS-HHHHTT-
--HHHHHHHTTS-HHHHHH-
--HHHHHHHTTS-HHHHTT-
--TTHHHHTTTS-HHHHTT-
--HHHHHHHHHS-HHHHTT-
--HHHHHHHHHS-HHHHHH-
--HHHHHHHTT--HHHHHH-
--HHHHHHHTTS-HHHHHT-
--HHHHHHHHHS-HHHHHT-
--HHHHHHHTTS-HHHHHT-
--HHHHHHHHH--HHHHHH-
--HHHHHHHHHS-HHHHTT-
--HHHHHHHHH--HHHHTT-
--HHHHHHHHHS-HHHHTT-
--TTHHHHHHHS-HHHHHT-
--HHHHHHHTTS-TTGGG--
--HHHHHHHTT--HHHHT--
--HHHHHHHTT--HHHHTT-
--HHHHHHHTTS-HHHHTT-
--HHHHHHHTTS-HHHHHT-
--HHHHHHHHHS-HHHHTT-
--HHHHHHHTTS-HHHHTT-
--HHHHHHTTTS-HHHHHH-
--HHHHHHHHHS-HHHHHH-
-THHHHHHHTT--HHHHHH-
--HHHHHHHHHS-HHHHHH-
--HHHHHHTTT--HHHHHH-
--HHHHHHHHH--HHHHHH-
--HHHHHHHHHS-HHHHHH-
--HHHHHHTTTS-HHHHTT-
--HHHHHHHHSS-HHHHHH-
--HHHHHHHHHS-HHHHHH-
--HHHHHHHHHS-HHHHHH-
--HHHHHHHHHS-HHHHHH-
--HHHHHHHHSS-HHHHHH-
--HHHHHHHHHS-HHHHTT-
-THHHHHHHTTS-HHHHHH-
--HHHHHHHHHS-HHHHHH-
--HHHHHHHTTS-HHHHHT-
--HHHHHHHTTS-HHHHHT-
--HHHHHHHTTS-HHHHHT-
--HHHHHHHTTS-HHHHHT-
--HHHHHHHHH--HHHHTT-
--HHHHHHHTT--HHHHTT-
--HHHHHHTTSS-HHHHS--
--HHHHHHHHS--HHHHTT-
--HHHHHHHHH--HHHHTT-
--HHHHHHHHH--HHHHTT-
--HHHHHHHHHS-HHHHT--
--HHHHHHHHH--HHHHTT-
--HHHHHHHHH--HHHHTT-
--HHHHHHTTTS-HHHHTT-
--HHHHHHTTT--HHHHTT-
--HHHHHHHTTS-HHHHTT-
--HHHHHHTTT--HHHHT--
--HHHHHHTTT--HHHHTT-
--HHHHHHHHHS-HHHHTT-
--HHHHHHHHHS-HHHHTT-
--HHHHHHHHHS-HHHHT--
--HHHHHHHHHS-HHHHHH-
--HHHHHHTTTS-HHHHTT-
--HHHHHHTTTS-HHHHTT-
--HHHHHHHHH--HHHHT--
--HHHHHHHTT--HHHHT--
--HHHHHHHTTS-HHHHHT-
--HHHHHHHTT--HHHHTT-
--HHHHHHHTTS-HHHHTT-
--HHHHHHHHH--HHHHTT-
--HHHHHHHHHS-TTGGGT-
--HHHHHHHTTS-TTHHHH-
--HHHHHHHHHS-TTGGGT-
--HHHHHHHHHS-TTGGGT-
--HHHHHHHHH--TTGGGT-
--HHHHHHHHH--TTGGGT-
--HHHHHHHHH--TTHHHH-
--HHHHHHTTT--HHHHHH-
-THHHHHHHTT--HHHHHT-
--HHHHHHHHH--HHHHTT-
--HHHHHHHHH--HHHHHH-
--HHHHHHHHHS-HHHHTT-
--HHHHHHTTTS-HHHHTT-
--HHHHHHHHHS-HHHHTT-
--HHHHHHHTTS-HHHHTT-
--HHHHHHHHHS-HHHHTT-
--HHHHHHHHH--HHHHHH-
--HHHHHHHHHS-HHHHTT-
--HHHHHHHHHS-HHHHTT-
--HHHHHHTTTS-HHHHTT-
--HHHHHHHTT--HHHHTT-
-HHHHHHHHTT--HHHHTT-
-HHHHHHHHHH--HHHHTT-
-HHHHHHHTTSS-HHHHTT-
-HHHHHHHTTTS-HHHHHT-
-HHHHHHHHTT--HHHHHT-
-HHHHHHHHHHS-HHHHTT-
-HHHHHHHHHHS-HHHHTT-
-HHHHHHHTTTS-HHHHHT-
-HHHHHHHHTTS-HHHHTT-
-HHHHHHHHHHS-HHHHTT-
-HHHHHHHTTTS-HHHHTT-
-HHHHHHHHTTS-HHHHT--
--HHHHHHHTTS-HHHHTT-
-HHHHHHHHTT--HHHHT--
-HHHHHHHTTTS-HHHHHT-
-HHHHHHHHTTS-HHHHTT-
-HHHHHHHTTTS-TTTTT--
-HHHHHHHHTTS-HHHHTT-
-HHHHHHHHTS--HHHHTT-
-HHHHHHHHHHS-HHHHTT-
-HHHHHHHHTTS-HHHHTT-
-HHHHHHHHHHS-HHHHTT-
-HHHHHHHHHHS-HHHHHH-
-HHHHHHHHHHS-HHHHHH-
-HHHHHHHTTTS-HHHHHH-
-HHHHHHHHHHS-HHHHHH-
-HHHHHHHHHHS-HHHHHH-
-HHHHHHHTTTS-HHHHT--
-HHHHHHHHHHS-TTHHHH-
-HHHHHHHHHHS-HHHHT--
-HHHHHHHHTTS-HHHHHH-
-HHHHHHHHTTS-HHHHTT-
-HHHHHHHHHHS-HHHHTT-
-HHHHHHHHTTS-HHHHTT-
-HHHHHHHHTTS-HHHHHH-
-HHHHHHHHHHS-HHHHTT-
-HHHHHHHHTTS-HHHHHT-
-HHHHHHHHTTS-HHHHTT-
-HHHHHHHHHHS-HHHHTT-
-HHHHHHHHTT--HHHHT--
-HHHHHHHTTT--HHHHHH-
-HHHHHHHHTTS-HHHHTT-
-HHHHHHHHHHS-HHHHTT-
-HHHHHHHHHHS-HHHHTT-
-HHHHHHHHTTS-HHHHHH-
-HHHHHHHHHHS-HHHHTT-
-HHHHHHHHTTS-HHHHHH-
-HHHHHHHHHH--HHHHTT-
-HHHHHHHHTT--HHHHHH-
-HHHHHHHHHH--HHHHTT-
-HHHHHHHHHHS-HHHHT--
-HHHHHHHHHTS-HHHHTT-
-HHHHHHHHHHS-HHHHTT-
-HHHHHHHHTTS-HHHHTT-
-HHHHHHHHHHS-HHHHTT-
-HHHHHHHHTSS-HHHHTT-
-HHHHHHHHTTS-HHHHTT-
-HHHHHHHHHHS-HHHHHH-
-HHHHHHHTTSS-HHHHHH-
-HHHHHHHHHHS-HHHHHH-
-TTHHHHHHHHS-HHHHHH-
-HHHHHHHHHH--HHHHHH-
-HHHHHHHHHTS-HHHHHH-
-HHHHHHHTTSS-HHHHHH-
-HHHHHHHTSSS-HHHHTT-
-HHHHHHTTSSS-HHHHTT-
-HHHHHHHHSSS-HHHHHH-
-HHHHHHHHSSS-HHHHTT-
-HHHHHHTTSSS-HHHHTT-
-HHHHHHHTSS--HHHHHH-
-HHHHHHHHTSS-HHHHTT-
-HHHHHHHHTSS-HHHHTT-
-HHHHHHHT-SS-HHHHT--
-HHHHHHHHTTS-HHHHTT-
-HHHHHHHH--S-HHHHTT-
-HHHHHHHH--S-HHHHHH-
-HHHHHHHHTTS-HHHHHH-
-HHHHHHHHS-S-HHHHHH-
-HHHHHHTT--S-HHHHTT-
-HHHHHHTT--S-HHHHT--
-HHHHHHHH--S-HHHHTT-
-HHHHHHHH--S-HHHHT--
-HHHHHHHH--S-HHHHTT-
-HHHHHHHH--S-HHHHT--
-HHHHHHHH--S-HHHHHH-
-HHHHHHHHT-S-HHHHTT-
-HHHHHHHH--S-HHHHTT-
-HHHHHHHH--S-HHHHHT-
-HHHHHHTTS-S-HHHHHH-
-HHHHHHHT--S-HHHHHH-
-HHHHHHHH--S-HHHHHH-
-HHHHHHHH-SS-HHHHHH-
-HHHHHHHH-SS-HHHHHH-
-HHHHHHTT-SS-HHHHTT-
-HHHHTTTT-SS-HHHHHH-
-HHHHHHTT-SS-HHHHHT-
-HHHHHHHH-SS-HHHHTT-
-HHHHHHTT-SS-HHHHTT-
-HHHHHHHH--S-HHHHHH-
-HHHHHHHH-SS-HHHHTT-
-HHHHHHHHTSS-HHHHHH-
-HHHHHHHHTSS-HHHHHH-
-HHHHHHHTTSS-HHHHTT-
-HHHHHHTTSSS-HHHHTT-
-HHHHHHHHTSS-HHHHTT-
-HHHHHHHTTSS-HHHHHH-
-HHHHHHHHS-S-HHHHHH-
-HHHHHHHTTSS-HHHHTT-
-TTHHHHHHHSS-HHHHHT-
-HHHHHHHHT-S-HHHHHH-
-HHHHHHHHT-S-HHHHHH-
-HHHHHHHTT-S-HHHHHH-
--HHHHHHTS-S-HHHHHH-
--HHHHHHTT-S-HHHHTT-
--HHHHTGGGSS-HHHHHH-
--HHHHHHHHTS-HHHHHH-
--HHHHHHHTTS-HHHHHH-
--HHHHHHHTTS-HHHHHH-
--HHHHHHHHTS-HHHHHH-
--HHHHHHHHTS-HHHHTT-
--HHHHHHGGGS-HHHHHT-
--HHHHHHHTTS-HHHHHT-
--HHHHHHHTTS-SHHHHT-
--HHHHHHHTTS-SHHHHT-
--HHHHHHHTTS-SHHHHT-
--HHHHHHHHTS-HHHHHH-
--HHHHHHHTTS-HHHHTT-
--HHHHHHHTSS-HHHHHH-
--HHHHHHHTTS-HHHHTT-
--HHHHHHHTTS-HHHHH--
--HHHHHHHHTS-HHHHHT-
--HHHHHHHHHS-HHHHTT-
--HHHHHHHHHS-HHHHHH-
--HHHHHHHHH--HHHHTT-
--HHHHHHHTTS-HHHHHT-
--HHHHHHHTTS-HHHHHH-
--HHHHHHHTTS-TGGGGT-
--HHHHHHHHHS-HHHHH--
--HHHHHHHTT--HHHHHT-
--HHHHHHHHH--HHHHHH-
--HHHHHHHTT--HHHHHT-
--HHHHHHHTTS-HHHHTT-
--HHHHHHHHHS-HHHHHT-
--HHHHHHHHHS-HHHHH--
--HHHHHHHHH--HHHHHT-
--HHHHHHHTTS-HHHHHT-
--HHHHHHHHHS-HHHHHH-
--HHHHHHHHHS-HHHHHT-
--HHHHHHHHHS-HHHHHT-
--HHHHHHHHHS-HHHHHH-
--HHHHHHHHHS-HHHHHH-
--HHHHHHHTTS-HHHHHH-
--HHHHHHHHHS-HHHHHH-
--HHHHHHHTTS-HHHHHH-
--HHHHHHHHHS-HHHHTT-
--HHHHHHHHHS-HHHHHT-
--HHHHHHHTTS-HHHHHH-
--HHHHHHHTTS-HHHHTT-
--HHHHHHHHH--HHHHHH-
--HHHHHHHTTS-HHHHTT-
--HHHHHHHHHS-HHHHHH-
--HHHHHHHHH--HHHHHH-
--HHHHHHHHH--HHHHTT-
--HHHHHHHHH--HHHHHH-
--HHHHHHHHTS-HHHHTT-
--HHHHHHHTTS-HHHHTT-
--HHHHHHHTT--HHHHTT-
--HHHHHHHTT--HHHHHH-
--HHHHHHHHH--HHHHHH-
--HHHHHHHTTS-HHHHTT-
--HHHHHHHTT--HHHHHT-
--HHHHHHHTT--HHHHH--
--HHHHHHHHH--HHHHT--
--HHHHHHHTT--HHHHH--
--HHHHHHHTT--HHHHHT-
-THHHHHHHTTS-HHHHTT-
--HHHHHHHTTS-HHHHTT-
--HHHHHHTTTS-HHHHHT-
--HHHHHHHTTS-HHHHHT-
--HHHHHHHTTS-HHHHTT-
--HHHHHHTTTS-HHHHTT-
--HHHHHHTTTS-HHHHH--
--HHHHHHHTTS-HHHHHT-
--HHHHHHHHTS-HHHHTT-
--HHHHHHHHHS-TTGGG--
--HHHHHHHHTS-HHHHHT-
--HHHHHHHTSS-HHHHHH-
--HHHHHHHHHS-HHHHTT-
--HHHHHHHTTS-HHHHHT-
--HHHHHHHHTS-HHHHHT-
--HHHHHHHHHS-HHHHTT-
--HHHHHHHHHS-HHHHHT-
--HHHHHHHHHS-HHHHHH-
--HHHHHHTTSS-HHHHHT-
--HHHHHHHHH--HHHHHH-
--HHHHHHHHH--HHHHHT-
--HHHHHHHHHS-HHHHTT-
--HHHHHGGGTS-HHHHHH-
--HHHHHHTTTS-HHHHHH-
--HHHHHHHHHS-HHHHHH-
--HHHHHHHTTS-HHHHHT-
--HHHHHHHTTS-HHHHTT-
--HHHHHHHHHS-HHHHTT-
--HHHHHHHHHS-HHHHTT-
--HHHHHHHHHS-HHHHTT-
--HHHHHHHHHS-HHHHTT-
--HHHHHHHHHS-HHHHTT-
--HHHHHHHHHS-HHHHTT-
--HHHHHHHHHS-HHHHTT-
--HHHHHHHTT--HHHHHT-
--HHHHHHHHTS-HHHHHT-
--HHHHHHHHHS-HHHHH--
--HHHHHHHHHS-HHHHHH-
--HHHHHHHTTS-HHHHHH-
-THHHHHHHHTS-HHHHTT-
-HHHHHHHHHTS-HHHHHH-
-HHHHHHHHTTS-HHHHHH-
--HHHHHHHTTS-HHHHHH-
--HHHHHHTTTS-HHHHHH-
--TTHHHHTTTS-HHHHTT-
--HHHHHHTTSS-HHHHTT-
--HHHHHHHHHS-HHHHHT-
--HHHHHHHTTS-HHHHHH-
--HHHHHHHTSS-HHHHHT-
--HHHHHHHHHS-HHHHTT-
--HHHHHHHHTS-GGGTTT-
--HHHHHHHHTS-HHHHT--
--HHHHHHHTT--HHHHTT-
--HHHHHHHTT--HHHHTT-
--HHHHHHHTSS-HHHHTT-
--HHHHHHHTTS-HHHHTT-
--HHHHHHHHHS-HHHHTT-
--HHHHHHHTT--HHHHTT-
--HHHHHHHTT--HHHHTT-
--HHHHHHHHHS-HHHHTT-
--HHHHHHHHHS-HHHHTT-
-THHHHHHHHHS-HHHHHT-
--HHHHHHHTT--HHHHHH-
--HHHHHHHHTS-HHHHTT-
--HHHHHHHTTS-HHHHHT-
--HHHHHTTTTS-HHHHHT-
--HHHHHHHHHS-HHHHS--
--HHHHHHHHTS-HHHHHT-
--HHHHHHHTSS-HHHHT--
--HHHHHHHHHS-HHHHTT-
--HHHHHHHTTS-THHHHT-
--HHHHHHHTTS-GGGTTT-
--HHHHHHHTTS-HHHHHH-
--HHHHHHHTTS-TTHHHH-
--HHHHHHHTTS-HHHHHT-
--HHHHHHHTTS-HHHHTT-
--HHHHHHTTSS-HHHHTT-
--HHHHHHHHTS-HHHHTT-
--HHHHHHHHHS-HHHHTT-
--HHHHHHHHHS-TTHHHH-
--HHHHHHHHHS-HHHHHH-
--HHHHHHHHHS-HHHHTT-
--HHHHHHHHHS-HHHHHH-
--HHHHHHHHHS-HHHHHH-
--HHHHHHHHHS-HHHHHH-
--HHHHHHHTTS-HHHHHH-
--HHHHHHHHTS-HHHHHH-
--HHHHHHHTTS-HHHHHH-
--HHHHHHHTTS-HHHHHH-
--HHHHHHHTTS-HHHHHH-
--HHHHHHHHHS-HHHHHH-
--HHHHHHHHHS-THHHHT-
--HHHHHHHHHS-HHHHHH-
--HHHHHHHHHS-HHHHHH-
--HHHHHHHHSS-HHHHHH-
-THHHHHHHTTS-HHHHHH-
--HHHHHHTTTS-HHHHHH-
--HHHHHHHHHS-HHHHHH-
--HHHHHHTTSS-HHHHHH-
--HHHHHHHHSS-HHHHHH-
--HHHHHHTTSS-HHHHHH-
--HHHHHHHHSS-HHHHHH-
--HHHHHHHHHS-HHHHHT-
--HHHHHHHHSS-HHHHHT-
--TTHHHHTTSS-HHHHHH-
--HHHHHHHHHS-HHHHHT-
--HHHHHHHHSS-HHHHHH-
--TTHHHHHHHS-HHHHHH-
--HHHHHHHHSS-HHHHH--
--HHHHHHHHSS-HHHHTT-
--HHHHHHHTTS-HHHHTT-
--HHHHHHHHTS-HHHHTT-
--HHHHHHHHTS-HHHHTT-
--HHHHHHHTTS-HHHHTT-
--HHHHHHHTTS-HHHHTT-
--HHHHHHHTTS-HHHHTT-
-THHHHHHHHSS-HHHHHH-
--HHHHHHHHTS-HHHHTT-
--HHHHHHHHTS-HHHHTT-
--HHHHHHHHTS-HHHHTT-
--HHHHHHHHHS-HHHHHH-
--HHHHHHHHHS-HHHHTT-
--HHHHHHHTTS-HHHHTT-
--HHHHHHHHTS-HHHHTT-
--HHHHHHHHTS-HHHHHH-
--HHHHHHHHTS-HHHHHH-
--HHHHHHHHTS-HHHHHH-
--HHHHHHHHTS-HHHHHH-
--HHHHHHHHTS-HHHHHH-
--HHHHHHHTTS-HHHHHH-
--HHHHHHHTTS-HHHHHH-
--HHHHHHHHTS-HHHHHT-
--HHHHHHHHTS-HHHHHH-
--HHHHHHHHTS-HHHHHH-
--HHHHHHHHTS-HHHHTT-
--HHHHHHHHSS-HHHHTT-
--HHHHHHHHTS-HHHHTT-
--HHHHHHHHHS-HHHHHH-
--HHHHHHHHTS-HHHHTT-
--HHHHHHHTTS-TTTGGG-
--HHHHHHHTTS-TTTTTT-
--HHHHHHHTTS-TTTTTT-
--HHHHHHHTTS-TTTTTT-
--HHHHHHHTTS-TTTTTT-
--SHHHHHHTTS-TTTTTT-
---HHHHHHSSS-HHHHTT-
---HHHHHHHHS-HHHHTT-
---HHHHHHHHS-TTTTTT-
---HHHHHHHHS-TTTTTT-
---HHHHHHTTS-TTTTT--
---HHHHHTTTS-TTTGGG-
---HHHHHHTTS-TTTGGG-
---HHHHGGGSS-TTTGGG-
--THHHHHTTTS-TTTGGG-
---HHHHHHHHS-TTTTT--
--SHHHHHHHHS-HHHHTT-
---HHHHHHHHS-TTTTTT-
--SSHHHHHHHS-TTTTT--
---HHHHHTTTS-TTTTTT-
--SHHHHGGGTS-TTTTTT-
---HHHHHTTTS-GGGTTT-
---HHHHHHTTS-GGGTTT-
---HHHHHTTT--TTTTTT-
--SHHHHHHTTS-TTTTTT-
--SHHHHHHTSS-HHHHTT-
--SHHHHHHTTS-HHHHTT-
---HHHHHHTTS-TTTTTT-
---HHHHHHHHS-GGGTTT-
---HHHHHTTTS-TTTGGG-
---HHHHHTTTS-GGGTTT-
---HHHHHHTTS-GGGTTT-
----HHHHHHHS-GGGTTT-
---HHHHHTTTS-TTTTTT-
---HHHHHHTTS-GGGTTT-
----HHHHTTTS-TTTTTT-
---SHHHHHTSS-TTTTTT-
----HHHHHTTS-TTTTTT-
----HHHHHHHS-TTSTTT-
----HHHHHTTS-GGGTTT-
---SHHHHHTTS-GGGTTT-
----HHHHHHHS-TTTTT--
----HHHHHTTS-TT-TT--
--S-HHHHTTTS-TTTGGG-
--S-HHHHHTTS-TTTTTT-
----HHHHHTTS-GGGTT--
----HHHHHHH--TTTGGG-
----HHHHHHS--TTTGGG-
---SHHHHHHT--GGGGGG-
----HHHHHTT--GGGTTT-
---STTHHHHTS-TTTTTT-
---SHHHHHHTS-GGGTTT-
--SSHHHHHHTS-TTTTTT-
--SSHHHHTTTS-GGGGGG-
--SSHHHHHSS--GGGGGG-
----TTHHHHSS-TTTTTT-
----HHHHTTSS-TT-TTT-
----TTHHHHTS-TT-TTT-
--SSHHHHTTSS-GGGTTT-
---SHHHHTTSS-TTSGGG-
--SSTTGGGTSS-GGGTTT-
---HHHHTTTSS-TT-TTT-
---SHHHHHHTS-GGGTTT-
----HHHHTTS--GGGTTT-
---SHHHHHHHS-GGGTTT-
--SSHHHHTTSS-TTTTTT-
--TTHHHHTTSS-GGGTTT-
--TTTTGGGTSS-TTTTTT-
--SSTTGGGT---TT-TTT-
--TTTTTTTTT--GGGTTT-
--TTTTGGGTS--GGGTTT-
---SHHHHTTSS-GGGTTT-
--S-TTGGGTSS-GGGTTT-
--SSHHHHHHT--TTTTTT-
---STTHHHHT--GGGTTT-
----HHHHHH---GGGTTT-
----HHHHHHT--TTTTTT-
--TTHHHHHHT--GGGTTT-
--TTHHHHHHH--GGGGGG-
--TTTTGGGTT--GGGTTT-
--TTHHHHHHS--GGGTTT-
--TTHHHHHHS--TTSTTT-
--SSHHHHHHS--TT-TTT-
--SSHHHHTT---GGGTTT-
----HHHHTT---GGGTTT-
----HHHHHH---TTTTTT-
---SHHHHHH---TTTTTT-
---STTHHHH---TTSTTT-
---SHHHHTT---GGGGGT-
----TTGGGT---GGGTTT-
----TTHHHHS--GGGGGT-
----TTHHHHS--GGGGGT-
----TTHHHHT--GGGGGT-
----TTHHHHT--GGGGGT-
----TTHHHHS--GGGGGT-
--S-HHHHHHT--TTHHHH-
----HHHHTTS--GGGGGT-
----HHHHTTT--TTGGGG-
----TTTTTTT--HHHHTT-
----HHHHTTT--HHHHTT-
----HHHHTTTS-HHHHHT-
----HHHHTTTS-THHHHH-
----HHHHTTTS-THHHHH-
-TT-TTTSTTTS-TTGGGT-
----TGGGTTTS-TTGGGG-
----HHHHTTTS-TTGGG--
----HHHHGGGS-GGGGGT-
----TTTTTTTS-GGGGGT-
----STTTTTTS-GGGGGT-
---SHHHHTTTS-GGGGTT-
----HHHHHTTS-GGGGG--
-TTTHHHHHTTS-GGGGGT-
-TT-HHHHTTTS-STTTTT-
--S-HHHHTTTS-TTHHHH-
--S-HHHHTTTS-GGGGGG-
--S-HHHHTTTS-GGGGGT-
--S-HHHHHHHS-GGGGGT-
--SSHHHHTTTS-GGGGG--
-TT-HHHHTTTS-GGGGGT-
----HHHHHTT--GGGGGG-
----HHHHHHHS-GGGGG--
----HHHHHHH--GGGGGG-
----HHHHHHH--GGGGG--
----HHHHHHH--TTGGG--
----HHHHTTT--THHHHT-
----HHHHSS---HHHHHT-
----GGGSSSS--HHHHT--
----GGGTTT---HHHHTT-
----GGGGSS---TTTTS--
----GGGSTT---HHHHTT-
---THHHHTT---GGGTTT-
----GGGTTT---HHHHHH-
----GGGTTT---HHHHHH-
----HHHHTT---HHHHHT-
----GGGSS----HHHHTT-
---THHHHTT---SHHHHH-
---GGGGSSS---THHHHH-
---GGGGSSS----HHHHT-
---GGGGSSS----TTGGG-
---THHHHTT----TTTT--
---GGGGTTT----TGGGG-
---GGGGTSS----TTGGG-
---GGGGTTT---SHHHH--
---GGGGTSS---THHHH--
---GGGGTSS----HHHH--
---GGGGTTT----HHHH--
---GGGGTTT----TTTT--
---GGGGTTT----GGGT--
---GGGGSSS----STTT--
---GGGGTSS----GGGT--
---GGGGTSS----HHHHH-
---GGGGTTT---SHHHHH-
---GGGGTTT----HHHHH-
---GGGGTSS----HHHHH-
---GGGGTTT----TGGGG-
---GGGGTTT---THHHHH-
---GGGGTTT---HHHHT--
---GGGGTTT---HHHHT--
---GGGGTSS---HHHHHH-
---GGGGTTT---HHHHH--
---GGGGTSS---TTTTT--
---GGGGTTT---THHHH--
---GGGGTSS---HHHHHH-
---GGGGSSS---HHHHTT-
---GGGGTTTS--HHHHTT-
---GGGGTSS---HHHHTT-
---GGGGGSS---HHHHTT-
---GGGGGSSS--HHHHTT-
---GGGGTTTS-SHHHHHT-
---GGGGTTTS--STGGGG-
---GGGGTSSS--HHHHHT-
---GGGGTTTS-SHHHHHH-
----GGGTSSS--THHHHT-
----HHHHSSS---TTGGG-
----GGGTTTS---HHHHH-
---SGGGTSSS---HHHHH-
---GGGGTTT----HHHHH-
---GGGGTTT----HHHHH-
---GGGGTSS----HHHHT-
---GGGGTTTS---HHHHT-
---GGGGTTT----HHHHT-
----GGGTTT----TTGGG-
----HHHHSSS---TTGGG-
----GGGTSSS---HHHHT-
----GGGSSSS-S-HHHHT-
----GGGTSS----HHHHH-
--S-GGGTSSS---HHHHH-
--S-GGGTTSS---HHHHT-
----HHHHSSS---HHHHH-
--S-HHHHSSS---HHHHT-
--S-HHHHSSS---HHHHT-
----HHHHSSS-S-TTGGG-
--S-GGGTSS---HHHHTT-
--S-HHHHSS---HHHHHT-
--S-HHHHSS---HHHHHT-
----HHHHTT---HHHHTT-
--S-HHHHSSS--HHHHHH-
--S-HHHHTSS--HHHHTT-
--S-HHHHSS---HHHHHH-
--S-HHHHSSS--TTHHHH-
--S-HHHHSSS--HHHHHH-
--S-HHHHTSS--HHHHHH-
--S-HHHHTSS--HHHHHH-
--S-HHHHSSS--HHHHHH-
--S-HHHHSS---HHHHHH-
--S-HHHHSSS--HHHHHH-
--S-HHHHTSS-STTGGG--
--S-GGGTTSS--HHHHT--
--S-HHHHTSS--HHHHH--
--S-HHHHTS---HHHHHT-
--S-HHHHSS--SHHHHH--
--S-HHHHSS---HHHHTT-
--S-HHHHTS---HHHHH--
--S-HHHHTSS--TTTTT--
--S-HHHHSSS--HHHHH--
--S-HHHHSSS--HHHHT--
--S-HHHHTTS--HHHHHH-
--S-HHHHSS---HHHHHH-
--S-HHHHSSS--HHHHHT-
--S-HHHHTT---HHHHHH-
--S-HHHHSSS--HHHHHH-
--S-HHHHTSS--HHHHHT-
--S-HHHHSSS--HHHHHT-
--S-GGGTSSS--HHHHHH-
--S-GGGTTSS--HHHHHH-
--S-GGGTSSS--HHHHTT-
--S-HHHHTSS--HHHHTT-
----HHHHTSS--HHHHHT-
--S-HHHHTSS--HHHHHT-
--S-HHHHTSS--HHHHT--
--S-HHHHTSS--HHHHTT-
--S-HHHHTSS--HHHHTT-
----HHHHTSS--HHHHHT-
--S-HHHHTSS--HHHHTT-
--S-HHHHTSS--HHHHH--
--S-HHHHTSS--HHHHTT-
--S-HHHHTSS--HHHHHH-
--S-HHHHTSS--HHHHHT-
--S-HHHHTSS--HHHHTT-
----HHHHTSS--TTTTT--
--S-HHHHTSS--HHHHH--
----HHHHTSS--TTTTT--
--S-HHHHTSS--HHHHH--
--S-HHHHTTS--HHHHT--
--S-HHHHTSS--TTTTS--
--S-HHHHTSS--HHHHS--
----HHHHSSS--TTGGG--
--S-HHHHTSS--HHHHS--
--S-HHHHHTS--HHHHH--
--S-HHHHTSS--HHHHS--
--S-HHHHHSS--HHHH---
----HHHHTTS--HHHH---
--S-HHHHTTS--HHHH---
--S-HHHHHSS--HHHH---
--S-HHHHTSS--HHHH---
--S-HHHHTTS--GGGT---
--S-HHHHTSS---TTT---
----HHHHTS---HHHH---
--S-HHHHHTS--HHHH---
--S-HHHHHTS--HHHH---
--S-HHHHHSS--GGGT---
--S-HHHHHSS--GGGG---
--S-HHHHTSS--GGGT---
--S-HHHHTSS--TTTS---
----HHHHTTS--TTTT---
--S-HHHHTTS--HHHH---
--S-HHHHTSS--HHHH---
--S-HHHHTTS--TTTT---
----HHHHTSS--TTTS---
--S-HHHHTSS--TTTS---
--S-HHHHTTS--GGGG---
----HHHHTTS--TTTS---
--S-HHHHTTS--TTTS---
--S-HHHHHTS--HHHH---
----HHHHHHS--GGGT---
----HHHHTT---TTTT---
--S-HHHHHT---TGGG---
----TTGGGSS--SSTT---
----HHHHHHS--HHHHS--
----HHHHTTS--HHHH---
----HHHHHHS--HHHHS--
----HHHHHSS--HHHHS--
----HHHHHSS--GGGTS--
----HHHHHHS--HHHH---
----HHHHHHS--HHHHS--
----TTHHHHS--STTTS--
----TTGGGTSS-GGGSS--
--S-TTGGGTSS-HHHHS--
----TTHHHHS--GGGTS--
--S-TTGGGT---HHHH---
----HHHHHT---HHHHS--
--S-HHHHTT--SHHHH---
--S-HHHHTT---HHHH---
--S-HHHHTT---GGGT---
--S-HHHHTT---HHHH---
--S-HHHHTT---HHHH---
--S-HHHHTT---GGGG---
--S-HHHHTT---GGGG---
--S-HHHHTTS--HHHH---
--S-HHHHHH---TTTS---
--S-TTGGGT---GGGS---
----HHHHHT---TGGG---
--S-HHHHTTS--STTT---
--S-HHHHTS---HHHH---
----HHHHTT---HHHH---
--S-HHHHTT---HHHH---
----HHHHTT---HHHH---
----HHHHHHS--STTT---
----HHHHHHS--HHHH---
----HHHHHH---HHHH---
----HHHHHH---HHHH---
----HHHHTTS--HHHH---
----HHHHTT----TTT---
----HHHHTTS--HHHH---
--S-HHHHHH---GGGT---
--S-HHHHHH---GGGTS--
--S-HHHHHTSS-GGGT---
--S-HHHHHHS--HHHH---
--S-HHHHHTS--STTTS--
--S-HHHHHTSS-GGGTS--
--S-HHHHHHSS-HHHHS--
----SGGGTTSSSGGGTS--
----HHHHHSS--HHHHS--
--S-HHHHHHSSHHHHH---
--S-HHHHHHSTHHHHHS--
--S-TTTTTSSS-GGGTS--
----HHHHHHS-TTTTTS--
----HHHHHHS-TTTTTS--
----HHHHHTS-TTGGG---
--S-HHHHHSS-TTGGGS--
----HHHHHTS-HHHHHS--
----HHHHTTS-HHHHHS--
--S-TTGGGTS-TTTTT---
--S-TTGGGTS-HHHHH---
----HHHHHHS-THHHH---
----HHHHHHS-TTTTT---
----HHHHTTS-SHHHH---
----HHHHTTS-HHHHT---
----HHHHHTS-HHHHS---
--S-HHHHTTS-HHHHH---
--S-HHHHHHS-HHHHH---
----HHHHHHS-HHHHH---
----TTHHHHS-HHHHH---
----HHHHHHS-HHHHS---
----HHHHHH--HHHHS---
--S-HHHHHHS-HHHHT---
----HHHHHS--HHHHT---
---THHHHTTS-HHHHTS--
----HHHHHH--TTTTTS--
----HHHHTTS-GGGTTS--
----HHHHHTS-HHHHTS--
----HHHHTTS-GGGTTS--
----HHHHHHS-GGGTTS--
----HHHHHHS-HHHHTTB-
----TTTTTSS-HHHHTS--
----HHHHHTS-GGGTTS--
----HHHHHHS-HHHHTS--
----HHHHTTS-HHHHTS--
--S-HHHHTTS-HHHHTS--
--S-HHHHTTS-GGGTSS--
----HHHHTTS-THHHHS--
----HHHHTTS-HHHHHS--
----HHHHTTS--TTTSS--
--S-HHHHTTS-THHHHS--
----HHHHTTSTHHHHH---
----TTTTTT-SHHHHH---
--S-HHHHTS--HHHHH---
----HHHHTT--HHHHH---
----HHHHHT--HHHHH---
---THHHHHSSTHHHHT---
----HHHHHHSTHHHHHS--
----HHHHHHS-TTGGGS--
--S-HHHHHHS-TTTTTS--
--S-HHHHTT--GGGGG---
----HHHHHH--HHHHH---
----TTHHHH--HHHHT---
----HHHHHH--TGGGTS--
----TTHHHHS-TTGGG---
----HHHHHH--SGGGG---
--S-HHHHTT--TTGGG---
----HHHHHHTTTTTTT---
---THHHHTTSSTTGGG---
----TTHHHHS-HHHHT---
----HHHHTTTTHHHHT---
----HHHHHHTTHHHHT---
----HHHHTTTTHHHHT---
----HHHHHTTTHHHHT---
----TTHHHHS-HHHHS---
----HHHHHTTTHHHHT---
---THHHHHHSSHHHHH---
---TTTGGGSSSHHHHH---
----HHHHTTSTTHHHH---
----HHHHHTTTHHHHHS--
---THHHHHHS-SHHHHS--
----HHHHHHTTHHHHHS--
----HHHHHTTTHHHHH---
----HHHHTTTTTHHHHS--
----HHHHHHS--HHHHS--
----HHHHTTS--GGGSS--
----HHHHHTS--HHHHS--
---THHHHTTS--HHHHS--
----HHHHHHS-HHHHHS--
----HHHHTTS-HHHHH---
----HHHHTSS-HHHHT---
----HHHHHHS-TGGGTS--
----HHHHTTS-HHHHHS--
----TTHHHHS-HHHHTS--
----HHHHTT--HHHHHS--
----HHHHTT--HHHHTS--
----HHHHHS--HHHHTS--
----HHHHTT---GGGTS--
----HHHHTT--HHHHSS--
----HHHHTT--HHHHHS--
----HHHHHH--HHHHHS--
----HHHHHH--HHHHHS--
---THHHHTT--HHHHH---
----HHHHHT--HHHHT---
----HHHHTT--HHHHH---
----HHHHHT--GGGGG---
----HHHHTT--HHHHTS--
----HHHHTT--GGGGG---
----HHHHTT--HHHHT---
----TTTTTT--TTGGG---
----TTGGGT--HHHHH---
----HHHHTT--HHHHH---
----TTGGGT--TTTTT---
----HHHHTT--GGGGTS--
----HHHHTT--HHHHT---
----HHHHTT--HHHHT---
----HHHHTT--TTTTT---
----HHHHTT--HHHHTS--
--S-HHHHTT--HHHHSS--
----HHHHTT--HHHHHS--
----HHHHTT--TGGGSS--
--S-HHHHTT--TTTTTS--
--S-HHHHTS--TTTTTS--
----TTTTSS--TTTTTS--
----HHHHTT--TTGGGS--
----HHHHTS--SGGGTS--
---THHHHTT--HHHHHS--
----HHHHTT--HHHHHS--
----HHHHTT--HHHHHS--
----HHHHHS--HHHHTS--
----HHHHHT--TTTTTS--
----HHHHTT--TGGGSS--
----HHHHTT--TTTTTS--
----HHHHTT--HHHHTS--
----HHHHHH--HHHHHS--
----HHHHTT--TTTTTTT-
----HHHHHH--HHHHHS--
----HHHHHH--HHHHHS--
----HHHHHH--HHHHTS--
----HHHHHH--HHHHTS--
----HHHHHH--TGGGSS--
----HHHHHT--HHHHHS--
----HHHHHH--HHHHTS--
----HHHHTTS-HHHHTS--
----HHHHTTS-TTTTTS--
----HHHHTTT-TTTTSS--
----HHHHTT--TTTTTS--
----HHHHTTS-HHHHSS--
----HHHHTSS-TTTTTS--
----HHHHTTT-HHHHHS--
----HHHHTTT-HHHHHS--
----HHHHHHH-TTTTT---
----HHHHHHH-HHHHHS--
----HHHHHHH-HHHHTS--
----HHHHTTT-HHHHHS--
----HHHHTTS-TTTTTS--
----HHHHTTT-TTGGGS--
----HHHHHHH-HHHHHS--
----HHHHTTS-HHHHT---
----HHHHTTS-HHHHHS--
----HHHHTTT-THHHH---
----HHHHHHH-HHHHH---
----HHHHHHH-TTTTT---
----HHHHTTS-HHHHH---
----HHHHHHH-TTTTT---
----HHHHHHH-HHHHH---
----HHHHTT--TTTTT---
----HHHHTTT-TTTTT---
----HHHHTT--TTGGG---
----HHHHTTT-HHHHH---
----HHHHTTT-HHHHHT--
----HHHHTTT-HHHHH---
----HHHHHHH-HHHHH---
----HHHHTTT-TTTTT---
----HHHHTTT-HHHHT---
----HHHHTTS-HHHHHS--
----HHHHTTT-HHHHHS--
----HHHHTTT-HHHHHT--
----HHHHTTS-HHHHHT--
----HHHHTTS-HHHHHS--
----HHHHTTT-HHHHHS--
----HHHHTTT-HHHHHS--
----HHHHTTT-HHHHHS--
----HHHHTTS-HHHHHS--
----HHHHHHH-HHHHTT--
----HHHHTTT-HHHHHT--
----HHHHTTT-HHHHTT--
----HHHHTTT-HHHHTS--
----HHHHTTT-HHHHTT--
----HHHHTTT-TTTTTT--
----HHHHTTT-HHHHHH--
----HHHHTTS-HHHHTT--
----HHHHHHH-HHHHTT--
----HHHHTTT-HHHHHH--
----HHHHTTS-HHHHTT--
----HHHHTTT-TTGGGT--
----HHHHHHH-HHHHTT--
----HHHHTTT-HHHHTT--
----HHHHHTT-HHHHTT--
----HHHHTTS-HHHHTT--
----HHHHTTT-TTHHHH--
----HHHHTTT-TTGGGT--
----HHHHTTT-TTTTTT--
----HHHHHHH-TTGGGT--
----HHHHHHH-HHHHHT--
----HHHHTTT-TTHHHH--
----HHHHHTT-TTHHHH--
----HHHHHTT-HHHHHH--
----HHHHHHH-HHHHHH--
----HHHHTTT-HHHHHH--
----HHHHHHH-HHHHHH--
----HHHHHHH-HHHHHH--
----HHHHTTS-HHHHHH--
----HHHHHHH-HHHHHS--
----HHHHTTT-TTHHHH--
----HHHHHHH-TTHHHH--
----HHHHTTS-TTHHHH--
----HHHHTTT-HHHHHT--
----HHHHTTS-TTHHHH--
----HHHHTTS-HHHHHH--
----HHHHHHH-TTHHHH--
----HHHHTTT-TTHHHH--
----HHHHHHH-HHHHHT--
----HHHHHHH-HHHHHH--
----HHHHTTT-HHHHHS--
----HHHHHHH-HHHHHS--
----HHHHTTT-TTHHHH--
----HHHHHHH-HHHHHH--
----HHHHTTT-HHHHTT--
----HHHHTTT-HHHHHH--
----HHHHTTT-HHHHTS--
----HHHHHHH-HHHHHH--
----HHHHTTT-HHHHHH--
----HHHHTTS-HHHHHH--
----HHHHHHH-HHHHHH--
----HHHHHHH-TTHHHH--
----HHHHHHH-HHHHHH--
----HHHHHHH-HHHHHH--
----HHHHTTT-HHHHHH--
----HHHHHHH-TTHHHH--
----HHHHTTT-HHHHHH--
----HHHHHTT-HHHHHH--
----HHHHHTT-HHHHHH--
----HHHHHHS-TTHHHH--
----HHHHHHH-HHHHHH--
----HHHHHHH-HHHHTT--
----HHHHHHH-HHHHHH--
----HHHHTTS-HHHHHH--
----HHHHTTT-HHHHHH--
----HHHHHHH-HHHHHH--
----HHHHHHH-HHHHHT--
----HHHHHTT-HHHHHH--
----HHHHHHH-HHHHHS--
----HHHHHHH-SHHHHH--
----HHHHHHH-TTHHHH--
----HHHHTTS-TTHHHH--
----HHHHHHH-TTHHHH--
----HHHHHHH--HHHHH--
----HHHHHHT-SHHHHS--
----HHHHHHH-THHHHT--
----HHHHHHHSTHHHHS--
----HHHHHTSSTHHHHH--
----HHHHHHTSTHHHHT--
----HHHHHHSSSTTTTT--
----TTGGGTS--SGGGG--
----HHHHHHTSSTGGGT--
----HHHHHHT--HHHHH--
----HHHHHHH--HHHHT--
----HHHHHHH--GGGGG--
----HHHHHHH--HHHHH--
---SHHHHTTT-SHHHHT--
---SHHHHHHH--GGGGS--
----HHHHHHT--TTTTS--
----HHHHHHT--TTGGG--
----HHHHHTT--TTTTT--
----HHHHHSS--TTGGG--
----HHHHHTT--TTGGG--
----HHHHHHH--TTGGG--
----HHHHHTT--HHHHT--
----HHHHHHT--TTGGG--
----HHHHHHH--TTGGG--
----HHHHHHHS-TTGGG--
----HHHHHHH--TTGGG--
----HHHHHHTS-GGGTS--
----HHHHHTT--GGGSS--
----HHHHHTT--TTSSS--
----HHHHHHH--TTTSS--
---SHHHHHHT--TTSSS--
----HHHHHHT--TTSSS--
---THHHHHTT--TTTSS--
----HHHHTTT--TTTSS--
----HHHHTTS--TTTSS--
----HHHHHHS--TTTSS--
----HHHHHTT--TTTSS--
----HHHHHHSS-TTTSS--
----HHHHHTTS-TTTSS--
----HHHHHHTS-TTTTT--
----HHHHHHSS-TTSSS--
----HHHHHHHS-TTSSS--
----HHHHHHTS-GGGTS--
----HHHHHHHS-TTSSS--
----HHHHHHHS-TTSSS--
----HHHHHHTS-TTSSS--
----HHHHHHTS-GGGSS--
----HHHHGGG--GGGTS--
----HHHHHHT--TTT----
----HHHHHHT--GGG-S--
----HHHHHHHS-TTSSS--
----HHHHHHTS-GGGSS--
----HHHHHTTS--SSSS--
----HHHHHHTS-GGGTS--
----HHHHHHTS-GGGTT--
----TTTTTTTS-TTSTT--
----HHHHHTTS-TTTTT--
---SHHHHHHTS-TTT-S--
---SHHHHHHSS-GGG-S--
----TTTTTTTS-GGG----
----HHHHHHHTTGGG----
----HHHHHHHTTSTT----
----HHHHHTTS-HHHHT--
----HHHHHTT--TTTSS--
----HHHHHHHS-TTTSS--
---SHHHHTTTS-TTTSS--
----HHHHTTTS-TTTTT--
----HHHHHHHS-TTTSS--
----HHHHHHTS-TTTTT--
----HHHHHHHS-TTTT---
---SHHHHHHTS-TTTT---
----HHHHHTTS-TTT----
---SHHHHGGGS-TTTS---
---SHHHHHHHS-TTTS---
---SHHHHHHHS-TTTS---
---SHHHHHHHS-TTTS---
----HHHHHTSS-TTTT---
----HHHHHHHS-TTTS---
----HHHHHHHS-TTTT---
----HHHHTTTS-TTT----
----HHHHHHTS-TTT----
----HHHHHHTS-TTTS---
----HHHHHHHS-TTTS---
----HHHHHTSS-TTTS---
----HHHHHHSS-TTTS---
----HHHHHTTS-TTTS---
----HHHHHTTS-TTT----
----HHHHHTTS-TTT----
----HHHHHTSS-TTT----
----HHHHHHHS-TTT----
----HHHHHHHS-TTT----
----HHHHHHHS-TTTSS--
----HHHHHTTS-TTT----
----HHHHHTTS-TTT-S--
----HHHHTTTS-TTT-S--
----HHHHHTTS-TTT----
----HHHHGGGS-TTT----
----HHHHHTTS-TTTS---
----HHHHHHHS-TTT-S--
----HHHHTTTS-TTTS---
----HHHHHTTS-TTT----
----HHHHHHHS-TTTS---
----HHHHHTTS-TTT-S--
----HHHHHHHS-TTT-S--
----HHHHHTTS-TTT----
----HHHHHHHS-TTT----
----HHHHTTTS-TTT----
----HHHHHTTS-TTTSS--
----HHHHHTTS-TTT----
----HHHHHTTS-TTTSS--
----HHHHHHHS-TTTSS--
----HHHHHHHS-TTTSS--
----HHHHHTTS-TTTS---
----HHHHHHHS-TTTT---
----HHHHHTTS-TTTT---
----HHHHHHHS-TTTT---
----HHHHHTTS-TTTTS--
----HHHHHHHS-TTTTS--
----HHHHHHH--TTTSS--
----HHHHHTTS-TTTSS--
----HHHHHHHS-TTTTS--
----HHHHHTTS-TTTTS--
----HHHHHTTS-TTTSS--
----HHHHHHHS-TTTTS--
----HHHHHHHS-TTTTT--
----HHHHHHHS-TTTSS--
----HHHHHHSS-TTTTT--
----HHHHHHHS-HHHHT--
----HHHHHHHS-TTTSS--
----HHHHHHHS-TTTTS--
----HHHHHHHS-TTTSS--
----HHHHHTTS-TTTS---
----HHHHHHHS-TTTS---
----HHHHHHHS-TTT----
----HHHHHHHS-TTTS---
----HHHHTTTS-TTTS---
---THHHHHHHS-TTTS---
----HHHHHTTS-TTTS---
----HHHHHHHS-TTTS---
----HHHHTTTS-TTTS---
----HHHHHTTS-TTTS---
----HHHHHHHS-TTTS---
----HHHHHHHS-TTTS---
----HHHHHTTS-TTTS---
----HHHHHHHS-TTTS---
----HHHHHHHS-TTT----
----HHHHTTSS-TTTS---
----HHHHHHHS-TTTS---
----HHHHTTTS-TTS----
----HHHHHHHS-TTT----
----HHHHHTTS-TTT----
----HHHHTTTS-TTTS---
----HHHHTTTS-TTTS---
----HHHHHTTS-TTTS---
----HHHHTTTS-TTT----
----HHHHHHTS-TTT----
----HHHHHHHS-TTT----
----HHHHHTTS-GGG----
----HHHHHTTS-TTS----
----HHHHHHHS-TTS----
----HHHHHHHS-TTT----
----HHHHHHHS-TTT----
----HHHHHHHS-TTT----
----HHHHHTTS-TTT----
----HHHHHTTS-TTT----
--S-HHHHHTTS-TTT----
----HHHHTTTS-TTT----
----HHHHTTSS-TTT----
----HHHHHHTS-GGG-S--
----HHHHHTTS-GGG----
----HHHHHHHS-GGG----
----HHHHHHHS-GGG----
----HHHHTTSS-GGG-S--
----HHHHHHHS-GGG----
----HHHHHHH--GGG----
----HHHHHHHS-GGG-S--
----HHHHHHHS-GGG----
----HHHHHHTS-TTS----
---THHHHHHSS-GGG----
---THHHHHHHS-GGG-S--
---THHHHHHHS-GGG----
---THHHHHTTS-GGG----
---HHHHHTTTS-STT----
---HHHHHTTTS-GGG----
---HHHHHHTTS-GGG-S--
---HHHHHHTSS-GGG----
---HHHHHHTTS-GGG----
---HHHHHHTT--GGG-S--
---HHHHHTTS--GGG----
---HHHHHHTTS-GGG----
---HHHHHTTTS-GGG----
---HHHHHTTSS-GGG----
---HHHHHHHHS-GGG----
---HHHHHHTT--GGG----
---HHHHHHTT--GGG----
---HHHHHHHHS-TTS----
---HHHHHTTTS-TTS----
---HHHHHHHTS-TTS----
---HHHHHHHTS-TTS----
---HHHHHTTSS-TT-----
---HHHHHHTTS-TTS----
---HHHHHHTTS-TTS-S--
---HHHHHHTTS-SS-----
---HHHHHHTTS-TTS----
---HHHHHHTTS-TTS----
---HHHHHHHTS-TTS----
---HHHHHHHHS-TTS----
---HHHHHHTTS-TT-----
---HHHHHHHTS-SS-----
---HHHHHHHTS-SS-----
---HHHHHHHTS-SS--S--
---HHHHHHHHS-SSS----
---HHHHHHHTS-SSS----
---HHHHHHHHS-SS-----
---HHHHHHHHS-SS--S--
---HHHHHHTTS-S------
---HHHHHHTTS-S------
---HHHHHHHTS-S------
---HHHHHHHHS-S---S--
---HHHHHTTS--S------
---HHHHHHTT--SS-----
---HHHHHHHT--TT-----
---HHHHHHTT--SSS-S--
---HHHHHHHH--SS--S--
---HHHHHHHH--TTS-S--
---HHHHHHHH--TT--S--
---HHHHHHHH--TTS----
---HHHHHHTT--TTS-S--
---HHHHHHHT--SSS-S--
---HHHHHHHH--SSSS---
---HHHHHHHH--TT-----
---HHHHHHTT--SS--S--
---HHHHHHHHS-SSS----
---HHHHHHHT--TTS----
---HHHHHHHTS-SSS-S--
---HHHHHHHH--SS--S--
---HHHHHHHHS-SS-----
---HHHHHTTT--SS--S--
---HHHHHHHH--TTS-S--
---HHHHHHTTS-SS--S--
---HHHHHHTTS-S---S--
---HHHHHHTS--SS-----
---HHHHHHTTS-TTS-S--
---HHHHHHTTS-TTS----
---HHHHHHHHS-SSS----
---HHHHHHTTS-SS-----
---HHHHHHTT--SS-----
---HHHHHHTT--TTS----
---HHHHHHTT--TTS----
---HHHHHHHH--TTS----
---HHHHHHTTS-TTTTS--
---HHHHHHHHS-TTS-S--
---HHHHHHHT--TTS-S--
---HHHHHHHT--TTS-S--
---HHHHHHHSS-TT-----
---HHHHHHHHS-TTS----
---HHHHHHTT--TT-----
---HHHHHHTT--TTS----
---HHHHHHHT--TTS----
---HHHHHHTS--GGG----
---HHHHHHTT--GGG----
---HHHHHHTT--GGG----
---HHHHHHHTS-TTSS---
---HHHHHHTTS-TTSS---
---HHHHHHTTS-TTS----
---HHHHHHTT--SSSS---
---HHHHHHHT--TTS-S--
---HHHHHHHSS-TTS----
---HHHHHHTT--TTS----
---HHHHHHHHS-TT--S--
---HHHHHHHH--TTS----
---HHHHHHTTS-TTS----
---TTHHHHTT--GGG----
---HHHHHHTSS-GGG-S--
---HHHHHHHHS-TTS----
---HHHHHHHTS-TTS----
---HHHHHHTTS-TT--S--
---HHHHHHTT--TTS----
---HHHHHHTSS-TTS----
---HHHHHHHS--TTS-S--
---HHHHHHHTS-TTS-S--
---HHHHHHHH--TTS-S--
---HHHHHHHH--GGG-S--
---HHHHHHHHS-TTS-S--
---HHHHHHTTS-TTTTS--
---HHHHHHTTS-TTTTTT-
---HHHHHHTTS-GGGGTT-
---HHHHHHHHS-TTS-S--
---HHHHHHHTS-TTS-S--
---HHHHHHHHS-TTS-S--
---HHHHHHHH--TTTTS--
---HHHHHHHS--TTTTTT-
---HHHHHHHS--TTSSTT-
---HHHHHTTT--TTTTTT-
---HHHHHHHH--TTTTTT-
---HHHHHHTT--TTTTTT-
---HHHHHHTT--SSTTTT-
---HHHHHHTT--SSSSTT-
---HHHHHHTT--SSS-TT-
---HHHHHHHH--TT--TT-
---HHHHHHHH--S---S--
---HHHHHHHH--S---S--
---HHHHHTTSS-SS--S--
---HHHHTTTS--SS--S--
---HHHHHHHH--SS--S--
---HHHHHHSS--S---S--
---HHHHHHHT--S---TT-
---HHHHHHHH--S---TT-
---HHHHHHHH--S---TT-
---HHHHHHHH--S-S-S--
---HHHHHHHH--S-S-S--
---HHHHHHHH--SSS-S--
---HHHHHHHH--SSS-S--
---HHHHTTSSS-SSS-S--
---HHHHTTSSS-SSS-S--
---TTHHHHTSS-SSS-S--
---HHHHHHTSS-S-S-S--
---HHHHTTTSS-SSS-S--
---HHHHHHSS--SSS-S--
---HHHHHHTS--SSS-S--
---HHHHHHSS--S---S--
---HHHHHHTSS-S---S--
---HHHHTTTSS-S---S--
---HHHHTTTS--SSS-S--
---HHHHTTTS--SS--S--
---HHHHHHHSS-SSS----
---HHHHTTTSS-SSS-S--
---HHHHTTTSS-S-S-S--
---HHHHTTSS--SS--S--
---HHHHHTTS--S---S--
---HHHHHHHS--S---S--
---HHHHHHTT--S---S--
---HHHHHHTS--S--SS--
---HHHHHTTSS-S-S-TT-
---HHHHHHTT----S----
---HHHHHTTSS-S-S----
---HHHHHHTS--S-S-S--
---HHHHHHSSS-S-S-S--
---HHHHGGGS--S-S-S--
---HHHHHTTS--S-S-S--
---HHHHHHTTS-S-SSS--
---HHHHHHTT--S-SSTT-
---HHHHHHHH--S-SSTT-
---HHHHHHTTS-S-SSTT-
---HHHHHHHHS-S-SSTT-
---HHHHHHHH--SSSSTT-
---HHHHHHHH--S-SSS--
---HHHHHHHHH-S-SSTT-
---HHHHHHHHH---SSS--
---HHHHHHTTS---SSTT-
---HHHHTTTTS---SSTT-
---TTHHHHTTS---SSTT-
---HHHHHHHHT---SSTT-
---HHHHHHHH----SSTT-
---HHHHHHHHS---SSTT-
---HHHHHHHHS-S---TT-
---HHHHHHTTS-S-SSS--
---HHHHHHHHS---S-TT-
---HHHHHHTTS-S-SSS--
---HHHHHHTTS-S-SSTT-
---HHHHHHHHS-S-SSTT-
---HHHHHHTTS-S-SSTT-
---HHHHHHTTS-S-SSS--
---HHHHHHTTS-S--STT-
---HHHHHHHH--S--STT-
---HHHHHHHTT----STT-
---HHHHHHHTS-S--STT-
---HHHHHHHHH----STT-
---HHHHHHTT--S--STT-
---HHHHHHHHS-S--STT-
---HHHHHHHH--S--STT-
---HHHHHHHH--S--STT-
---HHHHHHHHS-S--STT-
---HHHHHHHHT----STT-
---HHHHHHHHT-S---TT-
---HHHHHHHTTSS-SSTT-
---HHHHHHTT-SS--STT-
---HHHHHHHHTSS-SSTT-
---HHHHHHHHSSS-SSTT-
---HHHHHHTTSSS--STT-
---HHHHHHHHS-S---TT-
---HHHHHHHHS-S---TT-
---HHHHHHHH--SS-SS--
---HHHHHHHHS-S--STT-
---HHHHHHHHT-S--SS--
---HHHHHHHHT-SS--S--
---HHHHHHHHS-SS--S--
---HHHHHHHTS-SS-SS--
---HHHHHHHHS-S---TT-
---HHHHHHHHT-S---TT-
---HHHHHHHHS-SS-STT-
---HHHHHHTTS-SS-STT-
---HHHHHHTTSSSS--TT-
---HHHHHHTT--SS-STT-
---HHHHHHHTS-S---S--
---HHHHHHHHT-SS--TT-
---HHHHHHHTTSS--STT-
---HHHHHHTTSSS--STT-
---HHHHHHHHHSSS-STT-
---HHHHHHHHHSTT-STT-
---HHHHHHHHTSS--STT-
---HHHHHHHHSSSS-STT-
---HHHHHHHHTSSS-STT-
---HHHHHHHHHSSS--TT-
---HHHHHHHHTSTT-STT-
---HHHHHHHTTSTT-SS--
---HHHHHHHHTSSS--S--
---HHHHHHHHT-S---S--
---HHHHHHHTTSS---S--
---HHHHHHHHHSS---S--
---HHHHHHHHSSS---S--
---HHHHHHHHSSS---S--
---HHHHHHHHSSS---S--
---HHHHHHHHSSS---S--
---HHHHHHHHSSS---S--
---HHHHHHHHSSTT-SS--
---HHHHHHHHSSS-S-S--
---HHHHHHHHSSS--SS--
---HHHHHHHHSSS-SSTT-
---HHHHHHHH-SS--SS--
---HHHHHHHHSSS--SS--
---HHHHHHHTT-S---S--
---HHHHHHHTTSS---TT-
---HHHHHHHHH-TT-----
---HHHHHHTTT-S------
---HHHHHHHHTSSS--S--
---HHHHHHHHHSSS--S--
---HHHHHHHHTSS------
---HHHHHHHHTSSS--S--
---HHHHHHHTTSSS-----
---HHHHHHHHTSS---S--
---HHHHHHHHTSSS--S--
---HHHHHHHHHSSS-----
---HHHHHTGGGSS------
---HHHHHHHHHSS------
---HHHHHHHHHSS------
---HHHHHHHTTSS------
---HHHHHHHHTSS------
---HHHHHHHHSSS------
---HHHHHHHTTSS------
---HHHHHHHHHSS------
---HHHHHHHHHSS------
---HHHHHHHHHSS------
---HHHHHHHHHSS------
---HHHHHHHTTSS------
---HHHHHHTTTSS------
---HHHHHHHHHSS------
---HHHHHHHHHSS------
---HHHHHHHTSSSS-----
---HHHHHHHHTSSS-----
---HHHHHHHHHSSS--S--
---HHHHHHHTTSSS--S--
---HHHHHHHHTSSS--S--
---HHHHHHHTSSSSS----
---HHHHHHHHTSS---S--
---HHHHHHHHHSSS--S--
---HHHHHHHTTSSS--S--
---HHHHHHHHHSS---S--
---HHHHHHHHSSS---S--
---HHHHHHHHTSS---S--
---HHHHHHHHHSS-S-S--
---HHHHHHHHTSS-S-S--
---HHHHHHHTTSS-SSS--
---HHHHTGGGSSS-S-S--
---HHHHHHHHTSS-S-S--
---HHHHHHHHHSS---S--
---HHHHHHHHHTT------
---HHHHHHHHTSS------
---HHHHHHHHTSS---S--
---HHHHHHHTTSS-S----
---HHHHHHHHHSS-S----
---HHHHHHHHTSS-SS---
---HHHHHHHTTSS-SSS--
---HHHHHHHHHSSSS-S--
---HHHHHHHHHSSSS-S--
---HHHHHHHTSSSSS----
---HHHHHHHHT-SSS-S--
---HHHHHHHTS-SSS-S--
---HHHHHHHHT-SSS-S--
---HHHHHHHHT-S-S-S--
---HHHHHHHTT-SSSSS--
---HHHHHHHHTSSSSSS--
---HHHHHHHTTSSSSSS--
---THHHHHHTTSS-SSS--
---THHHHHHTTSS-SSS--
---THHHHHHHT-SSSSS--
---HHHHHHHTTSS-SSS--
---HHHHHHHTTSSSSSS--
---HHHHHHHHSSS--SS--
---HHHHHHHHTSSSS----
---HHHHHHHHSSSSS----
---HHHHHHHHSSSSS-S--
---HHHHHHHHSSSSSSS--
---HHHHHHHHT-SSSSS--
---HHHHHHTTT--SSSS--
---HHHHHHHHHS--SSS--
---THHHHHHHH--SSSS--
---THHHHHHHH--SSSS--
---HHHHHHHHH--SSSS--
---HHHHHHHHH--SS-S--
---THHHHHHHT--SSSS--
---HHHHHHHHS--SS-S--
---THHHHHHHS--S--S--
---THHHHHHTT--SS-S--
---THHHHHHHH---SSS--
---HHHHHHHHH---S-S--
---THHHHHHHH---SSS--
---HHHHHHHHH---SSS--
---HHHHHHHHS---SSS--
---HHHHHHHHH----SS--
---HHHHHHHHH---SSS--
---HHHHHHHTT---SSS--
---HHHHHHHHH---SSS--
---HHHHHHHHH---SSS--
---HHHHHHHTT---SSS--
---HHHHHHHTT---SSS--
---HHHHHHHHH---SSS--
---HHHHHHHTT---SSS--
---HHHHHHHTT---SSS--
---HHHHHHHHH---SSS--
---HHHHHHHTT---SSS--
---HHHHHHHHT---SSS--
---HHHHHHHTT---SSS--
---HHHHHHHHH---SSS--
--SHHHHHHHTT---SSS--
---HHHHHHHHH---SSS--
---HHHHHHHHT---SSS--
---HHHHHHHHH---SSS--
---HHHHHHHTT---SSS--
---HHHHHHHTT---SSS--
---HHHHHHHHH---SSS--
---HHHHHHHTT---SSS--
---HHHHHHHTT---SSS--
---HHHHHHHTT---SSS--
---HHHHHHHHT---SSS--
---HHHHHHHHHS--SSS--
---HHHHHHHHT---SSS--
---HHHHHHHHH---SSS--
---HHHHHHHHTS--SSS--
---HHHHHHHTT---SSS--
---HHHHHHHHT---SSS--
---HHHHHHHHH---SSS--
---HHHHHHHHH---SSS--
---HHHHHHHHH---SSS--
---HHHHHHHHH---SSS--
---HHHHHHHHH---SSS--
---HHHHHHHHS---SSS--
---HHHHHHHTT---SSS--
---HHHHHHHHH---SSS--
---HHHHHHHHH---SSS--
---HHHHHHHHH---SSS--
---HHHHHHHHTS--SSS--
---HHHHHHHHT---SSS--
---HHHHHHHHH---SSS--
---HHHHHHHHT---SSS--
---HHHHHGGGT---SSS--
---HHHHHHHHT---SSS--
---HHHHHHHHHS--SSS--
---HHHHHHHHHS--SSS--
---HHHHHHHHH---SSS--
---HHHHHHHHTS--S-S--
---HHHHHHHTT---SSS--
---HHHHHHHTTS--SSS--
---HHHHHHHTTS--SSS--
---HHHHHHHHTS--SSS--
---HHHHHHHHTS--SSS--
---HHHHHHHHTS--SSS--
---HHHHHHHHTS--SSS--
---HHHHHHHHHS--SSS--
---HHHHHHHHHS--SSS--
---HHHHHHHHHT--SSS--
---HHHHHHHHHS--SSS--
--SHHHHHHHHH---SSS--
---HHHHHHHHH---SSS--
---HHHHHHHHS---SSS--
---HHHHHHHHHS--SSS--
---HHHHHHHHSS--SSS--
---HHHHHHHHSS--SSS--
---HHHHHHHHH---SSS--
---HHHHHHHHHS--SSS--
---HHHHHHHHHS--SSS--
---HHHHHHHHHS--SSS--
---HHHHHHTTTS--SSS--
---HHHHHHHHHS--SSS--
---HHHHHHHHHS--SSS--
---HHHHHHTTTS--S-S--
---HHHHHHHHHS--SSS--
---HHHHHHHHHS--SSS--
---HHHHHHHHHS--SSS--
---HHHHHHHHHS--SSS--
---HHHHHHHHHS--SSS--
---HHHHHHHHHS--SSS--
---HHHHHHTTTS--SSS--
---HHHHHHHHHS--SSS--
---HHHHHHHHHS--SSS--
---HHHHHHHHHS--SSS--
---HHHHHHHHHS--SSS--
---HHHHHHHTTS--SSS--
---HHHHHHHHHS--SSS--
---SHHHHHTTTS--SSS--
---HHHHHHHHHS--SSS--
---HHHHHHHHHS--SSS--
---HHHHHHHHHS--SSS--
---HHHHHHHHSS--SSS--
--SHHHHHHHHHS--SSS--
---HHHHHHHHSS--SSS--
---HHHHHHHHHS--SSS--
--SHHHHHHHHHS--SSS--
---HHHHHHHHHS--SSS--
---HHHHHHHHHS--SSS--
---HHHHHHHHHS--SSS--
---HHHHHHHTTS--SSS--
---HHHHHHHHHS--SSS--
---HHHHHHHHHS--SSS--
---HHHHHHHHHS--SSS--
--SHHHHHHTTTS--SSS--
--SHHHHHHHHSS--SSS--
--SHHHHHHHHHS--SSS--
---HHHHHHHHHS--SSS--
---HHHHHHHTTS--SSS--
---HHHHHHHHHS--SSS--
--SHHHHHHHHHS--SSS--
---HHHHHHHHHS--SSS--
---HHHHHHHTTS--SSS--
---HHHHHHHTTS--SSS--
---HHHHHHHTTS--SSS--
---HHHHHHHHHS--SSS--
---HHHHHHHHHS--SSS--
---HHHHHHHHHS--SSS--
---HHHHTHHHHS--SSS--
---HHHHHHHHTS-SSSS--
---HHHHHHHHHS--SSS--
---HHHHHHHHHS-SSSS--
---HHHHHHHHTS-SSSS--
--SHHHHHHHHTS--SSS--
---HHHHHHHHHS--SSS--
---HHHHHHHTTS-SSSS--
---HHHHHHHTTS-SSSS--
---HHHHHHHTTS-SSSS--
---HHHHHHHHHS-SS-S--
---HHHHHHHHTS-SSSS--
---HHHHHHHTTS-SSSS--
---HHHHHHHTTS-SSSS--
---HHHHHHHHHS-SSSS--
---HHHHHHHHHS-SSSS--
---HHHHHHHHTS-SSSS--
---HHHHHHHTTS-SSSS--
---HHHHHHHTTS-SSSS--
---HHHHHHHTTS-SSSS--
---HHHHHHHTTS-SSSS--
---HHHHHHHTTS-SSSS--
---HHHHHHHHHS-SSSS--
---HHHHHHHHHS-SSSS--
---HHHHHHTTTS-SSSS--
---HHHHHHHHHS-SS-S--
---HHHHHHHHHS-SS-S--
---HHHHHHTTTS-SS-S--
---HHHHHHHHHSSSS-S--
---HHHHHHHTTSTTS-S--
---HHHHHHHTTSSSS-S--
--THHHHHHHHHTTSS-S--
---HHHHHHTTTSSSSSS--
--SHHHHHHHHHSTTSSS--
--THHHHHHHHHTTSSSS--
---HHHHHHHTTSSSSSS--
--THHHHHHHHHSSSSSS--
---HHHHHHHHHSSSSSS--
---HHHHHHHTTSSSSSS--
--THHHHHHHHHSSSSSS--
--SHHHHHHHTTSTTSSS--
--THHHHHHHHHSSSSSS--
--THHHHHHHHHSTTSSS--
--SHHHHHHHHHSSSSSS--
--SHHHHHHHTTSSSSSS--
--SHHHHHHHHHSSSSSS--
---HHHHHHHTTSSSSSS--
---HHHHHHHHHSSSSSS--
---HHHHHHHHHSSSSSS--
---HHHHHHHHTS-SS-S--
---HHHHHHHHTSSSS-S--
---HHHHHHHHHSSSS-S--
---HHHHHHHHHSSSS-S--
---HHHHHHHHHSTTS-S--
---HHHHHHTTTSSSSSS--
---HHHHHHHTTSTTSSS--
---HHHHHHHHHSSSSSS--
---HHHHHHHTTSTTS-S--
---HHHHHHHTTSTTSSS--
---HHHHHHTTTSTTSSS--
---HHHHHHHHHSSSS-S--
---HHHHHHTTTSTTSSS--
---HHHHHHHTTSSSSSS--
---HHHHHHHTTSTTS-S--
---HHHHHHHTTSTTS-S--
---HHHHHHHTTSSSS-S--
---HHHHHHHTTSSSS-S--
---HHHHHHHHHSTTS-S--
---HHHHHHHHTSSSSSS--
---HHHHHHHHH--SSSS--
---HHHHHHHTT-SSSSS--
---HHHHHHTTT--SSSS--
---HHHHHHHTT-SSS-S--
---HHHHHHHTTSSSSSS--
---HHHHHHHTT-SSS-S--
---HHHHHHHHH--SSSS--
---HHHHHHHHH--SS-S--
---HHHHHHHHHS-SS-S--
---HHHHHHHHT-SSS-S--
---HHHHHHHHH-SSS-S--
---HHHHHHHHHS-SS-S--
---HHHHHHHHS-SSSSS--
---HHHHHHHHT--SS-S--
---HHHHHHHHT-SSS-S--
---HHHHHHHHH--SS-S--
---HHHHHHHHHSSSSSS--
---HHHHHHHHHS-SS-S--
---HHHHHHHTTS-SS-S--
---HHHHHHHHTS-SS-S--
---HHHHHHHHSSSSS-S--
---HHHHHHHHT--SSSS--
---HHHHHHHHHS-SS-S--
---HHHHHHHHHS-SS-S--
---HHHHHHHTTS-SS-S--
---HHHHHHHHTS-SSSS--
---HHHHHHHTTS-SSSS--
---HHHHHHHHTS-SSSS--
---HHHHHHHHTS-SSSS--
---HHHHHHHHTS-SSSS--
---HHHHHHHHTS-SSSS--
---HHHHHHHHSS-SSSS--
---HHHHHHHHSS-SSSS--
---HHHHHHHHTS-SSSS--
---HHHHHHHTTS-SS-S--
---HHHHHHHHTS-SS-S--
---HHHHHHHTTS-SS-S--
---HHHHHHHHTS-SS-S--
---HHHHHHHHHS-SS-S--
---HHHHHHHHHS-SS-S--
---HHHHHHHHT--SSSS--
---HHHHHHHTT--SS-S--
---HHHHHHHHT--SS-S--
---HHHHHHHHTS-SSSS--
---HHHHHHHHH--SS-S--
---HHHHHHHHHS-SS-S--
---HHHHHHHHH--SS-S--
---HHHHHHHHS--SS-S--
---HHHHHHHHT--SS----
---HHHHHHHHH--SS----
---HHHHHHHHH--SS----
---HHHHHHHTT--SS-S--
---HHHHHHHTT--SS-S--
---HHHHHHHHT--SSSS--
---HHHHHHHHH--SS-S--
---HHHHHHTTT--SSSS--
---HHHHHHHHH--SSSS--
---HHHHHHHHH--SSSS--
---HHHHHHHHS--SS-S--
---HHHHHHHHH--SS-S--
---HHHHHHHHT--SS-S--
---HHHHHHHHS--SS-S--
---HHHHHHHTT--SS-S--
---HHHHHHHHH--SS-S--
---HHHHHHHTT--SS-S--
---HHHHHHHHT--SS-S--
---HHHHHHHHT--SS-S--
---HHHHHHHHT--SS----
---HHHHHHHHH--SS-S--
---TTHHHHHTT--SS-S--
---HHHHHHHTT--SS-S--
---HHHHHHHTT--SS----
---HHHHHHHTT--SS-S--
---HHHHHHHHH--SS----
---HHHHHHHHH--SS----
---HHHHHHHHH-TTT----
--SHHHHHHHTT-TTS----
---HHHHHHHHT-TTT----
---HHHHHHHHT--SS----
---HHHHHHHHH--SS-S--
---HHHHHHHTS--SS----
---HHHHHHHHH--SS----
--SHHHHHHHHT--SS----
---HHHHHHHHT--SS----
---HHHHHHHHH--SS-S--
---HHHHHHHTT--SS-S--
---HHHHHHHHT--SS----
---HHHHHHHTT--SS----
---HHHHHHHHH--SS----
---HHHHHHHTT--SS----
---HHHHHHHHH--SS----
---HHHHHHHHT--SS----
---HHHHHHHHT--SS----
---HHHHHHHHT--SS----
---HHHHHHHHH--SS----
---HHHHHHHHH--SS----
---HHHHHHHTT--SS----
---HHHHHHHTT--SS----
---HHHHHHHHH--SS----
---HHHHHHHHH--SS----
---HHHHHHHHH--SS----
---HHHHHHHHT--SS----
---HHHHHHHHH--SS----
---HHHHHHHHH--SS----
---HHHHHHHHH--SS----
---HHHHHHHHH--SS----
---HHHHHHHTT--SS----
---HHHHHHHTT--SS----
---HHHHHHHHH--SS----
---HHHHHHHHT--SS----
---HHHHHHHTT--SSS---
---HHHHHHHHH---SS---
---HHHHHHHHS--SS----
---HHHHHHHHT--SS----
---HHHHHHHHH--SSS---
---HHHHHHHHS--SS----
---HHHHHHHHH--SS----
---HHHHHHHHH--SS----
---HHHHHHHHH--SS----
---HHHHHHHHH--SS----
---HHHHHHHHH--SS----
---HHHHHHHHT--SSS---
---HHHHHHHHT--SSS---
---HHHHHHHTT--SS-S--
---HHHHHHHTT--SS-S--
---HHHHHHTTS--SS----
---HHHHHHHHH--SS----
---HHHHHHHHH--SS----
---HHHHHHHHH--SS----
---HHHHHHHTT---SS---
---HHHHHHHHH--SS-S--
---HHHHHHHTT--TT-S--
---HHHHHHHHT--TT-S--
---HHHHHHHHH--TT-S--
---HHHHHHHHH--TT-S--
---HHHHHHHHS---SSS--
---HHHHHHTTS---SSS--
---HHHHHHTT----S-S--
---HHHHHHTTS---SSS--
---TTHHHHTTS---SS---
---HHHHHHTTSS--S-S--
---HHHHHHHHTS--S-S--
---HHHHHHHHTS--SSS--
---HHHHHHHHTS--S-S--
---HHHHHHHHTS--S-S--
---HHHHHHHHTS--S-S--
---HHHHHTTTTS--SSS--
---HHHHHHHTTS--SSS--
---HHHHHHHTSS--SSS--
---HHHHHHHHSS-TTSS--
---HHHHHHHHSS--SSS--
---HHHHHHHHTS--SSS--
---HHHHHHHHSS-SSSS--
---HHHHHHHHTS--SSS--
---HHHHHHHHTS--SSS--
---HHHHHHHHSS--SSS--
---HHHHHHHHSS--SSS--
---HHHHHHHHSS--SSS--
---HHHHHHHHSS--SSS--
---HHHHHHHHSS--SSS--
---HHHHHHHHTS--SSS--
---HHHHHHHHSS--SSS--
---HHHHHHHHTS--SSS--
---HHHHHHHHT---SSS--
--SHHHHHHHHSS-SS-S--
--THHHHHHHHTS--S-S--
---HHHHHHHHTS--S-S--
---HHHHHHHHSS--SSS--
---HHHHHHHTTS--SSS--
---HHHHHHHTSS--SSS--
---HHHHHHHTTS--SSS--
---HHHHHHHTTS--SSS--
---HHHHHHHHTS--S-S--
---HHHHHHHTTS--SSS--
---HHHHHHHHTS--SSS--
---HHHHHHHHTS-SS-S--
---HHHHHHHHTS--S-S--
---HHHHHTTTT--SS----
---HHHHHHHHTS-SS----
---HHHHHHTTT---SS---
---HHHHHHHHTS--S----
---HHHHHHHHTS--SS---
---HHHHHHHHTS--SSS--
---HHHHHHHHTS-SS----
---HHHHHHHHTS-SS-S--
---HHHHHHHHTS-SS-S--
---HHHHHHHHTS-TT-S--
---HHHHHHHHTS-SSSS--
---HHHHHHHTTS-SSSS--
--SHHHHHHHTTS-SSSS--
---HHHHHHHTTS--SSS--
---HHHHHHHTTS--SSS--
---HHHHHHHTSS--SSS--
---HHHHHHHHTS--SSS--
---HHHHHHHHSS--SSS--
---HHHHHHHTSS--SSS--
---HHHHHHHHHS-SSSS--
---HHHHHHHHHS-TT-S--
---HHHHHHHHHS-TT-S--
---HHHHHHHHHS-TT-S--
---HHHHHHHTTS-TTSS--
---HHHHHHHHHS-TTSS--
---HHHHHHHTTS-SS-S--
---HHHHHHHHHS-SSSS--
---HHHHHHHHHS-SS-S--
---HHHHHHHTTS-SS-S--
---HHHHHHHTTS-TT-S--
---HHHHHHHHHS-TT-S--
---HHHHHHHHHS-TT-S--
---HHHHHHHTTS-SS-S--
---HHHHHHHTTS-SSSS--
--THHHHHHHTTS-TT-S--
---HHHHHHHHHS-TT-S--
---HHHHHHHTTS-TT-S--
---HHHHHHHHHS-TT-S--
---HHHHHHHTTS-TTSS--
---HHHHHHHTTS-TT-S--
---HHHHHHHTTS-TT-S--
---HHHHHHHHHS-TT-S--
---HHHHHHHHHS-TT-S--
---HHHHHHHHHS-TT-S--
---TTHHHHHHHS-TT-S--
---HHHHHHHHHS-TT-S--
---HHHHHHHHHS-TT-S--
---HHHHHHHHHS-TT-S--
---HHHHHHHTTS-TT-S--
---HHHHHHHTTS-TT-S--
---HHHHHHHHHS-TT-S--
---HHHHHHHHHS-TT-S--
--SHHHHHHHHHS-SSS---
--SHHHHHHHHHS-TT-S--
--SHHHHHHHTTS-TTSS--
--SHHHHHHHHHS-TTSS--
--SHHHHHHHHHS-TTSS--
---HHHHHHHHHS-TTSS--
--SHHHHHHHHHS-SS----
--SHHHHHHHHHS-SSSS--
--SHHHHHHHTTS-SSSS--
--SHHHHHHHTTS-SSSS--
--SHHHHHHHHHS-SSSS--
---HHHHHHHHHS-SS-S--
---HHHHHHHTTS-SS-S--
---HHHHHHHHHS-SS-S--
---HHHHHHHHHS-SS-S--
---HHHHHHHHHS-SS-S--
---HHHHHHHHHS-SS-S--
--SHHHHHHHHHS-SS-S--
--SHHHHHHHHHS-SS-S--
--SHHHHHHHHHS--SSS--
---HHHHHHHHHS-SS-S--
---HHHHHHHTTS-SS-S--
--SHHHHHHHHHS-SS-S--
---HHHHHHHHHS-SS-S--
--SHHHHHHHHHS-SS-S--
--SHHHHHHHHHS-SS-S--
--SHHHHHHHHHT--S-S--
--SHHHHHHHHHS-SS-S--
--SHHHHHHHHHS-SS-S--
--SHHHHHHHHHS-SSSS--
--SHHHHHHHHHS-SS-S--
--SHHHHHHHHHS-SS-S--
--SHHHHHHHHHS-SS-S--
--SHHHHHHHHHS-SS-S--
--SHHHHHHHTTS-SSSS--
---TTHHHHHHHS-SS-S--
---HHHHHHHHHS-SS-S--
---HHHHHHHHHS-SS-S--
---HHHHHHHHHS-SSSS--
--SHHHHHHHHHS-SSSS--
--SHHHHHHHHHS-SSSS--
---HHHHHHHHHS-SSSS--
--SHHHHHHHHHS-SSSS--
---HHHHHHHHHS-SSSS--
---HHHHHHHHHS-SSSS--
---HHHHHHHHHS-SS-S--
---HHHHHHHHHS-SSSS--
---HHHHHHHHHS-SSSS--
---HHHHHHHHHS-SS-S--
---HHHHHHHHHS-SSSS--
--SHHHHHHHHHS-SSSS--
--SHHHHGGGGTS-SS-S--
--SHHHHHGGGTS-SS-S--
--SHHHHHHHHHS-SS-S--
---HHHHHHHHHS-SS-S--
--SHHHHHHHHHS-SS-S--
--SHHHHHHHHHS-SS-S--
--SHHHHHHHHHS-SS-S--
--SHHHHHHHHHS-SS-S--
--SHHHHHHHHHS-SS-S--
--SHHHHHHHHHS-SSSS--
--SHHHHHHHHHS-SSSS--
--SHHHHHHHHHS-SS-S--
--SHHHHHHHHHS--SSS--
--SHHHHHHHHHS--SSS--
--SHHHHHHHHHS--SSS--
--SHHHHHHHHHS-SSSS--
--SHHHHHHHHHS--SSS--
--SHHHHHHHHHS--SSS--
--SHHHHHHHHHS--SSS--
--SHHHHHHHHHS--SSS--
--SHHHHHHHTTS-SSSS--
--SHHHHHHHHHS--SSS--
--SHHHHHHHHHS-SS-S--
--SHHHHHHHHHS--SSS--
--SHHHHHHHTTS--SSS--
--SHHHHHHHHHS-SSSS--
--SHHHHHHHHHS--SSS--
--SHHHHHHHTTS--SSS--
--SHHHHHHHHHS--SSS--
--SHHHHHHHHHS--SSS--
--SHHHHHHHHHS--SSS--
--SHHHHHHHTTS--SSS--
--SHHHHHHHTTS--SSS--
--SHHHHHHHTTS--SSS--
--SHHHHHHHHHS--SSS--
--SHHHHHHHHHS-SSSS--
--SHHHHHHHHHS-SSSS--
--SHHHHHHHHHS--SSS--
--SHHHHHHHHHS-SSSS--
--SHHHHHHHHHS-SS-S--
--SHHHHHHHTTS-TT-S--
--SHHHHHHHHHS-TT-S--
--SHHHHHHHHHS-SSSS--
--SHHHHHHHHHS-TTSS--
--SHHHHHHHHHS-TTSS--
--SHHHHHHHTTS-SSSS--
--SHHHHHHHHHS-SSSS--
--SHHHHHHHTTS-SS-S--
--SHHHHHHHTTS-SSSS--
--SHHHHHHHHHS-SSSS--
--SHHHHHHHHHS-SSSS--
--SHHHHHHHHHS-SSSS--
--SHHHHHHHHHS-TTSS--
--SHHHHHHHHHS-SS-S--
--SHHHHHHHHHS-TT-S--
--SHHHHHHHTTS-SSSS--
--SHHHHHHHTTS-SSSS--
--SHHHHHHHTTS-SSSS--
--SHHHHHHHHHS-SS-S--
--SHHHHHHHTTS-SS-S--
--SHHHHHHHTTS-SS-S--
--SHHHHHHHHHS-SSSS--
--SHHHHHHHTTS-TTSS--
--SHHHHHHHHHS-TTSS--
--SHHHHHHHTTS-TTSS--
--SHHHHHHHHHS-TTSS--
--SHHHHHHHHHS-TTSS--
--SHHHHHHHTTS--SSS--
--SHHHHHHHHHS-SSSS--
--SHHHHHHHHHS-TT-S--
--SHHHHHHHHH--TTSS--
--SHHHHHHHHHS-TTSS--
--SHHHHHHHTTS-SSSS--
--SHHHHHHHTTS-TTSS--
--SHHHHHHHHHS-TTSS--
--SHHHHHHHHHS-TTSS--
--SHHHHHHHTTS-TTSS--
--SHHHHHHHTTS-TTSS--
--SHHHHHHHHHS-TTSS--
--SHHHHHHHTTS-TT-S--
--SHHHHHHHHHS-TTSS--
--SHHHHHHHTTS-TT-S--
--SHHHHHHHHH--TTSS--
--SHHHHHHHHHS-TTSS--
--SHHHHHHHHHS-TTSS--
--SHHHHHHHHHS-TTSS--
--SHHHHHHHTTS-TTSS--
--SHHHHHHHHHS-TTSS--
--SHHHHHHHHHS-SSSS--
--SHHHHHHHHH--TTSS--
--STTHHHHHHHS--SSS--
--STTHHHHHHHS--SSS--
--SHHHHHHHHHS-TTSS--
--SHHHHHHHHHS--SSS--
--SHHHHHHHTTS-SSSS--
--SHHHHHHHTTS-TTSS--
--SHHHHHHHTTS-TTSS--
--SHHHHHHHHHS--SSS--
--SHHHHHHHHHS-TTSS--
--SHHHHHHHHHS-TTSS--
--SHHHHHHHHHS-TTSS--
--SHHHHHHHHHS-TTSS--
--SHHHHHHHTTS-TTSS--
--SHHHHHHHHHS-TTSS--
--SHHHHHHTTTS-TTSS--
--SHHHHSSTTTS-SSSS--
--STTGGG-TTTS-TTSS--
--STTGGGSTTTS-SSSS--
--STTGGGGGGTS-SSSS--
--SGGGGGSTTTS-SSSS--
--STTGGG-TTTS-SSSS--
--SHHHHTHHHHS-TTSS--
--STTTTSGGGTS-SSSS--
--SHHHHHGGGTS-TTSS--
---HHHHTGGGTS-TTSS--
---HHHHSGGGT--TT-S--
--SHHHHHGGGTS-TTSS--
--SHHHHTHHHHS-TTSS--
--SHHHHTHHHHS-TTSS--
--STTGGGHHHHS-TTSS--
--SHHHHTGGGTS-TTSS--
--STTGGGGGGTS-TTSS--
--SHHHHTGGGTS-TTSS--
--SHHHHTGGGTS-TTSS--
--SHHHHTGGGTS-TTSS--
--SHHHHGGGGTS-TTSS--
--STTGGGSTTT--TTSS--
--SHHHHSSTTTS-TTSS--
--SHHHHHHHHHS-TT-S--
--SHHHHHGGGTS-TTSS--
--SHHHHHGGGTS-TTSS--
--SHHHHHGGGTS-TTSS--
--SHHHHHGGGTS-TTSS--
--STTHHHHHHHS-TT-S--
---THHHHHHHHS-TT-S--
---HHHHHHHTTS-TT-S--
--SHHHHHHHHHS-TTSS--
---THHHHHHTTS-TTSS--
---HHHHHHHTT--TTSS--
---HHHHHHHTTS-TTSS--
---HHHHHHHHHS--SSS--
---HHHHHHHHHS--SSS--
---HHHHHHHTTS-TTSS--
---HHHHHHHTT---SSS--
---HHHHHHTTSS-TTSS--
---HHHHHHHHHS-TTSS--
---HHHHHHHHHS-TTSS--
---HHHHHHHHHS-TTSS--
---HHHHHHHHHS-TTSS--
---HHHHHHHTTS-TTSS--
---HHHHHHHTTS-TTSS--
---HHHHHHHHHS-TTSS--
---HHHHHHHHHS-TTSS--
---HHHHHHHHHS-TTSS--
---HHHHHHHHHS-TTSS--
---HHHHHHHHHS--SSS--
---HHHHHHHHHS--SSS--
---HHHHHHHHHS--SSS--
---HHHHHHHTTS--SSS--
---HHHHHHHHHS-TTSS--
---HHHHHHHHHS--SSS--
---HHHHHHHHHS--SSS--
---HHHHHHHTTS--S-S--
---HHHHHHHHHS--S-S--
---HHHHHHHTTS-SS-S--
---HHHHHHTTTS-SS-S--
---HHHHHHHHH--SS-S--
---HHHHHHHHHS--SSS--
---HHHHHHHTTS--SSS--
---HHHHHHHTTS--SSS--
---HHHHHHHHHS--SSS--
---HHHHHHHHHS--S-S--
---HHHHHHHHHS--S-S--
---HHHHHHHHHS--S-S--
---HHHHHHHHH---S-S--
---HHHHHHHHSS--SSS--
---HHHHHHHHHS--S-S--
---HHHHHHHHHS--S-S--
---HHHHHHHHHS--S----
---HHHHHHHHHS--S-S--
---HHHHHHHHHS--S-S--
---HHHHHHHHHS--S-S--
---HHHHHHHHHS--S-S--
---HHHHHHHHHS--S----
---HHHHHHHHHS--S-S--
---HHHHHHHHHS--S-S--
---HHHHHHHHHS--S-S--
---HHHHHHHTTS--S-S--
---HHHHHHHHHS-------
---HHHHHHHHHS--S-S--
---HHHHHHHHHS--S----
---HHHHHHHHHS--S-S--
---HHHHHHHTTS-SS-S--
---HHHHHHHHHS--SSS--
---HHHHHHHHHS-SSSS--
---HHHHHHHTTS--SSS--
---HHHHHHHHHS-TTSS--
---HHHHHHHHHT-TT-S--
---HHHHHHHHHS-SSSS--
---HHHHHHHHHS-SSSS--
---HHHHHHHHHS-TTSS--
---HHHHHHHHHS-TTSS--
---HHHHHHHHHS-TTSTT-
---HHHHHHHHHS-TTSS--
---HHHHHHHHHS-SSSS--
---HHHHHHHHHS-SSSS--
---HHHHHHHTTS-TTSS--
---HHHHHHHHHS-SSSS--
---HHHHHHHTTS-TT-S--
---HHHHHHHTTS-TT-S--
---HHHHHHHHHS-TTSS--
---HHHHHHHTTS-SSSS--
---HHHHHHHTTS-SSSS--
---HHHHHHHHHS-TT-S--
---HHHHHHTTTS-TT-S--
---HHHHHHTTTS-TTSS--
---HHHHHHHTTS-TT-S--
---HHHHHHHTTS-TT-S--
---HHHHHHHHHS-TT-S--
---HHHHHHHTTS-SSSS--
---HHHHHHTTTS-SSSS--
---HHHHHHHTTS-TTSS--
---HHHHHHHHHS-TT-S--
---HHHHHHHHHS-TTSS--
---HHHHHHHHHS-SSSS--
---HHHHHHHHHS-SSSS--
---HHHHHHHHHS-SSSS--
---HHHHHHHHH--TT-S--
---HHHHHHHHHS-TTSS--
---HHHHHHHHHS-TTSS--
---HHHHHHHHHS-SS-S--
---HHHHHHHHT--SSSS--
---HHHHHHHHSS-SSSS--
---HHHHHHHHHS--SSS--
---HHHHHHHHTS-TTSS--
---HHHHHHHHT--SS-S--
---HHHHHHHHH--TT-S--
---HHHHHHHHT--TTSS--
---HHHHHHHHHS-TT-S--
---HHHHHHHHH--TTSS--
---HHHHHHHHT--TTSS--
---SHHHHHHHT--TTSS--
---HHHHHHHTS--TT-S--
---HHHHHHHHHS-TTSS--
---HHHHHHHTT--TTSS--
---HHHHHHHHH--TTSS--
---HHHHHHHHT--SS-S--
---HHHHHHHTT--TT-S--
---HHHHHHHHT--TTSS--
---HHHHHHHTT--TT-S--
---TTHHHHHHT--SSSS--
---HHHHHHHHT--TTSS--
---HHHHHHTTS--TTSS--
---HHHHHHHHS--SS-S--
---HHHHHHHHS--TT-S--
---HHHHHHHHT--SS-S--
---HHHHHHHHT--TTSS--
---HHHHHHHHT--TT-S--
---HHHHHHHHT--SS-S--
---HHHHHHHTT--TT-S--
---HHHHHHHTT--SSSS--
---HHHHHHHHT--TT-S--
---HHHHHHHTT--TT-S--
---HHHHHHHHT--SS-S--
---HHHHHHHHT--TT-S--
---HHHHHHHHT--TT-S--
---HHHHHHHHT--TTSS--
---HHHHHHHHS--TTSS--
---HHHHHHHHT--TTSS--
---HHHHHHHTT--SS-S--
---HHHHHHHTT---SSS--
---HHHHHHHTS--TT-S--
---HHHHHHHHS--SSSS--
---HHHHHHHTT--TT-S--
---HHHHHHHTT--TT-S--
---HHHHHHHHT--SSSS--
---HHHHHHHTT--TTSS--
---HHHHHHHTS--SS-S--
---HHHHHHGGG--SS-S--
---HHHHHTTTT--TT-S--
---HHHHHT-TT--TTSS--
---HHHHHHTTT--SSSS--
---HHHHHHGGG--TTSS--
---HHHHHHHTT--TT-S--
---HHHHHHHTT--TT-S--
---HHHHHHHTTS-SS-S--
---HHHHHHHHS---S-S--
---HHHHHHHHHS--S-S--
---HHHHHHHHHS-SS-S--
---HHHHHHHTSS--S----
---HHHHHHHTTS--S-S--
---HHHHHHHHHS--S-S--
---HHHHHHHHT--SS-S--
---HHHHHHHTTS--S-S--
---HHHHHHHHH--SS-S--
---HHHHHHHTTS-SS----
---HHHHHHHHHS-SS----
---HHHHHHHTTS-TT-S--
---HHHHHHHHTS-TT----
---HHHHHHHHTS-TT-S--
---HHHHHHHHTS-TT-S--
--SHHHHHHHTTS-SS-S--
---HHHHHHHTTS-SS-S--
---HHHHHHHHHS-SS-S--
---HHHHHHHHHS-TT-S--
---HHHHHHHTTS-SS-S--
---HHHHHHHHHS-TT-S--
---HHHHHHHHHS-TT-S--
---HHHHHHTTSS-SS-S--
---HHHHHTSSSS-TT-S--
---HHHHHHSSSS-TTSS--
---HHHHHTTSSS-SSSS--
---HHHHHTTSSS-TT-S--
---HHHHHTSSSS-TT-S--
---HHHHTTTSSS--SSS--
---HHHHHTTSSS--SSS--
---HHHHHTTTTS--SSS--
---HHHHHTTSSS--SSS--
---HHHHHHHTTS-SS-S--
---HHHHTT-TTS-SSSS--
---HHHHHTTTTS-SSSS--
---HHHHHTTTTS-SSSS--
---HHHHTT-TTS-SSSS--
---HHHHHTTTT--SSSS--
---HHHHHTSTT--SSSS--
---HHHHHTTTTS-SSSS--
---HHHHHSSTTS-SSSS--
---HHHHHTTTTS-SS-S--
---HHHHHTTTTS-SSSS--
---HHHHHHTTTS-SS-S--
--THHHHHHGGGS-SS-S--
---HHHHHHHTTS-SSSS--
---HHHHHTTTTS--SSS--
---HHHHHTTTTS-SSSS--
--SHHHHHH-SSS-SS-S--
--SHHHHHT-TTS-SSSS--
-TTHHHHHHTTTS-SSSS--
-TTHHHHHTTTTS-SS-S--
-TTHHHHTTTTTS--S-S--
-TTHHHHHHSTTS--SSS--
-TTHHHHHTTTTS--S-S--
-TTHHHHTT-TTS--SSS--
-TTHHHHHTTTTS--S-S--
-TTHHHHHTTTTS-SS-S--
-TTHHHHHTTTTS--S-S--
-TTHHHHHTTTTS--S-S--
-TTSHHHHTTTTS--S-S--
--STTHHHH-SSS--S-S--
---HHHHHH-SSS--S-S--
-TTHHHHHHSTT--SS----
--THHHHTT-TT--SS-S--
-THHHHHHH-TT--SS-S--
-TTHHHHHTTTT--SS-S--
--THHHHHTTTT--SS----
--GGGGGGGSTT--SS-S--
--GGGGGGGGTT--SS-S--
--GGGGGGGSTT--SS-S--
--TTTHHHHTTT--SS-S--
-THHHHTGGGSS--SS----
-GGGTGGGGSTT---S-S--
--HHHHGGGTTT--SS-S--
--HHHHGGGTTTS-SSSS--
--HHHHTGGGSS--SSSS--
--HHHHTGGGTT--SSSS--
--HHHHTGGGTTS-SSSS--
--HHHHGGGGTSS-SSSS--
--HHHHTGGGTSS-SSSS--
--HHHHHHHHHHS-SS-S--
--HHHHHHHHHHS-SS-S--
--HHHHHHHHHHS-SS-S--
--HHHHHHHHTTS-SS-S--
--HHHHHHHTTTS-SS-S--
--HHHHHHHHHHS-SS-S--
--HHHHHHHHTTS-SS-S--
--HHHHHHHHHTS-SS-S--
--HHHHHHHHTTS-SS-S--
--HHHHHHHHTTS-SSSS--
--HHHHHHHHTTS-SS-S--
--HHHHHHHTTTS-SS-S--
--HHHHHHHHHTS-SS----
--HHHHHHHHHHS-SS----
--HHHHHHHHTTS-SS----
--HHHHHHHHHSS-SS----
--HHHHHHHTTTS-SS-S--
--HHHHHHHTTTS-SS-S--
--HHHHHHHHHHS-SS-S--
--HHHHHHHHHHS-SS-S--
--HHHHHHHHHHS-SS-S--
-THHHHHHHHHHS-SS-S--
--HHHHHHHHHHS-SS-S--
--HHHHHHHHHHS-SSSS--
--HHHHHHHHTTS-SS-S--
--HHHHHHHHHTS-SS-S--
--HHHHHHHHHT--SS-S--
--HHHHHHHHTTS-SS-S--
--HHHHHHHHHHS-SS-S--
--HHHHHHHHHSS-SS-S--
--HHHHHHHHHSS-SS-S--
--HHHHHHHHHHS-SS-S--
--HHHHHHHHTTS-SS-S--
--HHHHHHHHHTS-SSSS--
--HHHHHHHHTTS-SSSS--
--HHHHHHHHHHS-SS-S--
--HHHHHHHHHHS-SS-S--
--HHHHHHHTTTS-SS-S--
--HHHHHHHHHTS-SS-S--
--HHHHHHHHHHS-SS-S--
--HHHHHHHHHHS-SS-S--
--HHHHHHHHTTS-SS-S--
--HHHHHHHHTTS-SS-S--
--HHHHHHHHHHS-SS-S--
--HHHHHHHHHHS-SS-S--
--HHHHHHHHHHS-SS-S--
--HHHHHHHHHHS-SSSS--
--HHHHHHHHHHS-SSSS--
--HHHHHHHHHHS-SS-S--
--HHHHHHHHHS--SS-S--
--HHHHHHHHHT--SS-S--
--HHHHHHHHHSS-SS-S--
--HHHHHHHTTT--SS-S--
--HHHHHHHHTT--SS-S--
--HHHHHHHHHS--SS-S--
--HHHHHHHHTT--SS-S--
--HHHHHHHHHT--SS-S--
--HHHHHHHHHT--SSSS--
--HHHHHHHTTS--SSS---
--HHHHHHHHHS--SS----
--HHHHHHHHT---SS-S--
--HHHHHHHHHT--SS-S--
-TTHHHHHHHTT--SS----
--HHHHHHHHHS--SS----
-HHHHHHHHGGG--SS-S--
-HHHHHHHHHTT--SS----
-HHHHHHHHHHH--SS----
-HHHHHHHHHHS--SS----
-HHHHHHHHTTS--SS----
-HHHHHHHHHHHS-SS----
-HHHHHHHHHHTS-SS----
-HHHHHHHHTTS--SS-S--
-HHHHHHHHHHH--SS-S--
-HHHHHHHHHTT--SS-S--
-HHHHHHHHHHT--SS-S--
-HHHHHHHHHHT--SS-S--
-HHHHHHHHHHT--SS-S--
-HHHHHHHHHHT--SS-S--
-HHHHHHHHHHS--SS----
-HHHHHHHHHHS--SS-S--
-HHHHHHHHHHT--SS----
-HHHHHHHHHHT--SS-S--
-HHHHHHHHHHT--SS-S--
-HHHHHHHHHHT--SS-S--
-HHHHHHHHHHH--SS-S--
-HHHHHHHHHTT--SS----
-HHHHHHHHHHHS-SS----
-HHHHHHHHHHH--SS-S--
-HHHHHHHHHTT--SS----
-TTTHHHHHHTT--SS-S--
-TTHHHHHHHHH--SS----
-TTSHHHHHHTT--SS----
-TT-HHHHHHHH--SS----
-TT-HHHHHHHH--SS----
--S-HHHHHHHH--SS----
--S-HHHHHHHH--SS----
--S-HHHHHHTT--SS-S--
--TTHHHHHHHH--SS-S--
--SSHHHHHHHT--SS-S--
--TTHHHHHHHT--SS-S--
--TTHHHHHHTTS-SS-S--
--TTHHHHHHHHS-SS-S--
--TTHHHHHHTT--SS-S--
--TTHHHHHHTTS-SS-S--
--TTHHHHHHTT--SS-S--
--SSHHHHHHHH--SSSS--
-TTTHHHHHHTT--SS-S--
-TTTHHHHHHHT--SS-S--
--SSHHHHHTTS--SS-S--
--SSHHHHHHHH--TT----
--SSHHHHHHHH--SSSS--
--SSHHHHHHHH--SSSS--
--SSHHHHHHHH--SS-S--
--SSHHHHHHTT---SSS--
--SSHHHHHHHTS-SS-S--
--SSHHHHHHHHS-SS-S--
--SSHHHHHHTT--SSSS--
--SSHHHHHHTTS-SSSS--
--SSHHHHHHTTS-SSSS--
--SSHHHHHHHTS-SSSS--
--SSHHHHHHHT--TTSS--
--SSHHHHHHTT--TT-S--
--SSHHHHHHHH--TTSS--
--SSHHHHHHTS--TTSS--
--SSHHHHHHTT--TTSS--
--SSHHHHHHHT--TTSS--
--SSHHHHHHHH--TTSS--
--SSHHHHHHHS--TTSS--
--SSHHHHHHHHS--SSS--
--SSHHHHHHHTS--SSS--
--SSHHHHHHHHS--SSS--
--SSHHHHHHHHS--SSS--
--SSHHHHHHHHS--SSS--
--SSHHHHHHHHS-SS-S--
--SSHHHHHHHHS-SS-S--
--SSHHHHHHTTS--SSS--
--SSHHHHHHTTS-TTSS--
--SSHHHHHHHHS-TT-S--
--SSHHHHHHHHSBTTB---
--SSHHHHHHTTS-TT----
--SSHHHHHHHHS-SSS---
--SSHHHHHHTTS-SSS---
--SSHHHHHHTT--SSS---
--SSHHHHHHHH--SSS---
--SSHHHHHHHT--SSS---
--SSHHHHHHHH-BTTTTB-
--SSHHHHHHTT-BTTTTB-
--SSHHHHHHHH-BTTTTB-
-TTTHHHHHHTS--SSS---
-TTTHHHHHTTS--SSS---
-TTTHHHHHHHH--SSS---
-TTTHHHHGGGG--SSS---
-TTTHHHHHTTT--SSS---
-TTTHHHHHHTT--SSS---
-TTTHHHHHHTT--SSS---
-TTTHHHHHHHH-BTTTTB-
--SSHHHHHHHH-BTTTTB-
-TTTHHHHHHHH--SSSS--
--SSHHHHHHHS--SSSS--
--SSHHHHHHHH--SSSS--
-TTTHHHHHHTT--SSSS--
-TTTHHHHHHHH--SSSS--
-TTTHHHHHHHH--SSSS--
-TTTHHHHHTTT--SSSS--
-TTTHHHHHHTT--TTSS--
-TTTHHHHHTTT--SSSS--
-TTTHHHHHTTT--SSS---
-TTHHHHHHHHH-BTTTTB-
--SHHHHHHHHH--SSSS--
--SHHHHHHHHT--SSSS--
--SHHHHHHHHH--SSSS--
--SHHHHHHHTT-BTTTTB-
--SHHHHHHHTT--SSSS--
-TTHHHHHHHHHSBTTTTB-
--SHHHHHHHHT-BTTTTB-
--SHHHHHHHHT--SSSS--
--SHHHHHHHHT--SSSS--
-TTHHHHHHHHT--SSS---
-TTHHHHHHHTT-BTTTTB-
--SHHHHHHHHH--SSSS--
--SHHHHHHHHT--SSSS--
--SHHHHHHHHH--SSSS--
-TTHHHHHHHHT-BTTTTB-
--SHHHHHHHHT--SSS---
--SHHHHHHHHH--SSSS--
--SHHHHHHHHT--SSSS--
--SHHHHHHHHS--SSSS--
--SHHHHHHHHT--SSSS--
--SHHHHHHHHH--SSSS--
--SHHHHHHHHT--SSSS--
--SHHHHHHHHT--SSSS--
--SHHHHHHHHT--SSSS--
--SHHHHHHHHH--SSSS--
--SHHHHHHHHH--SSSS--
--SHHHHHHHHT--SSSS--
--SHHHHHHHHH--SSSS--
--SHHHHHHHHH--SSSS--
-TTHHHHHHHHHS-SSSS--
-TTHHHHHHHHHS-SSSS--
-TTHHHHHHHHHS-SSSS--
--SHHHHHHHHH-BTTTTB-
--HHHHHHHHHT--TTSS--
--SHHHHHHHHT--SSS---
--SHHHHHHHHTS-SSSS--
--SHHHHHHHHT--SSSS--
--SHHHHHHHTT--SSSS--
--SHHHHHHHTT--SSSS--
--SHHHHHHHHH--SSSS--
--SSHHHHHHHT--SSSS--
--SHHHHHHHHT--SSS---
--SHHHHHHHTT--SSSS--
--SHHHHHHHHHS-SSSS--
--SHHHHHHHHS--SSSS--
--SHHHHHHHHH--SSSS--
--SSHHHHHHHH--SSSS--
--SSHHHHHHHSS-SSS---
--SSHHHHHHHT--SSSS--
--SSHHHHHHHH--SSS---
-TTTHHHHHHHT--SSS---
--SSHHHHHHHHS-SSSS--
-TTTHHHHHHHS--SSS---
-HHHHHHHHHHT-BTTTTB-
-HHHHHHHHHTT--SSS---
-HHHHHHHHHHT--SSS---
-HHHHHHHHHHT--SSSS--
-HHHHHHHHHTT--SSS---
-HHHHHHHHHHH--SSSS--
-HHHHHHHHHTT--SSS---
-HHHHHHHHHHT--SSSS--
-HHHHHHHHHHT-BTTTTB-
-HHHHHHHHHTT--SSSS--
-HHHHHHHHHTT--SSSS--
-HHHHHHHHHHT--SSS---
-HHHHHHHHHHT--SSSS--
-HHHHHHHHHHH--SSSS--
-HHHHHHHHHHT--SSSS--
-HHHHHHHHHHH--SSSS--
-HHHHHHHHHHS--SSSS--
-HHHHHHHHHHT--SSSS--
--HHHHHHHHTT--SSS---
--HHHHHHHHHT-BTTTTB-
--HHHHHHHHHHS-SSSS--
--HHHHHHHHHH--SSS---
--HHHHHHHHHS--SSSS--
--TTHHHHHHHH--SSS---
--HHHHHHHHHT--SSSS--
--HHHHHHHHHT--SSS---
--HHHHHHHHHS--SSSS--
--HHHHHHHHHH--SSSS--
--HHHHHHHTTS--SSSS--
--HHHHHHHHTT--SSSS--
--HHHHHHHHHT--SSS---
--HHHHHHHHTT--SSS---
--HHHHHHHHHT--SSS---
--HHHHHHHHTT--SSS---
--HHHHHHHHHT-BTTTTB-
--HHHHHHHHTT--SSSS--
--HHHHHHHHTT--SSSS--
--HHHHHHHHHH--SSS---
--HHHHHHHHTT-BTTTTB-
--HHHHHHHHHH--SSSS--
--HHHHHHHHHH--SSSS--
--HHHHHHHHHH--SSS---
--HHHHHHHHTT--SSS---
--HHHHHHHHTS--SSS---
--HHHHHHHHHH--SSS---
--HHHHHHHHHH--SSS---
--HHHHHHHHTT--SSS---
--HHHHHHHHHHS-SSS---
--HHHHHHHHHHS-SSS---
--HHHHHHHHHHS-SSS---
--HHHHHHHHHH--SSS---
--HHHHHHHHHHS-SSS---
--HHHHHHHHHHS-TT----
--HHHHHHHHTTS-SSS---
--HHHHHHHHHHS-SSS---
--HHHHHHHHHH--SSS---
--HHHHHHHHHH--SSS---
--HHHHHHHHHH--SSS---
--HHHHHHHHTS--SSS---
--HHHHHHHTTT--SSS---
--HHHHHHHHHHS-SSS---
--HHHHHHHHTTS-SSS---
--HHHHHHHTTSS-SSS---
--HHHHHHHTTSS-SSS---
--HHHHHHHTTTS-SSS---
--HHHHHHHHT---SSS---
--HHHHHHHTT-S-SSS---
--HHHHHHHTSS--SSS---
--HHHHHHHTS-S-SSS---
--HHHHHHTTSS--SSS---
--HHHHHHTTS-S-SSS---
--TTHHHHHHHSS-SSS---
--HHHHHHHTT-S-SSS---
--HHHHHHTTS---SSS---
--HHHHHHHTT---SSS---
--HHHHHHHHH---SSS---
--HHHHHHHTT---SSS---
-THHHHHHTTS---SSS---
--HHHHHHHHH---SSS---
--HHHHHHHHH---SSS---
--HHHHHHHHH---SSS---
--HHHHHHHTT---SSS---
--HHHHHHHHT---SSS---
--HHHHHHHHH---SSS---
-HHHHHHHHHT---SSS---
-HHHHHHHHHH---SSS---
-HHHHHHHHHT---SSS---
-HHHHHHHTTS---SSS---
-HHHHHHHHT----SSS---
-TTHHHHHHHT---SSS---
-HHHHHHHHHT---SSS---
-HHHHHHHHTS---SSS---
-HHHHHHHHTT---SSS---
-HHHHHHHHTT---SSS---
-HHHHHHHHHH---SSS---
-HHHHHHHHHH---SSS---
-HHHHHHHHHT---SSS---
-HHHHHHHHHH---SSS---
-HHHHHHHHTT---SSS---
-HHHHHHHHTT---SSS---
-HHHHHHHHHT---SSSS--
-HHHHHHHHTT---SSS---
-HHHHHHHHTT---SSS---
-HHHHHHHHTS---SSS---
-HHHHHHHHHT---SSS---
-HHHHHHHHHT---SSS---
-HHHHHHHHTT---SSS---
-HHHHHHHHHT---SSS---
-HHHHHHHHHT---SSS---
-HHHHHHHHHS---SSS---
-HHHHHHHHHS---SSS---
-HHHHHHHHHS---SSS---
-HHHHHHHHHS---SSS---
-HHHHHHHHHS---SSS---
-HHHHHHHHHT---SSS---
-HHHHHHHHHS---SSS---
-HHHHHHHHHS---SSS---
-HHHHHHHHHT---SSS---
-HHHHHHHHHT---SSS---
-HHHHHHHHHT---SSS---
-HHHHHHHHHT---SSS---
-HHHHHHHHHH---SSS---
-HHHHHHHHHH---SSS---
-HHHHHHHHHH---SSS---
-HHHHHHHHHH---SSS---
-HHHHHHHTTT---SSS---
-HHHHHHHHHT---SSS---
-HHHHHHHHHT---SSS---
-HHHHHHHHS----SSS---
-HHHHHHHHS----SSS---
-HHHHHHTS------SS---
-HHHHHHHT-----SSS---
-HHHHHHHTT----SSS---
-HHHHHHHTT--S-SSS---
-TTHHHHHHH----SSS---
-TTHHHHHHH----SSS---
-HHHHHHHHH----SSS---
-HHHHHHHHH--S-SSS---
-HHHHHHHTT----SSS---
-HHHHHHHHT----SSS---
-HHHHHHHHH----SSS---
-HHHHHHHHH----SSS---
-HHHHHHHHT----SSS---
-HHHHHHHHH----SSS---
-HHHHHHHHH--S-SSS---
-HHHHHHHHT--S-SSS---
-HHHHHHHHS--S-SSS---
-HHHHHHHHH----SSS---
-HHHHHHHTT----SSS---
-HHHHHHHHH----SSS---
-HHHHHHHHT--S-SSS---
-HHHHHHHHH--S-SSS---
-HHHHHHHHH--S-SS----
-HHHHHHHHH----SSS---
-HHHHHHHHH----SSS---
-HHHHHHHHH----SSS---
-HHHHHHHHT----SSS---
-HHHHHHHHH----SS----
-HHHHHHHHH----TTS---
-HHHHHHHTT----SSS---
-HHHHHHHHT----SSS---
-HHHHHHHHT----SS----
--HHHHHHTT----TTS---
--HHHHHHTT----SS----
-THHHHHHHT----SS----
--HHHHHHTT-SS-SS----
--HHHHHHHT--S-SSS---
--HHHHHHHT--S-SSS---
--HHHHHHTT-SS-SSS---
--HHHHHHTT--S-TT----
--HHHHHHTT--S-SSS---
--HHHHHHHT--S-SS----
--HHHHHHTT--S-SS----
--HHHHHHHT-SS-SS----
--HHHHHHHT-SS-SS----
--HHHHHHHT-SS-SS----
--HHHHHHHH--S-TT----
--HHHHHHHT-SSBTTB---
--HHHHHHHH-SS-SS----
--HHHHHHHS-SS-SS----
--HHHHHHHT--S-SS----
--HHHHHHHT-SS-TT----
--HHHHHHHT-SSBTTB---
--HHHHHHHT-SS-SS----
--HHHHHHHT--S-SS----
--HHHHHHHH--S-SS----
--HHHHHHHH--SBTTB---
--HHHHHHHH--S-SS----
--HHHHHHTT--S-SS----
--HHHHHHHS--S-SS----
--HHHHHHHH--SBTTB---
--HHHHHHTT--S-SS----
--HHHHHHHH--S-SS----
--HHHHHHHH--SBTTB---
--HHHHHHHH--S-SS----
--HHHHHHHT--S-SS----
--HHHHHHHT-SSBTTB---
--HHHHHHHT-SSBTTB---
--HHHHHHHS---BTTB---
--HHHHHHHS--S-SS----
--HHHHHHHT--B-SS-B--
--HHHHHHHT--B-SS-B--
--HHHHHHHT-SB-SS-B--
--HHHHHTTS-S-BTTB---
--HHHHHHHT-SEETTEE--
--HHHHHHTS-SEETTEE--
--HHHHHHHT--B-SS-B--
--HHHHHHHT--EETTEE--
--HHHHHHHS--B-SS-B--
--HHHHHHHT--EETTEE--
--HHHHHHHH--B-SS-B--
--HHHHHHHT--B-SS-B--
--HHHHHHTT--EETTEE--
--HHHHHTTS-SEETTEE--
--HHHHHHHS-SEETTEE--
--TTHHHHTS-SB-SS-B--
--HHHHHHTT-SB-SS-B--
--HHHHHHHH-SEETTEE--
--HHHHHHHH-SEETTEE--
--HHHHHHTT-SEETTEE--
--HHHHHTTT-SB-SS-B--
--HHHHHHTT-SEETTEE--
--HHHHHHTT-SB-SSSB--
--HHHHHHHH----SSS---
--HHHHHHHH----TT----
--HHHHHHHT----SS----
--HHHHHHHH--EETTEE--
--HHHHHHHH--B-SS-B--
--HHHHHHTT--B-SSSB--
--HHHHHHTT--EETTEE--
--HHHHHHHT--EETTEE--
--HHHHTTTT--B-SS-B--
--HHHHHHTT-S--SSS---
--HHHHHHT--SEETTEE--
--HHHHHHH--SEETTEE--
--HHHHHHH--SB-SS-B--
--HHHHHTT--SEETTEE--
--HHHHHTT--SEETTEE--
--HHHHHHH--SEETTEE--
--HHHHHHH--SEETTEE--
--HHHHHTT--SB-SS-B--
--HHHHTTS--SEETTEE--
--HHHHHHH--SB-SS-B--
--HHHHHHH--SB-SS-B--
--HHHHHHH--SEETTEE--
--HHHHHHH--SB-SS-B--
--HHHHHHH--SEETTEE--
--HHHHHHH--SB-SS-B--
--HHHHHHT--SB-SS-B--
--HHHHHTT--SEETTEE--
--HHHHHTT--SB-SS-B--
--HHHHHHT---B-SS-B--
--HHHHHHT--SEETTEE--
--HHHHHHHS-SEETTEE--
--HHHHHHTS-SB-SS-B--
--HHHHHHHS-SB-SS-B--
--HHHHHTTS-SB-SS-B--
--HHHHHTS--SB-SS-B--
--TTTGGGG--SB-SS-B--
--HHHHTTT--S--TTS---
--HHHHHHHS-SB-SS-B--
--HHHHHHHS-SB-SS-B--
--HHHHHHS--SB-SS-B--
--HHHHHHH--SB-SS-B--
--HHHHHTT--SB-SS-B--
--HHHHHTT--SEETTEE--
--HHHHHTTS-SEETTEE--
--HHHHHHHS-SB-SS-B--
-THHHHHHH--SB-SS-B--
--HHHHHHH--SB-SS-B--
--HHHHHHHS-SB-SSSB--
--HHHHHHHS-SEETTEE--
--HHHHHHH--SEETTEE--
--HHHHHHHS-SB-SS-B--
--HHHHHHSS--B-SS-B--
--HHHHHHHS-S--SS----
--HHHHHTTS-SB-SS-B--
--HHHHHHHS-SB-SS-B--
--HHHHHHHS-SEETTEE--
--HHHHHTTS--EETTEE--
--HHHHHHHS--B-SS-B--
--HHHHHHHS--B-SS-B--
--HHHHHHHS--B-SS-B--
--HHHHHHSS--EETTEE--
--HHHHTTTS--B-SS-B--
--HHHHHHHS--EETTEE--
--HHHHHHHS--B-SS-B--
--HHHHHTTS--EETTEE--
--HHHHHHHS--EETTEE--
--HHHHHHHS--EETTEE--
--HHHHHHHS--EETTEE--
--HHHHHHHS--EETTEE--
--HHHHHHHS--B-SS-B--
--HHHHHTTS--B-SS-B--
--HHHHHHHTT-B-SS-B--
--HHHHHHHS--B-SS-B--
--HHHHHHHS--B-SS-B--
--HHHHHHHS--EETTEE--
--HHHHTTTS--B-SS-B--
--HHHHHHHS--B-SS-B--
--HHHHHHHS--B-SS-B--
--HHHHHTTS--B-SS-B--
--HHHHHHHS--B-SS-B--
--HHHHHHHS--EETTEE--
--HHHHHTTS--EETTEE--
--HHHHHHHS--B-SS-B--
--HHHHHHHS--EETTEE--
--HHHHGGGS--B-SS-B--
--HHHHTTTS--B-SS-B--
--HHHHHTTTT-B-SS-B--
--HHHHHHHS--B-SS-B--
--HHHHHHHS--B-SS-B--
--HHHHHHHS--EETTEE--
--HHHHHHHS--B-SS-B--
--HHHHHTTS--B-SS-B--
--HHHHHHHS--B-SS-B--
--HHHHHHHS--B-SS-B--
--HHHHHHHS--B-SS-B--
--HHHHHHHS--B-SS-B--
--HHHHTTTS--EETTEE--
--HHHHHHHS--EETTEE--
--HHHHHTTS--B-SS-B--
--HHHHHHHS--EETTEE--
--HHHHHHHS--EETTEE--
--HHHHHTTSS-EETTEE--
--HHHHHHHS--B-SS-B--
--HHHHHHHS--EETTEE--
--HHHHHHHS--EETTEE--
--HHHHHTTS--B-SS-B--
--HHHHHHHS--EETTEE--
--HHHHHHTS--B-SS-B--
--HHHHHHTS--B-SS-B--
--HHHHHHTS--B-SS-B--
--HHHHHTTS--B-SS-B--
--HHHHHHTS--EETTEE--
--TTHHHHTS---BTTB---
--HHHHTTTS--EETTEE--
--HHHHHHTS--EETTEE--
--HHHHHHTS--B-SS-B--
--TTHHHHS---EETTEE--
--HHHHHHSS--EETTEE--
--HHHHTTSS--B-SS-B--
--HHHHHHHS--EETTEE--
--HHHHHHHS--EETTEE--
--HHHHHHHS--EETTEE--
--HHHHHTTS--EETTEE--
--HHHHHHHS--B-SS-B--
--TTHHHHSS--B-SS-B--
--HHHHHHHS--B-SS-B--
--HHHHHTTS--EETTEE--
--HHHHHTT---B-SS-B--
--HHHHHHHS--B-SS-B--
--HHHHHHHS-SEETTEE--
--HHHHHHTS-SEETTEE--
--HHHHHHTS-SEETTEE--
--HHHHHHT--SEETTEE--
--HHHHHHHS-SB-SS-B--
--HHHHHHHS-SEETTEE--
--HHHHHHH--SEETTEE--
--HHHHHHH--SEETTEE--
--HHHHHHH---EETTEE--
--HHHHHHH---EETTEE--
--HHHHHHHS-SEETTEE--
--TTHHHHSS--EETTEE--
--HHHHHHTS-SEETTEE--
--HHHHTTSS--B-SS-B--
--HHHHHHSS--EETTEE--
--HHHHHHHS-SEETTEE--
--HHHHHHTS--B-SS-B--
--HHHHHHHS--EETTEE--
--HHHHHTTS-SEETTEE--
--HHHHHHHS-SEETTEE--
--HHHHHHHS-SB-SS-B--
--HHHHHHHS-SS-TT----
--HHHHHHHS-SB-SS-B--
--HHHHHHHS-SEETTEE--
--HHHHHHTS-SB-SS-B--
--HHHHTTSS-SEETTEE--
--HHHHHHTS-SEETTEE--
--HHHHHHHS-SEETTEE--
--HHHHHTTS-SB-SS-B--
--HHHHHHTS-SEETTEE--
--HHHHHHTS-SEETTEE--
--HHHHHHHS-SB-SS-B--
--HHHHHHHS-SB-SS-B--
--HHHHHHTS-SB-SS-B--
--HHHHHTTS-SEETTEE--
--HHHHHTTS-SEETTEE--
--HHHHHTTS--B-SS-B--
--HHHHHHTS-SEETTEE--
--HHHHHHHS-S-BTTB---
--HHHHHHHS-SEETTEE--
--HHHHHTTS-SEETTEE--
--HHHHHTTS-SEETTEE--
--HHHHHHTS-SEETTEE--
--HHHHHHHS-SB-SS-B--
--HHHHHHHS-SEETTEE--
--HHHHHHHS-SEETTEE--
--HHHHHHHS-SEETTEE--
--HHHHHTTS-SB-SS-B--
--HHHHHTTS-SB-SS-B--
--HHHHHTTS-SEETTEE--
--HHHHHTSS-SB-SS-B--
--HHHHHTTS-SB-SS-B--
--HHHHHTTS-SEETTEE--
--HHHHHTTS-SEETTEE--
--HHHHHHHS-SB-SS-B--
--HHHHHTTS-SEETTEE--
--HHHHHHTS-SEETTEE--
--HHHHHTTS-SEETTEE--
--HHHHHTTS-SEETTEE--
--HHHHHHTS-SEETTEE--
--HHHHHHHS-SEETTEE--
--HHHHHTTS-SEETTEE--
--HHHHHHTS-SEETTEE--
--HHHHHTTS-SEETTEE--
--HHHHHTTS-SEETTEE--
--HHHHHTTS-SB-SS-B--
--HHHHTTSS-SB-SS-B--
--HHHHHHTS-SEETTEE--
--HHHHHHHS-SB-SS-B--
--HHHHHHHS-SEETTEE--
--HHHHHHSS-SB-SS-B--
--HHHHHTTS-SB-SS-B--
--HHHHHHHS-SEETTEE--
--HHHHHHHS-SEETTEE--
--HHHHHTTS-SB-SS-B--
--HHHHHTSS-SB-SS-B--
--HHHHHTTS-SB-SS-B--
--HHHHHTT--SB-SS-B--
--HHHHHHHS-SB-SS-B--
--HHHHHTT--SB-SS-B--
--HHHHHTSS-SB-SS-B--
--HHHHTTTS-SEETTEE--
--HHHHHTTS-SEETTEE--
--HHHHTTTS-SEETTEE--
--HHHHHHHS-SB-SS-B--
--HHHHHTTS-SEETTEE--
--HHHHHTTS-SEETTEE--
--HHHHHTTS-SB-SS-B--
--HHHHHTTS-SB-SS-B--
--HHHHHTTS-SB-SS-B--
--HHHHHTTS-SEETTEE--
--HHHHTTTS-SB-SS-B--
--HHHHTTTS-SB-SS-B--
--HHHHTTTS-SEETTEE--
--HHHHHHHS-SB-SS-B--
--HHHHHTSS-SB-SS-B--
--HHHHHTTS-SB-SS-B--
--HHHHHTTS-SEETTEE--
--HHHHHTT--SEETTEE--
--HHHHHHHS-SEETTEE--
--HHHHHHHS-SEETTEE--
--HHHHHTTS-SEETTEE--
--HHHHHTTS-SB-SS-B--
--HHHHHTTS-SEETTEE--
--HHHHHTTS-SB-SS-B--
--HHHHTTSS-SB-SS-B--
--HHHHTTSS-SB-SS-B--
--HHHHHHHS-SB-SS-B--
--HHHHTTTS-SB-SS-B--
--HHHHHTTS-SB-SS-B--
--HHHHHTTS-SEETTEE--
--HHHHHTTS-SB-SS-B--
--HHHHHTSS-SEETTEE--
--HHHHHTTS-SEETTEE--
--HHHHHTTS-SB-SS-B--
--HHHHHHTS-SB-SS-B--
--HHHHHHTS-SEETTEE--
--HHHHHTTS-SB-SS-B--
--HHHHHHHS-SB-SS-B--
--HHHHHTTS-SEETTEE--
--HHHHHTTS-SB-SS-B--
--HHHHHTTS-SB-SS-B--
--HHHHHTTS--B-SS-B--
--HHHHHTTS-SEETTEE--
--HHHHHHTS-SEETTEE--
--HHHHHHHS-SB-SS-B--
--HHHHHHHS--EETTEE--
--HHHHHHHS-SB-SS-B--
--HHHHHHHS-SB-SS-B--
--HHHHHHTS-SB-SS-B--
--HHHHHTTS-SB-SS-B--
--HHHHHTTS-SB-SS-B--
--HHHHHTTS-SB-SS-B--
--HHHHHTTS-SB-SS-B--
--HHHHHHSS-SB-SS-B--
--HHHHHTTS-SEETTEE--
--HHHHHTTS-SEETTEE--
--HHHHTTTS-SB-SS-B--
--HHHHHTTS-SB-SS-B--
--HHHHHHHS--B-SS-B--
-HHHHHTTTS-SEETTEE--
-HHHHHHTTS-SB-SS-B--
-HHHHHHTTS--B-SS-B--
-HHHHHHHTS--EETTEE--
-HHHHHHHTS--EETTEE--
-HHHHHTTTS-SB-SS-B--
-HHHHHTTSS--EETTEE--
-HHHHHHTTS-SEETTEE--
-HHHHHHTTS-SEETTEE--
-HHHHHHTTS-SEETTEE--
-HHHHHHTTS-SEETTEE--
-HHHHHHTTS-SB-SS-B--
-HHHHHHTTS-SEETTEE--
-HHHHHHHHS-SB-SS-B--
-HHHHHHTTS-SEETTEE--
-HHHHHHHTS-SB-SS-B--
-HHHHHHTTS-SEETTEE--
-HHHHHHTSS-SEETTEE--
-HHHHHHTTS-SEETTEE--
-HHHHHHTTS-S-BTTB---
-HHHHHHTTS-SEETTEE--
-HHHHHHTTS-SB-SS-B--
-HHHHHHTTS-SEETTEE--
-HHHHHHHHS-SB-SS-B--
-HHHHHHTTS-SEETTEE--
-HHHHHTTTS-SEETTEE--
-HHHHHHTTS-SB-SS-B--
-HHHHHHTTS-SB-SS-B--
-HHHHHHTTS-SB-SS-B--
-HHHHHHHHS-SB-SS-B--
-HHHHHHHTS-SEETTEE--
-HHHHHGGGS-SB-SS-B--
-HHHHHHTTS-SEETTEE--
-HHHHHHHHS-SEETTEE--
-HHHHHHTTS--B-SS-B--
-HHHHHHTTS--EETTEE--
-HHHHHHTTS--EETTEE--
-HHHHHHHHS--EETTEE--
-HHHHHHTTS--B-SS-B--
-HHHHHHTTS--B-SS-B--
-HHHHHHTTS--EETTEE--
-TTHHHHTTS--B-SS-B--
-HHHHHHHHS--EETTEE--
-HHHHHHHHS--EETTEE--
-HHHHHHHHS--B-SS-B--
-HHHHHHHHS--B-SS-B--
-HHHHHHHTS--B-SS-B--
-HHHHHHHTS--B-SS-B--
-HHHHHHHHS--B-SS-B--
-HHHHHHTTS--EETTEE--
-HHHHHHHTS--B-SS-B--
-HHHHHHHTS--B-SS-B--
-TTHHHHTTS--B-SS-B--
-HHHHHHHTS--B-SS-B--
-HHHHHHHTS----SS----
-HHHHHTTTS--EETTEE--
-HHHHHHTTS--EETTEE--
-HHHHHHHHS--EETTEE--
-HHHHHTTTS-SEETTEE--
-HHHHHHHHS-SB-SS-B--
-HHHHHHTTS--B-SS-B--
-HHHHHHHHS-SEETTEE--
-HHHHHHHHS-SEETTEE--
-HHHHHHTTS-SEETTEE--
-HHHHHHHHS-SB-SS-B--
-HHHHHHHHS-SB-SS-B--
-HHHHHHHTS--EETTEE--
-HHHHHHHHS-SEETTEE--
-HHHHHHHHS--EETTEE--
-HHHHHHHTS-SEETTEE--
-HHHHHHHTS-SEETTEE--
-HHHHHHTTS-SB-SS-B--
-HHHHHHHTS-SEETTEE--
-HHHHHHHTS-SEETTEE--
-HHHHHHHHS-SEETTEE--
-HHHHHHHHS-SEETTEE--
-HHHHHHHTS-SEETTEE--
-HHHHHHHHS-SB-SS-B--
-HHHHHHHTS-SB-SS-B--
-HHHHHHHTS-SEETTEE--
-HHHHHTTTS-SB-SS-B--
-HHHHHHHHS-SB-SS-B--
-HHHHHHHSS-SEETTEE--
-HHHHHHHHS--B-SS-B--
-HHHHHHHTS--EETTEE--
-HHHHHHHHS-SEETTEE--
-HHHHHHTTS-SB-SS-B--
-HHHHHHHHS-SEETTEE--
-HHHHHHHS---EETTEE--
-HHHHHHHH--SEETTEE--
-HHHHHHHHS-SEETTEE--
-HHHHHHHT--S-BTTB---
-HHHHHHHH-----TTS---
-HHHHHHHHS-S--TTS---
-HHHHHHTTS----TT----
-HHHHHHHHS----TT----
-HHHHHHHHS----SSS---
-HHHHHHHTS---BTTB---
-HHHHHHTTS----SSS---
-HHHHHHHSS----SSS---
-HHHHHHHTS----SSS---
-HHHHHHHSS----SSS---
-HHHHHHTTS----TTS---
-HHHHHHTTS----SSS---
-HHHHHHTTS----SSS---
-HHHHHHHHS----TTS---
--HHHHHHHS----TTS---
--HHHHHHHS----TTS---
--HHHHHHHS----TTS---
--HHHHTTSS----TTS---
--HHHHGGGS-SEETTEE--
--HHHHHTTS---BTTB---
--HHHHHHHS-S--TTS---
--HHHHHHTS-S--TT----
--HHHHHHTS-SS-SSS---
--HHHHHHTS-SEETTEE--
--HHHHHHHS--B-SS-B--
--HHHHHHHS-S--SS----
--HHHHTTTS----TT----
--HHHHHTTS--EETTEE--
--HHHHTTTS-SEETTEE--
--HHHHHHTS--EETTEE--
--HHHHTTTS----TT----
--HHHHTTSS---BTTB---
--TTHHHHSS---BTTB---
--HHHHHHHS-SEETTEE--
--HHHHHHHS--EETTEE--
--HHHHHHHS-SEETTEE--
--HHHHHHHS--EETTEE--
--HHHHTTTS-SSBTTB---
--HHHHHHHS---BTTB---
--HHHHHHHS-S--SS----
--HHHHHHHS----SS----
--HHHHHHTS--SBTTB---
--HHHHHHHS-S--SSS---
--HHHHTTSS----SSS---
--HHHHHHTS--S-SS----
--HHHHHHTS----SS----
--HHHHHHHS----TTS---
--HHHHHHHS----TTS---
--HHHHHHHS----TTT---
--HHHHHTTS----TTT---
--HHHHHHHS-S--TTT---
--HHHHHHHS----TTT---
--HHHHHHTS----TTT---
--HHHHHHTS----TTT---
--HHHHHHHS-S--TTT---
--HHHHHHHS----TTT---
--HHHHTTT-----TTT---
--HHHHHHHS----TTT---
--HHHHHHHS-S--TTT---
--HHHHHHTS-S--TTT---
--HHHHHTTS----TTT---
--HHHHTTSS-S--TTT---
--HHHHHHTS-S--TTT---
-HHHHHHHHS--S-TTT---
-HHHHHHHHS----TTT---
-HHHHHHHHS----TTT---
-HHHHHHHHS----TTT---
-HHHHHHHHS----TTT---
-HHHHHHHHS----TTT---
-HHHHHHHHS-S--TTT---
-HHHHHHHHS----TTT---
-HHHHHHHHS-S--TTT---
-HHHHHHHHS----TTT---
-HHHHHHHTS----TTT---
-HHHHHHHTS----TTT---
-HHHHHHHTS----TTT---
-HHHHHHHHS----TTT---
-HHHHHHHHS----TTT---
-HHHHHHHSS----TTT---
-HHHHHHHTS----TTT---
-HHHHHHHTS----TTT---
-HHHHHHHSS----TTT---
-HHHHHTTTS----TTT---
-HHHHHHHHS----TTT---
-HHHHHHHHS----TTT---
-HHHHHHHHS----TTT---
-HHHHHHHSS----TTT---
-HHHHHHHHS----TTT---
-HHHHHHHHS----TT----
-HHHHHHTTS----TTT---
-HHHHHHHTS----TTT---
-HHHHHHHTS----TTT---
-HHHHHHHHS----TTT---
-HHHHHHHHS----TTT---
-HHHHHHTTS----TTT---
-HHHHHHHHS----TTT---
-HHHHHHHHS----TTT---
-HHHHHHTTS----TTT---
-HHHHHHTTS----TTT---
-HHHHHHHHS----TTT---
-HHHHHHHSS-S--TTT---
-HHHHHHTTS----TTT---
-HHHHHHHTS-S--TTT---
-HHHHHHHTS-S--TTT---
-HHHHHHHSS-S--TTT---
-HHHHHHHTS-S--TTT---
-HHHHHHTTS-S--TTT---
-HHHHHHHTS-S--TTT---
-HHHHHHTTS-S--TTT---
-TTHHHHTTS-S--TTT---
-HHHHHHTTS-SS-TTT---
-HHHHHHHTS-SS-TTT---
-HHHHHHTTS-SS-TTT---
-HHHHHHTTS-S--TTT---
-HHHHHHTTS----TTT---
-HHHHHHHTS----TTT---
-HHHHHHHTS-S--TTT---
-HHHHHHHTS-S--TTT---
-HHHHHHTTS----TTT---
-HHHHHHHTS-S--TTT---
-HHHHHHHTS----TTT---
-HHHHHHHHS----TTT---
-HHHHHHTTS-S--TTT---
-HHHHHHTTS-S--TTT---
-HHHHHHTTS-S--TTT---
-HHHHHHTSS-S--TTS---
-HHHHHHT-S----TTT---
-HHHHHHHSS----TTT---
-HHHHHTTSS----TTT---
-HHHHHHTT-----TTT---
-HHHHHHHS-----TTT---
-HHHHHHHTS--S-TTT---
-HHHHHHH------TTT---
-HHHHHHHSS----TTT---
-HHHHHHHHS--S-TTT---
-HHHHHHHHS----TTT---
-HHHHHHHSS----TTT---
-HHHHHHTTS----TTT---
-HHHHHHTSS----TTT---
-HHHHHHTTS----TTT---
-HHHHHHHSS----TTT---
-HHHHHHHT---S-TTT---
-HHHHHHHHS-SS-TTT---
-HHHHHHHHS----TTT---
-HHHHHHHTS----TTT---
-HHHHHHHHS----TTT---
-HHHHHHHHS----TTT---
-HHHHHHHHS----TTS---
-HHHHHHHHS----TTS---
-HHHHHHHHS----TTT---
-HHHHHHHTS----TTT---
-HHHHHTTSS----TTS---
-HHHHHHHHS----TTS---
-HHHHHHHSS----TTT---
-HHHHHHHHS----TTT---
-HHHHHHHHS----TTS---
-HHHHHHTTS-S--TTS---
-HHHHHHHHSS---TTT---
-HHHHHHHHSSSS-SSS---
-HHHHHHHHSSSS-SSS---
--HHHHHHHS--S-SSS---
-HHHHHHHHS--S-SSS---
--HHHHHHHS--S-SSS---
-HHHHHHHHS----SSS---
-HHHHHHHHS----TTTT--
-HHHHHHHTS----SSS---
-HHHHHHHHS----SSS---
-HHHHHHHHS----TTTT--
-HHHHHHHHS----TTTT--
-HHHHHHTTS--S-SSS---
--THHHHTTS--S-SSS---
--SHHHHTTS--S-SSSS--
--STTGGGSS-S--TTTT--
-TTTTTTTSS-S--TTTT--
-TTTTTTTS-----TTTT--
--SHHHHTTS-SS-TTTT--
--SHHHHTT--S--GGGS--
--SHHHHTT-----TTTT--
--STTGGGT-----GGGT--
-TTHHHHHHS----GGGT--
-TTHHHHHHS--S-GGGT--
-TTTTGGGTS--S-GGGT--
-TTHHHHTT-----TTTT--
-TTTTGGGT--S--TTTT--
-TTTTGGGTS--S-TTSS--
-TTHHHHHH---S-GGGT--
--GGGHHHH---S-GGGS--
-TTHHHHHH---S-GGGT--
-TTHHHHHT---S-GGGT--
--SHHHHHH---S-TTTT--
-TTTTGGGT---S-GGGT--
--SHHHHHH--SS-GGGT--
--SHHHHHH-----GGGT--
-HHHHHHHT---S-GGGT--
-HHHHHHHH---S-GGGT--
-HHHHHHHHS--S-GGGT--
-HHHHHHHT---S-TTTT--
-HHHHHTTS-----GGGT--
-TTHHHHH--S-S-TTTT--
-HHHHHHHT---S-GGGT--
-HHHHHHTT-----GGGT--
-HHHHHHTT-----TTTT--
-HHHHHHHTS--S-GGGT--
-HHHHHHHTS--S-GGGT--
-HHHHHHTTS----GGGT--
-HHHHHHTTS----GGG---
-HHHHHHHTS----GGGT--
-HHHHHHTTS--S-SSS---
-HHHHTTSSS----TTTT--
-HHHHHT-SS----SSS---
-HHHHHH-SS----SSSS--
-HHHHTTTSS----SSSS--
-HHHHHTTSS----SSS---
-HHHHHT-SS----SSS---
-HHHHHHTSS----SSS---
-HHHHHTSSS----SSSS--
-HHHHHTTSS----SSSS--
-HHHHHHTSS----SSSS--
-HHHHHTTSS----SSSS--
-HHHHHTTSS----SSSS--
-HHHHHHTSS----SSSS--
-HHHHHTTSS----SSSS--
-HHHHHHTTS----SSSS--
-HHHHHHTTS----SSSS--
-HHHHHHHTS----SSSS--
-HHHHHHHHS----SSSS--
-HHHHHHHHS----TTTT--
-HHHHHHHHS-----SS---
-HHHHHHTTS----SSS---
-HHHHHTTTS----STT---
-HHHHHHTTS----SSS---
-HHHHHHTTS----SSS---
-HHHHHHTTS----SSS---
-HHHHHHHHS-S--SSS---
-HHHHHHHHS----STT---
-HHHHHHHHS----SSS---
-HHHHHHHHS----SSS---
-HHHHHHTTS-S--SSS---
-HHHHHHHHS----SSS---
-HHHHHHTTS----SSS---
-HHHHHHTTS--S-TTTT--
-HHHHHHHTS----TTS---
-HHHHHHTTS----SSS---
-HHHHHHTTS--S--TT---
-HHHHHHHTS-----TT---
-HHHHHGGGS--S--TT---
-HHHHHHTTS-----SS---
-HHHHHGGGS-S---TT---
-HHHHHGGGS-----TT---
-HHHHHHTTS-----TT---
-HHHHHHTTS-----SS---
-HHHHHHHTS-----SS---
-HHHHHHTTS----TTTT--
-HHHHHHHSS-----TT---
-HHHHHHHTS-----TT---
-HHHHHHHTS-----TT---
-HHHHHHHHS-----TT---
-HHHHHHHTS-----TT---
-HHHHHHHTS----STT---
-HHHHHHTTS-----TT---
-HHHHHHHTS-S---TT---
-TTHHHHHTS-----TT---
-HHHHHHHTS-----SS---
-HHHHHHHHS-----TT---
-HHHHHHHTS-----TT---
-HHHHHHHTS-----TT---
-HHHHHHHSS-----TT---
-HHHHHHHHS-----TT---
--HHHHHTTS-----TT---
-HHHHHHTTS-----TT---
-HHHHHHHSS-----TT---
-HHHHHHHHS-----TT---
-HHHHHTTTS-----TT---
-HHHHHHHSS-----TT---
-HHHHHHHHS-----TT---
-HHHHHHHHS-----TT---
-HHHHHHHHS----SSS---
-HHHHHHHHS-----SS---
-HHHHHHHTS-----SS---
-HHHHHHHHS-----SS---
-HHHHHHHHS----SSS---
-HHHHHTTTS-----SS---
-HHHHHHTTS----SSS---
-HHHHHHHHS-----SS---
-HHHHHHHHS-----SS---
-HHHHHHHHS----SSS---
-HHHHHHHHS----SSS---
-HHHHHHHHS-----SS---
-HHHHHHHHS--S-TTS---
-HHHHHHHHS----SSS---
-HHHHHTTT---S-TTS---
-HHHHHHHHS----SSS---
-HHHHHHTTS----SSS---
-HHHHHHHHS----TTS---
-HHHHHHHHS----SSS---
-HHHHHHHHS-----SS---
-HHHHHHHHS----TTS---
-HHHHHHHHS-----SS---
-HHHHHHHHS----SSS---
-HHHHHHHHS----SSS---
-HHHHHHTTS----TTS---
-HHHHHHTT-----SSS---
-HHHHHHHHS----SSS---
-HHHHHHHHS----TTS---
-HHHHHHTTS----SSS---
-HHHHHHTTS----TTS---
-HHHHHHHHS----SSS---
-HHHHHHHHS----SSS---
-HHHHHHHHS----TTS---
-HHHHHHHH------SS---
-HHHHHHHHS----SSS---
-HHHHHHHHS----SSS---
-HHHHHHHHS----SSS---
-HHHHHHHHS----TTS---
-HHHHHHHHS----SSS---
-TTHHHHHH-----TTS---
-HHHHHTTT-----TTTT--
-HHHHHTTT-----TTS---
-HHHHHHHH-----SSS---
-HHHHHHTTS----TTS---
-HHHHHHHH-----TTS---
-HHHHHHHS-----TTS---
-HHHHHHHHS----TTTT--
-HHHHHHHHS----TTS---
-HHHHHHHHS----SSS---
-HHHHHTTTS----TTS---
-HHHHHHHHS----TTS---
-HHHHHHHHS----TTS---
-HHHHHHHSS----TTS---
-HHHHHHHHS----TTS---
-HHHHHHTTS----SSS---
-HHHHHHHHS----TTS---
-HHHHHHHH-----TTS---
-HHHHHHHHS----TTTT--
-HHHHHHHSS----TTS---
-HHHHHHHHS----SSS---
-HHHHHHTTS----TTS---
-TTHHHHHHS----SSS---
-HHHHHHHHS----SSS---
-HHHHHHHHS----SSS---
-HHHHHHHHS----SSS---
-HHHHHHTTS----SSS---
-HHHHHHTTS----TTS---
-HHHHHHHHS----SSS---
-HHHHHHHHS----TTS---
-HHHHHHHHS----SSS---
-HHHHHHHHTT---TTS---
-HHHHHTTTS----S-S---
-HHHHHHHHS----SSS---
-HHHHHHTTS----SSSS--
-HHHHHHHHS----SSSS--
-HHHHHHHHSS---S-SS--
-HHHHHHHHSS---TTSS--
-HHHHHTTTS----SSSS--
-HHHHHHTTSS---SSSS--
-HHHHHTTTSS--STTSS--
-HHHHHHHHS---SSSSS--
-HHHHHHHHS---SSSSS--
-HHHHHHHHSS--SSSSS--
-HHHHHHHHS----SSSS--
-HHHHHHHHS----SSSS--
-HHHHHHHHS----SSSS--
-HHHHHHHHS----SSSS--
-HHHHHHHHS----SSSS--
-HHHHHHHHS----SSSS--
-HHHHHHTTSS----SSS--
-HHHHHHTTS----TTTT--
-HHHHHHHHS----GGGT--
-HHHHHHHHS----TTTT--
-HHHHHHTTS----GGGT--
-HHHHHHHHS----TTTT--
-HHHHHHHHS----TTTT--
-HHHHHHHHS----SSSS--
-HHHHHHTTS----TTTT--
-HHHHHHHHS----TTTT--
-HHHHHHHHS----TTTT--
-HHHHHHHHS----TTT---
-HHHHHHHHS----TTTT--
-HHHHHHTTS----TTTT--
-HHHHHHHHS----GGGT--
-HHHHHHTTS----TTTT--
-HHHHHHTTS----TTTT--
-HHHHHHTTS----GGGT--
-HHHHHHTTS----TTTT--
-HHHHHHTTS----GGGT--
-HHHHHHHHS----GGGT--
--HHHHHTTS----TTTT--
-HHHHHHHHS----TTTT--
-HHHHHHTTS----TTTT--
-HHHHHHTTS----TTTT--
-HHHHHHTTSS---TTTT--
-HHHHHHHHS----GGGT--
-HHHHHHTTS----GGGT--
-TTHHHHTTS----TTTT--
-HHHHHHTTS----TTTT--
-HHHHHHTTS----TTTT--
-HHHHHHHHS----GGGT--
-HHHHHHHHS----TTTT--
-HHHHHHTTS----GGGT--
-HHHHHHHHS----TTTT--
-HHHHHHHT-----TTTT--
-HHHHHHHTS----TTTT--
-HHHHHHHTS----TTTT--
-HHHHHHTTS----TTT---
-HHHHHHHHS----TTT---
-HHHHHHHTS----TTT---
-HHHHHHHSS----TTT---
-HHHHHHHTS----TTT---
-HHHHHHHTS--S-TTT---
-HHHHHHHHS----TTT---
-HHHHHHHHS----TTT---
-HHHHHHTT-----TTT---
-HHHHHHHT---S-TTT---
-HHHHHHHS-----TTT---
-HHHHHHHS-----TTT---
-HHHHHHTT-----TTT---
-HHHHHHTT-----TTT---
-HHHHHHHH-----TTT---
-HHHHHHHHS----TTT---
-HHHHHHTTS----TTT---
-HHHHHHHHS----TTT---
-HHHHHHHHS----TTT---
-HHHHHHHHS----TTT---
-HHHHHHTTS----TTT---
-HHHHHHHHS----TTT---
-HHHHHHHHS----TTT---
-HHHHHHHHS----TTT---
-HHHHHHTT-----TTT---
-HHHHHHTTS----TTT---
-HHHHHHTT-----TTTT--
-HHHHHHHTS----TTTT--
--HHHHHHHS----TTTT--
-HHHHHHHHS----TTT---
-HHHHHHTTS----TTT---
-HHHHHHTTS----TTT---
-HHHHHHTT-----TTT---
-HHHHHHHH---S-TTT---
-HHHHHHTT---S-TTT---
-HHHHHHHHS--S-TTT---
-HHHHHHHHS----TTT---
-HHHHHHHHS----TTT---
-HHHHHHHHS--S-TTT---
-HHHHHHHHS--S-TTT---
-HHHHHHHHS--S-TTT---
-HHHHHHHHS--S-TTT---
-HHHHHHTTS--S-TTT---
-HHHHHHHHS--S-TTT---
-HHHHHHTTS----TTT---
--HHHHHHHS----TTT---
-HHHHHHTTS----TTT---
-TTTSHHHHS----TTT---
-HHHHHHHHS----TTT---
-HHHHTTTSS----TTT---
-HHHHHTTSS----TTT---
-HHHHHTTSS----TTT---
-HHHHHHHHS----TTT---
-HHHHHHHHS----TTT---
-HHHHHHTTS----TTT---
-HHHHHHHHS----TTT---
-HHHHHHHHS----TTT---
-HHHHHHHHS----TTT---
-HHHHHHHHS----TTT---
-HHHHHHHHS----TTT---
-HHHHHHHHS---STTT---
-HHHHHHHHS----TTT---
-HHHHHHHHS----TTT---
-HHHHHHTTS----TTT---
-HHHHHHHHS----TTT---
-HHHHHHHHS----TTT---
-HHHHHHHHS----TTT---
-HHHHHHHHS----TTT---
-HHHHHHHHS----TTT---
--HHHHTTTS----TTT---
-HHHHHHHHS----TTT---
-HHHHHHHHS----TTT---
-HHHHHHTTS----TTT---
-HHHHHHHHS----TTT---
-HHHHHHHHS----TTT---
-HHHHHHHHS----TTT---
-HHHHHHTTS----TTT---
-HHHHHHTTS----TTT---
-HHHHHHHHS----TTT---
-HHHHHHTTS----TTT---
-HHHHHHHHS---STTT---
-HHHHHHHHS----TTT---
-HHHHHHHHS----TTT---
-HHHHHHTTS----TTT---
-HHHHHHHHS----TTT---
-HHHHHHHHS----TTT---
-HHHHHHHHS----TTT---
-HHHHHHHHS----TTS---
-HHHHHHHHS----TT----
-HHHHHHHHS----SS----
-HHHHHHHH-----TTS---
-HHHHHHHHS----TT----
-HHHHHHHHS----TTT---
-HHHHHHTTS----SSS---
-HHHHHHHHS----SS----
-HHHHHHHHS----TT----
-HHHHHHHHS----TTT---
-HHHHHHHHS----SS----
-HHHHHHTTS----TT----
-TTHHHHTTS----TTS---
-HHHHHHHHS---SSSS---
-HHHHHHTTS----SS----
-HHHHHHHHS----SS----
-HHHHHHHHS----SS----
-HHHHHHHHS----SS----
-HHHHHTTTS----SSS---
-HHHHHHHHS----TT----
-HHHHHHHHS----TT----
-HHHHHHHHS----SSS---
-HHHHHHHHS----SSS---
-HHHHHHHHS----TTS---
-HHHHHHHHS----TTS---
-HHHHHHHHS----TT----
-HHHHHHTTS----TT----
-HHHHHHHHS----SS----
-HHHHHHHHS----TT----
-HHHHHHHHS----TTS---
-HHHHHHTTS----SS----
-HHHHHHTTS----SS----
-HHHHHHHHS----SSS---
-HHHHHHHHS---SSSS---
-HHHHHHTTS----SSS---
-HHHHHTTTS----SS----
-HHHHHHTTS---SSSS---
-HHHHHHHHS----TT----
-HHHHHHHHS----SSS---
-HHHHHHHHS----SS----
-HHHHHHHHS----SSS---
-HHHHHHHHS----TT----
-HHHHHHHHS----TTS---
-HHHHHHHHS----SSS---
-HHHHHHTTS----TTT---
-HHHHHHHHS----SSS---
-HHHHHHHHS----SS----
-HHHHHHHHS----TTS---
-HHHHHHTTS----TTT---
-HHHHHHHHS----TTS---
-HHHHHHHHS----TTT---
-HHHHHHHHS----TTT---
-HHHHHHHHS----TTT---
-HHHHHHHHS----TTT---
--HHHHHHHS----TTT---
-HHHHHHTTS----TTT---
-HHHHHHHH-----TTT---
-HHHHHHHHS----TTT---
-HHHHHHHHS----TTT---
-HHHHHHHHS----TTT---
-HHHHHTTTS----TTT---
-HHHHHHTTS----TTT---
-HHHHHHHHS----TTT---
-HHHHHHTTS----TTT---
-HHHHHHHTS----TTT---
-HHHHHHHHS----TTT---
-HHHHHHHHS----TTT---
-HHHHHHHHS----TTT---
-HHHHHHTTS----TTT---
--HHHHTTTS----TTT---
-HHHHHHHHS----TTT---
-HHHHHTTTS----TTT---
-HHHHHHHHS----TTT---
-HHHHHHHHS----TTT---
-HHHHHHHHS----TTT---
-HHHHHHHHS----TTT---
-HHHHHHHHS----TTT---
-HHHHHHTTS----TTT---
-HHHHHHTTS----TTT---
-HHHHHHHHS----TTT---
-HHHHHHHHS----TTT---
-HHHHHHHHS----TTT---
-HHHHHHHSS----TTT---
-HHHHHHHHS----TTT---
-HHHHHHHHS----TTT---
-HHHHHHHHS----TTT---
-HHHHHHHHS----TTT---
-HHHHHHHHS----TTT---
--HHHHHTTS----TTT---
-HHHHHHHHS----TTT---
-HHHHHHHHS----TTT---
-HHHHHHHH-----TTT---
-HHHHHHHHS----TTT---
-HHHHHHHHS----TTT---
-HHHHHHHHS----TTT---
--HHHHTTTS----TTT---
-HHHHHHHHS----TTT---
-HHHHHHHHS----TTT---
-HHHHHHHHS----TTT---
-HHHHHHTTS----TTT---
-HHHHHHTTS----TTT---
-HHHHHHHHS----TTT---
-HHHHHHHHS----TTT---
-HHHHHHTTS----SSS---
-HHHHHHHHS----TTS---
-HHHHHTTTS----SSS---
-HHHHHHHHS----TT----
-HHHHHHHHS----TTS---
-HHHHHHTTS----TTS---
-HHHHHHHHS----TTT---
-HHHHHHHHS----TTT---
-HHHHHHHHS----TTS---
-HHHHHHHHS----TTS---
-HHHHHHHHS----TTS---
-HHHHHHHHS----TTS---
-HHHHHHHHS----TTT---
-HHHHHHHHS----TTS---
-HHHHHHHHS----TTS---
-HHHHHHHHS----TTS---
-HHHHHHHHS----SSS---
-HHHHHHTTS----TTT---
-HHHHHHHHS----TT----
-HHHHHHHHS----TTT---
-HHHHHHHHS----TT----
-HHHHHHHHS----TTS---
-HHHHHHHHS----TTT---
-HHHHHHHHS----TTS---
-HHHHHHHTTT---TTS---
-HHHHHHHHTT---TT----
-HHHHHHHHS----TT----
-HHHHHHTTS----TTS---
-HHHHHHHHS----TTS---
-HHHHHTTTS----TTS---
-HHHHHHHTS----TTT---
-HHHHHHHHS----TTT---
-HHHHHHHHS----TTT---
-HHHHHHHTS----TTT---
-HHHHHHHTS----TTT---
-HHHHHHHTS----TTT---
-HHHHHHHTS----TTT---
-HHHHHHHHS----TTT---
-HHHHHHHHS----TTT---
-HHHHHHHHS----TTT---
-HHHHHHHHS----TTT---
-HHHHHHHTS----TTT---
-HHHHHHTTS----TTT---
-HHHHHHHSS----TTT---
-HHHHHHHTS----TTT---
-HHHHHHHTS----TTT---
-HHHHHHHTS----TTT---
-HHHHHHHHS----TTT---
-HHHHHHHHS----TTT---
-HHHHHHHTS----TTT---
-HHHHHHHTS----TTT---
-HHHHHHHTS----TTT---
-HHHHHHHHS----TTT---
-TTHHHHTTS----TTT---
-HHHHHHHTS----TTT---
-HHHHHHTTSS---TTT---
-HHHHHHHHS----TTT---
-HHHHHHHHS----TTT---
-HHHHHHHHS----TTT---
-HHHHHHHTS----TTT---
-HHHHHHHHS----TTT---
-HHHHHHHHS----TTT---
-HHHHHHHTS----TTT---
-HHHHHHHHSS---TTT---
-HHHHHHHHSS---TTT---
-HHHHHHHTS----TTT---
-HHHHHHHTSS---TTT---
-HHHHHHHTSS---TTT---
-HHHHHHHTTT---TTT---
-TTHHHHTTSS---TTT---
-HHHHHHHHSS---TTT---
-HHHHHHHTSSS--TTT---
-HHHHHHHTSSS--TTT---
-HHHHHHHHSS---TTT---
-HHHHHHHHTT---TTS---
-HHHHHHTTSSS--TTS---
-HHHHHHHHSSS--TTS---
-HHHHHHHHTTS--TTS---
-HHHHTTTTTT---TTS---
-HHHHHHHHSS---TTS---
-HHHHHHHHSS---TTS---
-HHHHHHHHSS---TTS---
-HHHHHHHHSS---TTS---
-HHHHHHHHSS---SSS---
-HHHHHHHHSS---SSS---
-HHHHHHHHSS---SSS---
-HHHHHHHHSS---TTTT--
-HHHHHHHHSS---TTS---
-HHHHHHHHSS---TTS---
-TTTTHHHHSS---TTS---
-HHHHHHHHSS---TTS---
-HHHHHHHHSS---TTS---
-HHHHHHHHTT---SSS---
-HHHHHHHHSS---TTTT--
-HHHHHHHHTT---TTTT--
-HHHHHHHHSS---TTS---
-HHHHHHHHTT---TTTT--
-HHHHHHHHSS---TTS---
-HHHHHHHHSS---TTTT--
-HHHHHHHTS----TTS---
-HHHHHHHTS----TTS---
-HHHHHHHSSSS--TTS---
-HHHHHHHTSSS--TTS---
-HHHHHHHTS----TTS---
-HHHHHHHTSS---TTS---
-HHHHHHHHSS---TTS---
-HHHHHHHHSS---TTS---
-HHHHHHHHSS---TTS---
-HHHHHHHHSS---SSS---
-HHHHHHHHSS---TTS---
-HHHHHHHHSS---TTS---
-HHHHHHHHS----TTTT--
-HHHHHHHHS----TTS---
-HHHHHHHHSS---TTS---
-HHHHHHHHTT---SSS---
-HHHHHHHHSS---TTS---
-HHHHHHHHTT---TTS---
-HHHHHHHHS----TTS---
-HHHHHHHHSS---SSSS--
-HHHHHTTSSSS--TTSS--
-HHHHHHHTSSS--TTSS--
-HHHHHHHHSS---TTS---
-HHHHHHHHS----TTS---
--HHHHHHHS----TTS---
-HHHHHHHHSS---TTSS--
-HHHHHHHHSS---SSSS--
-HHHHHHHHSS---TTS---
-HHHHHHHHSSS--TTS---
-HHHHHHHHSSS--TTS---
-HHHHHHHHSS---SSS---
-HHHHHHHHSS---TTS---
-HHHHHHHHSS--STTS---
-HHHHHHHSSS--STTS---
-HHHHHHHHS---SSSS---
-HHHHHHHHSS---TTS---
-HHHHHTTSSS---SSS---
-HHHHHHHHSS---TTS---
-HHHHHHHTSS---TTS---
-HHHHHHHHSS---TTS---
-HHHHHHHHSS---TTS---
-HHHHHHHHSS---TTS---
-HHHHHHHTTT---TTS---
-HHHHHHHHSS---TTS---
-HHHHHHHTTT---TTS---
-HHHHHHHHS----TTSS--
-HHHHHHHHSS---TTS---
-HHHHHHHHSS---TTSS--
-HHHHHHHHSS---SSS---
-HHHHHHHHSS---TTS---
-HHHHHHHTS----TTS---
-HHHHHHHHS----TTS---
-HHHHHHHTS----TTS---
-HHHHHHTTS----TTS---
-HHHHHHT-S----TTS---
-HHHHHTT-S----TTS---
-HHHHHTS-S----TTS---
-HHHHHHT------TTS---
-HHHHHHTT-----TTS---
-HHHHHHT------SSS---
-HHHHHHTT-----TTS---
-HHHHHTT------TTS---
-HHHHHHH------TT----
-HHHHHTT------SS----
-HHHHTSS------TTT---
-TTTTTS-S-----TTSS--
-TTGGGTSS-----TTTT--
-HHHHTT-------TTS---
-HHHHTS-S-----TTS---
-HHHHTT-S-----TTS---
-HHHHHS-SS----TTTT--
-HHHHTT-S-----TTTT--
-TTTTTS-S-----TTSS--
-TTGGGSSS---S-TTTT--
-HHHHTTSS---S-TTTT--
-HHHHTTTT---S-TTS---
-HHHHHHTT---S-TTSS--
-HHHHHHTTS--S-SSS---
-HHHHHTTS-----TTSS--
--HHHHTTS-----TTSS--
-HHHHHTT------TTSS--
-HHHHTTS------TTTT--
-HHHHHTS------TTTT--
-HHHHHTTS----STTTT--
-HHHHHTSS-----TTTT--
-HHHHHHTS-----TTTT--
-HHHHHHTT-----TTTT--
-HHHHHHTT-----TTTT--
-HHHHHTTSS----TTTT--
-HHHHHTTS-----TTTT--
-HHHHHTSS----STTTT--
-HHHHHHTT-----TTTT--
-HHHHHTTSS----TTTT--
-HHHHHHTS-----TTTT--
-HHHHHHTT-----TTSS--
-HHHHHTTT-----TTTT--
-HHHHHHTT-----TTTT--
-HHHHHHTT-----TTTT--
-HHHHHTTT-----TTTT--
-HHHHHHHH-----TTTT--
-HHHHHHTT-----TTTT--
-HHHHHHHTS----TTTT--
-HHHHHHTT-----TTTT--
-HHHHHHTT-----TTTT--
-HHHHHHTTS----TTTT--
-HHHHHHTTS----TTTT--
-HHHHHHHTS----TTTT--
-HHHHHHHT----STTTT--
-HHHHHHHT----STTTT--
-HHHHHHHH----STTTT--
-HHHHHHHH----STTSS--
-HHHHHHTT----SS-SS--
-TTHHHHTTS---SS-SS--
-HHHHHHHH----SS-SS--
-HHHHHHTT-----S-TT--
-HHHHHHHHS----S-TT--
-HHHHHHHHS----S-TT--
-HHHHHHHH----SS--S--
-HHHHHHHHS---SS-TT--
-HHHHHHHTS---S--TT--
-HHHHHHHT----SS-TT--
-HHHHHHHTS---SS-TT--
-HHHHHHTT-----S-TT--
-HHHHHHTT----SS-TT--
-HHHHHHHS----SS-TT--
-HHHHHHHH----SS-TT--
-HHHHHHTTS---SS--S--
-HHHHHHHSS----SS-S--
-HHHHHHTT----SSSTT--
-HHHHHHHHS----S-TT--
-HHHHHHHHS----S-TT--
-HHHHHHHHTT------S--
-HHHHHHHHS----S--S--
-HHHHHHHHS----S-----
-HHHHHHHHS----------
-HHHHHHHHS-------S--
-HHHHHHHHS-------S--
-HHHHHHHHS----TTTT--
-HHHHTTTTS------TT--
-HHHHHHHHS------TT--
-HHHHHHHHS------SS--
-HHHHHHHHS------SS--
-HHHHHHHHS-----STT--
-HHHHHHHHS-----SSS--
-HHHHHHHHS------TT--
-HHHHHHHHS------TT--
-HHHHHHHHSS-----SS--
-HHHHHHHHS-----SSS--
-HHHHHHHHSS-----SS--
--HHHHHHHS------SS--
-HHHHHHHHS------SS--
-HHHHHHHHS------S---
-HHHHHHHHS-----SSS--
-HHHHHHHHSS-----SS--
-HHHHHHHHSS-----SS--
-HHHHHHHHSS-----SS--
-HHHHHHHHTT-----TT--
-HHHHHHTTTT-----TT--
-HHHHHHHHSS-----TT--
-HHHHHHHHTT-----TT--
-HHHHHHHHSS-----TT--
-HHHHHHTTSS-----SS--
-HHHHHHHHSS-----SS--
-HHHHHHHHSS----SSS--
-HHHHHHHHSS----SSS--
-HHHHHHHHSS----SSS--
-HHHHHHHHSS----SSS--
-HHHHHTTTSS----SSS--
-HHHHHHHHTT---SSSS--
-HHHHHHHHSS----SSS--
-HHHHHHHHSS----SSS--
-HHHHHHHHSS----SSS--
-HHHHHHHHSS----SSS--
-HHHHHHHHS-----SSS--
-HHHHHHHHS-----SSS--
-HHHHHHHHSS----TTT--
-HHHHHHHHSS----TTT--
-HHHHHHHHTT----SSS--
-HHHHHHHHS-----SSS--
-HHHHHHHHSS----SSS--
-HHHHHHHHSS----SSS--
-HHHHHHHHSS----SSS--
-HHHHHHHHS-----SSS--
-HHHHHHHTS-----SSS--
-HHHHHHHHS-----SSS--
-HHHHHTTTS-----SSS--
-HHHHHHHHSS----SSS--
-HHHHHHHHSS-----SS--
-HHHHHHHHSS-----SS--
-HHHHHHHHS------SS--
-HHHHHHHHTT-----SS--
-HHHHHHHHTT-----SS--
-HHHHHHHHS------SS--
-HHHHHHHHTT-----SS--
-HHHHHTTTTT-----SS--
-HHHHHHHHTT-----SS--
-HHHHHHHHSS----SSS--
-HHHHHHTTS-----SSS--
-HHHHHHHHSS----SSS--
-HHHHHHHHSS----SSS--
-HHHHHTTTSS----SSS--
-HHHHHHHHSS----TTT--
-HHHHHHHHSS----SSS--
-HHHHHTTTSS----SSS--
-HHHHHHHHTT----SSS--
-HHHHHHHHS------SS--
-HHHHHTTTS-----SSS--
-HHHHHHHHTT--S-SSS--
-HHHHHHHHSS--S-SSS--
-HHHHHHHHTT----SSS--
-HHHHHHHHTT--S-SSS--
-HHHHHHHHS---S-SSS--
-HHHHHHHHS---S-SSS--
-HHHHHHHHS---S-SSS--
-HHHHHHHHS-----SSS--
-HHHHHHTTS-----SSS--
-HHHHHTTTSS----SSS--
-HHHHHHTTS-----SSS--
-HHHHHHHHS-----SSS--
-HHHHHTTTSS----SSS--
-HHHHHHTTSS----SSS--
-HHHHHHHHSS----SSS--
-HHHHHHHHS-----TTT--
-HHHHHHHHS-----SSS--
-HHHHHHHHSS-----SS--
-HHHHHHHHS------SS--
-HHHHHHHHSS----SSS--
-HHHHHHHHSS----SSS--
-HHHHHHTTSS----SSS--
-HHHHHHHHTT----SSS--
-HHHHHHTTSS---S-SS--
-HHHHHHHHS------SS--
-HHHHHHHHS--S-SSTT--
-HHHHHHHHS-----STT--
-HHHHHHTTS----SSSS--
-HHHHHHHHS--S-SSSS--
-HHHHHHTTS----SSSS--
-HHHHHHHHS----SSSS--
-HHHHHHTTS--S-SSSS--
-HHHHHHHHS----SSSS--
-HHHHHHHHS----SSTT--
-HHHHHHHHS--S--STT--
-HHHHHHTTS-----SSS--
-HHHHHHTTS-----STT--
-HHHHHHHHS----SSSS--
-HHHHHHHHS----SSSS--
-HHHHHHHHS----SSSS--
-HHHHHHHHS----SSSS--
-HHHHHHTTS----SSS---
-HHHHHHHHS----SSSS--
-HHHHHHTTS----SSSS--
-HHHHHHTTS----SSSS--
-HHHHHHTTS-----SSS--
-HHHHHHTTS----SSSS--
-HHHHHHHHS----SSSS--
-HHHHHHHHS----SSSS--
-HHHHHHHHS----SSS---
-HHHHHHTTS----SSSS--
-HHHHHHTTS----SSSS--
-HHHHHHTTS----SSSS--
-HHHHHHTTS----SSSS--
-HHHHHHTTS----SSSS--
-HHHHHTTTS----SSSS--
-HHHHHHTTS----SSSS--
-HHHHHHTTS----SSSS--
-HHHHHHHHS----SSSS--
-HHHHHHTTS----SSS---
-HHHHHHHHS----SSS---
-HHHHHHHHS----SSSS--
-HHHHHHHHS----SSS---
-HHHHHHTTS----SSS---
-HHHHHHHHS----SSS---
-HHHHHHHHS----SSS---
-HHHHHHTTS----SSS---
-HHHHHHHHS----SSS---
-HHHHHHTTS----SSSS--
-HHHHHHHHS--S-SSSS--
-HHHHHHTTS----SSS---
-HHHHHHHHS----SSS---
-HHHHHHHHS----SSS---
-HHHHHHHHS----SSS---
-HHHHHHHHS----SSS---
-HHHHHHHHS----SSS---
-HHHHHHHHS----SSS---
-HHHHHHTTS----SSS---
-HHHHHHHHS----SSS---
-HHHHHHTTS----SSS---
-HHHHHHTTS----SSSS--
-HHHHHHHHS----SSSS--
-HHHHHTTSS----SSSS--
-HHHHHHHHS----SSSS--
-HHHHHHTTS----SSSS--
-HHHHHHTTS----SSSS--
-HHHHHHHTSS---SSSS--
-HHHHHHHHS----SSSS--
-TTHHHHHHS----SSSS--
-TTHHHHTTS----SSSS--
-TTHHHHTTS----SSSS--
-HHHHHHHHS----SSSS--
-HHHHHHHHS----SSSS--
-HHHHHHHHS----SSSS--
-HHHHHHHHS----SSSS--
-HHHHHHHHS----SSSS--
-TTHHHHTTS----SSSS--
-HHHHHHTTS----SSSS--
-HHHHHHHHS----SSSS--
-HHHHHHHHS----SSTT--
-HHHHHHTTS----SSSS--
-HHHHHTTTS----SSSS--
-HHHHHHHHS----SSSS--
-HHHHHHHHS----SSSS--
-HHHHHHTTS----SSSS--
-HHHHHHTTS----SSSS--
-HHHHHHHHS----SSSS--
-HHHHHHHHS----SSSS--
-HHHHHHTTS----SSSS--
-HHHHHHTTS----SSSS--
-HHHHHHHHS---SSSSS--
-HHHHHHTTS----SSSS--
-HHHHHHHHS----SSTT--
-HHHHHHHHS----SSSS--
-HHHHHHTTS----SSSS--
-HHHHHHTTS----SSSS--
-HHHHHHHHS----SSTT--
-HHHHHHTTS----SSSS--
-HHHHHHHHS----SSSS--
-TTHHHHTTS----SSSS--
-HHHHHHHHTT---SSSS--
-HHHHHHHHS----SSSS--
-HHHHHHTTS----SSSS--
-HHHHHHHHS----SSSS--
-HHHHHHTTS----SSSS--
-HHHHHTTTSS---SSSS--
-HHHHHTTTS---SSSSS--
-HHHHHHHHS----SSSS--
-HHHHHHTTS----SSSS--
-HHHHHHHHS----SSSS--
-HHHHHHHHS----SSSS--
-HHHHHHTTSS---SSSS--
-TTGGGGGTSS---SSSS--
--GGGGGGTS----SSSS--
-HHHHHHHHS----SSSS--
-HHHHHHTTS----SSSS--
-HHHHHHHHSS---SSSS--
-HHHHHHHHS----SSSS--
-HHHHHHHHS----SSSS--
-HHHHHHHHS----SSSS--
-HHHHHHHHSS--SSSSS--
-HHHHHHHHS----SSSS--
-HHHHHHHHS---SSSSS--
-HHHHHHHHS---SSSSS--
-HHHHHHHHS---SSSSS--
-HHHHHHTTSS---SSSS--
-HHHHHTTTS----SSSS--
-HHHHHHHHS----SSSS--
-HHHHHHHHSS---SSSS--
-HHHHHHHHS----SSSS--
-HHHHHHHHS----SSSS--
-HHHHHHHHS----SSSS--
-HHHHTTTSS----SSSS--
-HHHHHHHHS----SSSS--
-HHHHHHHHS----SSSS--
-HHHHHHHHS----SSSS--
-TTHHHHHHS----SSTT--
-HHHHHHHHS----SSTT--
-HHHHHHHHS----SSTT--
-HHHHHHHHS----SSTT--
-HHHHHHHHS----SSTT--
-HHHHHHHHS----SSTT--
-HHHHHHHH-----SSTT--
-HHHHHHHHS----SSSS--
-HHHHHHHH-----SSTT--
-HHHHHTTTS-S--SSTT--
-HHHHHTTTS-S--TTTT--
-HHHHHHHH-----SSSS--
-HHHHHHHHS----SSTT--
-HHHHHTTTS----SSTT--
-HHHHHHHH-----TTSS--
-HHHHHHHH-----SSSS--
-HHHHHHHHS----SSSS--
-HHHHGGGTS----SSSS--
-HHHHHHHHS-S--SSTT--
-HHHHGGGTS----SSTT--
-HHHHHTTTS----TTSS--
-HHHHHHHSS----TTSS--
--TTTGGGTS----SSSS--
-HHHHHHHHS----SSTT--
--TTTHHHHS----SSSS--
-HHHHHHHHS-S--SSTT--
-GGGTHHHHS-S--SSTT--
--TTTHHHH--S--SSTT--
-TGGGHHHH--S--SSTT--
-HHHHHHHHS-S--SSSS--
--GGGGGGT-----SSTT--
-TTTSGGGT-----SSSS--
-TTTSGGGT-----SSTT--
-GGGSHHHH-----TTS---
-TTSSHHHH-----SSSS--
-TTTSSTTT-----TTSS--
-TTTTHHHH-----SSTT--
-TTTSHHHH-----TTSS--
-TTTSHHHH-----TTSS--
-TTTTTTTS-----TTSS--
-TTTSHHHH-----SSTT--
--GGGGGGS-----TTSS--
--GGGTTTS-----SSTT--
-GGGTHHHH-----TTSS--
--GGGGGGS-----SSSS--
-TTTTHHHHS----SSSS--
-TTT-GGGG-----TTSS--
--SS-GGGS-----SSSS--
-TTTTHHHH-----SSSS--
-TTTSHHHH-----SSSS--
-TTTSGGGTS----SSTT--
-TTTTGGGTS----SSSS--
-GGGSHHHHS----SSSS--
-TTTTHHHH-----SSSS--
--SSSHHHHS-S--SSSS--
-HHHHHHHHS----SSSS--
--GGGGGGTS---SSSSS--
--GGGHHHHS----SS-S--
-TTTTHHHHS----SSTT--
--STTHHHHS----SSSS--
--GGGHHHHS----SSSS--
--GGGGGGTS----SSS---
--GGGGGGGS----SSSS--
--TTSGGGTS----SSSS--
--STTHHHHS----SSSS--
--GGGHHHHS----SSS---
--GGGSTTTS----SSSS--
--GGGGGGTS----SSSS--
-TTTTGGGTS----SSS---
-TTTTHHHHS----SSS---
-TTTTGGGTS----SSS---
-TTTTHHHHS----SSSS--
--GGGHHHHS----SSSS--
--STTHHHHS----SSS---
--GGGHHHHS-S--SSSS--
-TTTSTTTTTT---TTSS--
--TT-HHHHS----SSSS--
-HHHHHHHHS----SSTT--
-TTTTHHHHS----SSTT--
--STTHHHHSS---TTS---
-TTTTGGGTS----TTSS--
--TTSHHHHSS---TTSS--
--GGGGGGTSS---TT-S--
-GGGTHHHHSS---TTSS--
-TTTSHHHHSS---TTSS--
-HHHHHHHHSS---TTSS--
-HHHHHHHHS----TTSS--
-HHHHHHHHSS---TTSS--
-HHHHHHTTSS---SSSS--
-HHHHHHTTSS---SSSS--
-HHHHHHTTS----SSSS--
-HHHHHHHHS----SSS---
-HHHHHHHHSS---SSSS--
-HHHHHHTTS----SSS---
-HHHHHHTTSTT--SSSS--
-HHHHHHTTSSS--SSSS--
-HHHHHHTTSS---SSS---
-HHHHHHHTSS---SSS---
-HHHHHHHHSS---SSSS--
-HHHHHHHTSS---SSSS--
-HHHHHHHTTTT--SSS---
-HHHHHHHHSS---SSSS--
-HHHHHHHTSS---SSSS--
-HHHHHHHTSS---SSS---
-HHHHHHHHSS---SSS---
-HHHHHHHT-S---SSSS--
-HHHHHHHTSS---SSSS--
-HHHHHHHTSS---SSS---
-HHHHHHHTSS---SSS---
-HHHHHHHTSS---SSSS--
-HHHHHHHTSS---SSSS--
-HHHHHHHT-S---SSSS--
-HHHHHHHHSS---SSSS--
-HHHHHHHTSS---SSSS--
-HHHHHHHTSS---SSSS--
-HHHHHHHHSS---SSSS--
-HHHHHHHHSS---SSSS--
-HHHHHHHTSS---SSSS--
-HHHHHHHT-S---SSS---
-HHHHHHTTS----SSS---
-HHHHHHTT-S---SSS---
-HHHHHHHH-----SSS---
-HHHHHHHS-----SSS---
-HHHHHHTT-S---SSS---
-HHHHHHTT-----SSS---
-HHHHHHHS-----SSS---
-HHHHHHHH-----SSS---
-HHHHHHHHS---SSSS---
-HHHHHHHS-----SSS---
-HHHHHHHHSS---SSS---
-TTHHHHTTS----SSSS--
-HHHHHHHHS----SSSS--
-HHHHHHTTS---SSSSS--
-HHHHHHTTS-S--SSS---
-HHHHHHHHS----SSS---
-HHHHHHHHS----SSS---
-HHHHHTTTS----SSS---
-HHHHHHHHS----SSS---
-HHHHHHTTS----SSS---
-HHHHHTTTS-S--SSSS--
-HHHHHHHHS-S--SSS---
-HHHHHHHHS-S--SSS---
-HHHHHHHHS----SSS---
-HHHHHHTTS---SSSSS--
-HHHHHHHTS---SSSS---
-HHHHHHHHS---SSSS---
-HHHHHHTTS---SSSS---
-HHHHHHTTS---SSSS---
-HHHHHHHHS-S--SSSS--
-HHHHHHHHS---SSSS---
-HHHHHHHS----SSSSS--
-HHHHHHHTS----SSSS--
-HHHHHHHHS----SSS---
-HHHHHHHTS-S--SSSS--
-HHHHHHHHS----SSTT--
-HHHHHHHHS----SSSS--
-HHHHHHHHS----SSSS--
-HHHHHHHS-----SSS---
-HHHHHHHT----SSSSS--
-HHHHHHT---S--SSSS--
-HHHHHTT------SSS---
--HHHHHHT--S--SSS---
-HHHHHHHT--S--SSS---
-HHHHHHHH--S--SSS---
-HHHHHHHH--S--SSS---
-HHHHHHHHS----SSS---
-HHHHHHHTS-S-SSSS---
-HHHHHHHHS-S--SSSS--
-HHHHHHHSS-S-SSSSS--
-HHHHHHHSS-S--SSS---
-HHHHHHHSS-S--SSS---
-HHHHHHHHS-S--SSS---
-HHHHHHHHS-S--SSS---
-HHHHHHHS--S--SSS---
-HHHHHHHT--S--SS----
-HHHHHHHT-----SSS---
-HHHHHHHTS-S--SSS---
-HHHHHHHTS----SSS---
-HHHHHHTTS-S--SSS---
-HHHHHHHHS-S--SSS---
-HHHHHHHHS-S--SSS---
-HHHHHHHHS-S--SSS---
-HHHHHHHHSSS-SSSSS--
-HHHHHTTTSSS-SSSSS--
-HHHHHHHTS----SSSS--
-HHHHHHTTS-S--SSSS--
-HHHHHHHHS----SSSS--
-HHHHHHHHS-S--SSTT--
--HHHHHHHSSS--SSS---
-HHHHHHTTS-S-SSSSS--
-HHHHHHHHS-S--SSS---
-HHHHHHTTSSS--SSSS--
-HHHHHHHTSSS--SSSS--
-HHHHHHHHS---SSSSS--
-HHHHHHTTSSS-SSSS---
-HHHHHHTT----SSSSS--
-HHHHHHHTS----SSTT--
-HHHHHHHTS-S--SSSS--
-HHHHHHHHS-S--SSSS--
-HHHHHHHHS----SSTT--
-HHHHHHHTS----SSSS--
-HHHHHHHTS----SSTT--
-HHHHHHTTS---SSSTT--
-HHHHHHHTS----SSTT--
-HHHHHHTTS----SSTT--
-HHHHHHTTS----SSTT--
-HHHHHHHHS----SSSS--
-HHHHHHHTS-S-SSSSS--
-HHHHHHTTS-S--SSTT--
-HHHHHHTTS----SSTT--
-HHHHHGGGS----SSTT--
-HHHHHHHTS----TTSS--
-HHHHHHHHS-S--SSSS--
-HHHHHHHHS-SS-SSTT--
-HHHHHHHHS-S--SSTT--
-HHHHHTTTS-S--SSTT--
-HHHHHHHHS-S--SSTT--
-HHHHHHTTS-S--SSTT--
-HHHHHHHHS-S--SSSS--
-HHHHHTTTS-S--SSTT--
-HHHHHHHTS-S--SSTT--
-HHHHHHHTS-S--SSTT--
-TTHHHHHTS-S--SSTT--
-HHHHHHHHS-S-SSSSS--
-HHHHHHTTS-S--SSTT--
-HHHHHHHTS-S--SSTT--
-HHHHHHHTS-S--SSTT--
-HHHHHHHHS-S--SSSS--
-HHHHHHTT--S--SSSS--
-HHHHHHHHS-S--SSTT--
-HHHHHHHT--S--SSTT--
-HHHHHHHHS-S--SSSS--
-HHHHHHHHS-S--SSSS--
-HHHHHTTS--S--SSSS--
-HHHHHHTTS-S--SSSS--
-HHHHHHTTS-S--SSSS--
-HHHHHHHTS-S--SSSS--
-HHHHHHHHS-S--SSSS--
-HHHHHHTT--S--SSSS--
-HHHHHHHHS-S--SSSS--
-HHHHHHHHS-S--SSSS--
-HHHHHHHHS-S--SSSS--
-HHHHHHTTS-S--SSSS--
-HHHHHHHHS-S--SSSS--
-HHHHHHHTS-S--SSSS--
-HHHHHHHTS-S--SSSS--
-HHHHHHHHS-S--SSSS--
-HHHHHHHTS-S--SSSS--
-HHHHHHHTS-S--SSSS--
-HHHHHHHTS-S--SSSS--
-HHHHHHHTS-S--SSSS--
-HHHHHHHSS-S--SSSS--
-HHHHHHHTS-S--SSTT--
-HHHHHHHTS-S--SSSS--
-HHHHHHHHS-S--SSSS--
-HHHHHTTTS-S--SSSS--
-HHHHHHHHS-S--SSSS--
-HHHHHHHHS-S--SSSS--
-HHHHHHHHS-S--SSSS--
-HHHHHHTTS-S--SSSS--
-HHHHHHHHS-S--SSSS--
-HHHHHTTTS-S--SSSS--
-HHHHHHHHS-S--SSSS--
-HHHHHHHSS-S--SSSS--
-HHHHHHHHS-S--SSSS--
-HHHHHHHHS-S--SSSS--
-HHHHHTTTS-S--SSSS--
-HHHHHHTTS-S--SSSS--
-HHHHHTTTS-S--SSSS--
-HHHHHHHHS-S--SSSS--
-HHHHHTTTS-S--SSS---
-HHHHHHHHS-S--SSS---
-HHHHHHTTS-S--SSSS--
-HHHHHHTTS-S--SSSS--
-HHHHHHHHS-S--SSS---
-HHHHHHHHS-S--SSSS--
-HHHHHHHHS-S--SSS---
-HHHHHHHHS-S--SSSS--
-HHHHHTTTS-S--SSSS--
-HHHHHTTSS-S--SSSS--
-HHHHHHTTS-S--SSSS--
-HHHHHHHTS-S--SSSS--
-HHHHHHHSS-S--SSSS--
-HHHHHHHHS-S--SSSS--
-HHHHHHHTS-S--SSS---
-HHHHHHHHS-S--SSS---
-HHHHHHHHS-S--SSS---
-HHHHHHHHS-S--SSS---
-HHHHHHHTS-S--SSS---
-HHHHHHHTS-S--SSS---
-HHHHHHHTS-S--SSS---
-TTHHHHHHS-S--SSS---
-HHHHHHHTS-S--SSS---
-HHHHHHHTS-S--SSSS--
-HHHHHHHTS-S--SSS---
-HHHHHHHT--S--SSS---
-HHHHHHTT--S--SSS---
-HHHHHHTT--S--SSSS--
-HHHHHHHHS-S--SSS---
-HHHHHHTT--S--SSS---
-HHHHHHHT--S--SSS---
-HHHHHHHT--S--SSSS--
-HHHHHHTT--S--SSSS--
-TTHHHHTS--S--SSS---
-HHHHHHHT--S--SSSS--
-HHHHHHHTS-S--SSSS--
-HHHHHHHTS-S--SSS---
-HHHHHHHT--S--SSS---
-HHHHHHTT--S--SSSS--
-HHHHHHHS--S--SSSS--
-HHHHHHHH--S--SSS---
-HHHHHHHHS-S--SSSS--
-HHHHHHHH--S--SSSS--
-HHHHHHHT--S--SSSS--
-HHHHHHHHS-S--SSSS--
-HHHHHHTTS-S--SSSS--
-HHHHHHTTS-S--SSSS--
-HHHHHHHHS-S--SSSS--
-HHHHHHTT--S--SSSS--
-HHHHHHHHS-S--SSSS--
-HHHHHHHHS-S--SSS---
--HHHHHTT--SSSSSSS--
-HHHHHHHH--S--SSSS--
-HHHHHHTT--S-SSSSS--
-HHHHHHHH--S-SSSSS--
-TTTTGGGS--S--SSSS--
-HHHHHHHH--S--SSS---
-HHHHHHHS--S--SSSS--
-HHHHHHHH--S--SSSS--
-HHHHHHHH--S--SSSS--
-HHHHHHHH--S--SSSS--
-HHHHHHHH--S--SSSS--
-HHHHHHHT--S--SSSS--
-HHHHHHHHS-S--SSSS--
-HHHHHHHT--S--SSSS--
-HHHHHHHT--S--SSSS--
-HHHHHHHT--S--SSSS--
-HHHHHHHH--S--SSSS--
-HHHHHHHS--S--SSSS--
-HHHHHHHH--S--SSSS--
-HHHHHHHH--S--SSSS--
-HHHHHHHS--S--SSSS--
-HHHHHHHH--S--SSSS--
-HHHHHHHH--S--SSSS--
-HHHHHHHH--S--SSSS--
-HHHHHHHHS-S--SSSS--
-HHHHHHTSS-S--SSSS--
-HHHHHHHH--S--SSSS--
-HHHHHHTTS-S--SSTT--
-HHHHHHHH--S--SSSS--
-HHHHHHHS--S--SSSS--
-HHHHHHHT--S--SSSS--
-HHHHHHHT--S--SSSS--
-HHHHHHHHS-S--SSSS--
-HHHHHHHHS-S--SSSS--
-HHHHHHTT--S--SSSS--
-HHHHHT----S--SSTT--
-HHHHTT----S-SSSSS--
-HHHHHTS-S-S--SSSS--
-HHHHHTSSS-S--SSSS--
-HHHHHT--S-S--SSSS--
-HHHHHTSSS-S--SSSS--
-HHHHHHTTS-S--SSSS--
-HHHHHHHT--S--SSSS--
-HHHHHHHHS-S--SSSS--
-HHHHHHHHS-S--SSSS--
-HHHHHHTTS-S--SSSS--
-HHHHHHTT--S--SSSS--
-HHHHHHTT--S--SSSS--
-HHHHHHHHS-S--SSSS--
-HHHHHHTT--S--SSSS--
-HHHHHHHH--S--SSSS--
-HHHHHHHH--S--SSSS--
-HHHHHHHHS-S--SSSS--
-HHHHHTTTS-S--SSSS--
-HHHHHHHHS-S--SSSS--
-TTHHHHHH--S--SSSS--
-TTHHHHHHS-S--SSSS--
-TTHHHHTT--S--SSSS--
-TTTTHHHHS-S--SSSS--
-TTTTHHHHS-S--SSSS--
--SHHHHTTS-S--SSSS--
-HHHHHHHHS-S--SSSS--
-HHHHHHHHS-S--SSSS--
-HHHHHHHHS-S--SSSS--
-HHHHHHHH--S--SSSS--
-HHHHHTTTS-S--SSSS--
-HHHHHHHHS-S--SSSS--
-HHHHHHHHS-S--SSSS--
-HHHHHHHHS-S--SSSS--
-HHHHHHHHS-S--SSSS--
-HHHHHTTT--S--SSSS--
-HHHHHHTT--S--SSSS--
-HHHHHHHTS-S--SSS---
-HHHHHHHHS-S--SSS---
-HHHHHHTTS-S--SSSS--
-HHHHHHHT--S--SSSS--
-HHHHHHHT--S--SSS---
-HHHHHHHT--S--SSSS--
-HHHHHHHH--S--SSSS--
-HHHHHHHHS-S--SSSS--
-HHHHHHHHS-S--SSS---
-HHHHHHHHS-S--SSSS--
-HHHHHTTTS-S--SSSS--
-HHHHHHHHS-S--SSSS--
-HHHHHHTSS-S--SSSS--
-TTHHHHTSS-S--SSSS--
-HHHHHHTTS-S--SSSS--
-HHHHHHTTS-S--SSSS--
-HHHHHHTTS-S--SSSS--
-HHHHHHHSS-S--SSSS--
-HHHHHHHTS-S--SSSS--
-TTHHHHTT--S--SSSS--
-HHHHHHHHS-S--SSSS--
-HHHHHHTT--SS-SSTT--
-HHHHHHTT--S--SSSS--
-HHHHHHHT--S--SSSS--
-HHHHHHHH--S--SSSS--
-HHHHHHHHS-S--SSSS--
-HHHHHHHH--S--SSSS--
-HHHHHHHS--S--SSSS--
-HHHHHHHS--S--SSSS--
-HHHHHHHH--S--SSSS--
-HHHHHHHT--S--SSSS--
-HHHHHHHT--S--SSSS--
-HHHHHHHH--SS-SSSS--
-HHHHHHHT--S--SSSS--
-HHHHHHHT--S-SSSSS--
-HHHHHHTT--S--SSSS--
-HHHHHHTS--S--SSSS--
-HHHHHHHSS-S--SSSS--
-HHHHHHH-S-S--SSSS--
-HHHHHHHT--S--SSSS--
-HHHHHHHT--S--SSSS--
-HHHHHHHT--S--SSSS--
-HHHHHTTTS-S--SSSS--
-HHHHHHHHS-S--SSSS--
-HHHHHHHHS-S--SSSS--
-HHHHHTTTS-S--SSSS--
-HHHHHHHHS-S--SSSS--
-HHHHHHHHS-S--SSSS--
-HHHHHHTTS-S--SSSS--
-HHHHHHTTS-S--SSSS--
-HHHHHHHHS-S--SSSS--
-HHHHHHHTS-S--SSSS--
-HHHHHHHTS-S--SSSS--
-HHHHHHHTS-S--SSSS--
-HHHHHHTTS-S--SSSS--
-HHHHHHHHS-S--SSSS--
-HHHHHTTTS-S--SSSS--
-HHHHHHHTS-S--SSSS--
-HHHHHHHTS-S--SSSS--
-HHHHHHHTS-S--SSSS--
-HHHHHHHTS-S--SSSS--
-HHHHHHHSS-S--SSSS--
-HHHHHHHTS-S--SSSS--
-HHHHHTTTS-S--SSSS--
-HHHHHHHSS-S--SSSS--
-HHHHHHHSS-S--SSTT--
-HHHHHHHTS-S--SSSS--
-HHHHHHHTS-S--SSSS--
-HHHHHHHSS-S--SSSS--
-HHHHHHHTS-S--SSSS--
-HHHHHHHH--S--SSSS--
-HHHHHHHS--S--SSSS--
-HHHHHHHTS-S--SSSS--
-HHHHTTTSS-S--SSSS--
-HHHHHHTS--S--SSSS--
-HHHHHHTSS-S--SSSS--
-HHHHHHTSS-S--SSSS--
-HHHHHHTTS-S--SSSS--
-HHHHHHTTS-S--SSSS--
-HHHHHHHTS-S--SSSS--
-HHHHHHHSS-S--SSSS--
-HHHHHHHHS-S--SSSS--
-HHHHHHHTS-S--SSSS--
-HHHHHHTTS-S--SSSS--
-HHHHHHHTS-S--SSSS--
-HHHHHHHH--S--SSSS--
-HHHHHHHH--S--SSSS--
-HHHHHHHH--S--SSSS--
-HHHHHHHH--S--SSSS--
-HHHHHHTT--S--SSSS--
-HHHHHHTT--S--SSSS--
-HHHHHHTT--S--SSSS--
-HHHHHHTT--S--SSSS--
-HHHHHHTT--S--SSSS--
-HHHHHHTT--S--SS-S--
-HHHHHHHH--S--SSSS--
-HHHHHHHHS-S--SSSS--
-HHHHHHHHS-S--SSSS--
-HHHHHTTTS-S--SSSS--
-HHHHHHTT--S--SSSS--
-HHHHHHHH--S--SSSS--
-HHHHHHHH--S--SSSS--
-HHHHHHHH--S--SSSS--
-HHHHHHHH--S--SSSS--
-HHHHHHTT--S--SSSS--
-HHHHHHTT--S--SSSS--
-HHHHHHHS--S--SSSS--
-HHHHHHHH--S--SSSS--
-HHHHHHHT--S--SSSS--
-HHHHHHTT--S--SSSS--
-HHHHHHHH--S--SSSS--
-HHHHHHTT--S--SSSS--
-HHHHHHTT--S--SSSS--
-HHHHHHHH--S--SSSS--
-HHHHHHHH--S--SSSS--
-HHHHHHHH--S--SSSS--
-HHHHHTTS--S--SSTT--
-HHHHHHHT--S--SSSS--
-HHHHHHHH--S--SSSS--
-HHHHHTTT--S--SSSS--
-HHHHHHTS--S--SSSS--
-HHHHHTTS--S--SSSS--
-HHHHHTTS--S--SSSS--
-HHHHHTTS--S--SSSS--
-HHHHHTTS--S--SSSS--
-HHHHHTTS--S--SSSS--
-HHHHHTTS--S--SSSS--
-HHHHHHTS--S--SSSS--
-HHHHHTTS-SS--SSSS--
-HHHHHHTT--S--SSSS--
-HHHHHHTS--S--SSSS--
-HHHHHHT---S--SSSS--
-HHHHHHT--SS--SSSS--
-HHHHHHT-S-S--SSSS--
-HHHHHHTTSSS--SSSS--
-HHHHHHT-SSS--SSSS--
-HHHHHHT--SS--SSSS--
-HHHHHHT-SSS--SSSS--
-HHHHHHT--SS--SSTT--
-HHHHHHH--SS--SSTT--
-HHHHHHT--SS--SSTT--
-HHHHHHT--SS--SSTT--
-HHHHHTT--SS--SSSS--
-HHHHHHT--SS--SSSS--
-HHHHHHS--SS--SSSS--
-HHHHHHT--SS--SSSS--
-HHHHHHH--SS--SSTT--
-HHHHHHH-SSS--SSSS--
-HHHHHHTT-SS--SSSS--
-TTHHHHH--SS--SSSS--
-HHHHHHTTSSS--SSSS--
-HHHHHHTT-SS--SSSS--
-TTHHHHT---S--SSSS--
-HHHHHHS---S--SSSS--
-HHHHHHT--SS--SSTT--
-HHHHHHTTSSS--SSS---
-HHHHHHTT--S--SSSS--
-HHHHHHTTS-S--SSSS--
-TTHHHHTTSSS--SSSS--
-HHHHHHTTSSS--SSSS--
-HHHHGGGGSSS--SSSS--
-HHHHGGGSSSS--SSSS--
-HHHHHTTSSSS--SSSS--
-HHHHHHTTSSS--SSSS--
-HHHHHTTSS-S--SSSS--
-HHHHHHHSS-S--SSSS--
-HHHHHHTTS-S--SSSS--
-HHHHHHHHS-S--SSSS--
-HHHHHHHHS-S--SSSS--
-HHHHHHTTS-S--SSSS--
-HHHHHHTTS-S--SSSS--
-THHHHTTSS-S--SSSS--
-HHHHHTTSS-S--SSSS--
-HHHHHTTTS-S--SSSS--
-HHHHHHHHS-S--SSSS--
-HHHHHHHHS-S--SSSS--
-HHHHHGGGSSS--SSSS--
-HHHHHHTTSSS--SSSS--
-HHHHHHTTSSS--SSSS--
-HHHHHHTSS-S--SSSS--
-HHHHHHTTS-S--SSSS--
-HHHHHTTTS-S--SSSS--
-HHHHHTTTS-S--SSSS--
-HHHHHTTTS-S--SSSS--
-TTTTGGGSS-S--SSSS--
-HHHHHTTSS-S--SSSS--
-HHHHHTTTS-S--SSSS--
-HHHHHTTTS-S--SSSS--
-HHHHHTTTS-S--SSSS--
-HHHHHTTTS-S--SSSS--
-HHHHGGGTSSS--SSSS--
-TTGGGGGGSSS--SSSS--
-TTGGGGGGSSS--SSSS--
-TTGGGTTSS-S--SSSS--
-HHHHGGGSSSS--SSSS--
-HHHHHTTSSSS--SSSS--
-HHHHHTTSSSS--SSSS--
-HHHHHGGGSSS--SSSS--
-HHHHHTTSS-S--SSSS--
-HHHHHHTTS-S--SSSS--
-HHHHHHTSSSS--SSSS--
-HHHHHHTTS-S--SSSS--
-HHHHHTTTS-S--SSSS--
-HHHHHTTSSSS--SSSS--
-HHHHHHTSSSS-SSSSS--
-HHHHHTTSSSS--SSSS--
-HHHHHTTSS-S--SSSS--
-HHHHHGGGS-S--SSSS--
-HHHHHHS-S-S--SSSS--
-HHHHHHTSS-S--SSSS--
-HHHHHHTTS-S--SSSS--
-HHHHHHHHSSS--SSSS--
-HHHHHTTTSSS--SSSS--
-HHHHHHHHSSS-SSSSS--
-HHHHHHTTS-S--SSSS--
-HHHHHHTTSSS--SSSS--
-HHHHHHTTS-S--SSSS--
-HHHHHTTTSS---SSSS--
-HHHHHTTSSSS--SSSS--
-HHHHHHTTS-S--SSSS--
-HHHHHTTSS-S--SSSS--
-HHHHHHTSS-S--SSSS--
-HHHHTTSSS-S--SSSS--
-HHHHGGGSSSS--SSSS--
-HHHHTTTTS-S--SSSS--
-HHHHHTTSS-S--SSS---
-HHHHHHHS--S--SSSS--
-HHHHHHT-SSS--SSSS--
-HHHHTTTTS-S--SSSS--
-HHHHTTTTS-S--SSSS--
-HHHHTTSSS-S--SSSS--
-HHHHHHS-S-S--SSSS--
-HHHHHHTTS-S--SSSS--
-HHHHHHTS--S--SSSS--
-HHHHTGGGSSS--SSSS--
-HHHHHHTSSSS--SSSS--
-HHHHHHTTSSS--SSSS--
-HHHHHHTTSSS--SSSS--
-HHHHHHHTSSS--SSSS--
-HHHHHHTTSSS--SSSS--
-HHHHHHTTSSS--SSSS--
-HHHHHHTTSSS--SSSS--
-HHHHHHTTSSS--SSSS--
-HHHHHHHTSSS--SSSS--
-HHHHHHTTSSS--SSSS--
-HHHHHHTTS-S--SSTT--
-HHHHHHTTSSS--SSSS--
-HHHHHTTTSSS--SSSS--
-HHHHHHTTS-S--SSSS--
-HHHHHHTSS-S--SSSS--
-HHHHHHTTSSS--SSSS--
-HHHHHHTTSSS--SSSS--
-HHHHHHTTSSS--SSSS--
-HHHHHHTTSSS--SSSS--
-HHHHHHTTSSS--SSSS--
-HHHHHHTSSSS--SSSS--
-HHHHHHT-SSS--SSSS--
-HHHHHHT-SSS--SSSS--
-HHHHHHTTSSS--SSSS--
-HHHHHHTTSSS--SSSS--
-HHHHHHTTSSS--SSSS--
-HHHHHHTTSSS--SSSS--
-HHHHHHTTSSS--SSSS--
-HHHHHHTTSSS--SSSS--
-HHHHHHTSSSS--SSSS--
-HHHHHHTSSSS--SSSS--
-HHHHHHTTSSS--SSSS--
-HHHHHHTSSSS--SSSS--
-HHHHHHTTSSS--SSSS--
-HHHHHTT-SSS--SSSS--
-HHHHHHT-SSS--SSSS--
-HHHHHTTSSSS--SSSS--
-HHHHHTTS--S--SSSS--
-HHHHHHTT-SS--SSSS--
-HHHHHHTTSSS--SSSS--
-HHHHHHTT-SS--SSSS--
-HHHHHHTTSSS--SSSS--
-HHHHHHTTSSS--SSSS--
-HHHHHHTSSSS--SSSS--
-HHHHHHTTSSS--SSSS--
-HHHHHHTTS-S--SSSS--
-HHHHHHTSSSS--SSSS--
-HHHHHHTTSSS--SSSS--
-HHHHHHT-SSS--SSSS--
-HHHHHHTT-SS--SSSS--
-HHHHHHTS-SS--SSSS--
-HHHHHHTS-SS--SSSS--
-HHHHHHTTSSS--SSSS--
-HHHHHHTTS-S--SSTT--
-HHHHHHTTS-S--SSTT--
-HHHHHHTTS-S--SSSS--
-TTHHHHTT-SS--SSTT--
-HHHHHHTTSSS--SSSS--
-HHHHGGGS-SS--SSTT--
-HHHHHHTTSSS--SSSS--
-HHHHHHTT-SS--SSSS--
-HHHHHHTTSSS--SSSS--
-HHHHHHTTSSS--SSSS--
-HHHHHTT-SSS--SSSS--
-HHHHHHTTSSS--SSSS--
-HHHHHHTTSSS--SSSS--
-HHHHHHT-SSS--SSSS--
-HHHHHHTTSSS--SSSS--
-HHHHHHT-SSS--SSSS--
-HHHHHHT-SSS--SSSS--
-HHHHHHTSSSS--SSSS--
-HHHHHTT-SSS--SSSS--
-HHHHHTT--SS--SSSS--
-HHHHHHTSS-S--SSSS--
-HHHHHHTT-SS--SSSS--
-HHHHHHTSSSS--SSSS--
-HHHHHHTTSSS--SSSS--
-HHHHHHTT--S--SSSS--
-HHHHTTS--SS--SSSS--
-HHHHHHT-SSS--SSSS--
-HHHHHHTTS-S--SSSS--
-HHHHTTS-SSS--SSSS--
-HHHHHHS-SSS--SSSS--
-HHHHHHT-SSS--SSSS--
-HHHHHHT-SSS--SSSS--
-HHHHHHTTSSS--SSSS--
-HHHHHTTTSSS--SSSS--
-HHHHHHTTSSS--SSSS--
-HHHHHHTSSSS--SSSS--
-HHHHHHTTS-S--SSSS--
-HHHHHHTTSSS--SSSS--
-HHHHHHTTSSS--SSSS--
-HHHHHHTTSSS--SSSS--
-HHHHHTT-SSS--SSSS--
-HHHHHHTTSSS--SSSS--
-HHHHHHTSS-S--SSSS--
-HHHHHHTTSSS--SSSS--
-HHHHHHT--SS--SSSS--
-HHHHGGG-SSS--SSSS--
-HHHHHHTTSSS--SSSS--
-HHHHHHTTSSS--SSSS--
-HHHHHHTS--S--SSSS--
-HHHHHTTTS-S--SSSS--
-HHHHHHTTSSS--SSSS--
-HHHHHTTTS-S--SSTT--
-HHHHHHTTS-S--SSTT--
-HHHHHHTTS-S--SSTT--
-HHHHHHTTSSS--SSSS--
-TTTTTTTTS-S--SSTT--
-HHHHHHTTSSS--SSTT--
-HHHHHHTTS-S--SSTT--
-HHHHHHTTSSS--SSSS--
-HHHHHTTTSSS--SSTT--
-HHHHHHTTS-S--SSTT--
-HHHHHHTSS-S--SSTT--
-HHHHHHTTS-S--SSTT--
-HHHHHHTTS-S--SSTT--
-HHHHHHTTSSS--SSTT--
--HHHHTT-SSS--SSTT--
-HHHHHHTTSSS--SSSS--
-HHHHHHTTS-S--SSTT--
-HHHHHHTTS-S--SSTT--
-HHHHHHTTS-S--SSTT--
-HHHHHHTTSSS--SSSS--
-HHHHHHTTSSS--SSSS--
-HHHHHHTTSSS--SSSS--
-HHHHHHTSSSS--SSSS--
-HHHHHHTT-SS--SSSS--
-HHHHHHTTSSS--SSSS--
-HHHHHHTTSSS--SSSS--
-HHHHHHTSSSS--SSSS--
-HHHHHTTSSSS--SSSS--
-HHHHHHTTS-S--SSSS--
-HHHHHHTSSSS--SSSS--
-HHHHHTTSSSS--SSSS--
-HHHHHTTTSSS--SSSS--
-HHHHHHTSS-S--SSSS--
-HHHHHHTSSSS--SSSS--
-HHHHHHTSSSS--SSSS--
-HHHHHHTTSSS--SSSS--
-THHHHHTTSSS--SSSS--
-HHHHHHTT--S--SSSS--
-HHHHHHTSSSS--SSSS--
-HHHHHHTSSSS--SSSS--
-HHHHHHTT-SS--SSSS--
-HHHHHHTTS-S--SSSS--
-HHHHHHTS--S--SSSS--
-HHHHHHTSS-S--SSSS--
-HHHHHHTS-SS--SSSS--
-HHHHHTTSSSS--SSSS--
-HHHHHHTTSSS--SSSS--
-HHHHHHTS-SS--SSSS--
-HHHHHHTTS-S--SSSS--
-HHHHHHTTSSS--SSSS--
-HHHHHHTSSSS--SSSS--
-HHHHHHTTSSS--SSSS--
-HHHHHHTTSSS--SSSS--
-HHHHHHTTSSS--SSSS--
-HHHHHHTTSSS--SSSS--
-TTHHHHTTSSS--SSSS--
-HHHHHGGGSSS--SSSS--
-HHHHHHTTS-S--SSSS--
-HHHHHHTTS-S--SSSS--
-HHHHHHTTSSS--SSSS--
-HHHHHHHSSSS--SSSS--
-HHHHHGGGSSS--SSSS--
-TTGGGGGGSSS--SSSS--
-TTTGGGGGSSS--SSSS--
-TTTGGGGSS-S--SSSS--
-HHHHHTTTSSS--SSSS--
-HHHHHHTSSSS--SSSS--
-HHHHHHTTSSS--SSS---
-THHHHTTTS-S--SSS---
-HHHHHHHHSSS--SSS---
-HHHHHHHHSSS--SSS---
-HHHHHHHHSSS--SSS---
-HHHHHTTTS-S--SSS---
-HHHHHTTTS-S--SSS---
-HHHHHTTTSSS--SSS---
-HHHHHHTTSSS--SSS---
-HHHHHHTTSSS--SSS---
-HHHHHHTTS-S--SSS---
-HHHHHHTTSSS--SSSS--
-HHHHHHHSSSS--SSS---
-HHHHHTTS-SS--SSS---
-HHHHHTTSSSS--SSS---
-HHHHHHH-S-S--TTS---
-HHHHHHTTSSS--SSS---
-HHHHHHTTSSS--SSSS--
-HHHHHHTTS-S--SSSS--
-HHHHHHHTSSS--SSS---
-HHHHHHHTSSS--SSS---
-HHHHHHHSSSS--SSSS--
-HHHHTTTSSSS--SSS---
-HHHHHHHSSSS--SSSS--
-HHHHHHHTSSS--SSS---
-HHHHHHHSSSS--SSS---
-HHHHHHHTSSS--SSS---
-HHHHHHTTSSS--SSS---
-HHHHHHS-SSS--SSSS--
-HHHHHHTTS-S--SSSS--
-HHHHHHTTSSS--SSSS--
-HHHHHHTTSSS--SSSS--
-HHHHHHTTS-S--SSSS--
-HHHHHHTTSSS--SSSS--
-HHHHHTTSSSS--SSSS--
-HHHHHHTSSSS--SSSS--
-HHHHHHTSSSS--SSSS--
-HHHHHTT-SSS--SSSS--
-HHHHHHTTSSS--SSSS--
-HHHHHTTTSSS--SSSS--
-HHHHHHTTSSS--SSSS--
-HHHHHHTTSSS--SSSS--
-HHHHHHTTSSS--SSSS--
-HHHHHHTTSSS--SSSS--
-TTHHHHTTSSS--SSSS--
-HHHHHTT-S-S--SSSS--
-HHHHHHTTSSS--SSSS--
-HHHHHHT-S-S--SSSS--
-HHHHHHT---S--SSTT--
-HHHHHHT--SS--SSTT--
-HHHHHTT--SS--SSTT--
-HHHHHHT---S--SSTT--
-HHHHHHT--SS--SSTT--
-HHHHHTT--SS--SSSS--
-HHHHHHT--SS--SSSS--
-HHHHHHH---S--SSSS--
-HHHHHHT---S--SSSS--
-HHHHHHHT-SS--SSSS--
-HHHHHHHS-SS--SSSS--
-HHHHHHH--SS--SSTT--
-HHHHHHH--SS--SSTT--
-HHHHHHH--SS--SSTT--
-HHHHHHH---S--SSSS--
-HHHHHHH---S--SSTT--
-HHHHHHH--SS--SSSS--
-HHHHHHH--SS--SSTT--
-HHHHHHH--SS--SSSS--
-HHHHHHH--SS--SSTT--
-HHHHHHH---S--SSTT--
-HHHHHHH---S--SSTT--
-HHHHHHH---S--SSSS--
-HHHHTTT---S--SSTT--
-HHHHHHS---S--SSTT--
-HHHHHTT--SS--SSSS--
-HHHHHHH---S--SSSS--
-HHHHHHH--SS--SSSS--
-HHHHHHH--SS--SSSS--
-HHHHHHH---S--SSSS--
-HHHHHHT--SS--SSSS--
-HHHHHHH--SS--SSSS--
-HHHHHHH--SS--SSSS--
-HHHHHHH--SS--SSSS--
-HHHHHHH--SS--SSSS--
-HHHHHHH--SS--SSSS--
-HHHHHHH--SS--SSSS--
-HHHHHHH--SS--SSSS--
-HHHHHTT--SS--SSSS--
-HHHHHTT--SS--SSSS--
-HHHHHHH--SS--SSSS--
-HHHHHHH--SS--SSSS--
-HHHHHHH--SS--SSSS--
-HHHHHTT--SS--SSSS--
-HHHHHHH--SS--SSSS--
-HHHHHHH--SS--SSSS--
-HHHHHHH--SS--SSSS--
-HHHHHHH-SSS--SSSS--
-HHHHHHS-SSS--SSSS--
-HHHHHHTTS-S--SSSS--
-HHHHHHTTSSS--SSSS--
-HHHHHTTSS-S--SSSS--
-HHHHHHT-S-S--SSSS--
-HHHHHHTTSSS--SSSS--
-HHHHHTT-SSS--SSSS--
-HHHHHTS-S-S--SSSS--
-HHHHHHT-S-S--SSSS--
-HHHHHHS-SSS--SSSS--
-HHHHTTS-SSS--SSSS--
-HHHHHTT--SS--SSSS--
-HHHHHTT--SS--SSSS--
-HHHHHTS--SS--SSSS--
-HHHHHTS--SS--SSSS--
-HHHHHHS-S-S--SSSS--
-HHHHHHT-S-S--SSSS--
-HHHHHHTTS-S--SSSS--
-HHHHHHTT-SS--SSSS--
-HHHHHHT--SS--SSSS--
-HHHHHGGG-SS--SSSS--
-HHHHHHTT-SS-SSSSS--
--HHHHTTS-SS--SSSS--
-HHHHHHT--SS--SSSS--
-HHHHHHHS-SS--SSSS--
-HHHHHHHS-SS--SSSS--
-HHHHHHTT--S--SSSS--
-TTTTGGGTSSS--SSSS--
-TTHHHHTSSSS--SSSS--
-HHHHHHTTSSS--SSSS--
-HHHHHHTSSSSS-SSSS--
-HHHHHHTTSSS--SSSS--
-HHHHHHTTSSS--SSSS--
-HHHHHTTS-SS--SSSS--
-HHHHHHS--SS--SSSS--
-HHHHHHT--SS--SSSS--
-HHHHHTTS-SS--SSSS--
-HHHHHHH--SS--SSSS--
-HHHHHHH---S--SSSS--
-HHHHHHH---S--SSSS--
-HHHHHHHT-SS--SSSS--
-HHHHHHTS-SS--SSSS--
-HHHHHHHT-SS--SSSS--
-HHHHHHHT-SS--SSSS--
-HHHHHHHS-SS--SSSS--
-HHHHHHHT-SS--SSSS--
-HHHHHHH--SS--SSSS--
-HHHHHTT--SS--SSSS--
-HHHHHHTT-SS--SSSS--
-HHHHHHT--SS--SSSS--
-HHHHHTT--SS--SSSS--
-HHHHHHH--SS--SSSS--
-HHHHHHH--SS--SSSS--
--HHHHTT--SS--SSSS--
-HHHHHHH--SS--SSSS--
-HHHHHHHS-SS--SSSS--
-HHHHHHT---S--SSSS--
--SGGGGG--SS--SSSS--
-HHHHHHT---S--SSSS--
-HHHHHHTT-SS--SSSS--
-HHHHHHT--SS--SSSS--
-HHHHHHTTSSS--SSSS--
-HHHHHHTS-SS--SSSS--
-HHHHHHTTSSS--SSSS--
-HHHHHTT-SSS--SSSS--
-HHHHHTTSSSS--SSSS--
-HHHHHTTSSSS--SSSS--
-HHHHHTT-SSS--SSSS--
-HHHHGGGSSSS--SSSS--
-HHHHHHTSSSS--SSTT--
-HHHHHHTSSSS--SSSS--
-HHHHHTTSSSS--SSTT--
-HHHHHHHS-SS--SSTT--
-HHHHHTTS-SS--SSTTT-
-HHHHHTTS-SS--SSTT--
-HHHHHHT--SS--SSSS--
--HHHHTT--SS--SSTT--
-HHHHHHT--SS--SSTT--
-HHHHHTT--SS--SSSS--
-HHHHHTT-S-S--SSSS--
-HHHHHTT-SSS--SSSS--
-HHHHHTT-SSS--SSTT--
-HHHHHHH-SSS--SSSS--
-HHHHHTTSSSS--SSSS--
-HHHHHHTTSSS--SSSS--
-HHHHHHTTSSS--SSSS--
-HHHHHTSSSSS--SSSS--
-HHHHHHHSSSS--SSTT--
-HHHHHHH---S--SSSS--
-HHHHHHHS-SS--SSSS--
-HHHHHHT-SSS--SSSS--
-HHHHHHH--SS--SSSS--
-HHHHHHT--SS--SSSS--
-HHHHHHT--SS--SSTT--
-HHHHHHTSSSS--SSTT--
-HHHHHTT--SS--SSSS--
-HHHHHHT-SSS--SSSS--
-HHHHHHTTSSS--SSSS--
-HHHHHHT-SSS--SSSS--
-HHHHHHT-SSS--SSSS--
-HHHHHHH-S-S--SSSS--
-HHHHHHHT-SS--SSSS--
-HHHHHHSS-SS--SSSS--
-HHHHHHHS-SS--SSSS--
-HHHHHHHS--S--SSSS--
-HHHHHHT--SS--SSSS--
-HHHHHHH--SS--SSSS--
-HHHHHTT--SS--SSSS--
-HHHHHHH--SS--SSSS--
-HHHHHHH--SS--SSSS--
-HHHHHHH--SS--SSSS--
-HHHHHHH---S--SSSS--
-HHHHHHH--SS--SSSS--
-HHHHHHHS-SS--SSSS--
-HHHHHTT--SS--SSSS--
-HHHHHHH--SS--SSSS--
-HHHHHHH--SS--SSSS--
-HHHHHHH--SS--SSSS--
-HHHHHHH--SS--SSSS--
-HHHHHHH--SS--SSSS--
-HHHHHTT--SS--SSTT--
-HHHHHTT--SS--SSSS--
-HHHHHHT---S--SSSS--
-HHHHHTT--SS--SSSS--
-HHHHHHH--SS--SSTT--
-HHHHHHH---S--SSSS--
-TTHHHHH---S--SSSS--
-HHHHHHT--SS--SSSS--
-HHHHHHH--SS--SSSS--
-HHHHHHH---S--SSSS--
-HHHHHHH---S--SSSS--
-HHHHHTT---S--SSSS--
-HHHHHTT---S--SSSS--
-HHHHHHT---S--SSSS--
-TTHHHHT---S--SSSS--
-HHHHHHT---S--SSSS--
-HHHHHHT---S--SSSS--
-HHHHHHT---S--SSSS--
-HHHHHH----S--SSTT--
-HHHHHHT---S--SSSS--
-TTGGGGG---S--SSSS--
-HHHHHHT---S--SSTT--
-HHHHHTT--SS--SSSS--
-HHHHHTT--SS--SSSS--
-HHHHHHS-S-S--SSSS--
-HHHHHHT-SSS--SSTT--
-HHHHHTS---S--SSTT--
-HHHHHHT---S--SSSS--
-HHHHHHT---S--SSSS--
-HHHHHHS---S--SSSS--
-HHHHHT----S--SSSS--
-HHHHHTT---S--SSSS--
-HHHHHHT---S--SSSS--
-HHHHHHT---S--SSSS--
-HHHHHHH---S--SSSS--
-HHHHHTT---S--SSSS--
-HHHHHTT---S--SSSS--
-HHHHHTT---S--SSSS--
-HHHHHTT---S--SSSS--
-HHHHHHT-S-S-SSSSS--
-HHHHHTT---S-SSSS---
-HHHHHHT---S--SSSS--
-HHHHHTT-S-S--SSSS--
-HHHHHTT---S--SSSS--
-HHHHHTS-S-S-SSSSS--
-HHHHHTT---S--SSSS--
-HHHHHTT---S-SSSSS--
-HHHHHTS---S--SSSS--
-HHHHHTT---S--SSSS--
-HHHHHTT---S--SSSS--
-HHHHHHH---S--SSSS--
-HHHHHHH---S--SSSS--
-HHHHHTT-S-S--SSSS--
-HHHHHHH---S--SSSS--
-HHHHHHH---S--SSSS--
-HHHHHTT--SS--SSSS--
-HHHHHTT--SS--SSTT--
-HHHHHTT--SS--SSSS--
-HHHHHTT--SS--SSSS--
-HHHHHTT---S--SSSS--
-HHHHHTT--SS--SSSS--
-TTTHHHH--SS--SSSS--
-HHHHHHH---S--SSSS--
-HHHHHHH---S--SSSS--
-HHHHHHT---S--SSTT--
-HHHHHHT---S--SSSS--
-HHHHHHH--SS--SSSS--
-HHHHHTT--SS--SSSS--
-HHHHHTT--SS--SSSS--
-HHHHHHT---S--SSTT--
-HHHHHTT--SS--SSSS--
-HHHHHTT--SS--SSSS--
-HHHHHTT--SS--SSSS--
-HHHHHTT--SS--SSSS--
-HHHHHHH--SS--SSSS--
-HHHHHHS--SS--SSSS--
-HHHHHHH--SS--SSSS--
-HHHHHTT--SS--SSSS--
-HHHHHTT--SS--SSSS--
-HHHHHHH--SS--SSSS--
-HHHHHHH---S--SSSS--
-HHHHHHH--SS--SSS---
-HHHHHHH--SS--SSSS--
-HHHHHHH---S--SSSS--
-HHHHHHHS-SS--SSSS--
-HHHHHTTS-SS--SSSS--
-HHHHHHTT-SS--SSSS--
-HHHHHHTT--S--SSSS--
-HHHHHHTS--S--SSSS--
-HHHHHHTS-SS--SSSS--
-HHHHHHTT-SS--SSSS--
-HHHHHHHT-SS--SSSS--
-TTTHHHHS-SS--SSSS--
-HHHHHHHT-SS--SSSS--
-HHHHHHTT-SS--SSSS--
-HHHHHHHT-SS--SSSS--
-HHHHHHHS-SS--SSS---
-HHHHHHHS-SS--SSS---
-HHHHHHHT-SS--SSSS--
-TTHHHHHT--S--SSS---
-HHHHHHTT-SS--SSSS--
-HHHHHHTT-SS--SSSS--
-HHHHHHTS-SS--SSSS--
-HHHHHHHT-SS--SSSS--
-HHHHHHTS-SS--SSSS--
-HHHHHHHT-SS--SSSS--
-HHHHHHHS-SS--SSSS--
-HHHHHHTS-SS--SSSS--
-HHHHHHTS-SS--SSSS--
-HHHHHHTS-SS--SSSS--
-HHHHHHTT-SS--SSSS--
-HHHHHHHS-SS--SSSS--
-HHHHHHHT-SS--SSSS--
-HHHHHHTT-SS--SSSS--
-HHHHHTTS-SS--SSSS--
-HHHHHHHT-SS--SSSS--
-HHHHHHT--SS--SSSS--
-HHHHHTTS-SS--SSSS--
-HHHHHHTS-SS--SSSS--
-HHHHHHHT-SS--SSSS--
-HHHHHTTS-SS--SSSS--
-HHHHHTT--SS--SSSS--
-HHHHHTT--SS--SSSS--
-HHHHHHH--SS--SSSS--
-HHHHTTT---S--SSSS--
-HHHHHHH--SS--SSSS--
-HHHHHHH--SS--SSSS--
-HHHHHTT--SS--SSSS--
-HHHHHHH--SS--SSS---
-HHHHHTT--SS--SSS---
-HHHHHHHS-SS--SSS---
-HHHHHHH--SS--SSS---
-HHHHHHH--SS--SSS---
-HHHHHHH--SS--SSS---
-HHHHTTT--SS--SSSS--
-HHHHHTT--SS--SSSS--
-HHHHHHH--SS--SSSS--
-HHHHHHH--SS--SSSS--
-HHHHHHH--SS--SSSS--
-HHHHHTT--SS--SSSS--
-HHHHHHH--SS--SSS---
-HHHHHHH--SS--SSS---
-HHHHTTT--SS--SSS---
-HHHHHHH--SS--SSS---
-HHHHHHH--SS--SSSS--
-HHHHHHH---S--SSS---
-HHHHHHH--SS--SSS---
-HHHHHHHS-SS--SSS---
-HHHHHHH--SS--SSSS--
-HHHHHHHS-SS--SSSS--
-HHHHHHH--SS--SSSS--
-HHHHHHT--SS--SSS---
-HHHHHHH--SS--SSSS--
-HHHHHHHS-SS--SSSS--
-HHHHHHHS-SS--SSSS--
-HHHHHHH--SS--SSSS--
-HHHHHHHS-SS--SSSS--
-HHHHHHH--SS--SSSS--
-HHHHTTS--SS--SSSS--
-HHHHHHH---S--SSSS--
-HHHHHTTS--S--SSSS--
-HHHHHHHS--S--SSSS--
-HHHHHHHS--S--STTT--
-HHHHHTT---SS-SSTTT-
-HHHHTTT---S--SSTT--
-HHHHHHH---S--SSTT--
-HHHHTTT---S-TTTSS--
-HHHHHHH---S-TTTTT--
-HHHHHHS---S-TTTSS--
-HHHHHHH---SSTTTSS--
-HHHHHHH---S-TTTSS--
-HHHHHHH---S-TTTSS--
--HHHHHH---S-TTTSS--
-HHHHHHH---S-TTTSS--
-HHHHHHH---S-TTTSS--
-HHHHHHH---S-TTTSS--
-HHHHHHS---SSTTTSS--
-HHHHHHH---SSTTTSS--
-HHHHHHH---S-TTSSS--
-HHHHHHH---S-TTTSS--
-HHHHHTT---S-TTTSS--
-TTTTTTT---S-TTTSS--
-TTTTTTT---S-TTTSS--
--GGGTTT---SSTTTSS--
--GGGTSS---S-TTTSS--
--GGGTSS-S-S-TTTS---
-TTTTTTS-S-S-TTTSS--
--STTTTT-SSS-SSSSS--
--HHHHTT-S-S-TTTSS--
-TTTTTTT-S-TTTTTSS--
-TTTTTTT-S-SSTTTSS--
-TGGGTTT-S-S-TTTSS--
-TTTTTTT---SSTTTSS--
-TTTTTTT---S-TTTSS--
-TTTTTTT---S-TTSSS--
--GGGTTT---S-TTTSS--
--GGGTTT---S-TTTSS--
-HHHHHTT---S-TTTS---
-TTTTTTT---S-TTTSS--
-TTTTTTT---TTTTTSS--
-HHHHHTT-S-S-TTTSS--
-TTTTTTT---S-TTTSS--
-HHHHHTT-SSS-TTTSS--
--GGGTTT-S-S-TTTSS--
--GGGTSS-S-S-TTTSS--
-HHHHHHS-S-S-TTTSS--
-HHHHHTT---S-TTTSS--
-HHHHHTS---S-TTTSS--
-HHHHHTT---S-TTTS---
-HHHHHHT---S-TTTSS--
-HHHHHTT---S-TTTS---
-HHHHHTT---S-TTTSS--
-HHHHHHT---S-TTTSS--
-TTHHHHS---TTTTTS---
-HHHHHHT---TTTTTS---
-HHHHHTT---S-TTTS---
-HHHHHTT---SSTTTSS--
-HHHHGGG---S-TTTSS--
-HHHHGGG---S-TTTS---
-HHHHHTT---S-TTTS---
-HHHHGGG---S-TTTS---
-HHHHGGG---S-TTTS---
-HHHHHTT---TTTTTSS--
-HHHHHHT---S-TTTS---
-HHHHHTT---SSTTTSS--
-HHHHHTT---SSTTTSS--
-HHHHHHT---SSTTTSS--
-HHHHHHT---S-TTTS---
-TTHHHHT---S-TTTSS--
-HHHHHHT---S-TTTS---
-HHHHHHT--SS-TTTS---
-HHHHTT--SSS-TTTS---
-HHHHHTT-SSS-TTTS---
-HHHHHTS-SSS-TTTS---
-HHHHHHT-SSS-TTTS---
-HHHHHTT-SSS-TTTSS--
-HHHHHHT-SSS-TTTS---
-HHHHHHH-SSS-TTTSS--
-HHHHHHT-SSS-TTTS---
-HHHHHHT-SSS-TTTSS--
-HHHHHHT-SSS-TTTSS--
-HHHHHTT-SSS-TTTSS--
-HHHHHHT-SSS-TTTS---
-HHHHHHT--STTTTTSS--
-HHHHHHT-SSS-TTTSS--
-HHHHTTS-SSS-TTTSS--
-HHHHHTT-SSS-TTTSS--
-HHHHHTT-SSS-TTTSS--
-HHHHHTT-SSS-TTTSS--
-HHHHHTT-SSS-TTTSS--
-HHHHHTS-SSS-TTTSS--
-HHHHHTT-SSS-TTTSS--
-HHHHHHT-SSS-TTTSS--
-HHHHHHT-SSS-TTTSS--
-HHHHHTT-SSS-TTTSS--
-HHHHHTT-SSS-TTTSS--
-HHHHHTT-SSS-TTTSS--
-HHHHHTT-SSS-TTTSS--
-HHHHHTT-SSS-TTTSS--
-HHHHHTT-SSS-TTTSS--
-HHHHHTT-S-S-TTTSS--
-HHHHHTT-SSS-TTTSS--
-HHHHHTT-SSS-TTTSS--
-HHHHHTT-SSS-TTTS---
-HHHHHTT-SSS-TTTSS--
-HHHHHTT-S-S-TTTSS--
-HHHHHTT-SSS-TTTSS--
-TTHHHHH-SSS-TTTSS--
-HHHHHTT-SSS-TTTSS--
-HHHHHHH-SSS-TTTS---
-HHHHTTS-SSS-TTTSS--
-HHHHHTS-SSS-TTTS---
-HHHHHHH-SSS-TTTSS--
-HHHHHTT-SSS-TTTSS--
-HHHHHTT-SSS-TTTSS--
-HHHHHTT-SSS-TTTSS--
-HHHHHHT-SSS-TTTSS--
-HHHHHTT-SSS-TTTSS--
-HHHHHTT-SSS-TTTSS--
-HHHHHTT-SSS-TTTSS--
-HHHHHHT-SSS-TTTSS--
-HHHHHHT-SSS-TTTSS--
-HHHHHTT-SSS-TTTSS--
-HHHHHHT-S-S-TTTSS--
-HHHHHHT-SSS-TTTSS--
-HHHHHTT-SSS-TTTSS--
-HHHHHTT-SSS-TTTSS--
-HHHHHTT-SSS-TTTSS--
-HHHHHHH-SSS-TTTSS--
-HHHHHTT-SSS-TTTSS--
-HHHHTTS--SS-TTTSS--
-HHHHHHT--SS-TTTSS--
-HHHHHHS-SSS-TTTSS--
-HHHHHTT-SSS-TTTS---
-HHHHHTT-SSS-TTTSS--
-HHHHHTT-SSS-TTTSS--
-HHHHHTT-SSS-TTTSS--
-HHHHHTT-SSS-TTTSS--
-HHHHHHH-SSS-TTTSS--
-HHHHHTT-SSS-TTTS---
-HHHHHHT-SSS-TTTSS--
-HHHHHHT-SSS-TTTSS--
-HHHHHTT-SSS-TTTSS--
-HHHHHTS-SSS-TTTSS--
-HHHHHTT-SSS-TTTSS--
-HHHHHTT-SSS-TTTSS--
-HHHHHHH-SSS-TTTSS--
-HHHHHHH-SSS-TTTSS--
-HHHHHTT-SSS-TTTSS--
-HHHHHHH-SSS-TTTSS--
-HHHHHHS-SSS-TTTSS--
-HHHHHTT-SSS-TTTSS--
-HHHHHHH-SSS-TTTSS--
-HHHHHTT-SSS-TTTS---
-HHHHHTT-SSS-TTTSS--
-HHHHHTT--SS-TTTSS--
-HHHHHTT-SSS-TTTSS--
-HHHHHTT-SSS-TTTS---
-HHHHHTT-SSS-TTTS---
-HHHHHTT-SSS-TTTS---
-HHHHHHT-SSS-TTTSS--
-HHHHHTT--SS-TTTSS--
-HHHHHHH--SS-TTTSS--
-HHHHHHT--SS-TTTS---
-HHHHHTT-SSS-TTTS---
-HHHHHTT--SS-TTTS---
-HHHHHHT-S-S-TTTSS--
-HHHHHHT-SSS-TTTSS--
-HHHHHHT-S---TTTS---
-HHHHHHT-SSS-TTTSS--
-HHHHHTT---S-TTTSS--
-HHHHHTT--SS-TTTSS--
-HHHHHHT---S-TTTSS--
-HHHHHTS-SSS-TTTSS--
-HHHHTTS-SSS-TTTSS--
-HHHHHTT--SS-TTTSS--
-HHHHHHT-SSS-TTTSS--
--THHHHT--SS-TTTSS--
-HHHHHHT-SSS-TTTSS--
-HHHHHHS--SS-TTTSS--
-HHHHHHS-SSS-TTTSS--
-HHHHHTT--SS-TTTSS--
-HHHHHTT-SSS-TTTSS--
-HHHHHHT-SSS-TTTSS--
-HHHHHHH-SSS-TTTS---
-HHHHHHS-S-S-TTTS---
-HHHHHHT-SSS-TTTS---
-TTHHHHT-SSS-TTTS---
-HHHHHHT-SSS-TTTS---
-HHHHHHH-SSS-TTTSS--
-HHHHHHH-S-S-TTTS---
-HHHHHTT-S---TTTS---
-HHHHHHH-S-S-TTTS---
-HHHHTTTSS-S-TTTSS--
-HHHHHTTSS-S-TTTSS--
-HHHHHHH-SSS-TTTSS--
-HHHHHHS-S-S-TTTSS--
-HHHHHTT-SSS-TTTSS--
-HHHHHTT-SSS-TTTSS--
--HHHHHT-SS--TTTSS--
-TTHHHHT-SSS-TTTSS--
-TTHHHHT-SSS-TTTS---
-TTHHHHTSSSS-TTTSS--
--GGGTTT-SSS-TTTSS--
-TTTTTTT-SS--TTTSS--
-TTTTTTS-SSS-TTTS---
-TTHHHHS-SSS-TTTSS--
-TTHHHHT-SSS-TTTSS--
-TTHHHHT-SSS-TTTSS--
--GGGTTT-S-S-TTTSS--
-TTGGGTS-S-S-TTTSS--
-TTTTTTT-S-S-TTTSS--
--GGGTTT-SSS-TTTSS--
-TGGGTTT-SS--TTTSS--
-TGGGTTT-SSS-TTTSS--
-TTHHHHT-SS--TTTSS--
-TTHHHHT-SSS-TTTSS--
-TTGGGTS--S--TTTSS--
-TTGGGSS---S-TTTSS--
-TTTTTSS-SSS-TTTSS--
--HHHHTT-S---TTTSS--
--STTTTT-----TTTSS--
--STTTTT-----TTTSS--
--GGGTSS-----TTTSS--
-HHHHHTT-S---TTTSS--
-TTTTTTT-S---TTTSS--
-HHHHHTT-SS--TTTSS--
-TGGGTTT-S---TTTSS--
--GGGTTT-S---TTTSS--
--TTSSSS-S---TTTSS--
--GGGTTT-S---TTTSS--
--GGGTTT-S---TTTSS--
-TTTTTTT-S---TTTSS--
-TGGGTTT-SS--TTTSS--
-TTTTTTT-S---TTTSS--
--STTTTT--SS-TTTSS--
--HHHHTT---S-TTTSS--
-TTTTTTT---S-TTTSS--
-TTTTTSS--SS-TTTSS--
--GGGTTT--S--TTTSS--
-TTTTTTT--S--TTTSS--
-TGGGTTT---S-TTTSS--
-TTTTTTT---S-TTTSS--
-TTTTTSS--S--TTTSS--
-TTTTTTT--SS-TTTSS--
-TTTTTTT---S-TTTSS--
-TTTTTSS---S-TTTSS--
-TTTTTTT--SS-TTTSS--
-TTGGGTT---S-SSSSS--
-HHHHHTT-SS--TTTSS--
-TTTTTTT---S-TTTSS--
-TTGGGTT-SS--TTTSS--
-TTGGGSS---S-TTTSS--
-TTGGGSS-S-S-TTTSS--
-TTTTTTT-SSS-TTTSS--
-TTGGGSS---S-TTTSS--
-TTGGGSS---S-TTTSS--
-HHHHHTT-----TTTSS--
-TTTTTSS--SS-TTTSS--
-TTTTTTT-S---TTTSS--
-TTTTTTT-S---TTTSS--
-HHHHHTT-S-S-TTTSS--
-HHHHHTT---S-TTTSS--
-TTTTTSS-S-S-TTTSS--
-TTHHHHT-SS-BTTTBS--
-TTGGGSS--SS-TTTSS--
-HHHHHTT--SS-TTTSS--
-TGGGTSS---S-TTTSS--
-GGGGTTT-S---TTTSS--
-TTTTTTT---S-TTTSS--
--GGGSSS-----SSSSS--
-TTTTTTT---S-TTTS---
-TTTTTTT--SS-SSSS---
-TTTTTTT--SSSSSSS---
-TTTTTTT---SSSSSS---
-TTTTTTT-S--STTTSS--
--GGGTSS-SS--TTTS---
-TTHHHHT--SS-TTTSS--
-TTTTTTT-S-S-TTTSS--
-HHHHHHT-SSS-TTTS---
-TTTTSSS-SS--TTTSS--
-TTGGGSS-SS--TTTS---
-TTHHHHS--SSSTTTS---
-TTTTTTT-S---SSSS---
-TTHHHHT-S-S-TTTSS--
-TTHHHHT-S-S-TTTSS--
-TTTTTTT-SSS-TTTSS--
-HHHHHTT---S-TTTSS--
--GGGTTT---S-TTTSS--
-TTTTTTT---S-SSSSS--
-TTTTTSS-----TTTSS--
-TTGGGSS---S-TTTSS--
-TTTSSSS--SS-TTTSS--
--STTSSS---S-TTTSS--
-TTGGGTT-S-S-TTTSS--
-TTGGGSS-S-S-TTTSS--
-HHHHSSS-S---TTTSS--
-TTTSSSS-S-S-TTTSS--
-TTGGGSS-SSS-TTTSS--
-TTTTSSS-S-S-TTTSS--
-TTGGGSS---S-TTTSS--
-TTGGGSS---S-TTTSS--
-TTTTTSS--SS-TTTS---
-TTGGGSS---S-TTTS---
-TTGGGSS--SS-TTTSS--
-TTGGGSS---S-TTTSS--
-TTGGGSS-SS--TTTSS--
-TTGGGSS-SSS-TTTSS--
-TTTTSSS-SS--TTTSS--
-HHHHSSS-SS--TTTSS--
-TTTSSSS-SS--TTTSS--
-TTGGGSS-S---TTTS---
-HHHHSSS---S-TTTSS--
-TTGGGSS-SS--TTTSS--
-TTTTSSS-SS--TTTSS--
-TTTTSSS-SS--TTTS---
-TTGGGSS-SSS-TTTS---
-TTTTSSS-SS--TTTS---
-TTTTTSS-SSS-TTTS---
-TTTTTSS-SS--TTTS---
-TTTTSSS-SS--TTTSS--
-TTTTSSS-SS--TTTS---
-TTTTSSS-SS--TTTS---
-TTGGGSS-SS--TTTS---
-TTGGGSS-SS--TTTS---
-TTGGGSS-SSS-TTTSS--
-TTGGGSS-SSS-TTTSS--
-TTGGGSS-S-S-TTTSS--
-TTTTSSS-SS--TTTSS--
-TTGGGSS-S---TTTSS--
-TTGGGSS---S-TTTS---
-TTGGGTS-SSS-TTTSS--
-TTGGGSS-SSS-TTTSS--
-TTHHHHS-SS--TTTSS--
-TGGGGTS-SS--TTTSS--
-TTGGGTS-S-S-TTTSS--
-TTGGGSS-S-S-TTTSS--
-TTTTSSS-SSS-TTTSS--
-HHHHTTS-SS--TTTSS--
-TTTTSSS-SSS-TTTSS--
-TTGGGSS-SSS-TTTSS--
-TTGGGSS-S-S-TTTSS--
-TTGGGSS-SS--TTTSS--
-TTTTTSS-SSS-TTTSS--
-HHHHSSS-SS--TTTSS--
-HHHHSSS-SS--TTTSS--
-GGGSSSS-SSS-TTTSS--
-GGGSSSS-SSS-TTTSS--
-TTTSSTT-SS--TTTSS--
-HHHHSSS-SS--TTTSS--
-TTTSSTT-S---TTTSS--
-TTTSSTT-S---TTTSS--
-TTTSSTT-SSS-TTTSS--
-GGGSSSS-SS--TTTSS--
-TTTSSTT-S-S-TTTSS--
-HHHHSTT-SS--TTTSS--
-GGGSSTT-S---TTTSS--
-GGGSSTT-SSS-TTTSS--
-TTTSSTT-S---TTTSS--
-TTTSSTT---S-TTTSS--
-TTTSSTT-SS--TTTSS--
-TTTSSSS-S---TTTSS--
-TTTTTTT-S-S-TTTS---
-TTTTTTT-S-S-TTTS---
-TTGGGSS-S-S-TTTSS--
-TTTTTTT-S---TTTSS--
-TTGGGTT-S-SSTTTSS--
-TTTTTTT-S-S-TTTSS--
-TTGGGSS-S---TTTSS--
-TTTTTTT--SS-TTTSS--
-TTTTTTT--SS-TTTSS--
-HHHHSSS---S-TTTSS--
-TGGGSSS---S-TTTSS--
-TTGGGSS---S-TTTSS--
-TTTTTSS---S-TTTSS--
--GGGGSS--SS-TTTTT--
--GGGTTTSS-S-TTTSS--
--GGGTTT-S-S-TTTSS--
--GGGTTT-S-S-TTTSS--
--STTTSS-S-S-TTTSS--
-TTTTTTTSS-S-TTTSS--
-TGGGTSS-SS--TTTS---
-TTHHHHS-SS--TTTSS--
-TGGGTSSSS-SSTTTS---
-HHHHHTTSSSS-TTTSS--
--GGGSSSSS-S-TTTSS--
-TTTTTTT-SSS-TTTSS--
-TTGGGTSSSSS-TTTSS--
--STTTTTSSSS-TTTSS--
--STTTTTSS-S-TTTSS--
--GGGTTTSS-S-TTTS---
-TTTTTTTSS-S-TTTSS--
-TGGGTTTSS-S-TTTSS--
-TTGGGSS-S-S-TTTS---
--GGGTSSSS-S-TTTSS--
-TTTTTTT-S-S-TTTS---
-TTGGGSS-S-S-TTTSS--
--STTTSS-S---TTTS---
-TTTTSSS-SS--TTTSS--
-TTGGGSS-S---TTTS---
--GGGSSS-S---TTTS---
-TTGGGSS-S---TTTSS--
-TTGGGSS-SS--TTTS---
-HHHHHSS-SS--TTTS---
-TTGGGSS-S---TTTS---
-TTTTTSS-SS--TTTS---
-TTGGGSS-S---TTTS---
-TTTTTSS-SS--TTTS---
-TGGGSSS-SSS-TTTS---
--GGGSSS-S-S-TTTS---
--STTSSS-SS--TTTS---
-HHHHTSS-SS--TTTS---
-TTGGGSS-S-S-TTTS---
--TTTTSS-S-S-TTTS---
--TTTTSS-SSS-TTTS---
--TTSSSS-SSS-TTTS---
--TTTTSS-SS--TTTS---
--TTTTSS-SSS-TTTSS--
--TTTTSS-S-S-TTTS---
-GGGTTTT-S-SSTTTSS--
--TTTTTT-SSS-TTTS---
--TTTTTT-S-S-TTTS---
-TT-TTTS-S-S-TTTSS--
-TT-TTSS-S-S-TTTTT--
--S-TTSS--SS-TTTSS--
--S-TTTT---S-TTTSS--
--SSTTSS---S-TTTTT--
--SSSSTT---S-TTTTT--
--S-TTTTSS-S-TTTSS--
-GGGSSTT-S-S-TTTSS--
--SSTTTT-S-S-TTTS---
--S-TTTT---S-GGGSS--
-TTSTTTT-S-S-TTTSS--
-TTGGGSS-S-S-TTTTT--
--STTTTT---S-TTTSS--
-TTTTTTT-S-S-TTTSS--
--STTTTT-S-S-TTTSS--
--STTTTT---S-TTTSS--
-TTTTTTT---S-TTTSS--
-TTTTTTT---S-TTTSS--
-TTGGGSS---S-TTTSS--
---GGGSS---S-TTTSS--
---GGGSS-S---TTTSS--
---GGGSS-S-S-TTTSS--
---TTTTT---S-TTTTT--
-TTGGGSS---S-TTTSS--
---TTSSS---S-TTTSS--
---GGGSS--SS-TTTSS--
---GGGSS---S-TTTSS--
---GGGSS---S-TTTSS--
---TTSSS---S-TTTSS--
---TTSSS---S-TTTSS--
---TTSSS---S-TTTSS--
---GGGTT---S-TTTSS--
---GGGTT---S-TTTSS--
---GGGTT---S-TTTSS--
---GGGSS---S-TTTSS--
---TTTTT---S-TTTSS--
---TT-SS---S-TTTSS--
---TT-SS---S-TTTSS--
---TTSSS---S-TTTSS--
---TT-SS---S-TTTSS--
---TTSSS---S-TTTSS--
-TTTTSSS---S-TTTSS--
---TT-SS---S-TTTSS--
---TT-SS---S-TTTSS--
---TTTTT---S-TTTSS--
---TTTTT---S-TTTSS--
---TTTTT---TTTTTSS--
---GGGSS---S-TTTTT--
---GGGTT---S-GGGSS--
--STT-SS--STTTTTSS--
-TTTTSSS---TTTTTSS--
---TT-SS--STTTTTSS--
---TTSSS---TTTTTSS--
---TT-TT--STTTTTSS--
---STTSS--SS-TTTSS--
---TTSSS--SS-TTTSS--
---TTSSS---SSTTTSS--
---TTSSS---TTTTTSS--
---TTSSS--SS-TTTSS--
---TTSSS--SS-TTTSS--
---TTTSS--SS-TTTSS--
---TTSSS--SSSTTTSS--
---TTTSS--SS--TTSS--
---TTSSS--SS--SSTT--
---TTSSS-SSS--SSTT--
--STTTTT--SS--SSTT--
---TTSSS---S--SSSS--
---GGGTT---S--SSTT--
---GGGSS-S-S--SSTT--
---GGGTT--SS--SSTT--
---TTTTT---SS-SSSS--
---GGGGS-SSS--SSSS--
---GGGGS-SSS--SSSS--
---SGGGS-SSS--SSSS--
---GGGSS-SSS--TTSS--
---GGGSS-SSS--SSSS--
---TTSTT-SSS--TTSS--
---TTSSS--SS--SSSS--
---TTSSS-SSS--SSSS--
---TTSSS-SSS--SSTT--
---TTSSS-SSS--SSTT--
---TTSSS-SSS--SSSS--
---TTSSS-SSS--SSTT--
---TTSSS-SSS--SSTT--
---TTSSS-SSS--SSSS--
---TTSSS-SSS--SSTT--
---TTTSS-SSS--SSTT--
---TTTSS-SSS-TTTSS--
---TTSSS-SSS-TTTSS--
--STTSSS-SSS-TTTSS--
---TTSSS-SSS-TTTSS--
--STTSSS-SSS-TTTSS--
---TTTSS-SSS-TTTSS--
---TTSSS-SSS-TTTSS--
---TTSSS-SSS-TTTSS--
--SSS-SS-SSS-TTTSS--
---TTSSS-SSS-TTTSS--
---SSSSS-SSS-TTTSS--
---TTSSS-SSS-TTTSS--
--SSSSSS-SSS-TTTSS--
-TTSSSSS-SSS-TTTSS--
--SSSSTT-SSS-TTTSS--
--SSSSSS--SS-TTTSS--
--SSS-SS--SS-TTTSS--
-TTSSSSS--SS-TTTSS--
--SSSSTT--STTTTTSS--
-TTTSSS--SSS-TTTSS--
-TTTSSSS-SSS--SSSS--
--SSSSSS-SSS-TTTSS--
--SSS-TT-SSS--SSSS--
-TTTSSTT-SSS--SSTT--
--SSSSSS--SS--SSSS--
--SSSSSS-SSS--SSSS--
-TTTSSSS--SS--SSTT--
--SSSSTT--SS--SSSS--
--SS--SS--SS--SSSS--
--SS--SS--SS--SSSS--
--SSSSSS--SS--SSSS--
--SS-STT-SSS-TTTTT--
--SSSSSS-SSS-TTTSS--
--SSSSTT-SSS-TTTSS--
--SS--SS-SSS-TTTSS--
--SSSSSS-SSS-TTTSS--
--SSS-TT-SSS-TTTSS--
--SSSSSS-SSS-TTTSS--
--SS-SSS-SSS-TTTSS--
--SS-SSS--STTTTTSS--
--SSS-TT--SS-TTTSS--
--SSS-TT--SS-TTTSS--
--SSSSSS--SS-TTTSS--
--SS-SSS-SSS-TTTSS--
--SS-STT--STTTTTSS--
--SS-STT--SS-TTTSS--
--SSS-TT-SSS-TTTSS--
--SS-STT--SS-TTTSS--
--SSS-TT-SSS-TTTSS--
--SS-SSS-SSS-TTTSS--
--SSS-TT--SS-TTTSS--
--SSS-TT--SS-TTTSS--
--SSSSSS--SS-TTTSS--
--SSSSTT--SS-TTTSS--
--SSS-SS--SS-TTTSS--
--SSSSTT--SS-TTTSS--
--SSS-TT--SS-TTTSS--
--SSSSTT--SS-TTTSS--
--SS--SS--SS-TTTSS--
--SSSSSS-SSS-TTTSS--
--SSSSTT-SSS-TTTSS--
--SSSSTT--SS-TTTSS--
--SSSSTT-SSS-TTTSS--
--SS--SS-SSS-TTTSS--
--SSSSSS-SSS-TTTSS--
--SSSSTT--SS-TTTSS--
--SSS-SS-SSS-TTTSS--
--SS-SSS-SSS-TTTSS--
--SSS-TT-SSS-TTTSS--
--SSSSTT--SS-TTTSS--
--SSSSSS--SS-TTTSS--
--SSSSTT--SS-TTTSS--
--SSS-TT--SS-TTTTT--
--SSSSTT--SS-TTTSS--
--SSSSTT-SSS-TTTSS--
--SS-SSS-SSS-TTTSS--
--SS-SSS-SSS-TTTSS--
--SS-SSS-SSS-TTTSS--
--SSSSSS-SSS-TTTSS--
--SS-TTS-SSS-TTTSS--
--SS-SSS-SSS-TTTSS--
--SS-SSS-SSS-TTTSS--
--SS-SS--SSS-TTTSS--
--SS-SSS-SSS-TTTSS--
--SS-SS--SSS-TTTSS--
--SS-TTS-SSS-TTTSS--
--SS-TT--SSS-TTTSS--
--SS-SSS-SSS-TTTSS--
--SS-SSS-SSS-TTTSS--
--SSSSS--SSS-TTTSS--
--SS-SS--SSS-TTTSS--
--SSSSSS-SSS-TTTSS--
--SSSSS--SSS-TTTSS--
--SS-SSS-SSS-TTTSS--
--SS-TTS-SSS-TTTSS--
--SSSSSS-SSS-TTTSS--
--SS-SSS-SSS-TTTSS--
--SS-SS--SSS-TTTSS--
--SS-SS--SSS-TTTSS--
--SS-SSS-SSS-TTTSS--
--SSSSTT-SSS-TTTSS--
--SS-TTS-SSS-TTTSS--
--SS-SSS-SSS-TTTSS--
--SSTTSS-SSS-TTTSS--
--SS-SS--SSS-TTTSS--
--SS-TTS-SSS-TTTSS--
--SS-TT--SSS-TTTSS--
--SS-TT--SSS-TTTSS--
--SS-TTS-SSS-TTTSS--
--SSSSSS-SSS-TTTSS--
--SSSSSS-SSS-TTTSS--
--SSSSS--SSS-TTTSS--
--SSSSSS-SSS-TTTSS--
--SS-SS--SSS-TTTSS--
--SS-SSS-SSS-TTTSS--
--SS-SS--SSS-TTTSS--
--SS--SS-SSS-TTTSS--
--SS-SS--SSS-TTTSS--
--SSTTSS-SSS-TTTSS--
--SS-TT--SSS-TTTSS--
--SSTTSS-SSS-TTTSS--
--SS-SSSSSSS-TTTSS--
--SS-TT--SSS-TTTSS--
--SSSTT--SSS-TTTSS--
--SS-SS--SSS-TTTSS--
--SSSSSS-SSS-TTTSS--
--SS-SSS-SSS-TTTSS--
--SS-TTS-SSS-TTTSS--
--SS-SSS-SSS-TTTSS--
--SS-SS--SSS-TTTSS--
--SS-SS--SSS-TTTSS--
--SS-SSS-SSS-TTTSS--
--SS-TT--SSS-TTTSS--
--SS-SS--SSS-TTTSS--
--SS-SS--SSS-TTTSS--
--SS-SS--SSS-TTTSS--
--SS-SSS-SSS-TTTSS--
--SS-SSS-SSS-TTTSS--
--SS--S--SSS-TTTSS--
--SS-SSS-SSS-TTTSS--
--SS-SS--SSS-TTTSS--
--SS-TTS-SSS-TTTSS--
--SS-TT--SSS-TTTSS--
--SS-SSS-SSS-TTTSS--
--SS-SS--SSS-TTTSS--
--SS-SSS-SSS-TTTSS--
--SS-SSS-SSS-TTTSS--
--SS-SSS-SSS-TTTSS--
--SS-TT--SSS-TTTSS--
--SSTTS--SSS-TTTSS--
--SS-SSS-SSS-TTTSS--
-TTS-SS--SSS-TTTSS--
-TTT-SS--SSS-TTTSS--
-TTS-SSS-SSS-TTTSS--
-TTTSTT--SSS-TTTSS--
-TTS-TT--SSS-TTTSS--
-TTT-SSS-SSS-TTTSS--
-TTSSTT--SSS-TTTSS--
-TTSS-S--SSS-TTTSS--
-TTS-SSS-SSS-TTTSS--
-TTSS-SS-SSS-TTTSS--
-TTSSTTS--SS-TTTSS--
-TTS-SSS-SSS-TTTSS--
-TTSSSS--SSS-TTTSS--
-TTS-SSS-SSS-TTTSS--
-TTSSSSS-SSS-TTTTT--
-TTSSSS--SSS-TTTSS--
-TTS-SS--SSS-TTTSS--
-TTSSTT--SSS-TTTSS--
-TTS-TTS-SSS-TTTSS--
-TTSSSS--SSS-TTTSS--
-TTTSSSS-SSS-TTTSS--
-TTSSSSS-SSS-TTTSS--
-TTSSSSS-SSS-TTTTT--
-TTS-SSS-SSS-TTTSS--
-TTTSSSS-SSS-TTTSS--
-TTSSSSS-SSS-TTTSS--
-TTTS-SS-SSS-TTTSS--
-TTTTSS--SSS-TTTSS--
-TTTSSSS-SSS-TTTSS--
--SSSSSSSSSS-TTTSS--
-TTTTSSS-SSS-TTTSS--
--STT-SS-SSS-TTTSS--
-TTTSSSS-SSS-TTTSS--
-TTSSSSS-SSS-TTTSS--
-TTTSSS--SSS-TTTSS--
-TTTSSS--SSS-TTTSS--
-TTTSSSS-SSS-TTTSS--
-TTTSSSS-SSS-TTTSS--
-TTTSTT--SSS-TTTSS--
-TTSSSSS-SSS-TTTSS--
-TTTSSSS-SSS-TTTSS--
-TTTSSS--SSS-TTTSS--
-TTTSSS--SSS-TTTSS--
-TTTSTTS-SSS-TTTSS--
-TTTSSSS-SSS-TTTSS--
-TTTSTT--SSS-TTTSS--
-TTTTSS--SSS-TTTSS--
-TTTSTT--SSS-TTTSS--
--STTSS--SSS-TTTSS--
--SSSSSS-SSS-TTTSS--
-TTTTSSSSSSS-TTTSS--
-TTSSSSS-SSS-TTTSS--
--STTSSS-SSS-TTTSS--
-TTTS-SS-SSS-TTTSS--
-TTTTSSS--SS-TTTSS--
-TTSS-SS-SSS-TTTSS--
-TTTTTTT-SSS-TTTSS--
-TTTT-TT--SS-TTTSS--
--STTTTT-SSS-TTTSS--
-TTTT-SS--SS-TTTSS--
-TTTS-SS--SS-TTTSS--
-TTSS-SS-SSS-TTTSS--
-TTTS-TT-SSS-TTTSS--
-TTSS-TT-SSS-TTTSS--
--STT-SS--SS-TTTSS--
--SSS-SS-SSTTTTTSS--
-TTTT-SS--SS-TTTSS--
-TTTTSSS-SSS-TTTSS--
-TTTTTS--SSS-TTTSS--
-TTSSSSS-SSS-TTTSS--
--SSSSSS-SSS-TTTSS--
-TTSSSSS-SSS-TTTSS--
--SSSSSS-SSS-TTTSS--
---TTTTS-SSS-TTTSS--
-TTSSSSS-SSS-TTTSS--
-TTTTSS--SSS-TTTSS--
-TTTTTTS-SSS-TTTSS--
-TTTTSSS-SSS-TTTSS--
--STTSSS-SSS-TTTSS--
-TTTTSSS-SSS-TTTSS--
-TTSSSSS-SSS-TTTSS--
-TTSS-TT--SS-TTTSS--
--SSSSSS-SSS-TTTSS--
--SSSSTT-SSS-TTTSS--
--SSS-TT--SS-TTTSS--
--SSSSSS-SSS-TTTSS--
--SSS-TT--STTTTTSS--
--SSSSSS--SS-TTTSS--
-TTTS-SS--SS-TTTSS--
-TTTT-SS--SS-TTTSS--
--STT-TT--SS-TTTSS--
--SSS-SS--SS-TTTSS--
-TTSS-SS-SSS-TTTSS--
--SSSSSS-SSS-TTTSS--
--STTTSS--SS-TTTSS--
--STT-SS-SSS-TTTSS--
--SSS-SS-SSS-TTTSS--
--SSSSSS-SSS-TTTSS--
--SSS-TT-SSS-TTTSS--
-TTTSSTT-SSS-TTTSS--
--STT-TT-SSS-TTTSS--
--SSSSSS-SSS-TTTSS--
-TTSSSSS-SSS-TTTSS--
-TTSSSSS-SSS-TTTSS--
--SSSSSS--SS-TTTSS--
-TTSSSSS-SSS-TTTSS--
--STT-TT--SS-TTTSS--
--STTSSS-SSS-TTTSS--
--SSS-SS-SSS-TTTSS--
-TTSS-SS-SSS-TTTSS--
--SSS-SS-SSS-TTTSS--
---TT-SS-SSS-TTTSS--
-TTSS-TT--SS-TTTS---
--SGGGTT--SS-TTTSS--
-TTSS-SS-SSS-TTTSS--
--SSS-TT--SS-TTTSS--
--SSSSSS-SSS-TTTSS--
-TTTTSSS--SS-TTTSS--
-TTTSSSS--SS-TTTSS--
-TTSSSTT-SSS-TTTSS--
-TTTS-SS--STTTTTSS--
-TTTS-TT-SSS-TTTSS--
--SSS-SS-SSS-TTTSS--
-TTSS-SS-SSS-TTTSS--
-TTSSTTS--SS-TTTSS--
-TTSS-SS-SSS-TTTSS--
-TTSSSSS-SSS-TTTSS--
-TTSSSSS-SSS-TTTSS--
-TTSS-SS-SSS-TTTSS--
-TTSSSSS-SSS-TTTSS--
--STTSSS-SSTTTTTSS--
--SSSSSS-SSS-TTTSS--
--STT-SS--SS-TTTTT--
-TTSSSTT--SS-TTTSS--
-TTSS-TT-SSS-TTTSS--
-TTTT-SS-SSS-TTTSS--
-TTTT-SS-SSS-TTTSS--
--SSS-SS-SSS-TTTSS--
--SSS-SS-SSS-TTTSS--
--SSS-SS-SSS-TTTSS--
--SSS-SS-SSS-TTTSS--
--SSSSSS-SSS-TTTSS--
-TTTSSSS-SSS-TTTSS--
--SSSSTT--SS-TTTSS--
--STTSSS-SSS-TTTSS--
--STT-SS-SSS-TTTSS--
--STT-SS-SSS-TTTSS--
-TTSSSSS-SSS-TTTSS--
-TTSSSSS-SSS-TTTSS--
--STTSSS-SSS-TTTSS--
--STTSSS-SSS-TTTSS--
--STT-TT-SSS-TTTSS--
--STT-TT-SSS-TTTSS--
--SSS-TT--STTTTTSS--
-TTSS-SS--SSGGGTSS--
-TTSS-TT--STTTTTSS--
-TTTS-TT-SSS-TTTSS--
-TTSS-TT--SS-TTTSS--
-TTTS-TT--STTTTTSS--
-TTSS-TT-SSS-TTTSS--
-TTSS-S--SSS-TTTSS--
-TTTSSS--SSS-TTTSS--
-TTTTSSS-SSS-TTTSS--
--SSS-SS-SSS-TTTSS--
-TTTSSSS-SSS-TTTSS--
-TTSS-SS-SSS-TTTSS--
--SSSSS--SSS-TTTSS--
--SSS-SS-SSS-TTTSS--
-TTSS-SS-SSTTTTTSS--
--STTSSS-SSS-TTTSS--
--STTSSS-SSTTTTTSS--
--STT-SS-SSS-TTTSS--
--STTSSS--STTTTTSS--
--STTSSS--STTTTTSS--
--STTSSS--STTTTTSS--
--STTSSS-SSS-TTTSS--
--STTSSS-SSS-TTTSS--
--STTSSS-SSS-TTTSS--
--STT-SS---TTTTTSS--
--STT-SS---S-TTTSS--
--STT-SS--STTTTTS---
--STTTTT--SGGGGTSS--
--STTTTT--SGGGGTSS--
--STTTTT--STTTTTSS--
--STTTTT---GGGGTSS--
--STTTTT--STTTTTSS--
-TTTTTTT--STTTTTSS--
-TTTSSTT--STTTTTSS--
-TTTTSTT--STTTTTSS--
-TTTTTSS--STTTTTSS--
-TTTTTTT--STTTTTSS--
-TTTTSSS-SSS-TTTSS--
--STTSSS-SSS-TTTSS--
-TTTT-SS--SS-TTTSS--
-TTTT-SS--STTTTTSS--
-TTTT-SS--STTTTTSS--
-TTTT-SS--STTTTTSS--
-TTTT-SS--SGGGGTSS--
--STT-SS--SGGGGTTT--
-TTTTTSS--STTTTTSS--
-TTTT-SS--STTTTTSS--
-TTTT-TT--STTTTTSS--
-TTTT-SS--STTTTTSS--
-TTTTTTT--STTTTTSS--
--STTTSS---TTTTTSS--
--STTTSS---TTTTTSS--
--STTSTT---TTTTTSS--
-TTTTTTT---TTTTTSS--
-TTGGGSS--STTTTSSS--
--STT-SS---TTTTTS---
--STTTTT---TTTTSS---
--STTTTT---TTTTSSS--
--STTTTT---S-TTSSS--
-TTTTTTT---TTTTSSS--
-TTTTSSS---S-TTSSS--
-TTTTTTT---S-TTSSS--
-TTTTTTT---TTTTSSS--
-TTTTTTT---TTTTTSS--
--STTTTT---S-TTSSS--
-TTTTSSS---TTTTSSS--
-TTGGGSS---TTTTSS---
-TTGGGSS---TTTTTS---
-TTTTTSS---SSTTSS---
-TTGGGSS---S-TTTS---
-TTGGGTS-S-SSTTSS---
-TTGGGSS---TTTTSS---
-TTGGGSS---TTTTSS---
-TTGGGSS--STTTTSS---
-TTGGGSS---TTTTTSS--
-TTTTTTT--SS-TTSSS--
-TTTTTTT---TTTTSS---
-TTTTTTT--STTTTSS---
-TTTTTTT--STTTTSSS--
-TTTTTSS--STTTTSS---
-TTTTTTT---TTTTSS---
--GGGTTT--STTTTTSS--
-TTTTTTT--STTTTTSS--
-TTTTTTT--STTTTTSS--
-TTTTTTT--STTTTTSS--
--GGGTTT--STTTTSSS--
-TTHHHHT---SSTTSSS--
-TTTTTTT---TTTTSSS--
-TTTTTTT--STTTTSS---
-TTTTTSS--SGGGGGS---
-TTTTTTT--SGGGGTS---
-TTTTTTT--STTTTTS---
-HHHHHSS--SGGGGSSS--
-HHHHHTT--STTTTSS---
-TTTTTTT---TTGGGS---
-HHHHHTT--STTTTSS---
-TTTTTSS--STTTTSS---
-TTTTTSS---TTGGGSS--
-TGGGTSS--STTGGGSS--
-HHHHHSS--STTTTSSS--
-TTHHHHS--STTTTTSS--
--HHHHSS--STTTTTSS--
-TTTTTSS--STTTTTSS--
-TTTTTSS--STTTTTSS--
-TTTTTSS--STTTTSSS--
-TTTTTSS---TTTTTSS--
-TTTTTTT--STTGGG-S--
-HHHHHSS---TTGGGSS--
-TTTTTSS---TTGGGSS--
-HHHHHSS--STTTTTSS--
--GGGTSS---TTGGGSS--
-HHHHHSS---TTGGGSS--
-HHHHHTT---TTGGGSS--
-HHHHHSS---TTTTTSS--
-HHHHHSS---TTTTTSS--
-HHHHHSS---TTTTTSS--
--HHHHSS---TTTTTSS--
--HHHHSS---TTTTTSS--
--HHHHSS---TTTTTSS--
--GGGTTT---TTTTTS---
-HHHHHSS---TTTTTS---
-HHHHHTT---SSTTTS---
-TTTTTSS---TTTTTS---
-HHHHHTT---TTTTTSS--
-TTTTTTT---TTTTTSS--
--GGGTSS---TTTTTSS--
--STTSSS---TTTTTSS--
-TTHHHHS---TTTTTSS--
--HHHHSS---TTTTTSS--
--HHHHSSS--TTTTTS---
--SHHHHS---TTTTTSS--
-HHHHHSSS--SSTTTS---
-HHHHHHTS--SSTTTSS--
-HHHHHHSS--SSTTTSS--
-HHHHHHTS--TTTTTSS--
-HHHHHTTS--TTTTTSS--
-HHHHTTS---TTTTTSS--
-HHHHTTS---TTTTTSS--
-HHHHHHS---TTTTTSS--
-TTHHHHS---SSTTTSS--
-HHHHTT----TTTTTSS--
-HHHHHS----TTTTTSS--
-HHHHTS----TTTTTSS--
-TTGGGS----TTTTTSS--
-TTGGGS----TTTTTS---
-TTHHHH----TTTTTS---
-HHHHTS----TTTTTSS--
-HHHHHH----TTTTTSS--
-HHHHHT----TTTTTSS--
-HHHHTT----TTTTTS---
--GGGGT----SSTTTSS--
-HHHHTS----SSTTTS---
-HHHHTT-S--TTTTTS---
-HHHHTT-S--TTTTTSS--
-HHHHHH----S-TTTSS--
-TTHHHH-S--S-TTTSS--
-HHHHTTSS--TTTTTSS--
-HHHHTSSS--TTTTTSS--
-TTGGGSS---SSTTTSS--
-HHHHHSS---S-TTTSS--
-HHHHTS----S-TTTSS--
-TTGGGS----SSTTTSS--
-HHHHTS----SSTTTS---
-TTGGGSSS--S-TTTSS--
-HHHHTT----S-TTTSS--
-HHHHTSS---S-TTTSS--
-HHHHTSSS--TTTTTS---
-HHHHHT----SSTTTSS--
-HHHHTT----S-TTTSS--
-TTGGGT-S--SSTTTSS--
-TTTTTTSS--S-TTTSS--
-HHHHTT-S--SSTTTSS--
-HHHHTT-S--S-TTTSS--
-HHHHHH-S--SGGGTSS--
-HHHHTT-S--SSGGGSS--
-HHHHTT-S--SSGGGSS--
-HHHHHS-S--S-TTTSS--
-HHHHHSSS--SSTTTSS--
-HHHHHHSS--SSTTTSS--
-HHHHHHSS--SSTTTSS--
-HHHHHHSS--SSTTTSS--
-TTHHHH-S--TTTTTSS--
-HHHHTS----S-TTTSS--
-HHHHHSS---SSGGGSS--
-TTGGGT----SSTTTSS--
-TTGGGS-S--SSTTTSS--
-TTGGGTSS--TTTTTSS--
-TTHHHH----TTTTTSS--
-HHHHTT-S--SSTTTTT--
-HHHHTTS---TTTTTTT--
-TTGGGTS---S-TTTTT--
-HHHHTTS---SSTTTTT--
-HHHHHH----SSTTTSS--
-HHHHHHSS--TTTTTTT--
-TTTTTTS----STTTSS--
-HHHHTTS---SSTTTTT--
-HHHHHH----SSTTTTT--
-HHHHTT----S-TTTTT--
-HHHHTT------TTTTT--
-HHHHHH------TTTTT--
-TTGGGTS-----TTTTT--
-TTGGGS----S-TTTTT--
-TTGGGTS---S-TTTTT--
-HHHHTT----S-TTTTT--
-HHHHTT----S-TT-TT--
-HHHHTT----S-GGGTT--
-HHHHTT----GGGG-SS--
-HHHHHHS---TTTT-SS--
-HHHHTT----TTGGGSS--
-HHHHHHS---TTTT-TT--
-HHHHHHS---TTGGGTT--
-HHHHTTS---TTSSSTT--
-HHHHHHS---TTTTTTT--
-TTGGGTS---SSTTTTT--
-TTHHHH----TTTTTSS--
-TTHHHHS---SSTTTTT--
-TTTTTT----TTTTTTT--
-HHHHHH----TTTTTTT--
-HHHHHH----TTTTTTT--
-HHHHTT----TTTTTTT--
-TTGGGS----TTTTTTT--
-HHHHHHS---TTTTTSS--
-HHHHTT----TTTTTSS--
-TTGGGS----TTTTTTT--
-TTGGGTS---TTTTTSS--
-TTGGGT----TTTTTSS--
-TTTTTTS---TTSTTSS--
-TTTTTSS---TTTTTSS--
-TTGGGTS---TTGGGSS--
-TTHHHH----TTTTTSS--
-TTGGGTS---TTTTTSS--
-TTHHHH----TTTTTSS--
-HHHHHS----TTTTTSS--
-HHHHHH----TTTTTSS--
-TTGGGS--S-TTTTTSS--
-TTGGGSS---TTGGGSS--
-TTGGGT----TTGGGSS--
-TTGGGT--S-TTSTTSS--
-TTGGGT--S-TTGGGTT--
-HHHHTT--S-TTGGGTT--
-TTHHHH--S-TTGGGTT--
-HHHHTT--S-TTTTTTT--
-TTGGGT-SS-TTGGGTT--
-HHHHTTTTS-TTGGGSS--
-TTHHHHTTS-TTTTSTT--
-TTGGGTTTS-TTGGGTT--
-TTGGGTTTS-TTTTTTT--
-HHHHHHTTS-TTGGGTT--
-TTHHHHTTS-TTGGGTT--
-TTHHHHTTS-TTTTTTT--
-HHHHHHSSS-TTTTTTT--
-HHHHHHTTS-TTTTTSS--
-HHHHHHTTS-TTTTTTT--
-TTGGGTSSS-TTTTSSS--
-TTHHHHTTS-SSGGGSS--
-TTGGGTTTS-TTTTTSS--
-TTGGGTTTS-TTTTTSS--
-TTHHHHTTS-TTTTTSS--
-TTHHHHTTS-TTTTTSS--
-TTHHHHTTS-TTTTTSS--
-HHHHTTTTS-TTSSSSS--
-TTHHHHTTS-TTTTTSS--
-TTHHHHTTS-TTGGGSS--
-HHHHTTTTS-TTTTTS---
-TTGGGTTTS-TTTTTSS--
-HHHHTT-SS-TTTTTS---
-TTHHHHTTS-TTTTTTT--
-HHHHTTTTS-TTTTTSS--
-TTHHHHTTS-TTTTTSS--
-HHHHHHTTS-TTTTTTT--
-TTHHHHTTS-TTGGGSS--
-TTGGGTTTS-TTGGGS---
-TTGGGTSS--TTSS-S---
-TTGGGTTT--TTSTTS---
-TTHHHHTTS-TT-GGG---
-TTTTTTTTS-TTTTSS---
-TTTTTTTTS-TTGGGSS--
-TTTTTTTTS-TTTT-SS--
-TTHHHHTTS-TTGGGSS--
-TTHHHHTTS-TTGGGSS--
-TTGGGTTTS-TTTT-----
-TTGGGTTTS-TT-TT----
-TTGGGTTTS-TTGGG----
-HHHHHHTT--TTSTTT---
-HHHHHHTT--TTHHHH---
-HHHHHTTT--TTHHHH---
-HHHHHHTTS-TTHHHH---
-TTHHHHTTS-TTHHHH---
-HHHHHHTTS-TTHHHH---
-HHHHHHTTS-TTTTTT---
-TTHHHHTTS-TTHHHH---
-TTHHHHTTS-TTHHHH---
-HHHHHHSSS-TTHHHH---
-TTHHHHSSS-TTHHHHS--
-TTHHHHTTS-TTHHHHS--
-TTHHHHSSS-TTHHHHT--
-TTHHHHTTS-TTHHHHS--
-TTGGGTTTS-TTHHHH---
-TGGGGTTTS-SSHHHH---
-TTGGGTTTS-TTHHHH---
-TTTTTTS-S-TTHHHH---
-TTTTTTSSS-TTTTTTS--
-TTTTTTSSS-TTHHHHS--
-TTTTTT----TTHHHHS--
-TTTTTTTT--TTHHHH---
-TTTTTTTT--TTHHHH---
-TTTTTTTTS-TTGGGT---
-TTTTTTTTS-TTHHHH---
-TTTTTTTTS-TTHHHH---
-TTTTTTTTS-TTHHHH---
-TTTTTTTTS-TTHHHH---
-TTTTTTTTS-TTTTSS---
-TTTTTTSSS-TTTTSS---
-TTTTTTTTS-TTTT-S---
-TTTGGGTTS-TTTTTS---
-TTTTTTTTS-TTTTTSS--
-GGGTTTSSS-TTGGGSS--
-TTTTTTSSS-TTTGGG---
-TTTTTTTTS-TTTTTT---
-TTTTTT-SS-TTGGGS---
-TTTTTTTTS-TT-TTS---
-TTGGGTTTS-TTGGGG---
-TTGGGTTT--TTTGGG---
-HHHHHHTTS-TTTTTS---
-HHHHTTTT--TTGGGS---
-HHHHTTTT--TTTTTT---
-HHHHTTTTS-TTTGGG---
-TTGGGTTTS-TTGGGS---
-HHHHHHTTS-TTTTSS---
-HHHHTTTTS-TTTTTS---
-HHHHTTTTS-TTGGGS---
-TTHHHHTTS-TTGGGS---
-HHHHHHTTS-TTTT-SS--
-HHHHHHTTS-TTTT-SS--
-TTHHHHTTS-TTTT-SS--
-HHHHTTTTS-TTSS--S--
-HHHHHHTTS-TTTT-S---
-HHHHTTTTS-GGGS-S---
-HHHHTTTTS-TT-S-S---
-TTGGGTTTS-GGGS-----
-HHHHTTTTS-GGGG-----
-HHHHTTTTS-GGGS-----
-HHHHHHTTS-GGG------
-HHHHTTTTS-GGG------
-HHHHHHTT--TTTS-----
-HHHHTT----TTT------
-HHHHHHTTS-GGGS-----
-TTGGGTTS--HHHH-----
-HHHHTS--S-GGG------
-TTGGGS--S-GGG------
-TTTTT--S--GGG------
-TTGGGS--S-GGGS-----
-HHHHTS----TTTS-----
-HHHHTS-SS-GGGS-----
-HHHHHS-SS-GGGS-----
-HHHHHS-SS-GGG--S---
-HHHHHS-SS-GGG--SS--
-HHHHTS-SS-GGG--S---
-HHHHHT-SS-GGG--S---
-TTTGGG-SS-GGG------
-HHHHTTTTS-GGG------
-HHHHTTTTS-GGG--S---
-HHHHTTTTS-GGG--S---
-HHHHHHTTS-GGG--S---
-HHHHHTTTS-HHHHTTT--
-TTHHHHTTS-HHHHTSS--
-HHHHTTTTS-HHHHTSS--
-HHHHHSTTS-HHHHTTT--
-HHHHTTTTS-HHHHTSS--
-HHHHTTTTS-HHHHTSS--
-HHHHHTTTS-HHHHHSS--
-HHHHHHTTS-TTTSSSS--
-HHHHHHTTS-HHHHSSS--
-HHHHTTTTS-TTTTSSS--
-HHHHTTTTS-TTTTSSS--
-HHHHHTTTS-HHHHHSS--
-HHHHHTTTS-HHHHTSS--
-HHHHTTTTS-TTTTTTT--
-HHHHHTTTS-GGGGTTT--
-HHHHHTTTS-TTGGGSS--
-HHHHTTTTS-TTTTTSS--
-HHHHTTTTS-HHHHHSS--
-HHHHHTTTS-HHHHHSS--
-HHHHT-TTS-HHHHHSS--
-HHHHTTTTS-TTTTTSS--
-HHHHTTTTS-TGGGTSS--
-HHHHHTTTS-TTTTTSS--
--HHHHSTTS-TTTTTSS--
-HHHHHTTTS-TTTTTSS--
-HHHHHTTTS-TTTTTSS--
-HHHHHTTTS-TTTTTSS--
--HHHHTTTS-TTTTTSS--
-TTGGGSTTS-TTTTTSS--
-HHHHHTTTS-TTGGGSS--
-HHHHHTTTS-HHHHHSS--
-HHHHTTTTS-HHHHTTT--
-HHHHTTTTS-HHHHSSS--
-HHHHHTTTS-HHHHSSS--
--HHHHSTTS-TTTTTSS--
-HHHHHTTTS-HHHHHSS--
-HHHHHTTTS-HHHHTSS--
-HHHHTTTTS-HHHHHSS--
-HHHHTTTTS-HHHHHSS--
-HHHHHTTTS-HHHHHSS--
-HHHHHTSSS-TTTTTSS--
-HHHHHTTTS-HHHHHSS--
-HHHHHTTTS-HHHHHSS--
-HHHHHTTTS-THHHHSS--
-HHHHHTTTS-TTTTTSS--
-HHHHHTTTS-TTTTTSS--
-HHHHTTTTS-HHHHHSS--
-HHHHTTTTS-TTTTTSS--
-HHHHTTTTS-GGGGSSS--
-HHHHTTTTS-HHHHHSS--
-HHHHHTTTS-HHHHSSS--
--GGGT-TTS-HHHHSS---
-HHHHHSTTS-HHHHSSS--
-HHHHHTTTS-TTTTTSS--
-HHHHHTTTS-TTGGGSS--
-HHHHHTTTS-TTGGGSS--
-HHHHHTTTS-TTGGGSS--
-HHHHHTTTS-TTTTSSS--
-HHHHHTTTS-TTTTTSS--
-HHHHHSTTS-TTTTTTT--
-HHHHH-TTS-TTTTTSS--
-HHHHHTTTS-HHHHHSS--
-HHHHH-TTS-TTTTTSS--
-HHHHH-TTS-HHHHTSS--
-HHHHH-TTS-HHHHTSS--
-HHHHTTTTS-GGGGTSS--
-HHHHHTTTS-TTGGGSS--
-HHHHTTTTS-TTGGGSS--
-HHHHHSTTS-TTTTTSS--
-HHHHHSTTS-TTTTSSS--
-HHHHHTTTS-TTGGGSS--
-HHHHHTTTS-TTGGGSS--
-HHHHHTTTS-TTGGGSS--
-HHHHHTTTS-TGGGTSS--
-HHHHHTTTS-TTTTTSS--
-HHHHHSTTS-TTTTTSS--
-HHHHHTTTS-GGGGGSS--
-HHHHTTTTS-TTGGGSS--
-HHHHHTTTS-TTGGGSS--
-HHHHTTTTS-TTTTTSS--
-HHHHTTTTS-TTGGGSS--
-HHHHHTTTS-TTGGGSS--
--HHHHTTTS-TTGGGSS--
-HHHHHT-SS-TTGGGSS--
-HHHHHT-SS-TTGGGSS--
-HHHHHSTTS-TTTTSSS--
-HHHHH-TTS-TTGGGSS--
-HHHHH-TTS-TTTTTTT--
-TTTTT--SS-TTTTTTT--
-TTTTT-TTS-TTTTTTT--
-HHHHH-TTS-TTTTTTT--
-HHHHTTTTS-TTTTTTT--
-HHHHHSTTS-TTTTTTT--
-HHHHTTTTS-TTTTTTT--
-HHHHHGGGS-TTTTTTT--
-HHHHTTTTS-TTTTTTT--
-HHHHTTTTS-TTGGGSS--
-HHHHHSTTS-GGGGSSS--
-HHHHTTTTS-TTGGGSS--
-HHHHHTTTS-TTGGGSS--
-HHHHH-TTS-TTGGGSS--
-HHHHHTTTS-TTGGGSS--
-HHHHTTTTS-TTGGGSS--
-HHHHTTTTS-TTGGGSS--
-HHHHTTTTS-TTTTTSS--
-HHHHH-TTS-HHHHTSS--
-HHHHH-TTS-HHHHSSS--
-TTTTTSTTS-TTGGGSS--
-HHHHT-TTS-TTTTTSS--
-HHHHHTTTS-TTTTTTT--
-HHHHH-TTS-TTTTTSS--
-HHHHHTTTS-TTTTTSS--
-HHHHTTTTS-HHHHHSS--
-HHHHTTTTS-HHHHHSS--
-TTGGGSTTS-HHHHSSS--
-HHHHTTTTS-HHHHHSS--
-HHHHHTTTS-HHHHTSS--
-HHHHTTTTS-TTTTTSS--
-HHHHHTTTS-HHHHHSS--
-HHHHHGGGS-TGGGTSS--
-HHHHHTTTS-HHHHHSS--
-HHHHHTTTS-TTGGGSS--
-HHHHHTTTS-TGGGGTT--
-HHHHTTTTS-SGGGGSS--
-HHHHHTTTS-GGGGGSS--
-HHHHHTTTS-SGGGSSS--
-HHHHTTTTS-GGGGGSS--
-HHHHTT-SS-TT-TTSS--
-HHHHTTSSS-GGGGGSS--
-HHHHTTSSS-GGGTTSS--
-HHHHHTTTS-GGGGGSS--
-HHHHT-TTS-GGGGGSS--
-HHHHHTTTS-GGGTTSS--
-HHHHTTTTS-GGGTTSS--
-THHHHTTTS-TTGGGSS--
-HHHHHTTTS-GGGGGSS--
-HHHHTTTTS-GGGTTSS--
-HHHHHTTTS-GGGTTSS--
-HHHHHTTTS-GGGTTSS--
-HHHHHTTTS-GGGGGSS--
-HHHHTTTTS-GGGTTSS--
-HHHHHTTTS-GGGTTSS--
-HHHHTTTTS-GGGGGSS--
-HHHHHTTTS-GGGTTSS--
-HHHHHTTTS-GGGGGSS--
-HHHHHTTTS-GGGTTSS--
-HHHHTTTTS-GGGTTSS--
-HHHHTTTTS-GGGGGSS--
-HHHHTS-SS-GGGTTSS--
-TTTTTSTTS-GGGTTSS--
-HHHHTTTTS-GGGTTSS--
-HHHHHTTTS-GGGTTSS--
-HHHHHTTTS-GGGTTSS--
-HHHHTTTTS-GGGGGSS--
-HHHHHTSSS-SGGGGSS--
-HHHHHTTTS-GGGTTSS--
-HHHHTTTTS-GGGTTSS--
-HHHHTTTTS-GGGTTTT--
-HHHHTTTTS-GGGTTTT--
-HHHHHTTTS-TTTTTTT--
-HHHHHTTTS-TT-TTTT--
-HHHHHTTTS-GGGTTTT--
-TTTTTSTTS-GGGTTTT--
-HHHHHTTTS-TTTTTTT--
-HHHHHTTTS-GGGTTTT--
-HHHHHSTTS-TTTTTTT--
-HHHHHSTTS-TT-TTTT--
-HHHHHTTTS-GGGTTTT--
-TTTTT-TTS-GGGTTTT--
-HHHHHTTTS-GGGTTTT--
-HHHHHSTT--TTTTTTT--
--HHHHS----TTSTTTT--
-GGGGTSTT--TTTTTTT--
-GGGGTTTT--TTTTTTT--
-TGGGTSTTS-TTTTTSS--
-GGGGT-TTS-GGGTTTT--
-HHHHHS----TTTTTTT--
-HHHHHS----GGGSSTT--
-HHHHTS--S-GGGTTTT--
-HHHHHT--S-TT-TTTT--
-HHHHHS--S-TTTTTTT--
-THHHHS----GGGTTTT--
--HHHHS----GGGTTTT--
--HHHHS----TTSTTTT--
-THHHH-----TTTTTTT--
-HHHHH-----TT-TTTT--
-HHHHHS----TT-TTTT--
--STTTS----GGGTTTT--
--HHHHT----TTTTT-S--
--HHHHT----GGGTTSS--
-HHHHHS----GGGTTTT--
-HHHHHS----GGGTTTT--
-HHHHSS----TT---TT--
-HHHHHSS---TTTTTTT--
-HHHHT-----TT-TTSS--
-HHHHTSS---TT---TT--
-HHHHTS---BTTB---S--
-HHHHTS---BTTBSSTT--
-HHHHSS----TT-S--S--
-HHHHTS----TT---SS--
-HHHHTS----TT---SS--
-HHHHTS----TT-TTTT--
-GGGTTS---BTTB--TT--
-GGGTTS----SS---SS--
-GGGTTS----TT--SSS--
-GGGTTS----SS--STT--
-GGGTTS----TT-TTTT--
-GGGTSSS---TT-TTSS--
-GGGTTS---BTTB---S--
-GGGTTS---BTTBS--S--
-HHHHTS----SSSS--S--
-HHHHTS----SSSSS-S--
-HHHHTS----SSS--SS--
-HHHHTS----SSSS--S--
-TTTTTS----SSSS-SS--
-GGGTTS----TTSS-SS--
-HHHHTS----TT-S-SS--
-HHHHTS----TT----S--
-HHHHTS----TT-SS-S--
-HHHHTS----TT--SSS--
-HHHHSS----TT-SSSS--
-HHHHSS----TT-S-SS--
-HHHHTS----TT---SS--
-HHHHTS----TT--SSS--
-GGGTTSS---TT-SSSS--
-GGGTTSS---TT-SSSS--
-HHHHTSS---TT-SSSS--
-HHHHTS----TT-SSSS--
-HHHHTS----TT-SSSS--
-HHHHTS----TT--SSS--
-HHHHTS----TT--STT--
-HHHHTS----TT-SSTT--
-GGGTTS----TT-SSSS--
-HHHHTS----TT-SSTT--
-HHHHTS----SS--STT--
-HHHHTS---BTTB-STT--
-TTTTSS---BTTB-STT--
-HHHHTS----SS--SSS--
-HHHHTS---BTTBSSSS--
-HHHHTS---BTTB-STT--
-HHHHTS---BTTB-STT--
-HHHHTS---BTTB-STT--
-HHHHTS----SS--STT--
-HHHHTS---BTTB-STT--
-HHHHTS---BTTB-STT--
-HHHHTS---BTTB-STT--
-GGGTTS---BTTB-STT--
-HHHHTS----SS--STT--
-GGGTTS---BTTB-STT--
-GGGTTS---BTTB-STT--
-GGGTTS---BTTB-STT--
-GGGTTS----TTS-STT--
-GGGTT-S--BTTB-STT--
-GGGTT----BTTB-STT--
-GGGTT----BTTB-STT--
-GGGTTS----SS--STT--
-GGGTTS---BTTB-STT--
-HHHHTS---BTTB-SSS--
-GGGTTS---BTTB-STT--
-HHHHTS---BTTB-STT--
-GGGTTSS---TT--STT--
-GGGTTS----TT--STT--
-GGGTTSS---TT--STT--
--TTTTS----TT--STT--
-GGGTTS----TT-SSSS--
-GGGTTS----TT-SSTT--
-GGGTTSS---TT--STT--
-HHHHTS---BTTB-STT--
-GGGTTS----SS--STT--
-HHHHTS---BTTB-STT--
-HHHHSSS--BTTB-STT--
-GGGTSS----SS--STT--
-GGGTTS---BTTB-STT--
-GGGTTSS---SS--STT--
-GGGTTSS--BTTB-STT--
-GGGTTSS---SS--STT--
-GGGTTS----SS--STT--
-TTTTTSS---SS--STT--
-GGGTTS----SS--STT--
-GGGTTS---BTTB-STT--
-HHHHSSS---SS--STT--
-HHHHTS---BTTB-STT--
--TTTTSS--BTTB-STT--
--TTTTS----SS--STT--
--TTTTS----SS--STT--
--TTTTSS---SS--STT--
--TTTSSS--BTTB-STT--
-GGGTSSS---SS--STT--
-HHHHSSS---SS--STT--
-HHHHTSS--BTTB-SSS--
-HHHHSSS--BTTB-STT--
-GGGTTS----SS--SSS--
-TTTTTSS---SS--STT--
-GGGTTSS---SS--STT--
-GGGTTSS--BTTB-STT--
-GGGTTSS---TT-SSTT--
-GGGTTSS---TT--STT--
--TTTTS----SSSSSTT--
--TTTTS----SSS-STT--
--TTTTS-S--SSSSSTT--
--TTTTS-S--SS-SSTT--
--TTTT-----SSSSSTT--
--TTTTS-S--SSSSSTT--
--TTTTS-S--SSSSSSS--
--TTTTSS---SSSSSSS--
--TTTTS-S--TTSSSTT--
--TTTTS-S--TTSSSTT--
--TTTTS-S--SSSSSTT--
--TTTTS----TT-SSSS--
--TTTTS----TTSSSTT--
--TTTTSS---TT-SSTT--
--TTTTSS---TT-SSSS--
--TTTTSS---TT-SSTT--
--TTTTS----TT-SSTT--
--TTTTS----TT-SSTT--
--TTTTSS---TT-SSSS--
--TTTTSS---TT-SSTT--
--TTTTSS---TT-SSTT--
--TTTTSS---TT-SSTT--
--TTTTS----TT-SSTT--
--TTTTS----TT-SSSS--
--TTTTSS---TT-SSSS--
--TTTTS----TT-SSTT--
--TTTTSS---TT-SSTT--
--TTTTS----TT-SSTT--
--TTTTS----TT-SSSS--
--TTTTS----SS-SSTT--
--TTTTS----TT-SSTT--
--TTTTSS---TT-SSTT--
--TTTTSS---TTSSSSS--
--TTTTSS---TTSSSTT--
--TTTTSS---TTSSSSS--
--TTTTSS---TT-SSTT--
--TTTTSS---SS-SSTT--
--TTTTSS---TTSSSSS--
--TTTTSSS--TTSSSTT--
--TTTTSS---TTSSSSS--
--TTTTSS---TTSSSTT--
--TTTTSS---TTSSSTT--
--TTTTSS---SSSSSTT--
--TTTTSS---TT-SSSS--
--TTTTSS---TT-SSTT--
--TTTSSS---TT-SSTT--
--HHHHSSS--SS-SSSS--
--TTTSSS---TT-SSSS--
--TTTSSS---TT-SSTT--
--HHHHSS---TT-SSSS--
--TTTSSS---TT-SSSS--
--TTTTSS---TT-SSTT--
--TTTSSS---TT-SSTT--
--TTTTS----SSSSSSS--
--TTTSS----SSSSSSS--
--HHHHS----TT-SSTT--
--TTTTS----TT-SSTT--
--TTTSS----TT-SSTT--
--HHHHS----TT-SSTT--
--TTTTSS---TT-SSTT--
--TTTSSS---SSSSSTT--
--TTTSSS---TT-SSTT--
-GGGTTSS--BTTBSSTT--
-GGGTTSS---TT-SSSS--
-GGGTTSS---TT-SSTT--
-GGGTTSS---TT-SSSS--
-GGGTTS----TT-SSTT--
-GGGTTSS---TT-SSTT--
-GGGTTSS---TTSSSTT--
-GGGTTS----TT-SSTT--
-GGGTTSS--BTTBSSTT--
-GGGTSSS---TTSSSTT--
-GGGTSSS---TT-SSTT--
-GGGTSSS---TT-SSTT--
-GGGTTSS---TTSSSTT--
-GGGTTSS---TT-SSTT--
-GGGTTSS---TT-SSTT--
-GGGTTSS---TT-SSTT--
-GGGTTSS---TT-SSTT--
-GGGTTSS---TT-SSTT--
-GGGTTSS---TTSSSTT--
-GGGTTSS---TTSSSTT--
-GGGTTSS---TTSSSTT--
-GGGTTSS---TT-SSTT--
-GGGTTSS---TT-SSTT--
-GGGTTSS---TTSSSSS--
-GGGTTSS---TTSSSTT--
-GGGTTSS---TTSSSSS--
-GGGTTSS---TT-SSTT--
-GGGTTSS---TT-SSTT--
-GGGTTSS---TT-SSTT--
-GGGTTSS---TT-SSTT--
-GGGTTSS---TT-SSTT--
-GGGTTSS---TT-SSTT--
-GGGTTSS---TT-SSTT--
-GGGTTSS---TT-SSTT--
-GGGTTSS---TT-SSSS--
--TTTTS----TT-SSTT--
--TTTTSS---TT-SSTT--
--TTTTSS---TT-SSTT--
--TTTTSS---TT-SSTT--
--TTTTSS---TT-SSTT--
--TTTTSS---TT-SSTT--
--TTTTSS---TT-SSTT--
--TTTTS----TT-SSTT--
--TTTTS----TT-SSTT--
--TTTTS----TT--STT--
--TTTTS----TT--STT--
--TTTTS----TT-SSTT--
--TTTTS----TT-SSTT--
--TTTTSS---TT--STT--
--TTTTS----TT-SSTT--
--TTTTSS---TT-SSSS--
--TTTTSS---TT--SSS--
--TTTTSS---TT--BTTB-
-THHHHSS---TT--SSS--
-GGGTSSS---TT-SSSS--
-GGGTSSS---TT-SSTT--
-GGGTSSS---TT-SSSS--
-GGGTTSS---TT-SSSS--
-GGGTTSS---TT-SSSS--
--TTTSS----TT-SSTT--
--TTTSSS---TT--STT--
--TTTTS----TT--STT--
--TTTTS----TT--STT--
--TTTTS----TT-SSTT--
--TTTT-----TT-SSSS--
--TTTTS----TT-SSTT--
--TTTTS----TT-SSTT--
--TTTSSS---SS--STT--
--TTTTS----TT-SSTT--
--TTTTSS---TT-SSTT--
--HHHHSS-B-TTSSSBS--
--GGGTSS---TT-SSTT--
--HHHHSS---TT-SSSS--
--TTTSS----TT--SSS--
--TTTSS----TT--STT--
--TTTSSS---TT-SSTT--
--TTTTSS---TT-SSTT--
--TTTTS----TT-SSTT--
--TTTTSS---TTSSSSS--
--TTTSSS---TT-SSTT--
--TTTSSS---TT-SSSS--
--TTTSSS---TT-SSTT--
--TTTSSS---TT-SSTT--
--HHHHSS---TT-SSSS--
--TTTTSS---TT-SSTT--
--HHHHS----SS-SSTT--
--HHHHSS---TT-SSTT--
--HHHHS----TT-SSTT--
--TTTSSS---TT-SSTT--
--TTTSSS---TT-SSTT--
--GGGTS--B-TT-SSBT--
--GGGTTS---TT-SSTT--
--GGGTSS---TT-SSTT--
--HHHHSS---TT-SSTT--
--HHHHS----TT-SSSS--
--GGGTS----TT--STT--
--HHHHS----TT--STT--
--GGGTSS---TT-SSTT--
--HHHHSS---TT-SSTT--
-GGGGTS----TT-SSTT--
--HHHHS----TT-SSTT--
--HHHHS----TT-SSTT--
--GGGTSS---TT-SSTT--
--GGGTSS---TT-SSTT--
--GGGTSS---TT-SSTT--
--GGGTSS---TT-SSTT--
--GGGTSS---TT-SSTT--
--GGGSSS---TT-SSTT--
--GGGTSS---TT-SSTT--
--GGGTSS---SS--STT--
--GGGSSS---TT--STT--
--GGGTS----TT-SSTT--
--GGGTS----TT-SSTT--
--GGGTS----TT-SSTT--
--GGGTS----TT-SSTT--
--GGGTS----TTSSSSS--
--GGGTS----TTSSSTT--
--GGGTS----TT-SSTT--
--GGGTSS---TT-SSTT--
--GGGTS----TT-SSTT--
--HHHHS----SS-SSTT--
--GGGTS----TT-SSTT--
--GGGTS----TT-SSTT--
--GGGTSS---TT-SSTT--
--GGGTS----TT-SSTT--
--GGGTS----TT-SSSS--
--TTSSS----TT-SSSS--
--GGGSSS---TT-SSTT--
--GGGTSS---TT-SSTT--
--GGGTSS---TT-SSTT--
--GGGTSS---TT-SSTT--
--GGGTSS---TT-SSTT--
--GGGTSS---TT-SSTT--
--HHHHSS---TT-SSTT--
--HHHHSS---TTSSSTT--
--GGGTSS---TTSSSSS--
--GGGTSS---TT-SSSS--
--GGGTSS---TT-SSTT--
--HHHHSS---TTSSSTT--
--GGGTTS---TT-SSTT--
--HHHH-----TT-SSSS--
--TTTTSS---TT-SSTT--
--TTTTS----TT-SSTT--
--HHHHS----TTSSSTT--
--TTTSSS---TTSSSSS--
--TTTSSS---TTSSSTT--
--TTTTSS---TT-SSTT--
--TTTSSS---TT-SSSS--
--TTTSSS---TT-SSTT--
--TTTTS----TT-SSTT--
--TTTSSS---TTSSSTT--
--TTTSS----TTSSSTT--
--TTTSS----TTSSSTT--
--HHHHT----TT-SSTT--
--TTTSS----TT-SSTT--
--TTTSS----TT-SSTT--
--HHHHS----TT-SSTT--
--TTTTS----TT-SSTT--
--TTTSS----TTSSSTT--
--TTTTSS---TT-SSTT--
--TTTTSS---TTSSSTT--
--TTTTSS---TTSSSTT--
--TTTTSS---TT-SSTT--
--TTTTSS---TTSSSTT--
--TTTTSS---TT-SSSS--
--TTTTSS---TT-SSTT--
--TTTTS----SS-SSSS--
--TTTTSS---TT-SSSS--
--TTTTSS---TT-SSTT--
--TTTTSS---TT-SSTT--
--TTTTSS---TT-SSSS--
--TTTTSS---TT--STT--
--TTTTSS---TT--STT--
--TTTTSS---TTSSSTT--
--TTTTSS---TT-SSTT--
--TTTTSS---TT-SSTT--
--TTTTSS---TTS-STT--
--TTTTSS---TT-SSSS--
--TTTTSS---TTS-STT--
--TTTTSS---TT-SSTT--
--TTTTSS---TT-SSTT--
--TTTTSS---TT-SSTT--
--TTTTS----TT-SSTT--
--TTTTSS---TT-SSTT--
--TTTTS----TT-SSSS--
--TTTTSS---TT-SSSS--
--TTTTSS---TT-SSTT--
--TTTTSS---TT--STT--
--TTTTSS---TT-SSTT--
--TTTTSS---TT-SSTT--
--TTTTSS---TT-SSTT--
--TTTTSS---TT-SSTT--
--TTTT-----TT-SSTT--
--TTTTS----TTSSSTT--
--TTTTSS---TT-SSTT--
--TTTTSS---TTSSSTT--
--TTTTSS---TT-SSTT--
--TTTTSS---TT-SSTT--
--TTTTSS---TTSSSTT--
--TTTTSS---TT-SSTT--
--TTTTSS---TT--STT--
--TTTTSS---TT-SSTT--
--TTTTS----SS-SSTT--
--TTTTSS---TT-SSTT--
--TTTTS----TT-SSTT--
--TTTTSS---TT--STT--
--TTTSS----TT-SSTT--
--TTTTSS---TT-SSTT--
--TTTTSS---TT-SSTT--
--TTTTSS---TT--STT--
--TTTSSS---SS--STT--
--TTTTSS---TTS-STT--
--TTTSSS---TT-SSTT--
--TTTTSS---TTSSSTT--
--TTTSSS---TT--STT--
--TTTTSS---TT-SSTT--
--TTTTSS---TT--STT--
--TTTTS----TTSSSTT--
--TTTTS----SSSSSTT--
--TTTTSS---SS-SSSS--
--TTTTSS---SS-SSSS--
--TTTTSS---SS-SSSS--
--TTTTSS---SS-SSTT--
--TTTTSS---TT-SSTT--
--TTTTSS---SSSSSTT--
--TTTTSS---TTSSSTT--
--TTTTSS---TTSSSTT--
--TTTTSS---SSSSSTT--
--TTTTSS---TT-SSTT--
--TTTTSS---SS-SSTT--
--TTTTSS---SS-SSTT--
--TTTTSS---TT-SSTT--
--TTTTSS---SS-SSSS--
--TTTTSS---TT-SSTT--
--TTTTSS---TTSSSTT--
--TTTTSS---TT-SSTT--
--TTTTSS---TT--STT--
--TTTTSS---TT-SSSS--
--TTTTSS---TTSSSTT--
--TTTTS----TTSSSSS--
--TTTTSS---TTSSSTT--
--TTTTSS---SSSSSTT--
--GGGTSS---TTSSSTT--
--GGGTS----TTSSSTT--
--GGGTSS---SSSSSTT--
--GGGT-----SSSSSSS--
--GGGTS----TT-SSTT--
--GGGTS----TT--STT--
--GGGTSS---SS-SSTT--
--GGGTS----TT-SSTT--
--GGGSSS---SS-SSTT--
--TTTS-----TT-SSTT--
--GGGSSS---TTSSSSS--
--GGGSSS---TT-SSSS--
--TTSSSS---TT-SSSS--
--TTSSSS---TT-SSSS--
--TTSSSS---SS-SSSS--
--TTTTTS---TT-SSSS--
--GGGSSS---TT-SSSS--
--TTSSSS---TT-SSSS--
--TTTTTS---TT-SSTT--
--TT-SS----TT-SSSS--
--TT------BTTBSSTT--
--TTSSS----TTSSSSS--
--GGGGSS---TT-SSTT--
--SGGGS----TT-SSTT--
--GGGGSS---TT-SSSS--
--GGGS-S---TT-SSTT--
--TTTT-----TT-SSSS--
--TTTT-S---TTSSSSS--
--TTTT-----SSSSSSS--
--SSSS-----SSSSSTT--
--TTSS-----TT-SSSS--
--TTSS-S---TTSSSSS--
--TTTTSS---TTSSSSS--
--TTTT-----SS-SSTT--
--TTTTSS---SSSSSSS--
--TTTTSS---SS-SSSS--
--TTTTS----TT-SSSS--
--SSTTS----TT-SSSS--
--TTTTS----TT--SSS--
--TTTTS----TT-SSTT--
--GGGGS----TTSSSTT--
--TTTTSS---TT-SSTT--
--TTTTS----TT-SSSS--
--TTTTS----TT-SSTT--
--S-TTS----SSSSSTT--
--S-TTS----SS-SSTT--
--TTTTS----TTSSSSS--
--S--S-----SS-SSTT--
--TT-TT----TTSSSSS--
--S-GGG----TTSSSSS--
----GGGSS--SSSSSTT--
----GGG-S--TTSSSSS--
--TTGGG----TTSSSTT--
----TTSSS--SSSSSTT--
----TTS-S--SSSSSTT--
--TTTTT----SS-SSTT--
----TTTS---TT-SSTT--
--S-TTTS---TT-SSSS--
--S-TTTS---TTSSSSS--
--S-TTT----TT-SSSS--
--S-TTT----TT-SSTT--
--S-GGGS---TT-SSSS--
----TTTS---TT-SSTT--
--S-TTTSS--SS-SSTT--
--S-TTTSS--SS-SSSS--
--S-TTTSS--TT-SSSS--
--S-TTTSS--TTSSSSS--
--S-TTTSS--TTSSSTT--
--S-TTTS---TTSSSTT--
--S-TTTS---TTSSSTT--
--S-TTTSS--TTSSSTT--
--S-TTSSS--TTSSSTT--
--S-TTSSS--TTSSSTT--
--S-TTTSS--TTSSSTT--
--TTGGGTT--TTSSSTT--
--TTGGGTT--TTSSSTT--
--SSGGGTT--TTSSSTT--
--SGGGGSS--SSSSSTT--
--TTGGGTT--SSSSSTT--
--SSGGG----TTSSSTT--
--S-TTSS---TTSSSSS--
--TTGGGS---SSSSSSS--
--TTTTTS---SS-SSSS--
--SSGGGS---TTSSSTT--
--TTTTTS---SS-SSTT--
--TTTTT----SSSSSTT--
--SSTTS----TT-SSTT--
--SSSSS----TT-SSTT--
--TTTTTS---TT-SSTT--
--TTTTSS---TT--STT--
--SSTTS----TT-SSTT--
--SSTTSS---SS--STT--
--TTTTS----TT--STT--
--TTTTSS---TT--STT--
--TTTTSS---TT--STT--
--SSTTSS---TT-SSTT--
--SSTTSS---TT-SSSS--
--TTTTSS---TT-SSTT--
--SSTTSS---TTSSSSS--
--S-TTSS---TT-SSTT--
--S-TTSS---TT--STT--
--S-TTSS---TTSSSTT--
--TTTTS----TTSSSSS--
--SSTTS----TTSSSTT--
--TTTTSS---TTSSSSS--
--SSTTSS---TTSSSTT--
--SSTTSS---TTSSSTT--
--S-TTS----TTSSSTT--
--TTTTS----TTSSSTT--
--TTTTS----TTSSSTT--
--SSTTSS---TTSSSTT--
--SSTTSS---TTSSSSS--
--TTTTSS---TTSSSTT--
--SSTTSS---TTSSSTT--
--TTTTSS---TTSSSTT--
--SSGGG--B-TTSSSBS--
--TTTTTS---TTSSSTT--
--S-TTTS---TTSSSTT--
--TTTTSS---TTSSSTT--
--S-TTTS---TTSSSTT--
--TTTTSS---TTSSSTT--
--TTGGGS---TTSSSTT--
--TTGGG----TTSSSSS--
--TTGGGS---TT-SSSS--
--TTTTS----TTSS-SS--
--SSTTS--B-TTSS-BS--
--TTGGGS---TTSSSSS--
--TTGGGS---TTSS-TT--
--TTGGG----TTSS-TT--
--TTGGGS---SS-SSTT--
--SSGGG----TT-SSTT--
--TTTTTS---TT-SSTT--
--TTGGG----TT-S-TT--
--TTTTTS---TTSS-SS--
--SSTTS----TT-SSTT--
--SSTTS----TT-SSTT--
--S-TTS----SS-SSTT--
--TTTTS---BTTB-SSS--
--TTTTS----TT-SSTT--
--SSTTS----TTSSSSS--
--TTTTS----TT-SSSS--
--TTTT-----SSSSSTT--
--TTTT-----TTSSSTT--
--SSSSSS---TT-SSTT--
--TTTTSS---SS-SSTT--
--SSTTSS---TT-SSTT--
--TTTT-S---SS-SSSS--
--TTTTS----TT-SSTT--
--TTTTSS---TTSSSSS--
--SSTTS----TT--SSS--
--SSTTS---BTTBSSTT--
--TTSSS----TT-SSTT--
--TTGGG----TT-SSTT--
--SSTTS----TTSSSTT--
--TTTTS----SS-SSTT--
--TTTTS----TTSSSTT--
--SSSSS----TT-SSTT--
--TTTT-----TTSSSSS--
--TTTTS----TTSSSTT--
--SSTTS----TTSSSTT--
--SSTTS----TTSSSTT--
--SSTTS----TTSSSSS--
--SSGGG----TTSSSSS--
--SSTTS----TTSSSSS--
--SSSSS----TTSSSSS--
--SSTTS----TTSSSSS--
--SSTTS----SSSSSTT--
--TTTTS----TTSSSTT--
--SSTT-----TTSSSTT--
--SSTT-----TTSSSTT--
--SSTT-----TTSSSTT--
--TTTT-----SSSSSSS--
--TTTT-----TTSSSSS--
--TTTT-----TT-SSSS--
--SSTT-----TT-SSSS--
--SSTT-----TTSSSSS--
--SSTT-----TTSSSTT--
--S-TT-----TT-SSSS--
--SSTT-----TTSSSTT--
--TTSS-----TTSSSSS--
--S-TT-----TT-SSTT--
--S-TT-----TT-SSSS--
--SSTT-----TT-SSSS--
--TTSS-----TT-SSSS--
--TTTT-----TT-SSSS--
--SSTT-----TT-SSSS--
--TTTT-----TTSSSSS--
--SSTT-----TT-SSSS--
--SSSS-----TT-SSSS--
--TTTT-----TTSSSSS--
--SSTT-----TTSSSSS--
--TTTT-----SSSSSSS--
--TTTT-----SSSSSSS--
--SSTT-----TTSSSSS--
--SSTT-----TT-SSTT--
--SSTT-----SS-SSSS--
--SSTT----BTTBSSTT--
--TTTT-----TTSSSSS--
--SSTT-----TT-SSTT--
--TTTT-----TT-SSSS--
--TTTT-----TTSSSSS--
--TTTT-----TTSSSTT--
--SS-S-----TT-SSTT--
--SSTT-----TT-SSTT--
--TTTT-----TTSSSTT--
--SSSS-----TT-SSTT--
--TTTT-----TTSSSSS--
--TTTT-----TTSSSSS--
--SSTTS----TT-SSSS--
--TTTT-----TT-SSSS--
--TTTT-----TT-SSTT--
--TTGGG----TT-SSSS--
--S-GGG---BTTBSSSS--
--S-TTS----TT-SSTT--
--SSGGG----TT-SSSS--
--SSGGG----TT-SSSS--
--SSGGG----TTSSSSS--
--S-GGG----TT-SSTT--
--S--S-----TT-SSSS--
--S-TTS----TT-SSSS--
--S-TTS----TT-SSSS--
--S-TTS---BTTBSSTT--
--S-TTS----TT-SSSS--
--S-GGG----TTSSSTT--
--S-TTS----TTSSSSS--
--S-TTS----TT-SSTT--
--S-TTS----TT-SSSS--
--SSTTS----TT-SSSS--
--S-TTS----TT-SSTT--
--S-GGG----TT-SSSS--
--S-TTTT---TT-SSTT--
--S-TTTT---TT-SSTT--
--S-SGGG---TT-SSTT--
--SSGGGG---TTSSSTT--
--SSGGGG---TT-SSTT--
--SSTTTS---TTSSSTT--
--TTTTTS---TT-SSTT--
--TTTTTS---TT-SSTT--
--SSGGGS---TT-SSTT--
--SSGGGG---TT-SSSS--
--TTGGGS---TT-SSTT--
--TTTTTS---TT-SSTT--
--TTTTTS---TTSSSTT--
--TTTTTS---TT-SSTT--
--TTTTTS---TT-SSSS--
--TTTTT----TT-SSSS--
--TTTTTS---TT-SSTT--
--TTTTTS---TT-SSSS--
--TTTTT----TTSSSTT--
--TTTTT----TT-SSSS--
--SSTTT----TT-SSTT--
--TTTTT----TT-SSTT--
--S-GGG----TT-SSTT--
--SSTTTS---SS-SSTT--
--TTTTTS---TT-SSTT--
--TTTTT----TT-SSTT--
--TTTTTS---TT-SSTT--
--GGGGT----TT-SSTT--
--GGGGT----TT-SSTT--
--TTTTT----TT-SSTT--
--GGGGTS---TT-SSTT--
--SSTTTS---TT-SSTT--
--TTTTTS---TT-SSTT--
--TTTTT----TT-SSTT--
--SSTTT----TT-SSTT--
--TTTTTS---TT--STT--
--SSTTT----TT-SSTT--
--TTGGG----SS-SSTT--
--SSTTT----TT-SSTT--
--SSTTT----TT-SSTT--
--TTTTTS---TT-SSTT--
--TTTTT----TT-SSSS--
--TTTTT----TT--SSS--
--TTTTT----TT-SSSS--
--TTTTT----TT-SSTT--
--TTTTT----TT-SSTT--
-TTSTTT----TT-SSSS--
-TTTTTT----TT-SSSS--
-GGGTTTS---TT---SS--
-HHHHTT----TT-SSSS--
-TTTTTT----TT---SS--
-TTTTTTS---TT-SS-S--
-TTTTTT----TT-SSSS--
--SSTTT----TT----S--
--TTTTT--B-TT-S-BS--
--SSTTTS---TT--SSS--
--TTTTTS---SS-SSSS--
-GGGTTT----TT-SSSS--
-GGGTTT--B-TT-SSBS--
-GGGTTT----SS-SSTT--
--TTTTT----TT-SSTT--
-TT-TTT----TT-SSTT--
-TT-TTT----TT-SSSS--
-GGGTTT----TT-SSTT--
-GGGTTT--B-TT-SSBT--
-TT-TTT--B-TT-SSBS--
-TT-TTT----TT--STT--
-TTTTTT----TT-SSSS--
-TT-TTTS---TT--STT--
-GGGTTT----TT-SSTT--
-TTTTTTS---TT-SSTT--
-GGGTTT----TT-SSTT--
-TT-TTT----TT-SSTT--
-GGGTTT----TTSSSTT--
-TTTTTT----TT-SSSS--
-TTTTTT----TT-SSTT--
-GGGTTT----TT-SSSS--
-TT-TTTS---TT-SSTT--
-TT-TTTS---TT-SSTT--
-TTSTTT----TT-SSSS--
-TTTTTT----TT-SSSS--
-TTSTTTS---TT-SSTT--
-TTTTTTS---TT-SSSS--
-TTTTTT----TT--STT--
-TTTTTT----TT-SSSS--
-TTSTTT----TT-SSTT--
-TTTTTT----TT-SSSS--
-TTTTTT----TT-SSTT--
-TTTTTT----TT-SSSS--
-TTTTTT----TT-SSTT--
-TTTTTT----TT-SSTT--
-TTTTTT----SS-SSTT--
-GGGTTT----TT-SSTT--
--SSTTT----TT-SSSS--
-TTSTTTS---TT-SSTT--
--TTTTT----TT--STT--
-TTTTTT----TT-SSSS--
-TTTTTT----TT-SSTT--
-GGGTTTS---TT-SSTT--
-HHHHTT----TT-SSSS--
-HHHHTT----TT-SSSS--
-TTTTTT----TT-SSTT--
-TTTTTT----TT-SSTT--
-TTTTTT--B-TT-SSBS--
-HHHHTT----TT-SSSS--
-HHHHTT----TT-SSTT--
-HHHHTT----TT-SSSS--
--TTTTT----TT-SSTT--
--SSTTTS---TT--STT--
--TTTTTS---TT--SSS--
--TTTTTS---TT--SSS--
--TTTTT----TT-SSTT--
--TTTTTS---TT-SSTT--
--TTTTTS---TT-SSSS--
--TTTTTS---TT-SSTT--
--TTTTTS---TT-SSTT--
--TTTTTS---TT--SSS--
--TTTTTS-B-TT-SSTTB-
--TTTTTS---SS--STT--
--TTTTTS---TT-SSTT--
--TTGGGS---TT--SSS--
--TTTTTS---TT-SSTT--
--TTTTTS---TT-SSTT--
--TTTTTS--BTTB-STT--
--TTTTTS---TT-SSTT--
--TTTTTS---SS--STT--
--TTTTTS-B-SS--SBT--
--TTTTTS---TT--STT--
--TTTTTS---TT-SSSS--
--TTTTTS---TT-SSSS--
--TTTTTS---TT-SSSS--
--TTTTTS---TT-SSTT--
--TTTTTS-B-TT-SSBS--
---STTTS---TT-SSSS--
--TTTTTS---TT-SSSS--
----TTT----TT--SSS--
----TTTS---TT-SSTT--
----TTT---BTTBSSSS--
--TTTTT----TT-SSSS--
--SSTTTS---TT-SSSS--
--TTTTTS---TTSSSSS--
--TTTTT----TTS-STT--
--SSTTT----TT--STT--
--SSTTT----SS-SSTT--
--SSTTT----TTSSSSS--
--S-TTT----TTSSSSS--
--SSTTT----SSSSSTT--
--SSTTT----TT-SSSS--
--TTTTT----TTSSSTT--
--TTTTT----TT-SSTT--
--TTTTTS---SS-SSSS--
--S-TTT----TT-SSTT--
--S-TTT----TT-SSTT--
--S-TTT----TT-SSSS--
--S-TTT----TT-SSTT--
--TTTTT----TT-SSSS--
--TTTTT---BTTBSSTT--
--TTTTT----TT-SSTT--
--TTTTT----TT-SSSS--
--TTTTT----TT-SSSS--
--TTTTT----TT-SSSS--
--TTTTT----TT-SSSS--
--TTTTT----TT-SSSS--
--TTTTT----TT-SSTT--
--TTTTT----TT--SSS--
--TTTTT----TT--STT--
--TTTTT----SS-SSTT--
--TTTTT----TT-SSTT--
--TTTTTS---TT-SSSS--
--TTTTT----TT-SSSS--
--TTTTT----TT-SSSS--
--TTTTT----TT-SSSS--
--TTTTT----TT-SSTT--
--TTTTT----SS--STT--
--TTTTT----TT-SSTT--
--TTTTT----TT-SSTT--
--TTTTTS---TT-SSSS--
--TTTTT----TT-SSTT--
--TTTTTS---TT-SSTT--
--TTTTT----TT-SSSS--
--TTTTT----TT-SSTT--
--TTTTT----TT-SSSS--
--TTTTT----TT-SSTT--
--TTTTT----TT-SSTT--
--TTTTTS---TT-SSSS--
--TTTTT----TT-SSTT--
--TTTTT----TT-SSTT--
--TTTTT----TT-SSTT--
--TTTTT----TT-SSTT--
--TTTTT----TTSSSSS--
--TTTTT----TTSSSSS--
--TTTTT----TT-SSSS--
--TTTTT----TTSSSSS--
--TTTTT----SS-SSSS--
--TTTTT----TT-SSSS--
--TTTTT----TT-SSSS--
--TTTTT----TT-SSSS--
--TTTTT----TT--STT--
--TTTTT----TT-SSSS--
--TTTTT----TT-SSTT--
--TTTTT----TT-SSTT--
--TTTTT----TT-SSSS--
--TTTTT--B-TT-SSBT--
--TTTTT----TT-SSTT--
--TTTTT----TT-SSSS--
--TTTTT----TT-SSTT--
--TTTTT--B-TT-SSBS--
--TTTTT----TTSSSSS--
--TTTTT----TT-SSTT--
--TTTTT----TT-SSTT--
--TTTTT----TT-SSTT--
--TTTTT----TT-SSSS--
--TTTTT----TT-SSTT--
--TTTTT----TT-SSSS--
--TTTTT----TT-SSSS--
--TTTTT----SS-SSTT--
--TTTTT----TT-SSSS--
--TTTTT----TT-SSTT--
--TTTTT--B-TT-SSBS--
--TTTTT----TT-SSSS--
--TTTTT----TT-SSTT--
--TTTTT----TTSSSTT--
--TTTTT----TT-SSSS--
--TTTTT----TT-SSSS--
--TTTTT----TT-SSSS--
--TTTTT----TT-SSSS--
--TTTTT----TT-SSSS--
--TTTTT----TT-SSTT--
--TTTTT----TT-SSSS--
--TTTTT----TT-SSTT--
--TTTTT----TT-SSTT--
--TTTTT----TT--STT--
--TTTTT--B-TT-SSBS--
--TTTTT----TT--STT--
--TTTTT----TT-SSTT--
--TTTTT----TT-SSTT--
--TTTTT----TT-SSTT--
--TTTTT----TT-SSTT--
--TTTTTS---SS--STT--
--TTTTTS---TT-SSTT--
--TTTTTS---TT-SSTT--
--TTTTT----TT-SSTT--
--TTTTTS---TT-SSSS--
--TTTTTS-B-SS-SSBT--
--TTTTTS---TT-SSSS--
--TTTTT--B-TT-SSB---
--TTTTT----SS--SS---
--TTTTTS-B-TT-SSB---
--TTTTTS---TT-SSTT--
--TTTTT----TT-SSS---
--TTTTT----SS-SSS---
--TTTTTS---TT--STT--
--TTTTTS---TT--STT--
--TTTTTS---TT--SSS--
--TTGGG----SS--STT--
--TTTTS----SS-SSTT--
--TTTTT----TT-SSSS--
--TTTTTS---TT--STT--
--TTTTTS---TT--STT--
--TTTTT----TT-SSTT--
--TTTTTS---TTS-STT--
--TTTTT----TTSSSTT--
--TTTTT----TT-SSSS--
--TTTTT----TT--STT--
--TTTTT----TT--STT--
--TTTTTS---TT--STT--
--TTTTT----TT--STT--
--TTTTTS---SS--SS---
--TTTTT----SS--SSS--
--TTTTT----TT-SSS---
--TTTTT----TT-SSS---
--TTTTT----TT-SSTT--
--TTTTT----TT-SSTT--
--TTTTT----TT-SSTT--
--TTTTT----TT-SSTT--
--TTTTTS---TT-SSTT--
--TTTTT----TT-SSTT--
--TTTTTS-B-TT-SSBT--
--TTTTTS---TT-SSTT--
--TTTTT----TT-SSTT--
--TTTTT----TT-SSTT--
--TTTTTS---TT--STT--
--TTTTTS---TT-SSTT--
--TTTTTS--BTTB-STT--
--TTTTT--B-TTSSSBT--
--TTTTTS---TT-SSSS--
--TTTTT----TT-SSTT--
--TTTTT----TT-SSSS--
--TTTTT----SS-SSTT--
--TTTTTS---TT-SSTT--
--TTTTT----TT-SSTT--
--TTTTT----TT-SSTT--
--TTTTT----TT-SSTT--
--TTTTTS---TT-SSTT--
--TTTTT----TT-SSSS--
--TTTTTS---TT-S-SS--
--TTTTT----TT-S-SS--
--TTTTT----TT-SSTT--
--TTTTTS---TT-S-SS--
--TTTTT----TT---SS--
--TTTTT----TT-S-SS--
--TTTTT----TT---SS--
--TTTTT----TT-S-SS--
--TTTTT----TT---TT--
--TTTTT----TT---SS--
--TTTTT----TT---SS--
--TTTTT----TT---SS--
--TTTTT----TT-SSSS--
--TTTTT----TT-S-SS--
--TTTTT----TT-S-SS--
--TTTTT----TT-S-TT--
--SSTTT----TT-SSSS--
--TTTTT----TT-S-SS--
--TTTTTS---TT--STT--
--TTTTT----TT---SS--
--TTTTT----TT---SS--
--TTTTSS---TT---SS--
--TTTTT----TT-S-SS--
--TTTTT----TT---SS--
--TTTTT----TT-S-SS--
--TTTTT----TT---TT--
--TTTTT----TT---TT--
--TTTTT----TT-S-SS--
--TTTTT----TT--STT--
--TTTTT----TT-SSTT--
--TTTTT----SS-S-SS--
--TTTTT----TT-S-SS--
--TTTTT----TT--STT--
--TTTTT----TT-SSTT--
--TTTTT----SS--SSS--
--TTTTT----SS-S-SS--
--TTTTT----TT--STT--
--TTTTT----TT---SS--
--TTTTT----TT---SS--
--TTTTT----TT---TT--
--TTTTT----TT-S-TT--
--TTTTT----TT---SS--
--TTTTT----TT-SSTT--
--TTTTT----TT---TT--
--SSTTT----TT---SS--
--TTTTTS---TT---SS--
--TTTTT----TT---SS--
--TTTTT----TT--STT--
--TTTTT----TT---TT--
--TTTTT----TT---SS--
--TTTTT----TT-S-SS--
--TTTTT----TT-S-SS--
--TTTTT----TT---SS--
--TTTTT----TT-S-SS--
--TTTTT----TT-SSTT--
--TTTTT----TT---SS--
--TTTTT----TT---SS--
--TTTTT----TT-S-TT--
--TTTTT----TT---TT--
--TTTTT----TT---S---
--TTTTTS---TT---S---
--TTTTTS---TT---SS--
--TTTTT----TT---S---
--TTTTT----TT---S---
--TTTTT----TT---S---
--TTTTT----TTSS-SS--
--TTTTT----TT-S-SS--
--TTTTT----TT---SS--
--TTTTS----TT---SS--
--TTGGG----TT---SS--
--TTTTT----TT---SS--
--TTTTTS---TT---SS--
--TTTTTS---TT---SS--
--TTTTT----TT---SS--
--TTTTT----TT---SS--
--TTTTT----TT---TT--
--TTTTS----TT---SS--
--TTTTT----TT---SS--
--TTTTT----TT---SS--
--TTGGG----TT--SSS--
--TTTTT----TT--STT--
--TTTTT----TT---TT--
--TTGGGS---TT---SS--
--TTTTS----TT---SS--
--TTTTT----SS---TT--
--TTTTTS---TT---SS--
--TTTTT----TT---SS--
--TTGGG----TT---SS--
--TTTTTS---TT---SS--
--TTTTTS---TT---SS--
--TTTTS----TT---SS--
--TTTTTS---TT---SS--
--TTTTT----TT---SS--
--TTTTT----TT---SS--
--TTTTTS---TT---SS--
--TTTTT----TT---SS--
--TTTTTS---TT---SS--
--TTTTTS---TT----S--
--TTTTTS---TT----S--
--TTGGG----TT----S--
--TTTTTS---TT----S--
--TTTTTS---TT----S--
--TTTTTS---TT----S--
--TTTTT----TT----S--
--TTTTTS---TT----S--
--S-TTTS---TT----S--
--TTTTT----SS----S--
--TTTTT----SS----S--
--TTTTTS---TT----S--
--TTTTT----TT----S--
--TTTTTS---TT----S--
--TTTTT----TT----S--
--TTTTS----TT----S--
--TTTTTS---TT----S--
--TTGGGS---TT----S--
--TTTTSS---TT---TT--
--TTTTTS---TT---TT--
--TTSSSS---TT----S--
--TTTTTS---TT---TT--
--TTTTTS---TT----S--
--TTTTTS---TT----S--
--TTGGG--S-TT----S--
--TTTTTS---TT----S--
--TTTTTS---TT----S--
--TTTTTS-S-TT----S--
--SSTTTSSS-TT---TT--
--TTTTSSSS-TT----S--
--TTTTTSSS-TT----S--
--TTTTTS-S-TT---TT--
--TTTTSSSS-TT---TT--
--TTTTT-SS-TT----S--
--TTTTSSSS-TT----S--
--TTTTSSSS-SSS---S--
--TTTTSSSS-TT----S--
--TTTTTSSS-TT----S--
--TTTTTSSS-TT----S--
--TTTTTSSS-TT---TT--
--TTGGGSSS-TT----S--
--TTTTTSSS-TT----S--
--TTTTTSSS-TT---TT--
--TTTTSSSS-TT----S--
--TTTTSSS--TT----S--
--TTTTTSS--TT---TT--
--TTTTSSS--TT----S--
--TTTTSSS--TT---TT--
--TTTTTSSS-TT----S--
--TTTTSS---TT----S--
--TTTTTS---TT---TT--
--TTTTTS---TT----S--
--TTTTTS---TT-------
--TTTTTS---TT----S--
--TTTTTS---TT----S--
--TTTTTS---TT----S--
--TTTTTSS--TT---TT--
--TTTTTS---TT----S--
--TTTTTS---TT----S--
--TTTTTS---TT----S--
--TTTTTS---TT----S--
--TTTTTS---TT----S--
--TTTTT----TT----S--
--TTTTT----TT----S--
--TTTTTS---TT----S--
--TTTTS----TT----S--
--TTGGGS---TT---TT--
--TTTTSS---TT----S--
--TTGGGS---TT----S--
--TTTTTS---TT---TT--
--TTTTTS---TT----S--
--TTTTTS---TT----S--
--TTTTT----TT---TT--
--TTGGGS---TT----S--
--TTTTTS---TT----S--
--TTGGG----TT----S--
--TTGGG----TT----S--
--TTTTSS---TT---TT--
--TTTTTS---TT----S--
--TTTTTS---TT---TT--
--TTTTSS---TT----S--
--TTTTTS---TT----S--
--TTTTTS---TT----S--
--TTTTTS---TT---TT--
--TTTTTS---TT---TT--
--TTTTTS---TT---TT--
--S-TTTS---TT---TT--
--TTTTTS---TT---TT--
--TTTTTS---TT---TT--
--TTTTTS---TT---TT--
--TTTTTS---TT---TT--
--TTTTTS---TT---TT--
--TTTTTS---TT---TT--
--TTTTTS---TT---TT--
--TTTTTS---TT---TT--
--TTTTTS---TT----S--
--TTTTTS---TT---TT--
--TTTTTS---TT---TT--
--TTTTTS---TT---TT--
--S-TTTS---TT----S--
--TTTTTS---TT---TT--
--TTTTTS---TT-------
--TTTTTS---TT-------
--TTTTTS---TT----S--
--TTTTTS---TT---TT--
--TTTTTS---TT----S--
--TTTTTS---TT---TT--
--TTTTTS---TT---TTT-
--TTTTTS---TT---TTT-
--TTTTTS---TT---TT--
--SSTTTS---TT---TT--
--TTTTTS---TT---TT--
--TTTTTS---TT---TT--
--TTTTTS---TT---TT--
--TTTTTS---TT---TT--
--TTTTTS---TT---TT--
--TTTTTS---TT---TT--
--S-TTTS---TT---TTT-
--S-TTTS---TT---TT--
--TTTTTS---TT---TT--
--TTTTTS---TT---TT--
--TTTTTS---TT---TT--
--TTTTTS---TT---TT--
--TTTTTS---TT---TTT-
--TTTTTS---TT---TT--
--TTTTTTT--TT---TT--
--TTTTTS---TT---TT--
--TTTTTS---TT---TT--
--TTTTTS---TT---TT--
--TTTTTS---TT---TT--
--TTTTTS---TT---TT--
--TTTTTS---TT---TT--
--TTTTTS---TT---TT--
--TTTTTS---TT---TT--
--TTTTTS---TT---TT--
--TTTTTS---TT---TT--
--TTTTTS---TT---TT--
--TTTTTS---TT---TT--
--TTTTTS---TT---TT--
--TTTTTS---TT----S--
--TTTTTS---TT---TT--
--TTTTTS---TT----S--
--TTTTTS---TT-------
--TTTTTS---TT----S--
--TTTTTS---TT----S--
--TTTTTS---TT----S--
--TTTTTS---TT----S--
--TTTTTS---TT----S--
--TTTTTS---TT----S--
--TTTTSS---TT-------
--TTTTT----TT----S--
--TTTTT----TT----S--
--TTTTT----TT----S--
--TTTTT----TT----S--
--TTTTTS---TT----S--
--TTTTT----TT----S--
--TTTTT----TT----S--
--TTTTT----TT----S--
--TTTTT----TT----S--
--TTTTT----TT----S--
--TTGGGS---SS----S--
--TTTTT----TT----S--
--TTTTTS---TT----S--
--TTTTTS---SS--SSS--
--TTTTTS---SS--SS---
--TTTTTS---TT----S--
--TTTTT----TT-------
--TTTTTS---TT-------
--TTTTT----TT--S----
--TTTTT----TT-------
--TTTTT----SS--SSS--
--TTTTT----TT---SS--
--TTTTT----TT--SSS--
--TTTTT----TT--S-S--
--TTTTT----TT----S--
--TTTTT----TT---SS--
--TTGGG----TT--SSS--
--TTTTT----TT--SSS--
--TTTTS----TT--SSS--
--TTTTT----TT--SSS--
--TTTTT----TT--SSS--
--TTTTTS---TT--SSS--
--TTTTTS---TT--SSS--
--TTTTT----SS--STT--
--TTTTT----TT--SSS--
--TTTTT----TT--SSS--
--TTTTTS---TT-SSSS--
--TTTTT----TT--SSS--
--TTTTTS---TT--SSS--
--TTTTT----TT--STT--
--TTTTTS---TT-SSSS--
--TTTTT----TT--SSS--
--TTTTT----TT--SSS--
--TTTTT----TT-SSTT--
--TTTTT----TT--SSS--
--TTTTTS---TT--STT--
--TTTTT----SS--SSS--
--TTTTT----TT--STT--
--TTTTT----TT--STT--
--TTTTT----TT--STT--
--TTSSS----TT--STT--
--TTTTT----SS--SSS--
--TTTTT----TT--STT--
--TTTTT----TT--STT--
--TTTTT----TT--STT--
--TTTTTS---TT--STT--
--TTTTT----TT--STT--
--TTTTT----TT-SSTT--
--TTTTT----TT-SSTT--
--TTTTTS---TT--STT--
--TTTTTS---TT-SSSS--
--TTTTTS---TT--SSS--
--TTTTT----TT--SSS--
--TTTTT----TT--SSS--
--TTTTTS---TT--SSS--
--TTTTTS---TT--SSS--
--TTTTTS---TT--SSS--
--TTTTT----TT--SSS--
--TTTTT----TT-S-SS--
--TTTTTS---TT---SS--
--TTTTT----TT--SSS--
--TTTTT----TT--SSS--
--TTTTT----TT--SSS--
--TTTTT----TT--SSS--
--TTTTT----TT--SSS--
--TTTTT----TT--SSS--
--TTTTT----TT--SSS--
--TTTTT----TT--SSS--
--TTTTT----TT--STT--
--TTTTTS---TT--STT--
--TTTTT----TT--STT--
--TTTTT----TT--STT--
--TTTTT----TT--STT--
--TTTTT----TT--STT--
--TTTTT----TT--STT--
--TTTTT----TT--STT--
--TTTTT----SS--STT--
--TTTTT----TT--STT--
--TTTTT----TT-SSTT--
--TTTTT----TT--SSS--
--TTTTT----TT--SSS--
--TTTTS----TT-SSSS--
--TTTTT----TT--SSS--
--TTTTT----SS--SSS--
--TTTTT----TT--STT--
--TTTTT----TT--STT--
--TTTTT----TT--SSS--
--TTTTT----TT--STT--
--TTTTT----TT--STT--
--TTTTT----TT--STT--
--TTTTT----TT--STT--
--TTTTS----TT--STT--
--TTTTT----TT--STT--
--TTTTT----TT--STT--
--TTTTT----TT--STT--
--TTTTS----TT-SSTT--
--TTGGG----TT--SSS--
--TTTTT----TT--SSS--
--TTTTS----TT-SSSS--
--TTTTT----TT--SSS--
--TTTTT----TT--STT--
--TTTTS----SS--STT--
--TTTTSS---TT--STT--
--TTTTT----TT--STT--
--TTTTTS---TT--SSS--
--TTTTT----TT--STT--
--TTGGG----TT--STT--
--TTTTT----TT--STT--
--TTTTT----TT-SSTT--
--TTTTT----TT--SSS--
--TTTTT----TT--STT--
--TTTTTS---TT-SSTT--
--TTGGGS---TT-SSTT--
--TTTTT----TT--SSS--
--TTGGG----TT--STT--
--TTGGG----TT--STT--
--TTTTT----TT--STT--
--TTTTT----TT--STT--
--TTTTTS---TT--STT--
--SSTTT----TT--BTTB-
--TTTTTS---TT--STT--
--TTTTT----TT--SSS--
--TTGGG----TT--SSS--
--TTGGG----TT--SSS--
--TTTTS----TT--SSS--
--TTTTT----TT--SSS--
--TTTTT----TT--STT--
--TTTTT----TT--SSS--
--TTTTT----TT-SSTT--
--TTTTT----TT-SSTT--
--TTTTT----SS-SSTT--
--TTTTT----SS-SSTT--
--TTTTT----TT-SSTT--
--TTTTT----TT-SSTT--
--TTTTT----TT-SSTT--
--TTTTT----TT-SSTT--
--TTTTTS---TT--BTTB-
--TTTTS----TT--STT--
--TTTTT----TT--STT--
--TTTTT----TT-SSTT--
--TTTTTT---TT--STT--
--TTTTT----TT--SSS--
--TTTTT----TT--STT--
--TTTTT----TT--SSS--
--TTTTT----TT-SSSS--
--TTTTT----TT--STT--
--TTTTT----TT-SSTT--
--TTTTT----TT--STT--
--TTTTT----TT--SSS--
--TTTTT----TT--SSS--
--TTTTT----TT--SSS--
--TTTTTS---TT--STT--
--TTTTT----TT--SSS--
--TTGGG----TT-SSTT--
--TTTTT----TT--SSS--
--TTTTS----TT--STT--
--TTTTTS---SS--SSS--
--TTTTTS---TT-SSTT--
--TTTTTS---TT--STT--
--TTTTT----TT--SSS--
--TTTTTS---TT--STT--
--TTTTT----TT--SSS--
--TTGGG----TT-SSSS--
--TTTTS----TT--STT--
--TTTTT----TT--STT--
--TTTTT----TT--STT--
--TTTTT----SS-SSTT--
--TTTTTS---TT-SSTT--
--TTTTT----TT--STT--
--TTGGG----SS-SSTT--
--TTTTTS---SS--STT--
--TTTTTS---TT--SSS--
--TTTTTS---TT--SSS--
--TTTTT----SS--STT--
--TTTTT----TT-SSTT--
--TTTTT----TT-SSTT--
--TTTTT----TT--STT--
--TTTTTS---TT--SSS--
--TTTTT----TT--SSS--
--TTTTT----TT--STT--
--TTTTTS---TT--STT--
--TTTTS----TT--SSS--
--TTTTT----SS--SSS--
--TTTTS----TT--STT--
--TTTTTS---TT--SSS--
--TTTTS----TT--STT--
--TTTTT----TT--SSS--
--TTTTT----TT--STT--
--TTTTT----SS--STT--
--TTTTT----TT--SSS--
--TTTTT----SS--SSS--
--TTTTTS---TT--SSS--
--TTTTT----TT--STT--
--TTTTT----TT--SSS--
--TTTTT----TT--STT--
--TTTTT----TT--STT--
--TTTTS----TT--STT--
--TTGGG----TT--STT--
--TTTTTS---SS--STT--
--TTTTT----TT--SSS--
--TTTTS----TT--STT--
--TTTTT----SS--SSS--
--TTTTT----TT--STT--
--TTTTTS---TT-SSTT--
--TTTTT----TT--STT--
--TTTTS----TT--STT--
--TTTTT----TT--SSS--
--TTTTT----SS--SSS--
--TTTTT----TT--STT--
--TTTTTS---TT--STT--
--TTGGG----TT--STT--
--TTTTT----TT--STT--
--TTTTT----TT--STT--
--TTGGG----TT--STT--
--TTTTS----SS--BTTB-
--TTGGG----TT-SBTTB-
--TTGGG----TT--STT--
--TTTTT----TT--BTTB-
--TTGGG----TT-SSTT--
--TTTTS----TT-SSSS--
--TTTTS----TT--BTTB-
--TTTTT----TT--SSS--
--TTTTT----TT--SSS--
--TTTTT----TT-SBTTB-
--TTTTTS---SS-SSTT--
--TTTTT----TT--BTTB-
--TTTTT----TT--STT--
--TTTTT----TT--STT--
--TTTTT----TT--STT--
--TTTTT----TT--BTTB-
--TTTTT----TT--BTTB-
--TTTTT----TT-SBTTB-
--TTGGG----TT-SSTT--
--TTTTT----TT--STT--
--TTTTT----TT-SSSS--
--TTTTT----TT--STT--
--TTTTT----SS--STT--
--TTTTT----TT--SSS--
--TTTTT----TT--STT--
--TTTTT----TT-SSTT--
--TTTTS----TT-SSTT--
--TTTTT----TT-SSTT--
--TTTTT----TT--STT--
--TTTTT----TT--STT--
--TTGGG----TT-SSTT--
--TTTTS----TT--STT--
--TTTTT----TT-SSTT--
--TTTTS----TT--STT--
--TTTTT----TT--SSS--
--TTTTS----TT--STT--
--TTGGG----TT--STT--
--TTTTT----TT--SSS--
--TTTTSS---TT-SSSS--
--TTTTT----TT--STT--
--TTTTT----SS--STT--
--TTTTT----TT--STT--
--TTTTT----TT--STT--
--TTTTT----TT--STT--
--TTTTT----TT--STT--
--TTGGG----TT--STT--
--TTTTT----TT--SSS--
--TTGGG----TT--STT--
--TTTTS----TT--SSS--
--TTTTT----TT--SSS--
--TTTTT----TT-SSTT--
--TTTTT----TT--STT--
--TTTTT----TT--SSS--
--TTTTT----TT--STT--
--SSTTT----TT--STT--
--TTTTT----TT--STT--
--TTGGG----TT--STT--
--TTTTSS---TT--SSS--
--TTTTSS---TT--STT--
--SSTTTS---TT--STT--
--TTTTT----TT--STT--
--TTTTS----TT--BTTB-
--TTTTT----TT--STT--
--TTTTT----TT--STT--
--TTGGG----SS--STT--
--TTTTT----TT--STT--
--TTTTS----TT--SSS--
--TTTTT----TT--STT--
--TTTTT----SS-SSTT--
--TTTTT----TT-SSTT--
--TTTTT----TT--SSS--
--TTTTT----TT--SSS--
--TTTTS----TT--STT--
--TTTTT----TT--SSS--
--TTTTT----TT--STT--
--TTGGG----TT-SSSS--
--TTTTS----TT--STT--
--TTTTT----TT-SSSS--
--TTGGG----TT-SSTT--
--TTGGG----SS--STT--
--TTGGG----TT--SSS--
--TTTTT----TT--SSS--
--TTTTT----TT--SSS--
--TTTTS----SS--BTTB-
--TTTTS----TT--SSS--
--TTTTT----TT--STT--
--TTTTT----TT--STT--
--TTTTT----TT-SSSS--
--TTTTT----TT--STT--
--TTTTT----TT--STT--
--TTTTT----TT--STT--
--TTTTT----TT--SSS--
--TTTTT----TT-SSSS--
--TTTTTS---TT--STT--
--TTTTT----TT--STT--
--TTTTT----TT--STT--
--TTTTT----TT-SSTT--
--TTTTT----TT--STT--
--TTTTT----TT--STT--
--TTTTT----TT--STT--
--TTTTT----TT--STT--
--TTTTT----TT--STT--
--TTTTT----TT--STT--
--TTTTT----TT--STT--
--TTTTT----TT--STT--
--TTTTTS---TT-SSTT--
--TTTTTS---TT--STT--
--TTTTTS---TT--STT--
--TTTTTS---TT--STT--
--TTTTTS---TT--STT--
--SSTTT----TT--STT--
--TTTTT----TT--STT--
--TTTTT----TT--STT--
--TTTTTS---TT--SSS--
--TTTTTS---TT-SSTT--
--TTTTTS---TT--STT--
--TTTTTS---TT--STT--
--TTTTTS---TT--STT--
--TTTTT----TT--STT--
--TTTTT----TT--STT--
--TTTTTS---SS--STT--
--TTTTTS---SS--STT--
--TTTTTS---SS--SSS--
--TTTTTS---SS--STT--
--TTTTTS---TT--SSS--
--TTTTTS---TT--STT--
--TTTTT----SS--STT--
--TTTTT----TT-SSTT--
--TTTTT----TT-SSTT--
--TTTTT----TT--SSS--
--TTTTT----TT--STT--
--TTTTT----TT--STT--
--TTTTTS---TT--SSS--
--TTTTTS---TT--STT--
--TTTTT----TT--SSS--
--TTTTT----SS--STT--
--TTTTT----TT--STT--
--TTTTT----TT--STT--
--TTTTT----TT--SSS--
--TTTTT----TT--STT--
--TTTTT----TT--STT--
--TTTTT----TT--STT--
--TTTTT----TT--SSS--
--TTTTT----TT--STT--
--TTTTT----TT--STT--
--TTTTT----TT--STT--
--TTTTT----TT--STT--
--TTTTT----TT--SSS--
--TTTTT----TT--STT--
--TTTTT----TT--STT--
--TTTTT----TT--STT--
--TTTTT----TT--STT--
--TTTTT----TT--STT--
--TTTTT----TT--STT--
--TTTTT----TT--STT--
--TTTTT----TT--STT--
--TTTTT----TT---SS--
--TTTTT----TT--SSS--
--TTTTTS---TT----S--
--TTTTT----TT--SSS--
--TTGGG----TT--SS---
--TTTTT----TT-SSSS--
--TTTTT----TT--SSS--
--TTTTTS---TT--SSS--
--TTTTT----TT---SS--
--TTTTT----TT-SSS---
--TTTTTS---TT-SSSS--
--TTTTT----TT--SSS--
--TTTTT----TT---SS--
--TTTTTS---TT-SSS---
--TTTTTS---TT-------
--TTTTT----TT--S----
--TTTTTS---TT--S-S--
--TTTTTS---TT---SS--
--S-TTT----TT--SSS--
--TTTTT----TT---SS--
--TTTTT----TT---SS--
--SSTTTS---TT---SS--
--TTGGG----TT---SS--
--TTTTT----TT---SS--
--TTTTT----TT--SSS--
--TTTTT----TT---SS--
--TTTTT----TT--SSS--
--TTTTT----TT-S-SS--
--TTTTT----TT---SS--
--TTTTTS---TT---SS--
--TTTTT----TT---SS--
--TTTTT----TT---SS--
--TTTTT----TT----S--
--TTTTT----TT---SS--
--TTTTT----TT-SSSS--
--TTTTT----TT---SS--
--TTTTT----TT---SS--
--TTTTT----TT---SS--
--TTTTT----TT---SS--
--TTTTT----TT---SS--
--TTTTTS---TT---SS--
--TTTTTS---TT---SS--
--TTTTTS---TT--SSS--
--TTTTT----TT---SS--
--TTTTTS---TT-SSSS--
--TTTTTS---TT---SS--
--TTTTTS---SS--SSS--
--TTTTTS---TT---SS--
--TTTTTS---TT-SSTT--
--TTTTTS---TT--SSS--
--TTTTT----TT--SSS--
--TTTTT----TT--SSS--
--TTTTTS---TT---SS--
--TTTTT----TT--SSS--
--TTTTS----TT--SSS--
--TTTTT----TT--SSS--
--TTTTT----TT--SSS--
--TTTTT----TT---SS--
--TTTTT----TT---SS--
--TTTTT----TT-SSSS--
--TTTTT----TT---SS--
--TTTTTS---TT--SSS--
--TTTTT----TT---TT--
--TTTTT----TT--SSS--
--TTTTTS---TT--STT--
--TTTTT----TT--SSS--
--TTTTT----TT--SSS--
--TTGGG----TT-SSTT--
--TTTTT----TT--SSS--
--TTTTT----TT--STT--
--TT-TT----TT-SBTTB-
--TTTTT----TT-SSTT--
--TTGGG----TT-SBTTB-
--TTTTT----TT--STT--
--TTTTT----TT--STT--
--TTTTT----TT-SSTT--
--TTTTT----TT-SSTT--
--TTTTS----TT--STT--
--TTTTS----TT--STT--
--TTTTT----TT--STT--
--TTTTT----TT--STT--
--TTTTT----TT--STT--
--TTTTT----TT--SSS--
--TTTTTS---TT-SSTT--
--TTTTT----TT--STT--
--TTTTT----TT--SSS--
--TTTTT----TT--STT--
--TTTTT----TT--STT--
--TTTTT----TT--STT--
--TTTTT----TT--STT--
--TTTTT----TT--STT--
--TTTTT----TT--STT--
--TTTTT----TT--STT--
--TTTTT----TT--STT--
--TTTTT----TT--STT--
--TTTTT----TT--STT--
--TTGGG----TT--SSS--
--TTTTT----TT--STT--
--TTTTT----TT--STT--
--TTTTT----TT--STT--
--TTTTT----TT--STT--
--TTTTT----TT--STT--
--TTTTT----TT--STT--
--TTTTT----TT--STT--
--TTTTT----TT--STT--
--TTTTT----TT--STT--
--TTTTT----TT--STT--
--TTTTT----TT--STT--
--TTTTT----TT--STT--
--TTTTT----TT--STT--
--TTTTT----TT--STT--
--TTTTT----TT--SSS--
--TTTTT----TT--STT--
--TTTTT----TT--STT--
--TTGGG----TT--STT--
--TTTTS----TT--SSS--
--TTTTT----TT--STT--
--TTTTT----TT--STT--
--TTTTT----TT-SSTT--
--TTTTT----TT--SSS--
--TTTTT----TT--STT--
--TTTTT----TT--STT--
--TTTTT----TT--STT--
--TTTTT----TT--STT--
--SSTTT----TT--SSS--
--TTTTT----TT--SSS--
--TTTTT----TT--SSS--
--TTTTT----TT--SSS--
--TTTTT----TT--STT--
--TTTTT----TT-SSTT--
--TTTTT----TT-SSTT--
--TTTTT----TT--SSS--
--TTTTT----TT-SSTT--
--TTTTT----TT-SSTT--
--TTTTT----TT--SSS--
--TTTTT----TT-SSTT--
--TTTTT----TT-SSTT--
--TTTTT----TT-SSTT--
--TTTTT----TT-SSTT--
--TTTTT----TT-SSTT--
--TTTTT----TT-SSTT--
--TTTTT----TT--STT--
--TTTTT----TT--STT--
--TTTTT----TT--STT--
--TTTTT----TT-SSTT--
--TTTTT----TT-SSTT--
--TTTTTS---TT--STT--
--TTTTT----TT-SSTT--
--TTTTT----TT-SSTT--
--TTTTTS---TT--STT--
--TTTTTS---TT--SSS--
--TTGGG----TT--STT--
--TTTTT----TT--STT--
--TTTTT----TT--STT--
--TTTTT----TT--STT--
--TTTTTS---TT--STT--
--TTTTT----TT--STT--
--TTTTT----TT--STT--
--TTTTTS---TT-SSTT--
--TTTTT----TT--STT--
--TTTTT----TT--STT--
--TTTTTS---TT--STT--
--TTTTS----TT--STT--
--TTTTTS---TT-SSTT--
--TTTTTS---TT--STT--
--TTTTTS---TT--SSS--
--TTTTTS---TT--SSS--
--TTTTSS---TT--STT--
--TTTTSS---SS--STT--
--TTTTTS---TT--BTTB-
--TTTTTS---TT--STT--
--TTTTTS---TT--STT--
--TTTTSS---TT--SSS--
--TTGGGS---TT--SSS--
--TTTTTS---TT--STT--
--TTTTTS---TT--STT--
--TTTTTS---SS--STT--
--TTTTT----TT--STT--
--TTTTT----TT--SSS--
--TTTTTS---TT-SSSS--
--TTTTT---BTTBSSTT--
--TTTTT----TT-SSSS--
--TTTTTS---TT-SSTT--
--TTTTT----TT-SSSS--
--TTTTT----TT-SSTT--
--TTTTT----TT-SSSS--
--TTTTT---BTTBSSSS--
--TTTTT---BTTBSSSS--
--TTTTT----TT-SSSS--
--SSTTT---BTTBSSSS--
--TTTTT---BTTBSSSS--
--TTTTT---BTTBSSSS--
--TTTTT---BTTBSSSS--
--TTTTT----TT-SSSS--
--TTTTTS---TT-SSSS--
--TTTTTS---TT-SSSS--
--TTTTT----TT--SSS--
--TTTTT----SS--SSS--
--TTTTTS---TT--SSS--
--TTTTTS---TT--SSS--
--TTTTT----TT--SSS--
--TTTTTS---TT--SSS--
--TTTTTS---TT--SSS--
--TTTTTS---TT--SSS--
--TTTTTS---TT--SSS--
--TTGGG----TT--STT--
--TTTTT----TT--SSS--
--TTSTT----TT--SSS--
--TTTTT----TT--SSS--
--TTSSS----TT--SSS--
--TTTTT----TT--SSS--
--TTTTTS---TT--SSS--
--TTTTT----TT--STT--
--TTTTT----TT--SSS--
--TTTTTS---TT--SSS--
--TTTTS----TT--STT--
--TTSTT----TT--STT--
--TTTTSS---TT--SSS--
--TTTTSS---TT--SSS--
--TTTTT----TT--STT--
--TTTTT----TT--SSS--
--TTTTS----TT--SSS--
--TTTTTS---TT--SSS--
--TTTTT----TT--SSS--
--TTTTT----TT---TT--
--TTTTT----TT--STT--
--TTTTTS---TT--SSS--
--TTTTT----TT--SSS--
--TTTTTS---TT--SSS--
--TTTTT----TT--SSS--
--TTTTTS---TT--SSS--
--TTTTTS---TT---SS--
--TTTTT----TT---S---
--TTTTTS---TT---S---
--TTTTTS---TT--SS---
--TTTTTS---TT---SS--
--TTTTS----TT---S---
--TTTTT----TT--S-S--
--TTTTTS---TT---SS--
--TTTTTS---TT--STT--
--TTTTTS---TT---SS--
--TTTTTS---TT--SS---
--TTTTTS---TT-------
--TTTTTS---TT-------
--TTTTTS---TT--S----
--TTTTTS---TT--S----
--TTTTSS---TT-------
--TTTTTS---TT----S--
--TTTTTS---TT--S-S--
--SSTTTS---TT--S-S--
--TTTTTS---TT--S-S--
--TTTTTS---TT--S-S--
--TTTTTS---TT----S--
--TTTTTS---TT----S--
--TTTTTS---TT-------
--TTTTTS---TT-------
--TTTTT----TT--S----
--TTTTTS---TT-------
--TTTTTS---TT-------
--TTTTTS---TT-------
--TTTTTS---TT-------
--TTTTTS---TT--S----
--TTTTTS---TT---SS--
--TTTTT----TT--SSS--
--TTTTT----TT---SS--
--TTTTTS---TT--SS---
--TTTTTS---TT--SSS--
--TTTTT----TT---S---
--TTTTTS---TT-------
--TTTTTS---TT--SS---
--TTTTTS---TT-S--S--
--TTTTTS---TT---S---
--TTTTTS---TT-------
--TTTTTS---TT---S---
--TTTTT----TT-------
--TTTTT----TT-------
--TTTTT----TT-------
--TTTTSS---TT-------
--TTTTT----TT--S----
--TTTTT----TT--S----
--TTTTTS---TT-------
--TTTTT----TT--SS---
--TTTTT----TT-SSS---
--TTTTT----TT--SS---
--TTTTT----TT-SSSS--
--TTTTT----TT-SSS---
--TTGGG----TT--SS---
--TTTTT----TT-SSSS--
--TTTTT----TT-SSS---
--TTTTTS---TT--SSS--
--TTTTTS---TT--SS---
--TTTTT----TT--SSS--
--TTTTT----TT--SS---
--TTTTSS---TT--SS---
--SSTTT----TT--SS---
--TTTTT----TT--STT--
--TTTTTS---SS-SSS---
--TTTTT----TT---SS--
--TTTTT----SS--SS---
--TTTTT----TT--SSS--
--TTTTT----TT--SS---
--TTTTT----TT--SS---
--TTTTT----TT--SSS--
--SSTTT----TT--STT--
--TTTTT----TT--SSS--
--TTTTT----TT--SSS--
--TTTTTS---TT--SSS--
--TTTTT----TT--SSS--
--TTTTT----TT--SSS--
--TTTTT----TT--SSS--
--TTTTT----TT--SSS--
--TTTTT----TT-SSSS--
--TTTTT----TT--SSS--
--TTTTT----TT--STT--
--TTTTT----TT--SSS--
--TTTTT----TT---SS--
--TTTTT----TT---SS--
--SSGGG----TT---SS--
--TTTTT----TT---SS--
--TT-TT----TT-------
--TTTTT----TT--SSS--
--TTTTT----TT--SSS--
--TTTTT----TT-SSTT--
--TTTTT----TT-SSSS--
--TTTTT---BTTB-SSS--
--TTTTT---BTTB-SSS--
--TTTTT----TT--SSS--
--TTTTT----TT--SSS--
--TTTTT----TT--SS---
--TTTTT----TT--SSS--
--TTTTTS---TT-SSSS--
--TTTTT----TT--STT--
--TTTTT----TT-SSSS--
--TTTTT----TT-SSSS--
--TTTTT----TT-SSTT--
--TTTTT----TT-SSSS--
--TTTTT----TT-SSTT--
--TTTTT----TT-SSTT--
--TTTTT----TT-SSTT--
--TTTTT----TT-SSSS--
--TTTTT----TT-SSSS--
--TTTTT----TT-SSSS--
--TTTTT----TT-SSTT--
--TTTTT----TT-SSTT--
--TTTTT----TT-SSTT--
--TTTTT---STT-SSTT--
--TTTTT----TT-SSTT--
--TTTTT----TT-SSSS--
--TTTTT---STT-SSSS--
--TTTTTS---TT-SSTT--
--TTTTTS---TT-SSSS--
--TTTTT---STT-SSSS--
--TTTTT---STT-SSTT--
--TTTTT---STT-SSTT--
--TTTTT---STT-SSSS--
--TTTTT---STT-SSSS--
--TTTTT---STT-SSSS--
--TTTTT---STT-SSSS--
--TTTTT---STT-SSSS--
--TTTTT----TT-SSSS--
--SSTTT----TT-SSSS--
--TTTTT----TT--SSS--
--TTTTT----TT--SSS--
--TTTTT----TT-SSSS--
--TTTTT----TT-SSSS--
--TTTTTS---TT-SSTT--
--TTTTTS---TT-SSSS--
--TTTTT----TT-SSTT--
--TTTTT----TT-SSTT--
--TTTTT----TT-SSTT--
--TTTTT----TT-SSTT--
--GGGGT----TT-SSTT--
--TTTTT----TT-SSTT--
--TTGGG----TT-SSSS--
--TTTTT----TT-SSSS--
--TTTTT----TT--STT--
-----SS----TT--SSS--
--S--SS----TT--SSS--
--TTGGG----TT--SS---
--TTTTT----TT--SSS--
--TTTTS----TT--SSS--
--TTTTT----TT--SSS--
--TTTTT----TT--SSS--
--TTTTT----TT--STT--
--TTGGG----SS--SSS--
--TTTTT----TT--SSS--
--TTTTS----TT--STT--
--TTTTT----TT-SSSS--
--TTTTT----TT-SSSS--
--TTTTT----TT--SSS--
--TTGGG----TT--STT--
--TTTTT----TT--SSS--
--TTTTT----TT--STT--
--TTTTT----TT--SSS--
--TTTTT----TT--STT--
--TTTTT----TT--STT--
--TTTTT----TT-SSSS--
--TTTTT----TT--STT--
--TTTTT----TT--STT--
--TTTTT----SS--STT--
--TTTTT----TT--STT--
--SSTTT----TT--STT--
--TTTTT----TT--STT--
--TTTTT----TT--STT--
--TTTTT----TT--SSS--
--TTTTT----TT--SSS--
--TTTTT----TT--SSS--
--TTTTT----TT--SSS--
--SSTTS----TT--STT--
--TTTTT----TT--STT--
--TTTTT----TT--STT--
--TTTTT----TT--STT--
--TTTTS----TT--STT--
--TTTTT----TT--SSS--
--TTTTT----TT--STT--
--TTTTT----TT--SSS--
--TTTTT----TT--STT--
--TTTTT----TT--STT--
--TTGGG----TT--SSS--
--SSTTT----TT--STT--
--TTTTT----TT--STT--
--TTTTT----TT-SSSS--
--TTTTT----TT--SSS--
--TTTTT----TT--STT--
--TTTTT----TT--STT--
--TTTTT----TT--SSS--
--TTTTT----TT--STT--
--TTTTTS---TT--STT--
--TTTTT----TT--SSS--
--TTTTT----TT--S-S--
--TTTTTS---TT--STT--
--TTTTT----TT--SSS--
--TTTTT----TT--STT--
--TTTTT----TT---SS--
--TTTTT----TT---SS--
--TTTTT----TT---SS--
--TTTTT----TT--SSS--
--TTTTT----TT--SSS--
--TTTTT----TT---SS--
--TTTTT----TT--SSS--
--TTTTT----TT--STT--
--TTTTT----TT--SSS--
--TTTTT----TT--SSS--
--TTTTT----TT--SSS--
--TTTTT----TT-SSTT--
--TTTTTS---TT--STT--
--TTTTT----TT--SSS--
--TTGGG----TT--SSS--
--TTTTT----TT--STT--
--TTTTT----SS-SSSS--
--TTTTTS---TT--STT--
--TTTTT----TT--STT--
--TTTTS----TT--STT--
--TTTTT----TT--SSS--
--TTTTT----TT--SSS--
--TTTTT----TT--STT--
--TTTTT----TT--STT--
--TTTTT----TT--STT--
--TTTTT----TT--STT--
--TTTTT----TT--STT--
--TTTTTS---TT---TT--
--TTTTT----TT--SSS--
--TTTTT----TT--STT--
--TTTTT----TT--SSS--
--TTTTT----TT--SSS--
--TTTTT----TT--STT--
--TTTTT----SS--SSS--
--TTTTT----TT--STT--
--TTTTT----TT--STT--
--TTTTT----TT--SSS--
--TTTTT----TT--STT--
--TTTTT----TT--STT--
--TTTTT----TT--STT--
--TTTTS----TT--STT--
--TTTTT----TT--STT--
--TTTTS----TT--STT--
--TTTTT----TT--STT--
--TTTTS----TT--STT--
--TTTTT----SS--STT--
--TTTTTS---TT--STT--
--TTTTT----TT--STT--
--TTTTS----TT--STT--
--TTTTT----TT--STT--
--TTTTT----TT--STT--
--TTTTT----TT--SS---
--TTTTT----TT--STT--
--TTTTT----TT--STT--
--TTTTT----TT-SSTT--
--TTTTT----TT--SSS--
--TTTTT----TT--STT--
--TTTTT----TT--STT--
--TTTTT---BTTB-SSS--
--TTTTT----TT--STT--
--TTTTT----TT-SSTT--
--TTTTT----TT--STT--
--TTTTT---BTTBSSTT--
--TTTTT----SS-SSTT--
--TTTTT----TT--STT--
--TTTTT----TT--STT--
--TTTTT----TT-SSTT--
--TTTTT----TT-SSTT--
--TTTTS----TT--STT--
--TTTTS----TT-SSTT--
--SSTTTS---TT-SSTT--
--TTTTTS---TT-SSTT--
--SSTTTS---TT--STT--
--TTTTTS---TT--SSS--
--TTTTTS---TT--SSS--
--TTTTT----TT--SSS--
--SSTTTS---TT--STT--
--TTTTTS---TT--STT--
--TTTTT----TT--SSS--
--TTTTTS---TT--STT--
--TTTTTS---TT--STT--
--SSTTTS---TT--STT--
--TTTTSS---TT--STT--
--TTTTT----TT--STT--
--TTTTTS---TT--STT--
--TTTTTS---TT--STT--
--TTTTTS---TT--STT--
--TTTTT----TT-SSTT--
--TTTTT----TT--STT--
--TTTTT----TT--STT--
--TTTTT----TT--STT--
--TTTTS----TT--STT--
--TTTTTS---TT--STT--
--TTTTTS---TT--STT--
--TTTTTS---TT--SSS--
--TTTTT----TT--STT--
--TTTTT----TT--STT--
--TTTTT----TT--STT--
--TTTTTS---TT--STT--
--TTTTTS---TT--STT--
--TTTTT----TT-SSSS--
--TTTTT----TT--STT--
--TTTTSS---TT--STT--
--TTTTS----TT--SSS--
--TTTTTS---TT--SSS--
--SSTTTS---TT--SSS--
--TTTTTS---TT--SSS--
--TTTTTS---TT--SS---
--TTTTTS---TT--SSS--
--TTTTTS---TT-SSSS--
--TTTTTS---TT--SSS--
--TTTTTS---TT--SSS--
--TTTTTS---SS-S-SS--
--TTTTTS---TT--SSS--
--TTGGGS---TT--STT--
--TTTTTS---TT--STT--
--TTTTTS---TT--STT--
--TTTTT----TT--STT--
--TTTTTS---TT--STT--
--TTTTTS---TT--STT--
--TTTTTS---TT--STT--
--TTTTTS---TT--STT--
--TTTTTS---TT-SSTT--
--TTTTTS---TT--SSS--
--TTTTTS---TT--STT--
--TTGGGS---TT--STT--
--TTTTTS---TT--STT--
--TTTTTS---TT--STT--
--TTTTTS---TT--STT--
--TTTTTS---TT--STT--
--TTTTTS---TT--BTTB-
--TTTTTS---TT--STT--
--TTTTTS---TT-SSTT--
--TTTTTS---TT--STT--
--TTTTTS---TT--STT--
--TTTTT----TT--STT--
--TTTTTS---TT-SSTT--
--TTTTTS---TT-SSTT--
--TTTTTS---TT--BTTB-
--TTTTT----TT--STT--
--TTTTTS---TT--STT--
--TTTTTS---TT--STT--
--TTTTTS---TT--STT--
--TTTTT----TT--STT--
--TTTTT----TT--STT--
--TTTTTS---TT--BTTB-
--TTTTTS---TT--BTTB-
--TTTTT----TT--STT--
--TTTTTS---TT--STT--
--TTTTTS---TT--SSS--
--TTTTS----TT--SSS--
--TTTTTS---TT--SSS--
--TTTTTS---TT-SSTT--
--TTGGG----TT-SSSS--
--TTTTT----TT---SS--
--TTTTTS---TT--SSS--
--TTTTTS---TT--SSS--
--TTTTT----TT--SSS--
--TTGGG----TT--SSS--
--TTTTT----TT--SSS--
--TTTTT----TT--SSS--
--TTGGG----TT--SSS--
--TTTTT----TT---SS--
--TTTTT----TT-SSSS--
--TTTTTS---TT---SS--
--TTTTT----TT--STT--
--TTTTT----TT---SS--
--TTTTT----TT---TT--
--TTTTTS---TT---SS--
--TTTTT----TT---SS--
--TTTTTS---TT---SS--
--TTTTT----TT---SS--
--TTTTT----TT---SS--
--TTTTT----TT---SS--
--TTTTT----TT--SSS--
--TTGGG----TT---TT--
--TTTTT----TT---SS--
--TTTTT----TT----S--
--TTTTT----TT---SS--
--TTTTT----TT---SS--
--TTTTS----TT---SS--
--TTTTT----TT---SS--
--TTGGGS---TT---SS--
--TTTTTS---TT---SS--
--TTTTT----TT---SS--
--TTTTTS---TT---SS--
--TTTTTS---TT---SS--
--TTTTTS---TT---SS--
--TTTTTS---TT---SS--
--TTTTT----TT---SS--
--TTTTT----TT---SS--
--TTTTS----TT--S-S--
--TTTTT----TT---SS--
--TTTTTS---TT---SS--
--TTTTTS---TT---SS--
--TTTTTS---TT---SS--
--TTTTT----TT---SS--
--TTTTS----TT---SS--
--TTTTT----TT---SS--
--TTTTT----SS---SS--
--TTGGG----TT---SS--
--TTTTT----TT---SS--
--TTTTT----TT---SS--
--TTTTTS---TT---SS--
--TTTTT----TT---SS--
--TTTTT----TT---SS--
--TTTTT----TT---SS--
--TTTTS----TT---SS--
--TTTTTS---TT---SS--
--TTTTT----TT---SS--
--TTTTTS---TT---SS--
--TTTTT----TT---SS--
--TTTTT----TT---SS--
--TTTTT----TT---SS--
--TTTTT----TT---SS--
--TTTTT----TT---SS--
--TTTTT----TT---SS--
--TTTTT----TT--SSS--
--TTTTT----TT--SSS--
--TTTTT----TT--SSS--
--TTTTT----TT---SS--
--TTTTT---BTTB-SSS--
--TTTTT---BTTB-STT--
--TTTTT---BTTB-STT--
--TTTTT---BTTB-BTTB-
--TTTTT---BTTB-BTTB-
--TTTTT---BTTB-BTTB-
--TTTTT---BTTB-SSS--
--TTTTT---BTTB-STT--
--TTTTT---BTTB-STT--
--TTTTT---BTTB-STT--
--TTTTT---BTTB-STT--
--TTTTT---BTTB-SSS--
--TTTTT---BTTB-STT--
--TTTTT---BTTB-STT--
--TTTTT---BTTB-STT--
--TTTTT---BTTB-BTTB-
--TTTTT----TT--STT--
--TTTTT---BTTB-SSS--
--TTTTTS--BTTB-STT--
--TTTTT----TT--SSS--
--TTTTT---BTTB-STT--
--TTTTT---BTTB-STT--
--TTTTT----TT--BTTB-
--TTTTT---BTTB-BTTB-
--TTTTT---BTTB-STT--
--SSTTT---BTTB-SSS--
--TTTTT---BTTB-STT--
--TTTTT---BTTB-STT--
--TTTTT---BTTB-STT--
--TTTTT---BTTB-STT--
--TTTTT---BTTB-SSS--
--TTTTT---BTTB-STT--
--TTTTT----TT--STT--
--TTTTT---BTTB-STT--
--TTTTT----TT--STT--
--TTTTS----TT--STT--
--TTTTT---BTTB-STT--
--TTTTT---BTTB-STT--
--TTTTT---BTTB-STT--
--TTTTT---BTTB-STT--
--TTTTT---BTTB-STT--
--TTTTT---BTTB-STT--
--TTTTT---BTTB-STT--
--TTTTT---BTTB-STT--
--TTTTT---BTTB-STT--
--TTTTT---BTTB-STT--
--TTTTT----TT--STT--
--TTTTT---BTTBSSTT--
--TTGGG---BTTB-STT--
--TTTTT---BTTB-STT--
--TTTTT---BTTBSSTT--
--TTTTT---BTTB-STT--
--TTTTT---BTTBSSTT--
--TTTTT---BTTB-STT--
--TTTTT---BTTB-STT--
--TTTTT---BTTB-STT--
--TTTTT---BTTB-BTTB-
--TTTTT---BTTB-STT--
--TTTTT---BTTB-STT--
--TTTTT---BTTB-BTTB-
--TTTTT---BTTB-BTTB-
--TTTTT---BTTB-STT--
--TTTTT---BTTB-STT--
--TTTTT----SS--STT--
--TTTTT---BTTBSSTT--
--TTTTT---BTTB-SSS--
--TTTTTS--BTTBSSTT--
--TTTTT---BTTB-STT--
--TTTTT---BTTB-STT--
--TTTTT---BTTB-BTTB-
--TTTTT---BTTBSSTT--
--TTTTTS--BTTB-STT--
--TTTTT---BTTB-STT--
--TTTTT---BTTB-BTTB-
--TTTTT---BTTB-BTTB-
--TTTTTS---TT-SSTT--
--TTTTT----TT-SSSS--
--TTTTT---BTTB-STT--
--TTTTTS--BTTB-STT--
--TTTTTS---TT--STT--
--TTGGG---BTTB-STT--
--TTTTT---BTTB-STT--
--TTTTT---BTTB-SSS--
--TTTTT----TT-SSTT--
--TTTTTS---TT--STT--
--TTTTT----TT-SSTT--
--TTTTT---BTTB-STT--
--TTTTT---BTTBSSTT--
--TTTTT---BTTB-STT--
--TTTTT---BTTBSSSS--
--TTTTT---BTTBSSTT--
--TTTTT---BTTB-SSS--
--TTTTT---BTTB-STT--
--TTTTT---BTTBSSTT--
--TTTTT---BTTBSSTT--
--TTTTT---BTTBSSTT--
--TTTTT----TT-SSTT--
--TTTTT---BTTBSSTT--
--TTTTT---BTTBSSTT--
--TTGGG---BTTBSSTT--
--TTTTT---BTTBSSTT--
--TT-SS--SBTTBSSTT--
--SS-SS---BTTB-STT--
--SS-SS---BTTB-BTTB-
--TTTTS----TT--STT--
--TTTTS---BTTB-SSS--
--TTTTT---BTTB-SSS--
--TTTTT----TT--SSS--
--TTTTTS--BTTB-SSS--
--TTTTTS--BTTB-SSS--
--TTTTTS---TT--SSS--
--TTTTTS---TT--SSS--
--TTTTTS---TT--SSS--
--TTTTTS--BTTB-SSS--
--TTTTTS--BTTB-SSS--
--TTTTTS--BTTB-SSS--
--TTTTTS--BTTB-SSS--
--TTTTT---BTTB-SSS--
--TTTTT---BTTB-SSS--
--TTTTTS---SS---SS--
--SSTTTS--BTTB--SS--
--TTTTTS--BTTB-SSS--
--TTTTT---BTTB--SS--
--TTTTT---BTTB--SS--
--TTTTT---BTTB--SS--
--TTTTTS--BTTB--SS--
--TTTTTS--BTTB--SS--
--TTTTTS--BTTB--SS--
--TTTTTS--BTTB--SS--
--TTTTTS---SS---SS--
--TTTTTS--BTTB--SS--
--TTTTTS--BTTB--SS--
--TTTTT----SS---SS--
--TTTTTS--BTTB--SS--
--TTTTT---BTTB--SS--
--TTTTT---BTTB--SS--
--TTTTT---BTTB--SS--
--TTTTT---BTTB--SS--
--TTTTT---BTTB--SS--
--TTTTTS--BTTB--SS--
--TTTTT---BTTB--SS--
--TTTTTS--BTTB--SS--
--TTTTTS--BTTB--SS--
--TTTTTS--BTTB---S--
--TTTTTS--BTTB--SS--
--TTTTT----SS---SS--
--TTTTT---BTTB--SS--
--TTTTT---BTTB--SS--
--TTTTT---BTTB--SS--
--TTTTTS--BTTB--SS--
--TTTTTS--BTTB--SS--
--TTTTT---BTTB--SS--
--TTTTTS---SS---SS--
--TTTTTS--BTTB--SS--
--TTTTTS--BTTB--SS--
--TTTTTS--BTTB--SS--
--S-TTT---BTTB--SS--
--TTTTTS--BTTB--SS--
--TTTTT---BTTB--SS--
--TTTTTS---SS---SS--
--TTTTT---BTTB--SS--
--TTTTT---BTTB--SS--
--TTTTTS--BTTB--SS--
--TTTTTS--BTTB--SS--
--TTTTTS--BTTB--SS--
--TTTTT---BTTB--SS--
--TTTTTS--BTTB--SS--
--TTTTTS---TT---SS--
--TTTTT---BTTB--SS--
--TTTTT----TT--SSS--
--TTTTTS--BTTB-SSS--
--TTTTT---BTTB-SSS--
--TTTTT---BTTB--SS--
--TTTTTS--BTTB--SS--
--TTTTT---BTTB--SS--
--TTTTT---BTTB--SS--
--TTTTT----SS---SS--
--TTTTT---BTTB--SS--
--TTTTTS--BTTB--SS--
--TTTTTS---SS---SS--
--TTTTTS---SS---SS--
--TTTTTS--BTTB--SS--
--TTTTTS--BTTB--SS--
--TTTTTS--BTTB--SS--
--TTTTT---BTTB--SS--
--TTTTTS---SS---SS--
--TTTTTS--BTTB--SS--
--TTTTTS--BTTB--SS--
--TTTTTS---SS---SS--
--TTTTTS--BTTB--SS--
--TTTTTS---SS---SS--
--TTTTTS---SS---SS--
--TTTTTS---SS----S--
--TTTTTS--BTTB--SS--
--TTTTTS--BTTB--SS--
--TTTTTS---SS---SS--
--TTTTTS--BTTB--SS--
--TTTTTS--BTTB--SS--
--TTTTTS--BTTB--SS--
--TTTTTS--BTTB--SS--
--TTTTTS--BTTB--SS--
--TTTTTS---TT----S--
--TTTTTS--BTTB--SS--
--TTTTTS--BTTB--SS--
--TTTTTTT-BTTB--SS--
--TTTTTS--BTTB--SS--
--TTTTTS--BTTB--SS--
--TTTTTS--BTTB--SS--
--TTTTTS--BTTB--SS--
--TTTTTS--BTTB--SS--
--TTTTTS---SS---SS--
--TTTTTS--BTTB--SS--
--TTTTTS--BTTB--SS--
--TTTTT---BTTB--SS--
--TTTTTS---SS---SS--
--TTTTT---BTTB-SSS--
--TTTTTS---SS--SSS--
--TTTTTS---SS--SSS--
--TTTTTS---TT--SSS--
--TTTTTS--BTTB-SSS--
--TTTTTS--BTTB-SSS--
--TTTTTS---TT--SSS--
--TTTTTS---TT--SSS--
--TTTTT---BTTB-SSS--
--TTTTT----TT--SSS--
--TTTTTS--BTTB-SSS--
--TTTTTS--BTTB-SSS--
--TTTTT----SS--SSS--
--TTTTTS--BTTB-SSS--
--TTTTTS---SS--SSS--
--TTTTTS--BTTB-SSS--
--TTTTTS--BTTB-SSS--
--TTTTTS--BTTB-SSS--
--TTTTTS--BTTB-SSS--
--TTTTTS---TT--SSS--
--TTTTTS---TT--SSS--
--TTTTTS---TT--SSS--
--TTTTTS---SS--SSS--
--TTTTTS---TT--SSS--
--TTTTTS---TT--SSS--
--TTTTTS--BTTB---S--
--TTTTTS--BTTB--SS--
--TTTTTS---SS---SS--
--TTTTTS---TT---SS--
--TTTTTTT--TT---SS--
--TTTTTTT--TT---SS--
--TTTTTTT--TT---SS--
--SSTTTTT--TT---SS--
--TTTTTS---TT---SS--
--TTTTTS---TT---SS--
--TTTTTS---TT---SS--
--TTTTTS--BTTB--SS--
--TTTTTS--BTTB--SS--
--TTTTTS--BTTB--SS--
--TTTTTS--BTTB--SS--
--TTTTTS---SS---SS--
--TTTTTS---SS---SS--
--TTTTTS--BTTB--SS--
--TTTTTS--BTTB--SS--
--TTTTTS--BTTB--SS--
--TTTTTS--BTTB-SSS--
--TTTTTS---TT---SS--
--TTTTTS--BTTB---S--
--TTTTTS--BTTB--SS--
--TTTTTS--BTTB--SS--
--TTTTTS--BTTB--SS--
--TTTTTS--BTTB---S--
--TTTTTS--BTTB--SS--
--TTTTT---BTTB--SS--
--TTTTTS--BTTB--SS--
--TTTTT---BTTB--SS--
--TTTTTS--BTTB--SS--
--SSTTTS--BTTB---S--
--TTTTTS--BTTB--SS--
--TTTTTS--BTTB--SS--
--TTTTTS--BTTB--SS--
--TTTTTS--BTTB--SS--
--TTTTTS--BTTB--SS--
--TTTTTS--BTTB--SS--
--TTTTTS--BTTB--SS--
--TTTTTS--BTTB--SS--
--TTTTTS--BTTB--SS--
--TTTTTS--BTTB---S--
--TTTTTS---SS---SS--
--TTTTTS--BTTB-SSS--
--TTTTTS--BTTB--SS--
--TTTTTS--BTTB---S--
--TTTTTS---SS----S--
--TTTTTS--BTTB--SS--
--TTTTTS--BTTB--SS--
--TTTTTS--BTTB--SS--
--TTTTTS--BTTB--SS--
--TTTTTS--BTTB--SS--
--TTTTTS--BTTB--SS--
--TTTTTS--BTTB--SS--
--TTTTTS--BTTB--SS--
--TTTTTS--BTTB--SS--
--TTTTTS--BTTB--SS--
--TTTTTS--BTTB--SS--
--TTTTTS--BTTB--SS--
--TTTTTS--BTTB--SS--
--TTTTTS--BTTB--SS--
--TTTTTS--BTTB--SS--
--TTTTTS--BTTB--SS--
--TTTTTS---SS--SSS--
--TTTTTTT-BTTB--SS--
--TTTTTTT-BTTB--SS--
--TTTTTS--BTTB--SS--
--TTTTTS--BTTB--SS--
--TTTTTS--BTTB--SS--
--TTTTTS--BTTB---S--
--SSTTTS--BTTB--SS--
--TTTTTS--BTTB---S--
--TTTTTS--BTTB---S--
--TTTTTS---GGG--SS--
--TTTTTS--BTTB--SS--
--TTTTTS---SS---SS--
--TTTTTS---SS---SS--
--TTTTTS--BTTB--TT--
--TTTTTTT-BTTB--TT--
--TTTTTS---SS---TT--
--TTTTTS--BTTB--TT--
--TTTTSS--BTTB--TT--
--TTTTTS--BTTB--TT--
--TTTTTS---SS---TT--
--TTTTTS--BTTB--TT--
--TTTTTS--BTTB--TT--
--TTTTTS--BTTB--TT--
--TTTTTS--BTTB--TT--
--TTTTTS---TT---TT--
--TTTTTS---TT---TTT-
--TTTTTS---SS---TT--
--TTTTTS---SS---TT--
--TTTTTS--BTTB--TT--
--TTTTTS---SS---TTT-
--TTTTTS---SS---TT--
--TTTTTS---SS---TT--
--TTTTTS---SS---TT--
--TTTTTS---SS---TT--
--TTTTTS---SS---TT--
--SSTTSS---SS---TT--
--TTTTTS--BTTB--TT--
--TTTTSS---SS---TT--
--TTTTTS--BTTB--TT--
--TTTTTS---SS---TT--
--TTTTT----SS---TT--
--TTTTTS---SS---TTT-
--TTTTTS---SS---TT--
--TTTTTS--BTTB--TT--
--TTTTTS--BTTB--TT--
--TTTTTS--BTTB--TT--
--TTSTTS--BTTB--TT--
--TTTTTS--BTTB--TT--
--TTTTTS--BTTB--TT--
--TTTTTS--BTTB--SS--
--TTTTTS---SS---TT--
--TTGGGS---SS---TT--
--TTTTTS---SS---TT--
--TTTTTS--BTTB--TT--
--TTGGGS---SS---TT--
--TTTTTS--BTTB--TT--
--TTTTTS---SS---TT--
--TTTTTS---SS---TTT-
--TTTTTS--BTTB--TT--
--TTTTTS--BTTB--TT--
--TTTTTS--BTTB--TT--
--TTTTTS--BTTB--TT--
--TTTTTS--BTTB--TT--
--TTTTTS--BTTB--TTT-
--TTTTTS--BTTB--TT--
--TTTTTS--BTTB--TT--
--TTTTTS--BTTB--TTT-
--TTTTTS---SS---TT--
--TTTTTS---SS---TT--
--TTTTT---BTTB--TT--
--TTTTT---BTTB--TT--
--TTTTT----SS---TT--
--TTTTTS---SS---TT--
--TTTTTS--BTTB--TT--
--TTTTTS--BTTB--TT--
--TTTTTS---SS---TTT-
--SSTTTS--BTTB--TT--
--SSTTTS--BTTB--TT--
--TTTTTS--BTTB--TT--
--TTTTTS--BTTB--TT--
--TTTTTS--BTTB--TT--
--TTTTTS--BTTB--TT--
--TTTTTS--BTTB--TT--
--TTTTTS---TT---TT--
--TTTTTS--BTTB--TT--
--TTTTTS--BTTB--TT--
--TTTTTS--BTTB--TT--
--TTTTTS---SS---TT--
--SSGGGS---SS---TTT-
--TTTTTS---SS---TTT-
--TTTTTS---SS---TT--
--SSTTTS--BTTB--TT--
--TTTTTS---SS---TT--
--TTTTTS--BTTB--TT--
--TTTTTS--BTTB--TT--
--TTTTTS--BTTB--TT--
--TTTTTS--BTTB--TT--
--TTTTTS---SS---TTT-
--TTTTTS--BTTB--TT--
--TTTTTS--BTTB--TT--
--TTTTTS--BTTB--TT--
--TTTTTS--BTTB--TT--
--TTTTTS--BTTB--TT--
--TTTTTS--BTTB--TT--
--TTTTTS--BTTB--TT--
--TTTTTS--BTTB--TT--
--TTTTTS--BTTB--TT--
--TTTTTS--BTTB--TT--
--TTTTTS--BTTB--TT--
--TTTTTS--BTTB--TT--
--TTTTTS--BTTB--TT--
--TTTTTS--BTTB--TT--
--TTTTTS--BTTB--TT--
--TTTTTS---SS---TT--
--TTTTTS--BTTB--TT--
--TTTTTS---SS---TT--
--TTTTTS---SS---TT--
--TTTTTS---SS---TT--
--TTTTTS--BTTB--TT--
--TTTTTS---SS---TTT-
--TTTTTS---SS---TT--
--TTTTTS---SS---TT--
--TTTTTS---SS---TT--
--TTTTTS---SS---TT--
--SSTTTS--BTTB--TT--
--TTTTTS---SS---TT--
--TTTTTS---SS---TT--
--TTTTTS--BTTB--TT--
--TTTTTS--BTTB--TT--
--TTTTTS---SS---TT--
--TTTTTS--BTTB--TT--
--TTTTTS--BTTB--TT--
--TTTTTS--BTTB--TT--
--TTTTTS--BTTB--TT--
--TTTTTS---SS---TT--
--TTTTTS--BTTB--TT--
--TTTTTS--BTTB--TT--
--TTTTTS--BTTB--TT--
--TTTTTS--BTTB--TT--
--TTTTTS--BTTB--TT--
--TTTTTS--BTTB--TT--
--TTTTTS--BTTB--TT--
--TTTTTS---SS---TT--
--TTTTTS--BTTB--TT--
--TTTTTS---TT---TT--
--TTTTTS--BTTB--TT--
--TTTTTS--BTTB--TT--
--TTTTTS---TT--STT--
--TTTTTS--BTTB-SSS--
--TTTTT---BTTB-SSS--
--TTTTTS---SS--STT--
--TTTTTS--BTTB-STT--
--TTTTT---BTTB--TT--
--TTTTT----TT--SSS--
--TTTTT---BTTB-SSS--
--TTTTT---BTTB--SS--
--TTTTTS--BTTB-SSS--
--TTTTT---BTTB-SSS--
--TTTTT----SS--SSS--
--TTTTT---BTTB-SSS--
--TTTTTS---SS--SSS--
--TTTTTS--BTTB-SSS--
--TTTTT---BTTB-SSS--
--TTTTT----SS--SSS--
--TTTTT---BTTB-SSS--
--TTTTT---BTTB-SSS--
--TTTTTS--BTTB-SSS--
--TTTTT---BTTB-SSS--
--TTTTT---BTTB-SSS--
--TTTTT---BTTB-SSS--
--TTTTT---BTTB-SSS--
--TTTTT---BTTB-SSS--
--TTTTT---BTTB-SSS--
--TTTTTS--BTTB-SSS--
--TTTTTS--BTTB--SS--
--TTTTTS---TT---SS--
--TTTTTS--BTTB---S--
--TTTTTTT-BTTB-SSS--
--TTTTTS--BTTB--SS--
--TTTTTS--BTTB-SSS--
--TTTTTS--BTTB-SSS--
--TTGGGS--BTTB-SSS--
--TTTTTS--BTTB-S-S--
--TTTTTS--BTTB--SS--
--TTTTTS--BTTB---S--
--TTTTTS--BTTB-S-S--
--TTTTT---BTTB--SS--
--TTTTTS--BTTB--SS--
--TTTTTS--BTTB---S--
--TTTTTS--BTTB--SS--
--TTTTTS--BTTB--SS--
--TTTTTS---SS--SSS--
--TTTTTS--BTTB--SS--
--TTTTTS--BTTB--SS--
--TTTTTS--BTTB--SS--
--TTTTTS---SS---SS--
--TTTTT---BTTB--SS--
--TTTTTS--BTTB--SS--
--TTTTTS--BTTB---S--
--TTTTTS--BTTB---S--
--TTTTTS--BTTB---S--
--TTTTTS---SS----S--
--TTTTTS--BTTB---S--
--TTTTTS--BTTB-SSS--
--TTTTTS--BTTB---S--
--TTTTTS--BTTB-SSS--
--TTTTTS--BTTB--SS--
--TTTTTS--BTTB---S--
--TTTTTS--BTTB--SS--
--TTTTTS--BTTB--SS--
--TTTTTS--BTTB--SS--
--TTTTTS--BTTB--SS--
--TTTTTS---SS---SS--
--TTTTTS---SS---SS--
--TTTTTS--BTTB--SS--
--TTTTTS--BTTB--SS--
--SSTTTS--BTTB--SS--
--TTTTTS--BTTB--SS--
--TTTTTS--BTTB--SS--
--TTTTTS---TT---TT--
--TTTTSS--BTTB--SS--
--TTTTTS--BTTB-SSS--
--TTTTTS---SS---SS--
--TTTTTS--BTTB--SS--
--TTTTTS---TT---SS--
--TTTTTS---TT---SS--
--TTTTTS--BTTB-STT--
--TTTTTS--BTTB-STT--
--TTTTTS--BTTB--SS--
--TTGGGS---SS--SSS--
--TTTTTS---SS--SSS--
--TTTTS---BTTB-STT--
--TTTTT---BTTB-STT--
--TTTTT---BTTB--TT--
--TTTTT---BTTB-STT--
--TTTTT---BTTB-SSS--
--TTTTT----SS--SSS--
--TTTTT----SS--SSS--
--TTTTT---BTTB-STT--
--TTTTTS---SS--SSS--
--TTTTTS---TT--STT--
--TTTTTS---SS---SS--
--TTTTTS---TT--STT--
--TTTTSS--BTTB--TT--
--TTTTTS---TT---SS--
--SSTTT----TT---TT--
--TTTTTS---SS---SS--
--TTTTTS---SS---SS--
--TTTTTS---SS---SS--
--TTTTTS--BTTB--SS--
--TTTTT----SS---SS--
--TTTTTS--BTTB--SS--
--TTTTTS---SS---TT--
--TTTTTS---SS---SS--
--TTTTTS--BTTB--SS--
--TTTTTS---SS---TT--
--TTTTTS---SS---TT--
--TTTTTS---SS--SSS--
--TTTTTS---SS--SSS--
--SSTTTS---SS---TT--
--TTTTTS---SS--BTTB-
--TTTTTS---SS---SS--
--TTTTTS---SS--BTTB-
--TTTTTS---SS--SSS--
--TTGGGS---SS--STT--
--TTTTTS---SS-SSTT--
--TTTTSS---SS---SS--
--TTTTTS---SS--STT--
--TTGGGS---SS--SSS--
--TTTTTS---SS---SS--
--TTTTTS---SS---SS--
--TTTTTS---SS-SSSS--
--TTTTTS---SS--SSS--
--TTTTTS---TT--SSS--
--TTTTTS---SS--SSS--
--TTTTTS---SS---SS--
--TTTTTS---SS---SS--
--TTSTTS---SS--SSS--
--TTTTTS---SS---SS--
--TT-TT----SS--SSS--
--TTTTT----SS---SS--
--TTGGGS---SS---SS--
--TT-SSS---SS---SS--
--TTGGGS---SS---SS--
--TTTTSS---SS---SS--
--TTGGGS---SS---SS--
--TTTTSS---SS---SS--
--TTTTTS---SS---SS--
--TTTTTS---SS---SS--
--TTTTTS---SS---SS--
--TTTTTS---SS----S--
--TTTTSS---SS---SS--
--TTTTTS---SS---SS--
--TTTTTS---SS-S-SS--
--TTTTTS---SS---SS--
--TTTTSS---SS---SS--
--TTGGGS---SS---SS--
--TTTTTS---SS--SSS--
--TTTTSS---SS---SS--
--TT-SSS---SS---SS--
--TTGGGS---SS---SS--
--TTGGGS---SS---SS--
--TTGGGS---SS---SS--
--TTTTTS---SS---SS--
--TTTTTS---SS----S--
--TT-TTS---SS----S--
--TTGGGS---SS---SS--
--TTTTTS---SS---SS--
--TTGGG----SS---SS--
--TTGGGS---SS---SS--
--TTGGGS---SS---SS--
--TTGGGS---SS---SS--
--TTTTTS---SS---SS--
--TT-SSS---SS----S--
--TTGGGS---SS---SS--
--TTGGGS---SS---SS--
--S-TTTS---SS---SS--
--TTTTTS---SS---SS--
--TTTTTS---TT---SS--
--TTTTTS---TT---SS--
--TTGGGS---SS---SS--
--TTTTTS---SS---SS--
--TTTTTS---SS---SS--
--TTTTTS---TT----S--
--TTTTTS---TT---SS--
--TTTTTS---SS----S--
--S-TTTS---SS---SS--
--S-TTT----TT---SS--
--TTTTTS---SS---SS--
--TTGGGS---SS--SSS--
--SSTTTS--BTTB--SS--
--TTTTSS---SS---SS--
--TTTTTS---TT---SS--
--SSTTTS---SS---SS--
--TTTTTS---TT--SSS--
--TTTTT----TT--SSS--
--TTTTT----TT---SS--
--TTTTT----TT---SS--
--TTTTT----TT--SSS--
--TTTTT----TT--SSS--
--TTTTT----TT-SSTT--
--TTTTT---STT--SSS--
--TTTTT----TT--SSS--
--TTTTT----TT--SSS--
--TTTTT----TT--SSS--
--TTTTT----TT--SSS--
--TTTTT----TT--SSS--
--TTTTT----TT--STT--
--TTTTS----TT--STT--
--TTGGG----TT---SS--
--TTTTT----TT--SSS--
--TTTTT----TT---SS--
--TTTTS----TT--SSS--
--TTTTT----TT--STT--
--TTTTT----TT---SS--
--TTGGGS---TT--SSS--
--TTTTT----TT--STT--
--TTTTT----TT--STT--
--TTTTT----TT---SS--
--TTTTT----TT--STT--
--TTTTT----TT--STT--
--TTTTT----SS---SS--
--TTTTT----TT---SS--
--SSTTT----TT---SS--
--TTTTT----TT--SSS--
--TTTTT----TT--STT--
--TTTTT----TT---SS--
--TTTTT----TT--SSS--
--S-TTT----TT---SS--
--S-TTT----TT---SS--
--TTTTT----TT---SS--
--TTTTT----TT---SS--
--S-TTT----TT--SSS--
--TTTTT----TT---SS--
--TTTTT----TT---SS--
--TTTTT----TT---SS--
--TTTTT----TT--STT--
--TTTTT---BTTB-SSS--
--TTTTT----TTS--TT--
--TTTTT----TT--SSS--
--TTTTT----TT--SSS--
--TTTTT---BTTB-STT--
--TTTTT----TTS-STT--
--TTTTT----TT--SSS--
--TTTTT---BTTB-SSS--
--TTTTT---BTTB-STT--
--TTTTS---BTTB-SSS--
--TTTTT---BTTB-SSS--
--TTTTS----SS--SSS--
--TTTTT---BTTB-SSS--
--SSTTT---BTTB-STT--
--S-TTT---BTTB-SSS--
--S-TTT---BTTB-SSS--
--S-TTT----TT--SSS--
--S-TTT---BTTB-SSS--
--S-TTT---BTTB-STT--
--S-TTT---BTTB--SS--
--S-TTT---BTTB-SSS--
--S-TTT---BTTB-SSS--
--S-GGG---BTTB--SS--
--S-TTS---BTTB--SS--
--S-TTT---BTTB--SS--
--S-TTT---BTTB-STT--
--S-TTT---BTTB-STT--
--S-TTT---BTTB-STT--
--S-TTT---BTTB-STT--
--S-TTTS---SS--SSS--
--S-TTTS---SS--STT--
--S-TTT---BTTB-STT--
--S-TTT---BTTB-STT--
--S-TTT----SS--SSS--
--S-TTT---BTTB-STT--
--S-TTT---BTTB-SSS--
--S-TTT---BTTB-SSS--
--S-TTT----SSS-SSS--
--S-TTT---BTTB-STT--
--S-TTT---BTTB--SS--
--TTTTT---BTTB-SSS--
--TTTTT---BTTB-STT--
--TTTTT---BTTB--SS--
--TTTTT---BTTB-SSS--
--TTTTT----SS---SS--
--TTTTT---BTTB-SSS--
--TTTTT---BTTB-STT--
--TTTTT---BTTB-SSS--
--TTTTT---BTTB-SSS--
--TTTTS---BTTB-STT--
--TTTTT----SS--SSS--
--SSTTT----SS--STT--
--TTTTT---BTTB-STT--
--TTGGG---BTTB-SSS--
--TTGGG---BTTB-SSS--
--TTTTT---BTTB--SS--
--TTGGG---BTTB-SSS--
--TTGGG---BTTB-SSS--
--TTSTTS--BTTB-SSS--
--TTSTTS--BTTB--SS--
--TTGGGS--BTTB--SS--
--TTTTTS--BTTB---S--
--TTTTT---BTTB---S--
--TTTTTS--BTTB---S--
--TTGGG---BTTB---S--
--TTGGG---BTTB---S--
--TTGGG---BTTB--SS--
--TTTTTS--BTTB---S--
--TTTTT---BTTB--SS--
--TTGGG---BTTB---S--
--TTTTTS--BTTB---S--
--TTGGG---BTTB---S--
--TTTTTS--BTTB---S--
--TTTTTS--BTTB---S--
--TTGGGS--BTTB---S--
--TTGGGS--BTTB---S--
--TTTTT---BTTB---S--
--TTTTTS--BTTB--SS--
--TTTTT---BTTB---S--
--TTTTTS--BTTB--SS--
--TTTTT---BTTB--SS--
--TTTTT---BTTB--SS--
--TTGGGS--BTTB--SS--
--TTGGG----SSTT-SS--
--TTGGG---BTTB--SS--
--TTGGG----SS---SS--
--TTTTT----SS--SSS--
--TTGGG----SS---SS--
--TTTTTS---SS---TT--
--TTGGG---BTTB--SS--
--TTTTTS--BTTB---S--
--TTGGGS---TT---SS--
--TTGGGS---TT---SS--
--TTTTTS--BTTB--SS--
--TTTTTS--BTTB---S--
--TTTTTS--BTTB--SS--
--TTGGGS--BTTB-SSS--
--SGGGTS--BTTB--SS--
--TTTTTS--BTTB-SSS--
--TTTTTS--BTTB--SS--
--TTTTTS--BTTB--SS--
--TTTTTS--BTTB--SS--
--TTTTT---BTTB-SSS--
--TTTTT---BTTB-SSS--
--TTTTT---BTTB-SSS--
--TTTTT----SS--SSS--
--TTTTT---BTTB-SSS--
--TTTTT---BTTB-STT--
--TTTTT---BTTB-STT--
--SSTTT---BTTB-STT--
--S-TTT---BTTB-STT--
--TTTTT---BTTB-STT--
--TTTTT----TT--STT--
--TTTTT---BTTB-STT--
--TTTTT---BTTB-STT--
--TTTTT----TT--STT--
--TTTTTS--BTTB-STT--
--TTTTT---BTTB--TT--
--TTTTT---BTTB-SSS--
--TTTTT---BTTB-SSS--
--TTTTT---BTTB-STT--
--TTTTT---BTTB-STT--
--TTTTT---BTTB-STT--
--TTTTT---BTTB-SSS--
--TTTTT---BTTB-SSS--
--SSTTT---BTTB-STT--
--TTTTT---BTTB-SSS--
--TTTTT---BTTB-SSS--
--TTTTTS--BTTB-SSS--
--TTTTT---BTTB-STT--
--TTTTTS--BTTB-STT--
--TTTTT---BTTB-STT--
--SSTTT---BTTB-STT--
--TTGGG---BTTB-STT--
--TTTTT---BTTB-STT--
--TTTTT---BTTB-STT--
--TTTTT---BTTB-STT--
--TTTTT---BTTB-STT--
--TTTTT---BTTB-SSS--
--SSGGG---BTTB-STT--
--TTTTS---BTTB-STT--
--TTTTT---BTTB-STT--
--TTTTT---BTTB-STT--
--TTGGG---BTTB-SSS--
--TTTTT---BTTB-STT--
--TTTTT---BTTB-STT--
--TTTTT---BTTB-STT--
--TTTTS---BTTB-STT--
--TTTTS---BTTB-STT--
--TTTTT----SS--STT--
--TTTTT---BTTB-STT--
----TTT---BTTB-STT--
--TTTTT---BTTB-STT--
--TTTTTS---SS--STT--
--TTTTT---BTTB-STT--
--TTTTT---BTTB-STT--
--TTTTT---BTTB-STT--
--TTTTT---BTTB-STT--
--SSTTT----TT-SSTT--
--TTTTT---BTTBSSTT--
--TTTTT---BTTBSSTT--
--TTTTT---BTTBSSSS--
--TTTTT---BTTB-STT--
--TTTTT----SS-SSTT--
--TTTTT---BTTB-BTTB-
--TTTTTS---TT--STT--
--TTTTTS--BTTB-BTTB-
--TTTTT---BTTB-BTTB-
--TTTTTS--BTTB-BTTB-
--TTTTTS--BTTB-STT--
--TTTTT---BTTB-BTTB-
--SSTTT---BTTB-STT--
--TTTTT---BTTB-STT--
--TTTTT---BTTB-STT--
--TTTTT---BTTB-STT--
--TTTTT---BTTB-STT--
--TTTTT---BTTB-STT--
--TTTTT---BTTB-STT--
--TTTTT---BTTB-STT--
--TTTTT---BTTB-STT--
--TTTTT----TT--STT--
--TTTTT---BTTBSBTTB-
--TTTTT---BTTBSSTT--
--TTTTT----TT--STT--
--TTTTT----TT-SSTT--
--TTTTT---BTTBSSTT--
--TTTTT----TT-SSTT--
--TTGGG----SS-SSTT--
--TTTTT---BTTBSSTT--
--TTTTT---BTTBSSTT--
--SSTTT---BTTB-BTTB-
--TTTTT----SSS-BTTB-
--SSTTT---BTTB-STT--
--TTTTT----SSS-STT--
--TTTTT---BTTB-STT--
--SSTTT---BTTB-STT--
--TTTTTS--BTTB-STT--
--SSTTT---BTTB-STT--
--TTTTT----SS--STT--
--S-TTT----SS--STT--
--S-TTTS--BTTB-STT--
--TTTTT---BTTB--TT--
--TTTTT---BTTB-STT--
--TTTTT---BTTB-STT--
--TTTTT---BTTB-STT--
--TTTTT---BTTB-STT--
--TTTTT---BTTB-SSS--
--TTTTT---BTTB-STT--
--SSTTT---BTTB-STT--
--TTTTTS--BTTB-SSS--
--TTTTT---BTTB-STT--
--TTTTT----TT--SSS--
--TTTTT----TT--SSS--
--TTTTT----TT--SSS--
--TTTTT----TT--SSS--
--TTTTT----TT-SSSS--
--TTTTT----TT--SSS--
--TTTTT----TT--SSS--
--TTTTT----TT--SSS--
--TTTTT----TT--SSS--
--TTTTT----TT---SS--
--TTTTT----TT--SSS--
--TTTTT----TT--SSS--
--TTTTT----TT--SSS--
--TTTTT----TT--SSS--
--TTTTT----TT--SSS--
--TTTTT----TT--SSS--
--TTTTT----TT--SSS--
--TTTTT----TT--SSS--
--TTTTT----TT--SSS--
--TTGGG----TT--SSS--
--TTTTT----TT--SSS--
--TTTTT----TT---SS--
--TTTTT----TT--SSS--
--TTTTT----TT--SSS--
--TTTTT----TT--SSS--
--TTTTT----TT--SSS--
--TTTTT----TT--SSS--
--TTTTT----TT--SSS--
--TTTTT----TT--BTTB-
--TTTTT----TT--SSS--
--TTTTT----TT--SSS--
--TTTTT----TT--BTTB-
--TTTTT----TT--SSS--
--TTTTT----TT--SSS--
--TTTTT----TT--SSS--
--TTTTT----TT--STT--
--TTTTT----TT--SSS--
--TTTTT----TT-SSTT--
--TTTTT----TT--STT--
--TTTTT----TT--SSS--
--TTTTT----TT--STT--
--TTTTT----TT-SSTT--
--SSTTT----TT-SSSS--
--TTTTT----TT--SSS--
--SSTTT----TT--SSS--
--TTTTT----TT--SSS--
--TTTTT----TT--SSS--
-GGGTTT----TT--SSS--
--SSTTT----TT--SSS--
--TTTTT----TT--SSS--
--SSTTT----TT--SSS--
--TTTTT----TT--SSS--
--TTTTT----TT--SSS--
--TTTTT----TT--SSS--
--SSTTT----TT--SSS--
--TTTTT----TT--STT--
--SSTTT----TT--STT--
--SSTTT----TT--SSS--
--TTTTT----TT--SSS--
--TTTTT----TT--SSS--
--TTTTT----TT--SSS--
--TTTTT----TT--SSS--
--TTTTT----TT--BTTB-
--SSTTT----TT--SSS--
--SSTTT----TT--STT--
--SSTTT----TT--SSS--
--TTTTT----TT-SSSS--
--TTTTT----TT--STT--
--TTTTT----TT--SSS--
--TTTTT----TT--STT--
--TTTTT----TT--SSS--
--TTTTT----TT--BTTB-
--TTTTT----TT--SSS--
--S-TTT----TT--SSS--
--TTGGG----TT--SSS--
--SSTTT----TT--STT--
--TTTTT----TT--STT--
--TTTTT----TT--SSS--
--SSTTT----TT--STT--
--TTTTT----TT--SSS--
--TTTTT----TT--SSS--
--TTTTT----TT-SSSS--
--TTTTT----TT--SSS--
--TTTTT----TT--SSS--
--TTTTT----TT--SSS--
--TTTTT----TT---SS--
--TTTTT----TT---SS--
--TTTTT----TT--SSS--
--TTTTT----TT--SSS--
--TTTTT----TT--SSS--
--TTTTT----TT--SSS--
--SSTTT----TT--SSS--
--TTTTT----TT--SSS--
--TTTTT----TT--SSS--
--TTTTT----TT--SSS--
--TTTTT----TT-SSSS--
--TTTTT----TT--SSS--
--TTTTT----TT--SSS--
--TTTTT----TT--STT--
--TTTTT----TT--SSS--
--TTTTT----TT--SSS--
--TTTTT----TT--STT--
--TTGGG----TT--SSS--
--SSGGG----TT--SSS--
--TTTTT----TT--STT--
--TTTTT----TT--SSS--
--SSTTT----TT--SSS--
--SSTTT----TT--SSS--
--TTTTT----TT--SSS--
--TTTTS----TT--S-S--
--TTTTT----TT----S--
--TTTTT----TT--SSS--
--TTTTT----SS--SSS--
--TTTTT----TT---SS--
--TTTTT----TT---SS--
--SSTTT----TT----S--
--SSTTT----TT----S--
--SSTTT----TT----S--
--TTTTT----TT----S--
--SSTTT----TT----S--
--SSTTT----TT---S---
--SSTTT----TT---SS--
--TTTTT----TTS--TT--
--SSTTT----SSS-STT--
--TTTTT----TTS--TT--
--SSTTT----SSS-STT--
--TTTTT----TT--SSS--
--SSTTTS---TT---TT--
--TTTTT----TT---SS--
--TTTTT----TT---SS--
--SSTTTS---TT---SS--
--TTTTTS---TT----S--
--TTTTT----TT----S--
--TTTTT----TT----S--
--TTTTT----TT---SS--
--TTTTT---STT----S--
--TTTTTS---TT---TT--
--TTTTT----TT----S--
--TTTTT----TT---TT--
--TTTTT----TT---TT--
--TTTTT----TT---SS--
--TTTTT----TT---TT--
--TTTTT----TT---SS--
--TTTTT----TT---TT--
--TTTTT----TT---SS--
--TTTTT----TT---SS--
--TTTTT----TT---SS--
--TTTTT----TT--SSS--
--S-TTT----TT--SSS--
--TTTTT----TT---SS--
--TTTTT----TT---TT--
--TTTTT----TT---TT--
--SSTTT----TT---TT--
--SSTTT----TT--STT--
--TTTTT----TT---TT--
--TTTTT----TT---SS--
--TTTTT----TT---SS--
--SSTTT----TT---TT--
--TTTTT----TT--STT--
--TTTTT----TT--STT--
--TTTTT----TT--STT--
--TTTTT----TT--STT--
--TTTTT----TT--STT--
--SSTTT---BTTB-SSS--
--TTTTT----TT--SSS--
--TTTTT---BTTB-SSS--
--TTTTT----TT--SSS--
--SSTTT---BTTB-STT--
--TTTTT---BTTB-SSS--
--TTTTT---BTTB-SSS--
--SSTTT---BTTB-SSS--
--TTTTT---BTTB-STT--
--TTTTT---BTTB-SSS--
--TTTTT---BTTB-SSS--
--TTTTT---BTTB-SSS--
--TTTTT---BTTB-SSS--
--SSTTT---BTTB-SSS--
--S-TTT---BTTB-SSS--
--S-TTT---BTTB-SSS--
--SSTTT---BTTB-STT--
--S-TTT---BTTB-SSS--
--SSTTT---BTTB-SSS--
--TTTTT---BTTB-SSS--
--SSTTTS--BTTB-SS---
--TTTTT----TT--SS---
--TTTTT----TT--SSS--
--TTTTT----TT---SS--
--TTTTT----TT--SSS--
--TTTTT----TT--SSS--
--TTTTT----TT---S---
--TTTTT----TT---SS--
--TTTTT----TT---SS--
--TTTTT----TT-------
--TTTTT----TT----S--
--TTTTTS---TT-------
--TTTTT----TT-------
--TTTTT----TT---S---
--TTTTT----TT-------
--TTTTT----TT--SS---
--S-TTT----TT---S---
--S-TTT----TT---SS--
--TTTTT----TT---S---
--TTTTT----TT---SS--
--TTTTT----TT---S---
--TTTTT----TT---S---
--TTTTT----TT--SS---
--TTTTT----TT--SS---
--TTTTT----TT--SSS--
--TTTTT----TT---SS--
--TTTTT----TT--SS---
--SSTTT----TT---S---
--TTTTT----TT--SS---
--TTTTT----TT---S---
--SSTTT----TT---S---
--TTTTT----TT---S---
--TTTTT----TT---S---
--S-TTT----TT---SS--
--SSTTT----TT---S---
--SSTTT----TT---S---
--S-TTT----TT---SS--
--S-TTT----TT---SS--
--SSTTT----TT---SS--
--SSTTT----TT---S---
--SSTTT----TT---SS--
--SSTTT----TT---SS--
--TTTTT----TT---S---
--S-TTT----TT---SS--
--SSTTT----TT---S---
--TTTTT----TT---S---
--TTTTT----TT---S---
--SSTTT----TT---S---
--SSTTT----TT---S---
--TTTTT----TT---SS--
--TTTTT----TT---S---
--TTTTT----TT---SS--
--TTTTT----TT---SS--
--TTTTT----TT---TT--
--TTTTT----TT---TT--
--TTTTT----TT---SS--
--TTTTT----TT---SS--
--TTTTT----TT--SS---
--TTTTT----TT---TT--
--TTTTT----TT--SS---
--SSTTT----TT--SSS--
--TTTTT----TT--SSS--
--TTTTT----TT--STT--
--TTTTT----TT--STT--
--TTTTT----TT--STT--
--TTTTT----SS--STT--
--TTTTT----TT--SSS--
--TTTTT----TT--STT--
--TTTTT----TT--STT--
--TTTTT----TT--SSS--
--TTTTT----TT-SSTT--
--TTTTT----TT--SS---
--TTTTTS---TT--SSS--
--TTTTT----TT--SSS--
--TTTTT----TT--SSS--
--TTTTT----TT--SSS--
--TTTTT----TT--SSS--
--SSTTT----TT--SSS--
--TTTTT----TT--STT--
--TTTTT----TT--STT--
--SSGGG----TT--SSS--
--TTGGG----TT--SSS--
--SSGGG----TT--SSS--
--SSTTS----TT--SSS--
--TTTTT----TT--STT--
--TTGGG---BTTB-STT--
--SSTTT---BTTB-STT--
--TTGGG----TT--SSS--
--TTTTT---BTTB-SSS--
--TTTTT---BTTB--TT--
--TTTTT---BTTB-SSS--
--TTTTT---BTTB-STT--
--S-TTT---BTTB-STT--
--SSTTTS--BTTB-STT--
--TTTTTS---SSS-STT--
--SSTTT----SS--SSS--
--TTTTT---BTTB-SSS--
--TTTTT---BTTB-STT--
--TTTTTS--BTTB-SS---
--TTTTT---BTTB-SSS--
--TTTTT---BTTB-SSS--
--TTTTT---BTTB-SSS--
--TTTTTS--BTTB-SSS--
--TTTTT---BTTB-STT--
--TTTTT---BTTB-STT--
--TTTTT----SS--STT--
--TTTTT----SS--STT--
--TTTTT---BTTB-SSS--
--TTTTT---BTTB-SSS--
--TTTTT---BTTB-SSS--
--TTTTT---BTTB-STT--
--SSTTT---BTTB-STT--
--TTTTT---BTTB-SSS--
--TTTTT----SS--STT--
--TTTTT---BTTB-SSS--
--TTTTT----SSS-SSS--
--TTTTTS--BTTB-SSS--
--TTTTT---BTTB-STT--
--TTTTT---BTTB-SSS--
--SSTTT---BTTB-SSS--
--TTTTT----SS--SSS--
--SSTTT---BTTB-STT--
--SSTTT---BTTB-STT--
--TTTTT---BTTB-STT--
--TTTTT----SS--SSS--
--TTTTT---BTTB-STT--
--TTTTT---BTTB-STT--
--TTTTT---BTTB-STT--
--SSTTT---BTTB-STT--
--TTTTT---BTTB-SSS--
--TTTTT----SSS-SSS--
--TTTTT---BTTB-SSS--
--SSTTT----SS--STT--
--TTTTT---BTTB-STT--
--TTTTT---BTTB-STT--
--TTTTT----SS--SSS--
--TTTTT----SSS-SSS--
--TTTTT---BTTB-SSS--
--TTTTT---BTTB-STT--
--TTTTT---BTTB-SSS--
--TTTTT---BTTB-SSS--
--TTTTT---BTTB-SSS--
--SSTTT----TTS-SSS--
--TTTTT----TT--SSS--
--TTTTT---BTTB-SSS--
--TTTTT---BTTB-STT--
--S-TTT---BTTB-STT--
--TTTTT---BTTB-SSS--
--TTTTT---BTTB-SSS--
--TTTTT----SS--STT--
--TTTTT---BTTB-STT--
--TTTTT---BTTB-SSS--
--TTTTT---BTTB-SSS--
--TTTTT---BTTB-SSS--
--TTTTT----SS--SSS--
--TTTTT----SS--SSS--
--TTTTT----SS--SSS--
--TTTTT---BTTB-SSS--
--SSTTT---BTTB-SSS--
--TTTTT----SSS-STT--
--TTTTT----SS--STT--
--TTTTT----SS--SSS--
--SSTTT---BTTB-SSS--
--TTTTT---BTTB-SSS--
--TTTTT---BTTB-SSS--
--SSTTT---BTTB-SSS--
--TTTTT----SS-SSTT--
--TTTTT---BTTB-STT--
--TTTTT---BTTB-SSS--
--SSTTT---BTTB-SSS--
--TTTTT----TT--STT--
--TTTTT---BTTB-STT--
--SSTTT---BTTB-STT--
--SSTTT---BTTB-STT--
--TTTTT---BTTB-STT--
--TTTTT---BTTB-STT--
--TTTTT---BTTB-SSS--
--TTTTT----TT--SSS--
--TTTTT---BTTB-SSS--
--TTTTT---BTTB-SSS--
--SSTTT---BTTB-STT--
--TTTTT----SS--SSS--
--TTTTT---BTTB-STT--
--TTTTT---BTTB-STT--
--TTTTT----SS--STT--
--TTTTTS---TT--SSS--
--TTTTT----TT--STT--
--TTTTT----TT-SSTT--
--TTTTT---BTTB-STT--
--TTTTT---BTTB-STT--
--TTTTT---BTTB-SSS--
--TTTTT---BTTB-STT--
--TTTTT---BTTB-STT--
--TTTTT---BTTB-SSS--
--TTTTTS---SS--STT--
--TTTTT---BTTB-STT--
--TTTTT----TT-SSTT--
--TTTTT----SSS-SSS--
--TTTTT----SS--STT--
--TTTTTS---SS--SSS--
--TTTTTS---SS--STT--
--TTTTTS---SS--SSS--
--TTTTT---BTTB-SSS--
--TTTTTS--BTTBSSSS--
--TTTTT----SS--SSS--
--S-TTT---BTTB-SSS--
--SSTTT---BTTB-STT--
--TTTTT---BTTB-STT--
--TTTTT---BTTB-SSS--
--TTTTTS---SS--SSS--
--TTTTTS--BTTB-SSS--
--S-TTTS--BTTB-STT--
--S-TTT----SS--STT--
--S-TTT---BTTB-STT--
--S-TTT----SS--SSS--
--TTTTT----SS--STT--
--TTTTT----SS--SSS--
--TTTTT---BTTB-STT--
--TTTTT---BTTB-SSS--
--TTTTT---BTTB-SSS--
--TTTTT----TT--STT--
--TTTTT---BTTB-SSS--
--TTTTT---BTTB-STT--
--TTTTTS---TT--STT--
--TTTTT----TT--SSS--
--TTTTT---BTTB-SSS--
--SSTTT---BTTBSSTT--
--TTTTTS--BTTB-STT--
--TTTTT---BTTB-STT--
--TTTTT---BTTB-STT--
--TTTTT---BTTB-STT--
--SSTTT---BTTB-SSS--
--TTTTT----TT--STT--
--TTTTT----SS-SSSS--
--TTTTT---BTTBSSSS--
--TTTTT----SSS-SSS--
--TTTTT---BTTB-SSS--
--TTTTT---BTTB-STT--
--TTTTT---BTTB-STT--
--SSTTT---BTTB-STT--
--TTTTT---BTTB-SSS--
--TTTTT---BTTB-STT--
--SSTTT----SS--STT--
--TTTTT---BTTB-STT--
--TTGGG----SS--STT--
--TTTTT----SS--STT--
--TTTTT---BTTB-STT--
--TTTTTS--BTTB-STT--
--TTTTT---BTTB-STT--
--TTTTT----SS--STT--
--TTTTTS---SS--STT--
--TTTTT---BTTB-STT--
--SSTTT---BTTB-SSS--
--SSTTT----SS--STT--
--TTTTT----SS--SSS--
--TTTTT---BTTB-STT--
--TTTTT----SS--STT--
--TTTTS---BTTB-STT--
--TTTTT---BTTB-STT--
--SSTTT---BTTB-STT--
--TTTTT---BTTB-STT--
--TTTTT----SS--STT--
--TTTTT----SS--STT--
--TTTTT---BTTB-STT--
--TTTTT---BTTB-STT--
--TTGGG---BTTB-SSS--
--TTGGG---BTTB-STT--
--TTGGG---BTTB-SSS--
--S-TTT---BTTB-STT--
--TTGGG---BTTB-STT--
--TTSTT---BTTB-STT--
--S-TTTS--BTTB-STT--
--S-TTT---BTTB-STT--
--TTTTTS--BTTB-STT--
--TTGGG---BTTB-STT--
--TTTTSS--BTTB-STT--
--TTTTT---BTTB-SSS--
--TTGGG----TT--STT--
--TTTTT---BTTB-STT--
--TTTTT---BTTB-SSS--
--TTTTSS---SS--STT--
--TTTTSS--BTTB-STT--
--TTTTSS--BTTB-SSS--
--TTSTT---BTTB-STT--
--TTTTT----TT--STT--
--TTSTT---BTTB-STT--
--TTGGG----SS--STT--
--TTGGGS---SS--STT--
--TTGGGS--BTTB-STT--
--TTGGG---BTTB-STT--
--TTGGGS---SSS-STT--
--TTGGGS--BTTB-SSS--
--TTGGGS---TT--SSS--
--TTGGGS--BTTB-STT--
--TTGGGS--BTTB-STT--
--SSGGGS--BTTB-STT--
--TTSSS---BTTB-SSS--
--TTSTTS--BTTB-STT--
--TTTTS---BTTB-STT--
--TTTTTS--BTTB-STT--
--TTTTS---BTTB-STT--
--SSTTS---BTTB-STT--
--SSTTT---BTTB-STT--
--SSTTTS--BTTB-STT--
--TTTTT---BTTB-STT--
--TTTTT---BTTB-STT--
--TTTTSS--BTTB-SSS--
--TTTTT---BTTB-SSS--
--SSTTT---BTTB-STT--
--TTGGG---BTTB-STT--
--TTGGGS--BTTB-SSS--
--TTTTT---BTTB-STT--
--TTTTSS--BTTB-STT--
--TTTTTS--BTTB-STT--
--SSTTT---BTTB-SSS--
--TTGGGS--BTTB-STT--
--TTTTTS--BTTB-SSS--
--TTTTTS--BTTB-STT--
--TTGGGS--BTTB-STT--
--SSSSS---BTTB-STT--
--TTTTT----TT--SSS--
--SSGGG----SS--SSS--
--TTGGG----TT--STT--
--TTGGGS--BTTB-SSS--
--TTGGG---BTTB-SSS--
--TTGGG---BTTB-SSS--
--TTTTT---BTTB-STT--
--TTGGG---BTTB-STT--
--SSTTTS--BTTB-STT--
--TTGGG---BTTB-STT--
--TT-TT---BTTB-SSS--
--TTGGGS--BTTBSSSS--
--SSGGG----GGG-SSS--
--TT-TT---BTTB-STT--
--SSGGG---BTTB-STT--
--TTGGG----TT--STT--
--TTGGG---BTTB-SSS--
--TTGGG---BTTB-SSS--
--TTGGGS--BTTB-STT--
--TTGGG---BTTB-STT--
--TTSTT---BTTB-STT--
--TTGGG---BTTB-STT--
--TTSTTS--BTTB-STT--
--SSSSS---BTTB-STT--
--TTSTT----TT--STT--
--TTGGG----TT--SSS--
--TTGGG----SS--SSS--
--TTGGG---BTTB-STT--
--TTGGG---BTTB-STT--
--TTTTS---BTTB-SSS--
--TTGGGS--BTTB-STT--
--TTGGGS---SS--STT--
--TTTTTS---TT--SSS--
--TTTTS---BTTB-SSS--
--SSGGG---BTTB-STT--
--TTTTTS--BTTB-STT--
--TTTTTS---TT--STT--
--TTTTTS--BTTB-STT--
--SSGGG---BTTB-SSS--
--TTSTT---BTTB-SSS--
--TTTTTS--BTTB-STT--
--TTTTTS---TT--SSS--
--TTTTSS--BTTB-STT--
--S-TTTS--BTTB-STT--
--TTSSSS--BTTB-STT--
--SS-SSS--BTTB-STT--
--TTTTTS--BTTB-STTT-
--TTTTSS--BTTB-STT--
--SSTTSS--BTTB-STT--
--TTTTTS---SS--STTT-
--TTTTTS---TT--STTT-
--TTTTT----SS--STT--
--TTTTTS--BTTB-STT--
--TTTTTS--BTTB-STT--
--TTTTT---BTTB-STT--
--TTTTTS--BTTB-STT--
--TTTTTS--BTTB-SSS--
--TTTTTS---SS--STT--
--TTTTTS--BTTB-STT--
--TTSSSS--BTTB-SSS--
--TTTTTS--BTTB-STT--
--TTTTTS--BTTB-SSS--
--TTTTTS--BTTB-SSS--
--TTTTT---BTTB-STT--
--TTTTTS---TT--SSS--
--TTTTTS--BTTB-STT--
--TTTTTS--BTTB-STT--
--TTGGG----SS--STT--
--TTTTTS--BTTB-STT--
--TTTTSS---SS--SSS--
--TTGGGS--BTTB-STT--
--TTGGGS--BTTB-STT--
--TTSTTS--BTTB-SSS--
--SSTTTS--BTTB-STT--
--TTGGGS--BTTBSSSS--
--TTGGGS--BTTBSSSS--
--S-GGGS--BTTB-STT--
--S-GGG---BTTB-STT--
----GGGS--BTTB-SSS--
--S-GGGS--BTTB-STT--
--S-GGGS--BTTB-SSS--
----GGGS--BTTB-STT--
----GGGS--BTTB-SSS--
--S-GGGS---SSS-SSS--
--S-GGG----TT--SSS--
--S-TTTS--BTTB-SSS--
--S-GGG----SS--SSS--
--S-GGGS---TT-SSTT--
----TTSS--BTTB-STT--
--S-SSSS---SS--STT--
----GGGS--BTTB-SSS--
-TT-GGGS--BTTB-STT--
----GGGS---TT--SSS--
----GGGS--BTTBSSSS--
----GGGS--BTTB-SSS--
----GGGS--BTTB-STT--
----TTTS---TT--SSS--
---TTTTS--BTTBSSTT--
----GGGS--BTTB-SSS--
----GGGS--BTTB-STT--
----GGG---BTTB-STT--
-----TTS---TT--STT--
----STTS---GGGSSSS--
----TTTS---GGGSSSS--
----GGGS--BTTB-STT--
----GGGS--BTTB-STT--
----GGGS--BTTB-STT--
----GGGS--BTTB-STT--
----GGGS--BTTBSSTT--
----TTSS--BTTB-STT--
----TTTS---TT--STT--
----GGGS---SS--STT--
----TTSS---SS--SSS--
----TTTS---SS--STT--
----TTSS---SS--STT--
----TTTS---SS--STT--
----TTTS---SS--SSS--
----TTTS---SS--SSS--
----GGG---BTTBSSTT--
----TTT----SS-SSTT--
----TTTS--BTTBSSSS--
----GGG---BTTBSSSS--
----GGG----TT-SSTT--
----TTT---BTTBSSTT--
----TTT----TT-SSTT--
----TTT---BTTBSSTT--
----GGG----TT-SSSS--
----GGG---BTTBSSTT--
----GGG---BTTBSSTT--
----GGG----SS--SSS--
----GGG----SS-SSSS--
----TTT---BTTBSSSS--
----TTT---BTTBSSTT--
----TTT---BTTBSSSS--
----TTT---BTTBSSSS--
----GGGS--BTTBSSSS--
----GGG---BTTBSSTT--
----GGG---BTTBSSSS--
----TTT---BTTBSSSS--
----TTS---BTTBSSTT--
----TTT---BTTBSSSS--
----TTTS--BTTBSSTT--
----TTT---BTTBSSSS--
----TTT---BTTBSSTT--
----TTT---BTTBSSTT--
----TTT---BTTB-STT--
----TTT---BTTBSSTT--
----TTT---BTTB-STT--
----TTTS--BTTB-STT--
----TTTS--BTTBSSSS--
----TTTS--BTTB-STT--
---GGGT---BTTB-STT--
---GGGT---BTTB-STT--
---HHHHS--BTTB-STT--
---GGGG---BTTB-STT--
---GGGTS---TT--STT--
---HHHHS---TT-SSTT--
---HHHHS---TT--STT--
---HHHHS---TT--STT--
---HHHHS--BTTB-STT--
---GGGTS--BTTBSSTT--
---HHHHS--BTTB-STT--
---GGGTS---TTTSSTT--
---GGGTS---TT--STT--
---HHHHS---TT-SSTT--
---HHHHS---SS-SSTT--
---HHHHS--BTTB-STT--
---GGGTS---SS--STT--
---HHHHS--BTTB-STT--
---GGGTS--BTTB-STT--
---GGGTS--BTTB-STT--
---HHHHS--BTTB-STT--
---HHHHS---SS--SSS--
---GGGT----SS--STT--
---HHHHS--BTTB-STT--
---GGGT---BTTBSSTT--
---GGGT----TT-SSSS--
---GGGT---BTTB-STT--
---GGGTS--BTTB-STT--
---GGGT---BTTB-STT--
---GGGT---BTTB-STT--
---GGGT---BTTBSSTT--
---GGGT---BTTBSSTT--
---GGGTS--BTTBSSTT--
---GGGG---BTTBSSTT--
---GGGS---BTTBSBTTB-
---SGGG---BTTB-STT--
---STTT---BTTB-STT--
---STTTS--BTTB-STT--
---HHHH---BTTB-SSS--
---GGGTS---SS--SSS--
---GGGT----SS--SSS--
---GGGT---BTTB-SSS--
---GGGT---BTTBSSSS--
---GGGT---BTTB-SSS--
---GGGS---BTTBSSSS--
---GGGT---BTTBSS-S--
---GGGT---BTTBSSSS--
---GGGT---BTTB-SSS--
---HHHH---BTTB-SSS--
---GGGT---BTTB-SSS--
---GGGT---BTTB-SSS--
---GGGT---BTTB-SSS--
---HHHH---BTTB-SSS--
---HHHH---BTTB-SSS--
---GGGT----TTS-SSS--
---GGGT----TT-SSSS--
---GGGTS---TT-SSSS--
---HHHHS---TT--SSS--
---STTSS---TT-SSTT--
---HHHHS---TT--SSS--
---SGGGS---TT--SSS--
---STTTS---TT-SSSS--
---HHHHS---TT--SSS--
---HHHHS---TT---SS--
---GGGTS---TT--SSS--
---GGGT----SS---SS--
---HHHHS---TT---SS--
---GGGT----TT---SS--
---GGGTS---TT---SS--
---HHHH----TT--SSS--
---GGGTS---TT-S-SS--
---GGGTS---SS-S-SS--
---GGGTS---TT-S-SS--
---GGGTS---TT-SSSS--
---GGGTS---TT-SSSS--
---GGGTS---TT-SSSS--
---GGGTS---TT-SSSS--
---GGGTS---TT--SSS--
---GGGTS---TT-SSTT--
---GGGTS---TT--STT--
---STTTS---TT--SSS--
---GGGTS---TT-SSSS--
---HHHHS---TT--STT--
---GGGTS---TT--SSS--
---GGGTS---TT--STT--
---GGGT----TT---SS--
---GGGT----SS---TT--
---HHHHS---TT---SS--
---HHHHS---TT---SS--
---GGGTS---TT---SS--
---HHHHS---SS---SS--
---TTTTS---SS----S--
---GGGTS---TT----S--
---GGGTS---SS----S--
---GGGTS---SS----S--
---HHHHS---TT----S--
---GGGTS---TT---SS--
---GGGTS---SS---TT--
---GGGTS---TT-SS-S--
---GGGTS---TTSSSSS--
---GGGTS---SS---SS--
---GGGTS---SS-S-SS--
---GGGTS---TT-SSSS--
---TTTTS---TT-SSTT--
---GGGTS---SS--STT--
---GGGTS---TT-SSTT--
---GGGTS---SS-SSTT--
---GGGTS---SS--STT--
---GGGTS---SS-SS-S--
--SGGGTS---TT---SS--
--SHHHHS---TT-S-SS--
--SGGGTS---SS--STT--
--SGGGTS---SS-S-SS--
--SGGGTS---TT-SSSS--
--SGGGTS---SS--SSS--
--SHHHHSS--SS-SSSS--
--SHHHHSS--TT-SSSS--
--SGGGTSS--TT-SS-S--
--SHHHHS---SS-SSSS--
--SHHHHS---SS-SS-S--
--SGGGTS---SS-SSSS--
--SHHHHS---SS-SSSS--
--SHHHHS---SS-SSSS--
--SGGGTS---SS-S-SS--
--SGGGTS---SS-S-SS--
--SGGGTS---SS-S-SS--
--SGGGTS---SS-S-SS--
--SHHHHS----S-S-SS--
--SGGGSS---SS-S-SS--
--SGGGGS---SS-S-SS--
--SGGGG----SS-S-SS--
--SGGGGS---SS-S-SS--
--SGGGGS---SS-SSSS--
--SGGGG----SS-SSSS--
---GGGTS-S-SS--SSS--
--SGGGG----SS-SSSS--
--SGGGGS-S-SS-SSSS--
--SGGGGS---SS----S--
--SGGGGS---SS---SS--
--SGGGGS---SS-S-SS--
--SGGGTS---SS-S-SS--
--SHHHHS--SSS-SSSS--
--SGGGSS---SS--SSS--
--SGGGGS---SS---SS--
--SGGGTS---SS---SS--
--SGGGTS-S-SS-SSSS--
--SGGGTS---SS--SSS--
--SGGGG----SS---SS--
--SGGGG--S-SS--SSS--
--SGGGGS--SSSS-SSS--
--SGGGSS---SSSSSSS--
--SGGGGS--SSS---SS--
--SGGGG---SSS-SSSS--
--SGGGSS--SSS--SSS--
--SGGGGS---SS--SSS--
--SGGGTS----S-SS-S--
--STTTTS---SS----S--
--SHHHHS---SS--SSS--
--SHHHHS---SS--SSS--
--SHHHHS---SS---SS--
--SHHHHS---SS---SS--
--SHHHHS-S-SS---SS--
--STTTSS---SS----S--
--SHHHHS-S-SS---SS--
--SHHHHS---SS----S--
--SHHHHS---SS--S-S--
--SHHHHS-S-SS--SSS--
--SGGGTS-S-SS---SS--
--SGGGTS---SS---SS--
--SGGGTS---SS-S--S--
--SGGGTS---SS--S-S--
--SGGGTS-S-SS-SSS---
--SHHHHS-S-SS---SS--
--SGGGTS---SS-S-SS--
--SGGGTS---SS---SS--
--SGGGTS---SS----S--
--SGGGTS---SS---SS--
--SGGGTS-S-SS--SSS--
--SGGGTS-S-SS---SS--
---GGGTS-S-SS---SS--
---HHHHS-S-SS--SSS--
---HHHHS---SS--SSS--
---HHHHS---SS-S--S--
---STTT--S-SS--SSS--
---GGGTS---SS-SSSS--
---HHHHS---SS-S-SS--
---HHHHS---SS-SSSS--
---GGGTS---SS--SSS--
---HHHHS---SS--SS---
---HHHHS-S-SS--SSS--
---HHHHS-S-SS--SSS--
---HHHHS---SS-SSSS--
---HHHHS-SSSS-SSSS--
---HHHHSS--SS-SSSS--
---GGGTSS--SSSSSSS--
---HHHHSS--SS-SSSS--
---HHHHS----S-SSSS--
---HHHHS---SS-SSSS--
---TTTSSS--SS-SSTT--
---GGGTS---SS-SSSS--
---HHHHS---SSS-SSS--
---TTTSS---SS-SSSS--
---HHHHS---SSS-SSS--
---STTTSS-S-S-SSTT--
---GGGTS-S--SSSSSS--
---GGGSSS---S-SSSS--
---GGGTSS-SSSSSSTT--
---HHHHS--SSSSSSTT--
---HHHHS--SSS-SSSS--
---HHHHS---SSSSSTT--
---HHHHS-S--S-SSTT--
---HHHHSS--SSSSSTT--
---HHHHS--SSSSSSTT--
---GGGTS-SSSSSSSTT--
---HHHHS--S-SSSSSS--
---GGGTS--S-SSSSTT--
---HHHHS---SSSSSTT--
---HHHHS----SSSSTT--
---HHHHS--SSSSSSTT--
---HHHHS---SS-SSSS--
---HHHHS---SSSSSSS--
---HHHHS---SS-SSSS--
---HHHHS----S-SSTT--
---HHHHS---SS-SSSS--
---HHHHS---SS-SSTT--
---HHHHS---SS-SSTT--
---HHHHS---SS--SSS--
---STTTS---SS-SSSS--
---HHHHSS--SSSSSTT--
---GGGTS---SS-SSTT--
---HHHHS---SS-SSSS--
---HHHHSS--SS-SSTT--
---HHHHS---SS-SSTT--
---GGGTSS--SS-SSSS--
---HHHHS---SS-SSSS--
---HHHHSS--SS-SSTT--
---HHHHS---SS-SSTT--
---HHHHS-S-SS-SSTT--
---HHHHS---SS--STT--
---HHHHS---SSSSSSS--
---HHHHS---SSSSSTT--
---GGGTS---SSSSSTT--
---STTTS---SS-SSSS--
---GGGTS---SS-SSSS--
---GGGTS---SS-SSSS--
---GGGTS---SS--SSS--
---HHHHS---SS-SSTT--
---HHHHS-S-SS--STT--
---GGGTS---SS--SSS--
---GGGSS---SS-SSSS--
---GGGTS---SSS-STT--
---SGGGS---SS-SSSS--
---GGGTS-S-SS-SSTT--
---GGGTS---SS-SSTT--
---GGGTS-S-SSSSSTT--
---GGGTSSS-SSSSSTT--
---GGGTS---SS-SSTT--
----GGGS-S-SS-SSTT--
----TTT--S-SSSSSTT--
----GGG--S-SSSSSTT--
----TTTS-S--SSSSTT--
---STTT--S-SS-SSSS--
----GGG----SS-SSSS--
----GGG--S-SS-SSTT--
----GGG--S-SS-SSTT--
----GGGS-S-SS-SSTT--
--S-GGG--S--SSSSTT--
----TTS----SS-SSTT--
----GGGS---SSSSSSS--
----GGG----SS-SSTT--
----GGG--S-SS-SSTT--
----GGG----SS-SSTT--
----TTT--S-SS--STT--
----TTTS---SS-SSSS--
----TTTS---SS-SSTT--
----TTSS---SS-SSTT--
----GGGS---SSSSSTT--
----GGGS---SS--STT--
----TTS----SS--STT--
----TTTS---SS-SSTT--
----TTTS---SS-SSTT--
----GGG----SS-SSTT--
----GGG----SS-SSTT--
----GGG----SSSSSTT--
----TTTS-S-SSSSSTT--
----TTTS----SSSSTT--
----TTTSS--SS-SSTT--
----TTTS---SSSSSTT--
----TTTS---SS-SSTT--
----TTTS---SS-SSTT--
----TTT----SSSSSTT--
----TTT-SS-SS--SSS--
----TTT----SS-SSSS--
----TTTS----S-SSTT--
---STTTS---SS-SSTT--
----TTTS---SS--STT--
----TTTS---SS-SSSS--
----TTTS---SS---SS--
----TTTS---SS----S--
----TTTS---SS-S--S--
----TTTS---SS-SSTT--
----GGGS---SS--S-S--
----TTSS---SS---TT--
----TTTS---SS-SS-S--
----TTTS---SS--STT--
---STTTS---SS--STT--
---STTTS---SS---SS--
----TTTS---SSS--TT--
----TTTS---SS---TT--
----TTTS---SSS--TT--
----TTTS---SS---TT--
----GGGS---SS---SS--
----TTTS---SS-S-SS--
----TTT----SS-SSSS--
----TTT----SS-S-SS--
----TTT----SS-SSSS--
----TTS----SS-SSTT--
----TTS----SSSSSSS--
----GGG----SS-SBTTB-
----TTT----SSSSSTT--
----TTS----SS-SSTT--
----TTS----SS-SBTTB-
----GGG----SS-SSTT--
----GGG----SS-SSTT--
---GGGG----SSSSSTT--
----GGG----SSSSSTT--
----GGG----SSSSSTT--
----GGG----SS-SSTT--
----GGG----SS-SSTT--
----TTS----SS--STT--
----TTS----SS--SSS--
----GGG----SS-SSTT--
----GGG----SSSSSSS--
----TTS----SSS-STT--
----TTT----SS--STT--
----TTS----SS-SSTT--
----STT----SS-SSTT--
----GGG----SS-SSSS--
---GGGT--S-SSS-SSS--
----GGG--S-SS--SSS--
----TTT----SS--STT--
----TTT----SS--STT--
----GGG----SS--STT--
----TTT----SS--STT--
-----TT----SS--STT--
----GGG----SS--STT--
-----S-----SS--STT--
-----S-----SS--STT--
----SS-----SS--STT--
-----SS----SS--STT--
----SSS----SS--STT--
-----SS----SS--STT--
---SSS-----SS-SSTT--
---SSSS----SS--STT--
---SSSS----SS--STT--
----SS-----SS-SSTT--
----SSS----SS--STT--
----SS-----SS--SSS--
---SSSS----SS-SSTT--
----SS---S-SS-SSTT--
---SSSS----SS-SSSS--
---SSS-----SS-SSTT--
---SSSS----SS-SSSS--
----TTT----SS-SSTT--
----TTT----SS-SSTT--
----TTT----SS-SSSS--
----TTT----SSSSSTT--
----TTS----SS-SSTT--
----TT-----SS-SSTT--
----TTS----SSS-STT--
----TT----TTS-SSSS--
----GGG---SSSSSSTT--
----GGG---SSS-SSTT--
----TTS----SS-SSTT--
----GGG----SS-SSSS--
----GGG----SS-SSTT--
----TTS----SS-SSTT--
----TTT----TT-SSTT--
----TTT----SS-SSTT--
----TTT----SSS-STT--
----TTT---TTS-SSTT--
----TTT----SS-SSTT--
----TTT----SS--STT--
----TTT----SS--STT--
----TTT----SS--STT--
----TTT----SS--STT--
----TT-----SS--STT--
----TTT----SS-SSTT--
----TT-----SS--STT--
----TTS----SS--STT--
----TTT----SS--STT--
----TTS----SS--SSS--
----TTT----SS-SSTT--
----TTT----SS-SSTT--
----TTT----SS-SSTT--
----TTS----SS--STT--
----TTT----SS-SSTT--
----TTT----SS-SSSS--
----TTT----SS-SSTT--
----TTT----SS-SSTT--
----TTT----SS-SSTT--
----TTT----SS-SSTT--
----TTS----SS-SSTT--
----GGG----SS--STT--
----TTT----SS-SSTT--
----GGG----SS-SSTT--
----TTS----SS-SSSS--
----TTS----SS-SSTT--
----TTT----SS-SSTT--
----TTTS---SS-SSTT--
----TTS----SS-SSTT--
----GGG----SS-SSSS--
----GGG----SSSSSTT--
----TTT----SSSSSTT--
----GGG----SSSSSTT--
----GGG----SSSSSTT--
----TTT----SSSSSTT--
-----TTS---SS-SSTT--
----GGG----SS-SSTT--
----GGG----SS-SSTT--
----GGGS---SS-SSTT--
----GGGS---SSSSSTT--
----GGGS---SS-SSTT--
---GGGG----SS-SSTT--
---GGGGS---SS-SSTT--
----GGGS----S-SSSS--
----GGGS----SS-SSS--
----TTTS----SS-STT--
---STTTS----SS-SSS--
----GGG-----SS-SSS--
-----TT-----SS--SS--
-----TT-----S--SSS--
-----TT----SS--STT--
-----SS-----SS-SSS--
-----SSS----S--SSS--
----SSSS----SS-SSS--
----SSSS----S--SSS--
----SSSS----S---SS--
-----S---S-SS---TT--
----SSSS-S--S--SSS--
-----SSS-S-SS--SSS--
-------S-S-SSS--SS--
-----SSS-S--S---TT--
-----SS-----SS-STT--
-----SSS---SS--STT--
-----SSS----SS--TT--
-----SSS---SSS--SS--
----SSSS----S---TT--
----TTSS---SS--SSS--
-----SSS---SS---TT--
-----TTS---SS--STT--
-----TT----SS---TT--
-----TT----SS---SS--
-----TTS---SS---TT--
-----TTS---SS--SSS--
-----TTS---SS---TT--
-----SSS---SS---TT--
-----TTS---SS---TT--
----TTSS---SS--STT--
-----TTS---SS---TT--
-----TT----SS---TT--
-----TT----SS---SS--
-----TT----SS---TT--
-----TTS---SS---TT--
-----SSS---SS---TT--
-----TT----SS---TT--
-----TT----SS---TT--
-----SS----SS---TT--
-----SS----SS---TT--
-----SSS---SS---TT--
-----TT----SS---TT--
-----TT----SS---TT--
-----TT----SS---TT--
-----SS----SS---TT--
-----TTS---SS---TT--
-----TTS---SSS--TT--
-----SS----SSS--TT--
-----TT----SSS--TT--
-----TT-----S---TT--
----STT----SS----S--
-----TT-----S---TT--
----STT----SS----S--
-----TT----SS-------
-----TTS---SS---TT--
-----TT----SS---TT--
-----TT----SSS---S--
-----TT-----SS---S--
-----TT-----SS--SS--
----SSS-----SS--SS--
-----TT-----SS--SS--
-----TT----SSS--SS--
-----TTS----SS--SS--
-----SSS----SS--SS--
-----TT-----SSS-SS--
-----TTS---SSSS-TT--
----GGG-----SSS-TT--
----TTTS---SSSS-TT--
----GGGS----SS--TT--
----GGGS----SS--SS--
----GGG----SSSS-TT--
----GGGS---SSS--TT--
----GGG----SSSS--S--
----GGGS---SSSS--S--
----GGGS---SSS--TT--
----GGGS---SSS--TT--
----TTTS---SSS--TT--
----GGG----SS---TT--
----TTT-----SS--TT--
----GGGS----SS--TT--
----GGGS----SS--TT--
----GGGS----SS--TT--
----GGGS---SSS--TT--
----TTS----SSS--TT--
----TTTS---SSS--TT--
----GGG-----SS--TT--
----GGG----SS---TT--
----TTTS---SS--TTT--
----TTS----SS---SS--
----GGGS---SS---SS--
----GGGS---SSS--SS--
----TTT----SS---SS--
----GGG----SS---SS--
----GGGS---SS---SS--
----GGG----SS---SS--
----GGGG---SS---TT--
----TTTS---SS---TT--
----TTTT---SS---TT--
----TTTT---SS---SS--
----HHHHS--SS---SS--
----TTTT---SS---SS--
----GGGS----S---SS--
----HHHH---SS---TT--
----TTTS---SS---TT--
----HHHHS--SS---TT--
----GGGT---SS---TT--
----GGGT---SS---TT--
----GGGS---SS---TT--
----HHHH---SS---TT--
----GGGS---SS---TT--
----TTTS---SS----S--
----GGGT---SS---TT--
----HHHH---SS----S--
----HHHHS--SS----S--
--S-GGGTS---S----S--
----HHHH---SS----S--
----HHHHS--SS---SS--
----GGGTS--SS----S--
----HHHHS---S----S--
----HHHHS---S----S--
----HHHHS--SS----S--
--S-HHHHS--SS----S--
----GGGTS--SS----S--
--S-GGGTS--SS----S--
----GGGSSS-SS----S--
----GGGSS--SS---SS--
----GGGGS--SS---SS--
----TGGGS--SS----S--
----GGGSS--SS----S--
----GGGTS--SS----S--
----GGGTS--SS----S--
----GGGSS--SS----S--
----GGGTS---S----S--
----GGGTS--SS----S--
----TTTSS--SS----S--
----HHHHS---S----S--
----GGGTS--SS----S--
----TTTSS--SS----S--
----HHHHS--SS-------
----HHHHS--SS----S--
----HHHHS--SS-S--S--
----GGGSS--SS-S--S--
----GGGTS---SSS-----
----HHHHS--SS-SS----
----GGGTS--SS-SSSS--
----GGGTS--SS-SSTT--
----HHHH---SS-SSTT--
----GGGTS--SS--STT--
----GGGTS--SS--SSS--
----GGGTS--SS--STT--
----GGGTS--SS--STT--
----GGGTS--SS--STT--
----HHHHS--SS--STT--
----HHHHS--SS--STT--
----HHHHS--SS--STT--
----HHHHS--SS--SSS--
----GGGTS--SS---SS--
----GGGTS--SS--SSS--
----HHHH---SS---TT--
----HHHHS--SS---TT--
----HHHHS--SS---SS--
----HHHHS--SS---SS--
----HHHHS--SS---TT--
----HHHHS--SS--SSS--
----HHHHS--SS--SSS--
----HHHHS--SS--STT--
----HHHHS--SS-SSTT--
----GGGTS--TT--SSS--
----GGGT---TT-SSTT--
----HHHH---TT-SSTT--
----GGGTS--TT--STT--
----GGGTS--TT--STT--
----HHHHS--TT--STT--
----GGGTS--TT--STT--
----GGGTS--SS-SSTT--
----HHHH---TT--STT--
----GGGTS--SS--STT--
----GGGTS--TT--STT--
----GGGTS--TT--SSS--
----HHHHS--TT--STT--
----HHHHS--TT--STT--
----HHHHS--TT--SSS--
----HHHHS--TT--STT--
----GGGGS--TT--SSS--
----GGGGS--SS--STT--
----GGGG---SS--STT--
----GGGTS--SS--STT--
----GGGTS--TT-SSTT--
----HHHHS--TT-SSTT--
----HHHHS--TT-SSSS--
----GGGTS--TT--SSS--
----GGGTS--TT--STT--
----GGGTS--TT--STT--
----HHHHS--TT--STT--
----GGGTS--TT--STT--
----HHHHS--TT-SSTT--
----HHHHS--TT--STT--
----HHHHS--TT--STT--
----HHHHS--TT--STT--
----HHHHS--TT-SSTT--
----HHHHS--SS--STT--
----HHHHS--SS--STT--
----HHHHS--SS--STT--
----GGGTS--SS--STT--
----HHHHS--SS--STT--
----HHHHS--SS--STT--
----HHHHS--SS--STT--
----GGGSS--SS--STT--
----GGGTS--SS--STT--
----GGGTS--SS--STT--
----HHHHS--SS--STT--
----HHHHS--SS--STT--
----GGGSS--SS--STT--
----GGGSS--SS--STT--
----GGGSS--SS--STT--
----GGGSS--SS--STT--
----GGGSS--SS--STT--
----TTTTS--SS--STT--
----GGGGS--SS--STT--
----TTTSS--SS-SSTT--
----HHHHS--SS--STT--
----HHHHS--SS--STT--
----GGGTS--SS-SSTT--
----HHHHS--SS-SSTT--
----TTTSS--SS-SSTT--
----GGGTS--SS-SSTT--
----GGGTS--SS-SSSS--
----TTTSS--SS--STT--
----HHHHS--SS--STT--
----HHHHS--SS--STT--
----GGGGS--SS-SSTT--
----HHHHS--SS--SSS--
----HHHHS--SS--STT--
----GGGSS--SS-SSSS--
----HHHHS--SS-SSSS--
----GGGGS--SS-SSSS--
----GGGTS--SS-SSTT--
----GGGTS--SS-SSTT--
----HHHHS--SS--SSS--
----HHHHS--SS-SSSS--
----HHHHS--SS--SSS--
----HHHHS--SS-SSTT--
----GGGSS--SS--STT--
----GGGGS--SS--SSS--
----GGGGS--SS--SSS--
----TTTTS--SS-SSSS--
----GGGGS--SS--STT--
----HHHHS--SS-SSSS--
----HHHHS--SS--STT--
----HHHHS--SS--SSS--
----HHHHS--SS--STT--
----GGGTS--SS-SSSS--
----GGGGS--SS-SSTT--
----HHHHS--SS--SSS--
----HHHHS--SS--SSS--
----HHHHS--SS--SSS--
----HHHHS--SS--SSS--
----HHHHS--SS--STT--
----HHHHS--SS-SSSS--
----SGGGS--SS--SSS--
----HHHHS--SS-SSTT--
----SGGGS--SS-SSSS--
----GGGSS--SS--STT--
----TTTSS--SS-SSSS--
----TTTSS--SS--SSS--
----GGGGS--SS-SSSS--
----TTTTS--SS-SSSS--
----GGGTS--SS-SSSS--
----TTTSS--SS--STT--
----GGGGS--SS--STT--
----HHHHS--SS-SSTT--
----TGGGS--SS-SSTT--
----GGGSS--SS-SSTT--
----HHHHS--SS--BTTB-
----GGGSS--SS-SSTT--
----HHHHS--SS-SBTTB-
----GGGSS--SS-SSTT--
----HHHHS--SS-SSTT--
----GGGSS--SS-SSTT--
----TTTSS--SS-SBTTB-
----GGGSS--SS-SSTT--
----GGGGS--SS-SSTT--
----GGGTS--SS--STT--
----GGGSS--SS--STT--
----GGGSS--SS--STT--
----STTTS--SS--STT--
----GGGTS--SS--BTTB-
----GGGSS--SS--BTTB-
----GGGTS--SS--STT--
----HHHHS--SS--BTTB-
----HHHHS--SS--BTTB-
----GGGTS--SS--STT--
----GGGSS--SS-SSSS--
----GGGSS--SS---TT--
----TTTSS--SS--STT--
----GGGTS--SS--STT--
----GGGTS--SS--STT--
----GGGSS--SS--STT--
----TTTSS--SS--STT--
----GGGTS--SS--STT--
----TTTSS--SS-SSTT--
----GGGTS--SS-SSSS--
----GGGSS--SS-SSTT--
----GGGTS--SS-SSTT--
----GGGSS--SS--SSS--
----GGGTS--SS-SSSS--
----TTTTS--SS-SSSS--
----TTTSS--SS--STT--
----HHHHS--SS--STT--
----HHHHS--SS--STT--
----GGGSS--SS--STT--
----TTTTS--SS--STT--
----GGGSS--SS--STT--
----GGGGS--SS--STT--
----HHHHS--SS--STT--
----GGGGS--SS--STT--
----HHHHS--SS--STT--
----GGGGS--SS-SSTT--
----GGGGS--SS-SSTT--
----GGGSS--SS-SSTT--
----HHHHS--SS-SSTT--
----HHHHS--SS-SSTT--
----GGGGS--SS-SSTT--
----GGGSS--SS-SSTT--
----GGGSS--SS--STT--
----TTTTS--SS-SSTT--
----GGGGS--SS-SSTT--
----TTTSS--SS-SSTT--
----HHHHS--SS-SSTT--
----GGGSS--SS-SBTTB-
----HHHHS--SS-SSTT--
----GGGSS--SS-SSTT--
----HHHHS--SS-SBTTB-
----TTTTS--SS--BTTB-
----TTTSS--SS-SSTT--
----HHHHS--SS-SBTTB-
----HHHHS--SS-SBTTB-
----TTTTS--SS-SSTT--
----TTTSS--SS-SBTTB-
----GGGSS--SS-SSTT--
----HHHHS--SS--BTTB-
----HHHHS--SS-SSTT--
----GGGGS--SS-SBTTB-
----GGGSS--SS--BTTB-
----GGGSS--SS--STT--
----GGGTS--SS--STT--
----GGGGS--SS--STT--
----GGGSS--SS--STT--
----GGGSS--SS--STT--
----GGGGS--SS--STT--
----GGGSS--SS--STT--
----GGGSS--SS-SSTT--
----GGGGS--SS-SSTT--
----GGGGS--SS--STT--
----SSTTS--SS-SSTT--
----STTSS--SS-SSTT--
----GGGSS--SS--SSS--
----SGGGS--SS--SSS--
----GGGSS--SS--SSS--
----GGGSS--SS-SSSS--
----TTTSS--SS-SSTT--
----TTTSS--SS-SSSS--
----GGGTS--SS--SSS--
----GGGTS--SS-SSSS--
----SGGGS--SS--STT--
----SGGGS--SS--STT--
----TTTTS--SS-SSSS--
----HHHHS--SS--STT--
----HHHHS--SS-SSSS--
----HHHHS--SS--STT--
----TTTSS--SS-SSTT--
----GGGTS--SS-SSTT--
----HHHHS--SS-SSSS--
----HHHHS--SS--SSS--
----GGGGS--SS-SSSS--
----GGGGS--SS--STT--
----GGGSS--SS-SSTT--
----GGGTS--SS--STT--
----GGGGS--SS-SSTT--
----HHHHS--SS--STT--
----HHHHS--SS--STT--
----STTSS--SS--STT--
----HHHHS--SS-SSTT--
----SGGGS--SS-SBTTB-
----HHHHS--SS--STT--
----GGGSS--SS--STT--
----GGGTS--SS-SSTT--
----HHHHS--SS-SSTT--
----HHHHS--SS--STT--
----HHHHS--SS-SSTT--
----GGGTS--SS-SSTT--
----SGGGS--SS-SSTT--
----GGGTS--SS-SSTT--
----GGGGS--SS-SBTTB-
----STTTS--SS-SSTT--
----HHHHS--SS-SSTT--
----GGGTS--SS-SBTTB-
----SGGGS--SS-SSTT--
----GGGSS--SS-SSTT--
----SGGGS--SS-SBTTB-
----GGGTS--SS-SSTT--
----GGGSS--SS-SSTT--
----GGGTS--SS--STT--
----SGGGS--SS-SBTTB-
----HHHHS--SS-SSTT--
----STTSS--SS-SSTT--
----SGGGS--SS-SSTT--
----STTTS--SS-SBTTB-
----STTTS--SS--STT--
----GGGGS--SS--STT--
----GGGTS--SS--STT--
----SGGGS--SS--BTTB-
----GGGSS--SS--STT--
----SGGGS--SS--SSS--
----GGGSS--SS-SSTT--
----TGGGS--SS-SSTT--
----TTTTS--SS-SSTT--
----GGGSS--SS-SSTT--
----GGGGS--SS-SSTT--
----HHHHS--SS-SBTTB-
----HHHHS--SS--STT--
----GGGTS--SS-SSTT--
----HHHHS--SS-SSTT--
----GGGTS--SS-SBTTB-
----GGGTS--SS-SSTT--
----HHHHS--SS-SBTTB-
----TTTSS--SS-SSTT--
----GGGTS--SS-SSTT--
----GGGGS--SS-SBTTB-
----SGGGS--SS-SSTT--
----GGGTS--SS-SBTTB-
----GGGGS--SS-SSTT--
----SGGGS--SS-SBTTB-
----SGGGS--SS-SBTTB-
----GGGGS--SS-SSTT--
----SGGGS--SS--BTTB-
----GGGGS--SS-SBTTB-
----SGGGS--SS-SBTTB-
----GGGTS--SS-SSSS--
----SGGGS--SS-SSTT--
----SGGGS--SS-SSTT--
----HHHHS--SS--STT--
----GGGTS--SS--STT--
----GGGTS--SS-SSSS--
----SGGGS--SS-SSTT--
----GGGGS--SS--STT--
----GGGTS--SS-SSTT--
----STTTS--SS-SSSS--
----GGGGS--SS-SSTT--
----SGGGS--SS-SSTT--
----SGGGS--SS-SSTT--
----GGGSS--SS-SSTT--
----GGGTS--SS-SSTT--
----GGGTS--SS-SBTTB-
----GGGSS--SS-SSTT--
----SGGGS--SS-SSTT--
----STTTS--SS-SSTT--
----SGGGS--SS-SSTT--
----GGGSS--SS-SSSS--
----SGGGS--SS-SSTT--
----HHHHS--SS-SSTT--
----SGGGS--SS--STT--
----GGGTS--SS-SSSS--
----SGGGS--SS--BTTB-
----GGGSS--SS-SSTT--
----SGGGS--SS-SBTTB-
----STTTS--SS-SSTT--
----SGGGS--SS-SSTT--
----STTSS--SS-SBTTB-
----SGGGS--SS--BTTB-
----SGGGS--SS-SSTT--
----SGGGS--SS-SSTT--
----SGGGS--SS-SBTTB-
----GGGGS--SS-SSTT--
----GGGSS--SS--STT--
----GGGSS--SS--SSS--
----SGGGS--SS-SSTT--
----GGGTS--SS-SSTT--
----STTTS--SS--STT--
----STTTS--SS--SSS--
----GGGTS--SS-SSTT--
----GGGTS--SS-SSTT--
----STTTS--SS-SSTT--
----STTSS--SS-SSTT--
----STTTS--SS-SSTT--
----GGGTS--SS-SSTT--
----GGGSS--SS-SSTT--
----GGGTS--SS-SSTT--
----HHHHS--SS-SSTT--
----GGGSS--SS--STT--
----HHHHS--SS-SSTT--
----GGGGS--SS--SSS--
----GGGSS--SS---SS--
----GGGTS--SS-SSSS--
----GGGGS--SS-SSSS--
----STTTS--SS-SSSS--
----TGGGS--SS--SSS--
----HHHHS--SS-SSSS--
----GGGSS--SS---SS--
----TTTTS--SS---SS--
----HHHHS--SS---SS--
----TTTSS--SS---SS--
----HHHHS--SS-S-SS--
----TTTSS--SS--SSS--
----GGGGS--SS-SSSS--
----TTTTS--SS-SS-S--
----HHHHS--SS--SSS--
----HHHHS--SS-SSSS--
----TTTSS--SS-SSSS--
----HHHHS--SS-SSTT--
----HHHHS--SS-SSTT--
----HHHHS--SS-SSTT--
----TTTTS--SS-SSTT--
----HHHHS--SS--STT--
----GGGGS--SS-SSTT--
----GGGGS--SS-SSTT--
----TTTTS--SS-SSTT--
----GGGTS--SS-SSTT--
----HHHHS--SS-SSTT--
----HHHHS--SS-SSTT--
----TGGGS--SS-SSTT--
----GGGGS--SS-SSTT--
----SGGGS--SS-SSTT--
----TGGGS--SS-SSTT--
----TTTTS--SS-SSTT--
----TTTTS--SS-SSTT--
----TTTTS--SS-SSTT--
----TTTTS--SS-SSTT--
----HHHHS--SS-SSTT--
----TGGGS--SS-SSTT--
----GGGSS--SS-SSTT--
----TTTSS--SS-SSTT--
----TTTTS--SS-SSTT--
----HHHHS--SS-SSSS--
----TTTTS--SS-SSSS--
----TTTSS--SS--STT--
----HHHHS--SS--SSS--
----HHHHS--SS--STT--
----GGGSS--SS--STT--
----HHHHS--SS--STT--
----HHHHS--SS--STT--
----TTTTS--SS---SS--
----GGGTS--SS-SSTT--
----HHHHS--SS---SS--
----GGGTS--SS--STT--
----GGGTS--SS-S-TT--
----GGGGS--SS---SS--
----TTTSS--SS-SSSS--
----GGGGSS-SS---SS--
----GGGGS--SS--SSS--
----GGGGS--SS--SSS--
----TTTTS--SS--SSS--
----GGGGS--SS--SSS--
----TTSSS--SS--SSS--
----TTSSS--SS---SS--
----TTTSS--SS--SSS--
----GGGGS--SS-SSSS--
----TTTTSS-SS-SSTT--
----TTTSSS-SS--SSS--
----TTTTSS-SS--SSS--
----GGGGSS--S---SS--
----HHHHSS-SS--STT--
----HHHHSS--SS-STT--
----HHHHS---S-SSTT--
----HHHHTT-SS-SSTT--
----HHHHS--SS-SSTT--
----GGGGS--SS-SSSS--
----GGGGS--SS-SSSS--
----GGGSSS-SS--STT--
----GGGTTT--S--SSS--
----GGGGSS--S---SS--
----HHHHS--SS-SSTT--
----HHHHTT-SS-SSTT--
----GGGGS--SS-S-TT--
----TTTSSS-SS-SSSS--
----TTTSS---S-SSSS--
----TTTSS--SS-SSSS--
----HHHHS--SS-SSSS--
----TTTTS--TT-S-SS--
----TTTTTT-TT-S-SS--
----TTTSS---S-S--S--
----TTSSS--SS-SSSS--
----HHHHS--SS-S-SS--
----SGGGS--SS-SS-S--
----TGGGS--SS-SSSS--
----HHHHS--SS-S-SS--
----HHHHS--SS-SSSS--
----GGGGS--SS---SS--
----TTTTS--SS-S-SS--
----HHHHS---S-SSTT--
----GGGGS--SS-SSSS--
----HHHHS--SS-SSTT--
----TTTTS--SS-SSSS--
----HHHHS---S-SSSS--
----HHHHSS--S---SS--
----HHHHS---S-SSSS--
----HHHHS---S-SSTT--
----GGGGS---S-SSTT--
----GGGG-TT-S--SSS--
----GGGG---SS-SSTT--
----GGGG--SSS-SSTT--
----GGGG-SS-S-SSTT--
----GGGTS---S--STT--
----GGGG-TT-S--STT--
----GGGGSTT-S--STT--
----GGGT-SS-S-SSTT--
----GGGG-TT-S-SSTT--
----GGGG-TT-S-SSTT--
----GGGG-TT-S--STT--
----GGGG-TT-S-SSTT--
----GGGG-TT-S-SSTT--
----SGGG-TT-S-SSS---
----GGGTSS--S--STT--
----GGGG-TT-S-SSSS--
----GGGGSSS-S-SSTT--
----GGGSSTT-S-SSTT--
----GGGGSSS-S-SSSS--
----GGG-STT-S--SSS--
----GGGG-TT-S-SSSS--
----GGGG-TT-S-SSTT--
----STTS-SS-S-SSTT--
----GGGS-SS-S-SSTT--
----SGGG-SS-S-SSTT--
----GGGTSSS-S-SBTTB-
----TGGG-TT-S-SSTT--
----GGGG-TT-TTSSSS--
----GGGSSSS-TT-SSS--
----GGG--TT---SSSS--
----GGG--TT-S-SSSS--
----GGGS-TT-S-SSTT--
----GGGT-TT-S-SSSS--
----GGGS-SS---SBTTB-
----GGGG-TT-S--SSS--
----GGG--TT-S--SSS--
----TTT--TT-S--SSS--
----TGGG-TT-S-SBTTB-
----GGGG-SS-S--STT--
----GGG--TT-S-SBTTB-
----GGGS-S--S--BTTB-
----GGGG-TT-S--BTTB-
----GGGG-TT-S-SSTT--
----GGGG-TT-S-SSTT--
----HHHHSS--S-SSTT--
----GGGG-TT-S-SSTT--
----GGGS-TT-S--BTTB-
----HHHHSS--S--STT--
----HHHHSS-SS--STT--
----GGGTS--SS-SBTTB-
----HHHHSS--S-SSSS--
----GGGGSS-SS--STT--
----GGGTSS--S-SSTT--
----HHHHS--SS--STT--
----HHHHS--SS--STT--
----HHHHS--SS-SSTT--
----GGGTS--SS-SSTT--
----GGGTS--SS-SBTTB-
----HHHHSS-SS-SBTTB-
----GGGTSS--S-SBTTB-
----HHHHSS--S-SBTTB-
----HHHHSS-SS-SSTT--
----HHHHS--SS-SSTT--
----HHHHSS--S-SSTT--
----HHHHS--SS-SSTT--
----GGGTS--SS-SSTT--
----HHHHS-SS--SSTT--
----TTTTS-SSS-SSTT--
----HHHHS-SSS-SSTT--
----HHHHS-SSS-SBTTB-
----HHHHSSSS--SSTT--
----HHHHS-S---SSTT--
----HHHHSS--S-SSTT--
----HHHHSTT---SSTT--
----HHHHSS----SBTTB-
----HHHHSTT---SSTT--
----HHHHSS-----STT--
----HHHHS--SS--STT--
----HHHHSS-----STT--
----HHHHSS-SS--STT--
----HHHHSS----SSTT--
----HHHHSS-S--SSTT--
----HHHHSS----SSTT--
----HHHHSTT---SSTT--
----HHHHSS----SBTTB-
----HHHHSTT---SSTT--
----HHHHSS----SBTTB-
----HHHHSTT---SSTT--
----HHHHSS----SSTT--
----HHHHSS----SSTT--
----HHHHSS----SSTT--
----HHHHSS----SSTT--
----HHHHSS-----STT--
----HHHHSS----SSTT--
----HHHHS-----SBTTB-
----HHHHSS-S--SSTT--
----HHHHS-----SBTTB-
----HHHHSS----SSTT--
----HHHHSS----SSTT--
----HHHHSS----SSTT--
----HHHHS-SS--SSTT--
----HHHHS-SSS-SSTT--
----HHHHS-SSS-SSTT--
----HHHHSSSS--SSTT--
----HHHHSSS---SSTT--
----HHHHSTT---SBTTB-
----HHHHSTT---SBTTB-
----HHHH-TT-S-SSTT--
----GGGTSTT---SSTT--
----GGGSSSS---SSTT--
----HHHHSTT---SSTT--
----HHHHSTT---SSTT--
----HHHHSTT-S-SSTT--
----TTTSSTT---SBTTB-
----HHHHSTT---SSTT--
----GGGTSTT-S-SSTT--
----HHHHSTT---SSTT--
----HHHHSTT---SSTT--
----HHHHSTT-S-SSTT--
----HHHHSTT---SSSS--
----HHHHSTT---SSSS--
----HHHHSTT-S-SSTT--
----HHHHSTT-S--STT--
----HHHHSSSSS-SSTT--
----HHHHSSSSS-SSTT--
----TTTSSTT-S-SSSS--
----HHHHSSSSS--BTTB-
----HHHHSSS-S--SSS--
----HHHHSSS-S--STT--
----HHHHSSS-S-SBTTB-
----HHHHSSS---SSTT--
----HHHHS-SS--SSSS--
----HHHHSTT---SSSS--
----HHHHSSSS---STT--
----HHHHS-SS--SSTT--
----HHHHSTT-S-SSTT--
----HHHHSTTSS--STT--
----GGGSSSSSS-SSTT--
----GGGGSSSSS-SSTT--
----TTTSSSSSS-SBTTB-
----GGGSSTT-S-SSTT--
----HHHHSTT-S-SBTTB-
----GGGTSTTS--SSSS--
----HHHHSSSS--SSTT--
----HHHHTTSSS-SSTT--
----HHHHS-SSS--BTTB-
----TTTTSTT-S-SSTT--
----HHHHSSSS--SSTT--
----HHHHS-SSS-SSTT--
----HHHHSSSS--SSTT--
----HHHHSTTS--SSTT--
----HHHHS-SSS--SSS--
----HHHHSSSSS-SSSS--
----HHHHSSS-S-SSSS--
----HHHHSTT---SSSS--
----HHHHSTT-----SS--
----HHHHSTT----STT--
----HHHHSTT-S--SSS--
----HHHHSTT-S---SS--
----HHHHSSS-S---SS--
----GGGSSTT-S----S--
----GGGTSSS-S---SS--
----HHHHSSS-S---SS--
----HHHHSSS-S-SSTT--
----HHHHSSS-S-SBTTB-
----HHHHSSS-S-SSTT--
----GGGSSSS-S--STT--
----HHHHSSS-S-SSTT--
----GGGTSSS-S-SSTT--
----GGGSSSS-SS-STT--
----TTTSSSS-S--SSS--
----HHHHSSS-S-SSTT--
----HHHHSSS-S-SSTT--
----HHHHSSS-S--STT--
----TTTTSSS-S--STT--
----HHHHSSS-S-SBTTB-
----HHHHSSS-S-SSTT--
----HHHHSSS-S-SSTT--
----HHHHSSS-S--STT--
----HHHHSSS-S-SBTTB-
----HHHHSSS---SSTT--
----HHHHSSS-S-SSSS--
----HHHHSSS-S-SSTT--
----HHHHSSS-S-SSTT--
----HHHHSSS-S--BTTB-
----HHHHSSS-S--BTTB-
----HHHHSSS-S--BTTB-
----GGGTSSS-S-SSTT--
----TTTSSSS-S-SSTT--
----GGGSSSS-S--STT--
----GGGTSSS-S-SSTT--
----HHHHSSS-S-SSSS--
----HHHHSSS-S-SSSS--
----GGGSSSS-S-SSSS--
----GGGSSSS---SBTTB-
----HHHHSSS---SSTT--
----TTTSSSS-S-SSTT--
----TTTSSSS----STT--
----HHHHSSS---SSTT--
----HHHHSSS-S-SSTT--
----HHHHSSS---SSSS--
----HHHHSSS---SSSS--
----GGGGSSS---SSSS--
----TTTSSSS---SSTT--
----GGGSSSS----STT--
----HHHHSSS---SSSS--
----HHHHSSS----STT--
----GGGSSSS----SSS--
----TTTTSSS-S--STT--
----TTTTSSS----SSS--
----TTTTSSS----SSS--
----TTTSSSS----STT--
----TTTS-SS----STT--
----TTTSSSS----STT--
----TTTS-SS-S--STT--
----TTT--SS----STT--
----TTTSSSS----STT--
----TTTSSSS-S--STT--
----GGG-SSS----SSS--
----TTTTSSS----STT--
----TTTSSSS----STT--
----GGGGSSS----SSS--
----TTTTSSS----STT--
----TTTTSSS----STT--
----TTTSSSS-S--SSS--
----TTTSSSS-S--SSS--
----TTTSSSS----SSS--
----TTT-SSS-S--STT--
----TTT--SS----STT--
----TTTSSSS----STT--
----TTTS-SS----STT--
----TTTTSSS----STT--
----TTTSSSS----STT--
----TTTTSSS----STT--
----TTT-SSS-S--STT--
----GGGGSSS----STT--
----GGGTSSS----STT--
----GGGGSSS---SSTT--
----TTTT-SS----SSS--
----TTTSSSS----SSS--
----TTTTSSS-S--STT--
----TTTSSSS----STT--
----TTTSSSS----STT--
----TTT-SSS-S--STT--
----TTTTSSS----STT--
----GGG-SSS-S--STT--
----TTTTSSS----BTTB-
----GGGSSSS----STT--
----TTTSSSS-S--STT--
----TTTSSSS----STT--
----TTTSSSS----SSS--
----TTTSSSS-S--SSS--
----TTTTSSS----STT--
----TTTT-SS----STT--
----GGG-SSS-S--STT--
----GGGGSSS----STT--
----GGGSSSS----STT--
----TTTSSSS----STT--
----GGGSSSS----STT--
----TTTS-SS----STT--
----TTTSSSS-S--STT--
----GGGSSSS-S--SSS--
----TTT--SS----STT--
----TTTSSSS----STT--
----GGGSSSS-S--STT--
----TTTSSSS----SSS--
----TTTSSSS-S--SSS--
----TTTSSSS-S--STT--
----GGGS-SS----STT--
----TTTT-SS----STT--
----GGG-SSS----STT--
----TGGGSSS----SSS--
----HHHHSSS----STT--
----TTTSSSS----STT--
----TTTSSSS----STT--
----TTTSSSS-S--STT--
----TTTSSSS----STT--
----TTT-SSS-S--STT--
----TTTTSSS-S--STT--
----GGG--SS-S--STT--
----TTT--SS-S--SSS--
----GGGS-SS-S--STT--
----TTT--SS-S--STT--
----TTT--SS-S--SSS--
----TTTT-SS-S--STT--
----TTTSSSS----SSS--
----GGG-SSS----STT--
----TTTTSSS----STT--
----HHHHSSS----SSS--
----TTT-SSS-S--STT--
----TTTTSSS----SSS--
----GGGS-TT----STT--
----TTTSSSS----SSS--
----TTTTSSS----STT--
----TTTS-SS----STT--
----TTT-SSS----STT--
----TTTSSSS-S--STT--
----GGG--SS----STT--
----TTT-SSS----STT--
----TTT--SS----STT--
----TTTSSSS----STT--
----TTT-SSS--S-STT--
----TTTSSSS-SS-STT--
----TTTS-SS-S--STT--
----TTTSSSS-S--STT--
----TTTT-SS---SSSS--
----TTTS-SS-S--SSS--
----TTTSSSS-S--SSS--
----TTTS-SS-SS-SSS--
----TTTTSSS-S--SSS--
----GGGS-SS-----SS--
----TTTSSSS-S-S-SS--
----TTT--SS---SSSS--
----TTTS-SS----SSS--
----TTTSSSS---SSSS--
----TTTS-SS---S-SS--
----TTTSSSS-----SS--
----TTT--SS---S-SS--
----TTTSSSS---SSSS--
----HHHHSSS---SSSS--
----TTTTSSS-S--STT--
----TTTSSSS-----SS--
----TTTSSSS-S-SSSS--
----TTTSSSS-S-SSSS--
----TTTSSSS-S-SSSS--
----TTTSSSS-S-SSSS--
----TTT--SS---SSSS--
----TTT--SS-S-S--S--
----TTT--SS-S-SSSS--
----TTTSSSS-S-SSSS--
----TTT-SSS-S-SSSS--
----TTT-SSS---SSSS--
----GGGSSSS-S-SSSS--
----TTT-SSS-S-SSSS--
----GGG-SSS---SSSS--
----GGG-SSS---SSSS--
----GGG-SSS-S-SSSS--
----GGG-SSS-S-S-SS--
----TTT-SSS-SSSSSS--
----TTS-SSS-SSS-SS--
----TTT--SS-S-SSSS--
----TTT--SS-SSS-SS--
----TTT-SSS-S-S-SS--
----TTT--SS-S-SSSS--
----GGG-SSS-SSSSSS--
----TTT--SS-SSS-SS--
----GGG-SSS-S--SSS--
----GGG-SSS-S-SSSS--
----TTT--TT-S-SSSS--
----TTT--SS-S-SSSS--
----TTT-SSS-S--SSS--
----GGG--SS-S---SS--
----TTT--SS-S-SSSS--
----TTT--SS-S-SSSS--
----TTT--SS-SSS-SS--
----GGG--SS-S---SS--
----GGG--SS-S---SS--
----TTT--SS-S---TT--
----TTS--SS-S---SS--
----TTT-SSS-SS--SS--
----GGG-SSS-SS--SS--
----GGG-SSS-S---SS--
----GGG-SSS-S---SS--
----TTT-SSS-S---SS--
----TT--SS--S---SS--
----GGGSSS--S---SS--
----GGG-SSS-SS--SS--
----GGG-SSS-S---TT--
----STT-SSS-S---TT--
----GGG-SSS-S---TT--
----TTS-SS--S----S--
----TT-SSSS-S---SS--
----TTT-SSS-S---SS--
----GGG--SS-SS--SS--
----GGG--SS-S---SS--
----GGGSSSS-S---SS--
----TTTS-SS-S---SS--
----TT---SS-SS--SS--
----GGG--SS-S---SS--
----GGG--SS-S----S--
----TT---SS-S----S--
----GGG--SS-S----S--
----GGG--SS-S---SS--
----GGGSSSS-S----S--
----TTT-SSS-S----S--
----GGGSSSS-S---SS--
----TTTSSSS-S---SS--
----TTTSSSS-S---SS--
----TTSSSS--S---SS--
----GGGSSSS-S---SS--
----GGGSSSS-S---SS--
----GGG-SSS-S----S--
----GGG--SS-S---SS--
----TTSSSSS-S----S--
----TTTSSSS-S---SS--
----GGGSSS--S----S--
----TTTSSS--S----S--
----GGGSSS--S---SS--
----GGGSSS--S----S--
----GGGSSS--S----S--
----GGG-SSS------S--
----TTT-SS--S----S--
----GGGSSSS---S-----
----HHHHSS----S--S--
----TTTSSSS-S---SS--
----TTTSSS--S----S--
----HHHHSSS-S----S--
----HHHHSSS-S----S--
----GGGTSS--S----S--
----HHHHSSS-S----S--
----HHHHSSS-----TT--
----HHHHSSS-----TT--
----HHHHSSS-----TT--
----HHHHSSS-S----S--
----HHHHSSS-S---SS--
----HHHHSS--S---SS--
----GGGTSSS-S---SS--
----GGGSSSS-S----S--
----GGGSSSS------S--
----GGGSSSS------S--
----GGGSSSS------S--
----GGGS-SS------S--
----GGGS-SS------S--
----GGG-SSS------S--
----TTTSSSS------S--
----GGGSSSS-S----S--
----GGGSSSS-S---SS--
----GGGSSSS-----SS--
----GGGSSSS-S---SS--
----GGGSSSS------S--
----TTSSSSS------S--
----GGGSSSS-S----S--
----GGGSSSS-----SS--
----GGGSSSS-----SS--
----GGGSSSS-S----S--
----TTTSSSS-S----S--
----TTTSSSS-S----S--
----GGG-SSS-S----S--
----GGG--SS------S--
----TTS-SSS-S----S--
----TTS-SSS-S-------
----TTS-SSS-S-------
----TTS-SSS---------
---BTTB-SSS-S-------
----GGG-SSS-S-------
----GGG-SSS-S-------
----TTS-SSS-S----S--
----TTS-SSS-S----S--
----TTSSSSS-S----S--
----TTT-SS--S----S--
----TTS-SSS-S----S--
----TTS-SS--S-------
----GGG-SS--S----S--
----GGG-SS--S-------
----TT--SS--S-------
----GGG-SSS-S-------
----GGGSSSS-S-------
----GGG-SSS-S-------
----TT--SSS-S-------
----TTT-SSS-S-------
----GGG-SS--SS------
----GGGSSS--S-------
----GGG-SSS---------
----TTS-SSS---------
----GGGSSS----------
----TTS-SSS---------
----TT--SS--S-------
----TT--SS--SS------
----TT--SS--SS------
----TT--SS--S-------
----TT--SS--SS------
----GGG--SS-S-------
----TTS-SS--SS---S--
----GGG-SS--SS---S--
----GGG-SS---S---S--
----TT--SS--SS---S--
----TT--SS--S----S--
----GGG-SS--SS---S--
----TT---S--S----S--
----TT---S--S----S--
----TT--SSS-S---SS--
----TTS-SSS-S----S--
---BTTB--SS-S---SS--
----GGG-SS--S---SS--
----TTS-SSS-S---SS--
----TT--SS--S---SS--
----TTS-SS--S----S--
----TTS-SS--SS--SS--
----TTT-SSS-S---SS--
----GGG-SS--S----S--
----TT---S--SS--SS--
----TTS-SS--S----S--
----TTS-SS--S----S--
----TT--SSS-SS---S--
----TTS-SSS-SS--SS--
----GGG-SSS-S---SS--
----GGG-SS--S----S--
----GGG-SS--S----S--
----TTTSSS--S---SS--
----GGGSSS--S---SS--
----GGGGSS--S---SS--
----GGG-SSS-S----S--
----GGGSSS--S---SS--
----GGG-SS--S---SS--
----GGG-SS--SS--SS--
----GGGGSS--SS---S--
----GGGGSSS-S----S--
----GGGGSS--S---SS--
----GGGGSS--S---SS--
----GGG-SS--S----S--
----GGGGSS--S----S--
----GGG-SS--S----S--
----TTTSSS--SS--SS--
----TTTSSSS-S----S--
----GGGSSS--SS---S--
----GGGGSS--S----S--
----GGGGSS--S---SS--
----GGG-SS--SS--SS--
----GGGGSSS-S----S--
----GGG-SS--SS--SS--
----GGGGSS--SS--SS--
----GGG-SS--SS--SS--
----GGG-SS--S---SS--
----GGG-SSS-S---SS--
----GGG-SSS-S---SS--
----GGGSSS--S---SS--
----GGG-SS--S---SS--
----GGGGSS--SS---S--
----GGG-SS--SS--SS--
----GGG-SS--SS--SS--
----GGG-SS--SS--SS--
----GGG-SS--S----S--
----GGG-SS--S----S--
----GGGSSS--S---SS--
----SGGGSS--SS---S--
----TTTTSS--S---SS--
----GGG-SS--SS--SS--
----GGG-SS--S---SS--
----GGG-SS--S---SS--
----GGG-SS--S---SS--
----GGG-SS--S---SS--
----TTTTSS--S---SS--
----GGGGSS--S----S--
----GGG-SS--S---SS--
----GGG-SS--SS---S--
----GGG-SS--S----S--
----GGGSSS--S----S--
----GGG-SSS-S---SS--
----GGGGSS--SS--SS--
----GGGSSS--S---SS--
----GGGSSS--S----S--
----GGG-SS--S----S--
----GGGGSS--S----S--
----GGGGSS--S----S--
----GGGGSS--S---SS--
----GGGGSS--S----S--
----GGG-SS--SS--SS--
----GGG-SS--S----S--
----GGG-SS--S---SS--
----GGG-SS--S----S--
----GGGGSS--S----S--
----GGGSSS--S----S--
----GGG-SS--SS---S--
----GGG-SS--S----S--
----GGG-SS--S---SS--
----GGG-SS--S---SS--
----TTS-SS--S---SS--
----GGG-SSS-S----S--
----GGG-SS--S---SS--
----GGG-SS--S----S--
----STT-SS--S----S--
----GGGSSSS-S----S--
----GGG-SS--S----S--
----GGG-SS--S----S--
----GGG-SS--S----S--
----GGG-SS--SS---S--
----GGG-SS--S----S--
----GGG-SS--S---SS--
----GGGSSS--S----S--
----TTT-SS--S----S--
----TTTSSS--SS---S--
----GGG-SSS-S----S--
----GGG-SS--S----S--
----GGG-SS--S----S--
----TTT-SSS-S----S--
----GGG-SS--S----S--
----GGG-SS--S---SS--
----GGGSSS--S---SS--
----GGG-SS--S---SS--
----GGG-SS--SS--SS--
----GGGGSS------SS--
----GGG-SS--S---SS--
----GGG-SS--S---SS--
----GGG-SS--S---SS--
----GGGGSS--S---SS--
----GGGGSS--S---SS--
----GGGGSS--S---SS--
----GGGGSS--S---SS--
----GGGGSS--SS--SS--
----GGG-SS--S----S--
----GGG-SS--S---SS--
----GGGSSS--S----S--
----GGGSSS--S----S--
----GGG-SS--S----S--
----GGG-SS--S----S--
----GGG-SS--S---SS--
----GGG-SS--S---SS--
----GGG-SSS-S----S--
----GGG-SS--S---SS--
----GGG-SS--S----S--
----GGGSSS--SS--SS--
----TTTSSTT-SS---S--
----GGG-SS--S---SS--
----GGG-SS--S---SS--
----GGG-SSS-S---SS--
----GGG-SS--S----S--
----GGGSSS--S---SS--
----TTT-SS--S----S--
----TTTSSS--SS--SS--
----GGG-SS--S---SS--
----GGG-SS--S---SS--
----GGG-SS--S----S--
----GGG-SS--S---SS--
----GGGGSS--SS--SS--
----GGG-SS--S---SS--
----GGGGSTT-S---SS--
----GGG-SS--S---SS--
----TTTTSS--S----S--
----GGGGSS--S----S--
----HHHHSSS-S---SS--
----GGGSSS--S---SS--
----GGGGSS--S---SS--
----GGGGSS--SS--SS--
----TTTTSS--SS--SS--
----HHHHSS--S---SS--
----GGGGSS--SS--SS--
----GGGGSS--S---SS--
----GGGGSS--S---SS--
----GGGGSS--S---SS--
----TTTTSS--S---SS--
----GGGGSS--S---TT--
----TTSSSS--S---SS--
----TTTTSSS-S----S--
----GGGSSS--S---SS--
----GGG-SS--S---SS--
----GGG-SSS-S---SS--
----TT---SS-S---SS--
----TTS-SSS-S---TT--
----GGG-SS--S----S--
----GGGS-SS-S----S--
----TTSSSS--SS---S--
----TTTSSS--SS---S--
----TTTSSS--SS---S--
----TTTSSS--SS---S--
----GGGSSSS-SS---S--
----GGG-SSS-S----S--
----GGG-SSS-S---SS--
----GGG-SS--SS---S--
----GGG-SS--SS---S--
----GGG-STT-SS---S--
----GGG-STT-SS--SS--
----GGG-SS--S---SS--
----GGG-SS--S---SS--
----GGG-SS--S---SS--
----GGG-SSS-S---SS--
----GGG-SSS-SS--SS--
----GGG-SS--SS--SS--
----GGG-SS--S---SS--
----GGG-SSS-SS--SS--
----GGG-SSS-S---SS--
----TT--SSS-S----S--
----GGG-SS--S---SS--
----TTTSSS--S---SS--
----TTTSSS--S---SS--
----GGGSSS--SS---S--
----GGG-SS-------S--
----GGG-SSS-----SS--
----GGG-SS------SS--
--S-GGG-SS--SS---S--
--S-GGG-SS---S---S--
--S-GGG-SS--SS---S--
--S-GGG-SS--SS---S--
--S-TTTSSS--SS---S--
--S-GGG-SSS--S---S--
--S-GGG-SSS-S---SS--
--S-GGG-SS--S---SS--
--S-GGG-SS--S---SS--
--S-GGG-SS------SS--
--S-GGG-SS-------S--
--S-GGG-SS------SS--
--S-GGGGSS--SS------
--S-GGG-SS--SS------
--S-TTT-SS--SS------
--S-GGG-SS--SS--S---
--S-GGG-SS--SS------
--S-TTT-SS--SS------
--S-TTT-SS--SS--S---
--S-TTT-SS--SS--S---
--S-GGG-SS--SS------
--S-GGG-SS--SS---S--
--S-GGG-SS--SS---S--
--S-GGG-STT-SS---S--
--S-GGG-STT-SS--SS--
--S-TT--SS--SS---S--
--S-TTS-STT-S---SS--
--S-GGG-STT-SS--SS--
--S-GGG-STT-SS---S--
--S-GGG-STT-SS--SS--
--S-GGGSSTT-SS---S--
--S-GGGSSTT-S----S--
----TTT-SS--SS--SS--
--S-GGG-SS--S----S--
--S-GGG-SS--S---SS--
--S-TTT-SS--S----S--
--S-GGG-SS--SS--SS--
--S-TTT-SSS-S----S--
--S-TTTTSS--S---SS--
--S-TTT-SS--SS--SS--
--S-GGG-SS--S---SS--
--S-TTTTSS--SS--SS--
--S-TTS-SS--S----S--
----GGG-SS--SS--SS--
----GGGGSS--SS--SS--
----TTT-SS--SS--SS--
--S-TTTSSS--SS--SS--
--S-TTTTSS--S---TT--
--S-TTT-SS--S---SS--
--S-GGG-SS--S---SS--
--S-GGG-SS--S---SS--
--S-TTTSSS--S---SS--
--S-TTT-SS--SS--SS--
--S-GGG-SS--SS--SS--
--S-GGG-SS--S---SS--
----GGGGSS--S---SS--
----GGG-SS--S---SS--
--S-GGGGSS------TT--
--S-TTTSSS------TT--
--S-TTTSSSS-----TT--
--S-GGG-SSS-----SS--
--S-GGG-SSS-S---SS--
--S-GGGSSSS-SS---S--
----TTS--SS-S---TT--
----GGG-SSS-S----S--
----GGG-SSS-SS---S--
----TT--SSS-S---SS--
----TT--SS--S---SS--
----GGG-SSS-S---SS--
----GGG-SS------SS--
----GGGGSS--SS---S--
----TTTTSS--S---SS--
----TTTTSS--SS---S--
----TTTTSS--SS--SS--
----TTTTSS--S----S--
--S-TTTTSS--SS--SS--
----TTTTSS--SS---S--
--S-GGG-SSS------S--
--S-GGGGSS-------S--
--S-GGGGSS--S---SS--
--S-GGGGSSS-----SS--
--S-GGGSSS--S----S--
--S-GGGGSS--S---SS--
--S-GGGSSS--SS---S--
--S-GGG--S--SS---S--
--S-GGGGSS--SS---S--
--S-GGGGSS--SS---S--
--S-GGGGSS--S----S--
----GGGGSS--S---SS--
----GGG-SSS------S--
----GGGGSSS-SS---S--
----GGG-SS--S----S--
----GGG-SSS-S----S--
----GGGGSS--SS---S--
----GGGGSS--S---SS--
--S-GGGGSSS--S--SS--
----GGG-SS--S----S--
----GGG-SS--S----S--
--S-GGG-SSS-S----S--
----GGG-SS--S---SS--
----GGG-SS-------S--
--S-GGG-SS--S----S--
--S-GGG-SS-------S--
--S-GGGGSS-------S--
----GGGGSSS------S--
----GGGSSSS-----SS--
----TTTTSS-------S--
----GGGGSS-------S--
----GGGSSS-------S--
----GGGSSS--S---SS--
----GGGSSSS-S----S--
----TT--SSS-S---SS--
--S-GGGSSSS-S---SS--
--S-GGGSSS--S----S--
--S-GGGSSS------SS--
--S-GGGSSSS-S---SS--
----GGGSSS--S---SS--
--S-TT--SS--S---SS--
--S-GGG-SS--S----S--
--S-GGG-SS--SS--SS--
--S-GGGGSSS-----SS--
--S-GGG-SSS-SS--SS--
--S-GGG-SSS-S---SS--
----GGG--SS-----SS--
--S-TTTTSSS-----SS--
--S-GGG--SS------S--
--S-TT--SSS-S----S--
--S-GGG--SS-S----S--
--S-TT---SS-----SS--
--S-TT---SS-----SS--
--S-GGG--SS-S---SS--
--S-GGG--SS-SS---S--
--S-GGG--S--SS---S--
--S-GGG--SS-SS---S--
--S-GGG--SS-SS---S--
--S-TTS-SSS--S---S--
--S-GGG-SSS-SS---S--
--S-GGG-SSS-S----S--
--S-GGG-SSS-SS---S--
--S-GGG-SS--SS---S--
--S-TTT-SS--SS---S--
--S-GGG-SS--SS---S--
--S-GGG-SS---S---S--
--S-GGG-SS---S---S--
--S-GGG-SS--SS---S--
--S-GGG-SS--SS---S--
--S-GGG-SS--SS---S--
--S-GGG-SS--SS---S--
--S-TT---S--SS---S--
--S-TTS--SS-SS---S--
--S-GGG--SS-SS---S--
--S-GGG--SS-SS---S--
--S-GGG-SSS-SS---S--
--S-GGG--SS-SS---S--
--S-TT---S--SS---S--
--S-GGG--S--SS---S--
--S-GGG--SS-SS---S--
--S-GGGSSS--SS---S--
--S-TTS-SS--SS------
--S-GGG-SS--SS------
----GGG-SS---S--SS--
--S-GGG-SS--SS---S--
--S-GGG-SS---S--SS--
--S-GGG-SS--SS---S--
--S-GGG-SS--SS---S--
--S-GGG-SS--SS---S--
--S-GGG-SS--SS---S--
--S-GGG-SS--SS------
--S-GGG-SS---S---S--
--S-GGG-SS--SS---S--
--S-GGG-SS--SS---S--
--S-GGG-SS--SS---S--
--S-TTS--S---S---S--
--S-TTS-SS--SS--SS--
--S-GGG-SS---S--SS--
--S-GGG-SS--SS--SS--
--S-GGG-SS--SS---S--
--S-GGG--SS-SS--SS--
--S-GGG--SS-SS---S--
--S-GGG--S--SS---S--
--S-GGG--SS-SS--SS--
--S-GGG--S--SS---S--
--S-GGG--SS-SS--SS--
--S-TT---SS-SS--SS--
--S-TTS-SS--SS--SS--
--S-GGG--S--SS---S--
--S-GGG-SS--SS---S--
--S-TTS--S--SS--SS--
--S-TTT-SS--SS---S--
--S-GGG-SS--SS---S--
--S-GGG-SS--SS--SS--
--S-GGG--SS-S---SS--
--S-GGG-SSS-S---SS--
--S-GGG-SS--SS--SS--
--S-TTS-SS--SS--SS--
--S-TTS-SS--SS--SS--
--S-GGG-SS--SS--SS--
--S-GGG-SS--SS--SS--
--S-GGG-SS--S---SS--
--S-GGG-SS--SS--SS--
--S-GGG-SS--SS--SS--
--S-GGG-SS--SS--SS--
----TTT-SS--SS--SS--
----GGG-SS---S--SS--
--S-GGG-SS--SS---S--
--S-GGG-SS--SS--SS--
--S-GGG-SSS-SS--SS--
--S-GGG-SS--SS--SS--
----SS--SS--SS---S--
--S-GGG-SSS-SS--SS--
--S-GGG-SS--SS---S--
--S-GGG-SSS-SS--SS--
--S-GGG--SS-SS--SS--
--S-TTS-SSS-SS--SS--
--S-GGG-SS--SS--SS--
--S-GGG-SS--SS--SS--
--S-GGG-SSS-SS--SS--
--S-GGG-SSS-S----S--
--S-GGG-SSS-SS--SS--
--S-TTS-SSS-S---SS--
--S-GGG-SSS-S---SS--
--S-GGG-SSS-SS--SS--
--S-GGG-SSS-S---SS--
--S-GGG-SSS-S---SS--
--S-TTT-SSS-S---SS--
--S-GGG--SS------S--
--S-GGG-SS--S---SS--
--S-GGG-SSS-----SS--
--S-TTS-SS--S---SS--
--S-TTS--S--SS--SS--
--S-TTS-SS--S---SS--
--S-TTS-SSS-S---SS--
--S-GGG-SSS-SS--SS--
--S-TTS-SS--S---SS--
--S-TTS-SSS-S---SS--
--S-TTT-SSS-SS--SS--
--S-GGG--SS-S----S--
--S-GGG-SS--SS--SS--
--S-GGG-SS--SS--SS--
--S-GGG-SSS-SS---S--
--S-GGG-SS--SS---S--
--S-TT--SS--SS---S--
--S-TT--SSS-SS---S--
--S-SS--SSS-SS---S--
--S-GGG-SS--SS--SS--
--S-GGG-SS--SS--SS--
--S-GGG-SSS-SS--SS--
--S-GGG-SS--SS---S--
--S-GGG-SS--SS--SS--
--S-GGG-SSS------S--
--S-GGG-SS---S--SS--
----GGG-SSS-SS--SS--
----TTS-SSS-SS--SS--
----HHHHSS--SS--SS--
--S-GGG-SS--SS--SS--
----GGG-SSS-SS--SS--
----GGG-SS--SS--SS--
----TTS-SS--SS--SS--
----GGG-SSS-SS--SS--
----TTS-SS--SS--SS--
----GGG-SS---S--SS--
----GGG-SSS-SS--SS--
----GGG-SSS-SS---S--
----TTS--SS--S---S--
----TTS-SSS-SS---S--
----TTS-SS--SS---S--
----GGG-SS--SS---S--
----GGG-SS--SS---TT-
----GGG-SS---S---S--
----GGG-SS--SS---S--
----GGG-SSS-SS---TT-
----TTS-SSS-SS---TT-
----GGG-SS--SS---TT-
----GGG-SS--SS---TT-
----GGG-SSS-SS---TT-
----TTS-SSS-SS---TT-
----GGG-SS--SS---TT-
----TTS-SS--SS---TT-
----GGG-SSS-SS---TT-
----TTS-SS--SS---TT-
---BTTB-SSS-SS---TT-
----GGG-SSS--S---S--
---BTTB-SSS-SS---S--
----TTS-SSS-SS---TT-
----GGG-SS--SS---TT-
----GGG-SS--SS---TT-
----GGG-SS--SS---S--
----GGG-SS--SS---S--
----GGG-SSS--S---S--
----TTS-SSS-SS---S--
----GGG-SSS-SS---TT-
----GGG-SSS-SS---S--
----GGG-SSS--S---S--
----GGG-SS--SS---S--
----GGG-SS--SS---S--
----GGGSSS---S---S--
--S-TTS-SSS--S---S--
--S-TTS-SSS-SS---S--
--S-GGG-SSS------S--
--S-TT--SS-------S--
--S-TT--SSS-SS---S--
--S-TTS-SS---S---S--
--S-GGG-SS---S---S--
--S-GGG-SSS--S---S--
--S-TT--SSS--S---S--
--S-TT--SSS--S---S--
--S-TT--SSS--S------
--S-TTS--SS-SS---S--
--S-TTS-SSS--S--SS--
--S-GGG-SSS-SS------
--S-GGG-SS---S---S--
--S-TT--SSS--S---S--
--S-TTS-SSS-SS---S--
--S-TT--SS---S--SS--
--S-TTS-SSS------S--
--S-GGG-SSS-SS---S--
--S-GGG-SS---S---S--
--S-GGG-SS--SS---S--
--S-TT--SS-------S--
--S-TTS-SS--SS---S--
--S-GGG-SSS-SS--SS--
--S-GGG-SSS-SS---S--
--S-TT--SS--SS--SS--
--S-TT--SSS-S---SS--
--S-TTS-SS--SS---S--
--S-TT--SSS-S----S--
--S-GGG-SS--SS---S--
--S-TTS-SSS-SS--SS--
--S-TT--SSS-SS--SS--
--S-GGG-SSS-SS--SS--
--S-GGG-SSS-SS---S--
----GGG-SSS-SS---S--
----TTS-SS--SS---S--
--S-TTS-SSS-SS--SS--
--S-SSS-SS---S---S--
----TTS-SSS-SS---S--
----TTS-SSS-SS--SS--
----TTS-SSS-SS---S--
--S-TTS-SS--SS--SS--
--S-GGG-SSS-SS--SS--
----GGG-SS--SS--SS--
----GGG-SSS--S--SS--
----GGG-SSS-SS--SS--
----GGG-SSS-SS--SS--
--S-GGG-SSS-SS--SS--
----GGG-SSS-SS--SS--
--S-SSS-SSS-SS--SS--
--S-SSS-SS--SS--SS--
--S-SSS--SS--S---S--
----GGG-SSS-SS---S--
----TTS-SS--SS---S--
----TTS-SSS-SS---S--
----GGG-SSS--S---S--
----GGG-SS--SS---S--
----TTS-SSS-SS---S--
----TTS-SS--SS---S--
----GGG-SSS-SS---S--
--S-GGG-SS--SS---S--
----GGG-SSS-SS---S--
----TTS-SSS--S---S--
----TTS-SS--SS---S--
----TTS-SSS-SS---S--
---BTTB-SS--SS---S--
----TTS-SSS-SS--SS--
----TTS-SSS-SS---S--
----GGG-SSS-SS---S--
--S-GGG-SSS-SS--SS--
----GGG-SS--SS--SS--
----TTS-SS--SS---S--
--S-TT--SSS-SS---S--
--S-TTS-SSS-SS---S--
----TTS-SSS-SS---S--
----TTS-SSS-SS---S--
--S-TTS--SS-SS---S--
----GGG-SSS-SS--SS--
----GGG--SS-SS--SS--
----GGG-SS--SS---S--
----TTS-SSS-SS---S--
--S-TTS-SS--SS--SS--
--S-TTS-SS--SS--SS--
--S-TTS-SSS-SS--SS--
--S-TTS-SS--SS---S--
----TTS-SS--SS--SS--
--S-TTS-SS--SS---S--
----GGG-SSS-SS--SS--
--SBTTB-SSS-SS---S--
----TTS-SSS-SS--SS--
----GGG-SS--SS--SS--
--S-TTS-SS--SS---S--
----TTS-SS---S---S--
----TTS-SSS-SS--SS--
----TTS-SSS-SS---S--
---BTTB-SSS-SS---S--
----TTS-SSS-SS---S--
----GGG-SSS-SS--SS--
--S-TTS-SSS-SS--SS--
----GGG-SS--SS--SS--
----TTS-SSS-SS--SS--
----GGG-SSS-SS--SS--
----GGG-SSS-SS---S--
----GGG-SSS-SS--SS--
----GGG-SSS-SS--SS--
--S-TT--SSS--S--SS--
--S-TT--SS--SS---S--
----TT--SSS-SS---S--
--S-TT--SSS-SS---S--
--S-TT--SS--SS---S--
--S-TT--SSS-SS--SS--
--S-TT--SSS-SS---S--
--S-TT--SSS-SS--SS--
--S-TT--SSS-SS--SS--
----TT--SSS-SS--SS--
----TT--SSS-SS--SS--
-----S---SS--S--SS--
----TT--SSS-SS---S--
----TT---SS-S----S--
-----S---SS-SS---S--
----TT---SS-SS---S--
----TT---SS-SS--SS--
----TT---SS-SS--SS--
----TT---SS-S----S--
----TT--SSS-SS--SS--
----SSS-SSS-SS--SS--
----TTS--SS-SS--SS--
----TT---SS-S---SS--
----TT--SSS-SS--SS--
----GGG-SSS-SS--SS--
----TTS--SS--S--SS--
----SS---SS-SS--SS--
----TT--SSS-SS--SS--
----TT---SS-SS---S--
----TT--SSS-SS---S--
----TT--SSS-SS---S--
----TT---SS-SS---S--
----TT--SSS-SS---S--
----TT--SSS-SS---S--
----TT---SS-SS---S--
--S-TT---SS-SS---S--
----TT---SS-SS---S--
----TT---SS-SS---S--
----TT---SS-SS---S--
----SS---SS-SS--SS--
----TT---SS-SS--SS--
----TT---SS--S--SS--
----TT--SS--SS---S--
----TT--SS--SS---S--
----TT--SS--SS---S--
----SS---SS-SS---S--
----TT---SS-SS---S--
----TT---SS-SS--SS--
----TT--SSS--S--SS--
----TT--SSS-SS---S--
----TT---SS-SS---S--
----TT---SS-SS---S--
----TT---SS--S---S--
----TT---SS--S---S--
----TT---SS-SS---S--
-----S---SS-SS---S--
----TT---SS-SS---S--
----TTTTSSS-SS---S--
----TT---SS-SS---S--
----TT---SS-SS---S--
----TT---SS-SS---S--
----TT---SS-SS---S--
----TT---SS-SS---S--
----TT---SS-SS---S--
----TTTT-SS-SS---S--
----TT--SSS-SS---S--
----TTTTSS--SS---S--
----TT--SSS-SS---S--
--S-TT---SS-SS---S--
----TT--SSS-SS---S--
--S-TT--SSS-SS---S--
--S-TT--SSS-SS---S--
--S-SS---SS-SS---S--
--S-TT--SSS-SS---S--
--S-SS---SS-SS---S--
--S-SS---SS-SS---S--
--S-TT--SS--SS---S--
--S-TT---SS-SS---S--
----TT---SS-SS---S--
----SS---SS-SS---S--
----TT--SSS-SS---S--
----TT---SS-SS---S--
----SS---SS-SS--SS--
----TT---SS-SS---S--
----TT---SS-SS---S--
----TT---SS-SS---S--
----TT---SS-SS---S--
----TT---SS-SS---S--
----TTTTSSS-SS---S--
----TT---SS-SS---S--
---STT--SSS-SS---S--
---STT--SS--SS---S--
----TT---SS-SS---S--
----TT--SS--SS---S--
----TT--SSS-SS---S--
----TT---SS-SS---S--
---STT---SS-SS---S--
----SS---SS-SS---S--
----TTTT-S--SS---S--
----SS---SS-SS---S--
----SS---SS-SS---S--
----SS---SS-SS---S--
---STT--SSS-SS---S--
---STT--SSS-SS---S--
---STTS--SS-SS---S--
---SSS---SS-SS---S--
----SS---SS--S---S--
---GGG---SS-SS---S--
---TT----SS-SS--SS--
----TT--SSS-SS---S--
---GGG--SSS-SS---S--
---GGG--SSS-SS--SS--
---GGG--SSS-SS--SS--
---GGG--SSS-SS--SS--
---GGG--SSS-SS--SS--
-TTGGG---SS-SS--SS--
-TTGGG---SS-SS--SS--
-TTTT---SSS-SS--SS--
--GGGG---SS-SS--SS--
-TTTT----SS-SS--SS--
-GGGG---SSS-SS--SS--
--GGG---SSS-SS---S--
--GGG----SS-SS--SS--
--TTS----SS-SS--SS--
--GGG---SSS-SS---S--
--GGG---SSS-SS---S--
--TTTS---SS-SS--SS--
--GGG----SS--S--SS--
--GGG----SS-SS--SS--
--GGG----SS-SS--SS--
--GGG----SS-SS--SS--
--TTS----SS--S--SS--
--TTT----SS-SS--SS--
--TTS-TT-SS-SS--SS--
--GGG----SS-SS--SS--
--TTS----SS-SS--SS--
--TTS-S--SS-SS---S--
--TTS----SS--S---S--
--TTS----SS-SS---S--
--TTS---SSS-SS---S--
--TT----SSS-SS---S--
--TTS----SS-SS---S--
--SSS---SSS-SS---S--
--SSS---SSS-SS---S--
-GGGS----SS--S---S--
-GGGS----SS-SS---S--
--TT-----SS--S--SS--
--TT-----SS--S--SS--
--TTS----SS--S---S--
--TTS----SS-SS---S--
--TT-----SS-SS---S--
--TT-----SS-SS---S--
--TT--S--SS--S--SS--
--TT-----SS-SS--SS--
--TT-SS--SS-SS---S--
--TT-SS--SS-SS---S--
--TT-----SS--S---S--
--TTT----SS--S--SS--
--TT----SSS-SS---S--
--SS-----SS-SS---S--
--TT-S--SSS-SS--SS--
--TT-----SS-SS--SS--
--TT--S-SS--SS--SS--
--TT----SS--SS--SS--
--TTS----SS-SS---S--
--TTSS---SS-SS--SS--
--GGG----SS-SS--TT--
--HHHH---SS--S--TTT-
--GGGG---SS-SS--TTT-
--GGGG---SS--S--TTT-
--GGGS---SS-SS--TTT-
--TTTS--SSS-SS--TTT-
--GGGG---SS-SS--TT--
--TGGG---SS-SS--TTT-
---GGG---SS-SS--TT--
--TTS----SS-SS--TT--
--SGGGS--SS-SS--TT--
--HHHHS--SS-SS--TT--
--HHHHS--SS-SS--TT--
--HHHHS--SS-SS--TT--
--HHHHS--SS-SS--TT--
--HHHHT--SS--S--TT--
--TTTTS--SS--S--TT--
--SSTTS--SS-SS--TT--
--TTTTS--SS--S--TTT-
--HHHHS--SS--S--TT--
--TTTT---SS--S--TT--
--HHHHS--SS--S--TT--
--HHHHS--SS-SS--TT--
--HHHHT-SS--SS--TT--
--HHHHS--SS-SS--TT--
--HHHHT-SS--SS--TT--
--TTGGG-SSS-SS--TT--
--HHHH--SSS-SS--TT--
--HHHHT--SS-SS--TT--
--HHHHS-SSS-SS--TT--
--TTGGG-SSS-SS--TTT-
--TTGGG-SSS-SS--TTT-
--HHHHT--SS-SS--TTT-
--HHHHS--SS-SS--TTT-
--STTTS--SS-SS--TT--
--HHHHT-SSS-SS-STTT-
--TTGGG--SS-SS--TTT-
--TTGGG-SSS-SS--TTT-
--TTGGG--SS-SS--TT--
--TGGGS--TT--S--TTT-
--TTGGG--TT--S--TTT-
--TTTTS--TT--S--TTT-
--TTGGG--TT--S--TT--
--TTGGG--TT--S--TT--
--TTGGG---S-SS--TTT-
--TTGGG--TT-SS--TTT-
--TTTTS--TT--S--TTT-
--TTGGG-SSS-SS--TTT-
--HHHHS--SS-SS--TT--
--TTTTS--TT-SS--TTT-
--TTTTS--TT--S--TTT-
--TTTTS--TT-SS--TT--
--TTTTS--TT-SS--SS--
--TTTSS--TT--S--TTT-
--TTTTS--SS--S--TT--
--TTTS---TT--S--TT--
--GGGSS--TT--S-SSS--
--HHHHS--SS-SS-SSS--
--GGGT---TT-SS--SS--
--GGGG---SS--S-SSS--
--TGGGS--TT-SS-SSS--
--TTTTS--TT-SS--TTT-
--GGGGS--SS-SS-STT--
--TTTTS--SS-SS--TT--
--SGGGS--SS--S-STT--
--TTTTS--SS-SS--TT--
--TTTTS--SS--S--TT--
--TTTT---SS-SS--TT--
--TGGG---SS-SS--TT--
--HHHH---TT--S--TT--
--HHHH---TT--S--TT--
--HHHH---SS-SS--TT--
--HHHH---SS-SS--TT--
--HHHH---SS-SS--TT--
--GGGS---SS--S--TT--
--GGGS---SS-SS--TT--
--GGGT---SS-SS--TT--
--TTTT---SS-SS--TT--
--SGGG---SS-SS--TT--
--TTTT---SS-SS--TT--
--TTTTS--SS-SS--TT--
--TTTT---SS--S--TT--
--SGGG---SS-SS--TT--
--TTTT---SS-SS--TT--
--GGGS---SS-SS--TT--
-TTTTT---SS-SS--TT--
--GGGS---SS-SS--TT--
--TTTT--SSS-SS--TT--
--TTTT---SS--S--TT--
--TTTT---SS-SS--TT--
--HHHH----S-SS--TT--
--TTTT---SS-SS--TT--
--HHHHS--SS-SS--TT--
--HHHH---SS-SS-STT--
--TTTT---SS-SS--TT--
--TTTT---SS-SS-STT--
--TGGG--SSS-SS--TT--
--GGGS---SS-SS--TT--
--TTTT---SS-SS--TT--
--TTTT---SS-SS-STT--
--TTTT---SS-SS--TT--
--TTTT---SS-SS--TT--
--TTTT---SS-SS--TT--
--TTTT---SS-SS-STT--
--TTTT--SSS-SS--TT--
--TTTS---SS-SS-STT--
--GGGG--SSS-SS--TT--
--TTTT--SSS-SS--TT--
--TTTT---SS-SS--TT--
--TTTT--SSS-SS--TT--
--SGGG-SSS--SS--TT--
--TTTT-SSSS-SS--TT--
--TTTT-SSSS-SS--TT--
--GGGG---SS-SS-STT--
--HHHH---TT-SS-STTT-
--HHHH--SSS-SS--TTT-
--TGGG---SS-SS--TT--
--HHHH-SSSS-SS--TT--
--HHHH-SSSS-SS--TT--
--TTTS-SSSS-SS--TTT-
--TTTS--SSS-SS--TT--
--TTTT-SSSS-SS--TT--
--GGGG---SS-SS--TT--
--TTTT--SSS-SS--TT--
--TTT----SS-SS--TT--
--TTTT--SSS-SS--TT--
--TTTT--SSS-SS--TT--
--GGG----SS-SS--TT--
--GGG----SS-SS--TT--
---GGG--SSS-SS--TT--
--TTT----SS-SS--TT--
--SGGG---SS-SS--TT--
--GGG---SS--SS--TT--
---TTS---SS-SS--TT--
--GGGT--SS--SS--TT--
--TTTS-S-S--SS--TT--
--STTS-S-SS-SS--TT--
--GGG--S-SS-SS--TT--
--GGGS-S-SS-SS--TTT-
--GGG--S-SS-SS--TT--
---GGG-S-SS-SS--TT--
--GGGG-S-SS-SS--TT--
--GGGG-SSSS-SS--TT--
--GGGS-SSSS-SS--TT--
--GGG--SSSS-SS--TT--
--GGG--SSSS-SS--TT--
--GGGS-S-SS-SS--TT--
--GGGS-SSSS-SS--TT--
--GGGS-SSS--SS--TT--
--TGGG-SSS--SS--TT--
-GGGGS-S-SS-SS--TT--
-GGGGS-S-SS-SS--TT--
-HHHHS-SSSS-SS--TT--
-GGGGS-SSS--SS--TT--
-GGGG--SSS--SS--TT--
-GGGTS-S-S--SS--TT--
-GGGT--SSSS-SS--TT--
-TTTTS-SSS--SS--TT--
-GGGGG-S-SS-SS-STT--
-GGGG---SSS-SS-STTT-
-GGGT----S--SS--TT--
-GGGGS-S-S--SS--TT--
-GGGTS-S-S--SS--TT--
-GGGG--SSS--SS--TT--
-GGGT--SSS--SS--TT--
-GGGTS-SSS--SS--TT--
-GGGTS-SSS--SS--TT--
--TTTS-SSS--SS--TTT-
-GGGTS-SSSS-SS-STTT-
-GGGGS-SSSS-SS--TT--
-GGGGS---S--SS-STT--
-GGGGS--SSS-SS-STT--
-GGGTT-SSSS-SS-STT--
-GGGGS-SSSS-SS-STT--
-GGGGS-SSSS-SS-STT--
-GGGGS-SSSS-SS-STTT-
--TTTS-S-SS-SS--TT--
--GGGS-SSSS-SS-STT--
--TTT--SSSS-SS--TT--
--TTTS-SSSS-SS--TT--
--TTT--SSS--SS--TT--
--TTT--SSSS-SS--TT--
--TTT--S-SS-SS--TT--
--TTTS-SSS--SS-STT--
--TTT--S-SS-SS-STT--
--TTTS-SSSS-SS--TT--
--TTTS-SSSS-SS-STT--
--TTTS-SSSS-SS-STT--
--TTTS-SSSS-SS-STT--
--TTTS-S-SS-SS-STT--
--TTTS-SSSS-SS--TT--
--TTTS-S-SS-SS-STT--
--TTTS-SSSS-SS--TT--
--GGGS-SSSS-SS-STT--
--TTTS-SSS--SS-STT--
--TTTS-S-SS-SS-STT--
--TTTS-SSSS-SS-STT--
--TTTS--SSS-SS-STT--
--TTT--SSSS-SS--TTT-
--TTT--SSSS-SS--TT--
--TTT--SSTT-SS--TT--
--TTTS-S-SS-SS--TT--
--TTTS-S-SS-SS--TT--
--TTT--SSTT-SS--TT--
--TTT--S-TT-SS-STT--
--TTTS-S-SS-SS-STT--
--TTTS-S-SS-SS-STT--
--TTT--S-TT-SS--TT--
--TTTS-S-TT-SS-STT--
--TTT--S-SS-SS--TT--
--TTT----SS-SS-STT--
--TTTS--SSS-SS--TT--
--TTT---SSS-SS-STT--
-GGGT----SS-SS-STT--
-GGGT---SSS-SS-STT--
--STT----SS-SS-STT--
---SSS---SS-SS--TT--
--SSSS---SS-SS-STT--
--SSS---SSS-SS-STT--
--SSS----SS-SS-STT--
---SS----SS-SS-STT--
--SSS----SS-SS--TT--
---SS----SS-SS--TT--
--TTTS---SS-SS--TT--
--SSS----TT-SS-STT--
---SS---STT-SS-STT--
--SSS--S-TT-SS-STT--
---SS--SSSS-SS--TT--
---SS--S-SS-SS--TT--
---SS--S-SS-SS--TT--
---SS--S-SS-SS-STT--
---TT--S-SS-SS-STT--
---TT--S-SS-SS-STT--
---TT----SS-SS-STT--
---SS----TT-SS-STT--
---TT--S-TT-SS-STT--
---TT--S-TT-SS-STT--
---SS--S-SS-SS-STT--
---SS--S-SS-SS-STT--
---TT--S-SS-SS-SSS--
---SS--S-TT-SS-STT--
---SS--S-SS-SS-SSS--
---SS--S-SS-SS-STT--
---TT----SS-SS-STT--
---TT--S-SS-SS--TT--
---TT--S-TT-SS-STT--
---TT--S-SS-SS--TT--
---SS--S-SS-SS--TT--
---TT--S-S--SS-STT--
---TT--S-SS-SS-STT--
---SS----SS-SS-STT--
---TT--S-SS-SS-STT--
---TT--S-SS-SS--TT--
---TT--S-SS-SS-STT--
---TTT-SSSS-SS--TT--
---TT--SSSS-SS--TT--
---TTT-SSSS-SS-S-S--
---TT---SSS-SS--TT--
---TT--SSSS-SS---S--
---TT--SSSS-SS---S--
---TT--S-SS-SS------
---TTS---SS-SS-S-S--
---TT----SS-SS-S-S--
---TT----SS-SS-S-S--
---TT---SSS-SS-S----
---TT----SS-SS-S-S--
---TTS--SS--SS---S--
---TTT-S-SS-SS---S--
---TT--SSSS-SS------
---TTS-SSSS-SS---S--
---TTS-SSSS-SS------
---TTS--SSS-SS---S--
---TTS-S-SS-SS------
---TTS-SSSS-SS------
---SS--S-SS-SS---S--
---TTS-S-SS-SS---S--
---TT--SSSS-SS---S--
---TTS-SSS--SS------
---TT--SSS--SS---S--
---TTS-SSSS-SS------
---TTS-SSSS-SS---S--
---TTS-S-SS-SS---S--
---TT--SSS--SS---S--
---TT--SSSS-SS---S--
---TTS-SSS--SS---S--
---TTS-SSS--SS---S--
---TTT-SSSS-SS---S--
---TTS-S-SS-SS---S--
---TT--S-SS-SS------
---TT---SSS-SS------
---TT---SSS-SS---S--
---TT--SSS--SS---S--
---TT--SSS--SS---S--
---TTT-S-S--SS---S--
---TT--S-SS-SS------
---TT----SS-SS---S--
---TT---SSS-SS---S--
---SS---SS--SS---S--
---TT---SSS-SS-S-S--
---TTS-S-SS-SS---S--
---GGG-S-SS-SS-S-S--
---TT----SS-SS-S-S--
---TT--SSSS-SS------
---TTS-S-SS-SS-S-S--
---TTS-S-SS-SS---S--
---TTS-S-SS-SS---S--
---TTS-S-SS-SS---S--
---TT--S-SS-SSS--S--
---TTS-S-S--SS---S--
---TTS-S-SS-SS---S--
---TTS-S-SS-SS---S--
---TT--S-TT-SS-S-S--
--STT--S-S--SS---S--
--STT----SS-SS---S--
---TT--S-SS-SS------
---TTT-S-TT-SS------
--STTS-SSS--SS------
---TT--SSSS-SS---S--
---TTS-S-SS-SS---S--
---TT--S-SS-SS---S--
---TT--S-SS-SS------
---TTS-S-TT-SS------
---TTS-S-S--SS------
---SSS-SSSS-SS---S--
---TTS-S-SS-SS---S--
---TT--S-SS-SS---S--
---TT----S--SS------
---SSS-S-S--SS------
---TT--SSS--SS---S--
---TTT-S-SS-SSSS----
---TT--SSSS-SS---S--
---TT--SSSS-SS-S-S--
---TT--S-SS-SS------
---TTT-S-SS-SS---S--
---TTT-S-SS-SS------
---GGG-SSSS-SS------
---GGGSS-SS-SS---S--
---GGG-S-SS-SS---S--
---GGG-SSSS-SS---S--
---GGG-SSSS-SS---S--
---GGG---SS-SS---S--
---GGG-SSS--SS---S--
---GGG-SSSS-SS---S--
---GGG-S-SS-SS------
---TTS-S-SS-SS---S--
---GGG-S-SS-SS------
---GGG--SSS-SS------
---TTT---SS-SS---S--
---GGG--SSS-SS---S--
---TT---SSS-SS---S--
---TTT--SSS-SS---S--
---SS----SS-SS---S--
---TTT--SSS-SS---S--
---TTT---SS-SS------
---TT--S-SS-SS---S--
---TTT-SSSS-SS---S--
---TTT-SSSS-SS---S--
---TTT-SSSS-SS---S--
---TTT---SS-SS---S--
---TT--S-SS-SS------
---TTT--SSS-SS------
---TTT---SS-SS---S--
---TT--S-TT-SS---S--
---TT--SSSS-SS------
---TT--SSSS-SS------
---TTT-SSSS-SS------
---TTT-S-SS-SS---S--
---TT--S-SSSSS---S--
---TTT-SSSS-SS------
---TTT-S-SS-SS---S--
---TTT-S-SS-SS---S--
---TT--S-SS-SS------
---TT----TT-SS------
---TTT---SS-SS---S--
---TT--S-SS-SS---S--
---TTT-S-SS-SS---S--
---TT--S-SS-SS---S--
---TTT-S-SS-SS------
---TTS-S-SS-SS------
---TT--S-SS-SS------
---TT--S-S--SS------
---TTTSS-SS-SS------
---TTTSSSSS-SS------
---TTTSSSSS-SS------
---TTTSSSSS-SS------
---TTSSSSSS-SS------
---TTSSSSSS-SS------
---TTSSSSSS-SS------
---TTSSSSSS-SS------
---TTTSSSSS-SS---S--
---GGGSS-SS-SS------
---TTSSS-SS-SS------
---TTTSSSS--SS------
---TTTSSSSS-SS---S--
---TTTSS-SS-SS------
---GGGSSSSS-SS------
---TTT-SSSS-SS---S--
---GGGSSSSS-SS------
---TTTSSSSS-SS------
---GGG-SSSS-SS------
---TTS-S-SS-SS--S---
---TTS-SSS--SS---S--
---GGG-S-SS-SS---S--
---TTS---TT-SS------
---GGG-S-SS-SS------
--SGGG-S-SS-SS------
--SGGG-S-SS-SS------
--SGGG-S-SS-SS------
--SSTTSS-SS-SS------
---STT-S-SS-SS---S--
---STT-S-SS-SS-S----
---SSSSS-SS-SS------
---GGGSS-SS-SS------
---STTSSSSS-SS------
--SGGG-S-SS-SS-S----
--SGGG-S-SS-SS------
--STTS-SSS--SS-S----
--SGGGSSSSS-SS------
--SGGGSS-SS-SS-S----
---STT-SSS--SS-S----
--SGGGSS-SS-SS-S----
---GGG-S-SS-SS-S----
---GGG-S-SS-SS-S----
---GGGSS-SS-SS-S----
---GGG-S-SS-SS------
--SGGGSSSS--SS------
---GGG-S-SS-SS------
---GGG-S-SS-SS------
---GGG-S-SS-SS------
---GGG-S-SS-SS---S--
---GGG-S-SS-SS------
---GGG-S-SS-SS---S--
---GGG-S-TT-SS------
---TTT---SS-SS------
---GGG---SS-SS------
--STTT---TT-SS------
---TTT-S-SS-SS------
---GGG-SSSS-SS------
---GGG---S--SS------
---GGG---SS-SS--S---
---GGG---SS-SS--S---
---GGG---SS-SS------
---GGG--SSS-SS------
---GGG-S-SS-SS--S---
---GGG--SSS-SS---S--
---GGG--SS--SS------
---TTS---SS-SS--S---
---GGG--SS--SS------
---GGG--SSS-SS------
---GGG-S-SS-SS------
---GGG---SS-SS------
---GGG---SS-SS---S--
---GGG---SS-SS------
---GGG---SS-SS------
---SSS-S-SS-SS--S---
---GGG---SS-SS------
---TT----TT-SS--S---
---TT----TT--S------
---STT---TT-SS------
---TT--S-SS-SS------
---TT--S-SS-SS------
---TT----SS-SS------
---TT----SS-SS------
---TTT---TT-SS------
---TT----SS-SS------
---SSS---SS-SS------
---GGG---SS-SS------
---TT----SS-SS------
---TT----SS-SS------
---TTT---TT-SS------
---TT----SS-SS------
---TT----SS-SS------
---TTS---SS-SS------
---STT---SS-SS------
---SSS---SS-SS------
---TTS---SS-SS------
---TTS---SS-SS---S--
---TT----SS-SS---S--
---TT-----S-SS--SS--
---TT-----S-SS------
---TT-----S-SS---S--
---TT----TT-SS------
---TT----SS--S---S--
---TT--S-SSSSS---S--
---SS----SS-SS---S--
---SSS-S-SS-SS---S--
---SSS-S-SSSSS--S---
---SS--S-SS-SS------
---TT--S--SSSS---S--
---SS--S--SSSS--S---
---TT--S--SSSS---S--
---TTS-S-SSSSS------
---TT--S--SSSS------
---SS--S--SSSS------
---SSS-S-SSSSS---S--
---TT--S--SSSS---S--
---SS--S-SSSSS------
---SSS-SSS--SS------
---SSS-S-S-SSS---S--
---SS--S-SS-SS---S--
---TT--S-SS-SS---S--
---SS--S-SS-SS------
---SS-----S-SS--S---
---SS-----S-SS------
---SS----SS-SS------
---TT----SS--S------
---TT----SS-SS--S---
---TT--S-SSSSS------
--STT--S--SSSS---S--
---SSS-S--S-SS---S--
--STTS-S-SS-SS------
---SS--S-SS-SS--SS--
---TT--SSSS-SS--S---
---SS--S-SS-SS--SS--
---SS--S-SS-SS------
---TTS-S--S-SS------
---SS--S-S--SS------
---SS--S-SSSSS------
---SS--S--SSSS---S--
---TT--SS-SSSS------
---TTS-S--SSSS------
---TTS-S--S-SS------
---TT--SS-SSSS------
---TT--S--SSSS------
---TT----SS-SS------
---SS--S--SSSS------
---TTS-S--SSSS------
---SS--S--SSSS------
---TT--S--SSSS---S--
---TT--S-SSSSS--SS--
---TT--S--SSSS---S--
--STT--S-SS-SS------
--STT----SS-SS------
---TT----SS-SS------
--SSS----SS-SS------
---TT----SS-SS------
--STT----SS-SS--S---
---TT----SS-SS------
---SS----SS-SS------
--STT----SS-SS------
---SS----SS-SS------
---SS----SS-SS--SS--
---SS----TT-SS------
---TT----SS-SS--SS--
---TT----SS-SS--S---
---TT---SSS-SS--S---
---TT----SS-SS--SS--
---TT----SS-SS--S---
---TT---SSS-SS--SS--
---SS----SS-SS---S--
---SS----SS-SS--SS--
---TT----TT-SS---S--
---TT----SS-SS------
---TT--S-SS-SS--S---
---SS--SSTT-SS--S---
---TT--S-SS-SS--S---
---SS--S-SS-SS--SS--
---SS--S-SS-SS--SS--
---SS--S-SS-SS--S---
---SS--S-SS-SS------
---SS--S-SS-SS------
---SS--S-SS-SS---S--
---SS---SSS-SS------
---TT---SSS-SS------
---SS--SSSS-SS--S---
---SS--SSSS-SS--S---
---SS--SSSS-SS------
---SS--SSSS-SS--S---
--SSS--S-SS-SS--S---
---TT--S-SS-SS--S---
---SS--S-SS-SS--S---
--STT--SSSS-SS--S---
---TT--SSS--SS--S---
--SSS--S-SS-SS--S---
--SSS--S-SS-SS--S---
---TT--S-SS-SS--S---
---TT--S-SS-SS--SS--
---SS--SSSS-SS------
---SS--S-SS-SS------
---TT--S-SS-SS------
---SS--S-SS-SS------
---SS--S-SS-SS--S---
---SS--S-SS-SS------
---SS--S-SS-SS------
--SSS--SSSS-SS------
--SSS--S-SS-SS------
---TT--S-SS-SS------
---SS--S-SS-SS------
---SS--S-SS-SS--SS--
---SS--S-SS-SS--SS--
---SS--S-SS-SS--S---
---SS--S-SS-SS--SS--
---SS--S-SS-SS--S---
---SS--SSSS-SS--S---
---SS--S-SS-SS--SS--
---SS--S-SS-SS--S---
--SSS--S-SS-SS--S---
---SS--S-SS-SS--SS--
---TT--S-SS-SS--S---
---TT--S-SS-SS--S---
---SS--S-SS-SS--S---
---SS--SSSS-SS--S---
---SS--S-SS-SS--S---
---SS--S-SS-SS--S---
---SS--S-SS-SS--S---
---SS--SSSS-SS--S---
---TT----SS-SS--S---
---TT----SS-SS--S---
---SS--S-SS-SS------
---SS---SSS-SS--S---
---SS--SSSS-SS--S---
---TT---SSS-SS--SS--
---SS----S--SS--S---
---TT----SS-SS------
---TT----TT-SS--SS--
---SS--SSSS-SS--S---
---SS--S-SS-SS--S---
---SS--S-SS-SS--S---
---TT--S-SS-SS--S---
---SS--SSS--SS--S---
---TT--S-SS-SS--S---
--STT--S-SS-SS--S---
---TT--S-SSSSS--S---
---TT--S-SS-SS--S---
---TT--S-SS-SS--S---
---TT--S-SS-SS--S---
---TT--SSSS-SS--S---
---SS--SSSS-SS--S---
---TT--SSSS-SS--S---
---TT--SSSS-SS--S---
---TT--S-SS-SS------
---TT--SSSS-SS--SS--
---TT--SSSS-SS--S---
---TT--SSSS-SS------
---TT--SSSS-SS--S---
---TT--SSSS-SS--S---
---TT--SSSS-SS------
---TT--S-SS-SS------
---TT--S-SS-SS--S---
---TT-SSSSS-SS--S---
---TT-SSSSS-SS------
---SS-SSSSS-SS------
---TT-SSSSS-SS------
---TT--SSSS-SS------
---SS--SSSS-SS------
---TT--SSSS-SS------
---TT--SSSS-SS--S---
---TT--SSSS-SS------
---TT--S-SS-SS--S---
---TT--S-SS-SS--S---
--STT--SSSS-S---S---
---TT--SSSS-SS--S---
---TT--SSSS-SS--S---
---SS--SSTT-SS--S---
--STT--SSTT-SS--S---
---SS--SSTT-SS------
--STT--SSSS-SS------
---TT--S-SS-SS--S---
---SS--SSSS-SS--S---
---SS--SSSS-SS--SS--
---TT--SSS--SS------
---TT--SSSS-SS--S---
---TT--SSSS-SS------
---TT--SSS--SS--S---
---TT--SSS--SS------
---SS--SSS--SS------
--STT--SSSS-SS--S---
---SS--SSSS-SS------
---SS--SSSS-SS------
---SS--SSSS-SS------
---TT--S-SS-SS--S---
---TT--SSSS-SS------
---TT--SSSS-SS------
---TT--SSSS-SS------
---TT--S-SS-SS--S---
---TT--SSTT-SS------
---TT--SSSS-SS------
---TT--SSSS-SS--S---
---TT--SSSS-SS------
---SS--SSSS-SS------
---SS--SSSS-SS------
---TT--SSSS-SS------
---TT--SSSS-SS--S---
---TT--SSSS-SS------
---TT--SSS--SS--S---
---TT--SSSS-SS--SS--
---TT--S-SS-SS------
--STT--SSSS-SS------
---TT--S-SS-SS--S---
---TT--S-SS-SS--S---
---SS--SSSS-SS------
---TT--SSSS-SS------
--SSS--SSSS-SS--S---
---TT--SSSS-SS--S---
---SS--S-SS-SS--S---
---SS--S-SS-SS------
---TT--S-SS-SS------
---TT--S-SS-SS--S---
---TT--S-SS-SS--S---
---SS--S-SS-SS------
---SS--S-SS-SS------
---TT--SSSS-SS------
---TT--S-SS-SS--SS--
---TT--SSSS-SS--SS--
---TT--SSSS-SS--S---
---TT--SSSS-SS------
---TT--S-SS-SS--S---
---SS--S-SS-SS--S---
---TT--SSSS-SS------
---TT--SSSS-SS------
---TT--SSS--SS------
---TT-SSSSS-SS------
---SS-SSSSS-SS------
---TTSSSSS--SS------
---SS-SSSS--SS------
---TT--SSS--SS------
---SS--S-S-SSS------
---SS--S-S-SSS------
---TT--S-S--SS--S---
--STT--S-S-SSS------
---SS--S-S-SSS------
---TT--S-SSSSS------
---TT--S-S-SSS------
---TT--S-S-SSS---S--
---TT--S-S-SSS--S---
---TT--S-S-SSS------
---SS--S-SSSSS------
---TT--S-S-SSS------
---TT--S-S-SSS------
---TT--S--SSSS--SS--
---TT--S-SS-SS------
---TT--S-S-SSS--S---
---TT--S-S-SSS--S---
---TT--S-SS-SS---S--
---TT--S-SSSSS------
--STT--S-S--SS------
--GGG--S-S--SS------
--GGG--S-S-SSS--SS--
--GGG--S-S-SSS--S---
--GGG--S-S-SSS---S--
--GGG----SSSSS------
--GGG--S-SSSSS---S--
--GGG--S-SS-SS------
--GGG--S-S-SSS------
--GGG--S-SS-SS--S---
--GGG--SSS--SS--S---
--GGG--S-SSSSS--S---
--GGG--S-S-SSS------
--GGG--SSS--SS--SS--
--GGG--S-SSSSS--S---
--GGG--S-S--SS------
--GGG--S-S-SSS---S--
--GGG--S-S-SSS------
--GGG--S-SSSSS--SS--
--GGG--S-SSSSS------
--GGG--S-SSSSS--S---
--GGG--S-SS-SS------
--GGG--S--S-SS------
--GGG--S-TTSSS------
--GGG--S-S-SSS--S---
--GGG--S-SS-SS------
--TTS--S-SSSSS------
--GGG--S-SS-SS---S--
--GGG--S-SSSSS--S---
--GGG----SSSSS------
--GGG--S-S-SSS------
--GGG--S-S-SSS---S--
--GGG--S-SSSSS--S---
--GGG--S-SS-SS--S---
--GGG--S-S-SSS--S---
--GGG--S-S--SS------
--GGG----SS-SS------
--GGG--S-SS-SS------
--GGG--S-S--SS------
--GGG--S--SSSS------
--GGG--S---SSS------
--GGG--S-SSSSS--S---
--GGG--S-SSSSS--S---
--GGG--S-S-SSS------
--GGG--S-S-SSS------
--GGG--S-SS-SS------
--GGG--S-SS-SS--S---
--GGG----SS-SS---S--
--GGG--S-SS-SS--SS--
--GGG--S-S--SS------
--GGG--S-SSSSS------
--GGG--S-SSSSS------
--GGG--S-S--SS------
--GGG----SSSSS------
--GGG----S--SS------
--GGG-----SSSS------
--GGG--S---SSS------
--GGG--S-S-SSS------
--TTS--S-SS-SS--S---
--TTS--S-SS-SS------
--TT---S-S--SS--S---
--GGG--S-S-SSS--S---
--GGG--S-SSSSS------
--GGG--S-S-SSS---S--
--GGG--S-SS-SS------
--GGGS-S-S-SSS------
--GGG--S-SSSSS--S---
--GGG--S-S-SSS------
--GGG--S-SSSSS--S---
--GGG----SSSSS------
--GGG----S-SSS---S--
--GGG--S-SSSSS------
--GGGS-S-SSSSS--S---
--GGG--S--S-SS------
--GGG--S-SSSSS------
--GGGS-S-SSSSS------
--GGGS-S-SS-SS--S---
--GGG-----S-SS--S---
--GGGS-S-SS-SS--S---
--GGG--S-S--SS------
--GGG--S-SS-SS--S---
--GGG--S-SS-SS--SS--
--GGG--S-S--SS------
--GGG----SS-SS------
--GGG----S--SS--S---
--GGG--S-SSSSS--S---
--GGGS-S-SSSSS--S---
--GGG--S-SS-SS--S---
--GGG--S-SS-SS--S---
--GGGS-S-SS-SS--S---
--GGG----SS-SS--S---
--GGG----SS-SS------
--GGG----SS-SS------
--GGG--S-SS-SS------
--GGG----SS-SS--S---
--GGG----SS-SS------
--GGG----S-SSS------
--GGG----S--SS------
--GGG--S-SSSSS--S---
--GGG-----S--S--S---
--GGG--S--SSSS--S---
--GGG--S-SSSSS------
--GGG--S--SSSS------
--GGG--S-S-SSS------
--GGG--S-SSSSS------
--GGG--S---SSS------
--GGG--S--SSSS------
--GGG--S-SSSSS------
--GGG--S--SSSS--S---
--GGG--S-SS-SS------
--GGG--S--SS--------
--GGG--S-SSSS-------
--GGG--S-SSSS-------
--GGG--S-SSSS-------
--GGG--S-SSS--------
--GGG--S-SS-S-------
--GGG--S-SSSSS------
--GGG--S-SS-S-------
--GGG--S-SSSS-------
--GGG--S--SSS-------
--GGG--S-SSSS-------
--GGG--S-SSSS-------
--GGGS-S-SSSS-------
--GGG--S-SS-S-------
--GGG--S-SSSS-------
--GGG--S-SSSS-------
--GGG--S-SS-SS------
--GGG--S-SSSS-------
--GGG--S-SSSS-------
--STTS-S---SSS------
--GGG--S-S-SSS------
--GGG--S-SS-SS------
--GGG--S-S--SS------
--GGG--S-SSSSS------
--GGG--S-SS-SS------
--TTS--S-S--SS--S---
--GGG--S-SSSS-------
--GGG--S-SSSS---S---
--GGG--S-SSSS----S--
--GGG--S-SSSS---SS--
--GGG--S--SSS---S---
--GGG--S-SSSS---S---
--GGG--S--SSS-------
--GGG----SSSS-------
--GGG--S-SSSS-------
--GGG--S--SSS-------
--GGG--S-SSSS-------
--GGG--S-SSSS-------
--GGG--S-SSSS-------
--GGG--S-SSSS-------
--GGG--S-SSSS-------
--GGG--S--SSS-------
--GGG--S-SSSS---S---
--GGG--S--SSS---S---
--GGG--S--SSS-------
--GGG--S-SSSS-------
--GGG--S-SSS----S---
--GGG--S--SSS---S---
--GGG--S-SSSS-------
--GGG--S-SSSS-------
--GGG--S-SSSS-------
--GGG-SS--SSS-------
--GGG--S--SSS-------
--GGG--S-SSSS-------
--GGG--S--SSS---SS--
--GGG--S-SSSS-------
--STT--S--SSS---S---
--GGG--S-SSSS-------
--GGG--S-SS-SS------
--GGG--S--SSSS------
--GGG--S-SSS-S------
--GGG--S-S-SSS------
--GGG----SSSSS------
--GGG--S-SSSSS------
--GGG--S--SS-S------
--GGG--S--SS-S------
--GGG--S-SSSSS------
--GGG--S-SSSSS--S---
--GGG----SSSSS--S---
--GGG----SSSSS------
--GGG--S-SSSSS------
--GGG----SSSSS------
--GGG--S--SSSS------
--GGG--S--SSS-------
--GGG--S--SSS---S---
--GGG--S--SS----S---
--GGG--S--SSS---S---
--GGG--S--SSS---S---
--GGG--S--SSS---S---
--GGGS-S-SS-----S---
--GGGS-S--SSS---S---
--GGG--S--SSS---S---
--GGG--S--SSS---S---
--GGGS-S-SSSS---S---
--GGGS-S--SSS---SS--
--GGG--S-SSS----S---
--GGGS-S-SS--S--S---
---TT--S-SS--S------
---TT--S--SSS---S---
---TTS-S--SS-S--S---
----SS-S-SS--S------
---SSS-S-SS--S------
---GGG-S-SSS-S--S---
---TTS-S-SSS-S--SS--
---TTS-S-SS--S------
---TTS-S-SSS----SS--
---TTS-S-SS-----S---
---TTS-S--SS--------
---SSS-S--SS--------
---TTS-S-SSS----S---
---TTS-S-SSS----SS--
---GGG-S-SS--S--S---
[truncated: 20,013 more chars]
