# Supplementary material for: Unfolding of α-helical 20-residue poly-glutamic acid analyzed by multiple runs of canonical molecular dynamics simulations
Source: PeerJ. 2018 May 15;6:e4769. doi: 10.7717/peerj.4769 (PMC5958886; doi:10.7717/peerj.4769)
Supplement: Supplemental Information 5 — The data includes the two initial structures and trajectories of secondary structural elements of all the residues in all the snapshots generated in this study. All the figures and tables in this manuscript were generated based on this raw data. [file peerj-06-4769-s005.gz › ss_trajectory/Sim/sim5.txt]

-HHHHHHHHHHHHHHHHTT-
-HHHHHHHHHHHHHHHHTT-
-HHHHHHHHHHHHHHHHHH-
-HHHHHHHHHHHHHHHTTT-
-HHHHHHHHHHHHHHHHH--
-HHHHHHHHHHHHHHHTT--
-HHHHHHHHHHHHHHHHHH-
-HHHHHHHHHHHHHHHHH--
-HHHHHHHHHHHHHHHHTT-
-HHHHHHHHHHHHHHHHTT-
-HHHHHHHHHHHHHHHHTT-
-HHHHHHHHHHHHHHHHTT-
-HHHHHHHHHHHHHHHHTT-
-HHHHHHHHHHHHHHHHT--
-HHHHHHHHHHHHHHHHHH-
-HHHHHHHHHHHHHHHHHH-
-HHHHHHHHHHHHHHHHHH-
-HHHHHHHHHHHHHHHHTT-
-HHHHHHHHHHHHHHHHHH-
-HHHHHHHHHHHHHHHHTT-
-HHHHHHHHHHHHHHHHHT-
-HHHHHHHHHHHHHHHHHT-
-HHHHHHHHHHHHHHHHTT-
-HHHHHHHHHHHHHHHHHH-
-HHHHHHHHHHHHHHHHTT-
-HHHHHHHHHHHHHHHHHT-
-HHHHHHHHHHHHHHHHTT-
-HHHHHHHHHHHHHHHHH--
-HHHHHHHHHHHHHHHHHT-
-HHHHHHHHHHHHHHHHTT-
-HHHHHHHHHHHHHHHHHH-
-HHHHHHHHHHHHHHHHHH-
-HHHHHHHHHHHHHHHHHH-
-HHHHHHHHHHHHHHHHHH-
-HHHHHHHHHHHHHHHTTT-
-HHHHHHHHHHHHHHHHHH-
-HHHHHHHHHHHHHHHHHH-
-HHHHHHHHHHHHHHHHHH-
-HHHHHHHHHHHHHHHHHH-
-HHHHHHHHHHHHHHHHHH-
-HHHHHHHHHHHHHHHHHH-
-HHHHHHHHHHHHHHHHHH-
-HHHHHHHHHHHHHHHHTT-
-HHHHHHHHHHHHHHHHTT-
-HHHHHHHHHHHHHHHHHH-
-HHHHHHHHHHHHHHHHHT-
-HHHHHHHHHHHHHHHHTT-
-HHHHHHHHHHHHHHHHHH-
-HHHHHHHHHHHHHHHHS--
-HHHHHHHHHHHHHHHTT--
-HHHHHHHHHHHHHHHHTT-
-HHHHHHHHHHHHHHHHHH-
-HHHHHHHHHHHHHHHHTT-
-HHHHHHHHHHHHHHHHHH-
-HHHHHHHHHHHHHHHTTT-
-HHHHHHHHHHHHHHHHHH-
-HHHHHHHHHHHHHHHHHH-
-HHHHHHHHHHHHHHHHHH-
-HHHHHHHHHHHHHHHHHH-
-HHHHHHHHHHHHHHHHTT-
-HHHHHHHHHHHHHHHHHT-
-HHHHHHHHHHHHHHHHHH-
-HHHHHHHHHHHHHHHHHT-
-HHHHHHHHHHHHHHHHHH-
-HHHHHHHHHHHHHHHHHH-
-HHHHHHHHHHHHHHHHHH-
-HHHHHHHHHHHHHHHHHT-
-HHHHHHHHHHHHHHHHHH-
-HHHHHHHHHHHHHHHHHH-
-HHHHHHHHHHHHHHHHHH-
-HHHHHHHHHHHHHHHHTT-
-HHHHHHHHHHHHHHHHTT-
-HHHHHHHHHHHHHHHHHH-
-HHHHHHHHHHHHHHHHHH-
-HHHHHHHHHHHHHHHHHH-
-HHHHHHHHHHHHHHHHH--
-HHHHHHHHHHHHHHHHHH-
-HHHHHHHHHHHHHHHHHH-
-HHHHHHHHHHHHHHHHHH-
-HHHHHHHHHHHHHHHHHH-
-HHHHHHHHHHHHHHHHTT-
-HHHHHHHHHHHHHHHHTT-
-HHHHHHHHHHHHHHHHTT-
-HHHHHHHHHHHHHHHHTT-
-HHHHHHHHHHHHHHHHHH-
-HHHHHHHHHHHHHHHHHH-
-HHHHHHHHHHHHHHHHTT-
-HHHHHHHHHHHHHHHHTT-
-HHHHHHHHHHHHHHHHHH-
-HHHHHHHHHHHHHHHHHH-
-HHHHHHHHHHHHHHHHHH-
-HHHHHHHHHHHHHHHHHH-
-HHHHHHHHHHHHHHHHTT-
-HHHHHHHHHHHHHHHHTT-
-HHHHHHHHHHHHHHHHHH-
-HHHHHHHHHHHHHHHHHH-
-HHHHHHHHHHHHHHHGGG-
-HHHHHHHHHHHHHHHHTT-
-HHHHHHHHHHHHHHHHHH-
-HHHHHHHHHHHHHHHHHT-
-HHHHHHHHHHHHHHHHHH-
-HHHHHHHHHHHHHHHHH--
-HHHHHHHHHHHHHHHHTT-
-HHHHHHHHHHHHHHHHTT-
-HHHHHHHHHHHHHHHHHT-
-HHHHHHHHHHHHHHHHH--
-HHHHHHHHHHHHHHHHHT-
-HHHHHHHHHHHHHHHHT--
-HHHHHHHHHHHHHHHHH--
-HHHHHHHHHHHHHHHHHH-
-HHHHHHHHHHHHHHHHHH-
-HHHHHHHHHHHHHHHHS--
-HHHHHHHHHHHHHHHHTT-
-HHHHHHHHHHHHHHHHTT-
-HHHHHHHHHHHHHHHHHT-
-HHHHHHHHHHHHHHHHHT-
-HHHHHHHHHHHHHHHHHH-
-HHHHHHHHHHHHHHHHHH-
-HHHHHHHHHHHHHHHHHH-
-HHHHHHHHHHHHHHHHHH-
-HHHHHHHHHHHHHHHHHH-
-HHHHHHHHHHHHHHHHHH-
-HHHHHHHHHHHHHHHHH--
-HHHHHHHHHHHHHHHHH--
-HHHHHHHHHHHHHHHHH--
-HHHHHHHHHHHHHHHHH--
-HHHHHHHHHHHHHHHHHH-
-HHHHHHHHHHHHHHHHHH-
-HHHHHHHHHHHHHHHHHH-
-HHHHHHHHHHHHHHHHHH-
-HHHHHHHHHHHHHHHHH--
-HHHHHHHHHHHHHHHHHH-
--HHHHHHHHHHHHHHTT--
-HHHHHHHHHHHHHHHHHH-
-HHHHHHHHHHHHHHHHT--
-HHHHHHHHHHHHHHHHTT-
-HHHHHHHHHHHHHHHHHT-
-HHHHHHHHHHHHHHHHHT-
-HHHHHHHHHHHHHHHTT--
-HHHHHHHHHHHHHHHTT--
-HHHHHHHHHHHHHHHTT--
-HHHHHHHHHHHHHHHHH--
-HHHHHHHHHHHHHHHHH--
-HHHHHHHHHHHHHHHHH--
-HHHHHHHHHHHHHHHTT--
-HHHHHHHHHHHHHHHHHH-
-HHHHHHHHHHHHHHHHHH-
-HHHHHHHHHHHHHHHHHH-
-HHHHHHHHHHHHHHHHHH-
-HHHHHHHHHHHHHHHHHH-
-HHHHHHHHHHHHHHHHHT-
-HHHHHHHHHHHHHHHHHT-
-HHHHHHHHHHHHHHHHHT-
-HHHHHHHHHHHHHHHHHT-
-HHHHHHHHHHHHHHHHHT-
-HHHHHHHHHHHHHHHHHT-
-HHHHHHHHHHHHHHHHHH-
-HHHHHHHHHHHHHHHHHT-
-HHHHHHHHHHHHHHHHTT-
-HHHHHHHHHHHHHHHHH--
-HHHHHHHHHHHHHHHTT--
-HHHHHHHHHHHHHHHHHT-
-HHHHHHHHHHHHHHHTT--
-HHHHHHHHHHHHHHHHHT-
-HHHHHHHHHHHHHHHHHT-
-HHHHHHHHHHHHHHHHHT-
-HHHHHHHHHHHHHHHHHT-
-HHHHHHHHHHHHHHHHHH-
-HHHHHHHHHHHHHHHHT--
-HHHHHHHHHHHHHHHHTT-
-HHHHHHHHHHHHHHHHTT-
-HHHHHHHHHHHHHHHHHT-
-HHHHHHHHHHHHHHHHHT-
-TTHHHHHHHHHHHHHHHT-
-HHHHHHHHHHHHHHHHHH-
-HHHHHHHHHHHHHHHHTT-
--HHHHHHHHHHHHHHHT--
-TTHHHHHHHHHHHHHHHT-
-HHHHHHHHHHHHHHHHHT-
-HHHHHHHHHHHHHHHHHH-
-HHHHHHHHHHHHHHHHHT-
-HHHHHHHHHHHHHHHHHH-
-HHHHHHHHHHHHHHHHHH-
-HHHHHHHHHHHHHHHHHH-
-HHHHHHHHHHHHHHHHHH-
-HHHHHHHHHHHHHHHHHH-
-HHHHHHHHHHHHHHHHHT-
-HHHHHHHHHHHHHHHHHH-
-HHHHHHHHHHHHHHHHHT-
-HHHHHHHHHHHHHHHHHH-
-HHHHHHHHHHHHHHHHHT-
-HHHHHHHHHHHHHHHHHT-
-HHHHHHHHHHHHHHHHH--
-HHHHHHHHHHHHHHHHHH-
-HHHHHHHHHHHHHHHHHH-
-HHHHHHHHHHHHHHHHHH-
-HHHHHHHHHHHHHHHHHH-
-HHHHHHHHHHHHHHHHHT-
-HHHHHHHHHHHHHHHHHT-
-HHHHHHHHHHHHHHHHH--
-HHHHHHHHHHHHHHHHTT-
-HHHHHHHHHHHHHHHHHT-
-HHHHHHHHHHHHHHHHT--
-HHHHHHHHHHHHHHHHTT-
-HHHHHHHHHHHHHHHHHT-
-HHHHHHHHHHHHHHHHHT-
-HHHHHHHHHHHHHHHHHH-
-HHHHHHHHHHHHHHHHHH-
-HHHHHHHHHHHHHHHHHH-
-HHHHHHHHHHHHHHHHTT-
-HHHHHHHHHHHHHHHHHH-
-HHHHHHHHHHHHHHHHHH-
-HHHHHHHHHHHHHHHHHH-
-HHHHHHHHHHHHHHHHHH-
-HHHHHHHHHHHHHHHHHH-
-HHHHHHHHHHHHHHHHHH-
-HHHHHHHHHHHHHHHHHH-
-HHHHHHHHHHHHHHHHHH-
-HHHHHHHHHHHHHHHHHH-
-HHHHHHHHHHHHHHHHTT-
-HHHHHHHHHHHHHHHHHT-
-HHHHHHHHHHHHHHHHHT-
-HHHHHHHHHHHHHHHHHH-
-HHHHHHHHHHHHHHHHHT-
-HHHHHHHHHHHHHHHHHT-
-HHHHHHHHHHHHHHHHHH-
-HHHHHHHHHHHHHHHHHH-
-HHHHHHHHHHHHHHHHHT-
-HHHHHHHHHHHHHHHHHT-
-HHHHHHHHHHHHHHHHHH-
-HHHHHHHHHHHHHHHHHH-
-HHHHHHHHHHHHHHHHHH-
-HHHHHHHHHHHHHHHHHT-
-HHHHHHHHHHHHHHHTT--
-HHHHHHHHHHHHHHHHHT-
-HHHHHHHHHHHHHHHHHH-
-HHHHHHHHHHHHHHHHHH-
-HHHHHHHHHHHHHHHHTT-
-HHHHHHHHHHHHHHHHTT-
-HHHHHHHHHHHHHHHHHH-
-HHHHHHHHHHHHHHHHHH-
-HHHHHHHHHHHHHHHHHH-
-HHHHHHHHHHHHHHHTTT-
-HHHHHHHHHHHHHHHHHT-
-HHHHHHHHHHHHHHHHHH-
-HHHHHHHHHHHHHHHHTT-
-HHHHHHHHHHHHHHHHH--
-HHHHHHHHHHHHHHHHHT-
-HHHHHHHHHHHHHHHHHH-
-HHHHHHHHHHHHHHHHHH-
-HHHHHHHHHHHHHHHHHH-
-HHHHHHHHHHHHHHHHHH-
-HHHHHHHHHHHHHHHHHH-
-HHHHHHHHHHHHHHHHHH-
-HHHHHHHHHHHHHHHHHH-
-HHHHHHHHHHHHHHHHHH-
-HHHHHHHHHHHHHHHHHT-
-HHHHHHHHHHHHHHHHHH-
-HHHHHHHHHHHHHHHHHT-
-HHHHHHHHHHHHHHHHTT-
-HHHHHHHHHHHHHHHHHT-
-HHHHHHHHHHHHHHHHHT-
-HHHHHHHHHHHHHHHHTT-
-HHHHHHHHHHHHHHHHTT-
-HHHHHHHHHHHHHHHTT--
-HHHHHHHHHHHHHHHHH--
-HHHHHHHHHHHHHHHTTT-
-HHHHHHHHHHHHHHHHHT-
-HHHHHHHHHHHHHHHHHT-
-HHHHHHHHHHHHHHHHHH-
-HHHHHHHHHHHHHHHHHH-
-HHHHHHHHHHHHHHHHTT-
-HHHHHHHHHHHHHHHHHT-
-HHHHHHHHHHHHHHHHHT-
-HHHHHHHHHHHHHHHHHT-
-HHHHHHHHHHHHHHHHHT-
-HHHHHHHHHHHHHHHHHT-
-HHHHHHHHHHHHHHHHHT-
-HHHHHHHHHHHHHHHHHT-
-HHHHHHHHHHHHHHHHHH-
-HHHHHHHHHHHHHHHHTT-
-HHHHHHHHHHHHHHHHHH-
-HHHHHHHHHHHHHHHHTT-
-HHHHHHHHHHHHHHHHHT-
-HHHHHHHHHHHHHHHHHH-
-HHHHHHHHHHHHHHHHT--
-HHHHHHHHHHHHHHHHHT-
-HHHHHHHHHHHHHHHHHT-
-HHHHHHHHHHHHHHHHHT-
-HHHHHHHHHHHHHHHHHH-
-HHHHHHHHHHHHHHHHH--
-HHHHHHHHHHHHHHHHTT-
-HHHHHHHHHHHHHHHHHT-
-HHHHHHHHHHHHHHHHHT-
-HHHHHHHHHHHHHHHHHH-
-HHHHHHHHHHHHHHHHHT-
-HHHHHHHHHHHHHHHHHT-
-HHHHHHHHHHHHHHHHHT-
-HHHHHHHHHHHHHHHHHT-
-HHHHHHHHHHHHHHHHTT-
-HHHHHHHHHHHHHHHGGG-
-HHHHHHHHHHHHHHHTT--
-HHHHHHHHHHHHHHHTS--
-HHHHHHHHHHHHHHHTT--
-HHHHHHHHHHHHHHHHHT-
-HHHHHHHHHHHHHHHHTT-
-HHHHHHHHHHHHHHHHTT-
-HHHHHHHHHHHHHHHHHH-
-HHHHHHHHHHHHHHHHHT-
-HHHHHHHHHHHHHHHHHH-
-HHHHHHHHHHHHHHHHTT-
-HHHHHHHHHHHHHHHHHT-
-HHHHHHHHHHHHHHHHHH-
-HHHHHHHHHHHHHHHHHH-
-HHHHHHHHHHHHHHHHHH-
-HHHHHHHHHHHHHHHHHH-
-HHHHHHHHHHHHHHHHHT-
-HHHHHHHHHHHHHHHHHT-
-HHHHHHHHHHHHHHHHS--
-HHHHHHHHHHHHHHHHH--
-HHHHHHHHHHHHHHTTS--
-HHHHHHHHHHHHHHTTT--
-HHHHHHHHHHHHHHTTT--
-HHHHHHHHHHHHHHHHHT-
-HHHHHHHHHHHHHHHHHT-
-HHHHHHHHHHHHHHHHHT-
-HHHHHHHHHHHHHHHHTT-
-HHHHHHHHHHHHHHHHHT-
-HHHHHHHHHHHHHHHHH--
-HHHHHHHHHHHHHHHHHH-
-HHHHHHHHHHHHHHHHHH-
-HHHHHHHHHHHHHHTTT--
-HHHHHHHHHHHHHHHTT--
-HHHHHHHHHHHHHHTTT--
-HHHHHHHHHHHHHHHHTT-
-HHHHHHHHHHHHHHHTT--
-HHHHHHHHHHHHHHHHHH-
-HHHHHHHHHHHHHHHHHH-
-HHHHHHHHHHHHHHHHHH-
-HHHHHHHHHHHHHHHHHH-
-HHHHHHHHHHHHHHHHHH-
-HHHHHHHHHHHHHHHHHH-
-HHHHHHHHHHHHHHHHTT-
-HHHHHHHHHHHHHHHHHH-
-HHHHHHHHHHHHHHHHHT-
-HHHHHHHHHHHHHHHHHH-
-HHHHHHHHHHHHHHHHH--
-HHHHHHHHHHHHHHHHHH-
-HHHHHHHHHHHHHHHHHH-
-HHHHHHHHHHHHHHHHHH-
-HHHHHHHHHHHHHHHHTT-
-HHHHHHHHHHHHHHHHHT-
-HHHHHHHHHHHHHHHTTT-
-HHHHHHHHHHHHHHHHHT-
-HHHHHHHHHHHHHHHHHH-
-HHHHHHHHHHHHHHHHHH-
-HHHHHHHHHHHHHHHHHT-
-HHHHHHHHHHHHHHHHHT-
-HHHHHHHHHHHHHHHHHH-
-HHHHHHHHHHHHHHHHH--
-HHHHHHHHHHHHHHHHH--
-HHHHHHHHHHHHHHHTT--
-HHHHHHHHHHHHHHHHHT-
-HHHHHHHHHHHHHHHHHT-
-HHHHHHHHHHHHHHHHHH-
-HHHHHHHHHHHHHHHHHT-
-HHHHHHHHHHHHHHHHTT-
-HHHHHHHHHHHHHHHHHT-
-HHHHHHHHHHHHHHHHHH-
-HHHHHHHHHHHHHHHHHT-
-HHHHHHHHHHHHHHHHHH-
-HHHHHHHHHHHHHHHHH--
-HHHHHHHHHHHHHHHHH--
-HHHHHHHHHHHHHHHHH--
-HHHHHHHHHHHHHHHHH--
-HHHHHHHHHHHHHHHHH--
-HHHHHHHHHHHHHHHTT--
-HHHHHHHHHHHHHHHTT--
-HHHHHHHHHHHHHHHTT--
-HHHHHHHHHHHHHHHHH--
-HHHHHHHHHHHHHHTTS--
-HHHHHHHHHHHHHHHHT--
-HHHHHHHHHHHHHHTTS--
-HHHHHHHHHHHHHHHHH--
-HHHHHHHHHHHHHHTTT--
-HHHHHHHHHHHHHHHTT--
-HHHHHHHHHHHHHHHHH--
-HHHHHHHHHHHHHHHTT--
-HHHHHHHHHHHHHHHHH--
-HHHHHHHHHHHHHHHHT--
-HHHHHHHHHHHHHHHHH--
-HHHHHHHHHHHHHHHHH--
-HHHHHHHHHHHHHHHTT--
-HHHHHHHHHHHHHHHTT--
-HHHHHHHHHHHHHHHHT--
-HHHHHHHHHHHHHHHTT--
-HHHHHHHHHHHHHHHTT--
-HHHHHHHHHHHHHHHHT--
-HHHHHHHHHHHHHHHHT--
-HHHHHHHHHHHHHHHTT--
-HHHHHHHHHHHHHHHTT--
-HHHHHHHHHHHHHHHHH--
-HHHHHHHHHHHHHHHHT--
-HHHHHHHHHHHHHHGGG--
-HHHHHHHHHHHHHHHHT--
-HHHHHHHHHHHHHHHTT--
-HHHHHHHHHHHHHHHTT--
-HHHHHHHHHHHHHHHTT--
-HHHHHHHHHHHHHHHHH--
-HHHHHHHHHHHHHHHTT--
-HHHHHHHHHHHHHHHHT--
-HHHHHHHHHHHHHHHTT--
-HHHHHHHHHHHHHHHTT--
-HHHHHHHHHHHHHHHTT--
-HHHHHHHHHHHHHHHTT--
-HHHHHHHHHHHHHHHTT--
-HHHHHHHHHHHHHHHHT--
-HHHHHHHHHHHHHHHHH--
-HHHHHHHHHHHHHHHHH--
-HHHHHHHHHHHHHHHHH--
-HHHHHHHHHHHHHHHHH--
-HHHHHHHHHHHHHHHHH--
-HHHHHHHHHHHHHHTTS--
-HHHHHHHHHHHHHHHHH--
-HHHHHHHHHHHHHHHHH--
-HHHHHHHHHHHHHHHTT--
-HHHHHHHHHHHHHHHHH--
-HHHHHHHHHHHHHHHTT--
-HHHHHHHHHHHHHHHHT--
-HHHHHHHHHHHHHHHHT--
-HHHHHHHHHHHHHHHHS--
-HHHHHHHHHHHHHHHHT--
-HHHHHHHHHHHHHHHHS--
-HHHHHHHHHHHHHHHHH--
-HHHHHHHHHHHHHHHHT--
-HHHHHHHHHHHHHHHHH--
-HHHHHHHHHHHHHHHHH--
-HHHHHHHHHHHHHHHHT--
-HHHHHHHHHHHHHHHHT--
-HHHHHHHHHHHHHHHHH--
-HHHHHHHHHHHHHHHTS--
-HHHHHHHHHHHHHHHHT--
-HHHHHHHHHHHHHHHHH--
-HHHHHHHHHHHHHHHTT--
-HHHHHHHHHHHHHHHHT--
-HHHHHHHHHHHHHHHHT--
-HHHHHHHHHHHHHHHTT--
-HHHHHHHHHHHHHHHHT--
-HHHHHHHHHHHHHHHT---
-HHHHHHHHHHHHHHHHS--
-HHHHHHHHHHHHHHHT---
-HHHHHHHHHHHHHHHHS--
-HHHHHHHHHHHHHHHHS--
-HHHHHHHHHHHHHHHT---
-HHHHHHHHHHHHHHTTS--
-HHHHHHHHHHHHHHHTS--
-HHHHHHHHHHHHHHHHT--
-HHHHHHHHHHHHHHHH---
-HHHHHHHHHHHHHHHHS--
-HHHHHHHHHHHHHHHS---
-HHHHHHHHHHHHHTTTS--
-HHHHHHHHHHHHHHHSS--
-HHHHHHHHHHHHHHHHT--
-HHHHHHHHHHHHHHHHT--
-HHHHHHHHHHHHHHHH---
-HHHHHHHHHHHHHHHTT--
-HHHHHHHHHHHHHHHT---
-HHHHHHHHHHHHHHHTT--
-HHHHHHHHHHHHHHHHT--
-HHHHHHHHHHHHHHHHT--
-HHHHHHHHHHHHHHHHT--
-HHHHHHHHHHHHHHHTT--
-HHHHHHHHHHHHHHHHT--
-HHHHHHHHHHHHHHHHH--
-HHHHHHHHHHHHHHHHT--
-HHHHHHHHHHHHHHHHH--
-HHHHHHHHHHHHHHHHT--
-HHHHHHHHHHHHHHHHH--
-HHHHHHHHHHHHHHHTT--
-HHHHHHHHHHHHHHHHH--
-HHHHHHHHHHHHHHHHT--
-HHHHHHHHHHHHHHHTT--
-HHHHHHHHHHHHHHHHH--
-HHHHHHHHHHHHHHHHT--
-HHHHHHHHHHHHHHHH---
-HHHHHHHHHHHHHHHTT--
-HHHHHHHHHHHHHHTTT--
-HHHHHHHHHHHHHHHHT--
-HHHHHHHHHHHHHTTTT--
-HHHHHHHHHHHHHHHHH--
-HHHHHHHHHHHHHHHHH--
-HHHHHHHHHHHHHHHHH--
-HHHHHHHHHHHHHHTTT--
-HHHHHHHHHHHHHHHTT--
-HHHHHHHHHHHHHHHTT--
-HHHHHHHHHHHHHHHTTT-
-THHHHHHHHHHHHHHHHT-
-HHHHHHHHHHHHHHHHHT-
-HHHHHHHHHHHHHHHHHH-
-HHHHHHHHHHHHHHHTT--
-HHHHHHHHHHHHHHHHT--
-HHHHHHHHHHHHHHHTT--
-HHHHHHHHHHHHHHHHHH-
-HHHHHHHHHHHHHHHHH--
-HHHHHHHHHHHHHHHHH--
-HHHHHHHHHHHHHHHHH--
-HHHHHHHHHHHHHHHHHH-
-HHHHHHHHHHHHHHHHHT-
-HHHHHHHHHHHHHHHHH--
-HHHHHHHHHHHHHHHHH--
-HHHHHHHHHHHHHHHHH--
-HHHHHHHHHHHHHHHHH--
-HHHHHHHHHHHHHHHHH--
-HHHHHHHHHHHHHHHHH--
-HHHHHHHHHHHHHHHHH--
-HHHHHHHHHHHHHHHHH--
-HHHHHHHHHHHHHHHHT--
-HHHHHHHHHHHHHHHTT--
-HHHHHHHHHHHHHHHHH--
-HHHHHHHHHHHHHHHHHH-
-HHHHHHHHHHHHHHHHHT-
-HHHHHHHHHHHHHHHHHT-
-HHHHHHHHHHHHHHHHTT-
-HHHHHHHHHHHHHHHHHT-
-HHHHHHHHHHHHHHHHHH-
-HHHHHHHHHHHHHHHHHH-
-HHHHHHHHHHHHHHHHHH-
-HHHHHHHHHHHHHHHHHH-
-HHHHHHHHHHHHHHHHHT-
-HHHHHHHHHHHHHHHHTT-
-HHHHHHHHHHHHHHHHHH-
-HHHHHHHHHHHHHHHHHT-
-HHHHHHHHHHHHHHHHHT-
-HHHHHHHHHHHHHHHHHT-
-HHHHHHHHHHHHHHHHTT-
-HHHHHHHHHHHHHHHHHT-
-HHHHHHHHHHHHHHHHT--
-HHHHHHHHHHHHHHHHT--
-HHHHHHHHHHHHHHHHH--
-HHHHHHHHHHHHHHHHH--
-HHHHHHHHHHHHHHHTT--
-HHHHHHHHHHHHHHHHH--
-HHHHHHHHHHHHHHHHH--
-TTHHHHHHHHHHHHHHH--
-HHHHHHHHHHHHHHHTT--
-HHHHHHHHHHHHHHHHH--
-HHHHHHHHHHHHHHHTT--
-HHHHHHHHHHHHHHHTT--
-HHHHHHHHHHHHHHTTT--
-HHHHHHHHHHHHHHHHH--
-HHHHHHHHHHHHHHHTT--
-HHHHHHHHHHHHHHHTT--
-HHHHHHHHHHHHHHHHH--
-HHHHHHHHHHHHHHHTT--
-HHHHHHHHHHHHHHHHH--
-HHHHHHHHHHHHHHHHH--
-HHHHHHHHHHHHHHHHH--
-HHHHHHHHHHHHHHHTT--
--HHHHHHHHHHHHHHHH--
--HHHHHHHHHHHHHTTT--
--HHHHHHHHHHHHHHTT--
--HHHHHHHHHHHHHHHH--
--HHHHHHHHHHHHHHHH--
--HHHHHHHHHHHHHHHH--
--HHHHHHHHHHHHHHTT--
--HHHHHHHHHHHHHTTT--
--HHHHHHHHHHHHHHHT--
--HHHHHHHHHHHHHHHS--
--HHHHHHHHHHHHHTTT--
--HHHHHHHHHHHHHTTS--
--HHHHHHHHHHHHHHHH--
--HHHHHHHHHHHHHHHH--
--HHHHHHHHHHHHHHTT--
--HHHHHHHHHHHHHHTT--
--HHHHHHHHHHHHHHHH--
-THHHHHHHHHHHHHTTT--
--HHHHHHHHHHHHHHHH--
--HHHHHHHHHHHHHHTT--
--HHHHHHHHHHHHHHHH--
--HHHHHHHHHHHHHHTT--
--HHHHHHHHHHHHHHTS--
--HHHHHHHHHHHHHHHT--
--HHHHHHHHHHHHHHHH--
-THHHHHHHHHHHHHHHT--
--HHHHHHHHHHHHHHHT--
--HHHHHHHHHHHHHHHH--
--HHHHHHHHHHHHHHHH--
--HHHHHHHHHHHHHHHH--
--HHHHHHHHHHHHHHHH--
--HHHHHHHHHHHHHTTT--
--HHHHHHHHHHHHHHTT--
--HHHHHHHHHHHHHHHH--
--HHHHHHHHHHHHHHHH--
--HHHHHHHHHHHHHHHH--
--HHHHHHHHHHHHHTTT--
--HHHHHHHHHHHHHHTT--
--HHHHHHHHHHHHHHHH--
--HHHHHHHHHHHHHHHH--
--HHHHHHHHHHHHHHHH--
--HHHHHHHHHHHHHHTT--
--HHHHHHHHHHHHHHHH--
--HHHHHHHHHHHHHTTT--
--HHHHHHHHHHHHHTTS--
--HHHHHHHHHHHHHHHT--
--HHHHHHHHHHHHHHTT--
--HHHHHHHHHHHHHHHS--
-THHHHHHHHHHHHHHHH--
--HHHHHHHHHHHHHHTT--
--HHHHHHHHHHHHHHTT--
--HHHHHHHHHHHHHHHH--
--HHHHHHHHHHHHHHHH--
--HHHHHHHHHHHHHHHH--
--HHHHHHHHHHHHHHHH--
--HHHHHHHHHHHHHHTT--
--HHHHHHHHHHHHHHTT--
--HHHHHHHHHHHHHHTT--
--HHHHHHHHHHHHHGGG--
--HHHHHHHHHHHHHHHH--
--HHHHHHHHHHHHHHHH--
--HHHHHHHHHHHHHHHH--
--HHHHHHHHHHHHHHHH--
--HHHHHHHHHHHHHHHH--
--HHHHHHHHHHHHHHTT--
-THHHHHHHHHHHHHHHT--
-THHHHHHHHHHHHHHHH--
-HHHHHHHHHHHHHHTTS--
-THHHHHHHHHHHHHTTS--
--HHHHHHHHHHHHHHTT--
--HHHHHHHHHHHHHHTS--
--HHHHHHHHHHHHHHHH--
--HHHHHHHHHHHHHHHH--
--HHHHHHHHHHHHHHHT--
-THHHHHHHHHHHHHHTT--
--HHHHHHHHHHHHHHHH--
--HHHHHHHHHHHHHHHH--
--HHHHHHHHHHHHHHHH--
--HHHHHHHHHHHHHTTT--
--HHHHHHHHHHHHHHHH--
--HHHHHHHHHHHHHHHH--
--HHHHHHHHHHHHHHTT--
--HHHHHHHHHHHHHHHH--
--HHHHHHHHHHHHHHHH--
--HHHHHTHHHHHHHHHH--
--HHHHHTHHHHHHHHSS--
---HHHHHHHHHHHHHHT--
---TTGGGHHHHHHHHTS--
---HHHHTHHHHHHHHTT--
---HHHHTHHHHHHHHHS--
---HHHHTHHHHHHHHTT--
---HHHHTHHHHHHHHTT--
---HHHHHHHHHHHHHHH--
---TTGGGHHHHHHHHHH--
---TTGGGHHHHHHHHHH--
---TGGGGHHHHHHHHHH--
---TTGGGHHHHHHHHHH--
---TTGGGHHHHHHHHHS--
---TTGGGHHHHHHHHHT--
---TTGGGHHHHHHHHTT--
---HHHHHHHHHHHHHHS--
---TTTTTHHHHHHHHHH--
---TTTTHHHHHHHHHHT--
---TTTTHHHHHHHHHHH--
---TTTTHHHHHHHHHHS--
---TTTTHHHHHHHHHHH--
---TTTTHHHHHHHHHHT--
---TTTTHHHHHHHHHTT--
---TTTTHHHHHHHHHHH--
---TTT-HHHHHHHHHHH--
---GGG-HHHHHHHHTTT--
---TGGGHHHHHHHHHHT--
---STT-HHHHHHHHHTT--
---SSTTHHHHHHHHHHH--
---GGGGHHHHHHHHHHH--
---GGGSHHHHHHHHHHH--
---GGGGHHHHHHHHHTS--
---STTTHHHHHHHHHTT--
---SGGGHHHHHHHHHTT--
---TTTSHHHHHHHHHHH--
---GGGSHHHHHHHHHHH--
---HHHHHHHHHHHHHHH--
---SGGGHHHHHHHHGGG--
---TGGGHHHHHHHHGGG--
---TTTTHHHHHHHHHTT--
---SGGGHHHHHHHHHHH--
---TTTSHHHHHHHHHHT--
---TTTTHHHHHHHHHHT--
---TTTTHHHHHHHHHH---
---GGGSHHHHHHHHHH---
---GGGTHHHHHHHHHHS--
---HHHHHHHHHHHHHH---
---SGGGHHHHHHHHHT---
---GGGGHHHHHHHTTS---
---TGGGHHHHHHHHTTS--
---TTTTHHHHHHHHHTT--
---TTTTHHHHHHHHHTT--
---TTTTHHHHHHHHHHT--
---TTTTHHHHHHHHHHT--
---TTTSHHHHHHHHHHS--
---TTTTHHHHHHHHHHT--
---TTTTHHHHHHHHHHT--
---HHHHHHHHHHHHHTS--
---TTTTHHHHHHHHHHH--
---SHHHHHHHHHHHHHS--
---GGGTHHHHHHHHTTS--
---HHHHHHHHHHHHHHS--
---GGGTHHHHHHHHHHT--
----GGGHHHHHHHHHHH--
---GGGGHHHHHHHHHHH--
---THHHHHHHHHHHHHH--
---SGGGHHHHHHHHHTT--
---TTTTHHHHHHHHHHH--
---TGGGHHHHHHHHHHH--
---SGGGHHHHHHHHHHH--
---TTTSHHHHHHHHHHS--
---TTTTHHHHHHHHHHT--
---STTTHHHHHHHHHHH--
---STTTHHHHHHHHHHTT-
---SGGGHHHHHHHHHHT--
---STTTHHHHHHHHHTT--
---SSTTHHHHHHHHHTT--
---TGGGHHHHHHHHHHH--
---HHHHHHHHHHHHTTT--
---GGGTHHHHHHHHHHH--
---HHHHHHHHHHHHHHH--
---GGGSHHHHHHHHHHH--
---HHHHHHHHHHHHHHH--
---GGGSHHHHHHHHHHH--
---GGGSHHHHHHHHHTT--
---TTTSHHHHHHHHHTT--
---TTT-HHHHHHHHHTT--
---TTTSHHHHHHHHHTT--
---TTTSHHHHHHHHHTT--
---TTTSHHHHHHHHTTT--
---TTT-HHHHHHHHHTT--
---HHHHHHHHHHHHHHH--
---HHHHHHHHHHHHTTT--
---GGGTHHHHHHHHHHH--
---TGGGHHHHHHHHHHH--
---HHHHHHHHHHHHHTT--
---GGGGHHHHHHHHTTS--
---HHHHHHHHHHHHHTT--
---GGGTHHHHHHHHHHH--
---GGGTHHHHHHHHHTT--
---GGGTHHHHHHHHHHH--
---STTTHHHHHHHHHHH--
---GGGGHHHHHHHHHTT--
---GGGSHHHHHHHHHHH--
---GGGTHHHHHHHHHTT--
---HHHHHHHHHHHHHTT--
---GGGTHHHHHHHHHHH--
---HHHHHHHHHHHHHHH--
---STTTHHHHHHHHHHH--
---GGGTHHHHHHHHHTT--
---HHHHHHHHHHHHHHH--
---GGGTHHHHHHHHHTT--
---GGGTHHHHHHHHTTT--
--GGGGTHHHHHHHHHHH--
---GGGTHHHHHHHHHTT--
---GGGTHHHHHHHHHTT--
---GGGTHHHHHHHHHHH--
---TTTSHHHHHHHHHTT--
---TTTTHHHHHHHHHTT--
---HHHHHHHHHHHHHTT--
---GGGTHHHHHHHHHHH--
---GGGTHHHHHHHHHHH--
---GGGTHHHHHHHHHTT--
---GGGGHHHHHHHHHTT--
----GGGHHHHHHHHHTT--
---GGGTHHHHHHHHHTT--
---HHHHHHHHHHHHHTT--
---TTTSHHHHHHHHHTT--
---HHHHHHHHHHHHHTT--
---STTTHHHHHHHHHTT--
---GGGTHHHHHHHHTTS--
--GGGGTHHHHHHHHHSS--
--THHHHHHHHHHHTTSS--
--GGGGTHHHHHHHHTTS--
--GGGGTHHHHHHHHHSS--
---GGGTHHHHHHHTT-S--
---GGGTHHHHHHHHH----
---GGGTHHHHHHHTT----
---GGGTHHHHHHHTT----
---GGGTHHHHHHHHH----
---GGGTHHHHHHHHH----
---HHHHHHHHHHHHH-S--
---GGGTHHHHHHHTT-S--
--SSTTTHHHHHHHHH----
--SGGGTHHHHHHHHHSS--
---STTTHHHHHHHHTTS--
--SSGGGHHHHHHHHTSS--
---HHHHHHHHHHHHTTS--
---GGG-HHHHHHHHHTT--
---GGGTHHHHHHHTTTS--
---HHHHHHHHHHHHTTS--
---TGGGHHHHHHHHTTS--
---TTTSHHHHHHHHHTS--
---HHHHHHHHHHHHHHS--
---SGGGHHHHHHHHHTT--
---GGGSHHHHHHHHHTS--
---GGGTHHHHHHHHHHT--
---GGGSHHHHHHHHHTT--
---TTTSHHHHHHHHHHS--
---TTTTHHHHHHHHHTS--
---TTTTHHHHHHHHHTS--
---HHHHHHHHHHHHHTS--
---GGGSHHHHHHHHHTS--
---TTTTHHHHHHHHHTS--
---GGGTHHHHHHHHHSS--
---TTTTHHHHHHHHHTT--
---GGGTHHHHHHTTSSS--
---TTTTHHHHHHHTSTT--
---TTTTHHHHHHHH-TT--
---TTTTHHHHHHHT--S--
---TGGGHHHHHHHH--S--
---STTTHHHHHHHH--S--
---SGGGHHHHHTTS-TT--
---GGGTHHHHHHT--TT--
--GGGGTHHHHHHH--TT--
--TTGGGHHHHHHH--SS--
--HHHHHHHHHHHH--SS--
--TTGGGHHHHTTT--SS--
--HHHHSHHHHHHH--SS--
---GGGTHHHHHTT--TT--
--HHHHTHHHHHHH--TT--
---GGGSHHHHHHH--SS--
---STTSHHHHHHHH-SS--
---GGGTHHHHHHHS-SS--
---TTT-HHHHHTTS--S--
--GGGG-HHHHHHHH-TT--
---GGGSHHHHHHHHTTT--
---GGGTHHHHHTTS-TT--
--GGGG-HHHHHTTS-TT--
--GGGGSHHHHHTTS-TT--
--GGGG-HHHHHHTT--S--
--GGGGSHHHHHHHH--S--
--HHHHHHHHHHHHH-----
--HHHHHHHHHHHHH--S--
--HHHHHHHHHHHHH--S--
--HHHHHHHHHHHHHTTS--
---SSTTHHHHHHHTTTT--
--TTGGGHHHHHHHTT-S--
--SSTTHHHHHHHHTT-S--
---STTHHHHHHHGGGSS--
--TTTTTHHHHHHTT--S--
--SSTTHHHHHHHTT--S--
--TTTTHHHHHHHTT--S--
--SSGGGHHHHHHTT--S--
---STTTHHHHHHHT-----
--TTTTTHHHHHHTT--S--
--TTGGGHHHHHHTT--S--
--TTTTTHHHHHHTT--S--
--TTTTTTTHHHHS--SS--
--TTTT-HHHHHHTSSS---
--TTTTTHHHHHHHHS----
--TTTTTHHHHHHHSS----
--TTTTTHHHHHHHTSS---
---STTTHHHHHHHTSS---
--THHHHHHHHHHHTSS---
--GGGTTHHHHHHTTS----
--GGGGTHHHHHHHTSS---
--GGGTTHHHHHHTTTT---
--THHHHHHHHHHHTSS---
--GGGGTHHHHHHHHSS---
--GGGT-HHHHHHHTTT---
--GGGG-HHHHHHHSS----
--GGGGSHHHHHHHTS----
--GGGGTHHHHHHTTSS---
--THHHHHHHHHHTTSS---
--GGGG-HHHHHHHSSS---
--THHHHHHHHHHHTS----
---GGG-HHHHHHHHS----
--GGGG-HHHHHHHHSS---
--TTTT-HHHHHHHHS----
--GGGG-HHHHHHHTS----
--GGGG-HHHHHHTTS----
--GGGS-HHHHHHHHSTT--
--GGGG-HHHHHHHHSS---
--GGGT-HHHHHHHHSS---
--GGGT-HHHHHHHTSS---
--GGGT-HHHHHHHTS----
--GGGT-HHHHHHHTSTT--
--GGGS-HHHHHHTTS----
--GGGT-HHHHHHHTSS---
--HHHH-HHHHHHTTSS---
--HHHH-HHHHHHTTS----
--HHHH-HHHHHHHHS----
--GGGT-HHHHHHHHSS---
--HHHH-HHHHHHHHSS---
--GGGT-HHHHHHHTSS---
--HHHH-HHHHHHHTTTT--
--GGGT-HHHHHHHTSS---
--HHHH-HHHHHHHHSS---
--HHHH-HHHHHHHSSS---
--HHHH-HHHHHHHHSS---
--GGGT-HHHHHHHTTTT--
--HHHHSHHHHHHHTS----
--GGGT-HHHHHHTTS----
--GGGT-HHHHHHHHTT---
--GGGT-HHHHHHTTSS---
--GGGT-HHHHHHHTSS---
--GGGT-HHHHHHHTS----
--GGGT-HHHHHHHTS----
--GGGT-HHHHHHHTS----
--GGGT-HHHHHHHHS----
--GGGT-HHHHHHHTS----
--GGGT-HHHHHHHTS----
--GGGT-HHHHHHHHS----
--GGGT-HHHHHHHHS----
--HHHH-HHHHHHHHS----
--GGGT-HHHHHHHHS----
--GGGT-HHHHHHTTS----
--STTT-TTHHHHTTS----
--GGGGTHHHHHHHTS----
--GGGT-HHHHHHHHS----
--GGGT-HHHHHHHHS----
--GGGT-HHHHHTTSS----
--GGGT-HHHHHHHHS----
--HHHH-HHHHHHTTS----
--STTT-HHHHHHHHS----
--GGGT-HHHHHHHS--S--
--GGGT-HHHHHHTT--S--
--GGGT-HHHHHHHSS-S--
--GGGT-HHHHHHHSS----
--GGGT-HHHHHHHHS-S--
--GGGS-HHHHHHHHS-S--
--STTS-HHHHHHHHS-S--
--GGGS-HHHHHHTT--S--
--SGGG-HHHHHHHHS-S--
--TGGGTHHHHHHHH--S--
--SGGG-HHHHHHTT--S--
--SGGG-HHHHHHTT-----
--GGGS-HHHHHHHH--S--
--GGGS-HHHHHHHSS-S--
--GGGS-HHHHHHTTS-S--
--GGGT-HHHHHHTTS-S--
--GGGT-HHHHHHHHS-S--
--GGGT-HHHHHHHTS-S--
--GGGS-HHHHHHHTS----
--GGGS-HHHHHHHTS----
--GGGG-HHHHHHHHS----
--GGGS-HHHHHHHTS-S--
--GGGS-HHHHHHTTS----
--GGGS-HHHHHHTTS----
--GGGS-HHHHHHHTS-S--
--GGGT-HHHHHHHSS----
--GGGG-HHHHHTTTS----
--GGGG-HHHHHHTS--S--
--GGGG-HHHHHHTT--S--
--GGGG-HHHHHHHS--S--
--GGGG-HHHHHHHHS-S--
--GGGG-HHHHHHHT--S--
--GGGG-HHHHHHTT--S--
--GGGG-HHHHHHHTS-S--
--GGGG-TTHHHHHHS-S--
--GGGG-HHHHHHHTS----
--GGGG-HHHHHHHTS----
--GGGG-HHHHHHHTS----
--GGGG-HHHHHHHTS----
--GGGG-HHHHHHHTS----
--GGGG-HHHHHHHSS----
--GGGG-HHHHHHHTS----
--GGGG-HHHHHHHSS----
--GGGG-HHHHHHTTS----
--GGGS-HHHHHHHTSS---
--GGGS-HHHHHHHTS----
--GGGG-HHHHHHTT-----
--GGGG-HHHHHHHS-----
--GGGG-HHHHHHH------
--GGGG-HHHHHHS------
--GGGG-HHHHHTT------
--GGGG-HHHHHHT------
--GGGS-HHHHHHHS-----
--GGGG-HHHHHHH------
--GGGG-HHHHHHH------
--GGGG-HHHHHHH------
--GGGG-TTHHHHS------
--GGGG-HHHHHHH------
--GGGG-HHHHHHTT-----
--GGGG-HHHHHHTS-----
--GGGG-HHHHHHTS-----
--GGGG-HHHHHHTT-----
--HHHH-TTHHHHTT-----
--GGGG-HHHHHHTT-----
--GGGS-HHHHHTTSS----
--GGGG-HHHHHHHTS----
--GGGS-HHHHHHHHS----
--GGGT-HHHHHHHHS----
--GGGT-HHHHHHHHS----
--SGGG-HHHHHHH--S---
--GGGS-HHHHHTTS-S---
--GGGT-HHHHHHHS-----
--GGGS-HHHHHHHS-SS--
--GGGT-HHHHHHSS-SS--
--GGGS-HHHHHHH--S---
--GGGT-HHHHHTTS-S---
--GGGT-HHHHHHHS-SS--
--GGGT-HHHHHHHS-S---
--SGGG-HHHHHHHS-SS--
--STTT-HHHHHHH--SS--
--GGGT-HHHHHHHS-SS--
--HHHH-HHHHHHH--S---
--GGGT-HHHHHHH--SS--
--HHHHSHHHHHHH--SS--
--GGGT-HHHHHTT--SS--
--GGGT-HHHHHHHS-SS--
--GGGT-HHHHHHH--SS--
--GGGT-HHHHHTT--SS--
--GGGT-HHHHHHHS-SS--
--GGGT-HHHHHHH--SS--
--GGGT-HHHHHHT--SS--
--GGGT-HHHHHTT--SS--
--GGGT-HHHHHHS--SS--
--GGGT-HHHHHTT--SS--
--GGGT-HHHHHHH--SS--
--GGGT-HHHHHHH--SS--
--GGGGTHHHHHHH--S---
--GGGG-HHHHHHTS-SS--
--GGGGTHHHHHHTS-SS--
--GGGGTHHHHHHTS-S---
--GGGG-HHHHHTS--SS--
--GGGG-HHHHHHH--S---
--GGGGTHHHHHHH--SS--
--GGGT-HHHHHTT--SS--
--GGGG-HHHHHHS--SS--
--GGGG-HHHHHTT--SS--
--SGGG-HHHHHHS--SS--
--SGGG-SHHHHTT---S--
--GGGT-HHHHHHH--SS--
--GGGT-HHHHHTTS-SS--
--GGGT-HHHHTTTS-----
--HHHH-HHHHTTT------
--GGGT-HHHHHHH------
--GGGT-HHHHHHH------
--GGGT-HHHHHTTS-----
--GGGTSHHHHHTS------
--GGGS-HHHHTTTS-----
--GGGS-HHHHHHHS-----
--GGGT-HHHHTTSS-----
--GGGT-HHHHHHTS-S---
--SGGG-HHHHHHHS-S---
--SGGG-HHHHHHH------
--HHHHHHHHHHTT------
---GGGSHHHHHHT------
---STTTHHHHHHT------
---GGGGHHHHHHH------
---GGG-HHHHHTTS-----
---GGG-HHHHHHHS-----
---GGGGHHHHTTT------
---GGG-HHHHHHH------
---TTS-HHHHHHH------
---GGG-HHHHHTT------
---GGG-HHHHHTT------
---GGGGHHHHHTT------
---TTTTHHHHHHT------
---GGGSHHHHHHHS-----
--SHHHHHHHHHHS------
---GGGSHHHHHHHS-----
---GGGSHHHHHHS------
---GGGSHHHHHHH------
---TTT-HHHHTTT------
---HHHHHHHHTTS------
---GGGSHHHHHHS------
---GGG-HHHHHHHS-----
---HHHHHHHHHHS------
---TTTTHHHHHHT------
---GGG-HHHHHTT------
---TTT-HHHHHHT------
---TTS-HHHHHHT------
---GGG-HHHHHHH------
---HHHHHHHHHHH------
---GGGSHHHHHTT------
---GGGTHHHHTTT------
---GGGTHHHHTTT------
---GGGTHHHHHTT------
---GGGTHHHHHTTS-----
---GGGTHHHHHTT------
---GGGSHHHHTTT------
---TTTSHHHHHHH------
---GGGSHHHHHTTS-----
---TTTSHHHHHHHS-----
---GGGSHHHHHHHS-----
---TTTSTTHHHHHS-----
---TTTTHHHHHHHS-----
---TTTTHHHHHHH------
---HHHHHHHHHHHS-----
---TTT-HHHHTTS------
---TTTSHHHHHTT------
---TTT-HHHHHTT------
---TTTSHHHHHHT------
---TTT-HHHHHTT------
---TTTSHHHHHHS------
---TTTSHHHHHHHS-----
---TTTSHHHHHHTS-----
---TTT-HHHHHHT------
---TTT-HHHHHHT------
---TTTSHHHHHHHS-----
---TTT-HHHHHHHS-----
---TTT-HHHHHHT------
--STTT-HHHHHHT------
---TTT-HHHHHHT------
---TTT-HHHHHTT------
---TTT-HHHHHHH------
---TTT-HHHHHHHS-----
--STTS-HHHHHHH------
---TTT-HHHHHHH------
---TTT-HHHHTTT------
---TTT-HHHHHHH------
---TTT-HHHHHTT------
---TTT-HHHHHHH------
---TTS-HHHHHHT------
---TTS-HHHHHHS------
---TTS-HHHHHHT------
---TTT-HHHHHHH------
---TTT-HHHHHTT------
---TTT-HHHHHHT------
---TTS-HHHHHHT------
---TTT-HHHHTTT------
---TTTTHHHHHHH------
---SSTTHHHHHHT------
---SSTTHHHHHTTS-----
---TTSSHHHHHTTS-----
---SSS-HHHHHHHS-----
---TTTTHHHHHTTS-----
---SSTTHHHHHHHS-----
---SSSSHHHHHHH------
---TTTTHHHHGGG------
---TTTSHHHHHHHS-----
---TTTTHHHHHHTS-----
---STTSHHHHHHHS-----
---HHHHHHHHHHT------
---TGGGHHHHHHHS-----
---HHHHHHHHHHH------
--SSTTTHHHHHHHS-----
---SGGGHHHHTTT------
---STTTHHHHHHH------
---STTSHHHHTTS------
---STTTHHHHHHH------
--SGGGTHHHHHHT------
---HHHHHHHHHT-------
---HHHHHHHHHHS------
---TTTSHHHHHHT------
---HHHHHHHHHHT------
---TTTSHHHHHTT------
---GGGTHHHHTTS------
---GGGTHHHHTT-------
---HHHHHHHHHHT------
---GGGTHHHHHHS------
---TTTTHHHHHHH------
---HHHHHHHHHTT------
---TTTTHHHHHHH------
---GGGTHHHHHHHS-----
---SGGGHHHHHHH------
---GGGGHHHHTT-------
---HHHHHHHHHTT------
---GGGTHHHHHTT------
---GGGTHHHHHTS------
---HHHHHHHHHTS------
---STTTHHHHTTS------
---STTTHHHHHHS------
---GGGTHHHHHH-------
---GGGTTTTTTSS------
---GGGSTTHHHHS------
---TTTTHHHHHHS------
---TTTTHHHHHT-------
---GGG-HHHHHTS------
---GGGSHHHHHTS------
---GGG-HHHHHTS------
---GGGSHHHHHTS------
---TGGGHHHHHTS------
---GGGTHHHHHTS------
---GGGTHHHHHTS------
---GGGTHHHHHT-------
---HHHHHHHHHHS------
---HHHHTTHHHHS------
---GGGTHHHHHSS------
---HHHHHHHHHH-------
---HHHHHHHHHH-------
---STTTHHHHHH----S--
---HHHHTTHHHHS------
---GGGSHHHHHTS------
---GGGGTTHHHH-------
---SGGGHHHHHH-------
---STTTHHHHHHS------
---TTTSHHHHHHS------
---HHHHHHHHHTS------
---TTTSHHHHHTS------
---SGGGHHHHHTT------
---SGGGHHHHHHT------
---SGGGHHHHHTT------
----TTTHHHHHHH------
----GGGHHHHHHT------
---STTTHHHHHHT------
---GGGGHHHHHHHS-----
---GGGGHHHHHHHS-----
---GGGTHHHHHHH------
----TTTHHHHHHH------
----GGGHHHHHHH------
----GGGHHHHHTT------
----TTSHHHHHHTS-----
----TTTHHHHHTTS-----
---GGGSHHHHHHTS-----
----TTTHHHHHTTS-----
---SGGGHHHHHHHS-----
----GGGHHHHHHT------
---SGGGHHHHHHTS-----
---TGGGHHHHHHHS-----
---GGGGHHHHHHT------
---GGGTHHHHHHH------
---GGG-HHHHHHH------
---TTTSHHHHHHTS-----
---HHHHHHHHHTTS-----
---GGGTHHHHHHTS-----
---HHHHHHHHHHHS-----
---GGGTHHHHHTTS-----
---GGGTHHHHHTTS-----
---GGGTHHHHTTSS-----
---GGGGHHHHHTTS-----
---GGGTHHHHHHTS-----
---GGG-HHHHHTTS-----
---SGGGHHHHHTS------
---STTTHHHHHTTS-----
---SGGGHHHHHHSS-----
---GGGTHHHHHTTS-----
---SGGGHHHHHHHS-----
---GGGTHHHHHHTS-----
---GGGTHHHHHHHS-----
----TTTHHHHHHHS-----
---GGGTHHHHHTTS-----
---GGGTHHHHHHHS-----
---GGGTHHHHHHHS-----
---GGGTHHHHHHHS-----
---GGG-HHHHHHHS-----
---GGGTHHHHTTTS-----
---GGGTHHHHHTTS-----
---GGG-HHHHHHTS-----
---TTS-HHHHHHTS-----
---GGGTHHHHHHSS-----
---GGGGTTHHHHTS-----
----GGGHHHHHHTS-----
---GGGTHHHHHHTS-----
---SGGGTTHHHHTS-----
---SGGGHHHHHHTS-----
---GGGTHHHHTTTS-----
---GGGTHHHHHHHS-----
---GGGTTTHHHHTS-----
---GGGTTTHHHHT------
--SGGGTTTGGGTTS-----
---GGGTHHHHHHSS-----
---GGGTHHHHHTTS-----
---GGGTHHHHHTTS-----
---GGGTIIIIITTS-----
---HHHHTTTTGGGS-----
----TTTTTTTGGGS-----
---GGGTTTTTGGGS-----
----TTTHHHHHTSS-----
----TTSHHHHHTSS-----
----TT-HHHHHTSS-----
----TT-HHHHHTTS-----
----SS-HHHHHTSS-----
----SSSHHHHTTTS-----
----SSSHHHHHTTS-----
----SS-HHHHHTSS-----
----SSSHHHHHHSS-----
----SS-HHHHHHTS--S--
----TT-HHHHHHTS--S--
----S--TTHHHHTS--S--
--TT---TTHHHHT------
----STTHHHHHHTS-----
----SS-HHHHHHSS-----
--S-SS-HHHHHHH------
--S-TT-HHHHHHTS-----
----TTHHHHHHHT------
----TTHHHHHHHTS-----
--S-S-HHHHHHHS------
----TTHHHHHHSS------
----GGGHHHHHHS------
----TTHHHHHHHH------
----TTHHHHHHHH------
----TTHHHHHHHH------
----TTTHHHHHHT------
----TTHHHHHHHT--S---
----TTHHHHHHTT------
----TTHHHHHHHTS--S--
----TTHHHHHHHHS-----
----TTHHHHHHHH---S--
--S-TTHHHHHHHH---S--
----TTHHHHHHHHS--S--
--S-S-HHHHHTTTS--S--
--S-TTHHHHHHHHS--S--
--S-S-HHHHHTTTS--S--
--S---HHHHHHHTS-----
--S---HHHHHHHHS-----
------HHHHHHHSS-----
------HHHHTTTTS-----
----S-HHHHHTTSS-----
---SS-HHHHHHHSS-----
---SS--HHHHHHT------
----S--HHHHHHTS-----
------THHHHHHTS-----
------HHHHHHHH------
---S--HHHHTTTT------
------HHHHTTTT------
---S--HHHHHHHT------
---S--HHHHHHHT------
---S--HHHHHTTT--SS--
------HHHHHHHT--SS--
------HHHHHTTT---S--
---S--HHHHHTTT---S--
------HHHHHTTT--SS--
------HHHHHTTT--SS--
------HHHHHHHT--SS--
------HHHHHTTT--SS--
------HHHHHHHT--SS--
------HHHHHHHTS-SS--
------HHHHHHHT--SS--
------HHHHHHHT---S--
--S---HHHHHHHS------
------HHHHHHHT---S--
------HHHHHHHT---S--
------HHHHHHHH---S--
------HHHHHHHH---S--
------HHHHHHTT---S--
------HHHHHHHH---S--
------HHHHHHTT---S--
------HHHHHHTT---S--
------HHHHHHTT---S--
------HHHHHHHT------
-----SHHHHHHTT------
-----S-HHHHHTT------
-----SSHHHHTTT------
-----S-HHHHHTT---S--
-----SSHHHHHHH------
-----SSHHHHHTT---S--
-----SSHHHHHHHS-----
-------HHHHHHH------
-----SHHHHHHHH------
------THHHHHHH------
-----SHHHHHHHH------
------HHHHHHTT---S--
------HHHHHHTT------
------HHHHHHTTS--S--
------HHHHHHHHS--S--
------HHHHHHTTS--S--
------HHHHHHHHS--S--
------HHHHHHHHS--S--
------HHHHHHHHS--S--
------HHHHHHHHS--S--
------HHHHHTTTS--S--
------HHHHHHHHSS----
------HHHHHHHHS-----
-----SHHHHHHTTS-----
--S--SHHHHHTTTSS----
------HHHHHHHHTT----
-----SHHHHHHHHS-----
------HHHHHHHHS-----
------HHHHHTTTS-----
--S---HHHHHHTTTT----
--S---HHHHHHHHS-----
--S---HHHHHHHHS-----
--S--SHHHHHHHHS-----
--S--SHHHHHHHHTT----
--S--SHHHHHHHHS-----
------HHHHHHHHSS----
--S---HHHHHHTTTT----
--S---HHHHHHHHSS----
------HHHHHHHHTT----
--S---HHHHHHHHSS----
--S---HHHHHHHHTT----
------HHHHHHHHSS----
------HHHHHHHHTT----
--S--SHHHHHHHTSS----
-----SHHHHHHHTSS----
------HHHHHHHTSS----
------HHHHHHHSS-----
-----SHHHHHHHTS-----
------HHHHHHHTS-----
------HHHHHHHTS-----
------HHHHHTTTS-----
------HHHHHHHTTT----
------HHHHTTTTS-----
-----SHHHHHTTTSS----
---S-SHHHHTTTTS-----
--S--SHHHHHHHTS-----
---S-SHHHHHHHTS-----
-----SHHHHTTTTSS----
-----SHHHHHHHTSS----
------HHHHHHHTSS----
------HHHHHHHTSS----
------HHHHHTTTS-----
------TTGGGGTTS-----
--S--SHHHHHHHTS-----
------TTTHHHHTS-----
--S--STTTHHHHTS-----
-----STTHHHHHTS-----
--SS-STTGGGTTTS-----
--S--STTHHHHHSS-----
--S--STTGGGBTTSB----
--SS--HHHHTTTTS-----
--S--STTTTTBTTSB----
--TT--TTTHHHHTS-----
--SS--TTTHHHHS------
--S---TTTHHHHT------
--S--SSSTHHHHT------
-----SSSTHHHHS------
--SS-SSSTHHHHT------
------TTGGGTTS------
-----STTHHHHTTS-----
-----STTHHHHTT------
-----STTHHHHTTS-----
-----STTHHHHTTS-----
-----STTHHHHTSS-----
-----SSSHHHHTSS-----
------TTHHHHTSS-----
------SSHHHHTSS-----
-----SSSHHHHTTS-----
-----STTHHHHTSS-----
-----STTHHHHTSS-----
-----STTHHHHTSS-----
-----STTHHHHTSS-----
--S---TTHHHHTSS-----
-----SS-HHHHTTS-----
-----SSSHHHHTSS-----
---S-STTHHHHTSS-----
-----STTHHHHTSS-----
-----STTHHHHTSS-----
-----STTHHHHTSS-----
-----STTHHHHTSS-----
-----SSSHHHHTTS-----
-----SS-TTTTTSS-----
-----SSSHHHHTTS-----
-----SS-HHHHTTS-----
--S--SS-HHHHTTS-----
-----SSSHHHHHTS-----
-----SSSHHHHTTS-----
-----STTHHHHTTS-----
-----STTHHHHTTS-----
--SS-STTHHHHTSS-----
--SS-SSSHHHHTSS-----
--SS-SSSHHHHTTS-----
--SS-SSSHHHHTSS-----
--SS-SSSHHHHTSS-----
--SS-SS-HHHHTSS-----
--SS-STTHHHHTTS-----
--SS-SSSHHHHTTS-----
--S--SSSHHHHTTS-----
--SS-SSSHHHHHTS-----
--S--SSSHHHHHTS-----
--S--STTHHHHTTS-----
--S--STTHHHHTTS-----
--S--STTHHHHHSS-----
--S--SSSHHHHHSS-----
--SS-SSSHHHHTTS-----
--S--SSSIIIIIIS-----
--S--SSSHHHHTSS-----
--S--SSSHHHHTTS-----
--S---TTHHHHHSS-----
--S---TTHHHHTSS-----
--S--STTHHHHTTS-----
--S--STTHHHHTTS-----
--S---TTHHHHSSS-----
--S--STTHHHHTTS-----
--S--STTHHHHTTS-----
--S--STTHHHHTTS-----
--S---TTHHHHHT------
--S--STTHHHHHH------
--S---TTHHHHTT------
------TTHHHHTS------
-----STTHHHHHH------
------TTHHHHTT------
------TTHHHHHT------
-----SSSHHHHTT------
--S---SSTTHHHHS-----
--SS--TTTTHHHH------
--SS--TTHHHHTT------
---S--TTHHHHTTS-----
------TTHHHHHHS-----
--S---SSTTHHHHS--S--
-----SSSHHHHHHS--S--
------SSHHHHHHS-----
-----SSSHHHHTTS-SS--
-----SSSHHHHTTS-SS--
--S--SSSTTGGGTS-SS--
---S--SSHHHHHHS-S---
---S--TTHHHHHHS-----
---S--TTHHHHTTS-----
---S-STTHHHHTTS-----
---S-STTTTTTTTS-----
---S-STTHHHHTTS-----
---S-STTTTHHHHS--S--
---S-STTTTHHHHS--S--
---S-STTHHHHTTS--S--
---S-STTHHHHTT---S--
---S-SSSHHHHHHS-SS--
---S--TTHHHHHHS-SS--
---SSSTTHHHHHHS-SS--
---S-STTHHHHHHS-----
---S-STTHHHHTTS--S--
---S-STTTTHHHHS-SS--
---S-STTTTHHHHS-----
--SS-STTHHHHHHS--S--
---S-STTHHHHHHS-SS--
---S-SSSHHHHHHS--S--
---S-STTTTGGGTS-----
---S--TTTTGGGTS--S--
---S--TTHHHHHHS-SS--
-----STTTTHHHHS-----
--SS--SSHHHHHHS-----
---S-SSSHHHHHHS-----
---S-SSSHHHHHHS-----
---S-SSSHHHHHHS-----
---S-SSSTTTTTSS-SS--
---S-SSSTTHHHHS-----
--SS-SSSTTHHHHS--S--
---S--SSHHHHHHS--S--
--SS--TTHHHHHHS--S--
--SS-SSSHHHHHHS--S--
---S--SSHHHHHSS-----
---S-SSSHHHHHSS-----
---S-SSSSHHHHSS-----
---S-STTTGGGTSS-----
---S--TTHHHHHSS-----
--SS--TTTTGGGSS-SS--
---S--TTHHHHHHS-SS--
---S--TTTTHHHHS-SS--
--SS--SSTTHHHHS-SS--
---S--SSHHHHHTS--S--
---S-STTHHHHTTS--S--
---S-STTHHHHTTS--S--
--SS--TTHHHHTTS--S--
--SS--SSHHHHHHS-----
--SS--TTTTHHHHS--S--
--SS--TTSHHHHSS-----
---S--TTHHHHHHS-----
--SS--TTHHHHHHS--S--
--SS--SSHHHHHHS--S--
--SS--TTHHHHHTS--S--
---S--SSHHHHHHS-----
---S--TTHHHHHTS-SS--
--SS--TTHHHHTTS-----
--SS--TTHHHHHHS-S---
--SS--TTHHHHHHS-----
--SS--TTHHHHHHS-----
--SS--TTHHHHTTS-S---
--SS--TTHHHHTTS-----
--SS--TTTTHHHHS-----
--SS-SSSTTHHHHS-----
--SS-SSSTTHHHHS-----
--SS--TTHHHHTTS-----
--SS--TTHHHHTTS-----
--SS--TTHHHHTTS-----
--SS--SSHHHHHTS-----
--SS--SSHHHHHTS-----
--SS--TTHHHHTTS-----
--SS--TTHHHHTTS-----
--SS--TTHHHHHHS-----
--SS--TTTTTTTTS-----
--SS--SSHHHHHTS-----
--SS--TTHHHHHHS-----
--SS--TTHHHHHHS-----
--SS--TTHHHHTTS-----
--SS--TTHHHHHHS-----
--SS--TTHHHHTTS-----
--SS--TTHHHHHSS-S---
--SS--TTHHHHTTS-----
--SS--TTTTGGGSS-----
--SS--TTHHHHHHS-S---
--SS--TTTTHHHHS-----
--SS--TTHHHHTTS-S---
--SS--TTTTHHHHS-S---
--SS--TTHHHHHHS-----
--SS--TTHHHHHTS-S---
--SS--TTHHHHTSS-S---
--SS--TTHHHHTTS-----
--SS--TTHHHHTTS-----
--SS--TTHHHHTTS-----
--SS--TTHHHHHHS-SS--
--SS--TTHHHHHSS-SS--
--SS--TTHHHHHTS--S--
--TT-STTHHHHHHS-SS--
--TT-STTHHHHTTS-----
--SS-STTHHHHTTS-S---
--TT--TTHHHHHTS-SS--
--TT--TTHHHHHTS-S---
--SS-SS-HHHHHHS-SS--
--SS--TTHHHHTTS-----
-TTS--SSHHHHHTS-----
--TT--TTHHHHTTS--S--
--TT--TTHHHHHTS--S--
--SS--TTHHHHTTS-----
--SS-STTHHHHTTS-SS--
--SS-STTHHHHTTS-SS--
--TT-STTHHHHHHS-SS--
--TT--TTHHHHHHS-SS--
--SS--TTHHHHTTS-S---
--TT--TTHHHHHTS-----
--TT--TTHHHHHSS-----
--SS--TTHHHHTTS-----
--TT-STTHHHHTTS-----
--TT-STTHHHHTTS--S--
--SS--TTHHHHTTS--S--
-GGG-STTHHHHHHS--S--
--SS--TTHHHHTTS-SS--
--TT--TTHHHHTTS-SS--
-GGG-STTHHHHTS--SS--
-GGG-STTHHHHTTS-SS--
-TTS-STTHHHHTT--SS--
-GGG-STTHHHHTT--SS--
-TTS-SSSTTT-TT---S--
-TTS-STTTTT-TT---S--
-GGG-STTTTT-TT--S---
-TTS-STTHHHHTT--SS--
--SS-SSSGGG-TT------
-TTT-STTGGG-TT--S---
-TTT--TTTTT-TTS-SS--
-GGG-STTTTT-TT--SS--
-GGG-STTGGG-TT--SS--
-TTS-SSSGGG-TT--SS--
-GGG-SSSTTT-TT--SS--
-GGG-STTTTT-TT--SS--
--TT--TTTTT--S--SS--
-GGG-STTTTTSTTS-SS--
-GGG--TTTTTTTTS-SS--
-GGG-STTTTTTTS--SS--
-GGG-STTTTTSTT--SS--
-GGG-STTTTTTTTS-SS--
-GGG-STTHHHHSSS-SS--
-GGG-STTTTTSSSS-SS--
-GGG-STTTTT-TTS-SS--
-GGG-STTHHHHTTS-SS--
-GGG-STTTTT-TT--SS--
-GGG-STTTTT-TT--SS--
-GGG-STTTTT-TT--SS--
-GGG-STTTTT-TT--SS--
-TTS-STTTTT-TT--SS--
--TT-STTTTT-TT--SS--
-GGG-STTGGG-TT--SS--
--TT-STTTTT-TT--SS--
--TT--TTHHHHTT--SS--
-TTT--TTHHHHTT--SS--
--TT-SSSHHHHTTS-SS--
-GGG-STTHHHHSS--SS--
-TTT--TTHHHHTTS-SS--
-TTT--SSHHHHTTS-SS--
-GGG-STTHHHHHTS-SS--
-GGG-STTHHHHTTS-SS--
-GGG-STTHHHHTTS-SS--
-GGG--TTHHHHHSS-SS--
-TTT-STTHHHHTTS-S---
-TTS--TTHHHHTTS-S---
-TTT--TTHHHHHHS-S---
-TTT-STTHHHHTTS-S---
-GGG--TTHHHHTTS-S---
-TTT--TTHHHHHTS-S---
-TTT-STTHHHHHTS-S---
-GGG--TTHHHHTTS-SS--
-TTT--TTHHHHTSS-SS--
-TTT--TTHHHHTTS-S---
-TTT--TTHHHHTTS-S---
-GGG-STTHHHHTTS-S---
-TTT--TTHHHHTTS-SS--
-TTS-STTHHHHTTS-SS--
-TTT--TTHHHHTTS-SS--
-TTT-STTHHHHTTS-SS--
-TTT-STTHHHHTTS-SS--
-TTT--TTHHHHHTS-SS--
-TTT--TTHHHHTTS-SS--
-TTT--TTHHHHHHS-SS--
-TTT--TTHHHHHHS-SS--
-GGG-STTHHHHHHS-S---
-TTS-SSSHHHHHHS-S---
-TTT-SSSHHHHHHS-S---
-GGG-SSSHHHHTTS-S---
-TTT--S-HHHHTSS-S---
-TTT--TTHHHHHTS-S---
-TTS-STTHHHHTTS-S---
-TTT-SSSHHHHHHS-S---
-TTT-SSSHHHHTTS-S---
-TTT-SSSHHHHTTS-S---
-TTT--TTHHHHHHS-S---
-TTT-SS-HHHHTTS-S---
-TTT--SSHHHHHTS-S---
-TTT-SS-HHHHTTS-S---
-TTT--TTHHHHHSS-S---
-TTT--TTHHHHHHS-S---
-TTT--TTHHHHTTS-S---
-TTT-STTHHHHHHS-S---
-TTT-STTHHHHHHS-S---
-TTT--TTHHHHTTS-SS--
-TTS-SSSHHHHTTS-S---
-TTT--TTHHHHTSS-S---
-TTT--TTHHHHTTS-S---
-TTT--TTHHHHTTS-S---
-TTT--TTHHHHTTS-S---
-TTT--TTHHHHTTS-S---
-TTT--TTHHHHTTS-S---
-TTT-STTHHHHTTS-S---
-TTT--TTHHHHTTS-SS--
-TTT--TTHHHHTTS-S---
-TTT--TTHHHHTTS-SS--
-TTT-STTHHHHTT--SS--
-TTT--TTHHHHTT--SS--
-TTT--TTHHHHTTS-SS--
-TTT--TTHHHHTTS-S---
-TTT--TTHHHHTTS-S---
-TTT--TTHHHHHHS-S---
-TTT--TTHHHHHHS-S---
-TTT--TTHHHHTTS-S---
-TTT--TTHHHHTTS-SS--
-TTT--TTHHHHTTS-SS--
-TTT--TTHHHHHTS-SS--
-TTT--TTHHHHTTS-S---
-TTT--TTHHHHTTS-----
-TTS-STTHHHHHTS-SS--
-TTT--TTHHHHHTS-SS--
-TTT-STTHHHHHTS-SS--
-TTT-STTHHHHTTS-SS--
-GGG-SSSHHHHTTS-SS--
-GGG--TTHHHHHHS-SS--
-TTT--SSHHHHTTS-SS--
-TTT--TTHHHHTTS-SS--
-TTT--TTHHHHTSS-SS--
-TTT--TTHHHHTSS-SS--
-TTT--TTHHHHTTS-SS--
-TTT--TTHHHHTTS-SS--
-TTT--TTHHHHTSS-SS--
-TTT--TTHHHHTT--SS--
-TTT--TTHHHHTT--SS--
-TTT--TTHHHHTTS-SS--
-TTT--TTHHHHTT--SS--
-TTT--TTHHHHTT--SS--
-GGG--TTTTGGGTS-SS--
-TTT--SSHHHHTTS-SS--
-TTT--TTHHHHTTS-SS--
-TTT--TTHHHHHHS-SS--
-TTT--TTHHHHTSS-SS--
-TTT--TTHHHHTTS-SS--
-TTT-STTHHHHTTS-SS--
-TTT--TTHHHHTTS-SS--
-TTT--TTHHHHTTS-S---
-TTT--TTHHHHHHS-S---
-TTT--TTHHHHTTS-S---
-TTT--TTHHHHTTS-S---
-TTT--TTHHHHTTS-S---
-TTT--TTHHHHTTS-S---
-TTT--TTHHHHTTS-SS--
-TTT-STTHHHHTTS-S---
-TTT--TTHHHHTTS-S---
-TTT--TTHHHHTT--S---
-TTT--TTTTGGGTS-SS--
-TTT--TTHHHHTTS-SS--
-TTT-STTHHHHTTS-SS--
-TTT--TTHHHHTTS-SS--
-TTT--TTHHHHTTS-SS--
-TTT--SSHHHHTTS-SS--
-TTT--SSHHHHTTS-SS--
-TTT--TTHHHHTTS-SS--
-TTT--TTHHHHTTS--S--
-TTT--TTHHHHTTS--S--
-TTT--TTHHHHTTS-SS--
-TTT--TTHHHHTTS-SS--
-TTT--S-HHHHTTS--S--
-TTT--SSHHHHHTS-----
-TTT-STTHHHHTTS--S--
-TTT--TTHHHHTTS--S--
-TTT--SSTTGGGTS--S--
-TTT--TTHHHHTTS--S--
-TTS-SSSHHHHTTS--S--
-TTT--TTHHHHTTS--S--
-TTT-STTHHHHTTS--S--
-TTT--TTHHHHTTS--S--
-TTT--SSHHHHTTS--S--
-TTT--SSHHHHTTS--S--
-TTT-STTHHHHTTS--S--
-TTT--TTHHHHTTS--S--
-TTT--TTHHHHTTS--S--
-TTT-STTHHHHTTS--S--
-TTT--SSHHHHTTS--S--
-TTT--TTHHHHTTS--S--
-TTT--TTHHHHTTS--S--
-TTT--TTTTTTTTS-----
-TTT--TTHHHHTTS-----
-TTT-SS-HHHHTTS--S--
-TTT--SSHHHHTTSS-S--
-TTT-SS-HHHHTTS--S--
-TTT-SSSHHHHTTS-SS--
-TTT-SSSHHHHTTS--S--
-TTT--TTHHHHTTS--S--
-TTT-STTHHHHTTS-SS--
-TTT-STTHHHHTTS--S--
-TTT-SSSHHHHTTS--S--
-TTT-STTHHHHTTS-SS--
-GGG-SSSHHHHTTS--S--
-TTT--TTHHHHTTS--S--
-TTT-SSSHHHHTTS--S--
-TTT-SS-HHHHTTS--S--
-TTT--TTHHHHTTS--S--
-TTT-SS-HHHHTTSS-S--
-TTT-SS-HHHHTTS--S--
-GGG-SS-HHHHTTS--S--
-TTT-SS-HHHHTTS--S--
-TTS-SS-HHHHTTS--S--
-TTT-SS-HHHHTTS-SS--
-TTT-STTHHHHTTSS-S--
-TTT-SS-HHHHTTS-SS--
-TTS-SS-HHHHTTS-----
-TTT-SS-HHHHTTS-SS--
-TTT-SS-HHHHTTSSS---
-TTT-SS-HHHHTTS-S---
--SS-SS-HHHHTTSSS---
-TTT-SS-HHHHTTS-S---
-GGG-SS-HHHHTTSS-S--
-GGG-SS-HHHHTTSSS---
-TTT-SS-HHHHTTS-S---
-TTT-SS-HHHHTTS-S---
-GGG-SSTHHHHHTS-SS--
-TTT-SS-HHHHHT--S---
-TTT-SS-HHHHHTS-SS--
-TTT-SS-HHHHHTS-SS--
--TT-SS-HHHHTTSS-S--
-TTT-SS-HHHHHTS-SS--
--TT-SS-HHHHHHTTSS--
-TTT-SS-HHHHHHTTSS--
--TT-SS-HHHHHHSS-S--
--TT-SS-HHHHTTSS-S--
-GGG-SS-TTHHHHTT-S--
-GGG-SSTHHHHHHTT-S--
-TTS-SS-HHHHHTSSSS--
-TTS-SS-HHHHHHS--S--
-TTT-SS-HHHHHTSS----
--TT-SS-HHHHHHSS----
--TT-SS-HHHHHHSS-S--
-TTT-SS-HHHHHTSS----
--TT-SS-HHHHTTTT-S--
-TTT-SS-HHHHHHSS-S--
-TTT-SS-HHHHHHSS-S--
-TTT-SSSHHHHTTTTTT--
-TTT--TTHHHHTTSSSS--
-TTT-SS-HHHHHTSSSS--
-TTT-SS-HHHHHHSS-S--
-TTT-SS-HHHHTTSS-S--
-GGG-SS-HHHHTTTT----
-TTT-SS-HHHHHTSS-S--
-TTT-SS-HHHHHHTT-S--
-TTT-SS-HHHHHHTT-S--
-TTTSSS-HHHHHHTT-S--
-TTT-SS-HHHHHHSS-S--
--TT-SS-HHHHHTTT-S--
-TTT-SS-HHHHHTSS-S--
--SS-SS-HHHHHTTTTT--
--TT-SS-HHHHHHSSTT--
-TTT-SS-HHHHHTTTTT--
-TTT-SS-HHHHHHTTSS--
-TTT-SS-HHHHTTSSSS--
-TTT-SS-HHHHHSSS-S--
-TTT-SS-HHHHHHSSTT--
-TTT-SS-HHHHHHTTTT--
-TTT-SS-HHHHHHSS-S--
-TTT-SS-HHHHHHSSSS--
--SS-SS-HHHHHHSSSS--
-TTT-SS-HHHHHHSS-S--
-TTT-SS-HHHHHTSS----
-TTT-SS-HHHHHTSS-S--
-TTT-SS-HHHHHHS--S--
--TT-SS-HHHHTTSS----
-GGG-SS-TTHHHHS-----
-GGG-SS-HHHHHHS-TT--
-GGG-SS-TTHHHHS-S---
--TT-SS-TTHHHHSSS---
-GGG-SS-TTHHHHSS-S--
-TTT-SS-HHHHHHS-----
--TT-SS-TTHHHHS-S---
-GGG-SS-HHHHHHSSS---
-GGG-SS-HHHHTTSSS---
-GGG-SS-TTHHHHSSS---
-TTT-SS-TTHHHHSSS---
--TT-SS-HHHHHHSSSS--
-TTS-SS-HHHHHHS-SS--
-GGG-SS-HHHHHTSSSS--
--TT-SS-HHHHHHSS----
-GGG-SS-TTGGGTSSSS--
--SS-SS-TTHHHHSS-S--
-GGG-SS-TTHHHHSSS---
-TTS-SSSHHHHHTSSS---
--SS-SS-HHHHHHTTS---
-TTT-SS-HHHHHTS-SS--
-GGG-SS-HHHHHTSSSS--
--TT-SS-HHHHHHSSTT--
-GGG-STTHHHHHHTTSS--
-TTT-SS-HHHHHHTTTT--
-GGG-SS-HHHHHHTTTT--
--TT-SS-HHHHHHSS-S--
-GGG-SS-HHHHHTSS-S--
-GGG-SSSHHHHHHSS-S--
-TTT-SS-HHHHHHSS----
-TTT-STTHHHHHSSS-S--
-TTT-SSSHHHHHHTTTT--
-TTS-SSSHHHHHHTT-S--
-TTS-SSSHHHHHHTT-S--
-TTT--TTHHHHHHTTSS--
-TTT-SSSHHHHHHSSTT--
-TTS-SS-HHHHHHSS-S--
-TTT-SS-HHHHHHTTTT--
-TTS-SS-HHHHHHSS----
-TTT-SS-HHHHHTS--S--
-TTT-SS-HHHHHHSS-S--
-TTT-SS-HHHHHHSS-S--
-TTT-SS-HHHHHHTTTT--
-TTT-SS-HHHHTTTT-S--
-TTT-SS-HHHHHTSS----
-GGG-SS-HHHHHHSS----
-TTT-SS-HHHHHSTTSS--
-TTT-SS-HHHHTTSSS---
-TTT--S-HHHHHHSS-S--
-TTT--TTHHHHTTSS-S--
-TTT-STTTTHHHHSS----
-TTT-STTHHHHHTSS-S--
-TTT-SSSHHHHTTSS-TT-
-TTT-STTHHHHTTSS-S--
-TTT-STTHHHHTTTTTTT-
--SS-SS-HHHHTTTT-TT-
-TTT-STTHHHHTTTTTTT-
--TT-STTHHHHHHTTSS--
-TTT--TTHHHHHHTT-TT-
-TTT-SS-HHHHTTTTSS--
-TTT-STTHHHHTTSSSS--
-TTT-SSSTTGGGTTT-S--
-TTT-SSSTTGGGTTTSS--
-TTT-SSSTTGGGTSS-S--
-TTT--SSHHHHTTSSSS--
-TTT--S-TTGGGTSSSTT-
-TTT-SS-TTGGGTSSSS--
-TTT-SS-HHHHHSSS-TT-
-TTT--SSHHHHHTSS-TT-
-TTT--SSHHHHHHSS-TT-
-TTT-SSSHHHHHHSSSS--
-TTT-SS-HHHHHTSS-S--
-TTT-SSSHHHHHHSS-S--
-TTT-SS-HHHHHHSS-TT-
-TTT--SSHHHHHHSS-S--
-TTT-SS-HHHHHHSSSS--
-TTT--SSTTGGGTSSSS--
-TTT-SS-HHHHHTSSSS--
-TTT-SSSHHHHHTSSSS--
-TTT-STTHHHHHTSSSS--
-TTT-STTHHHHHHSSSS--
-TTS-SSSHHHHHHSSSS--
-TTT-SS-HHHHHHSSSS--
-TTT--SSHHHHHHSSSS--
-TTT--TTTTHHHHSSSS--
-TTT--SSHHHHHHSSSS--
-TTT-SS-TTHHHHTTSS--
-TTT--SSTTHHHHTTSS--
-GGG--SSHHHHHTTTSS--
-TTT--SSHHHHHHTTSS--
-TTT-SSSHHHHHTTTSS--
-TTT--SSHHHHTTTTSS--
-TTT-STTHHHHTTSSSS--
-TTT-STTHHHHHHSSSS--
-TTT-SSSHHHHHTSSSS--
-TTT-SSSHHHHTTSSSS--
-TTT-SSSHHHHHTSSSS--
-TTT-SS-HHHHTT-SSS--
-TTT--TTHHHHHT-SSS--
-TTS-SSSHHHHHS-SSS--
-TTT--TTHHHHTT-SSS--
-TTT-SSSHHHHTT-SSS--
-TTT-SSSHHHHHHSSSS--
-TTT-SSSHHHHHT-SSS--
-TTT--SSHHHHHHTTSS--
-TTS-SS-TTTTTSSSSS--
-TTT-SSSHHHHHTSSSS--
-TTT-SSSHHHHTT-SSS--
-GGG-SSSHHHHHT-SSS--
-TTS-STTHHHHHHTTSS--
-TTT--SSHHHHHHTTSS--
-TTT--TTHHHHTTTTSS--
-TTT-STTHHHHHHTTTT--
-TTT--TTHHHHTTTTTS--
-TTT--TTHHHHHHTTTS--
-TTT-SS-TTTTTTTTTT--
-TTT-SSSHHHHHTTTTS--
-TTT-SSSHHHHTTTTTS--
-TTT-SS-HHHHTTTTTT--
-TTT--SSHHHHHTTTTS--
-TTT-SSSHHHHHTTTTS--
-GGG-SSSHHHHHTTTSS--
-TTS-SS-HHHHTTTTTS--
-TTT-SSSHHHHHSTTTS--
-TTS-SSSHHHHHHTTSS--
-TTT--SSHHHHHTTTSS--
-TTT-SSSHHHHHTTTTS--
-TTT-SSSHHHHHSTTTS--
-TTT--SSHHHHHHTTTS--
-TTT-STTHHHHTTTTTS--
-TTT--SSHHHHHHTTTS--
-TTT-SS-HHHHHHTTTS--
-TTT--SSHHHHTTTTTS--
-TTT--TTHHHHTTTTTS--
-TTT--SSHHHHHHTTSS--
-TTT-SSSHHHHTTTTSS--
-TTT-SS-HHHHHHTTTS--
-TTT--SSHHHHHHTTTS--
-TTT-STTHHHHTTTTTS--
-TTT--SSHHHHTTTTTS--
-TTT--SSHHHHHTTTTS--
-TTT--SSHHHHTTTTTS--
-TTT--SSTTTGGGTTTS--
-TTT--SSHHHHTTTTTS--
-TTT-SSSHHHHHTTTTS--
-TTT-SSSHHHHHHTTTTT-
-TTT--SSHHHHTTTTTS--
-TTT--S-HHHHHTTTTTT-
-TTT-SSSHHHHT-SS-S--
-TTT--SSHHHHHTSS-S--
-TTT--SSHHHHHTTT-TT-
-TTT--SSHHHHTT-S-TT-
-TTT-SSSHHHHHTTT-S--
-TTT--S-HHHHHTTT-S--
-TTT--SSHHHHHTTT-S--
-TTT--SSHHHHHTTT-S--
-TTT--SSHHHHHTTT-S--
-TTT--SSHHHHHTTT-TT-
-GGG-SSSHHHHHTTT-TT-
-TTT--SSHHHHHTTT-TT-
-TTT--SSHHHHTTTT-S--
-TTT-SSSHHHHTT-S-TT-
-TTT-SSSHHHHHT-S-S--
-TTT-SSSHHHHTT-S-TT-
-TTT-SSSHHHHHT-S-TT-
-GGG-SSSHHHHHS-S-TT-
-GGG-SSSHHHHTTTT-TT-
-GGG-SSSHHHHHTTT-TT-
-TTT--SSHHHHHTSS-S--
-TTS--SSHHHHTT-S-TT-
-TTT--S-HHHHHHTT-TT-
-TTT--SSHHHHHTSS-TT-
-TTT--S-HHHHHHTTTTT-
-TTT-SSSHHHHHHTT-S--
-TTT-SS-HHHHTTSS-TT-
-TTT--SSHHHHTTSS-S--
-TTS-SSSHHHHTTSS-TT-
-TTT--TTHHHHTTSS-S--
-TTT-STTHHHHHTSS-S--
-TTT--SSHHHHHHSS-TT-
-TTT--SSHHHHTTSS-S--
-TTT--SSHHHHTTSS-S--
-TTT--SSHHHHHTSS-TT-
-TTS-SSSHHHHTTSS-S--
-TTT-SSSHHHHHTSS-TT-
-TTT--SSHHHHHTSS-S--
-TTT--SSHHHHTTSS-TT-
-TTT--SSHHHHHHSS-TT-
-TTT--SSHHHHHTSS-S--
-TTT-STTHHHHTTTT-TT-
-TTT--SSHHHHTTSS-S--
-TTT-SSSHHHHTTTT-S--
-GGG-SSSHHHHTTSS-S--
-TTT-STTHHHHHHSS-S--
-TTT-SSSHHHHHHTT-S--
-TTT--SSHHHHTTTT-TT-
-TTT-SSSHHHHTTTT-TT-
-TTT--TTHHHHHTTT-TT-
-TTT--SSHHHHTTSS-S--
-TTS-SSSHHHHTTSSTTT-
--SS-SSSHHHHTTTTTTT-
-TTT-SSSHHHHTTTTTTT-
-TTT--SSTTTGGGTTTTT-
-TTT--SSHHHHTTTTTT--
-TTT--SSHHHHTTTTGGG-
-TTT--SSHHHHTTTTGGG-
-TTT--SSHHHHTTSSGGG-
-TTT--SSHHHHTTTTTTT-
-TTT--SSHHHHHHTTGGG-
-TTT--TTHHHHHHTTTT--
-TTS-SSSHHHHHSSSGGG-
-TTT--TTHHHHTTTTGGG-
-TTT-SSSHHHHHHTTGGG-
-TTT--TTHHHHTTTTTTT-
-TTT--SSHHHHTTTTTTT-
-TTT-STTHHHHHTS-TTT-
-TTT-SSSHHHHSS--TTT-
-TTT--TTHHHHTTSSTTT-
-TTT--TTHHHHTS-S-S--
--TT-SSSHHHHTTSS-TT-
-TTT--TTHHHHTTSS-TT-
--SS-SSSHHHHTTSS-S--
-TTS-STTHHHHTTSS-S--
--TT-SSSHHHHTTSS-S--
-TTT-SS-HHHHTTSS-S--
-TTT-SS-HHHHTTSS-S--
-TTT--SSHHHHTTSS-S--
-TTT--SSHHHHTTSS----
-TTT-SSSHHHHHH-S-S--
-TTT--SSHHHHHHSS-S--
-TTS-SSSHHHHTTSS-S--
-TTS-SS-HHHHHT---S--
--SS--TTHHHHTT-S-TT-
-TTT-SSSHHHHHT-S-S--
-TTT--SSHHHHHTTTTS--
-TTT--SSHHHHTTTTTS--
-TTT-SSSHHHHTTTTTTT-
-TTT-STTHHHHTSTTTTT-
-TTT-STTHHHHHS-S-TT-
--SS-STTHHHHTTTTTTT-
--SS-STTHHHHTTTT-S--
-TTT--TTHHHHTTTTTTT-
-TTT--SSHHHHHTTTSS--
-TTTSSS-HHHHTTTTTTT-
-TTT--TTHHHHTTTTTS--
-TTT-SSSHHHHTTTTTTT-
-TTT-SS-HHHHHTTTTTT-
-TTT-SSSHHHHTTTTTTT-
-TTT--SSHHHHHHTTTTT-
-TTT--TTHHHHHTTTSS--
-TTT--S-HHHHHTTTSS--
-TTT--SSHHHHHHTTTS--
-TTTS-TTHHHHHTTTTS--
--TT-STTHHHHHTTTTS--
-GGG-STTHHHHHHTTTS--
-GGG-STTHHHHHHTTTTT-
-TTT-STTHHHHHTTTSS--
-GGG-SSSHHHHHHTTSS--
-GGG-SSSHHHHHHTTTTT-
-TTT--TTHHHHHHTTSS--
-TTT-SS-TTHHHHTTTS--
-TTT--SSHHHHHHTTTTT-
-TTT-SSSTTHHHHTTSS--
--SSSSS-TTHHHHTTSS--
-TTSSSS-HHHHHHTTTS--
-TTT-STTTTHHHHTTTS--
-TTT-SSSHHHHTTTTSS--
-TTT-SSSHHHHTTTTTS--
-GGG-SSSHHHHTTTTTS--
-GGG-STTHHHHTTTTTTT-
-GGG-SSSHHHHHHTTTTT-
--TT-STTHHHHHHTTSS--
-GGG-SSSHHHHTTTTSS--
-TTT-SSSHHHHTTTTSS--
-GGG-SSSHHHHHHTTSS--
-TTT--SSHHHHTTTTSS--
-GGG--SSHHHHHTTTTS--
-TTS--SSHHHHTTTTTTT-
-TTT-SSSHHHHTTTTSS--
-TTS-STTHHHHHHTTTS--
-GGG-STTHHHHHTTTSS--
-GGG-SSSHHHHHTTTTS--
-TTT--TTHHHHTTTTSS--
-GGG-STTHHHHTTTTSS--
-GGG-SS-HHHHTTTTTS--
-TTT--SSHHHHTTTTSS--
-GGG-SSSHHHHTTTTSS--
-TTT--SSHHHHTTTTSS--
-TTT--SSHHHHTTTTSS--
-TTT-SSSHHHHTTTTSS--
--SS-SS-HHHHTTTTSS--
-TTS-SSSHHHHTTTTSS--
-TTT-SSSHHHHTTTTTS--
-TTT--S-HHHHHHTTTS--
-TTS-SSSHHHHTTTTTS--
-TTS-STTHHHHHHTTSS--
-TTT--TTHHHHHHTTTS--
-TTT-STTHHHHHHSSSS--
-TTT-STTHHHHHTSSSS--
--SS-STTHHHHHSSSSS--
--SS-SSSHHHHHSSSSS--
-TTT-STTHHHHHSSSSS--
-TTT--TTHHHHHTSSSS--
-TTT-SSSHHHHHS-SSS--
-TTT-SSSHHHHTTTTSS--
--SS-SSSHHHHTTTTTS--
-TTS-STTHHHHHHTTSS--
-TTS-SSSHHHHHHTTSS--
--TT--SSHHHHTS-SSS--
-GGG-SSSHHHHHHTTSS--
-GGG-STTHHHHHHTTTS--
--SS-STTHHHHHHTTTS--
--SS-STTHHHHHTTTSS--
-TTT-STTHHHHHHTTTS--
-TTT--TTHHHHHHTTTS--
-TTT-STTTTHHHHTTTS--
-TTT--SSHHHHTTTTSS--
-TTT-SSSHHHHHHTTTS--
-TTT-STTHHHHHHTTSS--
-TTT-SSSTTGGGTTTSS--
-TTT-SS-HHHHHHTTSS--
-TTT-STTHHHHTTTTTS--
-TTT--SSHHHHHHTTSS--
-TTT-SSSHHHHHHTTSS--
-TTT-SSSHHHHTTTTSS--
-TTT-SSSHHHHTTTTTS--
-TTT--SSHHHHTTTTTS--
-TTT-SSSHHHHTTTTTS--
-TTT-SS-HHHHTTTTTS--
-TTT-SS-TTHHHHSSSS--
-TTS-SSSHHHHTTSSSS--
-TTT-SSSHHHHTTSSSS--
-TTT-SSSHHHHTTSSSS--
--SS-SSSHHHHTTSSSS--
-TTT--TTHHHHHHSSSS--
-TTT--SSHHHHTTSSSS--
-TTT-STTHHHHTTSS-S--
--SS--SSHHHHTTSSSS--
--SS-SSSHHHHTTSSSS--
-TTS-SSSHHHHHHSSSTT-
-TTT-SSSTTTTTSSSSTT-
-TTT-SSSHHHHHHSS-S--
-TTT-STTHHHHHHSS-S--
-TTT-SSSHHHHHHSSTT--
-TTT-STTHHHHTTSS-S--
-TTT-STTHHHHHTSS-S--
--SS-STTHHHHHSS--S--
--SS-SSSHHHHTSSS-TT-
-TTT-STTHHHHHSSSGGG-
-TTT-STTHHHHHSSS-TT-
--SS-STTGGGTTTSS-S--
-TTT--TTHHHHHTSS-TT-
-TTT-SS-HHHHHHSS-TT-
-TTT-SS-HHHHHHSS-S--
--TT-STTHHHHHHSS-TT-
--SS-STTHHHHHTSS-TT-
--SS-STTTTTGGGSS-TT-
--SS-SSSHHHHHHSS-TT-
-TTT-SSSHHHHTTSS-TT-
--SS-STTTTHHHHSS-TT-
-TTS--TTHHHHHSSS-TT-
--SS-SSSHHHHHSSS-TT-
--SS-STTHHHHHTSS-TT-
--SS--TTHHHHTTSS-TT-
--SS-STTHHHHTSSS-TT-
--SS-SSSHHHHTTSS-TT-
--SS-SSSHHHHTTSS-TT-
--SS-STTHHHHTTSS-TT-
--SS--TTHHHHTSSS-TT-
--SS-SSSHHHHTTSS-TT-
--SS-SSSHHHHTTTT-TT-
--SS-SSSHHHHTTSS-TT-
--SS-STTHHHHTTSS----
--SS-SS-HHHHTTSS-TT-
--SS-SSSHHHHTTSS-TT-
--SS-STTHHHHTTSS-TT-
-TTT-SSSHHHHTTSS----
-TTT--SSGGGTSSTT----
-TTT-SSSHHHHSSSS----
-TTT-STTGGGTSSSS----
--SS-SSSGGGTSSTT----
-TTS-STTHHHHSSTT----
-TTT-STTHHHHSSSS----
-TTT-SSSGGGTSSTT-S--
-TTT--SSHHHHSSSS-TT-
-TTT-STTGGGTTTSS-TT-
-TTT-STTGGGTTTSS-TT-
-TTT-SSSTTTTTTSS-TT-
-TTT--SSHHHHTTSS-TT-
-TTT-SSSHHHHTTSS-TT-
-TTT--TTHHHHSSSS-TT-
--SS--SSGGGTTTSS-TT-
-TTT-SSSHHHHSSSS-TT-
-TTT-SSSTTTTTSSS-TT-
-TTT-SSSSGGGSSTT-S--
-TTT-SSSGGGGSSSS----
-TTT-SSSGGGSSSSS-S--
-TTT-STTGGGTSSSS-S--
-GGG-SS-GGGTSSSS-S--
-TTS-SS-HHHHTTSS-S--
--TT-SS-HHHHTTSS-S--
--SS-SSSHHHHTTSS-S--
--TT--TTHHHHTTSS-S--
-TTT-SSSGGGTTTSS-S--
--SS--SSGGGTTTSS-S--
-TTS--SSHHHHTTSS-S--
-TTT--SSHHHHTTSS-S--
-TTT--TTGGGTTTSS-S--
-TTT-STTGGGTSSSS-S--
-TTT-STTSHHHHSSS----
-TTT--TTSHHHHSSS-S--
--S--STTHHHHSSSS-S--
--SS-SS-HHHHHSSS-S--
--SS-SS-HHHHHSTT-S--
---S-STTHHHHSSSS-S--
-TT--SS--GGGSSSS----
-TT--SS-GGGTSSSS-S--
-TT--STTTTTSSSSS-S--
--S--SSSGGGSTTSS-S--
-----STTTGGGTTSS-S--
-----STTTGGGTTSS-S--
-----STTTTGGGGTT-S--
---S-STTTTGGGGTT-S--
-----STTHHHHTTSS-S--
--TT--SSTTTGGGSS-S--
-----STTHHHHTTSS-S--
-TT--SSSHHHHTT-S-TT-
-----STTHHHHHTTT-TT-
-----STTHHHHHTTT-TT-
-----SS-HHHHHTTT-TT-
-----SS-HHHHHSTT-S--
--S--SSSHHHHHT-S-S--
--S---S-HHHHTT-S-S--
--S--STTHHHHHTTT-S--
--S--SS-HHHHHS-S-S--
-TTS-SS-TTTGGGTT-S--
--SS-STTHHHHHT-S-S--
--SS--TTHHHHHHTT-S--
--S---TTHHHHTT-S-S--
-TT---SSHHHHHTTT-S--
--S---TTHHHHHTTT-S--
-TT---TTHHHHHT-S-S--
--S---TTHHHHTT-S-S--
--S---S-HHHHHTTT-S--
--S---TTHHHHHHTT-S--
--S--STTHHHHH--S-S--
--S---TTHHHHTSTT-TT-
--S--SSSHHHHHT-S-S--
--S---TTHHHHT-TT-S--
--S--SSSHHHHTT-S-TT-
--S--SSSTTTTT--S-TT-
-TT--STTHHHHHS-S-S--
--SS--TTHHHHHS-S-TT-
--S---TTHHHHHTTT-TT-
--S---SSHHHHHHSS-TT-
-TT---TTHHHHTTSS-TT-
--S---TTHHHHHHSS-TT-
--S---TTHHHHHHSS-TT-
-TT---TTTTHHHHSS-TT-
--SS-SS-HHHHHHSS-TT-
--S--SSSHHHHHHSS-TT-
--S--SS-HHHHHTSS-TT-
--S---TTHHHHHTSS-TT-
--S---TTHHHHHHSS-TT-
--S--STHHHHHHHSS-TT-
--S--SSSHHHHHTSS-TT-
--S--STTHHHHHTSS-TT-
-TT---TTHHHHHTSS-TT-
--S--STTHHHHHHTT-TT-
--S--SSSHHHHHHTT----
-TTT--S-HHHHHHTT-TT-
--SS--TTHHHHHHTT-TT-
-TTS--S-HHHHHHSS-TT-
-TTT--S-HHHHHHSS-TT-
--SS--S-HHHHTTSS-TT-
--SS----HHHHHTSS-TT-
-TTT--TTHHHHHTSS-TT-
-TT---TTHHHHHSSS-TT-
-TT---TTHHHHHSTT-TT-
-TT--STTHHHHTTTT-TT-
-TT--STTHHHHHTSS-TT-
-TT--STTHHHHTTSS-TT-
-TTT--SSHHHHHHSS-TT-
-TTT--TTHHHHTTSS-TT-
-TTT--S-TTGGGTSS-S--
-TTT--S-HHHHHHSS-S--
-TTT--S-HHHHTTSS-S--
-TTS--SSHHHHHSSS-S--
-TTT--SSHHHHTTSS-S--
-TTT-SSSHHHHHSSS-S--
-TTT--S-HHHHTTSS-S--
-TTT--S-HHHHTTSS-S--
-GGG----HHHHTTSS-S--
-TTT--S-HHHHTTSS-S--
-TTT--S-HHHHHHSS-S--
-TTT--S-TTHHHHSS-S--
-GGG--S-TTGGGTSS-S--
-TTT--S-TTGGGTSS-S--
-TTT----TTHHHHSS-S--
-TTT--TTTTTTTTS--TT-
-TTT--TTHHHHHTSS-S--
-TTS-STTHHHHHTSS-S--
--SS-SSSHHHHHHSS-S--
--SS-SSSHHHHHHTT-TT-
-TTT--TTHHHHHHSS-TT-
-TTT-SSSHHHHHHSS-TT-
-TTT--SSHHHHHHSS-S--
-TTS-SSSHHHHHTSS-TT-
--SS-SSSHHHHHTSS-TT-
-TTT-SSSHHHHHTSS-TT-
-TTT--SSHHHHHSSS-TT-
-TTS-SSSHHHHTTSS-TT-
-TTT--SSHHHHHTSS-TT-
-TTT--SSHHHHHTSS-TT-
-TTT--SSHHHHTTSS-TT-
--SS-SSSHHHHTTSS-TT-
-TTS--SSTTGGGGSS-TT-
-TTS-SSSTTHHHHSS-S--
-GGG-SSSHHHHHHSS-S--
-TTT-SSSHHHHHHSS-TT-
-GGG-SSSHHHHTTSS-TT-
-GGG--SSHHHHHHSS-TT-
-TTS-STTHHHHHHSS-TT-
-TTT--SSHHHHHHSSSTT-
-TTT-SSSHHHHTTSSSTT-
-TTT--SSHHHHHTSS-TT-
-TTT--SSHHHHHHSSSTT-
-TTT--SSHHHHHSSS-TT-
-TTT--SSTTHHHHSSSS--
-TTS-SSSHHHHHHSSSS--
--SS-SSSHHHHHHSSSTT-
-TTT-SSSHHHHHHSSSTT-
-GGG-SSSHHHHHHSSSTT-
-GGG-SSSHHHHHHSSSS--
-TTT--SSTTHHHHSSSTT-
-TTT--SSHHHHTTTTSTT-
-TTT-SSSHHHHHHSSSTT-
-TTT--SSTTHHHHSSSTT-
-TTT-SSSTTHHHHSS-TT-
--SS--SSHHHHHTSSSTT-
--SS-SSSTTHHHHSS-S--
-TTS-SSSHHHHHHSS-TT-
-TTT--SSHHHHHHSS-S--
-TTT-SSSTTHHHHSS-S--
-TTT-SSSHHHHHTSS-TT-
-TTT-SSSHHHHTTSS-S--
-TTT-SSSHHHHHTSS-TT-
-TTT-TTTHHHHHTSS-TT-
-TTS-SSSHHHHHTSS-S--
-TTS-SSSHHHHHTSS-S--
-TTS-SSSHHHHHTSS-S--
-TTT-SSSHHHHHHSS-S--
-TTS-SSSHHHHHTSS-S--
-TTT-SSSHHHHTTSS-S--
-GGG-SSSTTHHHHSS-S--
-TTT-SSSHHHHHSSS-TT-
-GGG-SSSHHHHTTSS-S--
-GGG--TTHHHHHSSS-S--
-GGG--TTHHHHTTSS-S--
-GGG--TTHHHHTTSS-S--
-TTS--TTHHHHHTSS-S--
-GGG--TTHHHHHHSS-S--
-GGG-STTHHHHHSSS-S--
-GGG--TTHHHHTTSS-S--
-GGG-STTHHHHHHSS-S--
-TTS--SSHHHHHHTT-S--
-GGG--SSHHHHHHTT-S--
-GGG-SSSHHHHTTTTSS--
-TTS--TTHHHHHSTTSS--
-GGG-SSSHHHHTTTT-S--
--SS-SSSHHHHTTTTSS--
--TT-SSSHHHHHTTTSS--
-GGG-SSSHHHHHHSS-S--
--TT--TTHHHHTTTT-S--
-GGG--TTHHHHTTTT-S--
--TT-SSSHHHHTTTT-S--
--TT--TTHHHHHTTT-S--
-GGG--SSHHHHHTTT-S--
-TTT--TTTTGGG-TT-S--
-TTT-SSSHHHHTTTTSS--
--SS--TTHHHHHHTTSS--
--S--STTHHHHHHSS-S--
--S--STTHHHHHHTT-S--
--S--STTHHHHHTSSSS--
--S--STTHHHHHHTTSS--
--S--SSSTTHHHHTTSS--
--S--SSSTTGGGTTTSS--
--S---TTTTHHHHTTSS--
--S---TTHHHHHT-SSS--
--S--SSSHHHHHHTTSS--
--S--SS-HHHHHHTTSS--
--S--SS-HHHHHHTTSS--
--S--STTHHHHHHTT-S--
--S--SS-TTHHHHTTSS--
--SS-STTHHHHHHTTSS--
--S--SS-HHHHHHTTSS--
--S--STTHHHHHHTTSS--
--S--SS-HHHHHHTTSS--
--S--SS-HHHHTTTTSS--
--S--SS-HHHHTTTT-S--
-TTS-SSSHHHHHHTT-S--
--S--SS-HHHHHHTT-S--
--SS-SS-HHHHHHTT-S--
--SS-SS-HHHHHTSS-S--
--SS-STTHHHHHHSS-S--
--SS--TTHHHHHHTT-S--
--SS-SS-HHHHHHTT-S--
--SS-SSTHHHHHHSS-S--
--SS-SS-HHHHHHTT-S--
--SS-SS-HHHHHTSS-S--
--SS-SS-HHHHHHTT-S--
--SS-SS-HHHHTTSS-S--
--SS-SS-HHHHTTTT-S--
--SS-SS-HHHHHHTT-S--
--SS-SS-HHHHHHTT-S--
--SS-SS-HHHHHHSS-S--
-TTS--S-HHHHHTSS-S--
-TTS--SSHHHHHTTT-S--
-TTS--S-HHHHHHTT-S--
-TTS-SSSHHHHHTTT-S--
-TTS-STTHHHHHHTT-S--
-TTS--TTTTHHHHTT-S--
-TTS--TTHHHHHHTT-S--
-TTS--TTHHHHHTSS-S--
-TTS--SSHHHHHTSS-S--
-TTS-SSSHHHHHHSS-S--
-TTS--TTHHHHHTSS-S--
-TTS--TTHHHHTTTT-S--
-TTS--TTTTTGGGTT-S--
--SS--TTTTGGGSTT-S--
-TTS--SSHHHHHHTT-S--
-TTS--TTTTGGGGTT-S--
--SS-SSSTTGGGSTT-S--
-TTS--SSTTGGGSTT-S--
-TTS-SSSHHHHHTTT-S--
-TTS-SSSHHHHHTTT----
-TTS-SSSHHHHHTTT-S--
-TTS-SSSHHHHHTTT----
-TT--SSSHHHHHTTT-S--
-TTS--TTHHHHHHTT-S--
--S---TTHHHHHHSS-S--
-TTS-SSSHHHHHTSS-S--
-TTS-STTHHHHHSSS-S--
-TTS-SSSHHHHHTSS-S--
-TTS-SSSHHHHHTSS-S--
-TTS-SSSHHHHHTSS-S--
-TTS-SSSHHHHHTSS-S--
-TTS-SS-HHHHHTSS-S--
-TTS-SS-HHHHHTSS-S--
-TTS-SS-HHHHHTSS-S--
-TTS-STTHHHHHTSS-S--
-TTS-SSSHHHHHHSS-S--
-TTS-STTHHHHHHSS-S--
-TTS--SSHHHHHTSS-S--
-TTS-SSSHHHHHHSS-S--
-TTS-SSSTTGGGTSS-S--
-TTS-SS-TTHHHHSS-S--
-TTS-STTHHHHHHSSSS--
--S--SSSHHHHTTSSSS--
-TTS-SSSHHHHTTSS-S--
-TTS-SSSHHHHHTSSSS--
-TTS-SS-HHHHTTSSSS--
-TTS-SS-HHHHHHTT-S--
-TTS-STTHHHHHHSS-S--
-TT--STTHHHHHTSSSS--
-TT---TTHHHHHTSSSS--
-TT--SSSHHHHHTSSSS--
-TT---TTHHHHHTSSSS--
--SS--SSHHHHHTSSSS--
-TTS--TTTTTTTTSSSS--
-TTS-STTTTGGGSSS-S--
-TTS--TTHHHHHTSS-S--
--S---SSHHHHHTSS-S--
-TTS--TTHHHHTTSS-S--
-TTS--TTHHHHTSSSSS--
--SS--TTTTGGGTSS-S--
--SS--TTHHHHTTSS-S--
--SS--SSHHHHHSSS-S--
--SS--TTHHHHTTSS-S--
--SS--TTHHHHTTSSSS--
-TTS-STTHHHHTTSS-S--
-TTS-STTHHHHTTSS-S--
-TTS--TTTTTTTSSS-S--
-TTS--TTTTGGGSSS-S--
-TTS--TTHHHHTTSS-S--
--SS-STTHHHHTSSS-S--
--SS--TTHHHHHTSS----
--SS-STTHHHHTTSS-S--
--SS--TTHHHHTTSS-S--
--SS--TTHHHHHTSS-S--
--SS--TTHHHHHSSS----
--SS-SSSHHHHHTSS----
--SS-STTHHHHHTS-TT--
-TTS--TTHHHHHTS-----
-TTS-STTHHHHHHS-----
-TTS--SSHHHHHTS-----
-TTS-STTHHHHHTSSTT--
-TTS-STTHHHHTTS-----
-TTS-STTHHHHHTSS----
-TTS--TTHHHHTSS-----
-TTS--TTHHHHHTSS-S--
--SS--HHHHHHTTSS----
-TTS--HHHHHHHTS--S--
-TTS--HHHHHHTTSS----
-TTS-SHHHHHHTTS-----
--SS-SHHHHHHHTSS----
-TTS--HHHHHHHTS-----
-TTS--HHHHHTTSSS----
-TTS--HHHHHHTTS-----
-TTS-SHHHHHHHTSS----
-TTS--HHHHHHHSSS----
-TTS--HHHHHHHSSS----
-TT---HHHHHHHTSS----
-TTS--HHHHHHTTSS----
-TTS--HHHHHHTTSS----
-TTS--HHHHHHHHSS-S--
-TTS--HHHHHHHHSS-S--
-TTS--HHHHHHHHSS-S--
-TTS--HHHHHHHSSS-S--
--SS--HHHHHHHSSS-S--
--SS--HHHHHHHTSS-S--
------HHHHHHHT-S-S--
--S---HHHHHHTSSS-S--
---S--HHHHHHHTSS-S--
--SS--HHHHHHTTSS-S--
--SS--HHHHHHTTTT-S--
---S--HHHHHHHTSS-S--
--SS--HHHHHHTT---S--
--SS--HHHHHHTT---S--
---S--HHHHHHTT------
---S--HHHHHHTT---TT-
---S--HHHHHHHHSS-TT-
------HHHHHHHS-S-TT-
---S-SHHHHHHHTSS-TT-
---S--HHHHHHTT-S-TT-
---S--HHHHHHTT-S-TT-
------HHHHHHHT-S-TT-
------HHHHHHTTTT----
------HHHHHHHSSS-TT-
---S--HHHHHHHHTT-TT-
---S--HHHHHTTTSS----
---S-SHHHHHHTTTT-S--
--SS--TTHHHHTTSS-TT-
---S-SHHHHHHHHSS-TT-
---S-SHHHHHHTTSS-TT-
--SS--HHHHHHTTSS-TT-
---S--TTHHHHTTTT-TT-
---S--HHHHHHTTSS-TT-
---S--HHHHHHHTSS-TT-
---S--HHHHHHHTSS-S--
---S--HHHHHHHH-S-TT-
---S--HHHHHHHT-S-S--
---S--HHHHHHHTTT-TT-
---S--HHHHHHTTTT-TT-
---S-SHHHHHHHTTT-S--
---S-SHHHHHHTTTT-S--
---S-STTHHHHTTTTTTT-
---S-SHHHHHHTTTTTTT-
---S--TTHHHHTTTT-S--
---S-SHHHHHHTTTT-S--
---S-SHHHHHHHHTT-S--
---S-SHHHHHHTTTT-S--
---S--TTHHHHTTTT-S--
---S-STTTTGGGTTT-S--
---S--TTHHHHHHTT-TT-
---S--TTHHHHTTTTTTT-
------TTHHHHHHTTTTT-
------TTHHHHHHTTTTT-
-----STTHHHHHHTT-TT-
-----SSSHHHHTSTT-TT-
-----STTHHHHHTTT-TT-
-----STTHHHHHSTT-TT-
------TTTTGGGSSS-TT-
------TTHHHHHTTT-TT-
------TTTTTTTTTT-TT-
------TTTTGGGTTT-S--
-----STTTTGGGTTT-TT-
------TTTGGGGSTT-TT-
------TTHHHHTTTT-TT-
-----STTHHHHHHTT-TT-
------TTHHHHHHTT-TT-
------TTHHHHHTTT-TT-
-----SSSHHHHHTTT-TT-
------TTHHHHTTTT-TT-
------TTHHHHHHTT-S--
-----STTHHHHHTTT-S--
-----SSSHHHHTTTT-S--
-----STTTTHHHHTT-TT-
-----SSSHHHHTTTT-S--
-----STTHHHHTTTT-TT-
-----SSSHHHHTTTT-TT-
------TTHHHHTTTT-TT-
------SSHHHHTTSS-TT-
------TTHHHHHHTT-TT-
------SSHHHHTTTT-TT-
------SSHHHHTTTT-TT-
------SSHHHHTTTTTTT-
------SSHHHHHTTT-TT-
-----SSSHHHHHTTTTTT-
-----SSSHHHHTTTT-TT-
------SSTTHHHHTT-TT-
------SSHHHHTTTT-TT-
-----SSSHHHHTTTT-TT-
-----SSSHHHHHHTT-TT-
-------SHHHHTTTT-TT-
-------SHHHHHHTT-TT-
-------SHHHHTTTT-TT-
------SSHHHHTTTT-TT-
------SSHHHHHSTT-TT-
-----SSSHHHHTTTT-TT-
-----SSSHHHHTTTT-TT-
-----SSSHHHHTTTT-TT-
-----SSSHHHHHHTT-TT-
-----SSSHHHHHHTTTTT-
-----SSSHHHHTTTT-TT-
------SSHHHHTTSS-TT-
-----SSSHHHHTTTT-S--
------SSHHHHHTTT-S--
-----SSSHHHHTTTT-S--
-----SSSHHHHHHTT-S--
-----SSSHHHHHHTT-TT-
-----SSSHHHHTTTT-TT-
------SSHHHHTTTT-S--
-----SSSHHHHHHTT-TT-
--S---SSHHHHTTTT-S--
-----SSSHHHHTTTT-S--
-----SSSHHHHTTTT-S--
-----SSSHHHHTTTT-TT-
-----SSSHHHHTTTT-TT-
-----SSSHHHHTTTT-S--
--S--SSSHHHHTSTT-TT-
--S--SSSHHHHHTTT-TT-
-----SSSHHHHTSTT-S--
-----SSSHHHHT-TTTS--
-----SSSHHHHHSTT-S--
-----SSSHHHHHSTT-TT-
-----SSSHHHHHSTT-TT-
-----SSSHHHHHTTT-TT-
-----SSSHHHHHTTT-TT-
-----SSSHHHHHTTT-S--
-----SSSHHHHHTTT-TT-
-----SSSHHHHTTTT-TT-
-----SSSHHHHHTTT-TT-
-----SSSHHHHHHTT-TT-
---S-SSSHHHHTTTT-TT-
-----SSSHHHHTTTT-TT-
-----SSSTTTSS-TT-S--
-----SSSHHHHTTTT-S--
-----S-SHHHHHTTT-S--
-----SS-HHHHHSTT-S--
-----S-SHHHHHHTT-TT-
-----S-SHHHHHTTT-S--
-----S-SHHHHTTTTTTT-
-----S-SHHHHHHTT-TT-
-------SHHHHHHTT-TT-
-----SSSHHHHHHTT-TT-
-----S-SHHHHHHTTTTT-
-----SSSHHHHTTTT-TT-
-----SSSHHHHHHTT-TT-
-----TTSTTHHHHTT-TT-
-----SSSHHHHTTTT-S--
-------STTHHHHTTTTT-
-----S-SHHHHHHTT-TT-
------SSHHHHTT-S-TT-
-------SHHHHHTSSGGG-
------SSHHHHTTSS-TT-
-------SHHHHTTSS-TT-
-------SHHHHTTSS-TT-
---S---SHHHHTTSS-TT-
---S---SHHHHTTSS-TT-
---S---SHHHHTTSS-TT-
-----S-SHHHHHSSS-TT-
---S---SHHHHTTSS-S--
---S---SHHHHHTSS-TT-
---S---SHHHHTTSS-S--
---S---SHHHHTSSS-S--
---S-S-SHHHHTTSS-S--
---S-S-SHHHHTTSS-TT-
---S--SSHHHHTTSS-S--
---S--SSHHHHTTSS-S--
---S---SHHHHTTSSSS--
-------SHHHHSSSS-S--
---S---SHHHHTTSS-S--
---S--SSHHHHTTSSSS--
---S--SSGGGTTTSSSS--
---S---SHHHHTTSSSS--
---S---SHHHHTTSSSS--
---S-S-SHHHHTTSSSS--
---S---SHHHHTTSS-S--
---S---SHHHHTTSS-S--
-------SHHHHTSSS-S--
---S-S-SHHHHTTSS-S--
---S----HHHHTTSS-S--
-------SSGGGSSSSSS--
-------SHHHHSSSS----
-------SHHHHTTSS----
-------SHHHHTTSS----
-------SHHHHTTSSS---
-----S-SHHHHTTSS-S--
-----SSSHHHHTTSS-S--
---S---STTGGGSSS-S--
---S---STTTTTTSSTT--
---S---STTGGGSSSTT--
---S---SHHHHTTSSGGG-
---S---SHHHHTTSS-TT-
-------SHHHHTTSS-TT-
-----S-STTTGGGSS-S--
-------SHHHHTTSS-TT-
-----S-SHHHHTTSS-TT-
---S-S-SHHHHTTSS-TT-
---S-S-SHHHHTTSS-S--
---S-S-SHHHHTTSS-TT-
---S--SSHHHHTSSS----
-----S-SHHHHTTSS----
---S--SSHHHHTTSS----
---S---SHHHHTTSS-S--
-----S-SHHHHTTSS-S--
---S-S-SHHHHTTSS-S--
-------SHHHHTTSS-S--
-----S-SHHHHTTSS-S--
---S-S-STTGGGGSS----
-------STTGGGGSS-S--
---S---SHHHHTTTT-S--
-----S-SHHHHTSSS-S--
-----S-SHHHHTTSS----
---S---SHHHHTTSS-S--
-------SHHHHTTSS-S--
---S-S-SHHHHTTSS-S--
---S-S-SHHHHTTSS-S--
-------STTGGGGTTTS--
---S-S-STTGGGGTT----
------SSTTGGGGTT----
---S---STTGGGGTT----
-------SHHHHTTTT----
-------STTTGGGTT----
---S---STGGGGGTT----
---S---STTTGGGTT-S--
---S---STTGGGGTT-S--
---S---SHHHHTTSS-S--
-------SHHHHTTSS-S--
-------STTGGGGSS----
-----S-STGGGGSSS----
---S-S-STGGGSSSS----
-----S-STGGGSSSS----
-------SHHHHTTSS----
-------SHHHHTTTT----
-----S-SHHHHTTSS----
-------SHHHHTTSS-S--
-------SHHHHTTTTTT--
---S-S-SHHHHSSSS-S--
---S---SHHHHTTSS-S--
---S-S-SHHHHHSSS----
------SSHHHHHSSS----
-------STTGGGSSSSS--
-------STTGGGSSS----
---S-S-STTTSSSSS----
---S-S-STTTSSSSS----
---S---STTTS--SS----
---S-S-STTTSS-SS----
---S---STTTSSSSS----
---S---STTTTTTTT----
---S---STTTSSSSS----
---S---STTTS--SS----
---S---STTTS--SS----
---S---STTTSS-SS----
---S---STTTS--SS----
---S-S-STTTSSSSSS---
---S---STTTSSSSS----
---S-S-STTGGGSSS----
---S--SSTTTTTSSS----
---S-S-STTGGGSSS----
---S-S-STTGGGSSS----
---S---SHHHHTSSS-S--
---S---STTTT-SSS----
---S---SHHHHTTSS----
---S---SHHHHTTSS----
---S-S-SHHHHTSSS----
---S---SHHHHTTSS----
---S---SHHHHTTSS----
---S---SHHHHTTSS----
---S---SHHHHTTSS----
---S---SHHHHTSSS----
---S---STTTTTSSS----
---S---STTTTTSSS----
---S---STTGGGSSS----
---S---STTGGGSSS----
---S---SHHHHTSSS----
---S---STTTTTSSS----
---S-S-STTGGGSSS----
---S--SSHHHHTSSS----
---S--SSHHHHTSSS----
---S-SSSTTTTTSSS----
---S---SHHHHTTSS----
---S---SHHHHSSSS----
---S--SSHHHHTTSSS---
---S---SHHHHTTSSS---
---S--SSHHHHTTSS----
---S---SHHHHTTSS----
---S--SSHHHHTSSS----
---S---SHHHHSSSS----
---S---SHHHHTTSS----
---S--SSHHHH-SSS----
---S---SHHHHTSSS----
---S--SSHHHHTSSS----
---S---SHHHH-SSS----
---S---SHHHH-SSS----
---S--SSHHHH-SSS----
---S---STTGGGSSS----
---S--SSHHHH-SSS----
---S---SHHHHSSSS----
---S--SSHHHHSSSS----
---S---STTTT-SSS----
---S--SSTTGGGSSS----
---S---STTGGGSSS----
---S--SSHHHHTTSS----
---S---SHHHHTTSS----
---S---SHHHHTTSS----
---S--SSHHHHTTSS----
---S---STTGGGSSS----
---S---SHHHHTSSS----
---S---STTTTTSSS----
---S-S-STTGGGSSS----
---S---STTTSTTSS----
---S---STTGGGSSS----
---S---SHHHHTTSS----
---S---STTGGGSSS----
---S---STTGGGSSS----
---S---STTGGGSSS----
---S---STGGGGSSSS---
---S-S-SHHHHTTSSS---
---S---STGGGGSSSS---
---S-SSSTTSSSSSS----
---S--SSGGGGSSSSS---
---S-S-SGGGGSSSS----
---S--SSTTGGGTSS----
---S--SSTTGGGSSSSS--
---S---SHHHHTTSSS---
---S---SHHHHTTSSS---
---S---SHHHHTSSS----
---S--SSTTGGGSSS----
---S--SSSGGGSSSS----
---S---STTGGGSSS----
---S---SHHHHTSSS----
---S--SSHHHHTTSS----
---S--SSTTGGGGSS----
---S---STTGGGSSS----
---S---STTGGGSSS----
---S--SSHHHHTTSS----
---S--SSHHHHTTSS----
---S-SSSHHHHTTSS----
---S--SSHHHHTTSS----
---S--SSTGGGGGSS----
---S-SSSTGGGGGSS----
---S---SSGGGGGSS----
---S--SSHHHHTTSS----
---S---SHHHHTSSS----
---S--SSHHHHTTSS----
---S--SSHHHHTTSS----
---S--SSHHHHTTSS----
---S--SSHHHHTTSS----
---S--SSHHHHTTSS----
---S--SSHHHHTTSS-S--
---S--SSTTGGGSSS----
---S--SSSGGGGSSS----
---S---SHHHHTTSS----
---S---SHHHHTTSS----
---S---SHHHHTTSS----
---S---SHHHHTTSS----
---S---SHHHHTSSS----
---S--SSHHHHTSSS----
---S---SHHHHTSSS----
---S---SHHHHTSSSSS--
---S---SHHHHTTSS----
---S--SSHHHHTTSS----
---S--SSHHHHTTSS----
---S---SHHHHTSSS----
---S---STTGGG-SS----
---S-S-STTGGGGSS----
---S---SGGGGGGSSS---
---S-S-STTGGGGSSS---
---S---STTGGGGSS----
---S--SSTTGGGGSSS---
---S---STTGGGGSS----
---S---STTGGGGSS-S--
---S---SHHHHTTTT----
---S---STTGGG-TT-S--
---S--SSHHHHT-TT----
---S--SSTGGGG-TT-S--
---S--SSTTTTT-TT----
---S---SHHHHTTTT----
---S--SSHHHHTTTT-S--
---S---STTGGG-TT----
---S---STTTTS-TTTS--
---S---STGGG--TT-S--
---S---STGGGG-TT-S--
---S--SSHHHH--TT----
---S--SSTTGGG-TT----
---S---SHHHHT-TTS---
---S-S-SHHHHT-TT----
---S---STGGG--TT----
---S---SHHHH--TTS---
---S---STTGGG-TT----
---S---STGGG--TT-S--
---S---SHHHHT-TT----
---S--SSHHHH--TT----
---S---SHHHH--TT-S--
---S---SHHHH--TTT---
---S---SHHHH--TT----
---S---STTGGG-TT-S--
---S---SHHHH--TT----
---S---SHHHHT-TT----
---S---SHHHHT-TT----
---S---STTGGG-TT----
---S---SHHHHT-TT----
---S---STGGGT-TT----
---S---SHHHHT-TT----
---S---STGGGS-TT----
---S---SHHHHT-TT----
---S---SSGGGTSTTS---
---S---SGGGSS-TTS---
---S-S-SSGGGSSTT----
---S---STGGGSSTTS---
---S---STTTTSSTTS---
---S---SSGGGSSTT----
---S---STTTTTTTT----
---S---SSSTTTTTTT---
---S--SSTTTGGGTT----
---S-S-STTTTTTTT----
---S---STTGGGSTT----
---S---STTTGGGTT----
---S-S-STTGGGGTTT---
---S---STTGGGGTT----
---S--SSSGGGTTTT----
---S--SSGGGGGGTTS---
---S--SSGGGGGGTTS---
---S---STTTTTTTT----
---S---STTS---TTS---
---S---STTS-TTTT----
---S---STTS-TTTT----
---S---STTS---TTT---
---S--SSTTS-TTTTS---
---S-S-STTS-TTTT----
---S---STTT-TTTT----
---S-S-SGGG-TTTT----
---SS--STTS-TTTT----
---S--SSTTS-TTTT----
---S--SSTT--TTTTT---
---S--SSGGG-TTTT----
---S--SSGGG-TTTT----
---S--SSGGGGGGTT----
---S--SSGGG-SSTT----
---S--SSGGGTTTTT----
---S--SSGGGSSSTT----
---S--SSGGG-TTTT----
---S--SSTTS-TTTT----
---S--SSTT--SSTT----
---S--SSTTS-TTTT----
---S--SSTTS-SSTTT---
---S--SSGGG-TTTT----
---S--SSTTSSTTTTT---
---S--SSTTSSTTTT----
---S--SSTTSSTTTT----
---S--SSTTTSS-TT----
---S--SSTTSSS-TTT---
---S--SSTTSSS-TT----
---S--SSTTS-TTTTS---
---S--SSTTTSS-TT----
---S--SSTTSSS-TTS---
---S--SSTTSSTTTT----
---S--SSTTSSSSTT----
---S---STTT-TTTT----
---S--SSTTS-TTTT----
---S--SSTTS-TTTT----
---S--SSTTS-SSTT----
---S--SSTTS-TTTT----
---S--SSGGG-TTTT----
---S--SSGGG-TTTT----
---S--SSHHHHTTTT----
---S---STTTSTTTT----
---S--SSTTTSTTTTS---
---S--SSTTTSTTTTS---
---S--SSTTS-TTTTS---
---S--SSTTTSSSTT----
---S---STTTSSSTTS---
---S--SSTTTGGGTT----
---S--SSTTTGGGTT----
---S--SSTTTGGGTTT---
---S--SSTTTGGGTT----
---S--SSTTTGGGTTS---
---S--SSTTTGGGTTS---
---S--SSTTTGGGTTT---
---S--SSTTTGGGTT----
---S--SSTTTGGGTT----
---S--SSTTTGGGTT----
---S--SSTTTGGGTT----
---S--SSTTTGGGTT----
---S--SSTTTGGGTT----
---S--SSTTTGGGTT----
---S--SSTTT-TTTTS---
---S--SSTTT-TTTT----
---S--SSTTT-TTTTS---
---S--SSTTS-SSTTS---
---S--SSTTS-TTTTS---
---S--SSTTT-TTTTS---
---S--SSTTT-TTTT----
---S--SSTTTGGGTT----
---S--SSTTSSTTTT----
---S--SSTTTSTTTT----
---S--SSTTTSTTTTS---
---S--SSTTTSTTTT----
---S--SSTTT-TTTTS---
---S--SSTTT-TTTTS---
---S--SSTTSSTTTT----
---S--SSTTSSSSTT----
---S--SSTTTSTTTTS---
---S--SSTTSSSSTTS---
---S--SSTTTSSSTT----
---S--SSTTTSTTTT----
---S--SSTTSSTTTT----
---S--SSTTTSTTTTS---
---S--SSTTTSTTTTS---
---S--SSTTTSTTTT----
---S---STTTSTTTTS---
---S--SSTTTSSSTTS---
---S--SSTTTTTSTT----
---S--SSTTT-TTTT----
---S--SSTTT-TTTTS---
---S--SSTTT-TTTT----
---S-SSSTTT-TTTTS---
---S--SSTTT-TTTTS---
---S--SSTTT-TTTTS---
---S--SSTTTSTTTT----
---S--SSTTT-TTTTS---
---S--SSTTT-TTTT----
---S--SSTTTSTTTT----
---S--SSTTTSTTTT----
---S--SSTTTSTTTT----
---S--SSTTT-TTTTS---
-----TTSTTT-TTTT----
---S--SSTTT-TTTT----
---S--SSTTS-TTTT----
---S-S-STTTGGGTT----
---S-SSSTTT-TTTTS---
---S--SBTTB-TTTTS---
---S--SSTTS-TTTT----
---S--SBTTB-TTTT----
---S-SSBTTB-TTTT----
---S--SSTTS-TTTTS---
---S-SSSTTT-TTTTS---
---S-SSSTTT-TTTT----
---S-SSSTTT-TTTT----
---S-TTSTTT-TTTTS---
---S-SSSTTT-TTTT----
---S-SSSTTT-TTTTS---
-----SS-TTT-TTTTS---
---S--SSTTTGGGTTS---
-----TTSTTT-TTTTS---
-----TTSTTTTTTTTS---
---S-SSSTTTSTTTTS---
---S-SS-TTT-TTTT----
---S-SSSTTS-TTTT----
---S-TTSTTS-TTTTS---
-----TTSGGG-TTTTS---
-----TT-TTT-TTTTS---
-----TTSTTT-TTTTS---
-----SS-TTT-TTTT----
-----TT-TTT-TTTTTS--
-----SSSTTT-TTTT----
-----SSSTTT-TTTT----
-----TTSTTT-TTTT----
-----TTSTTTGGGTT----
-----TT-TTT-TTTT----
-----TT-TTT-TTTT----
-----TTSTTTGGGTTS---
-----TTSTTT-TTTTS---
-----TT-TTT-TTTT----
-----TTSTTT-TTTT----
-----TTSTTT-TTTT----
-----TTSTTT-TTTTS---
-----TTSTTTGGGTTS---
-----TTSTTT-TTTT----
-----SSSTTT-TTTT----
-----TTSTTT-TTTT----
-----TTSTTTGGGTT----
-----TTSGGGGGGTTS---
-----TTSTTTGGGTT----
-----SSSTTTGGGTT----
-----TTSTTT-TTTT----
-----TTSTTTGGGTT----
-----TTSTTT-TTTT----
-----TTSTTT-TTTT----
-----TTSTTT-TTTT----
-----TTSTTT-TTTT----
-----SSSTTTGGGTTS---
-----SSSTTTGGGTTS---
-----TTSTTT-TTTTS---
-----TTSTTTGGGTT----
-----TTSTTTGGGTT----
-----TTSTTT-TTTTS---
-----TTSTTT-TTTTS---
-----TTSTTSGGGTT----
-----TTSGGG-TTTT----
-----TTSTTTGGGTT----
-----TTSTTT-TTTTS---
-----TTSTTT-TTTTS---
-----TTSTTT-TTTT----
-----TTSTTT-TTTTS---
-----TTSTTT-TTTT----
-----SSSTTT-TTTT----
-----TT-TTT-TTTT----
-----TT-TTT-TTTT----
-----TTSTTTGGGTT----
-----TTSTTT-SSTTS---
-----TTSTTT-TTTT----
-----TTSTTT-TTTT----
-----TTSTTT-TTTT----
-----TT-GGG-TTTT----
-----TTSTTT-TTTT----
-----TTSTTT-TTTT----
-----TT-TTT-TTTTS---
-----TT-TTT-TTTTS---
-----TT-TTT-TTTT----
-----TTSTTTGGGTT----
-----TT-TTT-TTTT----
-----TT-TTT-TTTT----
-----TT-TTT-TTTTS---
-----TT-TTT-TTTTS---
-----TT-TTT-TTTTS---
-----TT-TTT-TTTT----
-----TT-TTT-TTTTT---
-----TT-TTT-TTTT----
-----TT-TTT-TTTT----
-----TTSTTT-TTTT----
-----TTSTTT-TTTTS---
-----TTSTTT-TTTT----
-----TTSTTTSTTTT----
-----TTSTTT---TTT---
-----TTSTTT-TTTT----
-----TTSTTT-TTTT----
-----TTSTTT-TTTT----
-----TTSTTS-TTTT----
-----TTSTTT-TTTTS---
-----TTSTTS-TTTT----
-----TTSTTT-TTTT----
-----TT-GGG-TTTT----
-----TTSTTT-TTTT----
-----TTSTTT-TTTT----
-----TTSTTT-TTTT----
-----TT-TTT-TTTT----
-----TT-TTT-TTTT----
-----SS-TTT-TTTTS---
-----TTSTTS-TTTTS---
-----TTSTTT-TTTT----
-----TTSGGG-TTTTT---
-----TT-TTT-TTTT----
-----TTSTTT-TTTT----
-----TT-TTT-TTTT----
-----TT-TTT-TTTTS---
-----TTSGGG-TTTTS---
-----TT-TTT-TTTT----
-----TTSTTT-TTTTS---
-----TTSTTT-TTTT----
-----TTSTTS-TTTTT---
-----TTSTTS-TTTT----
-----TT-TTT-TTTT----
-----TT-TTT-TTTT----
-----TTSTTT-TTTTS---
-----TTSTTT-TTTT----
-----TT-TTT-TTTT----
-----TTSTTT-TTTT----
-----TT-TTS-TTTT----
-----TT-TTS-TTTT----
-----TT-TTT-TTTT----
-----TT-GGG-TTTT----
-----TT-TTT-TTTT----
-----TT-TTT-TTTT----
-----SS-TTS-TTTT----
-----TT-TTS-TTTT----
-----TTSTTS-TTTT----
-----TTSTTS-TTTT----
-----TT-TTS-TTTTS---
--S--TT-TTS-TTTT----
--S--TTSTTS-TTTT----
--S--SSSTTS-TTTT----
--S--SSSTTS-TTTT----
--S--SSSTTS-TTTT----
-----TT-TTS-TTTT----
--S--TT-TTS-SSTTS---
--S--TT-TTT-TTTTS---
--S--TT-TTS-TTTT----
--S--TT-TTS-TTTT----
-----TT-TTS-TTTT----
--S--TT-TTS-TTTT----
-----TT-TTS-TTTT----
--S--TT-TTS-TTTT----
--S--TTSGGG-TTTT----
--S--TT-TTS-TTTTS---
--S--TTSTTT-TTTT----
--S--TTSTTT-TTTT----
--S--TTSTTT-TTTT----
-----TTSTTS-TTTT----
-----TTSTTS-TTTT----
-----TTSTTS-TTTT----
--S--TTSGGG-TTTT----
--S--TTSTTS-TTTT----
--S--TTSTTS-TTTT----
--S--TTSTTS-TTTT----
--S--TTSTTT-TTTT----
--S--TTSTTS---TT----
-----TTSTTT--STT----
-----TTSTTS-TTTT----
-----TTSGGG-TTTT----
--S--TTSTTT-TTTT----
--S--TTSTTS-TTTT----
--S--TT-TTT-TTTT----
--S--TTSGGG-TTTT----
--S--TT-GGG-TTTT----
--S--TTSTTT-TTTT----
-----TT-GGG-TTTTS---
-----TT-GGG-TTTT----
-----TTSGGG-TTTTS---
-----TT-TTS-TTTTT---
-----TT-TTS-TTTT----
-----TT-TTT-TTTTS---
-----TT-TTS-TTTT----
-----TTSTTT-TTTTS---
-----TTSTTT-TTTTS---
-----TTSTTT-TTTT----
--S--TTSTTT-TTTT----
--S--TT-TTT-TTTT----
--S--TTSTTT-TTTT----
--S--TT-TTTGGGTTS---
-----TT-TTT-TTTTS---
-----TT-TTT-TTTT----
--S--TT-TTT-TTTTT---
--S--TTSTTT-TTTT----
--S--TT-TTT-TTTT----
--S--TTSGGG-TTTT----
--S--TT-TTT-TTTT----
-----TT-TTT-TTTTS---
-----TTSTTT-TTTT----
-----TTSTTT-TTTTT---
-----TT-TTT-TTTTT---
--S--TTSTTT-TTTT----
--S--TTSTTT-TTTT----
-----TTSTTT-TTTT----
--S--SS-TTTGGGTT----
--S--TTSGGG-TTTT----
-----TTSTTT-TTTT----
-----TTSTTT-TTTT----
-----TTSTTS-TTTT----
-----TTSTTS-TTTT----
-----TTSTTT-TTTT----
-----TTSTTTGGGTT----
-----TTSTTTGGGTT----
-----TTSTTS-TTTT----
--S--TTSTTS---TT----
--S--TTSTTS-TTTT----
-----TTSTTT-TTTT----
--S--TTSTTT-TTTT----
--S--TTSTTT---SS----
--S--SSSTTT-TTTT----
-----TT-TTT-TTTT----
--S--TTSTTT-TTTT----
-----TTSTTT-TTTT----
--S--TTSTTT-TTTT----
--S--TTSTTS-SSTT----
-----TTSTTS--STT----
-----TTSTTTTTSTT-S--
-----TTSTTS---TTT---
-----TTSTTS--STT----
-----TTSGGG-SSTT----
-----TTSGGG-TTTT----
-----TTSTTS-TTTT----
-----TTSTTT-TTTT----
-----TTSTTT-TTTT----
-----TTSTTT-SSTT----
-----TTSTTS--STT----
-----TTSTTTGGGTTT---
-----TTSTTT-TTTTT---
-----TTSTTS-TTTTS---
-----TTSTTT-TTTT----
-----TTSTTS-TTTT----
-----TTSTTT-TTTTS---
-----TTSTTT-TTTTS---
-----TTSTTT-TTTTS---
-----SS-TTTGGGTTS---
-----TTSTTTGGGTT----
-----TTSTTT-TTTTS---
-----TTSGGG-TTTT----
-----TTSTTT-TTTT----
-----TTSGGG-TTTTS---
--S--TTSGGG-TTTT----
-----TTSGGG-TTTTS---
-----TTSTTT-TTTTS---
-----TTSTTTGGGTTS---
--S--SSSTTTGGGTT----
-----TTSTTT-TTTT----
--S--TTSTTT-TTTT----
--S--TTSTTT-TTTT----
--S--TTSTTT-TTTTS---
--S--TTSGGG-TTTTS---
--S--SSSTTT-TTTT----
--S--TTSGGG-TTTT----
--S--TTSTTT-SSTTS---
--S--SSSTTT-TTTT----
--S--TTSTTS-TTTT----
-----TTSTTT-TTTTT---
-----TTSTTT-SSTT----
-----TTSTTSSTTTT----
--S--SSSTTT-TTTT----
--S--TTSTTT-TTTTT---
--S--TTSTTS-TTTTS---
-----TTSTTS-TTTTS---
--S--SSSTTT-TTTTS---
--S--TTSTTT-TTTT----
--S--TTSTTS-TTTT----
-----TTSTTT-TTTT----
-----TTSTTT-TTTTS---
-----TTSGGG-TTTT----
-----TTSTTS-TTTT----
-----S-STTT-TTTT----
-----TTSTTS-TTTT----
--S--TTSTTS-TTTTS---
--S--TTSTTS-TTTT----
--S--TTSTTS-TTTT----
--S--TTSTTS-TTTT----
--S--TTSTTT-TTTTS---
--S--TTSGGG-TTTT----
--S--TTSTTT-TTTT----
--S--TTSTTT-TTTT----
--S--TTSTTT-TTTTS---
--S--TTSTTT-TTTT----
-----TTSGGG-TTTT----
-----TTSTTT-TTTT----
-----TTSTTS-TTTT----
-----TTSTTT-TTTT----
--S--TTSTTS-TTTT----
--S--TTSTTT-TTTT----
--S--TTSTTT-SSTT----
--S--TTSTTS--STT----
--S--TTSTTT-TTTT----
--S--TTSTTT-TTTT----
-----TTSTTT-SSTT----
-----TTSGGG--STTT---
-----TTSGGG--STT----
--S--TTSTTT-TTTT----
--S--SSSTTS--STT----
--S--TTSTTT-SSTT----
--S--TTSTTT--STT----
--S--TTSTTT-TTTT----
--S--TTSGGG--STT----
--S--TTSTTT-TTTT----
--S--S-STTT-TTTT----
--S--TTSTTT-TTTT----
--S--TTSTTS-TTTT----
--S--SS-TTS-TTTT----
--S--TT-TTS-TTTT----
--S--SSSGGG-TTTT----
--S--SSSGGGTTTTTS---
--S--S-STTS-TTTTS---
--S--S-SGGG-S-TT----
--S--S-STTS-SSTT----
--S--TTSTTS-TTTT----
--S--S-STTT-TTTT----
--S--TTSGGG-TTTTS---
--S--TTSTTT--STT----
-----TTSTTT-TTTT----
--S--TTSTTTGGGTT----
--S--TTSGGGGGGTT----
--S--TTSTTT-TTTT----
--S--TTSTTT-SSTT----
--S--TTSTTT-TTTT----
--S--TTSTTT-TTTT----
--S--TTSTTT-TTTT----
--S--TTSTTT-TTTT----
--S--TTSTTT-TTTT----
--S--TTSTTT-TTTT----
--S--TTSTTT-TTTT----
--S--TTSGGG-SSTT-S--
--S--TTSTTS-SSTTT---
--S--TTSTTT--STT----
--S--TTSTTT-SSTT----
--S--TTSTTS-SSTT----
--S--TTSTTT-SSTT----
-----TTSTT--SSTTS---
--S--TTSTTS--STT----
-----TTSTTS-SSTT----
-----TTSGGG-SSTT----
-----TTSTTT-TTTTS---
-----TTSTTTTTSTT----
-----TTSTTT-SSTT----
-----TTSGGG-SSTTS---
-----TTSTTT--STTS---
-----TTSTTS-SSTTS---
-----TTSTTT--STT----
-----TTSTTT--STTS---
-----TTSTTT-TTTT----
-----TTSTTT---TT----
-----TTSTTT--STTS---
-----TTSTTT--STT----
-----TTSTTT--STT----
-----TTSTTT-TTTT----
-----TTSTTT--STTS---
-----TTSTTT--STT----
-----TTSTTT--STT----
-----TTSTTT-TTTT----
-----TTSTTT-TTTTS---
-----SSSTTT-TTTT----
-----TTSTTT-TTTT----
-----TTSTTT-TTTT----
-----TTSGGG-TTTT----
-----TT-TTT-TTTT----
-----TTSTTT-TTTTS---
-----TTSTTT-TTTTS---
-----TTSTTT-TTTT----
-----TTSTT--TTTT----
-----TTSTTS-TTTT----
-----TTSTTT-TTTT----
-----TTSTTT---TT----
-----TTSTTT-TTTT----
-----TTSGGG-TTTT----
--S--TTSTTT-TTTT----
--S--TTSTTT-TTTT----
--S--TTSTTS-TTTT----
--S--TTSTTT-TTTT----
--S--SS-TTT-TTTT----
--S--TTSTTT-TTTT----
--S--TTSTTT-TTTT----
-----TTSTTT-TTTT----
-----TTSTTT-TTTT----
--S--TTSTTT-TTTT----
--S--TTSTTT-TTTT----
--S--TTSTTT-TTTTS---
--S--TTSTTT-TTTT----
--S--TTSTTT-TTTTS---
--S--TTSTTT-TTTTS---
--S--TTSTTT-TTTTT---
--S--TTSTTT-TTTTS---
--S--TTSTTT-TTTT----
--S--TTSTTT-TTTTS---
--S--TTSTTT-TTTTS---
--S--TTSTTT-TTTTS---
--S--TTSGGG-TTTT----
--S--TTSTTT-TTTT----
--S--TTSGGG-TTTT----
--S--TTSTTT-TTTT----
--S--SSSTTS---TT----
--S--TTSTTT---TT----
--S--TTSTTT---TT----
--S--SS-TTT---TT----
--S--TTSGGG---TTT---
--S--TTSTTT---TT----
--S--TTSTTT---TT----
-----TT-TTT--STT----
--S--SS-TTT---TT----
--S--TTSTTT---TT----
--S--TT-TTT---TT----
-----SS-TTT---TT----
--S--TTSTTS---TT----
--S--TTSTTT---TT----
--S--TT-TTT---TT----
--S--TTSTTS---TT----
--S--TTSTTT---TT----
--S--TTSTTT---TT----
--S--TT-TTT---TT----
--S--TTSTTT---TT----
--S--TTSTTT---TT----
--S--TTSTTT---TT----
-----TTSTTT---TT----
--S--TT-TTT---TT----
-----SSSTTT---TTS---
--S--TTSTTT---TT----
-----TTSTTT---TT----
--S--TTSTTT---TT----
-----TTSTTT---TT----
-----TTSTTT---TT----
-----TTSTTT---TT----
--S--TTSTTT---TT----
-----TTSTTT---TT----
--S--SSSTTT--STT----
--S--TTSTTT---TT----
--S--SSSTTT---TTT---
--S--TTSTTT---TT----
--S--TT-TTT---TTT---
--S--SSSTTT---TTT---
-----TTSTTT---TT----
-----SSSTTT--STT----
-----TTSTTT---TT----
--S--SSSTTT---TT----
-----TTSTTT---TT----
-----SSSTTT---TT----
--S--SSSTTT---TT----
-----TTSTTT---TT----
--S--TTSGGG---TT----
--S--SSSTTT---TT----
--S--TTSTTT---TT----
--S--SSSTTT---TT----
--S--TTSTTT---TT----
--S--TTSTTT---TT----
--S--TTSTTT---TT----
--S--TTSTTT---TT----
--S--TTSTTT---TT----
-----TTSTTT---TT----
-----TTSTTT---TT----
-----TTSTTT---TT----
-----TTSTTT---TTS---
-----TTSTTT---TT----
-----TTSTTT---TT----
-----TTSTTT---TT----
-----TTSTTT---TT----
-----TTSTTT---TT----
-----TTSTTT---TT----
-----TTSTTT-S-TTS---
-----TTSTTT---TTS---
-----TTSTTT---TTS---
-----SSSTTT---TT----
-----TTSTTT---TT----
-----SSSTTT-S-TT----
-----TTSTTT---TT----
-----TTSTTT---TT----
-----SSSTTT---TT----
-----TTSTTT---TT----
-----SS-TTT---TT----
-----TTSTTT---TTS---
-----TTSTTT---TT----
-----TTSTTT-TTTT----
-----TTSTTT---TT----
-----SSSTTT-S-TTS---
-----TTSTTT---TT----
-----TTSTTT---TT----
-----TTSTTT-S-TT----
-----TTSTTT-SSTT----
-----TTSTTT---TT----
-----TTSTTT-S-TT----
-----TTSTTT-SSTT----
-----TTSTTT---TT----
-----SSSTTT---TTT---
-----TTSTTT---TT----
-----TTSGGG---TT----
-----TTSTTT---TT----
-----TTSTTT---TT----
-----TTSTTT---TT----
-----TTSTTT---TTS---
-----TTSTTT-S-TTS---
-----SSSTTT---TT----
-----TTSTTT---TTS---
-----TTSTTT---TTS---
-----TTSTTT---TT----
-----TTSTTT-S-TT----
-----TTSTTT---TT----
-----TTSTTT--STTS---
--S--TTSTTT-S-TT----
--S--TTSTTS-S-TTS---
-----TTSTTS-S-TT----
-----TTSTTT-S-TT----
-----TT-TTT-S-TT----
-----TTSTTT-S-TT----
-----TTSTTT---TTS---
-----TTSTTT---TTS---
-----TTSTTT-SSTTS---
-----TTSTTT-S-TTS---
-----TTSTTT---TTS---
-----SSSTTT---TT----
-----TTSTTT---TT----
-----TTSTTT---TTS---
-----SSSTTT---TT----
-----TTSTTT---TT----
-----SSSTTT---TT----
-----TTSTTT---TT----
-----TTSTTT---TT----
-----TTSTTT---TTT---
-----TTSTTT-S-TTT---
-----TTSTTT---TT----
-----TTSTTT-S-TT----
-----TTSGGG-SSTTS---
-----TTSTTT-SSTT----
-----TTSGGG-S-TT----
-----TTSTTT---TT----
-----TTSTTT---TT----
-----TTSTTT-S-TTS---
-----TTSTTT---TT----
-----TTSTTT-S-TTT---
-----TTSTTT--STT----
-----TTSTTT-S-TT----
-----TTSTTT-S-TT----
-----TTSTTT-S-TT----
-----TTSTTT-S-TTS---
-----SSSTTT-S-TT----
-----TT-TTT-S-SS----
-----TTSTTT----SS---
-----TTSTTT-S-SS----
-----TTSTTT-SSSS----
-----TTSTTT-S-SS----
-----SS-TTT-S-SS----
-----TTSTTT-SSSS----
-----TTSTTT-S-SSS---
-----TT-TTT-S-SS----
-----TTSTTT-S-SSS---
-----TTSTTT---SS----
-----TTSTTT---SSS---
-----TT-TTT-SSSSS---
-----TTSTTT---SSS---
-----TTSTTT-S-SSS---
-----TT-TTT---SSS---
-----TTSTTT---SS----
-----TTSTTT---SS----
-----TTSTTT----S----
-----SSSTTT----S----
-----TTSTTT-S-SS----
-----TTSTTT---SS----
-----TTSTTT---SS----
-----TTSTTT---SS----
-----TTSTTT-S-SS----
-----SSSTTT---SS----
-----TTSTTT---SSS---
-----TTSTTT----SS---
-----TTSTTT----SS---
-----TTSTTT----S----
-----TTSTTT---SS----
-----TTSTTT---SSS---
-----TTSTTT-S-SS----
-----TTSTTT-S-SSS---
-----TTSTTT-S-SSS---
-----TTSTTT---SS----
-----TTSTTT---SS----
-----TTSTTT---SS----
-----SSSTTT---SS----
-----TTSTTT---SS----
-----TTSTTT-S-SS----
-----TTSTTT-SSTT----
-----TTSTTT--STT----
-----TTSTTT--SSS----
-----TTSTTT-SSSS----
-----TTSTTT-SSTT----
-----TTSTTT-SS-S----
-----TTSTTT-SSTT----
-----TTSTTT-SSTT----
-----TTSTTT-SSTT----
-----SSSTTT-SSTT----
-----SSSTTT-SSSS----
-----TTSTTT--STT----
-----TTSTTT--STT----
-----TTSTTT--STT----
-----TTSTTT--SSS----
-----TTSTTT--SSS----
-----TT-TTT--SSS----
-----TTSTTT--SSS----
-----TTSTTT--SS-----
-----TTSTTT--SSS----
-----SSSTTT--SSS----
-----SSSTTT--SSS----
-----TTSTTT--S-S----
-----SSSTTT--SSS----
-----TTSTTT--STT----
-----TTSTTT--SSS----
-----TTSTTT--SSS----
-----TTSTTT--SSS----
-----TTSTTT--SSS----
-----TTSTTT--SSS----
-----TTSTTT--SSS----
-----TTSTTT--STT----
-----TTSTTT--STT----
-----TTSTTT--SSS----
--S--TTSTTT---SS----
--S--TTSTTT---SS----
--S--TTSTTT--SSS----
--S--TTSTTT--SSS----
-----TTSTTT-SSSS----
-----TTSTTT---SS----
--S--TTSTTT---SS----
--S--TTSTTT--SSS----
--S--TTSTTT--SSS----
-----TTSTTT---TT----
-----SSSTTT--SSS----
-----SSSTTT-SSSS----
-----TTSTTT-SSSS----
-----TTSTTT-SSSS----
-----TTSTTT-SSSS----
-----TTSTTT-SSSS----
-----TTSTTT-SSTT----
-----TTSTTTSSSTT----
-----TTSTTT-SSSS----
-----TTSTTT-SSTT----
-----TTSTTTSSSSS----
-----TTSTTT-SSSS----
-----TTSTTT-SSSS----
-----TTSTTT-SSSS----
-----SSSTTT-SSSS----
-----TTSTTT-SSTT----
-----TTSTTT-SSSS----
-----TTSTTT-SSSS----
-----TTSTTT-SSSS----
--S--TTSTTT-SSSS----
-----TTSTTT-SSSS----
-----SSSTTT-SSTT----
-----TTSTTT-SSTT----
-----TTSTTT-SSSS----
-----TTSTTT-SSSS----
-----TTSTTT-SSTT----
--S--TTSTTT-SSSS----
-----TTSTTT-SSTT----
-----TTSTTT-SSSS----
-----TTSTTT-SSSS----
-----TTSTTT-SSSS----
-----TTSTTT-SSTT----
-----TTSTTT-SSTT----
-----TTSTTT-SSTT----
-----SSSTTTSSSSS----
-----TTSTTT-SSSS----
-----TTSTTTSSSTT----
-----TTSTTT-SSSS----
-----TTSTTT-SSTT----
-----TTSTTT-SSSS----
-----TTSTTT-SSSS----
-----SSSTTT-SSSS----
-----TTSTTT-SSTT----
-----TTSTTT-SSSS----
--S--TTSTTT-SSSS----
--S--TTSTTT-SSSS----
-TT--TTSTTT-SSTT----
--S--TT-TTT-SSSS----
--S--TTSTTT-SSTT----
-----SSSTTT-SSTT----
-----SSSTTT-SSSS----
-----SSSTTT-SSSS----
-----TT-TTT-SSSS----
-----TTSTTT-SSTT----
-----SS-TTT-SSSS----
--S--SSSTTT-SSSS----
--S--TTSTTT-SSTT----
--S--TTSTTT-SSSS----
--S--TTSTTTSSSTT----
--S--TTSTTT-SSSS----
-----TTSTTT-SSSS----
-----TTSTTT-SSSS----
-----TTSTTTSSSTT----
-----SS-TTT-SSTT----
-----TT-TTT-SSTT----
-----SSSTTTSSSTT----
-----TTSTTTSSSTT----
-----TTSTTTSSSTT----
-----TTSTTT-SSTT----
-----TTSTTTSSSSS----
-----TTSTTTSSSSS----
-----TTSTTT-SSTT----
-----SSSTTT-SSTT----
-----TTSTTT-SSTT----
-----TTSTTT-SSTT----
-----TTSTTTSSSTT----
-----TTSTTTSSSTT----
-----TTSTTTSSSTT----
-----TTSTTTSSSTT----
-----TTSTTTSSSTT----
-----TTSTTT-SSTT----
-----TTSTTT-SSTT----
-----TTSTTT-SSTT----
-----TTSTTT-SSTT----
-----SSSTTT-SSTT----
-----TTSTTTSSSTT----
-----TTSTTTSSSTT----
-----TTSTTT-SSTT----
-----TTSTTT-SSTT----
-----TTSTTT-SSTT----
-----TTSTTTSSSTT----
-----TTSTTTSSSTT----
-----SSSTTTSSSTT----
-----TTSTTTSSSTT----
-----TTSTTTSSSTT----
-----TTSTTT-SSTT----
-----TTSTTT-SSSS----
-----TTSTTTSSSSS----
-----SSSTTTSSSSS----
-----TTSTTT-SSTT----
-----TTSTTT-SSTT----
-----TT-TTT-SSSS----
-----TT-TTT-SSTT----
-----SSSTTT-SSTT----
-----TTSTTTSSSTT----
-----SSSTTT-SSTT----
-----TTSTTT-SSSS----
-----TTSTTT-SSTT----
-----TTSTTTSSSSS----
-----TTSTTT-SSTT----
-----SSSTTTSSSTT----
-----TTSTTT-SSTT----
-----SSSTTT-SSTT----
-----SSSTTTSSSTT----
-----SSSTTTSSSTT----
-----TTSTTT-SSTT----
-----SSSTTTSSSTT----
-----TTSTTTSSSTT----
-----TTSTTTSSSSS----
-----TTSTTTSSSSS----
-----SSSTTT-SSTT----
-----TTSTTT-SSSS----
-----TTSTTTSSSTT----
-----TTSTTT-SSTT----
-----TTSTTTSSSSS----
-----TTSTTT-SSTT----
-----SSSTTT-SSTT----
-----TTSTTT-SSTT----
-----TT-TTT-SSSS----
-----TTSTTTSSSSS----
-----TTSTTTSSSTT----
-----TTSTTTSSSSS----
-----TTSTTTSSSTT----
-----TTSTTTSSSTT----
-----TTSTTTSSSSS----
-----TTSTTT-SSTT----
-----TTSTTTSSSTT----
-----TTSTTTSSSTT----
-----TTSTTTSSSTT----
-----TTSTTT-SSTT----
-----TTSTTT-SSTT----
-----TT-TTT-SSTT----
-----SSSTTTSSSTT----
-----TTSTTTSSSTT----
-----TTSTTTSSSTT----
-----TTSTTTSSSTT----
-----TTSTTT-SSSS----
-----TTSTTT-SSTT----
-----TTSTTT-SSSS----
-----SSSTTT-SSTT----
-----SSSTTT-SSTT----
-----SSSTTTSSSTT----
-----TTSTTTSSSSS----
-----TTSTTTSSSSS----
-----TTSTTTSSSTT----
-----TTSTTTSSSSS----
-----TTSTTTSSSTT----
-----TTSTTTSSSTT----
-----TTSTTTSSSTT----
-----TTSTTT-SSTT----
-----TTSTTTSSSTT----
-----TTSTTTSSSSS----
-----TTSTTT-SSTT----
----STTSTTTSSSTT----
-----TTSTTT-SSSS----
-----TTSTTTSSSTT----
-----TTSTTT-SSTT----
-----TTSTTT-SSTT----
-----TTSTTT-SSSS----
-----TTSTTT-SSTT----
-----TTSTTT-SSTT----
-----TTSTTT-SSSS----
-----TTSTTT-SSTT----
---S-TTSTTT-SSTT----
-----SS-TTT-SSTT----
-----TTSTTT-SSTT----
-----TTSTTT-SSTT----
-----TTSTTT-SSTT----
-----SSSTTT-SSSS----
-----SSSTTT-SSTT----
-----SSSTTT-SSSS----
-----TTSTTTSSSSS----
-----SSSTTTSSSTT----
-----TTSTTTSSSTT----
-----TT-TTT-SSTT----
-----TTSTTT-SSTT----
---S-TTSTTT-SSSS----
-----TTSTTTSSSSS----
-----TTSTTT-SSSS----
-----TTSTTTSSSTT----
-----TTSTTTSSSTT----
-----TTSTTT-SSTT----
-----SSSTTT-SSTT----
-----TTSTTTSSSTT----
-----TTSTTTSSSTT----
-----TTSTTT-SSTT----
-----SSSTTT-SSTT----
-----SSSTTT-SSTT----
-----TTSTTTSSSTT----
-----TTSTTT-SSTT----
-----SSSTTTSSSTT----
-----TTSTTT-SSTT----
-----TTSTTTSSSTT----
-----TTSTTT-SSTT----
-----TTSTTT-SSTT----
-----TTSTTT-SSTT----
-----TTSTTTSSSTT----
-----TTSTTT-SSTT----
-----TTSTTTSSSSS----
-----TTSTTTSSSTT----
-----TTSTTT-SSTT----
-----TTSTTT-SSTT----
-----TTSTTT-SSTT----
-----TTSTTT-SSTT----
-----TTSTTT-SSTT----
-----TTSTTT-SSTT----
-----TTSTTT-SSTT----
-----TT-TTT-SSTT----
-----TT-TTT-SSTT----
-----TTSTTT-SSTT----
-----SS-TTTSSSTT----
-----TTSTTTSSSTT----
-----TTSTTT-SSTT----
-----TTSTTT-SSSS----
-----SSSTTT-SSTT----
-----TTSTTTSSSTT----
-----TTSTTTSSSTT----
-----TTSTTT-SSTT----
-----TTSTTT-SSTT----
--S--TTSTTT-SSTT----
-----SSSTTT-SSTT----
-----TTSTTT-SSSS----
-----TTSTTTSSSTT----
-----TTSTTT-SSTT----
-----SSSTTT-SSTT----
-----SSSTTTSSSTT----
-----SSSTTT-SSTT----
-----SSSTTT-SSTT----
-----TTSTTT-SSTT----
-----TTSTTT-SSTT----
-----TTSTTS-SSTT----
-----TTSTTTSSSTT----
-----TTSTTT-SSTT----
-----TTSTTTSSSTT----
-----TTSTTTSSSTT----
-----TTSTTT-SSTT----
--S--SSSTTT-SSTT----
-----TTSTTT-SSTT----
--S--TTSTTTSSSTT----
--S--TTSTTTSSSSS----
-----TTSTTTSSSTT----
-----TTSTTT-SSTT----
-----TTSTTT-SSTT----
-----SSSTTTSSSTT----
-----TTSTTTSSSTT----
-----TTSTTTSSSTT----
--S--SSSTTTSSSTT----
-----SSSTTTSSSTT----
-----SSSTTTSSSTT----
-----TTSTTTSSSTT----
-TT--TTSTTT-SSTT----
-TT--TTSTTT-SSTT----
-----TTSTTT-SSTT----
-----TTSTTTSSSTT----
-----TTSTTT-SSTT----
-TT--SSSTTT-SSTT----
-TT--TTSTTT-SSSS----
-----TTSTTTSSSTT----
-----TTSTTT-SSTT----
-----TTSTTT-SSTT----
--S--TTSTTT-SSTT----
-----TTSTTT-SSTT----
-----SSSTTTSSSTT----
-----SSSTTTSSSTT----
-----TTSTTTSSSTT----
-----TTSTTT-SSTT----
-----TTSTTT-SSTT----
-----SSSTTT-SSTT----
-----TTSTTT-SSTT----
-----TTSTTT-SSTT----
-----TTSTTT-SSTT----
-----SS-TTT-SSTT----
-----SSSTTT-SSTT----
-----SSSTTT-SSTT----
-----TTSTTT-SSTT----
-----SSSTTT-SSTT----
-----TTSTTTSSSSS----
-----TTSTTT-SSTT----
-----TTSTTT-SSTT----
-----SSSTTTSSSTT----
-----TTSTTT-SSTT----
-----SSSTTT-SSTT----
-----SSSTTT-SSTT----
-----SSSTTT-SSTT----
-----TTSTTTSSSTT----
-----TTSTTT-SSTT----
-----TTSTTT-SSTT----
-----TTSTTT-SSTT----
-----TTSTTTSSSTT----
--S--TTSTTT-SSTT----
-----TTSTTT-SSTT----
--S--TTSTTT-SSTT----
-----TT-TTT-SSTT----
-----TTSTTT-SSTT----
-----TTSTTT-SSTT----
-----SSSTTT-SSSS----
-----SSSTTT-SSSS----
-----SSSTTT-SSTT----
-----TTSTTT-SSSS----
-----SSSTTT-SSTT----
-----TTSTTT-SSTT----
-----SSSTTT-SSTT----
-----TTSTTT-SSSS----
-----TT-TTT-SSTT----
-----TTSTTT-SSSS----
-----TTSTTT-SSSS----
-----TTSTTT-SSTT----
-----SSSTTTSSSTT----
-----TTSTTT-SSTT----
-----TTSTTT-SSTT----
-----TTSTTT--SSS----
-----SSSTTT-SSSS----
-----TTSTTT-SSSS----
-----TTSTTT-SSSS----
-----TTSTTT-SSTT----
-----TTSTTT-SSTT----
-----TTSTTT-SSTT----
-----TTSTTT-SSTT----
-----SSSTTT-SSTT----
-----TTSTTT-SSTT----
-----TTSTTT-SSTT----
-----SSSTTT-SSTT----
-----TTSTTT-SSS-----
-----TTSTTTSSSTT----
-----TTSTTTSSSTT----
-----TTSTTT-SSSS----
-----TTSTTT-SSTT----
-----TTSTTT-SSTT----
-----SSSTTT-SSTT----
-----SSSTTT-SSTT----
-----TT-TTT-SSTT----
-----SSSTTT-SSTT----
-----TTSSSS-SSTT----
-----TTSTTT-SSTT----
-----TTSTTT-SSSS----
-----TTSTTT-SSTT----
-----TTSTTT-SSTT----
-----TT-TTT-SSTT----
-----TTSTTT-SSTT----
-----SSSTTTSSSTT----
-----TTSTTT-SSSS----
-----TTSTTT-S-SS----
-----TTSTTT-SSTT----
-----TTSTTT-SSTT----
-----TTSTTT-SSTT----
-----TTSTTT-SSTT----
-----TTSTTT-SSTT----
-----TTSTTT-SSTT----
-----SSSTTT-SSTT----
-----TTSTTT-SSTT----
-----TTSTTT-SSSS----
-----TTSTTT-SSTT----
-----TTSTTT-SSTT----
-----TTSTTTSSSSS----
-----TTSTTT-SSSS----
-----TTSTTT-SSSS----
-----TTSTTT-SSTT----
-----SSSTTT--STT----
-----TTSTTT-SSTT----
-----TTSTTT-SSTT----
-----TTSTTT-SSTT----
-----TTSTTT-SSSS----
-----TTSTTTSSSTT----
-----TTSTTT-SSTT----
-----TTSTTT-SSTT----
-----TTSTTT-SSSS----
-----SSSTTT-SSTT----
-----TTSTTT-SSTT----
-----TTSTTT-SSTT----
-----SSSTTT-SSTT----
-----SSSTTT-SSTT----
-----SSSTTT-SSTT----
-----TTSTTT-SSSS----
-----TTSTTT-SSTT----
-----TTSTTT-SSTT----
-----TTSTTT-SSSS----
-----TTSTTT-SSTT----
-----SSSTTT-SSTT----
-----TTSTTT-SSTT----
-----TTSTTT-SSTT----
-----TTSTTT-SSSS----
-----TTSTTT-SSTT----
-----TTSTTT-SSTT----
-----SSSTTT-SSTT----
-----TTSTTTSSSTT----
-----TTSTTTSSSTT----
-----TTSTTT-SSTT----
-----TTSTTT-SSTT----
-----TTSTTT-SSTT----
-----TTSTTT-SSTT----
-----TTSTTT-SSTT----
-----TTSTTT-SSSS----
-----TTSTTT-SSSS----
-----TTSTTT-SSTT----
-----TTSTTT-SSTT----
-----TTSTTT-SSTT----
-----TTSTTTSSSTT----
-----TTSTTT-SSTT----
-----TTSTTT-SSTT----
-----TTSTTT-SSSS----
-----TTSTTT-SSTT----
-----TTSTTT-SSTT----
-----TTSTTT-SSTT----
-----TTSTTT-SSTT----
-----TTSTTT-SSTT----
--S--TTSTTT-SSTT----
-----TTSTTT-SSTT----
-----TTSTTTSSSTT----
-----TTSTTT-SSTT----
-----TTSTTT-SSTT----
-----TTSTTT-SSTT----
-----TTSTTT-SSSS----
-----TTSTTT-SSTT----
-----TTSTTT-SSTT----
-----TTSTTT-SSTT----
-----TTSTTTSSSSS----
-----TTSTTT-SSTT----
-----TTSTTT-SSTT----
-----TTSTTT-SSTT----
-----TTSTTTSSSTT----
-----TTSTTT-SSTT----
-----TTSTTT-SSTT----
-----TTSTTT-SSTT----
-----TTSTTT-SSTT----
-----TTSTTT-SSSS----
-----TTSTTT-S-SS----
-----TTSTTT-SSSS----
-----TTSTTT-SSTT----
-----TTSTTTSSSTT----
-----TTSTTT-SSTT----
-----TTSTTTSSSSS----
-----TTSTTT-SSTT----
-----TTSTTT-SSSS----
-----TTSTTT-SSTT----
-----TTSTTT-SSSS----
-----TTSTTT-SSTT----
-----TTSTTT-SSTT----
-----TTSTTT-SSTT----
-----SSSTTT-SSTT----
-----TTSTTT-SSTT----
-----TTSTTT-SSTT----
-----TTSTTT-SSTT----
-----TTSTTT-SSTT----
-----TTSTTT-SSTT----
-----TTSTTT-SSTT----
-----TTSTTT-SSTT----
-----TTSTTT-SSSS----
-----TTSTTT-SSTT----
-----TTSTTT-SSTT----
-----TTSTTT-SSTT----
-----TTSTTT-SSTT----
-----TT-TTT-SSTT----
-----SS-TTT-SSTT----
-----TTSTTT-SSSS----
-----TTSTTT-SSTT----
-----TTSTTT-SSSS----
-----TTSTTT-SSSS----
-----SSSTTT-SSSS----
-----TTSTTT-SSTT----
-----TTSTTT-SSSS----
--S--TTSTTT-SSTT----
--S--TTSTTT-SSSS----
--S--TTSTTT-SSSS----
--S--SSSTTT-SSSS----
-----TTSTTT-SSSS----
--S--TTSTTT-SSSS----
-----TTSTTT-SSTT----
-----TTSTTT-SSSS----
-----TTSTTT-SSSS----
-----TTSTTT-SSTT----
--S--SSSTTT-SSSS----
-----TTSTTT-SSSS----
--S--TTSTTT-SSSS----
-----TTSTTT-SSTT----
--S--TTSTTT-SSTT----
--S--TTSTTT-SSSS----
--SS-TTSTTT-SSSS----
--SS-TTSTTT-SSTT----
--SS-TTSTTT-SSTT----
---S-TTSTTT-SSTT----
--S--TTSTTT-SSTT----
--S--TTSTTTSSSSS----
-----TTSTTT-SSTT----
-----TTSTTT-SSTT----
-----TTSTTT-SSTT----
-----TTSTTT-SSSS----
-----TTSTTT-SSSS----
-----TTSTTT-SSTT----
--S--TTSTTT-SSSS----
-----TTSTTT-SSSS----
-----TTSTTT-SSTT----
-----TTSTTT-SSSS----
-----TTSTTT-SSSS----
-----TTSTTT-S-SS----
-----TTSTTT-S-SS----
-----TTSTTT-SSSS----
-----TTSTTT-SSSS----
-----TTSTTT-SSSS----
-----TTSTTT-SSSS----
-----TTSTTT-SSTT----
-----TTSGGG-SSSS----
-----SSSTTT-SSTT----
-----TTSTTT-SSTT----
-----TTSTTT-SSSS----
-----TTSTTT-SSSS----
-----TTSTTT-SSSS----
-----TTSTTT-SSSS----
-----TTSTTT-SSSS----
-----TTSTTT-SSTT----
-----TTSTTT-SSSS----
-----TTSTTT-SSSS----
-----TTSTTT-SSSS----
-----TTSTTT-SSTT----
-----TTSTTT-SSTT----
-----TTSTTT-SSTT----
-----TTSTTT-SSTT----
-----TTSTTTSSSTT----
-----SSSTTTSSSSS----
-----TTSTTT-SSSS----
-----TTSTTTSSSSS----
-----TTSTTT-SSTT----
-----TTSTTT-SSSS----
-----TTSTTT--STT----
-----TTSTTT-SSTT----
-----TTSTTT-SSTT----
-----TTSTTT-SSTT----
-----TTSTTT-SSTT----
-----SSSTTT-SSSS----
-----SSSTTT-SSTT----
-----TTSTTT-SSSS----
-----TTSTTT--SSS----
-----TTSTTT-SSSS----
-----TTSTTT-SSSS----
-----SSSTTT-SSSS----
-----TTSTTT-SSTT----
-----TT-TTT-SSSS----
-----TTSTTT-SSSS----
-----TTSTTT-SSTT----
-----TTSTTT-SSSS----
-----TTSTTT-S-SS----
-----TTSTTT-SSSS----
-----TTSTTT-SSTT----
-----TTSTTT-SSSS----
-----TTSTTT-SSSS----
-----TTSTTT-SSTT----
-----TTSTTT-SSSS----
-----TTSTTT-SSSS----
-----TTSTTS-SSSS----
--S--TTSTTT-SSSS----
-----TTSTTT-SSTT----
-----TTSTTT-SSSS----
-----TTSTTT-SSSS----
-----TTSTTT-SSTT----
--S--TTSTTT-SSSS----
-----TTSTTT-SSSS----
--S--TTSTTT-SSSS----
--S--SSSTTT--STT----
--S--TTSTTT--SSS----
-----TTSTTT-SSSS----
--S--TTSTTT-SSTT----
-----TTSTTT-SSSS----
---S-SSSTTT-SSSS----
-----TTSTTT-SSSS----
--SS-TTSTTT-SSTT----
--S--TTSTTT-SSSS----
-----TTSTTT-SSSS----
--S--TTSTTT-SSSS----
-----TTSTTT-SSSS----
-----TTSTTT-SSTT----
-----SSSTTT-SSSS----
-----TTSTTT-SSSS----
-----TTSTTT-SSSS----
-----TTSTTT-SSSS----
-----TTSTTT-SSSS----
--S--TTSTTT-SSTT----
--S--TTSTTT-SSSS----
-----TTSTTT-SSSS----
-----SSSTTT-SSTT----
-----TTSTTTSSSSS----
-----TTSTTT-SSTT----
-----TTSTTT-SSSS----
-----TTSTTT-SSTT----
-----TTSTTT-SSTT----
-----TTSTTT-SSSS----
-----TTSTTT-SSSS----
--S--TTSGGG-SSTT----
--S--TTSTTT-SSTT----
-----TTSTTT-SSSS----
-----TTSTTT-SSTT----
-----TTSTTT-SSSS----
-----TTSTTT-SSTT----
-----TTSTTT-SSSS----
-----TTSTTT-SSSS----
-----SSSTTT-SSSS----
-----TTSTTT-SSSS----
-----TTSTTT-SSSS----
-----TTSTTT-SSTT----
-----TTSTTT-SSSS----
-----TTSTTT-SSSS----
-----TTSTTT-SSSS----
-----TTSTTT-SSSS----
-----TTSTTT-SSSS----
-----SSSTTT-SSSS----
-----TTSTTT-SSSS----
-----TTSTTT-SSSS----
-----TTSTTT-SSSS----
-----TTSTTT-SSSS----
-----TTSTTT-SSSS----
-----TTSTTT-SSSS----
-----TTSTTT-SSTT----
-----TTSTTT-SSSS----
-----TTSTTT-SSSS----
-----TTSTTT-SSSS----
-----TTSTTT-SSTT----
-----TTSTTT-SSTT----
-----TTSTTT-SSTT----
-----TTSTTT-SSSS----
-----TTSTTT-SSSS----
-----SSSTTT-SSSS----
-----TTSTTT-SSSS----
-----TTSTTT-SSSS----
-----TTSTTT-SSSS----
-----TTSTTT-SSSS----
-----TTSTTT-SSTT----
-----TTSTTT-SSSS----
-----TTSTTT-SSSS----
-----SSSTTT-SSSS----
-----TTSTTT-SSSS----
-----TTSTTT-SSSS----
-----TTSTTT-SSSS----
-----TTSTTT-SSSS----
-----TTSTTT-SSSS----
-----TTSTTT-SSSS----
-----TTSTTT-SSSS----
-----TTSTTT-SSSS----
-----TTSTTT-SSSS----
-----TTSTTT-SSTT----
-----TTSTTT-SSSS----
-----TTSTTT-SSSS----
-----SSSTTTSSSTT----
-----TTSTTT-SSSS----
--S--TTSTTT-SSSS----
-----TTSTTT-SSSS----
-----TTSTTT-SSSS----
-----TTSTTT-SSSS----
-----TTSTTT-SSTT----
-----TTSTTT-SSSS----
-----SSSTTT-SSSS----
-----TTSTTT-SSTT----
-----TTSTTT-SSSS----
-----TTSTTT-SSSS----
-----TTSTTT-SSSS----
--S--TTSTTT-SSTT----
-----TTSTTT-SSSS----
-----TTSTTT-SSSS----
-----TTSTTT-SSSS----
-----TTSTTT-SSSS----
-----TTSTTT-SSSS----
-----TTSTTT-SSSS----
-----TTSTTT-SSSS----
-----TTSTTT-SSTT----
-----TTSTTT-SSSS----
-----TTSTTT-SSSS----
-----SSSTTTSSSTT----
-----TTSTTT-SSTT----
-----TTSTTT-SSTT----
-----TTSTTT-SSTT----
-----TTSTTT-SSTT----
-----TTSTTT-SSTT----
-----TTSTTT-SSTT----
-----TTSTTT-SSTT----
-----TTSTTT-SSTT----
-----TTSTTT-SSTT----
-----TTSTTT-SSSS----
-----TTSTTT-SSTT----
-----TTSTTT-SSSS----
-----SSSTTT-SSTT----
-----SSSTTT-SSTT----
-----SSSTTT-SSTT----
-----TTSTTT-SSTT----
-----TTSTTT-SSTT----
-----TTSTTT-SSTT----
-----TTSTTT-SSTT----
-----TTSTTT-SSTT----
-----TTSTTT-SSSS----
-----TTSTTT-SSTT----
-----TTSTTT-SSTT----
-----SSSTTT-SSTT----
-----TTSTTT-SSTT----
-----TTSTTT-SSSS----
-----TTSTTT-SSTT----
-----TTSTTT-SSTT----
-----TTSTTT-SSTT----
-----TTSTTT-SSTT----
-----TTSTTT-SSTT----
-----TTSTTT-SSSS----
--S--TTSTTT-SSTT----
--S--TTSTTT-SSTT----
--S--TTSTTT-SSTT----
--S--TTSTTT-SSTT----
-----TTSTTT-SSSS----
-----TT-TTT-SSTT----
--SS-TTSTTT-SSTT----
---S-SSSTTT-SSTT----
---S-TTSTTT-SSTT----
---S-TTSTTT-SSTT----
--SS-TTSTTT-SSTT----
--SS-TTSTTT-SSTT----
--SS-TTSTTT-SSTT----
--SS-TTSTTT-SSTT----
--SS-TTSTTT-SSTT----
---S-TT-TTT-SSTT----
---S-TT-TTT-SSSS----
---S-TTSTTT-SSTT----
---S-TTSTTT-SSTT----
---S-TTSTTT-SSTT----
---S-TT-TTT-SSTT----
---S-TTSTTT-SSTT----
-----TTSTTT-SSTT----
-----TTSTTT-SSTT----
-----TTSTTS-SSTT----
-----TTSTTT-SSTT----
-----TTSTTT-SSTT----
---S-TTSTTT-SSTT----
---S-TTSTTT-SSTT----
---S-TTSTTT-SSTT----
---S-TT-TTT-SSTT----
---S-TTSTTT-SSSS----
---S-SS-TTT-SSTT----
--SS-TT-TTT-SSTT----
---S-TT-TTT-SSTT----
---S-TT-TTT-SSTT----
---S-TT-TTT-SSTT----
---S-TT-TTT-SSTT----
---S-TTSTTT-SSSS----
---S-TT-TTT-SSTT----
---S-TTSTTT-SSTT----
---S-TTSTTT-SSTT----
---S-TTSTTT-SSTT----
---SSTTSTTT-SSSS----
---S-TT-TTT-SSTT----
---S-TT-TTT-SSSS----
---S-TT-TTT-SSTT----
---S-TT-TTT-SSTT----
---S-TTSTTT-SSSS----
---S-TTSGGG-SSTT----
---SSTTSTTT-SSTT----
---S-TTSTTS-SSTT----
---S-TTSTTT-SSTT----
---S-TTSTTT-SSTT----
---S-TTSTTS-SSSS----
---S-TTSSSS-SSTT----
---S-TTSTTT-SSTT----
---S-TTSTTT-SSSS----
---S-TTSTTT-SSTT----
---S-TTSTTS-SSTT----
---SSTTSTTT-SSTT----
---S-TT-TTT-SSTT----
---S-TTSTTT-SSSS----
---S-TTSTTT-SSTT----
---S-TTSTTT-SSTT----
---S-TTSTTT-SSTT----
---S-TT-TTT-SSTT----
---S-TTSTTT-SSSS----
---S-TTSTTT-SSTT----
---S-TTSTTT-SSTT----
---S-TTSTTT-SSTT----
---SSTT-TTT-SSTT----
---S-TTSTTT-SSTT----
---SSTTSTTT-SSTT----
---S-TTSTTT-SSTT----
---S-TTSTTT-SSTT----
---S-TTSTTT-SSTT----
---S-TTSTTT-SSTT----
---S-TTSTTT-SSTT----
---S-TT-TTT-SSTT----
---S-TTSTTT-SSTT----
---S-TTSTTT-SSTT----
---S-TTSTTT-SSTT----
---S-TTSTTT-SSTT----
---S-TTSTTT-SSTT----
---S-TTSTTT-SSTT----
---S-TTSTTT-SSTT----
---S-TTSTTT-SSTT----
---S-TTSTTT-SSTT----
---S-TTSTTT-SSTT----
---SSTTSTTT-SSTT----
---S-TTSTTT-SSTT----
---S-TTSTTT-SSTT----
---SSTTSTTT-SSTT----
---S-TTSTTT-SSTT----
---SSTTSTTT-SSTT----
---S-TTSTTT-SSTT----
---S-TTSTTTSSSTT----
---S-TTSTTT-SSTT----
---S-TTSTTT-SSTT----
---S-TTSTTT-SSTT----
---S-TTSTTT--STT----
---S-TTSTTT-SSTT----
---S-TTSTTT-SSTT----
---S-TTSTTT-SSTT----
---SSTTSTTT-SSTT----
---S-TT-TTT-SSTT----
---S-TTSTTS-SSTT----
---S-TTSTTT-SSTT----
---S-TTSTTT-SSTT----
---S-TTSTTT-SSTT----
---S-TTSTTT-SSTT----
---S-TTSTTT-SSTT----
--SS-TTSTTT-SSTT----
---S-TTSTTT-SSTT----
---S-TTSTTT-SSTT----
---S-TTSTTT-SSTT----
---S-TTSTTT-SSTT----
---S-TTSTTT-SSTT----
---S-TTSTTT-SSTT----
---S-TT-TTT-SSTT----
---S-TTSTTT-SSTT----
---S-TTSTTT-SSTT----
---S-TTSTTT-SSTT----
---S-TTSTTT-SSTT----
---S-TTSTTS-SSSS----
---S-TTSTTT-SSSS----
--SS-TTSTTT-SSTT----
---S-TTSTTT-SSTT----
---S-TTSTTT-SSTT----
---S-TTSTTT-SSTT----
---S-TTSTTT-SSTT----
--SS-TTSTTT-SSTT----
---S-TTSTTT-SSTT----
---S-TTSTTT-SSTT----
---S-TTSTTT-SSTT----
---SSTTSTTT-SSTT----
---S-TT-TTT-SSTT----
---S-TTSTTT-SSTT----
---S-TTSTTT-SSSS----
---S-TTSTTT-SSTT----
---S-TTSTTT-SSTT----
---S-TTSTTT-SSTT----
---S-TTSTTT-SSTT----
---SSTTSTTT-SSTT----
---S-TTSTTT-SSTT----
---S-TTSTTT-SSTT----
---SSTTSTTT-SSTT----
---S-TTSTTT-SSTT----
---S-TTSTTT--STT----
---S-TTSTTT-SSTT----
---SSTTSTTT-SSTT----
---S-TTSTTT-SSSS----
---S-TTSTTT-SSTT----
---S-TTSTTT-SSTT----
---S-TTSTTT-SSTT----
---S-TTSTTT-SSTT----
---S-TTSTTT-SSTT----
---S-TTSTTT-SSTT----
---S-TTSTTS-SSTT----
---SSTTSGGG-SSTT----
---S-TTSTTT-SSTT----
---S-TTSTTT-SSTT----
---S-TTSTTT-SSTT----
---S-TTSTTT-SSSS----
---S-TTSTTT-SSTT----
---S-TTSTTT-SSTT----
---S-TTSTTT-SSTT----
---S-TTSTTT-SSTT----
---S-TT-TTT-SSTT----
---S-TTSTTT-SSTT----
---S-TTSTTT-SSTT----
--SS-TTSTTT-SSTT----
---S-TTSTTT-SSTT----
---S-TTSTTTSSSTT----
---S-TTSTTT-SSTT----
---S-TTSTTT-SSTT----
---S-TTSTTT-SSTT----
---S-TTSTTT-SSTT----
---S-TTSTTT--STT----
---S-TTSTTT-SSTT----
---S-TTSTTT-SSTT----
---S-TTSTTT-SSTT----
---S-TTSTTT-SSTT----
---S-TTSTTT-SSTT----
---S-TTSTTT-SSTT----
---SSTTSTTT-SSTT----
---SSTTSTTT-SSTT----
---SSTTSTTT-SSTT----
---S-TTSTTT-SSTT----
---S-TTSTTT-SSTT----
---S-TTSTTT-SSTT----
----STTSTTT-SSTT----
---S-TTSTTT-SSTT----
-----TTSTTT-SSTT----
---S-TTSTTT-SSTT----
---S-TTSTTT-SSTT----
-----TTSTTT-SSTT----
---S-TTSTTT-SSSS----
---S-TTSTTT-SSTT----
---S-TTSTTT-SSTT----
---S-TTSTTT-SSTT----
---S-TTSTTT-SSTT----
---S-TTSTTT-SSTT----
---S-TTSTTT-SSTT----
---S-TTSTTT-SSTT----
---S-TTSTTT-SSTT----
---S-TTSTTT-SSTT----
---S-TTSTTT-SSTT----
---S-TTSTTT-SSTT----
---S-TTSTTT-SSTT----
---S-TTSTTT-SSTT----
---S-TTSTTT-SSTT----
---S-TTSTTT-SSTT----
---S-TTSTTT-SSSS----
---S-TTSTTT-SSTT----
---S-TTSTTT-SSTT----
---S-TTSTTT-SSTT----
---S-TTSTTT-SSSS----
---S-TTSTTT-SSTT----
---S-TTSTTT-SSTT----
---S-TTSTTT-SSTT----
---S-TTSTTT-SSTT----
---S-TTSTTT-SSTT----
---S-TTSTTT-SSTT----
---S-TTSTTT-SSTT----
---S-TTSTTT-SSTT----
---S-TTSTTT-SSSS----
---S-TTSTTT-SSTT----
---S-TTSTTT-SSTT----
---S-TTSTTT--STT----
---S-TTSTTT--STT----
---S-TTSTTT-SSTT----
---S-TTSTTT-SSTT----
---S-TTSTTT-SSTT----
---S-TTSTTT-SSTT----
---S-TTSTTT-SSTT----
---S-TTSTTT-SSTT----
---S-TTSTTT-SSTT----
---S-TTSTTT-SSTT----
---S-TTSTTT-SSTT----
---S-TTSTTT-SSTT----
---S-TTSTTT-SSTT----
---S-TTSTTT-SSSS----
--SS-TTSTTT-SSTT----
--SS-TTSTTT-SSTT----
---S-TTSTTT-SSSS----
---S-SSSTTT-SSTT----
---S-TTSTTT-SSSS----
---S-TTSTTTSSSTT----
---S-TTSTTT-SSTT----
---S-TTSTTT-SSTT----
---S-SSSTTTSSSSS----
---S-TTSTTT-SSTT----
---S-TTSTTT-SSTT----
---S-TTSTTTSSSTT----
---S-SSSTTT-SSSS----
---S-TTSTTT-SSTT----
---S-TTSTTT-SSTT----
---SSTTSTTT-SSTT----
---S-TTSTTT-SSTT----
---S-TTSTTT-SSTT----
---S-TTSTTT-SSTT----
---S-TTSTTT-SSTT----
---S-TTSTTT-SSTT----
---S-TTSTTT-SSTT----
--SS-TTSTTT-SSTT----
-----TTSTTT-SSTT----
-----TTSTTT-SSSS----
-----TTSTTT-SSTT----
-----TTSTTT-SSTT----
-----TTSTTT-SSSS----
-----TT-TTT-SSSS----
-----TTSTTT--STT----
-----TTSTTT-SSTT----
-----TTSTTT-SSTT----
--SS-TTSTTT-SSTT----
-----TTSTTT-SSTT----
--S--TTSTTT-SSTT----
-----TTSTTT-SSTT----
---S-TTSTTT-SSTT----
---S-TTSTTT-SSTT----
---S-TTSTTT-SSTT----
---S-SSSTTT-SSTT----
--SS-TTSTTT--STT----
---S-TTSTTT-SSTT----
---S-TTSTTT-SSTT----
---S-SSSTTT--STT----
---S-TTSTTT--SSS----
-----TTSTTT-SSTT----
--SS-TTSTTT-SSTT----
-----TTSTTT-SSTT----
-----TTSTTT-SSTT----
--S--TTSTTT-SSTT----
-----TTSTTT-SSSS----
-----TTSTTT-SSTT----
-----TTSTTT-SSTT----
-----TTSTTT-SSTT----
-----TTSTTT-SSTT----
-----TTSTTT-SSTT----
-----TTSTTT-SSTT----
-----TTSTTT-SSTT----
-----TTSTTT-SSTT----
-----TTSTTT-SSTT----
-----TTSTTT-SSTT----
----SSSSTTT-SSTT----
-----TTSTTT-SSTT----
-----TTSTTT-SSTT----
-----TTSTTT-SSTT----
-----TTSTTT-SSTT----
-----TTSTTT-SSTT----
-----TTSTTT-SSTT----
-----TTSTTT-SSTT----
-----TTSTTT-SSTT----
-----TTSTTTSSSTT----
-----TTSTTTSSSTT----
-----TTSTTT-SSTT----
-----TTSTTT-SSTT----
-----TTSTTT-SSTT----
-----TTSTTT-SSTT----
-----TTSTTT-SSSS----
-----TTSTTT-SSTT----
-----TTSTTT-SSTT----
-----TTSTTT-SSTT----
-----TTSTTT--SSS----
-----TTSTTT--STT----
-----TTSTTT-SSTT----
-----TTSTTT-SSTT----
-----TTSTTT-SSTT----
-----TTSTTTSSSTT----
-----TTSTTT-SSTT----
-----TTSTTT-SSTT----
-----TTSTTT-SSTT----
-----TTSTTT-SSTT----
-----TTSTTT-SSTT----
-----TTSTTTSSSTT----
-----TTSTTT-SSTT----
-----TTSTTT-SSSS----
-----TTSTTT-SSTT----
-----TTSTTT-SSTT----
-----TTSTTT-SSTT----
-----TTSTTT-SSTT----
-----TTSTTTSSSTT----
-----TTSTTT-SSTT----
-----TTSTTT-SSSS----
-----TTSTTT-SSTT----
-----TTSTTT-SSSS----
-----TTSTTT-SSTT----
-----TTSTTT--SSS----
-----TTSTTT-SSTT----
-----TTSTTT--STT----
-----TTSTTT--STT----
-----TTSTTT--SSS----
-----TTSTTT--SSS----
-----TTSTTT--STT----
-----TTSTTT--STT----
-----TTSTTT--STT----
-----TTSTTT--STT----
-----TTSTTT--STT----
-----TTSTTT-SSSS----
-----TTSTTT-SSTT----
-----TTSTTT-SSSS----
-----TTSTTT-SSTT----
-----TTSTTT-SSTT----
-----TTSTTT-SSSS----
-----TTSTTT-SSSS----
-----TTSTTT-SSSS----
-----TTSTTT-SSTT----
-----SSSTTT-SSSS----
-----TTSTTT-SSTT----
-----TTSTTT-SSSS----
-----TTSTTT-SSSS----
-----TTSTTT-SSTT----
-----TTSTTT-SSSS----
-----TTSTTT-SSSS----
-----TTSTTT-SSSS----
-----TTSTTT-SSTT----
-----TTSTTT-SSSS----
-----TTSTTT-SSSS----
-----TT-TTT-SSTT----
-----TTSTTT-SSSS----
-----SSSTTT-SSTT----
-----SSSTTT-SSTT----
-----TTSTTTSSSSS----
-----TTSTTT-SSSS----
-----TTSTTTSSSTT----
-----TTSTTTSSSTT----
-----TTSTTT-SSTT----
-----TTSTTT-SSSS----
-----TTSTTT-S-SS----
-----TTSTTT-SSSS----
-----TTSTTT-SSSS----
-----TTSTTT-SSTT----
-----TTSTTT-SSSS----
-----TTSTTT-SSTT----
-----TTSTTT-SSTT----
-----TTSTTT--SSS----
-----TTSTTT--SSS----
-----TTSTTT--SSS----
-----SSSTTT--SSS----
-----TTSTTT-SSSS----
-----TTSTTT-SSTT----
-----SSSTTT-SSTT----
-----TTSTTT-SSTT----
-----TTSTTT-SSSS----
-----TTSTTT-SSSS----
-----TTSTTS-SSSS----
-----TTSTTT-SSTT----
-----TTSTTT-SSSS----
-----TTSTTT-SSSS----
-----TTSTTT--SSS----
-----TTSTTT-SSSS----
-----TTSTTT-SSSS----
-----TTSTTT-SSSS----
-----TTSTTT-SSSS----
-----TTSTTT--SSS----
-----TTSTTT-SSSS----
-----TTSTTT-SSTT----
-----TTSTTT--STT----
-----TTSTTT--SSS----
-----TTSTTT--STT----
-----TTSTTS-SSTT----
-----TTSTTS--SSS----
-----TTSTTT--SSS----
-----TTSTTT--STT----
-----TTSTTT--SSS----
-----TTSTTT--SSS----
-----TTSTTT--SSS----
-----TTSTTT--SSS----
-----TTSTTT--SSS----
-----TTSTTT--STT----
-----TT-TTT--STT----
-----TTSTTT--STT----
-----TTSTTT-SSSS----
-----TTSTTT-SSTT----
-----TTSTTT-SSSS----
-----TTSTTT-SSSS----
-----TTSTTT-SSTT----
-----TTSTTT-SSSS----
-----TTSTTT-SSSS----
-----TTSTTT-SSSS----
-----TTSTTT-SSSS----
-----TTSTTT-SSSS----
-----TTSTTT--STT----
-----TTSTTT-SSSS----
-----TTSTTT--SSS----
-----TTSTTT-SSSS----
-----TTSTTT-SSTT----
-----TTSTTT--STT----
-----TTSTTT--SSS----
-----TTSTTT--STT----
-----TTSTTT--SSS----
-----TTSTTT-SSSS----
-----TTSTTT-SSSS----
-----SSSTTT-SSSS----
-----TTSTTT-SSSS----
-----TTSTTT-SSSS----
-----TTSTTT-SSSS----
-----TTSTTT-SSSS----
-----TTSTTT-SSSS----
-----TTSTTT-SSTT----
-----TTSTTT-SSSS----
-----TTSTTT-SSTT----
-----TTSTTT-SSSS----
-----TTSTTT-SSTT----
-----TTSTTT-SSSS----
-----TTSTTT-SSTT----
-----SSSTTT-SSTT----
-----TTSTTT-SSSS----
-----TTSTTT-SSTT----
-----TTSTTT-SSSS----
-----TTSTTT-SSSS----
-----TTSTTT-SSSS----
-----TTSTTT-SSSS----
-----TTSTTT-SSTT----
-----TTSTTT-SSSS----
-----TTSTTT-SSSS----
-----TTSTTT-SSSS----
-----TTSTTT-SSTT----
-----TTSTTT-SSTT----
-----TTSTTT-SSTT----
-----TTSTTT-SSTT----
-----TTSTTS-SSSS----
-----TTSTTT-SSSS----
-----TTSTTT-SSSS----
-----TTSTTT-SSSS----
-----TTSTTT-SSSS----
-----TTSTTT-SSSS----
-----TTSTTT-SSSS----
-----TTSTTT-S-SS----
-----TTSTTT-SSSS----
-----TTSTTT-SSSS----
-----SSSTTT-SSSS----
-----TTSTTT-SSSS----
-----TTSTTT-SSSS----
-----TTSTTT-SSTT----
-----TTSTTT-SSSS----
-----TTSTTT-SSSS----
-----TTSTTT-SSSS----
-----TTSTTT-SSTT----
-----TTSTTT-SSSS----
-----SSSTTT-SSSS----
-----TTSTTT-SSSS----
-----TTSTTT--STT----
-----SSSTTT-SSTT----
-----TTSTTT-SSTT----
-----TTSTTT-SSTT----
-----TTSTTT-SSSS----
-----TTSTTT-SSSS----
-----TTSTTT--SSS----
-----TTSTTT-SSSS----
-----TTSTTT-SSTT----
-----TTSTTT-SSSS----
-----TTSTTT-SSSS----
-----TTSTTT-SSTT----
-----TTSTTT-SSSS----
-----TTSTTT--STT----
-----TTSTTT-SSTT----
-----TTSTTT-SSSS----
-----SSSTTT-SSTT----
-----TTSTTT-SSTT----
-----TTSTTT-SSSS----
-----TTSTTT-SSSS----
-----TTSTTT-SSSS----
-----TT-TTT-SSSS----
-----TTSTTT-SSSS----
-----TTSTTT-SSSS----
-----TTSTTT-SSSS----
-----TTSTTT-SSSS----
-----TTSTTT-SSSS----
-----TTSTTT-SSSSS---
-----TTSTTT-SSSS----
-----TTSTTT-SSTT----
-----TTSTTT-S-SSS---
-----SS-TTT-SSSS----
-----TTSTTT--STT----
-----TTSTTT--SSS----
-----TTSTTT--SSS----
-----TTSTTT--SSS----
-----TTSTTT--STT----
-----TTSTTT--STT----
-----TTSTTT--STT----
-----SSSTTT-SSTT----
-----TTSTTT-SSSS----
-----SSSTTT-SSTT----
-----TTSTTT-SSTT----
-----TTSTTT-SSTT----
-----TTSTTT-SSTT----
-----TTSTTT-SSSS----
-----TTSTTT-SSTT----
-----TTSTTT-SSTT----
-----TTSTTT-SSTT----
-----TTSTTT-SSTT----
-----TTSTTTSSSSS----
-----TTSTTT-SSTT----
-----TTSTTTSSSTT----
-----TTSTTT-SSTT----
-----TTSTTT-SSSS----
-----TTSTTT-SSTT----
-----TTSTTT-SSSS----
-----TTSTTT-SSSS----
-----TTSTTT-SSTT----
-----TTSTTT-SSTT----
-----TTSTTT-SSTT----
-----TTSTTTSSSTT----
-----TTSTTT-SSTT----
-----TTSTTT-SSTT----
-----TTSTTT-SSSS----
-----TTSTTTSSSTT----
-----TTSTTT-SSTT----
-----TTSTTT-SSTT----
-----TTSTTT-SSTT----
-----TTSTTT-SSTT----
-----TTSTTT-SSTT----
-----TTSTTT-SSTT----
-----TTSTTT-SSTT----
-----TTSTTT-SSTT----
-----TTSTTT-SSTT----
-----TTSTTT-SSTT----
--S--TTSTTT-SSTT----
-----TTSTTT-SSTT----
-----TTSTTT-SSTT----
-----TTSTTT-SSTT----
-----SSSTTT-SSTT----
-----TTSTTT-SSTT----
-----TTSTTT-SSTT----
-----TTSTTTSSSTT----
-----TTSTTT-SSTT----
-----TTSTTT-SSTT----
-----TT-TTT-SSTT----
-----TTSTTT-SSSS----
-----TTSTTT-SSTT----
-----TT-TTT-SSTT----
-----TTSTTT-SSTT----
-----TTSTTT-SSSS----
-----TTSTTT-SSTT----
-----TTSTTT-SSTT----
-----TTSTTT-SSTT----
-----TTSTTT-SSTT----
-----TTSTTT-SSTT----
-----TTSTTT-SSTT----
-----TTSTTT-SSTT----
-----TTSTTT-SSTT----
-----TTSTTT-SSTT----
-----TTSTTT-SSSS----
-----TTSTTT-SSTT----
-----TTSTTT-SSSS----
-----TTSTTT-SSTT----
-----TTSTTT-SSTT----
-----TTSTTTSSSTT----
-----TTSTTT-SSTT----
-----TTSTTT-SSTT----
-----SSSTTT-SSTT----
-----TTSTTT-SSTT----
-----TTSTTT-SSTT----
-----TTSTTT-SSTT----
-----TTSTTT-SSTT----
-----TTSGGG-SSTT----
-----TTSTTT-SSTT----
-----TTSTTT-SSTT----
-----TTSTTT-SSTT----
-----TTSTTT-SSTT----
-----TTSTTT-SSTT----
-----TTSTTT-SSTT----
-----TTSTTT-SSSS----
-----TTSTTTSSSTT----
-----TTSTTT-SSTT----
-----TTSTTT-SSTT----
-----TTSTTT-SSSS----
-----TTSTTT-SSTT----
-----TTSTTT-SSTT----
-----TTSTTTSSSTT----
-----TTSTTT-SSTT----
-----TTSTTT-SSTT----
-----SSSTTT-SSTT----
-----TTSTTT-SSTT----
-----TTSTTT-SSTT----
-----TTSTTTSSSSS----
-----TTSTTT-SSSS----
-----TTSTTT-SSTT----
-----TTSTTT-SSTT----
-----TTSTTT-SSTT----
-----TTSTTT-SSSS----
-----TTSTTT-SSTT----
-----TTSTTTSSSTT----
-----TTSTTT-SSTT----
-----TTSTTT-SSTT----
-----TTSTTT-SSTT----
-----TTSGGG-SSSS----
-----TTSTTT--STT----
-----TTSTTT-SSTT----
-----TTSTTT-SSTT----
-----TTSTTT-SSTT----
-----TTSTTT-SSTT----
-----TTSTTT--SSS----
-----TTSTTT-SSTT----
-----SSSTTT-SSTT----
-----TTSGGG-SSTT----
-----TTSTTT-SSTT----
-----SSSTTT-SSTT----
-----TTSTTT-SSSS----
-----TTSTTT-SSTT----
-----TT-TTT-SSSS----
-----TTSTTT-SSTT----
-----TTSTTT-SSTT----
-----TTSTTT-SSSS----
-----TTSTTT-SSTT----
-----TT-TTT-SSSS----
-----TTSTTT-SSTT----
-----TT-TTT-SSSS----
-----TTSTTT-SSTT----
-----TTSTTT-SSSS----
-----SSSTTT-SSTT----
-----SSSTTT-SSSS----
-----SSSTTT-SSTT----
-----TTSTTT-SSSS----
-----SSSTTT-SSSS----
-----SSSTTT-SSTT----
-----TT-TTT-SSTT----
-----TTSTTT-SSTT----
-----TT-TTTSSSTT----
-----SSSTTT-SSSS----
-----TTSTTT-SSTT----
-----SSSTTT-SSSS----
-----SSSTTTSSSTT----
-----TTSTTT-SSSS----
-----TTSTTTSSSTT----
-----TTSTTT-SSTT----
-----TTSTTT-SSTT----
-----SSSTTT-SSSS----
-----TTSTTT-SSSS----
-----TTSTTTSSSTT----
-----SSSTTT-SSTT----
-----SSSTTT-SSTT----
-----SS-TTT-SSSS----
-----TT-TTT-SSTT----
-----TTSTTT-SSSS----
-----TTSTTT-SSSS----
-----SSSTTT-SSTT----
-----SSSTTT--STT----
-----SS-TTT-SSTT----
-----SS-TTT-SSTT----
-----TTSTTT-SSTT----
-----TTSTTT-SSTT----
-----TTSTTT-SSTT----
-----TTSTTT-SSTT----
-----SSSTTT-SSTT----
-----SSSTTT-SSTT----
-----TTSTTT-SSTT----
-----SSSTTT-SSTT----
-----TTSTTT-SSTT----
-----TTSTTTSSSTT----
-----TTSTTT-SSTT----
-----TTSTTT-SSTT----
-----TTSTTT-SSTT----
-----TTSTTT-SSTT----
-----TTSTTT-SSTT----
-----TTSTTT-SSTT----
-----TTSTTT-SSTT----
-----TTSTTT-SSTT----
-----TTSTTT-SSTT----
-----TTSTTTSSSTT----
-----TTSTTS-SSTT----
-----SSSTTT-SSTT----
-----TTSTTT-SSTT----
-----SSSTTT-SSSS----
-----TTSTTTSSSTT----
-----TTSTTT-SSTT----
-----TTSTTT-SSTT----
-----TTSTTTSSSSS----
-----TTSTTTSSSSS----
-----TTSTTT-SSTT----
-----SSSTTT-SSSS----
-----TTSTTT-SSTT----
-----SSSTTT-SSTT----
-----TTSTTT-SSTT----
-----TTSTTT-SSTT----
-----TTSTTTSSSTT----
-----TTSTTTSSSTT----
-----TTSTTT-SSTT----
-----TTSTTT-SSTT----
-----TTSTTT-SSTT----
-----TT-TTT-SSTT----
-----TTSTTT-SSTT----
-----TTSTTT-SSSS----
-----TTSTTT-SSTT----
-----TTSTTT-SSTT----
-----TTSTTT-SSTT----
-----TTSTTT-SSTT----
-----SSSTTTSSSSS----
-----TTSTTT-SSTT----
-----TTSTTT-SSTT----
-----TTSTTT-SSTT----
-----TTSTTT-SSTT----
-----TTSTTTSSSTT----
-----TTSTTTSSSSS----
-----TTSTTTSSSSS----
-----TTSTTTSSSSS----
-----TTSTTTSSSSS----
-----TTSTTTSSSSS----
-----TTSTTT-SSTT----
-----TTSTTT-SSTT----
-----TTSTTT-SSSS----
-----TTSTTT-SSSS----
-----TTSTTT-SSTT----
-----TTSTTT-SSTT----
-----SSSSSS-SSTT----
-----TT-TTS-SSSS----
-----TTSTTT-SSTT----
-----TTSTTT-SSSS----
-----TTSTTT-SSTT----
-----SSSTTT-SSTT----
-----TTSTTT-SSTT----
-----TTSTTT-SSTT----
-----TTSTTT-SSTT----
-----TTSTTT-SSTT----
-----TTSTTT--STT----
-----TTSTTT-SSTT----
-----TTSTTT-SSTT----
---S-SSSTTT-SSTT----
---S-TTSTTT-SSTT----
-----TTSTTT-SSSS----
-----TTSTTT-SSTT----
-----TTSGGG-SSSS----
-----TTSTTT-SSTT----
----STTSTTT-SSTT----
-----TTSTTT-SSTT----
-----TTSTTT-SSSS----
---SSTTSTTT-SSTT----
-----TTSTTT-SSSS----
-----TTSTTT-SSTT----
---S-TTSTTT-SSTT----
---S-SSSTTT-SSTT----
---SSSSSTTT-SSTT----
-----TTSTTT-SSTT----
-----TTSTTT-SSTT----
-----TTSTTT-SSTT----
-----TTSTTT-SSTT----
-----TTSTTT-SSTT----
-----TTSTTT-SSTT----
-----TTSTTT-SSSS----
-----TTSTTT-SSTT----
-----TTSTTT-SSSS----
---S-TTSTTT-SSTT----
-----TTSTTT-SSTT----
----STTSTTT-SSTT----
-----SSSTTT-SSTT----
---S-TTSTTT-SSTT----
-----TTSGGG-SSTT----
-----TTSTTT-SSTT----
-----TT-TTT-SSTT----
-----TTSTTT-SSTT----
-----TTSTTS-SSTT----
-----TTSTTS-SSTT----
---S-TTSTTT-SSTT----
-----TTSTTT-SSTT----
-----TTSTTT-SSTT----
-----TTSTTT-SSTT----
-----TTSTTS-SSTT----
-----TT-TTT-SSTT----
-----TTSTTT-SSTT----
-----TTBTTB-SSTT----
-----TTSTTT-SSTT----
-----TTSTTT-SSTT----
-----TTSTTTSSSTT----
-----TT-TTT-SSTT----
---S-TTSTTT-SSTT----
---S-TTSTTTSSSTT----
-----TTSTTTSSSTT----
-----TT-TTT-SSTT----
-----TT-TTT-SSTT----
---S-TTSTTT-SSTT----
---S-TTSTTT-SSTT----
-----TT-TTT-SSTT----
---S-TTSTTT-SSTT----
---S-TTSTTT-SSTT----
---S-TT-TTTSSSTT----
---S-TT-TTT-SSTT----
---S-TT-TTT-SSTT----
---S-TT-TTT-SSTT----
---S-TTSTTT-SSTT----
---S-TT-TTT-SSTT----
-----TT-TTT-SSTT----
---S-TTSTTT-SSTT----
---S-TT-TTT-SSTT----
---S-SSSTTTSSSTT----
-----SS-TTT-SSTT----
-----TT-TTTSSSTT----
---S-TTSTTT-SSTT----
---S-TTSTTT-SSSS----
---S-TTSTTT--STT----
---SSTTSTTT--STT----
---S-TTSTTT--STT----
---S-TTSTTT--STT----
---S-TTSTTT--STT----
---S-TTSTTT--STT----
---S-TTSTTT--STT----
---S-TTSTTT--STT----
---S-TTSTTT--STT----
---S-TTSTTT-SSTT----
---S-TTSTTT-SSTT----
---S-TTSTTT-SSTT----
---S-TTSTTT-SSTT----
---SSSSSTTT-SSTT----
---S-TTSTTT-SSTT----
---S-TTSTTT-SSTT----
---S-TTSGGG-SSTT----
---S-TTSTTT-SSSS----
-----TTSTTT-SSSS----
---S-TTSTTT--STT----
---S-TTSTTT--SSS----
---S-TTSTTT--STT-S--
-----TTSGGG--STT----
---SSSSSTTT--STT----
-----TTSTTT--STT----
-----TTSTTT--STT----
---S-TTSTTT--STT----
-----TTSTTT---SS----
---S-TTSTTT--STT----
---S-TTSTTT--STT----
---S-TTSTTT--STT----
---S-TTSTTT--STT----
---S-TTSTTT--STT----
---S-TTSTTT--STT----
---S-TTSTTT-SSTT----
---S-TTSTTT-SSTT----
---S-TTSTTT-SSTT----
---S-TTSTTT-SSTT----
---S-TTSTTT-SSTT----
---S-TTSTTT-SSTT----
---S-TTSTTTSSSTT----
---S-TTSTTT-SSTT----
---S-TTSTTT-SSTT----
---S-TTSTTT-SSTT----
---S-TTSTTT-SSTT----
---S-TTSTTT-SSTT----
---S-TTSTTT-SSTT----
---S-TTSTTT-SSTT----
---S-TTSTTT--STT----
---S-TTSTTT-SSSS----
---S-TTSTTT-SSTT----
---S-TTSTTT-SSTT----
---S-TTSTTT-SSTT----
---S-TTSTTT-SSTT----
---S-TTSTTT-SSTT----
---S-TTSTTT-SSTT----
---S-TTSTTT-SSTT----
---S-TTSTTT-SSTT----
---S-TTSTTT-SSTT----
---S-TTSTTT-SSTT----
---SSTTSTTT-SSTT----
---S-TTSTTT--STT----
---S-TTSTTT-SSTT----
---S-TTSTTT-SSTT----
---S-TTSTTT-SSTT----
---S-TTSTTT-SSTT----
---S-TTSTTT-SSSS----
---S-TTSTTT-SSTT----
---S-TTSTTT-SSTT----
---S-TTSTTT-SSTT----
---S-TTSTTT-SSTT----
---S-TTSTTT-SSTT----
---S-TTSTTT-SSTT----
---S-TTSTTT-SSTT----
---S-TTSTTTSSSSS----
---S-TTSTTT-SSSS----
---S-TTSTTT-SSTT----
---S-TTSTTT-SSTT----
---S-TTSTTT-SSTT----
---S-TTSTTT-SSSS----
---S-TTSTTT-SSTT----
---S-TTSTTT-SSTT----
---S-TTSTTT-SSSS----
---SSTTSTTT-SSTT----
---S-TTSTTT-SSTT----
---S-TTSTTT-SSTT----
---S-TTSTTT-SSTT----
---S-TTSTTT-SSTT----
---S-TTSTTT-SSTT----
---S-TTSTTT-SSTT----
---S-TTSTTT-SSTT----
---S-TTSGGG-SSTT----
---S-TTSTTT-SSTT----
---S-TTSTTT-SSTT----
---SSSSSTTS-SSTT----
---S-TTSTTT-SSSS----
---S-TTSTTT-SSTT----
---SSTTSTTS-SSTT----
---S-TTSTTS-SSTT----
---S-TTSTTSSSSSS----
---S-TTSTTTSSSTT----
---S-TTSTTT-SSTT----
---S-TTSTTTSSSSS----
---S-TTSTTT-SSTT----
---S-TTSTTTSSSTT----
---S-TTSTTT-SSTT----
---S-TTSTTS-SSTT----
---S-SSSTTS-SSTT----
---S-SSSTTS-SSTT----
---S-SSSTTT-SSTT----
---S-SSSTTT-SSTT----
---S-SSSTTT-SSTT----
---S-SSSTTT-SSTT----
---S-SSSTTT-SSTT----
---S-SSSTTT-SSTT----
---S-SSSTTT-SSTT----
---S-SSSTTT-SSTT----
---S-SSSTTT-SSTT----
---S-SSSTTT-SSTT----
---S-SSSTTT-SSTT----
---S-TTSTTT-SSTT----
---S-SSSTTT-SSTT----
---S-SSSTTT-SSTT----
---S-SSSTTT-SSTT----
---S-SSSTTT-SSTT----
---S-SSSTTT-SSTT----
---S-SSSTTT-SSTT----
---S-SSSTTT-SSTT----
---S-SSSTTT-SSTT----
---S-SSSTTTSSSTT----
---S-SSSTTT-SSTT----
---S-TTSTTT-SSTT----
---S-SSSTTT-SSTT----
---S-S-STTT-SSTT----
---S-SSSTTT-SSTT----
---S-SSSTTTSSSTT----
---S-TTSTTT-SSTT----
---S-TTSTTTSSSSS----
---S-TTSTTT-SSTT----
---S-TTSTTTSSSSS----
---S-SSSTTT-SSTT----
---S-SSSTTT-SSTT----
---S-TTSTTT-SSTT----
---S-TTSTTT-SSTT----
---S-TTSTTT-SSSS----
---S-SSSTTT-SSTT----
---S-TTSTTTSSSTT----
---S-TTSTTT-SSTT----
---S-TTSTTT-SSTT----
---S-TTSTTT-SSTT----
---S-SSSTTT-SSTT----
---SSSSSSSSSSSTT----
---S-SSSTTTSSSTT----
---SSSS-TTT-SSTT----
---S-TTSSSSSSSSS----
---S-SSSSSSSSSTT----
---S-TTSSSSSSSTT----
---S-SSSTTSSSSTT----
---S-SSSTTTSSSTT----
---S-TTSTTTSSSTT----
---S-SSSTTS-SSTT----
---S-TTSTTT-SSTT----
---SSTTSTTT-SSTT----
---S-TTSTTT-SSTT----
---SSTTSTTT-SSTT----
---SSTTSTTT-SSTT----
---S-TTSTTT-SSTT----
---S-TTSTTT-SSTT----
---S-TTSTTT-SSTT----
---SSTTSTTT-SSTT----
---S-TTSTTT-SSTT----
---SSSSSTTT-SSTT----
---S-TTSTTT-SSTT----
---S-TTSTTT-SSTT----
---S-TTSTTT-SSTT----
---S-TTSTTT-SSSS----
---S-TTSTTT-SSTT----
---S-TTSTTTSSSTT----
---S-TTSTTTSSSTT----
---SSTTSTTTSSSTT----
---S-TTSTTTSSSSS----
---S-TTSTTT-SSTT----
---S-TTSTTTSSSTT----
---SSTTSTTTSSSTT----
---S-TTSTTT-SSTT----
---SSTTSTTT-SSTT----
---S-TTSTTT-SSTT----
---SSTTSTTT-SSSS----
---SSSSSTTS-SSTT----
---S-TTSTTTSSSTT----
---S-TTSTTT-SSSS----
---S-TTSTTT-SSSS----
---SSTTSTTTSSSTT----
---SSTTSTTTSSSTT----
---SSTTSTTT-SSTT----
---S-TTSTTTSSSTT----
---SSSSSTTTSSSTT----
---SSSSSTTT-SSTT----
---SSTTSTTT-SSTT----
---SSTTSTTT-SSTT----
---S-TTSTTTSSSTT----
---S-TTSTTT-SSTT----
---S-TTSTTTSSSTT----
---S-TTSTTT-SSTT----
---SSTTSTTTSSSTT----
---S-TTSTTTSSSTT----
---S-TTSTTT-SSTT----
---S-TTSTTT-SSTT----
---SSTTSTTT-SSTT----
---S-TTSTTT-SSTT----
---S-TTSTTTSSSTT----
---SSTTSTTT-SSTT----
---S-TTSTTT-SSTT----
---S-SSSTTT-SSTT----
-----TTSTTT-SSSS----
---S-TTSTTT-SSTT----
---S-TTSTTT-SSTT----
---SSSSSTTT-SSTT----
---S-TTSTTTSSSTT----
---S-SSSTTT-SSTT----
---S-SSSTTT-SSTT----
---SSSSSTTT-SSTT----
---S-TTSTTT-SSTT----
---S-SSSTTT-SSSS----
---S-SSSTTTSSSTT----
---S-TTSTTTSSSTT----
---S-TTSTTT-SSTT----
---S-TTSTTT-SSTT----
---S-TTSTTT-SSTT----
---S-TTSTTT-SSTT----
---S-TTSTTT-SSTT----
---S-TTSTTT-SSTT----
---S-TTSTTT-SSSS----
---S-SSSTTT-SSTT----
---SSSSSTTT-SSTT----
---S-TTSTTT-SSTT----
---SSTTSTTT-SSTT----
---S-TTSTTT-SSTT----
---S-TTSTTT-SSTT----
---S-TTSTTT-SSTT----
---SSTTSTTT-SSTT----
-----TTSTTT-SSTT----
---SSSSSTTT-SSTT----
---SSTTSTTT-SSSS----
---S-TTSTTT-SSTT----
---S-TTSTTT-SSTT----
---SSTTSTTT-SSTT----
---S-TTSTTT-SSTT----
---SSTTSTTT-SSTT----
---SSTTSTTT-SSSS----
---S-TTSTTT-SSSS----
---SSTTSTTT-SSTT----
---SSTTSTTT-SSTT----
---S-TTSTTT-SSTT----
---SSTTSTTT-SSSS----
---S-TTSTTT-SSTT----
---S-TTSTTT-SSTT----
---S-TTSTTT-SSTT----
---SSTTSTTT-SSTT----
---S-TTSGGG-SSTT----
---S-TTSTTT-SSTT----
---S-TTSTTT-SSTT----
---SSTTSTTT-SSTT----
---S-TTSTTT-SSTT----
---S-TTSTTT-SSTT----
---S-TTSTTT-SSSS----
---S-TTSTTTSSSTT----
---SSTTSTTTSSSTT----
---SSTTSTTTSSSTT----
---SSTTSTTT-SSTT----
---S-TTSTTTSSSTT----
---SSTTSTTT-SSSS----
---SSTTSTTT-SSSS----
---S-TTSTTTSSSSS----
---SSSSSTTT-SSTT----
---SSSSSTTT-SSTT----
---SSSSSTTT-SSTT----
---S-TTSTTT-SSTT----
---S-TTSTTT-SSTT----
---S-TTSTTT-SSTT----
---SSTTSTTT-SSTT----
---S-TTSTTT-SSTT----
---S-TTSTTT-SSTT----
---S-TTSTTT-SSTT----
---SSSSSTTT-SSTT----
---S-TTSTTT-SSTT----
---SSTTSTTT-SSTT----
---S-SSSTTTSSSTT----
---S-TTSGGGSSSTT----
---S-TTSTTT-SSTT----
---S-TTSTTT-SSTT----
---S-TTSTTT-SSTT----
---S-TTSTTT-SSTT----
---S-TTSTTT-SSTT----
---SSTTSTTT-SSTT----
---S-TTSTTT-SSTT----
---S-TTSTTT-SSTT----
---SSTTSTTT-SSTT----
---S-TTSTTT-SSTT----
---S-TTSTTT-SSSS----
---S-TTSTTT-SSTT----
---S-TTSTTT-SSTT----
---S-TTSTTTSSSTT----
---S-TTSTTT-SSTT----
---S-TTSTTT-SSTT----
---SSTTSTTT-SSTT----
---S-TTSTTT-SSTT----
---S-TTSTTT-SSTT----
---S-TTSTTT-SSTT----
---SSTTSTTT-SSTT----
---SSTTSTTT-SSTT----
---S-TTSTTT-SSTT----
---S-TTSTTT-SSTT----
---S-TTSTTT-SSTT----
---S-TTSTTT-SSTT----
---SSTTSTTT-SSTT----
---SSTTSTTT-SSTT----
---S-TTSTTT-SSTT----
---S-TTSTTT-SSTT----
---SSTTSTTT-SSTT----
---S-TTSTTT-SSTT----
---SSTTSTTTSSSTT----
---SSTTSTTT-SSTT----
---SSTTSTTT-SSTT----
---SSTTSTTTSSSTT----
---SSTTSTTT-SSTT----
---S-TTSGGG-SSTT----
---S-TTSTTT-SSTT----
---S-TTSTTT-SSTT----
---S-TTSTTT-SSTT----
---S-TTSTTT-SSTT----
---S-TTSTTT-SSTT----
---S-TTSTTT-SSTT----
---S-TTSTTT-SSTT----
---S-TTSTTT-SSTT----
---S-TTSTTT-SSTT----
---S-TTSTTS-SSTT----
---S-TTSTTT-SSTT----
-----TTSTTT-SSTT----
---S-TTSTTT-SSTT----
---S-TTSTTT-SSTT----
---S-TTSTTT-SSTT----
---S-TTSTTT-SSTT----
---S-TTSGGG-SSSS----
---S-TTSTTT-SSTT----
---S-TTSTTT-SSTT----
---S-TTSTTT-SSTT----
---S-TTSTTT-SSTT----
---S-TTSTTT-SSTT----
---S-TTSTTT-SSTT----
---S-TTSTTT-SSTT----
---S-TTSTTT-SSTT----
---S-TTSTTT-SSTT----
---S-TTSTTT-SSTT----
---SSSSSTTT-SSTT----
---S-TTSTTT-SSTT----
---S-TTSTTT-SSTT----
-----SSSTTT-SSTT----
---S-SSSTTT-SSTT----
---SSSSSTTT--STT----
---S-TTSTTT--STT----
---S-TTSTTT--STT----
---S-TTSTTT--STT----
---S-TTSTTT-SSTT----
---S-SSSTTT-SSTT----
---S-TTSTTT--STT----
---S-TTSTTT--STT----
---S-TTSTTS--STT----
---S-TTSGGG--STT----
---S-TTSTTT--STT----
---S-TTSTTT--STT----
---S-TTSTTT--STT----
---S-TTSGGG-SSTT----
---S-TTSGGG-SSTT----
---S-TTSGGG-SSTT----
---S-TTSTTT--STT----
---S-TTSGGG--STT----
---S-TT-GGG-SSTT----
-----TTSGGG-SSTT----
-----TT-TTS--STT----
---S-TTSGGG-SSTT----
---S-TTSTTT--STT----
-----TT-GGG-SSTT----
-----TTSTTT--STT----
-----TTSTTT-SSTT----
-----TTSGGG-SSTT----
---S-TTSTTT--STT----
---S-TTSTTT-SSTT----
---S-TTSTTT-SSTT----
-----TTSTTT--STT----
-----TTSTTS-SSTT----
-----TTSGGG-SSTT----
-----TTSGGG--STT----
-----TTSGGG-SSTT----
-----TTSTTT--STT----
-----TTSGGG-SSTT----
-----TTSGGG-SSTT----
-----TTSTTT-SSTT----
-----TTSGGG-SSTT----
-----TTSTTT-SSTT----
-----TTSGGG-SSTT----
-----TTSTTT-SSTT----
-----TTSTTT-SSTT----
---S-TTSTTT-SSTT----
--SS-TTSTTT-SSTT----
--SS-TTSTTT-SSSS----
--SS-TTSTTT-SSTT----
--SS-SSSTTT-SSTT----
--SS-TTSTTT-SSTT----
--SS-TTSTTT-SSTT----
--S-STTSTTT-SSTT----
--SS-TTSTTT--STT----
-----TTSTTT-SSTT----
---S-TTSTTT-SSTT----
--SS-TTSTTT-SSTT----
--SS-TT-GGG-SSTT----
---S-TTSTTT-SSSS----
-----TTSGGG-SSSS----
---S-TTSTTT-SSTT----
-----TTSTTT-SSTT----
-----TTSTTT-SSTT----
---S-SSSTTT-SSTT----
---S-TTSTTS-SSTT----
----STTSTTS-SSTT----
-----TTSTTS-SSTT----
-----TTSTTT-SSSS----
----STTSTTT-SSTT----
---S-TTSTTT-SSTT----
-----TTSTTT-SSTT----
-----TTSTTT-SSTT----
-----TTSGGG-SSTT----
-----TTSGGG-SSTT----
-----TTSTTT-SSTT----
-----TTSTTT-SSTT----
--SS-TTSGGG-SSTT----
-----TTSTTT-SSTT----
-----TTSTTT-SSSS----
-----TTSTTS-SSTT----
-----TTSTTT-SSTT----
--S--TTSTTS-SSTT----
--S--TTSTTT-SSTT----
--S--TTSTTT-SSTT----
--S--TTSTTT-SSTT----
--S--TTSTTT-SSTT----
--S--TTSTTT-SSTT----
-----TTSGGG-SSTT----
--S--TTSTTT-SSTT----
--S--TTSTTTSSSTT----
--SS-TTSTTT-SSTT----
--S--TTSTTT-SSTT----
--SS-TTSTTT-SSTT----
--SSSTTSTTT-SSTT----
--SS-SSSGGG-SSTT----
--SSSSSSTTT-SSTT----
--S--TTSTTT-SSTT----
--S--TTSTTS-SSTT----
--SS-TTSTTT-SSTT----
--SS-TTSTTS-SSTT----
--S--TTSTTT-SSTT----
--S--TTSTTT-SSTT----
--S--TTSTTT-SSTT----
--S--TTSTTT-SSTT----
--S--TTSGGG-SSTT----
--S--TTSGGG-SSTT----
-TT--TTSTTT-SSTT----
--S--TTSGGG-SSTT----
--S--TTSTTT-SSTT----
--S--TTSTTS-SSTT----
-TT--TTSTTS-SSTT----
--S-STTSTTT-SSTT----
-TT-STTSTTS-SSTT----
--S-STTSTTT-SSTT----
-TT--TTSTTT-SSTT----
-TT--TTSTTS-SSTT----
--SSSTTSTTS-SSTT----
-TT--TTSTTT-SSTT----
-TT--TTSTTT-SSTT----
-TT--TTSGGG-SSTT----
--S--TTSTTT-SSTT----
--S-STTSTTT-SSTT----
-TT--SSSTTT-SSTT----
-TT--TTSTTT-SSTT----
--S--TTSTTT-SSTT----
--S--TTSTTT-SSTT----
-TT--TTSTTS-SSTT----
--S-STTSTTT-SSTT----
-TT--TTSTTS-SSTT----
--S--TTSGGG-SSTT----
--S--TTSTTT-SSTT----
--S--TTSTTT-SSSS----
--SS-TTSTTT-SSSS----
--S--TTSGGG-SSTT----
--S--TTSTTT-SSTT----
--S--TTSTTT-SSTT----
--S--TTSTTS-SSTT----
--S--TTSTTT-SSTT----
--S--TTSTTS-SSTT----
--S--TTSTTT-SSTT----
-TT--TTSTTT-SSTT----
-TT--TTSGGG-SSTT----
-TT--TTSTTT-SSTT----
-TT--TTSGGG-SSTT----
--S--TTSGGG-SSTT----
--S--TTSTTT-SSTT----
--S--TTSTTT-SSTT----
--S--TTSTTT-SSTT----
--S--TTSTTT-SSTT----
--S--TTSGGG-SSTT----
-TT--TTSGGG-SSTT----
--S--TTSGGG-SSTT----
--S--TTSTTT-SSTT----
--SS-TTSTTT-SSTT----
--S--TTSTTT-SSTT----
-TT--TTSTTT-SSTT----
--S--TTSGGG-SSTT----
-TT--TTSTTT-SSSS----
-TT--TTSTTS-SSTT----
-TT--TTSTTS-SSTT----
-TT--TTSTTT-SSTT----
--S--TTSTTT-SSTT----
-TT--TTSTTT-SSTT----
-TT--TTSTTT-SSTT----
-TT--TTSTTT-SSTT----
-TT--TTSTTS-SSTT----
-TT--TTSTTT-SSTT----
-TT--TTSGGG-SSTT----
-TT--TTSTTT-SSTT----
-TT--TTSTTS-SSTT----
-TT--TTSTTT--STT----
--S--TTSTTT-SSTT----
--S--TTSTTT-SSTT----
-TT-STTSGGG-SSTT----
-TT--TTSGGG-SSTT----
-TT--TTSTTT-SSTT----
-TT--TTSTTT-SSTT----
-TT--TTSTTT-SSTT----
-TT--TTSTTT-SSTT----
-TT--TTSTTS-SSTT----
-TT--TTSTTT-SSTT----
--S-STTBTTB-SSTT----
--S--TTBTTB-SSTT----
--S--TTBTTB-SSTT----
-TT--TTSTTT-SSTT----
-TT-SSSSTTT-SSTT----
-TT--TTSTTT-SSTT----
--S--TTSTTT-SSTT----
-TT--TTSGGG-SSTT----
-TT--TTSTTT-SSTT----
-TT--TTSTTT-SSTT----
-TT--TTSTTT-SSTT----
--S--TTSTTT-SSTT----
--S--TTSTTT-SSTT----
-TT--TTSTTT-SSTT----
--S--TTSTTT-SSTT----
--S--TTSTTT-SSTT----
--S--TTSTTT-SSTT----
--SS-TTSTTT-SSTT----
--S--TTSTTT-SSTT----
--S-STTSTTT-SSTT----
--S-SSSSTTT-SSTT----
--S--TTSTTT-SSTT----
-TT--TTSTTT-SSTT----
-TT--TTSTTT-SSTT----
-TT--TTSTTT-SSTT----
-TT--TTSTTT-SSTT----
--S--TTSTTT-SSTT----
--S--TTSTTT-SSTT----
-TT--TTSTTT-SSSS----
--S--TTSTTT-SSTT----
--S-SSSSTTT-SSTT----
-TT--TTSTTT-SSTT----
--S--TTSTTT-SSTT----
--S--TTSGGG-SSTT----
--S--TTSTTT-SSTT----
--S--TTSTTS-SSTT----
-TT--TTSTTT-SSTT----
-TT--TTSTTTSSSTT----
-TT--TTSTTT-SSTT----
-TT--TTSTTT-SSTT----
-TT--TTSTTT-SSTT----
-TT--TTSTTT-SSTT----
-TT--TTSTTTSSSTT----
-TT--TTSTTT-SSTT----
-TT--TTSTTT-SSTT----
-TT--TTSTTT-SSTT----
-TT--TTSTTT-SSTT----
--S--TTSTTT-SSTT----
--S--TTSTTT-SSTT----
-TT--TTSTTT-SSTT----
-TT--TTSTTT-SSTT----
--S--TTSTTT-SSTT----
-TT-SSSSTTT-SSTT----
-TT-STTSTTT-SSTT----
-TT--TTSTTT-SSTT----
--S--TTSTTT-SSTT----
--S-STTSTTT-SSTT----
-TT--TTSTTT-SSTT----
-TT-STTSTTT-SSTT----
-TT-STTSTTT-SSTT----
--S-STTSTTT-SSTT----
--S-STTSTTT-SSTT----
-TT-STTSTTT-SSTT----
-TT-STTSTTT-SSTT----
-TT-STTSTTS-SSTT----
-TT-SSSSTTT-SSTT----
--S-SSSSTTT-SSTT----
--S-STTSGGG-SSTT----
-TT-SSSSTTS-SSTT----
-TT-STTSTTT-SSTT----
-TT-STTSTTT-SSTT----
-TT-STTSTTT-SSTT----
-TT-STTSTTT-SSTT----
-TT-STTSTTT-SSTT----
--S-STTSGGGSSSTT----
-TT-SSSSGGG-SSTT----
--S-STTSGGG-SSTT----
-TT-SSSSTTT-SSTT----
--S--TTSTTT-SSTT----
-TT--TTSTTT-SSTT----
-TT--SSSTTT-SSTT----
-TT--TTSTTT-SSTT----
-TT--TTSGGG-SSTT----
-TT-STTSTTT-SSTT----
-TT--TTSTTT-SSTT----
-TT--TTSTTT-SSTT----
-TT-STTSTTT-SSTT----
-TT-STTSTTT-SSTT----
-TT-STTSTTT-SSTT----
-TT--TTSTTT-SSTT----
-TT--TTSTTT-SSTT----
-TT-STTSTTT-SSTT----
-TT-STTSTTT-SSTT----
--S-STTSTTT-SSTT----
-TT--TTSSSS-SSTT----
--S-STTSTTT-SSTT----
-TT--TTSTTT-SSSS----
-TT--TTSTTT-SSTT----
--S--TTSTTT-SSTT----
-TT-SSSSTTT-SSTT----
-TT-STTSTTT-SSTT----
-TT-STTSTTT-SSTT----
-TT--TTSTTT-SSTT----
-TT--TTSTTT-SSTT----
-TT-STTSTTT-SSTT----
--S--TTSTTT-SSTT----
-TT--TTSTTT-SSTT----
--S-STTSTTT-SSTT----
-TT-STTSTTS-SSTT----
-TT--TTSTTT-SSTT----
--S--TTSTTS-SSTT----
-TT--TTSTTT-SSTT----
--S-SSSSTTS-SSTT----
--S--TTSGGG-SSTT----
-TT--TTSTTS-SSTT----
-TT--TTSTTT-SSTT----
--S-SSSSTTS-SSTT----
-TT--TTSTTT-SSTT----
-TT--TTSTTT-SSTT----
-TT--TTSTTT-SSTT----
--S--TTSTTT-SSTT----
-TT--TTSTTT-SSTT----
--S--TTSTTT-SSTT----
--S--TTSTTT-SSTT----
-TT--TTSTTT-SSTT----
-TT--TTSTTT-SSTT----
-TT--TTSTTT-SSTT----
-TT-STTSTTT-SSTT----
-TT-STTSTTT-SSTT----
--S-STTSTTT-SSTT----
-TT-STTSTTT-SSTT----
-TT-STTSTTT-SSTT----
--S-STTSTTT-SSTT----
-TT-SSSSTTT-SSTT----
-TT-STTSTTT-SSTT----
-TT-STTSTTT-SSTT----
--S-STTSTTT-SSTT----
-TT-STTSTTT-SSTT----
-TT-STTSTTT-SSTT----
-TT-STTSGGG-SSTT----
-TT-STTSTTT-SSTT----
-TT-STTSTTT-SSTT----
-TT-STTSGGG-SSTT----
-TT-SSSSTTT-SSTT----
--S-STTSTTT-SSTT----
-TT-SSSSTTT-SSTT----
-TT-STTSTTT-SSTT----
--S-STTSGGG-SSTT----
--S-STTSTTS-SSTT----
-TT-STTSTTT-SSTT----
-TT-STTSTTT-SSSS----
-TT-SSSSTTT-SSTT----
-TT-SSSSTTT-SSTT----
-TT-SSSSTTS-SSTT----
-TT-SSSSTTT-SSTT----
-TT-STTSTTS-SSTT----
-TT-STTSGGG-SSTT----
-TT--TTSTTT-SSTT----
-TT--TTSTTT-SSSS----
--SSSS-STTT-SSTT----
-TT--TTSTTT-SSTT----
-TT--TTSGGG-SSTT----
-TT--TTSGGG-SSTT----
-TT--TTSTTT-SSTT----
-TT--TTSTTT-SSSS----
-TT--TTSTTT-SSTT----
-TT--TTSTTT-SSTT----
-TT--TTSTTT-SSTT----
--S--TTSTTT-SSTT----
-TT--TTSTTT-SSSS----
-TT--TTSTTT-SSSS----
-TT--TTSTTT-SSSS----
--S--TTSTTT-SSTT----
-TT--TTSTTT-SSTT----
-TT--TTSTTT-SSTT----
--S--TTSTTT-SSTT----
-TT--TTSTTT-SSTT----
-TT--TTSTTT-SSTT----
-TT--TTSTTT-SSTT----
-TT-STTSGGG-SSTT----
-TT-STTSTTS-SSTT----
-TT-STTSTTT-SSTT----
-TT--TTSTTT-SSTT----
-TT-SSSSTTT-SSTT----
-TT-STTSTTT-SSTT----
-TT-STTSTTT-SSTT----
-TT-STTSTTT-SSTT----
-TT-STTSTTT-SSTT----
--S-SSSSTTT-SSTT----
--S-SSSSTTT-SSTT----
--S-STTSTTT-SSTT----
-TT-STTSGGG-SSTT----
-TT--TTSTTT-SSTT----
-TT-STTSTTT-SSTT----
--S-STTSGGG-SSTT----
-TT-SSSSTTT-SSTT----
--S-SSSSTTT-SSTT----
-TT-SSSSTTT-SSTT----
-TT-STTSTTT-SSSS----
-TT-STTSTTT-SSTT----
--S-STTSTTS--SSS----
-TT-STTSTTT--STT----
--S-STTSTTT--STT----
--S-STTSTTT--SSS----
-TT-STTSTTT--STT----
-TT-STTSTTT-SSTT----
-TT-STTSTTT--STT----
-TT-SSSSTTT-SSTT----
-TT-SSSSTTT-SSTT----
-TT-SSSSTTT-SSTT----
-TT-STTSTTT-SSTT----
-TT-STTSTTT-SSTT----
-TT-STTSTTT-SSTT----
-TT--TTSTTT-SSTT----
-TT--TTSTTT-SSTT----
-TT--SSSTTT-SSS-----
--S-SSSSGGG-SSTT----
-TT--TTSTTT-SSTT----
--S--TTSGGG-SSTT----
--S--TTSGGG-SSSS----
-TT--TTSGGG-SSTT----
-TT--TTSTTT-SSTT----
--S--SSSTTT-SSSS----
--S--TTSTTT-SSSS----
-TT--TTSTTT-SSSS----
--S--TTSTTT-SSSS----
-TT--TTSTTT-SSSS----
--S--TTSTTT-SSSS----
-TT--TTSTTT-SSSS----
-TT--TTSGGG-SS-S----
--S--TTSTTT-SS-S----
-TT--TTSTTT-SSSS----
--S--TTSTTT-SSSS----
-TT--TTSTTT-SSS-----
-TT--TTSTTT---SS----
-TT--TTSTTT--SSS----
-TT--TTSTTT--STT----
--S--TTSGGG--SSS----
--S--TTSTTT--SSS----
--S--TTSTTT----S----
--S--TTSTTT---SS----
--SS-TTSTTT---SS----
--S--TTSTTT---SS----
-TT--TTSTTT---SS----
-TT--TTSTTT--SSS----
-TT--TTSTTT--SSS----
-TT--SSSTTT--SSS----
-TT--TTSTTT--S-S----
-TT--TTSTTT--SSS----
-TT--TTSTTT--SSS----
--S--TTSTTT---SS----
--S--TTSTTT---SS----
--S--TTSTTT--SSS----
-TT--TTSTTT--SSS----
-TT--TTSTTT--SSS----
-TT--TTSTTT---SS----
-TT--TTSTTT---SS----
-TT--TTSTTT--SS-----
--S--TTSTTT--SSS----
-TT--TTSTTT--SSS----
-TT--TTSTTT--SSS----
-TT--TTSTTS--SSS----
-TT--TTSTTT--SSS----
-TT-STTSGGG--SSS----
-TT-STTSTTT--STT----
-TT-STTSTTT--SSS----
--S-SSSSTTT--SSS----
-TT--TTSTTT--SSS----
-TT-STTSTTT--STT----
--S-STTSTTT--STT----
-TT--TTSTTT--SSS----
--S-STTSTTT--SSS----
-TT-SSSSTTTTTSSS----
-TT-SSSSTTTS-SSS----
-TT--TTSTTT--SSS----
-TT--TTSTTT---TT----
--S--TTSTTT--SSS----
--S--TTSTTT--SSS----
-TT--TTSTTT--SSS----
--S--TTSTTS--SSS----
--S--TTSTTT--SSS----
-TT--TTSTTT--SSS----
-TT--TTSTTT--SSS----
-TT-STTSTTS--S-S----
-TT--TTSTTT---SS----
--S--TTSTTT---SS----
-TT--TTSTTTTTSSS----
-TT--TTSTTT--SSS----
-TT--TTSTTT--SSS----
-TT--TTSTTT--SSS----
-TT--TTSTTS---SS----
-TT--TTSTTS--SSS----
-TT--TTSTTS--SSS----
-TT--TTSTTS--SSS----
-TT--TTSTTT--SSS----
-TT--TTSTTS--S-S----
--S--TTSGGG--SSS----
-TT--TTSTTT---SS----
-TT--TTSTTTTT-SS----
-TT--TTSTTTTTSS-----
-TT--TTSTTTSSSSS----
--S--TTSTTTTTSSS----
-TT--TTSTTTTTSS-----
-TT--TTSTTT-SSS-----
-TT--TTSGGG-SS------
-TT--TTSGGGTTSS-----
-TT--TTSTTTSSSS-----
-TT--TTSTTTTT-SS----
-TT--TTSTTTTT-SS----
-TT--TTSTTTTTSS-----
-TT--TTSTTTTT-SS----
-TT--TTSTTTTT-SS----
-TT--TTSTTTTT-SS----
-TT-STTSTTTTTSS-----
-TT--TTSTTTTT-S-----
--S--TTSTTGGGSSS----
-TT--TTSTTTSS--S----
-TT--TTSTTTTT--S----
-TT--TTSTTTTT--S----
-TT--TTSTTTTT-SS----
--S-STTSTTTTT-SS----
-TT--TTSTTTTT-SS----
-TT--TTSTTTTT-SS----
--S--TTSTTTTT-SS----
-TT--TTSTTTTT-SS----
-TT--TTSTTTTT-SS----
-TT--TTSTTTTT--S----
-TT--TTSTTTTT-SS----
-TT-SSSSTTTTT-TT----
-TT--TTSTTTTT-TT----
--S--TTSTTTTT-SS----
-TT--TTSTTTTT-TT----
-TT--TTSTTTTT-SS----
-TT--TTSTTTTT-TT----
-TT--TTSTTTTT-TT----
--S--TT-TTTTT-TT----
--S--TT-TTTTT-TT----
-TT--SSSTTTTT-TT----
-TT--TTSTTTTT-TT----
-TT--TTSTTTSS-TT----
-TT--TTSTTTS--SS----
-TT--TTSTTTSS-SS----
-TT--TTSTTTSS-TT----
-TT--TTSTTTSS-SS----
--S--SSSTTSSS-SS----
-TT--TTSTTTSS-SS----
-TT--TTSTTTSS-SS----
-TT--TTSGGGSS--SS---
-TT--TTSTTTSS-SSS---
-TT--TTSTTTSS-SS----
-TT--TTSTTTSS-SS----
-TT--TTSGGGSS--SS---
-TT--TTSSSTTS--SS---
-TT--TTSTTTTS-SSS---
-TT--TTSTTSSS-SS----
--S--TTSGGGSS-SS----
--S--TTSGGGSS--SS---
--S--TTSGGGSS--SS---
--S--TTSTTSSS--SS---
-TT--TTSGGGSS--SS---
--S--TTSGGGSS--SS---
-TT--TTSTTTSS--SS---
-TT-STTSTTSSS--SS---
-TT--TTSTTSSS-TTS---
--S--TTSGGGSS--SS---
-TT--TTSTT-SS-SS----
-TT--TTSGGGSS-SS----
--S--TTSTTSSS-SS----
-TT--TTSTTTSS-SS----
-TT--TTSTTSSS--S----
-TT--TTSTT-SS-SS----
-TT--TTSTTSSS-TT----
-TT--TTSGGGSS-SS----
-TT--TTSTTTSS-SS----
-TT--TTSTTTSS-SS----
--S--TTSTTSSS-SS----
-TT--TTSTTTSS-SS----
-TT--TTSTTS---SS----
-TT--TTSTTTSS-SS----
--S--TTSTTTS--TT----
-TT--TTSTTTS--TT----
--S--TTSGGGS--TT----
-TT--TTSTT-S--TT----
-TT--TTSGGGSS-SS----
-TT--TTSSGGG--SS----
-TT--TTSGGGSS-SS----
--S--TTSTTTSS-SS----
--S-STTSTTTSS-SS----
-TT-STTSTTTSS-SS----
-TT-STTSGGGSS-SS----
-TT-SSSSTTTSS-SS----
-TT--TTSTTTTS-SS----
--S--TTSTTTS--SS----
--S--TTSGGGSS-SS----
-TT--TTSGGGSS-SS----
-TT--TTSTTTSS-SS----
-TT-STTSTTTSS-SS----
-TT--TTSGGGSS-SS----
-TT--TTSTTTSS-TT----
-TT--TTSGGGSS-SS----
-TT--TTSGGGSS-SS----
-TT--TTSGGGSS-SS----
--S--TTSTTTSS-SS----
-TT--TTSGGGSS-SS----
-TT--TTSTTTSS-SS----
-TT--SSSTTTSS-SS----
-TT--TTSTTTSS-SSS---
--S--TTSGGGSS--S----
-TT--TTSTTTSS-SSS---
-TT--TTSTTTSS--SS---
-TT--TTSTTTSS-SS----
-TT--TTSTTTSS--SS---
-TT-STTSTTSSS--SS---
--S-STTSTTTSS--SS---
-TT--TTSGGGSS--SS---
-TT-STTSTTTSS--SS---
--S-STTSGGGSS-SS----
-TT--TTSTTTSS-SS----
-TT--TTSGGGSS-SS----
-TT--TTSTTTSS-SS----
--S--TTSTTTS--SS----
-TT--TTSGGGSS-SS----
--S--TTSTTTSS-SS----
--S--TTSTTTSS-SS----
-TT--TTSTTTSS-SS----
-TT--TTSGGGSS-SS----
-TT--TTSGGGSS--SS---
--S--TTSGGGSS-SSS---
-TT--TTSGGGSS--SS---
-TT--TTSGGGSS--S----
-TT--TTSTTTSS-SSS---
-TT--TTSTTTSS-SS----
-TT-SSSSTTTSS-TT----
--S--TTSGGGSS--S----
-TT-STTSTTTSS-SS----
--S-SSSSTTTSS-SS----
-TT-SSSSGGGSS-SS----
-TT--TTSTT-S---SS---
-TT--TTSGGGSS-SS----
-TT--TTSTT-SS--SS---
-TT--TTSTT-SS-SSS---
-TT--TTSTT-SS--SS---
-TT--TTSTT-SS--SS---
-TT--TTSTTTSS--SS---
-TT--TTSTTTSS--SS---
-TT-STTSTTTSS-SS----
-TT-STTSTTTSS-SS----
--S--TTSTTTSS-SS----
-TT--TTSTTTSS-SS----
--S--TTSGGGSS-SS----
-TT--TTSGGGS--SS----
-TT--TTSGGGSS--S----
--S--TTSGGGSS-SS----
--S--TTSGGGSS-SS----
-TT-STTSGGGSS--S----
-TT--TTSTTTSS-SSS---
--S-STTSGGGSS-SSS---
-TT-STTSTTTSS-SS----
--S-STTSTTTSS-SS----
-TT--TTSGGGSS-SS----
-TT--TTSTTTSS-SS----
-TT--TTSTTTSS-SS----
--S--TTSTTTSS-SS----
--S-STTSGGGSS-SS----
-TT--TTSGGGSS-SS----
-TT--TTSGGGSS-SS----
-TT--TTSGGGSS-SS----
--S--TTSTTTSS-SS----
--S-STTSGGGSS-SS----
--S-STTSGGGSS-SS----
-TT-STTSTTTSS-SSS---
-TT--TTSGGGSS-SS----
-TT-STTSGGGSS-SSS---
-TT-STTSGGGSS--S----
-TT-STTSTTTSS-SS----
--S-STTSTTTSS-SS----
--S--TTSGGGSS-SSS---
--S-STTSGGGSS-SS----
-TT--TTSGGGSS-SS----
-TT--TTSTT-S--SS----
--S--TTSTT-SS-SS----
--S--TTSTTTSS-SS----
-TT--TTSTT-SS-SS----
-TT-STTSTT-SS-SS----
-TT--TTSTTSS--TT----
-TT--TTSTTTSS-SS----
-TT--TTSGGGSS-SS----
--S--TTSGGGSS-SS----
-TT-STTSTTSSS-SS----
-TT--TTSTTTSS-SS----
-TT-STTSTTTSS-SS----
--S--TTSTTTSS-SS----
-TT--TTSTTTSS-SS----
-TT--TTSTTTSS-SSS---
-TT--TTSTTTSS-SS----
-TT--TTSTTTSS-SS----
-TT--TTSTTTSS-SS----
-TT--TTSTTTSS-SS----
-TT--TTSTTSSS-SS----
-TT--TTSTTTSS-SS----
-TT--TTSTTTSS-TTS---
-TT--TTSTTTSS-TT----
-TT--TTSTTTSS-SS----
-TT--TTSTTTSS-SS----
-TT--TTSGGGSS-SS----
-TT--TTSTTTSS-SS----
-TT-STTSTTTSS-SS----
-TT-STTSTTTSS-SS----
-TT-STTSTTTSS-SS----
-TT-STTSGGGSS-SS----
-TT--TTSTTTSS-SS----
-TT--TTSGGGSS-SS----
-TT--TTSHHHHS-SS----
--S--TTSHHHHS-SS----
-TT-STTSTTTTS-SS----
-TT-STTSTTTSS-SS----
-TT-STTSGGGSS-SS----
-TT--TTSTTSSS-SSS---
-TT-STTSTTSSS-SS----
-TT--TTSTT-SS-SSS---
-TT--TTSGGGSS-TT----
-TT--TTSTTTSS-SS----
-TT--TTSTTTSS-SS----
-TT--TTSTTTSS-SS----
-TT-STTSTTTSS-SS----
-TT--TTSTTTSS-SS----
-TT--TTSTTTSS-SS----
-TT--TTSTTTSS-SS----
-TT-STTSGGGSS-SS----
--S-STTSGGGSS-SS----
-TT-STTSTTSSS-SS----
-TT--TTSTTTSS-SS----
-TT-STTSTTTSS-SS----
-TT-STTSTTTSS-SS----
-TT-STTSTTTSS-SS----
-TT-STTSGGGSS-SSS---
-TT-STTSTTTSS-SS----
-TT--TTSTTTSS--SS---
--S-STTSTTTSS-SSS---
-TT-STTSTTTSS--SS---
-TT--TTSTTTSS--SS---
-TT-STTSGGGSS-SS----
-TT-STTSTTTSS-SS----
-TT-STTSTTSSS-SS----
-TT-STTSTTTSS-SS----
-TT--TTSTT-SS-SS----
-TT--TTSTTTSS-SS----
--S--TTSGGGSS-SS----
--S--TTSTTTSS-SS----
--S--TTSTTTSS-SS----
--S--TTSGGGSS-SS----
--S--TTSGGGSS-SS----
--S--TTSTTTSS-SS----
--S--TTSGGGGS-SS----
--S--TTSGGGSS-SS----
--SSSSSSTTSSS-SS----
--S-STTSTTSSS-SS----
--SS-TTSTTTSS-SS----
--S--TTSTTTSS-SS----
-TT--TTSTTTSS-SS----
-TT--TTSTTTSS-SS----
-TT--TTSTTTSS-SS----
-TT--TTSTTTTS-SS----
-TT--TTSHHHHS-SS----
-TT--TTSTTTSS-SS----
-TT-STTSGGGSS-SS----
--S-STTSTTTSS-SS----
-TT--TTSGGGSS-SS----
-TT--TTSGGGS--SS----
-TT--TTSTTTSS-SS----
-TT-STTSGGGS--SS----
-TT-STTSGGGSS-SS----
-TT-STTSTTTSS-SS----
-TT-STTSTTTS--SS----
-TT-SSSSTTTSS-SS----
-TT-SSSSTTSS-BTTB---
-TT--SSBTTBS-BTTB---
-TT--SSSSS-S-BTTB---
-TT--SSBTTBS--SS----
-TT-STTBTTBS--SS----
--S--TTBTTBS--SS----
-TT--SSBTTBS--SS----
-TT-STTBTTBS--TT----
-TT-STTBTTBS--TT----
-TT--TTSSS-S--TT----
-TT-STTBTTBS-BTTB---
-TT--TTBTTBS-BTTB---
-TT--TTSTT-S--TT----
-TT--TTSTT-SS-SS----
-TT--TTSTT-S-BTTB---
-TT--TTSTT-S-BTTB---
--S--TTSTT-S--TT----
-TT--TTSTT-S--TT----
-TT--TTSTT-S-BTTB---
-TT--TTSTT-S--SS----
-TT--TTSTT-S-BTTB---
-TT--TTSTT-S--TT----
-TT--TTSTT-S-BTTB---
-TT--TTSTT-S-BTTB---
-TT--TTSTT-S-BTTB---
-TT--TTSTT---BTTB---
-TT--TTSTT-S--SS----
-TT--TTSTT-S-BTTB---
-TT--TTSTT---BTTB---
-TT--TTSTT---BTTB---
-TT--TTSTT---BTTB---
-TT--TTSTT-S--SS----
-TT--TTSTT-S-BTTB---
--S--TTSTT-S-BTTB---
-TT--TTSTT-S-BTTB---
-TT--TTSTT---BTTB---
-TT--TTSTT-S-BTTB---
-TT--TTSTT-S-BTTB---
-TT--TTSTT-S--SS----
-TT--TTSTT-S-BTTB---
-TT--TTSTT-S-BTTB---
-TT--TTSTT-S-BTTB---
-TT--TTSTT-S-BTTB---
-TT--TTSTT-S-BTTB---
-TT--TTSTT-S-BTTB---
-TT--TTSTT-S-BTTB---
-TT--TTSTT---BTTB---
-TT--TTSTT-S-BTTB---
--S--TTSTT-S-BTTB---
-TT--TTSTT---BTTB---
-TT--TTSTT-S--SS----
--S--TTSTT-S-BTTB---
-TT--TTSTT-S-BTTB---
-TT--TTBTTBS--SS----
-TT--SSBTTBS-BTTB---
--S--TTSTT-S-BTTB---
-TT--TTSTT-S-BTTB---
-TT--TTSTT-S-BTTB---
-TT--TTSSS-S--SS----
-TT--TTSTT-S-BTTB---
-TT--TT-TT-S-BTTB---
-TT--TTSTT-S-BTTB---
--S--TTSTT-S-BTTB---
-TT--TTSTT-S-BTTB---
--S--TTSTT-S--SS----
--S--TTSTT-S-BTTB---
-TT--TTSTT-S-BTTB---
-TT--TTSTT-S-BTTB---
-TT--TTSTT-S--SS----
-TT--TTSTT-S-BTTB---
-TT--TTSTT---BTTB---
-TT--TTSSS---BTTB---
--S--TTSSS-S-BTTB---
-TT--TTSTT----SS----
-TT--TTSTT-S-BTTB---
-TT--TTSTT---BTTB---
-TT--TTBTTBS-BTTB---
-TT--TTSTT-S-BTTB---
-TT--TTSTT-S-BTTB---
-TT--TTSTT-S--TT----
-TT--TTSSS-S--TT----
--S--SSBTTBSS-SS----
-TT--TTBTTBS--SS----
--S--TTSTT-S--TT----
-TT--SSSTT-SS-TT----
-TT--TTSSS-S--TT----
-TT--TTBTTBS--SS----
--S--TTSTT-S-BTTB---
-TT--TTSTT-S--TT----
-TT--TTSTTSSS-TT----
-TT--TTSTT-SS-TT----
-TT--TTSTTSSS-TT----
-TT--TTSTTSS--TT----
--S--TTSGGGSS-TT----
--S--TTSTTSSS-TT----
--S--TT-TT-S--TT----
--S--TT-SS-S--TT----
--S--TTSSS----TT----
--S--TT-SS-S--SS----
--S--TTSSS----SS----
--S--TTSSS-S--TT----
--S--TTSSS----TT----
--S--TTSTT----TT----
--S--TT-SS-S--TT----
--S--TTSSS----TT----
--S--TT-SS-S--TT----
--S--TT-SS---BTTB---
--S--TTSSS---BTTB---
--S--TT-SS----SS----
--S--TT-SS----TT----
--S--TT-SS-S-BTTB---
--S--TT-SS----SS----
--S--TT-SS----SS----
--S--TT-SS---BTTB---
--S--TT-SS----TT----
--S--TT-SS---BTTB---
--S--TTSSS---BTTB---
--S--TT-SS----TT----
--S--TT-SS----TT----
--S--TTSSS----TT----
--S--TT-SS----TT----
--S--TT-SS----TT----
--S--TT-SS---BTTB---
--S--TT-SS---BTTB---
--S--TT-SS---BTTB---
--S--TT-SS---BTTB---
--S--TT-SS----TT----
--S--TT-SS----SS----
--S--TT-SS----TT----
--S--TT-SS----TTS---
-TT--TTSSS-S--TT----
--S--TT-SS----SS----
--S--TT-SS-S-BTTB---
--S--TT-TT-S--TT----
--S--TT-SS-S--SS----
--S--TTBTTBS--TT----
--S--TT-SS----TT----
--S--TTBTTBS--SS----
--S--TT-TT-S--TT----
--S--TT-SS----TT----
--S--TT-SS---BTTB---
--S--TT-SS----TT----
--S--TT-SS---BTTB---
--S--TT-SS---BTTB---
--S--TT-TT-S--TT----
--S--TT-SS---BTTB---
--S--TT-SS----TT----
--S--TT-SS---BTTB---
--S--TT-SS---BTTB---
--S--TT-SS----TT----
--S--TTSSS----SS----
--S--TT-TT----TT----
--S--TT-SS---BTTB---
--S--TT-SS---BTTB---
--S--TT-SS---BTTB---
--S--TTSTT---BTTB---
--S--TT-SS----TT----
--S--TT-SS-S-BTTB---
--S--TT-SS---BTTB---
--S--TT-SS---BTTB---
--S--TT-SS-S--TT----
--S--TT-SS---BTTB---
--S--TT-SS----TT----
--S--TT-SS-S--TTS---
--S--TTSSS----SS----
--SS-TTSSS----TT----
--S--TT-TT----TT----
--S--TTSSS----SS----
--S--TT-SS---BTTB---
--S--TTSSS----TT----
--S--TTSSS-S-BTTB---
--S--TT-TT-S--SS----
--S--TT-SS---BTTB---
--S--TT-SS----SS----
--S--TT-SS---BTTB---
--S--TT-SS----SS----
--S--TT-SS---BTTB---
--S--TTSSS----TT----
--S--TT-SS----TT----
--SS-TT-SS----SS----
--S--TTSSS----TT----
--S--TTSSS---BTTB---
--SS-TT-SS---BTTB---
--SS-SSSSS-S--TT----
--S--TT-SS----TT----
--S--TTSSS----TT----
-TT--TT-SS----SS----
--S--TT-SS----TT----
--S--TT-SS---BTTB---
--S--TT-SS----SS----
--S--TT-SS-S-BTTB---
--S--TTSSS-S-BTTB---
--S--TT-SS---BTTB---
--S--TTSSS---BTTB---
--S--TTSSS---BTTB---
--SS-TT-SS-S--TT----
--S--TT-TT----TT----
--S--TT-SS-S--TT----
--S--TTSSS-S--TT----
--S--TTSSS----TT----
--S--TTSSS----TT----
--S--TT-SS----TT----
--S--TT-SS---BTTB---
--S--TT-SS---BTTB---
--S--TT-SS-S-BTTB---
--S--TT-SS---BTTB---
--S--TT-SS---BTTB---
--S--TT-SS----SS----
--S--TTSSS-S--TT----
--S--TT-TT-S-BTTB---
--S--TT-SS----TT----
--S--TT-SS---BTTB---
--S--TTBTTBS-BTTB---
--S--TT-SS----TT----
--S--TT-SS---BTTB---
--S--TT-SS---BTTB---
--S--TTSSS-S-BTTB---
--S--TTSSS----TT----
--S--TT-SS-S--TT----
--S--TT-SS----TT----
--S--TT-SS----TT----
--S--TT-SS----TT----
--S--TT-SS----SS----
--S--TT-SS----TT----
--S--TT-SS----TT----
--S--TT-SS----TT----
--S--TT-SS-S-BTTB---
--S--TT-SS---BTTB---
--S--TT-SS-S--SS----
--S--TT-SS---BTTB---
--S--TT-SS----TT----
--S--TT-SS---BTTB---
--S--TT-SS----TT----
--S--TT-SS----TT----
--S--TT-TT-S--TT----
--S--TTBTTB---TT----
--S--TT-TT-S--TT----
--S--TT-SS----TT----
--S--TT-SS---BTTB---
--S--TTSSS---BTTB---
--S--TT-SS---BTTB---
--S--TTBTTBS--TT----
--S--TT-SS----SS----
--S--TT-SS-S-BTTB---
--S--TT-SS---BTTB---
--S--TT-SS-S-BTTB---
--S--TTSSS---BTTB---
--S--TTSSS-S-BTTB---
--S--TT-SS---BTTB---
--S--TT-SS---BTTB---
--S--TT-TT-S--SS----
--S--TT-SS---BTTB---
--S--TT-SS----TT----
--S--TT-SS----TT----
--S--TT-SS-S-BTTB---
--S--TTSSS---BTTB---
--S--TTSSS---BTTB---
--S--TT-SS---BTTB---
--S--TT-SS---BTTB---
--S--TT-TT----TT----
--S--TT-TT----TT----
--S--TT-SS---BTTB---
--S--TT-SS---BTTB---
--S--TT-TT-S--TT----
--S--TTSTT-S--TT----
--S--TT-SS----TT----
--S--TT-SS----TT----
--S--TT-SS----TT----
--S--TT-SS-S--TT----
--S--TT-SS---BTTB---
--S--TT-TT-S--TT----
--S--TT-SS-S--TT----
--S--TT-SS----TT----
--S--TT-SS-S--SS----
--S--TT-SS----TT----
--S--TTSSS----TT----
--S--TT-SS----TT----
--S--TT-SS----SS----
--S--TT-SS----TT----
--S--TTSSS---BTTB---
--S--TTSSS---BTTB---
--S--TT-SS----TT----
--S--TTSSS-S-BTTB---
--S--TTBTTBS-BTTB---
--S--TT-SS-S-BTTB---
--S--TTBTTBS--SS----
--S--TT-SS----TT----
--S--TT-SS----SS----
--S--TT-SS-S--TT----
--S--TT-SS----TT----
--S--TT-SS-S-BTTB---
--S--TT-SS-S-BTTB---
--S--TT-SS-S--TT----
--S--TT-SS---BTTB---
--S--TT-SS-S--TT----
-TT--TT-SS----TT----
-TT--TT-SS-S--TT----
--S--TTSSS---BTTB---
--S--TTSSS-S-BTTB---
--S--TT-SS---BTTB---
--S--TT-SS---BTTB---
--S--TT-SS---BTTB---
--S--TT-SS---BTTB---
--S--TT-SS-S-BTTB---
--S--TTSTT----TT----
--S--TT-SS----TT----
--S--TTBTTB---SS----
--S--TT-SS----TT----
--S--TT-SS----TT----
--S--TT-SS----TT----
--S--TTSSS----TT----
--S--TT-SS----TT----
--S--TT-TT---BTTB---
--S--TT-SS----SS----
--S--TTSSS---BTTB---
--S--TTSSS-S-BTTB---
--S--TTSSS---BTTB---
--SS-TTSSS-S-BTTB---
--S--TTSTT-S--SSS---
--S--TTBTTB--BTTB---
--S--TTSSS----SS----
--SS-TTSSS----SS----
--S--TTSTT----SS----
--S--TTSSS----SS----
--S--TTBTTB---TT----
--SS-SSSSS-S--TT----
--S--TTSSS-S-BTTB---
--S--TTSSS----TT----
--SS-TTBTTB---TT----
--SS-TTBTTB---SSS---
--S--TTSSS----SSS---
--S--TTSTT---BTTB---
--S--TT-SS----TT----
--S--TTSSS---BTTB---
--S--TT-SS---BTTB---
--SS-TTSSS-SS-SSS---
--SS-TTSSS---BTTB---
--S--TTSSS-S-BTTB---
--SS-TTSSS---BTTB---
--S--TT-SS---BTTB---
--S--TT-SS---BTTB---
--S--TT-TT-SSBTTB---
--S--TT-TT---BTTB---
--S--TT-TT---BTTB---
--S--TT-SS-SS-SSS---
--SS-TT-SS---BTTB---
--S--TT-SS-S-BTTB---
--S--TTSSS-S--SS----
--S--TT-SS-S-BTTB---
--S--TT-SS---BTTB---
--S--TTSSS---BTTB---
--S--TTBTTB--BTTB---
--S--TT-SS---BTTB---
--S--TTSSS---BTTB---
--S--TT-SS---BTTB---
--S--TT-SS-S--SSS---
--S--TTSSS---BTTB---
--S--TT-SS----SS----
--S--TT-SS---BTTB---
--S--TT-SS-S-BTTB---
--S--TT-SS---BTTB---
--S--TT-SS---BTTB---
--S--TT-SS---BTTB---
--S--TT-SS--SBTTB---
--S--TT-SS---BTTB---
--SS-TTSSS---BTTB---
--S--TT-SS---BTTB---
--S--TT-SS---BTTB---
--SS-TT-SS---BTTB---
--S--TTSSS---BTTB---
--S--TT-TT---BTTB---
--S--TT-SS---BTTB---
--S--TT-SS---BTTB---
--S--TT-SS-S--TT----
--S--TT-SS-S-BTTB---
--S--TT-SS---BTTB---
--S--TT-SS---BTTB---
--S--TTSSS----TT----
--S--TT-SS---BTTB---
--S--TT-SS---BTTB---
--S--TTSSS----TT----
--S--TT-SS----TT----
--S--TT-SS---BTTB---
--S--TTBTTBS-BTTB---
--S--TTBTTBSSBTTB---
--S--TT-TT-SSBTTB---
--S--TT-TT-SSBTTB---
--S--S--TT-SSBTTB---
--S--TT-TT--SBTTB---
--S--TT-SS--SBTTB---
--S--TT-TT--SBTTB---
--S--TT-TT----TT----
--S--TTBTTBS--SS----
--S--TT-TT--SBTTB---
--S--TTBTTB-SBTTB---
--S--TT-TT--SBTTB---
--S--TT-TT--SBTTB---
--S--TT-TT--S-TT----
--S--TT-TT--SBTTB---
--S--TT-TT-SS-SS----
--S--TTBTTBSSBTTB---
--S--TT-TT--SBTTB---
--S--TT-TT-SSBTTB---
--S--SS-TT-SSBTTB---
--S--TT-TT--S-TT----
--S--TT-TT----SSS---
--S--TT-GGGSS-SSS---
--S--TT-TT----SS----
--S--TT-TT----SSS---
--S--TT-TT--S-SSS---
--S--TT-TT----SS----
--S--TT-TT-SS-SS----
--S--TTBTTB---SSS---
--S--TT-TT----SSS---
--S-STT-TT-SS-SSS---
--S-SSS-TT--SBTTB---
--S--TT-TT-S--TTS---
--S-STT-TT---BTTB---
--S--S--TT----SSS---
--S--TT-TT---BTTB---
--S--TT-TT--S-SSS---
--S--TT-TT-S--SSS---
--S--TTBTTBSS-SSS---
--S--TT-TT-SS-SSS---
--S--TTBTTBSS-SSS---
--S--TT-TT----SSS---
--S--TT-TT----SSS---
--S--TTBTTB---SSS---
--S--TT-GGG---SSS---
--S--TTBTTBSS-SSS---
--S--TT-TT-SS-SSS---
--S--SS-TT----SSS---
--S--TTBTTBSS-SSS---
--S--TT-SS-SS-TTS---
--S--TT-TT-SS-SSS---
--S--TT-TT----SSS---
--S--TT-TT-SS-SSS---
--S--TTBTTBSS-SSS---
--S--TTBTTB-S-SSS---
--S-STTBTTBS--TTS---
--S--TT-TT----SSS---
--S--TTBTTB---TTS---
--S--TT-TT-S--SSS---
--S--TTBTTB---SSS---
--S--TT-TT----SSS---
--S--S-BTTB---SSS---
--S--S--TT----SSS---
--S--S--TT----SSS---
--S--TT-TT----SSS---
--S-SS-BTTB---SSS---
--S--TTBTTB---SSS---
--S--TT-SS----TTS---
--S--SS-SS----SSS---
--S--TT-SS---BTTB---
--S--SS-SS---BTTB---
--S-SSS-SS----TTS---
--S--TT-SS---BTTB---
--S--TT-SS----TT----
--S--TTBTTB--BTTB---
--SSSS--SS---BTTB---
--S--SS-SS----TT----
--S--S--SS-S-BTTB---
--S-SS-BTTB-SBTTB---
--S--SS-SS---BTTB---
--S--TT-SS---BTTB---
--S--TT-SS---BTTB---
--S--TT-SS---BTTB---
--S--TT-SS-S-BTTB---
--S--TTBTTB--BTTB---
--S--TT-SS---BTTB---
--S--TT-TT----SSS---
--S--TT-SS----SS----
--S--TT-SS----SSS---
--S--TT-SS----SS----
--S--SSBTTB---SSS---
--S--TTSSS---BTTB---
--S--TT-SS---BTTB---
--S--TT-SS---BTTB---
--S--TT-SS----SSS---
--S--TT-TT-----SS---
--S--TT-TT----SSS---
--S--TT-TT---BTTB---
--S--TT-SS----SS----
--S--TTSSS--SBTTB---
--S--TT-SS----SS----
--S--TT-SS---BTTB---
--S--TT-TT----SS----
--S--TTSSS---BTTB---
--S--TT-SS-SS-TTS---
--S--TTSSS----TTS---
--S--TTSSS----TTS---
--S--TTSSS--S-TTS---
--SS-TT-SS----SSS---
--S--TTSSS----SSS---
--S--TT-SS--S-SSS---
--S--TTSTT----SSS---
--S--TTBTTBS--SSS---
--S--TTBTTBSS-SSS---
--S--TTBTTBS--SSS---
--S--TTSSS-S--SSS---
--S-STTSSS-S--SSS---
--S--TTSSS-SSBTTB---
--SS-TTBTTBSS-SSS---
--S--TT-SS-SS-SSS---
--S--TTSSS-S--SSS---
--S--TT-SS-SS-TTS---
-TT--TT-SS-S--SSS---
--S--TT-SS-SS-SSS---
-TT--TT-SS-S--SSS---
--S--TTSSS-S--SSS---
--S--TTSSS--S-SS----
--S--TTSSS--SBTTB---
--S--TTSSS---BTTB---
--S--TTSSS---BTTB---
-TT--TTSSS--S-SS----
-TT--TTSSS--S-TT----
-TT--TT-SS-SSBTTB---
-TT-STTSSS--SBTTB---
-TT--TTSSS----SS----
--S--TT-SS-S-BTTB---
--S--TT-SS--S-TTS---
--S--TTSSS-SSBTTB---
-TT--TT-SS----TT----
--S--TT-SS-SS-SS----
--S--TT-SS----SSS---
--S--TT-SS---BTTB---
--S--TT-SS---BTTB---
--S--TT-SS----SS----
--S--TTSSS----TT----
--S--TT-SS-S-BTTB---
--S--TTSSS----TT----
--S--TTSSS-S--TT----
--S--TT-SS---BTTB---
--S--TTSSS----SSS---
--S--TTSSS---BTTB---
--S--TT-SS----SS----
--S--TTSSS---BTTB---
--S--TTSSS---BTTB---
--S--TT-SS---BTTB---
--S--TT-SS---BTTB---
--S--TTSSS---BTTB---
--S--TT-SS---BTTB---
--S--TT-SS-SSBTTB---
--S--TT-SS----SS----
--S--TTSSS-S-BTTB---
--S--TT-SS-S-BTTB---
--S--TT-SS-SSBTTB---
--S--TT-SS---BTTB---
--S--TT-SS---BTTB---
--S--TT-SS-S-BTTB---
--S--TT-SS---BTTB---
--S--TTSSS-S-BTTB---
--S--TT-SS---BTTB---
--S--TT-SS-S-BTTB---
--S--TT-SS-SSBTTB---
--S--TT-SS-SSBTTB---
--S--TT-SS----SSS---
-TT--TT-SS----SSS---
--S--TT-SS----SS----
--S--TT-SS----SSS---
--S--TTSSS----SSS---
--S--TTSSS----SSS---
--S--TTSSS----SSS---
--S--TTSSS----SSS---
--S--TT-SS----SSS---
-TT--TTSSS----SSS---
--S--TT-SS----SSS---
--S--TT-SS----SSS---
--S--TT-SS----SSS---
--S--TTSSS----SSS---
--S--TT-SS-S--SSS---
--S--TTSSS----SSS---
--S--TTSSS-S--SSS---
--S--TTSSS----SSS---
--S--TT-SS--S-SSS---
--S--TTSSS----SSS---
--S--TTSSS-S--SSS---
--S--TTSSS----SSS---
-TT--TTSSS----SSS---
--S--TTSSS----SSS---
--S--TTSSS----SSS---
--S--TTSSS----SSS---
--S--TT-SS----SSS---
--S--TT-SS----SSS---
--S--TT-SS----SSS---
--S--TTSSS----SSS---
--S--TTSSS-SS-SSS---
--S--TTSSS----SSS---
--S--TT-SS--S-SSS---
--S--TTSSS----SSS---
--S--TT-SS----SSS---
--S--TTSSS----SSS---
--S--TTSSS----SSS---
--S--TT-SS----SSS---
--S--TT-SS----SSS---
--S--TT-TT-----SS---
--S--TT-SS-SS-SSS---
--SS-TT-SS----SSS---
--SS-TT-SS-SS-SSS---
--SS-TT-SS--S-SSS---
--SS-TT-SS--S-SSS---
--S--TT-SS----SSS---
--S--TT-SS--S-SSS---
--S--TT-SS--S-SSS---
--S--TT-SS-S--SS----
--SS-TT-SS-SS-SSS---
--S--TT-SS-SS-SSS---
--S--TTSSS-SS-SSS---
--S--TT-SS-SS-SSS---
--S--TT-SS-SS-SSS---
--S--TT-SS-S--SSS---
--S--TT-SS-SS-SSS---
--S--TT-SS-S--SSS---
--S--TTSSS-SS-SSS---
--S--TTSSS-S--SSS---
--S--TTSSS----SSS---
--S--TT-SSS---SSS---
--SS-TT-SSS---SSS---
--S--TT-SS----SSS---
--S--TT-SSS-S-SSS---
--S--TT-SSS---SSS---
--S--TT--SS---SSS---
--S--TT-SS----SS----
--S-SSS-SS----SS----
-TT--TTSSS----SSS---
--S--TTSSS--S-SSS---
--S--SSSSS----SS----
--S--TTSSS--S-SSS---
--S--TTSSS--S-SSS---
-TT--TTSSS--S-SS----
--S-STTSSSS---SS----
--S--TTSSS----SS----
--S--TTSSSS---SSS---
--S--TTSSS----SS----
--SS-TTSSS----SS----
--S--TTSSS----SS----
--S--TTSSS----SS----
--S--SSSSS----TT----
--S--SSSSS---BTTB---
--S--TTSSS----SS----
--S--TTSSS----SSS---
--S--SSSSS----SS----
--S--SSSSS----SSS---
--S--TTSSS----SSS---
--S--TTSSS-----SS---
--S--TTSSS--S-SSS---
--S--TTSSS----SSS---
--S--TTSSSS---SS----
--S--TTSSS----SSS---
-TT--TTSSS----SSS---
--S--TTSSS-----SS---
-TT--TTSSS--S-SSS---
-TT--TTSSS--S-SSS---
-TT--TTSSS----SSS---
-TT--TTSSSS-S-SS----
-TT--TTSSS----SSS---
-TT--TTSSS----SS----
-TT--TTSSS--S-SS----
-TT--TTSSS----SSS---
-TT--TTSSS----SSS---
-TT--TTSSS----SSS---
-TT--TTSSS--S-SSS---
-TT--TTSSS----SSS---
-TT--TTSSS----SSS---
--S--TTSSS----SSS---
--S--TTSSS----SSS---
-----TTSSS----SS----
--S--TTSSSS--BTTB---
--S--TTSSS----SSS---
--S--TTSSSS---SS----
--S--TTSSS-SS-SS----
--S--SSSSS-S--SSS---
--S--TTSSSSSS-SSS---
--S--SSSSS--S-SS----
--S--TTSSS----SSS---
--S--TTSSSS---SS----
--S--TTSSS--S-SSS---
--S--TTSSS----SSS---
--S--TTSSS----SS----
--S--SSSSS--S-SSS---
--S--SSSSS--S-SS----
--S--TTSSS----SS----
--S--TTSSS----SSS---
--S--TTSSSS---SSS---
--S--TTSSS----SSS---
-----TTSSS--S-SSS---
--S--SSSSSS-S-SSS---
--S--TTSSS--S-SSS---
--S--TTSSSS-S-SSS---
--S--TTSSS--S-SS----
-TT--SSSSS--S-SSS---
--S--SSSSS--S-SSS---
--S--TTSSS--S-SSS---
--S-SSSSSS----SS----
--S-STTSSSS---SS----
--S-STTSSS----SSS---
--S--TTSSS----SSS---
-----TTSSS--S-SSS---
--S--TTSSS----SS----
-----TTSSS--S-SS----
--S--TTSSS--S-TT----
--S--SSSSS----SSS---
--S--TTSSS--S-SS----
--S--TTSSS--S-SSS---
--S--TTSSS--S-SSS---
--S--TTSSSS-S-SSS---
--S--TTSSS--S-SSS---
--S--TTSSS----SSS---
----STT-SSS-S-SSS---
--S--TTSSSS-S-SSS---
--S--TT-SSS-S-SSS---
--S--TTSSTT-S-SSS---
--S--TTSSSS---SSS---
--S--TTSSTT-S-SS----
--S--TT-SSS---SSS---
--S--TT-SSS-S-SSS---
--S--TT-SSS---SSS---
--S--TTSSSS---SS----
--S--TT-SSS-SBTTB---
--S--SS-SSS-SBTTB---
--S--SS-SSS-SBTTB---
--S--TT-SSS--BTTB---
--S--TT-SSS-SBTTB---
-----SS-SS--SBTTB---
--S--TT-SSS---SS----
--S--TT-SSS-SBTTB---
--S--TT-SSS--BTTB---
--S--TT-SSS--BTTBS--
--S--TTSSSS--BTTBS--
--S--TTSSSS---SS-S--
--S-STT-SSS--BTTB---
--S--TT-SSS--BTTBS--
-TT--TTSSSS--BTTB---
--S--TTSSSS-SBTTBS--
-TT--TTSSSS-SBTTBS--
--S--TT-SSS---TT----
--S--TTSSSS---TT-S--
--S--TTSSSS---TT-S--
--S--TT-SSS---TT-S--
--S--TTSSSS---TT----
--S--TTSSSSS-BTTB---
-TT--TTSSSSS-BTTB---
--S-STTSSSSS-BTTBS--
--S--TTSSSS--BTTBS--
--S--TTSSSSS-BTTBS--
-TT--TTSSSS--BTTBS--
--S-STTSSSSS-BTTBS--
--S--TTSSSSS--SS-S--
--S-STTSSSS--BTTBS--
--S--TTSSSS--BTTBS--
-TT--TTSSSSS-BTTBS--
--S-STTSSSS--BTTBS--
--S--TTSSSS--BTTBS--
--S--TTSSSSS-BTTBS--
--S--TTSSSSS-BTTBS--
--S--TT-SSS--BTTBS--
--S--TT-SSS--BTTBS--
--S--TTSSSS--BTTBS--
--S--TTSSSS--BTTBS--
--S--TT-SSSS-BTTBS--
--S-STT-SSSS-BTTBS--
--S--TTSSSSSSBTTBS--
--S-STTSSSSS-BTTBS--
--S--TTSSSSS-BTTBS--
--S--TTSSSS--BTTB---
--S--TT-SSS--BTTBS--
--S--TT-SSS--BTTBS--
--S--TT-SSS--BTTB---
--S--TT-SSS--BTTBS--
--S--TT-SSS---SS-S--
--SS-TT-SSS---TT-S--
--SS-TT-SSS--BTTBS--
--S--TT-SSS---TT-S--
--SS-TT-SSS---TT-S--
--S--TTSSSS--BTTBS--
--S--TTSSSS--BTTBS--
--S--TT-SSS--BTTBS--
--S--TT-SSS--BTTB---
--S--TTSSSS--BTTB---
--S--TT-SSS--BTTB---
--S--TT-SSS--BTTB---
--SS-SSSSSS---TT-S--
--SS-SSSSSS---TT-S--
--SS-TTSSSS--BTTB---
--S--TT-SSS---TT-S--
--S--TT-SSS--BTTBS--
--S--TT-SSS---TT-S--
--S--TT-SSS--BTTBS--
--S--TT-SSS-SBTTBS--
--S--TT-SSS--BTTBS--
--S--TT-SSS--BTTBS--
--SS-TT-SSS--BTTBS--
--S--TT-SSS--BTTBS--
--S--TT-SSS--BTTBS--
--S--TT-SSS--BTTBS--
--S--TT-SSS-SBTTBS--
--SS-TTSSSS--BTTBS--
--S--TT-SSS-SBTTBS--
--S-STT-SSS-SBTTBS--
--SS-SSSSSS-SBTTBS--
--S--TT-SSS--BTTBS--
--S--TT-SSS-SBTTBS--
--S--SSSSSS---TT-S--
--S--TT-SS----TT----
--S--TTSSSS---SS-S--
-TT--TT-SSS---TT----
--S--TTSSSS---TT-S--
--S--TT-SS----TT-S--
--S--TTSSSS---TT-S--
--S--TT--SS---SS-S--
--S--TT-SSS---TT----
--S--TTSSSS---TT----
--S--TT-SSS---TT----
-TT--TTSSSS---TTTS--
--S-STTSSSS---TT-S--
--S--TTSSSS---TT----
--S--TTSSSS---TT-S--
--S--TT-SSSSS-TT-S--
--S--TT-SS----TT-S--
--S--TT-SSS---TT-S--
--S--TTSSSS-S-TTTS--
--S--TT-SSS---TT-S--
--S--TTSSSS---TT----
--S--TT-SS----TT----
--S--TT-SSS---TT----
--SS-SS-SSS-S-TT----
--S--TT-SSS-S-TT----
--SS-TT-SSS-SBTTBS--
--SS-TT-SSS-S-TT-S--
--S--TT-SSS---TT----
--SS-SS-STT-S-TT-S--
--SS-TT--S--S-TT----
--SS-TT--TT---SS----
--S--TT--S----SS-S--
--SS-TT--S----SS-S--
--S--TT--SS---SS-S--
--S--S--SS----SS-S--
--S--S--SS-SSBTTB---
-TT--S--SS----SS-S--
--S--S--SS----SS----
--S--S--SS----SS-S--
--S--SS-SS----TT----
--S--S--SS----SS----
--S--S--SS-SS-TT----
--S--S--SS----SS----
-----SS-SSS---TT-S--
-----SS-SS----TT----
-----S--SS---BTTBS--
-----TT-SS----TT-S--
-----TT-SSS---TT-S--
-----TT--SS---TT----
--S--SS-SSS---TT----
--S--SS-SS----TT----
--S--SS-SSS--BTTBS--
--S--TT-SSS--BTTBS--
--S--TT--TT---TT----
-----TT-SSS--BTTB---
-----TT-SSS---TT----
--S--TT-SSS---TT-S--
--S--TTSSTT---TT----
--S--TT-STT-S-TT----
-----TT-STT-S-TT----
--S--TT--TT---SS----
----STTSSSS-S-TT----
-----TTSSTT-S-TT----
----STTSSTT-S-TT----
-TT--TTSSSSSS-SS----
--S--TTSSS----TT----
--SSSTTSSS----SS----
--S-STTSSS-S--TT----
--SSSSSSSS----S-----
--S--TTSSS----SS----
--S--TTSSS----SS----
--S--TTSSS-----S-S--
--SS-SSSSS-S---S-S--
--SS-TTSSSSS---S-S--
--S--TTSSSSS---S-S--
--SS-TTSSSS---SS-S--
--S--TTSSSS---TT-S--
--S--TTSSS--S-TT-S--
--S--TTSSS--S-TT-S--
--SS-TTSSS--SBTTBS--
--SS-TTSSS--S-TT-S--
--S--TTSSS--S-SSSS--
--SS-TTSSS--SBTTBS--
--S-SSSSSS--SBTTBS--
--S--TTSSS----TT-S--
--S--TTSSS--SBTTBS--
--S--TTSSS--SBTTBS--
--SS-TTSSS----TT-S--
--S--SSSSTT-S-TT-S--
--SS-TTSSS---BTTBS--
--SS-TTSSSS-S-TT-S--
--SS-TTSSS----SS-S--
--S--TTSSS--SBTTBS--
--S--TTSSS-S-BTTBS--
--S--TTSSSS--BTTBS--
--SS-TTSSS----TT-S--
--SS-TTSSS-SS-TT-S--
--S--TTSSS--S-TT-S--
--SS-SSSSS--S-SS-S--
--SS-TTSSS----SSSS--
--S--TTSSS----SS-S--
--S--TTSSS----SS-S--
--S--TTSSS--S-SS-S--
--S--TTSSS--S-SS-S--
--S--TT-SS--S-SS-S--
--S--TTSSS--S-SS-S--
--S--TTSSS--S-SS-S--
--S--TTSSS--S-SS-S--
--S--TTSSS--S-SS-S--
--S--TT-SS--S-SS-S--
--S--TT-SS--S-SS-S--
--S--TTSSS--S-SS-S--
--S--TTSSS--S-SS-S--
--S--TTSSS--S-SS-S--
--S--TT-SS----SS-S--
--S--TTSSS----SS-S--
--S-SSSSSS----SSSS--
--SS-SSSSS--S-SS-S--
--S--SSSSS--S-SS-S--
--S--TTSSS--S-SSSS--
--S--TTSSS----SS-S--
--S--TTSSS--S-SSSS--
--S--TTSSS--S-SS-S--
--S--TTSSS--S-SS-S--
--S--SSSSS--S-SS-S--
--S--TTSSS--S-SS-S--
--S--TTSSS--S-SSSS--
--S--TTSSS--S-SS-S--
--S--TTSSS----SSSS--
--S--TTSSS----SSSS--
--S--TTSSS--S-SS-S--
--S--TTSSS--S-SS-S--
--S--SSSSS--S-SS-S--
--SS-SSSSS--S-SSSS--
--S-SSSSSS--S-SS-S--
--S--TTSSS--S-SS-S--
--S--TTSSS--S-SS-S--
--S--TTSSS--S-SSSS--
--S--TTSSS----SS-S--
--S--TTSSS----SS-S--
--S--SSSSS----SS-S--
-----TTSSS----SS-S--
-----TT-SS----SS-S--
--S--TTSSS--S-SS-S--
--S--TT-SS----SS-S--
--S--TT-SS----SS-S--
--S--TTSSS--S-SS-S--
--S--TTSSS--S-SS-S--
--S--TTSSS----SS-S--
--S-SSSSSSS-S-SS-S--
--S--TTSSS--S-SS-S--
--SSSSSSSS----SS-S--
--SS-TTSSS--S-SS-S--
--S--SSSSS----SS-S--
--S--SSSSS----SSSS--
--S--TTSSS--S-SS-S--
--S--TTSSS--S-SS-S--
--S--SSSSS--S-SS-S--
--S--SSSSS--S-SS-S--
--SS-SSSSS--SSTT-S--
--S-SSSSSSS-S-SS-S--
--S--SSSSS--S-SS-S--
--S-STTSSS--S-SS-S--
--SSSSS-SS--S-SS-S--
--S--TTSSS--S-SS-S--
--S--TTSSS--S-SS-S--
--S--TTSSS--S-SSSS--
--S-SSSSSS--S-SS-S--
--S-SSSSSS--S-SS-S--
--S-STTSSS--S-SS-S--
--S--SSSSS--S-SS-S--
--S--TT-SS--S-SS-S--
--S--SSSSS--SSSS-S--
--S-SSS-SS--S-SS-S--
--S-STTSSS--S-SS-S--
-TT-STTSSS--S-SSSS--
--S-SSSSSS--S-SSSS--
--S--TTSSS--S-SS-S--
--S-STTSSS--S-SS-S--
--S-SSSSSS--S-SS-S--
--S-STTSSS--S-SS-S--
--S-STT-SS--S-SS-S--
--S--SSSSS--S-SS-S--
--S--TTSSS--S-SS-S--
--S--SS-SS--S-SS-S--
--S--SSSSS--S-SS-S--
--S--TTSSS--S-SS-S--
--S--TTSSS--S-SS-S--
--S-SSSSSS--S-SS-S--
--S-SSSSSS--S-SS-S--
--S--TTSSSS-S-SS-S--
--S--TTSSS--S-SS-S--
--S--TTSSS--S-SS-S--
--S--TTSSS--S-SS-S--
--S--TTSSS--S-SS-S--
--S--TT-SS--S-SS-S--
--S--TTSSS--S-SS-S--
--S--TTSSS----SS-S--
--S--TT-SS--S-SS-S--
--S--TT-SS----SS-S--
--S--TT-SS----SS-S--
--S--TT-SS----SS-S--
--S--TTSSS--S-SS-S--
--S--TT-SS----SS-S--
--S--TT-SS----SS-S--
--S--TTSSSS---SS-S--
--S-STTSSS--S-SS-S--
--S--TTSSS----SS-S--
--S--TTSSS----SS-S--
--S--TTSSS--S-SS-S--
--S--TTSSSS---SS-S--
--S--TTSSS----SS-S--
--S--TTSSS----SS-S--
--S--TTSSS--S-SS-S--
--S--TT-SS----SS-S--
--SS-TT-SS----SS-S--
--S--TT-SS--S-SS-S--
--S--TTSSS--S-SS-S--
--S--TTSSS--S-SS-S--
--S--TTSSS--S-SS-S--
--S--TTSSS--S-SS-S--
--S--TTSSS--S-SS-S--
--S--TTSSS----SS-S--
--S--TTSSSS-S-SS-S--
--S--TTSSS--S-SS-S--
--S--TTSSS--S-SS-S--
--S--TTSSS--S-SS-S--
--S--TTSSS----SS-S--
--S--TTSSS--S-SS-S--
--S--TT-SS----SS-S--
--S--TTSSS--S-SS-S--
--S--TTSSS--S-SS-S--
--S--TTSSS----SS-S--
--S--TTSSS----SS-S--
--S--TTSSS--S-SS-S--
--S--TTSSS--S-SS-S--
--S--TTSSS--S-SS-S--
--S--TT-SS----SS-S--
--S--SSSSS----SS-S--
--S--TT-SS----SS-S--
--S--TTSSS----SS-S--
--S--SSSSS----SS-S--
--S--TT-SS----SSSS--
--S--TTSSS----SS-S--
--S--TTSSSS-S-SS-S--
--S--TT-SS----SSSS--
--S--TTSSS--S-SS-S--
--S--TT-SS----SS-S--
--S--TTSSS--S-SS-S--
--S--TTSSS--S-SS-S--
--S--TTSSS--S-TT-S--
--S--TTSSS----SS-S--
--S--TTSSS----SS-S--
--S--TT-SS----SS-S--
--S--TTSSS----SS-S--
--S--TTSSS----SS-S--
--S--SSSSS----SS-S--
--S--TTSSS----SS----
--S--TTSSS----SS-S--
--S--TTSSS----SS-S--
--S--TTSSS----SS-S--
--S--TTSSS--S-SS-S--
--S--TTSSS--S-SS-S--
--S--TTSSS--S-SS-S--
--S-STTSSS--S-SS-S--
--S--TTSSS--S-SSSS--
--S--SSSSS--S-SSSS--
--S-SSSSSS--S-SSSS--
--S--TTSSS--S-SSSS--
--S--TTSSS--S-SS-S--
--S-STTSSS--S-SS-S--
--S--SSSSS--S-SS-S--
--S--SSSSS--S-SS-S--
--S--TTSSS--S-SS-S--
--S--TTSSS--S-SSSS--
--S--TTSSS--S-SS-S--
--S--TTSSS--S-SS-S--
--S--SS-SS--S-SS-S--
--S--TTSSS--S-SS-S--
--S--TTSSS--S-SS-S--
--S--TTSSS--SSSS-S--
--S--TT-SS--S-SS-S--
--S-STTSSS--S-SS-S--
--SSSTTSSS--S-SS-S--
--S--TTSSS--S-SS-S--
--S--TTSSS--S-SS-S--
--S--TTSSS--S-SS-S--
--S--TTSSS--S-SS-S--
--S--TTSSS--S-SS-S--
--S--TTSSS--S-SS-S--
--S--TTSSS--S-SS-S--
--S--TTSSSS-S-SS-S--
--S--TT-SS----SS-S--
--S--TTSSS--S-SS-S--
--S-STTSSS--S-SS-S--
--S--TTSSS--S-SS-S--
--S--TTSSS--S-SS-S--
--S--TT-SS--S-SS-S--
--S--TTSSS--S-SS-S--
--S--TTSSS--S-SS-S--
--S--TTSSS--S-SS-S--
--S--TTSSS--S-SS-S--
--S--TTSSS--S-SS-S--
--S--TTSSS--S-SS-S--
--S--TTSSS--S-SS-S--
--S--TTSSS--S-SS-S--
--S--TTSSS--S-SS-S--
--S--TTSSS--S-SS-S--
--S--TTSSS--S-SS-S--
--S--TTSSS--S-SS-S--
-TT--SSSSS--S-SS-S--
--S--TTSSS--S-SS-S--
--S--TT-SS----SS-S--
--S--TTSSS--S-SS-S--
--S--TT-SS--S-SSSS--
--S--TTSSSS-S-SSSS--
--S--TTSSS--S-SSSS--
--S--TT-SS--S-SSSS--
--S--TTSSS--S-SSSS--
--S--TTSSS--S-SSSS--
--S--TTSSS--S-SSSS--
--S--TTSSS--S-SS-S--
--S--TTSSS----SSSS--
--S--TTSSS--S-SS-S--
--S--TTSSS----SSSS--
--S--TT-SS--S-SS-S--
--S--TTSSS--S-SSSS--
--S--TTSSS--S-SSSS--
--S--TT-SS--S-SSSS--
--S--TTSSS--S-SS-S--
--S--TTSSS--S-SSSS--
--S--TTSSS--S-SSSS--
--S--TTSSS--S-SSSS--
--S--TTSSS--S-SSSS--
--S--TTSSS--S-SSSS--
--S--TTSSSS-S-SS-S--
--S--TTSSS--S-SS-S--
--S-STTSSS--S-SS-S--
--S--TTSSS--S-SS-S--
--S--TTSSS--S-SS-S--
--S--TTSSS--S--S-S--
--S--TTSSS--S--S-S--
--S--TTSSS--S-SS-S--
--S--TTSSS--S-SS-S--
--S--TT-SS--S-SS-S--
--S--TTSSS--S-SS-S--
--S--TTSSS--S-SS-S--
--S--TTSSS--S-SS-S--
--S--TTSSS--S-SS-S--
--S--TTSSS--S-SS-S--
--S--TT-SS--S-SS-S--
--S--TTSSS--S-SS-S--
--S--TTSSS--S-SS-S--
--S--TTSSS--S-SS-S--
--S--TTSSSS-S-SS-S--
--S--TTSSS--S-SS----
--S--TTSSSS-S-SS-S--
--S--TTSSS--S-SS-S--
--S--TTSSS--S-SSSS--
--S--TTSSS--S-SS-S--
--S--TTSSSS-S-SS-S--
--S--TTSSS--S-SS----
--S--TTSSS--S-SS-S--
--S--TTSSSS-S-SS-S--
--S--TTSSS--S-SS-S--
--S--TTSSS--S-SS-S--
--S--TTSSS--S-SS-S--
--S--TTSSS--S-SS-S--
--S--TTSSS--S-SS-S--
--S--TTSSS--S-SS-S--
--S--TTSSSS-S--S-S--
--S--TT-SS--S--S----
--S--TTSSS--S-SS----
--S--TTSSSS-S--S-S--
--S--TTSSSS-S--S----
--S--TTSSS--S-SS----
--S--TTSSS--S--S----
--S--TTSSSS-S--S-S--
--S-STTSSS--S--S-S--
--S--TTSSS--S-SS-S--
--S--TT-SS--S--S-S--
--S--TTSSS--S-SS----
--S--TTSSS--S-SS-S--
--S--TTSSS--S--S----
--S--TTSSS--S--S----
--S--TTSSS--S--S-S--
--S--TTSSS--S--S----
--S--SSSSS--S--S-S--
--S--TTSSS--S-TT-S--
--S-SSS-SS--S--S-S--
--S--TTSSS--S--S----
--S--TTSSS--S--S----
--S--TTSSS--S-SS----
--S--TTSSS--S--S----
--S--TTSSS--S-SS----
--S--TTSSSS-S-SS----
--S--TTSSS--S--S----
--S-STTSSSS-S--S-S--
--S--TTSSSS-S-SS-S--
--S--TTSSS--S-SS-S--
--S--TTSSS--S-SS-S--
--S--TTSSS--S--S-S--
--S--TTSSS--S-SS-S--
--S-STTSSS--S--S-S--
--S-SSSSSS--S-SS-S--
--S--TTSSS--S-SS-S--
--S--TTSSS--S-SS-S--
--S-STTSSS--S--S-S--
--S--SSSSS--S-SS-S--
--S-SSSSSS--S-SS----
--S--TTSSS--S--S-S--
-----TTSSS--S--S----
--S--TTSSS--S--S----
--S-STTSSS--S--S-S--
--S--TTSSS--S--S-S--
--S-STTSSS--S--S----
--S--SSSSS--S--S-S--
--S--TTSSS--S-SS----
--S--SSSSS--S--S----
--S--SSSSS--S-SS----
--S--TTSSS--S--SS---
--S--TTSSS--S-SS----
--S--TTSSS--S-SS----
--S--TTSSS--S-SS----
--S--TTSSS--S-SS----
--S--TTSSS--S-SS----
--S--TTSSS--S-SSS---
--SS-TTSSS--S-SS----
--SS-TTSSS--S--S----
--S--TT-SS--S--S----
--SS-TTSSS--S-SS----
--SS-TTSSS--S--S----
--SS-TTSSS--S--S-S--
--S--TTSSS--S--S-S--
-----TTSSS--S--S----
--SS-TTSSS--S--S----
--S--TTSSS--S--S-S--
--SS-TTSSS--S--S----
--SS-TTSSS--S--S-S--
--SS-TTSSS--S--S-S--
--SS-SSSSS--S--S----
--S--TTSSS-SS--S----
--SS-TTSSS--S--S-S--
--SS-SSSSS--S--S----
--SS-TTSSS--S-SS----
--SS-TTSSS--S-SS----
--S--TTSSS-SS--S----
--S--SS-SS--S--S----
--S--SSSSS--S--S-S--
--SSSSSSSS--S--S----
--SS-TTSSS--S--S----
--SS-SSSSS--S--S----
--SS-TTSSS--S--S----
--SS-TTSSS--S--S----
--SS-SSSSS--S--S----
--SS-SSSSS--S--S----
--SS-TTSSS--S--S----
--SS-TTSSS--S--S----
--SS-TTSSS--S--S----
--SSSTTSSS--S--S----
--S--TTSSS--S--S----
--S--TTSSS--S--S----
--SS-TTSSS--S--S----
--SS-TTSSS--S--S----
--SS-TTSSS--S--S----
--SS-TTSSS--S--S-S--
--SS-TTSSS--S--S-S--
--SS-TTSSS--S--S----
--SS-TTSSS--S--S----
--SS-TTSSS--S--S----
--S-SSSSSS--S-SS-S--
--S--TTSSS--S-SS-S--
--SSSTTSSS--S-SS-S--
--S--TTSSS--S-SS-S--
--SS-TTSSS--S-SS-S--
--S--SSSSS--S-SS-S--
--SS-TTSSS--S-SS-S--
--S--TTSSS--S-SS-S--
--SS-TTSSS--S-SS-S--
--S--TTSSS--S-SS-S--
--S--TTSSS--S--SSS--
--SS-TTSSS--S--S-S--
--S--TTSSS--S--S-S--
--SS-TTSSS--S--S-S--
--S--SSSSS--S-SS-S--
--S--TTSSS--S-SS-S--
--S--TTSSS--S-SS-S--
--S--SSSSS--S--S-S--
--S--TT-SSS-S--S-S--
--S--TTSSS--S-SS-S--
--S--TTSSS--S-SS-S--
--S--TTSSS--S--S-S--
--S--TTSSS--S-SS-S--
--S--TTSSS--S-SS-S--
--S--TTSSS--S-SS-S--
--S--TTSSS--S-SS-S--
--S--TTSSS--S-SS-S--
--SS-TT-SS--S-SS-S--
--SS-TTSSS----SS-S--
--S--TTSSS--S-SS-S--
--S--SSSSS--S-SS-S--
--S--TTSSS--S-SS-S--
--S--TTSSS--S--S-S--
--SS-TT-SS--S-TT-S--
--S--TTSSS----SS-S--
--S--TTSSS----SS-S--
-----TTSSS----SS-S--
--S--TTSSS----SS-S--
--SS-SSSSS--S-SS-S--
--S--TTSSS--S-SS-S--
--SS-TTSSS--S-SS-S--
--S--TTSSS--S-SS-S--
--S--TTSSS--S--S-S--
--SS-TTSSS--S-SS-S--
--S--TTSSS--S--S-S--
--S--TTSSS--S--S-S--
--S--SSSSS--S--SSS--
--SS-TTSSS--S-SS-S--
--S--TTSSS--S-TT-S--
--SSSTTSSS--S-SS-S--
--S--TTSSS--S-SS-S--
--SS-TTSSS--S-SS-S--
--S--TTSSS--S-SS-S--
--S--TTSSS--S-SS-S--
--S--TTSSS----SSSS--
--SS-SSSSS--S--SSS--
--SS-TTSSSS-S-SS-S--
--SS-TTSSS-----S-S--
--SS-TTSSS-----S-S--
--S--TTSSS----SS-S--
--SS-SSSSS----SS-S--
--SS-TTSSS----SS-S--
--SS-TTSSSS---SS-S--
--SS-TTSSS----SS-S--
--SS-TTSSS----SS-S--
--S--TTSSS----SS-S--
--SS-TTSSS----SS-S--
--SS-TT-SS----SS-S--
--SS-SS-SS----SS-S--
--SS-TTSSS----SS-S--
--SS-TTSSS----SS-S--
--S--TTSSS----SS-S--
--S--TTSSS----SS-S--
--SS-TTSSS----SS-S--
--S--TTSSS----SS-S--
--S--TTSSS----SS-S--
--S--TTSSS----SS-S--
--S--TTSSS----SS-S--
--S--TTSSS----SS-S--
--S--SSSSS----SS-S--
--SS-TTSSS----SS-S--
--S--TTSSS----SS-S--
--SS-TT-SS----SS-S--
--S--TTSSS----SS-S--
--S--TTSSS--S-SS-S--
--S--TTSSS----SS-S--
--S--TTSSS----TT-S--
--S--TTSSS----TT-S--
--S--TTSSS---BTTBS--
--SS-TTSSS--S-SS-S--
--S--TTSSSS-S-SS-S--
--S--TTSSS----SS-S--
--S--TTSSS----SS-S--
--S--TTSSS----SS-S--
--S--SSSSS----SS-S--
--S--TTSSS----SS-S--
--S--TTSSS----SS-S--
--S--TTSSS--S-SS-S--
--S--TTSSS--S-SS-S--
--S--TTSSS----SS-S--
--S--TTSSS----SS-S--
--S--TT-SS----SS-S--
--S--TTSSS----SS-S--
--S--TTSSS----SS-S--
--S-STTSSS----SS-S--
--S--TTSSS----SS-S--
--S--TTSSSS---SS-S--
--S--TTSSSS---SS-S--
--S--TTSSS--S-SS----
--SS-TTSSS----SS----
--S--TTSSS----SS-S--
--S--TTSSS----SS-S--
--SS-TTSSS----SS-S--
--SS-SSSSS----SS-S--
--S--TTSSS---BTTBS--
--S--TTSSS--S-TT-S--
--S--TTSSS----SS-S--
--S--TTSSS---BTTBS--
--S--TTSSS----SS-S--
--S--TTSSS--SBTTBS--
--S--TTSSS----SS-S--
--S--TTSSS---BTTBS--
--S--TTSSS---BTTBS--
--S--TTSSS--SBTTBS--
--S-STTSSS---BTTBS--
--S--TTSSS---BTTBS--
--S--TTSSS----SS-S--
--S--TTSSS--S-SS-S--
--S--TTSSSS-S-SS-S--
--S--TTSSS--S-SS-S--
--S--TTSSSS---SS-S--
--S--TTSSS--S-SS-S--
--S--TTSSS----SS-S--
--S--TTSSS----SS-S--
--S--TTSSS--S-SS-S--
--S-STTSSS--S-SS-S--
--SS-TTSSS----SS-S--
--S--TTSSSS---SS-S--
--S--TTSSS--S-SS-S--
--S--TTSSSS---SS-S--
--S--SSSSS--S-SS-S--
--S--TTSSS--S-SS-S--
--S--TTSSS--S-SS-S--
--SS-TTSSS----SS-S--
--S--TTSSS-----S-S--
--S--TTSSS----SS-S--
--S--TTSSS----SS-S--
--S--TTSSS----SS-S--
--S--TTSSS----SS-S--
--S--TTSSS--S-SS-S--
--S--TTSSS--S-SS-S--
--S--TTSSS----SS-S--
--S--TTSSS----SS-S--
--S--TTSSS----SS-S--
--S--TTSSS----SS-S--
--S--TTSSS----SS-S--
--S--TTSSS----SS-S--
--S--TTSSS--S-SSSS--
--S--TTSSS--S-SS-S--
--S--TTSSS--S-SS-S--
--S--TTSSS--S-SS----
--S--TTSSS--S-TT-S--
--S--TTSSS--S-SS-S--
--S--TTSSS----SS-S--
--S--TTSSS--S-SS-S--
--S--TTSSS--S-SS-S--
--S-SSSSSS--S-SS-S--
--S-SSSSSS--S-SS-S--
--S--TTSSS----SS-S--
--S--TTSSS--S-TT-S--
--S--TTSSS----SS-S--
--S--SSSSS--S-SS-S--
--SS-TTSSS----SS-S--
--S--TTSSS----SS-S--
--S--TTSSS--S-SS-S--
--SSSSSSSS--S-SS-S--
--SS-SSSSS--S-SS-S--
--S--TT-SS--S-SS-S--
--S--TTSSS--S-SS-S--
--S--TTSSS----SS-S--
--S--TTSSS----SS-S--
--S--TTSSS----SS-S--
--S--TT-SS--S-TT-S--
--S--TTSSS--S-SS-S--
--S--TTSSS----SS-S--
--S--TTSSS--S-SSSS--
--SS-TTSSS--S-SS-S--
--S--TTSSS--S-SS-S--
-----TTSSS----SS-S--
-----TTSSS--S-SS-S--
----STTSSS----SS-S--
-----TTSSS----SS-S--
----STTSSS--S-SSSS--
-----TTSSS--S--SSS--
-----TTSSS--S-SS-S--
----STTSSS--S--SSS--
----STTSSS--S--SSS--
-----TTSSS--S--SSS--
-----SSSSS--S--SSS--
-----SSSSS--S--S-S--
-----TTSSS--S--S-S--
-----TTSSS--S--SSS--
-----TTSSS--S-SSSS--
-----TTSSS--S-SSSS--
-----TTSSS--S-SSSS--
-----TTSSS--S-SSSS--
-----TTSSS--S--SSS--
-----TTSSS--S-SSSS--
-----TTSSS--S--SSS--
-----TTSSS--S--SSS--
-----TTSSS--S--SSS--
-----TTSSS--S-SSSS--
-----TTSSS--S--SSS--
-----TTSSS--S--SSS--
-----SSSSS--S--S-S--
-----TTSSS--S-SS-S--
-----TTSSS--S-SSSS--
-----TTSSS--S-SSSS--
-----TT-SS--S-SSSS--
-----TTSSS--S-SSSS--
-----TTSSS--S--SSS--
-----TTSSS--S-SSSS--
-----SSSSS--S-SSSS--
-----TTSSS--S-TT-S--
-----TT-SS--S-SSSS--
-----TTSSSS-S--SSS--
-----TTSSS----SSSS--
-----TTSSS----SSSS--
-----TTSSS--S-SSSS--
-----TT-SS----SSSS--
-----TTSSS--S-SSSS--
-----TTSSS--S-SSSS--
-----TTSSS--S-TT-S--
-----TTSSS--S-TT-S--
-----TTSSS--S-TTSS--
-----SSSSS--S-SS-S--
-----TTSSS--S-TT-S--
-----TTSSS--S-TTSS--
-----TTSSS--S-TT-S--
-----TTSSS--S-TT-S--
-----TTSSS--S-SS-S--
-----TTSSS--S-TT-S--
-----TTSSS--S-SS-S--
-----TTSSS--S-SS-S--
-----TTSSS--S-SS-S--
-----TTSSSS-S-SS-S--
-----TTSSS--S-SS-S--
-----TTSSS--S-SSSS--
-----TTSSS--S-SSSS--
-----TTSSS--S-SS-S--
-----TTSSS--S-SS-S--
-----TTSSS--S-SS-S--
-----TTSSS--S-SS-S--
-----TTSSS--S-TT-S--
-----TT-SS--S-TT-S--
-----TTSSS--S-TT-S--
-----TTSSS--S--S-S--
-----SSSSS--S-SS-S--
-----SSSSS--S--S-S--
-----TTSSS--S--SSS--
-----TTSSS--S--SSS--
-----TTSSS--S--SSS--
-----TTSSS--S-SSSS--
-----TTSSS--S--SSS--
-----TTSSS--S--SSS--
-----TTSSS--S--SSS--
-----TTSSS--S--SSS--
-----TTSSS--S--S-S--
-----TTSSS--S--SSS--
-----TTSSS--S-SSSS--
-----SSSSS--S--SSS--
-----TTSSS--S--SSS--
-----TTSSS--S--SSS--
-----TTSSS--S--S-S--
-----TTSSS--S--S-S--
-----TTSSS--S--S-S--
-----TTSSS--S--S-S--
-----TTSSS--S--SSS--
-----TTSSS--S--SSS--
-----SSSSS--S--SSS--
-----TTSSS--S--SSS--
-----TTSSS--S--SSS--
-----TTSSS--S--SSS--
-----TTSSS--S--S-S--
-----TTSSS--S--SSS--
-----TTSSS--S--SSS--
-----TTSSS--S--SSS--
-----TTSSS--S--SSS--
-----TTSSS--S--SSS--
-----TTSSS--S--SSS--
-----TTSSS--S--SSS--
-----TTSSS--S-SSSS--
-----TTSSS--S-SSSS--
-----TTSSS--S-SSSS--
-----TTSSSS-S-SSSS--
-----TTSSSS-S-SSSS--
-----TTSSSS----SSS--
-----TTSSS----SSSS--
-----TTSSS----SSSS--
----STTSSS----SSSS--
-----TTSSS---BTTBS--
----STTSSS----TTSS--
-----TTSSS--S-SSSS--
-----TTSSS----SSSS--
-----TTSSSS-S-SS-S--
-----TTSSS----SS-S--
-----TTSSSS---TT-S--
-----TTSSS----SS-S--
-----TTSSS----SS-S--
-----TTSSS----SS-S--
-----TTSSSS-S-SS-S--
-----TTSSS----SS-S--
-----TTSSSS---SS-S--
-----TTSSS----SS-S--
-----TTSSS----SS-S--
-----TTSSSS---SS-S--
-----TTSSS----SS-S--
-----TTSSS--S-SS-S--
----STTSSS--S-SS-S--
-----TTSSS--S-SS-S--
----STTSSS----SS-S--
----STTSSS--S-SS-S--
----STTSSS----SS-S--
----STTSSSS---SS-S--
----STTSSS--S-SS-S--
-----TTSSS--S-TT-S--
-----TTSSS--S-SS-S--
-----TTSSS--S-SS-S--
-----TTSSSS-S-SS-S--
-----TTSSSS-S-SS-S--
-----TTSSS-SS-SS-S--
----STTSSSS-S-SS----
----STTSSSS---SS-S--
----STTSSS--S-SS-S--
-----TTSSS--S-SS-S--
-----TTSSS----SS-S--
-----TTSSS----SS-S--
----STTSSS--S-SS-S--
-----TTSSS----SSSS--
-----TTSSS----SS-S--
----STTSSS--S-TT-S--
-----TTSSSS---TT-S--
-----TTSSS----TT-S--
----STTSSS----SS-S--
----STTSSSS---SS-S--
-----TTSSSS---SS-S--
-----TTSSS---BTTBS--
-----TT-SS----SS-S--
-----TTSSS----TT-S--
--S--TTSSS---BTTBS--
--S--TTSSS--S-SS-S--
--S--TTSSS----SS-S--
--S--TTSSS--SBTTBS--
--S--TTSSS--SBTTBS--
--S--TTSSS--S-TT-S--
--S--SSSSS---BTTBS--
--S--TTSSS----SS-S--
--S-STTSSS----SS-S--
--SSSSSSSSS---SSSS--
--SSSTTSSS----SSSS--
--S-SSS-SS----SSSS--
--S--TT-SS----SS-S--
--S--TT-SS----SSSS--
--S--TT-SS----SSSS--
--S--TT-SS----SSSS--
--S--TT-SS----SSSS--
--SS-TT-SS----SSS---
--SS-TT-SS----SSSS--
--SSSTT-SS-SS-SS-S--
--SS-TT-SS-SS-SSSS--
--SSSTTSSS--S-SS-S--
--SS-TT-SS-SS-SS-S--
--SS-TTSSS-SS--S-S--
--SS-TT-SS--S--SSS--
--SS-SS-SS--S--S-S--
--S--TTSSS--S--S-S--
--SS-TTSSS--S--S-S--
--SS-TTSSS-----S-S--
--SS-TTSSS--S--S-S--
--SS-TTSSS-----S-S--
--SS-TTSSS-----S-S--
--SSSSS-SS--S--S-S--
--SS-TTSSS-----S-S--
--S-STTSSS-----S-S--
--SSSTTSSS--S--S-S--
--SSSTT-SS--S--S-S--
--SSSSSSSS-----S-S--
--SSSTTSSS--S--S-S--
--SS-TT-SS--S--S-S--
--SS-SSSSS--S--S-S--
--SS-TTSSS--S--S-S--
--SSSTTSSS--S--S-S--
--SS-SSSSS--S--S-S--
--SS-SSSSS--S--SSS--
--S--TTSSS--S--S-S--
--SS-TTSSS--S--S-S--
--SS-TTSSS--S--S-S--
--SS-TTSSS--S--S-S--
--SS-TTSSS--S--S-S--
--SS-TTSSS--S--S-S--
--SS-TTSSS-SS-TT-S--
--SS-TTSSS--S--S-S--
--S--SS-SS--S--S-S--
--SS-TTSSS--S--S-S--
--SS-TT-SS--S--S-S--
--SS-TT-SS--S--SSS--
--SS-TTSSS--S--S-S--
--SS-TTSSS--S--S-S--
--SS-TTSSS--S--S-S--
--SS-TTSSS--S--S-S--
--S--TTSSSS-SS-SSS--
--S--TTSSS--SS-S-S--
--S--TTSSS--SS-SSS--
--S--TTSSS--S--S-S--
--S--TTSSS--SS-S-S--
--S--TTSSS--S--S-S--
--S--TTSSS--SS-S-S--
--S--TTSSS--S--S-S--
--S--TTSSS--S--S-S--
--S-STTSSS--S--S-S--
--S--TTSSS--S--S-S--
--S--SSSSS--SS-S-S--
--S--TTSSS-SS--S-S--
--S-STTSSS--S--SSS--
--S-SSSSSS--S--S-S--
--S--TTSSS--S--S-S--
--S--TTSSS--S--S-S--
--S--TTSSS--S-TT-S--
--S--TTSSS--S--S-S--
--S--SSSSS--S--S-S--
--S--TTSSS--S--S-S--
--S--TTSSS--S--SSS--
--S--TTSSS--S--SSS--
--S--TTSSS-SS--S-S--
--S--SSSSS--S--S-S--
--S--TTSSS-SS--S-S--
--S--TT-SS-SS--S-S--
--S--TTSSS-SS--S-S--
--S--TT-SS-SS--S-S--
--S--SSSSS--S--S-S--
--S--TTSSS--S--S-S--
--S--TTSSS--S--S-S--
--S--TTSSS--S--S-S--
--S--SSSSS--S--S-S--
--S--SSSSS--S--S-S--
--S--TT-SS--S--S-S--
--S--TTSSS--S--S-S--
--S--TTSSS--S--S-S--
--S--TTSSS--S--S-S--
--S--TTSSS--S--S-S--
--S--TTSSS-SS-SS-S--
--S--TTSSS----SS-S--
--S--TTSSS--S-SS----
--S--TTSSS--S-SS----
--S--SSSSS--S--S-S--
--S--TTSSS-SS--S-S--
--S--TTSSS-----S-S--
-TT--TTSSS-----S-S--
--S--TTSSS--S--S-S--
--S--SSSSS-----S-S--
--S--TTSSS-----S-S--
--S--TTSSS-----S-S--
--S--TT-SS-----S-S--
--S--TTSSS-----S-S--
--S--TTSSS-----S-S--
--SS-TTSSS--S--S-S--
--S--TTSSS-----S-S--
--S--TTSSS-----S-S--
--S--TT-SS----SS-S--
--S--SSSSS-----S-S--
--S--TTSSS--S--SSS--
--S--TTSSS--S--S-S--
--SS-SS-SS--S--SSS--
--S--TT-SS--S--SSS--
--S--TTSSS--S--SSS--
--S--TT-SS-SS--S-S--
--S--TT-SS--S--SSS--
--S--TTSSS--S--SSS--
--SS-TT-SS--S--SSS--
--SS-SS-SS-----S-S--
--SS-SSSSS--S--SSS--
--S--TTSSS--S--SSS--
--S--TT-SS--S--SSS--
--S--TT-SS--S--SSS--
--S-SSS-SS--S--SSS--
--S--TTSSS--S-SSSS--
--SS-TT-SS-SS--SSS--
--S--TTSSS-SS--SSS--
--SS-TTSSS--S--S-S--
--S-SSS-SS--S--S-S--
--S-STT-SS-SS--S-S--
--S--TTSSS--S--S-S--
--S--TT-SS--S--SSS--
--S--TTSSS--S--SSS--
--S--TTSSS-SS--SSS--
--S--TTSSS--S--SSS--
--S--TTSSS--S--SSS--
--S--TT-SS--S--SSS--
--S--TTSSS--S--SSS--
--S--TTSSS--S--SSS--
--S--TT-SS--S--SSS--
--S--TTSSS--S--SSS--
--S--TTSSS--S--SSS--
--S--TT-SS-----SSS--
--S--TT-SS-----SSS--
--S--TTSSS-----SSS--
--S--TTSSS-----SSS--
--S--TTSSS----SS-S--
--SS-TT-SS-SS-SS-S--
--S-STTSSS----SS-S--
--S--TTSSS-SS--SSS--
--S--TTSSS-----S-S--
--S--TTSSS-SS-SS-S--
--S--TTSSSS-S--SSS--
-TT--TTSSS--S-SS-S--
--S--TTSSS--S--SSS--
--S-SSSSSS--S--SSS--
--S--TTSSS--S-SS-S--
--S-STT-SS--S-SS-S--
--S--TT-SS--S-SSSS--
--S--TTSSS--S-SSSS--
--S-STTSSS--S-SS-S--
--S--TTSSS--S--SSS--
--S--TTSSS--S-SSSS--
--S--TTSSS-SS-SS-S--
--S--TTSSS--S-SSSS--
--S--TTSSS-SS--SSS--
--S-STTSSS--S--SSS--
--S-STT-SS--S--SSS--
--S--TTSSS--S--SSS--
--S--TTSSS--S--SSS--
--S--TTSSS--S-SSSS--
--S--TTSSS--S--SSS--
--S--TT-SS--S--S-S--
--S--TT-SS--S-SS-S--
--S--TTSSS--S--S-S--
-TT-SSSSSS--S-SS-S--
--S-SSS-SS--S-SS-S--
--SSSSS-SS--S-SS-S--
--S--SS-SS--S-SSSS--
--S--TTSSS--S-SS-S--
--S-STTSSS--S--SSS--
--S-STTSSS--S--SSS--
--S--TTSSS--S-SS-S--
--S--SS-SS--S-SS-S--
--S--TT-SS-SS-SS-S--
--S--TT-SS-SS-SS-S--
--S--TTSSS--S--S-S--
--SS-TT-SS--S-SS-S--
--SSSTT-SS-SS-SS-S--
--S--TT-SS-SS-SS-S--
--S--TT-SS-SS--SSS--
--S--TTSSS--S-SS-S--
--SS-TTSSS--S-SS-S--
--S--TTSSS--S-SS-S--
--S--TTSSS--S-SS-S--
--S-SSSSSS--S--S-S--
--S-STTSSS--S-SS-S--
--S--TTSSS--S-SS-S--
--S--TT-SS--S--S-S--
-TT--TTSSS--S-SS-S--
--S--TTSSS--S--SSS--
--S-STTSSS--S-SS-S--
--S-STTSSS--S--SSS--
--S--TTSSS--S--SSS--
--S--TTSSS--S--SSS--
--S--TTSSS-SS--SSS--
--S--TT-SS--S-SS-S--
--S--TTSSS-SS--SSS--
--S--TTSSS--S-SS-S--
--S--TTSSS--S-SSSS--
-TT-STT-SS--S--SSS--
--S--TTSSS--S-SS-S--
--S--SSSSS--S-SS-S--
--S--TTSSS--S-SS-S--
--S--TTSSS--S-SS-S--
--S-STTSSS--S--SSS--
--S--TTSSS--S--SSS--
--S--TTSSS--S-SSSS--
--S--TT-SS-SS-SS-S--
--SS-TT-SS--S-SSSS--
--S--TT-SS--S-SS-S--
--S--TTSSS--S-SSSS--
--S--TT-SS--S-SS-S--
--S--TT-SS--S-SS-S--
--S--TTSSS--S-SSSS--
--S--TT-SS--S-SSSS--
--S--TTSSS--S--SSS--
--S--TTSSS--S-SS-S--
--S--TTSSS--S-SS-S--
--S--TTSSS--S-SSSS--
--S--SSSSS--S-SSSS--
--S-STTSSS--S-SSSS--
--S--TT-SS--S--SSS--
--S--TTSSS--S-SSSS--
--S--TTSSS--S-SS-S--
-TT--TT-SS--S-SSSS--
--S--TTSSS--S-SS-S--
--S--TT-SS--S-SS-S--
--S--TTSSS--S-SSSS--
--S--TTSSS--S-SSSS--
--S--SSSSS--S-SS-S--
--S--SS-SS--S-SS-S--
--S--SSSSS--S-SS-S--
--S--TT-SS--S-SS-S--
--S--TTSSS--S-SS-S--
--S--TT-SS--S-SS-S--
--S--TT-SS--S--SSS--
--S--TT-SS--S-SS-S--
--S--TTSSS--S-SS-S--
--S--TT-SS-SS-SS-S--
--S--TT-SS--S-SS-S--
--S--TT-SS--S-SS-S--
--S--TT-SS--S-SSSS--
--S--TT-SS--S-SS-S--
--S--TT-SS--S-SS-S--
--S--TT-SS--S-SS-S--
--S--TT-SS--S--SSS--
--S--TT-SS--S-SS-S--
--S--TT-SS--S--SSS--
--S--TT-SS--S-SS-S--
--S--TTSSS--S-SSSS--
--S--TT-SS--S-SS-S--
--S--TTSSS--S-SS-S--
--S--TTSSS--S-SS-S--
--S--SS-SS--S--SSS--
--S--TTSSS--S-SS-S--
--S--SSSSS--S--SSS--
--S--TT-SS--S-SSSS--
--S--TT-SS--S-SS-S--
--S--TT-SS--S--S-S--
--S--TTSSS----SS-S--
--S--TTSSS--S-SS-S--
--S--TTSSS--S-SS-S--
--S--TTSSS--S-SS-S--
--S--TT-SS--S-SS-S--
--S--TT-SS--S-SS-S--
--S--TTSSS--S-SS-S--
--S--TTSSSS-S-SS-S--
--S--SSSSS--S-SS-S--
--S--TTSSS--S-SS-S--
--S--SSSSSS-S-SSSS--
--S--TTSSS--S-SS-S--
--SS-TTSSS--S-SS-S--
--S--TTSSS--S-SS-S--
--S--TTSSS-SS-SS-S--
--S--TT-SS-SS-SS-S--
--S--TT-SS--S-SS-S--
--S--TT-SS--S-SSSS--
--S--SSSSS--S-SS-S--
--S--TT-SS--S-SSSS--
--S--TT-SS--S-SS-S--
--S--TT-SS--S-SS-S--
--S--TTSSS--S-SSSS--
--S--TT-SS--S-SS-S--
--S--TTSSS--S-SS-S--
--S--TTSSS-SS-SS-S--
--S--TTSSS--S-SS-S--
--S--TTSSS--S-SS-S--
--S--TTSSS--S-SS-S--
--S--TTSSS--S-SSSS--
--S--TTSSS--S-SS-S--
--S--TTSSS--S-SS-S--
--S--TT-SS--S-SS-S--
--S--TTSSS--S-SS-S--
--S--TTSSS--S-SS-S--
--S--TTSSS--S-SS-S--
--S--TT-SS--S-SS-S--
--S--TT-SSS-S-SS-S--
--S--TTSSS--S-SS-S--
--S--TTSSS--S-SSSS--
--S--TTSSS--S-SS-S--
--S--TT-SS--S-SS-S--
--S--TT-SS--S-SS-S--
--S--TTSSS--S-SS-S--
--S--TT-SS--S-SS-S--
--S--TTSSS--S-SS-S--
--S--TT-SS--S-SS-S--
--S--TT-SSS-S-SSSS--
--S--TTSSS--S-SSSS--
--S-SSSSSS--S-SS-S--
--S--TTSSS--S-SS-S--
--S--TTSSS--S-SSSS--
--S--TT-SS--S-SS-S--
--S--TTSSS--S-SS-S--
--S--TTSSS--S-SSSS--
--S--TTSSS--S-SS-S--
--S--TTSSS--S-SS-S--
--S--TTSSS--S-SS-S--
--S--TTSSS--S-SSSS--
--S--TT-SS--S-SS-S--
--S--TT-SS--S-SS-S--
--S--TT-SS-SS-SSSS--
--S--TTSSS-SS-SS-S--
--S--TT-SS--S--SSS--
--SS-TTSSS--S-SS-S--
--SS-TTSSS--S-SS-S--
--S--TT-SS--S-SS-S--
--S--TTSSS--S--SSS--
--S--TTSSS--S-SS-S--
--S--TTSSS--S-SS-S--
--S--TT-SS--S-SS-S--
--S--SSSSS-SS-SS-S--
--S-STTSSS--S-SS-S--
--S--TTSSS--S-SS-S--
--S--TT-SS--S-SS-S--
--S--TT-SS--S-SS-S--
--S--TTSSS--S-SS-S--
--SS-TTSSS--S-SS-S--
--S--TTSSS--S-SSSS--
--S--TTSSS--S-SS-S--
--S--TTSSS--S-SS-S--
--S--TT-SS--S-SS-S--
--S--TT-SS--S-SS-S--
--S-STT-SS--S-SS-S--
--S--TTSSS--S-SS-S--
--S--TT-SS--S-SS-S--
--S--TTSSSS-S-SS-S--
--S--TTSSS--S-SSSS--
--S--SSSSS--S-SSSS--
--S--TTSSS--S-SS-S--
--S--TTSSS--S-SS-S--
--S--SS-SSS-S-SS-S--
--S--TTSSS--S-SS-S--
--S--SSSSS--S-SS-S--
--S--TTSSS--S-SS-S--
--S--TTSSS--S--SSS--
--S--TTSSS--S--SSS--
--S--TTSSS-SS-SS-S--
-TT--TTSSS--S-SS-S--
--S--TT-SS--S--SSS--
--S--TTSSS--S-SS-S--
--S--TTSSS--S-SS-S--
--S--TTSSS--S-SSSS--
--S--TT-SS-SS-SSSS--
--S--TTSSS--S-SS-S--
--S--SS-SS-SS--SSS--
--S--SSSSS-SS-SS-S--
--S--TTSSS-SS-SS-S--
--S--TTSSS-SS-SSSS--
--S--TTSSS--S-SS-S--
--S--SS-SS--S-SS-S--
--S--TT-SS--S-SS-S--
--S--TTSSS-SS-SS-S--
--S--TT-SS--S-SS-S--
--S--TT-SS--S-SS-S--
--S--TTSSS--S-SS-S--
--S--TTSSS--S-SS-S--
--S--TTSSS--S-SS-S--
--S--SSSSS--S-SS-S--
--S--TTSSS-SS-SS-S--
--S--TT-SS-SS-SS-S--
--S--TTSSS--S-SS-S--
--S--TT-SS--S-SSSS--
--S--TT-SS--S--SSS--
--S--TT-SS--S-SSSS--
--S--TTSSS--S-SSSS--
--S--TT-SS--S-SS-S--
--S--TT-SS--S--S-S--
--S--TTSSSS-S--S-S--
--S--SSSSS--S--S-S--
--S--SS-SS--S-SS-S--
--S--TT-SS--S--S-S--
--S--TT-SS--S--S-S--
--S--TT-SS--S-SS-S--
--S--TT-SS--S-SS-S--
--S--TT-SS--S-SS-S--
--S--TT-SS--S-SS-S--
--S--TT-SS--S--S-S--
--S--TTSSS--S--S-S--
--S--TTSSSS-S-SS-S--
--S--TT-SS----SS-S--
--S--TT-SS-SS-SS-S--
--S--TT-SS--S-SS-S--
--S--TTSSS--S-SS-S--
--S--TTSSS----SS-S--
--S--TTSSS-SS-SS-S--
--S--TT-SS-----S-S--
--S--TTSSS--S-SS-S--
--S--TTSSS----SS-S--
--S--TTSSS----SS-S--
--S--TTSSS----SS-S--
--S--TTSSS----SS-S--
--S--TTSSS----SS-S--
--S--TTSSS----SS-S--
--S--TTSSS----SS-S--
--S--TT-SS----SS-S--
--S--TT-SS----SS-S--
--S--TT-SS----SS-S--
--S--SS-SS-----S-S--
--S--TT-SS-SS--S-S--
--S--TT-SS--S--S-S--
--S--TTSSS-S---S-S--
--S--TTSSSS----S-S--
--S--TTSSSS---SS-S--
--S--TTSSS-----S-S--
--S--TT-SS--S--S-S--
--S--TT-SS-----S----
--S--TT-SS----S--S--
--S--TT-SS-----S-S--
--S--TT-SS-----S-S--
--S--TT-SSS---SS-S--
--S--TTSSS----SS-S--
--S--TTSSSS---SS-S--
--S--TTSSS----SS-S--
--S--TT-SS----SS-S--
--S--TT-SSS---SS-S--
--S--TTSSS----SS-S--
--S--TT-SS-S--SS-S--
--S--TT-SS----SS-S--
--S--TTSSS----SS-S--
--S--TTSSS-S--SS-S--
--S--TTSSS----SS-S--
--S--TTSSS----SS-S--
--S--TT-SS----SS-S--
--S--TT-SS----SS-S--
--S--TT-SS----SSSS--
--S--TTSSS----SS-S--
--S--TTSSS----SSSS--
--S--TT-SS-SS-SS-S--
--S--TT-SS----SS-S--
--S--TTSSS----SSSS--
--S--TTSSS----SS-S--
--S--TT-SS----SS-S--
--S--TTSSS-S--SS-S--
--S-SSSSSS-S--SS-S--
--S--TT-SS----SS-S--
--S--TTSSS----SSSS--
--S--TT-SS-SS--SSS--
--S--TT-SS----SSSS--
--S--TTSSS----SS----
--SS-TT-SS----SS-S--
--SS-SSSSS----SS-S--
--S--TT-SS----SS-S--
--S--SSSSS-S--SS-S--
--S--SSSSS--S-SS-S--
--S--TTSSS-SS-SS-S--
--S--TTSSS----SS-S--
--S--TTSSS-SS-SS-S--
--S--TT-SS--S-SS-S--
--S--SS-SS----SS-S--
--S--TT-SS----SS-S--
--S--TTSSS----SS-S--
--S--TTSSS----SS-S--
--S--SSSSS--S-SS-S--
--S--TTSSSS-S-SS-S--
--S--TT-SS----SS-S--
--S--TT-SS--S-SS-S--
--S--TTSSS----SSSS--
--S--TTSSS--S-SSS---
--S--TTSSS--S-SS-S--
--S--TTSSS--S-SSS---
--SS-SSSSS--S-SSS---
--SS-SSSSS--S-SS-S--
--SS-TTSSS--S-SSSS--
--S--TTSSS----SSS---
--S--TTSSS----SSS---
--S--TTSSS----SSS---
--S--TTSSS----SSSS--
--S--TTSSS--S-SSSS--
--S--TTSSS--S-SS----
--S--TT-SS--S-SSS---
--S--TTSSS--S-SSS---
--S--TTSSS--S-SSS---
--S--TTSSS--S-SSSS--
--S--TTSSS--S-SSS---
--S--SSSSSS-S-SSS---
--S--TTSSS-----SSS--
--S--SS-SS----SSS---
--S--TTSSSS---SS----
--S--TTSSS--S-SSS---
--S--TTSSS--S-SSS---
--S--TTSSS--S--SS---
--S--TTSSS--S--SS---
--S--TTSSSS-S--SS---
--S--TT-SS--S--SS---
--SS-TTSSS--S--SS---
--S--TT-SS--S--SS---
--S--TTSSS--S--SSS--
--SS-TTSSS--S--SSS--
--S--TTSSS--S-SSS---
--S--TTSSS-SS-SSSS--
--S--TTSSS--S--SS---
--S--TTSSS--S--SS---
--S--TTSSS--S--SS---
-TT--TTSSS--S-SSS---
--S--TTSSS--S-SSS---
--S--TTSSSS-S-SSS---
--S--TTSSS--S-SSS---
--S--TTSSS--S-SSS---
--S--TTSSS-SS-SSS---
--S--TT-SS-SS--SS---
--S--TTSSS--S-SSS---
--S--TTSSS--S--SS---
--S--TTSSS--S-SSSS--
--S--TTSSS--S--SS---
--S--TT-SS--S--SS---
--S--TTSSS--S--SS---
--S--TTSSS--S--SS---
--S--TT-SS--S--SS---
--S--TT-SS--S--SS---
--S--TT-SS--S--SS---
--S--TTSSS--S--SS---
--S--TTSSS--S--SS---
--S--TTSSS--S--SS---
--S--TTSSS--S--SS---
--S--TT-SS--S--SS---
--S--TTSSS--S--SS---
--S--TT-SS--S--SS---
--S--TT-SS--S--SS---
--S--TTSSS--S--SS---
--S--TTSSS--S--SS---
--S--TT-SS--S--SS---
--S--TT-SS--S--SS---
--S--TTSSS--S--SS---
--S--TTSSS--S--SS---
--S--TT-SS--S--SS---
--S--TTSSS-SS--SS---
--S--TTSSS-SS--SS---
--S--TTSSS--S--SS---
--S--TTSSS--S--SS---
--S--TT-SS--S--SS---
--S--TT-SS--S--SS---
--S--TTSSS--S--SS---
--S--TTSSS--S--SS---
--S--TTSSS--S--SS---
--SS-TTSSS--S--SS---
--S--TTSSS--S--SS---
--S--TTSSSS-S--SS---
--S--TT-SS--S--SS---
--S--TTSSS--S--SS---
--S--TT-SS--S--SS---
--S--TTSSSS-S--SS---
--S--TT-SS--S--SS---
--S--TTSSS--S--SS---
--S--TTSSS--S--SS---
--S--SSSSS--S--SS---
--S--TTSSS--S--SS---
--S--TT-SS--S--SS---
--S--TTSSS--S--SS---
--S--TT-SS--S--SS---
--S--TT-SS--S--SS---
--S--TTSSS--S--SS---
--S--TT-SS-SS--S----
--S--TT-SS----SS----
--S-SSSSSS----SS----
--S--TT-SS-----S----
--S--TT-SS-----S----
--S--TT-SS-----S----
--S--TTSSS-----S----
--S--TTSSS-----S----
--S--TTSSS----SS----
--S--TTSSS--S-SS----
--S--TTSSS--S-SS----
--S--TT-SSS-S-SS----
--S--TT-SS--S-SS----
--S-SSSSSS--S-SS----
--S--TTSSS--S-SS----
--S-SSSSSS----SS----
--S--TTSSSS-S-SS----
--S--TT-SS--S-SS----
--S--TT-SS--S--S----
--S--TTSSS--S-SS----
--S-STT-SS--S--S----
--S--SSSSS--S--S----
--S--TT-SS--S--S----
--S--TTSSS--S--S----
--S--TTSSS--S--S----
--S--TTSSS--S-SS----
--S--TT-SS--S-TT----
--S--TTSSS--S-SS----
--S--TTSSS--S-SS----
--S-STTSSS--S-SS----
--S--TTSSS--S-TTS---
--S--TTSSS--S-TT----
--S--SSSSS----TTS---
--S--TT-SS--S-SSS---
--S--TTSSS--S-SS----
--S--TTSSS--S--S----
--S--TTSSS--S-SS----
--S--TTSSS--S-SS----
--S--TTSSS--S-SS----
--S--TTSSS--S-SS----
--S--TTSSS-SS-SS----
--S--TTSSS--S--S----
--S--TTSSS--S-SS----
--S--TT-SS--S-SS----
--S--TTSSS--S-SS----
--S--TTSSS--S-SS----
--S--TTSSSS-S-SS----
--S--TTSSS--S-SS----
--S--TTSSS--S-SS----
--S--SSSSS--S-SS----
--S-SSS-SS--S-SS----
--S--TTSSS--S-SS----
--S--TTSSS--S-SS----
--S--TTSSS--S--S----
--S--TTSSSS-S-SS----
--S--TTSSS--S--S----
--SS-TTSSS--S-SS----
--S--TTSSS--S-SS----
--SS-TTSSS--S--SS---
--SS-TTSSS--S-SS----
--S--TT-SS--S-SS----
--S--TTSSS--S--S----
--S--TTSSS--S--S----
--S--TTSSS--S-SS----
--S--TTSSS--S-SS----
--S--TTSSS--S-SS----
--S--TTSSS--S-SS----
--S--TTSSS--S-SS----
--S--TTSSS--S-SS----
--S--TT-SSS-S-SS----
--S--TTSSS--S--SS---
--S-STTSSS--S-SS----
--S--TTSSS--S-SS----
--S--TTSSS--S--S----
--S--TTSSS--S--S----
--S--TTSSS--S--S----
--S--TTSSS--S-SS----
--S--TTSSS--S-SS----
--S--TT-SS-SS-SS----
--S--SS-SS--S-TT----
--S--TTSSS--S-TT----
--S--TTSSS--S-TT----
--S--TTSSS--S-TT----
--S--TTSSS-SS-SSS---
--S--TTSSS-SS--S----
--S--TTSSS--S--SS---
--S--TT-SS--S--SS---
--S--TTSSS--S-SSS---
--S--TTSSS--S-SSS---
--S--TT-SS--S-SS----
--S--TTSSS--S-SSSS--
--S--TT-SS--S-SSSS--
--S--TT-SS-SS--SSS--
--S--TT-SS--S-SSSS--
--S--TT-SS-SS--SSS--
--S--TT-SS-SS-SSSS--
--S--TT-SS--S--SS---
--S--TT-SS--S--SS---
--S--TT-SS-SS--S-S--
--S--TT-SS-SS-SSSS--
--S--TT-SS----SSSS--
--S--TTSSS----SSSS--
--S--TT-SS----SS-S--
-TT--TT-SS----SSSS--
--S--TT-SS----SSSS--
--S--TTSSS-----SS---
--S--TT-SS----SSSS--
--S--TTSSS----SSSS--
-TT--TT-SS----SSS---
--S-STT-SS----SSS---
--S--TTSSS----SS----
--S--TT-SS----SS----
--S--TT-SS----SS----
--S--TTSSS----SS----
--S--TTSSS----SSS---
-TT--TT-SS----SSSS--
--S--TT-SS----SSS---
-TT--TTSSS-----SS---
-TT--TT-SS-----SS---
-TT--TTSSS-----SS---
-TT--TT-SS-S---SS---
-TT--TT-SS-S---SS---
--S--TT-SS-S---SSS--
--S--TT-SS----SSS---
-TT--TTSSS-----SS---
--S--TT-SS-----S----
-TT--TT-SS----SS----
-TT--TT-SS-S---S-S--
--S--TT-SS----SSSS--
--S--TT-SS-S--SSSS--
--S--TT-SS----SSSS--
--S--TT-SS-SS-SSSS--
--S--TT-SS----SS-S--
--S--TT-SS-SS-SS-S--
--S--TT-SS----SSSS--
--S--TTSSS----SSSS--
--S--TTSSS----SSSS--
--S--TTSSS----SSSS--
--S--TTSSS-S---SSS--
--S--TTSSS-S--SSSS--
--S--TTSS--S--SS----
-TT--TTSSS-S--SSSS--
-TT--TTSSS-SS-SSS---
-TT--SSSSS-S--SS----
--S--SSSSS----SS----
--S--TTSSS----SS-S--
--S--TTSSS----SS-S--
--S--TT-SS-S--SSSS--
--S--TT-SS-S--SSS---
--S--TT-SS-S--SSSS--
--S--TTSSS-S--SSSS--
--S--TTSSS-S--SSSS--
--S--TTSSS-S--SS-S--
--S--TTSSS-S--SSSS--
--S--TTSSS-S--SS-S--
--S--TTSSS-S--SSSS--
--S--TTSSS-S--SSSS--
--S--SSSSS----SSS---
--S--TTSSS-S--SS----
--S-STTSSS----SS----
--S--TTSSS----SSSS--
--S--TTSSS-----SSS--
--S-STTSSS-S--SS-S--
--S--TTSSS-S--SS----
--S--SS-SS-S--SSSS--
--S--TTSSS-SS-SS-S--
--S--SSSSS-SS-SS-S--
--S--TTSSS-S--SSSS--
--S--TTSSS-S--SSSS--
--S--TTSSS-S--SSSS--
--S--TTSSS-S--SSSS--
--S--TT-SS-S---SSS--
--S--TTSSS-S---SSS--
--S--SSSSS-S--SSSS--
--S--SSSSS-S--SS-S--
--S--TTSSS-S--SS-S--
--S--TTSSS-S--SSSS--
--S--TTSSS-S--SSSS--
--S--TTSSS-S--SS-S--
--S--TT-SS-S--SSSS--
--S--TT-SS-S--SS-S--
--S--TTSSS-S--SS-S--
--S--TTS-S-S--SSSS--
--S--TTSSS-S--SSSS--
--S--TTSSS-SS-SSSS--
--S--TTSSS-S--SSSS--
--S--TT-SS-SS-SSSS--
--S--TTSSS-SS-SS-S--
--S--TTSSS----SSSS--
--S--TTSSS-S--SSSS--
--S--TTSSS-S--SSS---
--S--TTTTS-S--SSS---
-TT--TTSSS-S--SSS---
--S--TTSSS-S--SSS---
--S--TTSSS-S--SS----
--S--TTSSS-S--SSS---
--S--TTSSS-SS--SS---
--S--SSSSS-S--SSS---
-TT--TTSSS-S--SSSS--
--S--TTSSS-SS--SS---
--S--TTSSS-SS-SSS---
-TT--TTSSS-SS-SSS---
-TT--TTSSS-SS-SS----
--S--TTSSS-SS-SS----
--S--TTSSS-S--SSS---
--S--TTSSS-S--SSS---
--S--TTSSS-SS-SSSS--
--S--TTSSS-SS-SS----
--S--TTSSS-SS--SSS--
--S--TTSSS-SS-SSS---
--SS-TTSSS-SS--S----
--S--TTSSS-SS--SS---
--S--SSSSS-SS-SSS---
--S--TTSSS-SS--SSS--
--SS-TTSSS-SS-SS-S--
--SS-TTSS--SS--S----
--S--TTSS--SS-SS----
--S--TTSS--SS-SS-S--
--S--TTSS--S--SSS---
--SS-TTS---SS--SSS--
--S--TTSS--SS--S----
--SS-TTSSS-SS-------
--S--TTSSS-SS----S--
--SS-TTSSS-S--------
--SS-TTSSS-SS---SS--
--S--SSSSS-SS---SS--
--S--TTSSS-S--------
--SS-TTSSS-S-----S--
--S--SSSSS-S----SS--
--SS-TTSSS-SS---SS--
--S--TT-SS-SS---SS--
--SS-SSSSS-S----SS--
--S--TTSSS-SS---SS--
--SS-SSSSS-S-----S--
--S--TTSSS-S----SS--
--S--TTSSS-S----SS--
--SS-SSSSS-SS---SS--
--S--TTSSS-S-----S--
--SS-TTSSS-SS--S-S--
--SS-TTSSS-S---S-S--
--SS-TTSSS-SS---SS--
--S--TTSSS-SS--SSS--
--S--TTSSS-SS--SS---
--SS-TTSSS-SS--SS---
--SS-TTSSS-SS--SS---
--SS-TTSSS-S--SSS---
--S--TTSSS-S--SSS---
--S--TTSSS-SS-SSS---
--S--TTSS--S--SS-S--
--S--TTSSS-S--SSSS--
--S--TTSSS-S---SS---
--SS-TTSSS-S--SSS---
--S--TTSSS-S--SSS---
--S--TTSSS-S---SSS--
--S--TTSSS-S--SSS---
--S--TTSSS-SS--SSS--
--S--TTSSS-SS--SSS--
--S--TTSSS-S--SSSS--
--S--TTSSS-S---SSS--
--S--TTSSS-S--SSS---
--S--TTSSS-S---SS---
--S--TTSSS-S--SS----
--S--TTSSS-SS-SSS---
--S--TTSSS-S--SS----
--S--TTSSS-SS--S----
--S--TTSSS-SS-SS-S--
--S--TTSSS-SS-SS----
--S--TTSSS-SS--S-S--
--S--TTSS--SS-SSS---
--S--TTSS--SS-SSS---
--S--TTSSS-SS-SS----
--S--TTSS--SS-SS----
--S--TTSSS-SS-SSS---
--S--TTSSS-SS-SSSS--
--S--TTSSS-SS-SS-S--
--S--TTSSS-S--SSSS--
--S--TTSS--S--SS-S--
--S--TTSSS-S--SS-S--
--S--TTSSS-SS-SS-S--
--S--TTSSS-SS-SS-S--
--S--TTSS--S--SSSS--
--S--TTSSS-SS--SSS--
--S--TTSS--SS-SSSS--
--S-STTSSS-S--SS-S--
--S--TTSSS-S---S-S--
--S--TTSSS-S---S-S--
--S--TTSSS-S--SSSS--
--S--TTSSS-SS-SSSS--
--S--TTSSS-S--SS-S--
--S--TTSSS-S---S-S--
-TT--TT-SS-S---S-S--
-TT--TTSS--S--SS-S--
--S--TTSSS-S--SSSS--
-TT--TTSSS-S---SSS--
-TT--TTSSS-S---S-S--
-TT--TTSS--S--SS-S--
-TT--TTSS--S--SSSS--
--S--TTSS--S--SSSS--
-TT--TTSS--S--SSSS--
-TT--TTSS--SS-SSSS--
-TT--TTSSS-S--SSSS--
-TT--TTSS--SS-SSSS--
-TT--TTSS--S---SSS--
-TT--TT-S--S---S-S--
-TT--TTSS--S--SS-S--
--S--TTSS--SS-SS----
--S--TTSSS-SS--SS---
--S--TTSS--SS--S----
-TT--TT-SS-S--SS----
-TT--TTSS--S--SS----
--S--TTSS--S--SS----
-TT--TTSS--S---S----
-TT--TTSS--S--SS----
-TT--TTSS--SS-SS----
-TT--TTSSS-S---S----
-TT--TTSSS-SS-SS----
-TT--TTSSS-S--SS----
-TT--TTSSS-S--SS----
-TT--TTSSS-SS--S----
-TT--TTSSS-SS-SS----
-TT--TTSSS-SS--S----
-TT--TTSSS-SS--S----
-TT--TTSSS-SS-------
-TT--TTSSS-SS-------
--S--TTSSS-SS--S----
-TT-STTSSS-S---S----
-TT--TTSSS-S---S----
-TT--TTSSS-SS--S----
-TT--TTSSS-S--S-----
-TT--TTSSS-S--------
-TT--TTSSS-SS--S----
-TT--TTSSS-SS--S----
--S--TTSSS-S---S----
--SS-TT-SS-----S----
--S--TT-SS-S---S----
--S--TTSS--SS--S----
--S--TTSSS-S---S----
--S--TT-SS-S---S----
--SS-TT-SS-S---S----
--S--TT-SS-S---S----
--S--TT-S--S--SS----
--S--TT-S--S---SS---
--S--TTSS--S---S----
--S--TT-SS-S---S----
--S--TT-SS-S---S----
-TT--TTSSS-S---S----
-TT--TTSS--S---S----
-TT--TTSSS-SS-------
-TT--TTSS--SS--S----
-TT--TTSS--S---S----
-TT--TTSSS-S---S----
-TT--TTSSS-S---S----
--S--TTSS--S--SS----
--S--TTSS--S--SS----
--S-STTSS--S--SS----
-TT--TTSSS-SS-SS----
-TT--TTSSS-S--SS----
--S--TTSSS-SS--S----
-TT--TTSSS-S--SS----
-TT--TTSSS-S---S----
--S--TTSSS-SS--S----
-TT--TTSSS-S---S----
-TT--TTSS--S---S----
-TT--TTSS--SS--S----
-TT--TTSSS-S---S----
--S--TTSSS-S---S----
-TT--TTSSS-S--SS----
-TT--TTSS--S---S----
-TT--TTSS--SS-TT----
--S--TTSSS-SS-SS----
-TT--TTSSS-SS--S----
--S--TTSS--S--SS----
--S--TTSS--SS-SS----
--S--TTSSS-S---S----
--S--TTSS--S---S----
--S--TTSSS-S--SS----
--S-STTSSS-S--SS----
--S--TTSS--SS-SS----
--S--TTSS--S--SS----
--S--TTSSS-S--SS----
--S--TTSSS-S--SS----
--S--TTSS--S--SS----
--S--TTSS--S--SS----
--S--TTSSS-S--SS----
--S--TTSS--S--SS----
-TT--TTSSS-S--SS----
-TT--TTSS--S--SS----
--S--TTSSS-S--SS----
--S--TTSSS-S--SS----
--S--TTSSS-SS-SS----
-TT--TTSS--SS-SS----
-TT--TTSS--SS-SS----
-TT--TTSSS-SS-SS----
--S--TTSSS-SS-SS----
--S--TTSSS-SS-SS----
--S--TTSSS-S--SS----
-TT--TTSSS-SS-SS----
--S--TTSSS-SS-SS----
-TT--TTSSS-SS-SS----
--S--TTSSS-SS-SS----
-TT--TTSSS--S--S----
-TT--TTSSS-SS--S----
-TT--TTSSS-SS--S----
-TT--TTSSS-SS-SS----
--S--TTSSS-SS--S----
-TT--TTSS--S---S----
-TT--TTSSS-SS-SS----
-TT--TTSSS-SS--S----
-TT--TTSSS-SS-SS----
-TT--TTSSS-SS-SS----
--S--TTSSS-SS-SS----
-TT--TTSSS-SS-SS----
--S--TTSSS-SS-SS----
--S--TTSSS-SS--S----
-TT--TTSSS-SS-SS----
--S--TTSSS-SS--S----
--S--TTSSS-SS--S----
-TT--TTSSS-SS-SS----
-TT--TTSSS-SS-SS----
-TT--TTSSS--S-SS----
-TT--TTSSS-SS--S----
--S--TTSSS--S--S----
-TT--TTSSS-S---S----
-TT--TTSSS-SS--S----
-TT--TTSSS-SS--S----
--S--TTSSS-----S----
--S--TTSSS----TT----
-TT--TTSSS-SS-------
-TT--TTSSS--S--S----
-TT--TTSSS-SS--S----
--S--TTSSS-SS--S----
--S--TTSSS-SS--S----
--S-STTSSS-SS--S----
-TT--TT-SS-SS--S----
--S-STTSSS-SS--S----
-TT--TTSSS-SS--S----
-TT--TTSSS-SS--S----
--S--TTSSS-SS-------
-TT--TTSSS-SS-------
-TT--TTSSS-SS--S----
-TT--TTSSS-SS--S----
-TT--TTSSS-SS--S----
--S--TTSSS-SS--S-S--
-TT--TTSSS-SS--S----
--S--TTSSS-SS--S----
-TT--TTSSS-SS----S--
-TT--TTSSS-SS-------
-TT--TTSSS-SS--S----
-TT--TTSSS-SS--S-S--
--S--TTSSS-SS-SS-S--
-TT--TTSSS-SS-SS-S--
-TT--TTSSS-SS-SS----
-TT--TTSS--SS-TT----
-TT--TTSSS-SS-TT----
-TT--TTSSS-SS-TT----
--S--TTSSS-SS-TT-S--
--S--TTSSS-SS-SS----
-TT--TTSSS-SS-SS----
--S--TTSSS-SS-SS----
--S--TTSSS-SS-SS----
--S-STTSSS-SS-SS----
--S-STTSSS-SS-TT----
--S--TTSSS-SS-SS----
--S--TTSSS-SS-SS----
--S--TTSSS-SS-SS----
--S--TTSSS-SS-SS----
--S--TTSSS-SS-TT----
--S--TTSSS-SS-SS----
--S--TTSSS-SS-SS----
--S--TTSSS-SS-SS----
--S--TTSSS-SS-SS----
--S--TTSSS-SS-SS----
--S--TTSSS-SS-SS----
--S--TTSSS-SS-SS----
--S--TTSSS-SS-SS----
--S--TTSSS-SS-TT----
-----TTSS--SS-SS----
--S--TTSSS-SS-SS----
--S--TTSSS-SS-SS----
--SS-TTSS--SS-TT----
--SS-TTSSS-SS-TT----
--S--TTSS--SS-SS----
--SS-TT-SS-SS-SS----
--SS-TTSS--SS-TT----
--SS-TTSSS-SS-SS----
--SS-TT-S--SS-SS----
--SS-TT-S--SS-SS----
--SS-TTSS--SS-SS----
--SS-TTSSS-SS-SS----
--S--TT-S--SS-SS----
--S--TTSS--SS-SSS---
--SS-TTSS--SS-SS----
--SS-TTSS--SS-SS----
--SS-TTSSS-SS-SSS---
--SSSTTSS--SS-SSS---
--SS-TT-S--SS-SSS---
--SS-TTSS--SS-SS----
--SS-TT-S--SS-SSS---
--S--TTSSS-SS-SSS---
--SS-TTSS--SS-SSS---
--S--TTSS--SS-SSS---
--SS-TT-S--SS-SSS---
--S--TT-TT-SS-SSS---
--SS-TT-S--SS-SSS---
--SS-TTSSS-SS-SS----
--SS-TTSSS-SS-SS----
--SS-TTSS--SS-SSS---
--SS-TTSS--SS-SSS---
--SS-TTSSS--S-SSS---
--SS-TTSSS----SSS---
--SS-TTSSS--S-SSS---
--SS-TTSS---S-SSS---
--SS-TTSSS-SS-SSS---
--SS-TTSSS-SS-SSS---
--SS-TTSSS-SS-SSS---
--SS-TTSSS-SS-SSS---
--SS-TTSSS-SS-SSS---
--SS-TTSSS-SS-SSS---
--SS-TTSSS-SS-SSS---
--S--TTSSS-SS-SSS---
--S--TTSSS-SS-SSS---
--SS-TTSSS-SS-SSS---
--SS-TTSSS-SS-SSS---
--SS-TTSSS-SS-SSS---
--SS-TTSSS-SS-SSS---
--SS-TTSSS-SS-SSS---
--SS-TTSSS-SS-SSS---
--SS-TTSSS-SS-SSS---
--SS-TTSSS-SS-SSS---
--SS-TTSSS-SS-SSS---
--SS-TTSSS-SS-SSS---
--SS-TTSSS-SS-SSS---
--SS-TTSSS-SS-SSS---
--SS-TTSSS-SS-SSS---
--SSSTTSSS-SS-SSS---
--SS-TTSSS-SS-SSS---
--SSSTTSSS-SS-SSS---
--SS-TTSSS-SS-SSS---
--SS-TTSSS-SS-SSS---
--SS-TTSSS-SS-SSS---
--SS-TTSSS-SS-SSS---
--SS-TTSSS-SS-SSS---
--SS-TTSSS-SS-SSS---
--SS-TTSSS-SS-SSS---
--SS-TTSSS-SS-SSS---
--SS-TTSSS-SS-SSS---
--SS-TTSSS-SS-SSS---
--SS-TTSSS-SS-SSS---
--SS-TTSSS-SS-SSS---
--SS-TTSSS-SS-SSS---
--SS-TTSSS-SS-SSS---
--SS-TTSSS-SS-SSS---
--SS-TTSSS-SS-SSS---
--SS-TTSSS-SS-SSS---
--SS-TTSSS-SS-SSS---
--SS-TTSSS-SS-SSS---
--SS-TTSSS-SS-SSS---
--SS-TTSSS-SS-SSS---
--SS-TTSSS-SS-SSS---
--SS-TTSSS-SS-SSS---
--SS-TTSSS-SS-SSS---
--SS-TTSSS-SS-SSS---
--SS-TTSSS-SS-SSS---
--SS-TTSSS-SS-SSS---
--SS-TTSSS-SS-SSS---
--SS-TTSSS-SS-SSS---
--SS-TTSSS-SS-SSS---
--SS-TTSSS-SS-SSS---
--SS-TTSSS-SS-SSS---
--SS-TTSSS-SS-SSS---
--SS-TTSS--SS-SSS---
--SS-TTSS--SS-SSS---
--SS-TTSS--SS-SSS---
--SS-TTSSS-SS-SSS---
--SS-TT-SS--S-SSS---
--SSSTTSSS-SS-SSS---
--SS-TTSSS-SS-SSS---
--SS-TTSSS--S-SSS---
--SS-TTSSS-SS-SSS---
--SS-TTSSS-SS-SSS---
--SS-TTSSS-SS-SSS---
--SSSTTSSS-SS-SSS---
--SS-TTSSS-SS-SSS---
--SSSTTSSS-SS-SSS---
--SS-TTSSS-SS-SSS---
--SS-TTSSS-SS-SSS---
--SS-TTSSS--S-SSS---
--SS-TTSSS--S-SSS---
--SS-TTSSS-SS-SSS---
--SS-TTSS--SS-SSS---
--SSSTTSS--SS-SSS---
--SSSTTSSS-SS-SSS---
--SS-TTSSS-SS-SSS---
--SS-TTSSS-SS-SSS---
--SS-TTSSS-SS-SSS---
--SSSTTSSS-SS-SSS---
--SS-TTSSS-SS-SSS---
--SS-TTSSS-SS-SSS---
--SS-TTSS--SS-SSS---
--SS-TTSS--SS-SSS---
--SS-TTSSS--S-SSS---
--SS-TTSSS-SS-SSS---
--SS-TTSSS--S-SSS---
--SS-TTSSS--S-SSS---
--SS-TTSSS--S-SSS---
--SS-TTSSS-SS-SSS---
--SS-TTSSS-SS-SSS---
--SS-TTSSS-SS-TT----
--SS-TTSS--SS-TT----
--SS-TTSSS-SS-SSS---
--SS-TT-S--SS-SS----
--SS-TTSSS-SS-SS----
--SS-TTSSS-SS-TT----
--SS-TTSSS-SS-SS----
--SS-TTSSS-SS-SSS---
--SS-TTSSS-SS-SS----
--SSSTTSSS--S-TT----
--SS-TT-SS----SS----
--SS-TTSTT--S-SS----
--SS-TTSSS-S--TT----
--SS-TTSSS-SS-SS----
--SS-TT-SS-S--SS----
--SS-TTSSS-S--SS----
--SS-TTSS--SS-TT----
--SS-TTSSS-S--TT----
--SS-TTSS--S--SS----
--SS-TT-SS-S--SS----
--SS-TTSS-----SSS---
--SS-TTSS-----TTS---
--SS-TTSSS--S-SSS---
--SS-TTSSS----SS----
--SS-TTSS-----SS----
--SS-TTSS-----SS----
--SS-TTSSS----SS----
--SS-TTSSS----SS----
--SS-TTSSS----SS----
--SS-TTSSS----SS----
--SSSTTSSS----SS----
--SS-TTSSS----TT----
--SS-TTSSS----SS----
--SS-TTSSS----TT----
--SS-TTSSS----SS----
--SS-TTSSS----TT----
--SS-TTSSS----TT----
--SS-TTSSS----TT----
--SS-TTSSS----TT----
--SS-TTSSS----SS----
--SS-TTSSS----SS----
--SS-TTSSS----SS----
--SS-TTSSS----TT----
--SS-TTSSS----SS----
--SS-TTSSS----TT----
--SS-TTSSS----SS----
--SSSTTSSS----SS-S--
--SS-TTSSS----TT-S--
--SS-TTSSS----SS----
--SS-TTSSS----SS----
--SS-TTSSS----SS-S--
--SS-TTSSS----TT-S--
--SS-TTSSS----TT-S--
--SS-TTSSS----SS-S--
--SS-TTSSS----TT-S--
--SS-TTSSS----TT-S--
--SS-TTSSS----SS-S--
--SS-TTSSS----TT-S--
--SS-TTSSS----TT-S--
--SS-TTSSS----SS-S--
--SSSTTSSS----SS----
--SS-TTSSS----TT----
--SS-TTSSS----TT-S--
--SS-TTSSS----TT----
--SS-TTSSS----TT----
--SS-TTSSS----TT-S--
--SS-TTSSS----SS----
--SS-TTSSS----TT----
--SS-TTSSS----TT----
--SS-TTSSS----TT----
--SS-TTSSS----SS----
--SS-TTSSS----SS----
--SS-TTSSS----SS----
--SS-TTSSS----SS----
--SS-TTSSS----SS----
--SSSTTSSS----TT----
--SS-TTSSS----TT----
--SS-TTSSS----SS----
--SS-TTSSS----TT----
--SS-TTSSS----SS----
--SS-TTSSS----TT----
--SS-TTSSS----TT----
--SSSTTSSS----TT----
--SSSTTSSS----TT----
--SS-TTSSS----SS----
--SS-TTSSS----TT----
--SS-TTSSS----TT----
--SS-TTSSS----TT----
--SSSTTSSS----TT----
--SSSTTSSS----TT----
--SS-TTSSS----TT----
--SS-TTSSS----SS----
--SS-TTSSS----TT----
--SS-TTSSS----TT----
--SS-TTSSS----TT----
--SS-TTSSS----TT----
--SS-TTSSS----TT----
--SS-TTSSS----TT----
--SS-TTSSS----TT----
--SS-TTSSS----SS----
--SS-TTSSS----TT----
--SS-TTSSS----TT----
--SS-TTSSS----SS----
--SS-TTSSS----TT----
--SS-TTSSS----SS----
--SS-TTSS-----SS----
--SS-TTSSS----TT----
--SS-TTSSS----TT----
--SS-TTSSS----TT----
--SS-TTSS-----TT----
--SS-TTSS-----TT----
--SS-TTSSS----TT----
--SS-TTSS-----TT----
--SS-TTSS-----TT----
--SS-TTSS-----TT----
--SS-TTSS-----TT----
--SS-TTSS-----SS----
--SS-TTSS-----SS----
--SS-TTSS-----TT----
--SS-TTSS-----SS----
--SS-TTSS-----TT----
--SS-TTSS-----TT----
--SS-TTSS-----TT----
--SSSTTSS-----TT----
--SSSTTSS-----TT----
--SS-TTSS-----TT----
--SS-TTSSS----SS----
--SSSTTSS-----TT----
--SSSTTSS-----TT----
--SS-TTSSS----TT----
--SS-TTSS-----TT----
--SS-TTSS-----TT----
--SS-TTSSS----TT----
--SS-TTSS-----TT----
--SS-TTSS-----TT----
--SS-TTSSS----TT----
--SS-TTSS--S--TT----
--SSSTTSS-----SS----
--SS-TTSS-----TT----
--SS-TTSS-----TT----
--SS-TTSS-----TT----
--SS-TTSS-----TT----
--SS-TTSS-----TT----
--SS-TTSS--S--TT----
--SS-TTSS-----TT----
--SS-TTSS--S--TT----
--SS-TTSS-----TT----
--SS-TTSS-----TT----
--SSSTTSS-----TT----
--SS-TTSSS-S--TT----
--SS-TTSS-----TT----
--SS-TTSSS----TT----
--SSSTTSS-----TT----
--SS-TTSS--S--TT----
--SS-TTSS-----TT----
--SS-TTSS-----TT----
--SS-TTSS-----SS----
--SS-TTSS-----SS----
--SS-TTSSS----TT----
--SS-TTSS-----TT----
--SS-TTSS-----SS----
--SS-TTSS-----SS----
--SS-TTSSS----SS----
--SSSTTSS-----TT----
--SS-TTSS-----TT----
--SS-TTSS--S--TT----
--SS-TTSS-----SS----
--SS-TTSS-----TT----
--SS-TTSSS----TT----
--SS-TTSS-----TT----
--SS-TTSS-----TT----
--SS-TTSS-----TT----
--SS-TTSS-----TT----
--SS-TTSS-----TT----
--SS-TTSS--S--TT----
--SS-TTSSS-S--TT----
--SSSTTSS--S--TT----
--SSSTTSS--S--TT----
--SS-TTSS--S--TT----
--SS-TTSS--S--TT----
--SS-TTSS--S--TT----
--SS-TTSSS-S--TT----
--SS-TTSS-----TT----
--SS-TTSS--S--TT----
--SS-TTSS-----SS----
--SS-TTSSS----TT----
--SS-TTSSS----TT----
--SS-TTSSS----TT----
--SSSTTSS-----TT----
--SS-TTSS-----SS----
--SS-TTSS-----SS----
--SS-TTSS-----TT----
--SS-TTSS-----TT----
--SS-TTSS-----TT----
--SS-TTSS-----SS----
--SS-TTSS-----TT----
--SS-TTSS-----TT----
--SS-TTSS-----SS----
--SS-TTSS-----SS----
--SS-TTSS--S--TT----
--SS-TTSS-----TT----
--SS-TTSS-----TT----
--SS-TTSS--S--TT----
--SS-TTSS-----TT----
--SS-TTSS-----TT----
--SS-TTSS-----TT----
--SS-TTSS-----TT----
--SS-TTSS-----TT----
--SS-TTSS-----SS----
--SS-TTSS-----TT----
--SS-TTSS--S--TT----
--SS-TTSS-----TT----
--SS-TTSS-----TT----
--SS-TTSS-----TT----
--SS-TTSS-----TT----
--SS-TTSS-----TT----
--SS-TTSS-----TT----
--SS-TTSS-----TT----
--SS-TTSS--S--TT----
--SS-TTSS--S--TT----
--SS-TTSS-----TT----
--SS-TTSS-----TT----
--SS-TTSS-----TT----
--SS-TTSS-----TT----
--SS-TTSS-----SS----
--SS-TT-S-----TT----
--SS-TT-S-----TT----
--SS-TTSS-----TT----
--SS-TTSS-----TT----
--SS-TTSS-----TT----
--SS-TTSS-----TT----
--SS-TTSS-----TT----
--SS-TTSS-----TT----
--SS-TTSS-----SS----
--SS-TTSS-----TT----
--SS-TTSS-----TT----
--SS-TTSS-----TT----
--SS-TTSS-----TT----
--SS-TTSS-----TT----
--SS-TTSS--S--TT----
--SS-TTSS-----TT----
--SSSTTSS-----SS----
--SS-TTSS-----TT----
--SS-TTSS-----TT----
--SS-TTSS-----TT----
--SS-TTSS-----TT----
--SS-TTSS-----TT----
--SS-SSSS-----TT----
--SS-TTSS-----TT----
--SS-TTSS-----TT----
--SS-TTSS-----SS----
--SS-TTSS-----TT----
--SS-TTSS-----SS----
--SS-TTSS-----SS----
--SS-TTSS-----TT----
--SS-TTSS-----TT----
--SS-TTSS-----TT----
--SS-TT-S-----SS----
--SS-TTSS-----SS----
--SS-TTSS-----TT----
--SS-TTSS-----SS----
--SS-TTSS-----SS----
--SS-TTSS-----SS----
--SS-TTSS-----TT----
--SS-TTSS-----SS----
--SS-TTSS-----TT----
--SS-TTSS-----TT----
--SS-TTSS-----SS----
--SS-TTSS-----TT----
--S--TTSS-----SS----
--SS-TTSS-----SS----
--SS-TTSS-----TT----
--SS-TTSS-----SS----
--SS-TTSS-----TT----
--SSSTTSS-----SS----
--SS-TTSS-----SS----
--SS-TTSS-----SS----
--SS-TT-S-----SS----
--SS-TTSS-----SS----
--SS-TTSS-----SS----
--SS-TTSS-----SS----
--SS-TTSS-----SS----
--SS-TTSS-----SS----
--SS-TTSSS----SS----
--SSSTTSS-----SS----
--SS-TTSSS----SS----
--SS-TTSSS----SS----
--SS-TTSS-----SS----
--SS-TTSSS----SS----
--SS-TTSS-----SS----
--SS-TTSS-----SS----
--SSSTTSS-----SS----
--SS-TTSS-----TT----
--SS-TTSS-----SS----
--SS-TTSS-----TT----
--SS-TTSS-----SS----
--SS-TTSS-----TT----
--SS-TTSS-----TT----
--SSSTT-SS----TT----
--SS-TTSS-----TT----
--SS-TTSS-----SS----
--SS-TTSS-----TT----
--SS-TTSS-----SS----
--SS-TTSSS----TT----
--SS-TTSS-----TT----
--SS-TTSS-----TT----
--SS-TTSS-----TT----
--SS-TTSS-----TT----
--SS-TTSS-----TT----
--SS-TTSS-----TT----
--SS-TTSS-----TT----
--SS-TTSS-----TT----
--SS-TTSS-----TT----
--SS-TTSS-----TT----
--SS-TTSS-----SS----
--SS-TTSS-----TT----
--SS-TTSS-----TT----
--SS-TTSS-----SS----
--SS-TTSS-----SS----
--SS-TT-S-----TT----
--SS-TTSS-----TT----
--SSSTTSS-----TT----
--SS-TT-S-----TT----
--SS-TTSS-----TT----
--SS-TTSS-----TT----
--SS-TTSS--S--TT----
--SS-TTSS-----TT----
--SS-TTSS--S--TT----
--SS-TTSS--S--TT----
--SS-TTSS-----SS----
--SS-TTSS-----TT----
--SS-TTSS-----TT----
--SS-TTSS-----TT----
--SS-TTSS-----TT----
--SS-TTSS-----TT----
--SS-TTSS-----TT----
--SS-TTSS-----TT----
--SS-TTSS-----TT----
--SS-TTSS-----TT----
--SS-TTSS-----SS----
--SS-TTSS-----TT----
--SS-TTSS-----SS----
--SS-TT-S-----TT----
--SS-TT-S-----SS----
--SS-TTSS-----SS----
--SS-TTSS-----SS----
--SS-TTSS-----TT----
--SS-TT-S-----TT----
--SS-TTSS-----TT----
--SS-TTSS-----TT----
--SS-TTSS-----TT----
--SS-TTSS-----TT----
--SS-TTSS-----TT----
--SS-TTSS-----TT----
--SS-TTSS-----TT----
--SS-TTSS-----TT----
--SSSTTSS-----TT----
--SS-TTSS-----TT----
--SS-TTSS-----TT----
--SS-TTSS--S--TT----
--SS-TTSS-----TT----
--SS-TT-S-----TT----
--SSSTTSS-----TT----
--SS-TT-S-----TT----
--SS-TTSS-----TT----
--SS-TTSS-----TT----
--SS-TTSS-----TT----
--SS-TTSS-----TT----
--SS-TT-S-----SS----
--SS-TT-S-----TT----
--SS-TTSS-----TT----
--SS-TTSS-----TT----
--SS-TTSS-----TT----
--SSSTTSS-----TT----
--SS-TTSS-----TT----
--SS-TTSS-----TT----
--SS-TTSS-----TT----
--SS-TTSS-----TT----
--SS-TTSS-----TT----
--SS-TTSS-----TT----
--SS-TTSS-----TT----
--SS-TTSS-----SS----
--SS-TT-S-----SS----
--SS-TTSS-----SS----
--SS-TTSS-----SS----
--SS-TTSS-----TT----
--SS-TTSS-----TT----
--SS-TTSS-----TT----
--SS-TTSS-----TT----
--SS-TTSS-----TT----
--SS-TTSS-----SS----
--SSSTTSS-----TT----
--SS-TTSS-----TT----
--SS-TTSS-----TT----
--SS-TTSS-----TT----
--SS-TTSS-----TT----
--SS-TTSS-----TT----
--SS-TTSS-----TT----
--SS-TTSS-----TT----
--SS-TT-S-----SS----
--SS-TTSS-----SS----
--SS-TTSS-----SS----
--SS-TTSS-----TT----
--SS-TTSS-----TT----
--SS-TT-S-----TT----
--SS-TTSS-----TT----
--SS-TT-S-----TT----
--SS-TTSS-----TT----
--SS-TTSS-----SS----
--SS-TTSS-----TT----
--SS-TTSS-----TT----
--SS-TTSS-----SS----
--SS-TTSS-----TT----
--SS-TTSS-----TT----
--SS-TTSS-----TT----
--SS-TTSS----STT----
--SS-TTSS-----SS----
--SSSTTSS-----TT----
--SS-TTSS-----TT----
--SS-TTSS-----SS----
--SS-TTSS-----TT----
--SS-TTSS-----TT----
--SS-TTSS-----TT----
--SS-TTSS-----TT----
--SS-TTSS-----SS----
--SS-TTSS-----TT----
--SS-TTSS-----TT----
--SS-TTSS-----TT----
-TTT-TTSS-----TT----
-TTT-TTSS-----TT----
-TTT-TTSS-----TT----
-TTT-TTSS-----TT----
-TTT-TTSS-----TT----
--SS-TTSS-----TT----
--SS-TT-S-----TT----
--SS-TTSS-----TT----
--SS-TTSS-----TT----
--SS-TTSS-----TT----
--SS-TTSS-----SS----
--SS-TT-S-----SS----
--SS-TTSS-----TT----
--SS-TTSS-----TT----
--SS-TTSS-----TT----
--SS-TTSS-----TT----
--SS-TTSS-----TT----
--SS-TTSS-----TT----
--SS-TTSS-----TT----
--SS-TTSS-----TT----
--SS-TTSS-----TT----
--SS-TTSS-----TT----
--SS-TTSS-----SS----
--S--TTSS-----TT----
--S--TTSS-----TT----
--S--TTSS-----TT----
--S--TTSS-----TT----
--S--TTSS-----SS----
--S--TTSS-----TT----
--S--TTSS-----TT----
--SS-TTSS-----TT----
--S--TTSS-----TT----
--S--TTSS-----SS----
--S--TTSS-----SS----
--SS-TTSS-----TT----
--SSSTTSS-----TT----
--S--TTSS-----TT----
--SSSTTSS-----TT----
--SSSTTSS-----TT----
--SSSTTSS-----TT----
--SSSTTSS-----TT----
--SSSTTSS--S--TT----
--SSSTTSS-----TT----
--SSSTTSS-----TT----
--S-STTSS-----TT----
--SSSTTSS-----TT----
--S--TTSS-----TT----
--SSSTTSS-----TT----
--SSSTTSS-----TT----
--SSSTTSS-----TT----
--SSSTTSS-----TT----
--S-STTSS-----TT----
--SSSTTSS-----TT----
--SSSTTSS-----SS----
--SS-TTSS-----SS----
--SSSTTSS----SSS----
--SS-TTSS-----TT----
--SS-TTSS-----TT----
--SS-TTSS-----TT----
--SSSTT-S-----TT----
--SS-TTSS-----TT----
--SSSTTSS-----TT----
--SSSTTSS-----TT----
--SS-TTSS-----TT----
--SS-TTSS-----TT----
--SS-TTSS-----TT----
--SS-TTSS-----TT----
--SSSTTSS-----TT----
--SS-TTSS-----TT----
--S-STTSS-----TT----
--S-STTSS-----TT----
--S--TTSS-----SS----
--SS-TTSS-----TT----
--SS-TTSS-----TT----
--S--TTSS-----TT----
--S--TTSS-----TT----
--SS-TTSS-----TT----
--S--TTSS-----TT----
--S--TTSS-----TT----
--S--TTSS-----TT----
--S--TTSS-----SS----
--S--TTSS-----TT----
--S--TTSS-----TT----
--S--TTSS-----SS----
--S--TTSS-----TT----
--SS-TTSS-----TT----
--SS-TTSS-----TT----
--SS-TTSS-----SS----
--S--TTSS-----TT----
--SS-TTSS-----SS----
--SS-TTSS-----TT----
--SS-TTSS-----SS----
--S--TTSS-----TT----
--SS-TTSS-----TT----
--S--TTSS-----SS----
--SS-TTSS-----TT----
--SS-TTSS-----TT----
--S--TTSS-----TT----
--S--TTSS-----TT----
--S--TTSS-----SS----
--S--TTSS-----SS----
--SS-TTSS-----TT----
--SSSTTSS-----TT----
--SS-TTSS-----TT----
--SS-TTSS-----TT----
--SS-TTSS-----TT----
--SS-TTSS-----SS----
--SS-TTSS-----TT----
--SS-TTSS-----TT----
--SS-TTSS-----TT----
--SS-TT-S-----TT----
--SS-TTSS-----TT----
--SS-TTSS-----TT----
--SS-TTSS-----TT----
--SS-TTSS-----TT----
--SS-TT-S-----TT----
--SS-TTSS-----TT----
--SS-TTSS-----TT----
--SS-TTSS-----TT----
--SS-TTSS-----TT----
--SS-TTSS-----TT----
--SS-TTSS-----TT----
--SS-TTSS-----TT----
--SS-TT-S-----SS----
--SS-TTSS-----TT----
--SS-TTSS-----TT----
--SS-TTSS-----TT----
--SS-TTSS-----TT----
--SS-TTSS-----SS----
--S--TTSS-----SS----
--S--TTSS-----TT----
--S--TTSS-----TT----
--SS-TTSS-----TT----
--SS-TTSS-----TT----
--SS-TTSS-----TT----
--SS-TTSS-----TT----
--SS-TT-S-----TT----
--S--TTSS-----TT----
--S--TTSS-----TT----
--S--TTSS-----TT----
--S--TTSS-----TT----
--S--TTSS-----TT----
--S--TTSS-----TT----
--SS-TTSS-----TT----
--SS-TTSS-----SS----
--S--TTSS-----TT----
--SS-TTSS-----TT----
--S--TTSS-----TT----
--S--TTSS-----SS----
--S--TTSS-----TT----
--SS-TTSS-----TT----
--SS-TTSS-----SS----
--SS-TTSS-----TT----
--SS-TTSS-----TT----
--SSSTT-S-----TT----
--SS-TTSS-----TT----
--SS-TTSS-----TT----
--SS-TTSS-----TT----
--SS-TTSS-----TT----
--SS-TTSS-----TT----
--SS-TTSS-----TT----
--SS-TT-S-----TT----
--SS-TT-S-----TT----
--SS-TT-S-----TT----
--SS-SSSS-----TT----
--SS-TTSS-----TT----
--SS-TTSS-----TT----
--SS-TTSS-----TT----
--SS-TT-S-----TT----
--SS-SSSS-----TT----
--SS-TTSS-----TT----
--SS-TTSS-----TT----
--SS-TTSS-----TT----
--SS-TTSS-----TT----
--SS-TTSS-----TT----
--SS-TTSS-----TT----
--SS-TTSS-----TT----
--SS-TTSS-----TT----
--SS-TTSS-----SS----
--SS-TTSS-----TT----
--SSSTTSS-----SS----
--SS-TTSS-----SS----
--SS-TT-S-----TT----
--SS-TTSS-----TT----
--SS-TTSS-----TT----
--SSSTTSS-----TT----
--SS-TTSS-----SS----
--SS-TTSS-----TT----
--SSSTTSS-----TT----
--SS-TTSS-----SS----
--SS-TTSS-----TT----
--S--TTSS-----TT----
--S--TTSS-----TT----
--S--TTSS-----TT----
--S--TTSS-----TT----
--SS-TTSS-----SS----
--S--TTSS-----TT----
--SS-TTSS-----TT----
--SS-TTSS-----TT----
--SS-TTSS-----SS----
--SSSTTSS-----SS----
--SS-TTSS-----TT----
--SS-TTSS-----SS----
--SS-TTSS-----TT----
--SS-TTSS-----SS----
--SS-TTSS-----SS----
--SS-TTSS-----TT----
--SS-TTSS-----SS----
--SS-TTSS-----TT----
--SS-TTSS-----SS----
--SS-TTSS-----SS----
--SS-TTSS-----TT----
--SS-TTSS-----TT----
--SS-TTSS-----TT----
--SS-TTSS-----TT----
--SS-SSSS-----SS----
--SS-TTSS-----SS----
--SS-TTSS-----TT----
--SSSTTSS-----TT----
--SS-TTSS-----SS----
--SS-TTSS-----TT----
--SSSTTSS-----SS----
--SS-TTSS-----SS----
--SS-TTSS-----TT----
--SSSTT-S-----TT----
--SSSTTSS-----TT----
--SS-TTSS-----TT----
--SS-TTSS-----TT----
--SS-TTSS-----TT----
--SS-TTSS-----TT----
--SS-TTSS-----SS----
--SSSTTSS-----TT----
--SSSTT-S-----TT----
--SSSTT-S-----TT----
--SSSTT-S-----SS----
--SSSTT-S-----SS----
--SSSTTSS-----SS----
--SSSTT-S-----SS----
--SSSTT-S-----SS----
--SSSTT-S-----TT----
--SSSTT-S-----SS----
-TTTSTT-S-----TT----
--SSSTT-S-----TT----
--SSSTTSS-----TT----
--SSSTT-S-----TT----
-TTTTTT-S-----TT----
-TTTTSS-S-----TT----
-TTTTSS-S-----SS----
--SSSTT-S-----TT----
-TTTSTT-S-----TT----
--SSSTT-S-----TT----
--SSSTTSS-----TT----
-TTTSTTSS-----TT----
-TTTSTTSS-----TT----
-TTTSTTSS-----TT----
--SSSTTSS-----TT----
-TTTSTTSS-----SS----
-TTTSTTSS-----TT----
--SSSTTSSS----TT----
--SSSTTSS-----SS----
--SSSTTSS-----TT----
--SS-TTSSS----TT----
--SS-TTSS-----SS----
--SS-TTSS-----TT----
--SS-TTSS-----TT----
--S--TTSS-----TT----
--SS-TTSS-----TT----
--S--TTSS-----TT----
--S--SSSS-----TT----
--SS-TTSS-----TT----
--S--TTSS-----TT----
--SS-TTSS-----SS----
--SS-TTSS-----SS----
--S--TTSS-----SS----
--S--TTSS-----SS----
-----SSSS-----TT----
---S-TTSS-----SS----
--S--TTSS-----TT----
-----TTSS-----TT----
-----TTSS-----SS----
-----TTSS-----SS----
----STTSSS----SS----
-----TTSS-----SS----
----STTSS-----SSS---
-----TTSSS----SS----
-----TTSS-----SS----
-----TTSS-----SS----
----STTSS-----SSS---
-----TTSS-----SS----
-----TTSS-----SS----
-----TTSS-----SS----
-----TTSS-----SS----
-----TTSSS----SS----
-----TTSS-----SS----
-----TTSS-----SS----
-----TTSS-----SS----
-----SSSS-----SS----
-----TTSSS----SS----
-----TTSS-----SS----
-----TTSSS----SS----
-----TTSS-----SSS---
-----TTSS-----SSS---
-----TTSS-----SSS---
-----TTSS-----SSS---
-----TTSS-----SSS---
-----TTSS-----SSS---
-----TTSS-----SSS---
-----TTSS-----SSS---
--S--TTTT-----SSS---
-----TTSS-----SSS---
-----TTSS-----SS----
-----TTSS-----SS----
-----TTSS-----SS----
-----TTSS-----SS----
-----TTSS-----SS----
-----TTSSS---SSSS---
-----TTSS-----SS----
-----TTSS-----SS----
-----TTSS-----SS----
-----TTSS-----SS----
-----TTSS-----SS-S--
-----TTSS-----SS----
-----TTSS-----SS----
-----TTSS-----TT----
-----TT-S-----TT----
-----TT-S-----TT----
-----TT-S-----TT----
----SSSSS-----TT----
-----TTSS-----TT----
-----TTSS-----TT----
-----TTSS-----TT----
-----TTSS-----TT----
-----TTSS-----TT----
-----TTSS-----TT----
-----TTSS-----TT----
-----TTSS-----TT----
-----TTSS-----TT----
-----TTSS-----TT----
-----TTSS-----TT----
-----TTSS-----TT----
-----TTSS-----TT----
-----TTSSS---STT----
-----TTSS-----TT----
-----TTSSS----TT----
-----TTSS-----TT----
-----TTSS-----TT----
-----TTSS-----TT----
-----TTSS-----TT----
-----TTSS-----TT----
-----TTSS-----TT----
-----TTSSS----TT----
-----TTSSS----SS----
-----TTSS-----TT----
-----TTSSS----SS----
-----TTSSS----SS----
-----TTSSS-S--TT----
---S-TTSS-----SS----
-----TTSSS----TT----
-----TTSS-----TT----
-----TTSSS----TT----
----STTSSS----TT----
-----TTSSS----TT----
-----TTSS-----TT----
-----TTSSS----TT----
-----TTSS-----TT----
-----TTSS-----SS----
-----TTSS-----TT----
-----TTSS-----TT----
-----TTSS-----TT----
-----TTSS-----TT----
-----TTSS-----TT----
-----TTSS-----TT----
-----TTSS-----TT----
-----TTSS-----TT----
-----TTSS-----TT----
---S-TTSS-----TT----
-----TTSS-----TT----
-----TTSSS----TT----
-----TTSSS----TT----
-----TTSS-----TT----
-----TTSS-----TT----
-----TTSS-----TT----
-----TTSS-----TT----
-----TTSSS----TT----
----STTSS-----TT----
-----TTSS-----TT----
-----TTSS-----TT----
-----TTSS-----SS----
-----TTSS-----SS----
-----TTSS-----TT----
-----TTSS-----TT----
-----TTSS-----TT----
-----TTSS-----SS----
-----TTSS-----TT----
-----TTSS-----TT----
-----TTSSS----TT----
-----TTSS-----TT----
----STTSS-----TT----
-----TTSSS----SS----
-----TTSSS----TT----
-----TTSSS----TT----
-----TTSSS-S--TT----
-----TTSS-----TT----
-----TTSS-----TT----
-----TTSSS----SS----
-----TTSSS----TT----
-----TTSSS-S--SS----
-----TTSSS----TT----
-----TTSSS----TT----
-----TTSSS----TT----
-----TTSSS----TT----
-----TTSSS----TT----
-----TTSSS-S--TT----
-----TTSSS----TT----
-----TTSSS----TT----
-----TTSSS----TT----
-----TTSSS----TT----
-----TTSS-----TT----
-----TTSSS----TT----
-----TTSSS----TT----
-----TTSSS----TT----
-----TTSSS----TT----
-----TTSSS----SS----
-----TTSSS----TT----
-----TTSS-----TT----
-----TTSS-----TT----
-----TTSSS----SS----
-----TTSS-----TT----
-----TTSS-----TT----
-----TTSSS----TT----
-----TTSS-----SS----
----STTSS-----TT----
-----TTSSS----TT----
-----TTSSS----TT----
-----TTSSS----TT----
-----TTSSS----SS----
-----TTSSS----TT----
-----TTSSS----TT----
----STTSS-----TT----
-----TTSSS----TT----
-----TTSSS----TT----
-----TTSS-----TT----
-----TTSSS----TT----
-----TTSSS----TT----
-----TTSS-----TT----
-----TTSSS----TT----
-----TTSS-----TT----
-----TTSSS----TT----
-----TTSS-----SS----
-----TTSS-----SS----
-----TTSS-----TT----
-----TTSS-----TT----
-----TTSSS----TT----
-----TTSSS-S--TT----
-----TTSSS-S--SS----
-----TTSS-----SS----
-----TTSSS-S--TT----
-----TTSSS----TT----
-----TTSSS----TT----
-----TTSSS----TT----
-----TTSS-----TT----
-----TTSSS----SS----
-----TTSSS----TT----
-----TTSSS----SS----
-----TTSSS----TT----
-----TTSS-----TT----
-----TTSSS-S--TT----
-----TTSS-----TT----
-----TTSSS----TT----
-----TTSS-----TT----
----STTSSS-S--TT----
-----TTSSS-S--TT----
-----TTSSS----TT----
-----TTSSS----TT----
-----TTSSS----TT----
-----TTSSS----TT----
-----TTSS-----TT----
-----TTSSS----TT----
-----TTSS-----SS----
-----TTSSS-S--TT----
-----TTSS-----TT----
-----TTSSS----TT----
-----TTSS-----TT----
----STTSSS----SS----
-----TTSSS----TT----
-----TTSSS----SS----
----STTSSS----TT----
-----TTSSS----TT----
-----TTSSS----TT----
----STTSS-----SS----
-----TTSSS----TT----
-----TTSSS----SS----
-----TTSSS----SS----
-----TTSSS----SS----
-----TTSSS----SS----
-----TTSSS----TT----
-----TTSSS----TT----
-----TTSS--S--SS----
-----TTSSS----SS----
-----TTSSS----SS----
---S-TTSS--S--TT----
-----TTSS-----SS----
-----TTSS-----TT----
-----TTSSS----TT----
-----TTSSS-S--TT----
-----TTSSS-S--SS----
-----TTSSS----TT----
-----TTSSS----SS----
----STTSSS----TT----
-----TTSSS----TT----
-----TTSSS----TT----
-----TTSS--S--TT----
-----TTSS-----TT----
-----TTSS-----TT----
-----TTSSS-S--TT----
-----TTSS-----TT----
----STTSS-----TT----
-----TTSS-----TT----
-----TTSSS----SS----
-----TTSS-----TT----
-----TTSS-----TT----
-----TTSSS----TT----
-----TTSSS----TT----
-----TTSSS----TT----
-----TTSS--S--TT----
-----TTSS-----TT----
-----TTSSS----TT----
-----TTSSS----TT----
-----TTSSS----SS----
-----TTSSS----SS----
-----TTSS-----TT----
-----TTSSS----TT----
-----TTSS-----TT----
-----TTSSS----TT----
-----TTSS-----TT----
-----TTSS-----TT----
-----TTSS-----SS----
-----TTSS--S--TT----
-----TTSSS-S--SS----
-----TTSSS----SS----
-----TTSSS----TT----
-----TTSSS----TT----
-----TTSSS----SS----
-----TTSSS----TT----
-----TTSSS----TT----
-----TTSSS----TT----
-----TTSSS----TT----
-----TTSSS----TT----
-----TTSS-----TT----
-----TTSS-----TT----
-----TTSSS----TT----
-----TTSSS----SS----
-----TTSSS----SS----
-----TTSS-----TT----
-----TTSSS----TT----
-----TTSSS----TT----
-----TTSSS----TT----
-----TTSSS-S--TT----
-----TTSS-----TT----
-----TTSSS----TT----
-----TTSSS----TT----
-----TTSSS-S--TT----
-----TTSSS----TT----
-----TTSSS----TT----
-----TTSSS----TT----
-----TTSS--S--TT----
-----TTSSS-S--TT----
-----TTSSS----TT----
-----TTSSS----TT----
-----TTSS--S--SS----
---S-TTSSS----TT----
-----TTSSS-S--TT----
-----TTSSS----TT----
-----TTSSS----TT----
-----TTSS-----TT----
---S-TTSSS----TT----
-----TTSSS----TT----
-----TTSSS----TT----
-----TTSSS-S--SS----
-----TTSSS----TT----
-----TTSSS----TT----
-----TTSS-----TT----
-----TTSSS----TT----
-----TTSSS----SS----
-----TTSSS----TT----
-----TTSSS----TT----
----STTSSS----TT----
-----TTSSS-S--SS----
-----TTSSS-S--SS----
-----TTSSS----SS----
-----TTSS-----SS----
-----TTSS-----TT----
-----TTSS-----TT----
-----TTSSS----TT----
-----TTSS-----TT----
-----TTSS-----TT----
-----TTSS-----TT----
-----TTSS-----TT----
-----TTSS-----TT----
-----TTSS-----TT----
-----TTSSS----TT----
-----TTSSS----TT----
-----TTSSS----SS----
-----TTSSS----SS----
-----TTSSS----TT----
-----TTSSS----SS----
-----TTSSS----TT----
-----TTSSS----TT----
-----TTSSS----TT----
-----TTSSS----TT----
-----TTSSS----TT----
-----TTSS-----TT----
-----TTSS-----TT----
-----TTSSS----TT----
-----TTSS-----TT----
-----TTSS-----TT----
-----TTSSS----TT----
-----TTSS-----TT----
-----TTSSS----TT----
-----TTSSS-S--TT----
-----TTSSS----TT----
-----TTSS-----SS----
-----TTSSS----TT----
-----TTSSS----TT----
-----TTSSS----SS----
-----TTSSS----TT----
-----TTSSS----TT----
-----TTSSS----TT----
-----TTSSS----TT----
-----TTSSS----TT----
-----TTSS-----TT----
-----TTSS-----TT----
-----TTSS-----TT----
-----TTSS-----TT----
-----TTSSS----TT----
-----TTSSS----TT----
-----TTSSS----TT----
-----TTSSS----TT----
-----TTSS-----TT----
-----TTSS-----TT----
-----TTSSS----TT----
-----TTSSS----TT----
-----TTSS-----TT----
-----TTSSS----TT----
-----TTSSS----TT----
-----TTSSS----TT----
-----TTSS-----SS----
-----TTSSS----TT----
-----TTSSS----SS----
-----TTSSS----SS----
-----TTSS-----TT----
----STTSSS----TT----
-----TTSSS----SS----
-----TTSSS----SS----
-----TTSS-----TT----
-----TTSSS----TT----
----STTSSS----TT----
-----TTSS-----TT----
---SSTTSS-----TT----
-----TTSSS----TT----
-----TTSSS-S--TT----
-----TTSSS-S--SS----
-----TTSSS-S--TT----
-----TTSSS----TT----
-----TTSSS-S--TT----
-----TTSSS----TT----
-----TTSSS----SS----
-----TTSSS----TT----
-----TTSSS-S--TT----
-----TTSSS-S--SS----
-----TTSSS----SS----
-----TTSSS-S--TT----
----STTSS-----SS----
-----TTSS-----SS----
-----TTSS-----SS----
-----TTSSS----SS----
-----TTSSS----SS----
-----TTSSS----SS----
-----TTSSS----TT----
-----TTSSS-S--TT----
-----TTSSS----SS----
-----TTSS-----SS----
-----TTSSS----SS----
-----TTSSS----TT----
-----TTSS-----TT----
-----TTSS-----TT----
-----TTSS-----SS----
-----TTSSS-S--SS----
-----TTSSS----TT----
-----TTSS-----TT----
-----TTSS-----TT----
-----TTSS-----TT----
-----TTSSS-S--TT----
-----TTSS-----TT----
-----TTSSS----TT----
-----TTSSS-S--TT----
-----TTSSS----SS----
-----TTSS--S--SS----
-----TTSSS----TT----
-----TTSSS----TT----
-----TTSS-----TT----
-----TTSSS----TT----
-----TTSSS-S--TT----
-----TTSSS----SS----
-----TTSS-----SS----
-----TTSSS----SS----
-----TTSSS----SS----
-----TTSS-----SS----
-----TTSSS----TT----
-----TTSSS----SS----
-----TTSSS----TT----
----SSSSSS----TT----
-----TTSSS----TT----
-----TTSS-----TT----
-----TTSSS----SS----
-----TTSSS----TT----
-----TTSSS-S--TT----
-----TTSS--S--TT----
----STTSS-----TT----
----STTSS-----SS----
-----TTSS--S--TT----
-----TTSS-----SS----
-----TTSS-----TT----
-----TTSS--S--TT----
-----TTSS--S--TT----
-----TTSS--S--TT----
----STTSS--S--TT----
-----TTSS-----TT----
-----TTSSS----TT----
-----TTSSS----TT----
-----TTSSS----TT----
-----TTSSS----TT----
-----TTSSS----TT----
-----TTSSS----TT----
-----TTSS-----TT----
-----TTSS-----TT----
-----TTSSS----TT----
-----TTSS-----TT----
-----TTSS-----TT----
-----TTSS-----TT----
-----TTSS-----TT----
-----TTSS--S--TT----
-----TTSS-----TT----
-----TTSSS----TT----
-----TTSS-----TT----
-----TTSS-----SS----
-----TTSS-----TT----
-----TTSS-----TT----
-----TTSS-----TT----
-----TTSS--S--TT----
-----TTSS--S--SS----
-----TTSS--S--TT----
-----TTSS-----TT----
-----TTSS--S--TT----
-----TTSS--S--TT----
-----TTSS-----SS----
-----TTSS--S--TT----
-----TTSS--S--TT----
-----TTSSS-S--SS----
-----TTSS-----SS----
-----TTSS-----TT----
-----TTSS-----TT----
-----TTSS-----TT----
-----TTSS-----TT----
-----TTSS-----TT----
-----TTSS-----TT----
---S-TTSS-----TT----
-----TTSS-----TT----
-----TTSS-----TT----
-----TTSS----SSS----
-----TTSS-----TT----
-----TTSS-----TT----
-----TTSS-----TT----
-----TTSS-----TT----
-----TTSS-----SS----
-----TTSS-----TT----
-----TTSS-----TT----
-----TTSS-----TT----
-----TTSS-----TT----
-----TTSS-----TT----
-----TTSS-----SS----
-----TTSS-----SS----
-----TTSS-----TT----
-----TTSS----STT----
-----TTSS-----SS----
-----TTSS----SSS----
-----TTSS----SSS----
-----TTSS-----TT----
-----TTSS----STT----
-----TTSS----STT----
-----TTSS-----TT----
-----TTSS-----TT----
-----TTSS-----TT----
---SSTTSS-----TT----
-----TTSS----SSS----
-----TTSS-----TT----
-----TTSS-S---TT----
-----TTSS-S---TT----
-----TTSS-----TT----
-----TTSS-----TT----
-----TTSS-----TT----
-----TTSS-----TT----
-----TTSS-----TT----
-----TTSS-----TT----
-----TTSS-----TT----
-----TT-S-----TT----
-----TT-S-----TT----
----STTSS-----TT----
-----TTSS-----TT----
-----TTSS-----TT----
-----TTSS-----TT----
----STTSS-----TT----
-----TTSS-----TT----
-----TTSS-----TT----
----SSSSS-S---TT----
-----TTSS-----TT----
-----TTSS-----TT----
-----TTSS-----TT----
----STTSS-S---TTS---
-----TTSS-S---TT----
----STTSS-----SS----
----STTSS-S---SS----
-----TTSS-S---SS----
----STTSS-S--STT----
-----TTSS-S---TT----
-----TTSS-S--STT----
-----TTSS-S--SSS----
-----TTSS-S--SSS----
-----TTSS-S--SSS----
-----TTSS----STT----
-----TTSS----STT----
-----TTSS----STT----
----STTSS-S--STT----
----STTSSS---STT----
-----TTSS----SSS----
-----TTSSS---SSS----
----STTSSS----TT----
----STTSSS---SSS----
----STTSSS---SSS----
-----TTSS-S--STT----
----STTSSS---STT----
----STTSS----STT----
----STTSSS---STT----
----STTSSS----TT----
----STTSSSS--SSS----
----STTSSS---SSS----
----STTSSS---STT----
----STTSS-S--SSS----
-----TT-S----SSS----
----STT-S----SSS----
-----TTSS----STT----
----STTSS---SSTT----
-----TT-S-S-SSSS----
-----TTSS-S--STT----
-----TTSS-S--SSS----
-----TTSS-S--SSS----
----STTSS-S--STT----
----STT-S-S---SS----
----STT-S-S--SSS----
----STTSS-S---SS----
-----TTSS-S--STT----
-----TTSS-SS-STT----
-----TT-SS-SSSSS----
-----TTSS-SSSSTT----
----STTSS-S---TT----
----STTSSSSSSSTT----
----STTSSSSS-STT----
----STTSSSSSSSTT----
----STTSSSS-SSTT----
-----TTSS-SSSSSS----
----STTSSSSSSSTT----
----STTSS-S-SSTT----
----STTSS-S---TT----
-----TTSSSS-SSSS----
-----TTSS-S---TT----
----STT-S-S--SSS----
-----SSSS-S--STT----
---SSTT-S----SSS----
-----TT------STT----
---S-TT-S----STT----
---S-TT-S-SS-STT----
-----TT----S-SSS----
---S-TT-S-SS-STT----
-----TT-------TT----
-----TT------STT----
-----TT---S---SS----
-----TT-S----STT----
-----TT-------TT----
-----TT------STT----
-----TT------STT----
----STT-S----STT----
----STT-S----STT----
-----TT-S-----TT----
-----TT-------TT----
---S-TT-S-S--STT----
-----TT---S---SS----
---SSSS-S-S--STT----
-----TT-S-SS--SS----
-----TT-S-----TT----
-----TT-S-----SS----
---S-SS-S--S--SS----
-----TT-S-SS--SS----
-----TT---S---TT----
-----TT-S--S--TT----
-----TT-S----SSS----
-----TT-S----SSS----
-----TT----SS-SS----
-----TT------SSS----
-----TT-------TT----
-----TT----SS-SS----
-----TT-S--S-SSS----
-----TT---S---SS----
-----TT---SS--SS----
-----TT-S-SS--SS----
-----TTSS-SS--SS----
-----TT-S-S---TT----
----STTSS-S---SS----
----STT-S-S---TT----
----STT-S----SSS----
----STT-S-----TT----
-----TT-S-----TT----
----STT-S-----TT----
----STTSS-----TT----
----STTSS-----TT----
----STTSS-----TT----
-----TTSS-----TT----
-----TT-S-----TT----
----STTSS-----TT----
----STTSS-----TT----
----STTSS-----TT----
----STTSS-----TT----
----STTSS-----SS----
----STTSS-----SS----
----SSSSS-S---SS----
----STT-S-----TT----
----STT-S-----SS----
----STTSS----STT----
-----TT-S-----TT----
----STT-S-S---SS----
----STTSS-----TT----
----STTSS-S---SS----
----STTSS-S---TT----
----STTSS-----TT----
----STTSS-----TT----
----STT-S-----TT----
----STTSS-S---TT----
----STTSS-----TT----
----SSSSS-----SS----
----SSSSS-S---SS----
----STTSS-S---SS----
----STTSS-----SS----
----STTSS-S---SS----
----STTSS-S---SS----
----STTSS-S--SS-----
----STTSS----STT----
----STTSS-----SS----
----STTSS-----TT----
----STTSS-----TT----
-----TTSS-S--STT----
----STTSS----STT----
----STTSS----STT----
----STTSS-S--STT----
----STT-S----SSS----
----STTSS----SSS----
----STTSS----SSS----
----STTSS----STT----
-----TTSS----STT----
----STT-S-----SS----
-----TTSS-----SS-S--
-----TTSS-----SS-S--
-----TTSS-----TT-S--
----STTSS-----TT-S--
-----TTSS-S---TT-S--
-----TTSS-----SS-S--
-----TTSS-S---SS-S--
----STTSS-S---TT----
----STT-SSS---TT----
-----TTSS-----SS----
----STTSS-S---SS----
----STTSS-S---TT----
----STT-SSS---TT----
----STTSS-S---TT----
----STTSSSS---TT----
----STTSS-S---TT----
----STT-S-S---TT----
----STT-SSS---SS----
----STT-SSS---TT----
----STTSSSS---TT----
----STT-SSS---TT----
----STT-SSS---TT----
-----TTSSSS---TT----
-----TTSS-S---TT----
-----TTSS-S--SSS----
-----SS-S-S---TT----
-----TT-S-S---TT----
-----TTSS-S---TT----
-----SSSS-S---TT----
-----TTSS-S---TT----
----STTSS-SS--TT----
-----TT-S-S--STT----
-----TT-S-S---TT----
-----TT-S-S--STT----
-----TTSS-S--STT----
-----TT-S-S---SS----
-----TTSS-S---TT----
-----SSSS-S---TT----
----STT-S-S--STT----
---SSTTSS-S--STT----
-----TT-S-SS-STT-S--
-----TTSS-S--SSS-S--
-----TT-S-S--STT-S--
-----TTSS-S--STT-S--
-----TTSS-S--STT-S--
----STT-S-S--SSS-S--
-----TTSS-S--STT-S--
----STT-S-S--STT-S--
----STTSS-S--STT-S--
----STTSS-S--STT-S--
----STT-S-S--STT-S--
-----TTSS-S--STT-S--
-----TTSS-S--STT-S--
---S-TT-S-S--STT-S--
----STTSS-S--STT-S--
-----TTSS-S--STT-S--
----STT-S-S--STT-S--
----STT-S-S--STT-S--
-----TT-S-S--STT-S--
-----TTSS-S--STT-S--
-----TTSS-S--STT-S--
-----TT-S-S--STT-S--
-----TT-S-S--STT-S--
-----SS-S-S--SSS-S--
-----TTSS----STT-S--
-----TT-S-S--STT-S--
-----TT-S-S--STT-S--
-----TT-S-S--STT-S--
-----TTSS-S--STT-S--
-----TT-SSS--STT-S--
-----TT-S-S--STT-S--
-----TTSS-S--STT-S--
-----TTSS-S--STT-S--
-----TTSS-S--STT-S--
-----TT-S-S--STT-S--
-----TTSS-S--STT-S--
-----TTSS-S--STT-S--
-----TT-S-S--STT-S--
-----TTSS-S--STT-S--
-----TTSS-S--STT-S--
-----TTSS-S--STT-S--
-----TT-S-S--STT-S--
-----TTSS-S--STT-S--
-----SSSS-S--STT-S--
----SSSSS-S--STT-S--
-----TTSS-S--STT-S--
-----TTSS-S--STT-S--
-----TTSS-S--STT-S--
-----TTSS-S--STT-S--
-----TTSS-S--STT-S--
-----TTSS-S--STT-S--
-----TTSS-S--STT----
-----TTSS----STT-S--
-----TT-S----STT-S--
-----TT-S-S--STT-S--
-----TT-S-S--STT-S--
-----TTSS-S--SSS-S--
-----TTSS-S-SSTT-S--
-----TTSS-S--SSS-S--
-----TTSS-S--STT-S--
-----TTSS-S--STT-S--
-----TTSS-S--STT-S--
-----TTSS-S--SSS-S--
-----SSSS-S--STT-S--
-----TTSS-S--STT-S--
-----TT-S-S--STT-S--
-----TTSS-S--STT-S--
-----TTSS-S--STT-S--
-----TT-S-S--STT-S--
-----TTSS----STT-S--
-----TTSS-S--STT-S--
-----TTSS-S--SSS-S--
-----TT-S-S-SSSS-S--
-----TTSS-S-SSSS-S--
-----TTSS-S--SSS-S--
-----TTSS-S-SSSS-S--
-----TTSS-S--SSS-S--
-----TTSS-S-SSSS-S--
-----TTSS-S-SSTT-S--
-----TTSS---SSSS-S--
-----TTSS-S-SSSS-S--
-----TT-S-S-SSTT-S--
-----SS-SSS-SSSS-S--
-----SS-SSS--SSS-S--
-----TTSS-S-SSSS-S--
-----TT-S----STT-S--
-----TTSS-S--SSS-S--
-----SSSSSS-SSSS-S--
-----TT-SSS-SSSS-S--
-----TT-SS---SSS-S--
-----TTSSS---STT-S--
-----TT-SS--SSSS-S--
-----TT-SS---SSS-S--
-----TTSS----SSS-S--
-----TT-S-S--SS--S--
-----TT-SS---SSS-S--
-----TTSS----SSS-S--
-----SSSSSS--SSS-S--
-----TTSS-S--SSS-S--
-----SSSSSS--SSS-S--
-----TTSSSS-SSSS-S--
-----TTSSSS--SSS-S--
-----TTSS-S--SSS-S--
-----TTSSSS-SSSS-S--
-----TT-S-S-SSS--S--
-----TTSS-S--SS--S--
-----TTSS-S-SSSS-S--
-----TTSS-S-SSS--S--
-----TT-S---SSS-SS--
-----TT-S----SS--S--
-----TTSS----SSS-S--
-----TTSS-S--SSS-S--
-----TTSS----SSS-S--
-----TTSS----SSS-S--
-----TTSS----SS--S--
-----TTSS-S--SSS-S--
-----TTSS-S--SSS-S--
-----TTSS----SSS-S--
-----TTSS----STT-S--
-----TTSS----SS--S--
-----TTSS----SSS-S--
-----TTSS---SSSS-S--
-----TT-S----SSSSS--
-----TTSS----SSS-S--
-----TTSS----SSS-S--
-----TTSS----SSS-S--
-----TTSS----SS--S--
-----TTSS----STT-S--
-----TTSS----SSS-S--
-----TTSS----SSS-S--
-----TTSS----STT-S--
-----TT-S----SSS-S--
-----TTSS----SSS-S--
-----SSSS----SSS-S--
-----TTSS----STT-S--
-----TTSS----SSS-S--
-----TTSS----SSS-S--
-----TTSS----SS--S--
-----TTSS----SS--S--
-----TTSS-S--SS--S--
-----TTSSS---SSS-S--
-----TT-SSS--SSS-S--
-----SSSS-S--SSS-S--
-----TTSS-S--SSS-S--
-----TTSS-S--SSS-S--
-----TTSS----SSS-S--
-----TT-S----SSS-S--
-----TTSS----SSS-S--
-----TT-S----SSS-S--
-----TT-S----SSS-S--
-----TT-S----SSS-S--
-----TT-S----SSS-S--
-----TT-S----SSS-S--
-----TT-S----SS--S--
-----TT-S----SS--S--
-----TT-SS---SSS-S--
-----TTSS-S--SSS-S--
-----TTSS-S--SSS-S--
-----TTSS----SSS-S--
-----TTSS-S--SS--S--
-----TTSS----SSS-S--
-----TTSS----SSS-S--
-----TTSS----SSS-S--
-----TTSS----SSS-S--
-----TT-S----SSS-S--
-----SSSS----STT-S--
-----TTSS-S--SSS-S--
-----TTSS-S--SSS-S--
-----SSSS-S--SS--S--
-----TT-S-SS-SSS-S--
-----TTSS-SS-SSSSS--
-----TTSS-S--SS--S--
-----TT-S-SS-SSS-S--
-----TTSS-S--SSS-S--
-----TTSS-S---SS-S--
-----TTSS-SS--SS-S--
-----TTSS-S---SS-S--
-----TT-S-S----S-S--
-----TT-SSS---SS-S--
-----TT-SSS----S-S--
-----TT-SSS---SS-S--
-----TTSSSS----S----
-----TT-SSS----S----
-----TTSS-S---SS----
-----SS-S-S--SSS----
-----TTSSSS--SSS----
-----SS-S-S---SS----
-----TT-S-S---SS----
-----TT-S-S---SS----
-----TT-S-S---SS----
-----SS-S-S---SS----
-----TT-S-S--SSS-S--
-----TT-S-S---SS-S--
-----TT-S-S---SS-S--
-----TT-SSS--SSS-S--
-----TTSS-S---SS-S--
-----TTSS-S---SS-S--
-----TTSS-S---SS-S--
-----TT-S-S--SSS-S--
-----TTSS-S---SS-S--
-----TT-SSS---SS-S--
-----TT-SSS---TT-S--
-----TT-SSS-SSSS-S--
-----SS-SSS-S-SS----
-----TT-SSS-SSSS----
-----TT-SSS--STT-S--
-----TT-S-S--STT-S--
-----TT-S-S---SS-S--
-----TT-S---S-SS-S--
-----TT-S-----SS-S--
-----TT-S---SSTT-S--
-----TT-SSS---SS-S--
-----TT-S-S--STT-S--
-----TT-SSS--SSS-S--
-----TTSS-S--SSS-S--
-----TTSS-S---TT-S--
-----SS-S-S---SS-S--
-----TT-S-S---SS-S--
-----TT-S-S---SS-S--
-----TTSS-S---SS-S--
-----TT-S-S---TT-S--
-----TT-S-S--SSS-S--
-----TT-S-S---SS-S--
-----TT-SSS---SS----
-----TTSSSS---SS----
-----TTSS-S--SSS----
-----TT-S-S--SSS----
-----TTSS-S--SSS----
-----TT-S-S---TT-S--
-----TT-S-S--SSS----
-----TT-S-S---SS----
-----TT-S-S---SS----
-----TT-S-SS--SS----
-----TTSS-S---SS----
-----TTSS-S---SS-S--
-----TT-S-S--SSS-S--
-----TT-S-S--SSS-S--
-----TT-SS----SS----
-----SSSS-S---SS----
-----TT-S-----SS----
-----TTSS-S---SS----
-----TTSS-S--STT----
-----TTSS-S---SS----
-----TTSS-S---SS----
-----TTSS-S---SS----
-----TTSS-S---SS----
-----SSSS-S--SSS-S--
-----TT-S---S-SS----
-----TTSS-S---TT-S--
-----TTSS----STT-S--
-----TT-S-S-SSSS-S--
-----TT-SS--SSSS-S--
-----TT-SSS-S-SS-S--
-----TT-S-S---SS-S--
-----TT-SS---SSS-S--
-----TT-S-----SS-S--
-----TT-SS---SSS-S--
-----TT-SSSS--SS-S--
-----TT-SSS-SSSS-S--
-----TT-S-S--SSS----
-----TT-SS---SSS-S--
-----TT-SSS---SS----
-----TT-S---SSSS----
-----TT-S-S-S-SS-S--
-----SS-SSS-SSSS-S--
-----SS-S-S-SSSS-S--
-----TT-SSS-S-SS-S--
-----TT-SSS--SSS-S--
-----TT-SSS---TT-S--
-----TT-SSS---SS-S--
-----TT-SSS---SS-S--
-----TT-SSS---SS-S--
-----TT-S-S---SS-S--
-----TT-SS----SS-S--
-----SS-S-S---SS-S--
-----SS-S-S---SS-S--
-----SS-S-S-S-SS-S--
-----TT-SSS-SSTT-S--
-----TT-SS----SS-S--
-----TT-SS----SS-S--
-----SSSSSS---SS-S--
-----TT-SSS-SSSS-S--
-----SS-S-S--STT-S--
-----TT-SSSSSSTT-S--
-----TT-SSS-S-SS-S--
-----TT-SSS-S-SS-S--
-----TT-SSS-S-SS----
-----TT-S-----SS----
-----TT-S-S-SSSS----
-----TT-SSS-SSSS-S--
-----TT--SS-SSSS-S--
-----TT--SS-SSSS-TT-
-----TT--SS-SSSS-TT-
-----TT---S-SSSS-TT-
-----TT-SSS-SSTT-TT-
-----TT--SS-SSSS-TT-
-----TT-SSS-S-SS-TT-
-----TTSSSS-SSSS-TT-
-----TTSSSS-SSSS-TT-
-----TTSS-S--SSS-TT-
-----TTSS-S--STT-TT-
-----TT-S----SSS-S--
-----TT-S----SSS-TT-
-----TTSS----STT-TT-
-----TTSS----STT-TT-
-----TTSS----SSS-S--
-----TT-S----SSS-TT-
-----TTSS-S---TT-TT-
-----TT-S---SSSS-TT-
-----TTSS-S-SSSS-TT-
-----TT-S---S-SS-TT-
-----TT-S----SSS-TT-
-----TT-S---SSTT-TT-
-----TT-S---SSSS-TT-
-----TT------STT-S--
-----TT-S----STT-TT-
-----TT-S----STT-TT-
-----TT-S----STT-TT-
-----TT------SSS-TT-
-----TT--S--SSTT-TT-
-----TT-S----STT-TT-
-----TT-S---S-SS-TT-
-----TT-S---SSSS-TT-
-----TT-S---SSSS-TT-
-----TT-S---S-SS-TT-
-----TT-S---S-SS-TT-
-----TT-S---SSSS-TT-
-----SSSS---S-SS----
-----TTSS-----SS-S--
-----TTSS---S-SS-TT-
-----TT-S---SSSS-TT-
-----TTSS---S-SS-TT-
-----TTSS---SSSS-TT-
-----TT-S---SSSS-S--
-----TT-S---SSSS-S--
-----TT-S---SSSS-TT-
-----TTSS---SSSS----
-----TTSS---SSTT----
---S-TTSS---SSSS----
-----TTSS---SSSS----
-----TTSS---S-SS----
-----TTSSS--SSSS----
-----TTSS---S-SS----
-----TTSS---SSSS----
-----TT-S-----SS----
-----TT-S---S-SS----
-----TT-S---S-SS-S--
-----TT-S----SSS----
-----TT-S-----SS----
-----TT-S---S-SS----
-----TT-S---S-SS----
-----TT-S---SSTT----
-----TT-S-----SS----
-----TT-S---S-SS----
-----TT-S-----TT----
-----TT-S-----TT----
-----TT-S-----TT----
-----TT-S-----SS----
-----TT-S----STT----
-----TT-S-----SS----
-----TT-S---S-SS----
-----TT-S---S-SS----
-----SS-S---S-SS----
-----TT-S-----SS----
-----SS-S---SSSS----
-----TT-S----SSS-S--
-----TT-S---SSSS----
-----TT-S----SSS----
-----TT-S----SSS----
-----TT-S---SSSS----
-----TT-SS--SSTT----
-----TT-S-----SS----
-----TT-S-----SS----
-----TT-S----SSS----
----BTTBS---S-SS----
-----TT-S---SSSS----
-----TT-S----STT-S--
-----TT-S---SSSS----
-----TT-S---S-SS-S--
-----TT-S---S-SS----
-----TT-S---S-SS-S--
-----TT-S---S-SS----
-----TT-S---SSSS-S--
-----TT-S-----SS-S--
-----TT-S-----SS-S--
-----TT-SS--SSSS-S--
-----TT-S---SSSS----
-----TT-S---SSSS-S--
-----TT-S----SSS----
-----TT-S-----SS----
-----TT-S---S-SS----
-----TT-S---S-SS-S--
-----TT-S-----SS-S--
-----TT-SS----SS----
-----TT-SS--S-SS----
-----TT-S---S-SS----
-----TT-SS----SS----
-----TT-S---S-SS----
-----TT-S-----SS----
-----TT-S-----SS-S--
-----TT-S---S-SS----
-----TT-S---SSSS-S--
-----TT-S---S-SS----
-----TT-S---S-SS-S--
-----TT-S---S-SS-S--
-----SS-S---S-SS----
-----TT-S---S-SS-S--
-----TT-S-----SS----
-----SS-S---S-SS----
-----SS-SS--SSSS----
-----TT-SS--S-SS----
-----TT-S---S-SS----
-----SSSSS--S-SS-S--
-----TT-S-----SS-S--
-----TT-S---SSSS----
-----TTSSS----SS-S--
-----TT-SS--SSSS-S--
-----TT-SS--SSSS----
-----TT-------SS-S--
-----TT-------SS----
----BTTB------SS----
-----SSS-S--S-SS----
-----TT--S----SS----
-----TT-S---SSSS----
-----TT-S----SSS----
-----TTSS-----SS----
-----TT-S----SSS----
-----TT-S-----SS----
-----TT-S---S-SS----
-----TT-S---S-SS-S--
-----TT-S---S-SS-S--
-----TT-S---S-SS-S--
-----TT-S---SSSS----
-----TT-S---SSSS-S--
-----TT-S---SSSS----
-----TT-S---S-SS----
-----TT-S---SSSS----
-----TT-SS--S-SS-S--
-----TT-S---S-SS-S--
-----TT-S---SSSS-S--
-----TT-SS--SSSS----
-----TT-S---SSSS-S--
-----TT-S---SSSS----
-----TT-S---S-SS----
-----TT-SS----SS----
-----TT-SS-----S----
-----TT-S-----SS----
-----TT-S-----SS----
-----TT-S-----SS----
-----TT-S---S-SS----
-----TT-S---SSSS----
-----TT-S-----SS----
-----TT-S---S-SS-S--
-----TT-S---SSSS----
-----TT-S---S-SS----
-----TT-S---S-SS----
-----TT-S---SSSS----
-----TT-S---S-SS----
-----TT-S---S-SS----
-----TT-S---S-SS----
-----TT-S---SS-S-S--
-----TT-S---S-SS----
-----TT-S---S-SS----
-----TT-S---S-SS----
-----SS-S---SSSS----
-----TT-S-----SS----
-----TT-S-----SS-S--
-----TT-S-----SS----
-----TT-S-----SS----
-----TT-S-----SS-S--
-----TT-S-----SS-S--
-----TT-S----SSS----
-----SS-S---S-SS-S--
-----TT-S---SSSS-S--
-----TT-S---SSSS----
-----TT-S----SSS----
-----TT-S-----SS----
-----TT-S---S-SS-S--
-----TT-------SS----
-----TT-S-----SS-S--
-----TT-S-----SS----
-----TT-S----SSS----
-----TT-S-----SS-S--
-----TT-S---SSSS----
-----TT-S---S-SS----
-----TT-S---S--S-S--
-----TT-S-----SS----
-----TT-S----SSS----
-----TT-S---SSSS----
-----SS-S---SSSS----
-----TT-S---S-SS-S--
-----TT-SS--S-SS----
-----TT-S---S-SS-S--
-----TT-S---SSSS-S--
-----TT-S---SSSS-S--
-----TT-S---S-SS----
-----TT-S---SSSS----
-----TT-S---S-SS-S--
-----TT-S---SSSS----
-----TT-S-----SS----
-----TT-S-----SS----
-----TT-S-----SS----
-----TT-S---SSSS----
-----TTSS----SSS----
-----TT-S----SSS-S--
-----TT-S----SSS-S--
-----TT-S---SSSS-S--
-----TT-S---SSSS-S--
-----TT-S---SSSS-S--
-----TT-S----SSS----
-----TT-------SS-S--
-----TT-S---S-SS-S--
-----TT-S-----SS----
-----TT-S---SSSS-S--
-----TT-S---S-SS----
-----TT-S---S-SS-S--
-----TT-S---S-SS----
-----TT-S---SSSS-S--
-----TT-S---S-SS-S--
-----TT-S---SSSS----
-----TT-S---SSSS-S--
-----TT-S-----SS----
-----TT-S---SSSS-S--
-----TT-S---S-SS-S--
-----TT-S---S-SS-S--
-----TT-S---S-SS-S--
-----TT-S-----SS-TT-
-----TT-S---SSSS-TT-
-----TT-S---SSSS-TT-
-----TT-S---SSSS-S--
-----TT-S---S-SS-TT-
-----TT-S---S-SS-TT-
-----TT-S---S-SS-TT-
-----TT-S---SSSS-TT-
-----TT-S---S-SS-TT-
-----TT-S---S-SS-S--
-----TT-SS--S-SS-TT-
-----TT-S---S-SS-TT-
-----TT-S---SSSS-TT-
-----TT-S---S-SS-TT-
-----TT-S---S-SS-TT-
-----TT-S---S-SS-TT-
-----TT-S---SSSS-TT-
-----TT-----SSSS-TT-
-----TT-S---SSSS-S--
-----TT-----S-SS-S--
-----TT-----S-SS-TT-
-----TT-S----SSS-TT-
-----TT-S---SSSS-S--
-----TT-----SSSS-S--
-----TT-----SSSS-S--
---S-TT-----SSSS-S--
-----TT-----SSSS-S--
-----TT-----S-SS-TT-
-----TT-----SSSS-S--
-----TT-----SSSS-S--
-----TT-----SSSS-S--
---S-TT-----S-SS-TT-
---S-TT-----SSSS-S--
-----TT-----SSSS-S--
--SS-TT-----S-SS-TT-
--SS-TT--S--S-SS-TT-
--SS-TT-------SS-TT-
--SS-TT-----S-SS-S--
--SS-TT-----SSSS-S--
--SS-TT-------SS-S--
---S-TT-----SSSS-S--
--SS-TT-----S-SS----
--SS-TT-----S-SS-S--
--SS-TT-------SS-S--
--SS-TT-----S-SS-S--
--SS-TT-----S-SS-TT-
--SS-TT------SSS-S--
--SS-TT-----SSSS-S--
--SS-TT-----S-SS-TT-
--SS-TT-----SSSS-TT-
--SS-TT-----SSSS-TT-
--SS-TT-----S-SS-TT-
--SS-TT-------SS-TT-
--SS-TT------SSS-TT-
--SS-TT-----SSSS----
--S--TT-----SSSS-S--
-----TT-----SSSS-S--
--SS-TT-----SSSS-TT-
---S-TT-----SSSS----
--SS-TT-----SSSS----
--SS-TT-----SSSS-S--
--SS-TT-----SSSS-S--
--SS-TT-----SSSS----
--SS-TT-----SSSS----
--SS-TT-------SS----
--SS-TT-------SS-S--
--SS-TT-------SS----
--SS-TT------SSS----
--SS-TT-----S-SS-TT-
---S-SS-------SS-TT-
--SS-TT-----SSSS----
---S-TT-----SSSS----
--SS-TT-------SS----
---S-TT-------SS----
---S-TT-----S-SS----
---S-TT-------SS----
--SS-SS-------SS----
---S-TT-------SS----
--SS-TT-------SS----
--SS-TT-----SSSS----
---S-TT-------SS----
---S-TT------SSS----
--SS-TT-------SS----
--SS-TT-------SS----
--SS-TT-------SS----
--SS-TT--S---SSS----
---S-TT-------SS----
--SS-TT-------SS----
--SS-TT------SSS----
---S-TT-------SS----
---S-TT-----SSSS----
--SS-TT-----SSSS----
--SS-TT-----SSSS-S--
---S-TT------SSS-S--
-----TT------SSS-S--
-----TT------SSS----
-----TT-------SS----
---S-TT-------SS----
---S-TT-----SSSS----
--SS-TT-----SSSS----
--SS-TT-----SSSS----
--SS-TT------SSS----
--SS-TT-----SSSS----
--SS-TT-----SSSS----
--SS-TT------S-S----
---S-TT-----SSSS----
--SS-TT------SSS----
--S--TT-----SSSS----
--SS-TT-------SS----
-----TT-----S-SS----
--SS-TT-----SSSS----
--SS-TT-----S-SS----
---S-TT-----SSSS----
--SS-TT-----SSSS----
--SS-TT-----SSSS----
---S-TT-----S-SS----
--SS-TT-------SS----
---S-TT-----SSSS----
--SS-TT-----S-SS----
-----TT-----S-SS----
--SS-TT-------SS----
--SS-TT-------SS----
--SS-TT-----SSSS----
--SS-TT------SSS----
---S-TT-------SS----
---S-TT-------SS-S--
---S-TT-----SSSS----
-----TT-----S-SS----
---S-TT-----S-SS----
-----TT------SSS----
---S-TT-----S-SS----
---S-TT-------SS----
--SS-TT-----S-SS----
---S-TT-----S-SS----
--SS-TT-----S-SS-S--
--SS-TT-----S-SS----
--SS-TT-----SSSS----
--SS-TT--S---SSS-TT-
--SS-TT-----S-SS----
--SS-TT-----SSSS----
--SS-TT-----S-SS----
--SS-TT-----SSSS----
---S-TT-----S-SS----
---S-TT-----S-SS----
---S-TT--S----SS----
--SS-TT-------SS----
--SS-TT-----SSSS----
--SS-SS-----S-SS----
--SS-TT-----S-SS----
--SS-TT-----S-SS----
--SS-TT-----S-SS----
--SS-TT-----S-SS----
--SS-TT--S----SS----
--SS-TT-----S-SS----
--SS-TT-----SSSS----
--SS-TT--S--S-SS----
--SS-TT-----S-SS----
--SS-TT-----SSSS----
--SS-TT-------SS----
--SS-TT-----S-SS----
--SS-TT-----SSSS-S--
---S-TT-------SS----
---S-TT-----S-SS----
-----TT-----SSSS----
--SS-TT-----SSSS-S--
---S-TT-----S-SS----
---S-TT-------SS----
--SS-TT-------SS----
---S-TT-----S-SS----
--SS-TT--S--S-SS----
---S-TT-----S-SS----
---S-SS-------SS----
--SS-TT-------SS----
--SS-TT-------SS----
--SS-TTS-S----SS-TT-
--SS-TT--S--S-SS-TT-
--SS-TT--S----SS-TT-
--SS-TT--S----SS-S--
--SS-TT-SS----SS----
--SS-TT--S--S-SS----
--SS-TT--S---SSS----
--SS-TT--S----SS----
--SS-TT--S----SS----
--SS-TT-------SS----
--SS-TT--S----SS----
--SS-TT--S----SS----
--SS-TT-----SSSS----
--SS-TT-------SS----
--SS-TT-----SSSS----
--SS-TT-------SS----
--SS-TT-----S-SS-S--
--SS-TT-----SSSS-S--
--SS-TT-----S-SS----
--SS-TT------SSS----
--SS-TT-----S-SS----
--SS-TT-------SS----
--SS-TT-----S-SS----
--SS-TT--S--SSSS-S--
--SS-TT-------SS-S--
--SS-TT--S----SS-S--
--SS-TT--S--SSSS-S--
--SS-TT--S--S-SS-S--
--SS-TT--S--S-SS-S--
--SS-TT-----SSSS-S--
--SS-TT-----S-SS-S--
--SS-TT-----S-SS-S--
--SS-TT-------SS-S--
--SS-TT-------SS-S--
--SS-TT--S----SS-S--
--SS-TT-----SSSS-S--
--SS-TT-----SSSS-S--
--SS-TT-----S-SS-S--
--SS-SS-----S-SS-S--
--SS-TT-----SSSS-S--
--SS-TT-------SS-S--
--SS-TT-----S-SS-S--
--SS-TT--S--S-SS-S--
--SS-TT-----S-SS-S--
--SS-TT-------SS-S--
--SS-TT-----SSSS-S--
--SS-TT--S----SS-S--
--SS-TT--S----SS-S--
--SS-TT-----SSSS-S--
--SS-TT-----SSSS-S--
--SS-TT-------SS-S--
--SS-TT--S----SS-S--
--SS-TT--S--S-SS-S--
--SS-TT------SSS-S--
--SS-TT-----SSSS-S--
--SS-TT-----SSSS-S--
--SS-TT--S--SSSS-S--
--SS-TT--S---SSS-S--
--SS-TT--S----SS-S--
--SS-TT-------SS-S--
--SS-TT--S----SS-S--
--SS-TT-------SS-S--
--SS-TT-------SS-S--
--SS-TT-----S-SS-S--
--SS-TT-----S-SS-S--
--SS-TT-----S-SS-S--
--SS-TT-----S-SS-S--
--SS-TT-------SS-S--
--SS-TT-----S-SS-S--
--SS-TT-----S-SS-S--
--SS-TT-------SS-S--
--SS-TT-------SS-S--
--SS-TT-----S-SS-S--
--SS-TT-----S-SS-S--
--SS-TT-------SS-S--
--SS-TT-----S-SS-S--
--SS-TT-------SS-S--
--SS-TT-------SS-S--
--SS-TT-----S-SS-S--
--SS-TT-----SSSS-S--
--SS-TT-------SS-S--
--SS-TT-------SS----
--SS-TT--S--SSSS-S--
--SS-TT------SSS-S--
--SS-TT--S----SS-S--
--SS-TT-----S-SS-S--
--SS-TT-------SS-S--
--SS-TT-------SS-S--
--SS-TT-----SSSS-S--
--SS-TT-----S-SS-S--
--SS-TT-----SSSS-S--
--SS-TT-------SS-S--
--SS-TT--S----SS-S--
--SS-TT-----S-SS-S--
--SS-TT-------SS-S--
--SS-TT-----SSSS-S--
--SS-TT-----S-SS-S--
--SS-TT-----S-SS-S--
--SS-TT-----S-SS-S--
---S-TT-----S-SS-S--
--SS-TT-----S-SS-S--
--SS-TT-----SSSS-S--
--SS-TT-----S-SS-S--
--SS-TT-----S-SS-S--
--SS-TT-----SSSS-S--
---S-TT-------SS-S--
---S-TT-------SS-S--
--SS-SS------SSS-S--
---S-TT-------SS-S--
--SS-TT-------SS-S--
--SS-TT-----S-SS-S--
-----TT-------SS-S--
--SS-TT-------SS-S--
--SS-TT-------SS----
--SS-TT-------SS-S--
--SS-TT------SSS-S--
--SS-TT------SSS-S--
---S-TT-------SS-S--
--SS-TT-----SSSS-S--
--SS-TT-----S-SS-S--
--SS-TT-----S--S-S--
--SS-TT-----S-SS-S--
--SS-TT-----SSSS-S--
--SS-TT-----SSSS-S--
--SS-TT-----SSSS-S--
--SS-TT-----SSSS-TT-
--SS-TT-----SSSS-S--
--SS-TT-----S-SS-S--
--SS-TT-----SSSS-TT-
--SS-TT-----SSSS-TT-
--SS-TT-----S-SS-S--
--SS-TT-------SS----
--SS-TT-------S--TT-
--SS-TT-----SSSS-S--
--S--TT-----SSSS-S--
--S--SS-----SSSS-S--
--S--SS-----SSSS-S--
--S--SS-----S-SS-S--
--S-SSS-----S--S----
--S-SSS------SSS----
--S--SS-----SSSS----
--S-SSS-----SSSS----
--S-SSS-S----SSS----
--S--SS------SSS-S--
--S--SS-----SSSS----
--S--SS-----SSSS-S--
--S-SSS-----SSSS-S--
--S-SSS-----SSSS-S--
--S--SS-----SSSS-S--
--S-SSS-----SSSS-S--
--S--SS------SSS-S--
--S--SS-----SSSS-S--
--S-SSS------SSS-S--
--S-SSS-------SS-S--
--S--SS-----SSSS-S--
--S-SSS-S---SSSS-TT-
--S--SS-----SSSS----
--S-SSS-----SS-S-S--
--S-SSS------SSS-TT-
--S-SSS------SSS-S--
--S-SSS-S---SSSS-S--
--S-SSS-S---S-SS-S--
--S--SS-----S-SS-S--
--S--SS-----SSSS-S--
--S-SSS-S---SSSS-S--
--S-SSS-----SSSS-S--
--S-SSS-----S-SS-S--
----SSS-S---SSSS-S--
--S-SSS-S---SSSS-S--
--S--SS-------SS-S--
--S--SS-----SSSS-S--
--S-SSS-S---SSSS-S--
--S-SSS-S---SSSS-S--
--S--SS-S---SSSS-S--
--S--SS-----SSSS-TT-
--S--SS-----S-SS-S--
--S--SS-------S--TT-
--S--SS-------SS-S--
--S--SS------SSS-S--
--S--SS------SSS-S--
--S-SSS------SSS-S--
--S-SSS------SSS-S--
--S-SSS------SSS-S--
--S--SS------SSS-S--
--S-SSS-------SS-S--
--S--SS-------SS-S--
--S--SS------SSS-S--
--S-SSS-------TT-S--
--S-SSS-------SS-S--
--S-SSS-S-----SS-S--
--S-SSS-S-----SS-S--
--S-SSS-S---S--S-S--
--S-SSS-S---S-SS----
--S-SSS-S----SSS----
--S-SSS-S---SS---TT-
--S-SSS--------S-S--
--S-SSS-S----SSS-S--
--S-SSS-------SS-S--
--S-SSS-------SS----
--S-SSS-S-----SS-S--
--S-SSS-S-----SS-S--
--S--SS------SSS-S--
--S-SSS-S----SSS-S--
--S--SS-S-----SS-S--
--S-SSS-S----SSS-S--
----SSS-S---SSS--TT-
--S-STT-S----SS--TT-
--S--SS--------S-S--
-----SS------SSS-S--
--S--SS------SSS-S--
-----SS-------SS-S--
-----TT-------SS----
-----TT-----SS-S-S--
--S--TT-----SSSS-S--
-----TT-----SSSS-S--
--S--TT------SSS----
-----TT------SSS-S--
-----TT------SSS-S--
---S-TT--------S-S--
--SS-TT--------S-S--
--SS-TT--------S-S--
--SS-TT--------S-S--
--SS-TT------S-S-S--
--SS-TT--------S-S--
--SS-TT--------S-S--
--SS-TT--------S-S--
--SS-TT-------SS-S--
--SS-TT-------SS-S--
--SS-TT------S-S-S--
--SS-TT-------SS-S--
--SS-TT------SSS-S--
--SS-TT-----SSSS-S--
--SS-TT------SSS-S--
--SS-TT-------SS-S--
--SS-TT------SSS-S--
--SS-TT-----SSSS-S--
--SS-TT-------SS-S--
--SS-TT-----SSSS-S--
--SS-TT-----SSSS-S--
--SS-TT-----SSTT-S--
--SS-TT--S--SSTT-S--
--SS-TT--S--SSSS-S--
--SS-TT--S--SSSS-S--
--SS-TT-----SSSS-TT-
--SS-TT-----SSTT-S--
--SS-TT-----SSSS-S--
--SS-TT-----SSSS-S--
--SS-TT-----SSSS-S--
--SS-TT--S--SSSS-S--
--SS-TT-----SSSS-S--
--SS-TT-----S-SS-S--
--SS-TT-----S-SS-S--
--SS-TT--S--SSSS-S--
--SS-TT-----SSSS-S--
--SS-TT--S--SSSS-S--
---S-TT-----SSSS-S--
--SS-TT-----SSSS-S--
--SS-TT-----SSSS-S--
--SS-TT-----SSSS-S--
---S-TT-----SSSS-S--
---S-TT-----S-SS-S--
---S-TT-----S-SS-S--
--SS-TT-----SSSS-S--
--SS-TT--S--SSTT-S--
--SS-TT--S--SSSS-S--
--SS-TT-----SSSS-S--
--SS-TT--S--SSSS----
--SS-TT--S---SSS-S--
--SS-TT--S---SSS-S--
--SS-TT--S---SSS----
--SS-TT--S--SSSS----
--SS-TT--S--SSSS----
--SS-TT-----SSSS----
--SS-TT--S--SSSS-S--
--SS-TT-----SSSS-S--
--SS-TT-SS---SSS----
--SS-TT--S--SSSS----
--SS-TT--S----SS-S--
--SS-TT--S---SSS----
--SS-TT-----SSSS-S--
---S-TT-----S-SS----
---S-SS-----S-SS----
---S-TT-----SSSS----
--SS-TT--S---SSS----
--SS-TT-----S-SS-S--
--SS-TT-----SSTT-S--
---S-TT-----SSSS-S--
--SS-TT-----SSSS-S--
--SS-TT-----SSSS-S--
--SS-TT--S---SSS-S--
--SS-TT--S----SS-S--
--SS-TT-----SSSS-S--
--SS-TT-------SS-S--
--SS-TT-------TT----
--SS-TT-------SS----
--SS-TT-----SSSS-S--
--SS-TT------SSS-S--
--SS-TT-----SSTT----
--SS-TT-----SSSS----
--SS-TT-----SSSS----
--SS-TT-----S-SS-S--
--SS-TT-----SSTT----
--SS-TT--S--S-SS-S--
--SS-TT-----SSSS-S--
--SS-TT-----SSSS-S--
--SS-TT-----S-SS----
--SS-TT--S--SSSS----
--SS-TT--S--SSSS----
--SS-TT--S--S-SS-S--
--SS-TT--S--SSTT-S--
---S-TT-----S-SS----
--SS-TT--S--SSSS-S--
--SS-TT------SSS----
--SS-TT-----S-SS-S--
---S-TT-----S-SS-S--
---S-TT-----S-SS-S--
---S-SS-------SS-S--
--SS-TT-----SSSS-S--
--SS-TT-----S-SS-S--
--SS-TT-----S-SS-S--
--SS-TT-----S-SS-S--
--SS-TT-----S-SS-S--
--SS-TT--S--SSSS-S--
--SS-TT-----S-SS-S--
--SS-TT-----S--S-S--
--SS-TT--S--SSSS-S--
--SS-TT--S--SSSS-S--
--SS-TT--S--SSSS-S--
--SS-TT-----S-SS----
---S-TT-----S-SS-S--
--SS-TT-----SSSS-S--
---S-TT-----SSSS-S--
--SS-TT-----SSSS-S--
---S-TT-------SS-S--
---S-TT-----S-SS----
---S-TT-----SSSS-S--
---S-TT-----S-SS-S--
---S-TT-----S-SS-S--
---S-TT-----SS-S-S--
---S-TT-----S--S-S--
--SS-TT-----SS-S-S--
---S-TT-----S--S-S--
---S-TT-----SS-S-S--
---S-TT-----S-SS-S--
--SS-TT-----S-SS----
--SS-TT-----SS-S-S--
--SS-TT-----SSSS-S--
---S-TT-----SSSS-S--
--SS-TT-----S-SS-S--
--SS-TT-----SSSS-S--
---S-TT-----SSSS-S--
---S-SS-----SSSS-S--
---S-TT------SSS-S--
--SS-TT-----SSSS-S--
--SS-TT--S--SSSS----
--SS-TT-----SSSS-S--
--SS-TT-----SSSS-TT-
--SS-TT-----SSSS-TT-
--SS-TT-----SSSS-S--
--SS-TT-----SSS--TT-
--SS-TT-----SSSS-S--
--SS-TT-----SSSS-S--
--SS-TT-----SSSS-S--
---S-TT-----SSSS-TT-
--SS-TT-----SSSS-S--
--SS-TT-----S-SS-S--
---S-TT-----S-S--S--
---S-TT-----SSSS-S--
--SS-TT-----S-SS-S--
--SS-TT-----SSS--TT-
--SS-TT-----SSSS-TT-
--SS-TT-----SSS--S--
--SS-TT--S--SSSS-TT-
--SS-TT------SSS-TT-
--SS-TT--S--S-SS-TT-
--SS-TT-----SSSS-TT-
--SS-TT--S--SSSS-S--
--SS-TT--S----SS-TT-
--SS-TT-----SSSS-S--
--SS-TT-----SSSS-TT-
--SS-TT--S--SSSS-TT-
--SS-TT-----SSSS-TT-
--SS-TT-----SSSS-S--
--SS-TT-----SS-S-S--
---S-TT-----SSSS-S--
--SS-TT-----SSSS-S--
---S-TT-----S-SS-TT-
--SS-TT-----SSSS-S--
---S-TT-----S-SS-TT-
--SS-TT-----SSSS-TT-
--SS-TT-----S-SS-S--
---S-TT-----SSS--TT-
--SS-TT------SS--S--
--SS-TT-----SSSS-TT-
--SS-TT-----SSSS-TT-
---S-TT-----SSS--TT-
---S-TT-----SSSS-TT-
--SS-TT------SSS-TT-
--SS-TT------SSS-TT-
--SS-SS------SSS-TT-
--SS-TT--S---STT-TT-
--SS-TT-------SS-TT-
--SS-TT-----SSSS-TT-
--SS-TT-----SSS--TT-
--SS-TT-----SSSS-TT-
---S-TT------SS--TT-
--SS-TT------STT-TT-
--SS-TT------SSS-TT-
--SS-SS------SS--TT-
--SS-TT--S---SSS-TT-
--SS-TT------SSS-S--
--SS-SS------SSS-TT-
--SS-TT-------SS-TT-
--SS-TT-----SSSS-TT-
--SS-TT------SSS-TT-
--SS-TT-------SS-TT-
--SS-TT-----SSSS-S--
--SS-TT-------SS-S--
--SS-TT------SSS-S--
--SS-TT-----SS---S--
--SS-TT-----SSS--S--
--SS-TT--S---STT-TT-
--SS-TT-----SSSS-TT-
--SS-TT------STT-TT-
--SS-TT-----SSSS-TT-
--SS-TT------SSS-TT-
--SS-TT-----SSSS-TT-
--SS-TT--S--SS-S-TT-
--SS-TT-----SSSS-TT-
--SS-TT------STT-S--
--SS-TT-----SSSS-TT-
--SS-TT-----SSSS-TT-
--SS-TT------STTGGG-
--SS-TT-----SSSS-TT-
--SS-TT------SSS-TT-
--SS-TT--S---SSS-TT-
--SS-TT--S---SSS-TT-
--SS-TT--S---STT-TT-
--SS-TT--S---STT-S--
--SS-TT------SSS-S--
--SS-TT-----SSSS-S--
--SS-TT--S---SSS-S--
--SS-TT--S---SSSTTT-
--SS-TT------STTTT--
--SS-TT--S---SSSTTT-
--SS-TT------SSSTTT-
--SS-TT--S---SSSTTT-
--SS-TT--S---SSSTTT-
--S--TT-----SSSSTTT-
--S--TT------STTTTT-
--SS-TT-----SSTTSTT-
--SS-TT-----SSSSTTT-
--SS-TT------STT-TT-
--SS-TT--S--SSSSGGG-
---S-TT------STTGGG-
---S-TT--S---STTGGG-
---S-TT------STTGGG-
---S-TT--S---STTGGG-
--SS-TT--S---STT-S--
--SS-TT--S---STTGGG-
--SS-TT-----SSTTGGG-
--SS-TT------STTTTT-
---S-TT--S---STTTT--
--SS-TT--S---STTTTT-
---S-TT------STTTTT-
---S-TT------STTTTT-
--SS-TT--S---STTGGG-
--SS-TT--S---STTTTT-
--SS-TT-----SSTTTTT-
--SS-TT------STTTTT-
---S-TT--S---STTTTT-
--SS-TT-----SSTTTTT-
---S-TT--S---STTTTT-
--SS-TT------STTTTT-
--SS-TT------STTTTT-
--SS-TT------STTTTT-
--SS-TT------STTTTT-
--SS-TT------STTTTT-
--SS-TT------STTTTT-
--SS-TT------STTTTT-
--SS-TT--S---SSSTTT-
--SS-TT------STTTTT-
--SS-TT--S---STTTTT-
--SS-TT-----SSSSTTT-
--SS-TT-----SSSSTTT-
--SS-TT-----SSSSTTT-
--SS-TT-----SSSSTTT-
--SS-TT-----SSSSTTT-
--SS-TT-----SSSSTTT-
--SS-TT-----SSSSTTT-
--SS-TT-----SSSSTTT-
--SS-TT-----SSSSTTT-
--SS-TT-----SSSSTTT-
--SS-TT-----SSSSTTT-
--SS-TT-----SSTTTTT-
--SS-TT-----SSSSTTT-
--SS-TT-----SSTTTTT-
--SS-TT-----SSTTTTT-
--SS-TT--S--SSTTTTT-
--SS-TT-----SSSSTTT-
--SS-TT-----SSSSTT--
--SS-TT-----SSTTTT--
--SS-TT------SSSTT--
--SS-TT-----SSSSTT--
--SS-TT-----S-SSTT--
--SS-TT------SSS----
--SS-TT------STTTT--
--SS-TT-----SSSSTT--
--SS-TT-----SSSSGGG-
--SS-TT--S---SSS-TT-
--SS-TT-----S-SS-TT-
--SS-TT--S---SSS----
--SS-TT--S--S-SS-S--
--SS-TT-----SSSSSS--
--SS-TT-----SSSS----
--SS-TT--S--SS-S-S--
--SS-TT-----SSSS-S--
--SS-TT-----SSSS-S--
--SS-TT--S---SSSSS--
--SS-TT------SSSSS--
--SS-TT------SSSS---
--SS-TT-----SSSS----
--SS-TT-----SSSSS---
--SS-TT------SSSS---
--SS-TT-----SSSSS---
--SS-TT--S---SSSS---
--SS-TT--S---SSSS---
--SS-TT------SSS----
--SS-TT------SSS----
--SS-TT-----SSSS----
--SS-TT------SSS----
--SS-TT-----SSSS----
--SS-TT------SSSS---
--SS-TT------SSSS---
--SS-TT------SSSS---
--SS-TT------STTS---
--SS-TT------SSSS---
--SS-TT-----SSS-S---
---S-TT------SS-----
---S-TT------SSS----
--SS-TT-----SSSSS---
--SS-TT--S---SSSS---
--SS-TT------SSS----
--SS-TT------STTS---
--SS-TT--S---STTSS--
--SS-TT------STTS---
--SS-TT------STT----
--SS-TT------STT----
--SS-TT--S---STT----
--SS-TT--S---STT----
---S-TT------SSS----
---S-TT------SSS----
---S-TT------STT----
--SS-TT------SSS----
--SS-TT---S--SSS----
--SS-TT--S---STT----
--SS-TT------STT----
--SS-TT------STT----
--SS-TT------STT----
--SS-TT------STT----
--SS-TT--S---STT-S--
--SS-TT------STT-S--
--SS-TT------STT-S--
--SS-TT------SSS-S--
--SS-TT--S---STT-S--
--SS-TT------STT----
--SS-TT------STT----
--SS-TT--S---STT----
--SS-TTS-----SSS----
--SS-TT------STT----
--SS-TT------STT----
--SS-TT------STT----
--SS-TT------STT----
--SS-TT------STT----
--SS-TT------STT----
--SS-TT------STT----
--SS-TT------STT----
--SS-TT------SSS----
--SS-TT------STT----
--SS-TT------STT----
--SS-TT------SSS----
--SS-TT-----SSSS----
--SS-TT------SSS----
--SS-TT-----SSSS----
--SS-TT-----SSTT----
--SS-TT-----SSSS----
--SS-TT-----SSSS----
--SS-TT-----SSSS----
--SS-TT-----SSSS----
--SS-TT------SSS----
--SS-TT-----SSSS----
--SS-TT--S--SSSS----
--SS-TT------STT----
--SS-TT--S--SSSS----
--SS-TT------STT----
--SS-TT-----SSSS----
--SS-TT-----SSTT----
--SS-TT-----SSSS----
--SS-TT------SSS----
--SS-TT------STT----
--SS-TT------STT-S--
---S-TT------STTSS--
---S-TT------STT----
--SS-TT------STT----
--SS-TT------STT----
--SS-TT------STT----
--SS-TT------STT----
--SS-TT------STT----
--SS-TT------STT----
--SS-TT------STT----
--SS-TT--S---STT----
--SS-TT--S---STT----
--SS-TT-----SSTT----
--SS-TT------STTSS--
--SS-TT------STT----
---S-TT------STT----
---S-TT--S---STT----
-----TT--S---STTSS--
-----TT------SSSS---
--SS-TT------STTS---
--SS-TT------STTSS--
--SS-TT--S---STTS---
--SS-TT--S---STT----
--SS-TT--S---SSSSS--
--SS-TT--S---STTS---
--SS-TT--S---STTSS--
--SS-TT--S---STT----
--SS-TT--S---STTSS--
---S-TT------STTS---
--SS-TT-----SSSSSS--
--SS-TT--S--SSSS-S--
--SS-TT-----SSTTSS--
--SS-TT-----SSTT-S--
--SS-TT--S--SSTTSS--
--SS-TT--S--SSTT----
--SS-TT-----SSTT----
--SS-TT-----SSTT----
--SS-TT--S--SSTT----
---S-TT-----SSTT----
---S-TT-----SSTT----
---S-TT------STT----
---S-TT------STT----
---S-TT-----SSSS----
--SS-TT-----SSSS----
--SS-TT------STT----
---S-TT------STT----
--SS-TT-----SSTT-S--
--SS-TT-----SSSS----
--SS-TT-----SSTT-S--
---S-TT------STT----
---S-TT------SSS-S--
--SS-TT--S---STTS---
---S-TT--S---SSSSS--
--SS-SS------SSS----
--SS-TT--S--SSTT----
-----TT------STT----
---S-TT------STT-S--
--SS-TT------STT----
--SS-TT-----SSSS----
-----TT-----SSSS----
---S-TT------STT-S--
--SS-TT------SSS----
--SS-TT------STT----
---S-TT------STT----
--SS-TT------STT----
---S-TT-----SSSS----
---S-TT-----SSSS----
--SS-TT------STT----
---S-TT-----SSTT----
--SS-TT------STT----
--SS-TT--S---STT----
--SS-TT------SSS----
--SS-TT-------SS----
--SS-TT--S---SSS----
--SS-TT-----SSSS----
--SS-TT------STT----
--SS-TT------SSS----
---S-TT------STT----
---S-TT-------SS----
--SS-TT-----SSSS----
---S-TT-----SSTT----
---S-TT-----SSTT----
-----TT------SSS----
--SS-TT------STT----
---S-TT-----SSTT----
---S-TT-----SSTT----
--SS-TT-----SSTT----
--SS-TT-----SSTT----
--SS-TT--S--SSTT----
---S-TT------STT----
---S-TT------SSS----
---S-TT--S--SSSS----
---S-TT------BTTB---
--SS-TT------STT----
--SS-TT------STT----
--SS-TT------SSS----
--SS-TT------STT----
--SS-TT-----SSTT----
--SS-TT-----SSTT----
--SS-TT-----SSSS----
--SS-TT--S--SSSS----
---S-TT-----SSTT----
-----TT-----SSSS----
--SS-TT-----SSSS----
--SS-TT-----SSTT----
--SS-TT--S--SSTT----
--SS-TT-----SSSS----
--SS-TT-----SSSS----
--SS-TT-----SSSS----
--SS-TT-----SSTT----
--SS-TT-----SSTT----
--SS-TT--S--SSSS----
--SS-TT-----SSTT----
--SS-TT-----SSTT----
--SS-TT--S--SSSS----
--SS-TT-----SSSS----
--SS-TT-----SSSS----
--SS-TT-----SSSS----
--SS-TT-----SSSS----
--SS-TT-----SSTT----
--SS-TT--S--SSTT----
---S-TT---S-SSTT----
---S-TT-----SSSS----
---S-TT-----SSTT----
--SS-TT-----SSTT----
--SS-TT-----SSSS----
--SS-TT-----SSTT----
--SS-TT-----SSTT----
--SS-TT--S--SSTT----
--SS-TT--S--SSSS----
--SS-TT-----SSSS----
--SS-TT-----SSSS----
--SS-TT-----SSSS----
--SS-TT-----SSSS----
--SS-TT-----SSTT----
--SS-TT--S--SSTT----
--SS-TT--S--SSSS----
---S-TT-----SSSS----
---S-TT-----SSSS----
-----TT-----SSSS----
--SS-TT-----SSTT----
---S-TT-----SSTT----
---S-TT-----SSTT----
--SS-TT--S--SSSS----
--SS-TT--S--SSTT----
--SS-TT--S--SSSS----
--SS-TT--S--SSSS----
---S-TT-----SSSS----
---S-TT-----SSSS----
---S-TT-----SSSS----
-----TT-----SSTT----
-----TT-----SSSS----
-----TT-----SSSS----
-----TT-----SSTT----
-----TT-----SSTT----
---S-TT-----SSSS----
---S-TT-----SSSS----
--SS-TT-----SSSS----
--SS-TT-----SSTT----
-----TT-----SSSS----
-----TT-----SSSS----
---S-TT-----SSSS----
-----TT-----SSSS----
-----TT-----SSSS----
--SS-TT--S--SSSS----
---S-TT-----SSTT----
---S-TT-----SSSS----
--SS-TT-----SSSS----
--SS-TT-----SSSS----
--SS-TT-----SSTT----
--SS-TT-----SSTT----
--SS-TT-----SSTT----
--SS-TT-----SSSS----
-----TT-----SSTT----
---S-TT-----SSTT----
---S-TT--S--SSSS----
---S-TT-----SSSS----
--SS-TT-----SSSS----
--SS-TT-----SSTT----
---S-TT-----SSTT----
-----TT-----SSTT----
--SS-TT-----SSSS----
--SS-TT-----SSSS----
---S-TT-----SSTT----
---S-TT-----SSSS----
---S-TT-----SSSS----
---S-TT-----SSSS----
---S-TT-----SSSS----
---S-TT-----SSTT----
--SS-TT-----SSSS----
---S-TT-----SSSS----
---S-TT-----SSTT----
-----TT------STT----
-----TT-----SSSS----
---S-TT-----SSSS----
-----TT-----SSSS----
---S-TT-----SSSS----
---S-TT-----SSSS----
-----TT-----SSTT----
---S-TT-----SSSS----
---S-TT-----SSTT----
---S-TT--S--SSSS----
--SS-TT-----SSTT----
---S-TT-----SSSS----
-----TT-----SSTT----
--SS-TT-----SSTT----
--SS-TT-----SSSS----
---S-TT-----SSTT----
--SS-TT-----SSTT----
--SS-TT--S--SSTT----
--SS-TT--S--SSSS----
--SS-TT--S--SSSS----
---S-TT--S--SSTT----
---S-TT-----SSTT----
---S-TT-----SSTT----
---S-TT-----SSSS----
--SS-TT-----SSTT----
---S-TT-----SSTT----
---S-TT-----SSTT----
--SS-TT--S--SSTT----
--SS-TT--S--SSSS----
--SS-TT--S--SSTT----
--SS-TT-----SSTT----
---S-TT-----SSTT----
--SS-TT-----SSTT----
---S-TT-----SSTT----
-----TT-----SSTT----
-----TT-----SSTT----
-----TT-----SSTT----
-----TT-----SSSS----
-----TT-----SSTT----
---S-TT------STT----
-----TT-----SSTT----
---S-TT-----SSTT----
---S-TT------STT----
-----TT------STT----
-----TT-----SSTT----
--SS-TT-----SSTT----
--SS-TT-----SSTT----
--S--TT-----SSSS----
-----TT-----SSSS----
--SS-TT-----SSSS----
--SS-TT-----SSTT----
---S-TT-----SSTT----
---S-TT-----SSTT----
---S-TT-----SSTT----
--S--TT-----SSTT----
--SS-TT-----SSTT----
--SS-TT-----SSTT----
---S-TT--S--SSTT----
---S-TT--S--SSTT----
---S-TT-----SSTT----
---S-TT-----SSSS----
---S-TT-----SSTT----
--SS-TT-----SSTT----
--SS-TT-----SSTT----
---S-TT-----SSSS----
---S-TT-----SSSS----
--SS-TT-----SSSS----
--SS-TT-----SSTT----
--SS-TT-----SSTT----
--SS-TT------STT----
--SS-TT-----SSTT----
--SS-TT-----SSTT----
--SS-TT-----SSTT----
---S-TT------SSS----
---S-TT-----SSTT----
--SS-TT-----SSTT----
--SS-TT-----SSSS----
--SS-TT--S--SSTT----
--SS-TT--S--SSTT----
--SS-TT--S--SSTT----
---S-SS-----SSTT----
---S-TT-----SSTT----
---S-TT--S--SSSS----
---S-SS--S---STT----
--S--TT-----SSTT----
-----TT-----SSTT----
---S-TT-----SSSS----
---S-TT-----SSTT----
---S-TT-----SSTT----
-----TT-----SSTT----
---S-TT-----SSTT----
---S-TT-----SSSS----
---S-TT-----SSTT----
--SS-TT-----SSTT----
--SS-TT-----SSSS----
--SS-TT---S-SSTT----
--SS-TT---S-SSTT----
--SS-TT--SS-SSTT----
--SS-TT-----SSTT----
--SS-TT--S--SSSS----
--SS-TT--SS-SSTT----
--SS-TT-----SSSS----
-----TT------STT----
--SS-TT------STT----
--SS-TT-----SSTT----
---S-TT-----SSTT----
---S-TT-----SSTT----
-----TT-----SSTT----
---S-TT-----SSTT----
--SS-TT-----SSSS----
--SS-TT------SSS----
--SS-TT-----SSSS----
---S-TT-----SSSS----
---S-TT-----SSTT----
-----TT------STT----
--SS-TT-----SSTT----
--SS-TT-----SSTT----
---S-TT-----SSTT----
--SS-TT------STT----
--SS-TT------STT----
---S-TT-----SSTT----
---S-TT-----SSTT----
-----TT-----SSTT----
---S-TT-----SSSS----
--SS-TT-----SSSS----
---S-TT------STT----
--SS-TT-----SSTT----
--SS-TT------STT----
---S-TT-----SSSS----
---S-TT-----SSTT----
---S-TT-----SSTT----
---S-TT-----SSTT----
---S-TT-----SSTT----
---S-TT-----SSSS----
---S-TT------STT----
---S-TT------STT----
---S-TT-----SSSS----
-----TT-----SSSS----
---S-TT-----SSSS----
---S-TT------STT----
---S-TT------SSS----
---S-TT------STT----
---S-TT-----SSTT----
---S-TT------STT----
---S-TT------STT----
---S-TT-----SSTT----
---S-TT-----SSTT----
---S-TT-----SSSS----
---S-TT-----SSSS----
-----TT-----SSSS----
-----SS-----SSTT----
---S-TT-----SSTT----
---S-TT-----SSTT----
-----TT-----SSSS----
---S-TT-----SSTT----
-----TT-----SSTT----
---S-TT-----SSTT----
-----TT-----SSTT----
---S-TT------STT----
-----TT-----SSTT----
---S-TT------STT----
---S-TT-----SSTT----
---S-TT------STT----
---S-TT-----SSTT----
---S-SS-----SSTT----
-----TT-----SSSS----
---S-TT------STT----
---S-TT-----SSTT----
---S-TT-----SSTT----
---S-TT-----SSSS----
---S-TT-----SSTT----
---S-TT------STT----
--SS-TT-----SSTT----
--SS-TT-----SSTT----
---S-TT-----SSSS----
---S-TT-----SSSS----
---S-TT-----SSTT----
---S-TT-----SSTT----
---S-TT-----SSTT----
-----TT-----SSTT----
-----TT-----SSTT----
-----TT-----SSSS----
---S-TT-----SSTT----
---S-TT-----SSSS----
---S-TT-----SSTT----
-----TT-----SSTT----
---S-TT-----SSSS----
-----TT------STT----
-----TT-----SSTT----
---S-TT-----SSTT----
---S-TT-----SSTT----
--SS-TT-----SSTT----
--SS-TT-----SSTT----
--SS-TT-----SSTT----
--SS-TT-----SSTT----
---S-TT-----SSSS----
---S-TT-----SSTT----
---S-TT------STT----
---S-TT-----SSTT----
---S-TT-----SSTT----
---S-TT-----SSSS----
---S-TT--S--SSTT----
--SS-TT--S--SSTT----
---S-TT-----SSTT----
---S-TT------STT----
---S-SS-----SSTT----
---S-TT-----SSSS----
---S-TT-----SSTT----
---S-TT-----SSTT----
---S-TT-----SSSS----
-----TT-----SSTT----
---S-TT------STT----
---S-TT-----SSTT----
---S-TT-----SSTT----
---S-TT-----SSTT----
---S-TT-----SSTT----
--SS-TT-----SSTT----
-----TT-----SSTT----
---S-TT-----SSTT----
---S-TT-----SSTT----
---S-TT-----SSTT----
---S-TT-----SSSS----
--SS-TT-----SSSS----
---S-TT-----SSSS----
---S-TT-----SSTT----
---S-TT-----SSTT----
--SS-TT------STT----
-----TT------SSS----
---S-TT-----SSTT----
---S-TT-----SSTT----
---S-TT-----SSSS----
---S-TT-----SSTT----
---S-TT-----SSSS----
---S-TT-----SSTT----
---S-TT-----SSTT----
---S-TT-----SSTT----
---S-TT-----SSSS----
---S-TT-----SSTT----
-----TT-----SSTT----
-----TT-----SSTT----
---S-TT-----SSTT----
---S-TT-----SSTT----
---S-TT-----SSTT----
-----TT------STT----
-----TT-----SSSS----
---S-TT-----SSTT----
-----TT-S---SSTT----
---S-TT-----SSTT----
---S-TT-----SSTT----
---S-TT-----SSTT----
---S-TT-----SSTT----
---S-TT-----SSSS----
---S-TT-----SSTT----
-----TT-----SSSS----
-----TT-----SSTT----
-----TT-----SSTT----
--SS-TT-----SSTT----
--SS-TT-----SSTT----
-----TT-----SSSS----
--SS-TT--S--SSTT----
---S-TT-----SSTT----
--SS-TT--S--SSTT----
---S-TT-----SSSS----
---S-TT--S--SSTT----
---S-TT-----SSTT----
---S-TT-----SSTT----
---S-TT-----SSTT----
--SS-TT--S--SSSS----
---S-TT--S--SSSS----
---S-TT-----SSTT----
---S-TT--S--SSSS----
---S-TT-----SSTT----
--SS-TT-----SSTT----
--SS-TT-----SSTT----
---S-TT------STT----
---S-TT-----SSTT----
---S-TT-----SSTT----
---S-TT------STT----
---S-TT-----SSTT----
---S-TT-----SSTT----
--SS-TT-----SSSS----
--SS-TT------STT----
---S-SS-----SSTT----
---S-TT-----SSTT----
---S-TT-----SSTT----
---S-TT-----SSTT----
---S-TT-----SSTT----
---S-TT-----SSTT----
-----TT------STT----
---S-TT-----SSTT----
-----SS-----SSTT----
-----TT-----SSSS----
---S-TT------STT----
---S-TT-----SSTT----
-----TT-----SSSS----
---S-TT-----SSSS----
-----TT-----SSSS----
--SS-TT-----SSSS----
---S-TT-----SSTT----
---S-TT-----SSTT----
-----TT-----SSTT----
---S-TT-----SSSS----
---S-TT-----SSSS----
---S-TT-----SSTT----
---S-TT-----SSTT----
---S-TT-----SSTT----
---S-TT-----SSSS----
---S-TT-----SSTT----
-----TT-----SSSS----
-----TT-----SSTT----
---S-TT-----SSTT----
---S-TT-----SSSS----
--SS-TT-----SSSS----
---S-TT-----SSTT----
---S-TT-----SSTT----
---S-TT-----SSTT----
---S-TT------STT----
---S-TT-----SSTT----
-----TT-----SSSS----
---S-TT-----SSTT----
--SS-SS-----SSTT----
--SS-TT-----SSTT----
--SS-TT-----SSSS----
--SS-TT-----SSTT----
--SS-TT-----SSTT----
---S-TT-----SSTT----
--SS-TT-----SSSS----
---S-TT-----SSTT----
---S-TT-----SSTT----
---S-TT-----SSTT----
---S-TT-----SSSS----
---S-TT-----SSTT----
--SS-TT------STT----
---S-TT------STT----
---S-TT------STT----
---S-TT-----SSTT----
---S-TT------STT----
---S-TT-----SSTT----
---S-TT------STT----
---S-TT-----SSSS----
---S-TT-----SSTT----
---S-TT-----SSTT----
--SS-TT-----SSTT----
---S-TT-----SSSS----
--SS-TT------STT----
---S-TT-----SSSS----
--SS-TT------STT----
--SS-TT-----SSTT----
---S-TT-----SSTT----
---S-TT-----SSSS----
---S-TT-----SSTT----
-----TT-----SSTT----
---S-TT------STT----
---S-TT-----SSSS----
---S-TT-----SSTT----
---S-TT-----SSTT----
---S-TT------STT----
---S-TT-----SSTT----
--SS-TT-----SSTT----
--S--TT-----SSTT----
-----TT-----SSSS----
--SS-TT-----SSTT----
---S-TT-----SSTT----
--SS-TT-----SSTT----
---S-TT-----SSTT----
---S-TT-----SSTT----
---S-TT-----SSSS----
-----TT-----SSTT----
---S-TT-----SSSS----
--SS-TT-----SSTT----
--SS-TT-----SSTT----
---S-TT-----SSSS----
---S-TT-----SSTT----
---S-TT-----SSTT----
---S-TT-----SSSS----
--SS-TT-----SSTT----
--SS-TT--S--SSSS----
---S-TT------STT----
---S-TT-----SSTT----
---S-TT-----SSTT----
---S-TT-----SSTT----
--SS-TT-----SSTT----
---S-TT------SSS----
---S-TT-----SSTT----
---S-TT-----SSTT----
---S-TT-----SSTT----
---S-TT-----SSSS----
---S-TT-----SSSS----
--SS-TT-----SSTT----
--SS-TT-----SSSS----
--SS-TT-----SSTT----
---S-TT-----SSTT----
--SS-TT-----SSTT----
--SS-TT------STT----
---S-TT-----SSTT----
--SS-TT--S--SSTT----
--SS-TT-----SSTT----
--SS-TT-----SSTT----
--SS-TT--S--SSTT----
--SS-TT-----SSTT----
---S-TT-----SSTT----
---S-TT-----SSTT----
---S-TT-----SSTT----
--SS-TT-----SSTT----
---S-TT-----SSTT----
--SS-TT-----SSTT----
--SS-TT-----SSTT----
--SS-TT-----SSTT----
--SS-TT-----SSTT----
--SS-TT-----SSSS----
--SS-TT-----SSTT----
--SS-TT-----SSTT----
--SS-TT-----SSTT----
--SS-TT-----SSTT----
--SS-TTS----SSTT----
--SS-TT-----SSTT----
--SS-TT-----SSSS----
--SS-TT-----SSSS----
---S-TT-----SSSS----
--SS-TT-----SSSS----
---S-TT-----SSSS----
---S-TT-----SSTT----
--SS-TT------STT----
---S-TT-----SSTT----
--SS-TT-----SSTT----
--SS-TT--S--SSSS----
--SS-TT-----SSSS----
--SS-TT-----SSTT----
--SS-TT-----SSTT----
--SS-TT-----SSTT----
--SS-TT-----SSTT----
--SS-TT-----SSTT----
--SS-TT-----SSTT----
--SS-TT-----SSTT----
--SS-TT-----SSTT----
--SS-TT-----SSTT----
--SS-TT-----SSTT----
--SS-TT-----SSTT----
--SS-TT-----SSTT----
--SS-TT-----SSTT----
--SS-TT-----SSTT----
--SS-TT-----SSTT----
--SS-TT-----SSTT----
--SS-TT-----SSTT----
--SS-TT-----SSTT----
--SS-TT-----SSTT----
--SS-TT-----SSTT----
--SS-TT-----SSTT----
--SS-TT-----SSTT----
--SS-TT-----SSTT----
--SS-TT-----SSTT----
--SS-TT-----SSSS----
--SS-TT-----SSTT----
--SS-TT-----SSTT----
--SS-TT-----SSTT----
--SS-TT--S--SSSS----
--SS-TT--SS-SSTT----
---S-TT---S-SSTT----
--SS-TT-----SSTT----
---S-TT-----SSTT----
--SS-TT-----SSSS----
--SS-TT-----SSSS----
--SS-TT-----SSSS----
--SS-TT-----SSTT----
--SS-TT-----SSTT----
---S-TT-----SSSS----
---S-TT-----SSSS----
--SS-TT-----SSSS----
--SS-TT-----SSSS----
--SS-TT-----SSTT----
--SS-TT-----SSTT----
--SS-TT-----SSTT----
--SS-TT-----SSSS----
--SS-TT-----SSSS----
--SS-TT-----SSSS----
--SS-TT-----SSSS----
--SS-TT-----SSTT----
---S-TT-----SSTT----
---S-TT-----SSTT----
--SS-TT-----SSTT----
---S-TT-----SSTT----
---S-TT-----SSSS----
--SS-TT-----SSSS----
---S-TT-----SSSS----
--SS-TT-----SSSS----
--SS-TT-----SSSS----
---S-TT-----SSTT----
--SS-TT-----SSTT----
--SS-TT-----SSTT----
--SS-TT-----SSSS----
--SS-TT-----SSSS----
--SS-TT-----SSSS----
--SS-TT--S--SSTT----
--SS-TT-----SSSS----
--SS-TT-----SSTT----
--SS-TT------SSS----
--SS-TT-----SSSS----
--SS-TT------SSS----
--SS-TT-----SSSS----
--SS-TT-----SSTT----
--SS-TT-----SSTT----
--SS-TT-----SSSS----
--SS-TT-----SSTT----
--SS-TT-----SSTT----
--SS-TT-----SSSS----
---S-TT-----SSSS----
---S-TT-----SSTT----
---S-TT-----SSTT----
--SS-TT-----SSSS----
--SS-TT-----SSTT----
--S--TT-----SSTT----
--SS-TT-----SSTT----
--SS-TT-----SSTT----
--SS-TT-----SSTT----
--SS-TT-----SSTT----
--SS-TT-----SSTT----
-----TT-----SSTT----
-----TT-----SSTT----
--SS-TT-----SSTT----
---S-TT-----SSTT----
--SS-TT-----SSTT----
--SS-TT-----SSSS----
-----TT-----SSTT----
---S-TT-----SSTT----
---S-TT-----SSTT----
--SS-TT-----SSSS----
--SS-TT-----SSSS----
---S-TT------STT----
---S-TT-----SSTT----
--SS-TT-----SSSS----
---S-TT-----SSTT----
---S-TT-----SSSS----
--SS-TT------STT----
--SS-TT------STT----
--SS-TT-----SSTT----
--SS-TT-----SSTT----
--SS-TT------STT----
--SS-TT-----SSTT----
--SS-TT------STT----
--SS-TT-----SSSS----
--S--TT-----SSTT----
-----TT------STT----
-----TT-----SSSS----
---S-TT------STT----
-----TT------STT----
-----TT-----SSTT----
-----TT-----SSTT----
---S-TT-----SSTT----
---S-TT-----SSTT----
--SS-TT-----SSTT----
--SS-TT-----SSTT----
--SS-TT-----SSTT----
--S--TT-----SSTT----
-----TT-----SSTT----
--SS-TT-----SSTT----
--SS-TT-----SSSS----
--SS-TT-----SSTT----
--SS-TT--S--SSSS----
--SS-TT-----SSTT----
--SS-TT-----SSSS----
--SS-TT--S--SSTT----
---S-TT-----SSSS----
--SS-TT-----SSTT----
--SS-TT------SSS----
--SS-TT-----SSTT----
--SS-TT-----SSTT----
---S-TT--S--SSTT----
---S-TT-----SSTT----
---S-TT--S--SSTT----
---S-TT--S--SSTT----
--SS-TT-----SSSS----
---S-TT-----SSSS----
--SS-TT------STT----
--SS-TT-----SSTT----
--SS-TT-----SSSS----
--SS-TT-----SSSS----
--SS-TT--S--SSTT----
--SS-SS--S--SSTT----
--SS-TT--S--SSSS----
--SS-TT--S--SSTT----
--SS-TT--S--SSTT----
--SS-TT-----SSTT----
--SS-TT-----SSTT----
--SS-TT-----SSSS----
--SS-TT-----SSTT----
--SS-TT-----SSTT----
---S-TT-----SSTT----
--SS-TT-----SSTT----
--SS-TT-----SSTT----
--SS-TT-----SSTT----
--SS-TT-----SSTT----
--SS-TT-----SSTT----
--SS-TT-----SSSS----
--SS-TT-----SSTT----
--SS-TT-----SSTT----
--SS-TT-----SSTT----
--SS-TT--S--SSTT----
---S-TT--S--SSTT----
---S-TT-----SSTT----
--SS-TT-----SSTT----
--SS-TT-----SSTT----
---S-TT-----SSTT----
--SS-TT-----SSTT----
--SS-TT-----SSSS----
--SS-TT-----SSTT----
---S-TT-----SSTT----
---S-TT-----SSSS----
---S-TT-----SSTT----
---S-TT-----SSTT----
-----SS-----SSTT----
---S-TT-----SSTT----
---S-TT-----SSTT----
---S-TT-----SSTT----
---S-TT------STT----
-----TT-----SSTT----
--SS-TT-----SSTT----
---S-TT-----SSTT----
--SS-TT-----SSTT----
--SS-TT-----SSTT----
--SS-TT-----SSTT----
--SS-TT-----SSTT----
--SS-TT-----SSTT----
--SS-TT-----SSTT----
---S-TT------STT----
---S-TT-----SSTT----
---S-TT------STT----
---S-TT-----SSTT----
---S-TT-----SSSS----
--SS-TT-----SSSS----
--SS-TT-----SSTT----
---S-TT-----SSTT----
---S-TT-----SSTT----
--SS-TT------STT----
---S-TT-----SSTT----
-----TT-----SSTT----
---S-TT-----SSTT----
---S-TT-----SSTT----
--SS-TT-----SSTT----
---S-TT-----SSTT----
--SS-TT-----SSTT----
---S-TT-----SSTT----
--SS-TT-----SSTT----
--SS-TT-----SSTT----
--SS-TT-----SSTT----
---S-TT-----SSTT----
--SS-TT-----SSTT----
--SS-TT-----SSTT----
--SS-TT-----SSTT----
--SS-TT-----SSSS----
--SS-TT-----SSSS----
--SS-TT-----SSTT----
--SS-TT-----SSTT----
---S-TT-----SSTT----
---S-TT-----SSTT----
--SS-TT-----SSTT----
--SS-TT------STT----
--SS-TT------STT----
--SS-TT-----SSTT----
---S-TT------STT----
--SS-TT------STT----
--SS-TT-----SSTT----
--SS-TT------STT----
-----TT-----SSTT----
---S-TT-----SSTT----
---S-TT-----SSTT----
---S-TT-----SSTT----
---S-TT-----SSTT----
--SS-TT-----SSTT----
---S-TT-----SSTT----
--SS-TT-----SSSS----
--SS-TT-----SSTT----
---S-TT-----SSTT----
--SS-TT-----SSTT----
---S-TT-----SSTT----
--SS-TT-----SSSS----
--SS-TT-----SSTT----
--SS-TT-----SSTT----
--SS-TT-----SSTT----
--SS-TT-----SSTT----
---S-TT-----SSTT----
---S-TT-----SSTT----
-----TT-----SSTT----
-----TT-----SSTT----
-----TT-----SSTT----
--SS-TT-----SSTT----
---S-TT-----SSTT----
--SS-TT-----SSTT----
--SS-TT-----SSTT----
--SS-TT-----SSTT----
--SS-TT-----SSTT----
-----TT-----SSTT----
---S-TT-----SSTT----
---S-TT-----SSTT----
---S-TT-----SSTT----
-----TT-----SSTT----
-----TT------STT----
-----TT-----SSTT----
--SS-TT------STT----
-----TT------STT----
---S-TT-----SSTT----
---S-TT-----SSTT----
---S-TT-----SSTT----
---S-TT-----SSTT----
---S-TT-----SSTT----
---S-TT-----SSTT----
---S-TT-----SSTT----
--SS-TT-----SSTT----
--SS-TT-----SSTT----
---S-TT-----SSTT----
---S-TT-----SSTT----
---S-TT------STT----
---S-TT------STT----
-----TT------STT----
---S-TT-----SSTT----
--SS-TT-----SSTT----
---S-TT------STT----
---S-TT-----SSTT----
---S-TT-----SSTT----
---S-TT------STT----
---S-TT------STT----
---S-TT-----SSTT----
--SS-TT-----SSTT----
--SS-TT-----SSTT----
---S-TT------STT----
--SS-TT-----SSTT----
--SS-TT-----SSTT----
--SS-TT------STT----
--SS-TT------STT----
---S-TT-----SSTT----
--SS-TT-----SSTT----
--SS-TT------STT----
---S-TT------STT----
--SS-TT------STT----
--SS-TT-----SSTT----
--S--TT-----SSTT----
--SS-TT-----SSTT----
--SS-TT-----SSTT----
--SS-TT-----SSTT----
--SS-TT-----SSTT----
---S-TT-----SSTT----
---S-TT-----SSTT----
---S-TT------STT----
---S-TT------STT----
---S-TT------STT----
---S-TT------SSS----
---S-TT-----SSTT----
---S-TT-----SSTT----
--SS-TT-----SSTT----
--SS-TT-----SSSS----
--SS-TT-----SSTT----
--SS-TT-----SSTT----
--SS-TT-----SSTT----
--SS-TT-----SSTT----
-----TT------STT----
---S-TT-----SSTT----
-----TT-----SSTT----
-----TT-----SSTT----
-----TT------STT----
---S-TT-----SSTT----
---S-TT-----SSTT----
-----TT-----SSTT----
---S-TT-----SSTT----
---S-TT-----SSTT----
---S-TT-----SSSS----
---S-TT-----SSTT----
---S-TT-----SSTT----
---S-TT-----SSTT----
--SS-TT------STT----
--SS-TT--S--SSTT----
--SS-TT-----SSTT----
--SS-TT--S--SSTT----
--SS-TT-----SSTT----
--SS-TT-----SSTT----
---S-TT-----SSTT----
---S-TT------STT----
---S-TT------STT----
---S-TT-----SSTT----
---S-TT------STT----
---S-TT-----SSTT----
---S-TT-----SSTT----
--SS-TT-----SSTT----
---S-TT-----SSTT----
---S-TT------STT----
---S-TT------STT----
---S-TT-----SSTT----
---S-TT-----SSTT----
---S-TT-----SSTT----
---S-TT-----SSTT----
---S-TT-----SSTT----
-----TT-----SSTT----
--SS-TT-----SSTT----
---S-TT-----SSTT----
---S-TT-----SSTT----
---S-TT-----SSTT----
---S-TT-----SSTT----
---S-TT-----SSSS----
---S-TT-----SSTT----
-----TT-----SSTT----
-----TT-----SSTT----
---S-TT-----SSTT----
---S-TT-----SSTT----
---S-TT------STT----
--SS-TT------STT----
---S-TT------STT----
---S-TT-----SSTT----
---S-TT-----SSTT----
---S-TT-----SSTT----
-----TT-----SSTT----
-----TT-----SSTT----
---S-TT-----SSTT----
---S-TT-----SSTT----
---S-TT-----SSTT----
--SS-TT-----SSSS----
---S-TT------STT----
--SS-TT-----SSTT----
--SS-TT-----SSTT----
--SS-TT-----SSTT----
---S-TT-----SSTT----
---S-TT-----SSSS----
--SS-TT-----SSTT----
---S-TT-----SSTT----
---S-TT-----SSTT----
---S-TT-----SSTT----
--SS-TT-----SSTT----
--SS-TT-----SSTT----
--SS-TT-----SSTT----
--SS-TT-----SSTT----
--SS-TT------STT----
--SS-TT------STT----
--SS-TT------STT----
--SS-TT-----SSSS----
--SS-TT-----SSTT----
--SS-TT-----SSTT----
--SS-TT-----SSTT----
--SS-TT-----SSTT----
--SS-TT-----SSTT----
--SS-TT-----SSTT----
--SS-TT-----SSTT----
--SS-TT------STT----
--SS-TT-----SSTT----
--SS-TT-----SSTT----
--SS-TT------STT----
--SS-TT------STT----
--SS-TT-----SSTT----
---S-TT-----SSTT----
---S-TT-----SSTT----
---S-TT------STT----
--SS-TT-----SSTT----
---S-TT------STT----
--SS-TT------STT----
--SS-TT------STT----
--SS-TT-----SSSS----
--SS-TT-----SSTT----
---S-TT-----SSTT----
---S-TT-----SSTT----
---S-TT-----SSTT----
---S-TT-----SSTT----
---S-TT-----SSSS----
---S-TT-----SSTT----
---S-TT-----SSTT----
---S-TT--S---STT----
---S-TT-----SSTT----
---S-TT-----SSTT----
---S-TT-----SSTT----
--SS-TT-----SSTT----
--SS-TT-----SSTT----
--SS-TT--S--SSTT----
--SS-TT--S--SSTT----
--SS-TT------STT----
---S-TT-----SSTT----
---S-TT-----SSTT----
--SS-TT------STT----
--SS-TT-----SSTT----
--SS-TT-----SSTT----
--SS-TT-----SSTT----
--SS-TT-----SSTT----
--SS-TT-----SSTT----
---S-TT-----SSTT----
---S-TT------STT----
--SS-TT------STT----
--SS-TT------STT----
--SS-TT------STT----
--SS-TT------STT----
---S-TT------STT----
---S-TT--S---STT----
--SS-TT------STT----
---S-TT------STT----
---S-TT------STT----
---S-TT------STT----
-----TT------STT----
---S-TT------STT----
---S-TT------STT----
---S-TT------STT----
---S-TT------STT----
--SS-TT------STT----
---S-TT------STT----
---S-TT-----SSTT----
---S-TT-----SSTT----
---S-TT-----SSTT----
---S-TT-----SSTT----
---S-TT-----SSTT----
---S-TT-----SSTT----
--SS-TT-----SSTT----
--SS-TT-----SSTT----
--SS-TT-----SSTT----
--SS-TT-----SSTT----
--SS-TT-----SSTT----
--SS-TT-----SSTT----
--SS-TT-----SSTT----
--SS-TT-----SSTT----
--SS-TT-----SSTT----
--SS-TT-----SSTT----
--SS-TT-----SSTT----
--SS-TT------STT----
--SS-TT------STT----
---S-TT-----SSTT----
--SS-TT------STT----
---S-TT-----SSTT----
---S-TT-----SSTT----
---S-TT-----SSTT----
---S-TT-----SSSS----
---S-TT-----SSTT----
---S-TT-----SSTT----
---S-TT-----SSTT----
---S-TT-----SSTT----
---S-TT-----SSTT----
---S-TT-----SSTT----
---S-TT------STT----
--SS-TT------STT----
--SS-TT------STT----
--SS-TT------STT----
---S-TT------STT----
---S-TT------STT----
---S-TT------STT----
---S-TT------STT----
--SS-TT-----SSTT----
--SS-TT-----SSTT----
---S-TT---S-SSTT----
---S-TT------STT----
---S-TT---S-SSTT----
--SS-TT---S-SSTT----
---S-TT-----SSTT----
--SS-TT---S-SSTT----
---S-TT-----SSTT----
--SS-TT---S-SSTT----
--SS-TT-----SSTT----
---S-TT-----SSTT----
---S-TT--S--SSTT----
---S-TT-----SSTT----
--SS-TT-----SSTT----
--SS-TT-----SSTT----
--SS-TT-----SSTT----
--SS-TT-----SSTT----
--SS-TT-----SSTT----
--SS-TT--S--SSTT----
---S-TT-----SSTT----
---S-TT-----SSSS----
---S-TT------STT----
---S-TT---S-SSTT----
---S-TT------STT----
--SS-TT-----SSTT----
---S-TT-----SSTT----
--SS-TT-----SSSS----
---S-TT-----SSTT----
---S-TT-----SSTT----
---S-TT---S-SSTT----
---S-TT-----SSTT----
---S-TT------STT----
---S-TT------STT----
---S-TT-----SSTT----
---S-TT------STT----
---S-TT------SSS----
---S-TT-----SSTT----
---S-TT-----SSTT----
---S-TT-----SSTT----
---S-TT------STT----
---S-TT------STT----
---S-TT------STT----
--SS-TT-----SSTT----
--SS-TT-----SSTT----
---S-TT-----SSTT----
---S-TT-----SSTT----
--SS-TT-----SSSS----
---S-TT------STT----
--SS-TT-----SSSS----
--SS-TT-----SSTT----
---S-TT------SSS----
---S-TT------STT----
--SS-TT------STT----
--SS-TT------STT----
---S-TT------STT----
--SS-TT------STT----
--SS-TT--TT--SSS----
--SS-TT--TT--STT----
--SS-TT--TT--STT----
---S-TT--TT--STT----
---S-TT--TT--STT----
--SS-TT--TT--STT----
---S-TT------STT----
---S-TT--TT--STT----
---S-TT--TT--STT----
---S-TT--TT--STT----
--SS-TT---S--STT----
---S-TT--TT--STT----
---S-TT--TT--STT----
---S-TT------STT----
---S-TT-----SSTT----
---S-TT--TT--STT----
---S-TT--TT--STT----
---S-TT--TT--SSS----
---S-TT--TT--SSS----
---S-TT--TT--SSS----
---S-TT--TT--STT----
---S-TT--TT--STT----
---S-TT--TT--STT----
-----TT--TT--STT----
---S-TT--TT--STT----
-----TT--TT--STT----
-----TT--TT--STT----
---S-TT--TT--STT----
---S-TT--TT-SSTT-S--
--SS-TT--TT-SSSSTT--
--SS-TT--TT-SSTT----
--SS-TT--TT-SSTTTT--
--SS-TT--TT-SSTTTT--
--SS-TT--TT-SSTT-S--
--SS-TT--TT-SSTT-S--
--SS-TT--TT-SSSSTT--
--SS-TT--TT-SSTTTT--
-----TT--TTSSSSSTT--
-----TT--TT-SSTT-S--
--S--TT--TTSSSTT-S--
-----TT--TTSSSTT-S--
-----TT--TTSSSTTTT--
-----TT--TTSSSTT-S--
-----TT--TTSSSTTTT--
-----TT--TTSSSTTTT--
-----TT--TT-SSTTTT--
-----TT--TT-SSTT-S--
-----TT--TT-SSSS-S--
-----TT--TTSSSTT-S--
-----TT--TTSSSSS-S--
-----TT--TT-SSTT-S--
-----TT--TT-SSTT-S--
-----TT--TT-SSTT-S--
-----TT--TT-SSTT-S--
-----TT--SS-SSTT-S--
-----TT--SS-SSTT-S--
-----TT--TT-SSTT-S--
-----TT--TT-SSTT-S--
-----TT--TT-SSTT-S--
-----TT--TT--STT----
-----TT---S-SSTTTT--
-----TT--TT-SSTT-S--
-----TT--TT-SSTT----
-----TT--TT-SSTT----
-----TT--TT-SSTT----
-----TT--TT-SSTT----
-----TT--TT-SSTT----
-----TT--TT-SSTT-S--
-----TT--TT-SSTT-S--
-----TT--TT-SSTT----
-----TT--TT-SSTT----
-----TT--TT-SSTT----
-----TT--SS-SSTT----
-----TT--TT-SSTT----
-----TT--TT-SSTT----
-----TT--TT-SSSS----
-----TT--TT-SSSS----
-----TT--TT-SSSS----
-----TT--TT-SSTT-S--
-----TT--TT-SSTT-S--
-----TT--TT-SSTT----
-----TT--TT-SSSS----
-----TT--TT-SSSS----
-----TT--TT-SSTT----
-----TT--TT-SSSSSS--
-----TT--TT-SSSSSS--
-----TT--TT-SSSS----
-----TT--TT-SSSSS---
-----TT--TT-SSSS-S--
-----TT--SS--SSS----
-----TT--TT--STT-S--
-----TT--TT--STTTT--
-----TT--TT--SSS-S--
-----TT--TT-SSTT-S--
-----TT--TT-SSTT-S--
-----TT--TT--STTTT--
-----TT--TT-SSTT-S--
-----TT--TT--STTTT--
-----TT--TT--STTTT--
-----TT--TT-SSTTTT--
-----TT--TT-SSTTTT--
-----TT--TT--STT----
-----TT--TT--STTTT--
-----TT--TT--STTTT--
-----TT--TT--SSS-S--
-----TT--TT-SSTT-S--
-----TT--TT-SSTTTT--
-----TT--TT-SSSS-S--
-----TT--TT-SSSSSS--
-----TT--GGGSSSSSS--
-----TT--TT-SSTT-S--
-----TT--TT-SSSS-S--
-----TT--TT--STT-S--
-----TT--GGGSSTT-S--
-----TT--TT-SSTT-S--
-----TT--TT-SSTT-S--
-----TT--TT-SSTT-S--
-----TT--TTSSSTTTT--
-----TT--TT-SSSS-S--
-----TT--TTSSSTTTT--
-----TT--GGGSSSS-S--
-----TT--TTSSSTT-S--
-----TT--GGGSSTTTT--
-----TT--TT-SSTT-S--
-----TT--TT-SSTT-S--
-----TT--TT-SSSS-S--
-----TT--SS--SSS-S--
-----TT--SS-SSSS----
-----TT--SS-SSSS----
-----TT--TT-SSSS----
-----TT--SS-SSSS----
-----TT--SS-SSSS-S--
-----TT--SS-SSSS----
-----TT--SS-SSSS----
-----TT--SS-SSSS----
-----TT--SS-SSSS----
-----TT--SS-SSTT----
-----TT--SS-SSSS-S--
-----TT--SS-SSTT-S--
-----TT--TT-SSTT-S--
-----TT--SS-SSTT-S--
-----TT--SS-SSTT-S--
-----TT--SS-SSTT-S--
-----SS--SS-SSTTSS--
-----TT--SS-SSTT-S--
-----TT--TT-SSTT-S--
-----TT--TT-SSTT-S--
-----TT--SS-SSTT-S--
-----TT--TT-SSTT-S--
-----TT--SS-SSSS----
-----TT--SS-SSSS----
-----TT--SS-SSSS----
-----TT--SS--SSS-S--
-----TT--SS-SSTT-S--
-----TT--GGGSSSS-S--
-----TT--GGGSSTT-S--
-----TT--GGGSSSS-S--
-----TT--TTSSSTT-S--
-----TT--GGGSSTT-S--
-----TT--TTTSSTT-S--
-----TT--TTTSSSS-S--
-----TT--SS-SSTTTT--
-----TT--SS-SSTT-S--
-----TT--SS-SSTT-S--
-----TT--TT-SSTTTT--
-----TT--GGGSSTTTT--
-----TT--SS-SSTT-S--
-----TT--TT-SSTT-S--
-----TT--SS-SSTT-S--
-----TT--TTTSSTT-S--
-----TT--SSSSSTT-S--
-----TT--SSS-STTTT--
-----TT--SSSSSTT-S--
-----TT--SSSSSTTTT--
-----TT--SSSSSTTTT--
-----TT--SSSSSTTTT--
-----TT--SSSSSTTTT--
-----TT--SSS-STTTT--
-----TT--SSSSSTTTT--
-----TT--SSSSSTTTT--
-----TT--TTSSSTTTT--
-----TT--GGG-STTTT--
-----TT--GGGSSTTTTT-
---S-TT--GGGSSTTTT--
-----TT--TT-SSTTTTT-
-----TT--GGGSSTTTT--
-----TT--GGGSSTTTT--
-----TT--GGGSSTTTT--
-----TT--TTSSSTTTT--
-----TT--GGGSSTTTT--
-----TT--GGGSSTTTT--
-----TT--GGG-STTTT--
-----TT--GGGSSTTTT--
-----TT--GGGSSTTTTT-
-----TT--GGGSSTTTT--
-----TT--GGGSSTTTTT-
-----TT--GGGSSTTTT--
-----TT--TTSSSTTTT--
-----TT--GGGSSTTTT--
-----TT--GGGSSTTTT--
-----TT--GGGSSTTTT--
-----TT--TTSSSSSTT--
-----TT--GGG-SSSTTT-
-----TT--GGGSSSSTT--
-----TT--GGGSSTTTTT-
-----TT--GGGSSTT-S--
-----TT--TTTSSTT-S--
-----TT--GGGSSTT-S--
-----TT--TTSSSSS-S--
-----TT--GGGSSTT-S--
---S-TT--GGG-STT-S--
-----TT--TTT-STT-S--
-----TT--GGGSSTT-S--
---S-TT--TTSSSTT-S--
---S-TT--GGGSSTT-S--
-----TT--GGGSSTTTT--
-----TT--GGGSSTTTT--
-----TT--GGGSSSS-S--
-----TT--GGGSSTT-S--
-----TT--TTSSSSS-S--
-----TT--GGGSSTT-S--
-----TT--TTSSSTTSS--
-----TT--TTTSSTT-S--
-----TT--GGGSSSS-S--
-----TT--GGGSSTTTT--
-----TT--GGGSSTTTT--
-----TT--GGGSSTTTTT-
-----TT--GGGSSTTTT--
-----TT--GGGSSTTTTT-
-----TT---TT-STTTT--
-----TT--GGGSSTTTT--
-----TT---S-SSTTTT--
-----TT---S-SSTTTT--
-----TT---TTSSSSTT--
-----TT---S--STTTT--
-----TT--STT-SSSTT--
-----TT--GGGSSTTTTT-
-----TT--GGGSSTTTT--
-----TT--TTSSSTTTT--
-----TT--GGG-STTTT--
-----TT--GGG-STTTT--
---S-TT--GGGSSTTTT--
---S-TT--GGGSSTTTT--
-----TT--GGG-STTTT--
-----TT--GGG-STTTT--
-----TT--GGGTSTTTT--
-----TT--TTTSSSSTTT-
-----TT--HHHHSSSTT--
---S-TT--GGG-STTTT--
-----TT--TTTSSTTTT--
---S-TT--GGG-STTTT--
-----TT--TTSSSTTTT--
-----TT--TTT-STTTT--
-----TT--GGGSSTTTT--
-----TT--TTTSSTTTT--
-----TT--GGGSSTTTT--
-----TT--GGGSSSSTT--
-----TT--GGGSSTTTT--
-----TT--GGGSSTTTTT-
-----TT--GGG-STTTT--
-----TT--TTS-STTTT--
-----TT--GGG-STTTTT-
-----TT--TT-SSTTTTT-
-----TT--TT--STTTTT-
-----TT--TT-SSTTTTT-
-----TT--TTSSSTTTTT-
-----TT---S--STTTT--
-----TT--SS-SSTTTT--
-----TT-----SSTTTTT-
-----TT-----SSTTTT--
-----TT--S--SSTTTT--
-----TT-----SSTTTT--
-----TT-----SSTTTTT-
-----TT--SS--STTTT--
-----TT--SS--STTTTT-
-----TT--SS-SSTTTTT-
-----TT--SS-SSTTTT--
-----TT--TTSSSTTTTT-
-----TT--TTSSSSSTT--
-----TT--TTSSSTTTTT-
-----TT--TTSSSSSTTT-
-----TT--TTTSSSSTT--
-----TT--TTSSSSSTT--
-----TT--TT-SSTTTT--
-----TT--TT--STTTTT-
-----TT--TT-SSTTTT--
-----TT--GGGSSSSTT--
-----TT--TT--STTTTT-
-----TT--TTSSSTTTTT-
-----TT--TTSSSTTTTT-
-----TT--TT-SSSSTT--
-----TT--TT-SSSSTT--
-----TT--TT--STTTT--
-----TT--GGG-STTTT--
-----TT--GGGSSTTTT--
-----TT--GGG-STTTT--
-----TT--GGGSSSSTT--
-----TT--TTSSSTTTT--
-----TT--TTSSSTTTT--
-----TT--TTTTSSSTTT-
-----TT--GGGSSTTTT--
-----TT--GGGSSTTTT--
-----TT--GGGSSTTTTT-
-----TT--GGG-STTTTT-
-----TT--TT--SSSTTT-
-----TT--TT--STTTT--
-----TT--TT--STTTTT-
-----TT--SS--STTTT--
-----TT---TT-STTTT--
-----TT--SS-SSSSTTT-
-----TT--SS--STTTTT-
-----TT--TT--STTTTT-
-----TT--TT--STTTTT-
-----SS-----SSTTTT--
-----TT--TT--STTTTT-
-----SS--TT--STTTT--
-----TT--TT--STTTT--
-----TT--TT-SSTTTT--
-----TT--TT--STTTT--
-----TT--TT--STTTTT-
-----TT--GGG-STTTTT-
-----TT--TT--STTTTT-
-----TT--TT--STTTT--
-----TT--TT--STTTT--
-----TT--TT-SSTTTT--
-----TT--TT--STTTT--
-----TT--GGG-STTTT--
-----TT--TTT-STTTT--
-----TT--TT-SSTTTTT-
-----TT--TT-SSTTTTT-
-----TT--TT--STTTTT-
-----TT--TT--STTTTT-
-----TT--TTSSSTTTT--
-----TT--TTSSSTT-S--
-----TT--TT-SSTTTT--
-----TT--GGG-STTTT--
-----TT--GGGSSTTTTT-
-----TT--TT--STTTT--
-----TT--TTSSSTTSS--
-----TT--TT-SSTT-S--
-----TT--GGG-STT-S--
-----TT--GGGSSTTTT--
-----TT--TT-SSTTTT--
-----TT--GGG-STTTT--
-----TT--TT--SSS-S--
-----TT--TT--SSS-S--
-----TT--TT--SSSSS--
-----SS--TTS-STTTT--
-----TT--GGGSSTTTT--
-----TT--GGGSSTTTT--
-----TT--GGGSSTTTT--
-----TT--TT--STTTT--
-----TT--TTS-STT-S--
-----TT--GGG-STT-S--
-----TT--TTSSSSS-S--
-----TT--TTS-STT-S--
-----TT--GGGSSTT-S--
-----TT--GGGSSTT-S--
-----TT--GGGSSTT----
-----TT--GGGSSTT----
-----TT--TTSSSTT-S--
-----TT--GGGSSTT-S--
-----TT--HHHHSTTTT--
-----TT--GGGSSTTTT--
-----TT--TTSSSSSTT--
-----TT--TTS-STTTT--
-----TT--GGGSSTTTT--
-----TT--GGGSSTTTT--
-----TT--TT-SSTTTT--
-----TT--GGGSSTTTT--
-----TT--TTSSSTTTT--
-----TT--GGGSSTTTT--
-----TT--GGGSSTTTT--
-----TT--GGGSSTTTT--
-----TT--GGGSSTTTT--
-----TT--GGGSSTTTTT-
-----TT--TTS-STTTTT-
-----TT--TTSSSTTTT--
-----TT--GGGSSTTTT--
-----TT--GGGSSTTTT--
-----TT--GGGSSTTTTT-
-----TT--TTSSSTTTT--
-----TT--GGG-STTTTT-
-----TT--TTSSSTTTTT-
-----TT--TT-SSTTTTT-
-----TT--TTSSSTTTT--
-----TT--GGGSSSSTT--
-----TT--TTSSSTTTTT-
-----TT--TTSSSTTTT--
-----TT--GGGSSTTTT--
-----TT--TT-SSTTTT--
-----TT--GGGSSTTTTT-
-----TT--TTSSSTTTTT-
-----TT--GGGSSTTTT--
-----TT--GGGSSTTTTT-
-----TT--GGGSSTTTT--
-----TT--GGGSSTTTT--
-----TT--TTSSSTTTT--
-----TT--GGGSSTTTT--
-----TT--GGGSSTTTTT-
-----TT--GGGSSTTTTT-
-----TT--TTSSSTTTT--
-----TT--GGG-STTTTT-
-----TT--GGGSSTTTTT-
-----TT--TTSSSTTTTT-
-----TT--TTSSSTTTT--
-----TT--GGG-STTTT--
-----TT--GGGSSTTTTT-
-----TT--TTSSSTTTT--
-----TT--TTSSSTTTTT-
-----TT--TTSSSTTTTT-
-----TT--GGGSSTTTTT-
-----TT--TTSSSTTTT--
-----TT--GGGSSTTTTT-
-----TT--TT-SSTTTT--
-----TT--TTSSSTTTT--
-----TT--GGGSSTTTT--
-----TT--GGGSSTTTTT-
-----TT--GGGSSTTTTT-
-----TT--GGG-STTTTT-
-----TT--GGG-STTTTT-
-----TT--TTSSSTTTTT-
-----TT--TTSSSTTTT--
-----TT--GGGSSTTTT--
-----TT--GGGSSTTTTT-
-----TT--TTSSSTTTT--
-----TT--TTSSSTTTT--
-----TT--GGGSSTTTTT-
-----TT--TT-SSTTTTT-
-----TT--TT-SSTTTT--
-----TT--TTSSSTTTT--
-----TT--TTS-STTTT--
-----TT--GGGSSTTTT--
-----TT--TTS-STTTT--
-----TT--GGGTSTTTTT-
-----TT--TTTSSTTTT--
-----TT--TTTSSTTTT--
-----TT--TTTSSTTTT--
-----TT--TTTSSTTTTT-
-----TT--TTTSSTTTT--
-----TT--TTSSSSSTT--
-----TT--GGGSSSSTTT-
-----TT--GGGSSTTTT--
-----TT--GGGSSTTTT--
-----TT--GGGSSTTTT--
-----TT--TTTSSTTTTT-
-----SS--TTTSSTTTT--
-----TT--TTSSSTTTT--
-----TT--GGG-STTTTT-
-----TT--TTS-STTTT--
-----TT--TTSSSTTTT--
-----TT--GGG-STTTT--
-----TT--GGGSSTTTTT-
-----TT--GGG-STTTTT-
-----SS--GGG-STTTT--
-----TT--GGG-STTTT--
-----TT--GGG-STTTT--
-----TT--GGGSSTTTTT-
-----TT--GGG-STTTTT-
-----TT--GGGSSTTTT--
-----TT--GGG-STTTTT-
-----TT--GGG-STTTTT-
-----TT--TTS-STTTTT-
-----TT--GGG-STTTT--
-----TT--GGGSSTTTTT-
-----TT--GGGSSTTTT--
-----TT--GGGSSTTTT--
-----TT--GGGSSTTTT--
-----TT--GGGSSTTTT--
-----TT--TTSSSTTTT--
-----TT--TT-SSTTTT--
-----TT--TTSSSTTTT--
-----TT--GGG-STTTTT-
-----TT--GGG-STTTT--
-----TT--GGG-STTTT--
-----TT--TTSSSTTTT--
-----TT--GGG-STTTT--
-----TT--GGGSSTTTT--
-----TT--GGGSSTTTTT-
-----TT--GGGSSTTTTT-
-----TT---TTSSTTTTT-
-----SS--GGGSSTTTT--
-----TT--TTSSSTTTT--
-----TT--TTSSSTTTT--
-----TT--GGG-STTTT--
-----TT---TT-STTTT--
-----TT--GGGSSTTTT--
-----TT--GGGSSSSTT--
-----TT--TTSSSTTTT--
-----TT--TT-SSTTTTT-
-----TT--GGGSSSSTT--
-----TT--GGGSSTTTT--
-----TT--TT--STTTT--
-----TT--TTSSSTTTT--
-----TT--TTTSSTTTT--
-----TT--GGGSSTTTT--
-----TT---TT-STTTT--
-----TT---TTSSTTTTT-
-----TT---TT-STTTT--
-----TT----SSSTTTT--
-----TT---TTSSTTTT--
-----TT---TTSSTTTTT-
-----TT---TTSSTTTT--
-----TT---SSSSTTTTT-
-----TT---TTSSTTTTT-
-----TT--GGGTSTTTT--
-----TT--GGGSSTTTT--
-----TT--GGGSSSSTT--
-----TT--GGGSSTTTT--
-----TT--GGGSSTTTT--
-----TT--GGGSSTTTT--
-----SS-TTTTSSTTTT--
-----TT-TTTTSSTTTT--
-----TT-GGGGSSTTTT--
-----GGGGGGG-STT-S--
--S--GGGGGGGSSTTTT--
--S--TT-GGGGSSTTTT--
--S--TT-GGGGSSTTTT--
--S--TT-GGGGSSTTTT--
--S--GGGGGGGSSTT-S--
-----TT-GGGGSSTTTT--
--S--TT-GGGGSSTTTT--
--S--TT-GGGSSSTT-S--
-----TT-GGGGSSTT-S--
-----TT-GGGGSSTTTT--
--S--TT-GGGGSSTT-S--
--S--TT-TTTTSSTT-S--
--S--TT-TTTTSSTTTT--
--S--TT-TTTT-STTTT--
--S--TT-----SSTTTT--
--S--TT---TTSSTTTT--
-----TT---S-SSSS-S--
-----GGG--TTSSSS-S--
-----TT---TTSSSS-S--
--S--TTS--TTSSSSSS--
-----TTS--TTSSSSSS--
-----TTS--TTSSSSSS--
-----TT---SSSSSS-S--
-----TT---TTSSSS-S--
-----TTS--TTSSSS-S--
-----TT---SSSSSS-S--
----BTTB---SSSSS-S--
-----TT---TTSSSSSS--
----BTTB---SSSSS-S--
-----TTS--TTSSSS-S--
----BTTB--TTSSSSSS--
-----SSS--TTSSSS-S--
-----TTS--SSSSSSSS--
-----SSS--SSSSSSSS--
-----SSS--TTSSSSSS--
-----SSS--TTSSSS-S--
-----SSS--SSSSSS-S--
-----SS---SSSSTTSS--
-----SSS--TTSSSSSS--
-----SS---SSSSSSSS--
-----TT---TTSSSSSS--
----BTTB--TTSSSSSS--
-----TT---TTSSSSSS--
-----TTS--TTSSSSSS--
-----TT---SSSSTTSS--
--S-BTTB--TTSSSSSS--
--S--TT---TTSSTTTT--
-----TT---TTSSTTTT--
-----GGG--SSSSTTTT--
----BTTB----SSTTTT--
-----TTS---SSSSS-S--
-----SSS--SSSSSS-S--
-----TTS---SSSTTTT--
--S--TT-TTTTSSTTSS--
-----GGG--TTSSSSSS--
-----TTS--SSSSSSSS--
-----TT---SSSSSS-S--
-----TT---TTSSSS-S--
-----TT---SSSSSS-S--
-----TT---TTSSSS-S--
-----TT---TTSSSS-S--
-----TT--TTTSSSS-S--
-----TT--GGGSSSS-S--
-----TT--GGGSSTT-S--
-----TT--GGGSSTT-S--
-----TT--GGGSSSS-S--
-----TT--TTTSSSS-S--
-----TT--GGGSSSS-S--
-----TT--GGGSSSS-S--
-----TT--TTSSSSS-S--
-----TT--GGGSSSS-S--
-----TT--TTSSSSS-S--
-----TT--GGGSSSS-S--
-----TT--STTSSSSSS--
-----TT--GGGSSSSSS--
--S--TT--GGGSSSSSS--
-----TT--TTSSSSS-S--
--S-STT--TTSSSSS-S--
--S--TT--TTTSSSS-S--
-----TT--GGGSSSSSS--
-----TT--TTTSSSS-S--
-----TT--GGGSSSSSS--
--S--TT--GGGSSTT-S--
-----TT--GGGSSTT-S--
-----TT--TTTSSTTTT--
-----TT--TTTSSTT-S--
--S--TT--GGGSSTTTT--
-----TT--GGGSSTTTT--
--S--TT--GGGTSSS-S--
--S--TT--GGGSSSS-S--
-----TT--GGGSSTTTT--
-----TT--GGGSSTT-S--
--S--TT--GGGSSTT-S--
-----TT--GGGSSTT-S--
-----TT--TTSSSTT-S--
-----TT--GGGSSSSSS--
-----TT--TT-SSTT-S--
-----TT--TTSSSTTTT--
-----TT--GGGSSTTSS--
-----TT--GGGSSTTTT--
-----TT--GGGSSTTTT--
-----TT--GGGSSTT-S--
--S--TT--GGGSSTT-S--
-----TT--GGGSSTTTT--
-----TT--GGGSSTT-S--
-----TT--GGGSSTT-S--
-----TT--GGGTSTT-S--
--S--TT--GGGSSTTSS--
-----TT--GGGSSTT-S--
-----TT--GGGSSSS-S--
-----TT--GGGSSTT-S--
-----TT--GGGTSSS-S--
-----TT--GGGSSSS-S--
-----TT--GGGSSTTTT--
-----TT--TTTSSTTTT--
-----TT--TTSSSTTTT--
-----TT--TTSSSTT-S--
-----TT--GGGSSSS-S--
-----TT--GGGSSTTTT--
-----TT--TTSSSTT-S--
-----TT--GGGSSTT-S--
-----TT--TTSSSTTTT--
-----TT--GGGSSTT-S--
-----TT--GGGSSSS-S--
-----TT--GGGSSTTTT--
-----TT--TTSSSTT-S--
--S--TT--TTTSSTT-S--
-----TT--TTSSSSS-S--
-----TT--GGGSSSS-S--
-----TT--GGGSSTT-S--
-----TT--TTSSSSS-S--
-----TT---TTSSTT-S--
-----TT--GGGSSTT-S--
-----TT--GGGSSTT-S--
-----TT--GGGSSTT-S--
-----TT--GGGSSSS-S--
-----TT--TTSSSTT-S--
-----TT--GGGSSTTTT--
--S--TT--GGGSSTTTT--
-----TT--TTTSSTT-S--
-----TT--GGGSSTTTT--
--S--TT--TTSSSTT-S--
-----TT--TTTSSTT-S--
--S--TT--GGGSSTTTT--
-----TT--GGGSSTT-S--
-----TT--GGGSSTT-S--
-----TT--GGGSSTT-S--
--S--TT--TTTSSTTTT--
--S--TT--GGGSSTT-S--
-----TT--TTSSSTTTT--
--S--TT--TTSSSTT-S--
-----TT--TTSSSTTTT--
-----TT--TTSSSTT-S--
-----TT--TTSSSTT-S--
-----TT--GGGSSSS-S--
-----TT--GGG-SSS-S--
-----TT--TTSSSSSSS--
-----TT--TT-SSTTSS--
--S--TT--TT--STTSS--
--S--TT--GGGSSSSSS--
-----TT--TTTSSTTSS--
--SS-TT--TT--STTTT--
--S--TT--TT-SSTTTT--
--S--TT--GGG-STTTT--
--S--TT--TT-SSTTTT--
--S--TT--TT-SSTTTT--
--S--TT--TT-SSTTTT--
--S--TT--GGGSSTTTT--
--S--TT--TTS-STTTT--
--S--TT--TTSSSTTTT--
--S--TT--TTTSSTTTT--
--S--TT--TTTSSTTTT--
--S--TT--TTSSSTT-S--
--S--TT--TT--STTTT--
-----TT--TTSSSTTTT--
-----TT--TT--STTTT--
--S--TT--TT--STTTT--
--S--TT--TT--STTTT--
--S--TT--TTS-STTTT--
--S--TT--TT-SSSS-S--
--S--TT--TT--SSSSS--
--S--TT--TT--STT-S--
--S--TT--TT-SSSSSS--
--S--TT--TTTSSTT-S--
--S--TT--TT--SSS-S--
--S--TT--TT--STTTT--
--S--TT--TT-SSSSTT--
--S--TT--TTSSSTT-S--
--S--TT--TT-SSTT-S--
--S--TT--TT--STTTT--
--S--TT--TT-SSTTTT--
--S--TT--TTS-STT-S--
--S--TT--TT--STTTT--
--S--TT--TT--STTTT--
-----TT--TT-SSTTTT--
-----TT--TT--STTTT--
--S--TT--TTSSSTTSS--
-----TT--GGGSSSS-S--
--S--TT--TT-SSSS-S--
--S--TT--TTTSSSS-S--
--S--TT--TT-SSSS-S--
-----TT--TT--STT-S--
-----TT--TT-SSTT-S--
--S--TT--TT-SSTT-S--
--S--TT--TT-SSSS-S--
-----TT--TT-SSTTTT--
--S--TT--TT-SSTTTT--
--S--TT--TT-SSSS-S--
-----TT--TT-SSTTTT--
--S--TT--TT-SSTTTT--
-----TT--TT-SSTTTTT-
-----TT--TTSSSTTTT--
-----TT--TT-SSTTTT--
-----TT--TT-SSSSTT--
-----TT--TT--STTTT--
--S--TT--TT--STTTT--
--S--TT--TT-SSSSTT--
-----TT--TTT-STTTT--
-----TT--TT-SSTTSS--
-----TT--TT--SSSTT--
-----TT--TTSSSSSTT--
--S--TT--TT--STTTT--
--S--TT--TT--STTTT--
-----TT--TT--STTTT--
-----TT--GGG-STTTT--
-----TT--TT--STTTT--
-----TT--TT--STTTT--
--S--TT--TT-SSTTTT--
-----TT--TT-SSTTTT--
-----TT--TT--STTTT--
-----TT--GGGSSTTTT--
-----TT--TTTSSTTTT--
-----TT--TT-SSTTTT--
-----TT--TT-SSTTTT--
-----TT--TTSSSTTTT--
-----TT--TTS-STTTT--
-----TT--TTSSSTTTT--
-----TT---SSSSTTTT--
-----TT--SSSSSTTTT--
-----TT--TTTSSTTTT--
-----TT--TTSSSTTSS--
-----TT--TTSSSSS-S--
-----TT--TTSSSSSSS--
-----TT--TTSSSTTSS--
-----TT--TTSSSSSSS--
-----TT--TT--SSSSS--
-----TT--TT-SSSS-S--
-----TT--TTSSSSS-S--
--S--TT--GGGSSSS-S--
-----TT--TTTSSTTTT--
-----TT--TTSSSTT-S--
-----TT--TT-SSSSSS--
-----TT--TT-SSSSSS--
--S--TT--TTS-SSS-S--
--S--TT--TTSSSSS-S--
--S--TT--TTSSSSSSS--
-----TT--TTSSSSSSS--
-----TT--TTTSSSSSS--
-----TT--TTSSSSS-S--
-----TT--TTTSSSSSS--
--S--TT--TTTTSTTSS--
--S--TT--TTSSSTTSS--
--S--TT--TTTTSTTSS--
--S--TT--TTTSSTTSS--
-----TT--SSS-STTSS--
--S--TT--SSSSSTTSS--
--S--TT--SS-SSTTSS--
--S--TT--SSSSSSSSS--
-----TT--SSS-SSS-S--
-----TT--SSSSSSS-S--
-----TT--SSSSSTTSS--
-----TT--SSSSSSSSS--
-----TT--SSSSSSSSS--
--S--TT--SSS-STTSS--
--S--TT--SSS-STT-S--
-----TT--SSSSSTTSS--
--S--TT--TTS-STTSS--
--S--TT--STT-SSSSS--
-----TT--SSS-STTSS--
-----TT---SS-STTSS--
-----TT--SSSSSTTSS--
-----TT--SSS-SSSSS--
-----TT--SSSSSTTSS--
-----TT--SSS-STT-S--
-----TT--SSTTSTT-S--
-----TT--SSSSSTTSS--
--S--TT-SSSSSSTTSS--
-----TT--SSSSSTTSS--
--S--TT--SSSSSTTSS--
-----TT--SSS-STTSS--
--S--TT--SSS-STTSS--
-----TT--SSSSSTTSS--
--S--TT--SSSSSTT-S--
--S--TT--SSTTSTTSS--
--S--TT--SSSSSTT-S--
--S--TT--SSSSSTT-S--
--S--TT--SSSSSSS-S--
-----TT--SSSSSTT-S--
--S--TT--SSS-STT-S--
--S--TT--SSSSSTTSS--
--S--TT--SS--STTSS--
--S--TT--SS--STTSS--
-----TT--SSSSSTTSS--
--S--TT--SSS-STTSS--
--S--TT--SSSSSTT-S--
-----TT--SSSSSTT-S--
-----TT--SSSSSTTSS--
-----TT--SSSSSTTSS--
-----TT--SSS-STT-S--
-----TT--SSSSSTT-S--
-----TT--SSSSSTTSS--
-----TT--SSSSSTTSS--
-----TT--SSS-STTSS--
--S--TT--SSSSSTT-S--
--S--TT--SSS-STTSS--
--S--TT--SSS-STTSS--
--S--TT--SSS-STTSS--
--S--TT--SSSSSTTSS--
--S--TT--SSSSSTTSS--
--S--TT--SSS-STTSS--
--S--TT--SSSSSTTSS--
--S--TT--SSSSSTTSS--
--S--TT--SSSSSSSSS--
--S--TT--SSSSSSSSS--
--S--TT--SSS-STTTTT-
--S--TT--SS--STTTT--
--S--TT--SS-SSTTTT--
--S--TT--SS--STTTT--
--S--TT--SS--STTTT--
--S--TT--SS--SSSTT--
--S--TT--SSSSSSSTT--
--S--TT--SSSSSTTTT--
--S--TT--SSSSSSSTT--
--S--TT--SSS-SSSTT--
--S--TT--SSS-STTTT--
--S--TT--SS--STTTT--
--S--TT--SSS-STTTTT-
--S--TT--SSS-STTTT--
--S--TT--SSS-STTTT--
--S--TT--SS-SSTTTT--
--S--TT--SS-SSTTTT--
-----TT--SSSSSTTTT--
--S--TT--SSSSSTTTTT-
--S--TT--SSSSSSSTT--
--S--TT--SSSSSSSTT--
--S--TT--SSS-STTTT--
--S--TT--SSS-STTTT--
-----TT--SSS-STTTT--
--S--TT--SSS-STTTT--
--S--TT--SSSSSTTTT--
--S--TT--SSS-STTTT--
--S--TT--SSS-STTTT--
--S--TT--SSS-STTTT--
-----TT--SSSSSTTTT--
-----TT--SS-SSSSTT--
-----TT--SS--STTTT--
-----TT--SSS-STTTT--
-----TT---S--STTTT--
-----TT--SSS-STTTT--
-----TT---S-SSTTTT--
-----TT---SS-STTTT--
-----TT--SS-SSSSTT--
-----TT---S--STTTT--
-----TTT-SSTTSSSTT--
-----TTT-SSS-SSSTT--
-----TT--SS-SSTTTT--
-----TT--SSSSSSSTT--
-----TT--SSS-STTTT--
-----TT---S--STTTT--
-----TT---S-SSSSTT--
-----TT--SSTTSTTTT--
-----TT--SSTTSTTTT--
-----TT--SSTTSSSTT--
-----TT--SSTTSTTTT--
-----TT--TTS-STTTT--
-----TT--SSSSSTTTT--
-----TT--SS--SSSTT--
-----TT--TTS-SSSTT--
-----TT--TTS-SSSTT--
-----TT--SS-SSTTTT--
-----TT--SS--STTTTT-
-----TT--SS--STTTT--
-----TT--SSSSSTTTT--
-----TT--TTSSSTTTT--
-----TT--SSTTSSSTT--
-----TT--TTSSSTTTT--
-----TT--TTS-STTTT--
-----TT--TTTSSSSTT--
-----TT--TTTSSTTTT--
-----TT--TTS-STTTT--
-----TT--TTSSSTTTT--
-----TT--TT--STTTT--
-----TT--TT--STTTT--
-----TT--TT--SSSTT--
-----TT--TTSSSTTTT--
-----TT--TT--STTTT--
-----TT--TTSSSTTTT--
-----TT--TTSSSTTTTT-
-----TT--TTS-STTTT--
-----TT--GGGSSTTTT--
-----TT--TTT-SSSTT--
-----TT--TTS-STTTT--
-----TT--TTS-STTTT--
-----TT--TTSSSSSTT--
-----TT--TTS-STTTT--
-----TT--TT--SSSTT--
-----TT--TTTSSTTTT--
-----TT--TTS-SSSTT--
-----TT--GGG-STTTT--
-----TT--SSSSSSSTT--
-----TT--TTS-STTTT--
-----TT--GGG-STTTT--
-----TT--TTS-STTTT--
-----TT--STT-SSSTT--
-----TT--TTSSSTTTTT-
-----TT--GGGSSTTTT--
-----TT--TTTSSTTTT--
-----TT--TTSSSSSTTT-
-----TT--TTS-SSSTT--
-----TT--TTSSSTTTT--
-----TT--TTS-STTTT--
-----TT--TT--STTTT--
-----TT--TTSSSTTTT--
-----TT--TTS-STTTT--
-----TT--GGG-SSSSS--
-----TT--TTT-STTSS--
-----TT--TTT-STTSS--
-----TT--TTTSSTT-S--
-----TT--TT-SSTTTT--
-----TT--TT-SSTTTT--
-----TT--TT-SSSSTT--
-----TT--TT-SSTTTT--
-----TT--TTTSSSSTT--
-----TT--TT-SSTTTT--
-----TT--TTSSSTTTT--
-----TT--TTSSSSSTT--
-----TT--TTS-STTTT--
-----TT--TT-SSTTTT--
-----TT--TT-SSTTTT--
-----TT--TT-SSSSTT--
-----TT--GGG-STTTT--
-----TT--TT-SSTTTT--
-----TT--TTTSSSSTT--
-----TT--GGGSSTTTT--
-----TT--TT--STTTT--
-----TT--TTTSSTTTT--
-----TT--TTSSSTTTT--
-----TT--TT-SSTTTT--
-----TT--TT-SSTTTT--
-----TT--TT-SSSSTTT-
-----TT--TT-SSTTTTT-
--S--TT--SS-SSTTTT--
-----TT--TT-SSTTTT--
--S--TT--TT-SSSSTT--
-----TT--TT-SSTTTT--
-----TT--TT--STTTT--
--S--TT--TT-SSTTTT--
--S--TT--GGGSSTTTT--
-----TT--TTTSSTTSS--
--S--TT--GGG-STTTT--
--S--TT--TT-SSSSTT--
--S--TT--TTTSSSSTT--
--S--TT--TT--SSSTT--
--S--TT--TT-SSTTTT--
--S--TT--TT-SSTTTT--
--S--TT--TT-SSTTTT--
--S--TT--TTSSSTTTT--
--S--TT--TTTSSTTTT--
--S--TT--TT-SSSSTT--
--S--TT--GGGSSSSTT--
--S--TT--TT--STTTT--
--S--TT--TTS-STTTTT-
--S--TT--GGG-STTTT--
--S--TT--GGG-SSSTT--
--S--TT--GGGSSTTTT--
--S--TT--TT--STTTTT-
-----TT--TT--STTTT--
-----TT--TT-SSTTTT--
-----TT--TT-SSTTTT--
-----TT--TTT-STTTT--
-----TT--TT-SSTTTT--
-----TT--TT-SSTTTT--
-----TT--TT-SSSSTT--
--S--TT--TT-SSTTTT--
-----TT--TT-SSTTTT--
-----TT--TT-SSTTTT--
-----TT--TT-SSTTTT--
-----TT--TT-SSTTTT--
-----TT--TTSSSTTTTT-
-----TT--TT--STTTT--
-----TT--TT--STTTT--
-----TT--TT-SSTTTT--
-----TT--TT-SSTTTT--
-----TT--TT-SSTTTT--
-----TT--TT--STTTT--
-----TT--TT-SSTTTT--
-----TT--GGGSSTTTT--
-----TT--TT-SSTTTT--
--S--TT--TT-SSSSTT--
-----TT--TT-SSTTTTT-
-----TT--TT-SSTTTT--
-----TT--TT-SSTTTT--
-----TT--TT-SSTTTT--
-----TT--TT-SSTTTT--
-----TT--TT-SSTTTT--
-----TT--TTS-STTTT--
--S--TT--GGGSSSSTT--
-----TT--GGG-STTTT--
--S--TT--TTSSSTTTT--
--S--TT--TTS-STT-S--
--S--TT--TT--STTTT--
--S--TT--TT-SSTTTT--
-----TT--TTSSSTT-S--
--S--TT--TT-SSTTTT--
--S--TT--TT-SSSS-S--
-----TT--TT-SSSS-S--
-----TT--TT-SSSSSS--
-----TT--TT-SSSS-S--
-----TT--TTTSSTT-S--
-----TT--TTSSSTT-S--
-----TT--TTSSSSSTT--
--S--TT--TTSSSTT-S--
-----TT--GGG-STTTT--
-----TT--TTS-STT-S--
-----TT--GGGSSTT-S--
--S--TT--TTSSSTTTT--
-----TT--TTTSSSS-S--
-----TT--GGGSSTTTT--
-----TT--GGGSSTT-S--
-----TT--TTSSSTT-S--
-----TT--TTSSSTTSS--
-----TT--GGGSSTTSS--
-----TT--TTSSSTTSS--
-----TT--GGGSSSSSS--
-----TT--GGGSSTTTT--
-----TT--TTSSSTT-S--
-----TT--TTSSSTTTT--
-----TT--TTSSSTTTT--
-----TT--TTSSSTT-S--
-----TT--TTTSSTTTT--
-----TT--TTSSSTTTT--
-----TT--TTSSSTTTT--
-----TT--TTTSSTT-S--
-----TT--TTTSSTT-S--
-----TT--TT-SSSS-S--
-----TT--SS-SSSS-S--
-----TT--TT-SSSS-S--
-----TT--GGGSSSS-S--
-----TT--TTSSSTT-S--
-----TT--TTSSSTTTT--
-----TT--TTSSSTTTT--
-----TT--TTSSSTT-S--
-----TT--TTSSSSS-S--
-----TT--TTSSSTTTT--
-----TT--TTSSSTTTT--
-----TT--TTSSSTTTT--
-----TT--TTTSSTT-S--
-----TT--TTTSSTT-S--
-----TT--TT-SSSS-S--
--S--TT--TT-SSTTSS--
-----TT--TT-SSTT-S--
-----TT--TT-SSTT-S--
-----TT--TTSSSSSSS--
-----TT--TT-SSTTTT--
-----TT--TT-SSSSTT--
--S--TT--TT-SSSSSS--
-----TT--TT--STTTT--
-----TT--TT-SSTTTT--
-----TT--TTSSSSS-S--
--S--TT--TT--SSS-S--
--S--TT--TT-SSTT----
-----TT--TT-SSTT-S--
-----TT--TT-SSSSSS--
-----TT--TT-SSSSSS--
-----TT--TT--STT-S--
-----TT--GGGSSSSTT--
-----TT--TTSSSTTTT--
-----TT--TTSSSTT-S--
--S--TT--GGGSSTTTT--
--S--TT--TTSSSTT-S--
-----TT--TTTSSTT-S--
--S--TT--GGGSSTT-S--
-----TT--TTSSSTTTT--
-----TT--TTSSSSSTT--
--S--TT--TTSSSTTSS--
-----TT--TT-SSSSSS--
-----TT--TT--SSSSS--
--S--TT--TT-SSSSSS--
-----TT--TT-SSSS-S--
-----TT--TT-SSSS-S--
-----TT--TT--SSS-S--
-----TT--TT-SSSS-S--
-----TT--TTSSSSS-S--
-----TT--TTSSSSSSS--
-----TT--TTSSSTTSS--
-----TT--TTTSSSSSS--
-----TT--TTTSSSS-S--
-----TT--TTSSSSS-S--
-----TT--TTSSSSSSS--
-----TT--TTSSSSS-S--
-----TT--TTSSSTT-S--
-----TT--TTSSSTTTT--
-----TT--TTSSSTTTT--
-----TT--TTSSSTTTT--
-----TT--TT--STTTT--
-----TT--TT--STTTTT-
-----TT--TT--STTTT--
-----TT--TTTSSTTTT--
--S--TT--TTSSSSSTT--
--S--TT--TTSSSTTTT--
--S--TT--TT--STTTT--
--S--TT--TT--STTTT--
--S--TT--TTSSSTTTTT-
--S--TT--TTTSSTTTT--
-----TT--TTSSSTTTT--
-----TT--GGGSSTTTT--
--S--TT--TTTSSTTTT--
-----TT--GGGSSTTTT--
--S--TT--TTS-STTTT--
-----TT--TTSSSTTTT--
-----TT--TTTSSTTTT--
-----TT--TTTSSTTTT--
-----TT--TTSSSTTTT--
--S--TT--TTTSSTTTT--
--S--TT--TTSSSTTTT--
--S--TT--TTSSSTTTT--
----BTTB-GGGSSTTTT--
--S--TT--TTSSSTTTTT-
-----TT--TTTSSTTTT--
-----TT--TTSSSTTTT--
-----TT--TTSSSSSTT--
-----TT--TTSSSTTTT--
-----TT--TT-SSTTTT--
--S--TT--TTT-STTTT--
-----TT--TT-SSTTTT--
-----TT--TT-SSTTTT--
-----TT--TT--STTTT--
-----TT--TT-SSSSTTT-
-----TT--TT-SSTTTT--
-----TT--TT--STTTT--
--S--TT--TT--STTTT--
--S--TT--TT--STTTTT-
--S--TT--TTS-STTTTT-
--S--TT--TTSSSSSTT--
--S--TT--TTS-STTTT--
-----TT--TT-SSSSTT--
-----TT--TT-SSTTTT--
-----TT--TT-SSTTTT--
-----TT--TT-SSTTTT--
-----TT--TTTSSTTTTT-
----STT--TTS-STTTT--
-----TT--TTT-STTTT--
--S--TT--TTTSSTTTT--
--S--TT--GGG-STTTT--
--S--TT--TTS-STTTTT-
-----TT--GGG-STTTT--
-----TT--GGGSSTTTT--
--S--TT--TTSSSTTTT--
-----TT--TTSSSTTTT--
-----TT--TT-SSTTTT--
--S--TT--TT-SSTTTT--
-----TT--GGGSSTTTT--
-----TT--TTSSSTTTT--
-----TT--TTSSSTTTT--
-----TT--TTSSSTTTT--
--S--TT--GGGSSTTTT--
--S--TT--TTSSSTTTT--
-----TT--TTTSSTTTT--
-----TT--GGGSSTTTT--
-----TT--TTSSSTTSS--
-----TT--TTTSSTTTT--
-----TT--TTS-STTTT--
--S--TT--TTTSSTTTT--
--S--TT--TTSSSTTTT--
--S--TT--TTSSSTTTT--
--S--TT--TTSSSTTTT--
--S--TT--TTSSSTTTT--
--S--TT--TTSSSTTTT--
--S--TT--TTS-STTTTT-
--S--TT--TTSSSTTTT--
--S--TT--TTTSSTTTT--
--S--TT--TTTSSTTTT--
--S--TT--TTSSSTTTT--
--S--TT--TTTSSTTTT--
--S--TT--TTTSSTTTT--
--S--TT--TTTSSTTTT--
--S--TT--TTTSSTTTT--
--S--TT--TTSSSTTTT--
--S--TT--TTTSSTTTT--
--S--TT--TTTSSTTTT--
--S--TT--TTTSSTTTT--
--S--TT--TTTSSTTTT--
--S--TT--TTTSSTTTT--
--S--TT--TTTSSTTTT--
--S--TT--TTSSSTTTTT-
--S--TT--TTSSSTTTT--
--S--TT--TTTSSTTTT--
--S--TT--TTTSSTTTT--
--S--TT--TTTSSTTTT--
--S--TT--TTTSSTTTT--
--S--TT--TTTTTTTTT--
-----TT--TTTSSTTTT--
--S--TT--TTSSSTTTT--
--S--TT--TTSSSTTTT--
--S--TT--TTTSSTTTT--
--S--TT--TTSSSTTTT--
-----TT--GGG-STTTT--
--S--TT--TTT-STTTT--
--S--TT--TTTSSSSTT--
--S--TT--TTTSSTTTT--
--S--TT--TTSSSTTTT--
-----TT--TTTSSTTTTT-
-----TT--TTTSSTTTT--
-----TT--TTTSSTTTT--
--S--TT--TTTSSTTTT--
--S--TT--TTTSSTTTT--
--S--TT--TTSSSTTTT--
--S--TT--TTSSSTTTT--
--S--TT--TTSSSTTTT--
--S--TT--TTSSSTTTT--
-----TT--TTSSSTTTT--
-----TT--TTTSSTTTT--
-----TT--TTSSSTTTT--
-----TT--TTSSSTTTT--
-----TT--TTS-STTTT--
--S--TT--TTSSSTTTT--
--S--TT--TT--STTTT--
--S--TT--TTS-STTTT--
-----TT--GGGSSTTTT--
-----TT--GGG-STTTT--
-----TT--TTS-STTTT--
-----TT--TTSSSTTTT--
-----TT--TTSSSTTTT--
-----TT--TTTSSTTTT--
-----TT--GGGSSTTTT--
-----TT--TTS-STTTT--
-----TT--TTS-STTTT--
-----TT--TTSSSTTTT--
-----TT--TTSSSTT-S--
-----TT--TTSSSTTTT--
-----TT--TT-SSTTTT--
-----TT--TT-SSTTTT--
-----TT--TTS-STTTT--
-----TT--GGGSSTTTT--
-----TT--TTTSSSSTT--
-----TT--TTSSSTTTT--
-----TT--TTTSSTTTT--
-----TT--TTSSSTTTT--
-----TT--GGGSSTTTT--
-----TT--TTSSSTTTT--
-----TT--TTTSSTTTT--
-----TT--TTS-STTTT--
-----TT--TTSSSTTTT--
-----TT--TTTSSTTTT--
-----TT--TTTSSTTTT--
-----TT--TTTSSTTTT--
-----TT--TTSSSTTTT--
-----TT--TTTSSTTTT--
-----TT--TTTSSTTTT--
-----TT--GGGSSTTTT--
-----TT--TTTSSTTTT--
---S-TT--TTT-STTTT--
---S-TT--TTTSSTTTT--
-----TT--TTSSSTTTT--
-----TT--TTTSSTTTT--
-----TT--TTTSSTTTT--
-----TT--TTTSSTTTT--
-----TT--TTTSSTT-S--
-----TT--TTTSSTTTT--
-----TT--TTTSSTTTT--
-----TT--TTTSSTTTT--
-----TT--SS--STTTT--
-----TT--TT-SSTTTT--
-----TT--TTTSSSSTT--
-----TT--TTSSSTTTT--
-----TT--GGG-STTTT--
-----TT--TTS-STTTT--
-----TT--GGG-STTTT--
-----TT--TTS-STTTT--
-----TT--GGG-STTTT--
-----TT--GGG-STTTT--
-----TT--TTS-STTTT--
-----TT--TT--STTTT--
-----TT--TTS-STTTT--
-----TT--TTS-STTTT--
-----TT--TTS-STTTT--
-----TT--GGG-STTTT--
-----TT--TTSSSTTTT--
-----TT--TTS-STTTT--
-----TT--TTT-STTTT--
-----TT--TTS-STTTT--
-----TT--GGG-STTTT--
-----TT--TTSSSTTTT--
-----TT--TTTSSTTTT--
-----TT--GGG-STTTT--
-----TT--TTSSSTTTT--
-----TT--TTSSSTTSS--
-----TT--GGGSSTTTT--
-----TT--GGG-STTTT--
-----TT--GGG-STTTT--
-----TT--TTS-STTTT--
-----TT--TTSSSTTTT--
-----TT--TTSSSTTTT--
-----TT--TTSSSTTTT--
-----TT--TTSSSTTTT--
-----TT--TTSSSTTTT--
-----TT--TTSSSTTTT--
-----TT--TTTSSTTTT--
-----TT--TTSSSTTTT--
-----TT--TT-SSTTTT--
-----TT--TTSSSTTTT--
-----TT--GGGSSTTTT--
-----TT--TTTSSTTTT--
-----TT--TTSSSTTTT--
-----TT--TTSSSTTTT--
-----TT--TTTSSTTTT--
-----TT--TTTSSTTTT--
-----TT--TTTSSTTTT--
-----TT--TTSSSTTTT--
-----TT--TTTSSTTTT--
-----TT--TTTSSTTTT--
-----TT--TTTSSTTTT--
-----TT--SS-SSTTTT--
-----TT--TTTSSTTTT--
-----TT--TTTSSTTTT--
-----TT--TT-SSTTTT--
-----TT--GGGSSTTTT--
-----TT--TTSSSTTTT--
-----TT--TTTSSTTTT--
-----TT--TTT-STTTT--
-----TT--TTSSSTTTT--
-----TT--TTSSSTTTT--
-----TT--TTTSSTTTT--
-----TT--TTSSSTTSS--
-----TT--TTSSSTTTT--
-----TT--TTTSSTTTT--
-----TT--TTSSSTTTT--
-----TT--TTSSSTT-S--
-----TT--TTSSSTTTT--
-----TT--TTTSSSSTT--
-----TT--TTSSSTTTT--
-----TT--TTSSSTTTT--
-----TT--TTSSSSS-S--
-----TT--TTSSSSS-S--
-----TT--TTSSSTTSS--
-----TT--TTTSSTTTT--
-----TT--TTSSSTTTT--
-----TT--TTTSSTTTT--
-----TT--TTSSSSSTT--
-----TT--TT-SSTTTT--
-----TT--TTT-STTTT--
-----TT--TTSSSTTTT--
-----TT--TTTSSTTTT--
-----TT--TTTSSTTTT--
-----TT--TTSSSTTTT--
-----TT--TTSSSTT-S--
-----TT--TTTSSTT-S--
-----TT--TTSSSTTTT--
-----TT--TTSSSTTTT--
-----TT--TTSSSTTTT--
-----TT--TTSSSTTTT--
-----TT--TTSSSTTTT--
-----TT--TTSSSTTTT--
-----TT--TTSSSTTTT--
-----TT--TTSSSTTTT--
-----TT--TTSSSTTTT--
-----TT--TTSSSTTTT--
-----TT--TTSSSTTTT--
-----TT--TTTSSTTTT--
-----TT--TTSSSTTTT--
-----TT--TTSSSTTTT--
-----TT--TTSSSTTTT--
-----TT--TTSSSTTTT--
-----TT--TTSSSTTTT--
-----TT--TT-SSTTTT--
-----TT--TT-SSTTTT--
-----TT--TTSSSTTTT--
-----TT--TTSSSTTTTT-
-----TT--TT-SSTTTT--
-----TT--SS--STTTT--
-----TT--TT-SSTTTT--
-----TT--TTSSSTTTT--
-----TT--TTSSSTTTT--
-----TT--TTSSSTTTT--
-----TT--TTSSSTTTT--
-----TT--TTSSSTTTTT-
-----TT--TT--STTTT--
-----TT--TTSSSTTTT--
-----TT--TTSSSTTTT--
-----TT--TT-SSTTTT--
-----TT--TTSSSTTTT--
-----TT--TTSSSTTTT--
-----TT--TTSSSTTTT--
-----TT--TTTSSTTTT--
-----TT--TTTSSTTTT--
-----TT--TTSSSTTTT--
-----TT--TTTSSTTTT--
-----TT--TTSSSTTTT--
-----TT--TTTSSTTTT--
-----TT--TTSSSTTTT--
-----TT--TTSSSTTTT--
-----TT--TTTSSTTTT--
-----TT--TTSSSTTTT--
-----TT--TTSSSTTTT--
-----TT--TTSSSTTTT--
-----TT--TT-SSTTTT--
-----TT--SSSSSTTTT--
-----TT--TTTSSTTTT--
-----TT--TTSSSTTTT--
-----TT--TTS-STTTT--
-----TT--TTT-STTTT--
-----TT--TTTSSTTTT--
-----TT--TT--STTTTT-
----SSS--TTS-STTTT--
-----TT--TT-SSTTTT--
-----TT--TTTSSTTTT--
-----TT--TT-SSTTTT--
-----TT--TTTSSTTTT--
-----TT--TT-SSTTTT--
-----TT--TT-SSTTTT--
-----TT--TTTSSTTTT--
-----TT--TTTSSTTTT--
-----TT--TTTSSTTTT--
-----TT--TTTSSTTTT--
-----TT--TTTSSTTTT--
-----TT--TTSSSTTTT--
-----TT--TTTSSTTTT--
-----TT--TT-SSSSTT--
-----TT-GGGSSSTTTT--
-----TT--TTTSSTTTT--
-----TT--TTTSSTTTT--
-----TT--TTTSSTTTT--
-----TT-GGGT-STTTT--
-----TT-GGGTTTTTTT--
-----TT--TTS-STTTT--
-----SS--TTTSSTTTT--
-----TT--TTTSSTTTT--
----BTTB-TTSSSTTTT--
-----TT--TTS-STTTT--
-----GGG-TTT-STTTT--
-----GGG-TTS-STTTT--
-----TT--TTSSSTTTT--
-----TT--TTTSSTTTTT-
-----SS--TTTSSTTTT--
-----TT--TTS-STTTT--
-----TT--TTSSSTTTT--
-----TT--TTTSSTTTT--
-----TT--TTSSSTTTT--
-----TT--TTSSSTTTT--
-----TT--TTS-STTTT--
-----TT--TTT-STTTT--
-----SS--TTS-STTTT--
-----TT--TTS-STTTT--
-----TT-GGGG-STTTT--
-----GGG-TTT-STTTT--
-----TT--TTTSSTTTT--
-----TT--TTTSSTTTT--
-----TT--TTSSSTTTT--
-----TT--TTSSSTTTT--
-----TT-GGGSSSTTTT--
-----TT--TTSSSTTTT--
-----TT--TTTSSTTTT--
-----TT--TTTSSTTTT--
-----TT--GGG-STTTT--
-----TT--TTTSSTTTT--
-----TT--TTSSSTTTT--
-----TT--TT-SSTTTT--
----BTTB-TT--STTTT--
-----TT--TT-SSSSTT--
-----TTTGGGSSSTTTT--
-----TTTGGGS-STTTT--
-----TT--TT-SSTTTT--
-----TT--TTTSSTTTT--
-----TT--TTSSSTTTT--
-----TT--TT-SSTTTT--
-----TTTGGGSSSTTTT--
-----GGG-TTSSSTTTT--
-----TTS-TTSSSTTTT--
-----TTS-TTSSSSSSS--
-----TTS-TTS-SSS-S--
-----GGG-TTTSSSS-S--
-----TTT-TTTSSTTSS--
-----TTS-TTTSSTTSS--
-----TT--TTTSSSSSS--
-----TTS-TTTSSTTSS--
-----GGG-TTTSSTTSS--
-----TTS-TTSSSTTSS--
-----TTS-TTSSSTTSS--
-----TT-GGGTSSSSSS--
-----TT--TTTSSTTTT--
-----TT--TTSSSTTSS--
-----TTS-TTTSSTTSS--
-----TT--TTTSSTTSS--
-----TT--TTT-STTSS--
-----TT--TTTSSSSSS--
-----TT-GGGTSSSSSS--
-----GGG-TTTSSSSSS--
-----TT-GGGTSSSS-S--
-----TT--TTTSSTT-S--
-----TT--TTTSSTT-S--
-----TT--TTTSSTTTT--
-----TT--TTTSSTTTT--
-----TT--TTTSSSSTT--
-----TT--TTTSSSSSS--
-----TTS-TTSSSSS-S--
-----GGG-TTSSSSSSS--
-----TTS-TTSSSTT-S--
-----GGG-TTTSSSS-S--
-----GGG-TTSSSSS-S--
-----GGG-SSSSSSS-S--
-----GGG-TT-SSSSSS--
-----GGG-SSSSSTT-S--
-----TT--TTSSSTT-S--
-----GGG-TTSSSTT-S--
-----TT--TTTSSTTTT--
----BTTB-TTTSSTTTT--
-----GGG-TTTSSSS-S--
-----TT-GGGTSSTTTT--
-----TT--TTTSSSS-S--
-----TT--TTTSSTT-S--
-----TT--TTTSSTT-S--
-----GGG-TTTSSTT-S--
-----TT-GGGTSSSS-S--
-----TT--TTTSSTT-S--
-----TTTGGGTSSTTTT--
-----GGG-TTSSSTT-S--
-----TT--TTSSSSS-S--
-----TT--TTSSSTTSS--
-----SS--TTSSSSS-S--
-----TT--TTTSSSS-S--
-----TT--TTTSSSS-S--
-----TT-GGGSSSSS-S--
-----TTS-TTSSSSS-S--
-----TT--TTSSSTT-S--
-----TTSGGGGSSSS-S--
-----GGG-GGGSSSS----
-----TTTGGGGSSTT-S--
-----GGG-TT-SSSS-S--
-----GGG-GGGSSTT-S--
-----GGGGGGSSSTT----
-----GGG-TTTSSTT----
-----GGG-TTSSSTT-S--
-----GGG-TTSSSTT-S--
-----TTTGGGSSSTTSS--
-----TT--TTSSSSS-S--
-----TT--TTTSSSS-S--
-----TT--TTTSSSS-S--
-----TT--TTSSSTT-S--
-----TT--TTSSSSS-S--
-----TTT-TTSSSTT-S--
-----TT--TTSSSTT-S--
-----TT--TTTSSTT-S--
-----TT--TTTSSTT-S--
-----TT--TTTSSSS----
-----TT--TTTSSSS----
-----TT--TTTSSTT----
-----TT--TTSSSSS-S--
-----TT--TTSSSTT----
-----TT--TTSSSSS-S--
-----TT--TTSSSTT-S--
-----TT--TTSSSTT-S--
----BTTB-TTSSSTT-S--
-----TT--TTSSSSS-S--
-----TT--TTSSSTTTT--
-----TT--TTSSSSS-S--
-----TT--TTSSSTT-S--
-----TT--TTSSSTTTT--
-----GGG-TTTSSTTTT--
-----TTTGGGSSSTTTT--
-----TT--TTSSSTT-S--
-----TT--TTSSSTTTT--
-----TT--TTSSSTT-S--
-----TT--TTSSSTT-S--
-----TT--TTSSSTTTT--
-----GGG-TTSSSTT-S--
-----TT--TTTSSTTTT--
-----TT--TTSSSTT-S--
-----TTS-TTSSSTT-S--
-----TTS-TTSSSTT-S--
-----TTS-TTSSSTT-S--
----BTTB-TTSSSTTTT--
-----TT--TTSSSTTTT--
-----TT--TTSSSTT-S--
-----TT--TTSSSTTTT--
-----TT--TTTSSSS-S--
-----TT--TTTSSSSTT--
-----TT--TTSSSTT-S--
-----TT--TTSSSSSTT--
-----TT--TTSSSTTTT--
-----TT--TTSSSTT-S--
-----TT--TTTSSSS-S--
-----TT--TTTSSTT-S--
-----TT--HHHHSTT-S--
-----TT--TTSSSSS-S--
-----GGG-TTSSSSS-S--
-----GGGGGGSSSSS-S--
-----TT--TTSSSSS-S--
-----GGG-GGGSSSS-S--
-----TT--TTSS-TTTT--
-----GGG-TTSSSTTTT--
-----TT--TTTSSSS-S--
-----TT--TTTSSSS----
-----GGG-TTTS-SS----
-----TT--TTSSSSS-S--
-----GGG-TTTSSTT-S--
-----TT--TTSSSSS-S--
-----TT--TTTSSSS-S--
-----TT--TTSSSTTTT--
-----TT--TTTSSTTTT--
-----TT--TTTSSSS----
-----TT--TTTSSSS-S--
-----TT--TTSSSTT----
-----TT--TTSSSTT-S--
-----TT--TTSSSSS-S--
-----TT--TTSSSSS-S--
-----TT--TTSSSSS----
-----GGG-TTSSSTT-S--
-----GGG-TTSSSSS----
-----TT--TTSSSSS----
-----TT--TTSSSSS-S--
-----TT--TTTSSSS-S--
-----TT--TTSSSSS-S--
-----TT--TTSSSSSSS--
-----TT--TTSSSSS-S--
-----TT--TTSSSSS----
-----TT--TTTSSSSSS--
-----TT--TTSSSSS-S--
-----GGG-TTSSSSS----
-----TT--TTTSSTT-S--
-----TT--TTSSSTTTT--
-----TT--TTTSSSS-S--
-----STT-TTTSSTT-S--
-----TT--TTSSSTT----
-----TT--TTTSSTT-S--
-----TT--TTSSSTT-S--
-----TT--TTTSSTT-S--
-----TT--TTTSSTT-S--
-----TT--TTTSSSS-S--
-----TT--TTSSSTT-S--
-----TT--TTSSSSS-S--
-----TT--TTSSSTTTT--
-----SS--TTTSSSS-S--
-----TT--TTTSSSS-S--
-----TT--TTTSSSS-S--
-----TT--TTTSSSS-S--
-----TT--TTSSSSS-S--
----BTTB-TTTSSTT-S--
-----TT--TTTSSTT-S--
-----TTS-TTTSSTT-S--
-----TT--TTTSSTT-S--
-----TT--TTTSSTT-S--
-----TT--TTTSSSS-S--
-----TT--TTTSSTT-S--
-----TT--TTTSSTT-S--
-----TT--TTTSSTT-S--
-----TT--TTTSSTT----
-----TT--TTTSSSS----
-----TT--TTTSSSS----
-----GGG-TTTSSTT----
-----TT--TTTSSSS----
-----TT--TTTSSSS----
-----TT--TTTSSSS-S--
-----TT--TTTSSSS-S--
-----GGG-TTTSSSS----
-----TT--TTTSSSS----
-----GGG-TTTSSSS-S--
-----TT--TTTSSTT----
-----TT--TTTSSTT-S--
-----TT--TTTSSTT-S--
-----TT--TTTSSTT----
-----TT--TTTSSSS----
-----GGG-TTTSSTT----
-----GGG-TTTSSSS----
-----GGG-TTTSSSSS---
-----TT--TTTSSTTS---
-----TT--TTTSSTTS---
--S--TT--TTTSSSS----
-----TT--TTSSSTTSS--
-----TT--TTTSSTT-S--
-----TT--TTTSSTT-S--
-----TT--TTSSSTTTT--
-----TT--TTSSSTTTT--
-----TT--TT-SSTT-S--
-----TT--TTTSSTTTT--
-----TT--TTTSSTT-S--
-----GGG-TTTSSTTTT--
-----TT--TTTSSTTTT--
-----GGG-TTTSSTT-S--
-----TT--TTTSSTTTT--
-----TT--TTTSSTT-S--
-----TT--TTTSSTTTT--
-----GGG-TTTSSTTTT--
-----TT--TTTSSTTTT--
-----TT--TTTSSTTTT--
-----TT--TTSSSTTTT--
-----TT--TTTSSTTTT--
-----GGG-TTTSSTTTT--
-----TT--TTTSSTTTT--
--S--TT--TTTSSTTTT--
-----TT--TTTSSTTTT--
-----TT--TTTSSTTTT--
-----TT--TTTSSTTTT--
-----TT--TTTSSTTTT--
-----TT--TTTSSTTTT--
-----TT--TTTSSTTTT--
-----TT--TTTSSTTTT--
-----TT--TTTSSTTTT--
-----TT--TTTSSTTTT--
-----GGG-TTTSSTT-S--
-----TT--TTTSSSS-S--
-----TT--TTTSSSS-S--
-----TT--TTTSSSS-S--
-----TT--TTTSSTTTT--
-----TT--TTTSSSSTT--
-----TT--TTTSSSS-S--
-----GGG-TTSSSTTTT--
-----GGG-TTSSSSS-S--
-----TT--TTTSSSS-S--
-----TT--TTTSSTTTT--
-----TT--TTTSSSSTT--
-----TT--TTSSSTTTT--
-----TT--TTSSSTTSS--
-----TT--TTTSSSS-S--
-----TT--TTTSSTT-S--
-----SS--TTSSSTT-S--
-----GGG-TTSSSTT-S--
-----TT--TTTSSTTTT--
-----GGG-TTTSSTT-S--
----BTTB-TTTSSTTTT--
-----TT--TTSSSTT-S--
-----GGG-TTSSSTTTT--
-----TT--TTSSSTT-S--
-----TT--TTSSSTT-S--
-----TT--TTSSSTT-S--
-----SS--TTSSSTT-S--
-----TT--TTTSSTT-S--
-----TT--TTSSSSS-S--
-----TT--TTSSSSS-S--
-----TT--TTSSSTTSS--
-----TT--TTTSSSS-S--
----BTTB-TTTSSTT-S--
----BTTB-TTTSSSS-S--
----BTTB-TTSSSSS-S--
----BTTB-TTTSSTT-S--
----BTTB-TTSSSSS-S--
-----TTS-TTSSSTT-S--
----BTTB-TTSSSSS-S--
-----TTS-TTSSSSS-S--
----BTTB-TTSSSSS-S--
----BTTB-TTSSSTT-S--
----BTTB-TTSSSSS-S--
-----TT--TTSSSSS-S--
-----TTS-TTSSSTT-S--
-----GGG-TTSSSTT-S--
-----TTS-TTSSSTT-S--
-----TTS-TTSSSSS-S--
-----TT--TTSSSTT-S--
-----TT--TTSSSTTTT--
-----TT--TTSSSTTTT--
-----TT--TTTSSTTTT--
-----GGG-TTTSSSSTT--
-----TT--TTTSSTTTT--
-----TT--TTTSSTTTT--
-----TT--TTSSSTTSS--
-----TT--TTSSSTT-S--
-----TT--TTSSSTTTT--
-----TT--TTTSSTTTT--
-----TT--TTTSSSSSS--
-----TT--TTTSSTTTT--
-----GGG-TTSSSTTTT--
-----TT--TTSSSTTTT--
-----GGG-TTSSSSS-S--
-----TT--TTSSSSS-S--
-----TT--TTSSSSS-S--
-----TT--TTSSSTT-S--
-----TT--TTTSSTT-S--
-----GGG-TTSSSSS-S--
-----GGG-TTSSSTT-S--
-----TT--TTTSSSS----
-----TT--TTSSSTT----
-----TT--SSSSSTT----
-----TT--SSSSSTT----
-----GGG-SSSSSTT----
-----GGG-SSSSSSSS---
-----GGG-SSSS-SS----
-----GGG-SSSSSSS----
-----TT--SSSSSTT----
-----TTT-SSSSSSS----
-----GGG-SSSSSTT----
-----TT--SSSSSTT----
-----GGG-SSSSSTT----
-----GGG-SSSSSTT----
-----TTS-SSSSSTT----
-----GGG-SSSSSTT----
-----TTS-SSSSSTT----
-----GGG-SSSSSTT----
-----TTS-SSSSSSS----
-----TT--SSSSSTT----
-----TTS-SSSSSTT----
-----GGG-SSSSSSS----
-----GGG-SSSSSTT----
-----GGG-SSSSSTT----
-----GGG-SSSSSTT----
-----TTS-SSSSSTT----
-----TTS-SSSSSTT----
-----TTS-SSSSSTT----
-----TT--SS-SSTT----
-----TTS-SSSSSTT----
-----TTS-SSSSSSS----
-----TTS-SSSSSTT----
-----GGG-SSSSSSS----
-----GGG-SSSSSSS----
-----GGG-SSSSSTT----
-----TT--SSSSSTT----
-----TT--SSSSSSS----
-----TTS-SSSSSSS----
-----GGG-SSSSSTT----
-----TTS-SSSSSSS----
-----GGG-SSSSSTT----
-----GGG-SSSSSSS----
-----GGG-SSSSSSS----
-----TTS-SSSSSTT----
-----GGG-SSSSSTT----
-----GGG-SSSSSSS----
-----GGG-SSSSSTT----
-----GGG-SSSSSSS----
-----TT--SSSSSTT----
-----TTS-SSSSSSS----
-----GGG-SSSSSTT----
-----TTS-SSSSSTT----
-----TT--SSSSSTT----
-----TTS-SSSSSSS----
-----GGG-SSSSSSS----
-----TTS-SSSSSSS----
-----TTS-SSSSSTT----
-----TTS-SSSSSSS----
-----TT--SSSSSTT----
-----TTS-SSSSSTT----
-----TTS-SSSSSTT----
-----TT--SS-SSTT----
-----TT--SSSSSTT----
-----TTS-SSSSSSS----
-----TT--SSSSSSS----
-----TTS-SSSSSTTS---
-----TTS-SSSSSSS----
-----TTS-SSSSSTT----
-----TTS-SSSSSSSS---
-----TTS-SSSSSSSS---
-----GGG-SSSSSSS----
-----TTS-SSSSSTT----
-----TTS-SSSSSTT----
-----TTS-SSSSSTT----
-----TTS-SSSSSTT----
-----TTS-SSSSSSS----
-----TTT-SSSSSSS----
----BTTB-SSSSSSS----
-----TTS-SSSSSTTS---
-----TTT-SSSSSSS----
--S--TTS-SSSSSTTS---
--S--TTS-SSSSSSS----
-----TTT-SSSSSSS----
-----TTS-SSSSSSS----
-----TTS-SSSSSTTS---
-----TTS-SSSSSSSS---
-----TTS-SSSSSTT----
----BTTB-SSSSSTTS---
-----TT--SSSSSTT----
-----TTS-SSSSSTT----
-----TT--SSSSSTT----
-----TTS-SSSSSSS----
-----TTS-SSSSSSS----
----BTTB-SSSSSSS----
----BTTB-SSSSSTT----
-----GGG-SSSSSSS----
-----TTS-SSSSSTT----
-----GGG-SSSSSTT----
-----TTS-SS-SSTT----
-----TTS-SSSSSTT----
-----TTS-SSSSSSS----
-----TTS-SSSSSTT----
-----TTS-SSSSSTT----
-----TTS-SSSSSTT----
-----TTS-SSSSSTT----
-----TT--SSSSSTT----
-----TTS-SSSSSSS----
-----TT--SSSSSSS----
-----TTS-SSSSSTT----
-----TTS-SSSSSSS----
-----TTS-SSSSSSS----
-----TTS-SSSSSSS----
----BTTB-SSSSSTT----
-----TTS-SSSSSTT----
-----TTS-SSSSSSS----
-----TTS-SSSSSSS----
-----TTS-SSSSSSS----
-----TTS-SSSSSSS----
-----TTS-SSSSSTT----
-----GGG-SSSSSTT----
----BTTB-SSSSSTT----
-----TTS-SSSSSTT----
-----TTS-SSSSSTT----
-----TT--SSSSSSS----
-----TTS-SSSSSSS----
-----TTS-SS-SSTT----
-----TTS-SSSSSTT----
-----TT--SSSSSSS----
-----GGG-SSSSSSS----
-----TTS-SSSSSSS----
-----TTS-SSSSSTT----
-----GGG-SSSSSTT----
-----TTS-SSSSSTT----
-----TT--SSSSSTT----
-----GGG-SSSSSTT----
-----TTS-SSSSSTT----
-----GGG-SSSSSTT----
-----TT--SS--STT----
-----TTS-SSS-SSS----
-----TTS-SSTTSSS----
-----TTS-SSSSSTT----
-----TTS-SSSSSTT----
-----TT--SSSSSTT----
-----GGG-SSSSSTT----
-----GGG-SSSSSTT----
-----GGG-SSSSSTT----
-----TTS-SSSSSTT----
-----TTS-SSSSSTT----
----BTTB-SSSSSTT----
-----TTS-SS-SSSS----
-----TTS-SSSSSTT----
-----SSS-SSSSSTT----
-----TTS-SSSSSSS----
-----GGG-SSSSSTT----
-----TTS-SS--SSS----
-----TTS-SSS-SSS----
-----TTS-SSSSSTT----
-----GGG-SS--SSS----
-----GGG-SS--STT----
-----GGG-SS--STT----
-----TTS-SS--SSS----
-----TT--SS--STT----
-----GGG-SSS-SSS----
-----TTS-SSS--TT----
-----TTS-SSS-STT----
-----GGG-SSS-STT----
-----GGG-SSS-STT----
-----GGG-SSS-SSS----
-----TTS-SSS-SSS----
-----GGG-SSSSSTT----
-----GGG-SSSSSTT----
-----GGG-SSSSSTT----
-----GGG-SSSSSTT----
-----GGG-SSS-STT----
-----GGG-SS-SSTT----
-----GGG-SSSSSTT----
-----TT--SSSSSSS----
-----GGG-SSSSSSS----
-----TT--SSSSSTT----
-----GGG-SSSSSSS----
-----GGG-SSSSSTT----
-----TT--SSSSSTT----
-----GGG-SS--SSS----
-----TTS-SS-SSTT----
-----TT--SSS-SSS----
-----GGG-SSS-STT----
-----GGG-SSS-STT----
-----GGG-SS--STT----
-----GGG-SS--STT----
-----TTS-SS--STT----
-----TTS-SS--STT----
-----TT--SS--SSS----
-----TTT-SS--SSS----
-----TTT-SS--SSS----
-----TTS-SS--STT----
-----GGG-SS--STT----
-----GGG-SS--STT----
-----TTS-SS--SSS----
-----TTS-SS--STT----
-----GGG-SS--SSSS---
-----GGG-SS--STT----
-----SSS-SS--STT----
----BTTB-SS--STT----
-----GGG-SS--STT----
-----TTS-SS--STT----
-----TTS-SS--SSS----
-----GGG-SS--STT----
-----GGG-SS--STT----
-----GGG-SS--SSS----
-----GGG-SS-SSSS----
-----GGG-SS--SSS----
-----GGG-SS--SSS----
-----GGG-SS--STT----
-----TTS-SS--STT----
-----GGG-SS--STT----
-----GGG-SS--STT----
-----TT--SS--SSS----
-----GGG-SS--STT----
-----GGG-SS--STT----
-----TTS-SS--STT----
-----SS--SS--STT----
-----GGG-SS--STT----
-----GGG-SS--STT----
-----GGG-SS-SSSS----
-----TT--SS--STT----
-----GGG-SS--SSS----
-----GGG-SS--STT----
-----TTS-SS--SSS----
-----GGG-SS--SSS----
-----TTS-SS--STT----
-----TT--SS--SSS----
-----TT--SS--STT----
-----TTT-SS--STT----
-----TT--SS--SSS----
-----TTS-SS--STTS---
-----GGG-SS--SSS----
-----GGG-SS--STT----
-----GGG-SS--SSSS---
-----TT--SS--SSS----
-----GGG-SS--STT----
-----GGG-SS--STT----
-----GGG-SS--SSS----
-----GGG-SS--STT----
-----GGG-SS--SSS----
-----GGG-SS-SSSSS---
-----GGG-SS--SSS----
-----GGG-SS--SSS----
-----GGG-SS--SSS----
-----GGG-SS--SSS----
-----GGG-SS--SSS----
-----GGG-SS--STT----
-----TT--SSSSSSSS---
----BTTB-SSS-STT----
-----GGG-SSS-STT----
-----GGG-SS-SSSS----
-----GGG-SS--STT----
-----TTS-SS--SSS----
-----GGG-SS--SSS----
-----GGG-SS--SSS----
-----TTS-SS--STT----
-----TT--SS--STT----
-----GGG-SS--STT----
-----GGG-SS--SSS----
-----TTS-SSS-SSS----
-----STT-SS--SSS----
-----TT--SSS-SSSS---
-----GGG-SSS-SSS----
-----GGG-SS--SSS----
-----GGG-SS--STT----
-----TTS-SS--STT----
-----TTS-SSS-SSS----
-----TTS-SS-SSTT----
-----TTS-SS--STT----
-----TTS-SS--SSS----
-----GGG-SS--SSS----
-----GGG-SS--STT----
-----GGG-SS--SSS----
-----GGG-SS--STT----
-----TTT-SS--STT----
-----TTS-SS--STT----
-----GGG-SS--SSS----
-----TTS-SS--STT----
-----TTS-SS--STT----
----BTTB-SS--STT----
-----TT--SS--STT----
-----TT--SS--SSS----
-----TT--SS--STT----
-----TT--SS--SSS----
-----TT--SS--STT----
-----TT--SS--STT----
-----TT--SS--SSS----
-----TTS-SS--STT----
-----TT--SS--SSS-S--
-----GGG-SS--SSSS---
-----TTT-SS--STTS---
-----TTS-SS--STT----
-----TTS-SS--STT----
-----TTS-SS--STT----
-----TTS-SS--SSS----
-----GGG-SS--STT----
----BTTB-SS--STT----
-----TTS-SS--STT----
-----TT--SS--STT----
-----TTS-SS--STT----
-----TTS-SS--STT----
-----TTS-SS--STT----
-----TTS-SS--STT----
-----TTS-SS--STT----
-----TTS-SS--STTS---
-----TTS-SS--STT----
-----TTS-SS--STT----
-----TTS-SS--STT----
-----TTS-SS--STTS---
-----TT--SS--STT----
-----TT--SS--STT----
-----TT--SSSSSTT----
-----TT--SSS-STT----
-----TT--SS--STT----
----BTTB-SSS-SSS----
-----TT--SSS-SSS----
-----TT--SSS-STT----
-----TT--SS--SSS----
-----TTT-SS--STT----
-----TTS-SS--STT----
-----TT--SS--STT----
-----TTT-SS--SSS----
-----TT--SS--SSS----
-----TTS-SS--SSS----
----BTTB-SS--STT----
-----TTS-SS--STT----
-----GGG-SS--SSS----
-----TTS-SS--SSS----
-----TTS-SS--STT----
-----TT--SS--SSS----
-----TT--SS--STT----
-----TT--SS--STT----
-----TTS-SS--STT----
-----TTT-SS--STT----
-----TTS-SS--SSS----
-----TTS-SS--STT----
----BTTB-SS--STT----
-----TTS-SS--STT----
-----TTT-SS--STT----
-----GGG-SS--STT----
-----TTS-SS--STT----
-----TTS-SS-SSTT----
-----GGG-SS--SSS----
-----TTS-SS--STT-S--
-----TTS-SS--SSS----
-----TTS-SS--STT----
-----TT--SS--STT----
-----TTS-SS--STT----
-----TTS-SS--SSS----
-----TTS-SS--STT----
-----TTS-SS--STT----
-----TTS-SS--STT----
-----TTS-SS--STT----
-----TTS-SS--STT----
-----TTS-SS--STT----
-----TTS-SS--SSS----
-----TTS-SS--SSS----
-----TTS-SS--STT----
-----GGG-SS--STT----
-----TTS-SS-SSTTS---
-----TTS-SS-SSSSS---
-----TT--SS-SSTT----
-----TTS-SS-SSSSS---
-----TTS-SS-SSSSS---
-----TT--SS--STT----
-----TT--SS--SSS----
-----GGG-SSS-STT----
-----TT--SS--SSS----
-----GGG-SS--STT----
-----TTS-SS--SSS----
-----TTS-SS--STT----
-----TT--SSS-SSS----
-----TTS-SS--SSS----
-----TTS-SS--STT----
-----TTS-SS--STT----
-----TTS-SS--STT----
-----TTS-SS--STT----
-----TTS-SS--STT----
----BTTB-SS--STT----
----BTTB-SS--STT----
-----TTS-SS--STT----
-----TTS-SS--STT----
-----TTS-SS--STT----
-----GGG-SS--STT----
-----TTS-SS--STT----
-----GGG-SS--STT----
-----TTS-SS--STT----
-----TT--SS--STT----
-----TTS-SS--STT----
-----TTS-SS--SSS----
-----TTS-SS--STT----
-----GGG-SS--STT----
-----TTS-SS--STT----
----BTTB-SS--STT----
-----TT--SS--STT----
----BTTB-SS--SSS----
-----TTS-SS--STTS---
-----TTS-SS--SSS----
-----TTS-SS-SSTT----
----BTTB-SS--STTS---
----BTTB-SS-SSSSS---
-----SSS-SS--SSS----
-----TTS-SS--SSS----
-----TTS-SS--STTS---
----BTTB-SS--SSS----
----BTTB-SS--STTS---
-----TTS-SS--SSS----
-----TTS-SS--SSS----
-----TTS-SS--STT----
-----TTS-SS--SSS----
-----TTS-SS--STTS---
-----TTS-SS--STT----
-----TTS-SS--SSS----
----BTTB-SS--SSS----
----BTTB-SS--SSS----
-----TTS-SS--SSS----
----BTTB-SS--STT----
-----TTS-SS-SSSSS---
----BTTB-SS--SSS----
-----TTS-SS-SSSSS---
-----TTS-SS--SSSSS--
-----TTS-SS--SSSS---
-----TTS-SS--SSSS---
-----TTS-SS--STTS---
-----TT--SS--SSS----
-----TTS-SS--SSS----
----BTTB-SS--SSS----
-----TTS-SS--SSS----
-----TTS-SS--STT----
----BTTB-SS--SSS----
----BTTB-SS--SSS----
-----TTS-SS--STT----
-----TTS-SS--SSS----
-----TTS-SS--STT----
-----TTS-SS--STT----
-----GGG-SS--STT----
-----TTS-SS--STT----
----BTTB-SS--SSS----
-----TTS-SS--STT----
-----TTS-SS--STT----
----BTTB-SS--STT----
-----TT--SS--STT----
-----TTS-SS--SSS----
-----TTS-SS--STTS---
----BTTB-SS--STT----
-----TTS-SS--SSS----
-----TTS-SS--SSS----
-----TT--SS--SSS----
-----TTS-SS--SSS----
-----TTS-SS--STT----
-----TTS-SS--STT----
-----TTS-SS--SSS----
-----TTS-SS--STT----
-----TTS-SS--STT----
----BTTB-SS--STT----
----BTTB-SS--STT----
-----TTS-SS--SSSS---
----BTTB-SS--STT----
----BTTB-SS--STT----
-----TTS-SS--STT----
----BTTB-SS--STT----
-----TTS-SS--SSS----
-----TTS-SS--SSS----
-----TTS-SS--STT----
----BTTB-SS--STT----
-----TTS-SS--SSS----
-----TTS-SS--SSS----
-----TTT-SS--SSS----
-----SSS-SS--SSSS---
-----SSS-SS-SSSSS---
----BTTB-SS--SSSS---
-----TTS-SS--SSS----
-----GGG-SS--SSS----
-----TTS-SS-SSTT----
----BTTB-SS--STT----
-----TTS-SS-SSSSS---
----BTTB-SS-SSSS----
-----SSS-SS--STT----
-----TTS-SS--STTS---
-----TT--SS--STT----
-----TT--SS--SSS----
-----TT--SS--SSS----
-----GGG-SS-SSSSS---
-----GGG-SSS-SSSS---
-----GGG-SSS-SSS----
-----GGG-SS-SSSS----
-----GGG-SS-SSSSS---
-----GGG-SS-SSTTS---
-----GGG-SS-SSTTS---
-----GGG-SS-SSSSS---
-----GGG-SS-SSSSS---
-----GGG-SS--SSS----
-----TTS-SS--SSS----
-----SSS-SS--STT----
----BTTB-SS-SSSSS---
----BTTB-SS-SSTT----
-----TT--SS--STT----
-----GGG-SSSSSTT----
-----TTS-SS--STT----
-----TT--SS-SSSSS---
-----TTS-SSS-SSS----
-----TTT-SSS-STTS---
-----TTT-SS-SSSSS---
-----TT--SS-SSSSSS--
-----TTS-SS-SSSSSS--
-----TTS-SS-SSTTSS--
-----TTS-SS-SSSSS---
-----GGG-SS-SSSS----
-----TTS-SS-SSSS----
-----TTS-SS-SSSS----
-----TTS-SS-SSTT----
-----TTS-SS-SSSS----
-----TTS-SS-SSTT----
-----TTS-SS-SSTTSS--
----BTTB-SS-SSSS----
-----TTS-SS-SSSS----
-----SSS-SS-SSSS----
-----SSS-SS-SSSSS---
-----TTS-SS-SSSSS---
----BTTB-SS-SSTTS---
----BTTB-SS--SSSS---
-----TTS-SS-SSSSS---
-----SSS-SS-SSSS----
-----TTS-SS-SSSS----
----BTTB-SS-SSTTSS--
-----SS--SS-SSSS----
-----TT--SS-SSTT----
-----TTS-SS-SSSS----
-----TT--SS-SSTTS---
-----TTS-SS-SSTT----
-----TT--SS-SSTTS---
----BTTB-SSSSSSS----
-----TT--SS-SSSSS---
-----TT--SS-SSTTSS--
----BTTB-SS-SSTTSS--
-----TTS-SSSSSSSS---
-----TT--SSS-SSSS---
-----TT--SSSSSSSS---
-----TT--SSS-SSSS---
-----SSS-SS-SSSSS---
-----TT--SS-SSTTS---
-----TT--SS-SSSSS---
-----TTS-SS-SSTTSS--
-----TTS-SS-SSSSS---
-----TTS-SS-SSSS----
-----TTS-SS-SSSS----
-----TTS-SS-SSTT----
-----TTS-SS-SSTTS---
-----TTS-SS-SSSS----
-----TTS-SS-SSSS----
-----TTS-SS-SSSS----
-----TTS-SS-SSSS----
----BTTB-SS-SSSS----
-----TTS-SS-SSSS----
-----TTS-SS-SSTT----
----BTTB-SS-SSSS----
-----TTS-SS-SSSS----
-----TTS-SS-SSSSS---
-----TTS-SS-SSSSS---
-----TTS-SS-SSSSS---
-----TTS-SS-SSSS----
-----TTS-SS-SSTT----
-----TTS-SS-SSSS----
-----TTS-SS--SSS----
-----TTS-SS-SSSSS---
-----GGG-SS-SSSS----
-----TTS-SS-SSTT----
-----TTS-SS-SSSS----
-----TTS-SS-SSSS----
-----TTS-SS-SSSS----
-----TTS-SS-SSTTS---
-----TTS-SS-SSSS----
-----SSS-SS-SSSSS---
-----TTS-SS-SSSS----
-----TTS-SS-SSSS----
-----TTS-SS-SSSS----
-----SSS-SS-SSTTS---
-----SSS-SS-SSTT----
-----TTS-SS-SSTTS---
-----TTS-SS-SSTTS---
-----TTS-SS-SSTTS---
-----TTS-SS-SSTT----
-----GGG-SS-SSTTS---
-----SSS-SS-SSTT----
-----TTS-SS-SSTT----
-----TTS-SS-SSTTS---
-----SSS-SS-SSSS----
-----SSS-SS-SSTTS---
-----TTS-SS-SSTTS---
-----SSS-SS-SSSSS---
----BTTB-SS-SSSS----
-----TTS-SS-SSSSS---
-----TTS-SS--SSS----
-----TTS-SS--SSSS---
-----TTS-SS-SSSS----
-----TTS-SS-SSSS----
-----TTS-SS-SSTTS---
-----TTS-SS-SSSSS---
-----TTS-SS-SSSSS---
-----TTS-SS-SSSS----
-----TTS-SS-SSSS----
-----TTS-SS--STT----
----BTTB-SS--SSS----
-----TTS-SS--STT----
----BTTB-SS-SSSS----
-----TTS-SS-SSTT----
-----TT--SS-SSTTS---
-----TTS-SS-SSTTS---
-----TTS-SS-SSTT----
----BTTB-SS-SSSSS---
-----TTS-SS-SSTTS---
-----TT--SS-SSSS----
-----TTS-SS-SSTTS---
-----TTS-SSSSSSS----
-----TT--SS-SSTT----
-----GGG-SS-SSTT----
----BTTB-SS--STT----
-----TTS-SS-SSSS----
-----GGG-SSSSSSS----
-----GGG-SS-SSTT----
-----TTS-SS-SSSS----
-----TTS-SS-SSTT----
-----TT--SS-SSSS----
-----TT--SS-SSSSS---
-----TT--SS-SSTT----
-----TTS-SS-SSSS----
-----TTS-SS-SSSS----
-----SS--SS-SSSSS---
-----TT--SSSSSSS----
-----TT--SSSSSSS----
-----TT--SSSSSSS----
-----SS--SSSSSTT----
-----TT--SSSSSSS----
-----TT--SSSSSSSS---
-----SSS-SSSSSTT----
-----TT--SSSSSSS----
-----SS--SSSSSTT----
-----TT--SSSSSSS----
-----SS--SSSSSSS----
-----TTS-SS-SSTT----
-----SSS-SS-SSSS----
-----TT--SSSSSTT----
-----SSS-SSSSSTTS---
-----SS--SSSSSTTS---
-----TT--SSSSSTTS---
-----SS--SSSSSTTSS--
-----TT--SS-SSTTS---
-----SS--SS-SSTTS---
-----TTS-SS-SSTTS---
----BTTB-SS-SSTTS---
-----TTS-SS-SSTTS---
-----TT--SS-SSTTS---
-----TTS-SS-SSTT----
-----TTS-SS--STT----
-----TTS-SS-SSTTS---
-----TTS-SS-SSTTS---
-----TTS-SS--STTSS--
-----TT--SS--STTSS--
-----TTS-SS--STT----
-----STT-SS--STT----
-----GGG-SS-SSSSS---
-----TTS-SS-SSTTSS--
-----GGG-SS-SSTTS---
-----TTT-SS-SSTTS---
----BTTB-SS--STTS---
-----TT--SS-SSTTS---
-----TTS-SS-SSTT----
-----TT--SS-SSTTS---
-----TT--SS-SSTTSS--
-----TTS-SS--STTS---
-----TTS-SS-SSTTS---
-----TTS-SS-SSTT----
-----TTS-SS-SSTTS---
-----TTS-SS--SSS----
-----TTS-SS-SSTTS---
-----TTS-SS-SSTTS---
-----TTS-SS-SSTTS---
-----SSS-SS-SSTTSS--
-----TTS-SS-SSTTS---
-----TT--SS-SSTTS---
-----TTS-SS-SSTTS---
-----GGG-SS--STTS---
-----TTS-SS-SSTTSS--
-----TTS-SS-SSTTSS--
-----TT--SS-SSTTSS--
----BTTB-SS-SSTTSS--
----BTTB-SS-SSTTSS--
-----TT--SS-SSTTSS--
-----TTS-SS-SSTTSS--
-----TT--SS-SSTTSS--
-----TTS-SS-SSTTSS--
-----SS--SS-SSTTSS--
-----GGG-SS-SSTTSS--
-----TTS-SS-SSTTSS--
----BTTB-SS-SSTTSS--
-----TTS-SS-SBTTBS--
-----TTS-SS-SSTTSS--
-----TTS-SS-SSTTSS--
-----SSS-SS-SSTTSS--
-----TTS-SS-SSTTSS--
-----TTS-SS-SSTTSS--
-----TTS-SS-SSTTSS--
----BTTB-SS-SSTTSS--
-----TTS-SS-SSTTSS--
----BTTB-SS-SSTTSS--
-----TTS-SS-SBTTBS--
-----TT--SS-SBTTBS--
-----TTS-SS-SSTTSS--
-----TTS-SS-SSTTSS--
-----TTS-SS-SSTTS---
-----TTS-SS-SSTTSS--
-----TTS-SS-SSTTSS--
-----TTS-SS-SSTTS---
-----TTS-SS-SSTTSS--
-----GGG-SS-SSTTSS--
-----GGG-SS-SSTTSS--
-----TTS-SS-SSTTSS--
-----GGG-SS-SSTTSS--
-----TT--SS-SSTTS---
-----TTS-SS-SSTTS---
-----GGG-SS-SSTTSS--
-----TTS-SS-SSTTSS--
-----GGG-SS-SSTTSS--
-----TTS-SS-SBTTB---
----BTTB-SS-SSTTSS--
-----GGG-SS-SSTTS---
----BTTB-SS-SSTTSS--
-----TTS-SS-SSTTSS--
-----SS--SS-SSTTSS--
-----TTS-SS-SSTTSS--
-----TTS-SS-SSTTSS--
----BTTB-SS-SSTTSS--
-----GGG-SS-SSTTSS--
-----GGG-SS-SSTTSS--
-----TTS-SS-SSTTSS--
-----TTS-SS-SSTTSS--
-----TTS-SS-SSTTSS--
-----TTT-SSSSSTTS---
-----GGG-SS-SSTTS---
-----TTS-SS-SSTTS---
-----TT--SSSSSTTSS--
-----TTS-SS-SSTTS---
-----TTS-SS-SSTTS---
-----TTS-SSSSSTTS---
-----TTS-SS-SSTTS---
-----TTS-SS-SSTTS---
-----TTS-SS-SBTTB---
-----TTS-SS-SSTTSS--
-----TTS-SS-SBTTBS--
-----TTS-SS-SSTTSS--
-----GGG-SS-SSTTSS--
-----STT-SS-SSTTSS--
-----TTS-SS-SSTTSS--
-----TTS-SS-SSTTSS--
-----TTS-SS-SSTTS---
-----GGG-SS-SSTTSS--
-----TTS-SS-SSTTSS--
-----TTS-SS-SSSSSS--
-----TTS-SS-SSTTSS--
-----TTS-SS-SSTTSS--
-----GGG-SS-SSTTSS--
-----GGG-SS-SSTTSS--
-----TTS-SS-SSTTS---
-----GGG-SS-SSTTS---
-----TTS-SS-SSTTSS--
-----TTS-SS-SSTTS---
-----GGG-SS-SBTTBS--
-----TTS-SS-SSTTSS--
-----GGG-SS-SSTTSS--
-----TTS-SS-SSTTSS--
-----TTS-SS-SSTTSS--
-----TTS-SS-SSTTSS--
-----TTS-SS-SSTTSS--
-----TTS-SS-SSTTSS--
-----TTS-SS-SSTTSS--
----BTTB-SS-SSTTSS--
-----TTS-SS-SSTTSS--
-----TTS-SS-SSTTSS--
-----TTS-SS-SSTTSS--
-----GGG-SS-SSTTSS--
-----TTS-SS-SSTTSS--
-----TTS-SS-SSTTS---
-----TTS-SS-SSTTSS--
-----GGG-SS-SSTTSS--
-----TTS-SS-SSTTSS--
-----GGG-SS-SSTTSS--
-----GGG-SS-SSTTSS--
-----TTS-SS-SSTTSS--
-----GGG-SS-SSTTS---
-----TTS-SS-SSTTS---
-----GGG-SS-SSTTS---
-----TTS-SS-SSTTSS--
-----TTS-SS-SSTTS---
----BTTB-SS-SSTTS---
-----GGG-SS-SSTTS---
-----GGG-SS-SBTTBS--
-----TTS-SS-SSTTSS--
-----GGG-SS-SBTTBS--
-----TTS-SS-SSTTSS--
-----TTS-SS-SSTTS---
-----TTS-SS-SSTTSS--
-----TTS-SS-SSTTSS--
-----GGG-SS-SSTTS---
-----TTS-SS-SSTTS---
-----GGG-SS-SSTTS---
-----TTS-SS-SSTTS---
-----GGG-SS-SSTTS---
-----GGG-SS-SSTTS---
-----TTS-SS-SSTTS---
-----TTS-SS-SSTTS---
-----GGG-SS-SSTTS---
-----TTS-SS-SBTTBS--
-----TT--SS-SSTTS---
-----TTS-SS-SSTTSS--
-----TTS-SS-SSTTSS--
-----TTS-SS-SSTTSS--
-----TTS-SS-SSTTSS--
-----TTS-SS-SSTTS---
-----TT--SS-SSTTS---
-----GGG-SS-SSTTS---
-----TTS-SS-SSTTS---
-----TTS-SS-SSTTSS--
-----TTS-SS-SSTTS---
-----TTS-SS-SSTTS---
-----TTS-SS-SSTT----
-----TTS-SS-SSSSSS--
-----TTS-SS-SSTTSS--
-----TTT-SS-SSTTSS--
-----TTS-SS-SSTTSS--
-----TTS-SS-SSTTSS--
-----TTS-SS-SSTTSS--
-----TTS-SS-SSTTSS--
-----TTS-SS-SSTTSS--
-----GGG-SS-SSTTSS--
-----TTS-SS-SSTTS---
-----TT--SS-SSTTS---
-----TTS-SS-SSTTS---
-----TTS-SS-SSTTS---
-----GGG-SS-SSTTS---
-----TTS-SS-SSTTS---
-----TTS-SS-SSTTS---
-----TTS-SS-SSTTSS--
-----GGG-SS-SSTTS---
-----GGG-SS-SBTTB---
-----GGG-SS-SSTTS---
-----TTS-SS-SSTTSS--
-----GGG-SS-SSTTS---
-----TTS-SS-SSTTS---
-----TTS-SS-SBTTB---
-----TTS-SS-SSTT----
-----TT--SS-SSTT----
-----TTS-SS-SSTT----
-----GGG-SS-SSTT-S--
-----TTS-SS--STT----
-----TTS-SS-SSTT----
-----TTS-SS-SSTTSS--
-----TTS-SS-SSTTS---
-----TTS-SS-SSTTS---
-----TTS-SS-SSTT----
-----TTS-SS-SSTTSS--
-----TTS-SS-SSTT----
-----TTS-SS-SSTTSS--
-----TTS-SS-SSTT----
-----TTS-SS-SSTT-S--
-----TTS-SS-SSTTSS--
-----TTT-SS-SSSSSS--
-----TTS-SS-SSTT-S--
----BTTB-SS-SSTTSS--
-----TTS-SS-SSTTSS--
-----TTS-SS-SSTTSS--
----BTTB-SS-SSTTSS--
-----TTS-SS-SSTT----
-----TTS-SS-SSTT-S--
-----TTS-SS-SSTT----
-----TTS-SS-SSTTS---
-----TTS-SS-SBTTB---
-----TTS-SS-SSTTS---
-----TTS-SS-SSTTS---
-----TTS-SS-SSTTS---
-----TTS-SS-SSTTS---
-----TTS-SS-SSTT----
-----TTS-SS-SSTT----
-----TTS-SS-SBTTB---
-----TTS-SS-SSSSS---
-----TTS-SS-SSTTS---
-----TTS-SS-SSTTS---
----BTTB-SS-SSTTS---
-----TTS-SS-SSTTS---
-----SS--SS-SSTTS---
-----TTS-SS-SSTTS---
-----TTS-SS-SSTTS---
-----TTS-SS-SSTTS---
-----TTS-SS-SSTTS---
-----TTS-SS-SSTTS---
-----TTS-SS-SSTTS---
----BTTB-SS-SSTTS---
-----TTS-SS-SBTTB---
-----TTS-SS-SSTTS---
-----TTS-SS-SSTTS---
-----TTS-SS-SSTTS---
-----GGG-SS-SSTTS---
-----TTS-SS-SSTTS---
-----TTS-SS-SSTTSS--
-----TTS-SS-SSTTSS--
----BTTB-SS-SSTTSS--
-----TTS-SS-SSTTSS--
-----TTS-SS-SSTTS---
-----GGG-SS-SSSSSS--
-----TTS-SS-SSTTS---
-----TTS-SS-SSTTSS--
-----TTS-SS-SSTTSS--
----BTTB-SS-SSTTS---
----BTTB-SS-SSTTS---
-----TTS-SS-SSSSS---
----BTTB-SS-SSTTS---
-----TTS-SS-SBTTB---
-----TTS-SS-SSTTS---
-----GGG-SS-SSTTS---
-----TTS-SS-SSTTS---
-----TTT-SS-SSTTS---
-----GGG-SS-SSTTS---
-----TTS-SS-SSTTSS--
-----TTS-SS-SSTTS---
-----TTS-SS-SSTTS---
-----TT--SS-SSTTS---
-----GGG-SS-SSTTS---
-----TTS-SS-SSTTS---
-----TTS-SS-SSTTS---
-----GGG-SS-SSTTS---
-----TTS-SS-SSTTS---
-----GGG-SS-SSTTS---
-----TTS-SS-SSTTS---
-----TTS-SS-SSTTS---
-----TTS-SS-SSTTS---
-----TTS-SS-SSTTS---
-----TTS-SS-SSTTSS--
-----TTS-SS-SSTTS---
-----TTS-SS-SSTTS---
-----GGG-SS-SSTTSS--
-----GGG-SS-SSTTS---
-----TTS-SS-SSTTS---
-----TTS-SS-SSTTSS--
-----TTS-SS-SSTTSS--
-----TTS-SS-SSTTSS--
-----TTS-SS-SSTTSS--
-----TTS-SS-SSTTSS--
-----TTS-SS-SSTTSS--
-----GGG-SS-SSTTSS--
-----TTS-SS-SSTTSS--
-----TTS-SS-SSTTS---
-----TTS-SS-SSTTS---
-----GGG-SS-SSTTSS--
-----TTS-SS-SSSSS---
-----TTS-SS-SSSSSS--
-----TTS-SS-SSTTS---
-----TTS-SS-SSTTSS--
-----TTS-SS-SSTTS---
-----TTS-SS-SSTTS---
-----TTS-SS-SBTTB---
-----TTS-SS-SSTTS---
-----TTS-SS-SSTTS---
-----TTS-SS-SSTTS---
-----TTS-SS-SSTTS---
-----TTS-SS-SSTTS---
----BTTB-SS-SSTTS---
-----TTS-SS-SSTTS---
----BTTB-SS-SSTTS---
----BTTB-SS-SSTTS---
-----TTS-SS-SSTTS---
-----GGG-SS-SSTTSS--
-----TTS-SS-SSTTS---
-----TTS-SS-SSTTSS--
-----TTS-SS-SSTTS---
-----TTS-SS-SSTTS---
-----TT--SS-SSTTS---
-----GGG-SS-SSTTS---
-----TTS-SS-SBTTB---
-----GGG-SS-SSTTSS--
-----TTS-SS-SSTTSS--
-----TTS-SS-SSTTSS--
-----TTS-SS-SSTTS---
-----TTS-SS-SSTTSS--
-----TT--SS-SSTTS---
-----TTS-SS-SSTTSS--
-----TTS-SS-SSTTSS--
-----TTS-SS-SSTTSS--
-----TT--SS-SSTTS---
-----GGG-SS-SBTTBS--
-----TTS-SS-SSTTSS--
-----GGG-SS-SSTTS---
-----TTS-SS-SSTTSS--
-----TTS-SS-SSTTS---
-----TTS-SS-SSTTS---
-----TTS-SS-SSTTS---
-----GGG-SS-SSTTS---
-----GGG-SS-SSTTS---
-----TTS-SS-SSTTS---
-----TTS-SS-SSTTS---
-----GGG-SS-SSTTS---
-----GGG-SS-SSTTS---
-----GGG-SS-SSTTS---
-----GGG-SS-SSTTS---
-----GGG-SS-SBTTBS--
-----TTS-SS-SSTTSS--
-----GGG-SS-SSTTSS--
-----TTS-SS-SSTTSS--
-----GGG-SS-SSTTS---
-----TTS-SS-SSTTS---
-----GGG-SS-SSTTS---
-----GGG-SS-SSTTS---
-----TTS-SS-SSTTS---
-----TTS-SS-SSTTSS--
-----TTS-SS-SBTTBS--
-----TTS-SS-SSTTSS--
-----TT--SS-SSTTS---
-----GGG-SS-SSTTSS--
-----TT--SS-SSTTS---
-----TT--SS-SSTTS---
-----TT--SS-SSTTS---
-----GGG-SS-SSTTS---
-----GGG-SS-SSTTS---
-----TTS-SS-SSSSS---
-----GGGTTS-SSTTS---
-----GGG-SS-SSTTS---
-----GGG-SS-SSSSS---
-----GGG-SS-SSTT----
-----TTS-SS--STTS---
-----GGG-SS--STTS---
-----TTS-SS-SSTTS---
-----TTS-SS-SSTTS---
-----TTS-SS-SSTT----
-----GGG-SS-SSTTSS--
-----GGG-SS-SSTTS---
-----TT--SS-SSTTS---
-----TT--SS-SSTT----
-----TT--SS-SSTT----
-----GGG-SS-SSTT----
-----GGG-SS-SSTT----
-----TT--SS-SSTT----
-----GGG-SS-SSTT----
-----TTS-SS-SSTT----
-----TTS-SS-SSTTS---
-----GGG-SS-SSTTS---
-----GGG-SS-SSTTS---
-----TT--SS-SSTTSS--
-----TT--SS-SSTTS---
-----TT--SS-SSTTSS--
-----TTS-SS-SSTTSS--
-----TT--SS-SSTT-S--
-----GGG-SS-SSTTSS--
-----TT--SS--STT-S--
-----GGG-SS-SSTTSS--
-----GGG-SSSSSTTSS--
-----TTT-SS-SSTTSS--
-----TTS-SS-SSTTSS--
-----TTS-SS-SSTTSS--
-----TTS-SSSSSSSSS--
-----TT--SS--STTSS--
-----TTS-SS-SSTTSS--
-----TT--SS-SSTTSS--
-----GGG-SS-SSTTSS--
-----GGG-SS--STTS---
-----GGG-SS-SSSSS---
-----TT--SS-SSTT-S--
-----GGG-SS-SSTTSS--
-----GGG-SS-SSTTSS--
-----TT--SS-SSTT----
-----TT--SS-SSSSTT--
-----GGG-SS-SSTTSS--
-----TT--SS-SSTTSS--
-----GGG-SS-SSSS----
-----GGG-SS--STTSS--
-----GGG-SS-SSTTSS--
-----GGG-SS-SSTTTT--
-----GGG-SS-SSTTSS--
-----GGG-SS--STTSS--
-----GGG-SS--STT----
-----TT--SS-SSTTSS--
-----GGG-SS--STTSS--
-----TT--SS--STTS---
-----TTS-SS--STT-S--
-----TTS-SS--STT-S--
-----TTS-SS--BTTBS--
-----TTS-SS--STT----
----BTTB-SS-SSTT-S--
----BTTB-SS-SSTTSS--
-----TTS-SS-SSTT-S--
-----GGG-SS-SSTTSS--
-----TTS-SS-SSTTSS--
-----TTS-SS-SSTTSS--
-----TTS-SS-SSTTS---
-----TTS-SS-SSTTSS--
-----TT--SS-SSTTS---
-----TTS-SS-SSSSSS--
-----TTT-SS-SSTTS---
-----TTS-SS-SSTTSS--
-----TTS-SS-SSTTSS--
-----TT--SS-SSTTSS--
-----TT--SS-SSTTS---
-----TT--SS-SSTTTT--
-----TTS-SS-SSTTSS--
-----TT--SS-SSTTSS--
-----TTS-SS-SSTTSS--
-----TTS-SS-SSTTSS--
-----TTS-SS-SSSSSS--
-----TT--SS-SSSSTT--
-----TTS-SS-SSSSSS--
-----TTS-SS-SSTTTT--
-----GGG-SS-SSTTSS--
-----TTS-SS-SSTTSS--
-----TTS-SS-SSTTSS--
-----TTS-SS-SSTTSS--
-----GGG-SS-SSTTSS--
-----TTS-SS-SSTTTT--
-----TTS-SS-SSTTTT--
-----TTS-SS-SSTTSS--
-----TTS-SS-SSTTSS--
-----TTS-SS-SSTTSS--
-----TTS-SS-SSTTSS--
-----TTS-SS-SSSSTT--
-----TTS-SS-SSTTTT--
-----GGG-SS-SSSSTT--
-----TTS-SS-SSSSTT--
-----TTS-SS-SSSSTT--
-----TT--SS-SSSSTT--
-----TT--SS-SSSSTT--
-----TTS-SS-SSSSTT--
-----TTS-SS-SSTTTT--
-----TT--SS--SSSTT--
-----TTS-SS-SSSSTT--
-----TTS-SS-SSSSTT--
-----TTS-SS-SSTTTT--
-----TTS-SS-SSSSTT--
-----TTS-SS--SSSTT--
-----TTS-SS-SSTTTT--
-----TTS-SS-SSSSTT--
-----TTT-SS-SSTTSS--
-----TTS-SS-SSTTTT--
-----TTS-SS-SSTTSS--
-----TTS-SS-SSTTTT--
-----TT--SS-SSTTSS--
-----TTS-SS-SSTTSS--
-----TTS-SS-SSTTSS--
-----TTS-SS-SSTTSS--
-----TTS-SS-SSTTSS--
-----TTS-SS-SSTTTT--
-----TTS-SS-SSTTSS--
-----TTS-SS-SSTTTT--
-----TTS-SS-SSTTTT--
-----TT--SS-SSTT-S--
-----TT--SS-SSTTTT--
-----TTS-SS-SSTT-S--
-----TTS-SS-SSTT-S--
-----TTS-SS-SSTT-S--
-----TTS-SS-SSTT-S--
-----TTS-SS-SSTT-S--
-----TTT-SS-SSTT-S--
-----GGG-SS--STT-S--
-----GGG-SS--STTSS--
-----TTS-SS--STTS---
-----TTT-SS--STT-S--
-----TTS-SS--STTS---
-----TTS-SS--STT----
-----TTS-SS--STT----
-----TT--SS--STT----
-----TT--SS--STT----
-----TTS-SS--STT----
-----TT--SS--STT----
-----TT--SS-SSTTS---
-----TT--SS--STT-S--
-----TT--SS--STT----
-----TT--SS--BTTB---
-----TT--SS-SSTTS---
-----TT--SS--STT----
-----TT--SS-SSTT-S--
-----TT--SS-SBTTB---
-----TT--TT-SSTT----
-----GGG--S-SBTTB---
-----TT--SS-SBTTB---
-----GGG-SS-SSTT----
-----TT--SS-SSTT-S--
-----TT--SS-SSTTSS--
-----TT--SS-SSTT-S--
-----TT--SS-SBTTBS--
-----TT--SS-SSTTSS--
-----TTS-SS-SSTT----
-----TT--TT-SSTT----
-----TTS-SS-SBTTBS--
-----TT--TT-SSTT----
-----TT--TT-SBTTBS--
-----TT--TT-SBTTB---
-----TTTGGG-SBTTB---
-----TT--SS-SSTT----
-----TT--SS-SSTT----
-----GGG-SS--BTTB---
-----TT--SS-SBTTBS--
-----TTS-SS-SSTT----
-----TT-GGG-SBTTBS--
-----TT--SS-SSTT-S--
-----TT--SS-SBTTB---
-----TTS-SS-SSTTS---
-----GGG-SS-SSTT----
----BTTB-SS--BTTB---
-----TTS-SS--STT----
-----TT--SS--BTTB---
-----TT--SS--STT----
-----SS--SS--STTS---
-----SS--SS--BTTBS--
----BTTB-SS--STTS---
----BTTB-SS-SSTTS---
----BTTB-SS-SSTTS---
----BTTB-SS-SSTTS---
-----SSS-SS-SSTTS---
-----SS--SS-SBTTBS--
-----SS--SS--STTSS--
-----SSS-SS--STT-S--
----BTTB-SS-SBTTB---
----BTTB-SS-SBTTB---
-----TTS-SS-SSTTS---
-----SS--SS--BTTB---
-----TT--SSS-BTTB---
----BTTB-SS--STT----
-----SS--SS-SSTTS---
-----TTS-SS-SSTTS---
-----TTS-SS-SBTTB---
-----TTS-SS-SSTT----
-----TTS-SS-SSTT----
-----TTS-SS-SSTT----
-----TT--SS-SSTT-S--
-----TTS-SS-SSTT-S--
----BTTB-SS-SSTT-S--
-----TT--SS-SSTT-S--
-----TTS-SS-SSTT-S--
-----TT--SS-SSTT----
-----TT--SS-SSTT-S--
-----TTS-SS-SSTT-S--
-----TT--SS-SBTTB---
-----TTS-SS-SSTT----
-----TTS-SS-SSSS----
-----TTS-SS-SSTT----
-----TTS-SS--STT----
-----TTS--S-SSTT----
-----GGG-SS-SBTTB---
-----TTS-SS-SSTT----
-----TT--SS-SBTTB---
-----TT--SS-SSTT----
-----TT--SS-SBTTB---
-----TTS-SS-SSTT----
-----TTS-SS-SSTT----
-----TT--SS-SSTT----
-----TT--SS-SSTT----
-----TT---S-SSTT----
-----TT--TT-SSTT----
-----TT--TT-SSTTS---
-----TT--TT-SSTTS---
-----TT--TT-SSTT----
-----TT--TTSSSTTS---
-----TT--TT-SSTT----
-----TT--TTSSSTT----
-----TT--TT-SBTTB---
-----TTS--S-SSTTS---
-----TT---S-SSTT-S--
-----TT--TT-SSTT-S--
-----TT---S-SSTT----
-----TTS--S-SSTTS---
-----TTT--S-SSTT----
-----TT---S-SSTT----
-----GGG--S-SSTT----
-----TTS-SS-SSTT----
-----TTS-SS-SSTT-S--
-----TTS-SS-SSTT----
-----TTS--S-SSTT----
-----TT---S-SSTT----
-----TTS--S-SSTT----
-----TTS--S-SSTT-S--
-----TTS--S-SSTT-S--
-----TTS--S-SSTT-S--
-----GGG--S-SSTT-S--
-----GGG--S-SSTT----
-----TT--TT-SSTT----
-----TT--TT-SSTT----
-----TT--TT-SSTT----
-----GGG-SS-SSTT----
-----GGG-SS-SSTT----
-----TTS-SS-SSTT----
-----TTS-SS-SSTT----
-----TTS-SS-SSTT----
-----GGG-SS-SSTT----
-----GGG-SS-SSTT----
-----TTS-SS-SSTT----
-----TTS-SS-SSTT----
-----TTS-SS-SSTT-S--
-----TTS-SS-SSTT----
-----GGG-SS-SSTT-S--
-----GGG--S-SSTT-S--
----BTTB-SS-SSTT-S--
-----TTS-SS-SSTT----
-----TT--SS-SSTT----
-----TTS-SS-SSTT----
-----TTS-SS-SSTT-S--
-----TTS--S-SSTT----
-----TTS-SS-SSTT-S--
-----TTS--S-SSTT----
-----GGG--S-SSTT-S--
-----GGG-SS-SSTT----
-----TTS--S-SSTT----
-----TTS--S-SSTT----
-----GGG-SS-SSTT-S--
-----TT---S-SSTT-S--
-----TT---S-SSTT-S--
-----TTS-SS-SSTT----
-----GGG--S-SSTT----
-----TTS--S-SSTT-S--
-----TT--SS-SSTTS---
----BTTB-SS-SBTTB---
-----TT--SS-SSTT----
-----TT--SS-SSTT----
-----TTS-SS-SSTT----
-----TT--SS-SSTTS---
-----TT--TT-SBTTB---
-----GGG-TT-SSTT----
-----GGG-SS-SSTTS---
-----GGG-TT-SSTT----
-----TTS-TT-SSTTS---
-----GGG-TT-SSTT----
-----TT--TT-SSTT----
-----TT--TT-SSTT----
-----GGG-TT-SSTT----
-----GGG-TT-SSTTS---
-----TT--TT-SSTT----
-----GGG-TT-SSTT----
-----TTS--S-SSTT----
-----TT--SS-SSTT----
-----TT--SS-SSTT----
-----TTS--S-SSTT----
-----GGG-SS-SSTT----
-----TT--SS-SSTT----
-----TT--TT-SSTT----
-----TTT-SS-SSTT----
-----TT--SS-SSTT----
-----GGG-SS-SSTTSS--
-----TTS-TT-SSTT----
-----TTS-SS-SSTTS---
-----TT--SS-SBTTB---
-----GGG-SS-SSTTS---
-----TT--SS-SSTT----
-----TT--TT-SSSSS---
-----GGG-TT-SSSSS---
-----GGG-TT-SBTTB---
-----TT--TT-SBTTB---
-----TT--SS-SSTTS---
----BTTB-TT-SSTTS---
----BTTB-TT-SSTTS---
-----TT--TT-SSTTS---
-----TT--TT-SSTTS---
-----GGG-TT-SBTTB---
-----TT--TT-SSSSS---
-----GGG-TT-SSTTS---
-----TT--TT-SSSSS---
-----GGG-SS-SSTTS---
-----TT--SS-SBTTB---
-----TT--TT-SSTT----
-----TT--TT-SBTTB---
-----TT--TT-SSTT----
-----GGG-TT-SSTT-S--
-----TT---S-SSTT-S--
----BTTB-TT-SSTT----
-----GGG-TT-SSTT----
-----TTS-TT-SBTTB---
-----GGG-TT-SSTT----
-----TT--TT-SSTTS---
-----GGG-TT-SSTTS---
-----GGG-TT-SSTT----
-----TTS-TT-SSTTSS--
----BTTB-TT-SSTTS---
-----TT--TT-SSTTSS--
-----GGG-TT-SSTTSS--
-----GGG-TT-SSTTSS--
-----GGG-TT-SSTT-S--
-----TT--TT-SSTTS---
-----TT--TT-SSTT----
-----TT--TT-SSTT----
-----TT---SSSSTT----
-----GGG-TT-SSTT-S--
-----TT--TT-SSTT----
-----GGG-TT-SBTTB---
-----GGG-TT-SSTT----
-----TT--TT-SSTT-S--
----BTTB-TT-SSTT----
-----TT--TT-SSTT----
-----GGG-TTSSSTT----
-----GGG-TT-SBTTBS--
-----TT--TT-SSTT----
-----TT--TT-SBTTB---
-----TT--TT-SSTT----
-----TT---S-SSTT----
-----TT--TT-SSTT----
-----GGG--S-SSTT----
-----TTS--SSSSTT----
-----GGG--S-SSTT----
-----TT---S-SSTT----
-----TT--TT-SBTTB---
-----TT--TT-SBTTB---
-----TT--TT-SSTT----
-----TT--TTSSSTTSS--
-----GGG-TT-SSTT-S--
-----TT--TT-SSTT-S--
-----TT--TT-SBTTB---
-----TT--TT-SSTT----
-----GGG-TT-SBTTBS--
-----TT--TT-SSTT----
-----GGG-SS-SSTT-S--
-----TT--TT--STTSS--
-----GGG-SS-SSTTS---
-----TTS-SS-SBTTB---
-----TT--TT-SBTTB---
-----TT--TT--STT-S--
-----TT--SS--BTTB---
-----GGG-SS--STTS---
-----TT--TT--STTS---
-----TT--TT-SSTTSS--
-----TT--TT-SBTTBS--
-----GGG-TT--BTTB---
-----GGG-SS-SBTTB---
-----GGG-TT-SSTTSS--
-----TT--TT--STTSS--
-----TT--TT--BTTBS--
-----TT--TT-SSTTSS--
-----TT--TT--BTTBS--
-----TT--TT-SSSSSS--
-----TT--SS-SSTTSS--
-----GGG--S-SBTTBS--
-----TT--SS--BTTBS--
-----TTS-SS-SSSSSS--
-----TT--SS-SSTTSS--
-----TT--TT-SBTTBS--
-----TT--SSS-STTSS--
-----GGG-SS--BTTBS--
-----TT--SS--BTTBS--
-----GGG-SS--BTTBS--
-----TT--SS--BTTBS--
-----TT--SSS-SSSSS--
-----TT--SSS-BTTBS--
-----TT--SSS-BTTBS--
-----GGG-SSS-BTTBS--
-----GGG-SSS-STTSS--
-----TT--SS-SSTTSS--
-----TTS-SS--SSSSS--
-----TT--SS-SSTTSS--
-----TT--SS--SSSSS--
-----TTS-SS-SSSSSS--
-----TT--SS--STTSS--
-----TTS-SS--SSSTT--
-----GGG-SSS-STTSS--
-----SSS-SS--BTTBS--
-----TT--SS-SSTTSS--
-----TT--SS-SBTTBS--
-----TTS-SS-SSTTSS--
-----TTS-SS--BTTBS--
-----TT--SS-SSTTSS--
-----TTS-SS-SSTTSS--
-----TTS-SS--SSSSS--
-----TT--SS--STTSS--
-----TTS-SS--SSSSS--
-----TTS-SS--STTSS--
-----TTS-SS-SBTTBS--
-----TTS-SS--STTSS--
----BTTB-SS--SSSSS--
-----TTS-SS--BTTBS--
-----TTS-SS--STTSS--
-----TTS-SS-SSSSTT--
-----TT--SS-SSTTSS--
-----TTS-SS--SSSSS--
-----TTS-SS-SSSSSS--
-----GGG-SS--SSSSS--
-----STT-SS--BTTBS--
-----GGG-SS--BTTBS--
-----TTS-SS--SSSSS--
-----TTS-SS---SSSS--
-----GGG-SS--SSSSS--
-----TTS-SS--STTSS--
-----TTS-SS---SSSS--
-----TTS-SS--SSSS---
-----TTS-SS--SSSSS--
-----TTS-SS--STTSS--
---S-TTS-SS--STTSS--
---SBTTB-SS--BTTBS--
-----TTS-SS-SSTTSS--
-----TTS-SS-SSTTSS--
---S-SSS-SS-SSTTSS--
-----TTS-SS-SSTTSS--
-----TTS-SS-SSTTSS--
-----TTS-SS-SSTTSS--
-----TTS-SS--STTSS--
-----TTS-SS--STTSS--
-----TTS-SS-SSTTSS--
-----TTS-SS-SSSSSS--
-----TT--SS-SSTTSS--
----BTTB-SS-SSTT-S--
-----TTS-SS-SSSSSS--
-----SS--SS-SSTTSS--
----BTTB-SS-SSTTSS--
----BTTB-SS-SSTTSS--
----BTTB-SS-SSSSSS--
----BTTB-SS-SSTTSS--
----BTTB-SS-SSTTSS--
----BTTB-SS--STTSS--
-----TT--SS--STTSS--
-----SSS-SS--STTSS--
-----SSS-SS--STTSS--
-----TTS-SS--STT-S--
-----TTS-SS-SSSSSS--
---SBTTB-SS--STTSS--
-----TTS-SS--STTSS--
---S-TT--SS--STTSS--
----BTTB-SS-SSTTSS--
----BTTB-SS--STTSS--
-----SS--SS--STTSS--
---S-TTS-SS--STTSS--
----BTTB-SS--STTSS--
-----TT--SS-SSSSTT--
-----TT--SS--STTSS--
-----SS--SS-SSTTSS--
-----TTS-SS--STTSS--
---S-TTS-SS--STTSS--
-----TTS-SS--STTSS--
-----TT--SS--STTSS--
-----GGG-SS--STTSS--
-----SSS-SS-SSTTSS--
----BTTB-SS-SSTTSS--
---SBTTB-SS-SSTTSS--
-----TTS-SS--SSSSS--
-----TTS-SS-SSTTSS--
-----TTS-SS-SSTTSS--
-----GGG-SS-SSSSSS--
-----TTS-SS--SSSSS--
-----TTS-SS-SSTTSS--
-----TT--SS--STTSS--
----BTTB-SS-SSTTSS--
-----TT--SS--STTSS--
-----TTS-SS--STTSS--
-----TT--SS--STTSS--
-----TTS-SS-SSTTSS--
-----GGG-SS-SSSSSS--
-----TTS-SS--STTSS--
-----TTS-SS--STT-S--
-----TTS-SS--STTSS--
-----TTS-SS--STTSS--
-----TTS-SS--STTSS--
-----TTS-SS--STTSS--
-----TTS-SS--STT-S--
-----SSS-SS-SSTT-S--
-----TT--SS-SSTT-S--
-----TTS-SS--STT-S--
-----GGG-SS-SSTT----
-----TTS-SS-SSTTSS--
-----TTS-SS-SSTTSS--
----BTTB-SS-SSTTSS--
----BTTB-SS-SSTTSS--
----BTTB-SS-SSTT-S--
-----TTS-SS-SSTTSS--
----BTTB-SS-SSTTSS--
-----TTS-SS-SSTT-S--
-----TTS-SS-SSTTSS--
-----TT--SS-SBTTBS--
-----TTS-SS--BTTBS--
-----TT--SS-SSTTSS--
-----GGG-SS-SBTTBS--
-----GGG-SS--STTS---
-----TT--SS-SSTTSS--
-----GGG-SS--SSSSS--
-----GGG-SS--STTSS--
-----TT--SS--BTTBS--
-----TT--SSS-BTTBS--
-----TTS-SS-SBTTBS--
-----TT--SS-SBTTBS--
-----SSS-SS-SSTTSS--
-----TTS-SS--BTTBS--
-----TTS-SS--STTS---
----BTTB-SS--SSSSS--
-----TTS-SS-SSTTSS--
-----TTS-SS-SSSSSS--
-----TTS-SS--BTTBS--
-----TTS-SS-SBTTBS--
-----TTS-SS-SBTTBS--
-----GGG-SS--STTSS--
-----TTS-SS-SSTTSS--
-----GGG-SS--STTSS--
-----TTS-SS-SBTTB---
-----GGG-SS-SSTTSS--
-----GGG-SS--STTSS--
-----GGG-SS--BTTB---
-----GGG-SS--STTS---
-----TT--SS-SSTTS---
-----TT--SS--STT----
-----TTS-SS-SBTTBS--
-----TT--SS-SSTTSS--
-----TTS-SS--STTSS--
-----GGG-SS--STT-S--
-----GGG-SS-SSTT----
-----TT--SS-SSTTSS--
-----TT--SS-SSTT----
-----TTS-SS--STTSS--
-----TTS-SS--STTSS--
-----TTS-SS--STTS---
-----TTS-SS--SSSS---
-----TTS-SS--STT----
-----TTS-SS--STT-S--
-----TT--SS--STT----
-----TTS-SS--STT----
-----TTS-SS-SSSSSS--
-----GGG-SS-SSSSSS--
-----GGG-SS-SSSSSS--
-----TTS-SS-SSTTSS--
-----TT--SS-SSSSSS--
-----GGG--S--STTSS--
-----TT--SS--STTSS--
----BTTB-SS-SSTTSS--
-----SS--SS--STTSS--
-----TTS-SS--STT-S--
-----TTS-SS-SSTTS---
-----TTS-SS--STTSS--
-----STT-SS--STTSS--
-----TTS-SS--STTSS--
-----TTS-SS-SSTTSS--
-----TTS-SS-SSTTSS--
----BTTB-SS--STTSS--
-----TTT-SS--STTSS--
-----GGG-SS--STTSS--
-----TT--SS-SSTTSS--
-----TTS-SS-SSTTSS--
-----GGG-SS--STTSS--
-----TT--SS--STTTT--
-----TTS-SS--STT-S--
-----GGG-SS--STTS---
-----TTS-SSS-STT----
-----TT--SS-SSTT----
-----TT--SS--STT-S--
-----TT--SS-SBTTB---
-----GGG-SS--STT----
-----TT--SS-SSTT-S--
-----TT--TT-SSTTSS--
-----GGG-SS-SBTTBS--
-----GGG-SS-SSSSSS--
-----TT--SS-SBTTBS--
-----GGG-SS--SSSSS--
-----GGG-SS-SSSSSS--
-----TTS-SS-SSSSSS--
-----TTS-SS-SSTTSS--
-----TTS-SS-SSTTSS--
-----TTS-SS-SSSSSS--
-----TTS-SS-SSSSSS--
-----TTS-SS-SSTTSS--
-----TTT-SS--STTSS--
-----TT--SS-SSTTSS--
-----GGG-SS-SSTTSS--
-----TTS-SS-SSTTSS--
-----TTT-SS-SSTTSS--
-----TT--SS--STTSS--
-----GGG-SS-SSTTSS--
-----TTS-SS-SSTTSS--
-----GGG-SS-SSTTSS--
-----GGG-SS--STTSS--
-----GGG-SS-SSTTSS--
-----TTS-SS--SSSSS--
-----TTS-SS-SSTTSS--
-----TT--SS-SSTTSS--
-----TTS-SS-SSTTSS--
-----GGG-SS-SSSSSS--
-----GGG-SS--STTSS--
-----TTS-SS--STTSS--
-----TTS-SS-SSTTSS--
-----TTS-SS--BTTBS--
-----SSS-SS--STTSS--
-----TTS-SS--BTTBS--
-----TT--SS--BTTBS--
-----GGG-SS--STTSS--
-----TT--SS--SSSSS--
-----GGG-SS--BTTBS--
-----GGG-SS-SSTTSS--
-----TTS-SS--STTSS--
-----TTS-SS--STTSS--
-----TT--SS-SSTTSS--
-----TTS-SS-SSSSSS--
-----GGG-SS--STTSS--
-----GGG-SS-SSTTSS--
-----TTS-SS-SSSSSS--
-----TTS-SS-SSTTSS--
-----TTS-SS-SSTTSS--
-----TTS-SS-SSSSSS--
-----TTS-SS--STTSS--
-----TTS-SS-SSTTSS--
-----GGG-SS-SSTTSS--
-----GGG-SS-SSTTSS--
-----TT--SS-SSTTSS--
-----GGG-SS-SSTTSS--
-----GGG-SS-SSTTSS--
-----TT--SS-SSTT-S--
-----TTS-SS-SSTTSS--
----BTTB-SS-SSTTSS--
-----SSS-SS-SSTTSS--
-----TTS-SS-SSTTSS--
-----TTS-SS-SSTT-S--
-----TTS-SS-SSTT----
-----GGG-SS-SSTTSS--
-----GGG-SS-SSTTSS--
-----GGG-SS-SSTTSS--
-----TTS-SS-SSTTSS--
-----TTS-SS-SSTTSS--
-----TTS-SS-SSTTSS--
-----TTS-SS-SSTTSS--
-----TTS-SS-SSTTSS--
-----SSS-SS-SSTTSS--
-----GGG-SS-SSTT----
-----GGG-SS-SSSS-S--
-----TTS-SS-SSTTSS--
-----GGG-SS-SSTTSS--
-----TTS-SS-SSTT----
-----TTS-SS-SSTT----
-----TTS-SS-SSTTSS--
----BTTB-SS-SSTTSS--
-----TTS-SS--STT-S--
-----TTS-SS--STT-S--
-----GGG-SS--STT----
-----GGG-SS--STT----
-----TTS-SS--STT----
-----TT--SS--STT----
-----GGG-SS-SSTT-S--
-----TTS-SS-SSSS-S--
-----GGG-SS-SSTT-S--
-----GGG-SS-SSTT----
-----TTS-SS-SSTT----
-----TTS-SS-SSTT-S--
-----TT--SS-SSTT----
-----GGG-SSS-STT-S--
-----TTS-SS-SSTT-S--
-----GGG-SS-SSTT-S--
-----TTS-SS-SSTT-S--
-----TTS-SS-SSTT-S--
-----GGG-SS-SSTT----
-----TTS-SS-SSSSS---
-----TTS-SS--STT----
-----GGG-SS--STT----
-----TT--SS-SSTT----
-----TTS-SS-SSTT----
-----GGG-SS-SSSS----
-----TT--SS-SSSS----
-----TTS-SS-SSSS----
-----GGG-SS-SSSS----
-----GGG-SS-SSSS----
-----GGG-SS-SSTT----
-----TTS-SS-SSTT----
-----GGG-SS-SSTT----
-----TTS-SS-SSSS-S--
-----TTS-SS-SSTTSS--
-----TTS-SS-SSTT-S--
-----TTS-SS-SSTT----
-----TTS-SS-SSTT-S--
-----TTS-SS-SSTT-S--
-----TTS-SS-SSTT-S--
-----TTS-SS-SSTT-S--
-----TTS-SS-SSTTSS--
-----TTS-SS-SSTTSS--
-----GGG-SS-SSTT-S--
-----GGG-SS-SSTT-S--
-----TTT-SS-SSTT-S--
-----TTS-SS-SSTT-S--
-----TTS-SS-SSTT-S--
-----TTS-SS-SSTT-S--
-----TTS-SS-SSTT-S--
-----TTS-SS-SSTT----
----BTTB-SS-SSTT-S--
-----TTS-SS-SSTT-S--
-----TTS-SS-SSTT-S--
-----TTS-SS-SSTT-S--
-----TTT-SS-SSTT-S--
-----TTS-SS-SSTT-S--
-----STT-SS-SSTT-S--
-----GGG-SS-SSTT-S--
-----TTS-SS-SSTT-S--
-----TTS-SS-SSTT-S--
-----GGG-SS-SSTT-S--
-----TTS-SS-SSTT-S--
-----GGG-SS-SSTT-S--
-----STT-SS-SSTT-S--
-----GGG-SS-SSTT-S--
-----TTS-SS-SSTT-S--
-----TTS-SS-SSTT-S--
-----TTS-SS-SSTT-S--
-----TTS-SS-SSTT-S--
-----GGG-SS-SSTT-S--
-----TTS-SS-SSTT-S--
-----TTS-SS-SSTT-S--
-----TTS-SS-SSTT-S--
-----TTS-SS-SSTT-S--
-----TTS-SS-SSTT-S--
-----TT--SS-SSTT-S--
-----GGG-SS-SSTT-S--
-----GGG-SS-SSTT-S--
-----TTS-SS-SSTT-S--
-----TTS-SS-SSTT-S--
-----TTS-SS-SSSS-S--
-----TTS-SS-SSTT-S--
----BTTB-SS-SSTT-S--
-----TTS-SS-SSTT-S--
-----TTS-SS--STT-S--
-----SSS-SS--SSS-S--
-----GGG-SS-SSSS-S--
-----TTS-SS-SSTT-S--
-----TTS-SS-SSTT-S--
-----TTS-SS-SSTT-S--
-----GGG-SS-SSTT-S--
-----TTS-SS-SSTT-S--
-----SSS-SS-SSTT-S--
-----TT--SS-SSTT-S--
-----TTS-SS-SSTT-S--
-----TTS-SS--STT-S--
-----TTS-SS--STT----
-----TTS-SS--STT-S--
-----TT--SS--STT-S--
-----GGG-SS--STT-S--
-----SSS-SS--STT-S--
-----TTS-SS--STT-S--
-----TTS-SS--STT----
-----TTS-SS-SSTT----
-----TT--SS--STT-S--
-----GGG-SS--STT----
-----TTS-SS--STT-S--
-----TTS-SS--STT-S--
-----TTS-SS--STT-S--
-----TTT-SS--STT-S--
-----TTS-SS--SSS-S--
-----GGG-SS-SSTT-S--
-----STT-SS--STT-S--
-----TTS-SS-SSTT-S--
-----TTS-SS--STT-S--
-----TTS-SS-SBTTBS--
-----TTT-SS--STT-S--
-----TTS-SS--STT-S--
-----TTS-SS-SSTT-S--
-----TTS-SS--SSSSS--
-----TTS-SS--STT-S--
-----TTT-SS-SSTT-S--
-----TTS-SS-SSTT-S--
-----GGG-SS-SSTT-S--
-----GGG-SS-SSTT-S--
-----GGG-SS--SSSTT--
-----TTS-SS--STTSS--
-----TTS-SS-SSTTS---
-----GGG-SS-SSTT-S--
-----GGG-SS--STT-S--
-----TTS-SS-SSTT-S--
-----TTS-SS-SSTT-S--
-----TTS-SS-SSSS-S--
-----TT--SS--STT-S--
-----SSS-SS--STT-S--
-----GGG-SS-SSTT-S--
-----SSS-SS--STT-S--
-----SS--SS--STT-S--
-----SSS-SS-SSTT----
-----TTS-SS-SSTT-S--
-----TTS-SS--SSS-S--
-----TTS-SS-SSTT-S--
-----TTS-SS-SSSS-S--
-----TTS-SS-SSTT-S--
-----GGG-SS-SSTT----
-----GGG-SS-SSTT-S--
-----GGG-SS-SSTT-S--
-----SSS-SS-SSTT-S--
-----SSS-SS-SSTT-S--
-----GGG-SS-SSTT-S--
-----TTS-SS-SSTT-S--
-----GGG-SS-SSTT-S--
-----GGG-SS-SSTT-S--
-----SSS-SS-SSTT-S--
-----TTS-SS-SSTT-S--
-----TTS-SS-SSTT-S--
-----TTS-SS-SSTT----
-----GGG-SS-SSTT----
-----GGG-SSS-STT-S--
-----TT--SS--STT-S--
-----GGG-SS--STT----
----BTTB-SS-SSTT-S--
-----TTS-SS-SSTT-S--
-----SSS-SS-SSTT-S--
-----GGG-SS-SSTTSS--
-----TTS-SS-SSTT-S--
-----TTS-SS-SSTT-S--
-----TTS-SS-SSTT-S--
-----TTS-SS-SSTT-S--
-----GGG-SS-SSTT-S--
-----GGG-SS-SSTT-S--
-----TTS-SS-SSTT----
-----TTS-SS-SSTT-S--
-----TTS-SS-SSTT-S--
-----TTS-SS-SSTT-S--
-----TTS-SS-SSTT-S--
-----GGG-SS-SSTT-S--
-----GGG-SS-SSTT-S--
-----TTS-SS-SSTT-S--
-----TTS-SS--STT-S--
-----TTS-SS-SSTT-S--
-----TTS-SS-SSTT-S--
--S--TTS-SS-SSTT-S--
-----TTS-SS--STT----
-----TTS-SS-SSTT----
-----TTS-SS-SSTT-S--
-----TTS-SS-SSTT-S--
-----TT--SS-SSTT-S--
-----TTS-SS-SSTT-S--
-----SS--SS-SSTT-S--
-----GGG-SS--STT-S--
-----TTS-SS--STT-S--
-----GGG-SS-SSTT----
-----TTS-SS-SSTT-S--
-----GGG-SS-SSTT----
-----TTS-SS-SSTT----
-----GGG-SS-SSTT----
----BTTB-SS-SSTT----
-----TTS-SS-SSTT----
-----TT--SS-SSTT----
-----TT--SS-SSTT-S--
-----TT--SS-SSTT-S--
-----TTS-SS-SSTT-S--
-----TTS-SS-SSTT-S--
-----TT--SS--STT----
-----TT--SS--STT----
-----TT--SS-SSTT-S--
-----TT--SS--STT----
-----SSS-SS-SSTT-S--
-----TT--SS-SSTT-S--
-----TT--SS-SSTT----
-----TT--SS-SSTT----
-----TT--SS-SSTT----
-----TT--SS-SSTT----
-----TT--SS-SSTTSS--
-----GGG-SS-SSTT----
-----TTS-SS-SSTT----
-----GGG-SS-SSTT-S--
----BTTB-SS-SSTT----
-----TTS-SS-SSTT----
----BTTB-SS-SSTT-S--
-----TTS-SS-SSTT----
-----TTS-SS-SSTT-S--
-----TTS-SS-SSTT----
-----TTS-SS-SSTT-S--
-----TT--SS-SSTT-S--
-----TT--SS-SSTT-S--
-----TT---S-SSTT----
-----TT--SS--STT-S--
-----TT--SS--STT----
-----TTS-SS-SSTT-S--
-----GGG-SS--STT-S--
-----GGG-SS--STT-S--
-----TTS-SS-SSTT----
----BTTB-SS--STT----
-----TTS-SS-SSTT----
-----TTS-SS--SSSS---
-----TTS-SS-SSTT----
-----TT--SS-SSSSS---
-----TT--SS-SSTT----
-----TT--SS-SSTTTT--
-----GGG-SS-SSTTTT--
-----GGG-SS-SSSS----
-----TTS-SS-SSSS-S--
-----TT--SS-SSTT-S--
-----TTS-SS-SSTT-S--
-----TT--SS-SSTTSS--
-----TTS-SS-SSTTS---
-----TT--SS-SSTT----
-----GGG-SS-SSTT-S--
-----TT--SS-SSTT----
-----TTS-SS-SSTT----
-----TTS-SS-SSTT-S--
--S--TTS-SS-SSTT-S--
--S--TTS-SS-SSTTSS--
-----TT--SS-SSTT----
-----SS--SS-SSTT----
--S-BTTB-SS-SSTT----
-----TT--SS-SSTT-S--
-----TTS-SS-SSTT----
-----TTS-SS-SSSS----
-----TTS-SS-SSTT----
-----TTS-SS-SSSS----
----BTTB-SS-SSSS----
-----TTS-SS-SSTT-S--
-----GGG-SS-SSTT----
-----TTS-SS-SSTT----
-----TTS-SS-SSTT----
-----TTS-SS-SSTT----
---SBTTB-SS-SSTT----
----BTTB-SS-SSTT----
----BTTB-SS-SSTT-S--
----BTTB-SS-SSTT----
---SBTTB-SS-SSTT----
----BTTB-SS-SSTT----
----BTTB-SS-SSTT----
----BTTB-SS-SSTT-S--
-----TTS-SS-SSTT----
-----TTT-SS-SSTT----
-----TTS-SS-SSTT----
-----TT--SS-SSTT----
----BTTB-SS-SSTT-S--
-----TTS-SS-SSTTS---
-----TTS-SS-SSTTS---
-----TTS-SS-SSTTSS--
-----SSS-SS-SSTTSS--
-----TT--SS-SSTT-S--
-----TTS-SS-SSTT-S--
----BTTB-SS-SSTT----
-----TTS-SS-SSTTSS--
-----TTS-SS-SSTT----
-----TTS-SS--STT----
-----TTT-SS-SSSSS---
-----TTT-SS--STT----
-----TTS-SS--STT----
-----TT--SS-SSTT----
----BTTB-SS--STT-S--
-----SSS-SS-SSTT-S--
---S-TTS-SS-SSTT----
-----TTS-SS-SSTT----
----BTTB-SS-SSTT-S--
-----TTT-SS-SSSS-S--
-----TTS-SS--STT-S--
---S-TTS-SS-SSTTSS--
-----TTS-SS-SSTTTT--
-----SSS-SS-SSTTSS--
-----TT--SS-SSTT-S--
-----TTS-SS-SSTT-S--
-----TT--SS-SSTTTT--
-----TT--SS-SSTTTT--
-----TTS-SS-SSTT-S--
-----TT--SS--STT-S--
-----TT--SS-SSTT-S--
-----TT--SS-SSTT-S--
-----TT--SS-SSTT-S--
-----TT--SS-SSTT-S--
-----TT--SS-SSTT-S--
---S-TT--SS-SSTTSS--
-----TT--SS-SSSSTT--
-----TTS-SS-SSTTSS--
-----TT--SS--STT-S--
--SS-TT--SS-SSTTSS--
--S--SS--SS-SSSSTT--
--S--TTT-SS-SSTTSS--
--S--TTS-SS-SSTTS---
--S--TTT-SS-SSTTS---
--S--TTT-SS-SSTTSS--
--S--TT--SS-SSTTS---
--S--TT--SS-SSTTSS--
--S--TT--SS-SSTTSS--
--S--SS--SS-SSTTSS--
--S--TT--SS-SSTTSS--
--S--TT--SS-SSTT-S--
--S-BTTB-SS-SBTTBS--
--SS-TT--SS-SSTTSS--
--S--TT--SS-SSTTSS--
--S-BTTB-SS-SSTTS---
--S--TT--SS-SSTTS---
--S--TT--SS-SSTTS---
--S--TT--SS-SSTTSS--
--S--TT--SS-SSTTSS--
--S--TT--SS-SSTTSS--
--S--TTS-SS-SSTTS---
--S--TT--SS-SSTTSS--
--S--TT--SS-SSTTSS--
--S--SS--SS-SSTTS---
--S--TT--SS-SSTTS---
--S--TT--SS-SSTTS---
--S--TTT-SS-SSSSS---
--S--TT--SS-SSTTS---
--S--TT--SS-SSSSS---
--S--TTS-SS-SSTTSS--
--S--TTS-SS-SSTTSS--
--S--TT--SS--STTSS--
--SS-TT--SS--STTSS--
--S--TTS-SS--STT-S--
--S--TT--SS-SSTT-S--
--S--TT--SS-SSTTSS--
--S--TTS-SS-SSTTSS--
--S--TTT-SS-SSTTSS--
--S--SS--SS-SSTTSS--
--S--TT--SS-SSTTSS--
--S-BTTB-SS-SSTTSS--
-----TT--SS-SSTT-S--
-----TT--SS-SSTTSS--
-----TT--SS-SSTTSS--
-----TT--SS-SSTTSS--
-----TTS-SS-SSTTSS--
----BTTB-SS--STT-S--
--S--TTS-SS-SSTTSS--
--S--TT--SS-SSTTSS--
--S--TT--SS-SSTTSS--
--S--SS--SS-SSTT-S--
--S--TT--SS-SSTT-S--
--S--TT--SS-SSTTSS--
--S--TT--SS-SSTTSS--
--S--TT--TT-SSTT-S--
--S--TT--SS-SSTT-S--
--S--TT--SS-SSTT-S--
-----TT--SS-SSTTSS--
-----SSS-SS-SSTTSS--
-----TTS-SS-SSTTSS--
-----TT--SS-SSTTSS--
-----TT--SS-SSTTSS--
--S--SSS-SS-SSTTSS--
--S--TT--SS-SSTTSS--
--S--TT--SS-SSTTSS--
--S--TT--SS-SSTTSS--
--S--TT--SS-SSTTSS--
--S--TTT-SS-SSTTSS--
--S--TTT-SS-SSTTSS--
--S--TTS-SS-SSTTSS--
--S--TTT-SS-SSTTSS--
--S--TT--SS-SSTTSS--
--S--TT--SS-SSTTSS--
--S--TT--SS-SSTTSS--
-----TT--TT-SSTTSS--
--S--GGG--SSSSTTSS--
--S--TT---S-SSTTSS--
--S--TT--SS-SSTTSS--
--S--TT--SS-SSTTSS--
-----TT--SS-SSTTSS--
--S-BTTB-TT-SSTTSS--
--S--TT--SS-SSTTSS--
--S--TT--SS-SSTTSS--
--S--GGG-SS-SSTTSS--
--S--TTS--S-SSTTSS--
--S--TTS-SS-SSTTSS--
-----TTS-SS-SSTTSS--
--S--TTS-SS-SSTTSS--
--S--TTS-SS-SSTTSS--
-----TTS-SS-SSTTSS--
-----TTS-SS-SSTTSS--
-----TTS-SS-SSTTSS--
-----TTS-SS-SSTTSS--
-----SSS-SS-SBTTBS--
-----TTS-SS-SSTTSS--
-----TTS-SS-SSTTSS--
-----TTS-SS-SSTTSS--
--S--TTS-SS-SSTTSS--
-----TTS-SS-SSTTSS--
-----TTS-SS-SSTTSS--
-----TTS-SS-SSTTSS--
-----TT--SS-SSTTSS--
--S--TTS-SS-SSTTSS--
--S--GGG-SS-SSTTSS--
--S-BTTB-SS-SSTTSS--
-----TTS-SS-SSTTSS--
-----TTS-SS-SSTTSS--
-----TTS-SS-SSTTSS--
--S--TTS-SS-SSTTSS--
-----TTS-SS-SSTTSS--
-----TTS-SS-SSTTSS--
-----GGG-SS-SSTTSS--
--S--TT---S-SSTTSS--
--S--TT--SS-SSTTSS--
--S--TTT-SS-SSTTSS--
--S--TT--SS-SSTTSS--
--S--TT--SS-SSTTSS--
--S--TTS-SS-SSTTSS--
-----TTS-SS-SSTTSS--
-----TTS-SS-SSTTSS--
--S--GGG-SS-SSTTSS--
--S--TT--SS-SSTTSS--
-----TTS-SS-SSTTSS--
-----TTS-SS-SSTTSS--
-----TTS-SS-SSTTSS--
-----TTS-SS-SSTTSS--
-----TTS-SS-SSTTSS--
-----TTS-SS-SSTTSS--
-----TTS-SS-SSTTSS--
-----TTS-SS-SSTTSS--
--S--TTS-SS-SSTTSS--
--S--GGG-SS-SSTTSS--
-----TTT-SS-SSTTSS--
-----TTS-SS-SSTTSS--
--S--TT--SS-SSTTSS--
-----TTS-SS-SSTTSS--
-----GGG-SS-SSTTSS--
--S--TT--SS-SSTTSS--
-----GGG-SS-SSTTSS--
-----TTS-SS-SSTTSS--
-----GGG-SS-SSTTSS--
-----SS--SS-SSTTSS--
-----TTS-SS-SSTTSS--
-----TTS-SS--STTSS--
-----TTT-SS-SSTTSS--
-----GGG-SS-SSTTSS--
-----GGG-SS-SSTTSS--
-----GGG-SS-SSTTSS--
-----TTS-SS-SSTTSS--
-----GGG-SS-SSTTSS--
-----TTS-SS-SSTTSS--
-----GGG-SS-SSTTSS--
-----TTS-SS-SSTTSS--
-----GGG-SS-SSTTSS--
--S--TTS-TT-SSTTSS--
-----TTS-TT-SSTTSS--
--S--GGG-SS-SSTTSS--
--S--GGG-SS-SSTTSS--
--S--GGG-SS-SSTTSS--
--S--TTS-SS-SSTTSS--
-----GGG-SS--STTSS--
-----GGG-SS-SSTTSS--
-----GGG-SS-SSTTSS--
-----GGG-SS-SSTTSS--
-----GGG-SS-SSTTSS--
--S--GGG-SS-SSTTSS--
-----GGG-SS-SSTTSS--
-----TT--SS-SSTTSS--
-----TT--SS--STTSS--
-----GGG-SS--STTSS--
-----TTS-SS--STTSS--
--S--TTS-SS-SSTTSS--
--S--SSS-SS-SSTTSS--
--S--TTS-SS-SSTTSS--
-----TTS-SS-SSTTSS--
-----GGG-SS-SSTTSS--
-----GGG-SS-SSTTSS--
-----TTS-SS-SSTTSS--
-----GGG-SS-SSTTSS--
-----GGG-SS-SSTTSS--
-----TTS-SS-SSTTSS--
-----GGG-SS-SSTTSS--
-----TTS-SS-SSTTSS--
-----GGG-SS-SSTTSS--
-----GGG-SS-SSTTSS--
-----TTS-SS-SSTTSS--
-----TTS-SS-SSTTSS--
-----GGG-SS-SSTTSS--
-----GGG-SS-SSTTSS--
-----GGG-SS-SSTTSS--
-----TTS-SS-SSTTSS--
-----GGG-SS-SSTTSS--
-----GGG-SS-SSTTSS--
-----TTS-SS-SSTTSS--
-----TTS-SS-SSTTSS--
-----SSS-SS-SSTTSS--
-----TT--SS--STTSS--
-----GGG-SS-SSTTSS--
-----TTS-SS-SSTTSS--
----BTTB-SS-SSTTSS--
-----TT--SS-SSTTSS--
-----TTS-SS-SSTTSS--
-----TTS-SS--STTSS--
-----TTS-SS-SSTTSS--
-----TTS-SS-SSTTSS--
-----TTS-SS-SSTTSS--
-----TTS-SS-SSTTSS--
----BTTB-SS-SSTTSS--
--S-BTTB-SS-SSTTSS--
--S-BTTB-SS-SSTTSS--
-----TTS-SS-SSTTSS--
--S--TTS-SS-SSTTSS--
--S--TTT-SS-SSTTSS--
-----TTS-SS-SSTTSS--
-----GGG-SS-SSTTSS--
-----TTS-SS-SSTTSS--
--S--TTS-SS-SSTTSS--
-----GGG-SS-SSTTSS--
-----TT--SS-SSTTSS--
-----TTS-SS-SSTTSS--
-----GGG-SS-SSTTSS--
-----TTS-SS-SSTTSS--
--S--TTS-SS-SSTTSS--
--S--TTS-SS-SSTTSS--
-----GGG-SS-SSTTSS--
-----GGG-SS-SSTTSS--
--S--GGG-SS-SSTTSS--
-----TTS-SS-SSTTSS--
-----TTS-SS-SSTTSS--
-----TTS-SS-SSTTSS--
-----TTS-SS-SSTTSS--
-----GGG-SS-SSTTSS--
-----TTS-SS-SSTTSS--
-----GGG-SS-SSTTSS--
-----GGG-SS-SSTTSS--
-----GGG-SS-SSTTSS--
-----TTS-SS-SSTTSS--
-----GGG-SS-SSTTSS--
-----GGG-SS-SSTTSS--
-----GGG-SS-SSTTSS--
-----TTS-SS-SSTTSS--
-----GGG-SS-SSTTSS--
-----TTS-SS-SSTTSS--
-----GGG-SS-SSTTSS--
--S--GGG-SS-SSTTSS--
-----GGG-SS-SSTTSS--
-----GGG-SS-SSTTSS--
-----GGG-SS-SSTTSS--
--S--GGG-SS-SSTTSS--
-----STT-SS-SSTTSS--
--S--TT--SS-SSTTSS--
-----TT--SS-SSTTSS--
--S--TT--SS-SSTTSS--
--S--GGG-SS-SSTTSS--
--S--GGG-SS-SBTTBS--
--S--GGG-SS-SSTTSS--
--S--TTT-SS-SSTTSS--
--S--TTS-SS-SSTTSS--
-----GGG-SS-SSTTSS--
-----GGG-SS-SSTTSS--
--S--GGG-SS-SSTTSS--
-----GGG-SS-SSTTSS--
-----TTS-SS-SSTTSS--
-----TTS-SS-SSTTSS--
--S--GGG-SS-SSTTSS--
-----GGG-SS-SSTTSS--
-----GGG-SS-SSTTSS--
-----STT-SS-SSTTSS--
-----GGG-SS-SSTTSS--
-----GGG-SS-SSTTSS--
-----TTS-SS-SSTTSS--
-----TTS-SS-SSTTSS--
-----GGG-SS-SSTTSS--
-----GGG-SS-SSTTSS--
-----GGG-SS-SSTTSS--
--S--TT--SS-SSTTSS--
-----TTS-SS-SSTTSS--
--S--TTS-SS-SSTTSS--
-----GGG-SS-SSTTSS--
-----TTS-SS-SSTTSS--
-----TTS-SS-SSTTSS--
--S--GGG-SS-SSTTSS--
--S--TTS-SS-SSTTSS--
--S--GGG-SS-SSTTSS--
-----GGG-SS-SSTTSS--
-----GGG-SS-SSTTSS--
-----GGG-SS-SSTTSS--
-----TTS-SS-SBTTBS--
--S--GGG-SS-SSTTSS--
--S--TTS-SS-SSTTSS--
--S--TTS-SS-SSTTSS--
-----GGG-SS-SSTTSS--
--S--GGG-SS-SSTTSS--
--S--GGG-SS-SSTTSS--
--S--GGG-SS-SSTTSS--
--S--GGG-SS-SSTTSS--
--S--GGG-SS-SSTTSS--
-----GGG-SS-SSTTSS--
--S--TTS-SS-SSTTSS--
-----TT--SS-SSTTSS--
-----GGG-SS-SSTTSS--
-----GGG-SS-SSTTSS--
--S--GGG-SS-SSTTSS--
-----GGG-SS-SSTTSS--
--S--GGG-SS-SSTTSS--
-----TTS-SS-SSTTSS--
--S--TTS-SS-SSTTSS--
--S--GGG-TT-SSTTSS--
-----GGG-SS-SSTTSS--
--S--TTS-SS-SSTTSS--
-----TTS-SS-SSTTSS--
-----TTS-SS-SSTTSS--
----BTTB-SS-SBTTBS--
----BTTB-SS-SSTTSS--
-----TTS-SS-SBTTBS--
--S--GGGTTS-SSTTSS--
--S--GGG-SS-SSTTSS--
--S--GGG-SS-SSTTSS--
--S--GGG-SS-SSTTSS--
--S--TTT-SS-SSTTSS--
-----GGG-SS-SSTTSS--
-----GGG-SS-SSTTSS--
-----TT--SS-SSTTSS--
--S--GGG-SS-SSTTSS--
--S--GGG-TT-SSTTSS--
--S--TT--TT-SSTTSS--
--S--TT--TT-SSTTSS--
-----TT--SS--STTSS--
--S--TT--SS-SSTTSS--
-----TT--SS-SSTTSS--
-----TTS--S-SSTTSS--
--S--TTS-SS-SSTTSS--
--S--TTT-SS--STTSS--
-----SS--SS-SSTTTT--
-----TT--SS-SBTTBS--
-----SS--SS-SSTTSS--
-----TT--SS-SSTTSS--
-----SS--SS-SSTTSS--
-----SS--SS-SSTTSS--
-----SS--SS-SSTTSS--
--S--SS--SS-SSTTSS--
-----TT--SS-SBTTBS--
--S--SS--SS-SSTTSS--
-----SS--SS-SBTTBS--
--S--SS--SS-SSTTSS--
--S--SS--SS-SSTTSS--
--S--TTS-SS-SSTTSS--
--S--SS--SS-SSTTSS--
-----SS--SS-SSTTSS--
-----TTS-SS-SSTTSS--
--S--TTS-SS-SSTTSS--
-----TT--SS-SSTTSS--
-----GGG-SS-SSTTSS--
-----TTS-SS-SSTTSS--
--S--GGG-SS-SSTTSS--
-----TT--SS-SSTTSS--
-----TT--SS-SSTTSS--
--S--GGG-SS-SSTTSS--
--S--TTS-SS-SSTTSS--
----BTTB-SS-SSTTSS--
--S--GGG-SS-SSTTSS--
-----TTS-SS-SSTTSS--
-----TTS-SS-SSTTSS--
-----TTS-SS-SSTTSS--
--S--SSS-SS-SSTTSS--
-----GGG-SS-SBTTBS--
--S--TTS-SS-SSTTSS--
-----TTS-SS-SSTTSS--
-----GGG-SS-SSTTSS--
--S--GGG-SS-SSTTSS--
-----GGG-SS-SSTTSS--
--S--TT--SS-SSTTSS--
--S-BTTB-SS-SSTTSS--
-----GGG-SS-SSTTSS--
-----TTS-SS-SSTTSS--
-----TTS-SS-SSTTSS--
-----TT--SS-SSTTSS--
-----GGG-SS-SSTTSS--
-----TTS-SS-SSTTSS--
-----GGG-SS-SSTTSS--
-----GGG-SS-SSTTSS--
-----GGG-SS-SSTTSS--
-----GGG-SS-SSTTSS--
-----GGG-SS-SSTTSS--
-----TTS-SS-SSTTSS--
-----TTS-SS-SSTTSS--
--S--GGG-SS-SSTTSS--
--S--TTS-SS-SSTTSS--
--S--TTS-SS-SSTTSS--
--S--TT--SS-SBTTBS--
--S--TTS-SS-SSTTSS--
--S--TTS-SS-SSTTSS--
-----TTS-SS-SSTTSS--
--S--TTS-SS-SSTTSS--
-----GGG-SS-SSTTSS--
--S--GGG-SS-SSTTSS--
-----TT--SS-SSTTSS--
--S--TTS-SS-SSTTSS--
-----TTS-SS-SSTTSS--
-----GGG-SS-SSTTSS--
----BTTB-SS-SSTTSS--
-----TTS-SS-SSTTSS--
-----TTS-SS-SSTTSS--
-----TTS-SS-SSTTSS--
-----GGG-SS-SSTTSS--
-----TTS-SS-SSTTSS--
-----TT--SS-SSTTSS--
-----STT-SS-SSTTSS--
-----TTS-SS-SSTTSS--
-----GGG-SS-SSTTSS--
-----TTS-SS-SSTTSS--
-----TTS-SS-SSTTSS--
-----TT-TTSSSSTTSS--
-----GGG-SS-SSTTSS--
-----TTS-SS-SSTTSS--
--S--STT-SS-SSTTSS--
-----TTS-SS-SSTTSS--
-----TTS-SS-SSTTSS--
-----GGG-SS-SSTTSS--
-----TTS-SS-SSTTSS--
-----TTS-SS-SSTTSS--
-----TTS-SS-SSTTSS--
-----TTS-SS-SSTTSS--
-----SSS-SS-SSTTSS--
-----TTS-SS-SSTTSS--
-----GGG-SS-SSTTSS--
-----GGG-SS-SSTTSS--
-----TTS-SS-SSTTSS--
-----TTS-SS-SSTTSS--
-----TTS-SS-SSTTSS--
-----TTS-SS-SSTTSS--
-----TTS-SS-SSTTSS--
-----TTS-SS-SSTTSS--
-----GGG-SS-SSTTSS--
-----TTS-SS-SSTTSS--
-----TTT-SS-SSTTSS--
-----GGG-SS-SSTTSS--
-----TTS-SS-SSTTSS--
-----GGG-SS-SSTTSS--
-----GGG-SS-SSTTSS--
-----TT--SS-SSTTSS--
--S--TTS-SS-SBTTBS--
-----SSS-SS-SSTTSS--
-----GGG-SS-SSTTSS--
--S--TT--SS-SSTTSS--
----BTTB-SS-SSTTSS--
-----TT--SS-SSTTSS--
-----TTS-SS-SSTTSS--
-----TTS-SS-SSTTSS--
-----TT--SS-SSTTSS--
-----SS--SS-SSTTSS--
--S--SS--SS-SSTTSS--
-----TTS-SS-SSTTSS--
-----TT--SS-SSTTSS--
-----TT--SS-SSTTSS--
-----TTS-SS-SSTTSS--
-----TT--SS-SSTTSS--
-----SS--SS-SSTTSS--
--S--TTS-SS-SSTTSS--
----BTTB-SS-SSTTSS--
-----SSS-SS-SSTTSS--
-----SSS-SS-SSTTSS--
-----GGG-SS-SSTTSS--
-----TTS-SS-SSTTSS--
-----SSS-SS-SSTTSS--
-----TTS-SS-SSTTSS--
--S--TTS-SS-SSTTSS--
--S--SSS-SS-SSTTSS--
--S--GGG-SS-SSTTSS--
-----TTS-SS-SSTTSS--
-----TTS-SS-SSTTSS--
-----TTS-SS-SSTTSS--
-----TTS-SS-SSTTSS--
-----TTS-SS-SSTTSS--
-----TTS-SS-SSTTSS--
-----TTS-SS-SSTTSS--
--S-BTTB-SS-SSTTSS--
-----TTS-SS-SSTTSS--
-----TTS-SS-SSTTSS--
-----TTS-SS-SSTTSS--
-----TTS-SS-SSTTSS--
--S--TTS-SS-SSTTSS--
----BTTB-SS-SSTTSS--
--S--TTS-SS-SSTTSS--
-----TTS-SS-SSTTSS--
-----TTS-SS-SSTTSS--
-----TTS-SS-SSTTSS--
-----TTS-SS-SSTTSS--
-----TTS-SS-SSTTSS--
-----TTS-SS-SSTTSS--
-----TTS-SS-SSTTSS--
-----TTS-SS-SSTTSS--
--S--TTS-SS-SSTTSS--
--S--TTS-SS-SSTTSS--
-----TTS-SS-SSTTSS--
-----TTS-SS-SSTTSS--
--S-BTTB-SS-SSTTSS--
-----TTS-SS-SSTTSS--
-----TTS-SS-SSTTSS--
----BTTB-SS-SSTTSS--
-----TTS-SS-SSTTSS--
--S--TTS-SS-SSTTSS--
-----TTS-SS-SSTTSS--
-----TTS-SS-SSTTSS--
--S--TTS-SS-SSTTSS--
-----TTS-SS-SSTTSS--
-----TTS-SS-SSTTSS--
--S--TTS-SS-SSTTSS--
-----TTS-SS-SSTTSS--
-----TTS-SS-SSTTSS--
-----TTS-SS-SSTTSS--
--S--TTS-SS-SSTTSS--
-----TTS-SS-SSTTSS--
-----TTS-SS-SSTTSS--
--S--GGG-SS-SSTTSS--
-----TTS-SS-SSTTSS--
-----TTS-SS-SSSSSS--
--S--TT--SS-SSTT-S--
--S--GGG-SS-SSTT-S--
--S--GGG-SS-SSTTTT--
--S--TTS-SS-SSTT-S--
--S--TT--SS-SSTT-S--
--S--GGG-SS-SSTT-S--
--S--GGG-SS-SSTT-S--
--S--GGG-SS-SSTT-S--
--S--GGG-SS--STT-S--
--S--GGG-SS-SSTT-S--
--S--GGG-SS-SSTT-S--
--S--GGG-TT-SSTT-S--
-----GGG-SS-SSTTTT--
----BTTB-SS-SSTTTT--
-----GGG-SS-SSTT-S--
-----TT--SS-SSTT-S--
-----GGG-SS-SSTTSS--
-----TTS-SS-SSTT-S--
--S--GGG-SS-SSTT-S--
-----TTS-SS-SSTT----
--S--TTS-SS-SSTT-S--
--S--GGG-SS-SSTT----
--S--SSS-SS-SSTT----
--S--TT--SS-SSTT----
--S--TTS-SS--STT----
--S--TTS-SS--STT----
--S-BTTB-SS--STT----
-----TT--SS-SSTT----
-----TTS-SS-SSTT----
--S--GGG-SS-SSTT----
--S--TTS-SS-SSTT----
--S--TT--SS-SSTT----
--S--GGG-SS-SSTT----
-----GGG-SS-SSTT----
--S--TTS-SS-SSSS----
-----TTS-SS-SSTT----
--S--GGG-SS-SSTT----
--S--TT--SSSSSTT----
--S--TTS-SS-SSTT----
--S--TT--SS-SSTT----
--S--GGG-SS-SSTT-S--
--S--TTS-SS-SSTT-S--
--S--TTS-SS-SSTT-S--
--S--TTS-SS-SSTT----
--S--TTS-SS-SSTTS---
--S--TTS-SS-SSTT-S--
--S--TTS-SS-SSTTS---
--S--TTS-SS-SSTT-S--
--S--TTS-SS-SSTT-S--
--S--GGG-SS-SSTTTT--
--S--TTS-SS-SSTT-S--
--S--TTS-SS-SSTT-S--
--S--TTS-SS-SSTT-S--
--S--TTT-SS-SSTT-S--
--S--TT--SS-SSTT-S--
--S--TT--SS-SSTT-S--
--S--TTT-SS-SSTT-S--
--S--TT--SS-SSTT-S--
--S--TT--SS-SSTT-S--
--S--TT--TT-SSTT-S--
--S--TTS-SS-SSTTS---
--S--TTS-SS-SSTT-S--
--S--TT--SS-SSTT-S--
--S--TTT-SS-SSTTS---
--S--TT--SS-SSTTSS--
--S--TT--SS-SSTT----
--S--TTT-SS--STTSS--
--S--TT--SS-SSTTSS--
--S--TTS-SS-SSTTS---
-----TTS-SS-SSTTSS--
-----TT--SS--STT-S--
-----TT--SS-SSTT-S--
-----TT--SS-SSTT-S--
-----TTT-SS--STT-S--
-----TTS-SS--STT-S--
-----TTS-SS-SSTT-S--
--S--TTS-SSS-STT-S--
--S--TT--SS-SSTTSS--
--S--TT--SS--STT-S--
--S--TTS-SS-SSTT-S--
--S--TT--SS--STTSS--
--S--TT--SS-SSTT-S--
--S--TT--SS--STTSS--
--S--TTS-SS-SSTTSS--
--S--TTS-SS--STTSS--
--S--TT--SS-SSTT-S--
--S--TTS-SS--STTSS--
--S--GGG-SS-SSTT-S--
--S--TTS-SS-SSTT----
-----TT--SSS-STTSS--
--S--TTS-SS-SSTTSS--
--S--GGG-SS--STTSS--
--S--TTS-SS--STTS---
--S--TTS-SS-S-SSSS--
--S--TTS-SS-SSTTS---
--S--TT--SS-SBTTBS--
--S--TTT-SS-SSTTS---
--S--TTS-SS--STT----
--S--TTS-SS-SSTTSS--
-----TTS-SS-SSTTS---
-----TTS-SS-SSTTSS--
-----TT--SS-SBTTBS--
-----GGG-SS-SSTTSS--
-----TTS-SS-SBTTBS--
-----TT--SS-SSTTSS--
-----TT--SS-SSTTSS--
-----TTS-SS-SSTTSS--
-----TT--SS-SSTT-S--
-----TTS-SS-SSTT-S--
-----TTS-SS-SSTT-S--
---S-TTS-SS--STTS---
-----TTS-SS--BTTB---
-----TT--SS-SSTT-S--
-----TTS-SS-SBTTBS--
-----TTS-SS--STT----
-----TT--SS-SSTT----
-----TTS-SS-SSTTSS--
--S--GGG-SS-SSTT----
--S--TT--SS-SSTT----
--S--TTT-SS--STT----
--S--TT--SS-SSTT----
-----TT--SS--STTS---
--S--TT--SS-SSTTS---
--S--TT--SS-SSTTS---
--S--TT--SS-SSTT----
--S--TT--SS-SSTTS---
--S--TT--SS-SSTTS---
--S--TT--SS--STT----
--S--TT--SS-SSTTSS--
--S--TTT-SS-SSTTS---
--S--TT---S--STTS---
--S--TTT-SS-SSTTS---
--S--TTS-SS-SSTTS---
--S--TT--SS-SSSSS---
--S--TTS-SS-SSTTS---
--S--GGG-SS-SSTTS---
--S--TTS-SS--STTS---
--S--GGG-SS--STTS---
--S--TTS-SS-SSTTS---
--S--GGG-SS-SSTTS---
--S--TTS-SS--STTS---
--S--GGG-SS-SSTTS---
--S--GGG-SS--STTS---
--S--TTS-SS--STT-S--
--S--TT--SS--STT----
--S--SS--SS-SSTT----
--S--TT--SS--STTS---
--S--TTT-SS-SSTTS---
--S--TTT-SS-SSTTSS--
--S--TT--SS--STTS---
--S--TT--SS-SSSSS---
--S--TTS-SS--STTS---
--S--TTS-SS--SSS----
--S--TT--SS--STT----
--S--TTS-SS--STT----
--S--TT--SS--SSSS---
--S--TT--SS--STT-S--
--S--TT--SS-SBTTBS--
--S--TT--SS-SSTTS---
--S--SS--SS--STT----
--S--TTS-SS--STT----
--S--TTT-SS-SSTT----
--S--TTT-SS--STT----
--S--TT--SS--BTTB---
--S--TT--SS--STTS---
--S--SS--SS--STT----
--S--TT--SS--STT-S--
--S--TTS-SS--STT----
--S--SS--SS-SSSSS---
--S--TT--SS-SSTT-S--
--S--TT--SS--STT----
--S--TT--SS--STT----
-----TT--SS--STT-S--
--S--GGG-SS--STT----
--S--TT--SS--STT-S--
--S--TT--SS-SSTT-S--
--S--TT--SS-SSTT----
--S-BTTB-SS-SSTTSS--
--S--TTS-SS-SSTT-S--
--S--TTT-SS--STT-S--
--S--GGG-SS-SSTT-S--
--S--TT--SS-SSTTSS--
--S--TT--SS--STT-S--
-----TT--SS--STT-S--
--S--TT--SS-SSTT-S--
--S--GGG-SS-SSTTSS--
--S--TTS-SS-SSTTSS--
--S--STT-SS--STT-S--
--S--TT--SS--STT-S--
--S--TT--SS--STTSS--
--S--TT--SS-SSTTSS--
--S--TT--SS-SSTTSS--
--S--TTT-SS-SSTTSS--
--S--TT--SS-SSTTSS--
--S--TT--SS-SSTTSS--
--S--TTS-SS-SSTTSS--
--S--STT-SS-SSTTSS--
--S--TT--SS-SSSSSS--
--S--TTS-SS--SSSSS--
--S--TTS-SS-SSTTSS--
--S--TT--SS-SSTT-S--
--S--TT--SS-SSTT-S--
--S--TT--SS-SSTTSS--
--S--TT--SS-SSTTS---
--S--TT--SS--BTTBS--
--S--TT--SS--STT-S--
--S--TT--SS--STTSS--
--S--TT--SS-SSTTSS--
--S-BTTB-SS--STTSS--
--S--TT--SS--STT-S--
--S--TT--SS--STTSS--
--S--TT--SS--STT-S--
--S--TT--SS-SSSSSS--
--S--TT--SS-SSTTSS--
--S--TT--SS-SSTTSS--
--S--TT--SS-SSTTSS--
--S--TT--SS-SSTTSS--
--S--TT--SS-SSTTSS--
--S--TT--SS--STTSS--
--S--TT--SS-SSSSSS--
--S--TTT-SS-SSTTSS--
--S--TT--SS--STTSS--
--S--TT--SS-SSTTSS--
--S-BTTB-SS-SSSSSS--
--SS-TT--SS-SSSSSS--
--S--TT--SS-SSTTSS--
--S--TT--SS-SSTTSS--
--S--TT--SS-SSTTSS--
--S--TT--SS-SSTTSS--
--S--TT--SS-SSTTSS--
--S--TTS-SS-SSTTSS--
--S--TT--SS-SSTTSS--
--S--SSS-SS-SSTTSS--
-----TTS-SS-SSTTSS--
--S--TTT-SS--STTSS--
--SS-TT--SS-SSTTSS--
--S--GGG-SS--BTTBS--
--S--TT--SS--STTSS--
--S--TT--SS--STT-S--
--S--TT--TT-SSTTSS--
--S--STT-SS--STTSS--
--S--TTS-SS--STT-S--
--S--TTT-TT-SSTTSS--
-----TTT-TT-SSTTSS--
-----TTT-TT-SSTTSS--
--S--TTS-SS--STTSS--
--S--TTS-SS--STTSS--
--S-BTTB-SS-SSTT-S--
--S--TTS-SS-SSSSSS--
--S--GGG-SS-SSTTSS--
--S--TT--TT-SSTTSS--
--S--TTS-SS--STTSS--
--S--GGG-SS--STTSS--
--S--GGG-SS--STTSS--
--S--GGG-SS--STTSS--
--S--TTS-SS-SSTTSS--
--S--TT--SS--STTSS--
--S--TTS-TT-SSTTSS--
--S--SS--SS--STT-S--
--SS-TT--SS--STTSS--
--SS-TT--SS--STT-S--
--SS-TT--SS-SSTTSS--
--S--SSS-SS-SSTTSS--
--S-BTTB-SS-SSTT-S--
--S--TT--SS-SSTTSS--
--S--TTS-SS--STTSS--
--S--TTS-SS--STTSS--
--S--TT--SS-SSTTSS--
--S--TTS-SS--STTSS--
--S--GGG-SS-SSTTSS--
-----GGG-SS-SSSSSS--
--S--GGG-SS-SSTTSS--
--S--TTS-SS-SSTTSS--
--S--GGG-SS-SSTTSS--
-----GGG-SS-SSTTSS--
--S--GGG-SS--STTSS--
--S--TT--SS-SSTTSS--
--S--GGG-SS--STTSS--
--S--TTS-SS-SSTTSS--
--S--TTS-SS--STT-S--
--S--TTS-SS-SSTTSS--
--S--TTS-SS-SSTTSS--
--S--TTS-SS-SSTTSS--
--S--GGG-SS-SSTTSS--
--S--TTS-SS-SSTTSS--
--S--TTT-SS-SSTTSS--
--S--GGG-SS-SSTTSS--
--S--TT--SS-SSTTSS--
--S--GGG-SS--STTSS--
--S--TT--SS--SSSSS--
--S--GGGTTS--SSSSS--
--S--GGG-SS-SSTTSS--
--S--TTT-SS-SSTTSS--
--S--GGG-SS--STTSS--
--S--GGG-SS-SSTTSS--
--S--GGG-SS-SSTTSS--
--S--GGG-SS-SSTTSS--
--S--GGG-SS-SSSSSS--
--S--GGG-SS-SSTTSS--
--S--GGG-SS-SSTTSS--
--S--TTS-SS-SSSS-S--
--S--GGG-SS-SSTTSS--
--S--TT--SS-SSTTSS--
--S--GGG-SS-SSTTSS--
--S--TT--SS-SSTTSS--
--S--GGG-SS-SSTTSS--
--S--TT--SS-SSTTSS--
--S--TTT-SS-SSTTSS--
--S--TTS-SS-SSTTSS--
--S--GGG-SS-SSTTSS--
--S--TT--SS-SSTTSS--
--S--GGG-SS-SSTTSS--
--S--GGG-SS-SSTTSS--
--S--GGG-SS-SSTTSS--
--S--TT--SS-SSTTSS--
--S--TT--SS-SSTTSS--
--S--TT--SS-SSTTSS--
--S--TT--SS-SSTTSS--
-----SSS-SS-SSTTSS--
--S--TT--SS--STTSS--
--S--GGG-SS--STTSS--
--S--TT--SS-SSTTSS--
--S--TTT--SS-STTSS--
--S--TT--SS--STTSS--
--S--TT--SS--STTSS--
--S--TTT-SS-SSTTSS--
--S--TTS-SS-SSTTSS--
--S--TTT-SS--STTSS--
--S--GGG-SS--SSSS---
--S--TT--SS-S-SSSS--
--S--TT--SS-S-SS----
-----SS--SS--SSS-S--
--S--SS--SS-SSSS-S--
--S--SS--SS--SSS-S--
--S--SSS-SS-SSSSSS--
--S-BTTB-SS--SSS-S--
--SS-SS--SS--SSSSS--
--S-BTTB-SS---SSSS--
--S--SS--SS---SSS---
--S--GGG-SS-SSTTSS--
--S--TTS-SS---SSS---
--S--TTS-SS--SSSSS--
----BTTB-SS-S-SSSS--
--S-BTTB-SS--SSSSS--
--S--GGG-SS-S-SSS---
--S--TT--SS---SSSS--
--S--GGG-SS---SSSS--
--S--TTT-SS---SSSS--
--S--TTT-SS---SSSS--
--S--GGG-SS-S-TTSS--
--S--TT--SS---TTSS--
--S--GGG-SS---SSSS--
--S--TTT-SS---SSSS--
--S--TTT-SS-S-SSSS--
--S--TT--SS-SSSSSS--
--S--TT--SS-S-SSSS--
--S--TT--SS--STT-S--
--S--TTT-SS---SSS---
--S--TT--SS---SS-S--
--S--TT--SS---SSSS--
--S--TT--SS-S-SSSS--
--S--TTS-SS---TTSS--
--S--TTS-SS--STTSS--
--S--TTS-SS--STT-S--
--S--TT--SS---SSSS--
--S--TTS-SS---SSS---
--S--GGG-SS--SSSSS--
--S--TTS-SS-S-SSSS--
--S--TT--SS-SSSSSS--
--S--TTT-SS-SSTTSS--
--S--TT--SS-SSTTSS--
--S-BTTB-SS-SSTTSS--
--S--TTT-SS-SSTTSS--
--S--TT--TT-SSTT-S--
--S--TT--SS-SSTT-S--
--S--TT--SS-SSTT-S--
--S--TT--SS-SSTTSS--
--S--TT--SS--STT-S--
--S--TT--SS-SSTT-S--
--S--TT--SS-SSTT-S--
--S--TT--TT-SSTT----
--S--TT--SS-SSTT-S--
--S--TT--SS-SSTT-S--
--S--TT--TT-SSTT-S--
--S--TT--SS-SSTT----
--S--TTS-SS-SSTT-S--
--S--TTS-SS-SSTT----
--S--TT--SS-SSTT----
--S--TT--SS-SSTT----
--S--GGG-SS--STT----
--S--GGG-SS-SSTT-S--
--S--TT--SS-SSTT-S--
--S--TT--SS-SSTT-S--
--S--TT--SS-SSTT-S--
--S--GGG-SS-SSTT----
--S--TT--SS-SSTT----
--S--TT--SS-SSTT----
--S--TT--SS-SSTT-S--
--S--TT--SS--STT----
--S--TT--SS--STT-S--
--S--TT--SS-SSTTSS--
--S--GGG-SS-SSTT-S--
--S--GGG-SS--STT-S--
--S--STT-SS-SSTTSS--
--S--TT--SS-SBTTBS--
--S--TT--SS-SSTTSS--
--S--TT--SS-SSTTSS--
--S--TT--SS-SSTTSS--
--S--SSS-SS-SSTTS---
--S-BTTB-SS--STTS---
--S--GGG-SS--STT-S--
--S--TTS-SS-SSTT-S--
--S--GGG-SS-SSTT-S--
--S--GGG-SS-SSTT-S--
--S--GGG-SS-SSTTSS--
--S--TTS-SS-SSTTS---
--S--GGG-SS-SSTTSS--
--S--GGG-SS-SSTTS---
--S--GGG-SS-SSTT----
--S--TT--SS--STT----
--S--TT--SS-SSTT----
--S--GGG-SS-SSTT-S--
--S--GGG-SS-SSTTS---
--S--GGG-SS--STT----
--S--TTS-SS-SSTT-S--
-----GGG-SS--STT----
--S--GGG-SS-SSTT-S--
--S--GGG-SS--SSS----
--S--GGG-SS-SSTT----
--S--TT--SS-SSTT-S--
--S--TT--SS-SSTTSS--
--S--TTS-SS--STT----
--S--TT--SS-SSTTSS--
--S--GGG-SS-SSTT-S--
--S--TTS-SS--STTS---
--S--TT--SS--STT-S--
--S--TT--SS-SSTTS---
--S--TTS-SS-SSTT-S--
--S--TT--SS-SSTTS---
--S--STT-SS-SBTTBS--
--S--GGGTTSS-STTS---
--S--TTS-SS-SSSS----
--S--SSS-SS--STT----
--S--GGG-SS--STT----
--S--TTS-SS-SSTT----
--S--TTS-SS--STTSS--
-----TT--SS--STT----
--S--TT--SS-SSTTSS--
--S--GGG-SS-SSSS----
--S--TT--SS--SSS-S--
--S--TT--SS-SSSS----
--S--TTS-SS-SSTT-S--
--S--TT--SS-SSTT----
--S--GGG-SS--STT----
--S--GGG-SS-SSSS----
--S--GGG-SS--SSS----
--S--GGG-SS-SSTT----
--S--TTS-SS-SSTT-S--
--S--GGG-SS-SSTTSS--
--S--TT--SS-SSSS-S--
--S--GGG-SS-SSTTS---
--S--GGG-SS-SSTTSS--
--S--GGG-SS--STTSS--
--S--GGG-SS--STTS---
--S--TTS-SS-SSTTSS--
--S--GGG-SS--STTS---
--S--GGG-SS--STT----
--S--TTS-SS--STTSS--
--S--STT-SS-SSTTSS--
--S--GGG-SS-SSTT-S--
--S--TTS-SS--STT-S--
--S--GGG-SS--STT----
--S--TTS-SS-SSTTSS--
--S--GGG-SS--SSS-S--
--S--TTT-SS--STTSS--
--S--TTT-SS--STTS---
--S--TTT-SS-SSSSS---
--S--GGG-SS-SSSSSS--
--S--GGG-SS-SSTTS---
--S--GGG-SS-SSTTS---
--S--GGG-SS-S-TTS---
--S--GGG-SS-S-TTS---
--S--GGG-SS--SSS----
--S--GGG-SS-SSSS----
--S--GGG-SS-SSSS----
--S--TTT-SS-SSSS----
--S--GGG-SS-SSTT----
--S--TTS-SS-SSSS----
--S--GGG-SS-SSTT-S--
--S--GGG-SS-SSTTS---
--S--TTS-SS-SSTTSS--
--S--GGG-SS--STT----
--S--TTS-SS-SSTT----
--S--GGG-SS-SSTT-S--
--S--GGG-SS-SSTTS---
--S--GGG-SS-SSTTSS--
--S--GGG-SS-SSTTSS--
--S--TTS-SS--SSS----
--S--GGG-SS--STTSS--
--S--GGG-SS--STT----
--S--TT--SS--STTS---
--S--GGG-SS-SSSSSS--
--S--GGG-SS--STTSS--
--S--GGG-SS-SSTTS---
--S--TTS-SS-SSTT----
--S--TTS-SS--STT----
--S--TTS-SS--STT-S--
--S--GGG-SS--STT-S--
--S--GGG-SS-SSTT----
--S-BTTB-SS--STT----
--S--GGG-SS-SSTT-S--
--S--GGG-SS-SSSS----
--S--GGG-SS-SSTT----
--S--GGG-SS-SSTT-S--
--S--GGG-SS--STT-S--
--S--GGG-SS--STT-S--
--S--TT--SS-SSSS-S--
--S--TT--SS-SSTT-S--
--S--TT--SS--STT-S--
--S--TT--SS--STT-S--
--S--TTS-SS--STT----
--S--GGG-SS--STT-S--
--S--TT--SS--STT-S--
--S--GGG-SS--STT----
--S--GGG-SS--STTSS--
--S--GGG-SS--STT----
--S--GGG-SS-SSTTS---
--S--GGG-SS--STT-S--
--S--TTS-SS-SSTTSS--
--S--GGG-SS-SSTT----
--S--GGG-SS-SSTT-S--
--S--GGG-SS-SSTT----
--S--GGG-SS--STTSS--
--S--GGG-SS--STTSS--
--S--GGG-SS-SSTTSS--
--S--TTS-SS-SSTTSS--
--S--TTS-SS--STTS---
--S--GGG-SSS-BTTB---
--S--GGG-SS-SSTTSS--
--S--TTS-SS--STTS---
--S--TTS-SS--BTTBS--
--S--TTS-SS-SSTTS---
--S--GGG-SS-SSTT----
--S--GGG-SS-SSTT----
--S--GGG-SS-SSTTS---
--S--GGG-SS--STTS---
--S--TTS-SS-SSTTSS--
--S--GGG-SS-SSTTSS--
--S--GGG-SS-SSTTS---
--S--TT--SS-SSTTS---
--S--TTS-SS-SSTTSS--
--S--TTS-SS-SSTTSS--
--S--TTS-SS-SSTTSS--
-----GGG-SS--STT----
--S--GGG-SS-SSTT-S--
--S--GGG-SS-SSSS-S--
--S--TTS-SS-SSTTSS--
--S--GGG-SS-SSTT----
--S--GGG-SS-SSTTS---
--S--TTS-SS-SSTTSS--
--S--GGG-SS-SSTT-S--
--S--GGG-SS--STT-S--
--S--TTS-SS-SSTTS---
--S--GGG-TT-SSTT----
--S--TTS-SS-SSSS-S--
--S--TT--SS-SSTTS---
--S--TTS-SS-SSTTSS--
--S--TT--SS-SSTTSS--
--S--TTS-SS-SSTTSS--
--S--TT--SS-SSTTSS--
--S--GGG-SS-SSTTSS--
--S--TT--SS-SSTTSS--
--S--SS--SS-SSTTSS--
-----TT--SS-SSTTSS--
--S--TT--SSSSSTTSS--
--S--SS--SS-SSTTSS--
--S--TTS-SS-SSTT-S--
--S--TT--SS-SSTT-S--
--S--TT--SS-SSTT-S--
--S--TT--SS--STT-S--
-----TTS-SS--BTTBS--
-----STT-SS-SSTTSS--
-----SS--SS-SSTTSS--
--S-BTTB-SS-SSTTSS--
--S--SSS-SS-SSTT-S--
--S-BTTB-SS-SSTTSS--
----BTTB-SS-SSTT----
-----TT--SS--STTS---
--S-BTTB-SS-SSTT-S--
--S--TT--SS-SSTT-S--
-----TT--SS-SSTT----
-----TTS-SS-SSTT----
--S--GGG-SS--STT-S--
--S--GGG-SS--STT-S--
--S--GGG-SS-SSTT-S--
--S--TTS-SS-SSTTSS--
--S--TTS-SS--STT-S--
--S--GGG-SS--STT-S--
--S--TTS-SS-SSTT----
--S--TT--SS--STT-S--
--S--GGG-SS--STT----
--S--TTS-SS-SSSS----
--S--SS--SS-SSTT----
--S--TT--SS--STTS---
--S--TTS-SS-SSTT-S--
--S--GGG-SS-SSTTS---
--S--GGG-SS-SSTTSS--
--S--GGG-SS-SSTT-S--
--S--TTS-SS-SSTT-S--
--S--GGG-SS--STT-S--
--S--TTS-SS-SSTT-S--
--S--GGG-SS-SSTT----
--S--GGG-SS-SSTT-S--
-----GGG-SS-SSTT-S--
--S--TTS-SS-SSTT-S--
-----GGG-SS-SSTT-S--
--S--TT--SS-SSTTSS--
--S--TTS-SS-SSTT-S--
--S--GGG-SS-SSTT-S--
--S--GGG-SS-SSTTSS--
--S--TTS-SS-SSSSSS--
--S--TTS-SS-SSTTSS--
--S--GGG-SS-SSTTSS--
--S--TT--SS-SSTTSS--
--S--GGG-SS--STTSS--
--S--GGG-SS--STTSS--
--S--GGG-SS-SSTT-S--
--S--GGG-SS--STT----
--S--GGG-SS-SSTTSS--
--S--GGG-SS--STTS---
--S--GGG-TT-SSTT-S--
--S--GGG-SS-SSTTS---
--S--GGG-SS-SSTTS---
--S--GGG-SS-SSTTS---
--S--GGG-SS-SSTTSS--
--S--GGG-SS-SSTTSS--
--S--TT--SS-SSTT-S--
--S--TT--SS--STTS---
--S--TT--SS--STTSS--
--S--GGG-SS-SSTTSS--
--S--GGG-SS-SSTTSS--
--S--STT-SS-SSTTSS--
--S--TT--SS-SSTTSS--
--S--GGG-SS--STT-S--
--S--GGG-SS-SSTTS---
--S--GGG-SS--BTTB---
--S--TT--SS--STT-S--
--S--TT--SS-SSTT-S--
--S--TT--SS-SSTT-S--
--S--TT--SS-SSTT----
--S--GGG-SS-SSTT-S--
--S--TT--SS-SBTTBS--
--S--TT--SS-SSTTSS--
--S--TTS-SS-SSTTSS--
--S--TT--SS-SSTTSS--
--S--TT--SS-SSTT-S--
--S--TT--SS-SSTT-S--
--S--TT--SS-SSTT-S--
--S--STT-SS-SSTT-S--
--S--GGG-SS-SSTTS---
--S--TT--SS-SSTTSS--
--S--GGG-SS--STTSS--
--S--TT--SS-SSTTSS--
--S--TT--SS-SSTTSS--
--S--GGG-SS--STTSS--
--S--TTT-SS-SSTTSS--
--S--TTS-SS--STTSS--
--S--GGG-SS--STTSS--
--S--TTS-SS--STTSS--
--S--GGG-SS--STT-S--
--S--TTS-SS--STT-S--
--S--TTS-SS--STT-S--
--S--GGG-SS--STTSS--
--S--GGG-SS--STTSS--
--S--GGG-SS--SSSSS--
--S--GGG-SS--STTSS--
--S--TT--SS--STT-S--
--S--TTS-SS--STT-S--
--S--GGG-SS--STTSS--
--S--GGG-SS--STTSS--
--S--GGG-SS--STTSS--
--S--TT--SS--STTSS--
--S--GGG-SS--STTSS--
--S--GGG-SS--STTSS--
--S--GGG-SS-SSSSSS--
--S--GGG-SS--STTSS--
--S--TTS-SS-SSTTSS--
--S--TT--SS-SSTTSS--
--S--TTT-SS--STTSS--
--S--GGG-SS--STTSS--
--S--GGG-SS-SSTTSS--
--S--GGG-SS-SSTTSS--
--S--GGG-SS--STT-S--
--S--GGG-SS--STT-S--
--S--TTS--S--STTSS--
--S--GGG-SS-SSTT-S--
--S--GGG-SS--STTSS--
--S--TTS-SS--STTSS--
--S--GGG-SS--STT-S--
--S--GGG-SS--STT-S--
--S--GGG-SS-SSTTSS--
--S--GGG-SS--STT-S--
--S--GGG-SS--STT-S--
--S--TTT-SS--STTSS--
--S--GGG--S-SSTTSS--
--S--TTS-SS-SSTTSS--
--S--GGG-SS--STTSS--
--S--TT--TT--STTSS--
--S--TT--SS-SSTTSS--
--S--TT--TT-SSTTSS--
--S--TT--SS-SSTTSS--
--S--TT--SS--STTSS--
--S--TT--SS-SSTTSS--
--S--TT--SS--STT-S--
--S--GGG-SS-SSTT-S--
--S--TT--SS-SSTT-S--
-----TTS-SS-SSTT-S--
--S--GGG--S-SSTTSS--
--S--GGG-SS-SSTTSS--
--S--GGG-SS--STT-S--
--S--TTS-SS-SSTTSS--
--S--GGG--S--STT-S--
--S--GGG-SS--STTSS--
--S--GGG--S--STTSS--
--S--GGG-SS-SSTTSS--
--S--GGG-SS-SSTTSS--
--S--GGG-SS-SSSSSS--
--S--GGG-SS-SSTTSS--
--S--GGG-SS-SSTTSS--
--S--GGG-SS-SSTT-S--
--S--TTS--SSSSTTSS--
-----GGG-SS-SSTTSS--
-----GGG-SS-SSTTSS--
--S--GGG-SS-SSTTSS--
--S--GGG-SS-SSTTSS--
--S--GGG-SS--STT-S--
--S--GGG--S-SSTT-S--
--S--GGG-SS--STT-S--
--S--GGG-SS-SSTT-S--
--S--TT---S-SSTTSS--
--S--GGG-SS--STT-S--
--S--GGG-SS-SSTTSS--
--S--TTS-SS-SSTT-S--
--S--TTS--S--STTSS--
--S--TT--SS--STTSS--
--S--GGG-SS--STTSS--
--S--GGG--S-SSTTSS--
--S--GGG-SS--STTSS--
--S--GGG--S-SSTT-S--
--S--GGG-SS--STTSS--
--S--TT--SS--STTSS--
--S--TT---S--STTSS--
--S--TT--SS-SSTTSS--
--S--GGG-SS-SSTTSS--
--S--GGG--S-SSTT-S--
--S--TT--SS--STTSS--
--S--GGG-TT--STT-S--
--S--TTT-SS--STT-S--
--S--GGG-SS--STT-S--
--S--TTS-SS-SSTT-S--
--S--TT--SS-SSTTSS--
--S--GGG-SS-SSSS-S--
--S--TTT--S-SSTTSS--
--S--TTS-SS-SSTTSS--
--S--TTT-SS-SSSSSS--
--S--GGG--S-SSTT-S--
--S--GGG-SS-SSTTSS--
--S--TTS-SS-SSTT-S--
--S--GGG-SS--STTSS--
--S--TT--SS-SSTTSS--
--S--GGG-SS-SSSSSS--
--S--GGG-SS-SSTTSS--
--S--GGG-SS-SSTTSS--
--S--GGG--S-SSTTSS--
--S--GGG--S-SSTTSS--
--S--GGG-SS-SSTTSS--
--S--GGG-SS-SSTTSS--
--S--GGG-SS-SSTTSS--
--S--GGG-SS-SSTTSS--
--S--GGG-SS--STTSS--
--S--GGG-SS--STTSS--
--S--GGG--S-SSTTSS--
--S--GGG--S--STTSS--
--S--GGG--S--STT-S--
--S--GGG--S--STTSS--
--S--GGG--S-SSSSSS--
--S--GGG-SS--STTSS--
--S--GGG-SS--STTSS--
--S--GGG-SS--STT-S--
--S--GGG-SS--STTSS--
--S--GGG-SS--STTSS--
--S--SSS--S--STTSS--
--S--GGG-SS--STTSS--
--S--TTT-SS-SSTTSS--
--S--GGG--S-SSTTSS--
--S--GGG-SS-SSTTSS--
--S--GGG-SS-SSTTSS--
--S--TTS-SS-SSTTSS--
--S--GGGTTS-SSTTSS--
--S--GGG--S--STTSS--
--S--GGG--S--STTSS--
--S--GGG-SS--STTSS--
--S--GGG-TT--STT-S--
--S--GGG-SS--STTSS--
--S--GGG-SS--STTSS--
--S--GGG-SS-SSTTSS--
--S--GGG-SS--STTSS--
--S--GGG-SS-SSTTSS--
--S--TT--SS-SSTTSS--
--S--TT--SS--STTSS--
--S--TT--SS-SSTTSS--
--S--GGG-SS--STTSS--
--S--GGG-SS-SSTTSS--
--S--GGG-SS-SSTTSS--
--S--TT--SS-SSTTSS--
--S--GGG-SS-SSTTSS--
--S--GGG-TT-SSTTSS--
--S--TT--TT-SSTTSS--
--S--TT--TT-SSTTSS--
--S--GGG-SS-SSTTSS--
--S--TTS-SS-SSTTSS--
--S--TTS-SS-SSTTSS--
--S-BTTB-SS-SSTTSS--
--S--TT--SS--STTSS--
--S--GGG-SS-SSTTSS--
--S--TTS--S-SSTTSS--
--S--TT--SS-SSTTSS--
--S--TT--SS--STTSS--
--S--TT--SS-SSTTSS--
--S--TT--SS--STTSS--
--S--TT--SS-SSTTSS--
--S--GGG-SS-SSTTSS--
--S--TT--SS--STT-S--
--S--TTS-SS--STTSS--
--S--TTS-SS-SSTTSS--
--S--TTS-SS--STT-S--
--S--TT--SS--STT-S--
--S--GGG-SS--STT-S--
--S--TT--SS--STT-S--
--S--GGG-SS--STTSS--
--S--TT--SS--STTSS--
--S-BTTB-SS--STTSS--
--S--TT--SS--SSS-S--
--S--TT--SS--STT-S--
--S--TT--TT---SS-S--
--S--TT--SS--STT-S--
--S--TT--TT--STT----
--S--TTS-SS--STT----
--S--TTS-SS--STTSS--
--S--TT--SS--STT-S--
--SS-TT--SS--STT-S--
--S--TTS-TT-SSTT-S--
--SS-GGG-SS--STT-S--
--S--TTS-SS--STT-S--
--S--GGG-SS--STT-S--
--S--GGG-SS--STT-S--
--S--TTS-TT--STT-S--
--S--TTS-SS---SSSS--
--S--TT--SS-S-SSSS--
--S--GGG-SS---SSSS--
--S--GGG-SS---SS-S--
--S--TTS-SS---SSSS--
-----GGG-SS--STT-S--
--S--TT--SS--SSSSS--
--S--TT--SS--STT-S--
--S--TT--SS--SSS-S--
--S--GGG-SS--STTSS--
-----TTS-SS--STTSS--
--S--TT--SS-SSTTSS--
--S--GGG-SS-SSTTSS--
--S--TTS-SS--STT-S--
--S--TTS-SS--STT-S--
--S--TTS-SS--STT-S--
--S--GGG-SS--STT-S--
--S--TTS-SS--STT-S--
-----GGG-SS--STT-S--
--S--TT--SS--STT-S--
--S--TT--SS-SSTTSS--
--S--GGG-SS--STT-S--
--S--TT--SS-SSTTSS--
--S--GGG-SSSSSTTSS--
--S--GGGTTS-SSTTSS--
-----GGG-SS-SSTT-S--
--S--GGG-SSSSSTTSS--
--S--GGG-SS-SSTTSS--
--S--GGG-SS-SSTTSS--
--S--TTT-SS-SSTTSS--
--S--GGG-SS-SSTTSS--
--S--TTS-SS-SSTT-S--
--S--TT--SS-SSTTSS--
-----TTS-SS-SSTTSS--
--S--TT--SS-SSTT-S--
--S--TTT-SS-SSTTSS--
-----GGG-SS-SSTTSS--
--S--GGG-TT-SSSS-S--
--S--GGG-SS-SSTTSS--
--S--GGG-SS-SSTTSS--
--S--TTS-SS-SSSSSS--
--S--TTS-TT-SSTTSS--
--S--GGG-SS-SSTTSS--
--S--TT--SS-SSTT-S--
--S--GGG-SS-SSTT-S--
--S--GGG-SSSSSTT-S--
--S--TTS-SS-SSTTSS--
--S--TTS-SS-SSTTSS--
-----TTS-SS-SSSS-S--
-----GGG-SS-SSTTSS--
-----GGG-SS-SSTTSS--
--S--GGG-SS-SSTTSS--
--S--GGG-SS-SSTTSS--
--S--GGG-SS-SSTTSS--
--S--GGG-SSSSSTTSS--
--S--TT--SS-SSTTSS--
--S--GGG-SS-SSTT-S--
--S--GGG-SS-SSTTSS--
-----GGG-SS-SSTTSS--
--S--STT-SS-SSTT-S--
--S--STT-SS-SSTTSS--
--S--TTS-SS-SSTTSS--
-----GGG-SS-SSTTSS--
--S--GGG-SS-SSTT-S--
--S--GGG-SS-SSTTSS--
--S--GGG-SS-SSTTSS--
-----GGG-SS-SSTTS---
-----GGG-SS-SSTTSS--
-----TT--SS-SSTT----
--S--GGG-SS-SSTT-S--
-----GGG-SS-SSTTSS--
-----GGG-SS-SSTT-S--
--S--GGG-SS-SSTT-S--
--S--TTS-SS-SSTTS---
--S--GGG-SS-SBTTBS--
--S--GGG-SS-SSTTSS--
-----TTS-SS-SBTTBS--
--S--GGG-SS-SBTTBS--
--S--GGG-SS-SSTTSS--
--S--GGG-SS-SSTT-S--
--S--GGG-SS-SSTT----
--S--TTS-SS-SSTTS---
--S--SS--SS-SSTT----
--S--GGG-SS-SSTTSS--
--S--GGG-SSSSSTTS---
-----GGG-SS-SSTT-S--
--S--GGG-SS-SSTT----
-----TT--SS-SSTTS---
--S--TT--SS-SSTTSS--
--S-BTTB-SS--STT----
--S--TTS-SS-SSTT----
--S--GGG-SS-SSTT----
--S--TTS-SS--STT----
-----TTS-SS-SSTT-S--
--S--GGG-SS--STT----
--S--GGG-SS-SSTT----
--S--TT--SS-SSTTSS--
--S--TT--SS-SSTTSS--
--S--GGG-SS-SSTTSS--
--S--TT--SS-SBTTBS--
--S--GGG-SS-SBTTBS--
--S--GGG-SS-SBTTBS--
--S--GGG-SS-SBTTBS--
--S--GGG-SS-SSTTSS--
--S--TT--SS-SSTTSS--
--S--TT--SS-SSTTSS--
--S--TT--SS-SBTTBS--
--S--TT--SS-SBTTBS--
--SS-TT--SSSSSTT-S--
--S--TT--SSSSSTTSS--
--S--TT--SSSSBTTBS--
--S--TTS-SSSSSTTSS--
--S--TT--SSSSSSS-S--
--S--TT--SS-SSTT-S--
--S--TT--SS-SSTT-S--
--S--TT--SS-SSTT----
--S--TT--SS-SSTT-S--
--S--TT--SS-SSTT-S--
--S--TT--SS-SSTT-S--
--S--TT--SS-SSTT-S--
--S--TT--SS-SSTTS---
--S--TT--SS-SSTT----
--S--TT--SS-SSTTS---
--S--TT--SS-SSTT----
--S--TT--SS-SSTT----
--S--TT--SSSSSTTS---
--S--TT--SS-SSTT----
--S--TT--SSSSSTT-S--
--S--TT--SSSSSTTSS--
--S--TT--SS-SSTTSS--
--S--TT--TT-SSTTSS--
--S--TT--SS-SSTTSS--
--S--TT--SSSSSTTSS--
--S--TT--SSSSSTTSS--
--S--TT--SS-SSTT-S--
--S--TT--SS-SSTTSS--
--S--TT--SS-SSTTSS--
--SS-TT--SS-SSTTSS--
--S--TT--SS-SSTTSS--
--S--TT--SSSSSTTSS--
--S--TT--SS-SSTTSS--
--SS-TT--SS-SSTTSS--
--S--TT--TT-SSTTSS--
--S--TT--SS-SSTTSS--
--S--TT--SS-SSTT-S--
--S--TT--TT-SSSS-S--
--S--TT--SS-SSTT-S--
--S--TT--SS-SSTT-S--
--S--TT--SS--STT-S--
--S--TT--SS-S-TT-S--
--S--TT--SS-S-SSSS--
--S--TT--SS-SSSSSS--
--S--TT--SS-SSSSSS--
--SS-TT--SS-SSTTSS--
--S--TT--SS-SSTTSS--
--S--TT--SS-SSSSSS--
--S--TT--SS-SSTTSS--
--S--TT--SS-SSTT-S--
--S--TT--SS-SSTTSS--
--S--TT--SS-SSSSSS--
--S--TT--SS-SSSS-S--
--S--TT--SS-SSSSSS--
--S--TT--SS-SSTT-S--
--S--TT--SS-SSTT-S--
--S--TT--SS-SSTT----
--S--TT--SS-SSTT----
--S--TT--TT-SSTT----
--S--TT--SS-SSTT-S--
--S--TT--TT-SSTT-S--
--SS-TT--TT-SSTTSS--
--SS-TT--SS--STTSS--
--SS-TT--TT--STT-S--
--S--TT--TT-SSTT-S--
--S--TT--TT-SSTTSS--
--S--TT--SS-SSTTSS--
--S--TT--TT-SSTTSS--
--S--TT--TT-SSTTSS--
--S--TT--TT-SSTTSS--
--S--TT--TT-SSTTSS--
--S--TT--TT-SSTT-S--
--S--TT--TT-SSTTSS--
--S--TT--TT-SSTT-S--
--S--TT--SS-SSTT-S--
--S--TT--SS-SSTT-S--
--S--TT--SS--STT-S--
--S--TT--SS-SSTT-S--
--S--TT--SS--STTSS--
--S--TT--SS-SSSS-S--
--S--TT--SS-S-SS-S--
--S--TT--SS-S-SSSS--
--S--TT--SS---SS-S--
--S--TT--SS-SSSS-S--
--S--TT--SS-SSTT-S--
--S--TT--SS-SSTT----
--S--TT--SS-SSTT-S--
--S--TT--SS-SSTT-S--
--S--TT--SS-SSSS-S--
--S--TT--SS-SSTTSS--
--S--TT--SS--STT-S--
--S--TT--SS--STT-S--
--S--TT--SS--STT----
--S--TT--SS--STT-S--
--S--TT--SS--STT-S--
--S--TT--SS--STT----
--S--TT--SS--STT----
--S--TT--SS--STT-S--
--S--TT--SS--BTTBS--
--S--TT--SS--SSS-S--
--S--TT--TT-S-SSSS--
--S--TT--SS-SSSSSS--
--S--TT--SS---SSSS--
--S--TT--SS---SSSS--
--S--TT--SS-S-SSSS--
--SS-TT--SS-S-SSSS--
--S--TT--SS-S-SSSS--
--S--TT--SS--SSSSS--
--S--TT--SS---SSSS--
--S--TT--SS---SSSS--
--SS-TT--SS---SSSS--
--S--TT--SS---SSSS--
--S--TT--SS--SSS-S--
--S--TT--TT---SSSS--
--S--TT--TT-SSTT-S--
--S--TT--SS--STT-S--
--S--TT--SS--BTTBS--
--S--TT--SS-SSTT-S--
--S--TT--SS--STT-S--
--S--TT--SS-SSTT-S--
--S--TT--SS--STT-S--
--S--TT--SS--STT-S--
--S--TT--SS-S-SSSS--
--S--TT--SS-S-SSSS--
--S--TT--SS--SSSSS--
--S--TT--SS--STT-S--
--S--TT--SS---TTSS--
--S--TT--SS---SSSS--
--S--TT--SS--SSSSS--
--S--TT--SS-SSSSSS--
--S--TT--SS--STT-S--
--S--TT--SS--SSSSS--
--S--TT--SS--SSSSS--
--S--TT--SS--SSSSS--
--S--TT--SS--STT-S--
--S--TT--TT-SSSSSS--
--S--TT--SS-SSSSSS--
-----TT--SS-SSTTSS--
--S--TT--SS-SSTTSS--
--S--TT--SS-SSTTSS--
--S--TT--SS-SSTTSS--
--S--TT--SS-SSSSSS--
--S--TT--SS-SSTTSS--
--S--TT--SS-SSTTSS--
--S--TT--SS-SSTTSS--
--S--TT--TT--STT-S--
--S--TT--SS--STT-S--
--S--TT--SS-SSTTSS--
--S--TT--SS--STTSS--
--S--TT--SS--STT-S--
--S--TT--SS-SSTT-S--
--S--TT--SS--STTSS--
--S--TT--SS-SSTT-S--
--S--TT--SS-SSTT-S--
--S--TT--SS-SSTTSS--
--S--TT--SS-SSTTSS--
--S--TT--SS-SSTT----
--S--TT--SS-SSTT-S--
--S--TT--SS-SSTT-S--
--S--TT--SS-SSTT-S--
--S--TT--SS-SSTT-S--
--S--TTS-SS-SSTT-S--
--S--TT--SS--STT----
--S--TT--SS-SSTT-S--
--S--TT--SS-SSSSSS--
--S--TT--SS-SSTTSS--
--S--TT--SS-SSTTSS--
--S--TT--SS-SSTTSS--
--S--TT--SS-SSTT-S--
--S--TT--SS-SSTT-S--
--S--TT--SS-SSTTSS--
--S--TT--SS--STT-S--
--S--TT--TT-SSTT----
--S--TTS-SS--STT----
--S--TT--TT--STT----
--S--TT--SS--STT-S--
--S--TT--SS-SSTT-S--
--S--TT--SS-SSTT-S--
--S--TT--SS--STT-S--
--S--TT--SS-SSTTSS--
--S--TT--SS-SSTTSS--
--S--TT--TT-SSTTSS--
--S--TT--TT-SSTTSS--
--S--TT--SS-SSTTSS--
--S--TT--SS-SSTTSS--
--S--TT--SS-SSTTSS--
--S--TT--SS-SSTTSS--
--S--TT--SS-SSSSSS--
--S--TT--SS-SSTTSS--
--S--TT--SS-SBTTBS--
--S--TT--TT-SSSSSS--
--S--TT--SS--STTSS--
--S--TT--SS-SSTTSS--
--S--TT--SS-SSTTSS--
--S--TT--SS-SSTTSS--
--S--TT--SS-SSTTSS--
--S--TT--SS-SSTTSS--
--S--TT--SS-SSTTSS--
--S--TT--SS--STTSS--
--SS-TT--TT--STTSS--
--S--TT--SS--STTSS--
--S--TT--TT-SSTTSS--
--S--TT--SS--STTSS--
--S--TT--SS-SSTTSS--
--S--TT--SS-SSTTSS--
--S--TT--SS-SSSSSS--
--S--TT--SS--STTSS--
--S--TT--SS--STTSS--
--S--TT--SS--STTSS--
--S--TT--SS--STTSS--
--S--TT--SS-SSTTSS--
--S--TT--SS-SSTTSS--
--S--TT--SS-SSTTSS--
--S--TT--SS-SSTTSS--
--S--TT--SS-SSTTSS--
--S--TT--SS--BTTBS--
--S--TT--SS--STTSS--
--S--TT--SS-SSTTSS--
--S--TT--SS-SSTTSS--
--S--TT--SS-SSSSSS--
--S--TT--TT-SSTTSS--
--S--TT--SS-SSTTSS--
--S--TT--SS-SSSSSS--
--S--TT--SS-SSTTSS--
--S--TT--SS-SSTTSS--
--S--TT--SS-SSTTSS--
--S--TT--SS-SSTTSS--
--S--TT--SS-SSTTSS--
--S--TT--SS-SSTTSS--
--S--TT--SS-SSTTSS--
--S--TT--TT-SSTTSS--
--S--TT--SS-SSTTSS--
--S--TT--SS-SSTT-S--
--S--TT--SS-SSTTSS--
--S--TT--SS-SSTTSS--
--S--TT--SS-SSTTSS--
--S--TT--SS-SSTTSS--
--S--TT--SS-SSTTSS--
--S--TT--SS-SSTTSS--
--S--TT--TT-SSTTSS--
--SS-TT--SS-SSTTSS--
--S--TT--SS-SSTTSS--
--S--TT--SS-SSTTSS--
--SS-TT--SS-SSTTSS--
--S--TT--SS--STTSS--
--S--TT--SS-SSTTSS--
--SS-TT--SS--STTSS--
--S--TT--SS-SSTTSS--
--SS-TT--SS--STTSS--
--SS-TT--SS--STTSS--
--S--TT--SS-SSTTSS--
--S--TT--SS--STTSS--
--S--TT--SS-SSSSSS--
--S--TT--SS-SSTTSS--
--S--TT--SS--STTSS--
--S--TT--SS--STTSS--
--S--TT--SS-SSTTSS--
--S--TT--SS-SSTTSS--
--S--TT--SS-SSTTSS--
--S--TT--SS-SSTTSS--
--S--TT--SS--STTSS--
--S--TT--SS--STTSS--
--S--TT--SS-SSTTSS--
--S--TT--SS--STTSS--
--S--TT--SS-SSTTSS--
--S--TT--SS-SSTTSS--
--S--TT--SS-SSTTSS--
--S--TT--SS-SSTTSS--
--S--TT--SS--STT-S--
--S--TT--SS--STT-S--
--S--TT--SS-SSTTSS--
--S--TT--SS-SSTTSS--
--S--TT--SS-SSTTSS--
--S--TT--SS-SSSSSS--
--S--TT--SS-S-SSSS--
--S--TT--SS---SSSS--
--S--TT--SS-S-SSSS--
--S--TT--SS---SSSS--
--S--TT--SS---SS-S--
--S--TT--SS---SS-S--
--S--TT--SS-SSSS-S--
--S--TT--SS-SSTTSS--
--S--TT--SS-SSSSSS--
--S--TT--SS-SSTT-S--
--S--TT--SS-S-SSSS--
-----TT--SS-S-TTSS--
--S--TT--SS-S-SSSS--
--S--TT--SS---SSSS--
--S--TT--SS---TTSS--
--S--TT--SS-SSTTSS--
--S--TT--SS-SSSSSS--
--S--TT--SS-SSSSSS--
--S--TT--SS-S-SSSS--
--S--TT--SS-SSSSSS--
--S--TT--SS-SSSSSS--
--S--TT--SS-SSSSSS--
--S--TT--SS-SSSSSS--
--S--TT--SS-SSSSSS--
--S--TT--SS-S-SSSS--
--S--TT--SS-S-SSSS--
--S--TT--SS-S-SSSS--
--S--TT--SS-SSSSSS--
--S--TT--SS-SSSSSS--
--S--TT--SS-S-SSSS--
--S--TT--SS-S-SSSS--
--S--TT--SS-S-SSSS--
--S--TT--SS-S-SSSS--
--S--TT--SS-S-SSSS--
-----TT--SS-SSSSSS--
--S--TT--SS-S-SSSS--
--S--TT--SS-SSSSSS--
--S--TT--SS-S-SSSS--
--S--TT--SS-S-SSSS--
--S--TT--SS-S-SSSS--
--S--TT--SS-S-SSSS--
--S--TT--SS-S-SSSS--
--S--TT--SS-SSSSSS--
-----TT--SS-S-SSSS--
--S--TT--SS--STTSS--
--S--TT--SS-SSSSSS--
--S--TT--SS-S-SSSS--
--S--TT--SS-SSSSSS--
--S--TT--SS-SSSSSS--
--S--TT--SS-SSTTSS--
--S--TT--SS--STT-S--
--S--TT--SS-SSTTSS--
--S--TT--SS-SSSSSS--
--S--TT--SS-SSSSSS--
--S--TT--SS-SSTTSS--
--S--TT--SS-S-TTSS--
--S--TT--SS-SSTT-S--
--S--TT--SS-S-TTSS--
--S--TT--SS-SSTTSS--
--S--TT--SS-SSSSSS--
--S--TT--SS-SSSSSS--
--S--TT--SS-SSSSSS--
--S--TT--SS-SSSSSS--
--S--TT--SS-SSTTSS--
--S--TT--SS-S-SSSS--
--S--TT--SS-S-TTSS--
--S--TT--SS-SSTTSS--
--S--TT--TT-SSSSSS--
--S--TT--SS-SSSSSS--
--S--TT--SS-SSTTSS--
--S--TT--SS-SSTTSS--
--S--TT--SS-SSTTSS--
--S--TT--TT-SSSSSS--
--S--TT--SS-SSSSSS--
--S--TT--SS-SSSSSS--
--S--TT--SS-SSSSSS--
--S--TT--SS-SSSSSS--
--S--TT--SS-SSSSSS--
--S--TT--SS-SSTTSS--
--S--TT--SS-SSSSSS--
--S--TT--SS-SSTTSS--
--S--TT--SS-SSSSSS--
--S--TT--SS-S-SSSS--
--S--TT--SS-SSTTSS--
--S--TT--SS-SSSSSS--
--S--TT--SS-S-SSSS--
--S--TT--SS-SSSSSS--
--S--TT--SS-SSTTSS--
--S--TT--SS-SSTTSS--
--S--TT--SS-SSTTSS--
--S--TT--TT-SSTTSS--
--S--TT--SS-SSSSSS--
--S--TT--TT-SSTTSS--
--S--TT--SS-SSTTSS--
--S--TT--SS-SSTTSS--
--S--TT--SS-SSTTSS--
--S--TT--SS-S-SSSS--
--S--TT--SS-SSSSSS--
--S--TT--SS-S-SSSS--
--S--TT--TT-S-SSSS--
--S--TT--SS-SSTTSS--
--S--TT--SS-SSSSSS--
--S--TT--SS-SSSSSS--
--S--TT--SS-SSTTSS--
--S--TT--SS-SSTTSS--
--S--TT--SS--STTSS--
--S--TT--SS-SSSSSS--
--S--TT--SS-SSTTSS--
--S--TT--SS-SSSSSS--
--S--TT--SS-SSTTSS--
--S--TT--SS-SSTTSS--
--S--TT--SS-SSSSSS--
--S--TT--SS-SSTTSS--
--S--TT--SS-SSTTSS--
--S--TT--SS-SSTTSS--
--S--TT--SS-SSTTSS--
--S--TT--SS-SSSSSS--
--S--TT--SS-SSSSSS--
--S--TT--SS-SSTTSS--
--S--TT--SS-SSTTSS--
--S--TT--SS-SSTTSS--
--S--TT--SS-SSTTSS--
--S--TT--SS---SSSS--
--S--TT--SS-SSSSSS--
--S--TT--SS-SSSSSS--
--S--TT--SS-S-SSSS--
--S--TT--SS-S-SSSS--
--S--TT--SS-S-SSSS--
--S--TT--SS-S-SSSS--
--S--TT--SS-SSSSSS--
--S--TT--SS-S-SSSS--
--S--TT--SS-SSSSSS--
--S--TT--SS--SSSSS--
--S--TT--SS-SSSS-S--
--S--TT--SS-SSSSSS--
--S--TT--SS-SSTTSS--
--S--TT--SS-SSTTSS--
--S--TT--SS--STT-S--
--S--TT--SS-SSSSSS--
--S--TT--SS-SSTTSS--
-----TT--SS-SSSSS---
-----TT--SS-SSTTSS--
--S--TT--SS-SSSSSS--
--S--TT--SS--STT-S--
--S--TT--SS-SSTTSS--
--S--TT--SS--STT-S--
--S--TT--SS--STTSS--
--S--TT--SS--STTSS--
--S--TT--SS--STT-S--
--S--TT--SS--STT-S--
--S--TT--SS--STTSS--
--S--TT--SS--STT-S--
--S--TT--SS--SSSSS--
--S--TT--SS--SSSS---
--S--TT--SS--STT----
--S--TT--SS--STTSS--
--S--TT--SS--STTSS--
--S--TT--SS--STTSS--
--S--TT--SS--STTSS--
--S--TT--SS-SSTTSS--
--S--TT--SS-SSTTSS--
--S--TT--SS-SSTTSS--
--S--TT--SS-SSTT-S--
--S--TT--SS--STTSS--
--S--TT--SS--STT-S--
--S--TT--SS-SSTT-S--
--S--TT--SS-SSTTSS--
--S--TT--SS-SSSSSS--
--S--TT--SS-SSSSSS--
--S--TT--SS-SSTT-S--
--S--TT--SS-SSTTSS--
--S--TT--SS-SSTT-S--
--S--TT--SS-SSTT-S--
--S--TT--SS-SSTTSS--
--S--TT--SS-SSTT-S--
--S--TT--SS-SSTTSS--
--S--TT--SS-SSSS-S--
--S--TT--SS-SSTT-S--
--S--TT--SS-SSTT-S--
--S--TT--SS--STT-S--
--S--TT--SS--STT-S--
--S--TT--SS--STTSS--
--S--TT--SS-SSTTSS--
--S--TT--SS-SSSSSS--
--S--TT--SS--STT----
--S--TT--SS--STTSS--
--S--TT--SS--STTSS--
--S--TT--SS--STT----
--S--TT--SS--STTS---
--S--TT--SS--STTS---
--S--TT--SS-SSTTSS--
--S--TT--SS--STTSS--
--S--TT--SS--STTSS--
--S--TT--SS--STTSS--
--S--TT--SS--BTTB---
--S--TT--SS--STT-S--
--S--TT--SS--STTS---
--S--TT--SS-SSTTS---
--S--TT--SS-SSSSSS--
--S--TT--SS--STT-S--
--S--TT--SS--STTSS--
--S--TT--SS--STTSS--
--S--TT--SS--STTSS--
--S--TT--SS-SSTTSS--
--S--TT--SS--STTSS--
--S--TT--SS--STTSS--
--S--TT--SS-SSSSS---
--S--TT--SS-SSTTSS--
--S--TT--SS--STTSS--
--S--TT--SS--STTSS--
--S--TT--SS--STTSS--
--S-STT--SS--BTTBS--
--S--TT--SS--STTS---
--S--TT--SS-SSTTS---
--S--TT--TT-SSTTSS--
--S--TT--SS-SSTTSS--
--S--TT--SS-SSTTSS--
--S--TT--SS--STT-S--
-----TT--SS--STTSS--
--S--TT--SS-SSTTSS--
--S--TT--SS--SSSS---
-----TT--SS--STTSS--
--S--TT--TT--STTSS--
--S--TT--SS--STTSS--
--S--TT--SS--STTSS--
--S--TT--SS-SSTTSS--
--S--TT--TT-SSSSS---
--S--TT--TT--STTSS--
--S--TT--SS--STTSS--
--S--TT--SS--STTSS--
--S--TT--SS--SSSS---
--S--TT--SS--STTSS--
--S--TT--SS--STTSS--
--S--TT--SS--STTS---
--S--TT--SS--STTSS--
--S--TT--SS--STTS---
--S--TT--SS--BTTBS--
--S--TT--SS-SSTTSS--
--S--TT--SS--STTSS--
--S--SS--SS-SSTTSS--
--S--TT--SS--STTS---
--S--TT--SS-SSSSSS--
--S--TT--SS-SSTTSS--
--S--TT--SS--STT-S--
--S--TT--SS--STTSS--
--S--TT--SS--STTSS--
--S--TT--SS--STTS---
--S--TT--SS--STTSS--
--S--TT--SS--STTS---
--S--TT--SS--STTS---
--S--TT--SS--STTSS--
--S--TT--SS-SSTTSS--
--S--TT--SS--STTS---
--S--TT--SS--STTSS--
--S--TT--SS-SSTTS---
--S--TT--SS-SSTTS---
--S--TT--SS-SSTTSS--
--S--TT--SS-SBTTBS--
--S--TT--SS-SSTTSS--
--S--TT--SS-SSTTSS--
--S--TT--SS-SSSSSS--
--S--TT--SS-SSTTSS--
--S--TT--SS-SSTTSS--
--S--TT--SS-SSTTSS--
--S--TT--SS-SBTTBS--
--S--TT--SS-SSTTSS--
--S--TT--SS-SBTTB---
--S--TT--SS-SSTTSS--
--S--TT--SS-SSTTSS--
--S--TT--SS-SSTTSS--
--S--TT--SS-SSSSSS--
--S--TT--SS-SSTTSS--
--S--TT--SSSSSSSSS--
--S--TT--SS-SSTTSS--
--S--TT--SS-SSTTSS--
--S--TT--SSSSSTTSS--
--S--TT--SS-SBTTBS--
--S--TT--SS-SSTTSS--
--S--SS--SS-SSTTSS--
--S--TT--SS-SSSS-S--
--S--TT--SS-SSTT-S--
--S--TT--SS-SSTT-S--
--S--TT--SS-SSSS-S--
--S--TT--SS-SSTT-S--
--S--TT--SS-SSTT-S--
--S--TT--SS-SSSSSS--
--S--TT--SS-SSSS-S--
--S--TT--SS-SSSS-S--
--S--TT--SS-SSSSSS--
--S--TT--SS-SSSS-S--
--S--TT--SS-SSSS-S--
--S--TT--SS-SSTT-S--
--S--TT--SS-SSTT-S--
--S--TT--SS-SSSS-S--
--S--TT--SS-SSSS-S--
--S--TT--SS-SSTT-S--
--S--TT--SS-SSTT-S--
--S--TT--TT-SSTT-S--
--S--TT--SS-SSS--S--
--S--TT--SS-SSTT-S--
--S--TT--SS-SSSS-S--
[truncated: 20,013 more chars]
