# Supplementary material for: Unfolding of α-helical 20-residue poly-glutamic acid analyzed by multiple runs of canonical molecular dynamics simulations
Source: PeerJ. 2018 May 15;6:e4769. doi: 10.7717/peerj.4769 (PMC5958886; doi:10.7717/peerj.4769)
Supplement: Supplemental Information 5 — The data includes the two initial structures and trajectories of secondary structural elements of all the residues in all the snapshots generated in this study. All the figures and tables in this manuscript were generated based on this raw data. [file peerj-06-4769-s005.gz › ss_trajectory/Sim/sim7.txt]

-HHHHHHHHHHHHHHHHHH-
-HHHHHHHHHHHHHHHHHH-
-HHHHHHHHHHHHHHHHTT-
-HHHHHHHHHHHHHHHHHH-
-HHHHHHHHHHHHHHHHH--
-HHHHHHHHHHHHHHHHHH-
-HHHHHHHHHHHHHHHHHH-
-HHHHHHHHHHHHHHHHHH-
-HHHHHHHHHHHHHHHHHH-
-HHHHHHHHHHHHHHHHTT-
-HHHHHHHHHHHHHHHHHH-
-HHHHHHHHHHHHHHHHHH-
-HHHHHHHHHHHHHHHHHH-
-HHHHHHHHHHHHHHHHHH-
-HHHHHHHHHHHHHHHTTT-
-HHHHHHHHHHHHHHHHHH-
-HHHHHHHHHHHHHHHHHH-
-HHHHHHHHHHHHHHHHTT-
-HHHHHHHHHHHHHHHHTT-
-HHHHHHHHHHHHHHHHTT-
-HHHHHHHHHHHHHHHTTT-
-HHHHHHHHHHHHHHHHHH-
-HHHHHHHHHHHHHHHHHH-
-HHHHHHHHHHHHHHHHHH-
-HHHHHHHHHHHHHHHHHH-
-HHHHHHHHHHHHHHHHHH-
-HHHHHHHHHHHHHHHHHH-
-HHHHHHHHHHHHHHHHHT-
-HHHHHHHHHHHHHHHHHH-
-HHHHHHHHHHHHHHHHHT-
-HHHHHHHHHHHHHHHHHH-
-HHHHHHHHHHHHHHHHHH-
-HHHHHHHHHHHHHHHHHH-
-HHHHHHHHHHHHHHHHTT-
-HHHHHHHHHHHHHHHHHH-
-HHHHHHHHHHHHHHHHHH-
-HHHHHHHHHHHHHHHHHT-
-HHHHHHHHHHHHHHHHHT-
-HHHHHHHHHHHHHHHHHH-
-HHHHHHHHHHHHHHHHHT-
-HHHHHHHHHHHHHHHHTT-
-HHHHHHHHHHHHHHHHHT-
-HHHHHHHHHHHHHHHHHT-
-HHHHHHHHHHHHHHHHTT-
-HHHHHHHHHHHHHHHHHT-
-HHHHHHHHHHHHHHHTT--
-HHHHHHHHHHHHHHHHHH-
-HHHHHHHHHHHHHHHHTT-
-HHHHHHHHHHHHHHHHHH-
-HHHHHHHHHHHHHHHHHT-
-HHHHHHHHHHHHHHHHTT-
-HHHHHHHHHHHHHHHHHH-
-HHHHHHHHHHHHHHHTT--
-HHHHHHHHHHHHHHHTS--
-HHHHHHHHHHHHHHHHH--
-HHHHHHHHHHHHHHHTS--
-HHHHHHHHHHHHHHHHH--
-HHHHHHHHHHHHHHHHH--
-HHHHHHHHHHHHHHHHHT-
-HHHHHHHHHHHHHHHHHH-
-HHHHHHHHHHHHHHHHHT-
-HHHHHHHHHHHHHHHHTT-
-HHHHHHHHHHHHHHHHHH-
-HHHHHHHHHHHHHHHHHT-
-HHHHHHHHHHHHHHHHH--
-HHHHHHHHHHHHHHHHH--
-HHHHHHHHHHHHHHHHHH-
-HHHHHHHHHHHHHHHHHH-
-HHHHHHHHHHHHHHHHHT-
-HHHHHHHHHHHHHHHHHH-
-HHHHHHHHHHHHHHHHHH-
-HHHHHHHHHHHHHHHHTT-
-HHHHHHHHHHHHHHHHHH-
-HHHHHHHHHHHHHHHHTT-
-HHHHHHHHHHHHHHHHHH-
-HHHHHHHHHHHHHHHHHH-
-HHHHHHHHHHHHHHHHHH-
-HHHHHHHHHHHHHHHHHH-
-HHHHHHHHHHHHHHHHTT-
-HHHHHHHHHHHHHHHHHT-
-HHHHHHHHHHHHHHHHHH-
-HHHHHHHHHHHHHHHHH--
-HHHHHHHHHHHHHHHHTT-
-HHHHHHHHHHHHHHHHHH-
-HHHHHHHHHHHHHHHHHH-
-HHHHHHHHHHHHHHHHTT-
-HHHHHHHHHHHHHHHHTT-
-HHHHHHHHHHHHHHHHTT-
-HHHHHHHHHHHHHHHHTT-
-HHHHHHHHHHHHHHHHTT-
-HHHHHHHHHHHHHHHHHH-
-HHHHHHHHHHHHHHHHH--
-HHHHHHHHHHHHHHHTT--
-HHHHHHHHHHHHHHHHHH-
-HHHHHHHHHHHHHHHHH--
-HHHHHHHHHHHHHHHHHH-
-HHHHHHHHHHHHHHHHHH-
-HHHHHHHHHHHHHHHHTT-
-HHHHHHHHHHHHHHHHHH-
-HHHHHHHHHHHHHHHTTT-
-HHHHHHHHHHHHHHHHTT-
-HHHHHHHHHHHHHHHHHH-
-HHHHHHHHHHHHHHHHHH-
-HHHHHHHHHHHHHHHHHT-
-HHHHHHHHHHHHHHHHHH-
-HHHHHHHHHHHHHHHHHH-
-HHHHHHHHHHHHHHHHTT-
-HHHHHHHHHHHHHHHHTT-
-HHHHHHHHHHHHHHHHH--
-HHHHHHHHHHHHHHHHH--
-HHHHHHHHHHHHHHHHH--
-HHHHHHHHHHHHHHHHH--
-HHHHHHHHHHHHHHHHH--
-HHHHHHHHHHHHHHHHH--
-HHHHHHHHHHHHHHHTT--
-HHHHHHHHHHHHHHHHH--
-HHHHHHHHHHHHHHHHTT-
-HHHHHHHHHHHHHHHHH--
-HHHHHHHHHHHHHHHHTT-
-HHHHHHHHHHHHHHHHH--
-HHHHHHHHHHHHHHHHHT-
-HHHHHHHHHHHHHHHHHH-
-HHHHHHHHHHHHHHHTT--
-HHHHHHHHHHHHHHHHTT-
-HHHHHHHHHHHHHHHTTT-
-HHHHHHHHHHHHHHHTTT-
-HHHHHHHHHHHHHHHHHH-
-HHHHHHHHHHHHHHHHTT-
-HHHHHHHHHHHHHHHHHT-
-HHHHHHHHHHHHHHHHHH-
-HHHHHHHHHHHHHHHHH--
-HHHHHHHHHHHHHHHHTT-
-HHHHHHHHHHHHHHHHHT-
-HHHHHHHHHHHHHHHHHT-
-HHHHHHHHHHHHHHHHTT-
-HHHHHHHHHHHHHHHHHH-
-HHHHHHHHHHHHHHHHHH-
-HHHHHHHHHHHHHHHHHH-
-HHHHHHHHHHHHHHHHHH-
-HHHHHHHHHHHHHHHHTT-
-HHHHHHHHHHHHHHHHHH-
-HHHHHHHHHHHHHHHHHT-
-HHHHHHHHHHHHHHHTT--
-HHHHHHHHHHHHHHHHHT-
-HHHHHHHHHHHHHHHHHT-
-HHHHHHHHHHHHHHHHHH-
-HHHHHHHHHHHHHHHHHH-
-HHHHHHHHHHHHHHHHTT-
-HHHHHHHHHHHHHHHHTT-
-HHHHHHHHHHHHHHHHH--
-HHHHHHHHHHHHHHHHH--
-HHHHHHHHHHHHHHHHHT-
-HHHHHHHHHHHHHHHHH--
-HHHHHHHHHHHHHHHHTT-
-HHHHHHHHHHHHHHHHHH-
-HHHHHHHHHHHHHHHTT--
-HHHHHHHHHHHHHHHHH--
-HHHHHHHHHHHHHHHHHH-
-HHHHHHHHHHHHHHHHHH-
-HHHHHHHHHHHHHHHHHH-
-HHHHHHHHHHHHHHHHHH-
-HHHHHHHHHHHHHHHHTT-
-HHHHHHHHHHHHHHHHHH-
-HHHHHHHHHHHHHHHHTT-
-HHHHHHHHHHHHHHHHHH-
-HHHHHHHHHHHHHHHHTT-
-HHHHHHHHHHHHHHHHHT-
-HHHHHHHHHHHHHHHHHH-
-HHHHHHHHHHHHHHHTT--
-HHHHHHHHHHHHHHHHTT-
-HHHHHHHHHHHHHHHHHH-
-HHHHHHHHHHHHHHHHHT-
-HHHHHHHHHHHHHHHHTT-
-HHHHHHHHHHHHHHHHHH-
-HHHHHHHHHHHHHHHTTT-
-HHHHHHHHHHHHHHHHTT-
-HHHHHHHHHHHHHHHHHH-
-HHHHHHHHHHHHHHHHHH-
-HHHHHHHHHHHHHHHHHH-
-HHHHHHHHHHHHHHHHHT-
-HHHHHHHHHHHHHHHHHT-
-HHHHHHHHHHHHHHHHHT-
-HHHHHHHHHHHHHHHHH--
-HHHHHHHHHHHHHHHHHH-
-HHHHHHHHHHHHHHHHTT-
-HHHHHHHHHHHHHHHHTT-
-HHHHHHHHHHHHHHHHTT-
-HHHHHHHHHHHHHHHHHH-
-HHHHHHHHHHHHHHHHHH-
-HHHHHHHHHHHHHHHHHH-
-HHHHHHHHHHHHHHHHHH-
-HHHHHHHHHHHHHHHHHH-
-HHHHHHHHHHHHHHHHHH-
-HHHHHHHHHHHHHHHHHH-
-HHHHHHHHHHHHHHHHHH-
-HHHHHHHHHHHHHHHHHH-
-HHHHHHHHHHHHHHHHTT-
-HHHHHHHHHHHHHHHHHH-
-HHHHHHHHHHHHHHHHTT-
-HHHHHHHHHHHHHHHHHH-
-HHHHHHHHHHHHHHHHTT-
-HHHHHHHHHHHHHHHHTT-
-HHHHHHHHHHHHHHHHH--
-HHHHHHHHHHHHHHHHHH-
-HHHHHHHHHHHHHHHHHH-
-HHHHHHHHHHHHHHHHHH-
-HHHHHHHHHHHHHHHHHH-
-HHHHHHHHHHHHHHHHHH-
-HHHHHHHHHHHHHHHHTT-
-HHHHHHHHHHHHHHHHHT-
-HHHHHHHHHHHHHHHHTT-
-HHHHHHHHHHHHHHHHHT-
-HHHHHHHHHHHHHHHHHH-
-HHHHHHHHHHHHHHHHTT-
-HHHHHHHHHHHHHHHHHT-
-HHHHHHHHHHHHHHHHHT-
-HHHHHHHHHHHHHHHHH--
-HHHHHHHHHHHHHHHHHT-
-HHHHHHHHHHHHHHHHTT-
-HHHHHHHHHHHHHHHHHT-
-HHHHHHHHHHHHHHHHHH-
-HHHHHHHHHHHHHHHHTT-
-HHHHHHHHHHHHHHHHHH-
-HHHHHHHHHHHHHHHHTT-
-HHHHHHHHHHHHHHHHHH-
-HHHHHHHHHHHHHHHHHH-
-HHHHHHHHHHHHHHHTTT-
-HHHHHHHHHHHHHHHHHT-
-HHHHHHHHHHHHHHHHHH-
-HHHHHHHHHHHHHHHHHT-
-HHHHHHHHHHHHHHHHHH-
-HHHHHHHHHHHHHHHHHH-
-HHHHHHHHHHHHHHHHTT-
--HHHHHHHHHHHHHHHHH-
-HHHHHHHHHHHHHHHTTT-
-HHHHHHHHHHHHHHHHT--
-THHHHHHHHHHHHHHHHH-
--HHHHHHHHHHHHHHHT--
-HHHHHHHHHHHHHHHHHH-
-HHHHHHHHHHHHHHHHTT-
-HHHHHHHHHHHHHHHHTT-
-HHHHHHHHHHHHHHHHTT-
-HHHHHHHHHHHHHHHHHH-
-HHHHHHHHHHHHHHHHHH-
-HHHHHHHHHHHHHHHHHH-
-HHHHHHHHHHHHHHHHHH-
-HHHHHHHHHHHHHHHHHH-
-HHHHHHHHHHHHHHHHHT-
-HHHHHHHHHHHHHHHHHH-
-HHHHHHHHHHHHHHHHHH-
-HHHHHHHHHHHHHHHHHT-
-HHHHHHHHHHHHHHHHHH-
-HHHHHHHHHHHHHHHHHH-
-HHHHHHHHHHHHHHHHHH-
-HHHHHHHHHHHHHHHHHH-
-HHHHHHHHHHHHHHHHHH-
-HHHHHHHHHHHHHHHHHH-
-HHHHHHHHHHHHHHHHHT-
-HHHHHHHHHHHHHHHHTT-
-HHHHHHHHHHHHHHHHHH-
-HHHHHHHHHHHHHHHHTT-
-HHHHHHHHHHHHHHHHTT-
-HHHHHHHHHHHHHHHHTT-
-HHHHHHHHHHHHHHHHHT-
-HHHHHHHHHHHHHHHHHH-
-HHHHHHHHHHHHHHHHTT-
-HHHHHHHHHHHHHHHHTT-
-HHHHHHHHHHHHHHHHHH-
-HHHHHHHHHHHHHHHHTT-
-HHHHHHHHHHHHHHHHH--
-HHHHHHHHHHHHHHHHHH-
-HHHHHHHHHHHHHHHHH--
-HHHHHHHHHHHHHHHHHT-
-HHHHHHHHHHHHHHHHHT-
-HHHHHHHHHHHHHHHHHT-
-HHHHHHHHHHHHHHHHTT-
-HHHHHHHHHHHHHHHHHH-
-HHHHHHHHHHHHHHHHHT-
-HHHHHHHHHHHHHHHHTT-
-HHHHHHHHHHHHHHHHHT-
-HHHHHHHHHHHHHHHHHH-
-HHHHHHHHHHHHHHHHH--
-HHHHHHHHHHHHHHHHHT-
-HHHHHHHHHHHHHHHHTT-
-HHHHHHHHHHHHHHHHHH-
-HHHHHHHHHHHHHHHHHT-
-HHHHHHHHHHHHHHHHTT-
-HHHHHHHHHHHHHHHHHT-
-HHHHHHHHHHHHHHHTT--
-HHHHHHHHHHHHHHHTT--
-HHHHHHHHHHHHHHHHHT-
-HHHHHHHHHHHHHHHHH--
-HHHHHHHHHHHHHHHTTT-
-HHHHHHHHHHHHHHHHTT-
-HHHHHHHHHHHHHHHHTT-
-HHHHHHHHHHHHHHHHHH-
-HHHHHHHHHHHHHHHHHH-
-HHHHHHHHHHHHHHHHTT-
-HHHHHHHHHHHHHHHHHH-
-HHHHHHHHHHHHHHHHTT-
-HHHHHHHHHHHHHHHHTT-
-HHHHHHHHHHHHHHHHHH-
-HHHHHHHHHHHHHHHHTT-
-HHHHHHHHHHHHHHHHH--
-HHHHHHHHHHHHHHHHTT-
-TTHHHHHHHHHHHHHHHH-
--HHHHHHHHHHHHHHHHH-
-HHHHHHHHHHHHHHHHHT-
-HHHHHHHHHHHHHHHHTT-
-HHHHHHHHHHHHHHHHHH-
-HHHHHHHHHHHHHHHHTT-
-HHHHHHHHHHHHHHHTTT-
-HHHHHHHHHHHHHHHTTT-
-HHHHHHHHHHHHHHHHH--
-HHHHHHHHHHHHHHHHTT-
-HHHHHHHHHHHHHHHHTT-
-HHHHHHHHHHHHHHHHHH-
-HHHHHHHHHHHHHHHHHH-
-HHHHHHHHHHHHHHHHH--
-HHHHHHHHHHHHHHHHHH-
-HHHHHHHHHHHHHHHHHH-
-HHHHHHHHHHHHHHHHHT-
-HHHHHHHHHHHHHHHHHH-
-HHHHHHHHHHHHHHHHHH-
-HHHHHHHHHHHHHHHHHT-
-HHHHHHHHHHHHHHHHHH-
-HHHHHHHHHHHHHHHHHH-
-HHHHHHHHHHHHHHHHHT-
-HHHHHHHHHHHHHHHHT--
-HHHHHHHHHHHHHHHHHT-
-HHHHHHHHHHHHHHHHTT-
-HHHHHHHHHHHHHHHHTT-
-HHHHHHHHHHHHHHHHHH-
-HHHHHHHHHHHHHHHHHT-
-HHHHHHHHHHHHHHHHHH-
--HHHHHHHHHHHHHHHHH-
-HHHHHHHHHHHHHHHHHH-
-HHHHHHHHHHHHHHHHHH-
-HHHHHHHHHHHHHHHHH--
-HHHHHHHHHHHHHHHHHT-
-HHHHHHHHHHHHHHHHHH-
-HHHHHHHHHHHHHHHHTT-
-HHHHHHHHHHHHHHHTTT-
-HHHHHHHHHHHHHHHTTT-
-HHHHHHHHHHHHHHHTTT-
-HHHHHHHHHHHHHHHHHH-
-HHHHHHHHHHHHTTHHHH-
-HHHHHHHHHHHHHHHTTT-
-HHHHHHHHHHHHHHHHHH-
-HHHHHHHHHHHHHHHHHH-
-HHHHHHHHHHHHHHHTTT-
-HHHHHHHHHHHHHHHHHH-
-HHHHHHHHHHHHHHHHHH-
-HHHHHHHHHHHHHHHHTT-
-HHHHHHHHHHHHHHHHHH-
-HHHHHHHHHHHHHHHHHH-
-HHHHHHHHHHHHHHHHHH-
-HHHHHHHHHHHHHHHHTT-
-HHHHHHHHHHHHHHHHHH-
--HHHHHHHHHHHHHHHHH-
-HHHHHHHHHHHHHHHHHH-
-HHHHHHHHHHHHHHHHHH-
-HHHHHHHHHHHHHHHHHH-
-HHHHHHHHHHHHHHHTTT-
-HHHHHHHHHHHHHHHTTT-
-HHHHHHHHHHHHHHHHHH-
-HHHHHHHHHHHHHHHHTT-
-HHHHHHHHHHHHHHHHTT-
-HHHHHHHHHHHHHHHHHH-
-HHHHHHHHHHHHHHHHHH-
-HHHHHHHHHHHHHHHHHH-
--HHHHHHHHHHHHHHHHH-
--HHHHHHHHHHHHHHHHH-
--HHHHHHHHHHHHHHHHH-
--HHHHHHHHHHHHHHHHH-
--HHHHHHHHHHHHHHHHH-
--HHHHHHHHHHHHHHHTT-
-HHHHHHHHHHHHHHHHHH-
--HHHHHHHHHHHHHHHHH-
-HHHHHHHHHHHHHHHHHH-
-HHHHHHHHHHHHHHHHHH-
-HHHHHHHHHHHHHHHHHH-
-HHHHHHHHHHHHHHHHHH-
-HHHHHHHHHHHHHHHHTT-
-HHHHHHHHHHHHHHHHHH-
-HHHHHHHHHHHHHHHHTT-
-HHHHHHHHHHHHHHHHHH-
-HHHHHHHHHHHHHHHHHH-
-HHHHHHHHHHHHHHHHHH-
-HHHHHHHHHHHHHHHHHH-
-HHHHHHHHHHHHHHHHTT-
-HHHHHHHHHHHHHHHHHH-
-HHHHHHHHHHHHHHHHHH-
-HHHHHHHHHHHHHHHHHH-
-HHHHHHHHHHHHHHHHTT-
-HHHHHHHHHHHHHHHHH--
-HHHHHHHHHHHHHHHHHT-
-HHHHHHHHHHHHHHHHTT-
-HHHHHHHHHHHHHHHHHT-
-HHHHHHHHHHHHHHHHT--
-HHHHHHHHHHHHHHHHHH-
-HHHHHHHHHHHHHHHHTT-
-HHHHHHHHHHHHHHHHTT-
-HHHHHHHHHHHHHHHHHT-
-HHHHHHHHHHHHHHHHTT-
-HHHHHHHHHHHHHHHHHT-
-HHHHHHHHHHHHHHHHHT-
-HHHHHHHHHHHHHHHHTT-
-HHHHHHHHHHHHHHHHHT-
-HHHHHHHHHHHHHHHHTT-
-HHHHHHHHHHHHHHHHT--
-HHHHHHHHHHHHHHHHTT-
-HHHHHHHHHHHHHHHHHH-
-HHHHHHHHHHHHHHHHHH-
-HHHHHHHHHHHHHHHHHT-
-HHHHHHHHHHHHHHHTTT-
-HHHHHHHHHHHHHHHHHH-
-HHHHHHHHHHHHHHHHHH-
-HHHHHHHHHHHHHHHHH--
--HHHHHHHHHHHHHHHHH-
-HHHHHHHHHHHHHHHHHT-
-HHHHHHHHHHHHHHHHH--
-HHHHHHHHHHHHHHHHHT-
-HHHHHHHHHHHHHHHHTT-
-HHHHHHHHHHHHHHHHHH-
-HHHHHHHHHHHHHHHHHH-
-HHHHHHHHHHHHHHHHHT-
-HHHHHHHHHHHHHHHHTT-
-HHHHHHHHHHHHHHHHHT-
-HHHHHHHHHHHHHHHHTT-
-HHHHHHHHHHHHHHHHHH-
-HHHHHHHHHHHHHHHHHT-
-HHHHHHHHHHHHHHHHHT-
-HHHHHHHHHHHHHHHHTT-
-HHHHHHHHHHHHHHHHHH-
-HHHHHHHHHHHHHHHHHH-
--HHHHHHHHHHHHHHHHH-
--HHHHHHHHHHHHHHHHH-
--HHHHHHHHHHHHHHHHH-
--HHHHHHHHHHHHHHHHH-
--HHHHHHHHHHHHHHHHT-
--HHHHHHHHHHHHHHHHT-
-HHHHHHHHHHHHHHHHHH-
-HHHHHHHHHHHHHHHTT--
-HHHHHHHHHHHHHHHHTT-
-HHHHHHHHHHHHHHHHTT-
-HHHHHHHHHHHHHHHHH--
-HHHHHHHHHHHHHHHHHH-
-HHHHHHHHHHHHHHHHHT-
-HHHHHHHHHHHHHHHHHH-
-HHHHHHHHHHHHHHHHHH-
-HHHHHHHHHHHHHHHHHH-
-HHHHHHHHHHHHHHHHHT-
-HHHHHHHHHHHHHHHHH--
-HHHHHHHHHHHHHHHHHT-
-HHHHHHHHHHHHHHHHHH-
-HHHHHHHHHHHHHHHHHH-
-HHHHHHHHHHHHHHHHHH-
-HHHHHHHHHHHHHHHHHH-
-HHHHHHHHHHHHHHHHHH-
-HHHHHHHHHHHHHHHHHH-
-HHHHHHHHHHHHHHHHHH-
-HHHHHHHHHHHHHHHHHH-
-HHHHHHHHHHHHHHHHHH-
-HHHHHHHHHHHHHHHHHH-
-HHHHHHHHHHHHHHHHHH-
-HHHHHHHHHHHHHHHHHT-
-HHHHHHHHHHHHHHHHHT-
-HHHHHHHHHHHHHHHHTT-
-HHHHHHHHHHHHHHHHHH-
--HHHHHHHHHHHHHHHTT-
-HHHHHHHHHHHHHHHHTT-
-HHHHHHHHHHHHHHHHHT-
-HHHHHHHHHHHHHHHHHH-
-HHHHHHHHHHHHHHHHTT-
-HHHHHHHHHHHHHHHHTT-
-HHHHHHHHHHHHHHHHHH-
-HHHHHHHHHHHHHHHHHH-
-HHHHHHHHHHHHHHHHTT-
-HHHHHHHHHHHHHHHHHT-
-HHHHHHHHHHHHHHHHHT-
-HHHHHHHHHHHHHHHHHT-
-HHHHHHHHHHHHHHHHHT-
-HHHHHHHHHHHHHHHHHT-
-HHHHHHHHHHHHHHHHHT-
-HHHHHHHHHHHHHHHHHH-
-HHHHHHHHHHHHHHHHHT-
-HHHHHHHHHHHHHHHHTT-
-HHHHHHHHHHHHHHHHHH-
-HHHHHHHHHHHHHHHHHH-
-HHHHHHHHHHHHHHHGGG-
-HHHHHHHHHHHHHHHHHT-
-HHHHHHHHHHHHHHHHTT-
-HHHHHHHHHHHHHHHHT--
-HHHHHHHHHHHHHHHHT--
-HHHHHHHHHHHHHHHHHT-
-HHHHHHHHHHHHHHHHTT-
-HHHHHHHHHHHHHHHHTT-
-HHHHHHHHHHHHHHHHTT-
-HHHHHHHHHHHHHHHHHH-
-HHHHHHHHHHHHHHHHHT-
-HHHHHHHHHHHHHHHHTT-
-HHHHHHHHHHHHHHHHH--
-HHHHHHHHHHHHHHHHH--
-HHHHHHHHHHHHHHHHH--
-HHHHHHHHHHHHHHHHH--
-HHHHHHHHHHHHHHHHH--
-HHHHHHHHHHHHHHHHH--
-HHHHHHHHHHHHHHHHH--
-HHHHHHHHHHHHHHTTT--
-HHHHHHHHHHHHHHTTT--
-HHHHHHHHHHHHHHHHH--
-HHHHHHHHHHHHHHHHH--
-HHHHHHHHHHHHHHHHH--
-HHHHHHHHHHHHHHHHH--
-HHHHHHHHHHHHHHHTT--
-HHHHHHHHHHHHHHHHH--
-HHHHHHHHHHHHHHHHHT-
-HHHHHHHHHHHHHHHHTT-
-HHHHHHHHHHHHHHHHH--
-HHHHHHHHHHHHHHHHHH-
-HHHHHHHHHHHHHHHHHH-
-HHHHHHHHHHHHHHHHHH-
-HHHHHHHHHHHHHHHHHT-
-HHHHHHHHHHHHHHHHHH-
-HHHHHHHHHHHHHHHHTT-
-HHHHHHHHHHHHHHHHHH-
-HHHHHHHHHHHHHHHTTT-
-HHHHHHHHHHHHHHHHHH-
-HHHHHHHHHHHHHHHHTT-
-HHHHHHHHHHHHHHHTTT-
-HHHHHHHHHHHHHHHHTT-
-HHHHHHHHHHHHHHHHTT-
-HHHHHHHHHHHHHHHHTT-
-HHHHHHHHHHHHHHHHTT-
-HHHHHHHHHHHHHHHHTT-
-HHHHHHHHHHHHHHHHHH-
-HHHHHHHHHHHHHHHHHH-
-HHHHHHHHHHHHHHHHTT-
-HHHHHHHHHHHHHHHHHH-
-HHHHHHHHHHHHHHHHTT-
-HHHHHHHHHHHHHHHHHH-
-HHHHHHHHHHHHHHHHHH-
-HHHHHHHHHHHHHHHHHH-
-HHHHHHHHHHHHHHHHHH-
-HHHHHHHHHHHHHHHHHH-
-HHHHHHHHHHHHHHHHHH-
-HHHHHHHHHHHHHHHHHH-
-TTHHHHHHHHHHHHHHHH-
-HHHHHHHHHHHHHHHHHH-
-HHHHHHHHHHHHHHHHH--
-HHHHHHHHHHHHHHHHHH-
-HHHHHHHHHHHHHHHHHT-
-HHHHHHHHHHHHHHHHHH-
-HHHHHHHHHHHHHHHHHH-
-HHHHHHHHHHHHHHHHHT-
-HHHHHHHHHHHHHHHHHH-
-HHHHHHHHHHHHHHHHHH-
-HHHHHHHHHHHHHHHHHH-
-HHHHHHHHHHHHHHHHHH-
-HHHHHHHHHHHHHHHHHT-
-HHHHHHHHHHHHHHHHHT-
-HHHHHHHHHHHHHHHHHH-
-HHHHHHHHHHHHHHHHHH-
-HHHHHHHHHHHHHHHHHH-
-HHHHHHHHHHHHHHHHTT-
-HHHHHHHHHHHHHHHHHT-
-HHHHHHHHHHHHHHHHHH-
-HHHHHHHHHHHHHHHHHH-
-HHHHHHHHHHHHHHHHHH-
-HHHHHHHHHHHHHHHHHT-
-HHHHHHHHHHHHHHHHHH-
-HHHHHHHHHHHHHHHHHH-
-HHHHHHHHHHHHHHHHHH-
-HHHHHHHHHHHHHHHHHT-
-HHHHHHHHHHHHHHHHHT-
-HHHHHHHHHHHHHHHHHT-
-HHHHHHHHHHHHHHHHHH-
-HHHHHHHHHHHHHHHHTT-
-HHHHHHHHHHHHHHHHHH-
-HHHHHHHHHHHHHHHHHH-
-HHHHHHHHHHHHHHHHHH-
-HHHHHHHHHHHHHHHHHH-
-HHHHHHHHHHHHHHHTTT-
-HHHHHHHHHHHHHHHHH--
-HHHHHHHHHHHHHHHTTT-
-HHHHHHHHHHHHHHHHHH-
-TTHHHHHHHHHHHHHHHH-
-HHHHHHHHHHHHHHHHHH-
-HHHHHHHHHHHHHHHHHH-
-HHHHHHHHHHHHHHHHH--
-HHHHHHHHHHHHHHHHHT-
-HHHHHHHHHHHHHHHHHH-
-HHHHHHHHHHHHHHHHHH-
-HHHHHHHHHHHHHHHHHT-
-HHHHHHHHHHHHHHHHTT-
-HHHHHHHHHHHHHHHHHH-
-HHHHHHHHHHHHHHHHHH-
-HHHHHHHHHHHHHHHHHH-
-HHHHHHHHHHHHHHHHHT-
-HHHHHHHHHHHHHHHHTT-
-HHHHHHHHHHHHHHHHHH-
-HHHHHHHHHHHHHHHHH--
--HHHHHHHHHHHHHHHHT-
-HHHHHHHHHHHHHHHHHT-
-HHHHHHHHHHHHHHHHTT-
-HHHHHHHHHHHHHHHHHH-
-HHHHHHHHHHHHHHHHTT-
-HHHHHHHHHHHHHHHHTT-
-HHHHHHHHHHHHHHHHHH-
-HHHHHHHHHHHHHHHHTT-
-HHHHHHHHHHHHHHHHHH-
-HHHHHHHHHHHHHHHHHH-
-HHHHHHHHHHHHHHHHHH-
-HHHHHHHHHHHHHHHHHT-
-HHHHHHHHHHHHHHHHHH-
-HHHHHHHHHHHHHHHHHH-
-HHHHHHHHHHHHHHHHTT-
-HHHHHHHHHHHHHHHHHT-
-HHHHHHHHHHHHHHHHH--
-HHHHHHHHHHHHHHHHHT-
-HHHHHHHHHHHHHHHHHT-
-HHHHHHHHHHHHHHHHHT-
-HHHHHHHHHHHHHHHHHH-
-HHHHHHHHHHHHHHHHTT-
-HHHHHHHHHHHHHHHHTT-
-HHHHHHHHHHHHHHHHHT-
-HHHHHHHHHHHHHHHHHH-
-HHHHHHHHHHHHHHHHHH-
-HHHHHHHHHHHHHHHHHH-
--HHHHHHHHHHHHHHHTT-
-THHHHHHHHHHHHHHHHH-
-HHHHHHHHHHHHHHHHHH-
-HHHHHHHHHHHHHHHHHH-
-HHHHHHHHHHHHHHHHTT-
-HHHHHHHHHHHHHHHHTT-
-HHHHHHHHHHHHHHHHHH-
-HHHHHHHHHHHHHHHHHH-
-HHHHHHHHHHHHHHHHHH-
-HHHHHHHHHHHHHHHHTT-
-HHHHHHHHHHHHHHHHHH-
-HHHHHHHHHHHHHHHHTT-
-HHHHHHHHHHHHHHHHTT-
-HHHHHHHHHHHHHHHHTT-
-HHHHHHHHHHHHHHHHHT-
-HHHHHHHHHHHHHHHHHT-
-HHHHHHHHHHHHHHHHHH-
-HHHHHHHHHHHHHHHTT--
-HHHHHHHHHHHHHHHHHT-
-HHHHHHHHHHHHHHHHHH-
-HHHHHHHHHHHHHHHHTT-
-HHHHHHHHHHHHHHHHTT-
-HHHHHHHHHHHHHHHHHH-
-HHHHHHHHHHHHHHHHTT-
-HHHHHHHHHHHHHHHHHH-
-HHHHHHHHHHHHHHHHTT-
-HHHHHHHHHHHHHHHTT--
-HHHHHHHHHHHHHHHHTT-
-HHHHHHHHHHHHHHHHTT-
-HHHHHHHHHHHHHHHHHT-
-HHHHHHHHHHHHHHHHHT-
-HHHHHHHHHHHHHHHHHT-
-HHHHHHHHHHHHHHHHHT-
-HHHHHHHHHHHHHHHHHH-
-HHHHHHHHHHHHHHHHHT-
-HHHHHHHHHHHHHHHHTT-
-HHHHHHHHHHHHHHHHHH-
-HHHHHHHHHHHHHHHHHH-
-HHHHHHHHHHHHHHHHTT-
-HHHHHHHHHHHHHHHHTT-
-HHHHHHHHHHHHHHHHTT-
-HHHHHHHHHHHHHHHHTT-
-HHHHHHHHHHHHHHHHTT-
-HHHHHHHHHHHHHHHHTT-
-HHHHHHHHHHHHHHHHHT-
-HHHHHHHHHHHHHHHHTT-
-HHHHHHHHHHHHHHHHTT-
-HHHHHHHHHHHHHHHHHT-
-HHHHHHHHHHHHHHHHTT-
-HHHHHHHHHHHHHHHHHT-
-HHHHHHHHHHHHHHHHHT-
-HHHHHHHHHHHHHHHTT--
-HHHHHHHHHHHHHHHHTT-
-HHHHHHHHHHHHHHHHTT-
-HHHHHHHHHHHHHHHHTT-
-HHHHHHHHHHHHHHHHHT-
-HHHHHHHHHHHHHHHHTT-
-HHHHHHHHHHHHHHHHTT-
-HHHHHHHHHHHHHHHHHH-
-HHHHHHHHHHHHHHHHTT-
-HHHHHHHHHHHHHHHHHT-
-HHHHHHHHHHHHHHHHTT-
-HHHHHHHHHHHHHHHHHH-
-HHHHHHHHHHHHHHHHHT-
-HHHHHHHHHHHHHHHHTT-
-HHHHHHHHHHHHHHHHTT-
-HHHHHHHHHHHHHHHHHH-
-HHHHHHHHHHHHHHHHTT-
-HHHHHHHHHHHHHHHHTT-
-HHHHHHHHHHHHHHHHHH-
-HHHHHHHHHHHHHHHHHT-
-HHHHHHHHHHHHHHHHHH-
-HHHHHHHHHHHHHHHHHH-
-HHHHHHHHHHHHHHHHTT-
-HHHHHHHHHHHHHHHHTT-
-HHHHHHHHHHHHHHHHHH-
-HHHHHHHHHHHHHHHHH--
-HHHHHHHHHHHHHHHHH--
-HHHHHHHHHHHHHHHHHT-
-THHHHHHHHHHHHHHHTT-
--HHHHHHHHHHHHHHHHH-
--HHHHHHHHHHHHHHHHH-
--HHHHHHHHHHHHHHHHT-
--HHHHHHHHHHHHHHHHH-
--HHHHHHHHHHHHHHHHH-
--HHHHHHHHHHHHHHHHT-
--HHHHHHHHHHHHHHHHH-
--HHHHHHHHHHHHHHHTT-
--HHHHHHHHHHHHHHHHH-
--HHHHHHHHHHHHHHHHT-
--HHHHHHHHHHHHHHHHH-
--HHHHHHHHHHHHHHHHH-
--HHHHHHHHHHHHHHHTT-
--HHHHHHHHHHHHHHHHH-
--HHHHHHHHHHHHHHHTT-
--HHHHHHHHHHHHHHHHH-
--HHHHHHHHHHHHHHHHT-
--HHHHHHHHHHHHHHTT--
--HHHHHHHHHHHHHHHTT-
--HHHHHHHHHHHHHHHHH-
--HHHHHHHHHHHHHHHHH-
--HHHHHHHHHHHHHHHHH-
--HHHHHHHHHHHHHHHHH-
--HHHHHHHHHHHHHHHHH-
--HHHHHHHHHHHHHHHHT-
--HHHHHHHHHHHHHHGGG-
--HHHHHHHHHHHHHHHTT-
--HHHHHHHHHHHHHHHHH-
--HHHHHHHHHHHHHHHH--
--HHHHHHHHHHHHHHHH--
--HHHHHHHHHHHHHHHH--
--HHHHHHHHHHHHHHHHT-
--HHHHHHHHHHHHHHHHT-
--HHHHHHHHHHHHHHHHT-
--HHHHHHHHHHHHHHHH--
--HHHHHHHHHHHHHHHTT-
--HHHHHHHHHHHHHHHTT-
--HHHHHHHHHHHHHHHT--
--HHHHHHHHHHHHHHHTT-
--HHHHHHHHHHHHHHHHT-
--HHHHHHHHHHHHHHHHT-
--HHHHHHHHHHHHHHHHH-
--HHHHHHHHHHHHHHHH--
--HHHHHHHHHHHHHHHTT-
--HHHHHHHHHHHHHHHTT-
--HHHHHHHHHHHHHHHHT-
--HHHHHHHHHHHHHHHHH-
--HHHHHHHHHHHHHHHTT-
--HHHHHHHHHHHHHHHHH-
--HHHHHHHHHHHHHHHHH-
--HHHHHHHHHHHHHHHHT-
--HHHHHHHHHHHHHHHTT-
--HHHHHHHHHHHHHHHHT-
--HHHHHHHHHHHHHHHHT-
--HHHHHHHHHHHHHHTT--
--HHHHHHHHHHHHHHHHT-
--HHHHHHHHHHHHHHHHT-
--HHHHHHHHHHHHHHHTT-
--HHHHHHHHHHHHHHHHH-
--HHHHHHHHHHHHHHHHH-
--HHHHHHHHHHHHHHHHH-
--HHHHHHHHHHHHHHHHH-
--HHHHHHHHHHHHHHHHH-
--HHHHHHHHHHHHHHHTT-
--HHHHHHHHHHHHHHHHT-
--HHHHHHHHHHHHHHHTT-
--HHHHHHHHHHHHHHHHT-
--HHHHHHHHHHHHHHGGG-
--HHHHHHHHHHHHHHHHT-
--HHHHHHHHHHHHHHHT--
-HHHHHHHHHHHHHHHHHH-
-HHHHHHHHHHHHHHHHHT-
-HHHHHHHHHHHHHHHHHT-
-HHHHHHHHHHHHHHHHHT-
-HHHHHHHHHHHHHHHHTT-
-HHHHHHHHHHHHHHHHH--
-HHHHHHHHHHHHHHHHH--
-HHHHHHHHHHHHHHHHH--
-HHHHHHHHHHHHHHHHH--
-HHHHHHHHHHHHHHHTT--
-HHHHHHHHHHHHHHHTT--
-HHHHHHHHHHHHHHHTT--
-HHHHHHHHHHHHHHHHT--
-HHHHHHHHHHHHHHHSS--
-HHHHHHHHHHHHHHTTT--
-HHHHHHHHHHHHHHHHH--
-HHHHHHHHHHHHHHHHH--
-HHHHHHHHHHHHHHHHH--
--HHHHHHHHHHHHHHHH--
-HHHHHHHHHHHHHHHTT--
-HHHHHHHHHHHHHHHTT--
-HHHHHHHHHHHHHHTTT--
-HHHHHHHHHHHHHHHTT--
-HHHHHHHHHHHHHHHHT--
-HHHHHHHHHHHHHHHHT--
-HHHHHHHHHHHHHHHHH--
-HHHHHHHHHHHHHHHTT--
-HHHHHHHHHHHHHHHHH--
-HHHHHHHHHHHHHHHHH--
-HHHHHHHHHHHHHHHHH--
-HHHHHHHHHHHHHHHHH--
-HHHHHHHHHHHHHHHHH--
-HHHHHHHHHHHHHHHHH--
-HHHHHHHHHHHHHHHTT--
-HHHHHHHHHHHHHHHHH--
-HHHHHHHHHHHHHHHHH--
-HHHHHHHHHHHHHHHHH--
-HHHHHHHHHHHHHHHHH--
-HHHHHHHHHHHHHHTTT--
-HHHHHHHHHHHHHHHHH--
-HHHHHHHHHHHHHHHHS--
-HHHHHHHHHHHHHHHHS--
-HHHHHHHHHHHHHHHHH--
-HHHHHHHHHHHHHHHHS--
-HHHHHHHHHHHHHHHHS--
-HHHHHHHHHHHHHHHTT--
-HHHHHHHHHHHHHHHHT--
-HHHHHHHHHHHHHTTTT--
-HHHHHHHHHHHHHHHHS--
-HHHHHHHHHHHHHHTTS--
-HHHHHHHHHHHHHHHHS--
-HHHHHHHHHHHHHHHHT--
-HHHHHHHHHHHHHHHHS--
-HHHHHHHHHHHHHHHHT--
-HHHHHHHHHHHHHHHHH--
-HHHHHHHHHHHHHHHHH--
-HHHHHHHHHHHHHHHHT--
-HHHHHHHHHHHHHHHHT--
-HHHHHHHHHHHHHHHHT--
-HHHHHHHHHHHHHHHHH--
-HHHHHHHHHHHHHHHHH--
-HHHHHHHHHHHHHHHTT--
-HHHHHHHHHHHHHHHTT--
-HHHHHHHHHHHHHHHTT--
-HHHHHHHHHHHHHHHTT--
-HHHHHHHHHHHHHHHTT--
-HHHHHHHHHHHHHHHTT--
-HHHHHHHHHHHHHHHTT--
-HHHHHHHHHHHHHHHTT--
-HHHHHHHHHHHHHHHTT--
-HHHHHHHHHHHHHHHHH--
-HHHHHHHHHHHHHHHHH--
-HHHHHHHHHHHHHHHHH--
-HHHHHHHHHHHHHHHHH--
-HHHHHHHHHHHHHHHHH--
-HHHHHHHHHHHHHHHHHT-
-HHHHHHHHHHHHHHHHHH-
-HHHHHHHHHHHHHHHHHT-
-HHHHHHHHHHHHHHHHTT-
-HHHHHHHHHHHHHHHHHH-
-HHHHHHHHHHHHHHHHTT-
-HHHHHHHHHHHHHHHHH--
-HHHHHHHHHHHHHHHHHT-
-HHHHHHHHHHHHHHHHHT-
-HHHHHHHHHHHHHHHHHH-
-HHHHHHHHHHHHHHHHH--
-HHHHHHHHHHHHHHHHHH-
-HHHHHHHHHHHHHHHHHH-
-HHHHHHHHHHHHHHHHTT-
-HHHHHHHHHHHHHHHHHT-
-HHHHHHHHHHHHHHHHHH-
-HHHHHHHHHHHHHHHHHH-
-HHHHHHHHHHHHHHHHHH-
-HHHHHHHHHHHHHHHHHH-
-HHHHHHHHHHHHHHHHHH-
-HHHHHHHHHHHHHHHHHH-
-HHHHHHHHHHHHHHHHHH-
-HHHHHHHHHHHHHHHHHH-
-HHHHHHHHHHHHHHHHHT-
-HHHHHHHHHHHHHHHHHH-
-HHHHHHHHHHHHHHHHHH-
-HHHHHHHHHHHHHHHHHH-
-HHHHHHHHHHHHHHHHHH-
-HHHHHHHHHHHHHHHHHT-
-HHHHHHHHHHHHHHHHHH-
-HHHHHHHHHHHHHHHHHH-
-HHHHHHHHHHHHHHHHH--
-HHHHHHHHHHHHHHHHHH-
-HHHHHHHHHHHHHHHTTT-
-HHHHHHHHHHHHHHHHHH-
-HHHHHHHHHHHHHHHHHH-
-HHHHHHHHHHHHHHHHTT-
-HHHHHHHHHHHHHHHHHT-
-HHHHHHHHHHHHHHHHTT-
-HHHHHHHHHHHHHHHHHH-
-HHHHHHHHHHHHHHHHH--
-HHHHHHHHHHHHHHHHHH-
-HHHHHHHHHHHHHHHHTT-
-HHHHHHHHHHHHHHHHHH-
-HHHHHHHHHHHHHHHHHH-
-HHHHHHHHHHHHHHHHTT-
-HHHHHHHHHHHHHHHHHH-
-HHHHHHHHHHHHHHHHHH-
-HHHHHHHHHHHHHHHHTT-
-HHHHHHHHHHHHHHHHHH-
-HHHHHHHHHHHHHHHHTT-
-HHHHHHHHHHHHHHHHHT-
-HHHHHHHHHHHHHHHHHH-
-TTHHHHHHHHHHHHHHTT-
-HHHHHHHHHHHHHHHHHH-
-HHHHHHHHHHHHHHHHTT-
-HHHHHHHHHHHHHHHHHH-
-HHHHHHHHHHHHHHHHHH-
-HHHHHHHHHHHHHHHHHH-
-HHHHHHHHHHHHHHHHHT-
-HHHHHHHHHHHHHHHHHH-
-HHHHHHHHHHHHHHHHHH-
-HHHHHHHHHHHHHHHHHH-
-HHHHHHHHHHHHHHHHTT-
-HHHHHHHHHHHHHHHHTT-
-HHHHHHHHHHHHHHHHHH-
-HHHHHHHHHHHHHHHHTT-
-HHHHHHHHHHHHHHHHTT-
-HHHHHHHHHHHHHHHTT--
-HHHHHHHHHHHHHHHHT--
-HHHHHHHHHHHHHHHHTT-
-HHHHHHHHHHHHHHHHTT-
-HHHHHHHHHHHHHHHHHT-
-HHHHHHHHHHHHHHHHHT-
-HHHHHHHHHHHHHHHTT--
-HHHHHHHHHHHHHHHHH--
-HHHHHHHHHHHHHHHHH--
-HHHHHHHHHHHHHHHHS--
-HHHHHHHHHHHHHHTTT--
-HHHHHHHHHHHHHHHHH--
-HHHHHHHHHHHHHHHHS--
-HHHHHHHHHHHHHHTTT--
-HHHHHHHHHHHHHHTTS--
-HHHHHHHHHHHHHHHHH--
-HHHHHHHHHHHHHHHHHT-
-HHHHHHHHHHHHHHHTT--
-HHHHHHHHHHHHHHHHHT-
-HHHHHHHHHHHHHHHHTT-
-HHHHHHHHHHHHHHHHTT-
-HHHHHHHHHHHHHHHHTT-
-HHHHHHHHHHHHHHHHHT-
-HHHHHHHHHHHHHHHHHT-
-HHHHHHHHHHHHHHHHHH-
-HHHHHHHHHHHHHHHHHH-
-HHHHHHHHHHHHHHHHHH-
-HHHHHHHHHHHHHHHHHH-
-HHHHHHHHHHHHHHHHHT-
-HHHHHHHHHHHHHHHHHH-
-HHHHHHHHHHHHHHHHH--
-HHHHHHHHHHHHHHHHHT-
-HHHHHHHHHHHHHHHHTT-
-HHHHHHHHHHHHHHHHH--
-HHHHHHHHHHHHHHHHHH-
-HHHHHHHHHHHHHHHHHH-
-HHHHHHHHHHHHHHHHTT-
-HHHHHHHHHHHHHHHHHH-
-HHHHHHHHHHHHHHHHHH-
-HHHHHHHHHHHHHHHHHH-
-HHHHHHHHHHHHHHHHHH-
-HHHHHHHHHHHHHHHHHH-
-HHHHHHHHHHHHHHHHHT-
-HHHHHHHHHHHHHHHHHH-
-HHHHHHHHHHHHHHHHHH-
--HHHHHHHHHHHHHHHHH-
-HHHHHHHHHHHHHHHHHH-
-HHHHHHHHHHHHHHHHTT-
-HHHHHHHHHHHHHHHHHT-
-HHHHHHHHHHHHHHHHTT-
-HHHHHHHHHHHHHHHHHT-
-HHHHHHHHHHHHHHHHHH-
-HHHHHHHHHHHHHHHHHT-
-HHHHHHHHHHHHHHHHHH-
-HHHHHHHHHHHHHHHHHT-
-HHHHHHHHHHHHHHHHHH-
-HHHHHHHHHHHHHHHHHH-
-HHHHHHHHHHHHHHHHHH-
-HHHHHHHHHHHHHHHHTT-
--HHHHHHHHHHHHHHHHH-
--HHHHHHHHHHHHHHHHH-
--HHHHHHHHHHHHHHHTT-
--HHHHHHHHHHHHHHHHT-
--HHHHHHHHHHHHHHHHT-
--HHHHHHHHHHHHHHHHH-
--HHHHHHHHHHHHHHHH--
--HHHHHHHHHHHHHHHTT-
--HHHHHHHHHHHHHHHTT-
--HHHHHHHHHHHHHHHHT-
--HHHHHHHHHHHHHHHTT-
--HHHHHHHHHHHHHHHT--
--HHHHHHHHHHHHHHHHT-
--HHHHHHHHHHHHHHHHH-
--HHHHHHHHHHHHHHHHH-
--HHHHHHHHHHHHHHHHH-
--HHHHHHHHHHHHHHHHH-
--HHHHHHHHHHHHHHHHH-
--HHHHHHHHHHHHHHHHT-
--HHHHHHHHHHHHHHHHH-
--HHHHHHHHHHHHHHHHT-
--HHHHHHHHHHHHHHHHT-
--HHHHHHHHHHHHHHHHH-
--HHHHHHHHHHHHHHHHT-
--HHHHHHHHHHHHHHHHT-
--HHHHHHHHHHHHHHHHT-
--HHHHHHHHHHHHHHHHT-
--HHHHHHHHHHHHHHHH--
--HHHHHHHHHHHHHHHHH-
--HHHHHHHHHHHHHHHHT-
--HHHHHHHHHHHHHHHH--
--HHHHHHHHHHHHHHHHT-
--HHHHHHHHHHHHHHHTT-
--HHHHHHHHHHHHHHHHT-
--HHHHHHHHHHHHHHHHT-
--HHHHHHHHHHHHHHTT--
--HHHHHHHHHHHHHHHTT-
-THHHHHHHHHHHHHHHHT-
--HHHHHHHHHHHHHHHTT-
--HHHHHHHHHHHHHHHHT-
--HHHHHHHHHHHHHHHTT-
--HHHHHHHHHHHHHHHTT-
--HHHHHHHHHHHHHHHHH-
--HHHHHHHHHHHHHHHTT-
--HHHHHHHHHHHHHHHTT-
--HHHHHHHHHHHHHHHHH-
--HHHHHHHHHHHHHHHTT-
--HHHHHHHHHHHHHHHTT-
--HHHHHHHHHHHHHHHTT-
--HHHHHHHHHHHHHHHHH-
--HHHHHHHHHHHHHHHTT-
--HHHHHHHHHHHHHHHHH-
--HHHHHHHHHHHHHHHTT-
--HHHHHHHHHHHHHHHHH-
--HHHHHHHHHHHHHHHHH-
--HHHHHHHHHHHHHHHHH-
--TTHHHHHHHHHHHHHHH-
-HHHHHHHHHHHHHHHHHH-
--HHHHHHHHHHHHHHHHH-
--HHHHHHHHHHHHHHHHH-
--HHHHHHHHHHHHHHHHH-
--HHHHHHHHHHHHHHHTT-
--HHHHHHHHHHHHHHHTT-
--HHHHHHHHHHHHHHHHH-
--HHHHHHHHHHHHHHHHH-
--HHHHHHHHHHHHHHHHH-
--HHHHHHHHHHHHHHHHH-
--HHHHHHHHHHHHHHHTT-
--HHHHHHHHHHHHHHHHH-
--HHHHHHHHHHHHHHHHH-
--HHHHHHHHHHHHHHHTT-
--HHHHHHHHHHHHHHHHT-
--HHHHHHHHHHHHHHHHH-
--HHHHHHHHHHHHHHHHH-
--HHHHHHHHHHHHHHHH--
--HHHHHHHHHHHHHHTTT-
--HHHHHHHHHHHHHHHTT-
--HHHHHHHHHHHHHHHHT-
--HHHHHHHHHHHHHHHH--
--HHHHHHHHHHHHHHHH--
--HHHHHHHHHHHHHHHTT-
--TTHHHHHHHHHHHHHTT-
--HHHHHHHHHHHHHHHHH-
--HHHHHHHHHHHHHHHTT-
--HHHHHHHHHHHHHHHHH-
--HHHHHHHHHHHHHHHHH-
--HHHHHHHHHHHHHHHHH-
--HHHHHHHHHHHHHHHHH-
--HHHHHHHHHHHHHHHHH-
--HHHHHHHHHHHHHHHHH-
--HHHHHHHHHHHHHHHHH-
--HHHHHHHHHHHHHHHTT-
--HHHHHHHHHHHHHHHHT-
--HHHHHHHHHHHHHHHTT-
--HHHHHHHHHHHHHHTT--
--HHHHHHHHHHHHHHHHH-
--HHHHHHHHHHHHHHHHH-
--HHHHHHHHHHHHHHHHH-
--HHHHHHHHHHHHHHHTT-
--HHHHHHHHHHHHHHHHH-
--HHHHHHHHHHHHHHHHH-
--HHHHHHHHHHHHHHHHT-
--HHHHHHHHHHHHHHHH--
--HHHHHHHHHHHHHHHHH-
--HHHHHHHHHHHHHHTTT-
--HHHHHHHHHHHHHHHHH-
--HHHHHHHHHHHHHHHHH-
--HHHHHHHHHHHHHHHHH-
-THHHHHHHHHHHHHHHTT-
--HHHHHHHHHHHHHHHTT-
--HHHHHHHHHHHHHHHHH-
--HHHHHHHHHHHHHHHHT-
--HHHHHHHHHHHHHHHHH-
--HHHHHHHHHHHHHHHHT-
--HHHHHHHHHHHHHHTTT-
--HHHHHHHHHHHHHHHHH-
--HHHHHHHHHHHHHHHHH-
--HHHHHHHHHHHHHHHH--
--HHHHHHHHHHHHHHHHH-
--HHHHHHHHHHHHHHHHH-
--HHHHHHHHHHHHHHHTT-
--HHHHHHHHHHHHHHHH--
--HHHHHHHHHHHHHHHHH-
--HHHHHHHHHHHHHHHHT-
-THHHHHHHHHHHHHHHHT-
--HHHHHHHHHHHHHHHH--
--HHHHHHHHHHHHHHHH--
--HHHHHHHHHHHHHHHH--
--HHHHHHHHHHHHHHTS--
--HHHHHHHHHHHHHHTT--
--HHHHHHHHHHHHHHTT--
--HHHHHHHHHHHHHHTT--
--HHHHHHHHHHHHHHTT--
--HHHHHHHHHHHHHHTT--
--HHHHHHHHHHHHHTTS--
--HHHHHHHHHHHHHH-S--
--HHHHHHHHHHHHHTTS--
--HHHHHHHHHHHHHTTS--
--HHHHHHHHHHHHHTTS--
--HHHHHHHHHHHHHHTT--
--HHHHHHHHHHHHHHTT--
--HHHHHHHHHHHHHHTT--
--HHHHHHHHHHHHHHT---
--HHHHHHHHHHHHHHT---
--HHHHHHHHHHHHHHH---
--HHHHHHHHHHHHHHH---
--HHHHHHHHHHHHHHH---
--HHHHHHHHHHHHHHH---
--HHHHHHHHHHHHHHHS--
-THHHHHHHHHHHHTTSS--
--HHHHHHHHHHHHHTT---
--HHHHHHHHHHHHHHT---
--HHHHHHHHHHHHHTT---
--HHHHHHHHHHHHHHHS--
--HHHHHHHHHHHHHHT---
--HHHHHHHHHHHHHTTS--
--HHHHHHHHHHHHHTTS--
--HHHHHHHHHHHHHHHS--
--HHHHHHHHHHHHHHHS--
--HHHHHHHHHHHHHHSS--
--HHHHHHHHHHHHHTTS--
--HHHHHHHHHHHHHTTS--
--HHHHHHHHHHHHHTTS--
--HHHHHHHHHHHHHHHS--
--HHHHHHHHHHHHHHHS--
--HHHHHHHHHHHHHHHS--
--HHHHHHHHHHHHHHHS--
--HHHHHHHHHHHHHTTS--
--HHHHHHHHHHHHHHTS--
--HHHHHHHHHHHHHHHS--
--HHHHHHHHHHHHHHTS--
--HHHHHHHHHHHHHTTS--
--HHHHHHHHHHHHHHHS--
--HHHHHHHHHHHHHHSS--
--HHHHHHHHHHHHHHSS--
--HHHHHHHHHHHHHTT---
--HHHHHHHHHHHHHTT---
--HHHHHHHHHHHHHHT---
--HHHHHHHHHHHHHHH---
--HHHHHHHHHHHHHHH---
--HHHHHHHHHHHHHHS---
--HHHHHHHHHHHHHHHS--
--HHHHHHHHHHHHHHTS--
--HHHHHHHHHHHHHTTS--
--HHHHHHHHHHHHHHHS--
--HHHHHHHHHHHHHHS---
--HHHHHHHHHHHHTTSS--
--HHHHHHHHHHHHHHT---
--HHHHHHHHHHHHHHT---
-THHHHHHHHHHHHHTT---
--HHHHHHHHHHHHTTS---
--HHHHHHHHHHHHHHT---
-HHHHHHHHHHHHHHTT---
-HHHHHHHHHHHHHHHHT--
-HHHHHHHHHHHHHHHHS--
-HHHHHHHHHHHHHHHH---
-HHHHHHHHHHHHHHHH---
-HHHHHHHHHHHHHHHH---
-HHHHHHHHHHHHHHHH---
-HHHHHHHHHHHHHHHHS--
-HHHHHHHHHHHHHHHHS--
-HHHHHHHHHHHHHHTTS--
-HHHHHHHHHHHHHHHHS--
-HHHHHHHHHHHHHHHH---
-HHHHHHHHHHHHHHHH---
-HHHHHHHHHHHHHHHH---
-HHHHHHHHHHHHHHHT---
-HHHHHHHHHHHHHHHH---
-HHHHHHHHHHHHHHHT---
-HHHHHHHHHHHHHHHH---
-HHHHHHHHHHHHHHHH---
-HHHHHHHHHHHHHHHH---
-HHHHHHHHHHHHHHHH---
-HHHHHHHHHHHHHHTTS--
-HHHHHHHHHHHHHHHH---
-HHHHHHHHHHHHHHTT---
-HHHHHHHHHHHHHHTT---
-HHHHHHHHHHHHHHTT---
-HHHHHHHHHHHHHHHH---
-HHHHHHHHHHHHHHHT---
-HHHHHHHHHHHHHHH----
-HHHHHHHHHHHHHHH----
-HHHHHHHHHHHHHHT----
-HHHHHHHHHHHHHHT----
-HHHHHHHHHHHHHHT----
-HHHHHHHHHHHHHHT----
-HHHHHHHHHHHHHHH----
-HHHHHHHHHHHHHHHS---
-HHHHHHHHHHHHHHTS---
-HHHHHHHHHHHHHHHS---
-HHHHHHHHHHHHHHH----
-HHHHHHHHHHHHHHS----
-HHHHHHHHHHHHHHT----
-HHHHHHHHHHHHHHH----
-HHHHHHHHHHHHHHH----
-HHHHHHHHHHHHHTT----
-HHHHHHHHHHHTGGG----
-HHHHHHHHHHHHHTT----
-HHHHHHHHHHHHHHS----
-HHHHHHHHHHHHHHS----
-HHHHHHHHHHHTTTS----
-HHHHHHHHHHHHHHH----
-HHHHHHHHHHHHHHH----
-HHHHHHHHHHHHHTT----
-HHHHHHHHHHHHHSS----
-HHHHHHHHHHHHHTT----
-HHHHHHHHHHHHHHHS---
-HHHHHHHHHHHHHTTS---
-HHHHHHHHHHHHHTT----
-HHHHHHHHHHHHHTT----
-HHHHHHHHHHHHHHH----
-HHHHHHHHHHHHHHTS---
-HHHHHHHHHHHHTTTS---
-HHHHHHHHHHHHHTTS---
-HHHHHHHHHHHHHTTS---
-HHHHHHHHHHHHHHHS---
-HHHHHHHHHHHHHHHS---
-HHHHHHHHHHHHHHTS---
-HHHHHHHHHHHHHHTS---
-HHHHHHHHHHHHHTT----
-HHHHHHHHHHHHHTT----
-HHHHHHHHHHHHHHT----
-HHHHHHHHHHHHHHT----
-HHHHHHHHHHHHHHH----
-HHHHHHHHHHHHHHT----
-HHHHHHHHHHHTTTT----
-HHHHHHHHHHTTTTT----
-HHHHHHHHHHHTTTT----
-HHHHHHHHHHHHHTT----
-HHHHHHHHHHHTTTT----
-HHHHHHHHHHHTTTT----
-HHHHHHHHHHHTTSS----
-HHHHHHHHHHHTTTT----
-HHHHHHHHHHHHSTT----
-HHHHHHHHHHHTTTT----
-HHHHHHHHHHHHHTT----
-HHHHHHHHHHHHHHH----
-HHHHHHHHHHHHHTT----
-HHHHHHHHHHHHHHT----
-HHHHHHHHHHHHHHT----
-HHHHHHHHHHHHHHT----
-HHHHHHHHHHHHHTT----
-HHHHHHHHHHHHHTT----
-HHHHHHHHHHHHHHHS---
-HHHHHHHHHHHHHTTS---
-HHHHHHHHHHHHHHHS---
-HHHHHHHHHHHHHHHS---
-HHHHHHHHHHHHHHHS---
-HHHHHHHHHHHHHHT----
-HHHHHHHHHHHHTTS----
-HHHHHHHHHHHHHTT----
-HHHHHHHHHHHHHHHS---
-HHHHHHHHHHHHHTT----
-HHHHHHHHHHHHHTT----
-HHHHHHHHHHHHHHTT---
-HHHHHHHHHHHHHTTS---
-HHHHHHHHHHHHHHTS---
-HHHHHHHHHHHHHHHS---
-HHHHHHHHHHHHHHT----
-HHHHHHHHHHHHHHTS---
-HHHHHHHHHHHHHHH----
-HHHHHHHHHHHHHHHS---
-HHHHHHHHHHHHHHHS---
-HHHHHHHHHHHHHHHS---
-HHHHHHHHHHHHHHHS---
-HHHHHHHHHHHHHHHS---
-HHHHHHHHHHHHHHTS---
-HHHHHHHHHHHHHTTS---
-HHHHHHHHHHHHHHH----
-HHHHHHHHHHHHHHH----
-HHHHHHHHHHHHHTT----
-HHHHHHHHHHHHHHH----
-HHHHHHHHHHHHHHH----
-HHHHHHHHHHHHHHH----
-HHHHHHHHHHHHHTT----
--HHHHHHHHHHHHHSS---
-HHHHHHHHHHHHTTTT---
-HHHHHHHHHHHHTTTT---
-HHHHHHHHHHHHHHHT---
-HHHHHHHHHHHHTTTT---
-HHHHHHHHHHHHHHHT---
-HHHHHHHHHHHHTTTT---
-HHHHHHHHHHHTTTTT---
-HHHHHHHHHHHHTTTT---
-HHHHHHHHHHHHTTTT---
-HHHHHHHHHHHTTTTT---
-HHHHHHHHHHHTTS-----
-HHHHHHHHHHHHHHTTS--
-HHHHHHHHHHHTTS-----
-HHHHHHHHHHHHHT-----
-HHHHHHHHHHHHHS-----
-HHHHHHHHHHHHHT-----
-HHHHHHHHHHHHHH-----
-HHHHHHHHHHHTTT-----
-HHHHHHHHHHHHHH-----
-HHHHHHHHHHHHTT-----
-HHHHHHHHHHHHHH-----
--HHHHHHHHHHHHH-----
-HHHHHHHHHHHHHH-----
-HHHHHHHHHHHTTT-----
-HHHHHHHHHHHHHH-----
-HHHHHHHHHHHHHH-----
--HHHHHHHHHHTTT-----
-HHHHHHHHHHHHTT-----
--HHHHHHHHHHHHH-----
-HHHHHHHHHHHHHH-----
-HHHHHHHHHHHHHHS----
-HHHHHHHHHHHHHH-----
-HHHHHHHHHHHHHH-----
-HHHHHHHHHHHHHSS----
-HHHHHHHHHHHHHSS----
-HHHHHHHHHHHHHTS----
-HHHHHHHHHHHHHTS----
-HHHHHHHHHHHHHT-----
-HHHHHHHHHHHTTSS----
-HHHHHHHHHHHHHSS----
-HHHHHHHHHHHHHT-----
-HHHHHHHHHHHHHSS----
-HHHHHHHHHHHHHHS----
-HHHHHHHHHHHHHHS----
-HHHHHHHHHHHHHT-----
-HHHHHHHHHHHHHH-----
-HHHHHHHHHHHHHT-----
-HHHHHHHHHHHHHS-----
-HHHHHHHHHHHHHT-----
-HHHHHHHHHHHHHH-----
-HHHHHHHHHHHHHH-----
-HHHHHHHHHHHHHH-----
-HHHHHHHHHHHHHS-----
-HHHHHHHHHHHHHS-----
-HHHHHHHHHHHHHS-----
-HHHHHHHHHHHHHTS----
-HHHHHHHHHHHHTTS----
-HHHHHHHHHHHHHS-----
-HHHHHHHHHHHHHS-----
-HHHHHHHHHHHHHT-----
-HHHHHHHHHHHHHS-----
-HHHHHHHHHHHHHSS----
-HHHHHHHHHHHHHSS-S--
-HHHHHHHHHHHHHSS-S--
-HHHHHHHHHHHHTSS-S--
-HHHHHHHHHHHHHTS-S--
-HHHHHHHHHHHHHTS----
-HHHHHHHHHHHHHSS----
-HHHHHHHHHHHHHSS----
-HHHHHHHHHHHHHH-----
-HHHHHHHHHHHHHS-----
-HHHHHHHHHHHHHH-----
-HHHHHHHHHHHHHH-----
-HHHHHHHHHHHHHHS----
-TTHHHHHHHHHHHSS-S--
-HHHHHHHHHHHHHTS-S--
-HHHHHHHHHHHHHS-----
-HHHHHHHHHHHHSS--S--
-HHHHHHHHHHHHHHS----
-HHHHHHHHHHHHHHS----
-HHHHHHHHHHHHTS-----
-HHHHHHHHHHHHHH-----
-HHHHHHHHHHHTTT-----
-HHHHHHHHHHHHHHS----
-HHHHHHHHHHHHHHS----
-HHHHHHHHHHHHHHS----
-HHHHHHHHHHHHTTS----
-HHHHHHHHHHHHHHS----
-HHHHHHHHHHHHHHS----
-HHHHHHHHHHHHHHS----
-HHHHHHHHHHHHHHS----
-HHHHHHHHHHHHHHS----
-HHHHHHHHHHHHHHS----
-HHHHHHHHHHHHTTS----
-HHHHHHHHHHHHHHS----
-HHHHHHHHHHHHHHS----
-HHHHHHHHHHHHHHS----
-HHHHHHHHHHHHHHS----
-HHHHHHHHHHHHHHS----
-HHHHHHHHHHHHHHS----
-HHHHHHHHHHHHHHS----
-HHHHHHHHHHHHHHS----
-HHHHHHHHHHHHHHS----
-HHHHHHHHHHHHTT-----
-HHHHHHHHHHHHTTS----
-HHHHHHHHHHHHTT-----
-HHHHHHHHHHHHTT-----
-HHHHHHHHHHHHTTS----
-HHHHHHHHHHHTTTS----
-HHHHHHHHHHHHHHS----
-HHHHHHHHHHHHTTS----
-HHHHHHHHHHHHHHS----
-HHHHHHHHHHHHHHS----
-HHHHHHHHHHHHHTS----
-HHHHHHHHHHHHTTS----
-HHHHHHHHHHHHHTS----
-HHHHHHHHHHHHHHS----
-HHHHHHHHHHHHHHS----
-HHHHHHHHHHHHHHS----
-HHHHHHHHHHHHHTS----
-HHHHHHHHHHHHHTS----
-HHHHHHHHHHHHHHS----
-HHHHHHHHHHHHHTS----
-HHHHHHHHHHHHHHS----
-HHHHHHHHHHHHHHS----
-HHHHHHHHHHHHHTS----
-HHHHHHHHHHHHTTS----
-HHHHHHHHHHHHTTS----
-HHHHHHHHHHHHHHS----
-HHHHHHHHHHHHHHS----
-HHHHHHHHHHHHHHS----
-HHHHHHHHHHHHHHS----
-HHHHHHHHHHHHHSS----
-HHHHHHHHHHHHHHS----
-HHHHHHHHHHHHHTS----
-HHHHHHHHHHHHHSS----
-HHHHHHHHHHHHHSS----
-HHHHHHHHHHHHHHS----
-HHHHHHHHHHHHHSS----
-HHHHHHHHHHHHTTS----
-HHHHHHHHHHHHTTS----
-HHHHHHHHHHHHHTS----
-TTHHHHHHHHHHTTS----
-HHHHHHHHHHHHTTS----
-HHHHHHHHHHHHHHS----
-HHHHHHHHHHHHHHS----
-HHHHHHHHHHHHHHS----
-HHHHHHHHHHHHHHS----
-HHHHHHHHHHHHHHS----
-HHHHHHHHHHHHHHS----
-HHHHHHHHHHHHHSS----
-HHHHHHHHHHHHHTS----
-HHHHHHHHHHHHHHS----
-HHHHHHHHHHHHHSS----
-HHHHHHHHHHHHHHS----
-HHHHHHHHHHHHTSS----
-HHHHHHHHHHHHHTS----
-HHHHHHHHHHHHHTS----
-HHHHHHHHHHHHHHS----
-HHHHHHHHHHHHHHS----
-HHHHHHHHHHHHHHS----
-HHHHHHHHHHHHTTS----
-HHHHHHHHHHHHTTS----
-HHHHHHHHHHHHTTS----
-HHHHHHHHHHHTTSS----
-HHHHHHHHHHHHHHS----
-HHHHHHHHHHHHTTS----
-HHHHHHHHHHHHTTS----
-HHHHHHHHHHHHTTS----
-HHHHHHHHHHHHTTS----
-HHHHHHHHHHHHTSS----
-HHHHHHHHHHHHTTS----
-HHHHHHHHHHHHHTS----
-HHHHHHHHHHHHHSS----
-HHHHHHHHHHHHHHS----
-TTHHHHHHHHHHHHS-S--
-HHHHHHHHHHHHHTS----
-HHHHHHHHHHHHHHS----
-HHHHHHHHHHHHHSS----
-HHHHHHHHHHHHHTS----
-HHHHHHHHHHHHHTS----
-HHHHHHHHHHHHHSS----
-HHHHHHHHHHHHH-S----
-HHHHHHHHHHHHH-S----
-HHHHHHHHHHHHHSS----
-HHHHHHHHHHHHHHS----
-HHHHHHHHHHHHHTS----
-HHHHHHHHHHHHHHS----
-HHHHHHHHHHHHHTS----
-HHHHHHHHHHHHHHS----
-HHHHHHHHHHHTTTS----
-HHHHHHHHHHHHHHS----
-HHHHHHHHHHHHHTS----
-HHHHHHHHHHHHHHS----
-HHHHHHHHHHHTTSS----
-HHHHHHHHHHHHHHS----
-HHHHHHHHHHHHHHS----
-HHHHHHHHHHHHTTS----
-HHHHHHHHHHHHTTS----
-HHHHHHHHHHHTTTS----
-HHHHHHHHHHHTTTS----
-HHHHHHHHHHHHTTS----
-HHHHHHHHHHHHTTS----
-HHHHHHHHHHHHTTS----
-HHHHHHHHHHHHTT-----
-HHHHHHHHHHHHTT-----
-HHHHHHHHHHHHTT-----
-HHHHHHHHHHHHTTS----
-HHHHHHHHHHHHHTS----
-HHHHHHHHHHHHTTS----
-HHHHHHHHHHHHTTS----
-HHHHHHHHHHHHTTS----
-HHHHHHHHHHHHTTS----
-HHHHHHHHHHHTTTS----
-HHHHHHHHHHHTTSS----
-HHHHHHHHHHHHTSS----
-HHHHHHHHHHHHTTS----
--HHHHHHHHHHHHHS----
-HHHHHHHHHHHHHHS----
-HHHHHHHHHHHHHHS----
-HHHHHHHHHHHHHHS----
-HHHHHHHHHHHHHHS----
-HHHHHHHHHHHHHHS----
-HHHHHHHHHHHHHHS----
-HHHHHHHHHHHHHTS----
-HHHHHHHHHHHHTTS----
-HHHHHHHHHHHHHHS----
-HHHHHHHHHHHHTTS----
-HHHHHHHHHHHHTTS----
-HHHHHHHHHHHHHHS----
-HHHHHHHHHHHHHHS----
-HHHHHHHHHHHHHTS----
-HHHHHHHHHHHHTTS----
-HHHHHHHHHHHTTTS----
-HHHHHHHHHHHHHHS----
-HHHHHHHHHHHHHHS----
-HHHHHHHHHHHHHHS----
-HHHHHHHHHHHHTTS----
-HHHHHHHHHHHHTTS----
-HHHHHHHHHHHHTTS----
-HHHHHHHHHHHHTTS----
-HHHHHHHHHHHHHHS----
-HHHHHHHHHHHHHTS----
-HHHHHHHHHHHHHTS----
-HHHHHHHHHHHHHHS----
-HHHHHHHHHHHHHHS----
-HHHHHHHHHHHHHTS----
-HHHHHHHHHHHHHHS----
--HHHHHHHHHHHTTS----
-HHHHHHHHHHHHHTS----
-HHHHHHHHHHHHHHS----
-HHHHHHHHHHHHHHS----
-HHHHHHHHHHHHHHS----
-HHHHHHHHHHHHHHS----
-HHHHHHHHHHHHTTS----
-HHHHHHHHHHHHHTS----
-HHHHHHHHHHHHHTS----
-HHHHHHHHHHHHHTS----
-HHHHHHHHHHHHHTS----
-HHHHHHHHHHHHHHS----
-HHHHHHHHHHHHHTS----
-HHHHHHHHHHHHHTS----
-HHHHHHHHHHHHHTS----
-HHHHHHHHHHHHHTS----
-HHHHHHHHHHHHTTS----
-HHHHHHHHHHHHTTS----
-HHHHHHHHHHHHHHS----
-HHHHHHHHHHHHTTS----
-HHHHHHHHHHHHHHS----
-HHHHHHHHHHHHHHS----
-HHHHHHHHHHHHTTS----
-HHHHHHHHHHHHHHS----
-HHHHHHHHHHHHTTS----
-HHHHHHHHHHHHHTS----
-HHHHHHHHHHHHHSS----
-HHHHHHHHHHHHHTS----
-HHHHHHHHHHHHHHS----
-HHHHHHHHHHHHTTS----
-HHHHHHHHHHHHHHS----
-HHHHHHHHHHTTTSS----
-HHHHHHHHHHHHHHS----
-HHHHHHHHHHHHHHS----
-HHHHHHHHHHHHHTS----
-HHHHHHHHHHHHTTS----
-HHHHHHHHHHHHHHS----
-HHHHHHHHHHHHHHS----
-HHHHHHHHHHHHHHS----
-HHHHHHHHHHHHHTS----
-HHHHHHHHHHHHHTS----
-HHHHHHHHHHHHHTS----
-HHHHHHHHHHHHHTS----
-HHHHHHHHHHHHTTS----
-HHHHHHHHHHHHHHS----
-HHHHHHHHHHHHHTS----
-HHHHHHHHHHHHHTS----
-HHHHHHHHHHHHHSS----
-HHHHHHHHHHHHTTS----
-HHHHHHHHHHHHTTS----
-HHHHHHHHHHHHHHS----
-HHHHHHHHHHHHTTS----
-HHHHHHHHHHHHHTS----
-HHHHHHHHHHHHHTS----
-HHHHHHHHHHHHHTS----
-HHHHHHHHHHHHHHS----
-HHHHHHHHHHHHHHS----
-HHHHHHHHHHHHHHS----
-HHHHHHHHHHHHHHS----
-HHHHHHHHHHHHHHS----
-HHHHHHHHHHHHHHS----
-HHHHHHHHHHHHHTS----
-HHHHHHHHHHHHTSS----
-HHHHHHHHHHHHTTS----
-HHHHHHHHHHHHTTS----
-HHHHHHHHHHHHTTS----
-HHHHHHHHHHHGGG-----
-HHHHHHHHHHHHHT-----
-HHHHHHHHHHHHHHS----
-HHHHHHHHHHHHHH-----
-HHHHHHHHHHHHHHS----
-HHHHHHHHHHHTTS-----
-HHHHHHHHHHHHHHS----
-HHHHHHHHHHHHHH-----
-HHHHHHHHHHHHHH-----
-HHHHHHHHHHHHTT-----
-HHHHHHHHHHHHHT-----
-HHHHHHHHHHHHTT-----
-HHHHHHHHHHHHHH-----
-HHHHHHHHHHHHHH-----
-HHHHHHHHHHHHHT-----
-HHHHHHHHHHHHHH-----
-HHHHHHHHHHHHHT-----
-HHHHHHHHHHHHHHS----
-HHHHHHHHHHHTTSS----
-HHHHHHHHHHHTTS-----
-HHHHHHHHHHHHH------
-HHHHHHHHHHHHHS-----
-HHHHHHHHHHHHHS-----
-HHHHHHHHHHHHTTS----
-HHHHHHHHHHHHTSS----
-HHHHHHHHHHHHTTS----
-HHHHHHHHHHHHHHS----
-HHHHHHHHHHHHHSS----
-HHHHHHHHHHHHHHS----
-HHHHHHHHHHHTTTS----
-HHHHHHHHHHHHHTS----
-HHHHHHHHHHHHHHS----
-HHHHHHHHHHHHHHS----
-HHHHHHHHHHHHHSS----
-HHHHHHHHHHHHHHS----
-HHHHHHHHHHHHHHS----
-HHHHHHHHHHHHHHS----
-HHHHHHHHHHHHHHS----
-HHHHHHHHHHHHTTS----
-HHHHHHHHHHHHTTS----
-HHHHHHHHHHHHHHS----
-HHHHHHHHHHHHHHS----
-HHHHHHHHHHHHHHS----
-HHHHHHHHHHHHTTS----
-HHHHHHHHHHHHTTS----
-HHHHHHHHHHHHTTS----
-HHHHHHHHHHHHTTS----
-HHHHHHHHHHHHHHS----
-HHHHHHHHHHHHHHS----
-HHHHHHHHHHHHHTS----
-HHHHHHHHHHHHHTS----
-HHHHHHHHHHHHHS-----
-HHHHHHHHHHHHTTS----
-HHHHHHHHHHHHHTS----
-HHHHHHHHHHHHHHS----
-HHHHHHHHHHHTTTS----
-HHHHHHHHHHHTTS-----
-HHHHHHHHHHHHHTS----
-HHHHHHHHHHHHHHS----
-HHHHHHHHHHHHHSS----
-HHHHHHHHHHHHTTS----
-HHHHHHHHHHHHHSS----
-HHHHHHHHHHHHHS-----
-HHHHHHHHHHHHHS-----
-HHHHHHHHHHHHTT-----
-HHHHHHHHHHHHHT-----
-HHHHHHHHHHHHTT-----
-HHHHHHHHHHHHTS-----
-HHHHHHHHHHHHTT-----
-HHHHHHHHHHHHHT-----
-HHHHHHHHHHHHHH-----
-HHHHHHHHHHHHHT-----
-HHHHHHHHHHHHHS-----
-HHHHHHHHHHHHHT-----
-HHHHHHHHHHHHTTS----
-HHHHHHHHHHHHTT-----
-HHHHHHHHHHHHHH-----
-HHHHHHHHHHHHTT-----
-HHHHHHHHHHHHHH-----
-HHHHHHHHHHHHHH-----
-HHHHHHHHHHHHHH-----
-HHHHHHHHHHHHHHS----
-HHHHHHHHHHHHTT-----
-HHHHHHHHHHHHHS-----
-HHHHHHHHHHHHHT-----
-HHHHHHHHHHHHHTS----
-HHHHHHHHHHHHHHS----
-HHHHHHHHHHHHHS-----
-HHHHHHHHHHHTTS-----
-HHHHHHHHHHHHHTS----
-HHHHHHHHHHHHHH-----
-HHHHHHHHHHHHTT-----
-HHHHHHHHHHHTTT-----
-HHHHHHHHHHHHHH-----
-HHHHHHHHHHHHHH-----
-HHHHHHHHHHHHHTS----
-HHHHHHHHHHHHTTS----
-HHHHHHHHHHHHHTS----
-HHHHHHHHHHHHTT-----
-HHHHHHHHHHHHHHS----
-HHHHHHHHHHHHTSS----
-HHHHHHHHHHHHTT-----
-HHHHHHHHHHHHTT-----
-HHHHHHHHHHHHTTS----
-HHHHHHHHHHHHHT-----
-HHHHHHHHHHHHTTS----
-HHHHHHHHHHHTTTS----
-HHHHHHHHHHHHTTS----
-HHHHHHHHHHHHTTS----
-HHHHHHHHHHHHTTS----
-HHHHHHHHHHHHHTS----
-HHHHHHHHHHHHHTS----
-HHHHHHHHHHHHTTS----
-HHHHHHHHHHHHHH-----
-HHHHHHHHHHHHTTS----
-HHHHHHHHHHHHHS-----
-HHHHHHHHHHHHHHS----
-HHHHHHHHHHHHTT-----
-HHHHHHHHHHHHHHS----
-HHHHHHHHHHHHHH-----
-HHHHHHHHHHHHHTS----
-HHHHHHHHHHHHHH-----
-HHHHHHHHHHHHHHS----
-HHHHHHHHHHHHHTS----
-HHHHHHHHHHHHHTS----
-HHHHHHHHHHHHHTS----
-HHHHHHHHHHHHTTS----
-HHHHHHHHHHHHHTS----
-HHHHHHHHHHHHHHS----
-HHHHHHHHHHHHHHS----
-HHHHHHHHHHHHTT-----
-HHHHHHHHHHHHHTS----
-HHHHHHHHHHHHHHT----
-HHHHHHHHHHHHHHS----
-HHHHHHHHHHHHTT-----
-HHHHHHHHHHHHTTT----
-HHHHHHHHHHHHTT-----
-HHHHHHHHHHHHTTS----
-HHHHHHHHHHHHTTS----
-HHHHHHHHHHHHHSS----
-HHHHHHHHHHHHTT-----
-HHHHHHHHHHHHHT-----
-HHHHHHHHHHHHHHS----
-HHHHHHHHHHHHHHS----
-HHHHHHHHHHHHHT-----
-HHHHHHHHHHHHHH-----
-HHHHHHHHHHHHHT-----
--HHHHHHHHHHHHT-----
-HHHHHHHHHHHHHH-----
-HHHHHHHHHHHHTS-----
-HHHHHHHHHHHTTS-----
-HHHHHHHHHHHHTS-----
-HHHHHHHHHHHHHS-----
-HHHHHHHHHHHHHT-----
-HHHHHHHHHHHHHT-----
-HHHHHHHHHHHTTS-----
-HHHHHHHHHHHHHT-----
-HHHHHHHHHHHHHS-----
-HHHHHHHHHHHHH------
-HHHHHHHHHHHTT--SS--
-HHHHHHHHHHHHH--SS--
-HHHHHHHHHHHHHS-SS--
-HHHHHHHHHHHTT---S--
-HHHHHHHHHHTTTS-----
-HHHHHHHHHHTTTS-----
-HHHHHHHHHHHHH------
-HHHHHHHHHHHHHS-----
-HHHHHHHHHHHHH------
-HHHHHHHHHHHHH------
-HHHHHHHHHHHHH------
-HHHHHHHHHHHHH------
-HHHHHHHHHHHHH------
-HHHHHHHHHHHHH------
-HHHHHHHHHHHHTS-----
-HHHHHHHHHHHHHS-----
-HHHHHHHHHHHTTS-----
-HHHHHHHHHHHTT------
-HHHHHHHHHHHHH------
-HHHHHHHHHHHTT------
-HHHHHHHHHHHHH------
-HHHHHHHHHHHHH------
-HHHHHHHHHHHHH------
-HHHHHHHHHHHHH------
-HHHHHHHHHHHHH------
-HHHHHHHHHHHHHS-----
-HHHHHHHHHHHTT------
-HHHHHHHHHHHHHH-----
-HHHHHHHHHHHHHT-----
-HHHHHHHHHHHHHH-----
-HHHHHHHHHHHHHT-----
-HHHHHHHHHHHHHT-----
-HHHHHHHHHHHHHTS----
-HHHHHHHHHHHHHTS----
-HHHHHHHHHHHHHHS----
-HHHHHHHHHHHHHHS----
-HHHHHHHHHHHHHHS----
-HHHHHHHHHHHHTTS----
-HHHHHHHHHHHHHTS----
-HHHHHHHHHHHHHHS----
-HHHHHHHHHHHHHH-----
-HHHHHHHHHHHHHSS----
-HHHHHHHHHHHHHT-----
-HHHHHHHHHHHHTT-----
-HHHHHHHHHHHHHS-----
-HHHHHHHHHHHHHT-----
-HHHHHHHHHHHHTT-----
-HHHHHHHHHHHHTTS----
-HHHHHHHHHHHHTT-----
-HHHHHHHHHHHHHH-----
-HHHHHHHHHHHHHSS----
-HHHHHHHHHHHHHSS----
-HHHHHHHHHHHHHHS----
-HHHHHHHHHHHHHT-----
-HHHHHHHHHHHHHH-----
-HHHHHHHHHHHHHS-----
-HHHHHHHHHHHHHH-----
-HHHHHHHHHHHHHT-----
-HHHHHHHHHHHHTT-----
-HHHHHHHHHHHHHT-----
-HHHHHHHHHHHHTT-----
-HHHHHHHHHHHHHH-----
-HHHHHHHHHHHHHH-----
-HHHHHHHHHHHHHS-----
-HHHHHHHHHHHHHH-----
-HHHHHHHHHHHHHHS----
-HHHHHHHHHHHHHT-----
-HHHHHHHHHHHHHH-----
-HHHHHHHHHHHHTT-----
-HHHHHHHHHHHHTT-----
-HHHHHHHHHHHHHH-----
-HHHHHHHHHHHHHH-----
-HHHHHHHHHHHHHH-----
-HHHHHHHHHHHHHH-----
-HHHHHHHHHHHTTT-----
-HHHHHHHHHHHHTT-----
-HHHHHHHHHHHHHHS----
-HHHHHHHHHHHHHT-----
-HHHHHHHHHHHHHTS----
-HHHHHHHHHHHHHSS----
-HHHHHHHHHHHHHTS----
-HHHHHHHHHHHHHHS----
-HHHHHHHHHHHHHT-----
-HHHHHHHHHHHHHTS----
-HHHHHHHHHHHHHTS----
-HHHHHHHHHHHHTTS----
-HHHHHHHHHHHHTTS----
--HHHHHHHHHHHTTS----
-HHHHHHHHHHHHHHS----
-HHHHHHHHHHHHTTS----
-HHHHHHHHHHHHTTS----
-HHHHHHHHHHHHHHS----
-HHHHHHHHHHHHHHS----
-HHHHHHHHHHHHHTS----
-HHHHHHHHHHHHHTS----
-HHHHHHHHHHHHHTS----
-HHHHHHHHHHHHTTS----
-HHHHHHHHHHHHHHS----
-HHHHHHHHHHHHTTS----
-HHHHHHHHHHHHHHS----
-HHHHHHHHHHHHHTS----
-HHHHHHHHHHHHHTS----
-HHHHHHHHHHHHTTS----
-HHHHHHHHHHHHHT-----
-HHHHHHHHHHHTTSS----
-HHHHHHHHHHHTTSS----
-HHHHHHHHHHHHTTS----
-HHHHHHHHHHHHHTS----
-HHHHHHHHHHHHTTS----
-HHHHHHHHHHHHTTS----
-HHHHHHHHHHHHHSS----
-HHHHHHHHHHHHHHS----
-HHHHHHHHHHHHHTS----
-HHHHHHHHHHHHHHS----
-HHHHHHHHHHHHTTS----
-HHHHHHHHHHHHHHS----
-HHHHHHHHHHHHHTS----
-HHHHHHHHHHHHHHS----
-HHHHHHHHHHHHTTSS---
-HHHHHHHHHHHHHHS----
-HHHHHHHHHHHHHHS----
-HHHHHHHHHHHHHTS----
-HHHHHHHHHHHHHHS----
-HHHHHHHHHHHHHTS----
-HHHHHHHHHHHHTTS----
-HHHHHHHHHHHHHTS----
-HHHHHHHHHHHHHTS----
-HHHHHHHHHHHHHTS----
-HHHHHHHHHHHHTTS----
-HHHHHHHHHHHHTTS----
-HHHHHHHHHHHHHHS----
-HHHHHHHHHHHHHHS----
-HHHHHHHHHHHHHSS----
-HHHHHHHHHHHHHHS----
-HHHHHHHHHHHHHHS----
-HHHHHHHHHHHHHHS----
-HHHHHHHHHHHHHHS----
-HHHHHHHHHHHHHHS----
-HHHHHHHHHHHHHTS----
-HHHHHHHHHHHHHTS----
-HHHHHHHHHHHHTTS----
-HHHHHHHHHHHHHHS----
-HHHHHHHHHHHHHHS----
-HHHHHHHHHHHHHTS----
-HHHHHHHHHHHHHTS----
-HHHHHHHHHHHTTTS----
-HHHHHHHHHHHHHHS----
-HHHHHHHHHHHHHHS-S--
-HHHHHHHHHHHHHTS-S--
-HHHHHHHHHHHHTTS----
-HHHHHHHHHHHHHHS----
-HHHHHHHHHHHHHTS----
-HHHHHHHHHHHHHHS----
-HHHHHHHHHHHHTTS----
-HHHHHHHHHHHHHHS----
-HHHHHHHHHHHHTTS----
-HHHHHHHHHHHHHHS----
-HHHHHHHHHHHHTSS----
-HHHHHHHHHHHHHTS-S--
-HHHHHHHHHHHHTTSSS--
-HHHHHHHHHHHHTTSS---
-HHHHHHHHHHHHHHS----
-HHHHHHHHHHHGGGS----
-HHHHHHHHHHHHTTS----
-HHHHHHHHHHHHTTS----
-HHHHHHHHHHHHTTS----
-HHHHHHHHHHHHHHS----
-HHHHHHHHHHHHTTS----
-HHHHHHHHHHHHHHS----
-HHHHHHHHHHHHTTS----
-HHHHHHHHHHHHTTS-S--
-HHHHHHHHHHHHHTS----
-HHHHHHHHHHHHHTS-S--
-HHHHHHHHHHHHHSS----
-HHHHHHHHHHHHTTS-S--
-HHHHHHHHHHHHTTS-S--
-HHHHHHHHHHHHHHS-S--
-HHHHHHHHHHHHHHS----
-HHHHHHHHHHHHHHS-S--
-HHHHHHHHHHHHHHS----
-HHHHHHHHHHHHHTS----
-HHHHHHHHHHHHTTS----
-HHHHHHHHHHHHHTS----
-HHHHHHHHHHHHTTS----
-HHHHHHHHHHHHTTS----
-HHHHHHHHHHHHTTS-S--
-HHHHHHHHHHHHHHS-S--
-HHHHHHHHHHHHTTS-S--
-HHHHHHHHHHHHHHS----
-HHHHHHHHHHHHTTS----
-HHHHHHHHHHHHHTS----
-HHHHHHHHHHHHTTS----
-HHHHHHHHHHHHHTS----
-HHHHHHHHHHHHTTS----
-HHHHHHHHHHHHHHS----
-HHHHHHHHHHHHTT-----
-HHHHHHHHHHHHHH-----
-HHHHHHHHHHHTTTS----
-HHHHHHHHHHHHHHS----
-HHHHHHHHHHHHHH-----
-HHHHHHHHHHHHHTS----
-HHHHHHHHHHHHHTS----
-HHHHHHHHHHHHHTS----
-HHHHHHHHHHHHTTS----
-HHHHHHHHHHTTTTS----
-HHHHHHHHHHHHHTS----
-HHHHHHHHHHHHHTS----
-HHHHHHHHHHHHHT-----
-HHHHHHHHHHTTTTS----
-HHHHHHHHHHHHHTS----
-HHHHHHHHHHHHHT-----
-HHHHHHHHHHHHHH-----
-HHHHHHHHHHHHHH-----
-HHHHHHHHHHHTTT-----
-HHHHHHHHHHHHHH-----
-HHHHHHHHHHHHHHS----
-HHHHHHHHHHHHHH-----
-HHHHHHHHHHHHHHS----
-HHHHHHHHHHHHHHS----
-HHHHHHHHHHHHHHS----
-HHHHHHHHHHHHHH-----
-HHHHHHHHHHHHHH-----
-HHHHHHHHHHHHHH-----
-HHHHHHHHHHHHHH-----
-HHHHHHHHHHHHHHS----
-HHHHHHHHHHHHTT-----
-HHHHHHHHHHHHHH-----
-HHHHHHHHHHHHHH-----
-HHHHHHHHHHHTTT-----
-HHHHHHHHHHHHHH-----
-HHHHHHHHHHHHTT-----
-HHHHHHHHHHHHTT-----
-HHHHHHHHHHHHTT-----
-HHHHHHHHHHHHHHT----
-HHHHHHHHHHHHHTT----
-HHHHHHHHHHHHHHS----
-HHHHHHHHHHHHHHT----
-HHHHHHHHHHHHHHT----
-HHHHHHHHHHHHHHS----
-HHHHHHHHHHHHHHS----
-HHHHHHHHHHHHHH-----
-HHHHHHHHHHHHHHT----
-HHHHHHHHHHHHTTSS---
-HHHHHHHHHHHHHHT----
-HHHHHHHHHHHHHHS----
-HHHHHHHHHHHHHTS----
-HHHHHHHHHHHHHH-----
-HHHHHHHHHHHHHTT----
-HHHHHHHHHHHHHH-----
-HHHHHHHHHHHHHH-----
-HHHHHHHHHHHHHHS----
-HHHHHHHHHHHHHHS----
-HHHHHHHHHHHHTTS----
-HHHHHHHHHHHGGGG----
-HHHHHHHHHHGGGGTS---
-HHHHHHHHHHHTTTS----
-HHHHHHHHHHHHTT-----
-HHHHHHHHHHHGGGT----
-HHHHHHHHHHHGGGS----
-HHHHHHHHHHHHTTT----
-HHHHHHHHHHHHTT-----
-HHHHHHHHHHHGGG-----
-HHHHHHHHHHHHTTT----
-HHHHHHHHTGGGGGS----
-HHHHHHHHHHHHHTS----
-HHHHHHHHHHHHTTS----
-HHHHHHHHHHHHTTS----
-THHHHHHHHHHHTTS----
-HHHHHHHHHHHHHTT----
-HHHHHHHHHHHHHTT----
-HHHHHHHHHHHHGGG----
-HHHHHHHHHHHHGGG----
-HHHHHHHHHHHHHTT----
-HHHHHHHHHHHHGGG----
-HHHHHHHHHHHHGGG----
-THHHHHHHHHHHHTT----
-HHHHHHHHHHHHGGG----
--HHHHHHHHHHHHTT----
--HHHHHHHHHHHTSS----
-THHHHHHHHHHHHHS----
--HHHHHHHHHHHTTS----
--HHHHHHHHHHHHHT----
--HHHHHHHHHHHHHS----
--HHHHHHHHHHHHHS----
--HHHHHHHHHHHHHS----
--HHHHHHHHHHHHHS----
--HHHHHHHHHHHHHS----
--HHHHHHHHHHHHHS----
--HHHHHHHHHHHHHT----
--HHHHHHHHHHHHTT----
--HHHHHHHHHHHHHT----
--HHHHHHHHHHHTTS----
--HHHHHHHHHHHHHT----
--HHHHHHHHHHHHHS----
--HHHHHHHHHHHHHT----
--HHHHHHHHHHHHHT----
--HHHHHHHHHHHTT-----
--HHHHHHHHHHHHTS----
--HHHHHHHHHHHHTT----
--HHHHHHHHHHHHTS----
--HHHHHHHHHHHHTS----
-THHHHHHHHHHHHTT----
--HHHHHHHHHHHHHS----
--HHHHHHHHHHHHHSS---
--HHHHHHHHHHHHHHS---
--HHHHHHHHHHHHHHS---
--HHHHHHHHHHHHHHS---
--HHHHHHHHHHHHHHS---
--HHHHHHHHHHHHHT----
--HHHHHHHHHHHHT-----
--HHHHHHHHHHHHTS----
--HHHHHHHHHHHHHT----
--HHHHHHHHHHHHHT----
--HHHHHHHHHHHHHHS---
--HHHHHHHHHHHHHT----
--HHHHHHHHHHHHHHS---
--HHHHHHHHHHHHHHS---
--HHHHHHHHHHHHHTS---
--HHHHHHHHHHHHTTS---
--HHHHHHHHHHHHHT----
--HHHHHHHHHHHHHHS---
--HHHHHHHHHHHHHTS---
--HHHHHHHHHHHTTSS---
--HHHHHHHHHHHHHT----
--HHHHHHHHHHHHHT----
--HHHHHHHHHHHHHS----
--HHHHHHHHHHHHHHSS--
--HHHHHHHHHHHHTTSS--
--HHHHHHHHHHHHTTS---
--HHHHHHHHHHHHTTS---
--HHHHHHHHHHHHTTS---
--HHHHHHHHHHHHTTS---
--HHHHHHHHHHHHTTS---
--HHHHHHHHHHHHTTS---
--HHHHHHHHHHHGGGS---
--HHHHHHHHHHHHTTS---
--HHHHHHHHHHHHHHSS--
--HHHHHHHHHHHHHTS---
--HHHHHHHHHHHHTTS---
--HHHHHHHHHHHHTTS---
--HHHHHHHHHHHHTTS---
--HHHHHHHHHHHHTTS---
--HHHHHHHHHHHHTSS---
--HHHHHHHHHHHHTTS---
--HHHHHHHHHHHHTTS---
--HHHHHHHHHHHHTTS---
--HHHHHHHHHHHHTTSS--
--HHHHHHHHHHHHTTS---
--HHHHHHHHHHHHHHS---
--HHHHHHHHHHHHTT----
--HHHHHHHHHHHHHTS---
--HHHHHHHHHHHHHHS---
--HHHHHHHHHHHHTTS---
--HHHHHHHHHHHHHTS---
--HHHHHHHHHHHHHHS---
--HHHHHHHHHHHHTTS---
--HHHHHHHHHHHHTTS---
--HHHHHHHHHHHHHHS---
--HHHHHHHHHHHHHTS---
--HHHHHHHHHHHHHT----
--HHHHHHHHHHHHTT----
--HHHHHHHHHHHHHT----
--HHHHHHHHHHHHTTS---
--HHHHHHHHHHHHTTS---
--HHHHHHHHHHHHHSS---
--HHHHHHHHHHHTTTS---
--HHHHHHHHHHHTTTS---
--HHHHHHHHHHHHTT----
--HHHHHHHHHHHHHHS---
--HHHHHHHHHHHHHT----
--HHHHHHHHHHHHHHS---
--HHHHHHHHHHHHHTS---
--HHHHHHHHHHHHHSS---
--HHHHHHHHHHHHTT----
--HHHHHHHHHHHHTT----
--HHHHHHHHHHHHTT----
--HHHHHHHHHHHHHH----
--HHHHHHHHHHHTTT----
--HHHHHHHHHHHHHHS---
--HHHHHHHHHHHHHHS---
--HHHHHHHHHHTTSS----
--HHHHHHHHHHHTTSS---
--TTHHHHHHHHHTTSS---
--TTHHHHHHHHTTTS----
--TTHHHHHHHHTTT-----
--SSHHHHHHHHHTT-----
--TTHHHHHHHHTTT-----
--SSHHHHHHHHHHH-----
--TTHHHHHHHHHTTS----
--TTHHHHHHHHHTTS----
--TTHHHHHHHHHTTS----
--TTHHHHHHHHHTTS----
--TTHHHHHHHHTTTS----
--TTHHHHHHHHHTT-----
--TTHHHHHHHHHHT-----
--TTHHHHHHHHHHT-----
--TTHHHHHHHHHHT-----
--TTHHHHHHHHHHT-----
--TTHHHHHHHHHHS-----
--TTHHHHHHHHHHS-----
--HHHHHHHHHHHHT-----
--HHHHHHHHHHHHTS----
--HHHHHHHHHHHHT-----
--HHHHHHHHHHHHT-----
--HHHHHHHHHHHTTS----
--HHHHHHHHHHHHT-----
--HHHHHHHHHHHTTS----
--HHHHHHHHHHHHHS----
--HHHHHHHHHHHHTS----
--HHHHHHHHHHHHSS----
--HHHHHHHHHHHHHS----
--HHHHHHHHHHHTT-----
--HHHHHHHHHHHHTS----
--HHHHHHHHHHHHTS----
--HHHHHHHHHHHHTS----
--HHHHHHHHHHHTTS----
--HHHHHHHHHHHHT-----
--HHHHHHHHHHHTTS----
-THHHHHHHHHHHHT-----
-HHHHHHHHHHHHHS-----
--HHHHHHHHHHHHT-----
--HHHHHHHHHHHTT-----
--HHHHHHHHHHHTTS----
--HHHHHHHHHHHHT-----
--HHHHHHHHHHHHTS----
--HHHHHHHHHHHTT-----
--HHHHHHHHHHHTT-----
--HHHHHHHHHHHTS-----
--HHHHHHHHHHHTT-----
--HHHHHHHHHHHHT-----
--HHHHHHHHHHTT------
--HHHHHHHHHHHHSS----
--HHHHHHHHHHHTTS----
--HHHHHHHHHHHHHS----
--HHHHHHHHHHHTTS----
--HHHHHHHHHHHHHS----
--HHHHHHHHHHHHHS----
--HHHHHHHHHHHHHS----
--HHHHHHHHHHHHTS----
--HHHHHHHHHHHHHS----
--HHHHHHHHHHTTTS----
--HHHHHHHHHHHHHS----
--HHHHHHHHHHHHHS----
--HHHHHHHHHHHHTS----
--HHHHHHHHHHHHHS----
--HHHHHHHHHHHHHS----
--HHHHHHHHHHHTTS----
--HHHHHHHHHHHHTS----
--HHHHHHHHHHHTTS----
--HHHHHHHHHHHHHS----
--HHHHHHHHHHHTTS----
--HHHHHHHHHHHTTS----
--HHHHHHHHHHHHHS----
--HHHHHHHHHHHHHS----
--HHHHHHHHHHHHHS----
--HHHHHHHHHHHHTS----
--HHHHHHHHHHHHTS----
--HHHHHHHHHHHHHS----
--HHHHHHHHHHHHHS----
--HHHHHHHHHHHHTS----
--HHHHHHHHHHHHHS----
--HHHHHHHHHHHTTS----
--HHHHHHHHHHHTSS----
--HHHHHHHHHHHTTS----
--HHHHHHHHHHHTTS----
--HHHHHHHHHHHHTS----
--HHHHHHHHHHHHTS----
--HHHHHHHHHHHHTS----
--HHHHHHHHHHHHHS----
--HHHHHHHHHHHHTS----
--HHHHHHHHHHHHHS----
--HHHHHHHHHHHHTS----
--HHHHHHHHHHHSSS----
--HHHHHHHHHHHHHS----
--HHHHHHHHHHHTSS----
--HHHHHHHHHHHTTS----
--HHHHHHHHHHHHSS----
--HHHHHHHHHHHHHS----
--HHHHHHHHHHHHHS----
--HHHHHHHHHHHHTS----
--HHHHHHHHHHHTTS----
--HHHHHHHHHHHHSS----
--HHHHHHHHHHHTTS----
--HHHHHHHHHHHTTS----
--HHHHHHHHHHHHHS----
--HHHHHHHHHHHTSS----
--HHHHHHHHHHHHHS----
--HHHHHHHHHHHHHS----
--HHHHHHHHHHHHTS----
--HHHHHHHHHHHTTS----
--HHHHHHHHHHHHSS----
--HHHHHHHHHHHHHS----
--HHHHHHHHHHHHTS----
--HHHHHHHHHHHTTS----
--SHHHHHHHHHHHSS----
--HHHHHHHHHHHHHS----
--HHHHHHHHHHHHTS----
--HHHHHHHHHHTTSS----
--HHHHHHHHHHHTTS----
--HHHHHHHHHHHTTS----
--HHHHHHHHHHHHSS----
--HHHHHHHHHHHTTS----
--HHHHHHHHHHHTS-----
--HHHHHHHHHHHHHS----
--HHHHHHHHHHHHHS----
--HHHHHHHHHHHHTS----
--HHHHHHHHHHHHHS----
--HHHHHHHHHHHHS-----
--HHHHHHHHHHHHH-----
--HHHHHHHHHHTTS-----
--HHHHHHHHHHHHH-----
--HHHHHHHHHHHHH-----
--HHHHHHHHHHHHH-----
--HHHHHHHHHHHHH-----
--HHHHHHHHHHHTT-----
--THHHHHHHHHHTT-----
---HHHHHHHHHHHS-----
---HHHHHHHHHHHS-----
---HHHHHHHHHHHH-----
---HHHHHHHHHHHHS----
---HHHHHHHHHHHTS----
--SHHHHHHHHHHHTS----
--SHHHHHHHHHHTTS----
--SHHHHHHHHHHHS-----
--SHHHHHHHHHHHT-----
--HHHHHHHHHHHHTS----
--SHHHHHHHHHTTT-----
--SHHHHHHHHHHHHS----
--SHHHHHHHHHHHHS----
---HHHHHHHHHHTTS----
---HHHHHHHHHHTTS----
---HHHHHHHHHHTS-----
--SHHHHHHHHHHHTS----
--SHHHHHHHHHHHT-----
---HHHHHHHHHHHTS----
---HHHHHHHHHHHT-----
-TTHHHHHHHHHHHTS----
-TTHHHHHHHHHHHH-----
-TTHHHHHHHHHHTT-----
-TTHHHHHHHHHHHHS----
-TTHHHHHHHHHHTT-----
-TTHHHHHHHHHHHH-----
-TTHHHHHHHHHHHH-----
-TTHHHHHHHHHHHH-----
-TTHHHHHHHHHHTT-----
-TTHHHHHHHHHHHH-----
-TTHHHHHHHHHTTT-----
-TTHHHHHHHHHHTT-----
-TTHHHHHHHHHTTT-----
-TTHHHHHHHHHHHHS----
-TTHHHHHHHHHHHHS----
--SHHHHHHHHHHHHS----
-TTHHHHHHHHHHTTS----
-TTHHHHHHHHHHHHS----
-TTHHHHHHHHHHHT-----
-TTHHHHHHHHHHHTS----
---HHHHHHHHHHHTS----
-TTHHHHHHHHHHHTS----
-TTHHHHHHHHHHHTS----
-TTHHHHHHHHHHHTS----
-TTHHHHHHHHHHHS-----
---HHHHHHHHHHHH-----
-TTHHHHHHHHHHHS-----
-TTHHHHHHHHHHHSS----
-TTHHHHHHHHHHHHS----
-TTHHHHHHHHHHHT-----
-TTHHHHHHHHHHHH-----
-TTHHHHHHHHHHTT-----
-TTHHHHHHHHHHHT-----
--SHHHHHHHHHHTS-----
-TTHHHHHHHHHHTT-----
-TTHHHHHHHHHHHH-----
-TTHHHHHHHHHHHT-----
-TTHHHHHHHHHGGG-----
-TTHHHHHHHHHHHT-----
-TTHHHHHHHHHHHT-----
-TTHHHHHHHHHHHT-----
-TTHHHHHHHHHHHT-----
--SHHHHHHHHHHHH-----
-TTHHHHHHHHHHHH-----
-TTHHHHHHHHHHHH-----
-TTHHHHHHHHHHTTS----
--SHHHHHHHHHHHT-----
-TTHHHHHHHHHHHT-----
-TTHHHHHHHHHHHS-----
--SHHHHHHHHHHHSS----
-TTHHHHHHHHHHHH-----
--SHHHHHHHHHHHH-----
-TTHHHHHHHHHHHHS----
-TTHHHHHHHHHHHH-----
--SHHHHHHHHHHHH-----
--SHHHHHHHHHHTT-----
---HHHHHHHHHHHH-----
--SHHHHHHHHHHHH-----
--SHHHHHHHHHHHH-----
---HHHHHHHHHHHT-----
--SHHHHHHHHHHTT--S--
---HHHHHHHHHHHH-----
---HHHHHHHHHHTT-----
--SHHHHHHHHHHHHS----
-TTHHHHHHHHHHHHS----
-TTHHHHHHHHHHTT-----
-TTHHHHHHHHHHHHS----
-TTHHHHHHHHHHTTS----
-TTHHHHHHHHHHHHS----
-TTHHHHHHHHHHTTS----
-TTHHHHHHHHHHHHS----
-TTHHHHHHHHHHHHS----
--SHHHHHHHHHHHHS----
-TTHHHHHHHHHHTTS----
-TTHHHHHHHHHTTTS----
--SHHHHHHHHHHTTS----
--SHHHHHHHHHHTTS----
-TTHHHHHHHHHHTTS----
-TTHHHHHHHHHHTTSS---
-TTHHHHHHHHHHTTS----
--SHHHHHHHHHHHHSS---
-TTHHHHHHHHHHHHSS---
-TTHHHHHHHHHHTTSS---
-TTHHHHHHHHHHHTS-S--
-TTHHHHHHHHHHHTTT---
-TTHHHHHHHHHHHHSS---
-TTHHHHHHHHHHHHTT---
-TTHHHHHHHHHHHHTT---
-TTHHHHHHHHHHHHSS---
-TTHHHHHHHHHHHTS----
-TTHHHHHHHHHHTTS----
-TTHHHHHHHHHTTTS----
-TTHHHHHHHHHHHHS----
-TTHHHHHHHHHHHHS----
--SHHHHHHHHHHTTS----
--SHHHHHHHHHHHHS----
--SHHHHHHHHHHHHS----
--SHHHHHHHHHHTTS----
--SHHHHHHHHHHTTS----
--SHHHHHHHHHHHHS----
--SHHHHHHHHHHHHS----
--SHHHHHHHHHHTTS----
-TTHHHHHHHHHHTTS----
-TTHHHHHHHHHHTTS----
-TTHHHHHHHHHHHHS----
-TTHHHHHHHHHTTTS----
-TTHHHHHHHHHHHHS----
-TTHHHHHHHHHTTT-----
--SHHHHHHHHHHTT-----
--SHHHHHHHHHHHH-----
--SHHHHHHHHHHTT-----
--SHHHHHHHHHHHH-----
--SHHHHHHHHHHTTS----
--SHHHHHHHHHHHHS----
--SHHHHHHHHHHTTS----
--SHHHHHHHHHHHHS----
--SHHHHHHHHHHHHS----
--SHHHHHHHHHHHTS----
--SHHHHHHHHHHTTS----
--SHHHHHHHHHHHHS----
--SHHHHHHHHHHHHS----
--SHHHHHHHHHHTTS----
-TTHHHHHHHHHHHHS----
-TTHHHHHHHHHHHH-----
-TTHHHHHHHHHHHS-----
-TTHHHHHHHHHHHTS----
--SHHHHHHHHHHHTS----
--SHHHHHHHHHHHHS----
-TTHHHHHHHHGGGT-----
-TTHHHHHHHHHHHT-----
-TTHHHHHHHHHHTTS----
-TTHHHHHHHHHHTTS----
-TTHHHHHHHHHHTT-----
-TTHHHHHHHHHHHHS----
--SHHHHHHHHHHHH-----
---HHHHHHHHHHTS-----
--SHHHHHHHHHHHH-----
--SHHHHHHHHHHHT-----
-TTHHHHHHHHHHHH-----
-TTHHHHHHHHHHHT-----
--SHHHHHHHHHHHH-----
-TTHHHHHHHHHHHH--S--
--SHHHHHHHHHHHS-S---
-TTHHHHHHHHHHHT-SS--
-TTHHHHHHHHHHHT-SS--
-TTHHHHHHHHHHHT-SS--
-TTHHHHHHHHHHHS-SS--
---HHHHHHHHHHHH-SS--
---HHHHHHHHHHHT-SS--
--SHHHHHHHHHHTT-SS--
-TTHHHHHHHHHHHS-SS--
--SHHHHHHHHHHTT-SS--
--SHHHHHHHHHHTT-SS--
--SHHHHHHHHHHHH-SS--
--SHHHHHHHHHHHH-SS--
--SHHHHHHHHHHTTSSS--
--SHHHHHHHHHHTTSSS--
--SHHHHHHHHHHHTSSS--
--SHHHHHHHHHHHTSSS--
--HHHHHHHHHHHHT-SS--
--HHHHHHHHHHHHHSSS--
--HHHHHHHHHHHTTSSS--
--HHHHHHHHHHHTT-SS--
--HHHHHHHHHHHHT-SS--
-THHHHHHHHHHHHHSSS--
--HHHHHHHHHHHHTSSS--
--HHHHHHHHHHHTS-SS--
--HHHHHHHHHHHTT-SS--
--HHHHHHHHHHHHT-SS--
--HHHHHHHHHHHTT-SS--
--HHHHHHHHHHHHS-SS--
--HHHHHHHHHHHTT-S---
--HHHHHHHHHHHTT-----
--HHHHHHHHHHHHH-SS--
--HHHHHHHHHHHHT-S---
--HHHHHHHHHHHHT-S---
--HHHHHHHHHHHTT-SS--
--HHHHHHHHHHHHH-SS--
--HHHHHHHHHHHHT-S---
--HHHHHHHHHHHHT--S--
--HHHHHHHHHHHHT--S--
--HHHHHHHHHHHTT-SS--
--HHHHHHHHHHHHT-----
--HHHHHHHHHHHHS-----
--HHHHHHHHHHHTT--S--
--HHHHHHHHHHHTT--S--
--HHHHHHHHHHHHT-----
--HHHHHHHHHHHHH-----
--HHHHHHHHHHHHS-----
--HHHHHHHHHHHHH-----
--TTHHHHHHHHHHH-----
--HHHHHHHHHHHTT-----
--HHHHHHHHHHHHH--S--
--HHHHHHHHHHHHH--S--
--HHHHHHHHHHHHT--S--
--HHHHHHHHHHHHT--S--
--HHHHHHHHHHHHH--S--
--HHHHHHHHHHHHH--S--
--HHHHHHHHHHHTS--S--
--HHHHHHHHHHHT---S--
--HHHHHHHHHHHTS--S--
--HHHHHHHHHHHHT--S--
--HHHHHHHHHHHHT--S--
--HHHHHHHHHHHTT--S--
--HHHHHHHHHHHHH--S--
--HHHHHHHHHHHHT--S--
--HHHHHHHHHHHHH--S--
--HHHHHHHHHHHTT--S--
--HHHHHHHHHHHHH--S--
--HHHHHHHHHHHHH--S--
--HHHHHHHHHHHTT--S--
--HHHHHHHHHHHHH--S--
--HHHHHHHHHHHHT--S--
--HHHHHHHHHHHHH--S--
--HHHHHHHHHHHTS--S--
--HHHHHHHHHHHHT--S--
--HHHHHHHHHHHTT-SS--
--HHHHHHHHHHHHH--S--
--HHHHHHHHHHHHH--S--
--HHHHHHHHHHTTS--S--
--HHHHHHHHHHHHH--S--
--HHHHHHHHHHHHT--S--
--SHHHHHHHHHHHT--S--
--HHHHHHHHHHHTT--S--
--HHHHHHHHHHHHT--S--
--HHHHHHHHHHHTT--S--
--HHHHHHHHHHHHT--S--
--HHHHHHHHHHHTT--S--
--HHHHHHHHHHHHT--S--
--HHHHHHHHHHHHT--S--
--HHHHHHHHHHHH---S--
--HHHHHHHHHHHHT--S--
--HHHHHHHHHHHHT-----
--HHHHHHHHHHHHH-----
--HHHHHHHHHHHHS-----
--HHHHHHHHHHTTS-----
--HHHHHHHHHHHHT-----
--HHHHHHHHHHTTT-----
--HHHHHHHHHHTTT-----
--HHHHHHHHHHHHH-----
--HHHHHHHHHHHHHS----
--HHHHHHHHHHHTTS----
--HHHHHHHHHHHTT-----
--HHHHHHHHHHHHH-----
--HHHHHHHHHHHHH-----
--HHHHHHHHHHTTT-----
--HHHHHHHHHHHTT-----
--HHHHHHHHHHTTTS----
--HHHHHHHHTTTTTS----
--HHHHHHHHTTTTTS----
--HHHHHHHHHHTTTS----
--HHHHHHHHHHTTT-----
--HHHHHHHHHHTTT-----
--HHHHHHHHTTTTT-----
--HHHHHHHHTTTTTS----
--HHHHHHHHTTTTTS----
--HHHHHHHHHHTTTS----
--HHHHHHHHTTTTTS----
--HHHHHHHHTTTTT-----
--HHHHHHHTTTTTTS----
--HHHHHHHHHHTTTS----
--HHHHHHHHTTTTT-----
--HHHHHHHHTTTTT-----
--HHHHHHHHTTTTT-----
--HHHHHHHHTTTTSS----
--HHHHHHHHHHTTTS----
--HHHHHHHTTTTTTS----
--HHHHHHHHTTTTTS----
--HHHHHHHTTTTTTSS---
--HHHHHHHTTTTTTS----
--HHHHHHHTTTTTTS----
--HHHHHHHHHHTTTSS---
--HHHHHHHTTTTTT-S---
--SHHHHHHTTTTTTSS---
--HHHHHHHTTTTTT-S---
--HHHHHHHTTTTTT-S---
--HHHHHHHHHHTTTSS---
--HHHHHHHHTTTTT-S---
--HHHHHHHHTTTTT-----
--HHHHHHHHTTTTT-S---
--HHHHHHHTTTTTT-S---
--HHHHHHGGGTTTT-S---
--HHHHHHHHTTTTT-S---
--HHHHHHHTTTTTT-S---
--HHHHHHHHHHTTT-S---
--HHHHHHHHTTTTT-S---
--HHHHHHHHHHTTT-S---
--HHHHHHHTTTTTT-----
--HHHHHHHHHHTTT-S---
--HHHHHHHTTTTTT-S---
--HHHHHHHHTTTTT-SS--
--HHHHHHHHTTTTT-S---
--HHHHHHHHTTTTT-S---
--HHHHHHHTTTTTT-S---
--HHHHHHHHTTTTT-SS--
--HHHHHHHHHHTTT-SS--
--HHHHHHHTTTTTT-SS--
--HHHHHHHHHHTTT-SS--
--HHHHHHHHHHTTT-SS--
--HHHHHHHHTTTTT-SS--
--HHHHHHHHHHTTT-SS--
--HHHHHHHHTTTTT-SS--
--HHHHHHHHHHTTT-SS--
--HHHHHHHHTTTTT-SS--
--HHHHHHHHTTTTT-SS--
--HHHHHHHHHHTTT--S--
--HHHHHHHHTTTTT-SS--
--HHHHHHHHTTTTT--S--
--HHHHHHHHTTTTT-SS--
--HHHHHHHHTTTTT-SS--
-THHHHHHHHHHTTT-SS--
--HHHHHHHHHHTTT-SS--
--HHHHHHHHHHTTT-SS--
--HHHHHHHHHHTTT-SS--
--HHHHHHHHHHTTT-SS--
--HHHHHHHHTTTTT-SS--
--HHHHHHHHHHTTT-SS--
--HHHHHHHHHHTTT-SS--
--HHHHHHHHHHTTT-SS--
--HHHHHHHHHHTTT-SS--
--HHHHHHHTTTTTT-SS--
--HHHHHHHHHHTTT-SS--
--HHHHHHHHTTTTT-SS--
--HHHHHHHHTTTTT-SS--
--HHHHHHHTTTTTT-SS--
--HHHHHHHTTTTTT-SS--
--HHHHHHHHHHTTT-SS--
--HHHHHHHTTTTTT-SS--
--HHHHHHHHTTTTT-SS--
--HHHHHHHHHHTTT-SS--
--HHHHHHHHHHTTT-SS--
--HHHHHHHTTTTTT-SS--
--HHHHHHHHHHTTT-SS--
--HHHHHHHHTTTTT-SS--
--HHHHHHHTTTTTT-SS--
--HHHHHHHTTTTTT-SS--
--HHHHHHHHTTTTT-SS--
--HHHHHHHTTTGGG-SS--
--HHHHHHHTTTTTT-SS--
--HHHHHHHHHHTTTSSS--
--HHHHHHHHHHSSSSSS--
--HHHHHHHHTTTTTSSS--
--HHHHHHHTTTTTTSSS--
--HHHHHHHHTTTTT-SS--
--HHHHHHHHTTTTT-SS--
--HHHHHHHHHHTTT-SS--
--HHHHHHHHTTTTT-SS--
--HHHHHHHHTTTTT-SS--
--HHHHHHHTTTTTT-SS--
--HHHHHHHHTTTTT-SS--
--HHHHHHHHTTTTT-SS--
--HHHHHHHHTTTTTSSS--
--HHHHHHHHHHTTTSSS--
--HHHHHHHTTTTTTSSS--
--HHHHHHHTTTTTT-SS--
--HHHHHHHHHHTTT-SS--
--HHHHHHHHHHHTT-SS--
--HHHHHHHHTTTTT-SS--
--HHHHHHHHTTTTT-SS--
--HHHHHHHHTTTTT-SS--
--HHHHHHHHHHTTT-SS--
--HHHHHHHHTTTTT-SS--
--HHHHHHHHHHTTT-SS--
--HHHHHHHTTTTTTSSS--
--HHHHHHHHTTTTTSSS--
--HHHHHHHHHHTTTSS---
--HHHHHHHHTTTTTSSS--
--HHHHHHHHTTTTTSSS--
--HHHHHHHHTTTTT-SS--
--HHHHHHHHTTTTTSSS--
--HHHHHHHHTTTTTSSS--
--HHHHHHHTTTTTT-SS--
--HHHHHHHHTTTTTSSS--
--HHHHHHHTTTTTTSSS--
--HHHHHHHHHHTTTSSS--
--HHHHHHHTTTTTTSSS--
--HHHHHHHTTTTTTSSS--
--HHHHHHHTTTTTTSSS--
--HHHHHHHTTTTTTSSS--
--HHHHHHHHHHTTTSSS--
--HHHHHHHTTTTTTSSS--
--HHHHHHHTTTTTT-SS--
--HHHHHHHHTTTTT-SS--
--HHHHHHHHTTTTT-SS--
--HHHHHHHHTTTTT-SS--
--HHHHHHHHTTTTT-SS--
--HHHHHHHTTTTTT-SS--
--HHHHHHHHHHTTT-SS--
--HHHHHHHHHHHTTSSS--
--HHHHHHHTTTTTTSSS--
--THHHHHHHTTTTT-SS--
--HHHHHHHHHHTTT-SS--
--THHHHHHHTTTTT-SS--
--HHHHHHHHHHTTTSSS--
--HHHHHHHHTTTTTSSS--
--HHHHHHHHTTTTTSSS--
--HHHHHHHTTTTTT-SS--
--HHHHHHHTTTTTT-SS--
--HHHHHHHHTTTTT-SS--
--HHHHHHHTTTTTTSSS--
--HHHHHHHHHHTTT-SS--
--HHHHHHHHHHTTT-SS--
--HHHHHHHHTTTTT-SS--
--HHHHHHHHTTTTT-SS--
--HHHHHHHTTTTTT-SS--
--HHHHHHGGGTTTT-S---
--HHHHHHHTTTTTT-SS--
--HHHHHHHHTTTTT-S---
--HHHHHHHTTTTTT-SS--
--HHHHHHGGGTTTT-S---
--HHHHHHHHTTTTT-S---
--HHHHHHHHTTTTT-S---
--HHHHHHHHHHTTT-SS--
--HHHHHHHHTTTTTSSS--
--HHHHHHHHHHTTTSSS--
--HHHHHHHHTTTTT-SS--
--HHHHHHHHTTTTT-SS--
--HHHHHHHHHHTTT-SS--
--TTHHHHHHTTTTT-SS--
--TTHHHHHHHHTTT-SS--
--HHHHHHHHTTTTT-SS--
--HHHHHHHHTTTTT-SS--
--HHHHHHHHHHTTT-SS--
--HHHHHHHHHHTTT-SS--
--HHHHHHHHTTTTT-SS--
--HHHHHHHHHHTTT-SS--
--HHHHHHHHTTTTTSSS--
--HHHHHHHTTTTTTSSS--
--HHHHHHHTTTTTT-SS--
--HHHHHHHTTTTTTSSS--
--HHHHHHHHTTTTTSSS--
--HHHHHHHHTTTTTSSS--
--SHHHHHHHTTTTT-SS--
---HHHHHHHTTTTT-SS--
---HHHHHHHHHTTTSSS--
---HHHHHHHTTTTT-SS--
---HHHHHHHTTTTT-SS--
---HHHHHHHHHTTT-SS--
---HHHHHHHHHTTT-SS--
---HHHHHHHHHTTT-TT--
---HHHHHHHHHTTT-SS--
---HHHHHHHTTTTT-SS--
---HHHHHHHTTTTT-SS--
---HHHHHHHTTTTTSSS--
---HHHHHHHTTTTT-SS--
---HHHHHHTTTTTT-SS--
---HHHHHHHTTTTT-SS--
---HHHHHHHHHTTT-S---
---HHHHHHTTTTTTSSS--
---HHHHHHHTTTTTSSS--
---HHHHHHHTTTTTSSS--
---HHHHHHHTTTTTSSS--
---HHHHHHHHHTTTSSS--
---HHHHHHHHHTTTSSS--
---HHHHHHHTTTTT-SS--
---HHHHHHHHHTTTSSS--
---HHHHHHHTTTTTSSS--
---HHHHHHHTTTTTSSS--
---HHHHHHHHHTTT-SS--
---HHHHHHHHHTTT-SS--
---HHHHHHHTTTTT-SS--
---HHHHHHHHHTTT-SS--
---HHHHHHHTTTTT-SS--
---HHHHHHHTTTTT-SS--
---HHHHHHHHHTTT-SS--
---HHHHHHHTTTTT-S---
---HHHHHHHTTTTT-SS--
---HHHHHHHTTTTT-SS--
---HHHHHHHTTTTT-SS--
---HHHHHHHHHTTT-SS--
---HHHHHHTTTTTT-SS--
---HHHHHHHTTTTT-SS--
---HHHHHHHTTTTT-SS--
---HHHHHHHTTTTT-SS--
---HHHHHHHTTTTT-SS--
---HHHHHHHTTTTT-SS--
---HHHHHHHTTTTTSSS--
---HHHHHHHHTTTT-SS--
---HHHHHHTTTTTTSSS--
---HHHHHHHTTTTT-SS--
---HHHHHHHTTTTT-SS--
---HHHHHHHHHTTT-S---
---HHHHHHHTTTTT-S---
---HHHHHHHTTTTT-SS--
---HHHHHHHTTTTT-SS--
---HHHHHHHTTTTT-SS--
---HHHHHHTTTTTT-SS--
---HHHHHHTTTTTT-SS--
---TTHHHHTTTTTT-SS--
---HHHHHHHTTTTT-SS--
---HHHHHHHTTTTT-SS--
---HHHHTGGGTTTT-SS--
---HHHHHHHHHTTT-SS--
---HHHHHHHTTTTT-SS--
---HHHHHHHTTTTT-SS--
---HHHHHHHHHHTT-SS--
---HHHHHHHTTTTT-SS--
---HHHHHHHHHHTT-S---
---HHHHHHHTTTTT-SS--
---HHHHHHHTTTTT-SS--
---HHHHHHHTTTTT-SS--
---HHHHHHHHHHTT-SS--
---HHHHHHHTTTTT-SS--
---HHHHHHHTTTTT-SS--
---HHHHHHHHHTTT-SS--
---HHHHHHHHHHTT-SS--
---HHHHHHHTTTTT-SS--
---HHHHHHTTTTTT-SS--
---HHHHHHHHHTTT-S---
--THHHHHHHTTTTT-SS--
---HHHHHHHHHTTT-SS--
---HHHHHHHHHHTT-SS--
---HHHHHHHHTTTT-SS--
---HHHHHHHHHTTT-S---
---HHHHHHHTTTTT-SS--
---HHHHHHHHTTTT-SS--
---HHHHHHHHHTTT-SS--
---HHHHHHHHHHTT-S---
---HHHHHHHHTTTT-SS--
---HHHHHHHHHTTT-S---
---HHHHHHHTTTTT-SS--
---HHHHHHHHHTTT-SS--
---HHHHHHHTSTTT-SS--
---HHHHHHHTTTTT-SS--
---HHHHHHHTTTTT-SS--
---HHHHHHHTTSSS-----
---HHHHHHTTTTTT-----
---HHHHHHHHHTTT-S---
---HHHHHHHTTTTT-SS--
---HHHHHHTTTTTT-SS--
---HHHHHHHHHTTT-SS--
---HHHHHHHTTSSS-S---
---HHHHHHTTTTTT-SS--
---HHHHHHTTTTTT-SS--
--SHHHHHHHHHTTT-SS--
--SHHHHHHHHHTTT-SS--
--SHHHHHHHTTTTT-SS--
---HHHHHHTTTTTT-SS--
--THHHHHHHHHTTT-SS--
--SHHHHHHHHHTTT-SS--
---HHHHHHTTTTTT-SS--
--SHHHHHHHTTTTT-SS--
--TTTHHHHTTTTTT-SS--
---HHHHHHTTTTTT-SS--
--HHHHHHHHTTTTT-SS--
--HHHHHHHHHHTTT-S---
--SHHHHHHHHHTTT-SS--
---HHHHHHHTTTTT-SS--
---HHHHHHHTTTTT-SS--
---HHHHHHHTTTTT-S---
---HHHHHHHTTTTTSSS--
---HHHHHHHTTTTT-SS--
---HHHHHHHTTTTT-SS--
---HHHHHHHTTTTT-SS--
---HHHHHHHTTTTT-SS--
---HHHHHHHHHTTT-SS--
---HHHHHHHHHTTT-SS--
---HHHHHHHTTTTT-SS--
---HHHHHHHHHTTT-SS--
---HHHHHHHTTTTT-S---
---HHHHHHHHHSSS-S---
---HHHHHHHTTTTT-SS--
---HHHHHHHHTTTT-SS--
---HHHHHHHHSTTT-SS--
---HHHHHHHHHTTT-SS--
---HHHHHHHTTTTT-SS--
---HHHHHHHTTTTT-SS--
---HHHHHHHHHHTT-SS--
---HHHHHHHHHTTT-SS--
---HHHHHHHTTTTT-SS--
---HHHHHHHHTTTT-SS--
---HHHHHHHTTTTT-SS--
---HHHHHHHTTTTS-SS--
---HHHHHHHHHTTT-S---
---HHHHHHHTTTTT-S---
---HHHHHHHHHHTT-S---
---HHHHHHHTTTTT-S---
---HHHHHHHHHHTT-S---
---HHHHHHHTTTTT-SS--
---HHHHHHHTTTTT-S---
---HHHHHHHHHTTT-SS--
---HHHHHHHHTTTT-SS--
---HHHHHHHHHTTT-SS--
---HHHHHHHHHTTT-SS--
---HHHHHHHTTTTT-SS--
---HHHHHHHHHTTT-SS--
---HHHHHHHTTTTT-SS--
---HHHHHHHHHTTT-SS--
---HHHHHHHHHHHHSSS--
---HHHHHHHHHGGG-SS--
---HHHHHHHHHTTT-SS--
---HHHHHHTT-TTT-SS--
---HHHHHHHTTTTT-SS--
---HHHHHHHHHTTT-SS--
---HHHHHHHHTTTT-SS--
---HHHHHHHHHTTT-S---
---HHHHHHHHHTTT-SS--
---HHHHHHHTTTTT-SS--
---HHHHHHHTTTTT-S---
---HHHHHHHHHTTT-SS--
---HHHHHHHHHTTT-SS--
---HHHHHHHHHTTT-SS--
---HHHHHHHTTTTT-SS--
---HHHHHHTTTTTT-S---
---HHHHHHHHHTTT-S---
---HHHHHHHHHTTT-SS--
---HHHHHHHHHTTT-SS--
---HHHHHHHTTTTT-SS--
---HHHHHHHHHTTT-SS--
---HHHHHHHHHTTT-SS--
---HHHHHHHHHTTT-SS--
---HHHHHHHHHTTT-SS--
---HHHHHHHHHTTT-SS--
---HHHHHHHHHTTT-SS--
--SHHHHHHHTTTTT-SS--
---HHHHHHTTTTTT-SS--
---HHHHHHHTSSSS--S--
---HHHHHHHTTTTT-SS--
---HHHHHHHHHTTT-SS--
---HHHHHHHHHTTT-SS--
---HHHHHHHHHHHH-SS--
---HHHHHHHHHTTT-SS--
---HHHHHHHHHTTT-SS--
---HHHHHHHHHTTT-SS--
---HHHHHHHHHTTT-SS--
---HHHHHHHHTTTT-S---
---HHHHHHHT-TTT-S---
---HHHHHHHHHTTT-S---
---HHHHHHHHHHHH-S---
---HHHHHHTT-TTT-S---
---HHHHHHHHTTTT-S---
-TTHHHHHHTT-TTT-S---
---HHHHHHHHTTTT-S---
---HHHHHHHHSTTS-SS--
---HHHHHHHHTTTT-S---
---HHHHHHHHTGGG-S---
---HHHHHHHHTTTT-S---
-TTHHHHHHHHTTTT-S---
-TTHHHHHHHHSTTT-S---
-HHHHHHHHHHHTTT-----
-TTHHHHHHHHSTTT-S---
-TTHHHHHHTTTTTT-----
-TTHHHHHHHHTTTT-----
--SHHHHHHHHTTTT-----
--SHHHHHHHHTTTT-----
--SHHHHHHTTTTTT-----
--SHHHHHHHHHTTT-----
--SHHHHHHHHTTTT-----
--SHHHHHHHHTTTT-----
--SHHHHHHHHTTTT-----
--SHHHHHHHHTTTT-----
--STTHHHHTTTTTT-S---
--SHHHHHHHHHTTT-----
-TTHHHHHHHHTTTT-S---
--SHHHHHHHHTTTT-----
--SHHHHHHHHTTTT-----
--SHHHHHHHHTTTT-----
--SHHHHHHHHTTTT--S--
--SHHHHHHHHTTTT-S---
--SHHHHHHHHTTTT-S---
--SHHHHHHHHTGGG-S---
--SHHHHHHHHTTTT-SS--
--SHHHHHHHHTTTT-S---
--SHHHHHHHHTTTT-S---
--SHHHHHHTTSTTT-----
-TTHHHHHHHHTTTT-S---
-TTHHHHHHHHTTTT-S---
-TTHHHHHHHHTTTT-----
-TTHHHHHHHHSTTT-----
-TTHHHHHHHHTTTT-----
-TTHHHHHHHHTTTT-S---
-TTHHHHHHHHTTTT-----
-TTHHHHHHHHTTTT-----
-TTHHHHHHHHTTTT-----
-TTHHHHHHHHTTTT-----
--SHHHHHHHHTTTT-----
-TTHHHHHHHHSTTT-----
--SSHHHHHHHTTTT-----
--SHHHHHHHHHTTT-----
--SHHHHHHHHTTTT-S---
---HHHHHHHHSTTT-S---
--SHHHHHHTTTTTT-----
-TTHHHHHHHHTTTT-----
--SHHHHHHHHTTTT-----
-TT-HHHHHHHTTTT-S---
-TTHHHHHHHHTTTT-S---
-TTHHHHHHHHTTTT-----
-TTHHHHHHHHTTTT-----
---HHHHHHHHTTTT-----
---HHHHHHHHTTTT-----
---HHHHHHHHHTTT-----
-TTHHHHHHTTTTTT-S---
-TTHHHHHHHHHTTT-----
--SHHHHHHHHHTTT-S---
-TTHHHHHHHHHTTT-S---
-TTHHHHHHHHHTTT-S---
-TTHHHHHHHHHTTT-S---
-TTHHHHHHHHHTTT-SS--
-TTHHHHHHHHHTTT-S---
-TTHHHHHHHHTTTT-S---
-TTHHHHHHHHTTTT-S---
-TTHHHHHHHHTTTT-SS--
---HHHHHHHHTTTT-S---
--SHHHHHHHHTTTTSS---
--SHHHHHHHHTTTT-S---
-TTHHHHHHHHTTTT-S---
--SHHHHHHHHTTTT-SS--
-TTHHHHHHHHTTTT-SS--
--SHHHHHHHHTTTT-SS--
-TTHHHHHHHHTTTT-SS--
-TTHHHHHHHHTTTTSSS--
-TTHHHHHHHHTTTT-SS--
--SHHHHHHHHTTTT-SS--
-TTHHHHHHHHHTTT-SS--
-TTHHHHHHHHHTTT-SS--
-TTHHHHHHHHHTTT-SS--
--SHHHHHHHHHTTT-SS--
-TTHHHHHHHHHTTT-SS--
--SHHHHHHTTTTTT-SS--
-TTHHHHHHHHHTTT-SS--
-TTHHHHHHHHHTTT-SS--
-TTHHHHHHHTTTTT-SS--
-TTHHHHHHHTTTTT-SS--
-TTHHHHHHHHHTTT-SS--
--SHHHHHHHHHTTT-SS--
--SHHHHHHHHHTTT-SS--
-TTHHHHHHHHHTTT-SS--
---HHHHHHHHHTTT-SS--
--SHHHHHHHHHTTT-SS--
--SHHHHHHHHHTTT-SS--
---HHHHHHHHHTTT-SS--
-TTHHHHHHHHHTTT-SS--
-TTHHHHHHHHTTTT-SS--
-TTHHHHHHHHHTTT-SS--
-TTHHHHHHHHHHTT-SS--
-TTHHHHHHHTTTTT-SS--
-TTHHHHHHHTTTTT-SS--
---HHHHHHHHTTTT-SS--
-TTHHHHHHHHHTTT-SS--
-TTHHHHHHHHHHTT-SS--
-TTHHHHHHHHHHTT-SS--
---HHHHHHHHHTTT-SS--
-TTHHHHHHHHHHHH-SS--
-TTHHHHHHHHHHHH-SS--
--SHHHHHHHHHHHH-SS--
-TTTTHHHHHHHHTT-SS--
-TTHHHHHHHHHHHH-SS--
-TTHHHHHHHHHHHH-SS--
-TTHHHHHHHHHHHH-SS--
-TTHHHHHHHHHHHH--S--
-TTHHHHHHHHHHHH--S--
-TTHHHHHHHHHHTT--S--
--SHHHHHHHHHHTT--S--
--SHHHHHHHHHHTT-SS--
--SHHHHHHHHHHTS-SS--
--SHHHHHHHHHHHH-SS--
---HHHHHHHHHHHH-SS--
---HHHHHHHHHHHT-SS--
---HHHHHHHHHHHT-SS--
---HHHHHHHHHHHT-SS--
---HHHHHHHHHHHT-SS--
---HHHHHHHHHHHT-SS--
-TTHHHHHHHHHHHT-SS--
-TTHHHHHHHHHHHH-SS--
-TTHHHHHHHHHHHH-SS--
-TTHHHHHHHHHHHH-SS--
-TTHHHHHHHHHHHH-SS--
-TTHHHHHHHHHHTT-SS--
-TTHHHHHHHHHHTT-S---
-TTHHHHHHHHHHHH-S---
-TTHHHHHHHHHHHH-SS--
-TTHHHHHHHHHHTT--S--
-TTHHHHHHHHHHHH-SS--
-TTHHHHHHHHHHTT--S--
-TTHHHHHHHHHHHH--S--
--SHHHHHHHHHHHH--S--
-TTHHHHHHHHHHHH--S--
-TTHHHHHHHHHTTT--S--
-TTHHHHHHHHHHTT--S--
-TTHHHHHHHHHHHH--S--
-TTHHHHHHHHHHTT--S--
--SHHHHHHHHHHTT--S--
-TTHHHHHHHHHHHT--S--
--SHHHHHHHHHHHT-SS--
-TTHHHHHHHHHHHH--S--
-TTHHHHHHHHHHHT--S--
--SHHHHHHHHHHHT--S--
---HHHHHHHHHHHT-SS--
---HHHHHHHHHHHT--S--
---HHHHHHHHHHTT-SS--
--SHHHHHHHHHHHT--S--
-TTHHHHHHHHHHHT-SS--
--SHHHHHHHHHHTS--S--
---HHHHHHHHHHHT--S--
-TTHHHHHHHHHHHH--S--
-TTHHHHHHHHHHHH--S--
-TTHHHHHHHHHHHT--S--
-TTHHHHHHHHHHHH--S--
--SHHHHHHHHHHTT--S--
--SHHHHHHHHHHHT--S--
-TTHHHHHHHHHHTT--S--
-TTHHHHHHHHHHHS-SS--
--SHHHHHHHHHHTT--S--
-TTHHHHHHHHHHHT--S--
-TTHHHHHHHHHHHT-SS--
--SHHHHHHHHHHHT--S--
-TTHHHHHHHHHHHT-SS--
-TTHHHHHHHHHHHT-SS--
---HHHHHHHHHHTT--S--
-TTHHHHHHHHHHHS--S--
--SHHHHHHHHHHHT-SS--
--SHHHHHHHHHTTS--S--
-TTHHHHHHHHHHHS-SS--
--SHHHHHHHHHHTT--S--
--SHHHHHHHHHHTS--S--
--SHHHHHHHHHHHH-SS--
--SHHHHHHHHHHHH--S--
--SHHHHHHHHHTTS-SS--
--SHHHHHHHHHHHT-SS--
--SHHHHHHHHHHHT-SS--
--SHHHHHHHHHHTT--S--
--SHHHHHHHHHHTT-SS--
--SHHHHHHHHHHTT--S--
--SHHHHHHHHHHHT-SS--
--SHHHHHHHHHHSS--S--
---HHHHHHHHHHTT--S--
---HHHHHHHHHHHT--S--
---HHHHHHHHHHTT--S--
---HHHHHHHHHHHT--S--
---HHHHHHHHHHHS--S--
---HHHHHHHHHHTT--S--
--SHHHHHHHHHHTT--S--
-TTHHHHHHHHHHHT-----
--SHHHHHHHHHHHT-SS--
-TTHHHHHHHHHHHT--S--
-TTHHHHHHHHHHHS-SS--
-TTHHHHHHHHHHHT--S--
-TTHHHHHHHHHHHH--S--
-TTHHHHHHHHHHHT--S--
--SHHHHHHHHHHHH--S--
-TTHHHHHHHHHHHH--S--
-TTHHHHHHHHHHHH--S--
-TTHHHHHHHHHHHH--S--
-TTHHHHHHHHHHTT-----
-TTHHHHHHHHHHHT-----
---HHHHHHHHHHHS-S---
---HHHHHHHHHHTT-----
---HHHHHHHHHHTT-----
---HHHHHHHHHTTT-----
---HHHHHHHHHHHH-S---
---HHHHHHHHHHHH-S---
---HHHHHHHHHHHH-S---
---HHHHHHHHHHHH-S---
---HHHHHHHHHHHH-S---
---HHHHHHHHHHHH-S---
-TTHHHHHHHHHHHH-S---
--SHHHHHHHHHHHT-SS--
-TTHHHHHHHHHHHHSS---
--SHHHHHHHHHHHHSS---
---HHHHHHHHHHHH-S---
--SHHHHHHHHHHHTSS---
---HHHHHHHHHHHHSSS--
---HHHHHHHHHHHS-SS--
---HHHHHHHHHHTT-SS--
---HHHHHHHHHHTT-SS--
---HHHHHHHHHHHT-----
---HHHHHHHHHHHH-----
---HHHHHHHHHHHT-----
---HHHHHHHHHTTS-----
---HHHHHHHHHHHT--S--
---HHHHHHHHHHHT-----
-TTHHHHHHHHHHHT-----
-TTHHHHHHHHHHHH-----
-TTHHHHHHHHHHHH-----
-TTHHHHHHHHHHHH-----
---HHHHHHHHHHHS-----
---HHHHHHHHHHHS--S--
---HHHHHHHHHHHH-----
--SHHHHHHHHHHHH--S--
-TTHHHHHHHHHHHH-----
--SHHHHHHHHHHHS-----
-TTHHHHHHHHHHHH-S---
-TTHHHHHHHHHHHH-S---
-TTHHHHHHHHHHHH-----
-TTHHHHHHHHHHHH-----
-TTHHHHHHHHHHHH-----
-TTHHHHHHHHHHHH-----
-TTHHHHHHHHHHHH-S---
-TTHHHHHHHHHHHT--S--
-TTHHHHHHHHHHHHTT---
--SHHHHHHHHHHHT-----
-TTHHHHHHHHHHHHTT---
-TTHHHHHHHHHHHH-----
-TTHHHHHHHHHHHH-----
-TTHHHHHHHHHHHH-----
-TTHHHHHHHHHHHH-----
-TTHHHHHHHHHHHT--S--
--SHHHHHHHHHHHT--S--
-TTHHHHHHHHHHHH--S--
-TTHHHHHHHHHHHT--S--
-TTHHHHHHHHHHHH--S--
-TTHHHHHHHHHHHT--S--
-TTHHHHHHHHHHHHGGG--
-TTHHHHHHHHHHHHHTT--
-TTHHHHHHHHHHHHHTT--
-TTHHHHHHHHHHHHHTT--
-TTHHHHHHHHHHHHHTT--
-TTHHHHHHHHHHHHHTT--
-TTHHHHHHHHHHHHHTT--
-TTHHHHHHHHHHHHHTT--
-TTHHHHHHHHHHHHHTT--
-TTHHHHHHHHHHHHHHT--
-TTHHHHHHHHHHHHHTS--
-TTHHHHHHHHHHHHHTT--
-TTHHHHHHHHHHHHHHH--
-TTHHHHHHHHHHHHHHH--
--SHHHHHHHHHHHHHHT--
--SHHHHHHHHHHHHHTT--
--SHHHHHHHHHHHHHTT--
--SHHHHHHHHHHHHHHT--
--SHHHHHHHHHHHHHTT--
-TTHHHHHHHHHHHHHHH--
--SHHHHHHHHHHHHHHH--
-TTHHHHHHHHHHHHTTT--
-TTHHHHHHHHHHHHHHT--
--SHHHHHHHHHHHHHHH--
--SHHHHHHHHHHHHHHT--
-TTHHHHHHHHHHHHHHH--
-TTHHHHHHHHHHHHHHT--
-TTHHHHHHHHHHHHHHH--
-TTHHHHHHHHHHHHHHT--
-TTHHHHHHHHHHHHHHT--
-TTHHHHHHHHHHHHHHH--
-TTHHHHHHHHHHHHHTT--
-TTHHHHHHHHHHHHHHT--
--SHHHHHHHHHHHHHHH--
-TTHHHHHHHHHHHHHHS--
-TTHHHHHHHHHHHHHHS--
--SHHHHHHHHHHHHHHH--
--SHHHHHHHHHHHHHHH--
-TTHHHHHHHHHHHHHTT--
-TTHHHHHHHHHHHHHHH--
-TTHHHHHHHHHHHHHHH--
---HHHHHHHHHHHHHHT--
---HHHHHHHHHHHHHHS--
---HHHHHHHHHHHHHHT--
---HHHHHHHHHHHHHTT--
---HHHHHHHHHHHHHHS--
-TTHHHHHHHHHHHHHHH--
--SHHHHHHHHHHHHHHT--
-HHHHHHHHHHHHHHHHT--
-HHHHHHHHHHHHHHHHT--
--HHHHHHHHHHHHHHHH--
-HHHHHHHHHHHHHHHHH--
-HHHHHHHHHHHHHHHHH--
--HHHHHHHHHHHHHHHT--
-HHHHHHHHHHHHHHHHT--
-HHHHHHHHHHHHHHHHT--
-HHHHHHHHHHHHHHHTT--
-GGGHHHHHHHHHHHHHH--
--S-HHHHHHHHHHHHTT--
----HHHHHHHHHHHHHS--
--S-HHHHHHHHHHHHHT--
--S-HHHHHHHHHHHHHT--
--S-HHHHHHHHHHHHHH--
--S-HHHHHHHHHHHTTT--
--S-HHHHHHHHHHHHHH--
--S-HHHHHHHHHHHHTT--
--S-HHHHHHHHHHHHTT--
--S-HHHHHHHHHHHTTT--
--S-HHHHHHHHHHHHHH--
--S-TTHHHHHHHHHHHT--
--S-HHHHHHHHHHHHHT--
--S-HHHHHHHHHHHHHS--
--S-HHHHHHHHHHHHHH--
--S-THHHHHHHHHHHTT--
--S-THHHHHHHHHHTTT--
--S-HHHHHHHHHHHHHH--
--S-HHHHHHHHHHHHHH--
--S-HHHHHHHHHHHHHH--
--S-HHHHHHHHHHHHHH--
--S-HHHHHHHHHHHHHH--
--S-HHHHHHHHHHHHTT--
--S-HHHHHHHHHHHHHH--
--S-HHHHHHHHHHHHTT--
--SSHHHHHHHHHHHHTT--
--S-HHHHHHHHHHHHTT--
--S-HHHHHHHHHHHHHH--
--S-HHHHHHHHHHHHHH--
--S-HHHHHHHHHHHHHH--
-GGGHHHHHHHHHHHHTT--
-GGGHHHHHHHHHHHHTT--
-GGGHHHHHHHHHHHHTT--
-TTTHHHHHHHHHHHHTT--
-TTTHHHHHHHHHHHHHH--
-GGGHHHHHHHHHHHHHT--
-GGGHHHHHHHHHHHHHT--
-GGGHHHHHHHHHHHHHH--
-GGGHHHHHHHHHHHHHT--
-GGGHHHHHHHHHHHTTT--
-GGGHHHHHHHHHHHHTT--
-GGGHHHHHHHHHHHHTS--
-GGGHHHHHHHHHHHHTT--
-GGGHHHHHHHHHHHHHH--
-GGGHHHHHHHHHHHHTT--
-GGGHHHHHHHHHHHHTT--
-GGGHHHHHHHHHHHTTT--
-GGGHHHHHHHHHHHTTT--
-GGGHHHHHHHHHHHHTT--
-GGGHHHHHHHHHHHHTT--
--SSHHHHHHHHHHHHHH--
-GGGHHHHHHHHHHHTTT--
-GGGHHHHHHHHHHHTTT--
-GGGHHHHHHHHHHHTTT--
-TT-HHHHHHHHHHHHTT--
-TTTHHHHHHHHHHHTTT--
-TTTHHHHHHHHHHHTTT--
-TTTHHHHHHHHHHHHTT--
-TTTHHHHHHHHHHHHHT--
-HHHHHHHHHHHHHHTTT--
-GGGHHHHHHHHHHHTTS--
-HHHHHHHHHHHHHHHHS--
-HHHHHHHHHHHHHHHHT--
-HHHHHHHHHHHHHHHHT--
-TTHHHHHHHHHHHHHHT--
-HHHHHHHHHHHHHHHHT--
-HHHHHHHHHHHHHHHHT--
-HHHHHHHHHHHHHHHHT--
-HHHHHHHHHHHHHHHHS--
-HHHHHHHHHHHHHHHHT--
--HHHHHHHHHHHHHHHH--
-HHHHHHHHHHHHHHHHS--
-HHHHHHHHHHHHHHHHT--
-HHHHHHHHHHHHHHHHT--
-HHHHHHHHHHHHHHHHT--
-HHHHHHHHHHHHHHHHH--
-HHHHHHHHHHHHHHHHH--
-HHHHHHHHHHHHHHHHH--
-HHHHHHHHHHHHHHHHT--
-HHHHHHHHHHHHHHHTT--
-HHHHHHHHHHHHHHHHH--
-HHHHHHHHHHHHHHHHS--
-HHHHHHHHHHHHHHHHT--
-HHHHHHHHHHHHHHHHT--
-HHHHHHHHHHHHHHHHT--
-HHHHHHHHHHHHHHHHT--
-HHHHHHHHHHHHHHHHT--
-HHHHHHHHHHHHHHHHT--
-HHHHHHHHHHHHHHHHT--
-HHHHHHHHHHHHHHHHH--
-HHHHHHHHHHHHHHHHT--
-HHHHHHHHHHHHHHHHH--
-HHHHHHHHHHHHHHHHS--
-HHHHHHHHHHHHHHHHH--
-HHHHHHHHHHHHHHHHT--
-HHHHHHHHHHHHHHHHT--
-HHHHHHHHHHHHHHHHH--
-HHHHHHHHHHHHHHHTT--
-HHHHHHHHHHHHHHHHH--
-HHHHHHHHHHHHHHHHH--
-HHHHHHHHHHHHHHHHT--
-HHHHHHHHHHHHHHHHH--
-HHHHHHHHHHHHHHHHT--
-HHHHHHHHHHHHHHHHH--
-HHHHHHHHHHHHHHHTT--
-HHHHHHHHHHHHHHHHH--
-HHHHHHHHHHHHHHHHS--
-HHHHHHHHHHHHHHHHS--
-HHHHHHHHHHHHHHHTT--
-HHHHHHHHHHHHHHHTT--
-HHHHHHHHHHHHHHHHH--
-HHHHHHHHHHHHHHHHS--
-HHHHHHHHHHHHHHHHH--
-HHHHHHHHHHHHHHHHH--
-HHHHHHHHHHHHHHHHH--
-HHHHHHHHHHHHHHHHH--
-HHHHHHHHHHHHHHHHH--
-HHHHHHHHHHHHHHHTT--
-HHHHHHHHHHHHHHHHH--
-HHHHHHHHHHHHHHHTT--
-HHHHHHHHHHHHHHHHH--
-HHHHHHHHHHHHHHTTT--
-HHHHHHHHHHHHHHHHH--
-HHHHHHHHHHHHHHHTT--
-HHHHHHHHHHHHHHHHH--
-HHHHHHHHHHHHHHHHH--
-HHHHHHHHHHHHHHHHS--
-HHHHHHHHHHHHHHHHH--
-HHHHHHHHHHHHHHHHHT-
-HHHHHHHHHHHHHHHHHT-
-HHHHHHHHHHHHHHHTT--
-HHHHHHHHHHHHHHHHHH-
-HHHHHHHHHHHHHHHHTT-
-HHHHHHHHHHHHHHHHTT-
-HHHHHHHHHHHHHHHHHH-
-HHHHHHHHHHHHHHHTTT-
-HHHHHHHHHHHHHHHHHH-
-HHHHHHHHHHHHHHHHHH-
-HHHHHHHHHHHHHHHHHH-
-HHHHHHHHHHHHHHHHHH-
-HHHHHHHHHHHHHHHHHH-
-HHHHHHHHHHHHHHHHHH-
-HHHHHHHHHHHHHHHHTT-
-HHHHHHHHHHHHHHHHHH-
-HHHHHHHHHHHHHHHHHH-
-HHHHHHHHHHHHHHHHTT-
-HHHHHHHHHHHHHHHHTT-
-HHHHHHHHHHHHHHHHHT-
-HHHHHHHHHHHHHHHHH--
-HHHHHHHHHHHHHHHHH--
-HHHHHHHHHHHHHHHTT--
-HHHHHHHHHHHHHHHHH--
-HHHHHHHHHHHHHHHHHH-
-HHHHHHHHHHHHHHHHHH-
-HHHHHHHHHHHHHHHHTT-
-HHHHHHHHHHHHHHHHTT-
-HHHHHHHHHHHHHHHHHT-
-HHHHHHHHHHHHHHHHTT-
-HHHHHHHHHHHHHHHHHT-
-HHHHHHHHHHHHHHHHTT-
-HHHHHHHHHHHHHHHHTT-
-HHHHHHHHHHHHHHHHHT-
-HHHHHHHHHHHHHHHHHH-
-HHHHHHHHHHHHHHHHHT-
-HHHHHHHHHHHHHHHHHH-
-HHHHHHHHHHHHHHHHHT-
-HHHHHHHHHHHHHHHHTT-
-HHHHHHHHHHHHHHHHHT-
-HHHHHHHHHHHHHHHHTT-
-HHHHHHHHHHHHHHHGGG-
-HHHHHHHHHHHHHHHHTT-
-HHHHHHHHHHHHHHTTTT-
-HHHHHHHHHHHHHHHHTT-
-HHHHHHHHHHHHHHTTS--
-HHHHHHHHHHHHHHHTS--
-HHHHHHHHHHHHHHHHTT-
-HHHHHHHHHHHHHHTTTT-
-HHHHHHHHHHHHHHTTTT-
-HHHHHHHHHHHHHHTTS--
-HHHHHHHHHHHHHHTTTT-
-HHHHHHHHHHHHHHHTTT-
-HHHHHHHHHHHHHHHTTT-
-HHHHHHHHHHHHHHTTTT-
-HHHHHHHHHHHHHHTTTT-
-HHHHHHHHHHHHHHTSTT-
-HHHHHHHHHHHHHHTTTT-
-HHHHHHHHHHHHHHTTTT-
-HHHHHHHHHHHHHHTTTT-
-HHHHHHHHHHHHHHHTTT-
-HHHHHHHHHHHHHHHTTT-
-HHHHHHHHHHHHHHHS---
-HHHHHHHHHHHHHTT-TT-
-HHHHHHHHHHHHHHTTTT-
-HHHHHHHHHHHHHHHSTT-
-HHHHHHHHHHHHHHTTTT-
-HHHHHHHHHHHHHHTTS--
-HHHHHHHHHHHHHTTTTT-
-HHHHHHHHHHHHHHTTTT-
-HHHHHHHHHHHHHHTTTT-
-HHHHHHHHHHHHHTTTTT-
-HHHHHHHHHHHHHHHSTT-
-HHHHHHHHHHHHHHTTTT-
-HHHHHHHHHHHHHHTTTT-
-HHHHHHHHHHHHHHHTTT-
-HHHHHHHHHHHHHHHSTT-
-HHHHHHHHHHHHHHHHTT-
-HHHHHHHHHHHHHHTTTT-
-HHHHHHHHHHHHHHHHTT-
-HHHHHHHHHHHHHHHHHH-
-HHHHHHHHHHHHHHHHHH-
-HHHHHHHHHHHHHHHHHH-
-HHHHHHHHHHHHHHHHHH-
-HHHHHHHHHHHHHHHHHH-
-HHHHHHHHHHHHHHHHHH-
-HHHHHHHHHHHHHHHHHH-
-HHHHHHHHHHHHHHHHHT-
-HHHHHHHHHHHHHHHHHH-
-HHHHHHHHHHHHHHHHHH-
-HHHHHHHHHHHHHHHHHH-
-HHHHHHHHHHHHHHHHHH-
-HHHHHHHHHHHHHHHHH--
-HHHHHHHHHHHHHHHHHH-
-HHHHHHHHHHHHHHHHHH-
-HHHHHHHHHHHHHHHHHT-
-HHHHHHHHHHHHHHHHH--
-HHHHHHHHHHHHHHHHHH-
-HHHHHHHHHHHHHHHHTT-
-HHHHHHHHHHHHHHHHHT-
-HHHHHHHHHHHHHHHHHH-
-HHHHHHHHHHHHHHHHTT-
-HHHHHHHHHHHHHHHHHH-
-HHHHHHHHHHHHHHHHTT-
-HHHHHHHHHHHHHHHHHT-
-HHHHHHHHHHHHHHHHHH-
-HHHHHHHHHHHHHHHHHT-
-HHHHHHHHHHHHHHHHHH-
-HHHHHHHHHHHHHHHHHH-
-HHHHHHHHHHHHHHHHHH-
-HHHHHHHHHHHHHHHHHH-
-HHHHHHHHHHHHHHHHTT-
--HHHHHHHHHHHHHHHHH-
--HHHHHHHHHHHHHHHHH-
--HHHHHHHHHHHHHHHTT-
--HHHHHHHHHHHHHHHHH-
--HHHHHHHHHHHHHHHHH-
--HHHHHHHHHHHHHHHH--
--HHHHHHHHHHHHHHHHH-
--HHHHHHHHHHHHHHHHT-
--HHHHHHHHHHHHHHHH--
--HHHHHHHHHHHHHHHTT-
--HHHHHHHHHHHHHHHHH-
--HHHHHHHHHHHHHHHHH-
--HHHHHHHHHHHHHHHTT-
--HHHHHHHHHHHHHHHTT-
--HHHHHHHHHHHHHHHHH-
--HHHHHHHHHHHHHHHHT-
--HHHHHHHHHHHHHHHHH-
--HHHHHHHHHHHHHHHHH-
--HHHHHHHHHHHHHHHHH-
--HHHHHHHHHHHHHHHHH-
--HHHHHHHHHHHHHHHTT-
--HHHHHHHHHHHHHHHH--
--HHHHHHHHHHHHHHHHH-
--HHHHHHHHHHHHHHHHH-
--HHHHHHHHHHHHHHHHH-
--HHHHHHHHHHHHHHHHT-
--HHHHHHHHHHHHHHTT--
--HHHHHHHHHHHHHHTTT-
--HHHHHHHHHHHHHHHHT-
--HHHHHHHHHHHHHHHHH-
--HHHHHHHHHHHHHHHHT-
--HHHHHHHHHHHHHHHHT-
--HHHHHHHHHHHHHHHTT-
--HHHHHHHHHHHHHHHHT-
--HHHHHHHHHHHHHHHTT-
-HHHHHHHHHHHHHHHHHH-
-HHHHHHHHHHHHHHHHHH-
-HHHHHHHHHHHHHHHHHH-
-HHHHHHHHHHHHHHHHHT-
--HHHHHHHHHHHHHHHHH-
--HHHHHHHHHHHHHHHHT-
--HHHHHHHHHHHHHHHHT-
--HHHHHHHHHHHHHHHHH-
--HHHHHHHHHHHHHHHHT-
--HHHHHHHHHHHHHHHHT-
--HHHHHHHHHHHHHHHHT-
--HHHHHHHHHHHHHHHHH-
--HHHHHHHHHHHHHHHHH-
--HHHHHHHHHHHHHHHHH-
--HHHHHHHHHHHHHHHHT-
--HHHHHHHHHHHHHHHHT-
--HHHHHHHHHHHHHHTT--
--HHHHHHHHHHHHHHHHH-
--HHHHHHHHHHHHHHHHH-
--HHHHHHHHHHHHHHHHT-
--HHHHHHHHHHHHHHHHT-
--HHHHHHHHHHHHHHHHH-
--HHHHHHHHHHHHHHHHT-
--HHHHHHHHHHHHHHHHH-
--HHHHHHHHHHHHHHHTT-
--HHHHHHHHHHHHHHHTT-
--HHHHHHHHHHHHHHHHH-
--HHHHHHHHHHHHHHHTT-
--HHHHHHHHHHHHHHHTT-
--HHHHHHHHHHHHHGGGG-
--HHHHHHHHHHHHHHHTT-
--HHHHHHHHHHHHHHHHH-
--HHHHHHHHHHHHHHHHH-
--HHHHHHHHHHHHHHHHT-
--HHHHHHHHHHHHHHHTT-
--HHHHHHHHHHHHHHHTT-
--HHHHHHHHHHHHHHHT--
--HHHHHHHHHHHHHHHHT-
--HHHHHHHHHHHHHHHTT-
--HHHHHHHHHHHTTTTT--
--HHHHHHHHHHHHHHHTT-
--HHHHHHHHHHHHHHTT--
--HHHHHHHHHHHHHHTT--
--HHHHHHHHHHHHHHHHT-
--HHHHHHHHHHHHHHTT--
--HHHHHHHHHHHHHHHT--
--HHHHHHHHHHHHHHHHT-
--HHHHHHHHHHHHHHHTT-
--HHHHHHHHHHHHHHHHH-
--HHHHHHHHHHHHHHHHH-
--HHHHHHHHHHHHHHHHT-
--HHHHHHHHHHHHHHHHT-
--HHHHHHHHHHHHHHHHT-
--HHHHHHHHHHHHHHHHH-
--HHHHHHHHHHHHHHHHT-
--HHHHHHHHHHHHHHHHT-
--HHHHHHHHHHHHHHHTT-
--HHHHHHHHHHHHHHHHH-
--HHHHHHHHHHHHHHHHT-
--HHHHHHHHHHHHHHHHH-
--HHHHHHHHHHHHHHHHH-
--HHHHHHHHHHHHHHHHH-
--HHHHHHHHHHHHHHHHH-
--HHHHHHHHHHHHHHHHH-
--HHHHHHHHHHHHHHHHH-
--HHHHHHHHHHHHHHHHH-
--HHHHHHHHHHHHHHHHH-
--HHHHHHHHHHHHHHGGG-
--HHHHHHHHHHHHHHHH--
--HHHHHHHHHHHHHHHH--
--HHHHHHHHHHHHHHHHT-
--HHHHHHHHHHHHHHHHT-
--HHHHHHHHHHHHHHHHH-
--HHHHHHHHHHHHHHHH--
--HHHHHHHHHHHHHHHTT-
--HHHHHHHHHHHHHHHTT-
--HHHHHHHHHHHHHHHHH-
--HHHHHHHHHHHHHHHHH-
--HHHHHHHHHHHHHHHHH-
--HHHHHHHHHHHHHHHHT-
--HHHHHHHHHHHHHHHTT-
--HHHHHHHHHHHHHHHHH-
--HHHHHHHHHHHHHHHHH-
--HHHHHHHHHHHHHHHHH-
--TTHHHHHHHHHHHHHHH-
--HHHHHHHHHHHHHHHHT-
--HHHHHHHHHHHHHHHH--
--HHHHHHHHHHHHHHHHT-
--HHHHHHHHHHHHHHHHT-
--HHHHHHHHHHHHHHHHH-
--HHHHHHHHHHHHHHHHH-
--HHHHHHHHHHHHHHHTT-
--HHHHHHHHHHHHHHHHH-
--HHHHHHHHHHHHHHHHT-
--HHHHHHHHHHHHHHHHT-
--HHHHHHHHHHHHHHHHT-
--HHHHHHHHHHHHHHHHH-
--HHHHHHHHHHHHHHHHH-
--HHHHHHHHHHHHHHHHH-
--HHHHHHHHHHHHHHHHH-
--HHHHHHHHHHHHHHHHH-
--HHHHHHHHHHHHHHHH--
--HHHHHHHHHHHHHHHHT-
--HHHHHHHHHHHHHHHHH-
--HHHHHHHHHHHHHHHHT-
--HHHHHHHHHHHHHHHTT-
--HHHHHHHHHHHHHHHH--
--HHHHHHHHHHHHHHHH--
--HHHHHHHHHHHHHHHTT-
--HHHHHHHHHHHHHHHH--
--HHHHHHHHHHHHHHHH--
--HHHHHHHHHHHHHHHH--
--HHHHHHHHHHHHHHHT--
--HHHHHHHHHHHHHHHH--
--HHHHHHHHHHHHHHHH--
--HHHHHHHHHHHHHHHT--
--HHHHHHHHHHHHHHHHT-
--HHHHHHHHHHHHHHHT--
--HHHHHHHHHHHHHHHHH-
--HHHHHHHHHHHHHHHTT-
--HHHHHHHHHHHHHHHHH-
--HHHHHHHHHHHHHHHHT-
--HHHHHHHHHHHHHHHHT-
--HHHHHHHHHHHHHHHHT-
--HHHHHHHHHHHHHHHHH-
--HHHHHHHHHHHHHHHHH-
--HHHHHHHHHHHHHHHHH-
--HHHHHHHHHHHHHHHHT-
--HHHHHHHHHHHHHHHTT-
--HHHHHHHHHHHHHHHHH-
--HHHHHHHHHHHHHHHH--
--HHHHHHHHHHHHHHHTT-
--HHHHHHHHHHHHHHHHH-
--HHHHHHHHHHHHHHHHH-
--HHHHHHHHHHHHHHHHH-
--HHHHHHHHHHHHHHHHH-
--HHHHHHHHHHHHHHHHH-
--HHHHHHHHHHHHHHHHH-
--HHHHHHHHHHHHHHHHH-
--HHHHHHHHHHHHHHHH--
--HHHHHHHHHHHHHHHTT-
--HHHHHHHHHHHHHHHH--
--HHHHHHHHHHHHHHHHT-
--HHHHHHHHHHHHHHHTT-
--HHHHHHHHHHHHHHHTT-
--HHHHHHHHHHHHHHHHT-
--HHHHHHHHHHHHHHHH--
--HHHHHHHHHHHHHHHHH-
--HHHHHHHHHHHHHHHHH-
-THHHHHHHHHHHHHHHHH-
--HHHHHHHHHHHHHHHHT-
--HHHHHHHHHHHHHHHHH-
--HHHHHHHHHHHHHHHHT-
--HHHHHHHHHHHHHHHH--
--HHHHHHHHHHHHHHHHT-
--HHHHHHHHHHHHHHHTT-
--HHHHHHHHHHHHHHHHH-
--HHHHHHHHHHHHHHHHT-
--HHHHHHHHHHHHHHHTT-
--HHHHHHHHHHHHHHHHT-
--HHHHHHHHHHHHHHHHH-
--HHHHHHHHHHHHHHHHH-
--HHHHHHHHHHHHHHHH--
--HHHHHHHHHHHHHHGGG-
--HHHHHHHHHHHHHHHTT-
--HHHHHHHHHHHHHHHHH-
--HHHHHHHHHHHHHHHHT-
--HHHHHHHHHHHHHHHHT-
--HHHHHHHHHHHHHHHTT-
--HHHHHHHHHHHHHHTTT-
--HHHHHHHHHHHHHHHHT-
--HHHHHHHHHHHHHHHTT-
--HHHHHHHHHHHHHHHTT-
--HHHHHHHHHHHHHHHHT-
--HHHHHHHHHHHHHHHHH-
--HHHHHHHHHHHHHHHHT-
--THHHHHHHHHHHHHHHT-
--HHHHHHHHHHHHHHHH--
--HHHHHHHHHHHHHHHHH-
--HHHHHHHHHHHHHHHH--
--HHHHHHHHHHHHHHHTT-
--HHHHHHHHHHHHHHHHH-
--HHHHHHHHHHHHHHHTT-
--HHHHHHHHHHHHHHHHH-
--HHHHHHHHHHHHHHHHT-
--HHHHHHHHHHHHHHHTT-
--HHHHHHHHHHHHHHHHH-
--HHHHHHHHHHHHHHTTT-
--HHHHHHHHHHHHHHHHH-
--HHHHHHHHHHHHHHHHH-
--HHHHHHHHHHHHHHHHH-
--HHHHHHHHHHHHHHHTT-
--HHHHHHHHHHHHHHHHH-
--HHHHHHHHHHHHHHHHH-
--HHHHHHHHHHHHHHHHH-
--HHHHHHHHHHHHHHHTT-
--HHHHHHHHHHHHHHHTT-
--HHHHHHHHHHHHHHHHH-
--HHHHHHHHHHHHHHHHH-
-HHHHHHHHHHHHHHHHTT-
-HHHHHHHHHHHHHHHHHH-
-HHHHHHHHHHHHHHHHHH-
-HHHHHHHHHHHHHHHHTT-
-HHHHHHHHHHHHHHHHHH-
-HHHHHHHHHHHHHHHHHH-
-HHHHHHHHHHHHHHHHHH-
-HHHHHHHHHHHHHHHHHH-
-HHHHHHHHHHHHHHHHHT-
-HHHHHHHHHHHHHHHHHT-
-HHHHHHHHHHHHHHHHHH-
-HHHHHHHHHHHHHHHHHH-
-HHHHHHHHHHHHHHHHHH-
-HHHHHHHHHHHHHHHHHH-
-HHHHHHHHHHHHHHHHHT-
-HHHHHHHHHHHHHHHHHH-
-HHHHHHHHHHHHHHHHHH-
-HHHHHHHHHHHHHHHHHT-
-HHHHHHHHHHHHHHHHHT-
-HHHHHHHHHHHHHHHHHH-
-HHHHHHHHHHHHHHHHHH-
-HHHHHHHHHHHHHHHHTT-
-HHHHHHHHHHHHHHHHHT-
-HHHHHHHHHHHHHHHHHT-
-HHHHHHHHHHHHHHHHHT-
-HHHHHHHHHHHHHHHHHT-
-HHHHHHHHHHHHHHHHHT-
-HHHHHHHHHHHHHHHHTT-
-HHHHHHHHHHHHHHHHHH-
-HHHHHHHHHHHHHHHHHH-
-HHHHHHHHHHHHHHHHHH-
-HHHHHHHHHHHHHHHHHH-
-HHHHHHHHHHHHHHHHHH-
-HHHHHHHHHHHHHHHHHH-
-HHHHHHHHHHHHHHHHHH-
-HHHHHHHHHHHHHHHHH--
-HHHHHHHHHHHHHHHHHH-
-HHHHHHHHHHHHHHHHHH-
-HHHHHHHHHHHHHHHHTT-
-HHHHHHHHHHHHHHHHH--
-HHHHHHHHHHHHHHHHHH-
-HHHHHHHHHHHHHHHHHH-
-HHHHHHHHHHHHHHHHHT-
-HHHHHHHHHHHHHHHHHH-
-HHHHHHHHHHHHHHHHHH-
-HHHHHHHHHHHHHHHHTT-
-HHHHHHHHHHHHHHHGGG-
-HHHHHHHHHHHHHHHHTT-
-HHHHHHHHHHHHHHHHHT-
-HHHHHHHHHHHHHHHHTT-
-HHHHHHHHHHHHHHHHHT-
-HHHHHHHHHHHHHHHHHT-
-HHHHHHHHHHHHHHHHHH-
-HHHHHHHHHHHHHHHHHH-
-HHHHHHHHHHHHHHHHHT-
-HHHHHHHHHHHHHHHHHH-
-HHHHHHHHHHHHHHHHHH-
-HHHHHHHHHHHHHHHHHH-
-HHHHHHHHHHHHHHHHHH-
-HHHHHHHHHHHHHHHHHH-
-HHHHHHHHHHHHHHHHTT-
-HHHHHHHHHHHHHHHHHH-
-HHHHHHHHHHHHHHHHHT-
-HHHHHHHHHHHHHHHHHT-
-HHHHHHHHHHHHHHHHHH-
-HHHHHHHHHHHHHHHHHH-
-HHHHHHHHHHHHHHHHTT-
-HHHHHHHHHHHHHHHHHT-
-HHHHHHHHHHHHHHHHHT-
-HHHHHHHHHHHHHHHHHT-
-HHHHHHHHHHHHHHHHH--
-HHHHHHHHHHHHHHHHHT-
-HHHHHHHHHHHHHHHHHT-
-HHHHHHHHHHHHHHHHHT-
-HHHHHHHHHHHHHHHHHT-
-HHHHHHHHHHHHHHHHHT-
-HHHHHHHHHHHHHHHHHT-
-HHHHHHHHHHHHHHHHHH-
-HHHHHHHHHHHHHHHHHH-
-HHHHHHHHHHHHHHHHTT-
-HHHHHHHHHHHHHHHHHH-
-HHHHHHHHHHHHHHHHHH-
-HHHHHHHHHHHHHHHHHH-
-HHHHHHHHHHHHHHHHHT-
-HHHHHHHHHHHHHHHHHH-
-HHHHHHHHHHHHHHHHHH-
-HHHHHHHHHHHHHHHHHH-
-HHHHHHHHHHHHHHHHTT-
-HHHHHHHHHHHHHHHHTT-
-HHHHHHHHHHHHHHHHTT-
-HHHHHHHHHHHHHHHHTT-
-HHHHHHHHHHHHHHHHHH-
-HHHHHHHHHHHHHHHHHH-
-HHHHHHHHHHHHHHHHHH-
-HHHHHHHHHHHHHHHHTT-
-TTHHHHHHHHHHHHHHHH-
-HHHHHHHHHHHHHHHHHH-
-HHHHHHHHHHHHHHHHHT-
-HHHHHHHHHHHHHHHHHH-
-HHHHHHHHHHHHHHHHHH-
-HHHHHHHHHHHHHHHHHT-
-HHHHHHHHHHHHHHHHHH-
-HHHHHHHHHHHHHHHHHH-
-HHHHHHHHHHHHHHHHTT-
-HHHHHHHHHHHHHHHHTT-
-HHHHHHHHHHHHHHHTT--
-HHHHHHHHHHHHHHHHTT-
-HHHHHHHHHHHHHHHHHH-
-HHHHHHHHHHHHHHHHHH-
-HHHHHHHHHHHHHHHHHH-
-HHHHHHHHHHHHHHHHHH-
-HHHHHHHHHHHHHHHHTT-
-HHHHHHHHHHHHHHHHHH-
-HHHHHHHHHHHHHHHHTT-
-HHHHHHHHHHHHHHHHHH-
-HHHHHHHHHHHHHHHHHT-
-HHHHHHHHHHHHHHHHHH-
-HHHHHHHHHHHHHHHHHH-
-HHHHHHHHHHHHHHHHHH-
-HHHHHHHHHHHHHHHHHH-
-HHHHHHHHHHHHHHHHHH-
-HHHHHHHHHHHHHHHHHT-
-HHHHHHHHHHHHHHHHHH-
-HHHHHHHHHHHHHHHHHH-
-HHHHHHHHHHHHHHHTT--
-HHHHHHHHHHHHHHHTTT-
-HHHHHHHHHHHHHHHHHH-
-HHHHHHHHHHHHHHHHHH-
-HHHHHHHHHHHHHHHTT--
-HHHHHHHHHHHHHHHHHH-
-HHHHHHHHHHHHHHHHHT-
-HHHHHHHHHHHHHHHHHT-
-HHHHHHHHHHHHHHHHHT-
-HHHHHHHHHHHHHHHHTT-
-HHHHHHHHHHHHHHHHTT-
-HHHHHHHHHHHHHHHHTT-
-HHHHHHHHHHHHHHHHTT-
-HHHHHHHHHHHHHHHHHH-
-TTHHHHHHHHHHHHHHTT-
-TTHHHHHHHHHHHHHHTT-
-HHHHHHHHHHHHHHHHHH-
-HHHHHHHHHHHHHHHHTT-
-HHHHHHHHHHHHHHHHHH-
-HHHHHHHHHHHHHHHHHH-
-HHHHHHHHHHHHHHHHHT-
-HHHHHHHHHHHHHHHHHH-
-HHHHHHHHHHHHHHHHHH-
-HHHHHHHHHHHHHHHHHH-
-HHHHHHHHHHHHHHHHHH-
-HHHHHHHHHHHHHHHHHH-
-HHHHHHHHHHHHHHHHHH-
-HHHHHHHHHHHHHHHHHH-
-HHHHHHHHHHHHHHHHHH-
-HHHHHHHHHHHHHHHHTT-
-HHHHHHHHHHHHHHHHHH-
-HHHHHHHHHHHHHHHHTT-
-HHHHHHHHHHHHHHHHH--
-HHHHHHHHHHHHHHHHHT-
-HHHHHHHHHHHHHHHHHT-
-HHHHHHHHHHHHHHHHH--
-HHHHHHHHHHHHHHHHT--
-HHHHHHHHHHHHHHHHT--
-HHHHHHHHHHHHHHHHHT-
-HHHHHHHHHHHHHHHHHT-
-HHHHHHHHHHHHHHHHTT-
-HHHHHHHHHHHHHHHHHT-
-HHHHHHHHHHHHHHHHHH-
-HHHHHHTHHHHHHHHHHH-
-HHHHHHHHHHHHHHHHHH-
-HHHHHHHHHHHHHHHHHT-
-HHHHHHHHHHHHHHHHHH-
-HHHHHHHHHHHHHHHHH--
-HHHHHHHHHHHHHHHTT--
-HHHHHHHHHHHHHHHTT--
-HHHHHHHHHHHHHHHTS--
-HHHHHHHHHHHHHHHTS--
-HHHHHHHHHHHHHHHHT--
-HHHHHHHHHHHHHHHHH--
-HHHHHHHHHHHHHHTTS--
-HHHHHHHHHHHHHHHHH--
-HHHHHHHHHHHHHHTTS--
-HHHHHHHHHHHHHHHTS--
-HHHHHHHHHHHHHHHTS--
-HHHHHHHHHHHHHHHTT--
-HHHHHHHHHHHHHHHTS--
-HHHHHHHHHHHHHHHTS--
-HHHHHHHHHHHHHHHTT--
-HHHHHHHHHHHHHHHHH--
-HHHHHHHHHHHHHHHTS--
-HHHHHHHHHHHHHHHHH--
-HHHHHHHHHHHHHHHTS--
-HHHHHHHHHHHHHHTTS--
-HHHHHHHHHHHHHHHHTT-
-HHHHHHHHHHHHHHHHTT-
-HHHHHHHHHHHHHHTTT--
-HHHHHHHHHHHHHHTTT--
-HHHHHHHHHHHHHHTTT--
-HHHHHHHHHHHHHHHHH--
-HHHHHHHHHHHHHHHTS--
-HHHHHHHHHHHHHHTTT--
-HHHHHHHHHHHHHHHHH--
-HHHHHHHHHHHHHHHHH--
-HHHHHHHHHHHHHHHHH--
-HHHHHHHHHHHHHHTTT--
-HHHHHHHHHHHHHHHHH--
-HHHHHHHHHHHHHHTTS--
-HHHHHHHHHHHHHHHHHH-
-HHHHHHHHHHHHHHHHHH-
-HHHHHHHHHHHHHHHHHT-
-HHHHHHHHHHHHHHHHTT-
-HHHHHHHHHHHHHHHHHT-
-HHHHHHHHHHHHHHHTT--
-HHHHHHHHHHHHHHHHTT-
-HHHHHHHHHHHHHHHTT--
-HHHHHHHHHHHHHHHTT--
-HHHHHHHHHHHHHHHHTT-
-HHHHHHHHHHHHHHHHTT-
-HHHHHHHHHHHHHHHHHH-
-HHHHHHHHHHHHHHHHHH-
-HHHHHHHHHHHHHHHHHH-
-HHHHHHHHHHHHHHHHH--
-HHHHHHHHHHHHHHHHHH-
-HHHHHHHHHHHHHHHHHH-
-HHHHHHHHHHHHHHHHHH-
-HHHHHHHHHHHHHHHHTT-
-HHHHHHHHHHHHHHHHHH-
-HHHHHHHHHHHHHHHHHH-
-HHHHHHHHHHHHHHHHHH-
-HHHHHHHHHHHHHHHHTT-
-HHHHHHHHHHHHHHHHHH-
-HHHHHHHHHHHHHHHHTT-
-HHHHHHHHHHHHHHHHHH-
-HHHHHHHHHHHHHHHTTT-
-HHHHHHHHHHHHHHHHHH-
-HHHHHHHHHHHHHHHHT--
-HHHHHHHHHHHHHHHHH--
-HHHHHHHHHHHHHHHHHH-
-HHHHHHHHHHHHHHHHHT-
-HHHHHHHHHHHHHHHHTT-
-HHHHHHHHHHHHHHHHHH-
-HHHHHHHHHHHHHHHHHH-
-HHHHHHHHHHHHHHHHTT-
-HHHHHHHHHHHHHHHHHH-
-HHHHHHHHHHHHHHHHTT-
-HHHHHHHHHHHHHHHHTT-
-HHHHHHHHHHHHHHHHTT-
-HHHHHHHHHHHHHHHHHH-
-HHHHHHHHHHHHHHHHHH-
-HHHHHHHHHHHHHHHTTT-
-HHHHHHHHHHHHHHHHTT-
-HHHHHHHHHHHHHHHHTT-
-HHHHHHHHHHHHHHHHTT-
-HHHHHHHHHHHHHHHHTT-
-HHHHHHHHHHHHHHHHHH-
-HHHHHHHHHHHHHHHHH--
-HHHHHHHHHHHHHHHHHH-
-HHHHHHHHHHHHHHHHHH-
-HHHHHHHHHHHHHHHHHT-
-HHHHHHHHHHHHHHHHHH-
-HHHHHHHHHHHHHHHHHT-
-HHHHHHHHHHHHHHHHHT-
-HHHHHHHHHHHHHHHHHT-
-HHHHHHHHHHHHHHHHHH-
-HHHHHHHHHHHHHHHHHT-
-HHHHHHHHHHHHHHHHH--
-HHHHHHHHHHHHHHHHHT-
-HHHHHHHHHHHHHHHHHH-
-HHHHHHHHHHHHHHHHHH-
-HHHHHHHHHHHHHHHHH--
-HHHHHHHHHHHHHHHHH--
-HHHHHHHHHHHHHHHHHH-
-HHHHHHHHHHHHHHHHHH-
-HHHHHHHHHHHHHHHHHH-
-HHHHHHHHHHHHHHHHHH-
-HHHHHHHHHHHHHHHHHH-
-HHHHHHHHHHHHHHHHHT-
-HHHHHHHHHHHHHHHHHT-
-HHHHHHHHHHHHHHHHHH-
-HHHHHHHHHHHHHHHHHT-
-HHHHHHHHHHHHHHHHH--
-HHHHHHHHHHHHHHHHHT-
-HHHHHHHHHHHHHHHHHH-
-HHHHHHHHHHHHHHHHHH-
-HHHHHHHHHHHHHHHHHH-
-HHHHHHHHHHHHHHHHHH-
-HHHHHHHHHHHHHHHHHH-
-HHHHHHHHHHHHHHHHHT-
-HHHHHHHHHHHHHHHHHH-
-HHHHHHHHHHHHHHHHHH-
-HHHHHHHHHHHHHHHHHH-
-HHHHHHHHHHHHHHHHHH-
-HHHHHHHHHHHHHHHHHH-
-HHHHHHHHHHHHHHHHHH-
-HHHHHHHHHHHHHHHHHH-
-HHHHHHHHHHHHHHHHTT-
-HHHHHHHHHHHHHHHHHH-
-HHHHHHHHHHHHHHHHHT-
-HHHHHHHHHHHHHHHHHH-
-HHHHHHHHHHHHHHHHTT-
-TTHHHHHHHHHHHHHHH--
-HHHHHHHHHHHHHHHTT--
-HHHHHHHHHHHHHHHHHT-
-HHHHHHHHHHHHHHHHHT-
-HHHHHHHHHHHHHHHHHT-
-HHHHHHHHHHHHHHHHTT-
-HHHHHHHHHHHHHHHHHT-
-HHHHHHHHHHHHHHHHH--
-HHHHHHHHHHHHHHHHHH-
-HHHHHHHHHHHHHHHHHH-
-HHHHHHHHHHHHHHHHH--
-HHHHHHHHHHHHHHHHHH-
-HHHHHHHHHHHHHHHHHT-
-HHHHHHHHHHHHHHHHHH-
-HHHHHHHHHHHHHHHHHH-
-HHHHHHHHHHHHHHHHHH-
-HHHHHHHHHHHHHHHHHH-
-HHHHHHHHHHHHHHHHHH-
-HHHHHHHHHHHHHHHHHH-
-HHHHHHHHHHHHHHHHTT-
-HHHHHHHHHHHHHHHHTT-
-HHHHHHHHHHHHHHHHHH-
-HHHHHHHHHHHHHHHHHH-
-HHHHHHHHHHHHHHHHTT-
-HHHHHHHHHHHHHHHHTT-
-HHHHHHHHHHHHHHHHTT-
-HHHHHHHHHHHHHHHHH--
-HHHHHHHHHHHHHHHHTT-
-HHHHHHHHHHHHHHHHHT-
-HHHHHHHHHHHHHHHHHH-
-HHHHHHHHHHHHHHHHH--
-TTHHHHHHHHHHHHHHHT-
-HHHHHHHHHHHHHHHHTT-
-HHHHHHHHHHHHHHHHHH-
-HHHHHHHHHHHHHHHHHT-
-HHHHHHHHHHHHHHHHTT-
-HHHHHHHHHHHHHHHHHH-
-HHHHHHHHHHHHHHHHHH-
-HHHHHHHHHHHHHHHHHH-
-HHHHHHHHHHHHHHHHHH-
-HHHHHHHHHHHHHHHHHH-
-HHHHHHHHHHHHHHHHHT-
-HHHHHHHHHHHHHHHHHH-
-HHHHHHHHHHHHHHHHHT-
-HHHHHHHHHHHHHHHHHH-
-HHHHHHHHHHHHHHHHTT-
-HHHHHHHHHHHHHHHHHH-
-HHHHHHHHHHHHHHHHHT-
-HHHHHHHHHHHHHHHHHH-
-HHHHHHHHHHHHHHHHHH-
-HHHHHHHHHHHHHHHHHH-
-HHHHHHHHHHHHHHHHHH-
-HHHHHHHHHHHHHHHHHT-
-HHHHHHHHHHHHHHHHHH-
-HHHHHHHHHHHHHHHHHH-
-HHHHHHHHHHHHHHHHHH-
-HHHHHHHHHHHHHHHHHT-
-HHHHHHHHHHHHHHHHH--
-HHHHHHHHHHHHHHHHHH-
-HHHHHHHHHHHHHHHHHH-
-HHHHHHHHHHHHHHHHHT-
-HHHHHHHHHHHHHHHHH--
-HHHHHHHHHHHHHHHHHT-
-HHHHHHHHHHHHHHHHHT-
-HHHHHHHHHHHHHHHHHT-
-HHHHHHHHHHHHHHHHHT-
-HHHHHHHHHHHHHHHHHH-
-HHHHHHHHHHHHHHHHTT-
-HHHHHHHHHHHHHHHHHH-
-HHHHHHHHHHHHHHHHTT-
-HHHHHHHHHHHHHHHHTT-
-HHHHHHHHHHHHHHHHTT-
-HHHHHHHHHHHHHHHHTT-
-HHHHHHHHHHHHHHHHHH-
-HHHHHHHHHHHHHHHHHH-
-HHHHHHHHHHHHHHHHHT-
-HHHHHHHHHHHHHHHHTT-
-HHHHHHHHHHHHHHHHTT-
-HHHHHHHHHHHHHHHHTT-
-HHHHHHHHHHHHHHHHT--
-HHHHHHHHHHHHHHHHT--
-HHHHHHHHHHHHHHHHHH-
-HHHHHHHHHHHHHHHHHH-
-HHHHHHHHHHHHHHHHHH-
-HHHHHHHHHHHHHHHHHT-
-HHHHHHHHHHHHHHHHTT-
--HHHHHHHHHHHHHHHHH-
-HHHHHHHHHHHHHHHHHH-
-HHHHHHHHHHHHHHHHHH-
-HHHHHHHHHHHHHHHHHH-
-HHHHHHHHHHHHHHHHHH-
-HHHHHHHHHHHHHHHHHT-
-HHHHHHHHHHHHHHHHHH-
-HHHHHHHHHHHHHHHHHH-
-HHHHHHHHHHHHHHHHHT-
-HHHHHHHHHHHHHHHHTT-
-HHHHHHHHHHHHHHHHTT-
-HHHHHHHHHHHHHHHHH--
-HHHHHHHHHHHHHHHHH--
-HHHHHHHHHHHHHHHHH--
-HHHHHHHHHHHHHHHHH--
-HHHHHHHHHHHHHHHTT--
-HHHHHHHHHHHHHHHHT--
-TTHHHHHHHHHHHHHHHH-
-HHHHHHHHHHHHHHHHT--
-HHHHHHHHHHHHHHHHTT-
-HHHHHHHHHHHHHHHTT--
-HHHHHHHHHHHHHHHTT--
-HHHHHHHHHHHHHHHHT--
-HHHHHHHHHHHHHHHHT--
-HHHHHHHHHHHHHHHHT--
-HHHHHHHHHHHHHHHHT--
-HHHHHHHHHHHHHHHHT--
-HHHHHHHHHHHHHHHHS--
-HHHHHHHHHHHHHHHHHH-
-HHHHHHHHHHHHHHHHHT-
-HHHHHHHHHHHHHHHHHH-
-HHHHHHHHHHHHHHHHTT-
-HHHHHHHHHHHHHHHHHH-
-HHHHHHHHHHHHHHHHHT-
-HHHHHHHHHHHHHHHHTT-
-HHHHHHHHHHHHHHHHHH-
-HHHHHHHHHHHHHHHHHH-
-HHHHHHHHHHHHHHHHHH-
-HHHHHHHHHHHHHHHHH--
-HHHHHHHHHHHHHHHHHT-
-HHHHHHHHHHHHHHHHHH-
-HHHHHHHHHHHHHHHHHH-
-HHHHHHHHHHHHHHHHHH-
-HHHHHHHHHHHHHHHHTT-
-HHHHHHHHHHHHHHTTTT-
-HHHHHHHHHHHHHHHHH--
-HHHHHHHHHHHHHHHHH--
-HHHHHHHHHHHHHHHHH--
-HHHHHHHHHHHHHHHHH--
-HHHHHHHHHHHHHHHHT--
-HHHHHHHHHHHHHHHHH--
-HHHHHHHHHHHHHHHHH--
-HHHHHHHHHHHHHHHHH--
-HHHHHHHHHHHHHHHTT--
-HHHHHHHHHHHHHHHTT--
-HHHHHHHHHHHHHHHHH--
-HHHHHHHHHHHHHHHHT--
-HHHHHHHHHHHHHHHHH--
-HHHHHHHHHHHHHHTTS--
-HHHHHHHHHHHHHHTTS--
-HHHHHHHHHHHHHHHHH--
-HHHHHHHHHHHHHHHHH--
-HHHHHHHHHHHHHHTTT--
-HHHHHHHHHHHHHHHTT--
-HHHHHHHHHHHHHHHTT--
-HHHHHHHHHHHHHHHHH--
-HHHHHHHHHHHHHHHTT--
-HHHHHHHHHHHHHHHHH--
-HHHHHHHHHHHHHHHTT--
-HHHHHHHHHHHHHHHHT--
-HHHHHHHHHHHHHHHHT--
-HHHHHHHHHHHHHHHTT--
-HHHHHHHHHHHHHHHHH--
-HHHHHHHHHHHHHHHHH--
-HHHHHHHHHHHHHHHHH--
-HHHHHHHHHHHHHHHHH--
-HHHHHHHHHHHHHHHHH--
-HHHHHHHHHHHHHHHTT--
-HHHHHHHHHHHHHHHHS--
-HHHHHHHHHHHHHHHHH--
-HHHHHHHHHHHHHHHHH--
-HHHHHHHHHHHHHHHHH--
-HHHHHHHHHHHHHHHHH--
-HHHHHHHHHHHHHHHHH--
-HHHHHHHHHHHHHHHHH--
-HHHHHHHHHHHHHHHHT--
-HHHHHHHHHHHHHHTTT--
-HHHHHHHHHHHHHHHHH--
-HHHHHHHHHHHHHHHHH--
-HHHHHHHHHHHHHHHHH--
-HHHHHHHHHHHHHHHTT--
-HHHHHHHHHHHHHHHTT--
-HHHHHHHHHHHHHHHTT--
-HHHHHHHHHHHHHHTTS--
-HHHHHHHHHHHHHHTTT--
-HHHHHHHHHHHHHHTTT--
-HHHHHHHHHHHHHHTTT--
-HHHHHHHHHHHHHHTTT--
-HHHHHHHHHHHHHHTTS--
-HHHHHHHHHHHHHHHTT--
-HHHHHHHHHHHHHHTTT--
-HHHHHHHHHHHHHHTTT--
-HHHHHHHHHHHHHHTTS--
-HHHHHHHHHHHHHHTTS--
-HHHHHHHHHHHHHHTTT--
-HHHHHHHHHHHHHHHTT--
-HHHHHHHHHHHHHHTTT--
-HHHHHHHHHHHHHHTTT--
-HHHHHHHHHHHHHHTTT--
-HHHHHHHHHHHHHHTTS--
-HHHHHHHHHHHHHHTTT--
-HHHHHHHHHHHHHHTTS--
-HHHHHHHHHHHHHHTTT--
-HHHHHHHHHHHHHHHTS--
-HHHHHHHHHHHHHHGGG--
-HHHHHHHHHHHHHHTTT--
-HHHHHHHHHHHHHHTTT--
-HHHHHHHHHHHHHHHHH--
-HHHHHHHHHHHHHHHHH--
-HHHHHHHHHHHHHHTTT--
-HHHHHHHHHHHHHHTTT--
-HHHHHHHHHHHHHHTTT--
-HHHHHHHHHHHHHHTTT--
-HHHHHHHHHHHHHHHTT--
-HHHHHHHHHHHHHHHTT--
-HHHHHHHHHHHHHHHHH--
-HHHHHHHHHHHHHHTTS--
-HHHHHHHHHHHHHHTTS--
-HHHHHHHHHHHHHHHTT--
-HHHHHHHHHHHHHHHHH--
-HHHHHHHHHHHHHHHHS--
-HHHHHHHHHHHHHHHHS--
-HHHHHHHHHHHHHHHH---
-HHHHHHHHHHHHHHHHS--
-HHHHHHHHHHHHHHHHS--
-HHHHHHHHHHHHHHHH---
-HHHHHHHHHHHHHHHH---
-HHHHHHHHHHHHHHHH---
-HHHHHHHHHHHHHHHT---
-HHHHHHHHHHHHHHTTS--
-HHHHHHHHHHHHHTTT---
-HHHHHHHHHHHHHHTT---
-HHHHHHHHHHHHHHTT---
-TTHHHHHHHHHHHHTT---
-HHHHHHHHHHHHHHTTS--
-HHHHHHHHHHHHHHTT---
-HHHHHHHHHHHHHHHTS--
-HHHHHHHHHHHHHTTSS--
-HHHHHHHHHHHHHGGG---
-HHHHHHHHHHHHHGGG---
-HHHHHHHHHHHHHTTT---
-HHHHHHHHHHHHHHHS---
-HHHHHHHHHHHHHHHT---
-HHHHHHHHHHHHHHHT---
-HHHHHHHHHHHHHHHT---
-HHHHHHHHHHHHHHHT---
-HHHHHHHHHHHHHHHT---
-HHHHHHHHHHHHHHHT---
-HHHHHHHHHHHHHHHS---
-HHHHHHHHHHHHHHTT---
-HHHHHHHHHHHHHHHT---
-HHHHHHHHHHHHHHHT---
-HHHHHHHHHHHHHHHT---
-HHHHHHHHHHHHHHHT---
-HHHHHHHHHHHHHHHT---
-HHHHHHHHHHHHHHHS---
-HHHHHHHHHHHHHHHT---
-HHHHHHHHHHHHHHHH---
-HHHHHHHHHHHHHHTT---
-HHHHHHHHHHHHHHTS---
-HHHHHHHHHHHHHHTS---
-HHHHHHHHHHHHHHTS---
-HHHHHHHHHHHHHTTS---
-HHHHHHHHHHHHHTT----
-HHHHHHHHHHHHHTTT---
-HHHHHHHHHHHHHHHH---
-HHHHHHHHHHHHHHHH---
-HHHHHHHHHHHHHHHH---
-HHHHHHHHHHHHHHHH---
--HHHHHHHHHHHHHHHS--
-HHHHHHHHHHHHHHHTS--
-HHHHHHHHHHHHHHHSS--
-HHHHHHHHHHHHHHHT---
-HHHHHHHHHHHHHHHH---
-HHHHHHHHHHHHHHTT---
-HHHHHHHHHHHHHHHTS--
-HHHHHHHHHHHHHHHT---
-HHHHHHHHHHHHHHHT---
-HHHHHHHHHHHHHTTS---
-HHHHHHHHHHHHHHHT---
-HHHHHHHHHHHHHHHHS--
-HHHHHHHHHHHHHHTT---
-HHHHHHHHHHHHHHHH---
-HHHHHHHHHHHHHHHH---
-HHHHHHHHHHHHHHTT---
-HHHHHHHHHHHHHHTT---
-HHHHHHHHHHHHHHT----
-HHHHHHHHHHHHHHTT---
-HHHHHHHHHHHHHHHT---
-HHHHHHHHHHHHHHHT---
-HHHHHHHHHHHHHHHHS--
-HHHHHHHHHHHHHHTTS--
-HHHHHHHHHHHHHHHTS--
-HHHHHHHHHHHHHHHT---
-HHHHHHHHHHHHHHHHS--
-HHHHHHHHHHHHHHTTS--
-HHHHHHHHHHHHHTTTS--
-HHHHHHHHHHHHHHHTS--
-HHHHHHHHHHHHHHHTS--
-HHHHHHHHHHHHHHHTS--
-HHHHHHHHHHHHHHTTS--
-HHHHHHHHHHHHHHHT---
-HHHHHHHHHHHHHHHT---
-HHHHHHHHHHHHHHHT---
-HHHHHHHHHHHHHHHT---
-HHHHHHHHHHHHHHHHS--
-HHHHHHHHHHHHHTTS---
-HHHHHHHHHHHHHHHS---
-HHHHHHHHHHHHHHH----
-HHHHHHHHHHHHHHH----
-HHHHHHHHHHHHHHT----
-HHHHHHHHHHHHHHH----
-HHHHHHHHHHHHHHH----
-HHHHHHHHHHHHHTT----
-HHHHHHHHHHHHHTT----
-HHHHHHHHHHHHHHS----
-HHHHHHHHHHHHTTT----
-HHHHHHHHHHHHHHHS---
-HHHHHHHHHHHHHHHS---
-HHHHHHHHHHHHHHH----
-HHHHHHHHHHHHHHHS---
-HHHHHHHHHHHHHTTS---
-HHHHHHHHHHHHHTT----
-HHHHHHHHHHHHHTTS---
-HHHHHHHHHHHHHHHS---
-HHHHHHHHHHHHHHTS---
-HHHHHHHHHHHHTSSS---
-HHHHHHHHHHHHTTSS---
-HHHHHHHHHHHHHTTS---
-HHHHHHHHHHHHTT-S---
-HHHHHHHHHHHHTT-----
-HHHHHHHHHHHTTTS----
-HHHHHHHHHHHHHHT----
-HHHHHHHHHHHHHHS----
-HHHHHHHHHHHHHHS----
-HHHHHHHHHHHHTTS----
-HHHHHHHHHHHHHHS----
-HHHHHHHHHHHTTTS----
-HHHHHHHHHHHHHHS----
-HHHHHHHHHHHTTSS----
-HHHHHHHHHHHTSSS----
-HHHHHHHHHHHHHHS----
-HHHHHHHHHHHHTTTS---
-HHHHHHHHHHHHTTSS---
-HHHHHHHHHHHHHHS----
-HHHHHHHHHHHTTTS----
-HHHHHHHHHHHTTTS----
-HHHHHHHHHHHTTTS----
-HHHHHHHHHHHHHHT----
-HHHHHHHHHHHHHHS----
-HHHHHHHHHTTTSSSS---
-HHHHHHHHHHHHHT-----
-HHHHHHHHHHHHHS-----
-HHHHHHHHHHHHHTS----
-HHHHHHHHHHHHHS-----
-HHHHHHHHHHHHHS-----
-HHHHHHHHHHHHHTS----
-HHHHHHHHHHHHHT-----
-HHHHHHHHHHHHHTSS---
-HHHHHHHHHHHHHT-----
-HHHHHHHHHHHHHT-----
-HHHHHHHHHHHHHT-----
-HHHHHHHHHHHHHS-----
-HHHHHHHHHHHHHT-----
-HHHHHHHHHHHHHT-----
-HHHHHHHHHHHHHS-----
-HHHHHHHHHHHHHT-----
-HHHHHHHHHHHHSSS----
-HHHHHHHHHHHHHTS----
-HHHHHHHHHHHHHTS-S--
-HHHHHHHHHHHTTS--S--
-HHHHHHHHHHHHHTS-S--
-HHHHHHHHHHHHHTS-S--
-HHHHHHHHHHHHHS--S--
-HHHHHHHHHHHHHS--S--
-HHHHHHHHHHHHHS--S--
-HHHHHHHHHHHHHT--S--
-HHHHHHHHHHHHHT--S--
-HHHHHHHHHHHHHT--S--
-HHHHHHHHHHHHHT--S--
-HHHHHHHHHHHHHT--S--
-HHHHHHHHHHHHHSS-S--
-HHHHHHHHHHHHHT--S--
-HHHHHHHHHHHHHT--TT-
-HHHHHHHHHHHHHTS-TT-
-HHHHHHHHHHHHHTS-TT-
-HHHHHHHHHHHHHSS-S--
-HHHHHHHHHHHHHT--TT-
-HHHHHHHHHHTTTT--TT-
-HHHHHHHHHHTTTT--TT-
-HHHHHHHHHHHHHTS-TT-
-HHHHHHHHHHHHHT--TT-
-HHHHHHHHHHHTTT--TT-
-HHHHHHHHHHHHHT--TT-
-HHHHHHHHHHHHHS-----
-HHHHHHHHHHHHHT-----
-HHHHHHHHHHHHHTS----
-HHHHHHHHHHHHHS-----
-HHHHHHHHHHHHHS-----
-HHHHHHHHHHHHHS-----
-HHHHHHHHHHHHHSS----
-HHHHHHHHHHHHHSS----
-HHHHHHHHHHTTTS-----
-HHHHHHHHHHHTTT-----
-HHHHHHHHHHHHHH-----
-HHHHHHHHHHHHHH--S--
-HHHHHHHHHHTTTSS-S--
-HHHHHHHHHHHTTS--S--
-HHHHHHHHHHHTTTS----
-HHHHHHHHHHHHHHS-S--
-HHHHHHHHHHHTTTSSS--
-HHHHHHHHHHHTTTSSS--
-HHHHHHHHHHHTTTS-S--
-HHHHHHHHHHHTTSS-S--
-HHHHHHHHHHHTTTS-S--
-HHHHHHHHHHHTTTS-S--
-HHHHHHHHHHHTTTS-S--
-HHHHHHHHHHHTTSS----
-HHHHHHHHHHHHHHS-S--
-HHHHHHHHHHHHHHS-S--
-HHHHHHHHHHHHHHS----
-HHHHHHHHHHHTTTT----
-HHHHHHHHHHHHHHT----
-HHHHHHHHHHHHHHT-S--
-HHHHHHHHHHTTTTT-S--
-HHHHHHHHHHHHHHT----
-HHHHHHHHHHHHHHT-S--
-HHHHHHHHHHHHHHT----
-HHHHHHHHHHHHHHT----
-HHHHHHHHHHHHHHS----
-HHHHHHHHHHHHHHT----
-HHHHHHHHHHHTTSS-S--
-HHHHHHHHHHHTTT--S--
-HHHHHHHHHHHTTT--S--
-HHHHHHHHHHHTTS--S--
-HHHHHHHHHHHHHS--S--
-HHHHHHHHHHHTTS--S--
-HHHHHHHHHHHHHH--S--
-HHHHHHHHHHHHHS--S--
-HHHHHHHHHHHTTS--S--
-HHHHHHHHHHHHTT--S--
-HHHHHHHHHHHHHH--S--
-HHHHHHHHHHHHTT--S--
-HHHHHHHHHHHHTT--S--
-HHHHHHHHHHHHTT--S--
-HHHHHHHHHHHTSS-SS--
-HHHHHHHHHHHTTT-SS--
-HHHHHHHHHHHTTTS-S--
-HHHHHHHHHHTTTSS-S--
-HHHHHHHHHHTTTSS-S--
-HHHHHHHHHHHTTSS----
-HHHHHHHHHHHTTTS----
-HHHHHHHHHHHTTSS-S--
-HHHHHHHHHHHTTTT----
-HHHHHHHHHHHTTSS----
-HHHHHHHHHHHTTTT----
-HHHHHHHHHHHTTTT----
-HHHHHHHHHHHTTTT----
-HHHHHHHHHHTTTTT----
-HHHHHHHHHHHTTSS----
-HHHHHHHHHHHTTSS----
-HHHHHHHHHHTTSSS----
-HHHHHHHHHHHHHSS----
-HHHHHHHHHHHTTTT----
-HHHHHHHHHHHHTTS----
-HHHHHHHHHHHHHHH----
-HHHHHHHHHHHHHHH----
-HHHHHHHHHHHHHTT-S--
-HHHHHHHHHHHHHHHS---
-HHHHHHHHHHHHHHTSS--
-HHHHHHHHHHHHHHSSS--
-HHHHHHHHHHHHHHS-S--
-HHHHHHHHHHHHTTS-S--
-HHHHHHHHHHHHHHH-S--
-HHHHHHHHHHHHHHS----
-HHHHHHHHHHHHTTS----
-HHHHHHHHHHHHTTS-S--
-HHHHHHHHHHHHHHHSS--
-HHHHHHHHHHHHHHH-S--
-HHHHHHHHHHHHHTT-S--
-HHHHHHHHHHHTTTT-S--
-HHHHHHHHHHHHHTT-S--
-HHHHHHHHHHHHHTT-S--
-HHHHHHHHHHHHHHT-S--
-HHHHHHHHHHHHHHH----
-HHHHHHHHHHHHHHH----
-HHHHHHHHHHHHHTT-S--
-HHHHHHHHHHHHHHSSS--
-HHHHHHHHHHHHTTS-S--
-HHHHHHHHHHHHHHS-S--
-HHHHHHHHHHHHHHT-S--
-HHHHHHHHHHHHHHTSS--
-HHHHHHHHHHHHHHSSS--
-HHHHHHHHHHHHHHTSS--
-HHHHHHHHHHHHHHT-S--
-HHHHHHHHHHHTTTT-S--
-HHHHHHHHHHHTTTTSS--
-HHHHHHHHHHHTTTT----
-HHHHHHHHHHHHHHT-S--
-HHHHHHHHHHHHHTT-S--
-HHHHHHHHHHHHHHT-S--
-HHHHHHHHHHHTTTT----
-HHHHHHHHHHHHHHT----
-HHHHHHHHHHHHHHS----
-HHHHHHHHHHHHHHT----
-HHHHHHHHHHHHHHT----
-HHHHHHHHHHHHHHTSS--
-HHHHHHHHHHHHHHT----
-HHHHHHHHHHHHHHT----
-HHHHHHHHHHHHHSS----
-HHHHHHHHHHHHHHT----
-HHHHHHHHHHHHHHT----
-HHHHHHHHHHHHHHT----
-HHHHHHHHHHHHHHS----
-HHHHHHHHHHHTTTT----
-HHHHHHHHHHHHHHS----
-HHHHHHHHHHHHHHH----
-HHHHHHHHHHHHHHH----
-HHHHHHHHHHHHHHS-S--
-HHHHHHHHHHHHHHS-S--
-HHHHHHHHHHHHHTS----
-HHHHHHHHHHHHHHT----
-HHHHHHHHHHHHHTS----
-HHHHHHHHHHHHHTT----
-HHHHHHHHHHHHHTS-S--
-HHHHHHHHHHHHHHT-S--
-HHHHHHHHHHHHHTT----
-HHHHHHHHHHHHHTT-S--
-HHHHHHHHHHHHHTS-S--
-HHHHHHHHHHHHHTS-S--
-HHHHHHHHHHHHHS--S--
-HHHHHHHHHHHHHSS-S--
-TTHHHHHHHHTTTSS-S--
-HHHHHHHHHHHHHHS-S--
-HHHHHHHHHHHHHHS-S--
-HHHHHHHHHHHHHS--S--
-HHHHHHHHHHHHTT--S--
-HHHHHHHHHHHHTT--S--
-HHHHHHHHHHHHTT--S--
-HHHHHHHHHHHHTT--S--
-HHHHHHHHHHHHTT--S--
-HHHHHHHHHHHTTT--S--
-HHHHHHHHHHHHHH-----
-HHHHHHHHHHHHTS--TT-
-HHHHHHHHHHHHHH-----
-HHHHHHHHHHHHTT-GGG-
-HHHHHHHHHHHHHS--S--
-HHHHHHHHHHHHTTS-TT-
-HHHHHHHHHHHHHH-STT-
-HHHHHHHHHHHHHH--TT-
-HHHHHHHHHHHHHH--TT-
-HHHHHHHHHHHHHHSSS--
-HHHHHHHHHHHHHTSSS--
-HHHHHHHHHHHHTTSTT--
-HHHHHHHHHHHHHTS-S--
-HHHHHHHHHHHHTTS----
-HHHHHHHHHHHHS-SS---
-HHHHHHHHHHHHTSS----
-HHHHHHHHHHHHHSS-S--
-HHHHHHHHHHHHHTS-S--
-HHHHHHHHHHHHHSS-S--
-HHHHHHHHHHHHHSS-S--
-HHHHHHHHHHHTTSS----
-HHHHHHHHHHHHTTS----
-HHHHHHHHHHHHTTS-S--
-HHHHHHHHHHHHHHS-S--
-HHHHHHHHHHHHHSS-S--
-HHHHHHHHHHHHTTS-S--
-HHHHHHHHHHHHTTS-S--
-HHHHHHHHHHHHHT--S--
-HHHHHHHHHHHHHHS-S--
-HHHHHHHHHHHHTTS-S--
-HHHHHHHHHHHHHH--S--
-HHHHHHHHHHHHHT--S--
-HHHHHHHHHHHHHH--S--
-HHHHHHHHHHHHTT--TT-
-HHHHHHHHHHHHHT--S--
-HHHHHHHHHHHHTT--S--
-HHHHHHHHHHHHHT--TT-
-HHHHHHHHHHHHHH--TT-
-HHHHHHHHHHHHHT--TT-
-HHHHHHHHHHHHHS--TT-
-HHHHHHHHHHHHHS--S--
-HHHHHHHHHHHHH---TT-
-HHHHHHHHHHHTT---TT-
-HHHHHHHHHHHHH---TT-
-HHHHHHHHHHHHHS-GGG-
-HHHHHHHHHHHHH--TTT-
-HHHHHHHHHHHHHTTTTT-
-HHHHHHHHHHHHH--GGG-
-HHHHHHHHHHHHH--TTT-
-HHHHHHHHHHHHHS-TTT-
-HHHHHHHHHHHHHS-TTT-
-HHHHHHHHHHHHHS-TTT-
-HHHHHHHHHHHHH--TTT-
-HHHHHHHHHHHHH--TTT-
-HHHHHHHHHHHHHS-TTT-
-HHHHHHHHHHHHHTTTTT-
-HHHHHHHHHHHHHTTTTT-
-HHHHHHHHHHHHHTTTTT-
-HHHHHHHHHHHHHTTTTT-
-HHHHHHHHHHHHHHTTTT-
-HHHHHHHHHHHHHTTTTT-
-HHHHHHHHHHHHHTHHHH-
-HHHHHHHHHHHHTTSGGG-
-HHHHHHHHHHHHTTGGGT-
-HHHHHHHHHHHHSS-TTT-
-HHHHHHHHHHHHTT-TTT-
-HHHHHHHHHHHHTT-TTT-
-HHHHHHHHHHHHTT-TTT-
-HHHHHHHHHHHHSS-TTT-
-HHHHHHHHHHHTSS-TTT-
-HHHHHHHHHHHHSS-TTT-
-HHHHHHHHHHHTTS-TTT-
-HHHHHHHHHHHHTS-GGG-
-HHHHHHHHHHHTTT-GGG-
-HHHHHHHHHHHTTS-GGG-
-HHHHHHHHHHHTTS-GGG-
-HHHHHHHHHHHTTT-GGG-
-HHHHHHHHHHHTTT--S--
-HHHHHHHHHHHHHH--S--
-HHHHHHHHHHHHTT--S--
-HHHHHHHHHHHTTT--S--
-HHHHHHHHHHHHHH--S--
-HHHHHHHHHHHHHT--S--
-HHHHHHHHHHHHHS--S--
-HHHHHHHHHHHHHT--TT-
-HHHHHHHHHHHHHT--S--
-HHHHHHHHHHHHHS--S--
-HHHHHHHHHHHHHT--TT-
-HHHHHHHHHHHHHT--S--
-HHHHHHHHHHHHHS--TT-
-HHHHHHHHHHHHHH--S--
-HHHHHHHHHHHHTT--TT-
-HHHHHHHHHHHHTT--S--
-HHHHHHHHHHHHTT--S--
-HHHHHHHHHHHHTT--S--
-HHHHHHHHHHHHHT--S--
-HHHHHHHHHHHHHT--S--
-HHHHHHHHHHHHHT--S--
-HHHHHHHHHHHHS---S--
-HHHHHHHHHHHHS---S--
-HHHHHHHHHHHHT---S--
-HHHHHHHHHHTTTS--S--
-HHHHHHHHHHHTS---S--
-HHHHHHHHHHHTT---S--
-HHHHHHHHHHHTTS--S--
-HHHHHHHHHHHTTS--S--
-HHHHHHHHHHHTTS--S--
-HHHHHHHHHHHTTS--S--
-HHHHHHHHHHHHT---S--
-HHHHHHHHHHHTT---S--
-HHHHHHHHHHHTT---S--
-HHHHHHHHHHHHHS--S--
-HHHHHHHHHHTTTS--S--
-HHHHHHHHHHTTTS--S--
-HHHHHHHHHHHHHS--S--
-HHHHHHHHHHTTSS--S--
-HHHHHHHHHHHTTS--S--
-HHHHHHHHHHHTTS--S--
-HHHHHHHHHHHTTS--S--
-HHHHHHHHHHHHT---S--
-HHHHHHHHHHHTTS--S--
-HHHHHHHHHHHHT---S--
-HHHHHHHHHHHHS---TT-
-HHHHHHHHHHHHTS--S--
-HHHHHHHHHHHTT---S--
-TTHHHHHHHHHHT---S--
-HHHHHHHHHHHHTS--S--
-HHHHHHHHHHHHTS--S--
-HHHHHHHHHHHH----S--
-HHHHHHHHHHHHSS--S--
-HHHHHHHHHHHHS---S--
-HHHHHHHHHHTTSS--S--
-HHHHHHHHHHHTT---S--
--HHHHHHHHHHTTS--TT-
-HHHHHHHHHHHTSS--S--
-HHHHHHHHHHHHTS--S--
-HHHHHHHHHHHHTS--TT-
-HHHHHHHHHHHTTS--S--
-HHHHHHHHHHHTT---S--
-HHHHHHHHHHHH-S--S--
-HHHHHHHHHHHH----S--
-HHHHHHHHHHHT-S--TT-
-HHHHHHHHHHHT----S--
-HHHHHHHHHHHH-S--TT-
-HHHHHHHHHHHH-S--TT-
-HHHHHHHHHHHH-S--S--
-HHHHHHHHHHTT-S--S--
-HHHHHHHHHHHS-S--S--
-HHHHHHHHHHHH-S--S--
-HHHHHHHHHHTS-S--S--
-HHHHHHHHHHHH-S-SS--
-HHHHHHHHHHTT-S--S--
-HHHHHHHHHHTT-S--S--
-HHHHHHHHHHTT-S--S--
-HHHHHHHHHHTT-S--TT-
-HHHHHHHHHHTT-S--S--
-HHHHHHHHHHTT-S--S--
-HHHHHHHHHHTT-S--TT-
-HHHHHHHHHHTT-S--TT-
-HHHHHHHHHTTT-S--S--
-HHHHHHHHHTTT----TT-
-HHHHHHHHGGGG-S--S--
-HHHHHHHHHTTT----S--
-HHHHHHHHHTTT-S--S--
-HHHHHHHHHTTS-S--S--
-HHHHHHHHHTTT----S--
-HHHHTTHHHHTT-S--TT-
-HHHHTTHHHHHH-S--TT-
-HHHHTTHHHHTT-S--TT-
-TTGGGSHHHHTT-S--TT-
-HHHHHTHHHHTT-S--TT-
-HHHHTTHHHHHT-S--S--
-HHHHTTHHHHTT-S--S--
-HHHHTTHHHHHH-S--TT-
-HHHHTTHHHHHH----S--
-HHHHHTHHHHHT-S--TT-
-HHHHTTTTGGGG-S--TT-
-HHHHTTHHHHTT-S--TT-
-TTGGG-HHHHTT-S--TT-
-HHHHTTHHHHHH-S--TT-
-HHHHTTGGGGTS-S--TT-
-HHHHHHHHHHTT-S--S--
-THHHHTHHHHTT-S--S--
-HHHHHTTTHHHH-S--TT-
-HHHHTTTTGGGT-S--S--
-TTGGGSHHHHTT-S--S--
-TTGGGTHHHHTT-S--TT-
-HHHHTTHHHHTT-S--TT-
-HHHHT-HHHHTT-S--S--
-HHHHH-HHHHHH-S--S--
-TTTTTTTTHHHH-S--S--
-HHHHT-HHHHHH-S--TT-
-HHHHH-HHHHTT-S--TT-
-HHHHTTHHHHTT-S--TT-
-TTGGGSHHHHTT-S--TT-
-HHHHHTHHHHHH-S--S--
-HHHHT-HHHHHH-S--S--
-HHHHT-HHHHTT-S--TT-
-HHHHTTTTTTTT-S--S--
-HHHHTTHHHHTT-S--S--
-HHHHHTTTGGGS-S--S--
-TTHHHHHHHHTT-S--S--
-TTGGGSHHHHHH-S--S--
-HHHHTTTTHHHH-S--S--
-HHHHSSHHHHHH-S--S--
-HHHHTTHHHHTT-S--S--
-HHHHTTHHHHTT-S--TT-
-HHHHTSHHHHHH-S--S--
-HHHHTTHHHHTT-S--S--
-TTGGGSHHHHTT-S--S--
-HHHHHTHHHHHH-S--TT-
-HHHHHTHHHHTT-S--TT-
-TTTTTTHHHHTT-S--S--
-TTGGGGHHHHHH-S--TT-
-TTGGGSHHHHHH-S--TT-
-HHHHT-TTGGGT-S--S--
-TTGGGSHHHHHH-S--TT-
-HHHHHTHHHHTT-S--TT-
-HHHHTTHHHHTT-S--TT-
-HHHHHTHHHHTT-S--TT-
-TTGGGTHHHHHT-S--TT-
-HHHHTTHHHHTT-S--TT-
-HHHHTSHHHHTT-S--TT-
-HHHHHTHHHHTT-S--TT-
-HHHHHTHHHHTT-S--TT-
-HHHHHHHHHHTT-S-SS--
-HHHHHHHHHHTT-S--S--
-HHHHHSHHHHTT-S--S--
-HHHHTTTTTTTT-S--S--
-HHHHHTHHHHHH-S--S--
-HHHHTTHHHHHS-S--S--
-TTGGGSHHHHTT-S--S--
-HHHHHTHHHHTT-S--S--
-HHHHHTHHHHTT-S--S--
--TTGGGHHHHTT-S--S--
-HHHHHTHHHHHH-S--S--
-HHHHHSHHHHHT-S--S--
-HHHHTTHHHHHH-S--S--
-HHHHTTHHHHHH-S--S--
-HHHHTTHHHHTT-S--S--
-HHHHHHHHHHHH-S--S--
-HHHHHHHHHHHH-S--S--
-HHHHHTHHHHHH-S--S--
-HHHHHHTTHHHH-S--S--
-HHHHHSTTHHHH-S--S--
-HHHHHHHHHHHH-S--TT-
-HHHHHTHHHHTT----TT-
-HHHHHTTTHHHHSS--TT-
-HHHHHTHHHHHHSS--TT-
-HHHHTSTTHHHHSS--TT-
-HHHHHTHHHHTT-S--TT-
-HHHHTTTTHHHH-S--S--
-HHHHHSTTGGGT-S--S--
-HHHHHTHHHHHH-S--S--
-HHHHHHHHHHHH-S--S--
-HHHHTTHHHHHH-S--TT-
-HHHHHTHHHHHH-S--TT-
-HHHHHTTTHHHHSS--S--
-HHHHHTHHHHHH-S--TT-
-HHHHTTTTHHHH-S--S--
-HHHHTTTTHHHH-S--S--
-HHHHHTTTGGGT-S--S--
-HHHHH-TTGGGT-S--S--
-HHHHTTTTHHHH-S--TT-
-HHHHTTTTGGGT-S--TT-
-HHHHHTTTGGGT-S--S--
-HHHHHTHHHHTTSS--S--
-TTTTT-HHHHTT-S--S--
-TTGGG-TTHHHH-S--TT-
-HHHHH-TTHHHH-S--TT-
-TTGGGSHHHHHH-S--S--
-HHHHHTTTGGGS-S-SS--
-HHHHTTHHHHTS-S--TT-
-HHHHHTTTHHHH-S--S--
-HHHHHTHHHHHH-S--S--
-TTGGGTHHHHTT-S--TT-
-HHHHHTTTHHHH-S--TT-
-HHHHHSHHHHTT-S--S--
-HHHHHTTTHHHH-S--TT-
-HHHHHTHHHHHH-S--TT-
-HHHHTTHHHHTT-S--TT-
-TTTTTSHHHHTT-S--S--
-HHHHHSHHHHHH-S--S--
-HHHHHTHHHHTT-S--S--
-HHHHTSTTHHHH-S--S--
-HHHHTTTTGGGT-S--S--
-HHHHTTTTGGGT-S--S--
-HHHHTTTTGGGT-S--S--
-HHHHTTTTGGGT-S--S--
-HHHHHTHHHHTT-S--S--
-HHHHTTHHHHTT-S--TT-
-HHHHTTHHHHHH-S--TT-
-HHHHTTHHHHTT-S--TT-
-HHHHHHHHHHHH-SS-TT-
-HHHHHSHHHHTT-S--TT-
-HHHHTSHHHHHH-S--TT-
-HHHHHHHTGGGT-S--TT-
-HHHHHHHHHHHH-S--TT-
-HHHHHHHHHHHH-S--TT-
-HHHHHHHHHTTT-S--S--
-HHHHHHHHHHHH-S--TT-
-HHHHHHHHHHHH-S--TT-
-HHHHHHHHHHTT-S--S--
-HHHHHHHHHHHH-S--TT-
-HHHHHHHHHHHH-S--TT-
-HHHHHHHHHHHH-S--S--
-HHHHHHHHHHTT-S--S--
-HHHHHHHHHHHH-S--S--
-HHHHHHHHHHTT-S--S--
-HHHHHHHHHHTT-S--S--
-HHHHHHHHHHTT-S--S--
-HHHHHHHHHHHH-S--S--
-HHHHHHHHGGGT-S--S--
-HHHHHHHHHHHH-S--TT-
-HHHHHHHHHHTT-S--TT-
-HHHHHHHHHTTT-S--TT-
-HHHHHHHHHHHH-S--TT-
-HHHHHHHHHHHH-S--S--
-HHHHHHHHHHHH-S--S--
-HHHHHHHHHHTT-S--TT-
-HHHHHHHHHHTT-S--TT-
-HHHHHHHHHHHH-S--S--
-HHHHHHHHHHTT-S--TT-
-HHHHHHHHHHTT-S--TT-
-HHHHHHHHHHTT-S--S--
-HHHHHHHHHTTT-S--S--
-HHHHHHHHHHTT-S--TT-
-HHHHHHHHHHTT-S--TT-
-HHHHHHHHHHTT-S--TT-
-HHHHHHHHHHHH-S--TT-
-HHHHHHHHHTTT-S--TT-
-HHHHHHHHHHHH-S--TT-
-HHHHHHHHHHTT-S--TT-
-HHHHHHHHHHHH-S--TT-
-HHHHHHHHHHHH-S--TT-
-HHHHHHHHHHTT-S--S--
-HHHHHHHHHHHH-S--TT-
-HHHHHHHHHHTT-S--S--
-TTHHHHHHHHTT-S--S--
-HHHHHHHHHHHH-S--S--
-HHHHHHHHHHTT-S--TT-
-HHHHHHHHHHHH-S--S--
-HHHHHHHHHHHH----S--
-HHHHHHHHHHHH-S--S--
-HHHHHHHHHHHH-S--S--
-HHHHHHHHHHHH----S--
-HHHHHHHHHHTT----S--
-HHHHHHHHHHHH-S--S--
-HHHHHHHHHHHH----TT-
-HHHHHHHHHHHH-S--S--
-HHHHHHHHHHHH----S--
-HHHHHHHHHHHH----S--
-HHHHHHHHHHHHTS--S--
-HHHHHHHHHHHH----S--
-HHHHHHHHHHHH----S--
-HHHHHHHHHHHH----S--
-HHHHHHHHHHHT----TT-
-HHHHHHHHHHHH----S--
-HHHHHHHHHHHH----S--
-HHHHHHHHHHHH----S--
--HHHHHHHHHHH----S--
--HHHHHHHHHHH----S--
--SHHHHHHHHTT----S--
--HHHHHHHHHTT-SS-S--
--HHHHHHHHHHHT--SS--
--HHHHHHHHHHTS---S--
--HHHHHHHHHTTS--SS--
--SHHHHHHHHHHT---S--
--SHHHHHHHHHHS--SS--
--SHHHHHHHHHH----S--
--SHHHHHHHHHH---SS--
--SHHHHHHHHHH---SS--
--SHHHHHHHHHTT--SS--
--SHHHHHHHHHH---SS--
--SHHHHHHHHHH---SS--
--SHHHHHHHHHT---SS--
--SHHHHHHHHHT---SS--
--SHHHHHHHHHS---TTT-
--SHHHHHHHHHH---TTT-
-TTHHHHHHHHHT---TTT-
-TTTHHHHHHHTT---TTT-
-TTTHHHHHHTTT---TTT-
-TTTHHHHHHHTT---STT-
-TT-HHHHHHHHH---TT--
--SSHHHHHHHHH---TTT-
--TTHHHHHHHHT---TTT-
--TTHHHHHHHTT---TTT-
--TTHHHHHHHTT---TTT-
-TTTHHHHHHHTT---GGG-
-GGGHHHHHHHTT---TT--
-TTTHHHHHHHTT---TTT-
-TTTHHHHHHHTS---GGG-
-TTTHHHHHHHTT---TTT-
-TTTHHHHHHHTT---TTT-
-TTTHHHHHHHHS---GGG-
-TTTHHHHHHHHT---GGG-
-TTTHHHHHHHHT---TTT-
-TTTHHHHHHHHH---GGG-
-TTTHHHHHHHHH---GGG-
-TTTHHHHHHHHH---GGG-
-TTTHHHHHHHHH--SGGG-
-TTTHHHHHHHHH--SGGG-
-TTTHHHHHHHHT--STT--
-TTTHHHHHHHHT--STTT-
-TTTHHHHHHHHT--STTT-
-TTSHHHHHHHHT--STTT-
-TTTHHHHHHHHT--STTT-
-TTTHHHHHHHHT--STTT-
-TTTHHHHHHHHH--STTT-
-TTTHHHHHHHHH---TTT-
-TTTHHHHHHHTT---TTT-
-TTTHHHHHHHTS--SGGG-
-TTTHHHHHHHTT--SGGG-
-GGGHHHHHHHHS--SGGG-
-TTTHHHHHHHHT--STTT-
-TTTHHHHHHHHT--SGGG-
-TTTHHHHHHHT---STTT-
-TTTHHHHHHHT---STTT-
-GGGHHHHHHTT---STTT-
-HHHHHHHHHHTS--STTT-
-HHHHHHHHHHTS--STTT-
-TTTHHHHHHHT---STTT-
-TTTHHHHHHTTS--STTT-
-TTTHHHHHHHHS---GGG-
-TTTHHHHHHHHS---TTT-
-TTTHHHHHHHHS---TTT-
-TTTHHHHHHTT---SGGG-
-TTTHHHHHHHH---STTT-
-TTTHHHHHHHH---STTT-
-TTTHHHHHHHH---STTT-
-TTTHHHHHHHH---STTT-
-TTTHHHHHHHHS--STTT-
-TTTHHHHHHHH---STTT-
-TTSHHHHHHHS---SGGG-
-HHHHHHHHHTT---STTT-
-TTTHHHHHHTT---SGGG-
-TTTSHHHHTTS----TTT-
-TTTHHHHHTTS----GGG-
-TTTSHHHHTSS----GGG-
-TTTHHHHHTTS---SGGG-
-TTTHHHHHTTS----GGG-
-TTTHHHHHTT-----GGG-
-TTTHHHHHHT-----GGG-
-TTTHHHHHHT-----GGG-
-GGGHHHHHTT-----GGG-
--TTHHHHHHT-----GGG-
-TTTHHHHHHT-----TT--
-GGGTTTTTTS-----TT--
-TTSHHHHHHT-----GGG-
-GGGHHHHHHT-----GGG-
-GGGHHHHHTT-----GGG-
-GGGHHHHHHS----SGGG-
--TTHHHHHHT-----GGG-
--TTHHHHHHH----SGGG-
--TTHHHHHTS-S--SSS--
--S-HHHHHHTSS--STT--
--SSHHHHHHHSS--SSS--
--TTHHHHHHHSS-SSSS--
-GGGHHHHHHSSS-SSSS--
--TTHHHHHHTSS--SSS--
--TTHHHHHHTSS-SSTT--
--TTHHHHHHTSS-SSSS--
--TTHHHHHHTSS-SSTT--
--TTHHHHHTTSS--SSS--
--TTHHHHHSSSS--STT--
--SSHHHHHTTSS-S-STT-
-GGGHHHHHHS-S-S--TT-
-TTSHHHHTTS-S----TT-
-TTSHHHHHHS-S----TT-
-GGGHHHHHHS-S----TT-
-GGGHHHHHTS-S----TT-
-TTTHHHHHHT-S--SGGG-
--TTHHHHHHH-S--SSTT-
-GGGHHHHHHS-S--S-TT-
-GGGHHHHHHTSS----TT-
-TTSHHHHHHHSS--SSTT-
-GGGHHHHHTTSS--STT--
-TTTHHHHHHS-S--SSS--
-GGGHHHHHTT-S--STT--
-TTTHHHHHHHSS--SSS--
-TTTHHHHHHTSS--SSTT-
--S-HHHHHHHSS---SS--
--SSHHHHHHH-S----TT-
-TTSHHHHHHHSS---SS--
-TTTHHHHHHHSS---SS--
--TTHHHHHTTSS---SS--
-GGGHHHHHTT-S--SSS--
-GGGHHHHHHTSS---SS--
--TTHHHHHTTSS---SS--
-GGGHHHHHHHSS---SS--
-TTSHHHHTTTSS---SS--
-TTTHHHHHTTSS---SS--
-GGGHHHHHHHSS---SS--
-TTTHHHHHTTSS--STT--
-HHHHHHHHHTSS---TT--
-TTTHHHHHHTSS---SS--
-GGGHHHHHTTSS---SS--
-TTTHHHHHTSSS--SGGG-
-GGGSHHHHTTSS--SGGG-
-GGGHHHHHHHSS---TTT-
-TTTHHHHHHTSS---STT-
-GGGHHHHHHTSS---GGG-
-TTTHHHHHTTTT---TT--
-TTTHHHHHHTTT---GGG-
-TTTHHHHHHHTT---STT-
-TTTHHHHHHHTT---GGG-
-TTTHHHHHHTTT---TTT-
-TTTHHHHHHTSS---GGG-
-GGGHHHHHHHSSS--TT--
-HHHHHHHHHTSSS--GGG-
-GGGHHHHHHTSSS--GGG-
-GGGHHHHHTTSSS--GGG-
-GGGHHHHHHTSSS--GGG-
-TTTHHHHHTTSSS--TT--
-TTTHHHHHHTSSS--GGG-
-GGGHHHHHHTSS---TT--
-TTSHHHHHTTSSSS-GGG-
-HHHHHHHGGGSSS--TTT-
-HHHHHHHGGGSSSTTGGG-
-HHHHHGGGGGSS---GGG-
-HHHHHGGGGGSSS--GGG-
-HHHHHGGGGGSSS--GGG-
-HHHHTT-GGGSSS--TT--
-HHHHHGGGGGSSS--GGG-
-HHHHHGGGGGSSS--GGG-
-TTHHHHGGGGSSS--GGG-
-HHHHHHHGGGSSS--SS--
-HHHHHHGGGGSSS--GGG-
-HHHHHHHGGGSSS--GGG-
-HHHHHHHGGGSSS--STT-
-HHHHHHHHTTSSS--TT--
-HHHHHHGGGGSSS--GGG-
-HHHHHHHHTTSSS-SGGG-
-HHHHHHHHTTSS--SGGG-
-HHHHHHHHTTSSS-SGGG-
-HHHHHHHHTTSSSSSGGG-
-HHHHHHHHTTSSSSSTT--
-HHHHHHHHHSSSSSSSTT-
-HHHHHHHHHTSSSSSTT--
-HHHHHHHHHTSSS-STT--
-HHHHHHHHHTSSS-STT--
-HHHHHHHHHSSSS-STT--
-HHHHHHHHHTSS--SSS--
-HHHHHHHHTTSS---SS--
--HHHHHHHHTSS-S-SS--
-HHHHHHHHTTSS-SSSS--
-HHHHHHHHTTSS-SSTT--
-HHHHHHHGGGSS-SSTT--
-HHHHHHHHHTSS---TT--
-HHHHHHTTTTSS-SSGGG-
-HHHHHHHHHTSS-SSGGG-
-HHHHHHHHHTSSSS-GGG-
-HHHHHHHHTTSSSSSGGG-
-HHHHHHHHTTSSSSSGGG-
-HHHHHHHHHTSS-SSGGG-
-HHHHHHHHHSSSSSSGGG-
-HHHHHHHHHHSS-SSSS--
-HHHHHHHHTTSS-SSSS--
-HHHHHHHHTTSS-S-SS--
-HHHHHHHHTTSS-SSSS--
-HHHHHHHHTTSS-SSSS--
-HHHHHHHHTSSSS-SSS--
-HHHHHHHGGGSS-SSSS--
-HHHHHHHHTTSS--SS---
-HHHHHHHHTTSS--STT--
--HHHHHHGGGSS--SS---
-HHHHHHHHTT-SS-SSS--
-HHHHHHHHHTSS-SSSS--
-HHHHHHHHHTSS--SSS--
-HHHHHHHHHSSS-SSSS--
-HHHHHHHHHTSS--STT--
-HHHHHHHHTTSS--SSS--
-HHHHHHHHHTSS--SSS--
-HHHHHHHHHTSS--SSS--
-TTHHHHHHHSSS-SSSS--
-TTHHHHHHHHTT-SSSS--
-HHHHHHHHHTSS-SSTT--
-HHHHHHHHTTSS--SSS--
-HHHHHHHHTTSS-SSSS--
-HHHHHHHHHHSS-SSSS--
-HHHHHHHHTTS---SSS--
-HHHHHHHHHHSS-SSSS--
-HHHHHHHHHHSS-SSSS--
-HHHHHHHHHTSS--SSS--
-HHHHHHHHHTSS--SS---
-HHHHHHHHHHS---SSS--
-HHHHHHHHHHS---SSS--
-HHHHHHHHHHS--SSSS--
-HHHHHHHHHSS---SSS--
-HHHHHHHHHHS---SSS--
-HHHHHHHHHHS----SS--
-HHHHHHHHHTS---SSS--
-HHHHHHHHHHTT--SSS--
-HHHHHHHHHSS---SSS--
-HHHHHHHHHHS--SSSS--
-HHHHHHHHTTS--SSSS--
-HHHHHHHHHTTT--SSS--
-HHHHHHHHHHTT-SSSS--
-HHHHHHHHHTS--SSSS--
-HHHHHHHHHTS--SSSS--
-HHHHHHHHHHS--SSS---
-HHHHHHHHTTS--SSS---
-HHHHHHHHTTS--SSS---
-HHHHHHHHHHS--SSS---
-HHHHHHHHHHTT-SSS---
-HHHHHHHHHHS--SSS---
-HHHHHHHHHHTT-SSS---
-HHHHHHHHHHTT-SSS---
-HHHHHHHHTTTT--SS---
-HHHHHHHHHHSS-SSS---
-HHHHHHHHHHTT--SS---
-HHHHHHHHTSS--SSSS--
-HHHHHHHHHTTT-SSS---
-HHHHHHHHHTS--SSSS--
-HHHHHHHHTTS---SS---
-HHHHHHHHHHTT-SSS---
-HHHHHHHHHHS--SSS---
-HHHHHHHHHHS---SS---
-HHHHHHHHHHS---SS---
-HHHHHHHHHHS---SS---
-HHHHHHHHTTS---SS---
-HHHHHHHHTTS---SSS--
-HHHHHHHHTTS--SSS---
-HHHHHHHHTSSS-SSS---
-HHHHHHHHHHS---SS---
-HHHHHHHHHHS---SS---
-HHHHHHHHHHS--SSS---
-HHHHHHHHHHS--SSS---
-HHHHHHHHTTS--SSS---
-TTHHHHHHHHS--SSS---
-HHHHHHHHHHS--SSS---
-HHHHHHHHHHS--SSSS--
-HHHHHHHHHHS--SSS---
-HHHHHHHHHHS--SSS---
-HHHHHHHHHHS--SSS---
-HHHHHHHHHHS--SSS---
-HHHHHHHHHHS--SSS---
-HHHHHHHHTTS--SSSS--
-HHHHHHHHTTS--SSS---
-HHHHHHHHHHS--SSS---
-HHHHHHHHTTS--SSS---
-HHHHHHHHTTS--SSS---
-HHHHHHHHTTS--SSSS--
-HHHHHHHHHHS--SSS---
-HHHHHHHTTTS--SSSS--
-HHHHHHHTTTS--SSS---
-HHHHHHHHHHS--SSSS--
-HHHHHHHHHHS--SSS---
-HHHHHHHHHHS--SSSS--
-HHHHHHHHTTS--SSS---
-HHHHHHHHTTS---SSS--
-HHHHHHHTTTS---SSS--
-HHHHHHHHHHS--SSSS--
-HHHHHHHHTTS--SSSS--
-HHHHHHHHTTS--SSS---
-HHHHHHHHTTS--SSSS--
-HHHHHHHHHHS--SSS---
-HHHHHHHHHHS--SSS---
-HHHHHHHHTTS--SSS---
-HHHHHHHHHHS--SSS---
-HHHHHHHHHHS---SS---
-HHHHHHHHHHS---SS---
-HHHHHHHHTTS---SSS--
-HHHHHHHHHHS--SSS---
-HHHHHHHHHHS---SS---
-HHHHHHHHTTS---SS---
-HHHHHHHTTT---SSS---
-HHHHHHHHHHS--SSS---
-HHHHHHHHHH---SSSS--
-HHHHHHHHTT---SSS---
-HHHHHHHHHH---SSS---
-HHHHHHHHHH---SSS---
-HHHHHHHHHH---SSS---
-HHHHHHHHTT---SSS---
--HHHHHHHTT---SSS---
-HHHHHHHHTT---SSS---
-HHHHHHHHTT---SSS---
-HHHHHHHHHH---SSS---
-HHHHHHHHTTS--SSS---
-HHHHHHHHHHS--SSS---
-HHHHHHHHHHS--SSS---
-HHHHHHHHHHS--SSS---
-HHHHHHHHHHS--SSS---
-HHHHHHHHHHS--SSS---
-HHHHHHHHHHS--SSS---
-HHHHHHHHHHS---SS---
-HHHHHHHHTTS--SSS---
-HHHHHHHHHHS---SS---
-HHHHHHHHHHS--SSS---
-HHHHHHHHHH---SSS---
-HHHHHHHHHHS--SSS---
-HHHHHHHHHHS--SSS---
-HHHHHHHHHHS--SSS---
-HHHHHHHHTT---SSS---
-HHHHHHHHHHS--SSS---
-HHHHHHHHHHS---SS---
-HHHHHHHTTTS--SSS---
-HHHHHHHHHHS--SSSS--
-HHHHHHHHHH---SSSS--
-HHHHHHHHTTS--SSSS--
-HHHHHHHHHHS--SSSS--
-HHHHHHHHHHS--SSSS--
-HHHHHHHHHHS--SSSS--
-HHHHHHHHTT----SSS--
-HHHHHHHHHHS---SS---
-HHHHHHHHHHS---SS---
-HHHHHHHHHHS---SS---
-HHHHHHHHTTS---SSS--
-HHHHHHHHTTS--SSSS--
-HHHHHHHHTTS--SSSS--
-HHHHHHHHHHS--SSSS--
-HHHHHHHHTTS--SSSS--
-HHHHHHHHTTS---SSS--
-HHHHHHHHHH----SS---
-HHHHHHHHHHS---SS---
-HHHHHHHHHHS---SS---
-HHHHHHHHHH----SS---
-HHHHHHHHHHS-S-SS---
-HHHHHHHHTTS-S--S---
-HHHHHHHHHHS---SS---
-HHHHHHHHTTS---SS---
-HHHHHHHHHHS---SS---
-HHHHHHHHHHS--SSS---
-HHHHHHHHHHS-S-SS---
-HHHHHHHHHHS---SS---
-HHHHHHHHTTS---SS---
-HHHHHHHHHHS-S--S---
--HHHHHHHHHS---SS---
-HHHHHHHHHHS---SS---
-HHHHHHHHHHS---SS---
-HHHHHHHHHHS---SS---
-HHHHHHHHHHS---SS---
-HHHHHHHHTTS---SS---
-HHHHHHHHHHS---SS---
--HHHHHHHHHS---SS---
-HHHHHHHHTT----SS---
-HHHHHHHHHHS---SS---
-HHHHHHHHHHS-TTSS---
--HHHHHHHTT--S-SS---
--HHHHHHHHHS-S-SS---
-HHHHHHHHTT--S-SS---
-HHHHHHHHTTS---SS---
-HHHHHHHHTS-----S---
-HHHHHHHHHHS----S---
-HHHHHHHHHHS----S---
-HHHHHHHTTTS---SS---
-HHHHHHHHTTS-S--S---
-HHHHHHHTTTS-S--S---
-HHHHHHHHTTS---SS---
-HHHHHHHHHHS-S--S---
-HHHHHHHHHHS--SSS---
-HHHHHHHHHHS---SS---
-HHHHHHHHHHS-S-SS---
-HHHHHHHHHHS-S-SS---
-HHHHHHHHHHS-S--SS--
-HHHHHHHHTT-----S---
-HHHHHHHHHHS-S--S---
-HHHHHHHHHHS----SS--
-HHHHHHHHHTS----S---
-HHHHHHHHHHS---SS---
-HHHHHHHHTTS----S---
-HHHHHHHHTT----SS---
-HHHHHHHHTTS--SSS---
-HHHHHHHHHH---SSS---
-HHHHHHHHHSS--SSSS--
-HHHHHHHHHHS---SSS--
-HHHHHHHHHTS----SS--
-HHHHHHHHHHS---SSS--
-HHHHHHHHTTS---SSS--
-HHHHHHHHHHS---SSS--
-HHHHHHHHHHS---SS---
-HHHHHHHHHHS---SSS--
-HHHHHHHHHHS---SSS--
-HHHHHHHHHSS---SSS--
-HHHHHHTTTTS---SSS--
-HHHHHHHHHHS---SSS--
--HHHHHHHHHS---SSS--
-HHHHHHHHHHS---SSS--
-HHHHHHHHHHS---SSS--
-HHHHHHHHTT----SSS--
-HHHHHHHHHHS-S-SS---
-HHHHHHHHHHS-S-SS---
-HHHHHHHHHHS-S--S---
-HHHHHHHHTT---SSS---
-HHHHHHHHHHS-S-SS---
-HHHHHHHHTT--S--S---
-HHHHHHHHHHS---SS---
-HHHHHHHHHH----SS---
-HHHHHHHHHH----SS---
-HHHHHHHHHHS-S-SS---
-HHHHHHHHHHS----S---
-HHHHHHHHHHS----S---
-HHHHHHHHHHS---SS---
-HHHHHHHHHHS-S--S---
-HHHHHHHHHHS----S---
-HHHHHHHHTTS-S--S---
-HHHHHHHHHHS----S---
--HHHHHHHHHS---SS---
-HHHHHHHHHHS---SS---
--HHHHHHHHHS----S---
-HHHHHHHHTTS----SS--
-HHHHHHHHTT-----S---
-HHHHHHHHHHS----SS--
-HHHHHHHHHHS---SSS--
-HHHHHHHHHH----SS---
-HHHHHHHHHHS---SS---
-HHHHHHHHHH----SS---
-HHHHHHHHHH--S--S---
-HHHHHHHHHH----SSS--
-HHHHHHHHHH--S--SS--
-HHHHHHHHTT--S--SS--
-HHHHHHHHHSS---SS---
-HHHHHHHHTT----SS---
-HHHHHHHHHHS---SSS--
-HHHHHHHHHH----SSS--
-HHHHHHHTTTS---SSS--
-HHHHHHHHTTS---SSS--
-HHHHHHHHHH----SS---
-HHHHHHHHHHS----SS--
-HHHHHHHHHHS---SS---
-HHHHHHHHHHS---SS---
-HHHHHHHHHHS----SS--
-HHHHHHHHHHS---SS---
-HHHHHHHHHHS----SS--
-HHHHHHHHHHS---SS---
-HHHHHHHHTTS---SSS--
-HHHHHHHHHHS---SSS--
-HHHHHHHHHHS---SS---
-HHHHHHHHTT----SSS--
-HHHHHHHHTTS---SSS--
-HHHHHHHHTTS---SSS--
-HHHHHHHHTTS---SSS--
-HHHHHHHHHHS-S-SSS--
-HHHHHHHHTTS---SSS--
-HHHHHHHHHHS-S-SSS--
-HHHHHHHHHHS---SSS--
-HHHHHHHHHHS---SSS--
-HHHHHHHHHHS---SSS--
-HHHHHHHHTTS----SS--
-HHHHHHHHHHS---SSS--
-HHHHHHHHHH----SSS--
-HHHHHHHTTT----SSS--
-HHHHHHHHHH----SSS--
-HHHHHHHHHH----SSS--
-HHHHHHHHHHS---SSS--
-HHHHHHHHHH----SSS--
-HHHHHHHHHHS-S-SSS--
-HHHHHHHHHH----SSS--
-HHHHHHHHHHS---SSS--
-HHHHHHHHHH----SSS--
-HHHHHHHHHHS---SSS--
-HHHHHHHHHHS---SSS--
-HHHHHHHHHHS-S-SS---
-HHHHHHHHHHS-S-SSS--
-HHHHHHHHHH--SSSSS--
-HHHHHHHHHSS-S-SSS--
-HHHHHHHHHH--S-SSS--
-HHHHHHHHHH--TTSSS--
-HHHHHHHHHH--TTSSS--
-HHHHHHHHHHS-S-SSS--
-HHHHHHHHHHS-S-SSS--
-HHHHHHHHHHS-S--SS--
-HHHHHHHHHHS-S-SS---
-HHHHHHHHHHS-S--S---
-HHHHHHHHHHS-S--S---
-HHHHHHHHHHS-S-SS---
-HHHHHHHHHHS-SS-S---
-HHHHHHHHHHS-TT-S---
-HHHHHHHTTTS-TT-S---
-HHHHHHHHHHS-TTSS---
-HHHHHHHHHHS-TT-S---
-HHHHHHHHHHS-SS-S---
-HHHHHHHHHHS-TT-S---
-HHHHHHHHHHS-TT-SS--
-HHHHHHHHHHS-SS-S---
-HHHHHHHHHHS-TT-S---
-HHHHHHHHHHS-SS-S---
-HHHHHHHHTTS-TT-S---
-HHHHHHHHHHS-TT-S---
-HHHHHHHHHHS-TT-S---
-HHHHHHHHHHS-TT-S---
--HHHHHHHHHS-TT-S---
--HHHHHHHHHS-TT-S---
-HHHHHHHHHHS-TT-----
-HHHHHHHHHHS-TT-----
--HHHHHHHHHS-TT-S---
-HHHHHHHHHHS-TT-S---
-HHHHHHHHHHS-TT-S---
-HHHHHHHHTTS-TT-S---
-HHHHHHHHHSS-TT--S--
-HHHHHHHHHHS-TT-----
-HHHHHHHHHHS-TT-----
-HHHHHHHTTTS-S--S---
-HHHHHHHHHHS-TT-----
-HHHHHHHHHHS-TT-S---
-HHHHHHHHHHS-TT-----
-HHHHHHHTTTS-TT-S---
-HHHHHHHHHHS-TT-S---
-HHHHHHHTTTS-TT-----
-HHHHHHHHHHS-TT-----
-HHHHHHHHHHS-TT-----
-HHHHHHHHHHS-TT-----
-HHHHHHHHHHS-TT-S---
-HHHHHHHHHHS-TT-S---
-HHHHHHHHHHTTTT-S---
-HHHHHHHHHHS-TT-----
-HHHHHHHHHHS-TT-----
-HHHHHHHTTTS-TT-----
-HHHHHHHHHTTTTT-----
-HHHHHHHHHTS-TT-----
-HHHHHHHHHTTTTTS----
-HHHHHHHHHTTTTTS----
-HHHHHHHHHTS-TT-----
-HHHHHHHHHTTTTT-----
-HHHHHHTTTTS-TT-----
-HHHHHHTTTTS-TT-----
-HHHHHHTTTTS-TT-----
-HHHHHHTTTTTTTTS----
-HHHHHHHHHTS-TT-----
-HHHHHHHHHTS-TT-----
-TTHHHHHHHTTTTTS----
-HHHHHHHHHTTTTTS----
-HHHHHHHHHTS-TTS----
-HHHHHHHHHTS-TTS----
-HHHHHHHHHTS-TTS----
-HHHHHHHHHTS-TTS----
-HHHHHHHHHTTTTTS----
-HHHHHHHHHTS-TT-----
-HHHHHHHHHHS-TT-----
-HHHHHHHHHHS-TT-----
-HHHHHHHHTTS-TT-----
-HHHHHHHHHHS-TT-----
-HHHHHHHHHHS-TT-----
-HHHHHHHHHHS-TT-----
-HHHHHHHHHHS-TT-----
-HHHHHHHHHHS-TT-----
-HHHHHHHHTTS-TT-----
-HHHHHHTTTSS-S--S---
-HHHHHHHHHHS-S--S---
-HHHHHHHHHHS-TT-----
-HHHHHHHTTTS-TT-----
-HHHHHHHHHHS-TT-----
-HHHHHHHHHHS-TT-----
-HHHHHHHTTTS-TT-----
-HHHHHHHHHHS-TT--S--
-HHHHHHHHHHS-TT-----
-HHHHHHHHHHS-TT-----
-HHHHHHHHHHS-TT-----
-HHHHHHHHHHS-TT-----
-HHHHHHHHHHS-TT-----
-HHHHHHHHHHS-TT-----
-HHHHHHHHHHS-TT-----
-HHHHHHHHHHS-TT-----
-HHHHHHHHHHS-TT-S---
-HHHHHHHHHHS-TT-----
-HHHHHHHHHHS-TT-----
-HHHHHHHHHHS-TT-S---
-HHHHHHHHHHS-TT-S---
-HHHHHHHHHHS-TT-S---
-HHHHHHHHHHS-TT-S---
-HHHHHHHHHHS-TT-SS--
-HHHHHHHHHHS-TT-S---
-HHHHHHHHHHS-TT-S---
-HHHHHHHHHHS-SS-S---
-HHHHHHHHHHS-SS-S---
-HHHHHHHHHHS-SS-S---
-HHHHHHHHHHS-SS-SS--
-HHHHHHHHHHS-TT-S---
-HHHHHHTTTTS-S--S---
-HHHHHHHHHHS-S-SS---
-HHHHHHHHHHS-S--S---
-HHHHHHHHHHS-S--S---
-HHHHHHHTTTS-SS-S---
-HHHHHHHHTTS-S--S---
-HHHHHHHHHHS-SS-----
-HHHHHHHHHHS-S--S---
-HHHHHHHHHHS-SS-S---
-HHHHHHHHTTS-SS-S---
-HHHHHHHHHHS-S--S---
-HHHHHHHHTTS-SS-S---
-HHHHHHHHTTS-S--S---
-HHHHHHHHHHS-S--S---
-HHHHHHHHTTS-SS-----
-HHHHHHHHHHS-SS-----
-HHHHHHHHTTS-SS-----
-HHHHHHHHTTS-SS-----
-HHHHHHHHHHS-S------
-HHHHHHHHHHS-S--S---
-HHHHHHHHTTS-S--S---
-HHHHHHHHHHS-S--S---
-HHHHHHHHTTS-SS-S---
-HHHHHHHHHHS-SS-----
-HHHHHHHTTTS-SS-S---
-HHHHHHHTTTS-S--S---
-HHHHHHHHHTS-SS-----
-HHHHHHHHTTS-S--S---
-HHHHHHHHTSS-SS-----
-HHHHHHHHTTS-SS-----
-HHHHHHHHHHS-SS-----
-HHHHHHHHTTS-SS-----
-HHHHHHHHHHS-SS-----
-HHHHHHHHHSS-S------
-HHHHHHHHHSS-S--S---
-HHHHHHHHTTS-S------
-HHHHHHHHHHS-S------
-HHHHHHHHHHS-S------
-HHHHHHHTTTS-S--S---
-HHHHHHHHHTS-S--S---
-HHHHHHHHTTS-SS-S---
-HHHHHHHHHHS-S--S---
-HHHHHHHHHTS-SS-----
-HHHHHHHHTTS-S--S---
-HHHHHHHHHHS-SS-S---
-HHHHHHHHTTS-S--S---
-HHHHHHHHHHS-SS-----
-HHHHHHHHTTS-S------
-HHHHHHHHHHS-S--S---
-HHHHHHHHTTS-SS-----
-HHHHHHHHHTS-S--S---
-HHHHHHHHHSS-SS-----
-HHHHHHHHTSS-S---S--
-HHHHHHHHHTS-SS-----
-HHHHHHHHHHS-SS-S---
-HHHHHHHHTTS-SS-----
-HHHHHHHHHHS-SS-----
-HHHHHHHHHHS-SS-----
-HHHHHHHHHTS-SS-S---
-HHHHHHHHHTS-SS-----
-HHHHHHHHHHS-SS--S--
-HHHHHHHHHHS-SS-----
-HHHHHHHHHTS-SS-----
-HHHHHHHHTTS-SS--S--
-HHHHHHHHHHS-SS--S--
-HHHHHHHHHHS-SS--S--
-HHHHHHHHHTS-SS--S--
-HHHHHHHHHHS-SS-S---
-HHHHHHHHHHS-SS-----
-HHHHHHHHHTS-SS-----
-HHHHHHHHHTS-SS-----
-HHHHHHHHTTS-SS-----
-HHHHHHHHTTS-SS-----
-HHHHHHHHHHS-SS-S---
-HHHHHHHHHH--SS-----
-HHHHHHHHTTS-SS-----
-HHHHHHHHTTS-SS-----
-HHHHHHHHTTS-SS-----
-HHHHHHHHHTS-SS-----
-HHHHHHHHTTS-SS-S---
-HHHHHHHHHTS-SS-----
-HHHHHHHHHHS-SS-----
-HHHHHHHHHHS-SS-----
-HHHHHHHHHHS-SS-----
-HHHHHHHHTTS-SS-----
-HHHHHHHHTTS-SS-----
-HHHHHHHHHHS-SS-----
-HHHHHHHHHHS-SS-----
-HHHHHHHHTTS-SS--S--
-HHHHHHHTTTS-SS-----
-HHHHHHHHTTS-SS-----
-HHHHHHHHTTS-SS-----
-HHHHHHHHHHS-SS-----
-HHHHHHHHTTS-SS-----
-HHHHHHHHTTS-SS-----
-HHHHHHHTTTS-SS-----
-HHHHHHHHTTS-SS-----
-HHHHHHHHHHS-SS-----
-HHHHHHHHTTS-SS-----
-HHHHHHHHTTS-SS--S--
-HHHHHHHHTTS-SS-TT--
-HHHHHHHHTTS-SS-----
-HHHHHHHHHHS-SS--S--
-HHHHHHHHHHS-SS-----
-HHHHHHHTTTS-SS-----
-HHHHHHHHHHS-SS-----
-HHHHHHHHTTS-SS-----
-HHHHHHHHHHS-SS-----
-HHHHHHHHHHS-SS-----
-HHHHHHHHHHS-SS-----
-HHHHHHHHTTS-SS-----
-HHHHHHHHTTS-SS-----
-HHHHHHHHTTS-SS-----
-HHHHHHHHHHS-SS-----
-HHHHHHHHTTS-SS-----
-HHHHHHHTTTS-SS-----
-HHHHHHHHHHS-SS-----
-HHHHHHHHHHS-SS-----
-HHHHHHHHTTS-SS-----
-HHHHHHHHTTS-SS-S---
-HHHHHHHHTTS-SS-----
-HHHHHHHHTTS-SS-----
-HHHHHHHHHHS-SS-S---
-HHHHHHHHHHS-SS-----
-TTHHHHGGGSS-SS-----
-HHHHHHHHTTS-SS-S---
-HHHHHHHTTSS-SS-----
-HHHHHHHHHHS-SS-----
-HHHHHHHHHHS-SS-----
-HHHHHHHHHHS-SS-S---
-HHHHHHHHHHS-SS-----
-HHHHHHHHHSS-SS-S---
-HHHHHHHHTTS-SS-----
-HHHHHHHHHTS-SS-----
-HHHHHHHHTTS-SS-S---
-HHHHHHHHHHS-SS-----
-HHHHHHHHTTS-SS-SS--
-HHHHHHHTTTS-SS-TT--
-HHHHHHHTTTS-SS-SS--
-HHHHHHHHTTS-SS-SS--
-HHHHHHHHHHS-SS-TT--
-HHHHHHHHTTS-SS-SS--
-HHHHHHHHTTS-SS-TT--
-HHHHHHHHHHS-SS-S---
-HHHHHHHHTSS-SS-----
-HHHHHHHHTTS-SS-S---
-HHHHHHHHTSS-SS-----
-HHHHHHHHTTS-S--S---
-HHHHHHHHHHS-S------
-HHHHHHHHTTS-S--S---
-HHHHHHHTTSS-SS-----
-HHHHHHHHTTS-SS-S---
-HHHHHHHTTSS-SS-S---
-HHHHHHHHTTS-SS-S---
-HHHHHHHHTTS-SS-SS--
-TTHHHHHHHHS-SS-S---
-HHHHHHHHTTS-SS-S---
-HHHHHHHHHHS-SS-S---
-HHHHHHHHTTS-S--S---
-HHHHHHHHHHS-SS-S---
-HHHHHHHHHHS-SS-S---
-HHHHHHHHHHS-S--S---
-HHHHHHHTTSS-S--S---
-HHHHHHHHHHS-SS-----
-HHHHHHHHHTS-SS-S---
-HHHHHHHHTTS-SS-----
-HHHHHHHHTTS-SS-S---
-HHHHHHHHHHS-SS-S---
-HHHHHHHHHTS-S--S---
-HHHHHHHHTTS-SS-S---
-HHHHHHHHHSS-S--S---
-HHHHHHHHTTS-SS-----
-HHHHHHHHHSS-S------
-HHHHHHHTTSS-SS-S---
-HHHHHHHHTTS-S------
-HHHHHHHHTTS-SS-----
-HHHHHHHHHHS-S------
-HHHHHHHHHHS-SS-----
-HHHHHHHHTTS-S------
-HHHHHHHHHHS-SS-S---
-HHHHHHHHHHS-SS-S---
-HHHHHHHHTTS-SS-S---
-HHHHHHHHTTS-SS-S---
-HHHHHHHHTTS-SS-S---
-HHHHHHHHTTS-SS-S---
-HHHHHHHHTSS-SS-S---
-HHHHHHHHTTS-SS-S---
-HHHHHHHHHHS-S--S---
-HHHHHHHHTTS-S--S---
-HHHHHHHHHHS-SS-----
-HHHHHHHHTTS-SS-S---
-HHHHHHHHHHS-SS-S---
-HHHHHHHHHHS-SS-S---
-HHHHHHHHHHS-SS-S---
-HHHHHHHHHSS-S--S---
-HHHHHHHHHHS-SS-S---
-HHHHHHHHHSS-SS--S--
-HHHHHHHHTTS-SS-SS--
-HHHHHHHHHTS-SS-S---
-HHHHHHHHTSS-SS-----
-HHHHHHHHTTS-SS-S---
-HHHHHHHHHSS-SS-SS--
-HHHHHHHHTTS-SS-SS--
-HHHHHHHHTTS-SS-S---
-HHHHHHHHHHS-SS-----
-HHHHHHHHTTS-SS-----
-HHHHHHHHHHS-S------
-HHHHHHHHHHS-SS-----
-HHHHHHHHHHS-SS-----
-HHHHHHHHHHS-TT-----
-HHHHHHHHHHS-TT-----
-HHHHHHHHTTS-TT-----
-HHHHHHHHTTS-TT-----
-HHHHHHHHTTS-SS-----
-HHHHHHHHHTS-TT-----
-HHHHHHHHHHS-SS-S---
-HHHHHHHHHTS-SS-----
-HHHHHHHHHHS-TT-----
-HHHHHHHHHHS-TT-----
-HHHHHHHHHHS-TT-----
-HHHHHHHHHTS-TT-----
-HHHHHHHHHSS-TT-----
-HHHHHHHHTTS-TT-----
-HHHHHHHHHHS-TT-----
-HHHHHHHHTTS-TT-----
-HHHHHHHHTSS-TT-----
-HHHHHHHHHHS-TT-----
-HHHHHHHHHHS-TT-----
-HHHHHHHHTTS-TT-----
-HHHHHHHHTTS-S------
-HHHHHHHHHHS-S------
-HHHHHHHTTTS-TT-----
-HHHHHHHHTTS-S------
-HHHHHHHHTTS-SS-S---
-HHHHHHHHHHS-SS-----
-HHHHHHHTTSS-S------
-HHHHHHHHTTS-S--S---
-HHHHHHHHTTS-TT-----
-HHHHHHHHHTS-TT-----
-HHHHHHHHHHS-TT-S---
-HHHHHHHHTTS-TT-----
-HHHHHHHHHHS-SS-----
-HHHHHHHHHTS-SS-----
-HHHHHHHHHHS-SS-S---
-HHHHHHHHHHS-SS-----
-HHHHHHHHHHS-TT-----
-HHHHHHHHTTS-TT-----
-HHHHHHHHTSS-TT-----
-HHHHHHHHTTS-TT-----
-HHHHHHHHTTS-TT-----
-HHHHHHHHTTS-SS-----
-HHHHHHHHTTS-SS-S---
-HHHHHHHHTTS-S--S---
-HHHHHHHHHHS-SS-----
-HHHHHHHHTT--TT-----
-HHHHHHHHHHS-TT-----
-HHHHHHHHTTS-TT-----
-HHHHHHHHTTS-TT-----
-HHHHHHHHHTS-TT-----
-HHHHHHHHTTS-TT-----
-HHHHHHHHHHS-TT-----
-HHHHHHHHHTS-TT-----
-HHHHHHHTTSS-TT-S---
-HHHHHHHHTTS-TT-S---
-HHHHHHHHTTS-TT-----
-HHHHHHHHSSS-TT-----
-HHHHHHHHHSS-TT-----
-HHHHHHHHHHS-TT-S---
-HHHHHHHHHHS-TT-----
-HHHHHHHHTTS-TT-----
-HHHHHHHHHHS-TT-----
-HHHHHHHHTTS-TT-----
-HHHHHHHHTTS-TT-----
-HHHHHHHHHHS-TT-----
-HHHHHHHHHHS-TT-----
-HHHHHHHHHHS-TT-----
-HHHHHHHHHTS-TT-----
-HHHHHHHHHTS-TT-----
-HHHHHHHHHHS-SS-----
-HHHHHHHHHTS-SS-S---
-HHHHHHHHTTS-SS-S---
-HHHHHHHHTTS-TT-----
-HHHHHHHHHHS-TT-----
-HHHHHHHHHHS-TT-----
-HHHHHHHTTTS-TT-----
-HHHHHHHHHTS-TT-----
-HHHHHHHHTTS-TT-----
-HHHHHHHHHSS-TT-----
-HHHHHHHHTTS-TT-----
-HHHHHHHHHTS-TT-----
-HHHHHHHHTTS-TT-----
-HHHHHHHHHTS-TT-SS--
-HHHHHHHHHHS-TT--S--
-HHHHHHHTTTS-TT-----
-HHHHHHHHHSS-TT-S---
-HHHHHHHHHHS-TT-SS--
-HHHHHHHTTTS-S--SS--
-HHHHHHHHTTS-S--SS--
-HHHHHHHHTTS-S--SS--
-HHHHHHHHTTS-SS-SS--
-HHHHHHHHHHS-SS-S---
-HHHHHHHTTSS-SS-SS--
-HHHHHHHHTTS-SS-SS--
-HHHHHHHHHTS-SS-SS--
-HHHHHHHHHH--SS-S---
-HHHHHHHHHH--SS-S---
-HHHHHHHTTS--TT-S---
-HHHHHHHHHS--TT-SS--
-HHHHHHHHHH--SS-SS--
-HHHHHHHHTT--TT-SS--
-HHHHHHHHTT--SS-SS--
-HHHHHHHHTT--SS-SS--
-HHHHHHHHTSS-SS-SS--
-HHHHHHHHTT--SS-SS--
-HHHHHHHHHS--TT-SS--
-HHHHHHHHTT--TT-SS--
-HHHHHHHHHT--TT-SS--
-HHHHHHHHTT--TT-SS--
-HHHHHHHHTT--TT-SS--
-HHHHHHHHHH--TT-SS--
-HHHHHHHHTT--TTSS---
-HHHHHHHHHHS-TT-SS--
-HHHHHHHHHH--TT-SS--
-HHHHHHHHHH--TT-SS--
-HHHHHHHHHS--TTSSS--
-HHHHHHHHHS--TT-S---
-HHHHHHHHHS--SS-S---
-HHHHHHHHTT--TT-S---
-HHHHHHHHTT--TT-SS--
-HHHHHHHTTS--TT-S---
-HHHHHHHHHT--TT-S---
-HHHHHHHHTT--TT-S---
-HHHHHHHHTT--TT-SS--
-HHHHHHHHTT--TT-S---
-HHHHHHHHTT--TT-S---
-HHHHHHHHHT--TT-SS--
-HHHHHHHHHH--TT-SS--
-HHHHHHHHHT--TT-SS--
-HHHHHHHHTT--TT-SS--
-HHHHHHHTTT--TT-SS--
-HHHHHHHHHS--TT-SS--
-HHHHHHHHHT--TT-SS--
-HHHHHHHHHH--TT-SS--
-HHHHHHHHTT--TT-S---
-HHHHHHHHTT--TT-SS--
-HHHHHHHHHH--TT-S---
-HHHHHHHHTT--TT-SS--
-HHHHHHHHTT--TT-S---
--HHHHHHHTTS-TTSS---
-HHHHHHHHTT--TTSS---
-HHHHHHHHTT--TTSS---
-HHHHHHHHTT--TT-S---
-HHHHHHHTTT--SSSS---
-HHHHHHHHHT--TTSS---
-HHHHHHHHHS--TTSS---
-HHHHHHHHTT--TTSS---
-HHHHHHHTTT--SSSS---
-HHHHHHHHHH--S--SS--
-HHHHHHHHHT--SSSS---
-HHHHHHHTTS--SSSS---
-HHHHHHHHHT--S--SS--
-HHHHHHHHTT--SSSS---
-HHHHHHHHHS--TTSS---
-HHHHHHHHHT--TTSS---
-HHHHHHHHHT--SSSSS--
-HHHHHHHHHT--TTSSS--
-HHHHHHHHTT--SSSS---
-HHHHHHHHTT--TTSS---
-HHHHHHHHHH--TTSS---
-HHHHHHHHTT--TTSS---
-HHHHHHHHHT--TTSS---
-HHHHHHHHHT--TTSS---
-HHHHHHHHTT--TTSS---
-HHHHHHHHHHS-TTSS---
-HHHHHHHHHT--TTSS---
-HHHHHHHHTT--TTSS---
-HHHHHHHHHH--TTSS---
-HHHHHHHHHT--TTSS---
-HHHHHHHHHT--TT-SS--
-HHHHHHHHHH--TT-S---
-HHHHHHHTTS--TT-S---
-HHHHHHHHTT--TTSSS--
-HHHHHHHHHS--TTSS---
-HHHHHHHHHT--TTSS---
-HHHHHHHHHS--TTSS---
-HHHHHHHTTS--TTSS---
-HHHHHHHHHT--TTSS---
-HHHHHHHHHS--TTSS---
-HHHHHHHTTS--SSSS---
-HHHHHHHHHT--TTSS---
-HHHHHHHTTS--TTSS---
-HHHHHHHHHT--TTSS---
-HHHHHHHHTT--TTSS---
-HHHHHHHHHT--TTSS---
-HHHHHHHHTT--TTSS---
-HHHHHHHTTS--TTSS---
-HHHHHHHHTT--S-SSS--
-HHHHHHHHTT--TTSS---
-HHHHHHHHHS--S-SSS--
-HHHHHHHHHTS-S-SS---
-HHHHHHHHHS----SSS--
-HHHHHHHHTTS---SSS--
-HHHHHHHHHTS---SS---
-HHHHHHHHHHS---SSS--
-HHHHHHHHHTS---SS---
-HHHHHHHHHHS--S-S---
-HHHHHHHHTTS----SS--
-HHHHHHHHTTS----SS--
-HHHHHHHHTT---SSS---
-HHHHHHHHHHS--SSS---
-HHHHHHHHTTS---SS---
-HHHHHHHHTTS--SSS---
-HHHHHHHHTTS---SS---
-HHHHHHHHHHS--S--S--
-HHHHHHHHTT---SSS---
-HHHHHHHHTTS--S-S---
-HHHHHHHHTTS----S---
-HHHHHHHHTTS--S-----
-HHHHHHHHTT---S-S---
-HHHHHHHHTT---S-----
-HHHHHHHHTTS--S-S---
--HHHHHHHHTS--SSS---
--SHHHHHHHHS--SSS---
--SHHHHHHTTS--S-SS--
--SHHHHHHTTS--S-SS--
--SHHHHHHTTS----S---
--SHHHHHHTTS----S---
-TTHHHHHTTSS----S---
--SHHHHHHTTS--SSS---
--SHHHHHHHTS---SS---
-TTHHHHHHHTS---SSS--
--SHHHHHHHHS---SS---
--SHHHHHHHHS----S---
--SHHHHHTTTS--SSS---
--SHHHHHHTTS--SSS---
--SHHHHHHHTS----S---
--SHHHHHHTTS--S-SS--
--SHHHHHHHHS--S-SS--
--SHHHHHHHTS--SSS---
--SHHHHHTTS---S-SS--
--SHHHHHHHTS--S-SS--
--SHHHHHHHSS--S-SS--
--SHHHHHHTTS--S-SS--
--SHHHHHHHHS--S-SS--
--SHHHHHHHHS--S-SS--
--SHHHHHHHHS--S-S---
--SHHHHHHHHS--SSSS--
--SHHHHHHTTS--S-SS--
--SHHHHHHHHS--SSSS--
--SHHHHHHTTS--SSSS--
--SHHHHHHTTS--SSS---
--SHHHHHHTTS--S-S---
--SHHHHHHTTS--S-S---
-TTHHHHHHTT---S-----
-TTHHHHHHHH---SS----
-TTHHHHHHHH---S-----
-TTHHHHHHHH---S-----
--SHHHHHHTT---S-----
-TTHHHHHHHT---S-----
-TTHHHHHHHT---S-----
-TTHHHHHHTT---------
-TTHHHHHHTT---------
-TTHHHHHHTTS--------
-TTHHHHHHTTS--------
-TTHHHHHHHT---------
-TTHHHHHHTT---S-S---
-THHHHHHHHS---S-S---
-TTHHHHHTTS---S-S---
--SHHHHHHTTS----S---
--SHHHHHHHSS----S---
--HHHHHHHHSS----S---
--SHHHHHHHSS----SS--
--HHHHHHHHTS----S---
--HHHHHHHHTS----S---
--HHHHHHHHTS----SS--
--HHHHHHHHHS---SSS--
-THHHHHHHTTS---SSS--
-THHHHHHHHTS---SSS--
-TTHHHHHHHHS----S---
--HHHHHHHHHS---SS---
-TTHHHHHHHHS----S---
-TTHHHHHHHHS--SSSS--
-TTHHHHHHHHS--SSS---
-TTHHHHHHHSS--SSSS--
-TTHHHHHHHTS--SSSS--
-TTHHHHHHTTS--SSSS--
-TTHHHHHHTTS--SSSS--
-TTHHHHHHHHS--SSSS--
-TTHHHHHHTTS--SSS---
--SSHHHHHHTS--SSS---
-TTHHHHHHTTS--SSS---
---HHHHHHHTS--SSS---
--SHHHHHHHTS--SSS---
--SHHHHHHHHS---SSS--
--SHHHHHHHHS--SSS---
-TTHHHHHHTTS--SSS---
---HHHHHTTTS--SSSS--
---HHHHHHHSS---SSS--
---HHHHHHHHS----S---
---HHHHHHHHS----SS--
---HHHHHTTSS--S-SS--
---HHHHHHTTS----SS--
---HHHHHHHHS----SS--
--SHHHHHHHHS----SS--
--SHHHHHHHHS----S---
--SHHHHHHHSS----S---
--SHHHHHHHHS--S-S---
--SHHHHHHHHS--------
--SHHHHHHTTS--------
--SHHHHHHHHS--S--S--
--SHHHHHHTTS--S--S--
--SHHHHHHHSS--S-----
-TTHHHHHHTSS--------
-TTHHHHHHHHS--S-----
-TTHHHHHHTTS--S-----
-TTHHHHHHHHS--S-----
-TTHHHHHHTTS--S-----
-TTHHHHHHTTS--------
-TTHHHHHHHHS--S-----
-TTHHHHHHTTS--S-----
-TTHHHHHHTTS--S-----
--SHHHHHHTTS--S-----
---HHHHHHTTS--S-----
-TTHHHHHHHHS--S-----
-TTHHHHHHHTS--S-----
-TTHHHHHHHTS--S-----
--SHHHHHHHTS--S-----
--SHHHHHHHTS--S-----
-TTHHHHHHHHS--S-----
-TTHHHHHHHHS--S-----
-TTHHHHHHTTS--------
-TTHHHHHHTTS--S-----
-TTHHHHHHHTS--------
-TTHHHHHHTTS--S-----
--SHHHHHHTTS--S--S--
--SHHHHHHHTS----SS--
--STTHHHHTTS----SS--
--SHHHHHHHTS--------
-TTHHHHHHHSS--SS----
-TTHHHHHHHTS--------
-TTHHHHHHHHS---SS---
-TTHHHHHHHTS---SS---
-TTHHHHHHHTS----S---
-TTHHHHHHTTS--S-----
--SHHHHHHHTS--S-S---
-TTHHHHHHHTS--------
--SHHHHHHHTS----S---
-TTHHHHHHHTS----S---
-TTHHHHHHHSS----S---
-TTHHHHHHHTS----S---
-TTHHHHHHHTTT---S---
-TTHHHHHHHHTT---S---
-TTHHHHHHHHS----SS--
-TTHHHHHHHHS----SS--
-TTHHHHHHHTS----S---
-TTHHHHHHHTS----SS--
-TTHHHHHHHHS----SS--
-TTHHHHHHHTS----SS--
-TTHHHHHHHHS----SS--
-TTHHHHHHHHS----S---
--THHHHHHHHS----SS--
--SHHHHHHTTS----SS--
-TTHHHHHHTTS----S---
-TTHHHHHHHHS----SS--
---HHHHHHHHS----SS--
---HHHHHHTTS-----S--
---HHHHHHHHS----SS--
--SHHHHHHTTS----SS--
--SHHHHHHHH-----SS--
--SHHHHHHHH-----SS--
--SHHHHHHHH-----SS--
-TTHHHHHHHHS----SS--
-TTHHHHHHHH-----SS--
---HHHHHHTT-----SS--
--SHHHHHHHH-----SS--
-TTHHHHHHTT-----SS--
--SHHHHHHHH-----SS--
-TTHHHHHTTTS----SS--
--SHHHHHHTT-----SS--
--SHHHHHHHH-----SS--
-TTHHHHHHTT-----SS--
-TTHHHHHHTTS----SS--
-TTHHHHHHHT-----SS--
--SHHHHHHHTS----S---
--SHHHHHHHHS----SS--
-TTHHHHHHHHS----SS--
--SHHHHHHHHS----SS--
--SHHHHHHHHS----SS--
-TTHHHHHHHH-----SS--
-TTHHHHHHTTS----S---
-TTHHHHHHTT-----SS--
-TTHHHHHHTT-----SS--
-TTHHHHHHTTS----S---
--SHHHHHHTT-----SS--
-TTHHHHHTTSS----SS--
-TTHHHHHHHT-----SS--
--SHHHHHHHH-----SS--
--SHHHHHHH------SS--
-TTHHHHHTTS------S--
-TTHHHHHHT------SS--
-TTHHHHHHHT------S--
-TTHHHHHHTT------S--
-TTHHHHHHHT------S--
-TTHHHHHHTT------S--
-TTHHHHHHHS-----SS--
-TTHHHHHHHH-----SS--
--SHHHHHHHS-----SS--
-TTHHHHHHHT-----SS--
-TTHHHHHHHT---------
-TTHHHHHHHH-----S---
-TTHHHHHHHH---------
-TTHHHHHHHT---------
---HHHHHHHH---------
--SHHHHHHHH-----S---
-TTHHHHHHTT---------
-TTHHHHHHHS---------
-TTHHHHHHHH---------
-TTHHHHHHHH---------
-TTHHHHHHHT---------
-TTHHHHHGGG---------
-TTHHHHHHHT---------
-TTHHHHHHHT---------
-TTHHHHHHHT---------
-TTHHHHHHHH---------
-TTHHHHHHHT---------
-TTHHHHHHHHS--------
--SHHHHHHHT---------
--SHHHHHHHHS--------
--SHHHHHHHTS--------
-TTHHHHHHHSS--------
--SHHHHHHHHS--------
--SHHHHHHHHS--------
--SHHHHHHHHS--------
--SHHHHHHHHS--------
--SHHHHHHHTS--------
--SHHHHHHHHS--------
--SHHHHHTTTS--------
--SHHHHHHHTS--------
--SHHHHHHHHS--------
--SHHHHHHTT---------
--SHHHHHHHH---------
--SHHHHHHHH---------
--SHHHHHHHH---------
--SHHHHHHTTS--------
--SHHHHHHHHS--------
--SHHHHHHHHS--------
-TTHHHHHHTT---------
-TTHHHHHHTT---------
-TTHHHHHHHH---------
-TTHHHHHHTT---------
--SHHHHHHTT---------
--SHHHHHHTT---------
--SHHHHHHTTS--------
--SHHHHHHTT---------
--SHHHHHHHH---------
--SHHHHHHHH---------
--SHHHHHHTT---------
--SHHHHHHTT---------
--SHHHHHHTT---------
--SHHHHHHHHS--------
---HHHHHTTTS--------
--SHHHHHHHHS--------
---HHHHHHTTS--------
---HHHHHHHH---------
---HHHHHHHH---------
---HHHHHHHH---------
---HHHHHHHH---------
---HHHHHHHT-----S---
---HHHHHHHH---------
---HHHHHHHH---------
---HHHHHHTT---------
---HHHHHHHH---------
---HHHHHHHH---------
---HHHHHHHHS--------
---HHHHHHHH---------
---HHHHHHHH---------
---HHHHHHHH---------
---HHHHHHHH---------
---HHHHHTTS---------
---HHHHHHHHS--------
---HHHHHHHHS--------
---HHHHHHHHT--------
---HHHHHHHHS--------
---HHHHHHHHT--------
---HHHHHHHHT--------
---HHHHHHHHTT-------
---HHHHHHHHT--------
---HHHHHHHHT--------
---HHHHHHHHT--------
---HHHHHTGGG--------
---HHHHHHHTS--------
---HHHHHHHH---------
---HHHHHHHHS--------
---HHHHHHHHT--------
---HHHHHHTTT--------
---HHHHHHHHS--------
--SHHHHHHHHH--------
---HHHHHHHHS--------
---HHHHHHHHTS-------
---HHHHHHHHHS-------
---HHHHHHHHT--------
--SHHHHHHHTT--------
--SHHHHHHTT---------
--SHHHHHHHT---------
---HHHHHHHS---------
---HHHHHHH----------
---HHHHHHHS---------
---HHHHHHHS---------
---HHHHHHHS---------
---HHHHHHHT---------
---HHHHHHHH---------
---HHHHHHTT---------
---HHHHHHHS---------
---HHHHHTT----------
---HHHHHTT----------
---HHHHHHTT---------
---HHHHHHTT---------
---HHHHHHTT---------
---HHHHHHHS---------
---HHHHHHHS---------
---HHHHHHHS---------
---HHHHHHTT------S--
---HHHHHHTT------S--
-TTHHHHHTTS---------
---HHHHHHHH---------
---HHHHHTTS---------
---HHHHHHTS---------
---HHHHHHTT-----SS--
---HHHHHHTT-----S---
---HHHHHHHT---------
---HHHHHHHH---------
---HHHHHHTT------S--
-TTHHHHHHTT---------
-TTHHHHHHHT---------
---HHHHHHHH---------
-TTHHHHHHHT---------
-TTHHHHHHHS---------
-TTHHHHHHHT---------
-TTHHHHHHHT---------
-TTHHHHHHHH---------
-TTHHHHHTTT---------
-TTHHHHGGGS---------
-TTTTGGGGGG----S----
-TTHHHHHHHT----S----
-TTHHHHHHTT----S----
--SHHHHHHHS----S----
-TTHHHHHHT-----SS---
--SHHHHHHH-----SS---
-TTHHHHHHHS----TTS--
-TTHHHHHHHH--S--SS--
-TTHHHHHTTT-----SS--
-TTHHHHHHHH-----SS--
-TTHHHHHHTT----TTS--
-TTHHHHHHHH----SSS--
--SHHHHHHHHS---TTS--
-TTHHHHHHHHSSS-TTS--
-TTHHHHHHHTTS--SSS--
-TTHHHHHHHTTS---SS--
--SHHHHHHHHHS---SS--
--SHHHHHHHHHSS-TTS--
--SHHHHHHHHHS--TTS--
--SHHHHHHHHHS--TTS--
--SHHHHHHHHT---TTS--
--SHHHHHHHHHS--TTS--
--SHHHHHHHHTS---SS--
---HHHHHHHHHS-SSS---
---HHHHHHHHTS---SS--
---HHHHHHHHH----SS--
---HHHHHHHHTS-S-----
---HHHHHHHHHS--SS---
---HHHHHHHTTS--SSS--
---HHHHHHHHHS--SSS--
---HHHHHHHTTS--SS---
---HHHHHHHTTS--SS---
---HHHHHHHHHS--SSS--
---HHHHHHHHHS--SSS--
---HHHHHHHHHSS-STT--
---HHHHHHHHHS--SSS--
--SHHHHHHHTTS--SSS--
--SHHHHHHHTTS--STT--
---HHHHHHHHHS--STT--
---TTHHHHHHHS---SS--
---HHHHHHHHHS--SSS--
---HHHHHHHTTS--TTT--
---HHHHHHHHHS--TTT--
---HHHHHHHTTSS-SSS--
---HHHHHHHHHSSSSSS--
---HHHHHHHHHTT-SSS--
---HHHHHHHHHTT-SSS--
---HHHHHHHHTSS-SSS--
---HHHHHHHTTSS-SSS--
---HHHHHHHHHS--SSS--
---HHHHHHHHHS--SSS--
---HHHHHHHTTS--SSS--
---HHHHHHHTTS--SSS--
---HHHHHHHTSS--SSS--
---HHHHHHHTTS--SSS--
---HHHHHHHTTS--SSS--
---HHHHHHHTTS--SSS--
---HHHHHHHHSS--SSS--
---HHHHHHHHHSS-SSS--
---HHHHHHHHHSS-SSS--
---HHHHHHHHHSS-SSS--
---HHHHHHHHHS--SSS--
---HHHHHHHHSSS-SSS--
---HHHHHHHHHSSSSTT--
---HHHHHHHHHS--SSS--
---HHHHHHHTTS--STT--
---HHHHHHHHTS--STT--
---HHHHHHHHHS---SS--
---HHHHHHHHHS---TT--
---HHHHHHHTTS---SS--
---HHHHHHHTTS--STT--
---HHHHHHHTTS--STT--
---HHHHHHHTTS--SSS--
---HHHHHHHHTS--STT--
---HHHHHHHHHS--STT--
---HHHHHHHTTS---SS--
---HHHHHHHHHS-SSTT--
---HHHHHHHHTS--SSS--
---HHHHHHHTTS--SSS--
---HHHHHHHTSS---TT--
---HHHHHHHTTS---TT--
---HHHHHHHTTS-S-TT--
---HHHHHHHTSS---SS--
---HHHHHHHTTS-SSTT--
---HHHHHHHSSS-SSTT--
---HHHHHHH-SS-TTTT--
--SHHHHHHHTSS-S-TT--
---HHHHHHHSSS-SSTT--
---HHHHHHHHSS-TTTT--
---HHHHHHHTSS-TTSS--
---HHHHHHHTTS-TTSS--
---HHHHHHHTTS-TTSS--
---HHHHHHHTSS-TTSS--
---HHHHHHHTTS--STT--
---HHHHHHHTT--SSSS--
--SHHHHHHHTS--SSSS--
---HHHHHHHTT---STT--
---HHHHHHHTT---STT--
---HHHHHHHTT---STT--
---HHHHHHHTTS--SSS--
---HHHHHHHTTS--STT--
---HHHHHHHTTS--SSS--
---HHHHHHHTTS-SSTT--
---HHHHHHHTTS---TT--
--SHHHHTTGGGS--SSS--
--SHHHHHHGGGS--STT--
--SSSGGGTTTTS--STT--
--SSTTTTTTTTS-SSTT--
--SSTTTTTTTTS-SSSS--
--SSTTGGGGGGS-SSTT--
----HHHHHGGGS-SSSS--
--S-TTTTSGGGS-SSTT--
--S-TGGG-GGGS--STT--
--S-HHHH-GGGS--SSS--
--S-HHHHHGGGS--STT--
--S-TTTTTGGGS--STT--
--S-HHHH-GGGS--STT--
--S-HHHHTGGGS--STT--
--S-HHHHTGGGS--STT--
--S-GGGGTGGGS--STT--
--SSGGGGGTTTS--STT--
----SGGGTGGGS--STT--
--S--GGGSGGGS--STT--
--S--TGGGTTTS--STT--
--S--TTTSGGGS--STT--
--S--SGGGGGGS--SSS--
--SS-STTSGGGS--SSS--
--S--TTTTGGGS--SS---
--S--TTTSGGGS--SS---
--SS-SGGGGGGS--SS---
--STTTTTTGGGS--SSS--
--S--TTTTTTTS--SS---
--S--TGGGTTTS--SSS--
--S---TTTGGGS--SS---
--SS-TTTTTTTS--SSS--
--S--TTT-GGGS--STT--
--SS-TTTTTTTS--SS---
--S--TTTTGGGS--SS---
--S--TGGGGGGS--SSS--
--S--TTTTGGGS--SS---
--S--TTTSTTSS--SS---
--S--TTTTGGGS-SSS---
--S--TTTGGGTS--SS---
--S--TGGGGGGS-SSS---
--S--TGGGGGGS--SS---
--S---GGGGGGS--SSS--
--S--TTTTGGGS--SS---
--S--HHHHGGGS--SS---
--S--HHHHTTTS--SS---
--S--HHHHGGGS--SS---
--S--GGGTGGGS--SS---
--SS-GGG-GGGS--SS---
--S--GGGTGGGS--SSS--
--S--HHHHGGGS--SSS--
--S--GGGTTTTS--SSS--
--S--GGGTTTTS--SSS--
--S--GGGSTTTS--SSS--
--SS-GGGTGGGS--SS---
--SS-GGGTGGGS--SSS--
-----TGGGGGGS--SSS--
-----TTTTGGGS--SSS--
-----TTTSGGGS--SSS--
-----GGGGGGGS-SSSS--
--S--GGGTGGGS--SS---
---S-GGG-TTSS--SSS--
---S-GGG-GGGS--SS---
---S-GGG-TTTS--SS---
--SS-SGGGGGGS--SSS--
--SS-GGG-GGGS--SSS--
--SS-GGG-GGGS--SS---
--SS-GGG-GGGS-TTT---
--SS-GGG-TTSS-TTT---
---S-TTT-GGGS-TTTS--
---S-GGG-GGGS-TTT---
---S-GGGTGGGS-TTT---
---S-GGGSTTTS-TTTS--
-----TTTTTTTS-TTTS--
---SSTTSSTTTS-TTTS--
---S-GGG-TTTS-TTT---
---S-GGGSTTTTTTTT---
---S-TTTGGGTS-GGGS--
---S-GGGSGGGS-TTTS--
---S-SGGGTTTS-TTTS--
---S-TTTTGGGS-TTTS--
---S-TTTSGGGS-TTTS--
---S-SGGGGGGS-TTTS--
---S-SGGGGGGS-TTTS--
---TTTTTSTTSS-TTSS--
---S-TTTTGGGS-TTTS--
---S-TTGGGGTS-TTTS--
---SSTTT-TTTS-TTTS--
---TTTTTTTTSS-TTTS--
---TTTTTSTTSS-TTTS--
---SSTTTTTTTS-TTTS--
---S-GGGTTTTS-TTTS--
---S-TTTGGGGS-TTTS--
---TTTTTSGGGS-TTTS--
---S-TTTTTTTS-TTTS--
---S-TTTSGGGS-TTTS--
---TTTTTGGGSS-TTTS--
---SSTTTSGGGS-TTTS--
---S-TTTSGGGS-TTTS--
---S-TTTTTTTS-TTTS--
---TTTTTSGGGS-TTTS--
---S-TTTTGGGS-TTTS--
---TTGGG-TTTS-TTTS--
---TTGGG-TTTS-TTTS--
---TTGGG-GGGS-TTT---
---TTGGG-GGGS-TTT---
---TTGGG-GGGS-TTTS--
---TTGGG-GGGS-TTT---
---TTTTT-GGGS-TTT---
---TTGGG-GGGS-TTT---
---TTGGG-GGGS-TTT---
---TTGGG-TTTS-TTT---
---TTGGG-TTTS-TTT---
---TTGGG-GGGS-TTTS--
---TTGGG-GGGS-TTTS--
---TTSTT-GGGS-TTTS--
---TTGGG-GGGS-TTT---
---TTGGG-TTTS-TTT---
---SSGGG-GGGS-TTT---
---TTGGG-GGGS-TTT---
---TTGGG-TTSS-TTT---
---TTGGG-GGGS-TTT---
---TTGGG-TTTS-TTTS--
--STTGGG-TTTS-TTTS--
---TTGGG-TTTS-TTTS--
--STTTTT-TTTS-TTT---
---TTGGG-TTTS-TTTS--
---TTGGG-TTTS-TTT---
---TTTTS-TTTS-TTTS--
---TTGGG-TTTS-TTTS--
---TTTTTSGGGS-TTTS--
---TTTTTSTTTS-TTTS--
---TTSTTTTTTS-TTTS--
---TTTTTTTTTS-TTTS--
---TTTTTTTTSS-TTTS--
---TTTTTTTTSS-TTTS--
---TTSGGGTTTS-TTTS--
---TTTGGGTTSS-TTTS--
---TTTTTTTTTS-TTTS--
---TTGGGTGGGS-TTTS--
---TTTTTTTTTS-TTTS--
---TTTTTSTTTS-TTTS--
---TTGGGTGGGS-TTTS--
---TTGGGTGGGS-TTTS--
---SSGGGGTTTS-TTTS--
---TTGGGTGGGS-TTTS--
---TTTTTSGGGS-TTTS--
---TTTTTTGGGS-TTTS--
---TTTTTSGGGS-TTTS--
---TTTTTTGGG--TTTS--
---TTTGGGGGGS-TTTS--
---TTTTTSTTS--TTTS--
---TTTGGGTTS--TTTS--
---TTTTTTTTTS-TTTS--
---TTHHHHGGGS-TTTS--
---TTGGGTGGG--TTTS--
---TTGGGTTTSS-TTTS--
---TTSTTTGGGS-TTTS--
---SSGGGTGGGS-TTTS--
---SSGGGTGGGS-TTTS--
---S-HHHHGGGS-TTTS--
---SSHHHHTTSS-TTTS--
---TTTTTSTTTS-TTTS--
---TTTTTTGGG--TTTS--
---TTTTTTTTTS-TTTS--
---TTHHHHTTTS-TTTS--
---SSTTTTGGGS-TTTS--
---TTTTTSGGGS-TTTS--
---TTTTTSGGGS-TTTS--
---TTTTTSTTTS-GGGS--
---SSTTTSTTTS-TTTS--
---TTTTTSGGGS-TTTTT-
---TTTTTTGGGS-TTTTT-
---TTTTTTGGGS-TTTT--
---SSTTTTTTSS-TTTS--
---TTTTTSGGGS-TTTS--
---TTTTTTGGGS-TTTS--
---TTTTTTGGGS-TTTS--
---TTTTTTGGGS-TTTS--
---TTTTTTGGGS-TTTS--
---TTTTTTTTSS-TTTS--
---TTTTTTGGGS-TTTS--
---TTTTTTGGGS-TTTS--
---SSTTTTTTSS-TTTS--
---TTTTTTTTSS-TTTS--
---TTHHHHGGGS-TTTS--
---TTTTTTGGGS-TTTS--
---SSTTTTGGGS-TTTS--
---TTTTTTGGGS-TTTS--
---SSTTTSGGGS-TTTS--
---TTTTTSTTTS-TTTS--
---TTTTTTTTTS-TTTS--
---TTTTTTTTTS-TTTS--
---TTTTTTGGGS-TTTS--
---SSTTTTGGGS-TTTS--
---SSTTTTGGGS-TTTS--
---TTTTTTTTTS-TTTS--
---TTTTTTTTTS-TTTS--
---TTTTTSTTTS-TTTS--
---SSTTTTGGGS-TTTS--
---TTTTTTGGGS-TTTS--
---TTTTTTTTTS-TTTS--
---TTTTTTGGGS-TTTS--
---SSTTTTGGGS-TTTS--
---SSTTTTGGGS-TTTS--
---SSTTTTTTTS-TTTS--
---TTTTTTTTTS-TTTS--
---TTTTTTTTTS-TTTS--
---TTTTTTGGGS-TTSS--
---TTTTTTGGGS-TTTS--
---TTTTTSGGGS-TTTS--
---TTTTTTTTTS-TTTS--
---TTTTTTGGGS-TTTS--
---TTTTTTGGGS-TTTS--
---SSTTTTGGGS-TTTS--
---SSTTTTTTTS-TTTS--
---TTTTTTTTTS-TTTS--
---TTTTTTTTSS-TTTS--
---TTTTTTGGGS-TTTS--
---SSTTTTGGG--TTTS--
---SSTTTTGGGS-TTTS--
---SSTTTTTTT--TTTS--
---TTTTTTGGGS-TTTS--
---TTTGGGGGGS-TTTS--
---TTTTTTTTSS-TTTS--
---SSTTTTGGGS-TTTS--
---TTTTTTGGGS-TTTS--
---TTTTTTTTTS-TTTS--
---TTTTTTTTSS-TTTS--
---TTTGGGGGG--TTTS--
---TTTTTTGGG--TTTS--
---TTTTTTTTS--TTTS--
---TTTTTTTTSS-TTTS--
--STTTTTSTTSS-TTTS--
--STTTTTTTTSS-TTTS--
---TTTTTTTTSS-TTTS--
---TTTGGGTTSS-TTTS--
---TTTGGGTTSS-TTTS--
---TTTTTSGGG--TTTS--
---TTTTT-TTS--TTTS--
---TTTGGGGGGS-TTTS--
---TTTTTSGGG--TTTS--
---TTTTTTGGGS-TTTS--
---TTTTTTTTSS-TTTS--
---TTHHHHGGGS-TTTS--
---TTHHHHGGGS-TTTS--
---TTTTTTTTSS-TTTS--
--SSSTTTTTTSS-TTTS--
--GGGHHHHGGGS-TTTS--
--GGGTTTTGGG--TTTS--
--GGGTTTTGGG--TTTS--
--GGGTTTTTTS--TTTS--
--STTTTTTGGGS-TTTS--
--TTSHHHHGGG--TTTS--
--GGGHHHHGGGS-TTTS--
--GGGTTTTGGGS-TTTS--
--GGGTGGGGGG--TTTS--
--TTSTTTTGGGS-TTTS--
--GGGTGGGGGG--TTTS--
--GGGTGGGGGG--TTTS--
--GGGTTTTGGGS-TTTS--
--GGGTGGGGGG--TTTS--
--GGGHHHHGGG--TTTS--
--GGGTGGGGGG--TTTS--
--GGGTTTTGGGS-TTTS--
--GGGTTTTGGGS-TTTS--
--GGGTTTTGGGS-TTTS--
--GGGTTTTTTSS-TTTS--
--TTTSGGGGGGS-TTTS--
--GGGHHHHGGG--TTTS--
--GGGHHHHTTSS-TTTS--
--GGGHHHHGGGS-TTTS--
--TTSTTTSGGGS-TTTS--
--GGGHHHHGGGS-TTTS--
--GGGTTTTGGGS-TTTS--
--GGGTTTSGGGS-TTTS--
--GGGTTTTGGGS-TTTS--
--TTSHHHHTTSS-TTTS--
--GGGTTTTGGGS-TTTS--
--GGGSTTSGGGS-TTTS--
--GGGSGGGGGG--TTTS--
--GGGGGG-TTS--TTTS--
--GGGTTTSGGGS-TTTS--
--GGGTTT-TTS--SSSS--
--GGGTTTTGGG--TTTS--
--GGGTTTSGGGS-TTTS--
--GGGTTTSGGGS-TTTS--
--GGGTTTTGGG--TTTS--
--GGGSTT-TTS--TTTS--
--TTSTTTSGGG--TTTS--
--GGGTTTTGGG--TTTS--
--GGGTTTTTTS--TTTS--
--TTSTTTTGGG--TTTS--
--GGGTTTTTTS--TTTS--
--GGGTTTS-S---TTTS--
--GGGTTTT-TT--TTTS--
--GGGTTTT-SS--TTTS--
--GGGSGGGTTS--TTTS--
--TTSTTTT-SS--TTTS--
--GGGTTTTGGG--TTTS--
--TTSTTTS-SS--TTTS--
--GGGTTTS-TT--TTTS--
--GGGTTTSTTS--TTTS--
--GGGTTTTGGG--TTTS--
--TTSTTTT-TT--TTTS--
--GGGTTTSGGG--TTSS--
--GGGTTTSGGG--GGGS--
--GGGTTTTGGG--TTSS--
--TTSTTTTGGG--TTTS--
--GGGGGG-TTS--TTSS--
--GGGTTTSTTS--TTTS--
--GGGTTTTTTS--TTTS--
--GGGTTTSTT---TTTS--
--GGGTTTSTTS--TTTS--
--GGGSGGGTTS--TTTS--
--GGGTTTTTT---TTTS--
--TTSTTTT-TT--GGGS--
--GGGTTTSGGG--GGGS--
--GGGTTTSTTS--TTTS--
--GGGTTT-TTS--TTTS--
--GGGTTT-TTS--TTTS--
--TTSTTTTTTS--TTTS--
--GGGTTTS-SS--TTTS--
--GGGTTTSGGG--TTTS--
--TTSTTTTTTS--TTTS--
--GGGGGGSGGG--TTTS--
--GGGTTTT-SS--GGGS--
--TTSTTTT-TT--TTTS--
--TTSTTTSTTS--TTSS--
--GGGGGGGTTS--TTTS--
--GGGTTTTTTS--TTTS--
--GGGTTT-TTS--TTTS--
--GGGTTS-GGG--TTTS--
--TTSGGGGTTS--TTSS--
--GGGTTTTGGG--TTTS--
--GGGGGG-GGG--TTTS--
--GGGTTT-GGG--TTTS--
--GGGTTS-GGG--TTTS--
--GGGTTTTTTS--TTTS--
--GGGTTSSGGG--TTTS--
--GGGTTSSTTS--GGGS--
--GGGTTT--SS--TTTS--
--TTSTTTSGGG--GGGS--
--GGGTTT-GGG--GGGS--
--GGGTTT-TTS--TTTS--
--GGGTTT--S---TTTS--
--GGGTTT-TTS--TTSS--
--GGGTTT-TT---GGGS--
--GGGTTT-TTS--TTTS--
--GGGTTTSTTS--TTTS--
--GGGTTTTGGG--TTT---
--GGGTTTTTTS--TTTS--
--STTTTTTTTS--GGG---
--GGGTTTTTTS--TTS---
--GGGTTTSTTS--TTTS--
--GGGTTTTTTS--TTTS--
--GGGTGGGTTS--TTTS--
--GGGTTTTGGG--TTTS--
--TTSTTTSTT---TTTS--
--GGGTTTTTT---TTTS--
--TTSTTTTTT---TTTS--
--TTSTTTTTT---TTTS--
--GGGTTTSTT---TTTS--
--TTSTTTTTT---TTTS--
--TTSTTTSTTS--TTTS--
--GGGTTTSTTS--GGGS--
--GGGTTTTTTS--TTTS--
--GGGTTTTTTS--GGGS--
--GGGTTTS-SS--TTTS--
--TTSTTTTTT---TTTS--
--GGGTTTTTTS--TTSS--
--GGGTTTTTTS--GGG---
--TTSTTTTTTS--TTTS--
--GGGTTTSTTS--TTT---
--GGGTTTTTTS--GGGS--
--GGGTTTTTTS--GGGS--
--GGGTGGGTTS--GGGS--
--GGGTTTTTTS--TTSS--
--GGGGGGGTTS--TTS---
--TTSTTTTTTS--TTTS--
--GGGTTTSTTS--TTT---
--GGGTTTSTT---TTTS--
--GGGTTTTTTS--GGG---
--GGGTTTSTTS--STT---
--GGGTTTSTTS--TTTS--
--GGGTTTSTTS--TTTS--
--GGGTTTT-TT--TTSS--
--GGGTTTSGGG--TTSS--
--TTSTTTTTTS--GGG---
--GGGTTTSTTS--TTTS--
--GGGTTT--TT--TTTS--
--GGGTTT--TTS-TTTS--
--GGGTTTS-TT--TTTS--
--GGGTTT--TT--SSSS--
--GGGTTTS-TT--TTTS--
--GGGTTT--TT--TTTS--
--GGGTTTS-S---TTTS--
--GGGTTTSGGG--TTTS--
--GGGTTTT-TT--TTTS--
--GGGTTTS-TT--SSSS--
--GGGTTTS-TT--SSSS--
--GGGTTTS-TT--SSSS--
--GGGTTTT-TT--TTTS--
--GGGTGGG-TT--SSSS--
--TTSTTTT-TT--TTTS--
--GGGTTTS-TT--TTTS--
--GGGTTTSGGG--TTTS--
--GGGTTTS-TT--TTTS--
--GGGTTTT-TT--STTS--
--GGGTTTS-TT--SSSS--
--GGGTTTS-TT--TTTS--
--GGGTTTS-TT--TTTS--
--GGGTTT-GGG--TTSS--
--TTSTTTS-TT--TTSS--
--GGGTTTS-TT--TTTS--
--GGGTTTS-TT--TTTS--
--GGGTTTS-TT--TTTS--
--GGGTTTS-TT--GGGS--
--GGGTTTSGGG--TTSS--
--GGGTTTS-TT--TTTS--
--TTSTTT--TT--GGGS--
--TTSTTTS-TT--TTSS--
--GGG-SS--TT--TTTS--
--GGGTTTS-TT--STTS--
--TTSGGGSGGG--TTTS--
--TTS-TTS-TT--TTTS--
--GGGTGGGGGG--SSSS--
--GGGTTTT-TT--GGGS--
--TTSTTTS-TT--TTTS--
--GGGSGGG-TT--TTTS--
--GGGTGGG-TT--TTTS--
--GGG-GGGGGG--TTTS--
--GGGTGGG-TT--SSSS--
--GGGTGGG-SS--TTTS--
--TTSTTTTGGG--TTTS--
--GGGTTTS-TT--TTTS--
--GGGTGGG-TT--TTTS--
--TTSTTT--TTS-TTTS--
--GGGTTT--TT--TTTS--
--GGGTTT--TT--TTTS--
--GGGTTT--TT--TTTS--
--GGGGGGSGGG--TTTS--
--GGGTTT--TT--TTTS--
--GGGTTT--TT--TTTS--
--TTSTTT--TT--TTTS--
--TTSTTT--TT--TTTS--
--GGGTTT--TT--TTTS--
--HHHHTT--TTS-TTTS--
--GGGTTT--TT--TTTS--
--HHHHTT--TT--TTTS--
--HHHHTT--SS--TTTS--
--HHHHTT--TTS-TTTS--
--HHHHTT-GGGS-TTTS--
--HHHHTT--SSS-TTTS--
--HHHHTT--SSS-TTTS--
--HHHHTT--TTS-TTTS--
--HHHHTT--TTS-TTTS--
--GGGTTT-TTSS-TTTS--
--HHHHGGGGGGS-TTSS--
--HHHHTT-TTTS-TTTS--
--HHHHGGGTTTS-TTTS--
--HHHHGGGGGSS-TTTS--
--HHHHGGGGGSS-TTTS--
--HHHHGGGGGGS-TTTS--
--HHHHTT-TTTS-TTTS--
--HHHHTTTTTTS-TTTS--
--HHHHGGGGGGS-TTSS--
--HHHHGGGGGGS--SSS--
--HHHHGGGGGGS--SSS--
--HHHHTTSTTT--TTTS--
--HHHHTT-GGG--SSSS--
--HHHHTTTGGG--TTTS--
--HHHHTTSTTT--TTTS--
--HHHHTT-GGG--TTTS--
--GGGTTT-GGG--TTTS--
--GGGTTTTTTT--TTTS--
--GGGTTT-TTT--STTS--
--GGGTGGGGGG--GGGS--
--HHHHGGGGGG--TTTS--
--GGGTTTTTTT--GGGS--
--GGGTGGGGGGS-TTTS--
--HHHHSTTGGG--TTSS--
--GGGSTT-TTT--TTTS--
--HHHHTT-GGG--STTS--
--GGGTTT-TTT--SSSS--
--HHHHTTTGGG--TTTS--
--GGGTTT-GGG--TTTS--
--GGGSTTTGGGS-TTTS--
--HHHHTTTGGGS-TTTS--
--GGG-TTTTTTS-TTTS--
--GGG-TTTGGG--TTTS--
--HHHHTTTTTTS-TTTS--
--GGGTTTSGGG--TTTS--
--HHHHTTTGGG--TTTS--
--TTTSGGGGGG--TTTS--
--GGG-GGGGGG--TTTS--
--TTTTGGGGGG--TTTS--
--GGGSSGGGTT--TTTS--
--GGG-TTTTTT--TTTS--
--GGGGTTTGGG--GGGS--
--SGGGTTTTTS--GGGS--
--GGG-TTTGGG--TTTS--
--HHHHGGGTTS--TTTS--
--GGGSTTTTTS--TTTS--
--GGG-TTTGGG--TTTS--
--TTTSTTTGGG--TTTS--
--GGGTGGGTTS--TTTS--
--GGGTGGGTTS--TTTS--
--HHHHTTTGGG--TTTS--
--GGGTTTTTTS--TTTS--
--GGGTTTTGGG--TTTS--
--GGGTGGGGGG--TTTS--
--HHHHTT-GGG--TTTS--
--SGGGGGGGGG--TTTS--
--GGGTTTSGGG--TTTS--
--HHHHTTSGGG--TTTS--
--GGGTTT-GGG--TTTS--
--GGGTGGGTTS--TTTS--
--GGGTTT-GGG--TTT---
--GGGTGGG-SS--TTTS--
--GGGTTT-GGG--TTT---
--HHHHTT-GGG--TTT---
--GGGTGGGGGG--TTT---
--GGGTTT-GGG--TTT---
--GGGTTT-GGG--TTT---
--GGGTTT-GGG--TTT---
--GGGTTT-GGG--TTT---
--GGGTTTSGGG--TTT---
--GGGTGGGGGG--TTTS--
--GGGTTTTTTT--GGG---
--GGGTTT-GGG--TTT---
--GGGTTTTGGG--TTTS--
--GGGTTT-GGG--TTTS--
--GGGTTT-GGG--TTTS--
--GGGTTT-GGGS-GGGS--
--THHHHT-GGGS-TTTS--
--GGGTGGGTTT---TTS--
--THHHHTTTTTS--SSS--
--SHHHHTTGGGS--SSS--
--THHHHTTTTS---TT---
--THHHHT-GGGS--TT---
--GGGTGGGTTSS--TTS--
--GGGTTT-GGGS-TTTS--
--GGGTTTTTTTS-SSSS--
--GGGTGGGTTT--SSSS--
--GGGTTT-TTSS--TT---
--GGGTTTTGGGS--SS---
--GGGTGGGGGG---SSS--
--GGGTTTTGGGS--TT---
--GGGTTTTGGGS--SS---
--GGG-TTTGGGS--SS---
--GGGSTTTGGGS--SS---
--GGGSTTTGGGS--SSS--
--HHHHTTTGGG---SS---
--GGGTTT-GGG---SSS--
--GGGTTT-GGG---SSS--
--GGGTTTTGGG---SSS--
--GGGTTT-GGG---SSS--
--GGGTTTTGGG---TTS--
--GGGTTTTGGG---SS---
--GGGTTT-TTS---TT---
--GGGTTTTGGG--SSS---
--GGGTTTTGGGS--SS---
--GGGTTT-GGGS-SSS---
--GGGSTT-GGGS--SS---
--GGGTTT-GGG---SSS--
--GGGGTT-GGGS--SSS--
--GGGGTT-GGG---SSS--
--GGGSTTTTTTS--SSS--
--GGGTTT-GGGS--SSS--
--GGGTTT-GGGS--SSS--
--GGGSTTTGGG---SSS--
--GGGSTT-GGG---SSS--
--GGGTTTTGGGS--SSS--
--HHHHTTTTTSS--SS---
--GGGTTTTGGGS--SS---
--GGGSTTTTTTS--SS---
--GGGTTT-GGGS--SS---
--GGGTTTTGGGS--SS---
--GGGTTTTGGGS-SSS---
--GGGTTTTGGGS--SS---
--GGGTTTTTTSS--SS---
--GGGTTTTGGGS--SS---
--GGGTTT-GGGS--TT---
--GGGTTTTGGGS--TT---
--GGGTTTTGGGS--SS---
--GGGTTT-TTTS--SS---
--GGGTTTTGGGS--SS---
--GGGTTTTGGGS--TT---
--HHHHTT-TTTS--SS---
--GGGTTT-GGGS--TT---
--GGGTTTTGGGS--SS---
--GGGTGGGGGGS--SS---
--GGGTTT-TTSS--SS---
--GGGTTT-GGGS--SS---
--GGGTTTTGGGS--SS---
--GGGTGGGGGGS--SS---
--GGGTGGGGGGS--SS---
--GGGTGGGGGGS--SS---
--HHHHTTTGGGS--SS---
--GGGTGGGGGG---SS---
--GGGTTT-GGGS--SSS--
--GGGTGGGGGG---SSS--
--GGGTTT-TTSS--SS---
--HHHHTT-TTTS--SSS--
--GGGTTT-TTSS--SSS--
--GGG-TT-GGG---SS---
--GGGTTTSGGG---SS---
--GGGTGGGTTSS--TT---
--GGGTGGGGGG---SS---
--GGGTGGGGGGS--SS---
--GGGTTTTTTTS--SS---
--GGGGTTTGGG---SSS--
--THHHHTTTTTS--SSS--
--HHHHTTTGGGS--SS---
--GGGTTTTGGGS--SS---
--GGGTGGGTTSS--SS---
--GGGTGGGGGGS--SS---
--GGGTGGGGGGS--SS---
--GGG-TTTGGGS--SS---
--TTSSTTTGGGS--SS---
--GGGGTTTGGGS--SS---
--GGG-TTTGGGS--SSS--
--GGG-TTTGGGS--TT---
--GGG-TTTGGGS--SS---
--GGGTTTTTTTS--SS---
--GGG-TTTGGGS--SS---
--GGGTGGGGGGS--SS---
--GGG-TTTGGGS--SS---
--GGGTGGGTTT---SS---
--TTT-TTTTTSS--SSS--
--GGG-TTTGGGS--SS---
--HHHHTTTTTTS--SS---
--GGG-TTTGGGS--SS---
--GGG-TTTTTSS--SSS--
--GGG-TTTGGGS--SS---
--GGG-TTTGGGS--SS---
--TTT-GGGGGGS--SSS--
--TTT-TTTGGGS--SS---
--HHHHTTTTTSS--SSS--
--GGG-TTTGGGS--SS---
--GGGTTTTGGGS--SS---
--GGG-TTTTTTS--SSS--
--GGG-TTTTTTS--SS---
--GGG-TTTTTTS--SS---
--GGG-TTTTTTS--SS---
--GGG-TTTTTTS--SS---
--GGG-TTGGGGS--SS---
--GGG-TTTGGGS--SS---
--GGG-TTTGGG---SS---
--GGG-TTTTTTS--SS---
--HHHHGGGTTTS--SS---
--GGG-TTTGGG---SS---
--GGG-TTTGGGS--SS---
--GGG-TTTGGGS--TT---
--GGG-TTTGGGS--SS---
--GGG-TTTGGGS--SSS--
--GGG-TTTGGGS--SS---
--GGG-TTTTTTS--SS---
--GGG-TTTGGGS--SS---
--GGG-TTTGGGS--SS---
--GGGTTTTGGGS--SS---
--GGGTTTTGGGS--SS---
--GGGTTTTGGGS--SS---
--GGGTTTTTTTS--SS---
--GGGTTTTTTTS-SSSS--
--GGGTTTTGGGS--SS---
--GGG-TTTGGG---SS---
--GGG-TTTGGGS-TTT---
--GGG-TTTGGGS-TTT---
--GGG-TTTGGGS-TTT---
--GGGTTTTGGGS-TTS---
--GGG-TTTGGGS-TTT---
--GGG-TTTGGGS-GGG---
--GGG-TTTGGGS--SS---
--GGGGTTTTTS---SS---
--GGG-TTTGGG---SS---
--GGG-TTTTT-S--TT---
--TTT-TTTGGG---SS---
--GGG-TTTGGG---SS---
--GGGSTTTGGGS--SS---
--TTT-TTTSSSS--SS---
--TTT-TTTGGG---SS---
--GGG-TTTTTS---SS---
--GGG-TTTGGGS--SS---
--GGGGTTTTTTS--SS---
--SGGGHHHHTT---SSS--
--TTT-GGGTTSS--SSS--
--HHHHTTTGGG---SSS--
--GGG-TTTTTT---SSS--
--GGG-TTTGGG---TT---
--GGG-TTTGGG---SSS--
--GGG-TTTGGG---SSS--
--GGG-TTTGGG---SSS--
--GGG-TTTTTT---SS---
--GGG-TTTGGGS--TT---
--GGGTTTTTTT---SSS--
--GGGGTTTTTTS--SS---
--GGG-TTTTTTS--SS---
--GGG-TTTGGG---SS---
--GGGGTTTGGGS--SSS--
--GGG-TTTGGGS--TT---
--SGGGTTTGGGS--TT---
--GGG-TTTTTTS--SS---
--GGG-TTTTTTS--SSS--
--GGG-TTTGGGS--TT---
--GGG-TTTTTSS--SSS--
--GGG-TTTGGGS--SS---
--GGGGTTTGGG---SS---
--SGGGTTTTTS---TT---
--TTT-TTTTTTS--TTS--
--GGGGTTTTTTS--TT---
--GGG-TTTTTS---TT---
--GGG-TTTTTTS--SS---
--GGG-TTTTTTS--TT---
--GGGTTTTTTTS--SS---
--GGGTTTTTTTS--TT---
--GGG-TTTTTTS--TT---
--GGG-TTTTTTS--TTS--
--GGG-TTTTTTS--SS---
--GGG-TTTTTTS--SS---
--TTT-TTTTTTS--SS---
--GGGTTTTTTTS--TT---
--GGGTTTTTTTS--TT---
--GGGTTTTTTTS-TTT---
--GGGTTTTTTTS-TTTT--
--GGGTTTTTTS--GGGS--
--GGGTTTTGGGS-SSTT--
--GGGTTTTTTSS-SSS---
--GGG-TTTGGG--SSS---
--GGG-TTTGGG--TTS---
--GGG-TTTGGGS-SSS---
--GGG-TTTGGGS-TTT---
--GGGSTTTTTTS-TTT---
--GGGSTTTGGG--GGG---
--GGGGTTTTTT--GGG---
--GGG-TTTGGG--TTT---
--GGG-TTTGGG--GGG---
--GGG-TTTGGG--GGG---
--GGGTTTTTTT--STT---
--GGGTTTTTTT--STT---
--GGGGTTTGGG--TTT---
--STTTTTTGGG--GGG---
--GGGTTTTGGG--GGG---
--GGGTTTTGGG--STT---
--GGGTTTTTTS--SSS---
--HHHHTTTTTT--GGG---
--GGGTTTTGGG--GGG---
--GGGTTTTTTT--TTT---
--GGGTTTTTTT--TTT---
--HHHHTT-TTT--GGG---
--GGGTTT-TTT--GGG---
--GGGTTTTTTT--TTT---
--GGGTTTTTTT--GGG---
--GGGTTT-TTT--GGG---
--GGGTTT-TTT--GGG---
--HHHHTT-GGG--GGG---
--GGGTTTTGGG--TTT---
--HHHHTT-TTT--GGG---
--GGGTTT-GGG--TTTS--
--GGGGSS-GGG--GGG---
--GGGSSS-GGG--GGG---
--HHHHTT-GGG--GGG---
--GGGTTT-GGG--GGG---
--GGG-TT-GGG--GGG---
--GGGTTTTGGG--GGG---
--SGGGTTTTTT--GGG---
--GGGTTTTTTS--GGG---
--GGGTTT-GGG--GGG---
--GGGGTT-TTT--GGG---
--GGGTTTTTTTS-TTT---
--GGG-TTTTTS--GGG---
--GGGSTTTGGG--GGG---
--GGGSTT-GGG--GGG---
--GGGSTTTGGG--GGG---
--GGGTTT-GGG--GGG---
--GGGSTTTTTT--GGG---
--GGGTTTTGGG--GGG---
--GGGTTTTTTS--GGG---
--GGGTTTTGGG--TTT---
--GGGGTTTTTT--GGG---
--GGGTTTTGGG--GGG---
--GGGTTTTGGG--GGG---
--GGGTTT-GGG--TTT---
--GGGTTT-TTS--TTT---
--GGGTTT-GGG--GGG---
--GGGTTTSGGG--GGG---
--GGGTGGGTTT--GGG---
--GGGTGGGGGG--GGG---
--GGGTTTSGGG--GGG---
--GGGTGGGGGGS-TTS---
--GGGTTTTTTTS-TTT---
--HHHHTTTTTTS-TTT---
--GGGTTTSTTTS-SSS---
--GGGTTTT-TT--GGG---
--GGGTGGGTTTS-TTT---
--GGGTGGGTTTS-GGG---
--GGGTGGGTTTS-GGG---
--GGGTGGGTTTS-TTT---
--GGGTSTTTTTS-GGG---
--GGGTSTTTTTS-TTT---
--GGGTGGGTTT--TTT---
--THHHHT-TTTS-TTT---
--GGGTTTGGGTS-TTT---
--GGGTGGGTTT--TTT---
--GGGGSSSTTTS-TTT---
--GGGTGGGTTTS-TTT---
--GGGTGGGTTTS-TTT---
--GGGTGGGTTTS-TTT---
--GGGTGGGTTTS-TTT---
--GGGTGGGTTT--TTT---
--HHHHGGGTTTS-GGG---
--GGGTGGGTTT--TTT---
--GGGTGGGTTTS-TTT---
--GGGTGGGTTT--TTT---
--GGGTGGGGGG--TTT---
--GGGTSTTTTT--TTT---
--GGGTGGGTTT--GGG---
--GGGTTT-TTT--TTS---
--GGGTGGGTTTS-TTT---
--GGGTTT-TTTS-TTT---
--HHHHTT-TTT--TTT---
--GGGTGGGTTTS-TTT---
--HHHHTT-TTTS-TTT---
--GGGTTT-TTTS-TTT---
--GGGTSS-TTTS-TTT---
--GGGTSS-TTT--TTT---
--GGGTTT-TTT--TTT---
--GGGTSS-TTTS-TTT---
--GGGTTT-TTTS-TTT---
--GGGTSS-TTTTTTTT---
--GGGTTT-TTTS-TTT---
--GGGTTT-TTTS-TTT---
--GGGTTT-TTTS-TTT---
--GGGTTT-TTSS-TTT---
--GGGTTT-GGGS-TTT---
--GGGTTT-TTTS-TTT---
--GGGTTT-TTTS-TTT---
--GGGTTT-TTTS-TTT---
--GGGTTTGGGTS-SSS---
--GGGTTT-GGGS-TTT---
--GGGTTT-GGGS-TTT---
--GGGTTT-GGGS-TTT---
--GGGTTT-GGGS-TTT---
--GGGTTT-GGGS-TTT---
--HHHHTT-TTTS-TTT---
--GGGTTTGGGTS-TTT---
--HHHHTTGGGGS-TTT---
--GGG-TTGGGGS-TTT---
--GGGSSSGGGTS-TTT---
--TTTSSSGGGGS-TTT---
--HHHHTT-GGGS-TTT---
--HHHHTT-GGGS-TTT---
--TTGGGGGGGGS-TTT---
--HHHHTTGGGGS-TTT---
--HHHHTT-GGGS-TTT---
--HHHHTT-GGGS-TTT---
--TTTGGG-GGGS-TTT---
--HHHHTTGGGGS-TTT---
--HHHHTT-GGGS-TTT---
--HHHHTTGGGGS-TTT---
--HHHHTTGGGSS-TTT---
--HHHHTTGGGSS-TTT---
--HHHHTTGGGGS-TTT---
--HHHHTTGGGSS-TTT---
--TTTGGG-GGGS-TTT---
--HHHHTTGGGGS-TTT---
--HHHHTTGGGGS-SSS---
--HHHHTTGGGGS-SSS---
--HHHHTT-GGGS-TTS---
--HHHHTTGGGSS-SSS---
--HHHHTTGGGGS-TTT---
--TTTGGG-GGGS-SSS---
--HHHHTT-GGGS-TTS---
--HHHHTTTGGGS-SSS---
--HHHHTT-GGGS-SSS---
--TTGGGGGGGGS-TTT---
--TTGGGSGGGTS-SSS---
--TTGGGGGGGGS--SS---
--HHHHTT-GGGS-TTS---
--HHHHHTGGGGS--SS---
--HHHHTTGGGGS--SS---
--HHHHTTGGGGS-TTT---
--TTGGGGGGGGS-TTT---
--HHHHTTGGGG---SS---
--HHHHTTGGGG---SS---
--HHHHTTGGGGS--SS---
--TTTGGGGGGTS--SS---
--TTTGGGGGGG--SSS---
--HHHHTTGGGT---SS---
--TTTTTSGGGGS-SSS---
--TTTGGGGGGT---SS---
--GGGSS-GGGG--SSS---
--TTTTT-GGGG--SSS---
--TTTGGGGGGGS-TTT---
--TTSGGGGGGGS-SSS---
--TTTGGGGGGG--SSS---
--GGGTTSGGGT---SS---
--GGGTTSGGGGS-SSS---
--TTSTT-GGGG--SSS---
--TTSSTTGGGT--SSS---
--GGGSTTGGGGS-SSS---
--TTSGGGGGGG--SSS---
--TTTTTTGGGG--SSS---
--TTGGGGGGGGS--SS---
--GGGGGGGGGG---SS---
--HHHHTTGGGSS--SS---
--TTTGGGGGGSS-SSS---
--HHHHTTGGGGS--SS---
--HHHHTTGGGGS--SS---
--HHHHTTGGGSSSSSS---
--TTTGGGGGGSS--SS---
--TTTGGGGGGG---SS---
--HHHHTTGGGT---SS---
--GGGGGGGGGS---SS---
--TTSSTTGGGSS--SS---
--TTTTTSGGGSS--SS---
--HHHHTTGGGT---SS---
--HHHHTTGGGGS--SS---
--HHHHTTGGGS---SS---
--HHHHTTGGGTS--SS---
--TTGGGSGGGS---SS---
--HHHHTSGGGGS--SS---
--HHHHTTGGGSS--SS---
--HHHHTSTTTT---SS---
--HHHHTTGGGSS--SS---
--HHHHTTGGGSS--SS---
--TTGGGSGGGT---SS---
--HHHHTTGGGTS--SS---
--TTTTTS-TTSS--SS---
--TTGGGSGGGSS--SS---
--HHHHTS-TTSS--SS---
--HHHHTT-TTSS--SS---
--HHHHHS-TTSS--SS---
--TTGGGS-TTTS--SS---
--TTTTTS-GGGS--SS---
--TTGGGS-GGGS--SS---
--HHHHTT-GGGS--SS---
--HHHHTT-GGGS--SS---
--HHHHTT-TTSS--SS---
--HHHHTT-TTSS--SSS--
--HHHHTT-TTTS--SS---
--HHHHT--TTTS--SS---
--HHHHT--TTTS--SSS--
--TTGGG--TTTS--SS---
--HHHHHT-TTSS--SS---
--HHHHTT-GGGS--SSS--
--HHHHTT-GGGS--SSS--
--HHHHS--GGGS--SSS--
--HHHHTS-TTSS--SSS--
--HHHHTS-GGGS--SSS--
--HHHHTS-TTSS--SS---
--HHHHTT-TTSS--SS---
--HHHHTT-TTTS--SS---
--HHHHTT-GGGS--SS---
--HHHHHT-GGGS--SS---
--HHHHTT-GGGS--SS---
--HHHHTT-GGGS--SS---
--HHHHTT-TTSS--SS---
--HHHHTT-GGGS--SS---
--HHHHTT-TTT---SS---
--HHHHTT-TTTS--SSS--
--HHHHTT-GGGS--SS---
--HHHHTT-TTTS--SS---
--HHHHTT-TTTS--SSS--
--HHHHTT-GGGS--SS---
--HHHHTT-GGGS--SS---
--TTGGGS-TTTS--SS---
--HHHHTT-GGGS--SS---
--HHHHTT-TTTS--SS---
--HHHHTT-TTTS--SS---
--TTGGGG-TTTS--SS---
--HHHHTT-TTTS--SS---
--HHHHTT-TTTS--SS---
--HHHHTT-TTTS--SS---
--HHHHTT-TTTS--SSS--
--HHHHTT-TTT---SSS--
--HHHHTT-TTTS--SS---
--HHHHTT-TTTS--SS---
--HHHHTT-TTTS--SS---
--HHHHTT-TTTS--SS---
--HHHHTT-TTTS--SS---
--HHHHTT-TTTS--SS---
--HHHHTT-TTTS--SS---
--HHHHTT-TTTS--SS---
--HHHHTT-TTTS--SS---
--HHHHTT-TTTS--SS---
--HHHHTT-GGGS--SS---
--HHHHTT-GGGS--SS---
--TTTTTS-GGGS--SS---
--HHHHTT-GGG---SS---
--HHHHTT-GGGS--SS---
--HHHHTT-TTTS--SS---
--HHHHTT-TTTS--SS---
--TTTGGG-GGG---SS---
--TTTGGG-TTT---SS---
--HHHHTT-TTTS--SS---
--HHHHTT-GGG---SS---
--HHHHTT-TTTS--SS---
--HHHHTT-TTTS--SS---
--HHHHTT-TTTS--SS---
--HHHHTT-TTTS--SS---
--HHHHTT-GGGS--SS---
--TTTTTT-GGG---SS---
--HHHHTT--TTS--SS---
--TTTTTS-GGGS--SS---
--HHHHTT-GGG---SS---
--TTTGGG-GGG---SSS--
--STTGGG-TTTS--SS---
--TTTGGG-GGGS--SSS--
--TTTGGG-GGGS--SSS--
--TTTGGG-TTTS--SSS--
--HHHHTT-TTTS--SS---
--GGGGGG-TTTS--SSS--
--GGGGGG-TTTS--SSS--
--STTGGG-TTSS--SS---
--STTTTT-TTTS--SS---
--STTTTT-TTTS--SS---
--SSSGGG-TTTS--SS---
--SSSTTS-TTTS--SS---
--STTTTS-TTT---SS---
--SSSGGG-TTTS--SS---
--STTGGG-TTTS--SS---
--STTGGG-TTTS--SS---
--SSSTTT-TTTS--SS---
--STTTTT-TTT---SS---
--SSSGGG-TTTS--SS---
--STTTTS-TTTS--SS---
--SSSGGG-TTTS--SS---
--SSSTTS-TTT---SS---
--STTTTT-TTTS--SS---
--STTTTT-TTTS--SS---
--SSSGGG-TTTS--SS---
--STTTTT-TTT---SS---
--STTTTT-TTTS--SS---
--STTGGG-TTTS--SS---
--STTGGG-TTTS--SS---
--SSSGGG-TTTS--SS---
--SSSGGG-TTTS--SS---
--STTTTT-TTTS--SS---
---TTTTT-TTTS--SS---
--SSSTTS-TTTS--SS---
--SSSTTS-TTTS--SS---
--SSSTTT-TTTS--SS---
--SSSGGG-TTTS--SS---
--SSSTTS-TTTS--SS---
--SSSGGG-TTTS--SS---
--SSSGGG-TTT---SS---
--SSSGGG-TTTS--SS---
--SSS-TT-TTTS--SS---
--SSSGGG-TTTS--SS---
--STTGGG-TTTS--SS---
--STTGGG-TTTS--SS---
--STTGGG-TTTS--SS---
--STTGGG-TTTS--SS---
--TTSGGG-TTTS--SS---
--TTSGGG-GGGS--SS---
--GGGTTS-TTTS--SS---
--GGGGGG-TTTS--SS---
--GGGGGG-TTSS--SS---
--GGGGGG-TTTS--SS---
--GGGGGG-TTSS--SS---
--TTSGGG-TTT---SS---
--GGGTTS-TTT---SS---
--GGGTTT-TTT---SS---
--GGGTTS-TTT---SS---
--STTTTT-TTT---SS---
--GGGTTS-GGG---SS---
--GGGTTT-GGG---SS---
--GGGTTT-TTT---SS---
--GGGTTT-TTT---SS---
--GGGTTT-TTT---SS---
--GGGTTT-GGG---SS---
--GGGGGG-TTT---SS---
--GGGTTS-TTT---SS---
--GGGTTS-TTT---SS---
--GGGGGG-TTT---SS---
--GGGTTT-TTT---SS---
--GGGGGG-TTT---SS---
--GGGGGG-TTT---SS---
--GGGGGG-TTT---SS---
--TT-GGG-GGG---SS---
--GGGTTS-TTT---SS---
--GGGGGG-GGG---SS---
--GGGGGGGGGG---SS---
--TT-TTS-TTT---SS---
--GGGTTT-TTSS--SS---
--TT-TTT-TTS---SS---
--GGGGGG-GGG---SS---
--GGGTTTGGGT---SS---
--GGGGGG-TTT---SS---
--GGGGGG-TTT---SS---
--GGGGGG-TTT---SS---
--GGGGGG-TTT---SS---
--GGGGGG-TTT---SS---
--GGGGGG-TTTS--SS---
--GGGGGG-TTTS--SS---
--TT-GGG-TTTS--SS---
--GGGGGG-TTTS--SS---
--TTSGGG-TTTS--SS---
--STTGGG-TTTS--SS---
--GGGGGG-GGGS--SS---
--GGGGGG-TTTS--SS---
--GGGGGG-TTTS--SS---
--GGGTTS-TTTS--SS---
--GGGGGG-TTTS--SSS--
--GGGTTS-GGGS--SS---
--GGGGGG-GGG---SS---
--GGGGGG-TTSS--SS---
--GGGGGG-TTT---SS---
--TTSGGG-TTT---SS---
--GGGGGG-TTTS--SS---
--GGGGGG-TTTS--SS---
--GGGGGG-TTT---SS---
--GGGGGG-TTT---SS---
--GGGTTS-TTT---SS---
--GGGGGG-TTT---SS---
--GGGGGG-TTTS--SS---
--GGGGGG-GGGS--SS---
--GGGGGG-TTTS--SS---
--GGGGGG-TTT---SS---
--TTTGGG-TTTS--SS---
--GGGGGG-TTTS--SS---
--GGGTTS-TTTS--SS---
--GGGGGG-TTTS--SS---
--GGGGGG-TTTS--SS---
--GGGGGG-TTTS--SS---
--GGGGGG-TTTS--SS---
--TTTGGG-TTTS--SS---
--GGGGGG-TTTS--SS---
--GGGGGG-TTTS--SS---
--GGGTTS-TTT---SS---
--GGGTTS-TTTS--SS---
--GGGTTS-TTT---SS---
--GGGGGG-TTT---SS---
--GGGGGG-TTT---SS---
--GGGTTT-TTT---SS---
--GGGTTTGGGTS--SS---
--GGGTTS-TTT---SS---
--GGGGGG-TTT---SS---
--GGGGGG-TTT---SS---
--GGGTTT-TTT---SS---
--GGGTTT-TTT---SS---
--GGGGGG-TTTS--SS---
--TT-GGG-TTT---SS---
--GGGGGG-TTT---SS---
--GGGGGG-TTT---SS---
--GGGGGG-TTT---SS---
--GGGGGG-TTT---SS---
--TTSTTT-TTT---SS---
--TT-GGG-TTT---SS---
--GGGGGG-TTTS--SS---
--TT-GGG-TTT---SS---
--GGGGGG-TTT---SS---
--TTSGGG-TTT---SS---
--STTGGG-TTT---SS---
--GGGTTTGGGTS--SS---
--GGGTTT-TTT---SS---
--GGGTTT-TTT---SS---
--GGGGGG-TTT---SS---
--GGGTTT-TTT---SS---
--GGGGGG-TTT---SS---
--GGGTTS-TTT---SS---
--GGGGGG-TTT---SS---
--GGGGGG-TTT---SS---
--GGGGGG-TTTS--SS---
--GGGTTT-TTT---SS---
--GGGTTS-TTTS--SS---
--GGGGGG-TTT---SS---
--TT-TTS-TTT---SS---
--SGGGGG-TTTS--SS---
--GGGGGG-TTT---SS---
--GGGTTT-TTT---SS---
--GGGTTT-TTT---SS---
--GGGGGG-TTT---SS---
--TTTGGG-TTT---SS---
--TTTTTT-TTT---SS---
--GGGTTT-TTT---SS---
--GGGTTT-TTT---SS---
--GGGGGG-TTT---SS---
--TTTGGG-TTT---SS---
--TTTGGG-TTTS--SS---
--TTTGGG-TTTSS-SS---
--TTTGGG-TTTS--SS---
--GGGTTT-TTTS--SS---
--TTTTTT-TTTS--SS---
--TTTGGG-TTTSS-SS---
--GGGGGG-TTTS--SS---
--TTTGGG-TTTSS-SS---
--TTTGGG-TTTS--SS---
--TTTTTT-TTTS--SS---
--TTTGGG-TTTS--SS---
--TTTGGG-TTT---SS---
--HHHHTS-TTTS--SS---
--TTTGGG-TTTS--SS---
--TTTGGG-TTTS--SS---
--HHHHTT-TTTS--SS---
--TTTTTS-TTT---SS---
--TTTTTT-TTT---SS---
--TTSTTT-TTTS--SS---
--TTTTTS-TTTS--SS---
--TTTTTT-TTT---SS---
--TTTGGG-TTTS--SS---
--TTTTTT-TTT---SS---
--TTTTTT-TTT---SS---
--TTTGGG-TTTS--SS---
--TTGGGG-TTTS--SS---
--TTGGGG-TTTS--SS---
--TTGGGT-TTT---SS---
--TTTTTT-TTT---SS---
--TTGGGT-TTT---SS---
--TTGGGT-TTT---SS---
--TTGGGT-TTT---SS---
--TTGGGS-TTT---SS---
--TTGGGT-TTT---SS---
--TTGGGT-TTT---SS---
--TTGGGT-TTT---SS---
--TTGGGT-TTT---SS---
--TTGGGS-TTT---SS---
--TTGGGT-TTT---SS---
--TTGGGT-TTT---SS---
--TTGGGT-TTT---SS---
--GGGGGT-TTT---SS---
--TTGGGS-TTT---SS---
--TTGGGT-GGG---SS---
--TTGGGS-TTS---SSS--
--TTGGGS-TTS---SS---
--TTGGGS-TTS---SS---
--TTGGGS-TTS---SSS--
--HHHHTS-TTS---SSS--
--HHHHTS-GGG---SSS--
--HHHHTT-GGG---SS---
--HHHHTT-GGG---SS---
--HHHHTT-TTT---SS---
--TTHHHH-TTT---SS---
--TTGGGT-TTS---SS---
--TTGGGT-TTS---SS---
--TTGGGT-GGG---SS---
--TTGGGT-GGG---SS---
--TTGGGT-TTS---SS---
--TTGGGT-TTS---SS---
--TTGGGS-TTS---SS---
--TTGGGT-GGG---SS---
--TTGGGT-TTS---SS---
--TTGGGT--SS---SS---
--TTGGGT-TTS---SS---
--TTGGGT-TTS---SS---
--TTGGGT-GGG---SS---
--TTGGGT-TTT---SS---
--TTHHHH-TTT----S---
--TTGGGT-TTT----SS--
--TTGGGT-TTT----SS--
--TTGGGT-TTT----SS--
--TTGGGT-TTT----SS--
--TTGGGT-TTT----SS--
--TTGGGT-TTT----S---
--TTGGGT-TTT----S---
--TTGGGT-TTT----S---
--TTGGGT-TTT----S---
--TTTTTT-TTT----S---
--TTGGGT-TTT----S---
--HHHHTT-TTS----S---
--TTGGGT-TTSS---S---
--TTGGGT-TTSS---S---
--TTHHHH-GGG----S---
--TTGGGT-TTS----S---
--TTHHHH-TTSS---S---
--TTHHHH-TTSS---SS--
--TTHHHH-TTTS---SS--
--TTTTTS-TTTS---S---
--TTHHHH-TTTS---SS--
--TTTTTS-TTTS---S---
--TTTTTS-TTTS---SS--
--TTTTTS-TTTS---S---
--TTTTTT-TTSS---S---
--TTTTTT-TTTS---S---
--TTTTTT-GGGS---S---
--TTTTTT-TTTS---S---
--TTTTTT-TTT----S---
--TTTTTS-TTTS---S---
--SSTTTS-GGG----S---
--TTTTSS-TTSS---S---
--TTGGGT-GGGS---S---
--TTTTTS-TTTS---S---
--TTTTTS-TTTS---S---
--TTTTTS-TTTS---S---
--TTTTTS-TTTS---S---
--TTHHHH-TTTS---S---
--TTTTTS-TTT----S---
--TTTTTS-TTTS---S---
--TTTTTS-TTTS---S---
--TTTTTS-GGGS---S---
--TTTTTS-TTTS---S---
--TTTTTT-TTTS---S---
--TTTTTS-TTTS---S---
--TTTTTS-TTTS---S---
--TTTTTS-TTTS---S---
--TTTTTT-GGG----SS--
--TTTTTS-GGG----S---
--TTTTTS-GGG----S---
--TTTTTT-TTT----SS--
--TTTTTS-TTS----S---
--TTTTTS-GGGS---S---
--TTTTSS-TTSS---S---
--TTTTTS-TTTS---S---
--TTTTSS-TTTS---S---
--TTTTTS-TTTS---S---
--TTTTTS-GGGS---S---
--TTTTTS-GGGS---S---
--TTTTTS-GGGS---S---
--TTTTTS-TTTS---S---
--TTTTTS-TTTS---S---
--TTTTTS-TTTS---S---
--TTTTTS-TTTS---S---
--TTTTSS-TTTS---S---
--SSTTSS-TTTS---S---
--TTTTSS-TTTS---STT-
--TTTTTS-GGGS---SS--
--TTTTSS-TTT----TT--
--TTTTSS-TTT----TT--
--TTTTSS-TTT--S-GGG-
--TTGGGS-GGG----GGG-
--TTGGGS-TTT----TT--
--TTTTSS-TTTS---SS--
--TTGGGS-TTS----S---
--TTTTSSSTTT----SS--
--TTTTSS-TTT----SS--
--TTTTSS-TTT----S---
--TTTTSS-GGG----SS--
--TTGGGS-TTT----S---
--TTGGGS-TTT----S---
--TTGGGS-GGG----S---
--TTTTSS-GGG----S---
--TTTTSS-SSS----S---
--TTGGGS-GGG----S---
--TTTTSS-GGG----S---
--TTTTSS-TTT----SS--
--TTTTSSSTTTS---SS--
--TTTTSSSGGGS---TT--
--TTTTSS-TTSS---S---
--TTTTSSSTTTS---S---
--TTTTSS-TTTS---S---
--TTTTSS-TTTS---SS--
--TTTTSS-TTT----TT--
--TTTTTSSTTT----S---
--TTTTSS-TTT----TT--
--TTTTSSSTTT----SS--
--TTTTSTTTTTS---SS--
--TTTTSSSTTT----SS--
--TTGGGSSTTT----SS--
--TTTTSS-TTTS---S---
--TTTTSS-GGG----S---
--TTTTTS-GGG----S---
--TTTTSS-GGGS---SS--
--TTTTSS-TTTS---S---
--TTGGGS-TTT----SS--
--TTGGGS-TTT----SS--
--TTTTSS-GGG----SS--
--TTSSSSSTTT----SS--
--TTTTSSSTTT----SS--
--TTGGGS-GGG----SS--
--TTTTSS-STT----SS--
--TTTTSSSTTT----SS--
--TTTTSS-GGG----S---
--TTGGGS-GGG----SS--
--TTTTSS-GGG----SS--
--TTTTSS-TTTS---SS--
--TTGGGS-TTTS---SS--
--TTGGGS-GGGS---SS--
--TTTT-S-TTTS---SS--
--TTTTSS-GGG----SS--
--TTGGGSSGGGS---S---
--TTGGGS-GGG----SS--
--TTTTSS-GGG----SS--
--TTTTSSSTTT----SS--
--TTTTSS-TTT----SS--
--TTGGGS-TTT----SS--
--TTGGGS-TTT----SS--
--TTGGGS-TTTS---SS--
--TTGGGS-TTT----SS--
--TTGGGSSTTS----SS--
--TTGGGS-GGG----SS--
--TTTTSS-TTT----SS--
--TTTTSS-GGG----SS--
--TTTTSS-GGG----SS--
--TTTTSS-GGG----SS--
--TTGGGS-TTT----SS--
--TTGGGS-GGG----SS--
--TTGGGS-GGG----SS--
--TTGGGS-GGG----SS--
--TTTTSS-GGG----SS--
--TTTTSS-GGG----SS--
--TTTTSS-GGG----SS--
--TTTTSS-GGG----SS--
--TTGGGS-TTT----SS--
--GGGGSS-GGG----SS--
--GGGGGS-GGG----SS--
--TTSSSS-TTT----SS--
--GGGGGS-TTT----SS--
--GGGGSS-TTT----SS--
--GGGGSS-GGG----SS--
--SGGGSS-GGG----SS--
--TTTTSS-GGG----SS--
--GGGGSS-GGG----SS--
--GGGGSS-TTT----SS--
--TTTTSS-TTT----SS--
--TTGGGS-TTT----SS--
--TTGGGS-GGG----SS--
--TTTTSS-GGG----SS--
--TTGGGS-TTT----SS--
--TTGGGS-GGG----SS--
--TTGGGS-GGG----SS--
--TTGGGSSGGG----SS--
--TTGGGS-GGG----SS--
--TTGGGS-GGG----SS--
--TTGGGS-TTS----SS--
--TTTTSS-TTT----SS--
--TTTTSS-GGG----SS--
--TTTTSS-GGG----SS--
--TTTTSS-GGG----SS--
--TTTTSS-GGG----SS--
--GGGGSS-GGG----SS--
--TTTTSS-GGG----SS--
--TTTTSS-TTT----SS--
--TTGGGSSGGG----SS--
--TTGGGS-TTT----SS--
--TTGGGS-GGG----SS--
--TTGGGS-GGG----SS--
--TTGGGS-TTT----SS--
--TTTTSS-TTT--S--S--
--TTGGGS-TTT--S-----
--TTTTSS-GGGS---SS--
--TTGGGS-TTTS-S-SS--
--TTGGGS-TTTS-S--S--
--TTTTSS-TTTS---SS--
--TTGGGS-GGGS---SS--
--TTTTSS-TTTS---SS--
--TTGGGSSGGG----SS--
--TTGGGSSGGG----SS--
--TTTTSS-GGG--S-SS--
--TTGGGS-GGG----SS--
--TTGGGSSGGG----SS--
--TTGGGS-TTS----SS--
--TTGGGS-GGGS---SS--
--S-GGGS-GGG----SS--
--S-GGGS-TTT----SS--
--SSGGGS-TTTS-S-SS--
--TTGGGS-GGGS-S-SS--
--TTTTSS-TTTS---SS--
--S-GGGS-GGG--S-SS--
--S--TTS-TTT----SS--
--TTGGGS-GGG--S-SS--
--TTGGGS-TTS----SS--
--SSGGGS-TTS----SS--
--SSGGGSSGGG----SS--
--S--TTS-TTS----SS--
--TTGGGS-TTTS---SS--
--S-STTS-GGG----SS--
--TTGGGS-TTT----SS--
--S-GGGS-GGG----SS--
--S-GGGS-TTTS---SS--
--S-GGGS-GGG--S-SS--
--SSTTSS-GGG----SS--
--S-SSSS-GGG----SS--
--S--TTS-GGG--S-SS--
--S-TTSS-TTT--S-SS--
--SSGGGS-GGG----SS--
--S-TTSS-TTT----SS--
--SSGGGS-GGG----SS--
--SSGGGSSGGG----SS--
--SSGGGS-TTT----SS--
--S-GGGS-GGG----SS--
--SSGGGSSGGG----SS--
--SSGGGS-TTT----SS--
--SSGGGS-TTT----SS--
--SSTTSS-TTS----SS--
--S-TT-S-TTTS---SS--
--SSTTSS-TTT----SS--
---SGGGSSGGG-----S--
----TTSS-TTT-----S--
--TTTTSS-TTS-----S--
--TTGGGSSTTS-----S--
--SSGGGS-TTT-----S--
--GGGGGSSTTT--------
--GGGGGSSTTSS-------
--GGGGGSSTTS--------
--SGGGGSSGGG--------
--GGGGSSSGGG--------
--GGGGGSSTTS--S-----
--GGGGSSSTTTS-------
--GGGG-TTGGGS-------
--GGGG-TTGGGS----S--
--GGGGTTTGGG--------
--SGGGSTTTTTS----S--
--GGGGTTTTTT-----S--
--GGGGSTTGGG-----S--
--TTGGGTTTTT--------
--HHHHTSSTTTS---SS--
--HHHHHTTTTTS----S--
--GGGGGTTTTT-----S--
--GGGGGTTGGG----SS--
--GGGGSTTGGG-----S--
--GGGG-SSGGGS----S--
--GGGGGSSTTTS----S--
--GGGG-SSTTT----SS--
--GGGGTTTTTT----SS--
--SGGGSSSTTT----SS--
--GGGG-TTTTT----SS--
--TTTT-SSTTTS----S--
--GGGGTTTTTTS----S--
--GGGG-SSTTTS---SS--
--GGGG-TTTTTS----S--
--GGGGTTTTTTS---SS--
--GGGGTSSGGG--------
--GGGGGSSGGG--------
--SGGGSSSGGG--------
--GGGGSS-TTTS-------
---TTTTSSTTTS-------
--SSSTTS-GGGS-------
--SHHHHS-TTTS-------
---GGG-SSTTTS-------
---GGGSS-TTT--------
--GGGGSSSTTT--------
--GGGGSS-TTT--------
--GGGGSSSTTT--------
--GGGGTTTTTT-----S--
--GGGGTTTTTT----SS--
--GGGGTTTGGG----SS--
--GGGGTSSTTS----SS--
--GGGGTSSTTT----SS--
--GGGGTTTTTT----SS--
--GGGGTSSGGG----SS--
--GGGGTTTGGG----SS--
--GGGGTTTTTT----SS--
--GGGGTTTTTT----SS--
--GGGGTTTGGG--------
--GGGGTTTGGG----SS--
--THHHHTTTTT----S---
--GGGGTTTGGG----SS--
--GGGGTTTGGG----SS--
--GGGGTTTTTT--------
--THHHHTTTTT----SS--
--GGGGTTTGGG----SS--
--HHHHHTTGGG----S---
--GGGGTTTGGG----SS--
--GGGGTTTTTT----SS--
--THHHHTTGGG----SS--
--GGGGTTTTTS----SS--
--GGGGTSSTTT----SS--
--TGGGTTTTTT----SS--
--TTTTTTTTTT----SS--
--GGGGTTTGGG----SS--
--TTTTTTTTTT----S---
--TTGGGTTGGG----SS--
--SGGGTSSTTT----S---
--SGGGTTTTTT----SS--
--SGGGTTTTTT----SS--
--SGGGTTTGGG----S---
--GGGGTTTTTTS----S--
--GGGGTTTTTT--------
--SGGGTTTTTTS-------
--SGGGTTTTTTS-------
--SGGGTTTTTTS-------
--SHHHHTTGGG--------
---HHHHTTTTTS-------
---GGGTTTTTTS-------
---HHHHTTTTT--------
---GGGTTTTTT--------
---GGGTTTGGG--------
---STTTTTGGG--------
--SGGGTTTGGG--------
--SGGGTTTTTS--------
---HHHHTTGGG--------
---GGGTTTTTT--------
--SGGGTTTTTT--------
--SGGGTTTTTS--------
--SHHHHTTTTT--------
---HHHHTTGGG--------
---TTTTTTGGG--------
--SGGGTTTTTTS-------
---HHHHTTTTTS-------
--SGGGTTTGGGS-------
---TTTTTTGGGS-------
---GGGTTTTTTS-------
--SGGGTTTGGGS-------
--SHHHHTTGGG--------
--SHHHHSSGGG--------
--SGGGTTTGGGS-------
--SHHHHSSTTT--------
--SGGGTTTTTTS-------
--SGGGTTTTTTS-------
--SGGGTTTGGGS-------
--SGGGTTTGGGS-------
---HHHHTTTTT--------
--SGGGTTTTTT--------
--SGGGTTTTTT--------
--SGGGTSSTTT--------
--SSTTTTTTTT--------
--SGGGTTTGGG--------
--SGGGTTTTTT--------
--GGGGTTTTTT--------
--SHHHHTTTTT--------
--TGGGTTTTTT--------
--SGGGTTTTTT--------
--TTTTTTTGGG--------
--SGGGTTTTTT--------
--GGGTTTTTTT--------
--SHHHHTTGGG--------
--HHHHHTTGGG--------
--GGGGTTTTTT--------
--HHHHHTTTTT--------
--TGGGTTTTTT--------
--SGGGTTTTTT--------
--SGGGTTTTTT--------
--TTTTTTTGGG--------
--SSTTTTTTTS--------
--SGGGTTTGGG--------
--SGGGTTTTTT--------
--TGGGSSSGGG--------
--SHHHHTTTTT--------
--SHHHHSSTTT--------
--SGGGSSSTTT--------
--SGGGTTTTTT--------
--TTTTTTTTTS--------
--TGGGTTTTTT--------
--SGGGTTTTTT--------
--SGGGTSSTTT--------
--TGGGTTTTTT--------
--TGGGSTTGGG--------
--HHHHHTTGGG--------
--HHHHHTTTTS--------
--SGGGTTTGGG--------
--SGGGTSSTTT--------
--SGGGTSSTTT--------
--SGGGTSSGGG--------
--TGGGTTTGGG--------
--SGGGSTTGGG--------
--TGGGTTTTTT--------
--GGGGTTTGGG--------
--HHHHHTTTTS--------
--TGGGTTTGGG--------
--SGGGTTTTTT--------
--HHHHHTTGGG--------
--SHHHHTTGGG--------
--TGGGTTTTTT--------
--SHHHHTTTTT--------
--TGGGTTTGGG--------
--SGGGTSSTTT--------
--SGGGTTTTTT--------
--TGGGTTTGGG--------
--SGGGTTTTTT--------
--HHHHHTTGGG--------
--SHHHHTTTTS--------
--SGGGTSSTTT--------
--GGGGTTTTTS--------
--SSTTTTTGGG--------
--SHHHHTTGGG--------
--SGGGTSSGGG--------
--SGGGTTTGGGS-------
--SSTTTTTTTT--------
--SHHHHTTGGGS-------
--TGGGTTTGGGS-------
--SGGGTTTGGG--------
--GGGGTTTTTTS-------
--SGGGTTTTTT--------
--SGGGTTTGGG--------
--TGGGTSSGGG--------
--SGGGTSSTTT--------
--TTTTTSSTTT--------
--TTTTTSSTTT--------
--TTTTTSSTTT--------
--GGGGTSSTTT--------
--TTTTTSSTTT--------
--TTTTTSSTTT--------
--TTGGGTTTTT--------
--HHHHTSSTTT--------
--TTTTSSSTTT--------
--HHHHTSSTTT--------
--TTGGGTTTTT--------
--TTTTSSSGGG--------
--TTGGGTTGGG--------
--GGGTTSSGGG--------
--TGGGTTTTTT--------
--TTGGGSSTTT--------
--TTGGGTTGGG--------
--TTTTTTTTTT--------
--SGGGTTTGGG--------
--SHHHHTTGGG--------
--HHHHHTTGGGS-------
--SHHHHS-TTS--------
--SGGGSS-GGG--------
--SHHHHS-GGG--------
--HHHHHTTTTT--------
--TGGGTTTGGG--------
--SHHHHSSTTT--------
--SHHHHTTTTT--------
--SGGGTTTGGG--------
--SGGGTTTTTT--------
--SSTTTSSGGG--------
--SHHHHSSTTTS-------
--SGGGTTTGGG--------
--SGGGTTTTTT--------
--SHHHHSSTTT--------
--SHHHHSSTTT--------
--SGGGTSSGGG--------
--SGGGTSSGGG--------
--SHHHHSSGGG--------
--SGGGTSSTTS--------
--SGGGTSSTTT--------
--SGGGTSSTTT--------
--SHHHHSSTTT--------
--HHHHHS-TTT--------
--SGGGTSSTTS--------
--TGGGTSSGGG--------
--SSTTTSSGGG--------
--HHHHHSSTTT--------
--SHHHHS-TTT--------
--SHHHHSSTTT--------
--SHHHHSSTTT--------
--SGGGTTTTTT--------
--SSTTTSSGGG--------
--SGGGTTTGGG--------
--SGGGTS-SSS--------
--SHHHHSSGGGS-------
--SHHHHTTGGG--------
--SGGGTTTTTT--------
--SSTTTSSTTT--------
--SGGGTSSTTT--------
--SGGGTSSTTT--------
--SGGGTTTTTT--------
--SGGGTTTGGGS-------
--SGGGTSSTTTS-------
--SGGGTTTTTT--------
--SGGGTTTTTT--------
--SGGGTS-TTT--------
--SHHHHTTTTS--------
--SHHHHTTGGG--------
--SGGGTTTGGG--------
--SGGGTTTGGG--------
--SSTTTTTGGG--------
--SGGGTTTTTS--------
--THHHHTTGGG--------
--SGGGTTTTTT--------
--SSTTTTTTTS--------
--GGGGTSSTTT--------
--TTTTTTTTTT--------
--SGGGTTTTTT--------
--GGGGTSSTTT--------
--SGGGTTTGGG--------
--HHHHHTTTTT--------
--SGGGTTTTTT--------
--SSTTTTTTTT--------
--SGGGTSSTTT--------
--SGGGTTTTTT--------
--GGGGTTTGGG--------
--SSTTTSSTTT--------
--TTTTTTTGGG--------
--TTTTTTTGGG--------
--TGGGTTTTTT--------
--HHHHHTTTTT--------
--TGGGTTTTTT--------
--TTTTTTTGGGS-------
--SGGGTTTGGGS-------
--SGGGTTTTTT--------
--SSTTTTTGGGS-------
--TGGGTTTGGGS-------
--SGGGTTTGGGS-------
--SGGGTTTTTTS-------
--SGGGTTTGGG--------
--SGGGTTTGGGS-------
--SGGGTTTGGG--------
--TTTTTTTGGG--------
--GGGGTTTTTT--------
--TTTTTTTGGGS-------
--SGGGTTTTTT--------
--SGGGTTTGGG--------
--SGGGTTTTTTS-------
--SHHHHTTTTT--------
--SGGGTTTGGG--------
---GGGTTTGGGS-------
---GGGTTTTTTS-------
---GGGTTTGGGS-------
---TTTTTTTTS--------
---GGGTTTGGG--------
---GGGTTTTTT--------
---GGGTTTGGG--------
---GGGTTTTTTS-------
---GGGTTTGGGS-------
---TTTTTTTTTS-------
---GGGTTTTTTS-------
---GGGTTTGGGS-------
---GGGTTTTTTS-------
---GGGTTTGGG--------
---GGGTTTTTT--------
---HHHHTTTTT--------
---HHHHTTGGG--------
---HHHHTTGGG--------
---GGGSSSTTT--------
---HHHHTSTTT--------
---HHHHTTTTT--------
---GGGTTTTTT--------
---HHHHTTGGG--S-----
---HHHHSSTTT--------
--SHHHHTTGGG--------
--SSTTTTTTTT--------
---HHHHTTTTT--------
---GGGTTTGGG--------
---HHHHTTGGG--------
---HHHHTTGGG--------
---GGGTTTGGG--------
--SGGGTTTTTT--------
--SGGGTTTGGG--------
--SGGGTTTGGG--------
--SGGGTTTGGG--------
---GGGTTTGGG--------
---GGGTTTGGG--------
---GGGTTTGGG--------
---GGGTTTTTT--------
---HHHHS-TTT-----S--
---HHHHS-TTT---S-S--
---GGGTTTTTT-----S--
---GGGTSSTTTS--S-S--
---GGGTTTTTTS----S--
---GGGTSSTTTS--S-S--
---GGGTTTTTS---S-S--
---GGGTSSTTT---S-S--
---GGGTTTTTT---S----
---GGGTTTTTT---S----
---GGGTTTTTT-----S--
---GGGTTTTTT---S-S--
---GGGTTTTTT-----S--
---GGGTTTTTT-----S--
---GGGTTTTTT-----S--
---GGGTSSTTT-----S--
---HHHHTTGGG---S-S--
--SHHHHTTTTS--------
---GGGTS-TTT-----S--
---STTTTTTTT-----S--
---HHHHTTTTS-----S--
---GGGTTTTTT-----S--
---GGGTTTTTT----SS--
---HHHHTTGGG-----S--
---HHHHTTGGG-----S--
---GGGSSSGGG----SS--
---GGGTTTGGG----SS--
---HHHHTTTTT----SS--
--SHHHHSSTTT----SS--
--SHHHHTTTTT-----S--
---STTTTTTTT-----S--
--SHHHHSSTTT-----S--
---SGGGSSTTT-----S--
---GGGTSSTTT----SS--
---TGGG-STTT----SS--
---TTTS--TTT----SS--
---TTTT-STTTS----S--
---SSTT-STTT-----S--
---TTTT-STTTS----S--
---TTTS-STTTS----S--
---TTTT-STTTS----S--
---TTTT-STTTS----S--
--STTTSSSTTTS---SS--
---TTTSS-SSSS---SS--
--STTTS-STTTS---SS--
---TTTS--TTTS----S--
---TTTS-STTTS-------
---TTTS-STTTS-------
---TTTS--TTTS-------
---TTTS-STTTS-------
---TTTT-STTTS-------
---TTTT-STTTS---S---
---TTTT--TTTS---S---
---TTTT--TTT--------
---TTTS-STTTS-------
--STTTT-STTTS-------
--STTTT--TTT--------
---TTTT-STTTS-------
---TTTT-STTT--------
---TTTT-STTT--------
---TTTT-STTTS-------
---TTTT-STTTS----S--
---TTTT--TTT-----S--
--STTTS--TTT-----S--
--STTTT--TTT--------
---TTTT-STTT-----S--
---TTTT-STTT-----S--
---TTTT--TTT-----S--
---TTTT-STTTS-------
---TTTT-STTTS-------
---TTTT-STTTS-------
---TTTT-STTT--------
---TTTT-STTT--------
---TTTT-STTT--------
---TTTT-STTT--------
---TTTT-STTT--------
--STTTT--TTT--------
---TTTT--TTT--------
---TTTT--TTTS-------
---TTTT-STTTS-------
---TTTT--TTTS-------
---TTTT--TTT--------
---TTTT--TTT--------
---TTTT--TTT--------
---TTTT--TTT--------
---TTTS-BTTTB-S-----
---TTTS-BTTTB-------
---TTTT-STTTS-------
---TTTT-STTTS-------
---TTTT--TTT--------
---TTTT--TTT--------
---TTTT--TTT--------
---TTTT--TTT--------
--STTTT--TTT--------
---TTTT--TTT--------
---TTTT-SSSSS-------
---TTTT-SSSSS-------
---TTTT--TTTS-------
---TTTT-STTTS-------
---TTTT-STTTS-------
---TTTT-STTTS-------
---TTTT-STTTS-------
---TTTT--TTTS-------
---TTTT--TTT--------
---TTTT--TTTS-------
---TTTT--TTTS-------
---TTTT-STTTS-------
---TTTT-SSSSS-------
--STTTT-STTTS-------
---TTTT-STTTS-------
---TTTT--TTTS-------
---TTTT--TTTS-------
---TTTT-STTTS-------
---TTTT-STTTS-------
--GGGTT-STTTS-------
--HHHHT--TTT--------
---TTTT--TTT--------
---TTTT--TTTS-------
---TTTT--TTT--------
---TTTT-STTTS-------
---TTTS-SSSS--S-----
---TTTT--TTT--------
---TTTT--TTT--------
---TTTT--TTTS-------
---TTTT--TTT--------
---TTTT--TTT--------
---TTTT--TTT--------
---TTTS--TTT--------
---TTTS--TTT--------
---TTTT--TTT--------
---TTTT--TTT--------
---TTTT--TTT--------
---SSSS-STTT--------
---SSSS-STTT--------
---TTTS--TTT--------
---SSTT--SSS--------
---TTTT--TTT--------
---TTTT--TTT--------
---TTTT--TTT--------
---TTTT--TTT--------
---TTTS--TTT--------
---TTTT--TTT--------
---TTTTS-TTT--------
---TTTT--TTT--------
---TTTS--TTT--------
---SSSS--TTT--------
---TTTT--TTT--------
---TTTS--TTT--------
---TTTT--TTT--------
---TTTT--TTT--------
---HHHH--TTTS-------
---TTTS--TTT--------
---TTTT--TTT--------
---TTTS--TTT--------
---TTTS--TTTS-------
---TTTS--TTT--------
---TTTS--TTT--------
---TTTS--TTT--------
---SSSS--TTT--------
---TTTS--TTT--------
---TTTS--TTTS-------
---TTTTS-TTTS-------
---TTTT--TTT--------
---TTTS--TTTS-------
---TTTT--TTTS-------
---SSTT--TTT--------
---TTTS--TTT--------
---TTTS--TTT--------
---TTTS--TTTS-------
---TTTS--TTTS-------
---TTTS--TTT--------
---TTTS--TTTS-------
---SSSS--TTTS-------
---TTTTS-TTTS-------
---TTTS--TTTS-------
---SSSS-STTT--------
---TTTSS-TTT--------
---SSSSS-TTT--------
--SSTT-SSGGGS-------
--SSTT-S-TTT--------
---STTTS-TTT--------
---SSSSS-TTT--------
---SSSSS-TTT--------
---TTSSSSTTS--------
---SSSS--TTT--------
---SSS-S-TTT--------
---SSSSS-TTT--------
---SSSSS-TTT--------
---SSSSS-TTT--------
---SSS-S-TTT--------
---SSSSS-TTT--------
---SSSSS-TTT--------
---SSSSS-TTT--------
---SSSSSSTTT--------
---SSSSS-TTT--------
---TTTSS-TTT--------
---SSSSS-TTT--------
---SSSSS-TTT--------
---SSS-S-TTTS-------
---TTT-S-TTTS-------
---SSSSS-TTT--------
---SSS-S-TTT--------
---TTT---TTT--------
---SSS-S-TTT--------
---SSS-S-TTTS-------
---SSS-S-TTT--------
---SSS-S-TTTS-------
---SSS-S-TTT--------
---SSS-S-TTTS----S--
---SSSSS-TTS--------
---SSS-S-TTT--------
---SSS-S-TTTS-------
---SSSSS-TTT--------
---SSSSS-TTT--------
--SSSS-S-TTTS-------
---SSS-S-TTTS-------
---SSS---TTT--------
---SSS-S-TTS--------
---SSS--STTTS-------
---SSSS-STTTS-------
---SSSSSSTTT--------
---SSSSSSTTT--------
---SSSSS-TTT--------
---SSS-S-TTTS-------
---SSSSS-TTT--------
---SSSSS-TTT--------
---SSSSSSTTTS-------
---SSSSS-TTT--------
---SSS-S-TTT--------
---SSSSS-TTTS-------
---SSSSS-TTT--------
---SSSSS-TTT--------
---SSSSS-TTS--------
---SSS-S-TTTS-------
---SSSSS-TTT--------
---SSS-S-TTTS-------
---SSS-S-TTT--------
---SSSSS-TTT--------
---SSS---TTT--------
---SSS---TTT--------
---SSS---TTTS-------
---SSSS--TTT--------
---SSSS--TTT--------
---SSSS--TTT--------
---SSSS--TTT--------
---SSSSS-TTT--------
---SSS---TTT--------
---SSSS--TTT--------
---SSSS--TTT--------
---SSS---TTT--------
---SSS--STTTS-------
---SSSS--TTT--------
---SSSS--TTT--------
---SSS---TTTS-------
---SSS--STTTS-------
---SSSS--TTT--------
---SSSS--TTTS-------
---SSS--STTTS-------
---SSS-S-TTTS-------
---SSS-SSGGG--------
---SSSSS-TTT--------
---SSS-S-TTT--------
---SSSS--TTT--------
---SSS---TTT--------
---SSSS--TTT--------
---SSSS-STTT--------
---TTTTS-TTTS-------
---TTTS--TTTS-------
---TTS-S-GGGS-------
---TTT-S-TTTS-------
--GGGT-SSTTTS-------
---TTT-S-TTSS-------
---TTT---TTTS-------
---TTT-S-GGG--------
---TTT---TTSS-------
---TTT---TTSS-------
---TTT---TTSS-------
---TTT---GGG--------
---TTT---TTTS-------
---TTT---GGGS-------
---TTT---GGGS-------
---TTT---TTS--------
---TTT-S-TTSS-------
---TTT-S-TTTS-------
---TTT---TTTS-------
---SSS---TTTS-------
---TTT---TTT--------
---TTT---GGGS-------
---TTT---TTTS-------
---TTT---TTT--------
---TTT---TTTS-------
---TTT---TTTS-------
---TTT---TTTS-------
---TTT---GGG--------
---TTT---GGGS-------
---TTT-S-GGG--------
---TTTSS-GGGS-------
---TTTS--GGGS-------
---TTTT--TTSS-------
---TTT---GGGS-------
---TTT---TTSS-------
---TTT---TTTS-------
---TTT-S-GGGS-------
---TTT---GGGS-------
---GGG---GGGS-------
---TTT---TTTS-------
---TTT---GGGS-------
---TTT---GGGS-------
---TTT---GGGS-------
---SSS---TTTS-------
---TTT-S-TTTS-------
---TTT-S-GGGS-------
---TTTS--TTTS-------
---SSS---TTTS-------
---TTT---TTTS-------
---TTT---TTTS-------
---TTS---TTTS-------
---SSTT--TTT--------
---TTTS--TTT--------
---TTTS--TTTS-------
---TTT---SSSS-------
---TTT--STTTS-------
---TTT---TTTS-------
---TTTS--TTTS-------
---SSS---TTTS-------
---SSTT--TTTS-------
---TTSS--TTT--------
---SSS-S-TTTS-------
---TTTTSSTTTS-------
---SSTTS-TTTS-------
---SSTTSSTTTS-------
---TTTTSSTTTS-------
---SGGGSSGGG--------
---SSTTSSTTTS-------
---TTTSSSGGGS-------
---TTTTSSTTTS-------
---TTS-SSTTTS-------
---TTS-SSTTTS-------
---TTTSSSTTTS-------
---TTT-SSTTTS-------
--SGGG-SSGGGS-------
---TTTTTTTTTS-------
---TTTS-STTTS-------
---TTTTSSTTTS-------
---TTT-SSTTTS-------
---TTTSSSTTTS-------
---TTT-SSTTTS-------
---TTTSSSGGGS-------
--STTT-SSTTTS-------
---TTT-TTGGGS----S--
---TTTSS-TTTS----S--
---TTTTSSGGGS----S--
---TTTSSSGGGS----S--
--SGGG-TTGGGS-------
---SSTTSSTTTS-------
--TTTTTTTTTSS-------
--TTTTTS-TTTS---SS--
--STTT-TTGGGS---S---
--TTTTTSSTTTS-------
--TTTTTSSTTTS---S---
--SSSS-SSGGGS---S---
---TTT-SSTTTS-------
---TTT-SSTTTS---S---
---TTS-SSTTTS-------
--TTTS-SSTTTS---SS--
--SSTT-SSTTTS---SS--
--TTGGGSSGGGS---S---
--TTTTTSSTTTS---S---
--SSSS-SSTTTS---SS--
--SSSTTSSTTTS---S---
---TTTSSSTTTS-------
---SGGGSSTTSS---SS--
---TTT-SSTTTS-------
---TTS-SSTTTS---S---
--SSSS-SSTTTS---SS--
---SSTTSSTTTS---SS--
---SSTTSSGGGS---S---
---SSTTSSTTTS---S---
---SSS-SSTTTS---S---
---SSTTSSTTTS---SS--
--SSSTTSSTTTS---S---
--SSSTTTTGGGS---S---
--SSSTTSSTTTS---S---
--SSGGGSSTTTS---S---
--SSGGGSSTTTS---S---
--SSGGGTTGGGS---S---
---SGGGSSGGGS-------
--SSGGGSSTTTS---S---
---SGGGSSGGGS---S---
---SGGGSSTTSS-------
---SGGGSSTTTS-------
--SSTT-SSTTTS-------
--SSTT-SSTTTS-------
---SSTTSSTTTS---S---
---TTT-TTTTTS-------
--SSSS-SSTTTS-------
---SSTTSSTTTS-------
---TTS-SSTTTS-------
---TTS-SSTTTS-------
---TTT-SSGGGS-------
---SSS-SSTTTS-------
---TTS-SSGGGS-------
---TTTTSSTTTS-------
---SSTTS-TTTS-------
---TTTSSSTTTS---S---
---TTTTSSTTTS---S---
---TTTTSSTTTS-------
---TTTTSSTTTS---S---
---TTTTSSTTTS---S---
---TTTTSSTTTS----S--
---TTTTSSGGGS-------
---TTTTSSTTTS---SS--
--STTS-SSGGGS---S---
---TTS-SSTTTS---SS--
---TTT-SSTTTS---SS--
---SSS-SSTTTS-------
---SSTTSSTTTS---S---
---TTTTSSTTTS---S---
---TTTTSSTTTS---S---
---SGGGSSGGGS-------
---STTSSSTTTS-------
---GGG-SSGGGS---S---
---SGGGSSTTSS---S---
--SSGGGSSTTTS---S---
--SSSTTSSTTTS---S---
--SSSS-SSTTTS---S---
---SSTTSSGGGS---S---
---SSTTSSGGGS-------
--SSGGGSSTTTS---S---
---SSTTSSTTSS---S---
---TTTTSSTTTS---S---
---SSTTSSTTTS-------
---SSTTSSTTTS---S---
---SSTTSSTTTS---S---
---SSTTTTTTSS-------
---SGGGTTGGGS-------
---SSTTSSTTTS-------
---SSTTSSTTTS---S---
---SSTTSSTTSS---S---
---SSTTTTTTTS---S---
--SSSTTSSTTTS---S---
---SSTTSSSSSS---S---
---SSTTSSTTTS---S---
---SSTTSSTTTS---S---
---SSTTSSTTTS-------
---SSTTSSTTTS---S---
---SSTTSSTTTS---S---
---SSTTTTTTTS---SS--
---TTTTTTTTTS---S---
---TTT-SSTTTS---S---
---SSSS-STTTS---S---
---SSS-SSTTSS---S---
---SSTTSSTTTS---S---
--SSSTTSSTTTS---S---
---SSS-SSTTTS---S---
--SSSTTSSTTTS---S---
---SSSSSSGGGS-------
---SSTTSSGGG--------
---SSTTSSTTTS---S---
---TTT---TTT--------
---SSS---TTT--------
---SSS---TTTS-------
---TTTT-STTTS-------
---SSTT-STTTS-------
---TTS-SSTTTS-------
---SSS--STTTS---S---
---TTTT-STTTS-------
---TTTS-STTTS-------
---SSTTSSTTTS-------
---SSS-SSTTTS-------
---TTSSS-TTTS----TT-
---GGG-SSTTTS-------
---SSTTSSTTTS-------
---SGGGSSTTTS-------
---TTTTS-TTSS-------
---TTTT-STTTS-------
---TTTTSSTTTS-------
---SSTT-STTTS-------
---TTS---TTTS----S--
---SSTTSSTTTS-------
---TTTT-STTTS-------
---SGGG--TTT-----S--
---TTTT-STTTS----S--
---TGGG-STTSS----S--
---SSTTSSTTTS----S--
---TTTTTTTTTS----S--
---SSTTSSGGGS----S--
---TTTTSSTTTS----S--
---SSTTSSTTTS----S--
---TTTTSSTTTS----S--
---TTTTSSGGGS----S--
---TTTTSSTTTS----S--
---TTTTTTTTTS----S--
---TTTT-STTTS----S--
---TTTS-STTTS----S--
---TTTT-STTTS----S--
---TTTT-STTTS----S--
---TTTTSSTTTS----S--
---TGGGSSGGGS-------
---TTTT-STTTS-------
---TTTTSSGGGS-------
---SSTTS-GGGS-------
---TTTTSSTTSS----S--
---TTTTSSTTTS----S--
---TTTTS-TTTS---SS--
---TTTT--TTTS----TT-
---TTTT--TTTS----TT-
---TTTT-STTTS----TT-
---TTTT-STTTS----TT-
---TTTTSSTTTS----S--
---TTTTS-TTTS----S--
---TTTTS-TTTS----S--
---STTSSSTTTS----TT-
---TTTTSSGGG-----TT-
---TTTTTTTTTS----TT-
---STTSS-TTTS----S--
---SGGGS-TTTS----S--
---SSTTS-TTT-----S--
---SSTTSSTTTS----TT-
---SSTTSSTTT-----S--
---TTTTSSTTTS----S--
---TTTSSSTTTS----TT-
---SGGGSSGGGS----S--
---TTTTSSTTTS----TT-
---SGGGSSGGGS----TT-
---SGGGSSTTTS----TT-
---SSTTSSTTTS----TT-
---SSTTS-TTTS----TT-
---SSTTS-TTTS----TT-
---SSTT-STTTS----TT-
---TTTS-STTTS----TT-
---SSS-S-TTT-----TT-
---SSSSS-TTTS----TT-
---SSTTSSTTTS----TT-
---TTTTS-TTTS----TT-
---SSTTSSTTT-----TT-
---SSTTSSTTTS----TT-
---SSTT-STTTS----TT-
---SSTT--TTTS----TT-
---SSS---TTTS----TT-
---SSSS--TTTS----TT-
---SSTT-STTTS-------
---TTSSSSTTTS----TT-
---SSSSSSTTS-----TT-
---TTSSSSGGGS----TT-
---SSS-SSTTTS----TT-
---SSTTS-TTT-----TT-
---SSSSS-TTT-----TT-
---SSS---TTTS-------
---TTS---TTT----STT-
---SSSS--TTT----SS--
---SSSS--TTT-----TT-
---SSS---TTT-----TT-
---TTS---TTT-----TT-
---TTSS--TTT-----TT-
---SSSS-STTTS-------
---TTTSSSTTTS----S--
---SSS-S-TTT--------
---TTS---TTTS-------
---GGG---TTT--------
---TTS---TTT--------
---TTS---TTT--------
--STTS--STTTS-------
--GGGS---SSSS----TT-
--GGGS--STTTS----TT-
--GGGS---TTTS----TT-
--STTS---TTT-----TT-
--GGGS---TTTS----TT-
--GGGS---TTT-----TT-
--GGGG---TTTS----TT-
--SGGG-S-TTT----SS--
--GGGS---TTT-----S--
--GGGS---TTT-----S--
--GGGSS--TTT--------
--GGGS---TTTS-------
--GGGT---TTT--------
--GGGS--STTTS----S--
--GGGTS-STTT-----S--
--GGGT--STTTS----S--
--GGGT---TTT-----S--
--GGGS---TTT-----S--
--GGGSSSSGGGS----TT-
--GGGT-S-TTTS----S--
--GGGSSSSTTTS-------
--GGGT-S-TTTS----S--
--GGGT-S-TTTS-------
--GGGS---TTTS----TT-
--GGGT-SSTTTS----TT-
--GGGS---TTT-----TT-
--GGGT--SGGGS----TT-
--GGGS---TTTS----TT-
--GGGS---TTTS----TT-
--HHHHS--TTTS----TT-
--TTTS--STTTS----TT-
--GGGSSSSTTTS----TT-
--GGGS---TTTS----TT-
--HHHH-S-TTTS----TT-
--GGGSSS-TTTS----TT-
--HHHHSS-TTT--------
---TTTSS-TTT-----TT-
--TTTS---TTTS----S--
--TTTS---TTTS-------
--TTTS-S-TTT--------
--HHHHS--GGG----SS--
--HHHHS-STTT-----S--
--GGGSSSSTTT-----S--
--GGGTSS-TTT--------
--GGGTS--TTT-----S--
--HHHHSS-TTT-----S--
--HHHH-S-TTTS----S--
--HHHH-S-TTTS----S--
--GGGT-SSTTTS-------
--GGGTSS-TTTS-------
--GGGT-S-TTTS-------
--HHHHS--TTT-----S--
--GGGT-SSTTTS----S--
--GGGTSS-TTT----STT-
--GGGT-SSTTS--------
--HHHH-SSTTTS----S--
--HHHHSSSTTTS-------
--GGGT-SSTTTS-------
--GGGT-S-TTTS----S--
--GGGT-SSTTTS----TT-
--TTSS-S-TTTS----TT-
--GGGT-S-TTT-----TT-
--GGGT-SSGGGS----TT-
--GGGT-SSTTTS----TT-
--GGGT-SSTTTS-------
--HHHH---GGGS----TT-
--GGGT---GGGS----TT-
--TTTT---GGGS----TT-
--GGGS-S-TTTS-------
--GGGT---TTTS----S--
--GGGT-S-GGGS----TT-
--GGGS-S-GGGS----TT-
--GGGTS--GGGS----S--
--GGGT-S-TTS-----S--
--GGGTSS-GGGS----TT-
--GGGSSS-GGG-----TT-
--GGGTSS-TTT-----S--
--GGGT-S-GGGS----S--
--GGGT-S-GGG-----S--
--GGGTSS-TTSS----S--
--GGGSSSSGGGS----S--
--GGGTSS-TTTS----TT-
--GGGSSS-GGG-----S--
--GGGTSS-GGGS----S--
--GGGTSS-TTTS----S--
--GGGSSS-TTTS----S--
--GGGT-TTTTTS----TT-
--GGGTSS-GGGS----S--
--GGGT-S-TTTS----S--
--GGGSSS-GGGS-------
--GGGTSS-TTTS----TT-
--STTSSS-TTTS----TT-
--GGGTSS-TTTS----TT-
--GGGTSS-TTTS----TT-
--GGGTSS-TTSS---SS--
--GGGT-S-TTTS---SS--
--GGGTSS-TTTS----S--
--GGGTSS-GGGS----S--
--GGGSSS-GGGS----S--
--GGGTSS-TTSS----S--
--GGGSSS-GGGS----S--
-GGGGTSS-STTS----S--
-GGGGSSS-GGG-----S--
-GGGGTSS-GGGS---STT-
-GGGGSSS-GGG-----TT-
-GGGTTSS-GGGS----S--
-GGGGTSS-GGGS----TT-
-GGGGTSS-TTTS----TT-
--GGGTSS-GGGS----TT-
-GGGGTSS-TTTS----TT-
-GGGGTSS-TTTS----TT-
--HHHHSS-GGG-----TT-
--HHHH-S-TTTS----S--
--GGGTSS-TTTS----S--
--GGGSSS-TTTS-------
--GGGSSS-GGGS----S--
--GGGSSS-GGGS-------
--GGGTSS-GGGS-------
--GGGSSS-TTSS-------
--GGGTSS-TTTS-------
--GGGTSS-TTTS----S--
--HHHHSS-TTTS-------
--GGGTSS-TTSS----TT-
--GGGT-S-GGGSS---TT-
--GGGSSS-TTTS-------
--GGGTSS-TTTS----TT-
--GGGT-S-GGGSS---S--
--GGGTSS-TTTS----TT-
--GGGTSS-TTSS----TT-
--GGGTSS-TTTS----TT-
--GGGTSS-GGGS----TT-
--GGGTSS-TTTS----TT-
--HHHHSS-TTTS----TT-
--GGGTSS-GGGS----TT-
--GGGTSS-TTTS----TT-
--GGGTSS-GGGS----TT-
--GGGSSS-GGGS----TT-
--GGGS-S-TTTS----TT-
--GGGS-S-GGGS----TT-
--GGGSSS-TTTS----S--
--GGGTSS-GGGS----TT-
--GGGSSS-TTSS----TT-
--GGGTSS-GGGS----TT-
--GGGTSS-TTTS----TT-
--GGGTSS-TTTS----TT-
--GGGSSS-GGGS----TT-
--GGGTSS-TTTS----TT-
--GGGSSS-GGGS----TT-
--GGGS-S-TTTS----TT-
--GGGS-S-TTTS----TT-
--GGGTSS-TTTS----TT-
--GGGTSSSGGGS----TT-
--GGGSSS-GGGS----TT-
--GGGTSS-TTSS----S--
--GGGTSS-TTTS----TT-
--GGGTSS-TTTS----TT-
--GGGSSS-GGGS----TT-
--GGGSSS-TTTS----TT-
--GGGS-S-GGGS----TT-
--GGGSSS-GGGS----TT-
--GGGS-TTGGGS----TT-
--GGGS-S-TTSS----TT-
--GGGS-S-GGGS----S--
--GGGT-S-GGGS-------
--GGGTSS-TTSS----S--
--GGGT-S-GGGS----S--
--GGGTSS-GGGS----S--
--GGGSSS-TTTS----S--
--GGGSSS-GGGS----S--
--GGGSSS-GGGS----S--
--GGGSSS-TTTS----S--
--GGGTSS-TTTS----S--
--GGGTSS-GGGS----S--
--GGGTSS-TTTS----S--
--GGGTSS-TTSS----S--
--GGGS-S-GGGS----S--
--GGGSSS-TTSS---TT--
--GGGSSS-TTTS----S--
--GGGTSS-TTSS---TT--
--GGGTSS-GGGS----S--
--GGGSSS-GGGS----S--
--GGGS-S-TTSS----TT-
--GGGTSS-TTTS----TT-
--GGGTSS-GGGS----TT-
--GGGSSS-GGGS----TT-
--GGGSSS-TTSS----S--
--GGGS-SSGGGS----S--
--GGGSSS-TTTS----TT-
--GGGSSS-STTS----TT-
--GGGSSS-TTTS----TT-
--GGGTSS-GGGS----TT-
--GGGTSS-TTTS----TT-
--GGGSSSSSTTS----TT-
--GGGSSSSGGGS----TT-
--GGGTSS-GGGS----TT-
--GGGTSS-TTSS----TT-
--GGGTSS-GGGS----TT-
--GGGS-SSGGGS----TT-
--GGGSSSSGGGS----S--
--GGGS-S-GGGS----TT-
--GGGTSS-GGGS----TT-
--GGGSSS-GGGS----TT-
--GGGTSS-TTTS----TT-
--GGGSSS-TTSS----TT-
--GGGTSS-GGGS----TT-
--GGGTSS-GGGS-------
--GGGSSS-GGGS----TT-
--GGGSSS-TTTS-------
--GGGSSS-GGGS----S--
--GGGSSS-TTSS----TT-
--GGGSSS-GGGS----TT-
--GGGG-S-GGGS----TT-
--GGGS-S-GGGS----S--
--GGGG-S-GGGS----TT-
--GGGS-S-GGGS----S--
--GGGS-S-GGGS----S--
--GGGS-S-GGGS-------
--GGGTSS-GGGS-------
--GGGSSS-GGGS-------
--GGGSSS-TTTS----TT-
--GGGTSS-GGGS-------
--GGGTSS-GGGS-------
--GGGSSSSGGGS-------
--GGGSSS-GGGS-------
--GGGS-S-GGGS-------
--GGGS-S-TTTS-------
--GGGSSS-GGGS-------
--GGGTSS-TTSS-------
--GGGTSS-GGGS-------
--GGGTSS-TTSS----S--
--GGGTSS-GGGS----S--
--GGGT-S-GGGS----S--
--GGGTSS-GGGS----S--
--GGGSSS-GGGSS---S--
--GGGS-SSGGGS----S--
--GGGTSTTGGGS----S--
--GGGT-SSGGGS----S--
--GGGT-SSGGGS----S--
--GGGTSSSGGGS-------
--GGGTSSSGGGS----S--
--GGGTSTTGGGS----S--
--GGGT-SSTTSS---SS--
--GGGTSSSGGGS----S--
--GGGT-TTTTTS----S--
--GGGT-TTGGGS----S--
--GGGT-TTTTSS----S--
--GGGT-SSGGGS----S--
--GGGTSTTTTTS---SS--
--GGGTSSSGGGS----S--
--GGGTSTTGGGS---SS--
--GGGSSTTTTSS----S--
--GGGT-SSTTTSS---S--
--GGGTSS-GGGS---SS--
--GGGT-S-TTTS---SS--
--GGGT-SSGGGS-------
--GGGT-TTGGGS-------
--GGGTSSSTTTS----S--
--GGGS-SSGGGS----S--
--GGGTSSSTTTS----S--
--GGGTSSSGGGS----S--
--GGGTSSSGGGS-------
--GGGTSSSGGGS----S--
--GGGTSTTTTTS-------
--GGGTSSSGGGS-------
--GGGTSS-GGGS-------
--GGGTSS-TTTS-------
--GGGTSS-GGGS----S--
--GGGSSSSGGGS----S--
--GGGTSS-TTSS----S--
--GGGT-SSGGGS----S--
--GGGTSS-TTSS----S--
--GGGTSS-TTTS----S--
--GGGTSS-TTTS----S--
--GGGTSS-TTSS----S--
--GGGT-S-TTTS----S--
--HHHHSS-TTSS----S--
--TTSS-S-TTTS----S--
--GGGT-SSGGGS----S--
--GGGTSS-TTTS----S--
--GGGT-SSSSSS----S--
--GGGT-S-TTTS---SS--
--GGGTSS-SSSS---SS--
--GGGT-S-TTTS----S--
--GGGT-S-GGGS---SS--
--HHHH-S-GGGS----S--
--HHHHSS-GGGS----S--
--HHHHSS-GGGS----S--
--GGGTSS-TTTS----S--
--GGGTSS-GGGS-S--S--
--HHHH-S-GGGS----S--
--GGGSSS-GGGS----S--
--GGGTSS-GGGS----S--
--GGGT-S-GGGS----S--
--GGGS-S-TTSS----S--
--GGGSSS-GGGS----S--
--GGGTSS-TTTS----S--
--GGGT-S-GGGS----S--
--GGGTSS-GGGS----S--
--GGGTSS-GGGS----S--
--GGGT-S-GGGS-S--S--
--GGGTSS-GGGS----S--
--GGGTSS-TTSS----S--
--GGGTSS-GGGS----S--
--GGGTSS-TTSS----S--
--GGGTSS-TTSS----S--
--GGGT-S-STTS----S--
--GGGT-SSTTSS----S--
--GGGTSS-TTTS----S--
--GGGSSSSGGGS----S--
--GGGS-SSTTSS-------
--GGGS-S-TTTS-------
--GGGT-S-TTTS-------
--GGGTSS-TTTS-------
--GGGTSS-GGGS-------
--GGGTSS-GGGS-------
--GGGTSS-GGGS-------
--GGGTSS-GGGS-------
--GGGTSS-TTSS-------
--GGGTSS-GGGS-------
--GGGSSS-GGGS----S--
--GGGTSS-GGGS----S--
--TTSS-S-GGG-----S--
--GGGSSS-GGGS----S--
--GGGS-S-GGGS----S--
--GGGS-S-GGGS----S--
--GGGTSS-GGGS---SS--
--GGGTSS-GGGS----S--
--GGGS-S-GGGS---SS--
--STTT-S-TTSS----S--
--GGGT-TTTTTS---SS--
--GGGTSS-TTTS-S--S--
--STTT-S-GGGS----S--
--STTS-S-GGGS----S--
--STTTSS-GGGS----S--
--SGGG-S-GGGS----S--
---TTS-S-GGGS----S--
--GGGG-S-GGGS----S--
--SGGG-S-TTTS---SS--
---TTS-SSTTTS---SS--
---TTS-S-TTTSS--SS--
---TTSSSSGGGS---SS--
---TTSSS-GGGS----S--
---TTS-S-TTSS----S--
---GGG-S-GGGS----S--
---TTS-S-TTSS-S--S--
--GGGS-S-GGGS---SS--
---GGG-S-GGGS----S--
---TTSSS-STTS---SS--
---TTS-S-TTTS-S--S--
---TTS-S-TTTS---SS--
--STTS-S-TTTS---TT--
--STTSSS-TTSS---TT--
---TTSSS-GGGS---SS--
---TTS-S-GGGS---TT--
---TTSSS-GGGS---GGG-
---SSSSS-TTSS--BTTB-
---TT-SS-TTTS---TT--
---TTSSS-TTTS---TT--
---SSSSS-TTTS---TT--
---TTSSSSGGGS---TT--
---TTS-S-TTTS---GGG-
---SSSSS-GGGS---STT-
--STT-SSSGGGS---GGG-
--STTSSS-GGGS---GGG-
---TTS-S-GGGS---GGG-
---SSS-S-TTTS---GGG-
--SSSSSTTGGGS---GGG-
--STTSSS-TTTS---TTT-
--SSSSSS-GGGS---GGG-
--STTSSS-GGGS---GGG-
--STTSSS-GGGS---TTT-
--STTSSS-TTTS---TTT-
---TTSSS-GGGS---GGG-
---TTS-S-TTSS---GGG-
---TTTSS-GGG----TTT-
---TTT-S-GGGS---TTT-
---TTTSS-GGGS---TTT-
---TTS-S-GGG----TTT-
---GGG-S-GGGS---GGG-
---GGG-S-TTTS---GGG-
---TTS-S-GGGS---GGG-
---TTS-S-GGG----GGG-
--STTS-S-TTTS---GGG-
--STTS-S-GGGS---GGG-
--STTS-S-GGG----GGG-
---GGG-S-GGGS---GGG-
---TTS-S-GGGS---GGG-
---TTS-S-GGGS---GGG-
--SGGG-S-GGGS---GGG-
--SGGG-S-GGGS---TT--
--SGGG-S-GGGS---GGG-
--STTS-S-GGGS---TTT-
---TTS-S-GGGS---TTT-
--SGGG-S-GGGS---GGG-
---TTS-S-GGGS---TTT-
---TTS-S-GGGS---GGG-
---TTS-S-TTSS---GGG-
--SGGG-S-GGG----GGG-
--STTS-S-GGG----TT--
--STTS-S-GGGS---TTT-
---TTS-S-GGGS---TTT-
---TTS-S-GGGS---TTT-
---TTS-S-GGG----TTT-
--STTS-S-GGGS---GGG-
--STTS-S-GGGS---GGG-
---GGG-S-GGGS---GGG-
--STTS-S-GGGS---GGG-
--STTS-S-TTTS---GGG-
--STTS-S-GGG----GGG-
--STTS-S-GGGS---GGG-
--STT--S-GGGS---GGG-
--STT--S-GGGS---GGG-
--STTS-S-GGG----GGG-
--SGGG-S-GGG----GGG-
---TTS-S-GGGS---TT--
--STTS-S-GGGS---GGG-
---TTS-S-GGGS---GGG-
---TTS-S-GGGS---GGG-
---TTS-S-GGGS---STT-
---TTS-S-GGG----GGG-
---TTS-S-GGGS---TTT-
---TTS-S-GGGS---TTT-
--STTS-S-GGG----TTT-
---TTS-S-TTSS---TTT-
--SGGG-S-TTT----TT--
---GGG-S-GGGS---GGG-
---TTS-S-TTTS---GGG-
---TTSSS-GGG---BTTB-
--STTS-S-GGGS---GGG-
--SSSS-S-TTTS---GGG-
--STTS-S-GGGS---GGG-
--STTS-S-GGGS---TTT-
--STTS-S-GGG----GGG-
--STTS-S-GGGS---TTT-
--SGGG-S-TTS----TTT-
--STTS-S-TTSS---TTT-
--STTS-S-GGGS---TTT-
---TTS-S-GGG----TTT-
--STTSS--TTS----TTT-
---TTS-S-TTS----TTT-
---TTS---GGG----TTT-
--SSSS-S-GGGS---TTT-
--SGGG-S-TTTS---TTT-
--STTS-S-TTT----TTT-
--STTS-S-GGGS---TTT-
--STTS-S-GGG----TTT-
--STTS-S-GGG----TTT-
---TTS-S-GGGS---TTT-
---TTS-S-GGGS---TTT-
---TTS-S-GGG----TTT-
---TTS-S-TTSS---TTT-
--STTS-S-GGG----TTT-
---GGG-S-GGGS---TTT-
--SGGG-S-GGGS---TTT-
--SGGG-S-GGGS---TTT-
---GGG-S-GGGS---GGG-
---GGG-S-GGGS---SS--
--STTS-S-GGGS---TTT-
--STTS-S-GGG----TTT-
--SGGG-S-GGG----TTT-
---TTS-S-GGG----TTT-
---TTS-S-GGG----TTT-
---TTS-S-GGGS---TTT-
---TTS-S-GGGS---TTT-
--SSSS-S-GGGS---TTT-
---TTS-S-GGGS---TTT-
---TTS-SSGGGS---TTT-
---TTS-SSGGGS---TTT-
---TTS-S-TTTS---TTT-
---TTS-SSGGGS---TTT-
---TT--SSGGGS---TTT-
---TT--S-GGGS---TTT-
---SS--S-GGGS---TTT-
--STTS-S-TTSS---TTT-
--SGGG-S-GGG----TTT-
---TTS-S-GGGS---STT-
---TTS-S-GGG----TTT-
---TTS-S-TTTS---GGG-
--STTSSS-GGGS---SS--
---TTS-S-GGGS---TTT-
---TTS-S-SSS----GGG-
---TTS-S-TTT----GGG-
--STTS-S-GGGS---GGG-
---SSS-S-TTTS---GGG-
---TTSSSSGGGS---GGG-
--STTS-S-TTTS---GGG-
--STTS-S-GGGS---TTT-
--STTS-S-GGGS---TTT-
--STTS-SSGGGS---GGG-
---TTS-S-TTTS---TTT-
--STTT-S-TTTS---TTT-
--STTS-S-TTTS---TTT-
--STTSSS-GGGS---TTT-
--STTS-S-TTTS---GGG-
--STTSSS-GGGS---TTT-
--STTS-S-TTTS---GGG-
--STTSSS-TTTS---TTT-
---TTS-TTGGGS---GGG-
--SGGG-S-TTTS---TTT-
--STTS-S-TTTS---TTT-
---GGG-S-TTTS---TTT-
--SGGG-S-TTTS---TTT-
--SGGG-S-GGGS---TTT-
---TTS-S-GGG----TTT-
---GGG-S-TTS----TTT-
---GGG-S-GGGS---TTT-
--SGGG-S-SSSS---TTT-
--SGGG-SSTTS----TTT-
--SGGG-S-TTS----TTT-
---TTS-S-TTTS---TTT-
--STTS-SSTTSS---GGG-
---TTS-S-TTTS---TTT-
--STTS-TTGGGS---TTT-
---TTS-TTTTTS---TTT-
---TTS-TTTTTS---TTT-
---TTS-TTGGGS---TTT-
---TTS-TTGGGS---TTT-
---TTS-TTTTTS---TT--
--STTS-TTTTTS---TTT-
--STTT-SSGGGS---TTT-
--SSSS-TTGGGS---TTT-
--STTS-TTTTTS---TTT-
--STTS-TTGGGS---TTT-
---GGG-SSTTTS---TTT-
---GGG-TTGGGS---TTT-
---GGG-TTTTTS---TTT-
---GGG-TTTTTS---TTT-
--SGGG-TTTTTS---TTT-
--SGGG-SSTTTS---TTT-
---GGG-TTGGGS---TTT-
---GGG-TTGGGS---TTT-
---GGG-SSTTTS---TTT-
---GGG-TTTTTS---TTT-
--SSTT-TTTTTS---TTT-
----TT-TTTTTS---TTT-
--SGGG-TTTTTS---TTT-
--SGGG-TTGGGS---TTT-
--SGGG-TTTTTS---TTT-
--SGGG-TTTTTS---TTT-
--SGGG-TTTTTS---TTT-
--SGGG-TTGGGS---TTT-
--SGGG-TTGGGS---TTT-
--SGGG-TTTTTS---TTT-
---GGG-S-TTTS---TTT-
---GGG-S-TTTS---TTT-
---GGG-S-TTSS---TTT-
----TT-S-GGG----TTT-
---GGG-S-GGG----TTT-
----TT-S-GGG----TTT-
---GGG-S-TTTS---TTT-
---GGG-S-GGGS---TTT-
---GGG-S-TTT----TTT-
---STT-S-GGGS---TTT-
---GGG-S-TTTS---TTT-
----TT-S-TTT----TTT-
--SGGG-S-GGG----TTT-
--SGGG-TTTTT----TTT-
---STT-S-TTTS---TTT-
---STT-S-TTSS---TTT-
--S-TT-S-GGG----TTT-
--SGGG-S-GGG----TTT-
---TTS-S-GGG----TTT-
---STT-S-TTT----SS--
--SGGG-S-TTTS---TTT-
--SGGG-S-GGG----TTT-
---GGG-S-GGGS---TTT-
--SGGG-S-GGG----TTT-
--SGGG-S-GGGS---TTT-
---GGG-S-TTTS---TTT-
---GGG-TTTTTS---TTT-
--SGGG-TTTTSS---TTT-
--SGGG-TTGGGS---TTT-
--SGGGTTTTTSS---TTT-
--GGGGSSSGGGS---TTT-
--SSGGGS-TTTS---TTT-
--SGGGTTTGGGS---TTT-
--GGGG-TTTTTS---TTT-
--GGGGTTTTTTS---TTT-
--GGGG-TTTTTS---TTT-
--GGGG-TTTTTS---TTT-
--GGGG-TTGGGS---TTT-
--TTSTTTTGGGS---TTT-
--TTGGGTTTTTS---TTT-
--GGGG-TTTTTS---TTT-
--GGGG-TTTTTS---TTT-
--GGGG-SSTTTS---TTT-
--SGGG-SSTTTS---TTT-
--TTGGGTTTTTS---TTT-
--GGGG-TTGGGS---TTT-
--GGGG-S-TTTS---TTT-
--GGGG-S-GGG----TTT-
--GGGG-S-TTS----TTT-
--GGGG-S-TTTS---TTT-
--GGGG-S-TTTS---TTT-
--GGGG-S-TTTS---TTT-
--GGGG-S-GGG----TTT-
--GGGG-S-TTS----TTT-
--GGGG-S-GGG----TTT-
--GGGG-S-GGG----TTT-
--SGGG-S-GGG----TTT-
--GGGGSS-TTS----TTT-
--GGGG-S-GGG----TTT-
--SGGG-S-TTTS---TTT-
--TTTT---TTTS---TTT-
--GGGGSSSTTTS---TTT-
--TTTS-S-TTTS---TTT-
--GGGG-S-TTTS---TTT-
--GGGG-SSSSSS---TTT-
--GGGG-S-TTTS---TTT-
--GGGGSS-STT----TTT-
--GGGG-S-GGG----TTT-
--GGGG-S-GGG----TTT-
--GGGG-S-TTT----TTT-
--GGGGTS-GGG----TTT-
--GGGGSS-GGG----TTT-
--GGGG-S-GGG----TTT-
--GGGG-S-GGG----TTT-
--GGGGTS-TTT----TTT-
--GGGGTSSTTT----TTT-
--GGGS-S-TTT----TTT-
--GGGS-S-TTTS---TTT-
--GGGG-S-STT----TTT-
--GGGG-S-GGG----TTT-
--GGGG-S-TTT----TTT-
--GGGS-S-SSS----TTT-
--GGGG-S-GGG----TTT-
--GGGGSS-TTS----TTT-
--GGGG-S-GGG----TTT-
--GGGGSS-GGG----TTT-
--GGGG-S-TTS----TTT-
--GGGG-S-GGG----TTT-
--GGGG-S-GGG----TTT-
--TTTTSS-SSS----TTT-
--GGGG-S-SSS----TTT-
--GGGG-S-SSS----TTT-
--GGGG---SSSS---TTT-
--GGGG-S-SSSS---TTT-
--GGGG-SSTTTS---TTT-
--GGGG---SSSS---TTT-
--GGGG-S-TTT----TTT-
--TTTT-S-TTT----TTT-
--TTTT-S-GGG----TTT-
--GGGGSS-TTT----TTT-
--GGGG-S-GGG----TTT-
--GGGG-S-STT----TTT-
--GGGG---SSS----TTT-
--GGGG-S-TTS----TTT-
--GGGG-S-GGG----TTT-
--GGGG-S-GGG----TTT-
--GGGG-S-TTT----TTT-
--GGGG-S-GGGS---TTT-
--GGGSSS-GGGS---TTT-
--GGGS-S-TTTS---TTT-
--GGGGSS-TTT----TTT-
--GGGS-S-GGG----TTT-
--GGGG-S-TTT----TTT-
--GGGG-S-TTT----TTT-
--GGGG-S-TTTS---TTT-
--GGGG-TTTTTS---TTT-
--GGGS---TTTS-S-TTT-
--GGGGSS-TTTS---TTT-
--GGGS-S-TTT----TTT-
--GGGG-SSTTTS---TTT-
--GGGG-S-TTTS---SS--
--TTTT-SSGGGS---TTT-
--GGGG-S-TTTS---TTT-
--TTGGGS-TTTS---TTT-
--TTGGGS-TTTS---TTT-
--TTGGGTTTTTS---TTT-
--GGGG-S-TTSS---TTT-
--GGGG-S-TTT----TTT-
--TTTT---TTS----TTT-
--TTTT----SS----TTT-
--TTGGG---SS----GGG-
--GGGGGG--TT----TTT-
--SSTTTTS-SS----TTT-
--TTGGGG--SS----TTT-
--GGGGGSS-SS----TTT-
--GGGGSSSSSS----TTT-
--SGGGSSSTTS----TTT-
--SSTTSSSSSS----TTT-
---GGGSS-SSS----TTT-
--STHHHHSSSS----TTT-
--SSTTTS--SS----TTT-
---TTTTS--SS----TTT-
--SSTT---SSS----TTT-
---TTTTS-SSS----TTT-
--SSGGGS-SSS----TTT-
--SHHHHT-SSS----TTT-
---HHHHT-TTS----TTT-
--SHHHHT-TTS----TTT-
---HHHHT-TTS----TTT-
---HHHHT-TTS----TTT-
--SHHHHT-SS-----TTT-
--SHHHHS-SS-----TTT-
--SHHHHT-SSS----TTT-
----TTTS-STT----TTT-
--SGGGSS-SS-----TTT-
---SGGGS-TT-----TTT-
---GGGSSSTT-----TTT-
---GGGS-STT-----TTT-
---SGGGS-TTS----TTT-
---GGGSS-GGG----TTT-
---GGGSS-TTS----TTT-
---GGGG--SS-----TTT-
-TTTTS---SS-----TTT-
---GGGSS-SS-----TTT-
---GGG---SS-----TTT-
---GGGT--SS-----TTT-
--TTTT---SS-----TTT-
--HHHH---SS-----TTT-
--TTTTS--SS-----TTT-
--GGGT---SS-----TTT-
--TTTT----SS----TTT-
--HHHH---SSS----TTT-
--HHHH---SS-----TTT-
--HHHH---TT-----TTT-
--TTTT---TT-----TTT-
--HHHH---TT-----TTT-
--HHHH---TT-----TTT-
--HHHH--STT-----TTT-
--TGGG---SS-----TTT-
--HHHH---TT-----TTT-
--HHHH---SS-----TTT-
--HHHH--STT-----TTT-
-THHHH---TT-----TTT-
--HHHH---SS-----TTT-
--HHHH---TT-----TTT-
--HHHH---SSS----TTT-
--STTT---SS-----TTT-
--HHHH---SS-----TT--
--HHHH---TTS----TTT-
--HHHH---TTS----TTT-
--HHHH---TT-----TTT-
--GGGT---TT-----TTT-
--HHHH---SS-----TTT-
--HHHH---SS-----TTT-
--HHHH---TT-----TTT-
--HHHH---SS-----TTT-
--TTTT--SSS-----TTT-
--HHHH--SSS-----TTT-
--HHHH--SSS-----TTT-
--TTTT---SS-----TTT-
--HHHHT--SS-----TTT-
--TTGGG--SS-----TTT-
--TTGGG--SS-----TTT-
--GGGGG-STT-----TTT-
--TTTTTS-SS-----TTT-
--TTGGG--SS-----TTT-
--TTGGG--SSS----TTT-
---TTTTT-SSS----TTT-
--HHHHTT-SS-----TTT-
--HHHHTT-TT-----TTT-
--TTGGGG--S-----GGG-
---GGGGG-TT-----GGG-
--HHHHTT--SS----GGG-
--TTGGGG--SS----TTT-
--HHHHTT--S-----TT--
--TTGGGS--SS----TTT-
--TTGGGG-SSS----TTT-
--HHHHTT-SS-----TTT-
--TTGGGG--S-----TTT-
---GGGGG-SS-----TT--
--TTGGGG-SSS----TTT-
--TTGGGG-TT-----GGG-
--HHHHTT--S-----TTT-
--TTGGGG-TTS----TTT-
--TTGGGG-TTS----TTT-
--TTT-TT-TT-----TTT-
--TTGGGGSSS-----TTT-
--HHHHTTSTT-----TTT-
--HHHHTT--S-----TTT-
---GGGGG--SS----TTT-
--HHHHTT--S-----TTT-
-TTTGGGG--SS----TTT-
-GGGGGTT--SS----TTT-
-GGGGGGG--SS----TTT-
-TTGGGTT--SS----TTT-
-GGGGGTT--SS----TTT-
-GGGGGTT--SS----TTT-
-TTGGGTT--SS----TTT-
--SGGGTT-SS-SS--TTT-
--SGGGTT--S-SS--TT--
--SGGGTT-SS-SS--SS--
--GGGGTT--S--S--TTT-
--SGGGTT--SS----TTT-
-GGGGGTT--SS----TTT-
--GGGGTT-SSS----TTT-
--GGGGTT--SS----TTT-
--SGGGTT--SS----TTT-
--GGGGTT-TTSS---TTT-
--GGGGTT-SSS----TTT-
--STTTTT--SS----TTT-
--STTGGG-SSS----TT--
--SSTTTT-SSS----TTT-
--SGGGTT-SSS----TTT-
--SGGGTT--SS----TTT-
--SGGGSS--SS----TTT-
-TTTTSSS--SS----TTT-
--STTS-S-SSS----TTT-
-TTTTS-S-SSS----TTT-
--GGG-SS-SSS----TTT-
--GGG-SS--SS----TTT-
--GGG-TT--SS----TT--
--TTTSTT--SS----SS--
--GGGSTT-TT-----TT--
-TTGGGSS-TT-----TTT-
-TTGGGSS-SSS----TTT-
-TTGGGTT--SS----TTT-
-HHHHH-S--S-----TTT-
-TTTTTTT--SS----TTT-
-GGGGGTT-TTS----TTT-
-TTGGGTT-TTS----STT-
-TTGGGTT-TT-----TT--
-TTGGGSS-TT-----SS--
-TTGGGTT--SS----TT--
-HHHHTTT-TTS----GGG-
-HHHHTTT-TT-----GGG-
-TTGGGTT-TTS-----TT-
-TTGGGTT-TTS----TTT-
-TTTTTTT-TTSS---TTT-
-HHHHGGG--SS----TTT-
-TTTTTGGGTTS----TTT-
-HHHHHTT-TTS----TTT-
-HHHHHTT-TTS----TTT-
-HHHHGGGGTTS----TTT-
-HHHHHHSSTTS----TTT-
-HHHHHHTTTTS----TTT-
-HHHHHTTSTTS----TTT-
-HHHHHGGGTTSS---TTT-
-HHHHGGGGTTSS---TTT-
-TTGGGTT-TTSSS--TTT-
-TTGGGTT-TTS----TTT-
-HHHHTTTS-SSSS--GGG-
-TTTTTGGGTTSSS--TT--
-HHHHTTT-TTSS---GGG-
-TTGGGTT-TTSSS--TT--
-TTTTTTT-TTSSS--GGG-
-TTGGGTT--SSSS--TT--
-TTGGGGGGSSSSS--GGG-
-HHHHTTT--SSSS--GGG-
-TTGGGGGGTTSSS--TTT-
-TTTTTTT-TTSS---TTT-
-TTTTTTT-TTSSS--TTT-
-TTGGGTT-TTSSS--GGG-
-TTGGGTT-TTSSS--GGG-
-TTGGGTT-TTSSS--TT--
--GGGSTT-TTSSS--GGG-
-TTGGGGGGTTSSS--TTT-
-TTGGGTT-TTSSS--GGG-
--GGGSTT-TTSSS--GGG-
-TTTTTGGG-SSSS--TTT-
-TTGGGTT-TTSSS--TTT-
-TTGGGTT-TTSSS--TTT-
-TTGGGGGGTTSSS--TTT-
-TTGGGTT--SSSS--TTT-
-TTTTTTT-TTSSS--GGG-
-TTTTTTT-TTSSS--TTT-
-TTGGGTT-TTSS---TTT-
-TTGGGTT-TTSSS--TT--
-HHHHHTT-TTSSS--TTT-
-TGGG-TT-TTSSS--TTT-
-HHHHTGGGTTSSS--TTT-
-HHHHGGGGTTSS---TTT-
--SGGGGGGTTSSS--TT--
-HHHHTTT-TTSSS--TT--
-TTGGGTT-TTSS---SS--
-HHHHTTT-TTSSS--TT--
-HHHHTTT--SSSS--SS--
-TTTTTGGGTTSS---TT--
-TTGGGTT-TTSSS--GGG-
-TGGGGTT-TTSSS--TT--
-TTGGGTT-TTSSS--GGG-
-HHHHTTT-TTSSS--GGG-
-TTGGGTT-TTSSS--TTT-
-TTGGGGGGTTSSS--TT--
-HHHHHTT--SSSS--SS--
-TTTTTTT-TTSSS--TT--
-TTGGGTT--SSSS--TT--
-TTGGGTTSTTSSS--TT--
-TTGGGGGGTTSSS--TT--
-HHHHGGGGTTSSS--TTT-
-TTGGGTT-TTSS---SS--
-HHHHSTT-TTSSS--TTT-
-TTGGGTT-TTSSS--TTT-
-TTGGGGGGTTSSS--TTT-
-TTGGGTT-TTSSS--GGG-
-HHHHTGGG-SSSS--TTT-
-TTGGGTT-TTSS---TTT-
-HHHHTTT-TTSS---TTT-
-TTGGGGGGTTSS---TTT-
-HHHHTTTS-SSS---TTT-
--GGGSGGGTTSS---TTT-
-TTGGGTT--SSSS--GGG-
--GGGTTTS-SSSS--TTT-
-HHHHGGGSTTSSS--TTT-
-TTGGGTT--SSSS--TT--
-TTGGGTT--SSSS--TT--
-HHHHTTT--SSSS--TTT-
-TTGGGTT-TTSS---TTT-
-TTGGGSTTTTSS---TTT-
-HHHHTTT-TTSSS--GGG-
-TTGGGTT-TTSSS--TTT-
-HHHHTGGGTTSSS--GGG-
-HHHHTTT-TTSSS--TTT-
-TTGGGTTTTTSSS--TTT-
-TTGGGTT-TTSSS--TTT-
-TTGGGTT-TTSSS--SS--
-TTGGGTT-TTSSS--TT--
-TTGGGTT-TTSSS--TTT-
-GGGG-TT-TTSSS--TTT-
-GGGGGTT-TTSSS--TTT-
--GGG-TT-TTSSS--TT--
--SGGGTT-TTSSS--SS--
--GGGGTT-TTSSS--TT--
--GGGSTT-TTSSS--TT--
-TTGGGGGG-SSSS--SS--
-TTTTTGGGTTSSS--SS--
-TTGGGTT-TTSSS--SS--
-TTGGGTT-TTSSS--SS--
-HHHHTGGGTTSSS--SS--
-TTGGGTTSTTSSS--TT--
-TTGGGTTSSSSSS--TTT-
-TTTT-GGGTTSS---TTT-
-HHHH-SSSTTSSS--TTT-
-HHHHTTT-TTSS---TTT-
-TTTTTGGGTTSS---TTT-
-TTGGGGGGTTSS---TTT-
-HHHHTGGGTTS----TTT-
-TTGGGGGGTTS----TTT-
--GGG-GGGTTS----TTT-
-TTGGGGGGTTS----TT--
-TTGGGGGGTTS----TTT-
-TTGGGGGGTTS----TTT-
-TTGGGGGGTTS----TTT-
-TTGGGGGGTTS----TTT-
-TTGGGGGGTTS----SS--
-TTGGGSTTTTS----SS--
-TTTTTTT--SS----TTT-
-TTGGGGGGTTS----TTT-
-TTGGGTT-TTS----TTT-
-TTGGGGGGSSS----TTT-
-HHHHTGGGTTS----TTT-
-TTGGGGGGTTS----TTT-
-TTGGGGGGTTS----TTT-
-TTGGGGGGTTS----TTT-
-TTTTSSTTTTS----TTT-
-HHHHGGGGTTS----TTT-
-TTGGGTT-TTS----SS--
-TTGGGGGGGGS----STT-
-TTGGGGGGTTS----TTT-
-HHHHTGGGTTS----TTT-
--SGGGGGGTTS----TTT-
-HHHHGGGGTTS----TTT-
-TTGGGTTSTTS----TTT-
-HHHHHGGGTTS----TTT-
-TTHHHHTTTTS----TTT-
-TTGGGGGGTTS----TTT-
-TTTTTGGGTTS----TTT-
-TTGGGGGGTTS-S--TTT-
-TTTT-TT-TTSS---TTT-
-TTGGGGGGTTS----TTT-
--STT-GGGTTSSS--TT--
-HHHH-GGGTTS----TTT-
-GGGG-GGGTTS----TTT-
-GGGG--TTTTS----TTT-
-GGGG-TTSTTS----TT--
--GGG--TTTTS----TT--
--TTS-TTGGGS----TTT-
--TTS-GGGTTS----TTT-
--SSS-TTGGGS----TTT-
-TTTT-GGGTTS----TTT-
-GGGG-TTGGGS----SS--
-TTTT-GGGTTS----SS--
-GGGS-TTTTTS----SS--
-GGGS-TTTTTS----TTT-
-GGGG-GGGSSS----TTT-
-TTTS-GGGTTS----TTT-
-HHHHGGGGTTS----TTT-
-GGGTTGGG-SS----TTT-
-GGGGGTT-TTS----TTT-
-GGGGGGGGTTS----TTT-
-GGGGGTT-TTS----TTT-
-GGGGSTT-TTS----TTT-
-GGGG-SS-TTS----TTT-
--GGGGTT-TTS----TTT-
-GGGG-TT-TTS----TTT-
-GGGG-TT-TTS----TTT-
-GGGG-TT-TTS----TTT-
-GGGGGTT--SS----TTT-
--GGGGTTGGGS----TTT-
--GGGGTT-TTTT---TTT-
--STTSTT-TTS----TTT-
-TTGGGTT-TTS----TTT-
-TGGGGTT-TTS----TTT-
--GGGGTTS-SS----TTT-
--SGGGTT-TTS----TTT-
-TTGGG---SSS----TTT-
-TTGGGTT-TTS----TTT-
-TGGGGTT-TTS----TTT-
--GGGG---SSS----TTT-
--GGGGTT-TTS----TTT-
-TTGGGGGGTTS----TTT-
-TTGGGGGGGGS----TTT-
-TTGGGGGGGGSS---TTT-
-TTGGG-TTTTS----TTT-
-TTGGGGGGTTS----TTT-
-TTGGGGGGGGS----GGG-
-TTGGGGGGGGTT---TTT-
-TTGGGGGGGGS----GGG-
-TTGGGGGGGGS----TTT-
-TTGGGGGGGGS----TTT-
-TTGGGGGGSSS----TTT-
-TTGGGGGGGGSS---TTT-
-TTGGGGGGTTS----TTT-
-TTGGGGGGTTS----TTT-
-HHHHTGGGTTSS---TTT-
-TTGGGGGGGGTT---TT--
-TTGGGGGGGGS----TTT-
-TTGGGGGGGGTT---TTT-
--GGGGGGGGGSS---TTT-
-TTGGGGGGGGS----TT--
-TTGGGGGGGGS----TTT-
-TTGGG-TTTTTT---TTT-
-TTTTTGGGGGSS---TTT-
-HHHHT-TT-SS----TTT-
-TTGGGGGGTTS----TTT-
--GGGGGGGGGS----TTT-
--GGGGGGGGGS----GGG-
-TTGGGSGGGGS----TTT-
--GGGGGGGGGS----TTT-
-TTGGGGGGGGSS---TT--
-TTGGGGGGGGSS---TTT-
-TTGGGGGGGGSS---TT--
-TTGGGGGGGGSS---GGG-
-TTGGGGGGGGSS---SS--
-TGGG-GGGGGS----TT--
-HHHHTGGGGGS----TT--
-TGGG-GGGGGSS---TTT-
-TTGGGGGGGGS----TTT-
-TTGGGGGGGGSS---TTT-
-TTGGGGGGGGS----GGG-
-TTGGGGGGGSSS---TT--
-HHHHTGGGGGS----TTT-
-TGGGGGGGGGSS---TTT-
-TTGGGGGGGGSS---GGG-
-GGGGGGGGGGTT---TTT-
-TGGGGGGGGGSS---TT--
-HHHHTGGGGGS----TTT-
-TTGGGGGGGGSS---TTT-
-TTGGGGGGGGS----TTT-
-TTTT-GGGGGS----TTT-
-HHHH-GGGGGS----TTT-
-TTGGGGGGGGS----TTT-
-TTGGGGGGGSS----TTT-
-TTGGGGGG-SS----TTT-
-TTGGGGGGGSS----TTT-
-TTGGGGGG-SS----TTT-
-TTGGGTT--SS----TTT-
-TGGGGTT--SS----TT--
-TTGGGTTS-SS----TTT-
-TTGGGGGG-SS----TTT-
-TTGGGTTS-SS----TTT-
-TTGGGTTS-SS----TTT-
-TTGGGTTS-SSS---TTT-
-TTTT-GGG-SS----TTT-
-TTGGGGGG-SS----TT--
-GGGTTGGG-SS----TTT-
-TTGGGGGG-SS----TTT-
-TTGGGTTS-SS----TT--
-TTGGGGGGTTS----TTT-
-HHHHTGGG-SS----TTT-
-TTGGGGGGTTS----TTT-
-HHHHTGGGTTS----TTT-
-TTGGGGGGTTS----TTT-
-TTGGGGGGGGS----TTT-
--TTT-GGGGGS----TTT-
--GGGGGGGGGS----TTT-
-GGGGGGGGGGS----TTT-
-GGGGGGGGGGS----TTT-
-TTGGGGGGGGS----TT--
-HHHHTGGGGGS----TT--
-TTGGGGGGGGSS---TT--
-TTGGGSGGGGS----TT--
-HHHHTGGGGGSS---TTT-
-TTGGGTTTTSS----SS--
-TTGGGTT--SS----TT--
-TTGGGTT--SS----TT--
-TTGGGGGGGGS----SS--
-TTTSGGGGGGS----TT--
-HHHHGGGGGGS----TT--
-TTGGGGGGGGS----TT--
-TTGGGGGGGGS----SS--
-TTTT-GGGGGS----SS--
--TTS-TTGGGS----SS--
--TTS-TTGGGS----SS--
--TT--TTGGGS----SS--
--GGG-TTTTTS----SS--
--TTS-TTGGGS----SS--
-TTTT-TTGGGS----SS--
-TTTS-TTTTSS----SS--
-TTTS-TTTTSS----SS--
-TTTS-TTGGGS----SS--
--TTS-GGGGGSS---SS--
--TTS-TTGGGS----SS--
-HHHH-TTGGGS----SS--
--GGG-TTGGGS----SS--
-TTTT-TTGGGS----SS--
-TTGGGGGGGGS----SS--
-TTTS-TTTTTS----SS--
--STT-TTGGGS----SS--
-GGGS-TTTTTS----SS--
-TTTS-TTGGGS----SS--
--TTS-TTGGGS----SS--
--GGG-TTGGGS----SS--
--TT--TTGGGS----SS--
-TTTS-TTGGGS----SS--
--TTS-TTGGGS----SS--
-TTTT-TTGGGS----SS--
-GGGG-TTGGGS----SS--
-GGGG--SGGGSS---SS--
-GGGS--GGGGS----SS--
-GGGG--SGGGSS---SS--
-GGGG--GGGGS----SS--
-TTTT-SGGGGSS---SS--
-HHHH--GGGGS----SS--
-TTTT--GGGGSS---SS--
-TTTT-SGGGGSS---SS--
-HHHH-GGGGGSS---SS--
-TTGGGTTGGGSS---SS--
-TTTT-GGGGGSS---SS--
-TTTS-GGGTTSS---SS--
-TTTT-GGGGGS----SS--
-HHHH-TTGGGSS---SS--
-HHHHSGGGGSSS---SS--
-TTGGGSGGGGSS---SS--
-TTGGGTTGGGSS---SS--
-TTGGGGGGGGSSS--SS--
-TTGGGGGGGGSS---SS--
-HHHHTGGGGGSS---SS--
-GGGGSTHHHHSS---SS--
-TTGGGGGGGGSS---SS--
-TTGGGGGGGGSS---SS--
-HHHHTGGGGGSS---SS--
-TTGGG-GGGGSS---SS--
-TTTT-GGGGGSS---SS--
-TTTT-SGGGGS----SS--
-HHHHTGGGGGS----SS--
--GGG-GGGGGS----SS--
-TTTT-GGGGGS----SS--
--GGG-GGGGGTT---SS--
-GGGG-TTGGGSS---SS--
-GGGG-GGGGGS----SS--
--SS--TTTTTS----SS--
--SS--TTGGGS----SS--
--S---HHHHTS----SS--
--TT--TTGGGS----SS--
--GGG-TTGGGS----SS--
-HHHH-HHHHTS----SS--
--GGG-TTGGGS----SS--
--GGG-TGGGGSS---SS--
--GGG-TTGGGSS---SS--
-TTTT-TGGGGSS---SS--
--GGG-TTGGGSS---SS--
--GGG--GGGGSSS--SS--
-TTTT-TTGGGSS---SS--
-TTTT--GGGGSS---SS--
-HHHH--GGGGSS---SS--
-TTTT--GGGGS----SS--
-HHHH-TTGGGS----SS--
-HHHH--GGGGS----SS--
-TTTS-TTGGGS----SS--
-TTTT-TTGGGS----SS--
-TTTTTGGGGGS----SS--
-HHHH-TTGGGS----SS--
-TTTT--SGGGS----SS--
-HHHH-TTGGGS----SS--
-HHHH-TTGGGS----SS--
--TTT-HHHHTS----SS--
--TTS-TTGGGS----SS--
--TTS-HHHHSS----SS--
-HHHH-HHHHTS----SS--
-TTTS-HHHHTS----SS--
-GGGS-HHHHHSS---TT--
-GGGS-TTTTTS----SS--
-TTTS-TTGGGS----SS--
-GGGS-HHHHTSS---SS--
-GGGS-HHHHTS----SS--
-HHHH-TTGGGS----SS--
-HHHH-HHHHTS----SS--
-HHHH-HHHHHSS---SS--
-HHHH-HHHHTS----SS--
-HHHH-TTGGGS----SS--
-GGGT-TTTTTS----SS--
-GGGT-HHHHTS----SS--
-GGGT-TTGGGS----SS--
-GGGT-HHHHHS----SS--
-HHHH-HHHHHS----SS--
-GGGT-HHHHSSS---SS--
-GGGS-TTTTTSS---SS--
-GGGT-HHHHHS----SS--
-GGGTSHHHHHS----SS--
-HHHHSHHHHHS----SS--
-GGGTSTHHHHS----SS--
-GGGTSTHHHHS----SS--
-GGGT-HHHHHS----SS--
-HHHHSHHHHHS----SS--
-GGGT-THHHHS----SS--
--TTT-HHHHSSS---SS--
-HHHHSHHHHHSS---SS--
-HHHHSHHHHHSS---SS--
-HHHHSHHHHHSS---SS--
-HHHHSHHHHHS-S---S--
--TTTSHHHHHSS---SS--
-GGGSSHHHHHSS---SS--
-HHHHSTHHHHS----SS--
-GGGTSTGGGTS----SS--
-HHHH-HHHHHSS---SS--
-HHHH-HHHHSSS---SS--
-TTTSSSGGGTSS---SS--
-TTTSSHHHHSS----SS--
-HHHHSGGGGTSS---SS--
-HHHHSGGGGTSS---SS--
-HHHHSTTTTTSS---SS--
-HHHHSTHHHHSS---SS--
-HHHHSGGGGTSS---SS--
-HHHHSTHHHHSS---SS--
-HHHH-HHHHSSS---SS--
-HHHH-HHHHHS----SS--
-TTTSSSHHHHSS---SS--
-TTTS-HHHHHSS---SS--
-GGGS-SHHHHSS---SS--
-TTTSSSGGGTSS---SS--
-TTTSSTTTTTSS---SS--
-HHHHSHHHHHS----SS--
-HHHHSGGGTTSS---SS--
-TTTSSSGGGTSS---SS--
-TTTSSGGGGTSS---SS--
-TGGGSSSTTTS----SS--
-TGGGSTGGGTS----SS--
-TTTTSTTTTTS----SS--
-TTTTSTTTTTS----SS--
-TTTTSTHHHHS----SS--
-TTTT-THHHHS----SS--
-HHHHSTTTTTSS---SS--
-GGGGSTTTTTS----SS--
--STTSTTTTTS----SS--
--TTSSTTTTTS----SS--
-TTTTSTTTTTS----SS--
-GGGGSTTTTTS----SS--
-GGGGSHHHHHS----TT--
-GGGSSHHHHHS----SS--
-GGGGSTGGGTS----SS--
-GGGGSHHHHHS----SS--
-GGGGSHHHHHS----SS--
--GGGSGGGGTS----SS--
-TGGGSHHHHHS----SS--
-TTTTSTTTTTS----SS--
--GGGSTTTTTS----SS--
--TTTSTTTTTS-----S--
-TTTTSHHHHHS----SS--
-TGGGSHHHHSS----SS--
-TGGGSHHHHHS----SS--
-GGGGSTTTTTS----SS--
--GGGSTTTTTS----SS--
--STTSHHHHHS----SS--
-GGGGSTTTTTS----SS--
-GGGGSTTTTTS----SS--
-GGGGSTTTTTS----SS--
-GGGGSTTTTTS----SS--
-GGG-STTTTTS----SS--
-GGG-STTTTTS----SS--
-GGGGSGGGTTS----SS--
--GGGSHHHHHS----SS--
-GGGGSHHHHHS----SS--
-GGGGSHHHHHSS---SS--
-TTTT-HHHHHSS---SS--
-TTTT-THHHHTT---SS--
-TTTT-THHHHSS---SS--
-TTTT-HHHHHSS---SS--
--GGG-THHHHSS---SS--
-HHHH-THHHHS----SS--
-TTTT-GGGGTS----SS--
--GGGSSGGGTS----SS--
-HHHHSTHHHHS----SS--
-TTTT-HHHHHS----SS--
-HHHH-THHHHS----SS--
-TTTT-THHHHS----SS--
-TTTT-THHHHS----SS--
--GGG-THHHHS----SS--
--TTTSTHHHHS----SS--
-GGGTSGGGGTS----SS--
-GGGT-GGGGTS----SS--
--GGG-GGGGTS----SS--
-TTTT-GGGGTS----SS--
-GGGS-GGGGTS----SS--
--TT--THHHHS----SS--
-GGGG-GGGGTS----SS--
--GGG-GGGGTS----SS--
-GGGG-GGGGTS----SS--
--GGG-GGGGTS----SS--
--GGG-THHHHS----SS--
-TGGG-GGGGTS----SS--
--GGG-GGGGTS----SS--
-TGGG-GGGGTS----SS--
--GGG-GGGGTS----SS--
--GGG-SGGGTS----SS--
--GGG-GGGGTS----SS--
--GGG-SGGGTS----SS--
--GGG-GGGGTS----SS--
-GGGG-GGGGTS----SS--
-TTTT-GGGGTS----SS--
-TTTS-THHHHS----SS--
-TTTS-GGGGTS----SS--
-GGGS-GGGGTS----SS--
-TTTT-GGGGTS----SS--
-TTTT-GGGGTS----SS--
-GGGG-GGGGTS----SS--
-TTTSSTHHHHS----SS--
--GGG-GGGGTS----TT--
-TTTT-TGGGTS----SS--
-HHHHSGGGGTS----SS--
-TTTTSGGGGTS----SS--
-TTTT-GGGGTS----SS--
-TTTT-GGGGTS----SS--
-TTTT-GGGGTS----SS--
-TTTTSGGGGTS-----S--
-TTTT-GGGGTS----SS--
-GGGG-GGGGTS-----S--
-GGGG-GGGGTS----SS--
-HHHH-SGGGTS----SS--
-TTTT-SGGGTS----SS--
-TTTTSGGGGTS----SS--
-TTTTSGGGGTS----SS--
-GGGG-GGGGTS----SS--
-TTTT-GGGGTS----TT--
-TTTT-GGGGTS-----S--
-TTTT-THHHHS-----S--
-GGGG-GGGGTS----TT--
--STT-GGGGTS----SS--
-GGGG-SHHHHS----TT--
-HHHHSGGGGTS-----S--
-TTTT-GGGGTS----SS--
-TTTT-THHHHS----SS--
-TTTT-THHHHS----SS--
-GGGGSGGGGTS----TT--
-TTTTSGGGGTS----SS--
-TTTT-THHHHS----TT--
-HHHH-THHHHS-----S--
-HHHHSTHHHHS----TT--
-HHHHSTHHHHS----SS--
-TTTS-GGGGTS----TT--
-HHHH-THHHHS----TT--
-TTTTSGGGGTS----TT--
-TTT-SGGGGT-----TT--
-HHHHSGGGGTS----TT--
-HHHH-GGGGTS----TT--
-TTTS-GGGGTS----TT--
-GGGGSSGGGT-----TT--
-TTT-SGGGGT-----TT--
-GGGGSGGGGT-----TT--
-TGGGSGGGGTS----TT--
-TTTTSGGGGT-----TT--
--GGGSGGGGTS----SS--
-TTTSSGGGGT-----SS--
-GGG-SGGGGTS----SS--
-GGGGSGGGGTS----SS--
-TTTSSTHHHHS----SS--
-HHHHSTHHHH-----SS--
-TTTT-GGGGTS-----S--
-TTTT-GGGGTS-----S--
-TTTT-GGGGTS-----S--
-TTTTSHHHHH------S--
-GGGSSGGGGT------S--
-TTTS-SHHHHS-----S--
-TTTS-SHHHHS-----S--
-GGGGSGGGGTS-----S--
-TTTTSGGGGT------S--
-TGGGSGGGTT------S--
-GGGGSGGGGTS-----S--
-GGGG-SGGGTS----SS--
-GGGG-GGGGTS-----S--
-HHHH-GGGGTS-----S--
-TTTTSGGGGTS-----S--
-GGG--GGGGT------S--
--GGG-GGGGT------S--
--GGGSGGGGTS----SS--
--SSS-GGGGTS----SS--
--STTSGGGGTS----TT--
-TT-SSGGGGT-----TT--
-TTTTSGGGGTS----TT--
--STTSGGGGTS----TT--
-TTTTSTTTTTS----TT--
-TTTTSGGGGT-----TT--
-TTTTSGGGGT-----SS--
-TT--SGGGGTS----SS--
--S---GGGGT-----SS--
--S---GGGGTS----SS--
--STT-GGGGTS----SS--
-TTTT-GGGGTS----TT--
-TTTT-GGGGTS----TT--
-TTSS-GGGGT-----TT--
-TTTTSGGGGT-----TT--
-TT-S-SGGGTS----TT--
-GGGGSGGGGTS----TT--
-GGGG-TTTTT-----TT--
-GGGGSGGGGT-----TT--
-HHHHSHHHHSS----TT--
--TTTSSGGGTS----TT--
-TTTTSTGGGTS----TT--
-GGGSSGGGGTS----TT--
-TTTTSHHHHHS----TT--
-GGGGSHHHHTS----TT--
--GGGSHHHHTS----TT--
-GGGGSTTTTTS----TT--
-GGGGSTTGGG-----TT--
-GGGGSTTGGG-----TT--
-GGGGSHHHHH-----TT--
-GGGGSTGGGT--S--TT--
-GGGGSTTGGG-----TT--
-GGGGSTTGGG--S--TT--
-GGGGSTTGGG-----SS--
-GGGGSTTTTS--S--SS--
-GGGGSTTGGG--S--SS--
-GGGGSTTTTS--S--TT--
-GGGGSTTGGG--S--TT--
-GGGGSTTGGG--S--SS--
-GGGGSTTTTSSSS--SS--
-GGGGSTTGGG--S--GGG-
-TTTTSTTGGG--S--TT--
-GGGGSTTGGG--S--STT-
-HHHHSHHHHT--S--TTT-
-HHHHSTTGGG--S--TTT-
-HHHHSGGGTT--S--TTT-
-HHHHSGGGTT--S--TTT-
-HHHH-GGGTT--S--TTT-
-HHHH-TTTTT-SS--TTT-
-HHHHSGGGTT--S--TTT-
-HHHHSSGGGG--S--TT--
-HHHHSHHHHS--S--TTT-
-HHHHSHHHHT--S---TT-
-GGGGSHHHHT--S--TTT-
-HHHHSTTGGG-SS--TTT-
-GGGTSTTGGG--S--TTT-
--TTTSHHHHT--S--TTT-
-HHHHSTTTTT--S--TTT-
-GGGSSHHHHT--S--TTT-
-GGGTSTTGGG--S--TTT-
-GGGSSTTTTT-SS--TTT-
-HHHHSTTTTT-SS--TTT-
-HHHHSHHHHT--S--GGG-
-GGGTSTTGGG--S--TTT-
-HHHHSTTGGG-SS--TTT-
-TTTTSTTTTT--S--TT--
-GGGSSHHHHT--S---TT-
-HHHHSHHHHS-SS---TT-
-HHHH-HHHHT-SS---TT-
-HHHH-HHHHT-SS---TT-
-HHHH-STTTTSSS-S-TT-
-HHHH-THHHHSS--S-TT-
-HHHHSTHHHHSS--S-TT-
-HHHH-SHHHHSS--S-TT-
-HHHH-GGGTSSS--S-TT-
-GGGT-SHHHHSS--S-TT-
-GGGT-HHHHHSS----TT-
-HHHH-HHHHHSS--S-TT-
-TTTT-SHHHHSS--S-TT-
-HHHH-THHHHSS--S-TT-
-HHHHSTHHHHS---S-TT-
-HHHHSTHHHHSS--S-TT-
-HHHHSTHHHHS---S-TT-
-HHHH-SHHHHSS----TT-
--TTT-SGGGTSS--S-TT-
-HHHHSTHHHHSS--TTTT-
-HHHHSHHHHHSS----TT-
-GGGT-HHHHHSS----TT-
-HHHH-HHHHSSS--TTTT-
-GGGSSTTTTTSS----TT-
-HHHH-HHHHHSS----TT-
-GGGT-HHHHHSS----TT-
-GGGT-HHHHHSSS---S--
-GGGT-TTTTTSS--S-TT-
-HHHHSGGGGTSSS-TTTT-
-GGGT-HHHHHS-S-S-TT-
-GGGT-HHHHTSSS-TTTT-
-GGGT-HHHHHSSS-TTTT-
-GGGT-HHHHTSSS-TTTT-
-HHHH-THHHHS---TTS--
-GGGT-HHHHTS---SS---
-GGGT-TTTTTS---TTTT-
-GGGT-HHHHSSS--TTTT-
-GGGT-HHHHSS---TTTT-
-HHHH-HHHHTS---TTTT-
-GGGT-HHHHSS---TTTT-
-HHHH-HHHHTS---TTTT-
-GGGTSGGGGTSSS-TTTT-
-GGGT-TTTTTSSS-TTS--
-HHHH-HHHHHS-S-TTTT-
-HHHH-TTTTTSSS-TTTT-
-GGGTSHHHHHSS--TTTT-
-HHHHSHHHHSS---TTS--
-GGGT-HHHHSSS--TTTT-
-GGGT-HHHHHSSS-TT---
-GGGTSHHHHTS---S-S--
-GGGTSHHHHHS--------
-GGGT-HHHHHS---TTTT-
-GGGTSHHHHHSS--TTTT-
-GGGTSHHHHHSSS-TTS--
-HHHH-HHHHHS---TTS--
-TTTS-HHHHHSS--TT---
-GGGT-HHHHHSSS-TT---
-HHHH-TTTTSSS--TT---
-HHHH-HHHHSSSS-TT---
-GGGT-HHHHTTTS-TT---
-HHHH-HHHHTSSS-TTS--
-GGGT-STTTSSSS-S----
-GGGT-HHHHHSSS-TTS--
-GGGT-TTGGGSSS-TTS--
-GGGT-TTTTTSSS-SSS--
-HHHHSTHHHHSSS--SS--
-HHHH-HHHHSSSS--S---
-HHHH-TTTTSSSS-SS---
-HHHH-TTGGGSSS--SS--
-TTTS-HHHHTSSS--S---
-GGGT-TTTTTSSS--SS--
-GGGT-TTGGGSSS--S---
-GGGT-TTGGGSSS--S---
-HHHH-TTGGGSSS--SS--
-GGGT-TTGGGSSS--S---
-GGGT-HHHHHSSS------
-GGGT-TTTTTSSS------
-TTSS-TTGGGSSS------
-GGGS-TTGGGSSS--SS--
-HHHH-HHHHTSSS--S---
-GGGS-TTTTTSSS--S---
-GGGS-TTGGGSSS--S---
-GGGS-TTTTTSSS------
-GGGS-TTGGGSSS------
-GGGS-HHHHTSSS------
-GGGS-HHHHHTTS------
-GGGS-HHHHTSSS------
-GGGS-TTGGGSSS--S---
-GGGS-HHHHTSSS------
-GGGS-TTGGGSSS---S--
-GGGS-HHHHTSSS------
-GGGS-TTTTTSSS---S--
-GGGS-HHHHTSSS------
-GGGS-HHHHTSSS---S--
-GGGS-HHHHHSSS------
-GGGS-TTGGGSSS------
-GGGS-TTTTTSSS------
-GGGS-HHHHHSSS-TT---
-GGGT-TTTTTSSS------
-GGGS-HHHHTSSS------
-GGGT-TTTTTSSS------
-GGGT-HHHHTSSS------
-GGGS-HHHHHSSS---S--
-GGGT-TTGGGSSS---S--
-GGGS-TTGGGSSS------
--TTT-HHHHTSSS------
-TTTS-HHHHHSSS---S--
-TTTT-HHHHTSSS---S--
-TTTS-HHHHTSSS------
-TTTT-HHHHTSSS---S--
-TTTS-HHHHTSSS------
-TTTS-HHHHTSSS------
-TTTS-HHHHHSSS------
-TTTS-HHHHTSSS--SS--
-TTTS-HHHHTSSS-SS---
-TTTS-TTTTTSS--SS---
-TTTT-HHHHHSSS-SS---
-TTTT-HHHHHSSS-SS---
-HHHH-HHHHHSSS-SS---
-TTTS-SHHHHSSS-SSS--
-TTTT-TTTTTSSS-SSS--
-HHHH-HHHHHSSS--SS--
-TTTS-TTTTTSSS-SS---
-TTTS-TTGGGSSS-SSS--
-TTTS-TTGGGSSS-SSS--
-TTTT-TTGGGSSS--SS--
-TTTT-HHHHTSSS-SSS--
-TTTT-HHHHTSSS-SSS--
-TTTT-TTGGGSSS--SS--
-TTTS-TTTTSSSS-SSS--
-TTTS-TTTTSSSS-SSS--
-TTTS-HHHHHSSS-SSS--
-TTTS-TTTTTSSS-SSS--
-TTTT-TTTTSSSS-SSS--
-TTTS-HHHHTSSS-SSS--
-TTTS-HHHHHSSS-SSS--
-TTTS-HHHHTSSS-SSTT-
-HHHH-HHHHTSSS-SSS--
-TTTS-TTTTTSSS--SS--
-TTTS-TGGGTSSS--SS--
-TTTS-HHHHHSSS--SS--
-TTTS-HHHHHSSS-SSS--
-TTTT-TTTTTSSS-SSS--
-HHHH-TTTTTSSS-SSS--
-HHHH-HHHHTSSS-SSTT-
-TTTT-TTGGGSSS-SSS--
-TTTT-HHHHTSSS-SSS--
-TTTT-HHHHHSSS-SSS--
-TTTT-HHHHTSSS-SSS--
-TTTS-HHHHHSSS-SSS--
-TTTS-TTTTTSSS-SSTT-
-TTTS-HHHHHSSS-SSTT-
-TTTS-HHHHTSSS-SSS--
-TTTS-TTGGGSSS-SSS--
-TTTS-TTGGGSSS-SSS--
-TTTT-TTGGGSSS-SSS--
-TTTT-HHHHHSSS-SSTT-
-TTTT-TTGGGSSS-SSTT-
-TTTS-TTTTTSSS-SSS--
-TTTT-TTGGGSSS--STT-
-TTTS-TTGGGSSS--STT-
-TTTS-TTGGGSSS--STT-
-TTTT-TTTTTSSS--STT-
-TTTT-TTGGGSSS--STT-
-TTTT-HHHHTSSS-SSS--
-TTTS-HHHHTSSS-SSS--
-TTTT-HHHHTSSS-SSS--
-TTTT-TTGGGSSS-SSS--
-TTTT-TTGGGSSS--STT-
-TTTS-TTGGGSSS--SS--
-TTTT-TTGGGSSS-SSS--
-TTTT-HHHHTSSS--SS--
-TTTS-TTGGGSSS--SS--
-HHHH-HHHHHSS--SSS--
-HHHH-TTGGGSS--SSS--
-TTTS-HHHHTSSS-SSS--
-TTTT-HHHHTSSS-SSS--
-TTTS-HHHHTSSS-SSS--
-HHHH-HHHHSSSS-SSS--
-TTTT-HHHHTS----SS--
-TTTS-HHHHTSS--SSS--
-TTTS-HHHHTSS--SSS--
-HHHH-HHHHHS---SSTT-
-HHHH-TTTTTS---SSS--
-HHHH-HHHHHSS--SSTT-
-HHHH-HHHHHS---SSTT-
-HHHH-HHHHHS---SSS--
-TTTS-HHHHHS---S-TT-
-GGGT-HHHHHS---S-S--
-HHHH-HHHHTS---SSS--
-GGGT-HHHHHSS--SSS--
-GGGT-HHHHTSS--SSTT-
-HHHH-HHHHTS---SSTT-
-HHHH-HHHHSS---SSTT-
-GGGT-HHHHHS----SS--
-HHHH-TTGGGS---SSS--
-HHHH-HHHHTSS--SSTT-
-GGGT-HHHHHS---SSTT-
-HHHH-TTTTTS---SSS--
-HHHH-HHHHHS-S-SSTT-
-HHHH-TTTTTS---SSTT-
-HHHH-HHHHTS---SSTT-
-GGGT-HHHHTTT--SSTT-
-HHHH-HHHHHTT--SSTT-
-HHHH-HHHHHSS---STT-
--TTS-HHHHTSS--SSTT-
-GGGT-HHHHHS-S--STT-
-HHHH-HHHHTSS--SSTT-
-HHHH-HHHHTSS--SSS--
-GGGT-HHHHHSS--SSS--
-GGGT-TTGGGS----STT-
-HHHH-TTTTTS---SS---
-GGGS-HHHHTSSS--S---
-GGGT-HHHHTSS--SS---
-GGGT-HHHHTSSS-SS---
-GGGT-TTGGGSS---STT-
-GGGT-HHHHTSS--SSTT-
-HHHH-TTGGGSSS-SSTT-
-HHHH-HHHHTSSS-SS---
-GGGT-HHHHTSS--SS---
-HHHH-TTGGGSS---SS--
-GGGT-HHHHTS----SS--
-HHHH-HHHHTS---SSTT-
-GGGT-HHHHTS---SSTT-
-GGGT-HHHHTSS--SSTT-
-HHHH-HHHHTSS--SSTT-
-HHHH-HHHHTSS--SSTT-
-HHHH-HHHHTSS--SSTT-
-HHHH-TTGGGS---SSTT-
-GGGS-TTTTTSS---STT-
-GGGT-TTGGGSS--SSTT-
-GGGT-HHHHTSS--SSTT-
-GGGT-HHHHHSS--SSTT-
-GGGS-TTGGGSS--SSS--
-GGGT-TTGGGSS--SSS--
-GGGT-HHHHTS---SSTT-
-GGGT-HHHHTS---SSTT-
-HHHH-HHHHTS---SSTT-
-HHHH-HHHHTS----SS--
-HHHH-HHHHTS---SSTT-
-HHHH-HHHHTS---SSS--
-HHHH-HHHHTS---SSTT-
-GGGT-HHHHSSS--SSTT-
-HHHH-HHHHTSS--SSTT-
-HHHH-HHHHSSS---STT-
-HHHH-HHHHTSS--SSTT-
-HHHH-HHHHTSS---STT-
-HHHH-HHHHTSS--SSTT-
-GGGT-HHHHHSS--SSS--
-GGGT-TTGGGSS---SS--
-GGGT-HHHHTSS--SSS--
-HHHH-TTGGGSS--SSS--
-HHHH-HHHHTSS---STT-
-HHHH-HHHHTSS--SSS--
-HHHH-HHHHSSS--SSS--
-HHHH-TTGGGSS--SSS--
-GGGT-HHHHTSS--SSTT-
-HHHH-HHHHTSS---SS--
-GGGT-HHHHTSS--SSTT-
-HHHH-HHHHTS---SSS--
-HHHH-HHHHSSS---STT-
-TTTS-HHHHTS---SSS--
-GGGT-HHHHSS---SS---
-GGGT-HHHHTSS--SSS--
-HHHH-HHHHTSS---SS--
-GGGT-HHHHTSS--SS---
-TTTS-HHHHTS---SS---
-HHHH-HHHHTS---SS---
-GGGT-HHHHTS---SSTT-
-TTTT-HHHHHS---SS---
-TTTS-HHHHTSS--SS---
-GGGT-HHHHTS---SS---
-HHHH-HHHHTS---SS---
-GGGT-HHHHTS---SS---
-GGGT-HHHHTS---SS---
-HHHH-HHHHTS---SS---
-GGGT-HHHHTSS--SS---
-GGGT-HHHHTS---SSTT-
-GGGT-HHHHSSS--SSTT-
-HHHH-HHHHTS---SSTT-
-GGGT-HHHHTS---SS---
-GGGT-HHHHTSS--SS---
-HHHH-HHHHTSS---S---
-GGGT-HHHHTS---SS---
-GGGT-HHHHSS---SSTT-
-HHHH-HHHHTTT--SSTT-
-GGGT-HHHHTTT--SSTT-
-HHHH-HHHHTS---SSTT-
-HHHH-HHHHSSSS-SSTT-
-HHHH-HHHHTSS--SS---
-HHHH-HHHHTSS--SS---
-HHHH-HHHHTSS--SS---
-HHHH-HHHHTSS---S---
-TTTT-HHHHTSS---SS--
-GGGT-HHHHTTT--SSS--
-HHHH-HHHHTSS--SSS--
-TTTS-HHHHTSSS--SS--
-GGGT-HHHHTTT---SS--
--TTT-HHHHTTT--SSS--
-HHHH-HHHHTTT--SSS--
-HHHH-HHHHTTT--SSS--
-GGGS-HHHHTTT--SSS--
-TTSS-HHHHTTT--SSS--
-GGGT-HHHHTTT--SSS--
-GGGT-HHHHTTT--SSS--
-HHHH-HHHHTTT--SSS--
-GGGT-HHHHTTT--SSS--
-HHHH-HHHHTTT--SSS--
-TTTT-HHHHTSS--SS---
-HHHH-HHHHTTT--SS---
-GGGT-HHHHTSS--SS---
-HHHH-HHHHTSS--SS---
-HHHH-HHHHTSS--SS---
-HHHH-HHHHTSS--SS---
-HHHH-HHHHTSS--SS---
-HHHH-HHHHTSS--SS---
-HHHH-HHHHTSS--SS---
-GGGT-HHHHTS---SS---
-HHHH-HHHHTSS--SS---
-HHHH-HHHHTS---SS---
-GGGT-HHHHTSS--SS---
-HHHH-HHHHTSS--SS---
-GGGT-HHHHTSS---S---
-HHHH-HHHHTS---SS---
-HHHH-HHHHTSS--SS---
-HHHH-HHHHTSS--SS---
-HHHH-HHHHTSS--SS---
-HHHH-HHHHTS---SS---
-HHHH-HHHHTSS--SS---
-HHHH-HHHHTS---SS---
-HHHH-HHHHTS---SS---
-HHHH-HHHHTSS--SS---
-GGGT-HHHHTS---SS---
-HHHH-HHHHTS-S-SS---
-GGGT-HHHHTSS--SS---
-HHHH-GGGTSS---SS---
--TTT-HHHHTS---SS---
-HHHH-HHHHTSS--SS---
-HHHH-HHHHTSS--SS---
-HHHH-HHHHTSS--SS---
-GGGT-HHHHTSS--SS---
-HHHH-HHHHTSS--SS---
-HHHH-HHHHTSS--SS---
-HHHH-HHHHTSS--SS---
-HHHH-GGGTSS---SS---
-HHHH-HHHHTS---SS---
-HHHH-HHHHTS---SS---
-HHHH-HHHHTSS--SS---
-HHHH-HHHHTS---SS---
-HHHH-HHHHTSS--SS---
-HHHH-HHHHTSS--SS---
-HHHH-HHHHTS---SS---
-HHHH-HHHHTS---SS---
-GGGT-HHHHTS---SS---
-GGGT-HHHHTSS--SS---
-HHHH-HHHHTSS--SS---
-HHHH-HHHHSSS--SS---
-HHHH-HHHHTS-S-SS---
-TTTS-HHHHSS---SS---
-TTTS-HHHHTSS--SS---
-HHHH-HHHHTSS--SS---
-HHHH-HHHHTSS--SS---
-HHHH-HHHHTSS--SS---
-HHHH-HHHHTSS--SS---
-HHHH-HHHHTSS--SS---
-GGGT-HHHHTSS--SS---
-HHHH-HHHHTSS--SS---
-GGGT-HHHHTSS--SS---
-HHHH-HHHHTSS--SS---
-HHHH-HHHHTSS--SS---
-HHHH-HHHHTSS--SS---
-HHHH-HHHHSS---SS---
-HHHH-HHHHHS---SS---
-TTTT-HHHHSS---SS---
-TTTS-HHHHTS---SS---
-HHHH-HHHHSS---SS---
-GGGT-HHHHTSS--SS---
-GGGT-HHHHTSS--SS---
-HHHH-HHHHTSS--SS---
-HHHH-HHHHTSS--SS---
-HHHH-HHHHSSS--SS---
-HHHH-HHHHTS---SS---
-GGGT-HHHHTSS--SSS--
-HHHH-HHHHTSS--SS---
-HHHH-HHHHTS---SS---
-GGGT-HHHHTS----S---
-GGGT-HHHHTSS--SS---
-HHHH-HHHHTSS--SS---
-GGGT-HHHHTSS--SS---
-GGGT-HHHHTSS--SS---
-HHHH-HHHHTS---SS---
-HHHH-HHHHTSS--SS---
-GGGT-TTTTTSS--SS---
-TTTT-HHHHSSS--SS---
-HHHH-HHHHTSS---SS--
-TTTS-HHHHTTT---SS--
-GGGT-HHHHTS--------
--TTT-HHHHTSS---SS--
-HHHH-HHHHTSS---TT--
-HHHH-HHHHTS----SS--
-GGGT-HHHHTSS--SSS--
-HHHH-HHHHTSS---SS--
-GGGT-HHHHTS---TTS--
-GGGT-HHHHTSS---SS--
-HHHH-HHHHTSS---SS--
-HHHH-HHHHSSS---SS--
-GGGT-HHHHTSS---SS--
-HHHH-HHHHTSS---SS--
-HHHH-HHHHTSS--SSS--
-GGGT-HHHHTSS--SSS--
-TTTS-HHHHTSS--SSS--
-HHHH-HHHHTSS---SS--
-HHHH-HHHHTTT---SS--
-HHHH-HHHHTS---SSS--
-HHHH-TTGGGSS--SSS--
-HHHH-TTGGGSS--SSS--
-GGGT-TTGGGSS--SSS--
-HHHH-HHHHTS---SSS--
-GGGT-TTGGGS---SSS--
-HHHH-TTGGGSS---SS--
-HHHH-HHHHTTT--SSS--
-TTTS-HHHHTS-----S--
-HHHH-HHHHTTT--SSS--
-HHHH-HHHHTTT--SSS--
-HHHH-HHHHHS---SSS--
-GGGT-HHHHTTT--SSS--
-HHHH-HHHHTSS---SS--
-HHHH-HHHHTSS--SSS--
-GGGT-HHHHSSS---SS--
-HHHH-HHHHTSS---SS--
-HHHH-TTTTTS---SSS--
-GGGT-HHHHSS---STT--
-GGGT-HHHHHS----SS--
-HHHH-HHHHTS---GGG--
-HHHH-TTGGGS---GGG--
-HHHH-HHHHTS----TT--
-HHHH-HHHHTS----TT--
-HHHH-HHHHTTT--SSS--
-HHHH-HHHHTS---GGG--
-TTTT-HHHHTSS--SSS--
-HHHH-HHHHSS---SS---
-HHHH-HHHHTSS--S-S--
-HHHH-HHHHHS---SSS--
-GGGT-HHHHHS---TTS--
-HHHH-HHHHTSS--TTS--
-TTTS-HHHHTSS---SS--
-HHHH-HHHHTSS--SS---
-GGGT-HHHHTSS--SS---
-GGGT-HHHHTS---SS---
-TTTS-HHHHTS---SS---
-HHHH-HHHHTTT--TTTT-
-HHHH-HHHHTTT--SS---
-HHHH-HHHHHS---TTTT-
-HHHH-HHHHTTT--S-TT-
-GGGT-TTGGGSS--TTTT-
-GGGT-HHHHHTT--TTTT-
--TTT-HHHHHTT--TTS--
-GGGT-HHHHTS---SSTT-
-HHHH-HHHHTS---TTTT-
-GGGT-TTGGGS---TTTT-
-TTTS-HHHHTS---SSTT-
-GGGS-HHHHHTT--TTS--
-GGGT-HHHHTS---SSTT-
-HHHH-HHHHTTT--SSTT-
-HHHH-HHHHTSS--SSTT-
-HHHH-HHHHTTT--SSTT-
-TTTT-HHHHTTT--SSTT-
-HHHH-HHHHTTT--SSTT-
-GGGT-HHHHTTT--SSTT-
-TTTS-HHHHTTT--SSTT-
-HHHH-HHHHTTT--TTTT-
-HHHH-HHHHTS---SSTT-
-GGGT-HHHHSS---SSTT-
-HHHH-HHHHTS---SSTT-
-HHHH-HHHHTS---TTTT-
-TTTS-HHHHTS---TTS--
-TTTT-HHHHTS---TTS--
-GGGT-HHHHSS---TTS--
-GGGT-STTTSS---S-TT-
-GGGT-HHHHTS---S-TT-
-HHHH-HHHHTTT--S-TT-
-HHHH-HHHHTTT--SSTT-
-HHHH-HHHHTS---S-S--
-HHHH-TTTTTTT--SSS--
--TTT-HHHHHTT---STT-
-GGGT-HHHHTS---S-TT-
-HHHH-HHHHTTT---STT-
-GGGT-HHHHTS---SSTT-
-HHHH-HHHHTTT--SSTT-
-GGGT-HHHHTTT--SS---
-HHHH-HHHHTTT--SSTT-
-HHHH-HHHHTS---SS---
-GGGT-HHHHTS---SSTT-
-HHHH-HHHHTS---S-TT-
--TTT-HHHHTTT--SSTT-
-HHHH-HHHHTTT--SSTT-
-HHHH-HHHHTTT--SSTT-
-HHHH-HHHHTS---SSTT-
-HHHH-HHHHTTT--SSTT-
-GGGT-HHHHTTT--SSTT-
-HHHH-HHHHTSS--SSTT-
-HHHH-HHHHTSS--S-TT-
-HHHH-HHHHTS---S-TT-
-GGGT-HHHHSSS--SSTT-
-HHHH-HHHHTTT--SSS--
-GGGT-HHHHTS---SSTT-
-GGGT-HHHHTTT--TTTT-
-GGGT-HHHHTS---SSTT-
-TTTS-HHHHTS---SSTT-
-HHHH-HHHHTSS--SSTT-
-HHHH-HHHHTSS--SSTT-
-TTTS-HHHHTS---SSTT-
-HHHH-HHHHTS---SSTT-
-HHHH-HHHHTS---SSTT-
--TTT-HHHHTS---SSTT-
-HHHH-HHHHTS---SSS--
-HHHH-TTGGGS---SSS--
-GGGT-HHHHTS---SSS--
-HHHH-HHHHTS---SSTT-
-GGGT-HHHHTS---SSTT-
-GGGT-TTGGGSS--SSTT-
-HHHH-TTTTTS---SSTT-
-HHHH-TTGGGS---SSTT-
-HHHH-TTGGGS---TTTT-
-HHHHSTTGGGS---TTTT-
-GGGTSTTGGG----TTTT-
-TTTS-TTTTSS---TT---
-HHHH-HHHHSS---SSTT-
-HHHH-GGGGGS---SSTT-
-HHHH-HHHHTS---TTTT-
--GGG-TTGGGS---TTTT-
--TTT-TTTTTS---TTTT-
-GGGT-HHHHTS---TTTT-
-HHHH-TTGGG----TTTT-
-HHHHSTTGGGS---TTTT-
-HHHH-HHHHTS---TTTT-
-HHHH-HHHHTS---SSTT-
-HHHH-HHHHTS---TTTT-
-HHHHSTTGGGS---TTTT-
-HHHHSHHHHTS---TTTT-
-HHHH-HHHHTS---TTTT-
-HHHHSHHHHTS---SS---
-HHHHSHHHHTS---TT---
-HHHHSTTGGGS---TT---
-HHHHSTTGGGS---TT---
-HHHHSHHHHSS---TT---
-HHHHSHHHHHS---TTS--
-HHHHSTTGGGS---TT---
-HHHH-HHHHHS---TT---
-HHHHSHHHHTS---TTS--
-GGGT-TTGGGS---TT---
-HHHH-SHHHHS---SS---
--TTT-GGGGTS---TT---
-HHHH-HHHHHS---GGG--
-HHHH-SHHHHS---TT---
-HHHH-HHHHHS---GGG--
-HHHHSGGGGSS---TT---
-HHHH-GGGTSS---GGG--
-HHHH-HHHHTS---GGG--
-HHHH-TGGGSS---TT---
-HHHHSGGGGS--S-SS---
-HHHHSGGGGTSSS-TT---
-HHHHSSGGGTS-S-TT---
-HHHH-HHHHTTT--GGG--
-HHHH-TTTTSS---TTS--
-HHHH-HHHHSS---GGG--
-HHHHSTHHHHS---TT---
-HHHH-GGGTSS---TT---
-HHHH-GGGTSS---TT---
-HHHH-GGGTSS---S-TT-
-TTTS-HHHHSS---SSTT-
-HHHH-GGGTSS-----S--
-HHHH-GGGSSS-----S--
-HHHH-GGGTSS---S-S--
-HHHH-GGGTSS---S----
-HHHH-GGGTSS---TTS--
-GGGG-GGGTSSS--SS---
-GGGT-GGGTSS---TT---
-HHHH-GGGTSS---S----
-HHHH-GGGTSS---TT---
-HHHH-GGGTSS---TT---
-HHHH-GGGTSS---TTS--
-HHHH-GGGTSS---GGG--
-HHHH-GGGTSS---GGG--
-HHHH-GGGTSS---GGG--
-HHHH-GGGSSS---GGG--
-HHHH-GGGTSS---GGG--
-TTTS-GGGTSS---GGG--
-TTTS-GGGTSS---GGG--
-HHHH-GGGTSS---S-S--
-HHHH-GGGTSS---SSS--
-TTTS-GGGTSS---SS---
-HHHH-HHHHSS---SS---
-HHHH-GGGSSS---SS---
--TTS-GGGTSS---S----
-GGGT-TTTTSS---SS---
-HHHH-GGGSSSS--SS---
-HHHH-GGGSSS---SS---
-HHHHSGGGSSS---S----
-TTTS-GGGTSSS---S---
-HHHH-GGGTSSS-------
-TTTS-GGGTSS---S----
-HHHH-GGGTSSS--SS---
-HHHH-GGGTSS---TT---
-HHHH-GGGSSSSS-TT---
-HHHH-GGGTSSS--SS---
-HHHH-GGGTSS---TT---
-HHHHSGGGTSS---TT---
-HHHH-GGGTSS---S----
-HHHH-GGGTSS---TT---
-HHHH-GGGTSSS-------
-HHHH-GGGSSSS-------
-HHHH-GGGSSS---TT---
-HHHH-GGGSSS---TT---
-HHHH-GGGTSSS--SS---
-HHHH-GGGSSSSS-S----
-TGGG-GGGTSSS--S----
-HHHH-GGGTSSS--S----
-HHHH-GGGTSS---S----
-HHHH-GGGTSSS-------
-HHHH-GGGTSSS--S----
-TTTT-GGGTSSS--TT---
-HHHH-GGGTSS-S-SS---
-HHHH-GGGTSSS--S----
-HHHHSGGGTSSS--S----
-HHHH-GGGTSSS--S----
-HHHH-GGGTSSS--SS---
-TTTS-GGGTSSS--TT---
-GGGG-GGGTSSS--TT---
-HHHH-GGGSSS---TT---
-HHHH-GGGTSS--------
-HHHH-GGGSSSS-------
-HHHH-GGGTSS--------
-HHHHSGGGTSS---S----
-HHHH-GGGTSS---SS---
-HHHH-GGGTSSS-STT---
-GGGS-HHHHTTT--TT---
-HHHHSTHHHHS---SS---
-HHHH-GGGTSS---SS---
-HHHH-GGGTSS---SS---
-GGGS-STTTSSS--SS---
--TTT-HHHHSS---SS---
-HHHH-GGGTSSS--SS---
-HHHH-STTTSSS--TT---
--GGG-GGGTSS---S-S--
-GGGT-GGGTSSS--S-S--
-GGGT-GGGTSS---S-S--
-HHHH-GGGTSS---S-S--
-HHHH-STTTSS---S-S--
-GGGT-GGGTSS---S----
-TTTS-GGGTSS---S----
-GGGS-HHHHTS--------
-GGGT-HHHHSS---S----
-GGGT-HHHHSS--------
-GGGT-GGGTSS---SS---
-GGGGSSGGGSS--------
-GGGT-GGGTSS---S-S--
-GGGT-HHHHSS---SS---
-TTTT-GGGTSS---S-S--
-HHHH-HHHHTS---SSS--
-GGGTSSGGGGSS--S----
-HHHH-HHHHTS---S----
--STT-STTTSS---SS---
-HHHH-HHHHTS-----S--
-GGGT-GGGTSS---S----
-HHHH-GGGGSS---S----
-GGGT-HHHHTS-----S--
-HHHH-HHHHTS---S----
-HHHH-HHHHTS--------
-GGGTSHHHHTS----TT--
-GGGT-HHHHTS---S-S--
-HHHHSHHHHSS---S-S--
-HHHH-HHHHTS---STT--
-GGGT-HHHHSS---S----
-GGGT-HHHHTS---S----
-GGGT-HHHHTS---S-S--
-HHHH-HHHHTS---S----
-HHHH-HHHHTS---S-S--
--TTT-HHHHTS---S----
-GGGT-HHHHTS---TTS--
-GGGT-HHHHTS---GGG--
-GGGT-HHHHSS---GGG--
-GGGT-HHHHSS---S-S--
-HHHH-HHHHTS---GGG--
-GGGT-HHHHSS---SSS--
-HHHH-HHHHSS---STT--
-GGGT-HHHHTSS--STT--
-GGGT-HHHHSSS--STT--
-GGGT-HHHHTS---GGG--
-GGGS-HHHHSS---STT--
-HHHH-HHHHSSS--GGG--
-HHHH-HHHHSS---GGG--
-HHHH-HHHHHS---GGG--
-HHHH-HHHHTS---STT--
-HHHH-HHHHTSS--TTS--
-GGGT-GGGTSS---GGG--
-GGGT-HHHHSS---GGGG-
-HHHHSHHHHHSS--GGGG-
--TTT-HHHHSS---GGGG-
-HHHHSHHHHTS---GGGG-
-HHHH-HHHHTS---GGGG-
-GGGT-THHHHS---GGGT-
-HHHH-HHHHSS---TTTT-
-GGGS-GGGTSS---SSTT-
-GGGT-HHHHSS---STT--
-GGGT-GGGTSS----GGG-
--TTT-GGGTSS----GGG-
-GGGT-GGGTSS---SGGG-
-GGGT-HHHHSS---SGGG-
-HHHH-GGGTSS----GGG-
-GGGT-GGGTSS----TTT-
-HHHH-GGGSSS----GGG-
-GGGT-HHHHSS----GGG-
-GGGT-GGGTSS----GGG-
-HHHH-GGGTSS----GGG-
-HHHH-GGGTSS----GGG-
-GGGG-STTTSS----GGG-
-GGGG-HHHHSS----TT--
-GGGT-HHHHSS-----S--
-GGGT-GGGTSS----TT--
-GGGT-GGGTSSS---TT--
-GGGT-GGGTSS----TT--
-GGGS-GGGTSS----TT--
-GGGT-GGGTSS----TT--
-GGGT-GGGSSS---STT--
-GGGS-GGGTSS----TT--
-GGGT-HHHHSS----TT--
-GGGT-GGGTSS----TT--
-HHHH-STTTSS----TT--
-GGGT-GGGSSS----TT--
-GGGT-GGGTSS----TT--
--TTT-GGGTSS----TT--
-HHHH-GGGSSS----TT--
-HHHH-GGGSSSS---TT--
-GGGT-GGGTSS----TT--
-GGGT-GGGTSS----TT--
-GGGT-GGGTSS----TT--
-GGGT-GGGTSS----TT--
-GGGT-GGGTSS----TT--
--TTT-HHHHSS----TT--
-GGGT-GGGSSS----GGG-
-HHHH-GGGTSS-S---S--
--TTT-GGGTSSSS---S--
-GGGS-GGGTSS-S--TT--
-GGGT-GGGTSS-----TT-
-GGGT-GGGSSS---S-S--
-HHHH-GGGTSS-----TT-
-GGGT-GGGTSS---S-TT-
-GGGG-GGGTSS---TTTT-
--TTT-GGGTSS---S-TT-
-HHHH-STTTSS----GGG-
-HHHH-GGGTSS---S-TT-
-HHHH-GGGTSS---S-TT-
-GGGT-GGGSSSS--S-TT-
-GGGT-GGGTSS---TTTT-
-GGGT-GGGSSS---S-TT-
-HHHH-GGGSSS---S-TT-
-HHHH-GGGTSS---S-S--
-GGGT-SGGGSS---TTS--
-GGGT-GGGSSS---TTTT-
-HHHH-GGGSSS---S-S--
-HHHH-GGGSSS---TTS--
--TTT-GGGSSS---TTS--
-GGGT-GGGTSS---TTS--
-GGGT-GGGSSS---TTS--
-HHHH-GGGTSS---TTS--
-HHHH-GGGTSS---TTS--
-HHHH-STTSSS---S-S--
-GGGT-GGGSSS---SSS--
--TTT-GGGSSS---S-S--
-HHHH-GGGSSS---TTS--
-HHHH-GGGSSS---SS---
-HHHH-GGGSSS---S----
--TTT-GGGSSS---SS---
-HHHH-GGGGSS---S-S--
--TTT-GGGSSS---S-S--
--TTT-GGGSSS---S-S--
-HHHH-GGGSSS---S----
-HHHH-GGGSSS---SSS--
-HHHH-GGGSSS---S-S--
-HHHH-GGGSSS---S-S--
-HHHH-GGGSSS---S-S--
-HHHH-GGGSSS---S-S--
-HHHH-GGGSSS---S-S--
-HHHH-GGGSSS---S-S--
-TTTS-GGGTSS---S-S--
-HHHH-GGGSSS---S-S--
-HHHH-GGGSSS---S-S--
-HHHH-GGGSSS---S-S--
-HHHH-GGGSSS---S-S--
-HHHH-GGGSSS---S-S--
-HHHH-GGGSSS---S-S--
-GGGT-GGGSSS---S-S--
-GGGT-GGGSSS---S-S--
-HHHH-GGGSSS---S-S--
-GGGS-GGGSSS---S-S--
-GGGT-GGGSSS---S-S--
-HHHH-GGGSSS---S-S--
-HHHH-GGGSSS---S-S--
-HHHH-GGGSSS---TTTT-
-GGGS-GGGSSS---TTS--
-GGGT-GGGTSS---TT---
-HHHH-GGGTSS---TTS--
-HHHH-GGGSSS---TTS--
-HHHH-GGGTSS---TT---
-HHHH-GGGSSS---TTS--
-HHHH-GGGSSS---TT---
-HHHH-GGGSSS---S----
-HHHH-GGGTSS---S----
-GGGT-GGGSSS---TT---
-HHHH-TTTTSS---SS---
-HHHH-GGGSSS---TT---
-HHHH-GGGTSS---SS---
-HHHH-GGGTSS---TT---
-HHHH-GGGSSS---S----
-HHHH-GGGTSS---TT---
--TTT-GGGSSS---TTS--
--TTT-GGGTSS---SSS--
-HHHH-GGGTSS---TT---
-GGGT-GGGTSS---TT---
-GGGT-GGGSSS---TTS--
-GGGT-GGGTSS---TTS--
-GGGS-GGGTSS---SSS--
-GGGT-GGGSSS---TTS--
-HHHH-GGGSSS---TTS--
-GGGT-GGGSSS---TTS--
-GGGT-GGGSSS---TTS--
-GGGT-GGGSSS---TTS--
-GGGT-GGGSSS---TTS--
-GGGTSGGGSSS---TTS--
-GGGTSGGGSSS---TT---
-HHHH-GGGSSS---SSS--
-GGGSSGGGSSS---TTS--
-GGGTSTTTSSS---TTS--
-GGGS-TTTTTS---TTS--
-GGGS-HHHHTS---TT---
-GGGS-HHHHTS---TTS--
-GGGT-HHHHTS---SSS--
-GGGTSHHHHTS---TTS--
-GGGSSHHHHTS---TTS--
-GGGTSHHHHSS---SSS--
-GGGT-HHHHTS---SSS--
-GGGTSHHHHSS---SSS--
-GGGSSHHHHTS---S-S--
-GGGTSHHHHTS---S-S--
-GGGT-HHHHTS---S-S--
-HHHH-HHHHTS---S-S--
-GGGT-HHHHTS---S-S--
-HHHHSHHHHTS---S-S--
--TTT-HHHHTS---S-S--
-GGGT-GGGSSS---SSS--
-HHHH-GGGSSS---S----
--TTT-STTSSS---S----
--TTT-GGGSSS---S-S--
-GGGT-GGGSSS---SSS--
-GGGT-GGGSSS---S----
--TTT-GGGSSS---S----
-GGGT-GGGSSS---S----
-GGGT-GGGSSS---S-S--
-GGGT-STTSSS---S----
--TTT-GGGTSS---S----
--TTT-GGGSSS---S----
-HHHH-GGGSSS---S-S--
-HHHH-GGGTSS---S-S--
--TTT-GGGTSS---S-S--
--TTT-GGGTSS---S-S--
--TTT-GGGTSS---TTTT-
--TTT-SGGGSS---TTTT-
-HHHH-GGGSSS---TTTT-
-HHHH-GGGTSSS--TTTT-
-GGGT-GGGTSS---SSTT-
-GGGT-GGGTSS---TTTT-
-HHHH-GGGTSS---TTTT-
-HHHH-GGGTSS---TTTT-
-GGGT-GGGTSS---TTTT-
-HHHH-GGGSSSS--TTTT-
-HHHH-GGGTSS---TTTT-
-GGGT-GGGSSSS--TTTT-
-GGGT-GGGSSS---TTS--
-GGGT-GGGTSS---SS---
-HHHH-GGGTSS---SSS--
--TTT-GGGSSS---TTS--
-HHHH-HHHHSS---TTTT-
-HHHH-HHHHTS---TTTT-
-GGGT-GGGTSS---TTS--
-GGGT-GGGSSS---TTTT-
--TTT-GGGSSS---TTTT-
--TTT-GGGSSS---TTTT-
-HHHH-GGGSSSS--TTTT-
--TTT-GGGTSS---TTTT-
-HHHH-GGGSSS---TTTT-
--TTT-GGGSSS---TTTT-
--TTT-GGGSSS---TTS--
--TTT-GGGSSS---TTTT-
--TTT-GGGSSS---S----
--TTT-GGGSSS---S----
-HHHH-GGGSSS---S----
--TTT-GGGSSS---TTS--
--TTT-GGGSSS---TTS--
--TTT-GGGTSS---TTS--
--TTT-GGGTSS---TT---
--TTT-GGGTSS---TT---
-HHHH-GGGSSS---TTS--
-GGGT-GGGTSS---TTS--
-HHHH-GGGSSS---TTS--
-GGGT-GGGTSS---TTS--
-GGGT-GGGTSS---TTS--
--TTT-GGGTSS---TT---
-HHHH-GGGSSS---TT---
--TTT-GGGSSS---TTS--
-HHHH-GGGTSS---TT---
-GGGT-GGGSSS---TTS--
-GGGT-GGGSSS---TT---
-GGGT-GGGSSS---TTS--
-HHHH-GGGSSS---TTS--
-GGGT-GGGTSS---TT---
-HHHH-GGGSSS---TTS--
-GGGT-GGGTSS---TTS--
-GGGT-GGGSSSS--TTS--
-GGGT-GGGSSSS--TTS--
-GGGT-GGGTSS---TTS--
-HHHH-GGGTSS---TTS--
-GGGT-GGGTSS---TTS--
-GGGT-GGGTSS---SS---
-GGGT-GGGSSS---S----
-GGGT-GGGTSS---TT---
--TTT-GGGSSS---TTS--
-GGGG-GGGTSS---TT---
-GGGT-GGGSSS---TTS--
--TTT-GGGSSS---TTS--
--GGG-STTTSS---TTS--
-GGGT-GGGTSS---TTS--
--GGG-GGGTSS---TTS--
-GGGT-GGGTSS---TT---
-GGGT-GGGTSS---SS---
-GGGT-GGGTSS---S----
-HHHH-GGGTSS---SS---
--TTT-GGGTSS---SS---
-HHHH-GGGTSS---TT---
-GGGT-GGGTSS---SS---
-HHHH-GGGTSS---S----
-GGGT-GGGTSS---SS---
-GGGT-GGGTSS---TT---
-GGGT-GGGTSS---TT---
-GGGT-GGGTSS---TT---
-HHHH-GGGTSS---TTS--
-HHHH-GGGTSS---TTS--
--TTT-GGGSSS---TTS--
-HHHH-SGGGSS---TTS--
-HHHH-GGGSSS---SS---
-HHHH-GGGSSS---S----
-HHHH-GGGTSS---SS---
-HHHH-GGGTSS---SS---
-GGGT-GGGSSS---S----
-GGGT-STTSSS---SS---
--TTT-GGGSSS---SS---
-HHHH-GGGSSS---SS---
-HHHH-GGGTSS---TT---
-HHHH-GGGTSS---SS---
--TTT-GGGTSS---S----
--TTT-GGGTSS---SS---
-GGGT-GGGSSS---SS---
-HHHH-GGGSSS---SS---
-HHHH-GGGSSS---SS---
-HHHH-GGGTSS---SS---
--TTT-GGGTSS---S----
--TTT-GGGTSS---SS---
-HHHH-GGGSSS---SS---
--TTT-GGGTSS---SS---
--GGG-GGGTSS---TT---
--TTT-HHHHSS---SS---
-HHHH-GGGTSS---S----
-GGGT-GGGTSS---S----
-HHHH-GGGGSS---SSS--
--TTT-SGGGSS---SSS--
--TTT-TTTTSS---SS---
-HHHH-GGGTSS---TTS--
-GGGT-GGGTSS---TTS--
-HHHH-GGG-SS---TTS--
-HHHH-GGGGSS---TTS--
-HHHH-GGGSSS---TTS--
--TTT-HHHHTS---SS---
--TTT-GGGTSS---S----
--TTT-GGGTSS---SS---
--TTT-GGGTSS---SS---
--TTT-GGGGSS---S-S--
-HHHH-STT-SS---SS---
-GGGT-GGGTSS---S----
--TTT-HHHHSS---SS---
-GGGT-HHHHTS---SSS--
-HHHH-HHHHSS---TT---
-GGGT-SHHHHS---SS---
--TTT-SHHHHS---SS---
-HHHH-THHHHS---SS---
--TTT-SHHHHS---SS---
-GGGT-THHHHS---SSS--
-GGGT-HHHHSS---S-S--
-HHHH-TTGGGS---SSS--
-HHHH-HHHHSS---S-S--
-HHHH-SGGGTS---SSS--
-GGGG-GGGGSS---SSS--
--TTT-GGGTSS---S----
--TTSSHHHHHS---SS---
--TTTSHHHHSS---SSS--
-GGGT-GGGTSS---SS---
--TTT-GGGTSS---SSS--
-GGGT-GGGTSS---S-S--
-HHHH-GGGGSS---TTS--
-HHHH-GGG-SS---TTTT-
-HHHH-GGGSSS---TTTT-
-HHHH-SGGGSS---TTTT-
-GGGT-GGG--S---TTS--
-GGGT-GGGSSS---TTTT-
-GGGT-STTSSS---TTS--
--TTT-SGGGSS---SSTT-
--TTT-SGGGSS---TTTT-
-GGGT-GGGSSS---TTS--
-HHHH-SGGGSS---TTTT-
-GGGT-HHHHSS---TTTT-
-HHHH-SGGGSS---TTTT-
-GGGT-SGGGSS---TTTT-
-HHHH-HHHHSS---TTS--
--TTT-HHHHSS---TTS--
-HHHH-STTTSS---TTS--
--TTT-GGGTSS---TTS--
-GGGT-GGGTSS---SSS--
-HHHH-GGGTSS---TTS--
-GGGT-GGGTSS---TTS--
-HHHH-GGGSSS---SSTT-
-HHHHSGGGSSS---TTTT-
--TTT-TTS-SS---TTTT-
--TTT-STTSSS---SSTT-
--TTT-GGGSSS---GGGG-
-HHHH-TTTTSS---TTS--
-HHHH-STTSSS---TTS--
-HHHHSTTTTSS---TTTT-
-HHHH-GGGSSS---TTTT-
-HHHH-GGG-SS---TTTT-
-GGGT-GGGSSS---TTTT-
-HHHH-SGGGSS---TTTT-
-HHHH-GGGTSS---TTTT-
-GGGT-GGGTSS---TTTT-
--TTT-GGGSSS---TTS--
-HHHH-GGGGSS---TTS--
-HHHH-STTSSS---GGG--
--TTT-SGGGSS---TTS--
-HHHH-GGG-SS---TTS--
-HHHH-SGGGSS---TTS--
-HHHH-GGGGSS---S-S--
-HHHH-GGGSSS---SSS--
-GGGT-GGGSSS---S-S--
-HHHH-STTSSS---SSS--
--TTT-GGGTSS---S-S--
-HHHH-GGGTSS---S-S--
-HHHH-GGGTSS---S-S--
-HHHH-GGGTSS---S-S--
-HHHH-GGG-SS---S-S--
-GGGT-GGGSSS---S-S--
-HHHH-GGGSSS---S-S--
--TTT-GGGSSS---S-S--
--TTT-GGGSSS---SS---
--GGG-GGGTSS---SS---
-GGGG-GGGGSS---SS---
-TTTT-SGGGGS---SS---
--GGG-SGGGSS---SS---
--TTT-STTSSS---SS---
--GGG-SGGGSS---SS---
-GGGT-GGGSSS---SS---
--TTT-SSTTSS---SS---
-HHHH-GGGSSS---SS---
--TTT-GGGSSS---SS---
-HHHHSGGG-SS---S----
--TTT-GGG--S---S----
-HHHH-GGG--S---S----
-GGGT-TTTSSS---S----
-HHHH-GGGGSS---S----
-HHHH-SGGGSS---S----
-HHHH-SGGGSS---SS---
-GGGT-SGGGSS---SS---
-GGGT-SGGGSS---SS---
-HHHH-SGGGTS---SS---
-HHHH-GGGGSS---S----
-HHHH-SHHHHS---S----
-HHHH-SGGGSS---S----
-GGGT-SGGGSS---S----
-GGGT-GGGGSS---SS---
-HHHH-GGGGSS---SS---
-HHHH-GGGGSS---SS---
-HHHH-SGGGSS---SS---
-HHHH-GGGSSS---SS---
--TTT-SGGGSS---SS---
-HHHH-STT-SS---S----
-HHHH-SGGGSS---SS---
-HHHH-GGGSSSS--SS---
-GGGT-SGGGSSS--SS---
-GGGT-GGGSSSS--SS---
-HHHH-GGGGSS---SS---
-HHHH-GGGTSS---SS---
-HHHH-GGG-SS---SS---
-GGGT-GGGGSS---SS---
-HHHH-GGGSSS---S----
-GGGT-GGGGSS---SS---
-HHHH-GGGGSS---SS---
-GGGT-STTTSS---SS---
-HHHH-GGGSSS---SS---
-GGGT-GGGSSS---SS---
--TTT-GGGSSS---S----
-HHHH-GGGSSS---SS---
-GGGT-GGGSSS---S----
-GGGT-GGGSSS---SS---
-HHHH-GGGSSS---S----
-HHHH-SGGGSS---S----
-HHHH-GGGGSS---S----
-HHHH-GGG--S---S----
-TTTT-STTSSS---S----
-TTTSSSGGGSS---S----
--TTT-SGGGSS---S----
--TTT-GGGSSS---SS---
-TGGG-SGGGSS---SS---
-TTTT-SHHHHS---SS---
-TGGG-SGGGSS---S----
-TGGG-SSTTSS---S----
-HHHH-SGGGSS---S----
-HHHH-SGGGSS---S----
-HHHH-GGGGSS---SS---
-HHHH-SGGGSS---SS---
-GGGG-GGGGSS---S----
-HHHH-GGGTSS---S----
-HHHH-GGGTSS---SS---
-HHHH-GGGTSS---SS---
-HHHH-GGGTSS---SS---
-GGGT-GGGTSSS--S----
-HHHH-GGGTSSS--S----
-HHHH-GGGTSS---S----
--GGG-GGGTSS---S----
--TTT-GGGTSS---S----
-HHHH-GGGSSS---SS---
-GGGS-GGGTSS---S----
-GGGG-GGGTSS---S----
-GGGSSHHHHHS---S----
-TGGG-SHHHHS---S----
-GGGT-SHHHHS---S----
-GGGT-SGGGTS---SS---
--TTT-SHHHHS---SS---
--TTT-THHHHS---SS---
--TTS-SHHHHS---SS---
-TTTT-SHHHHS---SS---
-GGGT-GGGTSS---SS---
-HHHH-GGGTSS---SS---
-GGGT-GGGTSS---SS---
--TTT-GGGTSS---SS---
-GGGG-GGGTSS---SS---
-HHHH-GGGTSS---SS---
--TTT-GGGTSS---SS---
--GGG-GGGTSS---SS---
-GGGT-GGGTSS---SS---
-TTTT-GGGTSS---SS---
-HHHH-GGGTSS---SS---
--TTT-GGGTSS---SS---
-HHHH-GGGTSS---S----
-GGGT-GGGTSS---S----
-GGGT-GGGTSS---SS---
-GGGT-GGGSSS---SS---
-HHHH-GGGS-S---SS---
-HHHH-GGGGSS---SS---
-HHHH-GGG-SS---SS---
-HHHH-GGG-SS---S----
-HHHH-SGGGSS---SS---
-TTTT-GGGTSS---S----
-GGGG-GGGSSS---SS---
--TTT-GGGSSS---SS---
-GGGT-GGGTSS---S----
-HHHH-GGGSSS---S----
--GGG-GGGSSS---SS---
--GGG-GGG-SS---SS---
-HHHH-GGGTSS---S----
-GGGT-GGGTSS---S----
--TTT-GGGGSS---SS---
-GGGG-GGGGSS---S----
-GGGT-STT-SS---SS---
-GGGG-GGGGSS---SS---
-HHHH-GGG-SS---SS---
-HHHHSGGGG-S---SS---
-HHHHTGGGGSS---S----
-HHHH-SGGGSS---SS---
-HHHH-GGGSSS---SS---
-TTTS-SGGGSS---SS---
-HHHH-GGGSSS---S----
--GGG-GGG--S---S----
-HHHH-GGG--S---SS---
-HHHH-GGG--S---SS---
-HHHH-GGG--S---SS---
-HHHH-GGG--S---S----
-HHHH-GGG--S---S----
-GGGT-GGG--S---S----
-HHHH-GGGSSS---S----
-HHHH-TTSSSS---SS---
-GGGT-GGGSSS---SS---
-HHHH-GGG-SS---SS---
-HHHH-GGG--S---SS---
-HHHH-GGG-SS---SS---
-GGGT-GGG--S---SS---
-GGGT-GGG--S---S----
-GGGT-GGG-SS---SS---
--GGG-GGG-SS---SS---
-TTTT-GGG-SS---SSS--
-HHHH-GGG-SS---S----
-HHHHTGGG-SS---SS---
-HHHHSGGGSSSS--SS---
-TTTS-GGGSSS---SS---
-HHHHSGGGSSS---SS---
-HHHHSGGGGSS---SS---
-HHHH-TTTTTS---SS---
-HHHH-GGGTSS---TTS--
-HHHH-GGG-SS---SS---
-HHHH-GGGTTS---SS---
-HHHH-HHHHTS---S----
-HHHH-GGG-SS---SS---
-HHHH-GGGSSS---SS---
-HHHH-GGGTTS---SS---
--TTT-GGG-SS---SS---
-HHHH-GGGSSS---SS---
-HHHH-GGGSSS---SS---
-HHHH--TTSSS---S----
-HHHH-GGGSSSS--SS---
-TTTT-TTTTTS---SS---
--GGG-TTTTTS---SS---
-GGGS-TTGGGS---SS---
--GGG-HHHHTS---S----
-GGGG-HHHHTS---SS---
-GGGG-HHHHSS---SS---
-GGGG-HHHHSS---S----
-HHHH-HHHHHS---SS---
-TTTT-TTTTTS---SS---
--GGG-HHHHTS---SS---
--GGG-HHHHTS---SS---
-TTTS-HHHHHS---SS---
-TTTTSGGGGGS---TT---
-HHHHSTTGGGS---SS---
--TTT-HHHHTS---SS---
-HHHH-HHHHTS---SS---
-HHHH-HHHHTS---S----
-HHHH-HHHHSS---S----
--GGG-HHHHTS---S----
--TTT-SGGGSS---S----
-HHHH-SSTTSS---S----
-HHHH-SGGGSS---S----
-GGGT-TGGGSS---SS---
--TTT-HHHHTS---S----
-TTTS-GGGGSS---S----
-GGGT-HHHHS----S----
-GGGT-HHHHTS---S----
-TTTS-HHHHTS---S----
--GGG-TTGGGS---S----
-HHHH-STTTSS---S----
--GGG-TGGGGS---SS---
-GGGG-TTGGGS---S-S--
-HHHH-TTGGGS---SS---
--GGG-TTGGGS---S----
--TTT-TTGGGS---S----
-GGGG-HHHHSS---S----
-HHHHSTTTTTS---SS---
-HHHHSHHHHHS---SS---
-GGGT-HHHHHS---S----
-GGGT-HHHHHS---S----
-GGGT-TTGGGS---SS---
-HHHHSHHHHSS---S----
-HHHH-HHHHHS---SS---
-HHHH-HHHHSS---SS---
-HHHH-HHHHTS---S----
-HHHH-HHHHTS---S----
-HHHH-HHHHSS---SS---
-HHHHSTTGGGS---S----
-HHHHSTTGGGS---SS---
-HHHH-HHHHSS---S----
-GGGSSHHHHHS---S----
-HHHHSHHHHHS---SS---
-HHHHSHHHHSS---S----
-HHHH-HHHHTS---S----
-HHHHSHHHHSS---S----
-HHHHSTTGGGS---S----
-HHHHSHHHHTS---S----
-HHHHSTTGGGS---SS---
-GGGTSTTTTTS---SS---
-TTTSSHHHHHS---S----
-HHHHSTTGGGS---SS---
-HHHHSHHHHHS---SS---
-HHHHSTTGGGS---SS---
-HHHH-HHHHSS---SS---
-HHHH-HHHHHS---SS---
--TTTSHHHHHS---SS---
-GGGTSHHHHHS---SS---
-GGGTSHHHHSS---SS---
-HHHH-TTGGGS---SS---
-GGGTSTTTTTS---S----
-HHHHSTTGGGS---SS---
-GGGTSTTTTTS---SS---
-HHHHSHHHHHS---S----
-HHHHSHHHHHS---S----
-HHHHSHHHHTS---S----
-GGGSSHHHHTS---SS---
-HHHH-TTTTTS---S----
-GGGTSHHHHHS---S----
-HHHHSHHHHHS---SS---
-GGGTSHHHHHS---SS---
-HHHHSHHHHHS---SS---
-HHHHSHHHHTS---SS---
-HHHH-TTTTTS---S----
-HHHH-HHHHTS---S----
-HHHHSHHHHTS---S----
-GGGTSHHHHTS---S----
-GGGG-HHHHHS---SS---
-TTTT-HHHHHS---SS---
-GGGTSHHHHHS---SS---
-HHHH-HHHHHS---S----
-HHHHSTTGGGS---S----
-HHHH-HHHHTS---SS---
-HHHH-HHHHTS---SS---
-HHHH-HHHHHS---SS---
-HHHHSTTTTTS---S----
-HHHHSHHHHHS---S----
-GGGTSGGGG-S---SSS--
-HHHH-TTTTTS---S----
-HHHHSHHHHTS---SSS--
-HHHHSHHHHTS---S-S--
-TTTTSHHHHTS---SSS--
-GGGTSHHHHHS---SSS--
-HHHH-TTGGGS---SS---
-HHHHSHHHHHS---SS---
-HHHHSHHHHTS---SS---
-HHHH-HHHHTS---SS---
-GGGTSHHHHHS---SS---
-HHHHSTTTTTS---S----
-TTTS-TTGGGS---SS---
-HHHHSHHHHTS---S----
-HHHHSTTTTTS---SS---
-HHHH-HHHHTS---SS---
-HHHHSTTTSSS---S----
--TTTSHHHHTS---SS---
-HHHHSHHHHTS---SS---
-GGGTSHHHHHS---SS---
-HHHHSHHHHSS---SS---
-HHHHSTTTTTS---S----
-HHHHSHHHHS----S----
-HHHHSHHHHS----S----
-HHHHSHHHHT----S----
-HHHHSHHHHS----SS---
-TTTSSHHHHSS---S----
-TTTSSHHHHTS---SS---
-HHHHSHHHHS----S----
-HHHHSTTTSSS---S----
-HHHHSHHHHSS---SS---
-GGGTSHHHHTS---SS---
-HHHHSHHHHSS---S----
--TTTSHHHHHS---SS---
-HHHHSHHHHTS---SS---
-HHHHSHHHHTS---SS---
-HHHHSHHHHTS---SS---
-HHHHSHHHHHS---SS---
--TTT-HHHHHS---SS---
-HHHHSTTGGGS---SS---
-HHHHSHHHHTS---SS---
-HHHH-HHHHTS---SS---
-GGGTSTTTTTS---SS---
-HHHHSHHHHHS---SS---
-HHHHSHHHHHS---SS---
-HHHH-TTGGGS---SS---
-HHHHSHHHHTS---SS---
-GGGTSHHHHHS---SS---
-HHHHSHHHHHS---SS---
-HHHHSHHHHHS---SS---
-HHHHSTTGGGS---SS---
-HHHHSTTGGGS---SS---
-GGGT-TTGGGS---SS---
-HHHHSHHHHHS---SS---
-HHHH-TTGGGS---SS---
-HHHHSHHHHTS---SS---
-HHHH-HHHHHS---SS---
-GGGT-HHHHHS---SS---
-HHHHSTTTTTS---SS---
-HHHHSHHHHHS---SS---
-HHHH-HHHHHS---SS---
-HHHHSHHHHSS---SS---
-GGGT-TTGGGS---SS---
-HHHH-HHHHTS---SS---
-GGGT-HHHHTS---SS---
-HHHHSTGGGGS---SS---
-GGGT-SGGGSS---SS---
-HHHHSHHHHTS---SS---
-HHHHSHHHHTS---SS---
-HHHHSHHHHHS---SS---
-HHHHSHHHHHS---SS---
-GGGTSHHHHHS---SS---
-HHHH-HHHHTS---SS---
-HHHH-TTGGGS---SS---
-GGGT-HHHHHS---SS---
-HHHHSHHHHTS---SS---
-HHHH-HHHHHS---SS---
-HHHHSTTTTTS---SS---
-HHHH-HHHHTS---SS---
-HHHHSHHHHSS---SS---
-HHHH-HHHHHS---SS---
-HHHHSHHHHTS---SS---
-TTTSSHHHHTS---SS---
-HHHHSHHHHTS---SS---
-HHHHSHHHHHS---SS---
-TTTSSHHHHHS---SS---
-HHHHSHHHHTS---SS---
-HHHHSHHHHTS---SS---
-TTTSSTTGGGS---SS---
-HHHH-HHHHTS---SS---
-HHHHSHHHHHS---SS---
-GGGTSHHHHTS---SS---
-GGGT-TTTTTS---SS---
-HHHH-HHHHTS---SS---
-HHHHSHHHHHS---SS---
-GGGTSHHHHHS---SS---
-GGGTSHHHHHS---SS---
-HHHHSHHHHTS---SS---
-HHHHSHHHHTSS--SS---
-HHHHSHHHHTS---S----
-HHHHSTTTTTS---SS---
-HHHHSHHHHHS---SS---
-HHHHSHHHHHS---SS---
-HHHHSHHHHHS---SS---
-GGGSSTTGGGSS--SS---
-GGGTSHHHHTS---SS---
-HHHHSTTTTTS---SS---
-HHHHSTTTTTS---SS---
-HHHHSHHHHHS---SS---
-GGGTSTTGGGS---SS---
-GGGTSHHHHTS---SS---
-HHHHSHHHHTS---SS---
-HHHHSHHHHHS---SS---
-HHHHSHHHHSS---SS---
-GGGTSHHHHTS---SS---
-HHHHSTTGGGS---SS---
-HHHHSHHHHHS---SS---
-HHHHSHHHHTS---S----
-HHHHSHHHHHS---S----
-HHHHSHHHHTS---SS---
-HHHHSHHHHSS---SS---
-HHHHSHHHHHS---SS---
-HHHHSTTTTSS---SS---
-HHHHSTTTTTS---SS---
-GGGTSHHHHTS---SS---
-GGGTSTTGGGS---SS---
-HHHHSTTTTTS---SS---
-GGGT-HHHHTS---SS---
-GGGT-TTGGGS---SS---
-HHHHSHHHHHS---S----
-TTTS-HHHHTS---SS---
-GGGTSTTTTTS---SS---
-GGGS-HHHHHS---SS---
-GGGTSHHHHHS---SS---
-HHHHSTTTTTS---SS---
-GGGTSHHHHHS---SS---
-TTTSSHHHHHS---SS---
-HHHHSHHHHHS---SS---
-HHHHSHHHHHS---SS---
-HHHH-TTTTTS---SS---
-HHHHSHHHHSS---SS---
-HHHHSHHHHHS---SS---
-HHHHSHHHHHS---SS---
-HHHH-HHHHTS---SS---
-HHHHSTTTTTS---SS---
-HHHHSHHHHTS---SS---
-HHHHSHHHHHS---SS---
-HHHHSHHHHTS---SS---
-HHHHSHHHHHS---SS---
-HHHHSHHHHTS---SS---
-HHHHSTTTTTS---SS---
-HHHHSTTTTTS---SS---
-HHHHSTTGGGS---SS---
-HHHHSHHHHTS---SS---
-HHHHSHHHHTS---SS---
-HHHHSHHHHHS---SS---
--TTTSTTGGGS---SS---
-HHHHSTTGGGS---SS---
-HHHHSHHHHTS---SS---
-HHHHSHHHHSS---SS---
-HHHHSHHHHSS---SS---
-GGGSSHHHHHS---SS---
-GGGTSTTGGGS---SS---
-GGGTSHHHHTS---SS---
--TTTSHHHHHS---SS---
-HHHHSHHHHTS---S----
--TTTSTTGGGS---SS---
-GGGT-HHHHHS---SS---
-GGGTSHHHHHS---SS---
-GGGTSHHHHTS---SS---
--TTTSHHHHHS---S----
-GGGTSHHHHTS---SS---
--TTTSHHHHHS---SS---
--TTTSTTTTTS--------
-GGGT-TTTTTS----S---
-GGGTSTTGGGS---SS---
-TTTT-HHHHTS----S---
-GGGG-HHHHHS----S---
--GGG-HHHHHSS---S---
--TTTSHHHHHS----S---
-HHHHSTTTTTS----S---
--TTTSTTTTTS----S---
-GGGT-TTGGGS----S---
-HHHHSHHHHTS----S---
-HHHHSTTTTTS----S---
-GGGTSHHHHHS----S---
-GGGTSTTTTTS----S---
-HHHHSHHHHHS----S---
-TTTT-HHHHHS----S---
-HHHHSHHHHHS----S---
-HHHHSTTTTTS----S---
-HHHHSHHHHHS----S---
-HHHH-HHHHTS--------
-HHHHSHHHHHSS-------
-HHHH-HHHHTSSS------
-HHHHSHHHHTSSS------
-HHHHSHHHHHSSS------
--TTT-HHHHTSS-------
--TTTSTTGGGSS--S----
--TTT-TTGGGSS-------
--TTT-HHHHHS--S-----
--TTT-SHHHHS--------
--STT-SHHHHSS-------
--TTTSTGGGTS--------
--TTTSTGGGGS--------
--TTTSTGGGGS--------
--TTTSTTGGGS--------
--TTTSHHHHHS--------
--TTTSHHHHTS--------
--TTTSHHHHTS--------
--TTT-GGGGTS--------
--TTTSHHHHSSS-------
--TTTSHHHHHS--------
--TTTSHHHHHS--------
--TTTSHHHHHS--------
--TTTSHHHHTS--------
--TTTSHHHHTS--------
--TTTSHHHHSS--------
--TTTSTTGGGS--------
--TTTSHHHHHS--------
--TTTSHHHHHS--------
--TTTSHHHHHS--------
--GGGSHHHHTS--------
--TTTSHHHHSS--------
--TTTSHHHHHS--------
--TTTSHHHHTS--------
--TTTSHHHHTS--------
--TTTSHHHHTS-S------
--TTTSTTTSSS--------
--TTTSTTTTTSSS------
--SSSSTTTTTSSS------
--TTTSTTGGGSSS------
--TTTSHHHHTSSS------
--TTTSHHHHTSS-------
--TTTSHHHHHSS-------
--TTTSTTGGGSSS------
--SSSSHHHHSSSS------
--TTTSHHHHTSSS------
--TTTSHHHHTSSS------
--TTTSHHHHTSSS------
--TTTSTTGGGSSS------
--TTTSHHHHTSS-------
--TTTSHHHHHSS-------
--GGGSHHHHSS--------
--GGGSHHHHTS--------
--TTTSTTTTTS--------
--TTTSHHHHTS--------
--TTTSHHHHTS--------
--TTTSHHHHTS--------
--TTTSHHHHHTT-------
--SSSSTTGGGS--------
--TTTSTTGGGS--------
--TTTSHHHHTS--------
--TTTSTTGGGS--------
--TTTSTTTTTS--------
--TTTSTTGGGS--------
--TTTSHHHHTS--------
--TTTSTTTTTS--------
--TTTSTTTTTS--------
--TTTSHHHHHS--------
--TTTSHHHHTS--------
--TTTSHHHHTS--------
--TTTSTTTTSS--------
--GGGSTTGGGS--------
--TTTSHHHHSSS-------
--TTTSHHHHHS--------
--SSSSHHHHHS--------
--TTTSHHHHHS--------
--TTTSHHHHTS--------
--TTTSTTGGGS--------
--SSSSHHHHTS--------
--TTTSTTGGGS--------
--TTTSHHHHTS--------
--TTTSTTGGGS--------
--TTTSHHHHTS--------
--TTTSTTTTTS--------
--TTTSHHHHTS--------
--TTTSHHHHTS--------
--TTTSHHHHTS--------
--TTTSHHHHTS--------
--TTTSHHHHHS--------
--TTTSHHHHTS--------
--TTTSHHHHTS--------
--GGGSHHHHHS--------
--TTT-TTGGGSS-------
--TTT-HHHHHS--------
--TTT-HHHHTS--------
--TTTSTHHHHS--------
--GGGSTTTTTS--------
--TTT-HHHHHS--------
--TTTSTTTTTS--------
--TTTSTTTTTS--------
--TTTSHHHHTS--------
--TTTSHHHHTS--------
--TTTSSGGGSS--------
--TTTSHHHHTS--------
--TTTSTTGGGS--------
--TTTSTTGGGS--------
--TTTSTTGGGS--------
--TTTSTTGGGS--------
--TTTSTTGGGS--------
--TTTSTTGGGS--------
--TTTSTTTTTS--------
--TTTSHHHHTS--------
--TTTSHHHHTS--------
--TTTSTTGGGS--------
--TTTSHHHHTS--------
--TTTSHHHHTS--------
--TTTSHHHHSS--------
--TTTSHHHHTS--------
--GGGSTTGGGS--------
--GGG-HHHHTS--------
--GGGSHHHHHS--------
--GGGSHHHHHS--------
--STTSTTTTTS--------
--TTTSTHHHHS--------
--TTTSHHHHTS--------
--GGGSHHHHT---------
--TTTSHHHHTS--------
--TTTSHHHHT---------
--TTTSHHHHT---------
--TTTSHHHHTS--------
--TTTSHHHHSS--------
--TTTSHHHHSS--------
--GGGSHHHHT---------
--SSSSHHHHSS--------
--TTTSHHHHTS--------
--GGGSHHHHTS--------
--GGGSTTGGGS--------
--GGGSHHHHSS--------
--GGGSHHHHTS--------
-GGGGSTTGGGS--------
--TT--HHHHTS--------
--GGGSHHHHT---------
--TTTSHHHHTS--------
--STTSHHHHH---------
--GGGSTTGGG---------
--STT-HHHHT---------
--TTT-HHHHT---------
--TTT-GGGGTS--S-----
--TTT-HHHHHS--------
--TTT-HHHHHS--------
--SSSSHHHHTS--------
--SSSSHHHHTT--------
--GGGSHHHHTT--------
--TTTSTTGGGS--------
--TTTSHHHHTS--------
--TTTSHHHHHT--------
--SSSSHHHHTT--------
--GGG-HHHHHT--------
--SSS-HHHHTT--------
--SSS-HHHHHT--------
--TTTSHHHHHH--------
--SSS-HHHHHT--------
--TTTSHHHHTT--------
--TTTSHHHHTT--------
--TTT-HHHHHH--------
--STTSHHHHTT--------
--TTTSHHHHTT--------
--TTT-TTGGGS--------
--TTTSHHHHTT--------
--TTTSHHHHHH--------
--TTTSHHHHTT--------
--TTTSHHHHTT--------
--TT-SHHHHTT--------
--TTTSHHHHHT--------
--GGGSHHHHHT--------
--TTTSHHHHTT--------
--TTTSHHHHTT--------
--TTTSHHHHTT--------
--TTT-HHHHTT--------
--TTTSHHHHTT--------
--GGGSHHHHHH--------
--GGGSHHHHTT--------
--TTTSHHHHTS--------
--TTTSHHHHTT--------
--TTTSHHHHHT--------
--TTTSHHHHHH--------
--TTTSHHHHTT--------
--TTTSHHHHTT--------
--TTTSHHHHHH--------
--TTTSHHHHHT--------
--SSSSHHHHHH--------
--TTTSHHHHTT--------
--TTTSHHHHHH--------
--TTTSHHHHHH--------
--TTTSHHHHTT--------
--TTTSHHHHHT--------
--TTTSHHHHHH--------
--TTTSHHHHHH--------
--TTTSHHHHHH--------
--TTTSHHHHTS--------
--TTTSTTHHHH--------
--TTTSHHHHHH--------
--TTTSHHHHHH--------
--TTTSHHHHTT--------
--TTTSHHHHHH--------
--TTTSHHHHHT--------
--TTTSHHHHHH--------
--TTTSHHHHTT--------
--TTTSHHHHTT--------
--TTTSHHHHTT--------
--TTTSTTHHHH--------
--TTTSTTTTTS--------
--TTTSHHHHTT--------
--TTTSHHHHHT--------
--GGGSHHHHTT--------
--GGGSHHHHTT--------
--GGGSHHHHHH--------
-TTTTSHHHHHH--------
-TTTSSTTGGGT--------
-TTTTSHHHHTT--------
-TTTTSTTTTTT--------
-TTTTSHHHHTT--------
-TTTTSHHHHTT--S-----
-TTTTSHHHHTT--S-----
-TTTTSHHHHTT--------
-TTTTSHHHHHT--------
-TTTTSHHHHHS--------
--GGGSHHHHHT-S------
--GGGSHHHHHT--S-----
-TTTTSHHHHHT--------
-TTTTSHHHHTT--------
-TTTTSHHHHTT--------
-HHHHSHHHHHT-SS-----
-TTTTSHHHHHH--S-----
-HHHHSHHHHTT-SS-----
-HHHHSHHHHTT-S------
-TGGGSHHHHHS-SS-----
-TTTTSHHHHTT--------
-TTTTSHHHHHS--------
-TTTTSHHHHHT--S-----
-TTTTSHHHHHH--------
-TTTTSHHHHHH--------
-TTTTSHHHHHH--------
-HHHHSHHHHHH--------
-TTTTSHHHHHH--------
-TTTTSHHHHTT--------
-TTTTSHHHHTT--------
-HHHHSHHHHHS--------
-TTTTSHHHHTT-S------
-TTTSSHHHHHS--------
-TTTTSHHHHTT--S-----
-TTTSSHHHHTT--------
--SSSSHHHHTT--------
--SS-SHHHHTT--------
--SS-SHHHHTT--------
--SS-SHHHHHT--------
--SS-SHHHHTT-SS-----
--SSSSHHHHTT-SS-----
--SSSSHHHHTT--S-----
--TTSSHHHHHT--------
--SSSSHHHHHS-S------
--TTSSHHHHTT--------
--SSSSHHHHTT--------
--SSSSHHHHHH--------
--SS-SHHHHHT--------
--SSSSHHHHTT--------
--TT-SHHHHHH--------
--TT-SHHHHHH--------
--SS-SHHHHHS--------
--TT-SHHHHHT--------
--TT-SHHHHHT--------
--SS-SHHHHHT--------
--SS--HHHHHH--------
--SSSSHHHHTT--------
--SSSSTTHHHH--------
--TTTSHHHHTT--------
--SSSSHHHHHT--------
--SS-SHHHHTT--------
--SSSSHHHHHTT-------
--SSSSHHHHHHH-------
--SSSSHHHHHTT-------
--TT-SHHHHTTS-------
--TT-SHHHHHHT-------
--TTSSHHHHHHS-------
--TT-SHHHHHTS-------
--TTSSHHHHHHH-------
--TTTSHHHHHHH-------
--TTSSHHHHTTT-------
--TTSSHHHHTTT-------
--TTSSHHHHTTT-------
--TTSSHHHHHTT-------
--TTSSHHHHTTT-------
--TTSSHHHHTTT-------
--TT-SHHHHHTT-------
--TT-SHHHHTTT-------
--TT-SHHHHTTT-------
--TT-SHHHHTTTS------
--SS--HHHHTTTS------
--TT-SHHHHTTTS------
--TT-SHHHHHHHS------
--TT-SHHHHHTT-------
--TTSSHHHHHHTS------
--TTSSHHHHHHSS------
--TTSSHHHHHHTS------
--TTTSHHHHGGGS------
--TTSSHHHHGGGS------
--TT-STTTGGGGS------
--TTSSHHHHHTTS------
--TTSSHHHHHTT-------
-GGGSSHHHHTTS-------
-GGG-SHHHHHTT-------
-TTTSSHHHHHHT-------
-TTTSSHHHHHTTS------
-TTTSSHHHHHTTS------
-TTTSSHHHHHTTS------
-TTTSSHHHHHTTS------
-TTTSSHHHHTTTS------
-TTTSSHHHHHHHS------
-TTTSSHHHHTTT-------
-TTTSSHHHHHTT-------
-TTTSSHHHHTTTS------
-TTTSSHHHHTTT-------
-TTTSSHHHHTTT-------
-TTSSSTTTSTTT-------
-TTSSSTTTTTTTS------
--SSSSHHHHTTTS------
--SSSSTTTSTTTS------
-TTSSSTTTGGGT-------
-TTTTSTTTSTTTS------
-TTSSSTTTSTTTS------
--SSSSTTTSTTT-------
-TT-SSTTTTTTTS------
-TTSSSTTTSTTTS------
-TTSSSTTTSTTTS------
-TTSSSTGGGTTTS------
-TTSSSHHHHTTTS------
-TTTSSTTTTTTTS------
-TTTSSTTT-TTTS------
-TTSSSTTTTTTTS------
--SSSSHHHHTTTS------
-TTSSSTTTTTTTS------
-TTSSSTTTTTTTS------
-TTSSSTTTGGGTS------
-TTSSSTTTTTTTS------
-TTSSSTTTTTTTS------
-TTTSSTTGGGGTS------
-TTTSSTTTTTTTS------
-TTSSSTTTGGGTS------
-TTTSSGGGTTTTS------
-TTSSSGGGSTTTS------
-TTSSSGGGGTTTS------
-TTSS-HHHHTTTS------
-TTSS-GGGGTTTS------
-TTSS-GGGGTTTS------
-TTSSSGGGTTTTS------
-GGGSSGGGGTTTS------
-TTSSSGGGTTTTS------
-GGGSSGGG-TTTTT-----
-TTSS-GGGGTTTTT-----
--SSSSGGGGTTTS------
-TTTSSGGGGTTTS------
-TTSS-GGGSTTTS------
-TTTS-GGGGTTTS------
-TTSS-GGGGTTTS------
-TTSS-GGGGTTTS------
-TTSS-GGGGTTTS------
-TTSSSGGGGTTTS------
--SSSSGGGSTTTS------
-TTSSSGGGGTTSS------
-GGGSSGGGGTTTS------
-GGGSSGGGGTTTS------
-GGGSSGGGGTTTS------
-TTSSSGGGSTTTS------
-TTSSSGGGSTTTS------
-TTS-SGGGGTTTS------
-TTS-SGGGGTTTS------
-GGGSSGGG-TTTS------
-TTTSSGGGSTTTS------
-TTS-SGGGSTTTS------
-TTT-SGGGSTTTS------
-TTTSSGGGGTTTS------
-TTTSSGGGGTTTS------
-TTTSSTTTTTTTS------
-TTT-SGGGSTTTS------
-TTT-SGGGGTTTTT-----
-TTS-SGGGGTTTS------
-TTTSSGGGTTTTS------
-TTT-SGGGTTTTS------
-TTT-SGGGTTTTS------
-GGG-SGGGSTTTS------
-TTT-SGGGSTTTS------
-TTTSSGGGGTTTS------
-TTS-SGGGGTTTS------
-TTTSSGGGTTTTS------
-TTSSSSGGGTTTS------
-TTT-STTTTTTTS------
--SS-SGGGTTTTS------
-TT--SGGGTTTTS------
-TT--SGGGSTTTS------
--S---GGGGTTTS------
--S---TGGGTTT-------
--S---TTTTTTT---S---
--S---TTTSTTT-------
--S--STTTTTTT-------
--S--STTTTTTTS------
--S--STTTSTTTS------
-TT---TTTSTTTS------
--S--SGGGSTTTS------
--S---GGGGTTSS------
-TT--SGGGGTTTS------
--S--SGGGGTTTS------
--S--SGGGGTTTS------
--S--SGGGSTTTS------
--S--SGGGGTTTS------
--S--SGGGGTTTS------
--S--STTSSTTT-------
-TT---GGGS-SSS------
--S--SGGGGTTS-------
--S--SGGGGTTTS------
-TT--SGGGGTTTS------
--S--SGGGGTTT-------
-TT--SGGGGTTTS------
--S---GGGGTTTS------
--S--SGGGSTTTS------
--S-SSGGGGTTT-------
-TT-SSGGGGTTT-------
--S-S-GGGGTTT-------
-TT-SSGGGGTTT-------
-TT-S-TTTTGGGS------
-TT--SGGGGTTTS------
--S--SGGGGTTT-------
-TT-S-GGGGTTT-------
--S---GGGGTTT-------
-TT---GGGGTTT-------
--S---GGGSTTT-------
-TT---GGGGTTT-------
-TT---GGGGTTT-------
--S---GGGGTTTS------
--S-SSGGGSTTTS------
--S--SSTTSTTTS------
--S-S-STTSTTS-------
--S-S-STT-TTT-------
--S-S-SGGGTTTS------
--S-S-GGGGTTT-------
--S-S-SGGGTTTS------
-TT-SSGGGGTTT-------
-TT-SS-TTTTTTS------
--S-SSSGGGTTTS------
-TT-SSSGGGTTT-------
--S-SSGGGGTTT-------
--S-SSGGGTTTT-------
-TT--SGGGTTTTS------
-TT--SGGGTTTTS------
-TT--SGGGTTTT-------
-TT--SGGGTTTT-------
--S--SGGGTTTT-------
--S--SSTTTTTT-------
--S--SSTTGGGT-------
-TT--SGGGTTTT-------
--S--STTTTTTT-------
--S---STTTTTT-------
-TT---GGGTTTT-------
--S---GGGGTTT-------
-TT---SSTTTTT-------
-TT---HHHHGGG-------
------SHHHHTT-------
--S---GGGTTTT-------
-TT---GGGTTTTS------
-TT---TTTTTTT-------
--S---STTTGGG-------
--S----GGGTTTS------
-TT---GGGTTTT-------
--S---HHHHTTT-------
--S---HHHHTTT-------
--S---HHHHTTT-------
--S---GGGTTTT---SS--
-TT---STTTTTTS------
-TT---STTTTTT----S--
-TT---GGGTGGG----S--
-TTT--HHHHGGG----S--
-TTTS-STTTGGG---SS--
-TTTS-SGGGGGG---SS--
-TTT--STTTTTT----S--
-TTT--HHHHTTTS---S--
-TT---HHHHGGGS---S--
--SS--GGGTTTTS---S--
--TT--GGGSTTT---SS--
--SS--SGGGTTTS--SS--
--SSS-TTTTTTTS--SS--
--SS--SGGGGGGS---S--
-TT---SGGGTTTS--SS--
-TT-S-SGGGTTTS--SS--
-TT---GGGSTTTS--SS--
-GGG--HHHHTTT---SS--
-GGG--GGGTTTTT--SS--
-GGG--HHHHTTTS--SS--
-GGGS-GGGTTTT---S---
-TTTS-SGGGHHHHS-SS--
-TTTS-SGGGTTTTS-SS--
--SS--SGGGHHHHS--S--
--S---SGGGHHHHS-SS--
--S----TTTHHHHS--S--
--S---GGGTTTTSS--S--
--S---SGGGHHHHS--S--
--S---STTTTTTTSS----
--S----GGGGGGGSS----
--S----TTSTTTTSS----
--S----TTTTTTTSS----
--S----TTTTTTTSS----
--S---TGGGTTTTSS----
--S----GGGSSTTS-----
--SSS--TTTTTTTS-----
-TT----TTTTTTSS-----
--S----GGGTTTTS--S--
-TT----TTTTTTT------
-TT----TTSSTTTS-SS--
--S----TTSGGGSS-SS--
--S----TTTGGGGS-S---
--S----TTTHHHHS--S--
-TT----TTTHHHHS-SS--
-TT----TTTHHHHS-SS--
-TT-S--TTTGGGGS-SS--
-TT-S--TTTTTTTS--S--
-GGGS--TTTHHHHS--S--
--SSS--TTTTTTSS--S--
--SSS--GGGTTTSS-SS--
-TTTS--TTTTTTSS-SS--
-TTTS--GGGTTTT---S--
--SSS--GGGHHHH--SS--
-TTT---TTTGGGG---S--
-TTT---GGGTTTTS--S--
-TTS---GGGGGGSS-----
-TTS---GGGHHHH------
-TTT---GGGHHHHS-----
-TTTS--GGGHHHH------
-TTTS--GGGHHHHS-----
-TTSS--GGGHHHHS-----
-TTTS--GGGGGGTS-----
-GGG---GGGHHHHS--S--
-TT----STTSTTTS-----
--S----GGGTTTSS--S--
--TT---GGGSTTT--S---
--SS---GGGGGGT------
--SS---TT-HHHHS-SS--
--TTS--TT-HHHHS-SS--
-TTTS-STTTGGGTS-SS--
-TTTS--TTSGGGT--SS--
--TT--SGGGSTTT--S---
--SS--SGGGHHHH--S---
--S---SGGGHHHHS-SS--
-TT---GGGTHHHH--SS--
-GGGS-GGGGHHHH--S---
-TTTS-GGGGHHHH--SS--
-TTTS-GGGSHHHH--SS--
--SSS-GGGGHHHHT-SS--
--TT--GGGSHHHHS-S---
--SS--GGGGHHHHT-S---
--SS--GGGGHHHHT-SS--
--SS--GGGTHHHH--S---
--TT--GGGTHHHHT-S---
--TTS-GGGGHHHHT-S---
--SS--GGGTHHHHT-S---
--SS--GGGTHHHHT-----
--SSS-GGGGHHHHT-----
--SSS-GGGTHHHHH-----
--TTS-GGGTTTTTT-----
--SSS-GGGSTTGGG-----
--SSS-GGGGHHHHH-----
--SSS-GGGGHHHHH-----
--SSS-GGGTTTTTT-----
--SSS-GGGTHHHHH-----
--SSS-GGGTHHHHH-----
--SSS-SGGGHHHHH-----
--SSS-GGGSTGGGT--S--
--SS--GGGSTHHHH-SS--
--SSS-GGGGHHHHH-SS--
--SSS-GGGTHHHHH-SS--
--SS--SGGGHHHHH-SS--
--SSS-GGGSSHHHH-SS--
--SS--GGGTHHHHH-SS--
--TTS-GGGTHHHHH-SS--
-TTTS-GGGGSHHHH-SS--
-TTTS-GGGTTTTTT-SS--
--SSS-GGGGTTTTT-SS--
-TTTS-GGGTTTTTT-SS--
-TTTS-GGGTHHHHH-SS--
-TTSS-GGGTTTTTT-SS--
-TTSS-GGGTHHHHH-SS--
-TTSS-GGGTSHHHH-SS--
-TTSS-GGGTGGGGT-S---
-TTTS-GGGSHHHHHSSS--
-TTTS-GGGTSHHHH-SS--
-GGGS-GGGTSGGGT-SS--
-GGGS-GGGGHHHHH-SS--
-TTSS-GGGSTTTTT--S--
-TTS--GGGTTHHHHS-S--
-GGG--SGGGHHHHHS----
-GGG--GGG-HHHHH--S--
-GGG--GGG-HHHHHTSS--
-TTT--GGG-HHHHH--S--
-TTT--GGG-GGGGT-S---
-TTT--GGGSGGGGT-S---
-GGG--TTT-SHHHH-SS--
-GGG--GGG-HHHHT-SS--
-TTT--GGGTGGGTS-SS--
--SS--GGGTTTGGG-SS--
-GGG--GGGTHHHHS-SS--
-GGG--GGGTTTTTS-S---
-TTT--GGGGHHHHH-SS--
-TTT--GGGTHHHHH-SS--
-TTTS-GGGTHHHHH--S--
-TTT--GGGSHHHHH-----
-TTT--GGGSTTTTT-----
-TTS--GGGTHHHHH-----
-TTTS-TTTGGGGGG-----
-TTT--GGGSSHHHHT----
-GGG--GGGSHHHHSS----
-TTT--TTTSHHHHHS----
-TTT--TGGGHHHHHS----
-TTT--GGGTHHHHHT----
-TTTS-TTTSHHHHHT----
-TTTS-TTTSHHHHHS----
-TTTS-TTTSHHHHTT----
-GGG--TTTTTTHHHH----
-GGG--SGGGTTHHHH----
-GGG--HHHHHHHHHH----
-GGG--HHHHHHHHTS----
-GGG--TTTSHHHHTT----
-GGG--HHHHHHHHHH----
-GGG--TTTTHHHHTS----
-GGG--TTTSHHHHHH----
-TTT--TTTSHHHHHH----
-GGG--HHHHHHHHTT----
--SS--HHHHHHHHTT----
--TT--TTTSTTGGGS----
-TTT--TTTSHHHHHS----
-TTT--HHHHHHHHHH----
-GGG--HHHHHHHHTT----
-TTT--GGGSTTGGGT----
-TTTS-GGG-TTGGGT----
-TTT--STTSTTGGGS----
--TTS-GGGSTTGGGS----
-TTTS-GGGSTTTTTS----
--TT--GGGSHHHHHT----
--TTS-TTTSHHHHHH----
--TTS-TTTTTTHHHH----
--SSS-TTTSHHHHHH----
--SSS-TTTTHHHHTT----
-TTTS-GGGSHHHHHS----
-TTTS-TTT-HHHHHS----
-TTTS-TTTTHHHHTT----
-TTTS-TTTSHHHHHH----
--SSS-TTSSHHHHHH----
--SSS-GGGSHHHHHH----
-TTTS-TTTSHHHHHT----
--SSS-TTT-TTHHHH----
-GGGS-HHHHHHHHHH----
-TTTS-TTTSHHHHHSS---
--TTS-TTTSTTGGGS----
-GGGS-GGGTHHHHHH----
-TTTS-GGG-TTHHHH----
--TTS-GGGTHHHHHH----
-GGGS-HHHHHHHHHH----
--TTS-GGGSHHHHHH----
-TTTS-TTT-HHHHTT----
-TTTS-GGG-HHHHHH----
-TTTS-TTT-TTTTTS----
-TTTS-TTT-HHHHHT----
-TTTS-GGGSHHHHHH----
--SSS-TTT-HHHHHH----
--TTS-HHHHHHHHHH----
--SSS-GGG-HHHHHH----
--SSS-TTTTTTHHHHS---
--SSS-TTTSTTTTTSS---
--TTS-TTT-TTHHHHS---
-TTTS-GGG-STHHHH----
-TTTS-TTT-TTHHHH----
-GGG--GGGS-GGGGS----
-GGG--HHHHTTGGGTS---
--SS--GGG-TTGGGTS---
-GGG--GGGSTTGGGSS---
-TTS--GGGSTTGGGSSS--
--SS--GGGTTTTTTSS---
-GGG--GGG-TTHHHHS---
-GGG--GGG-TTGGGTS---
-TTT--GGG-TTTTTS----
-TTT--GGG-TTGGGTS---
-TTTS-HHHHTTHHHHS---
--TT--TTTSTTHHHHS---
--TT--GGGTTTGGGTS---
-TTTS-GGGTTTHHHHS---
-TTTS-HHHHHHHHHS----
-TTTS-TTTTHHHHHT----
--TTS-HHHHTTTTTT----
-TTTS-HHHHHHHHHH----
-TTT--HHHHHHHHTT----
-TTT--HHHHHHHHTT----
-TTTS-GGGTTTHHHH----
-TTTS-GGGTTTTTTS----
--TT--HHHHTTHHHH----
-TTT--GGGGHHHHTT----
-TTT--HHHHHHHHTT----
-TTT--TTTSTGGGTS----
-TTTS-GGGSHHHHHH----
-TTT--GGGSTTHHHH----
-TTTS-GGGGHHHHTT----
-TTTS-GGGTTTGGGS----
-TTT--TTTTTTTTTS----
-TTT--GGGGGGGTSSS---
-TTTS--GGGSHHHHT----
-TTT--GGG-GGGTSS----
-TTTS-TTS-HHHHTT----
-TTTS-GGG-GGGSSSS---
-TTT--GGG-HHHHSS----
-GGG--GGG-GGGTTT----
-TTT--TTS-GGGTTT----
-GGG--TTS-GGGTSS----
-TTT--SSSSHHHHTT----
-TTT--SSTTGGGTSS----
-TTT--SSTTGGGTTT----
-TTT--SSTTHHHHTT----
-TTT--SSTTGGGTSS----
-TTT--SSTTTGGGS-----
-TTT--SSTTGGGGS-----
-TTT--SSTTGGG-TTSS--
-TTS--SSTTGGG-------
-TTT--SSTTSSS---S---
-TTT--SSTTTTT---SS--
-GGG--SSTTTTT----S--
-GGG--SSTTTTT---S---
-GGG--SSTTTTT---SS--
-GGG--TTTSGGG---SS--
-GGG--TTTTTTT---SS--
-TTT--TTTTSTT---S---
-TTTS-TTTSGGG---SS--
-GGG--TTSSGGG---SS--
--TT--TTSSTTT---S---
-GGG--GGGTGGG---S---
-TTT--GGGTTTT-------
-TTT--GGGTTTT-------
-TTT--HHHHGGG---S---
-GGG--HHHHGGG-------
-TTT--HHHHTTT-------
-TTT--HHHHHHTS------
-TTT--HHHHHTTS------
--TT--HHHHHTT-S-----
-TTT--HHHHTTTS------
-TTT--HHHHTTSSS-S---
-TTT--HHHHTTSSS-S---
-TTT--HHHHHHSSS-S---
-TTT--HHHHTTTSS-SS--
-TTT--HHHHHTT---SS--
-TTS--HHHHHHTS--SS--
-TGGG-HHHHHTTS--SS--
--GGG-HHHHHTTS--SS--
--STT-THHHHTSSS-SS--
--TT--HHHHHTTSS--S--
-TTTS-HHHHTTSSS-SS--
--TT--HHHHHTTSS-----
-TTT--HHHHHTTSS--S--
-TTT--HHHHTTSSS-----
-TTTS-HHHHHTSSS-SS--
-TTTT-HHHHHTTSS-----
-TTGGGHHHHHTTSS-SS--
--GGG-THHHHTTSS-----
-TTTTTTHHHHTTSS-----
-TTGGGHHHHHTTSS-----
-TTGGGTHHHHTTSS-S---
--GGG-HHHHHTTSS-----
--GGG-HHHHHTTSS-S---
-GGGS-THHHHTS-S-----
--GGG-HHHHHTT-S-----
-TTTS-HHHHHTT-S-----
-GGGG-HHHHHHT-S-----
-TTTS-HHHHHTTSS-S---
-TTTS-HHHHHTT-S-----
-TTTS-HHHHHTT-S-S---
-TTT--TTHHHHHSS-----
-TTT--HHHHHHHSS-----
--STTSHHHHHHHSSS-S--
--SS--HHHHHTTSS-----
-TTT--HHHHHHHSS-----
--GGG-HHHHHTTSS-----
--TTS-HHHHHTTSS-S---
--SSS-HHHHHTTSS-SS--
-TTT--HHHHHHHSS-S---
-TTT--HHHHHTTSS-S---
-TTT--HHHHHHHSS-S---
--TTS-HHHHHHTSSSSS--
-TTTTHHHHHHTTSSSSS--
--SS-TTHHHHTTSSSS---
--SS-HHHHHHTTSS-----
--STTHHHHHHTTSS-----
-TTT-HHHHHHTTSS-SS--
--STTHHHHHHHHSS--S--
--STTHHHHHHTTSSSS---
--SSSHHHHHHHTSSSS---
--SS-HHHHHHTTSS-SS--
--SS-HHHHHHHHSS-S---
--SS-HHHHHHHTTT-----
-TTS-HHHHHHHTSS-S---
--STTHHHHHHHTSS-----
--SSSHHHHHHHTSS-----
-TTSSHHHHHHHHSS-S---
-TTSSHHHHHHHHSS-S---
-TTTTHHHHHHHTSS-S---
-TTTTHHHHHHHSSS-S---
-TTTTHHHHHHHHSS-SS--
-TTTTHHHHHHHTSS-SS--
---SSHHHHHHHTSS-S---
-TTSSHHHHHHHHSS-S---
-TTTTHHHHHHHHSS-----
-TTTTHHHHHHTTSS-----
---TTHHHHHHTTSS-----
-TTTTHHHHHHTTS--SS--
---TTHHHHHHHTSS-S---
-TTTTHHHHHHTTS--SS--
-TTTTHHHHHHHH--S----
--STTHHHHHHHT-SSS---
--STTHHHHHHTT-S-SS--
-TTTTHHHHHHHT--SS---
--STTHHHHHHTT-S-S---
-TTTTHHHHHHTT-SSS---
--STTHHHHHHHH-SSS---
--STTHHHHHHHS-S-SS--
--SSSHHHHHHTT-SSS---
--STTHHHHHHHH--SS---
--STTHHHHHHTTSSSS---
--STTHHHHHHTT--SS---
--STTHHHHHHTT--SS---
-GGGTHHHHHHTS--SS---
-GGGGHHHHHHHH--SSS--
-GGGGHHHHHHHH-SSS---
-TGGGHHHHHHHH--SS---
--GGGHHHHHHHH---S---
--GGGHHHHHHHH-SSSS--
--TTTHHHHHHHH-SSSS--
--GGGHHHHHHTT-SSSS--
--GGGHHHHHHTT-SSSS--
-TTTTHHHHHHTTSSSSS--
--GGGHHHHHHTTSSSSS--
--STTHHHHHHHHSSSSS--
--STTHHHHHHTTSSSSS--
--STTHHHHHHTTSSSSS--
--STTHHHHHHHSSSSSS--
--STTHHHHHHHSSS-SS--
--GGG-HHHHHTTSS-SS--
---SSSHHHHHHHSSSSS--
---SSSHHHHHHTSSSSS--
---SS-HHHHHHHSS-SS--
---TT-HHHHHHHSSSSS--
---TTHHHHHHHTSSSSS--
---TTHHHHTGGGSSSSS--
---TTTTHHHHTTSSSSS--
---SSHHHHHHTT-SSS---
---TTHHHHHHTT-SSSS--
---SSHHHHHHHH-SSSS--
---SSHHHHHHTT-SSSS--
---TTHHHHHHTT-SSSS--
--S-HHHHHHHTT-SSSS--
---TTHHHHHHHHSSSSS--
--SS-HHHHHHTTSSSSS--
--S--HHHHHHTT-SSSS--
-----HHHHHHTT-SSSS--
--SSHHHHHHHHH-SSSS--
----HHHHHHHHH-SSSS--
----HHHHHHHTT--SSS--
----HHHHHHHHT--SSS--
----HHHHHHHTT-SSSS--
--S-HHHHHHHTT-S-SS--
----HHHHHHHHT-SSSS--
----HHHHHHHTT-SSSS--
----HHHHHHHTT--SSS--
----HHHHHHHHH--SSS--
----HHHHHHHTT--SSS--
----HHHHHHHHH--SSS--
----HHHHHHHHT-SSSS--
----HHHHHHHTT-SSSS--
----HHHHHHHHH-SSSS--
----HHHHHHHHH---SS--
----HHHHHHHTT-SSSS--
----HHHHHHHTT-SSS---
----HHHHHHHTT--SSS--
----HHHHHHHTT-SSSS--
----HHHHHHHHH---SS--
----HHHHHHHHH---SS--
----HHHHHHHTT---SS--
----HHHHHHTTT---SS--
----HHHHHHHTT-------
--S-TTHHHHTTS-S-----
--S-HHHHHHHHS-S--S--
----HHHHHHHTT-S-SS--
--S-HHHHHHTTT--SSS--
----HHHHHHHHH-SSSS--
--S-HHHHHHHTT-SSSS--
----HHHHHHHTT-SSSS--
----HHHHHHHTT-SSSS--
--S-HHHHHHTTT-SSSS--
----HHHHHHHHH-SSSS--
----HHHHHHHTT-SSSS--
----HHHHHHHTT-SSSS--
----HHHHHHHTT-SSSS--
----HHHHHHHTT-SSSS--
----HHHHHHHTT-SSSS--
----HHHHHHHHH-SSSS--
----HHHHHHHTT-SSSS--
----HHHHHHTTT--SSS--
----HHHHHHHHH--SSS--
----HHHHHHHTTS-SSS--
----HHHHHHHHH-SSSS--
----HHHHHHTTT--SSS--
----HHHHHHHTT--SSS--
----HHHHHHHHH-SSSS--
---THHHHHHHHH--SSS--
---THHHHHHHHH--SSS--
----HHHHHHHHH--SSS--
----HHHHHHHHH-SSSS--
----HHHHHHHHH-SSSS--
----HHHHHHTTT-SSSS--
----HHHHHHTTT--SSS--
----HHHHHHHHH--SSS--
----HHHHHHHTT-SSSS--
----HHHHHHHTT--SSS--
----HHHHHHHHS--SSS--
----HHHHHHHHS--SSS--
----HHHHHHHTT--SSS--
----HHHHHHHHH--SSS--
----HHHHHHHHT-SSSS--
----HHHHHHHHH--SSS--
----HHHHHHHHS--SSS--
----HHHHHHHHH-SSSS--
----HHHHHHHHH-SSSS--
----HHHHHHHHH-SSSS--
----HHHHHHHHH-SSSS--
----HHHHHHHHH-SSSS--
----HHHHHHHHH-SSSS--
----HHHHHHHHH-SSSS--
----HHHHHHTTT-S-SS--
----HHHHHHHHH-SSSS--
----HHHHHHHHH-SSSS--
----HHHHHHHTT-SSSS--
----HHHHHHHHH-SSSS--
----HHHHHHHHH-SSSS--
----HHHHHHHTT-SS----
----HHHHHHHTT-SS----
----HHHHHHTTS-SS----
----HHHHHHHHH-SSS---
----HHHHHHHHH-SSS---
----HHHHHHHTT-SS----
----HHHHHHHHH-SS----
----HHHHHHHTT-SS----
----HHHHHHHTT-SS----
---SHHHHHHHHH-SS----
----HHHHHHHTT-SS----
----HHHHHHHTT-SS----
----HHHHHHHHHSSS----
----HHHHHHHHH-SS----
----HHHHHHHTT-SS----
----HHHHHHHTT-SS----
----HHHHHHHHHSSS----
----HHHHHHHHHSSS----
----HHHHHHHHH-SS----
----HHHHHHHTT-SS----
----HHHHHHHHHSSS----
---SHHHHHHHTT-SS----
----HHHHHHHTT-SS----
----HHHHHHHHH-SS----
----HHHHHHHHH-SS----
----HHHHHHTTT-SS----
----HHHHHHHHH-SS----
----HHHHHHHHH-SS----
----HHHHHHHHH-SS----
----HHHHHHHHSSSS----
----HHHHHHHHH-SS----
----HHHHHHHHH-SS----
----HHHHHHHHT-SS----
----HHHHHHHHSSSS----
----HHHHHHHHT-SS----
---SHHHHHHHHT-SS----
---THHHHHHHTT-SS----
---THHHHHHTTS-SS----
---SHHHHHHHHT-SS----
---SHHHHHHHHH-SS----
---THHHHHHHTT-SS----
----HHHHHHHTT-SS----
---SHHHHHHHTT-SS----
----HHHHHHHHH-SS----
----HHHHHHHHH--S----
----HHHHHHHHH-SS----
----HHHHHHHTT-SS----
----HHHHHHHHT-SS----
----HHHHHHHHH-SS----
----HHHHHHHHH-SS----
----HHHHHHHHH-SS----
----HHHHHHHHH-SS----
----HHHHHHHHH-SS----
----HHHHHHHHH-SS----
----HHHHHHHTT-SS----
----HHHHHHHTT-SS----
----HHHHHHHTT-SS----
----HHHHHHHTT-SS----
----HHHHHHHTT-SS----
----HHHHHHHTT-SS----
----HHHHHHHTT-SS----
----HHHHHHHHH-SS----
----HHHHHHHHS-SS----
----HHHHHHHTT-SS----
----HHHHHHHHHSSS----
----HHHHHHTTT-SS----
----HHHHHHHTT-SS----
----HHHHHHTTT-SS----
----HHHHHHTTT-SS----
----HHHHHHHHH-SS----
----HHHHHHHTT-SS----
----HHHHHHTTTSSS----
----HHHHHHHHH-SS----
----HHHHHHHHHSSS----
----HHHHHHHHHSSS----
----HHHHHHTTT-SS----
----HHHHHHHTT-SS----
----HHHHHHHTT-SS----
----HHHHHHHTT-SS----
----HHHHHHHHH-SS----
----TTHHHHHHH-SS----
----HHHHHHTTT-SS----
----HHHHHHHHH-SS----
----HHHHHHHTT-SS----
----HHHHHHHHH-SS----
----HHHHHHHHH-SS----
----HHHHHHHHH-SS----
----HHHHHHHHH-SS----
----HHHHHHHTT-SS----
----HHHHHHHHH-SS----
----HHHHHHHTT-SS----
----HHHHHHHTT-SS----
----HHHHHHHHH-SS----
---SHHHHHHHHH-SS----
---SHHHHHHHHH-SS----
----HHHHHHHHH-SS----
----HHHHHHHHT-SS----
----HHHHHHHTT-SS----
---SHHHHHHHTTSSS----
---SHHHHHHHHT-SS----
----HHHHHHHHS-SS----
----HHHHHHHHT-SS----
----HHHHHHHHTSSS----
----HHHHHHHHTSSS----
---SHHHHHHHHS-SS----
----HHHHHHHHT-SS----
----HHHHHHHHSSSS----
----HHHHHHHHTSSS----
----HHHHHHHHT-SS----
---SHHHHHHHHT-SS----
----HHHHHHHTT-SS----
----HHHHHHHHT-SS----
---SHHHHHHHHHSSS----
----HHHHHHHHHSSS----
---SHHHHHHHTT-SS----
---SHHHHHHHHTSSS----
----HHHHHHHHHSSS----
---SHHHHHHHHHSSS----
---SHHHHHHHHHSSS----
----HHHHHHHTTSSS----
---SHHHHHHHHTSSS----
----HHHHHHHTTSSS----
---SHHHHHHHHTSSS----
---SHHHHHHHHTSSS----
---SHHHHHHHHTSSS----
----HHHHHHHHTSSS----
----HHHHHHHHSSSS----
---SHHHHHHHHT-SS----
----HHHHHHHHS-SS----
---SHHHHHHHHT-SS----
---SHHHHHHHTTSSS----
---SHHHHHHHHHSSS----
----HHHHHHHHT-SS----
---SHHHHHHHHHSSS----
----HHHHHHHTTSSS----
----HHHHHHHHH-SS----
----HHHHHHHHT-SS----
---SHHHHHHHHTSSS----
---SHHHHHHHHT-SS----
---SHHHHHHHHTSSS----
---SHHHHHHHHTSSS----
----HHHHHHHHT-SS----
---SHHHHHHHHTSSS----
----HHHHHHHTT-SS----
----HHHHHHHHT-SS----
---SHHHHHHHHH-SS----
----HHHHHHHHT-SS----
----HHHHHHHHHSSS----
---SHHHHHHHHSSSS----
----HHHHHHHHHSSS----
----HHHHHHHHT-SS----
---SHHHHHHHHT-SS----
----HHHHHHHHTSSS----
----TTHHHHHHT-SS----
----HHHHHHHHH--S----
----HHHHHHHHH-SS----
----HHHHHHHHH-SS----
----HHHHHHTTT-SS----
----HHHHHHHHH-SS----
----HHHHHHHHT-SS----
---SHHHHHHHHH-SS----
---SHHHHHHHHS-SS----
----HHHHHHHHT-SS----
----HHHHHHHTT-SS----
----HHHHHHHTT-SS----
----HHHHHHHHH-SS----
----HHHHHHHHH-SS----
---SHHHHHHHHH-SS----
---SHHHHHHHHH--S----
---SHHHHHHHHH-SS----
----HHHHHHHTT-SS----
----HHHHHHHHH-SS----
---SHHHHHHHHH-SS----
---SHHHHHHHTT-SS----
----HHHHHHHTT-SS----
---SHHHHHHHTT-SS----
----HHHHHHHHH-SS----
----HHHHHHHTT-SS----
---SHHHHHHHTT-SS----
---SHHHHHHHTT-SS----
----HHHHHHHTT-SS----
---SHHHHHHHHH-SS----
----HHHHHHHTTSSS----
----HHHHHHHHHSSS----
----HHHHHHHHH-SS----
---SHHHHHHHHH-SS----
----HHHHHHHHH-SS----
---SHHHHHHHHH-SS----
---SHHHHHHHTT-SS-S--
---SHHHHHHHHH-SS----
---SHHHHHHHHH-SS----
----HHHHHHHHH-SS----
---SHHHHHHHHH-SS----
---SHHHHHHHHH-SS----
----HHHHHHHHH-SS----
----HHHHHHHHH-SS----
---SHHHHHHHHH-SSS---
---SHHHHHHHHH-SS----
---SHHHHHHHHH-SS----
----HHHHHHHHH-SS----
---SHHHHHHHTT-SSS---
----HHHHHHHTT-SS----
----HHHHHHHHH-SS----
---SHHHHHHHHH-SS----
---SHHHHHHHHH-SS----
---SHHHHHHTTT-SSS---
---SHHHHHHHTT-SS----
---SHHHHHHTTT-SS----
---SHHHHHHHTT-SS----
----HHHHHHHHH-SS----
----HHHHHHHTT-SS----
---SHHHHHHHTT-SS----
---SHHHHHHHTT-SS----
----HHHHHHHHH-SS----
---SHHHHHHTTT-SS----
---SHHHHHHHTT-SS----
----HHHHHHHTT-SS----
---SHHHHHHHTT-SS----
----HHHHHHHTT-SS----
----HHHHHHHTT-SS----
----HHHHHHHHH-SS----
----HHHHHHHTT-SS----
----HHHHHHHTT-SS----
----HHHHHHHHH-SS----
----HHHHHHHTT-SS----
----HHHHHHHTT-SS----
----HHHHHHHTT-SS----
----HHHHHHHHH-SS----
----HHHHHHTTT-SS----
----HHHHHHTTT-SS----
----HHHHHHHHH-SS----
----HHHHHHHTT-SS----
---SHHHHHHHTT-SS----
----HHHHHHHHH-SS----
----HHHHHHHHH-SS-S--
----HHHHHHHTT-SS----
----HHHHHHHHH-SS-S--
---SHHHHHHHHH-SS----
----HHHHHHHTT-SS----
----HHHHHHHHH-SS----
----HHHHHHHHH-SS----
----HHHHHHHHH-SS----
----HHHHHHHHH-SS----
----HHHHHHHHH-SS----
----HHHHHHTSS-SS----
----HHHHHTTTS-SS----
----HHHHHHHHSSSS----
----HHHHHHHHSSSS----
----HHHHHHHTTSSSS---
----HHHHHHHTS-SS----
---SHHHHHHHHHSSS----
----HHHHHHHHH-SS----
----HHHHHHHHH-SS----
---SHHHHHHHHH-SS----
---SHHHHHHHHH-SS----
---SHHHHHHHHH-SS----
---SHHHHHHHHH-SS----
---SHHHHHHHHH-SS----
---SHHHHHHHHH-SS----
----HHHHHHHHH-SS----
----HHHHHHHHH-SS----
----HHHHHHHHH-SS----
---SHHHHHHHHH-SS----
---SHHHHHHHHH-SS----
---SHHHHHHHHH-SS----
----HHHHHHHHH-SS----
----HHHHHHHHH-SS----
----HHHHHHHHH-SS----
----HHHHHHHHH-SS----
----HHHHHHHTT-SS----
----HHHHHHHHH-SS----
----HHHHHHHHH-SS----
---SHHHHHHHTT-SS----
----HHHHHHHHH-SS----
----HHHHHHHTT--S----
----HHHHHHHHH--S----
----HHHHHHHTT--SS---
----HHHHHHHTT--SS---
----HHHHHHHHH--SS---
----HHHHHHHHH--SS---
---SHHHHHHHTT--SS---
---SHHHHHHTTT--SS---
----TTGGGGGGT--SS---
----TTGGGGTTT--SS---
---STTTHHHHTT--SS---
----TTGGGGTTT--SS---
---STTGGGGTTT--SS---
----SGGGHHHHH--SS---
----TGGGHHHHH--S----
---STTGGGGGGT--SS---
---STGGGHHHHH--SS---
----TTGGGHHHH--SS---
---STTTTHHHHH--SS---
----TTGGGTTTT--SS---
----TTGGGTTTT--S----
---STTTTHHHHH--SS---
---SHHHHHHHTT--SS---
---SHHHHHHHTT--SS---
----HHHHHHHHH--SS---
----HHHHHHHHH--SS---
----TTGGGTTTT--S----
----SSTHHHHTT--S----
----SSTTTTTTT--S----
----SSTTTTTTT-------
---SS-TTHHHHH--SS---
----SSTTTTTTTS-S----
----TTTTTTTTTS-SS---
---SSSTTHHHHH--SS---
----S-TTTTTTT--S----
---SSSTTTHHHH--SS---
----TTTTSGGGT--SS---
----TTTTTTTTT--SS---
----TTTTGGGGT--SS---
---SSSTTTTTTT--SS---
---STTTTSHHHH-SSS---
---SS-TTTGGGT--SS---
---STTTSGGGGT--S----
---SSSTTGGGGT--SS---
---SSSTTTTTTT--SS---
---SSSTTSHHHH--S----
---SS-SSTTTTT--SS---
----S--SSHHHH--SS---
---SS-TTGGGGT--SS---
---SS-TTTTTTT--S----
------TTHHHHH--SS---
--------TTTTT--SS---
------TTHHHHH--S----
----S-TTHHHHH--SS---
----S-TTHHHHH-SS----
---S--TTTTTTT--S----
----S-TTSHHHH--S----
---SS-TTGGGGT--S----
---SS-TTTTTTT--SS---
---SS-TTGGGGT--SS---
---SS-TT-GGGT--SS---
---SS-TTHHHHH--SS---
---SS-TTHHHHH--S----
---SS-TTHHHHH-SS----
---SS-TTSHHHH--S----
---SS-TTHHHHH--S----
---SS-TTHHHHH--S----
---SS-TTHHHHH--S----
---SS-TTTTTTT-SS----
---SS-TTTTGGG--S----
---SS-TTHHHHHS-S----
---SS-SSHHHHH--S----
---SS-TTTTGGG-SS----
---SS-TTHHHHT-SS----
---SS-TTHHHHH-SS----
----S-TTTTGGG-SS----
---SS-TTHHHHH--S----
---SS-SSHHHHS-SS----
---SS-SSTGGGT-SS----
---SS-TTTHHHH-SS----
---SS-TTTTTTT-SS----
---SS-TTTTTTT-SS----
---SS-TTTTTTS-SS----
---SS-TTTTGGG-SS----
---SS-TTTGGGTSS-----
---SS-TTTGGGT-------
---SS-TTTTTTT-S-----
---SS-SSTTTTT-S-----
---SS-TTHHHHH-S-----
---SS-SSHHHHH-S-----
---SS-TTTGGGT-S-----
---SS-SSTTGGG-S-----
---SS-TTHHHHH-S-----
---SS-TTHHHHH-SS----
---SS-TTHHHHHSSS----
---SS-TTHHHHH-SS----
---SS-TTSHHHH-SS----
---SS-TTTTTTT-S-----
---SS-TTTTTTT-SS----
---SS-TTHHHHH-SS----
---SS-TTHHHHH-SS----
---SS-TTSGGGT-S-----
---SS-TTSHHHH-SS----
---SS-TTTTTTT-S-----
---SS-TTHHHHH-SS----
---SS-TTTTTTT-SS----
---SS-TTTTTTT-SS----
---SS-TTTGGGT-S-----
---SS-SSHHHHT-S-----
---SS-TTTHHHH-S-----
---SS-TTHHHHH-SS----
---SS-SS-HHHH-S-----
---SS-TTTTTTT-S-----
---SS-TTHHHHT-S-----
---SS-TTHHHHH-SS----
---SS-TTHHHHH-SS----
---SS-TTTTTTT-SS----
---SS-TTHHHHHSTT----
---SS-TTHHHHH-S-----
---SS-TTHHHHH-S-----
---SS-TTTTTTT-SS----
---SS-TTTTTTT-S-----
---SS-TTTTTTT-S-----
---SS-TTHHHHH-SS----
---SS-TTTTTTT-SS----
---SS-TTHHHHH-S-----
---SS-TTTGGGT-SS----
---SS-TTTTTTT-S-----
---SS-SSHHHHH-S-----
---SS-TTTHHHHSS-----
---SS-TTHHHHT-S-----
---SS-TTHHHHH-S-----
---SSSTTTTGGG-S-----
---SS-TTHHHHH-S-----
---SSSTTTTTTT-S-----
---SS-TTHHHHT-S-----
---SSSTTTTGGG-S-----
---SS-TTHHHHS-S-----
---SS-TTTTTTT-S-----
---SSSTTTTGGG-S-----
---SSSTTTTGGG-------
---STTTTTTGGG-------
---SS-TTTTGGG-------
---STTTTTTGGG-S-----
----TTTTTTTTT-S-----
----TTTTTTTTT-S-----
---STTTTHHHHHSS-----
----TTTTTTTTTSS-----
---STTTTTTGGGSS-----
---STTTTHHHHTSS-----
----SSTTTTTTTSSS----
---SSSTTTTGGGSSS----
----SSTTHHHHHSSS----
----TTTTTTTTTSSS----
---SSSTTHHHHTSSS----
----SSTTHHHHH-SS----
----TTTTHHHHH-SS----
----TTSSHHHHH-SS----
----SSSSHHHHH-SSS---
----TTTSTTTTT-TT----
----SSTTHHHHH-SS----
---SSSSS-TTTS-S-----
----TTTTHHHHH-SS----
---STTTTTTGGG-SS----
----TTTTHHHHT-S-----
----SSTTGGGTSSS-----
----SSTTHHHHT-S-----
----TTTTHHHHH-------
---STTTTHHHHT-S-----
---STTTTHHHHT-------
---SSSTTTTTTT--S----
---STTSSHHHHS-S-----
----SSTTGGGGT-S-----
----TTTTHHHHT-SS----
---SSSTTHHHHH-------
---STTTTHHHHH--S----
---SSSTTHHHHT-S-----
---SSSTTTTTTT--S----
---SSSTTHHHHS-------
---STTTTHHHHH-------
----SSTTHHHHH-------
---STTTT-GGGT-------
----TTTTTHHHH--S----
----SSTTTHHHHS------
----SSTTTTTTT-------
----TTTTHHHHH-------
----SSTTTTTTT-------
----SSSSHHHHH-------
----TTTSTGGGT-------
---SSSTTHHHHHS------
----TTTTHHHHHT------
----SSSSHHHHHS------
---SSSSSHHHHHS------
---SSSTTGGGGTS------
---SSSTTHHHHHS------
----TTTTHHHHHSS-----
---STTTTHHHHHS------
---SSSTTHHHHHSS-----
---SSSTTHHHHHT------
---SS-TTHHHHHSS-----
---STTTTSHHHHSS-----
---SS-TTHHHHHT------
---STTSSHHHHHSS-----
---SS-TTHHHHSSS-----
---SS-TTHHHHHSS-----
---SSSTTHHHHSSS-----
---SSSTTHHHHHSS-----
---STTTTGGGTSSS-----
---SS-TTHHHHSS------
----TTTTHHHHHSS-----
---STTTTHHHHSSS-----
---SSSSSHHHHSSS-----
---STTTTHHHHSSS-----
---SSSTTHHHHSSS-----
---SS-TTHHHHSSS-----
---SS-TTTGGGTSS-----
---SS-TTTTTTTSS-----
---SS-TTTHHHHSS-----
---SS-TTTTTTTTT-----
---SS-TTHHHHHSS-----
---SS-TTTTTTTSS-----
---SS-TTTTTTTTT-----
---SS-TTHHHHHSS-----
----S-TTTTTTTTT-----
---SS-TTTTTTTTT-----
---SS-TTTTTTTTT-----
---SSSTTTTHHHHTS----
---SS-TTTTTTTTTS----
---SS-TTTGGGSSS-----
----SSTTTTHHHHTS----
---SSSTTTTTTTTT-----
---STTTTTTHHHHS-----
---SSSTTTGGGTSSS----
---SS-TTTTTTTSS-----
----TTTTTTTTTTT-----
---SSSTTSHHHHTT-----
---SSSTTTTTTTTT-----
---SSSTTHHHHTSS-----
----SSTTSGGGTSSS----
---STTSSTTTTTTTS----
---STTTTSHHHHTTS----
---SSSSSSGGGTTT-----
---SSSTTSGGGTSSS----
----SSTTSGGGTSSS----
---SSSTTTTTTTTSS----
----TTTTTTTTTSSS----
----TTSSTTTTTSSS----
---SSSTTHHHHHSSS----
---SSSSHHHHHHTTS----
---SSSTHHHHTTSSS----
---SSSTTHHHHHTT-----
---SSSTTHHHHHTTS----
---SSSGGGGGGTTTS----
---SSSTTGGGGTSS-----
----TTTTHHHHHSS-----
---SS-TTHHHHHTSS----
---SS-TTHHHHHSSS----
---STTTTTTTTTTS-----
---STTTTHHHHHSSSS---
---STTTTHHHHHSSS----
---STTTTHHHHTTTS----
----TTTTTTTTTSSS----
----SSTTTTTTTSS-SS--
---SSSTTHHHHHTS-SS--
---SSSTTHHHHHSS-SS--
---SSSTTHHHHHSS-SS--
---TTSTTHHHHHSS--S--
---SSSS-TTTTTSS-SS--
----TTTTHHHHHSSSS---
----TTTTTTTTTSS-SS--
----TTTTTTTTTSS-SS--
----TTTTHHHHHTTSS---
---SSSTTHHHHHTTS----
---SSSTTHHHHHSSSS---
---SSSTTHHHHHTTS----
----TTTTHHHHTTTTT---
---SS-TTHHHHHSSSS---
---STTTTHHHHTTTS----
---STTSSHHHHHTTS----
----SSSSTTTTTTTSS---
----TTTTHHHHHTTS----
----TTTTHHHHHTTS----
----TTTTHHHHHTTSS---
----TTTTHHHHTTTS----
---SSSTTHHHHHSS-----
---STTTTHHHHHTSS----
---SSSTTSHHHHTSS----
---STTTTHHHHHSSS----
----TTTTHHHHHTTS----
---STTTTHHHHHSSS----
---STTTTHHHHHTTS----
----TTTTHHHHTTTS----
----TTTTHHHHTTTSS---
----TTTTHHHHHSSS----
----TTTTHHHHHSS-----
---STTTTHHHHHTSS----
----TTTTHHHHHTTS----
----TTTTHHHHTTTS----
---STTTTHHHHTTTS----
----SSTTHHHHTTTS----
----TTTTHHHHHTT-----
----TTTTHHHHHSSS----
---SGGGGHHHHHSSS----
----SSTTHHHHTTTS----
----TTTTHHHHHSS-----
----TTTTHHHHHSS-----
---SSSTTHHHHSSS-----
---SS-SSHHHHHSSS----
---STTTTHHHHHTSS----
----SSTTHHHHHTSS----
----TTTTHHHHHSSS-S--
----SSTTTHHHHSSS-S--
---STTTTHHHHHHSS-S--
---STTTTHHHHHSS--S--
---STTTTHHHHHSSS-S--
---STTTTHHHHHSSS-S--
---SSS--HHHHHSS--S--
----TTTTHHHHHSS--S--
----TTTTHHHHHTS--S--
---STTTTHHHHHSS--S--
---SSSTTHHHHHSS--S--
----TTTTHHHHHTS--S--
---SSSTTHHHHHS---S--
---STTTTHHHHHTSS-S--
----TTTTHHHHHSS--S--
----TTTTHHHHHTSS-S--
----TTTTHHHHHHSS-S--
---SSSTTHHHHHHSS-S--
---SSSTTHHHHHTS--S--
----SSTTHHHHHSS--S--
---STTTTHHHHHSS--S--
---STTTTHHHHHSS--S--
---STTTTHHHHHT---S--
---SSSTTTTTTTTS--S--
---SSSTTHHHHHSSS-S--
---SSSTTHHHHHSSS-S--
---SS-TTHHHHHTS--S--
---STTTTHHHHHTSS-S--
---STTTTHHHHHTSS-S--
---SSSTTHHHHHSSS-S--
---SSSTTHHHHHSS--S--
---SSSSSHHHHHSS--S--
---STTTTHHHHHTS--S--
---STTTTHHHHHSSS-S--
----SSTTHHHHHSSS-S--
----TTSSHHHHHTSS-S--
----TTGGGHHHHSSS-S--
---SSSSSHHHHHTSS-S--
----TTTTHHHHHSSS-S--
----TTTTHHHHHSSS-S--
---SSSTTHHHHHTSS-S--
---STTTTHHHHHHSS-S--
---SSSSSTTTTTSSS----
----TTTTHHHHHTSS----
----TTTTHHHHHSSS----
----TTTTHHHHHSSS----
----SSTTHHHHHSS-----
----TTTTHHHHHSSS----
----TTTTHHHHHTSS----
---STTTTHHHHHTSS----
----TTTTHHHHHSS-----
---STTTTHHHHHSSS----
---SSSTTHHHHHTSS----
----TTTTHHHHHSS-----
----TTTTHHHHHTS-----
----TTTTHHHHHTSS-S--
---STTTTHHHHHTS-----
---STTTTHHHHHSSS----
---STTTTHHHHHHS-----
---SSSTTHHHHHSS--S--
---SSSTTHHHHHTS--S--
---SSSTTHHHHHSS-----
---STTTTHHHHHTSS-S--
---SSSTTHHHHHSS--S--
---SSSTTHHHHHSS--S--
---SS-TTHHHHHSS--S--
---SSSTTHHHHHSS--S--
----SSTTHHHHHSS--S--
---SSSSSHHHHHSS--S--
---SSSTTHHHHHSS--S--
---SSSTTHHHHHSS--S--
---STTTTHHHHHSS--S--
---SSSSSHHHHHSS--S--
---SSSTTHHHHHTTS-S--
----TTTTHHHHHTSS-S--
---STTTTHHHHTTTS----
---STTTTHHHHHTSS-S--
----TTSSTTTTTSSS----
----SSTTHHHHTTT-----
----TTTTHHHHHSSS-S--
----SSTTHHHHHSSS-S--
---SSSTTHHHHHSSS-S--
----TTTTHHHHHSSS-S--
---SSSTTHHHHHSS--S--
---SSSTTHHHHHTS--S--
---SSSTTHHHHHSS--S--
---SSSTTHHHHHSS--S--
----SSTTSGGGTTT--S--
----SSTTHHHHHHH--S--
---SSSTTHHHHHHHS-S--
---SSSTTHHHHHHHS-S--
---SSSTTHHHHHGGGSS--
---SSSTTTTTTGGGSSS--
----SSTTHHHHHTTS-S--
---SSSTTHHHHHHH--S--
----TTTTHHHHHHHS-S--
----TTTTHHHHHHHS-S--
----TTTTHHHHHHH--S--
----SSTTHHHHHHH--S--
----SSS-HHHHHHH--S--
----SSS-HHHHHHH--S--
---STTTTHHHHHHH--S--
----TTTTHHHHHHH--S--
----TTTTHHHHHTT--S--
----TTTTHHHHHHH--S--
------TTHHHHHTTS-S--
----TTTTHHHHHTT--S--
------TTHHHHHHH--S--
------TTHHHHHHH--S--
------SSHHHHHHT-----
----S-SSHHHHHHH-----
---SSSSSHHHHHTT-----
----TTTSHHHHHHT-----
----TTTTHHHHHHH--S--
---STTSSHHHHHHH-TT--
---STTTTHHHHHHH--S--
----TTTTHHHHHHH-----
----TTTTHHHHHHH-----
----TTTTHHHHHHH--S--
---STTTTHHHHHHH-TT--
----SSSSHHHHHHH--S--
----TTTTHHHHHTT-----
----TTSSHHHHHHH--S--
----SSTTHHHHHTT--S--
----SSTTHHHHHHH--S--
----TTTTHHHHHHH--S--
----S-TTHHHHTTT--S--
----TTTTHHHHHHT--S--
---SS-TTHHHHHTT--S--
---SSSTTHHHHGGG--S--
----TTTTHHHHHTT-SS--
---SSSTTHHHHHTT-SS--
---STTTTHHHHHTS-SS--
----TTTTHHHHHHHSSS--
----TTTTHHHHHHHS-S--
---SSSTTHHHHHHH-TT--
----SSTTHHHHHHHSTT--
----TTS-HHHHHHH-SS--
---STTTTHHHHHHH-SS--
---STTS-HHHHHHH-SS--
---STT--HHHHHHH-TT--
----SS--HHHHTTTSTT--
---SSS--HHHHHHHSTT--
---STT--HHHHHHHSTT--
---STT--HHHHHHHSTT--
----SS--HHHHHHHSTT--
----TT--HHHHHHHSTT--
----TT--HHHHHHHTTT--
---STT--HHHHHHH-SS--
---STT--HHHHHHHTTT--
---STT--HHHHHHH-TT--
---SSS--HHHHHHHSTT--
---STT--HHHHHHHTSS--
---STT--HHHHHHHSTT--
----TT--HHHHHHH-TT--
----SS--HHHHHHHSTT--
---STT--HHHHHHHTTT--
----TT--HHHHHHHTTT--
---SSS--HHHHHHHTTT--
---STT--HHHHHHHTSS--
---STT--HHHHHHHTTT--
---STT--HHHHHHHTSS--
---STT--HHHHHHHTSS--
----TT--HHHHHHTTSS--
---STT--HHHHHHHTTT--
---STT--HHHHHHHTTT--
---SSS--HHHHHHHTTT--
---STT--HHHHHHHHHH--
----TT--HHHHHHHHHH--
---STT--HHHHHHHTTS--
---STT--HHHHHHHHHH--
---STT--HHHHHHHHHH--
---STT--HHHHHHHTTT--
---STT--HHHHHHHTTT--
---STT--HHHHHHHTTT--
---STT--TTHHHHGGGT--
---STT--HHHHHHHHTT--
---STT--HHHHHHHHHH--
---STT--HHHHHHHTTT--
---SSS--HHHHHHHHTT--
----SS--HHHHHHHHHH--
----TTS-HHHHHHHTTT--
---STTS-HHHHHHHHTT--
----TTS-HHHHHHHHHH--
----TT--HHHHHHHHTT--
----SSS-HHHHHHHHTT--
---STTS-HHHHHHHHHH--
---STTS-HHHHHHHHTT--
----TTS-HHHHHHHHHH--
----TTS-HHHHHHHHHH--
---STTS-HHHHHHHHTT--
----TTS-HHHHHHHHHH--
----TTS-HHHHHHHHHT--
---STT--HHHHHHHHHH--
---STTS-HHHHHHHHHHT-
---SSSS-HHHHHHHHHHT-
----TTS-HHHHHHHHHH--
----TTS-HHHHHHHHHH--
---STT--HHHHHHTTSS--
----TT--HHHHHHTTTS--
---STT--HHHHHGGGT---
---STTS-HHHHHGGGTS--
----TT--HHHHHHTTTS--
---GGGSTHHHHHHTTSS--
---GGGS-HHHHHHTTTS--
---GGGS-HHHHHHTTTS--
---STTS-HHHHHGGGTS--
---GGGS-HHHHTGGGSS--
---GGGS-HHHHHGGGT---
---STTS-HHHHT-TTT---
---STTSSHHHHSGGGTS--
---STTS-HHHHHHHHHS--
---STTSSTTGGGHHHHS--
----TTSSHHHHTHHHHS--
---SSSS-HHHHTGGGTS--
---STTS-HHHH-HHHHS--
---STTS--GGG-HHHHS--
---SSSS-TTGGGGGGTS--
---S-SS-TTTTTHHHHS--
---SSSS-HHHHTGGGT---
---SSSS-TTGGGGGGTS--
---SS---HHHHTHHHHS--
---SSS--TTGGGGGGTS--
---SSS--TTGGGHHHHS--
---SSS--TTTTTGGGTS--
---SSS--GGGG-GGGTS--
---SSS--GGGS-HHHHS--
---SS---HHHHSHHHHS--
---SS---HHHHTGGGTS--
---SS---HHHHTHHHHS--
---SS--SSTTTSHHHHS--
---SS--SGGGT-HHHHS--
---SS---HHHHTHHHHS--
---SS--STTGGGHHHHS--
---SS---TGGGSHHHHS--
---SS---SSTTTHHHHS--
---SS---HHHHSHHHHS--
---SS---TTGGGHHHHS--
---SS---HHHHTGGGTS--
---SS---TTGGGGGGTS--
---SS---TTTTSHHHHS--
---SS---HHHHTHHHHS--
---SS---HHHHTGGGTS--
---SS---HHHHTGGGTS--
---SS---HHHHTGGGTS--
---SS---TTTTTHHHHS--
---SS---TTGGGHHHHS--
---SS---TTGGGHHHHS--
---SS---HHHHTHHHHS--
---SS---HHHHSHHHHS--
---SS---TGGGTHHHHS--
---SS---HHHHTHHHHTT-
---SS---HHHHTHHHHS--
---SS---HHHHTGGGTS--
---STT--TTTTSGGGTS--
---STT--HHHHSHHHHS--
----TT--TTGGGGGGTS--
---STT--HHHHTGGGTS--
---SSS--TTTTTHHHHS--
----TT--TTGGGGGGTS--
----TT--HHHHTHHHHS--
---STT--HHHHTGGGTS--
---SSS--TTGGGHHHHS--
----TT--TTGGGSTTTS--
----TT--TTTTTGGGTS--
---STT--HHHHTGGGTS--
----TT--HHHHTHHHHS--
----TT--TTGGGHHHHS--
---STT--TTGGGSTTTS--
----TT--TTGGGHHHHS--
----TT--TTGGGGGGTS--
----TT--HHHHTGGGTS--
---SSS--HHHHTGGGTS--
----TT--TTGGGHHHHS--
----TT--TGGG-GGGTS--
---SS---TTGGGHHHHS--
---SS---TTTTSGGGTS--
---S----TTGGGHHHHS--
--------TTGGGGGGT---
---S----TTGGGHHHHS--
---S----TTTTTGGGT---
---S----HHHHHHHHHT--
---------GGGTHHHHS--
----TT--HHHHHHHHHS--
----TT--HHHHHHHHH---
-----S--TTTTTHHHH---
----TT--TTTTTSTTT---
---SSS--HHHHTTTTT---
----TT--TTTTTSTTT---
---S-S--TTGGGSSSSS--
---S-S--TTHHHHHHH---
----TT--TTTTTTTTTS--
---STT--TTTTTTTTTS--
---------GGGTTTTT---
-----S--TTTTTTTTT---
-----S--TTTTTTTTTS--
-----S--HHHHHTTTTS--
-----S--HHHHHTTTTS--
----TT--TGGGTTTTTS--
----TTS-TTTTTTTTTS--
----TTS-TGGGTTTTTS--
----TTS-TTGGGTTTTS--
----TTTTTTTTTTTTTS--
----TTS-TTTTTHHHHS--
----TTS-TTTTTHHHHS--
----SSS-TTGGGHHHHS--
---STTS-TTTTSHHHHS--
---SSS--HHHHTGGGTS--
----TTS-TTTTTGGGTS--
----SSSSTTGGGHHHHS--
----SSS-HHHHTTTTSS--
----SSS-HHHHTTTTSS--
----SS--HHHHTTTTSS--
----SSS-HHHHTTTTTS--
----SSS-TTTTTTTTSS--
---SS---TTGGGHHHHS--
----SS--TTTTTTTTSS--
----S---TTGGGHHHH---
---SSS--TTTTTSTTT---
---SSS--HHHHTGGGT---
---SSS--HHHHTHHHHS--
---SSS--HHHHSHHHHS--
----SS--TTGGGHHHHS--
---SSS--TTGGGHHHH---
---SSS--TTGGGGGGT---
---STT--HHHHTSTTTS--
---STT--TTGGGGGGT---
---SSS--TTGGGGGGT---
---STT--TTTT-GGGT---
---SSS--HHHHHGGGT---
----TT--TTGGGGGGT---
---SSS--TTGGG-TTT---
---STT--HHHHTGGGT---
---SSS--TTGGGGGGT---
---STT--TTGGGGGGT---
---SSS--TTGGGGGGT---
---STT--TTGGG-TTT---
---STT--TTGGGGGGT---
---STT--HHHHTGGGT---
---STT--TTGGGSTTT---
---STT--HHHHHHHHH---
----TT--TTTTTHHHH---
---STT--TTGGGGGGT---
---STT--TTTTTGGGT---
---STT--HHHHHHHHH---
---SSS--TTTTTHHHHS--
---STT--HHHHSSTTT---
---STT--HHHHSTTTTS--
---STT--HHHHT-TTT---
---SSS--HHHHTGGGT---
---SSS--HHHHSGGGT---
---SSS--HHHHSGGGT---
---STT--HHHHTGGGT---
---STT--HHHHTHHHHS--
----TT--HHHHSGGGTS--
---STT--HHHHTHHHHS--
---STT--HHHHSGGGT---
---STTS-HHHHTSTTTS--
---STTT-HHHHSGGGT---
---STTT-HHHHTHHHH---
---STTS-HHHHSHHHHS--
----GGG-HHHHSGGGTS--
---SGGG-HHHHTHHHH---
---STT--HHHHSHHHHS--
---STT--HHHHSHHHHS--
---STTS-HHHHTGGGTS--
----TT--HHHHTHHHHS--
-----TT-HHHHTHHHHS--
--------HHHHTHHHHS--
--------HHHHSGGGTS--
----TTTTHHHHSHHHHS--
------TTHHHHTTTTSS--
----TTTTHHHHTHHHHS--
----TTTTHHHHHGGGTS--
----GGGGHHHHSHHHHS--
----TTTTHHHHTHHHHS--
----TTTTHHHHTSTTTS--
----TTTTHHHHTHHHHS--
-----GGGHHHHSHHHHS--
----SSTTHHHH-HHHHS--
----TTTTHHHH-STTT---
----TTTTHHHHS-TTTS--
----GGGGHHHHSHHHHS--
------TTGGGTSHHHHS--
---SGGGGGGGT-GGGTS--
---SGGGGHHHHTGGGTS--
---SGGGTHHHHSHHHHS--
---S-TTTGGGT-HHHHS--
---S-TTTHHHH-HHHHS--
-----TTTHHHHSSTTTS--
---S-HHHHHTT-GGGTS--
-----HHHHHHH-HHHHS--
-----HHHHHHH-HHHHS--
-----HHHHHHH-GGGTS--
-----HHHHHHH-GGGTS--
-----HHHHHHH-HHHHS--
-----HHHHTTT-GGGTS--
-----HHHHHHH-GGGTS--
-----HHHHHHH-GGGTS--
-----HHHHHHH-GGGTS--
---S-HHHHTTTSHHHHS--
---S-HHHHHHH-GGGTS--
-----HHHHHHHHGGGTS--
-----HHHHHHHSGGGTS--
---S-HHHHHTT-HHHHS--
-----HHHHHHHHGGGTS--
---S-HHHHHHHTHHHHS--
-----HHHHHHHTHHHHS--
---S-HHHHHHHSHHHHS--
-----HHHHHHHSHHHHS--
---S-HHHHHHHTHHHHS--
---S-HHHHHHHTHHHHS--
---S-HHHHHHHSHHHHS--
---TTHHHHHHTSHHHHS--
---TTHHHHHHHHGGGTS--
---TTHHHHHHHTGGGTS--
---TTHHHHHHH-GGGTS--
---TTHHHHHHHSGGGTS--
---TTHHHHHHH-GGGTS--
---TTHHHHHHH--TTTS--
---TTHHHHHTT-HHHHS--
---TTHHHHHTT-HHHHS--
---TTHHHHTTT-GGGTS--
---SHHHHHHHH-HHHHS--
---HHHHHHTTT-HHHHS--
---HHHHHHTTT-HHHHTT-
---TTHHHHTTT-HHHHS--
---HHHHHHHHH-HHHHS--
---SHHHHHTTT-HHHHS--
---SHHHHHTTT-GGGTS--
---SSHHHHTTT-HHHHS--
---SHHHHHTTT-GGGTS--
---SHHHHHTTS-HHHHS--
----HHHHHTTS-GGGTS--
---SHHHHHTTT-HHHHS--
---SHHHHHTT--GGGTS--
----HHHHHHTT-GGGTS--
---SHHHHHHTT-GGGTS--
----HHHHHHTT-GGGTS--
----HHHHHHTT-GGGTS--
----HHHHHHTT-GGGTS--
----TTHHHHT--HHHHTT-
---SHHHHHHHT-HHHHS--
----HHHHHHHS-GGGTS--
----HHHHHHHT-HHHHS--
----HHHHHHHS-GGGTS--
----HHHHHHHS-HHHHS--
----HHHHHHHTSHHHHS--
----HHHHHHTTSGGGTS--
----HHHHHHHTSGGGTS--
----HHHHHHHH-GGGTS--
----HHHHHHHTSGGGTS--
----HHHHHHHSSGGGTS--
----HHHHHHHHSHHHHS--
----HHHHHHHSSGGGGS--
---SHHHHHHHTSGGGTS--
----HHHHHHHSSGGGTS--
----HHHHHHHSSHHHH---
----HHHHHHHTSHHHHS--
----HHHHHHHTSGGGT---
----HHHHHHTTSGGGSS--
----HHHHHHTTSGGGSS--
----HHHHHHTTSHHHHS--
----HHHHHHTTSHHHHS--
----HHHHHHTTSHHHHS--
----HHHHHHHTSHHHHS--
----HHHHHHHTSGGGT---
---SHHHHHHTTSHHHH---
----HHHHHHTTSGGGTS--
----HHHHHHHTSGGGT---
----HHHHHHHTSGGG----
----HHHHHHHSSGGGS---
----HHHHHHH-SGGG----
----HHHHHHH--GGG----
----HHHHHHTS-GGG----
----HHHHHHTT-GGG----
----HHHHHHTS-TTTS---
----HHHHHHTS-GGG----
----HHHHHHTS-GGGS---
----HHHHHHTS-GGGS---
----HHHHHHTT-GGGS---
---SHHHHHHH-STTTS---
----HHHHHHH-SGGGS---
---SHHHHHHH-STTTS---
----HHHHHHHS-TTTS---
----HHHHHHHH-GGGS---
----HHHHHTT--GGGS---
----HHHHHHT--GGGS---
----HHHHHHTT-GGGS---
---SHHHHHHHS-TTTS---
---SHHHHHHH--GGGS---
----HHHHHHH-SGGGS---
----HHHHHHHSSTTTS---
---SHHHHHHHTSGGGS---
----HHHHHHHSSTTTS---
---SHHHHTTTTSTTTS---
----HHHHHHHTSTTTS---
---SHHHHHHHTSGGGS---
---SHHHHHHHTSTTTS---
---SHHHHHHT-STTTS---
----HHHHHHTTSGGGS---
----HHHHHHTTSTTTS---
---SHHHHHHTTSTTTS---
---SHHHHHHT-STTSS---
----HHHHHHT-STTSS---
----HHHHHTTSSTTTS---
---SHHHHHHH-STTTS---
----HHHHHHH-STTTS---
----HHHHHHHSSTTTS---
----HHHHHHHSSGGGS---
----HHHHHHHSSTTT----
----HHHHHHHTSTTT----
----HHHHHHHTSTTTS---
----HHHHHHHSSGGGS---
----HHHHHHHSSTTTS---
----HHHHHHHSSTTTS---
----HHHHHHHSSTTTS---
----HHHHHHHSSTTTS---
----HHHHHHHTSGGGS---
----HHHHHHHTSGGGS---
----HHHHHTTTSGGGS---
----HHHHHHHTSTTTS---
----HHHHHHHTSGGGS---
----HHHHHHTTSGGGS---
----HHHHHHTTSTTTS---
----HHHHHHHSSGGGS---
---SHHHHHHTTSGGGS---
---SHHHHHHHTSGGGS---
----HHHHHHHTSGGGS---
----HHHHHHHTSGGGS---
----HHHHHHHTSGGGS---
----HHHHHHHTSGGGS---
----HHHHHHHTSTTTS---
----HHHHHHHTSGGGS---
----HHHHHHHSSGGGS---
----HHHHHHTT-GGGS---
----HHHHHHHSSGGGS---
---SHHHHHHHT-GGGS---
----HHHHHHHT-GGGS---
----HHHHHHTT-GGGS---
----HHHHHHTTSGGGS---
----HHHHHTT--GGGS---
----HHHHHTT-SGGGS---
----HHHHHHT-STTSS---
---SHHHHHHT-SGGGS---
----HHHHHHT-SGGGS---
----HHHHHTTSSGGGS---
----HHHHHHHSSTTTS---
----HHHHHHHTSTTTS---
----HHHHHHHTSTTTS---
----HHHHHHHHSTTT----
----HHHHHHHTSGGGS---
----HHHHHHHTSTTTS---
----HHHHHHHTSTTTS---
----HHHHHHTTSTTSS---
----HHHHHHTTSTTTS---
----HHHHHHTTSTTTS---
---SHHHHHHTTSTTTS---
---SHHHHHHHTSTTTS---
----HHHHHHHTSGGGS---
----HHHHHHTTSGGGS---
----HHHHHGGGSTTT----
---STTHHHHTTSTTT----
----SHHHHGGGSTTT----
----HHHHHGGGSTTTS---
---SHHHHHHHHSTTTS---
----HHHHHHHHSTTTS---
----HHHHHHHHSTTTS---
---SHHHHHHHHSTTSS---
----HHHHHHHHSTTTS---
----HHHHHHHTSTTTS---
---SHHHHHHHTSTTTS---
---SHHHHHHHHSTTTS---
---SHHHHHHHHSTTTS---
---SHHHHHHHTSTTTS---
---SHHHHHHHSSTTTS---
---SHHHHTGGGSTTTS---
---SHHHHHHHHSTTTS---
---SHHHHHHTTSTTSS---
---SHHHHHHTTSGGGS---
---SHHHHHHTTSTTTS---
---SHHHHHHHTSTTT----
----HHHHHHHHSTTT----
----HHHHHHHTSTTTS---
---SHHHHHHTTSTTT----
---SHHHHHHHTSTTS----
----HHHHHHHTSTTS----
----HHHHHHHTSTTT----
----HHHHHHTTSTTS----
----HHHHHHHTSTTS----
----HHHHHHHTSTTT----
----HHHHHHHHTTTS----
----HHHHHHTTSTTT----
----HHHHHHHSSTTT----
---SHHHHHHHTTTTTS---
----HHHHHHHHSTTS----
----HHHHHHHHSTTT----
----HHHHHHHHSGGG----
----HHHHHHHTSTTT----
----HHHHHHTTSTTT----
----HHHHHHHHSTTTS---
----HHHHHHTTSTTTS---
----HHHHHHHHSTTTS---
---STTHHHHTTSTTSS---
----HHHHHHHTSTTTS---
----HHHHHHTTSTTT----
----HHHHHHTTSTTS----
---SHHHHHHHTSTTTS---
---SHHHHHHHTSGGG----
---SHHHHHHTTSTTTS---
----HHHHHHHTSTTTS---
----HHHHHHTTSTTT----
----HHHHHHHHSTTT----
----HHHHHHHTSTTTS---
----HHHHHHTTSTTTS---
----HHHHHHTTSTTT----
---SHHHHHHHTSTTT----
----HHHHHHHHSTTT----
---SHHHHHHHTSTTT----
----HHHHHHHTSTTT----
---SHHHHHHTTSTTT----
---SHHHHHHHTSTTS----
----TTHHHHTTSTTT----
----HHHHHHHTSTTT----
----HHHHHHHSSTTS----
----HHHHHHHSSTTTS---
---SHHHHHHHTSTTT----
---SHHHHHHHTSTTT----
---SHHHHHHHTSGGG----
---SHHHHHHTTSGGGS---
---SHHHHHHHTSTTTS---
----HHHHHHHSSGGGS---
---SHHHHHHHTTGGG----
---SSHHHHHHTSTTTS---
----HHHHHHHTSTTSS---
----HHHHHHTTSTTTS---
----HHHHHHHTSGGGS---
----HHHHHHHTTTTT----
----HHHHHHTSSTTT----
----HHHHHHTTSTTT----
----HHHHHHHSSTTT----
---SHHHHHHHTSGGG----
---SHHHHHHTTSGGG----
---SHHHHHHHHSTTT----
---SHHHHHHHTSGGG----
---SHHHHHHTTSTTTS---
---SHHHHHHHTSTTTS---
---SHHHHHHTTSGGG----
----HHHHHHHTTTTTS---
----HHHHHHHTSTTTS---
----HHHHHHTTSTTTS---
---SHHHHHHHTSTTT----
----HHHHHHHHSSTTS---
---SHHHHHHHTSGGG----
---SHHHHHHHTSGGG----
----HHHHHHTTSGGG----
----HHHHHHTTSTTT----
----HHHHHHHTSGGGS---
----HHHHHHHSSTTTS---
----HHHHHHHSSGGGS---
---SHHHHHHTTSGGG----
----HHHHHHHTSTTT----
---SHHHHHHHTSGGGS---
----HHHHHHHHSGGGS---
----HHHHHHHTSGGG----
---SHHHHHHHTSGGGS---
----HHHHHHTT-GGGS---
----HHHHHHH--GGG----
----HHHHHHT--TTTS---
----HHHHHHHT-GGGS---
----HHHHHHHTSGGG----
----HHHHHHHTSTTTS---
----HHHHHHHTSGGGS---
----HHHHHHTTSTTTS---
----HHHHHHHHSTTTS---
----HHHHHHTTSTTTS---
----HHHHHHTTSGGGS---
----HHHHHHHHSTTTS---
---STTHHHHTSSGGGS---
----HHHHHHHTSGGGS---
---SHHHHHHTTSTTSS---
----HHHHHHTTSGGGS---
----HHHHHHTTSTTT----
----HHHHHHHTSTTT----
----HHHHHHHTSTTT----
---SSHHHHHHTSTTT----
----HHHHHHHTTTTT----
---SHHHHHHHTSTTT----
---SHHHHHHHTSTTS----
----HHHHHHHTSGGG----
----HHHHHHHTSGGG----
---SHHHHHHHTSGGGS---
---SHHHHHHHTSTTTS---
----HHHHHHHTSGGG----
----HHHHHHHTSTTTS---
----HHHHHHHHSTTTS---
----HHHHHHHHSGGG----
----HHHHHHHTSTTS----
---SHHHHHHHSSGGG----
---SHHHHHHHHSTTTS---
----HHHHHHHTSTTT----
---SHHHHHHHTSTTT----
---SHHHHHHHTSTTS----
---SHHHHHHHHSGGG----
---SHHHHHHHTSTTTS---
---SHHHHHHHSSTTT----
---SHHHHHHHTSTTT----
---SHHHHHHHHSGGG----
---SHHHHHHTTTTTS----
---SHHHHHHHHSTTT----
----HHHHHHHHSGGG----
----HHHHHHHTSTTS----
----HHHHHHHTSGGG----
----HHHHHHHTSTTT----
----HHHHHHTTSTTS----
----HHHHHHHTSGGG----
----HHHHHHHHSTTS----
----HHHHHHTSSTTS----
----HHHHHHHTSGGG----
---SHHHHHHTTSTTS----
---SHHHHHHHSSGGG----
----HHHHHHHTSGGG----
---SHHHHHHHSSGGG----
----HHHHHHHHSGGG----
----HHHHHHHHSGGG----
----HHHHHHHTSTTT----
---SHHHHHHHSSTTT----
---SHHHHHHHTSTTS----
---SHHHHHHTTSTTS----
----HHHHHHHTSTTS----
----HHHHHHHTSTTT----
----HHHHHHTTSGGGS---
----HHHHHHHHSTTT----
---SHHHHHHTTSTTTS---
---SHHHHHHHHSTTS----
---SHHHHHHHTSTTS----
---SHHHHHHHTSGGG----
---SHHHHHHTTSTTT----
---SHHHHHHTTSTTT----
---SHHHHHHHHSGGG----
---SHHHHHHHTSGGG----
---SHHHHHHTTSTTT----
---SHHHHHHTTSTTT----
----HHHHHHTTSTTT----
----HHHHHHHTSTTT----
----HHHHHHHSSGGG-S--
---SHHHHHTT-SGGG-S--
---SHHHHHTTS-GGG-S--
----HHHHHTTSSGGG-S--
----HHHHHHHS-STTSS--
----HHHHHHTTSGGGSS--
----HHHHHHS--GGG-S--
----HHHHHTTSSGGG-S--
----HHHHHHH-SGGGSS--
----SHHHHTTS-GGGSS--
----HHHHHHH-SGGGSS--
----HHHHHHHTSTTTSS--
---SHHHHHHHS-GGGSS--
---SHHHHHTTS-TTTSS--
----HHHHHHHSSGGGSS--
----HHHHHHH--GGGSS--
----HHHHHHHS-GGG-S--
----HHHHHTT--TTTSS--
---SHHHHHHH--GGG-S--
---SHHHHHHH--GGGSS--
----HHHHHTT--GGG-S--
----HHHHHHHS-TTTSS--
----HHHHHHH--TTTSS--
----HHHHHTT-SGGGSS--
----HHHHHHHSSGGGSS--
----HHHHHHHS-GGGSS--
----HHHHHHHSSGGG-S--
----HHHHHTT-STTTSS--
----HHHHHHT--GGG-S--
----HHHHHHH--GGGSS--
----HHHHHHHS-TTSSS--
----HHHHHTT--GGGSS--
----HHHHHHHT-GGGSS--
----HHHHHHT--GGG-S--
----HHHHHHHT-GGGSS--
----HHHHHHHHSGGGSS--
----HHHHHHHTSTTT-S--
---SHHHHHHHTSTTTSS--
----HHHHHHHTSGGGSS--
----HHHHHHHTSGGG-S--
----HHHHHHHTSGGGSS--
----HHHHHHHTSSTT-S--
----HHHHHHHTSGGG-S--
----HHHHHHHHSGGG-S--
----HHHHHHHTSTTT-S--
---SHHHHHHTTSGGGSS--
---SHHHHHHHHSGGG-S--
----HHHHHHHTSGGG-S--
----HHHHHHHT-TTTSS--
----HHHHHHTTSGGGSS--
----HHHHHHTTSGGGSS--
----HHHHHHHTSTTT-S--
----HHHHHHH-SGGGSS--
----HHHHHHHHSTTT-S--
----HHHHHTTTSTTTSS--
----HHHHHHHHSTTTSS--
----HHHHHHHHSGGGSS--
----HHHHHHHHSTTT-S--
----HHHHHHTTSTTTSS--
----HHHHHHHTSTTT-S--
----HHHHHHHTSGGG-S--
----HHHHHHTT-GGG-S--
----HHHHHHTTSGGG-S--
----HHHHHHHHSGGGSS--
----HHHHHHTTSGGGSS--
----HHHHHHHTSGGG-S--
----HHHHHHHTSTTSSS--
----HHHHHHHT-GGG-S--
----HHHHHGGGSGGGSS--
----HHHHHHTTSGGG-S--
----HHHHHHTTSTTT----
----HHHHHHHTSTTT----
----HHHHHHHSSGGG----
----HHHHHHHTSTTT----
----HHHHHHHHSTTT----
----HHHHHHTTSTTT----
----HHHHHHHTSGGG----
----HHHHHHTTSTTT-S--
----HHHHHHHTSTTT-S--
----HHHHHHTTSTTT-S--
----TTHHHHTTSGGG-S--
----HHHHHHTTSTTT-S--
----HHHHHHHTSTTT-S--
----HHHHHHHTSTTT-S--
----HHHHHHTTSGGG-S--
----HHHHHTTS-GGG-S--
----HHHHHHH-SGGG-S--
----HHHHHHHTSGGG-S--
----HHHHHTTSSGGG-S--
----HHHHHTTS-TTT-S--
----HHHHHTT-STTT-S--
----HHHHHHT-SGGG-S--
----HHHHHHT--TTT-S--
----HHHHHHH-STTS-S--
----HHHHHHT-STTT-S--
----HHHHHHHSSTTT-S--
----HHHHHHHSSGGG-S--
----HHHHHHHT-TTT-S--
----HHHHHHHTSGGG-S--
----HHHHHHHTSGGG-S--
----HHHHHHTT-GGG-S--
---STTHHHHHT-TTT-S--
----HHHHHHTTSGGG-S--
--STHHHHHHHTSGGG-S--
----HHHHHHHT-GGG-S--
----HHHHHHHTSGGG-S--
----HHHHHHHTSGGG-S--
----HHHHHHHT-GGG-S--
----HHHHHHHSSGGG-S--
---SHHHHHHH-SGGG-S--
----HHHHHHHT-GGG-S--
----HHHHHHHTSGGG-S--
----HHHHHHTT-GGG-S--
----HHHHHHHTSGGG-S--
----HHHHHHHTSGGG-S--
----HHHHHHHTSGGG-S--
----HHHHHHHT-GGG-S--
----HHHHHHHTSTTT-S--
----HHHHHHHTSGGG-S--
----HHHHHHHTSGGG-S--
----HHHHHHHSSGGG-S--
----HHHHHHHTSGGG-S--
----HHHHHHTSSTTS-S--
---SHHHHHHHSSGGG-S--
---SHHHHHHHSSTTS-S--
---SHHHHHTT-STTS-S--
----HHHHHHH-SGGG-S--
----HHHHHHHSSTTT-S--
----HHHHHHHSSGGG-S--
----HHHHHHTSSGGG-S--
----HHHHHHH-STTT-S--
----HHHHHHH--GGG-S--
----HHHHHHH-SGGG-S--
----HHHHHHHSSTTT-S--
----HHHHHHT-SGGG-S--
----HHHHHHTTSGGG-S--
----HHHHHHTTSTTS-S--
----HHHHHHTTSGGG-S--
----HHHHHHTTSTTT-S--
----HHHHHHTTSTTT-S--
----HHHHHHTTSGGG-S--
----TTHHHHHTSGGG----
----HHHHHHHHSGGG----
----TTHHHHTTSTTT-S--
----HHHHHHTTSTTT----
----HHHHHHHHSGGG----
----HHHHHHTTSGGG-S--
----HHHHHHHHSGGG-S--
----HHHHHTTTSGGG-S--
---SHHHHHHHHSTTT-S--
----HHHHHHHHSTTT-S--
----HHHHHHTTSGGG-S--
----TTHHHHTT-GGG-S--
---SHHHHHHTT-GGGSS--
---SHHHHHHTTSGGGSS--
---SHHHHHHTTSTTSSS--
----HHHHHHHHSGGGS---
---SHHHHHHTTSGGG----
---SHHHHHHTTSGGG----
---SHHHHHTTSSTTT----
---SHHHHHHTTSTTT----
---SHHHHHHTTSGGG----
---SHHHHHHHHSTTTS---
----HHHHHHTTSTTT----
----HHHHHHHHSGGGS---
----HHHHHTTTSGGGS---
----HHHHHHHHSTTTS---
---SHHHHHHHHSTTT----
----HHHHHHHSSTTT----
----HHHHHHHSSTTT----
----HHHHHHHSSTTT----
----HHHHHTTSSGGGS---
----HHHHHTTSSGGG----
----HHHHHHTSSTTT----
----HHHHHTTTSGGG----
----HHHHHHHHSTTTS---
----HHHHHHHHSTTTS---
----HHHHHHHHSTTTS---
----HHHHHHHSSTTTS---
----HHHHHHHSSTTTS---
----HHHHHHHSSTTTS---
----HHHHHHHSSTTTS---
----HHHHHHHHSTTTS---
----HHHHHHTTSTTTS---
----HHHHHHHHSTTTS---
----HHHHHHHHSTTTS---
----HHHHHHHHSTTT----
----HHHHHHHHSTTTS---
----HHHHHHHSSTTTS---
----HHHHHHHSSTTTS---
----HHHHHHHSSTTT----
----HHHHHTTSSTTTS---
----HHHHHHHSSTTTS---
----HHHHHHHSSTTT----
----HHHHHHHSSTTTS---
----HHHHHHHSSTTTS---
----HHHHHHHHSTTTS---
----HHHHHHHHSTTTS---
----HHHHHHHHSTTTS---
----HHHHHHHHSTTTS---
----HHHHHHHHSTTTS---
----HHHHHHHHSTTTS---
----HHHHHHHHSTTT----
----HHHHHHHSSTTTS---
----HHHHHHHHSTTTS---
----HHHHHHHHSTTTS---
----HHHHHHHHSTTTS---
----HHHHHHHSSTTTS---
----HHHHHHHHSTTTS---
----HHHHHHHHSTTTS---
----HHHHHHHSSTTT----
----HHHHHHHSSTTTS---
----HHHHHHHSSTTTS---
----HHHHHHHSSTTTS---
----HHHHHHHSSTTTS---
----HHHHHHHSSTTTS---
----HHHHHHHSSTTTS---
----HHHHHHHSSTTTS---
----HHHHHHHSSTTTS---
----HHHHHHHSSTTTS---
----HHHHHTT-STTTS---
----HHHHHHHSSTTTS---
----HHHHHHHSSTTTS---
----HHHHHTTSSTTTS---
----HHHHHTTSSTTTS---
----HHHHHHHHSTTTS---
----HHHHHHTSSGGGS---
-----GGGTGGGSTTTS---
----HHHHSGGGSTTTS---
----TTTTSGGGSTTTS---
----SHHHHGGGSTTTS---
----GGGTSGGGSTTTS---
-----GGGTGGGSGGG----
-----GGGSGGGSTTTS---
----GGGTSTT-STTTS---
----GGGT-TT-STTTS---
-----TTTGGG-SGGG----
----GGGTGGG-STTTS---
----GGGTSTT-STTTS---
----GGGTSTT-STTTS---
----GGGTSTTSSTTTS---
----GGGTTTTTSTTTS---
----GGGTTTTSSTTTS---
----GGGTTTTSSTTTS---
----GGGTTTTSSTTTS---
----TTSSTTTSSTTTS---
----TTSSSTT-STTTS---
----HHHHSTTSSTTTS---
----HHHHSTT-STTTS---
----HHHHHHHSSTTTS---
----HHHHHHHSSTTTS---
----HHHHHHHSSTTTS---
----HHHHHTTSSTTTS---
----HHHHHHTTSTTTS---
----HHHHHHTSSTTTS---
----HHHHHHTTSTTTS---
----HHHHHHTTSTTTS---
----HHHHHHHHSTTTS---
----HHHHHHHHSTTTS---
----HHHHHHTTSTTTS---
----HHHHHHTTSTTTS---
----HHHHHTTSSTTTS---
----HHHHHHTTSTTTS---
----HHHHHHHSSTTTS---
----HHHHHHTTSTTTS---
----HHHHHHHHSTTTS---
----HHHHHHTTSTTTS---
----HHHHHHHHSTTTS---
----HHHHHHTTSTTTS---
----HHHHHHHHSTTTS---
----HHHHHHHSSTTTS---
----HHHHHHHSSTTTS---
----HHHHHHHSSTTTS---
----HHHHHHHHSTTTS---
----HHHHHHTTSTTTS---
----HHHHHHHHSTTT----
----HHHHHHTTSTTSS---
----HHHHHHHHSTTTS---
----HHHHHHHHSTTTS---
----HHHHHTTSSTTTS---
----HHHHHHHSSTTT----
----HHHHHHHSSTTTS---
----HHHHHHHSSTTTS---
----HHHHHHHSSTTTSS--
----HHHHHHSSSTTTS---
----HHHHHHHSSTTTS---
----HHHHHHHSSTTTS---
----HHHHHHHSSTTTS---
----HHHHHHHSSTTTS---
----HHHHHHHSSTTTS---
----HHHHHHHSSTTTS---
----HHHHHHHSSTTTS---
----HHHHHHHSSTTTS---
----HHHHHHHSSTTTS---
----HHHHHHHSSTTTS---
----HHHHHHHSSTTTS---
----HHHHHHHSSTTTS---
----HHHHHHHSSTTTS---
----HHHHHHHSSTTTS---
----HHHHHHHSSTTTS---
----HHHHHHHSSTTTS---
----HHHHHHHSSTTTS---
----HHHHHHHSSTTTS---
----HHHHHHHSSTTTSS--
----HHHHHHHSSTTTSS--
----HHHHHHHSSTTTS---
----HHHHHHHSSTTTSS--
----HHHHHHHSSTTTS---
----HHHHHHHSSTTTS---
----HHHHHHHSSTTTS---
----HHHHHHHSSTTTS---
----HHHHHHHSSTTTS---
----HHHHHTTSSTTTS---
----HHHHHHHSSTTTS---
----HHHHHHHHSTTTS---
----HHHHHHHHSGGGS---
----HHHHHHHSSTTS----
----HHHHHHHSSTTT----
----HHHHHHHSSGGGS---
----HHHHHHHSSGGG----
----HHHHHHHHSGGG----
---SHHHHHHHTSTTT----
----HHHHHHTTSGGG----
----HHHHHHHSSGGG----
----HHHHHHHSSGGG----
----TTHHHHTSSGGGS---
----HHHHHHHSSGGG----
----HHHHHHHSSGGGS---
----HHHHHHHHSGGGS---
----HHHHHHTTSGGGS---
----HHHHHHHHSTTTS---
----HHHHHHHHSTTTS---
----HHHHHHHHSTTTS---
----HHHHHHHSSTTTS---
----HHHHHHHSSGGGS---
----HHHHHHHSSTTTS---
---SHHHHHHTTSTTS----
----HHHHHHHSSTTTS---
----HHHHHHTTSTTT----
----HHHHHHHSSGGGS---
----HHHHHHHSSTTTS---
----HHHHHHHSSGGGS---
----HHHHHHHSSGGGS---
----HHHHHHHSSTTTS---
----HHHHHHHHSTTTS---
----HHHHHHHHSTTTS---
----HHHHHHHHSGGG----
----HHHHHHHHSTTTS---
----HHHHHHHSSTTTS---
----HHHHHHHSSGGGS---
----HHHHHHHSSGGGS---
----HHHHHHHSSGGGS---
----HHHHHHHSSGGGS---
----HHHHHHHSSTTTS---
----HHHHHHHSSGGGS---
---SHHHHHHTTSGGGS---
---HHHHHHHTSSTTSS---
---HHHHHHHHSSGGGS---
---SHHHHHHHTSGGGS---
---HHHHHHHHSSTTTS---
---HHHHHHHHSSTTTS---
---HHHHHHHTTSTTTS---
---HHHHHHHHHSGGGS---
---HHHHHHHHSSTTTS---
---HHHHHHHHSSTTTS---
---HHHHHHHHTSTTTS---
---HHHHHHHHHSTTTS---
---HHHHHHHHHSTTTS---
---HHHHHHHHSSGGGS---
---HHHHHHHHHSTTTS---
---HHHHHHHHTSGGGS---
---HHHHHHHHSSTTTS---
---HHHHHHHHHSTTTS---
---HHHHHHHHSSTTTS---
---HHHHHHHHHSTTTS---
---HHHHHHHHSSTTTS---
---HHHHHHHHSSTTTS---
---HHHHHHHHHSTTT----
---HHHHHHHHSSTTTS---
---HHHHHHHHSSTTT----
---HHHHHHHHSSTTTS---
---HHHHHHHHSSTTT----
---HHHHHHHHSSGGG----
---HHHHHHHHSSTTT----
---HHHHHHHHHSTTT----
---HHHHHHHHSSTTT----
---HHHHHHHHSSGGG----
---HHHHHHHHHSTTTS---
---HHHHHHHHHSGGG----
---HHHHHHHHSSGGG----
---HHHHHHHHHSTTT----
---HHHHHHHHHSTTT----
---HHHHHHHHSSTTTS---
---HHHHHHHHHSTTTS---
---HHHHHHHHTSTTTS---
---HHHHHHHHHSTTTS---
---HHHHHHHHHSTTTS---
---HHHHHHHHHSTTTS---
---HHHHHHHHHSGGGS---
---HHHHHHHHHSTTTS---
---HHHHHHHHSSTTTS---
---HHHHHHHTSSTTTS---
---HHHHHHHTTSTTTS---
---HHHHHHHHHSTTTS---
---HHHHHHHHHSTTTS---
---HHHHHHHHHSTTTS---
---HHHHHHHHHSTTTS---
---HHHHHHHTTSTTTS---
---HHHHHHHHHSTTT----
---HHHHHHHHSSGGG----
---HHHHHHHHHSTTT----
---HHHHHHHHHSTTT----
---HHHHHHHHSSTTT----
---HHHHHHHHSSGGG----
---HHHHHHHHSSGGG----
---HHHHHHHHHSGGG----
---HHHHHHHHSSGGG----
---HHHHHHHHHSGGG----
---HHHHHHHTTSGGG----
---HHHHHHHHSSGGG----
---HHHHHHHHTSGGG----
---HHHHHHHHSSGGG----
---HHHHHHHHSSGGG----
---HHHHHHHH-STTT----
---HHHHHHHTSSGGG----
---HHHHHHHHSSGGG----
---HHHHHHHHSSTTS----
---THHHHHHHSSGGG----
---HHHHHHHHSSGGG----
---HHHHHHHHSSGGG----
---HHHHHHHHSSTTT----
---HHHHHHHHSSTTT----
---HHHHHHHHSSGGG----
---HHHHHHHHSSGGG----
---HHHHHHHHSSTTT----
---HHHHHHHHSSGGG----
---HHHHHHHHSSGGGS---
---HHHHHHTTSSGGGS---
---HHHHHHHHHSTTTS---
---HHHHHHHHHSTTTS---
---HHHHHHHHHSTTTS---
---HHHHHHHTTSGGGS---
---HHHHHHHHHSGGGS---
---HHHHHHHHHSTTTS---
---HHHHHHHHHSGGGS---
---HHHHHHHHHSTTTS---
---HHHHHHHHHSTTTS---
---HHHHHHHTTSGGGS---
---HHHHHHHHHSTTTS---
---HHHHHHHHHSTTTS---
---HHHHHHTTSSTTT----
---HHHHHHTTSSGGG----
---HHHHHHTTSSGGG----
---HHHHHHTTSSGGG----
---HHHHHHHHSSTTSS---
---HHHHHGGGGSGGGS---
---HHHHHHGGGSTTTS---
---HHHHHHGGGSGGGS---
---HHHHHHHTSSGGGS---
---HHHHHHTT-SGGGS---
---HHHHGGGGSSGGGS---
---HHHHHHHTTSTTTS---
---HHHHHHHHSSTTT----
---HHHHHHTTSSGGGS---
---HHHHHHHHHSGGG----
---HHHHHHTTSSTTTS---
---HHHHHTTTSSTTTS---
---HHHHHHTTSSTTT----
---HHHHHHTTSSGGG----
---TTTHHHHTTSGGG----
---HHHHHHHTTSTTT----
---HHHHHHHHHSTTTS---
---HHHHHHHHSSTTTS---
---HHHHHHHHHSTTT----
---HHHHHHHHHSGGG----
---HHHHHHTTSSTTT----
---HHHHHHHHSSGGG----
---HHHHHHHHSSTTT----
---HHHHHHHHSSTTTS---
---HHHHHHHHHSTTT----
---HHHHHHHHHSTTT----
---HHHHHHTTTSTTT----
---HHHHHHHHHSTTSS---
---HHHHHHHHHSHHHHS--
---HHHHHHHHHSHHHHS--
---HHHHHHHHHSHHHHS--
---HHHHHHHHHSHHHHS--
---HHHHHHHHHSHHHHS--
---HHHHHHHHHSHHHHS--
---HHHHHHHHHSHHHH---
---HHHHHHHHHSHHHH---
---TTTHHHHHHSGGGT---
---HHHHHHHHSSHHHHS--
---HHHHHHHHHSHHHHS--
---HHHHHHHHHSHHHHS--
---HHHHHHHHHSHHHHS--
---HHHHHHHHHSHHHHS--
---HHHHHHHHHSHHHH---
---HHHHHHTTSSHHHHS--
---HHHHHHHHHSHHHHS--
---HHHHHHHHHSHHHHS--
---HHHHHHHHHSHHHHS--
---HHHHHHHHHSHHHHS--
---HHHHHHHHHSHHHHS--
---HHHHHHHHHSHHHH---
---HHHHHHHHHSHHHHS--
---HHHHHHHHHSHHHHS--
---HHHHHHHHHSGGGTS--
---HHHHHHHHHSHHHHS--
---HHHHHHHTTSHHHH---
---HHHHHHHTTSHHHH---
---HHHHHHHTTSGGGTS--
---HHHHHHHTTSHHHHS--
---HHHHHHHTTSGGGT---
---HHHHHHHTTSHHHHS--
---HHHHHHHHHSHHHHS--
---HHHHHHHHHSHHHHS--
---HHHHHHHHHSHHHHS--
---HHHHHHHHHSGGGSS--
---HHHHHHHHTSHHHHS--
---HHHHHHHHHSHHHHS--
---HHHHHHHHHSHHHHS--
---HHHHHHHHSSHHHHS--
---HHHHHHHHSSGGGTS--
---HHHHHHHHSSHHHHS--
---HHHHHHHHSSHHHHS--
---HHHHHHTTSSHHHHS--
---HHHHHHHHSSGGGTS--
---HHHHHHTTSSGGGTS--
---HHHHHHHHSSHHHHS--
---HHHHHHHHHSGGGTS--
---HHHHHHHHH-GGGTS--
---HHHHHHHHSSHHHH---
---HHHHHHHHSSGGGTS--
---HHHHHHHHTSGGGT---
---HHHHHHTTSSGGGT---
---HHHHHHTTSSHHHHS--
---HHHHHHHHTSHHHH---
---HHHHHHHHTSGGGS---
---HHHHHHHHSSGGGT---
---HHHHHHHHSSGGGT---
---HHHHHHHHSSGGGT---
---HHHHHHHHSSHHHHS--
---HHHHHHHHSSGGGTS--
---HHHHHHHHHSHHHH---
---HHHHHHHHSSGGGTS--
---HHHHHHHHTSGGGT---
---HHHHHHHHTSGGGS---
---HHHHHHHHHSHHHH---
---HHHHHHTTSSGGGT---
---HHHHHHHHSSGGGT---
---HHHHHHHHSSHHHH---
---HHHHHHHHSSGGGT---
---HHHHHHHHSSGGGT---
---HHHHHHTTSSGGGS---
---HHHHHHHHSSHHHHS--
---HHHHHHHHSSGGGTS--
---HHHHHHTTSSGGGT---
---HHHHHHHHHSHHHH---
---HHHHHHHHHSGGGTS--
---HHHHHHHSSSGGGTS--
---HHHHHHHHHSGGGT---
---HHHHHHTTSSHHHH---
---HHHHHHHHHSHHHHS--
---HHHHHHHHSSGGGSS--
---HHHHHHHHSSHHHHS--
---HHHHHHHHHSHHHHS--
---HHHHHHHHSSGGGTS--
---HHHHHHHHSSGGGTS--
---HHHHHHHHTSHHHHS--
---HHHHHHHHSSHHHHS--
---HHHHHHTTTSGGGTS--
---HHHHHHTTSSHHHHS--
---HHHHHHHHSSHHHHS--
---HHHHHHHHSSHHHHS--
---HHHHHHTTSSHHHHS--
---HHHHHHHHSSHHHHS--
---HHHHHHTTSSGGGTS--
---HHHHHHHHHSHHHHS--
---HHHHHHHHHSHHHHS--
---HHHHHHHHHSHHHHS--
---HHHHHHHHHSHHHHS--
---HHHHHHHHHSHHHHS--
---HHHHHHHHHSHHHHS--
---HHHHHHHHHSHHHHS--
---HHHHHHHHHSHHHHS--
---HHHHHHHHHSHHHHS--
---HHHHHHHHHSHHHHS--
---HHHHHHHHHSHHHHS--
---HHHHHHHHHSHHHHS--
---HHHHHHHHHSHHHHS--
---HHHHHHHHHSHHHHS--
---HHHHHHHHHSHHHHS--
---HHHHHHHHHSHHHHS--
---HHHHHHTTSSHHHHS--
---HHHHHHHHHSHHHHS--
---HHHHHHHHS-HHHHS--
---HHHHHHHHHSHHHHS--
---HHHHHHHHSSHHHH---
---HHHHHHHTTSHHHHS--
---HHHHHHHHSSHHHHS--
---HHHHHHTTSSHHHH---
---HHHHHHHT-SGGGT---
---HHHHHHTT-SGGGT---
---HHHHHHHT-SGGGT---
---HHHHHHHT-SGGGT---
---HHHHHHTTSSGGG----
---HHHHHHTTSSGGG----
---HHHHGGGTSSGGGS---
---HHHHHHTTSSGGGS---
---HHHHHTTTS-GGGS---
---HHHHHHTT-SGGGG---
---HHHHHHTTSSGGGG---
---HHHHHTTTS-SGGG---
---HHHHHHTTSSGGGGS--
---HHHHHTTTSSHHHH---
---HHHHHHHHHSHHHH---
---HHHHTTTTS-HHHH---
---TTTTSTTTTSGGGT---
---TTTSSTTTT-HHHH---
---TTGGGTTTT-HHHHS--
---HHHHHTTTT-HHHHS--
---HHHHTTTTSSHHHHS--
---HHHHSTTTSSHHHHS--
---HHHHTHHHHSTTTSS--
---HHHHHGGGGSHHHHS--
---TTTTTGGGGSHHHHS--
---HHHHTTTTTSHHHHS--
---HHHHTTTT-SGGGTS--
---TTGGGGGG-SHHHHS--
---TTGGGGGGG-HHHHS--
---HHHHSTTTSSGGGTS--
---TTGGGHHHHSHHHHS--
---GGGGSTTTT-HHHHS--
---TTGGGTTTTSGGGTS--
---HHHHTTTTSSGGGTS--
---GGGGSTTTSSHHHHS--
---SGGG-TTTSSHHHHS--
---GGGGTTTTTSHHHHS--
---TTGGGHHHHSHHHHS--
---GGGGTTTTSSHHHHS--
---TTGGGTTTTSHHHHS--
---HHHHTTTTSSGGGTS--
---HHHHTTTTSSTTTSS--
---HHHHTTTTTSHHHHS--
---HHHHSTTTTSTTTSS--
---TTGGGTTTSSTTTSS--
---HHHHSGGGSSTTSSS--
---TTTTTHHHHSHHHHS--
---HHHHTGGGSSHHHHS--
---TTTTTHHHHSHHHHS--
---TTTTTTTTSSTTTSS--
---TTGGGSGGGSTTTSS--
---HHHHTTTTSSHHHHS--
---HHHHTHHHHSHHHHS--
---HHHHTHHHHSHHHHS--
---HHHHTSGGGSHHHH---
---HHHHTTTTSSHHHHS--
---HHHHTTTTSSHHHHS--
---TTGGGHHHHSHHHHS--
---TTGGGTTTSSHHHHS--
---HHHHHTTTSSTTTS---
---HHHHTTTTSSTTTS---
---TTGGGHHHHSTTTSS--
---GGGGGHHHHSHHHHS--
---TTTTTHHHHSHHHHS--
---GGGGGTTTSSHHHH---
---GGGTSHHHHSHHHH---
---GGGGGSTTTSTTTSS--
---GGGG-TTTTSHHHHS--
---GGGG-HHHHSHHHHS--
---TTGGGTTTSSTTTS---
---TTTT-TTTSSHHHHS--
---GGGT-TTTTSHHHHS--
---GGGS-TTTTSHHHHS--
---GGGG-TTTSSHHHHS--
---GGGG-TTTTSHHHHS--
---GGGG-TTTSSHHHHS--
---GGGG-TTTSSHHHHS--
---GGGG-TTTSSGGGT---
---SGGG-TTTSSHHHHS--
---SGGG-TTTSSGGGTS--
----GGG-TTTSSTTTSS--
----GGG-TTTSSHHHHS--
----GGG-GGGSSTTTT---
----GGG--TTSSGGGT---
----TTS-SGGGSHHHHS--
----GGGGGGGSSGGGT---
----SGGGGGGSSHHHH---
---SGGG-TTT-SHHHH---
---STTS-TTT-SHHHH---
---STT--TTTSSHHHHS--
---STT--TTTS-HHHHS--
---STT--TTT--HHHHS--
---STT--STT--HHHHS--
---GGG-HHHH--HHHH---
---STTTHHHH--HHHH---
---GGG-STTT--GGGT---
---TTTSHHHH--GGGT---
---SGGGHHHH--GGGT---
---STT-GGGS--GGGT---
---SGGG-GGG--GGGT---
---STTTTTTTS-HHHH---
---STTSHHHHS-GGGT---
---SGGGTTTTS-HHHH---
---HHHHTGGG--HHHH---
---HHHHTGGG--GGGT---
---HHHHHHHH--HHHH---
--SHHHHHHHT--HHHHS--
--SHHHHTTTT--HHHH---
--SHHHHTGGG--HHHHS--
--SHHHHHHHS--GGGTS--
--SHHHHHHTTS-HHHH---
---HHHHHHHHS-HHHHS--
---HHHHHHHH--GGGT---
--SHHHHHHHS--HHHH---
--SHHHHHHHH--HHHHS--
---HHHHHHHH--HHHH---
---HHHHHHTT--HHHH---
--SHHHHHHHT--HHHH---
---HHHHHGGG--HHHH---
---HHHHGGGG--HHHHS--
---HHHHHGGG--HHHH---
--SHHHHHGGG--HHHHS--
---HHHHHHTT--SGGG---
---HHHHHTTTS-STTTS--
---HHHHHHTTS-HHHH---
---HHHHHHHSS-HHHHS--
---HHHHHHTTS-GGGTS--
---HHHHHHTTS-HHHHS--
---HHHHHHTTS-GGGGS--
---HHHHHHTT--GGGGG--
---HHHHHHHH--HHHHT--
---SHHHHHTT--TTGGG--
---HHHHHHTTS-SGGGG--
---HHHHHHTT--HHHHT--
---HHHHHHTT--GGGGS--
---HHHHHHTT--THHHH--
---HHHHHHHT--GGGGT--
---HHHHHHHH--HHHHH--
----HHHHHHHS-HHHHH--
---SHHHHHHH--HHHHH--
----HHHHHHHS-HHHHH--
----HHHHHHHS-HHHHH--
---SHHHHHTTS-SGGGT--
---SHHHHHHTS-GGGGT--
----HHHHHTTS-TGGGT--
---SHHHHHTTS-HHHHH--
---SHHHHHHHS-SHHHH--
---SHHHHHHTS-HHHHH--
---STTHHHHTS-HHHHH--
---SHHHHHHTS-HHHHT--
----HHHHHHHS-HHHHT--
---SHHHHHHH--HHHHT--
----HHHHHHH--HHHHS--
---SHHHHHHT--HHHHT--
---SHHHHHTT--HHHHT--
----TTHHHHH--HHHHT--
---SHHHHHHHS-HHHHT--
---SHHHHHHHS-HHHHT--
---SHHHHHHTS-HHHHT--
---SHHHHHHS--HHHHT--
---SHHHHGGG--HHHHT--
---SHHHHHHTS-HHHHT--
---SHHHHHHHS-HHHHH--
---SHHHHHHHS-HHHHH--
---SHHHHHHTS-TTTTT--
----HHHHHTS--HHHHH--
----HHHHHHTS-HHHHH--
----HHHHHTT--HHHHH--
----HHHHHTT--HHHHH--
----HHHHHHT--HHHHTT-
---SHHHHHHT--HHHHHH-
----HHHHHHT--HHHHTT-
----HHHHHTT--HHHHHH-
---SHHHHHTT--HHHHHT-
----HHHHHHH--HHHHHH-
----HHHHHHHS-HHHHH--
---SHHHHHTT--HHHHHH-
----HHHHHHHS-HHHHHH-
----HHHHHHHS-TTHHHH-
----TTTGGGTS-HHHHTT-
----HHHHHTTS-HHHHH--
----HHHHHHHS-HHHHHH-
----HHHHHTT--HHHHTT-
----HHHHHHHS-TTHHHH-
----HHHHHTT--TTHHHH-
----HHHHHHS--HHHHHH-
----HHHHHTT--HHHHHH-
----HHHHHTTS-TTHHHH-
---SHHHHHTTS-HHHHHH-
---SHHHHHHHS-TTHHHH-
----HHHHHHHS-HHHHHH-
----HHHHHTTS-HHHHTT-
----HHHHHHHS-HHHHHH-
---SHHHHHTTS-HHHHHH-
---SHHHHHTTS-HHHHHH-
----HHHHHTT--HHHHHH-
---SHHHHTTT--HHHHHH-
----HHHHHTT--HHHHTT-
----HHHHTTT--HHHHHH-
----HHHHHTT--HHHHHH-
---SHHHHHTT--HHHHHH-
---SSHHHHTT--HHHHHT-
---S-HHHHTT--HHHHHH-
---SSHHHHTT--HHHHTT-
----HHHHHHH--HHHHTT-
----HHHHHTT--HHHHTT-
---SHHHHTTT--HHHHTT-
----HHHHTTT--HHHHTT-
---SHHHHHHH--HHHHHT-
----HHHHHHH--HHHHTT-
----HHHHHHTS-HHHHHH-
----HHHHHTSS-HHHHTT-
----HHHHHTS--HHHHTT-
----HHHHHHS--HHHHTT-
----HHHHHTT--HHHHHH-
----HHHHHTT--HHHHHT-
----HHHHHTTS-HHHHTT-
---SHHHHHTS--HHHHHH-
----HHHHHTS--HHHHHH-
----HHHHHTS--HHHHTT-
----HHHHHTS--HHHHTT-
----HHHHHHTS-HHHHHH-
----HHHHTTS--HHHHHH-
----HHHHHHS--HHHHHT-
---SHHHHHTTS-HHHHHH-
---SHHHHHHS--HHHHHH-
----HHHHHHT--HHHHHH-
----HHHHHTTS-HHHHHH-
----HHHHHTTS-HHHHHH-
----HHHHHHT--HHHHHH-
----TTHHHHTS-HHHHHH-
----HHHHTTS--HHHHHH-
----HHHHHHTS-HHHHHH-
----HHHHHHTS-HHHHHT-
----HHHHHHTS-HHHHHH-
----HHHHHTTS-HHHHHT-
----HHHHHTTS-HHHHHH-
---STTHHHHTS-HHHHHH-
----HHHHHHSS-THHHHT-
----HHHHHHTS-GGGTTT-
----TTHHHHTS-HHHHH--
----HHHHHHTS-HHHHHH-
----HHHHHHTS-HHHHHT-
---SHHHHHHTS-HHHHHH-
----HHHHHHTS-TTTGGG-
----HHHHHHT--GGGTTT-
----TTGGGTT--THHHHT-
----TTHHHHTS-THHHHT-
----HHHHHHTS-THHHH--
----TTHHHHTS-GGGTTT-
----HHHHHHTS-SHHHHT-
----HHHHHHHS-SHHHHT-
----HHHHHHTS-THHHHT-
----HHHHHTTS-SHHHHT-
----HHHHHHS--THHHHT-
----HHHHHHS--HHHHTT-
----HHHHHHS--HHHHTT-
----HHHHTTS--HHHHT--
----HHHHHHTS-HHHHTT-
----HHHHHHS--HHHHT--
----HHHHHHS--HHHHH--
---SHHHHHHTS-HHHHT--
----HHHHHHS--HHHHTT-
----HHHHHHTS-HHHHH--
----HHHHHHHS-HHHHHH-
---STTHHHHTS-HHHHHT-
---SHHHHHHTS-THHHHT-
---SHHHHHTTS-HHHHHT-
----HHHHHHSS-HHHHTT-
---SHHHHHHSS-HHHHHT-
----HHHHHHS--HHHHHT-
----HHHHHHSS-HHHHHT-
---SHHHHHHS--HHHHHT-
---SHHHHTTSS-HHHHH--
--SSHHHHHHS--HHHHT--
--SSSHHHHTTS-HHHHHT-
--SSHHHHHTT--HHHHHT-
--SSHHHHHHSS-HHHHHT-
--SSHHHHHHSS-HHHHH--
--SSHHHHHTSS-HHHHTT-
--SSHHHHHTSS-HHHHHT-
---SHHHHHHS--HHHHT--
---SHHHHHTSS-HHHHH--
--SSHHHHHTSS-HHHHT--
--SSHHHHHHSS-HHHHT--
---SHHHHHHSS-HHHHH--
--SSHHHHHTSS-HHHHHT-
--SSHHHHHTTS-HHHHH--
--SSHHHHHHT--HHHHH--
--SSHHHHHHSS-TTGGG--
--SSHHHHHHS--HHHHT--
---SHHHHHHS--HHHHTT-
---SHHHHHHHS-HHHHTT-
--SSHHHHHHSS-HHHHHH-
--SSHHHHHHSS-HHHHT--
--SSHHHHHHSS-HHHHHT-
--SSHHHHHHTS-HHHHHT-
--SSTTHHHHTS-HHHHT--
--SSHHHHHHSS-HHHHTT-
--SSHHHHHHHS-HHHHHT-
--SSHHHHHHHS-HHHHTT-
--SSHHHHHTT--HHHHH--
--SSHHHHHHHS-HHHHH--
--SSHHHHHHHS-HHHHHT-
--SSHHHHHTT--HHHHT--
--SSHHHHHHH--HHHHHT-
--SSHHHHHHH--HHHHTT-
--SSHHHHHHTS-HHHHS--
---SHHHHHHSS-HHHHTT-
---SHHHHHHT--TTGGG--
---SHHHHHTSS-HHHHHH-
----HHHHHHHS-HHHHTT-
----HHHHHTTS-HHHHTT-
---THHHHTTSS-HHHHTT-
----HHHHHHT--HHHHTT-
----HHHHHTTS-HHHHHH-
----HHHHHHHS-HHHHTT-
----HHHHHTT--HHHHHT-
----HHHHHTTS-HHHHTT-
--S-HHHHHTTS-HHHHHT-
--S-HHHHHHTS-HHHHTT-
--SSHHHHHHTS-HHHHTT-
--SSHHHHHHHS-HHHHHH-
--SSHHHHHTTS-HHHHTT-
--SSHHHHHTTS-TTGGG--
--SSHHHHHHTS-HHHHH--
--SSHHHHHHHS-HHHHHH-
--SSHHHHTTSS-TTHHHH-
---SHHHHHHTS-TTGGG--
---THHHHHTTS-GGGSS--
---SHHHHHHTS-TTTSS--
----HHHHHHHS-HHHHTT-
----HHHHHHHS-GGGSS--
---SHHHHHTTS-TTTTTT-
--S-HHHHHHHS-HHHHHT-
----HHHHHHHS-HHHHHT-
----HHHHHHHS-HHHHTT-
---THHHHHHHS-HHHHHH-
----HHHHHHHS-HHHHTT-
----HHHHHTTS-TTHHHH-
----HHHHHHTS-HHHHTT-
----HHHHHTTS-HHHHTT-
----HHHHHTTS-HHHHTT-
----HHHHHHTS-HHHHTT-
----HHHHHHHS-HHHHTT-
----HHHHHHTS-TTGGGT-
----HHHHHTTS-TTGGG--
----HHHHHHHS-HHHHTT-
----HHHHHHTS-HHHHTT-
----HHHHHHTS-HHHHTT-
----HHHHHTTS-HHHHTT-
----HHHHHTTS-HHHHTT-
----HHHHHTTS-HHHHH--
----HHHHHTTS-HHHHTT-
----HHHHHHTS-HHHHTT-
----HHHHHTTS-HHHHTT-
----HHHHHTTS-HHHHTT-
----HHHHHTTS-HHHHTT-
----HHHHGGGS-HHHHTT-
----HHHHHHHS-HHHHTT-
----HHHHHHHS-HHHHTT-
----HHHHHHHS-HHHHTT-
----HHHHTTTS-HHHHTT-
----HHHHTTSS-HHHHTT-
----HHHHHHHS-TTTTTT-
----HHHHHHHS-TTGGGG-
----HHHHHTTS-HHHHTT-
----HHHHHHTS-HHHHTT-
----HHHHHHHS-TTTTTT-
----SHHHHTTS-HHHHTT-
--S-HHHHHHHS-HHHHTT-
--TTHHHHHHHS-TTGGGT-
--SSHHHHGGGS-HHHHT--
--TTHHHHHTTS-TTGGGT-
--S-HHHHGGGS-TTGGGT-
--TTHHHHHHHS-HHHHHH-
--TTHHHHHTTS-HHHHTT-
--TTHHHHHTTS-HHHHTT-
--TTHHHHHTTS-TTGGGT-
--TTHHHHHHHS-TTGGGT-
--TTHHHHHTTS-TTHHHH-
--TTHHHHHHTS-TTGGGT-
--TTHHHHHHTS-TTGGGT-
--TTHHHHHHTS-TTGGGT-
--TTHHHHHHTS-HHHHTT-
--TTHHHHHTTS-HHHHTT-
--TTHHHHHTTS-HHHHTT-
--TTHHHHHTTS-HHHHTT-
--TTHHHHHTSS-HHHHTT-
--TTHHHHHTTS-HHHHTT-
--TTHHHHHHTS-HHHHTT-
--TTHHHHTTTS-HHHHTT-
--TTHHHHHHTS-HHHHTT-
--TTHHHHHHSS-HHHHTT-
--TTHHHHHTTS-HHHHT--
--TTHHHHHHHS-HHHHTT-
--SSHHHHHHHS-HHHHTT-
--TTHHHHHHHS-HHHHTT-
--TTHHHHHTTS-HHHHHH-
--TTHHHHHHTS-HHHHTT-
--STHHHHHHTS-TTGGGT-
--TTHHHHHHTS-TTHHHH-
-HHHHHHHHHTS-TTHHHH-
-TTTHHHHHTTS-HHHHTT-
--TTHHHHHTTS-HHHHTT-
--TTHHHHHHTS-HHHHTT-
-GGGHHHHHTTS-HHHHTT-
--TTHHHHHTTS-HHHHTT-
--TTHHHHHTTS-HHHHHH-
--TTHHHHHTTS-HHHHTT-
--SSHHHHHTSS-GGGTTT-
--TTHHHHHHHS-HHHHTT-
-GGGHHHHHTTS-HHHHTT-
-GGGHHHHTTSS-HHHHHH-
-TTSHHHHHHTS-GGGTTT-
-TTSHHHHHHTS-TTTTT--
-TTTHHHHHHTS-TTTTTT-
-GGGHHHHHHTS-HHHHTT-
-GGGHHHHHTTS-TTTTTT-
-GGGHHHHHHTS-HHHHT--
--S-HHHHHHTS-HHHHTT-
--TTHHHHHHTS-TTTTTT-
-GGGHHHHHHTS-TTTTTT-
-GGGHHHHHTSS-HHHHTT-
-TT-HHHHHHHS-HHHHTT-
-TT-HHHHHHHS-HHHHTT-
--S-HHHHHHHS-HHHHTT-
--TTHHHHHHHS-GGGTT--
--S-HHHHHHHS-GGGTT--
--S-HHHHHTSS-HHHHTT-
--S-HHHHHHTS-GGGTTT-
----HHHHHHTS-TTTGGG-
--TTHHHHHTTS-HHHHTT-
--TTHHHHHHTS-TTTTTT-
--S-HHHHHTTS-TTTGGG-
--TTHHHHHHHS-HHHHTT-
--TTHHHHHHHS-TTTGGG-
--TTHHHHHHSS-TTTTT--
--TTHHHHHTTS-TTTTTT-
--TTHHHHHHHS-TTTTTT-
--TTHHHHHHHS-TTTGGG-
--TTHHHHHHHS-TTTGGG-
--SSHHHHHTTS-TTTGGG-
--TTHHHHHTTS-TTTGGG-
--TTHHHHHHSS-TTTGGG-
--TTHHHHHHHS-TTTGGG-
--TTHHHHHHHS-TTTGGG-
--TTHHHHHTTS-TTTGGG-
--TTHHHHHTTS-TTTGGG-
--TTHHHHTTTS-TTTGGG-
--TTHHHHTTTS-TTTGGG-
--TTHHHHHHHS-TTTGGG-
--TTHHHHHTTS-TTTGGG-
--SSHHHHHTTS-HHHHT--
--TTHHHHHTSS-TTTTT--
--TTHHHHTTSS-TTTGGG-
--TTHHHHHHSS-TTTGGG-
--TTHHHHHHHS-HHHHTT-
--TTHHHHHHHS-TTTGGG-
--TTHHHHHHHS-HHHHTT-
--TTHHHHHHHS-HHHHTT-
--TTHHHHHTTS-TTTGGG-
--TTHHHHHHTS-HHHHTT-
--TTHHHHHHHS-TTTGGG-
--TTHHHHHHHS-TTTGGG-
--TTHHHHHHHS-TTTGGG-
--SSHHHHHTTS-GGGGGG-
--SSHHHHHHHS-TTTGGG-
--SSHHHHHHHS-TTTGGG-
--SSHHHHHHHS-TTTGGG-
--SSHHHHHHHS-HHHHS--
--SSHHHHHHHS-TTSGGG-
--S-HHHHHHHS-HHHHTT-
--SSHHHHHHHS-TTTGGG-
--SSHHHHHHHS-TTTGGG-
--TTHHHHHHHS-TTTGGG-
--S-HHHHHHHS-HHHHTT-
--SSHHHHHHHS-TTTGGG-
--SSHHHHHHHS-TTTGGG-
--SSHHHHHHHS-TTTGGG-
--SSHHHHHHHS-TTTGGG-
--SSHHHHHHHS-TTTGGG-
--TTHHHHHHHS-HHHHTT-
--TTHHHHHHHS-GGGSS--
--S-HHHHHHHS-TTTGGG-
--TTHHHHHHTS-TTTGGG-
--TTHHHHHHSS-HHHHTT-
--TTHHHHHHHS-HHHHTT-
--TTHHHHHTTS-TTTGGG-
--TTHHHHHHHS-TTTGGG-
--TTHHHHHHHS-TTTGGG-
--SSHHHHHHHS-HHHHTT-
--STHHHHHHHS-GGGGGG-
--TTTTHHHHHS-HHHHTT-
--TTHHHHHHHS-HHHHTT-
--SSHHHHHHHS-GGGSTT-
--SSHHHHHHHS-HHHHTT-
--S-HHHHTTSS-GGGGGG-
--SSHHHHHHHS-GGGSTT-
--S-HHHHHHHS-TTTGGG-
--S-HHHHHHHS-TTTGGG-
--S-HHHHHHHS-TTTGGG-
--S-HHHHHHHS-TTTGGG-
--S-HHHHHHHS-TTTGGG-
--TTHHHHHTTS-TTTGGG-
--S-HHHHHHHS-GGGGGG-
--S-HHHHHTTS-TTTGGG-
--S-HHHHHHHS-GGGGGG-
--TTHHHHHHHS-TTSTT--
--TTHHHHGGGS-TTTTT--
--TTHHHHHHHS-GGGTT--
--S-HHHHHHHS-GGGTT--
--TTHHHHHHHS-GGGGGG-
--TTHHHHHHHS-TTTTT--
--TTHHHHHHHS-GGGTT--
--TTHHHHHHHS-TTTTT--
--TTHHHHHHHS-GGGTT--
--TTHHHHHTTS-GGGTT--
--TTHHHHHHHS-GGGTT--
--TTHHHHHHHS-GGGTT--
--TTTTHHHHHS-GGGTT--
--S-HHHHHHHS-GGG-TT-
--S-HHHHHHHS-GGGGGG-
--S-HHHHHHHS-GGGTT--
--S-HHHHHTTS-GGGGGG-
--TTHHHHHHHS-GGGTT--
--S-HHHHHTTS-TTTTT--
--S-HHHHHTTS-GGGTT--
--S-HHHHHTTS-GGGGGG-
--S-HHHHHHHS-GGGTT--
--S-HHHHHTTS-GGGTT--
--S-HHHHHHHS-GGGTT--
--S-HHHHHHTS-GGGTT--
--S-HHHHHHH--GGGGGG-
--S-HHHHHTT--GGGTT--
--S-HHHHGGG--GGGTT--
--S-HHHHHHHS-GGG-S--
--S-HHHHHHHS-GGGTT--
--S-HHHHHHHS-GGGTT--
--S-HHHHHHHS-GGGTT--
--S-HHHHHHHS-GGGTT--
--S-HHHHHTTS-GGGTT--
--TTHHHHHHHS-GGGTT--
--S-HHHHHHHS-GGGTT--
--S-HHHHHHHS-GGGTT--
--S-HHHHHHSS-GGGGGG-
--S-HHHHHHHS-GGGTT--
--S-HHHHHTTS-TTTGGG-
--S-HHHHHTTS-GGGGGG-
--S-HHHHTTTS-GGGTT--
--S-HHHHHHHS-TT-TT--
--S-HHHHHHHS-GGGGGG-
--S-HHHHHHHS-TTTGGG-
--S-HHHHHHHS-GGGTT--
--TTHHHHHHHS-GGGTT--
--S-HHHHHHTS-TTTTT--
--S-HHHHHHHS-TTTTT--
--S-HHHHHHHS-GGGTT--
--S-HHHHHHHS-TT-TT--
--S-HHHHHHHS-GGGTT--
--S-HHHHHHTS-GGGTT--
--S-HHHHHHHS-GGGTT--
--S-HHHHHHHS-GGGTT--
--S-HHHHHTTS-GGGTT--
--S-HHHHHHTS-GGG-S--
--S-HHHHHTTS-GGGTT--
--S-HHHHHHTS-GGGSS--
--S-HHHHHHTS-TTTSTT-
--S-HHHHHHTS-GGGSS--
--S-HHHHHTTS-GGGGGG-
--S-HHHHHHHS-HHHHTT-
--S-HHHHHTTS-GGGSTT-
--S-HHHHHTTS-GGG-S--
--S-HHHHHHTS-GGGSS--
--S-HHHHHHHS-GGGGGG-
--S-HHHHHHTS-GGGGGG-
--S-HHHHHHHS-GGGTT--
--S-HHHHHTTS-TTTGGG-
--S-HHHHHHTS-TTTGGG-
--S-HHHHHHHS-GGGGGG-
--S-HHHHHTTS-TTTTT--
--S-HHHHHTTS-GGGTT--
--TTHHHHHHHS-GGGTT--
--S-HHHHTTTS-HHHHTT-
--S-HHHHHHHS-HHHHTT-
--S-HHHHHTTS-HHHHTT-
--TTHHHHGGGS-HHHHTT-
--S-HHHHHHHS-HHHHTT-
--S-HHHHHHHS-TTTGGG-
--TTHHHHHHTS-GGGGGG-
--S-HHHHHHSS-HHHHTT-
--TTHHHHTTTS-HHHHT--
--TTHHHHHHHS-HHHHT--
--TTHHHHHHHS-GGGSS--
--TTHHHHHTTS-TTTTT--
--TTHHHHHHHS-GGGTT--
--TTHHHHHTTS-GGGTT--
--S-HHHHHHHS-TTTTT--
--S-HHHHHHHS-TTTTT--
--S-HHHHHHHS-HHHHTT-
--S-HHHHHHHS-GGGTT--
--S-HHHHHTTS-GGGTT--
--S-HHHHHHHS-GGGTT--
--S-HHHHHHHS-GGGTTT-
--S-HHHHHHHS-TTTTT--
--S-HHHHHHTS-GGGTT--
--S-HHHHHHSS-GGGTT--
--S-HHHHHHHS-GGGTT--
--S-HHHHHHTS-GGGTT--
--S--HHHHHTS-GGGTT--
--S-HHHHHTSS-GGGTT--
--S-HHHHHTTS-GGGTT--
--S-HHHHHTTS-GGGTT--
--S-HHHHHHHS-GGGTTT-
--S-HHHHHTTS-GGGTT--
--S-HHHHHHHS-HHHHTT-
--S-HHHHHHHS-GGGGGG-
--S-HHHHHHTS-HHHHTT-
--S-HHHHHHTS-HHHHTT-
--S-HHHHHTTS-GGGTTT-
--S-HHHHTTTS-GGGSS--
--S-HHHHHTTS-GGGSS--
--S-HHHHHTTS-GGGSS--
--S-HHHHHTTS-GGGSS--
--S-HHHHHHHS-GGG-S--
--S-HHHHHTTS-GGGSS--
--S-HHHHHHTS-GGG-S--
--S-HHHHHHHS-GGG-S--
--S-HHHHHTTS-GGG-S--
--S-HHHHHTTS-TTTGGG-
--S--HHHHTTS-TTS-S--
--S-HHHHHHHS-GGG-S--
--S-HHHHHHHS-GGGTT--
--S-HHHHHHHS-GGG-S--
--S-HHHHHHTS-GGG-TT-
--TTHHHHHHHS-GGGSS--
--S-HHHHHHHS-GGG-S--
--S-HHHHHHHS-TTS-S--
--S-HHHHHHHS-GGGSS--
--SSHHHHGGGS-GGG-S--
--S-HHHHHHHS-GGGSS--
--S-HHHHHTTS-GGGSS--
--S-HHHHHTTS-GGGSS--
--S-HHHHHHHS-TTSSS--
----HHHHHHHS-GGG-TT-
--S-HHHHHHHS-GGGSS--
--S-TTHHHHHS-GGGTT--
--S-HHHHHHHS-GGGSS--
--SSHHHHHHHS-GGGTT--
--S-HHHHHHHS-GGGGGG-
--S-HHHHHHHS-TTSSTT-
--S-HHHHHHTS-GGGTT--
--S-TTHHHHTS-GGGTT--
--S-HHHHHHTS-TTTTT--
--S-TTGGGTSS-GGGTT--
--S-TTHHHHTS-GGGTT--
--S-TTHHHHTS-GGGTT--
--S-HHHHHHHS-GGGTT--
----HHHHHHHS-GGGTT--
----HHHHHHSS-GGGTT--
----HHHHHHTS-TTTTTT-
----HHHHHTTS-GGGTT--
----HHHHHHHS-GGGTT--
--S-HHHHHTTS-GGGTT--
--S-HHHHHHHS-GGGTT--
----HHHHHTTS-GGGTT--
----HHHHHHHS-TTTTT--
----HHHHHHHS-HHHHT--
----TTHHHHSS-TTTTT--
----HHHHHHTS-TTTTT--
----HHHHHHHS-TTTGGG-
--S-HHHHHHHS-GGGTT--
----TTHHHHTS-GGGTT--
--S-TTHHHHTS-GGGTT--
----TTHHHHTS-GGGTT--
----HHHHHHTS-TTTTT--
----TTHHHHTS-GGGTT--
----TTHHHHTS-HHHHTT-
----TTHHHHTS-TTTTT--
--S-TTHHHHTS-GGGTT--
----HHHHHHTS-TTTTT--
----HHHHHHTS-TTTTT--
----HHHHHHHS-TTTGGG-
----HHHHHHHS-GGGGGG-
----HHHHHHHS-GGGTT--
----HHHHHHTS-TTTGGG-
----HHHHTTTS-TTTGGG-
----HHHHHHHS-TTTGGG-
----HHHHHTTS-TTTGGG-
----HHHHHHHS-TTTGGG-
----HHHHHHHS-GGGGGG-
----HHHHHHHS-GGGTT--
----HHHHHHHS-TTTGGG-
--S-HHHHHHHS-TTTGGG-
--S-HHHHHHHS-GGGGGG-
--S-HHHHHHHS-TTTTT--
--S-HHHHHHHS-TTTTT--
--S-HHHHHHHS-GGGGGG-
----HHHHHHHS-GGGGGG-
--S-HHHHHHHS-GGGGGG-
--S-HHHHHTTS-GGGTT--
----HHHHHHHS-GGGTTT-
--S-HHHHHTSS-HHHHTT-
----HHHHHHHS-TTTGGG-
----HHHHHHSS-HHHHTT-
----HHHHHHHS-GGGGGG-
----HHHHHHHS-GGGGGG-
--S-HHHHHHHS-GGGTTT-
--S-HHHHTTSS-GGGTTT-
----HHHHHHHS-GGGGGG-
----HHHHHHHS-GGG-TT-
----HHHHHTTS-GGGGGG-
----HHHHHHHS-GGGGGG-
----HHHHHHHS-GGGGGG-
----TTHHHHHS-GGGGGG-
----HHHHHHHS-TTTGGG-
----HHHHHHHS-GGGTT--
----HHHHHHHS-GGG-TT-
----HHHHHHHS-GGGGGG-
----HHHHHHHS-TTTTT--
----HHHHHHHS-TTTGGG-
----HHHHHHHS-TTTTT--
--S-HHHHHTTS-GGGGGG-
----HHHHHHHS-GGGGGG-
----HHHHHHHS-GGGGGG-
--S-HHHHHHHS-GGGGGG-
--S-HHHHHSSS-TTTGGG-
--S-HHHHHHSS-TTTGGG-
--S-HHHHHHTS-GGGGGG-
--S-HHHHHHHS-TTTGGG-
--S-HHHHHHHS-GGGGGG-
----HHHHHHHS-GGGGGG-
--S-HHHHHTTS-TTSGGG-
--S-HHHHHHHS-GGGGGG-
--S-HHHHHHHS-GGGGGG-
--S-HHHHHHHS-GGGTT--
----HHHHHHHS-GGGTT--
----HHHHHHHS-HHHHTT-
----HHHHHHHS-GGGGGG-
----HHHHHHHS-TTTGGG-
----HHHHHHHS-GGGGGG-
----HHHHHHHS-GGGGGG-
--S-HHHHHHHS-TTSTT--
--S-HHHHHTTS-GGGTT--
----HHHHHHTS-GGGTT--
----HHHHHHHS-GGGTT--
----HHHHHHHS-GGGGGG-
----HHHHHHHS-GGGTT--
----HHHHHTTS-GGGTT--
----HHHHHTTS-TTSTT--
----HHHHHHH--GGGTT--
----HHHHHHT--GGGTT--
----HHHHHTTS-GGGTT--
----HHHHHHHS-GGGTT--
--S-HHHHHHTS-GGG-S--
----HHHHHHHS-GGGTT--
----HHHHHHHS-TTTTT--
----HHHHHTTS-GGGGGG-
----HHHHHHHS-GGGGGG-
----HHHHHHHS-GGGTT--
----HHHHHHHS-GGGTTT-
----HHHHHTTS-TTTTT--
----HHHHHHHS-TTTGGG-
----HHHHHHHS-GGGTT--
----HHHHHHHS-GGGTT--
----HHHHHHHS-STTTT--
----HHHHHHHS-GGGTT--
----HHHHHHHS-GGGTT--
----HHHHHHTS-GGGGGG-
----HHHHHHTS-GGGGGG-
----HHHHHHHS-GGGTT--
----HHHHHHHS-GGGTT--
----HHHHHHHS-GGGTT--
----HHHHHHTS-TT-TT--
----HHHHHTTS-GGGTT--
----HHHHHHHS-TTSTT--
----HHHHHHHS-GGGTT--
----HHHHHHHS-GGGTT--
----HHHHHHHS-GGGTT--
----HHHHHHHS-GGGTT--
--SSHHHHHHSS-GGGTT--
--SSHHHHHHHS-GGGTT--
--SSHHHHHHHS-GGGTT--
--SSHHHHHHTS-GGGTT--
--SSHHHHHTTS-GGGTT--
--SSHHHHHTT--GGGTT--
----HHHHHHTS-GGGTT--
---SHHHHHHTS-GGGTT--
--SSHHHHHHHS-GGGTT--
--SSHHHHHHHS-GGGTT--
---SHHHHHHHS-GGGTT--
--TTHHHHHHHS-TT-TT--
--TTHHHHHHHS-GGGTT--
--TTHHHHHTTS-TT-TT--
--TTHHHHHTTS-TT-TT--
--TTHHHHHTTS-TTSTT--
--TTHHHHHHTS-GGGTT--
--TTHHHHHHHS-GGGTT--
--TTHHHHHHTS-GGGTT--
--TTHHHHHHTS-TT-TT--
--TTHHHHHTTS-GGGTT--
--TTHHHHHHTS-GGGTT--
--TTHHHHHHHS-TT-TT--
--TTHHHHHHHS-GGGTT--
--TTTTHHHHSS-TT-TT--
--TTHHHHHHHS-GGGTT--
--TTHHHHHHTS-TTSTT--
--TTHHHHHHHS-GGGTT--
--TTHHHHHHHS-GGGTT--
--TTHHHHHHTS-GGGTT--
--TTHHHHHHTS-TT-TT--
--TTHHHHHHHS-GGGTT--
--TTHHHHHTTS-GGGTT--
--SSHHHHHHHS-GGGTT--
--TTHHHHHHTS-GGGTT--
--TTHHHHHTTS-GGGSS--
--TTHHHHHTTS-GGGSS--
--TTHHHHHTTS-TTTSS--
--TTHHHHTTSS-TTTTT--
--TTHHHHHHTS-HHHHT--
--TTHHHHHHHS-GGGSS--
--TTHHHHHTTS-GGGTT--
--TTHHHHHTTS-GGGTS--
--TTHHHHHTTS-TTTTT--
--TTHHHHHTTS-GGGTT--
--SSHHHHHHTS-GGGTT--
--TTHHHHHTTS-GGGTT--
--TTHHHHHHTS-GGGTT--
--TTHHHHHHTS-GGGGS--
--TTHHHHHHTS-GGGSS--
--TTHHHHHHTS-GGGTT--
--TTHHHHHHTS-GGGTT--
--TTHHHHHHHS-GGGTT--
--TTHHHHHHTS-GGGSS--
--TTHHHHHTTS-GGGTT--
--TTHHHHHHTS-GGGTT--
--TTHHHHHHTS-GGGTT--
--TTHHHHHTTS-GGGTT--
--TTHHHHHTTS-GGGTT--
--TTHHHHHTTS-GGGTT--
--TTHHHHHHHS-GGGTT--
--TTHHHHHHTS-GGGTT--
--TTHHHHHHHS-GGGTT--
--TTHHHHHTTS-TTSTT--
--TTHHHHHTTS-TTTTT--
--TTHHHHHTTS-TTTTT--
--TTHHHHHHHS-HHHHTT-
--TTHHHHHHSS-GGGS---
--TTHHHHHTTS-GGGTT--
--TTHHHHHTTS-GGGTT--
--TTHHHHHTTS-GGGTT--
--TTHHHHHHTS-GGGTT--
--TTHHHHHHTS-HHHHT--
--TTHHHHHHHS-GGGTT--
--TTHHHHHHTS-TTSTT--
--TTHHHHHHTS-GGGTT--
--TTHHHHHHTS-TTSTT--
--TTHHHHHHHS-GGGTT--
--TTHHHHHHHS-GGGTT--
--TTHHHHHTTS-TTTS---
--TTHHHHHHHS-GGGTT--
--TTHHHHHTTS-GGGTT--
--TTHHHHHTTS-GGGTT--
--TTHHHHHTSS-GGGS---
--TTHHHHTTSS-GGGS---
--SSHHHHTTTS-TTSS---
--TTHHHHHTTS-GGGS---
--TTHHHHHTTS-GGG-TT-
--SSHHHHHHTS-GGGS---
--TTHHHHHTTS-GGG----
--TTHHHHHHTS-GGG----
--SSHHHHHHTS-GGG----
--TTHHHHHHTS-GGG----
--TTHHHHHHTS-GGG----
--TTHHHHHHHS-GGG----
--TTHHHHHHTS-GGG----
--TTHHHHHHTS-GGG----
--TTHHHHHHTS-GGGS---
--TTHHHHHHTS-GGG----
--TTHHHHHTTS-GGG----
--TTHHHHHHHS-GGG----
--TTHHHHHTTS-GGGS---
--TTHHHHHHTS-GGG----
--TTHHHHHTTS-GGG----
--TTHHHHHTTS-TTSS---
--TTHHHHHTTS-GGG----
--TTHHHHHHTS-TTS----
--TTHHHHHHTS-GGG----
--TTHHHHHTTS-GGGS---
--TTHHHHHTTS-GGG----
--TTHHHHHHTS-TTSS---
--TTHHHHHTTS-TTSS---
--TTHHHHHHHS-GGGSS--
--TTHHHHHHTS-GGGTT--
--TTHHHHHHTS-GGGS---
--TTHHHHHHTS-GGGSS--
--TTHHHHHHHS-GGGS---
--TTHHHHTTSS-TTSSS--
--TTHHHHHHHS-TTSSS--
--TTHHHHHHHS-GGGSS--
--TTHHHHHHHS-TTSSS--
--TTHHHHHHHS-GGG----
----HHHHGGGS-TTSS---
--TTHHHHHHTS-TTSS---
---THHHHHHHS-TTS----
--STHHHHTTTS-TTS-TT-
--STHHHHTTTS-TTSS---
---THHHHGGGS-GGGSS--
---HHHHHHTTS-GGGS---
---HHHHHHHHS-TTSSS--
---HHHHHHHSS-GGGS---
---HHHHHHHTS-GGG----
---HHHHHHHHS-GGG-S--
---HHHHHHHTS-GGG-S--
---TTHHHHTTS-GGGSS--
---HHHHHTTSS-GGGS---
---HHHHHHHTS-GGGS---
---TTHHHHTTS-GGGSS--
---HHHHHHHHS-GGGS---
---HHHHHHHTS-GGGSS--
---HHHHHHHTS-GGG-S--
---HHHHHHHTS-GGG-S--
---HHHHHHHTS-GGGSS--
---HHHHHHHTS-GGGSS--
---HHHHHHHHS-GGGS---
---HHHHHHHTS-GGG----
---HHHHHHHTS-GGG-S--
---HHHHHHTTS-GGGSS--
--SHHHHHTTSS-GGGSS--
--SHHHHHHHTS-GGGSS--
---HHHHHHHTS-GGGSS--
---HHHHHHHTS-GGGSS--
---HHHHHHTTS-TTSS---
---HHHHHHTTS-TTSSS--
---HHHHHHTTS-TTSS---
---HHHHHHHTS-GGG-S--
---HHHHHHHTS-GGGS---
---HHHHHHHHS-TTS----
---HHHHHHHTS-GGGS---
---HHHHHHHHS-TTSS---
---HHHHHHHHS-GGGSS--
---HHHHHHHTS-GGG----
---HHHHHHHTS-GGGS---
---HHHHHHHTS-GGGS---
---HHHHHHHTS-GGGSS--
---HHHHHGGGS-GGG----
---HHHHHHTTS-GGG-S--
---HHHHHHTTS-GGGSS--
---HHHHHHTTS-GGGS---
---HHHHHGGGS-TTSSS--
---HHHHTTTTS-GGGSS--
---HHHHTTTTS-TTSSS--
---TTHHHHTTS-GGGS---
---HHHHHHHTS-GGGSS--
---HHHHHHTTS-GGG-S--
---HHHHHHHTS-GGGSS--
---HHHHHHTTS-GGG-S--
---HHHHHHTTS-GGGSS--
---TTHHHHTTS-GGGSS--
---HHHHHHHTS-GGG-S--
---HHHHHHHTS-GGG-S--
---HHHHHHHTS-GGG-S--
---HHHHHHHTS-GGG-S--
---HHHHHHHTS-GGG-S--
---HHHHHHHTS-GGG-S--
---HHHHHHHTS-GGG-S--
---HHHHHHHTS-GGG-S--
---HHHHHHHTS-GGG-S--
---HHHHHHTTS-GGG----
---HHHHHHTTS-GGG----
---HHHHHHHTS-GGG-S--
---HHHHHHTTS-GGG-S--
---HHHHHHTTS-GGG-S--
---HHHHHHTTS-GGG-S--
---HHHHHGGGS-TTSSS--
---TTHHHHTTS-GGGSS--
---HHHHHHHTS-GGG-S--
---HHHHHHTSS-GGG-S--
---TTHHHHTTS-GGGSS--
---HHHHHHTTS-GGGS---
---TTHHHHTTS-GGG----
---HHHHHHTTS-GGGS---
---HHHHHHTTS-TTSSS--
---HHHHHGGGS-TTS----
--HHHHHHHTTS-TTSS---
--HHHHHHHTTS-GGG----
--HHHHHHHHTS-GGGS---
--HHHHHHHHTS-GGGS---
--HHHHHHHHHS-GGGSS--
--HHHHHHHHTS-TTSS---
--HHHHHHHTTS-GGGS---
--HHHHHHHHSS-GGGSS--
--HHHHHHHHTS-TTSSS--
--HHHHHHHHTS-TTSSS--
--HHHHHHHTTS-GGGTT--
--HHHHHHHHTS-GGGSS--
--HHHHHHHTTS-GGGGS--
--HHHHHHHHTS-TTT----
--HHHHHHHHTS-TTSS---
--HHHHHHHHHS-GGGS---
--HHHHHHHHHS-GGGS---
--HHHHHHHTTS-TTSS---
--HHHHHHHHTS-GGG----
--HHHHHHHTTS-TTTS---
--HHHHHHHHHS-TTTTT--
--HHHHHHHHHS-GGG----
--HHHHHHHHTS-TTT----
--HHHHHHHHTS-GGG----
--HHHHHHHHSS-TTT----
--HHHHHHHHHS-TTT----
--HHHHHHHTTS-TTS----
--HHHHHHHTTS-GGG----
--HHHHHHHHTS-TTS----
--HHHHHHHTTS-GGG----
--HHHHHHHTTS-GGG----
--HHHHHHHTTS-GGG----
--HHHHHHHTTS-TTT----
--HHHHHHHHHS-TTS----
--HHHHHHHHHS-SSS----
--HHHHHHHTTS-SSS----
--HHHHHHHHHS-TTS----
--HHHHHHHHHS-SSS----
--HHHHHHHTTS-GGG----
--HHHHHHHHTS-GGGS---
--HHHHHHHHHS-GGG----
--HHHHHHHHTS-GGG----
--HHHHHHHHTS-GGG----
--HHHHHHHSSS-GGGS---
--HHHHHHHHTS-TTSS---
--HHHHHHHHTS-GGGS---
--HHHHHHHHTS-TTTS---
--HHHHHHHHTS-GGGSS--
--HHHHHHHHHS-TTSTT--
--HHHHHHHHTS-TTTTT--
--HHHHHHHHTS-GGGTT--
--HHHHHHHHSS-TTTTTT-
--HHHHHHHHTS-TTTTT--
--HHHHHHHHSS-GGGTT--
--HHHHHHHHHS-TTTTT--
--HHHHHHHHTS-TTTTT--
--HHHHHHHHTS-TTTTT--
--HHHHHHHTTS-GGGTT--
--HHHHHHHTTS-TTTTTT-
--HHHHHHHHTS-TTTTT--
--HHHHHHHHHS-TTTTT--
--HHHHHHHHHS-GGGSS--
--HHHHHHHHTS-TTTTT--
--HHHHHHHHTS-TTSSS--
--HHHHHHHTTS-TTSSS--
--HHHHHHHHHS-TTSSS--
--HHHHHHHHTS-TTTTT--
--HHHHHHHHTS-TTTTT--
--HHHHHHHHTS-TTTTTT-
--HHHHHHHHSS-GGGTTT-
--HHHHHHHHTS-SSSTT--
--HHHHHHHHHS-HHHHS--
--HHHHHHHTTS-HHHHS--
--HHHHHHHHHS-GGGSS--
--HHHHHHHHHS-GGGSS--
--HHHHTHHHHS-GGGSS--
--TTGGGGGGTS-GGGTT--
--HHHHGGGGTS-GGGTT--
--TTGGGHHHHS-GGGTT--
--HHHHHGGGTS-GGGTT--
--HHHHTHHHHS-GGGTT--
--HHHHHGGGSS-TTTTT--
--HHHHHHHHHS-GGGS---
--SHHHHHHHHS-GGGS---
--THHHHHHHHS-GGG----
--HHHHHTTTSS-GGGS---
--HHHHHHTTSS-GGGS---
--HHHHHHHHHS-GGGS---
--HHHHHHGGGS-TTTS---
--HHHHHHTTTS-TTTS---
--HHHHHHHTTS-HHHH---
--HHHHHHHTTS-HHHH---
--HHHHHHHHHS-HHHH---
--HHHHHHHHTS-GGGS---
--HHHHHHHHSS-GGGS---
--HHHHHHHHHS-GGGS---
--HHHHHHHHHS-GGGS---
--HHHHHHHHTS-HHHH---
--HHHHHHHHTS-HHHH---
--HHHHHHHHHS-TTTS---
--HHHHHHHHTS-HHHH---
--HHHHHHHTTS-GGGS---
--HHHHHHHHHS-GGGS---
--HHHHHHHHHS-TTTS---
--HHHHHHHHTS-GGGS---
--HHHHHHHHTS-HHHH---
--HHHHHHHHTS-GGGS---
--HHHHHHHHTS-GGGS---
--HHHHHHHTTS-GGGS---
--HHHHHHHHTS-TTTS---
--HHHHHHHTTS-TTTS---
--HHHHHHHHHS-GGGTT--
--HHHHHHTTTS-GGGS---
--HHHHHHHHTS-GGGSS--
--HHHHHHHHTS-TTSS---
--HHHHHHHTTS-GGGS---
--HHHHHHHHTS-GGGS---
--HHHHHHHHSS-TTTS---
--HHHHHHHHHS-HHHH---
--HHHHHHHHTS-HHHH---
--HHHHHHHHHS-HHHH---
--HHHHHHHHTS-HHHHT--
--HHHHHHHTTS-HHHH---
--HHHHHHHTTS-TTGGG--
--HHHHHHHTTS-HHHH---
--HHHHHHHHTS-TTTT---
--HHHHHHHTTS-HHHH---
--HHHHHHHTTS-HHHH---
--HHHHHHHHHS-HHHH---
--HHHHHHHHTS-HHHH---
--HHHHHHHHHS-HHHH---
--HHHHHHHTTS-HHHH---
--HHHHHHHTTS-HHHH---
--HHHHHHHTTS-GGGG---
--HHHHHHHHTS-GGGG---
--HHHHHHHTTS-GGGS---
--HHHHHHHTTS-GGGG---
--HHHHHHHTTS-HHHH---
--HHHHHHHHTS-HHHH---
--HHHHHHHHTS-HHHH---
--HHHHHHHHTS-HHHH---
--HHHHHHHHTS-HHHH---
--HHHHHHHHSS-HHHHS--
--HHHHHHHTTS-HHHH---
--HHHHHHHHTS-HHHH---
--HHHHHHHTTS-HHHH---
--HHHHHHHSSS-HHHH---
--HHHHHHHTTS-HHHH---
--HHHHHHHHTS-TTTT---
--HHHHHHHTTS-GGGG---
--HHHHHHHTTS-GGGS---
--HHHHHHHTTS-GGGS---
--HHHHHHHTTS-GGGT---
--HHHHHHHTTS-HHHH---
--HHHHHHHHTS-GGGS---
--HHHHHHHHTS-GGGG---
--HHHHHHHHHS-GGGG---
--HHHHHHHHHS-HHHH---
--HHHHHHHHHS-GGGG---
--HHHHHHHTTS-GGGG---
--HHHHHHHTTS-HHHH---
--HHHHHHHTTS-SGGG---
--HHHHHHHTTS-HHHH---
--HHHHHHHHTS-HHHH---
--HHHHHHHHTS-HHHH---
--HHHHHHHTTS-GGGT---
--HHHHHHHTTS-HHHH---
--HHHHHHHHTS-TTTT---
--HHHHHHHHHS-HHHH---
--HHHHHHHHHS-HHHH---
--HHHHHHHHTS-TTTT---
--HHHHHHTTSS-TTTT---
--HHHHHHHTTS-TTTS---
--HHHHHHHTTS-TTTS---
--HHHHHHHHHS-GGGS---
--HHHHHHHTTS-TGGG---
--HHHHHHHTTS-GGGS---
--HHHHHHHHTS-GGGS---
--HHHHHHHHTS-TTTT---
--HHHHHHHTTS-TTTT---
--HHHHHHHHSS-TTTT---
--HHHHHHHHTS-TTTT---
--HHHHHHHHHS-TTTT---
--HHHHHHHHTS-TTTS---
--HHHHHHHHTS-GGGG---
--HHHHHHHHSS-HHHH---
--HHHHHHHTT--TTTT---
--HHHHHHHTTS-HHHH---
--HHHHHHHHTS-TTTT---
--HHHHHHHHTS-TTT----
--HHHHHHHHHS-GGGS---
--HHHHHHHTTS-GGGS---
--HHHHHHHHTS-TTTS---
--HHHHHHHTTS-TTTS---
--HHHHHHHTTS-GGGS---
--HHHHHHHTTS-GGG----
--HHHHHHHTTS-GGGG---
--HHHHHHHTTS-GGG----
--HHHHHHHHHS-TTTT---
--HHHHHHHHHS-TTSS---
--HHHHHHHHHS-TTSS---
--HHHHHHHHTS-GGGT---
--HHHHHHHTTS-GGGS---
--HHHHHHHHSS-GGGS---
--HHHHHHHTTS-TTSS---
--HHHHHHHHSS-GGGS---
--HHHHHHHHHS-GGGS---
--HHHHHHHHHS-GGGS---
--HHHHHHHHHS-GGGS---
--HHHHHHHHHS-GGGS---
--HHHHHHTTSS-TTSS---
--HHHHHHHHHS-TTSS---
--HHHHHHHTTS-TTSS---
--HHHHHHHHHS-GGGS---
--HHHHHHHTTS-GGGG---
--HHHHHHHTSS-GGGSS--
--HHHHHHHHTS-GGGTS--
--HHHHHHHHSS-GGGSS--
--HHHHHHHTTS-HHHH---
--HHHHHHHTTS-TTTS---
--HHHHHHHTTS-HHHH---
--HHHHHHHTT--HHHH---
--HHHHHHHTTS-HHHH---
--HHHHHHHTTS-GGGG---
--HHHHHHHHSS-GGGG---
--HHHHHHHHTS-GGGG---
--HHHHHHHHTS-GGGT---
--HHHHHHHHHS-GGGT---
--HHHHHHHHTS-GGGT---
--HHHHHHHHHS-HHHHS--
--HHHHHHHHHS-GGGGS--
--HHHHHHHHHS-GGGG---
--HHHHHHHHHS-GGGS---
--HHHHHHHTTS-HHHHS--
--HHHHHHHHTS-HHHH---
--HHHHHHHTTS-HHHHS--
--HHHHHHHTTS-HHHH---
--HHHHHHHHTS-HHHH---
--HHHHHHHHTS-HHHHS--
--HHHHHHHHTS-HHHHS--
--HHHHHHHHTS-HHHHS--
--HHHHHHHTTS-HHHHS--
--HHHHHHHTTS-GGGTS--
--HHHHHHHTTS-HHHH---
--HHHHHHHTTS-HHHHS--
--HHHHHHHTTS-HHHHS--
--HHHHHHHTTS-GGGTS--
--HHHHHHHHSS-HHHHS--
--HHHHHHHHTS-HHHHS--
--HHHHHHHTTS-GGGG---
--HHHHHHHHHS-GGGT---
--HHHHHHHTTS-GGGT---
--HHHHHHHHSS-HHHH---
--HHHHHHHHHS-GGGT---
--HHHHHHHHHS-GGGT---
--HHHHHHHHHS-GGGT---
--HHHHHHHHTS-GGGT---
--HHHHHHHHHS-GGGT---
--HHHHHHHHHS-GGGT---
--HHHHHHHHTS-GGGT---
--HHHHHHHHTS-GGGT---
--HHHHHHHTSS-GGGT---
--HHHHHHHTTS-GGGT---
--HHHHHHHHSS-GGGT---
--HHHHHHHTTS-GGGT---
--HHHHHHHTTS-GGGT---
--HHHHHHHHHS-GGGT---
--HHHHHHHTTS-GGGT---
--HHHHHHHHHS-GGGT---
--HHHHHHTTTS-GGGT---
--HHHHHHHHHS-GGGT---
--HHHHHHHHSS-GGGT---
--HHHHHHHTTS-GGGTS--
--HHHHHHHTTS-GGGT---
--TTHHHHTTSS-TTTTS--
--HHHHHHHTTS-GGGT---
--HHHHHHHTTS-SGGG---
--HHHHHHHTSS-GGGS---
--HHHHHHHTTS-GGGS---
--HHHHHHHTTS-TTTT---
--HHHHHHHHTS-GGGG---
--HHHHHHHHHS-GGGG---
--HHHHHHHTTS-TTTT---
--HHHHHHHHHS-HHHH---
--HHHHHHHHSS-GGGG---
--HHHHHHHHSS-TTTT---
--HHHHHHHHHS-SGGG---
--HHHHHHHTTS-GGGG---
--HHHHHHHHHS-GGGT---
--HHHHHHHHHS-GGGG---
--HHHHHHHTTS-TTTT---
--TTHHHHTTSS-TTTT---
--HHHHHHHSSS-GGGG---
--HHHHHHHHSS-GGGG---
--HHHHHHHHHS-GGGGS--
--HHHHHHHHHS-GGGGS--
--HHHHHHHHHS-GGGGS--
--HHHHHHHHTS-GGGS---
--HHHHHHTTTS-GGGSS--
--HHHHHHHTTS-GGGS---
--HHHHHHHTTS-GGGSS--
--HHHHHHHTTS-GGG----
--HHHHHHHHHS-GGGG---
--HHHHHHHTTS-GGGS---
--HHHHHHHTTS-GGG----
--HHHHHHTTTS-GGG----
--HHHHHHHTT--GGGT---
--HHHHHHHTTS-GGGG---
--HHHHHHHHHS-GGGG---
--GGGHHHHHHS-GGGG---
--TTHHHHTTTS-GGGT---
--TTTHHHHTTS-GGGG---
--GGGHHHHTTS-HHHH---
--STTHHHHTTS-GGGG---
--STTHHHHTTS-GGGG---
--GGGHHHHTSS-HHHH---
--GGGHHHHTTS-GGGT---
--GGGHHHHTTS-GGGT---
--GGGHHHHTTS-GGGG---
--STTHHHHTTS-GGGG---
--GGGHHHHTTS-GGGT---
--GGGHHHHTT--HHHH---
--GGGHHHHTTS-GGGT---
--TTSHHHHHTS-HHHH---
--TTSHHHHHSS-GGGT---
--TT-HHHHTTS-GGGG---
--TT-HHHHHTS-GGGG---
--GGGHHHHTTS-GGGG---
--GGGHHHHHTS-GGGS---
--TT-HHHHHTS-GGGG---
--GGGHHHHHTS-GGGTS--
--GGGHHHHTTS-HHHH---
--TT-HHHHHTS-SGGG---
--TT-HHHHHTS-HHHH---
--TT-HHHHHS--GGGT---
--GGGHHHHHSS-GGGT---
--GGGHHHHHHS-GGGT---
--TT-HHHHTT--GGGT---
--GGGHHHHHTS-GGGT---
--GGGHHHHHSS-GGGS---
--TT-HHHHHTS-GGGT---
--GGGHHHHHTS-HHHH---
--TT-HHHHHSS-GGGT---
--GGGHHHHTTS-GGGT---
--GGGHHHHHHS-GGGT---
--TT-HHHHHTS-GGGT---
--SS-TTHHHHS-GGGTS--
--TT-HHHHHHS-GGGG---
--GGGHHHHHHS-GGGT---
--GGGHHHHHHS-GGGGS--
--GGGHHHHHHS-TTTT---
--GGGHHHHHHS-GGGS---
--TT-TTGGGT--TTTT---
--TT-HHHHHHS-HHHH---
--SS-TTHHHH--GGGG---
--TT-HHHHTTS-TTTT---
--SS-HHHHTTS-HHHH---
--TT-HHHHTT--GGGT---
--TT-HHHHTT--GGGTS--
--TT-HHHHHH--HHHHS--
--GGGHHHHHHS-HHHH---
--TT-HHHHHHS-GGGT---
--TT-HHHHHH--HHHHS--
--GGGHHHHHHS-HHHH---
--GGGTTGGGTS-GGGT---
--GGGTTGGGTS-GGGT---
--GGGHHHHTTS-GGGT---
--GGGHHHHTTS-GGGTS--
--GGGTTGGGTS-HHHHS--
--GGGHHHHTT--HHHH---
--STTHHHHHSS-HHHHS--
--GGGHHHHHHS-HHHHS--
--GGGHHHHTT--HHHHS--
--GGGHHHHHHS-HHHHS--
--GGGHHHHHHS-GGGTS--
--GGGHHHHTT--TTTSS--
--GGGHHHHHH--TTT----
--GGGHHHHHHS-TTTS---
--GGGHHHHHHS-TTT----
--GGGTTHHHHS-TTT----
--TTTTTHHHHS-TTT-S--
--GGGTTHHHHS-TTTT---
--TTSHHHHHH--TTTSS--
--GGGHHHHTTS-GGGGS--
--TTTHHHHTT--HHHHS--
--TTTHHHHTT--GGGTS--
--TTTHHHHTTS-GGGG---
--HHHHHHHTT--GGGS---
--HHHHHHHTT--GGGS---
--TTTTTGGGG--GGG----
--TTTTTGGGTS-GGGG---
--TTTTTTGGG--GGGS---
--HHHHHHHTTS-GGGG---
--HHHHHHHTTS-GGGS---
--HHHHHHTTT--GGGS---
--HHHHHHHTTS-GGGG---
--HHHHHHHTTS-GGGG---
--HHHHHHHTTS-TTTT---
--HHHHHHHTTS-SGGG---
--HHHHHHHHHS-GGGT---
--HHHHHHHTTS-GGGG---
--HHHHHHHTT--GGGG---
--HHHHHHHHTS-GGGS---
--HHHHHHHTTS-GGGS---
--TTHHHHHTT--SGGG---
--HHHHHHTTSS-SGGG---
--HHHHHHTTTS-GGGG---
--HHHHHHHTTS-GGG----
--TTHHHHTTTS-GGG----
--TTHHHHTTT--GGG----
--HHHHHHTTTS-SGGG---
--HHHHHHHTT--SGGG---
--HHHHHHHHHS-STTS---
-THHHHHHHTTS-GGGS---
--HHHHHHHTTS-STTT---
--TTHHHHHHH--GGGG---
--TTHHHHHTT--HHHH---
--HHHHHHHTT--GGGT---
--HHHHHHHHS--HHHH---
--HHHHHHHTT--HHHH---
--HHHHHHHHTS-HHHH---
--HHHHHHHHH--HHHH---
--HHHHHHHTTS-HHHH---
--TTHHHHHHT--GGG----
--HHHHHHHTTS-GGGG---
--HHHHHHHTT--HHHH---
--HHHHHHHTT--TGGG---
--HHHHHHHTT--GGGT---
--HHHHHHHTT--HHHH---
--HHHHHHHTT--GGGT---
--TTHHHHHHTS-GGGG---
--HHHHHHHTTS-SGGG---
--HHHHHHHHTS-GGGG---
--HHHHHHHTT--GGGG---
--HHHHHHHTT--GGG----
--HHHHHHHTT--TT-----
--HHHHHHHTT--GGG----
--HHHHHHHTT--GGGS---
--HHHHHHHTT--GGGS---
--HHHHHHHHH--GGGS---
--HHHHHTTTT--GGG----
--HHHHHHHHT--GGGG---
--HHHHHHHTT--GGGG---
--HHHHHHHHS--GGGG---
--HHHHHHHHT--GGG----
--HHHHHHHHS--GGG----
--HHHHHHHHT--GGG----
--HHHHHHHTT--GGG----
--HHHHHHHHHS-GGGS---
--HHHHHHHHTS-GGG----
--HHHHHHHHHS-GGGG---
--HHHHHHHHHS-GGG----
--TTHHHHTTTS-GGGG---
--HHHHHHHTS--GGG----
--HHHHHHHTTS-GGGG---
--HHHHHHTTT--HHHH---
--HHHHHHHHTS-HHHH---
--HHHHHHHHSS-HHHH---
--HHHHHHHTT--HHHH---
--HHHHHHHTT--TTTTS--
--HHHHHHHTTS-TTTTS--
--HHHHHHHTT--GGG----
--HHHHHHTTS--TTTSS--
--HHHHHHHTTS-GGGG---
--HHHHHHHTTS-TTTT---
--HHHHHHHTTS-GGGG---
--HHHHHHHHHS-GGGG---
--HHHHHHTTTS-HHHH---
--HHHHHHHTT--HHHH---
--HHHHHHHTT--HHHHS--
--HHHHHHHTT--HHHH---
--HHHHHHHHHS-HHHH---
--HHHHHHHTT--HHHH---
--HHHHHHTTTS-HHHH---
--HHHHHHHHH--HHHH---
--HHHHHHHTT--HHHHS--
--HHHHHHHTS--HHHHS--
--HHHHHHHHHS-TTTT---
--TTHHHHHHHS-GGGGS--
--HHHHHHHHHS-HHHHS--
--HHHHHHHTTS-GGGGS--
--HHHHHHHHT--HHHHS--
--HHHHHHHHH--HHHHS--
--HHHHHHHHH--HHHHS--
--HHHHHHHTT--HHHHS--
--HHHHHHHHH--HHHHS--
--HHHHHHHHHS-HHHHS--
--HHHHHHTTT--HHHH---
--HHHHHHHTT--HHHHS--
--HHHHHHHHHS-HHHHS--
--HHHHHHHHSS-HHHHS--
--HHHHHHHHHS-HHHHTT-
---HHHHHHTTS-HHHHS--
--HHHHHHHHHS-HHHHS--
--HHHHHHHHHS-HHHHS--
--HHHHHHHTTS-HHHHS--
--HHHHHHHTT--HHHHS--
--HHHHHHHTTS-GGGTS--
--HHHHHHHTT--TTTTS--
--SHHHHHHTT--HHHHS--
--HHHHHHHHH--HHHHS--
--HHHHHHHTTS-GGGTS--
--HHHHHHHTTS-HHHHS--
--HHHHHHHTTS-HHHHS--
--HHHHHHHTTS-HHHHS--
--HHHHHHHTTS-HHHHS--
--HHHHHHHHH--GGGTS--
--HHHHHHHTT--HHHHS--
--HHHHHHHTT--HHHHS--
--HHHHHHHTT--HHHHS--
--HHHHHHHHH--HHHHS--
--HHHHHHHTS--HHHHS--
--HHHHHHHHTS-HHHHS--
--HHHHHHHTT--HHHHS--
--HHHHHHHTTS-HHHHS--
--HHHHHHHHH--HHHHS--
-HHHHHHHHHT--GGGSS--
-HHHHHHHHHT--HHHHS--
-HHHHHHHHHHS-HHHHS--
-HHHHHHHHHTS-HHHHS--
-HHHHHHHHTTS-GGGTS--
-HHHHHHHHTTS-HHHHS--
-HHHHHHHHTTS-HHHHS--
-HHHHHHHHHHS-HHHHTT-
-HHHHHHHHHHS-HHHHTT-
-HHHHHHHHHTS-HHHHS--
-HHHHHHHHHT--GGGTS--
-HHHHHHHHHHS-HHHHS--
-TTHHHHHHHHS-HHHHS--
-HHHHHHHHHH--HHHHS--
-HHHHHHHHHT--HHHHS--
--HHHHHHHTTS-HHHHS--
--TTTHHHHTT--HHHHS--
-HHHHHHHHTTS-HHHHS--
-HHHHHHHHHH--HHHHS--
-HHHHHHHHHTS-GGGTS--
-HHHHHHHHTS--GGGTS--
-HHHHHHHHTTS-GGGT---
-HHHHHHHHTTS-GGGTS--
-HHHHHHHHHHS-GGGTS--
-HHHHHHHTTTS-TTTTS--
-HHHHHHHHHHS-HHHHS--
-HHHHHHHHTTS-SGGGS--
-HHHHHHHHHTS-TTTTS--
-HHHHHHHHTTS-GGGTS--
-HHHHHHHHTTS-HHHHS--
-HHHHHHHHTTS-TTTTS--
-HHHHHHHHTTS-HHHHS--
-HHHHHHHHTTS-HHHHS--
-HHHHHHHHTTS-HHHHS--
-HHHHHHHHTT--HHHHS--
-HHHHHHHHTTS-HHHHS--
-HHHHHHHHHHS-HHHHS--
-HHHHHHHHTTS-HHHHS--
-HHHHHHHHHHS-HHHHS--
-HHHHHHHHTTS-GGGTS--
-HHHHHHHHHHS-SSTTS--
-HHHHHHHHTT--TTTTS--
-HHHHHHHHHHS-SGGGS--
-HHHHHHHHHHS-GGGTS--
-HHHHHHHHTTS-STTTS--
-HHHHHHHHTT--STTT---
-HHHHHHHHHHS-GGGT---
-HHHHHHHHHHS-GGGT---
-HHHHHHHTTTS-HHHH---
-HHHHHHHHHHS-GGGT---
-HHHHHHHHHHS-SGGG---
-HHHHHHHHHTS-HHHH---
-HHHHHHHHHHS-SGGG---
-HHHHHHHHHTS-GGGG---
-HHHHHHHHHTS-HHHH---
-HHHHHHHHHTS-SSTT---
-HHHHHHHHHHS-SGGGS--
-HHHHHHHHHSS-TTTTS--
-HHHHHHHHHHS-TTTTS--
-HHHHHHHHHHS-GGGGS--
-HHHHHHHHHTS-HHHHS--
-HHHHHHHHHHS-GGGS---
-HHHHHHHHHHS-HHHHS--
-HHHHHHHHHHS-GGGG---
-HHHHHHHHHHS-GGGGS--
-HHHHHHHHTTS-GGGTS--
-HHHHHHHHHTS-GGGTS--
-HHHHHHHTTTS-HHHHS--
-HHHHHHHHHHS-GGGT---
-HHHHHHHHHSS-GGGT---
-HHHHHHHHHHS-GGGGS--
-HHHHHHHHHT--HHHHS--
-HHHHHHHHHHS-GGGSS--
-HHHHHHHHHT--GGGTS--
-HHHHHHHHHHS-GGGTS--
-HHHHHHHHHH--GGGT---
-HHHHHHHHTT--GGGT---
-HHHHHHHHTT--SGGGS--
-HHHHHHHHTTS-STTTS--
-HHHHHHHHTTS-STTTS--
-HHHHHHHHHHS-STTTS--
-HHHHHHHHTTS-STTSS--
-HHHHHHHHHH--GGGGS--
-HHHHHHHHHS--STTTS--
-HHHHHHHHHHS-GGGSS--
-HHHHHHHHTS--STTTS--
-HHHHHHHHHT--STTTS--
-HHHHHHHHHS--STTTS--
-HHHHHHHHHT--GGGTS--
-HHHHHHHHHH--STTTS--
-HHHHHHHHTT--GGGTS--
-HHHHHHHHHH--STTT---
-HHHHHHHHHH--HHHHS--
-HHHHHHHHTT--GGGTS--
-HHHHHHHHHS--STTTS--
-HHHHHHHTTS--HHHHS--
-HHHHHHHHHH--GGGTS--
-HHHHHHHHHT--GGGSS--
-HHHHHHHHTT--GGGSS--
-HHHHHHHHTT--STTTS--
-HHHHHHHHTT--SSTTS--
-HHHHHHHHTT--STTT---
-HHHHHHHHTT--HHHHS--
-HHHHHHHHHT--STTS---
-HHHHHHHHHS--GGGT---
-HHHHHHHTTS--HHHHS--
-HHHHHHHTT---STTT---
-HHHHHHHTTS--GGGGS--
-HHHHHHHHHSS-GGGGS--
-HHHHHHHHTS--SGGGS--
-HHHHHHHHHHS-GGGTS--
-HHHHHHHHHHS-STTTS--
-HHHHHHHHHT--HHHHS--
-HHHHHHHHTT--GGGTS--
-HHHHHHHHTT--GGGGS--
-HHHHHHHHTT--GGGT---
-HHHHHHHHTTS-GGGTS--
-HHHHHHHHHHS-GGGGS--
-HHHHHHHHHHS-GGGGS--
-HHHHHHHHHHS-SGGGS--
-HHHHHHHHHHS-GGGTS--
-HHHHHHHHHTS-HHHHS--
-HHHHHHHHHTS-HHHHS--
-HHHHHHHHTT--HHHHS--
-HHHHHHHHTT--GGGTS--
-HHHHHHHHTT--SGGGS--
-HHHHHHHHHTS-GGGTS--
-HHHHHHHHHHS-HHHHS--
-HHHHHHHHTTS-GGGTS--
-HHHHHHHHHSS-HHHHS--
-HHHHHHHHTTS-GGGTS--
-HHHHHHHHTTS-STTTS--
-HHHHHHHHHHS-STTTS--
-HHHHHHHHTTS-TTTTS--
-HHHHHHHTTS--HHHHS--
-HHHHHHTTTT--GGGGS--
-HHHHHHHHTTS-GGGTS--
-HHHHHTGGGTS-STTTS--
-HHHHHHHHTT--STTT---
-HHHHHHHHTTS-SGGG---
-HHHHHHHHTTS-SSTT---
-HHHHHHHHTTS-GGGG---
-HHHHHHHHTTS-STTS---
-HHHHHHHHTT--SSTT---
-HHHHHHHHTTS-STTT---
-HHHHHHHHTT--GGGT---
-HHHHHHHHTT--GGGTS--
-HHHHHHHHHHS-GGGTS--
-HHHHHHHHTT--HHHHS--
-HHHHHHHHTTS-SGGGS--
-HHHHHHHHTTS-STTTS--
-HHHHHHHHTTS-GGGTS--
-HHHHHHHHTT--GGGSS--
-HHHHHHHHTTS-GGGTS--
-HHHHHHHHTTS-STTTS--
-HHHHHHHHTTS-HHHHS--
-HHHHHHHHTTS-HHHHS--
-HHHHHHHHTTS-HHHHS--
-HHHHHHHHTTS-STTTS--
-HHHHHHHHTT--GGGTS--
-HHHHHHHHTTS-HHHHS--
-HHHHHHHHTT--HHHHS--
-HHHHHHHHHHS-TTTTS--
-HHHHHHHHTT--GGGTS--
-HHHHHHHHHH--HHHHS--
-HHHHHHHHHS--HHHHS--
-HHHHHHHTTS--HHHH---
-HHHHHHHHHS--HHHHS--
-HHHHHHHHHS--GGGTS--
-HHHHHHHHHSS-HHHHS--
-HHHHHHTTTSS-HHHHS--
-HHHHHHHHTSS-HHHHS--
-HHHHHHHHTSS-HHHHS--
-HHHHHHHHTSS-HHHHS--
-HHHHHHHHTSS-HHHHS--
-HHHHHHHHTSS-GGGTS--
-HHHHHHHHTSS-HHHHS--
-HHHHHHTTTSS-HHHHS--
-HHHHHHHHSSS-HHHHS--
-HHHHHHHHTSS-HHHH---
-HHHHHHHHHSS-HHHH---
-HHHHHHHHTSS-HHHH---
-HHHHHHHHHSS-HHHH---
-HHHHHHHHHSS-HHHH---
-HHHHHHHHHSS-HHHHS--
-HHHHHHHHHSS-HHHH---
-HHHHHHHHHTS-HHHH---
-HHHHHHHHHSS-HHHH---
-HHHHHHHHHSS-HHHH---
-HHHHHHHHHSS-TTTT---
-HHHHHHHHHSS-TTTS---
-HHHHHHHHHSS-HHHH---
-HHHHHHHHHTS-TTTT---
-HHHHHHHHHSS-HHHH---
-HHHHHHHHHSS-HHHH---
-HHHHHHHTTSS-HHHH---
-HHHHHHHTTSS-HHHH---
-HHHHHHHTTTS-HHHHS--
-HHHHHHHTTSS-HHHHS--
-HHHHHHHHHS--TTTS---
-HHHHHHHTSSS-TTTT---
-HHHHHHHHHHS-GGGS---
-HHHHHHHTTSS-HHHHS--
-HHHHHHHHHSS-HHHHS--
-HHHHHHTTTSS-HHHHS--
-HHHHHHHHHSS-HHHHS--
-HHHHHHHHHSS-TTTS---
-HHHHHHHHHSS-HHHH---
-HHHHHHTTTTS-TTTS---
-HHHHHHHHHSS-HHHHS--
-HHHHHHHHHSS-HHHHS--
-HHHHHHHTTSS-TTTT---
-HHHHHHHHTTS-HHHH---
-HHHHHHHHHHS-TTTT---
-HHHHHHHTTSS-TTTT---
-HHHHHHTTTSS-HHHH---
-HHHHHTGGGSS-HHHH---
-HHHHHTGGGSS-HHHH---
-HHHHHGGGTSS-HHHH---
-HHHHTTGGGSS-HHHH---
-HHHHHTHHHHS-HHHH---
-THHHHGGGTSS-HHHH---
-HHHHTTHHHHS-HHHH---
-HHHHHGGGTSS-HHHH---
-HHHHHHGGGSS-HHHHS--
-HHHHHGGGGTS-HHHHS--
-HHHHHGGGGSS-HHHH---
-HHHHHGGGGTS-HHHH---
-HHHHHGGGGSS-HHHH---
-HHHHHGGGGSS-HHHH---
-HHHHHGGGGTS-HHHHH--
-HHHHHHHHHHS-HHHHH--
-HHHHHGGGGSS-HHHHH--
-HHHHHTGGGSS-HHHHH--
-HHHHHGGGGSS-HHHHH--
-HHHHHTGGGSS-HHHHH--
-TTTTTGGGGSS-HHHHT--
-TTTTS-GGGSS-HHHHS--
-TTGGG-GGGSS-HHHHH--
-TTGGGSGGGSS-TTTTT--
-HHHHHGGGGSS-HHHHT--
-TTGGG-GGGSS-HHHHT--
-TTGGG-GGGSS-HHHHT--
-TTGGGSSTTSS-HHHHT--
-TTTTS-GGGSS-HHHHT--
-TTGGG-GGGSS-HHHHS--
-HHHHS-GGGSS-HHHHS--
-TGGGS-TTTSS-HHHHS--
-TTGGG-GGGSS-HHHHS--
-TTGGG-GGGTS-HHHHS--
-TTGGG-GGGTS-HHHHT--
-HHHHTSGGGSS-HHHHT--
-HHHHTSGGGSS-HHHHT--
-HHHHT-GGGSS-HHHHT--
-TGGGSSSTTTS-HHHHT--
-HHHHTSSTTSS-HHHHT--
-TTTTSSSTTSS-HHHHT--
-HHHHTSSTTTS-HHHHT--
-TTTTTSSTTSS-HHHHT--
-TTTTSSSGGGS-TTTTT--
-HHHHTSSGGGS-TTGGG--
-HHHHTTTGGGS-GGGGS--
-TTTT-SSGGGS-HHHHT--
-TTTTSSSGGGS-HHHHS--
-TTTTSSSTTSS-HHHHH--
-HHHHHTTTTSS-TTTTT--
-GGGGTTTTTTS-HHHHS--
-TTGGGTTGGGS-HHHHS--
-TTGGGTTTTTS-HHHHS--
-TTGGGTTTTTS-HHHH---
-HHHHTTTTTTS-HHHHS--
-TTGGGTTGGGS-GGGT---
-HHHHTSGGGTS-GGGTS--
-HHHHHGGGGGS-GGGTS--
-TTGGGTTTTTS-GGGTS--
-HHHHHTTTTSS-GGGTS--
-HHHHHTTTTSS-GGGTS--
-HHHHTTTGGGS-GGGTS--
-HHHHHTTTTSS-GGGTS--
-TTGGGTTTTSS-HHHHS--
-TTGGGTTGGGS-GGGGS--
-TTGGGTTGGGS-HHHHS--
-TTGGGTTGGGS-GGGTS--
-HHHHTS-GGGS-HHHHS--
-TTGGGTTGGGS-HHHHT--
-TTTTSTTGGGS-HHHHS--
--GGGTGGGGGS-HHHHS--
-TTGGGTTGGGS-HHHH---
-TTTTTTTGGGS-HHHHS--
-TTGGGTTGGGS-HHHH---
-TTTTTTTTTSS-HHHH---
-TTGGGTTGGGS-GGGT---
-HHHHTTTTTTS-GGGTS--
-HHHHHTSGGGS-HHHH---
-HHHHHTTGGGS-HHHHS--
-HHHHTTTTTSS-HHHHS--
-HHHHHHHTTTS-HHHHS--
-HHHHHHHTTSS-HHHHS--
-HHHHHHHTTTS-TTTSS--
-HHHHTTTSSSS-GGGTS--
-HHHHHTTTTTS-HHHHTT-
-HHHHHHHSTTS-HHHHS--
-HHHHHTTTTTS-HHHHS--
-HHHHHHHHTSS-HHHHS--
-HHHHHTTTTTS-HHHHS--
-HHHHHHHTTTS-HHHHS--
-HHHHHHHHTTS-HHHHTT-
-HHHHHHHTTTS-HHHHTT-
-HHHHTTTTTTS-HHHHTT-
-HHHHHHHTTTS-HHHHS--
-HHHHTTTTTTS-GGGTS--
-HHHHHTTTTTS-HHHHS--
-HHHHHTTTTTS-GGGTS--
-HHHHHHHHTTS-GGGTS--
-HHHHHTTTTTS-GGGTS--
-HHHHTTTTTTS-HHHHS--
-HHHHHTTTTTS-HHHHS--
-HHHHTTTTTTS-GGGTS--
-HHHHHTTTTTS-STTTS--
-HHHHHHHTTTS-TTSSS--
-HHHHHTTTTTS-GGGT---
-HHHHHHHTTTS-GGGT---
-HHHHHHHTTTS-GGGTS--
-HHHHHHTTTTS-GGGTS--
-HHHHHHTTTT--GGGT---
-HHHHHHTTT---GGGT---
-HHHHHTTTTS--GGGT---
-HHHHHTTTTTS-GGGT---
-HHHHHHHTTTS-TTSSS--
-HHHHHTTTTTS-STTT---
-HHHHHTTTTTS-GGGS---
-HHHHHTTTTTS-TTTT---
-HHHHHHTTTTS-GGGT---
-HHHHHHTGGGS-STTS---
-HHHHHHTTTTS-S-SS---
-HHHHHHTTTTS-TTSS---
-HHHHHHSTTTS-TTSSS--
-HHHHHHTTTTS-TTSSS--
-HHHHHHTGGGS-TTSSS--
-HHHHHHTTTTS-TTSSS--
-HHHHHTTGGGS-TTTTS--
-HHHHHHTGGGS-TTSSS--
-HHHHHHT-TTS-TTSSS--
-HHHHHHTSTTS-TTTTS--
-HHHHHTTTTSS-GGGTS--
-HHHHHHTSSSS-TTSSS--
-HHHHHTTGGGS-TTSSS--
-HHHHHHTGGGS-TTSSS--
-HHHHHTTTTTS-TTSSS--
-HHHHHTTTTTS-TTSSS--
-HHHHHTTTTTS-TTSSS--
-HHHHHHTTTTS-TTSSS--
-TTHHHHTTTTS-TTSSS--
-HHHHHHTTTTS-TTSSS--
-HHHHHHHTTTS-TTSSS--
-HHHHHHSTTTS-TTSSS--
-HHHHHH-TTTS-TTSSS--
-HHHHHHTTTTS-TTSSS--
-HHHHHTTTTTS-TTSSS--
-HHHHHTTTTTS-GGGTS--
-HHHHHHTTTTS-GGGTS--
-HHHHHT-TTTS-HHHHS--
-HHHHHT-GGGS-HHHH---
-HHHHHH-GGGS-GGGTS--
-HHHHHHTGGGS-TTSSS--
-HHHHHTTTTTS-TTSSS--
-HHHHTTTTTT--TTSSS--
-HHHHTTTGGGS-TTSSS--
-HHHHHTTTTTS-TTSSS--
-HHHHHHTTTTS-TTSS---
-HHHHTTTGGGS-TTSSS--
-TTGGGGTGGGS-GGGGS--
-HHHHTTTTTTS-TTSSS--
-HHHHTTTTTTS-TTSSS--
-HHHHHTTTTTS-TTSS---
-HHHHHTTGGGS-TTTT---
-HHHHHHHGGGS-TTSS---
-HHHHHHHGGGS-TTTTS--
-HHHHHTTTTTS-TTTTS--
-HHHHHTTTTTS-TTSSS--
-HHHHHTTGGGS-TTSSS--
-HHHHHTTSSSS-TTSSS--
-HHHHHHHHTTS-TTSSS--
-HHHHHTTGGGS-TTSSS--
-HHHHHTTTTTS-TTTTS--
-HHHHHTTGGGS-TTSSS--
-HHHHHTTGGGS-TTSSS--
-HHHHHHTTTTS-TTSSS--
-HHHHHTTTTTS-TTSSS--
-HHHHHTSTTTS-TTSSS--
-HHHHHTTSSSS-TTSSS--
-TTHHHHTTTTS-TTSSS--
-HHHHHHGGGTS-TTSSS--
-HHHHHTSGGGS-TTSSS--
-HHHHHHTTTTS-TTSSS--
-HHHHHHHTTTS-TTSSS--
-HHHHHHGGGG--TTSSS--
-HHHHHHSGGG--SSSSS--
-HHHHHHSGGG--TTSSS--
-HHHHHTTGGGS-TTSSS--
-HHHHHTTTTTS-TTSSS--
-HHHHTT-GGGS-TTSSS--
-HHHHHHTGGGS-SSSSS--
-HHHHHHTGGGS-TTSSS--
-HHHHHH-TTT--SSSSS--
-HHHHHTTSTTS-TTSSS--
-HHHHTTTTTT--SSSSS--
-HHHHHT-GGGS-SSSSS--
-HHHHHHTGGGS-SSSSS--
-HHHHTTSTTTS-SSSSS--
-HHHHHTTGGGS-SSSSS--
-HHHHHTTTTTS-SSSSS--
-HHHHHHTTTTS-SSSSS--
-HHHHHTTGGGS-SSSSS--
-HHHHHTTGGGS-SSSSS--
-HHHHHTTGGGS-SSSSS--
-HHHHHTTTTTS-SSSSS--
-HHHHHH-TTTS-SSSSS--
-HHHHTTSTTTS-SSSSS--
-HHHHHHHGGGS--SSSS--
-HHHHHTTGGGS---SSS--
-HHHHHTTTTTS-S-SSS--
-HHHHHTTTTTS-S-SSS--
-HHHHHTTTTTS---SSS--
-HHHHHTTTTTS---SSS--
-HHHHHHTTTTS---SSS--
-HHHHHHTGGGS---SSS--
-HHHHHTTTTTS-S-SSS--
-HHHHHTTTTTS---SSS--
-HHHHHTTTTTS-SSSSS--
-HHHHHHTTTTS-SSSSS--
-HHHHHTSTTTS-SSSSS--
-HHHHHTTTTTS--SSSS--
-HHHHHTTTTTS-SSSSS--
-HHHHHTTTTTS-SSSSS--
-HHHHHTTTTTS-SSSSS--
-HHHHHTTTTTS-SSSSS--
-HHHHHHSSSSS-SSSSS--
-HHHHHTTTTSS-SSSSS--
-HHHHHHSTTTS-SSSSS--
-HHHHHHTTTTS--SSSS--
-HHHHHHSTTTS-SSSSS--
-HHHHHTTGGGS--SSSS--
-HHHHTT-TTSS-SSSSS--
-HHHHTTSTTTS-SSSSS--
-HHHHHHTGGGS-SSSSS--
-HHHHHTTGGGS--SSSS--
-HHHHHHTGGGS--SSSS--
-HHHHHHHTTTS-SSSSS--
-HHHHHHTTTTS--SSSS--
-HHHHHHHGGGS--SSSS--
-HHHHHTTGGGS-SSSSS--
-HHHHTT-GGGS--SSSS--
-HHHHTTSGGGS--SSSS--
-HHHHTT-GGGS--SSSS--
-HHHHTT-GGGS--SSSS--
-HHHHTT-TTTS-SSSSS--
-HHHHHH-GGGS-SSSSS--
-HHHHHT-TTTS--SSSS--
-HHHHHH-TTTS--SSSS--
-HHHHHH-TTTS--SSSS--
-HHHHHHTTTTS--SSSS--
-HHHHTT-TTSS-SSSSS--
-TTHHHHSTTTS-SSSSS--
-TTHHHH-TTSS-SSSSS--
-HHHHHTTGGGS-SSSSS--
-TTHHHHTTTS---SSSS--
-HHHHHHTTTSS-SSSSS--
-HHHHHHTGGGS--SSSS--
-HHHHHHTTTTS--SSSS--
-HHHHHHSTTTS-SSSSS--
-HHHHHHTTTTS--SSSS--
-HHHHHH-TTTS-SSSSS--
-HHHHTT-TTTS-SSSSS--
-HHHHHHSTTTS--SSSS--
-HHHHHTTTTTS-SSSSS--
-HHHHHHSTTTS-SSSSS--
-HHHHTT--SSS-SSSSS--
-HHHHTTSGGGS-SSSSS--
-HHHHHT-TTTS--SSSS--
-HHHHHTTTTTS--SSSS--
-HHHHTT-TTTS---SSS--
-HHHHTT-TTTS---SSS--
-HHHHHH-GGGS---SSS--
-HHHHHH-GGGS---SSS--
-TTHHHH-GGGS---SSS--
-TTHHHH-GGGS---SSS--
-HHHHHH-GGGS---SSS--
-HHHHHH-TTTS---SSS--
-HHHHHH-TTTS---TTS--
-TTHHHHSTTSS---SSS--
-HHHHHH-STTS---SSS--
-HHHHHH-GGGS---SSS--
-HHHHHH-GGGS---SSS--
-HHHHTT-GGGS-SSSSS--
-HHHHHH-GGGS--SSSS--
-TTHHHH-GGGS-S-SSS--
-TTGGGT-GGGS-SSSSS--
-HHHHHH-TTTS-SSSSS--
-TTHHHH-SSSS-S-SSS--
-TTHHHH-GGGS-S-SSS--
-TTGGGT-GGGS---SSS--
-HHHHTT-GGGS-S-SSS--
-TTHHHH-STTS--SSSS--
-HHHHTT-GGGS-SSSSS--
-HHHHHH-GGGS-SSSSS--
-HHHHHH-GGGS-SSSSS--
-TTHHHH-GGGS--SSSS--
-TTHHHH-GGGS--SSSS--
-TTHHHH-GGGS-SSSSS--
-HHHHHH-GGGS--SSSS--
-HHHHHH-GGGS-SSSSS--
-TTHHHH-GGGS-SSSSS--
-HHHHHH-GGGS--SSSS--
-HHHHHH-GGGS-SSSSS--
-TTHHHH-GGG--SSSSS--
-HHHHHH-TTTS--SSSS--
-TTHHHH-GGG--SSSSS--
-TTHHHH-GGG--SSSSS--
-TTHHHH-TTS--SSSSS--
-TTHHHH-STTS-SSSSS--
-TTHHHH-SSS---SSSS--
-TTHHHH-TTS--SSSSS--
-HHHHHH-SSSS--SSSS--
-HHHHHH-SSSS-SSSSS--
-TTHHHH-SSSS--SSSS--
-TTHHHH-SSSS-SSSSS--
-TTHHHH-SSSS-SSSSS--
-HHHHHH-SSSS-SSSSS--
-HHHHHT-SSSS-SSSSS--
-HHHHHH-SS----SSSS--
-HHHHTT-SS----SSSS--
-HHHHHH-TT-S--SSSS--
-HHHHHH-TTSS-SSSSS--
-HHHHTT-SSSS--SSSS--
-HHHHTT-SSSS--SSSS--
-HHHHHH-SSSS-SSSSS--
-HHHHHH-SSSS--SSSS--
-HHHHTT-TTSS-SSSSS--
-TTHHHH-SSSS--SSSS--
-TTTTTT-SSSS--SSSS--
--HHHHS-SSS---SSSS--
-HHHHHS-SSSS--SSSS--
--HHHHS-SSSS-SSSSS--
--HHHHS-SSS--SSSSS--
-HHHHHS-SSSS-SSSSS--
-TTTTTS-SSSS-SSSSS--
-HHHHHS-SSSS-SSSSS--
-HHHHHH-SSSS-SSSSS--
-HHHHTT-GGG--SSSSS--
-HHHHTT-TTS--SSSSS--
-HHHHHH-SSS--SSSSS--
-HHHHHH-TTS--SSSSS--
-HHHHTT-SSS--SSSS---
-HHHHTT--SS--SSSS---
-HHHHHH-SSS--S-SS---
-HHHHTT--TTS-SSSS---
-HHHHTT-TTSS--SSSS--
-HHHHTT-SSSS--STT---
-TTHHHH-SSSS--SSSS--
-HHHHHH-TTSS--SSSS--
-HHHHHH-SSSS--SSSS--
-HHHHTT-SSSS--SSSS--
-HHHHHH-SSSS--SSSS--
-HHHHTT-SSSS--SSSS--
-HHHHHH-SSSS--SSSS--
-HHHHTT-SSSS-SSSSS--
-HHHHTT-SSSS--SSSS--
-HHHHTT-SSSS-SSSSS--
-HHHHHH--SSS---SSS--
-HHHHTT--SSS---SSS--
-HHHHHH--SSS---SSS--
-HHHHTT--SSS---SSS--
-HHHHHH-SSSS---SSS--
-HHHHHH--SSS---SSS--
-HHHHHH--SSS---SSS--
-HHHHHH--SSS---SSS--
-HHHHHH--SSS---SSS--
-HHHHTT-SSSS---SSS--
-HHHHHH-SSSS---SSS--
-HHHHHH--SSS--SSSS--
-HHHHHH-SSSS--SSSS--
-HHHHHH-SSSS--SSSS--
-HHHHTT-SSSS--SSSS--
-HHHHTT-SSSS--SSSS--
-HHHHTT-SSSS--SSSS--
-TTHHHH-SSSS--SSS---
-TTGGGT-SSSS--SSSS--
-HHHHTT-STTS--SSSS--
-TTHHHH-SSSS--SSSS--
-HHHHHH-SSSS--SSSS--
-HHHHTT-STTS--SSSS--
-HHHHTT-SSSS--SSSS--
-HHHHHH-SSSS--SSSS--
-HHHHTT-SSSS--SSSS--
-HHHHTT-SSSS--SSSS--
-HHHHTT-SSSS--SSSS--
-HHHHTT-SSS---SSSS--
-TTGGGT-SS-S--SSSS--
-HHHHHH-SS----SSSS--
-GGGTTT-SS----SSSS--
-HHHHHH-SSSS--SSSS--
-HHHHTT-SS----SSSS--
-HHHHHH-SSSS--SSSS--
-HHHHTT-SSSS--SSSS--
-HHHHTT--SSS--SSSS--
-HHHHHH-SSSS--SSSS--
-HHHHTT-SS-S--SSSS--
-TTHHHH-SS----SS----
-TTGGGT-SS----SSS---
-TTGGGT-SSSS--SSS---
-HHHHHH-SS-S--SSS---
-TTGGGT-SS----SSS---
-HHHHHH-SS----SSS---
-HHHHHH-SS----SSSS--
-TTHHHH-SS-S--SSS---
-HHHHTT-SS----SSSS--
-HHHHTT-SS----SSS---
-TTHHHH-SS----SSS---
-HHHHHH-SS----SSS---
-HHHHHH-SS----SSS---
-HHHHTT-SS-----SS---
-HHHHHH-SS----SSSS--
-HHHHHH-SS----SSSS--
-HHHHTT-SS----SSSS--
-HHHHTT-STT----SS---
-HHHHTT--TT---SSSS--
-HHHHTT--TTS-S-SSS--
-TTGGGT--TTS-S-SSS--
-TTGGGT--TT--S-TTS--
-TTGGGT--SSS---TTS--
-HHHHTT--TT----TTS--
-TTGGGT--TTS--SSSS--
-HHHHTT--SSS--SSSS--
-TTTTTT--TTS--SSSS--
-HHHHTT--TTS---SSS--
-HHHHTT--TTS---SSS--
-TTGGGT--TTS--SSSS--
-HHHHTT--TTS--SSSS--
-HHHHTT--SSS---SSS--
-TTTTTT--TTS--SSSS--
-HHHHTT--TTS---SSS--
-HHHHTT--TTS--SSSS--
-HHHHTT--SSS--SSSS--
-HHHHTT-STTS---SSS--
-TTGGGT--TT---SSSS--
-HHHHTT--TT---SSSS--
-TTGGGT--TTS--SSSS--
-TTTTTT--TTS--SSSS--
-TTGGGT-STTS--SSSS--
-TTTTTT--SSS---SSS--
-TTTTTT--TTS---SSS--
-HHHHTT--SSS--SSSS--
-TTGGGT--TT----SSS--
-HHHHTT--TTS---SSS--
-HHHHTT--TTS--STTS--
-TTGGGT--TT----SSS--
-HHHHTT--TTS--SSSS--
-HHHHTT--TTS--SSSS--
-HHHHTT--TTS--SSSS--
-TTGGGT-STT----SSS--
-HHHHTT--TT---TTSS--
-HHHHTT--TTS--TTSS--
-HHHHTT--SSS--GGGS--
-HHHHHH--SSS-SGGGS--
-HHHHHH-STT--SGGGS--
-TTGGGT--TT--STTSS--
-HHHHTT--TT--SGGGS--
-TTHHHH-SSS--GGGG---
-TTHHHH--TT--STTSS--
-HHHHHH--TT--SGGG---
-HHHHHH--TT-SSGGGS--
-HHHHHT--SS---GGG---
-HHHHHS--SS---TTSS--
-HHHHTT--SS--GGGGS--
-HHHHHH--TT---TTT---
-HHHHHT--SS---TTTS--
-HHHHHS--TT---TTT---
-HHHHTT--TT---TTS---
-HHHHHT--TT---GGG---
-HHHHHT--TT---TTT---
-HHHHHT--SS---TTS---
-HHHHHH--TT---TTT---
-HHHHHT--TT---TTT---
-HHHHHS--TT---GGG---
-HHHHHS--TT---GGGS--
-HHHHHS--TT---GGG---
-HHHHHH--SS---GGG---
-HHHHHH--SS---TTS---
-HHHHHH--SS---TTTS--
-HHHHHH--SS---GGGS--
-HHHHHH--SS---GGG---
-HHHHHH--TT---GGG---
-HHHHTT--SS--SGGG---
-HHHHTT-STT---GGG---
-TTHHHH--TT---GGG---
-TTHHHH--TT---GGG---
-TTTTTS--TT---GGG---
-TTGGGS--TT---GGGS--
-TTHHHHS-TT--SGGGS--
-HHHHHT--SS--STTTS--
-TTGGGG--TT--GGGT---
-HHHHHS--TT---TTTS--
-TTGGGS--SS---TTTS--
-HHHHTT--S---GGGT---
-TTTTT---S---STTT---
-TTGGGG--S---GGGTS--
-HHHHHH--SS-S-TTTS--
-TTHHHH--S---GGGTS--
-HHHHTS--S--SGGGTS--
-HHHHHT--S--SGGGT---
-HHHHHT--TT-SSTTT---
-HHHHTT--TT-SGGGT---
-HHHHHH--TT-SGGGG---
-HHHHHT--S--SGGGG---
-HHHHHT--TT-SGGGGS--
-HHHHTS--S--SGGGTS--
-HHHHHT-SS--SGGGG---
-HHHHHT--S--SGGGTS--
-HHHHHH--TT-SGGGGS--
-TTTTTS--TT-SGGGG---
-TTHHHH--TT-SGGGTS--
-HHHHHT--TT-SGGGTS--
-HHHHHH--S--SGGGTS--
-HHHHHH--SS-SGGGTS--
-HHHHHT--TT-SGGGTS--
-HHHHHS--S--SGGGTS--
-HHHHHT--S--SGGGTS--
--HHHHT--S--SGGGTS--
-HHHHTT--SS-SGGGTS--
-HHHHHS--TT-SGGGTS--
-HHHHHS--SS-SGGGTS--
-HHHHTT--SS-SGGGTS--
-HHHHTT--TT-SGGGTS--
-HHHHHT--TT-SGGGTS--
-HHHHHH--TT-SGGGTS--
-HHHHTT--SS-SGGGTS--
-HHHHHH-STT-SGGGTS--
-HHHHSS--TT-SGGGTS--
-HHHHHS--SS-SGGGTS--
-HHHHHS--SS-SGGGTS--
-HHHHHS--TT-SGGGTS--
-HHHHHH--TT-SGGGTS--
-HHHHHT--TT-SGGGTS--
-HHHHTT--TT-SGGGTS--
-HHHHHT--TT-SGGGGS--
-HHHHHT--TT-SGGGGS--
-TTTTTS--SS-SGGGGS--
-HHHHHH--SS-SGGGGS--
-HHHHHH--SS-SGGGGS--
-HHHHHH--TT-SGGGGS--
-HHHHHS--S--SGGGTS--
-HHHHHS--TT-SGGGTS--
-HHHHHS--SS-SGGGTS--
-HHHHHH--TT-SGGGGS--
-HHHHTT--SS-SGGGTS--
-HHHHHT--SS-SGGGGS--
-HHHHHT--TT-SGGGGS--
-HHHHHH--TT-SGGGTS--
-TTHHHH--TT-SGGGGS--
-HHHHHH--TT--GGGGS--
-HHHHTT--TT--GGGGS--
-HHHHHH--TT--GGGGS--
-TTGGGT--SS--GGGTS--
-TTGGGS--SS--GGGTS--
-HHHHHT--TT--HHHHS--
-HHHHHT--TT--HHHHS--
-HHHHHT--TT--HHHHS--
-HHHHHH--SS--HHHHS--
-HHHHHT--TT-SHHHHS--
-HHHHTT--TT--GGGTS--
-HHHHHT--TT--HHHHS--
-HHHHHH--TT--TTTTS--
-HHHHHH--TT-SGGGTS--
-HHHHHT--TT--HHHHS--
-HHHHTT--TT--HHHHS--
-HHHHHH--TT--GGGTS--
-HHHHHT--TT--HHHHS--
-HHHHHH--TT--HHHHS--
-HHHHHH--TT-SHHHHS--
-HHHHHT--TT--GGGTS--
-HHHHHH--TT--HHHHS--
-TTGGGT--TT--GGGTS--
-TTGGGG--SS--HHHH---
-TTHHHH--TT--GGGTS--
-HHHHHT--TT--TTTTS--
-HHHHHH--TT--GGGTS--
-HHHHTT--TT--GGGTS--
-HHHHHH--TT--GGGSS--
-HHHHHH--TT--GGGTS--
-HHHHTT--TT--GGGT---
-TTTT-S--TT--GGGT---
-HHHHTT--TT--GGGT---
-HHHHTT--TT--GGGS---
-HHHHTT--TT--GGGTS--
-TTGGGG--SS--TTTT---
-HHHHTT-STT--GGGTS--
-HHHHT--STT--GGGT---
-HHHH----TT--GGGT---
-HHHHS---SS--GGGTS--
-HHHHT--SSS--GGGT---
-HHHHTT-SSS--GGGT---
-HHHHTT--TT--GGGT---
-TTTTSS--SS--GGGT---
--GGG-S--TT--GGGTS--
-TTGGGS--TT--GGGT---
--GGG-S--TT--GGGTS--
-TTTT-S--SS--GGGTS--
-HHHHTT--TT--HHHHS--
-TTTS-S--TT--GGGTS--
-TTGGGS--TT--GGGTS--
-HHHHHTS-TT--HHHHS--
-HHHHTS-GGG--GGGT---
-HHHHHS-TTS--GGGT---
-HHHHTT--TT--HHHH---
-HHHHTT--TT--GGGT---
-TTGGGS--TT--GGGT---
-HHHHTT--TT--GGGT---
-HHHHTT--SS--GGGTS--
-TTGGGS--TT--GGGT---
-TTTTTS--TT--GGGT---
-TTTTSS-GGG--GGGG---
-HHHHTT--TT--GGGT---
-HHHHHT--TT--GGGT---
-HHHHTS--TT--GGGT---
-HHHHHT--TT--GGGG---
-HHHHTT--TT--GGGT---
-HHHHTT--TT--GGGT---
-HHHHHT--TT--GGGTS--
-HHHHTT--SS--GGGTS--
-HHHHHT--SS--GGGG---
-HHHHHT--SS--GGGT---
-HHHHTT--TT--HHHH---
-HHHHTT--TT--HHHH---
-HHHHTS--TT--GGGT---
-HHHHSS--TT--HHHH---
-TTTTSS--TT--GGGTS--
-TTGGGS--TT--GGGGS--
-HHHHTT--TT--GGGGS--
-HHHHTT-STT--GGGGS--
-HHHHTT--TT--GGGTS--
-TTGGGSS-SS--GGGG---
-HHHHTS--TT--GGGS---
-HHHHTS--SS--GGGG---
-TTGGGS--SS--GGGT---
-HHHHTS--TT--GGGG---
-GGGGGS--TT--GGGT---
-GGGGGS--TT-SGGGTS--
-GGGGSS--TT--GGGG---
-TTGGGS--TT--HHHHS--
-HHHHSS--SS--GGGGS--
-HHHHTT--TT--GGGTS--
-HHHHHS--SS--HHHH---
-HHHHTT--TT--GGGS---
-HHHHTS--TT--GGGG---
-TTHHHH--TT--GGGT---
-TTTTTS--TT--GGGT---
-HHHHTT--SS--GGGT---
-TTGGGG--TT--GGGT---
-TTTS-S--TT--GGGT---
-TTTTTS--TT--GGGG---
-TTTTSS--TT--GGGT---
-TTTTSS--TT--GGGT---
-HHHH-S--TT--GGGT---
-HHHHTT--TT--GGGG---
-TTGGGS--SS--GGGT---
-TGGG---TTT--HHHH---
-TTGGGSS-SS--HHHH---
-TTGGGS--TT--GGGT---
-TTGGGS--SS--GGGS---
--TTGGG--SS--GGGT---
-TTGGGS--SS--GGGG---
-HHHHTT--SS--GGGG---
-HHHHTT--SS--GGGG---
-HHHHHH--SS--GGGT---
-HHHHHT--SS--GGGT---
-HHHHTT--SS--GGGT---
-HHHHTS--TT--GGGT---
-HHHHTT--SS--HHHH---
-HHHHTT--SS--GGGT---
-HHHHTT--SS--HHHH---
-HHHHTT--SS--GGGT---
-HHHHTS--SS--HHHHS--
-HHHHTT--SS--HHHH---
-HHHHTTS-SS--HHHHS--
-TTGGGS--SS--HHHH---
-TTGGGS--SS--GGGTS--
-TTGGGS--SS--HHHH---
-HHHHTT--SS--HHHH---
-HHHHTT--SS--GGGT---
-HHHHTS--SS--GGGT---
-HHHHTT--SS--GGGTS--
-HHHHTT--SS--GGGT---
-HHHHTT--SS--GGGT---
-HHHHTT--SS--GGGT---
-TTTTTS--SS--GGGT---
-HHHHTT--SS--HHHH---
-HHHHTT--SS--GGGT---
-HHHHTT--SS--GGGT---
-HHHHTS--SS--GGGT---
-TTGGGS--SS--GGGTS--
-TTTTSS--SS--GGGTS--
-HHHHTT--SS--HHHH---
-HHHHTT--SS--GGGTS--
-HHHHTT--SS--GGGTS--
-HHHHTT--TT--GGGTS--
-HHHHTT--SS--GGGTS--
-HHHHTS--SS--GGGT---
-TTGGGS--SS--HHHH---
-HHHHTS--SS--GGGT---
-HHHHTT--SS--GGGT---
-HHHHTT--SS--GGGT---
-HHHHS---SS--GGGT---
-HHHHTT--SS--GGGS---
-HHHHTT--TT--HHHH---
-HHHHTTS-SS--GGGT---
-HHHHHT--SS--GGGT---
-HHHHTT--TT--HHHH---
-HHHHTT--SS--GGGT---
-HHHHHH--TT--GGGG---
-TTTTT---SS--GGGT---
-TTGGGS--TT--GGGT---
-HHHHSSS-SS--GGGT---
--GGGS---SS--GGGG---
-TGGG-S--SS--GGGT---
-HHHH--S-SS--GGGS---
--GGG-S--SS--GGGT---
-HHHH-S--SS--GGGT---
-TTGGGS--TT--GGGT---
-TTTTS---SS--GGGS---
-TTTT-S--SS--GGGG---
-HHHH----SS--HHHH---
-HHHHTS--SS--GGGSS--
-TTGGGS--SS--GGGT---
-TTTT--S-SS--GGGTS--
-HHHHT---SS--GGGG---
-HHHH-SS-SS--GGGS---
-HHHHTSS-SS--GGGT---
-HHHHTS--SS--GGGS---
-HHHHTS--SS--GGGG---
-HHHHTS--SS--GGGTS--
-HHHHT--SS---GGGT---
-HHHH---SS---HHHHS--
-HHHHS--SS---HHHHS--
-HHHHT--SS---GGGTS--
-HHHHTT-SS---GGGGS--
-HHHHTTS-S---GGGTS--
-HHHHTS-SS---GGGTS--
-GGGGTT-SS---GGGGS--
-GGGS-S--S---GGGTS--
-GGGS-S--S---GGGGS--
--TT--S--S---GGGGS--
-HHHHTTS-S---GGGGS--
-TTGGGS--S---GGGSS--
-TTGGGG-SS---GGGGS--
-TTGGGS-SS---GGGTS--
--TT--S--S---GGGTS--
-TTTTTS--S---TTTTS--
-TTS--S-SS---GGGTS--
--SS--S--S---GGGTS--
-TTS-SS--S---GGGTS--
-GGG--S--S---GGGGS--
--TT--S--S---TTTTS--
-TTT--S--S---GGGGS--
-TTT--S-SS---GGGTS--
-TGGGGG--S---GGGTS--
--TTS-SS-S---HHHHS--
--TT--S--SS--GGGGS--
--GGGTT--S--SHHHHS--
--TT--S--S--SHHHHS--
-GGG--S-SS--SHHHHS--
--STT-S--S--SHHHHS--
--GGG-SS-S--STTTSS--
--GGG-S--S--STTSS---
--GGG-S--S--STTTS---
-GGGS-S--S--SHHHH---
-GGGG-S--S--SHHHH---
-HHHH----S--SHHHH---
--GGGTT--S--SHHHH---
-GGGSSS--S---HHHH---
--HHHHS--S---HHHH---
--TTTSS--S--SHHHHS--
-GGGSSS--S--SHHHH---
-HHHHTS-----SSTTTS--
-GGGTSS--S-SS-TTTS--
-GGGTTT----SSGGGTS--
-TTSSSS--S-SSSTTT---
-GGGSSS--S-SS-TTS---
-GGGSSS--S-SS-TTT---
-GGG-SS---SSSSTTT---
-TTT-SS----SSSTTT---
-GGG-SS--SSSS-TTS---
-TTT-----S-SS-TTT---
-TTT-S---S-SS-TTT---
-TTT-----S-SS-TTT---
-TTT----SS-SS-GGG---
-TTT-----S--SGGGT---
-TTT----SS-SS-TTT---
-GGG-S---S-SSSTTT---
-GGG-----S-SS-TTT---
-TT------SSSSGGGT---
-TTS-----SSSS-TTT---
-TT--S---S-SS-TTT---
-TTS-----S-SS-TTT---
-TTS-S---S-SSSTTT---
--S--S---S-SSGGGT---
--S--S---S-SSSTTT---
-TTS-S---S-SSGGGT---
--TT-----S-SS-TTT---
-TTS-S---S-SSSTTT---
-TTS-S---S-SS-TTT---
--SS-S---S-SS-TTT---
-TTS-S---S-SSSTTT---
-TTT-S---S-SSSTTT---
-TTT-S---SSSSGGGT---
-GGG-S---S-SSSTTT---
-TTT-S---S-SSSTTT---
-TTS-S---S-SSSTTT---
-TTT-----S-SS-TTT---
-TTT-----SSSSSTTT---
-TTT-----S-SSGGGT---
-TTS-S---S-SSGGGT---
-TTT-----S-SSSTTT---
-TTT-----S-SSGGGT---
-TTT-S---SSSSGGGT---
-TTT-----S-SS-TTT---
-TT------SSSSGGGT---
--S------S-SSGGGT---
--S------SSSSGGGT---
-TT------SSSSGGGT---
--S------S-SSGGGT---
--S-----SS-SSGGGT---
--S------S-SSSTTT---
--S------S-SSGGGT---
--SS-S--SS-SSGGGT---
--S--S---S--SGGGT---
--SS-----S-SSTTTT---
--S-----SS-SSGGGT---
--S------S-SSGGGT---
--S------S-S-GGGT---
--S-----SS-SSSTTT---
-TT--S---S-SSSTTT---
-TTT-----S-S--TTT---
-TTT-----S-S-STTT---
-TTS-----S-S-STTT---
-TTT-----S-S-STTT---
-TTT----SS-S--TTT---
-TTT----SS-S--TTT---
-TTT-----S-S--TTT---
-TTS-SS--S-S--TTT---
-TTS-----S-S--TTT---
-TTS----SS-S--TTT---
-TTT-----S-S--TTT---
-TTT-----SSS--TTT---
-TTS--S-SS-S--SSS---
-TTS----SS-S--TTT---
-TTT-----S-S--TTT---
-TTT----SS-S--TTTS--
-TTTTT--SS-S--TTT---
-TTT--S--S-S--TTTS--
--SS-SS--S-S--TTT---
-TTT-SS--S-S--TTT---
-TTT-SS--S-S--TTT---
-TTT-SS--S-S--TTT---
-TTT-SS-SS-S--TTT---
-TTT-SS--SSS--TTT---
-TTT-SS--SSS--TTT---
-TTS-S---SSS--TTT---
-TTS-S---SSS--TTT---
-TTS-S---SSS--STT---
-TTT-S---SSS--GGG---
-TTT-SS--SSS--TTT---
-TTS-SS--SSS--STT---
-TTS-SS--SSS--GGG---
-TTT-SS--SSS--GGG---
-TTS-S---SSS--TTT---
-TTT-S---SSS-SGGG---
-TTT-S---SSS-SSTT---
-TTS-S---SSS-SSTT---
-TTT-S---SSS--STT---
-TTT-S---SSS-SSTT---
-GGG-S---SSS-SSTT---
-GGG-S---SSS-SSTT---
-TTT-S---SSS-SSTT---
-TTT-S---SS--SSTT---
-TTT-S---SS--SSTT---
-TTT-S---SS--SSTT---
-TTT-S---SS--SSTT---
-TTT-S---SS--SSTT---
-TTT-S---SS--SSTT---
-TTT-S---SS--SSTT---
-TTT-S---SS--SSSS---
-TTT-S---SS--SSTT---
-TTT-S---SS--SSTT---
-TTT-S---SS--SSSS---
-TTT-S---SS--SSSS---
-TTT-S---SS--SSTT---
-TTT-S---SS--SSTT---
-TTT-S---SS--SSTT---
-TTT-S---SS--SSSS---
-TTT-S---SSS-SSTT---
-TTT-S---SS--SSTT---
-TTT-S---SSS-SSTT---
-TTT-----SSS-SGGG---
-TTT-S---SSS--GGG---
-TTT-S---SS--SGGG---
-TTT-S---SSS-SGGG---
-TTT-S---SSS-STTT---
-TTT-----SSS--GGG---
-TTT-S---SSS-STTS---
-TTT-S---SSS-STTT---
-TTT-S---SSS-STTT---
-TTT-S---SSS-SGGG---
-TTT-S---SS--SGGG---
-TTT-S---SSS-SGGG---
-TTT-S---SSS-SGGG---
-TTT-----SS--SGGG---
-TTT-----SSS-STTT---
-TTT-----SSS-SGGG---
-TTT-----SSS-SGGG---
-TTT-S---SSS-SSTT---
-TTT-----SSS-SGGG---
-TTT-----SSS-SSTT---
-TTT-----SSS-SGGG---
-TTT-----SS--SSTT---
-TTT----SSS--SSTT---
-TTT-S---SSS-SGGG---
-TTT-S---SSS-SSTT---
-TTT-S---SSS-SSTT---
-TTT-----SSS-SSTT---
-TTT-S---SSS-SGGG---
-TTT-S---SSS-STTT---
-TTT-S---SSS-SSTT---
-TTT-S---SSS-SGGG---
-TTT-S---SS--SSTT---
-TTT-S---SSS-SGGG---
-TTT-S---SSS-STTT---
-TTT-S---SSS-SGGG---
-TTT-S---SSS-STTT---
-TTT-S---SSS-STTT---
-TTT-S---SSS-SGGG---
-TTT-S---SSS-SSTT---
-TTT-S---SSS-SGGG---
-TTT-----SSS-SGGG---
-TTTS----SS--STTT---
-TTT----TTSS-SSTT---
-GGG-S---SSS-SSTT---
-GGG-S---SSS-STTT---
-GGG-S---SS--SSTT---
-TTT----SSSS-SGGG---
-GGG-S---SSS-STTT---
-GGG-S--SSSS-SGGGS--
-TTS-S---SSS-SSTT---
-GGG-S---SSS-STTT---
-TTT-S---SSS-STTT---
-GGG-S---SSS-SGGG---
-GGG----SSSS-STTT---
-TTT-S---SS--SGGG---
-GGG-----SSS-STTT---
-TTT----SSS--SGGG---
-TTT-S---SSS-SGGG---
-TTT-----SSS-STTT---
-TTT-S--SSSS-STTT---
-GGG-S--SSS--SGGG---
-TTT-S---SSS--TTT---
-TTT-----SS--STTT---
-TTT-S---SSS-STTS---
--TT-----SSS-SGGG---
-TTT-----SSS-STTT---
-TTT-----SSS-SGGG---
-TTT-----SSS-STTT---
-TTT-----SSS-STTT---
-GGG-S---SSS-STTT---
-TTT-----SSS-STTT---
-TTT-----SSS-STTT---
-TTT-----SSS-STTT---
-GGG-----SSS-SGGG---
-TTT----SSS--STTS---
-GGG-S---SSS-SGGG---
-TTT-----SSS-STTT---
-TTT-----SSS-STTT---
-GGG-S---SS--SGGG---
-GGG-----SSS-SGGG---
-GGG-S---SS--SGGG---
-GGG-S---SSS-SGGG---
-GGG-S---SSS-SGGG---
-GGG-S---SSS--GGG---
-GGG-S---SS--SGGG---
-GGG-S--SSSS-STTS---
-TTT-S--SSS--SGGG---
-GGG-S---SS--STTT---
-GGG-SS-SS---STTT---
-GGG-S--TTS--STTT---
-TTT-S--SS---STTT---
-GGG-S--TTS--STTS---
-TTS----TTS--STTT---
-TTT-S--TTSS-STTT---
-GGG-S---SS--STTT---
-GGG-----SSS-STTT---
-GGG-S---SSS-STTT---
-GGG-S--SSSS-STTT---
-GGG-S---SSS-STTT---
-TTT-----SSS-STTT---
-GGG-S---SSS-SGGG---
-GGG-S---SSS-STTT---
-GGG-S---SSS-STTT---
-TTT-S---SSS-STTT---
-TTT-----SSS-STTT---
-TTT-----SSS-STTT---
-TTT-----SSS--TTT---
-TTT-----SSS-STTT---
-TTT-----SSS-STTT---
-TTT-S---SSS-STTT---
-TTT-----SSS-SGGG---
-TTT-----SSS-STTT---
-TTT-S--TTSS-STTT---
-TTT----TTSS-STTT---
-TTT----TTSS-STTTS--
-TTT-----SSS-SSSS---
-TTT-----SSS-STTTS--
-TTT-S---SSS-STTT---
-TTT-----SSS-STTT---
-TTT-S---SSS-STTT---
-TTT-S---SSS-SGGGS--
-GGG-S---SSS-SSTTS--
-TTT-S---SSS-SSTTS--
-TTS-S---SSS-SGGGS--
-TTT-S---SSS-SGGGS--
-TTT-S---SSS-SGGGS--
-TTT-S---SSS-SGGGS--
-TTT-S---SSS-SGGGS--
-TTT-----SSS-SGGGS--
-TTT-----SSS-SSTTS--
-TTT-----SSS-SGGG---
-TTT-----SSS-SSTT---
-TTS-----SS--SSSS---
-TTT-----SS--SSTT---
-TTT-----SS--SSTT---
-TTT-----SS--SSSS---
-TTT-S---SS--SSTT---
-TTT-----SSS-SSTT---
-TTT-----SSS-SSTT---
-TTT-----SS--SSTT---
-TTT-----SS--SSTT---
-TTT-----SS--SSTT---
-TTT----SSS--SSTT---
-TTT-----SS--SSTT---
-TTT-----SS--SSSS---
-TTT-----SS--SSTT---
-TTT-----SSS-SSTT---
-TTT-----SS--SSTT---
-TTT-----SSS-S-TT---
-TTT-----SSS-SSTT---
-TTT-----SS--SSTT---
-TTT-----SS--SSTT---
-TTT-----SS--SSTT---
-TTT----SSS--SSTTS--
-TTT----SSS--SSTT---
-TTT-S--SSS--SSTT---
-TTT-----SS--SSTT---
-TTT-----SS--SSTT---
-TTT-----SS--SSTT---
-TTT----SSS--SSTT---
-TTT----SSS--SSTT---
-TTT----SSS--SSTT---
-TTT-----SSS-SSTT---
-TTT-----SS--S-S----
-TTT-----SSS-S-TT---
-TTT----TTS--SSSS---
-TTT-----SSS-SSTT---
-TTT-----SS--SSSS---
-TTT-----SSS-STT----
-TTT-----SSS-SSTT---
-TTT-----SSS-S-TT---
-TTT-----SS--SSTT---
-TTT-----SS--S------
-TTT-----SSS-S------
-TTT-----SSS-S------
-TTT----SSSS-S------
-TTT-S---SSS-S------
-TTT-----SSS-S------
-TTT-S---SSS-S------
-TTT-----SSS-S------
-TTT-----SSS-S------
-TTT-----SSS-S------
-TTT-----SSS-S------
-TTT-----SSS-S------
-TTT-----SSS-S------
-TTT-----SS--S------
-TTS-S---SS--S------
-GGG-S---SS--S------
-TTT-S---SSS-S------
-TTS-S---SSS-S------
-TTT-----SSS-S------
-GGG-S---SSS-S------
-TTT-S---SSS-S------
-GGG-S---SSS-SS-----
-GGG-S---SSS-SS-----
-TTT-SS--SS--SS-S---
-TTT-S---SS--SSS----
-TTT-S---SS--SSSS---
-TTT-S---SSS-SSTT---
-TTT-S---SS--SSSS---
-TTT-S---SSS-SS-----
-TTT-SS--SS--SS-S---
-TTS-S---SS--SSS----
-GGG-S---SS--SS-----
-GGG-----SS--SS-----
-GGG-S---SSS-SSS----
-TTS-S---SSS-SSS----
-TTT-----SS--SS-----
-TTS-----SS--SSTT---
-TTT-S--TTSS-SSTT---
-TTTSS---SSS-SS-----
-GGG-S---SSS-SS-----
-TTT-S---SS--SS-----
--TT-S---SS--SS-----
-TTT-S---SS--SSTT---
-GGG-S---SSS-SS-S---
-GGG-S---SSS-SS-S---
-TTT-S---SS--SS-S---
-TTT-S---SS--SS-S---
-GGG-S---SS--SSTT---
-GGG-S--TTS--SS-S---
-TTS-S--TTSS-SS-----
-GGG-S--TTSS-SS-----
-TTT-S--TTSS-SS-----
-TTS-S---SS--SS-----
--TT-S---SS--SSTT---
-TTT-S---SS--SSTT---
-TTT-S--TTSS-SS-S---
-GGG-S---SS--SS-----
-TTT-S---SS--SS-S---
-TTTSS---SS--SSSS---
-GGG-S--TTS--SSTT---
-GGG-S---SS--SSTT---
-GGG-S---SS--SS-S---
-TTT-S---SS--SS-----
-GGG-S--SSS--SS-S---
-TTT----SS---SSTT---
-TTT-S---SS--SS-----
-GGG----SSS--SS-S---
-GGG-S--SSS--SS-S---
-TTT-S--TTS--SS-S---
-TTT-S--TTS--SS-SS--
-TTT-S--TTS--SSTTS--
-TTT-S--TT---SSTT---
-TTT-S--TTS--SSTT---
-TTT-S--TT---SS-S---
-TTT-S--TT---SSSS---
-TTT-S--TTS--SSSS---
-TTT-S--TT---STTSS--
-TTT-S--TTS--STT----
-TTS-S---SS--STTS---
-TTT----TTS--STTS---
-GGG-S--TTS--SSSS---
-TTT----TTS--SSSSS--
-TTT-S--TTS--STTS---
-TTT-S--TTS--STTS---
--SS-S--TTSS-STTS---
-TTT-SS-TTSS-STTS---
-TTT-S--TTSS-STTS---
-TTT-S--TTS--STTS---
-TTT-S--TTSS-STTSS--
-TTT----TTSS-STTS---
-TTT-S--TTSS-STTS---
-TTT-S--TTSS-SGGG---
-TTT-S---SSS--TTS---
-GGG-S--TTSS-STTS---
-TTS-S--TTSS--TTS---
-TTS-S--TTSS-STTSS--
-GGG-S--TTSS--TTSS--
--TT-S--TTS--STTT---
---S-S--TTSS--TTT---
-GGG-S--TTSS--TTTS--
-GGG-S---SS--SGGGS--
-TTS-S--TTSS-STTTS--
-TTS-S---SSS-STTTS--
-TTSSS--TTSS-STTTS--
-GGG-S--TTSS-STTTS--
-TTS-S--TTSS-STTTS--
-TTS-S--TTSS-STTSS--
-TTS-S--TTSS--TTTS--
--SSSS---SSS-STTTS--
-TTS-S--TTSS--GGGS--
-GGG-S--TTS--STTTS--
-TTS-S--TT-S--GGGS--
-TTS-S--TT-S--TTTS--
-TTS-S--TTS--STTTS--
-TTS-S--TTS--STTTS--
-TTS-S--TTS--STTTS--
-TTS-S--TTSS-SGGGS--
--TT-S--TTSS-STTTS--
--SSSS--TTSS-STTTS--
-TTSSS--TTSS-STTTS--
-GGG-S---SSS--TTTS--
-TTS-S---SSS--TTTS--
--SS-S---SS---TTTS--
-TTS-SS--SSS--TTT---
-TTS-S---SS--STTS---
--SS-SS--SS--STTSS--
-GGG-SS--SSS-STTSS--
-TTS-SS--SSS-STTS---
--SS-SS--SS--SGGG---
--SS-SS--SSS--TTTS--
--SS-SS--SSS-STTTS--
--SS-S---SS--STTTS--
--SS-S---SS---TTTS--
--SS-SS--SS--STTTS--
--SS-SS--SS--STTTS--
--SS-SS--SS--STTTS--
--SS-SS--SS--STTTS--
--SS-SS--SSS-STTT---
--SS-SS--SSS-SGGG---
-TTS-SS--SS--SGGG---
-TTS-SS--SS--STT----
-TTS-SS--SS--SSSS---
-TTS-SS--SS---STT---
-TTS-SS--SS--SSSS---
-TTS-S---SSS-SSSS---
-TTS-S---SSS-SSSS---
-TTS-SS--SS--STTS---
-TTS-SS--SS--STTS---
--SS-SS--SS---SS----
-TTS-S---SS---SS----
-TTT-SS--SSS--TTS---
-TTS-SS--SS---GGG---
--SS-SS--SS--SSSS---
-TTS-SS--SSS--TT----
-TTS-TT--SS--STT----
-TTT-TT--SS---TTS---
-TTS-TT--SS--STT----
-TTT-S---SS---TT----
--SS-TT--SSS-STTS---
--SS-TT--SSS-STT-S--
--SS-TT--SS--STTS---
--SS-TT--SS--STT-S--
--SS-TT--SS--STT----
--SS-TT--SS--STT----
--SS-TT--SS--STT----
--SS-TT--SS--SSS----
--SS-TT--SS--STT----
--SS-TT--SS--STT----
--SS-TT--SS--SSS----
--SS-TT--SS--SSS----
--SS-TT--SS--STT----
--SS-TT--SS--SS-----
--SS-TT--SS--SSS----
--SS-TT--SS--STT----
--SS-TT--SS--SSS----
--SS-TT--SS--SSS----
--SS-TT--SS--SSS----
--SS-TT--SS---TT----
--SS-TT--SS--SSS----
--SS-TT--SS--STT----
--SS-TT--SS--SSS----
--SS-TT--SS--SSS----
--SS-TT--SS--SSS----
--SS-TT--SS--SSS----
-TTT-TT--SSS-SSS----
--SS-TT--SS--SSS----
--SS-TT--SSS-STT----
--S--SS--SSS-STT----
--SS-TT--SS--SS-----
--S--TT--SS--STT----
--SS-TT--SS--SSS----
--SS-TT--SS--SSS----
--SS-TT--SSS--SS----
--S--TT--SS--SSS----
--SS-TT--SS--SSS----
--SS-TT--SS--SS-----
--SS-TT--SS---SS----
--SS-TT--SS--SSS----
--SS-TT--SSS-SSS----
--SS-TT--SSS-STT----
--SS-TT--SS--SSS----
--SS-TT--SS--SSS----
-TTT-TT--SS--SSS----
--SS-TT--SS--STT----
-TTT-S---SS--STT----
-TTT-TT--SS--STT----
-TTT-TT--SS--STT----
-TTT-TT--SS--STT----
-TTT-TT--SS--SSS----
-TTT-TT--SS--SSS----
-TTT-TT--SS--STT----
-TTT-SS--SS--STT----
-TTT-TT--SS--STT----
--SS-TT--SS--STT----
-TTT-TT--SS--STT----
--SS-TT--SS--SSS----
--SS-S---SSS-STT----
-TTTS----SS--STT----
-TTT-TT--SS--STT----
-TTT-TT--SS--STT----
-TTTSS---SS--STT----
-TTTSS---SS--SS-----
-TTTSS---SS--SSS----
-TTT-SS--SS--STT----
-TTT-S---SS--STT----
-GGG-TT--SS--STT----
-GGG-TT--SS--SSS----
-TTSSTT--SS--STT----
-GGGSS---SS--STT----
-TTSSS---SS---TT-S--
-GGG-S---SS--SS-----
--TT-S---SS--SS-----
-GGG-S---SS--SSS-S--
-GGG-S---SS--SSS----
-GGG-S---SS--SSS----
-GGG-S---SS--SS-----
-GGG-TT--SS--SSS----
-TTT-S---SS--STT----
-TTT-TT--SS---TT----
-GGG-TT--SS--SSS----
-TTT-S---SS--STT----
-TTT-TT--SS--STT----
-TTT-----SS--STT----
-TTT-S---SS--STT----
-TTT-S---SS--STT----
-TT--S---SS--STT----
-TT--SS--SS--STT----
-TTS-S---SS--STT----
--S--S---SS--SSS----
--SS-S---SS--STT----
-TTS-S---SSS-STT----
-TTS-S---SS--SSS----
--S--S---SSS-STT----
-TTS-----SS--STT----
-TT------SS--STT----
-TT------SS---TT----
-TT------SS---TT----
-TTT-----SS---TT----
-GGG-----SS--STT----
-TTT-----SS--SSS----
-TTT-----SS---TT-S--
-TTS-S---SS--SSS-S--
-TTS-----SS---TT----
--SS-S---SS--SSS----
--S------SS--STT----
--TT-----SS--STT-S--
--SS-----SS---TT-S--
--SS-S---SS--STT-S--
--S--S---SS--STT----
--S------SS--STT-S--
--SS----SSS--SSS-S--
--SS-----SS--SSS-S--
--SS-----SS--STT-S--
--SS----SSS--STT-S--
--S-----SSS--SSS-S--
--S-----SSS--SS--S--
--SS----SSS--STT-S--
-TT-----SSS--SS-----
--S-----SSS--SS-----
--SS----SSS--SS--S--
-TT-----SSS--SS-----
-TTS----SSS--STT-S--
--TT----SSS--SS-----
--S--S---SS--SSS-S--
--S------SS--SSS-S--
--S--S---SS--SS--S--
--S--S---SS--STT-S--
-TT--S---SS--STT----
--SS-----SS--SSS-S--
--SS----SSS--STT----
-TT------SS--SSS-S--
--S--S--SSS--SS-----
-TT--S--SSS--STT-S--
--S-----SSS--STTSS--
-TT--S---SS--STT-S--
-TT--S---SS--SSS-S--
--SS-S---SS--STT-S--
--SS-S---SS--SSS----
--SS-S---SS--SSS-S--
--S-----SSS--SSS-S--
-TT--S---SS--STT-S--
--S--S---SS--SS-----
-TT--S---SS--SS--S--
-TT------SS--SSS----
--S------SS--SSS-S--
-TT-----SSS--SSS----
-TT------SS--STT----
-TT--S---SS--SSS-S--
-TT------SS--SS-----
-TT--S---SS--STT----
-TTS-----SS--SSS----
--S------SS--SS-----
-TTS-----SS--SS-----
-TTS-----SSS--TT----
-TT------SS--STT-S--
-TT------SS--STT-S--
-TT------SS--SSS-S--
-TT------SS--STT----
-TT------SS--STT----
-TT---S--SS--STT-S--
--S--S---SS--SSS-S--
-TT-----SSS--SSS-S--
-TT------SS--SSS-S--
--S------SS--SSS-S--
-TT------SS--SSS-S--
-TT------SS--SSS----
-TT------SS--SSS----
-TT------SS--SSS----
-TT------SS--SSS----
-TT--S---SSS-SSS-S--
-TT------SS--SS--S--
-TT------SS--SSS-S--
--S------SS--SSS----
--SS-----SSS-SS--S--
--SS-----SS--SSS----
--SS-----SS--SS-----
--S--S---SS--SS-----
-TT------SSS-SSS-S--
-TT------SS--SSS-S--
-TT------SS--SS-----
-TT------SS--SS--S--
-TT------SSS--SS-S--
--S------SS--SSS-S--
-TT------SS--SSS-S--
-TT------SS--SS--S--
-TT------SS--SS--S--
---------SS--SSS-S--
----SS---SS--SSS-S--
--S-S----SSS--SS----
---------SS--SS-----
--S------SS--SS-----
---------SS--SS--S--
--S------SS--SS-----
--S------SS--SSS-S--
---------SS--SSS-S--
---------SS--SSS----
---------SS--SSS-S--
--S------SS--SSS-S--
--S------SS--SSS-S--
--S------SS--SSS-S--
--S------SS---SS----
--S------SS--SSS----
--S------SS--SS--S--
--S------SS--SSS----
---------SS--SSS-S--
--S------SS--SS-SS--
--S------SS--SS--S--
--S------SS--SS-----
--S------SS--SS--S--
--S--S---SS--SS--S--
--S------SS--SSS-S--
--S------SS--SS--S--
--S--S---SS--SSS-S--
-----S---SS--SS--S--
--S------SS--SSS-S--
--S------SS--SS-----
---------SS--SSS----
--S------SS--SSS----
--S------SS--SSS----
--S------SS--SSS----
--S--S---SS--SSS----
--S------SS--SSS----
--S--S---SS--SS-----
--S--S---SS--SSS----
--S------SS--STT----
--S------SSS-SS-----
--S------SS--SSS----
--S------SS--SS-----
--S--S---SS--SSSTT--
--S--S---SS--SSS----
--S------SS--SS-----
--S------SS--SS-----
--S------SS--SS-----
--S------SS--SS-----
--S------SSS-SSSTT--
--S------SS--SSS----
--S------SS--SSSTT--
--S------SS--SSSTT--
--S------SS--SSSTT--
--S------SS--SSSTT--
--S------SS--SSS-S--
--S------SS--SSSTT--
--S------SS--SS-----
--S------SS--SSS----
--S------SSS-SS--S--
--S------SS--STT----
--S------SS--SSSTT--
--S------SS--SSSTT--
--S------SS--SSSTT--
--S------SSS-SS-TT--
--S------SSS-SSS----
--S------SS--SS-----
--S---S--SSS-SS--S--
--S---S--SSS-SSS-S--
--S------SS--SS--S--
--S------SS--SS--S--
--S------SS--SS-----
--S-----SSS--SS-----
--S------SS--SS--S--
--S------SS--SS--S--
--S------SS--SSS-S--
--S------SS--SSS-S--
--S------SS--SS--S--
--S------SS--SSS----
--S------SS--SSS----
--S------SS--SSS-S--
--S------SS--SSS-S--
--S------SS--SSS-S--
--S------SS--SSSTT--
--S------SS--TTS-S--
--S------SS--SSS-S--
--S------SS--SSS-S--
--S------SS--STT----
--S------SS--SS--S--
--S------SS--SSS-S--
--S------SSS-SSS-S--
--S------SSS--TTTT--
--S------SS--SSS-S--
--S------SS--STT-S--
--S------SS--SSS----
--S------SS--SSS-S--
---------SS--SSTTS--
--S-----SSS--STTTT--
--S------SSS-STT-S--
---------SSS-SSS-S--
--S------SSS-STT----
--S------SSS-SSS----
--S------SS--STT----
--S------SSS-SSSTT--
--S------SS--SS--S--
--S-----SSSS-SSS-S--
--S------SSS-SSSTT--
--S------SS--SSSTT--
--S------SS--SSS-S--
--S--S---SS--SSS-S--
--S------SSS-STT-S--
--S------SSS-STT-S--
--S------SSS-SSS-S--
--S------SSS-STT-S--
--S------SS--SS-----
--S------SSS-STT----
--S-----SSSS-STT----
--S------SSS-STT----
--S------SSS-STT-S--
--S------SSS-SSS----
--S------SS--SSS----
--S-----SSS--SS--S--
--S------SS--SS--S--
--S------SS--SSS----
---------SS--STT----
-TT------SS--SSS-S--
--S------SS--SSS----
--S------SSS-STT-S--
--S------SSS-STT-S--
--S------SS--STT----
---------SS--STT----
--S------SS--STT----
---------SS--STT----
---------SS--STT-S--
---------SS--STTS---
---------SS--SSSSS--
--S------SSS-STTS---
--S------SSS-STT----
---------SSS-SSS----
---------SS--STT----
---------SSS-SSS----
---------SS--STT----
---------SS--STT----
-----S---SS--STT----
-----S---SSS-SSS----
-----S---SS--SS-----
---------SS--TTSS---
---------SSS-SSSS---
---------SSS--TT----
--------SSSS-SGGG---
--S------SSS--TT----
--S------SSS--SSS---
---------SSS--TT----
--S------SSS-STTS---
--S------SSS--GGG---
--S--S---SSS--GGG---
-----SS--SSS--TTT---
-----SS--SSS-SGGG---
-----SS--SS--STTS---
-----SS--SSS-STTT---
-----S---SSS-STTT---
-----S---SSS-STTSS--
-----SS--SSS-STTT---
-----S---SSS-SGGGS--
-----SS--SSS-STTT---
-----SS--SSS-STTT---
-----SS--SSS-STTT---
-----S---SSS-SGGG---
-----SS--SSS-SSSS---
-----SS--SSS-STTS---
-----SS--SSS-SSS----
-----SS--SS--SSSS---
-----SS--SS--SSSS---
-----SS--SS--SSSS---
-----SS--SS--SSS----
--S--SS--SS--SSS----
--S--S--SSS--SSS----
--S--S---SS--SS-----
--S--S--SSS--STT----
--S--S--SSS--SSS----
--S---S--SS--SSS----
--S--S---SS--SSS----
--S--S---SS--STT----
-----S---SS--SS-----
--S--S---SS--SS-----
--S--S--SSS--STT----
--S--S--SSS--SSS----
--S--S--SSS--SSS----
--S--S--SSS--SSS----
--S--SS--SS--SSS----
-----SS--SSS--TT----
--S--S---SS--STTS---
--S--SS--SSS-SSS----
--S--S--SSS--STT----
--S--S--SSSS-STT----
--S--S--SSS---TT----
--S--S--SSS---TT----
--S--TT--SS--SSS----
--S--SS--SS--STT----
--S--SS--SS--STT----
--S--SS-SSS--STT----
--S--SS-SSS--STT----
--S--SS-SSS--SSS----
--S--S--SSS--STT----
--S--TT--SS--STT----
--S--TT--SS--STT----
--S--TT--SS--STT----
--S--TT--SS--STT----
--S--TT--SS--STT----
--S--TT--SS--SSS-S--
--S--TT-TTS--SS--S--
--S--SS--SS--STT-S--
--S--TT--SSS-STT----
--S--SS-SSS--STT-S--
-----TT--SS--STT-S--
-----TT--SS--SSS----
--S--SS-SSS--SSS----
--S--TT--SS--SSS----
--S--TT--SS--SSS----
--S--SS-TTS--STT----
--S--TT--SS---TT----
-----TT-SSS--SSS----
--S--TT--SS--SSS----
--S--TT-SSS--STT----
-----TT-SS-S-STT----
--S--TT-TTS--STT----
--S--TT-TTS---SS----
--S--TT-SSS--SSS----
--S--TT-TTSS--SS----
--S--TT-SSSS-STT----
--S--TT-SSS---TT----
--S--TT-SSS--SSS----
--S--TT-SSS---TT----
--S--TT-TTS--SSS----
--S--TT--SS--SSS----
--S--TT-SSS--SSS----
--S--TT--SS--SSS----
--S--TT--SS--SSS----
--S--TT-SSS--SSS----
--S--TT-SSS--SSS----
--S--TT-SSS---TT----
--S--TT-SSS---SS----
--S--TT--SS--SSS----
--S--TT--SS--SSS----
--S--TT--SS--SSS----
--S--TT--SS--SSS----
--S--TT--SS--SSS----
--S--TT--SS--SSS----
--S--TT--SS--SSS----
--S--TT--SS--STT----
--S--TT--SS--SSS----
--S--TT--SS---SS----
--S--TT-SSSS--TT----
--S--TT--SS---TT----
--S--TT--SSS-SSS----
--S--TT--SS--SSS----
--S--TT--SSS--TT----
--S--TT-SSS---SS----
--S--TT-SSS---SS----
--S--TT-TTSS-SSS----
--S--TT-SSSS-STT----
--S--TT-SSS--SSS----
-----TT-SSS--SSS----
-----TT-SSS---SS----
--S--SS--SSS-STT----
-----TT--SSS--TT----
-----TT-SSS---SS----
-----TT-SSS---TT----
-----TT-SSSS--TT----
-----TT--SS---TT----
-----TT--SSS--TT----
-----TT-SSSS--TT----
-----TT-SSSS--SS----
-----SB-SSS---TT-B--
-----SS-SS---SSS----
-----SB-SS---SSS-B--
-----SB-SS---SSS-B--
-----SS-SS---SSS----
-----SS-SS---SSS----
-----S--SS---SSS----
-----S--TT---SSS----
-----SS-SSS--SSS----
-----SS-SSS--SSS----
-----SS-TT---SSS----
-----TT-SS---SSS----
-----TT--S---SSS----
-----TT-SS----SS----
-----TT-SSS--SSS----
-----TT--SS--SSS----
-----TT-SSS--SSS----
-----SS-SSS--SSS----
-----TT--SS--STT----
-----TT-TTSS-SSS----
-----SS-SS---STT----
-----SS-TTS--STT----
-----S--SSS--SS-----
-----SS-SSS--SSS----
-----TT--SS--SSS----
-----S--TT---STT----
-----S--SS---STT----
-----S--SSS--STT----
-----S--SSS--SSS----
-----S--SSS--SSS----
-----S--SSS--SSS----
-----S--SSS--STT----
-----S--SSS--STT----
-----S--SSS--STT----
-----SS-SSS--SSS----
-----S---SS---SS----
-----S--SSS--SS-----
-----S--SSS--SSS----
-----S--SSS---TT----
-----SS-SS---SSS----
-----S--SSS--STT----
-----S--SSS--SSS----
-----S--SS---STT----
-----S--SSS--STT----
-----S--SS---STTS---
-----S--SS----TT----
-----S--SSS--STT----
-----SS-SSS---TT----
-----S--SS---STT----
-----SS-SS---SSS----
-----SS-SS---STT----
-----S--SS---SSS----
-----S--SS---STT----
-----S--SS---STT----
-----S--SS---STT----
-----SS-SSS--STT----
-----S--SSS---TT----
-----SS-SSS---TT----
-----TT-SSS---SS----
-----TT-SSS---SS----
-----TT-SSS--SSS----
-----TT-SSS---TT----
-----SS-SSS--STT----
-----SS-SSS---TT----
-----SS-SSS--STT----
-----SS-SSS--STT----
-----SS-SSS--STT----
-----SS-SSS---TT----
-----SS-SSS--STT----
-----SS-SSS---TT----
-----SS-TTTT--TT----
-----SS-SSS--SS-----
-----SS-SSS--SSS----
-----SS-SSS--SS-----
-----SS-SSS--SS-----
-----SS--SS--SS-----
-----SS-SSS--SS-----
-----SS-SSS--SS-----
-----SS--SS--SS-----
-----TT--SS--SS-----
-----TT-SSS--SSS----
-----TT--SS--SSS----
--S--SS-SSS--SSS----
-----SS-SSS--SS--S--
-----SS-SSS--SS--S--
--S--SS-SSS--SS--S--
--S--SS-SSS--SS--S--
--S--SS-SSS--SS-----
--S--SS-SSS--SS--S--
--S--SS--SS--SS-----
--S--SS--SS--SSS----
--S--SS-SSS--SSS----
--S--SS-SSS--SSS----
--S--SS-SSS--SSS----
--S--SS-SSS--SSS----
--S--SS-SSS--SS-----
--S--SS-SSS--SS--TT-
--S--SS-SSS--SS-----
--S--SS-SSS--SS-----
--S--SS-SSS--SS-----
--S--SS-SSS--SS-----
--S--SS-SS---SS-----
--S--SS--SS--SS-----
--S--SS-SSS--SS--S--
--S--S--TTS--SS--S--
--S--SS-SSS--SSSSS--
--S--SS-SSS--SS-SS--
--S--SS-SSS--SS-SS--
--S--TT-SSS--SS-SS--
--S--TT-SSS--SS--S--
--S--SS-SSS--SS-SS--
--S--SS-SSS--SS--S--
--S--SS-SSS--SS--S--
--S--S--SSS--SS--S--
--S--SS-SSS--SS--S--
--S--SS-SSS--SS--S--
--S--S--SSS--SS--S--
--S--SS-SSS--SS--S--
--S--SS-SSS--SS--S--
--S--S--SSS--SS-SS--
-----S--SSS--SSS-S--
-----S--SSS--SS--S--
-----S--SSS--SS-SS--
-----SS-SS---SS--S--
-----S--SSS--SS-SS--
-----S--SSS--SS--S--
-----S--SSS--SS-----
-----SS-SSS--SS-----
-----S--SSS--SS--S--
-----SS-SSS--SS--S--
-----SS-SS---SS--S--
-----S--SSS--SS--S--
-----SS-SSS--SS--S--
-----SS-SSS--SS--S--
-----S--SSS--SS--S--
-----SS-SSS--SS--S--
-----SS-SS---SS--S--
-----SS-SS---SS--S--
-----SS-SS---SS--S--
-----SS-SS---SS--S--
-----SS-SSS--SS--S--
-----SS-SSS--SS-----
-----SB-SS-B-SSS-S--
-----SS-SSS--SSS-S--
-----SS-SSS---S--S--
-----SS-SS-----S-S--
-----S--SSS---SS-S--
-----SS-SS----SS-S--
-----SS-SSS---SS-S--
-----S--SS---SSS----
-----SS-SS----SS----
-----SS-SS---SSS----
-----SS-SS---SS-----
-----SS-SSS--SSS----
-----S--SSS--SSS----
-----S--SS---SS-----
-----SS-SSS--SS-----
-----SS-SSS--SS-----
-----SS-SSS--SS-----
-----SS-SSS--SS--S--
-----SS-SSS--SSS----
-----SS-SSS--SS-----
-----S--SSS--SSS-S--
-----S--SSS--SSS----
-----S--SSS--SSS----
-----SS-SSS--SSS----
-----SS-SSS--SSS----
-----SS-SSS--SSS----
-----S--SSS--SS-----
-----SS-SSS--SS-----
-----SS-SSS--SS-----
-----SS-SSS--SSS----
-----S--SSS--SSS----
-----SS-SSS--SSS----
-----S--SSS--SSS----
-----S--SSS--SS--S--
-----S--SS---SS-----
-----SS-SSS--SS-----
-----SS-SS---SS-----
-----S--SS---SS--S--
-----S--SS---SS-----
-----SS-SS---SS-----
-----SS-SS---SS-----
-----SS-SS---SS-----
-----S--SS---SS-----
-----SS-SSS--SS-----
-----SS-SSS--SS-----
-----SS-SS---SSS----
-----S--SSS--SS-----
-----SS-SSS--SS-----
-----S--SSS--SS-----
-----S--SSS--SS--S--
-----S--SS---SS--S--
-----SS-SSS--SS-----
-----S--SS---SS--S--
-----S--SSS--SS--S--
-----SS-SS---SS--S--
-----SS-SS---S---S--
-----SS-SSS--SS--S--
-----SS-SS---S------
-----SS-SS---SSS-S--
-----SS-SS---S-S----
-----SS-SS----S-----
-----SS-SS----------
-----TT-SSS------S--
-----SS-SS-------S--
-----S--SS----------
-----SS-SS---SS-----
-----SS-SS---S---S--
-----SS-SS---S---S--
-----SS-SS---S---S--
-----SS-SS---S------
-----SS-SS---SS--S--
-----S--SS---S---S--
-----SS-SS----------
-----SS-SS---SS--S--
-----SS-SS---SS-----
-----SS-SS---SS--S--
-----SS-SS---SS--S--
-----SS-SS---SS-----
-----SS-SS---SS-----
-----SS-SS---SS--S--
-----SS-SS---SS--S--
-----S--SS---SS--S--
-----S--SS---SS--S--
-----SS-SSS--SS--S--
-----SS-SS---SS--S--
-----SS-SSS--SS--S--
-----SS-SSS--SS--S--
-----SS-SS----S--S--
-----SS-SSS--SS--S--
-----SS-SS---SS--S--
-----SS-SS---SS-----
-----SS-SS---SS-----
-----SS-SS---SS--S--
-----SS-SS---SS-----
-----SS-SSS--SS--S--
-----SS-SS---SS-----
-----SS-SSS--SS--S--
-----S--SS---SS-----
-----S--SS----S--S--
-----SS-SS---SS--S--
-----SS-SS---SS--S--
-----SS-SS---SS--S--
-----SS-SS---SS--S--
-----SS-SSS--SS--S--
-----SS-SSS--SS--S--
-----SS-SS---SS--S--
-----SS-SS---SS--S--
-----SS-SSS--SS--S--
-----SS-SS---SS--S--
-----SS-SSS--SS--S--
-----SS-SS---SS--S--
-----SS-SS---SS--S--
-----SS-SS---SS--S--
-----SS-SSS--SS--S--
-----SS-SSS--SS--S--
-----SS-SS---SS--S--
-----SS-SS---SS-----
-----TT-SS---SS-----
-----SS-SS---SS-----
-----SS-SS---SS-----
-----SS-SS---SS-----
-----SS-SS---SS--S--
-----SS-SSS--SS-----
-----SS-SSS--SS-----
-----SS-SSS--SS-----
-----SS-SS---SS--S--
-----SS-SS---SS--S--
-----SS-SS---SS-----
-----SS-SSS--SS-----
-----SS-SS---SS--S--
-----SS-SS---SS--S--
-----SS-SS---SS--S--
-----SS-SSS--SS--S--
-----SS-SSS--SS--S--
-----SS-SSS--SS--S--
-----SS-SSS--SS--S--
-----SS-SSS--SS-----
-----SS-SSS--SS-----
-----SS-SS---SS-----
-----SS-SS---SS-----
-----SS-SS---SS-----
-----SS-SS---SS-----
-----SS-SS---SS-----
-----SS-SS---SS--S--
-----SS-SS---SS--S--
-----SS-SSS--SS--S--
-----SS-SS---SS--S--
-----SS-SS---SS--S--
-----SS-SS---SS--S--
-----SS-SS---SS--S--
-----SS-SS---SS-----
-----SS-SS---SS--S--
-----SS-SS---SS-----
-----SS-SS---SS-----
-----SS-SSS--SS--S--
-----SS-SS---SS--S--
-----SS-SS---SS--S--
-----SS-SS---SS--S--
-----SS-SS---SS--S--
-----SS-SSS--SS-----
-----SS-SS---SS-----
-----SS-SS---SS-----
-----SS-SS---SS--S--
-----SS-SSS--SS--S--
-----SS-SS---SS--S--
-----SS-SSS--SS--S--
-----SS-SS---SS-----
-----SS-SSS--SS-----
-----SS-SS---SS--S--
-----SS-SS---SS--S--
-----SS-SSS--SS-----
-----SS-SSS--SS--S--
-----SS-SS---SS-----
-----SS-SS---SS--S--
-----SS-SS---SS-----
-----SS-SS---SS-----
-----SS-SS---SS--S--
-----SS-SS---SS--S--
-----SS-SS---SS-----
-----SS-SS---SS-----
-----SS-SSS--SS-----
-----SS-SS---SS-----
-----SS-SSS--SS--S--
-----SS-SS---SS--S--
-----SS-SSS--SS-----
-----SS-SS---SS-----
-----SS-SSS--SS-----
-----SS-SS---SS-----
-----SS-SS---SS-----
-----SS-SS---SS--S--
-----SS-SSS--SS--S--
-----SS-SSS--SS--S--
-----S--SS---SS-----
-----S--SS---SS--S--
-----SS-SS---SS--S--
-----SS-SS---SS-----
--S--SS-SSS--SS-----
-----SS-SSS--SS-----
-----S--SSS--SS--S--
-----S--SS---SS--S--
-----SS-SSS--SS-----
-----S--SSS--SS-----
-----S--SS---SS-----
-----SS-SSS--SS--S--
-----SS-SS---SS-----
-----SS-SS---SS--S--
-----SS-SS---SS--S--
-----SS-SS---SS-----
-----SS-SS---SS-----
-----S--SSS--SS--S--
-----SS-SS---SS--S--
-----SS-SSS--SS--S--
-----SS-SS---SS-----
-----SS-SSS--SS--S--
-----SS-SSS--SS--S--
-----S--SS---SS--S--
-----SS-SSS--SS--S--
-----SS-SS---SS--S--
-----S--SS---SS--S--
-----SS-SS---SS--S--
-----SS-SS---SS--S--
-----S--SSS--SS-----
-----SS-SSS--SS--S--
-----SS-SSS--SS--S--
-----S--SSS--SS--S--
-----S--SSS--SS--S--
-----S--SSS--SS--S--
-----S--SSS--SS--S--
-----S--SSS--SS--S--
-----S--SSS--SS--S--
-----S--SSS--SS--S--
-----S--SSS--SS--S--
-----S--SSS--SS--S--
-----S--SSS--SS--S--
-----S--SSS--SS--S--
-----S--SSS--SS--S--
-----SS-SSS--SS--S--
-----SS-SSS--SS--S--
-----S--SS---SS--S--
-----S--SSS--SS--S--
-----S--SSS--SS--S--
-----SSSSSS--SS--S--
-----S--SSS--SS--S--
-----S--SSS--SS--S--
-----S--SSS--SS--S--
--S--SS-SSS--SS--S--
-----S--SSS--SS--S--
-----S--SSS--SS--S--
-----SS-SSS--SS--S--
-----S--SSS--SS--S--
--S--S--SSS--SS--S--
-----S--SSS--SS--S--
-----SS-SSS--SS--S--
-----SS-SSS--SS--S--
-----SS-SSS--SS--S--
-----SSSSSS--SS--S--
--S--S--SSS--SS--S--
--S--SS-SSS--SS--S--
--S--SS-SSS--SS--S--
--S--SS-SSS--SS--S--
-----SS-SSS--SS--S--
-----SS-SSS--SS--S--
-----SS-SSS--SS--S--
-----SS-SSS--SS--S--
-----SS-SSS--SS-----
-----S--SSS--SS--S--
-----SS-SS---SS--S--
-----SS-SS---SS-----
-----S--SS---SS--S--
-----S--SS---SS--S--
-----S--SSS--SS--S--
-----S--SS---SS--S--
-----S--SSS--SS--S--
-----S--SS---SS--S--
-----SS-SS---SS--S--
-----SS-SSS--SS--TT-
-----S--SS---SS--S--
-----S--SSS--SS-----
-----S--SSS--SS--S--
-----S--SS---SS--S--
-----S--SS---SS-----
-----SS-SS---SS--S--
-----S--SS---SS-----
-----S--SS---SS-----
-----SS-SS---SS-----
-----SS-SS---SS-----
-----SS-SSS--SS-----
-----TT-SSS--SS-----
-----TT-SS---SS-----
-----SS-SSS--SS-----
-----SS-SSS--SS--S--
-----SS-SSS--SS--S--
-----SS-SSS--SS--S--
-----TT-SSS--SS--S--
-----S--SS---SS--S--
-----SS-SS---SS--S--
-----SS-SSS--SS--S--
-----SS-SSS--SS-----
-----S--SSS--SS-----
-----SS-SSS--SS--S--
-----SS-SS---SS--S--
-----TT-SS---SS-----
-----SS-SSS--SS--S--
-----TT-SS---SS-----
-----TT-SSS--SS--S--
-----TT-SSS--SS--S--
-----SS-SS---SS--S--
-----SS-SSS--SS--S--
-----SS-SSS--SS--S--
-----S--SSS--SS--S--
-----SS-SSS--SS--S--
-----SS-SS---SS--S--
-----SS-SS---SS--S--
-----SS-SSS--SS--S--
-----SS-SS---SS--S--
-----SS-SSS--SS-----
-----SS-SSS--SS-----
-----SS-SSS--SS--S--
-----SS-SSS--SS-----
-----TT--SS--SS--S--
-----TT-SSS--SS--S--
-----TT-SSS--SS--S--
-----SS-SSS--SS-----
-----TT-SSS--SS-----
-----SS-SSS--SS--S--
--S--SS-SS---SS--S--
-----SS-SS---SS-----
-----SS-SS---SS--S--
-----SS-SS---SS--S--
-----SS-SSS--SS-----
-----SS-SSS--SS-----
-----S--TT---SS--S--
-----SS-SSS--SS-----
-----SS-SS---SS--S--
-----TT-SSS--SS--S--
-----SS--SS--SS--S--
-----SS-SSS--SS--S--
-----SS-SSS--SS-----
-----TT-SSS--SS-----
-----TT-SSS--SS-----
-----SS-SSS--SSS----
-----TT-SSS--SSS-S--
-----SS-SSS--SSS-S--
-----TT-SSS---SS-S--
-----SS-SSS--SSS----
-----SS-SSS--SSS-S--
-----SS-SSS---SS----
-----SS-SS----SS-S--
-----SS-SS---SS--S--
-----SS-SS---SS--S--
-----SS-SS---SS--S--
-----SS-SS---SSS-S--
-----SS-SS---SS--S--
-----SS-SS---SS--S--
-----S--SSS--SSS----
-----SS-SS---SS-----
-----S--SS---SS--S--
-----SS-SS---SS--S--
-----SS-SS---SSS-S--
-----SS-SS---SSS-S--
-----SS-SS---SSS-S--
-----SS-SS---SSS-S--
-----SS-SS---SSS-S--
-----SS-SS---SSS-S--
-----SS-SS---SSS-S--
-----SS-SS---SSS-S--
-----SS-SS---SS--S--
-----SS-SS---SSS-S--
-----SS-SS---SSS-S--
-----SS-SS---SSS-S--
-----SS-SS---SSS-S--
-----SS-SS---SS--S--
-----SS-SS---SSS-S--
-----SS-SS---SSS-S--
-----SS-SS---SSS-S--
-----SS-SSS--SS--S--
-----SS-SS---SS--S--
-----SS-SSS--SSS-S--
-----S--SS---SSS-S--
-----SS-SS---SSS-S--
-----S--SS---SSS----
-----SS-SS---SSS----
-----SS-SS---SSS----
-----S--SS---SS--S--
-----SS-SS---SS-----
-----S--SS---SSS-S--
-----SS-SS---SSS-S--
-----S--SS---SSS-S--
-----SS-SS---SSS-S--
-----SS-SS---SSS----
-----SS-SS---SSS----
-----S--SS---SSS-S--
-----S--SS---SSS-S--
-----S--SS---SSS-S--
-----SS-SS---SSS-S--
-----SS-SS---SSS-S--
-----S--SS---SSS-S--
-----SS-SS---SS--S--
-----S--SS---SSS-S--
-----SS-SS---SSS-S--
-----SS-SS---SSS-S--
-----S--SS---SSS-S--
-----SS-SS---SS--S--
-----SS-SS---SSS-S--
-----S--SS---SSS-S--
-----SS-SS---SSS-S--
-----S--SS---SSS-S--
-----SS-SS---SSS-S--
-----SS-SS---SSS-S--
-----SS-SS---SS--S--
-----SS-SS---SSS-S--
-----SS-SS---SSS-S--
-----SS-SS---SSS-S--
-----SS-SS---SSS-S--
-----SS-SS---SSS-S--
-----SS-SS---SSS-S--
-----SS-SS---SSS-S--
-----SS-SS---SSS-S--
-----SS-SS---SSS-S--
-----SS-SS---SSS-S--
-----SS-SS---SS--S--
-----SS-SS---SSS-S--
-----SS-SS---SS--S--
-----SS-SS---SSS-S--
-----SS-SS---SS--S--
-----SS-SS---SSS-S--
-----SS-SS---SSS-S--
-----SS-SS---SSS-S--
-----SS-SS---SSS-S--
-----SS-SS---SSS-S--
-----SS-SS---SSS----
-----SS-SS---SSS-S--
-----SS-SS---SSS-S--
-----S--SS---SSS-S--
-----SS-SS---SSS-S--
--S--S--SS---SSS-S--
-----S--SS---SSS-S--
-----SS-SS---SSS-S--
-----SS-SS---SSS-S--
-----S--SS---SSS-S--
-----S--SS---SSS-S--
-----S--SS---SSS-S--
-----SS-SS---SSS-S--
-----SS-SS---SSS-S--
-----SS-SS---SSS----
-----S--SS---SSS----
-----SS-SS---SSS----
-----S--SS---SSS----
-----S--SS---SSS----
-----SS-SS---SSS----
-----SS-SS---SSS----
-----SS-SS---SSS----
-----S--SS---SSS----
-----S--SS---SSS-S--
-----SS-SS---SSS----
-----SS-SSS--SSS----
-----SS-SS---SSS----
-----SS-SS---SSS-S--
-----SS-SS---SSS----
-----SS-SS---SSS----
-----SS-SS---SSS----
-----S--SS---SSS----
-----SS-SS---SSS-S--
-----SS-SS---SSS----
-----SS-SS---SSS-S--
-----S--SS---SSS-S--
-----S--SS---SS--S--
-----SS-SS---SSS-S--
-----SS-SS---SSS----
-----SS-SS---SSS-S--
-----SS-SS---SSS----
-----S--SS---SSS-S--
-----SS-SS---SSS-S--
-----S--SS---SSS-S--
-----S--SS---SSS-S--
-----SS-SS---SSS-S--
-----SS-SS---SSS-S--
-----SS-SS---SSS-S--
-----SS-SS---SSS-S--
-----S--SS---SSS-S--
-----S--SS----SS-TT-
-----S--SS---SSS-TT-
-----SS-SS---SSS-TT-
-----S--SS---SSS-TT-
-----S--SS---SSS-TT-
-----SS-SS---SSS-TT-
-----SS-SS---SSS-TT-
-----SS-SSS--SSS-TT-
-----SS-SSS--SSS-S--
-----SS-SS---SSS-TT-
------S-SS---SSS-TT-
-----SS-SS---SSS-TT-
-----SS-SS---SSS-S--
-----SS-SS---SSS-TT-
-----SS-SS---SSS-TT-
-----SS-SS---SSS-S--
-----S--SS---SSS-TT-
-----SS-SS---SSS-TT-
-----SS-SS---SSS-TT-
-----S--SS---SSS-TT-
-----S--SS---SSS-TT-
-----SS-SS---SSS-TT-
-----SS-SS---SSS-S--
-----S--SS---SSS-TT-
-----SS-SS---SSS-TT-
-----SS-SS---SSS-TT-
-----S--SS---SSS-TT-
-----SS-SS---SSS-TT-
-----SS-SS---SSS-TT-
-----S--SS---SSS-S--
-----S--SS---SSS-S--
-----SS-SS---SSS----
-----SS-SS----SS----
-----SS-SS---SSS----
-----S--SS---SSS----
-----SS-SS----SS----
-----S--SS---SSS----
-----S--SS---SSS----
-----SS-SSS--SSS----
-----SS-SS---SSS----
-----SS-SS---SSS----
-----SS-SS---SSS----
-----SS-SSS--SSS----
-----SS-SS---SSS----
-----SS-SS---SSS----
-----SS-SS---SSS----
-----SS-SS---SS-----
-----SS-SS---SS-----
-----SS-SS---SS-----
-----SS-SS---SS-----
-----SS-SSS--SSS----
-----SS-SSS--SS-----
-----SS-SSS--SS-----
-----SS-SSS--SSS----
-----SS-SS---SS-----
-----SS-SS---SS-----
-----SS-SS---SS-----
-----SS-SS---SS-----
-----SS-SS---SS-----
-----SS-SS---SS-----
-----S--SS---SS-----
-----S--SS---SS-----
-----SS-SS---SS-----
-----SS-SS---SS-----
-----SS-SS---SS-----
-----SS-SS---SS-----
-----S--SS---SS-----
-----S--SS---SSS----
-----S--SS---SS-----
-----S--SS---SSS----
-----SS-SS---SS-----
-----SS-SS---SSS----
-----SS-SS----SS----
-----S--SS---SSS----
-----SS-SS---SS-----
-----SS-SS---SSS----
-----S--SS---SSS----
-----SS-SS----SS----
-----S--SS---SSS----
-----SS-SS---SS-----
-----S--SS---SSS----
-----SS-SS---SSS----
-----S--SS---SSS----
-----S--SS---SS-----
-----S--SS---SSS----
-----SS-SS---SSS----
-----SS-SS---SSS----
-----SS-SS---SSS----
-----SS-SS---SS-----
-----SS-SS---SSS----
-----SS-SS---SSS----
-----SS-SS---SSS----
-----S--SS---SSS----
-----SS-SS---SSS----
-----SS-SS---SS-----
-----SS-SS---SS-----
-----SS-SS----SS-S--
-----SS-SS---SSS----
-----SS-SSS--SSS----
-----SS-SS---SSS----
-----SS-SS---SS-----
-----SS-SS---SSS----
-----SS-SS---SS-----
-----SS-SS---SS-----
-----SS-SS---SSS----
-----S--SS---SSS----
-----SS-SSS--SS-----
-----SS-SS---SSS----
-----SS-SS---SS-----
-----SS-SS---SSS----
-----SS-SS---SS-----
-----SS-SS---SSS----
-----S--SS---SS-----
-----S--SS---SSS----
-----SS-SS---SSS----
-----S--SS---SS-----
-----S--SS---SSS----
-----S--SS---SS-----
-----S--SS---SS-----
-----SS-SS---SSS----
-----S--SS---SS-----
-----S--SS---SS-----
-----S--SS---SSS----
-----S--SS---SSS----
-----S--SS---SSS----
-----SS-SS---SS-----
-----S--SS---SS-----
-----SS-SS---SS-----
-----SS-SS---SS-----
-----SS-SS---SS-----
-----SS-SS---SSS----
-----S--SS---SS-----
--------SSS--SS-----
-----SS-SS---SSS----
-----SS-SS---SSS----
-----SS-SS---SS-----
-----SS-SS---SS-----
-----SS-SS---SS-----
-----SS-SS---SS-----
-----SS-SS---SS-----
--------SS---SSS----
-----SS-SS---SS--S--
-----SS-SS---SS-----
-----SS-SS---SS-----
-----S--SS---SSS----
-----SS-SS---SS-----
-----SS-SS---SSS----
-----SS-SS---SSS----
-----SS-SS---SS-----
-----SS-SS---SS-----
-----SS-SS---SSS----
-----SS-SS---SS-----
-----SS-SS---SS-----
-----SS-SS---SS-----
-----SS-SS---SS-----
-----SS-SS---SS-----
-----SS-SS---SSS----
-----S--SS---SSS----
-----SS-SS---SSS----
-----SS-SSS--SS-----
-----SS-SS---SS-----
-----SS-SS---SSS----
-----S--SS---SS-----
-----SS-SS---SS-----
-----SS-SS---SS-----
-----SS-SS---SS-----
-----SS-SS---SS-----
-----SS-SS---SS-----
-----SS-SS---SS-----
-----SS-SS---SS-----
-----SS-SS---SS-----
-----SS-SS---SS-----
-----SS-SS---SS-----
-----SS-SS---SS-----
-----SS-SS---SS-----
-----SS-SS---SS-----
-----SS-SS---SS-----
-----SS-SS---SS-----
-----SS-SS---SS-----
-----S--SS---SS-----
-----S--SS---SSS----
--------SS---SSS----
-----S--SS---SSS----
-----S--SS---SS-----
-----S--SS---SS-----
-----SS-SS---SS-----
-----SS-SS---SSS----
-----SS-SS---SS-----
-----S--SS---SS-----
-----SS-SS---SS-----
-----S--SS---SSS----
-----S--SS---SS-----
-----SS-SS---SSS----
-----SS-SS---SSS----
-----S--SS---SSS----
-----SS-SS---SSS----
-----SS-SSS--SS-----
-----SS-SS---SS-----
-----SS-SS---SS-----
-----SS-SS---SS-----
-----SS-SS---SS-----
-----SS-SS---SSS----
-----SS-SS---SS-----
-----SS-SS---SS-----
-----SS-SSS--SS-----
-----SS-SS---SS-----
-----SS-SS---SS-----
-----SS-SS---SS-----
-----SS-SS---SS-----
-----SS-SS---SS-----
-----SS-SS---SS-----
-----SS-SS---SSS----
--S--SS-SS---SS-----
-----SS-SS---SS-----
-----SS-SS---SS-----
--S--SS-SS---SS-----
-----SS-SS---SSS----
-----SS-SS---SS-----
-----SS-SS---SS-----
-----SS-SS---SS-----
-----SS-SS---SS-----
-----SS-SSS--SS-----
-----SS-SS---SS-----
-----SS-SSS--SS-----
-----SS-SS---SS-----
-----SS-SS---SS-----
-----SS-SS---SS-----
-----SS-SS---SS-----
-----SS-SS---SS-----
-----SS-SS---SS-----
-----SS-SS---SS-----
-----SS-SS---SSS----
--S--SS-SSS--SSS----
-----SS-SS---SS-----
-----SS-SS---SS-----
--S--SS-SS---SSS----
-----SS-SS---SS-----
-----SS-SS---SSS----
-----SS-SS---SS-----
-----SS-SS---SS-----
-----SS-SS---SS-----
-----SS-SS---SSS----
-----SS-SS---SS-----
-----SS-SS---SSS----
-----SS-SS---SSS----
-----S--SS---SSS----
-----SS-SSS--SSS----
-----SS-SS---SSS----
-----S--SS---SSS----
-----SS-SS---SSS----
-----SS-SS---SSS----
-----S--SS---SSS----
-----SS-SS---SSS----
-----S--SS---SSS----
-----SS-SS---SSS----
-----S--SS---SSS----
-----SS-SS---SSS----
-----SS-SS---SSS----
-----SS-SS---SSS----
-----S--SS---SSS----
-----S--SS---SSS----
-----S--TT---SSS----
-----SS-SS---SSS----
-----S--SS---SSS----
-----SS-SS---SSS----
-----SS-SS---SSS----
-----S--SS---SSS----
-----S--SSS--SSS----
-----TT-SSS--SSS----
-----S--SS---SSS----
-----S--SS---SSS----
-----SS-SSS--SSS----
-----TT-SSS--SSS----
-----S--SS---SSS----
-----S--SSS---SS----
-----S--SS---SSS----
-----S--SS---SSS----
-----S--SS---SSS----
-----S--SSS--SSS----
-----S---SS--SSS----
-----TT--SS--SSS----
-----TT-SSS--SSS----
-----SS--SS--SSS----
-----TT--SS--SSS----
-----TT--SS--SSS----
-----TT--SS--SSS----
-----TT--SS--SSS----
-----TT--SS---SS----
-----TT--SS--SSS----
-----TT--SS--SSS----
-----TT--SS--SSS----
-----TT--SS--SSS----
-----TT--SS--SSS----
-----TT--SS---SS----
-----TT--SS--SSS----
-----TT--SS--SSS----
-----TT--SS--SSS----
-----TT--SS--SSS----
-----TT--SS--SSS----
-----TT--SS--SSS----
-----TT--SS--SSS----
-----TT--SS--SSS----
-----TT--SS--SSS----
-----TT--SS--SSS----
-----TT--SS--SSS----
-----TT--SS--SSS----
-----TT--SS--SSS----
-----TT--SS--SSS----
-----TT--SS--SSS----
-----TT--SS--SSS----
-----TT--SS--SSS----
-----SS-TTS--SSS----
-----TT-TTS--SSS----
-----TT--SS--SSS----
-----SS-TTS--SSS----
-----TT--SS--SSS----
-----TT--SS--SSS----
-----TT--SS--SSS----
-----TT--SS--SSS----
-----TT-TTS--SSS----
-----TT--SS--SSS----
-----TT--SS--SSS----
-----TT--SS--SSS----
-----TT--SS--SSS----
-----TT--SS--SSS----
-----TT--SS--SSS----
-----TT-TTS--SSS----
-----SS--SS--SSS----
-----TT--SS--SSS----
-----TT--SS--SSS----
-----TT--SS--SSS----
-----TT--SS--SSS----
-----TT--SS--SSS----
-----TT--SS--SSS----
-----TT--SS--SSS----
-----TT--SS--SSS----
-----SS-TTS--SSS----
-----SS-TTS--SSS----
-----S--TTS--SSS----
-----TT-TTS--SSS----
-----TT-TTS--SSS----
-----TT-TTS--SSS----
-----SS-TTS--SSS----
-----TT--SS--SSS----
-----SS--SS--SSS----
-----TT--SS--SSS----
-----S---SS--SSS----
-----SS--SS--SSS----
-----S---SS--SSS----
-----TT--SS--SSS----
-----TT--SS--SSS----
-----TT-BTTB-SSS----
-----TT--SS--SSS----
-----TT--SS--SSS----
-----TT-TTTT-SSS----
-----TT--SS--SSS----
-----TT--SS--SSS----
-----TT--SS--SSS----
-----TT--SS--SSS----
-----TT--SS--SSS----
-----TT--SS--SSS----
-----TT--SS--SSS----
-----GGGTTS--SSS----
-----SS-TTS--SSS----
-----S--TTS--SSS----
-----S--TT---SSS----
-----S--SSS--SSS----
-----TT-TTS--SSS----
-----TT-TT---SSS----
-----TT-TTS--SSS----
-----TT--SS--SSS----
-----TT-TT---SSS----
-----TT-TTS--SSS----
-----TT-TTS--SSS----
-----TT-TTS--SSS----
-----TT-TTS--SSS----
-----TT-TTS--TTS----
-----TT-TTS--SSS----
-----TTSTTS--SSS----
-----TT-TTS--SSS----
-----TT-TTS--SSS----
-----TT-TTS--SSS----
-----TT-TTS--SSS----
-----TT-TTS--SSS----
-----TT-SSS--SSS----
-----TT-TTS--SS-----
-----TT-TTS--SSS----
-----TT-TTS--SSS----
-----TT-TT---SSS----
-----TT-SSS--SSS----
-----TT--SS--SSS----
-----TT--SS--SSS----
-----TT--SS--SSS----
-----TT--SS--SSS----
-----TT--SS--SSS----
-----TT-SSS--SSS----
-----TT--SS--SSS----
-----TT--SS--SSS----
-----TT-SSS--SS-----
-----TT-SSS--SS-----
-----TT--SS--SS-----
------S--SS--SSS----
-----TT--SS--SS-----
-----TT--SS--SSS----
-----TT--SS--SS-----
-----TT--SS--SSS----
-----TT--SS--SS-----
-----TT--SS--SSS----
-----TT--SS--SS-----
-----TT--SS--SS-----
-----SSS-SS--SSS----
-----TT--SS--SSS----
-----SS--SS--SS-----
------S--SS--SS-----
-----TT--SS--SS-----
------S--SS--SSS----
------S--SS--SSS----
------S--SS--SSS----
------S--SS--SSS----
[truncated: 20,013 more chars]
