# Supplementary material for: Unfolding of α-helical 20-residue poly-glutamic acid analyzed by multiple runs of canonical molecular dynamics simulations
Source: PeerJ. 2018 May 15;6:e4769. doi: 10.7717/peerj.4769 (PMC5958886; doi:10.7717/peerj.4769)
Supplement: Supplemental Information 5 — The data includes the two initial structures and trajectories of secondary structural elements of all the residues in all the snapshots generated in this study. All the figures and tables in this manuscript were generated based on this raw data. [file peerj-06-4769-s005.gz › ss_trajectory/Sim/sim2.txt]

-HHHHHHHHHHHHHHHHTT-
-HHHHHHHHHHHHHHHHHH-
-HHHHHHHHHHHHHHHHT--
-HHHHHHHHHHHHHHHHTT-
-HHHHHHHHHHHHHHHHTT-
-HHHHHHHHHHHHHHHHHH-
-HHHHHHHHHHHHHHHHTT-
-HHHHHHHHHHHHHHHHTT-
-HHHHHHHHHHHHHHHHTT-
-HHHHHHHHHHHHHHHHTT-
-HHHHHHHHHHHHHHHHHT-
-HHHHHHHHHHHHHHHHHH-
-HHHHHHHHHHHHHHHHHT-
-HHHHHHHHHHHHHHHHTT-
-HHHHHHHHHHHHHHHHHT-
-HHHHHHHHHHHHHHHHTT-
-HHHHHHHHHHHHHHHHTT-
-HHHHHHHHHHHHHHHHHH-
-HHHHHHHHHHHHHHHHHT-
-HHHHHHHHHHHHHHHHHH-
-HHHHHHHHHHHHHHHHHT-
-HHHHHHHHHHHHHHHHT--
-HHHHHHHHHHHHHHHHHH-
-HHHHHHHHHHHHHHHHHH-
-HHHHHHHHHHHHHHHHHH-
-HHHHHHHHHHHHHHHHHH-
-HHHHHHHHHHHHHHHHHH-
-HHHHHHHHHHHHHHHHHH-
-HHHHHHHHHHHHHHHHTT-
-HHHHHHHHHHHHHHHHHH-
-HHHHHHHHHHHHHHHHHH-
-HHHHHHHHHHHHHHHHHH-
-HHHHHHHHHHHHHHHHHH-
-HHHHHHHHHHHHHHHHHH-
-HHHHHHHHHHHHHHHHHH-
-HHHHHHHHHHHHHHHHHH-
-HHHHHHHHHHHHHHHHHT-
-HHHHHHHHHHHHHHTTT--
-HHHHHHHHHHHHHHHHH--
-HHHHHHHHHHHHHHTTT--
--SHHHHHHHHHHHHTTT--
--HHHHHHHHHHHHHHTT--
--HHHHHHHHHHHHHHHH--
--HHHHHHHHHHHHHHHHH-
--THHHHHHHHHHHHHHHH-
--HHHHHHHHHHHHHHHT--
--THHHHHHHHHHHHHHTT-
--HHHHHHHHHHHHHHHT--
--HHHHHHHHHHHHHHHT--
--HHHHHHHHHHHHHHHTT-
--HHHHHHHHHHHHHHHTT-
--HHHHHHHHHHHHHHTTT-
--HHHHHHHHHHHHHHHH--
--HHHHHHHHHHHHHHHHH-
--HHHHHHHHHHHHHHHTT-
--HHHHHHHHHHHHHHHTT-
--HHHHHHHHHHHHHHHHT-
--HHHHHHHHHHHHHHHTT-
--HHHHHHHHHHHHHHHHH-
--HHHHHHHHHHHHHHHHH-
--HHHHHHHHHHHHHHHHT-
--HHHHHHHHHHHHHHHHT-
--HHHHHHHHHHHHHHHHT-
--HHHHHHHHHHHHHHHTT-
--HHHHHHHHHHHHHHHHT-
--HHHHHHHHHHHHHHHTT-
--HHHHHHHHHHHHHHHHH-
--HHHHHHHHHHHHHHHH--
--HHHHHHHHHHHHHHHTT-
--HHHHHHHHHHHHHHHH--
--HHHHHHHHHHHHHHHH--
--HHHHHHHHHHHHHHHH--
--HHHHHHHHHHHHHHHS--
--HHHHHHHHHHHHHTTT--
--HHHHHHHHHHHHHHTT--
--HHHHHHHHHHHHHTTS--
--HHHHHHHHHHHHHHHH--
--HHHHHHHHHHHHHHHH--
--HHHHHHHHHHHHHHHH--
--HHHHHHHHHHHHTTTT--
--HHHHHHHHHHHHHHHH--
--HHHHHHHHHHHHHHTT--
--HHHHHHHHHHHHHHTT--
--HHHHHHHHHHHHHHHH--
--HHHHHHHHHHHHHHTT--
--HHHHHHHHHHHHHHHH--
--HHHHHHHHHHHHHHHS--
--HHHHHHHHHHHHHHHS--
--HHHHHHHHHHHHHHH---
--HHHHHHHHHHHHHHHS--
--HHHHHHHHHHHHHTT---
--HHHHHHHHHHHHHHH---
--HHHHHHHHHHHHHTT---
--HHHHHHHHHHHHHTT---
--HHHHHHHHHHHHHHT---
--HHHHHHHHHHHHHHHS--
--HHHHHHHHHHHHHHH---
--HHHHHHHHHHHHGGG---
--HHHHHHHHHHHHTTT---
--HHHHHHHHHHHHGGG---
--HHHHHHHHHHTTGGG---
--HHHHHHHHHHHHGGGS--
--HHHHHHHHHHHHTTSS--
--HHHHHHHHHHHHTTTS--
--HHHHHHHHHHHHHHTS--
--HHHHHHHHHHHHHTTS--
--HHHHHHHHHHHHHTTS--
--HHHHHHHHHHHHHHTS--
--HHHHHHHHHHHHHHTS--
--HHHHHHHHHHHHHHSS--
--HHHHHHHHHHHHHTTS--
--HHHHHHHHHHHHHHTS--
--HHHHHHHHHHHHHTTS--
--HHHHHHHHHHHHHTTS--
--HHHHHHHHHHHHHTTS--
--HHHHHHHHHHHHHHTS--
--HHHHHHHHHHHHHHHS--
--THHHHHHHHHHHHHTS--
--THHHHHHHHHHHHHTS--
---HHHHHHHHHHHHHHS--
---HHHHHHHHHHHHTTS--
---HHHHHHHHHHHHHTS--
---HHHHHHHHHHHHTT---
---HHHHHHHHHTTTTTS--
---HHHHHHHHHTTTTTS--
--THHHHHHHHHTTTTT---
---HHHHHHHHHHHTTT---
---HHHHHHHHHHTTTT---
---HHHHHHHHHHHTTT---
---HHHHHHHHHHTTTT---
---HHHHHHHHHTTTTTS--
---HHHHHHHHHTTSTT---
---HHHHHHHHHTTGGG---
---HHHHHHHHHTTTTT---
---HHHHHHHHHHTGGG---
---HHHHHHHHHTTTTTT--
---HHHHHHHHHTTTTTT--
---HHHHHHHHHTTTTTT--
---HHHHHHHHTTSSSTT--
---HHHHHHHHHTTGGGS--
---HHHHHHHHHHSGGGS--
---HHHHHHHHHHTGGGT--
---HHHHHHHHHHTGGGT--
---HHHHHHHHHHHGGGT--
---HHHHHHHHHHHGGGT--
---HHHHHHHHHTTGGGT--
---HHHHHHHHHTTGGG---
---TTHHHHHHHHTTTTS--
---HHHHHHHHHHHTTTT--
---HHHHHHHHHHHGGG---
---HHHHHHHHHHSGGGS--
---HHHHHHHHHHSTTTS--
--SHHHHHHHHHTTTTTS--
---HHHHHHHHHTTTTTS--
---HHHHHHHHHTTSGGG--
---HHHHHHHHHTTTTTT--
---HHHHHHHHHTTTGGG--
---HHHHHHHHHHTGGGS--
--SHHHHHHHHHTTGGGS--
--HHHHHHHHHHTTGGGS--
--THHHHHHHHHHT-TTT--
--THHHHHHHHHTSGGGG--
--HHHHHHHHTGGGHHHH--
--HHHHHHHHHHHHHHHH--
--HHHHHHHHHHTTGGGT--
--HHHHHHHHHTTTGGGS--
--HHHHHHHHHHHTHHHH--
--HHHHHHHHHHHHTTTS--
--TTHHHHHHHHHTGGGT--
--TTHHHHHHHHHSGGGT--
--HHHHHHHHHHHTHHHH--
--HHHHHHHHHHTTGGGS--
--TTHHHHHHHHHSGGGS--
--THHHHHHHHHHTHHHH--
--HHHHHHHHHHHSHHHH--
--HHHHHHHHHTTTGGGT--
--HHHHHHHHHHHHGGGS--
--HHHHHHHHHHHSGGGS--
--HHHHHHHHHHHTGGGS--
--HHHHHHHHHTTSGGGS--
--HHHHHHHHHHT-GGGS--
--HHHHHHHHHHTTTTTS--
--HHHHHHHHHHHTTTTS--
--HHHHHHHHHHTTGGGS--
--HHHHHHHHHHTTHHHHT-
--SHHHHHHHHHTTHHHHT-
--HHHHHHHHHHTTHHHH--
--HHHHHHHHHHHTHHHH--
--HHHHHHHHHHTSSTTS--
--HHHHHHHHHTT-GGGT--
--HHHHHHHHHHHTTTTS--
--HHHHHHHHHHHHGGG---
--HHHHHHHHHHTTGGG---
--HHHHHHHHHHHS-GGG--
--HHHHHHHHHHTSTTTT--
--HHHHHHHHHHHTSSTT--
--HHHHHHHHHGGGSSTT--
--HHHHHHHHHTT-TTSS--
--HHHHHHHHHHHSTTSS--
--HHHHHHHHHHT-TTTT--
--HHHHHHHHHTT-SSTT--
--HHHHHHHHHHTSTTTT--
--HHHHHHHHHHT-SSTT--
--HHHHHHHHHHTTSSTT--
--HHHHHHHHHTT-TTTT--
--HHHHHHHHHHT-TTSS--
--HHHHHHHHHHTSTTTT--
--HHHHHHHHHHTSTTSS--
--HHHHHHHHHHHSTTSS--
--THHHHHHHHHHTTTSS--
--THHHHHHHHHHTTTTS--
--TTHHHHHHHHHTTTTS--
--THHHHHHHHTTSSSTT--
--TTHHHHHHHTTSSSS---
--HHHHHHHHHHTTTTTS--
--HHHHHHHHHHTTTTTS--
--THHHHHHHHTTTGGGS--
--HHHHHHHHHHHHGGGS--
--HHHHHHHHHHHTSTTS--
--HHHHHHHHHHTTTTTT--
--HHHHHHHHTTTSHHHH--
--HHHHHHHHHHH-GGGT--
--HHHHHHHHHHHSGGGT--
--HHHHHHHHHTT-GGGS--
--HHHHHHHHHTTSHHHH--
--HHHHHHHHHHHSGGGT--
--HHHHHHHHHHHSSTTT--
--HHHHHHHHHHHSHHHH--
--HHHHHHHHHHHTHHHH--
--HHHHHHHHHHHTHHHH--
--HHHHHHHHHHTTTTTS--
--HHHHHHHHHHHTGGGS--
--HHHHHHHHHHHTSTTT--
--HHHHHHHHHHHS-GGG--
--HHHHHHHHHTTSHHHH--
--HHHHHHHHHHHHHHHH--
--HHHHHHHHHHHTSTTT--
--HHHHHHHHHHHSGGGT--
--HHHHHHHHHHHTHHHH--
--HHHHHHHHHHHTGGGS--
--HHHHHHHHHHHTHHHHT-
--HHHHHHHHHHHTSGGG--
--HHHHHHHHHHHTTTTS--
--HHHHHHHHHHHTHHHH--
--HHHHHHHHHHHTHHHH--
--HHHHHHHHHHTTHHHH--
--HHHHHHHHHHHSGGGT--
--HHHHHHHHHHHHTTTS--
--HHHHHHHHHHHTGGGT--
--HHHHHHHHHHHTGGGT--
--HHHHHHHHHHHSHHHH--
--HHHHHHHHHTTSHHHHT-
--HHHHHHHHHTT-HHHH--
--HHHHHHHHHHHTHHHH--
--HHHHHHHHHHHSHHHHT-
--HHHHHHHHHHHHHHHHH-
--HHHHHHHHHHTTHHHHT-
--HHHHHHHHHHHTHHHHT-
--HHHHHHHHHHHTTTTTT-
--HHHHHHHHHHTTSGGG--
--HHHHHHHHHHHTHHHHT-
--HHHHHHHHHHHTHHHHH-
--HHHHHHHHHHTTHHHH--
--HHHHHHHHHHHTHHHHH-
--HHHHHHHHHHTTSGGGT-
--HHHHHHHHHHTTHHHH--
--HHHHHHHHHHTTHHHHH-
--HHHHHHHHHHTTTTTTT-
--HHHHHHHHHHHSHHHHH-
--HHHHHHHHHHHTTTGGG-
--HHHHHHHHHHTTTTTT--
--HHHHHHHHHHHTTTTS--
--HHHHHHHHHTTSHHHH--
--TTTTTHHHHHTTHHHH--
--HHHHHHHHHTTTHHHH--
--TTHHHHHHHHTTHHHH--
--TTHHHHTHHHHTHHHH--
--HHHHHHHHHHTTHHHH--
--HHHHHHHHHHHTTTTS--
--HHHHHHHHHHHHTTTS--
--HHHHHHHHHHHHHHHHT-
--HHHHHHHHHHTTHHHH--
--HHHHHHHHHHTTHHHHT-
--HHHHHHHHHHTTTTTTT-
--HHHHHHHHHHTTHHHHT-
--HHHHHHHHHHTTTTGGG-
--TTHHHHHHHHTTTTTT--
--HHHHHHHHHHHHTTGGG-
--HHHHHHHHHHHHTTTT--
--HHHHHHHHHHTTTTGGG-
--HHHHHHHHHHHTHHHHT-
--HHHHHHHHHHTTTTTTT-
--HHHHHHHHHHTTHHHHT-
--HHHHHHHHHHTTHHHH--
--HHHHHHHHHHHTHHHHT-
--HHHHHHHHHHHTHHHHT-
--HHHHHHHHHHTTHHHHT-
--HHHHHHHHHHHSTTTTT-
--HHHHHHHHHHTTHHHHT-
--HHHHHHHHHHHTHHHHT-
--HHHHHHHHHTTTHHHHT-
--HHHHHHHHHHHTHHHHH-
--HHHHHHHHHHHTHHHHT-
--HHHHHHHHHHHTHHHH--
--HHHHHHHHHTTSHHHHT-
--HHHHHHHHHHTTHHHH--
--HHHHHHHHHHHSHHHH--
--HHHHHHHHHHTTHHHH--
--HHHHHHHHHHHTGGGT--
--HHHHHHHHHHHSHHHH--
--HHHHHHHHHHTTHHHH--
--HHHHHHHHHHHSTGGG--
--HHHHHHHHHHTTHHHH--
--HHHHHHHHHTTTSTTT--
--HHHHHHHHHTTTTTTS--
--HHHHHHHHHTTTTTTT--
--HHHHHHHHHHTTTTTT--
--HHHHHHHHHHHHHHHH--
--HHHHHHHHHHHGGGGT--
--HHHHHHHHHHTTHHHH--
--HHHHHHHHHHTTHHHH--
--HHHHHHHHHHH-HHHH--
--HHHHHHHHHHTTHHHH--
--HHHHHHHHHHTSHHHH--
--HHHHHHHHHHHTSTTT--
--HHHHHHHHHHHT-TTT--
--HHHHHHHHHHTTHHHH--
--HHHHHHHHHHHGGGGT--
--HHHHHHHHHHHTHHHH--
--HHHHHHHHHHHTHHHH--
--HHHHHHHHHHHTHHHH--
--HHHHHHHHHHHTTTTT--
--HHHHHHHHHHHSHHHH--
--HHHHHHHHHHHSHHHH--
--HHHHHHHHHHHSHHHH--
--HHHHHHHHHHHTHHHH--
--HHHHHHHHHHHTTTTS--
--HHHHHHHHHHTTTTTS--
--HHHHHHHHHHHTHHHH--
--HHHHHHHHHHHTHHHH--
--HHHHHHHHHHHHHHHH--
--HHHHHHHHHHHGGGTS--
--HHHHHHHHHHHTHHHH--
--HHHHHHHHHHHSHHHH--
--HHHHHHHHHHHSSSTT--
--HHHHHHHHHTTSGGGS--
--HHHHHHHHHHTTHHHH--
--HHHHHHHHHHHHHHHH--
--HHHHHHHHHHTTHHHH--
--HHHHHHHHHHHSGGGT--
--HHHHHHHHHHTSGGGT--
--HHHHHHHHHHHTGGGT--
--HHHHHHHHHHHTHHHH--
--HHHHHHHHHHTTHHHH--
--HHHHHHHHHHHTHHHH--
--HHHHHHHHHHTTGGGS--
--HHHHHHHHHHT-GGGS--
--HHHHHHHHHHTTGGGS--
--HHHHHHHHHHHTGGGT--
--HHHHHHHHHHTTHHHH--
--HHHHHHHHHHHTTTTS--
--HHHHHHHHHHH-GGGS--
--HHHHHHHHHHHHTTTT--
--HHHHHHHHHHTTHHHH--
--HHHHHHHHHTTTGGGS--
--HHHHHHHHHHHHTTTS--
--HHHHHHHHHHHTHHHH--
--HHHHHHHHHHTSHHHH--
--HHHHHHHHHHTTHHHH--
--HHHHHHHHHHTTHHHH--
--HHHHHHHHHHTTGGGT--
--HHHHHHHHHHTTHHHH--
--HHHHHHHHHHTTGGGT--
--HHHHHHHHHHHTHHHH--
--HHHHHHHHHHHGGGGT--
--HHHHHHHHHHHGGGGGG-
--HHHHHHHHHHHGGGGGG-
--HHHHHHHHHHHGGGGG--
--HHHHHHHHHHHGGGGG--
--HHHHHHHHHHHTTGGG--
--HHHHHHHHHHHHGGGG--
--HHHHHHHHHHHHGGGG--
--HHHHHHHHHHHGGGGG--
--HHHHHHHHHHHTGGGS--
--HHHHHHHHHHHGGGGG--
--HHHHHHHHHHHTTGGG--
--HHHHHHHHHHHTTGGG--
--HHHHHHHHHHHHTTTT--
--HHHHHHHHHHHHGGGS--
--HHHHHHHHHHHHHTTT--
--HHHHHHHHHHHHHHHS--
--HHHHHHHHHHHTTTTS--
--HHHHHHHHHHHHTTTS--
--HHHHHHHHHHHHHTTS--
--HHHHHHHHHHHHHHTS--
--HHHHHHHHHHHHHHTT--
--HHHHHHHHHHHHHTTS--
--HHHHHHHHHHHHHHTT--
--HHHHHHHHHHHHHHS---
--HHHHHHHHHHHHHHHHT-
--HHHHHHHHHHHHHHHHT-
--HHHHHHHHHHHHHHHHH-
--HHHHHHHHHHHHHHTT--
--HHHHHHHHHHHHHHHH--
--HHHHHHHHHHHHHHTT--
--HHHHHHHHHHHHHHHS--
--HHHHHHHHHHHHHHHT--
--HHHHHHHHHHHHHHHT--
--HHHHHHHHHHHHHHHT--
--HHHHHHHHHHHHHHTT--
--HHHHHHHHHHHHHHTS--
--HHHHHHHHHHHHHHTT--
--HHHHHHHHHHHHHHTT--
--HHHHHHHHHHHHHTTT--
--HHHHHHHHHHHHHTTS--
--HHHHHHHHHHHHHHHH--
--HHHHHHHHHHHHHHHH--
--HHHHHHHHHHHHHTTS--
--HHHHHHHHHHHHHTTS--
--HHHHHHHHHHHHHHHS--
--HHHHHHHHHHHHHHTS--
--HHHHHHHHHHHHHHTS--
--HHHHHHHHHHHHHTTS--
--HHHHHHHHHHHHHTTS--
--HHHHHHHHHHHHHHHH--
--HHHHHHHHHHHHHHTS--
--HHHHHHHHHHHHHHH---
--HHHHHHHHHHHHHHHT--
--TTHHHHHHHHHHHHHTT-
--HHHHHHHHHHHHHHTT--
--HHHHHHHHHHHHHHHH--
--HHHHHHHHHHHHHTTS--
--HHHHHHHHHHHHHTTT--
--HHHHHHHHHHHHHTTS--
--HHHHHHHHHHHHHHHS--
--HHHHHHHHHHHHHTTS--
--HHHHHHHHHHHHHTTS--
--HHHHHHHHHHHHHHTT--
--HHHHHHHHHHHHHHHTT-
--HHHHHHHHHHHHHHHH--
--HHHHHHHHHHHHHHTT--
--HHHHHHHHHHHHHHHT--
--HHHHHHHHHHHHHHHH--
--HHHHHHHHHHHHHHTT--
--HHHHHHHHHHHHHHTS--
--HHHHHHHHHHHHHHTS--
--HHHHHHHHHHHHHHTT--
--HHHHHHHHHHHHHHTT--
--HHHHHHHHHHHHHHTT--
--HHHHHHHHHHHHHHTT--
--HHHHHHHHHHHHHHTT--
--HHHHHHHHHHHHHHTT--
--HHHHHHHHHHHHHHTT--
--HHHHHHHHHHHHHHTT--
--HHHHHHHHHHHHHHHT--
--HHHHHHHHHHHHHTTS--
--HHHHHHHHHHHHHHTT--
--HHHHHHHHHHHHHHHT--
--HHHHHHHHHHHHHHTT--
--HHHHHHHHHHHHHHTT--
--HHHHHHHHHHHGGGGT--
--HHHHHHHHHHHHGGGS--
--HHHHHHHHHHHHGGGS--
--HHHHHHHHHHHHHHTS--
--HHHHHHHHHHHHHTTT--
--HHHHHHHHHHHHHHTT--
--HHHHHHHHHHHHHHTT--
--HHHHHHHHHHHHHTTS--
--HHHHHHHHHHHHHTTT--
--HHHHHHHHHHHHHHTS--
--HHHHHHHHHHHHHHTT--
--HHHHHHHHHHHHHTTS--
--HHHHHHHHHHHHHHTT--
--HHHHHHHHHHHHHHHT--
--HHHHHHHHHHHHHHH---
--HHHHHHHHHHHHHHHT--
--HHHHHHHHHHHHHHTS--
--HHHHHHHHHHHHHHTT--
--HHHHHHHHHHHHHHTT--
--HHHHHHHHHHHHHHTS--
--HHHHHHHHHHHHHTTS--
--HHHHHHHHHHHHHHTT--
--HHHHHHHHHHHHHHTT--
--HHHHHHHHHHHHHHTT--
--HHHHHHHHHHHHHHTT--
--TTHHHHHHHHHHHHHH--
--HHHHHHHHHHHHHHTT--
--HHHHHHHHHHHHHHTS--
--HHHHHHHHHHHHHHTT--
--HHHHHHHHHHHHHHTT--
--HHHHHHHHHHHHHHTT--
--HHHHHHHHHHHHHHT---
--HHHHHHHHHHHHHHTT--
--HHHHHHHHHHHHHHTT--
--HHHHHHHHHHHHHHTT--
--HHHHHHHHHHHHHHHH--
--HHHHHHHHHHHHHHTT--
--HHHHHHHHHHHHHHTS--
--HHHHHHHHHHHHHHTT--
--HHHHHHHHHHHHHHTT--
--HHHHHHHHHHHHHHTS--
--HHHHHHHHHHHHHHTT--
--HHHHHHHHHHHHHHTT--
--HHHHHHHHHHHHHHTS--
--HHHHHHHHHHHHHHTS--
--HHHHHHHHHHHHHHH---
--HHHHHHHHHHHHHHHS--
--HHHHHHHHHHHHHHHH--
--HHHHHHHHHHHHHTTS--
--HHHHHHHHHHHHHTTS--
--HHHHHHHHHHHHHHTT--
--HHHHHHHHHHHHHHTT--
--HHHHHHHHHHHHTTGGG-
--HHHHHHHHHHHHTTGGG-
--HHHHHHHHHHHHTTGGG-
--HHHHHHHHHHHHHGGG--
--HHHHHHHHHHHHHGGGG-
--HHHHHHHHHHHHHHGGG-
--HHHHHHHHHHHHHHTT--
--HHHHHHHHHHHHHHGGG-
--HHHHHHHHHHHHHHGGG-
--HHHHHHHHHHHHHHGGG-
--HHHHHHHHHHHHHHHHH-
--HHHHHHHHHHHHHHHHH-
--HHHHHHHHHHHHHHHTT-
--HHHHHHHHHHHHHHHTT-
--HHHHHHHHHHHHHHHH--
--HHHHHHHHHHHHHHHTT-
--HHHHHHHHHHHHHHTT--
--HHHHHHHHHHHHHHHT--
--HHHHHHHHHHHHHHHH--
--HHHHHHHHHHHHHHHHT-
--HHHHHHHHHHHHHHHTT-
--HHHHHHHHHHHHHHTT--
--HHHHHHHHHHHHHHHHH-
--HHHHHHHHHHHHHHHTT-
--HHHHHHHHHHHHHHHHH-
--HHHHHHHHHHHHHHHHT-
--HHHHHHHHHHHHHHTT--
--HHHHHHHHHHHHHHHTT-
--HHHHHHHHHHHHHHTTT-
--HHHHHHHHHHHHHHTT--
--HHHHHHHHHHHHHHHTT-
--HHHHHHHHHHHHHHHHT-
--HHHHHHHHHHHHHHHTT-
--HHHHHHHHHHHHHHHHH-
--HHHHHHHHHHHHHHHTT-
--HHHHHHHHHHHHHHHHT-
--HHHHHHHHHHHHHHHTT-
--HHHHHHHHHHHHHHHTT-
--HHHHHHHHHHHHHHTT--
--HHHHHHHHHHHHHHTTT-
--HHHHHHHHHHHHHHHT--
--HHHHHHHHHHHHHHHTT-
--HHHHHHHHHHHHHHHTT-
--HHHHHHHHHHHHHHHHH-
--HHHHHHHHHHHHHHHHH-
--HHHHHHHHHHHHHHHH--
--HHHHHHHHHHHHHHTT--
--HHHHHHHHHHHHHHHH--
--HHHHHHHHHHHHHHHHT-
--HHHHHHHHHHHHHHHTT-
--HHHHHHHHHHHHHHTT--
--HHHHHHHHHHHHHHTT--
--HHHHHHHHHHHHHHTT--
--HHHHHHHHHHHHHHHT--
--HHHHHHHHHHHHHHTT--
--HHHHHHHHHHHHHHTTT-
--HHHHHHHHHHHHHHTTT-
--HHHHHHHHHHHHHHTT--
--HHHHHHHHHHHHHHHTT-
--HHHHHHHHHHHHHHTT--
--HHHHHHHHHHHHHHHTT-
--HHHHHHHHHHHHHHHTT-
--HHHHHHHHHHHHHHHTT-
--HHHHHHHHHHHHHHHTT-
--HHHHHHHHHHHHHHHTT-
--HHHHHHHHHHHHHHHTT-
--HHHHHHHHHHHHHHHTT-
--HHHHHHHHHHHHHHHTT-
--HHHHHHHHHHHHHHHTT-
--HHHHHHHHHHHHHHHHH-
--HHHHHHHHHHHHHHHHH-
--HHHHHHHHHHHHHHTT--
--HHHHHHHHHHHHHHTT--
--HHHHHHHHHHHHHHTT--
--HHHHHHHHHHHHHHTT--
--HHHHHHHHHHHHHHTT--
--HHHHHHHHHHHHHHTT--
--HHHHHHHHHHHHHHTT--
--HHHHHHHHHHHHHHTT--
--HHHHHHHHHHHHHTTT--
--HHHHHHHHHHHHHHTT--
--HHHHHHHHHHHHHHTT--
--HHHHHHHHHHHHHHTT--
--HHHHHHHHHHHHHHTS--
--HHHHHHHHHHHHHHTT--
--HHHHHHHHHHHHHHTS--
--HHHHHHHHHHHHHHTT--
--HHHHHHHHHHHHHHTS--
--HHHHHHHHHHHHHHTT--
--HHHHHHHHHHHHHTTT--
--HHHHHHHHHHHHHHTT--
--HHHHHHHHHHHHHGGG--
--HHHHHHHHHHHTGGGT--
--HHHHHHHHHHHHHHHT--
--HHHHHHHHHHHHHHTT--
--HHHHHHHHHHHHHHHH--
--HHHHHHHHHHHHHHHH--
--HHHHHHHHHTHHHHTT--
--HHHHHHHHHHHHHHTT--
--HHHHHHHHHTHHHHTT--
--HHHHHHHHTTHHHHTT--
--HHHHHHHHHSHHHHTT--
--HHHHHHHHHHHHHHTT--
--HHHHHHHHHHHHHHHH--
--HHHHHHHHHHHHHHTT--
--HHHHHHHHTTHHHHTT--
--HHHHHHHHHHHHHHTT--
--HHHHHHHHHTTTGGGT--
--HHHHHHHHHTHHHHTT--
--HHHHHHHHHTHHHHTT--
--HHHHHHHHHTHHHHTT--
--HHHHHHHHHSHHHHTT--
--HHHHHHHHHTHHHHHT--
--HHHHHHHHHTHHHHTT--
--HHHHHHHHHTHHHHTT--
--HHHHHHHHHSTTTTTT--
--HHHHHHHHTTHHHHTT--
--HHHHHHHHHTHHHHHT--
--HHHHHHHHHTHHHHTT--
--HHHHHHHHTSHHHHTT--
--HHHHHHHHHTHHHHTT--
--HHHHHHHHHTHHHHTT--
--HHHHHHHHHTHHHHTT--
--HHHHHHHHTSHHHHTT--
--HHHHHHHHTTHHHHTT--
--HHHHHHHHHTHHHHTT--
--HHHHHHHTT-HHHHTT--
--HHHHHHHHTTHHHHTT--
--HHHHHHHHTTHHHHTT--
--HHHHHHHHHSHHHHTT--
--HHHHHHHHTTTTGGGS--
--HHHHHHHHHTTTGGGS--
--HHHHHHHHHHHHHHTT--
--HHHHHHHHHSHHHHTT--
--HHHHHHHHHSTTTTTT--
--HHHHHHHHHSGGGSTT--
--HHHHHHHHTTTTTTS---
--HHHHHHHHHHGGGGTT--
--HHHHHHHHT-GGGGTT--
--HHHHHHHHTTGGGSTT--
--HHHHHHHHHHGGGGTT--
--HHHHHHHHHHGGGGTT--
--HHHHHHHHTTTTTTTT--
--HHHHHHHHHHGGGGTT--
--HHHHHHHHTTTTT-SS--
--HHHHHHHTTTTTTTTT--
--HHHHHHHHTTTTT-TT--
--HHHHHHHTTTTTTTTT--
--HHHHHHHHHHTTTTSS--
--HHHHHHHTTTTTT-TT--
--HHHHHHHTTTSSS-SS--
--HHHHHHHHHHTTT-SS--
--HHHHHHHTTTTTT-TT--
--HHHHHHHHTTTTT-TT--
--HHHHHHHHTTTTT-TT--
--HHHHHHHHTTTTS-SS--
--HHHHHHHHTTSSS-SS--
--HHHHHHHHHHSSTTTT--
--HHHHHHHHTTTTTSSS--
--HHHHHHHHTTTTT-SS--
--HHHHHHHHTTSSS-SS--
--HHHHHHHTTTTTT-SS--
--HHHHHHHTTTTTT-SS--
--HHHHHHHTTTTTT-SS--
--HHHHHHHTTTTTT-SS--
--HHHHHHHHTTTTT-SS--
--HHHHHHHHTTTTS-SS--
--HHHHHHHHTTTTT-SS--
--HHHHHHHHTTTTS-SS--
--HHHHHHHHTTTTT-SS--
--HHHHHHHHHHHTTTTT--
--HHHHHHHHTTSSS-TT--
--HHHHHHHHHHHTT-TT--
--HHHHHHHTTTTTT-SS--
--HHHHHHHHTTSSS-SS--
--HHHHHHHHTTTTT-SS--
--HHHHHHHHHHHTT-SS--
--HHHHHHHHHHHTT-SS--
--HHHHHHHHHHHTT-S---
--HHHHHHHHTTTTT-----
--HHHHHHHHHHTTS-S---
--HHHHHHHHTTTTT-S---
--HHHHHHHHHHHTS-S---
--HHHHHHHHTTTTT-----
--HHHHHHHTTTTTT--S--
--HHHHHHHTTTTTT--S--
--HHHHHHHHHHTTT--S--
--HHHHHHHHHHTTT-S---
--HHHHHHHHTTTTT-SS--
--HHHHHHHHHHTTT--S--
--HHHHHHHHTTTTS-----
--HHHHHHHTTTGGG-----
--HHHHHHHTTTGGG-S---
--HHHHHHHTTTTTT-S---
--HHHHHHHHHHTTT-S---
--HHHHHHHHTTTTT-S---
--HHHHHHHTTTTTT-S---
--HHHHHHHHTTGGG-S---
--HHHHHHHHHHTTT-S---
--HHHHHHHHTTTTT-SS--
--HHHHHHHHHHTTT-S---
--HHHHHHHHTTTTT-S---
--HHHHHHHHHTTTT-SS--
--HHHHHHHHHHTTT-SS--
--HHHHHHHHTTTTT-SS--
--HHHHHHHHTTTTT-SS--
--HHHHHHHHTTTTT-SS--
--HHHHHHHHHHTTT-S---
--HHHHHHHHHTTTT-SS--
--HHHHHHHHHTTTT-S---
--HHHHHHHHHTTTS-S---
--HHHHHHHHHTTTT-S---
--HHHHHHHHHTTTT-S---
--HHHHHHHHHTTTT-S---
--HHHHHHHHHTGGG-SS--
--HHHHHHHHHTTTT-S---
--HHHHHHHHHTTTT-S---
--HHHHHHHHHHTTT-S---
--HHHHHHHHHHSSS-SS--
--HHHHHHHTTTTTS-S---
--HHHHHHHHHHTTS-S---
--HHHHHHHHHHSSS-S---
--HHHHHHHHHSSSS-S---
--HHHHHHHHHSSSS-----
--HHHHHHHHHSSS------
--HHHHHHHHHTTTS-----
--HHHHHHHHHTTTT-----
--HHHHHHHTTTTTT-----
--HHHHHHHTTTTTT-----
--HHHHHHHTTTTTT-----
--HHHHHHHHHTTTT--S--
--HHHHHHTTTTTTT--S--
--HHHHHHHHHTTTT--S--
--HHHHHHHHHTTTT-SS--
--HHHHHHHTTTSSS-SS--
--HHHHHHHHHHTTT-SS--
--HHHHHHHHTTTTT-SS--
--HHHHHHHHHHTTT--S--
--HHHHHHHHHHTTT--S--
--HHHHHHHHHHSSS--S--
--HHHHHHHHTTTTT-SS--
--HHHHHHHHTTTTT-SS--
--HHHHHHHHHHTTT-SS--
--HHHHHHHTTTTTT-SS--
--HHHHHHHHTTTTT--S--
--HHHHHHHTTTTTT--S--
--HHHHHHHHHTTTT-SS--
--HHHHHHHHHHTTT--S--
--HHHHHHHHHTGGG-SS--
--HHHHHHHHHHTTT--S--
--HHHHHHHHTTTTT-SS--
--HHHHHHHHHTGGG-SS--
--HHHHHHHHHTTTT-SS--
--HHHHHHHHHHTTS-SS--
--HHHHHHHHHTTTT-SS--
--HHHHHHHHHTTTT-SS--
--HHHHHHHHHTTTT-SS--
--HHHHHHHHHTTTT-SS--
--HHHHHHHHHTTTT-SS--
--HHHHHHHHTTTTT-SS--
--HHHHHHHHHTTTT-SS--
--HHHHHHHHHTTTT-SS--
--HHHHHHHHHTTTT-SS--
--HHHHHHHHHTTTT-SS--
--HHHHHHHHTTTTT-S---
--HHHHHHHHHHTTTSSS--
--HHHHHHHHHHTSS-SS--
--HHHHHHHHHTTTT-SS--
--HHHHHHHHHHTTTSSS--
--HHHHHHHHHHSSSSSS--
--HHHHHHHHHHSSSSSS--
--HHHHHHHHTTTTSSSS--
--HHHHHHHHHHSSSSSS--
--HHHHHHHHTTSSSSSS--
--HHHHHHHHHHSSSSSS--
--HHHHHHHHHHSSSSSS--
--HHHHHHHHTTSSSSSS--
--HHHHHHHHHHHSSSSS--
--HHHHHHHHHHSSSSSS--
--HHHHHHHHHHSSSSSS--
--HHHHHHHHHHSSSSSS--
--HHHHHHHTTTSSSSSS--
--HHHHHHHHHHSSSSSS--
--HHHHHHHHHHSSSSSS--
--HHHHHHHHHHSSSSSS--
--HHHHHHHHHHSSSSSS--
--HHHHHHHTTTSSSSSS--
--HHHHHHHHHHSSSSSS--
--HHHHHHHHHHSSS-SS--
--HHHHHHHHHHSSSSSS--
--HHHHHHHHHHSSSSSS--
--HHHHHHHHHHSSS-SS--
--HHHHHHHHHHSSSSSS--
--HHHHHHHTTTTSS-SS--
--HHHHHHHTTTTSSSSS--
--HHHHHHHHHHSSSSSS--
--HHHHHHHTTSSSSSSS--
--HHHHHHHHHHSSSSSS--
--HHHHHHHHHHSSSSSS--
--HHHHHHHTTSSSSSSS--
--HHHHHHHHHHSSSSSS--
--HHHHHHHTTSSSSSSS--
--HHHHHTTTTTSSSSSS--
--HHHHHTTTTSSSSSSS--
--HHHHHHHTTSSSSSSS--
--HHHHHHHTTTTSS-SS--
--HHHHHHHTTSSSSSSS--
--HHHHHHHTTSSSSSSS--
--HHHHHHHTTS-SSSSS--
--HHHHHHHTTSSSSSS---
--HHHHHHHGGG--SSSS--
--HHHHTTTGGG--SSSS--
--HHHHHHHTTTS-SSSS--
--HHHHHTTTTTS-SSSS--
--HHHHTTTTTTS-SSSS--
--HHHHHHHGGGSSSSSS--
--HHHHHHHTTTS-SSSS--
--HHHHHTTTTTSSSSSS--
--HHHHHTTTTSSSSSSS--
--HHHHHHHTTTSSSSSS--
--HHHHTTTTTTSSSSS---
--HHHHHTTTTSSSS-SS--
--HHHHHHHTTSSSS-SS--
--HHHHTTTTTSSSSSS---
--HHHHTTTTTTSS--S---
--HHHHTTTTTSSSS-SS--
--HHHHHHHTTSSSS-S---
--HHHHTTTTTSSSSSS---
--HHHHTTTTTSS-SSS---
--HHHHHHHTTSSSSSS---
--HHHHTTTTTSSSSSS---
--HHHHHHHGGGSSS-SS--
--HHHHHTTTTSSSSSSS--
--HHHHTTTTTSS-SSSS--
--HHHHTTTTTSSSSSSS--
--HHHHTTTTTSSSSSSS--
--HHHHTTTTTSSSSSSS--
--HHHHTTTTTTTTSSSS--
--HHHHTTTTTTTTS-SS--
--HHHHTTTTTTTTS-SS--
--HHHHTTTTTTTTSSSS--
--HHHHTTTTTTTTSSSS--
--HHHHTTTTTTTTS-SS--
--HHHHHHHTTSSSSSSS--
--HHHHHHHTTTTTS-SS--
--HHHHHHHTTTTTS-SS--
--HHHHHHHTTTTTSSSS--
--HHHHHHHTTTTTT-SS--
--HHHHTTTTTTTTTSSS--
--HHHHTTTTTTTTTSSS--
--HHHHHTTTTTTTSSSS--
--HHHHHHHTTTTTTSSS--
--HHHHHHHTTTTTSSSS--
--HHHHHTTTTTTTTSSS--
--HHHHTTTTTTTTS-SS--
--HHHHHHHTTTTTS-SS--
--HHHHHHHTTTTTSSSS--
--HHHHHHHTTTTTSSSS--
--HHHHTTTTTTTTSSSS--
--HHHHHHHTTTTTSSSS--
--HHHHHHHTTTTTSSSS--
--HHHHHHHTTTTTSSS---
--HHHHHHHTTTTTTSS---
--HHHHHHHGGGTTTSS---
--HHHHHTTSTTGGG-S---
--HHHHHTTSSSGGG-SS--
--HHHHHHHTTSTTS-SS--
--HHHHHHHTTSSSS-SS--
--HHHHTTTTTSGGG-S---
--HHHHHTTGGGGGG-S---
--HHHHHHHTTTGGG-SS--
--HHHHHHHTTTGGG-S---
--HHHHHTTTTTGGG-SS--
--HHHHHTTTTTGGG-SS--
--HHHHHHHTTTGGG-SS--
--HHHHTTTTTTGGG-S---
--HHHHHHHTTTTTT-SS--
--HHHHHHHTTTTTT-S---
--TTHHHHHTTTGGG-SS--
--HHHHTTTTTTGGGSSS--
--HHHHHHHTTTGGG-SS--
--HHHHTTTTTTTTSSS---
--HHHHTTTTTTGGG-S---
--HHHHTTTTTTGGG-SS--
--HHHHHHHTTTTTS-S---
--HHHHHHHTTTTTT-S---
--HHHHTTTTTTTTT-S---
--HHHHHHHTTTTTT-S---
--HHHHTTTTTTTTT-S---
--HHHHHHHTTGGGTSS---
--HHHHTTTTTGGGTSSS--
--HHHHTTTTTHHHH-S---
--HHHHTTTTTGGGT-S---
--HHHHTTTTTTTTT-SS--
--HHHHTTTTTTTTT-SS--
--HHHHHTTTTTTTT-SS--
--HHHHTTTTTTGGG-S---
--HHHHTTTTTTTTSSSS--
--HHHHTTTTTTTTT-S---
--HHHHTTTTTTGGGSS---
--HHHHTTTTTTGGG-SS--
--HHHHTTTTTTTTT-SS--
--HHHHTTTTTTGGG-S---
--HHHHHHHTTTGGG-S---
--HHHHHTTTTTTTT-S---
--HHHHTTTTTTTTT-S---
--HHHHTTTTTTTTT-----
--HHHHHTTTTTGGG-S---
--HHHHHTTTTTGGG-S---
--HHHHHTTTTTGGG-S---
--HHHHHHHTTTGGG-S---
--HHHHHTTTTTGGGSS---
--HHHHHHHTTSSTTSS---
--HHHHTTTTTSSTTSS---
--HHHHTTTTTTSTTSS---
--HHHHTTTTTS-TT-SS--
--HHHHHTTTTTSSSSS---
--HHHHHTTTTSSSSSS---
--HHHHHTTTTSSSSSSS--
--HHHHTTTTTSSSSSSS--
--HHHHTTTTTSSSSSSS--
--HHHHTTTTTSSSSSSS--
--HHHHTTTTTSSSSSSS--
--HHHHHTTTTSSSSSSS--
--HHHHTTTTTSSSSSSS--
--HHHHHTTTTSSSS-SS--
--HHHHHHHTTTSSSSSS--
--HHHHTTTTTSSSSSSS--
--HHHHTTTTTSSSSSSS--
--HHHHHTTTTS-SS-SS--
--HHHHHTSTTSS-SSSS--
--HHHHHTSTTSS-S-SS--
--HHHHHTTTTS-TT-SS--
--HHHHHTTTTS-TT-SS--
--HHHHHTTTTS-TT-SS--
--HHHHHTTTTS-TTSSS--
--HHHHTTTTTS--SSSS--
--HHHHTTTSSS-SSSSS--
--HHHHHTTSSS-SSSSS--
--HHHHHTTTTSSSSSSS--
--HHHHHTTTTT-SS-S---
--HHHHHHTTTSSSS-S---
--HHHHHHTTTSSSS-S---
--HHHHTTSTTTTTS-SS--
--HHHHHHTTTSSSS-SS--
--HHHHHHHTTSSSSSSS--
--HHHHHTTTTSSSSSSS--
--HHHHHTSTTSSSS-SS--
--HHHHTTTTTSSSS-SS--
--HHHHTTTTTSSSS-SS--
--HHHHTTTTTSSSS-SS--
--HHHHHTTTTTSSS-SS--
--HHHHHHHTTS-SS-SS--
--HHHHHHHTTS-SS-SS--
--HHHHHHHTTSSSS-SS--
--HHHHHTTTTTSSSSSS--
--HHHHHTSTTTSSS-SS--
--HHHHHTSTTTTTS-SS--
--HHHHGGGTTSSSS-SS--
--HHHHGGGTTTSSS-SS--
--HHHHHTTTTTSSS-SS--
--HHHHHTTTTTSSS-SS--
--HHHHHTTTTSSSS-SS--
--HHHHHTTTTSSSS-SS--
--HHHHHHTTTTGGG-SS--
--HHHHHHTTTTSTT-SS--
--HHHHHTTTTTSTT-SS--
--HHHHHTSTTTSTT-SS--
--HHHHHTTTTTSTT-SS--
--HHHHHTSTTTSTTSSS--
--HHHHHTTTTTSTTSSS--
--HHHHHHTTTTGGG-SS--
--HHHHHTTTTT-TT-SS--
--HHHHHHHTTT-TT-SS--
--HHHHHTTTTTGGGSSS--
--HHHHHT-TTTSTTSSS--
--HHHHHTTTTTGGG-SS--
--HHHHHTSTTTSTTSSS--
--HHHHHHHTTT-TT-SS--
--HHHHHHTTTTSTTSSS--
--HHHHHTTTTTSTT-SS--
--HHHHHTTTTT-TT-SS--
--HHHHHTTTTT-TT-SS--
--HHHHTTTTTT-TT-SS--
--HHHHHTTTTT-TTSSS--
--HHHHTTTTTTSTT-SS--
--HHHHHHTTTTSTTSSS--
--HHHHHHTTTTSTTSSS--
--HHHHHTTTTTGGG-SS--
--HHHHHTSTTTSSSSSS--
--HHHHHTTTTTSTT-SS--
--HHHHHHTTTTGGG-SS--
--HHHHHTTTTTSTT-SS--
--HHHHHHHTTT-TTSSS--
--HHHHHTTTTTSTT-SS--
--HHHHHTSTTT-TT-SS--
--HHHHHHTTTT-TT-SS--
--HHHHHHTTTT-TT-SS--
--HHHHHTTTTT-TT-SS--
--HHHHHTTTTT-TT-SS--
--HHHHHTTTTS-TT-SS--
--HHHHTTTTTT-TT-SS--
--HHHHTTTTTT-TTSSS--
--HHHHTTTTTT-TT-SS--
--HHHHHTTTTT-TT-SS--
--HHHHHHHTTT-TT-SS--
--HHHHHTTTTT-TT-SS--
--HHHHHHHTTT-TT-SS--
--HHHHHHTTTT-TT-SS--
--HHHHHHSTTT-TT-SS--
--HHHHHTTTTS-TT-SS--
--HHHHHHTTTTSTT-SS--
--HHHHHTTTTT-TT-SS--
--HHHHGGGTTT-TT-SS--
--HHHHHHTTTT-TT-SS--
--HHHHHHTTTS-TTSSS--
--HHHHHHTTTS-TTSSS--
--HHHHHHTTTS-TT-SS--
--HHHHHHTTTSSTT-SS--
--HHHHHHS-SS--S-SS--
--HHHHHHSTTS-TTSSS--
--HHHHHHTSSS--SSSS--
--HHHHHHTSSS-TTSSS--
--HHHHHTTTTS-TT-SS--
--HHHHHHTSSS-SS-SS--
--HHHHHTSSSS--S-SS--
--HHHHHTTTTT-TT-SS--
--HHHHHTTTTT-TT-SS--
--HHHHHTTTTT-TT-SS--
--HHHHHHHTTT-TT-SS--
--HHHHHTSTTS-TT-SS--
--HHHHHTTTTTSTT-SS--
--HHHHHTSTTT-TT-SS--
--HHHHHTTTTT-TT-SS--
--HHHHHHHTTS-TT-SS--
--HHHHTTSTTT-TT-SS--
--HHHHHTSTTT-TT-SS--
--HHHHTTTTTT-TT-SS--
--HHHHHTTTTT-TT-SS--
--HHHHTTTTTT-TTSSS--
--HHHHTTTTTT-TT-S---
--HHHHHTTTTS-TT-SS--
--HHHHTTTTTS-TTSSS--
--HHHHHHHTTS-TT-SS--
--HHHHTTTTTT-TT-SS--
--HHHHHHHTTS-TTSSS--
--HHHHHHHTTT-TT-SS--
--HHHHTTTTTT-TTSSS--
--HHHHTTTTTT-TTSSS--
--HHHHHHHTTT-TT-SS--
--HHHHTTTTTT-TT-SS--
--HHHHHHHTTT-TT-SS--
--HHHHHHHTTTSTTSSS--
--HHHHTTTTTTSTTSSS--
--HHHHHTTTTTTSS-SS--
--HHHHTTTTTTSTTSSS--
--HHHHTTTTTTSSSSSS--
--HHHHTTTTTTTTTSSS--
--HHHHHHHTTTSTT-SS--
--HHHHHHHTTTSTTSSS--
--HHHHTTTTTT-TT-SS--
--HHHHHHHTTT-TT-SS--
--HHHHHHHTTT-TTSSS--
--HHHHHHHTTT-TT-SS--
--HHHHTTTTTT-TTSSS--
--HHHHHHHTTTSTTSSS--
--HHHHTTTTTTSTTSSS--
--HHHHHHHTTTSTTSSS--
--HHHHHHHTTTSTTSSS--
--HHHHHHHTTTSTT-SS--
--HHHHTTTTTTTTT-SS--
--HHHHHHHTTTSTTSSS--
--HHHHHTTTTTSTTSSS--
--HHHHHTTTTTSSSSSS--
--HHHHHHHTTTSTTSSS--
--HHHHHHHTTTSTTSSS--
--HHHHHTTTTTSSSSSS--
--HHHHHTTTTTTSS-SS--
--HHHHHHHHHHHTTSSS--
--HHHHHHHTTTSTTSSS--
--HHHHHTTTTTSTTSSS--
--HHHHHHTTTTTTT-SS--
--HHHHHHTTTTSTT-SS--
--HHHHHHTTTTSTT-SS--
--TTHHHHTTTTSTT-SS--
-HHHHHHHHTTTSTT-SS--
--HHHHHTSTTTSTT-SS--
--HHHHHHHTTTSTT-SS--
--HHHHHTSTTTSTT-SS--
--HHHHHTTTTTSTT-SS--
--HHHHHHHTTTSTTSSS--
--HHHHHHTTTTTTTSSS--
--HHHHHTTTTTSTT-SS--
--HHHHHHTTTTTTT-SS--
--HHHHHHSTTTSTT-SS--
--HHHHHHSTTTSSS-SS--
--HHHHHHTTTTTTT-SS--
--HHHHHTTTTTSSSSSS--
--HHHHHHTTTTSTT-SS--
--HHHHHHTTTTSTT-SS--
--HHHHHHSTTTSSSSSS--
--HHHHHTSTTTTTTSSS--
--HHHHHHTHHHHTTSSS--
--HHHHHHSHHHHSS-SS--
--HHHHHHTTTTTTTSSS--
--HHHHHTSTTTSSSSSS--
--TTHHHHTTTTSSSSSS--
--HHHHHTTTTTTTTSSS--
--HHHHGGGTTTSTTSSS--
--HHHHHHHTTTTTTSSS--
--HHHHTTTTTTSSS-SS--
--HHHHHHHHHHHTTSSS--
--HHHHHTTTTTSTTSSS--
--HHHHHHTTTTSTTSSS--
--HHHHHHTTTTS-SSSS--
--HHHHHHTTTTS-SSSS--
--HHHHHTTTTTS-SSSS--
--HHHHHHHTTTSTTSSS--
--HHHHHTTTTTS-SSSS--
--HHHHHHTTTTS-SSSS--
--HHHHHHTTTTTTTSS---
--HHHHHHTTTTSSSSSS--
--HHHHHTTTTTSSSSS---
--HHHHHTTTTTT-SSSS--
--HHHHHTTTTTSSSSSS--
--HHHHHTTTTTS-SSSS--
--HHHHHHHTTTSSSSSS--
--HHHHHHHTTTSSSSSS--
--HHHHHHSTTTSSSSSS--
--HHHHHHTTTTSSSSSS--
--HHHHHTTTTTTTT-SS--
--HHHHHTTTTTTTTSS---
--HHHHHTTTTTTSSSSS--
--HHHHHHTTTTTSSSS---
--HHHHHHTTTTTTTSS---
--HHHHHHHTTTTTTSS---
--HHHHHHTTTTTSSSS---
--HHHHHHSTTTT-SSS---
--HHHHHTTTTTTSSSS---
--HHHHHTTTTTTTTSS---
--HHHHHTTTTTTTTSS---
--HHHHHTTTTTSTTSSS--
-THHHHHHTTTTT-SSS---
--HHHHHTTTTTTSSSSS--
--HHHHHTTTTTT-SSSS--
--HHHHTTSTTTTTTSS---
--HHHHTTSTTTS-SSSS--
--HHHHTTTTTTS-SSS---
--HHHHTTSTTTTTTSSS--
--HHHHHHTTTTTSSSS---
--HHHHHTTTTTTSSSS---
--HHHHHTTTTTTTTSS---
--HHHHHHTTTTTTTSS---
-HHHHHHHTTTTSTTSS---
-HHHHHHHSTTTSTTSS---
-HHHHHHHTTTTSTT-S---
-HHHHHHTTTTTSTT-SS--
-HHHHHHHTTTTS-S-SS--
-HHHHHHTTTTTSTT-SS--
-TTHHHHTTTTTSTT-SS--
-HHHHHHTTTTTSTT-S---
-HHHHHHHTTTTSTT-S---
-HHHHHTTSTTTSTT-SS--
-TTHHHHTSTTTSTT-SS--
-HHHHHHHTTTTSTT-SS--
-HHHHHTTSTTTTTT-SS--
-HHHHHHHSTTT-TT-S---
-HHHHHHHTTTTSTT-SS--
-HHHHHHHSTTTSTT-SS--
-HHHHHHHTTTTSTT-SS--
-HHHHHHTTTTTSTT-SS--
-HHHHHHTTTTTTTT-SS--
-HHHHHHTTTTTS-SSSS--
-HHHHHHHTTTTTTT-SS--
-HHHHHHHTTTTTTT-SS--
-HHHHHHTSTTTSTT-SS--
-HHHHHHHTTTTSTT-SS--
-HHHHHHHSTTTSTT-SS--
-HHHHHHHTTTTS-S-SS--
-HHHHHHHTTTTSTT-SS--
-HHHHHHHTTTTSTT-SS--
-HHHHHHHSTTTS-SSSS--
-HHHHHHHTTTTSTT-SS--
-HHHHHHHTTTTSTTSSS--
-HHHHHHTTTTTTTTSSS--
-HHHHHHTTTTT--S-SS--
-HHHHHHHSTTT-SS-SS--
-HHHHHHHTTTT-SSSSS--
-HHHHHHHSTTT--S-SS--
-HHHHHHTTTTT-SS-SS--
-HHHHHHTTTTT-SS-SS--
-HHHHHHTTTTT--S-SS--
-HHHHHHHTTTT-SS-SS--
-HHHHHHHTTTT-SS-SS--
-HHHHHHHTTTT-SS-SS--
-HHHHHHHTTTT-SS-SS--
-HHHHHHTTGGG-SS-SS--
-HHHHHHHTTTT-SS-SS--
-HHHHHHHTTTT-SS-S---
-HHHHHHHTTTT--S-S---
-HHHHHHHTTTT--S-S---
-HHHHHHHTTTT--S-----
-HHHHHHHTTTT--S-S---
-HHHHHHTTTTT--S-SS--
-HHHHHHTSTTT-SS-SS--
-HHHHHHHTTTT-SS-----
-TTTTGGG-TTT-SS-S---
-HHHHHHTSTTT-SS-SS--
-HHHHHHH-TTT--S-S---
-HHHHHHT-TTT-SS-S---
-HHHHHHTTTTT-SS-SS--
-HHHHHHTSTTT-SS-SS--
-HHHHHHHSTTT-SS-S---
-HHHHHHTTTTT-SS-S---
-HHHHHHHTTTT-TT-SS--
-HHHHHHTTTTT-SS-SS--
-HHHHHHHTHHHHTT-S---
-HHHHHHHTTTT-TT-SS--
--HHHHHHSTTT-SS-S---
-HHHHHHTTTTT-TT-S---
-HHHHHHTTTTT-TT-S---
-HHHHHHHSGGG-TT-S---
-HHHHHHTTHHHHTT-S---
-HHHHHHTTGGGTTT-----
-HHHHHHTTTTT-SS-S---
-HHHHHHTTTTT-TT-S---
-HHHHHHHTTTT-TT-S---
-HHHHHHHSTTTSTT-----
-HHHHHHTTHHHHTT-SS--
-HHHHHHTSTTT-TT-SS--
-HHHHHHTTTTT-TT-----
-HHHHHHH-TTT-TT-S---
-HHHHHHTSHHHHTT-----
-HHHHHHHTHHHHTT-S---
-HHHHHHTTHHHHTT-S---
-HHHHHHHSHHHHTT-----
-HHHHHHHSGGG-SS-S---
-HHHHHHHTTTT-SS-S---
-HHHHHHHTTTT-TT-S---
-HHHHHHHHTTT-SS-S---
-HHHHHHHTTTT-SS-S---
-HHHHHTTSTTT-SS-SS--
-HHHHHHHSTTT-TT-----
-HHHHHHHSHHHHTT-S---
-HHHHHHT-TTT-TT-----
-HHHHHHH-TTTSTT-----
-HHHHHHT-TTTSTT-----
-HHHHHHTTTTT-TT-----
--HHHHHH-TTTSSS-S---
-HHHHHHHTTTT-TT-----
-HHHHHHTTTTT-TT-TT--
-HHHHHHHTTTT-TT-----
-HHHHHHHTTTT-TT-S---
-HHHHHHHTTTT-TT-S---
-HHHHHHHTTTT-TT-SS--
-HHHHHHHTTTTTTT-SS--
-HHHHHHHTTTTSTT-S---
-HHHHHHHTTTTSTT-SS--
-HHHHTGGGHHHHTT-SS--
-HHHHHHHTTTT-TT-SS--
-HHHHHHHTHHHHTT-SS--
-HHHHHHHTTTT-TT-SS--
-HHHHHHTTTTTTTT-SS--
-HHHHHHTTTTTSTT-SS--
-HHHHHHHTTTTSTT-SS--
-HHHHHHTTTTTSSS-SS--
-HHHHHHTSTTT-TT-SS--
-HHHHHHTTTTTSTT-SS--
-HHHHHHTTTTT-SS-SS--
-HHHHGGGGTTTTTT-SS--
-HHHHHHHTTTT-TT-SS--
-HHHHHHHTTTTSTT-SS--
-HHHHHHHTTTT-TT-SS--
-HHHHHHHTTTTSTT-SS--
-HHHHHTTSTTTSTT-SS--
-HHHHHHTTTTT-TT-SS--
-HHHHHTTSTTTTTT-SS--
-HHHHHHTTTTT-TT-SS--
-HHHHHHTTTTT-TT-SS--
-HHHHHHTTTTT-TT-SS--
-HHHHHHTTTTTSTT-SS--
-HHHHHHTTTTTTTT-SS--
-HHHHHHHTTTTSTT-SS--
-HHHHHHTTTTTSTT-SS--
-HHHHHHHSTTT-SS-SS--
-HHHHHHHTTTT-TT-----
-HHHHHHHTTTT-TT-S---
-TTHHHHTTTTTSTT-S---
-HHHHHHSSTTT-SS-SS--
-TTHHHHTTTTT-TT-----
-TTGGGGGSTTTSTT-SS--
-HHHHGGGGTTTSTT-S---
-TTGGGGGSTTTSSS-----
-HHHHTTTSTTS-SS-S---
-HHHHTTSSGGGSSS-SS--
-TTGGGGGSTTTSTT-S---
-HHHHGGGSGGG-SS-----
--GGGGGGGGGG-SS-SS--
-HHHHHHTTTTTSSS-SS--
-HHHHHHHTTTT-SS-SS--
-HHHHHHHTTTT-SS-SS--
-HHHHHTTSTTT-SS-SS--
-HHHHHHHTHHHHSS-SS--
-HHHHHHHTTTT-TT-SS--
-HHHHHHHTTTT-TT-SS--
-HHHHHHT-TTT-TT-SS--
-HHHHHHTSTTTTTT-SS--
-HHHHHHHTTTT-TT-SS--
-HHHHHHHSTTT-TT-SS--
-HHHHHHTTTTT-SS-SS--
-HHHHHHTTTTTSTT-SS--
-HHHHHHTTTTTTTT-SS--
-HHHHHHTTTTTTTT-SS--
-HHHHHTTSTTTSTT-SS--
-HHHHHGGGHHHHTT-SS--
--HHHHGGGTTT-TT-SS--
--HHHHGGGTTT-TT-SS--
--HHHHGGGTTT-SS-SS--
-HHHHHGGGTTTSTT-SS--
-HHHHHHHSTTTSTT--S--
-HHHHHHTTTTTSTT-SS--
-HHHHHGGGTTTTTT-SS--
-HHHHHGGGTTTSTT-SS--
-HHHHHHTTTTT-TT-SS--
-HHHHHGGGTTTSTT-SS--
--HHHHGGGTTTSTT-SS--
--HHHHHTTTTTTTT-SS--
-HHHHHHTTTTTSTT-SS--
-HHHHHHTTTTTTTT-SS--
-TTHHHHTTTTT-TT-SS--
-HHHHHGGGHHHHSS-SS--
-HHHHHHTTTTTSTT-SS--
--HHHHTTSTTTSTT-SS--
--HHHHTTTHHHHTT-SS--
--HHHHGGGTTTSTT-SS--
--HHHHGGGTTTTTT-SS--
--HHHHGGGTTT-TT-SS--
--HHHHHTTTTTTSS-SS--
--HHHHHHTTTTTSS-SS--
--HHHHTTSTTTSTT-SS--
--HHHHTTSHHHHTTSSS--
--HHHHHHTTTTTTT-SS--
--HHHHHHTTTTSTT-SS--
--HHHHHHSTTTSTT-SS--
--HHHHHHSTTTTTT-SS--
--HHHHHHSTTT-TT-SS--
--HHHHHHTTTT-TT-SS--
--HHHHHHSTTT-TT-SS--
--HHHHHHSTTT-TT-SS--
--TTGGGTSTTTTTT-SS--
--HHHHHHTTTTTTT-SS--
--HHHHTTSTTTSTT-SS--
--HHHHHH-TTTTTT-SS--
--HHHHTT-TTTTTT-SS--
--HHHHHH-TTTTTT-SS--
--HHHHHHTTTTSSS-SS--
--HHHHHHTHHHHTT-SS--
--HHHHHHTTTT-TT-S---
--HHHHHTTTTT-SS-SS--
--HHHHHHTTTT-TT-SS--
--HHHHHTTTTT-TT-SS--
--HHHHHHSHHHHTT-SS--
--HHHHTTSTTT-SS-SS--
--HHHHHHTTTT-SS-S---
--HHHHHTTTTT-TT-SS--
--HHHHHHTTTTSTT-SS--
--HHHHHHTTTTSTT-SS--
--HHHHTTSHHHHTT-SS--
--HHHHHTTHHHHSS-SS--
--HHHHHHSTTT-SS-SS--
--HHHHHSSTTT-TT-SS--
--HHHHHTSTTT-TT-SS--
--HHHHHHTTTT-TT-SS--
--HHHHHHSTTT-TT-SS--
-THHHHTTSTTT-TT-S---
--SHHHHTTTTT-TT-----
--HHHHHTSTTT-TT-S---
--HHHHHTTTTTTTT-S---
--HHHHHTTTTTTTT-SS--
--HHHHHTTTTTTTT-SS--
--HHHHHTTTTTSTT-SS--
--HHHHHTTTTTSTT-SS--
--HHHHHTTTTTSTT-SS--
--HHHHHT-TTTTTT-SS--
--HHHHHTTTTTSTT-SS--
--TTHHHHTTTT-TT-SS--
--HHHHHTTTTT-TT-SS--
--HHHHHHTTTTTTT-SS--
--HHHHHTTTTTSTT-SS--
--HHHHHTTTTT-TT-SS--
--HHHHHTTTTTTTT-SS--
--HHHHHTTTTT-TT-SS--
--HHHHHTTTTT-TT-SS--
--HHHHHHSTTT-TT-SS--
--HHHHHTTTTT-TT-SS--
--HHHHHHSTTTTTT-SS--
--HHHHHHTTTT-TT-SS--
--HHHHHHTTTT-TT-SS--
--HHHHTTSTTT-TT-SS--
--HHHHHHTTTT-TT-SS--
--HHHHHTTTTTSTT-SS--
--HHHHHHTTTTTTT-SS--
--HHHHHTTTTTTTT-SS--
--HHHHHHSTTT-SS-SS--
--HHHHTTSTTTTTT-SS--
--HHHHHHTTTTSTT-SS--
--HHHHHTTTTTTTT-SS--
--HHHHHTTTTTTTT-SS--
--HHHHTTSTTT-TT-SS--
--HHHHHHTTTTTTT-SS--
--HHHHHHSTTTTTT-SS--
--HHHHHHTTTTTTT-SS--
--HHHHHHSTTTTSS-SS--
--TTHHHHTHHHHTT-SS--
--HHHHTTSTTTTTT-SS--
--HHHHHHTTTTTTT-----
--HHHHHTSTTTSSS-SS--
--HHHHHTSTTT-TT-----
--HHHHHHTTTT-TT--S--
--HHHHHHTTTTSTT-----
--HHHHHHTTTTSTT-----
--HHHHHTTTTT-TT-SS--
--HHHHHTSTTT-SS-SS--
--HHHHHTTTTT-SS-SS--
-THHHHTTSTTT-SS-SS--
-THHHHHTTTTT-SS-SS--
--HHHHHTTTTT-SS-SS--
--HHHHHTTTTT-SS-SS--
--HHHHHTTTTT-SS-SS--
--HHHHHHTTTT-SS-SS--
--HHHHHTTTTT-SS-SS--
--HHHHHHTTTT-SS-S---
--HHHHHTTTTT-SS-S---
--HHHHHHTTTT-SS-S---
--HHHHTT-TTT-SS-S---
--HHHHTT-TTT-SS-SS--
--HHHHHT--SS-SS-S---
--HHHHTT--SS-SS-S---
--HHHHTT-TTT-SS-SS--
--HHHHTT--SS-SS-----
--HHHHTT--SS-SS-S---
--HHHHTT--SS-SS-S---
--HHHHTT--SS-SS-SS--
--HHHHTT--SS-SS-SS--
--HHHHTT--SS-SS-SS--
--HHHHTT--SS-SS-SS--
--HHHHTT--SS-S--SS--
--HHHHTT--SS-SS-SS--
--TTTGGG--SS-SS-S---
--HHHHTT--SS-SS-S---
--HHHHTT--SS-SS-S---
--TTGGGS--SS-SS-S---
--HHHHTT--SS-SS-S---
--HHHHTT--SS-SS-S---
--HHHHTT-SSS-SS-S---
--HHHHTT--SS-SS-S---
--HHHHTT--SS-SS-S---
--HHHHTT-TTT-SS-SS--
--HHHHHH--SS-SS-----
--HHHHTT--SS-SS-----
--HHHHTT--SS-SS-S---
--HHHHSS--SS-SS-S---
--GGGTSS--SS-SS-SS--
--SGGGSS--SS-SS-S---
--GGGGSS--SS-SS-SS--
--TTTSSS--SS-SS-SS--
--TTTTTT--SS-SS-S---
--SGGGTT--SS-SS-SS--
--TTTSTT--SS-SS-S---
--TTTSTT--SS-SS-S---
--TTTTSS--SS-SS-----
--HHHHTT--SS-SS-----
--GGGTSS--SS-SS-S---
--TTTTSS--SS-SS-SS--
--TTT-SS--SS-SS-SS--
--GGG-SS--SS-SS-SS--
--HHHHTT--SS-SS-----
--TTTTTT--SS-SS-S---
--TTTTTT--SS-SS-S---
--HHHHHT--SS-SS-S---
--HHHHHH--SS-SS-S---
--HHHHHH--SS-SS-SS--
--HHHHHT--SS-SS-SS--
--HHHHTT--SS-SS-SS--
--TTHHHH--SS-SS-SS--
--HHHHHH--SS-SS-S---
--TTHHHH--SS-SS-S---
--HHHHTT--SS-SS-SS--
--HHHHHH--SS-SS-SS--
--HHHHHT--SS-SS-----
--HHHHHH--SS-SS-S---
--HHHHTT--SS-SS-SS--
--HHHHTT--SS-SS-S---
--HHHHTT--SS-SS--S--
--HHHHTT--SS-SS-SS--
--HHHHTT--SS-SS-SS--
--HHHHTT--SS-SS-SS--
--HHHHTT--SS-SS--S--
--HHHHTS--SS-SS-SS--
--TTHHHH--SS-SS-S---
--HHHHHH--SS-SS-SS--
--TTGGGT--SS-SS-SS--
--HHHHTT-SSS-SS-SS--
--HHHHTT--SS-SS-SS--
--HHHHTT--SS-SS-SS--
--TTHHHH--SS-SS-SS--
-THHHHTT--SS-SS-SS--
--HHHHTT--SS-SS-SS--
--HHHHTT-SSS-SS--S--
--TTHHHH--SS-SS-SS--
--HHHHHH--SS-SS-SS--
--HHHHTT--SS-SS--S--
--HHHHTT--SS-SS-SS--
--HHHHTT--SS-SS--S--
--HHHHTT--SS-SS--S--
--HHHHTT--SS-SS-SS--
--HHHHTT--SS-SS-SS--
--HHHHTT--SS-SS-SS--
--HHHHTS--SS-SS--S--
--HHHHTT--SS-SS-SS--
--HHHHTT--SS-SS-SS--
--HHHHTT--SS-SS-----
--HHHHTT--SS-SS-----
--HHHHTT--SS-SS-----
--TTGGGT--SS-SS-----
--HHHHTT--SS-SS-TT--
--HHHHTT--SS-SS--S--
--HHHHTT--SS-SS-----
--HHHHTT--SS-SS-SS--
--HHHHTS--SS-SS-SS--
-HHHHHTT--SS-SS-----
--HHHHTT--SS-SS--S--
--HHHHTT--SS-SS-SS--
--HHHHTT--SS-SS-SS--
--HHHHTT--SS-SS-SS--
--HHHHTT--SS-SS-SS--
--HHHHTT--SS-SS-SS--
--HHHHTT--SS--S-SS--
--TTGGGG-SSS-SS-SS--
--HHHHTT-SSS-SSSSS--
--HHHHTT--SS-SS-SS--
--HHHHTT--SS-SS-SS--
--HHHHTS--SS-SS-SS--
--HHHHTT--SS-SS-SS--
--HHHHTT--SS-SS-SS--
--HHHHTT--SS--S-SS--
--HHHHTT--SS-SS-SS--
--HHHHTT--SS-SS-SS--
--TTGGGT--SS-SS-SS--
--TTGGGT--SS-SS-SS--
--TTHHHH--SS-SS-SS--
--TTGGGT-SSS-SS-SS--
--TTHHHH--SS-SS-SS--
--TTGGGT--SS--SSSS--
--TTHHHH--SS-SS-SS--
--HHHHTT--SS-SS-SS--
--TTGGGT--SS-SSSSS--
--HHHHHH-SSSS-S-SS--
--HHHHHH--SS-SSSSS--
--HHHHHH--SS-SSSSS--
--HHHHTT--SSSSS-SS--
--HHHHTT--SS-SS-SS--
--HHHHTT--SS-SSSSS--
--HHHHHH--SS-SS-SS--
--HHHHHH--SS-SS-SS--
--HHHHHH--SSS-S-SS--
--HHHHHH--SSS-S-SS--
--HHHHHH--SSSSS-SS--
--HHHHTT--SSS-S-SS--
--HHHHHH--SSS-S-SS--
--HHHHHH--SSSSS-SS--
--HHHHHH--SSSSS-SS--
--HHHHTT--SSSSSSSS--
--HHHHHH--SS-SSSSS--
--HHHHHH--SS-SSSS---
--HHHHTT--SS-SSSSS--
--TTHHHH--SSSSS-SS--
--HHHHTT--SS-SS-SS--
--TTHHHH--SSSSS-SS--
--HHHHHH--SS--SSSS--
--HHHHHH-TTT-SS-SS--
--HHHHTT--SS-SSSSS--
--HHHHTT--SS-SS-SS--
--HHHHTT--SS-SS-SS--
--HHHHHH--SS-SS-SS--
--HHHHHH--SSSSS-SS--
--HHHHHT-TTT-SS-SS--
--HHHHHH--SS-SS-SS--
--HHHHHH--SS-SS-S---
--HHHHHH--SS-SS-SS--
--HHHHHH--SS-SS-SS--
--HHHHHH--SS-SS-SS--
--HHHHHH--SS-SS-SS--
--TTHHHH--SS-SS-SS--
--HHHHHT--SS-SS-SS--
--HHHHHT--SS-SS-SS--
--HHHHHS--SS-TT-SS--
--HHHHHT--SS-SS-SS--
--HHHHHT--SS-TT-SS--
--HHHHHH--SS-SS-SS--
--TTGGGS--SS-SS-SS--
--TTGGGS--SS-TT-S---
--HHHHTT--SS-TT-SS--
--TTGGG---SS-TT-SS--
--TTGGGT--SS-TT-SS--
--TTGGGS--SS-TT-SS--
--HHHHT---SS-TT-SS--
--HHHHHH--SS-TT-SS--
--TTTTTS--SS-TT-SS--
--HHHHT---SS-TT-SS--
--HHHHTS--SS-TT--S--
--HHHHTS--SS-TT-SS--
--HHHHTS--SS-TT-SS--
--HHHHHS--SS-TT-SS--
--HHHHTT--SS-TT--S--
--HHHHHH--SS-SS-SS--
--HHHHHH--SS-SS--S--
--HHHHTT--SS-TT--S--
--HHHHHS--SS-TT-SS--
--HHHHHT--SS-TT-SS--
--SHHHHT--SS-TT-SS--
--HHHHHS--SS-TT-SS--
--HHHHTT--SS-TT-SS--
--HHHHHT--SS-SS--S--
--HHHHTT--SS-TT-SS--
--HHHHHT--SS-TT--S--
--TTTTTS--SS-TT-S---
--HHHHHT--SS-TT-SS--
--HHHHTS--SS-TT--S--
--HHHHHT--SS-SS--S--
--HHHHHS--SS-TT--S--
--HHHHSS--SS-SS--S--
--HHHHTS--SS-TT--S--
--TTTTTS--SS-TT-TT--
--HHHHHS--SS-TT-SS--
--HHHHHS--SS-SS-SS--
--TTTGGG--SS-TT-SS--
--HHHHHS--SS-SS-TT--
--HHHHHS--SS-TT-TT--
--HHHHHS--SS-TT--S--
--TTTTTS--SS-TT-S---
--TTHHHH--SS-TT-SS--
--TTTTTS-SSS-TT-TT--
--TTTTTS-SSS-TT-SS--
--TTTTTS--SS-TT-SS--
--TTTTTS--SS-TT-SS--
--TTHHHH-SSS-TT-SS--
--HHHHHS--SS-SS-TT--
--TTTTT---SS-SS-SS--
--TTTTTS--SS-TT--S--
--TTGGGT--SS-TT-----
--SSTTTS--SS-TT-SS--
--HHHHHS--SS-TT-SS--
--TTHHHH-SSS-TT-SS--
--TTHHHH-SSS-TT-SS--
--GGGGT--SSS-TT-SS--
--GGGGT--SSS-SS-S---
--GGGGT--SSS-TT-SS--
--TTTTT-BTTTBSS-SS--
--HHHHH--SSS-TT-SS--
--HHHHH---SS-SS-SS--
--HHHHS---SS-SS-SS--
--HHHHH--SSS-SS-SS--
--HHHHHS--SS-SS--S--
--HHHHHS--SS-SS--S--
--SHHHHS--SS-SS-SS--
--SHHHHS--SS-SS-TT--
--HHHHHS--SS-SS-TT--
--TTTTT---SS-SS--S--
--HHHHT---SS-SS-TT--
--TTGGGS--SS-SS-SS--
--HHHHT---SS-SS-TT--
--HHHHH---SS-SS-SS--
--HHHHH---SS-SS--S--
--HHHHHS--SS-SS-SS--
--HHHHHT--SS-SS-TT--
--HHHHH---SS-SS-TT--
--HHHHH---SS-SS-TT--
--HHHHH---SS-SS-----
--HHHHHS-SSS-SS-TT--
--HHHHHS--SS-SS-TT--
--SHHHHS-SSS-SS-TT--
--HHHHHS--SS-SS-TT--
--HHHHHT--SS-SS-TT--
--HHHHTS--SS-SS-TT--
--HHHHHT--SS-SS-SS--
--HHHHHT--SS-SS--S--
--HHHHHT--SS-SS--S--
--HHHHHT--SS--S-SS--
--HHHHHH--SS-SS-SS--
--HHHHHH--SS-SS-SS--
--HHHHHH--SS-SS--S--
--HHHHHH--SS-SS--S--
--HHHHHH--SS-SS--S--
--HHHHHH--SS-SS--S--
--HHHHHH--SS-SS-TT--
--HHHHHT--SS-SS--S--
--HHHHHH--SS-SS--S--
--TTHHHH--SS-SS--S--
--HHHHHH--SS-SS-TT--
--HHHHHH--SS-SS-TT--
--HHHHHH--SS-SS-TT--
--HHHHHS--SS-SS-TT--
--HHHHHH--SS-SS--S--
--HHHHHH--SS-SS--S--
--HHHHHT--SS-SS--S--
--HHHHHH--SS-SS-SS--
--HHHHHH--SS-SS-SS--
--HHHHHH--SS-SS--S--
--HHHHHH--SS-SS-SS--
--HHHHHH--SS-SS-TT--
--HHHHHT--SS-SS-SS--
--HHHHHT--SS-SS-TT--
--HHHHHH--SS-SS-SS--
--HHHHHH--SS-SS-SS--
--HHHHHT--SS-SS--S--
--HHHHHH--SS-SS--S--
--HHHHHT--SS-SS--S--
--HHHHHH--SS-SS-SS--
--HHHHHS--SS-SS--S--
--HHHHHH--SS-SS--S--
--HHHHHT--SS-SS--S--
--HHHHTT--SS-SS--S--
--HHHHTT--SS-SS-----
--HHHHHH--TT-SS-----
--HHHHHT--SS-SS--S--
--HHHHHT--SS-SS-----
--HHHHHH--SS-SS-----
--HHHHHH--SS-SS-----
--HHHHHH--SS-SS-----
--HHHHHH--SS-SS-----
--HHHHHH--SS-SS-----
--HHHHHH--SS-SS-----
--HHHHHT--SS-SS-----
--HHHHHH--SS-SS-----
--HHHHHH--SS-SS-----
--HHHHHH--SS-SS-----
--HHHHHT--SS-SS-----
--HHHHHT--TT-SS-----
--HHHHHT--SS-SS-----
--HHHHHT--SS-SS-----
--HHHHHH--SS-SS-----
-THHHHHH--SS-SS-----
--HHHHHT--SS-SS-----
--HHHHHT--SS-SS-----
--HHHHHH--SS-SS-----
--HHHHHH--SS-SS-----
--HHHHHH--SS-SS--S--
--HHHHHH--SS-SS--S--
--HHHHHH--SS-SS-----
--HHHHHH--SS-SS-----
--HHHHHT--SS-SS-SS--
--HHHHHH--SS-SS-SS--
--HHHHHH--SS-SS-SS--
--HHHHHH--SS-SS-SS--
--HHHHHT--SS-SS-TT--
--HHHHHH--SS-SS-SS--
--HHHHHH--SS-SS-TT--
--HHHHHH--SS-SS-TT--
--HHHHTT--SS-SS-TT--
--HHHHTT--SS-SS-TT--
--HHHHTT--SS-SS-TT--
--HHHHHH--SS-SS-TT--
--HHHHHT--SS-SS-TT--
--HHHHTT--SS-SS-TT--
--HHHHTT--SS-SSGGG--
--TTTGGG--SS-SS-TT--
--HHHHTT--SS-SS-TT--
--HHHHTT--SS-SSGGG--
--TTTGGG--SS-SS-TT--
--HHHHTT--SS-SS-TT--
--HHHHTT--SS-SS-TT--
--TTTGGG--SS-SSGGG--
--HHHHTT--SS-SS-TT--
--HHHHTT--SS-SS-TT--
--TTTGGG--SS-SS-TT--
--TTTSTT--SS-SS-TT--
--GGGGGG--SS-SS-TT--
--GGGSTT--TT-SS-TT--
--TTS-TT--SS-SS-TT--
--TTS-TT--SS-SSGGG--
--TTS-TT--SS-SS-TT--
--GGG-TT--SS-SS-TT--
--GGGSTT--SS-SSGGG--
---SS-TT--SS-SSGGG--
--GGGGGG--SS-SS-TT--
--GGGGGG--SS-SS-TT--
--GGGGGG--SS-SS-TT--
--TTTGGG--SS-SSGGG--
--GGGGGG--SS-SS-TT--
--GGGGGG--SS-SS-TT--
--GGGGGG--SS-SS-TT--
--GGGGGG--SS-SS-TT--
--TTSGGG--SS-SS-TT--
--GGGGGG--SS-SS-TT--
--TTSGGG--SS-SS-TT--
--TTSGGG--SS-SS-TT--
--TTSGGG--SS-SS-TT--
--TTTGGG--SS-SS-TT--
--TTTGGG--SS-SS-TT--
--SSSSSS--SS-SS-SS--
--SSS-TT--SS-SS-TT--
--TTTSTT--SS-SS-TT--
-HHHHGGG--SS-SS-TT--
-HHHHGGG--SS-SS-TT--
-HHHHSTT--SS-SS-TT--
-HHHHGGG--SSSSS-TT--
-HHHHGGG--SS-SS-TT--
-GGGTGGG--SS-SS-TT--
-GGGTGGG--SS-SS-TT--
-GGGGGGG--SS-SS-TT--
-GGGTGGG--SS-SS-TT--
-GGGTGGG--SS-SS-TT--
-HHHHGGG--SS-SS-TT--
-HHHHGGG--SS-SS-TT--
-GGGTGGG--SS-SS-TT--
-HHHHGGG--SS-SS-TT--
-HHHHGGG--SS-SS-TT--
-GGGTGGG--SS-SS-TT--
-GGGTGGG--SS-SS-TT--
-GGGTGGG--SS-SS-SS--
-GGGTGGG--SS-SS-TT--
-THHHHTT--SS-SS-TT--
-HHHHGGG--SS-SS-TT--
-GGGTGGG--SS-SS-TT--
-GGGTGGG--SS-SSGGG--
-GGGTGGG--SS-SS-TT--
-GGGTGGG--SS-SS-TT--
-GGGTTTT--SS-SS-TT--
-HHHHGGG--SS-SS-TT--
--GGG-TT--SS-SS-SS--
-GGGGGGG--SS-SS-TT--
-TTTSGGG--SS-SS-TT--
-HHHHGGG--SS-SS-TT--
-TTTTGGG--SS-SS-TT--
-GGGS-TT--SS-SS-TT--
--TTSTTS--SS-SS-SS--
-TTTS-TT--SS-SS-TT--
--GGGGGG--SS-SS-TT--
-HHHHGGG--SS-SS-TT--
-TTTTGGG--SS-SS-TT--
-TTTTGGG--SS-SS-TT--
-GGGSGGG--SS-SS-TT--
-HHHHGGG--SS-SS-SS--
-HHHHTTS--SS-SS-TT--
-GGGTGGG--SS-SS-TT--
-GGGTGGG--SS-SS-TT--
--GGGGGG--SS-SS-TT--
-GGGGGGG--SS-SS-TT--
--GGGGGG--SS-SS-TT--
-GGGGTTT--SS-SS-TT--
--GGGTTT--SS-SS-TT--
-GGGSGGG--SS-SS-TT--
-GGGSGGG--SS-SS-TT--
-TTTTGGG--SS-SS-TT--
-GGGGGGG--SS-SS-TT--
-GGGSGGG--SS-SS-TT--
-TTTTGGG--SS-SS-SS--
--TTTGGG--SS-SS-TT--
--GGGGGG--SS-SS-TT--
-GGGTGGG--SS-SS-TT--
-GGGGGGG--SS-SS-TT--
-GGGTGGG--SS-SSGGG--
--GGGGGG--SS-SS-TT--
-GGGTGGG--SS-SS-TT--
-GGGGGGG--SS-SS-TT--
-GGGTGGG--SS-SS-TT--
--TTTGGG--SS-SS-TT--
-GGGTGGG--SS-SSGGG--
-GGGTGGG--SS-SS-TT--
-HHHHGGG--SS-SS-TT--
-GGGTGGG--SS-SS-TT--
-GGGTSTT--SS-SS-TT--
-GGGTTTT--SS-SS-TT--
-GGGTGGG--SS-SS-TT--
-GGGTTTT--SS-SS-TT--
-GGGTSTT--SS-SS-TT--
-GGGTTTS--SS-SS-TT--
-GGGTTTT--SS-SS-TT--
-GGGGSTT--SS-SS-TT--
-GGGTGGG--SS-SS-TT--
-GGGTGGG--SS-SS-TT--
-GGGTSSS--SS-SS-TT--
-GGGTGGG--SS-SS-TT--
-GGGGGGG--SS-SS-SS--
-GGGTGGG--SS-SSSSS--
-GGGTGGG--SS-SS-SS--
--TTSSTT--SS-SS-SS--
-GGGGTTS--SS-SS-SS--
-GGGS-TT--SS-SS-SS--
-GGGGGGG--SS-SS-SS--
-TGGG-TT--SS-SS-SS--
-TTTTGGG--SS-SS-SS--
-GGGSGGG--SS-SS-SS--
--GGGTTT--SS-SS-SS--
-HHHHGGG--SS-SS-SS--
-GGGSGGG--SS-SSTTS--
-GGGTGGG--SS-SS-SS--
-GGGTGGG--SS-SS-SS--
-GGGTGGG--SS-SS-SS--
-GGGTTTT--SS-SS-SS--
-GGGTGGG--SS-SS-SS--
-HHHHGGG--SS-SS-SS--
-GGGTTTT--SS-SS-TT--
-GGGTGGG--SS-SS-SS--
-HHHHGGG--SS-SS-TT--
-GGGTGGG--SS-SS-TT--
-HHHHSTT--SS-SS-TT--
-GGGTGGG--SS-SS-TT--
-GGGSGGG--SS-SS-SS--
-HHHHGGG--SS-SS-TT--
-HHHHGGG--SS-SS-TT--
-GGGTGGG--SS-SS-TT--
-GGGTGGG--SS-SS-SS--
-GGGTGGG--SS-SS-TT--
-GGGTGGG--SS-SS-TT--
-GGGTGGG--SS-SS-TT--
-HHHHGGG--SS-SS-TT--
-GGGTGGG--SS-SS-TT--
-HHHHGGG--SS-SS-TT--
-HHHHTTT--SS-SS-TT--
-GGGTGGG--SS-SS-TT--
-GGGG-TT--SS-SS-TT--
-GGGGSTT--SS-SS-SS--
-GGGSSTT--SS-SS-TT--
-GGGTGGG--SS-SS-SS--
-HHHHGGG--SS-SS-TT--
-HHHHGGG--SS-SS-TT--
-HHHHGGG--SS-SS-TT--
-HHHHTTS--SS-SS-TT--
-HHHHHHT--SS-SS-TT--
-HHHHHHT--SS-SS-TT--
-HHHHHHT--SS-SS-SS--
-HHHHHTT--SS-SS-TT--
-HHHHHTT--SS-SS-TT--
-HHHHHHT--SS-SS-TT--
-HHHHHHH--SS-SS-TT--
-HHHHHHT--SS-SS-TT--
-HHHHHHT--SS-SS-TT--
-HHHHHHH--TT-SS-TT--
-HHHHHTT--SS-SS-TT--
-HHHHHTT--SS-SS-TT--
-HHHHHHT--SS-SS-TT--
-HHHHHHT--SS-SS-TT--
-HHHHHHT--SS-SS-TT--
-HHHHHHT--SS-SS-TT--
-HHHHHHT--SS-SS-TT--
-HHHHHHT--SS-SS-TT--
-HHHHHHT--SS-SSSTT--
-HHHHHHS--SS-SS--S--
--HHHHTT--SS-SS-----
-HHHHHHH--SS-SS-----
-HHHHHHT--SS-SS--S--
-HHHHHHH--SS-SSS----
-HHHHGGG--SS-SS-----
-HHHHHHT--SS-SS-----
-HHHHHHT--SS-SS-----
-HHHHHHS--SS-SS-----
-HHHHHHT--SS-SS-----
-HHHHHTT--SS-SS-----
-HHHHHTT--SS-SS-----
-HHHHHHT--SS-SS-----
-HHHHHHT--SS-SS-----
-HHHHHHT--SS-SS-----
-HHHHHHT--SS-SSS----
-HHHHHHT--SS-SSS----
-HHHHHHT--SS-SS-----
-HHHHHHT--SS-SSS----
-HHHHHHT--SS-SS-----
-HHHHHHT--SS-SS-----
-HHHHHHT--SS-SS-----
-HHHHHHT--SS-SS-----
-HHHHHHH--SS-SS-----
-HHHHTTT--SS-SS-----
-HHHHHHH--SS-SS-----
-HHHHHTT--SS-SS-----
-HHHHHHT--SS-SS-----
-HHHHHHS--SS-SS-----
-HHHHHHS--SS-SS-----
-HHHHHHS--SS-SS-----
-HHHHHHH--SS-SSS----
-HHHHHHT--SS-SS-----
-HHHHHHT--SS-SS-----
-TTHHHHT--SS-SS-----
-HHHHHHT--SS-SS-----
-HHHHHTT--SS-SS-----
-HHHHHHT--SS-SSS----
--HHHHTT--SS-SSSS---
-THHHHTT--SS-SS-----
-HHHHHHH--SS-SS-----
-HHHHHTT--SS-SS-----
-HHHHHHT--SS-SSS----
-THHHHTT--SS-SSTT---
-HHHHHTT--SS-SS-----
-HHHHHHH--SS-SSS----
-HHHHHTT--SS-SS-----
-HHHHHHT--SS-SS-----
-HHHHHHT--SS-SSS----
-HHHHHTT--SS-SS-----
-HHHHHHT--SS-SS-----
-TTHHHHT--SS-SS-----
-HHHHHHH--SS-SS-----
-HHHHHHH--SS-SS-----
-HHHHHTT--SS-SS-----
-HHHHHHT--SS-SS-----
-HHHHHHT--SS-SS-----
-HHHHHTT--SS-SS-----
-HHHHHTT--SS-SS-----
-HHHHHHT--SS-SS-----
-HHHHHHT--SS-SS-----
-HHHHHTT--SS-SS-S---
-HHHHHHT--SS-SS-----
--HHHHTT--SS-SS-----
-HHHHHTT--SS-SS-----
-HHHHHHS--SS-SS-----
-HHHHHTT--SS-SS-----
-HHHHHHH--SS-SS-----
-HHHHHHT--SS-SS-----
-HHHHHTT--SS-SS-S---
-HHHHHTT--SS-SS-S---
-TTHHHHT--SS-SS-----
-HHHHHHT--SS-SS-----
-HHHHHHT--SS-SS-----
-HHHHHTT--SS-SS--S--
-HHHHHHT--SS-SS-----
-HHHHHHT--SS-SS-----
-HHHHHTT--SS-SS-----
-HHHHHHT--SS-SS-----
-HHHHHHT--SS-SSS----
-HHHHHTT--SS-SS-----
-HHHHHHH--SS-SS-S---
-HHHHHHT--SS-SS-----
-HHHHHTT--SS-SS-S---
-HHHHHHT--SS-SS-S---
-HHHHHHT--SS-SS-S---
-HHHHHHT--SS-SS-S---
-HHHHHHT--SS-SS-----
-HHHHHHT--SS-SS-S---
-HHHHHHT--SS-SS-----
-HHHHHHT--SS-SSS----
-HHHHHHT--SS-SS-----
-HHHHHHT--SS-SS-----
--HHHHTT--SS-SS-----
-TTTTSTT--SS-SS-----
-HHHHHTT--SS-SS-----
-HHHHSTT--SS-SSS----
-HHHHTTT--SS-SS-----
-HHHHHHS--SS-SS-----
-TTTTGGG--SS-SS-----
--STTGGG--SS-SS-----
-TTHHHHT--SS-SS-----
-TTTTGGG--SS-SS-S---
-TTTTTTT--SS-SS-----
-TTTTTTT--SS-SS-S---
--STTSSS--SS-SS-S---
-TTSSSTT--SS-SS-S---
-TTTS-TT--SS-SS-----
-TTTTTTT--SS-SS-S---
-TTTTTTT--SS-SS-----
-TTTTTTT--SS-SSTT---
-TTTTTTT--SS-SS-S---
-TTTS-TT--SS-SSS----
-TTTTTTT--SS-SS-----
-TTTTTTT--SS-SS-S---
-TTTS-TT--SS-SSTT---
-TTTTTTT--SS-SS-S---
-TTTTTSS--SS-SS-----
-TTTS-TT--SS-SS-S---
-TTTS-TT--SS-SS-S---
-TTTTTTT--SS-SS-S---
-TTTTTTT--SS-SS-S---
-TTTTTTT--SS-SS-S---
-TTTTTTT--SS-SS-S---
-TTTTTTT--SS-SS-S---
-TTTTTTT--SS-SS-S---
-TTTTTTT--SS-SS-S---
-TTTTTTT--SS-SS-S---
-TTTS-TT--SS-SS-S---
-TTTTTTT--SS-SS-S---
-TTTTTTT--SS-SS-S---
-TTTTTTT--SS-SS-S---
-TTTS-TT--SS-SS-S---
-TTTS-TT--SS-SS-S---
-TTTTTTT--SS-SS-S---
-TTTTTTT--SS-SS-S---
-TTTTTTT--SS-SS-----
-TTTTTTT--SS-SS-S---
-TTTTTTT--SS-SS-----
-TTTTTTT--SS-SS-----
-TTTTTTT--SS-SS-----
-TTTS-SS--TT-SS-----
-TTT--TT--SS-SS-----
-TTT--TT--SS-SS-S---
-TTTS-TT--SS-SS-----
-TTTS-TT--SS-SS-S---
-TTTS-SS--SS-SS-S---
-TTTTTTT--SS-SS-S---
-TTTGGGG--TT-SS-S---
-TTTS-TT--SS-SS-S---
-TTTTTTT--SS-SS-S---
-TTTTTTT--SS-SS-----
-TTTTTTT--SS-SS-S---
-TTTSGGG--SS-SSS----
-TTTTTTT--SS-SSTT---
-TTTS-TT--SS-SS-S---
-TTTS-TT--SS-SS-----
-TTT--TT--SS-SS-----
-TTTTTTT--SS-SS-S---
-TTTS-TT--SS-SS-S---
-TTTS-TT--SS-SS-S---
-TTT--TT--SS-SS-S---
-TTT--TT--SS-SS-----
-TTTS-TT--SS-SSSS---
-TTT--TT--SS-SS-S---
-TTTS-TT--SS-SS-S---
--SSS-TT--SS-SS-----
-TTTS-TT--SS-SSSS---
-TTTS-TT--SS-SSTT---
-GGGS-TT--SS-SS-----
-HHHH-TT--SS-SSSS---
-HHHH-TT--SS-SSS----
-HHHHTTT--SS-SS-----
-TTTTTTT--SS-SS-----
-GGGTTTT--SS-SS-----
-TTGGGTT--SS-SS-----
-TTGGGTT--SS-SSTT---
-TTGGGTT--SS-SS-S---
-HHHHTTT--TT-SS-----
-HHHHTTT--SS-SSSS---
-TTGGGTT--SS-SS-----
-TTGGGTT--SS-SS-----
-TTGGGTT--SS-SSSS---
-TTGGGTT--SS-SSS----
-TTGGGGG--SS-SS-----
-TTGGGTT--SS-SS-S---
-TTGGGTT--SS-SS-----
-TTGGGTT--SS-SS-----
-TTGGGTT--SS-SSTT---
-TTGGGTT--SS-SS-S---
-HHHHHTT--SS-SS-S---
-TTGGGTT--SS-SS-S---
-TTGGGTT--SS-SS-S---
-TTGGGTT--SS-SS-----
-HHHHTTT--TT-SS-----
-HHHHHTT--SS-SSTT---
-HHHHHTT--SS-SS-S---
-HHHHHTT--SS-SS-TT--
-HHHHHTT--SS-SS-TT--
-HHHHHTT--SS-SS-TT--
-HHHHHTT--SS-SSGGG--
-HHHHHTT--SS-SSGGG--
-HHHHHHT--SS-SSGGG--
-HHHHHTT--SS-SS-TT--
-HHHHHTT--TT-SS-TT--
-HHHHHHT--SS-SS-S---
-HHHHHHT--SS-SS-----
-HHHHHHT--SS-SS-TT--
-HHHHHHS--SS-SSTT---
-HHHHHHH--SS-SS-TT--
-HHHHHHH--SS-SS-TT--
-HHHHHHT--SS-SSGGG--
-HHHHHTT--SS-SSGGG--
-HHHHHHT--SS-SS-TT--
-HHHHHHT--SS-SSSS---
-HHHHHHH--SS-SS-TT--
-HHHHHTS--SS-SS-----
-HHHHHTT--SS-SS-----
-HHHHHHT--SS-SS-----
-HHHHHHH--SS-SSTT---
-HHHHHHH--SS-SSTT---
-HHHHHHT--SS-SS-----
-HHHHHHT--SS-SS-----
-HHHHTTS--SS-SS-----
-HHHHHHT--SS-SS-----
-HHHHHHT--SS-SS-----
-HHHHHHT--SS-SS-----
-HHHHHHH--SS-SS-----
-HHHHHHT--SS-SS-----
-HHHHHHT--SS-SS-----
-HHHHHTT--SS-SS-----
-HHHHHTT--SS-SS-S---
-HHHHHHS--SS-SS-----
-HHHHHHT--SS-SSSSS--
-HHHHHHT--SS-SS-S---
-HHHHHHH--SS-SS-S---
-HHHHHHH--SS-SSSSS--
-HHHHHHT--SS-SS-TT--
-HHHHHHS--SS-SS-TT--
-HHHHHHT--SS-SS-TT--
-TTHHHHT--SS-SS-TT--
-HHHHHTT--SS-SS-TT--
-HHHHHHT--SS-SS-TT--
-HHHHHHT--SS-SS-TT--
-HHHHHHT--SS-SS-TT--
-HHHHHTT--SS-SS-TT--
-HHHHHHH--SS-SS-TT--
-HHHHHHT--SS-SS-TT--
-HHHHHHT--SS-SS-TT--
-HHHHHHT--SS-SS-TT--
-HHHHHHT--SS-SS-TT--
-HHHHHTT--SS-SS-TT--
-HHHHHHH--SS-SSSTT--
-HHHHHHT--SS-SS-TT--
-HHHHHHH--SS-SSSTT--
-HHHHHHT--SS-SS-TT--
-HHHHHHT--SS-SS-TT--
-HHHHHHH--SS-SS-TT--
-HHHHHHH--SS-SS-TT--
-HHHHHHH--SS-SS-TT--
-HHHHHHH--SS-SS-TT--
-HHHHHHH--SS-SS-TT--
-HHHHHHH--SS-SS-TT--
-HHHHHHH--SS-SSSTT--
-HHHHHHH--SS-SS-TT--
-HHHHHHH--SS-SS-TT--
-HHHHHHH--SS-SSSTT--
-HHHHHHH--SS-SS-TT--
-HHHHHHH--SS-SS-TT--
-HHHHHHH--SS-SS-TT--
-HHHHHHH--SS-SS-TT--
-HHHHHHH--SS-SS-TT--
-HHHHHHS--SS-SS-TT--
-HHHHHHH--SS-SS-TT--
-HHHHHHH--SS-SS-TT--
-HHHHHHH--SS-SS-TT--
-HHHHHHH--SS-SS-TT--
-HHHHHHT--SS-SS-TT--
-TTTGGGG--SS-SS-TT--
-HHHHHTT--SS-SS-TT--
-HHHHHHH--SS-SS-TT--
-HHHHHHH--SS-SS-TT--
-HHHHHHH--SS-SS-TT--
-HHHHHHH--SS-SS-TT--
-HHHHHHH--SS-SS-TT--
-HHHHHHH--SS-SS-TT--
-HHHHHHH--SS-SS-TT--
-HHHHHHT--SS-SS-SS--
-HHHHHHS--SS-SS-TT--
-HHHHHHH--SS-SS-TT--
-HHHHHTT--SS-SS-TT--
-HHHHHHH--SS-SS-TT--
-HHHHHHT--SS-SS-TT--
-HHHHHHT--SS-SS-TT--
-HHHHHTT--SS-SS-TT--
-HHHHHHT--SS-SS-TT--
-HHHHHHH--SS-SS-TT--
-HHHHHTT--SS-SS--S--
-HHHHHHH--SS-SS--S--
-HHHHHHH--SS-SS-TT--
-HHHHHHH--SS-SS-TT--
-HHHHHHH--SS-SS--S--
-HHHHHHH--SS-SS-TT--
-HHHHHHH--SS-SS-TT--
-HHHHHHT--SS-SS--S--
-HHHHHHH--SS-SS-TT--
-HHHHHHT--SS-SS-SS--
-HHHHHHH--SS-SS-TT--
-HHHHHHT--SS-SS-TT--
-HHHHHHT--SSSSS-SS--
-HHHHHHH--SSSSS-TT--
-HHHHHHT-SSSSSS-TT--
-HHHHHHH--SSSSS-TT--
-HHHHHTT--SS-SS-TT--
-HHHHHHH--SS-SS-TT--
-HHHHHHH--SS-SS--S--
-HHHHHHH-SSSSSS-TT--
-HHHHHHH--SS-SS--S--
-HHHHHHH--SS-SS-TT--
-HHHHHHH-SSS-SS-SS--
-HHHHHHT-SSS-SS-SS--
-HHHHHHT-SSS-SS-SS--
-HHHHHHS-SSS-SS--S--
-HHHHHHT-SSS-SS-SS--
-HHHHHHH-SSS-SS--S--
-HHHHHHS-SSS-SS--S--
-HHHHHTT--SS-SS--S--
-HHHHHHH--SS-SS--S--
-HHHHHHH--SSSSS-SS--
-HHHHHHH--SSSSS-SS--
-HHHHHHH--SSSSS--S--
-HHHHHHH--SS-SS--S--
-HHHHHHH--SS-SS--S--
-HHHHHHH--SSSSS-SS--
-HHHHHHH-SSSSSS-SS--
-HHHHHHH-SSS-SS-SS--
-HHHHHHH-SSS-SS-SS--
-HHHHHHH-SSS-SS-SS--
-HHHHHHS-SSS-SS-SS--
-HHHHHHH-SSS-SS-SS--
-HHHHHHH-SSS-SS-SS--
-HHHHHTT-SSS-SS-SS--
-HHHHHTT-SSS-SS-SS--
-HHHHHTT-SSS-SS-SS--
-HHHHHHT-SSS-SS-SS--
-HHHHHHS-SSS-SS-SS--
-HHHHTTS-SSSSSS-SS--
-HHHHHHT-SSS-SS-SS--
-HHHHHHS-SSS-SS-SS--
-HHHHHHT-SSS-SS-SS--
-HHHHHHH-SSS-SS-SS--
-HHHHHHS-SSS-SS-SS--
-HHHHHHT-SSS-SS-SS--
-HHHHHHH--SS-SS-SS--
-HHHHHHT--SS-SS-SS--
-HHHHHHH--SSSSS-SS--
-HHHHHHH--SSSSS-SS--
-HHHHHHT--SS-SS-SS--
-HHHHHHT--SS-SS-SS--
-TTHHHHT--SSSSS-SS--
-HHHHHHT--SS--S-SS--
-HHHHHHH--SS--S-SS--
-HHHHHHH--SSS-S-SS--
-HHHHHHH--SSS-S-SS--
-HHHHHHH--SSS-S-SS--
-HHHHHTT--SSS-SSSS--
-HHHHHHH--SSS-S-SS--
-HHHHHTS-SSSS-S-SS--
-HHHHHTT--SSS-S-SS--
-HHHHHHT--SSS-S-SS--
-HHHHHHH--SSS-S-SS--
-HHHHHHT--SSS---SS--
-HHHHHHT--SSS---SS--
-HHHHHHH--SSS-S-SS--
-HHHHTTS--SSS-S--S--
-HHHHHHH--SSS-S-SS--
-HHHHHHS--SS--S-SS--
-HHHHHTT-SSS--S-SS--
-HHHHHTT--SS--S-----
-HHHHHHH--SSS-S--S--
-HHHHHHH--SS--S--S--
-HHHHHHH--SS--S--S--
-HHHHHHH--SS-----S--
-HHHHHHT--SS--S--S--
-HHHHHHT--SSS-S-----
-HHHHHHH--SS--S-----
-HHHHHHT--SSS-S-----
-HHHHHTT--SS--S-----
-HHHHHHH--SS--------
-HHHHHHH--SS--------
-HHHHHHH--SS--S-----
-HHHHHHT--SSS-------
-HHHHHHH--SS--SS----
-HHHHHHS--SSS----S--
-HHHHHHT--SSS-------
-HHHHHHT--SSS-------
-HHHHHHH--SSS-S--S--
-HHHHHHH--SS-----S--
-HHHHHHT--SS-----S--
-HHHHHHH--SSS----S--
-HHHHHHH--SSS----S--
-HHHHHHH--SSS----S--
-HHHHHHH--SSS----S--
-HHHHHHH--SSS----S--
-HHHHHHH--SSS-------
-HHHHHHT--SS--S-----
-HHHHHHT--SSS-S-----
-HHHHHHH--SSS----S--
-HHHHHHH--SSS-------
-HHHHHHT--SSS-------
-HHHHHHH--SSS-------
-HHHHHHH--SSS----S--
-HHHHHHT--SSS----S--
-HHHHHHH--SSS----S--
-HHHHHHH--SSS----S--
-HHHHHTT--SS--------
-HHHHHHH-SSSS-------
-HHHHHHH--SSS----S--
-HHHHHHT--SSS-------
-HHHHHHT--SSS-------
-HHHHHHH--SSS-------
-HHHHHHH--SSS-------
-HHHHHHH-SSSS-------
-HHHHHHH--SS--------
-HHHHHHH-SSSS-------
-HHHHHHH--SSS-------
-HHHHHHH--SSS-------
-HHHHHHH--SSS----S--
-HHHHHHH--SSS----S--
-HHHHHHH--SS-----S--
-HHHHHHH--SSS----S--
-HHHHHHH--SS-----S--
-HHHHHHH--TTS----S--
-HHHHHHH--SSS----S--
-HHHHHHH--SSS----S--
-HHHHHHH--SSS-------
-HHHHHHH--SS--------
-HHHHHHH--SSS-------
-HHHHHHH--SSS-------
-HHHHHHH--SSS----S--
-HHHHHHH--SSS-------
-HHHHHHH--SSS----S--
-HHHHHHS--SSS--S-S--
-HHHHHHH--SSS--S-S--
-HHHHHHH--SSS----S--
-HHHHHHS--SSS----S--
-HHHHHHT--SSS--S-S--
-HHHHHHS--SSS----S--
-HHHHTTS--SSS----S--
-HHHHHHH--SSS----S--
-HHHHHHH--SSS----S--
-HHHHHHH--SSS----S--
-HHHHHHH--SSS----S--
-HHHHHHH--SSS--S-S--
-HHHHHHT--SSS--S-S--
-HHHHHHS--SSS--S-S--
-HHHHHHH--SSS--S-S--
-HHHHHHH--SSS----S--
-HHHHHHH--SSS----S--
-HHHHHHH--TTS-------
-HHHHHHH--TTS-------
-HHHHHTT--SSS-------
-HHHHHHS--SSS--S----
-HHHHHHH--SSS--S----
-HHHHHHH--SSS--S----
-HHHHHHH--SSS--S----
-HHHHHHH--SSS--S----
-HHHHHHH--SSS--S----
-HHHHHHH--SSS-SS----
-HHHHHHT--SSS--S----
-HHHHHHH--SSS-SS----
-HHHHHHH--SSS--S----
-HHHHHHT--SSS--S----
-HHHHHTT--SSS--S----
-HHHHHHS--SSS--S----
-HHHHHHH--SSS--S----
-HHHHHHS--SSS--S----
-HHHHHHT--SSS-SS----
-HHHHTTT--SSS--S----
-HHHHHHH--SSS--S----
-HHHHHTT--SSS--S----
-HHHHHHH--SSS--S----
-HHHHHHH--SSS--S----
-HHHHHHH--SSS--S----
-HHHHHHH--SSS--S----
-HHHHHHH--SSS--S----
-HHHHHHH--SSS--S----
-HHHHHHH--SSS--S----
-HHHHHHH--SSS--S----
-HHHHHHH--SSS--S----
-HHHHHHH--SSS--S----
-HHHHHTT--SSS--S----
-HHHHHHH--SSS--S----
-HHHHHHH--SSS--S----
-HHHHHHH--SSS--S-S--
-HHHHHHH--SSS--S----
-HHHHHHH--SSS--S-S--
-HHHHHHH--SSS--S-S--
-HHHHHTT--SSS----S--
-HHHHHTT--SSS--S----
-HHHHHHH--SSS--S-S--
-HHHHHHH--SSS--S----
-HHHHHHH--SS--------
-HHHHHHS--SS--------
-HHHHHHT--TT---S----
-HHHHHHH--SS---S----
-HHHHHHT--SS--SS----
-HHHHHHH--SS--SS----
-HHHHHHH--SS---S----
-HHHHHTT--TT---S----
-HHHHHHT--SS--SS----
-HHHHHHH--SS--SS----
-HHHHHHT--SS--SS----
-HHHHHHT--SSS--S----
-HHHHHTT--SSS--S----
-HHHHHHT--SSS--S----
-HHHHHHH--SSS-SS----
-HHHHHHH--SSS-SS----
-HHHHHHS--SSS-SS----
-HHHHHHT--SSS-SS----
-HHHHHHH--SS--SS----
-HHHHHHH--SSS-SS-S--
-HHHHHTT--SSS-SS-S--
-HHHHHHH--SSS-SS-S--
-HHHHHHH--SS--SS----
-HHHHTTT--SSS-SS----
-HHHHTTT-SSSS-SS----
-HHHHTTT--SSS-SS-S--
-HHHHTTT--SSS--S-S--
-HHHHHTT--SSS-SS-S--
-HHHHHTT--SSS-SS-S--
-HHHHHHH--SSS-SS----
-HHHHHTT--SSS--S-S--
-HHHHHTT--SSS-SS-S--
-HHHHHTT--SSS--S-S--
-HHHHTSS--SSS--S-S--
-HHHHTTS-SSSS--S----
-HHHHHTT--SSS--S-S--
-HHHHTTT--SSS--S-S--
-HHHHTTT--SSS-SS-S--
-HHHHHHH--SSS--S-S--
-HHHHTTT-SSS---S----
-HHHHTTS--SSS-SS-S--
-HHHHTTT--SSS-SS-S--
-HHHHHTS--SSS-SS-S--
-HHHHHHS--SSS-SS----
-HHHHTTS-SSSS--S----
-HHHHTTT--SSS--S-S--
-HHHHTTT--SSS--S-S--
-HHHHHTS-SSSS--S-S--
-HHHHTTS--SSS--S----
-HHHHTTS-SSSS--S----
-HHHHHTT--SSS-SS-S--
-HHHHHTT-SSSS--S-S--
-HHHHTTS--SSS--S-S--
-HHHHTTS-SSSS----S--
-HHHHTTT--SSS----S--
-HHHHTTT--SSS----S--
-HHHHHHH--SSS--S-S--
-HHHHHHH--SSS--S-S--
-HHHHTTT-SSSS--S-S--
-HHHHHTT--SSS--S-S--
-HHHHHTT--SSS--S-S--
-HHHHHTT--SSS--S-S--
-HHHHHTT--SSS--S-S--
-HHHHHTT-SSSS--S-S--
-HHHHHTS--SSS--S-S--
-HHHHTTS--SSS--S-S--
-HHHHGGG-SSSS--S-S--
-HHHHHSS-SSSS----S--
-TTGGGTT--SSS----S--
-HHHHTTS-SSSS----S--
-HHHHTT--SSS---S-S--
-TGGG--S--SS---S-S--
-TGGGS-S-SSSS--S----
--GGGS-S--SSS--S----
-TTTTS-S--SSS--S----
-TTGGG-S-SSSS--S----
--GGG--S-SSSS--S----
-GGGTTTS--SSS--S----
--TTGGGS-SSSS----S--
-TTTGGGG-SSSS--S----
--GGG-TT--SSS--S----
-GGGG--S--SSS--S----
-GGGG-TT--SSS--S----
-GGGTTTT--SSS--S----
-GGGG-TT--SSS--S----
-GGGG-TT--SSS--S----
-GGGG--S--SSS-------
-GGGGGTT--SSS-------
-GGGG-TT--SSS--S----
-GGGG-TT--SS---S-S--
-GGGG-TT--SS---S----
-GGGTS---SSS---S----
--GGG-TT--SS--------
--GGG-TT--SS--------
--GGGSTT-SSSS----S--
--TTS-TT--SSS--S----
--GGG-TT--SSS--S----
--TTS-TT--SSS--S----
--TTT-TT--SSS--S----
--GGG-TT--SSS-------
--TTT-TT--SSS-------
--GGG-TT--SSS--S-S--
--GGG-TT--SSS----S--
--GGG--S--SSS----S--
--GGG-----SSS----S--
--GGG--S--SSS----S--
--GGG-TT--SSS-------
--GGG--S--SSS----S--
--TTT----SSSS-------
--TTT----SSSS-------
--STT----SSSS----S--
--TTTS---SSSS-S-----
--GGG----SSSS-------
--TTT----SSSS-S-----
--TTT----SSSS-S-----
--TTT----SSSS-S-----
--GGGSTT-SSSS-S-----
--GGG----SSSS-SS----
--GGG----SSSS-S-----
--TTTS---SSSS-S-----
--TTT----SSSS-S-----
--SSS-----SSS-S--S--
--TTT----SSSS-S-----
--TTT----SSSS----S--
--TTT-----SSS----S--
--GGG-TT-SSSS----S--
--GGG-TT-SSSS-------
--TTT--S--SSS----S--
--TTT----SSSS----S--
--GGG----SSSS----S--
--TTT----SSSS-S--S--
--GGG--S-SSSS--S-S--
--GGG-----SSS-SS----
--TTT-----SSS-S--S--
--GGG-----SSS-S--S--
--GGG----SSSS-S--S--
--TTT-----SSS----S--
--TTTS----SSS----S--
--TTT----SSSS----S--
--TTTS----SSS----S--
--TTTS----SSS-S--S--
--TTT----SSSS-S--S--
--TTTS----SSS-S--S--
--TTT-----SSS-S--S--
--TTT----SSSS----S--
--TTT----SSSS-S--S--
--TTT-----SSS----S--
--TTT-----SSS----S--
--TTT----SSSS----S--
--TTT-----SSS----S--
--TTT----SSSS----S--
--TTT-----SSS----S--
--TTT-----SSS----S--
--TTT----SSSS----S--
--TTT----SSSS----S--
--TTT-----SSS---SS--
--TTT----SSSS---SS--
--TTT----SSSS---SS--
--TTT----SSSS---SS--
--TTT----SSSS---SS--
--TTT----SSSS---SS--
--TTT-----SSS---SS--
--TTT----SSSS-SSSS--
--TTT----SSSS--SSS--
--TTT----SSSS--SSS--
--TTT----SSSS--SSS--
--GGG----SSSS--SSS--
--TTT----SSSS-SSSS--
--TTT----SSSS--SSS--
--TTT-----SSS---SS--
--TTT-----SSS---SS--
--TTT-----SSS-------
--TTT--S-SSSS--S-S--
--TTT----SSSS----S--
--TTT----SSSS--S-S--
--TTT-SS-SSSS-------
--TTT----SSSS--S-S--
--TTT-SS--SSS--S----
--TTT-S---SSS--S-S--
--TTT----SSS---S----
--TTT--S-SSSS----S--
--TTT----SSSS--SSS--
--TTT-SS-SSSS--S-S--
--TTT--S-SSSS--S-S--
--TTT-TT-SSSS--S----
--TTT-TT--SSS----S--
--TTT-SS--SSS--S-S--
--TTT-SS-SSSS--S-S--
--TTT--S-BSSSBSS-S--
--TTT-TT--SSS-SS-S--
--TTT-SS--SSS--S-S--
--TTT-SS-SSSS--S-S--
--TTT-S--SSSS--S-S--
--TTT-SS-SSSS-------
--TTT--S-SSSS-------
--TTT----SSSS----S--
--GGG-TT-SSSS-------
--TTT-TT-SSSS----S--
--TTT-SS-SSSS--S-S--
--TTT-SS-SSSS--S-S--
--TTT-SS-SSSS--SSS--
--TTT-SS-SSSS--SSS--
--TTT-SS-SSSS--SSS--
--TTT-SS-SSSS----S--
--TTT-SS-SSSS----S--
--TTT-SS--SSS-SS----
--TTT-TT--SSS--S-S--
--TTT-TT-SSSS--SSS--
--TTT-TT-SSSS--S-S--
--TTT-SS--SSS--S-S--
--TTT-SS-SSSS--S-S--
--TTT-SS-SSSS--S-S--
--TTT-SS-SSSS--S-S--
--TTT-SS-SSSS--S-S--
--TTT-SS-SSSS--S-S--
--TTT-SS-SSSS--S-S--
--TTT-SS-SSSS--SSS--
--TTT-TT-SSSS--S-S--
--TTT-TT--SSS--S-S--
--TTT-TT-SSSS--S-S--
--TTT-SS-SSSS----S--
--TTT-TT-SSSS--S-S--
--TTT-TT-SSSS--SSS--
--TTT--S-SSSS--SSS--
--TTT--S-SSSS--SSS--
--TTT-TT--SSS--SSS--
--TTT-SS-SSSS--SSS--
--TTT-SS-SSSS--SSS--
--TTT-SS-SSSS--SSS--
--TTT-SS-SSSS--SSS--
--TTT-SS-SSSS--SSS--
--GGG-SS--SSS--SSS--
--TTT-TT--SSS--SSS--
--TTT-TT--SSS--S-S--
--TTT-SS-SSSS--SSS--
--TTT-TT-SSSS--SSS--
--TTT-SS--SSS--SSS--
--TTT-S---SSS--SSS--
--TTT-S--SSSS--SSS--
--TTT-SS-SSSS--SSS--
--TTT-SS--SSS--SSS--
--TTT----SSSS--S-S--
--TTT-TT-SSSS--SSS--
--TTT-----SSS--S-S--
--TTT--S--SSS--S-S--
--TTT-TT--SSS--S-S--
--TTT-TT-SSSS--S-S--
--TTT-TT--SSS--S-S--
--GGG-TT-SSSS--SSS--
--GGG-SS-SSSS--SSS--
--GGG-SS-SSSS--SSS--
--GGG----SSSS--SSS--
--GGG----SSSS--SSS--
--GGG----SSSS--SSS--
--TTT-----SSS--SSS--
--GGG-----SSS--S-S--
--GGG-----SSS--S-S--
--GGG-----SSS--SSS--
--GGG----SSSS--SSS--
--GGG----SSSS--SSS--
--GGG-----SSS----S--
--GGG----SSSS--SSS--
--GGG-----SSS--SSS--
--GGG----SSSS--SSS--
--GGG-----SSS--SSS--
--GGG----SSSS--SSS--
--GGG----SSSS--S-S--
--GGG-----SSS----S--
--GGG--S-SSSS--S-S--
--GGG--S--SSS--S-S--
--GGG--S--SSS--S-S--
--TTS----SSSS--S-S--
--GGG----SSSS--SSS--
--GGG--S-SSSS--S-S--
--GGG----SSSS--S-S--
--STT----SSSS--S-S--
--GGG--S--SSS--SSS--
--GGG-TT--SSS-SS-S--
--GGG----SSSS-SS-S--
--TTT----SSSS--S-S--
--GGG-----SSS-SSSS--
-GGGT-----SSS-SS-S--
-GGGT----SSSS--S-S--
--TTT--S--SSS--S-S--
-GGGT----SSSS--S-S--
-GGGG-----SSS-SSSS--
-TTTT-----SSS--S-S--
-GGGT-----SSS-SS-S--
-GGGG----SSSS-SS-S--
-GGGG----SSSS-SS-S--
-GGGG-----SSS-SS-S--
-GGGT----BSSSBTT-S--
-GGGG----SSSS-SS----
--GGG----SSSS-SS----
--TTT----SSSS-TT-S--
--TTT----SSSS-SS-S--
--SSS----SSSS-SS-S--
--SSS----SSSS-SS----
--GGG-S--SSSS-TT-S--
-TTTT----SSSS-SS-S--
-TTTT----SSSS-SSSS--
--GGG----BSSSBTT----
-HHHH----SSSS-SS-S--
-HHHH----SSS--SS-S--
-TTTT----SSSS-TT-S--
-HHHH----SSSS-TT-S--
-HHHH-TT-SSSS-TTSS--
-HHHH-----SS--TTSS--
--TTTS---SSSS-TTSS--
--GGGS---SSS--S-SS--
-TTTTSS---SS--TTSS--
-HHHHS----SS---SSS--
-HHHHS----SS--S-SS--
-TTTTS---SSSS-S-SS--
--TTTS----SSS---SS--
-TTTT----SSSS---SS--
--GGGS---SSSS---SS--
--TTTS---SSSS-S-SS--
-HHHHS---SSS---SSS--
-HHHHS----SSS----S--
-TTTSSS---SSS-------
-GGGG----SSSS----S--
-GGGTS----SSS----S--
-HHHHS---SSSS-------
-HHHHS----SSS-------
-HHHHS----SSS----S--
-GGGT-----SSS-------
-GGGT-----SSS-------
-GGGTS---SSSS----S--
-HHHHS----SSS----S--
-HHHHS----SSS-------
-GGGTS----SSS-------
-HHHH-----SSS----S--
-HHHH-----SSS-------
-HHHH-----SSS----S--
--TTT----SSSS-------
--TTT-----SSS-------
--TTT-----SSS-------
--TTT--S-SSSS-------
-TTTS--S-SSSS-------
-TTTT--S-SSSS----S--
-TTTSS-S--SSS----S--
-HHHHS-S--SSS-------
-HHHH--S-SSSS----S--
--STT--S--SS-----S--
-TTTT-----SS-----S--
--TTS-----SSS----S--
-TTTT--S--SSS----S--
-TTTT--S-SSSS----S--
-TTTS--S-SSSS----S--
-TTTS-----SSS----S--
-TTTS--S-SSS-----S--
-TTTS--S-SSS-----S--
-TTTS--S-SSSS----S--
-TTTS--S-SSSS----S--
-TTTS----SSSS----S--
-TTSS--S-SSSS----S--
--SSS--S-SSSS----S--
--SSS----SSSS----S--
--SSS--S-SSSS----S--
-TTSS--S-SSSS----S--
---S---S-SSSS----S--
--SSS--S--SSS----S--
--SSS--S-SSSS----S--
--SSS--S-SSSS----S--
-TTSS--S-SSSS----S--
---SS--S-SSS-----S--
--SS---S-SSS-----S--
--SS---S-SSSS-------
--SSS--S-SSS-----S--
--SS---S-SSS-----S--
---S---S-SSSS----S--
---S---S--SSS----S--
---S---S-SSSS----S--
---S---S--SS-----S--
---S--SS--SSS----S--
---SSSSS-SSS-----S--
---SSSSS-SSSS----S--
---SSSSS--SSS----S--
---S--SS--SS-----S--
---S-SSS--SS-----S--
---S--SS--SSS----S--
---S-SSS--SS-----S--
---S--SS--SS-----S--
---S--SS--SSS----S--
---S--SS--SSS----S--
---S--SS-SSSS----S--
-----SSS-SSSS----S--
---S---S--SS-----S--
------SS--SS-----S--
------SS-SSS-----S--
--TT--SS--SSS----S--
--TT--SS--SSS----S--
--TT--SS--TTTT---S--
--TT--SS--SSS----S--
--TT--SS--SSS----S--
--TT---S--SSS----S--
--TT---S-SSSS----S--
--TT---S--SSS----S--
--TT---S-SSSS----S--
--TT---S-SSSS----S--
--SS---S-SSSS----S--
--SS-S---SSSS----S--
--SS-S---SSSS----S--
--SS-S----SSS----S--
--SS-S----SSS----S--
--SS------SS--------
--SS-S---SSSS----S--
--SS-S---SSSS----S--
--SS-S---SSS-----S--
---S-SS--SSSS----S--
---SSSS--SSS-----S--
--SS-SSS-SSSS----S--
--SSSSSS-SSS-----S--
--SS-SS--SSSS----S--
--SS-SS--SSSS----S--
--SS-SS--SSSS----S--
--SS-SSS--SSS----S--
--SS-SSS-SSS-----S--
--SS-S----SSS----S--
--SS-S---SSS-----S--
--SS-SS--SSSS----S--
--SS-S---SSSS----S--
--SSSS-S-SSS-----S--
--SS-S---SSSS----S--
--SS-S---SSSS----S--
--SSSSSS-SSSS----S--
--SSSS-S-SSS-----S--
--SSSSSS--SSS----S--
--SSSS-S-SSSS----S--
--SSSSSS-SSS-----S--
-TTSSSSS-SSSS----S--
-TTT-S-S-SSSS----S--
-TTTSSSS-SSS-----S--
-TTT-SSS-SSS-----S--
-TTTSSSS-SSSS----S--
-TTTSSSS-SSS-----S--
-TTTSSSS-SSSS----S--
-TTTSS-S-SSSS----S--
-TTTSS---SSS-----S--
-TTTSSSS-SSS-----S--
-TTTSSSS-SSSS----S--
--SSSSSS-SSSS----S--
--SSSSSS-SSSS----S--
--SSSSSS-SSSS----S--
--SSSSSS-SSSS----S--
--SSSSSS-SSSS----S--
--SS-SS---SSS----S--
--SSSSSS--SSS----S--
--SS-SS--SSSS-------
--SS-SS--SSSS-------
--SS-SS--SSS--------
--SS-SSS-SSSS----S--
--SS-SSS-SSSS----S--
--SS-SSS--SSS----S--
--SS-SSS-SSSS-------
--SS-SSS-SSS--------
--SS-SSS-SSSS-------
--SS-SSS--SSS-------
--SS-SSS-SSSS----S--
--SS-SSS-SSSS-------
--SS-SSS-SSSS-------
--SS--SS-SSSS-------
--SS--SS-SSS--------
--SS-SSS-SSSS----S--
--SS-SS--SSS-----S--
--SS-SS--SSS-----S--
-TTT-SS--SSSS-------
-TTT-SS--SSS-----S--
-TTT-SS--SSS--------
-TTT-SS---SS--------
-TTT-SS--SSS--------
-TTT-SS--SSS--------
-TTT-SS--SSS-----S--
-TTT-SS--SSS-----S--
-TTT-SS--SSS-----S--
-TTT-SS---SS-----S--
-TTT-SS--SSS-----S--
-TTT-SS--SSS-----S--
-TTT-S---SSS-----S--
-TTT-S---SSSS----S--
-TTT-S---TTT-----S--
-TTT-----TTT-----S--
-TTT--S--SSSS----S--
-TTT--SS-SSS-----S--
-TTT--SS-SSS-----S--
-TTT--SS-SSSS----S--
-TTT---S--SSS-------
-TTT--SS--SS--------
-TTT--SS-SSS--------
-TTT--SS-SSS-----S--
-TTT---S-SSS-----S--
-TTT---S-SSS-----S--
-TTT---S--SS-----S--
-TTTS-SS--SS-----S--
-TTT--SS-SSSS----S--
-TTT-SSS-SSSS----S--
-TTT-SSS-SSSS----S--
-TTT-SSS-SSSS----S--
-TTT-SSS-SSSS----S--
-TTT-S-S-SSSS----S--
-TTT-S-S-SSSS----S--
-TTTSSSS--SSS----S--
-TTT-SSS-SSSS----S--
-TTTSSSS-SSSS----S--
-TTTSSSS-SSSS----S--
-TTTSSSS-SSS-----S--
-TTTSSSS-SSSS----S--
-TTT-S-S-SSSS-------
-TTT-S-S-SSSS----S--
-TTTSSSS-SSSS-------
-TTTSSSS-SSS-----S--
-TTTSSSS-SSSS-------
-TTTSS---SSS--------
-TTTSS-S-SSS-----S--
-TTTSS-S-SSSS----S--
-TTTSS-S-SSSS----S--
-TTTSSSS-SSSS----S--
-TTTSS-S-SSSS----S--
-TTT-S-S-TTTS----S--
-TTT-S-SSSSSS----S--
-TTTSS---SSSS----S--
-TTTSS-S-SSSS----S--
-TTTSS-S-SSSS----S--
--SSSS---SSSS----S--
-TTTSS-S-SSSS----S--
--SSSSSS-SSSS----S--
-TTTSS-S-SSSS----S--
--SS-SSS-SSS-----S--
--SSSSSS-SSSS----S--
--SSSS-S-SSSS----S--
-TTTSSSS-SSSS----S--
-TTTSSSS-SSSS----S--
-TTTSSSS-SSSS----S--
-TTTSSSS-SSSS----S--
-TTTSSSS-SSSS----S--
-TTTSSSS-SSSS----S--
--SSSSSS-SSS-----S--
-TTTSSSS-SSS-----S--
-TTTSSSS-SSS-----S--
-TTTSSSS-SSSS----S--
-TTTSSSS-SSSS----S--
--TTSS-S-SSSS----S--
-TTTSSSS-SSSS----S--
-TTTSSSS-SSSS----S--
-TTTSSSS-SSSS----S--
-TTTSSSS-SSS-----S--
-TTTSS-S-SSSS-------
--SSSS---SSSS-------
--SS-S-S-SSSS-------
--SSSS-S-SSSS-------
--SSSSS--SSSS-------
--SSSS-S-SSSS----S--
--SSSS-SSTTTS----S--
--SSSS-S-SSSS----S--
--SSSSSS-SSSS----S--
--SSSS---SSSS----S--
--SSSSSS-SSSS----S--
--SSSSSS-SSSS----S--
--SSSSSS-SSSS----S--
--SSSSSS-TTTS----S--
--TT-S-S-SSSS----S--
--SSSSS--TTTS----S--
--SS-SSS-SSSS----S--
--SSSSS--SSSS----S--
--SSSS-S-SSSS----S--
--SS-S-S-SSS-----S--
--SS-S-S--SS-----S--
--SS-SSS-SSSS----S--
--SS-S-S-SSSS----S--
--SS-SSS-SSSS----S--
--SS-SSS-SSSS----S--
--SSSSSS-SSSS----S--
--SSSSSS-SSS-----S--
--SS-SSS-SSS--------
--SSSSSS-SSSS----S--
--SSSSSS-SSSS----S--
--SSSSSS-SSS--------
--SS-SSS-SSSS-------
--SSSSSS--SSS-------
--SSSSSS-SSS--------
--SSSSSS-SSSS-------
--SSSSSS-SSSS-------
--SSSSSS-SSS--------
--SSSSSS-SSS-----S--
--SSSSSS-SSS--------
--SSSSSS-SSS-----S--
--SSSSSS-SSS-----S--
--SSSSSS--SS-----S--
--SSSSSS-SSSS----S--
-TTTSSSS-SSSS-------
-TTTSSSS-SSSS----S--
-TTT-SSS-SSSS----S--
-TTTSSSS-SSS-----S--
-TTS-SSS--SS-----S--
-TTS-SSS-SSS-----S--
--SSSSSS--SS-----S--
--SS-SSS-SSS-----S--
--SS-SSS-SSS-----S--
--SS-SSS-SSSS----S--
-TTT-SSS-SSSS----S--
-TTT-SSS-SSSS----S--
-TTT-SSS-SSSS----S--
-TTT-SSS-SSS-----S--
-TTT-SSS-SSSS----S--
-TTT-SSS-SSS-----S--
-TTTSSSS-SSSS----S--
-TTTSSSS-SSSS----S--
-TTTSSSS-SSSS-------
-TTT-SSS-SSSS-------
-TTT-SSS-SSSS-------
-TTTSSSS-SSSS-------
-TTTSSSS-SSSS-------
-TTTSSSS-SSS--------
-TTTSSSS-SSSS-------
-TTTSSSS-SSS--------
-TTTSSSS-SSSS-------
-TTTSSSS-SSSS----S--
-TTTSSSS-SSS-----S--
-TTTSSSS-SSS-----S--
-TTTSSSS-SSS-----S--
-TTTSSSS-SSS-----S--
-TTTSSSS-SSSS----S--
-TTTSSSS-SSSS----S--
-TTTSSSS-SSSS----S--
-TTTSSSS-SSS-----S--
-TTSSSSS-SSSS----S--
-TTTSSSS-SSSS----S--
-TTTSSSS-SSSS----S--
-TTTSSSS-SSSS----S--
-TTT-SSS-SSSS----S--
-TTT-SSS-SSSS----S--
--SSSSSS-SSS-----S--
-TTTSSSS-SSSS----S--
-TTTSSSS-SSSS----S--
-TTTSSSS-SSS-----S--
-TTTSSSS-SSSS----S--
-TTTSSSS-SSSS----S--
-TTTSSSS-SSSS----S--
-TTT-SSS-SSSS----S--
-TTTSSSS--SSS----S--
-TTT-SSS-SSSS----S--
-TTTSSSS-SSSS----S--
-TTTSSSS-SSSS----S--
-TTTSSSS-SSSS----S--
-TTT-SSS-SSSS----S--
-TTT-SSS-SSSS----S--
-TTT-SSS-SSSS----S--
-TTTSSSS-SSSS----S--
-TTT-SSS-SSSS----S--
-TTTSSSS-SSS-----S--
-GGGSSSS-SSSS----S--
-TTTSSSS-SSSS----S--
-TTT-SSS-SSSS----S--
-TTT-SSS-SSSS----S--
-TTTSSSS-SSSS----S--
-TTTSSSS-SSSS----S--
-TTT-SSS-SSSS----S--
-TTT-SSS-SSSS----S--
-GGG-SSS-SSSS----S--
-TTT-SSS-SSSS----S--
-TTT-SSS-SSSS----S--
-TTT-SSS--SS-----S--
-TTTSSSS-SSS-----S--
-TTT-SSS--TT-----S--
-TTT-SSS-SSSS----S--
-TTT-SSS-SSSS----S--
-TTT-SSS-SSSS--S-S--
-TTT-SSS-SSSS----S--
-TTS-SSS-SSSS----S--
-TTTSSSS--SSS----S--
-TTT-SSS-SSSS----S--
-TTT-SSS-SSS-----S--
-TTTSSSS-SSSS----S--
-TTT-SSS-SSSS----S--
-TTTSSSS-SSS-----S--
-TTTSSSS-SSS-----S--
-TTTSSSS-SSSS----S--
-TTTSSSS-SSS-----S--
-TTTSSSS-SSSS----S--
-TTTSSSS-SSSS----S--
-TTTSSSS--SS-----S--
-TTTSSSS-SSSS----S--
-TTTSSSS-SSSS----S--
-TTTSSSS--SSS----S--
-TTT-SSS-SSSS----S--
-TTTSSSS-SSSS----S--
-TTTSSSS-SSSS----S--
-TTTSSSS-SSSS----S--
-TTTSSSS-SSS-----S--
-TTT-SSS-SSSS----S--
-GGG-SSSSSSSS-------
-TTT-SSS-SSSS----S--
-TTT-SSS-SSSS----S--
--TTSSSS-SSSS----S--
--TT-SSS-SSSS----S--
--SSSSSS-SSSS----S--
--TT-SSS-SSSS----S--
--SS-SSS-SSSS----S--
--TT-SSS-SSSS----S--
--TT-SSS--SSS----S--
--SSSSSS-SSSS----S--
--SS-SSS-SSSS----S--
--SS-SSS-SSSS-------
--SS-SSS-SSSS----S--
--SS-SSS-SSSS----S--
--SS-SSS-SSSS----S--
-TTTSSSS-SSSS----S--
--TT-SSS-SSSS----S--
--SS-SSS-SSSS----S--
--SSSSSS-SSSS----S--
--SS-SSS-SSSS----S--
--SS-SSS-SSSS----S--
--SSSSSS-SSSS----S--
--SS-SSS-SSSS----S--
--SS-SSS-SSSS----S--
--SS-SSS--SS--------
--SSSS-S--SSS-------
--SS-SSS--SS--------
--SSSSSS-SSS--------
--SS-SSS-SSSS-------
--SSSS-S--SSS-------
--SSSSSS-SSS--------
--SSSSSS-SSS--------
--SSSSSS-SSSS-------
--SSSSSS-SSS--------
--SS-SSS-SSSS-------
--SSSSSS-SSSS-------
--SSSSSS-SSS--------
--SSSSSS-SSS--------
--SS-SSS-SSSS-------
--SSSSSS-SSSS-------
--SSSSSS-SSSS-------
--SSSSSS-SSSS-------
--SSSSSS-SSSS-------
--SSSSSS-SSSS-------
--SSSSS--SSSS-------
--SSSSSS-SSSS-------
--SSSSSS-SSSS-------
--SSSSSS-SSSS-------
--SSSSSS--SSS-------
--SSSSSS-SSSS-------
--SSSSSS-SSSS-------
--SSSSSS-SSSS-------
--SSSSSS-SSSS-------
--SSSSSS--SSS-------
--SSSSSS-SSS--------
--SSSSSS-SSSS----S--
--SSSSSS-SSS--------
--SSSSSS-SSS--------
--SSSSSS-SSS--------
--SSSSSS-SSS--------
--SSSSSS-SSSS-------
--SSSSSS-SSSS-------
--SSSSSS--SS--------
--SSSSSS--SS--------
--SSSSSS-SSS--------
--SSSSSS-SSS--------
--SSSSSS-SSS--------
--SSSSSS--SS--------
--SSSSSS-SSS--------
--SSSSSS--SSS-------
--SSSSSS-SSSS-------
--SSSSSS--SSS-------
--SSSSSS-SSS--------
--SSSSSS-SSS--------
--SSSSSS-SSS--------
--SSSSSS-SSSS-------
--SSSSSS-SSS--------
--SSSSSS-SSS--------
--SSSSSS--SS--------
--SSSSSS--SS--------
--SSSSSS-SSS--------
--SSSSSS--SS--------
--SSSSSS-SSS--------
--SSSSSS--SS--------
--SSSSSS-SSS--------
--SSSSSS-SSS--------
--SSSSSS-SSS--------
--SSSSSS--SS--------
--SSSSSS--SS--------
--SSSSSS--SS--------
--SSSSSS-SSS--------
--SSSSSS-SSS--------
--SSSSSS-SSS--------
--SSSSSS-SSS-----S--
--SSSSSS-SSS--------
--SSSSSS-SSS--------
--SSSSSS-SSSS-------
--SSSSSS-SSSS-------
--SSSSSS-SSSS-------
--SSSSSS-SSSS-------
--SSSSSS-SSSS-------
--SSSSSS-SSS--------
--SSSSSS-SSS--------
--SSSSSS-SSS--------
--SSSSSS--TT--------
--SSSSSS-SSSS-------
--SSSSSS-SSSS-------
--SSSSSS-SSS--------
--SSSSSS--SS--------
--SSSSSS--SS--------
--SSSSSS-SSS--------
--SSSSSS-SSS--------
--SSSSSS-SSS--------
--SSSSSS-SSS--------
--SSSSSS--SSS-------
--SSSSSS--SSS-------
--SSSSSS-SSS--------
--SSSSSS--SS--------
--SSSSSS-SSS--------
--SSSSSS--SSS-------
--SSSSSS-SSSS-------
--SSSSSS-SSS--------
--SSSSSS--TT--------
--SSSSSS-SSSS-------
--SSSSSS-SSS--------
--SSSSSS-SSS--------
--SSSSSS-SSS--------
--SSSSSS-SSS--------
--SSSSSS--SS--------
--SSSSSS-SSS--------
--SSSSSS-SSS--------
--SSSSSS-SSS--------
--SSSSSS-SSS--------
--SSSSSS-SSS--------
--SSSSSS-SSS--------
--SSSSSS-SSS--------
--SSSSSS-SSS--------
--SSSSSS--SS--------
--SSSSSS-SSS--------
--SSSSSS-SSSS-------
--SSSSSS-SSSS-------
--SSSSSS-SSSS-------
--SSSSSS-SSS--------
--SSSSSS-SSS--------
--SSSSSS-SSS--------
--SSSSSS-SSS--------
--SSSSSS-SSS--------
--SSSSSS-SSS-----S--
--SSSSSS-SSS--------
--SSSSSS-SSS--------
--SSSSSS-SSS--------
--SSSSSS-SSS--------
--SSSSSS-SSSS-------
--SSSSSS--SS--------
--SSSSSS--SS--------
--SSSSSS-SSS--------
--SSSSSS-SSS--------
--SSSSSS--TT--------
--SS-SSS-SSS--------
--SS-SSS-SSS--------
--SS-SSS-SSS--------
--SS-SSS-SSS--------
--SSSSSS-SSS--------
--SSSSSS-SSS--------
--SSSSSS-SSS--------
--SSSSSS-SSS--------
--SSSSSS--TT--------
--SSSSSS-SSS--------
-TTTSSSS--SS--------
-TTT-SSS--SS--------
--SS-SSS-SSS--------
-TTT-SSS--SS--------
-TTT-SSS--SS--------
-TTT-SSS-SSS--------
-TTT-SSS-SSS--------
-TTT-SSS--SSS-------
-TTT--SS-SSS--------
-TTT-SSS-SSSS-------
-TTT-SSS--SS--------
-TTS-SSS-SSSS-------
-GGG-S-S--SSS-------
-TTT-S----SS--------
-TTT-SSS--SSS-------
-GGG-S-S--SSS-------
-TTT-SSS--SS--------
-TTT-S-S--SSS-------
-TTT-SSS--SS--------
-TTS-SSS--SS--------
-TTS-SSS-SSSS-------
-TTT-SSS-SSS--------
-TTS-S-S--SS--------
-TTS-SSS-SSS--------
-TTT-SSS-SSS--------
-TTT-SSS--SSS-------
-TTT-SSS--SS--------
-TTT-SSS-SSS--------
-TTT-SSS--SS--------
-TTT-SSS--SS--------
-TTT-SSS--SS--------
-TTT-SSS--SS--------
-TTT-SSS--SS--------
-TTT-SSS-SSS--------
-TTS-SSS--SS--------
-TTT-S-S--SS--------
-TTT-SSS--SSS-------
-TTS-SSS-SSSS-------
-TTT-SSS-SSSS-------
-TTT-SSS--SS--------
-TTT-SSS--SS--------
-TTT-SSS--SS--------
-TTT-SSS-SSS--------
-TTT-SSS--SS--------
-TTT-SSS--SS--------
-TTT-SSS--SS--------
-TTT-SSS-SSS--------
-TTT-S-S--SS--------
-TTT-SSS-SSS--------
-TTTSSSS--SS--------
-TTT-SSS--SS--------
-TTT-SSS--SS--------
-TTT-S-S--SS--------
--SSSSSS--SS--------
-TTTSSSS-STT--------
-TTT-SSS--SSS-------
-TTT-SSS--SS--------
-TTT-SSS--SS--------
-TTT-SSS--SS--------
--SS-SSS--SS--------
-TTT-SSS--SS--------
-TTTSSSS--SS--------
-TTTSSSS--SS--------
-TTT-SSS--SS--------
-TTTSSSS--SS--------
-TTTSSSS--SSS-------
-TTT-SSS--SSS-------
-TTT-SSS--SSS-------
-TTT-SSS--SSS-------
-TTTSSSS--SSS-------
-TTT-SSS--SS--------
-TTT-SSS--SS--------
-TTT-SSS--SS--------
-TTT-SSS--SSS-------
-TTTSSSS-SSS--------
-TTT-SSS--SSS-------
-TTT-SSS--SS--------
-TTTSSSS-SSS--------
-TTT-SSS--SS--------
-TTT-SSS--SS--------
-TTT-SSS--SS--------
-TTT-SSS--SSS-------
--SS-S-S-SSS----SS--
-TTT-S-S-SSS-----S--
--SS-S-S--TT-----S--
-TTT-S-S--SS----SS--
-TTTSSSS--SSS---SS--
-TTT-SSS-SSSS---SS--
-TTT-SSS-SSSS---TT--
-TTT-SSS-SSSS---SS--
-TTT-SSS-SSS----SS--
-TTTSSSS-SSS-----S--
-TTTSSSS-SSSS---SS--
-TTTSSSS--SSS----S--
-TTTSSSS-SSSS----S--
-TTTSSSS-SSSS---SS--
-TTTSSSS-SSSS----S--
-TTTSSSS--SS-----S--
-TTTSSSS-SSSS----S--
-TTT-SSS--SSS---SS--
-TTTSSSS-SSSS----S--
-TTT-SSS-SSSS---SS--
-TTT-SSS-SSSS----S--
-TTT-SSS--SS----SS--
-TTT-SSS--SSS----S--
-TTT-SSS-SSSS----S--
-TTT-SSS--SSS----S--
-TTT-SSS--SSS----S--
-TTT-SSS--SS--------
-TTT-SSS--SSS----S--
-TTT-SSS--SS-----S--
-TTT-SSS-SSSS---SS--
-TTT-SSS--SSS---SS--
-TTT-SSS-SSSS---SS--
-TTT-SSS--SSS---SS--
-TTT-SSS-SSS--------
-TTTSSSS--SSS---S---
-TTTSSSS--SS-----S--
-TTT-SSS--SS----SS--
-TTTSSSS--SS----SS--
-TTT-SSS--SS----TT--
-TTT-SSS--SS----SS--
-TTT-SSS--SSS---TT--
-TTT-SSS--SS----TT--
--SSS-SS-SSSS---TT--
--SSS--S--SS----TT--
--SSSSSS--SSS---SS--
--SS-SSS--SSS---TT--
--SSSSSSS-SS----TT--
--SS--SSSSSSS---TT--
-TTT-SSS--SS----TT--
-TTT-SSS--SS----TT--
-TTT-SSS--SS----TT--
-TTT-SSS--SS----TT--
-TTT-SSS--SS----TT--
-TTT-SSS--SS----TT--
-TTT-SSS--SS----SS--
-TTT-SSS--SS----TT--
-TTT-SSS--SS----SS--
-TTT-SSS--SSS---TT--
-TTT-SSS--SS----SS--
-TTT-SSS--SS----SS--
-TTT-SSS--SS----TT--
-TTT-SSS--SS----TT--
-TTT-SSS--SS----SS--
-TTT-SSS--SS----SS--
-TTT-SSS--SS----TT--
-TTT-SSS--SS----SS--
-TTT-SSS--SSS---SS--
-TTT-SSS--SS----TT--
-TTT-SSS--SS----SS--
-TTT-SSS--SS----TT--
-TTT-SSS--SS----TT--
-TTT-SSS--SS----SS--
-TTT-SSS--SS----TT--
-TTT-S-S--SS----TT--
-TTT-SSS--SS----TT--
-TTT-S-S--SS----SS--
-TTT-SSS--SS----TT--
-TTT-SSS--SS----TT--
-TTT-SSS--SS----TT--
-TTT-SSS--SS----TT--
-TTT-SSS--SS----SS--
-TTT-SSS--SS----TT--
-TTT-SSS--SS----SS--
-TTS-SSS--SSS---SS--
-TTT-SSS--SS----TT--
-TTT-SSS--SS----TT--
-TTT-SSS--SS----TT--
-TTT-SSS--SS----SS--
-TTT-SSS--SS----TT--
-TTT-SSS--SS----TT--
-TTT-SSS--SS----TT--
-TTT-SSS--SSS---TT--
-TTT-SSS--SS----TT--
-TTT--SS--SS----TT--
-TTT-SSS--SS----SS--
-TTT-SSS--SS----TT--
--SS-SSS--SS----TT--
-TTT-SSS--SS----TT--
-TTT-SSS--SS----TT--
-TTT--SS--SS----SS--
-TTS--SS--SS----TT--
--SS--SS--SSS---TT--
-TTT--SS--SSS---SS--
-TTT--SS--SS----TT--
-TTT--SS--SSS---SS--
-TTT--SS--TTT---TT--
-TTT--SS--SSS---TT--
-TTT--SS--SSS---TT--
--SS--SS--SS----TT--
-TTT-SSS--SSS---TT--
--SS--SS--SSS---SS--
--SS-SSS--SS----TT--
-TTT-SSS--SS----SS--
-TTT-SSS--SS----SS--
-TTT-SSS--SS----SS--
-TTT-SSSS-SS----TT--
-TTT-SSS--SS----TT--
-TTT-SSS--SS----SS--
-TTT-SSS--SS----SS--
-TTT-SSS--SS----SS--
-TTS-SSS--SS----SS--
-GGG-SSS--SS----TT--
-GGG-SSS--SS----TT--
-TTS-S-S--SS----TT--
-TTT-S-S--SS----SS--
-TTT-SSS--SS----TT--
-TTT-SSS--SS----TT--
-TTT--SS--SS----TT--
--SS---S--SS----SS--
--SS---S--SS----TT--
--SS--SS--SS----SS--
--SS---S--SS----SS--
--SS-SS---SS----TT--
--SS-SS---SS----TT--
--SS-SS--SSS----SS--
---S-S-S--SS----TT--
--SS-S-S--SS----TT--
---S-SS--SSS---BTTB-
--SS-SSS-SSS----SS--
--SS-SSS--SS---BTTB-
--SS-SSS-SSS----TT--
--SS--SS--SS----TT--
--SS-S---SSS----TT--
--SS-S---SSS----TT--
--SS-SSS-SSS----TT--
--SS-S---SSS----TT--
--SS-SS--SSS----TT--
--SS-SSS-SSS----TT--
--SS-SS--SSS----TT--
--SS-SS--SSS----TT--
--SS-SS--SSS----TT--
--SSSSS--SSS---BTTB-
--SS-SS--SSS----TT--
--SS-S---SSS----TT--
--SS-S---SSS----TT--
--SS-S---SSS----TT--
--SS-SS--SSS----SS--
--SS-SS--SSS----TT--
--SS-SS--SSS----SS--
--SS-SSS-SSS----TT--
--SS-SS--SSS----TT--
--SS-SS--SSS----SS--
--SS--SS-SSS----SS--
--SSSSSS--TT----SS--
--SSSSS---SS----SS--
--SSSSS--SSS----SS--
--SSSSS---SS----SS--
--SSSS----SS----TT--
--SSSSSS--SS----TT--
--SS-SSS--SSS---SS--
--SS-SSS--SSS---TT--
--SS-S---SSS----TT--
--SS-S---SSS----SS--
--SS-S---HHHH---TT--
--SS-S---STTT---TT--
--SSSS---SSSS---SS--
--SSSSS--SSSS---TT--
--SSSSS--SSS----SS--
--SS-SS---SS----SS--
--SS-S-S-SSSS---TT--
--SS-SSS-SSSS---TT--
--SSSS-S-SSS----TT--
--SS-S-S--SS-----S--
--SS-S-S--SS----SS--
--SS-SSS--TTS---SS--
--SSSSSS-SSSS---TT--
---SSSSS--SSS---TT--
---SSS-S-SSSS---TT--
--SS---S-SSSS---TT--
--SS--SS-SSS----TT--
--SS-S-S--SSS---TT--
--SS--SS-SSSS---TT--
--SS---S-SSS----TT--
--SS--SS-SSS----TT--
--SS--SS-SSSS---TT--
--SS--SS-SSS----TT--
--SS--SS-SSS----TT--
--SS--SS-SSS----TT--
--SS--SS--SSS---SS--
--SS--SS-SSSS---SS--
--SS---S-SSSS---TT--
--SS---S--SSS---SS--
--SS---S--SSS---S---
--S--SSS-SSS----TT--
--TT-SSS--SS----S---
--TT-S-S-SSS----TT--
--TT-SSS--SSS---TT--
--TT-SSS-SSSS---TT--
--TTSS-S--SS----TT--
--TT-SSS--SSS---TT--
--TT-SSS-SSS----TT--
-GGG-SSS-SSSS---TTT-
--TT--SS-SSS----TT--
--TT-SSS--SSS---TT--
--TT--SS--SS----TT--
--TT-SSS--SS----TT--
--TT-S-S--SS----SS--
--TT-S-S--SSS---SS--
--TT-SSS--SSS---SS--
--TT-SSS-SSSS---TT--
--TT-SSS-SSSS---SS--
--TT-SSS-SSS----TTT-
--TT--SS--SS----SS--
--TT-SSS--SS----SS--
--TT--SS-SSS----TT--
--TT-SSS--SS----SS--
---S--SS--SS----SS--
--TT-SSS-SSSS---SS--
--TT-SSS--SS----TT--
--TT--SS--SSS---SS--
--TT--SS--SS----TT--
--TT-SSS-STT----TT--
--TT-SSS-SSS----TT--
--TT-S-S--TT----SS--
--TT-SSS--TT----TT--
--TT-SSS--SS----SS--
--SS-SSS-SSS----TT--
--SSSSSS-SSS----TT--
--SS-SSS--SSS---TT--
--SSSS-S--SSS---TT--
--SS-SSS-SSSS---SS--
--SS-SSS-SSSS---SS--
--SS-SSS--SSS---SS--
--SS-SSS-SSSS---SS--
--SS-SSS-SSSS---SS--
--SS-S-S-SSSS---TT--
--SS-SSSSSSSS---TT--
--SS-SSS-SSSS---TT--
--SS-SSS-SSSS---TTT-
--SSSSSS-SSSS---TTT-
--SS-S-S--SS----TT--
--SS-SSS-SSSS---TT--
--SSSSSS-SSSS---SS--
--SSSSSS-SSSS---SS--
--SS-SSS-SSSS---SS--
--SS-S-S-SSS----SS--
--SS-SSS-SSSS---SS--
--SS-S-S-SSSS---SS--
--SSSSSS-SSSS---SS--
--SS-SSS--SSS---SS--
--SSSSSS-SSSS---SS--
--SSSS-S-SSSS---TT--
--SS-SSS-SSSS---SS--
--SS-S-S-SSSS---SS--
--SS-SSS-SSSS---SS--
--SS-SSS-SSSS---SS--
--SS-SSS-SSSS---SS--
--SS-SSS-SSSS---SS--
--SS-S-S-SSSS---TT--
--SSSSSS-SSSS---TT--
--SS-SSS-SSS----TT--
--SS-SSS-SSS----SS--
--SS-SSS-SSS----SS--
--SS-SSS--SSS---SS--
--SS-SSS-SSS----SS--
--SS-S-S--SS----TT--
--SSSSSS-SSS----TT--
--SS-SSS-SSSS---TT--
--SS-SSS-SSS----TT--
--SSSSSS-SSSS---SS--
--SS-SSS--SSS---TT--
--SS-SSS-SSS----TT--
--SS-SSS-SSSS---TT--
--SS-S-S-SSS----TT--
--SSSS-S-SSS----TT--
--SS-SSS--SSS---TT--
--SSSSSS--SSS---TT--
--SSSSSS--SSS---TT--
--SS-SSS-SSS----TT--
--SS-SSS-SSS----TT--
--SSSSSS-SSS----SS--
--SS-SSS-SSS----TT--
--SS-SSS-SSSS---TT--
--SS-SSS--SSS---TT--
--SS-SSS-SSS----TT--
--SS-SSS-SSSS---TT--
--SS-SSS-STT----TT--
--SS-S-S-SSSS---TT--
--SS-SSS-SSSS---TT--
--SS-SSS-SSSS---SS--
--SSSSSS-SSSS---TT--
--SS-SSS--SSS---TT--
-BTTBSSS--SSS---TT--
-BTTBS-S--SSS---TT--
--SS-SSS--SSS---TT--
--SS-SSS-SSS----TT--
--SS-SSS-SSSS---TT--
--SS-SSS-SSSS---TT--
--SS-SSS-SSSS---SS--
--SS-SSS--SS----TT--
--SS-S-S--TTS---TT--
--SS-S-S--SS----TT--
--SS-SSS-STT----TT--
--SS--SS--SSS---TT--
--SS-S-S-STTS---TT--
-BTTBS-S--TTS---TT--
--SS-SSS-STTS---TT--
-BTTBSSS--TTS---TT--
-BTTBS-S--TTS---SS--
-BTTBSSS-STTS---TT--
-BTTBS-S--SS----TT--
--SS-S-S--TTS---TT--
-BTTBS-S--TTS---TT--
--SS-SSS--TTS---TT--
-BTTBSSS--TTS---SS--
-BTTBS-S--TTS---TT--
--SS-S-S--SSS---TT--
--SS-SSS-STTS---SS--
--SS-S-S--TTS---SS--
--SS-S-S-SSSS---TT--
--SSSSSS--SS----SS--
--SS-S-S--SSS---TT--
--SSSSSS--TTS---TT--
-BTTBSSS--TTS---TT--
-BTTBSSS-STTS---TT--
-BTTBSSS--TTS---TT--
--SS-SSS--SSS---TT--
-BTTBS-S--SSS---TT--
-BTTBSSS-SSSS---SS--
-BTTBSSS--TT----SS--
--SS-S-S--TTS---TT--
-BTTBSSS--SSS---TT--
-BTTBSSS--TTS---SS--
-BTTBS-S--SS----SS--
--SSSS-S--SSS---SS--
-BTTBS-S--SSS---TT--
--SSSS-S-SSSS---TT--
--SS-S-S--SSS---TT--
--SS-S-S-SSSS---TT--
--SS-SSS-SSSS---SS--
--SS-SSS--SSS---TT--
--SS-S-S--SSS---TT--
-BTTBS-S--SSS---TT--
--SSSS-S-SSS----SS--
-BTTBS-S--SSS---TT--
-BTTBS-S--SSS---TT--
-BTTBS-S-SSSS---TT--
--SSSS-S-SSSS---SS--
-BTTBS-S-SSSS---TT--
--SSSSSS-SSSS---TT--
--SS-S-S--SSS---TT--
-BTTBS-S--SSS---TT--
-BTTBS-S--SSS---TT--
--SS-SSS-SSS----TT--
--SS-SSS--SS----TT--
-BTTBSSS--SS----TT--
--SS-S-S--SS----TT--
-BTTBS-S--SS----TT--
-BTTBS-S--SS----TT--
-BTTBS----SS----SS--
--SS-S----SS----TT--
-BTTBS---SSS----TT--
-BTTBS----SS----TT--
-BTTBS---SSS----TT--
--SS-S----SS----TT--
-BTTBS-S--SS----TT--
-BTTBS-S-SSSS---TT--
--SS-S-S--SSS---TT--
--SSSS-S--SS----SS--
--SS-S-S-SSS----TT--
--SS-SSS--SSS---TT--
-BTTBS-S--SS----TT--
--SS-S-S--SS----TT--
--SS-S-S--SS----TT--
--SS-S-S--SS----SS--
-BTTBS-S--SS----SS--
-BTTBS-S--SS----SS--
-BTTBS----SS----TT--
--SS-S-S--SS----SS--
--SS-S-S--SS----SS--
-BTTBS-S--SS----TT--
-BTTBS----SS----SS--
-BTTBS-S--SSS---SS--
--SS-S-S-SSS----SS--
-BTTBS-S--SSS---SS--
-BTTBS-S--SS----SS--
-BTTBS-S-SSS----SS--
-BTTBS----SS----TT--
-BTTBS-S--SS----TT--
-BTTBS-S--SS----SS--
-BTTBS-S--SS----TT--
--SS-S-S--SS----TT--
--SS-SSS-SSS----TT--
-BTTBS-S--SS----TT--
-BTTBS-S--SS----TT--
--SS-S----SS----TT--
--SS-SSS-SSS----SS--
-BTTBS-S--SSS---SS--
--SS-S-S--SS----TT--
--SS-S-S--SS----SS--
-BTTBSSS-SSSS---TTT-
--SS-S-S-SSS----SS--
--SS-S-S--SS----SS--
-BTTBS-S--SS----SS--
-BTTBSSS-SSSS---SS--
--SS-S-S--SS----SS--
--SS-S-S--SSS---SS--
-BTTBS-S--SSS---TT--
-BTTBS-S--SS----TT--
-BTTBS-S--SS----SS--
-BTTBS-S--SS----SS--
-BTTBSSS-SSSS---SS--
-BTTBS-S--TT----TT--
--SSSS-S-SSS----TT--
-BTTBS-S-SSSS---TT--
--SS-S-S--SS----TT--
-BTTBS-S--SS----TT--
--SS-S-S-SSS----TT--
--SS-S-S--SS----TT--
--SS-S-S--SS----TT--
-BTTBS-S--SSS---TT--
--SS-S-S--SSS---TT--
-BTTBS-S--SSS---TTT-
--SS-S-S--SS----TT--
--SS-S-S--SS----TT--
--SS-S-S-SSS----TT--
--SS-S-S--SS----TT--
--SS-S-S--SS----TT--
--SS-S-S-SSSS---TT--
--SS-S-S--SSS---SS--
--SS-S-S-SSSS---TT--
--SS-SSS-SSSS---TT--
--SS-S-S--SSS---TT--
--SS-S-S--SSS---TT--
--SS-SSS--SSS---TT--
--SS-S-S--TTS---TT--
--SS-SSS-SSSS---TT--
--SS-S-S-SSSS---TT--
--SS-SSS-SSSS---TT--
--SS-S-S-SSSS---TT--
--SS-S-S--SSS---SS--
--SS-SSS--SSS---TT--
--SS-SSS--SSS---SS--
--SSSS-S--SSS---SS--
-BTTBS-S--SSS---TT--
--SS-SSS--SSS---SS--
-BTTBS-S--SS----SS--
-BTTBSSS--SS----SS--
-BTTBSSS--SSS---SS--
--SSSS-S--SS----SS--
-BTTBS-S--SSS---SS--
--SS-S-S--SS----TT--
--SS-S-S--SSS---TT--
--SS-SSS--SS----SS--
-BTTBS-S--SSS---TT--
--SS-S-S--SSS---SS--
-BTTBSSS--SSS---SS--
--SS-SSS--SS----SS--
-BTTBSSS--SSS---SS--
-BTTBSSS--SSS---TT--
--SS-S-S--SSS---SS--
--SS-SSS--SS----SS--
--SSSS-S--SSS---SS--
--SS-S-S--SSS---TT--
--SSSS-S--SS----TT--
--SS-S-S--SS----SS--
--SS-S-S--SS----SS--
-BTTBS-S--SS----SS--
--SS-SSS--SS----SS--
--SS-S-S--SS----SS--
--SS-S-S--SS----SS--
--SS-S-S--SS----SS--
--SS-SSS--SS----SS--
--SS-S-S--SS----SS--
-BTTBSSS--SS----SS--
--SS-SSS--SS----SS--
-BTTBSSS--SS----SS--
-BTTBSSS--SS----SS--
--SS-S-S--SS----SS--
--SS-SSS--SS----TT--
-BTTB--S--SS----SS--
-BTTBS-S--SS----TT--
--SS-SSS--SS----TT--
--SS-S-S--SS----TT--
--SS-SSS-SSS----TT--
--SS-SSS--SS----TT--
--SS-SSS--SS----TT--
--SS-SSS-SSS----TT--
--SS-SSS--SS----TT--
-BTTBSSS--SS----TT--
-BTTBSSS--SS----TT--
-BTTBS-S--SS----TT--
-BTTBSSS-SSS----SS--
-BTTBS-S--SS----TT--
--SS-S-S--SS----TT--
--SS---S--SS----TT--
-BTTBSSS-SSS----TT--
-BTTBS-S--SS----SS--
-BTTBSSS-SSS----TT--
-BTTBS-S--SS----TT--
-BTTBS-S--SS----TT--
-BTTBS-S--SS----TT--
-BTTBS-S--SS----TT--
--SS-S-S--SS----TT--
-BTTBS-S--SS----TT--
--SS-SSS-SSS----SS--
-BTTBS-S--SS----TT--
-BTTBS-S--SS----SS--
-BTTBS-S--SS----SS--
--SS-S-S--SS----SS--
--SS-S-S--SS----TT--
--SS-S-S--SS----SS--
--SS-S-S--SS----TT--
--SS-S-S--SS----SS--
--SS-S-S--SS----SS--
-BTTBS-S--SS----SS--
--SS-S-S--SS----SS--
--SS-SSS--SSS---TT--
--SS-S-S--SS----SS--
--SS-S-S--SS----SS--
-BTTBS-S--SS----TT--
--SS-S-S--SS----TT--
--SS-S-S--SS----TT--
--SS-S-S--SS----TT--
-BTTBS-S--SS----TT--
--SS-S-S--SS----SS--
--SS-S-S--SS----TT--
-BTTBS-S--SS----SS--
--SS-S-S--SS----TT--
-BTTBS-S--SS----SS--
--SS-S-S--SS----TT--
--SS-S-S-SSS----SS--
--SS-S-S--SS----TT--
--SS-S-S--SS----SS--
--SS-S----SS----SS--
-BTTBS---SSS----TT--
--TT---S--SS----TT--
--TT---S--SS----TT--
--TT------SSS---TT--
--TT-S-S--SSS---TT--
--TT-S----SS----TT--
--TT---S--SS----SS--
--TT-S----SSS---SS--
--TT-S-S--SSS---TT--
--TT-S-S--SSS---SS--
--TT-S-S--SSS---TT--
--TT-S-S--SSS---TT--
--TT---S--SSS---SS--
--TTSS-S--SSS---SS--
--SS-S-S--SSS---TT--
--TT-S-S--SSS---TT--
--TT-S-S--SSS---TT--
--SS---S--SS----TT--
--SS-S-S--SSS---TT--
--SS---S--SS----TT--
--TTSS-S--SSS---SS--
--TT---S-SSSS---SS--
--TT-S-S--SSS---TT--
--TT------SSS---SS--
--TT---S--SSS---TT--
--TT------SSS---TT--
--TT---S--SSS---SS--
--TT---S-SSSS---SS--
--SS---S-SSSS---TT--
--TT---S-SSSS---TT--
--TT------SSS---TT--
--TT---S--SSS---TT--
--TT------SSS---TT--
--TT------SSS---SS--
--TT------SSS---TT--
--TT---S--SSS---TT--
--SS---S--SSS---TT--
--TT------SS----TT--
--TT------SS----SS--
--TT-S-S--SSS---TT--
--TT------SSS---SS--
-BTTB-----SSS---SS--
--TT---S--SS----SS--
--TT---S-SSSS---SS--
--TT-S-S-SSS----SS--
--TT-S-S-SSS----SS--
--TT-S---SSS-----S--
--TT-S---SSSS----S--
--TT-S-S--SS-----S--
--TT-S----SSS----S--
--TT-S----SS----SS--
--TT-S-S--SSS---SS--
--TT-S-S--SS-----S--
--TT-S-S-TTTS----S--
--TT-S-S--SSS-------
--TT-S-S--SSS---SS--
--TT-S----SSS-------
--TT-S-S--SSS-------
--TTSS-S--SSS-------
--TT-S----SSS-------
--TT-S----SSS-------
--TT-S---SSSS-------
--TT-S-S--SS----SS--
--TT-S-S--SS----SS--
--TT-S-S--SS----SS--
--TT-S-S-SSS----SS--
--TT-S-S-SSS----SS--
-BTTB--S-SSS----SS--
--TT-S---SSS----SS--
--TT-----SSS-----S--
--TT-----SSS--------
-BTTB--S-SSS--------
--TT-S----SS----SS--
-BTTBS-S-SSSS---S---
-BTTBS-S-SSSS---S---
-BTTB----SSS----S---
-BTTB----SSS-----S--
-BTTB----SSS-----S--
--TT-S-S--SSS----S--
-BTTBS---SSSS---SS--
-BTTBS---SSSS---SS--
-BTTB----SSSS---SS--
-BTTBS---SSS----S---
-BTTBS----SS----TT--
-BTTBS---TTT----SS--
-BTTBS---SSS----S---
-BTTB--S--SSS---S---
-BTTBS----SS----S---
-BTTBS----SS----S---
--TT-S-S--SSS---TT--
-BTTBS-S-SSSS---S---
--TT-S-S--SSS---S---
--TT---S--SSS---TT--
--TT-S-S--SSS---TT--
--SS-S-S--SSS---TT--
--TT-S-S--SSS---SS--
--TT-S-S-SSSS---SS--
--TT---S--SSS---TT--
--TT---S--SSS---TT--
--TT---S--SSS---TT--
-BTTB--S--SSS---TT--
--TT-S-S--SSS---TT--
--TT---S--SSS---TT--
-BTTB--S--SSS---TT--
--TT-S-S--SSS---S---
-BTTBS-S--SSS---TT--
--TT-S-S--SSS---TT--
--TT-S-S--SSS---TT--
--TT-S-S--SSS---TT--
-BTTB--S--SSS---TT--
--TT---S--SSS---TT--
--TT---S--TTTT--TT--
-BTTBS-S--SSS---TT--
--TT-S-S--SSS---S---
--TT---S--SSS---TT--
--TT-S-S--SSS---SS--
--TT-S-S--SSS---TT--
--TT---S--TTTT--TT--
-BTTB--S--TTTT--TT--
-BTTB--S--SSS---TT--
-BTTB--S--SSS---TT--
--TT-S-S-SSSS---TT--
-BTTBS-S--SSS---TT--
-BTTB--S--SSS---TT--
-BTTBS-S--SSS---TT--
-BTTB--S--SSS---TT--
--TT---S-SBTTB--TT--
-BTTB--S-SSSS---TT--
--TT---S-SSSSS--TT--
--TT---S--SSS---TT--
--TT-S-S--SSS---SS--
--TT---S--SSS---TT--
--TT---S--TTTT--TT--
--TT---S--SSS---TT--
--TT---S--SSS---TT--
--TT---S--SSS---SS--
--TT-S-S--SSS---SS--
--TT-S-S-SSSS----S--
--TT---S-SSSS----S--
--TT---S--SSS----S--
--TT---S--SSS---SS--
--TT---S--SSS---SS--
--TT---S--SSS---SS--
--TT---S--SSS---SS--
--TT-S-S-SSSS---SS--
--TT---S--SSS---TT--
--TT-S-S-SSSS---SS--
--TT-S-S--SSS---SS--
--TT-S-S--SSS---SS--
--TT-S-S--SSS---SS--
--TT-S-S-SSSS----S--
--TT-S-S--SSS----S--
--TT-S-S--SSS---SS--
--TT-S-S-SSSS---SS--
--TT-S-S-SSSS---SS--
--TT-S-S--SS-----S--
--TT-S-S--SS-----S--
--TT-S-S--SS-----S--
--TT-S-S-SSSS----S--
--TT-S-S--SSS---SS--
--TT-S-S--SSS----S--
--TT-S-S--SSS----S--
--TT-S-S--SSS---TT--
--TT-S-S-SSSS---SS--
--TT-S-S--SSS---SS--
--TT-S-S--SSS---SS--
--TT-S-S--SSS---SS--
--TT-S-S--SSS---SS--
--TT-S-S--SSS---SS--
--TT-S-S--SSS---SS--
--TT-S-S--TTS---SS--
--TT-S-S--SSS---SS--
--TT-S-S--SSS---TT--
--TT-S-S--TTTT--TT--
--TT-S-S--SSS---TT--
--TT-S-S--SSS---TT--
--TT-S-S--SSS---TT--
--TT-S-S--SSS---TT--
--TT-S-S-SSSS---TT--
--TT-S-S--SSS---TT--
--TT-S-S--SSS---TT--
--TT-S-S--SSS---TT--
--TT-S-S--SSS---SS--
--TT-S-S--TT----TT--
--TT-S-S--SS----TT--
--TT-S-S--SS----TT--
--TT-S-S-SSS----TT--
--TT-S-S--SSS---TT--
--TT-S-S--SSS---TT--
--TT---S--TTS---TT--
--TT-S-S-SSSS---TT--
--TT-S-S-SSSS---TT--
--TT-S-S--TTS---TT--
--TT-S-S-SSSS---TT--
--TT-S-S--TTS---SS--
--TT-S-S-SSSS---TT--
--TT-S-S--SSS---TT--
--TT-S-S--SSS---TT--
--SS---S--SSS---TT--
--TT-S-S--SSS---TT--
--SS-SSS--SSS---TT--
--SS-S-S--SSS--BTTB-
--SS-S-S-SSSS---TT--
--SS-S----SS----TT--
--TT-S---SSS----TT--
--TT-S---SSS----TT--
--TT-S----SS----TT--
--SS-S---SSS----TT--
--SS-S---SSS----TT--
--TT-S---SSS----TT--
--TT-S---SSS----TT--
--TT-S----SS----TT--
--SS-S-S-SSS----TT--
--SS-S-S--SS----TT--
--SS-S-S--SS----TT--
--SSSS-S-SSS----TT--
--TT-S-S--SS----TT--
--TT-S---SSSS---TT--
--TT-S----SSS---SS--
--TT-S---SSSS---SS--
--TT-S----SS----SS--
--TT-S---SSSS---SS--
--TT-S----SSS----S--
--TT-S----SS----SS--
--TT-S-S--SS-----S--
--TT-S----SS----SS--
--TT---S--SSS---SS--
--TT-S-S--SSS---SS--
--TT------SSS----S--
--TT---S-SSSS----S--
--TT---S--SS-----S--
--TT------SS----SS--
--TT---S--SSS----S--
--TT-----SSS----SS--
--TT------SS-----S--
--TT------SS-----S--
--TT---S-SSS----SS--
--TT------SS----SS--
--TT-S---SSS----SS--
--TT-----SSS-----S--
--TT------SS----SS--
--TT-----TTT-----S--
--TT-----SSS-----S--
--TT-S---SSS-----S--
--TT------SS-----S--
--TT------SS-----S--
--TT-S----SS----SS--
--TT-S---SSS-----S--
--TT-----SSS-----S--
--TT-----SSS-----S--
--SS-S---SSS-----S--
--TT-S---SSS-----S--
--TT-----SSS-----S--
--TT------SS-----S--
--TT-----SSS-----S--
--TT------SS-----S--
--TT------SS-----S--
--TT------SS-----S--
--TT------SS-----S--
--TT---S--SSS----S--
--TT-----SSS----SS--
--TT-S----SSS----S--
--TT------SS-----S--
--TT-S---SSS-----S--
--TT------SS----SS--
--TT-----SSS-----S--
--TT-S-S--SS-----S--
--TT-S-S-SSS----SS--
--TT---S-SSS----SS--
--TT---S-SSSS----S--
--TT-----SSS-----S--
--TT-----SSS-----S--
--TT-----SSS-----S--
--TT-S-S-SSSS---SS--
--TT-S----SSS----S--
--TT-S----SS----SS--
--TT-S---SSS----SS--
--TT-S----SS-----S--
--TT-S----SSS----S--
--TT------SSS---SS--
--TT------SS----SS--
--TT------SS----SS--
--TT-----SSS----SS--
--TT-S----SS-----S--
--TT-S---SSS----TT--
--TT-S---SSS----SS--
--TT-S----SS-----S--
--TT-S---SSSS----S--
--TT-S----SS-----S--
--TT-S---SSS-----S--
--TT-S---SSS-----S--
--TT-S----SS-----S--
--TT-S-S--SS-----S--
--TT-S---SSS-----S--
--TT-S----SS-----S--
--TT-S---SSS-----S--
--TT-S---SSS-----S--
--TT-S---SSS-----S--
--TT-S----SS-----S--
--TT-S----SS----SS--
--TT------SS-----S--
--TT-S----SS-----S--
--TT-S----SS-----S--
--TT-S----SS-----S--
--TT-S---SSS-----S--
--TT-S----SS-----S--
--TT-S---SSS-----S--
--TT-S-S-SSS-----S--
--TT-S---SSS-----S--
--TT-S----SS-----S--
--TT-S----TT--------
--TT-S-S-SSS--------
--TT-S-S--SSS-------
--TT-S----SS-----S--
--TT-S-S--SS-----S--
--TT-S----SS-----S--
--TT-S-S--SS-----S--
--TT-S-S--SSS----S--
--TT-S-S--SS-----S--
--TT---S--SS-----S--
--TT-S-S--SS-----S--
--TT---S--SSS----S--
--TT---S--SS-----S--
--TT-SSS-SSS----SS--
--TT---S--TT-----S--
--TT---S--SS-----S--
--TT---S-SSS----SS--
--TT---S-SSS-----S--
--TT-S-S--SS-----S--
--TT-S-S--SS-----S--
--TT-S-S--SS----SS--
--TT---S-SSS-----S--
--TT--SS-SSSS----S--
--TT--SS--SSS---SS--
--TT-S-S--SSS----S--
--TT---S--SSS---SS--
--TT---S--SS-----S--
--TT--SS-SSSS-------
--TT--SS-SSSS----S--
--TT---S--SSS-------
--TT---S-SSSS----S--
--TT-S-S--SSS----S--
--TT-SSS-SSSS----S--
--TT--SS-SSSS---SS--
--TT---S-SSS-----S--
--TT-S-S--SS-----S--
--TT-S-S-SSS--------
--TT-SSS-SSSS----S--
--TT-SSS-SSS-----S--
--TT--SS-SSSS----S--
--TT---S--SS-----S--
--TT-S-S--SS-----S--
--TT-S-S--TT-----S--
--TT--SS--SS-----S--
--TT-S-S--SSS----S--
--TT-S-S--SSS----S--
--TT---S--SS-----S--
--TT--SS-SSSS---SS--
--SS---S-SSS-----S--
--SS-S-S--SS-----S--
--TT-S-S--SS-----S--
--SS---S--SS-----S--
--TT---S--SS-----S--
--TT---S--SS----SS--
--SS---S--SS-----S--
--SS---S-SSSS----S--
--SS---S--SS-----S--
--SS-S-S--SSS----S--
--SS-S-S--SSS----S--
--SS---S-SSSS----S--
--SS-S-S--SSS----S--
--SS---S--SSS----S--
--SS---S--SS----TT--
--SS---S-SSSS----S--
---S-S-S-SSSS----S--
--TT-S-S--SSS----S--
--TT-S-S--SSS----S--
--SS---S--SSS----S--
--SS---S--SSS----S--
---S---S--SSS----S--
--SS-S-S--SSS----S--
--SS-S-S-SSSS----S--
--SS-S-S--SSS----S--
--SS-S----SSS----S--
--SS-S-S--SSS----S--
--SS-S-S--SSS----S--
--SS-S-S--SSS----S--
--SS-S-S-SSSS----S--
--SS-S-S-SSSS----S--
--SS-S-S--SS-----S--
--SS-S-S--SSS----S--
--SS-S-S-SSSS----S--
--SS-S-S-SSSS----S--
--SS-S-S-SSSS----S--
--SS-S-S--SSS----S--
--TT-S-S--SSS----S--
--SS-S-S--SSS----S--
--SS-S-S--TT-----S--
--SS-S-S--SS-----S--
--SS-S-S--SSS----S--
--SS-S-S-SSSS----S--
--SS-S-S--SSS----S--
--SS-S-S--SSS----S--
--SS-S-S--SSS----S--
--SS-S-S--SSS----S--
--SS-S-S--SSS----S--
--SS-S-S--SSS----S--
--SS-S-S--SS-----S--
--SS-S-S--SSS----S--
--SS-S-S--SSS----S--
--SS-S-S--SSS----S--
--SS-S-S--SSS----S--
--SS-S-S--SSS----S--
--SS-S-S--SSS----S--
--SS-S-S--SSS----S--
--SS-S-S--SSS----S--
--SS-S-S--SSS----S--
--SS-S-S--SSS----S--
--SS-S-S--SSS----S--
--SS-S-S--SSS----S--
--SS-S-S-SSSS----S--
--SSSS-S--SSS----S--
--SS-S-S--SSS----S--
--SSSS-S--SSS----S--
--SS-S-S--SSS----S--
--SS-S-S--SSS----S--
--SS-S-S--SS-----S--
--SS-S-S--SSS----S--
--SSSS-S--SSS----S--
--SS-S-S-SSS-----S--
--SS-S-S--SSS----S--
--SS-S-S--SSS----S--
--SS-S-S--SSS----S--
--SS-S-S--SSS----S--
--SS-S-S--SSS----S--
--SS-S-S--SSS----S--
--SS-S-S--SSS----S--
--SS-S-S--SSS----S--
--SS-S-S--SSS-------
--SS-S-S--SSS----S--
--SS-S-S-SSSS----S--
--SS-S-S--SS-----S--
--SS-S-S-SSSS----S--
--SS-S-S--SSS----S--
--SS-S-S--SSS----S--
--SS-S-S--SSS----S--
--SS-S-S--SSS----S--
--SS-S-S--SSS----S--
--SS-S-S--SSS----S--
--SS-S-S--SSS----S--
--SS-S-S--SSS----S--
--SS-S-S--SSS----S--
--SS-S-S--SSS----S--
--SS-S-S--SSS----S--
--SS-S-S--SSS----S--
--SS-S-S--SSS----S--
--SS-S-S--SSS----S--
--SS-S-S--SSS----S--
--SS-S-S--SSS----S--
--SS-S-S--SSS----S--
--SS-S-S--SSS----S--
--SS-S-S--SSS----S--
--SS-S-S--SSS----S--
--SS-S-S--SSS----S--
--SS-SSS-SSSS----S--
--SS-S-S--SS-----S--
--SS-S-S--SS-----S--
--SSSS-S--SS-----S--
--SSSS-S--SS----SS--
--SSSS-S--SSS----S--
--SS-S-S--SSS----S--
--SS-S-S--SSS----S--
--SS-S-S--SSS----S--
--SS-S-S--SSS----S--
--SS-S-S-SSSS----S--
--SS-S-S-SSSS----S--
--SS-S-S--SSS----S--
--SS-S-S--SSS----S--
--SS-S-S--SSS----S--
--SSSS-S--SSS----S--
--TTSS-S--SSS----S--
--TTSS-S--TTS----S--
--TT-S-S--SSS----S--
--SSSS-S--SSS----S--
--TT-S-S--SSS----S--
--TT-S-S--SSS----S--
--TT-S-S--SSS----S--
--SSSS-S--SSS----S--
--TTSS-S--SSS----S--
--TT-S-S--SSS----S--
--TT-S-S--SSS----S--
--TTSS-S--SSS----S--
--TTSS-S--SSS----S--
--TTSS-S--SSS----S--
--TT-S-S--SSS---SS--
--TTSS-S--SSS----S--
--TTSS-S--SSS----S--
--TT-S-S--SSS----S--
--TTSS-S--SSS----S--
--TTSS-S--SSS----S--
--TTSS-S--SS-----S--
--TTSS-S--SSS----S--
--TT-S-S--SSS---SS--
--TTSS-S--SSS----S--
--TT-S-S--SSS----S--
--SSSSSS--SSS----S--
-TTSSS-S--SSS---SS--
-GGGSS-S--SSS----S--
--SSSS-S--SSS----S--
--TTSS-S--SSS----S--
--TTSS-S--SSS----S--
--TTSS-S--SSS----S--
--TTSS-S--SS-----S--
--TTSS-S--SSS----S--
--TTSS-S--SSS----S--
--TTSSSS--SSS----S--
--TTSS-S--SSS----S--
--TTSS-S--SSS----S--
--TTSS-S--SSS----S--
--TTSS-S--SSS----S--
--TTSS-S-SSSS----S--
--TTSS-S--SSS----S--
--TTSSSS--SSS----S--
--TTSSSS--SSS----S--
--TTSS-S--SSS----S--
--TTSSSS--SSS----S--
--TTSS-S--SSS----S--
--TTSSSS--SSS----S--
--TTSS-S--SSS----S--
--TTSS-S--SSS----S--
--TTSS-S--SSS----S--
--TTSS-S--SSS----S--
--TTSS-S--SSS----S--
--TTSS-S--SSS----S--
--TTSS-S--SSS----S--
--TTSS-S--SSS----S--
---SSSSS-SSSS----S--
--TTSSSS--SSS----S--
--TTSSSS--SSS----S--
--TTSS-S--SSS----S--
--TTSSSS--SSS----S--
--TTSSSS-SSSS----S--
--TTSSSS--SSS----S--
--TTSS-S--SSS----S--
--TTSS-S--SSS----S--
--TTSS-S--SSS----S--
--TTSS-S-SSSS----S--
--TTSS-S--SSS----S--
--TTSS-S--SSS----S--
--TTSS-S--SSS----S--
--TT-SSS--SSS----S--
--TTSS-S-SSSS----S--
--TTSSSS-SSSS----S--
--TT-S-S-SSSS---SS--
--TTSS-S--SSS---SS--
--SSSS-S-SSSS---SS--
---S-S-S--SSS---SS--
--TTSS-S--SSS---TT--
--TTSS-S-SSSS---TT--
--TTSS-S--SSS---TT--
--TTSS-S--SSS---TT--
--TTSS-S-SSSS---SS--
--TT-SSS--SSS---SS--
--TTSS-S--SSS---SS--
--TT-S-S--SSS---SS--
--TT-S-S--SSS---SS--
--TTSS-S-SSSS---TT--
--TTSS-S--SSS---TT--
--TTSS-S--SSS---TT--
--TTSS-S-SSSS---SS--
--TTSS-S--SSS---TT--
--TTSS-S-SSSS---TT--
--TT-S-S--SSS---SS--
-GGGSS-S-SSSS---SS--
--TTSS-S--SSS---TT--
--TTSS-S-SSSS---TT--
--TTSS-S--SSS---SS--
--TTSS-S--SSS---TT--
--TT-S-S--SSS---TT--
--TT---S-SSSS---TT--
-GGG-S-S-SSSS---SS--
--TT-S-S--SSS---TTT-
--TT-S-S--SSS---TT--
--SS-S-S--SSS---TT--
--SS-S-S--SSS---TTT-
--TT-S-S--SSS---TTT-
--TTSS-S--SSS---TTT-
--TTSS-S--SSS---TT--
--TTSS-S--SSS---TTT-
--TTSS-S--SSS---TT--
--TT-S-S--SSS---TT--
--TT-S-S-SSSS---SS--
--SS-S-S--SSS---SS--
--SS-S-S--SSS---SS--
--TTSSSS--SSS---SS--
---SSS-S--SSS---SS--
---SSS-S-SSSS---SS--
---S-S-S-SSSS---SS--
---S-S-S--SSS---SS--
---S-S-S--SSS---SS--
---SSS-S--SSS---SS--
---SSS-S--SSS---SS--
--SS-SSS-SSSS---SS--
---S-S-S--SSS---SS--
---S-S-S--SSS---SS--
---S-S-S--SSS---SS--
---S-SSS--SSS---SS--
---S-S-S--SSS---SS--
-TTS-SSS-SSSS---SS--
---S-S-S-SSSS---SS--
--SSSSSS--SSS---SS--
--SS-S-S--SSS---SS--
---SSSSS--SSS---SS--
--TTSS-S--SSS---TT--
--TT-S-S--SSS---TTT-
---SSS-S--SSS---TT--
--SSSS-S--SSS---SS--
--TTSS-S--SS----SS--
--TTSS-S--SSS---SS--
--TTSS-S--SSS---SS--
--TTSS-S--SSS---TT--
--TTSS-S-SSSS---SS--
--TTSS-S--SSS---TT--
--TTSS-S--SSS---TT--
--TTSSSS--SSS---SS--
--TTSSSS--SSS---SS--
--TTSS-S--SSS----S--
--TTSS-S-SSSS---SS--
--TTSS-S--TT----SS--
--TTSS---SSSS---SS--
--TTSS-S--SSS---SS--
--TTSS-S-SSSS---SS--
--TTSS-S-SSSS---SS--
--TTSS-S--SSS---SS--
--SSSS-S--SSS---SS--
--TTSS-S--SSS---SS--
--TTSSSS--SSS---TT--
-GGGSS-S--SSS---SS--
-GGGSS-S--SSS---SS--
--TTSS-S--SSS----S--
--TTSS-S--SSS---TT--
-GGG-S-S--SSS---SS--
-GGGSS-S--SSS---SS--
--TTSS-S--SSS---SS--
-GGGSS-S--SSS---SS--
-GGGSS-S--SSS---SS--
--TT-S----SSS---SS--
--TTSS-S--SSS---SS--
--TTSS-S-SSSS---SS--
-GGG-S-S--SS----TTT-
-GGG---S--SSS---SS--
-GGGSS-S--SSS---SS--
-GGGSS-S--SS----SS--
-GGG-S-S--SS----SS--
-GGG-S-S--SS----SS--
-GGGSS-S--SSS---SS--
-GGGSS-S-SSSS---SS--
-GGG-S-S--SSS---SS--
-GGGSSSS--SSS---SS--
-GGGSS-S--SSS---SS--
-GGGSS-S--SSS---TT--
-GGGSSSS--SSS---TT--
-GGGSS-S--SSS---SS--
-GGGSSSS-SSSS---SS--
-GGGSS----SS----SS--
-GGGSSSS--SSS---TT--
-GGGSSSS--SS----SS--
-GGGSSSS--SSS---SS--
-GGGSSSS--SSS---SS--
-GGGSS-S--SSS---SS--
-GGGSSS---SSS---SS--
-GGGSSS---SSS---SS--
-GGGSSSS--SSS---SS--
-GGGSSSS--SSS---SS--
-GGGSSSS--SSS---SS--
-GGGSSSS--SSS---SS--
-GGGSSSS-SSS-----S--
-GGGSS-S--SS----SS--
-GGGSSS---SSS----S--
-GGGSSS---SSS-------
-GGGSS----SSS-------
-GGGSS----SSS-------
-GGGSS-S--SSS-------
-GGGSS----SSS---S---
-GGGSSS---SSS-------
-GGGSS----SSS-------
-GGGSS----SS-----S--
-GGGSS---SSS----SS--
-GGGSS----SSS---S---
-GGGSS----SSS-------
-GGGSS----SSS---S---
-GGGSS----SS--------
-TTSSS-S--SSS---SS--
--TTSS-S--SSS---SS--
-TT-SS-S--SS----SS--
-GGGSSSS--SSS---SS--
-TT--S-S--SSS---SS--
-TT--S-S--TTS---TT--
--SS-S-S--SSS---SS--
-GGG---S--SSS---SS--
-TTSSS-S--SSS---S---
-GGGSS-S--SSS---SS--
-GGGSS-S--SSS---SS--
-GGGSS-S--SSS---SS--
-GGGSS-S--SSS---TT--
-GGGSS-S--SSS---SS--
-GGGSS-S--SSS---SS--
-GGGSS-S-SSSS---S---
-GGGSS-S-SSSS---SS--
-GGGSS-S-SSSS---SS--
-GGGSS-S--SSS---SS--
-GGGSS-S--SSS---SS--
-GGG---S--SSS---TT--
-GGGSS-S--SSS---SS--
-GGG-S-S-SSSS---SS--
-TTSSS-S--SSS---SS--
-GGGSS-S-SSSS---S---
-TTSSS-S--SSS---SS--
-GGGSS-S--SSS---SS--
-GGG-S-S--SSS---TT--
--TT-S-S-SSSS---SS--
-GGGSSSS--SSS---SS--
-GGGSS-S--SSS---TT--
-GGGSS-S--SSS---TT--
-GGGSS-S--SSS---SS--
-GGGSS-S--SSS---SS--
--TTSS-S--SSS---S---
--SSSS-S--SSS---S---
--TT-S-S--SSS---SS--
--TTSS-S--SSS---S---
--TTSS-S--SSS---S---
--TTSS-S--SSS---SS--
--TTSS-S--SSS---SS--
--TTSS-S--SSS---SS--
--TTSSSS--SSS---SS--
---SSSSS--SSS---SS--
--SSSS-S--SSS---S---
---SSS-S--SSS---SS--
--TTSSSS-SSSS---SS--
--TTSSSS-SSSS---SS--
--TTSSSS-SSSS---TT--
--TTSSSS-SSSS---SS--
--TTSS-S--SSS---S---
--TTSS-S--SSS---TT--
--TTSS-S--SSS---SS--
--TTSS-S--SSS---S---
---SSS-S--SSS---SS--
---SSS-S-SSSS---S---
--TTSS-S--SSS---SS--
--TTSS-S-SSSS---SS--
--TTSS-S-SSSS---S---
--TT-S-S--SSS---SS--
--TT-S-S--SSS---SS--
--TTSSSS-SSSS---S---
---SSSSS-SSSS---TT--
--TTSSSS-SSSS---SS--
--TTSSSS-SSSS---S---
--TTSSSS-SSSS---S---
--TTSS-S--SSS---S---
---SSSSS--SSS---S---
--TTSSSS-SSSS---S---
--TTSSSS--SSS---SS--
---SSSSS--SSS---SS--
--TTSS-S--SSS---SS--
---SSS-S-SSSS---S---
--SSSS-S-SSSS---S---
--TTSSSS-SSSS---S---
--SS-SSS-SSSS---S---
---SSSSS-SSSS---S---
--TTSS-S--SSS---S---
---SSS-S--SSS---SS--
--SSSS-S--SSS---S---
---SSS-S-SSSS---SS--
--TT-S-S-SSSS---SS--
--TTSSSS-SSSS---SS--
---SSS-S-SSSS---TT--
--TTSS-S-SSSS---S---
--TTSS-S--SSS---S---
--TTSS-S--SSS---S---
--TTSS-S-SSSS---SS--
--TTSSSS-SSSS---SS--
-GGGSS-S--SSS---SS--
---SSSSS-SSSS---S---
--SSSSSS-SSSS---S---
--TTSSSS-SSSS---S---
--TTSSSS-SSSS---S---
--TTSS-S-SSSS-------
--SSSSSS--SSS---S---
-GGGSSSS-SSSS---S---
-GGGSSSS--SSS---SS--
-GGGSSSS-SSSS---S---
-GGGSSSS--SSS---S---
--TTSSSS--SSS---SS--
-GGGSSSS--SSS---SS--
-GGGSSSS--SSS---S---
-GGGSSSS--SSS---S---
-GGGSSSS--SSS---S---
-GGGSSSS-SSSS---S---
-GGGSS-S--SSS---SS--
-GGGSS-S--SSS---SS--
-GGGSS-S--SSS---S---
-GGGSS-S--SSS---SS--
-GGGSS-S--SSS---SS--
-GGGSS-S--SSS---S---
-GGGSS-S--SSS---S---
-GGGSS-S-SSSS---S---
-GGGSS-S--SSS---S---
--TTSS-S--SSS---S---
-GGG-S-S--SSS---S---
-GGGSS-S-SSSS---S---
-GGG-S-S-SSSS---S---
--TTS--S--SSS---S---
--TT-S-S--SSS---S---
--TT-S-S--SSS---S---
--SS-S-S--SSS---S---
--TTSS----SS----S---
--SS-S-S-SSSS---S---
--SSSS-S--SSS---S---
--SSSS-S--SSS---S---
--SSSS-S--SSS---S---
--SSSS-S-SSSS---S---
--TTSS-S--SSS---S---
--SSSS-S--SSS---S---
--TTSS-S--SSS---S---
--SSSS-S-SSS----S---
--SSSS-S-SSSS---S---
--SSSS-S-SSSS---S---
--TTSSSS-SSSS---S---
--SSSS-S--SSS---S---
--SSSS-S--SSS---S---
--SSSSSS-SSSS---S---
--SSSS-S-SSSS---S---
--SSSS-S-SSSS---S---
--SSSS-S--SSS---S---
--SSSS-S--SSS---S---
--SSSS-S--SS----S---
--SSSS-S--SSS---S---
--SSSS-S--SSS---S---
--SSSSSS-SSSS---S---
--SSSSSS--SSS---S---
--SSSS-S--SSS---S---
--SSSSSS--SSS---S---
--TTSS-S--SSS---S---
--SSSSSS--SSS---S---
--SSSSSS-SSSS---S---
--SSSSSS--SSS---S---
--SSSSSS--SSS---S---
--SSSS-S-SSSS---S---
--SSSS-S--SSS---S---
--SSSS-S--SS----SS--
--SSSS-S--SSS---S---
--TTSSSS--SSS---SS--
--SSSSSS--SSS---SS--
--SSSS-S--SSS---SS--
--SSSS-S--SSS---S---
--SSSS-S--SSS---S---
--SSSSSS--SSS---S---
--SSSSSS-SSSS---S---
--SSSSSS--SSS---S---
--TTSS-S--SSS---S---
--SSSSSS--SSS---S---
--SSSSSS--SSS---S---
--SSSS-S--SS----S---
--SSSSSS--SSS---S---
--TTSSSS-SSSS---S---
--TTSSSS-SSSS---S---
--SSSSSS-SSSS-------
--SSSSSS-SSSS---S---
--TTSSSS-SSSS---S---
--SSSSSS-SSSS---S---
--SSSSSS--SSS---S---
--SSSSSS-SSSS---S---
--SSSSSS-SSSS---S---
--TTSSSS--SSS---S---
--SSSSSS-SSSS---S---
--TTSSSS-SSSS---S---
--TTSSSS-SSSS---S---
--TTSSSS-SSSS---S---
--TTSSSS-SSSS---S---
--TTSS-S--SSS---S---
--TTSS-S-SSSS---S---
--TTSSSS--SSS---S---
--TTSSSSSSSSS---SS--
--TTSS-SSSSSS---S---
--TTSSSS-SSSS---SS--
--TTSSSSSSSSS---TT--
--TTSSSS-SSSS---S---
--TTSSSSSSSSS---S---
--TTSSSSSSSSS---S---
--TTSSSS-SSSS---S---
--TTSSSS-SSSS---SS--
--TTSS-S-SSSS---S---
--TTSS-S-SSSS---SS--
--TTSSSS-SSSS---SS--
--TTSS-S-SSSS---S---
--TTSS-SSSSSS---S---
--TTSS-S--SSS---SS--
--TTSS-S-SSSS---SS--
--TTSSSS-SSSS---S---
--TTSS-S-SSSS---S---
--TTSS-SSSSSS---S---
--TTSS-S-SSSS---S---
--TT-SSS-SSSS---TT--
--TT-S-S--SSS---TT--
--SS-S-S-SSSS---TT--
--TTSSSS-SSSS---TT--
--TTSS-S-SSSS---TT--
--TTSS-S--SSS---TT--
--TTSSSS-SSSS---SS--
--TT-S-S--SSS---TT--
--TT-S-S-SSSS---TT--
--TT-S-S--SSS---TT--
--TTSS-S-SSSS---TT--
--TT-SSS-SSSS---TT--
--TTSS-S--SSS---TT--
--TTSSSSSSSSS---TT--
--TT-SSS-SSSS---TT--
--SSSS-S--SSS---SS--
--TTSSS--SSSS---S---
--TTSSSS-SSSS---S---
--TTSSSS-SSSS---TT--
--TTSSSS-SSSS---TT--
--TTSSSS--SSS---TT--
--SSSSSS-SSSS---TT--
--TTSSSS-SSSS---TT--
--TTSSSS-SSSS---SS--
--TTSS-S-SSSS---TT--
--TTSS-S--SSS---TT--
--TTSS-S--SSS---TT--
--TTSSSS-SSSS---SS--
--TTSS-S-SSSS---SS--
--TTSSSS-SSSS---S---
--TTSSSS--SSS---TT--
--TT-S-S--SSS---TT--
--TTSS-S-SSSS---TT--
--TT-S-S--SSS---TT--
--TTSS-S--SSS---TT--
--TTSS-S--SSS---TT--
-GGGSS-S--SSS---TT--
--TTSS-S--SSS---TT--
--TTSS-S--SSS---TT--
--TTSS-S--SSS---TT--
--TTSS-S--SSS---TT--
--TT-S-S-SSSS---TT--
--TT-S-S--SSS---TT--
--TTSS-S-SSSS---TT--
--TTSS-S--SSS---TT--
--TTSS-S--SSS---S---
--TTSS-S--SSS---TT--
--TTSS-S--SSS---TT--
--TT-S-S--SSS---SS--
--TTSS-S--SSS---TT--
--TT-S-S--SSS---TT--
--TT-S-S--SSS---TT--
--TTSS-S-SSSS---TT--
--TT-S-S--TTTT--TT--
--TTSS-S--SSS---TT--
--TTSS-S-SSSS---TT--
--TTSSSS--SSS---TT--
--TTSS-S--SSS---TT--
--TT-S-S--SSS---TT--
--TTSS-S--SSS---TT--
--TTSS-S--SSS---TT--
--TTSSSS--SSS---TT--
--TTSS-S--SSS---TT--
--TTSS-S--SSS---TT--
--TTSS-S--SSS---TT--
--TTSSSS--SSS---TT--
--SSSS-S--SSS---TT--
--TTSSSS--SSS---SS--
-GGGSSSS-SSSS---TT--
--TTSS-S--SSS---TT--
-TTSSS-S--SSS---TT--
--TTSS-S--SSS---TT--
--TTSS-S--SSS---TT--
--TTSS-S--SSS---SS--
--TTSS-S--SSS---TT--
--TTSS-S-SSSS---TT--
--TTSS-S--SSS---TT--
--SSSS-S--SSS---TT--
--SSSSSS--SSS---TT--
--TTSS-S--SSS---SS--
--TTSS-S--SSS---SS--
--SSSS-S--SSS---SS--
--SSSS-S--SSS---SS--
--TTSS-S--SSS---TT--
--TTSS-S--SSS---SS--
--TTSS-S--SSS---SS--
--TTSS-S--SSS---TT--
--TTSS-S--SSS---SS--
--TTSS-S--SSS---SS--
--TTSS-S--SSS---SS--
--TTSS-S--SSS---SS--
--SSSS-S--SSS---SS--
--TTSS-S--SSS---SS--
--TTSS-S--SSS---SS--
--SSSSSS--SSS---S---
--TTSS-S--SSS---SS--
--TTSS-S-SSSS---SS--
--TTSSSS-SSSS---SS--
--TTSS-S--SSS---SS--
--TTSS-S--SSS---TT--
--TTSS-S--SSS---TT--
--SSSS-S--SSS---TT--
--SSSS-S--SSS---TT--
--SSSS-S--SSS---TT--
--TTSS-S--SSS---TT--
--TT-SSS--SSS---TT--
--SSSS-S--SSS---TT--
--TTSS-S--SSS---TT--
--SSSS-S--SSS---TT--
--TTSS-S--SSS---TT--
--TTSS-S--SSS---TT--
--TTSSSS--SSS---TT--
--TTSS-S--TTTT--TT--
--TTSS-S--SSS---TT--
--TTSS-S--SSS---SS--
--SSSS-S--SSS---SS--
--TTSS-S--SSS---SS--
--TTSS-S--SSS---SS--
--TTSS-S--SSS---TT--
--TTSS-S--SSS---TT--
--TTSS-S--SSS---TT--
--SSSS-S--SSS---TT--
--TTSS-S--SSS---TT--
--TTSS-S--TTTT--TT--
--TTSS-S--SSS---TT--
--TTSS-S--SSS---TT--
--TTSS-S--TTTT--TT--
--TTSS-S--SSS---TT--
--TTSS-S--SSS---TT--
--TTSS-S--SSS---TT--
--TTSS-S--SSS---TT--
--SSSS-S--SSS---TT--
--SSSS-S--SSS---TT--
--TTSS-S--SSS--BTTB-
--SSSS-S--SSS---TT--
--TTSSSS--TTTT--TT--
--TTSS-S--SSS---TT--
--TTSS-S--SSS---TT--
--TTSS-S--SSS---TT--
--TTSS-S--SSS---TT--
--TTSS-S--SSS---TT--
--TTSS-S--SSS---TT--
--TTSS-S--SSS---TT--
--TTSS-S-SSSS---TT--
--TT-S-S--SSS---TT--
--TT-S-S--SSS---TT--
--TT-SSS-SSSS---TT--
--SS-S-S--SSS---TT--
--SS-S-S--SSS---TT--
--TT-S-S--SSS---TT--
--TT-S-S--SSS--BTTB-
--TT-S-SSSTTTT-BTTB-
--TT-S-S--SSS---TT--
--TT-S-S--SSS---TT--
--TT-S-S-SSSS---TT--
--TT-S-S--SSS---TT--
--TT-S-S--SSS---TT--
--TT-S-S--SSS---TT--
--TT-S-S-SSSS---TT--
--TT-S-S--SSS---SS--
--TT-S-S-SSSS---TT--
--TT-S-S--SSS---TT--
--TT-S-S--SSS---TT--
--TT-S-S--SSS---SS--
--SS-SSS-SSSS---TT--
--SS-S-S--SSS---TT--
--TT-S-S--SSS---TT--
--TT-S-S--SSS---SS--
--TT-S-S--SSS---TT--
--SS-S-S--SSS---TT--
--TT-S-S--SSS---TT--
--TT-S-S--SSS---SS--
--TT-S-S--SSS---TT--
--TT-S-S--SSS---TT--
--TT-S-S-SSSS---TT--
--TT-S-S--SSS---TT--
--TT-S-S--SSS---SS--
--TT-S-S--SSS---TT--
--TT-S-S--SSS---SS--
--TT-S-S--SSS---TT--
--TT-S-S--SSS---S---
--TT-S-S--SSS---S---
--TT-S-S--SSS---TT--
--TT-S-S--SSS---TT--
--TT-S-S--SSS---SS--
--TT-S-S--SSS---SS--
--TT-S-S--SSS---TT--
--TT-S-S--SSS---TT--
--TT-S-S--SSS---TT--
--TT-S-S--SSS---SS--
--TT-S-S--SSS---TT--
--TT-S-S--SSS---TT--
--TT-S-S--SSS---TT--
--TT-S-S--SSS---TT--
--TT-S-S--SSS---SS--
--TT-S-S--SSS---TT--
--TT-S-S--SSS---TT--
--TT-S-S--SSS---SS--
--TT-S-S--SSS---TT--
--TT-S-S--SSS---TT--
--TT-S-S--SSS---TT--
--TT-S-S--SSS---TT--
--TT-S-S--SSS---TT--
--TT-S-S--SSS---SS--
--TT-S-S-SSSS---SS--
--TT-S-S--SSS---TT--
--TT-S-S-SSSS---TT--
--TT-S-S--SSS---TT--
--TTSS-S--TTS---TT--
--TT-S-S--SSS---SS--
--TT-S-S--SSS---TT--
--TTSS-S--SSS---S---
--TTSSSS--SSS---S---
--TTSS-S--SSS---TT--
--TTSSSS--SSS---SS--
--TTSSSS--SSS---TT--
--TTSSSS--SSS---SS--
--TTSS-S--SSS---S---
--TT-SSS--TTS---TT--
--TTSS-S--SSS---SS--
--TTSS-S--SSS---SS--
--TT-S-S--SSS---S---
--SS-S-S--SSS---TT--
--TT-S-S-SSSS---TT--
--TT-S-S--SSS---SS--
--TT-S-S-SSSS---S---
--TTSS-S--SSS---TT--
--SSSS-S--SSS---TT--
--SSSS-S-SSSS---SS--
--SS-S-S--SSS---SS--
--SSSS-S--SSS---S---
--SSSS-S--SSS---TT--
--SS-S-S--SSS---SS--
--TT-S-S--SSS---TT--
--TT-S-S--SSS---TT--
--TT-S-S--SSS---S---
--TT-S-S--SSS---TT--
--TT-S-S--SSS---TT--
--TT-S-S--SSS---TT--
--TT-S-S--TTS---TT--
--TT-S-S-SSSS---SS--
--SS-S-S--SSS---TT--
--TT-SSS-SSSS---SS--
--TT-S-S-SSSS---SS--
--TT-S-S--TTS---TT--
--TT-S-S--SSS---TT--
--TT-S-S--SSS---SS--
--TT-S-S--SSS---SS--
--TTSS-S--SSS---S---
--SS-S-S-SSSS---TT--
--SS-S-S--SSS---TT--
--TT-S-S--SSS---SS--
--TT-S-S--TTS---SS--
--SS-SSS--SSS---TT--
--TT-S-S--SSS---TT--
--TT-S-S--SSS---SS--
--TT-S-S--SSS---SS--
--TT-S-S--SSS---SS--
--TT-S-S--SSS---SS--
--TT-S-S--SSS---SS--
--SS-S-S--SSS---TT--
--TT-S-S--SSS---TT--
--TT-S-S--SSS---SS--
--TT-S-S--SSS---TT--
--TT-S-S--SSS---TT--
--TT-S-S--SSS---SS--
--TT-S-S--SSS---SS--
--TT-S-S--SSS---TT--
--TT-S-S--SSS---SS--
--TT-S-S--SSS---TT--
--TT-S-S--SSS---SS--
--TT-S-S--SSS---TT--
--TT-S-S--SSS---TT--
--TT-S-S--SSS---SS--
--TTSS-S--SSS---TT--
--TT-S-S--SSS---SS--
--TT-SSS-SSSS---TT--
--TTSSSS-SSSS---SS--
--TT-SSS-SSSS---SS--
--TT-SSS--SSS---TT--
--TTSSSS-SSSS---SS--
--TTSSSS--TTS---TT--
--SSSS-S--SSS---SS--
--TTSSSS--SSS---SS--
--TTSSSS--SSS---SS--
--TTSSSS--TTS---S---
--TTSSSS--SSS---SS--
--TT-SSS--SSS----S--
--TT-S-S--SSS---SS--
--TT-S-S--SSS---TT--
--SS-S-S--SSS---SS--
--TTSSSS--SSS---SS--
--SSSS-S--SSS---TT--
--SSSSSS--SSS---TT--
--SSSS-S--SSS---SS--
--SSSS-S--SSS---TT--
--SSSS-S--SSS---TT--
--TTSS-S--SSS---SS--
--TTSS-S-SSSS---TT--
--TT-S-S-SSSS---TT--
--SS-S-S--SSS---TT--
--TTSS-S-SSSS---SS--
--TTSS-S--SS----SS--
--SSSS-S--TT----SS--
--SSSS-S--SSS---TT--
--TTSS-S--SSS---TT--
--TTSS-S--SS----SS--
--TTSS-S--SSS---TT--
--TTSS-S--SSS---SS--
--TTSS-S--SSS---TT--
--TTSS-S--SSS---TT--
--TTSS-S--SSS---SS--
--TTSS-S--SSS---TT--
--TTSS-S--SSS---TT--
--TT-S-S-SSSS---TT--
--TTSS-S--SSS---TT--
--TT-S-S--SSS---TT--
--TTSS-S--SSS---TT--
--TTSS-S--SSS---TT--
--TT-S-S--SSS---TT--
--TTSS-S--SSS---TT--
--TTSS-S--SSS---TT--
--TTSS-S--SSS---TT--
--TT-S-S--SSS---TT--
--TTSS-S--SSS---TT--
--TTSS-S--SSS---TT--
--TTSS-S-SSSS---TT--
--TTSS-S--SSS---TT--
--TTSS-S--SSS---SS--
--SSSS-S--SSS---TT--
--SSSS-S--SSS---TT--
--SSSS-S--BTTB--TT--
--SSSS-S--SSS---SS--
--TTSS-S--SSS---TT--
--TTSS-S--SSS---TT--
--SSSS-S--SSS---SS--
--SSSS-S--SSS---SS--
--TTSS-S--SSS---TT--
--TT-S-S--SSS---SS--
--TT-S-S--TTTT--TT--
--TTSS-S--SSS---TT--
--SS-S-S--SSS---TT--
--TTSS-S--SSS---TT--
--TT-SSS-SBTTB--TT--
--TT-S-S--SSS---TT--
--SS-S-S--SSS---SS--
--TT-S-S--SSS---SS--
--TTSS-S--SSS---TT--
--SSSS-S--SSS---TT--
--SSSS-S-SSSS---SS--
--TTSS-S--SSS---TT--
--TTSSSS--SSS---SS--
--TT-S-S-SSSS---TT--
--TTSSSS-SSSS---TT--
--SS-SSS--TTS---TT--
--TTSS-S--SSSS--TT--
--SSSS-S--SS----TT--
--SSSS-S--TTSS--SS--
--TTSS-S--TT-S--SS--
--TTSS-S--TT----TT--
--TTSS-S--SSS---TT--
--TTSS-S-SSSS---TT--
--SSSS-S-SSSS---TT--
--SSSS-S-SSSS---TT--
--SSSS-S--SSS---SS--
--SSSS-S--SSS---SS--
--TTSS-S--SSS---TT--
--TTSS-S-SSSS---TT--
--TTSS-S--SSS---TT--
--TTSS-S--SSS---TT--
--TTSS-S--TTTT--TT--
--TTSS-S--SSS---TT--
--TTSS-S--SSS---TT--
--TTSS-S--SSS---TT--
--TT-S-S--SSS---TT--
--TT-S-S-SSSS---TT--
--TT-SSS-STTTT--TT--
--SSSSSS--TTTT--TT--
--SSSS-S--SSS---TT--
--SSSS-S--SSS---TT--
---SSSSS--SSS---TT--
--SSSSSS--SSS---TT--
---SSS-S--TTTT--SS--
--TTSS-S--TTTT--TT--
--SSSSSS-SSSS---TT--
--TT-S-S--SSS---TT--
--TT-S-S--SSS---TT--
--TT-S-S-SSSS---TT--
---S-S-S--SSS---TT--
--TTSSSS--SSS---TT--
--TTSS-S--SSS---TT--
--SSSS-S--SSS---TT--
--TTSS-S--SSS---TT--
--SSSS-S--TTS---SS--
--SSSS-S--SSS---TT--
--SSSS-S--SSS---TT--
--TTSS-S--SSS---TT--
--TTSS-S--SSS---TT--
--TTSS-S--SSS---TT--
--TT-S-S-SSSS---TT--
--TTSS-S--SSS---TT--
--TT-S-S--SSS---TT--
--SSSS-S--SSS---TT--
--TT-S-S--SSS---TT--
--TTSS-S--SSS---TT--
--SS-S-S-SSSS---TT--
--TT-S-S--SSS---TT--
--TT-S-S--SSS---TT--
--SS-S-S-SSSS---TT--
--SS-S-S--SSS---TT--
--TT-S-S--SSS---TT--
--TT-S-S-SSSS---TT--
--TTSS-S-SSSS---TT--
--TT-S-S--SSS---SS--
--TT-S-S--SSS---TT--
--TT-S-S--SSS---TT--
--TT-S-S--SSS---TT--
--TT-S-S--SSS--BTTB-
--TT-S-S--TTTT--TT--
--SS-S-S--SSS---TT--
-TTS-S-S--SSS---SS--
--SS-S-S--SSS---TT--
--SS-S-S--SSS---TT--
--SS-S-S--SSS---TT--
-TTS-S-S--SSS---TT--
--SS-S-S--SSS---TT--
--SS-S-S--SSS---TT--
--TT-S-S--SSS---TT--
-GGG-S-S--SSS---TT--
--TT-S-S--SSS---TT--
--TT-S-S--SSS---TT--
--TT-SSS--TTTT-BTTB-
--TT-S-S--SSS--BTTB-
--TT-S-S--SSS---TT--
--TT-S-S--SSS--BTTB-
--TT-S-S--SSS---TT--
--TT-S-S--SSS---TT--
--TT-S-S--SSS---TT--
--SS-S-S--SSS---TT--
--SS-SSS--SSS---TT--
--SS-S-S-SSSS---TT--
--TT-S-S--SSS---TT--
--TT-S-S--SSS--BTTB-
--SS-SSS--SSS---TT--
--TT-S-S--SSS---TT--
--SS-S-S--SSS--BTTB-
--SS-S-S--SSS---TT--
--SS-S-S--SSS---TT--
--SS-S-S--SSS---TT--
--SS-S-S--SSS---TT--
--SS-S-S--SSS---TT--
--TT-S-S--SSS---TT--
--TT-S-S--SSS---SS--
--SS-S-S--SSS--BTTB-
--TT-S-S--SSS--BTTB-
--TT-S-S-SSSS---TT--
--TT-S-S--SSS---TT--
--TT-S-S--SSS---TT--
--TT-S-S--TTTT-BTTB-
--TT-S-S--TTTT--TT--
--TT-S-S--SSS---TT--
--TT-S-S--TTTT--TT--
--TT-S-S--SSS--BTTB-
--TT-S-S--SSS---TT--
--SS-S-S--SSS--BTTB-
--TT-SSS--SSS---TT--
--TT-S-S--SSS---TT--
--TT-S-S-SSSS---TT--
--SS-S-S--SSS--BTTB-
--TT-S-S--SSS--BTTB-
--TT---S-SSSS--BTTB-
--TT---S--SSS---TT--
--SS-S-S--SSS---SS--
--SS-S-S--SSS--BTTB-
--TT-S-S--SSS---SS--
--TT-S-S--SSS---SS--
--TT-S-S--SSS---SS--
--TT-S-S--TTTT--TT--
--TT-S-S--SSS--BTTB-
--TT-S-S-SSSS---TT--
--SS-S-S--SSS---TT--
--TT-S-S--SSS---TT--
--TT-S-S--SSS---TT--
--TT-S-S--SSS--BTTB-
--TT-S-S--SSS---TT--
--TT---S--SSS--BTTB-
--TT-S-S--SSS---TT--
--TT-S-S--SSS---TT--
--TT-S-S--SSS---TT--
--TT-S-S--SSS---TT--
--TT-S-S-SSSS---TT--
--TT-S-S--SSS--BTTB-
--TT-S-S--SSS---SS--
--TT-S-S--SSS---TT--
--TT-S-S--SSS---TT--
--TT-S-S--SSS--BTTB-
--TT-S-S--SSS---SS--
--TT-S-S--TTTT-BTTB-
--TT-S-S--SSS---SS--
--TT-S-S-SSSS---TT--
--TT-S-S--TTTT-BTTB-
--TT-S-S--SSS---TT--
--TT-S-S--SSS---SS--
--TT-S-S-SSSS--BTTB-
--TT-S-S-SSSS--BTTB-
--SS-S-S--SSS---SS--
--TT-S-S-SSSS---TT--
--TT-S-S--SSS---TT--
--TT-S-S-SSSS---SS--
--TT-S-S--SSS--BTTB-
--TT-S-S--SSS---TT--
--TT-S-S--SSS---SS--
--TT-S-S--SSS---TT--
--TT-SSS--SSS--BTTB-
--TT-S-S--SSS---TT--
--TT-SSS--SSS--BTTB-
--TT-S-S--SSS---TT--
--TT-S-S--SSS---TT--
--TT-S-S--SSS---SS--
--TT-S-S--SSS--BTTB-
--TT-S-S--SSS--BTTB-
-GGG-S-S--SSS---SS--
--SS-S-S--SSS---TT--
--TT-S-S--SSS---SS--
--TT-S-S--SSS---SS--
--TT-S-S-SSSS---SS--
--TT-S-S--SSS---SS--
--TT-S-S--SSS---SS--
-BSS-S-S--SSS---SB--
--TT-S-S--SSS---SS--
--TT-S-S--SSS---SS--
--TT-SSS--SSS---SS--
--TT-SSS-SSSS---SS--
--TT-S-S--SSS---SS--
--TT-S-S--SSS---SS--
--TT-S-S--SSS---SS--
--TT-S-S--SSS---SS--
--TT-S-S--SSS---SS--
--TT-S-S--SSS---SS--
--TT---S--SSS---SS--
--TT---S--SSS---SS--
--TT---S-SSSS---SS--
--TT---S-STTTT--SS--
--TT-S-S--SSS---SS--
--TT-S----SSS---TT--
--TT-S-S--SSS---SS--
--TT-S-S-SSSS---SS--
--TT-S-S--SSS---SS--
--TT-S-S--SSS---SS--
--TT-S----SSS---TT--
--TT-S-S--SSS---SS--
--SS-S-S--SSS---SS--
--TT-S-S--SSS---SS--
--SS-S-S--SSS---SS--
--SS-S-S-SSSS---SS--
--SS-S-S--SSS---SS--
--SS-S-S--SSS---SS--
--SS---S--SSS---SS--
--SS-S-S--SSSS--SS--
--SS-S-S-SSSS---SS--
--SS-S-S--SSS---SS--
--SS-S-S--SSS---SS--
--SS-SSS--SSS---SS--
--TT---S--SSS---SS--
--TT---S--SSS---SS--
--TT-S-S--SSS---SS--
--TT-S-S--SSS---SS--
--TT-S-S--SSS---SS--
--TT-S-S--SSS---SS--
--TT-S-S--TTTT--SS--
--TT-S-S-SSSS---SS--
--TT-S-S--SSS---SS--
--SS-S-S--SSS---SS--
--TT-S-S--TTS---SS--
--TT---S--TTTT--SS--
--TT-S-S--SSS---SS--
--TT-S-S--SSS---SS--
--TT-S-S--SSS---SS--
--TT---S--SSS---SS--
--TT---S--SSS---SS--
--TT---S--SSS---SS--
--TT-S-S--SSS---SS--
--TT-S-S--SSS---SS--
--TT-S-S-SSSS---SS--
--TT-S-S--SSS---SS--
--TT-S-S--SSS---SS--
--TT-S-S--SSS---SS--
--TT-S-S--SSS---SS--
--TT-S-S-SSSS---SS--
--SS-S-S--BTTB--SS--
--TT---S--SSS---SS--
--TT-S-S-SSSS---SS--
--TT-S-S--TTTT--SS--
---S-S-S--SSS---SS--
--TT---S--SSS---SS--
--TT---S--SSS---SS--
--SS-S-S--TTTT--SS--
--TT-S-S--SSS---SS--
--TT-S-S--SSS---SS--
--TT-S-S--SSS---SS--
--TT---S--SSS---SS--
--TT-S-S--SSS---SS--
--TT---S--SSS---SS--
---S-S-S--SSS---SS--
--TT-S-S--SSS---SS--
--TT-S-S--SSS---SS--
--TT-S-S--SSS---SS--
--TT-S-S--SSS---SS--
--TT-S-S--SSS---SS--
--SS-S-S--SSS---SS--
---S-S-S--SSS---SS--
--SS-S-S--SSS---SS--
--TT-S-S--SSS---SS--
--TT---S--SSS---SS--
--SS-S-S--SSS---SS--
--SS-S-S--SSS---SS--
--TT-S-S-SSSS---SS--
---S-S-S--SSS---SS--
--SS-S-S--TTTT--SS--
-----S-S--SSS---SS--
--SS---S--SSS---SS--
--SS---S-SSSS---SS--
--SS---S--BTTB--SS--
---S-S-S--SSS---SS--
--SS---S--SSS---SS--
--SS---S--SSS---SS--
--SS-S-S-SSSS---SS--
---S-S-S--SSS---SS--
--SS--SS-SSSS---SS--
-----S-S--SSSS--SS--
--SS---S--SSS---SS--
--SS---S-SSSS---SS--
---S---S-SSSS---SS--
--SS--SS-SSSS---SS--
--TT---S--SSS---SS--
--TT---S--SSS---SS--
--SS--SS-SSSS---SS--
--SS---S-SSSS---SS--
--SS---S--SSS---SS--
--SS---S--SSS---SS--
--SS---S--SSS---SS--
--SS---S--SSS---SS--
--SS---S--SSS---SS--
--SS---S-SSSS---SS--
--SS--SS-SSSS---SS--
--SS---S--SSS---SS--
--SS-S-S--SSS---SS--
--SS---S--SSS---SS--
--SS---S--SSS---SS--
--SS-SSS-SSSS---SS--
--SS-S-S--SSS---SS--
--SS-S-S--SSS---SS--
--SS-S-S--SSS---SS--
--SS--SS-SSSS---SS--
--SS-S-S-SSSS---SS--
--SS---S--BTTB--SS--
--SS-S-S--SSS---SS--
--SS-S-S--SSS---SS--
--SS---S--SSS---SS--
--SS---S--SSS---SS--
--SS---S--SSS---SS--
--SS---S--SSS---SS--
--SS-S-S--TTTT--SS--
--SS-S-S--SSS---SS--
--SS-S-S--SSS---SS--
--SSSSSS--SSS---SS--
--SS---S--SSS---SS--
--SSS--S--TTTT--SS--
---SSS-S--SSS---SS--
--SS-S-S--SSS---SS--
---S-S-S--TTTT--SS--
---S-S-S--SSS---SS--
--SS-S-SSSSSS---SS--
---S-S-S--SSS---SS--
--SS-S-S--SSS---SS--
--SS-SSS--SSS---SS--
--SS-SSS--TTTT--SS--
--SS-S-S--SSS---SS--
--SS-SSS--SSS---SS--
--TT-S-S--SSS---SS--
--SS-S-S--SSS---SS--
--SS-S-S--SSS---SS--
---S-S-S--SSS---SS--
--SS-S-S--SSS---SS--
--SSSS-S--SSS---SS--
--SS-S-S--SSS---SS--
--SSSS-S--SSS---SS--
---SSS-S--SSS---SS--
--SSSS-S-SSSS---SS--
--SSSS-S--SSS---SS--
--SS-S-S-SSSS---SS--
--SS-S-S--TTTT--SS--
--SS-S-S-SSSS---SS--
--SS-S-S--SSS---SS--
--SS-S-S-SSSS---SS--
--SS-S-S--SSSS--SS--
--SS-S-S--SSS---SS--
--SS-S-S--SSS---SS--
--SS-S-S--SSS---SS--
--SS-S-S--SSS---SS--
--SS-S-S--SSS---SS--
--SS-S-S--SSS---SS--
--SS-S-S--SSS---SS--
--SS-S-S--SSS---SS--
--SS-S-S--SSS---SS--
--SS-S-S--SSS---SS--
--SS-SSS--SSS---SS--
--SS-S-S--SSS---SS--
--SS-S-S--SSS---SS--
--SSSSSS--SSS---SS--
--SSSS-S--SSS---SS--
--SS-S-S--SSS---SS--
--SS-S-S--SSS---SS--
--SS-S-S--SSS---SS--
--SS---S--SSS---SS--
--SS---S-SSSS---SS--
--SS-S-S--SSS---SS--
--SS-S-S--SSS---SS--
--SS-SSS-SSSSS--SS--
--SS-SSS-SSSS---SS--
--SS-S-S--SSS---SS--
--SS-S-S--SSS---SS--
--SS-S-S-SSSS---SS--
--SS-SSS--SSS---SS--
--SS-S-S--SSS---SS--
--SS-S-S--SSS---SS--
--SS-S-S--SSS---SS--
--SS-S-S--SSS---SS--
--SS-S-S--SSS---SS--
--SS-S-S--SSS---SS--
--SS-S-S--SSS---SS--
--SS-SSS--SSS---SS--
--SS-S-S--SSS---SS--
--SS-S-S--SSS---SS--
--SS-S-S--SSS---SS--
--SS-S-S--SSS---SS--
--SS-S-S--SSS---SS--
--SS-S-S--SSS---SS--
--SS-S-S--SSS---SS--
--SS-S-S--SSS---SS--
--SS-S-S--SSS---SS--
--SSSS-S--TTS---SS--
--SSSS-S--SSS---SS--
--SS-SSS--SSSS--SS--
--SS-S-S--SSS---SS--
--SS-S-S--SSS---SS--
--SS-S-S-SSSS---SS--
--SS-S-S--SSS---SS--
--SS-S-S--SSS---SS--
--SS-S-S--SSS---SS--
--SS-SSS--SSS---SS--
--SS-SSS-SSSS---SS--
--SS-SSS--SSS---SS--
--SS-S-S--SSS---SS--
--SS-S-S--SSS---SS--
--SS-S-S--SSS---SS--
--SS-S-S--SSS---SS--
--SS-S-S--SSS---SS--
--SS-S-S--SSS---SS--
--SS-S-S--SSS---SS--
--SS-S-S--SSS---SS--
--SS-S-S--SSS---SS--
--SS-S-S--SSS---SS--
--SS-SSS--SSS---SS--
--SS-S-S--SSS---SS--
--SS-S-S--SSS---SS--
--SS-S-S--SSS---SS--
--SS-S-S--SSS---SS--
--SSSS-S--SSS---SS--
--SS-S-S--SSS---SS--
--SS-S-S-SSSS---SS--
--SS-S-S-SSSS---SS--
--SS-S-S--SSS---SS--
--SS-S-S--SSS---SS--
--SS-S-S--SSS---SS--
--SS-S-S--SSS---SS--
--SS-S-S--SSS---SS--
---S-S-S--SSS---SS--
--SS-S-S--SSS---SS--
--SS-S-S--SSS---SS--
--SS-S-S--SSS---SS--
--SS-S-S--SSS---SS--
--SS-S-S--SSS---SS--
--SS-S-S--SSS---SS--
---S-S-S--TTSS--SS--
--SS-S-S--TTSS--SS--
--SS-SSS--SSSS--SS--
--SS-S-S--SSSS--SS--
--SS-S-S--TTS---SS--
--SS-SSS--TTSS--SS--
--SS-S-S--SSSS--SS--
--SS-SSS--SSSS--SS--
--SS-S-S--SSS---SS--
--SS-S-S--SSS---SS--
--SS-S-S--SSS---SS--
--SS-S-S--SSS---SS--
--SS-S-S--SSS---SS--
--SS-S-S--SSS---SS--
--SS-S-S--SSS---SS--
--SS-S-S--SSS---SS--
--SS-S-S--SSS---SS--
--SS-S-S--SSS---SS--
--SS-S-S--SSS---SS--
--SS-S-S--SSS---SS--
--SS-S-S--SSS---SS--
--SS-S-S--SSS---SS--
--SS-S-S--SSS---SS--
--SS-S-S--SSS---SS--
--SS-S-S--TTS---SS--
--SS-S-S--TTS---SS--
--SS-S-S--SSS---SS--
--SS-S-S--TTS---SS--
--SS-S-S--TTS---SS--
--SS-S-S--SSS---SS--
--SS-S-S--TTS---SS--
--SS-S-SS-SSS---SS--
--SS-S-S--SSS---SS--
--SS-S-S--SSS---SS--
--SS-S-S--SSS---SS--
--SS-S-S--SSS---SS--
--SS-S-S--SSS---SS--
--SS-S-S--SSS---SS--
-BSS-S-S--SSS---SB--
-BSS-S-S--SSS---SB--
--SS-S-S--SSS---SS--
-BSS-S-S--SSS---SB--
--SS-S-S--SSS---SS--
--SS-S-S--TTS---SS--
--SS-S-S--SSS---SS--
--SS-S-S--SSS---SS--
-BSS-S-SS-SSS---SB--
-BSS-S-S--SSS---SB--
--SS-S-S--SSS---SS--
-BSS-S-S--SSS---SB--
-BSS-S-S--SSS---SB--
--SS-S-S--SSS---SS--
-BSS-S-S--SSS---SB--
--SS-S-S--SSS---SS--
--SS-S-S--SSS---SS--
-BSS-S-S--SSS---SB--
--SS-SSSS-TTTT--SS--
-BSS-SSS-SSSS---SB--
--SS-SSS--SSS---SS--
-BSS-S-S--SSS---SB--
-BSS-S-S--SSS---SB--
-BSS-S-S--SSS---SB--
--SS-S-S--SSS---SS--
-BSS-S-S--SSS---SB--
-BSS-S-S--SS----SB--
--SS-S-S--SSS---SS--
-BSS-S-S--TTS---SB--
--SS-S-SS-TTS---SS--
-BSS-S-SSSSSS---SB--
--SS-S-S--SSS---SS--
--SS-S-S--SSS---SS--
-BSS-S-S--SSS---SB--
--SS-S-S--SSS---SS--
--SS-S-S--SSS---SS--
-BSS-S-S--SSS---SB--
--SS-S-S--SSS---SS--
-BSS-S-SS-SSS---SB--
--SS-S-S-SSS----SS--
--SS-S-S--SS----SS--
-BSS-S-S--SSS---SB--
-BSS-S-S--SSS---SB--
-BSS-S-S--SSS---SB--
--SS-S-S--SSS---SS--
--SS-S-S--TTS---SS--
-BSS-S-S--TTS---SB--
-BSS-S-S--SSS---SB--
-BSS-S-S--SSS---SB--
-BSS-S-S--SSS---SB--
--SS-S-S--SSS---SS--
-BSS-SSS--SSS---SB--
--SS-S-S--SSS---SS--
-BSS-SSSSSSSS---SB--
--SS-S-S--SSS---SS--
-BSS-S-S--SSS---SB--
--SS-S-S--SSS---SS--
-BSS-S-S--TTS---SB--
--SS-S-S--SSS---SS--
-BSS-S-S--SSS---SB--
-BSS-S-S--SSS---SB--
--SS-S-S--SSS---SS--
--SS-S-SSSSSS---SS--
-BSS-S-S--SSS---SB--
--SS-S-S--SSS---SS--
--SS-S-S--TTS---SS--
-BSS-S-S--SSS---SB--
--SS-S-S--SSS---SS--
-BSS-S-S--SSS---SB--
--SS-S-S--SSS---SS--
-BSS-S-S--SSS---SB--
-BSS-S-S--SSS---SB--
--SS-SSSSSSSS---SS--
--SS-S-S--SSS---SS--
--SS-SSS--SSS---SS--
--SS-SSSSSSSS---SS--
--SS-S-S--SSS---SS--
--SS-S-S--SSS---SS--
-BSS-S-S--SSS---SB--
-BSS-S-S--SSS---SB--
-BSS-S-S--SSS---SB--
-BSS-S-S--SSS---SB--
--SS-S-S--SSS---SS--
--SS-S-S--TTS---SS--
--SS-S-SS-SSS---SS--
--SS-S-SS-SSS---SS--
--SS-S-SS-SSS---SS--
--SS-S-S--SSS---SS--
--SS-S-S--SSS---SS--
--SS-S-S--SSS---SS--
-BSS-S-S--SSS---SB--
-BSS-S-S--SSS---SB--
--SS-S-SS-SSS---SS--
--SS-SSS-SSSS---SS--
-BSS-S-S--SSS---SB--
--SS-S-S--SSS---SS--
--SS-SSS--SSS---SS--
--SS-S-S--SSS---SS--
--SS-S-SS-SSS---SS--
--SS-S-S--SSS---SS--
--SS-S-S--SSS---SS--
--SS-S-SS-SSS---SS--
--SS-S-SSSSSS---SS--
--SS-S-SS-SSS---SS--
--SS-S-SS-SSS---SS--
--SS-S-S--SSS---SS--
--SS-S-S--SSS---SS--
--SS-S-S--SSS---SS--
--SS-S-S--SSS---SS--
--SS-S-S--SSS---SS--
--SS-S-S--SSS---SS--
--SS-S-S--SSS---SS--
--SS-S-S--SSS---SS--
--SS-S-S--SSS---SS--
--SS-S-S--SSS---SS--
--SS-S-S--SSS---SS--
--TT-S-S--SSS---SS--
--TT-S-S--SSS---SS--
--TT-S-S--SSS---SS--
--TT-S-S--SSS---SS--
--TT-S-S--SSS---SS--
--TT-S-S--SSS---SS--
--TT-S-S--SSS---SS--
--TT-S-S--SSS---SS--
--TT-S-S--SSS---SS--
--TT-S-S--SSS---SS--
--TT-S-S--SSS---SS--
--TT-S-S--SSS---SS--
--TT-S-S--SSS---SS--
--TT-S-S--SSS---SS--
--TT-S-S--SSS---SS--
--SS-S-S--SSS---SS--
--SS-SSS--SSS---SS--
--SS-S-S--SSS---SS--
--SS-S-S--SSS---SS--
--TT-S-S--SSS---SS--
--TT-S-S--SSS---SS--
--TT-S-SS-SSS---SS--
--TT-S-SS-SSS---SS--
--TT-S-SSSSSS---SS--
--TT-S-SS-SSS---SS--
--TT-S-SSSSSS---SS--
--TT-S-SSTTSS---SS--
--TT-S-SSSSSS---SS--
--TT-SSS-SSSS---SS--
--TT-S-S--SSS---SS--
--TT-S-SS-SSS---SS--
--TT-S-S--SSS---SS--
--TT-S-S--SSS---SS--
--TT-S-S--TTS---SS--
--TT-S-SS-SSS---SS--
--TT-S-S--SSS---SS--
--TT-SSS-SSSS---SS--
--TT-S-SSSSSS---SS--
--TT-SSS-SSSS---SS--
--TT-S-SSSSSS---SS--
--TT-S-S--SSS---SS--
--SS-S-S--SSS---SS--
--TT-S-S--SSS---SS--
--TT-S-S--SSS---SS--
--SS-S-S--SSS---SS--
--TT-SSS--SSS---SS--
--SS-S-S--SSS---SS--
--TT-S-S--SSS---SS--
--TT-S-S--SSS---SS--
--TT-S-S--SSS---SS--
--TT-S-S--SSS---SS--
--TT-S-S--SSS---SS--
--TT-S-S--SS----SS--
--TT-S-S--SSS----S--
--TT-S-S--SSS---SS--
--TT-S-S--SSS---SS--
--TT-S-S--SSS---SS--
--TT-S-SS-SSS---SS--
--TT-S-S--SSS---SS--
--TT-S-S--SS----SS--
--TT---S--SSS---SS--
--TT-S-S--TT----SS--
--TT-S-S--SSS---SS--
---S-S-S--SSS---SS--
--TT-S-S--SSS---SS--
--TT-S-S--SSS---SS--
--TT-S-S--SSS---SS--
--TT-S-S--TTS---SS--
--TT-S-S--SSS---SS--
--TT---S--SSS---SS--
--TT-S-S--SSS---SS--
--TT-S-S--TT----SS--
--TT-S-S--SSS---SS--
--TT-S-S--SS----SS--
--TT-S-S--SSS---SS--
--TT-S-S--SSS---SS--
--TT-S-S--SS----SS--
--TT-S-S--SSS---SS--
--TT-S-S--SSS---SS--
--TT-S-S--SSS---SS--
--TT-S-S--SSS---SS--
--TT-S-S--SSS---SS--
--TT-S-S-SSSS---SS--
--TT-S-S--SSS---SS--
--TT-S-S--SSS---SS--
--TT-S-S--SS----SS--
--TT-S-S--SSS---SS--
--TT-S-SSSSSS---SS--
--TT-S-S--SSS---SS--
--TT-S-SSSSSS---SS--
--SS-S-S--SSS---SS--
--TT-S-S--SSS---SS--
--TT-S-S--SSS---SS--
--TT-S-S--SSS---SS--
--TT-S-S--SSS---SS--
--TT-S-S--SSS---SS--
--TT-S-S--SSS---SS--
--TT-S-S--SSS---SS--
--TT-S-S-SSS----SS--
--TT-S-S--SSS---SS--
--TT-S-S--SS----SS--
--TT-S-S-SSSS---SS--
--TT-S-S--SSS---SS--
--TT-S-S-SSS----SS--
--TT-S-S--SS----SS--
--TT-S-S--SSS---SS--
--TT-S-S--SS----SS--
--TT-S-S-SSSS---SS--
--TT-S-S--SSS---SS--
--TT-S-S--SSS---SS--
--TT-S-S--SSS---SS--
--TT-S-S--SSS---SS--
--TT-S-SSSSSS---SS--
--TT-S-SS-SSS---SS--
--TT-S-S--SSS---SS--
--TT-S-SSSSSS---SS--
--TT-S-SS-SSS---SS--
--TT-S-SSSSS----SS--
--TT-S-S--SSS---SS--
--TT-S-S--SSS---SS--
--TT-S-S--SS----SS--
--TT-S-SSSSSS---SS--
--TT-S-S-SSS----SS--
--TT-S-S-SSSS---SS--
--TT-S-SS-SSS---SS--
--TT-S-S--SSS---SS--
--TT-S-S--SS----SS--
--TT-S-SSTTTS---SS--
--TT-S-SS-SSS---SS--
--TT-S-S-SSS----SS--
--TT-S-S--SSS---SS--
--TT-S-S--SSS---SS--
--TT-S-SS-SSS---SS--
--TT-S-SSSSSS---SS--
--TT-S-SS-SSS---SS--
--TT-S-SSSSSS---SS--
--TT-S-SSSSSS---SS--
--TT-S-S--SSS---SS--
--TT-S-S--SS----SS--
--TT-S-SSSSSS---SS--
--TT-S-SS-SS----SS--
--TT-S-S-SSSS---SS--
--TT-S-SSSSSS---SS--
--TT---S-SSSS---SS--
--TT---S--SS----SS--
--TT---S-SSSS---SS--
--TT---SSSSS----SS--
--TT---SS-SS----SS--
--TT-S-S--SSS---SS--
--TT-S-S--SS----SS--
--TT---S--SS----SS--
--TT-S-S--SS----SS--
--TT-S-S--SS----SS--
--TT-S-S--TT----SS--
--TT-S-SSSSS----SS--
--TT-S-SSSSSS---SS--
--TT---SSSSS----SS--
--TT-S-SSSSS----SS--
--TT-S-S-SSS----SS--
--TT-S-SSSSS----SS--
--TT-S-SSSSS----SS--
--TT-S-SS-SS----SS--
--TT-S-SSSSSS---SS--
--TT-S-SSSSSS---SS--
--TT-S-SSSSSS---SS--
--TT-S-SSSSS----SS--
--TT-S-S-SSS----SS--
--TT-S-SSSSSS---SS--
--TT-S-S--SS----SS--
--TT-S-S--SSS---SS--
--TT-S-S--SS----SS--
--TT-S-S-SSSS---SS--
--TT-S-SS-SSS---SS--
--TT-S-S-SSS----SS--
--TT-S-SS-SSS---SS--
--TT-S-SSSSS----SS--
--TT-S-S--SS----SS--
--TT-S-SSSSS----SS--
--TT-S-S--SS----SS--
--TT-S-S--SS----SS--
--TT-S-S--TT----SS--
--TT-S-S--TT----SS--
--TT-S-SS-TT----SS--
--TT-S-S--SS----SS--
--TT-S-S--SS----SS--
--TT-S-SS-SS----SS--
--TT-S-SS-SS----SS--
--TT-S-S-SSS----SS--
--TT-SSSSSSS----SS--
--TT-S-SSSTT----SS--
--TT-S-S--SS----SS--
--TT-S-S--SS----SS--
--TT-S-S--SSS---SS--
--TT-S-S--SS----SS--
--TT-S-S--SSS---SS--
--TT-S-SS-SS----SS--
--TT-S-S-SSS----SS--
--TT-S-SSSTT----SS--
--TT-S-S-SSSS---SS--
--TT-S-S--SSS---SS--
--TT-S-S--SSS---SS--
--TT-S-S--TT----SS--
--TT-S-S--SS----SS--
--TT-S-S--SS----SS--
--TT-S-S--SSS---SS--
--TT-S-S-SSS----SS--
--TT-S-S--SSS---SS--
--TT-S-S--SSS---SS--
--TT-S-S--SSS---SS--
--TT-S-S--SSS---SS--
--TT-S-S--SSS---SS--
--TT-S-S--SS----SS--
--TT-S-S--SS----SS--
--TT-S-SS-SSS---SS--
--TT-S-S-SSS----SS--
--TT-S-S--SS----SS--
--TT-S-S--SSS---SS--
--TT-S-SS-SSS---SS--
--TT-S-SSSTTS---SS--
--TT-S-S--SS----SS--
--TT-S-S--SSS---SS--
--SS-S-S-SSSS---SS--
--TT-S-SSSSSS---SS--
--TT-S-S--SS----SS--
--TT-S-SSSTTS---SS--
--TT-S-S--SS----SS--
--TT-S-S--SSS---SS--
--TT-S-SS-SSS---SS--
--TT-S-SSTTSS---SS--
--TT-S-SS-SSS---SS--
--TT-S-SS-SSS---SS--
--TT-S-SS-SSS---SS--
--SS-S-SSSSS----SS--
--TT-S-S--SS----SS--
--TT-S-S--SSS---SS--
--TT-S-S--SSS---SS--
--SS-S-S-SSSS---SS--
--TT-S-S--SS----SS--
--TT-S-S--SSS---SS--
--TT-S-S--SSS---SS--
--TT-S-S--SSS---SS--
--TT-S-S--SS----SS--
--TT-S-S--SSS---SS--
--TT-S-SSSSSS---SS--
--TT-S-SS-SS----SS--
--TT-S-S--SSS---SS--
--TT-S-S--SS----SS--
--TT-S-S--SSS---SS--
--TT-S-S--SS----SS--
--TT-S-S--SSS---SS--
--TT-S-S--SSS---SS--
--TT-S-SSSSSS---SS--
--TT-S-SSSSSS---SS--
--TT-S-SS-SS----SS--
--TT-S-SSSSSS---SS--
--TT-S-SSSSSS---SS--
--TT-S-SS-SSS---SS--
--TT-S-SSSSSS---SS--
--TT-S-SSSSSS---SS--
--TT-S-SSSSS----SS--
--TT-S-SSSSSS---SS--
--TT-S-SSSSSS---SS--
--TT---SSSSSS---SS--
--TT-S-SSSTT----SS--
--TT-S-SSSSS----SS--
--TT-S-SSSSS----SS--
--TT-S-SSSSSS---SS--
--TT-S-SSSSS----SS--
--TT-S-SSSSSS---SS--
--TT-S-SSSSS----SS--
--TT-S-SSSSSS---SS--
--TT-S-SS-SSS---SS--
--TT-S-SS-SSS---SS--
--TT-S-SS-SSS---SS--
--TT-S-SS-SSS---SS--
--TT-S-S--SSS---SS--
--SS-S-S--SSS---SS--
--TT-S-S-SSSS---SS--
--TT-S-S--SS----SS--
--TT-S-SSSSSS---SS--
--SS-S-SSSSSS---SS--
--TT-S-SSSSSS---SS--
--TT-S-SS-SS----SS--
--TT-S-SSTTS----SS--
--TT-S-SSSSS----SS--
--SS-S-SS-TTS---SS--
--TT-S-SS-SS----SS--
--TT-S-SS-SS----SS--
--TT-S-SSSSSS---SS--
--TT-S-SSSSSS---SS--
--TT-S-SS-SS----SS--
--TT-S-SS-SSS---SS--
--SS-S-SS-SSS---SS--
--TT-S-SSSSSS---SS--
--TT-S-SS-SSS---SS--
--TT-S-SSSSSS---SS--
--TT-S-SSSSSS---SS--
--TT-S-SSSSS----SS--
--TT-S-SSSSS----SS--
--TT-S-SSSSSS---SS--
--TT-S-SS-SSS---SS--
--TT-S-S--SS----SS--
--TT-S-S--SSS---SS--
--TT-S-SSSSSS---SS--
--TT-S-SSSSS----SS--
--TT-S-SSSSSS---SS--
--TT-S-SS-SS----SS--
--TT-S-SSSSSS---SS--
--TT-S-SSSSSS---SS--
--TT-S-SSSSSS---SS--
--TT-S-SS-SS----SS--
--TT-S-SSSSS----SS--
--TT-S-SS-SS----SS--
--TT-S-SSTTS----SS--
--TT-S-SSSSSS---SS--
--TT-SSSSSSSS---SS--
--TT-S-S--SS----SS--
--TT-S-SS-SS----SS--
--TT-S-SSSSSS---SS--
--TT-S-SSSSS----SS--
--TT-S-SSSSSS---SS--
--TT-S-SSSSS----SS--
--TT-S-SSSSSS---SS--
--TT-S-SSSSSS---SS--
--SS-S-SSSSSS---SS--
--TT-S-SSSSS----SS--
--TT-S-SS-SSS---SS--
--TT-S-S-SSSS---SS--
--TT-S-SSSSS----SS--
--TT-S-SSSSSS---SS--
--TT-S-SSSSS----SS--
--TT-S-S--SSS---SS--
--TT-S-S-SSSS---SS--
--TT-S-S-SSSS---SS--
--TT-S-S--SS----SS--
--TT-S-S--SS----SS--
--TT-SSSSSSSS---SS--
--TT-S-SSSSSS---SS--
--TT-S-SSSSSS---SS--
--TT-S-SSSSSS---SS--
--TT-S-SSSSSS---SS--
---S-S-SSSSSS---SS--
--TT-S-S-SSSS---SS--
--TT-S-SSSSS----SS--
--TT-S-SSSSSS---SS--
--TT-S-SS-SS----SS--
--TT-S-SS-SS----SS--
--TT-S-SSSSS----SS--
--TT-S-S--SS----SS--
--TT-S-SSSSSS---SS--
--TT-S-SS-SSS---SS--
--TT-S-SS-SSS---SS--
--TT---SSSSSS---SS--
--TT---SS-SSS---SS--
--TT-SSSSSSSS---SS--
--TT-S-SSSSSS---SS--
--TT-S-SSSSSS---SS--
--TT-S-SS-SS----SS--
--TT-S-S--SSS---SS--
--TT-S-SSSSS----SS--
--TT-S-SSSSS----SS--
--TT-S-S--SSS---SS--
--TT-S-S--SSS---SS--
--TT-S-S--SS----SS--
--TT-S-S-SSSS---SS--
--TT-S-S-SSSS---SS--
--TT-S-S-SSSS---SS--
--TT-S-S-SSSS---SS--
--TT-S-S-SSSS---SS--
--TT-S-S--SSS---SS--
--TT-S-S--SSS---SS--
--TT-S-S--SS----SS--
--TT-S-S--SSS---SS--
--TT-S-S--SSS---SS--
--TT-S-S--SSS---SS--
--TT-S-S--SS----SS--
--TT-S-S--SSS---SS--
--TT-S-S--SSS---SS--
--TT-S-S--SSS---SS--
--TT-S-S--SSS---SS--
--TT-S-S--SSS---SS--
--SS-S-S--SS----SS--
--TT-S-S--SS----SS--
--TT-S-S--SSS---SS--
--TT-S-S--TTS---SS--
--TT-S-S--SSS---SS--
--TT-S-S--SSS---SS--
--TT-S-S--SSS---SS--
--TT-S-S--SSS---SS--
--TT-S-S--SSS---SS--
--TT-S-S--SSS---SS--
--TT-S-S--SS----SS--
--TT-S-S--SS----SS--
--TT-S-S--SSS---SS--
--TT-S-S--SSS---SS--
--TT-S-S--SSS---SS--
--TT-S-S--SS----SS--
--TT-S-SS-SSS---SS--
--TT-S-S--SSS---SS--
--TT-S-S--SSS---SS--
--TT-S-S-SSSS---SS--
--TT-S-S-TTS----SS--
--TT-S-S-SSSS---SS--
--TT-S-S--SSS---SS--
--TT-S-S--SSS---SS--
--SS-S-S--SS----SS--
--TT-S-SS-SS----SS--
--TT-S-SS-SSS---SS--
--TT-S-S--SSS---SS--
--TT-S-S--SSS---SS--
--TT-S-S--SSS---SS--
--TT-S-S--SSS---SS--
--TT-S-S--SSS---SS--
--TT-S-S--SSS---SS--
--TT-S-S-SSSS---SS--
--TT-S-SSSSSS---SS--
--TT-S-S--SS----SS--
--TT-S-SSSSSS---SS--
--TT-S-S--SSS---SS--
--TT-S-S-SSSS---SS--
--TT-S-S--SSS---SS--
--TT-S-SSSSS----SS--
--TT-S-SS-SSS---SS--
--TT-S-SS-SSS---SS--
--TT-S-S--SSS---SS--
--TT-S-S--SS----SS--
--TT-S-S--TTS---SS--
--TT-S-S--SS----SS--
--TT-S-S--SS----SS--
--TT-S-S--SSS---SS--
--TT-S-S--SSS---SS--
--TT-S-SS-SSS---SS--
--TT-S-SS-SS----SS--
--TT-S-SS-SS----SS--
--TT-S-SS-SSS---SS--
--TT-S-SS-SSS---SS--
--TT-S-SS-SS----SS--
--TT-S-SSSSSS---SS--
--TT-S-SS-SSS---SS--
--TT-S-SS-SSS---SS--
--TT-S-S--SS----SS--
--TT-S-S--SSS---SS--
--TT-S-SS-SS----SS--
--TT-S-SSSSS----SS--
--TT-S-S--SS----SS--
--TT-S-SS-SSS---SS--
--TT-S-SSSSSS---SS--
--TT-S-SS-SS----SS--
--TT-S-SS-SSS---SS--
--TT-S-S--SS----SS--
--TT-S-S--SSS---SS--
--TT-S-SS-SSS---SS--
--TT-S-SS-SSS---SS--
--TT-S-SSSSS----SS--
--TT-S-SSSSSS---SS--
--TT-S-SS-SSS---SS--
--TT-S-S-SSSS---SS--
--TT-S-SSSSSS---SS--
--TT-S-S--SSS---SS--
--TT-S-S--SSS---SS--
--TT-S-SS-SS----SS--
--TT-S-S--SS----SS--
--TT-S-S--SS----SS--
--TT-S-SS-SS----SS--
--TT-S-S--SS----SS--
--TT-S-SS-SS----SS--
--TT-S-S--SSS---SS--
--TT-S-SSSSSS---SS--
--TT-S-SSSSSS---SS--
--TT-S-SS-SS----SS--
--TT-S-SSSTTS---SS--
--TT-S-SSSSS----SS--
--TT-S-SSSSSS---SS--
--TT-S-S--SS----SS--
--TT-SSSSSSSS---SS--
--TT-S-SSSSS----SS--
--TT-SSSSSSSS---SS--
--SS-S-SSSSSS---SS--
--TT-S-SSSSSS---SS--
--TT-S-SSSSSS---SS--
--TT-S-SSSSSS---SS--
--TT-S-SSSSSS---SS--
--TT-S-SSSSS----SS--
--TT-S-S--SS----SS--
--TT-S-SSSSSS---SS--
--TT-S-SSSSSS---SS--
--TT-S-SS-SSS---SS--
--TT-S-SS-SS----SS--
--SS-S-SSSSSS---SS--
--TT-S-SSSSSS---SS--
--TT-S-SSSSSS---SS--
--TT-S-SSSSSS---SS--
--TT-S-SSSSSS---SS--
--TT-S-SSSSSS---SS--
--TT-S-SSSSSS---SS--
--TT-S-SSSSSS---SS--
--TT-S-SSSSSS---SS--
--TT-S-SSSSSS---SS--
--TT-S-SSSSSS---SS--
--TT-S-SS-SSS---SS--
--TT-S-SSSSSS---SS--
--TT-S-SSSSSS---SS--
--TT-S-SSSSSS---SS--
--TT-SSSSSSSS---SS--
--TT-S-SSSSSS---SS--
--TT-S-SSTTS----SS--
--TT-S-S-SSS----SS--
--TT-S-S--SS----SS--
--TT-S-S--SS----SS--
--TT-S-S--SSS---SS--
--TT-S-S--SSS---SS--
--TT-S-S--SSS---SS--
--TT-S-S--SSS---SS--
--TT-S-S--SS----SS--
--TT-S-SS-SS----SS--
--TT-S-SS-SSS---SS--
--TT-S-S--SS----SS--
--TT-S-S--SSS---SS--
--TT-S-S--SSS---SS--
--TT-S-SS-SSS---SS--
--TT-S-S--SSS---SS--
--TT-S-S--TT----SS--
--TT-S-S--SSS---SS--
--TT-S-S--SSS---SS--
--TT-S-S-SSSS---SS--
--TT-S-S-SSS----SS--
--TT-S-S--SSS---SS--
--TT-S-S--SSS---SS--
--TT-S-SSSTT----SS--
--TT-S-S--SS----SS--
--TT-S-S-SSSS---SS--
--TT-S-S-SSS----SS--
--TT-S-S-SSSS---SS--
--TT-S-S--SSS---SS--
--TT-S-S-SSS----SS--
--TT-S-SSSSSS---SS--
--TT-S-S--SS----SS--
--TT-S-S-SSSS---SS--
--TT-S-SS-SSS---SS--
--TT-S-S-SSS----SS--
--TT-S-S--SSS---SS--
--TT-S-SSSSSS---SS--
--TT-S-SSSSSS---SS--
--TT-S-S--SSS---SS--
--TT-S-S-SSSS---TT--
--TT-S-S--SSS---SS--
--TT-S-S--SSS---TT--
--TT-S-S-SSS----TT--
--TT-S-S--SS----TT--
--TT-S-S-SSSS---TT--
--TT-S-S--SSS---SS--
--TT-S-S-SSSS---SS--
--TT-S-S--SSS---TT--
--TT-S-S--SS----TT--
--TT-S-S--SSS--BTTB-
--TT-S-SSSSSS---TT--
--TT-S-S--SS---BTTB-
--TT-S-SS-SSS--BTTB-
--TT-S-SS-SSS---TT--
--SS-S-S--SSS---TT--
--SS-S-S--SSS---TT--
--TT-S-S--SSS---TT--
--TT-S-SSSSS----TT--
--TT-S-SS-SS----TT--
--TT-S-SSSSSS---TT--
--TTSS-SS-SSS---TT--
--TT-S-S--SSS---TT--
--TT-S-SS-SSS---TT--
--TT-S-SSSSSS---TT--
--TT-S-SS-SS----TT--
--TTSS-SS-SSS---TT--
--TT-S-SS-SSS---TT--
--TTSS-SSSSS----TT--
--TT-S-S--SSS---SS--
--TT-S-S--SSS---TT--
--TT-S-S--SS----TT--
--TTSS-S--SSS---TT--
--TT-S-S--SS----SS--
--TT-S-SS-SSS---TT--
--TT-S-SSSSSS---TT--
--TT-S-SS-SS----TT--
--TT-S-S-SSSS---TT--
--TT-S-S--SSS--BTTB-
--TT-S-S--SSS---TT--
--TT-S-S--SSS---TT--
--TT-S-S--SSS---TT--
--TT-S-S--SSS---TT--
--TT-S-SS-SS----TT--
--TT-S-SS-SS----TT--
--TT-S-SS-SSS---TT--
--TT-S-SS-SSS---SS--
--TT-S-S-SSS----TT--
--TT-S-SSSSSS---TT--
--TT-S-S--SS----TT--
--TT-S-S-SSSS---TT--
--TT-S-S--SSS---TT--
--TT-S-S-SSSS---TT--
--TT-S-SS-SSS--BTTB-
--SS-S-SS-SS---BTTB-
--TT-S-SS-SS---BTTB-
--TT-S-S--SSS--BTTB-
--TT-S-S--SSS--BTTB-
--TT-S-S--SS----TT--
--TT-S-S--SSS---TT--
--TT-S-S-SSS----TT--
--TT-S-SS-SS----TT--
--TT-S-SS-SSS---TT--
--TT-S-SSSSSS---SS--
--TT-S-S--SS----TT--
--TT-S-SS-SS----TT--
--TTSS-SSSSS----TT--
--TTSS-S--SS----SS--
--TTSS-SS-SS----TT--
--TT-S-S--SSS---SS--
--TT-S-SS-SS----SS--
--TT-S-SS-SS----TT--
--TT-SSS-SSSS---SS--
--TT-S-S-SSSS---SS--
--TT-S-S-SSS----TT--
--TTSS-S--SS----SS--
--TT-S-S--SS----SS--
--TT-S-S--SS----TT--
--TT-S-SS-SSS---TT--
--TT-S-SS-SSS---TT--
--TT-S-SSSSS----TT--
--TT-S-S--SSS---TT--
--TT-S-S-SSSS---TT--
--TT-S-S-SSSS---TT--
--TT-S-S--SSS---TT--
--TT-S-S--SSS---TT--
--TT-S-S--SSS---TT--
--TT-S-S--SSS---TT--
--TT-S-S--SSS---TT--
--TT-S-S--SS----SS--
--TT-S-S--SS----SS--
--TT-S-S--SS----TT--
--TT-S-S--SS----TT--
--TT-S-S--SS----TT--
--TT-S-S--SS----SS--
--TT-S-SS-SS----SS--
--TT-S-S--SS----TT--
--TT-S-SS-SS----TT--
--TT-S-SS-SSS---SS--
--TT-S-SS-SS----TT--
--SS-S-SS-SS----TT--
--TT-S-SS-SS----TT--
--TT-S-SS-SS----TT--
--TT-S-SS-SS----SS--
--TT-S-S--SS----SS--
--TT-S-S--SSS---TT--
--TT-S-S--SS----SS--
--TTSS-S--SSS---TT--
--TT-S-SS-SS----TT--
--TT-S-S--SSS---SS--
--TT-S-S--SS----TT--
--TT-S-SS-SS----TT--
--TT-S-S--SS----TT--
--SS-S-S--SS----SS--
--TT-S-SSSSS----SS--
--TT-SSSSSSSS---SS--
--TT-SSSS-SSS---SS--
--TT-SSSSSSSS---SS--
--TT-SSSSSSS----SS--
--SS-SSSSSSSS---TT--
--SS-SSSSSSSS---TT--
--TTSSSS--SS----SS--
--TTSS-S--SS----TT--
--TTSSSSS-SS----SS--
--TT-S-SS-SS----TT--
--TTSS-SS-SS----SS--
--SSSS-S--SS----SS--
--TTSS-S--SS----TT--
--TT-SSS--SS----TT--
--TT-S-S--SSS---TT--
--TT-SSS-SSSS---TT--
--TT-S-S--SSS--BTTB-
--TT-S-S--TTS---TT--
--TT-S-S--TTS---SS--
--TT-S-S--SSS---TT--
--TT-S-S--TTS---TT--
--TT-S-S--TTT---SS--
--TT-S-S--TTS---SS--
--TTSS-S--SS----SS--
--TT-S-S--TTT---TT--
--TTSS-S--SSS---TT--
--TT-S-S--TTS---TT--
--TT-S-S--TTS---TT--
--TT-S-S--TT----TT--
--TT-S-S--TTS---SS--
--SS-S-S--TTS---TT--
--TTSS-S--TTS---TT--
--TT-S-S--SSS---TT--
--TT-S-S--TTS---SS--
--TT-S-S--TTS---SS--
--TT-S-S--TTT---SS--
--SS-S-S--TTT---TT--
--TT-S-S--TTS---TT--
--TT-S-S--SSS---SS--
--SS-S-S--SSS---SS--
--SS-S-S--TTT---SS--
---S-S-S--SS----TT--
--TT-S-S--SSS---TT--
--TT-S-S--SSS---SS--
--TT-S-S--TTS---TT--
--TT-S-S--SS----TT--
--TT-S----SSS---SS--
--TT-S-S--SSS---SS--
--TT------TT----SS--
--SS------TT----SS--
--TT---S--TT----SS--
--SS------SS----TT--
--TT------TT----TT--
--TT------SS----TT--
--TT------SS----SS--
--TT---S--SS----TT--
--TT---S--TT----TT--
--TT---S--SS----TT--
--TT---S--TT----TT--
--TT---S--SS----TT--
--TT---S--TT----TT--
--TT---S--SS----TT--
--TT---S--TT----TT--
--TT---S--SS----SS--
--TT---S--SS----SS--
--TT---S--TT----TT--
--TT------SS----TT--
--TT------SS----TT--
--TT---S--SS----SS--
--TT------SS----SS--
--TT------SS----TT--
--TT------TT----SS--
--TT------SS----SS--
--TT------SS----TT--
--TT------SS----TT--
--TT---S-SSS----SS--
--TT---S--TT----TT--
--TT---S--SS----TT--
--TT---S--SS---BTTB-
--TT------SS----SS--
--TT---S--SS----TT--
--SS---S--SS----SS--
--SS---S--SS----TT--
--TT---S--SS----TT--
--TT---S--SS----TT--
--TT------SS----TT--
--TT------SS----SS--
--TT------SS----TT--
--TT-S----SS----TT--
--TT------SS----TT--
--TT---S--TT----SS--
--TT---S-STT----TT--
--TT---S--SS----TT--
--TT---S--TT----TT--
--TT------SS----TT--
--TT---S--TT----SS--
--SS------SS----TT--
--TT-----STT----SS--
--TT------TT----TT--
--TT-S----SS----TT--
--SS-S----SS----SS--
--TT------SS----TT--
--TT-S-S--TT----TT--
--SS-S----SS----SS--
--TT-S----SS----SS--
--TT-S----SS----SS--
--SS-S----SS----SS--
--TT-S----SSS---TT--
--TT-S----SS----TT--
--TT-S----TT----SS--
--TT-S----SS----TT--
--TT-S----TTS---SS--
--TT------SS----SS--
--TT-S----SS----TT--
--TT-S----SSS---TT--
--TT-S----SS----TT--
--TT-S----SS----TT--
--TT-S----TT----TT--
--TT-S----SS----SS--
--TT-S----TT----SS--
--TT-S----SS----SS--
--TT---S--SS----TT--
--TT-S----SS----SS--
--TT------SS----TT--
--TT---S--SS----SS--
--TT-----SSS----SS--
--TT------SS----SS--
--TT------SS----TT--
--TT---S--SS----TT--
--TT------SS----SS--
--TT------SS----SS--
--TT---S--SS----SS--
--TT---S--TT----SS--
--TT------SS----TT--
--TT---S--SS----TT--
--TT---S--SS----SS--
--TT---S--SS----SS--
--TT---S--SS----TT--
--TT---S--SS----TT--
--TT------SS----TT--
--TT------SS----TT--
--TT---S--SS----SS--
--TT------SS----SS--
--TT------SS----SS--
--TT---S--TT----TT--
--TT------SS----SS--
--SS------SS----SS--
--TT------TT----SS--
--TT---S--SS----TT--
--TT---S--SS----SS--
--TT---S--SS----SS--
--TT------SS----SS--
--TT------SS----TT--
--TT------SS----SS--
--TT------SS----SS--
--TT------SS----SS--
--TT------SS----TT--
--TT------SS----SS--
--TT------SS----SS--
--TT------SS----SS--
--TT------SS----SS--
--TT------SS----SS--
--TT------TT----SS--
--TT------SS----SS--
--TT------SS----SS--
--TT------SS----SS--
--TT---S--SS----SS--
--TT---S--SS----TT--
--TT---S-SSS----SS--
--TT------SS----SS--
--TT-----SSS----SS--
--TT------TT----SS--
--TT---S--SS----SS--
--TT---S--SS----SS--
--TT---S--SS----SS--
--TT------SS----SS--
--TT------SS----SS--
--TT------SS----SS--
--TT------SS----SS--
--TT------TT----SS--
--TT------TT----SS--
--TT------SS----SS--
--SS-----SSS----SS--
--SS---S--SS----SS--
-BSS---S-STT----SB--
--SS-----SSS----SS--
--SS------SS----SS--
--SS------SS----SS--
--SS------SS----SS--
--SS------SS----SS--
-BSS------SS----SB--
-BSS------SS----SB--
--SS---S-SSS----SS--
--SS------SS----SS--
--SS------SS----SS--
--SS------SS----SS--
--SS------SS-----S--
--SS------SS----SS--
--SS------SS----SS--
--SS------SS----SS--
--SS------SS----SS--
--SS---S--TT----SS--
-BSS------SS----SB--
--SS------SS----SS--
--SS------SS----SS--
--SS------SS----SS--
--SS-----SSS----SS--
--SS------SS----SS--
--SS------TT----SS--
--SS------TT----SS--
-BSS------SS----SB--
--SS---S-SSS----SS--
--SS------SS----SS--
-BSS------SS----SB--
--SS------TT-----S--
--SS------SS----SS--
--SS------TT----SS--
--SS------TT----SS--
--SS------SS----SS--
--SS------SS----SS--
--SS------TT----SS--
--TT------SS----SS--
--TT-----SSS----SS--
--TT-----SSS----SS--
--TT------TT----SS--
--TT------SS----SS--
--TT------SS----SS--
--TT------TT----SS--
--TT------TT----SS--
--TT------SS----SS--
--TT------SS----SS--
--TT------SS----SS--
--TT------SS----SS--
--TT---S--TT----SS--
--TT------TT----SS--
--TT------SS----SS--
--TT------SS----SS--
--TT---S--SS----SS--
--TT------SS----SS--
--TT---S--TT----SS--
--TT------SS----SS--
--TT------SS----SS--
--TT---S--SS----SS--
--TT------SS----SS--
--TT------SS----SS--
--TT------TT----SS--
--TT------SS----SS--
--TT------SS-----S--
--TT------SS-----S--
--TT------SS----SS--
--TT------SS----SS--
--TT---S--TT----SS--
--TT------SS----SS--
--TT------SS----SS--
--TT------SS----SS--
--TT------SS----SS--
--SS---S--SS----SS--
--TT------TT----SS--
--TT---S--SS----SS--
--TT---S--SS----SS--
--TT---S--SS----SS--
--SS---S-SSS----SS--
--TT---S--SS----SS--
--SS---S--TT----SS--
--TT---S-SSS----SS--
--TT------SS----SS--
--TT---S--SS----SS--
--TT---S--SS----SS--
--TT------SS----SS--
--TT---S--SS----SS--
--TT---S--SS----SS--
--TT---S--TT----SS--
--TT---S--SS----SS--
--TT------SS----SS--
--TT------SS----SS--
--TT---S-SSS----SS--
--TT------SS----SS--
--TT---S--SS----SS--
--TT---S--SS----SS--
--TT---S--SS----SS--
--TT---S--SSS---SS--
--TT---S--SS----SS--
--TT---S--SS----TT--
--TT---S--SS----SS--
--TT---S--SS----SS--
--TT---S--SS----SS--
--TT---S--SS----SS--
--TT---S--TT----SS--
--TT------TT----SS--
--TT---S--SS----SS--
--TT------SS----SS--
--SS---S--SS----TT--
--TT---S-STT----SS--
--SS---S--SS----SS--
--TT---S--SS----SS--
--TT---S--SS----TT--
--TT---S--SS----TT--
--TT---S--SS----TT--
--TT---S--SS----TT--
--SS---S--SSS---SS--
--TT---S--SS----SS--
--TT---S-STT----TT--
--TT---S--SS----TT--
--TT---S--SS----SS--
--TT-S-S--TT----TT--
--TT-S-S--SS----SS--
--TT---S-SSS----TT--
--SS-S-S--SS----TT--
--SS-S----SS----SS--
--TT-S-S--TT----TT--
--TT-S-S--TT----TT--
--TT-S-S--SS----TT--
--SS---S--SS----TT--
--SS---S--TT----TT--
--SS---S--SS----TT--
--SS---S-SSS----SS--
--TT---S--SS----SS--
--TT---S--SS----SS--
--TT---S--SS----SS--
--TT---S--SS----SS--
--TT---S--TT----SS--
--TT---S--SS----TT--
--TT---S-SSS----SS--
--TT---S--TT----SS--
--TT---S-SSS----SS--
--TT---S--SS----SS--
--TT---S-SSSS---TT--
--TT---S-SSSS---SS--
--SS------SS----SS--
--TT---S-SSS----SS--
--TT---S-SSS----SS--
--TT---S--SS----SS--
--TT---S-SSS----SS--
--TT---S--SS----SS--
--TT---S--SS----SS--
--TT---S--SS----SS--
--SS---S--SS----TT--
--SS---S--SS----TT--
--TT------SS----TT--
--TT------SS----SS--
--TT---S--SS----TT--
--TT---S-SSS----TT--
--TT---S--SS----TT--
--TT---S--TT----SS--
--TT---S--SS----SS--
--TT---S--SS----TT--
--TT---S--SS----TT--
--TT---S--SS----TT--
--TT---S-SSS----TT--
--TT---S--SSS---TT--
--TT-S-S--SS----TT--
--SS-S-S--SS----TT--
--SS-S-S-SSS----TT--
--TT-S-S-SSS----TT--
--TT---S-SSS----TT--
--TT-S----SS----TT--
--TT---S-SSS----TT--
--TT-S-S--SS----TT--
--TT---S-SSS----TT--
--TT-S-S-SSS----TT--
--TT---S--SS----SS--
--TT---S-SSS----TT--
--TT---S-SSS----SS--
--SS---S-SSS----TT--
--TT-S-S-SSS----TT--
--TT-S-S--SS----TT--
--TT-S-S--SSS---TT--
--TTSS-S--SS----SS--
--TTSS-S--SS----TT--
--TT-S-S--SS----TT--
--SS-S-S--SSS---TT--
--TTSS-S--SSS---TT--
--SS-S-S--SS----TT--
--TTSS-S--SS----TT--
--TTSS-S--SS----SS--
--SS-S-S--SS----SS--
--TT-S-S-SSSS---SS--
--TT-S-S--SSS---SS--
--SS-S-S--SSS---TT--
--TT-S-S--SSS---TT--
--TT-S-S--SSS---SS--
--TT-S-S-SSSS---TT--
--TT-S----SS----SS--
--TT---S--SS----TT--
--TT---S--SS----TT--
--TT---S--SS----TT--
--TT---S--SS----TT--
--SS---S--SS----TT--
--TT---S--SS----TT--
--TT---S--SS----TT--
--TT---S--TT----TT--
--TT---S--SS---BTTB-
--TT---S--SS---BTTB-
--SS---S-STT----SS--
--TT---S--SS---BTTB-
--TT---S--SS---BTTB-
--TT------SS---BTTB-
--TT------TT---BTTB-
--TT---S--TT----SS--
--TT---S--SS----SS--
--TT---S--SS----SS--
--TT---S--SS----TT--
--TT------TT----SS--
--TT---S--SS----SS--
--TT-S-S--SS----SS--
--TT------SS----SS--
--TT---SS-SS----SS--
--TT-S-SS-SS----SS--
--TT-S-S--SS----SS--
--SS---S--SS----TT--
--TT---S--SS----TT--
--TT------SS----TT--
--TT---SS-SS----SS--
--TT------SS----TT--
--TT---S--SS----SS--
--TT------SS----SS--
--TT------SS----SS--
--TT------SS----TT--
--SS---S--SS----TT--
--TT---S--SS----SS--
--TT------SS----SS--
--TT---S--SS----TT--
--SS---SS-SS----TT--
--TT---SS-SS----SS--
--TT---S--SS----SS--
--TT---S--SS----SS--
--TT---S--SS----TT--
--TT---S--SS----SS--
--TT---S--SS----TT--
--TT---S--SS----TT--
--TT---S--SS----SS--
--TT---S--SS----SS--
--TT---S--SS----TT--
--TT---S--SS----TT--
--TT---S--SS----TT--
--TT---S--SS----TT--
--TT---S--SS----SS--
--TT---S--SS----SS--
--TT---S--SS----SS--
--SS---SS-SS----TT--
--TT---SS-SS----TT--
--SS---SS-SS---BTTB-
--TT---S--SS---BTTB-
--TT---SS-SS----SS--
--TT---S--SS----SS--
--TT---S--SS----SS--
--TT---S--SS----SS--
--TT---S--SS----SS--
--TT---S--SS----SS--
--TT---S--SS----SS--
--TT---S--SS----SS--
--TT---S--SS----SS--
--TT---S--SS----SS--
--TT---S--SS----SS--
--TT---S--SS-----S--
--TT---S--SS----SS--
--TT---S--SS----SS--
--TT---S--SS----SS--
--TT---S--SS----SS--
--TT---S--SS----SS--
--TT---S--SS----SS--
--TT---S--SS----SS--
--TT---S--SS----SS--
--TT---SS-SS----SS--
--TT---SS-SS----SS--
--TT---SS-SS----SS--
--TT---S--SS----SS--
--TT---S--SS----SS--
--TT---S--SS----SS--
--TT---SS-SS----SS--
--TT---S--SS----SS--
--TT---S--SS----SS--
--TT------SS----SS--
--TT---S--SS----SS--
--TT---S--SS----SS--
--TT---S--SS----SS--
--TT---S--TT----SS--
--TT---S--SS----SS--
--TT---S--SS----SS--
--TT---S--SS----SS--
--TT---S-STT----SS--
--TT---S--TT----TT--
--TT---S--TT----SS--
--TT---S--SS----SS--
--TT---S--TT----SS--
--SS---S-SSS----TT--
--TT---S--SS----TT--
--TT---S--TTS--BTTB-
--TT---S--TT----SS--
--TT---S--SS----SS--
--TT---S--TT----TT--
--TT---S--TT----TT--
--TT---S--SS----TT--
--TT---S--SS----TT--
--TT---S-SSS----TT--
--TT---S-SSS----TT--
--TT---S-SSS----TT--
--TT------SS----TT--
--TT---S--TT----TT--
--TT---S--TT----TT--
--TT---S-STT----TT--
--TT---S--SS----TT--
--TT---S-SSS----TT--
--TT---S-SSS----TT--
--TT---S-STT----TT--
--TT---S-SSS----TT--
--TT---S-SSS----TT--
--TT---S-SSSS---TT--
--TT---S-SSS----TT--
--TT---S-SSS----TT--
--TT---S--SS----TT--
--TT-----STT----TT--
--TT-----SSS----TT--
--TT------SS----TT--
--TT---S--TT----TT--
--TT---S--TT----TT--
--SS---S--TT----TT--
--TT---S--SS----SS--
--TT---S--SS----SS--
--TT---S--SS----SS--
--TT---S-SSSS---SS--
--TT---S--SSS--BTTB-
--TT---S--TTS--BTTB-
--TT---SS-SSS--BTTB-
--TT-S-SS-SSS--BTTB-
--TT-S-SS-SS----SS--
--TT---SS-SS----SS--
--TT---S--SS----SS--
--TT------SS----TT--
--TT------SSS---SS--
--TT------SS----SS--
--TT------SS----SS--
--TT-S-SS-SS----SS--
--TT-S-SS-SSS---TT--
--TT---S--SSS---SS--
--TT-S-S--SS----TT--
--TT---SS-SSS---TT--
--TT---S--SSS---SS--
--TT---S--SS----TT--
--TT------SS----TT--
--SS------SS----SS--
--TT---SS-SSS---SS--
--TT-S-SS-SSS---SS--
--TT-S-SS-SSS---SS--
--TT-S-S--SSS---SS--
--TT-S-S--SSS---SS--
--TT------SSS---SS--
--TT-S-SS-SSS---SS--
--SS-SSSS-SSS---SS--
--TT-S-SS-SSS---SS--
--TT-S-SS-SSS---SS--
--TT-S-SS-SSS--BTTB-
--TT-S-SS-SSS---SS--
--TT-S-SS-SSS---SS--
--TT-S-SS-SSS---TT--
--TT-S-SS-SSS---SS--
--TT-S-SS-SS----SS--
--TT-S-SS-SS----TT--
--TTSS-SS-SSS---SS--
--TT-S-SS-SSS---SS--
--TTSS-SS-SSS---SS--
--TT-S-SS-SSS---SS--
--TTSS-SS-SSS---SS--
--TT-S-SS-SS----TT--
--TTSS-SS-SS----SS--
--TTSS-SS-SS----TT--
--TT-S-SS-SSS---SS--
--TT-S-SS-SS----SS--
--TTSS-SS-SS----SS--
--SSSS-SS-SSS---SS--
--TT-SSSS-SSS---TT--
--TT-S-SS-SSS---TT--
--TTSS-SS-SS----TT--
--TTSS-SS-SSS---TT--
--TT-S-SS-SSS---SS--
--TT-S-SS-SSS---TT--
--SS-S-SS-SS----TT--
--TTSS-SS-SS----TT--
--TT-S-SS-SS----SS--
--TT-S-SS-SS----SS--
--TT-S-SS-SS----SS--
--TT-S-SS-SS----SS--
--TT-S-SS-SS----SS--
--TT-S-SS-SS----SS--
--TT-S-SS-SS----SS--
--TT-S-SS-SS----SS--
--TT-S-SS-SS----SS--
--TT-S-SS-SS----SS--
--SS-S-SS-SS----SS--
--TT-S-SS-SS----SS--
--TT-S-SS-SS----SS--
--TT-S-SS-SS----SS--
--SS-S-SS-SS----SS--
--TT---SS-SS----SS--
--TT-S-SS-SS----SS--
--TT-S-SS-SS----SS--
--TT-S-SS-SS----SS--
--TT-S-SS-SS----TT--
--TT-S-SS-SS----TT--
--TT-S-SS-SS----SS--
--TT-S-SS-SS----TT--
--TT-S-SS-SS----SS--
--TT-S-SS-SS----TT--
--TT-S-SS-SS---BTTB-
--TT-S-SS-SS----SS--
--TT-S-SS-SS----TT--
--TT-S-SS-SS----TT--
--TT-S-SS-SS----SS--
--TT-S-SS-SS---BTTB-
--TT-S-SS-SS----TT--
--TT-S-SS-SS----SS--
--TT-S-SS-SS----SS--
--TT-S-SS-SS----TT--
--SS-S-SS-SS----TT--
--TT-S-SS-SS----SS--
--TT-S-SS-SS----SS--
--TT-S-SS-SSS--BTTB-
--TT-S-SS-SS---BTTB-
--TT-S-SS-SSS---SS--
--TT-S-SS-SS---BTTB-
--TT-S-SS-SSS--BTTB-
--SS-S-SS-SS----SS--
--TT-SSSS-SS----SS--
--TT-S-SS-SSS--BTTB-
--TT-S-SS-SS----SS--
--TT-S-SS-SSS---SS--
--TT-S-SS-SS----SS--
--TT-S-SS-SS----SS--
--SS-S-SS-SS----SS--
--TT-S-SS-SS----SS--
--SSSS-SS-SS-----S--
--TT-S-SS-SS-----S--
--TTSS-SS-SS----SS--
--SS-S-SS-SSS---SS--
--TT-S-SS-SS----SS--
--SS-S-SS-SS----SS--
--TT-S-SS-SS----SS--
--TTSS-SS-SSS---SS--
--TT-S-SS-SSS---SS--
--SSSS-SS-SS----SS--
--TTSS-SS-SSS---TT--
--TTSS-SS-SSS---SS--
--TT-S-SS-SSS---SS--
--TTSS-SS-SS----TT--
--TTSS-SS-SSS---TT--
--TT-S-SS-SS----TT--
--SS-S-SS-SSS---TT--
--TTSS-SS-SS----TT--
--SSSS-SS-SS----TT--
--TTSS-SS-SS----SS--
--SSSSSSS-SS----TT--
---SSS-SS-SS----TT--
---SSS-SS-SSS---SS--
--TTSS-SS-SS----TT--
--TTSS-SS-SS----TT--
--TTSS-SS-SS----TT--
--TTSS-SS-SS----TT--
--TTSS-SS-SS----SS--
--TT-S-SS-SSS---SS--
--SSSS-SS-SS----SS--
--SS-SSSS-SSS---SS--
---SSSSSS-SSS---SS--
---SSSSS--SS----SS--
--SS-SSSS-SSS---TT--
--SS-SSS--SS----TT--
--TT-S-SS-SSS---SS--
--TT-SSSS-SS----SS--
--TT-SSSS-SS----SS--
--TTSSSSS-SS----TT--
--SSSS-SS-SS----TT--
--TTSS-SS-SS----TT--
--TTSS-SS-SS----TT--
--SSSS-SS-SSS---TT--
--TT-S-SS-SSS---SS--
--TT-S-SS-SSS---TT--
--SSSS-SS-SSS---TT--
--SSSS-SS-SS----TT--
--SSSSSS--SS----TT--
--SSSS-S--SS----TT--
--TTSS-SS-SS----TT--
--SSSS-SS-SS----TT--
--SSSS-SS-SS----TT--
---SSSSSS-SS----TT--
---SSS-SS-SS----TT--
---SSS-SS-SS----TT--
---SSS-SS-SS----TT--
--TT-S-SS-SS----TT--
--TT-S-SS-SSS---TT--
--TT-S-SS-SS----TT--
--TT-S-SS-SS----TT--
--TT-S-SS-SS----TT--
--SS-S-SS-SS----TT--
--SS-S-SS-SSS---TT--
--SS---SS-SS----TT--
--SS-S-SS-SS----SS--
--TT---SS-SS----TT--
--SS---SS-SSS---SS--
--TT-S-SS-SS----TT--
--TT-S-SS-SSS---TT--
--TT-S-SS-SS----TT--
--TTSS-SS-SS----TT--
--TT-S-SS-SSS---TT--
--SSSS-SS-SSS---TT--
--TT-S-SS-SS----TT--
--TT-S-TT-SS----TT--
--SSSS-SS-SSS---TT--
--TTSSSSS-SSS---TT--
--SSSSSSS-SS----TT--
--TTSSSSS-SS----TT--
---SSSSTT-SS----TT--
--SS-S-TT-SSS---TT--
--SSSS-TT-SS----TT--
--SS-TTTT-SS----TT--
---S-S-TT-SS----TT--
--SSSS-SS-SS----SS--
---SSS-SS-SS----TT--
--SSSS-TT-SSS--BTTB-
---SSS-SS-SS----TT--
--TTSS-SS-SSS---TT--
---SSS-SS-SS----TT--
--TTSS-TT-SS----SS--
--SSSSSSS-SSS---TT--
--TTSSSSS-SSS---TT--
--TTSS-SS-SSS---TT--
--TTSS-SS-SSS---TT--
---SSSSSS-SSS---TT--
--TTSSSSS-SSS---TT--
--TTSS-SS-SSS---TT--
--TTSS-SS-SS----TT--
--TTSS-SS-SSS---TT--
--TTSS-SS-SSS---TT--
--SS-SSSS-SSS--BTTB-
---S-S-SS-SSS---TT--
--TTSS-TT-SSS---TT--
--TT-SSTT-SSS---TT--
--SSSS-SS-SSS---TT--
--TT-S-TT-SSS---SS--
--SS-S-SS-SS----TT--
--TTSS-SS-SSS---TT--
--TTSS-SS-SS----TT--
--TTSS-SS-SS----SS--
--TTSSSSS-SS----TT--
--TT-S-SS-SSS---TT--
--SSSSSSS-SS----TT--
--TTSS-SS-SSS---TT--
--SSSS-SS-SSS---TT--
--SSSS-TT-SSS---TT--
--SSSS-TT-SSS---TT--
--SSSSSSS-SSS---SS--
--SSSS-SS-SSS---TT--
---SSSSSS-SS----TT--
--TTSSSSS-SSS---TT--
--TTSS-SS-SSS---TT--
--TTSSSSS-SSS---TT--
--SSSSSSS-SSS---TT--
--SSSSSSS--SS---TT--
---SSS-SS--S----TT--
--SSSS-SS-SSS---TT--
--SSSSSSS-SSS---TT--
--TTSSSSS-SSS---TT--
--SSSSSSS-SSS---TT--
---SSS-SS-SS----TT--
--TTSSSSS-SSS---TT--
---SSSSSS-SS----TT--
---SSSSSS-SSS---TT--
--SS-SSSS-SSS---TT--
--TTSS-SS-SSS---TT--
--TTSS-SS-SS----TT--
--TTSSSSS-SSS---TT--
---SSSSSS-SS----TT--
--TTSSSSS-SSS---TT--
--SSSSSSS-SSS---TT--
--SSSSSSS-SSS--BTTB-
--SSSSSSS-SSS---TT--
--TTSSSSS-SS----TT--
--TTSSSSS-SS----TT--
--SSSSSSS-SS----TT--
--SSSSSSS-SSS---TT--
--TTSS-SS-SSS---TT--
--TTSS-SS-SSS---TT--
--SSSSSSS-SS----TT--
--SSSS-SS-SSS---TT--
--SSSSSTT-SSS---TT--
--TTSS-SS-SSS---TT--
--SSSSSSS-SS----TT--
--TTSS-SS-SS----SS--
--SSSSSSS-SSS---TT--
--SSSSSSS-SS----TT--
--TTSSSSS-SS----TT--
--TTSS-SS-SS----TT--
---S-S-SS-SS----TT--
--TTSSSSS-SS----SS--
--TT-S-SS-SSS---SS--
--TT-S-SS-SS----TT--
---SSS-SS-SS----TT--
--TTSS-SS-SS----SS--
--TTSS-SS-SSS---TT--
--TTSSSTT-SS----TT--
--TTSS-TT-SS----SS--
--TTSS-SS-SS----TT--
--SSSS-SS-SS----TT--
--TTSS-SS-SS----TT--
--TTSS-TT-SS----TT--
--TTSS-SS-SS----SS--
--TTSS-SS-SS----TT--
--TTSS-TT-SS----TT--
--TTSS-SS-SS----TT--
--TTSS-TT-SS---BTTB-
--TTSS-SS-SS---BTTB-
--TTSS-SS-SS----TT--
--TTSS-SS-SS----TT--
---SSS-SS-SS----SS--
---SSS-SS-SS----TT--
---SSS-SS-SS----TT--
---SSS-SS-SS----TT--
---SSS-SS-SSS---TT--
---SSSSSS-SS----TT--
---SSS-SS-SSS---TT--
---S-S-SS-SS----TT--
---S-S-SS-SS----TT--
---SSS-SS-SS----TT--
---S-S-TT-SSS---SS--
---SSS-SS-SS----SS--
---SSSSSS-SS----SS--
---SSSSSS-SS----SS--
----SSSSS-SS----TT--
---SSS-SS-SS----TT--
---SSS-TT-SS----TT--
---SSS-TT-SS----TT--
--SSSS-SS-SS----SS--
---SSS-SS-SS----SS--
---SSS-SS-SS----SS--
---SSS-SS-SS----SS--
---S-S-SS-SS----TT--
--SS-S-SS-SS----SS--
---S-S-SS-SS----SS--
---S-S-SS-SS----SS--
--SSSS-SS-SSS---TT--
--TT-S-SS-SS----TT--
--TT-S-SS-SS----TT--
--TT-S-TT-SS----TT--
--SS-S-TT-SS-----S--
--SSSS-SS-SS----TT--
--SS-S-S--SSS---TT--
--TT-S-S--SS----TT--
--TT-S-SS-SS----TT--
--TTSSSSS-SS----TT--
--SS-S-SS-TT----TT--
--TT-SSSS-SSS---SS--
--SSSS-SS-SSS---TT--
--SSSS-SS-SS----TT--
--SSSS-SS-SS----TT--
--SSSS-SS-SS----TT--
--SS-S-SS-SSS---TT--
--SSSS-SS-SSS---TT--
--TT-S-SS-SS----TT--
--SSSS-SS-SS----TT--
--TT-S-SS-SSS---TT--
--TTSS-SS-SS----TT--
--SSSS-SS-SS----TT--
--SS-S-SS-SS----TT--
--SS-S-SS-SS----TT--
--SS-S-SS-SSS---TT--
--SSSS-SS-SS----TT--
--SS-S-SS-SSS---TT--
--SS-S-SS-SSS---TT--
--SS-SSSS-SSS---SS--
--SS-S-SS-SSS---TT--
--SS-S-SS-SS----TT--
--TT-S-SS-SSS---SS--
--SS-S-SS-SSS---TT--
--TT-S-SS-SSS---TT--
--SS-S-SS-SS----SS--
--SS-S-SS-SSS---TT--
--SSSS-SS-SS----SS--
--TTSS-SS-SSS---TT--
--SS-S-SS-SSS---TT--
--TT-S-SS-SSS---TT--
--TT-S-SS-SSS---TT--
--TT-S-SS-SSS---SS--
--SS-S-SS-SS----TT--
--SS-S-SS-SS----TT--
--SS-S-SS-SSS---TT--
--SS-S-SS-SS----TT--
--TT-SSSS-SS----TT--
--TT-S-SS-SS----TT--
--TT-S-SS-SS----SS--
--TT-SSSS-SS----TT--
--TT-SSSS-SSS---TT--
--SS-S-SS-SS----TT--
--TT-SSSS-SS----SS--
--SS-S-SS-SS----TT--
--SS-SSTT-SS----TT--
--SS-SSSS-SSS---TT--
--SS-S-SS-SS----TT--
--SS-SSSS-SSS---TT--
--SS-S-SS-SS----TT--
--SS-S-SS-SSS---TT--
--SS-S-SS-SSS---TT--
--TT-SSSS-SS----SS--
--SS-S-SS-SS----TT--
--SS-SSSS-SS----TT--
--TT-S-SS-SSS---TT--
--TT-S-SS-SS----TT--
--SS-S-SS-SS----TT--
--SS-S-SS-SS----TT--
--TT-S--S-SS----TT--
--SS-S-SS-SSS---TT--
--SS-S-SS-SSS---TT--
--TT-SSSS-SSS---TT--
--SS-SSSS-SSS---TT--
--SS-SSS--SSS---TT--
--S--SSSS-SS----TT--
--SS-S-SS-SSS---TT--
--SS-SSSS-SSS---TT--
--SS-S-SS-SS----TT--
---S-S-SS-SS----SS--
-----S-SS-SS----TT--
--S--SSTT-SS----TT--
-----S-SS-SS----TT--
--SS-S-SS-SS----TT--
---S-SSTT-SSS---TT--
-----SSSS-SS----TT--
--SS-S-SS-SS----TT--
--S--S-SS-SS----TT--
-----SSSS-SSS---TT--
--S--S-SS-SS----TT--
---S-S-SS-SS----TT--
--S--S-SS-SS----TT--
--S--S-SS-SSS---TT--
--S--SSSS-SS----TT--
--S--SSSS-SS----TT--
-----S-SS-SS----TT--
-----SSSS-SS----TT--
--S--S-SS-SSS---TT--
-----S-SS-SS----TT--
-----S-SS-SSS---TT--
-----S-SS-SS----TT--
-----S-SS-SS----TT--
--SS-S-SS-SS----TT--
--S--SSSS-SS----TT--
--S--SSSS-SS----TT--
--S--S-SS-SS----TT--
--S--SSSS-SS----TT--
-----SSSS-SSS---TT--
--S--SSSS-SS----TT--
--SS-S-SS-SS----TT--
--S-SS-SS-SS----TT--
--SS-S-SS-SS----TT--
-----S-SS-SS----TT--
--S--S-SS-SS----SS--
-----S-SS-SS----TT--
-----S-S--SS----TT--
-----S-SS-SS----TTT-
-----S-SS-SS----TTT-
--S--S-SS-SS----TT--
--S--SSSS-SS----TT--
-----S-SS-SS----TTT-
--S--S-SS-SS----TT--
-----S-SS-SS----TT--
--SS-S-SS-SS----TT--
--S--S-SS-SS----TTT-
--SS-S-SS-SS----TT--
--SS-S-SS-SS----SS--
--S--SSSS-SS----TT--
--S--S-SS-SS----TT--
-----S-SS-SS----TT--
-----S-SS-SS----TT--
--S--S-SS-SS----TTT-
--S--S-SS-SS----TTT-
--SS-S-SS-SS----TT--
-----S-SS-SS----TT--
---S-S-SS-SS----TT--
--SS-S-SS-SS----TT--
-----S-SS-SS----TT--
---S-S-SS-SS----TT--
-----S-SS-SS----TT--
---S-S-SS-SS----TT--
-----S-SS-SS----TT--
-----S-SS-SS----TT--
---S-S-SS-SS----TT--
-----S-SS-SS----TTT-
--S--S-SS-SS----TTT-
--S--S-SS-SS----TT--
--SS-S-SS-SS----TT--
--S--S-SS-SS----TT--
--SS-S-SS-SS----TT--
---S-S-SS-SS----TT--
--S--S-SS-SS----TTT-
--SS-S-SS-SS----TT--
--S--S-SS-SS----TTT-
--S--S-S--SS----TT--
--S--S-SS-SS----TTT-
--SS-S-S--SS----TT--
--S--SSS--SS----TT--
-----SSS--SS----SS--
--S--SSS--SS----TT--
--S--SSSS-SS----SS--
--S--SSS--SSS---TTT-
--S--S-S--SS----SS--
-----S-SS-SS----TT--
--SS-S-S--SS----TT--
--S--S-S--SS----SS--
--S--S-S--SS----SS--
--SS-S-S--SS----SS--
--S--S-S--SS----SS--
--SS---S--SS----SS--
--S--S-S--SSS---SS--
--TT-S-S--SSS---SS--
--S--S-S--SS----SS--
--SS-S-SS-SS----SS--
--SS-S-S--SS----SS--
--SS-S-S--SS----SS--
--SS-S-SS-SS----SS--
--SS-S-SS-SS----SS--
--SS-S-SS-SS----SS--
--SS-S-SS-SS----SS--
--SS-S-S--SS----SS--
--SS-S-SS-SS----SS--
--SS-S-SS-SS----SS--
--SS-S-S--SS----SS--
--SS-S-SS-SS----SS--
--SS-S-S--SS----SS--
--SS-S-S--SS----SS--
--SS-S-S--SS----SS--
--SS-S-S--SS----SS--
--SS-S-S--SS----SS--
--SS-S-SS-SS----SS--
--SS-S-SS-SS----SS--
--SSBS-SS-SS----BS--
--SS-S-SS-SS----SS--
--SS-S-SS-SS----SS--
--SS-S-SS-SS----SS--
--SS-S-SS-SS-----S--
--SS-SSS--SSS---SS--
--SS-S-SS-SSS---SS--
--SS-SSSS-SSS----S--
--SS-S-S--SSS----S--
--SS-SSSS-SSS----S--
--SS-SSS--SS-----S--
--SS-S-S--SS-----S--
--SS-S-SS-SS-----S--
--SSBS-S--SS----BS--
--S--S-S--SSS---SS--
--S--S-S--SSS----S--
--S--S-S--SSS----S--
--S--SSS--SSS----S--
---S-S-S--TTS----S--
-----SSS--SS-----S--
-----SSS--SS-----S--
-----S-S--SS-----S--
---S-SSS--SS----SS--
---S-S-S--SS-----S--
---S-S-S--SSS----S--
--SS-S-S--SSS----S--
--SS-SSS--SSS----S--
--SS-SSS--SS-----S--
--SSBSSS--SS----BS--
--SS-SSS--SS-----S--
--S--SSS--SS-----S--
--S--S-S--SS-----S--
-----S-S--SS-----S--
--S--S-S--SS-----S--
--S--SSS--SS-----S--
--S--S-S--SS-----S--
--S--SSS--SS-----S--
--S--S-S--SS-----S--
--S--S-S--SS-----S--
--S--S-S--SS-----S--
--S--SSS--SS----SS--
-----S-S--SS-----S--
-----S-S--SS-----S--
--SS-S-S--SS-----S--
--SS-S-SS-SS----TT--
--SS-S-SS-SS-----S--
---S-S-S--SS-----S--
--SS------SSS---TT--
--TT------SS----TT--
--TT------SS----SS--
---S------SS----SS--
--SS------SS----TT--
--SS---S--SS----TT--
--SS---S--SS----SS--
--SS---SS-SS----SS--
--TT--SS--SS----TT--
--SS--SS--SS---BTTB-
--SS---SS-SSS--BTTB-
--SS---SS-SS---BTTB-
--SS---SS-SS----TT--
-BTTB--SS-SS----TT--
-BTTB--S--SS----TT--
--SS------SS----TT--
--SS---S--SS----TT--
--SS-S----SS----TT--
--SS-S----SS---BTTB-
--SS-S----SSS---TT--
--SS-S----SSS---TT--
--SS------SS----TT--
--SS------SS----TT--
--SS------SSS---TT--
--SS-S--S-SSS---TT--
--SS---S--SS----TT--
--SS---SS-SS----TT--
--SS----S-SS----TT--
--SS------SS----TT--
--SS------SS---BTTB-
--SS------SS----TT--
--SS------SSS---TT--
--SS------SSS--BTTB-
--SS-S----SSS---TT--
--SS-S----SSS--BTTB-
--SS-S----SSS--BTTB-
--SS-S----SSS---TT--
-BTTBS----SS----TT--
--SS-S----SSS---TT--
--SS-S----TT----TT--
--SS-S----TT----SS--
--SS-S----TT----SS--
--SS-S----TT----SS--
--SS-S----SS----TT--
--SS-S----SSS---SS--
--SS-S----SS----SS--
--SS-S----SS----SS--
--SS------TT----SS--
--SS------SS----TT--
--SS------SS----SS--
--SS------SS----SS--
--SS------TT----SS--
--SS------TT----SS--
--SS------SS----SS--
--SS-S----SS----TT--
--SS-S----TTS---TT--
--TT-S-S--SSS---TT--
--TT-SSSS-TT----TT--
--TT-S-SS-SS---BTTB-
--TT-SSSS-SSS---TT--
--TT-SSS--SS----TT--
---S-S-S--SS----TT--
--TT-SSS--SSS--BTTB-
--TT-SSS--SSS---TT--
--TTSS-SS-SSS---TT--
--TT-SSS--SSS---TT--
-BTTBS-SS-SSS---TT--
-BTTBS-S--SS----TT--
-BTTBS-S--SSS---TT--
--SS-S-S--SSS---TT--
-BTTBS-S--SSS---TT--
--TT-S-S--SSS---TT--
--TT-S-S--SSS---TT--
-BTTBS-S--SSS---TT--
--TT-S-S--SSS---TT--
--TT-S-S--SSS---TT--
--TT-S-S--SSS---TT--
--TT-S-S--SSS---TT--
--TT-S-S--SSS---TT--
--TT-S-S--SSS---TT--
--TT-S-S--SSS---TT--
-BTTBS-S--SSS---TT--
--TT-S-S--SSS---TT--
--TT-S-S--SSS---TT--
--TT-S-S--SSS---TT--
-BTTBS-S--SSS---TTT-
--TT-S-S--SSS---TTT-
--SS-S-S--TTS---TT--
--SS---S--SSS---TT--
--SS-S-S--SSS---TT--
--SS-S-S--SSS---TT--
--SS-S-S--SSS---TTT-
--SS------SS----TT--
--SS------SSS---TT--
--SS-S----SS----TT--
--SS------SS----TT--
--SS-----BTTB---SS--
--SS-S----TT----TT--
--SS------SS----TT--
--SS------SS----TT--
--SS-S-S--SS----TT--
--SS------SS----TT--
--SS-S-S--SS----SS--
--SS------SSS---TT--
--SS----S-SS----SS--
--SS-S-SS-SSS---TT--
--SS---SS-SSS---TT--
--SS---SS--SS---TT--
--SS-S-SS-SSS---TT--
--SS------SSS---TT--
--SS-S-SS-SSS---TT--
--SS---SS--S----TT--
--SS----S--SS---SS--
--SS----S--SS---TT--
--SS-S--S--SS---TT--
--SS----S--SS---TT--
--SS---SS--SS---SS--
--SS-S-SS--SS---TT--
--SS----S--SS---TT--
--SS----S--SS---TT--
--SS----S--SS---SS--
--SS---SS--SS---SS--
--SS-S-SS--SS---SS--
--SS---SS--SS---TT--
--SS-S-SS--SS---TT--
--SS---SS--SS---TT--
--SS-S-SS--SS---TT--
--SS-S-S--SS----TT--
--SS-S-S--SSS---TT--
--SS-S-SS-SSS---TT--
--SS-S-SS-SS----TT--
--SS-S-S--SS----TT--
--SS-S-S--SS----SS--
--SS-S-SS-SS----TT--
--SS------SS----TT--
--SS-S--S-SS----TT--
--SS---SS-SS----TT--
--SS-S-S--SS----TT--
--SS-S-S--SS----TT--
--SS---S--SS----TT--
--SS-S-S--SS----TT--
--SS-S-S--SS----TT--
--SS---S--SS----TT--
--SS-S-S--SS----TT--
--SS------SSS---TT--
--SS---S--SSS---TT--
--SS-S-S--SS----TTT-
--SS-S-SS-SS----TT--
--SS---S--SSS---TT--
--SS-S-SS-SS----TT--
--SS-S-S--SS----TT--
--SS-S-S--SS----TT--
--SS---S--SSS---TT--
---S---SS-SS----TT--
--SS---S--SS----TT--
--SS---SS-SSS---TT--
--SS---SS-SSS---TT--
--TT---SS-SSS---TT--
--TT---SS-SSS---TT--
--TT------SSS---TT--
--TT-S-SS-SSS---TT--
-BTTBS-SS--SS---TT--
--TT-S-SS-SSS---TT--
--TT-SSSS--SS---SS--
--TT-SSSS-SS----TT--
--TT-SSSS--S----TTT-
-BTTBSSSS--SS---TT--
-BTTBSSSS-SSS---TT--
-BTTBS-SS-SSS---TT--
-BTTBS-SS-SSS---TT--
-BTTBS-S--SS----TT--
-BTTBS-S--SSS---TT--
--TT-S-SS-SS----TT--
--TT-S-S--SS----TT--
--TT---S--SSS---SS--
-BTTB-----SSS---TT--
-BTTB-----SSS---TT--
-BTTB-----SSS---TT--
--TT------SSS---TT--
--TT-S----SSS---TT--
--TT------SSS---TT--
--TT------SS----TT--
--TT---S--SSS---TT--
-BTTB-S---SSS---TT--
--TT-S-S--SSS---TT--
--TT------SSS---TT--
--TT-S----SSS---SS--
--TT-S-S--SSS---SS--
--TT------SSS---TT--
--TT-S-S--SSS---SS--
--TT-S-S--SSS---TTT-
--TT---S--SSS---TT--
--TT-S----SSS---TT--
--TT---S--SSS---TT--
--TT----S-SSS---SS--
--TT-S----SS----SS--
--TT------SSS---TT--
--TT-S-S--TT----TT--
--TT---S--TTSS--TT--
--TT--SS--TTSS--TT--
--TT--SS--TTSS--TT--
--TT-SSS--TTSSS-TT--
--TT-SSS--TT-S--TT--
--TT-S-S--SSSS--TT--
--TT-S-S--TT-S--TT--
--TT-SSS--TTSS--SS--
--TT-S-S--TT-S--TT--
--TT-S-S--TT-S--TT--
--TT-S-S--TT-S--TT--
--TT-S-S--TTSS--TT--
--TT---S--TTSS--TT--
--TT-S-S--TTSS--TT--
--TT-S-S--TT-S--TT--
--TT-SSS--TT--S-TT--
--TT-S-S--TT-S--TT--
--TT-S-S--TT-SS-TT--
--TT-S-S--SS-S--SS--
--TT-S-S--TTSS--TTT-
--TT-S-S--TTSS--TT--
--TT-S-S--SSSS--TTT-
--TT-SSS--TTSS--TT--
--TT-S-S--TTS---TTT-
--TT-S-S--TTSS--TTT-
--TT-SSS--TTS---TT--
--TT-S-S--TTSS--TTT-
--TT-S-S--TTSS--TT--
--TT-S-S--TT----TT--
--TT-S-S--TTSS--TT--
--TT-S-S--TTSS--SS--
--TT--SS--TTSS--TTT-
--TT--SS--TT-SS-TT--
--TT-SSSS-TTSS--TTT-
--TT-SSS--TT-SS-TTT-
--TT---S--TT-SS-TTT-
--SS-SSS--TTSSS-TTT-
--SS--SS--TT--S-TTT-
--TT-SSS--TTSSS-SS--
--TT-S-S--TTS-S-TT--
--TT-S-S--SSSS--TTT-
--TT-S-SS-SSSSS-SS--
--TT---S--TTSSS-TTT-
--TT-S-S--TTS---TTT-
--TT---S--TTSSS-TTT-
--TT-S-S--TTSSS-TTT-
--TT-S-S--TTSSS-TTT-
--TT-S-S--TTSSS-TTT-
--TT-S-S--TTSS--TT--
--TT-S-S--TTSS--TTT-
--TT-S-S--TTSS--TT--
--TT-S-SS-TTSS--TTT-
--TT-S-SS-TTSS--TTT-
--TT-S-SS-TTSS--TTT-
--TT-S-S--TTSSS-TT--
--TT-S-S--TT-S--TTT-
--TT-S-S--TTSS--TTT-
--TT-SSS--TTSS--TTT-
--TT-S-S--TTSS--TTT-
--TT-S-S--TTSSS-TTT-
--TT-S-S--TTSSS-TTT-
--TT-S-S--TTSS--TTT-
--TT-S-S--TTSSS-TTT-
--TT-SSS--TTSS--TTT-
--TT-S-S--TTSS--TTT-
--TT-S-SS-TT-S--TTT-
--TT-S-S--TTSS--TTT-
--TT-S-S--TTSSS-TTT-
--TT-S-S--TTSS--TTT-
--TT-S-S--TTSS--TTT-
--TT-S-S--TTSSS-TTT-
--TT-SSS--TTSSS-TTT-
--TT-S-S--TTTT--TTT-
--TT-S-S--TTSS--TT--
--TT-S-S--TTTT--TTT-
--TT-S-S--SSS---TT--
--TT-S-S--SSSS--TTT-
--TT-S-S--SSSS--TTT-
--TT-S-S--SSSS--TTT-
--TT-S-S--SSSS--TTT-
--TT-S-S--SSSS--TTT-
--TT-S-S--SSSS--TTT-
--TT-S-SS-TTSS--TTT-
--TT-S-S--TTSS--TTT-
--TT-S-S--TTTT--TT--
--TT-S-SS-TTTT--TT--
--TT-SSS--TTTT--TTT-
--TT-S-SS-TTTT--TT--
--TT-S-SS-TTTT--TTT-
--TT-S-SS-TTTT--TT--
--TT-S-S--TTTT--TTT-
--TT-S-SS-TTTT--TTT-
--TT---SS-TTTT--TT--
--TT---SS-TTTT--TTT-
--SS---S--TTTT--TTT-
--TT-S-S--TTTT--TTT-
--TT-S-S--SSS---TT--
--TT-S-S--TTTT--TT--
--TT-S-S--SSS---TT--
--TT-S-S--TTTT--TT--
--TT-SSS--BTTB--TT--
--TT-S-S-SSSS---TT--
--TT-SSSS-SSS---TT--
--TT-SSSSSSSS---TT--
--TT-S-SSSSSS---TT--
--TT-S-SSSSSS---TT--
--TT-S-S-SSSS---TT--
--TT-S-S-SSSS---TT--
--TT-S-S--SSS---TT--
--TT-S-S--SSS---TT--
--TT-S-S--SSS---TT--
--TT-S-S--SS----TT--
--TT-S-S-SSS----TT--
--TT-S-S-SSSS---SS--
--TT-S-S-SSSS---SS--
--TT-S-S--SSS---TT--
--TT-S-S--SSS---TT--
--TT-S-S--SSS---TT--
--TT-S-S--SSS---TT--
--TT-S-S--SS----TT--
--TT---S--SSS---TT--
--TT-S-S--SSS---TT--
--TT-S-S--SSS---TT--
--TT-S-S--SSS---TT--
--TT-S-S--SSS---TT--
--TT-S-S--SSS---TT--
--TT-S-S--SSS---TT--
--TT-S-SS-SSS---TT--
--TT-S-S--SSS---TT--
--TT-S-S-TTTS---TT--
--TT-S-S-TTSS---TT--
--TT-S-SS-SSS---TT--
--TT-S-SS-SS----TT--
--TT---SS-SSS---TT--
--TT---SS-SSS---TT--
--TT-S-SS-SS----TT--
--TT-S-SS-SSS---TT--
--TT-S-SS-SSS---TT--
--TT-S-SS-SSS---TT--
--TT-S-SS--SS---TT--
--TT-S-SS-SSS---TT--
--TT-S-SS-SSS---TT--
--TT-SSSS-SSS---TT--
--TT-SSSS--SS---TT--
--TT-SSSS-SSS---TT--
--TT-SSSS-SSSS--TT--
--TT-SSSS-SSS---TT--
--TT-S-SS-SSS---TT--
--TT---SS-SSS---TT--
--TT-S-SS-SSS---TT--
--TT-S-SS-SSS---TT--
--TT-S-SS-SSS---TTT-
--TT-S-SS-SSS---TTT-
--TT---SS-SSS---TT--
--TT---SS-SSS---TT--
--TT---SS--SS---TT--
--TT---SS-SSS---SS--
--TT---SS-SSS---TT--
--TT---SS-SSS---TT--
--TT-S-SS-SSS---TT--
--TT---S--SSS---TT--
--TT---SS-SSS---TT--
--TT---S--SS----TT--
--TT---SS-SS----TT--
--TT---SS-SS----TT--
--TT---SS-SS----TT--
--TT-S-SS-SS----TT--
--TT-S-SS-SSS---TT--
--TT---SS-SSS---TT--
--TT-S-SS-SS----TT--
--TT-S--S-SS----TT--
--TT---SS-SS----TTT-
--TT---SS-SS----TT--
--TT---SS-SSS---TT--
--TT---SS-SSS---TT--
--TT---SS-SS----TT--
--TT---SS-SSS---TT--
--TT-S-SS-SSS---TT--
--TT---SS-SSS---TT--
--TT---SS-SSS---TT--
--TT-S-SS-SS----TT--
--TT----S-SS----SS--
--TT---SS-SSS---SS--
--TT-S-SS-SS----TT--
--TT---S--SS----TT--
--TT-S-SS-SS----TT--
--TT-S-S--SS----TT--
--TT-S-S--SS----TT--
--TT-S----SSS---TT--
--TT-S----SS----TT--
--TT------SS----TT--
--TT---S--SS----TT--
--TT-S-S--SS----TT--
--TT-S--S-SSS---TT--
--TT---SS-SSS---TT--
--TT----S-SSS---TT--
--TT----S-SS----TT--
--TT---SS-SS----TT--
--TT-S-SS-SSS---TT--
--TT-S--S-SS----TT--
--TT-S-SS-SS----TT--
--TT-S-SS-SS----SS--
--TT-S-SS-SS----TT--
--TT-S-S--SS----TT--
--TT-S-SS-SS----TT--
--TT---S--SS----TT--
--TT-S-SS-SS----SS--
--TT---S--SS----TT--
--TT-S-SS-SSS---TT--
--TT---SS-SS----TT--
--TT-S-SS-SSS---TT--
--TT-S-SS-SS----TT--
--TT-S-SS-SS----TT--
--TT---SS-SS----TT--
--TT---SS-SS----TT--
--TT---SS-SS----TT--
--TT-S-SS-SS----TT--
--TT-S-SS-SSS---TT--
--TT-S-SS-SS----SS--
--TT-S-SS-SS----TT--
--TT-S-SS-SS----SS--
--TT-S-SS-SS----TT--
--TT-S-SS-SS----TT--
--TT-S-SS-SS----TT--
--TT-S-SS-SSS---TT--
--TT-S-SS-TT----TT--
--TT-S-SS-SSS---TT--
--TT-S-SS-SSS---TT--
--TT-S-SS-SSS---TT--
--TT-S-SS-SSS---TT--
--TT-S-SS-SS----SS--
--TT-S-SS-SS----SS--
--TT-S-SS-SS----SS--
--TT-S-SS-SSS---TT--
--TT-S-SS-SSS---TT--
--TT-S-SS-SSS---TT--
--TT-S-SS-SS----TT--
--TT-S-SS-SSS---SS--
--TT-S-SS-SS----TT--
--TT-S-SS-SSS---TT--
--TT-S-SS-SSS---TT--
--TT-S-SS-SSS---TT--
--TT-S-SS-SS----TT--
--TT-S-SS-SS----SS--
--TT-S--S-SSS---SS--
--TT-S-S--SS----SS--
--TT-S-SS-TT----TT--
--TT-S----SS----SS--
--TT-S--S-SS----TT--
--TT-S--S-SS----TT--
--TT-S--S-SSS---TT--
--TT-S-SS-STT---TT--
--TT-S----SSS---SS--
--TT-S-SS-SS----TT--
--TT-S-SS-SS----SS--
--TT-S----SS----TT--
--TT-S-SS-SS----SS--
--TT-S-S--SS----TT--
--TT-S-SS-SS----TT--
--TT-S-SS-SSS---TT--
--TT-S-SS-SSS---SS--
--TT-S-SS-SSS---SS--
--TT-S-SS-SS----SS--
--TT-S-S--SSS---SS--
--TT-S-SS-SSS---SS--
--TT-S-SS-SSS---TT--
--TT-S-S--SSS---TT--
--TT-S--S-SSS---SS--
--TT-S-SS--SS---TT--
--TT-S-S--SSS---TT--
--TT-S-SS-SS----TT--
--TT-S-SS-SSS---TT--
--TT-S-SS-SSS---TT--
--TT-S-SS-SSS---TT--
--TT-S-S--SS----TT--
--TT---SS-SS----TT--
--TT-S-SS--SS---TT--
--TT-S--S--SS---TT--
--TT-S----SSS---SS--
--TT-S----SSS---TT--
--TT-S----TT----TT--
-BTTBS----SS----TT--
--TT-S----SS----TT--
--TT-S----SSS---TT--
--TT------SSS---TT--
--TT-S----SSS---TT--
--TT-S-----SS---SS--
--TT-S-----SS---TT--
--TT-S----SSS---TT--
--TT-S-----SS---SS--
--TT-S----SS----TT--
--TT-S----SS----TT--
--TT-S----SSS---TT--
--TT-S----SSS---SS--
--TT-S----SSS---TT--
--TT------SSS---TT--
-BTTBS----SS----TT--
--TT------SSS---SS--
--TT------SS----SS--
--TT-------SS---TT--
--TT-S-----SS---TT--
--TT-------SS---TT--
--TTS------SS---TT--
--GGG-----SSS---TT--
--TT------SSS---TT--
--TT-------SS---TT--
--TT-------SS---TT--
--TT------SSS---TT--
--TT------SSS---TT--
--TT------SS----TT--
--TT------SS----TT--
--GGG-----SS----TT--
--TT------SS----TT--
--TT-S----SS----TT--
--TT-S----SSS---TT--
--TT------SSS---TT--
--TT------SS----SS--
--TT------SSS---SS--
--TT-S----SS----TT--
--TT-------SS---TT--
--TT------SSS---SS--
--TT-------SS---TT--
--GGG------SS---TT--
--TT-------SS---SS--
--TT-S----SSS---TT--
--TTS-----SSS---TT--
-BTTB---S-SSS---TT--
-BTTB---S-SSS---TT--
-BTTB---S--SS---TT--
-BTTB-----SS----TT--
-BTTB---S-SSS---TT--
-BTTB---S-TTS---SS--
-BTTBS----SS----TT--
-BTTB-----SS----TT--
-BTTB-----SS----TT--
-BTTB-----SS---STT--
-BTTB------SS---TT--
-BTTB-----SS----TT--
--TT------SSS---TT--
-BTTBS----SS----TT--
-BTTB-----SS----TT--
-BTTB-----SS----TT--
-BTTB-----SS----SS--
-BTTB-----SS----SS--
--TT-------S----TT--
--TT------SSS---TT--
-BTTB-----SS----SS--
-BTTB-----SSS---TT--
-BTTB-----SSS---SS--
-BTTB------SS---TT--
-BTTB------SS---TT--
-BTTB---SSSSS---TT--
-BTTB---SSTTS---TT--
-BTTB---S-TTS---TT--
-BTTB--SSS-SS---TT--
-BTTB--SSS-SS---TT--
-BTTB---S--SS---SS--
--TTS---SS-SS---TT--
--TT----SS-SS---TT--
-BTTB---SS-SS---TT--
--TT----SS-SS---SS--
-BTTB---S--SS---TT--
-BTTB---SS-SS---SS--
-BTTB--SS--SS---SS--
--TTT---S--SS---TT--
--TTS--SSS-SS---SS--
-BTTB--SSS-SS---SS--
-BTTB---S--SS---SS--
--TT----S--SS---SS--
--TT----SS-SS---TT--
--TT----SS-SS---SS--
-BTTB---SS-SS---SS--
-BTTB---SS-SS---TT--
--TT----SS-SS---TT--
-BTTB---SS-SS---SS--
--TTS---SS-SS---SS--
--GGG---SSTTS---TT--
--TTS------SS---SS--
-BTTB---SS-SS---TT--
--TT---SSS-SS---TT--
--TT---SSS-SS---SS--
--TT----SSTTTT-STT--
-BTTB--SSS-SS---SS--
-BTTB--SSS-SS---SS--
--TT----S-TTS---TT--
-BTTB--SSSSSS--STT--
--TTS--SSS-SS---SS--
-BTTB---SS-SS---SS--
--TT----SS-SSS--SS--
-BTTB--SSS-SS---TT--
-BTTB---SS-SS---TT--
-BTTB---SS-SS---TT--
--TT----S-SSS---TT--
-BTTB--SSS-SS---TT--
-BTTB--SSS-SS--STT--
-BTTB--SSS-SS---SS--
-BTTB--SSS-SS---TT--
-BTTB------SS---TT--
-BTTB---SSTTTT--TT--
-BTTB--SSS-SS---TT--
-BTTB---SS-SS---SS--
-BTTB--SS--SS---SS--
--TT---SSS-SS---SS--
--TT----S-TTS---TT--
--TT----S-TTS---TT--
--TT----SSTTS---SS--
--TT----S---S---SS--
--TT----SS-SS---SS--
--TT----SS-SS---SS--
--TT----SS-SS---SS--
--TT----SS-SS---SS--
--TT----SS-SS---SS--
--TTSS---S-SS---SS--
--TT----SS-SS---TT--
--SS----SS-SS---SS--
--TT----SS-SS---TT--
--TT----SS-SS---SS--
--TT----SS-SS---TT--
--TT-S---S-SS---TT--
--TT-S---S-SS---TT--
--TT----SS-SS---TT--
-BTTBS---S-SS---TT--
--TT-TT-SS-SS---SS--
--GGGSS-SS-SS---TT--
-BTTB---SS-SS---TT--
--TTS---SS--S---SS--
--TT----SS--S---TT--
--TT----SS--S---TT--
-BTTB----S--S---TT--
--TT----SS--S---SS--
--TT----SS--S---SS--
--TT-----S------TT--
--TT--S--S--S---TT--
--TTS----S--S---TT--
--TTS----S--S---TT--
--TT----SS--S---TT--
--TT----SS--S--STT--
--TTS-S--S--S---SS--
--TTSTT--S--S---TT--
--TT-TT-SS--S---SS--
--TT-TT--S--S---TT--
--TTS-S--S--S---TT--
--TTSSS--S--S--STT--
--TTS-S--S--S--SSS--
--TTS-S--S------SS--
--TTS---SS------TT--
-BTTB---SS--S---TT--
--TT-----S------SS--
--TTS---SS------TT--
--TTS-S-SS--S---TT--
--TTS---SS--S--STT--
--TTS---SS-----STT--
-BTTB---SS--S---TT--
--TT----SS------SS--
--TTS-S-SS--S---TT--
--TTS---SS------TT--
--TTS----S--S---TT--
--TT-----S--S---TT--
--TT--S--S------TT--
--TT-----S--S---TT--
--TTS---SS------TT--
--TTS---SS--S---TT--
--TT----SS--S---TT--
--TTS---SS--S---TT--
--TTS----S--S---TT--
--TT----SS--S--STT--
--TT-----S--S---TT--
--TT----SS--S---TT--
--TT-----S--S---SS--
--TT----SS--S---SS--
--TTS---SS--S---TT--
--TT-----S--S---TT--
--TTTTT-SS--S---SS--
--TT-TT-SS--S---TT--
--TTTTT--S--S---SS--
--TT-TT--S--S---TT--
--TT-TT-SS--S---SS--
--GGGTT-SS--S---TT--
--TT-TT-SS--S---SS--
--TTSTT--S--S---SS--
--TTTTT-SS--S---SS--
--TT-TT--S--S---TT--
--TT-TT-SS--S---TT--
--TTTTT--S--S---SS--
--TT-TT--S--S---TT--
--TT-TT-SS--S---TT--
--TT-TT-SS--S---TT--
--TTTTT-SS------SS--
--TT-GGGTT------TT--
--TT-GGGTT-----STT--
--TTTGGGTT-----STT--
--TTTGGGTT------SS--
--TT-GGGTT------TT--
--TTSGGGTTS--S--TT--
--TT-GGGTT---S--TT--
--TT-GGGTT------TT--
--TTTGGGTT---S--TT--
--TTTGGGTT---S--TT--
--TTTGGGTT---S--TT--
--TTSGGGTT---S--TT--
--TTTGGGTT---S--TT--
--GGGGGGTT---S--TT--
--TTTGGGTT------TT--
--TT-GGGTT---S--TT--
--TT-GGGTT------TT--
--TTTGGGTT------TT--
--TT-GGGTT------TT--
--TT-GGGTT---S--TT--
--TT--TTTT------SS--
--TT--TTTT------TT--
--TT--TTTT------TT--
-BTTB-TTTT-----STT--
--TT-GGGTTS----SSS--
--TTSGGGTTS----STT--
--TTSGGGTT-----STT--
--TTTGGGTT-----STT--
--TTTGGGTTS----STT--
--TTTGGGTTS----STT--
--TTTGGGTT-----STT--
--TTTGGGTT---S--TT--
--TTTGGGTTS-----TT--
--TTTGGGTTS--S--TT--
--TTTGGGTT------TT--
--TTTGGGTT------TT--
--TTTGGGTTS----STT--
--TTTGGGTT---S--TT--
--TTTGGGTT---S--TT--
--GGGGGGTT---SSSTT--
--TTTGGGTT---S--TT--
--TTTGGGTT---S--TT--
--TTSGGGTT------TT--
--GGGGGGTTS-----TT--
--TTTGGGTT---S--TT--
--TTTGGGTT------TT--
--TTTGGGTT---S--SS--
--TTTGGGTTS-----TT--
--TTTGGGTTS--S--TT--
--TTTGGGTTS-----TT--
--TTTGGGTTS-----TT--
--TTTGGGTT---S--TT--
--TTTGGGTTS-----TT--
--TTTGGGTTS-----TT--
--TTTGGGTT-----SSS--
--TTTGGGTT-----STT--
--TTTGGGTT-----STT--
--TTTGGGTTS----STT--
--TTSGGGTTS----STT--
--TTTGGGTT---S--SS--
--TTTGGGTT---S--TT--
--TTTGGGTTS-----TT--
--TTTGGGTT---S--TT--
--TTSGGGTT-----STT--
--TTTGGGTTS-----TT--
--TTTGGGTTS--S--TT--
--TTS-TTTT---S--SS--
--TTTGGGTTS--S--TT--
--TTTGGGTTS--S--SS--
--TTTGGGTT---S--SS--
--TTTGGGTT---S--TT--
--TTTGGGTTS-----TT--
--TTTGGGTT---S--TT--
--TTTGGGTT---S--TT--
--TTTGGGTT---S--TT--
--TTTGGGTT---S--TT--
--TTTGGGTTS-----TT--
--TTTTTTTTS--S--TT--
--TTTGGGTT---S--TT--
--TTSTT-TT---S--TT--
--TTTGGGTT---S-STT--
--TTTGGGTTS-----TT--
--TTTGGGTTS----STT--
--TTTGGGTTS----STT--
--TTTGGGTT------TT--
--TTTGGGTT---S--TT--
--TTTGGGTT---S--TT--
--TTTGGGTT---SS-TT--
--TTTGGGTT---SS-TT--
--TTTGGGTT---S--TT--
--TTTGGGTT------TT--
--TTTGGGTTS----STT--
--TTSGGGTT------TT--
--TTSGGGTTS-----TT--
--TTTGGGTTS----STT--
--TTTGGGTT---S--TT--
--TTTGGGTT---S--TT--
--TTSGGGTTS-----TT--
--TTTGGGTT---S--TT--
--TTTGGGTTS----STT--
--TTTGGGTT---S--TT--
--TTTGGGTTS----STT--
--TTTGGGTT------TT--
--TTTGGGTT------TT--
--TTTGGGTT------SS--
--TTTGGGTTS-----TT--
--TTTGGGTT---S--TT--
--TTTGGGTTS----STT--
--TTTGGGTTS----SSS--
--TTTGGGTT------TT--
--TTTGGGTTS--S--TT--
--TTTGGGTTS--S--SS--
--TTTGGGTTS--S--TT--
--TTTGGGTT---S--SS--
--TTTGGGTT---S--TT--
--GGGGGGTT-----STT--
--TTTGGGTT---S--SS--
--TTTGGGTT---S--TT--
--TTTGGGTTS-----TT--
--TTTGGGTT---S--SS--
--TTTGGGTT---S--TT--
--TTTGGGTT---S--SS--
--TTTGGGTT---SS-TT--
--TTTGGGTT---S--SS--
--TTTGGGTT---S--TT--
--TTTGGGTT---S--SS--
--GGGGGGTT---SS-TT--
--TTTGGGTT---S--SS--
--TTTGGGTT---SS-TT--
--GGGTT-TT---SS-TT--
--GGGGGGTT---S--TT--
--TTTGGGTT---S--TT--
--TTSGGGTT---S--TT--
--TTTGGGTT---S--TT--
--TTSGGGTT---S--TT--
--TTTGGGTT---SS-SS--
--TTTGGGTT---S--TT--
--TTTGGGTT---S--TT--
--TTTGGGTT---SS-TT--
--TTS-TTTT---S--TT--
--TTTGGGTT---SS-TT--
--TTTGGGTT---S--SS--
--TTTGGGTT---SS-TT--
--TTTGGGTT---S--SS--
--TTTGGGTT---S--TT--
--TTTGGGTT--SS--TT--
--TTSGGGTT---S--TT--
--TTTGGGTT--SSS-TT--
--TTTGGGTT--SS--TT--
--TTTGGGTT---S--TTT-
--TTTGGGTT---S--TT--
--TTSGGG-S---S--TT--
--TTTGGGTT---S--TT--
--TTTGGGTT---SS-TT--
--TTTGGGTT---S--TT--
--TTTGGGTT---S--TT--
--TTTGGGTT---S--TT--
--TTTGGGTT---SS-TT--
--TTTGGGTT---S--SS--
--TTTTTSTT---S--SS--
--TTSTT-TT---S--TT--
--TTSGGGTT---SS-TT--
--TTTGGGTTS--S--TT--
--TTSGGGTTS--S--TT--
--TTSGGGTTS--SS-TT--
--TTSGGGTT---SS-TT--
--TTTGGGTT---SS-TT--
--TTTTT-TT---S--TT--
--TT-GGGTTS--SS-TT--
--TTTGGGTT---SS-TT--
--TTTGGGTT---SS-TT--
--TTTGGGTT---S--SS--
--TTTGGGTT--SSS-TT--
--TTSSTTTT---SS-TT--
--TT-GGGTT---S--TT--
--TT-GGGTT---SS-TT--
--TT-GGGTT---S--SS--
--TT-GGGTT---S--SS--
--TT-GGGTT---SS-TT--
--TT-GGGTT---S--TT--
--TT-GGGTT--SS--TT--
--TT-GGGTT--SSS-TT--
--TT-GGGTT--SS--TT--
--TT-GGGTT--SS--TT--
--TTTGGGTT--SS--TT--
--TT-GGGTT--SS--TT--
--TTTGGGTT--TT--TT--
--TT-TTTTT--TT--TTT-
--TT-TTSTT--SSS-TTT-
--TT-TT-SS--SSS-TTT-
--TT-TTSTT--SSS-TTT-
--TT-GGGTT--SS--TTT-
--TT-GGGSS--TTS-TTT-
--TT-TT-SS--TT--TTT-
--TT-SSSSS--TT--TTT-
--TT-TT-SS--TT--TT--
--TT-TT-SS--TT--TT--
--TT-GGGSS--TT--TT--
--TT-TTTSS--TT--TT--
--TT-TT-SS--TT--TT--
--TT-TTSSS--TT--TT--
--TT-TT-SS--TT--TT--
--TT-TT-SS--TT--TT--
--TT-TT-SS--TT--TT--
--TT-TTSSS--TT--TTT-
--TT-TT-TT-SSSS-TTT-
--TT-TT-TT-SSSS-SS--
--TT-TT-TT-SSSS-TT--
--TT-TT-SS--SSS-TT--
--TT-TT--S-SSSS-TT--
--TT-TT-TT-SSSS-TT--
--SS-TT-TT--SSS-TT--
--TT-TT-TT-SSSS-TT--
--TT-TT-SS--SSS-TT--
--TT-TT-SS-SSSS-TT--
--TT-TT-SS-SSSS-SS--
--TT-TT--S--SS--TT--
--SS-TT-SS--SS--SS--
--TT-TT--S--SSS-TT--
--SS-TT--S-SSSS-SS--
--TT-SS--S-SSSS-SS--
---S-TT-SS--SS--TTT-
--TT-TT-SS-SSSS-SS--
--SS-TTSSS--TT--TT--
--TT-TT-SS--TT--TT--
--SS-TTSSS--TT--TTT-
--SS-GGGTT--SSS-TT--
--SS-TTTSS--TT--SS--
-----TTTTT--TTS-SS--
--SS-TTSSS--TT--TT--
--SS-GGGTT--TT--TT--
--SS-GGGTTS-TTS-TTT-
--TT-GGGTT--TTS-TT--
---S-TTTTT--TTS-SS--
--TT-TTSTT--TTS-TT--
--TT-TTTTTS-TTS-SS--
--SS-GGGTT--TTS-TT--
--TT-TTTTT--TTS-TT--
--SS-TTTTTS-TTS-TT--
--SS-TTTTT--TTS-TT--
---S-TTTTT--TTS-TT--
--SS-TTTTT--TT--TT--
--TT-TTTTTT-TTS-TT--
--TT-TTTTTS-TTS-SS--
--SS-TTTTT--TT--TTT-
--SS-TTTTT--TT--TT--
--TT-STTTT--TT--TT--
--SS-TTSTT--TT--TT--
--TT-TTTTT--TTS-TT--
--TT-TTTTT--TT--TT--
--SS-GGGTT--TT--TT--
--SS-TTTTT--TTS-TT--
--SS-GGGTTS-TT--TT--
-----TTTTTS-TT--TT--
--SS-TTTTT--TT--TT--
--TT-TTTTT--SS--TT--
--TT-TTTTT--TTS-TT--
--TT-TTTTT--TT--TT--
--TT-TTTTT--TTS-TT--
--TT-GGGTT--TT--SS--
--TT-TTTTT--TTS-TT--
--SS-TTTTTS-TT--SS--
--SS-TTTTT--TTS-TT--
--TT-TTTTT--TTS-TT--
--TT-TTTTT--TT--TT--
--TT-TTTTT--TTS-TT--
--TT-TTTTTS-TT--TT--
--SS-TTTTT--TT--TT--
--TT-TTTTTS-SS--TT--
--TT-TTTTTS-TT--TT--
--TT-TTTTTS-TTS-TT--
--SS-TTTTTS-TT--SS--
--SS-TTTTTS-TTS-TT--
-----GGGTT--TT--TT--
--SS-TTTTTS-TTS-TT--
--TT-TTTTTS-TT--TT--
--SS-TTTTTS-TT--TT--
-----TTTTTS-TT--TT--
--TT-TTTTTT-TT--TT--
--TT-TTTTTS-SS--TT--
--TT-TTTTTS-SS--TT--
--TT-GGGTT--TT--TT--
--TT-TTTTT--TT--TT--
--TT-GGGTTS-TTS-TT--
--TT-TTTTTS-SS--TT--
-----TTTTTT-TT--TT--
--TT-GGGTT--SSS-TT--
--SS-TTTTT--TT--TT--
--TT-GGGTT--TTS-TTT-
--TT-TTTTTS-TTS-TT--
--TT-TTTTTS-TTS-TT--
--SS-TTTTTS-TTS-TT--
--SS-TTTTT--TTS-SS--
-----TTTTT--TTS-TTT-
-----TTTTT--SS--TT--
---S-TTTTT--TTS-TT--
--SS-TTTTT--TTS-TT--
--SS-TTTTTT-TT--TT--
--TT-TTTTT--TTS-TT--
--TT-TTTTT--TTS-TT--
--TT-TTTTT--TTS-TT--
--SS-TTTTT--TT--TT--
--TT-TTTTT--TT--SS--
--TT-GGGTT--TTS-TT--
--TT-GGGTT--SS--TT--
--SS-TTTTT--TT--TT--
--TT-TTTTT--TT--TT--
--TT-TTTTT--TTS-SS--
--TT-TTTTT--TTS-SS--
--TT-TTTTTT-TTS-TT--
--TT-TTTTT--TTS-SS--
--TT-TTTTTS-TT--TT--
--TT-TTTTT--TT--TT--
--TT-GGGTT--TTS-TT--
--TT-TTTTT--TT--TT--
--TT-TTTTTS-TTS-SS--
--TT-GGGTT--TTS-TT--
--TT-TTTTT--TT--TT--
--TT-TTTTT--TTS-TT--
--TTTTTTTT--TTS-TT--
--TT-TTTTT--TTS-TT--
--TT-TTTTT--TTS-TT--
--TT-TTTTT--TTS-SS--
--TT-TTTTTS-TTS-SS--
--TT-TTTTT--TT--SS--
--TT-GGGTT--TT--SS--
--TT-TTTTTT-TTS--S--
--TT-TTTTT--TTS-SS--
--TT-TTTTT--TTS--S--
--TT-TTTTTT-TTS-SS--
--TTTGGGTT--TTS--S--
--TT-TTTTTS-TTS-SS--
--TTTTTTTTS-TTS-SS--
--TTTTTSTTT-TTS--S--
--TTTGGGTT--SSS--S--
--TT-TTTTTS-TTS--S--
--TT-GGGTTS-TTS--S--
--SS-TTTGGG-TTS--S--
--TT-TTTGGG-SSS-SS--
--TT-GGGTTS-TTS-SS--
--TT-GGGTTT-TT--SS--
--TTTTTTGGG-TTS-SS--
--TT-TTTTTS-TT--SS--
--TT-TTTTTS-TTS-SS--
--TT-TTTTTS-TTS-SS--
--TT-TTTTTS-TTS--S--
--TT-TTTGGG-TTS--S--
--TT-TTTTTT-TTS--S--
--TT-TTTGGG-TTS-SS--
--TT-TTTTTS-TTS-SS--
--TT-TTTTTS-TTS--S--
--TT-TTTTTS-TTS--S--
--TT-TTTTTS-TTS-SS--
--TT-TTTTT--SSS-SS--
--TT-TTTGGG-TTS-SS--
--TT-TTTGGG-TTS-SS--
--TT-TTTTTS-TTS--S--
--TT-GGGTTT-TTS--S--
--SS-TTTTTS-SSS-SS--
--TT-TTTGGG-TTS-SS--
--TT-TTTGGG-TTS--S--
--TT-TTTTTS-TTS--S--
--TT-GGGTTS-SSS-SS--
--TT-TTTGGG-SSS--S--
--TT-TTTGGG-SSS--S--
--TT-GGGTTS-TTS--S--
--TT-TTTGGG-SSS-SS--
--TT-TTTTTS-TTS-SS--
--TT-TTTTTS-TTS-SS--
--TT-TTSTTS-TTS-SS--
--TTTTTTTTS-TTS--S--
--TT-TTTTTS-TT--SS--
--TT-GGGGGG-TTS-SS--
--TT-TTTGGG-TT--SS--
--TT-TTTTTS-TT--SS--
--TT-TTTTTS-TT--SS--
--TT-TTTTTT-TTS-SS--
--TT-TTTGGG-TTS-SS--
--TT-GGGSSS-TTS-SS--
--TT-GGGTTS-TT--SS--
--TTTGGGTTS-TTS-SS--
--TTTTTTTTS-TT--SS--
--TTTGGGTTS-TT--SS--
--TT-TTTGGG-TT---S--
--TT-GGGTTS-TT--SS--
--TTTTTTTTS-TT--SS--
--TT-TTTTTS-TT--SS--
--TT-GGGTTS-TT--SS--
--TT-TTTGGG-TTS-SS--
--TT-TTTTTS-TT---S--
--TT-TTTTTT-TT---S--
--TT-TTTTTT-TTS--S--
--TT-TTTTTT-TTS--S--
--TT-TTTTTS-TT---S--
--TT-GGGTTS-TT--SS--
--SS-STTTTS-TT--SS--
--TT-TTTTTS-TT--SS--
--TTTTTTTTS-TT--SS--
--TT-GGGTTS-TTS-SS--
--TT-GGGTT--TT--TT--
--TT-TTTGGG-TT--SS--
--TT-TTTTTT-TT--TT--
--TT-TTTTTS-SS--SS--
--TT-GGGGGG-TT---S--
--TTTTTTTTS-TTS-TT--
--TTTSSSTT--SSS-SS--
--TTTTTTSSS-TTS-SS--
--TT-TTTTT--TT--SS--
--TT-STTTT--TT--SS--
--SS-TTTGGG-TT--TT--
--TTTTTTTTT-TTS-SS--
--TT-GGGTTT-TTS-SS--
--SS-GGGTTT-TTS-SS--
--TT-GGGTTT-TTS-SS--
--TT-TTSTTT-TTS-SS--
--TT-GGGTTT-TTS-SS--
--TT-TTTTTT-TTS-SS--
--TT-TTTTTS-TTS-TT--
--TT-TTTTT--TTS-SS--
--TT-TTSSS--TT--SS--
--TT-TTTTT--TTS-SS--
--SS-TTTTTS-TTS-SS--
--TT-TTTTTS-TTS-SS--
--TT-TTTGGG-SSS-TT--
--TT-TTTTTT-TTS-TT--
--TTTTTTTTT-TTS-SS--
--TTTGGGTTT-SSS-SS--
--TTTTTTGGG-TTS-SS--
--TT-TTTTTT-TTS-SS--
--TTTTTSTTT-TTS--S--
--TTTTTTTTT-TTS--S--
--TTTTTTTTT-TTS--S--
--TT-TTTTTT-TTS--S--
--TT-TTTTTT-TTS-SS--
--TT-TTTTTT-TTS-SS--
--TT-TTTTTT-SS--SS--
--TT-TTTTTT-TT--SS--
--TT-TTTTTT-SSS-SS--
--TT-TTTTTT-TTS--S--
--SS-TTTTTT-TTS--S--
---S-SSSTTT-TT---S--
--SS-TTTTTT-TTS-SS--
--SS-GGGTTT-TT--SS--
--TT-TTTTTT-TTS-SS--
--TT-TTTTTT-TTS-SS--
--TTTTTTTTT-TTS-SS--
--TTTGGGTTT-TTS--S--
--TT-TTTTTT-TTS--S--
---S-TTTGGG-TTS-SS--
--TT-TTTGGG-TTS-SS--
---S-GGGTTT-TTS-SS--
--TT-GGGTTT-TTS--S--
--TT-TTTTTT-TTS-SS--
--TT-TTTTTTTTTS--S--
---S-GGGSSS-TTS-SS--
---S-GGGSSS-TTS--S--
--SS-TT-TTT-TTS--S--
---S-SSSTT--SSS-SS--
--TT-TTSTTT-TTS--S--
--TT-TTTTTT-TTS-SS--
--TT-GGGTTT-SSS-SS--
--SS-GGGGGG-TTS--S--
---S-TTTTTS-TTS--S--
--SS-TTTTTT-TTS--S--
---S-TTTGGG-TTS--S--
---S-TTTGGG-TTS--S--
---S-TTTGGG-TTS--S--
--SS-TTTGGG-TTS--S--
--SS-TTTTTS-TTS--S--
---S-TTTTTT-TTS-SS--
--SS-TTTTTT-TTS-SS--
--SSSSTTTTT-TTS-SS--
---S-GGGGGT-SSS-SS--
--SS-TTTTTT-SSS-SS--
--SS-TTTTTS-SSS-SS--
--SS-TT-TTT-TTS-SS--
--SS-TTTTTS-SSS-SS--
--SS-TTTTT--SSS-SS--
--SS-TTTTT--SSS-SS--
--SS-TTTTT--TTS-SS--
--SS-TTTTT--SSS-SS--
--SS-TT-TT--TTS-SS--
--SS-TTTTT--SSS-SS--
--SS-TTTTTT-SSS-TT--
--SS-GGGTTS-SSS-SS--
--SS-TTTTT--SSS-SS--
--SS-TTTTTT-TTS-SS--
--SS-TTTTT--TTS-SS--
--SS-TTTTTT-SSS-SS--
--SS-TTTTT--TTS-SS--
--SS-TTTTT--TTS-SS--
--SS-TTTTT--TTS-SS--
--SS-TTTTT--TTS-SS--
--SS-TT-TT--TTS-SS--
--SS-SGGGGT-TTS-SS--
--SS-TTTTTT-TTS-SS--
--SS-TTTTT--SSS-SS--
---S-TTGGGT-TTS-SS--
--SS-TTGGGT-TTS-SS--
--SS-TTGGGS-TTS-SS--
--TT-TTGGGT-SSS-SS--
---S-TTTTTT-SSS-SS--
--TT-TTSTT--SSS-SS--
---S-GGGTTT-SSS-TT--
--TT-TTTTTT-TTS-SS--
--TT-GGGTT--TTS-SS--
--TT-GGGTTT-TTS-SS--
--TT-TTSSSS-TTS-SS--
--SS-GGGTTT-TTS-SS--
--SS-TT-TTT-TTS-TT--
--SS-GGGTT--SSS-SS--
--SS-GGGTT--TTS-SS--
--SS-TTTTT--TTS-SS--
--SS-TTTTTT-SSS-SS--
--SS-TTTTT--SSS-SS--
--SS-TTTTTT-SSS-SS--
--SS-TTTTTT-SSS-SS--
--SS-TTTTTS-TTS-SS--
--SS-GGGTTT-TTS-SS--
--TT-GGGTTS-TTS-SS--
--TT-GGGTTT-SSS-SS--
--TT-TTTTTT-TTS-SS--
--TT-TTTTT--SSS-SS--
--TT-GGGTTT-SSS-TT--
--TTTGGGTTT-TTS-SS--
--TT-STTTT--SSS-SS--
--TT-TTTTTS-TTS-SS--
--TT-TTTTTT-SSS-SS--
--TT-TTTTT--TTS-SS--
--TTTTTTTT--SSS-SS--
---S-TTTTT--TTS-SS--
---S-TTTTTT-TTS-SS--
---S-GGGTTT-SSS-SS--
--TT-GGGTT--SSS-SS--
--TT-TTTTT--SSS-SS--
--SS-GGGTTS-SSS-SS--
--SS-GGGTTS-SSS-SS--
--TT-GGGTT--SSS-SS--
---S-TTTGGG-SSS-SS--
---S-GGGGGG-SSS-SS--
--SS-GGGTTS-SSS-SS--
--SSSTTTTT--SSS-SS--
--SS-STTTTT-TTS-SS--
--SS-GGGTTT-SSS-SS--
--SSSTTTTTS-SSS-SS--
--SS-GGGTTT-TTS-SS--
---S-TTTTTS-TTS-SS--
---S-GGGTT--SSS-SS--
--SSSGGGTT--SSS-SS--
---S-GGGTTT-SSS-SS--
--SS-GGGTT--SSS-SS--
--SS-GGGTT--SSS-SS--
--SS-GGGTT--SSS-SS--
--SS-GGGTTS-SSS-SS--
--SS-GGGTTS-SSS-SS--
--SS-GGGTTS-SSS-SS--
--SS-GGGTT--SSS-SS--
--TT-TTSTT--TTS-SS--
--SS-TTTTTT-TTS-SS--
--TTTTTTGGG-SSS-SS--
--TTTSTTTT--SSS-TT--
--TTTTTTTT--TTS-SS--
--TTTSSSTTT-TTS-SS--
--TT-GGGTTT-TTS-SS--
--TTTTTTTTT-TT--SS--
--TTTGGGTTT-TTS-SS--
--TTTTTTTTS-TTS-SS--
--TTTTTTTTT-TTS-SS--
--TTTTTTTTS-TTS--S--
--TTTGGGTTT-TTS-SS--
--TT-TTTTTT-TTS-SS--
--TT-GGGTT--TTS-SS--
--TTTGGGTTT-TTS-SS--
--TTTTTSTTT-TTS-SS--
--TT-GGGTTT-TTS-SS--
--TT-GGGTTT-TTS-SS--
--TT-TTSTTT-TTS-SS--
--SS-TTTTTS-TTS-SS--
---S-GGGTTS-TTS-SS--
--TT-TTTTTT-TTS-SS--
--SS-TTTTTT-TTS-SS--
--SS-TTTTTT-TTS-SS--
--SS-TTTTTT-TTS-SS--
--SS-GGGTTT-TTS-SS--
--SS-GGGTTT-TTS-SS--
--SS-TTTTTT-TTS-SS--
--SS-GGGTTT-TTS-SS--
---S-TTTTTS-TTS-SS--
--SS-SSSTT--TTS-SS--
--SS-GGGTT--TTS-SS--
--SS-GGGTTT-TTS-SS--
--SS-TTTTTT-TTS-SS--
--SS-GGGTTT-TTS-SS--
---S-TTSTT--TTS-SS--
--TT-TTSSS--TTS-SS--
--TT-GGGTT--TTS-SS--
--TT-TTSTTT-TTS-SS--
--TT-GGGTTT-TTS-SS--
--TT-TTTTTT-TTS-SS--
--TT-GGGTTT-TTS-SS--
--TT-TTSTTT-TTS-SS--
--TT-GGGTT--TTS-SS--
--TT-GGGTTT-TTS--S--
--TT-GGGTTT-TTS-SS--
--TT-GGGTTT-TTS-SS--
--TT-GGGTT--TTS-SS--
--TTTTTTTTT-TTS-SS--
---S-GGGTTT-TTS-SS--
--SS-TTTTTS-TTS-SS--
--SS-TTSTTT-TTS-SS--
--SS-GGGTTT-TTS-SS--
--SS-GGGTTT-TTS-SS--
--SS-TTTTTT-TTS-SS--
--SS-GGGTTS-TTS-SS--
--SS-GGGTTS-TTS-SS--
--SS-TTSTT--TTS--S--
--SS-GGGTTT-TTS-SS--
--SS-TTSTTT-TTS-SS--
--SS-TTSTTT-TTS-SS--
--SS-TTSTTT-TTS-SS--
--SS-TT-TTT-TTS-SS--
--SS-TTSTTT-TTS-SS--
--SS-GGGTTT-TTS-SS--
--SS-GGGTTT-TTS-SS--
--SS-TTSTTT-TTS-SS--
--SS-TTTTT--TTS-SS--
--SS-TTSTT--TTS-SS--
--SS-TTSTTT-TT--TT--
--SS-STTTTT-TTS-SS--
--SS-TT-TTS-TTS-SS--
--SS-TTSTT--TTS-SS--
--SS-GGGTTS-TTS-SS--
--SS-TT-TTS-TTS-SS--
--SS-TT-TT--TTS-SS--
--SS-GGGTTT-TTS-TT--
--SS-GGGTTT-TTS-SS--
--SS-SSSTTT-TTS-SS--
--SS-GGGTTT-TTS-SS--
--SS-TTTTTS-TTS-SS--
--SS-GGGTT--TTS-SS--
--SS-GGGTTT-TTS-TT--
--SS-TTSTT--SSS-SS--
--SS-SSSTTT-SSS-TT--
--SS-TTTTTT-TTS-TT--
--SS-GGGTTS-TTS-TT--
--SS-GGGTTT-TTS-SS--
--SS-GGGTTT-TTS-SS--
--SS-GGGTT--TTS-SS--
--SS-TTSTTS-TTS-TT--
--SS-GGGTTT-TTS-SS--
--SS-GGGTTT-TTS-TT--
--SS-TTTTTT-TTS-SS--
--SS-GGGTTT-SSS-SS--
--SS-GGGTTT-TTS-SS--
--SS-TTTTTT-TTS-SS--
--SS-TTTTTT-TTS-TT--
--SS-TTTTTT-TTS-TT--
--SS-TTTTTT-TTS-SS--
--SS-TTSTT--TTS-TT--
--SS-GGGTTT-SSS-SS--
--SS-GGGTTT-TTS-TT--
--SS-TT-TTT-TTS-SS--
--SS-TT-TTT-TTS-SS--
--SS-TTSTTT-TTS-SS--
--SS-TT-TTT-TTS-SS--
--SS-TT-TTT-TTS-SS--
--SS-TT-TTT-TTS-SS--
--SS-TT-TTT-TTS-SS--
--SS-TT-TTT-TTS-SS--
--SS-TTTTTT-TTS-SS--
--SS-GGGTTT-TTS-SS--
--SS-TTSTTT-TTS-SS--
--SS-GGGTTT-TTS-SS--
--SS-TTTTTT-TTS-TT--
--SS-TT-TTT-TTS-SS--
--SS-GGGTT--TTS-SS--
--SS-TTSTTT-TTS-SS--
--SS-TTSTTT-TTS-SS--
--SS-GGGTTT-TTS-SS--
--SS-GGGTTT-TTS-TT--
--SS-GGGTTT-TTS-SS--
--SS-TTSTTT-TTS-SS--
--SS-TTTTTT-TTS-SS--
--SS-GGGTTT-TTS-SS--
--SS-GGGTTT-TTS-TT--
--SS-STTTTT-TTS-TT--
--SS-GGGTTT-TTS-SS--
--SS-GGGTT--TTS-SS--
--SS-TTTTTT-TTS-SS--
--SS-GGGTTS-TTS-TT--
--SS-GGGTTT-TTS-SS--
--SS-TTTTTT-TTS-TT--
---S-TTTTTT-TTS-SS--
--SS-TTTTTT-SSS-TT--
--SS-TTSTTT-TTS-SS--
--SS-TTSTTT-TTS-TT--
--TT-GGGTTT-TTS-SS--
--TT-GGGTTT-TTS-SS--
--TTTGGGTTT-SSS-SS--
--TTTTTTTTT-TTS-SS--
--TT-TTSTTT-TTS-SS--
--TT-TTSTTT-TTS-SS--
--TT-TTSTTT-TTS-SS--
--GGGGGGTTT-TTS-TT--
--GGGTTSTTT-TTS-TT--
--TTSTTSTTT-TTS-SS--
--TTTTTSTTT-TTS-TT--
--GGGSSSTT--TTS-SS--
--TTTTTTTTT-TTS-SS--
--GGGTT-TTS-TTS-SS--
--GGGTT-TT--TTS-TT--
--GGGGGGTTS-TTS-TT--
--GGGTT-TTT-TTS-TT--
--TTSTT-TTT-TTS-TT--
--GGGTT-TTT-TTS-SS--
--GGGTTSTT--TTS-SS--
--GGGTTSTT--TTS-SS--
--GGGGGGTT--TTS-SS--
--TTTTTSTT--TTS-SS--
--GGGTTTTTT-TTS-TT--
--GGGTTSTT--TTS-TT--
--GGGTTSTTT-TTS-SS--
--TTTTTSTTT-TTS-SS--
--TTTTT-TTT-SSS-SS--
--TTSTTTTTT-TTS-TT--
--GGGTT-TTT-TTS-SS--
--TTTTTTTTT-TTS-TT--
--TTSTTTTTT-TTS-SS--
--GGGTTSTTT-TTS-TT--
--GGGTTTTTT-TTS-TT--
--TTSTTTTT--TTS-SS--
--TTTGGGTTT-TTS-SS--
--GGGTTSTTT-TTS-TT--
--TTTGGGTTT-TTS-SS--
--GGGTTTTTT-TTS-SS--
--TTTGGGTTT-TTS-TT--
--TTTGGGTTT-TTS-SS--
--TTTTTSTTT-TTS-TT--
--TTTTTSTTT-TTS-SS--
--TTTTTTTTT-TTS-TT--
--TT-GGGTTT-TTS-SS--
--TT-STTTTS-TTS-SS--
--SS-GGGTTS-TTS-SS--
--TT-TT-TT--TTS-TT--
--TT-TT-TTS-TTS-SS--
--TT-GGGTTS-TTS-TT--
--TT-GGGTTT-TTS-SS--
--SS-TTTTTT-TTS-TT--
--TT-TTTTTT-TTS-SS--
--TT-GGGTTT-TTS-TT--
--TT-GGGTTT-TTS-SS--
--TT-STTTTT-TTS-SS--
--TT-TTSTTT-TTS-SS--
--TTTGGGTT--TTS-SS--
--TTTGGGTTT-TTS-SS--
--TT-TTSTTT-TTS-SS--
--TT-GGGTTT-TTS-TT--
--TT-TTTTTT-TTS-TT--
--TT-GGGTTT-TTS-SS--
--TT-TTSTTT-TTS-TT--
--TT-GGGTT--TTS-SS--
--TT-GGGTTT-TTS-TT--
--TT-GGGTT--TTS-SS--
--TT-TTTTTT-TTS-SS--
--TTTTTTTTT-TTS-SS--
--TT-TTTTTT-TTS-TT--
--TT-TTSTTT-TTS-TT--
--TT-GGGTTT-TTS-TT--
--SS-GGGTT--TTS-TT--
--TT-TTTTTT-SSS-TT--
--TT-TTTTTT-TTS-TT--
--SS-STTTTT-TTS-SS--
--TT-GGGTTT-TTS-TT--
--TT-GGGTTT-SSS-SS--
--TTTTTTTT--SSS-TT--
--TT-GGGTTT-TTS-TT--
--TTTGGGTTT-TTS-SS--
--TTTTTSTTT-TTS-SS--
--TTTTTTTT--TTS-TT--
--TTTGGGTTT-TTS-SS--
--TTTGGGTTT-TTS-SS--
--GGGTTSTTT-TTS-TT--
--TT-TTSTT--SSS-TT--
--TTTTTTTTT-TTS-TT--
--TT-TT-TTT-TTS-TT--
--TT-TTSTTT-TTS-SS--
--TT-TT-TTT-TTS-TT--
--TT-TTSTTT-SSS-TT--
--TT-TTTTTT-TTS-TT--
--TT-GGGTTT-TTS-TT--
--TT-GGGTTT-TTS-TT--
--TT-TTTTTT-TTS-SS--
--TT-TTTTTT-TTS-SS--
--TT-TTTTTT-TTS-TT--
--TT-TTTTTT-TTS-SS--
--TT-GGGTTT-TTS-SS--
--TT-GGGTTT-TTS-SS--
--TT-GGGTTT-TTS-TT--
--TT-TTSTT--TTS-SS--
--TT-TTSTTT-TTS-TT--
--TT-GGGTTT-TTS-TT--
--TT-TTTTTT-TTS-SS--
--TTTSSSTTT-TTS-SS--
--TT-GGGTTT-TTS-TT--
--TT-TTSTTT-TTS-SS--
--TT-GGGTTT-TTS-SS--
--TTTGGGTTT-TTS-SS--
--TT-GGGTTT-TTS-SS--
--TT-GGGTTT-TTS-SS--
--TT-GGGTTT-TTS-SS--
--TT-GGGTTT-TTS-TT--
--TT-GGGTTT-TTS-SS--
--SS-GGGTTT-TTS-SS--
--TT-GGGTTT-TTS-SS--
--TTTGGGTT--TTS-TT--
--TT-GGGTTT-TTS-SS--
--TT-GGGTTT-TTS-SS--
--TTTGGGTTT-TTS-TT--
--TTTGGGTTT-TTS-SS--
--TT-GGGTTT-TTS-SS--
--TT-GGGTTT-TTS-SS--
--TT-GGGTT--TTS-SS--
--TT-TTSTTT-TTS-SS--
--TTTGGGTTT-TTS-SS--
--TT-GGGTTT-TTS-SS--
--TT-GGGTTT-TTS-SS--
--TTTGGGTTT-TTS-SS--
--TT-TTSTTT-TTS-SS--
--TT-GGGTTT-TTS-SS--
--SS-TTTTTS-TTS-TT--
--TT-GGGTTT-TTS-SS--
--TT-TTTTTT-TTS-TT--
--TT-GGGTTT-TTS-SS--
--TT-TTTTTT-TTS-SS--
--SS-TT-TTT-TTS-SS--
--TT-TT-TTT-TTS-SS--
--SS-GGGTTT-TTS-SS--
--TT-TT-TT--TTS-SS--
--TT-GGGTTT-TTS-SS--
--TT-GGGTTT-TTS-TT--
--TT-GGGTTT-TTS-SS--
--TT-TT-TTT-SSS-SS--
--TT-TTTTTT-TTS-SS--
--TT-GGGTTS-TTS-SS--
--SS-GGGTTT-TTS-SS--
--TTTGGGTT--TTS-TT--
--TT-GGGTTT-TTS-TT--
--TT-GGGTTT-TTS-SS--
--TT-GGGTTT-SSS-TT--
--TT-STTTTT-TT--SS--
---S-TTSTTT-TTS-SS--
--TT-TTTTTT-TTS-SS--
--TT-TTSTTT-TTS-SS--
--TT-GGGTTT-SSS-SS--
--TTTTTSTT--TTS-SS--
--TT-TTTTTT-TTS-SS--
--TTTGGGTTT-TTS-SS--
--TT-TT-TTT-TTS-SS--
--TT-GGGTTT-TTS-SS--
--TTTTTTTTT-SSS-SS--
--TTTTTTTTT-TTS-TT--
--TTTTTTTTT-TTS-SS--
--TTTTTTTTS-TTS-TT--
--TTTGGGTTT-TTS-SS--
--TTTTTTTTS-SSS-TT--
--TTTTTTTTT-TTS-TT--
--TTTTT-TTT-TTS-TT--
--TTTTTTTTT-TTS-SS--
--TTTTTTTTT-TTS-SS--
--TT-TTTTTT-TTS-SS--
--TTTGGGTTT-TTS-SS--
--TTTTTTTTT-TTS-SS--
--TTTGGGTTT-TT--SS--
--TT-GGGTTT-TTS-SS--
--TT-TTTTTT-TTS-SS--
--TTTGGGTTT-TTS-SS--
--TTTTT-TTT-TTS-SS--
--TTTTTSTTT-TTS-SS--
--TT-TTSTTT-TTS-SS--
--TT-TTTTTT-TTS-TT--
--TT-TTTTTT-TTS-SS--
--TTTTT-SS--TTS-SS--
--SS-TTTTTT-TTS-SS--
--SS-TT-TTT-TTS-SS--
--TT-TT-TTT-TTS-SS--
--TTTTTTTTT-TTS-SS--
--TTTTT-TTT-TTS-SS--
--TT-GGGTTT-TTS-SS--
--TT-TTTTTT-TTS-SS--
--TTTGGGTTT-TTS-SS--
--TT-GGGTTT-TTS-SS--
--TTTTTTTTT-SSS-SS--
--SS-GGGTTT-TTS-SS--
--TT-TTTTTT-TTS-SS--
--TTTTTTTTT-TTS-SS--
--TT-GGGTTT-TTS-SS--
--TT-TTTTTT-TTS-SS--
--TTTGGGTTT-TTS-SS--
--TT-TTTTTS-TTS-SS--
--TT-TT-TTT-TTS-SS--
--SS-GGGTTT-TTS-SS--
--SS-TTTTT--TTS-SS--
--SS-TTTTTT-TTS-SS--
--SS-TTTTTT-TTS-SS--
--SS-GGGTTT-TTS-SS--
--SS-TTTTTT-SSS-SS--
--SS-TTSTTT-TTS-SS--
---S-TTTTTT-TTS-TT--
--SS-GGGTTT-TTS-SS--
--SS-GGGTTT-TTS-SS--
--SS-TTSTTS-TTS-SS--
--SS-GGGTT--TTS-SS--
--SS-GGGTTT-TTS-SS--
--SS-TT-TT--SSS-SS--
--SS-TTTTTS-TTS-SS--
--TT-TT-TTT-TTS-SS--
--TT-TTTTTT-TTS-TT--
--TT-TTTTT--TTS-TT--
--TT-GGGTT--TT--SS--
--SS-GGGTT--TTS-SS--
--SS-GGGTT--TTS-TT--
--SS-GGGTT--TT--SS--
--SS-GGGTT--TT--TT--
--SS-TTTTT--TT--TT--
--SS-GGGTT--TT--TT--
--SS-GGGTT--TT--SS--
--TT-TTTTT--SS--TT--
--SS-GGGTT--TT--TT--
--SS-GGGTT--TT--TT--
---S-TTTTT--TT--TT--
--SS-TT-TT--TT--TT--
--SS-GGGTT--SS--SS--
--SS-TTTTT--TTS-TT--
--SS-TTTTT--SSS-TT--
--SS-TT-TT--TT--TT--
--SS-TT-TT-TTTS-TT--
---S-TTTTT--TT--TT--
--SS-TTTTT--TT--SS--
--SS-TTTTT--TTS-SS--
--SS-TT-TTT-TTS-TT--
--SS-TTTTT--TT--TT--
--SS-TTTTT--TT--TT--
--SS-GGGTT--TT--TT--
--SS-TTTTTT-TT--TT--
--SS-TTTTTT-TTS-TT--
--SS-TTTTT--TT--SS--
--SS-TTTTT--TTS-TT--
--SS-TTTTTS-TT--TT--
---S-TT-TTT-TT--TT--
--SS-TT-TT--TT--TT--
---S-TT-TT--TT--TT--
--SS-TT-TT--TTS-TT--
---S-TT-SS--TTS-SS--
--SS-TTTSS--TT--SS--
--SS-TTTTT--TT--TT--
--SS-TT-TT--TTS-SS--
--SS-TT-TTT-TT--SS--
--SS-TT-TT--TT--TT--
--SS-TTTTTT-TT--SS--
--SS-TTTTT--TTS-TT--
--SS-TT-TTT-TT--TT--
--SS-TTTTTT-TT--SS--
--SS-TTTTT--TTS-SS--
--SS-TT-SS--TTS-SS--
--SS-TT-TTT-TTS-SS--
--SS-TTTTT--TTS-TT--
--SS-TTTTT--TT--TT--
--SS-TT-TTS-TTS-SS--
--SS-TT-TTT-TT--SS--
--SS-TTTTTT-TT--TT--
--SS-TTTTTT-TT--SS--
--SS-TTTTT--TTS-SS--
--SS-TTTTTT-TT--TT--
--SS-SS-TTS-TT--TT--
--SS-GGGTT--TT--SS--
--SS-TTTTT--TT--SS--
--SS-GGGTTT-TT--SS--
--SS-TTTTT--SSS-SS--
--SSSTTTTT--TT--SS--
--SS-TTTTT--TTS-SS--
--SS-TTTTT--TTS-SS--
--SS-TT-TTT-TT--SS--
--SS-TT-TT--TT--SS--
--SS-TT-TT--TT--SS--
--SS-TT-TT--TT--SS--
--SS-TT-TTS-TT--SS--
--SS-TT-TTT-TT--TT--
--SS-TTTGGG-TT--SS--
--SS-TT-GGG-TT--SS--
--SSSTTTTTS-TT--SS--
--SS-TTTTT--TT--SS--
--SS-TTTTT--TT--TT--
--SSSGGGGGG-TTS-SS--
--SSSSTTGGG-SSS-SS--
--SSSTTGGGG-TTS-SS--
--SS-TTGGG--TTS-TT--
--SSSSGGGGG-TTS-TT--
--SS-SGGGGG-TTS-SS--
--SS-SS-TTS-TTS-SS--
--SS-TTTTTS-TTS-SS--
--SS-TT-TT--TTS-SS--
--SS-TTTTT--TTS-SS--
--SS-TTTTTT-TTS-TT--
--SS-TTTTTT-TTS-TT--
--SS-TTTTT--TTS-SS--
--SS-TTTSS--TTS-TT--
--SS-TTTTT--TTS-TT--
--SS-TTGGGT-TTS-SS--
--SS-TTGGG--TT--TT--
--SS-TTTTS--TTS-TT--
--SS-TTTTT--TTS-TT--
--SS-TGGGT---SS-TT--
--SS-TTGGG--SSS-TT--
--SS-TTGGG--TTS-TT--
--SS-TTTTT--TTS-SS--
--SS-TTTTT--SSS-SS--
--SS-TTTTTT-TTS-TT--
--SS-TTTTT--TT--TT--
--SS-TTTTT--TTS-SS--
--SS-TT-SS--TTS-SS--
--SS-TT-SS--TTS-SS--
--SS-TT-SS--TT--SS--
--SS-TTTTT--TTS-SS--
---S-TTTTT--TTS-SS--
---S-TTTTT--TT--SS--
---S-TT-TT--TTS-SS--
--SS-TT-TT--TTS-SS--
--SSSGGGTT--TT--SS--
---SSTTTTT--TT--SS--
--SS-SSGGG--TT--SS--
--SS-TTTTT--TTS-TT--
--SS-TTTTT--SSS-SS--
--SS-TTTTT--TTS-SS--
--SS-TT-TT--TTS-SS--
--SS-TT-TT--TT--SS--
--SS-TTTTT--TT--TT--
--SS-TTTTT--TT--TT--
--SS-TTTTT--TT--TT--
--SS-TTTTT--TTS-TT--
--SS-TTTTT--TT--TT--
--SS-TTTTT--TT--TT--
--SS-TTTSS--SSS-TT--
--SS-TTTSS--TTS-SS--
--SS-TTTTT--TT--TT--
--SS-TTTTT--TT--SS--
--SS-TTTTT--TT--SS--
--SS-TTTTT--TT--TT--
--SS-TT-TT--TT--TT--
--SS-TTTSS--TT--TT--
--SS-TTTTT--TT--SS--
--SS-TT-TTT-TT--TT--
--SS-TTTTT--TTS-TT--
--SS-TTTTT--TT--SS--
--SS-TT-TT--SS--TT--
--SS-TTTTT--TTS-SS--
--SS-TTTTT--TT--TT--
--SS-TT-TT--TTS-TT--
--SS-TT-TT--TT--TT--
--SS-TT-TT--TT--TT--
--SS-TTTTT--TT--TT--
--SS-TT-TTS-TT--TT--
--SS-TTTTTS-TT--SS--
--SS-TTTTTS-TT--TT--
--SS-TT-TT--TTS-TT--
--SS-TTTTTS-TT--SS--
--SS-TT-TTS-TT--SS--
--SS-TTTTTS-TT--TT--
--SS-TTTTTS-TT--SS--
--SS-TTTTT--TT--SS--
--SS-TTTTT--TT--TT--
--SS-TT-SS--TT--TT--
--SS-TTTTT--TT--TT--
--SS-TTTTT--TTS-TT--
--SS-TTTTT--TT--TT--
--SS-TTTTT--TT--TT--
--SS-TTTTT--TT--SS--
--SS-TTTTT--TT--SS--
--SS-TT-TT--TT--SS--
--SS-TT-GGG-TT--SS--
--SS-TTTSTT-TT--SS--
--SS-SS-TTS-TT--TT--
--SS-TTGGGS-TT--TT--
--SS-TT-TTS-TT--TT--
--SS-TTTTTT-TT--SS--
--SS-TTTTT--TTS-SS--
--SS-TT-TTT-TTS-SS--
--SS-TTTTT--TTS-SS--
--SS-TTTTT--TTS-SS--
--SS-TT-TTT-TTS-SS--
--SS-TTTTTS-TT--SS--
--SS-TTTTTT-TTS-SS--
--SS-TTTGGG-TTS-SS--
--SS-TT-TTS-TTS-SS--
--SS-TTTTTTTTTS-SS--
--SS-TT-GGG-TTS-SS--
--SS-TTTTTT-TTS-SS--
--SS-TTTTTS-TTS-SS--
--SS-TTTTTS-TTS-SS--
--SS-TTTGGG-TTS-SS--
--SS-TTTTTS-SSS-SS--
--SS-TTTGGG-TTS-SS--
--SS-TTTTT--TTS-SS--
--SS-TTTTT--SSS-SS--
--SS-TTGGG--SSS-SS--
--SS-TTGGG--SSS-SS--
--SS-TT-TT--SSS-SS--
--SS-TTTTTS-TTS-SS--
--SS-TTTTT--SSS-SS--
--SS-TTTTTS-TTS-SS--
--SS-TTTTT--TTS-SS--
--SS-TTTTT--TTS-SS--
--SS-TTTTT--TTS-SS--
--SS-TTTTT--SSS-SS--
--SS-TTTGGG-TTS-SS--
--SS-TTTTTS-TTS-SS--
--SS-TTTTT--TTS-SS--
--SS-TT-TT--TTS-SS--
--SS-TT-TT--TTS-SS--
--SS-TTSTT--TTS-SS--
--SS-TTTTTS-TTS-SS--
--SS-TTTTTT-TTS-SS--
--SS-TTTTT--TTS-SS--
--SS-TTTTT--TT--SS--
--SS-SS-TTT-TTS-SS--
--SS-TT-TTS-TTS-SS--
--SS-TTTTTS-TTS-TT--
--SS-TTTTTT-TTS-SS--
--SS-TTTTTT-TTS-SS--
--SS-TT-TTT-TTS-SS--
--SS-TTTTTT-TTS-SS--
--SS-TT-TTS-TTS-SS--
--SS-TTTGGG-TT--SS--
--SS-TT-TT-TTTS-SS--
--TT-TTTTTS-TT--SS--
--TT-TTTTT--TT--SS--
--TT-TTTTT--TTS-SS--
--TT-TT-TTS-TTS-SS--
--SS-TTTTTS-TTS-SS--
--TT-TTTTTS-TTS-SS--
--TTTTTTTTT-TT--SS--
--TTTTTTTT--TT--SS--
--TTTTTTTT--TTS-SS--
--TTTTTTTTT-TTS-SS--
--TTTTTTTTT-TTS-SS--
--TT-TTTTT--SSS-SS--
--TT-GGGTTT-TTS-SS--
--TT-GGGTT--TT--SS--
--TT-TT-TTT-TTS-SS--
--TT-TTTTTT-TTS-SS--
--TT-TT-TTT-TTS-SS--
--TTTTTTTTS-TT--TT--
--TT-TTTTT--TTS-SS--
--TT-TTTTTT-TTS-TT--
--TT-TTTTT--TTS-TT--
--TT-TTTTT--TT--TT--
--TT-TTTTTT-TT--TT--
--TT-TTTTTT-TT--SS--
--TT-TTTTT--TTS-TT--
--TT-TTTSSTTTT--SS--
--TT-SSSTTT-TTS-SS--
--TT-TTTTGGGTTS-SS--
--TT-TTTTT--TTS-TT--
--TT-TTTGGG-TTS-SS--
--TT-TTTTT--TTS-SS--
--TT-TTTTT--TTS-TT--
--TT-TTTTT--TTS-SS--
--TT-TTSTT--TTS-SS--
--TT-TT-TT--TTS-TT--
--TT-TTTTT--TTS-TT--
--TT-TTTTT--TTS-SS--
--TT-TT-TT--TTS-TT--
--TT-TTTTT--TTS-SS--
--TT-SS-TT--TTS-SS--
--TT-TT-TTTTTTS-TT--
--TT-TT-TT--TTS-TT--
--TT-TTTTT--TTS-TT--
--TT-TTTTT--TTS-TT--
--TT-TT-TT--TTS-TT--
--TT-TT-TT--TTS-TT--
--TT-TTTTT--TTS-SS--
--TT-TTTTT--TTS-TT--
--TT-TT-TT--TTS-SS--
--TT-TT-TT--TTS-SS--
--TT-TT-TT--TTS-SS--
--TT-TTTTT--TTS-TT--
--TT-TTTTT--TTS-TT--
--TT-GGGTT--TTS-SS--
--SS-TT-TT--TTS-TT--
--TT-TT-TT--TTS-TT--
--TT-TT-TT--TT--TT--
--TT-TTTTT--TTS-TT--
--TT-TTTTT--TTS-SS--
--TT-TTTTT--TTS-TT--
--TT-GGGTT--TT--TT--
--TT-TTTTT--TTS-SS--
--TT-TT-TT--SSS-TT--
--TT-TT-SS--SSS-SS--
--TT-TTTTT--TTS-TT--
--TT-TT-TT--SS--TT--
--TT-TTTTT--TT--TT--
--TT-TTTTT--SSS-TT--
--TT-GGGTT--TT--TT--
--TT-TTTTT--TT--TT--
--TT-TT-TT--TT--TT--
--TT-TTTTT--TT--TT--
--TT-TT-SS--TTS-TT--
--TT-SS-SS--TTS-TT--
--TT-SS-SS--TTS-TT--
--TT-SS-SS--TT--TT--
--TT-TT-SS--TT--TT--
--TT-TT-SS--TT--TT--
--TT-TT-TT--SSS-TT--
--TT-TTTTTT-TTS-TT--
--TT-TTTTTT-TT--TT--
--TT-GGGSS--TTS-TT--
--TT-TTTTTT-TTS-TT--
--TT-TT-TTT-SSS-TT--
--TT-TTTTTS-TTS-TT--
--TT-GGGGGG-SSS-TT--
--TT-GGGTTT-TTS-TT--
--TTTTTTTT--TTS-TT--
--TT-TTTTTT-TTS-TT--
--TT-TTTTT--TT--TT--
--TT-GGGTT--TTS-TT--
--TT-TTTTT--TT--TT--
--TT-TTTTTT-TTS-TT--
--TT-TTTTTT-TTS-SS--
--TT-TTTTTT-TTS-TT--
--TT-TTTTTT-TTS-TT--
--TT-TTTTTT-TT--TT--
--TT-TTTTTT-TTS-SS--
--TT-TTTTT--TTS-TT--
--TT-TTTTT--TTS-SS--
--TT-TTTTTT-TTS-TT--
--TT-TTTTTT-TTS-TT--
--TT-GGGTTT-TTS-SS--
--TT-TT-TT--TTS-SS--
--TT-TTTTTT-TTS-TT--
--TT-TTGGGS-TTS-SS--
--TT-TTTTT--TTS-TT--
--TT-TT-TT--TTS-TT--
--TT-TTTTT--TTS-TT--
--TT-GGGTT--TTS-SS--
--TT-TTTTT--TTS-TT--
--TT-TTTTT--SS--SS--
--TT-TTTTT--TTS-SS--
--TT-TTTTT--TT--TT--
--TT-TTTTT--TT--TT--
--TT-TTTSS--TTS-TT--
--TT-GGGTT--TTS-TT--
--TT-TTTTT--TTS-TT--
--TT-TTTTT--TTS-TT--
--TT-TTTGGG-TTS-TT--
--TT-TTTTT--TTS-SS--
--TT-TGGGG--TTS-SS--
--TT-TTTSS--SSS-TT--
--TT-TTTTT--SSS-TT--
--TT-TTTSS--TTS-TT--
--TT-TTTTT--TTS-TT--
--TT-TTTSS--TTS-SS--
--TT-TTTTT--TTS-TT--
--TT-TTTTTT-TTS-TT--
--TT-GGGTTT-TTS-TT--
--TT-TTTTT--TT--TT--
--TT-TTTTT--TT--TT--
--TT-GGGTT--TT--TT--
--TT-TTTSS--TT--TT--
--TT-GGGGG--TT--TT--
--TT-TT-TT--TT--SS--
--TT-TT-TT--TT--TT--
--TT-GGGTT--TT--TT--
--TT-TTTTT--TTS-SS--
--TT-TTTTT--TT--TT--
--TTTTTTTT--TTS-SS--
--TT-TTTTTT-TT--TT--
--TT-TTTTT--TT--TT--
--TT-TT-TT--TT--SS--
--TTTGGGTT--TT--SS--
--TTTTT-TT--TT--TT--
--TT-TTTTT--TTS-TT--
--TT-GGGSS--TTS-TT--
--TT-GGGTT--TTS-TT--
--TT-GGGSS--TT--TT--
--SS-TTTTT--TT--SS--
--TT-SGGGGS-TT--TT--
--TT-TTGGG--TT--TT--
--SS-TTGGG--TTS-TT--
--SS-TTGGG--TTS-TT--
--SS-TTGGGT-SS--TT--
--SS-TGGGG--TT--TT--
--TT-GGGGG--TT--TT--
--TT-TTGGG--TTS-TT--
--TT-TGGGG--SSS-TT--
--TT-GGGGG--TT--TTT-
--TT-HHHHTS-TT--TT--
--TT-TTGGGS-TT--TT--
--TT-TTGGG--TT--TT--
--TT-TTGGGG-TT--TT--
--SS-TTGGG--TT--TT--
--TT-TTGGG--TT--TT--
--TT-TTGGG--TT--TT--
--TT-TGGGS--TT--TT--
--TT-TTGGG--TT--TT--
--TT-TTGGG--TT--TT--
--TT-TTGGG--TT--TT--
--TT-TTGGG--TT--TT--
--TT-TTGGG--TT--TT--
--TT-TTGGGS-TT--TT--
--TT-TTGGGG-SSS-TT--
--TT-TTGGGS-TT--TT--
--TT-TTTTTS-TTS-TT--
--TT-TTTTTT-SSS-TT--
--TT-TTTTTS-TTS-TT--
--TT-TTTGGG-TTS-TT--
--TT-TTTTT--TT--TT--
--TT-GGGTT--TT--TT--
--TT-HHHHTS-TT--TT--
--TT-GGGTT--TTS-TT--
--TT-TTTTT--TTS-TT--
--TT-GGGTTTTTTS-SS--
--TT-GGGTTT-TTS-TT--
--TTGGGGTT--SSS-SS--
--TTGGGTTT--SSS-TT--
--TTGGGGTT--TTS-TT--
--TTSTTTGGG-SSS-TT--
--TTGGGGTT--TT--TT--
--TTSGGGTT--TT--TT--
--TTTGGGTTT-TT--TT--
--TTTTTTTT--TT--TT--
--TT-GGGTT--TT--TT--
--TTSHHHHT--SS--TT--
--TTSSTTTT--TT--TT--
--TT-GGGTT--TT--TT--
--TT-TTTTT--TT--TT--
--TTTTTTTTS-TTS-TT--
--TTTTTTTT--TTS-TT--
--TTGGGGTT--SSS-TT--
--TTGGGGTT--SS--TT--
--TTGGGSTT--TT--TT--
--TTTGGGTTS-TT--TT--
--TTSGGGTT--SS--TT--
--TTSGGGSS--TT--TT--
--TTSGGGTTS-TT--TT--
--TTSGGGTT--TT--TT--
--TTGGGGTT--TTS-TT--
--TTTGGGTTS-TTS-TT--
--SSGGGGTT--TT--TT--
--TTTGGGTT--TT--TT--
--TTSSTTTT--TT--TT--
--TTHHHHGGG-TT--TT--
--TTTGGGTTT-TT--TT--
--TTTTTTTT--TT--TT--
--TTTTTTTT--SSS-TT--
--TTGGGGTT--TT--TT--
--TTSGGGTT--SS--TT--
--TTGGGTTT--TT--TT--
--TTGGGGTT--TT--TT--
--TT-GGGTTTTTT--TT--
--TTTTTSTTT-TT--TT--
--TTTTTTTTT-TTS-TT--
--TTGGGSTTT-TT--TT--
--TTTTTSTTT-TT--TT--
--SSGGGGTTT-TTS-TT--
--TT-STTTT--TTS-TT--
--TTSGGGTTS-TTS-TT--
--TTHHHHTTT-TTS-TT--
--TTHHHHTTS-TT--TT--
--TTTTTTGGG-TT--TT--
--TTGGGGTTT-TT--TT--
--TTHHHHTTT-TT--TT--
--TTTTTSGGG-TT--TT--
--TTTTTSGGG-TT--TT--
--TTHHHHGGG-TT--TT--
--TTHHHHTT--TTS-TT--
--TTTTGGGGS-TT--TT--
--TTTTGGGGS-TT--TT--
--TTTTTTTTS-TT--TT--
--TTHHHHGGG-SS--TT--
--TTTTTGGGS-TT--TT--
--TTHHHHGGG-TTS-TT--
--TTTTTTTTT-SS--TT--
--TT-TTTGGG-TTS-TT--
--TTTGGGTTS-TT--TT--
--TTTTTTTT--TT--TT--
--TTTTTTTTT-TT--TT--
--TTTTTTTT--TTS-TT--
--TTTGGGTTT-TT--TT--
--TTTTTTTT--TT--TT--
--TTTTTTTT--TT--TT--
--TTTTTTTT--TT--TT--
--GGGGGGTT--TT--TT--
--TTTGGGTT--TT--TT--
--TTTGGGTT--TT--TT--
--TTHHHHTT--TT--TT--
--TTTTGGGG---S--TT--
--TTTGGGTT--TT--TT--
--TTTGGGTT--TTS-TT--
--TTTTTTTTS-TTS-TT--
--TTTTTTTTS-SSS-TT--
--SSTTTTTT--TT--TT--
--SSGGGTTT--TT--TT--
--TTGGGTTT--TT--TT--
--TTGGG-TT--TT--TT--
--TTGGGTTT--TT--TT--
--TTSGGGTTS-TT--SS--
--TTTGGGTT--TT--TT--
--TTTTTTTT--TT--TT--
--TTTSSSTT--TT--TT--
--TTTTTTTT--SS--TT--
--TTTGGGTT--TT--TT--
--TTTTT-TTT-TT--SS--
--TTTTTGGGS-TT--TT--
--TTTTTGGG--TT--TT--
--GGGTTTTTS-TT--TT--
--TTTTTGGG--SS--SS--
--GGGTTGGGT-TT--TT--
---TTTTGGGS-TT--TT--
---TTTTGGG--TT--TT--
--GGGTGGGG--TT--SS--
--GGGTTGGGG-TT--TT--
--GGGTTGGG--TT--TT--
--TT-TTGGG--SS--TT--
--TTTTTGGG--SS--SS--
--TTTTTGGG--TT--SS--
--TTTTGGGG--TT--SS--
--TTTTTGGGS-TT--SS--
--TTTGGGTT--TT--SS--
--TTTSTTTT--TT--TT--
--TTTTTGGGS-TT--TT--
--TTTTTGGGG-TT--SS--
--TTTGGGGGS-TTS-SS--
--TTTTTGGG--TT--TT--
--TTTTGGGG--SS--TT--
--TTTTTGGG--SS--SS--
--TTTGGGTT--SSS-SS--
--TTTTGGGGG-SSS-SS--
--TTTTTGGG--SSS-SS--
--TTTTGGGGGTTTS-SS--
--TTTTTGGGG-SSS-SS--
--TTTTTGGGS-TTS-TT--
--TTTTTGGGS-TTS-SS--
--TTTTTGGGG-TTS-SS--
--TTTTTGGGS-TT--SS--
--TTTTTGGGS-TTS-TT--
--TTTTTGGGS-TTS-SS--
--TTTTTGGG--TTS-TT--
--TTTTTTTT--TTS-SS--
--TTTTTGGG--TTS-TT--
--TTTTTGGGG-TTS-TT--
--GGGTTTTT--TT--TT--
--GGGTTTTT--TT--TT--
--GGGTT-TT--TTS-SS--
--TTTTTTTTT-TTS-SS--
--TTTTT-TT--TTS-SS--
--TTTTT-TT--TTS-SS--
--TTTSSSTT--TTS-TT--
--TTTGGGTTT-TTS-SS--
--TTTTTTTT--TTS-TT--
--TTTTT-TT--TT--SS--
--GGGTTTTTT-TTS-TT--
--TTTTTTTTT-TT--TT--
--TTTGGGTTS-TT--TT--
--TTTGGGTTT-TTS-TT--
--TTTGGGTTT-TT--SS--
--TTTGGGTT--TTS-S---
--TTTTTTTT--TT--TT--
--TTSTT-TTT-TTS-TT--
--TT-TTTTT--TTS-TT--
--TTTTTTTT--TTS-SS--
--TTTTTTSS--TTS-SS--
--TTTTTTTT--TT--SS--
--TTTTTTTT--TTS-SS--
--TTTTTTTTT-TTS-SS--
--TTTTTTTT--TT--SS--
--TTTTT-SS--TT--SS--
--TTTTTSSSS-TTS-SS--
--TTTTTSSS--TT--SS--
--TTTGGGSS--TT--TT--
--TTTGGGSS--TT--SS--
--TTTTT-SS--TT--TT--
--TTTTT-SS--TT--SS--
--TTTTTSSS--TT--SS--
--TTTTTTSS--TT--TT--
--TTTTTTTT--TT--TT--
--TTTTTGGGS-TT--SS--
--TTTTTGGGT-TT--TT--
--GGGTTTTT--TT--TT--
--TTTGGGTT--TT--TT--
--TTTTTTTT--TT--SS--
--TTTTTTTT--TTS-TT--
--TTTGGGTT--TT--SS--
--TTTTTTTT--TT--TT--
--TTTGGGTT--TT--TT--
--TTTTTTTT--TT--SS--
--TTTTTTTT--TT--TT--
--TTTTTGGG--SS--SS--
--TTTTTGGG--TT--TT--
--TTTTTGGG--TT--SS--
--TTTTTGGG--TT--TT--
--TTTTTGGG--TT--TT--
--TTTTTGGG--TT--TT--
--TTTTTGGG--TT--TT--
--TTTTTGGGS-TT--TT--
--TTTTTTTT--TT--TT--
--TTTTT-TT--TTS-TT--
--TTTTTTTT--SSS-SS--
--TTTTTSTT--TT--TT--
--TTTTTTTT--TT--SS--
--TTTTTTTT--TTS-SS--
--TTTTTTTT--TT--TT--
--TTTGGGTT--TTS-TT--
--TTTTTTSS--TT--SS--
--TTTTTTTT--TTS-SS--
--TTTTTTTT--TTS-TT--
--TTTTTTTT--TT--TT--
--TTTTTTTT--TTS-SS--
--TTTTTTTT--TT--SS--
--TTTTTTTT--TTS-TT--
--TTTTTTTT--TTS-TT--
--TTTTTTTT--TTS-SS--
--TTTGGGTT--TTS-SS--
--TTTTTTTT--TTS-TT--
--TTTTTTTT--TTS-TT--
--TTTTTTTT--TTS-TT--
--TTTTTTTT--TT--TT--
--TTTGGGSS--TTS-TT--
--GGGTTTTT--TT--TT--
--GGGTTTTTS-TT--TT--
--TTTTTTTT--TT--TT--
--TTTTTTTT--TT--TT--
--TTTGGGTTS-TT--TT--
--TTTTTGGGS-TT--TT--
--TTTTTGGGS-TT--TT--
--TTTTTGGGS-SSS-SS--
--TTTHHHHTS-TTS-TT--
--TTSTTGGGG--SS-TT--
--TT-TTTTTS-SSS-TT--
--GGGTTGGGS-SSS-TT--
--GGGTTGGGG-SSS-TT--
--STTTTTTT--TTS-TT--
--TTSTTTTT--TTS-TT--
--TTTTTTTT--TTS-TT--
--STTTTTTT--TTS-TT--
--GGGTTTTT--TTS-TT--
--TTSTTTTT--TTS-TT--
--TTTTTTTTS-TTS-TT--
--GGGTTGGG--TTS-SS--
--TTTGGGTT--TTS-SS--
--TTTTTTGGG-TT--TT--
--TTTTTTTT--TTS-TT--
--TTTGGGTT--TTS-TT--
--TTTTTTTT--TTS-TT--
--SSSTTTTT--TTS-TT--
-GGGTTTTTT--TT--SS--
-GGGTTTTTT--TT--TT--
--TTTTTTTTT-TT--TT--
--TTTTTTTT--TT--TT--
--TTTTTTTTS-TT--TT--
--TTTTTTTT--TT--SS--
--TTTTTTTT--TTS-SS--
--TTTTTTTT--TT--TT--
--TTTTTTGGG-SSS-TT--
--TTTTTTTT--TT--TT--
--TTTTTTTTS-TT--SS--
-GGGTTTTTTS-TT--SS--
-GGGTTTTTTS-TT--TT--
-GGGTTTTTTS-TT--SS--
-GGGTTTTTTT-TT--TT--
-GGGTTTTTT--TT--SS--
-GGGTTTTTTT-TT--TT--
-GGGTTTTTT--TTS-SS--
--TTTTTTTT--TTS-TT--
--TTTTTTTT--SSS-SS--
--TTTTTTTT--SSS-SS--
--TTTTTTTT--SS---S--
--TTTTTTTTS-SSS-TT--
--GGGTT-TT--SSS-TT--
--GGGTTTTT--SSS-SS--
--GGGGGGTT--SSS-TT--
--STTTTTTT--SSS-SS--
--STTTTTTT-TTTS-TT--
--GGGTTTTT--SS--SS--
--GGGTTTTT--SSS-TT--
--GGGTTTSS--SS--TT--
--TTTTTTTT--SS--SS--
--TTTTTTTT--SS--SS--
--TTTTTTTT--SS--SS--
--TTTGGGTT--SSS-TT--
--TTTTT-TT--SSS-TT--
--TTTTTSSS--SSS-TT--
--TTTTTTTT--SSS-SS--
-HHHHTTSSS--SSS-SS--
-GGGTTTTSS--SS--SS--
-GGGTGGGTT--SSS-TT--
--TTTGGGTT--SSS-SS--
--TTTGGGTT--TTS-TT--
--TTTTTTTT--TT--TT--
-GGGTTTSTT--TT--TT--
-GGGTTT-TT--TT--TT--
-GGGTTTTTT--TT--SS--
-GGGTTTTTT--SS--SS--
-GGGTTTTTT--SS--TT--
-GGGTTTTTT--SSS-TT--
-GGGTTT-SS--TT--SS--
-GGGTTTTTT--SS--SS--
-GGGTSS-SS--SSS-SS--
-HHHHTT-TT--SSS-SS--
-GGGTTTTTT--SSS-SS--
-GGGTTTTTT--SSS-SS--
-GGGTTTTTT--SSS-SS--
-HHHHGGGTT--SSS-TT--
-GGGTGGGTT--SSS-SS--
-TTTTGGGTT--SSS-TT--
-TTTTGGGTT--SSS-SS--
-TTTTGGGSS--SS--SS--
-HHHHGGGTT--SSS-SS--
-HHHHTTSTT--SS--SS--
-HHHHTTTTT--TT--SS--
-TTTTGGGTT--TTS-SS--
-TTTTGGGTT--SS--SS--
-TTTTTT-TT--SS--SS--
-TTTTTT-TT--TT--SS--
-HHHHGGGSS--SSS-SS--
-TTTTTTSTT--SSS-SS--
-TTTTGGGTT--TT--TT--
-TTTTGGGTT--SS--SS--
-TTTTTTTSS--SS--TT--
-TTTTTTTTT--SS--SS--
-TTTTGGGTT--TT--TT--
-TTTTTTTTT--SSS-SS--
-TTTTGGGTT--SS--SS--
-TTTTGGGTT--SS--TT--
-TTTTGGGSS--SS--SS--
-TTTTTTTTT--SS--SS--
-TTTTSGGGG--SSS-SS--
-TTTTTTTTT--SSS-TT--
-TTTTTTTTT--SS--TT--
-TTTTTTTTT-SSSS-SS--
-TTTTTTTTT--SS--TT--
-TTTTTTTTT--SSS-SS--
-TTTTTTSTT--SSS-SS--
-TTTTTTTTT--SS--SS--
-TTTTGGGTT--TT--TT--
-TTTTGGGSS--SSS-SS--
-HHHHTTSSS--TT--SS--
-HHHHGGGSS--TT--SS--
-HHHHGGGTT--TT--TT--
-HHHHGGGTT--SS--SS--
-HHHHTTTTT--TT--TT--
-TTTSTTTTT--SS--SS--
-TTTTTTTTT--SS--SS--
-TTTTTTTTT--TT--SS--
-TTTTTTTTT--SS--SS--
-TTTTGGGTT--TT--SS--
-TTTTGGGTT--TT--TT--
-TTTTGGGTT--SS--SS--
-TTTTTTTTT--SSS-SS--
-TTTTTTTTT--SSS-SS--
-TTTTGGGTT--SSS-TT--
-TTTTGGGTT--TT--TT--
-TTTTGGGTT--TT--SS--
-TTTTTTTTT--SS--SS--
-TTTTTTTTT--TT--TT--
-TTTTTTTTT--SS--SS--
-TTTTTTTTT--SS--TT--
-TTTTTTTTT--TT--TT--
-TTTTTTTTT--TT--TT--
-TTTTTTTTT--TT--SS--
-TTTTTTTTT--TT--SS--
-TTTTGGGTT--TTS-TT--
-TTTTTTTTT--TT--TT--
-TTTTTTTTT--SS--SS--
-TTTTGGGTT--SS--TT--
-TTTTGGGSS--TT--SS--
-TTTTGGGTT--TT--SS--
-TTTTGGGTT--TT--SS--
-TTTTGGGTT--TT--SS--
-TTTTGGGTT--SSS-SS--
-TTTTTTTTT--SS--SS--
-TTTTTTSTT--SS--SS--
-TTTTGGGTT--TT--SS--
-TTTTTTTTT--SS--SS--
-TTTTGGGTT--SSS-TT--
-TTTTGGGTT--SSS-SS--
-TTTTGGGTT--SS--SS--
-TTTTGGGTT--SSS-TT--
-TTTTGGGSS--SSS-SS--
-TTTTGGGTT--SS--SS--
-TTTTTTTTT--SSS-TT--
-TTTTTTTTT--SS--SS--
-TTTTTTTTT--SS--SS--
-TTTTTTSTT--TT--TT--
-TTTTTTTTT--TT--TT--
-TTTTTTTTT--TT--TT--
-TTTTGGGTT--TT--TT--
-TTTTTTTTT--TT--SS--
-TTTTGGGTT--TT--SS--
-TTTTTTTTT--TT--TT--
-TTTTTTTTT--TT--SS--
-TTTTTTTTT--TT--TT--
-TTTTTTTTT--TT--TT--
-TTTTTTTTT--TT--TT--
-TTTTTTTTT--TT--TT--
-TTTTTTTTT--TT--TT--
-TTTTGGGTT--TT--SS--
-TTTTGGGTT--TT--TT--
-TTTTGGGTT--SS--TT--
-TTTTTTTTT--TT--SS--
-TTTTTTTTT--TT--SS--
-TTTTTTSSS--TT--SS--
-TTTTGGGTT--TT--TT--
-TTTTTTTTT--TT--TT--
-TTTTGGGTT--SS--SS--
-TTTTTTTTT--TT--TT--
-TTTTTTTTT--TT--TT--
-TTTTTTTTT--TT--TT--
-TTTTTTSTT--TT--SS--
-TTTTGGGTT--TT--TT--
-TTTTTTTTT--SSS-SS--
-TTTSSS-TT--SSS-SS--
-TTTTTTTTT--TT--TT--
-TTTTGGGTT--SS---S--
-TTTTTTTTT--SSS-TT--
-TTTTGGGTT--SSS-TT--
-TTTTTT-TT--SS--SS--
-TTTTTTTTT--SS--TT--
-TTTTTT-TT--SS--TT--
-TTTTTT-TT--SSS-TT--
-TTTTTTSTT--SSS-TT--
-TTTTGGGSS--SSS-SS--
-TTTTTT-TT--SSS-TT--
-TTTTGGGTT--TTS-TT--
-TTTTTT-TT--SSS-TT--
-TTTTTT-TT--SSS-TT--
-TTTTTTTTT--TTS-SS--
-TTTTTTTTT--TTS-TT--
-TTTTTTTTT--TTS-SS--
-TTTTTTTTT--TTS-SS--
-TTTTTTSSS--SSS-TT--
-TTTTTTTTT--TTS-TT--
-TTTTGGGTT--TTS-SS--
-TTTSTT-TT--SSS-TT--
-TTTSTTTTT--SSS-SS--
-TTTSTT-SS--SSS-SS--
-TTTTTT-TT--SSS-TT--
-TTTTTTSTT--TTS-SS--
-TTTTGGGTT--TTS-TT--
-TTTTTTSTT--SSS-TT--
-TTTSTT-SS--TT--SS--
-TTTTTTSTT--SSS-SS--
-TTTTGGGTT--SSS-SS--
-TTTTTT-SS--SSS-TT--
-TTTTTT-TT-SSSS-SS--
-TTTTTTSSS--SSS-SS--
-TTTTTT-SS--SSS-TT--
-TTTTTTTTT--SSS-TT--
-TTTTTT-TT--SSS-SS--
-TTTTTTTTT--SSS-SS--
-TTTTTTTTT--SSS-SS--
-TTTTTTTTT--SSS-SS--
-TTTTTTSTT--SSS-SS--
-TTTTTTTTT--SSS-SS--
-TTTTTTSTT--SSS-TT--
-TTTTTTTTT--SSS-SS--
-TTTTTTSTT--SSS-SS--
-TTTTTTTSS--SSS-TT--
-TTTTTTTTT--TT--SS--
-TTTTTTTTT--TTS-TT--
-TTTTTTSTT--TTS-SS--
-TTTTGGGSS--TTS-SS--
-TTTTGGGTT--SS--SS--
-TTTTTTTTT--SS--SS--
-TTTTTTTTT--SSS-SS--
-TTTTTTTTT--TTS-SS--
-TTTTTTTTT--SS--SS--
-TTTTTTSSS--TT--TT--
-TTTTGGGTT--TT--SS--
-TTTTTTSSS--SSS-TT--
-TTTTGGGTT--SSS-SS--
-TTTTTTTTT-SSSS-SS--
-TTTTTTTTT--SSS-SS--
-TTTTTTTTT--SSS-TT--
-TTTTTTTTT--SSS-SS--
-TTTTGGGTT--SSS-SS--
-TTTTTTTGGG-SSS-TT--
-TTTTTTTGGGSSSS-SS--
-TTTTGGGGGG-SSS-SS--
-TTTTTT-TT--SSS-SS--
-TTTTGGGSTT-SSS-SS--
-TTTTTTSTT--SSS-SS--
-TTTTTTTGGGTTTS-SS--
-TTTTTTGGGG-SSS--S--
-TTTTTTGGGG-SSS-SS--
-TTTTTTGGGG-SSS-SS--
-TTTTTTGGGG-SSS-SS--
-TTTTTTGGGG-SSS-SS--
-TTTTTTGGGS-SSS-SS--
-TTTTTGGGGS-SSS-SS--
-TTTTTTGGGG-SSS-SS--
-TTTTTTGGGG-SSS-SS--
-TTTTTTGGGG-SSS-SS--
-TTTTTTGGGT-TTS-SS--
-TTTTTTGGGT-SSS-TT--
-TTTTTTGGGT-TT--SS--
-TTTTTTGGGT-TTS-SS--
-TTTTTGGGGT-TTS-SS--
-TTTTTTGGGT-TTS-SS--
-TTTTTTGGGT-TT--SS--
-TTTTTTGGGT-TT--SS--
-TTTTTTGGGT-TTS-SS--
-TTTTTTGGGT-TTS-SS--
-TTTTTTGGGT-TTS-SS--
-TTTTTTGGGT-TTS-SS--
-TTTTTTGGGG-TT--SS--
-TTTTTTGGGT-TTS-TT--
-TTTTTTTTTT-TTS-SS--
-TTTTTTTTTTTTTS-SS--
-TTTTGGGTTT-TT--SS--
-TTTTTTGGGG-TTS-TT--
-TTTTTTTTTT-TTS-SS--
-TTTTTTTTTT-TTS-SS--
-TTTTTTTTT--TTS-TT--
-TTTTSTTTT--SSS-TT--
-TTTTTTGGGS-TTS-TT--
-TTTTTTTTTS-SSS-TT--
-TTTTTTGGGT-SSS-TT--
-TTTTTTGGG--TT--TT--
-TTTTTTGGGS-TTS-TT--
-TTTTTTTTTS-SS--TT--
-TTTTTTTTT--SS--TT--
-TTTTTTTTS--TT--TT--
-TTTTTTGGG--SSS-SS--
-TTTTTTHHHH-TT--TT--
-TTTTTTGGGT-TT--TT--
-TTTTTTTTTS-TT--TT--
-TTTTTTGGG--TT--TT--
-TTTTTTGGG--TT--TT--
-TTTTTTGGG--TT--TT--
-TTTTTTTTT--SS--TT--
-TTTTTTTTTS-SS--TT--
-TTTTTTGGG--TTS-TT--
-TTTTTTGGG--TT--TT--
-TTTTTTGGGT-TT--TT--
-TTTTTGGGGT-TT--TT--
-TTTTTTGGGT-SSS-TT--
-TTTTTTTTT--SS--TT--
-TTTTTTGGGS-SSS-TT--
-TTTTTTGGG--SSS-TT--
-HHHHTTGGG--SSS-TT--
--TTTTTGGG--TTS-TT--
-GGGTTTGGGT-SS--TT--
--SSSTTGGG--TTS-TT--
-TTSSTTGGG--TT--TT--
--SSSTTGGG--TT--TT--
-TTSSTTGGGT-TT--TT--
--SSSTTTTTTTTT--TT--
-TTSSTTTTT--TT--TT--
-TTSSTTGGG--TT--TT--
--SSSTTGGG--TT--TT--
--SSSTTTTTT-TT--TT--
--SSSTTGGG--TT--TT--
--SSSTTGGG--TTS-TT--
--SSSTTGGG--TT--TT--
--SSSTTTTT--SSS-TT--
--SSSTTTTTT-TT--TT--
--SSSTGGGG--SSS-TT--
--SSSTTTTT--SSS-TT--
--SSSTTTTT--TTS-TT--
--SSSTTGGG--TT--TT--
--SSSTTGGG--TTS-TT--
--SSSTTTTTS-TT--TT--
--SSSTTGGG--TT--TT--
--SSSTTGGGT-TTS-TT--
--SSSTTTTT--TT--TT--
--SSSTTHHHH-TT--TT--
--SSSTTGGG--TT--TT--
-TTSSTTHHHH-TT--TT--
-TTTSTTGGGT-TT--TT--
-HHHHTTTTT--TT--TT--
-HHHHTTGGGT-TT--TT--
-HHHHTTGGG--TT--TT--
--TTTTTTTT--TT--TT--
-GGGTTTGGG--TT--TT--
-GGGTTTGGG--TT--TT--
-GGGTTTTTSS-SS--TT--
-GGGTTTTTTS-TT--TT--
-GGGTTTGGG--TTS-TT--
-GGGTTTTTT--TT--TT--
-HHHHTTTTT--TT--TT--
-HHHHTTTTT--TT--TT--
-HHHHTTTTT--TT--TT--
-HHHHTTTTT--TT--TT--
-TTTTTTTTT--SSS-TT--
--TTTTTGGG--TT--TT--
-HHHHTTGGG--TTS-TT--
-HHHHTTTTT--SSS-TT--
--TTTTTGGG--TT--TT--
--TTTTTGGGT-TT--TT--
-TTTTTTGGGS-TT--TT--
-HHHHTGGGG--TT--TT--
-GGGTTTTTS--SSS-TT--
--TTTTTTTS--TTS-TT--
--TTTTTTTT--TT--TT--
--TTTTTTTTT-TTS-TT--
--TTTTTGGG--TT--TT--
--TTTTTGGG--TT--TT--
--TTTTTGGG--TT--TT--
--TTTTTGGGS-TT--TT--
-GGGTTTGGG--TT--TT--
--TTTTTGGG--TT--TT--
--TTTTTGGGS-SS--TT--
-GGGTTTGGGT-TT--TT--
--TTTTTGGG--TT--TT--
--TTTTTGGGT-TT--TT--
--TTTGGGTT--TT--TT--
--TTTTTTTT--TT--TT--
--TTTTTGGG--TT--TT--
--TTTGGGGG--SS--TT--
--TTTTTGGGS-TT--TT--
--TTTTTGGG--TT--TT--
--TTTTTTTT--TT--SS--
--TTTTTGGG--SS--TT--
--TTTTTGGGS-SS--TT--
--TTTTTGGG--TT--TT--
--TTTTTTTT--TT--TT--
--TTTTTGGG--SS--TT--
--TTTTTTTT--SS--TT--
--TTTTTGGG--TT--TT--
--TTTTTGGG--TT--TT--
--TTTTTGGG--TTS-TT--
--TTTTTGGGT-TT--TT--
--TTTTTGGG--TT--TT--
--TTTTTGGG--TTS-TT--
--TTTTTGGG--TTS-TT--
--TTTTTTTT--SS--TT--
--TTTTTGGG--TTS-TT--
--TTTTTGGG--TTS-TT--
--TTTHHHHT--SSS-TT--
--TTTTTGGG--TT--TT--
--TTTTTGGG--TT--TT--
--TTTTTTTTS-SS--TT--
--TTTTTGGG--TT--TT--
--TTTTTGGG--TT--TT--
--TTTTTGGG--TTS-TT--
--TTTTTGGG--SS--TT--
--TTTTTGGG--SSS-TT--
--TTTTTGGG--TT--TT--
--TTTTTTTTS-TT--TT--
--TTTTTGGGS-SS--TT--
--TTTTTGGGS-TT--TT--
--TTTTTTTT--SS--TT--
--TTTTTGGG--SS--TT--
--TTTTTTTT--TTS-TT--
--TTTGGGTT--TTS-TT--
--TTTTTGGGS-TT--TT--
--TTTTTGGG--TT--TT--
--TTTTTGGG--SSS-TT--
--TTTTTGGG--SS--TT--
--TTTTTTTT--TT--TT--
--TTTTTGGG--TT--TT--
--TTTTTGGGT-TTS-TT--
--TTTTTTTS--SSS-SS--
--TTTTTTTT--TTS-TT--
--TTTTTTTT--SSS-TT--
--TTTTTGGG--TTS-TT--
--TTTTTGGG--TTS-TT--
--TTTTTGGG--TT--TT--
--GGGTTGGG--TT--TT--
--TTTTTGGG--SS--TT--
--TTTTTGGGS-SS--TT--
--TTTTTGGG--TT--TT--
--TTTTTGGG--SS--TT--
--TTTTTGGGS-TT--TT--
--TTTTTGGGS-SS--TT--
-GGGTTTGGG--TT--TT--
-GGGTTTTTT--TTS-TT--
-GGGTTTTTT--TT--TT--
-GGGTTTGGG--TT--TT--
-GGGTTTTSS--TT--TT--
-GGGTTTTTT--TT--TT--
--TTTTTGGG--TT--TT--
-GGGTTTTTT--SSS-TT--
-HHHHTTTTT--TT--TT--
-GGGTTTTTT--TT--TT--
-GGGTTTTTT--TT--TT--
-GGGTTTTTT--TTS-TT--
-GGGTTTGGGS-TTS-TT--
-GGGTTTTTTT-SSS-TT--
--STTGGGTT--TT--TT--
--GGGTTTTT--TT--TT--
--GGGGGGTT--TT--TT--
--GGGTTTTT--TT--TT--
--GGGTTTTT--TT--TT--
--TTTTTGGG--TT--TT--
--TTTTTGGG--TT--TT--
--TTTTTGGG--TT--TT--
--TTTTTGGG--SS--TT--
--GGGTTGGG--SS--TT--
--TTTTTGGG--TT--TT--
--TTTTTTTT--TT--TT--
--TTTTTTTT--TT--TT--
--TTTTTTTT--TT--TT--
--TTTTTTTTS-TT--TT--
--GGGTTTTTS-TT--TT--
--GGGTTTTTS-TT--TT--
--GGGTTTTT--TT--TT--
--GGGTTTTT--TT--TT--
--GGGTTTTT--TT--TT--
--GGGTTTTT--TT--TT--
--TTTTTTTT--TT--TT--
--GGGTTTTT--TT--TT--
--GGGTTGGG--SS--TT--
--GGGTTGGG--SSS-TT--
--GGGTTGGG--SSS-TT--
--GGGTTGGGS-TT--TT--
--GGGTTGGG--TT--TT--
--GGGTTTTT--TT--TT--
-GGGSTTTTT--TT--TT--
--GGGTTGGG--SS--TT--
--GGGTTGGGS-TT--TT--
--GGGTTGGG--TT--TT--
--GGGTTTTT--TT--TT--
--GGGTTGGG--TT--TT--
--GGGTTGGG--SS--TT--
-GGGGTTTTT--TT--TT--
--GGGTTGGG--SS--TT--
-GGGGSGGGG--SS--TT--
-GGGGTTGGG--TTS-TT--
-GGGTTTGGG--SS--TT--
-GGGTTTGGG--TT--TT--
-GGGSSSGGG--TT--TT--
-GGGTTTGGG--SSS-TT--
-GGGSTTGGG--TT--TT--
-GGGTTTGGG--TT--TT--
-GGGGTTGGG--TT--TT--
-GGGSTTGGG--SS--TT--
-GGGTTTGGG--SS--TT--
-GGGSTTGGG--TTS-TT--
-GGGTTGGGG--TT--TT--
--GGGTTGGG--TT--TT--
-GGGTTTGGG--SSS-TT--
-HHHHTTTTT--TTS-TT--
--TTTTTGGG--TTS-TT--
--TTTTTGGG--TT--TT--
-GGGTTTGGG--TT--TT--
--TTTTTGGG--SS--TT--
-GGGTTTGGG--SS--TT--
--TTSHHHHT--TT--TT--
--GGGTTGGG--TT--TT--
--GGGTTGGG--TTS-TT--
--TTTTTGGG--SSS-TT--
--TTTTTGGG--SS--TT--
--TTTTTGGG--TT--TT--
-GGGTTTGGG--SSS-TT--
--GGGTTGGG--TT--TT--
--GGGTTTTT--SS--TT--
--GGGTTGGG--TTS-TT--
--GGGTTGGG--TT--TT--
-GGGGTTTTT--TT--TT--
-HHHHTTGGG--TT--TT--
--GGGTTGGG--TT--TT--
--GGGTTTTT--TT--TT--
--GGGTTGGG--TT--TT--
--GGGTTGGG--TTS-TT--
--GGGTTTTT--TT--TT--
--GGGTTTTT--TTS-TT--
-GGGTTTTTT--TT--TT--
-GGGGTTTTT--TTS-TT--
--GGGTTTTT--TT--TT--
--GGGTTTTT--TTS-TT--
-HHHHTTTSS--TTS-TT--
--TTSTTTTT--TTS-TT--
--GGGTTTTT--SSS-TT--
--GGGTTTTT--TTS-TT--
--GGGTTTTT--TT--TT--
--TTTTTTTT--TT--TT--
--GGGTTGGG--TT--TT--
-GGGSTTTTT--TTS-TT--
--TTTTTGGG--TT--TT--
--GGGTTTTT--TT--TT--
--GGGTTGGG--TT--TT--
--GGGTTGGG--TT--TT--
-GGGTTTTTTS-TT--TT--
-GGGTTTTTT--TT--TT--
-GGGTTTGGG--TT--TT--
-GGGGTTTTS--SS--TT--
-GGGGTTGGG--TT--TT--
--GGGTTGGG--TT--TT--
-GGGSTTTTT--SS--TT--
--GGGTTGGG--TT--TT--
--GGGTTGGG--TT--TT--
--GGGTTGGG--SS--TT--
--GGGTTGGGS-SS--TT--
-GGGGTTGGG--SSS-TT--
--TTTTTGGG--SS--TT--
--TTSTTGGG--SS--TT--
--GGGTTGGG--SS--TT--
--GGGTTGGG--SS--TT--
--GGGTTGGG--SSS-TT--
-GGGGTTTTT--SSS-TT--
-GGGGTTTTTS-SSS-TT--
-GGGGTTTTT---SS-TT--
-GGGTTTTSS---SS-TT--
-GGGGTTGGGS--SS-TT--
-GGGGTTGGG--TTS-TT--
-GGGTTTGGG--SSS-TT--
-GGGTTTTTS--TTS-TT--
--GGGTTGGG--TTS-TT--
-GGGGTTGGGT-TTS-TT--
--GGGTTGGGS-SSS-TT--
-GGGGTTGGGS-TTS-TT--
-GGGGTTGGGT-TT--TT--
-GGGGTTGGGS-TT--TT--
-GGGSTTGGG--TT--TT--
-GGGGTTHHHH-TT--TT--
-GGGGTTGGG--TT--TT--
-GGGGTTGGG--TTS-TT--
-TTTTTTGGGT-TT--TT--
--GGGTTGGGT-TTS-TT--
-GGGSTTGGG--TTS-TT--
-GGGSTTGGGT-TTS-TT--
-GGGSTTGGGT-TTS-TT--
-GGGGTTTTT--TT--TT--
-GGGGTTGGG--TT--TT--
--GGGTTGGG--TTS-TT--
--GGGTTTTT--TTS-TT--
--GGGTT-TTT-TTS-TT--
--GGGTTTTT--TTS-TT--
--GGGTTGGGT-TT--TT--
-GGGGTTTTT--TTS-TT--
--GGGTTTTTS-TTS-TT--
--GGGTTTTTT-TT--TT--
-GGGTTTTTTS-TT--TT--
--GGGGGGTT--SSS-TT--
-GGGTTTTTT--TTS-TT--
-GGGSTTTGGG-TT--TT--
-GGGGGGGTT--TTS-TT--
-GGGSTTTTTT-TTS-TT--
--STTTTTTT--TTS-TT--
-GGGGTTSTT--TTS-TT--
-GGGSTT-TT--TTS-TT--
-GGGGTTSSS--TTS-TT--
-GGGSSTTTT--SSS-TT--
-GGGSTTTTT--TTS-TT--
-GGGTGGGTT--TTS-TT--
-GGGGTTTTT--TTS-TT--
-GGGGTTTTT--TTS-TT--
-GGGSTTTTT--TTS-TT--
-GGGGTTTTT--TTS-TT--
-GGGTTTTSS--TTS-TT--
-GGGGTTSSS--TTS-TT--
-GGGTTTTSSS-SSS-TT--
-GGGSTTTTT--TT--TT--
-GGGGTTGGG--TT--SS--
-GGGGTTTTTT-TTS-TT--
-GGGGTTGGG--SS--TT--
-GGGTTTHHHH-SS--TT--
-GGGGTTTTT--SS--TT--
-GGGTTTTTT--SS--TT--
-GGGGHHHHH--SS--TT--
-GGGGTTTTT--SS--TT--
-GGGSHHHHH---SS-TT--
-GGGSTTTTT--SS--TT--
-TGGGHHHHH--SS--TT--
-GGGSHHHHH--SS--TT--
-GGGGHHHHH---S--TT--
-GGGSTTTTT---SS-TT--
-GGGSHHHHH---SS-TT--
-GGGSTTTTT---S--TT--
-TTTTHHHHH--SS--TT--
-GGGTTTTTT--SSS-TT--
-GGGGHHHHH--SS--TT--
-GGGGHHHHH--SS--TT--
-GGGSTTTTT---S--TT--
-GGGSTTTTT--SS--TT--
-GGGTHHHHH--SS--TT--
-GGGGTTTTT--SS--TT--
-GGG-TTTTT--SS--TT--
-GGGSTTTTT--SS--TT--
-GGGSHHHHH--SS--TT--
-GGGGTTTTT--SS--TT--
-GGGTTTTTT--SS--TT--
-GGGGHHHHH--SS--TT--
-GGGSTTTTTS-SS--TT--
-GGGGTTTTT--SS--TT--
-GGGTTTTTT--SS--TT--
-GGGTTTTTT---S--TT--
-GGGTTTTTT---SS-TT--
-GGGGTTTTT--SS--TT--
-GGGTTTHHHH--S--TT--
-GGGSTTTTT--SS--TT--
-GGGSTTTTT--SS--TT--
-GGGGHHHHH--SSS-TT--
-GGGTTTTTT--SS--TT--
-GGGTHHHHH--SS--TT--
--GGGHHHHH---S--SS--
-GGGTTTTTT---SS-TT--
-GGGTTTTTT---SS-TT--
-GGGTTTTTT---S--TT--
-GGGTTTTTT--SS--TT--
-GGGGTTTTT--SS--TT--
-HHHHHHHHH--SS--TT--
-GGGTTTTTT--SS--TT--
-GGGTTTTTT---S--TT--
-GGGTTTTTT--SS--TT--
-GGGTTTTTT--SS--TT--
-GGGSHHHHH--SS--TT--
-HHHHTGGGT--SS--TT--
-GGGSTTTTT--SS--TT--
-GGGSTTGGG--SS--TT--
-GGGSTTTTT--SS--TT--
-GGGSTTTTT--SS--TT--
-GGG-TTTTT--SS--TT--
-GGG-TTTTT--SS--TT--
-GGGGTTTTT--SS--TT--
-GGGSTTTTT---S--TT--
--GGGTTTTT--SS--TT--
--GGGTTTTT---S--TT--
-TTTTTTTTT--SS--TT--
-TGGGHHHHH--SS--TT--
-GGGSHHHHH--SS--TT--
--GGGHHHHH--SS--TT--
--GGGTTTTT---S--TT--
-GGGGTTTTT---S--TT--
--GGGHHHHH---SS-TT--
-GGGSHHHHH--SS--TT--
-GGGGHHHHH---S--TT--
-GGGGHHHHH---S--TT--
-TTTTTTTTT--SS--TT--
-GGGTTTTTT---S--TT--
-GGGGTTTTT--SSS-TT--
--GGGTTTTT--SS--TT--
-GGGSTTTTTS-SS--TT--
-GGGGTTTTT--SS--TT--
-GGGTTTTTT---S--TT--
-GGGTHHHHH---SS-TT--
-GGGGHHHHH--SSS-TT--
--GGGTTTTT---SS-TT--
-GGGGHHHHH---S--TT--
-GGGTTTTTT--SS--TT--
--GGGTTTTT---S--TT--
--GGGTTTTT---S--TT--
--GGGHHHHH---S--TT--
--TTTTTTTT--SS--TT--
-HHHHTTTTT---S--TT--
--GGGTTTTT--SS--TT--
--TTTHHHHH--SS--TT--
-GGGTHHHHH--SS--TT--
-GGGGTTTTT---S--TT--
-GGGTTTTTT--SS--TT--
-GGGTTTTTT---S--TT--
-GGGTHHHHH---SS-TT--
-GGGSTTTTT--SS--TT--
-GGGTTTTTT--SS--TT--
-GGGTHHHHH---SS-TT--
-GGGSTTTTT--SS--TT--
-GGGTHHHHH--SS--TT--
-GGGSTTTTT--SS--TT--
-GGGGTTTTTS--S--TT--
-HHHHTTTTT---S--TT--
-GGGGTTTTT--SS--TT--
-GGGGTTTTT--SS--SS--
-GGGGTTTTT---S--TT--
-GGGGHHHHH--SS--TT--
--GGGHHHHH---SS-TT--
--TTTTTTTT--SS--TT--
-TTS-HHHHH---S--TT--
-GGGSTTTTT---SS-TT--
-GGGSTTTTT---S--TT--
-GGGSTTTTT--SS--TT--
-GGGSHHHHH---SS-SS--
-GGGSTTTTT---S--TT--
-HHHHTTTTT--SS--TT--
-TTTSTTTTT--SS--TT--
-TGGGTTTTT--SS--TT--
-GGGSTTTTTS--SS-TT--
-TTTTTTTTT---SS-TT--
-TTTSTTTTT---SS-TT--
-TTTSTTTTT---S--TT--
-TGGGTTTTT--SS--TT--
-GGGSHHHHH--SS--TT--
-GGGTTTTTT---SS-TT--
-GGGTHHHHH--SS--TT--
-GGG-HHHHH---SS-TT--
-GGGTHHHHH---SS-TT--
-GGGSHHHHH--SS--TT--
-GGGTHHHHHS--S--TT--
-GGG-TTTTT---S--TT--
--GGGTTTTT---SS-TT--
--GGGHHHHH---S--TT--
-GGGTHHHHH---SS-TT--
-GGGGHHHHH---S--TT--
--GGGHHHHH---SS-TT--
--GGGTTTTT---SS-SS--
-GGGTTTTTT---S--TT--
-GGGSTTTTT---S--TT--
-HHHHTTTTT---S--TT--
-GGGGTTTTT---S--TT--
-GGGGHHHHH---S--TT--
--TTTTTTTT--SS--TT--
--GGGTTTTT---S--TT--
-GGGGTTTTT---SS-TT--
-GGGTHHHHH--SS--TT--
--GGGTTTTT---SS-TT--
-GGGGTTTTT---SS-TT--
-GGGGTTTTT---SS-SS--
-GGGTTTTTT---SS-SS--
-GGGGTTTTT---SS-TT--
--GGGTTTTT---SS-TT--
-GGGGHHHHH---S--TT--
-GGGTTTTTT---S--TT--
-GGGGTTTTT---S--TT--
-GGGGTTTTT---SS-TT--
-GGGTHHHHH---S--SS--
-GGGTTTTTT---S--TT--
--GGGTTTTT--SS--TT--
-GGGSTTTTT--SS--TT--
-GGGTTTTTT---SS-TT--
--GGGTTTTT---SS-TT--
-GGGTTTTTTS--S--TT--
-GGGSTTTTT--SS--TT--
-GGGTTTHHHH--S--TT--
-GGGSTTTTT---SS-TTT-
-GGGSTTTTT--SS--TT--
-GGG-TTTTT---SS-TT--
--GGGTTTTT--SS--TT--
--GGGTTTTT---S--TT--
-GGGGTTTTT--SS--TT--
-GGGTTTTTT--SS--TT--
-GGGTTTTTT---SS-TT--
-TTTSTTTTT---SS-TT--
-GGGSTTTTTS-SS--TT--
-HHHHTTTTT---S--TT--
-GGGTHHHHH--SSS-TT--
-GGGSTTTTT--TT--TT--
-GGGTTTTTT--TT--TT--
-GGGTTTTTT--TT--TT--
-GGGTTTTTT--TT--TT--
-GGGTTTTTT--TTS-TT--
-GGGTTTTTT--TT--TT--
-GGGTTTTTT--TT--TT--
-HHHHTTTTT--TT--TT--
-GGGTTTTTT--TT--TT--
-GGGTTTTTT--TT--TT--
-GGGSTGGGT--TT--TT--
-GGG-TTTTT--TT--TT--
-GGGTTTTTT--TT--TT--
-GGGTTTTTT--TT--TT--
-GGGSTTTTS--TTS-TT--
-GGGTTTTTT--TTS-TT--
-GGGSTTTTT--TT--TT--
--TTTTTTTT--TT--TT--
-GGGTTTTTT--TTS-TT--
-GGGTTTTTT--TTS-TT--
--TTTTTSSS--TT--TT--
-GGGTGGGSS--TT--TT--
-GGGGTTTSS--SSS-TT--
-GGG-TTTSS--TTS-TT--
-GGGGTTTSS--TTS-TT--
-GGGTTTTSS--TT--TT--
-GGG-TTTSS--TTS-TT--
-GGGTTTTSS--TT--TT--
-GGGTTTTSS--TT--TT--
--GGGTTTSS--TT--TT--
-HHHHGGGTT--TT--TT--
-GGGTTTTSS--TT--TT--
--GGGTTTTT--TTS-TT--
-GGGSTTTTT--TT--TT--
-GGGGTTGGG--TTS-TT--
--STTGGGSS--TT--TT--
-GGGTTTTSS--TT--TT--
-GGGSTTTTT--TTS-TT--
--GGGTTTTT--TTS-TT--
-GGGGSSSTT--TT--TT--
-GGGGTTTTTT-TTS-TT--
-GGGTTTSTTT-TT--TT--
--GGGSTTSS--TT--TT--
-GGGTTTTTTT-TTS-TT--
-HHHHTTTTT--TTS-TT--
--TTTTTTTT--TTS-TT--
-GGGSTTTTT--TT--TT--
-GGGSTTTTT--TTS-TT--
-GGGSTTTTT--TTS-TT--
-GGGTTTTTT--TT--TT--
-GGGTGGGGGG-SSS-TT--
-GGGGTTTTT--TTS-TT--
--TTSTTTTTT-TTS-TT--
-GGGGTTGGGT-TT--TT--
-GGGGTTTTT--TTS-TT--
-GGGGTTTTT--TTS-SS--
-HHHHTTTTTT-TTS-TT--
-GGGSTTTTTT-TT--TT--
-HHHHTTSSS--TTS-TT--
-GGGTGGGTTT-TTS-TT--
-GGGTTTTTT--TTS-TT--
--GGGTTTTTT-TTS-TT--
-GGGTTTTSS--TT--TT--
-GGGTTTSSS--TTS-TT--
-GGGGTTTTT--TTS-TT--
-GGGGTTTTT--TTS-TT--
-GGGGTTTTTT-TTS-TT--
-HHHHHHHHT--TT--TT--
-GGGSTTTTT--TT--TT--
-GGGSTTTTTT-TTS-TT--
-GGGTTTTTT--TTS-TT--
-GGGSTTGGG--TTS-TT--
-HHHHGGGTT--TTS-TT--
-GGGTSTTTT--TT--TT--
-GGGTTTTTT--TT--TT--
-GGG-TTTTT--TT--TT--
-GGGTTTTTT--TT--TT--
-GGGTTTTSS--TTS-TT--
-GGGSGGGSS--TT--TT--
-GGGTGGGSS--TT--TT--
--GGGTTTTT--TT--TT--
-GGGGSSTTT--TT--TT--
-GGGSTTTTT--TTS-TT--
-TTTSTTTSS--TTS-TT--
--GGGTTTTT--TT--TT--
-GGGTTTTTTT-TT--TT--
-GGGSTTTTT--TTS-TT--
--GGGTTTTT--TTS-TT--
--GGGTTTSS--TTS-TT--
-GGGSTTTSS--TT--TT--
-TTSSGGGSS--TTS-TT--
-GGGSTTTTTT-TTS-TT--
-TTTTTTTTTT-TTS-TT--
-GGGTTTTTTT-TTS-TT--
-TTTTTTTTT--TTS-TT--
--GGGTTTSS--TTS-TT--
-GGGSTTTTT--TTS-TT--
-GGGTTTTSS--TTS-TT--
-GGGGGGGTTT-TTS-TT--
-GGGSTTTSS--TTS-TT--
--GGGTTTSS--TTS-TT--
-GGGTTTTSS--TTS-TT--
--GGGTTTTTT-TTS-TT--
-HHHHTTTSS--TTS-TT--
-TTTTTTTSS--TT--TT--
-GGGTTTTTT--TTS-TT--
-GGGGTTTTT--TT--TT--
-GGGTGGGSS--TT--TT--
-GGGTTTTTT--TT--TT--
-GGGSTTTTT--TT--TT--
-GGGGTTTTT--TTS-TT--
--GGGTTTTT--TT--TT--
--GGGSTTTT--TTS-TT--
--TTTTTTTT--TTS-TT--
--TTTTTTTTT-TTS-TT--
--TTTGGGTTT-TT--S---
--TTTTTGGG--TT--TT--
--TTTTTTTT--TTS-TT--
--TTTTTTSS--TT--TT--
--TTTTTTTT--TT--TT--
--GGGTTTSS--TTS-TT--
--TTTTTTTT--TT--TT--
--GGGTTTTT--TT--TT--
-GGGGGGGTT--TTS-TT--
-GGGTTTTTT--TTS-TT--
-GGGTTTTTT--TT--TT--
-GGGTTTTTTT-TTS-TT--
--GGGTTTTTT-TT--TT--
-GGGGTTTTT--TTS-TT--
-GGGTTTTSS--TT--TT--
-GGGTTTTTT--TT--SS--
-GGGGTTTTT--TT--SS--
-GGGGTTTTT--TT--TT--
--TTSTTTTT--TTS-TT--
-HHHHTTTTT--TT--TT--
--GGGTTTTT--TT--TT--
-GGGTTTTTT--TT--TT--
-GGGGTTTTT--TT--SS--
-GGGGTTTTT--TT--TT--
-GGGTTTTTT--TT--SS--
-HHHHTTTTT--TTS-TT--
-GGGGTTTSS--TTS-TT--
-GGGTGGGSS--TT--TT--
-GGGTGGGSS--TT--TT--
-GGGSTTTSS--TT--TT--
-GGGGTTTSS--TTS-TT--
-GGGGSTTSS--TTS-TT--
-GGGTTTTTT--TT--TT--
-GGGTGGGSS--TT--TT--
-GGGTTTTSS--TT--TT--
-TTTTGGGTT--TT--TT--
-GGGTTTTTT--TT--TT--
-GGGTTTTTT--TTS-SS--
--TTTTTTSS--TT--S---
-GGGGTTGGG--TT--TT--
-GGGSTTTTT--TT--TT--
-HHHHTTTTT--TTS-TT--
-GGGTTTTTT--TTS-TT--
-GGGGTTTTT--TTS-TT--
--GGGTTTTT--TTS-TT--
-GGGSTTTTT--TTS-TT--
--GGGTTTTT--TTS-TT--
-GGGSTTTTT--TTS-TT--
-GGGTTTTTT--TTS-TT--
-GGGTTTTTT--TTS-TT--
-GGGTTTTTT--TTS-TT--
-GGGTGGGTTS-TT--TT--
-GGGTTTTTT--TTS-TT--
-GGGTSTTTT--TTS-TT--
-GGGTTTGGG--TT--TT--
-GGGTTTGGGS-TT--TT--
-GGGTTTGGG--SS--TT--
-GGGTTTGGGS-SSS-TT--
-GGGTTTGGGG-TT--TT--
-GGGGTTGGG--TT--TT--
-GGGTTTGGG--TT--TT--
-GGGTTTGGG--SSS-TT--
-GGGTTTGGG--TTS-TT--
-GGGGTTGGG--TT--TT--
-GGGTTTTTT--SSS-TT--
-GGGTTTTTT--TTS-TT--
--GGGTTTTT--TT--TT--
--HHHHTTTT--TTS-TT--
-GGGTTTTTT--TT--TT--
--TTTTTTTT--TT--TT--
--GGGTTTTT--TTS-TT--
--GGGTTTTT--TT--TT--
--TTTTTTTTS--SS-TT--
--GGGTTTTT--TTS-TT--
--TTTTTGGG--SSS-TT--
--GGGTTTSSS-SSS-TT--
--TTTTTTTT--TTS-TT--
--TTTTTTTT--TTS-TT--
--TTSTTTTT--SSS-TT--
--TTSTTTSS--SSS-TT--
--TTTTTTTT--SSS-TT--
--TTSTTTTT--SSS-TT--
--TTTTTTTS--SSS-TT--
--TTTTTTTT--SSS-TT--
--TTTTTTTT--TT--TT--
--GGGTTTTT--SSS-TT--
--GGGTTTTT--SSS-TT--
--HHHHTTTT--TTS-TT--
--TTTGGGTT--TT--TT--
--HHHHTTTTS-TTS-TT--
--GGGTTTTT--SSS-TT--
-GGGTTTTTT--TTS-TT--
-GGGTTTTTTS-TT--TT--
--TTTGGGTT--TT--TT--
-GGGTTTTTT--TT--TT--
-GGGTTTTGGG-TTS-TT--
-GGGTTTTTT--TTS-TT--
-GGGTTTTTT--TTS-TT--
-GGGTTTTTTS-TT--TT--
-GGGTTTTTTS-TTS-TT--
-GGGTTTTTTS-TT--TT--
-GGGGSGGGGT-TTS-TT--
-GGGTTTTTTS-TTS-SS--
-GGGTGGGTTT-TTS-TT--
-GGGTTTTGGG-TTS-S---
-GGGTHHHHTT-TTS-SS--
-GGGTTTTGGG-TTS-S---
--TTTTTTGGG-TT--S---
-GGGTTTTTTS-TT--TT--
-GGGTTTTGGG-TT--SS--
-GGGTTTTTTS-TTS-SS--
-GGGTTTTGGG-TTS-S---
-GGGTTTTGGG-TTS-TT--
-GGGTTTGGGS-TTS-TT--
--TTTTTGGGS-TT--TT--
-HHHHTTGGG--TT--TT--
-GGGGTTGGGS-TTS-TT--
--GGGTTGGGS-TT--TT--
--HHHHTTGGG-TT--TT--
-THHHHTTTTS-TT--TT--
-HHHHTTTTTS-TT--TT--
--GGGTTTTTS-TTS-TT--
-GGGSTTTGGG-TTS-TT--
-GGGTTTTTS--SSS-TT--
--TTTHHHHTT-SS--TT--
-GGGTTTGGGS-SSS-TT--
-GGGGTTGGGG-SSS-TT--
-GGGGTTTTTS-TT--TT--
-GGGGTTGGG--TTS-TT--
--GGGTTTTTT-TTS-TT--
--TTTTTTTT--TT--TT--
--GGGSTTSS--TTS-TT--
--TTTTTTSS--TTS-TT--
-HHHHGGGTT--TTS-TT--
-HHHHTTTTT--TTS-TT--
-GGGTTTTTT--TTS-TT--
-GGGSTTTSS--TT--TT--
-GGGTTTTSS--TT--TT--
-GGGTTTTTT--TTS-TT--
-GGGTTTTTT--TT--TT--
-GGGTTTTTT--TT--TT--
-GGGTTTTTT--TT--TT--
-GGGTTTTTT--TT--TT--
-GGGTTTTTT--TT--TT--
-GGGTGGGTT--TTS-TT--
-GGGGTTTSS--TT--TT--
--GGGTTTTT--TTS-TT--
-GGGSTTTTT--TTS-S---
-HHHHGGGTTT-TTS-TT--
--GGGTTTTT--TTS-TT--
-GGGSTTTTT--TTS-TT--
--GGGTTTSS--TTS-TT--
-GGGGTTTSS--TT--TT--
-TTTSTTTTT--TT--TT--
--GGGTTTSS--TT--TT--
--GGGTTTSS--TTS-TT--
-TTTSTTTTT--TT--TT--
-TTSSGGGTT--TT--SS--
-GGGGTTTSS--TT--TT--
-TTTTTTTSS--TT--TT--
-GGGSTTSSS--TT--TT--
-TTTTTTTSS--TT--TT--
--GGGTTTTT--TT--TT--
-GGGSTTTTT--TTS-TT--
-GGGSGGGSS--TTS-TT--
--GGGTTTSS--TT--TT--
-TTTTTTTTT--TT--TT--
-GGGSGGGTTT-TTS-TT--
--GGGTTTTT--TT--TT--
--GGGTTTTT--TT--TT--
-TTTTGGGSS--TT--TT--
--GGGTTTTT--TT--TT--
--STTTTTTT--SSS-TT--
-TGGGSSSSS--TT--TT--
-TTTTTTTSS--TT--TT--
--GGGGGGSS--TT--TT--
-TTTTTTTSS--TTS-TT--
--GGGTTTTTT-TTS-TT--
-HHHHTTTSS--TTS-TT--
-HHHHTTTSS--TT--TT--
-HHHHTTTTT--TTS-TT--
-GGGGTTTTT--TTS-TT--
-HHHHTTTTT--TTS-TT--
--TTTTTTTT--TTS-TT--
-TTTTTTTSS--TTS-TT--
--TTTTTTTT--TTS-TT--
-GGGGTTTTT--TT--TT--
-HHHHTTTSS--TTS-TT--
--GGGTTTSS--TT--TT--
-GGGGTTTTT--TT--TT--
-GGGTTTTTT--TTS-TT--
-TTTTTTTTT--TTS-TT--
-TTTTTTTSS--TTS-TT--
--STTTTTSS--TTS-TT--
-TTTSGGGSS--SSS-TT--
-TTTTGGGTT--TTS-TT--
-TTTTTTTSS--TTS-TT--
-GGGTTTTTT--TTS-TT--
-HHHHTTTSS--TTS-TT--
--TTTTTTTT--TTS-TT--
-GGGSTTSSS--TTS-TT--
-GGGTTTTTT--TT--TT--
--GGGTTTSS--TT--TT--
--TTTTTTTT--TTS-TT--
-GGGGTTSSS--TT--TT--
-TTTTTTTTT--TTS-TT--
-GGGSTTTTT--TTS-TT--
-GGGSTTTSS--TTS-TT--
-TTTSTTTTT--TTS-TT--
-GGGGTTSSS--TTS-TT--
-TTTTTTSSS--TTS-TT--
-TTTTTTTSS--TT--TT--
-GGGGTTTSS--TT--TT--
-GGGGTTTSS--TTS-TT--
-GGGTTTTTT--TTS-TT--
-GGGTTTTTT--TTS-TT--
-HHHHSSSTT--TT--TT--
-HHHHTTTSS--TTS-TT--
--GGGTTTTT--TTS-TT--
-GGGGTTTTTT-TTS-TT--
--GGGTTTTT--TT--TT--
--STTTTTTT--TTS-TT--
--GGGTTTTT--TT--TT--
-GGGGGGGTT--TTS-S---
--GGGTTTTT--TTS-TT--
-GGGTTTTSS--TT--SS--
-GGGGTTTTT--TT--TT--
-GGGGTTTSS--TT--TT--
--GGGTTTSS--TT--TT--
-HHHHTTTSS--TTS-TT--
-GGGTTTTSS--TT--TT--
--STTTTTSS--TT--TT--
-TTTSGGGSS--TT--TT--
-GGGGTTTTTT-TT--TT--
-TGGGTTTTTT-TTS-TT--
-GGGGTTTTT--TTS-SS--
-GGGTSSSSS--TT--SS--
--TTTSSSSS--TTS-TT--
-GGGGTTTTTT-TTS-TT--
--GGGTTTTT--TTS-TT--
--GGGTTTSS--SSS-TT--
-GGGGTTTTT--TTS-TT--
--TTTTTTTT--TTS-TT--
-TTSSTTTSS--TT--TT--
--GGGTTTSS--TTS-TT--
-GGGTSTTTTT-TT--TT--
--TTSTTTTT--TTS-TT--
-HHHHTTTTTT-TTS-TT--
-HHHHTTTTT--TTS-TT--
-HHHHTTTTTT-TT--TT--
--GGGGGGSS--TTS-TT--
--TTTTTTTT--TT--TT--
-HHHHGGGSS--TT--TT--
--GGGTTTSS--TT--TT--
-GGGTTTTTT--TT--TT--
-TTTSTTTTT--TTS-SS--
-GGGSTTTTT--TT--TT--
--GGGTTTSS--TT--TT--
-TTTSTTTSS--TT--TT--
-GGGGTTTSS--TT--TT--
-GGGTTTTTT--TT--TT--
--GGGGGGSS--TT--TT--
--GGGTTTSS--TT--TT--
-GGGSTTSSS--TT--TT--
-GGGGTTTSS--TT--TT--
-GGGTTTTTT--TT--TT--
-HHHHTTSSS--TT--TT--
--GGGTTSSS--TT--TT--
-GGGGTTTSS--TT--TT--
-GGGSTTSSS---SS-TT--
-HHHHGGGSS--TT--TT--
-GGGSTTTSS---S--TT--
-GGGGTTTSS--TT--TT--
-GGGSTTTSS--TT--TT--
-TTTTTTTTT--TT--TT--
--GGGTTTSS--TTS-TT--
--TTTTTSSS--TT--TT--
--GGGTTTSS---SS-TT--
-GGGSTTTSS--TT--TT--
-GGG-TTSSS---SS-TT--
-TGGGTTTSS--TTS-TT--
-GGGSTTTSS--TT--TT--
-GGGGTTTSS--TT--TT--
-GGGSTTTSS---SS-TT--
-TTTSTTSSS--TT--TT--
--GGGTTTSS---SS-TT--
-GGGGTTTSS--TT--TT--
-GGGGTTTSS--TT--TT--
--TTSTTGGG--TT--TT--
-GGGGTTSSS--TT--SS--
--TTTSSSSS--TT--TT--
-GGGTTTSSS--TT--TT--
--TTTTTSSS--TTS-TT--
-HHHHTTSSS--TTS-TT--
-HHHHTTTSS--TTS-TT--
-HHHHTTSSSS-TTS-TT--
--GGGTTSSS--TT--TT--
-GGGGTTTSS--TTS-TT--
-TTTTTTSSSS-TTS-TT--
--TTSTTSSS--TTS-TT--
-HHHHGGGSS--TTS-TT--
--GGGTTSSS--TTS-TT--
-GGGSTTSSS--TTS-TT--
-TTTSTT-SS--TTS-TT--
--GGGTTSSS--TTS-TT--
--GGGTTTSS--TTS-TT--
--GGGTTSSS--TTS-TT--
--TTTTTTSS--TT--TT--
--GGGTTTSS--TT--TT--
--GGGTTTTT--TTS-TT--
--GGGSSSSS--TTS-TT--
--GGGTTSSS--TTS-TT--
--TTTTTTTT--TTS-TT--
--TTTTTTTT--TTS-TT--
--GGGTTTTTT-TTS-TT--
--GGGSSSTTT-TTS-TT--
--STTSSSTT--TTS-TT--
--GGGTT-TT--TTS-TT--
--GGGTTTTT--TTS-TT--
--GGGSSSTTT-TTS-TT--
--GGGTTTTT--TT--TT--
--SSSTTTTT--TTS-TT--
---SSTTTTTT-TT--TT--
---TTSSSSS--TT--TT--
--STTSTTSS--TT--TT--
--STTSSSSS--TT--TT--
--SSSGGGSS--TT--TT--
--STTTTTSS--TT--TT--
--SSSGGGGG--TT--TT--
--STTTTTTT--TT--TT--
--STTTTTTT--TT--TT--
--STTTTTTT--TT--TT--
--STTTTTTT--TT--TT--
--STTTTTTT--TT--TT--
--STTTTTTT--TT--TT--
--STTTTTTT--TT--TT--
--STTTTTSS--TTS-TT--
--STTTTSSS--TT--TT--
--STTTTTSS--TT--TT--
--STTTTTSS--TT--TT--
--STTTTTSS--TT--TT--
--STTTTSSS--TT--TT--
--STTTTTTT--TTS-TT--
--SSSTTSSS--TT--TT--
--STTTTTSS--TTS-TT--
--STTTTTSS--TT--TT--
--SSSTTSSS--TT--TT--
--SSSTTSSS--TT--TT--
--STTSSTTS--TTS-TT--
--STTTTTTT--TT--TT--
--STTTTTTTT-TT--TT--
--STTTTTTTT-TT--TT--
--STTTTTTTT-TT--TT--
--STTTTTTTT-TTS-TT--
--STTTTTTTT-TTS-TT--
--STTTTTTTT-TTS-TT--
--STTTTHHHH-TTS-TT--
--STTTTGGGT-TTS-TT--
--STTTTGGGT-TT--TT--
--STTTTGGGT-TTS-TT--
--STTTTGGGT-TT--TT--
--STTTTGGGT-TT--TT--
--STTTTTTTT-TTS-TT--
-TTTSTTTTTT-TTS-TT--
-TTTSTTSTTT-TTS-TT--
-TTTSTTTTTT-TTS-TT--
-TTTTTTTTTT-TTS-TT--
--STTTTTTTT-TTS-TT--
--STTTTTTTT-TTS-TT--
--STTGGGTTT-TTS-TT--
--STTTTHHHH-TT--TT--
-TTTTTTHHHH-TT--TT--
-TTTTTTTTT--TT--TT--
--STTTTTTT--TTS-TT--
--STTTTTTT--TTS-TT--
-TTTTTTTTT--TT--TT--
--STTTTTTT--TT--TT--
-TTTTTTTTT--TT--TT--
--STTTTTTT--TTS-TT--
--STTTTTTT--TT--TT--
-TT-STTTTT--TT--TT--
-TTTTTTTTT--TT--TT--
-TTTTTTTTT--TT--TT--
--STTTTTTT--TT--TT--
--STTTTTTT--TT--TT--
--STTTTTTT--TT--TT--
--STTTTTTT--SS--TT--
--SSSTTGGG--TTS-TT--
-TTSSTTHHHH-TT--TT--
--STTTTTTT--SS--TT--
--SSSTTTTT--TT--TT--
--STTTTHHHH-TT--TT--
---S-TTTTT--TT--TT--
--S--TTTTT--TT--TT--
--SS-TTTTT--TT--TT--
--SS-SGGGT--TT--TT--
--SS-TTTTT--TT--TT--
--STTSSTTT--TT--TT--
---S-TTTTT--TT--TT--
--SSSTTTTT--TT--TT--
--STTTTTTT--TTS-TT--
---TTTTTTT--TT--TT--
--STTTTSSS--TT--TT--
--STTSSSSS--TT--TT--
--STTSS-SS--TT--TT--
--SSSSTTSS--TT--TT--
--SSSTTSSS--TT--TT--
--SSSSSTTT--TT--TT--
-TTSSTT-SS--TTS-TT--
--SSSTTTSS--TTS-TT--
---SSSSSSS--TTS-TT--
--SSSTT-SS--TT--TT--
---TTTT-SS--TT--TT--
--SSSSSSSS--TT--TT--
--SSSTT-SS--TTS-TT--
--SSSTT-SS--TT--TT--
--SSSTTTSS--TT--TT--
--STTTT-SS--TTS-TT--
--STTTT-SS--TT--TT--
--SSSTT-SS--TTS-TT--
-TTSSTT-SS--TTS-TT--
-TTS-TT-SS--TT--TT--
-TTTTSS-SS--TTS-TT--
-TTTTTT-SS--TT--TT--
--STTSS-SS--TT--TT--
--STTTT-SS--TT--TT--
--STTTTSSS--TT--TT--
--SSSTT-SS--TTS-TT--
--STTTT-SS--TTS-TT--
---SSTT-SS--TT--TT--
--STTTT-SS--TTS-TT--
--STTTT-SS--TT--TT--
--SSSTT-SS--TT--TT--
--STTSS-SS--TT--TT--
--SSSSS-SS--SSS-TT--
--SS-TT-SS--SSS-TT--
-TTTSTTSSS--TT--TT--
-TTTSTTSSS--TT--TT--
-TTTTSSSSS--TT--TT--
-TTTSGGGSS--TTS-TT--
-TTTSTTTSS--TT--TT--
-TTTTTTTTT--TT--TT--
-TTTSTTTSS--TT--TT--
-TTTSTTTSS--TT--TT--
-TTTSTTTSS--TTS-TT--
-TTTTTTTSS--TT--TT--
-TTTTTTTSS--TTS-TT--
-TTTTTTTSS--TT--TT--
-TTTTTTTSS--TT--TT--
-TTTTSSSSS--TTS-TT--
-TTTTTTTSS--TTS-TT--
-TTTSTTSSS--TT--TT--
-TTTTTTTSS--TT--TT--
-TTTTTTTSS--TTS-TT--
-TTTTTT-SS--TT--TT--
-TTTTTTTSS--TT--TT--
-TTTTTTTSS--TT--TT--
-TTTTTTTTT--TT--TT--
-TTTTTTTSS--TT--TT--
-TTTSTTTSS--TT--TT--
-TTTTTTTSS--TT--TT--
-TTTTTTTSS--TT--TTT-
-TTTTTTTSS--TT--TTT-
-TTTTTTTSS--TT--TT--
-TTTTTTTSS--SS--TT--
-TTTSSSSSS--TTS-TT--
-TTTTSS-SS--TTS-TT--
-TTTTSS-SS--TT--TT--
-TTTTTT-SS--TTS-TT--
-TTTTTTTSS--TTS-TT--
-TTTTSS-SS--SSS-TT--
-TTTTTTTSS--TTS-TT--
-TTTTTTSSS--TTS-TT--
-TTTTTT-SS---SS-TT--
-TTTTTT-SS--TTS-TT--
-TTTTTT-SS--TT--TT--
-TTTTTTTSS--TT--TT--
-TTTTSSSSS--TT--TT--
-TTTTTTSSS--TT--TT--
-TTTTSS-SS--TT--TT--
-TTTTSSSSS--TT--TT--
-TTTTSS-SS--TTS-TT--
-TTTTSS-SS--TT--TT--
-TTTTSS-SS--TT--TT--
-TTTTSS-SS--TT--TT--
-TTTTSSSSS--TT--TT--
-TTTTSSSSS--TT--TT--
-TTTSSS-SS--TT--TT--
-TTTTSS-SS--TT--TT--
-TTTTSS-SS--TT--TT--
-TTTTTTTSS--TT--TT--
-TTTTSS-SS--TT--TT--
-TTTTTTTSS--TT--TT--
-TTTTTTTTT--TT--TT--
-TTTTTTTTT--TT--TT--
-TTTTTTTTT--TT--TT--
-TTTTSSTTT--TT--TT--
-TTTTTTTTT--TT--TT--
-TTTTSSTTT--TT--SS--
-TTTTTTTTT--TT--TT--
-TTTTTTTTT--TT--TT--
-TTTTTTSSS--TT--TT--
-TTTTTTTSS--TT--TT--
-TTTTSSSSS--TT--TT--
-TTTTSSSSS--TT--TT--
-TTTSSSSSS--TT--TT--
-TTTTSSSSS--TT--TT--
-TTTTTTTSS--TT--TT--
-TTTSSSSSS--TT--TT--
-TTTSSSSSS--TT--TT--
-TTTSSSSSS--TT--TT--
-TTTTTTSSS--TT--TT--
-TTTTSSTTT--TT--TT--
-TTTTTTTTT--TT--TT--
-TTTTSSTTT--TT--TT--
-TTTTTTTTT--TT--SS--
-TTTTTTTTT--TT--TT--
-TTTTTTTTT--TTS-TT--
-TTTTTTTTT--TT--TT--
-TTTTTTTTT--TT--TT--
-TTTTTTTTT--SSS-TT--
-TTTSSSTTT--TT--TT--
-TTTTTTTTT--TTS-TT--
-TTTTTTTTT--TT--TT--
-TTTTTTTTT--TTS-TT--
-TTTSTTTTT--TT--TT--
-TTTTSSTTT--TT--TT--
-TTTTSSTTT--TTS-TT--
-TTTTSSTTT--SSS-TT--
-TTTTTTTTT--TT--TT--
-TTTTSSTTT--TT--TT--
-TTTTTTTTT--TT--TT--
-TTTTTTTTT--TT--TT--
-TTTTTTTTT--SS--TT--
-TTTTSSTTT--TT--SS--
-TTTTTTTTT--TT--TT--
-TTTTSSTTT--TT--TT--
-TTTTSSTTT--TT--TT--
-TTTSSSTTT--TTS-TT--
-TTTTSSTTT--TT--TT--
-TTTTSS-SS--TTS-TT--
-TTTSSSTTT--TTS-TT--
-TTTSSSSSS--TT--TT--
-TTTSSS-SS--TT--TT--
-TTTTSS-SS--TT--TT--
-TTTTSS-SS--TT--TT--
-TTTSSS-SS--TT--TT--
-TTTTSS-SS--SSS-TT--
-TTTTSS-SS--TTS-TT--
-TTTTSS-SS--TTS-TT--
-TTTTSS-SS--TTS-SS--
-TTTTSS-SS--TTS-SS--
-TTTSSS-SS--TTS-SS--
-TTTTSS-SS--TTS-SS--
-TTTTSS-SS--TTS-SS--
-TTTTSS-SS--TTS-SS--
-TTTTSS-SS--TTS-SS--
-TTTSSS-SS--TTS-SS--
-TTTTSS-SS--TTS-SS--
-TTTSSS-SS--TTS-SS--
-TTTTSS-SS--TTS-SS--
-TTTTSS-SS--TTS-SS--
-TTTTSS-SS--TTS-SS--
-TTTTSS-SS--TTS-SS--
-TTTTSS-SS--SSS-SS--
-TTTTSS-SS--TTS-SS--
-TTTTSS-SS---SS-SS--
-TTTTSS-SS--TTS-SS--
-TTTTSS-SS--TTS-SS--
-TTTTSS-SS--TTS-SS--
-TTTTSS-SS--TTS-SS--
-TTTTSS-SS--TTS-SS--
-TTTTSS-SS--TTS-SS--
-TTTSSS-SS--TTS-SS--
-TTTTSS-SS--SSS-SS--
-TTTTTT-SS--TT--SS--
-TTTTSS-SS--TTS-SS--
-TTTTSS-SS--TTS-SS--
-TTTTSSTTS--TTS-SS--
-TTTSTT-SS--TTS-SS--
-TTTTTT-SS--TT--SS--
-TTTTTT-SS--TTS-SS--
-TTTTSS-SS--SS--SS--
-TTTTTTSSS--TT--SS--
-TTTTTT-SS--TT--TT--
-TTTSTT-SS--TTS-SS--
-TTTTSS-SS--TTS-TT--
-TTTTSS-SS--TTS-TT--
-TTTSTT-SS--TTS-SS--
-TTTSSS-SS--SSS-TT--
-TTTTSS-SS--TTS-TT--
-TTTSTT-SS--TT--TT--
-TTTSTT-SS--TT--TT--
-TTTSTT-SS--SSS-TT--
-TTTSSS-SS--TTSBTTB-
-TTTTTT-SS--TTS-TT--
-TTTSTT-TT--TT--TT--
-TTTTTT-SS--TT--TT--
-TTTTTT-SS--TTS-TT--
-TTTSTT-SS--TT-BTTB-
-TTTTTTSSS--TTS-SS--
-TTTTGGGSS--SSS-TT--
-TTTSTTSSS--TTS-TT--
-TTTTTT-SS--TTS-TT--
-TTTSTT-SS--TTS-TT--
-TTTSTTSSS--SS--TT--
-TTTSGGGSS--TT--TT--
-TTTSTTSSS---SS-TT--
-TTSSTTTTT--TT--TT--
--SS-TT-SS---S--TT--
--SS-TTSSS---SS-TT--
-----TTTSS---SS-TT--
-----TT-SS--SSS-TT--
---S-TTSSS---SS-TT--
-----TT-SS--SSS-TT--
--S--TT-SS--SSS-SS--
--S--TT-SS---S--TT--
--S--TT-SS---SS-TT--
--S--TT-SS--SS--TT--
--S--TT-SS--SSS-TT--
--SS-TTSSS--SS--TT--
--SS-TT-SS--TT--TT--
--S--TT-SS--TT--TT--
--S--GGGSS--TT--TT--
--SS-GGGSS--TTS-TT--
--SS-TTSSS--TTS-TT--
--SS-TT-SS--TTS-TT--
--S--TTTSS--TT--TT--
--SS-GGGSS--TTS-TT--
-----TT-SS--TTS-TT--
--S--GGGSS---SS-TT--
--S--TT-SS--SSS-TT--
--S--TTSSS--SS--TT--
--S--TT-SS--TT--TT--
--S--TT-SS--TTS-TT--
--S--GGGSS--TT--TT--
--S--GGGSS--TTS-TT--
--S--TT-SS--TTS-TT--
--S--TT-SS--TT--TT--
-----TT-SS--SS--TT--
--S--GGGSS---S--TT--
--S--TT-SS--TT--TT--
--S--TT-SS--TT--TT--
--S--GGGSS--TTS-TT--
--S--GGGSS--TT--TT--
--S--TT-SS--TT--TT--
--S--GGGSS--TT--TT--
--S--TT-SS--TTS-TT--
--S--GGGSS--TT--TT--
--S--GGGSS--TT--TT--
--S--GGGSS--TT--TT--
--S--TTSSS---S--TT--
--S--TT-SS--TT--TT--
--S--TT-SS--TTS-TT--
--S--TT-SS--TT--TT--
--S--TT-SS--SSS-TT--
--S--TT-SS--TTS-TT--
--S--GGGSS--TTS-TT--
--S--GGGSS--TTS-TT--
--S--GGGSS--SS--TT--
--S--TTTSS--TT--TT--
--S--GGGSS--TT--TT--
--S--TTTSS--TT--TT--
--S--TT-SS--TT--TT--
-----TTTSS--TT--TT--
--SS-GGGSS--TTS-TT--
--SS-TT-SS--TT--TT--
----GGGGSS---SS-TT--
-----GGGSS--SSS-TT--
-----TT-SS--TTS-TT--
-----TT-SS--TT--SS--
-----TT-SS--TT--SS--
-----TTTSS--TT--TT--
-----TT-SS--TT--SS--
-----GGGSS--TT--SS--
-----GGGSS--TT--SS--
-----GGGSS--TTS-TT--
-----GGGSS--TTS-SS--
-----TT-SS--TTS-TT--
-----TT-SS--TT--TT--
-----GGGSS--TT--TT--
-----GGGSS--TT--TT--
-----TT-SS--TT--TT--
-----GGGSS--TT--TT--
-----TTSSS--TTS-TT--
-----GGGSS--TT--TT--
-----GGGSS--TT--TT--
-----TTSSS--TT--TT--
-----TTSSS--TTSBTTB-
-----GGGSS--TT--TT--
-----TT-SS--TT-BTTB-
-----TT-SS--TT--TT--
-----TT-SS--TT--TT--
-----TT-SS--TT--TT--
-----GGGSS--TT--TT--
-----GGGSS--TT--TT--
-----TT-SS--TT--TT--
-----TT-SS--TT--TT--
--STTTT-SS--TTSBTTB-
-----GGGSS--TTSBTTB-
-----TT-SS--TTSBTTB-
-----TT-SS--TTS-TT--
-----TT-SS--TTS-TT--
---S-TTTSS--TTS-TT--
--SS-TTSSS--TT-BTTB-
-----GGGSS--TTSBTTB-
--S--TTTSS--TT-BTTB-
--S--TT-SS--TT-BTTB-
---S-TT-SS--TT-BTTB-
-----TTTSS--TT-BTTB-
-----TT-SS--TT--TT--
---S-TT-SS--TT--TT--
---TTGGGSS---S--TT--
--STTTT-TT---S--TT--
---SSTT-SS---SS-TT--
---TTTT-SS---S--TT--
---TTTT-SS---S--TT--
--STTTT-SS---SS-TT--
---TTTT-SS---S--TT--
---TTSS-SS---SS-TT--
---SSTTSSS---SS-TT--
---TTTT-SS---S--TT--
---TTTT-SS--SS--TT--
---TTTT-SS---S--TT--
---TTSS-SS--SS--TT--
---TTTT-SS---S-BTTB-
---SSTT-SS---S--TT--
---TTTT-SS--SS--TT--
---TTTT-SS--SS--TT--
---TTTT-SS---S--TT--
---TTTT-SS--SS--TT--
---TTTT-SS---S--TT--
---TTTT-SS--SS--TT--
---TTTTSSS---S--TT--
---SSSS-SS--SSS-TT--
---TTTT-SS--SS-BTTB-
---TTSS-SS--SS--TT--
---TTTT-SS--SS--TT--
---TTTT-SS--TT--TT--
---TTTT-SS--TT--TT--
---TTTT-SS--TT--TT--
---TTTT-SS---S--TT--
---TTTT-SS---S--TT--
--STTTTTSS---S--TT--
--STTTTSSS--TT-BTTB-
---TTTT-SS--TT--TT--
---TTTT-SS--TT--TT--
---TTTT-SS--TT--TT--
---TTTT-SS--SS-BTTB-
---TTTT-SS-SSS--TT--
---TTTT-SS--TT--TT--
---TTTT-SS--TT--TT--
---TTTT-SS--TT--TT--
---TTTT-SS---S--TT--
---TTTTSSS--TT--TT--
---TTTT-SS--TT--TT--
---SSTT-SS---S--TT--
---SSTTSSS--TT--SS--
---SSTT-SS--TT--SS--
---S-TT-SS--TT--SS--
---S-TT-SS--SS--SS--
---TTTTTSS--TT--SS--
---SSTT-SS--TT--SS--
---TTTT-SS--TT--SS--
---TTTTSSS--TT--SS--
---SSTT-SS---S--SS--
---TTTT-SS--SS--SS--
---TTTT-SS---S--SS--
---TTSS-SS---S--TT--
---TTTT-SS--TT-BTTB-
---TTTT-SS--TT-BTTB-
---TTGGGSS--TT--TT--
---TTTTTTT--TT--TT--
--STTTT-SS--TT-BTTB-
--STTTTGGG---S--TT--
---TTGGGSS--TT--SS--
--STTTTTSS--TT-BTTB-
---TTTTTSS--SS--TT--
---TTTTSSS--TT--TT--
---TTTT-SS--SS--TT--
---TTTT-SS--SS-BTTB-
---SSTT-SS--SS--TT--
---SSGGGSS--SS--TT--
---TTTT-SS---S--TT--
---SSTT-SS--TTS-TT--
---TTTT-SS--TT--TT--
---TTSS-SS--SS--TT--
---SSTT-SS--TT--TT--
---TTTT-SS---S-BTTB-
---TTTT-SS---S--TT--
---TTTTSSS---S-BTTB-
---TTTTTSS--SS--TT--
---TTTT-SS--TTS-TT--
---TTTT-SS--SS--SS--
---TTTT-SS---S--TT--
---TTTT-SS---S--SS--
---TTTTSSS---S--SS--
---TTTTSSS---S--SS--
---SSTT-SS--TT--SS--
---TTTT-SS---S--TT--
---TTTT-SS--TT--TT--
---TTTTSSS--SS--TT--
---TTTT-SS--TT--TT--
---TTTT-SS--TT--SS--
---TTTT-SS--SS--TT--
---TTTTTSS--TT--SS--
---TTTTSSS--TT-BTTB-
---TTTT-SS---SS-TT--
---TTTT-SS--TT--TT--
---TTTT-SS--TTS-TT--
---TTTT-SS--TT--SS--
---TTTT-SS---S--TT--
---TTTT-TT--TT-BTTB-
---TTTT-SS--TT--TT--
---TTTT-SS--TTS-TT--
---TTTTTSS--TT--TT--
---TTSS-SS---S-BTTB-
---TTTTTSS--SS-BTTB-
---TTTTTSS--TTSSTT--
---TTTTSSS---S--SS--
---TTTTTSS--SS--SS--
---TTTTSSS---S-BTTB-
---TTTTSSS--TT--TT--
---SSSSSSS--TT-BTTB-
---S-TTTSS--TT--SS--
---SSTT-SS--TT--SS--
---S-TTTSS--TT--SS--
---S-TT-SSS-TT--TT--
---TTTTSSS--TT--TT--
---TTTT-SS--TT--TT--
-----GGGSS--TT-BTTB-
---TTGGGSS--SS--TT--
---TTTTSSS--SSS-TT--
---TTTTSSS--TTS-TT--
---SSSTTSS--TTS-TT--
----SGGGSS--SS--TT--
---TTSTTSS--TT--TT--
----STTSSS--TT--TT--
---S-TTTSS--TT--TT--
---SSSSSSS--TT--TT--
---TTTTSSS--SSS-TT--
---TTGGGTT--TT--TT--
---S-TT-SS--SS--TT--
---TTGGGSS--TT--TT--
---TTTT-TT---S--TT--
---TTTTSSS--SS--TT--
---TTGGGSS--TT--TT--
---TTGGGSS--TT--TT--
---TTTTTSS--TT--TT--
---SSTTTSS---S--TT--
---TTTTTSS--TT--TT--
---TTTT-SS--TT--TT--
---SSTTSSS--TT--TT--
---SSGGGTT---S--TT--
---TTTTSSS--TT--TT--
---TTTTSSS--TT--TT--
---SSGGGSS--TT--TT--
---SSTTSSS--TTSBTTB-
---TTTTSSS--TT--TT--
---SSGGGSS--SS-BTTB-
---SSGGGSS--TT--TT--
---S-GGGTT--SS--TT--
---SSTT-SS--TT-BTTB-
---SSTTSSS--TT-BTTB-
---TTTT-SS--TT--TT--
---TTTTSSS--TT--TT--
---TTGGGSS--TT--TT--
---TTTTSSS--TTS-TT--
---TTTTSSS--TT--TT--
---TTGGGSS--SS--TT--
---SSTTTSS--SS--TT--
---TTTTSSS--TT--TT--
---TTGGGSS--TT--SS--
---TTGGGSS--TT--TT--
---TTTTTSS--TT--TT--
---TTSSSSS--TT--TT--
---TTGGGTT--TT--SS--
---TTGGGTT--TT--TT--
---TTTTTTT--TT--TT--
---TTTTTTT--TT--TT--
---TTTTTTT--TT--SS--
---TTTTSTT--SS--SS--
---SSTTTTT---S--TT--
---SSTTSTT---S--TT--
---TTTT-TT-----SSS--
---TTTT-TT---S--TT--
---TTTT-TTS-----TT--
---TTTT-TT--SS-STT--
---TTTT-TT--SS--TT--
---TTTT-TT--SS--TT--
---TTTT-TT---S--TT--
---TTTT-TT--SS--TT--
---TTTT-TT---S--TT--
---TTTT-TT--SS--TT--
---TTSS-TT--SS--TT--
---TTTT-TT---S-STT--
---TTTT-TT--SS--TT--
---TTTT-TT--SS--TT--
---TTTT-TT--SS--TT--
---TTTT-TT---S--TT--
---TTTT-TT--SS--TT--
---TTTT-TT--TT--TT--
---TTTT-TT--TT--TT--
---TTTT-TT--TT--TT--
---TTTT-TTS-TT--TT--
---TTTT-TTS-TT--TT--
---TTTT-TT--SS--TT--
---TTTTSTT--TT--TT--
---TTTT-TT--TT--TT--
---TTTT-TT--SS--TT--
---TTTT-TT--SS-GGG--
---TTTT-TT-SSS-STT--
---TTTT-TT--SS-STT--
---TTTT-TT--SS--TT--
---TTTT-TT--SS--TT--
---TTTTSTT--TT--TT--
---TTTTSTT--TT--TT--
---TTGGGTT--TT--TT--
---TTTT-TT--SS--TT--
---TTTTSTT--TT-GGG--
---TTGGGTT--TT-GGG--
---TTTT-TT--SS-GGG--
---TTGGGTT--TT-GGG--
---TTTTSSS--TT-BTTB-
---TTGGGTT--SS-STT--
---TTTTTTT--TT-STT--
---TTGGGTT--SS-STT--
---TTTTTTT--TT-BTTB-
---TTTTTSS--TT-BTTB-
---TTSTTTT--SS-GGG--
---TTGGGTT--TT-GGG--
---TTSSSTT--SS-GGG--
---TTTTSTT--TT-BTTB-
---TTTTSTT--TT--TT--
---TTSSSTT--TT-STT--
---TTSS-TT--TT-STT--
---TTGGGGGG-TT-GGG--
---TTTTSTT--TT-STT--
---TTGGGTT--TT-STT--
---TTGGGTT--TT-STT--
---TTTTSTT--SS-BTTB-
---TTGGGTT--TT-STT--
---TTTTSTT--TT-GGG--
---TTGGGTT--TT-STT--
---TTGGGTT--SS--TT--
---TTGGGTT--TT--TT--
---TTTT-SS--TT-STT--
---TTGGGTT--TT--TT--
---TTGGGTT--TT-STT--
---TTGGGTTS-TT--TT--
---TTTTSTT--TT--TT--
---TTGGGGGG-TT-STT--
---TTGGGTT--TT-STT--
---TTGGGTT--SS-STT--
---TTTTSTT--TT-GGG--
---TTTT-TT--TT-STT--
---TTTTTTT--TT--TT--
---TTGGGTT--SS-BTTB-
---TTGGGTT--SS-STT--
---TTTTSTT--TT-STT--
---TTGGGTT--TT-STT--
---TTTTSTT--TT-STT--
---TTSSSTT--TT--TT--
---TTGGGTT--TT--TT--
---TTGGGTT--TT-GGG--
---TTSTTTT--TT-GGG--
---TTGGGTT--SS-GGG--
---TTGGGTTS-TT-GGG--
---TTTTSTT--TT-GGG--
---TTGGGTT--TT-GGG--
---TTTTSTT--TT-GGG--
---TTGGGTTS-TT-GGG--
---TTGGGTT--TT-GGG--
---TTGGGGGG-SS-STT--
---TTTTS-S--TT-GGG--
---TTSSSTT--TT-BTTB-
---TTTTSTT--SS-STT--
---TTGGGTT--SS-STT--
---TTTTSTT--TT-STT--
---TTGGGTT--TT-STT--
---TTTTTGGG-TT-STT--
---TTTTSTT--SS-STT--
---TTTTSTT--TT--TT--
---TTTTTTT--TT--TT--
---TTTTTTT--TT--TT--
---SSGGGTT--SS-GGG--
---TTGGGTT--TT-GGG--
---TTTT-TT--TTSGGG--
---TTTTSTT--TT-GGG--
---TTGGGTTS-TT-GGG--
---TTGGGSSS-TT-GGG--
---TTGGGTT--TT-GGG--
---TTSSSTT--TT-GGG--
---TTGGGTT--TT-GGG--
---TTTTSTT--SS-GGG--
---TTTTSTT--TT-GGG--
---TTGGGTT--TT-GGG--
---TTGGGTT--TT-GGG--
---TTGGGTTS-TT-STT--
---TTGGGGGG-SS-GGG--
---TTGGGTTS-TT-STT--
---TTGGGTT--TT-GGG--
---TTGGGTT--TT-GGG--
---TTGGGTT--TT-STT--
---TTTTSTT--TT-BTTB-
---TTGGGTT--SS-STT--
---TTGGGTT--TT-STT--
---TTTTSTT--TT--TT--
---TTSTTTT--TT-STT--
---TTGGGTT--TT-GGG--
---TTGGGTT--TT-STT--
---TTGGGGGG-SS-STT--
---TTGGGGGG-TT-STT--
---TTTTSTTS-TT-GGG--
---TTTTSTT--TT-STT--
---TTGGGTT--TT-STT--
---TTTTSTT--TT--TT--
---TTSTTTT--SS-BTTB-
---TTTTSTT--TT--TT--
---TTTTSTT--TT-STT--
---TTGGGTT--TT--TT--
---TTGGGTT--TT--TT--
---TTTTTTT--TT--TT--
---TTGGGTT--TT--TT--
---TTGGGTT--TT--TT--
---TTTTTTT--TT--TT--
---TTGGGTT--SS-STT--
---TTTT-TT--TT--TT--
---TTTT-TT--TT-STT--
---TTTT-TT--TT--TT--
---TTTTTTT--TT--TT--
---TTTTTTT--TT--TT--
---TTTTTTT--TT--TT--
---TTTT-TT--TT-STT--
---TTGGGTT--SS-STT--
---TTGGGTT--SS--TT--
---TTGGGTT--TT-STT--
---TTTTSTT--SS--TT--
---TTGGGTT--SS-BTTB-
---TTSTTTT--TT-BTTB-
---TTSSSTT--TT-GGG--
---TTTTSTT--TT-GGG--
---TTGGGTT--TT-GGG--
---TTTTSTT--TT-GGG--
---TTGGGGGG-SS-GGG--
---TTTT-TT--TT-GGG--
---TTTT-TT--SS-GGG--
---TTGGGGGG-SS-GGG--
---TTGGGTT--TT-GGG--
---TTSTTTT--SS-GGG--
---TTTTSTT--TT-GGG--
---TTGGGTT--TT-STT--
---TTSTTGGG-TT-STT--
---TTGGGGGG-TT-STT--
---TTGGGTTS-TT--TT--
---SSTTSTT--TT--TT--
---TTTTSTT--TT--TT--
---TTGGGTT--TT--TT--
---TTSTTTT--TT--TT--
---TTTTTTT--SS--TT--
---TTGGGTT--SS--TT--
---TTTTSTT--TT--TT--
---TTGGGTT--SS-STT--
---TTGGGSS--SS-STT--
---TTTTSTT--TT-STT--
---TTGGGTT--TT-STT--
---TTGGGTT--TT-STT--
---TTTTSTTS-TT-STT--
---TTGGGTT--SS-STT--
---TTGGGTT--TT-STT--
---TTTT-TT--TT--TT--
---TTTTSTT--TT-STT--
--STTSTTTT--SS-STT--
---TTTTSTT--TT-BTTB-
---TTGGGTT--SS-STT--
---TTGGGTT--SS-STT--
---TTSS-SS--TT-STT--
---TTSSSTT--SS-STT--
---TTGGGGGG-SS-STT--
---TTGGGTTS-TT-GGG--
---TTGGGTT--SS-GGG--
---TTTTSTTS-TT-GGG--
---TTGGGTT--TT-GGG--
---TTGGGGGG-TT-GGG--
---TTGGGGGG-TT-GGG--
---TTTTSTT--TT-GGG--
---TTGGGGGG-TT-GGG--
---TTGGGTT--TT-GGG--
---TTGGGTTS-TT-STT--
---TTGGGTT--TT-GGG--
---TTGGGTT--TT-GGG--
---TTGGGTT--TT-GGG--
---TTGGGTT--SS-GGG--
---TTGGGTT--TT-GGG--
---TTGGGTT--TT-GGG--
---TTGGGTT--TT-GGG--
---TTSTTTT--TT-GGG--
---TTTTSTT--TT-GGG--
---TTGGGTT--TT-GGG--
---TTGGGTT--TT-GGG--
---TTGGGTT--TT-GGG--
---TTTTSTT--SS-GGG--
---TTGGGGGG-TT-GGG--
---TTTTSTT--SS-GGG--
---TTGGGTT--SS-GGG--
---TTGGGTT--SS-GGG--
---TTGGGGGG-SS-GGG--
---TTGGGTT--SS-GGG--
---TTTT-TTS-TT-GGG--
---TTTTSTT--SS-GGG--
---TTGGGTT--TT-GGG--
---TTGGGTT--SS-GGG--
---TTTTSTT--TT-GGG--
---TTGGGTT--SS-GGG--
---TTTTSTT--SS-GGG--
---TTTTSTT--SS-GGG--
---TTGGGTT--TT-GGG--
---TTGGGTT--SS-GGG--
---TTGGGTT--TT-GGG--
---TTSSSTT--SS-GGG--
---TTGGGTTS-TT-GGG--
---TTGGGTT--SS-GGG--
---TTGGGTT--TT-GGG--
---TTGGGTTS-TT-GGG--
---TTGGGTT--TT-GGG--
---TTGGGTT--SS-GGG--
---TTGGGTT--SS-STT--
---TTGGGTT--TT-GGG--
---TTGGGTT--SS-GGG--
---TTTTSGGG-SS-GGG--
---TTSSSTT--TT-STT--
---TTGGGTT--SS-STT--
---TTGGGTT--TT-GGG--
---TTGGGTT--TT-GGG--
---TTGGGTT--TT-GGG--
---TTGGGTTS-TT-GGG--
---TTGGGTT--TT-STT--
---TTGGGTT--TT-GGG--
---TTGGGTT--TT-GGG--
---TTGGGTT--TT-GGG--
---TTGGGTT--TT-STT--
---TTGGGTT--TT-STT--
---TTTTTTTS-TT-GGG--
---TTGGGTTS-TT-GGG--
---TTGGGGGG-SS-GGG--
---TTGGGTTS-SS-GGG--
---TTGGGTT--TT-STT--
---TTGGGTT--TT-STT--
---TTTTSTT--TT-GGG--
---TTTTSTT--SS-STT--
---TTTTSTT--TT-GGG--
---TTSTTTT--TT-GGG--
---TTTTSTT--SS-GGG--
---TTGGGTT--TT-GGG--
---TTGGGTT--SS-BTTB-
---TTGGGTT--SS-STT--
---TTGGGTT--TT-STT--
---TTGGGTT--TT-GGG--
---TTGGGTT--SS-STT--
---TTGGGTT--TT-STT--
---TTGGGTT--TT-GGG--
---TTTTSTT--TT-GGG--
---TTTTSTTS-TT-STT--
---TTTTTTT--TT-GGG--
---TTTTSTT--TT-GGG--
---TTGGGTT--SS-GGG--
---TTGGGGGG-TT-GGG--
---TTGGGTT--TT-GGG--
---TTTTSTT--SSSSTT--
---TTGGGTT--SS-STT--
---TTTTSTT--SS-STT--
---TTTTSTTS-SS-STT--
---TTGGGTT--TT--TT--
---TTGGGTT--SS-STT--
---TTGGGTT--TT-GGG--
---TTGGGTT--TT-GGG--
---TTTTTTT--SS-STT--
---TTGGGTT--TT-STT--
---TTTTSTT--TT-GGG--
---TTGGGTT--SS-GGG--
---TTGGGTT--TT-GGG--
---TTGGGGGG-TT-STT--
---TTTTTGGG-TT-GGG--
---TTTT-GGG-TT-GGG--
---TTGGGTT--TT-STT--
---TTGGGTT--SS-GGG--
---TTTTSTT--SS-GGG--
---TTSTTTT--SS-GGG--
---TTGGGTT--SS-GGG--
---TT-SSTT--SS-GGG--
---TTGGGTT--SS-GGG--
---TTGGGTT--SS-GGG--
---TTGGGTT--TT-STT--
---TTGGGTT--TT-GGG--
---TTGGGTT--SS-STT--
---TTGGGTT--SS-GGG--
---TTGGGTT--SS-GGG--
---SSGGGTT--SS-GGG--
---TTSTTTTS-SS-GGG--
---TTSSSTT--TT-GGG--
---TTGGGTT--SS-GGG--
---TTGGGTT--TT-GGG--
---TTGGGTT--TT-GGG--
---TTSSSTT--SS-STT--
---TTGGGTT--SS-GGG--
---TTGGGTT--SS-GGG--
---TTGGGTT--TT-STT--
---TTTT-TT--SS-STT--
---TTGGGTT--TT-GGG--
---TTGGGTT--SS-STT--
---TTSSSTT--TT-GGG--
---TTTTSTT--TT-GGG--
---TTTT-TT--SS-STT--
---TTSSSTT--SS-STT--
---TTGGGTT--TT-GGG--
---TTSTTTT--TT-GGG--
---TTSTTTT--TT-STT--
---TTSTTTT--TT-GGG--
---TTTTTTT--SS-GGG--
---TTSTTTTS-TT-GGG--
---TTTTSTTS-TT--TT--
---TTGGGTTS-TT-STT--
---TTGGGTTS-TT--TT--
---TTTTSTT--TT-GGG--
---TTTTSTT--SS-STT--
---TTTTSTT--TT-GGG--
---TTTTSTT--TT-GGG--
---TTGGGTT--TT-GGG--
---TTSTTTTS-SS-GGG--
---TTTTSTTS-TT-STT--
---TTGGGTT--TT-GGG--
---TTGGGTT--TT-GGG--
---TTGGGTT--SS-GGG--
---TTGGGTT--TT-GGG--
---TTGGGTT--TT-STT--
---TTGGGTT--TT-GGG--
---TTSTTTT--TT-STT--
---TTTTSTT--TT-STT--
---TTGGGTT--TT-STT--
---TTGGGTTS-TT--TT--
---TTGGGTT--TT--TT--
---TTTT-SSS-TT--TT--
---TTGGGTT--SS-STT--
---TTTTTTT--TT-STT--
---TTGGGTTS-TT-STT--
---TTGGGTT--TT-STT--
---TTTTSTT--SS-STT--
---TTGGGTT--TT-GGG--
---TTGGGTT--TT-GGG--
---TTGGGTT--TT-STT--
---TTGGGTT--TT-STT--
---TTGGGTT--TT-GGG--
---TTGGGTT--TT-GGG--
---TTGGGTT--TT-GGG--
---TTGGGTT--SS-STT--
---TTGGGTT--TT-GGG--
---TTTTSTT--SS-STT--
---TTGGGTT--SS-STT--
---TTGGGTT--SS-STT--
---TTTTSTT--SS-GGG--
---TTTTSTT--TT-STT--
---TTTTSTT--TT-GGG--
---TTGGGTT--SS-STT--
---TTTTSTT--TT-BTTB-
---TTGGGTT--TT--TT--
---TTTTSTT--TT--TT--
---TTTT-TTS-SS--TT--
---TTSSSTT--SS--TT--
---TTTTTTT--TT--TT--
---TTTTSTT--TT--TT--
---SSTTSTT--TT--TT--
---TTSSSTTS-SS--TT--
---TTSTTTT--TT--TT--
---TTTT-TT--SS--TT--
---TTTTSTT--TT--TT--
---TTTTSTT--TT-STT--
---TTGGGTT--TT--TT--
---TTSTTTTS-SS--TT--
---TTGGGTTS-TT--TT--
---TTTTTTTS-TT-STT--
---TTGGGTTS-SS-STT--
---TTGGGTTS-SS--TT--
---TTGGGTT--SS--TT--
---TTTTSTT--TT--TT--
---TTTTSTT--TT-STT--
---TTTTSTT--TT-GGG--
---TTGGGTT--TT-GGG--
---TTGGGTT--TT-GGG--
---TTGGGTT--SS-GGG--
---TTGGGTT--TT-STT--
---TTGGGTT--TT-STT--
---TTTTTTTS-TT-STT--
---TTGGGTT--SS-STT--
---TTTTSTT--SS-GGG--
---TTGGGTTS-SS-STT--
---TTGGGTT--SS-SS---
---TTTTSTTS-SS-STT--
---TTGGGTT--TT-STT--
---TTGGGTT--SS-STT--
---TTGGGTT--SS-SSS--
---TTGGGTTS-SS-SSS--
---TTTTTTTS-TT-SSS--
---TTTTTGGG-SS-SS---
---TTTTTTTS-SS-SSS--
---TTTTTTTS-SS-SS---
---TTGGGTT--SS--S---
---TTTTTTTS-TT-SSS--
---TTGGGTT--TT-SSS--
---TTTTSTT--TT-SSS--
---TTGGGTT--TT-SSS--
---TTGGGTT--SS-SSS--
---TTGGGTT--SS-SSS--
---TTTTTTT--TT--S---
---TTTTSTT--SS-SS---
---TTGGGTT--SS-SS---
---TTGGGTT--TT-STT--
---TTTTTTT--TT--TT--
---SSTTSTT--TT--TT--
---TTSSSTT--TT-SSS--
---TTGGGTTS-TT-STT--
---TTGGGTT--SS-SSS--
---TTTTTTT--TT-STT--
---TTTTSTT--SS--TT--
---TTTTTTTS-TT-STT--
---TTGGGTT--TT-SSS--
---TTTTSTT--TT--TT--
---TTGGGTT--SS-SSS--
---TTGGGTT--SS--TT--
---TTGGGTT--SS-STT--
---TTGGGTT--SS-STT--
---TTGGGTT--SS-STT--
---TTTTSTT--TT-STT--
---TTGGGTT--TT-STT--
---TTGGGTT--TT-SS---
---TTGGGTT--TT-STT--
---TTSTTTT--TT-SS---
---TTGGGTT--SS-STT--
---TTGGGTT--TT-STT--
---TTTTSTT--TT-STT--
---TTGGGTT--SS-GGG--
---TTGGGTT--TT-STT--
---TTGGGTT--SS-GGG--
---SSGGGTT--SS-GGG--
---TTGGGTT--SS-GGG--
---TTTTSTT--SS-GGG--
---TTGGGTT--SS-GGG--
---TTTTSTT--SS-STT--
---TTGGGTT--SS-GGG--
---TTGGGTTS-TT-GGG--
---TTGGGTT--SS-STT--
---TTTTSGGG-TT-STT--
---TTGGGTT--TT-STT--
---SSGGGGGG-TT--TT--
---TTGGGGGG-TT--TT--
---TTGGGGGG-TT--TT--
---TTGGGTTS-TT-GGG--
---TTTTSGGG-TT--TT--
---TTTTTTT--SS--TT--
---TTGGGGGG-SS--TT--
---TTTTSGGG-TT-SSS--
---TTGGGGGG-TT-STT--
---TTGGGTTS-TT--TT--
---TTTTSGGG-TT--TT--
---TTGGGTTS-TT--TT--
---TTGGGTT--TT--TT--
---TTTTSTT--TT--TT--
---TTGGGTT--TT-STT--
---TTGGGGGG-SS-STT--
---TTGGGTT--TT-STT--
---TTGGGTT--TT-STT--
---TTGGGTT--TT-STT--
---TTGGGTT--TT-STT--
---TTGGGTT--TT-GGG--
---TTGGGTTS-TT-STT--
---TTTTSTTS-TT--TT--
---TTGGGGGG-TT--TT--
---TTGGGGGG-TT--TT--
---TTGGGGGG-TT--TT--
---TTGGGGGG-SS-STT--
---TTGGGGGG-TT-STT--
---TTGGGGGG-TT--TT--
---TTTT-TTS-TT--TT--
---TTTT-TT--TT-GGG--
--STTTTSTT--TT--TT--
---TTTT-TT--SS--TT--
---TTTT-TT--TT-STT--
---TTTTSTT--TT-STT--
---TTGGGTT--TT-STT--
---TTTTSTT--TT--TT--
---TTTT-TTS-TT--TT--
---TTGGGTT--TT--TT--
---TTSS-TT--SS-STT--
---TTTTSTT--TT-STT--
---TTTT-TTS-TT--TT--
---TTTT-GGGSSS-STT--
---TTTT-TTS-TT-STT--
---TTTT-TT--TT-STT--
---TTTT-TTS-TT-STT--
---TTGGGGGG-TT-STT--
---TTGGGGGG-TT-STT--
---TTTTSGGG-TT-STT--
---TTGGGTTS-TT-STT--
---TTGGGGGG-TT-STT--
---TTGGGGGG-TT--TT--
---TTTTSGGG-TT--TT--
---TTGGGGGG-SS-STT--
---TTGGGTTS-TT-STT--
---TTGGGGGG-TT-STT--
---TTTTSGGG-TT-STT--
---TTGGGTTS-TT-STT--
---TTGGGTTS-TT-STT--
---TTGGGTT--SS-STT--
---TTGGGTT--SS-STT--
---TTGGGGGG-SS-STT--
---TTGGGTT--TT--TT--
---TTGGGGGG-SS--SS--
---TTGGGTT--TT-GGG--
---TTGGGGGG-SS-STT--
---TTGGGGGG-TT-STT--
---TTGGGTT--TT--TT--
---TT-TTTT--SS-STT--
---TTSTTGGG-TT--TT--
---TTGGGTTS-TT--TT--
---TTGGGTTS-TT--TT--
---TTGGGTT--TT--TT--
---TTTT-TTS-TT-STT--
---TTTTSGGG-TT-STT--
---TTGGGTT--TT-STT--
---TTGGGTT--TT-STT--
---TTGGGTT--SS--TT--
---TTGGGGGG-TT-STT--
---TTTTSTTS-TT-STT--
---TTGGGGGG-TT--TT--
---TTGGGSSS-TT--TT--
---TTTTSTT--TT-STT--
---TTGGGTT--TT-STT--
---TTGGGGGG-TT--TT--
---TTGGGTT--SS-STT--
---TTGGGTT--SS-STT--
---TTTT-GGG-SS--TT--
---TTTT-GGG-TT-STT--
---TTGGGGGG-TT-STT--
---TTGGGTT--SS-STT--
---TTGGGTT--SS-STT--
---TTGGGTTS-TT--TT--
---TTGGGTTS-SS--TT--
---TTTTSTTS-SS-STT--
---TTGGGGGG-SS-SSS--
---TTGGGTT--TT-STT--
---TTTT-TT--TT-STT--
---TTTT-GGG-TT-STT--
---TTTTSTT--TT--TT--
---TTTTSTT--TT--TT--
---TTGGGGGG-SS--TT--
---TTTT-TT--SS-STT--
---TTGGGGGG-TT-STT--
---TTTT-TT--SS-STT--
---TTGGGTT--TT-STT--
---TTTT-STT-TT-STT--
---TTGGGTT--SS-STT--
---TTTT-TT--SS--TT--
---TTGGGTTS-SS-STT--
---TTGGGGGG-SS-STT--
---TTGGGGGG-SS-STT--
---TTTT-TTT-SS-STT--
---TTGGGTTS-TT-GGG--
---TTGGGTT--SS-STT--
---TTTT-TT-SSS-STT--
---TTTTSTT--SS-STT--
---TTGGGTT--TT-STT--
---TTGGGTTT-SS-STT--
---TTGGGTT--SS-STT--
---TTTT-TT--TT-STT--
---TTGGGTTS-TT-GGG--
---TTTT-TT--TT-GGG--
---TTGGGTT--SS-STT--
---TTTT-TT--SS-STT--
---TTGGGTT--SS-STT--
---TTGGGTT--TT-GGG--
---TTTTSTT--SS-GGG--
---TTTT-TT--SS-GGG--
---TTTT-TT--SS-STT--
---SSTT-STT-TT-GGG--
---TTTT-TT--TT-GGG--
---TTTT-TT--TT--TT--
---TT-TTTT--TT--TT--
---TTTT-SS--TT--TT--
---TT-S-TT--SS--TT--
---TT-S-TT--SS-STT--
---TTGGGTT--TT-GGG--
---TTTT-TT--SS-GGG--
---TTGGGTT--SS-STT--
---TTTT-TT--SS-STT--
---TTGGGTT--SS-GGG--
---TTGGGTT--SS-STT--
---TTGGGSS--TT-GGG--
---TTTT-TT--SS-GGG--
---TT-TTTT--TT--TT--
---TTGGGTT--SS-GGG--
---TTGGGTT--SS--TT--
---TT-TTGGG-TT--TT--
---TT-S-TT--TT--TT--
---TT-S-TT--TT--TT--
---TTGGGTT--TT-GGG--
---TTGGGTT--TT-GGG--
---TTGGGTT--SS--TT--
---TTTT-TT--TT-GGG--
---TT-S-TT--SS-GGG--
---TTGGGTT--TT-GGG--
---TT-S-TT--SS-STT--
---TT-TTTT--TT--SS--
---TTGGGTT--TT--TT--
---TTGGGTT--TT--TT--
---TT-S-TT--SS--TT--
---TTTT-TT--SS--TT--
---TTGGGTT--SS--TT--
---TTGGGTT--SS-STT--
---TTGGGTT--SS-STT--
---TT-TTTT--SS-GGG--
---TT-SSTT--TT-STT--
---TTTT-TT--SS--TT--
---TTGGGTT--SS-STT--
---TTGGGTT--TT--TT--
---TTGGGTT--SS-GGG--
---TTTTSTT--SS-STT--
---TTGGGTT--SS-STT--
---TTGGGTT--SS-GGG--
---TTGGGTT--SS-GGG--
---TT-S-TT--SS-GGG--
---TTTT-TT--SS-GGG--
---TTGGGTT--SS-GGG--
---TTTT-TT--TT-GGG--
---TTGGGTT--SS-GGG--
---TTTT-GGG-SS-GGG--
---TTTT-TT--TT-GGG--
---SSGGGTT--SS-GGG--
---TTGGGTT--SS-GGG--
---TT-TTTT--SS-GGG--
---TT-TTTT--SS-GGG--
---TTGGGTT--SS-GGG--
---TTGGGTT--SS-STT--
---TTGGGTT--SS-GGG--
---TTGGGTT--SS-GGG--
--STTGGGTT--SS-GGG--
--STT-TTTT--SS-GGG--
---TT-TTTT--SS-STT--
---SS-TTTT--SS-GGG--
---TTGGGTT--SS-GGG--
--STTGGGTT--SS-GGG--
--STTGGGTT--SS-GGG--
---TTGGGTT--SS-GGG--
--STTGGGTT--SS-GGG--
--STTGGGTT--SS-GGG--
---TTGGGTT--SS-GGG--
---TTGGGTT--SS-GGG--
---TTTTSTT--SS-GGG--
---TTGGGTT--TT-GGG--
---TTGGGTT--SS-STT--
---TTGGGTT--TT--TT--
---TT-TTTT--SS--TT--
---TTGGGTT--SS-SSS--
---TT-TTTT--TT--TT--
---TTGGGTT--SS--TT--
---TTGGGTT--SS-GGG--
---TTGGGTT--SS--TT--
---TTGGGTT--TT--TT--
---TTGGGTT--TT-STT--
---TTGGGTT--SS-GGG--
---TTGGGTT--SS-GGG--
---TTGGGTT--SS-GGG--
---TTGGGTT--SS-GGG--
---TTGGGTT--TT-GGG--
---TTGGGTT--SS-STT--
---TTGGGTT--TT--TT--
---TTGGGTT--TT--TT--
---TTSTTTT--TT-GGG--
---TTTTSTT--TT-STT--
---TTGGGTT--SS--TT--
---TTGGGTT--SS--TT--
---TTGGGTT--SS-STT--
---TTGGGTT--TT--TT--
---TTGGGTT--TT--TT--
---TTGGGTT--SS--TT--
---TTGGGTT--SS--TT--
---SSGGGTT--TT--TT--
---TTTTSTT--SS--TT--
---SS-S-TT--TT--S---
---SS-S-TT--TT--SS--
---SSSS-SS--TT--TT--
---S--S-TT--SS--S---
---SS-S-TT--SS-SS---
---SS-S-TT--TT--TT--
---SS-S-TT--SS-STT--
---SSSS-TT--SS-STT--
---SS-S-TT--TT--TT--
---TTTT-TT--TT-STT--
---TTGGGTT--TT-STT--
---TTGGGTT--TT-STT--
---TTTTSTTS-TT-GGG--
---TTGGGTT--TT-STT--
---TTGGGTT--TT-GGG--
---TTGGGTT--TT-STT--
---TTGGGTT--TT--TT--
---TTGGGTT--TT--TT--
---TTTTSTT---S--SS--
---TTGGGTT--TT-STT--
---TTGGGTT--TT--TT--
---TTGGGTT--TT--TT--
---TTGGGTT--TT--TT--
---TTTTSTT--TT--TT--
---TTGGGTT--TT--TT--
---TTGGGTT--SS--TT--
---TTGGGTT--TT-STT--
---TTGGGTT--SS-STT--
---SSGGGTT---S--TT--
---TTGGGTT--SS-STT--
---TTSSSTT--SS-STT--
---TTGGGTT---S-STT--
---SSGGGTT--SS-STT--
---SSTTSTT--TT-STT--
---TTGGGTTS--S-GGG--
---TTGGGTT--SS-STT--
---TTGGGTT--TT-STT--
---TTTTSTT--TT-STT--
---TTGGGTT---S-STT--
---TTGGGSS--TT--TT--
---TTTTSTT--TT-STT--
---TTGGGSSS-TT--TT--
---TTGGGTT---S-STT--
---TTGGGTT--TT-STT--
---TTGGGTT--SS-STT--
---TTGGGTT--TT-GGG--
---TTGGGTT--SS-STT--
---TTGGGTT--SS-GGG--
---TTTT-TT--SS-STT--
---TTGGGTT--SS-GGG--
---TTGGGTTS-SS-STT--
---TTGGGTTS-TT-STT--
---TTGGGTTS-SS--TT--
---TTGGGTT---S--SS--
---TTGGGTT--SS--TT--
---TTGGGTTT-TT--TT--
---TTGGGTT--TT--TT--
---TTGGGTT---S--TT--
---TTGGGTTS--S--TT--
---TTGGGTT---S-STT--
---TTGGGTT--TT--TT--
--STTGGGTT--TT--TT--
---TTTTTTT--TT--TT--
---TTTTSTT--TT--TT--
---TTTTSTT--TT--TT--
---TTGGGTT--SS-STT--
---TTGGGTT--TT--TT--
---TTGGGTT--TT--TT--
---TTGGGTT--TT--TT--
---TTGGGTT--TT--SS--
---TTGGGTT--TT--SS--
---TTTTSTT--TT--SS--
---TTGGGTT--TT--SS--
---TTGGGTT---S-STT--
---TTGGGTT---S-GGG--
---TTTTSTTS--S--SS--
---TTGGGTT--TT--TT--
---TTGGGTT---S-GGG--
---TTGGGTT--SS-GGG--
---TTGGGTT--SS-STT--
---TTTTSTT---S-STT--
---TTTTSTT---S-STT--
---TTGGGTT--SS-STT--
---TTGGGTT--SS-GGG--
---TTGGGTT---S-STT--
---TTTTSTT---S-STT--
---TTGGGTT---S-GGG--
---TTGGGSS--SS-GGG--
---TTGGGTT--SS-GGG--
---TTGGGTT--SS-GGG--
---TTTTSTT--SS-STT--
---TTGGGTT---S--TT--
---TTGGGTT--SS--TT--
---TTTTSTT--TT-STT--
---TTTTSTT--SS--TT--
---TTTTSTT---S--TT--
---TTGGGTT--SS--TT--
---TTTTTTT--TT--TT--
---TTTTSTT--TT--TT--
---TTTTTTT--SS--TT--
---TTTTSTT--SS--TT--
---TTTTSTT--TT--SS--
---TTTTSTT--TT--TT--
---TTTTSTT--TT--TT--
---TTTTSTT--SS--TT--
---TTTTTTT--SS--TT--
---TTGGGTT--TT-GGG--
---TTTTSTT--TT-STT--
---TTTT-TT---S-STT--
---TTGGGTT--TT-GGG--
---TTTT-TT--TT-STT--
---TTTT-TT--SS-STT--
---SSTT-TT--TT-GGG--
---TTTT-TT--TT-GGG--
---TTTTSTT--SS-GGG--
---TTTT-TT--SS-GGG--
---TTTTSTT--TT-GGG--
---TTTTSTT--TT-GGG--
---TTTTSTT--TT-GGG--
---TTGGGTT--TT-GGG--
---TTTTTTT--TT-STT--
---TTGGGTT--SS-STT--
---TTGGGTT--SS-STT--
---TTTTSTT--TT-STT--
---TTGGGTT--TT-GGG--
---TTGGGTT--SS-GGG--
---TTGGGTT--TT-GGG--
---TTGGGGGG-TT-GGG--
---TTGGGTT--SS-GGG--
---TTGGGTT--TT-GGG--
---TTTTSTT--TT-GGG--
---TTGGGTT--TT-GGG--
---TTTTSTT--SS-GGG--
---SSGGGTT--SS-GGG--
---TTGGGTT--SS-GGG--
---SSGGGTT--SS-GGG--
---SSTTSTT--SS-STT--
---TTGGGTT--TT-STT--
---TTTTSTT--SS-GGG--
---SSGGGTT--SS-STT--
---TTGGGTT--TT-STT--
---SSGGGTT--SS-STT--
---SSGGGTT--TT-STT--
---TTGGGTT--TT-STT--
---SSTTSTT--TT-STT--
---TTTTSTT--SS-STT--
---TTGGGTT--SS--TT--
---TTGGGTTS-SS-STT--
---TTGGGTT--SS-STT--
---TTGGGTT--TT-STT--
--STTGGGTT--SS-GGG--
---TTGGGTT--TT-STT--
---TTGGGTT--SS-STT--
---TTTTSTT--TT-STT--
---TTGGGTT--SS-STT--
---TTGGGTTS-SS-STT--
---TTGGGTT--SS-STT--
---TTTTSTT--SS-STT--
---TTGGGTT--TT--TT--
---TTGGGTT--SS-BTTB-
---TTTT-SS--SS--TT--
---TTGGGTT--TT-STT--
---TTTTSTT--TT-GGG--
---TTGGGGGG-TT-GGG--
---TTTTSTT--SS-STT--
---TTTTSTT--SS-STT--
---TTTTSTT--TT-STT--
---TTTTSTT--TT-STT--
---TTTTSTT--TT--TT--
---TTGGGTT--SS-STT--
---TTTTSTT--TT-STT--
---TTGGGTTS-TT-STT--
---TTGGGTT--SS--TT--
---TTGGGTT--TT-STT--
---TTGGGTT--SS-STT--
---TTTTSTT--SS-STT--
---TTTTTTT--SS--TT--
---TTTTSTT--SS--TT--
---TTTTSTT--SS-GGG--
---TTTTTTT--SS-STT--
---TTTTSTT--SS-STT--
---TTTTSTT--TT-GGG--
---TTTTSTT--SS-STT--
---TTGGGTT--SS-STT--
--STTTTSTT--SSSGGG--
--STTTTTTT--SS-GGG--
--STTTTTTT--SS-GGG--
--STTTTTTT--SS-GGG--
--STTTTSTT--SS-GGG--
--STTTTTTT--SS-GGG--
--STTTTTSS--TT-GGG--
--STTTTSTT--TT-GGG--
--STTTTSSS--TT-GGG--
--STTTTTTT--SS-GGG--
--STTTTSTT--SS-STT--
--STTTTTTT--SS-GGG--
--STTGGGTT--SS-GGG--
--STTTTSTT--SS-GGG--
--STTTTSTT--SS-STT--
--STTTTTTT--SS-GGG--
--STTTTTTT--TTSSTT--
--STTTTSTT--TT-STT--
--STTTTTTTT-TT-GGG--
--STTTTTTT--SS-STT--
--STTTTTTT--SS-GGG--
---TTTTTTT--SS-STT--
--STTTTTTT--TT-GGG--
--STTTTTTT--TT-GGG--
--STTTTTTT--TT-GGG--
--STTTTTTT--TT-GGG--
--STTGGGTT--TT-GGG--
--STTTTTTT--TT-STT--
--STTTTSTT--SS--TT--
--STTTTTTT--TT-GGG--
--STTTTTTT--TT-STT--
--STTTTTTT--SS-GGG--
--STTTTSTT--TT-GGG--
--STTGGGTT--TT-GGG--
--STTGGGTT--SS-GGG--
---TTTTSTT--SS-STT--
---TTTTSTT--TT--TT--
---TTTTTTT--SS-STT--
---TTTTSTT--SS-STT--
---TTGGGTT--SS--TT--
---GGGGSTT--SS-STT--
---TTTTTTT--TT-STT--
---TTTTSTT--SS--TT--
---TTTTTTT--SS--TT--
---TTGGGTT--TT-STT--
---TTTTSTT--TT--S---
---TTTTSTT--TT--TT--
---TTTTSTT--TT--TT--
---TTTTTTT--SS--TT--
---TTTTSTT--TT-STT--
---TTTTSTT--TT-STT--
---TTTTSTT--TT-STT--
---TTSSSTT--TT--TT--
---TTSSSTT--TT--TT--
---TTSTTGGG-TT-STT--
---GGGG-TT--TT--TT--
---TTGGGTT--TT-STT--
---TTTTSTT--TT-STT--
---TTTT-TT--TT-STT--
---TTTT-TTS-SS-STT--
---TTTTSTT--TT-STT--
---TTGGGTT--SS-STT--
---TTTTSTT--SS-STT--
---TTTTSTT--TT-STT--
---TTGGGTT--SS-STT--
---TTTTSTT--TT-STT--
---TTTTSTT--TT-GGG--
---TTTTSTT--SS--TT--
---TTGGGTT--SS--TT--
---TTTTSTT--TT-STT--
---TTTTTTT--TT-STT--
---TTGGGTTS-SS-STT--
---TTGGGTT--SS-STT--
---TTTTTTT--TT--TT--
---TTTTSTT--TT-STT--
---TTGGGTT--SS-STT--
---TTTTSTT--SS--TT--
---TTSSSTT--TT-STT--
---TTTTSTT--TT-STT--
---TTGGGTT--SS--TT--
---TTGGGTT--TT-STT--
---TTGGGTT--TT-STT--
---TTTTTTT--SS-STT--
---TTTTTTT--TT-STT--
---SSGGGTT--SS-STT--
---TTGGGTT--TT-GGG--
---TTTTSTT--TT-STT--
---TTGGGTTS-TT--TT--
---SSGGGTT--TT-STT--
---TTGGGTT--TT--TT--
---TTGGGTT--SS-STT--
---TTGGGTT--TT-STT--
---TTTTTTTS-TT--TT--
---TTTTTTT--TT--TT--
---TTGGGTT--TT-STT--
---TTTTTTT--TT--TT--
---TTTTTTT--TT--TT--
---TTTTSTT--TT--TT--
---TTGGGTT--TT-STT--
---TTTTSTT--SS--TT--
---TTGGGTT--TT-GGG--
---TTGGGTT--TT-STT--
---TTGGGTT--TT-GGG--
---TTGGGTT--TT-GGG--
---TTGGGTTS-SS-GGG--
---TTGGGTT--TT-GGG--
---TTTT-TTS-SS-GGG--
---TTGGGTTS-TT-GGG--
---TTGGGTT--TT-GGG--
---TTSSSTT--SS-GGG--
---TTGGGTTS-SS-STT--
---TTGGGGGG-TT-STT--
---GGGGGTT--TT-STT--
---TTGGGTT--TT--TT--
---TTGGGTT--SS-STT--
---TTSTTTT--TT--TT--
---TTTTTTT--TT-STT--
---TTGGGTT--TT-STT--
---TTGGGTTS-TT--TT--
---TTGGGTT--SS-STT--
---TTTTSGGG-TT-STT--
---TTGGGTT--TT-STT--
---TTGGGTT--TT--TT--
---TTGGGGGG-TT--TT--
---TTGGGTT--SS-STT--
---TTGGGTT--TT--TT--
---TTTTSTT--TT--TT--
---TTGGGTT--SS-STT--
---TTGGGTT--TT--TT--
---TTTTTTT--SS-STT--
---TTTT-TT--TT-STT--
---TTTTTTT--TT-STT--
--STTGGGTT--TT-STT--
---TTTTSTT--TT-GGG--
---TTGGGTT--SS-STT--
---TTGGGTT--SS-STT--
---TTGGGTT--SS-STT--
---TTGGGTT--TT-STT--
---TTGGGTT--TT--TT--
---TTGGGTT--TT-STT--
---TTGGGTT--TT-STT--
---TTTTSTT--TT-STT--
---TTGGGTT--SS--TT--
---TTGGGTT--TT--TT--
---TTGGGTT--TT--TT--
---TT-TTTT--TT--TT--
---TTGGGTT--SS--TT--
---TTGGGTT--TT--TT--
---TTTTSTT--SS--TT--
---TTGGGTT--SS--TT--
---TTTTTTT--TT--TT--
---TTGGGTT--TT--TT--
---TTGGGTT--TT--TT--
---TTGGGTT--SS--TT--
---TTGGGTT--SS--TT--
---TTGGGTT--TT-STT--
---TTGGGTTS-TT--TT--
---TTGGGTT--TT--TT--
---TTGGGTT--TT-STT--
---TTGGGTT--TT--TT--
---TTGGGTT--SS-STT--
---TTGGGTT--TT-STT--
---TTGGGTT--TT-STT--
---TTTTSTT--TT-GGG--
---TTGGGTT--TT-GGG--
---TTGGGTT--TT-GGG--
---TTGGGTT--SS-STT--
---TTTTSTT--TT-STT--
---TTTTSTT--TT-STT--
---TTTTSTT--SS-STT--
---TTGGGTT--TT-STT--
---TTGGGTT--TT-STT--
---TTGGGTT--SS-STT--
---TTGGGTT--TT-GGG--
---TTGGGTT--TT-GGG--
---TTGGGTT--TT-GGG--
---TTTTTTT--SS--TT--
---TTGGGTT--TT-GGG--
---TTGGGTT--SS-GGG--
---TTTTSTT--SS-GGG--
---TTGGGTT--TT-GGG--
---TTTTSTT--SS-STT--
---TTTTSTT--TT--TT--
---TTGGGTT--SS--TT--
---TTTTTTT--TT--TT--
---TTGGGTT--SS--TT--
---TTTTSTT--TT-GGG--
---TTTT-TT--TT-GGG--
---TTTT-GGG-TT-GGG--
---TTTTSTT--TT-GGG--
---TTTT-TT--TT-GGG--
---TTTTSSS--TT-GGG--
---TTTT-TT--TT-GGG--
---TTTT-TT--TT-GGG--
---TTTT-TTS-SS-GGG--
---TTTTSTT--TT-GGG--
---TTTT-TT--SS-GGG--
---TTGGGTT--TT-GGG--
---TTTTSTT--TT-GGG--
---TTGGGTT--TT-GGG--
---TTTT-TT--SS-GGG--
---TTTTSTT--TT-GGG--
---TTTTSTT--TT-GGG--
---TTTT-TT--TT-GGG--
---TTTTSTT--SS-GGG--
---TTGGGTT--TT-GGG--
---TTTTSTT--TT-GGG--
---TTTT-SS--TT-GGG--
---TTGGGTT--TT-GGG--
---TTGGGTT--SS-STT--
---TTTTSTT--SS-GGG--
---TTGGGTT--SS-STT--
---TTTTSTT--TT-GGG--
---TTTT-TT--SS--TT--
---TTGGGGGG-SS-STT--
---TTTTSTT--SS--TT--
---TTTTSTTS-TT-STT--
---TTTTSTT--TT-GGG--
---TTGGGTT--TT-GGG--
---TTGGGTTS-TT-GGG--
---TTTT-TTS-TT-GGG--
---TTTT-GGG-SS-GGG--
---TTTT-TTS-TT-STT--
---TTGGGGGG-TT-GGG--
---TTTTTGGG-TT-GGG--
---TTTTSTT--TT-GGG--
---TTTTSGGG-TT-GGG--
---TTTTSTTS-TT-GGG--
---TTTTSTTS-TT-GGG--
---TTGGGTT--TT-STT--
---TTGGGTT--TT-GGG--
---TTGGGTT--TT-GGG--
---TTTTSTT--TT-GGG--
---TT-TTGGG-TT-GGG--
---TTGGGTT--SS-TTS--
---TTGGGTT--TT-GGG--
---TTTTSTT--TT-GGG--
---TTTT-TT--SS-GGG--
---TTTTSTT--TT-GGG--
---TTTT-GGG-TT-STT--
---TTTTSGGG-TT--TT--
---TTTT-TTS-TT--TT--
---TTGGGTTS-SS--TT--
---TTGGGTTT-SS--TT--
---TTGGGTT--SS--TT--
---GGGG-TT--SS--TT--
---TTTT-SS--TT--TT--
---TTGGGTT--SS--TT--
---TTGGGTT--SS--TT--
---TTGGGTT--TT--TT--
---TTTTTTT--SS-STT--
---TTTT-TTT-TT--TT--
---TTGGGTT--TT-STT--
---TTTTSTT--TT-GGG--
---TTGGGTT--SS-GGG--
---TTTTSTT--SS-GGG--
---TTGGGTT--TT-STT--
---TTGGGTTS-SS--TT--
---TTGGGTT--SS-STT--
---TTTT-TT--TT-STT--
---TTTTSTT--TT-STT--
---TTGGGTT--SS-STT--
---TTTTSTT--SS--TT--
---TTTTSTT--TT-STT--
---TTGGGGGG-TT-STT--
---GGGSSTT--TT--TT--
---GGGGSTT--TT--TT--
---GGGGSTT--TT-STT--
---GGGG-TTT-TT-STT--
---TTTT-TT--TT-STT--
---TTTT-TTS-TT-STT--
---TTTT-TTS-TT-STT--
---TTTT-TT--TT-STT--
---TTGGGTT--SS-GGG--
---TTTT-TT--TT-GGG--
---TTGGGGGG-TT-GGG--
---TTTTSTT--TT-GGG--
---TTTT-SSS-TT--TT--
---TTTTSTTS-TT-GGG--
---TTGGGTT--TT-GGG--
---TTTT-TT--TT-GGG--
---TTTT-TTS-TT-GGG--
---TTTT-TT--TT-GGG--
---TTTT-GGG-SS-GGG--
---TTTT-TT--SS-STT--
---TTGGGGGG-SS-GGG--
---TTGGGGGG-SS-GGG--
---TTTT-SSS-SS-GGG--
---TTTT-TT--SS-GGG--
---TTTT--SS-SS-GGG--
---TTTT-GGG-SS-GGG--
---TTTTSGGG-SS-GGG--
---TTTT-GGG-TT-GGG--
---TTTT-GGG-SS-TTT--
---TTTTSTT--TT-TTT--
---TTTT-TT--SS-TTT--
---TTGGGTT--TTSTTT--
---TTTT-TT--SSSTTT--
---TTTT-TT--TTSTTT--
---TTTTSTT--TTSTTT--
---TT-SSTT--SSSTTT--
---TTTT-TT--S--TTT--
---TTTT-TT--SS-TTT--
---TTGGGTT--SS-TTT--
---SSTTSTTS-TTSTTT--
---TTGGGTT--SS-TTT--
---TTGGGTT--SS-TTT--
---TTGGGTT--SSSTTT--
---TTTTSTT--SS-TTT--
---TTTTSTT--SS-TTT--
---TTTT-TT--TT-GGG--
---SSTT-SS--TT-STT--
---TTTT-TTS-TT-GGG--
---TTTTSTT--TT-GGG--
---TTGGGTT--TT-GGG--
---TTTTSTT--TT-GGG--
---TTGGGTT--SS-GGG--
---TTGGGTT--SS-GGG--
---TTGGGTT--SS-GGG--
---TTGGGTT--SS-GGG--
---TTGGGTT--SS-GGG--
---TTGGGTT--SS-GGG--
---S-GGGTT--SS-GGG--
---SSTT-TT--SS-GGG--
---TTGGGTT--SS-GGG--
---TTGGGTT--SS-GGG--
---SS-TTTT--TT-GGG--
---TTGGGTT--SS-GGG--
---TTGGGTT--SS-GGG--
---TTTT-TT--SS-GGG--
---SSGGGTT--TT-GGG--
---TTGGGGGG-SS-GGG--
---SSGGGGGG-SS-GGG--
---TTGGGGGG-SS-GGG--
---S-GGGTT--SS-GGG--
--SS-GGGTT--TT-GGG--
---TTGGGTT--TT-GGG--
--SS-GGGGGG-TT-GGG--
---S-GGGTT--TT-GGG--
--SS-GGGTT--SS-GGG--
---TTGGGTT--SS-GGG--
---TTGGGTT--SS-GGG--
---TTGGGTT--SS-GGG--
---TTGGGGGG-SS-GGG--
---TTGGGTT--SS-GGG--
---SSGGGGGG-SS-GGG--
---TTGGGTT--SS-GGG--
---TTGGGTT--SS-GGG--
---TTGGGTT--SS-GGG--
---TTGGGTT--SS-GGG--
---TTSTTTT--SS-GGG--
---TTGGGTT--SS-GGG--
--STTGGGTT--SS-GGG--
---SSGGGTT--SS-GGG--
---TTGGGTT--SS-GGG--
---TTGGGTT--SS-GGG--
---TTGGGTT--SS-GGG--
---TTGGGTT--SS-GGG--
---SSGGGTT--SS-GGG--
---TTSTTTT--SS-GGG--
---SSGGGTT--SS-GGG--
---SSGGGTT--SS-GGG--
---TTSTTTT--SS-GGG--
---TTGGGTT--SS-GGG--
---SSGGGTT--SS-GGG--
---S--TTTT--SS-GGG--
---TTGGGTT--SS-GGG--
---TTGGGTT--SS-GGG--
---TTGGGTT--SS-GGG--
---TTGGGTT--SS-GGG--
---TTGGGGGG-SS-GGG--
---TTTTSGGG-SS-GGG--
---TTGGGTT--SS-GGG--
--STTTTSTT--SS-GGG--
---S-GGGTT--SS-GGG--
---TTGGGTT--SS-GGG--
---S-GGGTT--SS-GGG--
---S-GGGTT--SS-GGG--
---S-GGGTT--SS-GGG--
--SS-GGGTT--SS-GGG--
--SS-TTSTT--SS-GGG--
--STTGGGTT--SS-GGG--
---TTGGGTT--SS-GGG--
---S--TTTT--SS-GGG--
---S-GGGTT--SS-GGG--
---S-GGGTT--SS-GGG--
---S-GGGTT--SS-GGG--
---S-GGGTT--SS-GGG--
---S-GGGTT--SS-GGG--
-----GGGGGG-SS-GGG--
---S-TTSTT--SS-GGG--
---S-GGGTT--SS-TTS--
---S-GGGTT--SS-TTS--
---S-GGGTT--SS-GGG--
-----GGGTT--TT-GGG--
---S-GGGTT--SS-GGG--
-----TTSTT--SS-GGG--
---S-GGGTT--SS-GGG--
---S-GGGTT--SS-GGG--
---S-GGGTT--SS-GGG--
---S--TTGGG-SS-GGG--
---S-GGGTT--SS-GGG--
-----GGGTT--SS-GGG--
-----GGGTT--SS-GGG--
-----GGGTT--SS-GGG--
-----TTSTT--SS-GGG--
-----GGGTT--SS-GGG--
-----TTSTT--SS-GGG--
-----GGGTT--SS-GGG--
-----GGGTT--SS-GGG--
-----GGGTT--SS-GGG--
---S-GGGTT--SS-GGG--
-----GGGTT--SS-GGG--
-----TTSTT--SS-GGG--
-----GGGTT--SS-GGG--
-----GGGTT--SS-GGG--
-----GGGGGG-SS-GGG--
-----GGGGGG-SS-GGG--
-----GGGTT--SS-GGG--
-----GGGTT--SS-STT--
---S-TT-TT--SS-GGG--
-----GGGTT--SS-GGG--
---S-TTSGGG-SS-GGG--
------TTTT--SS-GGG--
---S-GGGTT--SS-GGG--
---S-GGGTT--SS-GGG--
---S-GGGTT--SS-GGG--
---S-GGGTT--SS-GGG--
---S-GGGTT--SS-GGG--
---S-GGGTT--SS-GGG--
-----GGGTT--SS-GGG--
---S-GGGTT--SS-GGG--
-----GGGSSS-SS-GGG--
-----GGGTT--SS-GGG--
---S-GGGTT--SS-GGG--
---S-GGGTT--SS-GGG--
---S-GGGTT--SS-GGG--
---S-TT-TT--SS-GGG--
---S-GGGTT--SS-GGG--
-----GGGTT--SS-GGG--
---S-GGGTT--SS-GGG--
-----GGGGGG-SS-GGG--
---S-GGGTT--SS-GGG--
-----TTSTT--SS-GGG--
-----TTSTT--SS-GGG--
-----GGGTT--SS-GGG--
-----GGGTT--SS-GGG--
-----TT-GGG-SS-GGG--
-----TT-TT--SS-GGG--
-----GGGTT--SS-GGG--
-----GGGGGG-SS-GGG--
---S-TT-TT--SS-GGG--
---S-GGGTT--SS-GGG--
---S-GGGTT--SS-GGG--
-----GGGTT--SS-GGG--
-----STTTT--SS-GGG--
-----GGGTT--SS-GGG--
-----GGGTT--SS-GGG--
-----GGGTT--SS-GGG--
-----GGGTT--SS-GGG--
-----GGGTT--SS-GGG--
-----GGGGGG-SS-GGG--
-----GGGTT--SS-GGG--
-----TTSTT--SS-GGG--
-----GGGTT--SS-GGG--
---S-GGGTT--SS-GGG--
---S-GGGGGG-SS-GGG--
---S-GGGTT--SS-GGG--
---S-GGGTT--SS-GGG--
-----GGGTT--SS-GGG--
-----GGGTT--SS-GGG--
-----GGGTT--SS-GGG--
-----GGGTT--SS-GGG--
---S-GGGTT--SS-GGG--
-----GGGTT--SS-GGG--
---S-GGGTT--SS-GGG--
---S-GGGTT--SS-GGG--
---S-GGGGGG-SS-GGG--
-----GGGTT--SS-GGG--
-----TTSTT--SS-STT--
-----GGGTT--SS-GGG--
---S-GGGTT--SS-GGG--
-----GGGTT--SS-GGG--
-----GGGTT--SS-GGG--
-----GGGTT--SS-GGG--
-----GGGTT--SS-GGG--
-----GGGTT--SS-GGG--
-----GGGTT--SS-GGG--
-----TTSTT--SS-GGG--
-----TTSTT--SS-GGG--
-----GGGTT--SS-GGG--
-----GGGTT--SS-GGG--
-----GGGTT--SS-GGG--
-----GGGTT--SS-TTS--
-----GGGTT--SS-GGG--
-----GGGTT--SS-GGG--
-----GGGTT--SS-GGG--
---S-GGGTT--SS-GGG--
---S-GGGTT--SS-GGG--
---S-TTSTT--SS-GGG--
-----GGGTT--SS-GGG--
-----GGGTT--SS-GGG--
-----GGGGGG-SS-GGG--
-----GGGTT--SS-GGG--
-----GGGTT--SS-GGG--
-----GGGTT--TT-STT--
-----GGGTT--SS-GGG--
-----TTSTT--TT-GGG--
-----GGGTT--TT-GGG--
-----GGGTT--TT-GGG--
-----GGGTT--TT-GGG--
-----GGGTT--TT-STT--
-----TT-TT--TT-STT--
-----GGGTT--TT-STT--
-----GGGTT--SS-STT--
--SS-GGGTTS-SS-STT--
--SS-GGGGGG-TT-GGG--
--SS-GGGGGG-TT-STT--
--SS-GGGTTS-TT--TT--
---S-GGGGGG-TT-STT--
---SSGGGGGG-SS-STT--
--STTGGGTTS-TT-STT--
--STTGGGGGG-TT--TT--
--SSSGGGTTS-TT--TT--
--SSSGGGGGG-TT-STT--
--SSSGGGGGG-SS--TT--
--STTGGGGGG-TT-STT--
--STTGGGGGG-TT-STT--
--STTGGGTTS-TT-STT--
--STTGGGGGG-SS-STT--
--STTGGGTT--SS-STT--
--SSSGGGTT--SS-STT--
--STTTT-TT--SS-GGG--
--STTGGGTT--SS-GGG--
--STTTTSGGG-SS-GGG--
--STTGGGGGG-SS-STT--
--STTTT-TT--TT-STT--
--STTTTSTTS-SS-STT--
--STTGGGGGG-TT-STT--
--STTGGGTT--TT-STT--
--STTGGGTTS-TT-STT--
--STTTT-GGG-TT-STT--
--STTGGGGGG-SS-STT--
--STTGGGTTS-TT-GGG--
--STTGGGTT--SS-GGG--
--STTGGGTT--TT-GGG--
--STTGGGTT--TT-STT--
--STTGGGTT--SS-GGG--
--STTTT-TTS-TT-STT--
--STTGGGTT--SS-STT--
--STTTTSTT--SS-STT--
--STTTTSTT--TT-STT--
--STTTTSGGG-SS-STT--
--STTTTSTT--SS-STT--
--STTGGGTT--TT-STT--
--STTGGGTT--TT--TT--
--STTTTSTTS-SS-STT--
--STTGGGTTS-TT-STT--
--STTSTTTT--TT-BTTB-
--STTGGGTT--TT--TT--
--STTTTTGGG-TT--TT--
--STTGGGTTS-SS--TT--
--STTSTTTTS-SS--TT--
--STTGGGSSS-TT--TT--
--STTGGGTTS-SS--TT--
--STTGGGSSS-TT-STT--
--STTGGGTTS-SS--TT--
--STTTTTGGG-TT--TT--
--STTGGGTT--SS--TT--
--STTGGGTT--SS-STT--
--STTGGGSS--SS-BTTB-
--STTGGGSS--TT--TT--
--STTGGGTT--TT--TT--
--STTGGGTTS-SS--TT--
--STTTTSTT--TT--TT--
--STTGGGTT--TT-BTTB-
--STTGGGTT--TT-STT--
--STTGGGTT--SS-GGG--
--STTGGGSS--TT-STT--
--STTTTSTT--TT-STT--
--STTSTTTT--TT-BTTB-
--STTTTSTT--SS--TT--
--STTTT-GGG-TT--TT--
--STTTTTTT--TT-BTTB-
--STTTTSGGG-TT-STT--
--STTTTSTTS-TT-STT--
--STTGGGTT--TT-BTTB-
--STTTTSTT--SS-STT--
--STTGGGTTS-SS--TT--
--STTGGGTT--TT-STT--
--STTTTSGGG-SS-GGG--
--STTTTSTT--TT--TT--
--STTGGGTT---S-STT--
--STTGGGTT--TT-GGG--
--STTTTSTT--TT-STT--
--STTGGGTT--SS-GGG--
--STTGGGTT--SS-GGG--
--STTTTSTT--SS-GGG--
--STTGGGTT--TT-GGG--
--STTTTSTT--TT-GGG--
--STTSSSTT--SS-GGG--
--STTTT-TTS-TT-GGG--
--STTTT-TT--TT-GGG--
--STTTT-TT--SS-GGG--
--STTTT-TTS-SS-GGG--
--STTGGGTT--TT-GGG--
--STTSS-TTS-SS-GGG--
--STTTT-TT--SS-GGG--
--STTGGGTTS-SS-GGG--
--STTTT-GGG-SS-GGG--
--STTTT-TTS-SS-GGG--
--STTTT-TTS-SS-GGG--
--STTTT-TTS-SS-GGG--
--STTTT-TTS-SS-GGG--
--STTTT-TTS-SS-GGG--
--STTTT-TTS-SS-GGG--
--STTTTSGGG-SS-GGG--
--STTTT-TTS-SS-GGG--
--STTTT-TTS-SS-GGG--
--STTTT-TTS-SS-GGG--
--STTTTSGGG-SS-GGG--
--STTTT-TTS-SS-GGG--
--STTTT-TTS-SS-GGG--
--STTGGGTTS-SS-GGG--
--STTGGGTT--SS-GGG--
--STTGGGGGG-SS-STT--
--STTGGGTT--SS-GGG--
--STTTTSSS--SS-GGG--
--STTGGGTTS-SS-GGG--
--STTGGGTTS-TT-GGG--
--STTTTSGGG-SS-STT--
--STTGGGTT--SS-GGG--
--STTGGGGGG-SS-STT--
--STTTT-TT--SS-STT--
--STTGGGTT--TT-STT--
--STTTTSTT--SS-STT--
--STTGGGTT--TT--TT--
--STTTTTTT--SS--SS--
--STTTTSGGG-TT--TT--
--STTGGGGGG-TT--TT--
--STTTTSGGG-SS-STT--
--STTGGGTTS-SS-STT--
--STTGGGTTT-SS-STT--
--STTGGGGGG-SS-STT--
--STTGGGTTS-TT-STT--
--STTGGGTTS-TT-STT--
--STTGGGGGG-TT-STT--
--STTTT-TTT-SS-STT--
--STTTTSGGG-SS-STT--
--STTGGGGGG-TT-STT--
--STTGGGSTT-SS-STT--
--STTGGGTTS-TT-STT--
--STTGGGTTS-TT-STT--
--STTGGGGGG-TT-STT--
--STTGGGGGG-TT-STT--
--STTTTSGGG-SS-STT--
--STTGGGGGG-SS-STT--
--SSSTTSGGG-SS-STT--
--STTGGGGGG-SS-GGG--
--STTTTSGGG-SS--TT--
--STTGGGTT--SS-STT--
--STTGGGTT--TT-STT--
--STTTTSTTT-SS-GGG--
--STTTTSTT--SS-GGG--
--STTGGGTT--SS-GGG--
--STTGGGTTT-SS-GGG--
--STTGGGGGG-SS-GGG--
--STTTTSGGG-SS-GGG--
--STTTTSTTS-SS-GGG--
--STTTTSTT--SS-GGG--
--STTGGGGGG-SS-GGG--
--STTTTSGGG-SS-GGG--
--STTGGGGGG-SS-GGG--
--STTGGGTTS-SS-GGG--
--STTGGGTT--SS-GGG--
--SSSTTSSSS-SS-GGG--
--STTTTTGGG-SS-GGG--
--STTGGGTTS-SS-GGG--
---SSGGGTTT-SS-GGG--
---SSGGGTT--SS-GGG--
---SSGGGTT--SS-GGG--
---S-GGGSS--SS-GGG--
---SSGGGGGG-SS-GGG--
---SSTTSTTS-SS-GGG--
---SSGGGGGG-SS-GGG--
---SSGGGGGG--S-GGG--
----SGGGTT--SS-GGG--
---SSGGGTT--SS-GGG--
---S-GGGGGG-SS-GGG--
---SSGGGTT--SS-GGG--
---SSGGGTTT-SS-GGG--
---S-GGGTTS-SS-GGG--
---SSTTSTTS-SS-STT--
---SSGGGTTS-SS-GGG--
---SSGGGTT--SS-GGG--
---SSGGGGGG-TT-GGG--
---SSGGGTTT-SS-SS---
---S-TTSGGG-SS-SS---
----SGGGTTT-TT-SS---
---SSGGGTTS-SS-SS---
---SSGGGGGG-TT-SS---
---SSGGGTTS-TT-GGG--
---SS-TTGGG-SS-TTS--
---SSGGGTTS-SS-SS---
-----TT-TTT-SS-SS---
---SSTT-TTT-TT-SS---
----STTSGGG-TT-SS---
---SSGGGTTS-TT-SS---
---SSTT-TTS-TT-SS---
---SSTT-TTT-SS-SS---
---SSTTSTTT-SS-SS---
---TTTT-TTT-TT-SS---
-----TT-TTT-TT-SS---
----SGGGTTT-TT-SS---
-----GGGTTT-SS-SS---
-----TT-TTT-TT-SS---
----STT-TTT-TT--S---
----SGGGTTT-TT-SS---
----STT-TTTSSS-SS---
---SSTT-GGGSSS-SS---
---SSTTSTTT-TT-SS---
---TTTT-TTT-TT-SS---
---TTTT-TTT-TT-SS---
---TTTTSTTS-SS-SS---
---S-TTSGGG-SS--S---
---TTTT--TT-SS-SS---
---TTTTS-TT-SS-SS---
---SSTTS-TT-SS-SS---
---TTTTSGGG-SS-SS---
---TTTTS-TT-SS-SS---
---TTTT--TT-TT-SS---
---TTTTSGGG-SS-SS---
---TTSSSGGG-SS-SS---
---TTTT--SS-SS-SS---
---TTTTS-TT-SS-SS---
---TTTTS-TT-SS-SS---
---TTTT-GGG-TT-SS---
---TTTT--TT-TT--S---
---TTTTS-TT-SS--S---
---TTTTSGGG-SS-SS---
---TTTTSGGG-SS--S---
---TTTT-GGG-TT--S---
---TTTT-TTS-SS-SS---
---TTTT-TTT-SS-SS---
---TTTT-TTT-SS-SS---
---TTTT-TTTSTT-SS---
---TTTT-TTT-SS-SS---
---TTTT-TTT-SS-SS---
---TTTTSTTT-TT-SS---
---TTGGGTTT-SS-SS---
---TTGGGGGG-SS-SS---
---TTTTSGGG-SS-SS---
---TTGGGGGG-TT-SS---
---TTGGGGGG-TT--S---
---TTGGGGGG-TT--S---
---TTGGGTTS-SS-SS---
---TTGGGTTS-TT--S---
---TTGGGTTT-SS-SS---
---TTGGGTTT-SS-SS---
---TTTTSGGG-SS-SS---
---TTGGGGGG-TT-SS---
---TTGGGGGG-SS-SS---
---TTGGGGGG-SS-SS---
---TTGGGGGG-SS-SS---
--STTGGGTTS-SS-SS---
---TTTTSTTT-TT--S---
---TTGGGTTT-SS-SS---
---TTTTSGGG-SS-SS---
---TTGGGTTT-SS-SS---
---TTGGGTTT-SS-SS---
---TTGGGTTS-TT-SS---
---TTGGGTTS-SS-SS---
---TTTTSTTS-SS-SS---
---SSGGGGGG-SS-SS---
---TTGGGTT--TT-SS---
---TTGGGTTT-TT--S---
---SSTTSTTT-TT-SS---
---TTGGGGGG-TT-SS---
---TTGGGTTS-TT--S---
--SSSGGGTTS-SS-SS---
---TTGGGGGG-TT-SS---
---TTGGGGGG-SS--S---
---TTGGGGGG-SS--S---
---TTGGGTTS-TT-SS---
---SSTTSTTS-TT-SS---
---TTGGGTTS-TT--S---
---SSGGGTT---S-SS---
---TTTTSTTT-TT--S---
---TTGGGTTS-SS-SS---
---TTGGGTTS-SS-SS---
---TTTTSTTS-TT-SS---
---TTTTSTTS-TT-SS---
---TTGGGTTS-TT--S---
---TTGGGTTS-TT--S---
---TTGGGTTT-TT-SS---
---TTGGGTTS-TT-SS---
---TTTT-TTT-TT-SS---
---TTGGGTTT-TT-SS---
---TTTTSGGG-TT--S---
---TTGGGGGG-TT-SS---
---TTTTSGGG-TT-SS---
---TTGGGGGG-SS-SS---
---TTTTSGGG-TT-SS---
---TTGGGTTS-TT-SS---
---TTGGGTTS-TT--S---
---TTTTSTTT-TT--S---
---TTGGGTTS-TT-SS---
---TTGGGTTS-SS-SS---
---TTGGGTTS-TT-SS---
---TTGGGGGG-TT-SS---
---TTGGGTTT-TT-SS---
--STTGGGGGG-TT-SS---
---TTGGGTTT-SS-SS---
---TTGGGTTT-SS-SS---
---TTGGGTTT-SS-SS---
--STTGGGTTT-TT-SS---
--STTTTTTTS-TT-S----
--GGGGGGTTT-SS-SS---
--STTGGGTTT-SS-SS---
--STTTT-GGG-SS-SS---
--STTTTSTTT-TT-SS---
---TTGGGTTS-TT-SS---
---SSGGGTTS-TT-SS---
---TTGGGTTT-TT-SS---
---TTGGGTTS-TT-S----
---SSGGGGGG-TT-S----
--SSSTTSTTS-TT-SS---
---SSTTSGGG-TT-S----
---SSGGGTTT-SS-SS---
---SSTTSTTS-TT-S----
---SSTTSTTS-TT-SS---
---SSGGGTTS-TT-SS---
---SSGGGTTS-SS-SS---
---SSGGGTTS-TT-S----
---SSGGGTTS-SS-SS---
---SSGGGTTS-SS-SS---
---TTGGGTTS-TT-S----
---SSGGGTTS-SS-S----
---TTGGGTTT-TT-SS---
---TTGGGTTS-TT-SS---
---TTGGGTTS-TT-SS---
---TTGGGTTT-SS-SS---
---TTGGGTTS-TT-SS---
---TTGGGTTT-TT-TT---
---TTGGGGGG-TT-SS---
---TTGGGTTS-SS-SS---
---TTTTSTTS-TT-SS---
---TTGGGTTT-TT-SS---
---TTGGGGGG-SS-SS---
---TTTTSGGG-TT-SS---
---TTGGGTTT-TT-SS---
---TTGGGTTT-TT-SS---
---TTGGGTTS-TT-SS---
---TTGGGGGG-SS-SS---
---TTGGGGGG-SS-TT---
---TTTTSGGG-SS-SSS--
---TTGGGGGG-SS-SSS--
---TTGGGTTS-TT-SS---
---TT-SSTTS-TT-SS---
---TTTTSGGG-SSSSSS--
---TTGGGGGG-SSSSS---
-----GGGTTS-SS-SSS--
-----GGGGGG-SS-SS---
-----GGGTTS-SS-SSS--
-----GGGGGG-SS-TT---
-----TTSTTS-SS-SS---
-----TTSTTS-SS-SSS--
---S-GGGTTS-SSSSS---
-----TTSGGG-SS-SS---
-----TTSGGG-SS-SSS--
---TTTTSGGG-SS-SS---
---S-TTSTT--SS-SSS--
---S-GGGGGG-SS-SS---
---S-GGGTTS-SS-SS---
---S-GGGTTS-SS-SSS--
---SS-TTTTT-SS-SS---
---SSGGGGGG-SS-SS---
---S-GGGGGG-SS-SS---
----SGGGTTT-SS-SS---
---SSGGGTTS-SS-SS---
---TTGGGTTT-SS-SS---
---SSSSSTTTSSS-SS---
---SSGGGTTT-SS-SS---
---SSGGGGGG-SS-SS---
---SSGGGGGG-SS-SS---
---SSGGGTTT-SS-SS---
-----GGGGGG-SS-SS---
-----GGGTTS-SS-SSS--
-----TT-TTS-SS-SSS--
-----TT-GGG-SS-SS---
-----GGGTTT-SS-SS---
-----GGGTTS-SS-SS---
-----GGGTTS-SS-SS---
-----TTSGGG-SSSSS---
-----GGGGGG-SS-SS---
-----GGGGGG-SS-SS---
-----GGGGGG-SS-SSS--
-----GGGGGG-SS-SS---
--S--GGGGGG-SS-SS---
-----GGGTTT-SS-SS---
-----GGGTTT-SS-SS---
-----GGGTTT-SS-SS---
-----GGGGGG-SS-SS---
-----GGGTTS-SS-SS---
-----GGGGGG-SS-SS---
-----GGGTTS-SS-SS---
-----GGGTTS-SS-SS---
-----GGGGGG-SS-SS---
-----GGGTTT-SS-SS---
----SGGGGGG-SS-TT---
-----GGGGGG-SS-SS---
-----GGGGGG-SS-SS---
-----GGGTTS-SS-SS---
-----GGGGGG-SS-SS---
-----GGGGGG-SS-SS---
--S--GGGGGG-SS-SS---
-----TTSGGG-SSSSS---
-----GGGTTS-SS-SS---
-----GGGGGG-SS-SS---
-----GGGGGG-SS-SSS--
-----GGGTTS-SS-SSS--
-----GGGTTS-SS-SSS--
-----GGGTTS-SS-SS---
-----GGGGGG-SS-SS---
-----GGGSTT-SS-SSS--
-----TTTTTS-SS-SSS--
-----GGGGGG-SS-SSS--
-----GGGTTT-SS-SS---
-----GGGTTT-SS-SS---
-----GGGGGG-SS-SS---
-----GGGGGG-SS-SS---
-----GGGGGG-TT-SS---
-----GGGTTT-SS-SSS--
-----GGGGGG-SS-SSS--
-----GGGGGG-SS-SS---
-----GGGGGG-SS-SSS--
-----GGGGGG-SS-SSS--
-----GGGTTS-SS-SS---
-----GGGGGG-SS-SS---
-----GGGGGG-SS-SS---
---TTGGGGGG-SSSSSS--
---TTGGGGGG-SS-SS---
---SSGGGTTT-SS-SS---
---SSGGGTTT-SS-SS---
---SSGGGGGG-SS-SS---
---SSGGGGGG-SS-SS---
---TTGGGGGG-SS-SSS--
---TTSTTTTT-SS-SS---
---TTGGGGGG-SS-SS---
---SSGGGGGG-SSSSS---
---SSGGGGGG-SS-SS---
---TTGGGGGG-SS-SS---
---SSGGGTTS-SS-SS---
---TTGGGGGG-SS-SSS--
---TTGGGTTS-SS-SSS--
---TTTTSGGG-SS-SS---
---TTTTSTTS-SS-SS---
---TTTTSTTS-SS-SS---
---TTGGGGGG-SSSSSS--
---TTGGGGGG-SS-SS---
---SSGGGGGGSSS-SS---
---TTGGGGGG-SSSSS---
---S-TT-GGG-SSSSS---
---TTTTSTT--SS-S----
---TTTTTTT--SSSS----
---TTTTTTT--SSSS----
---TTGGGTT--SSSSS---
---TTGGGTT--SSSS-S--
---TTGGGTT--SSSS-S--
---TTTTTTT--SS-SS---
---TTGGGTT--SSSSS---
---TTGGGTT--SS-S-S--
---TTGGGTT--SSSTTS--
---TTGGGTT--SS-S----
---TTGGGTT--SS-S----
---TTTTSTT--SSSSS---
---TTGGGTT--SSSS-S--
---TTTTTTT--SSSS----
---TTGGGTT--SS-SS---
---TTGGGTT--SSSS----
---TTTTSTT--SSSSS---
---TTTTSTT--SSSSS---
---TTTTSTT--SS-SSS--
---TTGGGTT--SSSSSS--
---TTGGGTT--SSSSS---
---TTTTSTT--SSSSSS--
---TTTTSTT--SS-SSS--
---TT-TTTT--SS-TTS--
---TTTTSGGG-SS-SSS--
---TTTTTGGG-SS-SS---
---TTGGGGGG-SS-TTS--
---TTGGGGGG-SS-SS---
---TTTTTGGG-SS-SS---
---TTTTTGGG-SS-TT---
---TTTTTGGG-SS-TT---
---TTTTTGGG-SS-SSS--
---TTTTTGGG-SS-TT---
---TTTTTGGG-SS-TTS--
---TTSTTSTT-SS-SS---
---TTTTSGGG-SS-TT---
---TTGGGGGG-SS-TT---
---TTTT-TTTTTT-SS---
---TTTT-GGG-SS-SS---
---TTTTTGGGTTT-SS---
---TTGGGGGG-SS-SS---
---TTGGGGGG-SS-TT---
---TTTTS-S--SS-TT---
---TTTTSSTTTTT-TT---
---TTGGGGGGTTT-TT---
---TTGGGGGG-SS-SS---
---TTTTS-TT-SS-TT---
---TTTT-SS--SS-TT---
---TTTTTGGG-SS-SS---
---TTGGGGGG-SS-TT---
---TTGGGTT--SS-TT---
---TTGGGTT--S--TT---
---TTGGGTT--SS-TT---
---TTGGGTT--SS-SS---
---TTGGGTT--SS-TT---
---TTGGGSS--SS-TT---
---TTGGGGGG-SS-SS---
---TTTTTTTT-SS-SS---
---TTTTTTTT-SS-SS---
---TTTT-SS--SS-SS---
---TTGGGTTS-SS-TT---
---TTTT-SS--SS-SS---
---TTGGGSS--S--TT---
---TTTT-TT-----TT---
---TTTTTTT--S--TT---
---TTTT-TT--S--TT---
---TTTT-TT--S--TT---
---TTTT-SS--S--TT---
---TTTT-TT--SS-SS---
---TTTT-SS--SS-TT---
---TTTT-TT--S--TT---
---TTTT-TTS-SS-TT---
---TTTT-TTS-SS-SS---
---TTTT-SS--S--TT---
---TTTTSTT--S--TT---
---TTTT-TT-----SS---
---TTTT-TT--S--TT---
---TTGGGTT--S--TT---
---TTTT-TT--S--TT---
---TTTT-TT-----TT---
---TTTT-TT-----TT---
---TTTTTTT-----TT---
---TTTT-TT--S--TT---
---TTTT-TT--S--TT---
---TTTT-TT--S--TT---
---TTTT-TT--S--TT---
---TTTT-TT--S--TT---
---TTTTSTT--SS-TT---
---TTGGGTT--SS-SS---
---TTTT-TT--SS-SS---
---TTTT-SS---S-SS---
---TTTT-TT---S-SS---
---TTTT-TT--SS-SS---
---TTGGGTT-----SS---
---TTTT-TT-----TT---
---TTTTSTT-----TT---
---TTTT-TT-----TT---
---TTTT-SS-----SS---
---TTTT-SS---SSTT---
---TTTT-SS---S-SS---
---TTTT--S-----TT---
---TTTTSSS-----TT---
---TTTT-SS-----TT---
---TTTTSSS-----SS---
---TTTTSTT-----TT---
---TTTTSTT---S-SS---
---TTTT-SS-----SS---
---TTGGGTT-----TT---
---TTTT-SS-----TT---
---TTTT-TT-----TT---
---TTTT-TT-----TT---
---TTTT-TT--S--TT---
---TTTT-TT-----TT---
---TTTT-TT--SS-TT---
---TTTT-TT-----TT---
---TTTT-TT---S-TT---
---TTGGGTT--SS-TT---
---TTTT-TT--SS-TT---
---TTTT-TT-----TT---
---TTTT-TT-----TT---
---TTTTSTT--S--TT---
---TTGGGTT--S--TTS--
---TTGGGTT---S-SS---
---TTGGGTT--SS-TT---
---TTTTTTT---S-TT---
---TTTTSTT---S-TT---
---TTTTSTT-----TT---
---TTGGGTT-----TT---
---TTTTTTT--S--TT---
---TTGGGTT---S-TT---
---TTGGGTT--SS-TT---
---TTTTSTT--SS-TT---
---TTTTSTT-----TT---
---TTTTSTT--SS-TT---
---TTTTSTT--SS-TT---
---TTTT-TT--SS-TT---
---TTTT-TT--SS-TT---
---TTTT-SS--S--TT---
---TTGGGTT-----TT---
---TTTT-TT--S--TT---
---TTTTTTT-----TT---
---TTTTSSSS----TT---
---TTTTSSS-----TT---
---TTTTSSS---S-SS---
---TTTTTTTS----TT---
---SSGGGTTS----TT---
---TTTTTTT-----TT---
---TTTTTSSS--S-TT---
---TTTTTTT-----TT---
---TTTT-TT--S--TT---
---TTTTTGGG-S--SS---
---TTTTTTT-----TT---
-----TTTTTS----TT---
-----TTTTT-----TT---
-----TTSTT-----TT---
-----TT-GGG----TT---
-----TT-TT--S--TT---
-----TTTGGG----SS---
-----TTTTT---S-TT---
---TTTTSTT-----TT---
---TTSS-TTS----TT---
-----TT-GGG-SS-TT---
---TTSS-TT--S--TT---
---TTTTSTT--SS-TT---
---TTGGGGGG--S-SS---
---S-TT-TT--SS-SS---
---TTTTSTT---S-SS---
---TTGGGTTS--S-SS---
---TTTT-TTS--S-SS---
---TTTT-TTS-S--SS---
---TTTTSTTS----TT---
---TTTTTTTS----SS---
---TTGGGTTS--S-TT---
---TTGGGTTS--S-SS---
---TTGGGTTS----TT---
---TTGGGTTS----TT---
---TTGGGTT-----TT---
---TTGGGTT-----TT---
---TTTTSTT--SS-TT---
---TTGGGGGG----TT---
--STTTT-TT--S--TT---
---TTGGGTT--S--TT---
---TTTT-GGG-SS-SS---
---TTTTSTT-----TT---
---TTGGGTT--SS-TT---
---TTTTSTT--SS-SS---
---TTGGGTTS-SS-TT---
---TTGGGTT--SS-TT---
---TTGGGGGG-SS-SS---
---TTGGGTTS-SS-SS---
---TTGGGTTS-SS-SS---
---TTTTSTT---SSSS---
---TTGGGTT---SSSS---
---TTTTSTT---SSSS---
---TTGGGTTS--SSSS---
---TTTTSTTS--SSSS---
---TTGGGTTS--SSS----
---TTTTSTTS--SSSS---
---TTTTSTTS--SSSSS--
---TTTT-TTS--S-SS---
---TTTT-TTS--SSSSS--
---TTTTSTTS--SSSS---
---TTTTSTT---S-SS---
---TTTT-TT---SSS----
---TTTTSTTS-SSSSS---
---TTGGGGGG--SSSS---
---TTGGGGGG--SSSS---
---TTTTSTT---SSSS---
---TTTTSTTS--S-SS---
---TTGGGTTS----SS---
---TTTTSSSS--S-SS---
---TTGGGTTS--S-SSS--
---TTGGGTT---S-SS---
---TTGGGTTS--S-SS---
---TTTTSTTS--S-SS---
---TTTTSTTS----TT---
---TTGGGGGG--S-SS---
---TTGGGGGG----TT---
---TT-TTTT-----TT---
---TTTTSTTT--S-TT---
---TTGGGTTS--S-TT---
---TTGGGTTS--S-TT---
---TTGGGGGG--S-SS---
---TTTTSTTT--S-TT---
---TTGGGTTT--S-SS---
---TTGGGGGG----SS---
---TTTTSGGG----TT---
---TTGGGTT--S--SS---
---SSTTSTT---S-SS---
---TTGGGTTS--SSSS---
---TTTTSTT---S-SS---
---TTGGGTTS--SSSS---
---TTTTSTTS--SSSS---
---TTTTSTTS--S-SS---
---TTTTSTTS----TT---
---TTTTSTTS--S-TT---
---TTGGGTTS----TT---
---TTGGGTTS--S-SS---
---TTGGGTT---S-SS---
---TTGGGTTS--S-SS---
---TTGGGTT---S-TT---
---TTGGGTT---S-SS---
---TTTTSTT---S-S----
---TTTTSTTS----SS---
---TTTTSTTS--S-TT---
---TTTTSTT-----TT---
---TTGGGTT-----SS---
---TTTTSGGG--S-TT---
---TTGGGGGG--S-SS---
---TTGGGTT---S-SS---
---TTTTSTTS----TT---
---TTTTSSTT----TT---
---TTTTTSSS----SS---
---TTTTTSSS----TT---
---TTGGGSS-----TT---
---TTGGGSS-----TT---
---TTTT-SS-----TT---
---TTGGGSSS----TT---
---TTTT-SS-----TT---
---TTGGGSS-----TT---
---TTTTSSSS----TT---
---TTTTTTTS----TT---
---TTTTSTT-----TT---
---TTGGGTT---SSTT---
---TTGGGTT---S-TT---
---TTTTSTT-----TT---
---TTGGGTT-----TT---
---TTTTTTT---S-TT---
---TTTTTTT-----TT---
---TTTTTTT-----TT---
---TTTTSGGG----TT---
---TTTTTTTT--S-TT---
---TTTTTGGG--S-TT---
---TTTTTTT-----TT---
---TTTTSTT-----TT---
---TTTTTGGG----TT---
---TTTT-GGG-S--TT---
---TTTTSTT-----TT---
---TTTTSTT-----TT---
---TTGGGTT-----TT---
---TTTTTTT---S-TT---
---TTTTSTT-----TT---
---TTTTTGGG----TT---
---TTTTTTTS--S-TT---
---TTTTTTTT--S-TT---
---TTTTTGGG--S-TT---
---TTTTTGGG--S-TT---
---TTGGGTT-----TT---
---TTTTTTT-----TT---
---TTTT-GGG--S-TT---
---TTTTTSTT--S-SS---
---TTTT-TTT-SS-TT---
---TTTTSSTT-SS-TT---
---TTGGGTTS--S-SS---
---TTTTTGGG----SS---
---TTTTTGGG--S-TT---
---TTGGGTT---S-TT---
---TTTTSTT---S-TT---
---TTTTSSTT--S-TT---
---TTTTTTTT-SS-TT---
---TTTTTTT-----TT---
---TTTTTTT---S-TT---
---TTTTTGGG--S-TT---
---TTTTSTT---S-TT---
---TTTTTGGG--S-TT---
---TTTT-GGG-S--TT---
---TTTTSTT--S--TT---
---TTTTTTTS----TT---
---TTTTSTTS----SS---
---TTTT-TT-----TT---
---TTTTSTT-----TT---
---TTTTSTT-----TT---
---TTTTSTTS----TT---
---TTTTSTT-----TT---
---TTTTTTT-----TT---
---TTTTTTTS----TT---
---TTTTTGGG----TT---
---TTTTTGGG----TT---
---TTTTTTTS----TT---
---TTGGGTTT-SS-TT---
---TTTTSTT-----TT---
---TTTTSSS-----TT---
---TTGGGGGG--S-TT---
---TTTTSTT---S-TT---
---TTTTTTT-----TT---
---TTTTTGGG----SS---
---TTGGGTT--S--TT---
---SSGGGGGG----TT---
---TTTTTGGG-S--TT---
---TTTTTTT---S-TT---
---TTTTTTTS-S--TT---
---TTGGGTT--S--TT---
---TTTTSTT--SS-TT---
---TTGGGTT--S--TT---
---TTTTTTT-----TT---
---TTTTTTTS----TT---
---TTTTTTT-----SS---
---TTTTTTTS--S-TT---
---TTTTTTTS----TT---
---TTTTSTT-----SS---
---TTGGGTT-----SS---
---TTGGGTT---S-SS---
---TTGGGTT---SSSS---
---TTGGGTT-----TT---
---TTTTTTTS--S-TT---
---TTTTSTT---SSTT---
---TTTTSTT-----TT---
---TTTTTTTS----TT---
---TTTTTTT---S-TT---
---TTGGGTTS--S-TT---
---TTGGGTTT----TT---
---TTGGGGGG--S-TT---
---TTGGGTTS--S-TT---
---TTGGGTT---S-TT---
---TTTTTTT---S-SS---
---TTTTTTTS--S-SS---
---TTTTSTTT--S-SS---
---TTTTTTTS----TT---
---SSGGGTT---S-TT---
---TTGGGGGG--S-TT---
---TTGGGTT-----TT---
---TTGGGTTS----TT---
---TTTTTSTT--S-TT---
---TTTTTSTT--S-TT---
---TTTTTGGG--S-TT---
---TTSTTTT---S-TT---
---TTTTSTT-----SS---
---TTGGGTT---S-TT---
---TTGGGTT---S-TT---
---TTTTTTT---S-TT---
---TTTTTTTS--S-TT---
---TTGGGTTT--S-SS---
---TTTTTTTT----TT---
---TTTTTGGG--S-TT---
---TTTTTTTS--S-TT---
---TTTTTGGG----SSS--
---TTTTTTT---S-TT---
---TTSTTTTT--S-TT---
---TTTTSTT---S-TT---
---TTGGGGGG--S-TT---
---TTGGGTTS--SSTT---
---TTTTTGGG--S-TT---
---TTSTTTT-----TT---
---TTTTSTT---S-SS---
---TTGGGGGG----TT---
---TTGGGTTT--S-TT---
---TTGGGTTT--S-TT---
---TTGGGSS--S--TT---
---TTTTTGGG----TT---
---TTSTTTT---S-TT---
---TTTTTTTS----TT---
---TTGGGTTT--S-TT---
---TTGGGTT-----TT---
---TTGGGTTT--S-TT---
---TTTTTTT---S-TT---
---TTTTSTT--SS-TT---
---TTGGGTT-----TT---
---TTTTTGGG----TT---
---TTGGGTT-----TT---
---TTGGGTTS--S-SS---
---TTGGGTTT--S-SS---
---TTTTTTTT--S-TT---
---TTTTTTTS--S-SS---
---TTGGGTTT--S-TT---
---TTTTTTT-----TT---
---TTTTTTTS----TT---
---TTTTTTTS----TT---
---TTTTTTTS----TT---
---TTTT-TT---S-TT---
---TTTTTTTS--S-TT---
---TTTTTTTS----TT---
---TTGGGTTT--S-TT---
---TTTTTTT---S-TT---
---TTTTTTTS--S-SS---
---TTGGGGGG--S-TT---
---TTGGGTTT--S-SS---
---TTGGGTT---S-TT---
---TTGGGTT---S-TT---
---TTTTSTT---S-TT---
---TTTTTTT-----TT---
---TTTTTTT-----TT---
---TTTTTTTS----TT---
---TTGGGTTT----TT---
---TTTTTTT-----TT---
---TTGGGTT-----TT---
---TTGGGTT-----TT---
---TTGGGTTS--S-TT---
---TTGGGTT---S-TT---
---TTGGGTT-----TT---
---TTGGGTT---S-TT---
---TTGGGTTS---STT---
---TTTTSSS-----TT---
---TTTTTTT-----TT---
---TTTTTTTS--S-TT---
---TTGGGTT---S-TT---
---TTTTTTTS--S-TT---
---TTGGGTT---S-TT---
---TTGGGTTT--S-TT---
---TTSSSTTT--S-TT---
---TTTTSTTT--S-SS---
---TTTTSTT-----TT---
---S-GGGTT-----TT---
---TTGGGGGG--S-TT---
---TTTT-GGG--S-TT---
---TTTTTGGG--S-TT---
---TTTTTGGG--S-TT---
---TTTTTTTS--S-SS---
---SSTTTTTS--S-TT---
---TTTTTTT-----TT---
---TTTTTGGG--S-TT---
---TTTTTGGG--S-TT---
---TTTTTGGG--S-TT---
---TTTTTTT---S-SS---
---TTTTTTTS--S-TT---
---TTTTTTT-----TT---
---TTTTTTT-----TT---
---TTTTTTT-----TT---
---TTTTTTT-----TT---
---SSGGGTTS----TT---
---TTTTTTTS----TT---
---TTGGGTTT----TT---
---TTGGGTT-----SS---
---TTGGGTTT----TT---
---TTTTSTT-----TT---
---TTGGGTTS----TT---
---TTGGGTTT----TT---
---SSTTSTTS----TT---
---TTTTTTTT----TT---
---TTGGGTTT----TT---
---TTGGGTT-----TT---
---TTGGGTTS----TT---
---SSGGGTT-----TT---
---TTGGGTT-----TT---
---TTGGGTT-----TT---
---TTGGGTTS----TT---
---TTGGGTTS----TT---
---TTGGGTTS----TT---
---TTGGGTTS--S-TT---
---TTGGGTTS----TT---
---TTGGGTTT--S-TT---
---TTGGGTTT--S-TT---
---TTGGGTTT--S-TT---
---TTGGGTTT----TT---
---TTGGGTT---S-TT---
---TTGGGTTS----TT---
---TTGGGTTS----TT---
---TTGGGTT---S-TT---
---TTGGGTT---S-TT---
---S-GGGTT-----TT---
---S-GGGSS---S-TT---
---S-GGGTT-----TT---
---TTGGGTTT----TT---
---TTGGGTT-----TT---
---TTGGGTT-----TT---
---TTTTSTT-----SS---
---TTSTTTT-----SS---
---TTGGGTT---SSTT---
---S-GGGTT---SSSS---
---TTGGGTT-----TT---
---TTTTSTT---S-TT---
---TTGGGTT-----TT---
---TTTTSTT-----TT---
---TTTTSTT-----TT---
---TTTTSTTT--S-TT---
---TTTTSTT-----TT---
---TTTTSTT-----TT---
---TTGGGTTT----TT---
---TTGGGTT-----TT---
---TTGGGTTT----TT---
---TTTTSTT-----SS---
---TTTTSTT-----SS---
---TTTTSTT-----TT---
---TTGGGTT---S-TT---
---TTTTTTTT----TT---
---TTTTSTTT----TT---
---TTTTSTT-----TT---
---TTTTSTT-----TT---
---TTGGGTTT--S-TT---
---TTTTTTTS--S-TT---
---TTGGGTT-----SS---
---TTTTTTT-----TT---
---TTGGGTT-----TT---
---TTTTSTT-----TT---
---TTTTSTT-----TT---
---TTGGGTT-----TT---
---TTSSSTT-----TT---
---TTTTSTT-----TT---
---TTTTTTT-----TT---
---TTTTTTT-----TT---
---TTGGGTT-----TT---
---TTTTSTT-----TT---
---TTGGGTT-----TT---
---TTGGGTTS----TT---
---TTTTSTT-----TT---
---TTTTSTT-----TT---
---TTTTSTT-----SS---
---TTTTSTT-----TT---
---TTTTTTT-----TT---
---TTGGGTT-----TT---
---TTSSSTT-----TT---
---TTTTSTTT----TT---
---TTGGGTT-----TT---
---TTTTSTT-----TT---
---TTGGGTTT--S-TT---
---TTTTSTT-----TT---
---TTTTSTT-----SS---
---TTGGGTT-----TT---
---TTTTSTT-----TT---
---TTTTSTTT----TT---
---TTTTSTT-----TT---
---TTGGGTT-----TT---
---TTTTSTT-----TT---
---TTGGGTT---S-TT---
---TTSTTTT-----TT---
---TTGGGTT-----TT---
---TTGGGTT--SS-TT---
---TTGGGTT--S--TT---
---TTTTSTT-----TT---
---TTTTSTT--S--TT---
---TTTTSTT---S-TT---
---TTGGGTTT----TT---
---TTGGGTT-----TT---
---TTTTTTTS---SSS---
---SSGGGTT---S-TT---
---TTGGGTT-----SS---
---TTTTTTT---S-TT---
---TTGGGSS-----TT---
---TTGGGSS-----SS---
---TTTTTTTS---STT---
---TTGGGSS-----TT---
---TTGGGSS-----TT---
---TTGGGSS-----TT---
---TTGGGSS-----SS---
---TTGGGTT-----TT---
---TTGGGTT-----TT---
---TTTTTTT-----TT---
---TTGGGTT-----TT---
---TTTTSTT-----TT---
---TTTTTTTT----TT---
---TTGGGTTS----SS---
---TTGGGTTT----TT---
---TTSTTTT-----TT---
---TTGGGTTS----TT---
---TTSS-TT-----SS---
---TTSGGGGS----SS---
---TTSTTTTS----TT---
---TTTTSTT-----TT---
---TTTTTTTS----TT---
---TTTTSTT-----TT---
---TTTTTTT-----TT---
---TTGGGTTT----TT---
---TTTTTTTS----TT---
---TTGGGTT-----TT---
---SSTTTTT-----TT---
---SSTTTTTT----TT---
---TTGGGTT-----TT---
---SSGGGTT-----TT---
---TTGGGTT---S-TT---
---S-TTSTTS--S-TT---
---TTTTTTTS----TT---
---TTGGGTTS----TT---
---S-TTSTT-----TT---
---S-TTTTTS----TT---
-----GGGTTT--S-TT---
---S-TTSTT-----TT---
---S-TTTTTT----TT---
---S-TTSTTT----TT---
---S-TTSTTS----TT---
---S-GGGTT-----TT---
-----TTTTT-----TT---
---S-GGGTT-----TT---
-----GGGTTT----TT---
---S-GGGTT-----TT---
---S-TTTTT-----TT---
-----GGGTT-----TT---
-----GGGTT-----TT---
---S-GGGTTT----TT---
---TTTTTTTS----TT---
---TTTT-TT---S-TT---
---TTGGGTTT--S-TT---
---TTTTTTTT----TT---
---TTTTTTTS----TT---
---TTTTTTTS--S-TT---
---TTTTTTTS--S-TT---
---TTGGGTTS--S-TT---
---TTGGGTTS--S-TT---
---TTTTTTTS--S-TT---
---TTGGGTT---S-TT---
---SSGGGTTS--S-TT---
---TTTTSTTS---STT---
---TTTTSTTS--S-TT---
---TTGGGTTS--S-TT---
---TTGGGTTS--SSTT---
---TTGGGTTS----TT---
---TTGGGTTS--S-TT---
---TTGGGTTS--S-TT---
---TTGGGTTS----SS---
---TTGGGTT-----TT---
-----GGGTTS--S-TT---
---S-GGGTTS----TT---
-----GGGSSS---SSS---
-----GGGSSS---STT---
---S-TTTTTS---STT---
---S-GGGTTS----TT---
-----TTTTTS----TT---
---S-TTTTTS---STT---
---S-TTTTTS---STT---
---TTGGGTTS---STT---
---TTGGGTTS--SSTT---
---TTGGGTTS--S-TT---
---TTGGGTTS----TT---
---TTGGGTTS----TT---
---TTGGGTTT----TTS--
---TTTTSTT---S-TT---
---TTTTTTTT----TT---
---TTGGGTTS--SSSS---
---TTGGGTTS--SSTT---
---TTTTTTTS----TT---
---TTGGGTTS--S-SS---
---TTTTSTTT----TT---
---TTGGGTT----STT---
---TTGGGTTS----TT---
---TTTTTTTT----TT---
---TTGGGTTS----TT---
---TTTTSTTS---SSS---
---TTGGGTTS--S-TT---
---TTTTTTTS--S-TT---
---TTTTTTT---S-TT---
---TTTTSTT---S-SS---
---TTGGGTTS--SSSS---
---TTTTSTT---S-TT---
---TTGGGTTS--S-TT---
---TTGGGTTS--S-TT---
---TTGGGTTS--S-TT---
---TTGGGTTS--S-TT---
---TTGGGTTS----TT---
---TTTTSTT-----TT---
---TTTTSTTS----TT---
---TTGGGTTS----TT---
---TTTTSTT---S-TT---
---TTGGGTTT--S-SS---
---TTTTSTT---S-TT---
---TTTTSTTS--S-SS---
---TTTTSGGG----TT---
---TTGGGTTS--S-TT---
---TTTTSTTS--S-TT---
---TTGGGTTS--S-TT---
---TTGGGTT---S-TT---
---TTGGGGGG--S-TT---
---TTTTSTT-----TT---
---TTTTS-SS----SS---
---TTTTSTTS--S-TT---
---TTGGGTTS----TT---
---TTTTSTTS--S-SS---
---TTTTSTTS--S-TT---
---TTGGGTT---S-TT---
---TTGGGTTS----TT---
---TTTTSTTT--SSTT---
---TTGGGTTS--SSTT---
---TTSTTTTS----TT---
---TTTTSTTS----TT---
---TTGGGGGG----TT---
---TTTTTTTS----TT---
---TTTTTTTS----TT---
---TTGGG-SS----TT---
---TTGGGTTS----TT---
---TTTTSTTS----TT---
---TTGGGTTS----TT---
---TTTTTTTS----TT---
---TTTTTGGG----TT---
---TTTTSTTS----TT---
---TTGGGGGG--S-TT---
---TTGGGGGG--S-TT---
---TTGGGGGG--S-TT---
---TTGGGGGG--S-TT---
---TTSTTTTS--S-SS---
---TTGGGGGG----TT---
---TTGGGTTS----TT---
---TTSTTGGG----TT---
---TTTTTTTS----TT---
---TTTTSGGG----TT---
---TTTTTTTS----TT---
---TTTTSTTS----SS---
---TTSTTGGG--S-TT---
---TTGGGGGG----TT---
---TTGGGTTT----TT---
---TTTTSTTS----TT---
---TTSTTTTS----TT---
---TTTTTTTS----TT---
---TTTTSTT-----TT---
---TTGGGGGG----TT---
---TTSTTTTT----SS---
---TTTTTTTT--S-TT---
---TTGGGTTT--S-TT---
---TTGGGTTS--S-TT---
---TTGGGTTS--S-TT---
---TTGGGTT---S-TT---
---TTGGGTT---S-TT---
---TTGGGTT---S-TT---
---TTGGGTT---S-TT---
---TTTTSTT-----TT---
---TTGGGTT---S-TT---
---TTTTSTTT--S-SS---
---TTGGGTTT--S-TT---
---TTGGGTTT--S-TT---
---TTTTSTT---S-TT---
---TTGGGTTS----TT---
---TTGGGTTS----TT---
---TTGGGTTS----SS---
---TTGGGTT---SSTT---
---TTGGGTTT--S-TT---
---TTGGGTT---S-TT---
---TTTTSTT---S-TT---
---TTTTSTTT--S-TT---
---TTGGGTTS--S-TT---
---TTGGGTTT--S-TT---
---TTGGGTTT--S-SS---
---TTGGGTTT--S-TT---
---TTGGGTT---S-TT---
---TTGGGTT-----TT---
---TTTTSTT-----TT---
---TTGGGTTT--S-TT---
---TTGGGTT---S-TT---
---TTGGGTTS----TT---
---TTGGGTT-----TT---
---TTGGGTT-----TT---
---TTGGGTTT----TT---
---TTGGGTTT----TT---
---TTGGGTTT----TT---
---TTTTSTTS--S-TT---
---TTTTSTT-----TT---
---TTTTSTT-----TT---
---TTTTSTT-----TT---
---TTTTSTTS----TT---
---TTGGGTTT----TT---
---TTTTSTT-----TT---
---TTSSSTTT----TT---
---TTGGGTT-----TT---
---TTTTSTTS----TT---
---TTTTSTT-----TT---
---TTGGGTT-----TT---
---TTTTTTTT----TT---
---TTTTTGGG----TT---
---TTTTTTT---S-TT---
---TTTTTTTS--S-TT---
---TTGGGTTSS-S-TT---
---TTTTSTTS--S-TT---
---TTGGGTTS----TT---
--STTGGGTTS--S-TT---
--STTGGGTTSS---TT---
--STTGGGTTSS---TT---
--STTGGGTT-----TT---
--STTGGGTTS--S-TT---
--STTGGGTTT--S-TT---
--STTGGGTTS--S-TT---
--STTGGGTTS----TT---
--STTTTSTTS--SSTT---
--STTTTTTTS----TT---
--STTGGGTTS----TT---
---TTGGGTT---S-TT---
---TTGGGTTS----TT---
---TTTTSTTS----TT---
---TTGGGTTS--S-TT---
---TTGGGTTS--S-TT---
---TTGGGTT-----TT---
---TTGGGTTS--S-TT---
---TTGGGTTS--S-SS---
---TTGGGTT-----TT---
---TTGGGTTT--S-TT---
---TTGGGGGG----TT---
---TTGGGTT-----TT---
---TTGGGTTS--S-TT---
---TTTT-TTS--S-TT---
---TTTTSTTS----TT---
---TTTTSTTS--S-TT---
---TTTTSTTS----TT---
---TTTTSTTS--S-TT---
---TTTTSTTS--S-SS---
---TTGGGTTS--S-TT---
---TTGGGTT-----TT---
---TTGGGTTS----TT---
---TTGGGTTS----TT---
---TTGGGTTS----TT---
---TTGGGTT-----TT---
---TTGGGTTS----TT---
---TTGGGTTS----TT---
---TTGGGTTS----TT---
---TTGGGTTS----TT---
---TTTTTTTS----TT---
---TTGGGTTS----TT---
---TTTTTTTS----TT---
---TTGGGTTS----TT---
---TTGGGTTS----TT---
---TTGGGSSS----TT---
---TTGGGTTS----SS---
---TTGGGTTS----SS---
---TTGGGTT-----TT---
---TTGGGTTS----TT---
---TTGGGTTT----TT---
---TTGGGTT-----TT---
---TTSTTTTS---STT---
---TTTTSTTS----TT---
---TTGGGTTS---STT---
---TTTTTSSS---STT---
---TTTTTTTS----TT---
---TTTTTTTS----SS---
---TTTTSSSS----TT---
---TTTTSTTS----TT---
---TTTTSTTS----SS---
---TTGGGTTS----TT---
---TTGGGTTS----SS---
---TTGGG-SS----TT---
---TTGGGTTT----TT---
---TTTTSTTS---STT---
---TTGGGTT----STTS--
---TTGGGGGG---STTS--
---TTTTTTTT---STTS--
---TTTT-TTT---STT---
---TTTT-TTS---STTS--
---TTGGGTTS----TT---
---TTGGGTTS---STT---
---TTTTSTTS--SSTT---
---TTTT-TTS---STT---
---TTTTSTT-----TT---
---TTTT-TTS---STT---
---TTTTSTT-----TT---
---TTTTSTTS----TT---
---TTTTSTT-----TT---
---TTGGGTTS----SS---
---TTTTSSSS----SS---
---TTTTSTTS----SS---
---TTTTSTTS----TT---
---TTTTTGGG----TT---
---TTGGGTTS----TT---
---TTTTTTTS----TT---
---TTGGGGGG----TT---
---TTTT-TT-----TT---
---TTTT-TTS----SS---
---TTTT-STT----TT---
---TTTT-TTT----TT---
---TTTT-TTT----TT---
---TTGGGSTT----TT---
---TTTTTGGG----TT---
---TTTTSSSS----TT---
---TTTTSTTS----TT---
---SSTTTGGG----TT---
---TTTT--TT----TT---
---TTSSSGGG----TT---
---TTTT-GGG----TT---
---TTTTTGGG----TT---
---SSGGGGGG----TT---
---TTGGGGGGG---TT---
---TTTT-GGGG---SS---
---TTTT-GGGG---SS---
---TTTT-GGGG---TT---
---TTTT-GGGG--SSS---
---TTTT-GGGG---TT---
---TTTT-GGGGS--SS---
---TTTT-GGGGG--SS---
---TTTT-GGGGS--TT---
---TTTTSGGGGG--SS---
---TTTT-GGGG---TT---
---TTTT-GGGG---S----
---TTTT-SGGGS--S----
---TTTTTGGGG---S----
---TTTT-GGGTT--TT---
---TTGGGTTSTT--TT---
---TTTT-GGGSS--TT---
---TTGGGTTSTT--TT---
---TTTT-TTS-S--TT---
---GGGG-TTSTT--TT---
---TTTT-GGGTT--SS---
---TTTT-TTTTT--TT---
---TTGGGTT-TT--TT---
---TTTT-TT-TT--TT---
---GGGGSTTSTT--TT---
---TTTT-TT-SS--TT---
---TTTT-TT-TT--TT---
---TTTTSTT-SS--TT---
---TTGGGTT-TT--TT---
---TTGGGTT-SS--TT---
---TTTT-TT-SS--TT---
---TTGGGTTSTT--TT---
---TTGGGTT-TT--SS---
---TTTTTTT-TT--TT---
---TTTT-TTSSS--S----
---TTTT-TT-SS--TT---
---TTGGGTT-TT--TT---
---TTTT-TT-TT--TT---
---TTTTTTT-SS--TT---
---TTTT-TTSTT--TT---
---TTTT-TTSTT--TT---
---TTTT-TT-TT--TT---
---TTTT-TT-SS--TT---
---TTTT-TT-SS--TT---
---TTTT-TT-TT--TT---
---TTTT-TT-TT--TT---
---TTTT-TT-TT--TT---
---GGGG-TT-TT--TT---
---TTTT-TT-SS--TT---
---TTTT-TT-SS--TT---
---TTTT-TT-SS--TT---
---TTTT-TT-TT--TT---
---TTTT-TT-TT--TTS--
---TTTT-TT-SS--TTS--
---TTTT-TTTTT--TTS--
---TTTTTTT-TT--SS---
---TTTT-TT-TT--TT---
---TTTT-SS-TT--TTS--
---TTTT-TTSTT--TT---
---TTTT-TTSTT--TT---
---TTTT-TT-TT--TT---
---TTTT-SSSTT--TT---
---TTTTSTT-TT--TT---
---TTTTSSSSTT--TT---
---TTTTSTTSTT--TT---
---TTGGGSSSTT--TT---
---TTTTSTT-SS--TT---
---TTTTSTT-TT--SS---
---TTTTSTTSSS--TT---
---TTTT-TT-TT--TT---
---TTTTSTTSTT--SS---
---TTGGGTT-TT--TT---
---TTGGGTT-TT--TT---
---TTTT-TT-TT--TT---
---TTTT-TTSTT--TT---
---TTGGGTTSTT--TT---
---TTTT-TT-TT--TT---
---TTTT-TT-TT--TT---
---TTTT-TT-SS--TT---
---TTTT-TT-TT--TT---
---TTTTSTTSTT--TT---
---TTSTTGGGSS--TT---
---TTTTSTTSTT--TT---
---TTTTTTT-SS--TT---
---GGGG-TT-TT--TT---
---TTTTTTTSTT--TT---
---TTTTTTT-TT--TT---
---TTTT-TT-SS--TT---
---TTTTTTT-TT--TT---
---TTTTSTT-TT--TT---
---TTTTSTTSTT--TT---
---TTTTTTTSTT--SS---
---TTTTSTT-SS--TT---
---TTTTSTT-TT--TT---
---TTTT-TTSTT--TT---
---TTTTSTTSTT--TT---
---TTTTSTTSTT--TT---
---TTTTSTTSTT--TT---
---TTGGGTTSTT--TT---
---TTTT-TT-TT--TTS--
---TTTT-TT-TT--TT---
---TTTTSTT-TT--TTS--
---TTTT-TT-TT--TTS--
---TTTT-TT-TT--TTS--
---TTTT-SS-SS--SSS--
---TTTTSTT--S--SSS--
---TTGGGTTSSS--TTS--
---GGGGSTT-TT--TTS--
---TTTTSTT-TT--TTS--
---STTTSTT--S--TT---
---GGGGSTT-TT--TT---
---GGGGSTT-TT-STTS--
---GGGTSTT-TT--TT---
---GGGGGTT--S--TTS--
---GGGSSTT-TT-STTS--
---GGGG-TT-TT-SS-S--
---HHHHTTT-TT-STTS--
---GGGTSTT-TT-STT---
---GGGGSTT-TT--TT---
---GGGG-SSS-S--TT---
---GGGG-TT-TT--TT---
---GGGGGTT--S--TT---
---GGGGSTT--S--TT---
---GGGGSTT-TT--TT---
---GGGGSTT-TT--TT---
---GGGGSTT-TT--SS---
---GGGGSTTSTT--SS---
---GGGGGTTSSS--TT---
---GGGGSTTSTT-STT---
---HHHHTTT-TT--TT---
---TTTTSTT-TT--TT---
---TTTTTTTTTT--TT---
---HHHHTTT-TT--TT---
---HHHHTTT-SS--SS---
---TGGGGTT-SS--SS---
---GGGG-TTSSS--SS---
---GGGGGTTTSS--SS---
---GGGGSTTSSS--TT---
---GGGG-TT-TT--TT---
---GGGGGTT-SS--TT---
---GGGGGTT-SS--SS---
---GGGGSTTSSS--TT---
---GGGGSTT-SS--TT---
---GGGGSTT-TT--TT---
---GGGTTTT-TT--TT---
---GGGGSTT-SS--TT---
---GGGGSTTSTT--TT---
---GGGGGTTSTT--TT---
---GGGGGTT-TT--TT---
---GGGGSTT--S-STT---
---GGGGGTTSTT-STT---
---GGGGSTT-TT-STT---
---GGGGGTT-TT-SS----
---GGGGGTTSTT--TT---
---GGGGSTT-TT-STT---
---SGGGSTT-TT-STT---
---GGGG-SSSTT--TT---
---GGGGSTT-TTSSTT---
---GGGG-TT-TT--TT---
---GGGGSTT-TT--TT---
---GGGGSTTSTTSSS----
---SGGGSTT-TT-STT---
---GGGGGTT-TT--TT---
---GGGG-TT-TT-STT---
---SGGGGTTSTTS-SS---
---SGGG-TT-TT-STT---
---SGGG-TT-TT--TT---
---SGGGGTTS-S--TT---
---SGGGGGGGTTS-TT---
---GGGGSTT-TT--SS---
---SGGG-TTSTT--TT---
----GGGGTTSTT--SS---
----GGG-TT-TT--TT---
---SGGGSTT-TT--TT---
---SGGG-TT-TT--TT---
---GGGGSTT-TT--SS---
---GGGG-TT-TT--SS---
---SGGGSTT-TTSSSS---
---SGGGSTTSTT-STT---
---SGGG-TT-TT--TT---
---SGGG-TT-TTS-TT---
----TTT-TTTTTS-TT---
----GGGSTTTTTSSTT---
----TTTTTT-TTS-TT---
----TTTSTTSTT--TT---
---GGGTSTT-TTSSSS---
---STTTTTTTTTSSSS---
----GGGSTT-TTSSSS---
-----GGGTTSTTSSTT---
-----TTSTT-TTSSTT---
---S-GGGTT-TTSSTT---
---SGGGGTTTTTSSTT---
----GGGGTT-TTS-TT---
-----GGGTT-TTS-TT---
---S-GGGTT-SSS-TT---
-----GGGTT-TTS-TT---
-----GGGTT-TTSSSS---
----STTTTT-TTS-TT---
----GGGGTTTTTSSSS---
----STTTTTTTTSSTT---
----SGGGTTTTTSSTT---
---SSTTTGGGSS-STT---
---SSTTTTTTTTS-TT---
----STTTTTTTTSSTTS--
----GGGTTTTTTSSSS---
----SGGGTTTTTSSS----
----SGGGGGGTTSSSS---
----GGGGTTTTT-STT---
----SGGGTTSSSSSTT---
---S-GGGTTSSSSSTTTT-
---SSTTTGGGTTSSTTTT-
---SSTTTTTSTTSSTT---
---SSGGGTTTSSSSTTTT-
---SSTTTTTTSSSSTTTT-
---SSTTTTTTTTSSTTTT-
---SSTTTTTTTT--TTTT-
---SSTTTTTTTTS-TTTT-
---SSHHHHTTTTSSTTTT-
---SSTTTTTTTTSSTTS--
---SSHHHHTTSSSSTT---
---SSTTTTTTTTSSSS---
---SSTTTGGGTT-SSSTT-
---SSTTTGGGTTSSTTTT-
---SSTTTGGGSSS-TTTT-
---SSTTTGGGTTSSS----
---SSTTTTTTTTSSTTTT-
---SSTTTGGGTTSSTTTT-
---SSTTTTTTTTS-TTTT-
---SSTTTTTTTTSSTTTT-
---SSTTTGGGSS-STT---
---SSTTTTT-TTSSTT---
---SSTTTTT-TTSSTT---
---SSGGGTTTTTS-TT---
---SSTTSTT-TTS-TT---
---S-TTSSS-TTSSS----
---S-TTTTT-TTSSTT---
---SSTTSTT-TTSSSS---
---SSTTSTTTTTS-TT---
---SSTTSTT-TTS-SS---
---SSTTTTTTTT--TTS--
---SSGGGTT-TTSSTT---
---SSTTTGGGTTS-TT---
---SSTTTGGGTTSSTT---
---SSTTSGGGTTS-TTS--
---SSTTTGGGTTS-TTS--
---SSSS-TT-TTS-TTS--
---SSTT-TT-TTS-TTS--
---SSGGGTT-TTSSTTS--
---SSSSSTT-TTS-TT---
---SSTTSTT-TT--TT---
---SSTT-TTSTT-STT---
---SSTTSTT-TT-STT---
---SSTTSTTSTTSSTT---
---SSGGGTT-SS--TT---
---SSTT-TT-TT--SS---
---S-TT-TT-TT--TT---
---SSGGGTTTTT--SS---
---SSTTSTTSTT--SS---
---SSTTSTT-TT--SS---
----SSTTTT-TT--TTS--
---GGGGSTT-TT--TTS--
---GGGGGTTSTT--SSS--
---GGGGGTT-TT-SSS---
---GGGGGTTSTT--SS---
---GGGTTTT-TTS-TTS--
---GGGGGTT-TTS-SSS--
---GGGGGSTTTT-STT---
---TTGGGTT-TT-STTS--
---TTTTSSSSTTSSTT---
---SGGGGTT-TT--TT---
---TTGGGGGGTTSSTT---
---TTTTSTT-TT-STT---
---TTGGGTT-TT--TT---
---TTGGGSS-TTSSTT---
---TTGGGTT-TT--TT---
---TTSSSTT-TT-STT---
---TTTT-SS-TTSSTT---
---TTTT-SS-TTSSTTS--
---TTTT-TT-TT--TTS--
---TTTT-TT-TTS-SS---
---TTGGGSS-TT--TTS--
---TTTT-SS-TTSSTT---
---TTTTSSS-TTSSSS---
---TTSS-SS-TTSSSS---
---TTGGGSS-TTSSTT---
---TTGGGSS-TTSSTT---
---TTGGGSS-TTSSTT---
---TTTTSSS-TT--SS---
---TTGGGTT-TTSSSS---
---TTTTSTTSTTSSTT---
---TTTT-TT-TT--TT---
---TTTT-TT-TT--TTS--
---TTSSSTT-TT--TTS--
---TTTT-TT-TT--TT---
---TTGGGTT-TTSSTT---
---TTSSSTT-TTSSSS---
---TTTTSTT-TTS-TT---
---TTGGGTT-TT-STT---
---TTGGGTT-TTSSSS---
---TTTTSTT-TTSSTT---
---TTTTSTT-TTS-TTS--
---TTGGGSS-TTS-TT---
---TTGGGTT-TTSSSS---
---TTTTSTT-TTS-TTS--
---TTTTSTT-TTSSTTS--
---TTGGGTT-TTSSTTS--
---TTGGGTTSTTS-TTS--
---TTTTSSS-TTSSSS---
---TTTTSSS-TTSSSS---
---TTGGGSS-TTSSSS---
---TTTTSTT-TTSSSS---
---SSTTSSS-TTSSTT---
---TTTTSSS-TTSSSS---
---TTTT-SS-TTSSSS---
---TTTTSTT-TTSSSS---
---TTTTSTT-TT-STT---
---TTTTSTTSTTSSTT---
---TTGGGTTSTTS-SS---
---TTGGGTT-TTS-SS---
---TTGGGTT-TTSSTT---
---TTGGGTTSTTS-SS---
---TTGGGTTSTTS-TT---
---TTGGGGGGTTS-TT---
---TTTTSTTSTTS-TT---
---TTGGGTTSTTS-TT---
---TTGGGTT-TTSSSS---
---TTGGGTTSTTSSS----
---HHHHTTT-TTS-TT---
---HHHHTTTSTTS-SS---
---TTGGGSS-TTSSSS---
---HHHHTTT-TTSSSS---
---HHHHTTTSTTSSSS---
---HHHHTTT-TTSSSS---
---TTGGGTT-TTSSSS---
---TTTTTTT-TTS-SS---
---HHHHTTT-TTS-SS---
---TTGGGTT-TTSSSS---
---TTGGGTT-TTSSTT---
---TTGGGTTSTTSSSS---
---TTGGGTT-TTSSSS---
---TTGGGTT-TTS-SS---
---HHHHSTT-TTSSSS---
---HHHHTTTSTTSSSS---
---HHHHT-TTTTSSSS---
---HHHHTTTSTTS-SS---
---TTGGGSS-TTSSSS---
---TGGGSTTSTTS-SS---
---HHHHTGGGTTSSSS---
---HHHHTGGGTTSSSS---
---HHHHTTT-TTSSSS---
---HHHHSTT-TTSSSS---
---TTGGGTTSTTS-SS---
---TTGGGTT-TTS-SS---
---TTGGGTT-TTSSSS---
---HHHHTTT-TTS-SS---
---TTGGGTT-TTSSSS---
---HHHHTTT-TTS-SS---
---HHHHSTT-TTS-SS---
---TTGGGTT-TT--TT---
---TTGGGTT-SSSSSS---
---HHHHSTT-TTS-SS---
---HHHHTTTSTTS-SS---
---HHHHTTT-TTSSSS---
---HHHHSTT-TTSSSS---
---TTGGGTT-TTSSSS---
---TTTTTTT-TTSSSS---
---TTGGGTT-TTSSSS---
---HHHHTTT-TTSSSS---
---HHHHTTT-TTSSSS---
---TGGGGTT-TT--TT---
---TTGGGTT-SSSSSS---
---TTGGGTT-TT-SSS---
---HHHHTTT-TT-SSS---
---HHHHTTT-TT-SSS---
---GGGGSTT-TT--TTTT-
---TTGGGTTSTT--TT---
---SGGGSTT-TT-SSS---
---HHHHTTT-TT--SS---
---HHHHSTT-TT--TT---
---GGGGGTT-TTSSTT---
---TTGGGTT-TTSSSS---
---GGGG-TT-TTSSSS---
---GGGGGTT-TTS-SS---
---HHHHTTT-TTS-SS---
---TTGGGTT-TTSSSS---
---HHHHTTTSTTSSSS---
---HHHHTTT-TT-SSS---
---HHHHSTT-TTS-SS---
---TTGGGTTSTTSSS----
---SGGGSTT-TTSSSS---
---TGGGGTT-TTSSSS---
---TTGGGTT-TTSSSS---
---GGGTTTT-TTSSSS---
---HHHHTTT-TTSSSS---
---TTGGGTT-TTSSSS---
---HHHHTTT-TTSSSS---
---TTGGGTT-TTSSSS---
---TTGGGTT-TTSSSS---
---HHHHTTT-TTS-SS---
---HHHHTTT-TTS-SS---
---HHHHTTTTTTS-SS---
---GGGGGTTSTTS-SS---
---GGGGGTT-SS-SSS---
---GGGGGTTSSS-SSS---
---HHHHTTT-SSS-SS---
---HHHHTTTSTTS-SS---
---HHHHSTTSTTS-TT---
---GGGGGTT-TTS-SS---
---GGGGGTT-SSSSSS---
---TGGGGTT-TTSSSS---
---GGGGGTTTTTSSSS---
---TTGGGTTSTTSSSS---
---TTGGGTTSTTSSSS---
---TTGGGTTSTTSSSS---
---TTGGGTTTTTSSSS---
---TTGGGGGGSSSSSS---
---GGGGGTTSSSSSSS---
---GGGGGTTSTTSSSS---
---GGGGTTTTTTSSSS---
---TTGGGTT-SS-SSS---
---HHHHTTT-TT-SSS---
---TTGGGTT-SS-SS----
---TTGGGTT-SS-SS----
---TTGGGTT-SS-SS----
---TTGGGTTTSSSSS----
---HHHHSTTSSSSSS----
---HHHHSTTTSS-SS----
---HHHHSTTTSS-SS----
---TGGGGTT-SSSSS----
---SGGGSTT-SSSSS----
---GGGGGTT-SSSSS----
---TTGGGTT-SSSSSS---
---GGGG-TTSSSSSS----
---HHHHTTT-SSSSS----
---HHHHSTTSSSSSS----
---GGGGGTTSSSSSS----
---GGGGSGGGSSSSS----
---GGGGSTTSSSSSS----
---SGGGGTTSSSSSS----
---TTGGGGGGSSSSS----
---HHHHSGGGSSSSS----
---GGGGSTTTSSSSS----
---GGGG-GGGSSSSS----
---GGGGGGGGSSSSS----
---HHHH-TTTS--SS----
---GGGGSGGGSS-SS----
---TTTTTTTTTTSSS----
---HHHHTTTSSSSSS----
---GGGTSTTTTT-SS----
---GGGTTGGGSS-SS----
---GGGGSTTTSSSSS----
---GGGG-TTSSS-SS----
---GGGT-TTSSS-SS----
---TGGGSTTTTT-SS----
---HHHHSTTTSSSSS----
---TGGGGGGGSSSSS----
---TTGGGGGGSSSSS----
---TGGGGTTTSSSSS----
---GGGGGTTTSSSSS----
---STTTSTT-SS-SS----
---HHHHTTTSSS-SS----
---TTTTTTTSSS-SS----
---SGGGGTTSS--SS----
---HHHHTGGGSS-SS----
---GGGGGTTSTT-SSS---
---SGGGGTT-TTSSS----
---TTGGGTTSTTSSS----
---TGGGGTTSSS-SS----
---TTGGGTTSSS-SS----
---TTGGGTT-S--SS----
---TTGGGTTSSS-SS----
---TTGGGTT-SS-SS----
---TTGGGTT-SS-SS----
---TTGGGTT-SSSSS----
---TTGGGTT-TTSSS----
---TTGGGTT-TTSSS----
---TTGGGTTSTTSSS----
---SGGGGTT-SSSSS----
---GGGGGTTSSSSSSS---
---TTGGGTTSSSSSS----
---GGGGGTT-SSSSS----
---GGGGGTT-TTSSS----
---GGGGGTT-SSSSSS---
---GGGGGTT-SSSSSS---
---GGGGGTT-SS-SS----
---GGGGGTT-SSSSSS---
---GGGGGTT-SS-SS----
---GGGGGTT--S-SS----
---TTGGGTT-SS-SS----
---TGGGGTTSSS-SS----
---TGGGGTT----SS----
---TTGGGTT-SS-SS----
---TTGGGGGGSS-SS----
---GGGGGTT-SSSSS----
---TTGGGTT-SS-SS----
---TTGGGTTSSS-SS----
---TTTT-GGGSSSSS----
---TTGGGTT-SS-SS----
---TTGGGTTS-S-SS----
---TTGGGGGG-S-SS----
---TTGGGSSSTT-SS----
---TTGGGSSSSS-SS----
---TTGGGGGGTTSSSS---
---TTTTTTTSSSSSS----
---TTTTSGGGSS-SS----
---TTGGGGGGTT-SS----
---TTTTTTT-SS-SSS---
---TTGGGSTTSS-SS----
---TTGGGTT-SS-SSS---
---TTGGGTT-SS-SS----
---TTGGGTT-SS-SS----
---TTGGGTTTSS-SS----
---TTTTSTT-TT-SS----
---TTGGGTT-SS-SS----
---SSGGGTTTTT-SS----
---TTGGG-TTSS-SSS---
---TTTTTGGGSS-SS----
---TTTTTSSSSS-SS----
---TTTTTGGGSS-SS----
---TTGGGGGGSS-SS----
---TTTTT-TTTT-SS----
---TTTTS-GGG--SSS---
---TTTTT-TTTT-SS----
---TTTTS-TTTT-SS----
---SSHHHHGGGS-SS----
---TTGGGSSSSS-SS----
---SSGGGTTTTT-SS----
---SSTTS-TT-S-SS----
----SGGG-TTSS-SS----
---SSGGGGGGSS-SS----
---SSSTTGGGSS-SS----
---SSTTTGGGSS-SSS---
---SSTTTTTSSS-SS----
---SSGGGGGGSS-SS----
---SSTTTGGGTTSSSS---
---SSTTTGGGTT-SS----
---SSGGGGGGTT-SSS---
---SSGGGGGGGG-SS----
---SSGGGGGGSS-SS----
---SSSSSTTTTS-SS----
---SSGGGGGGGS-SSS---
---SSTTSTTTTS-SS----
---SSSTTTTSSS-SS----
---SSTTTTT----SS----
---SSGGGTTTTS-SS----
---SSTTTTT-SS-SS----
---SSGGGSSS--SSS----
---SSGGGSSS-SSSS----
---SSGGGSS---SSS----
---SSGGGSS--S-SS----
---SSGGGGGGSS-SS----
---SSGGGTT-SS-SS----
---SSTTSSSTTS-SS----
---SSTTTTTSSS-SS----
---SSGGGTT-SS-SS----
---SSGGGGGGSS-SS----
---SSGGGSSSSS-SS----
---SSGGGGGGSS-SSS---
---SSGGGGGGTT-SS----
---SSTTSTTTTT-SS----
---SSTTSTTTTT-SS----
---SSTTTTTTTT-SS----
---SSGGGTTTSS-SS----
---SSTTSSSSTTSSSS---
---SSGGGGGGSS-SS----
---SSGGGGGGSS-SS----
---SSGGGTTTSS-SSS---
---SSTTTTTTTT-SSS---
---SSGGGTTTSS-SSS---
---SSTTTTTTSS-SSS---
---SSTTTTTTSS-SS----
---SSHHHHTTTT-SSS---
---SSGGGTTTTT-SS----
---SS-TTTTTSS-SSS---
---SSGGGTTTSS-SSS---
---SSTTTTTTTT-SSS---
---SSGGGTTTSS-SS----
---SSTTTTTTSS-SS----
---SSTTTTTSSS-SS----
----STTTTTTS--SS----
---SSTTTTTTTT-SSS---
---SSTTTTTTSS-SS----
---SSTTTTTTSS-SS----
---SSTTTTTTTT-SSS---
---SSTTTTTTTT-SSS---
---SSTTTTTTTT-SSS---
---SSTTTTTTSS-SSS---
---SSTTTTTTSS-SSS---
---SSGGGTTTS--SSS---
---SSTTTTTTS--SS----
---SSTTTTTTS--SS----
---SSTTSTTTS--SS----
---SSTTTTTTS--SS----
---SSGGGTTTS--SS----
---SSGGGTTSSS-SS----
---SSGGGTTSS--SS----
---SSTTTTTTS--SS----
---TTGGGTTTS--SS----
---TTTTTTTTSS-SSS---
---TTGGGTTTS--SS----
---TTGGGTTTTT-SS----
---TTGGGTTSS--SS----
---TTGGGTTTS--SS----
-TTTTGGGTTTS-SSS----
-TTTTGGGTTT---SS----
-TTTTGGGTTS--SSS-S--
--SS-GGGTTS---SSS---
-TTTTGGGTTS-SSSSS---
-TTTTTTTTTS-SSSSS---
-TTTTTTTTTS--SSS----
-TTTTGGGTTS---SS----
-TTSSTTTTTS---SS----
-TTTTTTTTTS---SS----
--STTTTTTTS---SS----
--S--TTTTTS---SS----
-TTTTTTTTTS-S-SSS---
---S-TTTTTS--SSSS---
---S-TTTTTS--SSS----
---S-TTTTTT---SS----
---SSTTTTTS---SS----
---SSTTTTTTTT-SSS---
---SSTTTTTT-S-SSS---
---SSTTTTTTSS-SSS---
---SS-TTTTS---SS----
---SSTTTTTT--SSS----
---SSTTTTTT-SSSS----
---S-TTTTTS---SS----
---SSGGGTT--S-SSS---
---SSTTSTTS--SSSS---
---SSTTTTTS---SSS---
--STTTTTTTSSSSSSS---
---SSTTTTTS--SSSS---
--SSSTTTTTS---SS----
---SSTTTTTS--SSSS---
---SSTTTTTS--SSSS---
---TTTTTTTS--SSSS---
--STTTTTTTS--SSS----
--STTTTTTTS--SSSSS--
--STTTTTTTS--SSSS---
--STTTTTTTS---SSS---
--STTGGGTTS--SSS----
--STTGGGTTT---SS----
--STTGGGTTT-S-SS----
--STTTTTTTS--SSS----
--STTTTTTTS--SSSS---
--STTGGGTTS--SSS----
--STTTTTTTT--SSS----
--STTTTTTTS--SSS----
--STTTTTTTS--SSSS---
--STTTTTTTS--SSSS---
--STTTTTTTS-SSSSS---
--STTTTTSSS--SSS----
--STTGGGTTS--SSSS---
--STTTTTTTS--SSS----
--STTGGGTTS--SSS----
--STTTTTTTS--SSSS---
--STTTTTSGGG-SSS----
--STTGGGTTS--SSS----
--STTGGGTTS--SSS----
--STTTTSTTS---SS----
--STTGGGTTS--SSS----
--STTGGGTTS--SSS----
--STTGGGTTS--SSSS---
--STTTTTTTT---SS----
--STTGGGTTT--SSS----
--STTTTTTTS-SSSSS---
--STTTTTTTS--SSSS---
--STTTTTTTS--SSS----
--STTTTSTTS--SSS----
--STTTTTTTS--SSS----
--STTTTTTTS--SSS----
--STTGGGTTS-SSSS----
--STTGGGTTS--SSS----
--STTTTTGGG--SSS----
--STTTT-GGGG-SSS----
--STTTTTTTSS-SSS----
--STTTTTSGGG-SSS----
--STTGGGTTS--SSS----
--STTGGGTTS--SSS----
--STTTTTTTS---SS----
--STTTTTTTS-SSSS----
--STTGGGTTS--SSSS---
--STTGGGTTS---SS----
--STTTTSTTS--SSSS---
--STTGGGTTS--SSS----
--STTSTTTTS---SS----
--SGGGGGTTTTT-SS----
--SSTTTTTTTTT-SSS---
--SSGGGGTTTSS-SS----
--SSSTTTTTTSS-SS----
----GGGTTTTSS-SS----
----GGGTTTTSS-SSS---
----GGGTTTTSS-SS----
----GGGTTTTSS-SS----
----GGGTTTTSS-SS----
----GGGTTTTSS-SSS---
----GGGTTTTS--SS----
----GGGTTTTS--SS----
----GGGTTTTS--SS----
--SSGGGTTTTSS-SSS---
--SGGGTTTTTSS-SS----
--SGGGGTTTTS--SS----
--SSSTTTGGGSS-SSS---
--SGGGTTTTTS--SS----
--SSHHHHTTTS--SS----
----TTTTTTTTT-SSS---
--SSGGGTTTTTT-SS----
--SSGGGTTTTSS-SS----
----TTTTTTTSS-SSS---
----GGGTTTTTT-SS----
----TTTTTTTTT-SS----
----STTTTTTTT-SSS---
----GGGTTTTTT-SSS---
----STTTTTTSS-SS----
---TTTTTTTTSS-SS----
---TTTTTTTTSS-SSS---
---GGGTTTTTTT-SS----
---TTTTTTTTSS-SS----
---GGGTTGGGSS-SS----
---GGGTTTTTSS-SS----
---TTTTTTTTS--SS----
---TTTTTTTTTT-SSS---
---TTTTTTTTTT-SSS---
---GGGTTTTTTT-SS----
---TTTTTTTTSS-SSS---
---TTTTTTTTS--SS----
---SSTTTTTTTT-SS----
---SSTTTTTTS--SS----
---TTTTTTTTTT-SSS---
---TTTTTTTTS--SS----
---GGGTTTTSSS-SSS---
---SGGGTTTSSS-SS----
--SSTTTTTTTS--SS----
--SSTTTTTTTS--SS----
--SSGGGTTTTS--SS----
----TTTTTTTS--SS----
----TTTTTTTSS-SS----
----TTSSTTTSS-SS----
----SSSSTTTS--SS----
---TT-SSTTTS--SS----
------SSTTTS--SS----
------SSTTTS--SS----
------SSTTSS--SSS---
-----SSSTTSS--SS----
-----SSSTTSS--SS----
------SSTTSS--SS----
--TT-SSSTTS--SSS----
-----TTSSSS--SSS----
-----TTSTTSS-SSS----
------SSSSSS--SS----
--S--TTSSSS--SSS----
--S--SSSTTSS-SSS----
--S-TTSSTTSS-SSS----
--S-TTTTTTSS--SS----
----TTSSTTS---SS----
----GGGSTTT---SS----
-----TTTTTS---SS----
----HHHHTTSS--SS----
----GGGTTTTSS-SSS---
----STTTTTTTT-SS----
----TTTTTTTTT-SS----
----TTTTTTTS--SS----
----STTTTTTS--SS----
----STTTTTTS--SS----
----STTTTTTS--SS----
----STTTTTSS--SS----
-----TTTTTSSS-SS----
----TTTTTTTS--SS----
----IIIIITTSS-SSS---
-----SSSTTTSS-SS----
----STTTTTTS--SS----
----TTTTTTTSS-SSS---
----STTTTTTS--SS----
-TT--TTTTTTS--SSS---
----TTSSTTTS--SSS---
----TTTTTTTS--SS----
-----TTTTTTS--SSS---
----TTSSTTTS--SS----
----STTTTTTSS-SS----
----STTTTTTSS-SS----
-----TTTTTTS--SS----
----TTSSTTTS--SS----
----GGGTTTTSS-SS----
----SSSSTTTS--SS----
----STTTTTTS--SSS---
----STTTTTTSS-SSS---
----STTTTTTSS-SS----
----STTTTTTSS-SSS---
----SSSSTTSSS-SS----
---STTTTTTTTT-SS----
----TTTTTTTTT-SSS---
---SSTTTTTTTT-SSS---
---SSSSSTTTTT-SSS---
----SSSSTTTS--SS----
---SSSSSTTTTT-SS----
---SSSSSTTTTT-SS----
---STTTTTTTTT-SS----
---SSTTTTTSSS-SS----
---SSTTTTTTTT-SS----
---STTTTTTTS--SS----
---SSTTTTTTTT-SS----
---SSTTTTTTSS-SS----
---STTTTTTTTT-SS----
---SSTTTTTTTT-SS----
---STTTTTTSSS-SS----
---SSTTTTTSSS-SS----
----SSSSTTTS--SS----
----TTTSTTTTT-SS----
---SSTTTTTTSS-SS----
----TTSSTTTSSSSS----
---SSTTTTTTSS-SS----
---SSTTTTTSSS-SS----
---SSSSSTTTS--SS----
----TTTSTTTSS-SSS---
----TTTTTTTSS-SS----
----TTTSTTTSS-SS----
----TTSSTTTTT-SS----
----TTTSTTTTT-SS----
----TTSSTTTTT-SS----
----TTTSTTTTT-SS----
----TTTTTTTTT-SS----
--SSSTTTTTTTT-SS----
---SSTTTTTTTT-SS----
----IIIIITTS--SS----
----TTSSTTTSS-SSS---
----STTTGGGSS-SSSTT-
---STTTTTTSSS-SS-TT-
---SSTTTTTSSS-SS----
----STTTTTSSS-SSS---
----HHHHTTTSS-SS----
---SSTTTTTTSS-SSS---
---SSTTTTTTTT-SSS---
--TTSTTTTTTTT-SSS---
----STTSTTSSS-SS----
---SSTTTTTSSS-SSS---
---TTTTTTTTSS-SSS---
---TTTTTTTTS--SSS---
---TTTTTTTSSS-SSS---
---TT-SSTTSSS-SS----
---TTTTTGGGSS-SS----
---TTTTTTTTSS-SS----
---TTTTTGGGSS-SS----
---TTTTTTTTS--SS----
---TTTTTTTTSS-SS----
---SSTTTTTTS--SS----
---SSTTTTTTSS-SS----
---SSTTTTTTSS-SS----
----GGGTTTTS--SS----
---SSTTTTTTSS-SS----
---SSTTTTTTSS-SS----
---SSTTTGGGSS-SS----
---SSTTTTTTTT-SS----
---SSTTTTTSSS-SS----
---SSTTTTTSS--SS----
---SSTTTTTTS--SS----
---SHHHHTTSSS-SSS---
---SSTTTTTTS--SS----
---SSTTTTTTS--SS----
---SSTTTTTTSS-SS----
---SSTTTTTTS--SS----
---SSTTTTTTS--SS----
--SSSTTTTTTSS-SSS---
--SSSTTTTTTS--SS----
--SSSTTTTTTS--SS----
--SSSTTTTTTS--SS-TT-
--SSSTTTTTTS--SS----
--SSSTTTTTTS--SS----
--SSSTTTTTTS--SS----
--SSSTTTTTTS--SS----
--SSSTTTTTTS--SSS---
--SSSTTTTTTS--SSS---
--SSSTTTTTSSS-SS----
--SSSTTTTTS-S-SSS---
---SSTTTGGG-S-SS----
---SSTTTGGG-S-SSS---
---SSTTTTTS---SS----
---SSTTTTTSTT-SS----
--SSSTTTTTS---SS----
---SSTTTTTS-S-SS----
---SSTTTTT----SS----
---SSTTTTTS---SS----
---SSTTTTT----SS----
--SSSTTSTTS---SS----
---SSTTTTTS---SS----
--SSSTTTTTS---SS----
--SSSTTTTTS--SSSS---
--SSSTTTTTS-S-SS----
--SSSTTTTTS---SS----
--SSSTTTTTS---SS----
--SSSTTTTTS---SSS---
--SSSTTTTTTSS-SS----
--SSSTTTTTSS--SS----
---SSTTTTTTSS-SS----
---SSTTTTTTS--SSS---
--SSSTTTTTTS--SS----
---SSTTTTTTS--SS----
--SSSTTTTTTSS-SS----
--SSSTTTTTTS--SS----
--SSSTTTTTTSS-SS----
--SSSTTTTTTS--SS----
--SSSTTTTTTS--SS----
--SSSTTTTTTS--SS----
--SSSTTTTTTSS-SS----
---SSTTTTTTSS-SSS---
--SSSTTTTTTSS-SSS---
---SSTTTTTTS--SS----
---SSTTTTTTS-SSSS---
--SSSTTSTTTSS-SS----
--SSSSSSTTTS--SS----
---SSTTTTTTS--SS----
--SSSTTTTTSSS-SSS---
--SSSTTTTTTSS-SS----
--SSSSSSTTTS--SSS---
--SSSTTTTTTS--SS----
--SSSTTTTTTSS-SS----
-TTTTSSSTTTS--SS----
-TTTTSSSTTTS--SS----
--STTTTTTTTSS-SSS---
-TTTTSSSTTTS--SSS---
-TTTTSSSTTTSS-SSS---
-TTTTSSSTTTS--SS----
-TTTTSSSTTTS--SS----
--SSSTTTTTTS--SS----
--SSSTTTTTSS--SS----
---SSTTTTTTS--SS----
--SSSSSSTTTS--SS----
--SSSTTTTTTS--SS----
--SSSTTTTTTSS-SS----
---SSTTTTTTSS--S----
---SSTTTTTTS--SS----
--SSSTTTTTTS--SS----
--SSSTTTTTTS---S----
---SSTTTTTTS--SS----
---SSTTTTTTSS-SS----
---SSTTTTTTTT--S----
---SSTTTTTTSS-SS----
--SSSSSSTTTTT--S----
--SSSTTTTTTSS-SS----
--SSSTTTTTTSS-SS----
--SSSTTTTTTS--SS----
--SSSTTTTTTS--SS----
---SSTTTTSSS--SS----
--SSSSSSTTTS--SS----
--SSSTTTTTSS--SS----
--STTSSSTTSS---S----
--SSSTTTTTSSS-SS----
--SSSTTTTTSS--SS----
--SSSTTTTTSSSSSSS---
--SSSTTTSSSS--SSS---
--SSSTTTTSSS--SSS---
--SSSTTTSS-S--SSS---
--SSSTTTSSSS--SS----
--SSSTTTTSSSS-SS----
--SSSTTTTSSSS--S----
--SSSTTTTS-SS--S----
--SSSTTTSS-SS--S----
--SSSTTTSS-SS-------
--SSSTTTSS-TT--S----
--SSSTTTTS-TT--S----
--SSSTTTSS-TT--S----
---SSTTTSSSSS-------
--SSSTTTSSSTT-------
--SSSTTTTS-S--------
--SSSTTTTSSS--------
--SSSTTTSS-SS--S----
--SSSTTTTS-SS--S----
--SSSTTTTSSTT--S----
--SSSTTTSSSTT--S----
--SSSTTTTSSTT--S----
--SSSTTTSS-TT--S----
---SSTTTTS-TT--S----
--SSSTTTSS-TT-------
--SSSTTTSS-TT-------
--SSSTTTTS-TT-------
--SSSTTTTS-TT-------
--SSSTTTTS-TT-------
--SSSTTTTTTTT--S----
--SSSTTTTS-TT--S----
--SSSTTTSS-TT--S----
--SSSTTTS--TT-------
--SSSTTTT--TT--S----
--SSSTTTS--TT-------
--SSSTTTTS-TT--S----
--SSSTTTTS-SSS-S----
--SSSTTTTTSSSS-S----
--SSSTTTTTSSSS------
--SSSTTTSS-SSS-S----
--SSSTTTSS-TT--S----
---SSTTTTTTTT--S----
---SSTTTTTTTT-------
---SSTTTTTTTT--S----
---SSTTTTTTTT-------
--SSSTTTTTTTT--S----
---SSTTTTTTTT--S----
--SSSTTTTTTTT--S----
--SSSTTTTTTTT-------
--SSSSSSTTTTT--S----
--SSSTTTTTTTT--S----
--SSSTTTTTTTTS------
--SSSSSSTTTTT-------
--SSSTTTSS-TTS------
--SSSTTTTTTTTS------
---SSTTTTT-TT-------
--SSSTTTTT-TT-------
--SSSTTTTTSTT-------
--SSSTTTTTTTT-------
---SSSSSTTTSSS------
---SSTTTTTTTT-------
--SSSTTTTTTTTS---S--
---SSTTTTTTTTS------
--SSSTTTTTTTTS------
---SSTTTTTTTT--S----
---SSTTTTTTTTS------
---SSTTTTTTTT--S----
--SSSTTTTTTTT-------
---SSTTTTT-TT-------
---SSTTTTT-TT-------
---SSSSSTTTTT-------
---SSTTTTT-TT--S----
---SSTTTTTTTT--S----
--STTTTTTT-TTS-S----
--SSSTTTTSS-SS------
---SSTTTTSS-SS------
--SSSTTTTS--SS------
--SSSTTTTSSSSS-S----
--SSSTTTTSGGGS-S----
--SSSTTTTTSSSSSS----
--SSSTTTTSTTSS-S----
---SSTTTTTSSSS-S----
-TTSSSSSSSSTTS-S----
---SSSSSTTTTTS------
---SSTTTTTSTTS------
---SSTTTTSSTT-------
---SSTTTTT-TT-------
---SSTTTTT-TT--S----
--SSSTTTTT-TTS------
---TTTTTTTTTTS------
-TTTTSSSTTTTTS------
--SSSTTTTTTTTS------
-TTSSTTTTTSTTS------
---SSTTTTT-TT-------
-TTTTTTTTT-TT-------
-TT-STTTTT-TTS-S----
-TTTTSSSTTT-SSSS----
-TT-STTTTT--SSSS----
-TTTTTTTTT--SS-S----
-TTTTSSSTTS-SS-S----
-TTTTTTTGGG-SSSS----
-TTTTTTTTT---SSS----
-TTTTTTTTTS-SSSS----
-TTTTSSSTTTTT-SS----
-GGGGGSSTTS-SSSS----
-TTTTTTTTTS-SSSS----
-TTSSTTTTT--SSSS----
-TTTTSSSTT--SS-S----
-TTTTTTTTT---SSS----
-TTTTSSSTT--SS-S----
-TTTTTTTTT--SS-S----
-TTTTTSSTT---SSS----
-TTTTSSSTT--SSSS----
-TTTT-SSTT-----S----
-TTSS-SSTT--S--S----
-TTTT-SSTT--S--S----
-TTTTSSSTT--S--S----
--STTSSSTT--SSS-----
-TTTTSSSSS--S-------
---TT-SSTT--S-------
---TT-SSSS--S--S----
---TT-SSSS--SS------
--STTSSSTT--SS------
--STT-SSSS--S-------
--STTTTTTS--SSS-----
--STTSSSSS-----S----
--STTTSSTT-----S----
--STT-SSTT---S-S----
---TTSSSSS---S-S----
---TTSSSTT---S------
--STTSSSTT----------
--STTTTTTS---S-S----
--STTSSSSS---S-S----
--STT-SSSS----------
--STT-SSTT-------S--
--STTSSSTT---S------
--STT-SSTT---S------
---TT-SSTT---S------
---TTTSSTT-----S----
--STTSSSTT-----S----
-TTTTTSSSS---SSS----
--STTSSSTT--S--S----
--STTSSSSS---SSS----
--STTSSSTT---S-S----
--SGGGSSSS---S------
--SGGGSSTT-----S----
--STTSSSTT---SS-----
--STTSSSTTS-SS-S----
---TT-SSTTS-SS-S----
---TTTSSTTS-SSSS----
---TT-SSTTS-SS------
---TTTSSGGG-SSSS----
---TTSSSTT---SSS----
---TTSSSTT--SSSS----
---TTSSSTTS-SSSS----
---TT-SSTTS-SSSS----
---TTSSSTTS-SSSS----
---TT-SSTTS-SSSS----
---TTTTTTTT-SSSS----
--STT-SSTTS-SSSS----
---TT-SSTT--SSSS----
--STT-TTTT--SSS-----
--STT-TTTTS-SSS-----
--STT-TTTTS-SSSS----
--STT-TTTTT-SSSS----
--STT-TTTTS-SSSS----
--STT-SSTTS--SSS----
---TT-TTTTS--SSS----
---TT-TTTTS--SSS----
--STTTTTTTS--SSS----
--STTTTTTTS--SSS----
--STTTTTTTS--SSS----
-TTTTTTTTTS--SSS----
--STTTTTTTT--SSS----
--STT-TTTTS-SSS-----
--STT-S-TTS-SSSS----
--STT-S-TTS-SSSS----
--STT-S-TTS-SSSS----
--STT-S-TTT-SSSS----
--STT-S-TTS-SSSS----
--SSSTTSTTS-SSSS----
--SSSTT-TTS-SSSS----
--SSSTT-TTS-SSSS----
--SSSTT-TTS-SSS-----
--SSSTT-TTS-SSSS----
--SSSSS-TTS-SSSS----
--SSSSS-TTS-SSSS----
--SSSSS-TTS-SSSS----
--SSSSS-TTS-SSSS----
--SSSSS-TTTTTSSS----
--SSSSS-TTS-SSSS----
--STTSS-TTS-SSSS----
---TTSS-TTT-SSSS----
--STTTS-TTS-SSSS----
--STTSS-TTS-SSSS----
--STTSSSTTT-SSSS----
--STTSS-TTS-SSSS----
-TTSSSS-TTT-SSSS----
--STTTS-TTS-SSSS----
--STTTS-TTTTTSSS----
--STTSS-TTTTTSSS----
--STTTS-TTTTTSSS----
--STTSS-TTTTT-SS----
--STTSS-TTTTTSSS----
--STTTS-TTTTTSSS----
-TTTTTS-TTS-SSSS----
--SSSSS-TTT-SSSS----
-TTTSSS-TTT-SSSS----
-TTTSSS-TTS-SSSS----
-TTSSSS-TT--SSSS----
-TTSSSS-TTTTTSSS----
-TTTSSS-TTS-SSSS----
--SSSSS-TTS-SSSS----
--SSSSS-TTTTTSSS----
--SSSSS-TTS-SSSS----
-TTTSSS-TTTTTSSS----
-TTTSSS-TTS-SSSS----
-TTTSSS-TTTTTSSS----
-TTTSSS-TTTTTSSS----
-TTTTTT-TTS-SSSS----
-TTTSTT-TTTTTSSS----
-TTTSSS-TTT-SSSS----
-TTTSSTTTTTTTSSS----
-TTSSSS-TTTTTSSS----
-TTTSSS-TTTTTSSS----
-TTTSSS-TTS-SSSS----
-TTSSSS-TTS-SSSS----
-TTSSSS-TTS-SSSS----
-TTSSSS-TT--SSSS----
-TTSS-S-TTS-SSSS----
-TTSSSS-TTT-SSSS----
-TTTS-S-TTT-SSSS----
-TTTSSS-TTSTTSSS----
-TTT-SS-TTT-SSSS----
-TTT-SS-TTT-SSSS----
-TTS-SS-TTT-SSSS----
-TTT-SS-GGG-SSSS----
-TTT-SS-TTT-SSSS----
-TTT-SS-TTT-SSSS----
-TTT-SS-TTTTTSSS----
-TTT-SS-TTT-SSSS----
-TTTSSS-TTTTTSSS----
-TTT-SS-TTT-SSSS----
-TTTSSS-TTT-SSSS----
-TTT-SS-TTT-SSSS----
-TTT-SS-TTT-SSSS----
-TTS-SS-TTT-SSSS----
-TTS-SS-TTTTTSSS----
--SS-SS-TTT-SSSS----
--SS--S-TTS-SSSS----
--SS-SS-TTT--SSS----
--SSSSS-TTS-SSSS----
--SSSSS-TTT-SSSS----
--SSS-S-TTS-SSSS----
--SSSSS-TTT-SSSS----
--SSSSS-TTS-SSSS----
---TTSS-TTT-SSSS----
---TTTS-TTT-SSSS----
---TTSS-TTS-SSSS----
----SSS-TTT-SSSS----
----SSSSTTT-SSSS----
---SSSS-TTS-SSSS----
---SSSS-TTT-SSSS----
----SSS-TTS-SSSS----
---SSSS-TTS-SSSS----
---SSSS-TTS-SSSS----
---TTSS-TTS-SSSS----
----SSS-TTS-SSSS----
---TTSS-TTS-SSSS----
----SSTTTTT-SSSS----
---SSSS-TTS-SSSS----
----SSS-TTS-SSSS----
---SSSS-TTS-SSSS----
---SSSS-TTS-SSSS----
---TTTS-TTS-SSSS----
---TTTS-TTT-SSSS----
---TTSS-TTT-SSSS----
---TTTS-TTS-SSSS----
---TTSSSTTS-SSSS----
---TTTS-TTS-SSSS----
---TTSS-TTT-SSSS----
---SSSS-TTT-SSSS----
---SSSSSTTS-SSSS----
----SSS-TTS-SSSS----
----SSS-TTT-SSSS----
---SSSSSTTS-SSSS----
---SSSSSTTS-SSSS----
----SSS-TTT-SSSS----
----SSS-TTS-SSSS----
----SSS-GGG-SSSS----
----SSS-TTS-SSSS----
----SSS-TTT-SSSS----
---SSSS-TTT-SSSS----
---SSSS-TTT-SSSS----
---SSSS-TTS-SSSS----
---TTSSSTTS-SSSS----
--SSSSS-TTS-SSSS----
---SSSS-SSS-SSSS----
--SSSSS-SSS-SSSS----
--STTSSSTTS-SSSS----
--STTTSSSSS-SSSS----
-TTTTTTS-SS-SSSS----
--STTTS--SS-SSSS----
--SSSSSSTT--S-SS----
--STTTS-GGGTT--S----
--SSSSSSGGGTT--S----
--SSSSSSGGGTT--S----
--STTSS-GGGTT--S----
--STTTS-GGGTT--S----
--SSSSS-GGGTT--S----
-TTTTTT-GGGTT--S----
--STTTS-GGGTT--S----
--STTTS-GGGTT--S----
--STTTS-GGGTT-SS----
--STTTS-GGGTT-SS----
--SHHHH-TTSTT-SS----
---HHHH-TTSTT-SS----
---GGGT-GGGTT-SS----
---HHHH-GGGTT-SS----
---HHHH-GGGTT--S----
---HHHH-TT-TT--S----
---HHHHSGGGTT--S----
---HHHH-GGGTT--S----
---HHHH-GGGTT--S----
---HHHH-GGGTT--S----
---HHHH-GGGTT--S----
---HHHH-GGGTT--S----
---HHHH--S-TT--S----
---HHHH-SS-TT--S----
---HHHH--S-TT--S----
---HHHH--S-TT--S----
---HHHH-SS-SS--S----
---GGGT--S-TT--S----
---HHHH-SS-TT--S----
---HHHH-SS-TT--S----
---HHHH-SS-TT-SS----
---HHHH-SS-TT--S----
---GGGT-SS-TT-SS----
---HHHH-SS-TT--S----
---HHHH-SS-TT--S----
---GGGT-SS--SSSS----
---HHHH-SS--S-SS----
---HHHH-SS--SS-S----
---HHHH-SS--SSSS----
---HHHH-SS--SS-S----
---HHHH--S--SS-S----
---HHHH-SS--SS-S----
---HHHH-SS--SS-S----
---HHHH--S-TTS-S----
---HHHH--S-TT--S----
---HHHH----TT--S----
---HHHH-SS--SSS-----
---HHHH-SS--SSS-----
---HHHH-SS--SSSS----
---HHHH-SS--SSSS----
---HHHH-TT--SSSS----
---HHHH-SS-TTS-S----
---HHHH-SS-TTS-S----
---HHHH-SS-TT--S----
---HHHH-SS-TTSSS----
---HHHH-SS-TTS-S----
---HHHH-SS-TTS-S----
---HHHH-SS-TTS-S----
---HHHH-SS-TTS-S----
---HHHH--S-TT--S----
---HHHH-SS-TT--S----
---GGGS-SS-TT--S----
---TTTT-SS-TT--S----
---TTTT-SS-TT-SS----
--SSGGG-SS-TT-SS----
--SSSTT-SS-TT--S----
---TTTT-SS-TTS-S----
---HHHH-SS-TT--S----
---HHHH-SS-TTS-S----
---HHHH-SS-TT--S----
---HHHH-SS--SSSS----
---HHHHSSS-TTSSS----
---TTTS-SS-TTSSS----
---TTTS-SS-TTSSS----
---HHHH-SS-TTS-S----
---HHHH-SS-TT--S----
---HHHH-SS-TT-SS----
---HHHH-SS-TTS-S----
---HHHH-STTTTSSS----
---HHHH-SSSTTS-S----
---HHHH--S-TT-SS----
---GGGT-SS-TTS-S----
---GGGT--S-TTS-S----
---GGGT--S-TTS-S----
---GGGT-SS-TTSSS----
---HHHH--S-TTSSS----
---GGGT--TTTTSSS----
---GGGT--S-TTSSS----
---GGGG-SS-TTSSS----
---GGGT----TTSS-----
---GGGT--TTTTSSS----
---GGGT--S-TTSSS----
---HHHH--S-TTSSS----
---HHHH-SS-TTSSS----
---HHHH-SS-TTSSS----
---SGGG-SSSTTSSS----
--THHHH-SS-TTSSS----
---STTT--TTTTSSS----
---GGGT--S-TTSSS----
---HHHH-SS-SSS-S----
---HHHH-SS-TTSSS----
---HHHH-SS-TTS-S----
-TTHHHH-STTTTS-S----
---HHHH-SS-TTSSS----
---HHHHTTT-TTSSS----
---TTTT-SS-TT-SS----
---TTTT-STTTTSSS----
---TTTTSSS-TTSSS----
---TTTT-SS-TTS-S----
---TTTT-SS-TTS-S----
---TTTTSSS-TTS-S----
---HHHH--S-TTS-S----
---TTGGGSS-TTSSS----
----GGGSSSGGGSSS----
---TTTTSSSTTSSSS----
---HHHHSSSGGGSSS----
---TTGGGSS-TTSSS----
---HHHH-SS-TTSSS----
---HHHH-SS-TTSSS----
---HHHH-SS-TTSSS----
---TTTS-S--TT--S----
---HHHH-S--TT--S----
---HHHH-S--TTS-S----
---HHHH-S--TT-SS----
---HHHH-SS-TTSSS----
---HHHH----TT--S----
---HHHH-S--TT--S----
--SHHHH----TT--S----
---HHHH----SS--S----
---TTTTS---TTS-S----
---HHHHS---TT-------
---HHHH----TT-SS----
---HHHH-S--TTSSS----
---HHHHS---TTSS-----
---HHHH--S-TTS------
---HHHHSS--TTS------
---TTTTSS--TTS------
---HHHH-TTGGG-------
---TTGGGTT-TTS-S----
---GGGTSTTTTSS-S----
---GGGS-SS-TTSS-----
---HHHH-TT-TTSSS----
---GGGT-TT-TTS-S----
---GGGS-TT-TT--SS---
---GGGS-SS-TT--S----
---HHHH-TTGGG--S----
---TTTS-TTGGG--S----
---GGGS--S-SS--S----
---TTTS-TT-TTSSS----
---GGGS-TTTTTSSS----
--SGGGS-TT-TTSSS----
---HHHH-TT-TTSSS----
---GGGT-TT-TT--S----
---HHHH-SS-TT--S----
---HHHH-TT-TTSSS----
--SHHHHTTT-TTSSS----
--STTGGGTT-TT--S----
-TTHHHHTTT-TT--S----
--STTTT--S-TT--S----
--STTGGGSS-TT-SS----
--SHHHH--S-TT--S----
---HHHH----TTS-S----
--STTGGG---SSS-S----
--SHHHH---GGGS-S----
--SHHHHS---TTS-S----
---HHHHS---TTSSS----
--SHHHHS---TTSSS----
---HHHHS-S-TTSSS----
-TTHHHHS---TTS-S----
---HHHHS--GGGS-S----
--SHHHHS-S-TTSSS----
--SHHHHS-S-TTS-S----
---TTGGGSS-TTSSS----
--STTGGG---TTS-S----
---HHHHS-S-TTS-S----
--SHHHHSSS-TTSSS----
--SHHHHTTTGGGSSS----
--SHHHHTTTGGGSSS----
--STTGGGGGGGGSSS----
--SGGGS-SGGGSSSS----
--SGGGS-TT-TTSS-----
--STTTTTSSTTSSS-----
--SGGGSSTT--SSS-----
--SHHHHTTT--SSSS----
---TTTTTTT--SSS-----
-TTHHHHTTTS-SSSS----
-TTHHHHTTT--SSS-----
---HHHHTTT--SSSS----
--SHHHHTTTT-SSSS----
---TTTTTTTS-SSS-----
--SHHHHTTT--SSS-----
--STTTTTTTS-SSS-----
--SGGGS-TT--SSS-----
-TTTTTTTSSTTSSS-----
---TTTTTGGGGSSSS----
-TTTTTTTGGGGSSSS----
--SHHHHHHHTTSSSS----
---HHHHHHHH-SSSS----
---HHHHHHHHSSSSS----
--SHHHHHHHTTSSSS----
---HHHHTGGGGGSSS----
---HHHHHHHTTSSSS----
--SHHHHHHHTTSSSS----
--SHHHHTTTS-SSSS----
--SHHHHGGGS-SSSS----
---HHHHTGGG-SSSS----
--SHHHHTGGGGSSSS----
--STTTTTTGGGSSSS----
---HHHHHHHTTSSSS----
---HHHHTTGGGSSSS----
---HHHHSGGG-SSSS----
---HHHHHHHTTSSSS----
--SHHHHTGGG-SSSS----
--SHHHHTGGG-SSSS----
--SHHHHHHHH-SSSS----
-TTHHHHHHHHSSSSS----
---TTTTTGGG-SSSS----
-TTHHHHHHHHTSSSS----
---TTT-HHHH-SSSS----
--STTTSSTTT-SSSS----
--STTTTHHHH-SSSS----
-TTHHHHGGGT-SSSS----
--SHHHHGGGG-SSSS----
--SHHHHHHHHTSSSS----
---HHHHTTTTSSSSS----
--SHHHHGGGG-SSSS----
-TTHHHHGGGTTSSSS----
--SHHHHTGGG-SSSS----
-TTHHHHHHHH-SSSS----
--SHHHHHHHH-SSSS----
--SHHHHHHHT-SSSS----
--SHHHHHHHT-SSSS----
--SHHHHHHHH-SSSS----
-TTHHHHHHHH-SSSS----
--SHHHHHHHT-SSSS----
--SHHHHHHHTTSSSS----
--SHHHHHHHT-SSSS----
--SHHHHHHHT-SSSS----
--SHHHHHHHT-SSSS----
--SGGGTHHHH-SSSS----
-TTHHHHHHHHTTSSS----
--SGGGTHHHHSSSSS----
---HHHHHHHHTSSSS----
---HHHHTTTT-SSSS----
-TTHHHHTTGGGSSSS----
---TTTSTGGG-SSSS----
---HHHHTTGGGSSSS----
---HHHHTTGGGSSSS----
---GGGTHHHHTSSSS----
---GGGTHHHH-SSSS----
---HHHHHHHHTSSSS----
---HHHHGGGTSSSSS----
--SGGGTHHHHSSSSS----
--SGGGTHHHHTSSSS----
---GGGTHHHH-SSSS----
---GGGTHHHH-SSSS----
---HHHHHHHH-SSSS----
--SGGGTHHHH-SSSS----
--SHHHHHHHH-SSSS----
---HHHHHHHH-SSSS----
---HHHHHHHHTSSSS----
---GGGTTTTTTSSSS----
---HHHHHHHHTSSSS----
---HHHHHHHH-SSSS----
---HHHHTTTT-SSSS----
--SGGGTHHHHTSSSS----
---HHHHTTGGGSSSS----
---HHHHTTTT-SSSS----
--STTT-TTTT-SSSS----
---HHHHTTTS-SSSS----
---HHHHTTTT-SSSS----
---HHHHHHHHTSSSS----
--SGGGTTTTT-SSSS----
-TTHHHHGGGGGGSSS----
---HHHHHHHHTSSSS----
---HHHHHHHHTSSSS----
--SHHHHHHHHTTSSS----
--SHHHHHHHHTSSSS----
--SHHHHHHHH-SSSS----
--SHHHHTTTS-SSSS----
---HHHHHHHHTSSSS----
--SHHHHHHHHTTSSS----
---GGGTHHHHTTSSS----
--SHHHHHHHHTSSSS----
--SGGGTGGGG-SSSS----
--SGGGTTTGGGSSSS----
-TTHHHHHHHH-SSSS----
--SHHHHTTTS-SSSS----
-TTHHHHHHHH-SSSS----
-TTHHHHHHHH-SSSS----
--SGGGTTTGGGSSSS----
--SGGGTHHHHTSSSS----
--SHHHHHHHHTSSSS----
--SHHHHTTTT-SSSS----
--SGGGTTTTTTSSSS----
--SHHHHTTTT-SSSS----
--SGGGTGGGGGSSSS----
---GGGTTTGGGSSSS----
--SGGGTGGGGGSSSS----
---HHHHTTTTSSSSS----
--SGGGTGGGGGSSSS----
--SGGGTGGGG-SSSS----
-TTGGGTTTTTTSSSS----
---HHHHHHHHTSSSS----
--SHHHHHHHHTTSSS----
--SHHHHHHHHTTSSS----
--SHHHHHHHHTSSSS----
-TTHHHHHHHHTSSSS----
-TTHHHHHHHH-SSSS----
--SHHHHHHHHTSSSS----
--SHHHHHHHHTSSSS----
--SHHHHTTGGGSSSS----
-TTHHHHHHHTTSSSS----
-TTHHHHHHHHTSSSS----
--SHHHHHHHHTSSSS----
--SHHHHHHHTTSSSS----
-TTHHHHHHHHTTSSS----
-TTHHHHHHHT-SSSS----
-TTHHHHHHHT-SSSS----
-TTHHHHHHHT-SSSS----
-TTHHHHHHHTTSSSS----
--SHHHHHHHT-SSSS----
--SHHHHHHHT-SSSS----
--SHHHHHHTT-SSSS----
--SHHHHHHHH-SSSS----
--SHHHHHHHT-SSSS----
-TTHHHHHHHH-SSSS----
--SHHHHHHHH-SSSS----
-TTHHHHHHHH-SSSS----
--SHHHHGGGS-SSSS----
-TTHHHHHTTT-SSSS----
-TTHHHHHHHH-SSSS----
--SHHHHHHHH-SSSS----
--SHHHHHHTT-SSSS----
--SHHHHHHHT-SSSS----
--SHHHHHHHH-SSSS----
--SHHHHHHTT-SSSS----
--SHHHHHHHH-SSSS----
---HHHHHHHH-SSSS----
-TTHHHHHHHT-SSSS----
-TTHHHHHHTT-SSSS----
-TTHHHHHHHT-SSSS----
-TTHHHHHHHH-SSSS----
-TTHHHHHHTT-SSSS----
--SHHHHHHHH-SSSS----
-TTHHHHHHHS-SSSS----
--SHHHHHHHS-SSSS----
--SHHHHHHHH-SSSS----
--SHHHHHHHH-SSSS----
--SHHHHHHHT-SSSS----
--SHHHHHHTT-SSSS----
--SHHHHHHHS-SSSS----
-TTHHHHHHHH-SSSS----
-TTHHHHHHHH-SSSS----
-TTHHHHHHTT-SSSS----
--STTHHHHHH-SSSS----
--SHHHHHHHT-SSSS----
--SHHHHHHTT-SSSS----
--SHHHHHHHH-SSSS----
--SHHHHHHTT-SSSS----
--SHHHHHHHT-SSSS----
--SHHHHHHHT-SSSS----
-TTHHHHHHHTTSSSS----
--SHHHHHHHHTSSSS----
--SHHHHHHHTTSSSS----
--SHHHHHHHT-SSSS----
--SHHHHHHTT-SSSS----
--SHHHHHHHT-SSSS----
--SHHHHHHHS-SSSS----
--SHHHHHHHT-SSSS----
--SHHHHHHHT-SSSS----
-TTHHHHHHHH-SSSS----
--SHHHHHHTT-SSSS----
--SHHHHHHTT-SSSS----
--SHHHHHHTT-SSSS----
--SHHHHHHHT-SSSS----
--SHHHHHHHT-SSSS----
-TTHHHHHHHT-SSSS----
---HHHHHHHH-SSSS----
-TTHHHHHHHT-SSSS----
-TTHHHHHHHT-SSSS----
-TTHHHHHHHH-SSSS----
-TTHHHHHHTT-SSSS----
-TTHHHHHHHT-SSSS----
-TTHHHHHHHT-SSSS----
-TTHHHHHHHHTSSSS----
-TTHHHHHHTT-SSSS----
-TTHHHHHHHT-SSSS----
--SHHHHHHHH-SSSS----
-TTHHHHHHTT-SSSS----
-TTHHHHHHHT-SSSS----
-TTHHHHHHHT-SSSS----
-TTHHHHHHHH-SSSS----
-TTHHHHHHHT-SSSS----
-TTHHHHHHHT-SSSS----
-TTHHHHHHHT-SSSS----
-TTHHHHHHTT-SSSS----
-TTHHHHHHHH-SSSS----
-TTHHHHHHTT--SSS----
-TTHHHHHHHH-SSSS----
--SHHHHHHHT-SSSS----
-TTHHHHHHHT-SSSS----
-TTHHHHHHHH-SSSSS---
---HHHHHHHT--SSS----
---HHHHHHHH--SSS----
---HHHHHHTT--SSSS---
---HHHHHHHH--SSS----
---HHHHHHHH--SSSS---
-TTHHHHHHHT--SSS----
-TTHHHHHHHTT-SSS----
-TTHHHHHHHT--SSS----
-THHHHHHHHT--SSSS---
-TTHHHHHHHT--SSSS---
-TTHHHHHHTT--SSSS---
--SHHHHHHHT--SSSS---
--SHHHHHHHT--SSS----
---HHHHHHHTTSSSS----
---HHHHHHHT--SSS----
-TTHHHHHHTT--SSS----
-TTHHHHHHHT--SSSS---
-TTHHHHHHHH--SSSS---
-TTHHHHHHHH--SSS----
-TTHHHHHHHHT-SSSS---
-TTHHHHHHHH--SSSS---
--SHHHHHHHH--SSSS---
--SHHHHHHHH--SSSS---
--SHHHHHHHH--SSSS---
--SHHHHHHTT--SSSS---
-TTTTHHHHHH--SSSS---
-TTTTTTHHHH-SSSS----
-TTTTTTHHHH--SSSS---
---TTTTHHHH--SSS----
--STTHHHHHH--SSS----
-TTTTHHHHTT--SSSS---
-TTTTHHHHTT--SSSS---
-TTHHHHHTTT--SSSS---
-TTHHHHHTTT--SSSS---
-TTHHHHHHTT--SSSS---
-TTHHHHHHHH--SSSS---
-TTHHHHHHTT--SSSS---
-TTSHHHHHHHS-SSSS---
-TTHHHHHHHHS-SSSS---
--SSSTTHHHHS-SSSS---
---TTHHHHHH--SSSS---
---TTHHHHHH--SSSS---
---TTTTHHHH--SSSS---
---TTHHHHTT--SSSS---
-TTTHHHHTTT--SSSS---
-TTHHHHHHTT--SSSS---
-TTHHHHHHTT--SSSS---
-TTHHHHHHHHS-SSSS---
---HHHHHHTTS-SSSS---
-TTHHHHHHTTS-SSS----
---HHHHHHHHS-SSS----
---HHHHHHHHS-SSSS---
-TTHHHHHHHH--SSS----
-TTHHHHHHTTS-SSSS---
-TTHHHHHHHHS-SSS----
---HHHHHHHHS-SSSS---
-TTHHHHHHTT--SSSS---
-TTHHHHHHTT--SSSS---
-TTHHHHHTTT--SSSS---
-TTHHHHHTTT--SSS----
-TTHHHHHHTT--SSSS---
-TTHHHHHTTT--SSSS---
-TTHHHHHHHH--SSSS---
-TTHHHHHHTT--SSS----
-TTHHHHHHTT--SSSS---
-TTHHHHHHTT--SSSS---
-TTHHHHHHTT--SSSS---
-TTHHHHHHHH--SSSS---
-TTHHHHHHHH--SSSS---
-TTHHHHHHHH--SSSS---
-TTHHHHHHHH--SSS----
-TTHHHHHHHH--SSSS---
-TTHHHHHHHH--SSSS---
-TTHHHHHHHH--SSSS---
---HHHHHHHH--SSSS---
-TTHHHHHHHH--SSSS---
---HHHHHHHH--SSSS---
-TTHHHHHHHH--SSSS---
---HHHHHHHH--SSSS---
---HHHHHHTT--SSS----
--THHHHHHTT--SSSS---
---HHHHHHTT--SSS----
---HHHHHHHH--SSSS---
-TTHHHHHHHH--SSSS---
---TTGGGTSS--SSS----
---HHHHHTTSS-SSS----
---HHHHTTTS--SSS----
---HHHHTTTS--SSS----
---HHHHTTSSS-SSSS---
---HHHHHHHS--SSSS---
---HHHHTTSS--SSSS---
---HHHHTTTS--SSSS---
---TTGGGGTS--SSSS---
---TTGGGGSS--SSSS---
---TTGGGGTS--SSS----
---HHHHHHHH--SSS----
---HHHHHHHH--SSSS---
---HHHHHHHH--SSS----
---HHHHHHHH--SSSS---
---HHHHHHTT--SSSS---
---HHHHHHHH--SSSS---
---HHHHHHHH--SSSS---
---HHHHHHHH--SSSS---
---HHHHHTTT--SSSS---
---HHHHHTTT--SSSS---
---HHHHHHTT--SSSS---
---HHHHHHHH--SSSS---
---HHHHHHTT--SSSS---
---HHHHHHTT--SSS----
---HHHHHTTTS-SSS----
---HHHHHHTT--SSSS---
---HHHHHHTT--SSS----
---HHHHHHHH--SSSS---
---HHHHHHHH--SSSS---
---HHHHHHTT--SSSS---
---HHHHHHTT--SSSS---
---HHHHHHTT--SSSS---
---HHHHHHHH--SSSS---
---HHHHHHHH--SSSS---
---HHHHHHHH--SSSS---
---HHHHHHHH--SSS----
---HHHHHHHH--SSS----
---HHHHHHTT--SSSS---
--SHHHHHHTT--SSSS---
---HHHHHHHH--SSSS---
--SHHHHHHTT--SSSS---
---HHHHHHTT--SSSS---
---HHHHHHTT--SSSS---
---HHHHHHTT--SSSS---
---HHHHHHHH--SSS----
---HHHHHHHH--SSSS---
---HHHHHTTT--SSSS---
---HHHHHHHH--SSSS---
---HHHHHHHH--SSSS---
---HHHHHTTT--SSSS---
---HHHHHHHH--SSSS---
--SHHHHHTTT--SSSS---
--THHHHHHHH--SSSS---
--SHHHHHHHH--SSSS---
--TTHHHHHHH--SSSS---
--SHHHHHHHH--SSSS---
--SHHHHHHHH--SSSS---
--THHHHHTTT--SSSS---
--SHHHHHHTT--SSSS---
--SHHHHHHHH--SSSS---
---HHHHHHHH--SSSS---
---HHHHHHTT--SSSS---
---HHHHHHHH--SSSS---
---HHHHHHTT--SSS----
---HHHHHHTT--SSSS---
---HHHHGGGT--SSSS---
---HHHHHHTT--SSS----
---HHHHHHTT--SSS----
---HHHHHHTT--SSS----
---HHHHHHTT--SSS----
---HHHHHHHH--SSS----
---HHHHHHTT--SSS----
---HHHHHHTT--SSSS---
---HHHHHHTT--SSSS---
--SSHHHHHHH--SSSS---
--SSHHHHHTT--SSSS---
--SSHHHHTTT--SSSS---
--SSHHHHHTT--SSS----
--SSHHHHHTT--SSSS---
--SSHHHHHHH--SSSS---
--TTHHHHHTT--SSSS---
--TTHHHHHTT--SSS----
--TTHHHHHHH--SSS----
--SSHHHHHTT--SSS----
----HHHHHTT--SSS----
--SSHHHHHTT--SSSS---
--SSHHHHHTT--SSSS---
--SSHHHHHTT--SSSS---
--SSHHHHHTT--SSSS---
--SSHHHHHTT--SSS----
--SSHHHHHTT--SSS----
--SSHHHHTTT--SSS----
--S-HHHHHTT--SSS----
--SSHHHHTTT--SSS----
--SSHHHHTTT--SSSS---
--SSHHHHHTT--SSSS---
--SSHHHHTTT--SSS----
--SSHHHHTTT--SSSS---
--S-HHHHTTT--SSS----
--SSHHHHTTT--SSSS---
--SSHHHHHHH--SSSS---
--SSHHHHHHH--SSSS---
--SSHHHHHTT--SSS----
--S-HHHHHTT--SSS----
--SSHHHHHHH--SSS----
--SSHHHHTTT--SSSS---
--TTHHHHHTT--SSS----
--TTHHHHHTT--SSSS---
--SSHHHHTTT--SSSS---
--TTHHHHHTT--SSS----
--TTHHHHHTT--SSSS---
--TTHHHHTTT--SSSS---
--TTHHHHTTT--SSS----
--TTHHHHHHH--SSS----
--TTHHHHTTT--SSSS---
--TTHHHHTTT--SSSS---
--TTHHHHHTT--SSSS---
--TTHHHHHHH--SSSS---
--TTHHHHHTT--SSSS---
--TTHHHHHTT--SSSS---
--SSHHHHHHH--SSSS---
--S-HHHHHTT--SSSS---
-GGGHHHHHHH--SSS----
--TTHHHHHTT--SSSS---
--TTHHHHHHH--SSS----
-GGGHHHHHTT--SSS----
-GGGHHHHHHH--SSS----
-GGGHHHHHHH--SSS----
-GGGHHHHHTT--SSS----
-TT-HHHHHTT--SSS----
--TTHHHHHTT--SSS----
-GGGHHHHHHH--SSS----
--SSHHHHHTT--SSSS---
-GGGHHHHHTT-SSSS----
-GGGHHHHHTT--SSSS---
-GGGHHHHHTT--SSSS---
-TTTHHHHHTT--SSSS---
-TTTHHHHHHH--SSS----
--TTHHHHHTT--SSS----
-GGGHHHHHTT--SSS----
--SSHHHHHTT--SSS----
--SSHHHHTTT--SSS----
--TTHHHHTTT--SSS----
--TTHHHHTTT--SSS----
--SSHHHHHTT--SSSS---
----HHHHHTT-SSSSS---
--TTHHHHHTT--SSSS---
----HHHHHTT--SSSS---
--S-HHHHHHH--SSS----
--SSHHHHHTT-SSSSS---
--S-HHHHHTT-SSSSS---
--SSHHHHHHH-SSSSS---
--SSHHHHHTT-SSSSS---
--SSHHHHHHH-SSSS----
--SSHHHHHHH-SSSSS---
--SSHHHHHHH-SSSS----
--SSHHHHHHH-SSSS----
--SSHHHHHHHHSSSS----
--TTHHHHHHHSSSSS----
--SSHHHHHTTSSSSS----
--SSHHHHHTTSSSSS----
----HHHHHHH-SSSS----
--SSHHHHHHHSSSSS----
--SSHHHHHTT-SSSSS---
--SSHHHHHTT-SSSSS---
--S-HHHHHHHSSSSS----
--SSHHHHTTT-SSSSS---
--SSHHHHHHH-SSSS----
--SSHHHHHTT-SSSSS---
--S-HHHHHHH-SSSS----
--S-HHHHHHH-SSSSS---
--S-HHHHHTT-SSSS----
--SSHHHHHTT-SSSS----
--S-HHHHHTT-SSSSS---
--SSHHHHHHH-SSSSS---
--SSHHHHHTT--SSSS---
--SSHHHHHHHS-SSS----
--S-HHHHHHH--SSS----
--SSHHHHHTT--SSSS---
--SSHHHHHTT--SSS----
--SSHHHHHHH--SSSS---
--SSHHHHHTT--SSSS---
--SSHHHHHTT-SSSS----
--SSHHHHHTT-SSSS----
--SSHHHHHTT-SSSSS---
--SSHHHHHHH--SSSS---
--SSHHHHHTT-SSSS----
--SSHHHHHTT-SSSS----
--SSHHHHHHH-SSSS----
--SSHHHHHTT--SSS----
--SSHHHHHTT--SSS----
--TTHHHHHHH--SSSS---
--TTHHHHHTT--SSSS---
--TTHHHHHTT--SSSS---
--TTHHHHHTT--SSSS---
--TTHHHHHHH--SSS----
--TTHHHHHTT--SSSS---
--TTHHHHTTT--SSSS---
--TTHHHHHTT--SSS----
--TTHHHHHHH--SSS----
--TTHHHHHTT--SSSS---
--TTHHHHHTT--SSSS---
--TTHHHHTTS--SSSS---
--TTHHHHTTS--SSS----
--TTHHHHTTT--SSSS---
--TTHHHHTTT-SSSSS---
--TTHHHHHTT-SSSS----
--TTHHHHHHH--SSS----
--TTHHHHHTT--SSS----
--TTHHHHTTT--SSSS---
--TTHHHHHTT--SSSS---
--TTHHHHHHH--SSSS---
--TTHHHHHTT--SSSS---
--TTHHHHHTT-SSSSS---
--SSHHHHHTT-SSSSS---
--TTHHHHHTTSSSSSS---
--SSHHHHHHH-SSSSS---
--TTHHHHHHHSSSSSS---
--TTHHHHHHH-SSSS----
--TTHHHHHTTSSSSS----
--TTHHHHHTT--SSSS---
--TTHHHHHTT--SSS----
--TTHHHHHTT--SSS----
--TTHHHHHHH--SSS----
--TTHHHHHTT--SSS----
--TTHHHHHTT--SSS----
--TTHHHHTTT--SSSS---
--TTHHHHHTT--SSSS---
--TTHHHHHTT--SSSS---
--TTHHHHHTT--SSS----
--TTHHHHHHH--SSS----
--TTHHHHHTT--SSS----
--TTHHHHHTT--SSSS---
--TTHHHHHTT--SSS----
--TTHHHHHTT--SSS----
--TTHHHHTTT--SSS----
--TTHHHHHTT--SSS----
--TTHHHHHTT--SSS----
--TTHHHHHTT--SSSS---
--TTTHHHHTT--SSSS---
--TTHHHHHTT--SSSS---
--TTHHHHTTT--SSS----
--TTHHHHHTT--SSS----
--TTHHHHHTT--SSSS---
--TTHHHHHHH--SSSS---
--TTHHHHHTT--SSSS---
--TTHHHHHHH--SSS----
--TTHHHHHHH--SSS----
--TTHHHHTTT--SSS----
--TTHHHHHTT--SSSS---
--TTHHHHHTT--SSSS---
--TTHHHHHTT--SSS----
--TTHHHHHHH--SSS----
--TTHHHHHHHHSSSSS---
--TTHHHHHHHSSSSS----
--TTHHHHHTTS-SSS----
--TTHHHHHHHS-SSS----
--TTHHHHHHHS-SSS----
--TTHHHHHHHSSSSS----
--TTHHHHHTT-SSSS----
--SSHHHHHHHSSSSS----
--SSHHHHHHHSSSSS----
--TTHHHHHHHSSSSSS---
--TTHHHHHTTSSSSS----
--TTHHHHHHHSSSSSS---
--TTHHHHHHH-SSSSS---
--TTHHHHTTTSSSSSS---
--TTHHHHHTTSSSSSS---
--TTHHHHHHHSSSSS----
--TTHHHHTTTSSSSSS---
--TTHHHHHHH-SSSSS---
--TTHHHHHHH-SSSSS---
--TTHHHHTTT-SSSSS---
--TTHHHHHHH-SSSSS---
--TTHHHHHHH-SSSSS---
--TTHHHHTTT-SSSS----
--TTHHHHTTTSSSSS----
--TTHHHHHHH-SSSSS---
--TTHHHHTTTSSSSSS---
--TTHHHHHHH-SSSS----
--TTHHHHTTT-SSSS----
--TTHHHHHHH-SSSSS---
--TTHHHHHTT-SSSS----
--TTHHHHTTTSSSSS----
--TTHHHHHHHTSSSS----
--TTHHHHHHHSSSSS----
--TTHHHHTTTSSSSS----
--TTHHHHHTT-SSSS----
--TTHHHHHHHTSSSS----
--TTHHHHHHHTSSSS----
--TTHHHHTTTSSSSS----
--TTHHHHHHHTSSSS----
--TTHHHHHHHTTSSS----
--TTHHHHHHH-SSSS----
--TTHHHHHHTTSSSS----
--TTHHHHHHH-SSSS----
--TTHHHHHTT-SSSS----
--TTHHHHHHH-SSSS----
--TTHHHHHHH-SSSS----
--S-HHHHHHH-SSSS----
--TTHHHHHHH--SSS----
--SSHHHHHTS-SSSS----
--TTHHHHHHH-SSSS----
--TTHHHHHHH-SSSS----
--TTHHHHHHH-SSSS----
--TTHHHHHTT-SSSS----
--TTHHHHHHH--SSS----
--TTHHHHHTT-SSSS----
--TTHHHHHHH-SSSS----
--TTHHHHHHH-SSSS----
--TTHHHHTTT--SSS----
--TTHHHHHTT--SSS----
--TTHHHHHTT--SSS----
--TTHHHHHTT--SSS----
--TTHHHHHTT--SSS----
--TTHHHHHHH--SSS----
--TTHHHHHTT--SSS----
--TTHHHHTTT--SSS----
--TTHHHHHHH--SSS----
--TTHHHHHTT--SSS----
--TTHHHHHTT--SSS----
--TTHHHHTTS--SSS----
--TTHHHHTTS--SSS----
--TTHHHHHHH-SSSS----
--TTHHHHHTT--SSS----
--TTHHHHHHH--SSS----
--TTHHHHHHH--SSS----
--TTHHHHHHH--SSS----
--TTHHHHHHH--SSS----
--TTHHHHHHS-SSSS----
--TTHHHHHHS-SSSS----
--TTHHHHTTS-SSSS----
--TTHHHHTTT--SSS----
--TTHHHHHTT--SSS----
--TTHHHHHTT--SSS----
--TTHHHHHTS--SSS----
--TTHHHHHTT--SSS----
--TTHHHHHHH--SSS----
--TTHHHHHHS--SSS----
--TTHHHHHHH--SSS----
--TTHHHHHTS--SSS----
--TTHHHHHTT--SSS----
--TTHHHHHTT--SSS----
--TTHHHHHTT--SSS----
--TTHHHHHTT--SSS----
--TTHHHHHTT--SSS----
--TTHHHHHHH--SSS----
--TTHHHHHTT--SSS----
--TTHHHHTTT--SSS----
--TTHHHHHHH--SSS----
--TTHHHHHHH--SSS----
--TTHHHHHTT--SSS----
--TTHHHHHTT--SSS----
--TTHHHHHHH--SSS----
--TTHHHHHTT--SSS----
--TTHHHHHHH--SSS----
--TTHHHHTTT--SSS----
--TTHHHHHHH--SSS----
--TTHHHHHTT--SSS----
--TTHHHHHTT--SSS----
--TTHHHHHTT--SSS----
--TTHHHHHTT--SSS----
--TTHHHHHTT--SSS----
--TTHHHHHTT--SS-----
--TTHHHHHHH--SSS----
--TTHHHHHTT--SSS----
--TTHHHHTTT--SSS----
--TTHHHHHTT--SSS----
--TTHHHHHTT--SSS----
--TTHHHHHHH--SSS----
--TTHHHHHTT--SSS----
--TTHHHHHHS--SSS----
--TTHHHHHHS--SSS----
--TTHHHHHSS--SSS----
--TTHHHHHTS--S-S-S--
--TTHHHHHHT--S---S--
--TTHHHHHHH--S-S-TT-
--TTHHHHHHH--S-S-S--
--TTHHHHHHHS-S---S--
--TTHHHHHHH--S-S-S--
--TTHHHHHTS--S---TT-
--TTHHHHHHT--SS--TT-
--TTHHHHHTT--S---TT-
--TTHHHHHHT--SS--TT-
--TTHHHHHHT--S---TT-
--TTHHHHHTT--S-S-TT-
--TTHHHHHTT--SS--TT-
--TTHHHHHHS--SS--TT-
--TTHHHHHT---SS--TT-
--TTTTHHHH---SS--TT-
--TTHHHHHHS--SS--TT-
--TTHHHHHH---SS--TT-
--TTHHHHTT---SS--TT-
--TTHHHHHH---S---S--
--TTHHHHHT---S---TT-
--TTHHHHTT---S---S--
--TTHHHHHT---S---S--
--TTHHHHHHS--S-S----
--TTHHHHTTS----S----
--TTHHHHHHS--S-S----
--S-HHHHHHS--S------
--TTHHHHTTS--S------
--TTHHHHTTS--S-S----
--TTHHHHHHT--S-S----
--TTHHHHHHT---SS----
--TTHHHHHHT---SS----
--S-HHHHHHS----S-S--
--STHHHHHTT--S-S-S--
--S-HHHHHHT--S-S-S--
--S-HHHHHHT--SSS-S--
----HHHHHTT--SSS----
--SHHHHHHTT--S-S-S--
---HHHHHHTT--S-S-S--
--SHHHHHHHS--SSS-S--
---HHHHHHHT--SSS----
--SHHHHHHHH--SSS-S--
---HHHHHHHT--SSS-S--
--SHHHHHHTT--SSS-S--
---HHHHHHTS--SSS-S--
---HHHHHHHH--SSS-S--
---HHHHHHHH--SSS-S--
---HHHHHHTT--SSS-S--
---HHHHHHHH--SSS-S--
---HHHHHHTT--SSS-S--
---HHHHHHHH--SSS-S--
---HHHHHHHH--SSS-S--
---HHHHHHHH--SSS-S--
--SHHHHHHHH--SSS----
--SHHHHHHHH--SS-----
---HHHHHHHH--SS-----
--SHHHHHHHH-SSS-----
--SHHHHHHHH-SSS-----
--HHHHHHHT--SSS-----
--THHHHTTT--SSS-----
--THHHHTTS--SSS-----
--HHHHHHHT--SSS-----
--HHHHHHTT---SS-----
--HHHHHHHS---SSS----
--HHHHHHTS---SS-----
--HHHHHHHTT--SSS----
--HHHHHHTS---SSS----
--HHHHHHTT---SSS----
--HHHHHHTT---SSS----
--HHHHHHTTS--SSS-S--
--HHHHHHHHT--SSS----
--HHHHHTTS---SSS----
--HHHHHHHTT--SS-----
--HHHHHHHT---SS-----
--HHHHHHHT---SS-----
--HHHHHHHT--SSS-----
--HHHHHHHT--SSS-----
--HHHHHHTT--SSS-----
--HHHHHHHT--SSS-----
--HHHHHHHT--SSSS----
--HHHHHHHT---SSS----
--HHHHHHHT---SSS-S--
--HHHHHHTS--SSS-----
--HHHHHHTT---SSS----
--HHHHHHTT---SSS-S--
--HHHHHHHT---SSS-S--
--HHHHHHHT--SSS--S--
--HHHHHHSS--SSSS-S--
--HHHHHTTS--SSS-----
--HHHHHHHTTTSSS--S--
--HHHHHHHT--SS------
--HHHHHHHHTTSSS--S--
--HHHHHHTTTTSSS--S--
--HHHHHHHGGGSSS--S--
--HHHHHHHGGGSSS--S--
--HHHHHHTTGGGSS--S--
--HHHHHHHGGGG-S--S--
--HHHHHHHHGGGSS--S--
--HHHHHHHGGGG-S--S--
--HHHHHHHHGGGSS--S--
--HHHHHHHHGGGSS--S--
--HHHHHHHHGGG-S--S--
--HHHHHHHHHTTS---S--
--HHHHHHHHGGGSS-----
--HHHHHHHTTTT-S--S--
--HHHHHHHTTTTSS--S--
--HHHHHHHTTTTS---S--
--HHHHHHHTTTTSS--S--
--HHHHHHHTTTTSS--S--
--HHHHHHHH-TTSSS-S--
--HHHHHHHTTTTS---S--
--HHHHHHHTTTTSS--S--
--HHHHHHHHTTTSS--S--
--HHHHHHHTTTTSS-----
--HHHHHHHTSTTSS-----
--HHHHHHHHTTTSS-----
--HHHHHHHHTTTSS-----
--HHHHHHHTTTTSS-----
--HHHHHHHTTTTSS-----
--HHHHHHHTTTTSS-----
--HHHHHHHTTTTSS-----
--HHHHHHHHTTTSS-----
--HHHHHHHTTTTSS-----
--HHHHHHHHTTT-S-----
--HHHHHHHTTTTSS--S--
--HHHHHHHTTTTSSS-S--
--HHHHHHHH-TT-S--S--
--HHHHHHHHTTTSS--S--
--HHHHHHHH-TTSS--S--
--HHHHHHHH-TT-S--S--
--HHHHHHHHTTTSS--S--
--HHHHHHHHTTTSS--S--
--HHHHHHTT-TTSS--S--
--HHHHHHHTTTTSS--S--
--HHHHHHHHTTTSS--S--
--HHHHHHHTTTTSS--S--
--HHHHHHHHTTTS---S--
--HHHHHHHHTTTSS--S--
--HHHHHHHTTTTSS--S--
--HHHHHHTTTTTSS--S--
--HHHHHHHTSTTSS--S--
--HHHHHHHHTTTSSS-S--
--HHHHHHHTTTTSS--S--
--HHHHHHHHTTTSS--S--
--HHHHHHHTTTTSS--S--
--HHHHHHHHTTTSS--S--
--HHHHHHHTTTTSS--S--
--HHHHHHHHTTTSS--S--
--HHHHHHHTTTTSS--S--
--HHHHHHHTTTTSS--S--
--HHHHHHHTTTTS------
--HHHHHHHHTTTSS-----
--HHHHHHHHTTTSS--S--
--HHHHHHHH-TTSS--S--
--HHHHHHHTTTTSS--S--
--HHHHHHHTTTTSS--S--
--HHHHHHTT-TTSSS-S--
--HHHHHHHHSTTSSS-S--
--HHHHHHHTTTTSS--S--
--HHHHHHHHHTTSS--S--
--HHHHHHHTTTTSS--S--
--HHHHHHHTTTTS---S--
--HHHHHHHTTTTSS--S--
--HHHHHHHHTTTSS--S--
--HHHHHHHHTTTSS--S--
--HHHHHHHHTTTSS--S--
--HHHHHHHHTTTS---S--
--HHHHHHHHTTTSS--S--
--HHHHHHHHTTTS---S--
--HHHHHHHHTTTSS--S--
--HHHHHHHTTTTSS--S--
--HHHHHHHHTTTS---S--
--HHHHHTTTSTTSS--S--
--HHHHHHHTTTTSS--S--
--HHHHHHHHTSS-S--S--
--HHHHHHHHTTTSS--S--
--HHHHHHHHSTTSS--S--
--HHHHHHHHHTTSS--S--
--HHHHHHHHHTTSS--S--
--HHHHHHHHSTTSS--S--
--HHHHHHHHHTTSS--S--
--HHHHHHHHSTTSS--S--
--HHHHHHHT-TTS---S--
--HHHHHHHHTTTSS--S--
--HHHHHHHHHTTS---S--
--HHHHHHHHTTTSS--S--
--HHHHHHHHT-SSS--S--
--HHHHHHHTTTTSS--S--
--HHHHHHHHHTTSSS-S--
--HHHHHHHTTTTSS--S--
--HHHHHHHTTTTS---S--
--HHHHHHHTTTTSS--S--
--HHHHHHHHTTT----S--
--HHHHHHHT-TTS-S-S--
--HHHHHHHHSTTS-S-S--
--HHHHHHHTTTTSSS----
--HHHHHHHHTTTSSS----
--HHHHHHHTTTTS-S----
--HHHHHHHTTTTS---S--
--HHHHHHHT-TTS---S--
--HHHHHHHT-TT--S-S--
--HHHHHHHHTTTS-S-S--
--HHHHHHHHTTTS-S-S--
--HHHHHHHHS-SSS--S--
--HHHHHHHTTTTS---S--
--HHHHHHHHTTTS---S--
--HHHHHHHHTTTSS--S--
--HHHHHHHTTTTSS--S--
--HHHHHHHHHTTS---S--
--HHHHHHHHSSSS---S--
--HHHHHHHH-SS----S--
--HHHHHHHHTTTS---S--
--HHHHHHHTSTTSS--S--
--HHHHHHHT-TTSS--S--
--HHHHHHHH-TTSS--S--
--HHHHHHHHTTTS---S--
--HHHHHHHT-TTS---S--
--HHHHHHHT-TTS---S--
--HHHHHHHH-TTS---S--
--HHHHHHHTTTTSS--S--
--HHHHHHHT-TTSSS-S--
--HHHHHHHHSTTS---S--
--HHHHHHHTTTTSS--S--
--HHHHHHHH-TT-S--S--
--HHHHHHTT-SS-S--S--
--HHHHHHHTTTTS---S--
--HHHHHHHT-TTSS--S--
--HHHHHHHH-SSSS--S--
--HHHHHHHTTTTSS--S--
--HHHHHHTTTTTSS--S--
--HHHHHHHTSTTSS--S--
--HHHHHHHTTSSSS--S--
--HHHHHHHHSSSS---S--
--HHHHHHTT-TTS---S--
--HHHHHHTTSTTSS--S--
--HHHHHHHTTTTSS--S--
--HHHHHHHHHTTSS--S--
--HHHHHHHTTTTSS--S--
--HHHHHHHTSSSSS--S--
--HHHHHHHTTTTSS--S--
--HHHHHHHTTTTS---S--
--HHHHHHHHTTTSS--S--
--HHHHHHHHTTTS---S--
--HHHHHHHHSTTS---S--
--HHHHHHHTTSSSS--S--
--HHHHHHHHHTTSS--S--
--HHHHHHTTS-SSS--S--
--HHHHHHHHTTTSS--S--
--HHHHHHHHTTTS-S-S--
--HHHHHHHHSSSSSS-S--
--HHHHHHTTSTTS-S-S--
--HHHHHHHH-TT--S-S--
--HHHHHHHTSTT-SS-S--
--HHHHHHTT-SSS-S-S--
--HHHHHHHHTTTS-S-S--
--HHHHHHHHTTTS-S-S--
--HHHHHHHHTSSS-S-S--
--HHHHHHHHSTTS-S-S--
--HHHHHHHHSTTSSS-S--
--HHHHHHHHTTTS-S-S--
-THHHHHHHTSTTS-S-S--
--HHHHHHHHHTTS-S-S--
--HHHHHHHHTTTSSS-S--
--HHHHHHHHTTTS-S-S--
--HHHHHHHHTTTS-S-S--
--HHHHHHHHTTTSSS-S--
--HHHHHHHTTTTSSS-S--
--HHHHHHHTTTTS-S-S--
--HHHHHHHTTTT--S-S--
--HHHHHHHTTTTS-S-S--
-THHHHHHHTTTTS-S-S--
--HHHHHHHTTTTS-S-S--
--HHHHHHHSSTTS-S-S--
--HHHHHHHTSTTSS--S--
--HHHHHHHTTTTSS--S--
--HHHHHHHT--SSS--S--
--HHHHHHHT-SSSS--S--
--HHHHHHHTTTTSS--S--
--HHHHHHHTSTTSS--S--
-HHHHHHHHTTTTSS--S--
-HHHHHHHHTTTTSS--S--
-HHHHHHHHTTTT--S-S--
-HHHHHHHHHHTTSS--S--
-HHHHHHHHHTTT-S--S--
-HHHHHHHHHTTTSS--S--
-HHHHHHHHTTTTS---S--
-HHHHHHHHHTTTSS--S--
-HHHHHHHHHTTTSS--S--
-HHHHHHHHTTTT-SS-S--
-HHHHHHHHTTTT-S--S--
-HHHHHHHHHGGG-S--S--
-HHHHHHHHHGGG-S--S--
-HHHHHHHHHHTT-SS----
-HHHHHHHHTSTT--S----
-HHHHHHHHTTTT--S----
-HHHHHHHHHTTT--S----
-HHHHHHHHTTTT--S----
-HHHHHHHHTSTT--S----
-HHHHHHHHTTTT-SS-S--
-HHHHHHHHTTTT--S-S--
-HHHHHHHHHTTT-SS-S--
-HHHHHHHHTTTT--S-S--
-HHHHHHHHTTTT--S-S--
--HHHHHHTT-TT--S-S--
--HHHHHHHT-TT--S-S--
--HHHHHHHH-TT--S-S--
--HHHHHHHH-TT--S-S--
--HHHHHHHTSTT----S--
--HHHHHHHTTTT----S--
--HHHHHHHHTTT--S-S--
--HHHHHHHTTTT--S-S--
--HHHHHHHTTTT----S--
--HHHHHHHHTTT----S--
--HHHHHHHTTSS----S--
--HHHHHHHTTTT----S--
-THHHHHHHHTTT----S--
--HHHHHHHTTTT--S-S--
--HHHHHHHT-TT--S-S--
--HHHHHHHHTTT----S--
--HHHHHHHTTTTS---S--
--HHHHHHHHTTT----S--
--HHHHHHHHSTT----S--
--HHHHHHHHGGG----S--
--HHHHHHHTTTT----S--
--HHHHHHHHTTT----S--
--HHHHHHHTTTT----S--
--HHHHHHHH-TT----S--
--HHHHHHHHTTT----S--
-THHHHHHHHTTT----S--
--HHHHHHHTTTT----S--
--HHHHHHHTTTT----S--
--HHHHHHHH-TT--S-S--
--HHHHHHHH-TT--S-S--
--TTHHHHHT-TT--S-S--
-THHHHHHHHSTT--S-S--
--HHHHHHHH-TT--S-S--
--HHHHHHTT-TT--S-S--
--SHHHHHHTTTT--S-S--
--SHHHHHHHTTT--S-S--
--SHHHHHHT-TT--S-S--
--SHHHHHHHTTT--S-S--
--HHHHHHHHTTT--S-S--
--HHHHHHHT-TT--S-S--
--HHHHHHHH-TT----S--
--HHHHHHTT-TT--S-S--
--HHHHHHHH-TT-------
--HHHHHHHTTTT--S----
--HHHHHHHTTTT--S-S--
--HHHHHHHHTTT--S-S--
--HHHHHHHTTTT----S--
--HHHHHHHH-SS-TT-S--
--HHHHHHHHTSS-TT-S--
--HHHHHHHTTTT--S-S--
--HHHHHHHTTSS-TT-S--
--HHHHGGGT-TT-TT-S--
--HHHHHTTS-TT-TT-S--
--HHHHHHHHTTT-TT-S--
--HHHHHHHTTTT-TT----
--HHHHHHHTTTT-TT-S--
--HHHHHHHTTTT--S-S--
--HHHHHHHHTTT-SS-S--
--HHHHHHHHTTT----S--
--HHHHHHHT-TT----S--
--HHHHHHHTTTT--S-S--
--HHHHHHHTTTT-TT-S--
--HHHHHHHHTTT-TT-S--
--HHHHHHHTTTT----S--
--HHHHHHHTTTT----S--
--HHHHHHHT-SS----S--
--HHHHHHHHTTT----S--
--HHHHHHHHTSS----S--
--HHHHHHHHTTT----S--
--HHHHHHHTTTT----S--
--HHHHHHHHGGG----S--
--HHHHHHHHTTT----S--
-THHHHHHHTTTT----S--
--HHHHHHHHTTT----S--
--HHHHHHHHTTT----S--
-THHHHHHHT-TT--S-S--
--HHHHHHHHTTT----S--
--HHHHHHHTTTT----S--
--HHHHHHHHTTT----S--
--HHHHHHHHTTT----S--
--HHHHHHHHSTT----S--
--HHHHHHHHTTT----S--
--HHHHHHHTTTT----S--
--HHHHHHHTTSS----S--
-THHHHHHHTSTT----S--
--HHHHHHHTTTT----S--
--HHHHHHHTTTT--S----
--HHHHHHHTTTT-------
-THHHHHHHHTTT-------
-HHHHHHHHTTTT----S--
--HHHHHHHTTTT----S--
--HHHHHHHTTTT-TT-S--
--HHHHHHHTTSS----S--
--HHHHHHHTTTT--S-S--
--HHHHHHHGGGG-------
--HHHHHHHHHTT--S-S--
--HHHHHHHHHTT----S--
--HHHHHHHHHHT-SS-S--
--HHHHHHHGGGG--S-S--
--HHHHHHHHHTSS---S--
--HHHHHHHHHTSS------
--HHHHHHHHHHT----S--
--HHHHHHHGGGG----S--
--HHHHHHGGGGG----S--
--HHHHHHHHTTS-------
--HHHHHHHGGGS----S--
--HHHHHHHGGG-----S--
--HHHHHHHHTTSS---S--
--HHHHHHHHHTT-------
--HHHHHHHHTT-----S--
--HHHHHHHHGGG-------
--HHHHHHHHTTTT------
--HHHHHHHHHTT----S--
--HHHHHHHHHHH-------
--HHHHHHHHHHH-------
--HHHHHHHHHTT-------
--HHHHHHHHHHH----S--
--HHHHHHHHHHH----S--
--HHHHHHHHHHH----S--
--HHHHHHHHHHH----S--
--HHHHHHHHHHH-TT----
--HHHHHHHHHHH-TT----
--HHHHHHHHHHH-TT----
--HHHHHHHHHHH-TT----
--HHHHHHHHHHH-TT----
--HHHHHHHHHHH-TT----
--HHHHHHHHHTT-TT----
--HHHHHHHHHHH-TT----
--HHHHHHHHHHH-TT----
--HHHHHHHHHHH-TT----
--HHHHHHHHHHH-TT-S--
--HHHHHHHHHHH-TT-S--
--HHHHHHHHHHH-SS----
--HHHHHHHHHHH-TT-S--
--HHHHHHHHHHH-TT-S--
--HHHHHHHHHHH-TT-S--
--HHHHHHHHHTT-TT----
--HHHHHHHHHHH-TT----
--HHHHHHHHHHH----S--
--HHHHHHHHHHH-TT-S--
--HHHHHHHHHHH-TT----
--HHHHHHHHHHH-TT----
--HHHHHHHHHHH-TT----
--HHHHHHHHHHH-TT----
--HHHHHHHHHHH-TT----
-HHHHHHHHHTTT-------
-HHHHHHHHHHHH-------
-HHHHHHHHHHHH-------
-HHHHHHHHHHHH-------
-HHHHHHHHHHHH-------
-HHHHHHHHHHTT-------
-HHHHHHHHHHHH-------
-HHHHHHHHHHHH-------
-HHHHHHHHHHHH-------
-HHHHHHHHHHHTT------
-HHHHHHHHHHHH-------
-HHHHHHHHHHTTTTT----
-HHHHHHHHHHHTTTT----
-HHHHHHHHHHHTTTT----
-HHHHHHHHHHTTTTT----
-HHHHHHHHHHHHTTT-TT-
-HHHHHHHHHHHTT-TTTT-
-HHHHHHHHHHTT--TTTT-
-HHHHHHHHHHHS--TTS--
-HHHHHHHHHHTTT-TTTT-
-HHHHHHHHHHTTTGGGTT-
-HHHHHHHHHHHT---GGG-
-HHHHHHHHHHHTT-GGGG-
-HHHHHHHHHHHT--GGGG-
-HHHHHHHHHHHTT-GGGG-
-HHHHHHHHHHHTTGGGGG-
-HHHHHHHHHHHTT------
-HHHHHHHHHHTTT------
-HHHHHHHHHHHT-------
-HHHHHHHHHHHHT------
-HHHHHHHHHHHS-------
-HHHHHHHHHHHH-------
-HHHHHHHHHHTTT---TT-
-HHHHHHHHHHHHT---TT-
-HHHHHHHHHHHTT---TT-
-HHHHHHHHHHHTT---TT-
-HHHHHHHHHHTTT---TT-
-HHHHHHHHHHHT----TT-
-HHHHHHHHHHHTT---TT-
-HHHHHHHHHHTT----TT-
-HHHHHHHHHHTTT---S--
-HHHHHHHHHHHH----TT-
-HHHHHHHHHHHT----TT-
-HHHHHHHHHHHHT---TT-
-HHHHHHHHHHHHT---TT-
-HHHHHHHHHHHHT---TT-
-HHHHHHHHHHHTT---TT-
-HHHHHHHHHHHT----TT-
-HHHHHHHHHHHTT---TT-
-HHHHHHHHHHHTT---TT-
-HHHHHHHHHHHS----TT-
-HHHHHHHHHHHHT---TT-
-HHHHHHHHHHHH----TT-
-HHHHHHHHHHHTT---TT-
-HHHHHHHHHHHT----TT-
-HHHHHHHHHHHT----TT-
-HHHHHHHHHHHT----TT-
-HHHHHHHHHHHHT---TT-
-HHHHHHHHHHHHT---TT-
-HHHHHHHHHHHTT---TT-
-HHHHHHHHHHTTT---TT-
-HHHHHHHHHHHHT---TT-
-HHHHHHHHHHHHT---TT-
-HHHHHHHHHHHTT---TT-
-HHHHHHHHHTTT----TT-
-HHHHHHHHHHHTT---S--
-HHHHHHHHHHTTT---TT-
-HHHHHHHHHHTTT---TT-
-HHHHHHHHHHHHT---TT-
-HHHHHHHHHHTTT---TT-
-HHHHHHHHHHHHT---TT-
-HHHHHHHHHHHH----TT-
-HHHHHHHHHHTTT---TT-
-HHHHHHHHHTTS----TT-
-HHHHHHHHHHHH----TT-
-HHHHHHHHHTTS----S--
-HHHHHHHHHHSS----TT-
-HHHHHHHHHHHH----S--
-HHHHHHHHHHTTT---TT-
-HHHHHHHHHHHHT---TT-
-HHHHHHHHHHHH----TT-
-HHHHHHHHHHHH----TT-
-HHHHHHHHHHHH----TT-
-HHHHHHHHHHHH----TT-
-HHHHHHHHHHHH----TT-
-HHHHHHHHHHHH----TT-
-HHHHHHHHHHHH----TT-
-HHHHHHHHHHHH----TT-
-HHHHHHHHHHHH----TT-
-HHHHHHHHHHHH----TT-
-HHHHHHHHHHHH----TT-
--HHHHHHHHHHH-------
-HHHHHHHHHHTT-S--TT-
-HHHHHHHHHHHH----TT-
-HHHHHHHHHHHH----TT-
-HHHHHHHHHHHS----TT-
-HHHHHHHHHHHH-------
-HHHHHHHHHHHH----TT-
-HHHHHHHHHHHH-------
-HHHHHHHHHHHH----TT-
-HHHHHHHHHHHH----TT-
-HHHHHHHHHHHH----TT-
-HHHHHHHHHHHH----TT-
-HHHHHHHHHHHH----S--
-HHHHHHHHHHTT----S--
-HHHHHHHHHHHH----TT-
-HHHHHHHHHHHH-S-----
-HHHHHHHHHHHH----TT-
-HHHHHHHHHHHH--S-S--
-HHHHHHHHHHHTT---TT-
-HHHHHHHHHHHHT-S-TT-
-HHHHHHHHHHHTTSS-TT-
-HHHHHHHHHHHTTSS-TT-
-HHHHHHHHHHTTTSS-TT-
-HHHHHHHHHHHTTSS-TT-
-HHHHHHHHHHHTTSS-TT-
-HHHHHHHHHHHHTS--TT-
-HHHHHHHHHHHTTS--TT-
-HHHHHHHHHHHHTS--TT-
-HHHHHHHHHHHTTS--TT-
-HHHHHHHHHHHHTSS-TT-
-HHHHHHHHHHHTTSS-TT-
-HHHHHHHHHHHTTSS-TT-
-HHHHHHHHHHHTTS--TT-
-HHHHHHHHHHHTTS--TT-
-HHHHHHHHHHHTT---TT-
-HHHHHHHHHHHTT---TT-
-HHHHHHHHHHHTT---TT-
-HHHHHHHHHHHTT---TT-
-HHHHHHHHHHTTT---TT-
-HHHHHHHHHHHTT---TT-
-HHHHHHHHHHHTT---TT-
-HHHHHHHHHHHTT---TT-
-HHHHHHHHHHHHT---TT-
-HHHHHHHHHHHTT---S--
-HHHHHHHHHHHHT---TT-
-HHHHHHHHHHHTT---TT-
-HHHHHHHHHHHTT---TT-
-HHHHHHHHHHHTT---TT-
-HHHHHHHHHHTTT---TT-
-HHHHHHHHHHHTT---TT-
-HHHHHHHHHHHTT---TT-
-HHHHHHHHHHTT----TT-
-TTHHHHHHHHHTT---S--
-HHHHHHHHHHHTTTT-TT-
-HHHHHHHHHHHTTTT-TT-
-HHHHHHHHHHHTTTT-S--
-HHHHHHHHHHHTT-S-TT-
-HHHHHHHHHHTTTTT-TT-
-HHHHHHHHHHHTTTT-TT-
-HHHHHHHHHHHTTTT-TT-
-HHHHHHHHHHHTTTT-S--
-HHHHHHHHHHHTTTT-TT-
-HHHHHHHHHHHTTTT----
-HHHHHHHHHHTTTTT-S--
-HHHHHHHHHHTTTTT----
-HHHHHHHHHHTTTTT-TT-
-HHHHHHHHHHHTTTT-S--
-HHHHHHHHHHHTTTT-TT-
-HHHHHHHHHHHTTSS-TT-
-HHHHHHHHHHHTT-S-TT-
-HHHHHHHHHHTTTTT-TT-
-HHHHHHHHHHHHTTT-TT-
-HHHHHHHHHHHTTTT-TT-
-HHHHHHHHHHHTTTTSTT-
-HHHHHHHHHHHTTTTSTT-
-HHHHHHHHHHHTTTT-TT-
-HHHHHHHHHHHTTTTSTT-
-HHHHHHHHHHHTTTTSTT-
-HHHHHHHHHHHTTTTSTT-
-HHHHHHHHHHHTTTTSS--
-HHHHHHHHHHTTTTTSTT-
-HHHHHHHHHHHTTTTSTT-
-HHHHHHHHHHHTTTTSS--
-HHHHHHHHHHHTTTTSTT-
-HHHHHHHHHHHTTTTSTT-
-HHHHHHHHHHHTT-SSTT-
--HHHHHHHHHHTTTTSTT-
-HHHHHHHHHHHTTTTSS--
-HHHHHHHHHHHTTTTSTT-
-HHHHHHHHHHHTTTTSTT-
-HHHHHHHHHHHTTTTSTT-
-HHHHHHHHHHHTTTTSTT-
-HHHHHHHHHHHTTSSSTT-
-HHHHHHHHHHHTTTTSTT-
-HHHHHHHHHHHTTTTSTT-
-HHHHHHHHHHHTTTTSTT-
-HHHHHHHHHHHTTSSSTT-
-HHHHHHHHHHHTTTTSTT-
-HHHHHHHHHHTTTTTSTT-
-HHHHHHHHHHTTTTTSTT-
-HHHHHHHHHHHTTTTSTT-
-HHHHHHHHHHHHTTT-TT-
-HHHHHHHHHHHTTTT-S--
-HHHHHHHHHHHTTTTSS--
-HHHHHHHHHHTTTTT-S--
-HHHHHHHHHHTTT-S----
-HHHHHHHHHHHTTTT----
-HHHHHHHHHHHTTTT----
-HHHHHHHHHHHTTTT-S--
-HHHHHHHHHHHTTTT----
-HHHHHHHHHHHH--S-S--
-HHHHHHHHHHHTT-S----
-HHHHHHHHHHTTTTT-S--
-HHHHHHHHHHHTTTT-S--
-HHHHHHHHHHHTTTT-S--
-HHHHHHHHHHHTTTT-S--
-HHHHHHHHHHHTTTT-S--
-HHHHHHHHHHHTTTT-S--
-HHHHHHHHHHHTTTT-S--
-HHHHHHHHHHHHT-S----
-HHHHHHHHHHHTTTT-S--
-HHHHHHHHHHHTTSS-S--
-HHHHHHHHHHTTTSSSS--
-HHHHHHHHHHHTT-S-S--
-HHHHHHHHHHHTTSS----
-HHHHHHHHHHTTTSS-S--
-HHHHHHHHHHHTTSS-S--
-HHHHHHHHHHHTTSSSS--
-TTHHHHHHHHHTT-SSS--
-HHHHHHHHHHHTT-SSS--
-HHHHHHHHHHHTTSSSS--
-HHHHHHHHHHHTTSS----
-HHHHHHHHHHHTTSS-S--
-HHHHHHHHHHHTTSS-S--
--HHHHHHHHHHTTSSSS--
--HHHHHHHHHHTTSS-S--
--HHHHHHHHHHTTSS----
--HHHHHHHHHHTTSS-S--
--HHHHHHHHHHTTSS-S--
--HHHHHHHHHHTTSSS---
--HHHHHHHHHHTTSS----
--HHHHHHHHHHTTSS----
--HHHHHHHHHHTTSS-S--
--HHHHHHHHHHTT-S-S--
--HHHHHHHHHHTTSS-S--
--HHHHHHHHHHTTSS----
--HHHHHHHHHHTTSS----
-HHHHHHHHHHHTTSS----
-HHHHHHHHHHHTTSS----
-HHHHHHHHHHHTT-SS---
-HHHHHHHHHHHHTSS----
-HHHHHHHHHHHTTSS----
-HHHHHHHHHHHTTSS----
-HHHHHHHHHHHHTSS----
-HHHHHHHHHHHTTSS----
-HHHHHHHHHHHTTSSS---
-HHHHHHHHHHTTTSS----
-HHHHHHHHHHHTTSS----
-HHHHHHHHHHHTT-S----
-HHHHHHHHHHTTTSS----
-HHHHHHHHHHHTTSSS---
-HHHHHHHHHHHTTSS----
-HHHHHHHHHHHTTSS----
-HHHHHHHHHHHTTSS----
-HHHHHHHHHHHTTSS----
-HHHHHHHHHHHTTSS----
-HHHHHHHHHHHTTSSS---
-HHHHHHHHHHHHTSS----
-HHHHHHHHHHHTTSS----
-HHHHHHHHHHHTTSS----
-HHHHHHHHHHHTTSSS---
-HHHHHHHHHHHTTSS----
-HHHHHHHHHHHTTSS----
-HHHHHHHHHHHTTSSS---
-HHHHHHHHHHHTTSS----
-HHHHHHHHHHHTTSS----
-HHHHHHHHHHHTTSS----
-HHHHHHHHHHHTTSS----
-HHHHHHHHHHHTTSSS---
-HHHHHHHHHHHTTSSS---
-HHHHHHHHHHHTTSSS---
-HHHHHHHHHHHTTSS----
-HHHHHHHHHHHHTSS----
-HHHHHHHHHHHTTSS----
-HHHHHHHHHHHTTSSS---
-HHHHHHHHHHHTTSS----
-THHHHHHHHHHTTSSS---
-HHHHHHHHHHHTTSSS---
-HHHHHHHHHHHTTSS----
--HHHHHHHHHHTTSS----
--HHHHHHHHHHHTSSS---
--HHHHHHHHHHTTSSS---
--HHHHHHHHHHT-SS----
--THHHHHHHHHTTSS----
--THHHHHHHHHTTSS----
--THHHHHHHHHTTSS----
--THHHHHHHHHHTSS----
-TTHHHHHHHHHTTSS----
-TTHHHHHHHHHTTSS----
-HHHHHHHHHHHTTSS----
-HHHHHHHHHHHTTSS----
-HHHHHHHHHHHTTSS----
-HHHHHHHHHHHTTSSS---
-HHHHHHHHHHHTTSS----
-TTHHHHHHHHHHTSS----
-HHHHHHHHHHHTTSS----
-HHHHHHHHHHHTTSS----
-HHHHHHHHHHHTTSSS---
-HHHHHHHHHHHTTSS----
-HHHHHHHHHHHTTSS----
-HHHHHHHHHHHTTSSS---
-HHHHHHHHHHHTTSSS---
-HHHHHHHHHHHTTSSS---
-HHHHHHHHHHTTTSSS---
-HHHHHHHHHHHTTSSS---
-HHHHHHHHHHHTTSSS---
-HHHHHHHHHHHTTSSS---
-HHHHHHHHHHHTTSSS---
-HHHHHHHHHHHTTSSS---
-HHHHHHHHHHHTTSSS---
-HHHHHHHHHHHHTSS----
-HHHHHHHHHHHTTSSS---
-HHHHHHHHHHHTTSSS---
-HHHHHHHHHHHTTSSS---
-HHHHHHHHHHHTTSSS---
-HHHHHHHHHHHHTSSS---
-HHHHHHHHHHHTTSSS---
-HHHHHHHHHHHTTSSS---
-HHHHHHHHHHHTTSSS---
-HHHHHHHHHHHTTSSS---
-HHHHHHHHHHHTTSSS---
-HHHHHHHHHHHTTSSS---
-HHHHHHHHHHHTTSS----
-HHHHHHHHHHHH-SS----
-TTHHHHHHHHHH-SS----
-HHHHHHHHHHHTTSS----
-HHHHHHHHHHHTTSSS---
-HHHHHHHHHHHTTSSS---
-HHHHHHHHHHHTTSSS---
-HHHHHHHHHHHHTSSS---
-HHHHHHHHHHHTTSSS---
-HHHHHHHHHHHTTSS----
-HHHHHHHHHHHTTSSS---
-HHHHHHHHHHHTTSSS---
-HHHHHHHHHHHTTSS----
-HHHHHHHHHHHTTSSS---
-HHHHHHHHHHHTTSS----
-HHHHHHHHHHHTTSS----
-HHHHHHHHHHHTTSSS---
-HHHHHHHHHHTTTSSS---
-HHHHHHHHHHHTTSS----
-HHHHHHHHHHHTTSSS---
-HHHHHHHHHHHTTSSS---
-HHHHHHHHHHHTTSSS---
-HHHHHHHHHHHTTSSS---
-HHHHHHHHHHHTTSSS---
-HHHHHHHHHHHTTSSS---
-HHHHHHHHHHHTTSSS---
-HHHHHHHHHHHTTSSS---
-HHHHHHHHHHHTTSS----
-HHHHHHHHHHHTTSSS---
-HHHHHHHHHHTTTSSS---
-HHHHHHHHHHHTTSSS---
-HHHHHHHHHHHTTSSS---
-HHHHHHHHHHHTTSSS---
-HHHHHHHHHHHHTSSS---
-HHHHHHHHHHHTTSSS---
-HHHHHHHHHHHTTSSS---
-HHHHHHHHHHHTTSSS---
-HHHHHHHHHHTTTSSS---
-HHHHHHHHHHHTTSSS---
-HHHHHHHHHHTTTSSS---
-HHHHHHHHHHHTTSSS---
-HHHHHHHHHHHTTSSS---
-HHHHHHHHHHHTTSSS---
-HHHHHHHHHHHTT-SS---
-HHHHHHHHHHHTTSSS---
-HHHHHHHHHHHTTSSS---
-HHHHHHHHHHHHTSSS---
-HHHHHHHHHHTTTSS----
-HHHHHHHHHHHTTSS----
-HHHHHHHHHHHTTSSS---
-HHHHHHHHHHHTTSSS---
-HHHHHHHHHHHTTSSS---
-HHHHHHHHHHHTTSSS---
-HHHHHHHHHHHTTSS----
-HHHHHHHHHHHTTSSS---
-HHHHHHHHHHHHTSSS---
-HHHHHHHHHHHTTSSS---
-HHHHHHHHHHHTTSSS---
-HHHHHHHHHHHTTSS----
-HHHHHHHHHHHTTSS----
-HHHHHHHHHHHTTSSS---
-HHHHHHHHHHHTT-SS---
-HHHHHHHHHHHTT-S----
-HHHHHHHHHHHTT-SS---
-HHHHHHHHHHHTTSS----
-HHHHHHHHHHHTTSS----
-HHHHHHHHHHHTTSSS---
-HHHHHHHHHHHTTSS----
-HHHHHHHHHHHTTSS----
-HHHHHHHHHHHTTSSS---
-HHHHHHHHHHHTTSS----
-HHHHHHHHHHHTTSS----
-HHHHHHHHHHHHTSSS---
-HHHHHHHHHHHHTSSS---
-HHHHHHHHHHHTTSSS---
-HHHHHHHHHHHTTSS----
-HHHHHHHHHHHTTSS----
-HHHHHHHHHHHTTSS----
-HHHHHHHHHHHTTSS----
-HHHHHHHHHHHTTSS----
-HHHHHHHHHHHHTSS----
-HHHHHHHHHHHTTSS----
-HHHHHHHHHHHTTSS----
-HHHHHHHHHHHTTSS----
-HHHHHHHHHHHTTSSS---
-HHHHHHHHHHHTTSS----
-HHHHHHHHHHHTTSS----
-HHHHHHHHHHHTTSS----
-HHHHHHHHHHHTTSS----
-HHHHHHHHHHHTTSS----
-HHHHHHHHHHHTTSS----
-HHHHHHHHHHHTTSS----
-HHHHHHHHHHHTTSS----
-HHHHHHHHHHHTTSS----
-HHHHHHHHHHHTTSSS---
-HHHHHHHHHHHTTSSS---
-HHHHHHHHHHHHTSS----
-HHHHHHHHHHHHTSS----
-HHHHHHHHHHHHTSS----
-HHHHHHHHHHHHTSS----
-HHHHHHHHHHHTTSS----
-HHHHHHHHHHHTTSS----
-HHHHHHHHHHHTTSSS---
-HHHHHHHHHHHTTSSS---
-HHHHHHHHHHTTTSS----
-HHHHHHHHHHHTTSS----
-HHHHHHHHHHHTTSSS---
-HHHHHHHHHHHTTSSS---
-HHHHHHHHHHHTTSSS---
-HHHHHHHHHHHHTSSS---
-HHHHHHHHHHHTTSS----
-HHHHHHHHHHTTTSS----
-HHHHHHHHHHHTTSS----
-HHHHHHHHHHHTTSS----
-HHHHHHHHHHHTTSS----
-HHHHHHHHHHHTTSS----
-HHHHHHHHHHTTTSSS---
-HHHHHHHHHHHTTSS----
-HHHHHHHHHHHTTSS----
-HHHHHHHHHHHTTSS----
-HHHHHHHHHHHTTSS----
-HHHHHHHHHHHTTSSS---
-HHHHHHHHHHHTTSS----
-HHHHHHHHHHHTT-S----
-HHHHHHHHHHHTTTTS---
-HHHHHHHHHHHTT-SS---
-HHHHHHHHHHHTTSSS---
-HHHHHHHHHHHTTSSS---
-HHHHHHHHHHHTTTTS---
-HHHHHHHHHHHTTSS----
-HHHHHHHHHHHTTSS----
-HHHHHHHHHHHTTSS----
-HHHHHHHHHHHTTSS----
-HHHHHHHHHHTTT-S----
-HHHHHHHHHHHTTSS----
-HHHHHHHHHHHTTSS----
-HHHHHHHHHHHTTSS----
-HHHHHHHHHHHTTSSS---
-HHHHHHHHHHHTTSS----
-HHHHHHHHHHHTTSS----
-HHHHHHHHHHHTTSSS---
-HHHHHHHHHHHTTSS----
-HHHHHHHHHHHTTSS----
-HHHHHHHHHHHTTSS----
-HHHHHHHHHHHTTSSS---
-HHHHHHHHHHHTTSSS---
-HHHHHHHHHHHTTSSS---
-HHHHHHHHHHHTTSS----
-HHHHHHHHHHHTTSS----
-HHHHHHHHHHHTT-SS---
-HHHHHHHHHHHTTTT----
-HHHHHHHHHHHTTSS----
-HHHHHHHHHHHTTSS----
-HHHHHHHHHHHTTSS----
-HHHHHHHHHHHTTSSS---
-HHHHHHHHHHHTTSSS---
-HHHHHHHHHHHTTSS----
-HHHHHHHHHHHTTSS----
-HHHHHHHHHHHHTSS----
-HHHHHHHHHHHTTSS----
-HHHHHHHHHHHTT-S----
-HHHHHHHHHHHTTSS----
-HHHHHHHHHHHTTSS----
-HHHHHHHHHHHTT-SS---
-HHHHHHHHHHHTTSS----
-HHHHHHHHHHHTTSS----
-HHHHHHHHHHHTTSS----
-HHHHHHHHHHHHTSS----
-HHHHHHHHHHHTTSSS---
-HHHHHHHHHHHTTSSS---
-HHHHHHHHHHHTTSSS---
-HHHHHHHHHHHTTSSS---
-HHHHHHHHHHHT-SSS---
-HHHHHHHHHHHTTSSS---
-HHHHHHHHHHHTTSSS---
-HHHHHHHHHHTTTSSS---
-HHHHHHHHHHHTTSSS---
-HHHHHHHHHHHTTSSS---
-HHHHHHHHHHHTTSS----
-HHHHHHHHHHHTTSS----
-HHHHHHHHHHHTTSSS---
-HHHHHHHHHHHHT-SS---
-HHHHHHHHHHHTTSS----
-HHHHHHHHHHHTT-S----
-HHHHHHHHHHHHTSS----
-HHHHHHHHHHHHT-SS---
-HHHHHHHHHHHHTSS----
-HHHHHHHHHHHTTSS----
-HHHHHHHHHHHTTSS----
-HHHHHHHHHHHTTSS----
-HHHHHHHHHHHTTSSS---
-HHHHHHHHHHHTT-SS---
-HHHHHHHHHHHTT-SS---
-HHHHHHHHHHHTTSS----
-HHHHHHHHHHHTTSS----
-HHHHHHHHHHHTTSS----
-HHHHHHHHHHHTTSS----
-HHHHHHHHHHTT-SSS---
-HHHHHHHHHHHT-SSS---
-HHHHHHHHHHHTTSSS---
-HHHHHHHHHHHTTSSS---
-HHHHHHHHHHHT-SSS---
-HHHHHHHHHHHHTSSS---
-HHHHHHHHHHHT-SSS---
-HHHHHHHHHHHHTSSS---
-HHHHHHHHHHHH-SS----
-HHHHHHHHHHHHTSSS---
-HHHHHHHHHHHT-SSS---
-HHHHHHHHHHHT-SSS---
-HHHHHHHHHHHTTSSS---
-HHHHHHHHHHHT-SS----
-HHHHHHHHHHHTTSS----
-HHHHHHHHHHHTTSS----
-HHHHHHHHHHHTTSSS---
-HHHHHHHHHHHTT-S----
-HHHHHHHHHHHTTSSS---
-HHHHHHHHHHTTTSS----
-HHHHHHHHHHHTTSS----
-HHHHHHHHHHHTTSSS---
-HHHHHHHHHHHTTSS----
-HHHHHHHHHHHHTSSS---
-HHHHHHHHHHHTTSSS---
-HHHHHHHHHHHHTSSS---
-HHHHHHHHHHHTTSSS---
-HHHHHHHHHHHTTSSS---
-HHHHHHHHHHHTTSSS---
-HHHHHHHHHHHTTSSS---
-HHHHHHHHHHTTTSSS---
-HHHHHHHHHHHTTSSS---
-HHHHHHHHHHHTTSSS---
-HHHHHHHHHHHTTSS----
-HHHHHHHHHHHTTSSS---
-HHHHHHHHHHHTTSSS---
-HHHHHHHHHHHTTSSS---
-HHHHHHHHHHHTTSSS---
-HHHHHHHHHHHTTSSS---
-HHHHHHHHHHHTTSSS---
-HHHHHHHHHHHTTSSS---
-HHHHHHHHHHHTTSSS---
-HHHHHHHHHHHTTSSS---
-HHHHHHHHHHHTT-SS---
-HHHHHHHHHHHTTSSS---
-HHHHHHHHHHHTTSSS---
-HHHHHHHHHHTTTSSS---
-HHHHHHHHHHHHTSSS---
-HHHHHHHHHHHTTSSS---
-TTHHHHHHHHHTTSSS---
-HHHHHHHHHHHTTSSS---
-HHHHHHHHHHHTTSSS---
-HHHHHHHHHHHTTSSS---
-HHHHHHHHHHHTTSSS---
-HHHHHHHHHHHTTSSS---
-TTHHHHHHHHHTTSSS---
-HHHHHHHHHHHTTSSS---
-HHHHHHHHHHHTTSSS---
-HHHHHHHHHHHTTSSS---
-HHHHHHHHHHHTTSSS---
-HHHHHHHHHHHTTSSS---
-HHHHHHHHHHHTTSSS---
-HHHHHHHHHHHHTSSS---
-HHHHHHHHHHHTTSSS---
-HHHHHHHHHHHTTSS----
-HHHHHHHHHHHT-SS----
-HHHHHHHHHHHTTSSS---
-HHHHHHHHHHHHTSSS---
-HHHHHHHHHHHTTSS----
-HHHHHHHHHHHTTSSS---
-HHHHHHHHHHHTTSSS---
-HHHHHHHHHHHTTSS----
-HHHHHHHHHHHTTSSS---
-HHHHHHHHHHHTTSS----
-HHHHHHHHHHHTTSS----
-HHHHHHHHHHHTTSS----
-HHHHHHHHHHHTTSSS---
-HHHHHHHHHHHHTSS----
-HHHHHHHHHHHTTSS----
-HHHHHHHHHHHTTSSS---
-HHHHHHHHHHHTT-S----
-HHHHHHHHHHHHTSS----
-HHHHHHHHHHHTT-SS---
-HHHHHHHHHHHTTSS----
-HHHHHHHHHHHTTSSS---
-HHHHHHHHHHHTTSSS---
-HHHHHHHHHHHTTSSS---
-HHHHHHHHHHHTTSSS---
-HHHHHHHHHHHTTSSS---
-HHHHHHHHHHHTTSSS---
-HHHHHHHHHHHTTSSS---
-HHHHHHHHHHTTTSS----
-HHHHHHHHHHHTTSS----
-HHHHHHHHHHHTTSSS---
-HHHHHHHHHHHTTSSS---
-HHHHHHHHHHHHTSSS---
-HHHHHHHHHHHTT-SS---
-HHHHHHHHHHHHTSSS---
-HHHHHHHHHHHHT-S----
-HHHHHHHHHHHTTSSS---
-HHHHHHHHHHHTT-SS---
-HHHHHHHHHHHTT-SS---
-HHHHHHHHHHHTTSS----
-HHHHHHHHHHHTT-SS---
-HHHHHHHHHHHTTSSS---
-HHHHHHHHHHHTTSS----
-HHHHHHHHHHHTTSSS---
-HHHHHHHHHHHTTSSS---
-HHHHHHHHHHHTTSS----
-HHHHHHHHHHHTT-SS---
-HHHHHHHHHHHTTSSS---
-HHHHHHHHHHHTTSSS---
-HHHHHHHHHHHTTSSS---
-HHHHHHHHHHHTTSSS---
-HHHHHHHHHHHTTSSS---
-HHHHHHHHHHHHTSSS---
-HHHHHHHHHHHTTSSS---
-HHHHHHHHHHHTTSSS---
-HHHHHHHHHHHTTSSS---
-HHHHHHHHHHTTTSSS---
-HHHHHHHHHHHTT-SS---
-HHHHHHHHHHHTT-SS---
-HHHHHHHHHHHTTSSS---
-HHHHHHHHHHHTTSS----
-HHHHHHHHHHHTTSSS---
-HHHHHHHHHHTTTSSS---
-HHHHHHHHHHHTTSSS---
-HHHHHHHHHHHTTSSS---
-HHHHHHHHHHHTT-S----
-HHHHHHHHHHTTTSS----
-HHHHHHHHHHHTTSSS---
-HHHHHHHHHHTTTSSS---
-HHHHHHHHHHHTTSSS---
-TTHHHHHHHHHTTSSS---
-HHHHHHHHHHHTTSSS---
-HHHHHHHHHHHTTSSS---
-HHHHHHHHHHHTTSSS---
-HHHHHHHHHHHTTTTS---
-HHHHHHHHHHHTTSS----
-HHHHHHHHHHHTTTT----
-HHHHHHHHHHHTTTT----
-HHHHHHHHHHHH--S----
-HHHHHHHHHHHTTTT----
-HHHHHHHHHHHTTTTS---
-HHHHHHHHHHHTT-SS---
-HHHHHHHHHHHTTTTS---
-HHHHHHHHHHHH--SS---
-HHHHHHHHHHHTT-SS---
-HHHHHHHHHHHTT-SS---
-HHHHHHHHHHHHTTTS---
-HHHHHHHHHHHTTTTS---
-HHHHHHHHHHHTTTTS---
-HHHHHHHHHHHTT-SS---
-HHHHHHHHHHHTTTTS---
-HHHHHHHHHHHTTTTS---
-HHHHHHHHHHTTT-SS---
-HHHHHHHHHHTTTTTS---
-HHHHHHHHHHHTTTTS---
-HHHHHHHHHHTTTTTS---
-HHHHHHHHHHTTTTTS---
-HHHHHHHHHHHTT--S---
-HHHHHHHHHHTTTTTS---
-HHHHHHHHHHTTT--S---
-HHHHHHHHHHTTTTTS---
-HHHHHHHHHHHTT-SS---
-HHHHHHHHHHHTTTTS---
-HHHHHHHHHHTTTTTS---
-HHHHHHHHHHTTT-SS---
-HHHHHHHHHHHTT-SS---
-HHHHHHHHHHHTT--S---
-HHHHHHHHHHHHT--S---
-TTHHHHHHTGGGT--S---
-HHHHHHHHHHHHTTTS---
-HHHHHHHHHHHTT-SS---
-HHHHHHHHHHHHT-SS---
-HHHHHHHHHHHTTTTS---
-HHHHHHHHHHHTTTTS---
-HHHHHHHHHHTTT-SS---
-TTHHHHHHHHHTTTTS---
-HHHHHHHHHHHTTTTS---
-HHHHHHHHHHHTTTT----
-HHHHHHHHHHHTT-SS---
-HHHHHHHHHHHTT-SS---
-HHHHHHHHHHHTTTTS---
-HHHHHHHHHHHTTTTS---
-HHHHHHHHHHHTTTTS---
-HHHHHHHHHHHTTTTS---
-HHHHHHHHHHHTTTTS---
-HHHHHHHHHHHTT-SS---
-HHHHHHHHHHHTTTTS---
-HHHHHHHHHHHTTTTS---
-HHHHHHHHHHHTTTTS---
-HHHHHHHHHHHTT-SS---
-HHHHHHHHHHHTTTTS---
-HHHHHHHHHHHTTTTS---
-HHHHHHHHHHHTTTTS---
-HHHHHHHHHHHTT-SS---
-HHHHHHHHHHHTTTTS---
-HHHHHHHHHHTTTTTS---
--HHHHHHHHHHTTTTS---
--HHHHHHHHHHTTTTS---
--HHHHHHHHHHTTTTS---
--HHHHHHHHHHTT-SS---
--HHHHHHHHHHTTTT----
--HHHHHHHHHHTTSSS---
--HHHHHHHHHHTT-SS---
--HHHHHHHHHHTT-S----
--THHHHHHHHHTTSS----
--HHHHHHHHHHTT-SS---
--HHHHHHHHHHTT-SS---
--HHHHHHHHHHTT-SS---
--HHHHHHHHHHHT-S----
--HHHHHHHHHHTT-SS---
--HHHHHHHHHHTTTT----
--HHHHHHHHHHTTTT----
--HHHHHHHHHHTT-S----
--HHHHHHHHHHTT-S----
--HHHHHHHHHHTTTTS---
--HHHHHHHHHHTTTTS---
--HHHHHHHHHHTTTTS---
--HHHHHHHHHHTTTT----
--HHHHHHHHHHTT-S----
--HHHHHHHHHHTT-S----
--HHHHHHHHHTTT-S----
--HHHHHHHHHHTT-S----
--HHHHHHHHHHTT-S----
--HHHHHHHHHHTTTT----
--HHHHHHHHHHTTSS----
--HHHHHHHHHHTTTT----
--HHHHHHHHHHTTTT----
--HHHHHHHHHHTTTT----
--HHHHHHHHHHTTTT----
--HHHHHHHHHHTTTT----
--HHHHHHHHHHHT-S----
--HHHHHHHHHTTTTT----
--HHHHHHHHHHTT-S----
--HHHHHHHHHHTT-S----
--HHHHHHHHHHTT-S----
--HHHHHHHHHTTT-S----
--HHHHHHHHHHTTTT----
--HHHHHHHHHHTTTT-S--
--HHHHHHHHHTTTTT----
--HHHHHHHHHHTTTT----
--HHHHHHHHHHTTTT----
--HHHHHHHHHHTTTT----
--HHHHHHHHHHTTTT-S--
--HHHHHHHHHHTTTT----
--HHHHHHHHHHTTTT-S--
--HHHHHHHHHTTTTT----
--HHHHHHHHHHTTTT----
--HHHHHHHHHHTTTT----
--HHHHHHHHHHTTTT----
--HHHHHHHHHHTTTT----
--HHHHHHHHHHTTTT-S--
--HHHHHHHHHHTTTT----
--HHHHHHHHHTTTTT----
--HHHHHHHHHHTTTT----
--HHHHHHHHHHTTTT----
--HHHHHHHHHHTTTT----
--HHHHHHHHHHTTTT-S--
--HHHHHHHHHHTTTT-S--
--HHHHHHHHHHTTTT----
--HHHHHHHHHHTTTT----
--HHHHHHHHHTTTTT-S--
--HHHHHHHHHHTTTT-S--
--HHHHHHHHHHTTTT----
--HHHHHHHHHHTTTT----
--HHHHHHHHHHTTTT----
--HHHHHHHHHTTTTT----
--HHHHHHHHHHTTTT----
--HHHHHHHHHHTTTT-S--
--HHHHHHHHHHTTTT----
--HHHHHHHHHHTTTT-S--
--HHHHHHHHHHTTTT-S--
--HHHHHHHHHTTTTT-S--
--HHHHHHHHHHTTTT-S--
--HHHHHHHHHHTTTT----
--HHHHHHHHHHTTTT-S--
--HHHHHHHHHHTTTT-S--
--HHHHHHHHHHTTTT-S--
--HHHHHHHHHHTTTT----
--HHHHHHHHHHTTTT----
--HHHHHHHHHHTTTT-S--
--HHHHHHHHHHHTTT----
--HHHHHHHHHHTTTT-S--
--HHHHHHHHHHTTTT----
--HHHHHHHHHHTTTT----
--HHHHHHHHHHTTTT-S--
--HHHHHHHHHTTTTT----
--HHHHHHHHHTTTTT-S--
--HHHHHHHHHHTTTT-S--
--HHHHHHHHHHTTTT----
--HHHHHHHHHHTTTT-S--
--HHHHHHHHHHTT-S----
--HHHHHHHHHHTTSS-S--
--HHHHHHHHHHTTTT-S--
--HHHHHHHHHHTTTT-S--
--HHHHHHHHHHTTTT----
--HHHHHHHHHTTTTT-S--
--HHHHHHHHHHTTTT----
--HHHHHHHHHHTTTT----
--HHHHHHHHHHTT-S-S--
--HHHHHHHHHHTTTTTT--
--HHHHHHHHHHTT--TT--
--HHHHHHHHHHTT--TT--
--HHHHHHHHHHTT------
--TTHHHHHHHHHT------
--TTHHHHHHHHTT------
--HHHHHHHHHHTTTT----
--HHHHHHHHHTTT-S-S--
--HHHHHHHHHHTT-S----
--HHHHHHHHHHTTTT----
--HHHHHHHHHTTTTT-S--
--HHHHHHHHHHTTTT-S--
--HHHHHHHHHHTTTT----
--HHHHHHHHHHTTTT----
--HHHHHHHHHHTTTT----
--HHHHHHHHHHTTTT----
--HHHHHHHHHHTT-S----
--HHHHHHHHHHTTSS----
--HHHHHHHHHHTTTTS---
--HHHHHHHHHHTTTT----
--HHHHHHHHHHTTTT----
--HHHHHHHHHHTT-S----
--HHHHHHHHHHTTTT----
--HHHHHHHHHHTTTTS---
--HHHHHHHHHHTTTTS---
--HHHHHHHHHHTTTT----
--HHHHHHHHHTTTTT----
--HHHHHHHHHHTTTT----
--HHHHHHHHHHTTTT----
--HHHHHHHHHHTTTT----
--HHHHHHHHHHTTTT----
--HHHHHHHHHHTTTT----
--HHHHHHHHHTTTSS----
--HHHHHHHHHHTTTTS---
--HHHHHHHHHHTTTT----
--HHHHHHHHHTTTTTS---
--HHHHHHHHHHTTTT----
--HHHHHHHHHHTTTT----
--HHHHHHHHHHTTTT----
--HHHHHHHHHHTTTT----
--HHHHHHHHHHTTTT----
--HHHHHHHHHTTTTT----
--HHHHHHHHHHTTTT----
--HHHHHHHHHHTTTT----
--HHHHHHHHHHTTTT----
--HHHHHHHHHHTTTT----
--HHHHHHHHHHTTTT----
--HHHHHHHHHHTTTT----
--HHHHHHHHHHTTSS----
--HHHHHHHHHTTTSS----
--HHHHHHHHHHHTSS----
--HHHHHHHHHHTTTT----
--HHHHHHHHHHTTTT----
--HHHHHHHHHHTTSS----
--HHHHHHHHHHTT-S----
--HHHHHHHHHTTTTT----
--HHHHHHHHHHTTSSS---
--HHHHHHHHHHTTTTTT--
--HHHHHHHHHHTTTTTT--
--HHHHHHHHHHTTTTSS--
--HHHHHHHHHHTTTTSS--
--HHHHHHHHHTTTTTSS--
--HHHHHHHHHTTTTTSS--
--HHHHHHHHHHTTTT-S--
--HHHHHHHHHHTTTTSS--
--HHHHHHHHHHTTTTSS--
--HHHHHHHHHHTTTTSS--
--HHHHHHHHHHTTTTSS--
--HHHHHHHHHHTTTTSS--
--HHHHHHHHHHTTTTSS--
--HHHHHHHHHHTTTTSS--
--HHHHHHHHHHTTTTSS--
--HHHHHHHHHHTTTTSS--
--HHHHHHHHHHTTSSSS--
--HHHHHHHHHHTT-SSS--
--HHHHHHHHHTTTSSSS--
--HHHHHHHHHHTT-SSS--
--HHHHHHHHHHTTTT----
--HHHHHHHHHHTTTT----
--HHHHHHHHHHTTTTS---
--HHHHHHHHHHTTTT----
--HHHHHHHHHHTTTT----
--HHHHHHHHHHTTTT-S--
--HHHHHHHHHHTTTT----
--HHHHHHHHHTTTSS----
--HHHHHHHHHTTTTT----
--HHHHHHHHHHTTTT-S--
--HHHHHHHHHHTTTT-S--
--HHHHHHHHHHTTTT-S--
--HHHHHHHHHTTTTT-S--
--HHHHHHHHHHTTSS-S--
--HHHHHHHHHHTT-S-S--
--HHHHHHHHHHTTTT-S--
--HHHHHHHHHHTT-S-S--
--HHHHHHHHHHTTSS-S--
--HHHHHHHTGGGTSS-S--
--HHHHHHHHHHTTTTTS--
--HHHHHHHHHHTTGGGS--
--HHHHHHHHHHTT-S-S--
--HHHHHHHHHHTT-S----
--HHHHHHHHHHTT-S----
--HHHHHHHHHHTT-S----
--HHHHHHHHHHTT-S-S--
--HHHHHHHHHHTTTT----
--HHHHHHHHHTTT-S----
--HHHHHHHHHHTT-S----
--HHHHHHHHHHTT-S----
--HHHHHHHHHHTT-S----
--HHHHHHHHHHTT-S----
--HHHHHHHHHHTT-S----
--HHHHHHHHHHTTTT----
--HHHHHHHHHHTT-S----
--HHHHHHHHHTTTTT----
--HHHHHHHHHHTTSS----
--HHHHHHHHHTTTTT-S--
--HHHHHHHHHHTTTTSS--
--HHHHHHHHHHTT-SSS--
--HHHHHHHHHHTTTTSTT-
--HHHHHHHHHHTTTTSS--
--HHHHHHHHHHTTTT-TT-
--HHHHHHHHHHTTTT-TT-
--HHHHHHHHHHTTTT-TT-
--HHHHHHHHHHTTSS-TT-
--HHHHHHHHHHTT-SSS--
--HHHHHHHHHHTT-S-S--
--HHHHHHHHHHTT-SSS--
--HHHHHHHHHHTTTT-S--
--HHHHHHHHHHTT-SSS--
--HHHHHHHHHHTT-SSS--
--HHHHHHHHHHTT-SSS--
--HHHHHHHHHHTT-SSS--
--HHHHHHHHHHTT-SSS--
--HHHHHHHHHHTTTTSS--
--HHHHHHHHHHTT-SSS--
--HHHHHHHHHHTT-SSS--
--HHHHHHHHHHTT-SSS--
--HHHHHHHHHHTT-S-S--
--HHHHHHHHHHTTTT-S--
--HHHHHHHHHHTTTT-S--
--HHHHHHHHHHTT-SSS--
--HHHHHHHHHHTTTTSS--
--HHHHHHHHHHTT-SSS--
--HHHHHHHHHHTT-S-S--
--HHHHHHHHHHTTTT-S--
--HHHHHHHHHHTT-S-S--
--HHHHHHHHHHTT-S-S--
--HHHHHHHHHHTTTTSS--
--HHHHHHHHHHTTTT-S--
--HHHHHHHHHHTTTT-S--
--HHHHHHHHHHTTTTSS--
--HHHHHHHHHHTTTTSS--
--HHHHHHHHHHTTTT-S--
--HHHHHHHHHHTTSS-S--
--HHHHHHHHHTTTTT-S--
--HHHHHHHHHHTTTT-S--
--HHHHHHHHHHTTTT-S--
--HHHHHHHHHHTTTT-S--
--HHHHHHHHHHTTTTSS--
--HHHHHHHHHHTTTTSS--
--HHHHHHHHHHTTTTSS--
--HHHHHHHHHHTTTTSS--
--HHHHHHHHHHTT-S-S--
--HHHHHHHHHTTTTT-S--
--HHHHHHHHHHTTTTSS--
--HHHHHHHHHHTTSSSS--
--HHHHHHHHHTTTTTSS--
--HHHHHHHHHTTTTTSS--
--HHHHHHHHHHTT-SSS--
--HHHHHHHHHHTT-SSS--
--HHHHHHHHHHTTSSSS--
--HHHHHHHHHHTTSSSS--
--HHHHHHHHHHTT-SSS--
--HHHHHHHHHHTT-SSS--
--HHHHHHHHHHTTSSSS--
--HHHHHHHHHHTTSSSS--
--HHHHHHHHHHTTSSSS--
--HHHHHHHHHHTT-SSS--
--HHHHHHHHHHTTSSSS--
--HHHHHHHHHTTTSSSS--
--HHHHHHHHHHTT-SSS--
--HHHHHHHHHTTTSSSS--
--HHHHHHHHHHTTSSSS--
--HHHHHHHHHTTTSSSS--
--HHHHHHHHTTTT-SSS--
--HHHHHHHHTTTTSSSS--
--HHHHHHHHHTTTSSSS--
--HHHHHHHHHHTTSSSS--
--HHHHHHHHHHTT-SSS--
--HHHHHHHHHHTT-SSS--
--HHHHHHHHHHTTSSSS--
--TTHHHHHHTTTTSSSS--
--TTHHHHHHTTTTSSSS--
--HHHHHHHHHHTT-SSS--
--HHHHHHHHHHTT-SSS--
--HHHHHHHHHHTT-SSS--
--HHHHHHHHHHTTSSSS--
--HHHHHHHHHHTTSSSS--
--HHHHHHHHHHTT-SSS--
--HHHHHHHHHHTT-SSS--
--HHHHHHHHHHTT-SSS--
--HHHHHHHHHHTT-SSS--
--HHHHHHHHHHTT-SSS--
--HHHHHHHHHTTTSSSS--
--HHHHHHHHHHTT-SSS--
--HHHHHHHHHHTTSSSS--
--HHHHHHHHHTTT-SSS--
--HHHHHHHHHHTTSSSS--
--HHHHHHHHGGGTSSSS--
--HHHHHHHHGGGTSSSS--
--HHHHHHHHHHTSSSSS--
--HHHHHHHHHHTTSSSS--
--HHHHHHHHHHTTSSSS--
--HHHHHHHHHHTT-SSS--
--HHHHHHHHHHTT-SSS--
--HHHHHHHHHHTTSSSS--
--HHHHHHHHHHTTSSSS--
--HHHHHHHHHHTTTTSS--
--HHHHHHHHHHTT-SSS--
--HHHHHHHHHHTT-SSS--
--HHHHHHHHHHTTSSSS--
--HHHHHHHHHHTTSSSS--
--HHHHHHHHHHTT-SSS--
--HHHHHHHHHHTT-SSS--
--HHHHHHHHHHTT-SSS--
--HHHHHHHHHHTT-SSS--
--HHHHHHHHHHTTSSSS--
--HHHHHHHHHHTT-SSS--
--HHHHHHHHHHTT-SSS--
--HHHHHHHHHHTTSSSS--
--HHHHHHHHHHTTSSSS--
--HHHHHHHHHHTTSSSS--
--HHHHHHHHHHTTSSSS--
--HHHHHHHHHHTT-SSS--
--HHHHHHHHHHTTSSSS--
--HHHHHHHHHTTTSSSS--
--HHHHHHHHHHTTSSSS--
--HHHHHHHHHTTTSSSS--
--HHHHHHHHHTTTSSSS--
--HHHHHHHHHHTTSSSS--
--HHHHHHHHHHTTSSSS--
--HHHHHHHHHTTTSSSS--
--HHHHHHHHHHTTSSSS--
--HHHHHHHHHHTTSSSS--
--HHHHHHHHHTTTSSSS--
--HHHHHHHHHHTTSSSS--
--HHHHHHHHTTTTSSSS--
--HHHHHHHHHHTTSSSS--
--HHHHHHHHHTTTSSSS--
--HHHHHHHHHTTTTTSS--
--HHHHHHHHHTTTTTSS--
--HHHHHHHHHHTTSSSS--
--HHHHHHHHHHTTTTSS--
--HHHHHHHHHHTTTT-S--
--HHHHHHHHHHTT-SSS--
--THHHHHHHHHTTSSSS--
--THHHHHHHHHTTSSSS--
--HHHHHHHHHHTTSSSS--
--THHHHHHHHHTT-SSS--
--HHHHHHHHHHTTSSSS--
--HHHHHHHHHHTTSSSS--
--HHHHHHHHHHTTSSSS--
--HHHHHHHHHHTTTTSS--
--HHHHHHHHHHTTTTSS--
--HHHHHHHHHHTTTTSS--
--HHHHHHHHHHTT-S-S--
--TTHHHHHHHHTTTT-S--
--HHHHHHHHHTTTTT-S--
--HHHHHHHHHHTTTT-S--
--HHHHHHHHHHTT-S-S--
--HHHHHHHHHHTTTT-S--
--HHHHHHHHHHTTSS-S--
--HHHHHHHHHTTTSS-S--
--HHHHHHHHHHTT-SSS--
--HHHHHHHHHHTT-S-S--
--HHHHHHHHHHTTTTSS--
--HHHHHHHHHHTT-SSS--
--THHHHHHHHHTTTTSS--
--THHHHHHHHHTT-SSS--
--THHHHHHHHHTT-SSS--
--THHHHHHHHHTT-SSS--
--THHHHHHHHHTTTTSS--
--HHHHHHHHHHTTTT-S--
--HHHHHHHHHHTTTT-S--
--THHHHHHHHHTTTT-S--
--HHHHHHHHHHTTSS-S--
--SHHHHHHHHHTTTT-S--
--HHHHHHHHHHTTTT-S--
--HHHHHHHHHHTTTT-S--
--THHHHHHHHHTTTTSS--
--THHHHHHHHHTTTT-S--
--THHHHHHHHHTTTTSS--
--HHHHHHHHHHTT-SSS--
--HHHHHHHHHHTTTTSS--
--HHHHHHHHHHTTTT-S--
--THHHHHHHHHTTTT-S--
--THHHHHHHHHTTSSSS--
--HHHHHHHHHHTTSSSS--
--THHHHHHHHHTTTTSS--
--HHHHHHHHHHTTSSSS--
--THHHHHHHHHTTTT-S--
--HHHHHHHHHHTTTT-S--
--HHHHHHHHHHTTTT-S--
--HHHHHHHHHHTTTT-S--
--HHHHHHHHHHTTTT-S--
--HHHHHHHHHHTTTT-S--
--HHHHHHHHHHTTTT-S--
--HHHHHHHHHHTTTT-S--
--HHHHHHHHHHTTTT-S--
--HHHHHHHHHHTTSS-S--
--HHHHHHHHHHTTTTSS--
--HHHHHHHHHHTTSSSS--
--HHHHHHHHHHTT-S-S--
--HHHHHHHHHHTTTT-S--
--HHHHHHHHHHTTTT-S--
--HHHHHHHHHHTTTTSS--
--HHHHHHHHHHTT-S-S--
--HHHHHHHHHHTT-SSS--
--HHHHHHHHHHTT-S-S--
--HHHHHHHHHHTTTT-S--
--HHHHHHHHHHTSTT-S--
--HHHHHHHHHHTT-SSS--
--HHHHHHHHHHTT-SSS--
--HHHHHHHHHHTTSS-S--
--HHHHHHHHHHTT-S-S--
--HHHHHHHHHHTTTT-S--
--HHHHHHHHHHTTTT-S--
--HHHHHHHHHTTTTTSS--
--HHHHHHHHHHTTTTSS--
--HHHHHHHHHHTTTT-S--
--HHHHHHHHHTTTTTSS--
--HHHHHHHHHHTT-SSS--
--HHHHHHHHHHTSTT-S--
--HHHHHHHHHHTTTTSS--
--HHHHHHHHHHTTTT-S--
--HHHHHHHHHHTTTT-S--
--HHHHHHHHHHTTSS-S--
--HHHHHHHHHHTTTT-S--
--HHHHHHHHHHTTTT-S--
--HHHHHHHHHHTT-SSS--
--HHHHHHHHHTTTTTSS--
--HHHHHHHHHHTT-SSS--
--HHHHHHHHHTTTTTSS--
--HHHHHHHHHHTTSSSS--
--HHHHHHHHHHTTTT-S--
--HHHHHHHHHHTT-S-S--
--HHHHHHHHHHTT-S-S--
--HHHHHHHHHHTTTT-S--
--HHHHHHHHHHTTTT-S--
--HHHHHHHHHHTTSS-S--
--HHHHHHHHHHTTTT-S--
--HHHHHHHHHHTTTT-S--
--HHHHHHHHHHTTSS-S--
--HHHHHHHHHHTTTT-S--
--HHHHHHHHHHTT-S-S--
--HHHHHHHHHHTTTT-S--
--HHHHHHHHHHTTTT-S--
--HHHHHHHHHHTTSS-S--
--HHHHHHHHHHTTTT-S--
--HHHHHHHHHHS-TT-S--
--TTHHHHHHHHTTSS-S--
--HHHHHHHHHHTTSS-S--
--HHHHHHHHHHTT-S-S--
--HHHHHHHHHHTTTT-S--
--HHHHHHHHHHTTTT-S--
--HHHHHHHHHHTTTTSS--
--HHHHHHHHHHTTTT-S--
--HHHHHHHHHHTTSSSS--
--HHHHHHHHHTTTTTSS--
--HHHHHHHHHHTT-SSS--
--HHHHHHHHHHTTTT-S--
--HHHHHHHHHHTTTT-S--
--HHHHHHHHHHTTTT-S--
--HHHHHHHHHHTT-SSS--
--HHHHHHHHHHTTTTSS--
--HHHHHHHHHHTT-SSS--
--HHHHHHHHHHTTTT-S--
--HHHHHHHHHHTTTT-S--
--HHHHHHHHHHTT-SSS--
--HHHHHHHHHHTTSSSS--
--HHHHHHHHHHTT-S-S--
--HHHHHHHHHHTT-SSS--
--HHHHHHHHHHTT-S-S--
--HHHHHHHHHHTT-S-S--
--HHHHHHHHHHTT-SSS--
--HHHHHHHHHTTTSS-S--
--HHHHHHHHHHTTSS-S--
--HHHHHHHHHHTTTT-S--
--HHHHHHHHHHTT-S-S--
--HHHHHHHHHHTT-S-S--
--HHHHHHHHHHTTTTSS--
--HHHHHHHHHHTT-S-S--
--HHHHHHHHHTTTTT-S--
--HHHHHHHHHTTTTT-S--
--HHHHHHHHHHTTTT-S--
--HHHHHHHHHHTTSSSS--
--HHHHHHHHHHTTSSSS--
--HHHHHHHHHHTT-SSS--
--HHHHHHHHHHTTTTSS--
--HHHHHHHHHHTTTTSS--
--HHHHHHHHHHTTSSSS--
--HHHHHHHHHHTTTTSS--
--HHHHHHHHHHTTTTSS--
--HHHHHHHHHHTTTTSS--
--HHHHHHHHHHTTSS-S--
--HHHHHHHHHHTTTTSS--
--HHHHHHHHHHTTTT-S--
--HHHHHHHHHHTTTT-S--
--HHHHHHHHHHTTTT-S--
--HHHHHHHHHHTTTT-S--
--HHHHHHHHHHTTTT-S--
--HHHHHHHHHHTTSS-S--
--HHHHHHHHHHTTTT-S--
--HHHHHHHHHHTTSSSS--
--HHHHHHHHHHTTTTSS--
--HHHHHHHHHTTTSS-S--
--HHHHHHHHHTTTSSSS--
--HHHHHHHHHHTTSSSS--
--HHHHHHHHHHTTSSSS--
--HHHHHHHHHTTT-S-S--
--HHHHHHHHHHTTSSSS--
--HHHHHHHHHHTTSS-S--
--HHHHHHHHHHTTTTSS--
--HHHHHHHHHHTTTT-S--
--HHHHHHHHHHTTSSSS--
--HHHHHHHHHHTTTT-S--
--HHHHHHHHHHTTSS-S--
--HHHHHHHHHHTT-S-S--
--HHHHHHHHHHTTTT-S--
--HHHHHHHHHHTTTT-S--
--HHHHHHHHHHTT-S-S--
--HHHHHHHHHHTT-SSS--
--HHHHHHHHHHTTSSSS--
--HHHHHHHHHHTTTT-S--
--HHHHHHHHHHTTTT-S--
--HHHHHHHHHTTTTT-S--
--HHHHHHHHHHTTTT-S--
--HHHHHHHHHHTTTTSS--
--HHHHHHHHHHTT-SSS--
--HHHHHHHHHHTTTT-S--
--HHHHHHHHHHTTTT-S--
--HHHHHHHHHTTTTT-S--
--HHHHHHHHHHTTTT-S--
--HHHHHHHHHHTTTTSS--
--HHHHHHHHHHTTTTSS--
--HHHHHHHHTTTTTTSS--
--HHHHHHHHHHTT-SSS--
--HHHHHHHHHHTTTTSS--
--HHHHHHHHHHTTTT-S--
--HHHHHHHHHHTTTT-S--
--HHHHHHHHHHTTTT-S--
--HHHHHHHHHHTTTT-S--
--HHHHHHHHHHTT-S-S--
--HHHHHHHHHHTTTT-S--
--HHHHHHHHHHTT-SSS--
--HHHHHHHHHHTTSS-S--
--HHHHHHHHHHTTTT-S--
--HHHHHHHHHHTT-S-S--
--HHHHHHHHHHTTTT-S--
--HHHHHHHHHHTTSS-S--
--HHHHHHHHHHTTTT----
--HHHHHHHHHHTTTT----
--HHHHHHHHHHTTTT----
--HHHHHHHHHHTTTT-S--
--HHHHHHHHHHTTTT-S--
--HHHHHHHHHHTTTT-S--
--HHHHHHHHHHTTTT-S--
--HHHHHHHHHHTT-S-S--
--HHHHHHHHHHTTTT-S--
--HHHHHHHHHHTTSS-S--
--HHHHHHHHHHTTSSSS--
--HHHHHHHHHHTTSSSS--
--HHHHHHHHHHTT-SSS--
--HHHHHHHHHHTTTTSS--
--HHHHHHHHHHTTSSSS--
--HHHHHHHHHHTTSSSS--
--HHHHHHHHHHTTTTSS--
--HHHHHHHHHHTTTT-S--
--HHHHHHHHHHTTTT-S--
--HHHHHHHHHHTTTT-S--
--HHHHHHHHHHTT-S-S--
--HHHHHHHHHHTTTT-S--
--HHHHHHHHHHTTTT-S--
--HHHHHHHHHHTTTTSS--
--HHHHHHHHHHTTTTSS--
--HHHHHHHHHHTT-S-S--
--HHHHHHHHHTTTTT-S--
--HHHHHHHHHHTTTT-S--
--HHHHHHHHHHTTTT-S--
--HHHHHHHHHTTTTT-S--
--HHHHHHHHHHTTSS-S--
--HHHHHHHHHHTTTT-S--
--HHHHHHHHHHTTTT-S--
--HHHHHHHHHHTTTT-S--
--HHHHHHHHHHTTSS-S--
--HHHHHHHHHHTTTT-S--
--HHHHHHHHHTTTTTSS--
--HHHHHHHHHHTTTT-S--
--HHHHHHHHHHTTTT-S--
--HHHHHHHHHHTTTT-S--
--HHHHHHHHHHTTTT-S--
--HHHHHHHHHHTTTT-S--
--HHHHHHHHHHTTTT-S--
--HHHHHHHHHHTTTT-S--
--HHHHHHHHHHTTTT----
--HHHHHHHHHHTTTT----
--HHHHHHHHHHTTTT-S--
--HHHHHHHHHHTTTT----
--HHHHHHHHHHTTTT----
--HHHHHHHHHHTTTT----
--HHHHHHHHHHTTTT----
--HHHHHHHHHHTTSS----
--HHHHHHHHHHTTTT-S--
--HHHHHHHHHHTTTT----
--HHHHHHHHHHTTTT----
--HHHHHHHHHHTTSS----
--HHHHHHHHHHTT-S----
--HHHHHHHHHHTTSS----
--HHHHHHHHHHTTTT----
--HHHHHHHHHHTTTT----
--HHHHHHHHHHTT-S----
--HHHHHHHHHHTT-S-S--
--HHHHHHHHHHTTTT----
--HHHHHHHHHHTTTT----
--HHHHHHHHHHTTSS----
--HHHHHHHHHTTTTT----
--HHHHHHHHHTTTSS----
--HHHHHHHHHTTTTT----
--HHHHHHHHHHTTTT----
--HHHHHHHHHHTTTT----
--HHHHHHHHHHTTTT----
--HHHHHHHHHHTTTT----
--HHHHHHHHHHTTTT----
--HHHHHHHHHHTTSS----
--HHHHHHHHHHTTTT----
--HHHHHHHHHHTTTT----
--HHHHHHHHHHTTTT----
--HHHHHHHHHHTT-S-S--
--HHHHHHHHHHTT-S-S--
--HHHHHHHHHHTTTT----
--HHHHHHHHHHTT-S-S--
--TTHHHHHHHHTTSS----
--HHHHHHHHHHTTTT----
--HHHHHHHHHHTTSS----
--HHHHHHHHHTTTTT----
--HHHHHHHHHHTTSS----
--HHHHHHHHHHTTTT-S--
--HHHHHHHHHHTTSS-S--
--HHHHHHHHHHTTTT----
--HHHHHHHHHHTTTT----
--HHHHHHHHHHTTSS----
--HHHHHHHHHHTT-S-S--
--HHHHHHHHHHTTSS-S--
--HHHHHHHHHTTTTT----
--HHHHHHHHHHTTTT-S--
--HHHHHHHHHHTTTT-S--
--HHHHHHHHHTTTTT----
--HHHHHHHHHHTTTT----
--HHHHHHHHHHTTTT----
--HHHHHHHHHHTTTT----
--HHHHHHHHHHTTSS----
--HHHHHHHHHHTTSS----
--HHHHHHHHHHTTSS----
--HHHHHHHHHHTTTT----
--HHHHHHHHHHTTTT----
--HHHHHHHHHHTTTT-S--
--HHHHHHHHHHTTTT-S--
--HHHHHHHHHHTTTT----
--HHHHHHHHHHTTSS----
--HHHHHHHHHHTTTT----
--HHHHHHHHHHTTTT----
--HHHHHHHHHHTTTT----
--HHHHHHHHHTTTSS----
--HHHHHHHHHHTTSS----
--HHHHHHHHHHTTSS----
--HHHHHHHHHHTTTT----
--HHHHHHHHHHTTTT----
--HHHHHHHHHHTTTT----
--HHHHHHHHHHTTTT----
--HHHHHHHHHHTTTT----
--HHHHHHHHHHTTTT----
--HHHHHHHHHHTTTT----
--HHHHHHHHHHTTTT----
--HHHHHHHHHHTTTT----
--HHHHHHHHHHTTTT----
--HHHHHHHHHHTTSS----
--HHHHHHHHHTTTTT-S--
--HHHHHHHHHHTTTT-S--
--HHHHHHHHHHTTTT-S--
--HHHHHHHHHHTTTT-S--
--HHHHHHHHHTTTTT-S--
--HHHHHHHHHHTTTT-S--
--HHHHHHHHHTTTTT-S--
--HHHHHHHHHHTTTT-S--
--HHHHHHHHHHTTTT-S--
--HHHHHHHHHHTTSSSS--
--HHHHHHHHHHTT-S-S--
--HHHHHHHHHHTTTT-S--
--HHHHHHHHHHTTTT-S--
--HHHHHHHHHHTT-S-S--
--HHHHHHHHHHTT-S-S--
--HHHHHHHHHHTTTT-S--
--HHHHHHHHHHTTSS-S--
--HHHHHHHHHHTT-SSS--
--HHHHHHHHHHTTSSSS--
--HHHHHHHHHHTTTTSS--
--HHHHHHHHHHTT-SSS--
--HHHHHHHHHHTT-SSS--
--HHHHHHHHHHTT-S-S--
--HHHHHHHHHHTTTTSS--
--HHHHHHHHHHTTTTSS--
--HHHHHHHHHHTTTTSS--
--HHHHHHHHHHTT-S-S--
--HHHHHHHHHHTT-SSS--
--HHHHHHHHHHTTTTSS--
--HHHHHHHHHHTT-SSS--
--HHHHHHHHHHTTTTSS--
--HHHHHHHHHHTTTTSS--
--HHHHHHHHHTTTTT-S--
--HHHHHHHHHHTTTT-S--
--HHHHHHHHHHTTTT-S--
--HHHHHHHHHHTTTTSS--
--HHHHHHHHHHTT-SSS--
--HHHHHHHHHHTTTT-S--
--HHHHHHHHHHTTSS-S--
--HHHHHHHHHHTTTTSS--
--HHHHHHHHHHTTTT-S--
--HHHHHHHHHHTT-SSS--
--HHHHHHHHHTTTTTSS--
--HHHHHHHHHHTTSSSS--
--HHHHHHHHHHTT-SSS--
--HHHHHHHHHHTTTT-S--
--HHHHHHHHHHTTTT-S--
--HHHHHHHHHHTTTT-S--
--HHHHHHHHHHTTTT-S--
--HHHHHHHHHHTTTTSS--
--HHHHHHHHHTTTTT-S--
--HHHHHHHHHHTTTT-S--
--HHHHHHHHHHTT-S-S--
--HHHHHHHHHHTT-S-S--
--HHHHHHHHHHTTTT----
--HHHHHHHHHHTTTT-S--
--HHHHHHHHHHTTTT----
--HHHHHHHHHHTTTT----
--HHHHHHHHHHTT-S-S--
--HHHHHHHHHHTTSS-S--
--HHHHHHHHHHTTTT-S--
--HHHHHHHHHHTTTT-S--
--HHHHHHHHHHTTTT-S--
--HHHHHHHHHTTTSS-S--
--HHHHHHHHHHTTTT-S--
--HHHHHHHHHHTTTT-S--
--HHHHHHHHHHTTTT----
--HHHHHHHHHHTTTT-S--
--HHHHHHHHHTTTTT----
--HHHHHHHHHHTTTT-S--
--HHHHHHHHHHTTTT----
--HHHHHHHHHHTTTT----
--HHHHHHHHHHTTSS----
--HHHHHHHHHHTTTT----
--HHHHHHHHHTTTSS----
--HHHHHHHHHTTTSS----
--HHHHHHHHHHTTTT----
--HHHHHHHHHTTTTT----
--HHHHHHHHHTTTTT----
--HHHHHHHHHHTTTT-S--
--HHHHHHHHHHTTTT----
--HHHHHHHHHHTTTT-S--
--HHHHHHHHHHTTTT-S--
--HHHHHHHHHHTTTT-S--
--HHHHHHHHHHTTTT-S--
--HHHHHHHHHHTTTT-S--
--HHHHHHHHHHTTTT-S--
--HHHHHHHHHHTTTT-S--
--HHHHHHHHHHTTTT-S--
--HHHHHHHHHHTTSS-S--
--HHHHHHHHHHTTTT-S--
--HHHHHHHHHHTTTTSS--
--HHHHHHHHHHTTTT-S--
--HHHHHHHHHHTTSS-S--
--HHHHHHHHHHTT-SSS--
--HHHHHHHHHHTTTT-S--
--HHHHHHHHHHTTSS-S--
--HHHHHHHHHHTT-SSS--
--HHHHHHHHHHTTTT-S--
--HHHHHHHHHHTTSS-S--
--HHHHHHHHHHTTTT-S--
--HHHHHHHHHHTTTT-S--
--HHHHHHHHHHTTTT-S--
--HHHHHHHHHHTT-SSS--
--HHHHHHHHHHTT-SSS--
--HHHHHHHHHHTT-S-S--
--HHHHHHHHHHTTTT-S--
--HHHHHHHHHHTTSS-S--
--HHHHHHHHHHTTTT-S--
--HHHHHHHHHHTTTT-S--
--HHHHHHHHHTTTTTSS--
--HHHHHHHHHHTTTTSS--
--HHHHHHHHHHTTTTSS--
--HHHHHHHHHHTTTTSS--
--HHHHHHHHHHHT-SSS--
--HHHHHHHHHHTTTTSS--
--HHHHHHHHHTTTTTSS--
--HHHHHHHHHTTTSSSS--
--HHHHHHHHHHHT-SSS--
--HHHHHHHHHHTTTTSS--
--HHHHHHHHHHHTTTSS--
--HHHHHHHHHHHT-SSS--
--HHHHHHHHHTTTTTSS--
--HHHHHHHHHHTT-SSS--
--HHHHHHHHHHTTSSSS--
--HHHHHHHHHHTTTTSS--
--HHHHHHHHHHTTTTSS--
--HHHHHHHHHHTTTTSS--
--HHHHHHHHHHTTTTSS--
--HHHHHHHHHHTT-SSS--
--HHHHHHHHHHTTTT-S--
--HHHHHHHHHHHTTTSS--
--HHHHHHHHHHHTSS----
--HHHHHHHHHTTTTT----
--HHHHHHHHHHTTTT----
--HHHHHHHHHHHTTT-S--
--HHHHHHHHHHTTTT----
--HHHHHHHHHHTTTT----
--HHHHHHHHHHTTTT-S--
--HHHHHHHHHHTTSS----
--HHHHHHHHHHHTTT----
--HHHHHHHHHHTTTT----
--HHHHHHHHHHTTTT----
--HHHHHHHHHHTTTT----
--HHHHHHHHHHTTTT----
--HHHHHHHHTTS-TT----
--HHHHHHHHHT--TT----
--HHHHHHHHTS--TT----
--HHHHHHHTT---TT----
--HHHHHHHHHT--TT----
--HHHHHHHHT---TTTT--
--HHHHHHHHGGG-TT----
--HHHHHHHHHHS-TT----
--HHHHHHHHHHH-TT----
--HHHHHHHHHHT-TT----
--HHHHHHHHHHH--S----
--HHHHHHHHHHT-TT----
--HHHHHHHHHTT-TT----
--HHHHHHHHHTT-TT----
--HHHHHHHHHTT-TT----
--HHHHHHHHHHTTTT----
--HHHHHHHHHHTTTT-S--
--HHHHHHHHHHTTTT----
--HHHHHHHHHTTTGGGS--
--HHHHHHHHHHHTGGGS--
--HHHHHHHHHHTTTT-S--
--HHHHHHHHHHTTTTSS--
--HHHHHHHHHHTTGGGS--
--HHHHHHHHHHTT-GGG--
--HHHHHHHHHHTTGGGS--
--HHHHHHHHHHTTGGGS--
--HHHHHHHHHHTTTTTS--
--HHHHHHHHHHHTGGG---
--HHHHHHHHHHTTGGGS--
--HHHHHHHHHHTTSSTT--
--HHHHHHHHHHTTGGGG--
--HHHHHHHHHHTTGGGG--
--HHHHHHHHHHTTSGGG--
--HHHHHHHHHTTTTGGG--
--HHHHHHHHHHTTGGGG--
--HHHHHHHHHHTTGGGG--
--HHHHHHHHHHTT-GGG--
--HHHHHHHHHHTTGGGG--
--HHHHHHHHHHTTGGGG--
--HHHHHHHHHHTT-GGG--
---HHHHHHHHHTTGGGG--
---HHHHHHHHHTTGGGG--
---SHHHHHHHHTTGGGG--
---HHHHHHHHHTTGGGG--
---HHHHHHHHHTTGGGG--
---HHHHHHHHHTTGGGS--
---HHHHHHHHHTTGGGG--
---HHHHHHHHHTTGGGG--
--HHHHHHHHHHTTGGGG--
--HHHHHHHHHHTTGGGG--
--HHHHHHHHHHTTGGGG--
--HHHHHHHHHHTTGGGG--
--HHHHHHHHHHTTGGGG--
--HHHHHHHHHHTTGGGG--
--HHHHHHHHHHTTGGGG--
--HHHHHHHHHHTTGGGG--
--HHHHHHHHHHTTGGGG--
--HHHHHHHHHTTTGGGG--
--HHHHHHHHHHTTGGGG--
--HHHHHHHHHHTTGGGG--
--HHHHHHHHHHTTGGGG--
--HHHHHHHHHHTTGGGG--
--HHHHHHHHHHTTGGGG--
--HHHHHHHHHHTTGGGG--
--HHHHHHHHHHHTGGGT--
--HHHHHHHHHHTTHHHH--
--HHHHHHHHHHTTHHHH--
--HHHHHHHHHHTT-TTT--
--HHHHHHHHTTTTHHHH--
--HHHHHHHHHTTT-GGG--
--HHHHHHHHHHTT-TTT--
--HHHHHHHHHHTTHHHH--
--HHHHHHHHHHTTGGGS--
--HHHHHHHHHTTTHHHH--
--HHHHHHHHHHTTHHHH--
--HHHHHHHHHHTTGGGT--
--HHHHHHHHHHTT-TTT--
--HHHHHHHHHHTTGGGG--
--HHHHHHHHHHTTTTTT--
--HHHHHHHHHTTTHHHH--
--HHHHHHHHHHTTTTTS--
--HHHHHHHHHHTTGGGT--
--HHHHHHHHHTTTSTTT--
--HHHHHHHHHHTTHHHH--
--HHHHHHHHTTTTTTTS--
--HHHHHHHHHHTTHHHH--
--HHHHHHHHHTTTHHHH--
--HHHHHHHHHHTTHHHH--
--HHHHHHHHHHTTHHHH--
--HHHHHHHHHTTTTTTT--
--HHHHHHHHHHTTGGGG--
--HHHHHHHHHHTTGGGT--
--HHHHHHHHHHTTHHHH--
--HHHHHHHHHHTTHHHH--
--HHHHHHHHHHTTHHHH--
--HHHHHHHHHHTTHHHH--
--HHHHHHHHHHTTHHHH--
--HHHHHHHHHHTTHHHH--
--HHHHHHHHHHTTTTTS--
--HHHHHHHHHHTTHHHH--
--HHHHHHHHHHTTHHHH--
--HHHHHHHHHHTT-TTT--
--HHHHHHHHHHTTHHHH--
--HHHHHHHHHHTTHHHH--
--HHHHHHHHHHTTHHHH--
--HHHHHHHHHHTTHHHH--
--HHHHHHHHHHTTHHHH--
--HHHHHHHHHHTTHHHH--
--HHHHHHHHHTTTTTTS--
--HHHHHHHHHTTTHHHH--
--HHHHHHHHHHHT-TTT--
--HHHHHHHHHHTT-GGG--
--HHHHHHHHHHTT-TTT--
--HHHHHHHHHHTT-TTT--
--HHHHHHHHHHTT-TTT--
--HHHHHHHHHHTT-GGG--
--HHHHHHHHHHTT-GGG--
--HHHHHHHHHHTT-STT--
--HHHHHHHHHHTT-TTTT-
--HHHHHHHHHHTT-TTT--
--HHHHHHHHHHTT-GGGG-
--HHHHHHHHHHTTHHHHT-
--HHHHHHHHHHTT-HHHH-
--HHHHHHHHHHTT-SGGG-
--HHHHHHHHHHTT-HHHH-
--HHHHHHHHHTTT-HHHH-
--HHHHHHHHHHTT-HHHH-
--HHHHHHHHHHTT-TTTT-
--HHHHHHHHHHTT-TTTT-
--HHHHHHHHHHTT-HHHH-
--HHHHHHHHHHTT-HHHH-
--HHHHHHHHHHTT-HHHH-
--HHHHHHHHHHTTHHHHH-
--HHHHHHHHHHTTHHHHH-
--HHHHHHHHHTTTHHHHH-
--HHHHHHHHHHTTHHHHH-
--HHHHHHHHHHTTTTGGG-
--HHHHHHHHHHTTHHHHH-
--HHHHHHHHHTTTHHHHH-
--HHHHHHHHHTTTHHHHT-
--HHHHHHHHHTTTHHHHH-
--HHHHHHHHHTTTHHHH--
--HHHHHHHHHHHTHHHHT-
--HHHHHHHHHHTTHHHHH-
--HHHHHHHHHHTTHHHHT-
--HHHHHHHHHHTTHHHHH-
--HHHHHHHHHTTTHHHHT-
--HHHHHHHHHHTTHHHHH-
--HHHHHHHHHHTTTHHHH-
--HHHHHHHHHHTTTHHHH-
--HHHHHHHHHHTTHHHHT-
--HHHHHHHHHHTTHHHHH-
--HHHHHHHHHHTTHHHHH-
--HHHHHHHHHHTTHHHHH-
--HHHHHHHHHHTTHHHHH-
--HHHHHHHHHHTTHHHHH-
--HHHHHHHTGGGTHHHHT-
--HHHHHHHHHHTTHHHH--
--HHHHHHHHHHTTHHHHH-
--HHHHHHHHHHTTHHHHT-
--HHHHHHHHHHTTHHHH--
--HHHHHHHHHHTTHHHHT-
--HHHHHHHHHHTTHHHHH-
---TTHHHHHHHTTHHHH--
---TTHHHHHHHTTHHHHH-
---HHHHHHHHHTTHHHHH-
---HHHHHHHHHTTHHHH--
---HHHHHHHHHHTHHHHT-
---HHHHHHHHHTTTTGGG-
---HHHHHHHHHTTTTTTT-
---HHHHHHHHTTTHHHHH-
---HHHHHHHHTTTHHHH--
---HHHHHHHHHTTHHHHT-
---HHHHHHHHTTTTTTTT-
---HHHHHHHHHTTHHHHH-
---HHHHHHHHHTTHHHHH-
---HHHHHHHHHTTHHHHH-
---TTHHHHHHHTTHHHHH-
---HHHHHHHHHTTHHHHH-
---HHHHHHHHHTTHHHHH-
---HHHHHHHHHTSHHHHH-
---HHHHHHHHHTTHHHH--
---HHHHHHHHHTT-HHHH-
---HHHHHHHHHTTHHHH--
--SHHHHHHHHHTT-TTTT-
---HHHHHHHHHTTHHHHH-
---HHHHHHHHHTTHHHHH-
---HHHHHHHHHTSHHHHH-
--HHHHHHHHHHTTHHHHT-
--HHHHHHHHHHTTTTTTT-
--HHHHHHHHHHTTTTGGG-
--HHHHHHHHHHTTTTTTT-
--HHHHHHHHHHTTTTGGG-
--HHHHHHHHHHTTTTTT--
--HHHHHHHHHHTTHHHHT-
--HHHHHHHHHHTTHHHH--
--HHHHHHHHHHTTHHHHT-
--HHHHHHHHHHTTTTGGG-
--HHHHHHHHHHTTHHHHT-
--HHHHHHHHHHTTHHHHH-
--HHHHHHHHHHTTHHHHH-
--HHHHHHHHHHTTHHHHH-
--HHHHHHHHHHTTHHHHT-
--HHHHHHHHHHTTTTGGG-
--HHHHHHHHHHTTHHHHH-
--HHHHHHHHHTTTHHHHT-
--HHHHHHHHHTTTHHHHH-
--HHHHHHHHHHTTHHHHH-
--HHHHHHHHHHTTHHHHH-
--HHHHHHHHHHTTTTGGG-
--HHHHHHHHHHTTTTGGG-
--HHHHHHHHHHTTHHHHH-
--HHHHHHHHHHTTHHHHH-
--HHHHHHHHHHTTHHHHH-
--HHHHHHHHHHTTTTTTT-
--HHHHHHHHHHTTHHHHH-
--HHHHHHHHHHTTTTTTT-
--SHHHHHHHHHTTTTTTT-
--HHHHHHHHHTTTTTTTT-
--HHHHHHHHHHTTHHHHH-
--HHHHHHHHHHTTHHHHH-
--HHHHHHHHHHTTHHHHH-
--HHHHHHHHHHTTHHHHH-
--HHHHHHHHHHTTHHHHH-
--HHHHHHHHHHTTTTGGG-
--HHHHHHHHHHTTHHHHH-
--HHHHHHHTTTTTHHHHT-
--HHHHHHHHHHTTHHHHH-
--HHHHHHHHHHTTHHHHH-
--HHHHHHHHHHTTTTGGG-
--HHHHHHHHHHTTHHHHH-
--HHHHHHHHHHTTHHHHH-
--HHHHHHHHHHTTHHHHH-
--HHHHHHHHHTTTTTTTT-
--HHHHHHHHHHTTHHHHH-
--HHHHHHHHHHTTHHHHH-
--HHHHHHHHHHTTHHHHH-
--HHHHHHHHHHTTHHHHH-
--HHHHHHHHHHTTHHHHH-
--HHHHHHHHHHTTSHHHH-
--HHHHHHHHHHTTHHHHH-
--HHHHHHHHHHTTTGGGT-
--HHHHHHHHHHTTHHHHH-
--HHHHHHHHHHTT-HHHH-
--HHHHHHHHHHTTTTTTT-
--HHHHHHHHHHTSHHHHH-
--HHHHHHHHHHTSHHHH--
--HHHHHHHHHHTSTTTTT-
--HHHHHHHHHHTTHHHHH-
--HHHHHHHHHHTT-GGGT-
--HHHHHHHHHTTTHHHHH-
--HHHHHHHHHHTTTTTTT-
--HHHHHHHHHHTSTTTTT-
--HHHHHHHHHTTTHHHHH-
--HHHHHHHHHHTTHHHHH-
--HHHHHHHHHHTTTTTTT-
--HHHHHHHHHHTTHHHHH-
--HHHHHHHHHHTTHHHHH-
--HHHHHHHHHHTT-HHHH-
--HHHHHHHHHHTTTTGGG-
--HHHHHHHHHHTTHHHHT-
--HHHHHHHHHTTTHHHHT-
--HHHHHHHHHHTTTTTTT-
--HHHHHHHHHHTTHHHHH-
--HHHHHHHHHHTTHHHHH-
--HHHHHHHHHHTTHHHHH-
--HHHHHHHHHHTTHHHHT-
--HHHHHHHHHHTTSHHHH-
--HHHHHHHHHHTTHHHHH-
--HHHHHHHHHHTTHHHHH-
--HHHHHHHHHHTTTTTTT-
--HHHHHHHHHHTT-HHHH-
--HHHHHHHHHTTTTTGGG-
--HHHHHHHHHTTTHHHHT-
--HHHHHHHHHHTTTTTTT-
--HHHHHHHHHHTTHHHHH-
--HHHHHHHHHHTTHHHHH-
--HHHHHHHHHHTTTGGGT-
--HHHHHHHHHHTTTTTTT-
--HHHHHHHHHHTTHHHHH-
--HHHHHHHHHHTTHHHHH-
--HHHHHHHHHHSSHHHHH-
--HHHHHHHHHHTTTTGGG-
--HHHHHHHHHHTTHHHHH-
--HHHHHHHHHHTSHHHHH-
--HHHHHHHHHTTTTTTTT-
--HHHHHHHHHHTTTTGGG-
--HHHHHHHHHHTTHHHH--
--HHHHHHHHHHTTHHHHT-
--HHHHHHHHHHT-TTGGG-
--HHHHHHHHHHTTTTGGG-
--HHHHHHHHHHTTTTTTT-
--HHHHHHHHHHTTHHHHT-
--HHHHHHHHHHTTHHHH--
--HHHHHHHHHHTTTTTT--
--HHHHHHHHHHTTHHHH--
--HHHHHHHHHHTTTTGGG-
--HHHHHHHHHHTTTTTT--
--HHHHHHHHHHTTTTTTT-
--HHHHHHHHHHTTHHHHH-
--HHHHHHHHHHTTTTGGG-
--HHHHHHHHHHTTHHHHT-
--HHHHHHHHHHTTHHHH--
--HHHHHHHHHHTTHHHHT-
--HHHHHHHHHTTTHHHH--
--HHHHHHHHHHTTHHHH--
--HHHHHHHHHHTT-TTT--
--HHHHHHHHHHTTHHHH--
--HHHHHHHHHHTTHHHHT-
--HHHHHHHHHHTTTGGGT-
--HHHHHHHHHHTTTTTTT-
--HHHHHHHHHHTTHHHHH-
--HHHHHHHHHHT-HHHHT-
--HHHHHHHHHHTTHHHHH-
--HHHHHHHHHHTTHHHHH-
--HHHHHHHHHHTSTTTTT-
--HHHHHHHHHTTTTTTTT-
--HHHHHHHHHHTTTGGGT-
--HHHHHHHHHHTTTGGGT-
--HHHHHHHHHHTTTTTTT-
--HHHHHHHHHHTSTTTTT-
--HHHHHHHHHHTSHHHHH-
--HHHHHHHHHHTTHHHHH-
--HHHHHHHHHHTTHHHHH-
--HHHHHHHHHHTTHHHHH-
--HHHHHHHHHHTTHHHHT-
--HHHHHHHHHHTTHHHHH-
--HHHHHHHHHTTT-HHHH-
--HHHHHHHHHTTTHHHHH-
--HHHHHHHHHHTT-HHHH-
--HHHHHHHHHHTTTTTTT-
--HHHHHHHHHHTTGGGS--
--HHHHHHHHHHTTGGGS--
--HHHHHHHHHHTSGGGT--
--HHHHHHHHHHTT-TTT--
--HHHHHHHHHHTT-TTT--
--HHHHHHHHHHTTGGGT--
--HHHHHHHHHHTTGGGT--
--HHHHHHHHHHTTHHHHH-
--HHHHHHHHHHTTHHHHH-
--HHHHHHHHHHTTTGGGT-
--HHHHHHHHHHTTHHHHH-
--HHHHHHHHHHTTTTTTT-
--HHHHHHHHHHTTTTGGG-
--HHHHHHHHHHTTHHHHH-
--HHHHHHHHHTTTHHHHH-
--HHHHHHHHHHTTHHHHH-
--HHHHHHHHHHTTHHHHH-
--HHHHHHHHHTTTHHHHH-
--HHHHHHHHHHTTHHHHH-
--HHHHHHHHHHTSHHHHH-
--HHHHHHHHHHTTHHHHT-
--HHHHHHHHHHTSHHHHH-
--HHHHHHHHHHTTTGGGT-
--HHHHHHHHHHTTHHHHH-
--HHHHHHHHHHTTHHHHH-
--HHHHHHHHHHTT-TTT--
--HHHHHHHHHHTTHHHHT-
--HHHHHHHHHHTTHHHHT-
--HHHHHHHHHHTSHHHHT-
--HHHHHHHHHHTTTTTTT-
--HHHHHHHHHHTTHHHHT-
--HHHHHHHHHTTTHHHHH-
--HHHHHHHHHTTTHHHHH-
--HHHHHHHHHHTTTTGGG-
--HHHHHHHHHHSSHHHHH-
--HHHHHHHHHHTTHHHHH-
--HHHHHHHHHTTTHHHHH-
--HHHHHHHHHHTTHHHHH-
--HHHHHHHHHTTTTTGGG-
--HHHHHHHHHHTTHHHHH-
--HHHHHHHHHHTTHHHHH-
--HHHHHHHHHHTTHHHHT-
--HHHHHHHHHHTTHHHHT-
--HHHHHHHHHHTTHHHHT-
--HHHHHHHHHHHT-TTT--
--HHHHHHHHHHTTHHHHT-
--HHHHHHHHHHTTHHHHH-
--HHHHHHHHHHTTHHHHH-
--STTHHHHHHHHTHHHHH-
--STHHHHHHHHTTHHHHH-
--HHHHHHHHHTTTHHHHT-
--HHHHHHHHHHTTHHHHT-
--HHHHHHHHHHTTHHHHH-
--HHHHHHHHHHTTHHHHH-
--HHHHHHHHHHTTTTTTT-
--HHHHHHHHHTTTHHHHH-
--HHHHHHHHHHTTGGGGT-
--HHHHHHHHHHTTTHHHH-
--HHHHHHHHHHTT-GGGT-
--HHHHHHHHHHTTHHHHT-
--HHHHHHHHHHTTTHHHH-
--HHHHHHHHHHTT-HHHH-
--HHHHHHHHHHTTGGGTT-
--HHHHHHHHHHTTTTTS--
--HHHHHHHHHTTTHHHHH-
--HHHHHHHHHHTTHHHH--
--HHHHHHHHHHTTHHHHH-
--HHHHHHHHHHTTHHHH--
--HHHHHHHHHTTTGGGGT-
--HHHHHHHHHHTTHHHHH-
--HHHHHHHHHHTTTGGGT-
--HHHHHHHHHHTTTTGGG-
--HHHHHHHHHHTTHHHH--
--HHHHHHHHHHTTTTGGG-
--HHHHHHHHHHTTHHHH--
--HHHHHHHHHHTTTTGGG-
--HHHHHHHHHHTTHHHHH-
--HHHHHHHHHTTT-HHHH-
--HHHHHHHHHHTTTTGGG-
--HHHHHHHHHHTTHHHHH-
--HHHHHHHHHHTTTTTT--
--HHHHHHHHHHHTHHHH--
--HHHHHHHHHHTTHHHHH-
--HHHHHHHHHHTTTTGGG-
--HHHHHHHHHHTTGGGGG-
--HHHHHHHHHHTTTTGGG-
--HHHHHHHHHHTTHHHHT-
--HHHHHHHHHHTTHHHHT-
--HHHHHHHHHHTTTTTTT-
--HHHHHHHHHHTTHHHHT-
--HHHHHHHHHHTTTTGGG-
--HHHHHHHHHHTTHHHHH-
--HHHHHHHHHHTTHHHHH-
--HHHHHHHHHHTTHHHHH-
--HHHHHHHHHHTTTTTTT-
--HHHHHHHHHHTTTTGGG-
--HHHHHHHHHHTTHHHH--
--HHHHHHHHHHHTHHHH--
--HHHHHHHHHHHTHHHHT-
--HHHHHHHHHHTTHHHHT-
--HHHHHHHHHHTT-HHHH-
--HHHHHHHHHHTT-SGGG-
--HHHHHHHHHHTT-SSTT-
--HHHHHHHHHHTT-HHHH-
--HHHHHHHHHHHT-TTTT-
--HHHHHHHHHHTT-TGGG-
--HHHHHHHHHHTT-HHHH-
--HHHHHHHHHHTT-TTTT-
--HHHHHHHHHHTT-HHHH-
--HHHHHHHHHHTT-HHHH-
-HHHHHHHHHHHTT-TTTT-
-HHHHHHHHHHHTT-HHHH-
-HHHHHHHHHHHTT-HHHH-
-HHHHHHHHHHHTT-TTT--
-HHHHHHHHHHHTT-HHHH-
-HHHHHHHHHHHTT-TTT--
-HHHHHHHHHHHTT-TTT--
-HHHHHHHHHHHTT-HHHH-
-HHHHHHHHHHHTT-HHHH-
-HHHHHHHHHHHTT-TGGG-
-HHHHHHHHHHHTT-HHHH-
-HHHHHHHHHHHTT-TGGG-
-HHHHHHHHHHHTT-TTTT-
-HHHHHHHHHHHTT-GGGT-
-HHHHHHHHHHTTTHHHH--
-HHHHHHHHHHHTSHHHHT-
-HHHHHHHHHHHTSHHHHT-
-HHHHHHHHHHHTTHHHHT-
-HHHHHHHHHHHTTHHHH--
-HHHHHHHHHHHTTGGGT--
-HHHHHHHHHHHTSGGGT--
-HHHHHHHHHHHTT-TTT--
-HHHHHHHHHHHTT-TTT--
-HHHHHHHHHHHTTHHHH--
-HHHHHHHHHHHTT-TTT--
-HHHHHHHHHHTTT-TTT--
-HHHHHHHHHHHTTHHHH--
-HHHHHHHHHHHTTHHHH--
-HHHHHHHHHHHTSHHHH--
-HHHHHHHHHHHT-GGGT--
-HHHHHHHHHHHTTHHHH--
-HHHHHHHHHHHTTHHHH--
-HHHHHHHHHHHTSHHHHH-
-HHHHHHHHHHHTTTTTT--
-HHHHHHHHHHHTTHHHHT-
-HHHHHHHHHHHTTHHHH--
-HHHHHHHHHHHTTTTTS--
-HHHHHHHHHHHTTHHHH--
-HHHHHHHHHHHTTTTTT--
-HHHHHHHHHHHTTHHHH--
-HHHHHHHHHHHTTGGGT--
-HHHHHHHHHHHTT-TTT--
-HHHHHHHHHHHTTHHHH--
-HHHHHHHHHHHTTGGGT--
-HHHHHHHHHHHTTSTTT--
-HHHHHHHHHHHTTGGGT--
-HHHHHHHHHHHTTHHHH--
-HHHHHHHHHHHTSGGGT--
-HHHHHHHHHHHTT-GGG--
-HHHHHHHHHHHTTTTTS--
-HHHHHHHHHHHTSHHHH--
-HHHHHHHHHHHTTHHHH--
-HHHHHHHHHHHS-TTTS--
-HHHHHHHHHHHTTTTTT--
-HHHHHHHHHHHTTHHHH--
-HHHHHHHHHHHTTHHHH--
-HHHHHHHHHHHTTSTTT--
-HHHHHHHHHHHTTGGGS--
-HHHHHHHHHHHTTGGGT--
-HHHHHHHHHHHTSGGGT--
-HHHHHHHHHHHTSTGGG--
-HHHHHHHHHHHTT-GGG--
-HHHHHHHHHHHTTHHHH--
-HHHHHHHHHHHTTTTTS--
-HHHHHHHHHHHTTTTTT--
-HHHHHHHHHHHTTGGGT--
-HHHHHHHHHHHTTHHHH--
-HHHHHHHHHHHTTHHHH--
-HHHHHHHHHHHTSGGGT--
-TTHHHHHHHHHTTGGGT--
-THHHHHHHHHHTTHHHH--
-TTHHHHHHHHHTTGGGS--
-THHHHHHHHHHTTGGGT--
-HHHHHHHHHHHTTHHHH--
-HHHHHHHHHHHTTGGGT--
-THHHHHHHHHHTTTTTS--
-THHHHHHHHHHTTHHHH--
-THHHHHHHHHHTT-TTS--
-HHHHHHHHHHHTSTTTS--
-HHHHHHHHHHHTTTTTT--
-HHHHHHHHHHHTTGGGS--
-HHHHHHHHHHTTT-GGG--
-HHHHHHHHHHHTTHHHH--
-HHHHHHHHHHHTTTTTS--
-HHHHHHHHHHHTT-GGG--
-HHHHHHHHHHHTTGGGS--
-HHHHHHHHHHHTTGGGS--
-HHHHHHHHHHHTTTGGG--
-HHHHHHHHHHHTT-GGG--
-HHHHHHHHHHHTT-GGG--
-HHHHHHHHHHHTTGGG---
-HHHHHHHHHHHTTGGG---
-HHHHHHHHHHHTTGGG---
-HHHHHHHHHHHTTTTT---
-HHHHHHHHHHHTTGGG---
-HHHHHHHHHHHTTGGG---
-HHHHHHHHHHHTTTTTS--
-HHHHHHHHHHTTTTTTS--
-HHHHHHHHHHHTTTTTS--
-HHHHHHHHHHHTTTTT---
-HHHHHHHHHHHTTTTT---
-HHHHHHHHHHHTTTTS---
-HHHHHHHHHHHTT-TTS--
-HHHHHHHHHHTTTTTTS--
-HHHHHHHHHHHTTTTTS--
-HHHHHHHHHHHTTTTTS--
-HHHHHHHHHHHTTTTTS--
-HHHHHHHHHHHTTGGGS--
-HHHHHHHHHHHTTTTTS--
-HHHHHHHHHHHTTTTTS--
-HHHHHHHHHHHTTTTTS--
-HHHHHHHHHHHTTGGGS--
-HHHHHHHHHHHTTTTTS--
-HHHHHHHHHHHTTTTT---
-HHHHHHHHHHHTTTTT---
-HHHHHHHHHHHTTTTT---
-HHHHHHHHHHHTTTTT---
-HHHHHHHHHHHTTTTS---
-HHHHHHHHHHTTTTTT---
-HHHHHHHHHHHTTTTT---
-HHHHHHHHHHTTTTTT---
-HHHHHHHHHHHTTTTTS--
-HHHHHHHHHHHTTTTT---
-HHHHHHHHHHHTTTTTS--
-HHHHHHHHHHHTTTTTS--
-HHHHHHHHHHHTTTTT---
-HHHHHHHHHHHTTTTT---
-HHHHHHHHHHHTTTTTS--
-HHHHHHHHHHHTTTTTS--
-HHHHHHHHHHHTTTTTS--
-HHHHHHHHHHHTTTTTS--
-HHHHHHHHHHHTTTTT---
-HHHHHHHHHHHTTTTT---
-HHHHHHHHHHHTTTTTS--
-HHHHHHHHHHHTTTTTS--
-HHHHHHHHHHHTTTTTS--
-HHHHHHHHHHHTTTTTS--
-HHHHHHHHHHHTTTTS---
--HHHHHHHHHHTTTTS---
-HHHHHHHHHHTTTTTS---
-HHHHHHHHHHHTTTTT---
-HHHHHHHHHHHTTTTS---
-HHHHHHHHHHHTTTTTS--
-HHHHHHHHHHHTTTTTS--
-HHHHHHHHHHHTTTTT---
-HHHHHHHHHHHTTTTT---
-HHHHHHHHHHHTTTTT---
-HHHHHHHHHHHTTTTTS--
-HHHHHHHHHHHHTTTT---
-HHHHHHHHHHHTTTTTS--
-HHHHHHHHHHHTTTTT---
-HHHHHHHHHHHTTTTT---
-HHHHHHHHHHHTTTTT---
-HHHHHHHHHHHTTTTT---
-HHHHHHHHHHHTTTTT---
-HHHHHHHHHHHTTTTT---
-HHHHHHHHHHHTTTTT---
-HHHHHHHHHHHTTTTT---
-HHHHHHHHHHHTTTTTS--
-HHHHHHHHHHHTTTTT---
-HHHHHHHHHHHHTTTT---
-HHHHHHHHHHHHTTTSS--
-HHHHHHHHHHHTT-SSS--
-HHHHHHHHHHHTTTTT---
-HHHHHHHHHHHTTTTT---
-HHHHHHHHHHHTTTTT---
-HHHHHHHHHHHTTTTT---
-HHHHHHHHHHHTTTTTS--
-HHHHHHHHHHHTTTTT---
-HHHHHHHHHHHTTTTTS--
-HHHHHHHHHHHTTTTTS--
-HHHHHHHHHHHTTTTTS--
-HHHHHHHHHHHTTTTTS--
-HHHHHHHHHHHTTTTSS--
-HHHHHHHHHHHTTTTTS--
-HHHHHHHHHHHTTTTSS--
-HHHHHHHHHHHTTTTSS--
-HHHHHHHHHHHTTTTSS--
-HHHHHHHHHHHTTTTTS--
-HHHHHHHHHHHTTTTSS--
-HHHHHHHHHHHTTTT-S--
-HHHHHHHHHHHTTTTSS--
-HHHHHHHHHHHTTTTTS--
-HHHHHHHHHHHTTTTTS--
-HHHHHHHHHHHTTTTSS--
-HHHHHHHHHHHTTTTSS--
-HHHHHHHHHHHTTTTTS--
-HHHHHHHHHHHTTTTTS--
-HHHHHHHHHHHTTTT-S--
-HHHHHHHHHHHTTTTSS--
-HHHHHHHHHHHTTTTSS--
-HHHHHHHHHHHTTTT----
-HHHHHHHHHHHTTSS----
-HHHHHHHHHHHTTTT----
-HHHHHHHHHHHTTTTS---
-HHHHHHHHHHHTTTTS---
-HHHHHHHHHHHTTTT----
-HHHHHHHHHHHTTTTS---
-HHHHHHHHHHHTTTTS---
-HHHHHHHHHHHTTTTT---
-HHHHHHHHHHHTTTT----
-HHHHHHHHHHHTTTT----
-HHHHHHHHHHHTTTT-S--
-HHHHHHHHHHHTTTT----
-HHHHHHHHHHHTTTTT---
-HHHHHHHHHHHTTTT----
-HHHHHHHHHHHTTTT----
[truncated: 20,014 more chars]
