# Supplementary material for: Unfolding of α-helical 20-residue poly-glutamic acid analyzed by multiple runs of canonical molecular dynamics simulations
Source: PeerJ. 2018 May 15;6:e4769. doi: 10.7717/peerj.4769 (PMC5958886; doi:10.7717/peerj.4769)
Supplement: Supplemental Information 5 — The data includes the two initial structures and trajectories of secondary structural elements of all the residues in all the snapshots generated in this study. All the figures and tables in this manuscript were generated based on this raw data. [file peerj-06-4769-s005.gz › ss_trajectory/Sim/sim3.txt]

-HHHHHHHHHHHHHHHHTT-
-HHHHHHHHHHHHHHHHHH-
-HHHHHHHHHHHHHHHHHH-
-HHHHHHHHHHHHHHHHHH-
-HHHHHHHHHHHHHHHHTT-
-HHHHHHHHHHHHHHHHHT-
-HHHHHHHHHHHHHHHHTT-
--HHHHHHHHHHHHHHHHH-
-HHHHHHHHHHHHHHHHHH-
-HHHHHHHHHHHHHHHHHH-
-HHHHHHHHHHHHHHHHHH-
-TTHHHHHHHHHHHHHHHT-
-HHHHHHHHHHHHHHHHHT-
-HHHHHHHHHHHHHHHHT--
-HHHHHHHHHHHHHHHHHH-
-HHHHHHHHHHHHHHHHHH-
-HHHHHHHHHHHHHHHHHH-
-HHHHHHHHHHHHHHHTTT-
-HHHHHHHHHHHHHHHHHH-
-HHHHHHHHHHHHHHHHHH-
--HHHHHHHHHHHHHHHHH-
--HHHHHHHHHHHHHHHHH-
--HHHHHHHHHHHHHHHHH-
--HHHHHHHHHHHHHHHHH-
--HHHHHHHHHHHHHHHHH-
--TTHHHHHHHHHHHHHHH-
--HHHHHHHHHHHHHHHTT-
--HHHHHHHHHHHHHHTTT-
--HHHHHHHHHHHHHHHHH-
--HHHHHHHHHHHHHHHHT-
--HHHHHHHHHHHHHHHTT-
--HHHHHHHHHHHHHHHHH-
--HHHHHHHHHHHHHHHHH-
--HHHHHHHHHHHHHHHH--
--HHHHHHHHHHHHHHHH--
--HHHHHHHHHHHHHHHH--
--HHHHHHHHHHHHHHHTT-
--HHHHHHHHHHHHHHHTT-
--HHHHHHHHHHHHHHHHT-
--HHHHHHHHHHHHHHHHH-
--HHHHHHHHHHHHHHHHT-
--HHHHHHHHHHHHHHHHH-
--HHHHHHHHHHHHHHHTT-
--HHHHHHHHHHHHHHHHH-
--HHHHHHHHHHHHHHHHH-
--TTHHHHHHHHHHHHHTT-
--HHHHHHHHHHHHHHHHH-
--HHHHHHHHHHHHHHHTT-
--HHHHHHHHHHHHHHHHH-
--HHHHHHHHHHHHHHHHH-
--HHHHHHHHHHHHHHHTT-
--HHHHHHHHHHHHHHHHH-
--HHHHHHHHHHHHHHHHH-
--HHHHHHHHHHHHHHHHH-
--HHHHHHHHHHHHHHHHH-
--HHHHHHHHHHHHHHHHH-
--HHHHHHHHHHHHHHHHH-
--HHHHHHHHHHHHHHHHH-
--HHHHHHHHHHHHHHHHH-
--HHHHHHHHHHHHHHHHH-
--HHHHHHHHHHHHHHHHT-
--HHHHHHHHHHHHHHHHT-
--HHHHHHHHHHHHHHHHH-
--HHHHHHHHHHHHHHHHT-
--HHHHHHHHHHHHHHHHH-
--HHHHHHHHHHHHHHHHH-
-HHHHHHHHHHHHHHHHHH-
-HHHHHHHHHHHHHHHHHH-
-HHHHHHHHHHHHHHHHHH-
-HHHHHHHHHHHHHHHHHT-
--HHHHHHHHHHHHHHHHH-
-HHHHHHHHHHHHHHHHHH-
-HHHHHHHHHHHHHHHHHH-
-HHHHHHHHHHHHHHHHHH-
-HHHHHHHHHHHHHHHHHH-
-HHHHHHHHHHHHHHHTTT-
-HHHHHHHHHHHHHHHHHH-
-HHHHHHHHHHHHHHHHHH-
-HHHHHHHHHHHHHHHHHH-
-HHHHHHHHHHHHHHHHHH-
-HHHHHHHHHHHHHHHHTT-
-HHHHHHHHHHHHHHHHHH-
-HHHHHHHHHHHHHHHHTT-
-HHHHHHHHHHHHHHHHHH-
-HHHHHHHHHHHHHHHHTT-
-HHHHHHHHHHHHHHHHT--
-HHHHHHHHHHHHHHHHTT-
-HHHHHHHHHHHHHHHHTT-
-HHHHHHHHHHHHHHHHTT-
-HHHHHHHHHHHHHHHHTT-
-HHHHHHHHHHHHHHHHHH-
-HHHHHHHHHHHHHHHHHH-
-HHHHHHHHHHHHHHHHHH-
-HHHHHHHHHHHHHHHHTT-
-HHHHHHHHHHHHHHHHTT-
-HHHHHHHHHHHHHHHTTT-
-HHHHHHHHHHHHHHHTTT-
-HHHHHHHHHHHHHHHHTT-
-HHHHHHHHHHHHHHHHHH-
-HHHHHHHHHHHHHHHTTT-
-HHHHHHHHHHHHHHHHHH-
-HHHHHHHHHHHHHHHHTT-
-HHHHHHHHHHHHHHHHTT-
-HHHHHHHHHHHHHHHHHH-
-HHHHHHHHHHHHHHHHHH-
-HHHHHHHHHHHHHHHHTT-
-HHHHHHHHHHHHHHHHTT-
-HHHHHHHHHHHHHHHHHH-
-HHHHHHHHHHHHHHHHHH-
-HHHHHHHHHHHHHHHHHH-
-HHHHHHHHHHHHHHHHHH-
-HHHHHHHHHHHHHHHHHH-
-HHHHHHHHHHHHHHHTTT-
-HHHHHHHHHHHHHHHHTT-
-HHHHHHHHHHHHHHHHHH-
-HHHHHHHHHHHHHHHTTT-
-HHHHHHHHHHHHHHHHHH-
-HHHHHHHHHHHHHHHTTT-
-HHHHHHHHHHHHHHHHHH-
-HHHHHHHHHHHHHHHTTT-
-HHHHHHHHHHHHHHHHTT-
-HHHHHHHHHHHHHHHHHT-
-HHHHHHHHHHHHHHHHTT-
-HHHHHHHHHHHHHHHHHH-
-HHHHHHHHHHHHHHHHHH-
-HHHHHHHHHHHHHHHHTT-
-HHHHHHHHHHHHHHHHTT-
-HHHHHHHHHHHHHHHHTT-
-HHHHHHHHHHHHHHHHHH-
-HHHHHHHHHHHHHHHHTT-
-HHHHHHHHHHHHHHHHTT-
-HHHHHHHHHHHHHHHTTT-
-HHHHHHHHHHHHHHHHHH-
-HHHHHHHHHHHHHHHHHT-
-HHHHHHHHHHHHHHHHHH-
-HHHHHHHHHHHHHHHHHH-
-HHHHHHHHHHHHHHHHHH-
-HHHHHHHHHHHHHHHHHH-
-HHHHHHHHHHHHHHHHTT-
-HHHHHHHHHHHHHHHHHH-
-HHHHHHHHHHHHHHHHHH-
-HHHHHHHHHHHHHHHHHH-
-HHHHHHHHHHHHHHHHHH-
-HHHHHHHHHHHHHHHHHT-
-HHHHHHHHHHHHHHHHHT-
-HHHHHHHHHHHHHHHHHH-
-HHHHHHHHHHHHHHHHHH-
-HHHHHHHHHHHHHHHHTT-
-HHHHHHHHHHHHHHHHHH-
-HHHHHHHHHHHHHHHHHT-
-HHHHHHHHHHHHHHHHHH-
-HHHHHHHHHHHHHHHHH--
-HHHHHHHHHHHHHHHHHH-
-HHHHHHHHHHHHHHHHHH-
-HHHHHHHHHHHHHHHHHH-
-HHHHHHHHHHHHHHHTTT-
-HHHHHHHHHHHHHHHTTT-
-HHHHHHHHHHHHHHHHHH-
-HHHHHHHHHHHHHHHHTT-
-HHHHHHHHHHHHHHHHH--
-HHHHHHHHHHHHHHHHHH-
-HHHHHHHHHHHHHHHHTT-
-TTHHHHHHHHHHHHHHHT-
-HHHHHHHHHHHHHHHHTT-
-HHHHHHHHHHHHHHHHHH-
-HHHHHHHHHHHHHHHHHH-
-HHHHHHHHHHHHHHHHTT-
-HHHHHHHHHHHHHHHHHH-
-HHHHHHHHHHHHHHHHTT-
-HHHHHHHHHHHHHHHTT--
-HHHHHHHHHHHHHHHHHH-
-HHHHHHHHHHHHHHHHHH-
-HHHHHHHHHHHHHHHHT--
-HHHHHHHHHHHHHHHHTT-
-HHHHHHHHHHHHHHHHTT-
-HHHHHHHHHHHHHHHHHH-
-HHHHHHHHHHHHHHHHHH-
-HHHHHHHHHHHHHHHTTT-
-HHHHHHHHHHHHHHHTT--
-HHHHHHHHHHHHHHHGGG-
-HHHHHHHHHHHHHHHHHH-
-HHHHHHHHHHHHHHHHHH-
-HHHHHHHHHHHHHHHTT--
-HHHHHHHHHHHHHHHHTT-
-HHHHHHHHHHHHHHHHHH-
-HHHHHHHHHHHHHHHTTT-
-HHHHHHHHHHHHHHHHTT-
-HHHHHHHHHHHHHHHTTT-
-HHHHHHHHHHHHHHHTTT-
-HHHHHHHHHHHHHHHHTT-
-HHHHHHHHHHHHHHHHTT-
-HHHHHHHHHHHHHHHHHH-
-HHHHHHHHHHHHHHHHTT-
-HHHHHHHHHHHHHHHHHH-
-HHHHHHHHHHHHHHHHTT-
-HHHHHHHHHHHHHHHHTT-
-HHHHHHHHHHHHHHHTTT-
-HHHHHHHHHHHHHHHHHH-
-HHHHHHHHHHHHHHHHTT-
-HHHHHHHHHHHHHHHHHH-
-HHHHHHHHHHHHHHHHHH-
-HHHHHHHHHHHHHHHHHH-
-HHHHHHHHHHHHHHHHHH-
-HHHHHHHHHHHHHHHHHH-
-HHHHHHHHHHHHHHHHHH-
-HHHHHHHHHHHHHHHTTT-
-HHHHHHHHHHHHHHHHTT-
-HHHHHHHHHHHHHHHHHH-
-HHHHHHHHHHHHHHHHTT-
-HHHHHHHHHHHHHHHHTT-
-HHHHHHHHHHHHHHHHHH-
-HHHHHHHHHHHHHHHHHH-
-HHHHHHHHHHHHHHHHHH-
-HHHHHHHHHHHHHHHHHH-
-HHHHHHHHHHHHHHHHHH-
-HHHHHHHHHHHHHHHHHH-
-HHHHHHHHHHHHHHHHHH-
-HHHHHHHHHHHHHHHHHH-
-HHHHHHHHHHHHHHHHHH-
-HHHHHHHHHHHHHHHHHH-
-HHHHHHHHHHHHHHHHHH-
-HHHHHHHHHHHHHHHTTT-
-HHHHHHHHHHHHHHHHHH-
-HHHHHHHHHHHHHHHHHH-
-HHHHHHHHHHHHHHHHHH-
-HHHHHHHHHHHHHHHHTT-
-HHHHHHHHHHHHHHHHHH-
-HHHHHHHHHHHHHHHHHH-
-HHHHHHHHHHHHHHHHHH-
-HHHHHHHHHHHHHHHHHH-
-HHHHHHHHHHHHHHHHHH-
-HHHHHHHHHHHHHHHHHH-
-HHHHHHHHHHHHHHHHHH-
-HHHHHHHHHHHHHHHHHH-
-HHHHHHHHHHHHHHHHTT-
-HHHHHHHHHHHHHHHHH--
-HHHHHHHHHHHHHHHHHH-
-HHHHHHHHHHHHHHHHHH-
-HHHHHHHHHHHHHHHHHH-
-HHHHHHHHHHHHHHHHHT-
-HHHHHHHHHHHHHHHHHT-
-HHHHHHHHHHHHHHHHTT-
-HHHHHHHHHHHHHHHHTT-
-HHHHHHHHHHHHHHHHTT-
-HHHHHHHHHHHHHHHHHH-
-HHHHHHHHHHHHHHHHHH-
-HHHHHHHHHHHHHHHTT--
-HHHHHHHHHHHHHHHHHH-
-HHHHHHHHHHHHHHHHHH-
-HHHHHHHHHHHHHHHHHH-
-HHHHHHHHHHHHHHHGGG-
-HHHHHHHHHHHHHHHGGG-
-HHHHHHHHHHHHHHHTTT-
-HHHHHHHHHHHHHHHTTT-
-HHHHHHHHHHHHHHHTTT-
-HHHHHHHHHHHHHHHHTT-
-HHHHHHHHHHHHHHHHHH-
-HHHHHHHHHHHHHHHHTT-
-HHHHHHHHHHHHHHHHHH-
-HHHHHHHHHHHHHHHHTT-
-HHHHHHHHHHHHHHHHHH-
-HHHHHHHHHHHHHHHHHH-
-HHHHHHHHHHHHHHHHHH-
-HHHHHHHHHHHHHHHTTT-
-HHHHHHHHHHHHHHHHHH-
-HHHHHHHHHHHHHHHHTT-
-HHHHHHHHHHHHHHHHTT-
-HHHHHHHHHHHHHHHHHH-
-HHHHHHHHHHHHHHHHTT-
-HHHHHHHHHHHHHHHHH--
-HHHHHHHHHHHHHHHHTT-
-HHHHHHHHHHHHHHHHTT-
-HHHHHHHHHHHHHHHHT--
-HHHHHHHHHHHHHHHHTT-
-HHHHHHHHHHHHHHHHH--
-HHHHHHHHHHHHHHHHH--
-HHHHHHHHHHHHHHHHH--
-HHHHHHHHHHHHHHHHH--
-HHHHHHHHHHHHHHHHHT-
-HHHHHHHHHHHHHHHHHT-
-HHHHHHHHHHHHHHHHT--
-HHHHHHHHHHHHHHHTT--
-HHHHHHHHHHHHHHHHTT-
-HHHHHHHHHHHHHHHHTT-
-HHHHHHHHHHHHHHHHTT-
-HHHHHHHHHHHHHHHHTT-
-HHHHHHHHHHHHHHHTTT-
-HHHHHHHHHHHHHHHHHH-
-HHHHHHHHHHHHHHHHHH-
-HHHHHHHHHHHHHHHHTT-
-HHHHHHHHHHHHHHHHTT-
-HHHHHHHHHHHHHHHHTT-
-HHHHHHHHHHHHHHHTTT-
-HHHHHHHHHHHHHHHHHH-
-HHHHHHHHHHHHHHHHHH-
-HHHHHHHHHHHHHHHHH--
-HHHHHHHHHHHHHHHHH--
-HHHHHHHHHHHHHHHHTT-
-HHHHHHHHHHHHHHHHHH-
-HHHHHHHHHHHHHHGGGT-
-HHHHHHHHHHHHHHHHTT-
-HHHHHHHHHHHHHHHTTT-
-HHHHHHHHHHHHHHHTTT-
-HHHHHHHHHHHHHHHTTT-
-HHHHHHHHHHHHHHHHTT-
-HHHHHHHHHHHHHHHHTT-
-HHHHHHHHHHHHHHHHT--
-HHHHHHHHHHHHHHHHT--
-HHHHHHHHHHHHHHHHTT-
-HHHHHHHHHHHHHHHHT--
-HHHHHHHHHHHHHHHHHH-
-HHHHHHHHHHHHHHHHTT-
-HHHHHHHHHHHHHHHHT--
-HHHHHHHHHHHHHHHHTT-
-HHHHHHHHHHHHHHHHHT-
-HHHHHHHHHHHHHHHHHH-
-HHHHHHHHHHHHHHHHHT-
-HHHHHHHHHHHHHHHHHH-
-HHHHHHHHHHHHHHHTT--
-HHHHHHHHHHHHHHHHHH-
-HHHHHHHHHHHHHHHHHH-
-HHHHHHHHHHHHHHHHHH-
-HHHHHHHHHHHHHHHHHH-
-HHHHHHHHHHHHHHHHHT-
-HHHHHHHHHHHHHHHHHH-
-HHHHHHHHHHHHHHHHH--
-HHHHHHHHHHHHHHHHTT-
-HHHHHHHHHHHHHHHHHH-
-HHHHHHHHHHHHHHHHH--
-HHHHHHHHHHHHHHHHHT-
-HHHHHHHHHHHHHHHHHT-
-HHHHHHHHHHHHHHHHHH-
-HHHHHHHHHHHHHHHHHT-
-HHHHHHHHHHHHHHHHTT-
-HHHHHHHHHHHHHHHHH--
-HHHHHHHHHHHHHHHHTT-
-HHHHHHHHHHHHHHHHTT-
-HHHHHHHHHHHHHHHHHH-
-HHHHHHHHHHHHHHHHHH-
-HHHHHHHHHHHHHHHHHT-
--HHHHHHHHHHHHHHHHT-
-HHHHHHHHHHHHHHHHH--
-HHHHHHHHHHHHHHHHS--
-HHHHHHHHHHHHHHHHH--
-HHHHHHHHHHHHHHHHHT-
-HHHHHHHHHHHHHHHHHT-
-HHHHHHHHHHHHHHHHHT-
-HHHHHHHHHHHHHHHHTT-
--HHHHHHHHHHHHHHHHT-
-HHHHHHHHHHHHHHHHHT-
--HHHHHHHHHHHHHHHHT-
-HHHHHHHHHHHHHHHHHT-
-HHHHHHHHHHHHHHHHHH-
-HHHHHHHHHHHHHHHHTT-
-HHHHHHHHHHHHHHHHHH-
-HHHHHHHHHHHHHHHHTT-
-HHHHHHHHHHHHHHHHHH-
-HHHHHHHHHHHHHHHHH--
-HHHHHHHHHHHHHHHHHT-
-HHHHHHHHHHHHHHHHH--
-HHHHHHHHHHHHHHHHTT-
-HHHHHHHHHHHHHHHHHH-
-HHHHHHHHHHHHHHHHHH-
-HHHHHHHHHHHHHHHTT--
-HHHHHHHHHHHHHHHTT--
-HHHHHHHHHHHHHHHHTT-
-HHHHHHHHHHHHHHHHHH-
-HHHHHHHHHHHHHHHHHH-
-HHHHHHHHHHHHHHHHHH-
-HHHHHHHHHHHHHHHHHH-
-HHHHHHHHHHHHHHHHTT-
-HHHHHHHHHHHHHHHHHH-
-HHHHHHHHHHHHHHHHHT-
-HHHHHHHHHHHHHHHHHH-
-HHHHHHHHHHHHHHHHHH-
-HHHHHHHHHHHHHHHHHH-
-HHHHHHHHHHHHHHHHHT-
-HHHHHHHHHHHHHHHHHH-
-HHHHHHHHHHHHHHHHHT-
-HHHHHHHHHHHHHHHHHT-
-HHHHHHHHHHHHHHHHHH-
-HHHHHHHHHHHHHHHHHT-
-HHHHHHHHHHHHHHHHTT-
-HHHHHHHHHHHHHHHHTT-
-HHHHHHHHHHHHHHHHH--
-HHHHHHHHHHHHHHHHTT-
-HHHHHHHHHHHHHHHHHT-
-HHHHHHHHHHHHHHHHH--
-HHHHHHHHHHHHHHHHHT-
-HHHHHHHHHHHHHHHHTT-
-HHHHHHHHHHHHHHHHHT-
-HHHHHHHHHHHHHHHHTT-
-HHHHHHHHHHHHHHHHHH-
-HHHHHHHHHHHHHHHHTT-
-HHHHHHHHHHHHHHHHHH-
-HHHHHHHHHHHHHHHHTT-
-HHHHHHHHHHHHHHHHHH-
-HHHHHHHHHHHHHHHHTT-
-HHHHHHHHHHHHHHHHHT-
-HHHHHHHHHHHHHHHHHT-
-HHHHHHHHHHHHHHHHHT-
-HHHHHHHHHHHHHHHHTT-
-HHHHHHHHHHHHHHHHTT-
-HHHHHHHHHHHHHHHHHH-
-HHHHHHHHHHHHHHHHHH-
-HHHHHHHHHHHHHHHHHT-
-HHHHHHHHHHHHHHHHTT-
-HHHHHHHHHHHHHHHHHT-
-HHHHHHHHHHHHHHHHH--
-HHHHHHHHHHHHHHHHH--
-HHHHHHHHHHHHHHHHHT-
-HHHHHHHHHHHHHHHHHH-
-HHHHHHHHHHHHHHHHHH-
-HHHHHHHHHHHHHHHHHH-
-HHHHHHHHHHHHHHHTTT-
-HHHHHHHHHHHHHHHHHH-
-HHHHHHHHHHHHHHHHHH-
-HHHHHHHHHHHHHHHHHH-
-HHHHHHHHHHHHHHHHHH-
-HHHHHHHHHHHHHHHTTT-
-HHHHHHHHHHHHHHHHH--
-HHHHHHHHHHHHHHHHTT-
-HHHHHHHHHHHHHHHHHT-
-HHHHHHHHHHHHHHHHH--
-HHHHHHHHHHHHHHHHHH-
-HHHHHHHHHHHHHHHHTT-
-HHHHHHHHHHHHHHHHHH-
-HHHHHHHHHHHHHHHHHH-
-HHHHHHHHHHHHHHHHTT-
-HHHHHHHHHHHHHHHHTT-
-HHHHHHHHHHHHHHHHHH-
-HHHHHHHHHHHHHHHHTT-
-HHHHHHHHHHHHHHHHHH-
-HHHHHHHHHHHHHHHHHH-
-HHHHHHHHHHHHHHHHTT-
-HHHHHHHHHHHHHHHTTT-
-HHHHHHHHHHHHHHHHHH-
-HHHHHHHHHHHHHHHHHH-
-HHHHHHHHHHHHHHHHTT-
-HHHHHHHHHHHHHHHHHH-
-HHHHHHHHHHHHHHHHHH-
-HHHHHHHHHHHHHHHHHH-
-HHHHHHHHHHHHHHHHTT-
-HHHHHHHHHHHHHHHHHH-
--HHHHHHHHHHHHHHHTT-
--HHHHHHHHHHHHHHHTT-
-HHHHHHHHHHHHHHHHTT-
-HHHHHHHHHHHHHHHHH--
-HHHHHHHHHHHHHHHHTT-
-HHHHHHHHHHHHHHHHHH-
-HHHHHHHHHHHHHHHHHH-
-HHHHHHHHHHHHHHHHHH-
-HHHHHHHHHHHHHHHHHH-
-HHHHHHHHHHHHHHHHTT-
-HHHHHHHHHHHHHHHHHT-
-HHHHHHHHHHHHHHHHTT-
-HHHHHHHHHHHHHHHHTT-
-HHHHHHHHHHHHHHHHTT-
-HHHHHHHHHHHHHHHHHT-
-HHHHHHHHHHHHHHHHH--
-HHHHHHHHHHHHHHHHH--
-HHHHHHHHHHHHHHHHTT-
-HHHHHHHHHHHHHHHHHH-
-HHHHHHHHHHHHHHHHHT-
-HHHHHHHHHHHHHHHHHT-
-HHHHHHHHHHHHHHHHHT-
-HHHHHHHHHHHHHHHHHT-
-HHHHHHHHHHHHHHHHH--
-HHHHHHHHHHHHHHHHHT-
-HHHHHHHHHHHHHHHGGG-
-HHHHHHHHHHHHHHHHHH-
-HHHHHHHHHHHHHHHHTT-
-HHHHHHHHHHHHHHHHHT-
-HHHHHHHHHHHHHHHHHT-
-HHHHHHHHHHHHHHHHT--
-HHHHHHHHHHHHHHHHTT-
-HHHHHHHHHHHHHHHHTT-
-HHHHHHHHHHHHHHHHHH-
-HHHHHHHHHHHHHHHHHH-
-HHHHHHHHHHHHHHHHHH-
-HHHHHHHHHHHHHHHHH--
--HHHHHHHHHHHHHHHHH-
--HHHHHHHHHHHHHHHTT-
--HHHHHHHHHHHHHHTTT-
--HHHHHHHHHHHHHHTTT-
--HHHHHHHHHHHHHHTTT-
-HHHHHHHHHHHHHHHHHH-
--HHHHHHHHHHHHHHHTT-
--HHHHHHHHHHHHHHHHT-
--HHHHHHHHHHHHHHHHT-
--HHHHHHHHHHHHHHHH--
--HHHHHHHHHHHHHHHS--
--HHHHHHHHHHHHHHHTT-
--HHHHHHHHHHHHHHTT--
--HHHHHHHHHHHHHHHT--
--HHHHHHHHHHHHHHHT--
--HHHHHHHHHHHHHHTT--
--HHHHHHHHHHHHHTTS--
--HHHHHHHHHHHHHHTT--
-HHHHHHHHHHHHHHHHH--
-HHHHHHHHHHHHHHHHTT-
-HHHHHHHHHHHHHHHHHT-
-HHHHHHHHHHHHHHHHHT-
-HHHHHHHHHHHHHHHHHH-
-HHHHHHHHHHHHHHHHHH-
-HHHHHHHHHHHHHHHHTT-
-HHHHHHHHHHHHHHHHHH-
-HHHHHHHHHHHHHHHHH--
-HHHHHHHHHHHHHHHHHH-
-HHHHHHHHHHHHHHHHH--
-HHHHHHHHHHHHHHHHHH-
-HHHHHHHHHHHHHHHHHH-
-HHHHHHHHHHHHHHHHTT-
-HHHHHHHHHHHHHHHHHH-
-HHHHHHHHHHHHHHHHTT-
-HHHHHHHHHHHHHHHHHH-
-HHHHHHHHHHHHHHHTTT-
-HHHHHHHHHHHHHHHHH--
-HHHHHHHHHHHHHHHTT--
-HHHHHHHHHHHHHHHHH--
-HHHHHHHHHHHHHHHHH--
-HHHHHHHHHHHHHHHHH--
-HHHHHHHHHHHHHHTTT--
-HHHHHHHHHHHHHHHHH--
-HHHHHHHHHHHHHHHHH--
-HHHHHHHHHHHHHHHTT--
-HHHHHHHHHHHHHHHTT--
-HHHHHHHHHHHHHHHHH--
-HHHHHHHHHHHHHHHHH--
-HHHHHHHHHHHHHHHHH--
-HHHHHHHHHHHHHHHHH--
-HHHHHHHHHHHHHHHTT--
-HHHHHHHHHHHHHHHHH--
-HHHHHHHHHHHHHHHHH--
-HHHHHHHHHHHHHHHHH--
-HHHHHHHHHHHHHHHTT--
-HHHHHHHHHHHHHHHHH--
-THHHHHHHHHHHHHTTT--
-HHHHHHHHHHHHHHTTT--
-HHHHHHHHHHHHHGGGT--
-THHHHHHHHHHHHHHTT--
-THHHHHHHHHHHHHTTT--
-HHHHHHHHHHHHHHTTT--
-THHHHHHHHHHHHHTTT--
-THHHHHHHHHHHHHTTT--
-THHHHHHHHHHHHHTTT--
-THHHHHHHHHHHHHTTT--
-HHHHHHHHHHHHHHTTT--
-HHHHHHHHHHHHHHTTT--
-HHHHHHHHHHHHHHHTT--
-HHHHHHHHHHHHHHHTT--
-THHHHHHHHHHHHHTTT--
-THHHHHHHHHHHHHTTT--
-HHHHHHHHHHHHHHHTT--
-HHHHHHHHHHHHHHHTT--
-THHHHHHHHHHHHHHHH--
-HHHHHHHHHHHHHHHTT--
-HHHHHHHHHHHHHHHTT--
-HHHHHHHHHHHHHHHHH--
-HHHHHHHHHHHHHHHHH--
-HHHHHHHHHHHHHHHTT--
-HHHHHHHHHHHHHHHHH--
-HHHHHHHHHHHHHHHHH--
-HHHHHHHHHHHHHHHHH--
--TTHHHHHHHHHHHHHH--
-HHHHHHHHHHHHHHHHH--
-THHHHHHHHHHHHHHHH--
-HHHHHHHHHHHHHHHHH--
-HHHHHHHHHHHHHHHHH--
-HHHHHHHHHHHHHHHHH--
-HHHHHHHHHHHHHHHHH--
-HHHHHHHHHHHHHHHTT--
-HHHHHHHHHHHHHHHTT--
-HHHHHHHHHHHHHHHHH--
-HHHHHHHHHHHHHHHTT--
-HHHHHHHHHHHHHHHTT--
-HHHHHHHHHHHHHHHHH--
-HHHHHHHHHHHHHHHHH--
-HHHHHHHHHHHHHHHHH--
-HHHHHHHHHHHHHHHHH--
-HHHHHHHHHHHHHHHTT--
-HHHHHHHHHHHHHHHHH--
-HHHHHHHHHHHHHHHHH--
-HHHHHHHHHHHHHHHHH--
-HHHHHHHHHHHHHHHHH--
-HHHHHHHHHHHHHHHHH--
-TTHHHHHHHHHHHHHHH--
-THHHHHHHHHHHHHHTT--
--HHHHHHHHHHHHHHTT--
-HHHHHHHHHHHHHHHTT--
-HHHHHHHHHHHHHHHTT--
-THHHHHHHHHHHHHHTT--
-HHHHHHHHHHHHHHHHH--
-HHHHHHHHHHHHHHHTT--
-HHHHHHHHHHHHHHTTT--
-HHHHHHHHHHHHHHHTT--
--HHHHHHHHHHHHHHTT--
--HHHHHHHHHHHHHHHH--
--HHHHHHHHHHHHHHHH--
--HHHHHHHHHHHHHHHH--
-HHHHHHHHHHHHHHTTT--
-HHHHHHHHHHHHHHHHH--
-HHHHHHHHHHHHHHHHH--
-HHHHHHHHHHHHHHHTT--
-HHHHHHHHHHHHHHHTT--
-HHHHHHHHHHHHHHHTT--
-HHHHHHHHHHHHHHHTT--
-HHHHHHHHHHHHHHHTT--
-HHHHHHHHHHHHHHHHH--
-HHHHHHHHHHHHHHHTT--
-HHHHHHHHHHHHHHHHH--
-HHHHHHHHHHHHHHHHH--
-TTHHHHHHHHHHHHHHH--
-HHHHHHHHHHHHHHTTT--
-HHHHHHHHHHHHHHHHH--
-HHHHHHHHHHHHHHHTT--
-HHHHHHHHHHHHHHHTT--
-HHHHHHHHHHHHHHHHH--
-HHHHHHHHHHHHHHHHH--
-HHHHHHHHHHHHHHTTT--
-HHHHHHHHHHHHHHHHH--
-HHHHHHHHHHHHHHTTT--
-HHHHHHHHHHHHHHHTT--
-HHHHHHHHHHHHHHHHH--
-HHHHHHHHHHHHHHHTT--
-HHHHHHHHHHHHHHHHH--
-HHHHHHHHHHHHHHHHH--
-HHHHHHHHHHHHHHHHH--
-HHHHHHHHHHHHHHHHH--
-HHHHHHHHHHHHHHHTT--
-HHHHHHHHHHHHHHHHH--
-HHHHHHHHHHHHHHHHH--
-HHHHHHHHHHHHHHHTT--
-HHHHHHHHHHHHHHHHH--
-HHHHHHHHHHHHHHHHH--
-HHHHHHHHHHHHHHTTT--
-HHHHHHHHHHHHHHHHH--
-HHHHHHHHHHHHHHHHH--
-HHHHHHHHHHHHHHHHH--
-HHHHHHHHHHHHHHHHH--
-HHHHHHHHHHHHHHHHH--
-HHHHHHHHHHHHHHHHH--
-HHHHHHHHHHHHHHHHH--
-HHHHHHHHHHHHHHHHH--
-HHHHHHHHHHHHHHHTT--
-HHHHHHHHHHHHHHHTT--
-HHHHHHHHHHHHHHHTT--
-HHHHHHHHHHHHHHHHH--
-HHHHHHHHHHHHHHHHH--
-HHHHHHHHHHHHHHHHH--
-HHHHHHHHHHHHHHHHH--
-HHHHHHHHHHHHHHHHH--
-HHHHHHHHHHHHHHHHH--
-HHHHHHHHHHHHHHHTT--
-HHHHHHHHHHHHHHHTT--
-HHHHHHHHHHHHHHHHH--
-HHHHHHHHHHHHHHHHH--
-HHHHHHHHHHHHHHHHH--
-HHHHHHHHHHHHHHHHH--
-HHHHHHHHHHHHHHHHH--
-HHHHHHHHHHHHHHHHH--
-HHHHHHHHHHHHHHHTT--
-HHHHHHHHHHHHHHHTT--
-HHHHHHHHHHHHHHHTT--
-HHHHHHHHHHHHHHTTT--
-HHHHHHHHHHHHHHHTT--
-HHHHHHHHHHHHHHHTT--
-HHHHHHHHHHHHHHHTT--
-HHHHHHHHHHHHHHHTT--
-HHHHHHHHHHHHHHTTT--
-HHHHHHHHHHHHHHHTT--
-HHHHHHHHHHHHHHHHH--
-HHHHHHHHHHHHHHHHH--
-HHHHHHHHHHHHHHTTT--
-HHHHHHHHHHHHHHHTT--
-HHHHHHHHHHHHHHHTT--
-HHHHHHHHHHHHHHHTT--
-HHHHHHHHHHHHHHHTT--
-HHHHHHHHHHHHHHHTT--
-HHHHHHHHHHHHHHHHH--
-HHHHHHHHHHHHHHHTT--
-HHHHHHHHHHHHHHHTT--
-HHHHHHHHHHHHHHHTT--
-HHHHHHHHHHHHHHHTT--
-HHHHHHHHHHHHHHHHH--
-HHHHHHHHHHHHHHHTT--
-HHHHHHHHHHHHHHHTT--
-HHHHHHHHHHHHHHHTT--
-HHHHHHHHHHHHHHHTT--
-HHHHHHHHHHHHHHHTT--
-HHHHHHHHHHHHHHHTT--
-HHHHHHHHHHHHHHHTT--
-HHHHHHHHHHHHHHHHHH-
-HHHHHHHHHHHHHHHHHT-
-HHHHHHHHHHHHHHHTT--
-HHHHHHHHHHHHHHHHT--
-HHHHHHHHHHHHHHHTT--
-HHHHHHHHHHHHHHHTTT-
-HHHHHHHHHHHHHHHTT--
-HHHHHHHHHHHHHHHGGG-
-HHHHHHHHHHHHHHHTT--
-HHHHHHHHHHHHHHHTT--
-HHHHHHHHHHHHHTTTT--
-HHHHHHHHHHHHHHHTT--
-HHHHHHHHHHHHHTTTT--
-HHHHHHHHHHHHHHHTT--
-HHHHHHHHHHHHHTTTT--
-HHHHHHHHHHHHHTTGGG-
-HHHHHHHHHHHHHHGGG--
-HHHHHHHHHHHHHT-TT--
-HHHHHHHHHHHHHHSTT--
-HHHHHHHHHHHHHHHTT--
-HHHHHHHHHHHHHHHTT--
-HHHHHHHHHHHHHHHTT--
-HHHHHHHHHHHHHTTTT--
-HHHHHHHHHHHHHTTTT--
-HHHHHHHHHHHHHTTTT--
-HHHHHHHHHHHHHTTTT--
-HHHHHHHHHHHHTTTTT--
-HHHHHHHHHHHHHTTTT--
-HHHHHHHHHHHHHTTTT--
-HHHHHHHHHHHHHHHTT--
-HHHHHHHHHHHHHHHTT--
-HHHHHHHHHHHHHTTTT--
-HHHHHHHHHHHHHTTTT--
-HHHHHHHHHHHHHTTTT--
-HHHHHHHHHHHHHTTTT--
-HHHHHHHHHHHHHTTGGG-
-HHHHHHHHHHHHHHHHT--
-HHHHHHHHHHHHHTTTTT-
-HHHHHHHHHHHHHTTTTT-
-HHHHHHHHHHHHHTTTT--
-HHHHHHHHHHHHHHHHT--
-HHHHHHHHHHHHHTTTT--
-HHHHHHHHHHHHHTTTT--
-HHHHHHHHHHHHHTTTT--
-HHHHHHHHHHHHHTTTT--
-HHHHHHHHHHHHTTTTT--
-HHHHHHHHHHHHHTTTT--
-HHHHHHHHHHHHHTTTT--
-HHHHHHHHHHHHHHHHT--
-HHHHHHHHHHHHHTTSS--
-HHHHHHHHHHHHHTTTT--
-HHHHHHHHHHHHHHHTT--
-HHHHHHHHHHHHHTTTT--
-HHHHHHHHHHHHHTTTTT-
-HHHHHHHHHHHHHHHTTT-
-HHHHHHHHHHHHHHHTT--
-HHHHHHHHHHHHTTTTT--
-HHHHHHHHHHHHHHHGGG-
-HHHHHHHHHHHHHHHGGG-
-HHHHHHHHHHHHHHHTTT-
-HHHHHHHHHHHHHHHTTT-
-HHHHHHHHHHHHHHHGGG-
-HHHHHHHHHHHHHHHGGG-
-HHHHHHHHHHHHHTTTTT-
-HHHHHHHHHHHHTTTGGG-
-HHHHHHHHHHHHHTTTT--
-HHHHHHHHHHHHHTTGGG-
-HHHHHHHHHHHHHTTTTT-
-HHHHHHHHHHHHHTTTTT-
-HHHHHHHHHHHHHHHGGG-
-HHHHHHHHHHHHTTTGGG-
-TTHHHHHHHHHHHHHTT--
-HHHHHHHHHHHHHHHGGG-
-HHHHHHHHHHHHHHHGGG-
-HHHHHHHHHHHHHHHTTT-
-HHHHHHHHHHHHHHGGGT-
-HHHHHHHHHHHHHHGGGT-
-HHHHHHHHHHHHTTHHHH-
-HHHHHHHHHHHHHHGGGT-
-HHHHHHHHHHHHTTGGGT-
-HHHHHHHHHHHHTTGGGT-
-HHHHHHHHHHHTTTGGGG-
-HHHHHHHHHHHHHSGGGG-
-HHHHHHHHHHHHHHTTTT-
-HHHHHHHHHHHHHHGGGG-
-HHHHHHHHHHHHHHHGGG-
-HHHHHHHHHHHHHHHTT--
-HHHHHHHHHHHHHHHGGG-
-HHHHHHHHHHHHHTTGGG-
-HHHHHHHHHHHHHHTTTT-
-HHHHHHHHHHHHHTTGGG-
-HHHHHHHHHHHHHTTGGG-
-HHHHHHHHHHHHHTTTTT-
-HHHHHHHHHHHHTT-GGG-
-HHHHHHHHHHHHTT-GGG-
-HHHHHHHHHHHHHTTTTT-
-HHHHHHHHHHHHHTTGGG-
-HHHHHHHHHHHHHHGGGG-
-HHHHHHHHHHHHHTTTTT-
-HHHHHHHHHHHHHTTGGG-
-HHHHHHHHHHHHHTTGGG-
-HHHHHHHHHHHHHTTTTT-
-HHHHHHHHHHHTGGGGGG-
-HHHHHHHHHHHHHTTTTT-
-HHHHHHHHHHHHHTTGGG-
-HHHHHHHHHHHHHHGGGT-
-HHHHHHHHHHHHHHHGGG-
-HHHHHHHHHHHHHHTTTT-
-HHHHHHHHHHHHHHTTTT-
-HHHHHHHHHHHHHHTT---
-HHHHHHHHHHHHHHTTTT-
-HHHHHHHHHHHHHHTTTT-
-HHHHHHHHHHHHHHHHTT-
-HHHHHHHHHHHHHHHHTT-
-HHHHHHHHHHHHHHHHTT-
-HHHHHHHHHHHHHHHHTT-
-HHHHHHHHHHHHHHHHTT-
-HHHHHHHHHHHHHHHHHT-
-HHHHHHHHHHHHHHHHTT-
-HHHHHHHHHHHHHHHHTT-
-HHHHHHHHHHHHHHHHTT-
-HHHHHHHHHHHHHHHHHH-
-HHHHHHHHHHHHHHHHTT-
-HHHHHHHHHHHHHHHHTT-
-HHHHHHHHHHHHHHHHTT-
-HHHHHHHHHHHHHHHHTT-
-HHHHHHHHHHHHHHHHTT-
-HHHHHHHHHHHHHHHHTT-
-HHHHHHHHHHHHHHHHHT-
-HHHHHHHHHHHHHHHHHT-
-HHHHHHHHHHHHHHHHHT-
-HHHHHHHHHHHHHHTTT--
-HHHHHHHHHHHHHHHHT--
-HHHHHHHHHHHHHHHHTT-
-HHHHHHHHHHHHHHHHHH-
-HHHHHHHHHHHHHHHHHT-
-HHHHHHHHHHHHHHHHHH-
-HHHHHHHHHHHHHHHHHH-
-HHHHHHHHHHHHHHHHHT-
-HHHHHHHHHHHHHHHHTT-
-HHHHHHHHHHHHHHHHTT-
-HHHHHHHHHHHHHHHHHH-
-HHHHHHHHHHHHHHHHTT-
-HHHHHHHHHHHHHHHHHH-
-HHHHHHHHHHHHHHHHHH-
-HHHHHHHHHHHHHHHHTT-
-HHHHHHHHHHHHHHHHHH-
-HHHHHHHHHHHHHHHHHH-
-HHHHHHHHHHHHHHHHHH-
-HHHHHHHHHHHHHHHHT--
-HHHHHHHHHHHHHHHHTT-
-HHHHHHHHHHHHHHHHH--
-HHHHHHHHHHHHHHHHTT-
-HHHHHHHHHHHHHHHHTT-
-HHHHHHHHHHHHHHHHHT-
-HHHHHHHHHHHHHHHHHT-
-HHHHHHHHHHHHHHHHHT-
-HHHHHHHHHHHHHHHHH--
-HHHHHHHHHHHHHHHHH--
-HHHHHHHHHHHHHHHHTT-
-HHHHHHHHHHHHHHHHTT-
-HHHHHHHHHHHHHHHHT--
-HHHHHHHHHHHHHHHHH--
-HHHHHHHHHHHHHHHHHH-
-HHHHHHHHHHHHHHHHHT-
-HHHHHHHHHHHHHHHHHH-
-HHHHHHHHHHHHHHHHHH-
-HHHHHHHHHHHHHHHHHH-
-HHHHHHHHHHHHHHHHHH-
-HHHHHHHHHHHHHHHHHH-
-HHHHHHHHHHHHHHHHHH-
-HHHHHHHHHHHHHHHHHH-
-HHHHHHHHHHHHHHHHTT-
-HHHHHHHHHHHHHHHHTT-
-HHHHHHHHHHHHHHHHHT-
-HHHHHHHHHHHHHHHHTT-
-HHHHHHHHHHHHHHHHT--
-HHHHHHHHHHHHHHHHTT-
-HHHHHHHHHHHHHHHHTT-
-HHHHHHHHHHHHHHHHT--
-HHHHHHHHHHHHHHHHTT-
-HHHHHHHHHHHHHHHHHT-
-HHHHHHHHHHHHHHHTTT-
-HHHHHHHHHHHHHHHHHH-
-HHHHHHHHHHHHHHHHHH-
-HHHHHHHHHHHHHHHHHH-
-HHHHHHHHHHHHHHHHHH-
-HHHHHHHHHHHHHHHHHH-
-HHHHHHHHHHHHHHHHHT-
-HHHHHHHHHHHHHHHHHH-
-HHHHHHHHHHHHHHHHHH-
-HHHHHHHHHHHHHHHHHH-
-HHHHHHHHHHHHHHHHHT-
-HHHHHHHHHHHHHHHHHT-
-HHHHHHHHHHHHHHHHHT-
-HHHHHHHHHHHHHHHHHT-
-HHHHHHHHHHHHHHHHHH-
-HHHHHHHHHHHHHHHHHH-
--HHHHHHHHHHHHHHHH--
-HHHHHHHHHHHHHHHHHT-
-HHHHHHHHHHHHHHHHTT-
-HHHHHHHHHHHHHHHHTT-
-HHHHHHHHHHHHHHHHHT-
-HHHHHHHHHHHHHHHHTT-
-HHHHHHHHHHHHHHHHTT-
-HHHHHHHHHHHHHHHTT--
-HHHHHHHHHHHHHHHHTT-
-HHHHHHHHHHHHHHHHHH-
-HHHHHHHHHHHHHHHHHH-
-HHHHHHHHHHHHHHHHTT-
-HHHHHHHHHHHHHHHHTT-
-HHHHHHHHHHHHHHHHTT-
-HHHHHHHHHHHHHHHGGG-
-HHHHHHHHHHHHHHHGGG-
-HHHHHHHHHHHHHHHTT--
-HHHHHHHHHHHHHHHTT--
-HHHHHHHHHHHHHHHTT--
-HHHHHHHHHHHHHHHTT--
-HHHHHHHHHHHHHHHTT--
-HHHHHHHHHHHHHHTT---
-HHHHHHHHHHHHHHHHS--
-HHHHHHHHHHHHHHHTT--
-HHHHHHHHHHHHHHHH---
-HHHHHHHHHHHHHHHTT--
-HHHHHHHHHHHHHHGGG--
-HHHHHHHHHHHHHHHTT--
-HHHHHHHHHHHHHHHTT--
-HHHHHHHHHHHHHHHTT--
-HHHHHHHHHHHHHHTTS--
-HHHHHHHHHHHHHHHT---
-HHHHHHHHHHHHHHHH---
-HHHHHHHHHHHHHHTT---
-HHHHHHHHHHHHHHHH---
-HHHHHHHHHHHHHHHH---
-HHHHHHHHHHHHHHHH---
-HHHHHHHHHHHHHHHH---
-HHHHHHHHHHHHHHHHTT-
-HHHHHHHHHHHHHHHH---
-HHHHHHHHHHHHHHHT---
-HHHHHHHHHHHHHHHH---
-HHHHHHHHHHHHHHHT---
-HHHHHHHHHHHHHHHH---
-HHHHHHHHHHHHHHHHS--
-HHHHHHHHHHHHHHTT---
-HHHHHHHHHHHHHHHHT--
-HHHHHHHHHHHHHHTTS--
-HHHHHHHHHHHHHHHHT--
-HHHHHHHHHHHHHHHHHH-
-HHHHHHHHHHHHHHHHHH-
-HHHHHHHHHHHHHHHHTT-
-HHHHHHHHHHHHHHHTTT-
-HHHHHHHHHHHHHHHHTT-
-HHHHHHHHHHHHHHHHHH-
-HHHHHHHHHHHHHHHHHT-
-HHHHHHHHHHHHHHHHTT-
-HHHHHHHHHHHHHHHHHH-
-HHHHHHHHHHHHHHHHHH-
-HHHHHHHHHHHHHHHHHH-
-HHHHHHHHHHHHHHHHHH-
-HHHHHHHHHHHHHHHHTT-
-HHHHHHHHHHHHHHHHHH-
-HHHHHHHHHHHHHHHHHH-
-HHHHHHHHHHHHHHTTT--
-HHHHHHHHHHHHHHHHTT-
-HHHHHHHHHHHHHHHHHH-
-HHHHHHHHHHHHHHHHTT-
-HHHHHHHHHHHHHHHHHH-
-HHHHHHHHHHHHHHHHHH-
-HHHHHHHHHHHHHHHHHH-
-HHHHHHHHHHHHHHHTT--
-HHHHHHHHHHHHHHHHHH-
--GGGHHHHHHHHHHHHTT-
-TGGGHHHHHHHHHHHHTT-
-TTTTHHHHHHHHHHHHHH-
-TTTTHHHHHHHHHHHHHT-
--GGGHHHHHHHHHHHHTT-
--GGGTHHHHHHHHHHHHH-
-TTTTHHHHHHHHHHHHTT-
-TTTTHHHHHHHHHHHHH--
-TTTTHHHHHHHHHHHHHT-
--GGGHHHHHHHHHHHHHT-
--STTHHHHHHHHHHHHHT-
-TTTTHHHHHHHHHHHHHT-
-TGGGHHHHHHHHHHHHHH-
-HHHHHHHHHHHHHHHHHH-
-GGGGHHHHHHHHHHHTTT-
-GGGGHHHHHHHHHHHHHH-
--GGGTHHHHHHHHHHHTT-
--GGGHHHHHHHHHHHHHH-
-TTTTTHHHHHHHHHHHTT-
--GGGHHHHHHHHHHHHHT-
--GGGHHHHHHHHHHHHH--
-HHHHHHHHHHHHHHHHHT-
-HHHHTHHHHHHHHHHHHT-
--GGGHHHHHHHHHHHHHT-
-HHHHTHHHHHHHHHHHHH-
-TTTTHHHHHHHHHHHHHH-
-TTGGGHHHHHHHHHHHHH-
-TTTTHHHHHHHHHHHHHH-
-TTTTTHHHHHHHHHHHHH-
-TGGGHHHHHHHHHHHHHT-
--STTTHHHHHHHHHHHH--
-TTTTHHHHHHHHHHHHT--
-TTTTHHHHHHHHHHHHHT-
--STTHHHHHHHHHHHHHH-
--STTHHHHHHHHHHHHT--
--SS-HHHHHHHHHHHHHT-
--SS-HHHHHHHHHHHHHT-
--S--HHHHHHHHHHHHH--
--STTHHHHHHHHHHHHTT-
--SS-HHHHHHHHHHHHT--
-TTSSHHHHHHHHHHHHH--
--SS-HHHHHHHHHHHHHT-
-TTS-HHHHHHHHHHHHTT-
-TTT-HHHHHHHHHHHHH--
-TTT-HHHHHHHHHHHTT--
-TTT-HHHHHHHHHHHHH--
--SS-HHHHHHHHHHHTT--
--SS-HHHHHHHHHHHTS--
-TTT-HHHHHHHHHHHHH--
-TTT-HHHHHHHHHHHHH--
-TTT-HHHHHHHHHHHTT--
-TTT-HHHHHHHHHHHTT--
--SS-HHHHHHHHHHTTS--
--SS-HHHHHHHHHHHTT--
--SS-HHHHHHHHHHHTT--
--SS-HHHHHHHHHHHHH--
-TTT-HHHHHHHHHHHTT--
--SS-HHHHHHHHHHHHH--
--SS-HHHHHHHHHHHTT--
--SS-HHHHHHHHHHHHH--
--SSSHHHHHHHHHHHHT--
--SSSHHHHHHHHHHHTS--
--SSSHHHHHHHHHHHTT--
--SS-HHHHHHHHHHHHT--
--SS-HHHHHHHHHHHHH--
--SS-HHHHHHHHHHHHT--
--SS-HHHHHHHHHHHHS--
-TTT-HHHHHHHHHHHHT--
--SSSHHHHHHHHHHHTT--
--SS-HHHHHHHHHHHHT--
--SSSHHHHHHHHHHHTT--
--SSSHHHHHHHHHHHTT--
--SSSHHHHHHHHHHHHH--
--SSSHHHHHHHHHHHHT--
--SS-HHHHHHHHHHHHH--
--SSSHHHHHHHHHHHHH--
--SSSHHHHHHHHHHHHT--
--SS-HHHHHHHHHHHHT--
--SS-HHHHHHHHHHHHT--
--SSSHHHHHHHHHHHHT--
-TTTSHHHHHHHHHHHHT--
-TTS-HHHHHHHHHHHTT--
--SS-HHHHHHHHHHHHS--
--SS-HHHHHHHHHHHHH--
--SS-HHHHHHHHHHHHH--
--SS-HHHHHHHHHHHHH--
--SSSHHHHHHHHHHHHT--
--SS-HHHHHHHHHHHHH--
--SS-HHHHHHHHHHHHT--
--SSSHHHHHHHHHHHHT--
--SSTHHHHHHHHHHHTT--
-TTT-HHHHHHHHHHHHS--
--SS-HHHHHHHHHHHHH--
--SS-HHHHHHHHHHHTT--
--SS-HHHHHHHHHHHTT--
--SS-HHHHHHHHHHHHT--
--SS-HHHHHHHHHHHHS--
--SS-HHHHHHHHHHHHH--
--SS-HHHHHHHHHHHTT--
--SS-HHHHHHHHHHHHT--
--SS-HHHHHHHHHHHHH--
--SSSHHHHHHHHHHHHH--
--SSSHHHHHHHHHHHHH--
--SS-HHHHHHHHHHHTT--
--SSSHHHHHHHHHHHHH--
--SSTHHHHHHHHHHHHT--
--SSSHHHHHHHHHHHHH--
--SS-HHHHHHHHHHHHH--
--SS-HHHHHHHHHHHHH--
--SSSHHHHHHHHHHHHT--
--SS-HHHHHHHHHHHHH--
--SS-HHHHHHHHHHHHH--
--SS-HHHHHHHHHHHTT--
--SS-HHHHHHHHHHHHH--
--SS-HHHHHHHHHHTTT--
--SSTHHHHHHHHHHHHH--
--SS-HHHHHHHHHHHHH--
--SS-HHHHHHHHHHHHH--
--SS-HHHHHHHHHHHHH--
--SS-HHHHHHHHHHHHH--
--SS-HHHHHHHHHHHHT--
--SS-HHHHHHHHHHHHT--
--SS-HHHHHHHHHHHHH--
--SSSHHHHHHHHHHHHH--
--SS-HHHHHHHHHHHHH--
--SSSHHHHHHHHHHHHH--
--SSSHHHHHHHHHHHHH--
--SSSHHHHHHHHHHHHH--
--SSSHHHHHHHHHHHHT--
--SS-HHHHHHHHHHHHH--
--SS-HHHHHHHHHHHTT--
--SS-HHHHHHHHHHHHH--
--SSTHHHHHHHHHHHTT--
--SSSHHHHHHHHHHHHH--
--SS-HHHHHHHHHHHHT--
--SS-HHHHHHHHHHHHS--
--SS-HHHHHHHHHHHHH--
--SS-HHHHHHHHHHHHT--
--SS-HHHHHHHHHHHHH--
--SS-HHHHHHHHHHHHT--
--SS-HHHHHHHHHHHTT--
--SS-HHHHHHHHHHHTT--
--SS-HHHHHHHHHHTTT--
--SSTHHHHHHHHHHHHH--
--SS-HHHHHHHHHHHHH--
--SS-HHHHHHHHHHHHS--
--SSTHHHHHHHHHHHHH--
--SS-HHHHHHHHHHTTT--
-TTT-HHHHHHHHHHHTT--
--SS-HHHHHHHHHHHHH--
--SSTHHHHHHHHHHHHH--
--SSSHHHHHHHHHHHTS--
--SSSHHHHHHHHHHHHH--
--SS-HHHHHHHHHHHHT--
--SSSHHHHHHHHHHHTT--
-TTT-HHHHHHHHHHHTT--
-TTTSHHHHHHHHHHHTS--
--SS-HHHHHHHHHHHHH--
--SSTHHHHHHHHHHHHH--
--SS-HHHHHHHHHHHHT--
--SS-HHHHHHHHHHHHH--
--SSSHHHHHHHHHHHTT--
--SSSHHHHHHHHHHHHT--
--SS-HHHHHHHHHHHHS--
--SS-HHHHHHHHHHHHH--
--SS-HHHHHHHHHHHHH--
--SS-HHHHHHHHHHHHH--
--SS-HHHHHHHHHHHTT--
--SS-HHHHHHHHHHHHHT-
--SS-HHHHHHHHHHHTTT-
--SS-HHHHHHHHHHHHT--
--SS-HHHHHHHHHHHHHH-
--SS-HHHHHHHHHHHHTT-
--SS-HHHHHHHHHHHHHH-
--SS-HHHHHHHHHHHHTT-
--SS-HHHHHHHHHHHHHH-
--SS-HHHHHHHHHHHHHH-
--SS-HHHHHHHHHHHHTT-
--SS-HHHHHHHHHHHHTT-
--SS-HHHHHHHHHHHHHH-
-TTT-HHHHHHHHHHHHTT-
--SS-HHHHHHHHHHHHHH-
--SS-HHHHHHHHHHHHTT-
--SS-HHHHHHHHHHHHH--
--SS-HHHHHHHHHHHHTT-
--SS-HHHHHHHHHHHHHH-
--SS-HHHHHHHHHHHHHH-
--SS-HHHHHHHHHHHHHH-
--SS-TTHHHHHHHHHTTT-
--SS-HHHHHHHHHHHHTT-
--SS-HHHHHHHHHHHTTT-
--SS-HHHHHHHHHHHHTT-
--SS-HHHHHHHHHHHHTT-
-TTS-HHHHHHHHHHHHHH-
-TTT-HHHHHHHHHHHHHH-
-TTT-HHHHHHHHHHHHHH-
-TTT-HHHHHHHHHHHHTT-
-TTT-HHHHHHHHHHHHTT-
-TTT-HHHHHHHHHHHHHH-
-TTT-HHHHHHHHHHHHTT-
-TTT-HHHHHHHHHHHHTT-
-TTT-HHHHHHHHHHHHTT-
-TTT-HHHHHHHHHHHTT--
-TTT-HHHHHHHHHHHHTT-
-TTT-HHHHHHHHHHHHHH-
-TTT-HHHHHHHHHHHHHH-
-TTT-HHHHHHHHHHHHHH-
--SS-HHHHHHHHHHHHHT-
-TTT-HHHHHHHHHHHHTT-
-TTS-HHHHHHHHHHHHTT-
-TTT-HHHHHHHHHHHHTT-
--SS-HHHHHHHHHHHTT--
--S--HHHHHHHHHHTTS--
--SS-HHHHHHHHHHTTS--
--SS-HHHHHHHHHHHHT--
-TTS-HHHHHHHHHHHHS--
-TTS-HHHHHHHHHHHTT--
-TTS-HHHHHHHHHHHHTT-
-TTS-HHHHHHHHHHHTT--
-TTT-HHHHHHHHHHHTT--
-TTS-HHHHHHHHHHHHT--
-TTS-HHHHHHHHHHHTT--
-TTT-HHHHHHHHHHHTT--
-TTS-HHHHHHHHHHTTS--
-TTT-HHHHHHHHHHHTS--
-TTS-HHHHHHHHHHHHH--
-TTT-HHHHHHHHHHHTT--
-TTT-HHHHHHHHHHHTT--
-TTS-HHHHHHHHHHHTT--
-TTS-HHHHHHHHHHHTT--
--SS-HHHHHHHHHHHHT--
-TTS-HHHHHHHHHHHHTT-
-TTT-HHHHHHHHHHHHTT-
-TTS-HHHHHHHHHHHHTT-
-TTT-HHHHHHHHHHHHTT-
-TTS-HHHHHHHHHHHHHT-
-TTS-HHHHHHHHHHHHTT-
-TTS-HHHHHHHHHHHHHT-
-TTS-HHHHHHHHHHHTT--
-TTS-HHHHHHHHHHHTT--
-TTS-HHHHHHHHHHGGG--
-TTS-HHHHHHHHHHHTT--
--SS-HHHHHHHHHHHTT--
-TTT-HHHHHHHHHHHHTT-
-TTS-HHHHHHHHHHHGGG-
-TTS-HHHHHHHHHHHHTT-
-TTS-HHHHHHHHHHHHTT-
--SS-HHHHHHHHHHHHTT-
-TTS-HHHHHHHHHHHHHT-
--SS-HHHHHHHHHHHHHT-
-TTT-HHHHHHHHHHHHHH-
-TT--HHHHHHHHHHHHH--
-TTS-HHHHHHHHHHHHTT-
-TTS-HHHHHHHHHHHHHH-
-TTS-HHHHHHHHHHHHTT-
-TTT-HHHHHHHHHHHHTT-
-TTT-HHHHHHHHHHHGGG-
-TTS-HHHHHHHHHHHHTT-
-TTS-HHHHHHHHHHHHTT-
-TTS-HHHHHHHHHHHGGG-
-TTS-HHHHHHHHHHHHHH-
-TTS-HHHHHHHHHHHTT--
-TTS-HHHHHHHHHHHHTT-
-TTS-HHHHHHHHHHHTT--
--SS-HHHHHHHHHHHTT--
--SS-HHHHHHHHHHHTT--
-TTT-HHHHHHHHHHHHT--
-TTT-HHHHHHHHHHHHH--
-TTS-HHHHHHHHHHHHH--
-TTT-HHHHHHHHHHHHT--
-TTS-HHHHHHHHHHHHT--
-TTT-HHHHHHHHHHHHS--
-TTS-HHHHHHHHHHHHT--
-TTT-HHHHHHHHHHHTT--
-TTS-HHHHHHHHHHHT---
--SS-HHHHHHHHHHHHS--
--SS-HHHHHHHHHHHHS--
--SS-HHHHHHHHHHHHT--
--SS-HHHHHHHHHHHTT--
--SS-HHHHHHHHHHHHT--
--SS-HHHHHHHHHHHHT--
--SS-HHHHHHHHHHHHH--
--S--HHHHHHHHHHHHH--
-TTT-HHHHHHHHHHHHT--
--SS-HHHHHHHHHHHHH--
-TTT-HHHHHHHHHHHHS--
--SS-HHHHHHHHHHHHH--
-TTT-HHHHHHHHHHHHT--
-TTS-HHHHHHHHHHHTT--
-TTS-HHHHHHHHHHHTT--
-TTS-HHHHHHHHHHHTT--
-TTT-HHHHHHHHHHHTT--
-TTT-HHHHHHHHHHHHH--
-TTT-HHHHHHHHHHTTT--
-TTT-HHHHHHHHHHHTT--
--SS-HHHHHHHHHHHTT--
-TTT-HHHHHHHHHHHHH--
-TTTSHHHHHHHHHHHHH--
-TTT-HHHHHHHHHHHHT--
-TTT-HHHHHHHHHHHHT--
-TTT-HHHHHHHHHHHTT--
-TTT-HHHHHHHHHHHTT--
-TTT-HHHHHHHHHHHTT--
-TTS-HHHHHHHHHHHTT--
-TTT-HHHHHHHHHHHTT--
-TTT-HHHHHHHHHHHTT--
-TTS-HHHHHHHHHHHHT--
-TTS-HHHHHHHHHHHTT--
-TTT-HHHHHHHHHHHTT--
-TTT-HHHHHHHHHHHHT--
-TTS-HHHHHHHHHHHHH--
-TTT-HHHHHHHHHHHHT--
-TTSSTHHHHHHHHHHHT--
-TTS-HHHHHHHHHHHHH--
-TTTSHHHHHHHHHHHHH--
-TTT-HHHHHHHHHHTTT--
-TTT-HHHHHHHHHHHHH--
-TTT-HHHHHHHHHHHHH--
-TTT-HHHHHHHHHHTTT--
-TTT-HHHHHHHHHHHHH--
-TTTSHHHHHHHHHHHHH--
-TTT-HHHHHHHHHHHHH--
-TTT-HHHHHHHHHHHHH--
-TTS-HHHHHHHHHHHTT--
-TTSSHHHHHHHHHHTTS--
-TTS-HHHHHHHHHHHHH--
--SS-HHHHHHHHHHTTT--
--SSSHHHHHHHHHHHTT--
--SSSHHHHHHHHHHHTT--
--SSSHHHHHHHHHHHTT--
--SS-HHHHHHHHHHHTT--
--SSSHHHHHHHHHHHTT--
--SSSHHHHHHHHHHHTT--
--SSSHHHHHHHHHHHHH--
--SS-HHHHHHHHHHHTT--
--SS-HHHHHHHHHHHTT--
--SS-HHHHHHHHHHHTT--
--SS-HHHHHHHHHHHHT--
--SS-HHHHHHHHHHHHH--
--SSSHHHHHHHHHHHHH--
--SS-HHHHHHHHHHHTT--
--SS-HHHHHHHHHHHHH--
--SS-HHHHHHHHHHTTT--
--SS-HHHHHHHHHGGGT--
--SS-HHHHHHHHHHHHT--
--SS-HHHHHHHHHHHHT--
--SS-HHHHHHHHHHHHH--
--SS-HHHHHHHHHHHHH--
--SS-HHHHHHHHHHHHH--
--SS-HHHHHHHHHHHHT--
--SS-HHHHHHHHHHHTT--
--SSSHHHHHHHHHHHTT--
--SSSHHHHHHHHHHHHS--
--SS-HHHHHHHHHHHTT--
--SS-HHHHHHHHHHHHS--
--SS-HHHHHHHHHHHHT--
--SS-HHHHHHHHHHHTT--
--SSSHHHHHHHHHHHTT--
--SSSHHHHHHHHHHHTT--
--SS-HHHHHHHHHHHTT--
--SS-HHHHHHHHHHHHT--
--SS-HHHHHHHHHHHHS--
--SS-HHHHHHHHHHHTT--
--SS-HHHHHHHHHHHHH--
--SSSHHHHHHHHHHHHH--
--SSSHHHHHHHHHHHHH--
--SS-HHHHHHHHHHHHH--
--SS-HHHHHHHHHHHHH--
--SSSHHHHHHHHHHHHH--
---TTHHHHHHHHHHHHS--
---TTHHHHHHHHHHHHT--
---TTHHHHHHHHHHHHT--
---TTHHHHHHHHHHHHT--
--STTHHHHHHHHHHHH---
---SSHHHHHHHHHHHHH--
---TTHHHHHHHHHHHHH--
---TTHHHHHHHHHHHHH--
---TTHHHHHHHHHHHHH--
---TTHHHHHHHHHHHTT--
---TTHHHHHHHHHHHTS--
---TTHHHHHHHHHHHHH--
---TTHHHHHHHHHHHHH--
---TTHHHHHHHHHHHHT--
---TTHHHHHHHHHHHHH--
---TTHHHHHHHHHHHTT--
---TTHHHHHHHHHHHHH--
---SSHHHHHHHHHHHHH--
--STTHHHHHHHHHHHTT--
--STTHHHHHHHHHHHHH--
--SSSHHHHHHHHHHHHH--
--STTHHHHHHHHHHHHH--
--SSSHHHHHHHHHHHHH--
--SSSHHHHHHHHHHHTT--
--SSSHHHHHHHHHHHTT--
--STTHHHHHHHHHHHHH--
--STTHHHHHHHHHHHTT--
--STTHHHHHHHHHHHHT--
--SSSHHHHHHHHHHHTT--
--SSSHHHHHHHHHHHHH--
--SSSHHHHHHHHHHHHH--
--SSSHHHHHHHHHHHTT--
--SSSHHHHHHHHHHHTT--
--SSSHHHHHHHHHHHHT--
--SSSHHHHHHHHHHHHT--
--SSSHHHHHHHHHHHHH--
--SSSHHHHHHHHHHHHH--
--SSSHHHHHHHHHHHTT--
--SSSHHHHHHHHHHHHH--
--SSSHHHHHHHHHHHHS--
--SSSHHHHHHHHHHHHH--
--SSSHHHHHHHHHHHHT--
--SSSHHHHHHHHHHHTT--
--SSSHHHHHHHHHHHHH--
--SSSHHHHHHHHHHHHH--
--SSSHHHHHHHHHHHHHH-
--SS-HHHHHHHHHHHHHH-
--SSSHHHHHHHHHHHHT--
--SSSHHHHHHHHHHHHHT-
--STTHHHHHHHHHHHHTT-
--STTHHHHHHHHHHHHHT-
--SSSHHHHHHHHHHHHH--
--SSSHHHHHHHHHHHHTT-
--SSSHHHHHHHHHHHTTT-
--SSSHHHHHHHHHHHHTT-
--SSSHHHHHHHHHHHHHT-
--SSSHHHHHHHHHHHHHH-
--SS-HHHHHHHHHHHHHT-
--SSSHHHHHHHHHHHHHT-
--SSSHHHHHHHHHHHHTT-
--SSSHHHHHHHHHHHHHT-
--SSSHHHHHHHHHHHHH--
--SSSHHHHHHHHHHHHHH-
--SSSHHHHHHHHHHHTT--
--SSSHHHHHHHHHHHHHH-
--SSSHHHHHHHHHHHHHH-
--SSSHHHHHHHHHHHHHH-
--SSSHHHHHHHHHHHHTT-
--SSSHHHHHHHHHHHTT--
--STTHHHHHHHHHHHHH--
--STTHHHHHHHHHHHHT--
---TTHHHHHHHHHHHTT--
--SSSHHHHHHHHHHHHTT-
--SSSHHHHHHHHHHHHTT-
--SSSHHHHHHHHHHHHTT-
--STTHHHHHHHHHHHHTT-
---TTHHHHHHHHHHHHTT-
--SSSHHHHHHHHHHHHHH-
--STTHHHHHHHHHHHHTT-
--STTHHHHHHHHHHHHTT-
--STTHHHHHHHHHHHHH--
--STTHHHHHHHHHHHHHT-
---SSHHHHHHHHHHHHHH-
---TTHHHHHHHHHHHHTT-
---TTHHHHHHHHHHHHH--
--SSSHHHHHHHHHHHTT--
--SSSHHHHHHHHHHHHH--
--SSSHHHHHHHHHHHTTT-
--SS-HHHHHHHHHHHTT--
--SS-HHHHHHHHHHHHH--
--SS-HHHHHHHHHHHHHH-
--SSSHHHHHHHHHHHHTT-
--SSSHHHHHHHHHHHHHH-
--SS-HHHHHHHHHHHHHH-
--SS-HHHHHHHHHHHTTT-
--SSSHHHHHHHHHHHHHH-
--SSSHHHHHHHHHHHHHH-
--STTHHHHHHHHHHHHH--
--STTHHHHHHHHHHHHHT-
--STTHHHHHHHHHHHHHT-
--SSSHHHHHHHHHHHTT--
---TTHHHHHHHHHHHHTT-
--STTHHHHHHHHHHHHHH-
--STTHHHHHHHHHHHHHH-
--STTHHHHHHHHHHHHTT-
--SSSHHHHHHHHHHHHT--
--SSSHHHHHHHHHHHHH--
--SSSHHHHHHHHHHHHH--
--STTHHHHHHHHHHHHH--
--STTHHHHHHHHHHHHH--
--STTHHHHHHHHHHHHH--
--SSSHHHHHHHHHHHTT--
--SSSHHHHHHHHHHHTT--
--SSSHHHHHHHHHHHHH--
--SSSHHHHHHHHHHHTT--
--SSSHHHHHHHHHHHHT--
--STTHHHHHHHHHHHTT--
--SSSHHHHHHHHHHHHT--
--SSSHHHHHHHHHHHTT--
--STTHHHHHHHHHHHHS--
--STTHHHHHHHHHHHTS--
--STTHHHHHHHHHHHHT--
--SSSHHHHHHHHHHHHS--
--SSSHHHHHHHHHHHHT--
--SSSHHHHHHHHHHHTT--
--SSSHHHHHHHHHHHHH--
--SSSHHHHHHHHHHHTT--
--STTHHHHHHHHHHHHH--
--STTHHHHHHHHHHHHH--
--SSSHHHHHHHHHHHHT--
--SSSHHHHHHHHHHHHH--
--STTHHHHHHHHHHHHH--
--SSSHHHHHHHHHHHHH--
--SSSHHHHHHHHHHHHS--
--STTHHHHHHHHHHHT---
--SSSHHHHHHHHHHHTS--
--SSSHHHHHHHHHHHT---
--SSSHHHHHHHHHHHH---
--SSSHHHHHHHHHHHH---
--SSSHHHHHHHHHHHS---
--SSSHHHHHHHHHHHH---
--SSSHHHHHHHHHHHH---
--SSSHHHHHHHHHHTT---
--SSSHHHHHHHHHHHH---
--STTHHHHHHHHHHTT---
--STTHHHHHHHHHHTT---
--SSSHHHHHHHHHHTT---
--SSSHHHHHHHHHHHSS--
--SSSHHHHHHHHHHHHS--
--SSSHHHHHHHHHHHTS--
--SSSHHHHHHHHHHHT---
--SSSHHHHHHHHHHTTS--
--SSSHHHHHHHHHHHHS--
--SS-HHHHHHHHHHHTS--
--SS-HHHHHHHHHHHHS--
--STTHHHHHHHHHHHHS--
--SS-HHHHHHHHHHHT---
--SS-HHHHHHHHHHHHS--
--SS-HHHHHHHHHHTTS--
--SS-HHHHHHHHHHHSS--
--SS-HHHHHHHHHHTTS--
--SS-HHHHHHHHHHHH---
--SS-HHHHHHHHHHHH---
--SS-HHHHHHHHHHHTS--
--SS-HHHHHHHHHHHT---
--SS-HHHHHHHHHHHHS--
--SS-HHHHHHHHHHHTS--
--SS-HHHHHHHHHHHTS--
--SS-HHHHHHHHHHTTS--
-TTS-HHHHHHHHHHHHS--
-TTS-HHHHHHHHHHHTS--
-TTS-HHHHHHHHHHHHS--
---S-HHHHHHHHHHTTS--
-----HHHHHHHHHHHHS--
-----HHHHHHHHHHTSS--
-----HHHHHHHHHHHHS--
--S--HHHHHHHHHHHHS--
--S--HHHHHHHHHHTT---
--S--HHHHHHHHHHHHS--
--S--HHHHHHHHHHHSS--
--S--HHHHHHHHHHHTS--
--S--HHHHHHHHHHHHS--
--S--HHHHHHHHHHHHS--
--S--HHHHHHHHHHHHS--
--S--HHHHHHHHHHHH---
--S--HHHHHHHHHHHH---
--S--HHHHHHHHHHHH---
--S--HHHHHHHHHHHTS--
--S--HHHHHHHHHHTTS--
--S--HHHHHHHHHHHTS--
--S--HHHHHHHHHHHTS--
--S--HHHHHHHHHHHHS--
--S--HHHHHHHHHHHTS--
--S--HHHHHHHHHHHHS--
--S--HHHHHHHHHHHTS--
--S--HHHHHHHHHHTTS--
--S--HHHHHHHHHHHT---
--S--HHHHHHHHHHHTS--
--S--HHHHHHHHHHHHS--
--S--HHHHHHHHHHHHS--
--S--HHHHHHHHHHHT---
--S--HHHHHHHHHHHT---
--S--HHHHHHHHHHH----
--S--HHHHHHHHHHHH---
--S--HHHHHHHHHHHH---
--S--HHHHHHHHHHTS---
--S--HHHHHHHHHHTT---
--S--HHHHHHHHHHHS---
--S--HHHHHHHHHHHT---
--S--HHHHHHHHHHHT---
--S--HHHHHHHHHTTS---
--S--HHHHHHHHHHHS---
--S--HHHHHHHHHHHS---
--S--TTHHHHHHHHTS---
--S--HHHHHHHHHHHT---
--S--HHHHHHHHHHHS---
--S--HHHHHHHHHHHT---
--S--HHHHHHHHHHHT---
--S--HHHHHHHHHHTT---
--S--HHHHHHHHHHHT---
--S--HHHHHHHHHTT----
--S--HHHHHHHHHTTS---
--S--HHHHHHHHHTT----
--S--HHHHHHHHHHHT---
--S--HHHHHHHHHHTT---
--S--HHHHHHHHHHTT---
--S--HHHHHHHHHHHHS--
--S--HHHHHHHHHHTT---
--S--HHHHHHHHHHHT---
--S--HHHHHHHHHHHH---
--S--HHHHHHHHHHHH---
--S--HHHHHHHHHHHH---
--S--HHHHHHHHHHTTS--
--S--HHHHHHHHHHHHS--
--S--HHHHHHHHHHHHS--
--S--HHHHHHHHHHHHS--
--S--HHHHHHHHHHHHS--
--S--HHHHHHHHHHTT---
--S--HHHHHHHHHHTTS--
--S--HHHHHHHHHHHHS--
--S--HHHHHHHHHHHHS--
--S--HHHHHHHHHHHHS--
--S--HHHHHHHHHHTTS--
--S--HHHHHHHHHHTTS--
--S--HHHHHHHHHHTT---
--S--HHHHHHHHHHHHS--
--S--HHHHHHHHHHHHS--
--S--HHHHHHHHHHTTS--
--S--HHHHHHHHHHHHS--
--S--HHHHHHHHHHTTS--
--S--HHHHHHHHHHHHS--
--S--HHHHHHHHHHHHS--
--S--HHHHHHHHHHHHS--
--S--HHHHHHHHHHHH---
--S--HHHHHHHHHHTTS--
--S--HHHHHHHHHHHHS--
--S--HHHHHHHHHHHHS--
--S--HHHHHHHHHHTTS--
--S--HHHHHHHHHHHHS--
--S--HHHHHHHHHHTTS--
--S--HHHHHHHHHHTTS--
--S--HHHHHHHHHHHHS--
--S--HHHHHHHHHTTTS--
--S--HHHHHHHHHHHHS--
--S--HHHHHHHHHHHHS--
--S--HHHHHHHHHHTT---
--S--HHHHHHHHHHTTS--
--S--HHHHHHHHHHHHS--
--S--HHHHHHHHHHHHS--
--S--HHHHHHHHHHHHS--
--S--HHHHHHHHHHTTS--
--S--HHHHHHHHHTTTS--
--S--HHHHHHHHHTTTS--
--S--HHHHHHHHHHTTS--
--S--HHHHHHHHHHHHS--
--S--HHHHHHHHHHHHS--
--S--HHHHHHHHHHTTS--
--S--HHHHHHHHHHTTS--
--S--HHHHHHHHHHHH---
--S--HHHHHHHHHHHH---
--S--HHHHHHHHHHHHS--
--S--HHHHHHHHHTTS---
--S--HHHHHHHHHHTT---
--S--HHHHHHHHHHHH---
--S--HHHHHHHHHHHT---
--S--HHHHHHHHHHHS---
--S--HHHHHHHHHHTT---
--S--HHHHHHHHHHHTS--
--S--HHHHHHHHHHHTS--
--S--HHHHHHHHHHHHS--
--S--HHHHHHHHHHHHS--
--S--HHHHHHHHHHHHS--
--S--HHHHHHHHHHTT---
--S--HHHHHHHHHHHHS--
--S--HHHHHHHHHHHHS--
--S--HHHHHHHHHHTTS--
--S--HHHHHHHHHHHHS--
--S--HHHHHHHHHHHHS--
--S--HHHHHHHHHHTTS--
--S--HHHHHHHHHHHHS--
--S--HHHHHHHHHHHHS--
--S--HHHHHHHHHHTTS--
--S--HHHHHHHHHHHHS--
--S--HHHHHHHHHHHH---
--S--HHHHHHHHHHHH---
--S--HHHHHHHHHHHH---
--S--HHHHHHHHHHTTS--
--S--HHHHHHHHHHHHS--
--S--HHHHHHHHHHTT---
--S--HHHHHHHHHHHH---
--S--HHHHHHHHHTTT---
--S--HHHHHHHHHHHH---
--S--HHHHHHHHHHHH---
--S--HHHHHHHHHHHH---
--S--HHHHHHHHHHHH---
--S--HHHHHHHHHHTT---
--S--HHHHHHHHHHTT---
--S--HHHHHHHHHHHH---
--S--HHHHHHHHHHTT---
--S--HHHHHHHHHHHH---
--S--HHHHHHHHHHHH---
--S--HHHHHHHHHHHT---
--S--HHHHHHHHHHHH---
--S--HHHHHHHHHHHH---
--S--HHHHHHHHHHHTS--
--S--HHHHHHHHHHHT---
--S--HHHHHHHHHTTT---
-----HHHHHHHHHHHH---
-----HHHHHHHHHHHH---
-----TTHHHHHHHHHTS--
--S--HHHHHHHHHHTSS--
-----HHHHHHHHHTTTS--
-----HHHHHHHHHHHTS--
--S--HHHHHHHHHHTTS--
--S--HHHHHHHHHHTTS--
--S--HHHHHHHHHHHHS--
--S--HHHHHHHHHHHSS--
--S--HHHHHHHHHHHHS--
--S--HHHHHHHHHHTTS--
--S--HHHHHHHHHHTTS--
--S--HHHHHHHHHHHHS--
-----HHHHHHHHHHHHS--
-----HHHHHHHHHHTTS--
--S--HHHHHHHHHHHHS--
-----HHHHHHHHHHHHS--
-----HHHHHHHHHHHHS--
-----HHHHHHHHHHHSS--
-----HHHHHHHHHHTTS--
-----HHHHHHHHHHHTS--
-----HHHHHHHHHHHSS--
--S--HHHHHHHHHHTTS--
-----HHHHHHHHHHHT---
-----HHHHHHHHHHHT---
-----HHHHHHHHHHTTS--
-----HHHHHHHHTTS-S--
-----HHHHHHHHTTTSS--
-----HHHHHHHHHTTSS--
-----HHHHHHHHHHTTS--
-----HHHHHHHHHTTSS--
--S--HHHHHHHHHHTSS--
--S--HHHHHHHHHHHTS--
--S--HHHHHHHHHHHHS--
-----HHHHHHHHHHHHS--
--S--HHHHHHHHHHTTS--
--S--HHHHHHHHHHHHS--
--S--HHHHHHHHHHHSS--
-----HHHHHHHHHHHHS--
--S--HHHHHHHHHHHTS--
-----HHHHHHHHHHHHS--
--S--HHHHHHHHHHHHS--
--S--HHHHHHHHHHHHS--
--S--HHHHHHHHHHTTS--
--S--HHHHHHHHHTTTS--
--S--HHHHHHHHHHTTS--
--S--HHHHHHHHHHHHS--
--SS-HHHHHHHHHHHHS--
--S--HHHHHHHHHHTTS--
--S--HHHHHHHHHHHHS--
--S--HHHHHHHHHHHTS--
--S--HHHHHHHHHHHSS--
--S--HHHHHHHHHHTTS--
--S--HHHHHHHHHHTTS--
--S--HHHHHHHHHHTS---
--S--HHHHHHHHHHHHS--
--S--HHHHHHHHHTTS---
--S--HHHHHHHHHHTT---
--S--HHHHHHHHHHTT---
--S--HHHHHHHHHHTT---
--S--HHHHHHHHHHHT---
--S--HHHHHHHHHHHT---
--S--HHHHHHHHHHTS---
--S--HHHHHHHHHHHT---
--S--HHHHHHHHHHHH---
--S--HHHHHHHHHHHH---
--S--HHHHHHHHHHHT---
--S--HHHHHHHHHHHH---
--S--HHHHHHHHHHHT---
--S--HHHHHHHHHHHH---
-----HHHHHHHHHHTT---
--S--HHHHHHHHHHHT---
-----HHHHHHHHHHHH---
-----HHHHHHHHHHHH---
-----HHHHHHHHHHHT---
-----HHHHHHHHHHHH---
--S--HHHHHHHHHHHH---
-----HHHHHHHHHHHTS--
-----HHHHHHHHHHHS---
-----HHHHHHHHHHTT---
--S--HHHHHHHHHHTTS--
-----HHHHHHHHHHHTS--
--S--HHHHHHHHTTTSS--
--S--HHHHHHHHHHHSS--
--S--HHHHHHHHHHHHS--
-----HHHHHHHHHHHT---
--S--HHHHHHHHHHHHS--
-----HHHHHHHHHHHHS--
--S--HHHHHHHHHHHHS--
--S--HHHHHHHHHHTTS--
--S--HHHHHHHHHHHHS--
--S--HHHHHHHHHHHTS--
--S--HHHHHHHHHHHHS--
--S--HHHHHHHHHHHHS--
--S--HHHHHHHHHHHHS--
-----HHHHHHHHHHHHS--
--S--HHHHHHHHHHTTS--
--S--HHHHHHHHHHHTS--
-----HHHHHHHHHHHTS--
--S--HHHHHHHHHHHTS--
--S--HHHHHHHHHHHTS--
--S--HHHHHHHHHHTT---
-----HHHHHHHHHHTT---
-----HHHHHHHHHHHS---
-----HHHHHHHHHHHH---
-----HHHHHHHHHHHT---
-----HHHHHHHHHHTTS--
--S--HHHHHHHHHHHTS--
--S--HHHHHHHHHHHTS--
-----HHHHHHHHHHHTS--
--S--HHHHHHHHHHHTS--
--S--HHHHHHHHHHHT---
--S--HHHHHHHHHHHHS--
--S--HHHHHHHHHHHHS--
-----HHHHHHHHHHTSS--
-----HHHHHHHHHHTT---
--S--HHHHHHHHHHHTS--
--S--HHHHHHHHHHTTS--
--S--HHHHHHHHHHTTS--
--S--HHHHHHHHHHTTS--
--S--HHHHHHHHHHTSS--
--S--HHHHHHHHHGGGS--
--S--HHHHHHHHHHHHS--
--S--HHHHHHHHHTTSS--
--S--HHHHHHHHHHHSS--
--S--HHHHHHHHHHTTS--
--S--HHHHHHHHHTTTS--
--S--HHHHHHHHHHTSS--
--S--HHHHHHHHHHTSS--
--S--HHHHHHHHHHTT---
--S--HHHHHHHHHHHHS--
--S--HHHHHHHHHHTT---
--S--HHHHHHHHHHTTS--
--S--HHHHHHHHHHHHS--
--S--HHHHHHHHHHTTS--
--S--HHHHHHHHHHHTS--
--S--HHHHHHHHHHHHS--
--S--HHHHHHHHHHTTS--
-----HHHHHHHHHHTTS--
--S--HHHHHHHHHHHTS--
--S--HHHHHHHHHTTSS--
-----HHHHHHHHHHHTS--
-----HHHHHHHHHHTSS--
-----HHHHHHHHHTTSS--
-----HHHHHHHHHHHHS--
-----HHHHHHHHHHHSS--
--S--HHHHHHHHHHTTS--
-----HHHHHHHHHHTTS--
-----HHHHHHHHHHTTS--
-----HHHHHHHHHHTTS--
--S--HHHHHHHHHHHHS--
--S--HHHHHHHHHHHHS--
-----HHHHHHHHHHHSS--
-----HHHHHHHHHHHH---
--S--HHHHHHHHHHHH---
--S--HHHHHHHHHHTT---
--S--HHHHHHHHHHHHS--
-----HHHHHHHHHHHHS--
-----HHHHHHHHHHHS---
--S--HHHHHHHHHHTT---
-----HHHHHHHHHHSSS--
-----HHHHHHHHHTTS---
-----HHHHHHHHHHTTS--
-----HHHHHHHHHHHHS--
-----HHHHHHHHHHHT---
-----HHHHHHHHHHHSS--
--S--HHHHHHHHHHHHS--
--S--HHHHHHHHHHTSS--
-----HHHHHHHHHHTT---
--S--HHHHHHHHHGGG---
-----HHHHHHHHHHTTS--
--S--HHHHHHHHHHHHS--
--S--HHHHHHHHHHHHS--
-----HHHHHHHHHHTT---
--S--HHHHHHHHHHHHS--
-----HHHHHHHHHHHTS--
-----HHHHHHHHHHHTS--
-----HHHHHHHHHHHTS--
-----HHHHHHHHHHTTS--
-----HHHHHHHHHHTTS--
-----HHHHHHHHHHTTS--
--S--HHHHHHHHHHTTS--
-----HHHHHHHHHHHSS--
-----HHHHHHHHHHHTS--
-----HHHHHHHHHHTTS--
-----HHHHHHHHHHTS---
-----HHHHHHHHHHTTS--
--S--HHHHHHHHHHTTS--
--S--HHHHHHHHHHTT---
--S--HHHHHHHHHHTT---
--S--HHHHHHHHHHHH---
--S--HHHHHHHHHHTT---
--S--HHHHHHHHHTTTS--
--S--HHHHHHHHHHTTS--
--S--HHHHHHHHHHHH---
--S--HHHHHHHHHHTT---
--S--HHHHHHHHHHTT---
--S--HHHHHHHHHHHH---
--S--HHHHHHHHHHHHS--
--S--HHHHHHHHHHHHS--
--S--HHHHHHHHHHTTS--
--S--HHHHHHHHHHHHS--
--S--HHHHHHHHHHHHS--
--S--HHHHHHHHHHTT---
--S--HHHHHHHHHHTTS--
--S--HHHHHHHHHHHH---
--S--HHHHHHHHHTTT---
--S--HHHHHHHHHHTT---
--S--HHHHHHHHHTTT---
--S--HHHHHHHHHHHHS--
--S--HHHHHHHHHHTTS--
--S--HHHHHHHHHHHHS--
-----HHHHHHHHHHTTS--
--S--HHHHHHHHHHHTS--
-TT--HHHHHHHHHHTT---
-TT--HHHHHHHHHHHH---
-TT--HHHHHHHHHHHHS--
-TT--HHHHHHHHHHTTS--
-TT--HHHHHHHHHHHS---
-----HHHHHHHHHTTS---
-----HHHHHHHHHHHT---
-----HHHHHHHHHHHHS--
--S--HHHHHHHHHHHTS--
-----HHHHHHHHHHTTS--
-----HHHHHHHHTTTSS--
-----HHHHHHHHHTTSS--
-----HHHHHHHHHTTSS--
-----HHHHHHHHHHTSS--
-----HHHHHHHHHTTSS--
-----HHHHHHHHHHTSS--
-----HHHHHHHHHHTT---
-----HHHHHHHHHHTT---
-----HHHHHHHHHGGG---
-----HHHHHHHHHHHTS--
-----HHHHHHHHHHTT---
-----HHHHHHHHHTTT---
-----HHHHHHHHTTTT---
-----HHHHHHHHHHHT---
-----HHHHHHHHHHHHS--
-----HHHHHHHHHHHHS--
-----HHHHHHHHHHHHS--
-----HHHHHHHHHHTTS--
-----HHHHHHHHHHHHS--
-----HHHHHHHHHHHHS--
-----HHHHHHHHHHHTS--
-----HHHHHHHHHHHHS--
-----HHHHHHHHHHHHS--
--S--HHHHHHHHHHTTS--
-----HHHHHHHHHHHTS--
----SHHHHHHHHHHTTS--
-----HHHHHHHHHHHTS--
-----HHHHHHHHHHTTS--
-----HHHHHHHHHHHTS--
-----HHHHHHHHHHTTS--
-----HHHHHHHHHHTTS--
-----HHHHHHHHHHTTS--
-----HHHHHHHHHHHTS--
-----HHHHHHHHHHHHS--
-----HHHHHHHHHHTTS--
-----HHHHHHHHHHTT---
-----HHHHHHHHHHTTS--
-----HHHHHHHHHHHTS--
-----HHHHHHHHHHTTS--
-----HHHHHHHHHHTTS--
-----HHHHHHHHHHTTS--
-----HHHHHHHHHHHH---
-----HHHHHHHHHHTTS--
-----HHHHHHHHHHHHS--
-----HHHHHHHHHHHTS--
-----HHHHHHHHHHHTS--
-----HHHHHHHHHHHHS--
-----HHHHHHHHHHHHS--
-----HHHHHHHHHHHHS--
-----HHHHHHHHHHHH---
-----HHHHHHHHHHTT---
-----HHHHHHHHHHHSS--
-----HHHHHHHHHTTT---
-----HHHHHHHHHGGG---
-----HHHHHHHHHTTS---
-----HHHHHHHHHHTT---
-----HHHHHHHHHHHH---
-----HHHHHHHHHHTT---
-----HHHHHHHHHHHT---
-----HHHHHHHHHHHT---
-----HHHHHHHHHHHHS--
-----HHHHHHHHHHHT---
-----HHHHHHHHHHHHS--
-----HHHHHHHHHHTT---
-----HHHHHHHHHHHH---
-----HHHHHHHHHHHH---
-----HHHHHHHHHHTS---
-----HHHHHHHHHTTS---
-----HHHHHHHHHHHS---
-----HHHHHHHHHHHHS--
-----HHHHHHHHTTTSS--
-----HHHHHHHHHHTTS--
-----HHHHHHHHHHHS---
-----HHHHHHHHHHHS---
-----HHHHHHHHHHT----
-----HHHHHHHHHHHTS--
-----HHHHHHHHHHHTS--
-----HHHHHHHHHHHT---
-----HHHHHHHHHHTTS--
-----HHHHHHHHHHTTS--
-----HHHHHHHHHHHTS--
-----HHHHHHHHHHTTS--
-----HHHHHHHHHHHTS--
-----HHHHHHHHHHHS---
-----HHHHHHHHHHHTS--
-----HHHHHHHHHHTT---
-----HHHHHHHHHHHTS--
-----HHHHHHHHHHTTS--
-----HHHHHHHHHHHH---
-----HHHHHHHHHHTTS--
-----HHHHHHHHHHTT---
-----HHHHHHHHHHHH---
-----HHHHHHHHHHHH---
-----HHHHHHHHHHTT---
-----HHHHHHHHHHHH---
-----TTHHHHHHHTTT---
-----HHHHHHHHHHTT---
-----HHHHHHHHHHTT---
-----HHHHHHHHHTTT---
-----HHHHHHHHHHTT---
-----HHHHHHHHHTTT---
-----HHHHHHHHHHHS---
-----HHHHHHHHHHHS---
-----HHHHHHHHHHHH---
-----HHHHHHHHHHHT---
-----HHHHHHHHHHHT---
-----HHHHHHHHHHHTS--
-----THHHHHHHHHHTS--
-----HHHHHHHHHHTTS--
-----HHHHHHHHHHHHS--
-----HHHHHHHHHHHSS--
-----HHHHHHHHHHHSS--
-----HHHHHHHHHHHTS--
-----HHHHHHHHHHHTS--
-----HHHHHHHHHHHHS--
-----HHHHHHHHHHTSS--
-----HHHHHHHHHHTTS--
-----HHHHHHHHHHHT---
-----HHHHHHHHHHHT---
-----HHHHHHHHHHHTS--
-----HHHHHHHHHHHSS--
-----HHHHHHHHHHTT---
-----HHHHHHHHHHHTS--
-----HHHHHHHHHHHH---
-----HHHHHHHHHHHTS--
-----HHHHHHHHHHHTS--
-----HHHHHHHHHHHH---
-----HHHHHHHHHHHT---
-----HHHHHHHHHHTT---
-----HHHHHHHHHHHH---
-----THHHHHHHHHHT---
-----HHHHHHHHHHTT---
-----HHHHHHHHHHHH---
-----HHHHHHHHHHHH---
-----HHHHHHHHHHHH---
-----HHHHHHHHHHHH---
-----THHHHHHHHHHH---
-----HHHHHHHHHHHH---
-----HHHHHHHHHHHH---
-----HHHHHHHHHHTT---
-----THHHHHHHHHHT---
-----THHHHHHHHHTT---
-----HHHHHHHHHHHHS--
-----HHHHHHHHHHHHS--
-----THHHHHHHHHHHS--
-----HHHHHHHHHHHHH--
-----HHHHHHHHHHHHS--
-----THHHHHHHHHHHS--
-----THHHHHHHHHHHS--
-----HHHHHHHHHHHHS--
-----HHHHHHHHHHTTS--
-----HHHHHHHHHHHHS--
-----SHHHHHHHHHTTS--
-----SHHHHHHHHHHHS--
-----SHHHHHHHHHHTT--
------HHHHHHHHHTTS--
-----SHHHHHHHHHHHH--
-----SHHHHHHHHHTTS--
-----SHHHHHHHHHTTS--
-----SHHHHHHHHHHHS--
-----SHHHHHHHHHHHH--
------HHHHHHHHHTT---
-----SHHHHHHHHHHHS--
-----SHHHHHHHHHHHS--
-----SHHHHHHHHHHHS--
-----SHHHHHHHHHHHS--
-----SHHHHHHHHHHHS--
-----SHHHHHHHHHHH---
-----SHHHHHHHHHHHS--
------HHHHHHHHHHHS--
------HHHHHHHHHHHS--
------HHHHHHHHHHHH--
-----SHHHHHHHHHHHS--
-----THHHHHHHHHHHS--
-----SHHHHHHHHHHHS--
------HHHHHHHHHHHS--
-------HHHHHHHHHHS--
-----S-HHHHHHHHHHS--
-------HHHHHHHHHHS--
-------HHHHHHHHHHS--
-------HHHHHHHTTT---
-------HHHHHHHHHHS--
-------HHHHHHHHHHS--
-------HHHHHHHHHHS--
-------HHHHHHHHHHT--
------THHHHHHHTTTS--
-------HHHHHHHTTT---
-------HHHHHHHHHHS--
-------HHHHHHHHTT---
-------HHHHHHHHHTS--
-------HHHHHHHHTT---
-------HHHHHHHHHHS--
-------HHHHHHHHHHS--
-----S-HHHHHHHHHH---
--S--THHHHHHHHHHHS--
--S--STHHHHHHHHTT---
--S---HHHHHHHHHHHS--
--S---HHHHHHHHHTTS--
--SS--HHHHHHHHHHHS--
--SS--HHHHHHHHHHHS--
--S---HHHHHHHHHHHS--
------THHHHHHHHHHS--
--S---HHHHHHHHHHHS--
--S---THHHHHHHHTTS--
------THHHHHHHHTTS--
------THHHHHHHHTTS--
------THHHHHHHHHH---
------THHHHHHHHHH---
------THHHHHHHHHH---
------THHHHHHHHHT---
------THHHHHHHHHT---
------TTHHHHHHHHT---
------THHHHHHHHHSS--
------THHHHHHHHHH---
------THHHHHHHTTTS--
------THHHHHHHHHHS--
------THHHHHHHTTT---
------THHHHHHTTTT---
------THHHHHHHHHTS--
------THHHHHHHHHTS--
------HHHHHHHHHHTS--
------HHHHHHHTTTTS--
-----SHHHHHHHTTTTS--
-----SHHHHHHHHHHTS--
-----SHHHHHHHHHHTS--
------HHHHHHHTBTTSB-
------HHHHHHHHHHSS--
------HHHHHHHTTTTS--
------HHHHHHHHHHHS--
------HHHHHHHHHHHS--
------HHHHHHHHHHHS--
------HHHHHHHHHHHS--
------HHHHHHHHTTTS--
------HHHHHHHHHTTS--
------HHHHHHHHHHHS--
------HHHHHHHHHHHS--
------HHHHHHHHHTTS--
------HHHHHHHHHHTS--
------HHHHHHHHHHTS--
-----HHHHHHHHHHTTS--
-----HHHHHHHHHTTTS--
-----HHHHHHHHHHTTS--
-----HHHHHHHHHHTTS--
-----HHHHHHHHHHHHS--
-----HHHHHHHHHHTTS--
-----HHHHHHHHHTTTS--
-----HHHHHHHHHHHHS--
-----HHHHHHHHHHHTS--
-----HHHHHHHHHHHHS--
-----HHHHHHHHHHTTS--
-----HHHHHHHHHHHSS--
-----HHHHHHHHHHTT---
-----HHHHHHHHHHHHS--
-----HHHHHHHHHHHTS--
-----HHHHHHHHHHHHS--
-----HHHHHHHHHHHTS--
-----HHHHHHHHHHHHS--
-----HHHHHHHHHHHTS--
-----HHHHHHHHHTTS---
-----HHHHHHHHHHTT---
-----HHHHHHHHHHHT---
-----HHHHHHHHHHHH---
-----HHHHHHHHHHHT---
-----HHHHHHHHHHHT---
-----HHHHHHHHHHTTS--
-----HHHHHHHHHHTT---
-----HHHHHHHHHHTT---
-----HHHHHHHHHHTT---
-----HHHHHHHHHHTT---
-----HHHHHHHHHHHHS--
-----HHHHHHHHHHTT---
-----HHHHHHHHHHTTS--
-----HHHHHHHHHHTS---
-----HHHHHHHHHTTTS--
-----HHHHHHHHHHHTS--
-----HHHHHHHHHHTT---
-----HHHHHHHHHHHHS--
-----HHHHHHHHHHHH---
-----HHHHHHHHHHHH---
-----HHHHHHHHHHHH---
-----HHHHHHHHHHTT---
-----HHHHHHHHHHHH---
-----HHHHHHHHHHTT---
-----HHHHHHHHHHTT---
-----HHHHHHHHHHTT---
-----TTHHHHHHHHHS---
-----HHHHHHHHHHHH---
---S-HHHHHHHHHHHHS--
-----HHHHHHHHHHTT---
---S-HHHHHHHHHHHHS--
-----HHHHHHHHHHHH---
-----HHHHHHHHHHTTS--
-----HHHHHHHHHHHTS--
---S-HHHHHHHHHHHHS--
-----HHHHHHHHHHHHS--
--SS-HHHHHHHHHTTTS--
--SS-HHHHHHHHHHHHS--
--SS-HHHHHHHHHHHHS--
--SS-HHHHHHHHHHHHS--
--SS-HHHHHHHHHHHHS--
--SS-HHHHHHHHHHHHS--
--SS-HHHHHHHHHHTTS--
--SS-HHHHHHHHHHHHS--
--SS-HHHHHHHHHHHHS--
-----HHHHHHHHHHTT---
--SS-HHHHHHHHHHTT---
--SS-HHHHHHHHHHTT---
---S-HHHHHHHHHHHHS--
---S-HHHHHHHHHHHH---
---S-HHHHHHHHHHHHS--
---S-HHHHHHHHHHHH---
--SS-HHHHHHHHHHHHS--
--SS-HHHHHHHHHHHHS--
--SS-HHHHHHHHHHHHS--
--SS-HHHHHHHHHHHS---
--SS-HHHHHHHHHHTT---
--SS-HHHHHHHHHHHT---
--SS-HHHHHHHHHHTT---
--SS-HHHHHHHHHHHS---
--SS-HHHHHHHHHHHT---
--SS-HHHHHHHHHHTT---
--SS-HHHHHHHHHHTT---
--SS-HHHHHHHHHHHT---
--SS-HHHHHHHHHHHTS--
--SS-HHHHHHHHHHHHS--
--SS-HHHHHHHHHHHTS--
--SS-HHHHHHHHHHHTS--
--SS-HHHHHHHHHHHTS--
--SS-HHHHHHHHHHHS---
--SS-HHHHHHHHHTTS---
--SS-HHHHHHHHHHHSS--
--SS-TTHHHHHHHHHHS--
---S-TTTHHHHHHTTS---
---S-HHHHHHHHHHHHS--
--SS-HHHHHHHHHHHH---
---S-HHHHHHHHHHHH---
--SS-HHHHHHHHHHHH---
--SS-HHHHHHHHHHHH---
--SS-HHHHHHHHHHTT---
--SS-HHHHHHHHHHHS---
--S--HHHHHHHHHHTT---
---S-HHHHHHHHHHT----
--SS-HHHHHHHHHHHT---
--SS-HHHHHHHHHHHT---
--SS-HHHHHHHHHHTT---
---S-HHHHHHHHHHTT---
--SS-HHHHHHHHHHHH---
---S-HHHHHHHHHHHH---
--SS-HHHHHHHHHHHHS--
--SS-HHHHHHHHHHHH---
---S-HHHHHHHHHHTT---
--SS-HHHHHHHHHHTT---
--SS-HHHHHHHHHHHTS--
---S-HHHHHHHHHHHS---
---S-HHHHHHHHHHHH---
--SS-HHHHHHHHHHHH---
--SS-HHHHHHHHHHHT---
--SS-HHHHHHHHHHHHS--
--SS-HHHHHHHHHHHTS--
---S-HHHHHHHHHHTTS--
--SS-HHHHHHHHHHHTS--
---S-HHHHHHHHHHHH---
--SS-HHHHHHHHHHHT---
--SS-HHHHHHHHHHHS---
--SS-HHHHHHHHHHHS---
--SS-HHHHHHHHHHHHS--
---S-HHHHHHHHHHHHS--
--SS-HHHHHHHHHHHS---
---S-HHHHHHHHHHTT---
--SS-HHHHHHHHHHHH---
---S-HHHHHHHHHHTT---
---S-HHHHHHHHHHHH---
---S-HHHHHHHHHHHH---
---S-HHHHHHHHHHTT---
---S-HHHHHHHHHHHH---
---S-HHHHHHHHHHHH---
---S-HHHHHHHHHHTT---
--SS-HHHHHHHHHHTT---
--SS-HHHHHHHHHHHT---
--SS-HHHHHHHHHHHH---
--SS-HHHHHHHHHHTT---
---S-HHHHHHHHHHTT---
---S-HHHHHHHHHHTT---
---S-HHHHHHHHHHTTS--
-----HHHHHHHHHHTTS--
-----HHHHHHHHHHTTS--
--SS-HHHHHHHHHHTT---
---S-HHHHHHHHHHTT---
--SS-HHHHHHHHHHHT---
--SS-HHHHHHHHHHTT---
---S-HHHHHHHHHHTTS--
--SS-HHHHHHHHHHHH---
--SS-HHHHHHHHHHTT---
--SS-HHHHHHHHHHTTS--
--SS-HHHHHHHHHHTTS--
--SS-HHHHHHHHHHHHS--
---S-HHHHHHHHHHTS---
--SS-HHHHHHHHHHHTS--
--SS-HHHHHHHHHHTT---
---S-HHHHHHHHHHTS---
--SS-HHHHHHHHHHTTS--
--SS-HHHHHHHHHHHH---
--SS-HHHHHHHHHHHHT--
---S-HHHHHHHHHHHHH--
---S-HHHHHHHHHHHHS--
--SS-HHHHHHHHHHHHT--
--SS-HHHHHHHHHHTT---
---S-HHHHHHHHHHHHH--
---S-HHHHHHHHHHHHH--
---S-HHHHHHHHHHHHH--
--SS-HHHHHHHHHHHHH--
---S-HHHHHHHHHHHHH--
--SS-HHHHHHHHHHHHH--
---S-HHHHHHHHHHTT---
---S-HHHHHHHHHHTTT--
---S-HHHHHHHHHHHHS--
---S-HHHHHHHHHHHHS--
---S-HHHHHHHHHHHTT--
---S-HHHHHHHHHHHHH--
---S-HHHHHHHHHHHTT--
--SS-HHHHHHHHHHHHT--
--SS-HHHHHHHHHHHTT--
--SS-HHHHHHHHHHHTT--
---S-HHHHHHHHHHHHS--
---S-HHHHHHHHHHHTT--
--SS-HHHHHHHHHHHTT--
--SS-HHHHHHHHHHHHH--
--SS-HHHHHHHHHHHTT--
--SS-HHHHHHHHHHHHH--
---S-HHHHHHHHHHHHH--
--SS-HHHHHHHHHHHHH--
--SS-HHHHHHHHHHHHH--
--SS-HHHHHHHHHHHHH--
--SS-HHHHHHHHHHHHH--
--SS-TTHHHHHHHHHHT--
--SS-HHHHHHHHHHHHS--
--SS-HHHHHHHHHHTTS--
--SS-HHHHHHHHHHTTS--
--SS-HHHHHHHHHHHH---
---S-HHHHHHHHHHTTS--
--SS-HHHHHHHHHHTT---
---S-HHHHHHHHHHHHS--
--SS-HHHHHHHHHHTTS--
--SS-HHHHHHHHHHHTS--
--S--HHHHHHHHHHHTS--
--SS-HHHHHHHHHHGGG--
--SS-HHHHHHHHHHHHS--
--SS-HHHHHHHHHHHHH--
--SS-HHHHHHHHHHHTT--
--SS-HHHHHHHHHHHHH--
--S--HHHHHHHHHHHHH--
--S--HHHHHHHHHHHHH--
--S--HHHHHHHHHHHTT--
--SS-HHHHHHHHHHHTT--
--SS-HHHHHHHHHHHTT--
--S--HHHHHHHHHHHHH--
--SS-HHHHHHHHHHHHT--
--SS-HHHHHHHHHHHTT--
--SS-HHHHHHHHHHHHH--
--SS-HHHHHHHHHHHTT--
--SS-HHHHHHHHHHHTT--
--SS-HHHHHHHHHHHTT--
--SS-HHHHHHHHHHHHT--
--SS-HHHHHHHHHHHTT--
---S-HHHHHHHHHHHTT--
---S-HHHHHHHHHHHTT--
---S-HHHHHHHHHHHTT--
---S-HHHHHHHHHHHHH--
---S-HHHHHHHHHHHTT--
---S-HHHHHHHHHHHTTT-
---S-HHHHHHHHHHHTT--
---S-HHHHHHHHHHHTT--
---S-HHHHHHHHHHHTT--
---S-HHHHHHHHHHHHH--
---S-HHHHHHHHHHHHH--
---S-HHHHHHHHHHHHH--
---S-HHHHHHHHHHHTT--
---S-HHHHHHHHHHHTT--
---S-HHHHHHHHHHHTT--
---S-HHHHHHHHHHHTT--
-----HHHHHHHHHHHTT--
---S-HHHHHHHHHHHTT--
---S-HHHHHHHHHHHTT--
-----HHHHHHHHHHHTS--
---S-HHHHHHHHHHHHH--
-----HHHHHHHHHHHHH--
-----HHHHHHHHHHHHS--
-----HHHHHHHHHHHHT--
-----HHHHHHHHHHHHT--
-----HHHHHHHHHHHHT--
-----HHHHHHHHHHHHT--
-----HHHHHHHHHHHHH--
-----HHHHHHHHHHHHT--
-----HHHHHHHHHHHHH--
-----HHHHHHHHHHHHH--
-----HHHHHHHHHHHHS--
-----HHHHHHHHHHHTT--
-----HHHHHHHHHHHHH--
-----HHHHHHHHHHHTT--
-----HHHHHHHHHHHHH--
-----HHHHHHHHHHHHH--
-----HHHHHHHHHHTTS--
-----HHHHHHHHHHHTT--
-----HHHHHHHHHHHHT--
-----HHHHHHHHHHHTT--
-----HHHHHHHHHHHHT--
-----HHHHHHHHHHHHT--
-----HHHHHHHHHHHHT--
-----HHHHHHHHHHHTT--
-----HHHHHHHHHHHTT--
-----HHHHHHHHHHHHH--
-----HHHHHHHHHHHSS--
-----HHHHHHHHHHTTT--
-----HHHHHHHHHHHHH--
-----HHHHHHHHHHHHH--
-----HHHHHHHHHHHHS--
-----HHHHHHHHHHHHT--
-----HHHHHHHHHHHHS--
-----HHHHHHHHHHHHT--
-----HHHHHHHHHHHHH--
-----HHHHHHHHHHHHT--
-----HHHHHHHHHHHHH--
-----HHHHHHHHHHHHH--
-----HHHHHHHHHHHHH--
-----HHHHHHHHGGGGS--
-----HHHHHHHHHHHHT--
-----HHHHHHHHHHHHH--
-----HHHHHHHHHHHHS--
-----HHHHHHHHHHHHH--
-----HHHHHHHHHHHTT--
-----HHHHHHHHHHHTT--
-----HHHHHHHHHHHHT--
-----HHHHHHHHHHHHT--
-----HHHHHHHHHHHHT--
-----HHHHHHHHHHHTS--
-----HHHHHHHHHHHTT--
-----HHHHHHHHHHGGG--
-----HHHHHHHHHHHTT--
--S--HHHHHHHHHHT----
-----HHHHHHHHHHHHS--
-----HHHHHHHHHHHHS--
-----HHHHHHHHHTTT---
-----HHHHHHHHHTTS---
-----HHHHHHHHHHH----
-----HHHHHHHHHHHT---
-----HHHHHHHHHHTT---
-----HHHHHHHHHHHT---
-----HHHHHHHHHHTT---
-----HHHHHHHHHTT----
-----HHHHHHHHHHT----
-----HHHHHHHHHHH----
-----HHHHHHHHHHHS---
-----HHHHHHHHHHHS---
-----HHHHHHHHHHHT---
-----HHHHHHHHHHHHS--
-----HHHHHHHHHHHT---
-----HHHHHHHHHHHT---
-----HHHHHHHHHTTSS--
-----HHHHHHHHHTTSS--
-----HHHHHHHHHTTSS--
-----HHHHHHHHHTTSS--
-----HHHHHHHHHTTSS--
-----HHHHHHHHHHHSS--
-----HHHHHHHHHTTSS--
-----HHHHHHHHHTTSS--
-----HHHHHHHHHTSSS--
-----HHHHHHHHHTTSS--
-----HHHHHHHHTTSSS--
-----HHHHHHHHHHTSS--
-----HHHHHHHHHTTSS--
-----HHHHHHHHHTTSS--
-----HHHHHHHHHHTSS--
-----HHHHHHHHHTSSS--
-----HHHHHHHHHTTSS--
-----HHHHHHHHHTTSS--
-----HHHHHHHHHTTSS--
-----HHHHHHHHHTSSS--
-----HHHHHHHHHTTSS--
-----HHHHHHHHHTTSS--
-----HHHHHHHHHTSS---
-----HHHHHHHHHTTSS--
-----HHHHHHHHHHTSS--
-----HHHHHHHHHTTSS--
-----HHHHHHHHHTTS---
-----HHHHHHHHHHS----
-----HHHHHHHHHTTSS--
-----HHHHHHHHHT-----
-----HHHHHHHHHTT-S--
-----HHHHHHHHTT-SS--
-----HHHHHHHHHTTSS--
-----HHHHHHHHHHTTS--
-----HHHHHHHHHHTSS--
-----HHHHHHHHTTTSS--
-----HHHHHHHHHTTTS--
-----HHHHHHHHHHTTS--
-----HHHHHHHHTT-SS--
-----HHHHHHHHHTTSS--
-----HHHHHHHHHHTSS--
-----HHHHHHHHHHTTS--
-----HHHHHHHHHTTSS--
-----HHHHHHHHHHTS---
-----HHHHHHHHHHHSS--
-----HHHHHHHHHHT-S--
-----HHHHHHHHHHT-S--
-----HHHHHHHHHTT-S--
-----HHHHHHHHHT--S--
-----HHHHHHHHHT--S--
-----HHHHHHHHHTT-S--
-----HHHHHHHHHTTSS--
-----HHHHHHHHHHTTS--
-----HHHHHHHHHH--S--
-----HHHHHHHHHHTSS--
-----HHHHHHHHHTTT---
-----HHHHHHHHHHTS---
-----HHHHHHHHHHS----
-----HHHHHHHHTTSS---
-----HHHHHHHHHHHS---
-----HHHHHHHHHTTS---
-----HHHHHHHHTSSSS--
-----HHHHHHHHHHHHS--
-----HHHHHHHHHTTSS--
-----HHHHHHHHTTSSS--
-----HHHHHHHHHTTSS--
-----HHHHHHHHHTTTT--
-----HHHHHHHHHTTTT--
-----HHHHHHHHHHHTT--
-----HHHHHHHHHHHTT--
-----HHHHHHHHHHHTT--
-----HHHHHHHHTTTTT--
-----HHHHHHHHHHHTT--
-----HHHHHHHHHTTTT--
-----HHHHHHHHHHHHT--
-----HHHHHHHHHTTTT--
-----HHHHHHHHHHHTT--
-----HHHHHHHHHTTTT--
-----HHHHHHHHHHHTT--
-----HHHHHHHHHHHTT--
-----HHHHHHHHHTTGGG-
-----HHHHHHHHHHTTT--
-----HHHHHHHHHHTTT--
-----HHHHHHHHHHTTT--
-----HHHHHHHHHTTTT--
-----HHHHHHHHHHTTT--
-----HHHHHHHHHHTTT--
-----HHHHHHHHHTTTT--
-----HHHHHHHHHHHTT--
-----HHHHHHHHHHHTT--
-----HHHHHHHHHHHHT--
-----HHHHHHHHHHHHH--
-----HHHHHHHHHHHTT--
-----HHHHHHHHHHHTT--
-----HHHHHHHHHHHTT--
-----HHHHHHHHHHTTT--
-----HHHHHHHHHHHHH--
-----HHHHHHHHHHHHTT-
-----HHHHHHHHHHHTT--
-----HHHHHHHHHHHTT--
-----HHHHHHHHHHHHT--
-----HHHHHHHHHHHTT--
-----HHHHHHHHHHHTT--
-----HHHHHHHHHHHHH--
-----HHHHHHHHHHHHHH-
-----HHHHHHHHHHHHHH-
-----HHHHHHHHHHHHTT-
-----HHHHHHHHHHHHHH-
-----HHHHHHHHHHHHHH-
-----HHHHHHHHHHHHTT-
-----HHHHHHHHHHHHTT-
-----HHHHHHHHHHHHTT-
-----HHHHHHHHHHHHHH-
-----HHHHHHHHHHHHHH-
-----HHHHHHHHHHHHTT-
-----HHHHHHHHHHHHHT-
-----HHHHHHHHHHHHHT-
-----HHHHHHHHHHHHHH-
-----HHHHHHHHHHHHHH-
-----HHHHHHHHHHHHHH-
-----HHHHHHHHHHHHHH-
-----HHHHHHHHHHHHHH-
-----HHHHHHHHHHHHHH-
-----HHHHHHHHHHHHH--
-----HHHHHHHHHHHHTT-
-----HHHHHHHHHHHHHT-
-----HHHHHHHHHHHHHH-
-----HHHHHHHHHHHHHT-
-----HHHHHHHHTTTGGG-
-----HHHHHHHHHHHHHT-
-----HHHHHHHHHHHHTT-
-----HHHHHHHHHHHHHH-
-----HHHHHHHHHHHHTT-
-----HHHHHHHHHHHHHH-
-----HHHHHHHHHHHHHH-
-----HHHHHHHHHHHHHH-
-----HHHHHHHHHHHHHH-
-----HHHHHHHHHHHHHH-
-----HHHHHHHHHHHHHH-
-----HHHHHHHHHHHHHT-
-----HHHHHHHHHHHHHH-
-----HHHHHHHHHHHHHH-
-----HHHHHHHHHHHHHH-
-----HHHHHHHHHHHHTT-
-----HHHHHHHHHHHHHH-
-----HHHHHHHHHHHHHH-
-----HHHHHHHHHHHHHT-
-----HHHHHHHHHHHHHT-
-----HHHHHHHHHHHHH--
-----HHHHHHHHHHHTT--
-----HHHHHHHHHHHHH--
-----HHHHHHHHHHHHHT-
-----HHHHHHHHHHHHHT-
-----HHHHHHHHHHHHH--
-----HHHHHHHHHHHTT--
-----HHHHHHHHHHHHH--
-----HHHHHHHHHHHHH--
-----HHHHHHHHHHHHH--
-----HHHHHHHHHHHHH--
-----HHHHHHHHHHHHH--
-----HHHHHHHHHHHHH--
-----HHHHHHHHHHHHH--
-----HHHHHHHHHHHTT--
-----HHHHHHHHHHHHH--
-----HHHHHHHHHHHHH--
-----HHHHHHHHHHHHT--
-----HHHHHHHHHHHHH--
-----HHHHHHHHHHHHH--
-----HHHHHHHHHHHHS--
-----HHHHHHHHHHHHH--
-----HHHHHHHHHHHHT--
-----HHHHHHHHHHGGG--
-----HHHHHHHHHTTTT--
-----HHHHHHHHHHHHH--
-----HHHHHHHHHHHHT--
-----HHHHHHHHHHHHT--
-----HHHHHHHHHHHHT--
-----HHHHHHHHHHHTT--
-----HHHHHHHHTTTTT--
-----HHHHHHHHHTTTT--
-----HHHHHHHHHTT-S--
-----HHHHHHHHHTTTT--
-----HHHHHHHHHHTTT--
-----HHHHHHHHHHGGG--
-----HHHHHHHHHHSTT--
-----HHHHHHHHHTTTT--
-----HHHHHHHHHHH-S--
-----HHHHHHHHHTT-S--
-----HHHHHHHHHHTTS--
-----HHHHHHHHHHHTT--
-----HHHHHHHHHHHTT--
-----HHHHHHHHHHHTT--
-----HHHHHHHHHHHHS--
-----HHHHHHHHHHHTT--
-----HHHHHHHHHHHTT--
-----HHHHHHHHHHHHH--
-----HHHHHHHHHHHTT--
-----HHHHHHHHHHHHH--
-----HHHHHHHHHHHTT--
-----TTHHHHHHHHHHH--
-----HHHHHHHHHHHTT--
-----HHHHHHHHHHHTT--
-----HHHHHHHHHHHHT--
-----HHHHHHHHHHHHH--
-----HHHHHHHHHHHHT--
-----HHHHHHHHHHHHT--
-----HHHHHHHHHHHHH--
-----HHHHHHHHHHHHH--
-----HHHHHHHHHHHTT--
-----HHHHHHHHHHHTT--
-----HHHHHHHHHHHTT--
-----HHHHHHHHHHHTT--
-----HHHHHHHHHHHTS--
-----HHHHHHHHHHHHT--
-----HHHHHHHHHHHHH--
-----HHHHHHHHHHHTT--
-----HHHHHHHHHHHTT--
-----HHHHHHHHHHHTT--
-----HHHHHHHHHHHTT--
-----HHHHHHHHHHHTT--
-----HHHHHHHHHHTTT--
-----HHHHHHHHHHHTT--
-----HHHHHHHHHHHHH--
-----HHHHHHHHHHHHT--
-----HHHHHHHHHHHHT--
-----HHHHHHHHHHHHS--
-----HHHHHHHHHHHHH--
-----HHHHHHHHHHHHH--
-----HHHHHHHHHHTTT--
-----HHHHHHHHHHHHH--
-----HHHHHHHHHHHHT--
-----HHHHHHHHHHHHH--
-----HHHHHHHHHHHTT--
-----HHHHHHHHHHHHH--
-----HHHHHHHHHHHHH--
-----HHHHHHHHHHHHH--
-----HHHHHHHHHHHTT--
-----HHHHHHHHHHHTT--
-----HHHHHHHHHHHHH--
-----HHHHHHHHHHTTT--
-----HHHHHHHHHHHHH--
-----HHHHHHHHHHHHH--
-----HHHHHHHHHHHTT--
-----HHHHHHHHHHHHH--
-----HHHHHHHHHHHHH--
-----HHHHHHHHHHHHH--
-----HHHHHHHHHHHTT--
-----HHHHHHHHHHHTT--
-----HHHHHHHHHHHTT--
-----HHHHHHHHHHHTT--
-----HHHHHHHHHHHTT--
-----HHHHHHHHHHHTT--
-----HHHHHHHHHHHHS--
-----HHHHHHHHHHHHT--
-----HHHHHHHHHHHTT--
-----HHHHHHHHHHHHT--
-----HHHHHHHHHHHHH--
-----HHHHHHHHHHHHH--
-----HHHHHHHHHHHTT--
-----HHHHHHHHHHHHH--
-----HHHHHHHHHHHHH--
-----HHHHHHHHHHHTT--
-----HHHHHHHHHHHHH--
-----HHHHHHHHHHHHT--
-----HHHHHHHHHHHTT--
-----HHHHHHHHHHHHH--
-----HHHHHHHHHHHHH--
-----HHHHHHHHHGGGT--
-----HHHHHHHHHHTTT--
-----HHHHHHHHHHHHS--
-----HHHHHHHHHHHTT--
-----HHHHHHHHHHHHH--
-----HHHHHHHHHHHTT--
-----HHHHHHHHHHTTT--
-----HHHHHHHHHHHTT--
-----HHHHHHHHHHTTT--
-----HHHHHHHHHHHHH--
-----HHHHHHHHHHHHH--
-----HHHHHHHHHHHHH--
-----HHHHHHHHHHHHH--
-----HHHHHHHHHHHHH--
-----HHHHHHHHHHHHTT-
-----HHHHHHHHHHTTT--
-----HHHHHHHHHHHHTT-
-----HHHHHHHHHHHTT--
-----HHHHHHHHHHHHTT-
-----HHHHHHHHHHHHH--
-----HHHHHHHHHHHHTT-
-----HHHHHHHHHHHHTT-
-----HHHHHHHHHHHHTT-
-----HHHHHHHHHHHHTT-
-----HHHHHHHHHHHTT--
-----HHHHHHHHHHHHTT-
-----HHHHHHHHHHHHH--
-----HHHHHHHHHHHHTT-
-----HHHHHHHHHHHHTT-
-----HHHHHHHHHHHHTT-
-----TTHHHHHHHHHHHT-
----SHHHHHHHHHHHHHT-
----SHHHHHHHHHHHHTT-
----SHHHHHHHHHHHHH--
----THHHHHHHHHHHTTT-
-----HHHHHHHHHHHHHT-
-----HHHHHHHHHHTTTT-
-----HHHHHHHHHHTTTT-
-----HHHHHHHHHHHTT--
-----HHHHHHHHHHTTT--
-----HHHHHHHHHHHTT--
-----HHHHHHHHHHTTS--
-----HHHHHHHHHHHTS--
-----HHHHHHHHHHHHTT-
-----HHHHHHHHHHHHHH-
-----HHHHHHHHHHHHHH-
-----HHHHHHHHHHHHHH-
----SSHHHHHHHHHHHHT-
----SSHHHHHHHHHHHHH-
-----SHHHHHHHHHHHHH-
-----SHHHHHHHHHHHHH-
----SSHHHHHHHHHHHHH-
----TTHHHHHHHHHHHHT-
------HHHHHHHHHHHHH-
----S-HHHHHHHHHHHHH-
----TTHHHHHHHHHHHHH-
----S-HHHHHHHHHHHHH-
----S-HHHHHHHHHHHHH-
------HHHHHHHHHHHHH-
------HHHHHHHHHHHHH-
------HHHHHHHHHHHH--
-----THHHHHHHHHHHHT-
-----THHHHHHHHHHHHT-
------HHHHHHHHHHHTT-
------HHHHHHHHHHHHH-
----TTHHHHHHHHHHHHH-
-----SHHHHHHHHHHHHT-
----SSHHHHHHHHHHHHH-
----SSHHHHHHHHHHTT--
-----SHHHHHHHHHHHHT-
----SSHHHHHHHHHHHHT-
----SSHHHHHHHHHHHHT-
----SSHHHHHHHHHHHHT-
---SSSHHHHHHHHHHHTT-
---SSSHHHHHHHHHHHHT-
-----SHHHHHHHHHHHH--
----SSHHHHHHHHHHHH--
----SHHHHHHHHHHHHT--
----SSHHHHHHHHHHTT--
----SSHHHHHHHHHTSS--
----SSHHHHHHHHHHTT--
----SSHHHHHHHHHHTT--
----SSHHHHHHHHHHTT--
----SSHHHHHHHHHHHH--
----TTHHHHHHHHHHTT--
----SSHHHHHHHHHHHH--
----SSHHHHHHHHHHHH--
----SSHHHHHHHHHHHT--
----SSHHHHHHHHHHHS--
----SSHHHHHHHHHHHS--
----SSHHHHHHHHHHT---
----SSHHHHHHHHHHHS--
----SSHHHHHHHHHHHS--
----SSHHHHHHHHHHH---
----SSHHHHHHHHHHHS--
----SSHHHHHHHHHHSS--
----SSHHHHHHHHHHHS--
----SSHHHHHHHHHHTS--
----SSHHHHHHHHHHTS--
----SSHHHHHHHHHTTS--
----SSHHHHHHHHHHTS--
----SSHHHHHHHHHTTS--
-----SHHHHHHHHHHSS--
----SSHHHHHHHHHHTS--
-----SHHHHHHHHHHHS--
----SSHHHHHHHHHHSS--
-----SHHHHHHHHHHTS--
------HHHHHHHHHHHS--
-----THHHHHHHHHHHS--
----SSHHHHHHHHHHHS--
---SSSHHHHHHHHHHHS--
---TT-HHHHHHHHHHHS--
---S-SHHHHHHHHHHHS--
---S--HHHHHHHHHHHS--
---SS-HHHHHHHHHHHS--
---S--HHHHHHHHHHTS--
---S--HHHHHHHHHHHS--
---SS-HHHHHHHHHHHS--
---SS-TTHHHHHHHHSS--
---TT-HHHHHHHHHHTS--
---SS-HHHHHHHHHHHS--
---SSSHHHHHHHHHHHS--
---TT-HHHHHHHHHHTS--
---TTSHHHHHHHHHHHS--
---TTTHHHHHHHHHHHS--
---TTTHHHHHHHHHTTS--
---GGGHHHHHHHHHHTS--
---GGGHHHHHHHHHHTS--
---TTTHHHHHHHHHHHS--
---TT-HHHHHHHHHHHS--
---TTSHHHHHHHHHHHS--
---GGGHHHHHHHHHTTS--
---GGGHHHHHHHHHHHS--
---GGGHHHHHHHHHHHS--
---GGGHHHHHHHHHHHS--
---TTHHHHHHHHHHHHS--
---TTSHHHHHHHHHHTS--
---THHHHHHHHHHTTSS--
---GGGHHHHHHHHHHH---
---THHHHHHHHHHHHSS--
---TTHHHHHHHHHHHSS--
---THHHHHHHHHHTTTS--
---TTHHHHHHHHHHTTS--
---GGGHHHHHHHHHHT---
---TTHHHHHHHHHHHTS--
---THHHHHHHHHHHHT---
---THHHHHHHHHHHHH---
---TTHHHHHHHHHHHT---
---THHHHHHHHHHHHH---
---HHHHHHHHHHHHHH---
---TTHHHHHHHHHHHH---
---THHHHHHHHHHHHH---
---THHHHHHHHHHHHHS--
---THHHHHHHHHHHHH---
---HHHHHHHHHHHHTT---
---HHHHHHHHHHHHTT---
---SHHHHHHHHHHHHS---
---THHHHHHHHHHHHT---
----HHHHHHHHHHHHH---
----HHHHHHHHHHHHH---
----HHHHHHHHHHHHH---
----HHHHHHHHHHHHT---
----HHHHHHHHHHHHT---
----HHHHHHHHHHHTT---
---SHHHHHHHHHHHHS---
----HHHHHHHHHHHTT---
---SHHHHHHHHHHHHT---
----HHHHHHHHHHHHT---
---SHHHHHHHHHHHHT---
----HHHHHHHHHHHHS---
----HHHHHHHHHHHHH---
----HHHHHHHHHHHHT---
----HHHHHHHHHHHHT---
----HHHHHHHHHHHHT---
----HHHHHHHHHHHHS---
----HHHHHHHHHHHTTS--
----HHHHHHHHHHHH----
----HHHHHHHHHHHHT---
----HHHHHHHHHHHTT---
----HHHHHHHHHHHTT---
----HHHHHHHHHHHHT---
----HHHHHHHHHHHTTS--
----HHHHHHHHHHHHS---
----HHHHHHHHHHHTTS--
----HHHHHHHHHHHHTS--
----HHHHHHHHHHHHTS--
----HHHHHHHHHHHHHS--
----HHHHHHHHHHHHHS--
----HHHHHHHHHHHHSS--
----HHHHHHHHHHHHHS--
----HHHHHHHHHHHHTS--
----HHHHHHHHHHTTTS--
----HHHHHHHHHHHTTS--
----HHHHHHHHHHHHS---
----HHHHHHHHHHHTTS--
----HHHHHHHHHHHHHS--
----HHHHHHHHHHHHTS--
----HHHHHHHHHHTTTS--
----HHHHHHHHHHTTT---
----HHHHHHHHHHHHH---
----HHHHHHHHHHHHH---
----HHHHHHHHHHTTT---
----HHHHHHHHHHHHH---
----TTHHHHHHHHHHH---
----TTHHHHHHHHHHH---
----HHHHHHHHHHHTTS--
----HHHHHHHHHHHHH---
----HHHHHHHHHHHHHS--
----HHHHHHHHHHTTT---
----HHHHHHHHHHTTT---
----HHHHHHHHHHHTT---
----HHHHHHHHHHHHHS--
----HHHHHHHHHHHTS---
----HHHHHHHHHHHTT---
----HHHHHHHHHHHHHS--
----HHHHHHHHHHHTT---
----HHHHHHHHHHHHH---
----HHHHHHHHHHHTT---
----HHHHHHHHHHHHH---
----HHHHHHHHHHHHS---
---SHHHHHHHHHHHHTS--
----HHHHHHHHHHHTTS--
----HHHHHHHHHHHHHS--
----HHHHHHHHHHHTS---
----HHHHHHHHHHHHHS--
----HHHHHHHHHHHHHS--
----HHHHHHHHHHHTTS--
----HHHHHHHHHHHTTS--
----HHHHHHHHHHHTTS--
----HHHHHHHHHHHHSS--
----HHHHHHHHHHHHHS--
----HHHHHHHHHHHHT---
----HHHHHHHHHHHHH---
----HHHHHHHHHHHHH---
----HHHHHHHHHHHHH---
----HHHHHHHHHHHHH---
----HHHHHHHHHHHTT---
----HHHHHHHHHHHHH---
----HHHHHHHHHHHHHS--
----HHHHHHHHHHTTSS--
----HHHHHHHHHHHTTS--
----HHHHHHHHHHTTTS--
----HHHHHHHHHHHHHS--
----HHHHHHHHHHHHHS--
----HHHHHHHHHHHHHS--
----HHHHHHHHHHHTTS--
---SHHHHHHHHHHHTTS--
---SHHHHHHHHHHHHHS--
----HHHHHHHHHHHTTS--
---SHHHHHHHHHHTTTS--
---SHHHHHHHHHHHHHS--
---SHHHHHHHHHHHHH---
---SHHHHHHHHHHHTT---
---SHHHHHHHHHHHHH---
---SHHHHHHHHHHHTT---
---SHHHHHHHHHHHTT---
---SHHHHHHHHHHHHH---
---SHHHHHHHHHHHHH---
---SHHHHHHHHHHHHH---
---SHHHHHHHHHHHHHS--
---SHHHHHHHHHHHHHS--
----HHHHHHHHHHHHHS--
---SHHHHHHHHHHHHHS--
---SHHHHHHHHHHHHHS--
---SHHHHHHHHHHHHTS--
---SHHHHHHHHHHTTTS--
--SSHHHHHHHHHHHHT---
--S-HHHHHHHHHHHHTS--
--SSHHHHHHHHHHHHTS--
----HHHHHHHHHHHHTS--
---SHHHHHHHHHHHTTS--
--SSHHHHHHHHHHHHSS--
--S-HHHHHHHHHHHHSS--
--S-HHHHHHHHHHHHHS--
--S-HHHHHHHHHHTTS---
--SSHHHHHHHHHHHTT---
--SSHHHHHHHHHHHTT---
--SSHHHHHHHHHHHTT---
--SSHHHHHHHHHHHTS---
---SHHHHHHHHHHHHT---
--SSHHHHHHHHHHHH-S--
--SSHHHHHHHHHHHT----
--SSHHHHHHHHHHHTS---
--SSHHHHHHHHHHHTTS--
--SSHHHHHHHHHHHHT---
--SSHHHHHHHHHHHHT---
--SSHHHHHHHHHHHHT---
--SSHHHHHHHHHHHHHS--
--SSHHHHHHHHHHHHTS--
--SSHHHHHHHHHHHHT---
--SSHHHHHHHHHHHHT---
--SSHHHHHHHHHHHHT---
--SSHHHHHHHHHHHHHS--
--SSHHHHHHHHHHTTSS--
--SSHHHHHHHHHHHTTS--
--SSHHHHHHHHHHHHHS--
--SSHHHHHHHHHHHTTS--
--SSHHHHHHHHHHHHHS--
--SSHHHHHHHHHHHHHS--
--SSHHHHHHHHHHHTTS--
--SSHHHHHHHHHHHH-S--
--SSHHHHHHHHHHHHSS--
--SSHHHHHHHHHHHHT---
--SSHHHHHHHHHHHHS---
--SSHHHHHHHHHHHHT---
--SSHHHHHHHHHHHHH---
--SSHHHHHHHHHHHHH---
--SSHHHHHHHHHHHHH---
--SSHHHHHHHHHHHHT---
--SSHHHHHHHHHHHHH---
--SSHHHHHHHHHHHHH---
--SSHHHHHHHHHHHHH---
--SSHHHHHHHHHHHHHS--
--SSHHHHHHHHHHHTT---
--SSHHHHHHHHHHHTT---
--SSHHHHHHHHTTTTT---
--SSHHHHHHHHHHHTT---
--SSHHHHHHHHTTTTT---
--SSHHHHHHHHHHHTT---
--SSHHHHHHHHHHHTT---
--SSHHHHHHHHTTTTT---
--SSHHHHHHHHTTTTT---
--SSHHHHHHHHTTTTT---
--SSHHHHHHHHHHHTT---
--SSHHHHHHHHTTTTT---
--SSHHHHHHHTTTTTTS--
--SSHHHHHHHHHHHTT---
--SSHHHHHHHHTTTTTS--
--SSHHHHHHHHHHHTTS--
--SSHHHHHHHHHHHTTS--
--SSHHHHHHHHHHHTTS--
--SSHHHHHHHHHHHTT---
--SSHHHHHHHHHHTTTS--
--SSHHHHHHHHHHHTTS--
--SSHHHHHHHHHHHTTS--
--SSHHHHHHHHHHHTT---
--SSHHHHHHHHHHHTTS--
--SSHHHHHHHHHHHTT---
--SSHHHHHHHHHHHHH---
--SSHHHHHHHHHHHTTS--
--SSHHHHHHHHHHHHHS--
--SSHHHHHHHHHHHHHS--
--SSHHHHHHHHHHTTTS--
--SSHHHHHHHHHHHHHS--
--SSHHHHHHHHHHHHHS--
--SSHHHHHHHHHHHTTS--
--SSHHHHHHHHHHTTTS--
--SSHHHHHHHHHHHHHS--
--SSHHHHHHHHHHHHHS--
--S-HHHHHHHHHHHHH---
--SSHHHHHHHHHHHTTS--
--SSHHHHHHHHHHHTTS--
--SSHHHHHHHHHHHHHS--
--SSHHHHHHHHHHHTT---
--SSHHHHHHHHHHHHHS--
--SSHHHHHHHHHHHTTS--
--SSHHHHHHHHHHHTTS--
--SSHHHHHHHHHHHTTS--
--SSHHHHHHHHHHHHH---
--SSHHHHHHHHHHHHH---
--SSHHHHHHHHHHHTT---
--SSHHHHHHHHHHHHH---
--SSHHHHHHHHHHHHHS--
--SSHHHHHHHHHHHHH---
--SSHHHHHHHHHHHHHS--
--SSHHHHHHHHHHHTT---
--SSHHHHHHHHHHHTTS--
--SSHHHHHHHHHHHHHS--
--SSHHHHHHHHHHHTTS--
--SSHHHHHHHHHHHTTS--
--SSHHHHHHHHHHHTTS--
--SSHHHHHHHHHHHTT---
--SSHHHHHHHHHHHTT---
--SSHHHHHHHHHHHHT---
--SSHHHHHHHHHHHHH---
--SSHHHHHHHHHHHTT---
--SSHHHHHHHHHHHTT---
--SSHHHHHHHHHHTTT---
--SSHHHHHHHHHHHHH---
--SSHHHHHHHHHHHHH---
--SSHHHHHHHHHHTTT---
--SSHHHHHHHHHHHHHS--
--SSHHHHHHHHHHHHHS--
--SSHHHHHHHHHHHHSS--
--SSHHHHHHHHHHHTTS--
--SSHHHHHHHHHHHTTS--
--SSHHHHHHHHHHHTS---
--SSHHHHHHHHHHHTT---
--SSHHHHHHHHHHHTTS--
--S-HHHHHHHHHHHHTS--
--S-HHHHHHHHHHHHT---
--SSHHHHHHHHHHHTTS--
--SSHHHHHHHHHHTTTS--
--SSHHHHHHHHHHHHHS--
--S-HHHHHHHHHHHHHS--
--SSHHHHHHHHHHHHHS--
--S-HHHHHHHHHHHHHS--
--SSHHHHHHHHHHHHHS--
--SSHHHHHHHHHHHHHS--
--SSHHHHHHHHHHHHHS--
--SSHHHHHHHHHHHTTS--
--SSHHHHHHHHHHHTTS--
--SSHHHHHHHHHHHTTS--
--SSHHHHHHHHHHHTTS--
--SSHHHHHHHHHHHTTS--
--SSHHHHHHHHHHHHHS--
--SSHHHHHHHHHHHHH---
--S-HHHHHHHHHHHTTS--
--SSHHHHHHHHHHHHH---
--SSHHHHHHHHHHHHHS--
--SSHHHHHHHHHHHTT---
---SHHHHHHHHHHHTT---
---SHHHHHHHHHHHHH---
---SHHHHHHHHHHHHH---
---SHHHHHHHHHHHHHS--
--SSHHHHHHHHHHHHH---
--SSHHHHHHHHHHHTT---
--SSHHHHHHHHHHHHH---
---SHHHHHHHHHHHHH---
---SHHHHHHHHHHHTT---
--SSHHHHHHHHHHHHHS--
--SSHHHHHHHHHHHTT---
---SHHHHHHHHHHHTT---
---SHHHHHHHHHHHHHS--
--SSHHHHHHHHHHHHH---
---SHHHHHHHHHHHTT---
---SHHHHHHHHHHHHHS--
---SHHHHHHHHHHHTT---
---SHHHHHHHHHHTTTS--
--SSHHHHHHHHHGGGTS--
---SHHHHHHHHHHTTT---
--SSHHHHHHHHGGGGTS--
--SSHHHHHHHHHHTTTS--
---SHHHHHHHHHHTTT---
---SHHHHHHHHHHTTT---
---SHHHHHHHHHHHHH---
---SHHHHHHHHHTTTT---
---SHHHHHHHHHGGGT---
---SHHHHHHHHHGGGT---
--SSHHHHHHHHGGGGTS--
---SHHHHHHHHGGGGT---
---SHHHHHHHTSGGGT---
---SHHHHHHHTTHHHH---
---SHHHHHHHTTGGGT---
---SHHHHHHHTTGGGT---
---SHHHHHTGGGGGGT---
---SHHHHHHHTTGGGT---
---SHHHHHHHHSGGGTS--
---SHHHHHHHHT-TTTS--
--SSHHHHHHHTTGGGT---
---SHHHHHHHTTGGGT---
---SHHHHHHHTT-TTT---
---SHHHHHHHHTHHHHS--
---SHHHHHHHTTHHHHS--
---SHHHHHHHTTHHHHS--
--SSHHHHHHHT-HHHH---
--SSHHHHHHHHSHHHH---
--SSHHHHHHHHTGGGTS--
--SSHHHHHHHHTHHHHS--
---SHHHHHHHHSGGGTS--
--SSHHHHHHHH-GGGT---
--SSHHHHHHHHTHHHHS--
--SSHHHHHHHTSGGGT---
--SSHHHHHHHTSHHHHS--
---SHHHHHHHHSHHHHS--
--S-HHHHHHHHTGGGTS--
--SSHHHHHHHTTHHHHS--
--SSHHHHHHHTTHHHHS--
--SSHHHHHHHHTHHHHS--
--SSHHHHHHHT-GGGTS--
--SSHHHHHHHTTHHHHS--
--SSHHHHHHHTSHHHHS--
--SSHHHHHHHTTHHHH---
--SSHHHHHHHTTHHHHS--
--S-HHHHHHHTTHHHHS--
---SHHHHHHHTTHHHHS--
--S-HHHHHHHTTHHHH---
--SSHHHHHHHT-HHHHS--
---SHHHHHHHTTHHHHS--
---SHHHHHHHTTGGGTS--
--SSHHHHHHHTTHHHHS--
--SSHHHHHHHTTGGGTS--
--SSHHHHHHHHTGGGTS--
---SHHHHHHHTTHHHHS--
---SHHHHHHHTTGGGTS--
---SHHHHHHHHHGGGTS--
---SHHHHHHHTTGGGTS--
---SHHHHHHHTTHHHHS--
---SHHHHHHHTTHHHHS--
--SSHHHHHHHTTHHHHS--
---SHHHHHHTTTHHHHS--
---SHHHHHHHTTHHHHS--
--SSHHHHHHHHHGGGTS--
--SSHHHHHHHHHGGGTS--
--SSHHHHHHHHHHHHHS--
--S-HHHHHHHTTGGGTS--
--SSHHHHHHHTTGGGT---
--SSHHHHHHHTTHHHHS--
--SSHHHHHHHHHHHHHS--
--SSHHHHHHHHHHHHHS--
--SSHHHHHHHTTSTTTS--
--SSHHHHHHHTTSTTTS--
--S-HHHHHHHTT-TTTS--
--SSHHHHHHHHT-TTTS--
--SSHHHHHHHTS-TTTS--
--SSHHHHHHHS--TTTS--
--SSHHHHHHHTT-TTTS--
--SSHHHHHHHTT-TTTS--
--SSHHHHHHHHS-TTTTT-
--SSHHHHHHHHS-TTTS--
--SSHHHHHHHTT-TTTS--
--SSHHHHHHHTTHHHHS--
--SSHHHHHHHTTGGGTS--
--SSHHHHHHHTTGGGTS--
--SSHHHHHHHTTHHHHTT-
--SSHHHHHHHTTHHHHS--
--SSHHHHHHGGGHHHHS--
--SSHHHHHHHTTHHHHS--
--SSHHHHHHHHTHHHHS--
--S-HHHHHHHTTHHHHS--
--SSHHHHHHHTTHHHHS--
--SSHHHHHHHHTHHHHS--
---SHHHHHHHTTHHHHS--
--SSHHHHHHHTTHHHHS--
---SHHHHHHHHTHHHHS--
--SSHHHHHHHTTHHHHS--
--SSHHHHHHHHTHHHHS--
---SHHHHHHHTTHHHHS--
--SSHHHHHHHH-HHHHS--
---SHHHHHHHTTHHHH---
---SHHHHHHHHSHHHHS--
--SSHHHHHHHH-HHHHS--
--SSHHHHHHHHSHHHHS--
--SSHHHHHHHTTGGGTS--
---SHHHHHHTTTHHHHS--
--SSHHHHHHHTTHHHHS--
--SSHHHHHHHTTHHHHS--
--SSHHHHHHHHGGGTSS--
--SSHHHHHHHTTHHHHS--
--S-HHHHHHHTTHHHHS--
--SSHHHHHHHHHHHHHS--
--SSHHHHHHTTSHHHHS--
--SSHHHHHHHTTHHHHS--
--SSHHHHHHHTTHHHHS--
--SSHHHHHHHTTTTTSS--
--SSHHHHHHHTTHHHHS--
--SSHHHHHHHHHHHHHS--
--SSHHHHHHTTTHHHHS--
--SSHHHHHHHTTHHHHS--
--SSHHHHHHHTTHHHHS--
---SHHHHHHHTTHHHHS--
--SSHHHHHHHTTHHHHS--
--SSHHHHHHHHTHHHHS--
--SSHHHHHHHTSHHHHS--
--SSHHHHHHHTTSTTTS--
--SSHHHHHHHH-HHHHS--
--SSHHHHHHHHHHHHHS--
--SSHHHHHHHTTHHHHS--
--SSHHHHHHHTTHHHHS--
--SSHHHHHHHTTHHHHS--
--SSHHHHHHHHTGGGTS--
--SSHHHHHHHHTGGGTS--
--SSHHHHHHHHTGGGSS--
--SSHHHHHHGGGTTTSS--
--SSHHHHHHHTTTTTSS--
--SSHHHHHHHTT-TTSS--
--SSHHHHHHHGGGGGSS--
--SSHHHHHHHTTTTTTS--
--SSHHHHHHHHHGGGTS--
--SSHHHHHHHTTHHHHS--
--SSHHHHHHTTTHHHHS--
--SSHHHHHHHHHHHHHS--
--SSHHHHHHHTTHHHHS--
--SSHHHHHHHHHHHHHS--
--SSHHHHHHHTTTTTSS--
--SSHHHHHHHH-TTTTTT-
--SSHHHHHHHHHHHHHS--
--SSHHHHHHHTTTTTSS--
--S-HHHHHHHTTHHHHS--
--SSHHHHHHHTTSGGGS--
--SSHHHHHHHHHSSTTS--
---SHHHHHHHHHTTTTTT-
---SHHHHHHHHHHGGG---
--SSHHHHHHHTTSSTTS--
--SSHHHHHHHHHHHHHS--
--SSHHHHTTHHHHHHH---
--SSHHHHHHHHHHHHH---
--SSHHHHHHHHHHHHH---
--SSHHHHHHHHHHHHH---
--SSHHHHHHHHHHHHS---
--SSHHHHHHHHHHHHT---
--SSHHHHHHHHHHHHH---
--SSHHHHHHHHHHHHH---
--SSHHHHHHHHHHHHH---
--SSHHHHHHHHHHHHT---
--SSHHHHHHHHHHHHH---
--SSHHHHHHHHHHHHH---
--SSHHHHHHHHHHHHS---
--S-HHHHHHHHHHHHT---
--SSHHHHHHHHHHHHH---
--SSHHHHHHHHHHHHH---
--SSHHHHHHHHHHHHH---
--SSHHHHHHHHHHHHH---
--SSHHHHHHHHHHHHH---
--S-HHHHHHHHHHHHH---
--SSHHHHHHHHHHHHHS--
--SSHHHHHHHHHHHHH---
--SSHHHHHHHHHHHHTS--
--SSHHHHHHHHHHHHS---
--SSHHHHHHHHHHHHT---
--SSTTHHHHHHHHHHHS--
--SSHHHHHHHHHHHHH---
--SSHHHHHHHHHHHHHS--
--SSHHHHHHHHHHHHH---
--SSHHHHHHHHHHHHH---
--SSHHHHHHHHHHHHT---
--SSHHHHHHHHHHHHHS--
--SSHHHHHHHHHHHHH---
--SSHHHHHHHHHHHHH---
--SSHHHHHHHHHHHHH---
--SSHHHHHHHHHHHHH---
--SSHHHHHHHHHHHHHS--
--SSHHHHHHHHHHHHH---
--SSHHHHHHHHHHHHH---
--SSHHHHHHHHHHHHHS--
--SSHHHHHHHHHHHHHS--
--SSHHHHHHHHHHHHH---
--SSHHHHHHHHHHHHH---
--SSHHHHHHHHHHHHT---
--SSHHHHHHHHHHHHS---
--SSHHHHHHHHHHHTT---
--SSHHHHHHHHHHHTT---
--SSHHHHHHHHHHHHS---
--SSHHHHHHHHHHHHT---
--SSHHHHHHHHHHHHH---
--SSHHHHHHHHHHHHTS--
--SSHHHHHHHHHHHHT---
---SHHHHHHHHHHHHH---
---SHHHHHHHHHHHHH---
--SSHHHHHHHHHHHHHS--
--SSHHHHHHHHHHHHTS--
---SHHHHHHHHHHHHH---
--SSHHHHHHHHHHHHH---
--SSHHHHHHHHHHHHH---
--SSHHHHHHHHHHHTTS--
--SSHHHHHHHHHHHHH---
--S-HHHHHHHHHHHHH---
--SSHHHHHHHHHHHHTS--
--SSHHHHHHHHHHHHSS--
--SSHHHHHHHHHHHHS---
--SSHHHHHHHHHHHHHS--
--SSHHHHHHHHHHHTT---
--SSHHHHHHHHHHHTT---
--SSHHHHHHHHHHHTTS--
--SSHHHHHHHHHHHTS---
--SSHHHHHHHHHHHHT---
--SSHHHHHHHHHHHTT---
--SSHHHHHHHHHHHHT---
--SSHHHHHHHHHHHHT---
--SSHHHHHHHHHHHHT---
--SSHHHHHHHHHHHTT---
--SSHHHHHHHHHHGGG---
--SSHHHHHHHHHHGGG---
--SSHHHHHHHHHGGGG---
--SSHHHHHHHHHGGGG---
--SSHHHHHHHHHHGGG---
--SSHHHHHHHHHGGGG---
---SHHHHHHHHHHTT----
--SSHHHHHHHHHH------
--SSHHHHHHHHHHSS----
--SSHHHHHHHHHTTSS---
--SSHHHHHHHHHTT-S---
--SSHHHHHHHHHHH-----
--SSHHHHHHHHHHHS----
--SSHHHHHHHHHHH-----
--SSHHHHHHHHHHHTS---
--SSHHHHHHHHHHTTSS--
--SSHHHHHHHHHHTTSS--
--SSHHHHHHHHHHHTT---
--SSHHHHHHHHHHHTT---
--SSHHHHHHHHHHHHS---
--SSHHHHHHHHHHHTTS--
--SSHHHHHHHHHHHGGG--
--SSHHHHHHHHHHTTS---
--SSHHHHHHHHHHHTT---
--SSHHHHHHHHHHHTTS--
--SSHHHHHHHHHHHTTS--
--SSHHHHHHHHHHTTS---
--SSHHHHHHHHHHHTT---
--SSHHHHHHHHHHTTS---
--SSHHHHHHHHHHHTTS--
--SSHHHHHHHHHHHTTS--
--SSHHHHHHHHHHHTTS--
--SSHHHHHHHHHHHHT---
--SSHHHHHHHHHHTTS---
--SSHHHHHHHHHHHTT---
--SSHHHHHHHHHHHHHS--
--SSHHHHHHHHHHHTT---
--SSHHHHHHHHHHHTT---
--SSHHHHHHHHHHHTT---
--SSHHHHHHHHHHHTT---
--SSHHHHHHHHHHHHH---
--SSHHHHHHHHHHTTT---
--SSHHHHHHHHHHHTT---
--SSHHHHHHHHHHHTT---
--SSHHHHHHHHHHHTT---
--SSHHHHHHHHHHHTT---
--SSTTHHHHHHHHHTT---
--SSHHHHHHHHHHHTT---
--SSHHHHHHHHHHHHH---
--SSHHHHHHHHHHHHH---
--SSHHHHHHHHHHHTT---
--SSHHHHHHHHHHHTT---
--SSHHHHHHHHHHHTT---
--SSHHHHHHHHHHHTT---
--SSHHHHHHHHHHHTT---
--SSHHHHHHHHHHHTT---
--SSHHHHHHHHHHHTT---
--SSHHHHHHHHHHHHH---
--SSHHHHHHHHHHHTT---
--SSHHHHHHHHHHHTT---
--SSHHHHHHHHHHHTT---
--SSHHHHHHHHHHHTT---
--SSHHHHHHHHHHHTT---
--SSHHHHHHHHHHHTT---
--SSHHHHHHHHHHHTT---
--SSHHHHHHHHHHHTT---
--SSHHHHHHHHHHHTT---
--SSHHHHHHHHHHTTT---
--SSHHHHHHHHHHHTT---
--SSHHHHHHHHHHHTT---
--SSHHHHHHHHHHHTT---
--SSHHHHHHHHHHHHH---
---SHHHHHHHHHHHHH---
---SHHHHHHHHHHHHH---
--SSHHHHHHHHHHHTT---
--SSHHHHHHHHHHHTT---
--SSHHHHHHHHHHHTT---
---SHHHHHHHHHHTTT---
---SHHHHHHHHHHHTT---
---SHHHHHHHHHHHTT---
---SHHHHHHHHHHHTT---
---SHHHHHHHHHHHHH---
---SHHHHHHHHHHTTT---
---SHHHHHHHHHHHHH---
---SHHHHHHHHHHHHH---
---SHHHHHHHHHHHTT---
---SHHHHHHHHHHHTT---
--SSHHHHHHHHHHHTT---
--SSHHHHHHHHHHHHH---
---SHHHHHHHHHHHHH---
---SHHHHHHHHHHHHH---
---SHHHHHHHHHHHTT---
---SHHHHHHHHHHHTT---
---SHHHHHHHHHHHTT---
---SHHHHHHHHHHTTT---
---SHHHHHHHHHHHTT---
---SHHHHHHHHHHHTT---
---SHHHHHHHHHHHHH---
---SHHHHHHHHHHHTT---
---SHHHHHHHHHHHTT---
---SHHHHHHHHHHHTT---
---SHHHHHHHHHHHTT---
---SHHHHHHHHHHHTT---
---SHHHHHHHHHHHTT---
---SHHHHHHHHHHTTT---
---SHHHHHHHHHHTTT---
---SHHHHHHHHHHTTT---
---SHHHHHHHHHHHHH---
---SHHHHHHHHHHHTT---
---SHHHHHHHHHHHHH---
--SSHHHHHHHHHHHTT---
---SHHHHHHHHHHTTT---
---SHHHHHHHHHHHHH---
--SSHHHHHHHHHHHHH---
---SHHHHHHHHHHHHH---
---SHHHHHHHHHHTTT---
--SSHHHHHHHHHHTTT---
---SHHHHHHHHHHTTT---
---SHHHHHHHHHHHTT---
---SHHHHHHHHHHHHH---
---SHHHHHHHHHHHTT---
---SHHHHHHHHHHHHH---
---SHHHHHHHHHHHHH---
---SHHHHHHHHHHHHH---
---SHHHHHHHHHHHHH---
--SSHHHHHHHHHHTTT---
---SHHHHHHHHHHTTT---
---SHHHHHHHHHHHTT---
--SSHHHHHHHHHHHTT---
--SSHHHHHHHHHHHHH---
--SSHHHHHHHHHHHTT---
--SSHHHHHHHHHHHTT---
---SHHHHHHHHHHTTT---
--SSHHHHHHHHHHHTT---
--SSHHHHHHHHHHHHH---
---SHHHHHHHHHHHHH---
---SHHHHHHHHHHHHH---
--SSHHHHHHHHHHTTT---
---SHHHHHHHHHHHHH---
--SSHHHHHHHHHHHHH---
---SHHHHHHHHHHHTT---
---SHHHHHHHHHHHHH---
---SHHHHHHHHHHHTT---
---SHHHHHHHHHHHHH---
--SSHHHHHHHHHHHHH---
--SSHHHHHHHHHHHTT---
--SSHHHHHHHHHHHHHS--
--SSHHHHHHHHHHHHHS--
--SSHHHHHHHHHHHHH---
--SSHHHHHHHHHHHHH---
--SSHHHHHHHHHHHHH---
--SSHHHHHHHHHHHHH---
--SSHHHHHHHHHHHTT---
---SHHHHHHHHHHHTT---
--SSHHHHHHHHHHHTT---
---SHHHHHHHHHHHHHS--
---SHHHHHHHHHHHHH---
---SHHHHHHHHHHHHHS--
---SHHHHHHHHHHHHH---
--SSHHHHHHHHHHHHH---
--SSHHHHHHHHHHHHH---
--SSHHHHHHHHHHHHH---
--SSHHHHHHHHHHHHHS--
--S-HHHHHHHHHHHHH---
--SSHHHHHHHHHHHTT---
--SSHHHHHHHHHHHTT---
---SHHHHHHHHHHHTT---
--SSHHHHHHHHHHHTT---
--SSHHHHHHHHHHHHH---
--SSHHHHHHHHHHHHH---
---SHHHHHHHHHHHHT---
--SSHHHHHHHHHHHTT---
--SSHHHHHHHHHHHHH---
---SHHHHHHHHHHHHH---
--SSHHHHHHHHHHHTT---
--SSHHHHHHHHHHHHT---
--SSHHHHHHHHHHHHTT--
--SSHHHHHHHHHHHHTT--
--SSHHHHHHHHHHHHHT--
---SHHHHHHHHHHHHHTT-
---SHHHHHHHHHHHHHTT-
---SHHHHHHHHHHHHHTT-
---SHHHHHHHHHHTTTT--
--SSHHHHHHHHHHHHHTT-
---SHHHHHHHHHHHHHT--
--SSHHHHHHHHHHHHHS--
--SSHHHHHHHHHHHTT---
--SSHHHHHHHHHHTTS---
--SSHHHHHHHHHHHHSTT-
---SHHHHHHHHHHHH-TT-
--SSHHHHHHHHHHHHTTT-
--SSHHHHHHHHHHTT-TT-
---SHHHHHHHHHHTTTS--
---SHHHHHHHHHHTTTTT-
--SSHHHHHHHHHHHTTTT-
--SSHHHHHHHHHHHTTTT-
---SHHHHHHHHHHHHTS--
---SHHHHHHHHHHHHTTT-
---SHHHHHHHHHHHTTTT-
--SSHHHHHHHHHHHTTTT-
---SHHHHHHHHHHHTTS--
---SHHHHHHHHHHHTTTT-
---SHHHHHHHHHHHTTTT-
---SHHHHHHHHHHTTTS--
--SSHHHHHHHHHHHTTS--
---SHHHHHHHHHHHTTTT-
--SSHHHHHHHHHHHHHTT-
---SHHHHHHHHHHHHHTT-
---SHHHHHHHHHHHHHTT-
---SHHHHHHHHHHHHHTT-
--SSHHHHHHHHHHHTTTT-
---SHHHHHHHHHHHTTTT-
--SSHHHHHHHHHHHTTTT-
---SHHHHHHHHHHHTTTT-
---SHHHHHHHHHHHTTS--
---SHHHHHHHHHHHTSS--
---SHHHHHHHHHHHTTS--
---STTHHHHHHHHHHHTT-
---SHHHHHHHHHHHTTTT-
---SHHHHHHHHHHTTTS--
---SHHHHHHHHHHHHHTT-
---SHHHHHHHHHHTTTTT-
---SHHHHHHHHHHTTTTT-
---SHHHHHHHHHHHHHTT-
---SHHHHHHHHHHHTTTT-
---SHHHHHHHHHHHHSTT-
---SHHHHHHHHHHTTTTT-
--SSHHHHHHHHHHTTTTT-
---SHHHHHHHHHHTTTTT-
--SSHHHHHHHHHHTTTS--
--SSHHHHHHHHHHTTTTT-
--S-HHHHHHHHHHHTTTT-
---SHHHHHHHHHHTTS---
---SHHHHHHHHHHTTS---
--SSHHHHHHHHHHTTS---
--SSHHHHHHHHHHHTS---
--SSHHHHHHHHHHTTSS--
--SSHHHHHHHHHHTTTS--
--SSHHHHHHHHHHHHHS--
--SSHHHHHHHHHHTTTS--
--SSHHHHHHHHHHHTTTT-
--SSHHHHHHHHHHTTS---
--SSHHHHHHHHHHTTTTT-
--SSHHHHHHHHHHTTTTT-
---SHHHHHHHHHHHHHTT-
---SHHHHHHHHHHHHHTT-
---SHHHHHHHHHHTTTTT-
---SHHHHHHHHHHTTSS--
--SSHHHHHHHHHHTTSS--
--SSHHHHHHHHHHTTSS--
--SSHHHHHHHHHHHHHS--
--SSHHHHHHHHHHTTSS--
---SHHHHHHHHHHTTSS--
--SSHHHHHHHHHHTTSS--
---SHHHHHHHHHTTTTT--
--SSHHHHHHHHHHTTSS--
---SHHHHHHHHHTTTTT--
--SSHHHHHHHHHHTTTT--
---SHHHHHHHHHHTTTT--
---SHHHHHHHHHHTTTT--
---SHHHHHHHHHHTTTT--
---SHHHHHHHHHHTTTT--
---SHHHHHHHHHHTTTT--
---SHHHHHHHHHHHHSS--
---SHHHHHHHHHHHHSS--
---SHHHHHHHHHHHTSS--
---SHHHHHHHHHHTTTT--
---SHHHHHHHHHHTTSS--
---SHHHHHHHHHHTTSS--
--SSHHHHHHHHHHTTSS--
---SHHHHHHHHHHTTTT--
---SHHHHHHHHHTTTSS--
---SHHHHHHHHHHTTTT--
---SHHHHHHHHHHTTSS--
---SHHHHHHHHHHTTTT--
---SHHHHHHHHHHTTSS--
---SHHHHHHHHHHHHSS--
---SHHHHHHHHHHTTSS--
---SHHHHHHHHHTTTTT--
---SHHHHHHHHHHTTTT--
---SHHHHHHHHHHTTTT--
----HHHHHHHHHHHHHS--
---SHHHHHHHHHHTTSS--
---SHHHHHHHHHHTTTT--
---SHHHHHHHHHHTTTT--
---SHHHHHHHHHHTTTT--
---SHHHHHHHHHTTTSS--
---SHHHHHHHHHTTTSS--
---SHHHHHHHHHHTTTT--
---SHHHHHHHHHHTTSS--
---SHHHHHHHHHHHHTT--
---SHHHHHHHHHHTTTS--
--SSHHHHHHHHHHTTSS--
--SSHHHHHHHHHHTTSS--
---SHHHHHHHHHHTTSS--
---SHHHHHHHHHHHHHHT-
---SHHHHHHHHHHHHHS--
---SHHHHHHHHHHHHHH--
---SHHHHHHHHHHHHHH--
---SHHHHHHHHHHHHHTT-
--SSHHHHHHHHHHHHHTT-
--SSHHHHHHHHHHHHHTT-
---SHHHHHHHHHHHHHHT-
---SHHHHHHHHHHHHHHT-
---SHHHHHHHHHHHHHHH-
---SHHHHHHHHHHHHHHT-
---SHHHHHHHHHHHHHHT-
---SHHHHHHHHHHHHTT--
---SHHHHHHHHHHHHTT--
---SHHHHHHHHHHHHTT--
---SHHHHHHHHHHHHTT--
----HHHHHHHHHHHHTT--
---SHHHHHHHHHHHHTT--
---SHHHHHHHHHHHHTT--
---SHHHHHHHHHHTTTT--
---SHHHHHHHHHHHHHS--
--SSHHHHHHHHHHHHT---
---SHHHHHHHHHHHHH---
---SHHHHHHHHHHHHH---
---SHHHHHHHHHHHHH---
---SHHHHHHHHHHHHH---
---SHHHHHHHHHHHHH---
---SHHHHHHHHHHHHH---
---SHHHHHHHHHHTTT---
---SHHHHHHHHHHHTTS--
---SHHHHHHHHHHHTT---
---SHHHHHHHHHHHHHS--
---SHHHHHHHHHHHHH---
---SHHHHHHHHHHTTT---
---SHHHHHHHHHHHTT---
---SHHHHHHHHHHHHHS--
---SHHHHHHHHHHHHH---
---SHHHHHHHHHHHHH---
---SHHHHHHHHHHHHH---
---SHHHHHHHHHHHHH---
---SHHHHHHHHHHHHH---
---SHHHHHHHHHHHHH---
---SHHHHHHHHHHHHHT--
---SHHHHHHHHHHHHHS--
---SHHHHHHHHHHHHHT--
---SHHHHHHHHHHHHHT--
---SHHHHHHHHHHHHH---
---SHHHHHHHHHHHHHT--
---SHHHHHHHHHHHHH---
---SHHHHHHHHHHTTT---
---SHHHHHHHHHHHHH---
---SHHHHHHHHHHHHH---
---SHHHHHHHHHHHTT---
---SHHHHHHHHHHHHH---
---SHHHHHHHHHHHHH---
---SHHHHHHHHHHHHH---
---SHHHHHHHHHHHHH---
---SHHHHHHHHHHHTTS--
---SHHHHHHHHHHHHH---
---SHHHHHHHHHHHTT---
---SHHHHHHHHHHHTT---
---SHHHHHHHHHHHTT---
---SHHHHHHHHHHHHH---
--SSHHHHHHHHHHHHH---
--SSHHHHHHHHHHHHHS--
--SSHHHHHHHHHHHTTS--
--SSHHHHHHHHHHHHHS--
--SSHHHHHHHHHHHTTS--
--SSHHHHHHHHHHHHHS--
--SSHHHHHHHHHHHHHS--
--SSHHHHHHHHHHHHHS--
--SSHHHHHHHHHHHHHS--
--SSHHHHHHHHHHHHHS--
--SSHHHHHHHHHHHHHS--
--SSHHHHHHHHHHHTTS--
--SSHHHHHHHHHHHHHS--
--SSHHHHHHHHHHHHHS--
--SSHHHHHHHHHHHHHS--
--SSHHHHHHHHHHHHHS--
--SSHHHHHHHHHHHHHS--
--SSHHHHHHHHHHHTTS--
--SSHHHHHHHHHHHHHS--
--SSHHHHHHHHHHHHH---
--SSHHHHHHHHHHTTT---
--SSHHHHHHHHHHTTT---
--SSHHHHHHHHHHTTT---
--SSHHHHHHHHHHTTT---
--SSHHHHHHHHHHTTT---
--SSHHHHHHHHHHTTT---
--SSHHHHHHHHHHTTS---
---SHHHHHHHHHGGGG---
--SSHHHHHHHHHHTTT---
---SHHHHHHHHHHGGG---
--SSHHHHHHHHHHTTT---
--SSHHHHHHHHHHTTS---
--S-HHHHHHHHHHTTT---
--SSHHHHHHHHHHGGG---
--SSHHHHHHHHTTGGG---
--SSHHHHHHHHHHTTT---
--SSHHHHHHHHHHTTT---
--SSHHHHHHHHHHTTT---
--SSHHHHHHHHTTTTT---
--SSHHHHHHHHHHGGG---
--SSHHHHHHHHHTGGG---
--SSHHHHHHHHHTSTT---
--SSHHHHHHHHTTGGG---
--SSHHHHHHHHHSGGG---
--S-HHHHHHHHHTGGG---
--SSHHHHHHHHHTTTT---
--SSHHHHHHHHTTGGG---
--SSHHHHHHHHHHTTT---
--SSHHHHHHHTTTTTT---
--SSHHHHHHHHTTTTT---
--SSHHHHHHHHTTTTT---
--SSHHHHHHHTTTTTT---
--SSHHHHHHHHHHHTT---
--SSHHHHHHHHHTTTT---
--SSHHHHHHHHHTTTT---
--SSHHHHHHHHTTTTT---
--SSHHHHHHHHHHTTTS--
--SSHHHHHHHHHHTTT---
--SSHHHHHHHHTTGGG---
--SSHHHHHHHHHHTTT---
--SSHHHHHHHHTTTTT---
---SHHHHHHHHHHTTT---
--SSHHHHHHHHTTTTTT--
--SSHHHHHHHHTS-GGG--
--SSHHHHHHHHHTTGGG--
--SSHHHHHHHTTTGGGS--
--SSHHHHHHHHTTGGGT--
---SHHHHHHHHTTGGGS--
---SHHHHHHHHTTTTTS--
--SSHHHHHHHHTTGGGS--
--SSHHHHHHHHTTGGGS--
--SSHHHHHHHHTTHHHH--
--SSHHHHHHHHHTGGGG--
--SSHHHHHHHHTTGGGT--
--SSHHHHHHHHHHGGGS--
--SSHHHHHHHHTTHHHH--
---SHHHHHHHHTTGGGS--
--SSHHHHHHHHTSTTTT--
--SSHHHHHHHHHTTTTS--
--SSHHHHHHHHTTTTTT--
--SSHHHHHHHHTTHHHH--
--SSHHHHHHHHTTTTTTT-
--SSHHHHHHHHTTTTTT--
---SHHHHHHHHTTSTTS--
--SSHHHHHHHHTTSGGG--
--SSHHHHHHHHHHSGGG--
--SSHHHHHHHHTTTTTS--
--SSHHHHHHHHTTTTTS--
--SSHHHHHHHHHHHTTT--
--SSHHHHHHHHTTTGGG--
--SSHHHHHHHHHHGGGT--
--SSHHHHHHHHTTGGGT--
--SSHHHHHHHHTSGGGT--
--SSHHHHHHHHTSGGGS--
--SSHHHHHHHHHHGGGS--
---SHHHHHHHHHHGGGS--
--SSHHHHHHHHHSSTTS--
---SHHHHHHHHHHGGGS--
---SHHHHHHHHHHHGGG--
---SHHHHHHHHTTGGGT--
--SSHHHHHHHHHHGGGT--
--SSHHHHHHHHTTHHHH--
--SSHHHHHHHHHHGGGS--
--SSHHHHHHHTTTGGGS--
---SHHHHHHHHHHGGGT--
--SSHHHHHHHHTTGGGS--
--SSHHHHHHHHTTSTTS--
---SHHHHHHHHTTGGGS--
--SSHHHHHHHHTTGGGT--
--SSHHHHHHHHHTHHHH--
---SHHHHHHHHH-GGGS--
--SSHHHHHHHHHTGGGS--
--SSHHHHHHHHHTGGGS--
--SSHHHHHHHHHHGGGS--
--SSHHHHHHHHHSGGGS--
--SSHHHHHHHTTSGGGS--
--SSHHHHHHHHTTGGGS--
---SHHHHHHHHHTGGGS--
--SSHHHHHHHHTTGGGT--
--SSHHHHHHHHT-GGGS--
--SSHHHHHHHHHSGGGG--
--SSHHHHHHHTT-GGGS--
--SSHHHHHHHTTSSTTT--
--SSHHHHHHHHHHHHHHT-
--SSHHHHHHHHTTHHHHT-
--SSHHHHHHHHHSHHHHT-
--SSHHHHHHHHHHTTTTT-
--SSHHHHHHHHTTTTGGG-
--SSHHHHHHHHHHTTTTT-
--SSHHHHHHHHTTTTGGG-
---SHHHHHHHHTTSGGGT-
--SSHHHHHHHHHSTTGGG-
--SSHHHHHHHHHSSGGGT-
--SSHHHHHHHHHTTTTT--
--SSHHHHHHHHHHHHHHT-
--SSHHHHHHHHHTTGGGT-
--SSHHHHHHHHHHHHHHH-
--SSHHHHHHHHHTTTGGG-
--SSHHHHHHHHHTTTTTT-
---SHHHHHHHHHTHHHHH-
--SSHHHHHHHHHTTTGGG-
--SSHHHHHHHHHSTTGGG-
--SSHHHHHHHHHHHHHHH-
--SSHHHHHHHHHSHHHHH-
--SSHHHHHHHHH-HHHHH-
---SHHHHHHHHHSTHHHH-
---SHHHHHHHHHSGGGT--
--SSHHHHHHHHHTGGGGT-
---SHHHHHHHHHTTHHHH-
---SHHHHHHHHHT-GGGT-
---SHHHHHHHHHTGGGGG-
--SSHHHHHHHHHHGGGGG-
--SSHHHHHHHHHSGGGGT-
--SSHHHHHHHHHTTTTTT-
--SSHHHHHHHHHTHHHHH-
--SSHHHHHHHHH-HHHHH-
--SSHHHHHHHHHSSGGGT-
--SSHHHHHHHHHSHHHHH-
--SSHHHHHHHHHSHHHHH-
--SSHHHHHHHHHTHHHHH-
---SHHHHHHHHHSHHHHH-
--SSHHHHHHHHHSHHHHH-
---SHHHHHHHTTTHHHHH-
---SHHHHHHHHHTHHHHH-
---SHHHHHHHHHHHHHHH-
--SSHHHHHHHHHTHHHHH-
--SSHHHHHHHHTTHHHHH-
--SSHHHHHHHHHSHHHHH-
--SSHHHHHHHHTTTTTTT-
--SSHHHHHHHHTTTTTTT-
--SSHHHHHHHHHHHHHHH-
--SSHHHHHHHHHHHTGGG-
--SSHHHHHHHHHHHHHHH-
---SHHHHHHHHTTHHHHH-
---SHHHHHHHHHHHHHHH-
--SSHHHHHHHHHTHHHHH-
--SSHHHHHHHHTTHHHHH-
---SHHHHHHHHTTHHHHH-
--SSHHHHHHHHHSHHHHH-
--SSHHHHHHHHTTTHHHH-
--SSHHHHHHHHTTHHHHH-
--SSHHHHHHHHHSHHHHT-
--SSHHHHHHHHTTHHHHH-
--SSHHHHHHHHHHHHHHH-
--SSHHHHHHHHHTHHHH--
--SSHHHHHHHHHSTTTTT-
--SSHHHHHHHHHSTTTTT-
--SSHHHHHHHHHHTTTTT-
--SSHHHHHHHHH-HHHHH-
--SSHHHHHHHHH-HHHHH-
--SSHHHHHHHHH-HHHHH-
--SSHHHHHHHHH-HHHHH-
--SSHHHHHHTTT-SHHHH-
--SSHHHHHHHTTSHHHHH-
--SSHHHHHHTTTSTTTTT-
--SSHHHHHHTTT-TTTTT-
--SSHHHHHHHTT-HHHHH-
--SSHHHHHHHHHTHHHHH-
--SSHHHHHHHHTTHHHHH-
--SSHHHHHHHHHHHHHHH-
--SSHHHHHHHHTSHHHHH-
---SHHHHHHHHTTHHHHH-
--SSHHHHHHHHTTHHHHH-
--SSHHHHHHHHTTTTTTT-
--SSHHHHHHHHHSTTTTT-
--SSHHHHHHHHHSHHHHH-
--SSHHHHHHHHHTHHHHH-
--SSHHHHHHHTT-HHHHH-
--SSHHHHHHHHT-HHHHT-
--SSHHHHHHHHHSHHHHH-
--SSHHHHHHHHHTHHHHT-
--SSHHHHHHHTT-HHHHT-
--SSHHHHHHHHTTHHHHT-
--SSHHHHHHHHTSHHHH--
---SHHHHHHHHHSTTTTT-
---SHHHHHHHHTSTTGGG-
---SHHHHHHHTTSHHHH--
--SSHHHHHHHHHTTTTS--
--SSHHHHHHHHHTTTTS--
--SSHHHHHHHHHTHHHH--
--SSHHHHHHHHHTHHHH--
---SHHHHHHHHTTHHHH--
--SSHHHHHHHHTTHHHH--
---SHHHHHHHHTTTTTS--
--SSHHHHHHHHHHHHHH--
---SHHHHHHHHHHGGGT--
--SSHHHHHHHHHTTTTT--
--SSHHHHHHHHTTSTTT--
--SSHHHHHHHHHTGGGG--
--SSHHHHHHHHTSSSTT--
--SSHHHHHHHHTTSSTT--
--SSHHHHHHHTTSSSTT--
---SHHHHHHHTTTSSTT--
--SSHHHHHHHHHH-GGG--
--SSHHHHHHHHHH-SSS--
--SSHHHHHHHHHH-SSS--
--SSHHHHHHHHHH-TTS--
--SSHHHHHHHTTS--SS--
--SSHHHHHHHHHHSTTS--
--SSHHHHHHHHHT-TT---
--SSHHHHHHHHHHTTTTT-
--SSHHHHHHHHHHTTTS--
--SSHHHHHHHHHTTTTS--
--SSHHHHHHHHHHGGGT--
--SSHHHHHHHHHHHGGG--
--SSHHHHHHHHTT-TTT--
--SSHHHHHHHHHHGGGS--
--SSHHHHHHHHHHHTTTT-
--SSHHHHHHHHHHTTTTT-
--SSHHHHHHHHHHHHHHH-
--SSHHHHHHHHHHTHHHH-
---SHHHHHHHHHTTTTTT-
--SSHHHHHHHHHTTTTTT-
--SSHHHHHHHHHHTTTTT-
--SSHHHHHHHHHTSHHHH-
--SSHHHHHHHHHHTHHHH-
--SSHHHHHHHHHHTHHHH-
---SHHHHHHHHHTTHHHH-
---SHHHHHHHHHTSHHHH-
---SHHHHHHHHHTTHHHH-
---SHHHHHHHHHHTHHHH-
--SSHHHHHHHHHHTHHHH-
--SSHHHHHHHHHHSHHHH-
--SSHHHHHHHHHHTHHHH-
--SSHHHHHHHHTT-GGGT-
--SSHHHHHHHHHT-HHHH-
--SSHHHHHHHHHHSHHHH-
--SSHHHHHHHHTT-HHHH-
--SSHHHHHHHHTS-HHHH-
--SSHHHHHHHHTS-STTT-
--SSHHHHHHHTTT-GGGT-
--SSHHHHHHHHHH-HHHH-
---SHHHHHHHTTS-GGGT-
--SSHHHHHHHTTS-GGG--
--SSHHHHHHHHTS-GGG--
---SHHHHHHHHTS-TTT--
--SSHHHHHHHHHS-HHHH-
---SHHHHHHHHTS-HHHH-
--SSHHHHHHHHHHTHHHH-
--SSHHHHHHHHHTTHHHH-
--SSHHHHHHHHHTTGGG--
----HHHHHHHHHTTHHHH-
--SSHHHHHHHHHHTTTTT-
---SHHHHHHHHTT-TTTT-
---SHHHHHHHHHTSHHHH-
--SSHHHHHHHHHHTHHHH-
--SSHHHHHHHHHHSTTT--
---SHHHHHHHHHTTTTTT-
--SSHHHHHHHHHHTTTTT-
--S-HHHHHHHHHHTHHHH-
--SSHHHHHHHHTTTHHHH-
--SSHHHHHHHHHTTGGGT-
--SSHHHHHHHHHHTTTTT-
--SSHHHHHHHHHHTHHHH-
--SSHHHHHHHHTTSTTTT-
---SHHHHHHHHHHSTTTT-
--SSHHHHHHHHHHSTTTT-
--SSHHHHHHHHHT-TTTT-
--SSHHHHHHHHHHHHHHH-
--SSHHHHHHHHHHSHHHH-
---SHHHHHHHHHT-HHHH-
--SSHHHHHHHHHHSHHHH-
--SSHHHHHHHHTT-HHHH-
--SSHHHHHHHHHHSGGGT-
--S-HHHHHHHHHHGGGG--
--SSHHHHHHHHHTTTTT--
---SHHHHHHHHHHHSTT--
--SSHHHHHHHHHHHSSTT-
---SHHHHHHHHHHHSTT--
---SHHHHHHHHHHHGGGT-
---SHHHHHHHHTTTGGG--
---STTTHHHHHHTTGGGT-
----HHHHHHHHHHHGGGT-
--SSHHHHHHHHTTTGGGT-
--SSHHHHHHHHHHTGGGT-
--SSHHHHHHHHHHTGGGT-
--SSHHHHHHHHHHTHHHH-
--SSHHHHHHHHHHTGGGT-
--SSHHHHHHHHHHTTTTT-
--SSHHHHHHHHHHTGGGT-
--SSHHHHHHHHHHTHHHH-
--SSHHHHHHHHHHTHHHH-
--SSHHHHHHHHHHTTTTT-
--SSHHHHHHHHHHTTTTT-
--SSHHHHHHHHHHSSTTT-
--SSHHHHHHHHHHTTTTT-
--SSHHHHHHHHHHTHHHH-
--SSHHHHHHHHHHSHHHH-
--SSHHHHHHHTTTTTTTT-
--SSHHHHHHHHHHTTTTT-
--SSHHHHHHHHHHTHHHH-
--SSHHHHHHHHHHTHHHH-
--SSHHHHHHHTTTTHHHH-
--SSHHHHHHHHHHTHHHH-
--SSHHHHHHHHTTTHHHH-
--SSHHHHHHHTTTTHHHH-
--SSHHHHHHHHHHTHHHH-
--SSHHHHHHHHHHTTTT--
--SSHHHHHHHHHHTHHHH-
--SSHHHHHHHHHHTGGGG-
--SSHHHHHHHHTTTHHHH-
--SSHHHHHHHHHHTGGGG-
--SSHHHHHHHHHHTGGG--
--SSHHHHHHHHHHTGGG--
--SSHHHHHHHHHHTGGGG-
--SSHHHHHHHHHHTGGGT-
--SSHHHHHHHHHHTHHHH-
---SHHHHHHHTTTTHHHH-
--SSHHHHHHHHHHTHHHH-
--SSHHHHHHHHHHTHHHH-
--SSHHHHHHHTTTTHHHH-
--SSHHHHHHHHHHTHHHH-
--SSHHHHHHHHHHTHHHH-
--SSHHHHHHHTTTTGGGT-
--SSHHHHHHHHHHTSGGG-
--SSHHHHHHHHHHTHHHH-
--SSHHHHHHHHHHTHHHH-
--SSHHHHHHHHHHTHHHH-
--SSHHHHHHHHHHTTTTT-
--SSHHHHHHHHHHTHHHH-
---SHHHHHHHHHHTGGGT-
--SSHHHHHHHHHHTHHHH-
--SSHHHHHHHHTTTHHHH-
--SSHHHHHHHHHHTHHHH-
--SSHHHHHHHHHH-GGG--
--SSHHHHHHHHHHTGGG--
--SSHHHHHHHHHHTGGG--
--SSHHHHHHHHTTTTTT--
--SSHHHHHHHHHHTHHHH-
--SSHHHHHHHHHHTHHHH-
--SSHHHHHHHHHH-GGGT-
--SSHHHHHHHHHHTGGGG-
---SHHHHHHHHHHTHHHH-
--SSHHHHHHHHHHTTTT--
---SHHHHHHHHHHTHHHH-
--SSHHHHHHHHHHTTTT--
--SSHHHHHHHHHHSHHHH-
--SSHHHHHHHHHHTHHHH-
--SSHHHHHHHHHHSGGGT-
--SSHHHHHHHHHHTGGGT-
---SHHHHHHHHHHTGGGT-
--SSHHHHHHHHHHTGGGT-
--SSHHHHHHHHHHTHHHH-
--SSHHHHHHHHTTTHHHH-
--SSHHHHHHHHHHTHHHH-
--SSHHHHHHHHHHTTTTT-
--SSHHHHHHHHHHSGGG--
--SSHHHHHHHHHHSHHHH-
--SSHHHHHHHHHHTHHHH-
---SHHHHHHHHHHTHHHH-
--SSHHHHHHHHHH-HHHH-
--SSHHHHHHHHHHSHHHH-
--SSHHHHHHHHHHTHHHH-
--SSHHHHHHHHHHTHHHH-
--SSHHHHHHHHHHTHHHH-
--SSHHHHHHHHHHTHHHH-
--SSHHHHHHHHHHTHHHH-
--SSHHHHHHHHTTTHHHH-
--SSHHHHHHHHHHTHHHH-
--SSHHHHHHHHTT-TGGG-
--SSHHHHHHHHHHTHHHH-
--SSHHHHHHHHHHTTTTT-
--SSHHHHHHHTTTSTTTT-
--SSHHHHHHHHHHSGGG--
--SSHHHHHHHHHHS-TT--
--SSHHHHHHHHHS-GGG--
--SSHHHHHHHHHHSGGG--
--SSHHHHHHHHHH-TTS--
--SSHHHHHHHHTTSTTT--
--SSHHHHHHHHHHSTTTT-
---SHHHHHHHHHHSTTT--
--SSHHHHHHHHHHSHHHH-
---SHHHHHHHHHHHHHHH-
---SHHHHHHHHTT-TTTT-
---SHHHHHHHHHHSHHHH-
--SSHHHHHHHHTT-HHHH-
--SSHHHHHHHHHH-HHHH-
--SSHHHHHHHTSTTHHHH-
--SSHHHHHHHHHHSHHHH-
--SSHHHHHHHHTTTTGGG-
--SSHHHHHHHHHHSTTTT-
---SHHHHHHHHTTSHHHH-
---SHHHHHHHHHTSSGGG-
--SSHHHHHHHHHHTTTTT-
---SHHHHHHHHTTTTTTT-
--SSHHHHHHHHHTSHHHH-
--SSHHHHHHHHHTSHHHH-
--SSHHHHHHHHHTSSSTT-
---SHHHHHHHHHTSGGG--
---SHHHHHHHHHTSTGGG-
--SSHHHHHHHHHTSTTTT-
--SSHHHHHHHHHTTTTTT-
--SSHHHHHHHHHTTTTTT-
--SSHHHHHHHHHTTTTTT-
--SSHHHHHHHHHTTHHHH-
---SHHHHHHHHHTTHHHH-
--SSHHHHHHHHHTTTGGG-
--SSHHHHHHHHHTTHHHH-
--SSHHHHHHHHHTTHHHH-
--SSHHHHHHHHHTTHHHH-
--SSHHHHHHHHHTTTTTT-
--SSHHHHHHHHTTTSTTT-
--SSHHHHHHHHHHHTGGG-
--SSHHHHHHHHTTTSGGG-
--SSHHHHHHHHHHHHHHH-
---SHHHHHHHHHHTSTTT-
--SSHHHHHHHHHHTGGG--
--SSHHHHHHHHHHHHHHH-
--S-HHHHHHHHHHSHHHH-
--SSHHHHHHHHHHHTTT--
--SSHHHHHHHHTTSSTT--
--SSHHHHHHHHHHSGGG--
--SSHHHHHHHHHHTGGGG-
--SSHHHHHHHHHHTTTT--
--SSHHHHHHHHHHTTTT--
--SSHHHHHHHHHHTTTTT-
--SSHHHHHHHHHTSHHHH-
---SHHHHHHHHHHTTTTT-
--SSHHHHHHHHHHTTTTT-
--SSHHHHHHHHHHTGGGT-
--SSHHHHHHHHHHSSSTT-
--SSHHHHHHHHHHTHHHH-
--SSHHHHHHHHHHSGGG--
--SSHHHHHHHHHHHGGG--
--SSHHHHHHHHTT-GGGG-
--SSHHHHHHHHHHTGGG--
--SSHHHHHHHHTT-GGG--
--SSHHHHHHHHTTTGGG--
--SSHHHHHHHHHHTGGGG-
--SSHHHHHHHHHHTTGGG-
--SSHHHHHHHHHHTTTTT-
--S-HHHHHHHHHHSHHHH-
--SSHHHHHHHHHHSGGG--
--SSHHHHHHHHHTTHHHH-
--SSHHHHHHHHHHSHHHH-
--SSHHHHHHHHHTTHHHH-
---SHHHHHHHHHTSHHHH-
--SSHHHHHHHHHTTHHHH-
--SSHHHHHHHHHTTHHHH-
--SSHHHHHHHHHTTHHHH-
--SSHHHHHHHHHTTHHHH-
--SSHHHHHHHHHTTHHHH-
--SSHHHHHHHHHHTHHHH-
---SHHHHHHHHHHSHHHH-
--SSHHHHHHHHHHSHHHH-
--SSHHHHHHHHTTTHHHH-
--SSHHHHHHHHHHHHHHH-
--SSHHHHHHHHHHTTTTT-
---SHHHHHHHHHHTHHHH-
--SSHHHHHHHHHHTHHHH-
--SSHHHHHHHHHHSHHHH-
--SSHHHHHHHHTTSGGGT-
--SSHHHHHHHHHHTHHHH-
--SSHHHHHHHHHTTTTTT-
--SSHHHHHHHHHHTHHHH-
--SSHHHHHHHHHHTGGGT-
--SSHHHHHHHHHTTHHHH-
--SSHHHHHHHHHHTGGGT-
--SSHHHHHHHHHHSHHHH-
--SSHHHHHHHHHHSHHHH-
--SSHHHHHHHHHHHHHHH-
--SSHHHHHHHHHHTHHHH-
--SSHHHHHHHHHHTHHHH-
--SSHHHHHHHHHTTTTT--
--SSHHHHHHHHHTTGGGG-
--SSHHHHHHHHHTTHHHH-
--SSHHHHHHHHHTTHHHH-
--SSHHHHHHHHHHTHHHH-
--SSHHHHHHHHTT-SGGG-
--SSHHHHHHHHHHTHHHH-
--SSHHHHHHHHHHTGGGG-
--SSHHHHHHHHHHTHHHH-
--SSHHHHHHHHTTSTTTT-
--SSHHHHHHHHHHTHHHH-
--SSHHHHHHHHHHSHHHH-
--SSHHHHHHHHHHTHHHH-
--SSHHHHHHHHHHTHHHH-
--SSHHHHHHHHHHSHHHH-
--SSHHHHHHHHHTTHHHH-
--SSHHHHHHHHHHSHHHH-
--SSHHHHHHHHHHHHHHH-
--SSHHHHHHHHHHTHHHH-
--SSHHHHHHHHHHTHHHH-
--SSHHHHHHHHHTTHHHH-
--SSHHHHHHHHHTTHHHH-
--SSHHHHHHHHHTTHHHH-
--SSHHHHHHHHHHTHHHH-
--SSHHHHHHHHHHTHHHH-
--SSHHHHHHHHHSSTTTT-
---SHHHHHHHHHHTHHHH-
--SSHHHHHHHHHHTGGGT-
--SSHHHHHHHHHTTHHHH-
--SSHHHHHHHHHHTHHHH-
--SSHHHHHHHHHHHHHHH-
--SSHHHHHHHHHTSHHHH-
--SSHHHHHHHHHHHHHHH-
--SSHHHHHHHHHTTGGG--
--SSHHHHHHHHHHTTGGG-
--SSHHHHHHHHHHHHHHH-
--SSHHHHHHHHHTTGGGT-
--SSHHHHHHHHHTTTTTT-
--SSHHHHHHHHHHTHHHH-
--SSHHHHHHHHHHHHHHH-
--SSHHHHHHHHHHHGGG--
--SSHHHHHHHHHHHHHHH-
--SSHHHHHHHHHHHHHTT-
--SSHHHHHHHHHHHHHTT-
--SSHHHHHHHHHHHHHTT-
--SSHHHHHHHHHHHHHHT-
--SSHHHHHHHHHHHHHTT-
--SSHHHHHHHHHHHHHH--
--SSHHHHHHHHHHHHHHT-
--SSHHHHHHHHHHHHHHH-
--SSHHHHHHHHHHHHHHH-
--SSHHHHHHHHHHHHHHT-
--SSHHHHHHHHHHHHTT--
--SSHHHHHHHHHHHHHH--
--SSHHHHHHHHHHHHHT--
--SSHHHHHHHHHHHHHTT-
--SSHHHHHHHHHHHHHTT-
--SSHHHHHHHHHHHHHHH-
--SSHHHHHHHHHHHHHTT-
--S-HHHHHHHHHHHHHTT-
--SSHHHHHHHHHHHHHTT-
--SSHHHHHHHHHHHHHHT-
--SSHHHHHHHHHHHHHTT-
--SSHHHHHHHHHHHHHTT-
--SSHHHHHHHHHHHHTTT-
--SSHHHHHHHHHHHHHTT-
--SSHHHHHHHHHHHHHTT-
--SSHHHHHHHHHHHHHTT-
--SSHHHHHHHHHHHHHTT-
--SSHHHHHHHHHHHHTTT-
--SSHHHHHHHHHHHHHTT-
--SSHHHHHHHHHHHHHHH-
--SSHHHHHHHHHHHHHTT-
--SSHHHHHHHHHHHHHHH-
--SSHHHHHHHHHHHHHTT-
--SSHHHHHHHHHHHHHHH-
--SSHHHHHHHHHHHHHHH-
--SSHHHHHHHHHHHHHHH-
--SSHHHHHHHHHHHHHTT-
--SSHHHHHHHHHHHHHHH-
--SSHHHHHHHHHHHHHHH-
--SSHHHHHHHHHHHHTTT-
--SSHHHHHHHHHHHHTTT-
--SSHHHHHHHHHHHHHTT-
--SSHHHHHHHHHHHHHHT-
--SSHHHHHHHHHHHHHH--
--SSHHHHHHHHHHHHHTT-
--SSHHHHHHHHHHHHHHH-
--SSHHHHHHHHHHHHHT--
--SSHHHHHHHHHHHHHT--
--SSHHHHHHHHHHHHHT--
--SSHHHHHHHHHHHHHTT-
--SSHHHHHHHHHHHHHHH-
--SSHHHHHHHHHHHHTT--
--SSHHHHHHHHHHHHTT--
---SHHHHHHHHHHHHHT--
--SSHHHHHHHHHHHHTS--
---SHHHHHHHHHHHHTT--
--SSHHHHHHHHHHHHTT--
--SSHHHHHHHHHHHHHT--
--SSHHHHHHHHHHHHTS--
--SSHHHHHHHHHHHHTT--
--SSHHHHHHHHHHHHHT--
--SSHHHHHHHHHHHHHT--
--SSHHHHHHHHHHHHTT--
--SSHHHHHHHHHHHHTT--
--SSHHHHHHHHHHHHHS--
--SSHHHHHHHHHHHHHT--
--SSHHHHHHHHHHHHHT--
--SSHHHHHHHHHHHHHT--
---SHHHHHHHHHHHHTT--
---SHHHHHHHHHHHHTT--
--SSHHHHHHHHHHHHHT--
--SSHHHHHHHHHHHHHT--
--SSHHHHHHHHHHHTTT--
--SSHHHHHHHHHHHTTS--
---SHHHHHHHHHHHHHH--
--SSHHHHHHHHHHHHHS--
--SSHHHHHHHHHHHHTT--
--SSHHHHHHHHHHHHHH--
--SSHHHHHHHHHHHHHT--
--SSHHHHHHHHHHHHHHT-
--SSHHHHHHHHHHHHHHT-
--SSHHHHHHHHHHHHHTT-
--SSHHHHHHHHHHHHTT--
--SSHHHHHHHHHHHHHT--
--SSHHHHHHHHHHHHHH--
--SSHHHHHHHHHHHHTT--
--SSHHHHHHHHHHHHTT--
--SSHHHHHHHHHHHHTT--
--SSHHHHHHHHHHHHTT--
--SSHHHHHHHHHHHHTT--
--SSHHHHHHHHHHHHHT--
--SSHHHHHHHHHHHHHS--
--SSHHHHHHHHHHHHTT--
--SSHHHHHHHHHHHHTT--
--SSHHHHHHHHHHHHTT--
--SSHHHHHHHHHHHHHH--
--SSHHHHHHHHHHHTTS--
--SSHHHHHHHHHHHTTS--
--SSHHHHHHHHHHHHTT--
--SSHHHHHHHHHHHHHT--
--SSHHHHHHHHHHHHHT--
--SSHHHHHHHHHHHHTT--
--SSHHHHHHHHHHHHTT--
--SSHHHHHHHHHHHHHT--
--SSHHHHHHHHHHHHHT--
--SSHHHHHHHHHHHHHH--
--SSHHHHHHHHHHHHHT--
--SSHHHHHHHHHHHHHT--
--SSHHHHHHHHHHHHHH--
---SHHHHHHHHHHHHHH--
--SSHHHHHHHHHHHHTT--
--SSHHHHHHHHHHHHHH--
--SSHHHHHHHHHHHHHH--
--SSHHHHHHHHHHHHHS--
--SSHHHHHHHHHHHHTT--
--SSHHHHHHHHHHHHTS--
--SSHHHHHHHHHHHHHH--
---SHHHHHHHHHHHHHT--
--SSHHHHHHHHHHHHTT--
--SSHHHHHHHHHHHHHT--
--SSHHHHHHHHHHHHHS--
--SSHHHHHHHHHHHHHS--
--SSHHHHHHHHHHHHHH--
--SSHHHHHHHHHHHHHH--
--SSHHHHHHHHHHHHHT--
--SSHHHHHHHHHHHHHH--
--SSHHHHHHHHHHHHTS--
--SSHHHHHHHHHHHHTT--
---SHHHHHHHHHHHHHH--
--SSHHHHHHHHHHHHHH--
--SSHHHHHHHHHHHTTT--
--SSHHHHHHHHHHHHTT--
--SSHHHHHHHHHHHHTT--
--SSHHHHHHHHHHHHHT--
--SSHHHHHHHHHHHHHT--
--SSHHHHHHHHHHHHTT--
--SSHHHHHHHHHHHHHT--
--SSHHHHHHHHHHHHTT--
--SSHHHHHHHHHHHHHT--
--SSHHHHHHHHHHHHTT--
--SSHHHHHHHHHHHHTT--
--SSHHHHHHHHHHHHHH--
--SSHHHHHHHHHHHHTT--
--SSHHHHHHHHHHHTT---
--SSHHHHHHHHHHHHHS--
--SSHHHHHHHHHHHHHS--
--SSHHHHHHHHHHHHHS--
--SSHHHHHHHHHHTTTS--
---SHHHHHHHHHHH-SS--
--SSHHHHHHHHHHHTTS--
--SSHHHHHHHHHHHHTS--
--SSHHHHHHHHHHHGGG--
--SSHHHHHHHHHHHTTS--
---SHHHHHHHHHHHHTT--
---SHHHHHHHHHHGGGG--
---SHHHHHHHHHHGGGS--
---SHHHHHHHHHHHTTS--
--SSHHHHHHHHHHHHTS--
--SSHHHHHHHHHHTTSS--
--SSHHHHHHHHHHHTSS--
--SSHHHHHHHHHHTTSS--
--SSHHHHHHHHHHTTTT--
--SSHHHHHHHHHHTTTT--
--SSHHHHHHHHHHHGGG--
--SSHHHHHHHHHHTT-S--
--SSHHHHHHHHHHHTTS--
--SSHHHHHHHHHHTTTT--
--SSHHHHHHHHHHHTTS--
--SSHHHHHHHHHHTTTT--
--SSHHHHHHHHHHHTTT--
---SHHHHHHHHHHHHTT--
---SHHHHHHHHHHTTTT--
--SSHHHHHHHHHHHTTS--
--SSHHHHHHHHHHHHTT--
--SSHHHHHHHHHHHHHH--
--SSHHHHHHHHHHHTTT--
--SSHHHHHHHHHHHTTT--
--SSHHHHHHHHHHHHTT--
--SSHHHHHHHHHHHHTT--
--SSHHHHHHHHHHHHTT--
--SSHHHHHHHHHHHTTT--
--SSHHHHHHHHHHHHHH--
--SSHHHHHHHHHHHHHH--
--SSHHHHHHHHHHHHTT--
--SSHHHHHHHHHHHHTT--
--SSHHHHHHHHHHHHHH--
--SSHHHHHHHHHHHHTT--
--SSHHHHHHHHHHHHHH--
--SSHHHHHHHHHHHHHH--
--SSHHHHHHHHHHHHHH--
--SSHHHHHHHHHHHTTT--
--S-HHHHHHHHHHHTTS--
--SSHHHHHHHHHHHTTS--
--SSHHHHHHHHHHHHTT--
--SSHHHHHHHHHHHTTT--
--SSHHHHHHHHHHHHTT--
--SSHHHHHHHHHHHHTT--
--SSHHHHHHHHHHHHHH--
--SSHHHHHHHHHHHHTT--
--SSHHHHHHHHHHHHTT--
--SSHHHHHHHHHHHHHT--
--SSHHHHHHHHHHHHHH--
--SSHHHHHHHHHHHHTT--
--SSHHHHHHHHHHHHTT--
--SSTTTHHHHHHHHHTT--
---STTTHHHHHHHHHHS--
---SHHHHHHHHHHHHTTT-
---STTTHHHHHHHHHHT--
---SHHHHHHHHHHHHHHT-
--SSHHHHHHHHHHHHHHH-
--SSHHHHHHHHHHHHTTT-
--SSHHHHHHHHHHHHHHH-
--SSHHHHHHHHHHHHHHT-
--SSHHHHHHHHHHHHHHH-
---SHHHHHHHHHHHHHHH-
---SHHHHHHHHHHHHHHT-
--SSHHHHHHHHHHHHHHH-
--SSHHHHHHHHHHHHHHT-
--SSHHHHHHHHHHHHHHH-
--SSHHHHHHHHHHHHHHH-
--SSHHHHHHHHHHHHHHH-
--SSHHHHHHHHHHHHHHH-
--SSHHHHHHHHHHHHHHH-
--SSHHHHHHHHHHHHHHH-
--SSHHHHHHHHHHHHHTT-
--SSHHHHHHHHHHHHHHH-
---SHHHHHHHHHHHHHTT-
--SSHHHHHHHHHHHHHHH-
--SSHHHHHHHHHHHHHTT-
--SSHHHHHHHHHHHHHHH-
--SSHHHHHHHHHHHHHHH-
--SSHHHHHHHHHHHHHTT-
--SSHHHHHHHHHHHHHHT-
--SSTTHHHHHHHHHHTT--
--SSHHHHHHHHHHHHHHT-
--SSHHHHHHHHHHHHHHT-
---SHHHHHHHHHHHHHHT-
--SSHHHHHHHHHHHHHH--
--SSHHHHHHHHHHHHHH--
---SHHHHHHHHHHHHHH--
---SHHHHHHHHHHHHHH--
---SHHHHHHHHHHHHHHT-
---SHHHHHHHHHHHHHHH-
---SHHHHHHHHHHHHHHH-
---SHHHHHHHHHHHHTTT-
---SHHHHHHHHHHHHHHH-
---SHHHHHHHHHHHHHHH-
---SHHHHHHHHHHHHHTT-
--SSHHHHHHHHHHHHHTT-
---SHHHHHHHHHHHHHHH-
---SHHHHHHHHHHHHHHT-
--SSHHHHHHHHHHHHHTT-
---SHHHHHHHHHHHHHHH-
---SHHHHHHHHHHHHHTT-
---SHHHHHHHHHHHHHTT-
---SHHHHHHHHHHHHHHH-
--SSHHHHHHHHHHHHHHH-
--SSHHHHHHHHHHHHHTT-
---SHHHHHHHHHHHHHHH-
---STTHHHHHHHHHHHTT-
---SHHHHHHHHHHHHHT--
--SSHHHHHHHHHHHHHTT-
--SSHHHHHHHHHHHHHHT-
--SSHHHHHHHHHHHHHT--
--SSHHHHHHHHHHHHHH--
---SHHHHHHHHHHHHHHH-
--SSHHHHHHHHHHHHHT--
--SSHHHHHHHHHHHHHHH-
---SHHHHHHHHHHHHHHH-
--SSHHHHHHHHHHHHTTT-
---SHHHHHHHHHHHHHHH-
---SHHHHHHHHHHHHHH--
---SHHHHHHHHHHHHHH--
--SSHHHHHHHHHHHHHT--
--SSHHHHHHHHHHHHHTT-
--SSHHHHHHHHHHHHHTT-
--SSHHHHHHHHHHHHHTT-
---SHHHHHHHHHHHHHT--
---SHHHHHHHHHHHHHH--
---SHHHHHHHHHHHHHHT-
---SHHHHHHHHHHHHHTT-
--SSHHHHHHHHHHHHHS--
---SHHHHHHHHHHHHHTT-
---SHHHHHHHHHHHHHTT-
--SSHHHHHHHHHHHHTTT-
---SHHHHHHHHHHHHHHH-
--SSHHHHHHHHHHHHHHH-
--SSHHHHHHHHHHHHHH--
--SSHHHHHHHHHHHHHHH-
--SSHHHHHHHHHHHHHHH-
--SSHHHHHHHHHHHHHHH-
--SSHHHHHHHHHHHHHHH-
---SHHHHHHHHHHHHHHH-
--SSHHHHHHHHHHHHHHH-
---SHHHHHHHHHHHHHHH-
--SSHHHHHHHHHHHHHHH-
--SSHHHHHHHHHHHHHTT-
--SSHHHHHHHHHHHHHHH-
--SSHHHHHHHHHHHHHHH-
--SSHHHHHHHHHHHHTTT-
---SHHHHHHHHHHHHHHT-
--SSHHHHHHHHHHHHHHH-
--SSHHHHHHHHHHHHHTT-
--SSHHHHHHHHHHHHHHH-
--SSHHHHHHHHHHHTTTT-
--SSHHHHHHHHHHHTTT--
--SSHHHHHHHHHHHHHTT-
--SSHHHHHHHHHHHHHTT-
--SSHHHHHHHHHHHHTT--
--SSHHHHHHHHHHHHHTT-
--SSHHHHHHHHHHHHTTT-
--SSHHHHHHHHHHHHHHH-
--SSHHHHHHHHHHHHHHH-
--SSHHHHHHHHHHHHHTT-
--SSHHHHHHHHHHHHHTT-
--SSHHHHHHHHHHHHHHH-
--SSHHHHHHHHHHHHHHH-
--SSHHHHHHHHHHHHTTT-
--SSHHHHHHHHHHHHHHH-
--SSHHHHHHHHHHHHHTT-
--SSHHHHHHHHHHHHHHT-
--SSHHHHHHHHHHHHHTT-
--SSHHHHHHHHHHHHHHH-
--SSHHHHHHHHHHHHHHH-
--SSHHHHHHHHHHHHHHH-
--SSHHHHHHHHHHHHHT--
--SSHHHHHHHHHHHHHTT-
--SSHHHHHHHHHHHHHTT-
--SSHHHHHHHHHHHHHHT-
--SSHHHHHHHHHHHHHHH-
--SSHHHHHHHHHHHHHTT-
--SSHHHHHHHHHHHHHTT-
--SSHHHHHHHHHHHHHHH-
--SSHHHHHHHHHHHHHHT-
--SSHHHHHHHHHHHHHHH-
---SHHHHHHHHHHHHHTT-
--SSHHHHHHHHHHHHHTT-
--SSHHHHHHHHHHHHHTT-
--SSHHHHHHHHHHHHHH--
---SHHHHHHHHHHHHHHH-
---SHHHHHHHHHHHHHTT-
--SSHHHHHHHHHHHHHTT-
--SSHHHHHHHHHHHHHH--
---SHHHHHHHHHHHHHTT-
--SSHHHHHHHHHHHHHHH-
--SSHHHHHHHHHHHHHHH-
--SSHHHHHHHHHHHHHHT-
--S-HHHHHHHHHHHHHHT-
--SSHHHHHHHHHHHHHHH-
--SSHHHHHHHHHHHHHHH-
--SSHHHHHHHHHHHHHHH-
--SSHHHHHHHHHHHHHTT-
--SSHHHHHHHHHHHHHHH-
---SHHHHHHHHHHHHHHH-
---SHHHHHHHHHHHHHHH-
--SSHHHHHHHHHHHHHHH-
---SHHHHHHHHHHHHHHH-
--SSHHHHHHHHHHHHHH--
--SSHHHHHHHHHHHHHHH-
--SSHHHHHHHHHHHHTT--
--SSHHHHHHHHHHHHHHH-
--SSHHHHHHHHHHHHHHH-
--SSHHHHHHHHHHHHHHT-
--SSHHHHHHHHHHHHHHH-
--SSHHHHHHHHHHHHHHH-
--SSHHHHHHHHHHHHHHH-
---SHHHHHHHHHHHHHTT-
--SSHHHHHHHHHHHHHTT-
--SSHHHHHHHHHHHHHTT-
--SSHHHHHHHHHHHHHHH-
---SHHHHHHHHHHHHHHH-
--SSHHHHHHHHHHHHHTT-
--SSHHHHHHHHHHHHHHT-
--SSHHHHHHHHHHHHHHH-
--SSHHHHHHHHHHHHHTT-
--SSHHHHHHHHHHHHHHT-
--SSHHHHHHHHHHHHHTT-
--SSHHHHHHHHHHHHHHH-
--SSHHHHHHHHHHHHHTT-
--SSHHHHHHHHHHHHHTT-
--SSHHHHHHHHHHHHHTT-
--SSHHHHHHHHHHHHHHT-
--SSTTTHHHHHHHHHHTT-
---SHHHHTHHHHHHHHTT-
---STTTHHHHHHHHHHHH-
---STTTHHHHHHHHHHHH-
---STTTHHHHHHHHHHHH-
---STTTHHHHHHHHHHHH-
---STTTHHHHHHHHHHHH-
--SSHHHHHHHHHHHHHHH-
--SSHHHHHHHHHHHHHHT-
---SHHHHHHHHHHHHHHT-
---SHHHHHHHHHHHHHTT-
--SSHHHHHHHHHHHHTT--
--SSHHHHHHHHHHHHHTT-
---SHHHHHHHHHHHHHTT-
---SHHHHHHHHHHHHHHT-
---SHHHHHHHHHHHHHH--
---SHHHHHHHHHHHHHH--
--SSHHHHHHHHHHHHHH--
---SHHHHHHHHHHHHHH--
--SSHHHHHHHHHHHHHH--
---SHHHHHHHHHHHHTT--
---SHHHHHHHHHHHHHH--
---SHHHHHHHHHHHHHH--
---SHHHHHHHHHHHHTT--
---SHHHHHHHHHHHHHH--
---SHHHHHHHHHHHHTT--
---SHHHHHHHHHHHHHT--
---SHHHHHHHHHHHHHH--
---SHHHHHHHHHHHHHT--
--SSHHHHHHHHHHHHTT--
---SHHHHHHHHHHHHHT--
--SSHHHHHHHHHHHHHT--
--SSHHHHHHHHHHHHHH--
---SHHHHHHHHHHHHTT--
---SHHHHHHHHHHHHTT--
---SHHHHHHHHHHHHHH--
---SHHHHHHHHHHHHHH--
---SHHHHHHHHHHHHHH--
--SSHHHHHHHHHHHTTT--
---SHHHHHHHHHHHHTT--
---SHHHHHHHHHHHHHH--
---SHHHHHHHHHHHHHH--
--SSHHHHHHHHHHHHTT--
--SSHHHHHHHHHHHHHS--
---SHHHHHHHHHHHHHH--
--SSHHHHHHHHHHHHHH--
--SSHHHHHHHHHHHHHT--
---SHHHHHHHHHHHHHH--
---SHHHHHHHHHHHHTT--
---SHHHHHHHHHHHHHT--
---SHHHHHHHHHHHHHT--
---SHHHHHHHHHHHHHH--
---SHHHHHHHHHHHHHS--
---SHHHHHHHHHHHHHT--
---SHHHHHHHHHHHHHT--
--SSHHHHHHHHHHHHHT--
--SSHHHHHHHHHHHHHH--
--SSHHHHHHHHHHHHHT--
--SSHHHHHHHHHHHHHH--
---SHHHHHHHHHHHHHH--
---SHHHHHHHHHHHHTT--
---SHHHHHHHHHHHHHT--
---SHHHHHHHHHHHHTT--
---SHHHHHHHHHHHHTT--
---SHHHHHHHHHHHHTT--
---SHHHHHHHHHHHHHT--
---SHHHHHHHHHHHHHT--
---SHHHHHHHHHHHHTT--
---SHHHHHHHHHHHHHH--
---SHHHHHHHHHHHHHH--
--SSHHHHHHHHHHHHTT--
---SHHHHHHHHHHHHHT--
---SHHHHHHHHHHHHTT--
---SHHHHHHHHHHHHTT--
---SHHHHHHHHHHHHTT--
---SHHHHHHHHHHHHTT--
---SHHHHHHHHHHHHHH--
---SHHHHHHHHHHHHTS--
--SSHHHHHHHHHHHHHS--
---SHHHHHHHHHHHHTT--
--SSHHHHHHHHHHHHTT--
--SSHHHHHHHHHHHHSS--
--SSHHHHHHHHHHHHTT--
--SSHHHHHHHHHHHHHT--
--SSHHHHHHHHHHHHHH--
--SSHHHHHHHHHHHHTT--
--SSHHHHHHHHHHHHTT--
--SSHHHHHHHHHHHHHHT-
--SSHHHHHHHHHHHHTT--
--SSHHHHHHHHHHHHTT--
--SSHHHHHHHHHHHHTT--
--SSHHHHHHHHHHHHHT--
--SSHHHHHHHHHHHHHT--
--SSHHHHHHHHHHHHHT--
--SSHHHHHHHHHHHHTT--
--SSHHHHHHHHHHHHTT--
--SSHHHHHHHHHHHHHH--
--SSHHHHHHHHHHHHHH--
--SSHHHHHHHHHHHHHH--
--SSHHHHHHHHHHHHHT--
--SSHHHHHHHHHHHHHH--
--SSHHHHHHHHHHHHTT--
--SSHHHHHHHHHHHHHH--
--SSHHHHHHHHHHHHHS--
--SSHHHHHHHHHHHHHT--
--SSHHHHHHHHHHHHHS--
--SSHHHHHHHHHHHHTS--
--SSHHHHHHHHHHHHHT--
--SSHHHHHHHHHHHHHH--
--SSHHHHHHHHHHHHHS--
--SSHHHHHHHHHHHHHT--
--SSHHHHHHHHHHHHTS--
--SSHHHHHHHHHHHHHT--
--SSHHHHHHHHHHHHHH--
--SSHHHHHHHHHHHHHH--
--SSHHHHHHHHHHHHHH--
--SSHHHHHHHHHHHHHS--
--SSHHHHHHHHHHHHHS--
--SSHHHHHHHHHHHTTT--
--SSHHHHHHHHHHHHTT--
--SSHHHHHHHHHHHHHS--
--SSHHHHHHHHHHHHTS--
--SSHHHHHHHHHHHHTT--
--SSHHHHHHHHHHHHTT--
--SSHHHHHHHHHHHTTT--
--SSHHHHHHHHHHHTTS--
---SHHHHHHHHHHHTTT--
---SHHHHHHHHHHHHTS--
---SHHHHHHHHHHHHTT--
---SHHHHHHHHHHHHHT--
--SSHHHHHHHHHHHTTS--
--SSHHHHHHHHHHHHHH--
---SHHHHHHHHHHHTTS--
---SHHHHHHHHHHHTTS--
---SHHHHHHHHHHHTTS--
---SHHHHHHHHHHHTTS--
---SHHHHHHHHHHHHHH--
---SHHHHHHHHHHHTTS--
---SHHHHHHHHHHHHHH--
---SHHHHHHHHHHHHHH--
--SSHHHHHHHHTTTTTS--
---SHHHHHHHHHHHHHS--
---SHHHHHHHHHHHTTS--
---SHHHHHHHHHHHHHH--
---SHHHHHHHHHHHTTS--
--SSHHHHHHHHHHHHHS--
--SSHHHHHHHHHHHHHS--
---SHHHHHHHHHHHHHH--
--SSHHHHHHHHHHHHHS--
--SSHHHHHHHHHHHHHT--
--SSTTHHHHHHHHHHHH--
--SSHHHHHHHHHHHHHS--
--SSHHHHHHHHHHHHHS--
--SSHHHHHHHHHHHHHT--
--SSHHHHHHHHHHHHHH--
--SSHHHHHHHHHHHHHS--
--SSHHHHHHHHHHHHHS--
--SSHHHHHHHHHHHHHT--
--SSHHHHHHHHHHHTTS--
--SSHHHHHHHHHHHHHS--
--SSHHHHHHHHHHHTTS--
--SSHHHHHHHHHHHTTS--
--SSHHHHHHHHHHHTTS--
--SSHHHHHHHHHHHTTTT-
--SSHHHHHHHHHHHTTTT-
--SSHHHHHHHHHHHTTS--
--SSHHHHHHHHHHHTTTT-
--SSHHHHHHHHHHHTTTT-
--SSHHHHHHHHHHHTTT--
--SSHHHHHHHHHHHHHHT-
--SSHHHHHHHHHHHTTTT-
--SSHHHHHHHHHHHTTS--
--SSHHHHHHHHHHHTTS--
--SSHHHHHHHHHHHTTS--
--SSHHHHHHHHHHHHTS--
--SSHHHHHHHHHHHTTS--
--SSHHHHHHHHHHHTTTT-
--SSHHHHHHHHHHHTTTT-
---SHHHHHHHHHHHHHTT-
--SSHHHHHHHHHHHTSTT-
--SSHHHHHHHHHHHTSTT-
--SSHHHHHHHHHHHHHTT-
--SSHHHHHHHHHHHHSTT-
--SSHHHHHHHHHHHH-TT-
--SSHHHHHHHHHHHHTTT-
--S-HHHHHHHHHHHHT---
--SSHHHHHHHHHHHHTTT-
---SHHHHHHHHHHHHTTT-
--SSHHHHHHHHHHHTTTT-
--SSHHHHHHHHHHHHHTT-
--SSHHHHHHHHHHHHTTT-
--SSHHHHHHHHHHHTTTT-
--SSHHHHHHHHHHHTTTT-
--SSHHHHHHHHHHHHTS--
--SSHHHHHHHHHHHTTS--
--SSHHHHHHHHHHHTTS--
--SSHHHHHHHHHHHTTS--
--SSHHHHHHHHHHHTSS--
--SSHHHHHHHHHHHHTS--
--SSHHHHHHHHHHHTTS--
---SHHHHHHHHHHHTTTT-
--SSHHHHHHHHHHHTTTT-
--S-HHHHHHHHHHTTS---
--S-HHHHHHHHHHHTTS--
---SHHHHHHHHHHHTTS--
---SHHHHHHHHHHHHTS--
---SHHHHHHHHHHHTTTT-
---SHHHHHHHHHHHHHTT-
----HHHHHHHHHHHHTTT-
----HHHHHHHHHHHHHTT-
----HHHHHHHHHHHHHTT-
----HHHHHHHHHHHHTTT-
----HHHHHHHHHTTTSS--
----HHHHHHHHHHHHHTT-
----HHHHHHHHHHHHSS--
----HHHHHHHHHHTSSS--
----HHHHHHHHHHHHSS--
----HHHHHHHHHHHHTS--
----HHHHHHHHHHHHHS--
----HHHHHHHHHHTTTTT-
----HHHHHHHHHHHHSS--
----HHHHHHHHHHTTSS--
----HHHHHHHHHHHHHTT-
----HHHHHHHHHHHHHTT-
----HHHHHHHHHHHHHTT-
----HHHHHHHHHHHHHHH-
----HHHHHHHHHHHHHHH-
----HHHHHHHHHHHHHHH-
----HHHHHHHHHHHHHHH-
----HHHHHHHHHHHHHHT-
----HHHHHHHHHHHHHHH-
----HHHHHHHHHHHHHHH-
----HHHHHHHHHHHHTTT-
----HHHHHHHHHHHHHTT-
----HHHHHHHHHHHHHTT-
----HHHHHHHHHHHHHHH-
----HHHHHHHHHHHHHTT-
----HHHHHHHHHHHHHHH-
----HHHHHHHHHHHHHTT-
----HHHHHHHHHHHHHTT-
----HHHHHHHHHHHHHHH-
----HHHHHHHHHHHHHHH-
----HHHHHHHHHHHHHHH-
----HHHHHHHHHHHHHHT-
----HHHHHHHHHHHHHTT-
----HHHHHHHHHHHHHHH-
----HHHHHHHHHHHHHHT-
----HHHHHHHHHHHHHT--
----HHHHHHHHHHHHHT--
----HHHHHHHHHHHHHHH-
----HHHHHHHHHHHHHHT-
----HHHHHHHHHHHHHHH-
----HHHHHHHHHHHHHHH-
----HHHHHHHHHHHHHHH-
----HHHHHHHHHHHHHHH-
----HHHHHHHHHHHHHTT-
----HHHHHHHHHHHHTTT-
----HHHHHHHHHHHHHTT-
----HHHHHHHHHHHHTT--
----HHHHHHHHHHHHHTT-
----HHHHHHHHHHHHHHH-
----HHHHHHHHHHHHHHT-
----HHHHHHHHHHHHHTT-
----HHHHHHHHHHHHHTT-
----HHHHHHHHHHHHHTT-
----HHHHHHHHHHHHHTT-
----HHHHHHHHHHHHTTT-
----HHHHHHHHHHHHHHH-
----HHHHHHHHHHHHHTT-
----HHHHHHHHHHHHHHH-
----HHHHHHHHHHHHHHH-
----HHHHHHHHHHHHTTT-
----HHHHHHHHHHHHHHH-
----HHHHHHHHHHHHHHH-
----HHHHHHHHHHHHHHH-
----HHHHHHHHHHHHHHH-
----HHHHHHHHHHHHHHT-
----HHHHHHHHHHHHHHT-
----HHHHHHHHHHHHHHH-
----HHHHHHHHHHHHHHH-
----HHHHHHHHHHHHHHH-
----HHHHHHHHHHHHHHH-
----HHHHHHHHHHHHHHH-
----HHHHHHHHHHHHHHH-
----HHHHHHHHHHHHTT--
----HHHHHHHHHHHHHH--
----HHHHHHHHHHHHHH--
----HHHHHHHHHHHHHH--
----HHHHHHHHHHHHHH--
----HHHHHHHHHHHHTT--
----HHHHHHHHHHHHTT--
----HHHHHHHHHHHHTT--
----HHHHHHHHHHHHTT--
----HHHHHHHHHHHHTT--
----HHHHHHHHHHHHHT--
----THHHHHHHHHHHTT--
----HHHHHHHHHHHHTT--
----HHHHHHHHHHHHHT--
----HHHHHHHHHHHHHT--
----HHHHHHHHHHHHH---
----HHHHHHHHHHHHH---
----HHHHHHHHHHHHT---
----HHHHHHHHHHHHH---
----HHHHHHHHHHHHT---
----HHHHHHHHHHHHTT--
----HHHHHHHHHHHHTT--
----HHHHHHHHHHHHHT--
----HHHHHHHHHHHHTT--
----HHHHHHHHHHHHT---
----HHHHHHHHHHHHT---
----HHHHHHHHHHTTS---
----HHHHHHHHHHHHH---
----HHHHHHHHHHHHH---
----HHHHHHHHHHHHTT--
----HHHHHHHHHHHHH---
----HHHHHHHHHHHTT---
----HHHHHHHHHHHHHT--
----HHHHHHHHHHHHH---
----HHHHHHHHHHHHH---
----HHHHHHHHHHHHH---
----HHHHHHHHHHHHH---
----HHHHHHHHHHHHH---
----HHHHHHHHHHHHH---
----HHHHHHHHHHHHH---
----HHHHHHHHHHHHH---
----SHHHHHHHHHHHH---
----HHHHHHHHHHHHH---
----HHHHHHHHHHHTT---
----HHHHHHHHHHHHHS--
----HHHHHHHHHHHHHT--
----HHHHHHHHHHHHHT--
----HHHHHHHHHHHHT---
----HHHHHHHHHHHHHT--
----HHHHHHHHHHHTT---
----HHHHHHHHHHHTTS--
----HHHHHHHHHHHHT---
----HHHHHHHHHHHTT---
----HHHHHHHHHHHHH---
----HHHHHHHHHHHHH---
----HHHHHHHHHHHHH---
----HHHHHHHHHHHHTT--
----HHHHHHHHHHHHH---
----HHHHHHHHHHHHT---
----HHHHHHHHHHHHT---
----HHHHHHHHHHHH----
----HHHHHHHHHHTTS---
----HHHHHHHHHHHTS---
----HHHHHHHHHHTTS---
----HHHHHHHHHHHTS---
----HHHHHHHHHHHHH---
----HHHHHHHHHHHTT---
----HHHHHHHHHHHTS---
----HHHHHHHHHHHTT---
----HHHHHHHHHHHHHS--
----HHHHHHHHHHHHT---
----HHHHHHHHHHHHH---
----HHHHHHHHHHHHH---
----HHHHHHHHHHHHT---
----HHHHHHHHHHHHHS--
----HHHHHHHHHHHTS---
----HHHHHHHHHHHHH---
----HHHHHHHHHHHHH---
----HHHHHHHHHHHHH---
----HHHHHHHHHHHHH---
----HHHHHHHHHHHHH---
----HHHHHHHHHHHTT---
----HHHHHHHHHHHTT---
----HHHHHHHHHHHTT---
----HHHHHHHHHHHHHS--
----HHHHHHHHHHHTT---
----HHHHHHHHHHHHT---
----HHHHHHHHHHHHT---
----HHHHHHHHHHHHT---
----HHHHHHHHHHHHT---
----HHHHHHHHHHHHT---
----HHHHHHHHHHHTS---
----HHHHHHHHHHHHH---
----HHHHHHHHHHHHH---
----HHHHHHHHHHHHH---
----HHHHHHHHHHHHH---
----HHHHHHHHHHHHT---
----HHHHHHHHHHHHT---
----HHHHHHHHHHHHHS--
----HHHHHHTHHHHTT---
----HHHHHHHHHHHTSS--
----HHHHHHHHHHHTT---
----HHHHHHHHHHHHHS--
----HHHHHHHHHHHTT---
----HHHHHHHHHHHTTS--
----HHHHHHHHHHHHHS--
----HHHHHHHHHHTTT---
----HHHHHHHHHHHTTS--
----HHHHHHHHHHHHHS--
----HHHHHHHHHHHHHS--
----HHHHHHHHHHTTTS--
----HHHHHHHHHHHHHS--
----HHHHHHHHHHHHHS--
----HHHHHHHHHHHHHS--
----HHHHHHHHHHHHTS--
----HHHHHHHHHHHTTS--
----HHHHHHHHHHHTTS--
----HHHHHHHHHHHHHS--
----HHHHHHHHHHHHHS--
----HHHHHHHHHHHHHS--
----HHHHHHHHHHHTT---
----HHHHHHHHHHHHHS--
----HHHHHHHHHHHTS---
----HHHHHHHHHHHHT---
----HHHHHHHHHHHHT---
----HHHHHHHHHHHHT---
----HHHHHHHHHHHHT---
----HHHHHHHHHHHHT---
----HHHHHHHHHHHTT---
----HHHHHHHHHHHHS---
----HHHHHHHHHHHHT---
----HHHHHHHHHHHTT---
----HHHHHHHHHHTTT---
----HHHHHHHHHHHHT---
----HHHHHHHHHHHHHS--
----HHHHHHHHHHHHSS--
----HHHHHHHHHHHHHS--
----HHHHHHHHHHHTTS--
----HHHHHHHHHHHTTS--
----HHHHHHHHHHHTTS--
----HHHHHHHHHHHHHS--
----HHHHHHHHHHTTTS--
----HHHHHHHHHHHHHS--
----HHHHHHHHHHHHHS--
----HHHHHHHHHHHHSS--
----HHHHHHHHHHHTTS--
----HHHHHHHHHHHHSS--
----HHHHHHHHHHHTTS--
----HHHHHHHHHHHHHS--
----HHHHHHHHHHHHHS--
----HHHHHHHHHHTTT---
----HHHHHHHHHHTTS---
----HHHHHHHHHHHTT---
----HHHHHHHHHHHTT---
----HHHHHHHHHHTTT---
----HHHHHHHHHHHTS---
----HHHHHHHHHHTTT---
----HHHHHHHHHHHTT---
----HHHHHHHHHHTTS---
----HHHHHHHHHHTTTS--
----HHHHHHHHHHTTSS--
----HHHHHHHHHHTTTS--
----HHHHHHHHHHTTSS--
----HHHHHHHHHHHHHS--
----HHHHHHHHHHTTTS--
----HHHHHHHHHHTTTS--
----HHHHHHHHHHHHHS--
----HHHHHHHHHHTTSS--
----HHHHHHHHHHTTSS--
----HHHHHHHHHHTTSS--
----HHHHHHHHHHTTSS--
----HHHHHHHHHHTTTS--
----HHHHHHHHHHTTSS--
----HHHHHHHHHTTTSS--
----HHHHHHHHHTTTSS--
----HHHHHHHHHHHHHTT-
----HHHHHHHHHHHHHS--
----HHHHHHHHHTTTSS--
----HHHHHHHHHHHHSS--
----HHHHHHHHHTTTTS--
----HHHHHHHHHHTTTS--
----HHHHHHHHHTTTTS--
----HHHHHHHHHTTTSS--
----HHHHHHHHHTTTSS--
----HHHHHHHHHTTTSS--
----HHHHHHHHHHHHTTT-
----HHHHHHHHHTTTTS--
----HHHHHHHHHTTTTS--
----HHHHHHHHHTTTSS--
----HHHHHHHHHHHHSS--
----HHHHHHHHHTTTSS--
----HHHHHHHHHTTTSS--
----HHHHHHHHHTTTSS--
----HHHHHHHHHHHHSS--
----HHHHHHHHHHHHSS--
----HHHHHHHHHTTTTS--
----HHHHHHHHHTTTSS--
----HHHHHHHHHTTTTS--
----HHHHHHHHHHTTTT--
----HHHHHHHHHTTTSS--
----HHHHHHHHHHTTSS--
----HHHHHHHHHHHHHT--
----HHHHHHHHHHTTSS--
----HHHHHHHHHHTTTT--
----HHHHHHHHHHTTSS--
----HHHHHHHHHTSSSS--
----HHHHHHHHHHTTTT--
----HHHHHHHHHHHHHT--
----HHHHHHHHHTTTTT--
----HHHHHHHHHHTTSS--
----HHHHHHHHHHTTSS--
----HHHHHHHHHHTTTT--
----HHHHHHHHHHTTTS--
----HHHHHHHHHHTTTT--
----HHHHHHHHHHTTSS--
----HHHHHHHHHHTTSS--
----HHHHHHHHHHTTSS--
----HHHHHHHHHHTTSS--
----HHHHHHHHHHTTSS--
----HHHHHHHHHTTSSS--
----HHHHHHHHHTTSSS--
----HHHHHHHHHTTSSS--
----HHHHHHHHHTTTSS--
----HHHHHHHHHTTTTT--
----HHHHHHHHHTTTTT--
----HHHHHHHHHHHHTS--
----HHHHHHHHHTTTTT--
----HHHHHHHHHTTTSS--
----HHHHHHHHHTTTSS--
----HHHHHHHHHHHHSS--
----HHHHHHHHHTTTTT--
----HHHHHHHHHTTTTT--
----HHHHHHHHHTTSSS--
----HHHHHHHHHTTTTT--
----HHHHHHHHHHTTTT--
----HHHHHHHHHTTTTT--
----HHHHHHHHHTTTTT--
----HHHHHHHHHTTTTT--
----HHHHHHHHHHHHTT--
----HHHHHHHHHTTTSS--
----HHHHHHHHHTTTTT--
----HHHHHHHHHHHHTT--
----HHHHHHHHHTTTTT--
----HHHHHHHHHTTTTT--
----HHHHHHHHHTTTTT--
----HHHHHHHHHTTTSS--
----HHHHHHHHHTTTTT--
----HHHHHHHHHTTTSS--
----HHHHHHHHHTTTTT--
----HHHHHHHHHTTTTT--
----HHHHHHHHHTTTTT--
----HHHHHHHHHTTTSS--
----HHHHHHHHHHTTTT--
----HHHHHHHHHHTTSS--
----HHHHHHHHHHTTSS--
----HHHHHHHHHHTTSS--
----HHHHHHHHHGGGSS--
----HHHHHHHHHHTTSS--
----HHHHHHHHHHTTS---
----HHHHHHHHHHTTSS--
----HHHHHHHHHHTTSS--
----HHHHHHHHHHTTTS--
----HHHHHHHHHHTTTS--
----HHHHHHHHHHTTS---
----HHHHHHHHHHTTS---
----HHHHHHHHHHTTSS--
----HHHHHHHHTTTTS---
----HHHHHHHHHHTTT---
----HHHHHHHHTTTTTS--
----HHHHHHHTTTTTT---
----HHHHHHHHTTTTT---
----HHHHHHHHTTTTTS--
----HHHHHHHHTTTTS---
----HHHHHHHHTTTTS---
----HHHHHHHHTTTTT---
----HHHHHHHTTTTTT---
----HHHHHHHHTTTTS---
----HHHHHHHHTTTTS---
----HHHHHHHHHHTTTS--
----HHHHHHHHTTTTT---
----HHHHHHHHTTTTT---
----HHHHHHHTTTTTT---
----HHHHHHHTTTTTT---
----HHHHHHHTTTTTT---
----HHHHHHHTTTTTT---
----HHHHHHHTTTTTT---
----HHHHHHHHTTTTTS--
----HHHHHHHHTTTTT---
----HHHHHHHHHHTTT---
----HHHHHHHHHHTTT---
----HHHHHHHTTTTTT---
----HHHHHHHTTTTTS---
----HHHHHHHTTTTTS---
----HHHHHHHTTTTTS---
----HHHHHHHHTTSS-S--
----HHHHHHHHTTSS----
----HHHHHHHHHHTT----
----HHHHHHHHHHTT----
----HHHHHHHTTTTT----
----HHHHHHHTTTTT----
----HHHHHHHHHHTT----
----HHHHHHHTTTSS----
----TTHHHHHTTTTT----
----HHHHHHHTTTTT----
----HHHHHHHHHHTT----
----HHHHHHHHHHSS----
----HHHHHHHTTTTT----
----HHHHHHHHHHTT----
----HHHHHHHHHHSS----
----HHHHHHHTTTTT----
----HHHHHHHTTTTT----
----HHHHHHHTTTTT----
----HHHHHHHTTTTT----
----HHHHHHHTTTTT----
----HHHHHHHTTTTT----
----HHHHHHHTTTTT----
----HHHHHHHTTTTT----
---SHHHHHHHTTSSS----
----HHHHHHHTTSSS----
----HHHHHHHHTTSS----
----HHHHHHHTTTTT----
----HHHHHHHTTTTT----
----HHHHHHHHTTTT----
----HHHHHHHHTTTT----
----HHHHHHHHTTTT----
----HHHHHHHTTTTT----
----HHHHHHHHTTTTS---
----HHHHHHHHHHTTS---
----HHHHHHHTTTTTS---
----HHHHHHHTTTTTS---
----HHHHHHHTTTSSS---
----HHHHHHHTTTTTS---
----HHHHHHHTTTTT----
----HHHHHHHHTTTT----
----HHHHHHHTTTTT----
----HHHHHHHHTTTT----
----HHHHHHHHTTTT----
----HHHHHHHHTTTTS---
----HHHHHHHHTTTTS---
----HHHHHHHTTTSS----
----HHHHHHHHTTTT----
----HHHHHHHHTTTT----
----HHHHHHHHTTTT----
----HHHHHHHHTTTT----
----HHHHHHHHTTTT----
----HHHHHHHHTTTT----
----HHHHHHHHTTTT----
----HHHHHHHHTTTTS---
----HHHHHHHHHHTTS---
----HHHHHHHHHHHTS---
----HHHHHHHHTTTTS---
----HHHHHHHHHHTTS---
----HHHHHHHHTTTTS---
----HHHHHHHTTTSSS---
----HHHHHHHTTTSSS---
----HHHHHHHHHHTT----
----HHHHHHHHTTTT----
----HHHHHHHHTTTTS---
----HHHHHHHHTTTTS---
----HHHHHHHHTTTTS---
----HHHHHHHTTTTTS---
----HHHHHHHTTTTTS---
----HHHHHHHHTTTTS---
----HHHHHHHHTTTTS---
----HHHHHHHTTTTTS---
----HHHHHHHHTSSSS---
----HHHHHHHHTTTTS---
----HHHHHHHHHHTTS---
----HHHHHHHHTTTT----
----HHHHHHHHTTTT----
----HHHHHHHHTTTT----
----HHHHHHHTTTTT----
----HHHHHHHHTTSS----
----HHHHHHHHTTTT----
----HHHHHHHHTSSS----
----HHHHHHHTTTTT----
----HHHHHHHHTTTTS---
----HHHHHHHHHHTTS---
--S-HHHHHHHTTTTT----
--S-HHHHHHHHHHTTS---
--S-HHHHHHHHHHTT----
--S-HHHHHHHHHHTT----
--S-HHHHHHHTTSSSS---
--S-HHHHHHHTTSSS----
--S-HHHHHHHHTTTTS---
--S-HHHHHHHHTTTTS---
--S-HHHHHHHHTTSSS---
--S-HHHHHHHHTTTTS---
--S-HHHHHHHHTTSS----
--S-HHHHHTTTTTTTS---
--S-HHHHHHHHTTTTS---
--S-HHHHHHHHTTSSS---
--S-HHHHHHHHTTTTS---
--S-HHHHHHHHTTSSS---
--S-HHHHHHHHTTTT----
--S-HHHHHHHTTTTTS---
--S-HHHHHHHTTTTT----
--S-HHHHHHHHTTSSS---
--S-HHHHHHHTTTTTS---
--S-HHHHHHHHTTSS----
--S-HHHHHHHHTTTTS---
--S-HHHHHHHHTTSSS---
--S-HHHHHHHHTTSSS---
--S-HHHHHHHHTTTTS---
--S-HHHHHHHTTTTTS---
--S-HHHHHHHHHHTTS---
--S-HHHHHHHHHHTT----
--S-HHHHHHHHTSSSS---
--S-HHHHHHHTTTSSS---
--S-HHHHHHHHTTTTS---
--S-HHHHHHHHHHTTS---
--S-HHHHHHHHHHHTS---
--S-HHHHHHHTTTTTS---
--S-HHHHHHHHTTTTS---
--S-HHHHHHHHTTTT----
----HHHHHHHHTTTTS---
----HHHHHHHTTTTTS---
----HHHHHHHHTTTTS---
----HHHHHHHHTTTTS---
--S-HHHHHHHHTTTTS---
----HHHHHHHHTTSSS---
----HHHHHHHHTTTTS---
----HHHHHHHHTTTTS---
----HHHHHHHHTTTTS---
----HHHHHHHHHHTTS---
----HHHHHHHHTTSS----
----HHHHHHHHTTTTS---
----HHHHHHHHTTTT----
----HHHHHHHHTSSS----
----HHHHHHHHTTTTS---
----HHHHHHHHTTSSS---
----HHHHHHHHTTTT----
----HHHHHHHHTTTTS---
----HHHHHHHHTTSSS---
----HHHHHHHHTTTTS---
----HHHHHHHTTTTT----
----HHHHHHHTTTTTSS--
----HHHHHHHTTSSSSS--
----HHHHHHHTTSSSS---
----HHHHHHHHHHTTS---
----HHHHHHHHHHTTS---
----HHHHHHHHTTTTS---
----HHHHHHHTTTTTS---
----HHHHHHHTTTSSS---
----HHHHHHHHTTTTS---
----HHHHHHHHTTSSS---
----HHHHHHHHTTTTS---
----HHHHHHHHHHTTS---
----HHHHHHHHTTTTS---
----HHHHHHHHHHTTS---
----HHHHHHHHTTTTS---
----HHHHHHHHHTTTS---
----HHHHHHHHTTTTS---
----HHHHHHHHHTTTS---
----HHHHHHHHHTTTS---
----HHHHHHHHHSTTS---
----HHHHHHHHHTTTS---
----HHHHHHHHHTSSS---
----HHHHHHHHTTTTS---
----HHHHHHHHTTSSS---
----HHHHHHHHHTTTS---
----HHHHHHHHTTSSS---
----HHHHHHHHHSTTS---
----HHHHHHHHTTSSS---
----HHHHHHHHTTTTS---
----HHHHHHHHH-SSS---
----HHHHHHHTS-SSS---
----HHHHHHHTT-TTS---
----HHHHHHHTT-TTS---
----HHHHHHHTT-TTS---
----HHHHHHHTT-TTS---
----HHHHHHHTS-TTS---
----HHHHHHHTT-TTS---
----HHHHHHHHHTTTS---
----HHHHHHHHTTTTS---
----HHHHHHHHTTTTS---
----HHHHHHHHHHTTS---
----HHHHHHHHHHTTS---
----HHHHHHHHHTTTS---
----HHHHHHHHTTTTS---
----HHHHHHHHHHTTSS--
----HHHHHHHHHHTTS---
----HHHHHHHHTTTTS---
----HHHHHHHHHHTTS---
----HHHHHHHTTTTTSS--
----HHHHHHHHTTTTSS--
----HHHHHHHHHHTTS---
----HHHHHHHHTTTTS---
----HHHHHHHHTTSSS---
----HHHHTTGGGTTT----
----TTTTHHHHTTSS----
----HHHHHHHHTTTTS---
----HHHHHHHHTTSSS---
----HHHHHHHHTTSSS---
----HHHHHHHHHHTTS---
----HHHHHHHHTTTTS---
----HHHHHHHHHTTTS---
--S-HHHHHHHHTTTTS---
--S-HHHHHHHHTTTTS---
----HHHHHHHHTSTT----
----HHHHHHHHTTTT----
----HHHHHHHHTTTTS---
----HHHHHHHHTTTTS---
----HHHHHHHHTTTTS---
----SHHHHHHHTTTTS---
----HHHHHHHHTTTTS---
----SHHHHHHHTTTTS---
----HHHHHHHHTTTTS---
----SSHHHHHTTSTTS---
----SHHHHHHTT-TTSS--
----HHHHHHHHS-TTS---
----HHHHHHHHS-TTS---
----TTHHHHHH--TTS---
----HHHHHHHH--TTS---
----HHHHHHTS--TTS---
----HHHHHHHH--TTS---
----HHHHHHHH--TTS---
----HHHHHHHH--SS----
----HHHHHHHH--TTS---
----HHHHHHHH--SS----
----HHHHHHTT--SS----
----HHHHHHHH--SSS---
----HHHHHHHH--TTS---
----HHHHHHHH--SSS---
----HHHHHHHHS-TT----
--S-HHHHHHHHS-TTS---
----HHHHHHHH--SSS---
----HHHHHHHT--SSS---
----HHHHHHHH--TTS---
----HHHHHHHH--TTS---
----HHHHHHHH--SSS---
----HHHHHHHH--TTS---
----HHHHHHTT--SSS---
----HHHHHHHH--SSS---
----HHHHHTTT--TT----
----HHHHHHHH--TT----
----HHHHHHTT--TT----
----HHHHHHHH--TT----
----HHHHHHHH--TTS---
----HHHHHHHH--SS----
----HHHHHHHH--SSS---
----HHHHHHTT--TT----
----HHHHHHHH--TTS---
----HHHHHHTT--TTS---
----HHHHHHHH--SSS---
----HHHHHHTT--SSS---
----HHHHHHHH--SSS---
----HHHHHHHH--TT----
----HHHHHHHH--TT----
----HHHHHHTT--TT----
----HHHHHHTT--TT----
----HHHHHHHH--TT----
----HHHHHHTT--TT----
----HHHHHHHH--TT----
----HHHHHHTT--TT----
----HHHHHHHH--TT----
----HHHHHHTT--TT----
----HHHHHHHH--TT----
----HHHHHHHH--TT----
----HHHHHHHS--TT----
----HHHHHHHH--TTS---
----HHHHHHHH--TT----
----HHHHHHHH--SS----
----HHHHHHHH--TT----
----HHHHHHTT--TT----
----HHHHHHHS--SS----
----HHHHHHHH--SSS---
----HHHHHHHH--TT----
----HHHHHHTT--TT----
----HHHHHHHH--TT----
----HHHHHHTT--TT----
----HHHHHHTT--SS----
----HHHHHHHH--SSS---
----HHHHHHTT--SS----
----HHHHHHHH--SS----
----HHHHHHHH--TT----
----HHHHHHHH--TTS---
----HHHHHHHH--TT----
----HHHHHHHH--SS----
----HHHHHHHH--SS----
----HHHHHHHH--SS----
----HHHHHHHH--SS----
----HHHHHHHH--TT----
----HHHHHHTT--TT----
----HHHHHHHH--TT----
----HHHHHHTT--TT----
----HHHHHHHH--TT----
----HHHHHHHH--TT----
----HHHHHHHH--TT----
----HHHHHHTT--TT----
----HHHHHHHH--TT----
----HHHHHTTT--TT----
----HHHHHHHH--TT----
----HHHHHHTT--SS----
----HHHHHHHH--TT----
----HHHHHHHH--TT----
----HHHHHHTS--SS----
----HHHHHHHH--TT----
----HHHHHHHH--TT----
----HHHHHHHH--SS----
----HHHHHHHH--SS----
----HHHHHHHS--TT----
----HHHHHHHH--TT----
----HHHHHHHH--SS----
----HHHHHHTT--TT----
----HHHHHHHH--TT----
----HHHHHHHH--TTS---
----HHHHGGGT--SS----
----HHHHHHTT--TT----
----HHHHHTTT--SS----
----HHHHHHTT--TT----
----HHHHHHTT--TT----
----HHHHHHHH--SS----
----HHHHHHHH--TT----
----HHHHHHTT--TT----
----HHHHHHHH--TT----
----HHHHHHHH--TT----
----HHHHHHHH--TT----
----HHHHHHHH--TT----
----HHHHHHHH--TT----
----HHHHHHTT--TT----
----HHHHHHHH--TT----
----HHHHHHTT--TT----
----HHHHHHHH-STT----
----HHHHHHHH--SS----
----HHHHHHTT--SS----
----HHHHHHTT--SS----
----HHHHHHHH--TT----
----HHHHHHTT--TT----
----HHHHHHTS--TT----
----HHHHHHHH--SS----
----HHHHHHHT--TT----
----HHHHHHTT--SS----
----HHHHHHHH--SS----
----HHHHHTTT--SS----
----HHHHTTTT--SS----
----HHHHHHTT--SS----
----HHHHHHTT--SS----
----HHHHHHHH--TT----
----HHHHHHHH--SS----
----HHHHHHHH--TT----
----HHHHHHHH--SS----
----HHHHHHHH--SS----
----HHHHHHTT--SS----
----HHHHHHTT--SS----
----HHHHHHHH--SS----
----HHHHHHTT--TT----
----HHHHHHHH--TT----
----HHHHHHHH--TT----
----HHHHHHTT--SS----
----HHHHHHHH--SS----
----HHHHHHHH--SS----
----HHHHHHHH--TT----
----HHHHHHHH--TT----
----HHHHHHHH--TT----
----HHHHHHHH--TT----
----HHHHHHHH--SS----
----HHHHHHHH--TT----
----HHHHHHHH--TT----
----HHHHHHHH--SS----
----HHHHHHHH--SS----
----HHHHHHHH--TT----
----HHHHHHHH--TT----
----HHHHHHHH--SS----
----HHHHHHTT--SS----
----HHHHHHHH--TT----
----HHHHHHHH--TT----
----HHHHHHHH--TT----
----HHHHHHHH--SS----
----HHHHHHHH--TT----
----HHHHHHTT-STT----
----HHHHHHTT--TT----
----HHHHHHHH--TT----
----HHHHHHHH--TT----
----HHHHHHTT-STTS---
----HHHHHHTT--TT----
----HHHHHHTT--TT----
----HHHHHHHH--TT----
----HHHHHHTT--TT----
----HHHHHHTT-STT----
----HHHHHHHH-STT----
----HHHHHHTT-STT----
----HHHHHHHH-STT----
----HHHHHTTT--TT----
----HHHHHHHH--TT----
----HHHHHHTT--TT----
----HHHHHHTT--TT----
----HHHHHHHH-STT----
----HHHHHTTT--TT----
----HHHHHHTT--TT----
----HHHHHHTT--TT----
----HHHHHHTT--TT----
----HHHHHHTT--TT----
----HHHHHHHH--TT----
----HHHHHHTT--TT----
----HHHHHHHH--TT----
----HHHHHHHH-STT----
----HHHHHHHH-SSS----
----HHHHHHHH--TT----
----HHHHHTTT--TT----
----HHHHHHHH--TT----
----HHHHHHHH--TT----
----HHHHHHTT--TT----
----HHHHHHHS--SS----
----HHHHHHHS--TTS---
----HHHHHHHH--TT----
----HHHHHHHH--TT----
----HHHHHHHH--TT----
----HHHHHHHH-SSS----
----HHHHHHTT-STT----
----HHHHHHTT--SS----
----THHHHTTT--SS----
----HHHHHHHH--TT----
----HHHHHTTT--TT----
----HHHHHTTT--SS----
----HHHHHHHH--TT----
----HHHHHHHH--TT----
----HHHHHHHH--TT----
----HHHHHHHH--TT----
----HHHHHHHH--TT----
----HHHHHHHH--SS----
----HHHHHHHH--SS----
----HHHHHHHH-SSS----
----HHHHHHTT--SS----
----HHHHHHHH--TT----
----HHHHHHTT--TT----
----HHHHHHHS--SS----
----HHHHHHHH--TT----
----HHHHHHHH--TT----
----HHHHHHHT--TT----
----HHHHHHHH--TT----
----HHHHHHHH--TT----
----HHHHHHSS--TT----
----HHHHHHHH--TT----
----HHHHHHHH--TT----
----HHHHHTTT--TT----
----HHHHHHTT--TT----
----HHHHHTTS-STT----
----HHHHHHTS-STT----
----HHHHHHTT-STT----
----HHHHHHHT--TT----
----HHHHHHTT--TT----
----HHHHHHHT--TT----
----HHHHHTTS--TT----
----HHHHHHHT--TT----
----HHHHHTTS--TTS---
----HHHHHHHT--TT----
----HHHHHHTT--TT----
----HHHHHTTS--TT----
----HHHHHHTS--TT----
----HHHHHHHH--TT----
----HHHHTTTS--TT----
----HHHHHTTS--TT----
----HHHHHHHT--TT----
----HHHHHHHS--TT----
----HHHHTTTS--SS----
----HHHHHTTS--SS----
----HHHHHTTS--SS----
----SHHHHHHH--TT----
----HHHHHHHS--TT----
----HHHHHHTS--TT----
----HHHHHHHS--TT----
----HHHHHHHS--TTS---
----HHHHHHHT--TT----
----HHHHHHHS--TT----
----HHHHTTTT--TT----
----HHHHHHHS--TT----
----HHHHHHHT--TTS---
----HHHHHHHT--TTS---
----HHHHHHHS--TTS---
----HHHHHHHT--TT----
----HHHHTTTT--TT----
----HHHHHHHS--TTS---
----HHHHHHHT--TTS---
----HHHHHHHS--TTS---
----HHHHHHHT--TTS---
----HHHHHHHT--TT----
----HHHHHHHT--TT----
----HHHHHHHT--TT----
----HHHHHHHT--TT----
----HHHHHHHT--TT----
----HHHHHHHT--TT----
----HHHHHHHT--TT----
----HHHHHHHT--TT----
----HHHHHHHS--TT----
----HHHHHHHS--TT----
----HHHHHHHS--TT----
----HHHHHHTTTSSSS---
----HHHHHHTTTTTT----
----HHHHHHTGGGSS----
----HHHHHHTGGGSS----
----HHHHHHTTTTTTS---
----HHHHHHTTTTTTS---
----HHHHHHTTTTTTS---
----HHHHHHTTTTTTS---
----HHHHHHTTTTTTS---
----HHHHHHTTTTTTS---
----HHHHHHTGGGTT----
----HHHHHTTGGGTT----
----HHHHHHTTTTTTS---
----HHHHHHTTTTTT----
----HHHHHHTTTTTT----
----HHHHHHTTTTTT----
----HHHHHHTTTTTT----
----HHHHHHTTTTTT----
----HHHHHHTTTTTT----
----HHHHHHTGGGSS----
----HHHHHHTTTSSS----
----HHHHHHTTTSS-----
----HHHHHHHTTTTT----
----HHHHHHTTTSSS----
----HHHHHHTTTTTT----
----HHHHHHTTTTTT----
----HHHHHHHTTTTT----
----HHHHHHHTTSSS----
----HHHHHHHHTTTT----
----HHHHHHHTTTTT----
----HHHHHHHTTTSS----
----HHHHHHHTTTTT----
----HHHHHHHHTTTT----
----HHHHHHHTTTTT----
----HHHHHHHTTTTTS---
----HHHHHHHHHHTT----
----HHHHHHHHTTTT----
----HHHHHHHHHHTT----
----HHHHHHHHHHTT----
----HHHHHHHHHHTT----
----HHHHHHHHHHTT----
----HHHHHHHHHHTT----
----HHHHHHHHHHTTS---
----HHHHHHHHHHHHS---
----HHHHHHHHHHTSS---
----HHHHHHHHHHTT----
----HHHHHHHHHHTT----
----HHHHHHHHHHTT----
----HHHHHHHHHHTT----
----HHHHHHHHHHTTS---
----HHHHHHHHHHTTS---
----HHHHHHHHHHTTS---
----HHHHHHHHHHTTS---
----HHHHHHHHHHTTS---
----HHHHHHHHHHTTS---
----HHHHHHHHHHTTS---
----HHHHHHHHHHTSS---
----HHHHHHHHHHTT----
----HHHHHHHHHHTT----
----HHHHHHHHHHTT----
----HHHHHHHHHHTT----
----HHHHHHHHHHTS----
----HHHHHHHHHHTT----
----HHHHHHHHHHTT----
----HHHHHHHHHHHT----
----HHHHHHHHHHHT----
----HHHHHHHHHHHTS---
----HHHHHHHHHHHTS---
----HHHHHHHHHHHSS---
----HHHHHHHHHHHTS---
----HHHHHHHHHHHTS---
----HHHHHHHHHHHTS---
----HHHHHHHHHHHTS---
----HHHHHHHHHHHHS---
----HHHHHHHHHHHTS---
----HHHHHHHHHHHHS---
----HHHHHHHHHHHH----
----HHHHHHHHHHHH----
----HHHHHHHHHHHH----
----HHHHHHHHHHHH----
----HHHHHHHHHHTTS---
----HHHHHHHHHHHH----
----HHHHHHHHHHHHS---
----HHHHHHHHHHHHS---
----HHHHHHHHHHHH----
----HHHHHHHHHHHH----
----HHHHHHHHHHTTS---
----HHHHHHHHHHHHS---
----HHHHHHHHHHHHS---
----HHHHHHHHHHHTS---
----HHHHHHHHHHHHT---
----HHHHHHHHHHHTT---
----HHHHHHHHHHHHT---
----HHHHHHHHHHHTTS--
----HHHHHHHHHHHTTS--
----HHHHHHHHHHHTS---
----HHHHHHHHHHHHS---
----HHHHHHHHHHHH----
----HHHHHHHHHHHHS---
----HHHHHHHHHHHH----
----HHHHHHHHHHHH----
----HHHHHHHHHTTT----
----HHHHHHHHHHHHS---
----HHHHHHHHHHHH----
----HHHHHHHHHHT-----
----HHHHHHHHHHTT----
----HHHHHHHHHHHH----
----HHHHHHHHHHHHS---
----HHHHHHHHHHHH----
----HHHHHHHHHHHH----
----HHHHHHHHHHHH----
----HHHHHHHHHHTT----
----HHHHHHHHHHHH----
----HHHHHHHHHHTT----
----HHHHHHHHHHTT----
----HHHHHHHHHHTT----
----HHHHHHHHHHTT----
----HHHHHHHHHHTT----
----HHHHHHHHHHTTS---
----HHHHHHHHHHHTS---
----HHHHHHHHHTTTS---
----HHHHHHHHHHTTS---
----HHHHHHHHHHHTS---
----HHHHHHHHHHHHS---
----HHHHHHHHHHHTS---
----HHHHHHHHHHHHS---
----HHHHHHHHHHHHS---
----HHHHHHHHHHHTS---
----HHHHHHHHHHHTS---
----HHHHHHHHHHTTS---
----HHHHHHHHHHHHS---
----HHHHHHHHHHTTS---
----HHHHHHHHHHTS----
----HHHHHHHHHHHT----
----HHHHHHHHHHTT----
----HHHHHHHHHHHH----
----HHHHHHHHHHHH----
----HHHHHHHHHHHHS---
----HHHHHHHHHHHH----
----HHHHHHHHHHHHS---
----HHHHHHHHHHHT----
----HHHHHHHHHHHT----
----HHHHHHHHHHTT----
----HHHHHHHHHHHT----
----HHHHHHHHHHHT----
----HHHHHHHHTTTT----
----HHHHHHHHHTS-----
----HHHHHHHHHHTT----
----HHHHHHHHHHTT----
----HHHHHHHHHHHT----
----HHHHHHHHHHHS----
----HHHHHHHHHHHH----
----HHHHHHHHHHTT----
----HHHHHHHHHHTT----
----HHHHHHHHHHHH----
----HHHHHHHHHHHT----
----HHHHHHHHHHHH----
----HHHHHHHHHHHH----
----HHHHHHHHHHHH----
----HHHHHHHHHHHH----
----HHHHHHHHHHHH----
----HHHHHHHHHHHH----
----HHHHHHHHHHTS----
----HHHHHHHHHHHT----
----HHHHHHHHHHHH----
----HHHHHHHHHHHS----
----HHHHHHHHHHHH----
----HHHHHHHHHHHS----
----HHHHHHHHHHHT----
----HHHHHHHHHHHS----
----HHHHHHHHHHHS----
----HHHHHHHHHHHT----
--S-TTHHHHHHHHTT----
----HHHHHHHHHHHT----
----HHHHHHHHHHHH----
----HHHHHHHHHHHHS---
----HHHHHHHHHHHHS---
----HHHHHHHHHHTTS---
----HHHHHHHHHHHHS---
----HHHHHHHHHHHHS---
----HHHHHHHHHHHT----
----HHHHHHHHHHHTS---
----HHHHHHHHHHSS----
----HHHHHHHHHHT-----
----HHHHHHHHHHHT----
----HHHHHHHHHHHSS---
----HHHHHHHHHHHT----
----HHHHHHHHHHTT----
----HHHHHHHHHHH-----
----HHHHHHHHHHHS----
----HHHHHHHHHHHTS---
----HHHHHHHHHHHT----
----HHHHHHHHHHHSS---
----HHHHHHHHHHHT----
----HHHHHHHHTTTT----
----HHHHHHHHHHHS-S--
----HHHHHHHHHHTT----
----HHHHHHHHHHTTS---
----HHHHHHHHHHHTS---
----HHHHHHHHHHTTS---
----HHHHHHHHHHTT----
----HHHHHHHHHHTT----
----HHHHHHHHHHHH----
----HHHHHHHHHHTT----
----HHHHHHHHHHTT----
----HHHHHHHHHHTT----
----HHHHHHHHHHHH----
----HHHHHHHHHHHHS---
----HHHHHHHHHTTTS---
----HHHHHHHHHHTTS---
----HHHHHHHHHTTTS---
----HHHHHHHHHHTTS---
----HHHHHHHHHHTTS---
----HHHHHHHHHHHH----
----HHHHHHHHHHTT----
----HHHHHHHHHHTT----
----HHHHHHHHHHTT----
----HHHHHHHHHHTT----
----HHHHHHHHHHTT----
----HHHHHHHHHHTT----
----HHHHHHHHHHHT----
----HHHHHHHHHHHH----
----HHHHHHHHHHHH----
----HHHHHHHHHHHH----
----HHHHHHHHHHHHH---
----HHHHHHHHHHHHT---
----HHHHHHHHHHTTT---
----HHHHHHHHHHTTS---
----HHHHHHHHHHHHH---
----HHHHHHHHHHHHT---
----HHHHHHHHHHHHH---
----HHHHHHHHHHHTT---
----HHHHHHHHHHHHH---
----HHHHHHHHHHHHH---
----HHHHHHHHHHHHS---
----HHHHHHHHHHHHH---
----HHHHHHHHHHHHH---
----HHHHHHHHHHHHSS--
----HHHHHHHHHHHHH---
----HHHHHHHHHHHHH---
----HHHHHHHHHHHHTS--
----HHHHHHHHHHTTSS--
----HHHHHHHHHHHHTS--
----HHHHHHHHHHHHTS--
----HHHHHHHHHHHHT---
----HHHHHHHHHHHTT---
----HHHHHHHHHHHHSS--
----HHHHHHHHHHHHTS--
----HHHHHHHHHHHHSS--
----HHHHHHHHHHHHHS--
----HHHHHHHHHHHHHS--
----HHHHHHHHHHHHHS--
----HHHHHHHHHHHHHS--
----HHHHHHHHHHHHTS--
----HHHHHHHHHHHHS---
----HHHHHHHHHHTT-S--
----HHHHHHHHHHTT----
----HHHHHHHHHHTT----
----HHHHHHHHHHTT----
----HHHHHHHHHHTT----
----HHHHHHHHHHTT----
----HHHHHHHHHHTTS---
----HHHHHHHHHHTT----
----HHHHHHHHHHTTS---
----HHHHHHHHHHHH----
----HHHHHHHHHHTTS---
----HHHHHHHHHHTT----
----HHHHHHHHHHHHS---
----HHHHHHHHHHTTS---
----HHHHHHHHHHTTS---
----HHHHHHHHHHTTS---
----HHHHHHHHHHTTS---
----HHHHHHHHHHHHS---
----HHHHHHHHHHTTS---
----HHHHHHHHHHTTS---
----HHHHHHHHHHTT----
----HHHHHHHHHHHHS---
----HHHHHHHHHHTTS---
----HHHHHHHHHHTT----
----HHHHHHHHHHTT----
----HHHHHHHHHHTT----
----HHHHHHHHHHTT----
----HHHHHHHHHHTTS---
----HHHHHHHHHHTT----
----HHHHHHHHHHHH----
----HHHHHHHHTTTS----
----HHHHHHHHHTTS----
----HHHHHHHHHHTT----
----HHHHHHHHHTTTSS--
----HHHHHHHHHHTSS---
----HHHHHHHHHTTTSS--
----HHHHHHHHHTTTSS--
----HHHHHHHHHTTTSS--
----HHHHHHHHHTTTSS--
----HHHHHHHHHTTTS---
----HHHHHHHHHTTT-S--
----HHHHHHHHHTTTSS--
----HHHHHHHHHTTT----
----HHHHHHHHHTTT----
----HHHHHHHHHTTTS---
----HHHHHHHHHTTTS---
----HHHHHHHHHTTTS---
----HHHHHHHHHTTTS---
----HHHHHHHHHHHHS---
----HHHHHHHHHTTSS---
----HHHHHHHHHTTT----
----TTHHHHHHHTTS----
----HHHHHHHHHTTT----
----HHHHHHHHHHTS----
----HHHHHHHHHTTTS---
----HHHHHHHHHTTT----
----HHHHHHHHHHTT----
----HHHHHHHHHHTTTT--
----HHHHHHHHHHTSTT--
----HHHHHHHHHHTT-S--
----HHHHHHHHHHTTTT--
----HHHHHHHHHHHHTT--
----HHHHHHHHHHTT-S--
----HHHHHHHHHHTT----
----HHHHHHHHHTTS-S--
----HHHHHHHHHHTTTT--
----HHHHHHHHHHTTTT--
----HHHHHHHHHTTTTT--
----HHHHHHHHHHTT----
----HHHHHHHHHHHS----
----HHHHHHHHHHHT----
----HHHHHHHHHHTT----
----HHHHHHHHHHTT----
----HHHHHHHHHHHS----
----HHHHHHHHHHH-----
----HHHHHHHHHHH-----
----HHHHHHHHHHHS----
----HHHHHHHHHHHS----
----HHHHHHHHHHTS----
----HHHHHHHHHTTS----
----HHHHHHHHHHT-----
----HHHHHHHHHHH-----
----HHHHHHHHHHHS----
----HHHHHHHHHHH-----
----HHHHHHHHHHHTT---
----HHHHHHHHHHHT----
----HHHHHHHHHHTSS---
----HHHHHHHHHHHH----
----HHHHHHHHHHTSS---
----HHHHHHHHHHTSS---
----HHHHHHHHHHHSS---
----HHHHHHHHHTTSS---
----HHHHHHHHHHHHS---
----HHHHHHHHHTTS----
----HHHHHHHHHHHH----
----HHHHHHHHHHTT----
----HHHHHHHHHHTT----
----HHHHHHHHHHTS----
----HHHHHHHHHHTS----
----HHHHHHHHHHTT----
----HHHHHHHHHHH-----
----HHHHHHHHHHTT----
----HHHHHHHHHHHT----
----HHHHHHHHHHHH----
----HHHHHHHHHHHHH---
----HHHHHHHHHHTTS---
----HHHHHHHHHHHH----
----HHHHHHHHHTTT----
----HHHHHHHHHHTTS---
----HHHHHHHHHHTT----
----HHHHHHHHHHTT----
----HHHHHHHHHHTT----
----HHHHHHHHHHHH----
----HHHHHHHHHHHHH---
----HHHHHHHHHHTT----
----HHHHHHHHHHHH-S--
----HHHHHHHHHHHH-S--
----HHHHHHHHHHTTSS--
----HHHHHHHHHTTT-S--
----HHHHHHHHHHHHH---
----HHHHHHHHHHHHHS--
----HHHHHHHHHHHHHS--
----HHHHHHHHHHHTTS--
----HHHHHHHHHHHHHS--
----HHHHHHHHHHHHHS--
----HHHHHHHHHHHTTS--
----HHHHHHHHHHHTTS--
----HHHHHHHHHHTSSS--
----HHHHHHHHHHHHSS--
----HHHHHHHHHHHHT---
----HHHHHHHHHHHTTT--
----HHHHHHHHHHHHH---
----HHHHHHHHHHHHHS--
----HHHHHHHHHHHHHS--
----HHHHHHHHHHHHHS--
----HHHHHHHHHHHHH---
----HHHHHHHHHHHTTS--
----HHHHHHHHHHHHHS--
----HHHHHHHHHHHHSS--
----HHHHHHHHHHHHHS--
----HHHHHHHHHHHHHS--
----HHHHHHHHHHHHHS--
----HHHHHHHHHHHHH---
----HHHHHHHHHHHHH---
----HHHHHHHHHHHHH---
----HHHHHHHHHHHHH---
----HHHHHHHHHHHHH---
----HHHHHHHHHHHHH---
----HHHHHHHHHHHHH---
----HHHHHHHHHHHHH---
----HHHHHHHHHHHHH---
----TTTHHHHHHHHHTT--
----HHHHHHHHHHHHTT--
----HHHHHHHHHHHTTT--
----HHHHHHHHHHHTTT--
----HHHHHHHHHHHHTT--
----HHHHHHHHHHHHHT--
----HHHHHHHHHHHTTT--
----HHHHHHHHHHHTTT--
----HHHHHHHHHHHHTT--
----HHHHHHHHHHHHTT--
----HHHHHHHHHHHHTT--
----HHHHHHHHHHHHTT--
----HHHHHHHHHHHHTT--
----HHHHHHHHHHHHTT--
----HHHHHHHHHHHHTT--
----HHHHHHHHHHHHTT--
----HHHHHHHHHHHHTT--
----HHHHHHHHHHHHTT--
----HHHHHHHHHHHHTT--
----HHHHHHHHHHHHTT--
----HHHHHHHHHHHHTT--
----HHHHHHHHHHHTTT--
----HHHHHHHHHHHHTT--
----HHHHHHHHHHHHTT--
----HHHHHHHHHHHTTT--
----HHHHHHHHHHHHTT--
----HHHHHHHHHHHHHT--
----HHHHHHHHHHHHTT--
----HHHHHHHHHHHTTT--
----HHHHHHHHHHHHTT--
----HHHHHHHHHHHHTT--
----HHHHHHHHHHHHTT--
----HHHHHHHHHHHHTT--
----HHHHHHHHHHHHTT--
----HHHHHHHHHHHHTT--
----HHHHHHHHHHHTTT--
----HHHHHHHHHHHHTT--
----HHHHHHHHHHHHTT--
----HHHHHHHHHHHHTT--
----HHHHHHHHHHHTTT--
----HHHHHHHHHHHHTT--
----HHHHHHHHHHHHTT--
----HHHHHHHHHHHTTT--
----HHHHHHHHHHHHTT--
----HHHHHHHHHHHHHT--
----HHHHHHHHHHHTTT--
----HHHHHHHHHHHHTT--
----HHHHHHHHHHHHTT--
----HHHHHHHHHHHHHT--
----HHHHHHHHHHHTTT--
----HHHHHHHHHHHTTT--
----HHHHHHHHHHHTTT--
----HHHHHHHHHHHHTT--
----HHHHHHHHHHHHTT--
----HHHHHHHHHHHHHT--
----HHHHHHHHHHHHTT--
----HHHHHHHHHHHTTT--
----HHHHHHHHHHHHTT--
----HHHHHHHHHHHTTT--
----HHHHHHHHHHHHTT--
----HHHHHHHHHHHHTT--
----HHHHHHHHHHHTTT--
----HHHHHHHHHHHHTT--
----HHHHHHHHHHHHTT--
----HHHHHHHHHHHHTT--
----HHHHHHHHHHHHTT--
----HHHHHHHHHHHHTT--
----HHHHHHHHHHHHTT--
----HHHHHHHHHHHHTT--
----HHHHHHHHHHHTTT--
----HHHHHHHHHHHHTT--
----HHHHHHHHHHHHTT--
----HHHHHHHHHHHHTT--
----HHHHHHHHHHHHTT--
----HHHHHHHHHHHHTT--
----HHHHHHHHHHHHTT--
----HHHHHHHHHHHHTT--
----HHHHHHHHHHHHTT--
----HHHHHHHHHHHHTT--
----HHHHHHHHHHHHTT--
----HHHHHHHHHHHHTT--
----HHHHHHHHHHHHTT--
----HHHHHHHHHHHHTT--
----HHHHHHHHHHHHTT--
----HHHHHHHHHHHHTT--
----HHHHHHHHHHHHTT--
----HHHHHHHHHHHHTT--
----HHHHHHHHHHHHTT--
---SHHHHHHHHHHHHTT--
----HHHHHHHHHHHHTT--
----HHHHHHHHHHHHTT--
----HHHHHHHHHHHHTT--
----HHHHHHHHHHHHTT--
----HHHHHHHHHHHHTT--
----HHHHHHHHHHHHTT--
----HHHHHHHHHHHHTT--
----HHHHHHHHHHHHTT--
----HHHHHHHHHHHHTT--
----HHHHHHHHHHHHTT--
----HHHHHHHHHHHHTT--
----HHHHHHHHHHHHTT--
----HHHHHHHHHHHHTT--
----HHHHHHHHHHHHTT--
----HHHHHHHHHHHHTT--
----HHHHHHHHHHHHTT--
----HHHHHHHHHHHHTT--
----HHHHHHHHHHHHTT--
----HHHHHHHHHHHHTT--
----HHHHHHHHHHHHTT--
----HHHHHHHHHHHHHT--
----HHHHHHHHHHHHTT--
----HHHHHHHHHHHHTT--
----HHHHHHHHHHHHTT--
----HHHHHHHHHHHHTT--
----HHHHHHHHHHHTTT--
----HHHHHHHHHHHHTT--
----HHHHHHHHHHHHTT--
----HHHHHHHHHHHHTT--
----HHHHHHHHHHHHTT--
----HHHHHHHHHHHHTT--
----HHHHHHHHHHHHTT--
----HHHHHHHHHHHHTT--
----HHHHHHHHHHHHTT--
----HHHHHHHHHHHHTT--
----HHHHHHHHHHHHTT--
----HHHHHHHHHHHHTT--
----HHHHHHHHHHHHTT--
----HHHHHHHHHHHHTT--
----HHHHHHHHHHHHTT--
----HHHHHHHHHHHHTT--
----HHHHHHHHHHHHTT--
----HHHHHHHHHHHHTT--
----HHHHHHHHHHHHTT--
----HHHHHHHHHHHHHT--
----HHHHHHHHHHHHTT--
----HHHHHHHHHHHHTT--
----HHHHHHHHHHHHTT--
----HHHHHHHHHHHHHT--
----HHHHHHHHHHHHTT--
----HHHHHHHHHHHHHT--
----HHHHHHHHHHHTTT--
----HHHHHHHHHHHHTT--
----HHHHHHHHHHHHTT--
----HHHHHHHHHHHTTT--
----HHHHHHHHHHHTTT--
----HHHHHHHHHHHHTT--
----HHHHHHHHHHHHTT--
----HHHHHHHHHHHHTT--
----HHHHHHHHHHHHHT--
----HHHHHHHHHHHHTT--
----HHHHHHHHHHHHTT--
----HHHHHHHHHHHHHT--
----HHHHHHHHHHHHTT--
----HHHHHHHHHHHHTT--
----HHHHHHHHHHHHTT--
----HHHHHHHHHHHHTT--
----HHHHHHHHHHHTTT--
----HHHHHHHHHHHHTT--
----HHHHHHHHHHHHTT--
----HHHHHHHHHHHTTT--
----HHHHHHHHHHHHTT--
----HHHHHHHHHHHHTT--
----HHHHHHHHHHHHTT--
----HHHHHHHHHHHHTT--
----HHHHHHHHHHHTTT--
----HHHHHHHHHHHTTT--
----HHHHHHHHHHHHTT--
----HHHHHHHHHHHHTT--
----HHHHHHHHHHHHTT--
----HHHHHHHHHHHHTT--
----HHHHHHHHHHHHTT--
----HHHHHHHHHHHHTT--
----HHHHHHHHHHHHTT--
----HHHHHHHHHHHHTT--
----HHHHHHHHHHHHTT--
----HHHHHHHHHHHTTT--
----HHHHHHHHHHHHTT--
----HHHHHHHHHHHHTT--
----HHHHHHHHHHHTTT--
----HHHHHHHHHHHHTT--
----HHHHHHHHHHHTTT--
----HHHHHHHHHHHHTT--
----HHHHHHHHHHHTTT--
----HHHHHHHHHHHTTT--
----HHHHHHHHHHHTTT--
----HHHHHHHHHHHTTT--
----HHHHHHHHHHHTTT--
----HHHHHHHHHTGGGT--
----HHHHHHHHHHHTTT--
----HHHHHHHHHHHTTT--
----HHHHHHHHHHHTTT--
----HHHHHHHHHHHTTT--
----HHHHHHHHHHHTTT--
----HHHHHHHHHHHHTT--
----HHHHHHHHHHHHTT--
----HHHHHHHHHHHHTT--
----HHHHHHHHHHHHTT--
----HHHHHHHHHHHHTT--
----HHHHHHHHHHHHTT--
----HHHHHHHHHHHHTT--
----HHHHHHHHHHHHTT--
----HHHHHHHHHHHHTT--
----HHHHHHHHHHHHTT--
----HHHHHHHHHHHHTT--
----HHHHHHHHHHHHTT--
----HHHHHHHHHHHHTT--
----HHHHHHHHHHHHTT--
----HHHHHHHHHHHHTT--
----HHHHHHHHHHHHTT--
----HHHHHHHHHHHHTT--
----HHHHHHHHHHHHTT--
----HHHHHHHHHHHTTT--
----HHHHHHHHHHHHTT--
----HHHHHHHHHHHHTT--
----HHHHHHHHHHHHTT--
----HHHHHHHHHHHHTT--
----HHHHHHHHHHHHTT--
----HHHHHHHHHHHHTT--
----HHHHHHHHHHHTTT--
----HHHHHHHHHHHTTT--
----HHHHHHHHHHHHTT--
----HHHHHHHHHHHHTT--
----HHHHHHHHHHHHTT--
----HHHHHHHHHHHHTT--
----HHHHHHHHHHHTTT--
----HHHHHHHHHHHHTT--
----HHHHHHHHHHHHTT--
----HHHHHHHHHHHHTT--
----HHHHHHHHHHHHTT--
----HHHHHHHHHHHTTT--
----HHHHHHHHHHHHTT--
----HHHHHHHHHHHHTT--
----HHHHHHHHHHHHTT--
----HHHHHHHHHHHHTT--
----HHHHHHHHHHHHTT--
----HHHHHHHHHHHHTT--
----HHHHHHHHHHHHTT--
----HHHHHHHHHHHHTT--
----HHHHHHHHHHHHTT--
----HHHHHHHHHHHHTT--
----HHHHHHHHHHHHTT--
----HHHHHHHHHHHHTT--
----HHHHHHHHHHHHTT--
----HHHHHHHHHHHHTT--
----HHHHHHHHHHHHTT--
----HHHHHHHHHHHHTT--
----HHHHHHHHHHHHTT--
----HHHHHHHHHHHHTT--
----HHHHHHHHHHHHTT--
----HHHHHHHHHHHHTT--
----HHHHHHHHHHHHTT--
----HHHHHHHHHHHTTT--
----HHHHHHHHHHHHTT--
----HHHHHHHHHHHHTT--
----HHHHHHHHHHHHTT--
----HHHHHHHHHHHTTT--
----HHHHHHHHHHHHTT--
----HHHHHHHHHHHHTT--
----HHHHHHHHHHHHTT--
----HHHHHHHHHHHHTT--
----HHHHHHHHHHHHTT--
----HHHHHHHHHHHHHT--
----HHHHHHHHHHHHHT--
----HHHHHHHHHHHHTT--
----HHHHHHHHHHHHTT--
----HHHHHHHHHHHHTT--
----HHHHHHHHHHHHHT--
----HHHHHHHHHHHHTT--
----HHHHHHHHHHHHTT--
----HHHHHHHHHHHHTT--
----HHHHHHHHHHHHTT--
----HHHHHHHHHHHHTT--
----HHHHHHHHHHHHTT--
----HHHHHHHHHHHHHT--
----HHHHHHHHHHHHTT--
----HHHHHHHHHHHHTT--
----HHHHHHHHHHHHTT--
----HHHHHHHHHHHHHT--
----HHHHHHHHHHHHTT--
----HHHHHHHHHHHHTT--
----HHHHHHHHHHHHTT--
----HHHHHHHHHHHHHT--
----HHHHHHHHHHHHTT--
----HHHHHHHHHHHHTT--
----HHHHHHHHHHHHTT--
----HHHHHHHHHHHHHT--
----HHHHHHHHHHHHHT--
----HHHHHHHHHHHHHT--
----HHHHHHHHHHHHTT--
----HHHHHHHHHHHHTT--
----HHHHHHHHHHHHTS--
----HHHHHHHHHHHHHT--
----HHHHHHHHHHHHHT--
----HHHHHHHHHHHHHT--
----HHHHHHHHHHHHHT--
----HHHHHHHHHHHHTT--
----HHHHHHHHHHHHHT--
----HHHHHHHHHHHHTT--
----HHHHHHHHHHHHTT--
----HHHHHHHHHHHHTT--
----HHHHHHHHHHHHHT--
----HHHHHHHHHHHHTT--
----HHHHHHHHHHHHTT--
----HHHHHHHHHHHHTT--
----HHHHHHHHHHHHHT--
----HHHHHHHHHHHHTT--
----HHHHHHHHHHHHTT--
----HHHHHHHHHHHHTT--
----HHHHHHHHHHHHTT--
----HHHHHHHHHHHHTT--
----HHHHHHHHHHHHTT--
----HHHHHHHHHHHHTT--
----HHHHHHHHHHHHTT--
----HHHHHHHHHHHHHT--
----HHHHHHHHHHHHTT--
----HHHHHHHHHHHHTT--
----HHHHHHHHHHHHTT--
----HHHHHHHHHHHHTT--
----HHHHHHHHHHHHTT--
----HHHHHHHHHHHHTT--
----HHHHHHHHHHHHHT--
----HHHHHHHHHHHHTT--
----HHHHHHHHHHHHTT--
--S-HHHHHHHHHHHHTT--
----HHHHHHHHHHHHTT--
----HHHHHHHHHHHHTT--
----HHHHHHHHHHHHTT--
----HHHHHHHHHHHHTT--
----HHHHHHHHHHHHTT--
----HHHHHHHHHHHHTT--
----HHHHHHHHHHHHHT--
----HHHHHHHHHHHHTT--
----HHHHHHHHHHHHTT--
----HHHHHHHHHHHHTT--
----HHHHHHHHHHHHHT--
----HHHHHHHHHHHHT---
----HHHHHHHHHHHHTT--
----HHHHHHHHHHHHHT--
----HHHHHHHHHHHHTT--
----HHHHHHHHHHHHTT--
----HHHHHHHHHHHHHT--
----HHHHHHHHHHHHTT--
----HHHHHHHHHHHHHT--
----SHHHHHHHHHHHTT--
-----HHHHHHHHHHHTT--
-----HHHHHHHHHHHTT--
-----HHHHHHHHHHHTT--
----SHHHHHHHHHHHTT--
----SHHHHHHHHHHHTT--
----SHHHHHHHHHHHTT--
----SHHHHHHHHHHTTT--
----SHHHHHHHHHHHTT--
----SHHHHHHHHHHHTT--
-----HHHHHHHHHHHTT--
-----HHHHHHHHHHHTT--
-----HHHHHHHHHHHTT--
-----HHHHHHHHHHHTT--
----SHHHHHHHHHGGGT--
-----HHHHHHHHHHTTT--
----SHHHHHHHHHHTTT--
-----HHHHHHHHHHHTT--
----SHHHHHHHHHHHTT--
-----HHHHHHHHHHHTT--
-----HHHHHHHHHHTTT--
-----HHHHHHHHHTTTT--
-----HHHHHHHHHHHTT--
-----HHHHHHHHHHHTT--
-----HHHHHHHHHHHTT--
-----HHHHHHHHHHHTT--
-----HHHHHHHHHHTTT--
-----HHHHHHHHHHHTT--
----SHHHHHHHHHHHTT--
-----HHHHHHHHHHHTT--
----SHHHHHHHHHHHTT--
-----HHHHHHHHHHHTT--
-----HHHHHHHHHTTTT--
-----HHHHHHHHHHHTT--
-----HHHHHHHHHHHTT--
-----HHHHHHHHHTTTT--
-----HHHHHHHHHTTTT--
----SHHHHHHHHHHTTT--
-----HHHHHHHHHHTTT--
-----HHHHHHHHHHTTT--
-----HHHHHHHHHHTTT--
----SHHHHHHHHHHHTT--
--S--HHHHHHHHHHHTT--
-----HHHHHHHHHHHTT--
-----HHHHHHHHHHHTT--
-----HHHHHHHHHHHTT--
-----HHHHHHHHHHTTT--
-----HHHHHHHHHHHTT--
-----HHHHHHHHHHHTT--
-----HHHHHHHHHHHTT--
-----HHHHHHHHHHHTT--
-----HHHHHHHHHHTTT--
-----HHHHHHHHHHHTT--
-----HHHHHHHHHHHTT--
-----HHHHHHHHHHHTT--
-----HHHHHHHHHHHTT--
-----HHHHHHHHHHHTT--
-----HHHHHHHHHHHTT--
-----HHHHHHHHHHTTT--
-----HHHHHHHHHHHTT--
-----HHHHHHHHHHHHT--
-----HHHHHHHHHHHTT--
-----HHHHHHHHHHHTT--
-----HHHHHHHHHHHTT--
-----HHHHHHHHHHHTT--
-----HHHHHHHHHHHTT--
-----HHHHHHHHHHHHT--
-----HHHHHHHHHHHTT--
-----HHHHHHHHHHHHT--
-----HHHHHHHHHHHTT--
-----HHHHHHHHHHHTT--
-----HHHHHHHHHHHTT--
-----HHHHHHHHHHHTT--
-----HHHHHHHHHHHTT--
-----TTHHHHHHHHHTT--
-----HHHHHHHHHHHTT--
-----HHHHHHHHHHHTT--
-----HHHHHHHHHHHTT--
-----HHHHHHHHHHHTT--
-----HHHHHHHHHHHTT--
-----HHHHHHHHHHTTT--
-----HHHHHHHHHHHTT--
-----HHHHHHHHHHHTT--
-----HHHHHHHHHHHTT--
-----HHHHHHHHHHHTT--
-----TTHHHHHHHHHTT--
-----HHHHHHHHHHHHT--
-----HHHHHHHHHHHTT--
-----TTHHHHHHHHHTT--
-----HHHHHHHHHHHTT--
-----HHHHHHHHHHHTT--
-----HHHHHHHHHHTTT--
-----HHHHHHHHHHHTT--
-----HHHHHHHHHHHTT--
-----HHHHHHHHHHHTT--
-----HHHHHHHHHHHTT--
-----HHHHHHHHHHHTT--
-----HHHHHHHHHHHTT--
-----HHHHHHHHHHHTT--
-----HHHHHHHHHHHTT--
-----HHHHHHHHHHHTT--
-----HHHHHHHHHHHTT--
-----HHHHHHHHHHHTT--
-----HHHHHHHHHHHTT--
-----HHHHHHHHHHHTT--
-----HHHHHHHHHHHHT--
-----HHHHHHHHHHTTT--
-----HHHHHHHHHHHTT--
-----HHHHHHHHHHHTT--
-----HHHHHHHHHHHTT--
-----HHHHHHHHHHHTT--
-----HHHHHHHHHHHTT--
-----HHHHHHHHHHHTT--
-----HHHHHHHHHHTTT--
-----HHHHHHHHHHTTT--
-----HHHHHHHHHHHHT--
-----HHHHHHHHHHHTT--
-----HHHHHHHHHHHHT--
-----HHHHHHHHHHHTT--
----SHHHHHHHHHHHTT--
-----HHHHHHHHHHHTT--
----SHHHHHHHHHHHTT--
-----HHHHHHHHHHHTT--
-----HHHHHHHHHHHTT--
-----HHHHHHHHHHHTT--
-----HHHHHHHHHHHTT--
-----HHHHHHHHHHHTT--
-----HHHHHHHHHHHTT--
-----HHHHHHHHHHHTT--
-----HHHHHHHHHHTTT--
-----HHHHHHHHHHHTT--
-----HHHHHHHHHHTTT--
-----HHHHHHHHHHTTT--
-----HHHHHHHHHHHTT--
-----HHHHHHHHHHHTT--
-----HHHHHHHHHHHTT--
-----HHHHHHHHHHHTT--
-----HHHHHHHHHHHTT--
-----HHHHHHHHHHHTT--
-----HHHHHHHHHHHTT--
-----HHHHHHHHHHHTT--
-----HHHHHHHHHHHTT--
-----HHHHHHHHHHHTT--
-----HHHHHHHHHHTTT--
-----HHHHHHHHHHTTT--
-----HHHHHHHHHHTTT--
-----HHHHHHHHHHTTT--
-----HHHHHHHHHHTT---
-----HHHHHHHHHHTT---
-----HHHHHHHHHHHTT--
-----HHHHHHHHHGGG---
-----HHHHHHHHHSTT---
-----HHHHHHHHHHTT---
-----HHHHHHHHT-TTS--
-----HHHHHHHTT-TTS--
-----HHHHHHHTT-SSS--
-----HHHHHHHHT-TT---
-----HHHHHHHHT-TT---
-----HHHHHHHTTTTT---
-----HHHHHHHHTTTT---
-----HHHHHHHHHHTT---
-----HHHHHHHTTSSSS--
-----HHHHHHHHTTTT---
-----HHHHHHHHHTSS---
-----HHHHHHHHTSSS---
-----HHHHHHHHHSSS---
-----HHHHHHHHT-SS---
-----HHHHHHHHHTT----
-----HHHHHHHHHTTT---
-----HHHHHHHHHTTT---
-----HHHHHHHHHHTSS--
-----HHHHHHHHHHTT---
-----HHHHHHHHHTTS---
-----HHHHHHHHHHT----
-----HHHHHHHHHH-----
-----HHHHHHHHHT-----
-----HHHHHHHHHH-----
-----HHHHHHHHHH-----
-----HHHHHHHHHH--S--
-----HHHHHHHHHH-SS--
-----HHHHHHHHHH-SS--
-----HHHHHHHHTT--S--
-----HHHHHHHHHH-SS--
-----HHHHHHHHTT-SS--
-----HHHHHHHTTT-SS--
-----HHHHHHHHHT--S--
-----HHHHHHHHHT-SS--
--S--HHHHHHHHHT-SS--
-----HHHHHHHHHT-SS--
-----HHHHHHHHHT-SS--
-----HHHHHHHHHT-SS--
-----HHHHHHHHTT-SS--
-----HHHHHHHHHH-SS--
-----HHHHHHHHTT-SS--
-----HHHHHHHHTT-SS--
-----HHHHHHHHHHHTT--
-----HHHHHHHHHHTTT--
-----HHHHHHHHHHTTT--
-----HHHHHHHHHHTTT--
-----HHHHHHHHHHTTT--
-----HHHHHHHHHHTTT--
-----HHHHHHHHHTTSS--
-----HHHHHHHHHHTSS--
-----HHHHHHHHHHHSS--
-----HHHHHHHHHHTTT--
-----HHHHHHHHHHHTT--
-----HHHHHHHHHHTTT--
-----HHHHHHHHHHTTT--
-----HHHHHHHHHHTTT--
-----HHHHHHHHHTTSS--
-----HHHHHHHHHHTTT--
-----HHHHHHHHHHHTT--
-----HHHHHHHHHHHTT--
-----HHHHHHHHHHTTT--
-----HHHHHHHHHHHSS--
-----HHHHHHHHHTTTT--
-----HHHHHHHHHHTTT--
-----HHHHHHHHHHTTT--
-----HHHHHHHHHHTTT--
-----HHHHHHHHHHHTT--
-----HHHHHHHHHHTTT--
-----HHHHHHHHHHHTT--
-----HHHHHHHHHHHTT--
-----HHHHHHHHHHHTT--
-----HHHHHHHHHHHTT--
-----HHHHHHHHHHHTT--
-----HHHHHHHHHHTTT--
-----HHHHHHHHHHHTT--
-----HHHHHHHHHHTTT--
-----HHHHHHHHHHHTT--
-----HHHHHHHHHHHTT--
--S--HHHHHHHHHHHTT--
--S--HHHHHHHHHHHTT--
-----HHHHHHHHHHHHT--
-----HHHHHHHHHHTTT--
-----HHHHHHHHHHHTT--
-----HHHHHHHHHHTTT--
-----HHHHHHHHHHHTT--
-----HHHHHHHHHTTTT--
-----HHHHHHHHHHHTT--
-----HHHHHHHHHHHTT--
-----HHHHHHHHHHHHT--
-----HHHHHHHHHHHTT--
-----HHHHHHHHHHHTT--
-----HHHHHHHHHHHTT--
-----HHHHHHHHHHHTT--
-----HHHHHHHHHHHTT--
-----HHHHHHHHHHHHT--
-----HHHHHHHHHHHTT--
-----HHHHHHHHHHHTT--
-----HHHHHHHHHHHTT--
-----HHHHHHHHHHHTT--
-----HHHHHHHHHHHTT--
-----HHHHHHHHHHHTT--
-----HHHHHHHHHHHTT--
-----HHHHHHHHHHHTT--
-----HHHHHHHHHHHHT--
-----HHHHHHHHHHHTT--
-----HHHHHHHHHHHTT--
-----HHHHHHHHHHHHT--
-----HHHHHHHHHHHTT--
-----HHHHHHHHHHHTT--
-----HHHHHHHHHHHTT--
-----HHHHHHHHHHHTT--
-----HHHHHHHHHHHTT--
-----HHHHHHHHHHHTT--
-----HHHHHHHHHHHTT--
-----HHHHHHHHHHTTT--
-----HHHHHHHHHHHTT--
-----HHHHHHHHHHHTT--
-----HHHHHHHHHHHTT--
-----HHHHHHHHHHHTT--
-----HHHHHHHHHHHTT--
-----HHHHHHHHHHHTT--
-----HHHHHHHHHHHTT--
-----HHHHHHHHHHTTT--
-----HHHHHHHHHHTTT--
-----HHHHHHHHHHHTT--
-----HHHHHHHHHHHTT--
-----HHHHHHHHHHHTT--
-----HHHHHHHHHHTTT--
-----HHHHHHHHHHHTT--
-----HHHHHHHHHHHTT--
-----HHHHHHHHHHHTT--
-----HHHHHHHHHHHTT--
-----HHHHHHHHHHTTT--
-----HHHHHHHHHHHTT--
-----HHHHHHHHHHHTT--
-----HHHHHHHHHHHTT--
-----HHHHHHHHHHHTT--
-----HHHHHHHHHHHHT--
-----HHHHHHHHHHHTT--
-----HHHHHHHHHHHTT--
-----HHHHHHHHHHHTT--
-----HHHHHHHHHHHTT--
-----HHHHHHHHHHTTT--
-----HHHHHHHHHHHTT--
-----HHHHHHHHHHHHT--
-----HHHHHHHHHHHTT--
-----HHHHHHHHHHHTT--
-----HHHHHHHHHHHTT--
-----HHHHHHHHHHHTT--
-----HHHHHHHHHHHTT--
-----HHHHHHHHHHHTT--
-----HHHHHHHHHHHTT--
-----HHHHHHHHHHTTT--
-----HHHHHHHHHHHHT--
-----HHHHHHHHHHHHT--
-----HHHHHHHHHHHHT--
-----HHHHHHHHHHHTT--
-----HHHHHHHHHHHTT--
-----HHHHHHHHHHHTT--
-----HHHHHHHHHHHTT--
-----HHHHHHHHHHHTT--
-----HHHHHHHHHHHHT--
-----HHHHHHHHHHHHT--
-----HHHHHHHHHHHHT--
-----HHHHHHHHHHHTT--
-----HHHHHHHHHHHHT--
-----HHHHHHHHHHHHT--
-----HHHHHHHHHHHHT--
-----HHHHHHHHHHHHT--
-----HHHHHHHHHHHHT--
-----HHHHHHHHHHHHT--
-----HHHHHHHHHHTTT--
-----HHHHHHHHHHHTT--
-----HHHHHHHHHHHTT--
-----HHHHHHHHHHHTT--
-----HHHHHHHHHHHTT--
-----HHHHTHHHHHHHT--
-----HHHHHHHHHHHTT--
-----HHHHHHHHHHHTT--
-----HHHHHHHHHHHTT--
-----HHHHHHHHHHHHT--
-----HHHHHHHHHHHTT--
-----HHHHHHHHHHHHT--
-----HHHHHHHHHHHTT--
-----HHHHHHHHHHHTT--
-----HHHHHHHHHHHHT--
-----HHHHHHHHHHHHT--
-----HHHHHHHHHHHHT--
-----HHHHHHHHHHHTT--
-----HHHHHHHHHHTTT--
-----HHHHHHHHHHHTT--
-----HHHHHHHHHHHHT--
-----HHHHHHHHHHTTT--
-----HHHHHHHHHHHTT--
-----HHHHHHHHHHHTT--
-----HHHHHHHHHHHHT--
-----HHHHHHHHHHHTT--
-----HHHHHHHHHHHTT--
-----HHHHHHHHHHHTT--
-----HHHHHHHHHHHHT--
-----HHHHHHHHHHHTT--
-----HHHHHHHHHHTTT--
-----HHHHHHHHHHHTT--
-----HHHHHHHHHHHTT--
-----HHHHHHHHHHHTT--
-----HHHHHHHHHHHTT--
-----HHHHHHHHHHHHT--
-----HHHHHHHHHHHTT--
-----HHHHHHHHHHHTT--
-----HHHHHHHHHHHTT--
-----HHHHHHHHHHHTT--
-----HHHHHHHHHHHHT--
-----HHHHHHHHHHHTT--
-----HHHHHHHHHHHHT--
-----HHHHHHHHHHHTT--
-----HHHHHHHHHHHTT--
-----HHHHHHHHHHHTT--
-----HHHHHHHHHHHHT--
-----HHHHHHHHHHHHT--
-----HHHHHHHHHHHTT--
-----HHHHHHHHHHHHT--
-----HHHHHHHHHHHTT--
-----HHHHHHHHHHHHT--
-----HHHHHHHHHHHT---
-----HHHHHHHHHHHHT--
-----HHHHHHHHHHHHT--
-----HHHHHHHHHHTTT--
-----HHHHHHHHHHHTT--
----SHHHHHHHHHHHHT--
----SHHHHHHHHHHHTT--
-----HHHHHHHHHHHHT--
-----HHHHHHHHHHHTT--
-----HHHHHHHHHHHTT--
-----HHHHHHHHHHTTT--
----SHHHHHHHHHHTTT--
-----HHHHHHHHHHTTT--
-----HHHHHHHHHHTTT--
----SHHHHHHHHHHHTT--
-----HHHHHHHHHHHTT--
-----HHHHHHHHHHHTT--
-----HHHHHHHHHHTTT--
-----HHHHHHHHHHHTT--
-----HHHHHHHHHHHTT--
-----HHHHHHHHHHHTT--
-----HHHHHHHHHHHTT--
----SHHHHHHHHHHHTT--
-----HHHHHHHHHHHTT--
-----HHHHHHHHHHHTT--
-----HHHHHHHHHHHTT--
-----HHHHHHHHHHTTT--
-----HHHHHHHHHHHHT--
-----HHHHHHHHHHHHT--
-----HHHHHHHHHHHTT--
-----HHHHHHHHHHHTT--
-----HHHHHHHHHHHTT--
----SHHHHHHHHHHHHT--
-----HHHHHHHHHHHTT--
-----HHHHHHHHHHHTT--
-----HHHHHHHHHHHHT--
-----HHHHHHHHHHHHT--
-----HHHHHHHHHHHHT--
-----HHHHHHHHHHHHT--
-----HHHHHHHHHHHTT--
-----HHHHHHHHHHHHT--
-----HHHHHHHHHHHTT--
-----HHHHHHHHHHHTT--
-----HHHHHHHHHHHTT--
-----HHHHHHHHHHHTT--
-----HHHHHHHHHHHHT--
-----HHHHHHHHHHHHT--
-----HHHHHHHHHHHTT--
-----HHHHHHHHHHHTT--
-----HHHHHHHHHHHHT--
-----HHHHHHHHHHHHT--
-----HHHHHHHHHHHTT--
-----HHHHHHHHHHHHT--
-----HHHHHHHHHHHTT--
-----HHHHHHHHHHHTT--
-----HHHHHHHHHHHTT--
-----HHHHHHHHHHHTT--
-----HHHHHHHHHHHTT--
-----TTHHHHHHHHHTT--
-----HHHHHHHHHHHTT--
-----HHHHHHHHHHHTT--
-----HHHHHHHHHHHTT--
-----HHHHHHHHHHHTT--
-----HHHHHHHHHHHTT--
-----HHHHHHHHHHHTT--
-----HHHHHHHHHHHHT--
-----HHHHHHHHHHHTT--
-----HHHHHHHHHHHTT--
-----HHHHHHHHHHHTT--
-----HHHHHHHHHHHTT--
-----HHHHHHHHHHHTT--
-----HHHHHHHHHHHTT--
-----HHHHHHHHHHHTT--
-----HHHHHHHHHHHTT--
-----HHHHHHHHHHHTT--
-----HHHHHHHHHHHTT--
-----HHHHHHHHHHHTT--
-----HHHHHHHHHHHTT--
-----HHHHHHHHHHHTT--
-----HHHHHHHHHHHTT--
-----HHHHHHHHHHHTT--
-----HHHHHHHHHHHTT--
-----HHHHHHHHHHHTT--
-----HHHHHHHHHHHTT--
-----HHHHHHHHHHHTT--
-----HHHHHHHHHHHHT--
-----HHHHHHHHHHHTT--
-----HHHHHHHHHHHTT--
-----HHHHHHHHHHHTT--
-----HHHHHHHHHHHTT--
-----HHHHHHHHHHHTT--
----SHHHHHHHHHHHTT--
----SHHHHHHHHHHTTT--
-----HHHHHHHHHHHTT--
----SHHHHHHHHHHHTT--
-----HHHHHHHHHHHTT--
----SHHHHHHHHHHHTT--
----SHHHHHHHHHHHTT--
----SHHHHHHHHHHHTT--
----SHHHHHHHHHHTTT--
-----HHHHHHHHHHHTT--
----SHHHHHHHHHHHTT--
----SHHHHHHHHHHTTT--
-----HHHHHHHHHHTTT--
-----HHHHHHHHHHHHT--
-----HHHHHHHHHHHHT--
----SHHHHHHHHHHTTT--
----SHHHHHHHHHHHTT--
-----HHHHHHHHHHTTT--
--S--HHHHHHHHHHHTT--
-----HHHHHHHHHHHTT--
-----HHHHHHHHHHTTT--
-----HHHHHHHHHHHTT--
-----HHHHHHHHHHHTT--
----SHHHHHHHHHHHTT--
----SHHHHHHHHHHHTT--
----SHHHHHHHHHHTTT--
-----HHHHHHHHHHHTT--
-----HHHHHHHHHHHTT--
----SHHHHHHHHHHHTT--
-----HHHHHHHHHHHTT--
----SHHHHHHHHHHHTT--
----SHHHHHHHHHHHTT--
----SHHHHHHHHHHHTT--
----SHHHHHHHHHHTTT--
----SHHHHHHHHHHHTT--
----SHHHHHHHHHHHTT--
-----HHHHHHHHHHHTT--
----SHHHHHHHHHHHTT--
-----HHHHHHHHHHHTT--
----SHHHHHHHHHHHTT--
-----HHHHHHHHHHHTT--
----SHHHHHHHHHHHTT--
-----HHHHHHHHHHTTT--
-----HHHHHHHHHHHTT--
-----HHHHHHHHHHHTT--
-----HHHHHHHHHTTTT--
-----HHHHHHHHHHHTT--
-----HHHHHHHHHHTTT--
-----HHHHHHHHHHHTT--
-----HHHHHHHHHHHTT--
-----HHHHHHHHHHTTT--
-----HHHHHHHHHHTTT--
-----HHHHHHHHHHHTT--
-----HHHHHHHHHHHTT--
-----HHHHHHHHHHHTT--
-----HHHHHHHHHHHTT--
-----HHHHHHHHHHHTT--
-----HHHHHHHHHTTTT--
-----HHHHHHHHHHTTT--
-----HHHHHHHHHHHTT--
-----HHHHHHHHHHTTT--
-----HHHHHHHHHHTTT--
-----HHHHHHHHHHHTT--
-----HHHHHHHHHHTTT--
-----HHHHHHHHHHHTT--
-----HHHHHHHHHHHTT--
----SHHHHHHHHHHHTT--
-----HHHHHHHHHHHTT--
-----HHHHHHHHHHHTT--
-----HHHHHHHHHHTTT--
-----HHHHHHHHHHTTT--
-----HHHHHHHHHHHTT--
-----HHHHHHHHHHHTT--
----SHHHHHHHHHHHTT--
----SHHHHHHHHHHHTT--
----SHHHHHHHHHHHTT--
----SHHHHHHHHHHHTT--
----SHHHHHHHHHHHTT--
----SHHHHHHHHHHHTT--
-----HHHHHHHHHHTTT--
----SHHHHHHHHHHHTT--
----SHHHHHHHHHHTTT--
----SHHHHHHHHHHHTT--
-----HHHHHHHHHHHTT--
-----HHHHHHHHHTTTT--
----SHHHHHHHHHTTTT--
----SHHHHHHHHHTTTT--
----SHHHHHHHHHHTTT--
----SHHHHHHHHHHTTT--
----SHHHHHHHHTTTTT--
----SHHHHHHHHHHTTT--
----SHHHHHHHHHHHTT--
----SHHHHHHHHHHTTT--
----SHHHHHHHHHHTTT--
----SSHHHHHHHHHHTT--
----SHHHHHHHHHHHTT--
--S--HHHHHHHHHHTTT--
----SHHHHHHHHHHHTT--
----SHHHHHHHHHHTTT--
----SHHHHHHHHHHHTT--
-----HHHHHHHHHHHHT--
-----HHHHHHHHHHHTT--
-----HHHHHHHHHHHTT--
-----HHHHHHHHHHHHT--
-----HHHHHHHHHHHTT--
-----HHHHHHHHHHHTT--
-----HHHHHHHHHHHTT--
-----HHHHHHHHHHTTT--
-----HHHHHHHHHHHTT--
-----HHHHHHHHHHHTT--
-----HHHHHHHHHHHTT--
-----HHHHHHHHHHHTT--
-----HHHHHHHHHHHTT--
-----HHHHHHHHHHHTT--
----SHHHHHHHHHTTTT--
-----HHHHHHHHHHTTT--
-----HHHHHHHHHHTTT--
----SHHHHHHHHHHTTT--
----SHHHHHHHHHHHTT--
-----HHHHHHHHHHTTT--
----SHHHHHHHHHHHTT--
-----HHHHHHHHHHHTT--
----SHHHHHHHHHHHTT--
----HHHHHHHHHHHHTT--
----HHHHHHHHHHHHTT--
----HHHHHHHHHHHHTT--
----HHHHHHHHHHHHTT--
----HHHHHHHHHHHHTT--
----HHHHHHHHHHHHTT--
----HHHHHHHHHHHHTT--
----HHHHHHHHHHHHTT--
----HHHHHHHHHHHHTT--
----HHHHHHHHHHHHTT--
----HHHHHHHHHHHHTT--
----HHHHHHHHHHHHTT--
----HHHHHHHHHHHHTT--
----HHHHHHHHHHHHTT--
----HHHHHHHHHHHHTT--
----HHHHHHHHHHHHTT--
----HHHHHHHHHHHTTT--
----HHHHHHHHHHHHTT--
----HHHHHHHHHHHHTT--
----HHHHHHHHHHHHTT--
----HHHHHHHHHHHHTT--
----HHHHHHHHHHHHTT--
----HHHHHHHHHHHHTT--
----HHHHHHHHHHHTTT--
----HHHHHHHHHHHHHT--
----HHHHHHHHHHHHHT--
----HHHHHHHHHHHTTT--
----HHHHHHHHHHHTTT--
----HHHHHHHHHHHHTT--
----HHHHHHHHHHHHTT--
----HHHHHHHHHHHHTT--
----HHHHHHHHHHHHTT--
----HHHHHHHHHHHHTT--
----HHHHHHHHHHHTTT--
----HHHHHHHHHHHTTT--
----HHHHHHHHHHHTTT--
----HHHHHHHHHHHTTT--
----HHHHHHHHHHTTTT--
----HHHHHHHHHHHTTT--
----HHHHHHHHHHHHTT--
----HHHHHHHHHHHTTT--
----HHHHHHHHHHHHTT--
----HHHHHHHHHHHHTT--
----HHHHHHHHHHHHTT--
----HHHHHHHHHHHHTT--
----HHHHHHHHHHHHTT--
----HHHHHHHHHHHHTT--
----HHHHHHHHHHHHTT--
----SHHHHHHHHHHHTT--
-----HHHHHHHHHHHTT--
----SHHHHHHHHHHHTT--
----SHHHHHHHHHHHHT--
----SHHHHHHHHHHHHT--
-----HHHHHHHHHHHHT--
-----HHHHHHHHHHHTT--
-----HHHHHHHHHHHTT--
-----HHHHHHHHHHHTT--
-----HHHHHHHHHHHTT--
----SHHHHHHHHHHHTT--
----SHHHHHHHHHHHHT--
----SHHHHHHHHHHTTT--
----SHHHHHHHHHHHHT--
-----HHHHHHHHHHHHT--
----SHHHHHHHHHHHHT--
----SHHHHHHHHHHHHT--
-----HHHHHHHHHHHTT--
----SHHHHHHHHHHHTT--
----SHHHHHHHHHHHHT--
-----HHHHHHHHHHHTT--
----SHHHHHHHHHHHHT--
-----HHHHHHHHHHHTT--
----SHHHHHHHHHHHHT--
----SHHHHHHHHHHHHT--
----SHHHHHHHHHHHTT--
----SHHHHHHHHHHHHT--
-----HHHHHHHHHHHHT--
-----HHHHHHHHHHHH---
-----HHHHHHHHHHHTT--
----SHHHHHHHHHHHTT--
----SHHHHHHHHHHHTT--
----SHHHHHHHHHHHTT--
-----HHHHHHHHHHTTT--
----SHHHHHHHHHHHTT--
----SHHHHHHHHHHHTT--
----STTHHHHHHHHHTT--
----STTHHHHHHHHHTT--
-----TTHHHHHHHHHTT--
-----TTHHHHHHHHHTT--
----STTHHHHHHHHTTT--
-----TTHHHHHHHHHTT--
-----TTHHHHHHHHHTT--
----STTHHHHHHHHTTT--
-----TTHHHHHHHHHTT--
----SSTHHHHHHHHTTT--
----STTHHHHHHHHHTT--
-----TTHHHHHHHHHTT--
-----TTHHHHHHHHHTT--
-----TTHHHHHHHHHTT--
----SSSHHHHHHHHHTT--
----STTHHHHHHHHHTT--
----STTHHHHHHHHHTT--
----STTHHHHHHHHTTT--
----STTHHHHHHHHTTT--
----STTHHHHHHHHTTT--
-----TTHHHHHHHHHTT--
----STTHHHHHHHHHTT--
----STTHHHHHHHHHTT--
-----TTHHHHHHHHHTT--
-----TTHHHHHHHHHTT--
-----TTHHHHHHHHTTT--
-----TTHHHHHHHHHTT--
----SSSHHHHHHHHHTT--
-----TTHHHHHHHHHTT--
----SSSHHHHHHHHHTT--
-----TTHHHHHHHHTTT--
----SSSHHHHHHHHTTT--
----SSSHHHHHHHHTTT--
-----SSHHHHHHHHHTT--
----SS-HHHHHHHHTTT--
----SSSHHHHHHHHHTT--
----SSSHHHHHHHHHTT--
----STTHHHHHHHHTTT--
----STTHHHHHHHHHTT--
----STTHHHHHHHHHTT--
----STTHHHHHHHHHTT--
-----TTHHHHHHHHHTT--
----SSSHHHHHHHHTTT--
----STTHHHHHHHHHTT--
----STTHHHHHHHHTTT--
----SSSHHHHHHHHHTT--
----STTHHHHHHHHHTT--
----STTHHHHHHHHHTT--
----SS-HHHHHHHHTTT--
----SS-HHHHHHHHHTT--
----SS-HHHHHHHHTTT--
----SS-HHHHHHHHHTT--
----STTHHHHHHHHHTT--
----STTHHHHHHHHHTT--
----STTHHHHHHHHHTT--
----STTHHHHHHHHHTT--
----SSSHHHHHHHHHTT--
----STTHHHHHHHHHTT--
----STTHHHHHHHHHTT--
----STTHHHHHHHHHTT--
----STTHHHHHHHHHTT--
----STTHHHHHHHHHTT--
----SSSHHHHHHHHHTT--
----SSSHHHHHHHHHTT--
----STTHHHHHHHHHTT--
----STTHHHHHHHHHTT--
-----TTHHHHHHHHHTT--
----SSSHHHHHHHHHTT--
----STTHHHHHHHHHTT--
----STTHHHHHHHHHTT--
----STTHHHHHHHHHTT--
----STTHHHHHHHHHTT--
----STTHHHHHHHHHTT--
----STTHHHHHHHHHTT--
----STTHHHHHHHHHTT--
----STTHHHHHHHHHTT--
----SSSHHHHHHHHTTT--
----STTHHHHHHHHHTT--
----STTHHHHHHHHHTT--
----SSSHHHHHHHHHTT--
----SSSHHHHHHHHHTT--
----SSSHHHHHHHHHTT--
----STTHHHHHHHHTTT--
----SSSHHHHHHHHHTT--
--S-STTHHHHHHHHHHT--
--S--TTHHHHHHHHHHT--
----STTHHHHHHHHHTT--
----STTHHHHHHHHHTT--
----STTHHHHHHHHHTT--
----STTHHHHHHHHHTT--
----STTHHHHHHHHHTT--
----SSSHHHHHHHHHTT--
----STTHHHHHHHHHTT--
----STTHHHHHHHHHTT--
----SSSHHHHHHHHHHT--
----STTHHHHHHHHHTT--
----STTHHHHHHHHHTT--
----SSSHHHHHHHHHHT--
----SS-HHHHHHHHHHT--
----SS-HHHHHHHHHHT--
--S-SS-HHHHHHHHHTT--
----SS-HHHHHHHHHTT--
----SS-HHHHHHHHHTT--
----SS-HHHHHHHHHHT--
----STTHHHHHHHHHTT--
----STTHHHHHHHHHTT--
----STTHHHHHHHHHTT--
----STTHHHHHHHHTTT--
----STTHHHHHHHHHTT--
--S-STTHHHHHHHHHTT--
--S-STTHHHHHHHHHTT--
----STTHHHHHHHHTTT--
----STTHHHHHHHHHTT--
----STTHHHHHHHHHTT--
----STTHHHHHHHHHTT--
----SS-HHHHHHHHHTT--
----STTHHHHHHHHHTT--
----SS-HHHHHHHHHTT--
----SS-HHHHHHHHHTT--
----SS-HHHHHHHHHTT--
----SS-HHHHHHHHHTT--
----SS-HHHHHHHHTTT--
----SS-HHHHHHHHHTT--
----SS-HHHHHHHHHTT--
----SS-HHHHHHHHHHT--
----SS-HHHHHHHHHTT--
----SS-HHHHHHHHHTT--
----SS-HHHHHHHHHTT--
----STTHHHHHHHHHTT--
----SS-HHHHHHHHTTT--
----SSSHHHHHHHHTTT--
----SS-HHHHHHHHTTT--
----SSSHHHHHHHHHTT--
----SSSHHHHHHHHTTT--
----SS-HHHHHHHHHHT--
----SS-HHHHHHHHHTT--
----STTHHHHHHHHHTT--
----STTHHHHHHHHHTT--
----STTHHHHHHHHHTT--
----STTHHHHHHHHHTT--
----STTHHHHHHHHHTT--
----STTHHHHHHHHTTT--
----STTHHHHHHHHHTT--
----SSSHHHHHHHHHHT--
----SS-HHHHHHHHHTT--
----SS-HHHHHHHHHTT--
----STTHHHHHHHHHTT--
----STTHHHHHHHHHTT--
----STTHHHHHHHHHTT--
----STTHHHHHHHHHTT--
----STTHHHHHHHHHTT--
----STTHHHHHHHHHTT--
----STTHHHHHHHHHHT--
----STTHHHHHHHHTTT--
----TTSHHHHHHHHHTT--
----STTHHHHHHHHHTT--
----GGGHHHHHHHHHTT--
----TTSHHHHHHHHHTT--
----STTHHHHHHHHHTT--
----SSSHHHHHHHHHTT--
----TTTHHHHHHHHHTT--
----GGGHHHHHHHHTTT--
----TTTHHHHHHHHHTT--
----TTSHHHHHHHHHTT--
----GGGHHHHHHHHHTT--
----TTTHHHHHHHHHTT--
----GGGHHHHHHHHHTT--
----GGGHHHHHHHHHTT--
----TTSHHHHHHHHHTT--
----TTTHHHHHHHHHTT--
----TTTHHHHHHHHHTT--
----TTSHHHHHHHHHHT--
----GGGHHHHHHHHHTT--
----GGGHHHHHHHHHTT--
----TTSTTHHHHHHHTT--
----GGGHHHHHHHHHTT--
----TTTHHHHHHHHHTT--
----TTTHHHHHHHHHTT--
----SSSHHHHHHHHHTT--
----TTSHHHHHHHHHHT--
----TTSHHHHHHHHHTT--
----GGGTTHHHHHHHTT--
----GGGHHHHHHHHTTT--
----GGGHHHHHHHHHHT--
----GGGHHHHHHHHHTT--
----TTTHHHHHHHHHHT--
----STTHHHHHHHHHTT--
----TTTHHHHHHHHHHT--
----TTTHHHHHHHHHTT--
----TTSHHHHHHHHHTT--
----TTSHHHHHHHHHTT--
----TT-HHHHHHHHHTT--
----TT-HHHHHHHHHTT--
----GGGHHHHHHHHHTT--
----GGGHHHHHHHHHTT--
----GGGHHHHHHHHHTT--
----GGGHHHHHHHHHTT--
----GGGHHHHHHHHHTT--
----TTSHHHHHHHHHTT--
----GGGHHHHHHHHHHT--
----GGGHHHHHHHHHTT--
----TTTHHHHHHHHTTT--
----TTSHHHHHHHHHTT--
----TTTHHHHHHHHHHT--
----TTTHHHHHHHHHHT--
----GGGHHHHHHHHTTT--
----TTTHHHHHHHHHTT--
----TTSHHHHHHHHHTT--
----TTTHHHHHHHHHHT--
----TTTHHHHHHHHTTT--
----GGGHHHHHHHHHTT--
----TTTHHHHHHHHTTT--
----TTTTTHHHHHHHTT--
----TTTHHHHHHHHHHT--
----GGGHHHHHHHHHTT--
----TTTHHHHHHHHHTT--
----TTTHHHHHHHHHTT--
----GGGHHHHHHHHHTT--
----TTTHHHHHHHHHTT--
----GGGHHHHHHHHHTT--
----GGGHHHHHHHHHTT--
----TTTHHHHHHHHHTT--
----TTTHHHHHHHHHTT--
----GGGHHHHHHHHHTT--
----TTTHHHHHHHHHTT--
----TTTHHHHHHHHHTT--
----GGGHHHHHHHHHHT--
----TTTHHHHHHHHHTT--
----TTSHHHHHHHHHTT--
----TTTHHHHHHHHHH---
----GGGHHHHHHHHTT---
----TTTHHHHHHHHHHT--
----TTTHHHHHHHTTT---
----TTTHHHHHHHHHH---
----GGGHHHHHHHHTT---
----GGGHHHHHHHHTT---
----TTTHHHHHHHHTTT--
----TTTHHHHHHHHHH---
----TTTHHHHHHHHHHT--
----GGGHHHHHHHHTTS--
----TTTHHHHHHHHHT---
----TTTHHHHHHHHHHT--
----TTTHHHHHHHHHTT--
----GGGHHHHHHHHHHT--
----TTSHHHHHHHHHHS--
----HHHHHHHHHHHHHT--
----GGGHHHHHHHHTTT--
----TTTHHHHHHHHHH---
----TTTHHHHHHHHHHS--
----TTSHHHHHHHHTTT--
----GGGHHHHHHHHHHT--
----GGGHHHHHHHHHTT--
----GGGHHHHHHHHHHT--
----TTTHHHHHHHHHTT--
----TTTHHHHHHHHHHT--
----TTTHHHHHHHHHHT--
----SSSHHHHHHHHHHT--
----TTTHHHHHHHHHH---
----TTTHHHHHHHHHHT--
----TTTHHHHHHHHHHS--
----TTTHHHHHHHHHH---
----TTTHHHHHHHHHH---
----TTTHHHHHHHHHH---
----TTTHHHHHHHHHT---
----TTTHHHHHHHHTTT--
----TTTHHHHHHHHHTT--
----TTTHHHHHHHHHHT--
----TTSHHHHHHHHHHS--
----GGGHHHHHHHHHH---
----TTTHHHHHHHHHHT--
----GGGHHHHHHHHHH---
----TTTHHHHHHHHHHT--
----TTTHHHHHHHHHH---
----GGGHHHHHHHHHHS--
----GGGHHHHHHHHHHS--
----STTHHHHHHHHHHT--
----TTTHHHHHHHHHHS--
----TTTHHHHHHHHHTT--
----GGGHHHHHHHHHS---
----TTTHHHHHHHHHTT--
----GGGHHHHHHHHHTT--
----GGGHHHHHHHHHS---
----TTSHHHHHHHHHHT--
----TTSHHHHHHHHHHT--
----TTTHHHHHHHHHHT--
----TTSHHHHHHHHHHT--
----TTTHHHHHHHHTTS--
----TTTHHHHHHHHHHT--
----TTTHHHHHHHHHTT--
----TTTHHHHHHHHHHT--
----TTTHHHHHHHHHHS--
----TTTHHHHHHHHHH---
----TTTHHHHHHHHHHT--
----GGGHHHHHHHHTTT--
----TTSHHHHHHHHHHT--
----TTSHHHHHHHHTTS--
----TTTHHHHHHHHHHS--
----TTTHHHHHHHHHTT--
----GGGHHHHHHHHTTS--
----SSSHHHHHHHHHTS--
----TTTHHHHHHHHHTS--
----GGGHHHHHHHHHHT--
----TTTHHHHHHHHHHT--
----TTTHHHHHHHHHTT--
----TTTHHHHHHHHHTS--
----TTTHHHHHHHHHHT--
----TTTHHHHHHHHHHS--
----GGGHHHHHHHHHHT--
----TTTHHHHHHHHHTT--
----TTSHHHHHHHHHTT--
----TTTHHHHHHHHHTS--
----TTTHHHHHHHHHHT--
----GGGHHHHHHHHHHT--
----GGGHHHHHHHHHTS--
----TTTHHHHHHHHHSS--
----TTTHHHHHHHHHTT--
----TTTHHHHHHHHHHS--
----GGGHHHHHHHHHHS--
----TTTHHHHHHHHHTT--
----TTTHHHHHHHHHHS--
----TTTHHHHHHHHHHT--
----TTTHHHHHHHHHHT--
----TTTHHHHHHHHHSS--
----GGGHHHHHHHHHT---
----GGGHHHHHHHHHHT--
----GGGHHHHHHHTTS---
----TTTHHHHHHHHHHT--
----TTTHHHHHHHHHHT--
----TTTHHHHHHHHTTT--
----TTTHHHHHHHHHTT--
----TTTHHHHHHHHHHT--
----GGGHHHHHHHHTTT--
----TTTHHHHHHHHHHT--
----TTSHHHHHHHHHHT--
----TTTHHHHHHHHHTS--
----TTTHHHHHHHHHHT--
----TTTHHHHHHHHTTT--
----TTTHHHHHHHHHTS--
----GGGHHHHHHHHTTS--
----STTHHHHHHHHTTS--
----STTHHHHHHHHTTS--
----GGGHHHHHHHHHHT--
----STTHHHHHHHHHS---
----GGGHHHHHHHHHTT--
----SSSHHHHHHHHHHS--
----GGGHHHHHHHHHHS--
----GGGHHHHHHHHHHS--
----TTTHHHHHHHHHHT--
----TTSHHHHHHHHHTT--
----GGGHHHHHHHHHHT--
----GGGHHHHHHHHHTT--
----TTSTTTHHHHHHTT--
----STTHHHHHHHHHT---
----GGGHHHHHHHHHHS--
----GGGHHHHHHHHHTT--
----GGGHHHHHHHHHHT--
----GGGHHHHHHHHHH---
----GGGHHHHHHHTTT---
----GGGHHHHHHHTTT---
----TTSHHHHHHHTTT---
----GGGHHHHHHHHHHT--
----GGGHHHHHHHHHHT--
----GGGHHHHHHHHHTS--
----GGGHHHHHHHHHTT--
----GGGHHHHHHHHHTT--
----GGGHHHHHHHHHTT--
----STTHHHHHHHHHTT--
----GGGHHHHHHHHHTT--
----GGGHHHHHHHHHTT--
----GGGHHHHHHHHHHT--
----GGGHHHHHHHHHTT--
----GGGHHHHHHHHHTT--
----GGGHHHHHHHHHTT--
----GGGHHHHHHHHHTT--
----GGGHHHHHHHHHTT--
----GGGHHHHHHHHHHT--
----GGGHHHHHHHHHTT--
----GGGHHHHHHHHHTT--
----GGGHHHHHHHHHTT--
----GGGHHHHHHHHHTT--
----GGGHHHHHHHHHHT--
----GGGHHHHHHHHHTT--
----GGGHHHHHHHHHTT--
----GGGHHHHHHHHHTT--
----GGGHHHHHHHHHTT--
----GGGHHHHHHHHHHT--
----GGGHHHHHHHHTTT--
----GGGHHHHHHHHTTT--
----GGGHHHHHHHTSS---
----GGGHHHHHHHSSS---
----GGGHHHHHHHTTS---
----GGGHHHHHHHTTSS--
----GGGHHHHHHTTSSS--
----GGGHHHHHHHHHS---
----TTTHHHHHHHTTS---
----GGGHHHHHHHTTS---
----GGGHHHHHHHTSS---
----GGGHHHHHHHTTS---
----GGGHHHHHHHHTS---
----GGGHHHHHHHHTS---
----GGGHHHHHHHHTSS--
----TTSHHHHHHHTSSS--
----GGGHHHHHHHTTSS--
----GGGHHHHHHHTTSS--
----GGGHHHHHHHTTSS--
----GGGHHHHHHHHHTT--
----GGGHHHHHHHHHTT--
----GGGHHHHHHHHHT---
----GGGHHHHHHHHHTT--
----TTSHHHHHHHHHTT--
----GGGHHHHHHHHTTT--
----GGGHHHHHHHHTTT--
----GGGHHHHHHHHHHT--
----GGGHHHHHHHHHHT--
----GGGHHHHHHHHHHT--
----GGGHHHHHHHHHTT--
----GGGHHHHHHHHHTT--
----GGGHHHHHHHHHTT--
----GGGHHHHHHHHHTT--
----GGGHHHHHHHHHTT--
----GGGHHHHHHHHHHT--
----GGGHHHHHHHHHHT--
----GGGHHHHHHHHHTT--
----GGGHHHHHHHHHTT--
----GGGHHHHHHHHHTT--
----GGGHHHHHHHHHHT--
----GGGHHHHHHHHHHT--
----GGGHHHHHHHHTTT--
----GGGHHHHHHHHHTT--
----GGGHHHHHHHHHHT--
----GGGHHHHHHHHHTT--
----GGGHHHHHHHHHTT--
----GGGHHHHHHHHHTT--
----GGGHHHHHHHHHHT--
----GGGHHHHHHHHHTT--
----GGGHHHHHHHHHTT--
----GGGHHHHHHHHHTS--
----GGGHHHHHHHHHHT--
----GGGHHHHHHHHHHT--
----GGGHHHHHHHHHHT--
----GGGHHHHHHHHHHT--
----GGGHHHHHHHHHTT--
----GGGHHHHHHHHHHT--
----GGGHHHHHHHHHTT--
----TTTHHHHHHHHHTT--
----TTSHHHHHHHHHTT--
----TTSHHHHHHHHHTT--
----GGGHHHHHHHHHTT--
----GGGHHHHHHHHHTT--
----GGGHHHHHHHHHTT--
----GGGHHHHHHHHHHT--
----GGGHHHHHHHHHTT--
----TTTHHHHHHHHHHT--
----GGGHHHHHHHHHTT--
----GGGHHHHHHHHHHT--
----GGGHHHHHHHHHTT--
----GGGHHHHHHHHHTT--
----GGGHHHHHHHHHHT--
----TT-HHHHHHHHHHT--
----STTHHHHHHHHHHT--
----STTHHHHHHHHHTT--
----GGGHHHHHHHHHTT--
----GGGHHHHHHHHHTT--
----GGGHHHHHHHHHTT--
----GGGHHHHHHHHHHT--
----TTTHHHHHHHHHTT--
----GGGHHHHHHHHHTT--
----TTTHHHHHHHHTTT--
----TTTHHHHHHHTTTT--
----TTTHHHHHHHHHTT--
----TTTHHHHHHHHHTT--
----TTTHHHHHHHHHTT--
----TTTHHHHHHHHHTT--
----TTTHHHHHHHHHTT--
----HHHHHHHHHHHHTT--
----TTTHHHHHHHHHTT--
----TTTHHHHHHHHTTT--
----TTTHHHHHHHHHTT--
----HHHHHHHHHHHHHT--
----TTTHHHHHHHHHTT--
----HHHHHHHHHHHHTT--
----TTTHHHHHHHHTTT--
----TTTHHHHHHHHHTT--
----TTTHHHHHHHHHTT--
----TTTHHHHHHHHHTT--
----HHHHHHHHHHHHTT--
----TTTHHHHHHHHHTT--
----TTTHHHHHHHHHTT--
----HHHHHHHHHHHHTT--
----TTTHHHHHHHHTTT--
----TTTHHHHHHHHHTT--
----TTTHHHHHHHHHTT--
----TTTHHHHHHHHHTT--
----TTTHHHHHHHHHTT--
----TTTHHHHHHHHHTT--
----GGGHHHHHHHHHHT--
----TTTHHHHHHHHHTT--
----TTTHHHHHHHHHTT--
----GGGHHHHHHHHHHT--
----TTSHHHHHHHHHTT--
----GGGHHHHHHHHHTT--
----TTSHHHHHHHHHTT--
----TTSHHHHHHHHHTT--
----GGGHHHHHHHHTTT--
----GGGHHHHHHHHTTT--
----TTTHHHHHHHHHTT--
----HHHHHHHHHHHHTT--
----HHHHHHHHHHHHTT--
----TTTHHHHHHHHHTT--
----TTTHHHHHHHHHTT--
----TTTHHHHHHHHHTT--
----HHHHHHHHHHHHTT--
----TTTHHHHHHHHHTT--
----TTTHHHHHHHHHT---
----TTTHHHHHHHHSSS--
----TTTHHHHHHHHHSS--
----TTTHHHHHHTTTS---
----TTTHHHHHHHHS----
----TTTHHHHHHHHH----
----GGGHHHHHHHHH----
----HHHHHHHHHHHHSS--
----TTTHHHHHHHTT----
----TTTHHHHHHHHH----
----GGGHHHHHHTTT----
----GGGHHHHHHHHH----
----GGGHHHHHHTTT----
----GGGHHHHHHHHHS---
----TTSHHHHHHHTT----
----GGGHHHHHHHHH----
----GGGHHHHHHTTT----
----TTSHHHHHHHHH----
----GGGHHHHHHHHTT---
----GGGHHHHHHHHHH---
----GGGHHHHHHHHTT---
----GGGHHHHHHHHHT---
----GGGHHHHHHHHTT---
----GGGHHHHHHHHHTS--
----GGGHHHHHHHHHT---
----GGGHHHHHHHHTT---
----TT-HHHHHHHHHH---
----GGGHHHHHHHHHH---
----GGGHHHHHHHHTT---
----GGGHHHHHHHHHH---
----TTTHHHHHHHHTT---
----GGGHHHHHHHHTT---
----GGGHHHHHHHHHH---
----GGGHHHHHHHTTT---
----GGGHHHHHHHHHHS--
----GGGHHHHHHHHTT---
----GGGHHHHHHHHHH---
----GGGHHHHHHHHHHS--
----TT-HHHHHHHHHHS--
----GGGHHHHHHHHHHS--
----GGGHHHHHHHHTSS--
----STTHHHHHHHHTTS--
----STTHHHHHHHHTTS--
----THHHHHHHHHHHTS--
----TTHHHHHHHHHTTS--
----HHHHHHHHHHHHHS--
----HHHHHHHHHHHHHS--
----HHHHHHHHHHHHS---
----HHHHHHHHHHHHT---
----HHHHHHHHHHHTT---
----HHHHHHHHHHHTT---
----HHHHHHHHHHHTT---
----HHHHHHHHHHHTT---
----HHHHHHHHHHHHT---
----HHHHHHHHHHHHT---
----HHHHHHHHHHHHH---
----HHHHHHHHHHHHT---
----HHHHHHHHHHHHS---
----HHHHHHHHHHHHS---
----HHHHHHHHHHTT----
----HHHHHHHHHHHH----
----HHHHHHHHHHHH----
----HHHHHHHHHHHHT---
----HHHHHHHHHHHHH---
----HHHHHHHHHHHHT---
----HHHHHHHHHHHHT---
----HHHHHHHHHHHTT---
----HHHHHHHHHHHHH---
----HHHHHHHHHHHTS---
----HHHHHHHHHHHT----
----HHHHHHHHHHHHTS--
----HHHHHHHHHHHHH---
----HHHHHHHHHHHHS---
----HHHHHHHHHHHHH---
----HHHHHHHHHHHHH---
----HHHHHHHHHHHHH---
----HHHHHHHHHHHHT---
----HHHHHHHHHHHTT---
----HHHHHHHHHHTTT---
----HHHHHHHHHHHTT---
----HHHHHHHHHHHTT---
----HHHHHHHHHHHHT---
----HHHHHHHHHHHHH---
----HHHHHHHHHHHHH---
----HHHHHHHHHHHTS---
----HHHHHHHHHHHTT---
----HHHHHHHHHHHHT---
----HHHHHHHHHHHHH---
----HHHHHHHHHHHHH---
----HHHHHHHHHHHHH---
----HHHHHHHHHHHHH---
----HHHHHHHHHHHHH---
----HHHHHHHHHHHHH---
----HHHHHHHHHHHTT---
----HHHHHHHHHHHHH---
----HHHHHHHHHHHTT---
----HHHHHHHHHHHTT---
----HHHHHHHHHHHHH---
----HHHHHHHHHHHHH---
----HHHHHHHHHHHHH---
----HHHHHHHHHHHHHS--
----HHHHHHHHHHHHS---
----HHHHHHHHHHHHH---
----HHHHHHHHHHHTT---
----HHHHHHHHHHHHH---
----HHHHHHHHHHHHT---
----HHHHHHHHHHHHH---
----HHHHHHHHHHHHH---
----HHHHHHHHHHHHH---
----HHHHHHHHHHHHH---
----HHHHHHHHHHHHS---
----HHHHHHHHHHHHT---
----HHHHHHHHHHHTT---
----HHHHHHHHHHHHT---
----HHHHHHHHHHHTT---
----HHHHHHHHHHHTT---
----HHHHHHHHHHHHTS--
----HHHHHHHHHHHHT---
----HHHHHHHHHHHHH---
----HHHHHHHHHHHHT---
----HHHHHHHHHHHHH---
----HHHHHHHHHHHTT---
----HHHHHHHHHHHTT---
----HHHHHHHHHHHHH---
----HHHHHHHHHHHTT---
----HHHHHHHHHHHHHS--
----HHHHHHHHHHTTT---
----HHHHHHHHHHHHH---
----HHHHHHHHHHHTT---
----HHHHHHHHHHHTT---
----HHHHHHHHHHTTT---
----HHHHHHHHHHHTT---
----HHHHHHHHHHHHH---
----HHHHHHHHHHHTT---
----HHHHHHHHHHHHH---
----HHHHHHHHHHTTT---
----HHHHHHHHHHTTT---
----HHHHHHHHHHHHH---
----HHHHHHHHHHTTT---
----HHHHHHHHHHHTT---
----HHHHHHHHHHHHH---
----HHHHHHHHHHHHH---
----HHHHHHHHHHHHH---
----HHHHHHHHHHHHH---
----HHHHHHHHHHHTT---
----HHHHHHHHHHHHHS--
----HHHHHHHHHHHTTS--
----HHHHHHHHHHHHHS--
----HHHHHHHHHHHHHS--
----HHHHHHHHHHHHHS--
----HHHHHHHHHHHHHTT-
----HHHHHHHHHHHHHS--
----HHHHHHHHHHHHTS--
----HHHHHHHHHHHTTS--
----HHHHHHHHHHHHTS--
----HHHHHHHHHHHSSS--
----HHHHHHHHHHHHSS--
----HHHHHHHHHHHTTS--
----HHHHHHHHHHHHHS--
----HHHHHHHHHHHHHS--
----HHHHHHHHHHHHHS--
----HHHHHHHHHHHHHS--
----HHHHHHHHHHHHHS--
----HHHHHHHHHHHTT---
----HHHHHHHHHHHHH---
----HHHHHHHHHHHTT---
----HHHHHHHHHHTTS---
----HHHHHHHHHHHHT---
----HHHHHHHHHHHTT---
----HHHHHHHHHHHTT---
----HHHHHHHHHHHTT---
----HHHHHHHHHHHTT---
----HHHHHHHHHHTTS---
----HHHHHHHHHHHTT---
----HHHHHHHHHHHTT---
----HHHHHHHHHHHHH---
----HHHHHHHHHHHHH---
----HHHHHHHHHHHHH---
----HHHHHHHHHHHTS---
----HHHHHHHHHHHTT---
----HHHHHHHHHHHTT---
----HHHHHHHHHHHHH---
----HHHHHHHHHHHTTS--
----HHHHHHHHHHHTS---
----HHHHHHHHHHHTT---
----HHHHHHHHHHHHT---
----HHHHHHHHHHHHS---
----HHHHHHHHHHHHT---
----HHHHHHHHHHHHT---
----HHHHHHHHHHHTT---
----HHHHHHHHHHHTT---
----HHHHHHHHHHHTT---
----HHHHHHHHHHHHSS--
----HHHHHHHHHHHTT---
----HHHHHHHHHHGGG---
----HHHHHHHHHHGGG---
----HHHHHHHHHHTTT---
----HHHHHHHHHHTTS---
----HHHHHHHHHHTTS---
----HHHHHHHHHHHHT---
----HHHHHHHHHHHHH---
----HHHHHHHHHHHHT---
----HHHHHHHHHHHHTT--
----HHHHHHHHHHHHTT--
----HHHHHHHHHHHHTT--
----HHHHHHHHHHHHTT--
----HHHHHHHHHHHHTS--
----HHHHHHHHHHHHTS--
----HHHHHHHHHHHHTT--
----HHHHHHHHHHHHTT--
----HHHHHHHHHHHHGGG-
----HHHHHHHHHHHHTT--
----HHHHHHHHHHHHTT--
----HHHHHHHHHHHHTT--
----HHHHHHHHHHHHTT--
----HHHHHHHHHHHHTT--
----HHHHHHHHHHHHTT--
----HHHHHHHHHHHHTT--
----HHHHHHHHHHHHTT--
----HHHHHHHHHHHHTT--
----HHHHHHHHHHHHTT--
----HHHHHHHHHHHHHT--
----HHHHHHHHHHHHHH--
----HHHHHHHHHHHHHT--
----HHHHHHHHHHHHTT--
----HHHHHHHHHHHHTT--
----HHHHHHHHHHHHTT--
----HHHHHHHHHHHHTT--
----HHHHHHHHHHHHHH--
----HHHHHHHHHHHHTT--
----HHHHHHHHHHHHTT--
----HHHHHHHHHHHHTS--
----HHHHHHHHHHHHTT--
----HHHHHHHHHHHHTT--
----HHHHHHHHHHHHTT--
----HHHHHHHHHHHGGG--
----HHHHHHHHHHHHTS--
----HHHHHHHHHHHHHH--
----HHHHHHHHHHHHTT--
----HHHHHHHHHHHHTT--
----HHHHHHHHHHHHTS--
----HHHHHHHHHHHTTS--
----HHHHHHHHHHHHTT--
----HHHHHHHHHHHHTT--
----HHHHHHHHHHHHTT--
----HHHHHHHHHHHHTT--
----HHHHHHHHHHHHTS--
----HHHHHHHHHHHHTS--
----HHHHHHHHHHHHHH--
----HHHHHHHHHHHHTT--
----HHHHHHHHHHHHTS--
----HHHHHHHHHHHHHS--
----HHHHHHHHHHHHTT--
----HHHHHHHHHHHHHH--
----HHHHHHHHHHHHTT--
----HHHHHHHHHHHHTS--
----HHHHHHHHHHHHTT--
----HHHHHHHHHHHTTT--
----HHHHHHHHHHHTTT--
----HHHHHHHHHHHHTT--
----HHHHHHHHHHHHTT--
----HHHHHHHHHHHHHH--
----HHHHHHHHHHHHHH--
----HHHHHHHHHHHTTT--
----HHHHHHHHHHHHHH--
----HHHHHHHHHHTTTS--
----HHHHHHHHHHTTTS--
----HHHHHHHHHHHHHS--
----HHHHHHHHHHHHHS--
----HHHHHHHHHHHHTS--
----HHHHHHHHHHHHSS--
----HHHHHHHHHHHHHS--
----HHHHHHHHHHHHTT--
----HHHHHHHHHHHHTT--
----HHHHHHHHHHHHSS--
----HHHHHHHHHHHHTS--
----HHHHHHHHHHHHTS--
----HHHHHHHHHHHH----
----HHHHHHHHHHTT----
----HHHHHHHHHHHTTS--
----HHHHHHHHHHHTSS--
----HHHHHHHHHHHH-S--
----HHHHHHHHHHHHSS--
----HHHHHHHHHHHTSS--
----HHHHHHHHHHGGGS--
----HHHHHHHHHHHHTS--
----HHHHHHHHHHHHTT--
----HHHHHHHHHHHHTT--
----HHHHHHHHHHHTTS--
----HHHHHHHHHHHTTS--
----HHHHHHHHHHHTTS--
----HHHHHHHHHHHTTT--
----HHHHHHHHHHHHTT--
----HHHHHHHHHHHHHT--
----HHHHHHHHHHHHTS--
----HHHHHHHHHHHTTS--
----HHHHHHHHHHHTTS--
----HHHHHHHHHHHT-S--
----HHHHHHHHHHTT-S--
----HHHHHHHHHHTS-S--
----HHHHHHHHHHTT-S--
----HHHHHHHHHH-SSS--
----HHHHHHHHTT-S-S--
----HHHHHHHHTSSS-S--
----HHHHHHHHTSSS-S--
----HHHHHHHHTTTT-S--
----HHHHHHHHHTSS----
----HHHHHHHHTTTT-S--
----HHHHHHHHTTSS----
----HHHHHHHHTTSS-S--
----HHHHHHHHTTSS-S--
----HHHHHHHHHHTT----
----HHHHHHHHHHTT----
----HHHHHHHHHTSS----
----HHHHHHHHTTTT----
----HHHHHHHHTTTT----
----HHHHHHHHTTTT----
----HHHHHHHHTTTT----
----HHHHHHHTTTTT----
----HHHHHHHHTTTT----
----HHHHHHHHHHSS----
----HHHHHHHHTTTT----
----HHHHHHHTTTTT----
----HHHHHHHHHHTT----
----HHHHHHHHTTTT----
----HHHHHHHHHHTT----
----HHHHHHHHHHTT----
----HHHHHHHHHHTT----
----HHHHHHHHHHTT----
--S-HHHHHHHHHHTT----
----HHHHHHHHHHTT----
----HHHHHHHHHHTT----
----SHHHHHHHHHTT-S--
----HHHHHHHHHHTT----
----HHHHHHHHHHHH-S--
----HHHHHHHHHHTT-S--
----HHHHHHHHHHHH-S--
----HHHHHHHHHTTT-S--
----HHHHHHHHHHHH-S--
----HHHHHHHHHHTT-S--
----HHHHHHHHHHTT-S--
----HHHHHHHHHTTT-S--
----HHHHHHHHHTTT-S--
----HHHHHHHHHTTT-S--
----HHHHHHHHHTTT-S--
----HHHHHHHHHHHH-S--
----HHHHHHHHHTTT-S--
----HHHHHHHHHTTT-S--
----HHHHHHHHHHHH-S--
----HHHHHHHHHTTT-S--
----HHHHHHHHGGGT-S--
----HHHHHHHHHTTT-S--
----HHHHHHHHHTTT-S--
----HHHHHHHHHHHH-S--
----HHHHHHHHHTTT-S--
----HHHHHHHHHTTT-S--
----HHHHHHHHHTTT-S--
----HHHHHHHHHTTTSS--
----HHHHHHHHHTTT-S--
----HHHHHHHHTTTT-S--
----HHHHHHHHHHHH-S--
----HHHHHHHHHHHH-S--
----HHHHHHHHHHHH-S--
----HHHHHHHHHHHHSS--
----HHHHHHHHHTTT-S--
----HHHHHHHHHHHH-S--
----HHHHHHHHHHHHSS--
----HHHHHHHHHHHH-S--
----HHHHHHHHHHHH-S--
----HHHHHHHHHHHH-S--
----HHHHHHHHHHHH-S--
----HHHHHHHHHTTT-S--
----HHHHHHHTTTTT-S--
----HHHHHHHHHTTT-S--
----HHHHHHHHHHTTSS--
----HHHHHHHHGGGT-S--
----HHHHHHHHHHHHSS--
----HHHHHHHHHTTT-S--
----HHHHHHHHHTTT-S--
----HHHHHHHHGGGTSS--
----HHHHHHHHHTTTSS--
----HHHHHHHHHHHHSS--
----HHHHHHHHGGGT-S--
----HHHHHHHGGGTT-S--
----HHHHHHHHHHHHSS--
----HHHHHHHHHHHHSS--
----HHHHHHHHHHHHSS--
----HHHHHHHHHTTTSS--
----HHHHHHHHHTTTSS--
----HHHHHHHHHHHHSS--
----HHHHHHHHHHHHSS--
----HHHHHHHHHHHH-S--
----HHHHHHHHHHHH-S--
----HHHHHHHHHHHHSS--
----HHHHHHHHHHHHSS--
----HHHHHHHHHHHHSS--
----HHHHHHHHHHHHSS--
----HHHHHHHHHHHHSS--
----HHHHHHHHHHHH-S--
----HHHHHHHHHHHH-S--
----HHHHHHHHHHHHSS--
----HHHHHHHHHHHH----
----HHHHHHHHHHHH-S--
----HHHHHHHHHHHHS---
----HHHHHHHHHHHH-S--
----HHHHHHHHHHHH----
----HHHHHHHHHTTT----
----HHHHHHHHHHHH----
----HHHHHHHHHHHH-S--
----HHHHHHHHHHHH----
----HHHHHHHHHHHHS---
----HHHHHHHHHHHH-S--
----HHHHHHHHHHHH-S--
----HHHHHHHHHTTTSS--
----HHHHHHHHHHHH----
----HHHHHHHHHHHH-S--
----HHHHHHHHHHHH----
----HHHHHHHHHHHH-S--
----HHHHHHHHHHHH-S--
---SHHHHHHHHHHHH----
----HHHHHHHHHHHH-S--
----HHHHHHHHHHHH----
----HHHHHHHHHHHH-S--
----HHHHHHHHHHTT----
---SHHHHHHHHHTTT-S--
----HHHHHHHHHHHH----
--S-HHHHHHHHHHHH----
----HHHHHHHHHHHHS---
---SHHHHHHHHHHHHS---
----HHHHHHHHHHHHSS--
---SHHHHHHHHHTTT-S--
---SHHHHHHHHHTTT-S--
--S-HHHHHHHHHTTT-S--
--S-HHHHHHHHHHTT-S--
----HHHHHHHHHHTT----
--S-HHHHHHHHHTTT-S--
--S-HHHHHHHHHHTT-S--
--S-HHHHHHHHHHHH----
--S-HHHHHHHHHHHH----
--S-HHHHHHHHHTTT-S--
----HHHHHHHHHTTT----
--S-HHHHHHHHHHHH-S--
----HHHHHHHHHTTT-S--
--S-HHHHHHHHHHHH-S--
--SSHHHHHHHHHHHH-S--
--S-HHHHHHHHHHHH-S--
--S-HHHHHHHHHHHH-S--
--SSHHHHHHHHHHHH-S--
--SSHHHHHHHHHTTT-S--
---SHHHHHHHHHHHH----
----HHHHHHHHHTTTS---
--S-HHHHHHHHHHHHSS--
--SSHHHHHHHHHHHHSS--
--S-HHHHHHHHHHHH----
--SSHHHHHHHHHTTT----
--S-HHHHHHHHHHHH-S--
--S-HHHHHHHHHTTT-S--
--S-HHHHHHHHHTTT-S--
--S-HHHHHHHHHTTT----
--S-HHHHHHHHHHHH----
--S-HHHHHHHHHTTT----
--S-HHHHHHHHHHHH----
--S-HHHHHHHHHHHH-S--
----HHHHHHHHHHTT----
----HHHHHHHHHTTT-S--
--S-HHHHHHHHHHHH-S--
--S-HHHHHHHHHTTT----
--S-HHHHHHHHHTTT-S--
----HHHHHHHHHTTT-S--
--SSHHHHHHHHHHHH-S--
--SSHHHHHHHHHTTT----
--SSHHHHHHHHHHTT-S--
--S-HHHHHHHHHHTT-S--
--SSHHHHHHHHHHTT-S--
--S-HHHHHHHHHHTT-S--
--SSHHHHHHHHHTTT-S--
----HHHHHHHHHTTT----
--SSHHHHHHHHHHTTS---
--SSHHHHHHHHHTTTSS--
--S-HHHHHHHHHTTT-S--
--S-HHHHHHHHHTTT----
--SSHHHHHHHHHTTT-S--
--SSHHHHHHHHHHTT-S--
--S-HHHHHHHHHHTT-S--
--S-HHHHHHHHHHHH-S--
--S-HHHHHHHHHHTT-S--
--SSHHHHHHHHHHHH----
--S-HHHHHHHHHTTT-S--
----HHHHHHHHHHHH-S--
--S-HHHHHHHHHHHH-S--
---SHHHHHHHHHTTT-S--
--S-HHHHHHHHHHHH----
--SSHHHHHHHHHHHH----
---SHHHHHHHHHHHH----
--SSHHHHHHHHHHHH----
----HHHHHHHHHHHH----
--S-HHHHHHHHHHTT-S--
--S-HHHHHHHHHHTT-S--
--S-HHHHHHHHHHHH-S--
--SSHHHHHHHHHTTT-S--
--S-HHHHHHHHHHHH----
--S-HHHHHHHHHHHH----
--S-HHHHHHHHHHHH-S--
--SSHHHHHHHHHHHH----
--S-HHHHHHHHHTTT----
--S-HHHHHHHHHHHH-S--
--S-HHHHHHHHHHHHSS--
--S-HHHHHHHHHHHHSS--
--S-HHHHHHHHHHHH-S--
--S-HHHHHHHHHHHH-S--
--S-HHHHHHHHHHTT-S--
--S-HHHHHHHHHHTT-S--
--SSHHHHHHHHHHHH-S--
--SSHHHHHHHHHHHH-S--
--SSHHHHHHHHHHTT-S--
--S-HHHHHHHHHHHH-S--
--S-HHHHHHHHHHHH-S--
--SSHHHHHHHHHHHH-S--
--S-HHHHHHHHHHHS-S--
--S-HHHHHHHHHHTT-S--
---SHHHHHHHHHHTT-S--
--SSHHHHHHHHHHHHSS--
--S-HHHHHHHHHHHH-S--
--SSHHHHHHHHHTTTSS--
--S-HHHHHHHHHHHH-S--
--S-HHHHHHHHHTTT-S--
----HHHHHHHHHHHHSS--
--S-HHHHHHHHHHHHSS--
--S-HHHHHHHHHHTT-S--
----HHHHHHHHHHTT-S--
--S-HHHHHHHHHHTT-S--
--S-HHHHHHHHHTTT-S--
----HHHHHHHHGGGG-S--
--S-HHHHHHHHHHTT-S--
--S-HHHHHHHHHHHH-S--
--S-HHHHHHHHHHTT-S--
--SSHHHHHHHHHHHT-S--
--S-HHHHHHHHTGGG-S--
----HHHHHHHHHHHT-S--
--S-HHHHHHHHHHHS-S--
--S-HHHHHHHHHHHT-S--
----HHHHHHHHHHHT-S--
---SHHHHHHHHHHHSSS--
---SHHHHHHHHHTTSSS--
----HHHHHHHHHHHSSS--
--SSHHHHHHHHHHHT-S--
--S-HHHHHHHHHHHS-S--
----HHHHHHHHHHHS-S--
----HHHHHHHHHHHSSS--
--S-HHHHHHHHHHHS-S--
----HHHHHHHHHHHT-S--
--S-HHHHHHHHHHHTSS--
----HHHHHHHHHHHT-S--
--S-HHHHHHHHHHHS-S--
--S-HHHHHHHHHHHSSS--
--S-HHHHHHHHHHHSSS--
----HHHHHHHHHHHT-S--
--S-HHHHHHHHTTTS-S--
--S-HHHHHHHHHHHS-S--
----HHHHHHHHHHHT-S--
----HHHHHHHHHTTT-S--
----HHHHHHHHHHHHSS--
----HHHHHHHHHHHHSS--
----HHHHHHHHHHHHSS--
----HHHHHHHHHHHH-S--
----HHHHHHHHHHTT-S--
----HHHHHHHHHHHH-S--
----HHHHHHHHHHHH----
----HHHHHHHHHHTT-S--
----HHHHHHHHHHTT-S--
----HHHHHHHHHHTT-S--
----HHHHHHHHHHTT-S--
----HHHHHHHHHHHH-S--
----HHHHHHHHHHHH-S--
----HHHHHHHHHHHT-S--
----HHHHHHHHHHTT----
----HHHHHHHHHHHS-S--
----HHHHHHHHHTT--S--
----HHHHHHHHHTT--S--
----HHHHHHHHHTT--S--
----HHHHHHHHHTT--S--
----HHHHHHHHHHH--S--
----HHHHHHHHHHHS-S--
----HHHHHHHHHTT-----
----HHHHHHHHHHT-----
----HHHHHHHHHHT-----
-TT-HHHHHHHHHTT-----
--S-HHHHHHHHTTS--S--
-TT-HHHHHHHHTTT--S--
-TT-HHHHHHHHHHH--S--
-TT-HHHHHHHHTTS--S--
-TT-HHHHHHHHHTT--S--
-TT-HHHHHHHHHHH--S--
-TT-HHHHHHHHHHTT----
--S-HHHHHHHHHHHS-S--
-TT-HHHHHHHHHHHS-S--
-TT-HHHHHHHHHHHT-S--
--S-HHHHHHHHHHHH-S--
--S-HHHHHHHHHHHH-S--
--S-HHHHHHHHHHTT-S--
--S-HHHHHHHHHHTT-S--
-TT-HHHHHHHHHHTT-S--
--S-HHHHHHHHHHTT-S--
--S-HHHHHHHHHHTT-S--
-TT-HHHHHHHHHHTT-S--
--SSHHHHHHHHHHTTSS--
--S-HHHHHHHHHHHH-S--
--SSHHHHHHHHHHHH-S--
--SSHHHHHHHHHHHH-S--
--S-HHHHHHHHHHHH-S--
--SSHHHHHHHHHHTT-S--
--S-HHHHHHHHHHHH-S--
--S-HHHHHHHHHHHS-S--
--S-HHHHHHHHHHHT-S--
--SSHHHHHHHHHHTT-S--
--S-HHHHHHHHHHHH-S--
--S-HHHHHHHHHHHH-S--
--S-HHHHHHHHHHHH-S--
--SSHHHHHHHHHHTT-S--
--SSHHHHHHHHHHHH-S--
--S-HHHHHHHHHHHT-S--
-TTSHHHHHHHHHHHH-S--
--SSHHHHHHHHHHHH-S--
-TT-HHHHHHHHHHHT-S--
-TT-HHHHHHHHHHHH-S--
--SSHHHHHHHHHHHH----
--SSHHHHHHHHHHHH-S--
--S-HHHHHHHHHHHH-S--
--S-HHHHHHHHHHHH----
--S-HHHHHHHHHHHS-S--
--SSHHHHHHHHHHHT-S--
--SSHHHHHHHHHHHH-S--
--S-HHHHHHHHHHHH-S--
--SSHHHHHHHHHHTT-S--
--SSHHHHHHHHHHHH-S--
--SSHHHHHHHHHHHH-S--
--SSHHHHHHHHHHHH-S--
--SSHHHHHHHHHHHH-S--
--SSHHHHHHHHHHTT----
--SSHHHHHHHHHHHH-S--
--SSHHHHHHHHHHTT----
--SSHHHHHHHHHHHH----
-TTSHHHHHHHHHHTT-S--
--SSHHHHHHHHHHHH----
-TTSHHHHHHHHHHHT-S--
-TTSHHHHHHHHHHTT-S--
---SHHHHHHHHHHHS-S--
---SHHHHHHHHHTTS-S--
--SSHHHHHHHHHHHH-S--
--SSHHHHHHHHHHTT-S--
--SSHHHHHHHHHHTT-S--
--SSHHHHHHHHHHHH-S--
---SHHHHHHHHHHTT-S--
---SHHHHHHHHHHHH-S--
---SHHHHHHHHHHTT-S--
-TTSHHHHHHHHHTTT-S--
-TTSHHHHHHHHHHHH-S--
--SSHHHHHHHHHHTT-S--
---SHHHHHHHHHHTT-S--
--SSHHHHHHHHHHTT-S--
--SSHHHHHHHHHHTT----
--SSHHHHHHHHHHTT----
--SSHHHHHHHHHHHH----
--SSHHHHHHHHHHHH-S--
--SSHHHHHHHHHTTT----
--SSHHHHHHHHHHTT-S--
--SSHHHHHHHHHHHH-S--
--SSHHHHHHHHHHTT-S--
--SSHHHHHHHHHHTT-S--
-TTSHHHHHHHHHHTT-S--
--SSHHHHHHHHHHTT----
-TTSHHHHHHHHHHTT-S--
-TTSHHHHHHHHHHTT----
-TTSHHHHHHHHHHTT-S--
-TTSHHHHHHHHHHHH-S--
-TTSHHHHHHHHHHHH-S--
-TTSHHHHHHHHHHTT-S--
-TTSHHHHHHHHHHTT-S--
-TTSHHHHHHHHHHHH-S--
-TTSHHHHHHHHHHHH-S--
-TTSHHHHHHHHHHTT-S--
-TTSHHHHHHHHHHTT-S--
-TTSHHHHHHHHHHHH-S--
-TTSHHHHHHHHHHHH-S--
--SSHHHHHHHHHHTT-S--
---SHHHHHHHHHHTT-S--
---SHHHHHHHHHHHH-S--
---SHHHHHHHHHHHH-S--
-TTSHHHHHHHHHHHH-S--
---SHHHHHHHHHHTT-S--
-TTSHHHHHHHHHHHH-S--
-TTSHHHHHHHHHHHH-S--
--SSHHHHHHHHHHHH-S--
-TTSHHHHHHHHHHHH-S--
-TTSHHHHHHHHHHHH-S--
-TTSHHHHHHHHHHHH-S--
-TTSHHHHHHHHHHHSSS--
--SSHHHHHHHHHHTT-S--
---SHHHHHHHHHHTT-S--
-TTSHHHHHHHHHHHHSS--
--SSHHHHHHHHHHHH-S--
--SSHHHHHHHHHHHH-S--
--SSHHHHHHHHHHTT-S--
--S-HHHHHHHHHHHH-S--
-TT-HHHHHHHHHHHH-S--
-TT-HHHHHHHHHHTT-S--
-TTSHHHHHHHHHHTT-S--
--SSHHHHHHHHHHTT-S--
-TTSHHHHHHHHHHHH-S--
--SSHHHHHHHHHHHH-S--
-TTSHHHHHHHHHTTT-S--
-TTSHHHHHHHHHHHH-S--
--SSHHHHHHHHHHTT-S--
--SSHHHHHHHHHHTT----
---SHHHHHHHHHHHT-S--
---SHHHHHHHHHHHHSS--
--SSHHHHHHHHHHHHSS--
---SHHHHHHHHHHHHS---
-TTSHHHHHHHHHHHH-S--
-TTSHHHHHHHHHHHS-S--
--S-HHHHHHHHHHHTTS--
--SSHHHHHHHHHHHHTT--
--S-HHHHHHHHHHHHTS--
--SSHHHHHHHHHHHTTS--
--S-HHHHHHHHHHHTTS--
--SSHHHHHHHHHHHTSS--
--SSHHHHHHHHHHHHTTT-
--SSHHHHHHHHHHHHTTT-
--SSHHHHHHHHHHHHTTT-
-TT-HHHHHHHHHHHTTTT-
-TTSHHHHHHHHHHHTTTT-
--SSHHHHHHHHHHHTTTT-
-TTSHHHHHHHHHHHTTTT-
-TTSHHHHHHHHHHHH-TT-
-TTSHHHHHHHHHHHH-TT-
-TTSHHHHHHHHHHHH-TT-
-TTSHHHHHHHHHHHH-S--
--SSHHHHHHHHHHHH-TT-
--S-HHHHHHHHHHTT-TT-
--SSHHHHHHHHHHHH-TT-
--SSHHHHHHHHHHHT-S--
--SSHHHHHHHHHHHH-S--
--SSHHHHHHHHHHHH-TT-
--SSHHHHHHHHHHHH-S--
--S-HHHHHHHHHHHH----
--S-HHHHHHHHHHHH-TT-
--SSHHHHHHHHHHHH----
--SSHHHHHHHHHHHT-TT-
--SSHHHHHHHHHHHTTTT-
--SSHHHHHHHHHHHT-S--
--SSHHHHHHHHHHHHTT--
--SSHHHHHHHHHHHHHT--
--SSHHHHHHHHHHHHTT--
--SSHHHHHHHHHHHHHT--
--SSHHHHHHHHHHHHHT--
--SSHHHHHHHHHHHHHT--
--SSHHHHHHHHHHHHHH--
--SSHHHHHHHHHHHHHT--
--SSHHHHHHHHHHHHTT--
--SSHHHHHHHHHHHTTT--
--SSHHHHHHHHHHHHHH--
--SSHHHHHHHHHHHHHH--
--SSHHHHHHHHHHHHHT--
--SSHHHHHHHHHHHHHT--
--SSHHHHHHHHHHHHHH--
--SSHHHHHHHHHHHHHH--
--S-HHHHHHHHHHHHHH--
--SSHHHHHHHHHHHHHH--
--SSHHHHHHHHHHHHHH--
--SSHHHHHHHHHHHHHH--
--SSHHHHHHHHHHHHHT--
--SSHHHHHHHHHHHHHH--
--SSHHHHHHHHHHHHHT--
--SSHHHHHHHHHHHHHT--
--SSHHHHHHHHHHHHHH--
--SSHHHHHHHHHHHHHT--
--SSHHHHHHHHHHHHHH--
--SSHHHHHHHHHHHHHS--
--SSHHHHHHHHHHHHHH--
--SSHHHHHHHHHHHHHT--
--SSHHHHHHHHHHHHHH--
--SSHHHHHHHHHHHHHH--
--SSHHHHHHHHHHHHHT--
--SSHHHHHHHHHHHHHT--
--SSHHHHHHHHHHHHTT--
--S-HHHHHHHHHHHHHH--
--S-HHHHHHHHHHHTTS--
-TT-HHHHHHHHHHHHTT--
--S-HHHHHHHHHHHHHH--
--S-HHHHHHHHHHHHHS--
--S-HHHHHHHHHHHHHT--
--S-HHHHHHHHHHHHTT--
-TT-HHHHHHHHHHHHTT--
-TT-HHHHHHHHHHHTTT--
--S-SHHHHHHHHHHHHH--
--S-HHHHHHHHHHHTTS--
--S-HHHHHHHHHHTTTS--
-TT-HHHHHHHHHHHTTS--
-TT-HHHHHHHHHHHHHS--
-TT-HHHHHHHHHHHTTS--
--S-HHHHHHHHHHHTTT--
--S-HHHHHHHHHHHHHS--
--S-HHHHHHHHHHHHTT--
----HHHHHHHHHHHHTT--
--SSHHHHHHHHHHHHHT--
----HHHHHHHHHHHHTT--
--SSHHHHHHHHHHHHTT--
-TT-HHHHHHHHHHHTTS--
-TT-HHHHHHHHHHHHHS--
--S-HHHHHHHHHHHHTT--
-TT-HHHHHHHHHHHHTT--
-TT-HHHHHHHHHHHHHT--
-TT-HHHHHHHHHHHHHH--
--S-HHHHHHHHHHHHHH--
----HHHHHHHHHHHHHT--
----HHHHHHHHHHHHHS--
----HHHHHHHHHHHHHH--
----HHHHHHHHHHHHTT--
-TT-HHHHHHHHHHHHHH--
--S-HHHHHHHHHHHTTT--
----HHHHHHHHHHHHH---
-TT-HHHHHHHHHHHHHT--
-TT-HHHHHHHHHHHHHT--
-TT-HHHHHHHHHHHHTT--
--S-HHHHHHHHHHHHTT--
--S-HHHHHHHHHHHHHT--
-TT-HHHHHHHHHHHHTT--
----HHHHHHHHHHHHHS--
----HHHHHHHHHHHHHH--
----HHHHHHHHHHHTTT--
----HHHHHHHHHHHHHH--
----HHHHHHHHHHHHHS--
----HHHHHHHHHHHHTT--
--S-HHHHHHHHHHHHHT--
-TT-HHHHHHHHHHHHHS--
-TT-HHHHHHHHHHHHHS--
-TT-HHHHHHHHHHHHHH--
-TT-HHHHHHHHHHHHHT--
-TT-HHHHHHHHHHHHTT--
-TT-HHHHHHHHHHHHHH--
-TT-HHHHHHHHHHHHTT--
-TT-HHHHHHHHHHHHHH--
-TT-HHHHHHHHHHHHTT--
--S-HHHHHHHHHHHHTT--
----HHHHHHHHHHHHHH--
----HHHHHHHHHHHHHH--
----HHHHHHHHHHHHTT--
--S-HHHHHHHHHHHHHH--
----HHHHHHHHHHHHHT--
--S-HHHHHHHHHHHHHH--
----HHHHHHHHHHHHHH--
----HHHHHHHHHHHHHT--
----HHHHHHHHHHHHHH--
--S-HHHHHHHHHHHHHS--
----HHHHHHHHHHHHHH--
----HHHHHHHHHHHHHH--
----HHHHHHHHHHHHHH--
----HHHHHHHHHHHHHT--
----HHHHHHHHHHHHTT--
-TT-HHHHHHHHHHHHHH--
-TT-HHHHHHHHHHHHTT--
--S-GGGTHHHHHHHHHH--
--S-GGGTHHHHHHHHHH--
--S-GGGTHHHHHHHHHT--
----GGGTHHHHHHHHHT--
----SGGGHHHHHHHHTT--
----HHHHHHHHHHHHTT--
----TGGGHHHHHHHHTT--
----HHHHHHHHHHHHTT--
----SGGGHHHHHHHHTT--
----TTTTHHHHHHHHTT--
----SGGGHHHHHHHHTS--
----TTTSHHHHHHHTTS--
--S-GGGTHHHHHHHHTT--
--S-SGGGHHHHHHHHTT--
--S-SGGGHHHHHHHHTT--
--S-SGGGHHHHHHHHTT--
--S-GGGSHHHHHHHHHS--
--S-SGGGHHHHHHHHTS--
----GGGGHHHHHHHHTT--
----SSTTHHHHHHHHTS--
----SGGGHHHHHHHHHH--
----SGGGHHHHHHHHHT--
----HHHHHHHHHHHHHS--
----HHHHHHHHHHHHHS--
----STTTHHHHHHTTTS--
----HHHHHHHHHHHHHS--
----HHHHHHHHHHHTTS--
----HHHHHHHHHHHHHH--
----HHHHHHHHHHHTTTT-
----HHHHHHHHHHHHHS--
----HHHHHHHHHHHTTS--
----HHHHHHHHHHHHHS--
----HHHHHHHHHHHHHS--
----HHHHHHHHHHHTTS--
----HHHHHHHHHHHTTS--
----HHHHHHHHHHHHHS--
----HHHHHHHHHHHTTT--
----HHHHHHHHHHHHHT--
----HHHHHHHHHHHHHS--
----HHHHHHHHHHHHHH--
----HHHHHHHHHHHHHS--
----HHHHHHHHHHHHHT--
----HHHHHHHHHHHHHS--
----HHHHHHHHHHHHHH--
----HHHHHHHHHHHHHS--
----HHHHHHHHHHHHHS--
----HHHHHHHHHHHHHTT-
--S-HHHHHHHHHHHHHS--
-TT-HHHHHHHHHHHHHT--
-TT-HHHHHHHHHHHHHS--
-TT-HHHHHHHHHHHHHS--
--S-HHHHHHHHHHHHHS--
-TT-HHHHHHHHHHHHHS--
-TT-HHHHHHHHHHHHHT--
--S-HHHHHHHHHHHHHS--
----HHHHHHHHHHHHHS--
----SHHHHHHHHHHHTS--
----SHHHHHHHHHHHHS--
-----HHHHHHHHHHHHS--
-----HHHHHHHHHHHHS--
-----HHHHHHHHHHHHH--
----SHHHHHHHHHHHHS--
----SHHHHHHHHHHHTS--
-----HHHHHHHHHHHHS--
-----TTHHHHHHHHHHS--
-----HHHHHHHHHHHHS--
--S--HHHHHHHHHHHHS--
-----HHHHHHHHHHHHS--
--S--HHHHHHHHHHHHS--
--S--HHHHHHHHHHTTS--
--S--HHHHHHHHHHHHS--
--S--HHHHHHHHHHHHH--
--S--HHHHHHHHHHHHS--
--S--HHHHHHHHHHHHS--
--S--HHHHHHHHHHTTS--
--S--HHHHHHHHHHHHS--
--S--TTHHHHHHHHHHS--
--S--HHHHHHHHHHHHS--
--S--HHHHHHHHHHHHS--
--S--HHHHHHHHHHHHS--
--S--HHHHHHHHHHTTS--
--S--HHHHHHHHHHHHS--
--S--HHHHHHHHHHTTS--
--S--HHHHHHHHHHHHH--
-----HHHHHHHHHHHHH--
--S--HHHHHHHHHHTTT--
--S--HHHHHHHHHHHHH--
--S--HHHHHHHHHHHHS--
--S--HHHHHHHHHHHHH--
-----HHHHHHHHHHHHT--
-----HHHHHHHHHHHHS--
-----HHHHHHHHHHHHT--
-----HHHHHHHHHHHTT--
-----HHHHHHHHHHHHH--
-----HHHHHHHHHHHHH--
--S--HHHHHHHHHHHHS--
-----HHHHHHHHHHHHH--
-----HHHHHHHHHHHHT--
--S--TTHHHHHHHHHHS--
--S--HHHHHHHHHHTTT--
--S--HHHHHHHHHHHHHT-
--S--TTHHHHHHHHTTT--
--S--HHHHHHHHHHHHH--
--S--HHHHHHHHHHHHH--
--S--HHHHHHHHHHHTT--
--S--TTHHHHHHHHHTT--
--S--TTHHHHHHHHHHHT-
--S--TTHHHHHHHHHHHH-
--S--HHHHHHHHHHHHTT-
-----TTHHHHHHHHHHHH-
--S--TTHHHHHHHHHHHH-
--S--HHHHHHHHHHHHHH-
--S--HHHHHHHHHHHHHH-
--S-SHHHHHHHHHHHHHH-
-----HHHHHHHHHHHHHT-
-----HHHHHHHHHHHHHT-
--S--HHHHHHHHHHHHHH-
--S--HHHHHHHHHHHHHT-
--S--HHHHHHHHHHHHHH-
--S--TTTHHHHHHHHHTT-
--S--HHHHHHHHHHHHHT-
--S--HHHHHHHHHHHHHH-
--S--TTTTHHHHHHHHHH-
--S--HHHHHHHHHHHHHH-
--S--HHHHHHHHHHHHHH-
--S-HHHHHHHHHHHHHHH-
--S-HHHHHHHHHHHHHHT-
--S-HHHHHHHHHHHHHHH-
--S-HHHHHHHHHHHHHTT-
--S-HHHHHHHHHHHHHTT-
--SSHHHHHHHHHHHHHHH-
--S-HHHHHHHHHHHHHT--
--S-HHHHHHHHHHHHHHH-
--SSTTTHHHHHHHHHHHH-
--S-GGGHHHHHHHHHHTT-
--S-TT-HHHHHHHHHHTT-
--S-TTTHHHHHHHHHHHH-
--S-GGGHHHHHHHHHHTT-
--S-GGGHHHHHHHHHHHT-
--S-GGGHHHHHHHHHHTT-
--S-GGGHHHHHHHHHHHT-
--S-TTTHHHHHHHHHHH--
--S-GGGHHHHHHHHHHHH-
--S-GGGHHHHHHHHHHTT-
--SSGGGHHHHHHHHHHHH-
--S-HHHHHHHHHHHHHHT-
--S--TTHHHHHHHHHHHT-
--S--TTHHHHHHHHHTTT-
--S--SSHHHHHHHHHHHH-
--S--TTHHHHHHHHHHTT-
--S--S-HHHHHHHHHTT--
--S--TTHHHHHHHHHTT--
--S--TTHHHHHHHHHHHH-
--S--TTHHHHHHHHHHHH-
--S--TTHHHHHHHHHHTT-
--S--TTHHHHHHHHHHHH-
--S--SSHHHHHHHHHHHH-
--S--TTHHHHHHHHHHHH-
--S--SSHHHHHHHHHHTT-
--SS-TTHHHHHHHHHHHH-
--S--TTHHHHHHHHHHTT-
--S--TTHHHHHHHHHHTT-
--SS-TTHHHHHHHHHHTT-
--S--HHHHHHHHHHHHHH-
--S--HHHHHHHHHHHHTT-
--SS-HHHHHHHHHHHHTT-
--SS-HHHHHHHHHHHHTT-
--SS-HHHHHHHHHHHHTT-
--S--HHHHHHHHHHHHH--
--S--HHHHHHHHHHHTT--
--S--HHHHHHHHHHHHHH-
--S--HHHHHHHHHHHHHT-
--S--HHHHHHHHHHHHHT-
--S--HHHHHHHHHHHHHH-
--S--HHHHHHHHHHHHH--
--S--HHHHHHHHHHHHHH-
--S--HHHHHHHHHHHHHT-
--S--HHHHHHHHHHHHH--
--S--HHHHHHHHHHHHHH-
--S--HHHHHHHHHHHHHH-
--S--HHHHHHHHHHHHHH-
--S--HHHHHHHHHHHHH--
--S--HHHHHHHHHHHHHH-
--S--HHHHHHHHHHHHH--
--SS-HHHHHHHHHHHHHH-
--S--HHHHHHHHHHHHH--
--S--HHHHHHHHHHHHHH-
--S--HHHHHHHHHHHHHH-
--S--HHHHHHHHHHHHHH-
--S--HHHHHHHHHHHHTT-
--SS-HHHHHHHHHHHHH--
--S--HHHHHHHHHHHHHH-
--SS-HHHHHHHHHHHHHH-
--S--HHHHHHHHHHHHH--
--S--HHHHHHHHHHHHHH-
--S--HHHHHHHHHHHHHH-
--S--HHHHHHHHHHHHTT-
--S--HHHHHHHHHHHHHH-
--S--HHHHHHHHHHHHHH-
--SS-HHHHHHHHHHHHHH-
--SS-HHHHHHHHHHHHHH-
--SS-HHHHHHHHHHHHHH-
--S--HHHHHHHHHHHHHH-
--S--HHHHHHHHHHHHHH-
--S--HHHHHHHHHHHHT--
--S--HHHHHHHHHHHHHH-
--S--HHHHHHHHHHHTT--
--S--HHHHHHHHHHHTT--
--S--HHHHHHHHHHHTTT-
--SS-HHHHHHHHHHHHTT-
--SS-HHHHHHHHHHHHHH-
--SS-HHHHHHHHHHHTTT-
--S--HHHHHHHHHHHTTT-
--S--HHHHHHHHHHHHHH-
--S--HHHHHHHHHHHHHH-
--S--TTHHHHHHHHHHTT-
--S--HHHHHHHHHHHHHT-
--S--HHHHHHHHHHHHHT-
--S--HHHHHHHHHHHTT--
--S--HHHHHHHHHHHHTT-
--S--HHHHHHHHHHHHT--
--S--HHHHHHHHHHHHHH-
--S--HHHHHHHHHHHHHH-
--S--HHHHHHHHHHHTT--
--S--HHHHHHHHHHHTT--
--S--HHHHHHHHHHHTT--
--S--HHHHHHHHHHHHH--
--S--HHHHHHHHHHHHHH-
--S--HHHHHHHHHHHHHH-
--S--HHHHHHHHHHHHHH-
--S--HHHHHHHHHHHHH--
--S--HHHHHHHHHHHHHT-
--S--HHHHHHHHHHHHH--
--S--HHHHHHHHHHHHHT-
--S--HHHHHHHHHHHHHT-
--S--HHHHHHHHHHHHHH-
--S--HHHHHHHHHHHHTT-
--S--HHHHHHHHHHHHTT-
--S--HHHHHHHHHHHHHH-
--S--HHHHHHHHHHHHTT-
--S--HHHHHHHHHHHHHH-
--S--HHHHHHHHHHHHHH-
--S--HHHHHHHHHHHHHH-
--S--HHHHHHHHHHHHHH-
--S--HHHHHHHHHHHHTT-
--S--HHHHHHHHHHHHHH-
--S--HHHHHHHHHHHTTT-
--S--HHHHHHHHHHHHHH-
--S--HHHHHHHHHHHHHH-
--S--HHHHHHHHHHHHHH-
--S--HHHHHHHHHHHHTT-
--S--HHHHHHHHHHHTTT-
--S--HHHHHHHHHHHTTT-
--S--HHHHHHHHHHHHHH-
--S--HHHHHHHHHHHHHH-
--S--HHHHHHHHHHHTTT-
--S--HHHHHHHHHHHTT--
--S--HHHHHHHHHHHHHH-
--S-HHHHHHHHHHHHTTT-
--S-HHHHHHHHHHHHHH--
--S-HHHHHHHHHHHHTTT-
--S-HHHHHHHHHHHHHHH-
--S-HHHHHHHHHHHHHHT-
--S-HHHHHHHHHHHHHHH-
--S-HHHHHHHHHHHHHTT-
--S-HHHHHHHHHHHHHHH-
--S-HHHHHHHHHHHHHHH-
--S-HHHHHHHHHHHHTTT-
--S-HHHHHHHHHHHHHHH-
--S-HHHHHHHHHHHHHHH-
--S-HHHHHHHHHHHHHHH-
--S-HHHHHHHHHHHHTTT-
--S-HHHHHHHHHHHHHTT-
--S-HHHHHHHHHHHHHHH-
--S-HHHHHHHHHHHHHHH-
--S-HHHHHHHHHHHHTTT-
--S-HHHHHHHHHHHHHHH-
--S-HHHHHHHHHHHHHHH-
--S-HHHHHHHHHHHHHHH-
--S-HHHHHHHHHHHHHHH-
--S-HHHHHHHHHHHHHHH-
--S-HHHHHHHHHHHHHHH-
--S-HHHHHHHHHHHHHHH-
--S-HHHHHHHHHHHHHHH-
--S-HHHHHHHHHHHHHHH-
--S-HHHHHHHHHHHHHHH-
--S-HHHHHHHHHHHHHHH-
--S-HHHHHHHHHHHHHHH-
--S-HHHHHHHHHHHHHHH-
--S-HHHHHHHHHHHHHHH-
--S-HHHHHHHHHHHHHHT-
--S-HHHHHHHHHHHHHHT-
--S-HHHHHHHHHHHHHHH-
--S-HHHHHHHHHHHHHHH-
----HHHHHHHHHHHHHTT-
--S-HHHHHHHHHHHHHHT-
--S-HHHHHHHHHHHHHTT-
--S-HHHHHHHHHHHHHHH-
--S-HHHHHHHHHHHHHHH-
--S-HHHHHHHHHHHHHHH-
--S-HHHHHHHHHHHHHHH-
--S-HHHHHHHHHHHHHHH-
--S-HHHHHHHHHHHHHTT-
--S-HHHHHHHHHHHHHHH-
--S-HHHHHHHHHHHHHHH-
--S-HHHHHHHHHHHHHHH-
--S-HHHHHHHHHHHHHHT-
--S-HHHHHHHHHHHHHHT-
--S-HHHHHHHHHHHHHHH-
--S-HHHHHHHHHHHHHH--
--S-HHHHHHHHHHHHHHH-
--S-HHHHHHHHHHHHHHH-
--S-HHHHHHHHHHHHHHH-
--S-HHHHHHHHHHHHHHH-
--S-HHHHHHHHHHHHHHH-
--S-HHHHHHHHHHHHHHH-
--S-HHHHHHHHHHHHHHH-
--S-HHHHHHHHHHHHHHH-
--S-HHHHHHHHHHHHHHH-
--S-HHHHHHHHHHHHHHH-
--S-HHHHHHHHHHHHHTT-
--S-HHHHHHHHHHHHHHH-
--S-HHHHHHHHHHHHHTT-
--S-HHHHHHHHHHHHHHH-
--S-HHHHHHHHHHHHHHH-
--S-HHHHHHHHHHHHHHH-
--S-HHHHHHHHHHHHHHH-
--S-HHHHHHHHHHHHHTT-
----HHHHHHHHHHHHHTT-
--S-HHHHHHHHHHHHTTT-
----HHHHHHHHHHHHHHH-
--S-HHHHHHHHHHHHHHT-
--S-HHHHHHHHHHHHHTT-
--S-HHHHHHHHHHHHHHH-
--S-HHHHHHHHHHHHHHT-
--S-HHHHHHHHHHHHHTT-
----HHHHHHHHHHHHHTT-
--S-HHHHHHHHHHHHHHH-
--S-HHHHHHHHHHHHHHH-
--S-HHHHHHHHHHHHHTT-
--S-HHHHHHHHHHHHHHH-
--S-HHHHHHHHHHHHHHH-
--S-HHHHHHHHHHHHHHT-
--S-HHHHHHHHHHHHHHH-
--S-HHHHHHHHHHHHHHT-
--S-HHHHHHHHHHHHHHT-
--S-HHHHHHHHHHHHHHT-
--S-HHHHHHHHHHHHHHH-
--S-HHHHHHHHHHHHHHH-
--S-HHHHHHHHHHHHHHH-
--S-HHHHHHHHHHHHHHH-
--S-HHHHHHHHHHHHHHH-
--S-HHHHHHHHHHHHHHH-
----HHHHHHHHHHHHHHH-
--S-HHHHHHHHHHHHHHH-
--S-HHHHHHHHHHHHHHH-
--S-HHHHHHHHHHHHHHH-
--S-HHHHHHHHHHHHHHH-
--S-HHHHHHHHHHHHHHH-
--S-HHHHHHHHHHHHHHH-
--S-HHHHHHHHHHHHHHH-
----HHHHHHHHHHHHHHH-
----HHHHHHHHHHHHHHT-
----HHHHHHHHHHHHHH--
--S-HHHHHHHHHHHHHHT-
--S-HHHHHHHHHHHHHT--
--S-HHHHHHHHHHHHHHH-
--S-HHHHHHHHHHHHHHH-
--S-HHHHHHHHHHHHHTT-
--S-HHHHHHHHHHHHHTT-
--S-HHHHHHHHHHHHHHT-
--S-HHHHHHHHHHHHHTT-
--S-HHHHHHHHHHHHHTT-
--S-HHHHHHHHHHHHHTT-
--S-HHHHHHHHHHHHHTT-
--S-HHHHHHHHHHHHHHT-
--S-HHHHHHHHHHHHHHT-
----HHHHHHHHHHHHHTT-
----HHHHHHHHHHHHHT--
----HHHHHHHHHHHHHH--
----HHHHHHHHHHHHHHT-
--S-HHHHHHHHHHHHHHH-
----HHHHHHHHHHHHHHH-
----HHHHHHHHHHHHHHH-
----HHHHHHHHHHHHHHH-
----HHHHHHHHHHHHHHT-
----HHHHHHHHHHHHHTT-
----HHHHHHHHHHHHTTT-
--S-HHHHHHHHHHHHGGG-
--S-HHHHHHHHHHHHHTT-
--S-HHHHHHHHHHHHHTT-
--S-HHHHHHHHHHHHHHT-
--S-HHHHHHHHHHHHHH--
--S-HHHHHHHHHHHHHH--
--S-HHHHHHHHHHHHHHT-
--S-HHHHHHHHHHHHHTT-
--S-HHHHHHHHHHHHHTT-
--S-HHHHHHHHHHHHHHT-
--S-HHHHHHHHHHHHHHH-
--S-HHHHHHHHHHHHHHH-
--S-HHHHHHHHHHHHHHT-
--S-HHHHHHHHHHHHHHH-
--S-HHHHHHHHHHHHHHH-
--S-TTHHHHHHHHHHHHT-
----HHHHHHHHHHHHHHH-
--S-HHHHHHHHHHHHHHH-
--S-HHHHHHHHHHHHHHT-
--S-HHHHHHHHHHHHHHT-
--S-HHHHHHHHHHHHHHH-
--S-HHHHHHHHHHHHHHT-
--S-HHHHHHHHHHHHHHH-
--S-HHHHHHHHHHHHHHH-
--S-HHHHHHHHHHHHHHH-
--S-HHHHHHHHHHHHHHH-
--S-HHHHHHHHHHHHHHH-
--S-HHHHHHHHHHHHHHH-
--S-HHHHHHHHHHHHHTT-
--S-HHHHHHHHHHHHHTT-
--S-HHHHHHHHHHHHHHH-
--S-HHHHHHHHHHHHHHT-
--S-HHHHHHHHHHHHHHH-
--S-HHHHHHHHHHHHHT--
--S-HHHHHHHHHHHHHTT-
--S-HHHHHHHHHHHHHTT-
--S-HHHHHHHHHHHHHHH-
--S-HHHHHHHHHHHHHT--
--S-HHHHHHHHHHHHHHH-
--S-HHHHHHHHHHHHHTT-
--S-HHHHHHHHHHHHHHH-
--S-HHHHHHHHHHHHHHT-
--S-HHHHHHHHHHHHHHT-
--S-HHHHHHHHHHHHHHH-
--S-HHHHHHHHHHHHHHH-
--S-HHHHHHHHHHHHHHH-
--S-HHHHHHHHHHHHHHH-
--S-HHHHHHHHHHHHTTT-
--S-HHHHHHHHHHHHHHH-
--S-HHHHHHHHHHHHHHH-
--S-HHHHHHHHHHHHHTT-
--S-HHHHHHHHHHHHTTT-
--S-HHHHHHHHHHHHHHH-
--S-HHHHHHHHHHHHHTT-
--S-HHHHHHHHHHHHHHT-
--S-HHHHHHHHHHHHHHT-
--S-HHHHHHHHHHHHTT--
--S-HHHHHHHHHHHHHHH-
--S-HHHHHHHHHHHHHHT-
--S-HHHHHHHHHHHHHHH-
--S-HHHHHHHHHHHHHTT-
--S-HHHHHHHHHHHHHTT-
--S-HHHHHHHHHHHHHHH-
--S-HHHHHHHHHHHHHHH-
--S-HHHHHHHHHHHHHTT-
--S-HHHHHHHHHHHHHTT-
--S-HHHHHHHHHHHHHHH-
----HHHHHHHHHHHHHHH-
--S-HHHHHHHHHHHHHTT-
--S-HHHHHHHHHHHHHTT-
--S-HHHHHHHHHHHHHHH-
----HHHHHHHHHHHHHTT-
----HHHHHHHHHHHHHHH-
----HHHHHHHHHHHHHTT-
--S-HHHHHHHHHHHHHHH-
--S-HHHHHHHHHHHHTTT-
----HHHHHHHHHHHHHTT-
--S-HHHHHHHHHHHHHTT-
----HHHHHHHHHHHHHTT-
----HHHHHHHHHHHHHHH-
----HHHHHHHHHHHHHHH-
----HHHHHHHHHHHHTTT-
----HHHHHHHHHHHHHTT-
----HHHHHHHHHHHHHTT-
----HHHHHHHHHHHHHTT-
----HHHHHHHHHHHHHHH-
----HHHHHHHHHHHHHHH-
----HHHHHHHHHHHHHTT-
----HHHHHHHHHHHHTT--
----HHHHHHHHHHHHHTT-
----HHHHHHHHHHHTTT--
----HHHHHHHHHHHHHH--
----HHHHHHHHHHHHHH--
----HHHHHHHHHHHHHH--
----HHHHHHHHHHHHHH--
----HHHHHHHHHHHTTT--
----HHHHHHHHHHHHTT--
----HHHHHHHHHHHHHH--
----HHHHHHHHHHHHHS--
----HHHHHHHHHHHHHH--
----HHHHHHHHHHHHHT--
----HHHHHHHHHHHHHT--
----HHHHHHHHHHHHHH--
----HHHHHHHHHHHHHT--
----HHHHHHHHHHHHTT--
----HHHHHHHHHHHHHT--
----HHHHHHHHHHHHHTT-
----HHHHHHHHHHHHHHT-
----HHHHHHHHHHHHTT--
----HHHHHHHHHHHHTTT-
----HHHHHHHHHHHHTTT-
----HHHHHHHHHHHHHHH-
----HHHHHHHHHHHHHHH-
----HHHHHHHHHHHHHHH-
--S-HHHHHHHHHHHHHHH-
--S-HHHHHHHHHHHHHTT-
--S-HHHHHHHHHHHHHTT-
----HHHHHHHHHHHHHHT-
--S-HHHHHHHHHHHHHHH-
--S-HHHHHHHHHHHHHHH-
--S-HHHHHHHHHHHHHHH-
--S-HHHHHHHHHHHHHTT-
--S-HHHHHHHHHHHHHHH-
--S-HHHHHHHHHHHHHHH-
--S-HHHHHHHHHHHHHHH-
--S-HHHHHHHHHHHHHHH-
--S-HHHHHHHHHHHHHHH-
--S-HHHHHHHHHHHHHHH-
--S-HHHHHHHHHHHHHHH-
--S-HHHHHHHHHHHHHHT-
--S-HHHHHHHHHHHHHHH-
--S-HHHHHHHHHHHHHTT-
--S-HHHHHHHHHHHHHHH-
--S-HHHHHHHHHHHHHHT-
--S-HHHHHHHHHHHHHHH-
--S-HHHHHHHHHHHHHTT-
--S-HHHHHHHHHHHHHHH-
--S-HHHHHHHHHHHHHHH-
--S-HHHHHHHHHHHHHHH-
--S-HHHHHHHHHHHHHHH-
--S-HHHHHHHHHHHHHHH-
--S-HHHHHHHHHHHHHHH-
--S-HHHHHHHHHHHHHHH-
--S-HHHHHHHHHHHHHHH-
--S-HHHHHHHHHHHHHHT-
--S-HHHHHHHHHHHHHHH-
--S-HHHHHHHHHHHHHTT-
--S-HHHHHHHHHHHHHHH-
--S-HHHHHHHHHHHHHTT-
--S-HHHHHHHHHHHHHTT-
--S-HHHHHHHHHHHHHHH-
--S-HHHHHHHHHHHHHHH-
--S-HHHHHHHHHHHHHHT-
--S-HHHHHHHHHHHHHTT-
--S-HHHHHHHHHHHHHTT-
--S-HHHHHHHHHHHHHT--
--S-HHHHHHHHHHHHHH--
--S-HHHHHHHHHHHHHTT-
--S-HHHHHHHHHHHHHTT-
--S-HHHHHHHHHHHHHTT-
--S-HHHHHHHHHHHHHHT-
--S-HHHHHHHHHHHHHTT-
--S-HHHHHHHHHHHHHTT-
--S-HHHHHHHHHHHHHHH-
--S-HHHHHHHHHHHHTT--
--S-HHHHHHHHHHHHHTT-
--S-HHHHHHHHHHHHTTT-
--S-HHHHHHHHHHHHHHH-
--S-HHHHHHHHHHHHHTT-
--S-HHHHHHHHHHHHHHH-
--S-HHHHHHHHHHHHHHT-
--S-HHHHHHHHHHHHHHH-
--S-HHHHHHHHHHHHHHH-
----HHHHHHHHHHHHHHH-
----HHHHHHHHHHHHHHH-
--S-HHHHHHHHHHHHHHH-
----HHHHHHHHHHHHHHH-
----HHHHHHHHHHHHTTT-
--S-HHHHHHHHHHHHHHH-
--S-HHHHHHHHHHHHHHH-
--S-HHHHHHHHHHHHHHH-
--S-HHHHHHHHHHHHHHH-
--S-HHHHHHHHHHHHHHH-
----HHHHHHHHHHHHHTT-
--S-HHHHHHHHHHHHHHT-
--S-HHHHHHHHHHHHHHH-
--S-HHHHHHHHHHHHHH--
----HHHHHHHHHHHHHHH-
--S-HHHHHHHHHHHHHHH-
--S-HHHHHHHHHHHHHH--
----HHHHHHHHHHHHHHT-
----HHHHHHHHHHHHHH--
--S-HHHHHHHHHHHHHT--
--S-HHHHHHHHHHHHHTT-
--S-SHHHHHHHHHHHHHT-
--S-HHHHHHHHHHHHTTT-
----HHHHHHHHHHHHHTT-
--S-HHHHHHHHHHHHHT--
--S-HHHHHHHHHHHHHT--
--S-HHHHHHHHHHHHHHT-
--S-HHHHHHHHHHHHHHT-
--S-HHHHHHHHHHHHTT--
--S-HHHHHHHHHHHHHHH-
--S-HHHHHHHHHHHHTTT-
----HHHHHHHHHHHHHH--
----HHHHHHHHHHHHHT--
----HHHHHHHHHHHHHH--
--S-HHHHHHHHHHHHHT--
--S-HHHHHHHHHHHHTS--
--S-HHHHHHHHHHHHHH--
--S-HHHHHHHHHHHHHTT-
--S-HHHHHHHHHHHHHHH-
--S-HHHHHHHHHHHHHT--
--S-HHHHHHHHHHHHHHT-
--S-HHHHHHHHHHHHHHT-
--S-HHHHHHHHHHHHHTT-
--S-HHHHHHHHHHHHHHH-
--S-HHHHHHHHHHHHHHH-
--S-HHHHHHHHHHHHHHH-
--S-HHHHHHHHHHHHHHT-
--S-HHHHHHHHHHHHHHT-
--S-HHHHHHHHHHHHHHT-
--S-HHHHHHHHHHHHHHT-
--S-HHHHHHHHHHHHHTT-
--S-HHHHHHHHHHHHHHH-
--S-HHHHHHHHHHHHHHH-
--S-HHHHHHHHHHHHHHT-
--S-HHHHHHHHHHHHHHH-
--S-HHHHHHHHHHHHHTT-
--S-HHHHHHHHHHHHHH--
--S-HHHHHHHHHHHHHHH-
--S-HHHHHHHHHHHHTTT-
--S-SHHHHHHHHHHHHHH-
--S-HHHHHHHHHHHHHHH-
--S-HHHHHHHHHHHHHHH-
--S--HHHHHHHHHHHHHH-
--S--HHHHHHHHHHHHHH-
--S--HHHHHHHHHHHHHH-
--S--HHHHHHHHHHHHHH-
-----HHHHHHHHHHHHHH-
--S--HHHHHHHHHHHHHH-
--S--HHHHHHHHHHHHHH-
--S--HHHHHHHHHHHTTT-
--S--HHHHHHHHHHHHHH-
--S--HHHHHHHHHHHTTT-
-----HHHHHHHHHHHTT--
--S--HHHHHHHHHHHHHH-
--S--HHHHHHHHHHHHTT-
--SS-HHHHHHHHHHHHHT-
--S--HHHHHHHHHHHHTT-
--S--HHHHHHHHHHHTTT-
--S--HHHHHHHHHHHTTT-
--S-THHHHHHHHHHHHHH-
--S-TTHHHHHHHHHHHHH-
--S-TTHHHHHHHHHHHTT-
--S--SHHHHHHHHHHHTT-
--S--SHHHHHHHHHHHTT-
--S--SHHHHHHHHHHHTT-
--S--SHHHHHHHHHHHTT-
--S--SHHHHHHHHHHHHH-
--S-TTHHHHHHHHHHHTT-
--S-S-HHHHHHHHHHTTT-
--S---HHHHHHHHHHTT--
--S---HHHHHHHHHHTTT-
--S---HHHHHHHHHHTTT-
--S---HHHHHHHHHHHTT-
--S---HHHHHHHHHHTTT-
--S---HHHHHHHHHHHHH-
--S---HHHHHHHHHHHHH-
--S---HHHHHHHHHHHHT-
--S---HHHHHHHHHHHTT-
--S---HHHHHHHHHHHHH-
--S---HHHHHHHHHHHHH-
--S-S-HHHHHHHHHHHHH-
--S-S-HHHHHHHHHHHTT-
--S-S-HHHHHHHHHHHTT-
--S-S-HHHHHHHHHHHTT-
--S-S-HHHHHHHHHHHT--
--S-S-HHHHHHHHHHHHH-
--S-SSHHHHHHHHHHHHH-
--S-S-HHHHHHHHHHHHT-
--S---HHHHHHHHHHHHT-
--S---HHHHHHHHHHHT--
--S---HHHHHHHHHHHHT-
--S---HHHHHHHHHHTT--
--S---HHHHHHHHHHHTT-
--S---HHHHHHHHHHHHT-
--S---HHHHHHHHHHHTT-
--S---HHHHHHHHHHHHH-
--S---HHHHHHHHHHHHH-
--S-TTHHHHHHHHHHHHH-
--S-TTHHHHHHHHHHHTT-
--S-TTHHHHHHHHHHHHH-
--S-TTHHHHHHHHHHHTT-
--S-TTHHHHHHHHHHHHH-
--S-TTHHHHHHHHHHHTT-
----S-HHHHHHHHHHHHH-
----S-HHHHHHHHHHHHH-
--S-S-HHHHHHHHHHTTT-
--S--THHHHHHHHHHHHH-
--S---TTHHHHHHHHTT--
--S---HHHHHHHHHHHTT-
--S---HHHHHHHHHHHTT-
--S---HHHHHHHHHHHHT-
--S---HHHHHHHHHHHTT-
--SS--HHHHHHHHHHHHT-
--S---HHHHHHHHHHHHH-
--S---HHHHHHHHHHHHH-
--S---HHHHHHHHHHHTT-
--S---HHHHHHHHHHHHH-
--S---HHHHHHHHHHHHH-
--S---HHHHHHHHHHTTT-
--S---HHHHHHHHHHHH--
--SS--HHHHHHHHHHHTT-
--S---HHHHHHHHHHHHT-
--S---HHHHHHHHHHHH--
--S---HHHHHHHHHHHTT-
--S---HHHHHHHHHHHHH-
--S---HHHHHHHHHHHTT-
--S---HHHHHHHHHHTTT-
--S---HHHHHHHHHHHHT-
--S---HHHHHHHHHHHHH-
--S---HHHHHHHHHHHHT-
--S---HHHHHHHHHHHTT-
--S-TTHHHHHHHHHHHHH-
--S-TTHHHHHHHHHHHHT-
--S---HHHHHHHHHHHHH-
--S---HHHHHHHHHHHHH-
--S-TTHHHHHHHHHHHHH-
--S-TTHHHHHHHHHHHHH-
--S---HHHHHHHHHHHTT-
--S-TTHHHHHHHHHHHHH-
--S---HHHHHHHHHHHHH-
--S---HHHHHHHHHHHHH-
--S---HHHHHHHHHHHTT-
--S---HHHHHHHHHHHTT-
--SS--HHHHHHHHHHHHT-
--S---HHHHHHHHHHHTT-
--S---HHHHHHHHHHHHT-
--S---HHHHHHHHHHHTT-
--S-TTHHHHHHHHHHHT--
--S---HHHHHHHHHHTT--
--S-TTHHHHHHHHHHHHT-
--S-TTHHHHHHHHHHHHH-
--S--SHHHHHHHHHHHH--
--S---HHHHHHHHHHHTT-
--S---HHHHHHHHHHHT--
--S---HHHHHHHHHHGGG-
--S-TTHHHHHHHHHHHTT-
--S---HHHHHHHHHHHHH-
--S---HHHHHHHHHHHH--
--S---HHHHHHHHHHHHH-
--S-SSHHHHHHHHHHHTT-
--S--THHHHHHHHHHHTT-
--S-TTHHHHHHHHHHHTT-
--S-TTHHHHHHHHHHHTT-
--S-S-HHHHHHHHHHHTT-
--S---HHHHHHHHHHHTT-
--S---HHHHHHHHHHHTT-
--S---HHHHHHHHHHHTT-
--S---HHHHHHHHHHHHH-
--S---HHHHHHHHHHHHH-
--S---HHHHHHHHHHHTT-
--S---HHHHHHHHHHHT--
------HHHHHHHHHHHTT-
--S---HHHHHHHHHHHHT-
--S---HHHHHHHHHHHTT-
--S---HHHHHHHHHHHHH-
------HHHHHHHHHHHHH-
--S---HHHHHHHHHHHHH-
------HHHHHHHHHHHHT-
--S---HHHHHHHHHHHHT-
------HHHHHHHHHHHHH-
------HHHHHHHHHHHHH-
------HHHHHHHHHHHHH-
--S---HHHHHHHHHHHHH-
--S---HHHHHHHHHHHHH-
--S---HHHHHHHHHHHTT-
--S---HHHHHHHHHHHHH-
-----THHHHHHHHHHHHH-
-----THHHHHHHHHHHTT-
-----THHHHHHHHHHHHH-
--S--THHHHHHHHHHHTT-
--SS-HHHHHHHHHHHHTT-
--SS-HHHHHHHHHHHTTT-
--S--HHHHHHHHHHHHTT-
--S--HHHHHHHHHHHHHH-
--S--HHHHHHHHHHHHTT-
--S--HHHHHHHHHHHHTT-
--S--HHHHHHHHHHHHHH-
--S--HHHHHHHHHHHHTT-
--S--HHHHHHHHHHHHHH-
--S--HHHHHHHHHHHHTT-
--S--HHHHHHHHHHHHHH-
-----HHHHHHHHHHHHHH-
-----HHHHHHHHHHHHHH-
--S--HHHHHHHHHHHHHH-
--S--HHHHHHHHHHHHTT-
--S--HHHHHHHHHHHHHH-
--S--HHHHHHHHHHHHHH-
-----HHHHHHHHHHHHTT-
-----HHHHHHHHHHHHTT-
-----HHHHHHHHHHHHTT-
-----HHHHHHHHHHHHHH-
-----HHHHHHHHHHHHTT-
--S--HHHHHHHHHHHHTT-
--S--HHHHHHHHHHHHTT-
-----THHHHHHHHHHHHH-
--S--THHHHHHHHHHHTT-
--S--THHHHHHHHHHHHH-
--S--HHHHHHHHHHHHS--
-----THHHHHHHHHHHH--
-----THHHHHHHHHHHH--
-----HHHHHHHHHHHHHT-
-----THHHHHHHHHHTT--
-----THHHHHHHHHHHH--
--S--THHHHHHHHHHHHH-
-----THHHHHHHHHHHHH-
-----HHHHHHHHHHHHHT-
-----HHHHHHHHHHHHTT-
-----THHHHHHHHHHHTT-
-----THHHHHHHHHHHHH-
-----THHHHHHHHHHHHH-
-----HHHHHHHHHHHHHH-
-----THHHHHHHHHHHHT-
-----THHHHHHHHHHHTT-
-----HHHHHHHHHHHHHT-
-----HHHHHHHHHHHHHT-
-----HHHHHHHHHHHHH--
-----THHHHHHHHHHHTT-
-----TTHHHHHHHHHHTT-
-----TTHHHHHHHHHHTT-
-----THHHHHHHHHHHTT-
-----HHHHHHHHHHHHS--
-----THHHHHHHHHHTS--
-----THHHHHHHHHHTT--
-----THHHHHHHHHHHTT-
-----THHHHHHHHHHTS--
-----THHHHHHHHHHHTT-
-----THHHHHHHHHHHHH-
-----THHHHHHHHHHHTT-
-----THHHHHHHHHHHH--
-----THHHHHHHHHHHHT-
-----THHHHHHHHHHTT--
-----HHHHHHHHHHHTT--
-----THHHHHHHHHTTT--
-----THHHHHHHHHHHH--
-----HHHHHHHHHHHTT--
-TT--THHHHHHHHHHHTT-
-TT--HHHHHHHHHHHHT--
-TT--THHHHHHHHHHHT--
-TT--HHHHHHHHHHHHHT-
-TT--THHHHHHHHHHTT--
-TT--THHHHHHHHHHHT--
-TT--THHHHHHHHHHHT--
--S--HHHHHHHHHHHHS--
--S--THHHHHHHHHHHTT-
--S--HHHHHHHHHHHHH--
-TT--HHHHHHHHHHHHHT-
--S--THHHHHHHHHHHH--
--SS-THHHHHHHHHHHHH-
--S--THHHHHHHHHHHHH-
--S--THHHHHHHHHHHHH-
--S--THHHHHHHHHHHTT-
--S--THHHHHHHHHHHTT-
--S--HHHHHHHHHHHTTT-
--S--THHHHHHHHHHHHT-
--S--THHHHHHHHHHHHH-
--S--THHHHHHHHHHHHH-
--S--THHHHHHHHHHHHH-
--S--HHHHHHHHHHHHHT-
--S--THHHHHHHHHHHHH-
-----HHHHHHHHHHHHHH-
-----HHHHHHHHHHHHHH-
-----HHHHHHHHHHHHHH-
-----HHHHHHHHHHHHHT-
-----HHHHHHHHHHHHHH-
--S--HHHHHHHHHHHHHT-
-TT--HHHHHHHHHHHHHT-
-----HHHHHHHHHHHHHH-
-TT-SHHHHHHHHHHHHHH-
-TT--HHHHHHHHHHHHHH-
-TT-SHHHHHHHHHHHHHH-
-TT-SHHHHHHHHHHHHTT-
----SHHHHHHHHHHHHHH-
-TT-SHHHHHHHHHHHHHH-
-TT-SHHHHHHHHHHHTTT-
-TT--HHHHHHHHHHHHTT-
--S-SHHHHHHHHHHHHHH-
-TT-SHHHHHHHHHHHHTT-
-----HHHHHHHHHHHHHH-
-TT-SHHHHHHHHHHHHHH-
--S--HHHHHHHHHHHHTT-
-TT--HHHHHHHHHHHHHH-
--S-SHHHHHHHHHHHHHH-
-TT--HHHHHHHHHHHHTT-
-TT--HHHHHHHHHHHHTT-
-TT--HHHHHHHHHHHHHH-
--S-SHHHHHHHHHHHHHH-
-TT--HHHHHHHHHHHHHH-
-TT--HHHHHHHHHHHHHH-
-TT-SHHHHHHHHHHHHHT-
-TT--HHHHHHHHHHHHTT-
-TT--HHHHHHHHHHHHTT-
-TT--HHHHHHHHHHHHHH-
-TT-SHHHHHHHHHHHHHH-
-TT-SHHHHHHHHHHHHHH-
--S-SHHHHHHHHHHHHHH-
--S-SHHHHHHHHHHHHHH-
--S--HHHHHHHHHHHHH--
--S-SHHHHHHHHHHHHHH-
--S-SHHHHHHHHHHHHHH-
--S--HHHHHHHHHHHHHH-
--S--HHHHHHHHHHHHHH-
--S-SHHHHHHHHHHHHHH-
-TT--HHHHHHHHHHHHHH-
--S--HHHHHHHHHHHHHH-
--S--HHHHHHHHHHHHHH-
--S-SHHHHHHHHHHHHHH-
--S--HHHHHHHHHHHHTT-
-TT-SHHHHHHHHHHHHHH-
----SHHHHHHHHHHHTTT-
--S--HHHHHHHHHHHHHH-
--S--HHHHHHHHHHHHHH-
--S--HHHHHHHHHHHHHH-
--S--HHHHHHHHHHHTTT-
--S--HHHHHHHHHHHTT--
--S-SHHHHHHHHHHHHHH-
--S-SHHHHHHHHHHHTTT-
--S--HHHHHHHHHHHHHH-
--S--HHHHHHHHHHHHHH-
--SS-HHHHHHHHHHHTTT-
--S--HHHHHHHHHHHHHH-
-TT--HHHHHHHHHHHTTT-
-TT--HHHHHHHHHHHHHH-
-TT--HHHHHHHHHHHHHH-
--S--HHHHHHHHHHHHHH-
--SS-HHHHHHHHHHHHHH-
--SS-HHHHHHHHHHHHHH-
--SS-HHHHHHHHHHHHHH-
-TTS-HHHHHHHHHHHHHH-
--SS-HHHHHHHHHHHHTT-
--SS-HHHHHHHHHHHHHH-
--SS-HHHHHHHHHHHHHH-
--SS-HHHHHHHHHHHHHH-
--SS-HHHHHHHHHHHTT--
--SS-HHHHHHHHHHHHHT-
--SS-HHHHHHHHHHHHHT-
--SS-HHHHHHHHHHTTS--
--SS-HHHHHHHHHHHTS--
--SS-HHHHHHHHHHHTS--
--SS-HHHHHHHHHHHHHT-
--SS-HHHHHHHHHHHTS--
--SS-HHHHHHHHHHHTT--
--SS-HHHHHHHHHHHTT--
-TTS-HHHHHHHHHHHTT--
--SS-HHHHHHHHHHTTS--
-TTS-HHHHHHHHHHHTT--
--SS-HHHHHHHHHHHTT--
--SS-HHHHHHHHHHHTT--
-TTS-HHHHHHHHHHHTT--
--SS-HHHHHHHHHHHTT--
--SS-HHHHHHHHHHHTS--
-TTS-HHHHHHHHHHHTT--
--SS-HHHHHHHHHHHTT--
--SS-HHHHHHHHHHHTT--
--SS-HHHHHHHHHHTTS--
--SS-HHHHHHHHHHHTT--
--SS-HHHHHHHHHHHHT--
--SS-HHHHHHHHHHHTT--
--SS-HHHHHHHHHHHTT--
--SS-HHHHHHHHHHTTS--
--SS-HHHHHHHHHHTTS--
-TTS-HHHHHHHHHHHTS--
-TTS-HHHHHHHHHHHTS--
-TTS-HHHHHHHHHHTTS--
-TTS-HHHHHHHHHHHHH--
--SS-HHHHHHHHHHHTS--
-TTS-HHHHHHHHHHTTS--
--SS-HHHHHHHHHHHTS--
--SS-HHHHHHHHHHHTS--
--SS-HHHHHHHHHHTTS--
--SS-HHHHHHHHHHHTT--
-TTS-HHHHHHHHHHHTT--
-TTS-HHHHHHHHHHHHT--
-TTS-HHHHHHHHHHHHS--
-TTS-HHHHHHHHHHHTT--
--SS-HHHHHHHHHHHHTT-
-TTS-HHHHHHHHHHHTT--
--SS-HHHHHHHHHHHHHT-
-TTS-HHHHHHHHHHHHHT-
--SS-HHHHHHHHHHHHTT-
-TTS-HHHHHHHHHHHHTT-
-TTS-HHHHHHHHHHHHHH-
-TTS-HHHHHHHHHHHTTT-
-TTS-HHHHHHHHHHHHHH-
-TTS-HHHHHHHHHHHHHH-
-TTS-HHHHHHHHHHHHHH-
-TTS-HHHHHHHHHHHHHH-
-TTS-HHHHHHHHHHHHHH-
-TTS-HHHHHHHHHHHTTT-
-TTS-HHHHHHHHHHHHHH-
--SS-HHHHHHHHHHHHHH-
--SS-HHHHHHHHHHHHHH-
--SS-HHHHHHHHHHHHHH-
-TTS-HHHHHHHHHHHHHT-
--SS-HHHHHHHHHHHHHH-
--SS-HHHHHHHHHHHTTT-
--SS-HHHHHHHHHHHHHT-
--SS-HHHHHHHHHHHHHT-
-TTS-HHHHHHHHHHHHTT-
--SS-HHHHHHHHHHHHTT-
--SS-HHHHHHHHHHHHH--
--SS-HHHHHHHHHHHHH--
-TTS-HHHHHHHHHHHHHH-
-TTS-HHHHHHHHHHHHTT-
--SS-HHHHHHHHHHHHTT-
--SS-HHHHHHHHHHHTTT-
-TTS-HHHHHHHHHHHTT--
--SS-HHHHHHHHHHHTTT-
--SS-HHHHHHHHHHHTTT-
--SS-HHHHHHHHHHHHTT-
-TTS-HHHHHHHHHHHHHH-
-TTS-HHHHHHHHHHHHHH-
-----HHHHHHHHHHHHHH-
-----HHHHHHHHHHHHHH-
--SS-HHHHHHHHHHHHHH-
--SS-HHHHHHHHHHHHTT-
-TTS-HHHHHHHHHHHHTT-
--S--HHHHHHHHHHHHTT-
--SS-HHHHHHHHHHHHTT-
-TTS-HHHHHHHHHHHHTT-
-TTS-HHHHHHHHHHHHTT-
-TTS-HHHHHHHHHHHHTT-
-TTS-HHHHHHHHHHHHHT-
-TTS-HHHHHHHHHHHHHH-
-TTS-HHHHHHHHHHHHHT-
-TTS-HHHHHHHHHHHHHT-
-TTS-HHHHHHHHHHHHHH-
-TTS-HHHHHHHHHHHHHH-
-TTS-HHHHHHHHHHHHHH-
-TTS-HHHHHHHHHHHHHT-
-TTS-HHHHHHHHHHHHHT-
-TTS-HHHHHHHHHHHHHH-
-TTS-HHHHHHHHHHHHHH-
-TTS-HHHHHHHHHHHHHH-
-TT--HHHHHHHHHHHHHT-
--SS-HHHHHHHHHHHHHT-
-TTS-HHHHHHHHHHHHHT-
-TTS-HHHHHHHHHHHHH--
-TTS-HHHHHHHHHHHHHT-
-TTS-HHHHHHHHHHHHHT-
-TTS-HHHHHHHHHHHHHH-
-TT--HHHHHHHHHHHHTT-
-TT--HHHHHHHHHHHHTT-
-TT--HHHHHHHHHHHHHH-
--S--HHHHHHHHHHHHHT-
-TT--HHHHHHHHHHHHTT-
-TT--HHHHHHHHHHHHHH-
-TTS-HHHHHHHHHHHHHH-
-TTS-HHHHHHHHHHHHHH-
--S--HHHHHHHHHHHTTT-
--S--HHHHHHHHHHHTT--
--S--HHHHHHHHHHHHHH-
--S--HHHHHHHHHHHHHH-
-----HHHHHHHHHHHHHH-
-----HHHHHHHHHHHHHH-
-----HHHHHHHHHHHHHH-
--S--HHHHHHHHHHHHHH-
--S--HHHHHHHHHHHHHH-
--S--HHHHHHHHHHHHTT-
-----HHHHHHHHHHHHTT-
--S--HHHHHHHHHHHHTT-
--S--HHHHHHHHHHHHHH-
-----HHHHHHHHHHHHH--
--S--HHHHHHHHHHHHTT-
--S--HHHHHHHHHHHHTT-
--S--HHHHHHHHHHHHHT-
--S--HHHHHHHHHHHHTT-
--S--HHHHHHHHHHHHTT-
--S--HHHHHHHHHHHHTT-
-TTS-HHHHHHHHHHHHT--
-----HHHHHHHHHHHHT--
--SS-HHHHHHHHHHHTT--
--S--HHHHHHHHHHHHH--
--S--HHHHHHHHHHHTT--
--S--TTHHHHHHHHHHT--
--S--HHHHHHHHHHHHH--
--S--HHHHHHHHHHHHT--
--S--HHHHHHHHHHHTT--
-----HHHHHHHHHHHHT--
-----HHHHHHHHHHHHT--
--S--HHHHHHHHHHHHT--
-----HHHHHHHHHHHHS--
--S--HHHHHHHHHHHHT--
-----HHHHHHHHHHHHS--
-----HHHHHHHHHHHTS--
-----HHHHHHHHHHHHH--
-----HHHHHHHHHHHHT--
--S--HHHHHHHHHHHHH--
--S--HHHHHHHHHHHHH--
--S--HHHHHHHHHHHHH--
--S--HHHHHHHHHHHSS--
-----HHHHHHHHHHHTT--
--S--HHHHHHHHHHHHH--
-----HHHHHHHHHHHHH--
-----HHHHHHHHHHHHH--
--S--HHHHHHHHHHHTT--
-----TTHHHHHHHHHHH--
-----HHHHHHHHHHHTT--
--S--HHHHHHHHHHHHT--
--S--HHHHHHHHHHHHT--
-----HHHHHHHHHHHHH--
-----HHHHHHHHHHHHH--
--S--HHHHHHHHHHHTT--
-----HHHHHHHHHHHTT--
--S--HHHHHHHHHHHHH--
--S--HHHHHHHHHHHHH--
--S--HHHHHHHHHHHTT--
-----HHHHHHHHHHHHH--
--S--HHHHHHHHHHHHH--
-----HHHHHHHHHHHHH--
--S--HHHHHHHHHHHHH--
--S--HHHHHHHHHHHHS--
-----HHHHHHHHHHHHS--
-----HHHHHHHHHHHHS--
--S--HHHHHHHHHHHHS--
-----HHHHHHHHHHHTT--
-----HHHHHHHHHHHTT--
--S--HHHHHHHHHHHHH--
--SS-HHHHHHHHHHHHH--
--SS-HHHHHHHHHHHHH--
--SS-HHHHHHHHHHHHH--
--SS-HHHHHHHHHHHHS--
--SS-HHHHHHHHHHHTT--
--SS-HHHHHHHHHHHHT--
--SS-HHHHHHHHHHHHT--
-----HHHHHHHHHHHHH--
--S--HHHHHHHHHHHHH--
--SS-HHHHHHHHHHHTT--
--SS-HHHHHHHHHHHHH--
---S-HHHHHHHHHHHTT--
-TTS-HHHHHHHHHHHHH--
--SS-HHHHHHHHHHHHT--
-TTS-HHHHHHHHHHHHH--
-TTS-HHHHHHHHHHHHT--
-----HHHHHHHHHHHHT--
---S-HHHHHHHHHHTTT--
--SS-HHHHHHHHHHHHH--
-TTS-HHHHHHHHHHHHH--
--SS-HHHHHHHHHHHHH--
-TTS-HHHHHHHHHHHHT--
---S-HHHHHHHHHHHHH--
---S-HHHHHHHHHHHHT--
---S-HHHHHHHHHHHTS--
--SS-HHHHHHHHHHHTT--
--SS-HHHHHHHHHHHHH--
---S-HHHHHHHHHHHHS--
--SS-HHHHHHHHHHHHT--
---S-HHHHHHHHHHHHT--
-TTS-HHHHHHHHHHHHS--
--SS-HHHHHHHHHHHHT--
-TTS-HHHHHHHHHHHTT--
--SS-HHHHHHHHHHHHH--
--SS-HHHHHHHHHHHTT--
-TTS-HHHHHHHHHHHHH--
-TTS-HHHHHHHHHHHHS--
-TTS-HHHHHHHHHHTTS--
-TTS-HHHHHHHHHHHHH--
-TTS-HHHHHHHHHHHTT--
-TTS-HHHHHHHHHHHTT--
-TTS-HHHHHHHHHHHTT--
-TTS-HHHHHHHHHHHHH--
--SS-HHHHHHHHHHHHT--
-TTS-HHHHHHHHHHHTS--
-TTS-HHHHHHHHHHHTT--
--SS-HHHHHHHHHHHTT--
-TTS-HHHHHHHHHHHTT--
-TTS-HHHHHHHHHHHTT--
-TTS-HHHHHHHHHHHHT--
-TTS-HHHHHHHHHHHHT--
-TTS-HHHHHHHHHHHHT--
--SS-HHHHHHHHHHHHT--
-TTS-HHHHHHHHHHHTT--
-TTS-HHHHHHHHHHHHH--
-TTS-HHHHHHHHHHHTT--
-TTS-HHHHHHHHHHHHT--
-TTS-HHHHHHHHHHHHS--
-TTS-HHHHHHHHHHHHT--
-TTS-HHHHHHHHHHHTT--
-TTS-HHHHHHHHHHHTS--
-TTS-HHHHHHHHHHHTT--
-TTS-HHHHHHHHHHHTT--
-TTS-HHHHHHHHHHHHS--
-TTS-HHHHHHHHHHHTT--
-TTS-HHHHHHHHHHHHH--
-TTS-HHHHHHHHHHHHT--
--SS-HHHHHHHHHHHHH--
-TTS-HHHHHHHHHHHHH--
-TTS-HHHHHHHHHHHHH--
-TTS-HHHHHHHHHHHTT--
--SS-HHHHHHHHHHHTT--
-TTS-HHHHHHHHHHHHT--
-TTS-HHHHHHHHHHHTS--
-TTS-HHHHHHHHHHHHT--
-TTS-HHHHHHHHHHHH---
-TTS-HHHHHHHHHHHH---
-TTS-HHHHHHHHHHHHT--
-TTS-HHHHHHHHHHHHT--
-TTS-HHHHHHHHHHHHS--
-TTS-HHHHHHHHHHHHS--
--SS-HHHHHHHHHHHHS--
-TTS-HHHHHHHHHHHHH--
-TTS-HHHHHHHHHHHHT--
-TTS-HHHHHHHHHHHHH--
-TTS-HHHHHHHHHHHHS--
-TTS-HHHHHHHHHHHHS--
-TTS-HHHHHHHHHHHHH--
--SS-HHHHHHHHHHHHH--
--SS-HHHHHHHHHHHHT--
-TTS-HHHHHHHHHHHTT--
-TTS-HHHHHHHHHHHHT--
-TTS-HHHHHHHHHHHHT--
-TTS-HHHHHHHHHHHHS--
-TTS-HHHHHHHHHHHHS--
-TTS-HHHHHHHHHHHHT--
-TTS-HHHHHHHHHHHH---
-TTS-HHHHHHHHHHHHS--
-TTS-HHHHHHHHHHHTT--
-TTS-HHHHHHHHHHHHS--
-TTS-HHHHHHHHHHHSS--
-TTS-HHHHHHHHHHHHT--
-TTS-HHHHHHHHHHHHT--
-TTS-HHHHHHHHHHHTT--
-TTS-HHHHHHHHHHHHT--
--SS-HHHHHHHHHHHHS--
-TTS-TTHHHHHHHHHHH--
--SS-HHHHHHHHHHHHS--
-TTS-HHHHHHHHHHHHH--
-TTS-HHHHHHHHHHHHH--
-TTS-HHHHHHHHHHHHH--
-TTS-HHHHHHHHHHHTT--
-TTS-HHHHHHHHHHHTT--
-TTS-HHHHHHHHHHHHH--
-TTS-HHHHHHHHHHHHH--
-TTS-HHHHHHHHHHHHH--
-TTS-HHHHHHHHHHHHH--
-TTS-HHHHHHHHHHHHH--
-TTS-HHHHHHHHHHHTT--
--SS-HHHHHHHHHHHTT--
-TTS-HHHHHHHHHHHHH--
-TTS-HHHHHHHHHHHHT--
-TTS-HHHHHHHHHHHHH--
-TTS-HHHHHHHHHHHTT--
-TTS-HHHHHHHHHHHHH--
-TTS-HHHHHHHHHHHHH--
-TTS-HHHHHHHHHHHHH--
--SS-HHHHHHHHHHHHT--
-TTS-HHHHHHHHHHHHH--
-TTS-HHHHHHHHHHHHS--
-TTS-HHHHHHHHHHHTT--
-TTS-HHHHHHHHHHHHT--
-TTS-HHHHHHHHHHHHT--
-TTS-HHHHHHHHHHHHT--
-TTS-HHHHHHHHHHHHT--
-TTS-HHHHHHHHHHHTS--
-TTS-HHHHHHHHHHHTS--
-TTS-HHHHHHHHHHHTT--
-TTS-HHHHHHHHHHHHH--
-TTS-HHHHHHHHHHHHH--
--SS-HHHHHHHHHHHHH--
-TTS-HHHHHHHHHHHHH--
-TTS-HHHHHHHHHHHHT--
-TTS-HHHHHHHHHHHTT--
-TTS-HHHHHHHHHHHTT--
-TTS-HHHHHHHHHHHTT--
-TTS-HHHHHHHHHHHHH--
-TTS-HHHHHHHHHHHHH--
-TTS-HHHHHHHHHHHHS--
-TTS-HHHHHHHHHHHHH--
-TTS-HHHHHHHHHHHTT--
-TTS-HHHHHHHHHHHTT--
-TTS-HHHHHHHHHHHHH--
-TTS-HHHHHHHHHHHTT--
-TTS-HHHHHHHHHHHTT--
-TTS-HHHHHHHHHHHHT--
-TTS-HHHHHHHHHHHHH--
-TTS-HHHHHHHHHHHHH--
-TTS-HHHHHHHHHHTTT--
-TTS-HHHHHHHHHHHHH--
-TTS-HHHHHHHHHHTTT--
-TTS-HHHHHHHHHHHHH--
-TTS-HHHHHHHHHHHHH--
-TTS-HHHHHHHHHHTTT--
-TTS-HHHHHHHHHHHTT--
-TTS-HHHHHHHHHHHHH--
-TTS-HHHHHHHHHHTTT--
-TTS-HHHHHHHHHHHTT--
-TTS-HHHHHHHHHHHHH--
-TTS-HHHHHHHHHHHHH--
-TTS-HHHHHHHHHHHHH--
-TTS-HHHHHHHHHHHHH--
-TTS-HHHHHHHHHHHHH--
-TTS-HHHHHHHHHHHHS--
-TTS-HHHHHHHHHHHHH--
-TTS-HHHHHHHHHHHTT--
-TTS-HHHHHHHHHHHTT--
-TTS-HHHHHHHHHHHHH--
-TTS-HHHHHHHHHHHHH--
-TTS-HHHHHHHHHHHHH--
-TTS-HHHHHHHHHHHHH--
-TTS-HHHHHHHHHHHTT--
-TTS-HHHHHHHHHHHHH--
-TTS-HHHHHHHHHHHHH--
-TTS-HHHHHHHHHHHHH--
-TTS-HHHHHHHHHHHHH--
-TTS-HHHHHHHHHHHHH--
-TTS-HHHHHHHHHHHHH--
-TTS-HHHHHHHHHHHTT--
-TTS-HHHHHHHHHHHHH--
-TTS-HHHHHHHHHHHHH--
-TTS-HHHHHHHHHHHHH--
-TTS-HHHHHHHHHHHTT--
-TTS-HHHHHHHHHHHHH--
-TTS-HHHHHHHHHHHTT--
-TTS-HHHHHHHHHHHHH--
-TTS-HHHHHHHHHHHHH--
-TTS-HHHHHHHHHHHTT--
-TTS-HHHHHHHHHHHHH--
-TTS-HHHHHHHHHHHTT--
-TTS-HHHHHHHHHHHHH--
-TTS-HHHHHHHHHHHHT--
-TTS-HHHHHHHHHHHTT--
-TTS-HHHHHHHHHHHHT--
-TTS-HHHHHHHHHHGGG--
-TTS-HHHHHHHHHHHTT--
-TTS-HHHHHHHHHHHTT--
-TTS-HHHHHHHHHHHHH--
-TTS-HHHHHHHHHHHTT--
-TTS-HHHHHHHHHHHHH--
-TTS-HHHHHHHHHHHHH--
-TTS-HHHHHHHHHHHTT--
-TTS-HHHHHHHHHHHHH--
-TTS-HHHHHHHHHHHTT--
-TTS-HHHHHHHHHHHHH--
-TTS-HHHHHHHHHHHHH--
-TTS-HHHHHHHHHHTTT--
-TTS-HHHHHHHHHHTTT--
-TTS-HHHHHHHHHHHHH--
-TTS-HHHHHHHHHHHHS--
-TTS-HHHHHHHHHHHHH--
-TTS-HHHHHHHHHHHHH--
-TTS-HHHHHHHHHHHTT--
-TTS-HHHHHHHHHHHHH--
-TTS-HHHHHHHHHHHHH--
--SS-HHHHHHHHHHHHT--
-TTS-HHHHHHHHHHHHS--
-TTS-HHHHHHHHHHHHH--
-TTS-HHHHHHHHHHHTT--
-TTS-HHHHHHHHHHHTT--
-TTS-HHHHHHHHHHHHH--
-TTS-HHHHHHHHHHHHS--
-TTS-HHHHHHHHHHHHH--
-TTS-HHHHHHHHHHTTS--
-TTS-HHHHHHHHHHHHH--
-TTS-HHHHHHHHHHTTS--
-TTS-HHHHHHHHHHHHT--
-TTS-HHHHHHHHHHHTT--
-TTS-HHHHHHHHHHHTS--
-TTS-HHHHHHHHHHHTT--
-TTS-HHHHHHHHHHHHT--
-TTS-HHHHHHHHHHHTT--
-TTS-HHHHHHHHHHHHT--
-TTS-HHHHHHHHHHHTT--
-TTS-HHHHHHHHHHHHH--
-TTS-HHHHHHHHHHHHT--
-TTS-HHHHHHHHHHHHH--
-TTS-HHHHHHHHHHHTT--
-TTS-HHHHHHHHHHHTT--
-TTS-HHHHHHHHHHHHT--
-TTS-HHHHHHHHHHHHT--
-TTS-HHHHHHHHHHHTT--
-TTS-HHHHHHHHHHHTT--
-TTS-HHHHHHHHHHHTT--
-TTS-HHHHHHHHHHHHS--
-TTS-HHHHHHHHHHHHH--
-TTS-HHHHHHHHHHHHH--
-TTS-HHHHHHHHHHHHH--
-TTS-HHHHHHHHHHHTT--
-TTS-HHHHHHHHHHHTT--
-TTS-HHHHHHHHHHHHS--
-TTS-HHHHHHHHHHHHH--
-TTS-HHHHHHHHHHHTT--
-TTS-HHHHHHHHHHHTT--
--SS-HHHHHHHHHHHHT--
-TTS-HHHHHHHHHHHHH--
-TTS-HHHHHHHHHHHHH--
-TTS-HHHHHHHHHHHHH--
-TTS-HHHHHHHHHHHHH--
-TTS-HHHHHHHHHHHHT--
-TTS-HHHHHHHHHHHHH--
-TTS-HHHHHHHHHHHTT--
-TTS-HHHHHHHHHHHHH--
-TTS-HHHHHHHHHHHTT--
-TTS-HHHHHHHHHHHTT--
-TTS-HHHHHHHHHHHTT--
-TTS-HHHHHHHHHHHTT--
-TTS-HHHHHHHHHHHHH--
-TTS-HHHHHHHHHHHHH--
-TTS-HHHHHHHHHHHHH--
-TTS-HHHHHHHHHHHHHT-
-TTS-HHHHHHHHHHHHHT-
-TTS-HHHHHHHHHHHHH--
-TTS-HHHHHHHHHHHHH--
-TTS-HHHHHHHHHHHHHT-
-TTS-HHHHHHHHHHTTT--
-TTS-HHHHHHHHHHHTT--
-TTS-HHHHHHHHHHHHH--
-TTS-HHHHHHHHHHHTT--
-TTS-HHHHHHHHHHHHT--
-TTS-HHHHHHHHHHHTT--
-TTS-HHHHHHHHHHHHH--
-TTS-HHHHHHHHHHHTT--
-TTS-HHHHHHHHHHHHH--
-TTS-HHHHHHHHHHHTT--
-TTS-HHHHHHHHHHHTT--
-TTS-HHHHHHHHHHHTT--
-TTS-HHHHHHHHHHHTT--
-TTS-HHHHHHHHHHHHH--
-TTS-HHHHHHHHHHHHH--
-TTS-HHHHHHHHHHHHH--
-TTS-HHHHHHHHHHHHH--
-TTS-HHHHHHHHHHTTS--
-TTS-HHHHHHHHHHHTS--
-TTS-HHHHHHHHHHHTT--
-TTS-HHHHHHHHHHTTS--
-TTS-HHHHHHHHHHHTT--
-TTS-HHHHHHHHHHHHH--
-TTS-HHHHHHHHHHHHH--
-TTS-HHHHHHHHHHHTT--
-TTS-GGGGHHHHHHHHH--
-TTS-HHHHHHHHHHTTT--
-TTS-HHHHHHHHHHHHH--
-TTS-HHHHHHHHHHHTT--
-TTS-HHHHHHHHHHHHH--
-TTS-HHHHHHHHHHHTT--
-TTS-HHHHHHHHHHHHH--
-TTS-HHHHHHHHHHTTT--
-TTS-HHHHHHHHHHHHH--
-TTS-HHHHHHHHHHHHH--
-TTS-HHHHHHHHHHHHH--
-TTS-HHHHHHHHHHTTT--
-TTS-HHHHHHHHHHHHH--
-TTS-HHHHHHHHHHHHH--
-TTS-HHHHHHHHHGGGT--
-TTS-HHHHHHHHHHHHH--
-TTS-HHHHHHHHHHHTT--
-TTS-HHHHHHHHHHHHH--
--SS-HHHHHHHHHHHHH--
-TTS-HHHHHHHHHHHHH--
-TTS-HHHHHHHHHHHTT--
-TTS-HHHHHHHHHHHHH--
-TTS-HHHHHHHHHHHTT--
-TTS-HHHHHHHHHHHHH--
-TTS-HHHHHHHHHHHHH--
-TTS-HHHHHHHHHHHHH--
--SS-HHHHHHHHHHHHH--
-TTS-HHHHHHHHHHHTT--
-TTS-HHHHHHHHHHHTT--
-TTS-HHHHHHHHHHHTT--
-TTS-HHHHHHHHHHHHH--
-TTS-HHHHHHHHHHHHH--
-TTS-HHHHHHHHHTTTT--
-TTS-HHHHHHHHHHHHH--
-TTS-HHHHHHHHHHHHH--
--SS-HHHHHHHHHHHHT--
--SS-HHHHHHHHHHHTT--
--SS-HHHHHHHHHHHTT--
-TT--HHHHHHHHHHHHT--
-TTS-HHHHHHHHHHHHH--
-TTS-HHHHHHHHHHHTT--
-TTS-HHHHHHHHHHHTT--
-TTS-HHHHHHHHHHTTS--
-TTS-HHHHHHHHHHHTS--
-TTS-HHHHHHHHHHHHT--
-TTS-HHHHHHHHHHHTT--
-TTS-HHHHHHHHHHTTS--
-TTS-HHHHHHHHHHHTS--
-TTS-HHHHHHHHHHHHT--
-TTS-HHHHHHHHHHHHH--
-TTS-HHHHHHHHHHHHH--
-TTS-HHHHHHHHHHHHH--
-TTS-HHHHHHHHHHHHH--
-TTS-HHHHHHHHHHHHH--
--SS-HHHHHHHHHHHHH--
--SS-HHHHHHHHHHHHH--
-TTS-HHHHHHHHHHHTT--
--SS-HHHHHHHHHHHHH--
-TTS-HHHHHHHHHHHHT--
-TTS-HHHHHHHHHHHHT--
-TTS-HHHHHHHHHHHHH--
--SS-HHHHHHHHHHHTT--
-TTS-HHHHHHHHHHHHT--
-TTS-HHHHHHHHHHHTT--
-TTS-HHHHHHHHHHHHH--
-TTS-HHHHHHHHHHHHH--
-TTS-HHHHHHHHHHHHH--
-TTS-HHHHHHHHHHHTT--
-TTS-HHHHHHHHHHHTT--
-TTS-HHHHHHHHHHHTT--
-TTS-HHHHHHHHHHHHT--
--SS-HHHHHHHHHHHHH--
-TTS-HHHHHHHHHHHHT--
-TTS-HHHHHHHHHHHTT--
-TTS-HHHHHHHHHHHTT--
-TTS-HHHHHHHHHHHTT--
--SS-HHHHHHHHHHHHS--
-TTS-HHHHHHHHHHHHT--
-TTS-HHHHHHHHHHHHT--
-TTS-HHHHHHHHHHHTT--
--SS-HHHHHHHHHHHHT--
-TTS-HHHHHHHHHHHHS--
--SS-HHHHHHHHHHHTT--
-TTS-HHHHHHHHHHHHT--
-TTS-HHHHHHHHHHHHH--
-TTS-HHHHHHHHHHHHT--
-TTS-HHHHHHHHHHHTT--
-TTS-TTHHHHHHHHHHS--
-TTS-HHHHHHHHHHHHS--
-TTS-HHHHHHHHHHHH---
-TTS-HHHHHHHHHHHS---
-TTS-HHHHHHHHHTTS---
-TTS-HHHHHHHHHHHH---
-TTS-HHHHHHHHHHHHS--
-TTS-HHHHHHHHHHHTS--
-TTS-HHHHHHHHHHHTT--
-TTS-HHHHHHHHHHTTS--
-TTS-HHHHHHHHHHHTT--
-TTS-HHHHHHHHHHHHS--
-TTS-HHHHHHHHHHHHT--
-TTS-HHHHHHHHHHHHT--
-TTS-HHHHHHHHHHHHS--
-TTS-HHHHHHHHHHHHT--
-TTS-HHHHHHHHHHHHS--
-TTS-HHHHHHHHHTTS---
-TTS-HHHHHHHHHTTS---
-TTS-HHHHHHHHHHTT---
-TTS-HHHHHHHHHHH----
-TTS-HHHHHHHHHTT----
-TTS-HHHHHHHHHTT-S--
-TTS-HHHHHHHHHTT-S--
-TTS-HHHHHHHHHTT----
-TTS-HHHHHHHHHTT----
-TTS-HHHHHHHHHTT----
-TTS-HHHHHHHHHTT----
-TTS-HHHHHHHHHTT----
-TTS-HHHHHHHHHTT----
-TTS-HHHHHHHHHHT-S--
-TTS-HHHHHHHHHHH-S--
--SS-HHHHHHHHHHH-S--
-TTS-TTHHHHHHHTT-S--
--SS-HHHHHHHHTTS-S--
-TTS-HHHHHHHHTTT----
--SS-HHHHHHHHTTT----
-TTS-HHHHHHHHHTT-S--
-TT--HHHHHHHHHTT-S--
-TTS-HHHHHHHHHTT----
-TTS-HHHHHHHHHHT----
-TTS-HHHHHHHHHHT----
--SS-HHHHHHHHHHT----
-TTS-HHHHHHHHHHS----
-TTS-HHHHHHHHHTT----
--SS-HHHHHHHHHHH----
-TTS-HHHHHHHHHHT----
-TTS-HHHHHHHHHHH----
-TTS-HHHHHHHHHHHTT--
--SS-HHHHHHHHHHH----
-TTS-HHHHHHHHHHH----
--SS-HHHHHHHHHHH----
--SS-HHHHHHHHHHT----
--SS-HHHHHHHHHHT----
--SS-HHHHHHHHHHT----
-TTS-HHHHHHHHHHH----
-TTS-HHHHHHHHHHTTS--
-TTS-HHHHHHHHHHHT---
-TTS-HHHHHHHHHHH----
-TTS-HHHHHHHHHTTTT--
-TTS-HHHHHHHHHHHHH--
--SS-HHHHHHHHHHHTT--
--SS-HHHHHHHHHHTT---
-TTS-HHHHHHHHHTTSS--
--SS-HHHHHHHHHHTTS--
-TTS-HHHHHHHHHHTT---
-TTS-HHHHHHHHHHTT---
-TTS-HHHHHHHHHHHTS--
-TTS-HHHHHHHHHHTSS--
--SS-HHHHHHHHHHTSS--
--SS-HHHHHHHHHHTSS--
--SS-HHHHHHHHHHTTS--
--SS-HHHHHHHHHHTTS--
-TTS-HHHHHHHHHHHHT--
--SS-HHHHHHHHHHHHH--
-TTS-HHHHHHHHHHHHH--
-TTS-HHHHHHHHHHHHH--
-TTS-HHHHHHHHHHHTT--
-TTS-HHHHHHHHHHTTT--
-TTS-HHHHHHHHHHHHH--
-TTS-HHHHHHHHHHHHH--
-TTS-HHHHHHHHHHHTT--
-TTS-HHHHHHHHHHHHH--
-TTS-HHHHHHHHHHHHH--
-TTS-HHHHHHHHHHHTT--
-TTS-HHHHHHHHHHHHH--
--SS-HHHHHHHHHHHHT--
-TTS-HHHHHHHHHHHHH--
-TTS-HHHHHHHHHHHHH--
-TTS-HHHHHHHHHHHHS--
-TTS-HHHHHHHHHHHHT--
-TTS-HHHHHHHHHHHTT--
--SS-HHHHHHHHHHTTT--
-TTS-HHHHHHHHHHHTT--
--SS-HHHHHHHHHHTTT--
-TTS-HHHHHHHHHHHHH--
--SS-HHHHHHHHHHHHS--
--SS-HHHHHHHHHHTTT--
-TTS-HHHHHHHHHHHHH--
--SS-HHHHHHHHHHHHH--
-TTS-HHHHHHHHHHHHH--
--SS-HHHHHHHHHHHHS--
--SS-HHHHHHHHHHHHS--
-TTS-HHHHHHHHHHHHH--
-TTS-HHHHHHHHHHHHH--
--SS-HHHHHHHHHHHHS--
-TTS-HHHHHHHHHTTTT--
--SS-HHHHHHHHHHHHT--
-TTS-HHHHHHHHHTTTT--
-TTS-HHHHHHHHHHHHT--
-TTS-HHHHHHHHHHHHH--
-TTS-HHHHHHHHHHTTT--
-TTS-HHHHHHHHHHHHH--
-TTS-HHHHHHHHHHTTT--
-TTS-HHHHHHHHHHHTT--
-TTS-HHHHHHHHHHHTT--
-TTS-HHHHHHHHHHHTT--
-TTS-HHHHHHHHHHHHH--
-TTS-HHHHHHHHHHHHH--
-TTS-HHHHHHHHHHHHT--
-TTS-HHHHHHHHHHHHS--
-TTS-HHHHHHHHHHHTT--
-TTS-HHHHHHHHHHHHH--
-TTS-HHHHHHHHHHHTT--
-TTS-HHHHHHHHHHHHH--
-TTS-HHHHHHHHHHHHH--
-TTS-HHHHHHHHHHTTS--
-TTS-HHHHHHHHHHHTT--
-TTS-HHHHHHHHHHHTT--
-TTS-HHHHHHHHHHHHH--
-TTS-HHHHHHHHHHHTT--
-TTS-HHHHHHHHHHHTT--
-TTS-HHHHHHHHHHHTS--
-TTS-HHHHHHHHHHHHT--
-TTS-HHHHHHHHHHHHT--
-TTS-HHHHHHHHHHHHT--
-TTS-HHHHHHHHHHHHH--
-TTS-HHHHHHHHHHHHT--
-TTS-HHHHHHHHHHHTT--
-TTS-HHHHHHHHHHHTT--
-TTS-HHHHHHHHHHHHT--
-TTS-HHHHHHHHHHHHH--
-TTS-HHHHHHHHHHHHS--
-TTS-HHHHHHHHHHTT---
-TTS-HHHHHHHHHHHTT--
-TTS-HHHHHHHHHHHHT--
-TTS-HHHHHHHHHHHHS--
-TTS-HHHHHHHHHTTSS--
-TTS-HHHHHHHHHTSS---
-TTS-HHHHHHHHHHHH---
-TTS-HHHHHHHHHHTT---
-TTS-HHHHHHHHHTTS---
-TTS-HHHHHHHHHHTT---
-TTS-HHHHHHHHHHHH---
--SS-HHHHHHHHHHHH---
-TTS-HHHHHHHHHHHS---
-TTS-HHHHHHHHHHHH---
-TTS-HHHHHHHHHTTS---
-TTS-HHHHHHHHHHHH---
-TTS-HHHHHHHHHHHS---
--SS-HHHHHHHHHHHH---
-TT--HHHHHHHHHHHH---
--SS-HHHHHHHHHTTTS--
-TTS-HHHHHHHHHHHS---
--SS-HHHHHHHHHHTT---
-TTS-HHHHHHHHHHTT---
-TTS-HHHHHHHHHHHT---
-TTS-HHHHHHHHHHHH---
-TTS-HHHHHHHHHHHHS--
-TTS-HHHHHHHHHHHH---
-TTS-HHHHHHHHHHHT---
-TTS-HHHHHHHHHHTS---
--SS-HHHHHHHHHHTS---
-TTS-HHHHHHHHHHTT---
-TTS-HHHHHHHHHHTT---
--SS-HHHHHHHHHHHT---
--SS-HHHHHHHHHHHH---
-TTS-HHHHHHHHHHHT---
--SS-HHHHHHHHHHTT---
-TTS-HHHHHHHHHHTT---
-TTS-HHHHHHHHHGGG---
-TTS-HHHHHHHHHHTT---
--SS-HHHHHHHHHHTT---
-TTS-HHHHHHHHHHHHS--
-TTS-HHHHHHHHHHHT---
-TTS-HHHHHHHHHHHT---
-TTS-HHHHHHHHHHHTS--
-TTS-HHHHHHHHHHHT---
--SS-HHHHHHHHHHHH---
--SS-HHHHHHHHHHHT---
--SS-HHHHHHHHHHHS---
--SS-HHHHHHHHHHHS---
-TTS-HHHHHHHHHHTT---
--SS-HHHHHHHHHHHT---
-TTS-HHHHHHHHHHTT---
-TTS-HHHHHHHHHHHT---
--SS-HHHHHHHHHHTT---
-TTS-HHHHHHHHHHTT---
-TTS-HHHHHHHHHHHT---
--SS-HHHHHHHHHHHS---
-TTS-HHHHHHHHHHHT---
--SS-HHHHHHHHHHHS---
--SS-HHHHHHHHHHHH---
-TTS-HHHHHHHHHHHH---
-TTS-HHHHHHHHHHHT---
-TTS-HHHHHHHHHHHT---
-TTS-HHHHHHHHHHTT---
-TTS-HHHHHHHHHHHS---
--SS-HHHHHHHHHHTT---
--SS-HHHHHHHHHHHT---
--SS-HHHHHHHHHHHH---
-TTS-HHHHHHHHHTTT---
--SS-HHHHHHHHHHTT---
-TTS-HHHHHHHHHHTT---
-TTS-HHHHHHHHHHTT---
-TTS-HHHHHHHHHHHS---
-TTS-HHHHHHHHHHHH---
-TTS-HHHHHHHHHHHT---
-TTS-HHHHHHHHHHHH---
--SS-HHHHHHHHHHTT---
--S--HHHHHHHHHHTT---
-TTS-HHHHHHHHHHTT---
--SS-HHHHHHHHHHHT---
-TTS-HHHHHHHHHHHT---
-TTS-HHHHHHHHHHHT---
-TTS-HHHHHHHHHHHH---
-TT--HHHHHHHHHHHH---
--SS-HHHHHHHHHHHH---
-TTS-HHHHHHHHHHHH---
-TTS-HHHHHHHHHHHT---
-TT--HHHHHHHHHHHH---
--SS-HHHHHHHHHHHT---
-TT--HHHHHHHHHHHH---
-TTS-HHHHHHHHHHHT---
--SS-HHHHHHHHHHHS---
-TTS-HHHHHHHHHHHH---
-TTS-HHHHHHHHHHHH---
-TTS-HHHHHHHHHHTT---
-TTS-HHHHHHHHHHHH---
-TTS-HHHHHHHHHHHH---
-TTS-HHHHHHHHHHHT---
-TTS-HHHHHHHHHHHH---
-TTS-HHHHHHHHHHHT---
-TTS-HHHHHHHHHHHS---
-TTS-HHHHHHHHHHHHTT-
-TTS-HHHHHHHHHHHHHT-
--SS-HHHHHHHHHHHTT--
-TTS-HHHHHHHHHHHTS--
-TTS-HHHHHHHHHHHT---
-TTS-HHHHHHHHHHHTT--
-TTS-HHHHHHHHHHHHTT-
-TTS-HHHHHHHHHHHHTT-
-TTS-HHHHHHHHHHHGGG-
-TTS-HHHHHHHHHHHTT--
-TTS-HHHHHHHHHHHHHH-
-TTS-HHHHHHHHHHHHTT-
-TTS-HHHHHHHHHHHTTT-
-TTS-HHHHHHHHHTTTTT-
-TTS-HHHHHHHHHTTTTT-
-TTS-HHHHHHHHHHHTT--
-TTS-HHHHHHHHTTTGGG-
-TTS-HHHHHHHHHHHGGG-
-TTS-HHHHHHHHTTSTT--
-TTS-HHHHHHHHTTSGGG-
-TTS-HHHHHHHTTTS-S--
-TTS-HHHHHHHTTT-TT--
-TTS-HHHHHHHHHHTTT--
-TTS-HHHHHHHTTS-TT--
-TTS-HHHHHHHHHT--S--
-TTS-HHHHHHHHHT-TT--
-TTS-HHHHHHHHHT-TT--
-TTS-HHHHHHHHHH-TT--
-TTS-HHHHHHHHHTSTT--
-TTS-HHHHHHHHHTTTT--
-TTS-HHHHHHHHHHTTT--
-TTS-HHHHHHHHHTTTT--
-TTS-HHHHHHHHHTTSS--
-TTS-HHHHHHHHHHTTT--
-TTS-HHHHHHHHHTTTT--
-TTS-HHHHHHHHHTTTT--
-TTS-HHHHHHHHHHHTT--
-TTS-HHHHHHHHHTTTT--
-TTS-HHHHHHHHHHHHS--
-TTS-HHHHHHHHHHHTS--
-TTS-HHHHHHHHHHHTT--
-TTS-HHHHHHHHTTTTT--
-TTS-HHHHHHHHHHTSS--
-TTS-HHHHHHHHHTTTT--
-TTS-HHHHHHHHHTTTT--
-TTS-HHHHHHHHHHTTT--
-TTS-HHHHHHHHTTS-S--
-TTS-HHHHHHHHHTT-S--
-TTS-HHHHHHHHTTT-S--
-TTS-HHHHHHHHHHHTT--
-TTS-HHHHHHHHHHHHT--
--SS-HHHHHHHHHHGGG--
--SS-HHHHHHHHHHTTT--
-TTS-HHHHHHHHHHGGG--
-TTS-HHHHHHHHHHHHT--
-TTS-HHHHHHHHHHHTT--
-TTS-HHHHHHHHHHHTT--
-TTS-HHHHHHHHHHHHH--
-TTS-HHHHHHHHHHHSS--
-TTS-HHHHHHHHHTTTS--
-TTS-HHHHHHHHHHHHS--
-TTS-HHHHHHHHHHHHS--
-TTS-HHHHHHHHHHHHT--
-TTS-HHHHHHHHHHHTT--
-TTS-HHHHHHHHHHHHH--
-TTS-HHHHHHHHHHHHH--
-TTS-HHHHHHHHHHHTT--
-TTS-HHHHHHHHHHHHH--
-TTS-HHHHHHHHHHTTT--
-TTS-HHHHHHHHHHTTT--
--SS-HHHHHHHHHHHTT--
-TTS-HHHHHHHHHHHHH--
-TTS-HHHHHHHHHHHHH--
-TTS-HHHHHHHHHHHHH--
-TTS-HHHHHHHHHHHHH--
-TTS-HHHHHHHHHHTTT--
-TTS-HHHHHHHHHHHHH--
-TTS-HHHHHHHHHHHHS--
-TTS-HHHHHHHHHHHHS--
-TTS-HHHHHHHHHHHHS--
--SS-HHHHHHHHHHHHT--
-TTS-HHHHHHHHHHHTS--
-TTS-HHHHHHHHHHHHT--
-TTS-HHHHHHHHHHHHS--
-TTS-HHHHHHHHHHHHS--
-TTS-HHHHHHHHHHHHS--
-TTS-HHHHHHHHHHHHS--
-TTS-HHHHHHHHHHHTT--
-TTS-HHHHHHHHHHHTT--
-TTS-HHHHHHHHHHHTT--
-TTS-HHHHHHHHHHHHT--
-TTS-HHHHHHHHHHHTT--
-TTS-HHHHHHHHHHHHT--
-TTS-HHHHHHHHHHHHS--
-TTS-HHHHHHHHHHHHT--
-TTS-HHHHHHHHHHTTT--
-TTS-HHHHHHHHHHHHH--
-TTS-HHHHHHHHHHHHH--
-TTS-HHHHHHHHHHTTT--
-TTS-HHHHHHHHHHHHH--
-TTS-HHHHHHHHHHHTT--
-TTS-HHHHHHHHHHHHH--
-TTS-HHHHHHHHHHHTT--
-TTS-HHHHHHHHHHHHH--
-TTS-HHHHHHHHHHHHTT-
--SS-HHHHHHHHHHHTS--
-TTS-HHHHHHHHHHHTT--
-TTS-HHHHHHHHHHHTT--
-TTS-HHHHHHHHHHHTS--
-TTS-HHHHHHHHHHHHT--
-TTS-HHHHHHHHHGGGT--
-TTS-HHHHHHHHHHHHH--
-TTS-HHHHHHHHHHHHS--
-TTS-HHHHHHHHHHHHH--
-TTS-HHHHHHHHHHHTT--
-TTS-HHHHHHHHHHTTT--
-TTS-HHHHHHHHHHHHH--
-TTS-HHHHHHHHHHHHH--
-TTS-HHHHHHHHHHHTT--
-TTS-HHHHHHHHHHHHH--
-TTS-HHHHHHHHHHHHH--
-TTS-HHHHHHHHHHHHT--
-TTS-HHHHHHHHHHHHH--
-TTS-HHHHHHHHHHHHT--
-TTS-HHHHHHHHHHHTS--
--SS-HHHHHHHHHHHHH--
-TTS-HHHHHHHHHHHHH--
-TTS-HHHHHHHHHHHHH--
-TTS-HHHHHHHHHHHHH--
-TTS-HHHHHHHHHHTTT--
-TTS-HHHHHHHHHHHTT--
-TTS-HHHHHHHHHHHHH--
--SS-HHHHHHHHHHHHH--
-TTS-HHHHHHHHHHTTT--
--SS-HHHHHHHHHHHHH--
-TTS-HHHHHHHHHHHTT--
-TTS-HHHHHHHHHHHHH--
-TTS-HHHHHHHHHHHHH--
-TTS-HHHHHHHHHHHHT--
--SS-HHHHHHHHHHHHHT-
-TTS-HHHHHHHHHHHHTT-
-TTS-HHHHHHHHHHHHH--
-TTS-HHHHHHHHHHHHTT-
-TTS-HHHHHHHHHHHHS--
-TTS-HHHHHHHHHHHT---
-TTS-HHHHHHHHHHHT---
--SS-HHHHHHHHHHTT---
-TTS-HHHHHHHHHHHT---
-TTS-HHHHHHHHHHHHTT-
-TTS-HHHHHHHHHHHHH--
-TTS-HHHHHHHHHHHHH--
-TTS-HHHHHHHHHHHHTT-
-TTS-HHHHHHHHHHHHTT-
-TTS-HHHHHHHHHHHHHH-
-TTS-HHHHHHHHHHHHHT-
-TTS-HHHHHHHHHHHHHH-
-TTS-HHHHHHHHHHHHHH-
-TTS-HHHHHHHHHHHHTT-
-TTS-HHHHHHHHHHHHHH-
-TTS-HHHHHHHHHHHHTT-
-TTS-HHHHHHHHHHHHHH-
-TTS-HHHHHHHHHHHHH--
-TTS-HHHHHHHHHHHHHH-
-TTS-HHHHHHHHHHHHTT-
-TTS-HHHHHHHHHHHHHH-
-TTS-HHHHHHHHHHHHH--
-TT--HHHHHHHHHHHHHT-
-TTS-HHHHHHHHHHHHTT-
-TTS-HHHHHHHHHHHTT--
-TTS-HHHHHHHHHHHHHH-
-TTS-HHHHHHHHHHHHHH-
-TTS-HHHHHHHHHHHTT--
-TTS-HHHHHHHHHHHHHH-
-TTS-HHHHHHHHHHHHHH-
-TTS-HHHHHHHHHHHHTT-
-TTS-HHHHHHHHHHHHTT-
-TTS-HHHHHHHHHHHHHH-
-TTS-HHHHHHHHHHHHH--
-TTS-HHHHHHHHHHHHTT-
-TTS-HHHHHHHHHHHHHH-
-TTS-HHHHHHHHHHHHHH-
-TTS-HHHHHHHHHHHHHH-
-TTS-HHHHHHHHHHHHHH-
-TTS-HHHHHHHHHHHHHT-
--SS-HHHHHHHHHHHHHH-
-TTS-HHHHHHHHHHHHHH-
-TTS-HHHHHHHHHHHHHH-
-TTS-HHHHHHHHHHHHHT-
-TTS-HHHHHHHHHHHTTT-
-TTS-HHHHHHHHHHHHHH-
-TTS-HHHHHHHHHHHHHH-
-TTS-HHHHHHHHHHHHT--
-TTS-HHHHHHHHHHHHHH-
-TTS-HHHHHHHHHHHHHH-
-TTS-HHHHHHHHHHHHHH-
-TTS-HHHHHHHHHHHHTT-
-TTS-HHHHHHHHHHHHHH-
-TTS-HHHHHHHHHHHHHT-
-TTS-HHHHHHHHHHHHTT-
-TTS-HHHHHHHHHHHHHH-
-TTS-HHHHHHHHHHHHHT-
-TTS-HHHHHHHHHHHHHH-
-TTS-HHHHHHHHHHHHHH-
-TTS-HHHHHHHHHHHHTT-
-TTS-HHHHHHHHHHHHHT-
-TTS-HHHHHHHHHHHHHH-
-TTS-HHHHHHHHHHHHHH-
-TTS-HHHHHHHHHHHHHH-
-TTS-HHHHHHHHHHHHHH-
--SS-HHHHHHHHHHHHHH-
-TTS-HHHHHHHHHHHHHH-
-TTS-HHHHHHHHHHHHH--
-TTS-HHHHHHHHHHHHTT-
-TTS-HHHHHHHHHHHHHH-
-TTS-HHHHHHHHHHHHHH-
-TTS-HHHHHHHHHHHHHH-
-TT--HHHHHHHHHHHHTT-
-TTS-HHHHHHHHHHHHHH-
-TTS-HHHHHHHHHHHHHH-
-TTS-HHHHHHHHHHHHTT-
-TTS-HHHHHHHHHHHHTT-
-TTS-HHHHHHHHHHHHHH-
-TTS-HHHHHHHHHHHHHH-
-TTS-HHHHHHHHHHHHHH-
-TTS-HHHHHHHHHHHHHH-
-TTS-HHHHHHHHHHHHTT-
-TTS-HHHHHHHHHHHHHH-
-TTS-HHHHHHHHHHHHHH-
-TTS-HHHHHHHHHHHHTT-
-TTS-HHHHHHHHHHHHH--
-TTS-HHHHHHHHHHHHHH-
-TTS-HHHHHHHHHHHHTT-
-TTS-HHHHHHHHHHHHHH-
-TTS-HHHHHHHHHHHHTT-
-TTS-HHHHHHHHHHHHHT-
-TTS-HHHHHHHHHHHHH--
-TTS-HHHHHHHHHHHHHH-
-TTS-HHHHHHHHHHHHTT-
-TTS-HHHHHHHHHHHHHH-
-TTS-HHHHHHHHHHHHH--
-TTS-HHHHHHHHHHHTTT-
-TTS-HHHHHHHHHHHHHH-
-TTS-HHHHHHHHHHHHTT-
-TTS-HHHHHHHHHHHHHH-
-TTS-HHHHHHHHHHHHHH-
-TTS-HHHHHHHHHHHHHH-
-TTS-HHHHHHHHHHHHTT-
-TTS-HHHHHHHHHHHHTT-
-TTS-HHHHHHHHHHHHHH-
-TTS-HHHHHHHHHHHHHH-
-TTS-TTHHHHHHHHHHTT-
-TTS-HHHHHHHHHHHHHH-
-TTS-TTHHHHHHHHHHHH-
-TTS-HHHHHHHHHHHHHH-
-TTS-HHHHHHHHHHHHTT-
-TTS-HHHHHHHHHHHHHH-
-TTS-HHHHHHHHHHHHTT-
-TTS-HHHHHHHHHHHHHH-
-TTS-HHHHHHHHHHHHHH-
-TTS-HHHHHHHHHHHHHH-
-TTS-HHHHHHHHHHHHHH-
-TTS-HHHHHHHHHHHHHH-
-TTS-HHHHHHHHHHHHTT-
-TTS-HHHHHHHHHHHHHH-
-TTS-HHHHHHHHHHHHHH-
-TTS-HHHHHHHHHHHHTT-
-TTS-HHHHHHHHHHHHHH-
-TTS-HHHHHHHHHHHHTT-
-TTS-HHHHHHHHHHHHHH-
-TTS-HHHHHHHHHHHTT--
-TTS-HHHHHHHHHHHTT--
-TTS-HHHHHHHHHHHHT--
-TTS-HHHHHHHHHHHHH--
-TTS-HHHHHHHHHHHTT--
-TTS-HHHHHHHHHHHHH--
-TTS-HHHHHHHHHHTTT--
-TTS-HHHHHHHHHHHTT--
-TTS-HHHHHHHHHHHHHH-
-TTS-HHHHHHHHHHHHHH-
-TTS-HHHHHHHHHHHHHH-
-TTS-HHHHHHHHHHHTT--
-TTS-HHHHHHHHHHHHHH-
-TTS-HHHHHHHHHHHHHH-
-TTS-HHHHHHHHHHHHHH-
-TTS-HHHHHHHHHHHHHH-
-TTS-HHHHHHHHHHHHHH-
-TTS-HHHHHHHHHHHHHT-
-TTS-HHHHHHHHHHHHHH-
-TTS-HHHHHHHHHHHHHH-
-TTS-HHHHHHHHHHHHHH-
-TTS-HHHHHHHHHHHHHH-
-TTS-HHHHHHHHHHHHHH-
-TTS-HHHHHHHHHHHHHH-
-TTS-HHHHHHHHHHHHHH-
-TTS-HHHHHHHHHHHHHT-
-TTS-HHHHHHHHHHHHHH-
-TTS-HHHHHHHHHHHTTT-
-TTS-HHHHHHHHHHHHHH-
-TTS-HHHHHHHHHHHHHH-
-TTS-HHHHHHHHHHHHHH-
-TTS-HHHHHHHHHHHHHH-
-TTS-HHHHHHHHHHHTTT-
-TTS-HHHHHHHHHHHHTT-
-TTS-HHHHHHHHHHHHHH-
-TTS-HHHHHHHHHHHHHH-
-TTS-HHHHHHHHHHHHTT-
-TTS-HHHHHHHHHHHHHH-
-TTS-HHHHHHHHHHHHTT-
-TTS-HHHHHHHHHHHTTT-
-TTS-HHHHHHHHHHTTTT-
-TTS-HHHHHHHHHHHHTT-
-TTS-HHHHHHHHHHGGGT-
-TTS-HHHHHHHHHHHHHH-
-TTS-HHHHHHHHHHHTTT-
-TTS-HHHHHHHHHHHHHH-
-TTS-HHHHHHHHHHHHHH-
-TTS-HHHHHHHHHHHHTT-
-TTS-HHHHHHHHHHHHHT-
-TTS-HHHHHHHHHHHHTT-
-TTS-HHHHHHHHHHHHTT-
-TTS-HHHHHHHHHHHHH--
-TTS-HHHHHHHHHHHHHT-
-TTS-HHHHHHHHHHHHTT-
-TTS-HHHHHHHHHHHTT--
-TTS-HHHHHHHHHHHHHH-
-TTS-HHHHHHHHHHHHTT-
-TTS-HHHHHHHHHHHHHH-
-TTS-HHHHHHHHHHHHHT-
-TTS-HHHHHHHHHHHHHH-
-TTS-HHHHHHHHHHHHHH-
-TTS-HHHHHHHHHHHHTT-
-TTS-HHHHHHHHHHHHHH-
-TTS-HHHHHHHHHHHHHH-
-TTS-HHHHHHHHHHHHHH-
-TTS-HHHHHHHHHHHHHH-
-TTS-HHHHHHHHHHHHHH-
-TTS-HHHHHHHHHHHHHH-
-TTS-HHHHHHHHHHHHHH-
-TTS-HHHHHHHHHHHHTT-
-TTS-HHHHHHHHHHHHHH-
-TTS-HHHHHHHHHHHHHH-
-TTS-HHHHHHHHHHHHTT-
-TTS-HHHHHHHHHHHHHH-
-TTS-HHHHHHHHHHHHHH-
-TTS-HHHHHHHHHHHHHH-
-TTS-HHHHHHHHHHHHHT-
-TTS-HHHHHHHHHHHHHT-
-TTS-HHHHHHHHHHHHTT-
-TTS-HHHHHHHHHHHHHT-
-TTS-HHHHHHHHHHHHH--
-TTS-HHHHHHHHHHHHHH-
-TTS-HHHHHHHHHHHHHH-
-TTS-HHHHHHHHHHHHHT-
-TTS-HHHHHHHHHHHHHH-
-TTS-HHHHHHHHHHHTT--
-TTS-HHHHHHHHHHHHHH-
-TTS-HHHHHHHHHHHHHT-
-TTS-HHHHHHHHHHHHTT-
-TTS-HHHHHHHHHHHHTT-
-TTS-HHHHHHHHHHHHHH-
-TTS-HHHHHHHHHHHHHH-
-TTS-HHHHHHHHHHHHHH-
-TTS-HHHHHHHHHHHHHT-
-TTS-HHHHHHHHHHHHHT-
-TTS-HHHHHHHHHHHHH--
-TTS-HHHHHHHHHHHHTT-
-TTS-HHHHHHHHHHHHH--
-TTS-HHHHHHHHHHHHTT-
-TTS-HHHHHHHHHHHHTT-
-TTS-HHHHHHHHHHHHTT-
-TTS-HHHHHHHHHHHHHT-
-TTS-HHHHHHHHHHHHHT-
-TTS-HHHHHHHHHHHHHH-
-TTS-HHHHHHHHHHHHHH-
-TTS-HHHHHHHHHHHHHH-
-TTS-HHHHHHHHHHHHHH-
-TTS-HHHHHHHHHHHHHH-
-TTS-HHHHHHHHHHHHTT-
-TTS-HHHHHHHHHHHTTT-
-TTS-HHHHHHHHHHHHHH-
-TTS-HHHHHHHHHHHHHH-
-TTS-HHHHHHHHHHHHHH-
-TTS-HHHHHHHHHHHTTT-
-TTS-HHHHHHHHHHHHTT-
-TTS-HHHHHHHHHHHHHT-
-TTS-HHHHHHHHHHHHT--
-TTS-HHHHHHHHHHHHHH-
-TTS-HHHHHHHHHHHHHT-
-TTS-HHHHHHHHHHHHHH-
-TTS-HHHHHHHHHHHHHH-
-TTS-HHHHHHHHHHHHHH-
-TTS-HHHHHHHHHHHHHH-
-TTS-HHHHHHHHHHHHHH-
-TTS-HHHHHHHHHHHHHH-
-TTS-HHHHHHHHHHHHHH-
-TTS-HHHHHHHHHHHHTT-
-TTS-HHHHHHHHHHHTTT-
-TTS-HHHHHHHHHHHTTT-
-TTS-HHHHHHHHHHHHHH-
-TTS-HHHHHHHHHHHHHH-
-TTS-HHHHHHHHHHHHHH-
-TTS-HHHHHHHHHHHHHH-
-TTS-HHHHHHHHHHHHHH-
-TTS-HHHHHHHHHHHHHH-
-TTS-HHHHHHHHHHHHHH-
-TTS-HHHHHHHHHHHHHH-
-TTS-HHHHHHHHHHHHH--
-TTS-HHHHHHHHHHHHHH-
-TTS-HHHHHHHHHHHHHH-
-TTS-HHHHHHHHHHHHHH-
-TTS-HHHHHHHHHHHHHH-
-TTS-HHHHHHHHHHHHHH-
-TTS-HHHHHHHHHHHHH--
-TTS-HHHHHHHHHHHHHH-
-TTS-HHHHHHHHHHHHH--
-TTS-HHHHHHHHHHHHHH-
-TTS-HHHHHHHHHHHHTT-
-TTS-HHHHHHHHHHHHHH-
-TTS-HHHHHHHHHHHHHH-
-TTS-HHHHHHHHHHHHHT-
-TTS-HHHHHHHHHHHHTT-
-TTS-HHHHHHHHHHHHHT-
-TTS-HHHHHHHHHHHHT--
-TTS-HHHHHHHHHHHHHT-
-TTS-HHHHHHHHHHHTT--
-TTS-HHHHHHHHHHHTT--
-TTS-HHHHHHHHHHHHH--
-TTS-HHHHHHHHHHTTT--
-TTS-HHHHHHHHHHTTT--
-TTS-HHHHHHHHHHHHHH-
-TTS-HHHHHHHHHHHHHH-
-TTS-HHHHHHHHHHHTTT-
-TTS-HHHHHHHHHHHHHH-
-TTS-HHHHHHHHHHHHHH-
-TTS-HHHHHHHHHHHHHH-
-TTS-HHHHHHHHHHHHTT-
-TTS-HHHHHHHHHHHHHH-
-TTS-HHHHHHHHHHHHHH-
-TTS-HHHHHHHHHHHHHH-
-TTS-HHHHHHHHHHHHHH-
-TTS-HHHHHHHHHHHHTT-
-TTS-HHHHHHHHHHHHTT-
-TTS-HHHHHHHHHHHHTT-
-TTS-HHHHHHHHHHHHHT-
-TTS-HHHHHHHHHHHHTT-
-TTS-HHHHHHHHHHHHHH-
-TTS-HHHHHHHHHHHHHH-
-TTS-HHHHHHHHHHHTT--
-TTS-HHHHHHHHHHHHHT-
-TTS-HHHHHHHHHHHHHT-
-TTS-HHHHHHHHHHHHHT-
-TTS-HHHHHHHHHHHHT--
-TTS-HHHHHHHHHHHHTT-
-TTS-HHHHHHHHHHHHTT-
-TTS-HHHHHHHHHHHHTT-
-TTS-HHHHHHHHHHHHHH-
-TTS-HHHHHHHHHHHHHH-
-TTS-HHHHHHHHHHHHHH-
-TTS-HHHHHHHHHHHHHH-
-TTS-HHHHHHHHHHHHTT-
-TTS-HHHHHHHHHHHHHH-
-TTS-HHHHHHHHHHHHHH-
-TTS-HHHHHHHHHHHHH--
-TTS-HHHHHHHHHHHHHH-
-TTS-HHHHHHHHHHHHHT-
-TTS-HHHHHHHHHHHHHH-
-TTS-HHHHHHHHHHHHHH-
-TTS-HHHHHHHHHHHHHH-
-TTS-HHHHHHHHHHHHTT-
-TTS-HHHHHHHHHHHHHH-
-TTS-HHHHHHHHHHHHHH-
-TTS-HHHHHHHHHHHHHH-
-TTS-HHHHHHHHHHHHHH-
-TTS-HHHHHHHHHHHHHH-
-TTS-HHHHHHHHHHHHHH-
-TTS-HHHHHHHHHHHHH--
-TTS-HHHHHHHHHHHHH--
-TTS-HHHHHHHHHHHHTT-
-TTS-HHHHHHHHHHHHHH-
-TTS-HHHHHHHHHHHHHH-
-TTS-HHHHHHHHHHHTTT-
-TTS-HHHHHHHHHHHHHH-
-TTS-HHHHHHHHHHHHHH-
-TTS-HHHHHHHHHHHHHH-
-TTS-HHHHHHHHHHHHHH-
-TTS-HHHHHHHHHHHHHH-
-TTS-HHHHHHHHHHHTTT-
-TTS-HHHHHHHHHHHHTT-
-TTS-HHHHHHHHHHHHHH-
-TTS-HHHHHHHHHHHHHH-
-TTS-HHHHHHHHHHHHTT-
-TTS-HHHHHHHHHHHHHH-
-TTS-HHHHHHHHHHHHHH-
-TTS-HHHHHHHHHHHHHH-
-TTS-HHHHHHHHHHHHHH-
-TTS-HHHHHHHHHHHHHH-
-TTS-HHHHHHHHHHHHHH-
-TTS-HHHHHHHHHHHHHH-
-TTS-HHHHHHHHHHHHHT-
-TTS-HHHHHHHHHHHHHH-
-TTS-HHHHHHHHHHHHHH-
-TTS-HHHHHHHHHHHHHH-
-TTS-HHHHHHHHHHHHHT-
-TTS-HHHHHHHHHHHHHH-
-TTS-HHHHHHHHHHHHHT-
-TTS-HHHHHHHHHHHHHH-
-TTS-HHHHHHHHHHHHHH-
-TTS-HHHHHHHHHHHHHH-
-TTS-HHHHHHHHHHHHHH-
-TTS-HHHHHHHHHHHHTT-
--SS-HHHHHHHHHHHHHH-
-TTS-HHHHHHHHHHHHTT-
-TTS-HHHHHHHHHHHHTT-
-TTS-HHHHHHHHHHHHHH-
-TTS-HHHHHHHHHHHTTT-
-TTS-HHHHHHHHHHHHH--
-TTS-HHHHHHHHHHHTTT-
-TTS-HHHHHHHHHHHHHH-
-TTS-HHHHHHHHHHHHHH-
-TTS-HHHHHHHHHHHHHT-
-TTS-HHHHHHHHHHHHTT-
-TTS-HHHHHHHHHHHHHH-
-TTS-HHHHHHHHHHHHHH-
-TTS-HHHHHHHHHHHHTT-
-TTS-HHHHHHHHHHHHHH-
-TTS-HHHHHHHHHHHHHT-
-TTS-HHHHHHHHHHHHTT-
-TTS-HHHHHHHHHHHHH--
-TTS-HHHHHHHHHHHHTT-
-TTS-HHHHHHHHHHHHTT-
-TTS-HHHHHHHHHHHHHT-
-TTS-HHHHHHHHHHHHH--
-TTS-HHHHHHHHHHHHHT-
-TTS-HHHHHHHHHHHHTT-
-TTS-HHHHHHHHHHHHTT-
-TTS-HHHHHHHHHHHHHT-
-TTS-HHHHHHHHHHHHHT-
-TTS-HHHHHHHHHHHHHT-
-TTS-HHHHHHHHHHHTTT-
-TTS-HHHHHHHHHHHHHT-
-TTS-HHHHHHHHHHHHHT-
-TTS-HHHHHHHHHHHHH--
-TTS-HHHHHHHHHHHHHT-
-TTS-HHHHHHHHHHHHHH-
-TTS-HHHHHHHHHHHHH--
-TTS-HHHHHHHHHHHHHH-
-TTS-HHHHHHHHHHHHHH-
-TTS-HHHHHHHHHHHHHH-
-TTS-HHHHHHHHHHHHTT-
-TTS-HHHHHHHHHHHHHH-
-TTS-HHHHHHHHHHHHHT-
-TTS-HHHHHHHHHHHHTT-
-TTS-HHHHHHHHHHHHT--
-TTS-HHHHHHHHHHHHTT-
-TTS-HHHHHHHHHHHHH--
-TTS-HHHHHHHHHHHHTT-
-TTS-HHHHHHHHHHHHTT-
-TTS-HHHHHHHHHHHHTT-
-TTS-HHHHHHHHHHHTT--
-TTS-HHHHHHHHHHHHTT-
-TTS-HHHHHHHHHHHHH--
-TTS-HHHHHHHHHHHHHT-
-TTS-HHHHHHHHHHHHHT-
-TTS-HHHHHHHHHHHHH--
-TTS-HHHHHHHHHHHHHT-
-TTS-HHHHHHHHHHHHH--
-TTS-HHHHHHHHHHHHHT-
-TTS-HHHHHHHHHHHHHT-
-TTS-HHHHHHHHHHHHTT-
-TTS-HHHHHHHHHHHHHH-
-TTS-HHHHHHHHHHHHT--
-TTS-HHHHHHHHHHHHHH-
-TTS-HHHHHHHHHHHHHT-
-TTS-HHHHHHHHHHHHTT-
-TTS-HHHHHHHHHHHHHH-
-TTS-HHHHHHHHHHHHT--
-TTS-HHHHHHHHHHHHHT-
--SS-HHHHHHHHHHHHH--
--SS-HHHHHHHHHHHHH--
-TTS-HHHHHHHHHHHHH--
-TTS-HHHHHHHHHHHHHH-
-TTS-HHHHHHHHHHHHHH-
-TTS-HHHHHHHHHHHHTT-
-TTS-HHHHHHHHHHHHTT-
--SS-HHHHHHHHHHHHTT-
--SS-HHHHHHHHHHHHTT-
-TTS-HHHHHHHHHHHHHH-
--SS-HHHHHHHHHHHHHH-
--SS-HHHHHHHHHHHHHH-
--SS-HHHHHHHHHHHHHH-
-TTS-HHHHHHHHHHHHHH-
--SS-HHHHHHHHHHHTTT-
-TTS-HHHHHHHHHHHHHH-
--SS-HHHHHHHHHHHHTT-
-TTS-HHHHHHHHHHHHH--
--SS-HHHHHHHHHHHHHH-
-TTS-HHHHHHHHHHHHHT-
-TTS-HHHHHHHHHHHHHT-
-TTS-HHHHHHHHHHHHTT-
--SS-HHHHHHHHHHHHTT-
-TTS-HHHHHHHHHHHHHH-
-TTS-HHHHHHHHHHHHH--
-TTS-HHHHHHHHHHHHTT-
-TTS-HHHHHHHHHHHHHT-
-TTS-HHHHHHHHHHHHTT-
-TTS-HHHHHHHHHHHHTT-
-TTS-HHHHHHHHHHHHTT-
-TTS-HHHHHHHHHHHHTT-
-TTS-HHHHHHHHHHHHHT-
--SS-HHHHHHHHHHHHTT-
-TTS-HHHHHHHHHHHHHH-
--SS-HHHHHHHHHHHHTT-
-TTS-HHHHHHHHHHHHHH-
-TTS-HHHHHHHHHHHHTT-
-TTS-HHHHHHHHHHHGGG-
-TTS-HHHHHHHHHHHHTT-
-TTS-HHHHHHHHHHHHTT-
-TTS-HHHHHHHHHHHHTT-
-TTS-HHHHHHHHHHHHHT-
-TTS-HHHHHHHHHHHHH--
-TTS-HHHHHHHHHHHHTT-
-TTS-HHHHHHHHHHHHTT-
-TTS-HHHHHHHHHHHHTT-
-TTS-HHHHHHHHHHHHTT-
-TTS-HHHHHHHHHHHHHH-
-TTS-HHHHHHHHHHHHHT-
-TTS-HHHHHHHHHHHHT--
-TTS-HHHHHHHHHHHHT--
-TTS-HHHHHHHHHHHHHT-
-TTS-HHHHHHHHHHHHHT-
-TTS-HHHHHHHHHHHHHT-
-TTS-HHHHHHHHHHHHHH-
-TTS-HHHHHHHHHHHHTT-
-TTS-HHHHHHHHHHHHTT-
-TTS-HHHHHHHHHHHHHH-
-TTS-HHHHHHHHHHHHTT-
--SS-HHHHHHHHHHHHHH-
-TTS-HHHHHHHHHHHHTT-
-TTS-HHHHHHHHHHHTTT-
-TTS-HHHHHHHHHHHHHH-
-TTS-HHHHHHHHHHHHHH-
-TTS-HHHHHHHHHHHHTT-
-TTS-HHHHHHHHHHHHHH-
-TTS-HHHHHHHHHHHTTT-
-TTS-HHHHHHHHHHHHH--
-TTS-HHHHHHHHHHHHTT-
--SS-HHHHHHHHHHHHHH-
-TTS-HHHHHHHHHHHHHH-
-TTS-HHHHHHHHHHHHHH-
-TTS-HHHHHHHHHHHHHH-
-TTS-HHHHHHHHHHHHHH-
--SS-HHHHHHHHHHHHHH-
-TTS-HHHHHHHHHHHHHH-
-TTS-HHHHHHHHHHHHHH-
-TTS-HHHHHHHHHHHHHH-
-TTS-HHHHHHHHHHHHT--
--SS-HHHHHHHHHHHHT--
-TTS-HHHHHHHHHHHHTT-
--SS-HHHHHHHHHHHHHT-
--SS-HHHHHHHHHHHHHH-
-TTS-HHHHHHHHHHHHTT-
-TTS-HHHHHHHHHHHHTT-
-TTS-HHHHHHHHHHHHHT-
-TTS-HHHHHHHHHHHHHH-
-TTS-HHHHHHHHHHHHHH-
-TTS-HHHHHHHHHHHHHH-
-TTS-HHHHHHHHHHHHHH-
-TTS-HHHHHHHHHHHHHH-
-TTS-HHHHHHHHHHHHHH-
-TTS-HHHHHHHHHHHHHH-
-TTS-HHHHHHHHHHHHHH-
-TTS-HHHHHHHHHHHHTT-
---S-HHHHHHHHHHHHH--
-TTS-HHHHHHHHHHHTTT-
--SS-HHHHHHHHHHHHHH-
-TTS-HHHHHHHHHHHHH--
-TTS-HHHHHHHHHHHHH--
-TTS-HHHHHHHHHHHHH--
-TTS-HHHHHHHHHHHHH--
--SS-HHHHHHHHHHHTT--
--SS-HHHHHHHHHHHHH--
--SS-HHHHHHHHHHHHHT-
--SS-HHHHHHHHHHTTTT-
--S--HHHHHHHHHHHTT--
--SS-HHHHHHHHHHHHHH-
--SS-HHHHHHHHHHHHHH-
--SS-HHHHHHHHHHHHHH-
--SS-HHHHHHHHHHHHHH-
--SS-TTHHHHHHHHHHHH-
--SS-HHHHHHHHHHHHHH-
--SS-HHHHHHHHHHHHTT-
--SS-HHHHHHHHHHHHTT-
--SS-HHHHHHHHHHHTTT-
--SS-HHHHHHHHHHHHHT-
--SS-HHHHHHHHHHHHTT-
--SS-HHHHHHHHHHHHHH-
--SS-HHHHHHHHHHHHTT-
--SS-HHHHHHHHHHHHTT-
--SS-HHHHHHHHHHHHTT-
--SS-HHHHHHHHHHHHTT-
--SS-HHHHHHHHHHHHTT-
--SS-HHHHHHHHHHHHHT-
--SS-HHHHHHHHHHHHTT-
--SS-HHHHHHHHHHHHTT-
--SS-HHHHHHHHHHHTTT-
--SS-HHHHHHHHHHHHHT-
--SS-HHHHHHHHHHHHTT-
--SS-HHHHHHHHHHHHHT-
--SS-HHHHHHHHHHHHHH-
--SS-HHHHHHHHHHHHTT-
--SS-TTHHHHHHHHHHHT-
--SS-HHHHHHHHHHHHTT-
--SS-HHHHHHHHHHHHHT-
--SS-HHHHHHHHHHHHHH-
--SS-HHHHHHHHHHHHTT-
--SS-HHHHHHHHHHHTTT-
--SS-HHHHHHHHHHHHHH-
--SS-HHHHHHHHHHHHHH-
--SS-HHHHHHHHHHHHHH-
--SS-HHHHHHHHHHHHHH-
--SS-HHHHHHHHHHHHTT-
--SS-HHHHHHHHHHHHTT-
--SS-HHHHHHHHHHHHHH-
--SS-HHHHHHHHHHHHHT-
--SS-HHHHHHHHHHHHHT-
--SS-HHHHHHHHHHHHTT-
--SS-HHHHHHHHHHHHHH-
--SS-HHHHHHHHHHHHHH-
--SS-HHHHHHHHHHHHHH-
--SS-HHHHHHHHHHHHHH-
--SS-HHHHHHHHHHHTT--
--SS-HHHHHHHHHHHHTT-
--SS-HHHHHHHHHHHHHH-
--SS-HHHHHHHHHHHHHH-
--SS-HHHHHHHHHHHHHH-
--SS-HHHHHHHHHHHHHH-
--SS-HHHHHHHHHHHHTT-
--SS-HHHHHHHHHHHHHH-
--SS-HHHHHHHHHHHHHH-
--SS-HHHHHHHHHHHHHH-
--SS-HHHHHHHHHHHHHH-
--SS-HHHHHHHHHHHHTT-
--SS-HHHHHHHHHHHHHT-
--SS-HHHHHHHHHHHHH--
--SS-HHHHHHHHHHHHHT-
--SS-HHHHHHHHHHHHHT-
--SS-HHHHHHHHHHHHH--
--SS-HHHHHHHHHHHHH--
--SS-HHHHHHHHHHHHHT-
--SS-HHHHHHHHHHHHHT-
--SS-HHHHHHHHHHHHHT-
--SS-HHHHHHHHHHHHH--
--SS-HHHHHHHHHHHHTT-
--SS-HHHHHHHHHHHHHT-
--SS-HHHHHHHHHHHHHT-
--SS-HHHHHHHHHHHHTT-
--SS-HHHHHHHHHHHHTT-
--SS-HHHHHHHHHHHHT--
--SS-HHHHHHHHHHHTS--
--SS-HHHHHHHHHHHHTT-
--SS-HHHHHHHHHHHHHT-
--SS-HHHHHHHHHHHHTT-
--SS-HHHHHHHHHHHHTT-
--SS-HHHHHHHHHHHHH--
--SS-HHHHHHHHHHHHHH-
--SS-HHHHHHHHHHHHT--
--SS-HHHHHHHHHHHHHH-
--SS-HHHHHHHHHHHTTT-
--SS-HHHHHHHHHHHHTT-
--SS-HHHHHHHHHHHHTT-
--SS-HHHHHHHHHHHHHH-
--SS-HHHHHHHHHHHHHH-
--SS-HHHHHHHHHHHTT--
--SS-HHHHHHHHHHHHHH-
--SS-HHHHHHHHHHHHHH-
--SS-HHHHHHHHHHHTTT-
--SS-HHHHHHHHHHHHHH-
--SS-HHHHHHHHHHHHHH-
--SS-HHHHHHHHHHHHHH-
--SS-HHHHHHHHHHHHHT-
--SS-HHHHHHHHHHHHHH-
--SS-HHHHHHHHHHHHTT-
--SS-HHHHHHHHHHHHHT-
--SS-HHHHHHHHHHHHTT-
--SS-HHHHHHHHHHHHHH-
--SS-HHHHHHHHHHHTT--
--SS-HHHHHHHHHHHHHH-
--SS-HHHHHHHHHHHHHH-
--SS-HHHHHHHHHHHHHH-
--SS-HHHHHHHHHHHHTT-
--SS-HHHHHHHHHHHHHH-
--SS-HHHHHHHHHHHHTT-
--SS-HHHHHHHHHHHTTT-
--SS-HHHHHHHHHHHHTT-
--SS-HHHHHHHHHHHHHH-
--SS-HHHHHHHHHHHHHH-
--SS-HHHHHHHHHHHHH--
--SS-HHHHHHHHHHHHHH-
--SS-HHHHHHHHHHHHTT-
--SS-HHHHHHHHHHHHHH-
--SS-HHHHHHHHHHHHHH-
--SS-HHHHHHHHHHHTTT-
--SS-HHHHHHHHHHHHTT-
--SS-HHHHHHHHHHHHTT-
--SS-HHHHHHHHHHHHHH-
--SS-HHHHHHHHHHHHHH-
--SS-HHHHHHHHHHHHHH-
--SS-HHHHHHHHHHHHHH-
--SS-HHHHHHHHHHHHTT-
--SS-HHHHHHHHHHHHTT-
--SS-HHHHHHHHHHHHHT-
--SS-HHHHHHHHHHHHHH-
--SS-HHHHHHHHHHHHHH-
--SS-HHHHHHHHHHHHHH-
--SS-HHHHHHHHHHHHHH-
--SS-HHHHHHHHHHHHHH-
--SS-HHHHHHHHHHHHHH-
--SS-HHHHHHHHHHHHHH-
--SS-HHHHHHHHHHHTTT-
--SS-HHHHHHHHHHHHTT-
--SS-HHHHHHHHHHHHHH-
--SS-HHHHHHHHHHHHHH-
--SS-HHHHHHHHHHHHHH-
--SS-HHHHHHHHHHHHHH-
--SS-HHHHHHHHHHHTT--
--SS-HHHHHHHHHHHHHH-
--SS-HHHHHHHHHHHTT--
--SS-HHHHHHHHHHHHHH-
--SS-HHHHHHHHHHHHHH-
--SS-HHHHHHHHHHHTT--
--SS-HHHHHHHHHHHHTT-
--SS-HHHHHHHHHHHHHH-
--SS-HHHHHHHHHHHHHH-
--SS-HHHHHHHHHHHHHH-
--SS-HHHHHHHHHHHHHH-
--SS-HHHHHHHHHHHHHH-
--SS-HHHHHHHHHHHHHH-
--SS-HHHHHHHHHHHHHH-
--SS-HHHHHHHHHHHHHH-
--SS-HHHHHHHHHHHHHH-
--SS-HHHHHHHHHHHHHH-
--SS-HHHHHHHHHHHHHH-
--SS-HHHHHHHHHHHHHH-
--SS-HHHHHHHHHHHHHH-
--SS-HHHHHHHHHHHHHH-
--SS-HHHHHHHHHHHTTT-
--SS-HHHHHHHHHHHTTT-
--SS-HHHHHHHHHHHHHH-
--SS-HHHHHHHHHHHHHH-
--SS-HHHHHHHHHHHHHH-
--SS-HHHHHHHHHHHHHH-
--SS-HHHHHHHHHHHHHH-
--SS-HHHHHHHHHHHHTT-
--SS-HHHHHHHHHHHHHH-
--SS-HHHHHHHHHHHHHH-
--SS-HHHHHHHHHHHHHH-
--SS-HHHHHHHHHHHHHH-
--SS-HHHHHHHHHHHHH--
--SS-HHHHHHHHHHHHHH-
--SS-HHHHHHHHHHHHHH-
--SS-HHHHHHHHHHHTT--
--SS-HHHHHHHHHHHHH--
--SS-HHHHHHHHHHHTT--
--SS-HHHHHHHHHHHTT--
--SS-HHHHHHHHHHHHH--
--SS-HHHHHHHHHHHHT--
--SS-HHHHHHHHHHHTTT-
--SS-HHHHHHHHHHHTT--
--SS-HHHHHHHHHHHTT--
--SS-HHHHHHHHHHHTT--
--SS-HHHHHHHHHHHHH--
--SS-HHHHHHHHHHHHH--
--SS-HHHHHHHHHHHHS--
--SS-HHHHHHHHHHHTS--
--SS-HHHHHHHHHHHTT--
--SS-HHHHHHHHHHHHT--
--SS-HHHHHHHHHHHHH--
--SS-HHHHHHHHHHHHH--
--SS-HHHHHHHHHHHTT--
--SS-HHHHHHHHHHHHH--
--SS-HHHHHHHHHHHTTT-
--SS-HHHHHHHHHHHHHH-
--SS-HHHHHHHHHHHHHT-
--SS-HHHHHHHHHHHHHT-
--SS-HHHHHHHHHHHHHT-
--SS-HHHHHHHHHHHHHT-
--SS-HHHHHHHHHHHHHT-
--SS-HHHHHHHHHHHHH--
--SS-HHHHHHHHHHHHTT-
--SS-HHHHHHHHHHHHHT-
--SS-HHHHHHHHHHHHHT-
--SS-HHHHHHHHHHHHH--
--SS-HHHHHHHHHHHHHT-
--SS-HHHHHHHHHHHHHT-
--SS-HHHHHHHHHHHHHT-
--SS-HHHHHHHHHHHHHT-
--SS-HHHHHHHHHHHHHT-
--SS-HHHHHHHHHHHHHH-
--SS-HHHHHHHHHHHHHH-
--SS-HHHHHHHHHHHHTT-
--SS-HHHHHHHHHHHHHH-
--SS-HHHHHHHHHHHHHH-
--SS-HHHHHHHHHHHHHH-
--SS-HHHHHHHHHHHHTT-
--SS-HHHHHHHHHHHHHH-
--SS-HHHHHHHHHHHHHH-
--SS-HHHHHHHHHHHHH--
--SS-HHHHHHHHHHHHHT-
--SS-HHHHHHHHHHHHHH-
--SS-HHHHHHHHHHHHH--
--SS-HHHHHHHHHHHHTT-
--SS-HHHHHHHHHHHHTT-
--SS-HHHHHHHHHHHHHH-
--SS-HHHHHHHHHHHHHH-
--SS-HHHHHHHHHHHHHT-
--SS-HHHHHHHHHHHHHH-
--SS-HHHHHHHHHHHHH--
--SS-HHHHHHHHHHHHTT-
--SS-HHHHHHHHHHHHH--
--SS-HHHHHHHHHHHHTT-
--SS-HHHHHHHHHHHHHH-
--SS-HHHHHHHHHHHHHH-
--SS-HHHHHHHHHHHHHH-
--SS-HHHHHHHHHHHHTT-
--SS-HHHHHHHHHHHHHH-
---S-HHHHHHHHHHHHHH-
---S-HHHHHHHHHHHHH--
--SS-HHHHHHHHHHHHHT-
--SS-HHHHHHHHHHHHTT-
--SS-HHHHHHHHHHHTTT-
---S-HHHHHHHHHHHHHH-
---S-HHHHHHHHHHHHTT-
--SS-HHHHHHHHHHHHHT-
--SS-HHHHHHHHHHHHHH-
--SS-HHHHHHHHHHHHHH-
--SS-HHHHHHHHHHHHHH-
--SS-HHHHHHHHHHHHTT-
--SS-HHHHHHHHHHHHHT-
--SS-HHHHHHHHHHHHT--
--SS-HHHHHHHHHHHHTT-
--SS-HHHHHHHHHHHHHH-
--SS-HHHHHHHHHHHHHT-
--SS-HHHHHHHHHHHHTT-
--SS-HHHHHHHHHHHHTT-
--SS-HHHHHHHHHHHHTT-
-TTS-HHHHHHHHHHHHH--
-TTS-HHHHHHHHHHHHHH-
--SS-HHHHHHHHHHHHHH-
--SS-HHHHHHHHHHHHTT-
--SS-HHHHHHHHHHHHHH-
--SS-HHHHHHHHHHHHTT-
--SS-HHHHHHHHHHHHTT-
--SS-HHHHHHHHHHHHTT-
--SS-HHHHHHHHHHHTTT-
--SS-HHHHHHHHHHHHHH-
--SS-HHHHHHHHHHHTT--
--SS-HHHHHHHHHHHTTT-
--SS-HHHHHHHHHHHHT--
--SS-HHHHHHHHHHHHHH-
--SS-HHHHHHHHHHHHTT-
--SS-HHHHHHHHHHHHHH-
--SS-HHHHHHHHHHHHTT-
--SS-HHHHHHHHHHHHHH-
--SS-HHHHHHHHHHHHTT-
--SS-HHHHHHHHHHHTT--
--SS-HHHHHHHHHHHHTT-
--SS-HHHHHHHHHHHHHT-
--SS-HHHHHHHHHHHHH--
--SS-HHHHHHHHHHHHTT-
--SS-HHHHHHHHHHHHHH-
--SS-HHHHHHHHHHHHTT-
--SS-HHHHHHHHHHHHTT-
--SS-HHHHHHHHHHHHTT-
--SS-HHHHHHHHHHHHTT-
--SS-HHHHHHHHHHHHT--
--SS-HHHHHHHHHHHHHH-
--SS-HHHHHHHHHHHTTT-
--SS-HHHHHHHHHHHHHH-
--SS-HHHHHHHHHHHHHH-
--SS-HHHHHHHHHHHHHH-
---S-HHHHHHHHHHHHHH-
---S-HHHHHHHHHHHHT--
---S-HHHHHHHHHHHHT--
---S-HHHHHHHHHHHHHH-
---S-HHHHHHHHHHHTT--
---S-HHHHHHHHHHHTT--
---S-HHHHHHHHHHHHTT-
---S-HHHHHHHHHHHHHH-
---S-HHHHHHHHHHHTTT-
---S-TTHHHHHHHHHHTT-
-----HHHHHHHHHHHHTT-
-----HHHHHHHHHHHHT--
-----HHHHHHHHHHHHT--
---S-HHHHHHHHHHHHT--
---S-HHHHHHHHHHHHHT-
---S-HHHHHHHHHHHHTT-
---S-HHHHHHHHHHHHT--
---S-HHHHHHHHHHHHHT-
--SS-HHHHHHHHHHHHHH-
---S-HHHHHHHHHHHHHH-
--SS-HHHHHHHHHHHHHH-
--SS-HHHHHHHHHHHHHH-
--SS-HHHHHHHHHHHHTT-
--SS-HHHHHHHHHHHHHT-
--SS-HHHHHHHHHHHHHH-
--SS-HHHHHHHHHHHHHH-
--SS-HHHHHHHHHHHHTT-
--SS-HHHHHHHHHHHHHH-
--SS-HHHHHHHHHHHHTT-
--SS-HHHHHHHHHHHHHH-
--SS-HHHHHHHHHHHHTT-
--SS-HHHHHHHHHHHHTT-
--SS-HHHHHHHHHHHHTT-
--SS-HHHHHHHHHHHHHH-
--SS-HHHHHHHHHHHHTT-
--SS-HHHHHHHHHHHHTT-
--SS-HHHHHHHHHHHHTT-
--SS-HHHHHHHHHHHHTT-
--SS-HHHHHHHHHHHHHH-
--SS-HHHHHHHHHHHHTT-
--SS-HHHHHHHHHHHHHH-
--SS-HHHHHHHHHHHHHH-
--SS-HHHHHHHHHHHHHH-
--SS-HHHHHHHHHHHHHH-
--SS-HHHHHHHHHHHHHH-
--SS-HHHHHHHHHHHHTT-
--S--HHHHHHHHHHHHHH-
--SS-HHHHHHHHHHHHTT-
--S--HHHHHHHHHHHHTT-
--SS-HHHHHHHHHHHHTT-
--SS-HHHHHHHHHHHHHH-
--SS-HHHHHHHHHHHHHH-
--SS-HHHHHHHHHHHHHH-
--SS-HHHHHHHHHHHHHH-
--SS-HHHHHHHHHHHHHH-
--SS-HHHHHHHHHHHHTT-
--SS-HHHHHHHHHHHHHH-
-TT--HHHHHHHHHHHHHT-
--SS-HHHHHHHHHHHHHT-
-TTS-HHHHHHHHHHHHHH-
--SS-HHHHHHHHHHHHTT-
--SS-HHHHHHHHHHHHHH-
-TTS-HHHHHHHHHHHHHH-
-TTS-HHHHHHHHHHHHHH-
-TTS-HHHHHHHHHHHHHH-
-TTS-HHHHHHHHHHHHHH-
-TT--HHHHHHHHHHHHTT-
-TT--HHHHHHHHHHHHHH-
--SS-HHHHHHHHHHHHHT-
-TTS-HHHHHHHHHHHHHT-
-TTS-HHHHHHHHHHHHH--
-TTS-HHHHHHHHHHHHHH-
-TTS-HHHHHHHHHHHHTT-
--SS-HHHHHHHHHHHHTT-
--SS-HHHHHHHHHHHHHH-
--SS-HHHHHHHHHHHHHH-
--SS-HHHHHHHHHHHHHH-
--SS-HHHHHHHHHHHHTT-
-TTS-HHHHHHHHHHHHHT-
-TTS-HHHHHHHHHHHHHH-
-TTS-HHHHHHHHHHHHHH-
-TTS-HHHHHHHHHHHHTT-
-TTS-HHHHHHHHHHHHTT-
-TTS-HHHHHHHHHHHHTT-
-TTS-HHHHHHHHHHHHH--
--SS-HHHHHHHHHHHHS--
-TTS-HHHHHHHHHHHHHT-
-TTS-HHHHHHHHHHHTT--
--SS-HHHHHHHHHHHHT--
-TTS-HHHHHHHHHHHHTT-
-TTS-HHHHHHHHHHHHHH-
-TTS-HHHHHHHHHHHTT--
-TTS-HHHHHHHHHHHHHT-
-TTS-HHHHHHHHHHHHTT-
--SS-HHHHHHHHHHHHTT-
--SS-HHHHHHHHHHHHHH-
--SS-HHHHHHHHHHHHTT-
--SS-HHHHHHHHHHHHHT-
-TTS-HHHHHHHHHHHTT--
-TTS-HHHHHHHHHHHHTT-
-TTS-HHHHHHHHHHHHHH-
--SS-HHHHHHHHHHHHHT-
-TTS-HHHHHHHHHHHHHH-
-TTS-HHHHHHHHHHHHHT-
-TTS-HHHHHHHHHHHHHH-
--SS-HHHHHHHHHHHHTT-
-TT--HHHHHHHHHHHHTT-
-TTS-HHHHHHHHHHHHHH-
-TTS-HHHHHHHHHHHTT--
-TTS-HHHHHHHHHHHHHH-
-TT--HHHHHHHHHHHHTT-
-TT--HHHHHHHHHHHHHH-
-TT--HHHHHHHHHHHHTT-
-----HHHHHHHHHHHHHH-
--S--HHHHHHHHHHHHHH-
--S--HHHHHHHHHHHHHH-
-TT--HHHHHHHHHHHHTT-
--S--HHHHHHHHHHHHT--
--S--HHHHHHHHHHHTTT-
--SS-HHHHHHHHHHHTTT-
-TTS-HHHHHHHHHHTSTT-
-TT--HHHHHHHHHHT-TT-
-TT--HHHHHHHHHHTTTT-
-TT--HHHHHHHHHHTSTT-
-TT--THHHHHHHHHTSTT-
-TT--THHHHHHHHHT-TT-
-TT--HHHHHHHHHHHSTT-
-TT--HHHHHHHHHTTSTT-
-TT--HHHHHHHHHHHSTT-
--S--HHHHHHHHHHT-TT-
--S--HHHHHHHHHHHSTT-
--S--HHHHHHHHHHH-S--
--SS-HHHHHHHHHHT-S--
--S--HHHHHHHHHHH-S--
--S--HHHHHHHHHHH-S--
-TTS-HHHHHHHHHHT-TT-
--SS-HHHHHHHHHHHSTT-
-TTS-HHHHHHHHGGG-TT-
-TTS-HHHHHHHHHHHTT--
--SS-HHHHHHHHHHH-TT-
--SS-HHHHHHHHHHH-TT-
-TTS-HHHHHHHHHHH----
--SS-HHHHHHHHHHT----
-TTS-HHHHHHHHHHH----
-TTS-HHHHHHHHHHH----
-TTS-HHHHHHHHHHT----
-TTS-HHHHHHHHHHH----
-TTS-HHHHHHHHHHS----
-TTS-HHHHHHHHHHH----
--SS-HHHHHHHHHHHS---
-TTS-HHHHHHHHHHTS---
-TTS-HHHHHHHHHHH----
-GGG-HHHHHHHHHHHS---
-TTS-HHHHHHHHHTTS---
--SS-HHHHHHHHHHH----
-TTS-HHHHHHHHHHT----
-GGG-HHHHHHHHHHHS---
-TTS-HHHHHHHHHHTS---
-TTS-HHHHHHHHHHTS---
-GGG-HHHHHHHHHTT----
--SS-HHHHHHHHHHTS---
-TTS-HHHHHHHHHTTS---
-GGG-HHHHHHHHHTTS---
-TTS-HHHHHHHHHHTS---
-TTS-HHHHHHHHHTTS---
-TT--HHHHHHHHHHHS---
-TTS-HHHHHHHHHHHS---
-TTS-HHHHHHHHHTTS---
-TT--HHHHHHHHHHTS---
-TTS-HHHHHHHHHHHS---
-TT--HHHHHHHHHHTS---
-TT--HHHHHHHHHHSS---
-TTS-HHHHHHHHHHTS---
-TTS-HHHHHHHHHHT----
-TTS-HHHHHHHHHHHS---
-TTS-HHHHHHHHHHTS---
-GGG-HHHHHHHHHTTS---
--S--HHHHHHHHHHHS---
--SS-HHHHHHHHHHHS---
--S--HHHHHHHHHHHS---
--S--HHHHHHHHHHHS---
---S-HHHHHHHHHHHS---
-----HHHHHHHHHHHS---
-----HHHHHHHHHHH----
---S-HHHHHHHHHHHS---
---S-HHHHHHHHHHHS---
--S--HHHHHHHHHHHS---
---S-HHHHHHHHHTTS---
--S--HHHHHHHHHHHS---
--S--HHHHHHHHHTT----
--SS-HHHHHHHHHHH----
--SS-HHHHHHHHHHH----
--SS-HHHHHHHHHHTS---
--SS-HHHHHHHHHTTS---
--SS-HHHHHHHHHHS----
--S--TTHHHHHHHTT----
--S--HHHHHHHHHHT----
--SS-HHHHHHHHHHH----
--SS-HHHHHHHHTTT----
--S--HHHHHHHHHHHS---
--S--HHHHHHHHHHHS---
--S--HHHHHHHHHHH----
--S--HHHHHHHHHTT----
--SS-HHHHHHHHHTT----
--SS-HHHHHHHHHHH----
--S--HHHHHHHHHTT----
--S--HHHHHHHHHTT----
--S--HHHHHHHHHTT----
--SS-HHHHHHHHHHH----
--S--HHHHHHHHHHHS---
--S--HHHHHHHHHHHS---
--SS-HHHHHHHHHTT----
--SS-HHHHHHHHHTT----
--SS-HHHHHHHHHTT----
--SS-HHHHHHHHHHH----
--SS-HHHHHHHHHHH----
--SS-HHHHHHHHHTT----
--SS-HHHHHHHHHHH----
--SS-HHHHHHHHHTT----
--S--HHHHHHHHHTT----
--S--HHHHHHHHHTT----
--S--HHHHHHHHHTT----
--S--HHHHHHHHHHT----
--S--HHHHHHHHHHT----
--S--HHHHHHHHHTT----
--S--TTHHHHHHHHH----
--S--HHHHHHHHHHH----
-----HHHHHHHHHHH----
-----HHHHHHHHHHHS---
-----HHHHHHHHHHHS---
--S--HHHHHHHHHHH----
--S--HHHHHHHHHHT----
--S--HHHHHHHHHTT----
--S--HHHHHHHHHHH----
--S--HHHHHHHHHTT----
--S--HHHHHHHHHHHS---
--S--HHHHHHHHHHH----
--S--HHHHHHHHHHH----
--S--HHHHHHHHTTTS---
--S--HHHHHHHHHTT----
--S--HHHHHHHHHHHS---
--S--HHHHHHHHHHHS---
--S--HHHHHHHHHHHS---
--S--HHHHHHHHHTTS---
--S--HHHHHHHHHHTS---
--S--HHHHHHHHHHHS---
--S--HHHHHHHHHHTS---
--S--HHHHHHHHHTTS---
--S--HHHHHHHHHHHS---
--SS-HHHHHHHHHHHS---
--S--HHHHHHHHHHHS---
--S--HHHHHHHHHHHS---
--S--HHHHHHHHHTTS---
--SS-HHHHHHHHHTTS---
--SS-HHHHHHHHHHHS---
--SS-HHHHHHHHHHTS---
--S--HHHHHHHHHHHS---
--SS-HHHHHHHHHHTT---
--SS-HHHHHHHHHHTT---
--SS-HHHHHHHHHHHT---
--SS-HHHHHHHHHHTT---
--SS-TTHHHHHHHHHT---
--SS-HHHHHHHHHHTT---
--SS-HHHHHHHHHHTT---
--SS-HHHHHHHHHHTT---
--SS-HHHHHHHHHHHT---
--SS-HHHHHHHHHHTT---
--SS-TTTHHHHHHHHT---
--S--TTHHHHHHHHHTT--
--SS-HHHHHHHHHHGGG--
--SS-HHHHHHHHHHHT---
--SS-HHHHHHHHHHHH---
--SS-HHHHHHHHHHTT---
--SS-HHHHHHHHHHHH---
--SS-HHHHHHHHHHHT---
--SS-HHHHHHHHHHHT---
--S--HHHHHHHHHHTT---
--S--HHHHHHHHHHHS---
--S--HHHHHHHHHHHT---
--S--HHHHHHHHHHHHS--
--S--HHHHHHHHHHHHS--
--S--HHHHHHHHHHHHS--
--S--HHHHHHHHHHHHS--
--S--HHHHHHHHHHTTS--
--S--HHHHHHHHHHTSS--
--S--HHHHHHHHHHHTS--
--S--HHHHHHHHHHHHS--
--S--HHHHHHHHHHHHS--
--S--HHHHHHHHHHTTS--
--S--HHHHHHHHHHHHS--
--S--HHHHHHHHHHTTS--
--S--HHHHHHHHHHHHS--
--S--HHHHHHHHHHHSS--
--S--HHHHHHHHHHTT---
-----HHHHHHHHHHHH---
--S--HHHHHHHHHHHH---
--S--HHHHHHHHHHHT---
--S--HHHHHHHHHHHH---
--S--HHHHHHHHHHHT---
--S--HHHHHHHHHHHTT--
--S--HHHHHHHHHHHTT--
--S--HHHHHHHHHHHTT--
--S--HHHHHHHHHHHHT--
--S--HHHHHHHHHHHTS--
--S--HHHHHHHHHHHTT--
--S--HHHHHHHHHHHTS--
--S--HHHHHHHHHHHHT--
--S--HHHHHHHHHHHHT--
--S--HHHHHHHHHHHTT--
--S--HHHHHHHHHHHHT--
--S--HHHHHHHHHHHHH--
--S--HHHHHHHHHHTTS--
--S--HHHHHHHHHHHHT--
--S-SHHHHHHHHHHHTT--
--S-SHHHHHHHHHHHTT--
--S--HHHHHHHHHHHHT--
--S-SHHHHHHHHHHHHT--
--S-SHHHHHHHHHHHTT--
--S-SHHHHHHHHHHHTT--
----SHHHHHHHHHHHHH--
----SHHHHHHHHHHHHH--
--S--HHHHHHHHHHHHT--
--S-SHHHHHHHHHHHTT--
--S-SHHHHHHHHHHHHH--
--S--HHHHHHHHHHHHT--
----SHHHHHHHHHHHTT--
-----TTHHHHHHHHHHH--
----SHHHHHHHHHHHHS--
-----HHHHHHHHHHHHH--
-----HHHHHHHHHHHHH--
-----HHHHHHHHHHHTT--
-----HHHHHHHHHHHHT--
----SHHHHHHHHHHHHS--
----SHHHHHHHHHHHHH--
----SHHHHHHHHHHHHH--
-----HHHHHHHHHHTTT--
--S--HHHHHHHHHHHHH--
--S--HHHHHHHHHHHHH--
---S-HHHHHHHHHHHTT--
----SHHHHHHHHHHHTT--
--S-SHHHHHHHHHHHHH--
--SSSHHHHHHHHHHHHH--
--S-SHHHHHHHHHHHHH--
--S--HHHHHHHHHHTTT--
--S-SHHHHHHHHHHHHHT-
--S--HHHHHHHHHHHHHT-
--S--HHHHHHHHHHHHTT-
--S--HHHHHHHHHHHTT--
--S--HHHHHHHHHHHTT--
--S-SHHHHHHHHHHHHH--
-----HHHHHHHHHHHHTT-
-----HHHHHHHHHHHHHH-
----SHHHHHHHHHHHHHH-
-----HHHHHHHHHHHHHH-
----SHHHHHHHHHHHHHH-
-----HHHHHHHHHHHHHH-
--S--HHHHHHHHHHHHHH-
--S-SHHHHHHHHHHHHTT-
-----HHHHHHHHHHHTTT-
-----HHHHHHHHHHHHHH-
--S-SHHHHHHHHHHHTTT-
--S-SHHHHHHHHHHHHTT-
--S--HHHHHHHHHHHHTT-
--S-SHHHHHHHHHHHHHH-
--S--HHHHHHHHHHHHHT-
--S--HHHHHHHHHHHHHH-
--S--HHHHHHHHHHHHHH-
--S--HHHHHHHHHHHHHH-
--S--HHHHHHHHHHHHTT-
--S--HHHHHHHHHHHHH--
--S--HHHHHHHHHHHHTT-
--S--HHHHHHHHHHHHTT-
--S--HHHHHHHHHHHTTT-
--S--HHHHHHHHHHHHH--
--S--TTHHHHHHHHHHHH-
--S--HHHHHHHHHHHHTT-
--S-SHHHHHHHHHHHHTT-
--S-STTHHHHHHHHHTTT-
--S-SHHHHHHHHHHHHH--
--S--TTHHHHHHHHHHHH-
--S--HHHHHHHHHHHHHH-
----SHHHHHHHHHHHHHT-
-----HHHHHHHHHHHHHH-
----SHHHHHHHHHHHHTT-
----SHHHHHHHHHHHHT--
--S-SHHHHHHHHHHHHTT-
-----HHHHHHHHHHHHH--
--S-SHHHHHHHHHHHHHH-
--S--HHHHHHHHHHHHHT-
--S--HHHHHHHHHHHHHH-
--S-SHHHHHHHHHHHHTT-
-----HHHHHHHHHHHHTT-
--S--HHHHHHHHHHHHHH-
-----HHHHHHHHHHHHH--
-----HHHHHHHHHHHHHH-
-----HHHHHHHHHHHHHT-
-----HHHHHHHHHHHHTT-
-----HHHHHHHHHHHHHH-
--S-SHHHHHHHHHHHHHH-
--S--HHHHHHHHHHHHTT-
--S--HHHHHHHHHHHHHH-
--S-SHHHHHHHHHHHHHT-
--S--HHHHHHHHHHHHHH-
--S--HHHHHHHHHHHHTT-
--S-SHHHHHHHHHHHHHH-
-----HHHHHHHHHHHHHH-
--S-SHHHHHHHHHHHHTT-
-----HHHHHHHHHHHHHH-
-----TTHHHHHHHHHHHH-
-----HHHHHHHHHHHHTT-
-----HHHHHHHHHHHHHH-
-----HHHHHHHHHHHHHH-
--S--HHHHHHHHHHHHHT-
--S--HHHHHHHHHHHHHH-
--S--HHHHHHHHHHHHHH-
--S--HHHHHHHHHHHHHH-
--S--HHHHHHHHHHHTTT-
--S--HHHHHHHHHHHHHH-
--S--HHHHHHHHHHHHHH-
--S--HHHHHHHHHHHHHH-
--S-SHHHHHHHHHHHTTT-
--S--HHHHHHHHHHHHTT-
--S-SHHHHHHHHHHHHHH-
--S--HHHHHHHHHHHHHH-
--S--HHHHHHHHHHHHHH-
--S--HHHHHHHHHHHHHH-
--S-SHHHHHHHHHHHHHH-
--S--HHHHHHHHHHHHHH-
--S--HHHHHHHHHHHHHH-
--S--HHHHHHHHHHHHHH-
--S--HHHHHHHHHHHTT--
--S--HHHHHHHHHHHHHH-
--S--HHHHHHHHHHHHHH-
--S--HHHHHHHHHHHTTT-
--S--HHHHHHHHHHHHTT-
--S--HHHHHHHHHHHHHH-
--S-SHHHHHHHHHHHHTT-
--S-SHHHHHHHHHHHHHH-
--S-SHHHHHHHHHHHHHH-
--S-SHHHHHHHHHHHHTT-
--S-SHHHHHHHHHHHHTT-
--S-SHHHHHHHHHHHTTT-
--S-SHHHHHHHHHHHHTT-
--S-SHHHHHHHHHHHHHH-
--S--HHHHHHHHHHHHHH-
--S--HHHHHHHHHHHHHH-
--S-SHHHHHHHHHHHHTT-
--S-SHHHHHHHHHHHHH--
--S--HHHHHHHHHHHHHH-
--S--HHHHHHHHHHHHHH-
--S--HHHHHHHHHHHHHH-
--S-SHHHHHHHHHHHHHT-
--S--HHHHHHHHHHHHTT-
--S-SHHHHHHHHHHHHHH-
--S--HHHHHHHHHHHHTT-
--S--HHHHHHHHHHHHHH-
--S-SHHHHHHHHHHHHTT-
--S--HHHHHHHHHHHHHH-
--S--HHHHHHHHHHHHHH-
--S--HHHHHHHHHHHHHH-
--S-SHHHHHHHHHHHHHH-
--S-SHHHHHHHHHHHHHH-
--S--HHHHHHHHHHHHTT-
--S--HHHHHHHHHHHHTT-
--S--HHHHHHHHHHHHTT-
--S-SHHHHHHHHHHTTTT-
--S--HHHHHHHHHHHHTT-
--S-SHHHHHHHHHHTTTT-
--S--HHHHHHHHHHHHTT-
--S-SHHHHHHHHHHTTTT-
--S--HHHHHHHHHHTTTT-
--S--HHHHHHHHHHHHHT-
--S--HHHHHHHHHHHHHT-
--S--HHHHHHHHHHHHHT-
--S--HHHHHHHHHHHHHT-
--S--HHHHHHHHHHHTT--
--S--HHHHHHHHHHHHHT-
--S--HHHHHHHHHHHHTT-
--S--HHHHHHHHHHHHTT-
--S--HHHHHHHHHHHHTT-
--S--HHHHHHHHHHHHHH-
--S-SHHHHHHHHHHHHHT-
--S-SHHHHHHHHHHHHTT-
--S--HHHHHHHHHHHHT--
--S--HHHHHHHHHHHHTT-
--S--HHHHHHHHHHHHTT-
--S-SHHHHHHHHHHHHHH-
--S--HHHHHHHHHHHTT--
--S--HHHHHHHHHHHHHH-
--S--HHHHHHHHHHHHHT-
--S-SHHHHHHHHHHHHHH-
--S-SHHHHHHHHHHHHHT-
--S-SHHHHHHHHHHHHHT-
--S-SHHHHHHHHHHHHHT-
--S--HHHHHHHHHHHHHH-
--S-SHHHHHHHHHHHHHH-
--S--HHHHHHHHHHHHHH-
--S-SHHHHHHHHHHHHHH-
--S-SHHHHHHHHHHHHHT-
--S--HHHHHHHHHHHHHH-
--S-SHHHHHHHHHHHHHH-
--S-SHHHHHHHHHHHHHH-
--S-SHHHHHHHHHHHHHH-
--S--HHHHHHHHHHHHHH-
--S-SHHHHHHHHHHHHHH-
--S-SHHHHHHHHHHHHHH-
--S-SHHHHHHHHHHHHHH-
--S--HHHHHHHHHHHHTT-
--S--HHHHHHHHHHHHHH-
--S-SHHHHHHHHHHHHHH-
--S--HHHHHHHHHHHHHH-
--S--HHHHHHHHHHHHHH-
--S--HHHHHHHHHHHHHH-
--S--HHHHHHHHHHHHHH-
--SS-HHHHHHHHHHHHHH-
--S--HHHHHHHHHHHHTT-
--S-SHHHHHHHHHHHHHT-
--S-SHHHHHHHHHHTGGG-
--S-SHHHHHHHHHHHHHT-
--S-SHHHHHHHHHHHHHH-
--S-SHHHHHHHHHHHHHH-
--S-SHHHHHHHHHHHHHH-
--SSSHHHHHHHHHHHHHH-
--S--HHHHHHHHHHHHHH-
--S--HHHHHHHHHHHHHH-
--S-SHHHHHHHHHHHHHH-
--S--HHHHHHHHHHHHTT-
--S-SHHHHHHHHHHHHHH-
--S-SHHHHHHHHHHHHHH-
--S--HHHHHHHHHHHHTT-
--S--HHHHHHHHHHHHTT-
--S--HHHHHHHHHHHHHT-
--S--HHHHHHHHHHHHTT-
--S--HHHHHHHHHHHHHT-
--S--HHHHHHHHHHHHHT-
--S--HHHHHHHHHHHHT--
--S--HHHHHHHHHHHHH--
--S--HHHHHHHHHHHHH--
--S-SHHHHHHHHHHHHT--
--S-SHHHHHHHHHHHTT--
--SSSHHHHHHHHHHHHH--
--SSSHHHHHHHHHHHHH--
--SSSHHHHHHHHHHHHT--
--S-SHHHHHHHHHHHHT--
--SSSHHHHHHHHHHHHT--
--S--TTHHHHHHHHHHH--
--S--TTHHHHHHHHHHH--
--S-SHHHHHHHHHHHHH--
--S--HHHHHHHHHHHHT--
--S-SHHHHHHHHHHHHH--
--S--TTHHHHHHHHHTT--
--S--HHHHHHHHHHHHH--
--S--HHHHHHHHHHHHH--
--S--HHHHHHHHHHHHH--
--SSSHHHHHHHHHHHTT--
--S--HHHHHHHHHHHHH--
--S--HHHHHHHHHHHHH--
--SS-HHHHHHHHHHHTT--
--S--HHHHHHHHHHHHH--
--S--HHHHHHHHHHHTT--
--S-SHHHHHHHHHHHHS--
--S-SHHHHHHHHHHHHT--
--S-SHHHHHHHHHHHTS--
--S-SHHHHHHHHHHHTT--
--S-SHHHHHHHHHHHTT--
--S--HHHHHHHHHHHHH--
--S-SHHHHHHHHHHHHH--
--S--HHHHHHHHHHHTT--
-----TTHHHHHHHHHTT--
--S--HHHHHHHHHHHHH--
--S-SHHHHHHHHHHHHH--
--S--HHHHHHHHHHHTT--
--S-SHHHHHHHHHHHHH--
--S--HHHHHHHHHHHHH--
--S-SHHHHHHHHHHHHH--
--S--HHHHHHHHHHHHH--
--S-SHHHHHHHHHHHTT--
--S-SHHHHHHHHHHHHH--
--S-SHHHHHHHHHHHTT--
--S-SHHHHHHHHHHHTT--
----SHHHHHHHHHHHTT--
--S-SHHHHHHHHHHHHH--
--S-SHHHHHHHHHHHTT--
--S--HHHHHHHHHHHHH--
--S--HHHHHHHHHHHHH--
--S--HHHHHHHHHHHHH--
--S-SHHHHHHHHHHHTT--
--S--HHHHHHHHHHHTT--
--S--HHHHHHHHHHHHH--
--S--HHHHHHHHHHHTT--
--S-SHHHHHHHHHHHHH--
--S-SHHHHHHHHHHHHH--
--S-SHHHHHHHHHHHTT--
--S--HHHHHHHHHHHTT--
--S--HHHHHHHHHHHHH--
--S--HHHHHHHHHHHHH--
--S--HHHHHHHHHHHTT--
--S--HHHHHHHHHHTTT--
--S-SHHHHHHHHHHHTT--
--S-SHHHHHHHHHHTTT--
--S-SHHHHHHHHHHHTT--
--S-SHHHHHHHHHHHTT--
--S-SHHHHHHHHHHHHT--
--S-STTHHHHHHHHHHH--
--S-SHHHHHHHHHHHHT--
--S--HHHHHHHHHHHHT--
--S-SHHHHHHHHHHHHH--
--S-SHHHHHHHHHHHHT--
--S--HHHHHHHHHHHHH--
--S--HHHHHHHHHHHTT--
--S-SHHHHHHHHHHHTT--
--S-SHHHHHHHHHHHTT--
--S-SHHHHHHHHHHHHH--
--S--HHHHHHHHHHHHH--
--S--HHHHHHHHHHHHH--
--S--HHHHHHHHHHTTT--
--S--HHHHHHHHHHHHH--
--S-SHHHHHHHHHHHTT--
--S--HHHHHHHHHHHHT--
--S-SHHHHHHHHHHTTS--
--S--HHHHHHHHHHHHT--
--S-SHHHHHHHHHHHHH--
--S-STTHHHHHHHHHHH--
--S-SHHHHHHHHHHHHT--
--S--HHHHHHHHHHHHS--
--S--HHHHHHHHHHHTT--
--S--HHHHHHHHHHHHH--
--S--HHHHHHHHHHHHH--
----SHHHHHHHHHHHTT--
----SHHHHHHHHHHHTT--
-----HHHHHHHHHHHHH--
----SHHHHHHHHHHHHS--
-----HHHHHHHHHHTTS--
--S--HHHHHHHHHHHTT--
--S-SHHHHHHHHHHHHH--
--S-SHHHHHHHHHHTTT--
-----HHHHHHHHHHGGG--
----SHHHHHHHHHHTTT--
--S--HHHHHHHHTTTTT--
----SHHHHHHHHHGGGT--
--S-SHHHHHHHHHTTTT--
----SHHHHHHHHTSTTT--
--S--HHHHHHHTT-TTT--
--S--HHHHHHHHHSTTT--
----SHHHHHHHTT-TTT--
-----HHHHHHHHTTTTT--
-----HHHHHHHHTTTTT--
----SHHHHHHHHHTTTT--
--S--HHHHHHHTTGGGT--
--S-SHHHHHHHHHHTTT--
--S-SHHHHHHHHHTTTT--
--S-SHHHHHHHHTTTTT--
-----HHHHHHHHHTGGG--
----SHHHHHHHHHHTTTT-
----SHHHHHHHHHTTTTT-
-----HHHHHHHHHHHHHT-
----SHHHHHHHHHHHHHT-
-----HHHHHHHHHHHHHH-
-----SHHHHHHHHHHHHH-
----STHHHHHHHHHHHHT-
-----HHHHHHHHHHHHHH-
--S-SHHHHHHHHHHHHHH-
-----SHHHHHHHHHHHHH-
--S--HHHHHHHHHHHHHH-
----SSHHHHHHHHHHHHH-
------HHHHHHHHHHHHH-
--S--SHHHHHHHHHHHHH-
--S-SSHHHHHHHHHHHTT-
--S-SSHHHHHHHHHHHTT-
--S-SSHHHHHHHHHHHH--
--S-SSHHHHHHHHHHHTT-
--S-SSHHHHHHHHHHHTT-
--S-SSHHHHHHHHHHHHT-
--S-S-HHHHHHHHHHHHT-
--S-SSHHHHHHHHHHHHT-
--S-SSHHHHHHHHHHHTT-
-----SHHHHHHHHHHHHH-
-----SHHHHHHHHHHHHT-
----SSHHHHHHHHHHHTT-
----SSHHHHHHHHHHHHH-
----SSHHHHHHHHHHHHT-
----SSHHHHHHHHHHTT--
----SSHHHHHHHHHHHH--
----SSSHHHHHHHHHHHH-
----SSHHHHHHHHHHHTT-
----SSHHHHHHHHHHHTT-
----SSHHHHHHHHHHTTT-
----SSHHHHHHHHHHHHT-
----SSHHHHHHHHHHHHH-
----SSHHHHHHHHHHHHH-
----SSHHHHHHHHHHHTT-
-----SHHHHHHHHHHHTT-
----SSHHHHHHHHHHTT--
----SSHHHHHHHHHHHTT-
----SSHHHHHHHHHHTT--
----SSHHHHHHHHHHHHT-
----SSHHHHHHHHHHHTT-
----SSHHHHHHHHHHHTT-
----SSHHHHHHHHHHHTT-
----SSHHHHHHHHHHHHT-
--S-S-HHHHHHHHHHHH--
--S-S-HHHHHHHHHHHHT-
------HHHHHHHHHHHHH-
----S-HHHHHHHHHHHHH-
----SSHHHHHHHHHHHHT-
----SSHHHHHHHHHHHHH-
------HHHHHHHHHHHTT-
-----SHHHHHHHHHHHHT-
----SSHHHHHHHHHHHHH-
-----SHHHHHHHHHHHTT-
----S-HHHHHHHHHHHTT-
----SSHHHHHHHHHHHHH-
------HHHHHHHHHHHHH-
-----SHHHHHHHHHHHH--
-----SHHHHHHHHHHHHT-
----SSHHHHHHHHHHHH--
-----SHHHHHHHHHHHT--
-----SHHHHHHHHHHHHH-
-----SHHHHHHHHHHHHH-
------HHHHHHHHHHHHH-
-----SHHHHHHHHHHHHT-
-----SHHHHHHHHHHHHH-
----SSHHHHHHHHHHHHH-
----SSHHHHHHHHHHHHH-
----SSHHHHHHHHHHHTT-
----SSHHHHHHHHHHHTT-
----SSHHHHHHHHHHHHH-
----SSHHHHHHHHHHHHH-
----SSHHHHHHHHHHHTT-
----SSHHHHHHHHHHHHH-
----SSHHHHHHHHHHHTT-
----SSHHHHHHHHHHHHH-
----SSHHHHHHHHHHHHH-
----SSHHHHHHHHHHHHH-
----SSHHHHHHHHHHHHH-
----SSHHHHHHHHHHHHH-
----SSHHHHHHHHHHHHT-
----SSHHHHHHHHHHHTT-
----SSHHHHHHHHHHHHH-
----SSHHHHHHHHHHHHH-
----SSHHHHHHHHHHHHT-
----SSHHHHHHHHHHHTT-
----SSHHHHHHHHHHHTT-
----SSHHHHHHHHHHHTT-
----SSHHHHHHHHHHHTT-
----SSHHHHHHHHHHHHT-
----SSHHHHHHHHHHHHH-
----SSHHHHHHHHHHHHH-
----SSHHHHHHHHHHHHT-
----SSHHHHHHHHHHHHH-
----SSHHHHHHHHHHHHT-
----SSHHHHHHHHHHHHH-
----SSHHHHHHHHHHHHH-
----SSHHHHHHHHHHHHH-
----SSHHHHHHHHHHHHH-
----SSHHHHHHHHHHHHH-
----SSHHHHHHHHHHHTT-
----SSHHHHHHHHHHHHH-
----SSHHHHHHHHHHHHH-
----SSHHHHHHHHHHHHT-
----SSHHHHHHHHHHHHH-
----SSHHHHHHHHHHHHH-
--S-SSHHHHHHHHHHHTT-
--S-SSHHHHHHHHHHHTT-
--S-SSHHHHHHHHHHHTT-
--S-SSHHHHHHHHHHHTT-
--S-SSHHHHHHHHHHHHT-
--S-SSHHHHHHHHHHHTT-
--S-SSHHHHHHHHHHHTT-
--S-SSHHHHHHHHHHHHH-
--S-SSHHHHHHHHHHHHH-
--S-SSHHHHHHHHHHHHT-
--S-SSHHHHHHHHHHHHH-
--S-SSHHHHHHHHHHHHH-
--S-SSHHHHHHHHHHHHH-
--S-SSHHHHHHHHHHHHH-
----SSHHHHHHHHHHHHH-
--S-SSHHHHHHHHHHHHH-
----SSHHHHHHHHHHHHH-
----SSHHHHHHHHHHHHH-
----SSHHHHHHHHHHHHH-
--S-SSHHHHHHHHHHHHH-
--S-SSHHHHHHHHHHHHH-
--S-SSHHHHHHHHHHHTT-
--S-SSHHHHHHHHHHHHH-
--S-SSHHHHHHHHHHHHH-
--S-SSHHHHHHHHHHHHH-
--S-SSHHHHHHHHHHHHH-
--S-SSHHHHHHHHHHHHH-
--S-SSHHHHHHHHHHHTT-
--S-SSHHHHHHHHHHHHH-
--S-SSHHHHHHHHHHHHH-
----SSHHHHHHHHHHHHH-
----SSHHHHHHHHHHHHH-
----SSHHHHHHHHHHHHH-
----SSHHHHHHHHHHHHH-
-----SHHHHHHHHHHHTT-
----SSHHHHHHHHHHHHT-
----SSHHHHHHHHHHHHH-
----SSHHHHHHHHHHTTT-
----SSHHHHHHHHHHHTT-
----SSHHHHHHHHHHHTT-
----SSHHHHHHHHHHTTT-
----SSHHHHHHHHHHHTT-
----SSHHHHHHHHHHHTT-
----SSHHHHHHHHHHHHH-
----SSHHHHHHHHHHHHH-
----SSHHHHHHHHHHHT--
----SSHHHHHHHHHHTT--
----SSHHHHHHHHHHTT--
----SSHHHHHHHHHHTT--
----SSHHHHHHHHHHTT--
----SSHHHHHHHHHHTT--
----SSHHHHHHHHHHTT--
-----SHHHHHHHHHHHT--
----SSHHHHHHHHHHTT--
-----SHHHHHHHHHTT---
----SSHHHHHHHHHHTT--
-TT-SSHHHHHHHHHHT---
-TT-SSHHHHHHHHHHTS--
-TT-SSHHHHHHHHHTT---
--S-SSHHHHHHHHHHH---
--S-SSHHHHHHHHHHH---
--S-SSHHHHHHHHHHH---
--S-SSHHHHHHHHTTTS--
-TT-SSHHHHHHHHHHTT--
-TT-SSHHHHHHHHHHTS--
-TT-SSHHHHHHHHHHTT--
-TT-SSHHHHHHHHHTTS--
--S-SSHHHHHHHHHHTT--
--S-SSHHHHHHHHHHTT--
--S-SSHHHHHHHHHHTS--
-TT--SHHHHHHHHHHHH--
-TT-SSHHHHHHHHHHTT--
--S--SHHHHHHHHHHTS--
--S--SHHHHHHHHHHTT--
--S-SSHHHHHHHHHHTT--
-TT-SSHHHHHHHHHHTT--
-----SHHHHHHHHHHTT--
--S-SSHHHHHHHHHHTS--
--S-SSHHHHHHHHHHTT--
----SSHHHHHHHHHHTT--
----SSHHHHHHHHHHTS--
----SSHHHHHHHHHHTT--
--S-SSHHHHHHHHHHTS--
-TT-SSHHHHHHHHHGGG--
-TT-SSHHHHHHHHHHHTT-
-TT-SSHHHHHHHHHHHTT-
--S-SSHHHHHHHHHHGGG-
--S--SHHHHHHHHHHTT--
--S--SHHHHHHHHHHHS--
--S--SHHHHHHHHHHHH--
--S-SSHHHHHHHHHHTT--
--S-SSHHHHHHHHHTTS--
--S--SHHHHHHHHHHHH--
--S--SHHHHHHHHHHTT--
--S--SHHHHHHHHHHTS--
--S--SHHHHHHHHHHTT--
-TT--SHHHHHHHHHHTT--
--S-SSHHHHHHHHHHTT--
--S--SHHHHHHHHHHTT--
-TT--SHHHHHHHHHHTS--
-TT--SHHHHHHHHHHTT--
--S--SHHHHHHHHHHTT--
-TT-SSHHHHHHHHHHTT--
--S-SSHHHHHHHHHHTT--
-TT--SSHHHHHHHHHTT--
-TT--SSHHHHHHHHHTT--
--S--SSHHHHHHHHHTT--
--S--SSHHHHHHHHHTT--
--S--SSHHHHHHHHHTT--
--S-SSSHHHHHHHHHTT--
--S--TTHHHHHHHHHTT--
--S--TTHHHHHHHHHTT--
--S--TTHHHHHHHHHTT--
--S--TTHHHHHHHHHTT--
--S--TTHHHHHHHHHTT--
--S--TTHHHHHHHHHTT--
--S-STTHHHHHHHHHHT--
--S--TTHHHHHHHHHTS--
--S--TTHHHHHHHHHTT--
--S--TTHHHHHHHHHTT--
--S--TTHHHHHHHHHTT--
--S--TTHHHHHHHHHTT--
--S--TTHHHHHHHHHTT--
--S-STTTTHHHHHHHHHT-
--S--TTHHHHHHHHHHH--
--S--S-HHHHHHHHTTS--
--S--S-HHHHHHHHHHS--
--S--S-HHHHHHHHHHS--
--S--STHHHHHHHHTTS--
--S----HHHHHHHHHHH--
--S--TTHHHHHHHHHHH--
--S--S-HHHHHHHHHHS--
--S--S-HHHHHHHHHHHT-
--S--TTHHHHHHHHHTS--
--S--TTHHHHHHHHHHS--
--S-SS-HHHHHHHHHHH--
--S-S--HHHHHHHHTTS--
--S-SS-TTHHHHHHTTT--
--S-S--HHHHHHHHHHS--
--S--S-HHHHHHHHTTS--
--S-GGGHHHHHHHHHHT--
-TT-TT-HHHHHHHHHHHT-
-TT-GGGHHHHHHHHHTT--
-TTSTT-HHHHHHHHHHHT-
-TTSTT-HHHHHHHHHHHH-
-TTTGGGHHHHHHHHHHHT-
-TTTTTSHHHHHHHHHHHT-
-TTTGGGHHHHHHHHHHHT-
--TTSSSHHHHHHHHHHHH-
--TTSSSHHHHHHHHHHTT-
--TTGGGHHHHHHHHHHHH-
-TTTGGGHHHHHHHHHHHT-
-TTTGGGHHHHHHHHHHTT-
-TTTGGGHHHHHHHHHHTT-
-TTTSTTHHHHHHHHHHHT-
-TTTTT-HHHHHHHHHHHT-
-TTTSSSHHHHHHHHHHHH-
-TTTTT-HHHHHHHHHHTT-
-TTTTT-HHHHHHHHHHTT-
-TTTTTSHHHHHHHHHHHT-
-TTTGGGHHHHHHHHHHH--
-TTTTT-HHHHHHHHHHHH-
-HHHHTTHHHHHHHHHHHT-
-HHHHTSHHHHHHHHHHTT-
-TTTTT-HHHHHHHHHHTT-
-HHHHT-HHHHHHHHHHHH-
-HHHHS-HHHHHHHHHHT--
-TTTTT-HHHHHHHHHHHH-
-GGGTS-HHHHHHHHHHHH-
-HHHHS-HHHHHHHHHHH--
-TTTSS-HHHHHHHHHHH--
-GGGSS-HHHHHHHHHHTT-
-GGGTS-HHHHHHHHHHHH-
-GGGSS-HHHHHHHHHHTT-
-GGGTS-HHHHHHHHHHHH-
-GGGSS-HHHHHHHHHHHT-
-GGGSS-HHHHHHHHHHTT-
-GGGTS-HHHHHHHHHHH--
-TTTSS-HHHHHHHHHHTT-
-TTTSS-HHHHHHHHHHH--
-TTTSS-HHHHHHHHHHHH-
-TTTTT-HHHHHHHHHHTT-
-TTTTT-HHHHHHHHHHHT-
-TTTTTTHHHHHHHHHTTT-
-TTTTT-HHHHHHHHHHHH-
--SSTTTHHHHHHHHHHHH-
--S-TTTHHHHHHHHHHHH-
--S-TT-HHHHHHHHHHTT-
--S-TT-HHHHHHHHHHTT-
--S-TTTHHHHHHHHHHHT-
--S-TT-HHHHHHHHHHH--
--TTTT-HHHHHHHHHHHH-
--SSTT-HHHHHHHHHHHH-
--SSTTTHHHHHHHHHHHH-
--SSTTTHHHHHHHHHHHH-
--TTTTTHHHHHHHHHHTT-
--TTGGGHHHHHHHHHHTT-
--TTGGGHHHHHHHHHHHH-
--TTGGGHHHHHHHHHHTT-
--TTGGGHHHHHHHHHHHH-
--TTHHHHHHHHHHHHHTT-
--TTTTTHHHHHHHHHHHH-
--S-TTTHHHHHHHHHHTT-
--TTTTTHHHHHHHHHHHH-
--TTTTTHHHHHHHHHHHH-
--SSTTTHHHHHHHHHHTT-
--SSTTTHHHHHHHHHHTT-
--TTTTTHHHHHHHHHHHH-
--TTTTTHHHHHHHHHHTT-
--TTTT-HHHHHHHHHHTT-
--TTTT-HHHHHHHHHHTT-
--TTTT-HHHHHHHHHTTT-
--TTTT-HHHHHHHHHHHH-
--SSTT-HHHHHHHHHHTT-
--TTTTTHHHHHHHHHHTT-
--TTTTTHHHHHHHHHHTT-
--TTTTTHHHHHHHHHTTT-
--TTTTTHHHHHHHHHHTT-
--TTTTSHHHHHHHHHHTT-
--TTTTTHHHHHHHHHHTT-
--TTTTTHHHHHHHHHHH--
--TTGGGHHHHHHHHHHH--
--S-TTTHHHHHHHHHTS--
--S-TTTHHHHHHHHHHTT-
--S-TTTHHHHHHHHHHTT-
--SSGGGHHHHHHHHHHTT-
--SSGGGHHHHHHHHHHHH-
--TTTT-HHHHHHHHHHH--
--SSTT-HHHHHHHHHHHH-
--SSTT-HHHHHHHHHHHH-
--S-TT-HHHHHHHHHHTT-
--TTGGGHHHHHHHHHHHT-
--S-GGGHHHHHHHHHHTT-
--TTGGGHHHHHHHHHHHH-
--S-GGGHHHHHHHHGGGT-
--TTGGGHHHHHHHHHHHH-
--S-TTTHHHHHHHHHHHH-
--SSTTTHHHHHHHHHHHH-
--SSTTTHHHHHHHHHHHT-
--S-TTTHHHHHHHHHHHT-
--SSTTTHHHHHHHHHHHH-
--SSTTTHHHHHHHHHHHT-
--SSTTTHHHHHHHHHHHH-
--TTTTTHHHHHHHHHHHT-
--SSTTTHHHHHHHHHHHH-
--SSTT-HHHHHHHHHHHH-
--SSTT-HHHHHHHHHHHH-
--TTTTTHHHHHHHHHTTT-
--TTTTTHHHHHHHHHHH--
--SSTTTHHHHHHHHHHTT-
--SSTTTHHHHHHHHHHTT-
--TTTTTHHHHHHHHHHHH-
--TTTTSHHHHHHHHHHHT-
--SSTTTHHHHHHHHHHHT-
--SSTTTHHHHHHHHHHHH-
--TTTTTHHHHHHHHHHTT-
--TTTTTHHHHHHHHHTTT-
--TTTT-HHHHHHHHHHTT-
--TTTT-HHHHHHHHHHHH-
--TTSS-HHHHHHHHHHHT-
-TTSSS-HHHHHHHHHHHT-
-TT-SS-HHHHHHHHHHHH-
-GGGSS-HHHHHHHHHHTT-
-TTSSS-HHHHHHHHHHH--
-TTSSS-HHHHHHHHHHTT-
--SSSS-HHHHHHHHHHHH-
--TTTS-HHHHHHHHHHTT-
--TTSS-HHHHHHHHHHTT-
--TTSS-HHHHHHHHHHHH-
--TTSSTTTHHHHHHHHTT-
--TTSS-HHHHHHHHHHHH-
--SSSS-TTHHHHHHHHTT-
--TTSS-TTHHHHHHHHTT-
--SSSS-TTHHHHHHHHHH-
--SSTT-HHHHHHHHHHTT-
--SSTT-HHHHHHHHHTTT-
--SSTTTHHHHHHHHHHHH-
--SSGGGHHHHHHHHHHHH-
--SSTT-TTHHHHHHHHTT-
--TTGGGHHHHHHHHHHTT-
--TTSSSHHHHHHHHHHTT-
--TTSSSHHHHHHHHHTTT-
--SSGGGHHHHHHHHHHTT-
--TTTTTHHHHHHHHHHHH-
--SSTTTHHHHHHHHHHHH-
--SSTTTHHHHHHHHHHTT-
--SSSSSHHHHHHHHHHHH-
--SSTTTHHHHHHHHHHHH-
--TTTTTHHHHHHHHHHHH-
--TTTTTHHHHHHHHHHHH-
--TTTTTHHHHHHHHHHHH-
--TTHHHHHHHHHHHHHHH-
--SSGGGHHHHHHHHHHHH-
--TTTTTHHHHHHHHHHTT-
--SSTTTHHHHHHHHHHHH-
--TTTTTHHHHHHHHHHHT-
--TTTTTHHHHHHHHHHHH-
--TTGGGHHHHHHHHHHHH-
--SSTTSHHHHHHHHHHHH-
--SSTTTHHHHHHHHHHHH-
--TTGGGHHHHHHHHHTTT-
--SSTTTHHHHHHHHHHTT-
--TTHHHHHHHHHHHHHHH-
--SSHHHHHHHHHHHHHHH-
--SSTTTHHHHHHHHHHHH-
--TTTTTHHHHHHHHHHHH-
--TTTTTHHHHHHHHHHHH-
--TTTTTHHHHHHHHHHHH-
--SSHHHHHHHHHHHHHHH-
--SSTTTHHHHHHHHHTTT-
--TTGGGHHHHHHHHHTTT-
--SSGGGHHHHHHHHHHHH-
--TTSTTHHHHHHHHHHHH-
--TTHHHHHHHHHHHHHHH-
--TTGGGHHHHHHHHHHHT-
--SSTTTHHHHHHHHHTT--
--TTTTTHHHHHHHHHHHH-
--TTTTTHHHHHHHHHHHH-
--TTHHHHHHHHHHHHHHT-
--TTTTTHHHHHHHHHHHT-
--TTTTTHHHHHHHHHTTT-
--TTTTTHHHHHHHHHHHH-
--TTTTTHHHHHHHHHHTT-
--TTTTSHHHHHHHHHHTT-
--TTGGGHHHHHHHHHHHH-
--TTTTTHHHHHHHHHHHH-
--TTGGGHHHHHHHHHHTT-
--SSTTTHHHHHHHHHGGG-
--TTTTTHHHHHHHHHHTT-
--S-TTTHHHHHHHHHHHH-
--SSTTTHHHHHHHHHHHH-
--SSTTTHHHHHHHHHHTT-
--TTTTTHHHHHHHHHHHH-
--TTTTTHHHHHHHHHHTT-
--TTTTTHHHHHHHHHHHH-
--TTTTTHHHHHHHHHHT--
--TTTTTHHHHHHHHHHHT-
--TTTTTHHHHHHHHHHHT-
--SSTTTHHHHHHHHHHHH-
--TTHHHHHHHHHHHHHTT-
--TTTTTHHHHHHHHHHTT-
--TTTTTHHHHHHHHHHTT-
--S-TTTHHHHHHHHHHTT-
--SSTTTHHHHHHHHHHTT-
--SSTTTHHHHHHHHHHTT-
--SSTTTHHHHHHHHHHTT-
--SSTTTHHHHHHHHHHTT-
--SSTTTHHHHHHHHHHHT-
--SSTTTHHHHHHHHHHHH-
--SSTTTHHHHHHHHHHTT-
--TTTTTHHHHHHHHHHHH-
--S-TTTHHHHHHHHHHH--
--SSTTTHHHHHHHHHHT--
--SSHHHHHHHHHHHHHTT-
--SSHHHHHHHHHHHHTT--
--SSHHHHHHHHHHHHTT--
--SSHHHHHHHHHHHHHT--
--SSHHHHHHHHHHHHTT--
--TTHHHHHHHHHHHHHS--
--SSHHHHHHHHHHHHHS--
--SSHHHHHHHHHHHHHS--
--SSHHHHHHHHHHHHHH--
--SSHHHHHHHHHHHHHH--
--SSHHHHHHHHHHHHHH--
--SSHHHHHHHHHHHHHH--
--SSHHHHHHHHHHHHHH--
--SSHHHHHHHHHHHHHS--
--SSHHHHHHHHHHHHHT--
--TTHHHHHHHHHHHHHT--
--SSHHHHHHHHHHHHTT--
--SSHHHHHHHHHHHHTT--
--TTHHHHHHHHHHHHTS--
--TTHHHHHHHHHHHHHH--
--SSHHHHHHHHHHHHTS--
--TTHHHHHHHHHHHTTT--
--TTHHHHHHHHHHHHHT--
--SSHHHHHHHHHHHHTT--
--TTHHHHHHHHHHHHTT--
--SSHHHHHHHHHHHHHH--
--TTHHHHHHHHHHHTTT--
--SSHHHHHHHHHHHHHH--
--TTTTTHHHHHHHHHHH--
--TTHHHHHHHHHHHTTT--
--SSHHHHHHHHHHHHHH--
--SSHHHHHHHHHHHTTT--
--SSHHHHHHHHHHHHHT--
--TTHHHHHHHHHHHHHT--
--SSHHHHHHHHHHHHHH--
--SSHHHHHHHHHHHHHH--
--TTTTTHHHHHHHHHHH--
--TTTTTHHHHHHHHHHH--
--TTHHHHHHHHHHHHHT--
--TTTTTHHHHHHHHHHT--
--TTTTTHHHHHHHHHHS--
--SSTTTHHHHHHHHHHT--
--SSTTTHHHHHHHHHHH--
--S-TTTHHHHHHHHHHH--
--TTTTTHHHHHHHHHHH--
--SSHHHHHHHHHHHHHT--
--S-TTTHHHHHHHHHHT--
--S-TTTHHHHHHHHHHT--
--SSTTTHHHHHHHHHHT--
--S-TTTHHHHHHHHHHH--
--TTTTTHHHHHHHHHHT--
--TTTTTHHHHHHHHHHS--
--SSTTTHHHHHHHHHHT--
--TTTTTHHHHHHHHHHT--
--TTTTTHHHHHHHHHHT--
--TTTTTHHHHHHHHHHS--
--TTTTTTHHHHHHHHH---
--TTTTSHHHHHHHHHHS--
--TTTTTHHHHHHHHHHS--
--TTSSTHHHHHHHHHHS--
--TTGGGHHHHHHHHHHH--
--SGGGSHHHHHHHHHHT--
--HHHHTHHHHHHHHHHS--
--TTGGGHHHHHHHHTT---
--TTTTTHHHHHHHHHHS--
--GGGGGHHHHHHHHHHT--
--HHHHSHHHHHHHHHTT--
--TTGGGHHHHHHHHHTT--
--TTGGGHHHHHHHHHHT--
--HHHHTHHHHHHHHHHH--
--TTTTTHHHHHHHHHTT--
--TTGGGHHHHHHHHHHH--
--GGGGGHHHHHHHHHTT--
--HHHHSHHHHHHHHHHT--
--HHHHTHHHHHHHHHTT--
--SGGGTHHHHHHHHHHH--
--TTTTTHHHHHHHHHTS--
--SGGGTHHHHHHHHHHH--
--GGGGTHHHHHHHHHHH--
--HHHHHHHHHHHHHHHH--
--HHHHHHHHHHHHHHHH--
--HHHHHHHHHHHHHHTT--
--HHHHHHHHHHHHHHTT--
--HHHHHHHHHHHHHHHH--
--HHHHHHHHHHHHHHHH--
--HHHHHHHHHHHHHHHH--
--HHHHHHHHHHHHHHHS--
--HHHHHHHHHHHHHHHH--
--HHHHHHHHHHHHHHHT--
--HHHHHHHHHHHHHHHH--
--HHHHHHHHHHHHHHTT--
--HHHHHHHHHHHHHHTT--
--HHHHHHHHHHHHHHHH--
--HHHHHHHHHHHHHHHS--
--HHHHHHHHHHHHHHTT--
--HHHHHHHHHHHHHHHH--
--HHHHHHHHHHHHHTTT--
--HHHHHHHHHHHHHHHT--
--HHHHHHHHHHHHHHTT--
--HHHHHHHHHHHHHHHT--
--HHHHHHHHHHHHHHHH--
--HHHHHHHHHHHHHHHT--
--HHHHHHHHHHHHHHHH--
--HHHHHHHHHHHHHHHH--
--HHHHHHHHHHHHHHHH--
--HHHHHHHHHHHHHHHT--
--HHHHHHHHHHHHHHHT--
--HHHHHHHHHHHHHHTT--
--HHHHHHHHHHHHHHTT--
--HHHHHHHHHHHHHHTT--
--HHHHHHHHHHHHHTTT--
--HHHHHHHHHHHHHHTT--
--HHHHHHHHHHHHHHHH--
--HHHHHHHHHHHHHHHT--
--HHHHHHHHHHHHHHHH--
--HHHHHHHHHHHHHHHH--
--HHHHHHHHHHHHHHHTT-
-HHHHHHHHHHHHHHHHTT-
-HHHHHHHHHHHHHHHHHH-
-HHHHHHHHHHHHHHHHTT-
-HHHHHHHHHHHHHHHHTT-
-HHHHHHHHHHHHHHHHTT-
-HHHHHHHHHHHHHHHHTT-
-HHHHHHHHHHHHHHHHTT-
-HHHHHHHHHHHHHHHHHH-
-HHHHHHHHHHHHHHHHHH-
-HHHHHHHHHHHHHHHHTT-
-HHHHHHHHHHHHHHHTTT-
-HHHHHHHHHHHHHHHHTT-
-HHHHHHHHHHHHHHHHTT-
-HHHHHHHHHHHHHHHHTT-
-HHHHHHHHHHHHHHHGGG-
-HHHHHHHHHHHHHHHTT--
-HHHHHHHHHHHHHHHTTT-
-HHHHHHHHHHHHHHHHTT-
-HHHHHHHHHHHHHHHHT--
-HHHHHHHHHHHHHHHHHH-
-HHHHHHHHHHHHHHHHTT-
-HHHHHHHHHHHHHHHHHT-
-HHHHHHHHHHHHHHHHH--
-HHHHHHHHHHHHHHHHHT-
-HHHHHHHHHHHHHHHHTT-
-HHHHHHHHHHHHHHHHHT-
-HHHHHHHHHHHHHHHTT--
-HHHHHHHHHHHHHHHHHT-
-HHHHHHHHHHHHHHHHHH-
-HHHHHHHHHHHHHHHHHH-
-HHHHHHHHHHHHHHHHHT-
-THHHHHHHHHHHHHHHHH-
--HHHHHHHHHHHHHHHTT-
--HHHHHHHHHHHHHHHTT-
--SHHHHHHHHHHHHHHHT-
-HHHHHHHHHHHHHHHHTT-
-HHHHHHHHHHHHHHHHTT-
-HHHHHHHHHHHHHHHHHH-
-HHHHHHHHHHHHHHHHH--
-HHHHHHHHHHHHHHHHH--
-TTHHHHHHHHHHHHHHTT-
-HHHHHHHHHHHHHHHHHT-
-HHHHHHHHHHHHHHHHHH-
-HHHHHHHHHHHHHHHHHH-
-HHHHHHHHHHHHHHHHH--
-HHHHHHHHHHHHHHHHHH-
-HHHHHHHHHHHHHHHHHH-
-HHHHHHHHHHHHHHHHHT-
-HHHHHHHHHHHHHHHHTT-
-HHHHHHHHHHHHHHHHTT-
-HHHHHHHHHHHHHHHHHH-
-HHHHHHHHHHHHHHHHHH-
-HHHHHHHHHHHHHHHHHH-
-HHHHHHHHHHHHHHHHHH-
-HHHHHHHHHHHHHHHHT--
-HHHHHHHHHHHHHHHHHT-
-HHHHHHHHHHHHHHHHHT-
-HHHHHHHHHHHHHHTTS--
-HHHHHHHHHHHHHHHHHT-
-HHHHHHHHHHHHHHHHH--
-HHHHHHHHHHHHHHHHTT-
-HHHHHHHHHHHHHHHHHT-
-HHHHHHHHHHHHHHHHTT-
-HHHHHHHHHHHHHHHTTT-
-HHHHHHHHHHHHHHHHTT-
-HHHHHHHHHHHHHHHHHH-
-HHHHHHHHHHHHHHHHHH-
-HHHHHHHHHHHHHHHHHH-
-HHHHHHHHHHHHHHHHHT-
-HHHHHHHHHHHHHHHHHH-
-HHHHHHHHHHHHHHHHHH-
-HHHHHHHHHHHHHHHHHH-
-HHHHHHHHHHHHHHHHHT-
-HHHHHHHHHHHHHHHHTT-
-HHHHHHHHHHHHHHHHTT-
-HHHHHHHHHHHHHHHHHT-
-HHHHHHHHHHHHHHHHHH-
-HHHHHHHHHHHHHHHHTT-
-HHHHHHHHHHHHHHHHH--
-HHHHHHHHHHHHHHHHH--
-HHHHHHHHHHHHHHHHHT-
-HHHHHHHHHHHHHHHHTT-
-HHHHHHHHHHHHHHHHH--
-HHHHHHHHHHHHHHHHHT-
-HHHHHHHHHHHHHHHTT--
-HHHHHHHHHHHHHHHHTT-
-HHHHHHHHHHHHHHHHH--
-HHHHHHHHHHHHHHHHHT-
-HHHHHHHHHHHHHHHHHH-
-HHHHHHHHHHHHHHHHHT-
-HHHHHHHHHHHHHHHHT--
-HHHHHHHHHHHHHHHHH--
-HHHHHHHHHHHHHHHHHH-
-HHHHHHHHHHHHHHHHH--
-HHHHHHHHHHHHHHHTT--
-HHHHHHHHHHHHHHHHHT-
-HHHHHHHHHHHHHHHHTT-
-HHHHHHHHHHHHHHHTTT-
-HHHHHHHHHHHHHHHHH--
-HHHHHHHHHHHHHHHHHH-
-HHHHHHHHHHHHHHHHHH-
-HHHHHHHHHHHHHHHHHH-
-HHHHHHHHHHHHHHHHHH-
-HHHHHHHHHHHHHHHTT--
-HHHHHHHHHHHHHHHHHH-
-HHHHHHHHHHHHHHHHHH-
-HHHHHHHHHHHHHHHHHH-
-HHHHHHHHHHHHHHHHTT-
-HHHHHHHHHHHHHHHHTT-
-HHHHHHHHHHHHHHHHTT-
-HHHHHHHHHHHHHHHHHH-
-HHHHHHHHHHHHHHHHHH-
-HHHHHHHHHHHHHHHHHH-
-HHHHHHHHHHHHHHHHHH-
-HHHHHHHHHHHHHHHHHH-
-HHHHHHHHHHHHHHHHHH-
-HHHHHHHHHHHHHHHHHH-
-HHHHHHHHHHHHHHHHTT-
-HHHHHHHHHHHHHHHHHH-
-HHHHHHHHHHHHHHHHHH-
-HHHHHHHHHHHHHHHHHH-
-HHHHHHHHHHHHHHHHHH-
-HHHHHHHHHHHHHHHHHH-
-HHHHHHHHHHHHHHHHTT-
-HHHHHHHHHHHHHHHHHH-
-HHHHHHHHHHHHHHHHHH-
-HHHHHHHHHHHHHHHHHH-
-HHHHHHHHHHHHHHHHTT-
-HHHHHHHHHHHHHHHHHH-
-HHHHHHHHHHHHHHHHHT-
-HHHHHHHHHHHHHHHHHH-
-HHHHHHHHHHHHHHHHHH-
-HHHHHHHHHHHHHHHHHH-
-HHHHHHHHHHHHHHHHHH-
-HHHHHHHHHHHHHHHHHH-
-HHHHHHHHHHHHHHHHHH-
-HHHHHHHHHHHHHHHHHH-
-HHHHHHHHHHHHHHHHHH-
-HHHHHHHHHHHHHHHHHT-
-HHHHHHHHHHHHHHHHHH-
-HHHHHHHHHHHHHHHHHH-
-HHHHHHHHHHHHHHHHHH-
-HHHHHHHHHHHHHHHHHH-
-HHHHHHHHHHHHHHHHHH-
-HHHHHHHHHHHHHHHHHH-
-HHHHHHHHHHHHHHHHTT-
-HHHHHHHHHHHHHHHHHH-
-HHHHHHHHHHHHHHHHHH-
-HHHHHHHHHHHHHHHHTT-
-HHHHHHHHHHHHHHHHTT-
-HHHHHHHHHHHHHHHHHH-
-HHHHHHHHHHHHHHHHHH-
-HHHHHHHHHHHHHHHHHH-
-HHHHHHHHHHHHHHHHHT-
-HHHHHHHHHHHHHHHHHT-
-HHHHHHHHHHHHHHTTT--
-HHHHHHHHHHHHHHTTTT-
-HHHHHHHHHHHHHHHHH--
-HHHHHHHHHHHHHHHHH--
-HHHHHHHHHHHHHHTTS--
-HHHHHHHHHHHHHHHHS--
-HHHHHHHHHHHHHHHHS--
-HHHHHHHHHHHHHHHHH--
-HHHHHHHHHHHHHHTTS--
-HHHHHHHHHHHHHHHHS--
-HHHHHHHHHHHHHHHHH--
-HHHHHHHHHHHHHHHHH--
-HHHHHHHHHHHHHHTTTT-
-HHHHHHHHHHHHHHTTS--
-HHHHHHHHHHHHHHHTT--
-HHHHHHHHHHHHHTGGG--
-HHHHHHHHHHHHHHHTT--
-HHHHHHHHHHHHHHHTT--
-HHHHHHHHHHHHHHHHH--
-HHHHHHHHHHHHHHHHH--
-HHHHHHHHHHHHHHHTT--
-HHHHHHHHHHHHHHHHH--
-HHHHHHHHHHHHHHTTT--
-HHHHHHHHHHHHHHTTS--
--HHHHHHHHHHHHHTTT--
-HHHHHHHHHHHHHHHTT--
--HHHHHHHHHHHHHHHH--
-HHHHHHHHHHHHHHHTS--
--HHHHHHHHHHHHHHTT--
-HHHHHHHHHHHHHHHHH--
-HHHHHHHHHHHHHHHTT--
-HHHHHHHHHHHHHHHHT--
-HHHHHHHHHHHHHHHTT--
-HHHHHHHHHHHHHHHTT--
-HHHHHHHHHHHHHHHHTT-
-TTHHHHHHHHHHHHHHHH-
-HHHHHHHHHHHHHHHHHH-
-HHHHHHHHHHHHHHHHHH-
-HHHHHHHHHHHHHHHTTT-
-HHHHHHHHHHHHHHHTTT-
-HHHHHHHHHHHHHHHHHH-
-HHHHHHHHHHHHHHHTTT-
-HHHHHHHHHHHHHHHHHH-
-HHHHHHHHHHHHHHHHHH-
-HHHHHHHHHHHHHHHHHH-
-HHHHHHHHHHHHHHHHHH-
-HHHHHHHHHHHHHHHHHT-
-HHHHHHHHHHHHHHHHHH-
-HHHHHHHHHHHHHHTTT--
-HHHHHHHHHHHHHHHTT--
-HHHHHHHHHHHHHHTT---
-HHHHHHHHHHHHGGGGS--
-HHHHHHHHHHTSGGGGS--
-HHHHHHHHHTTGGGGG---
-HHHHHHHHHTTGGGTTTT-
-HHHHHHHHHHTGGGGGTT-
-HHHHHHHHHTTGGGGSTT-
-HHHHHHHHHH--TTS----
-HHHHHHHHTT-TTGGGTT-
-HHHHHHHHSS-TTGGG---
-HHHHHHHTT--HHHHS---
-HHHHHHHHH--HHHH-S--
-HHHHHHHHH--HHHH-TT-
-HHHHHHHTT--HHHHSTT-
-HHHHHHHHH--HHHHTTT-
-HHHHHHHHHS-HHHHTTT-
-HHHHHHHHT--HHHHHTT-
-HHHHHHHHH--GGGT-TT-
-HHHHHHTTS--GGGS-TT-
-HHHHHHHHTTGGGGS-TT-
-HHHHHHHHHT-GGGS-TT-
-HHHHHHHHT-GGGGTGGG-
-HHHHHHHHH--GGGGTTT-
-HHHHHHHHH--GGGSSS--
-HHHHHHHHT-GGGGSSTT-
-HHHHHHHHTTHHHHHGGG-
-HHHHHHHHTTHHHHS-S--
-HHHHHHHHTTGGGGS-TT-
-HHHHHHHHH-HHHHT-S--
-HHHHHHHHH-TGGGS-TT-
-HHHHHHHHHTTTTTT-TT-
-HHHHHHHHTTTTGGGSS--
-HHHHHHHHHSHHHHHTTT-
-HHHHHHHHHSHHHHHTTT-
-HHHHHHHHHHHHHHT----
-HHHHHHHHTTHHHHT-TT-
-HHHHHHHHTTHHHHH-TT-
-HHHHHHHHTTHHHHTSTT-
-HHHHHHHHHHHHHHTTS--
-HHHHHHHHTTHHHHHHHH-
-HHHHHHHHTTHHHHHHTT-
-HHHHHHHHTTHHHHHHH--
-HHHHHHHHHTHHHHHHTT-
-HHHHHHHHHTHHHHHHHH-
-HHHHHHHHHHHHHHHHTT-
-HHHHHHHHTTHHHHHHTT-
-HHHHHHHHTTHHHHHHHH-
-HHHHHHHHTTHHHHHHHH-
-HHHHHHHHHTHHHHHHTT-
-HHHHHHHHHTHHHHHHHH-
-HHHHHHHHTSHHHHHHHH-
-HHHHHHHHTTHHHHHHHH-
-HHHHHHHHTTHHHHHHH--
-HHHHHHHHTTHHHHHHHH-
-HHHHHHHHTTHHHHHHHT-
-HHHHHHHHHTHHHHHHHT-
-HHHHHHHHHSHHHHHHTT-
-HHHHHHHHHTHHHHHHH--
-HHHHHHHHHTHHHHHHHT-
-HHHHHHHHHTHHHHHHHT-
-HHHHHHHHHSHHHHHHHH-
-HHHHHHHHHHHHHHHHH--
-HHHHHHHHHSHHHHHHH--
-HHHHHHHHTTHHHHHHH--
-HHHHHHHHHSHHHHHHHT-
-HHHHHHHHHSHHHHHHHH-
-HHHHHHHHHTHHHHHHH--
-HHHHHHHHTTHHHHHHHT-
-HHHHHHHTT-HHHHHHH--
-HHHHHHHTTSHHHHHHH--
-HHHHHHHHTSHHHHHHHT-
-HHHHHHHHHTHHHHHHHH-
-HHHHHHHHHHHHHHHHTT-
-HHHHHHHHHTHHHHHHHT-
--HHHHHHHHHHHHHHHHT-
-HHHHHHHHHHHHHHHHH--
-HHHHHHHHTTHHHHHHTT-
-HHHHHHHHTTHHHHHHHT-
-HHHHHHHHHTHHHHHHHT-
-HHHHHHHHTTHHHHHHHT-
-HHHHHHHHHSHHHHHHH--
--HHHHHHHHTHHHHHHTT-
-HHHHHHHHTTHHHHHHHT-
--HHHHHHHHHHHHHHHTT-
--HHHHHHHHSHHHHHHHT-
--HHHHHHHHSHHHHHHHH-
--HHHHHHHHHHHHHHHTT-
--TTHHHHHTTHHHHHTT--
--HHHHHHHHHHHHHHHHT-
--HHHHHHHHHHHHHHHHT-
--HHHHHHHHHHHHHHHHT-
--HHHHHHHHTHHHHHHHT-
--HHHHHHHTTHHHHHHHT-
--HHHHHHHHHHHHHHHHH-
--HHHHHHHTTHHHHHHHT-
--HHHHHHHHHHHHHHHHT-
--HHHHHHHHTHHHHHHHT-
--HHHHHHHHSHHHHHHHT-
--HHHHHHHHTHHHHHHHT-
--HHHHHTTTTHHHHHHHT-
--HHHHHHHHHHHHHHHHH-
--HHHHHHHHTHHHHHHHH-
--HHHHHHHHTHHHHHHH--
--HHHHHHHHTHHHHHHHT-
--HHHHHHHHTHHHHHHHH-
--HHHHHHHHTHHHHHHHT-
--HHHHHHHHTHHHHHHHH-
--HHHHHHHHTHHHHHHHT-
--HHHHHHHHTHHHHHHHT-
--HHHHHTTTTHHHHHHTT-
--HHHHHHHHTHHHHHHHH-
--HHHHHHHHTHHHHHHHT-
-THHHHHHTTTHHHHHHH--
--HHHHHHHHTHHHHHHH--
--HHHHHHHHSHHHHHHTT-
--HHHHHHHHTHHHHHHHT-
--HHHHHHHHTHHHHHHTT-
-HHHHHHHHHTHHHHHHHT-
--HHHHHHTTTHHHHHHHT-
--HHHHHHHHHTTHHHHHT-
--HHHHHHHTTHHHHHHHT-
--HHHHHHHTTHHHHHHHT-
--HHHHHHHHHHHHHHHH--
--HHHHHHTTTHHHHHHH--
--HHHHHHHHHHHHHHHH--
--HHHHHHHHHHHHHHHS--
--HHHHHHHTTHHHHHHH--
--HHHHHHHHHHHHHHHH--
--HHHHHHHHHHHHHHHH--
--HHHHHHHHHHHHHHTT--
--HHHHHHHHHHHHHHHT--
--HHHHHHHHHHHHHHTT--
--HHHHHHHHHHHHHHHH--
--HHHHHHHHHHHHHHHH--
--HHHHHHHHHHHHHHHH--
--HHHHHHHHHHHHHHHH--
--HHHHHHHHHHHHHHHT--
--HHHHHHHHHHHHHHHT--
--HHHHHHHHHHHHHHHH--
--HHHHHHHHHHHHHHHH--
--HHHHHHHHHHHHHHTT--
--HHHHHHHHHHHHHHHH--
--HHHHHHHHHHHHHHHT--
--HHHHHHHHHHHHHHHT--
--HHHHHHHHHHHHHHHH--
--HHHHHHHHHHHHHHHT--
--HHHHHHHHHHHHHHHH--
--HHHHHHHHHHHHHHHT--
-THHHHHHHHHHHHHHTT--
--HHHHHHHHHHHHHHHH--
--HHHHHHHHHHHHHHTS--
--HHHHHHHHHHHHHHHH--
--HHHHHHHHHHHHHHHH--
--HHHHHHHHHHHHHHHS--
--HHHHHHHHHHHHHHHT--
--HHHHHHHHHHHHHHHT--
--HHHHHHHHHHHHHHTT--
--HHHHHHHHHHHHHHHH--
--HHHHHHHHHHHHHHHT--
--HHHHHHHHHHHHHHTT--
--HHHHHHHHHHHHHHHT--
--HHHHHHHHHHHHHTTS--
--HHHHHHHHHHHHHHHH--
--HHHHHHHHHHHHHHHH--
--HHHHHHHHHHHHHHTT--
--HHHHHHHHHHHHHHTT--
--HHHHHHHHHHHHHHHS--
--HHHHHHHHHHHHHHHH--
--HHHHHHHHHHHHHTTT--
--HHHHHHHHHHHHHHHH--
--HHHHHHHHHHHHHHHH--
--HHHHHHHHHHHHHHHH--
--HHHHHHHHHHHHHTTS--
--HHHHHHHHHHHHHTTT--
--HHHHHHHHHHHHHHHH--
--HHHHHHHHHHHHHHHH--
--HHHHHHHHHHHHGGGT--
--HHHHHHHHHHHHHHHH--
--HHHHHHHHHHHHHHHH--
--HHHHHHHHHHHHHTTT--
--HHHHHHHHHHHHHTTT--
--HHHHHHHHHHHHHHHS--
--HHHHHHHHHHHHHHHS--
--HHHHHHHHHHHHHTTT--
--HHHHHHHHHHHHHHTT--
--HHHHHHHHHHHHHHTT--
--HHHHHHHHHHHHHTTT--
--HHHHHHHHHHHHHTTT--
--HHHHHHHHHHHHHHTT--
--HHHHHHHHHHHHHHHH--
--HHHHHHHHHHHHHHHH--
--HHHHHHHHHHHHHHHH--
--HHHHHHHHHHHHHTTT--
--HHHHHHHHHHHHHHHH--
--HHHHHHHHHHHHHHTT--
--HHHHHHHHHHHHHHHH--
--HHHHHHHHHHHHHTTT--
--HHHHHHHHHHHHHHTT--
--HHHHHHHHHHHHHHHH--
--HHHHHHHHHHHHHHTT--
--TTHHHHHHHHHHHHHH--
-THHHHHHHHHHHHHHHH--
--HHHHHHHHHHHHHHHH--
--HHHHHHHHHHHHHHHH--
--HHHHHHHHHHHHHHHH--
--HHHHHHHHHHHHHHHH--
--HHHHHHHHHHHHHHHH--
--HHHHHHHHHHHHHHHH--
--HHHHHHHHHHHHHHTT--
--HHHHHHHHHHHHHHHH--
--HHHHHHHHHHHHHHHH--
--HHHHHHHHHHHHHHHH--
--HHHHHHHHHHHHHHHH--
--HHHHHHHHHHHHHHHS--
--HHHHHHHHHHHHHTTS--
--HHHHHHHHHHHHHTTT--
--HHHHHHHHHHHHHHTT--
--HHHHHHHHHHHHHHHH--
--HHHHHHHHHHHHHHTT--
--HHHHHHHHHHHHHHTT--
--HHHHHHHHHHHHHHHH--
--HHHHHHHHHHHHHHTT--
--HHHHHHHHHHHHHHHH--
--HHHHHHHHHHHHHHTT--
--HHHHHHHHHHHHHHTT--
--HHHHHHHHHHHHHHTT--
--HHHHHHHHHHHHHHTT--
--HHHHHHHHHHHHHHTT--
--HHHHHHHHHHHHHHTT--
--HHHHHHHHHHHHHHTT--
--HHHHHHHHHHHHHHTT--
--HHHHHHHHHHHHHHHH--
--HHHHHHHHHHHHHHHH--
--HHHHHHHHHHHHHTTT--
--HHHHHHHHHHHHHHTT--
--HHHHHHHHHHHHHHTT--
--HHHHHHHHHHHHHHTT--
--HHHHHHHHHHHHHHHH--
--HHHHHHHHHHHHHHHH--
--HHHHHHHHHHHHHHTT--
--HHHHHHHHHHHHHHTT--
--HHHHHHHHHHHHHHHH--
--TTHHHHHHHHHHHHTT--
--HHHHHHHHHHHHHHHH--
--HHHHHHHHHHHHHHHH--
--HHHHHHHHHHHHHHHH--
--HHHHHHHHHHHHHHHH--
--HHHHHHHHHHHHHHHH--
--HHHHHHHHHHHHHHHH--
--HHHHHHHHHHHHHHTT--
--HHHHHHHHHHHHHHHH--
--HHHHHHHHHHHHHHTT--
--HHHHHHHHHHHHHHTT--
--HHHHHHHHHHHHHHTT--
--HHHHHHHHHHHHHHTT--
--HHHHHHHHHHHHHTTT--
--HHHHHHHHHHHHHHTT--
--HHHHHHHHHHHHHHTT--
--HHHHHHHHHHHHHHTT--
--HHHHHHHHHHHHHHTT--
--HHHHHHHHHHHHHHTT--
--HHHHHHHHHHHHHHTT--
--HHHHHHHHHHHHHHTT--
--HHHHHHHHHHHHHHTT--
-THHHHHHHHHHHHHHTT--
--HHHHHHHHHHHHHHTT--
--HHHHHHHHHHHHHHHH--
--HHHHHHHHHHHHHHHH--
--HHHHHHHHHHHHHHHH--
--HHHHHHHHHHHHHHTT--
--HHHHHHHHHHHHHHTT--
--HHHHHHHHHHHHHHTT--
--HHHHHHHHHHHHHHTT--
--HHHHHHHHHHHHHHTT--
--HHHHHHHHHHHHHHTT--
--HHHHHHHHHHHHHHTT--
--HHHHHHHHHHHHHHHH--
--HHHHHHHHHHHHHHTT--
--HHHHHHHHHHHHHHTT--
--HHHHHHHHHHHHHHHH--
--HHHHHHHHHHHHHHHH--
--HHHHHHHHHHHHHHTT--
--HHHHHHHHHHHHHHTT--
--HHHHHHHHHHHHHHHH--
--HHHHHHHHHHHHHHHH--
--HHHHHHHHHHHHHHHH--
--HHHHHHHHHHHHHHTT--
--HHHHHHHHHHHHHHHH--
--HHHHHHHHHHHHHHTT--
--HHHHHHHHHHHHHHTT--
--HHHHHHHHHHHHHHHH--
--HHHHHHHHHHHHHHHH--
--HHHHHHHHHHHHHHHH--
--HHHHHHHHHHHHHHTT--
--HHHHHHHHHHHHHHHH--
--HHHHHHHHHHHHHHTT--
--HHHHHHHHHHHHHHTT--
--HHHHHHHHHHHHHHHH--
--HHHHHHHHHHHHHHHH--
--HHHHHHHHHHHHHHHT--
--HHHHHHHHHHHHHHHH--
--HHHHHHHHHHHHHHHH--
--HHHHHHHHHHHHHHHH--
--HHHHHHHHHHHHHHHT--
--HHHHHHHHHHHHHHHH--
--HHHHHHHHHHHHHHHH--
--HHHHHHHHHHHHHHHS--
--HHHHHHHHHHHHHHHS--
--HHHHHHHHHHHHHHHS--
--HHHHHHHHHHHHHHTT--
--HHHHHHHHHHHHHHHH--
--HHHHHHHHHHHHHHHH--
--HHHHHHHHHHHHHHHH--
--HHHHHHHHHHHHHHHH--
--HHHHHHHHHHHHHHHH--
--HHHHHHHHHHHHHHHH--
--HHHHHHHHHHHHHHHH--
--HHHHHHHHHHHHHHTT--
--HHHHHHHHHHHHHHTT--
--HHHHHHHHHHHHHHTT--
--HHHHHHHHHHHHHHTT--
--HHHHHHHHHHHHHHTT--
--HHHHHHHHHHHHHTTS--
--HHHHHHHHHHHHHHTT--
--HHHHHHHHHHHHHH----
--HHHHHHHHHHHHHHTT--
--HHHHHHHHHHHHHTT---
--HHHHHHHHHHHHHHH---
--HHHHHHHHHHHHHHHT--
--HHHHHHHHHHHHHHHS--
--HHHHHHHHHHHHHHTT--
--HHHHHHHHHHHHHHHH--
--HHHHHHHHHHHHHHHT--
--HHHHHHHHHHHHHHHH--
--HHHHHHHHHHHHHHHH--
--HHHHHHHHHHHHHHHH--
--HHHHHHHHHHHHHHTT--
--HHHHHHHHHHHHHHTT--
--HHHHHHHHHHHHHTTS--
--HHHHHHHHHHHHHHHH--
--HHHHHHHHHHHHHHHH--
--HHHHHHHHHHHHHHHH--
--HHHHHHHHHHHHHHHS--
--HHHHHHHHHHHHHHHH--
--HHHHHHHHHHHHHHHH--
--HHHHHHHHHHHHHHTT--
--HHHHHHHHHHHHHHHT--
--HHHHHHHHHHHHHHHS--
-HHHHHHHHHHHHHHHHS--
-HHHHHHHHHHHHHHHHS--
-HHHHHHHHHHHHHHHS---
-HHHHHHHHHHHHHHHHT--
-HHHHHHHHHHHHHHHHT--
-HHHHHHHHHHHHHHHHH--
-HHHHHHHHHHHHHHHHH--
-HHHHHHHHHHHHHHHHT--
-HHHHHHHHHHHHHHHHH--
-HHHHHHHHHHHHHHHTS--
-HHHHHHHHHHHHHHHHH--
-HHHHHHHHHHHHHHHHT--
-HHHHHHHHHHHHHHHHT--
-HHHHHHHHHHHHHHHHT--
-HHHHHHHHHHHHHHHHH--
-HHHHHHHHHHHHHHTTS--
-HHHHHHHHHHHHHHHTT--
-HHHHHHHHHHHHHHHH---
-HHHHHHHHHHHHHHHHH--
-HHHHHHHHHHHHHHHTT--
-HHHHHHHHHHHHHHHTS--
-HHHHHHHHHHHHHHHHS--
-HHHHHHHHHHHHHHHTT--
-HHHHHHHHHHHHHHHHT--
-HHHHHHHHHHHHHHHHH--
-HHHHHHHHHHHHHHHHT--
-HHHHHHHHHHHHHHHTT--
-HHHHHHHHHHHHHHHTT--
-HHHHHHHHHHHHHHHTT--
-HHHHHHHHHHHHHHHHH--
-HHHHHHHHHHHHHHHHH--
-HHHHHHHHHHHHHHHHS--
-HHHHHHHHHHHHHHHHH--
-HHHHHHHHHHHHHHHHT--
-HHHHHHHHHHHHHHHHH--
-HHHHHHHHHHHHHHHTT--
-HHHHHHHHHHHHHHHHT--
-HHHHHHHHHHHHHHHHH--
-HHHHHHHHHHHHHHHTT--
-HHHHHHHHHHHHHHHTT--
-HHHHHHHHHHHHHHHTT--
-HHHHHHHHHHHHHHHHT--
-HHHHHHHHHHHHHHHHH--
-HHHHHHHHHHHHHHHHT--
-HHHHHHHHHHHHHHHHT--
-HHHHHHHHHHHHHHHHH--
-HHHHHHHHHHHHHHHTT--
-HHHHHHHHHHHHHHHTT--
-HHHHHHHHHHHHHHHTT--
-HHHHHHHHHHHHHHHTT--
-HHHHHHHHHHHHHHHTT--
-HHHHHHHHHHHHHHTTT--
-HHHHHHHHHHHHHHHTT--
-HHHHHHHHHHHHHHHTT--
-HHHHHHHHHHHHHHHTT--
-HHHHHHHHHHHHHHHTS--
-HHHHHHHHHHHHHHHTT--
-HHHHHHHHHHHHHHHTT--
-HHHHHHHHHHHHHHHTT--
-HHHHHHHHHHHHHHHTT--
-HHHHHHHHHHHHHHHTT--
-HHHHHHHHHHHHHHHTT--
-HHHHHHHHHHHHHHHTT--
-HHHHHHHHHHHHHHHTT--
-HHHHHHHHHHHHHHHHT--
-HHHHHHHHHHHHHHHHH--
-HHHHHHHHHHHHHHHTT--
-HHHHHHHHHHHHHHTTT--
-HHHHHHHHHHHHHHHHH--
-HHHHHHHHHHHHHHTTS--
-HHHHHHHHHHHHHHHTT--
-HHHHHHHHHHHHHHHHH--
-HHHHHHHHHHHHHHTTT--
-HHHHHHHHHHHHHHHTT--
-HHHHHHHHHHHHHHHHH--
-HHHHHHHHHHHHHHTTT--
-HHHHHHHHHHHHHHHHH--
-HHHHHHHHHHHHHHHHT--
-HHHHHHHHHHHHHHHHH--
-HHHHHHHHHHHHHHHHH--
-HHHHHHHHHHHHHHHHH--
-HHHHHHHHHHHHHHHTT--
-HHHHHHHHHHHHHHHHH--
-HHHHHHHHHHHHHHHHH--
-HHHHHHHHHHHHHHHHS--
-HHHHHHHHHHHHHHHHH--
-HHHHHHHHHHHHHHHHT--
-HHHHHHHHHHHHHHHHS--
-HHHHHHHHHHHHHHHHH--
-HHHHHHHHHHHHHHHTT--
-HHHHHHHHHHHHHHHTT--
-HHHHHHHHHHHHHHHTT--
-HHHHHHHHHHHHHHHHT--
-HHHHHHHHHHHHHHHHT--
-HHHHHHHHHHHHHHHHT--
-HHHHHHHHHHHHHHHHH--
-HHHHHHHHHHHHHHHHH--
-HHHHHHHHHHHHHHHHH--
-HHHHHHHHHHHHHHHHT--
-HHHHHHHHHHHHHHHHHT-
-HHHHHHHHHHHHHHHHT--
--HHHHHHHHHHHHHHHTT-
-HHHHHHHHHHHHHHHHHH-
-HHHHHHHHHHHHHHHHTT-
-HHHHHHHHHHHHHHHHHH-
-HHHHHHHHHHHHHHHHHH-
-HHHHHHHHHHHHHHHHHH-
-HHHHHHHHHHHHHHHHTT-
-HHHHHHHHHHHHHHHHHH-
-HHHHHHHHHHHHHHHHHH-
-HHHHHHHHHHHHHHHHHH-
-HHHHHHHHHHHHHHHHHT-
-HHHHHHHHHHHHHHHHHH-
-HHHHHHHHHHHHHHHHHH-
-HHHHHHHHHHHHHHHHHH-
-HHHHHHHHHHHHHHHHHH-
-HHHHHHHHHHHHHHHTT--
-HHHHHHHHHHHHHHHTT--
-HHHHHHHHHHHHHHHHHH-
-HHHHHHHHHHHHHHHTT--
-HHHHHHHHHHHHHHHHT--
-TTHHHHHHHHHHHHHTTT-
-HHHHHHHHHHHHHHHTTT-
-HHHHHHHHHHHHHHHHHH-
-HHHHHHHHHHHHHHHHHH-
-HHHHHHHHHHHHHHHHHH-
-HHHHHHHHHHHHHHHHHH-
-HHHHHHHHHHHHHHHHTT-
-HHHHHHHHHHHHHHHTTT-
-HHHHHHHHHHHHHHHHHH-
-HHHHHHHHHHHHHHHHHH-
-HHHHHHHHHHHHHHHHHH-
-HHHHHHHHHHHHHHHHHH-
-HHHHHHHHHHHHHHHHHT-
-HHHHHHHHHHHHHHHHHT-
-HHHHHHHHHHHHHHHHHT-
-HHHHHHHHHHHHHHHHHT-
-HHHHHHHHHHHHHHHHTT-
-HHHHHHHHHHHHHHHGGG-
-HHHHHHHHHHHHHHHHTT-
-HHHHHHHHHHHHHHHHHT-
-HHHHHHHHHHHHHHHHHH-
-HHHHHHHHHHHHHHHHT--
-HHHHHHHHHHHHHHHHTT-
-HHHHHHHHHHHHHHHHHT-
-HHHHHHHHHHHHHHHHTT-
-HHHHHHHHHHHHHHHHHH-
-HHHHHHHHHHHHHHHHHH-
-HHHHHHHHHHHHHHHHHH-
-TTHHHHHHHHHHHHHHTT-
-TTTHHHHHHHHHHHHHTT-
--SHHHHHHHHHHHHHHTT-
-TTHHHHHHHHHHHHHHHH-
-TTHHHHHHHHHHHHHHHH-
-TTHHHHHHHHHHHHHHTT-
-TTHHHHHHHHHHHHHHTT-
-TTHHHHHHHHHHHHHHTT-
-TTHHHHHHHHHHHHHHHH-
-TTTHHHHHHHHHHHHHTT-
-TTTHHHHHHHHHHHHHHH-
-TTTHHHHHHHHHHHHHHT-
-TTTHHHHHHHHHHHHHHT-
-TTTHHHHHHHHHHHHHHT-
-TTTHHHHHHHHHHHHHHT-
-TTTHHHHHHHHHHHHHHT-
-TTTHHHHHHHHHHHHHHH-
-TTTHHHHHHHHHHHHHTT-
-TTTHHHHHHHHHHHHHHT-
-TTTHHHHHHHHHHHHHHH-
-TTTHHHHHHHHHHHHHHT-
-TTTHHHHHHHHHHHHHHT-
-TTTHHHHHHHHHHHHHTT-
--SSHHHHHHHHHHHHHHH-
-GGGHHHHHHHHHHHHHHT-
-TT-HHHHHHHHHHHHGGG-
--STHHHHHHHHHHHHTTT-
-TT-HHHHHHHHHHHHHHT-
-GGGHHHHHHHHHHHHHTT-
--TTHHHHHHHHHHHHHTT-
-GGGHHHHHHHHHHHHHHT-
-TT-HHHHHHHHHHHHTT--
-TT-HHHHHHHHHHHHHTT-
-TT-HHHHHHHHHHHHHH--
-TT-HHHHHHHHHHHHHT--
-GGGHHHHHHHHHHHHHH--
-TTTHHHHHHHHHHHHTT--
-TT-HHHHHHHHHHHHTT--
-GGGHHHHHHHHHHHHHTT-
-TTTHHHHHHHHHHHHHH--
-TTTHHHHHHHHHHHHHHH-
-GGGHHHHHHHHHHHHHH--
-GGGHHHHHHHHHHHHTT--
--STHHHHHHHHHHHHHHT-
--S-HHHHHHHHHHHHHTT-
--S-HHHHHHHHHHHHHHT-
-TT-HHHHHHHHHHHHHHT-
-TTTHHHHHHHHHHHHHHT-
-GGGHHHHHHHHHHHHHTT-
--TTHHHHHHHHHHHHHHH-
-GGGHHHHHHHHHHHHHTT-
-GGGHHHHHHHHHHHHHH--
-GGGHHHHHHHHHHHHHHH-
-TTTHHHHHHHHHHHHHHH-
-TTTHHHHHHHHHHHHHHH-
--TTHHHHHHHHHHHHHHH-
--SSHHHHHHHHHHHHTT--
-TTTHHHHHHHHHHHHTT--
-GGGHHHHHHHHHHHHHT--
-TTTHHHHHHHHHHHHHTT-
-TTTHHHHHHHHHHHHHTT-
-HHHHHHHHHHHHHHHHHH-
-TTTHHHHHHHHHHHHHHH-
-TTTHHHHHHHHHHHHHHH-
-TTTHHHHHHHHHHHHHHH-
-TT-HHHHHHHHHHHHHHH-
-TTTHHHHHHHHHHHHHHH-
-TT-HHHHHHHHHHHHHHH-
-TTTHHHHHHHHHHHHHHH-
-TTSHHHHHHHHHHHHHHH-
-TT-HHHHHHHHHHHHHHH-
-TT-HHHHHHHHHHHHHHH-
-TTTHHHHHHHHHHHHHHH-
-TT-HHHHHHHHHHHHHHH-
-TT-HHHHHHHHHHHHHHH-
-TT-HHHHHHHHHHHHHHT-
-TTSHHHHHHHHHHHHHHH-
-TT-HHHHHHHHHHHHHHH-
-TTTHHHHHHHHHHHHHTT-
-TTTHHHHHHHHHHHHHHH-
-TTTHHHHHHHHHHHHHTT-
-TTTHHHHHHHHHHHHHTT-
-TTTHHHHHHHHHHHHHHH-
-TTTHHHHHHHHHHHHHHH-
-TTTHHHHHHHHHHHHHTT-
-TTTHHHHHHHHHHHHHT--
-TTTHHHHHHHHHHHHHTT-
-TTTHHHHHHHHHHHHHTT-
-TTTHHHHHHHHHHHHHTT-
-TTTHHHHHHHHHHHHHHH-
-TT-HHHHHHHHHHHHHHT-
-TTTHHHHHHHHHHHHHHT-
-TTTHHHHHHHHHHHHHTT-
-TTTHHHHHHHHHHHHHTT-
-TTTHHHHHHHHHHHHHHH-
-TTTHHHHHHHHHHHHHTT-
-TTTHHHHHHHHHHHHHHH-
-TTTHHHHHHHHHHHHHTT-
-TTTHHHHHHHHHHHTTS--
-TTTHHHHHHHHHHHHHTT-
-GGGHHHHHHHHHHHHHHH-
-TTTHHHHHHHHHHHHHHH-
-TT-HHHHHHHHHHHHHTT-
-TTTHHHHHHHHHHHHHTT-
-TTSHHHHHHHHHHHHHTT-
-GGGHHHHHHHHHHHHHHH-
-GGGHHHHHHHHHHHHHHH-
-GGGHHHHHHHHHHHHTTT-
-GGGHHHHHHHHHHHHHHH-
-GGGHHHHHHHHHHHHHTT-
-GGGHHHHHHHHHHHHHHH-
-GGGHHHHHHHHHHHHHTT-
-TTTHHHHHHHHHHHHHHH-
-TTTHHHHHHHHHHHHHHH-
-TT-HHHHHHHHHHHHHTT-
-TTTHHHHHHHHHHHHHTT-
-TTTHHHHHHHHHHHHHHH-
-TTTHHHHHHHHHHHHHTT-
-TTTHHHHHHHHHHHHHHH-
-GGGHHHHHHHHHHHHHHH-
-TTSHHHHHHHHHHHHHHH-
-TTSHHHHHHHHHHHHHHH-
-GGGHHHHHHHHHHHHHHH-
-GGGHHHHHHHHHHHHHHH-
-TT-HHHHHHHHHHHHHHH-
-TTTHHHHHHHHHHHHHHH-
-TTSHHHHHHHHHHHHHHH-
-TT-HHHHHHHHHHHHHH--
-TT-HHHHHHHHHHHHHTT-
-GGGHHHHHHHHHHHHTT--
-TTTHHHHHHHHHHHHTT--
-GGGHHHHHHHHHHHHTT--
-GGGHHHHHHHHHHHHTT--
-TTTHHHHHHHHHHHHTT--
-TTTHHHHHHHHHHHHHHT-
-GGGHHHHHHHHHHHHTT--
-GGGHHHHHHHHHHHHT---
-GGGHHHHHHHHHHHHHTT-
-TTSHHHHHHHHHHHHTT--
-GGGHHHHHHHHHHHHS---
-GGGHHHHHHHHHHHHTT--
-GGGHHHHHHHHHHHHTT--
-GGGHHHHHHHHHHHHHTT-
-GGGHHHHHHHHHHHHTT--
-TTSHHHHHHHHHHHHTT--
--TTHHHHHHHHHHHHHHH-
-GGGHHHHHHHHHHHHHHH-
-GGGHHHHHHHHHHHHHHH-
-GGGHHHHHHHHHHHHHTT-
-GGGHHHHHHHHHHHHHTT-
-GGGHHHHHHHHHHHHHHH-
-GGGHHHHHHHHHHHHHHT-
-GGGHHHHHHHHHHHHHHH-
-TTSHHHHHHHHHHHHHHT-
-TTSHHHHHHHHHHHHHHT-
-TT-HHHHHHHHHHHHHHH-
-TTTHHHHHHHHHHHHHTT-
-TTTHHHHHHHHHHHHHTT-
-TTTHHHHHHHHHHHHHHT-
-TTTHHHHHHHHHHHHHHT-
-TTTHHHHHHHHHHHHHTT-
-TTTHHHHHHHHHHHHHH--
-TTSHHHHHHHHHHHHHHH-
-GGGHHHHHHHHHHHHHTT-
-TTTHHHHHHHHHHHHHHT-
-TTTHHHHHHHHHHHHHHT-
-TTTHHHHHHHHHHHHHHH-
-TTTHHHHHHHHHHHHHT--
-TTTHHHHHHHHHHHHHH--
-TTTHHHHHHHHHHHHHHH-
-TTSHHHHHHHHHHHHHHH-
-TTTHHHHHHHHHHHHHHH-
-GGGHHHHHHHHHHHHHTT-
-TTTHHHHHHHHHHHHTTT-
-GGGHHHHHHHHHHHHTTT-
-TTSHHHHHHHHHHHHHHH-
-TTTHHHHHHHHHHHHHHH-
-TTSHHHHHHHHHHHHHTT-
-TTTHHHHHHHHHHHHHTT-
-TTTHHHHHHHHHHHHHH--
-TTTHHHHHHHHHHHHHHT-
-GGGHHHHHHHHHHHHHHH-
-GGGHHHHHHHHHHHHHTT-
-GGGHHHHHHHHHHHHHTT-
-GGGHHHHHHHHHHHHHHT-
-GGGHHHHHHHHHHHHHHH-
-GGGHHHHHHHHHHHHHHH-
-GGGHHHHHHHHHHHHHHT-
-GGGHHHHHHHHHHHHHTT-
-GGGHHHHHHHHHHHHHHH-
-GGGHHHHHHHHHHHHHT--
-TTSHHHHHHHHHHHHHHH-
-GGGHHHHHHHHHHHHHHT-
-GGGHHHHHHHHHHHHHHH-
-GGGHHHHHHHHHHHHHHH-
-GGGHHHHHHHHHHHHHH--
-GGGHHHHHHHHHHHHHHH-
-GGGHHHHHHHHHHHHHTT-
--TTHHHHHHHHHHHHHT--
-TTSHHHHHHHHHHHHHHT-
-GGGHHHHHHHHHHHHHHH-
-GGGHHHHHHHHHHHHHHH-
-GGGHHHHHHHHHHHHHHH-
-TT-HHHHHHHHHHHHHTT-
-GGGHHHHHHHHHHHHHH--
-GGGHHHHHHHHHHHHHHT-
-TT-HHHHHHHHHHHHHHH-
-GGGHHHHHHHHHHHHHHT-
-GGGHHHHHHHHHHHHHHT-
-TTSHHHHHHHHHHHHHHT-
-TT-HHHHHHHHHHHHTTT-
--S-HHHHHHHHHHHHHHH-
-GGGHHHHHHHHHHHHTTT-
-TTTHHHHHHHHHHHHHTT-
-GGGHHHHHHHHHHHHHHH-
-GGGHHHHHHHHHHHHHHT-
-GGGHHHHHHHHHHHHHTT-
-GGGHHHHHHHHHHHHHTT-
-GGGHHHHHHHHHHHHTTT-
-GGGHHHHHHHHHHHHHHH-
-GGGHHHHHHHHHHHHHHH-
-GGGHHHHHHHHHHHHHHH-
-HHHHHHHHHHHHHHHHHT-
-GGGHHHHHHHHHHHHHHT-
-GGGHHHHHHHHHHHHHHH-
-GGGHHHHHHHHHHHHHHH-
-GGGHHHHHHHHHHHHHHH-
-TTTHHHHHHHHHHHHHHH-
--SSHHHHHHHHHHHHHHH-
-TTTHHHHHHHHHHHHHHH-
-TTTHHHHHHHHHHHHHHH-
-TTTHHHHHHHHHHHHHHH-
-TTTHHHHHHHHHHHHHHH-
-GGGHHHHHHHHHHHHHHH-
-TTTHHHHHHHHHHHHHHH-
-TTTHHHHHHHHHHHHHHH-
-TTTHHHHHHHHHHHHHHH-
-TTTHHHHHHHHHHHHHHH-
-TTTHHHHHHHHHHHHHHH-
-TTTHHHHHHHHHHHHHHH-
-TTTHHHHHHHHHHHHHHH-
-TTTHHHHHHHHHHHHHHH-
-GGGHHHHHHHHHHHHHTT-
-GGGHHHHHHHHHHHHHHH-
-GGGHHHHHHHHHHHHHHH-
-GGGHHHHHHHHHHHHHHH-
-GGGHHHHHHHHHHHHHHH-
-GGGHHHHHHHHHHHHHHH-
-GGGHHHHHHHHHHHHHHH-
-GGGHHHHHHHHHHHHHHH-
-GGGHHHHHHHHHHHHHTT-
-TTTHHHHHHHHHHHHHHH-
-TTTHHHHHHHHHHHHHHH-
-TTTHHHHHHHHHHHHHHH-
-TTTHHHHHHHHHHHHHHT-
-TTTHHHHHHHHHHHHHHT-
-TTTHHHHHHHHHHHHHTT-
-TTTHHHHHHHHHHHHHTT-
-TTTHHHHHHHHHHHHHHT-
-TTTHHHHHHHHHHHHHT--
-TTTHHHHHHHHHHHHHHT-
-TTTHHHHHHHHHHHHHHT-
-TTTHHHHHHHHHHHHHHT-
-TTTHHHHHHHHHHHHHHT-
-TTTHHHHHHHHHHHHHTT-
-TTTHHHHHHHHHHHHHHT-
-GGGHHHHHHHHHHHHHHT-
-TTTHHHHHHHHHHHHHTT-
-GGGHHHHHHHHHHHHHHH-
-GGGHHHHHHHHHHHHHHT-
-GGGHHHHHHHHHHHHHHT-
-GGGHHHHHHHHHHHHHHH-
-TTTHHHHHHHHHHHHHHH-
-GGGHHHHHHHHHHHHHTT-
-GGGHHHHHHHHHHHHHHT-
-GGGHHHHHHHHHHHHHHH-
-GGGHHHHHHHHHHHHHHH-
-GGGHHHHHHHHHHHHHTT-
-GGGHHHHHHHHHHHHHHT-
-GGGHHHHHHHHHHHHHHT-
-GGGHHHHHHHHHHHHHHT-
-GGGHHHHHHHHHHHHHHH-
-GGGHHHHHHHHHHHHTT--
-GGGHHHHHHHHHHHHHH--
-GGGHHHHHHHHHHHHHH--
-TTTHHHHHHHHHHHHHHT-
-GGGHHHHHHHHHHHHHT--
--TTHHHHHHHHHHHHHHH-
-GGGHHHHHHHHHHHHHHH-
-GGGHHHHHHHHHHHHHHT-
-TTSHHHHHHHHHHHHHHH-
-GGGHHHHHHHHHHHHHHH-
-GGGHHHHHHHHHHHHHHH-
-GGGHHHHHHHHHHHHHHH-
-TTSHHHHHHHHHHHHHHH-
-GGGHHHHHHHHHHHHHHH-
-GGGHHHHHHHHHHHHHHT-
-TTTHHHHHHHHHHHHHHH-
-TTTHHHHHHHHHHHHHHT-
-GGGHHHHHHHHHHHHHHH-
-TTTHHHHHHHHHHHHHHT-
--TTHHHHHHHHHHHHHHH-
--TTHHHHHHHHHHHHHHH-
-GGGHHHHHHHHHHHHHTT-
--TTHHHHHHHHHHHHHHH-
-TTTHHHHHHHHHHHHHHH-
-GGGHHHHHHHHHHHHHHH-
-GGGHHHHHHHHHHHHHH--
-GGGHHHHHHHHHHHHHHH-
-GGGHHHHHHHHHHHHHTT-
-GGGHHHHHHHHHHHHHTT-
-GGGHHHHHHHHHHHHHTT-
--TTHHHHHHHHHHHHHHH-
-GGGHHHHHHHHHHHHHHH-
-GGGHHHHHHHHHHHHHHH-
-GGGHHHHHHHHHHHHHHH-
-GGGHHHHHHHHHHHHHT--
-GGGHHHHHHHHHHHHHTT-
-GGGHHHHHHHHHHHHHTT-
-GGGHHHHHHHHHHHHHHH-
-GGGHHHHHHHHHHHHHHH-
-GGGHHHHHHHHHHHHHHH-
-GGGHHHHHHHHHHHHHHH-
-TTSHHHHHHHHHHHHHHH-
-GGGHHHHHHHHHHHHHHH-
--TTHHHHHHHHHHHHHHH-
-TTTHHHHHHHHHHHHHHH-
--TTHHHHHHHHHHHHHHH-
--SSHHHHHHHHHHHHHHT-
-GGGHHHHHHHHHHHHHHH-
--TTHHHHHHHHHHHHHHH-
--SSHHHHHHHHHHHHHHH-
-GGGHHHHHHHHHHHHHHH-
-GGGHHHHHHHHHHHHHHH-
-GGGHHHHHHHHHHHHHHT-
--TTHHHHHHHHHHHHHTT-
-GGGHHHHHHHHHHHHHTT-
-TTSHHHHHHHHHHHHHT--
-GGGHHHHHHHHHHHHHHT-
-GGGHHHHHHHHHHHHHH--
-GGGHHHHHHHHHHHHHH--
--TTHHHHHHHHHHHHHH--
-GGGHHHHHHHHHHHHHH--
--TTHHHHHHHHHHHTTT--
--SSHHHHHHHHHHHHHH--
-GGGHHHHHHHHHHHHHH--
--TTHHHHHHHHHHHHHH--
-GGGHHHHHHHHHHHHHH--
-GGGHHHHHHHHHHHHHH--
-GGGHHHHHHHHHHHHHH--
-TTSHHHHHHHHHHHHTT--
--TTHHHHHHHHHHHHHH--
-TTTHHHHHHHHHHHTTT--
-GGGHHHHHHHHHHHHHH--
-TTSHHHHHHHHHHHHHH--
-GGGHHHHHHHHHHHHHH--
-GGGHHHHHHHHHHHTTT--
--TTHHHHHHHHHHHHHH--
-GGGHHHHHHHHHHHHTT--
-GGGHHHHHHHHHHHHTT--
-GGGHHHHHHHHHHHTTT--
-TTTHHHHHHHHHHHHTT--
-TTSHHHHHHHHHHHHHH--
-GGGHHHHHHHHHHHTTT--
-GGGHHHHHHHHHHHHTT--
-TTSHHHHHHHHHHHHTT--
-TTTHHHHHHHHHHHHTS--
-TTTHHHHHHHHHHHHTT--
-TTTHHHHHHHHHHHHHT--
-TTTHHHHHHHHHHHHTT--
-TTTHHHHHHHHHHHHHH--
-TTTHHHHHHHHHHHHHH--
-TTTHHHHHHHHHHHTTS--
-TTTHHHHHHHHHHHHHH--
-TTTHHHHHHHHHHHHHT--
-TTTHHHHHHHHHHHHHH--
-TTTHHHHHHHHHHHHHH--
-TTTHHHHHHHHHHHHHH--
-TTTHHHHHHHHHHHHHH--
-TTTHHHHHHHHHHHHTT--
-TTTHHHHHHHHHHHHHH--
-TTTHHHHHHHHHHHHHH--
-TTTHHHHHHHHHHHHHH--
-TTTHHHHHHHHHHHHHH--
-TTTHHHHHHHHHHHHHT--
-TTTHHHHHHHHHHHHTT--
-TTTHHHHHHHHHHHHHH--
-TTTHHHHHHHHHHHHHH--
-TTTHHHHHHHHHHHHHT--
-TTTHHHHHHHHHHHHHH--
-TTTHHHHHHHHHHHTTS--
-TTTHHHHHHHHHHHHTT--
-TTTHHHHHHHHHHHHHH--
-TTTHHHHHHHHHHHHHH--
-TTTHHHHHHHHHHHHHT--
-TTTHHHHHHHHHHHHTT--
-TTTHHHHHHHHHHHHTT--
-TTTHHHHHHHHHHHHHH--
-TTTHHHHHHHHHHHHHH--
-TTTHHHHHHHHHHHHTT--
-TTTHHHHHHHHHHHHHH--
-TTTHHHHHHHHHHHHHH--
-TTTHHHHHHHHHHHHHS--
-TTTHHHHHHHHHHHHHH--
-TTTHHHHHHHHHHHHHH--
-TTTHHHHHHHHHHHHHH--
-TTTHHHHHHHHHHHHH---
-TTTHHHHHHHHHHHHTT--
-TTTHHHHHHHHHHHHHH--
-GGGHHHHHHHHHHHHTT--
-GGGHHHHHHHHHHHHTT--
-GGGHHHHHHHHHHHHTT--
-GGGHHHHHHHHHHHHTT--
-TTTHHHHHHHHHHHHTT--
-TTTHHHHHHHHHHHHHT--
-GGGHHHHHHHHHHHHHH--
-GGGHHHHHHHHHHHTTT--
-GGGHHHHHHHHHHHHHTT-
-GGGHHHHHHHHHHHHHH--
-TTSHHHHHHHHHHHHHTT-
--SSHHHHHHHHHHHHHHH-
-GGGHHHHHHHHHHHHHHH-
-TTSHHHHHHHHHHHHHTT-
-GGGHHHHHHHHHHHHHTT-
--TTHHHHHHHHHHHHHHH-
-TTTHHHHHHHHHHHHTTT-
-GGGHHHHHHHHHHHHHHT-
-GGGHHHHHHHHHHHHTTT-
-GGGHHHHHHHHHHHHHTT-
-GGGHHHHHHHHHHHHTTT-
-GGGHHHHHHHHHHHHHTT-
-GGGHHHHHHHHHHHHHTT-
-GGGHHHHHHHHHHHHHHH-
--SSHHHHHHHHHHHHHHH-
-GGGHHHHHHHHHHHHHTT-
-GGGHHHHHHHHHHHHHHT-
-GGGHHHHHHHHHHHHHTT-
--TTHHHHHHHHHHHHHTT-
--TTHHHHHHHHHHHHTTT-
-TTSHHHHHHHHHHHHHTT-
--TTHHHHHHHHHHHHHTT-
-GGGHHHHHHHHHHHHHHH-
-GGGHHHHHHHHHHHHHHH-
-GGGHHHHHHHHHHHHHHT-
-TTSHHHHHHHHHHHHHH--
-TTSHHHHHHHHHHHHHHT-
-GGGHHHHHHHHHHHHHHT-
-GGGHHHHHHHHHHHHHHT-
-GGGHHHHHHHHHHHHHH--
-TTTHHHHHHHHHHHHHH--
-GGGHHHHHHHHHHHHHH--
-TTSHHHHHHHHHHHHHT--
--TTHHHHHHHHHHHHHT--
--SSHHHHHHHHHHHHHS--
-GGGHHHHHHHHHHHHHS--
-GGGHHHHHHHHHHHHHH--
-GGGHHHHHHHHHHHTTS--
--TTHHHHHHHHHHHHHS--
-GGGHHHHHHHHHHHHHT--
-TTSHHHHHHHHHHHHHS--
--TTHHHHHHHHHHHHHS--
-GGGHHHHHHHHHHHHHS--
-GGGHHHHHHHHHHHHHS--
-GGGHHHHHHHHHHHHHS--
-GGGHHHHHHHHHHHHHT--
-GGGHHHHHHHHHHHHHHT-
--TTHHHHHHHHHHHHHHT-
--TTHHHHHHHHHHHHTTT-
-GGGHHHHHHHHHHHHTT--
-TTSHHHHHHHHHHHHHHT-
-GGGHHHHHHHHHHHHHHT-
-GGGHHHHHHHHHHHHHHT-
-TTSHHHHHHHHHHHHHHT-
--TTHHHHHHHHHHHHHHT-
-GGGHHHHHHHHHHHHTT--
-GGGHHHHHHHHHHHHHHT-
-GGGHHHHHHHHHHHTTTT-
-GGGHHHHHHHHHHHHHHT-
-GGGHHHHHHHHHHHHHHH-
-GGGHHHHHHHHHHHHHHT-
--SSHHHHHHHHHHHHHHT-
-GGGHHHHHHHHHHHHHHT-
-TTSHHHHHHHHHHHTTTT-
-TTTHHHHHHHHHHHHHH--
-GGGHHHHHHHHHHHHHH--
-GGGHHHHHHHHHHHHTT--
-GGGHHHHHHHHHHHHHH--
-GGGHHHHHHHHHHHTTTT-
-GGGHHHHHHHHHHHHHHT-
-TTSHHHHHHHHHHHTTTT-
-GGGHHHHHHHHHHHTTTT-
--TTHHHHHHHHHHHTTTT-
-GGGHHHHHHHHHHHHHHT-
-GGGHHHHHHHHHHHTTT--
-TTTHHHHHHHHHHHHHHH-
-GGGHHHHHHHHHHHHTT--
-TTTHHHHHHHHHHHHHHT-
-TTTHHHHHHHHHHHHHTT-
-TTTHHHHHHHHHHHHHTT-
-GGGHHHHHHHHHHHHGGG-
-TTTHHHHHHHHHHHHHHT-
-TTTHHHHHHHHHHHHHHT-
-TTTHHHHHHHHHHHHTT--
--TTHHHHHHHHHHHTTTT-
-GGGHHHHHHHHHHHHGGG-
-TTSHHHHHHHHHHHHHTT-
-GGGHHHHHHHHHHHHHHH-
--TTHHHHHHHHHHHHHHH-
-GGGHHHHHHHHHHHHHHH-
-GGGHHHHHHHHHHHHHHH-
-GGGHHHHHHHHHHHHHHH-
-GGGHHHHHHHHHHHHHTT-
-TTSHHHHHHHHHHHHHHH-
-GGGHHHHHHHHHHHHHHT-
--TTHHHHHHHHHHHHHHT-
-GGGHHHHHHHHHHHHHTT-
-GGGHHHHHHHHHHHHHHT-
-GGGHHHHHHHHHHHHTT--
-GGGHHHHHHHHHHHHHHT-
-TTSHHHHHHHHHHHHHTT-
-TT-HHHHHHHHHHHHHH--
-TTTHHHHHHHHHHHHHHT-
-HHHHHHHHHHHHHHHHTT-
--TTHHHHHHHHHHHHHH--
-GGGTTHHHHHHHHHHHHT-
-TTSHHHHHHHHHHHHHTT-
-GGGHHHHHHHHHHHHHTT-
-GGGHHHHHHHHHHHHHTT-
-GGGHHHHHHHHHHHHHHT-
-TTSHHHHHHHHHHHHHHT-
-GGGHHHHHHHHHHHHHTT-
-GGGHHHHHHHHHHHHHTT-
-TTTHHHHHHHHHHHHTTT-
--TTHHHHHHHHHHHHHTT-
-TTSHHHHHHHHHHHHHTT-
-GGGHHHHHHHHHHHHHH--
-GGGHHHHHHHHHHHHHH--
-TTSHHHHHHHHHHHHTT--
-GGGHHHHHHHHHHHHHHT-
-TTTHHHHHHHHHHHHHTT-
-GGGHHHHHHHHHHHHHTT-
-GGGHHHHHHHHHHHHHHT-
-GGGHHHHHHHHHHHHHHH-
-GGGHHHHHHHHHHHHHHH-
-GGGHHHHHHHHHHHHHHH-
-GGGHHHHHHHHHHHHHHH-
-GGGHHHHHHHHHHHHHHH-
--SSHHHHHHHHHHHHHHT-
-TTTHHHHHHHHHHHHHHH-
-GGGHHHHHHHHHHHHHHH-
-TTTHHHHHHHHHHHHHHH-
-TTTHHHHHHHHHHHHHTT-
-TTTHHHHHHHHHHHHHHH-
-GGGHHHHHHHHHHHHHHH-
-TTTHHHHHHHHHHHHHHT-
-TTTHHHHHHHHHHHHHHH-
-TTTHHHHHHHHHHHHHHH-
-TTTHHHHHHHHHHHHHTT-
-GGGHHHHHHHHHHHHHHH-
-TTTHHHHHHHHHHHHTTT-
-GGGHHHHHHHHHHHHHTT-
-TTTHHHHHHHHHHHHHTT-
-GGGHHHHHHHHHHHHHHH-
-TTSHHHHHHHHHHHHHTT-
-TTTHHHHHHHHHHHHHHH-
-GGGHHHHHHHHHHHHHHH-
-TTTHHHHHHHHHHHHHHH-
-TTSHHHHHHHHHHHHHTT-
-TTTHHHHHHHHHHHHHHH-
-GGGHHHHHHHHHHHHHHH-
-TTTHHHHHHHHHHHHHHH-
-TTSHHHHHHHHHHHHHHT-
-TTTHHHHHHHHHHHHHHH-
-TTTHHHHHHHHHHHHHTT-
--TTHHHHHHHHHHHHHHH-
-TTTHHHHHHHHHHHHHTT-
-TTTHHHHHHHHHHHHHHH-
-TTTHHHHHHHHHHHHHTT-
-TTTHHHHHHHHHHHHHHH-
-HHHHHHHHHHHHHHHHTT-
-TTTHHHHHHHHHHHHHTT-
-TTTHHHHHHHHHHHHHTT-
-GGGHHHHHHHHHHHHHHH-
-TTTHHHHHHHHHHHHHH--
-TTTHHHHHHHHHHHHHHH-
-TTTHHHHHHHHHHHHHTT-
-TTTHHHHHHHHHHHHHTT-
-TTTHHHHHHHHHHHHHHH-
-TTTHHHHHHHHHHHHHH--
-GGGHHHHHHHHHHHHTT--
-TTSHHHHHHHHHHHHHHH-
-TTSHHHHHHHHHHHHHHH-
-TTTHHHHHHHHHHHHHHT-
-GGGHHHHHHHHHHHHHHH-
-TTTHHHHHHHHHHHHHTT-
-GGGHHHHHHHHHHHHHHT-
-GGGHHHHHHHHHHHHHH--
-TTTHHHHHHHHHHHHHTT-
-GGGHHHHHHHHHHHHHTT-
-TTSHHHHHHHHHHHHHTT-
-TTTHHHHHHHHHHHHTTT-
-GGGHHHHHHHHHHHHTTT-
-GGGHHHHHHHHHHHHHHH-
-GGGHHHHHHHHHHHHHHH-
-TTTHHHHHHHHHHHHHHH-
-TTSHHHHHHHHHHHHHTT-
-TTTHHHHHHHHHHHHHTT-
--TTHHHHHHHHHHHHHT--
-GGGHHHHHHHHHHHHHHT-
-GGGHHHHHHHHHHHHHTT-
-TTTHHHHHHHHHHHHHHT-
-GGGHHHHHHHHHHHHHHT-
-TTTHHHHHHHHHHHHHTT-
-GGGHHHHHHHHHHHHHHH-
-TTTHHHHHHHHHHHHHHT-
-TTTHHHHHHHHHHHHHTT-
-TTSHHHHHHHHHHHHHTT-
--TTHHHHHHHHHHHHHHT-
-GGGHHHHHHHHHHHHHHT-
-GGGHHHHHHHHHHHHHTT-
-TTSHHHHHHHHHHHHHTT-
-GGGHHHHHHHHHHHHHH--
-GGGHHHHHHHHHHHHHHT-
-GGGHHHHHHHHHHHHHHH-
--SSHHHHHHHHHHHHHHT-
-GGGHHHHHHHHHHHHHTT-
-GGGHHHHHHHHHHHHHTT-
-TTSHHHHHHHHHHHHHTT-
-GGGHHHHHHHHHHHHHHT-
--TTHHHHHHHHHHHHHHT-
--TTHHHHHHHHHHHHHHT-
-GGGHHHHHHHHHHHHHH--
-GGGHHHHHHHHHHHHHTT-
--SSHHHHHHHHHHHHHH--
--SSHHHHHHHHHHHHHTT-
--SSHHHHHHHHHHHHHTT-
--SSHHHHHHHHHHHHHT--
--TTHHHHHHHHHHHHTT--
--TTHHHHHHHHHHHHHH--
--TTHHHHHHHHHHHHHHT-
--TTHHHHHHHHHHHHHHT-
--SSHHHHHHHHHHHHHHT-
--SSHHHHHHHHHHHHHHT-
--SSHHHHHHHHHHHHHHT-
--TTHHHHHHHHHHHHHHT-
--SSHHHHHHHHHHHHHS--
--TTHHHHHHHHHHHHHTT-
--TTHHHHHHHHHHHHHHT-
--TTHHHHHHHHHHHHHH--
--SSHHHHHHHHHHHHHT--
--SSHHHHHHHHHHHHTT--
--TTHHHHHHHHHHHHHHT-
--SSHHHHHHHHHHHHHHT-
--TTHHHHHHHHHHHHHHT-
--TTHHHHHHHHHHHHTT--
--TTHHHHHHHHHHHHHHH-
--TTHHHHHHHHHHHHHHT-
--TTHHHHHHHHHHHHHTT-
--TTHHHHHHHHHHHHHHH-
--TTHHHHHHHHHHHHHH--
--TTHHHHHHHHHHHHHTT-
--TTHHHHHHHHHHHHHHT-
--TTHHHHHHHHHHHHHTT-
--TTHHHHHHHHHHHHHTT-
--SSHHHHHHHHHHHHHTT-
--TTHHHHHHHHHHHHHH--
--TTHHHHHHHHHHHHHTT-
--TTHHHHHHHHHHHHHTT-
--SSHHHHHHHHHHHHHTT-
--TTHHHHHHHHHHHHHHT-
--TTHHHHHHHHHHHHHHT-
--TTHHHHHHHHHHHHHTT-
--TTTTHHHHHHHHHHHHH-
--TTHHHHHHHHHHHHHTT-
--TTHHHHHHHHHHHHHHH-
--TTHHHHHHHHHHHHHHH-
--SSHHHHHHHHHHHHHHH-
--TTHHHHHHHHHHHHHHH-
--TTHHHHHHHHHHHHHHH-
--TTHHHHHHHHHHHHHHT-
--SSHHHHHHHHHHHHHHH-
--SSHHHHHHHHHHHHHTT-
--TTHHHHHHHHHHHHHHT-
--SSHHHHHHHHHHHHHHH-
--SSHHHHHHHHHHHHHHT-
--SSHHHHHHHHHHHHHHT-
--SSHHHHHHHHHHHHHHH-
--TTHHHHHHHHHHHHHH--
--TTHHHHHHHHHHHHHHT-
--TTHHHHHHHHHHHHHHH-
--SSHHHHHHHHHHHHHHH-
--TTHHHHHHHHHHHHHHH-
--SSHHHHHHHHHHHHHHH-
--TTHHHHHHHHHHHHHTT-
--SSHHHHHHHHHHHHHHH-
--TTHHHHHHHHHHHHHTT-
--TTHHHHHHHHHHHHTTT-
--TTHHHHHHHHHHHHHHT-
--SSHHHHHHHHHHHHHHT-
--TTHHHHHHHHHHHHHHH-
--TTHHHHHHHHHHHHHHH-
--SSHHHHHHHHHHHHHHH-
--SSHHHHHHHHHHHHHHH-
--TTHHHHHHHHHHHHHTT-
--TTHHHHHHHHHHHHHHH-
--TTHHHHHHHHHHHHHH--
--SSHHHHHHHHHHHHHTT-
--SSHHHHHHHHHHHHHHT-
--SSHHHHHHHHHHHHHHH-
--TTHHHHHHHHHHHHHHH-
--TTHHHHHHHHHHHHHHH-
--TTHHHHHHHHHHHHHHH-
--TTHHHHHHHHHHHHHHH-
--TTHHHHHHHHHHHHHTT-
--SSHHHHHHHHHHHHHHT-
--TTHHHHHHHHHHHHHHT-
--SSHHHHHHHHHHHHHHT-
--TTHHHHHHHHHHHHHHH-
--TTHHHHHHHHHHHHHTT-
--TTHHHHHHHHHHHHHHH-
--TTTTHHHHHHHHHHHHH-
--TTHHHHHHHHHHHHHHH-
--HHHHHHHHHHHHHHHTT-
--TTHHHHHHHHHHHHHTT-
--TTHHHHHHHHHHHHHTT-
--TTHHHHHHHHHHHHHTT-
--SSHHHHHHHHHHHHHHH-
--TTHHHHHHHHHHHHHHH-
--TTHHHHHHHHHHHHHHT-
--TTHHHHHHHHHHHHHTT-
--SSHHHHHHHHHHHHHT--
--SSHHHHHHHHHHHHHH--
--TTHHHHHHHHHHHHHH--
--TTHHHHHHHHHHHTTT--
--TTHHHHHHHHHHHHTT--
--TTHHHHHHHHHHHHTT--
--TTHHHHHHHHHHHHHH--
--TTHHHHHHHHHHHHHH--
--TTHHHHHHHHHHHHHH--
--TTHHHHHHHHHHHHTT--
--SSHHHHHHHHHHHTTT--
--TTHHHHHHHHHHHHHH--
--SSHHHHHHHHHHHHTT--
--SSHHHHHHHHHHHHTT--
--SSHHHHHHHHHHHHHH--
--TTHHHHHHHHHHHHHH--
--SSHHHHHHHHHHHHTT--
--TTHHHHHHHHHHHHTT--
--TTHHHHHHHHHHHHHH--
--TTHHHHHHHHHHHHHH--
--TTHHHHHHHHHHHHTT--
--SSHHHHHHHHHHHHHH--
--TTHHHHHHHHHHHHTT--
--SSHHHHHHHHHHHHHH--
--TTHHHHHHHHHHHHHH--
--TTHHHHHHHHHHHHHT--
--SSHHHHHHHHHHHHTT--
--TTHHHHHHHHHHHHHH--
-GGGHHHHHHHHHHHHHH--
-GGGHHHHHHHHHHHHHH--
-GGGHHHHHHHHHHHHHH--
-GGGHHHHHHHHHHHHHH--
-TTTHHHHHHHHHHHHTT--
-TTTHHHHHHHHHHHHTT--
-TTTHHHHHHHHHHHHHH--
-GGGHHHHHHHHHHHHHH--
-GGGHHHHHHHHHHHHHH--
-GGGHHHHHHHHHHHHHH--
--TTHHHHHHHHHHHHTT--
-TTSHHHHHHHHHHHHHT--
--TTHHHHHHHHHHHHTT--
-TTSHHHHHHHHHHHHHS--
-TTTHHHHHHHHHHHTTT--
--TTHHHHHHHHHHHHTT--
-TTTHHHHHHHHHHHHTS--
-GGGHHHHHHHHHHHHTT--
--TTHHHHHHHHHHHHHH--
-TTSHHHHHHHHHHHHTT--
-GGGHHHHHHHHHHHTTT--
-TTSHHHHHHHHHHHHTT--
-TTSHHHHHHHHHHHHHH--
--TTHHHHHHHHHHHHTT--
--TTHHHHHHHHHHHHTT--
--TTHHHHHHHHHHHHTT--
--TTHHHHHHHHHHHHTT--
--SSHHHHHHHHHHHHHH--
--S-HHHHHHHHHHHHHH--
--S-HHHHHHHHHHHHHH--
--S-HHHHHHHHHHHHTT--
--S-HHHHHHHHHHHHHH--
--S-HHHHHHHHHHHHHH--
--S-HHHHHHHHHHHHHH--
--S-HHHHHHHHHHHHTT--
--S-HHHHHHHHHHHHHH--
--S-HHHHHHHHHHHHTT--
--SSHHHHHHHHHHHHTT--
--S-HHHHHHHHHHHHHT--
--SSHHHHHHHHHHHHHH--
--TTHHHHHHHHHHHHHH--
--SSHHHHHHHHHHHHHT--
--SSHHHHHHHHHHHHHH--
--S-HHHHHHHHHHHHHH--
--S-HHHHHHHHHHHHHH--
--S-HHHHHHHHHHHHHTT-
--S-HHHHHHHHHHHHHHH-
--S-HHHHHHHHHHHHHHT-
--S-HHHHHHHHHHHHHHT-
--S-HHHHHHHHHHHHHH--
--S-HHHHHHHHHHHHHTT-
--S-HHHHHHHHHHHHHTT-
--STHHHHHHHHHHHHHHH-
--S-HHHHHHHHHHHHHTT-
--S-HHHHHHHHHHHHHHH-
--S-HHHHHHHHHHHHHHH-
--S-HHHHHHHHHHHHHHT-
--S-HHHHHHHHHHHHHHT-
--S-HHHHHHHHHHHHHTT-
--S-HHHHHHHHHHHHHTT-
--S-HHHHHHHHHHHHHTT-
--S-HHHHHHHHHHHHHHT-
--S-HHHHHHHHHHHHHHH-
--S-HHHHHHHHHHHHHHH-
--S-HHHHHHHHHHHHHTT-
--S-HHHHHHHHHHHHHTT-
--S-HHHHHHHHHHHHHHH-
--STHHHHHHHHHHHHHHH-
--S-HHHHHHHHHHHTTT--
--STHHHHHHHHHHHHHTT-
--S-HHHHHHHHHHHHHTT-
--S-HHHHHHHHHHHHHHH-
--S-HHHHHHHHHHHHHTT-
--S-HHHHHHHHHHHHHTT-
--S-HHHHHHHHHHHHHTT-
--S-HHHHHHHHHHHHHTT-
--S-HHHHHHHHHHHHHTT-
--S-HHHHHHHHHHHHHHH-
--S-HHHHHHHHHHHHHHH-
--S-HHHHHHHHHHHHHHH-
--S-HHHHHHHHHHHHHHH-
--S-HHHHHHHHHHHHHHH-
--S-HHHHHHHHHHHHHHH-
--S-HHHHHHHHHHHHHHH-
--SSHHHHHHHHHHHHHHT-
--S-HHHHHHHHHHHHHTT-
--S-HHHHHHHHHHHHHTT-
--S-HHHHHHHHHHHHHHH-
--SSHHHHHHHHHHHHHHH-
--SSHHHHHHHHHHHHHTT-
--S-HHHHHHHHHHHHHTT-
--S-HHHHHHHHHHHHHHH-
--S-HHHHHHHHHHHHHHH-
--SSHHHHHHHHHHHHHHT-
--TTHHHHHHHHHHHHHHH-
--SSHHHHHHHHHHHHHHH-
--SSHHHHHHHHHHHHHTT-
--SSHHHHHHHHHHHHHTT-
--SSHHHHHHHHHHHHHTT-
--SSHHHHHHHHHHHHTT--
--SSHHHHHHHHHHHHHHT-
--S-HHHHHHHHHHHHHHH-
--TTHHHHHHHHHHHHHHT-
--TTHHHHHHHHHHHHHTT-
--S-HHHHHHHHHHHHHTT-
--SSHHHHHHHHHHHHHTT-
--SSHHHHHHHHHHHHHTT-
--TTHHHHHHHHHHHHHT--
--TTHHHHHHHHHHHHHS--
--TTHHHHHHHHHHHHTS--
--SSHHHHHHHHHHHHHS--
--SSHHHHHHHHHHHHHH--
--TTHHHHHHHHHHHHHH--
--TTHHHHHHHHHHHHHH--
--TTHHHHHHHHHHHHTT--
--TTHHHHHHHHHHHHHHH-
--SSHHHHHHHHHHHHHHH-
--SSHHHHHHHHHHHHHHH-
--TTHHHHHHHHHHHHHTT-
--TTHHHHHHHHHHHHHHH-
--TTHHHHHHHHHHHHHHT-
--TTHHHHHHHHHHHHHTT-
--TTHHHHHHHHHHHHHHH-
--TTHHHHHHHHHHHHHHT-
--SSHHHHHHHHHHHHHHT-
--SSHHHHHHHHHHHHHHH-
--TTHHHHHHHHHHHHHHH-
--SSHHHHHHHHHHHHHHH-
--TTHHHHHHHHHHHHHHH-
--TTHHHHHHHHHHHHHHH-
--TTHHHHHHHHHHHHHHH-
--TTHHHHHHHHHHHHHHH-
--SSHHHHHHHHHHHHHHH-
--TTHHHHHHHHHHHHHHT-
--SSHHHHHHHHHHHHHTT-
--TTHHHHHHHHHHHHHHH-
--TTHHHHHHHHHHHHHHH-
--TTHHHHHHHHHHHHHTT-
--TTHHHHHHHHHHHHHHH-
--TTHHHHHHHHHHHHHHH-
--TTHHHHHHHHHHHHHHT-
--TTHHHHHHHHHHHHHHT-
--TTHHHHHHHHHHHHHHH-
--TTHHHHHHHHHHHHHHT-
--TTHHHHHHHHHHHHHHH-
--TTHHHHHHHHHHHHHTT-
--SSHHHHHHHHHHHHHHH-
--SSHHHHHHHHHHHHHTT-
--SSHHHHHHHHHHHHHTT-
--SSHHHHHHHHHHHHHHH-
--TTHHHHHHHHHHHHHHH-
--SSHHHHHHHHHHHHTTT-
--SSHHHHHHHHHHHHHHH-
--SSHHHHHHHHHHHHHHH-
--S-HHHHHHHHHHHHHHT-
--S-HHHHHHHHHHHHHHT-
--S-HHHHHHHHHHHHHH--
--S-HHHHHHHHHHHHHHH-
--S-HHHHHHHHHHHHHHT-
--S-HHHHHHHHHHHHHHH-
--S-HHHHHHHHHHHHHHH-
--SSHHHHHHHHHHHHHH--
--SSHHHHHHHHHHHHHHT-
--S-HHHHHHHHHHHHHHT-
--S-HHHHHHHHHHHHHHT-
--S-HHHHHHHHHHHHHHT-
--S-HHHHHHHHHHHHHHT-
--S-HHHHHHHHHHHHHHT-
--S-HHHHHHHHHHHHHHT-
--S-HHHHHHHHHHHHHHT-
--S-HHHHHHHHHHHHHHH-
--SSHHHHHHHHHHHHHHT-
--SSHHHHHHHHHHHHHHH-
--S-HHHHHHHHHHHHHHH-
--S-HHHHHHHHHHHHHHH-
--S-HHHHHHHHHHHHHHH-
--S-HHHHHHHHHHHHHHH-
--S-HHHHHHHHHHHHHTT-
--S-HHHHHHHHHHHHHHH-
--S-HHHHHHHHHHHHHHH-
--S-HHHHHHHHHHHHHTT-
--S-HHHHHHHHHHHHHHH-
--S-HHHHHHHHHHHHHHH-
--S-HHHHHHHHHHHHHHH-
--S-HHHHHHHHHHHHTTT-
--S-HHHHHHHHHHHHTTT-
--S-HHHHHHHHHHHHTTT-
--S-HHHHHHHHHHHHHHH-
--S-HHHHHHHHHHHHHHH-
--S-HHHHHHHHHHHHHHH-
--SSHHHHHHHHHHHHHHH-
--S-HHHHHHHHHHHHHHH-
--S-HHHHHHHHHHHHHHH-
--S-HHHHHHHHHHHHHHH-
--S-HHHHHHHHHHHHHHH-
--S-HHHHHHHHHHHHHHH-
--S-HHHHHHHHHHHHHHH-
--S-HHHHHHHHHHHHHHH-
--S-HHHHHHHHHHHHHHT-
--S-HHHHHHHHHHHHHHH-
--S-HHHHHHHHHHHHHT--
--S-HHHHHHHHHHHHHHH-
--S-HHHHHHHHHHHHHHH-
--S-HHHHHHHHHHHHHHH-
--S-HHHHHHHHHHHHHHH-
--SSHHHHHHHHHHHHHTT-
--S-HHHHHHHHHHHHHHH-
--SSHHHHHHHHHHHHHHH-
--TTHHHHHHHHHHHHHHH-
--SSHHHHHHHHHHHHHHT-
--TTHHHHHHHHHHHHHHH-
--SSHHHHHHHHHHHHHHT-
--SSHHHHHHHHHHHHTTT-
--TTHHHHHHHHHHHHHHT-
--TTHHHHHHHHHHHHHTT-
--SSHHHHHHHHHHHHHTT-
--SSHHHHHHHHHHHHTTT-
--SSHHHHHHHHHHHHHTT-
--SSHHHHHHHHHHHHHHT-
--TTHHHHHHHHHHHHHHH-
--TTHHHHHHHHHHHHHTT-
--TTHHHHHHHHHHHHHHH-
--TTHHHHHHHHHHHHHTT-
--TTHHHHHHHHHHHHHHH-
--TTHHHHHHHHHHHHHHH-
--TTHHHHHHHHHHHHHHT-
--TTHHHHHHHHHHHHHHT-
--TTHHHHHHHHHHHHHHT-
--SSHHHHHHHHHHHHHTT-
--TTHHHHHHHHHHHHHTT-
--TTHHHHHHHHHHHHHHT-
--TTHHHHHHHHHHHHHHT-
--SSHHHHHHHHHHHHHH--
--TTHHHHHHHHHHHHHTT-
--TTHHHHHHHHHHHHHT--
--SSHHHHHHHHHHHHHHH-
--TTHHHHHHHHHHHHHHT-
--TTHHHHHHHHHHHHHHH-
--SSHHHHHHHHHHHHHHH-
--SSHHHHHHHHHHHHHHH-
--SSHHHHHHHHHHHHHHH-
--SSHHHHHHHHHHHHHTT-
--TTHHHHHHHHHHHHHHH-
--SSHHHHHHHHHHHHHHH-
--SSHHHHHHHHHHHHHHH-
--SSHHHHHHHHHHHHHHH-
--SSHHHHHHHHHHHHHHT-
--SSTTHHHHHHHHHHHHH-
--SSHHHHHHHHHHHHHHH-
--TTHHHHHHHHHHHHHHH-
--SSHHHHHHHHHHHHHHH-
--TTHHHHHHHHHHHHHHH-
--TTHHHHHHHHHHHHHHH-
--TTHHHHHHHHHHHHHHH-
--TTHHHHHHHHHHHHHHH-
--TTHHHHHHHHHHHHTTT-
--SS-HHHHHHHHHHHHTT-
--TTTHHHHHHHHHHHHHH-
--SSHHHHHHHHHHHHHH--
--SSHHHHHHHHHHHHHTT-
--TTHHHHHHHHHHHHHHH-
--SSHHHHHHHHHHHHHHH-
--S-HHHHHHHHHHHHTTT-
--SSHHHHHHHHHHHHHHH-
--SSHHHHHHHHHHHHHHH-
--SSHHHHHHHHHHHHHHT-
--SSHHHHHHHHHHHHHHT-
--TTHHHHHHHHHHHHHH--
--SSHHHHHHHHHHHHHH--
--SSHHHHHHHHHHHHHH--
--SSHHHHHHHHHHHHHH--
--SSHHHHHHHHHHHHHH--
--SSHHHHHHHHHHHHHT--
--SSHHHHHHHHHHHHHTT-
--SSHHHHHHHHHHHHHHT-
--SSHHHHHHHHHHHHHHT-
--TTHHHHHHHHHTHHHH--
--SSHHHHHHHHHHHHHH--
--SSHHHHHHHHHHHHHH--
--SSHHHHHHHHHHHHHH--
--SSHHHHHHHHHHHHHH--
--S-HHHHHHHHHHHHHT--
--S-HHHHHHHHHHHHHT--
--SSHHHHHHHHHHHHHH--
--S-HHHHHHHHHHHHHHH-
--SSHHHHHHHHHHHHHTT-
--SSHHHHHHHHHHHHTT--
--SSHHHHHHHHHHHHHTT-
--S-HHHHHHHHHHHHHHT-
--SSHHHHHHHHHHHHHHH-
--TTHHHHHHHHHHHHHHT-
--SSHHHHHHHHHHHHHTT-
--S-HHHHHHHHHHHHHTT-
--SSHHHHHHHHHHHHHHT-
--SSHHHHHHHHHHHHTT--
--S-HHHHHHHHHHHHHHH-
--S-HHHHHHHHHHHHHT--
--SSHHHHHHHHHHHHHH--
--SSHHHHHHHHHHHHHHH-
--SSHHHHHHHHHHHHHHH-
--SSHHHHHHHHHHHHHTT-
--TTHHHHHHHHHHHHHTT-
--SSHHHHHHHHHHHHHHH-
--S-HHHHHHHHHHHHHHH-
--SSHHHHHHHHHHHHHT--
--SSHHHHHHHHHHHHHHH-
--SSHHHHHHHHHHHHHH--
--SSHHHHHHHHHHHHHTT-
--SSHHHHHHHHHHHHHHH-
--SSHHHHHHHHHHHHHH--
--S-HHHHHHHHHHHHHHH-
--SSHHHHHHHHHHHHHTT-
--SSHHHHHHHHHHHHHHH-
--S-HHHHHHHHHHHHHHH-
--SSHHHHHHHHHHHHHHH-
--SSHHHHHHHHHHHHHTT-
--S-HHHHHHHHHHHHTT--
--SSHHHHHHHHHHHHHTT-
--SSHHHHHHHHHHHHHT--
--SSHHHHHHHHHHHHHTT-
--SSHHHHHHHHHHHHHH--
--SSHHHHHHHHHHHHHTT-
--SSHHHHHHHHHHHHHHT-
--S-HHHHHHHHHHHHHH--
--S-HHHHHHHHHHHHHH--
--SSHHHHHHHHHHHHHHH-
--TTHHHHHHHHHHHHHT--
--SSHHHHHHHHHHHHHHT-
--S-HHHHHHHHHHHHHT--
--S-HHHHHHHHHHHHHT--
--S-HHHHHHHHHHHHT---
--S-HHHHHHHHHHHHTT--
--SSHHHHHHHHHHHHHH--
--SSHHHHHHHHHHHHHTT-
--SSHHHHHHHHHHHHHHH-
--SSHHHHHHHHHHHHHHT-
--SSHHHHHHHHHHHHHHH-
--SSHHHHHHHHHHHHHHH-
--SSHHHHHHHHHHHHHHH-
--SSHHHHHHHHHHHHHHH-
--S-HHHHHHHHHHHHTT--
--S-HHHHHHHHHHHHHHH-
--S-HHHHHHHHHHHHHHT-
--SSHHHHHHHHHHHHTTT-
--SSHHHHHHHHHHHHTT--
--SSHHHHHHHHHHHHHTT-
--S-HHHHHHHHHHHHHHT-
--SSHHHHHHHHHHHHHH--
--SSHHHHHHHHHHHHHTT-
--SSHHHHHHHHHHHHHHT-
--SSHHHHHHHHHHHHHT--
--SSHHHHHHHHHHHHHHH-
--SSHHHHHHHHHHHHHHH-
--S-HHHHHHHHHHHHHHH-
--SSHHHHHHHHHHHHTTT-
--S-HHHHHHHHHHHHTTT-
--S-HHHHHHHHHHHHHTT-
--S-HHHHHHHHHHHHHTT-
--SSHHHHHHHHHHHHTT--
--S-HHHHHHHHHHHHHTT-
--S-HHHHHHHHHHHHHHT-
--TTHHHHHHHHHHHHHH--
--SSHHHHHHHHHHHHHHH-
--SSHHHHHHHHHHHHHHH-
--SSHHHHHHHHHHHHHHH-
--S-HHHHHHHHHHHHHHH-
--SSHHHHHHHHHHHHHH--
--SSHHHHHHHHHHHHHH--
--SSHHHHHHHHHHHHHH--
--TTHHHHHHHHHHHHHHH-
--SSHHHHHHHHHHHHHHH-
--S-HHHHHHHHHHHHHHH-
--S-HHHHHHHHHHHHHH--
--SSHHHHHHHHHHHHHH--
--SSTHHHHHHHHHHHHHT-
--TTTHHHHHHHHHHHHHT-
--TTHHHHHHHHHHHHHHT-
--TTTHHHHHHHHHHHHH--
--TTHHHHHHHHHHHHHHT-
--TTHHHHHHHHHHHHHHH-
--TTHHHHHHHHHHHHHHH-
--SSHHHHHHHHHHHHTTT-
--SSHHHHHHHHHHHHHH--
--S-HHHHHHHHHHHHHH--
--SSHHHHHHHHHHHHTT--
--SSHHHHHHHHHHHHHTT-
--S-HHHHHHHHHHHTTTT-
--SSHHHHHHHHHHHHTTT-
--S-HHHHHHHHHHHHTTT-
--SSHHHHHHHHHHHHTTT-
--SSHHHHHHHHHHHTTTT-
--SSHHHHHHHHHTTS-TT-
--S-HHHHHHHHHHHHTS--
--SSHHHHHHHHHTTTT---
--SSHHHHHHHHHTTTS---
--SSHHHHHHHHHTTSSS--
--SSHHHHHHHHHTTSSS--
--SSHHHHHHHHHTTSSS--
--SSHHHHHHHHHTTTSS--
--S-HHHHHHHHHHHHSS--
--SSHHHHHHHHHHHHSS--
--SSHHHHHHHHHHHHSS--
--SSHHHHHHHHHHHHSS--
--SSHHHHHHHHHTTSSS--
--S-HHHHHHHHHTTTSS--
--S-HHHHHHHHHTTSSS--
--SSHHHHHHHHHTTS-S--
--SSHHHHHHHHHTTTSS--
--SSHHHHHHHHHTTTSS--
--SSHHHHHHHHHTTTSS--
--SSHHHHHHHHHTTTSS--
--SSHHHHHHHHHTTSSS--
--SSHHHHHHHHHHHHSS--
--S-HHHHHHHHHTTSSS--
--SSHHHHHHHHHHTTTT--
--SSHHHHHHHHHHTTTT--
--SSHHHHHHHHHHHTSS--
--SSHHHHHHHHHHSSSS--
--SSHHHHHHHHHHTTTT--
--S-HHHHHHHHHTTSSS--
--S-HHHHHHHHHTTSSS--
--S-HHHHHHHHHTTTSS--
--S-HHHHHHHHHHHHSS--
--SSHHHHHHHHHHTTSS--
--SSHHHHHHHHHTTSSS--
--SSHHHHHHHHHTTSSS--
--TTHHHHHHHHHTTTSS--
--SSHHHHHHHHHTTSSS--
--TTHHHHHHHHHTTTSS--
--SSHHHHHHHHHTTSSS--
--SSHHHHHHHHTTTTTT--
--SSHHHHHHHHHTTTSS--
--SSHHHHHHHHHTTTSS--
--SSHHHHHHHHHHHTSS--
--SSHHHHHHHHHTTTSS--
--SSHHHHHHHHHTTTSS--
--TTHHHHHHHHHHHSSS--
--SSHHHHHHHHHHHTSS--
--SSHHHHHHHHHHHSSS--
--TTHHHHHHHHHTTSSS--
--TTHHHHHHHHHHHTSS--
--TTHHHHHHHHHHHTTS--
--TTHHHHHHHHHTTSSS--
--S-HHHHHHHHTTTTSS--
--SSHHHHHHHHHTTTSS--
--SSHHHHHHHHTTTTSS--
--SSHHHHHHHHHHHTSS--
--SSHHHHHHHHHTTSSS--
--SSHHHHHHHHHHHHSS--
--SSHHHHHHHHHHHHSS--
--TTHHHHHHHHHHHHTS--
--SSHHHHHHHHHHHHSS--
--SSHHHHHHHHHTTTSS--
--TTHHHHHHHHHHHHSS--
--TTHHHHHHHHHHHHSS--
--TTHHHHHHHHHTTSSS--
--TTHHHHHHHHHHHTTT--
--SSHHHHHHHHHHHTTT--
--SSHHHHHHHHHTTSSS--
--SSHHHHHHHHHHHTSS--
--SSHHHHHHHHHTTSSS--
--S-HHHHHHHHHHHTSS--
--S-HHHHHHHHHHHTSS--
--SSHHHHHHHHTTTTTT--
--SSHHHHHHHHHHHTSS--
--SSHHHHHHHHHTTSSS--
--S-HHHHHHHHHHHHSS--
--SSHHHHHHHHHTTSSS--
--SSHHHHHHHHHHHTTT--
--SSHHHHHHHHHHHTTT--
--SSHHHHHHHHTTTTSS--
--SSHHHHHHHHTTTTSS--
--TTHHHHHHHHHHHTTS--
--SSHHHHHHHHHHHTSS--
--SSHHHHHHHHHHHSSS--
--TTHHHHHHHHHHHTSS--
--TTHHHHHHHHHHHTTT--
--TTHHHHHHHHHHHSSS--
--SSHHHHHHHHHHHTSS--
--TTHHHHHHHHHTTTTS--
--TTHHHHHHHHHHHHTS--
--SSHHHHHHHHHHHHTS--
--TTHHHHHHHHHHHHTS--
--TTHHHHHHHHHTTSSS--
--TTHHHHHHHHHHHHSS--
--SSHHHHHHHHHHHHSS--
--S-HHHHHHHHHHHHTS--
--SSHHHHHHHHTTTSSS--
--SSHHHHHHHHHHHHTS--
--SSHHHHHHHHHHHHSS--
--TTHHHHHHHHHHHHTS--
--SSHHHHHHHHHHHHSS--
--SSHHHHHHHHHHHHSS--
--SSHHHHHHHHHHHHTS--
--TTHHHHHHHHHHHHTS--
--TTHHHHHHHHHHHHSS--
--S-HHHHHHHHHHHHTS--
--TTHHHHHHHHHHHHTS--
----HHHHHHHHHHHHSS--
--TTHHHHHHHHHHHHSS--
--TTHHHHHHHHHHHHSS--
--TTHHHHHHHHHHHHSS--
--TTHHHHHHHHHHHHTS--
----HHHHHHHHHHHHTS--
--TTHHHHHHHHHHHHTS--
--TTHHHHHHHHHHHHTS--
----HHHHHHHHHHHHTS--
----HHHHHHHHHHHHTS--
---THHHHHHHHHHHHTS--
--TTHHHHHHHHHHHHTS--
--TTHHHHHHHHHHHHTS--
--TTHHHHHHHHHHHHTS--
--TTHHHHHHHHHHHHTS--
--TTHHHHHHHHHHHHTS--
----HHHHHHHHHHHHTS--
--TTHHHHHHHHHHHHTS--
--TTHHHHHHHHHHHHSS--
--TTHHHHHHHHHHHHSS--
--TTHHHHHHHHHHHHSS--
--TTHHHHHHHHHHHHHS--
--TTHHHHHHHHHTTSSS--
--TTHHHHHHHHHHHTS---
--THHHHHHHHHHHHTTS--
--TTHHHHHHHHHHTTTT--
--THHHHHHHHHHGGGTS--
--TTHHHHHHHHHGGGTT--
--TTHHHHHHHHHGGGTT--
--TTHHHHHHHHHHTTTT--
--TTHHHHHHHHHHTTTT--
--TTHHHHHHHHHHHTTS--
--THHHHHHHHHHHTTTS--
--TTHHHHHHHHHHTTTS--
--TTHHHHHHHHHHTTTT--
--TTHHHHHHHHHHHHHS--
--THHHHHHHHHHGGGTT--
--THHHHHHHHTTGGGTT--
--THHHHHHHHTTHHHHT--
--TTHHHHHHHTTSHHHH--
--TTHHHHHHHTTGGGS---
--TTHHHHHHHTTGGGT---
--TTHHHHHHHTTGGGTS--
--TTHHHHHGGGGGGGTS--
--TTHHHHHGGGGGGGTS--
--THHHHHHGGGGSGGGS--
--TTHHHHGGGTTGGGS---
--TTHHHHHHHTTGGGSS--
--TTHHHHHHHHHGGGSS--
--TTHHHHHHHTTGGGSS--
--TTHHHHHHHTTGGGSS--
--TTHHHHHHHHHGGGSS--
--TTHHHHHHHHHHHHHS--
--TTHHHHHHHHHGGGSS--
--TTHHHHHHHHHGGGGS--
--TTHHHHHHHTTGGGSS--
--STHHHHHHHHHGGGSS--
--TTHHHHHHHTTGGGTS--
--TTHHHHHHHHHGGGSS--
--TTHHHHHHHHHGGGSS--
-TTHHHHHHHHHSGGGSS--
--TTHHHHHHHTTGGGS---
--TTHHHHHHHHHGGGS---
--TTHHHHHHHHSGGGTS--
--TTHHHHHHHHTGGGSS--
--TTHHHHHHHHTGGGTS--
--TTHHHHHHHHGGGGSS--
--TTHHHHHHHHTGGGSS--
--TTHHHHHHHHTGGGSS--
--TTHHHHHHHHHHHHHT--
--SSHHHHHHHTTTTTTT--
--TTHHHHHHHHTTTGGG--
--SSHHHHHHHHHGGGSS--
--SSHHHHHHHHHGGGSS--
--SSHHHHHHHHHGGGTS--
--TTHHHHHHHHSGGGSS--
--TTHHHHHHHHSHHHHS--
--TTHHHHHHHHTGGGTS--
--TTHHHHHHHHSGGGTS--
--SSHHHHHHHHTGGGSS--
--HHHHHHHHHHTHHHHS--
--HHHHHHHHHHTTTTSS--
--HHHHHHHHHHTGGGSS--
--HHHHHHHHHTTGGGTS--
--HHHHHHHHHHSGGGSS--
--HHHHHHHHHHHGGGTS--
--HHHHHHHHHHTGGGTS--
--HHHHHHHHHTTGGGSS--
--HHHHHHHHHTTGGGTS--
--HHHHHHHHHTTGGGTS--
--THHHHHHHHHTGGGGS--
--HHHHHHHHHHTGGGGS--
--HHHHHHHHHTTTTTS---
--SHHHHHHHHTTTTTT---
---HHHHHHHHHHTTTT---
--HHHHHHHHHHTGGGG---
--HHHHHHHHHTTGGGS---
--SHHHHHHHHHHSTTS---
--HHHHHHHHHT-HHHH---
--SHHHHHHHHHTGGGT---
--HHHHHHHHHTTGGGS---
---HHHHHHHHTTGGG----
--HHHHHHHHHHTGGGG---
--THHHHHHHHHTGGG----
---THHHHHHHT-TTTS---
---THHHHHHHHTGGGG---
---HHHHHHHHHTTTTT---
---SHHHHHHHTTTTTT---
----HHHHHHHHHHGGG---
----HHHHHHHHTGGG----
-TT-HHHHHHHHTGGGS---
--STHHHHHHHHTHHHHS--
--S-HHHHHHHHTGGGTS--
--SSHHHHHHHHTGGGSS--
-TT-HHHHHHHTTGGGSS--
----HHHHHHHHTHHHHS--
----HHHHHHHHTGGGSS--
----HHHHHHHHTGGGTS--
-TT-HHHHHHHHTGGGTS--
--S-HHHHHHHTTGGGTS--
-TT-HHHHHHHTTGGGSS--
-GGGHHHHHHHHTHHHHS--
-TT-HHHHHHHTTGGGSS--
--S-HHHHHHHH-HHHHS--
--S-HHHHHHHHTGGGTS--
-TT-HHHHHHHT-HHHHS--
--STHHHHHHHTTHHHHS--
--S-HHHHHHHTTGGGSS--
--S-HHHHHHHHTTTTTS--
--S-HHHHHHHTTTTT----
--S-HHHHHHHHHTTT----
-TT-HHHHHHHHTGGGS---
--STHHHHHHHTTGGG----
----HHHHHHHHTTTTTT--
-TT-HHHHHHHTSTTT----
-TT-HHHHHHHTTTTT----
--S-HHHHHHHTTTTT----
----HHHHHHHHHTTT-S--
-TT-HHHHHHHHSTTT----
-TT-HHHHHHHHTTTT----
----HHHHHHHTTTTT----
--S-HHHHHHHTTTTT----
--S-HHHHHHHTTTTTTT--
----HHHHHHHHSTTT----
----HHHHHHHTTTTT----
--S-HHHHHHHTTTTT----
--S-HHHHHHHTTGGGS---
-TT-HHHHHHHTTGGGS---
----HHHHHHHTTHHHH---
----HHHHHHHHTHHHH---
----HHHHHHHHHGGGT---
----HHHHHHHHTHHHHS--
--S-HHHHHHHHTHHHH---
-TTTHHHHHHHTSTTTSS--
--STHHHHHHHHTGGGS---
--S-HHHHHHHHTTTTT---
--TTHHHHHHHTTGGGS---
-GGGHHHHHGGGG-GGG---
-GGGHHHHHHHHSGGGS---
-GGGHHHHHHHHTGGGG---
--THHHHHHHTT-GGGT---
--TTHHHHHHHHTTTTS---
--SSHHHHHHHTTTTTS---
--SSHHHHHHHTTTTTS---
--TTHHHHHHTT-HHHH---
--TTHHHHHTTS-TTTS---
--SSHHHHHHHH-TTTS---
--SSHHHHHHHH-TTTT---
--SSHHHHHHHH-HHHH---
--SSHHHHHHHTTTTTT---
--SSHHHHHHHTTTTTS---
--TTHHHHHHHTTTTTT---
--TTHHHHHHHTTGGGS---
--TTHHHHHHHTTTTSS---
--SSHHHHHHHTTGGGTS--
--SSHHHHHHHHHHHHH---
--TTHHHHHHHHGGGTTS--
--SSHHHHHHHHHGGGGS--
--TTHHHHHHHT-HHHHS--
--TTHHHHHHHTTTTTSS--
--TTHHHHHHHHHTTTSS--
--SSHHHHHHHHTTTSSS--
--SSHHHHHHHHTGGGSS--
--TTHHHHHHHTTGGGSS--
--SSHHHHHHHHHTTTTS--
--TTHHHHHHHTTSGGGS--
--TTHHHHHHHTTGGGG---
--SSHHHHHHHTTGGGGS--
--TTHHHHHHHHTGGGG---
--SSHHHHHHHHTGGGG---
--SSHHHHHHHTTHHHHS--
--TTHHHHHHHTTHHHHS--
--SSHHHHHHHTTTGGG---
--SSHHHHHHHH-TTTT---
--SSHHHHHHTT-HHHH---
--TTHHHHHHHTTGGGS---
--TTHHHHHHHTTHHHH---
--TTHHHHHHHTSHHHH---
--TTHHHHHHHT-GGGS---
--SSHHHHHHHHTTTGGG--
--TTHHHHHHHHSHHHHS--
--SSHHHHHHHT-HHHH---
--SSHHHHHHHTTTTTT---
--SSHHHHHHHTTHHHHS--
--SSHHHHHHHHHGGGT---
--TTHHHHHHHHTGGGTS--
--TTHHHHHHHHTHHHHS--
--TTHHHHHHHHTHHHH---
--TTHHHHHHHHTHHHHS--
--TTHHHHHHHTTGGGT---
--SHHHHHHHHT-HHHH---
--SHHHHHHHHHHGGGT---
--TTHHHHHHHHTHHHHS--
--SSHHHHHHHTTHHHH---
--SSHHHHHHHHHHHHHS--
--TTHHHHHHTTTHHHH---
--TTHHHHHHHTTGGGTS--
--TTHHHHHHHHTHHHHS--
--TTHHHHHHHHSSTTT---
--TTHHHHHHHHTHHHH---
--TTHHHHHHHTTHHHH---
--TTHHHHHHHTTHHHHS--
--TTHHHHHHHTTHHHH---
--TTHHHHHHHTTHHHHS--
--SSHHHHHHHHTHHHHS--
--TTHHHHHHHHTHHHHS--
--TTHHHHHHHTTGGGTS--
--TTHHHHHHHHHGGGTS--
--TTHHHHHHHHHHHHH---
--TTHHHHHHHHHHHHHS--
--TTHHHHHHHHHHHHTS--
--TTHHHHHHHHHHHHHS--
--TTHHHHHHHHHHHHHS--
--TTHHHHHHHHHHHHTS--
--TTHHHHHHHHHHHHHS--
--TTHHHHHHHHHHHHHS--
--TTHHHHHHHHHHHHHS--
--SSHHHHHHHHHHHHHS--
--TTHHHHHHHHHHHTT---
--TTHHHHHHHHHHHHTS--
--TTHHHHHHHHHHHHTS--
--TTHHHHHHHHHHHTTS--
--TTHHHHHHHHHHHHHS--
--TTHHHHHHHHHHHTT---
--TTHHHHHHHHHHHHT---
--TTHHHHHHHHHHHHT---
--TTHHHHHHHHHHHHTS--
--TTHHHHHHHHHHHHS---
--TTHHHHHHHHHHHH----
--TTHHHHHHHHHHHHS---
--S-HHHHHHHHHHHHS---
----HHHHHHHHHHTTS---
----HHHHHHHHHHHHT---
----HHHHHHHHHHHHT---
----HHHHHHHHHHHHT---
----HHHHHHHHHHHTTS--
----HHHHHHHHHHHHTS--
----HHHHHHHHHHHTTS--
----HHHHHHHHHHHTT---
----HHHHHHHHHHHHSS--
----HHHHHHHHHHHTTS--
----HHHHHHHHHHHTTS--
----HHHHHHHHHHTTTS--
----HHHHHHHHHHHHTS--
---THHHHHHHHHHHTTS--
--STHHHHHHHHHHHHTS--
----HHHHHHHHHHHHHS--
--S-HHHHHHHHHHHHTS--
--S-HHHHHHHHHHHTTS--
----HHHHHHHHHHHTTS--
--S-HHHHHHHHHHHTT---
--SSHHHHHHHHHHHTT---
---SHHHHHHHHHHHTTS--
--S-HHHHHHHHHHHTT---
--S-HHHHHHHHHHHTTS--
--S-HHHHHHHHHHHTT---
--S-HHHHHHHHHHHTTS--
--S-HHHHHHHHHHHTTS--
--S-HHHHHHHHHHHHHS--
--SSHHHHHHHHHHHTTS--
--SSHHHHHHHHHHHHH---
--S-HHHHHHHHHHHTT---
--S-HHHHHHHHHHHTTS--
----HHHHHHHHHHTTTS--
--S-HHHHHHHHHHHHH---
--S-HHHHHHHHHHHTTS--
--S-HHHHHHHHHHHHHS--
--S-HHHHHHHHHHHHHS--
--S-HHHHHHHHHHHHHS--
--S-HHHHHHHHHHHHHS--
--S-HHHHHHHHHHHTTS--
--S-HHHHHHHHHHHHHS--
----HHHHHHHHHHTTTS--
--S-HHHHHHHHHHHHHS--
--S-HHHHHHHHHHHHHS--
--S-HHHHHHHHHHHHHS--
--SSHHHHHHHHHHHTTS--
--S-HHHHHHHHHHHHHS--
--S-HHHHHHHHHHHTTS--
--S-HHHHHHHHHHHTTS--
--S-HHHHHHHHHHHHHS--
--S-HHHHHHHHHHHHHS--
--S-HHHHHHHHHHTTTS--
--S-HHHHHHHHHHHHHS--
--S-HHHHHHHHHHHHHS--
--S-HHHHHHHHHHHHH---
--STHHHHHHHHHHHHH---
--SSHHHHHHHHHHHTTS--
--SHHHHHHHHHHHHHHS--
--TTHHHHHHHHHHHTTS--
--SSHHHHHHHHHHHHHS--
--SSHHHHHHHHHHHTTS--
--SSHHHHHHHHHHHHHS--
--SSHHHHHHHHHHHHHS--
--S-HHHHHHHHHHHHHTT-
--S-HHHHHHHHHHTTTS--
--S-HHHHHHHHHHHHHS--
--S-HHHHHHHHHHHHHS--
----HHHHHHHHHHHTTS--
--S-HHHHHHHHHHHHHS--
--STHHHHHHHHHHHTTS--
----HHHHHHHHHHHTTS--
--S-HHHHHHHHHHHTT---
--S-HHHHHHHHHHHHHS--
--S-HHHHHHHHHHHHHS--
--S-HHHHHHHHHHHHHS--
--S-HHHHHHHHHHHHHS--
--S-HHHHHHHHHHHHHS--
--S-HHHHHHHHHHHHHS--
--S-HHHHHHHHHHHHHS--
--S-HHHHHHHHHHHHHS--
--S-HHHHHHHHHHHHHS--
--S-HHHHHHHHHHHTTS--
--S-HHHHHHHHHHTTTS--
----HHHHHHHHHHTTTS--
--S-HHHHHHHHHHHHH---
----HHHHHHHHHHHHH---
--S-HHHHHHHHHHHHTS--
--S-HHHHHHHHHHTTSS--
--S-HHHHHHHHHHHTSS--
--S-HHHHHHHHHHHHHS--
--S-HHHHHHHHHHHHT---
--S-TTHHHHHHHTTTT---
--S-HHHHHHHHHHHHHS--
--S-HHHHHHHHHHHHHS--
--S-HHHHHHHHHHHTTS--
--STHHHHHHHHHHHTT---
--S-HHHHHHHHHHHTTS--
--S-HHHHHHHHHHHHHS--
--S-HHHHHHHHHHHHHS--
--S-HHHHHHHHHHHHHS--
--S-HHHHHHHHHHHTTS--
--S-HHHHHHHHHHHHHS--
--S-HHHHHHHHHHHHH---
--S-HHHHHHHHHHHHHS--
--S-HHHHHHHHHHHHHS--
--S-HHHHHHHHHHHTTS--
--S-HHHHHHHHHHHTT---
----HHHHHHHHHHTTTS--
--S-HHHHHHHHHHHHH---
--S-HHHHHHHHHHHHH---
--S-HHHHHHHHHHHHHS--
--S-HHHHHHHHHHHHHS--
--S-HHHHHHHHHHHHH---
--S-HHHHHHHHHHHHH---
--S-HHHHHHHHHHHHHS--
--S-HHHHHHHHHHHTTS--
--S-HHHHHHHHHHHHTS--
--S-HHHHHHHHHHHHTS--
--S-HHHHHHHHHHHHTS--
--S-HHHHHHHHHHHTT---
--S-HHHHHHHHHHHTT---
--S-HHHHHHHHHHT--S--
--S-HHHHHHHHHTTTTS--
--S-HHHHHHHHHTTSSS--
--S-HHHHHHHHHHGGGS--
--S-HHHHHHHHHHHTTS--
--S-HHHHHHHHHHGGGS--
--S-HHHHHHHHHHHTTS--
--S-HHHHHHHHHHHTTS--
--S-HHHHHHHHHHTTSS--
--S-HHHHHHHHHHHTTS--
--S-HHHHHHHHHHHTTS--
--S-HHHHHHHHHHHTTS--
--S-HHHHHHHHHHHTTS--
--S-HHHHHHHHHHHTSS--
--S-HHHHHHHHHHHHTS--
--S-HHHHHHHHHHHHSS--
--S-HHHHHHHHHHHTTS--
--S-HHHHHHHHHHHTTS--
--S-HHHHHHHHHHHHSS--
--S-HHHHHHHHHHHTTS--
--S-HHHHHHHHHHHTTS--
--S-HHHHHHHHHHTTTS--
--S-HHHHHHHHHHHTTS--
--SSHHHHHHHHHHHHHS--
--S-HHHHHHHHHHHHTS--
--S-HHHHHHHHHHHHSS--
--S-HHHHHHHHHHHHSS--
--S-HHHHHHHHHHHHTS--
--S-HHHHHHHHHHHHHS--
--S-HHHHHHHHHHTTTS--
--S-HHHHHHHHHHHTTS--
--S-HHHHHHHHHHHTSS--
--S-HHHHHHHHHHTTSS--
--S-HHHHHHHHHHSSSS--
--S-HHHHHHHHHHHHTS--
--S-HHHHHHHHHHHHHS--
--S-HHHHHHHHHHHTTS--
--S-HHHHHHHHHHHTT---
--S-HHHHHHHHHHHHHS--
--S-HHHHHHHHHHHHTS--
--S-HHHHHHHHHHHHHS--
--S-HHHHHHHHHHHHHS--
--S-HHHHHHHHHHHHH---
--S-HHHHHHHHHHHHH---
--S-HHHHHHHHHHHHH---
----HHHHHHHHHHHTT---
--S-HHHHHHHHHHHHH---
--S-HHHHHHHHHHHHT---
--S-HHHHHHHHHHHHHS--
--S-HHHHHHHHHHHHH---
--S-HHHHHHHHHHHHTS--
----HHHHHHHHHHHHH---
--S-HHHHHHHHHHHHT---
--S-HHHHHHHHHHHTT---
--S-HHHHHHHHHHHTT---
--S-HHHHHHHHHHHTT---
----HHHHHHHHHHHHHS--
----HHHHHHHHHHHHHS--
----HHHHHHHHHHHHH---
----HHHHHHHHHHHHT---
----HHHHHHHHHHHTT---
--S-HHHHHHHHHHHHH---
--S-HHHHHHHHHHHTT---
--S-HHHHHHHHHHHHH---
--S-HHHHHHHHHHHHH---
--S-HHHHHHHHHHHHH---
--S-HHHHHHHHHHHHHS--
--S-HHHHHHHHHHHHHS--
--S-HHHHHHHHHHHTT---
----HHHHHHHHHHHHH---
--S-HHHHHHHHHHHTT---
--S-HHHHHHHHHHHHH---
--S-HHHHHHHHHHHHH---
--S-HHHHHHHHHHHHT---
--S-HHHHHHHHHHHHHS--
----HHHHHHHHHHHTTS--
----HHHHHHHHHHHTTS--
----HHHHHHHHHHHTTS--
--S-HHHHHHHHHHHHTS--
--S-HHHHHHHHHHHHHS--
--S-HHHHHHHHHHHHTS--
--S-HHHHHHHHHHHHT---
--S-HHHHHHHHHHHHH---
--S-SHHHHHHHHHHHH---
--S-HHHHHHHHHHHHH---
--S-HHHHHHHHHHHHT---
--S-HHHHHHHHHHHHHS--
--S-HHHHHHHHHHHHHS--
--S-HHHHHHHHHHHHHT--
--S-HHHHHHHHHHHHHS--
--S-HHHHHHHHHHHTT---
--S-HHHHHHHHHHHHHS--
--S-HHHHHHHHHHHHHS--
--S-HHHHHHHHHHHHTT--
--S-HHHHHHHHHHHHHT--
--S-HHHHHHHHHHHHTS--
--S-HHHHHHHHHHHHHT--
--S-HHHHHHHHHHHHHT--
--S-HHHHHHHHHHHHHT--
--S-HHHHHHHHHHHHHH--
----HHHHHHHHHHHHHT--
--S-HHHHHHHHHHHHHT--
--S-HHHHHHHHHHHHHH--
--S-HHHHHHHHHHHHHH--
--S-HHHHHHHHHHHHHH--
--S-HHHHHHHHHHHHHS--
--S-HHHHHHHHHHHTTT--
--S-HHHHHHHHHHHHHH--
--S-HHHHHHHHHHHHTT--
--S-HHHHHHHHHHHHTT--
--S-HHHHHHHHHHHHHT--
--S-HHHHHHHHHHHHTT--
--S-HHHHHHHHHHHHHT--
--S-HHHHHHHHHHHHHT--
--S-HHHHHHHHHHHHHS--
--S-HHHHHHHHHHHHTT--
--S-HHHHHHHHHHHHHH--
--S-HHHHHHHHHHHHTT--
--S-HHHHHHHHHHHHTT--
--S-HHHHHHHHHHHHHS--
----HHHHHHHHHHHTT---
--S-HHHHHHHHHHHHHT--
--S-HHHHHHHHHHHHT---
--S-HHHHHHHHHHHHTT--
----HHHHHHHHHHHHHS--
--S-HHHHHHHHHHHHHH--
--S-HHHHHHHHHHHHTT--
--S-HHHHHHHHHHHHTT--
--S-HHHHHHHHHHHHHT--
--S-HHHHHHHHHHHHTT--
--S-HHHHHHHHHHHHTT--
--S-HHHHHHHHHHHHHT--
--S-HHHHHHHHHHHHTS--
--S-HHHHHHHHHHHHTT--
--SSHHHHHHHHHHHHTT--
--S-HHHHHHHHHHHTTT--
--SSHHHHHHHHHHHHTT--
--S-HHHHHHHHHHHHTT--
--SSHHHHHHHHHHHHHT--
--SSHHHHHHHHHHHHHS--
--SSHHHHHHHHHHHHHT--
--SSHHHHHHHHHHHHHH--
--SSHHHHHHHHHHHHTT--
--S-HHHHHHHHHHHHTS--
--S-HHHHHHHHHHHHHH--
--S-HHHHHHHHHHHHTT--
--SSHHHHHHHHHHHHHH--
--SSHHHHHHHHHHHHHT--
----HHHHHHHHHHHHHH--
--S-HHHHHHHHHHHHHH--
--S-HHHHHHHHHHHHHH--
--S-HHHHHHHHHHHHHH--
----TTHHHHHHHHHHHH--
----HHHHHHHHHHHHHH--
----HHHHHHHHHHHHHH--
---SHHHHHHHHHHHHHH--
---SHHHHHHHHHHHHHT--
---SHHHHHHHHHHHHTT--
----HHHHHHHHHHHHTT--
----HHHHHHHHHHHHHH--
---SHHHHHHHHHHHHTT--
--SSHHHHHHHHHHHHTT--
-TTSHHHHHHHHHHHHHH--
-TTSHHHHHHHHHHHHHT--
-TTSHHHHHHHHHHHHHH--
--SSHHHHHHHHHHHHHH--
--SSHHHHHHHHHHHHHH--
--SSHHHHHHHHHHHHHH--
-TTSHHHHHHHHHHHHHH--
--SSHHHHHHHHHHHHHS--
-TTSHHHHHHHHHHHHTT--
-TTSHHHHHHHHHHHHHH--
-TTSHHHHHHHHHHHHHH--
--SSHHHHHHHHHHHHTT--
-TTSHHHHHHHHHHHHHH--
-TTSHHHHHHHHHHHHTT--
--SSHHHHHHHHHHHHHS--
-TTSHHHHHHHHHHHHHH--
--SSHHHHHHHHHHHHHS--
-TTSHHHHHHHHHHHHHT--
--SSHHHHHHHHHHHTTT--
-TTSHHHHHHHHHHHHTT--
-TTSHHHHHHHHHHHHHT--
-TTSHHHHHHHHHHHHTT--
--SSHHHHHHHHHHHHTT--
--SSHHHHHHHHHHHHHT--
--SSHHHHHHHHHHHHTT--
--SSHHHHHHHHHHHHHH--
--SSHHHHHHHHHHHHHT--
--SSHHHHHHHHHHHHHH--
--SSHHHHHHHHHHHHHH--
--SSHHHHHHHHHHHTTT--
--SSHHHHHHHHHHHHTS--
--SSHHHHHHHHHHHHHH--
--SSHHHHHHHHHHHHHH--
--SSHHHHHHHHHHHHHT--
--SSHHHHHHHHHHHHHT--
--SSHHHHHHHHHHHHHS--
--SSHHHHHHHHHHHHTT--
--SSHHHHHHHHHHHHHT--
--SSHHHHHHHHHHHHTT--
--SSHHHHHHHHHHHHHS--
--SSHHHHHHHHHHHHHT--
--SSHHHHHHHHHHHHTS--
--SSHHHHHHHHHHHHHT--
--SSHHHHHHHHHHHTTS--
--SSHHHHHHHHHHHHHH--
--SSHHHHHHHHHHHHHT--
--SSHHHHHHHHHHHHHT--
--SSHHHHHHHHHHHHHH--
-TTSHHHHHHHHHHHHTT--
--SSHHHHHHHHHHHHHH--
-TTSHHHHHHHHHHHHHH--
-TTSHHHHHHHHHHHHHT--
-TTSHHHHHHHHHHHHHT--
--SSHHHHHHHHHHHHHT--
-TTSHHHHHHHHHHHHHS--
-TTSHHHHHHHHHHHHHT--
--SSHHHHHHHHHHHHHT--
--SSHHHHHHHHHHHHHT--
-TTSHHHHHHHHHHHHTS--
-TTSHHHHHHHHHHHHHS--
-TTSHHHHHHHHHHHHTT--
-TTSHHHHHHHHHHHTTT--
-TTSHHHHHHHHHHHHTT--
-TTSHHHHHHHHHHHHHH--
-TTSHHHHHHHHHHHHHH--
-TTSHHHHHHHHHHHHHH--
-TTSHHHHHHHHHHHHHH--
-TTSHHHHHHHHHHHHHH--
-TTSHHHHHHHHHHHHHHT-
-TTSHHHHHHHHHHHHHH--
-TTSHHHHHHHHHHHHHHH-
-TTSHHHHHHHHHHHHHTT-
-TTSHHHHHHHHHHHHTT--
-TTSHHHHHHHHHHHHHTT-
-TTSHHHHHHHHHHHHHTT-
-TTSHHHHHHHHHHHHHTT-
-TTSHHHHHHHHHHHHTT--
-TTSHHHHHHHHHHHHHHH-
-TTSHHHHHHHHHHHHHHH-
-TTSHHHHHHHHHHHHHT--
-TTSHHHHHHHHHHHHHH--
-TTSHHHHHHHHHHHHHH--
-TTSHHHHHHHHHHHHHH--
-TTSHHHHHHHHHHHHTT--
-TTSHHHHHHHHHHHHHHH-
-TTSHHHHHHHHHHHHHHH-
-TTSHHHHHHHHHHHHHH--
-TTSHHHHHHHHHHHHHHH-
-TTSHHHHHHHHHHHHHH--
-TTSHHHHHHHHHHHHHHT-
-TTSHHHHHHHHHHHHHHH-
-TTSTTHHHHHHHHHHTT--
-TTSHHHHHHHHHHHHHH--
-TTSHHHHHHHHHHHHHH--
-TTSHHHHHHHHHHHHHTT-
-TTSHHHHHHHHHHHHHHH-
-TTSHHHHHHHHHHHHHHH-
-TTSHHHHHHHHHHHHHHT-
-TTSHHHHHHHHHHHHHT--
-TTSHHHHHHHHHHHHHHH-
-TTSHHHHHHHHHHHHHH--
-TTSHHHHHHHHHHHHHTT-
-TTSHHHHHHHHHHHHHTT-
-TTSHHHHHHHHHHHHTT--
--SSHHHHHHHHHHHHHHH-
-TTSHHHHHHHHHHHHHHH-
-TTSHHHHHHHHHHHHHH--
-TTSHHHHHHHHHHHHHTT-
-TTSHHHHHHHHHHHHHHT-
-TTSHHHHHHHHHHHHHHH-
-TTSHHHHHHHHHHHHHTT-
-TTSHHHHHHHHHHHHHHH-
-TTSHHHHHHHHHHHHHHH-
-TTSHHHHHHHHHHHHHH--
-TTSHHHHHHHHHHHHHHH-
-TTSHHHHHHHHHHHHHTT-
-TTSHHHHHHHHHHHHTTT-
-TTSHHHHHHHHHHHHHHH-
-TTSHHHHHHHHHHHHHHT-
--SSHHHHHHHHHHHHTTT-
-TTSHHHHHHHHHHHHHHH-
--SSHHHHHHHHHHHHHHT-
--SSHHHHHHHHHHHHHTT-
--SSHHHHHHHHHHHHHHT-
-TTSHHHHHHHHHHHHTTT-
-TTSHHHHHHHHHHHHHHH-
-TTSHHHHHHHHHHHHHHH-
-TTSHHHHHHHHHHHHHTT-
--SSHHHHHHHHHHHHHHH-
-TTSHHHHHHHHHHHHHHT-
--SSHHHHHHHHHHHHHH--
-TTSHHHHHHHHHHHHHTT-
--SSHHHHHHHHHHHHHTT-
--SSTTHHHHHHHHHHHT--
-TTSHHHHHHHHHHHHHTT-
-TTSHHHHHHHHHHHHHH--
-TTSHHHHHHHHHHHHHH--
--SSHHHHHHHHHHHHHH--
-TTSHHHHHHHHHHHHHH--
--SSHHHHHHHHHHHHHHT-
-TTSHHHHHHHHHHHHHTT-
-TTSHHHHHHHHHHHHHHH-
---SHHHHHHHHHHHHHHH-
--SSHHHHHHHHHHHHTTT-
--SSHHHHHHHHHHHHHH--
--SSHHHHHHHHHHHHHTT-
--SSTTHHHHHHHHHHHHH-
--SSHHHHHHHHHHHHHHT-
--SSHHHHHHHHHHHHHHH-
-TTSHHHHHHHHHHHHHHH-
-TTSHHHHHHHHHHHHHHT-
-TT-HHHHHHHHHHHHHH--
-TTSHHHHHHHHHHHHTT--
-TTSHHHHHHHHHHHHTTT-
-TTSHHHHHHHHHHHHHHH-
--SSHHHHHHHHHHHHHTT-
-TTSHHHHHHHHHHHHHTT-
-TTSHHHHHHHHHHHHHHH-
-TTSHHHHHHHHHHHHHTT-
-TTSHHHHHHHHHHHHHH--
-TTSHHHHHHHHHHHHHTT-
-TTSHHHHHHHHHHHHHH--
-TTSHHHHHHHHHHHHHHT-
--SSHHHHHHHHHHHHHH--
--SSHHHHHHHHHHHHTTT-
--SSHHHHHHHHHHHHHHH-
-TTSHHHHHHHHHHHHHTT-
-TTSHHHHHHHHHHHHTT--
-TTSHHHHHHHHHHHHHTT-
--SSHHHHHHHHHHHHHHT-
-TTSHHHHHHHHHHHHHTT-
-TTSHHHHHHHHHHHHHHH-
-TTSHHHHHHHHHHHHHH--
-TTSHHHHHHHHHHHTTT--
-TTSHHHHHHHHHHHHHH--
-TTSHHHHHHHHHHHHHHT-
--SSHHHHHHHHHHHHHHT-
-TTSHHHHHHHHHHHHHHH-
-TTSHHHHHHHHHHHHHHH-
-TTSHHHHHHHHHHHHHHH-
-TTSHHHHHHHHHHHHHTT-
--SSHHHHHHHHHHHHHTT-
-TTSHHHHHHHHHHHHHTT-
-TTSHHHHHHHHHHHHHHT-
-TTSHHHHHHHHHHHHHHH-
-TTSHHHHHHHHHHHHHH--
-TTSHHHHHHHHHHHHHHH-
-TTSHHHHHHHHHHHHHHT-
-TTSHHHHHHHHHHHHHTT-
-TTSHHHHHHHHHHHHHTT-
-TTSHHHHHHHHHHHHHHT-
-TTSHHHHHHHHHHHHHHT-
--SSHHHHHHHHHHHHHHT-
-TTSHHHHHHHHHHHHHHH-
-TTSHHHHHHHHHHHHHT--
-TTSHHHHHHHHHHHHHTT-
-TTSHHHHHHHHHHHHHH--
--SSHHHHHHHHHHHHHH--
-TTSHHHHHHHHHHHHHH--
-TTSHHHHHHHHHHHHHH--
-TTSHHHHHHHHHHHHHHT-
-TTSHHHHHHHHHHHHHHT-
-TTSHHHHHHHHHHHHHH--
-TTSHHHHHHHHHHHHTS--
-TTSHHHHHHHHHHHHTT--
-TTSHHHHHHHHHHHHTT--
-TTSHHHHHHHHHHHHH---
-TTSHHHHHHHHHHHTTS--
-TTSHHHHHHHHHHHHTT--
-TTSHHHHHHHHHHHHTT--
-TTSHHHHHHHHHHHHHH--
-TTSHHHHHHHHHHHHHH--
-TTSHHHHHHHHHHHHTT--
-TTSHHHHHHHHHHHHHH--
-TTSHHHHHHHHHHHHTT--
-TTSHHHHHHHHHHHHHT--
-TTSHHHHHHHHHHHHTT--
-TTSHHHHHHHHHHHHHH--
--SSHHHHHHHHHHHHHH--
-TTSHHHHHHHHHHHHHH--
--SSTTHHHHHHHHHHHHT-
--SSHHHHHHHHHHHHHHT-
--SSHHHHHHHHHHHHTTT-
--SSTTHHHHHHHHHHHT--
--SSHHHHHHHHHHHHHHT-
-TTSHHHHHHHHHHHHHTT-
--SSHHHHHHHHHHHHHHH-
--SSHHHHHHHHHHHHTTT-
--SSHHHHHHHHHHHHHHH-
--SSHHHHHHHHHHHHHTT-
--SSHHHHHHHHHHHHHHH-
--SSHHHHHHHHHHHHHTT-
-TTSHHHHHHHHHHHHHHT-
--SSHHHHHHHHHHHHHTT-
-TTSHHHHHHHHHHHHHTT-
--SSHHHHHHHHHHHHTT--
--SSHHHHHHHHHHHHHH--
--SSTTHHHHHHHHHHHHT-
-TTSHHHHHHHHHHHHHTT-
-TTSHHHHHHHHHHHHHHH-
-TTSHHHHHHHHHHHHHTT-
-TTSHHHHHHHHHHHHHTT-
--SSHHHHHHHHHHHHHTT-
-TTSHHHHHHHHHHHHHHT-
-TTSHHHHHHHHHHHHHHH-
-TTSHHHHHHHHHHHHHHH-
-TTSHHHHHHHHHHHHHH--
-TTSHHHHHHHHHHHHTT--
-TTSHHHHHHHHHHHHHHT-
-TTSHHHHHHHHHHHHHT--
--SSHHHHHHHHHHHHHT--
--SSHHHHHHHHHHHHHHH-
--SSHHHHHHHHHHHHHH--
-TTSHHHHHHHHHHHHHHT-
-TT-HHHHHHHHHHHHHTT-
-TTSHHHHHHHHHHHHHH--
-TTSHHHHHHHHHHHHHH--
--SSHHHHHHHHHHHTTT--
-TTSHHHHHHHHHHHHHH--
-TT-HHHHHHHHHHHHTT--
--SSHHHHHHHHHHHHTT--
-TTSHHHHHHHHHHHHHH--
-TTSHHHHHHHHHHHHTT--
-TTSHHHHHHHHHHHHTT--
-TTSHHHHHHHHHHHHHH--
-TT-HHHHHHHHHHHHTT--
-TT-HHHHHHHHHHHHHH--
--S-HHHHHHHHHHHHTS--
-TTSHHHHHHHHHHHHHH--
-TTSHHHHHHHHHHHHHH--
-TTSHHHHHHHHHHHHHH--
-TTSHHHHHHHHHHHHHH--
-TTSHHHHHHHHHHHHHH--
-TTSHHHHHHHHHHHHHH--
-TTSHHHHHHHHHHHHHH--
-TTSHHHHHHHHHHHHTT--
-TTSHHHHHHHHHHHHHH--
-TTSHHHHHHHHHHHHTT--
-TTSHHHHHHHHHHHTTT--
-TTSHHHHHHHHHHHHHH--
-TTSHHHHHHHHHHHHHH--
-TTSHHHHHHHHHHHHHH--
-TTSHHHHHHHHHHHHTT--
-TTSHHHHHHHHHHHHHH--
-TTSHHHHHHHHHHHHTT--
-TTSHHHHHHHHHHHHTTT-
-TT-HHHHHHHHHHHHHHH-
-TT-HHHHHHHHHHHHHHH-
-TTSHHHHHHHHHHHHHH--
-TT-SHHHHHHHHHHHHTT-
--SSHHHHHHHHHHHHHHT-
-TTSHHHHHHHHHHHHHTT-
-TTSHHHHHHHHHHHHHHT-
-TTSHHHHHHHHHHHHTT--
--S-HHHHHHHHHHHHHTT-
--SSHHHHHHHHHHHHHHH-
-TTSHHHHHHHHHHHHHHH-
-TT-HHHHHHHHHHHHHH--
--S-HHHHHHHHHHHHHHH-
-TT-HHHHHHHHHHHHTT--
-TTSHHHHHHHHHHHHHHH-
--SSHHHHHHHHHHHHHH--
--SSHHHHHHHHHHHHHHT-
--SSHHHHHHHHHHHHHHT-
--SSHHHHHHHHHHHHHHT-
---SHHHHHHHHHHHHHHT-
--SSHHHHHHHHHHHHHH--
--SSHHHHHHHHHHHHHHT-
---SHHHHHHHHHHHHHH--
---SHHHHHHHHHHHHHHH-
---SHHHHHHHHHHHHHH--
--SSHHHHHHHHHHHHHHH-
---SHHHHHHHHHHHHTT--
---SHHHHHHHHHHHHHHH-
---SHHHHHHHHHHHHHHH-
---SHHHHHHHHHHHHTTT-
---SHHHHHHHHHHHHHHH-
---SHHHHHHHHHHHHHTT-
---SHHHHHHHHHHHHHHH-
---SHHHHHHHHHHHHHHT-
---SHHHHHHHHHHHHTT--
---SHHHHHHHHHHHHHHH-
---SHHHHHHHHHHHHHHT-
---SHHHHHHHHHHHHHH--
---SHHHHHHHHHHHHHHT-
---SHHHHHHHHHHHHTT--
---SHHHHHHHHHHHHTT--
---SHHHHHHHHHHHHTTT-
---SHHHHHHHHHHHHHTT-
---SHHHHHHHHHHHHHHT-
---SHHHHHHHHHHHHHTT-
---SHHHHHHHHHHHHHTT-
-TTSHHHHHHHHHHHHHTT-
-TTSHHHHHHHHHHHHHHT-
-TTSHHHHHHHHHHHHHTT-
-TTSHHHHHHHHHHHHHH--
-TTSHHHHHHHHHHHHHH--
-TTSHHHHHHHHHHHHTT--
-TTSHHHHHHHHHHHHHHT-
-TTSHHHHHHHHHHHHHHT-
-TTSHHHHHHHHHHHHHH--
-TTSHHHHHHHHHHHHTT--
-TTSHHHHHHHHHHHHHH--
-TTSHHHHHHHHHHHHHHT-
-TTSHHHHHHHHHHHHHH--
-TTSHHHHHHHHHHHHHTT-
-TTSHHHHHHHHHHHHHTT-
-TTSHHHHHHHHHHHHHTT-
-TTSHHHHHHHHHHHHHTT-
-TTSHHHHHHHHHHHHHHH-
-TTSHHHHHHHHHHHHHHH-
-TTSHHHHHHHHHHHHHH--
-TTSHHHHHHHHHHHHHHH-
-TTSHHHHHHHHHHHHHTT-
--SSHHHHHHHHHHHHHHH-
-TTSHHHHHHHHHHHHHHH-
-TTSHHHHHHHHHHHHHHH-
-TTSHHHHHHHHHHHHHHH-
-TTSHHHHHHHHHHHHHHH-
-TTSHHHHHHHHHHHHHHH-
-TTSHHHHHHHHHHHHHHH-
-TTSHHHHHHHHHHHHHHH-
-TTSHHHHHHHHHHHHHHT-
-TTSHHHHHHHHHHHHHH--
-TTSHHHHHHHHHHHHHHH-
--SSHHHHHHHHHHHHHTT-
-TTSHHHHHHHHHHHHHHH-
-TTSHHHHHHHHHHHHHHH-
-TTSHHHHHHHHHHHHHHH-
-TTSHHHHHHHHHHHHHH--
-TTSHHHHHHHHHHHHTTT-
-TTSHHHHHHHHHHHHHHH-
-TTSHHHHHHHHHHHHTT--
-TTSHHHHHHHHHHHHHH--
-TTSHHHHHHHHHHHHHHT-
-TTSHHHHHHHHHHHHHH--
-TT-HHHHHHHHHHHHHHT-
-TTSHHHHHHHHHHHHHHH-
-TTSHHHHHHHHHHHHHTT-
-TTSHHHHHHHHHHHHHHT-
-TTSHHHHHHHHHHHHHH--
-TTSHHHHHHHHHHHHHHT-
-TTSHHHHHHHHHHHHHHT-
-TTSHHHHHHHHHHHHHTT-
-TTSHHHHHHHHHHHHHH--
-TTSHHHHHHHHHHHHHHH-
-TTSHHHHHHHHHHHHHHH-
-TTSHHHHHHHHHHHHHHT-
-TTSHHHHHHHHHHHHHHH-
-TTSHHHHHHHHHHHHHHT-
-TTSHHHHHHHHHHHHHHT-
-TTSHHHHHHHHHHHHHHT-
-TTSHHHHHHHHHHHHHHT-
-TTSHHHHHHHHHHHHHHH-
-TTSHHHHHHHHHHHHHHH-
-TTSHHHHHHHHHHHHHHH-
-TTSHHHHHHHHHHHHHTT-
-TTSHHHHHHHHHHHHHTT-
-TTSHHHHHHHHHHHHTT--
-TTSHHHHHHHHHHHHHH--
-TTSHHHHHHHHHHHHHH--
-TTSHHHHHHHHHHHHHH--
-TTSHHHHHHHHHHHTTS--
-TTSHHHHHHHHHHTTTT--
-TTSHHHHHHHHHHHHHS--
-TTSHHHHHHHHHHTTTS--
-TTSHHHHHHHHHHHHHS--
-TTSHHHHHHHHHHHHHH--
-TTSHHHHHHHHHHHHTT--
-TTSHHHHHHHHHHHHHH--
-TTSHHHHHHHHHHHHHH--
--SSHHHHHHHHHHHHTT--
-TTSHHHHHHHHHHHHTT--
-TTSHHHHHHHHHHHTTT--
-TTSHHHHHHHHHHHHHH--
-TTSHHHHHHHHHHHHHH--
-TTSHHHHHHHHHHHHTT--
-TTSHHHHHHHHHHHHHH--
-TTSHHHHHHHHHHHHHH--
-TTSHHHHHHHHHHHHHH--
-TTSHHHHHHHHHHHHHH--
-TTSHHHHHHHHHHHHHS--
-TTSHHHHHHHHHHHHHS--
-TTSHHHHHHHHHHHHHS--
-TTSHHHHHHHHHHHHHH--
-TTSHHHHHHHHHHHTTT--
-TTSHHHHHHHHHHHHHH--
-TTSHHHHHHHHHHHHTT--
-TTSHHHHHHHHHHHHTT--
-TTSHHHHHHHHHHHHHH--
--SSHHHHHHHHHHHHTT--
-TTSHHHHHHHHHHHHTT--
-TTSHHHHHHHHHHHHTT--
-TTSHHHHHHHHHHHHTT--
--SSHHHHHHHHHHHHHH--
-TTSHHHHHHHHHHHHHH--
-TTSHHHHHHHHHHHHHH--
-TTSTTHHHHHHHHHHTT--
-TTSHHHHHHHHHHHHHS--
-TTSTTHHHHHHHHHHHHT-
-TTSHHHHHHHHHHHHHH--
-TTSHHHHHHHHHHHHHHH-
-TTSHHHHHHHHHHHHHHH-
-TTSHHHHHHHHHHHHHH--
-TTSHHHHHHHHHHHHHH--
--SSHHHHHHHHHHHHHH--
---SHHHHHHHHHHHHTT--
---STTTTHHHHHHHHHH--
---SHHHHHHHHHHHHHT--
---SHHHHHHHHHHHHTT--
---SHHHHHHHHHHHHT---
---SHHHHHHHHHHHHHS--
---SHHHHHHHHHHHHTT--
---SHHHHHHHHHHHHHT--
---SHHHHHHHHHHHHHH--
---SHHHHHHHHHHHHTT--
---SHHHHHHHHHHHHHH--
---SHHHHHHHHHHHHTS--
---SHHHHHHHHHHHHHH--
---SHHHHHHHHHHHHHT--
---SHHHHHHHHHHHHTT--
---SHHHHHHHHHHHHHH--
---SHHHHHHHHHHHHHT--
---SHHHHHHHHHHHHTT--
----HHHHHHHHHHHHHH--
----HHHHHHHHHHHHHT--
----HHHHHHHHHHHHHS--
----HHHHHHHHHHHHTT--
----HHHHHHHHHHHHHS--
----HHHHHHHHHHHHHH--
----HHHHHHHHHHHTTT--
----HHHHHHHHHHHHHH--
----HHHHHHHHHHHTTT--
---SHHHHHHHHHHHTTT--
---SHHHHHHHHHHHTTS--
---SHHHHHHHHHHHTTT--
----HHHHHHHHHHHTTT--
---SHHHHHHHHHHHTTT--
---SHHHHHHHHHHHTTT--
---SHHHHHHHHHHHTTT--
---SHHHHHHHHHHHHHH--
---SHHHHHHHHHHHHTS--
--SSHHHHHHHHHHHHHH--
---SHHHHHHHHHHHHHHT-
---SHHHHHHHHHHHTTT--
---SHHHHHHHHHHHHHH--
--SSHHHHHHHHHHHTTTT-
-TTSHHHHHHHHHHHHHHT-
-TT-HHHHHHHHHHHHHT--
-TT-HHHHHHHHHHTTTT--
-TT-HHHHHHHHHHTTTT--
--SSHHHHHHHHHHTTTT--
-TT-HHHHHHHHHHTTTT--
-TT-HHHHHHHHHHTTTT--
-TT-HHHHHHHHHHHHHH--
-TT-HHHHHHHHHHHTTT--
-TT-HHHHHHHHHHTTTT--
--S-HHHHHHHHHHHHHT--
-TT-HHHHHHHHHHHHHH--
--SSHHHHHHHHHHHHHH--
--S-HHHHHHHHHHHHHHT-
--S-HHHHHHHHHHHHHH--
--S-HHHHHHHHHHHTTTT-
--S-HHHHHHHHHHHHHH--
--S-HHHHHHHHHHHHHHT-
--S-HHHHHHHHHHHHHH--
--S-HHHHHHHHHHHHHH--
--S-HHHHHHHHHHHTTT--
--S-HHHHHHHHHHHHHH--
--S-HHHHHHHHHHHHTT--
--S-HHHHHHHHHHHHHH--
--S-HHHHHHHHHHHHTT--
--S-HHHHHHHHHHHHTT--
--S-HHHHHHHHHHHHHH--
----HHHHHHHHHHHHHH--
--S-HHHHHHHHHHHHTT--
--S-HHHHHHHHHHHHHH--
----HHHHHHHHHHHHHS--
--S-HHHHHHHHHHHHHH--
--S-HHHHHHHHHHHHHH--
--S-HHHHHHHHHHHHHH--
--S--HHHHHHHHHHHHH--
--S--HHHHHHHHHHHHH--
--S--HHHHHHHHHHHHH--
--S-SHHHHHHHHHHHHH--
--S--HHHHHHHHHHHHH--
--S--HHHHHHHHHHTTT--
--S--HHHHHHHHHHHTT--
-----HHHHHHHHHHHHH--
-----HHHHHHHHHHHTT--
-----HHHHHHHHHHHHT--
--S--HHHHHHHHHHHHT--
--S--HHHHHHHHHHTTS--
--S-SHHHHHHHHHHHHS--
--S-SHHHHHHHHHHHHS--
--S-SHHHHHHHHHHHHS--
--S-SHHHHHHHHHHHHS--
-----HHHHHHHHHHHHS--
----SHHHHHHHHHHHHH--
--S-SHHHHHHHHHHHHH--
--S-SHHHHHHHHHHHHS--
--S-SHHHHHHHHHHHHH--
--S--HHHHHHHHHHHHT--
--S--HHHHHHHHHHHHH--
--S--HHHHHHHHHHHTT--
--S-SHHHHHHHHHHHHT--
--S-SHHHHHHHHHHHHT--
--S-SHHHHHHHHHHHHH--
-TT--HHHHHHHHHHHTT--
-TT--HHHHHHHHHHHHH--
-TT--HHHHHHHHHHHTS--
-TT--HHHHHHHHHHHHS--
-TT--HHHHHHHHHHHTT--
-TT--HHHHHHHHHHHTT--
-TT--HHHHHHHHHHHHH--
-TT-HHHHHHHHHHHHHH--
-TT-HHHHHHHHHHHHHHT-
-TT-HHHHHHHHHHHHHHH-
--S-HHHHHHHHHHHHHH--
--S-HHHHHHHHHHHHHHH-
-TT-HHHHHHHHHHHHHHH-
-TT-HHHHHHHHHHHHHTT-
-TT-HHHHHHHHHHHHHTT-
-TT-HHHHHHHHHHHHHHT-
-TT-HHHHHHHHHHHHHTT-
-TT-HHHHHHHHHHHHHHH-
-TT-HHHHHHHHHHHHHHH-
--S-HHHHHHHHHHHHHHT-
-TT-HHHHHHHHHHHHTT--
-TT-HHHHHHHHHHHHHH--
-TT-HHHHHHHHHHHHHHH-
-TT-HHHHHHHHHHHHHHT-
-TT-HHHHHHHHHHHHHTT-
-TT-HHHHHHHHHHHHHH--
-TTSHHHHHHHHHHHHHH--
-TTSHHHHHHHHHHHHHHT-
---SHHHHHHHHHHHHHTT-
-TTSHHHHHHHHHHHHHTT-
---SHHHHHHHHHHHHHHT-
-TTSHHHHHHHHHHHHHHH-
-TTSHHHHHHHHHHHHHH--
--SSHHHHHHHHHHHHHHT-
--SSHHHHHHHHHHHHHHH-
-TTSHHHHHHHHHHHHHHH-
-TT-HHHHHHHHHHHHHHH-
-TTSHHHHHHHHHHHHHHH-
-TTSHHHHHHHHHHHHHHT-
-TTSHHHHHHHHHHHHHHH-
--SSHHHHHHHHHHHHHTT-
-TT-HHHHHHHHHHHHHHH-
-TTSHHHHHHHHHHHHHTT-
-TTSHHHHHHHHHHHHHTT-
-TT-HHHHHHHHHHHHHHH-
-TTSHHHHHHHHHHHTTTT-
-TTSHHHHHHHHHHHHHHH-
-TTSHHHHHHHHHHHHHTT-
-TTSHHHHHHHHHHHHHHH-
--SSHHHHHHHHHHHHHTT-
-TTSHHHHHHHHHHHHHTT-
-TTSHHHHHHHHHHHHHTT-
-TTSHHHHHHHHHHHHHHH-
-TTSHHHHHHHHHHHHHHH-
-TTSHHHHHHHHHHHHHHH-
-TTSHHHHHHHHHHHHHTT-
--SSHHHHHHHHHHHHHHH-
-TTSHHHHHHHHHHHHHTT-
-TTSHHHHHHHHHHHHHTT-
-TTSHHHHHHHHHHHHHHH-
-TTSHHHHHHHHHHHHHHH-
-TTSHHHHHHHHHHHHHHH-
-TTSHHHHHHHHHHHHHHH-
-TTSHHHHHHHHHHHHHHH-
-TTSHHHHHHHHHHHHHHH-
-TTSHHHHHHHHHHHHHTT-
-TTSHHHHHHHHHHHHHHH-
-TTSHHHHHHHHHHHHHHH-
-TTSHHHHHHHHHHHHHTT-
-TTSHHHHHHHHHHHHHHH-
-TTSHHHHHHHHHHHHHTT-
-TTSHHHHHHHHHHHHHHH-
-TTSHHHHHHHHHHHHTTT-
-TTSHHHHHHHHHHHHHHH-
-TTSHHHHHHHHHHHHHHH-
-TTSHHHHHHHHHHHHHHH-
-TTSHHHHHHHHHHHHHHH-
-TTSHHHHHHHHHHHHTTT-
-TTSHHHHHHHHHHHHHTT-
-TTSHHHHHHHHHHHHHHH-
-TTSHHHHHHHHHHHHHTT-
-TTSHHHHHHHHHHHHHHT-
-TTSHHHHHHHHHHHHHTT-
-TTSHHHHHHHHHHHHHTT-
-TTSHHHHHHHHHHHHHTT-
-TTSHHHHHHHHHHHHHTT-
-TTSHHHHHHHHHHHHHH--
-TTSHHHHHHHHHHHHHTT-
-TTSHHHHHHHHHHHHHHT-
-TTSHHHHHHHHHHHHHH--
-TTSHHHHHHHHHHHTTS--
-TTSHHHHHHHHHHHTTS--
-TTSHHHHHHHHHHHHHHH-
-TTSHHHHHHHHHHHHHHH-
-TTSHHHHHHHHHHHHHTT-
-TTSHHHHHHHHHHHHHHH-
--SSHHHHHHHHHHHHHHH-
--SSHHHHHHHHHHHHHTT-
---SHHHHHHHHHHHHHTT-
---SHHHHHHHHHHHHHHH-
--SSHHHHHHHHHHHHHHH-
---SHHHHHHHHHHHHHHH-
----HHHHHHHHHHHHHH--
----HHHHHHHHHHHHHHH-
--SSHHHHHHHHHHHHHHH-
---SHHHHHHHHHHHHHHH-
--S-HHHHHHHHHHHHHTT-
---SHHHHHHHHHHHHHHH-
----HHHHHHHHHHHHHHH-
----HHHHHHHHHHHHHTT-
----HHHHHHHHHHHHHHT-
----HHHHHHHHHHHHHHH-
----HHHHHHHHHHHHHHH-
----HHHHHHHHHHHHHHH-
----HHHHHHHHHHHHHH--
--S-HHHHHHHHHHHHHTT-
----HHHHHHHHHHHHHHT-
----HHHHHHHHHHHHHHH-
----HHHHHHHHHHHHHHH-
----HHHHHHHHHHHHHHH-
----HHHHHHHHHHHHHHH-
----HHHHHHHHHHHHHHH-
----HHHHHHHHHHHHHHH-
----HHHHHHHHHHHHHHH-
----HHHHHHHHHHHHHHH-
----HHHHHHHHHHHHHHT-
-TT-HHHHHHHHHHHHHHH-
-TT-HHHHHHHHHHHHHHH-
-TT-HHHHHHHHHHHHHHH-
----HHHHHHHHHHHHHHH-
----HHHHHHHHHHHHHTT-
----HHHHHHHHHHHHHH--
----HHHHHHHHHHHHHHH-
----HHHHHHHHHHHHHHT-
----HHHHHHHHHHHHHHT-
----HHHHHHHHHHHHHHH-
----HHHHHHHHHHHHHHH-
----HHHHHHHHHHHHHHT-
----HHHHHHHHHHHHHHT-
----HHHHHHHHHHHHHHT-
----HHHHHHHHHHHHHHH-
-TT-HHHHHHHHHHHHHHH-
----HHHHHHHHHHHHHTT-
----HHHHHHHHHHHHHHH-
----HHHHHHHHHHHHHTT-
----HHHHHHHHHHHHHHT-
----HHHHHHHHHHHHHHH-
----HHHHHHHHHHHHHHT-
----HHHHHHHHHHHHHHT-
----HHHHHHHHHHHHHHT-
----HHHHHHHHHHHHHHH-
----HHHHHHHHHHHHHHH-
----HHHHHHHHHHHHHHH-
----HHHHHHHHHHHHHHT-
----HHHHHHHHHHHHHHT-
----HHHHHHHHHHHHHHH-
----HHHHHHHHHHHHHHT-
----SHHHHHHHHHHHHHT-
----HHHHHHHHHHHHHHH-
----HHHHHHHHHHHHHHH-
----HHHHHHHHHHHHHHT-
----HHHHHHHHHHHHHH--
----HHHHHHHHHHHHHHH-
----HHHHHHHHHHHHTTT-
----HHHHHHHHHHHHHTT-
----HHHHHHHHHHHHHTT-
----HHHHHHHHHHHHHTT-
----HHHHHHHHHHHHHHH-
----HHHHHHHHHHHHHHH-
----HHHHHHHHHHHHHHH-
----HHHHHHHHHHHHTTT-
----HHHHHHHHHHHHTTT-
----HHHHHHHHHHHHHHH-
---SHHHHHHHHHHHHTTT-
----HHHHHHHHHHHHHH--
---SHHHHHHHHHHHHHH--
---SHHHHHHHHHHHHHHH-
---SHHHHHHHHHHHHHHH-
---SHHHHHHHHHHHHHHH-
----HHHHHHHHHHHHHHH-
---SHHHHHHHHHHHHHHH-
---SHHHHHHHHHHHHHHT-
---SHHHHHHHHHHHHHHH-
---SHHHHHHHHHHHHHHH-
----HHHHHHHHHHHHHHH-
----HHHHHHHHHHHHHHT-
----HHHHHHHHHHHHHHT-
----HHHHHHHHHHHHHHH-
---SHHHHHHHHHHHHHHH-
---SHHHHHHHHHHHHHHH-
---SHHHHHHHHHHHHHHH-
---SHHHHHHHHHHHHHH--
---SHHHHHHHHHHHHHHH-
---SHHHHHHHHHHHHHHH-
--S-HHHHHHHHHHHHHHH-
---SHHHHHHHHHHHHHTT-
--SSHHHHHHHHHHHHHHH-
---SHHHHHHHHHHHGGGT-
--SSHHHHHHHHHHHHHHT-
--SSHHHHHHHHHHHHTT--
----HHHHHHHHHHHHHHT-
---SHHHHHHHHHHHHHHT-
----HHHHHHHHHHHHHTT-
---SHHHHHHHHHHHHHHH-
---SHHHHHHHHHHHHHHT-
---SHHHHHHHHHHHHHHH-
---SHHHHHHHHHHHHHTT-
---SHHHHHHHHHHHHHHH-
----HHHHHHHHHHHHGGG-
----HHHHHHHHHHHHTTT-
---SHHHHHHHHHHHHHTT-
---SHHHHHHHHHHHHHHH-
---SHHHHHHHHHHHHHHT-
---SHHHHHHHHHHHHHTT-
----HHHHHHHHHHHHHTT-
---SHHHHHHHHHHHHTTT-
----HHHHHHHHHHHHHTT-
----HHHHHHHHHHHHHHH-
---SHHHHHHHHHHHHHHH-
--SSHHHHHHHHHHHHHTT-
---SHHHHHHHHHHHHHT--
---SHHHHHHHHHHHHHHH-
---SHHHHHHHHHHHHHTT-
---SHHHHHHHHHHHHHHH-
---SHHHHHHHHHHHHHHH-
---SHHHHHHHHHHHHHTT-
---SHHHHHHHHHHHHHTT-
---SHHHHHHHHHHHHHHT-
---SHHHHHHHHHHHHHHH-
---SHHHHHHHHHHHHHTT-
--SSHHHHHHHHHHHHHHT-
---SHHHHHHHHHHHHHTT-
---SHHHHHHHHHHHHHHT-
---SHHHHHHHHHHHHHTT-
---SHHHHHHHHHHHHHHT-
---SHHHHHHHHHHHHHHH-
---SHHHHHHHHHHHHHH--
---SHHHHHHHHHHHHHHT-
---SHHHHHHHHHHHHHH--
---SHHHHHHHHHHHHHH--
---SHHHHHHHHHHHHHTT-
---SHHHHHHHHHHHHHH--
---SHHHHHHHHHHHHHH--
---SHHHHHHHHHHHHHH--
---SHHHHHHHHHHHHHH--
---SHHHHHHHHHHHHHH--
---SHHHHHHHHHHHHHH--
---SHHHHHHHHHHHHHH--
---SHHHHHHHHHHHHHH--
---SHHHHHHHHHHHHTT--
---SHHHHHHHHHHHHHH--
---SHHHHHHHHHHHHTT--
---SHHHHHHHHHHHHTT--
---SHHHHHHHHHHHHHTT-
---SHHHHHHHHHHHHHT--
---SHHHHHHHHHHHHHT--
---SHHHHHHHHHHHHHS--
---SHHHHHHHHHHHHHT--
---SHHHHHHHHHHHHHT--
---SHHHHHHHHHHHHHT--
---SHHHHHHHHHHHHTT--
---SHHHHHHHHHHHHTT--
---SHHHHHHHHHHHHTT--
---SHHHHHHHHHHHHHH--
---SHHHHHHHHHHHHHH--
---SHHHHHHHHHHHHTT--
---SHHHHHHHHHHHHTT--
---SHHHHHHHHHHHHTT--
---SHHHHHHHHHHHHHT--
---SHHHHHHHHHHHHHH--
---SHHHHHHHHHHHHHH--
---SHHHHHHHHHHHHHH--
---SHHHHHHHHHHHHHT--
---SHHHHHHHHHHHHHH--
---SHHHHHHHHHHHHHH--
---SHHHHHHHHHHHHHH--
---SHHHHHHHHHHHHHT--
---SHHHHHHHHHHHHHT--
---SHHHHHHHHHHHTTT--
---SHHHHHHHHHHHTTT--
---SHHHHHHHHHHHHHT--
---SHHHHHHHHHHHHHT--
---SHHHHHHHHHHHHHT--
---SHHHHHHHHHHHHHH--
---SHHHHHHHHHHHHHH--
---SHHHHHHHHHHHHHT--
---SHHHHHHHHHHHHHT--
---SHHHHHHHHHHHHTT--
---SHHHHHHHHHHHHHH--
---SHHHHHHHHHHHHTT--
---SHHHHHHHHHHHHHH--
---SHHHHHHHHHHHHHT--
---SHHHHHHHHHHHHHS--
---SHHHHHHHHHHHHTT--
--SSHHHHHHHHHHHHHT--
--SSHHHHHHHHHHHHHH--
--SSHHHHHHHHHHHHTT--
--SSHHHHHHHHHHHHHH--
--SSHHHHHHHHHHHHHH--
--SSHHHHHHHHHHHTTT--
---SHHHHHHHHHHHHTT--
---SHHHHHHHHHHHTTT--
---SHHHHHHHHHHHHTT--
--SSHHHHHHHHHHHHTT--
--SSHHHHHHHHHHHHTT--
--S-HHHHHHHHHHHHTT--
--SSHHHHHHHHHHHHHH--
--SSHHHHHHHHHHHHTT--
---SHHHHHHHHHHHHHT--
--SSHHHHHHHHHHHHTT--
--S-HHHHHHHHHHHHHH--
---SHHHHHHHHHHHHHT--
---SHHHHHHHHHHHHHT--
---SHHHHHHHHHHHHHT--
--SSHHHHHHHHHHHHHT--
--SSHHHHHHHHHHHHHH--
---SHHHHHHHHHHHHHH--
--SSHHHHHHHHHHHHTT--
--SSHHHHHHHHHHHHHT--
--SSHHHHHHHHHHHHHH--
--SSHHHHHHHHHHHHHH--
--SSHHHHHHHHHHHHHH--
---SHHHHHHHHHHHHTT--
--SSHHHHHHHHHHHHHH--
--SSHHHHHHHHHHHHHH--
--SSHHHHHHHHHHHHTT--
--SSHHHHHHHHHHHHTT--
--SSHHHHHHHHHHHHHH--
---SHHHHHHHHHHHHTT--
---SHHHHHHHHHHHHHT--
---SHHHHHHHHHHHHHT--
----HHHHHHHHHHHHTT--
--SSHHHHHHHHHHHGGG--
--SSHHHHHHHHHHHHTT--
--SSHHHHHHHHHHHTTT--
---SHHHHHHHHHHHHTT--
---SHHHHHHHHHHHHTT--
--S-HHHHHHHHHHHTTT--
--SSHHHHHHHHHHHHHT--
--S-HHHHHHHHHHHHHT--
--SSHHHHHHHHHHHHTT--
--SSHHHHHHHHHHHHHH--
---SHHHHHHHHHHHHHT--
---SHHHHHHHHHHHTTS--
---SHHHHHHHHHHHTT---
---SHHHHHHHHHHHHHT--
---SHHHHHHHHHHHHHT--
---SHHHHHHHHHHHHHT--
---SHHHHHHHHHHHHHH--
--SSHHHHHHHHHHHHTT--
--SSHHHHHHHHHHHHTT--
---SHHHHHHHHHHHHTT--
--SSHHHHHHHHHHHGGG--
--SSHHHHHHHHHHHHTT--
---SHHHHHHHHHHHHTT--
---SHHHHHHHHHHHHTS--
---SHHHHHHHHHHHHTT--
---SHHHHHHHHHHHHHT--
----HHHHHHHHHHHHTT--
--SSHHHHHHHHHHHHHS--
---SHHHHHHHHHHHHHS--
---SHHHHHHHHHHHHTT--
---SHHHHHHHHHHHHTT--
--SSHHHHHHHHHHHHHH--
--S-HHHHHHHHHHHHTT--
--SSHHHHHHHHHHHHTT--
---SHHHHHHHHHHHHHT--
--S-HHHHHHHHHHHHHT--
--SSHHHHHHHHHHHHHT--
---SHHHHHHHHHHHHHT--
---SHHHHHHHHHHHHHH--
--SSHHHHHHHHHHHHHH--
--SSHHHHHHHHHHHHHH--
--SSHHHHHHHHHHHHHH--
--SSHHHHHHHHHHHHTT--
--S-HHHHHHHHHHHHTT--
--SSHHHHHHHHHHHHHH--
---SHHHHHHHHHHHHTT--
---SHHHHHHHHHHHTTS--
---SHHHHHHHHHHHHTT--
---SHHHHHHHHHHHHTT--
----HHHHHHHHHHHHTT--
----HHHHHHHHHHHHTT--
----HHHHHHHHHHHHHH--
--SSHHHHHHHHHHHHHH--
--SSHHHHHHHHHHHHHH--
--SSHHHHHHHHHHHHTT--
--SSHHHHHHHHHHHHHH--
---SHHHHHHHHHHHHHT--
---SHHHHHHHHHHHHHS--
---SHHHHHHHHHHHHTT--
---SHHHHHHHHHHHHTT--
---SHHHHHHHHHHHHTT--
---SHHHHHHHHHHHHTT--
---SHHHHHHHHHHHHHH--
---SHHHHHHHHHHHHTT--
---SHHHHHHHHHHHGGG--
---SHHHHHHHHHHHTTT--
---SHHHHHHHHHHHHHH--
---SHHHHHHHHHHHTTT--
---SHHHHHHHHHHHHHH--
---SHHHHHHHHHHHHHH--
---SHHHHHHHHHHHHTT--
---SHHHHHHHHHHHHHS--
---SHHHHHHHHHHHHHH--
--SSHHHHHHHHHHHTTT--
---SHHHHHHHHHHHTTT--
---SHHHHHHHHHHHHTT--
---SHHHHHHHHHHHTTT--
---SHHHHHHHHHHHHTT--
---SHHHHHHHHHHHHHH--
---SHHHHHHHHHHHHHH--
--SSHHHHHHHHHHHHHHT-
---SHHHHHHHHHHHHHHH-
---SHHHHHHHHHHHHHHT-
---SHHHHHHHHHHHHHHH-
---SHHHHHHHHHHHHHH--
---SHHHHHHHHHHHHHTT-
---SHHHHHHHHHHHHHTT-
---SHHHHHHHHHHHHHHT-
---SHHHHHHHHHHHHHHH-
---SHHHHHHHHHHHHHHH-
---SHHHHHHHHHHHHHHT-
---SHHHHHHHHHHHHHHH-
---SHHHHHHHHHHHHHHT-
---SHHHHHHHHHHHHHTT-
---SHHHHHHHHHHHHHTT-
---SHHHHHHHHHHHHHHH-
---SHHHHHHHHHHHHHHH-
---SHHHHHHHHHHHHHHH-
---SHHHHHHHHHHHHHH--
---SHHHHHHHHHHHHHTT-
---SHHHHHHHHHHHHHTT-
---SHHHHHHHHHHHHHTT-
---SHHHHHHHHHHHHHTT-
---SHHHHHHHHHHHHHHT-
---SHHHHHHHHHHHHHTT-
---SHHHHHHHHHHHHHHT-
---SHHHHHHHHHHHHHH--
---SHHHHHHHHHHHHHHT-
---SHHHHHHHHHHHHHHT-
---SHHHHHHHHHHHHHH--
---SHHHHHHHHHHHHHH--
---SHHHHHHHHHHHHHTT-
--SSHHHHHHHHHHHHHTT-
---SHHHHHHHHHHHHHHT-
---SHHHHHHHHHHHHHTT-
---SHHHHHHHHHHHHHHH-
---SHHHHHHHHHHHHHHT-
--SSHHHHHHHHHHHHHTT-
---SHHHHHHHHHHHHTT--
--SSHHHHHHHHHHHHHH--
----HHHHHHHHHHHHHH--
---SHHHHHHHHHHHHHH--
--SSHHHHHHHHHHHHHTT-
--SSHHHHHHHHHHHHHHT-
--SSHHHHHHHHHHHHHHH-
--SSHHHHHHHHHHHHHT--
--SSHHHHHHHHHHHHHHH-
----HHHHHHHHHHHHHHH-
--SSHHHHHHHHHHHHHH--
---SHHHHHHHHHHHHHH--
--SSHHHHHHHHHHHHHHT-
--SSHHHHHHHHHHHHHHH-
--SSHHHHHHHHHHHHHHH-
--SSHHHHHHHHHHHHTT--
--SSHHHHHHHHHHHHHTT-
---SHHHHHHHHHHHHHHH-
--SSHHHHHHHHHHHHHHH-
---SHHHHHHHHHHHHHHH-
--S-HHHHHHHHHHHHHTT-
--SSHHHHHHHHHHHHHHH-
--SSHHHHHHHHHHHHHHH-
--SSHHHHHHHHHHHHHTT-
---SHHHHHHHHHHHHHHH-
---SHHHHHHHHHHHHHTT-
---SHHHHHHHHHHHHHH--
----HHHHHHHHHHHHHH--
--SSHHHHHHHHHHHHHHH-
---SHHHHHHHHHHHHHTT-
----HHHHHHHHHHHHHH--
--SSHHHHHHHHHHHHHHH-
---SHHHHHHHHHHHHHTT-
---SHHHHHHHHHHHHHHT-
--SSHHHHHHHHHHHHHTT-
--SSHHHHHHHHHHHHHHH-
---SHHHHHHHHHHHHHHH-
---SHHHHHHHHHHHHHHH-
---SHHHHHHHHHHHHHHH-
---SHHHHHHHHHHHHHTT-
--SSHHHHHHHHHHHHTTT-
---SHHHHHHHHHHHHHTT-
---SHHHHHHHHHHHHHHT-
---SHHHHHHHHHHHHHHH-
--SSHHHHHHHHHHHHHHT-
--SSHHHHHHHHHHHHHHH-
--SSHHHHHHHHHHHHHHT-
---SHHHHHHHHHHHHHHH-
---SHHHHHHHHHHHHHT--
---SHHHHHHHHHHHHHHH-
--SSHHHHHHHHHHHHHHH-
--S-HHHHHHHHHHHHHHH-
----HHHHHHHHHHHHHHH-
---SHHHHHHHHHHHHHHT-
--SSHHHHHHHHHHHHHHH-
---SHHHHHHHHHHHHHHT-
---SHHHHHHHHHHHHHHH-
---SHHHHHHHHHHHHHHH-
---SHHHHHHHHHHHHHHH-
---SHHHHHHHHHHHHHHH-
---SHHHHHHHHHHHHHHH-
--SSHHHHHHHHHHHHHHT-
---SHHHHHHHHHHHHHHH-
---SHHHHHHHHHHHHHHT-
---SHHHHHHHHHHHHHTT-
---SHHHHHHHHHHHHHH--
---SHHHHHHHHHHHHHHT-
---SHHHHHHHHHHHHHHT-
---SHHHHHHHHHHHHHHT-
---SHHHHHHHHHHHHHHH-
---SHHHHHHHHHHHHHHH-
---SHHHHHHHHHHHHHHH-
---SHHHHHHHHHHHHHHH-
---SHHHHHHHHHHHHHHH-
---SHHHHHHHHHHHHHHH-
---SHHHHHHHHHHHHHTT-
---SHHHHHHHHHHHHHHH-
---SHHHHHHHHHHHHHHT-
---SHHHHHHHHHHHHHHH-
---SHHHHHHHHHHHHHTT-
---SHHHHHHHHHHHHHHH-
---SHHHHHHHHHHHHHHH-
---SHHHHHHHHHHHHHHH-
---SHHHHHHHHHHHHHH--
---SHHHHHHHHHHHHHHT-
--SSHHHHHHHHHHHHHHH-
--SSHHHHHHHHHHHHHHH-
--SSHHHHHHHHHTTHHHH-
--SSHHHHHHHHHTTTTT--
---SHHHHHHHHHTTTTTT-
--SSHHHHHHHHHTTSGGG-
---SHHHHHHHHHHHHHHH-
---SHHHHHHHHHHHGGGG-
--SSHHHHHHHHHHHTTTT-
--S-HHHHHHHHHTTHHHH-
--SSHHHHHHHHHHHHHHH-
---SHHHHHHHHHHHGGG--
---SHHHHHHHHHHTGGGT-
--SSHHHHHHHHHTTTTT--
---SHHHHHHHHHTTHHHH-
--SSHHHHHHHHHTTGGGT-
--SSHHHHHHHTTS-GGGT-
---SHHHHHHHHHTTGGGT-
---SHHHHHHHHHHTHHHH-
---SHHHHHHHHHTTHHHH-
---SHHHHHHHHHTTGGGT-
---SHHHHHHHHHHTHHHH-
---SHHHHHHHHHHSGGGG-
--SSHHHHHHHHHHTSTTT-
---SHHHHHHHHHHTHHHH-
---SHHHHHHHHHHTTTTT-
---SHHHHHHHHHHTTGGG-
--SSHHHHHHHHHHHTGGG-
---SHHHHHHHHHHTTTTT-
---SHHHHHHHHHHTTTT--
---SHHHHHHHHTTSTTT--
---SHHHHHHHHHH-TTT--
---SHHHHHHHHTT-TTT--
---SHHHHHHHHHHTTTT--
---SHHHHHHHHTTSGGG--
---SHHHHHHHHHHTGGG--
---SHHHHHHHHHHTTTT--
---SHHHHHHHHHHSGGG--
---SHHHHHHHHHHTGGG--
---SHHHHHHHHHHTTTT--
---SHHHHHHHHHHTTGGG-
---SHHHHHHHHHHTGGG--
---SHHHHHHHHHHTTTT--
---SHHHHHHHHHHHGGG--
---SHHHHHHHHHHSTTT--
---SHHHHHHHHHTSTTT--
---SHHHHHHHHTTTGGG--
---SHHHHHHHHHHTTTT--
---SHHHHHHHHHHHGGG--
---SHHHHHHHHHT-GGG--
---SHHHHHHHHHTS-TT--
---SHHHHHHHHTT--TT--
---SHHHHHHHHHH-TTT--
---SHHHHHHHHHTTTTT--
---SHHHHHHHHHHTTTT--
---SHHHHHHHHHH-GGG--
---SHHHHHHHHTT-TTT--
---SHHHHHHHHHTTGGGG-
---SHHHHHHHHHTTTTT--
---SHHHHHHHHHTTTTT--
---SHHHHHHHHHTTGGG--
---SHHHHHHHHHHTTTT--
--SSHHHHHHHHHHTTTT--
---SHHHHHHHHHH-TTT--
---SHHHHHHHHHHSGGG--
---SHHHHHHHHHH-TTT--
---SHHHHHHHHHTTTTT--
---SHHHHHHHHHTTGGG--
---SHHHHHHHHHTTGGG--
---SHHHHHHHHHS-TTT--
---SHHHHHHHHHTTTTT--
---SHHHHHHHHHTTTTS--
---SHHHHHHHHHHTGGG--
---SHHHHHHHHHHSGGG--
---SHHHHHHHHHHSGGG--
---SHHHHHHHHHH-GGG--
---SHHHHHHHHHHSGGG--
--SSHHHHHHHHHHSGGG--
---SHHHHHHHHHHSGGG--
---SHHHHHHHHHHSTTT--
---SHHHHHHHHHHSTTT--
---SHHHHHHHHHHSGGG--
---SHHHHHHHHHHSTTT--
---SHHHHHHHHHHSTTT--
---SHHHHHHHHHHSTTT--
--SSHHHHHHHHHHHSSS--
--SSHHHHHHHHHHSTTS--
--SSHHHHHHHHHHSGGG--
--SSHHHHHHHHHHSGGG--
---SHHHHHHHHHHTTTS--
--SSHHHHHHHHHTSGGG--
--SSHHHHHHHHHHTGGG--
--S-HHHHHHHHHHTTTS--
--SSHHHHHHHHHHTTTT--
--SSHHHHHHHHHH-GGG--
--SSHHHHHHHHHTTTTT--
--SSHHHHHHHHHHTGGG--
--SSHHHHHHHHHHTTTT--
--SSHHHHHHHHHHTGGG--
--SSHHHHHHHHHHHTTT--
--SSHHHHHHHHHHTGGG--
--SSHHHHHHHHHHSGGG--
--SSHHHHHHHHHHTGGG--
--SSHHHHHHHHHHHSSS--
--SSHHHHHHHHHH-GGG--
--SSHHHHHHHHHHTGGG--
--SSHHHHHHHHHHHGGG--
--SSHHHHHHHHHT-GGG--
--SSHHHHHHHHHH-GGG--
---SHHHHHHHHHH-TTT--
---SHHHHHHHHHH-GGG--
--SSHHHHHHHHHTTGGG--
--SSHHHHHHHHHHTGGG--
--SSHHHHHHHHHHTGGG--
----HHHHHHHHHTTTTT--
--SSHHHHHHHHHH-TTT--
--S-HHHHHHHHHHHTTT--
--SSHHHHHHHHHHTTTT--
---SHHHHHHHHHTTTTT--
--SSHHHHHHHHHHTTTT--
--SSHHHHHHHHHHHTTT--
--SSHHHHHHHHHHHTTT--
----HHHHHHHHTTSGGG--
---SHHHHHHHHHTTGGG--
---SHHHHHHHHHHGGGT--
---SHHHHHHHHHTTTTT--
--SSHHHHHHHHTTTTTT--
--SSHHHHHHHHHHTGGG--
--SSHHHHHHHHHHTTTT--
--SSHHHHHHHHHHSTTT--
---SHHHHHHHHHHTTTT--
---SHHHHHHHHHHHGGG--
--SSHHHHHHHHHHHGGG--
---SHHHHHHHHHHHTTS--
--SSHHHHHHHHHHHTTT--
---SHHHHHHHHHHHTTT--
---SHHHHHHHHHHHGGG--
--SSHHHHHHHHTTTTTS--
--SSHHHHHHHHHHHGGG--
--SSHHHHHHHHHHHTTT--
---SHHHHHHHHHHHTTT--
--SSHHHHHHHHHHHGGG--
--SSHHHHHHHHHHHTTS--
--SSHHHHHHHHHHHTT---
--SSHHHHHHHHHHHHHT--
--SSHHHHHHHHHHHHHS--
--SSHHHHHHHHHHHHTT--
--S-HHHHHHHHHHHHTT--
--SSHHHHHHHHHHHHTT--
----HHHHHHHHHHHHHT--
----HHHHHHHHHHHHHT--
--SSHHHHHHHHHHHTTS--
--SSHHHHHHHHHHHHHS--
--SSHHHHHHHHHHHHHT--
--SSHHHHHHHHHHHHTT--
--SSHHHHHHHHHHHHHH--
--SSHHHHHHHHHHHHTT--
--SSHHHHHHHHHHHHHH--
--SSHHHHHHHHHHHHTT--
--SSHHHHHHHHHHHTTT--
--SSHHHHHHHHHHHHHH--
--SSHHHHHHHHHHHHHH--
--SSHHHHHHHHHHHHHH--
--SSHHHHHHHHHHHHHH--
--SSHHHHHHHHHHHHHH--
--S-HHHHHHHHHHHTTT--
--SSHHHHHHHHHHHHTT--
--SSHHHHHHHHHHHHTT--
--SSHHHHHHHHHHHTTT--
--SSHHHHHHHHHHHHTT--
--SSHHHHHHHHHHHHHT--
--SSHHHHHHHHHHHHHT--
--SSHHHHHHHHHHHHTT--
--SSHHHHHHHHHHHHHH--
--SSHHHHHHHHHHHHTT--
--SSHHHHHHHHHHHHTT--
--SSHHHHHHHHHHHTTS--
--SSHHHHHHHHHHHHHT--
---SHHHHHHHHHHHHTT--
---SHHHHHHHHHHHHTT--
---SHHHHHHHHHHHHHS--
--SSHHHHHHHHHHHHTT--
--SSHHHHHHHHHHHHTT--
--SSHHHHHHHHHHHHHS--
--SSHHHHHHHHHHHHH---
--SSHHHHHHHHHHHHHS--
--SSHHHHHHHHHHHHHS--
--SSHHHHHHHHHHHHHS--
--SSHHHHHHHHHHHHH---
--SSHHHHHHHHHHHHH---
--SSHHHHHHHHHHHTT---
--SSHHHHHHHHHHTTT---
--SSHHHHHHHHHHHHH---
--SSHHHHHHHHHHTTT---
--SSHHHHHHHHHHHHHS--
--SSHHHHHHHHHHHHH---
--SSHHHHHHHHHHHTT---
--SSHHHHHHHHHHHHHS--
--SSHHHHHHHHHHHHHS--
--SSHHHHHHHHHHHHH---
--SSHHHHHHHHHHHHH---
--SSHHHHHHHHHHHHHS--
--SSHHHHHHHHHHHHH---
--SSHHHHHHHHHHHHHS--
--SSHHHHHHHHHHHHHS--
--S-HHHHHHHHHHHHHS--
--SSHHHHHHHHHHHHHS--
--SSHHHHHHHHHHHHHS--
--SSHHHHHHHHHHHHSS--
--SSHHHHHHHHHHHHHTT-
--SSHHHHHHHHHHHHHS--
--SSHHHHHHHHHHHHSS--
--SSHHHHHHHHHHHHHS--
--SSHHHHHHHHHHHHHS--
--SSHHHHHHHHHHHHHS--
--SSHHHHHHHHHHHHH---
--SSHHHHHHHHHHHHHS--
--S-HHHHHHHHHHHHHS--
--SSHHHHHHHHHHHHHS--
--SSHHHHHHHHHHHHHTT-
--SSHHHHHHHHHHHHHTT-
--SSHHHHHHHHHHHHHTT-
--SSHHHHHHHHHHHHHTT-
--SSHHHHHHHHHHHHHS--
--SSHHHHHHHHHHHTSS--
--S-HHHHHHHHHHHHHS--
--SSHHHHHHHHHHHHHTT-
--SSHHHHHHHHHHHHHS--
--SSHHHHHHHHHHHHHS--
--SSHHHHHHHHHHTTTS--
--SSHHHHHHHHHHHHT---
--SSHHHHHHHHHHHHT---
--SSHHHHHHHHHHHHHS--
--SSHHHHHHHHHHHHTT--
--SSHHHHHHHHHHHHT---
--SSHHHHHHHHHHHHHS--
--SSHHHHHHHHHHHTTS--
--SSHHHHHHHHHHHHTS--
--SSHHHHHHHHHHHHHT--
--SSHHHHHHHHHHHHTT--
--SSHHHHHHHHHHHHTT--
--SSHHHHHHHHHHHHTT--
--SSHHHHHHHHHHHHTT--
--SSHHHHHHHHHHHHTT--
--SSHHHHHHHHHHHHT---
--SSHHHHHHHHHHHHTS--
--SSHHHHHHHHHHHTTS--
--SSHHHHHHHHHHHHH---
--SSHHHHHHHHHGGGT---
--SSHHHHHHHHHHHHH---
--SSHHHHHHHHHHHTT---
--SSHHHHHHHHHHHTT---
--SSHHHHHHHHHHHHH---
--SSHHHHHHHHHHHHHS--
--SSHHHHHHHHHHHTT---
--SSHHHHHHHHHHHTT---
--SSHHHHHHHHHHHTT---
--SSHHHHHHHHHHHHHS--
--SSHHHHHHHHHHHTTS--
---SHHHHHHHHHHHTTS--
---SHHHHHHHHHHHTT---
---SHHHHHHHHHHHTTS--
---SHHHHHHHHHHHHHS--
---SHHHHHHHHHHTTTS--
---SHHHHHHHHHHTTTS--
---SHHHHHHHHHHHHHS--
---SHHHHHHHHHHHHHS--
---SHHHHHHHHHHHTTS--
---SHHHHHHHHHHHTT---
---SHHHHHHHHHHHTTS--
---SHHHHHHHHHHHTT---
---SHHHHHHHHHHHTTS--
---SHHHHHHHHHHHHHS--
---SHHHHHHHHHHHTTS--
---SHHHHHHHHHHHHHS--
---SHHHHHHHHHHHHTS--
---SHHHHHHHHHHTTSS--
---SHHHHHHHHHHGGGS--
---SHHHHHHHHHHHHSS--
---SHHHHHHHHHHHTTS--
---SHHHHHHHHHHHTTS--
---SHHHHHHHHHHHTTS--
---SHHHHHHHHHHTTTS--
---SHHHHHHHHHHHTTS--
---SHHHHHHHHHHHHHS--
---SHHHHHHHHHHHTTS--
--SSHHHHHHHHHHHTTS--
---SHHHHHHHHHHTTTS--
---SHHHHHHHHHHHTTS--
---SHHHHHHHHHHHHHS--
---SHHHHHHHHHHTTSS--
---SHHHHHHHHHHHTTS--
---SHHHHHHHHHHHTTS--
---SHHHHHHHHHHHTTS--
---SHHHHHHHHHHTTTS--
---SHHHHHHHHHHHTTS--
---SHHHHHHHHHHHTT---
---SHHHHHHHHHHHTT---
---SHHHHHHHHHHHTT---
---SHHHHHHHHHHHTT---
---SHHHHHHHHHHHTT---
---SHHHHHHHHHHHTSS--
---SHHHHHHHHHHHTTS--
---SHHHHHHHHHHHTT---
---SHHHHHHHHHHHTT---
---SHHHHHHHHHHHTTS--
---SHHHHHHHHHHHTTS--
---SHHHHHHHHHHHTTS--
---SHHHHHHHHHHHTTS--
---SHHHHHHHHHHHTTS--
---SHHHHHHHHHHHTS---
---SHHHHHHHHHHHTT---
---SHHHHHHHHHHHTTS--
---SHHHHHHHHHHHTTS--
---SHHHHHHHHHHHTTS--
---SHHHHHHHHHHHHTS--
---SHHHHHHHHHHHTTS--
---SHHHHHHHHHHHTTS--
---SHHHHHHHHHHHTTS--
---SHHHHHHHHHHHHTS--
---SHHHHHHHHHHHTT---
---SHHHHHHHHHHHTT---
---SHHHHHHHHHHHTS---
---SHHHHHHHHHHHTT---
---SHHHHHHHHHHHTT---
---SHHHHHHHHHHHS----
---SHHHHHHHHHHHTT---
---SHHHHHHHHHHHTT---
---SHHHHHHHHHHHTT---
---SHHHHHHHHHHHTT---
---SHHHHHHHHHHTTS---
--SSHHHHHHHHHHHHSS--
---SHHHHHHHHHHHHH---
---SHHHHHHHHHHHHS---
---SHHHHHHHHHHHTS---
---SHHHHHHHHHHHHT---
---SHHHHHHHHHHHTT---
---SHHHHHHHHHHHTT---
---SHHHHHHHHHHHTT---
---SHHHHHHHHHHHTT---
---SHHHHHHHHHHHTT---
---SHHHHHHHHHHHHTS--
---SHHHHHHHHHHHHTS--
---SHHHHHHHHHHHHSS--
---SHHHHHHHHHHHHHS--
----HHHHHHHHHHHHHS--
---SHHHHHHHHHHHHHS--
---SHHHHHHHHHHHTTS--
---SHHHHHHHHHHHHHS--
---SHHHHHHHHHHTTSS--
---SHHHHHHHHHHHTTS--
---SHHHHHHHHHHHTTS--
---SHHHHHHHHHHHTT---
---SHHHHHHHHHHHHTS--
---SHHHHHHHHHHHTTS--
---SHHHHHHHHHHHHHS--
---SHHHHHHHHHHHTTS--
--SSHHHHHHHHHHHHH---
--SSHHHHHHHHHHHTT---
---SHHHHHHHHHHHTTS--
---SHHHHHHHHHHHHTS--
---SHHHHHHHHHHHHTS--
---SHHHHHHHHHHHHTS--
---SHHHHHHHHHHHHTS--
---SHHHHHHHHHHHHHS--
---SHHHHHHHHHHHHHS--
---SHHHHHHHHHHHTT---
---SHHHHHHHHHHHHHS--
---SHHHHHHHHHHHHH---
---SHHHHHHHHHHHHH---
---SHHHHHHHHHHHHH---
---SHHHHHHHHHHHHH---
---SHHHHHHHHHHHTT---
---SHHHHHHHHHHHHH---
---SHHHHHHHHHHHHHS--
---SHHHHHHHHHHHTS---
---SHHHHHHHHHHHHT---
---SHHHHHHHHHHHTT---
---SHHHHHHHHHHHTT---
---SHHHHHHHHHHHTT---
---SHHHHHHHHHHHHS---
----HHHHHHHHHHHHT---
---SHHHHHHHHHHHHT---
---SHHHHHHHHHHHTT---
---SHHHHHHHHHHHTT---
---SHHHHHHHHHHHHS---
---SHHHHHHHHHHHHT---
---SHHHHHHHHHHHHH---
---SHHHHHHHHHHHTT---
---SHHHHHHHHHHHHH---
---SHHHHHHHHHHHHH---
---SHHHHHHHHHHHHT---
---SHHHHHHHHHHHTT---
---SHHHHHHHHHHHHH---
---SHHHHHHHHHHHHH---
--SSHHHHHHHHHHHHHS--
---SHHHHHHHHHHHHH---
---SHHHHHHHHHHHTT---
---SHHHHHHHHHHHHS---
---SHHHHHHHHHHTTT---
---SHHHHHHHHHHHHH---
---SHHHHHHHHHHHHH---
---SHHHHHHHHHHTTS---
---SHHHHHHHHHHHHHS--
---SHHHHHHHHHHHHH---
---SHHHHHHHHHHHHH---
---SHHHHHHHHHHHHS---
---SHHHHHHHHHHHT----
---SHHHHHHHHHHHH----
---SHHHHHHHHHHTT----
---SHHHHHHHHHHHHS---
---SHHHHHHHHHHHH----
---SHHHHHHHHHHTTS---
---SHHHHHHHHHHTT----
---SHHHHHHHHHHHH----
---SHHHHHHHHHHHH----
---SHHHHHHHHHHTT----
---SHHHHHHHHHHTTS---
---SHHHHHHHHHHTTS---
---SHHHHHHHHHHTTS---
---SHHHHHHHHHHTTS---
---SHHHHHHHHHHTTS---
--SSHHHHHHHHHHTTS---
---SHHHHHHHHHHHT----
--SSHHHHHHHHHHHT----
---SHHHHHHHHHHHT----
---SHHHHHHHHHHHH----
---SHHHHHHHHHHTT----
---SHHHHHHHHHHTS----
---SHHHHHHHHHHHH----
---SHHHHHHHHHHHH----
---SHHHHHHHHHHHH----
---SHHHHHHHHHHHHS---
--SSHHHHHHHHHHHHHS--
---SHHHHHHHHHHHHT---
--SSHHHHHHHHHHHHTS--
--SSHHHHHHHHHHHHHS--
---SHHHHHHHHHHHHTS--
---SHHHHHHHHHHHHH---
--SSHHHHHHHHHHHHH---
--SSHHHHHHHHHHHHH---
---SHHHHHHHHHHHHT---
---SHHHHHHHHHHHTT---
---SHHHHHHHHHHHHT---
---SHHHHHHHHHHHHH---
---SHHHHHHHHHHHHT---
---SHHHHHHHHHHHHH---
---SHHHHHHHHHHHHT---
---SHHHHHHHHHHHHH---
---SHHHHHHHHHHHTT---
---SHHHHHHHHHHHHT---
--SSHHHHHHHHHHHHT---
--SSHHHHHHHHHHHHH---
---SHHHHHHHHHHHHH---
---SHHHHHHHHHHHTT---
---SHHHHHHHHHHHTT---
---SHHHHHHHHHHHHS---
---SHHHHHHHHHHHHT---
---SHHHHHHHHHHHHS---
---SHHHHHHHHHHHTT---
--SSHHHHHHHHHHHHT---
---SHHHHHHHHHHHHT---
---SHHHHHHHHHHHHT---
---SHHHHHHHHHHHHT---
---SHHHHHHHHHHHHT---
---SHHHHHHHHHHHHS---
---SHHHHHHHHHHHHT---
---SHHHHHHHHHHTT----
---SHHHHHHHHHHTT----
--SSHHHHHHHHHHTT----
--SSHHHHHHHHHHHHS---
--SSHHHHHHHHHHHHS---
--SSHHHHHHHHHHTTS---
--SSHHHHHHHHHHHHHS--
--SSHHHHHHHHHHHHTS--
---SHHHHHHHHHHHHSS--
--SSHHHHHHHHHHHHTS--
---SHHHHHHHHHHHHSS--
---SHHHHHHHHHHHHHS--
--S-HHHHHHHHHHHTT---
--SSHHHHHHHHHHHTTS--
---SHHHHHHHHHHHHTS--
---SHHHHHHHHHHHHTS--
---SHHHHHHHHHHHTTS--
---SHHHHHHHHHHHHTS--
---SHHHHHHHHHHHTTS--
---SHHHHHHHHHHHTTS--
---SHHHHHHHHHHHHTS--
---SHHHHHHHHHHHHHS--
--SSHHHHHHHHHHHHHS--
---SHHHHHHHHHHHHHS--
---SHHHHHHHHHHHTTS--
---SHHHHHHHHHHHHHS--
--SSHHHHHHHHHHHHH---
--SSHHHHHHHHHHHTTS--
--SSHHHHHHHHHHHHS---
--SSHHHHHHHHHHHTTS--
---SHHHHHHHHHHHTSS--
--SSHHHHHHHHHHHTTS--
--SSHHHHHHHHHHHTT---
--SSHHHHHHHHHHHTT---
--SSHHHHHHHHHHHTT---
--SSHHHHHHHHHHHTT---
--SSHHHHHHHHHHHHH---
--SSHHHHHHHHHHHTTS--
--SSHHHHHHHHHHHTT---
--SSHHHHHHHHHHHTTS--
--SSHHHHHHHHHHHTTS--
--SSHHHHHHHHHHHHHS--
---SHHHHHHHHHHHHTS--
--SSHHHHHHHHHHHHTS--
--SSHHHHHHHHHHHHHS--
--SSHHHHHHHHHHHHH---
--SSHHHHHHHHHHHHT---
--SSHHHHHHHHHHHTT---
--SSHHHHHHHHHHHHT---
--SSHHHHHHHHHHHHT---
--SSHHHHHHHHHHHTT---
--SSHHHHHHHHHHHHH---
--SSHHHHHHHHHHHHT---
--SSHHHHHHHHHHHHT---
--SSHHHHHHHHHHHHH---
--SSHHHHHHHHHHHHTS--
--SSHHHHHHHHHHHHHS--
--SSHHHHHHHHHHHTT---
--SSHHHHHHHHHHHHT---
--SSHHHHHHHHHHHHTS--
--SSHHHHHHHHHHHHSS--
--SSHHHHHHHHHHHHHS--
--SSHHHHHHHHHHHHHS--
--SSHHHHHHHHHHHHHS--
---SHHHHHHHHHHHHHS--
--SSHHHHHHHHHHHHTS--
--SSHHHHHHHHHHHHHS--
--SSHHHHHHHHHHHHHS--
--SSHHHHHHHHHHHHHS--
--SSHHHHHHHHHHHHH---
--SSHHHHHHHHHHHHTS--
--SSHHHHHHHHHHHHHS--
--SSHHHHHHHHHHHHHS--
--SSHHHHHHHHHHHHTS--
--SSHHHHHHHHHHHHHS--
--SSHHHHHHHHHHHHHS--
--SSHHHHHHHHHHHHHS--
--SSHHHHHHHHHHHHHS--
--SSHHHHHHHHHHHHHS--
--SSHHHHHHHHHHHHTS--
--SSHHHHHHHHHHHHHS--
--SSHHHHHHHHHHHHHS--
--SSHHHHHHHHHHHTTS--
--SSHHHHHHHHHHHHTS--
--SSHHHHHHHHHHHHTS--
--SSHHHHHHHHHHHTTS--
--SSHHHHHHHHHHHTTS--
--SSHHHHHHHHHHHTTS--
--SSHHHHHHHHHHHTTS--
--SSHHHHHHHHHHHTTS--
--SSHHHHHHHHHHHHHS--
--SSHHHHHHHHHHHHTS--
--SSHHHHHHHHHHHHTS--
--SSHHHHHHHHHHHHTS--
--SSHHHHHHHHHHHTTS--
---SHHHHHHHHHHHHHS--
--SSHHHHHHHHHHHHTS--
--SSHHHHHHHHHHHTTS--
---SHHHHHHHHHHHHTS--
---SHHHHHHHHHHHHHS--
--SSHHHHHHHHHHHTTS--
--SSHHHHHHHHHHHTTS--
--SSHHHHHHHHHHHTTS--
--SSHHHHHHHHHHHHHS--
--SSHHHHHHHHHHHTTS--
--SSHHHHHHHHHHHTTS--
--SSHHHHHHHHHHHTTS--
--SSHHHHHHHHHHTTTS--
--SSHHHHHHHHHHHTTS--
--SSHHHHHHHHHHHTSS--
--SSHHHHHHHHHHHTTS--
--SSHHHHHHHHHHHTTS--
---SHHHHHHHHHHHHTS--
--SSHHHHHHHHHHHTTS--
--SSHHHHHHHHHHHHTS--
--SSHHHHHHHHHHHTTS--
--SSHHHHHHHHHHHTTS--
--SSHHHHHHHHHHHTTS--
---SHHHHHHHHHHGGGS--
--SSHHHHHHHHHHTTTS--
--SSHHHHHHHHHHHTTS--
--SSHHHHHHHHHHHTTS--
---SHHHHHHHHHHHTTS--
---SHHHHHHHHHHHTSS--
--SSHHHHHHHHHHHTSS--
--SSHHHHHHHHHHHTTS--
--SSHHHHHHHHHHHTSS--
--SSHHHHHHHHHHHTT---
--SSHHHHHHHHHHHHHS--
--SSHHHHHHHHHHHTT---
--SSHHHHHHHHHHHTT---
--SSHHHHHHHHHHHTTS--
--SSHHHHHHHHHHHTT---
--SSHHHHHHHHHHGGGS--
--S-HHHHHHHHHHHHH---
--S-HHHHHHHHHHHHH---
--SSHHHHHHHHHHHHTS--
--SSHHHHHHHHHHHHH---
--S-HHHHHHHHHHHHHS--
--S-HHHHHHHHHHHHH---
--SSHHHHHHHHHHHHH---
--S-HHHHHHHHHHHHH---
--S-HHHHHHHHHHHHH---
--SSHHHHHHHHHHHHS---
--S-HHHHHHHHHHHHT---
--SSHHHHHHHHHHHHT---
--SSHHHHHHHHHHHHT---
--S-HHHHHHHHHHHHHS--
--S-HHHHHHHHHHHTT---
--S-HHHHHHHHHHHHH---
--S-HHHHHHHHHHHTT---
--S-HHHHHHHHHHHTT---
--SSHHHHHHHHHHHHTS--
--S-HHHHHHHHHHHHTS--
--SSHHHHHHHHHHHHSS--
--S-HHHHHHHHHHHTTS--
--S-HHHHHHHHHHHHTS--
--S-HHHHHHHHHHHHTS--
--S-HHHHHHHHHHHHHS--
--S-HHHHHHHHHHHHSS--
--S-HHHHHHHHHHHHHS--
--S-HHHHHHHHHHHHTS--
--S-HHHHHHHHHHHTTS--
--S-HHHHHHHHHHHTTS--
--SSHHHHHHHHHHHTTS--
--SSHHHHHHHHHHTTSS--
--S-HHHHHHHHHHHHTS--
--S-HHHHHHHHHHHHTS--
--S-HHHHHHHHHHHHHS--
--S-HHHHHHHHHHHTTS--
--S-HHHHHHHHHHHTTS--
--SSHHHHHHHHHHHHHS--
--SSHHHHHHHHHHHHHS--
--S-HHHHHHHHHHHHHS--
--SSHHHHHHHHHHHTT---
--SSHHHHHHHHHHHHH---
--S-HHHHHHHHHHHHH---
--S-HHHHHHHHHHHTT---
--SSHHHHHHHHHHHTT---
--SSHHHHHHHHHHTTT---
--S-HHHHHHHHHHHHHS--
--S-HHHHHHHHHHHHH---
--S-HHHHHHHHHHTTT---
--SSHHHHHHHHHHHHH---
--S-HHHHHHHHHHHHHS--
--S-HHHHHHHHHHHTT---
--S-HHHHHHHHHHHHH---
--SSHHHHHHHHHHHTT---
--S-HHHHHHHHHHHHHS--
--SSHHHHHHHHHHHHHS--
--SSHHHHHHHHHHHHSS--
--SSHHHHHHHHHHHTTS--
--S-HHHHHHHHHHHTTS--
--SSHHHHHHHHHHHTTS--
--S-HHHHHHHHHHHHHS--
--S-HHHHHHHHHHHHHS--
--S-HHHHHHHHHHHHHS--
--S-HHHHHHHHHHHHHS--
--S-HHHHHHHHHHHHHS--
--S-HHHHHHHHHHHTTS--
----HHHHHHHHHHHHHS--
--SSHHHHHHHHHHHHHS--
--S-HHHHHHHHHHHHSS--
--S-HHHHHHHHHHHHT---
--S-HHHHHHHHHHHTTS--
----HHHHHHHHHHHTTS--
--S-HHHHHHHHHHTTT---
--S-HHHHHHHHHHTTT---
--SSHHHHHHHHHHTTTS--
--S-HHHHHHHHHHHTTS--
--SSHHHHHHHHHHHHHS--
--S-HHHHHHHHHHHHHS--
--S-HHHHHHHHHHHHHS--
--SSHHHHHHHHHHHHHS--
--SSHHHHHHHHHHHHHS--
--S-HHHHHHHHHHHTTS--
--S-HHHHHHHHHHHSSS--
--S-HHHHHHHHHHHHHS--
--S-HHHHHHHHHHHHHS--
--S-HHHHHHHHHHHHTS--
--S-HHHHHHHHHHHTTS--
--SSHHHHHHHHHHHTTS--
--S-HHHHHHHHHHHHHS--
--SSHHHHHHHHHHHHHS--
--S-HHHHHHHHHHHHTS--
--S-HHHHHHHHHHHTTS--
--SSHHHHHHHHHHHHTS--
--S-HHHHHHHHHHHHSS--
--S-HHHHHHHHHHHHTS--
--S-HHHHHHHHHHHHHS--
--S-HHHHHHHHHHHHHS--
--S-HHHHHHHHHHHHHS--
--S-HHHHHHHHHHHHHS--
--S-HHHHHHHHHHHTTS--
--S-HHHHHHHHHHTTSS--
--S-HHHHHHHHHHGGGS--
--S-HHHHHHHHHHHHHS--
--SSHHHHHHHHHHHHHS--
--SSHHHHHHHHHHHHHS--
--S-HHHHHHHHHHHTTS--
--S-HHHHHHHHHHHHHS--
--S-HHHHHHHHHHHHTS--
--S-HHHHHHHHHHHTTS--
--S-HHHHHHHHHHHHHS--
--S-HHHHHHHHHHGGGS--
--S-HHHHHHHHHHHTTS--
--SSHHHHHHHHHHHTTS--
--SSHHHHHHHHHHHHHS--
--S-HHHHHHHHHHHHTS--
--S-HHHHHHHHHHHTSS--
--S-HHHHHHHHHHHHHS--
--S-HHHHHHHHHHHHHS--
--SSHHHHHHHHHHTTTS--
--S-HHHHHHHHHHHHH---
--S-HHHHHHHHHHHHHS--
--S-HHHHHHHHHHHHHS--
--S-HHHHHHHHHHHTTS--
--S-HHHHHHHHHHHHTS--
---SHHHHHHHHHHHHHS--
--S-HHHHHHHHHHHHHS--
--SSHHHHHHHHHHHHHS--
--S-HHHHHHHHHHHTTS--
--S-HHHHHHHHHHHHTS--
--S-HHHHHHHHHHHHHS--
--S-HHHHHHHHHHHHTS--
--S-HHHHHHHHHHHHHS--
--S-HHHHHHHHHHHHTS--
--S-HHHHHHHHHHHTTS--
--S-HHHHHHHHHHHHTS--
--S-HHHHHHHHHHHHHS--
--S-HHHHHHHHHHHHS---
--S-HHHHHHHHHHHHS---
--S-HHHHHHHHHHHTTS--
--S-HHHHHHHHHHHTTS--
--S-HHHHHHHHHHHTSS--
--S-HHHHHHHHHHHHSS--
--SSHHHHHHHHHHHHTS--
--S-HHHHHHHHHHHHHS--
--S-HHHHHHHHHHHHHS--
--S-HHHHHHHHHHHHTS--
--S-HHHHHHHHHHHHTS--
--S-HHHHHHHHHHHHHS--
--S-HHHHHHHHHHHHTS--
--SSHHHHHHHHHHHTTS--
--S-HHHHHHHHHHHHHS--
--SSHHHHHHHHHHHHHS--
--S-HHHHHHHHHHHHHS--
--S-HHHHHHHHHHHHHS--
--S-HHHHHHHHHHTTTS--
--S-HHHHHHHHHHHHTS--
--S-HHHHHHHHHHHHTS--
--S-HHHHHHHHHHHHTS--
--S-HHHHHHHHHHHHSS--
--S-HHHHHHHHHHHHHS--
--S-HHHHHHHHHHHHHS--
--S-HHHHHHHHHHHHHS--
--SSHHHHHHHHHHHTTS--
--S-HHHHHHHHHHHTTS--
--S-HHHHHHHHHHHTTS--
--S-HHHHHHHHHHGGGS--
--S-HHHHHHHHHHGGGS--
--S-HHHHHHHHHHHHTS--
--S-HHHHHHHHHHHTTS--
--S-HHHHHHHHHHHTTS--
--S-HHHHHHHHHHHTTS--
--S-HHHHHHHHHHHHSS--
--S-HHHHHHHHHHHHTS--
--S-HHHHHHHHHHHHTS--
--S-HHHHHHHHHHHHHS--
--S-HHHHHHHHHHHHT---
--SSHHHHHHHHHHHHT---
--S-HHHHHHHHHHHHHS--
--S-HHHHHHHHHHHTTS--
--SSHHHHHHHHHHTTSS--
--S-HHHHHHHHHHTTT---
--S-HHHHHHHHHHHHHS--
--S-HHHHHHHHHHHHHS--
--SSHHHHHHHHHHHHHS--
--SSHHHHHHHHHHHTTS--
--S-HHHHHHHHHHHHSS--
--SSHHHHHHHHHHHHHS--
--SSHHHHHHHHHHHHHS--
--SSHHHHHHHHHHHHHS--
--S-HHHHHHHHHHHTT---
--SSHHHHHHHHHHHHHS--
--SSHHHHHHHHHHHHTS--
--SSHHHHHHHHHHHHTS--
--S-HHHHHHHHHHHHT---
--S-HHHHHHHHHHHHTS--
--S-HHHHHHHHHHHHHS--
--S-HHHHHHHHHHHTT---
--S-HHHHHHHHHHTS----
--SSHHHHHHHHHHH-----
--S-HHHHHHHHHHTT-S--
--SSHHHHHHHHHHHS----
--S-HHHHHHHHHHHS-S--
--SSHHHHHHHHHHHTTS--
--S-HHHHHHHHHHHS-S--
--SSHHHHHHHHHHTS-S--
--SSHHHHHHHHHHHTTS--
--SSHHHHHHHHHHHTTS--
--S-HHHHHHHHHHHTTS--
--S-HHHHHHHHHHHHTS--
--SSHHHHHHHHHHHTTS--
--S-HHHHHHHHHHHHHS--
--S-HHHHHHHHHHHTTS--
--SSHHHHHHHHHHHHHS--
--S-HHHHHHHHHHHHHS--
--SSHHHHHHHHHHTTTS--
--SSHHHHHHHHHHHHHS--
--SSHHHHHHHHHHHHTS--
--SSHHHHHHHHHHHTTS--
--SSHHHHHHHHHHHHHS--
--S-HHHHHHHHHHHHTS--
--SSHHHHHHHHHHHTTS--
--SSHHHHHHHHHHHTTS--
--SSHHHHHHHHHHHTTS--
--S-HHHHHHHHHHHHTS--
--S-HHHHHHHHHHHHHS--
--SSHHHHHHHHHHHHTS--
--S-HHHHHHHHHHHHHS--
--SSHHHHHHHHHHHHSS--
--S-HHHHHHHHHHHHHS--
--S-HHHHHHHHHHTTTS--
--SSHHHHHHHHHHHTSS--
--SSHHHHHHHHHHHHHS--
--S-HHHHHHHHHHHHHS--
--S-HHHHHHHHHHHHHS--
--S-HHHHHHHHHHHHSS--
--S-HHHHHHHHHHHHTS--
--S-HHHHHHHHHHHHTS--
--SSHHHHHHHHHHHHTS--
--S-HHHHHHHHHHHHTS--
--S-HHHHHHHHHHHTTS--
--SSHHHHHHHHHHHHHS--
--SSHHHHHHHHHHHHTS--
--SSHHHHHHHHHHHTT---
--S-HHHHHHHHHHHHT---
--SSHHHHHHHHHHHHT---
--SSHHHHHHHHHHHHHS--
--SSHHHHHHHHHHHHT---
--SSHHHHHHHHHHHHH---
--SSHHHHHHHHHHHHHS--
--SSHHHHHHHHHHHHHT--
--SSHHHHHHHHHHHHHT--
--SSHHHHHHHHHHHHHT--
--S-HHHHHHHHHHHHHS--
--SSHHHHHHHHHHHHHH--
--S-HHHHHHHHHHHHTT--
--SSHHHHHHHHHHHHTT--
--SSHHHHHHHHHHHHTT--
--S-HHHHHHHHHHHHHH--
--SSHHHHHHHHHHHHTT--
--SSHHHHHHHHHHHHHH--
--SSTHHHHHHHHHHHHH--
--S-HHHHHHHHHHHHHH--
--SSHHHHHHHHHHHHTT--
--SSHHHHHHHHHHHHTS--
--SSSHHHHHHHHHHHTT--
--S-HHHHHHHHHHHHTT--
--SSHHHHHHHHHHHHTT--
--SSHHHHHHHHHHHHTT--
--SSHHHHHHHHHHHHTT--
--SSHHHHHHHHHHHHTT--
--S-HHHHHHHHHHHHTT--
--SSHHHHHHHHHHHHHT--
--SSHHHHHHHHHHHHHS--
--SSHHHHHHHHHHHHHT--
--SSHHHHHHHHHHHTTS--
--S-HHHHHHHHHHHHS---
--S-HHHHHHHHHHHHH---
--SSHHHHHHHHHHHHH---
--S-HHHHHHHHHHHHH---
--S-HHHHHHHHHHHHH---
--S-HHHHHHHHHHHHH---
--S-HHHHHHHHHHHHTT--
--SSHHHHHHHHHHHHHT--
--SSHHHHHHHHHHHHTT--
--S-HHHHHHHHHHHHTT--
--S-HHHHHHHHHHHHT---
--SSHHHHHHHHHHHHHS--
--S-HHHHHHHHHHHHHS--
--SSHHHHHHHHHHHHHS--
--S-HHHHHHHHHHHHHS--
--S-HHHHHHHHHHHHHH--
--S-HHHHHHHHHHHHHH--
--SSHHHHHHHHHHHHTS--
--S-HHHHHHHHHHHHTT--
--S-HHHHHHHHHHHHTS--
--SSHHHHHHHHHHHHTT--
--SSHHHHHHHHHHHHHH--
--SSHHHHHHHHHHHHHH--
--S-HHHHHHHHHHHHHH--
--SSHHHHHHHHHHHTTT--
--S-HHHHHHHHHHHHHH--
--S-HHHHHHHHHHHHTT--
--S-HHHHHHHHHHHHHH--
--SSHHHHHHHHHHHHTT--
--S-HHHHHHHHHHHHHH--
--SSHHHHHHHHHHHHTT--
--S-HHHHHHHHHHHHTT--
--SSHHHHHHHHHHHHHH--
--S-HHHHHHHHHHHHHH--
--SSHHHHHHHHHHHHHH--
--SSHHHHHHHHHHHHHH--
--S-HHHHHHHHHHHHHH--
--SSHHHHHHHHHHHHHH--
--S-HHHHHHHHHHHHHH--
--S-HHHHHHHHHHHHHH--
--S-HHHHHHHHHHHHHT--
--SSHHHHHHHHHHHTTS--
--S-HHHHHHHHHHHHTT--
--S-HHHHHHHHHHHHTS--
--SSHHHHHHHHHHHHHH--
--SSHHHHHHHHHHHHHH--
--S-HHHHHHHHHHHHHH--
--S-HHHHHHHHHHHHHH--
--S-HHHHHHHHHHHHHH--
--S-HHHHHHHHHHHHHH--
--S-HHHHHHHHHHHHHH--
--S-HHHHHHHHHHHHHH--
--S-HHHHHHHHHHHHHH--
--S-HHHHHHHHHHHHTT--
--S-HHHHHHHHHHHHHT--
--S-HHHHHHHHHHHHHS--
--SSHHHHHHHHHHHHHS--
--S-HHHHHHHHHHHHHS--
--S-HHHHHHHHHHHHTS--
--S-HHHHHHHHHHHHHH--
--SSHHHHHHHHHHHHTT--
--S-HHHHHHHHHHHHTS--
--SSHHHHHHHHHHHHTT--
--SSHHHHHHHHHHHHTT--
--SSHHHHHHHHHHHHTT--
--SSHHHHHHHHHHHHTT--
--S-HHHHHHHHHHHHTT--
--SSHHHHHHHHHHHHHT--
--S-HHHHHHHHHHHHHS--
--SSHHHHHHHHHHHHHT--
--SSHHHHHHHHHHHTTS--
--S-HHHHHHHHHHHTTS--
--S-HHHHHHHHHHHHHS--
--SSHHHHHHHHHHHHHS--
--SSHHHHHHHHHHHHHT--
--S-HHHHHHHHHHHHHS--
--S-HHHHHHHHHHHHHH--
--S-HHHHHHHHHHHHHS--
--S-HHHHHHHHHHHHTS--
--S-HHHHHHHHHHHHHS--
--S-HHHHHHHHHHHHHH--
--SSHHHHHHHHHHHHTT--
--S-HHHHTTHHHHHHTT--
--S-HHHHHTHHHHHHHS--
--S-HHHHTTHHHHHHHT--
--SSHHHHHSHHHHHHHT--
--SSHHHHTTHHHHHGGG--
--S-HHHHTTHHHHHHTT--
--S-HHHHTSHHHHHHHT--
--SSTTGGGSHHHHHHHT--
--SSHHHHHSHHHHHHTT--
--S-HHHHHHHHHHHHHT--
--S-HHHHHHHHHHHHTT--
--S-TTGGGSHHHHHHHT--
--SSTTGGGTHHHHHHTT--
--SSHHHHHHHHHHHHHH--
--S-HHHHHHHHHHHHHH--
--S-TTHHHHHHHHHHHT--
--S-TTHHHHHHHHHHHH--
----TTHHHHHHHHHHTT--
----TTHHHHHHHHHHHH--
--S-HHHHHHHHHHHHTT--
--SSHHHHHTHHHHHHHH--
--S-HHHHTTHHHHHHHH--
----HHHHHHHHHHHHHH--
--S-HHHHHSHHHHHHTT--
--S-HHHHTTHHHHHHTT--
--S-HHHHHHHHHHHHHH--
--S-HHHHHHHHHHHHHH--
--S-HHHHTTHHHHHHHH--
--SSHHHHTTHHHHHHSS--
--S-HHHHHHHHHHHHHH--
--S-HHHHHHHHHHHHHH--
--S-HHHHHTHHHHHHHS--
--S-HHHHHHHHHHHHTT--
--S-HHHHTSHHHHHHHS--
--SSHHHHHTHHHHHHHS--
--SSHHHHTTHHHHHHHT--
--S-HHHHTTHHHHHHHT--
--SSHHHHTTHHHHHHHS--
--S-TTHHHHHHHHHHTT--
--SSHHHHHHHHHHHHHH--
--S-HHHHTTHHHHHHHH--
--S-HHHHHTHHHHHHTT--
--SSHHHHTTHHHHHHHH--
--S-HHHHHTHHHHHHTT--
--S-HHHHHHHHHHHHHH--
----HHHHHTHHHHHHHH--
--SSHHHHHTHHHHHTTT--
--S-TTGGGTHHHHHHHH--
----HHHHTTHHHHHHHH--
--S-HHHHHHHHHHHHHH--
--SSSHHHHSHHHHHHHS--
--S-HHHHTTHHHHHHHH--
--SSHHHHHSHHHHHHHS--
--S-HHHHTTHHHHHHHH--
--SSHHHHTTHHHHHHHH--
--S-HHHHHTHHHHHTT---
--SSHHHHHTHHHHHHHH--
--S-HHHHHHHHHHHHHT--
--S-HHHHHHHHHHHHTT--
--S-HHHHHTHHHHHHHT--
--S-HHHHHHHHHHHHHH--
--S-HHHHHTHHHHHHHS--
--S-HHHHTTHHHHHHHT--
--S-HHHHTTHHHHHHHT--
--SSHHHHTTHHHHHHHT--
----HHHHTTHHHHHHHH--
--S-HHHHTTHHHHHHHH--
--SSHHHHTTHHHHHTTS--
--SSHHHHSSHHHHHHHH--
--SSGGGTSSHHHHHHTT--
--SSGGGTSSHHHHHTSS--
--SSHHHHSSHHHHHTTS--
--S-GGGTSSHHHHHHHH--
----GGGTSSHHHHHHHH--
----GGGTSSHHHHHHHH--
----GGGTSSHHHHHHTT--
----GGGTTTHHHHHHHH--
----GGGTTTHHHHHHHH--
--S-GGGTTTHHHHHHHH--
--SSGGGTSSHHHHHHHH--
--SSHHHHS-HHHHHTTT--
--S-GGGTS-HHHHHHHH--
--SSGGGTS-HHHHHTTT--
--S-GGGTTSHHHHHHHH--
--SSHHHHSSHHHHHHHH--
--SSHHHHSSHHHHHHHH--
--SSGGGTS-HHHHHHTT--
--S-GGGTS-HHHHHHTT--
--S-GGGTT-HHHHHHHH--
--SSGGGTT-HHHHHHHH--
--S-STTTT-HHHHHHHH--
--SSGGGTS-HHHHHHHH--
--S-GGGTT-HHHHHHTT--
--S-GGGTT-HHHHHHHH--
--S-GGGTS-HHHHHHTT--
--S-THHHH-HHHHHHHH--
----STTTTTHHHHHHHH--
----HHHHHTHHHHHHHH--
--S-HHHHHTHHHHHHTT--
----HHHHHHHHHHHHHH--
----HHHHTTHHHHHHHH--
----HHHHHHHHHHHHHH--
----HHHHTTHHHHHHHH--
----HHHHTTHHHHHHHH--
----HHHHTTHHHHHHHH--
----HHHHTTHHHHHHHH--
----HHHHTTHHHHHHHH--
----HHHHTTHHHHHHHH--
----HHHHHTHHHHHHTT--
----HHHHTTHHHHHHHH--
----HHHHTTHHHHHHTT--
----HHHHTTHHHHHHHH--
----HHHHTTHHHHHHTT--
----HHHHHTHHHHHHHH--
----HHHHHHHHHHHHHH--
----HHHHTTHHHHHHHH--
----HHHHTTHHHHHHHH--
----HHHHTTHHHHHHTT--
----HHHHTTHHHHHHHH--
----HHHHTTHHHHHHHH--
----HHHHTTHHHHHHTT--
----HHHHTTHHHHHHHH--
----HHHHTTHHHHHHHH--
----HHHHTTHHHHHHHH--
----HHHHTTHHHHHHHH--
----HHHHHHHHHHHHHH--
----TTHHHHHHHHHHTT--
----HHHHTTHHHHHHHH--
----HHHHHHHHHHHTTT--
----HHHHTTHHHHHHHH--
----HHHHTTHHHHHHTT--
----HHHHHHHHHHHHHH--
----HHHHHHHHHHHHHH--
----TTGGGTHHHHHTTT--
----HHHHTTHHHHHHHH--
----HHHHHHHHHHGGGT--
----HHHHHHHHHHHHTT--
----HHHHHHHHHHHHHH--
----HHHHHHHHHHHHTT--
----HHHHTTHHHHHHTT--
----HHHHHHHHHHHHHH--
----HHHHTTHHHHHHTT--
----HHHHHTHHHHHHTT--
----HHHHTTHHHHHHTT--
----HHHHTTHHHHHTTT--
----HHHHTTHHHHHHTT--
----HHHHHTHHHHHHTT--
----HHHHHTHHHHHHHH--
----HHHHHSHHHHHHTT--
----HHHHHTHHHHHHHH--
----HHHHHHHHHHHHHH--
----HHHHTTHHHHHHHH--
-----HHHHTHHHHHHHH--
-----TTGGGHHHHHHTT--
-----SSTTTHHHHHHHH--
-----TTTTTHHHHHHTT--
-----HHHHHHHHHHHHH--
-----TTTTTHHHHHHHH--
-----HHHHHHHHHHHHH--
-----TTGGGHHHHHHHH--
-----HHHHTHHHHHHHH--
-----TTTTTTTHHHHTT--
-----TTTTTHHHHHHHH--
-----TTTTTHHHHHHHH--
-----TTTTTHHHHHHHH--
-----TTTTTHHHHHHHH--
-----TTGGGHHHHHHHH--
-----HHHHTHHHHHHTT--
-----HHHHSHHHHHHHH--
-----TTGGGHHHHHHTT--
-----TTTTTHHHHHHTT--
-----TTTTTHHHHHHTT--
-----TTTT-HHHHHHHH--
-----TTGGGTTHHHHTT--
-----TTTTTTTHHHHTT--
-----HHHHTTTHHHHTT--
-----TTTTTHHHHHHTT--
-----HHHHTHHHHHHTT--
-----TTTTTHHHHHHTT--
-----TTGGGHHHHHHHH--
----SHHHHSHHHHHHTT--
----HHHHHTHHHHHHTT--
----SHHHHTHHHHHHHH--
-----HHHHSHHHHHHTT--
-----HHHHSHHHHHHHH--
-----TTTTTHHHHHHHH--
--S--HHHHHHHHHHHHH--
--S--TTGGGHHHHHHTT--
--S--HHHHHHHHHHHTT--
-----HHHHTHHHHHHHH--
--S--HHHHTHHHHHHTT--
--S--HHHHHHHHHHHHH--
--S--TTTTTHHHHHHHH--
-----SHHHHHHHHHHTT--
-----HHHHTHHHHHHHH--
-----HHHHHHHHHHHHH--
--S--HHHHTHHHHHHTT--
-----HHHHTHHHHHHHH--
-----TTGGGHHHHHHTT--
-----HHHHHHHHHHHHH--
-----HHHHTHHHHHHHH--
-----HHHHSHHHHHHHH--
-----TTTTTHHHHHHHH--
-----TTGGGHHHHHHHH--
--S-SGGGGTHHHHHHTT--
--S--GGGGGHHHHHHHH--
--S--GGGGTHHHHHHHH--
--S--SGGGTHHHHHHHH--
--S--TTHHHHHHHHHHH--
--S--GGGG-HHHHHHHH--
--S--GGGGGHHHHHHHH--
--S--GGGTSHHHHHHHH--
--S--GGGG-HHHHHHTT--
-----TTGGGHHHHHHHH--
-----TTGGGHHHHHHTT--
--S--TTGGGHHHHHHTT--
--S--TTGGGHHHHHHHH--
--S--TTTTTTTHHHHHH--
--S--TTGGGHHHHHHHT--
--S--TTGGGHHHHHHHT--
--S--TTGGGHHHHHHTS--
--S--TTGGGHHHHHTTS--
--S--TTTTTHHHHHHHS--
--S--TTGGGHHHHHHHS--
--S--HHHHHHHHHHTTT--
--S--TGGGTHHHHHHTT--
--S--TTTTTHHHHHHTT--
--S--TGGGTHHHHHTTT--
--S--HHHHHHHHHHHTT--
-----TTTTTHHHHHHTT--
--S--HHHHSHHHHHHTT--
--S--TTGGGHHHHHHTT--
--S--HHHHHHHHHHHTT--
--S--HHHHSHHHHHHHH--
--S--GGGTTHHHHHTTT--
--S--HHHHTHHHHHHHH--
--S--HHHHTHHHHHTTT--
-----HHHHTHHHHHHTT--
--S--HHHHTHHHHHHTT--
-----GGGTSHHHHHHHH--
-----GGGT-HHHHHHHH--
-----STTT-HHHHHHTT--
-----SGGG-HHHHHHHH--
-----GGGS-HHHHHTTT--
------TTS-HHHHHHHH--
-----GGGS-HHHHHHHS--
-----TTTTTHHHHHHHT--
-----GGGS-HHHHHHTS--
-----GGGS-HHHHHHHH--
-----GGGS-HHHHHHHH--
-----TTTTTHHHHHHHH--
-----GGGS-HHHHHHHT--
-----HHHHTHHHHHHHH--
-----TTGGGHHHHHHHT--
-----TTTTSHHHHHHHS--
-----HHHHSHHHHHSSS--
-----TTGGGHHHHHTSS--
-----HHHHTHHHHHTSS--
-----HHHHTHHHHHTTS--
-----HHHHTHHHHHHSS--
-----HHHHTHHHHHHSS--
-----TTGGGHHHHHS-S--
-----HHHHTHHHHHHS---
-----TTTTTHHHHHH----
-----HHHHHHHHHHHS---
-----TTTTTHHHHHHT---
-----HHHHHHHHHHHTS--
-----HHHHHHHHHHHTS--
-----TGGGTHHHHTTSS--
-----HHHHTHHHHHHHS--
-----HHHHTHHHHHHTT--
-----HHHHTHHHHHHTS--
-----TTTTTHHHHHHHT--
-----TTGGGHHHHHTTS--
------HHHHHHHHHTTS--
---S-GGGGTHHHHHTSS--
------HHHHHHHHHHTS--
--S---STTTHHHHHHTT--
-----THHHHHHHHHHHT--
-----HHHHHHHHHHHHT--
--S--SHHHHHHHHHHHH--
--S--HHHHTHHHHHHHH--
-----HHHHTHHHHHHHH--
-----HHHHTHHHHHHHH--
-----HHHHHHHHHHHHH--
-----TTGGGHHHHHHHH--
--S--TTTTTHHHHHHHHT-
--S---GGGTHHHHHHHHT-
--S--HHHHSHHHHHHHH--
--S--TTGGGHHHHHHHH--
--S--TTTTTHHHHHHHH--
--S--HHHHHHHHHHHHH--
--S--TTTTTHHHHHHHH--
--S--HHHHTHHHHHHHH--
--S--HHHHSHHHHHHHH--
--S--HHHHTHHHHHHHH--
--S--TTTTSHHHHHHTT--
--S--TTGGGHHHHHHHH--
--SS-TTGGGHHHHHHTT--
--SS-SGGGGHHHHHHHH--
--S--TTTTSHHHHHTTS--
--S--SSGGGHHHHHTTS--
--S--SSTT-HHHHHHTT--
-----TTTT-HHHHHHHT--
-----TTSS-HHHHHHHH--
--S--SSSS-HHHHHHHT--
--S--SSSS-HHHHHHHH--
--S--SSSS-HHHHHHHT--
--S--TTTS-HHHHHHTT--
-----TTSS-HHHHHHHH--
-----TTSS-HHHHHHTT--
-----SSSS-HHHHHHHH--
-----TTSS-HHHHHHTT--
-----TTSS-HHHHHHTT--
--S--SSSS-HHHHHHHH--
--S--TTSS-HHHHHHHH--
-TT--TTSS-HHHHHHHH--
--S--TTTS-HHHHHHHH--
-TT--TTTS-HHHHHHTT--
-TT--TTTS-HHHHHHHH--
--S--TTTS-HHHHHHHH--
-TT--TTTS-HHHHHHTT--
-TT--TTTS-HHHHHHTT--
--S--TTTS-HHHHHHTT--
--S--TTTS-HHHHHHTT--
--S--TTSS-HHHHHHHH--
-TT--TTTS-HHHHHHHH--
-TT--TTSS-HHHHHHHS--
-TT--TTSS-HHHHHHTT--
-TT--TTSS-HHHHHHTT--
--S--TTTS-HHHHHHHS--
--S--TTTS-HHHHHHTT--
--S--TTSS-HHHHHHHH--
-----TTTS-HHHHHHHH--
-----TTSS-HHHHHHTT--
-----TTSS-HHHHHHHH--
-----TTSS-HHHHHHTT--
-----TTSS-HHHHHHTT--
-----TTSS-HHHHHHTT--
-----TTSS-HHHHHHHH--
-----TTTS-HHHHHHHT--
-----TTSS-HHHHHHHH--
-----TTSS-HHHHHHHT--
-----TTSS-HHHHHHHT--
-----TTSS-HHHHHHHT--
-----SSSS-HHHHHHHS--
-----SSSS-HHHHHHHT--
-----SSSS-HHHHHHHS--
-----SSSS-HHHHHHHS--
-----SSSS-HHHHHTTT--
-----SSSS-HHHHHHTS--
-----SSSS-HHHHHHTT--
-----SSTT-HHHHHHTT--
-----SSTT-HHHHHHHH--
-----SSTT-HHHHHHHH--
----STTTT-HHHHHHHTT-
-----TTTT-HHHHHHHHT-
---S-TTTT-HHHHHHHHT-
---S-GGGS-HHHHHHHHH-
-----SGGG-HHHHHHHTT-
-----GGGG-HHHHHHHH--
-----GGGS-HHHHHHHTT-
---S-GGGT-HHHHHHHTT-
---S-GGGS-HHHHHHHHH-
---S-STTT-HHHHHHTT--
-----GGGT-HHHHHHHTT-
-----HHHH-HHHHHHHHH-
---S-TTTT-HHHHHHHHH-
---S-HHHH-HHHHHHHHH-
---S-TTTTSHHHHHHHHH-
-----HHHH-HHHHHHHHH-
-----HHHH-HHHHHHHHH-
---S-SGGG-HHHHHHHHH-
---S-HHHHSHHHHHHHTT-
---SSHHHHSHHHHHHHHH-
-----TTTT-HHHHHHHHH-
---S-SGGG-HHHHHHTTT-
-----TTTT-HHHHHHHHH-
--TT-GGGG-HHHHHHTTT-
--SS-GGGT-HHHHHHHTT-
--TT--TTS-HHHHHHHHH-
--TTSSSS--HHHHHHHHH-
------SS--HHHHHHHHH-
---S-TTTT-HHHHHHTTT-
--SS-SSTT-HHHHHHHHH-
--SS-TTTT-HHHHHHHTT-
--SS-TTSS-HHHHHHHTT-
--SS-TTTTTHHHHHHHTT-
--SS-TTTT-HHHHHHHH--
--SS-TTGGGHHHHHHHHH-
--SS-TTTTTHHHHHHHTT-
---S-SSTT-HHHHHHHHH-
--SS-SSGGGHHHHHHHTT-
--SS-SSTTTHHHHHHHH--
--SSSSSTTTHHHHHHHTT-
--SSSSSTTTHHHHHHHTT-
--SSSSSTTSHHHHHHTTT-
--SSSSSGGGHHHHHHHTT-
--SGGGTGGGHHHHHHHTT-
--SSSSSGGGHHHHHHHTT-
--SSSSSGGGHHHHHHHHH-
--SSTTTGGGHHHHHHHHH-
--SSSSSGGGHHHHHHHHH-
--SSTTTGGGHHHHHHHTT-
--SSSSSGGGHHHHHHHTT-
--SSSSSTT-HHHHHHHTT-
--STTSSTTTHHHHHHHHT-
--SSSSSTT-HHHHHHHHH-
--SS-SSTT-HHHHHHHTT-
--SS-SSSSSHHHHHHHTT-
--SS-SSSSSHHHHHHHTT-
--SS-TTTTHHHHHHHHHH-
--SS-TTTTHHHHHHHHHH-
--SS-TTTTHHHHHHHHH--
--SS-TTTTHHHHHHHHH--
--SS-TTTTHHHHHHHTT--
--SS-TTTTHHHHHHHHHH-
--SS-TTTTHHHHHHHHTT-
--SS-TTSSHHHHHHHTT--
--SS-TTS-HHHHHHHHHT-
--SS-TTS-HHHHHHHHT--
--SS-TTS-HHHHHHHHHT-
--SS-TTS-HHHHHHHHHT-
--SS-TTTTHHHHHHHHH--
--SS-TTSSHHHHHHHHTT-
--SS-TTS-HHHHHHHHTT-
--SS-TTTTHHHHHHHHTT-
--SSSSSTTHHHHHHHHTT-
--SS-TTTTHHHHHHHHTT-
--SS-TTTTHHHHHHHHTT-
--SS-TTTTHHHHHHHHHT-
--SS-TTTTHHHHHHHHH--
--SS-TTSSHHHHHHHHHH-
--SS-TTTTHHHHHHHHHH-
--SS-TTSSHHHHHHHHTT-
--SS-TTTTHHHHHHHHHT-
--SS-TTTTHHHHHHHHHH-
--SS-TTS-HHHHHHHHHT-
--SS-TTTTHHHHHHHHHH-
--SS-TTSSHHHHHHHTTT-
--SS-TTTTHHHHHHHHHH-
--SS-TTTTHHHHHHHHHH-
--SS-TTTTHHHHHHHHH--
--SS-TTTTHHHHHHHHHH-
--SS-TTTTHHHHHHHHHH-
---S-TTTTHHHHHHHHHH-
-----TTTTHHHHHHHHHH-
-----TTTTHHHHHHHHHH-
-----SSTTHHHHHHHHTT-
-----TTTTHHHHHHHHHH-
-----TTSSHHHHHHHHH--
-----TTTTHHHHHHHHHH-
-----TTTTHHHHHHHHHT-
-----TTTTHHHHHHHHHH-
-----TTTTHHHHHHHHTT-
-----S-TTHHHHHHHHHH-
-----TTTTHHHHHHHHHT-
-----S-TTHHHHHHHHTT-
-TTTT--SSHHHHHHHHHH-
-TTTT--TTHHHHHHHHTT-
--S-S--TTHHHHHHHHHH-
-TT-S--TTHHHHHHHHTT-
--S-S--TTHHHHHHHHH--
--S-S--TTHHHHHHHHHH-
---SS--TTHHHHHHHHHT-
--S-STTTTHHHHHHHHHH-
--S-S--TTHHHHHHHTT--
---SSS-TTHHHHHHHHHH-
--SSS--TTHHHHHHHHTT-
---SS--TTHHHHHHHHHH-
---SS--TTHHHHHHHHTT-
---SS--TTHHHHHHHHTT-
---SS--TTHHHHHHHHTT-
---SS--SSHHHHHHHHHH-
---SSS-SSHHHHHHHHHH-
---SSS-S-HHHHHHHHHH-
---SSS-SSHHHHHHHHHH-
--S-SS-SSHHHHHHHHT--
---SSS-SSHHHHHHHHTT-
---SSS-SSHHHHHHHTTT-
---SSS--SHHHHHHTTT--
---SSS-S-HHHHHHHHHH-
--SSSS-S-HHHHHHHHH--
--SSSS-S-HHHHHHHHHT-
-TTTTS-S-HHHHHHHHHT-
---SSS---HHHHHHHHHT-
---SS----HHHHHHHHH--
--SSS----HHHHHHHHHH-
--SSSS-TTHHHHHHHHHH-
--SSS--TTHHHHHHHHHH-
--SSSTTTTHHHHHHHHTT-
--SSSTTTTHHHHHHHHTT-
--SS-TTTTHHHHHHHHTT-
-TTSSSSSSHHHHHHHHHH-
--STTT---HHHHHHHHHT-
-TTTTT-SSHHHHHHHHHH-
-TTTTT-SSHHHHHHHHHH-
--SSS--SSHHHHHHHHTT-
---SSS-SSHHHHHHHHHH-
---SS--SSHHHHHHHHHH-
--SSSS-SSHHHHHHHHHH-
--SSS--SSHHHHHHHHHH-
--SSS---SHHHHHHHHHH-
--SSSS-TTHHHHHHHHTT-
---TTT-TTHHHHHHHHHH-
---TTT-TTHHHHHHHHTT-
--STTTTTTHHHHHHHHTT-
-TTTTTTTTHHHHHHHHHH-
---TTTTTTHHHHHHHHHH-
--STTSSHHHHHHHHHHTT-
-TTSSTTHHHHHHHHHHTT-
-TTSSTTHHHHHHHHHHTT-
-TTSSTTHHHHHHHHHHH--
-TTSSTTHHHHHHHHHHH--
-TTSSTTHHHHHHHHHHH--
-TTTTTTHHHHHHHHTTT--
--STTTSHHHHHHHHHHH--
---SSTTHHHHHHHHHHT--
--SSSTTHHHHHHHHHTT--
--STTTTHHHHHHHHHHS--
--STTTSHHHHHHHHHTT--
-TTSSTTHHHHHHHHHHH--
-TTTTTSHHHHHHHHHTS--
-TTTTTSHHHHHHHHHHH--
-TTTTTSHHHHHHHHHTT--
-TTTTTTHHHHHHHGGGT--
-TTTTTSHHHHHHHGGGG--
--SSSTTHHHHHHHHHTT--
-TTSSSSHHHHHHHHHTT--
--STTTTHHHHHHHHHHT--
--SSSTTHHHHHHHHHTT--
---SSSSHHHHHHHHTTT--
--SSSTTHHHHHHHHHTT--
--SSSSSHHHHHHHHHTT--
--SSSTTHHHHHHHHHHT--
--SSSSSHHHHHHHHHHH--
--SSSTTHHHHHHHHHTT--
--SSSSSHHHHHHHHHHH--
--SSSTTHHHHHHHHHHH--
--SS-TTHHHHHHHHHTT--
--SS-TTHHHHHHHHHHS--
--SSGGGHHHHHHHHHHT--
--SS-TTHHHHHHHHHTT--
--SS-TTTTHHHHHHHHH--
--SS-TTTTHHHHHHHHT--
--SS-SSTTHHHHHHHHT--
--SSGGGTTHHHHHHHHT--
--SSSTTTTHHHHHHHHH--
--SSSTTTTHHHHHHHHH--
--SS-TTTTHHHHHHHHT--
--SS-TTTTHHHHHHHHH--
--SSSTTTTTHHHHHHHT--
--SSSTTTTTHHHHHHHT--
--SSSTTTTTHHHHHHHH--
--SS-TTTTTHHHHHHHT--
--SS-TTTTTSHHHHHHH--
--SSSTTTTTHHHHHHHH--
--SSSTTTTTHHHHHHHT--
--SS-TTTTSHHHHHHHT--
--SS-TTTTTHHHHHHTT--
--SS-TTTTTHHHHHHTT--
--SS-TTTTTHHHHHHHH--
--SS-TTTTSHHHHHHTT--
--SS-TTTTTHHHHHHTT--
--SS-TTTTTHHHHHHHH--
--SS-TTTTTHHHHHTTT--
--SS-TTTTTHHHHHTTS--
--SS-TTTTTHHHHHHTT--
--SS-TTTTTHHHHHHHH--
--SSSS-TTTHHHHHHHT--
--SS-TTTTTHHHHHHHH--
--SSSTTTTTHHHHHHTT--
--SS-TTTTSHHHHHHHH--
--SS-TTTTSHHHHHHTT--
--SSSTT-TTHHHHHHHH--
--SSSSS-TTHHHHHHTT--
--SSTT--SSHHHHHHHH--
--SSGGGHHHHHHHHTTT--
--SSTT-TTTHHHHHHTT--
--SSTT-TTTHHHHHHTT--
--SSTT-TTTHHHHHHHH--
--SSTT-TTTHHHHHHTT--
--SSTT-TTTHHHHHHHH--
--SSTT-TTTHHHHHHTT--
--SSTT-TTTHHHHHHHH--
--SSTT-TTTHHHHHHHT--
--SSTT-TTTHHHHHHTT--
--SS---TTTHHHHHHHH--
--SSS--TTTHHHHHHHH--
--SSSS-GGGHHHHHHTT--
--SS-TTGGGHHHHHHTT--
--SSSTTGGGHHHHHHHS--
--SSSS-GGGHHHHHHHS--
--SSSSSTTHHHHHHHTT--
--SSSS-HHHHHHHHHT---
--SS-S-HHHHHHHHHTS--
--SSSS-HHHHHHHHHHT--
--SS---HHHHHHHHHHT--
--SS---HHHHHHHHHHS--
--SSS--HHHHHHHHHHS--
--SSS--HHHHHHHHHHT--
--SS---HHHHHHHHHTT--
--SS-S-HHHHHHHHHHH--
--SS---HHHHHHHHHHT--
--SS---HHHHHHHHHTT--
--SS---HHHHHHHHHHH--
--SS-S-HHHHHHHHHTT--
--SS-S-HHHHHHHHHHS--
--SSSS-HHHHHHHHHHH--
--SSSS-HHHHHHHHHHS--
--SSSS-HHHHHHHHHHT--
--SS-SSHHHHHHHHHHT--
--SS-SSHHHHHHHHHHH--
--SSSS-HHHHHHHHHTT--
--SSSSSHHHHHHHHHHT--
--SSSSSHHHHHHHHHHT--
--SSSSSHHHHHHHHHHH--
--SSSSSHHHHHHHHHHH--
--SSSSSHHHHHHHHHTT--
--SSSSSHHHHHHHHHHH--
--SSSSSHHHHHHHHHHH--
--SSSSSHHHHHHHHHHH--
--SSSS-HHHHHHHHHHH--
--SSSSSHHHHHHHHHHT--
--SSSSSHHHHHHHHHHH--
--SSSSSHHHHHHHHHHH--
--SS-SSHHHHHHHHHHH--
--SS-SSHHHHHHHHHTT--
--SSSSSHHHHHHHHHHS--
--SSSSSHHHHHHHHHHT--
--SSSSSHHHHHHHHHTT--
-TTSSS-HHHHHHHHHHH--
-TTSSSSHHHHHHHHHHT--
-TTSSSSHHHHHHHHHHH--
-TTSSSSHHHHHHHHHHH--
-TTSSSSHHHHHHHHHHH--
-TTSSS-HHHHHHHHHHS--
-TTSSSSHHHHHHHHHHH--
--SSSSSHHHHHHHHHHH--
-TTSSSSHHHHHHHHHHH--
--SSSSSHHHHHHHHHHS--
--SSSSSHHHHHHHHHHH--
--SSSSSHHHHHHHHHHT--
--SSSSSHHHHHHHHHHH--
--SSSSSHHHHHHHHHHS--
--SSSS-HHHHHHHHHHT--
--SSSS-HHHHHHHHHHT--
--SSSS-HHHHHHHHHHH--
--STTT-HHHHHHHHHHS--
--STTS-HHHHHHHHHTT--
--STTS-HHHHHHHHHHH--
-TTTTTSHHHHHHHHHHT--
--STTT-HHHHHHHHHTT--
--STTS-HHHHHHHHHTT--
--STTT-HHHHHHHHHHH--
--STTS-HHHHHHHHHTT--
--STTS-HHHHHHHHHHH--
--STTS-HHHHHHHHTTT--
--STTS-HHHHHHHHTTT--
--STTS-HHHHHHHHHTT--
--STTT-HHHHHHHHHTT--
--STTS-HHHHHHHHHHT--
--STTS-HHHHHHHHHTT--
-TTTTS-HHHHHHHHHHT--
--STTT-HHHHHHHHTTT--
--STTS-HHHHHHHHTTS--
---TTT-HHHHHHHHHHH--
---TTT-HHHHHHHHHHS--
---TTS-HHHHHHHHHHH--
---TTT-HHHHHHHHHTS--
---TTT-HHHHHHHHHTT--
---TTT-HHHHHHHHHHS--
---TTT-HHHHHHHHHTT--
---TTT-HHHHHHHHHHH--
---TTT-HHHHHHHHHHT--
--STTT-HHHHHHHHHHH--
---TTT-HHHHHHHHHHH--
---TTT-HHHHHHHHHHT--
---TTT-HHHHHHHHHHH--
---TTTSHHHHHHHHHHH--
---TTT-HHHHHHHHHHH--
---TTT-HHHHHHHHHHH--
---TTT-HHHHHHHHHHH--
---TTT-HHHHHHHHHHH--
---TTT-HHHHHHHHHHH--
---TTT-HHHHHHHHHHH--
---TTTSHHHHHHHHHHH--
---SSS-HHHHHHHHHHH--
---TTTSHHHHHHHHHHH--
---SSS-HHHHHHHHHHH--
---TTS-HHHHHHHHHHH--
---TTT-HHHHHHHHHHH--
---SSS-HHHHHHHHHHH--
--SSS--HHHHHHHHHHHT-
--STT--HHHHHHHHHHH--
--STT--HHHHHHHHHHHT-
--STT--HHHHHHHHHHHT-
--STT--HHHHHHHHHHHT-
--STT--HHHHHHHHHHHH-
--STT--HHHHHHHHHHHH-
--STT--HHHHHHHHHHHT-
--STT--HHHHHHHHHHHH-
--STT--HHHHHHHHHHHT-
--STT--HHHHHHHHHHHT-
--STT--HHHHHHHHHHHT-
--SSS--HHHHHHHHHHHT-
--STT--HHHHHHHHHHHH-
--STT--HHHHHHHHHHH--
--STT--HHHHHHHHHHHH-
-TTSS--HHHHHHHHHHTT-
--SSSS-HHHHHHHHHHHT-
--SSSS-HHHHHHHHHHHH-
-TTTSS-HHHHHHHHHHTT-
--SSS--HHHHHHHHHHTT-
--SSS--HHHHHHHHHHTT-
--SSSS-HHHHHHHHHHHH-
--SSSS-HHHHHHHHHHTT-
--SSSS-HHHHHHHHHHHT-
--S-SS-HHHHHHHHHHTT-
--SSS--HHHHHHHHHHTT-
--SSSS-HHHHHHHHHHT--
--SSS--HHHHHHHHHHH--
--SSSS-HHHHHHHHHHTT-
--SSSS-HHHHHHHHHGGG-
--SSS--HHHHHHHHHGGG-
----S--HHHHHHHHHHT--
--SSS--HHHHHHHHHTT--
--SSS--HHHHHHHHHHH--
--SSS--HHHHHHHHHHH--
--SSS--HHHHHHHHHHH--
--SSS--HHHHHHHHHHH--
--SSSS-HHHHHHHHHHH--
--SSSSSHHHHHHHHHHH--
--SSSS-HHHHHHHHHHH--
--SSSS-HHHHHHHHHHH--
--SSSS-HHHHHHHHHHT--
--SSTT-HHHHHHHHHHH--
--SSSSTHHHHHHHHHHH--
--SSTT-HHHHHHHHHHH--
--SSTT-HHHHHHHHHHT--
--SSTT-HHHHHHHHHHT--
--SSSS-HHHHHHHHHTT--
--SSTT-HHHHHHHHHHH--
--SSSS-HHHHHHHHHHT--
--SSSS-HHHHHHHHHTT--
--SSSS-HHHHHHHHHHH--
--SSSS-HHHHHHHHHHH--
--SSSS-HHHHHHHHHHH--
--SSSS-HHHHHHHHHHH--
--SSSS-HHHHHHHHHHH--
--SSSS-HHHHHHHHHHH--
--SSSS-HHHHHHHHHHH--
--SSSS-HHHHHHHHHHT--
--SSSS-HHHHHHHHTTS--
--SSTT-HHHHHHHHHTT--
--SSTTTHHHHHHHHHTT--
-TT-TT-HHHHHHHHHTT--
--SSTTTHHHHHHHTSTT--
--SSTT-HHHHHHHHHTT--
--S-TT-HHHHHHHHTTT--
--S-TTTHHHHHHHHHTT--
-TT-TT-HHHHHHHHTSS--
-TTTTT-HHHHHHHTTTT--
-TTTTT-HHHHHHHHTTT--
-TTTTTTHHHHHHHHHTT--
-TTTTT-HHHHHHHHHTT--
-TTTTT-HHHHHHHHSSS--
-TTTTT-HHHHHHHHHHT--
-GGGTT-HHHHHHHHHHT--
-TTTTT-HHHHHHHHHHH--
-GGGTT-HHHHHHHHHHH--
-TTSTT-HHHHHHHHHHH--
-TT-SS-HHHHHHHHHHT--
--S-TT-HHHHHHHHHHT--
--TTTT-HHHHHHHHHHH--
--S-TT-HHHHHHHHHTT--
--S-TT-HHHHHHHHHTT--
--TTSS-HHHHHHHHHTT--
--TTTTTHHHHHHHHHTT--
----TTTHHHHHHHHHHH--
--S-TT-HHHHHHHHHTT--
--TTTT-HHHHHHHHHHT--
--TTSS-HHHHHHHHHTT--
---SSS-HHHHHHHHTTS--
--S-SS-HHHHHHHHHHH--
----SS-HHHHHHHHHHH--
----TT-HHHHHHHHHHH--
----TT-HHHHHHHHHHT--
----SS-HHHHHHHHHHH--
--S-SS-HHHHHHHHHHT--
--SSGGGHHHHHHHHHHT--
--SSTT-HHHHHHHHHHH--
--SSTT-HHHHHHHHHHT--
--SSTTTHHHHHHHHHHH--
--SSTT-HHHHHHHHHHH--
--S-TT-HHHHHHHHHHH--
--SSTT-HHHHHHHHHTT--
--SSTT-HHHHHHHHHHH--
--S-TT-HHHHHHHHHHH--
--TTTT-HHHHHHHHHHH--
--S-SS-HHHHHHHHHHH--
--S-TT-HHHHHHHHHHH--
--S-TT-HHHHHHHHHHH--
--S-TTTHHHHHHHHHHT--
--SSGGGHHHHHHHHHHH--
--S-GGGHHHHHHHHHTT--
--S-TT-HHHHHHHHHHH--
--S--S-HHHHHHHHHHT--
--S-TT-HHHHHHHHHHT--
--S--S-HHHHHHHHHHH--
--S--S-HHHHHHHHHHH--
--SSTT-HHHHHHHHHHH--
--S--S-HHHHHHHHHTT--
-TT--S-HHHHHHHHHTT--
-TT--S-HHHHHHHHHHH--
-TT--S-HHHHHHHHHHH--
-TT--S-HHHHHHHHHHH--
-TT--S-HHHHHHHHHTT--
-TT-SS-HHHHHHHHHTT--
--S-SS-HHHHHHHHTTT--
--S-SS-HHHHHHHHHTT--
--S-TT-HHHHHHHHTTT--
--S-SS-HHHHHHHHHHH--
--S-SS-HHHHHHHHHTT--
--S-SS-HHHHHHHHHHT--
--S-SS-HHHHHHHHHHH--
--S-SS-HHHHHHHHHHH--
--S-SS-HHHHHHHHTTT--
--S-SS-HHHHHHHHHHH--
--S-SS-HHHHHHHHHHH--
--SSSS-HHHHHHHHHTT--
--S-SS-HHHHHHHHHTT--
--S-SS-HHHHHHHHHHH--
--S--S-HHHHHHHHHHH--
--S--S-HHHHHHHHHTT--
--S--S-HHHHHHHHHTT--
--S--S-HHHHHHHHHHS--
--S--S-HHHHHHHHHTT--
--S--S-HHHHHHHTTSS--
--S--S-TTHHHHHTTSS--
--S--S-HHHHHHHHHHT--
--S----HHHHHHHHSSS--
--S--S-HHHHHHHHTSS--
--S--SSHHHHHHHHHTS--
--S----HHHHHHHHHTS--
--S--S-HHHHHHHHHTT--
--S----HHHHHHHHHTT--
--S--S-HHHHHHHHHTT--
--S----HHHHHHHHHTT--
--S--S-HHHHHHHHHTT--
--SS---HHHHHHHHHTT--
--SSTT-HHHHHHHHHHH--
--S--S-HHHHHHHHHTT--
-TTSTT-HHHHHHHHTTT--
-TTTTT-HHHHHHHHHTT--
-GGGTT-HHHHHHHHHHH--
--S-TT-HHHHHHHHTTT--
-GGGTT-HHHHHHHHTTT--
-GGGTT-HHHHHHHHHTT--
-GGGTT-HHHHHHHHHTT--
-GGGTT-HHHHHHHHHHH--
-GGGTT-HHHHHHHHTTT--
-GGGTT-HHHHHHHHHHH--
-GGGTT-HHHHHHHHHTT--
-TTTTT-HHHHHHHHHTT--
-TTTTT-HHHHHHHHHTT--
-TTTTT-HHHHHHHHHHH--
-TTTTT-HHHHHHHHHHH--
-TTTTT-HHHHHHHHHHH--
-TTTTT-HHHHHHHHHHH--
-TTTTT-HHHHHHHHHTT--
-TTTTT-HHHHHHHHHTT--
-TTTTT-THHHHHHHHHH--
-TTTTT-TTHHHHHHHTT--
-TTTSS-THHHHHHHHTT--
-TTTTT-TTHHHHHHTTT--
-TTTTT-THHHHHHHHHH--
-TTTTT-HHHHHHHHHHH--
-TTTTT-HHHHHHHHHTT--
-TTTTT-HHHHHHHHTTT--
-TTTTT-HHHHHHHHHHH--
-GGGTT-HHHHHHHHHHH--
-TTTTT-HHHHHHHHHHH--
-TTTTT-HHHHHHHHHHH--
-TTTTT-HHHHHHHHHHH--
-TTTTT-HHHHHHHHTTS--
-TTTSS-HHHHHHHHTTS--
-GGGTT-HHHHHHHHHTT--
-TT-SS-HHHHHHHHHTT--
--SSSS-HHHHHHHHHTT--
--SSSS-HHHHHHHHHHH--
--SSSTTHHHHHHHHHTT--
--STTS-HHHHHHHHHTS--
--SS---HHHHHHHHHHH--
--STT--HHHHHHHHHHH--
-TTS---HHHHHHHHHHH--
-TTT---HHHHHHHHHHH--
-TTS---HHHHHHHHHHH--
-TTSS--HHHHHHHHHHH--
--SS---HHHHHHHHHTT--
-TTS-TTHHHHHHHHHHH--
--SS---HHHHHHHHHHS--
-TTT-TTHHHHHHHHHHS--
--SSSTTHHHHHHHHHHT--
-TTSSTTHHHHHHHHHHT--
-TTTSTTHHHHHHHHHHT--
--SSSTTHHHHHHHHHHS--
--SSSTTHHHHHHHHHHS--
--SS-TTHHHHHHHHHHT--
-TTS-S-HHHHHHHHHHT--
---S--SHHHHHHHHHHT--
---S---HHHHHHHHHTT--
---SS--HHHHHHHHHHT--
-TTS---HHHHHHHHHHT--
-TTS---HHHHHHHHHHH--
---S---HHHHHHHHHHH--
---S---HHHHHHHHHHH--
---S---HHHHHHHHHHH--
--SS-S-HHHHHHHHHTT--
--SS-S-HHHHHHHHHTT--
---S-S-HHHHHHHHHTT--
---S-SSHHHHHHHHGGG--
--SS-SSHHHHHHHHTTS--
--SS---HHHHHHHHHHH--
---S-S-HHHHHHHHHTT--
--SS-S-HHHHHHHHHSS--
--SS-SSHHHHHHHHHTS--
--SS--HHHHHHHHHHHH--
---S-SHHHHHHHHHHTT--
---S--HHHHHHHHHTTT--
---S--HHHHHHHHHHTT--
---S--HHHHHHHHHHHS--
---S--HHHHHHHHHHTT--
------HHHHHHHHHHTT--
---S--HHHHHHHHHHTT--
---S-SHHHHHHHHHHHT--
---S-SHHHHHHHHHHTT--
---S-SHHHHHHHHHHTT--
---S-SHHHHHHHHHHHS--
---S-SHHHHHHHHHHTT--
---S-SHHHHHHHHHHHT--
---S-SHHHHHHHHHHTT--
---S--HHHHHHHHHHHT--
---S--HHHHHHHHHHHH--
---S-SHHHHHHHHHHHT--
---S-SHHHHHHHHHHHT--
---S-SHHHHHHHHHHTT--
---S--HHHHHHHHHHTT--
---S-SHHHHHHHHHHHS--
---S-SHHHHHHHHHHTT--
---S-SHHHHHHHHHHHH--
---S--HHHHHHHHHHTT--
---S--HHHHHHHHHHHH--
-----SHHHHHHHHHHTT--
------HHHHHHHHHHHS--
------HHHHHHHHHHTT--
-----SHHHHHHHHHHHT--
---S-SHHHHHHHHTTT---
---S-SHHHHHHHHHHHT--
---S-SHHHHHHHHHTT---
---S-SHHHHHHHHHTS---
---S-SHHHHHHHHHTT---
-----SHHHHHHHHHHH---
---S-SHHHHHHHHHHHS--
---S-SHHHHHHHHHTT---
---S-SHHHHHHHHHTT---
---S-SHHHHHHHHTTT---
---S-SHHHHHHHHTTT---
---S-SHHHHHHHHHHHT--
---S-SHHHHHHHHHHHT--
---S-SHHHHHHHHHHTT--
---S-SHHHHHHHHHHTT--
---S-SHHHHHHHHHHTT--
---S-SHHHHHHHHHHTT--
---S-SHHHHHHHHHHTT--
---S-SHHHHHHHHHHHH--
-----SHHHHHHHHHTTT--
------HHHHHHHHHHTT--
------HHHHHHHHHHHT--
---S--HHHHHHHHHHHH--
---S-SHHHHHHHHHHTT--
------HHHHHHHHHHTS--
---S--HHHHHHHHHHTT--
---S-SHHHHHHHHHHTT--
-----SHHHHHHHHHHTT--
-----SHHHHHHHHHHHH--
------HHHHHHHHHHHH--
---S-SHHHHHHHHHHHT--
------HHHHHHHHHHTT--
---S--HHHHHHHHHHHH--
------HHHHHHHHHHHS--
---S--HHHHHHHHHHTT--
---S-SHHHHHHHHHHHS--
---S--HHHHHHHHHHHS--
---S--HHHHHHHHHHHTT-
--SS--HHHHHHHHHHHTT-
---S--HHHHHHHHHHHTT-
--SS--HHHHHHHHHHHTT-
--SS-SHHHHHHHHHHHTT-
--SS--HHHHHHHHHHHTT-
--SS--HHHHHHHHHHHTT-
--SS-SHHHHHHHHHHHTT-
--SS--HHHHHHHHHHHHT-
--SS-SHHHHHHHHHHHTT-
--SS--HHHHHHHHHHHHT-
--SS-SHHHHHHHHHHHTT-
--SS-SHHHHHHHHHHHHH-
--SS-SHHHHHHHHHHHTT-
--SS-SHHHHHHHHHHGGG-
--SS-SHHHHHHHHHHHTT-
--SS-SHHHHHHHHHHHTT-
--SS--HHHHHHHHHHHH--
--SS-SHHHHHHHHHHHHH-
---S--HHHHHHHHHHHHT-
--SS--HHHHHHHHHHTTT-
---S-SHHHHHHHHHHHTT-
---S-SHHHHHHHHHHHTT-
---S-SHHHHHHHHHHHTT-
--SS-SHHHHHHHHHHHTT-
--SS-SHHHHHHHHHHHTT-
---S--HHHHHHHHHHHHT-
---S--HHHHHHHHHHHTT-
---S--HHHHHHHHHHTT--
--SS-SHHHHHHHHHHTT--
---S--HHHHHHHHHHTTT-
---S--HHHHHHHHHHHTT-
--SS--HHHHHHHHHHTTT-
--SS-SHHHHHHHHTTTT--
---S--HHHHHHHHTTTTT-
--SS--TTHHHHTTTTTTT-
---S--HHHHHHHHTTTTT-
---S--HHHHHHHHHSTTT-
---S--HHHHHHHTT-GGG-
--SS-SHHHHHHHTT-GGG-
--SS--HHHHHHHHHHTTT-
--SS--HHHHHHHHTTTTT-
---S--HHHHHHHHHHGGG-
--SSSSHHHHHHHHHTTT--
--SS--HHHHHHHHSSGGG-
--SSS-HHHHHHHHHTGGG-
---S--HHHHHHHHHTGGG-
--SS--HHHHHHHHHT-TT-
---S--HHHHHHHHTTGGG-
---SS-HHHHHHHHT-TTT-
--SSSSHHHHHHHHT-TTT-
--SSS-HHHHHHHHH--S--
---S--HHHHHHHHT-SS--
---SS-HHHHHHHTT--TT-
--SS--HHHHHHHHHTGGG-
---S--HHHHHHHHHTTTT-
---S--HHHHHHHTS-TTT-
--SS--HHHHHHHHHS-TT-
---S--HHHHHHHHT-GGG-
---S--HHHHHHHHT--TT-
--SS-SHHHHHHHHTS-S--
--SS-SHHHHHHHHH-TTT-
---S--HHHHHHHHHSTTT-
---S--HHHHHHHHT-TTT-
--SS--HHHHHHHHHTTTT-
--SS--HHHHHHHHHGGGT-
--SS--HHHHHHHHHTTTT-
--SS-SHHHHHHHHTTTT--
--SS-SHHHHHHHHTTGGG-
--SS--HHHHHHHTT-TTT-
---S--TTHHHHHHT-TTT-
--SS--HHHHHHHHTTGGG-
--SS-SHHHHHHHHTTTTT-
--SS--HHHHHHHHTTTTT-
--SS--HHHHHHHHTTGGG-
--SS-SHHHHHHHTT-TTT-
--SS-SHHHHHHHHHTGGG-
--SS--HHHHHHHTTTTT--
--SS--HHHHHHHHTTGGG-
--SS-SHHHHHHHHHTGGG-
--SSS-HHHHHHHTT--TT-
--SS--HHHHHHHHTTTT--
--SSS-HHHHHHHHTTGGG-
--SS--HHHHHHHTT-TTT-
---S--HHHHHHHTT-TTT-
--SSSSHHHHHHHHH-TTT-
---S--HHHHHHTTT-TTT-
--SS-SHHHHHHHHH-TTT-
---S-SHHHHHHHTT-TTT-
--SS--HHHHHHHHH-TTT-
--SS--HHHHHHTTT-TTT-
--SS-SHHHHHHHTT-TTT-
--SS--HHHHHHHTT-GGG-
--SS-SHHHHHHTTT-TT--
--SS--HHHHHHTTT-GGG-
--SS--HHHHHHHHH-TTT-
--SS-SHHHHHHTTT-TTT-
--SS--HHHHHHTTS-GGG-
--SS--HHHHHHTTS-TTT-
--SS--HHHHHHTTT-TTT-
--SS--HHHHHHHTT-TTT-
--SS--HHHHHHHTT-GGG-
--SS--HHHHHHTTT-TT--
--SS--HHHHHHTTT-GGG-
---S--HHHHHHHTT-GGG-
---S-SHHHHHHHTT-TTT-
---S-SHHHHHHTTT-TTT-
---S-SHHHHHHTTT-TT--
---S--HHHHHHHHH-TTT-
---S-SHHHHHHTTT-TTT-
--SS-SHHHHHHTTT-GGG-
--SS-SHHHHHHTTT-TTT-
---S-SHHHHHHHHH-TTT-
---S-SHHHHHHTTT-TTT-
---SSSHHHHHHTTT-TTT-
---S--HHHHHHTTT-TTT-
---S--HHHHHHTTT-TTT-
---S-SHHHHHHTTT-GGG-
---S-SHHHHHHTTT-TTT-
---S-SHHHHHHHHH-TTT-
---S-SHHHHHHHTT-TTT-
---S-SHHHHHHHHHHTT--
---S-SHHHHHHHTT-TTT-
---S--HHHHHHTTT-TTT-
---S-SHHHHHHHHH-TTT-
---S--HHHHHHTTT-TTT-
------HHHHHHTTT-GGG-
------HHHHHHHHH-TTT-
-----SHHHHHHHTT-GGG-
------HHHHHHHTT-GGG-
------HHHHHHHTT-GGG-
------HHHHHHHTT-GGG-
-----SHHHHHHHTT-TT--
------HHHHHHHHH-GGG-
-----SHHHHHHHTT-STT-
-----SHHHHHHHHH-GGG-
-----SHHHHHHTTT-GGG-
------HHHHHHTTT-GGG-
-----SHHHHHHHHH-TTT-
------HHHHHHHHH-GGG-
------HHHHHHHTT-GGG-
-----SHHHHHHHTT-TTT-
---S-SHHHHHHHTT-TTT-
---S--HHHHHHHTT-TTT-
---S--HHHHHHHTT-TTT-
------HHHHHHTTT-TTT-
-----SHHHHHHHTT-TTT-
-----SHHHHHHTTT-GGG-
-----SHHHHHHHTT-GGG-
------HHHHHHHTT-GGG-
---S--HHHHHHHTT-GGG-
------HHHHHHTTT-GGG-
---S--HHHHHHHTT-TTT-
---S--HHHHHHHTT-GGG-
---S--HHHHHHHTT-GGG-
---S--HHHHHHHTT-GGG-
---S--HHHHHHHHH-GGG-
---S--HHHHHHHTT-GGG-
---S--HHHHHHHTT-GGG-
---S--HHHHHHHTT-GGG-
---S-SHHHHHHTTT-GGG-
------HHHHHHHTT-TT--
---S-SHHHHHHHTTTGGG-
---S-SHHHHHHTTT-TTT-
---S-SHHHHHHTTT-TTT-
------HHHHHHTTT-TT--
---S--HHHHHHTTT-TTT-
------HHHHHHTTT-TTT-
------HHHHHHHTT-TTT-
------HHHHHHHHH-TTT-
------HHHHHHHTT-GGG-
-----SHHHHHHHTT-TTT-
-----SHHHHHHHHH-TT--
------HHHHHHHTT-TT--
------HHHHHHHHH-TTT-
-----SHHHHHHHHH-TT--
------HHHHHHHHH-GGG-
-----SHHHHHHHHH-TTT-
-----SHHHHHHHHHSGGG-
---S-SHHHHHHHHHSGGG-
-----SHHHHHHHHHHGGG-
------HHHHHHHHH-TT--
-----SHHHHHHHHHSGGG-
-----SHHHHHHHHHSGGG-
-----SHHHHHHHHT-TTT-
------HHHHHHHHHSGGG-
------HHHHHHHHHTTTT-
-----SHHHHHHHHHTTTT-
------HHHHHHHHHTTT--
------HHHHHHHHH-TTT-
------HHHHHHHHHSGGG-
---S--HHHHHHHTT-GGG-
------HHHHHHHTT-GGG-
------HHHHHHHHHTTTT-
------HHHHHHHTT-TTT-
------HHHHHHHHH-GGG-
-----SHHHHHHHHHSGGG-
-----SHHHHHHHHHSSTT-
------HHHHHHHHHSTTT-
-----SHHHHHHHHHSGGG-
------HHHHHHHHHSGGG-
-----SHHHHHHHHTSGGG-
-----SHHHHHHHHH-TTT-
-----SHHHHHHHHTSGGG-
---S-SHHHHHHHHHSGGG-
------HHHHHHHHHSGGG-
---S--HHHHHHHHH-TTT-
---S-SHHHHHHHHHS-TT-
---S-SHHHHHHHHH-TTT-
------HHHHHHHHHHGGG-
------HHHHHHHHHSTTT-
------HHHHHHHHHTTTT-
------HHHHHHHHHTTTT-
------HHHHHHHHHTTTT-
------HHHHHHHHHSTTT-
------HHHHHHHHH-TTT-
------HHHHHHHHT-TTT-
------HHHHHHHHHSTTT-
------HHHHHHHHHTTTT-
------HHHHHHHHHTTTT-
------HHHHHHHHHSTTT-
------HHHHHHHHHTTTT-
------HHHHHHHTT-TTT-
------HHHHHHHHH-TTT-
----S-HHHHHHHHHTTTT-
------HHHHHHHHHSTTT-
------HHHHHHHTT-TTT-
------HHHHHHHHH-TTT-
------HHHHHHHTTSTTT-
---S--HHHHHHHHH-TTT-
------HHHHHHHHH-TTT-
------HHHHHHHTTSTTT-
------HHHHHHHHHSGGG-
------HHHHHHHHHTGGG-
---S--HHHHHHHHTSTTT-
------HHHHHHHTTTTTT-
------HHHHHHHHTTTTT-
------HHHHHHHHHTTTT-
------HHHHHHHHTTTTT-
------HHHHHHHTTTTTT-
------HHHHHHHTTTTTT-
------HHHHHHHHTTSS--
------HHHHHHHHHHHTT-
------HHHHHHHHTTTT--
------HHHHHHHHHHTTT-
------HHHHHHHHTTTT--
------HHHHHHHHTTTTT-
-----SHHHHHHHHTTGGG-
-----SHHHHHHHHHHTT--
-----SHHHHHHHTTTGGG-
------HHHHHHHHTTTT--
-----SHHHHHHHTTTTT--
------HHHHHHHTTTTT--
------HHHHHHHHTTSS--
------HHHHHHHTTTTT--
------HHHHHHHHTTSS--
------HHHHHHHHTTSS--
------HHHHHHHHHHHS--
------HHHHHHHHTTSS--
------HHHHHHHTTSSS--
------HHHHHHHHTTSS--
------HHHHHHHHTTTT--
------HHHHHHHHHTSS--
------HHHHHHHHTTSS--
------HHHHHHHHHHSS--
------HHHHHHHHHHHS--
------HHHHHHHHHHHS--
------HHHHHHHHHHHH--
------HHHHHHHHHHHH--
------HHHHHHHHHHHH--
------HHHHHHHHHHHH--
--S---HHHHHHHHHHTT--
--S---HHHHHHHHHHHH--
------HHHHHHHHHHTT--
------HHHHHHHHHHHH--
------HHHHHHHHHHHH--
------HHHHHHHHHTTT--
-----SHHHHHHHHHHHH--
--S---HHHHHHHHHHHH--
--S---HHHHHHHHHHTT--
--S---HHHHHHHHHTTT--
--S---HHHHHHHHHHHH--
--SS--HHHHHHHHHTTS--
--SS--HHHHHHHHHHHH--
--S---HHHHHHHHHHHH--
--S---HHHHHHHHHHHH--
--S---HHHHHHHHHHHH--
--S--SHHHHHHHHHTTT--
-----SHHHHHHHHHHTT--
-----SHHHHHHHHHHHH--
--S--SHHHHHHHHHHHH--
-----SHHHHHHHHHHHH--
-----HHHHHHHHHHHHH--
-----HHHHHHHHHHHTT--
--S--SHHHHHHHHHHHH--
-----STTHHHHHHHHTT--
--S---TTHHHHHHHHHT--
--S---TTHHHHHHHHTT--
--S---TTHHHHHHHHTT--
------TTHHHHHHHHTT--
--S---TTHHHHHHHHHH--
--S---TTHHHHHHHHHT--
--S---TTHHHHHHHHHH--
--S--SSSHHHHHHHHHH--
--S---TTHHHHHHHHHH--
--S---TTHHHHHHHHHH--
--S---TTHHHHHHHHHH--
--S---TTHHHHHHHHTT--
--S---TTHHHHHHHHHT--
------TTHHHHHHHHHT--
------SSHHHHHHHHHS--
------TTHHHHHHHHHH--
------TTHHHHHHHHHT--
------TTHHHHHHHHHS--
--S---TTHHHHHHHHHH--
--S---TTHHHHHHHHHH--
--S---TTHHHHHHHHHH--
--S---TTHHHHHHHHHH--
--S---TTHHHHHHHHHT--
--S---TTHHHHHHHHTT--
--S---TTHHHHHHHHTT--
--S---TTHHHHHHHTTS--
--S---TTHHHHHHHHHT--
-----STTHHHHHHHHHT--
--S---TTHHHHHHHHTT--
--S---SSHHHHHHHHHT--
--S---TTHHHHHHHHTT--
--S---S-HHHHHHHHHT--
--S--SS-HHHHHHHHHH--
--S--SS-HHHHHHHHHH--
--S---S-HHHHHHHHHH--
--S--SS-HHHHHHHHTT--
--S---S-HHHHHHHHHH--
--S--SS-HHHHHHHHHH--
--S--STTHHHHHHHHHH--
--S--TT-HHHHHHHHHH--
--S--SS-HHHHHHHHHH--
--S--SS-HHHHHHHHTT--
--S---S-HHHHHHHHTT--
--S--SS-HHHHHHHHTT--
--S--SS-HHHHHHHHTT--
--S--SS-HHHHHHHTTT--
--S---S-HHHHHHHHHH--
--S---S-HHHHHHHHHT--
--S---TTHHHHHHHHHH--
------S-HHHHHHHHHH--
------S-HHHHHHHHTT--
------S-HHHHHHHHHT--
--S--SS-HHHHHHHHHH--
--S--SS-HHHHHHHHHT--
--S---TTHHHHHHHHHH--
--S--SSSHHHHHHHHHS--
-----STTHHHHHHHTTT--
------SSHHHHHHHTTS--
------TTHHHHHHHHHS--
------TTHHHHHHHHTT--
-----SSSHHHHHHHHHS--
-----STTHHHHHHHHHT--
--S--SS-HHHHHHHHHH--
--S--SS-HHHHHHHHHT--
--S--SS-HHHHHHHHTT--
-----SS-HHHHHHHHHH--
-----SS-HHHHHHHHTS--
--S--SS-HHHHHHHHHH--
--S--SS-HHHHHHHHHH--
--S--STTHHHHHHHHTT--
--S--STTHHHHHHHHHH--
--S---TTHHHHHHHHHH--
--S---TTHHHHHHHTTT--
--S--STTHHHHHHHTTT--
--S--HHHHHHHHHHHHH--
--S--STTHHHHHHHHHH--
-----STTHHHHHHHHHT--
-----STTHHHHHHHHHH--
--S---TTHHHHHHHHHH--
--S--STTHHHHHHHTTS--
--S---TTHHHHHHHTTT--
--S---TTHHHHHHHHHS--
--S---SSHHHHHHHHHH--
------TTHHHHHHHTTS--
--S---TTHHHHHHHHHH--
--S--STTHHHHHHHHHH--
--S--STTHHHHHHHHHH--
--S---TTHHHHHHHHHH--
--S---TTHHHHHHHHHHT-
--S--STTHHHHHHHHHH--
--S---TTHHHHHHHHHHT-
--S--STTHHHHHHHHHH--
-----STTHHHHHHHHHH--
------TTHHHHHHHHHH--
------TTHHHHHHHHHH--
------TTHHHHHHHHHH--
------TTHHHHHHHHHH--
------TTHHHHHHHTTS--
------TTHHHHHHHHTT--
------TTHHHHHHHHHH--
-----STTHHHHHHHHHH--
---S-STTHHHHHHHHHH--
-----STTHHHHHHHHHH--
-----SSSHHHHHHHHHT--
-----SSSHHHHHHHHHT--
--S--STTHHHHHHHHHT--
-----SSSHHHHHHHHHT--
-----STTHHHHHHHHHH--
-----STTHHHHHHHHHS--
-----STTHHHHHHHHHT--
-----STTHHHHHHHHTT--
-----STTHHHHHHHHTT--
-----STTHHHHHHHHHH--
-----STTHHHHHHHHHH--
-----SSSHHHHHHHHHH--
-----STTHHHHHHHHHH--
-----STTHHHHHHHHHS--
-----SSSHHHHHHHHHS--
-----SSSHHHHHHHHHT--
------SSHHHHHHHHHT--
------SSHHHHHHHHTS--
------SSHHHHHHHHHH--
-----SSSHHHHHHHHHH--
-----STTHHHHHHHHTT--
-----STTHHHHHHHHHH--
-----STTHHHHHHHHHS--
-----STTHHHHHHHHHT--
-----STTTTHHHHHHHH--
-----STTHHHHHHHHTT--
-----STTHHHHHHHHHT--
------TTHHHHHHHHHT--
------TTHHHHHHHHHH--
------TTHHHHHHHHHT--
------TTHHHHHHHHHT--
------TTHHHHHHHHTT--
------TTHHHHHHHHHH--
------TTHHHHHHHHHS--
------SSHHHHHHHHHH--
------SSHHHHHHHHHT--
-----SSSHHHHHHHHHT--
-----SSSHHHHHHHHHS--
-----SSSHHHHHHHHHS--
-----SSSHHHHHHHHTT--
-----SSSHHHHHHHHHH--
--S---SSHHHHHHHHTT--
-----STTHHHHHHHHHH--
-----STTHHHHHHHHHH--
-----STTHHHHHHHHHH--
--S--STTHHHHHHHHHH--
-----STTHHHHHHHHHH--
------TTHHHHHHHHHH--
-----STTHHHHHHHHHH--
-----STTHHHHHHHHTT--
-----STTHHHHHHHHHT--
-----GGGHHHHHHHHHT--
-----STTHHHHHHHHHH--
-----STTHHHHHHHHHS--
------TTHHHHHHHHHH--
-----STTHHHHHHHHHT--
-----STTHHHHHHHHHT--
-----STTHHHHHHHHHH--
-----STTHHHHHHHHHH--
------TTHHHHHHHHHH--
-----SSSHHHHHHHHHT--
-----STTHHHHHHHHHH--
-----STTHHHHHHHHHH--
-----STTHHHHHHHHHH--
-----SSSHHHHHHHHHS--
-----SS-HHHHHHHHTT--
-----SS-HHHHHHHHTT--
-----SS-HHHHHHHHHH--
-----SS-HHHHHHHHHH--
-----SS-HHHHHHHHHH--
-----SS-HHHHHHHHTT--
-----SS-HHHHHHHHHH--
-----SS-HHHHHHHHTT--
-----SS-HHHHHHHHTT--
-----SS-HHHHHHHHTT--
-----SS-HHHHHHHHHH--
-----SS-HHHHHHHHTT--
-----SS-HHHHHHHHHH--
-----SS-HHHHHHHHHH--
-----SS-HHHHHHHHHH--
---S-SS-HHHHHHHHHH--
---S-SS-HHHHHHHHTT--
-----SS-HHHHHHHHHH--
-----SS-HHHHHHHHHH--
-----SS-HHHHHHHHHT--
-----SS-HHHHHHHHHH--
-----SS-HHHHHHHHTT--
-----SS-HHHHHHHHHH--
-----SS-HHHHHHHHHH--
-----SS-HHHHHHHHHH--
-----SS-HHHHHHHHTT--
-----SS-HHHHHHHHHH--
-----SS-HHHHHHHHHS--
-----SS-HHHHHHHHTT--
-----SS-HHHHHHHHTT--
-----SS-HHHHHHHHHTT-
-----SS-HHHHHHHHHHH-
-----SS-HHHHHHHHHTT-
-----SS-HHHHHHHHHHH-
-----SS-HHHHHHHHHHH-
-----SS-HHHHHHHHHTT-
-----SS-HHHHHHHHHHH-
-----SS-HHHHHHHHHHH-
-----SS-HHHHHHHHHHT-
-----SS-HHHHHHHHHHT-
-----SS-HHHHHHHHHHH-
-----SS-HHHHHHHHHHH-
-----SS-HHHHHHHHHHH-
-----SS-HHHHHHHHHHH-
-----SS-HHHHHHHHHTT-
-----SS-HHHHHHHHHHH-
-----SS-HHHHHHHHHHH-
-----SS-HHHHHHHHHTT-
-----SS-HHHHHHHHHHH-
-----SS-HHHHHHHHHH--
-----SS-HHHHHHHHTT--
-----SS-HHHHHHHHHHH-
-----SS-HHHHHHHHTTT-
-----SS-HHHHHHHHHTT-
-----SS-HHHHHHHHHHH-
-----SS-HHHHHHHHHTT-
-----SS-HHHHHHHHHHH-
-----SS-HHHHHHHHHHT-
-----SSTHHHHHHHHHHH-
-----SS-HHHHHHHHHHH-
-----SS-HHHHHHHHHT--
-----SS-HHHHHHHHHHH-
-----SS-HHHHHHHHHHH-
-----SS-HHHHHHHHHH--
-----SS-HHHHHHHHTTT-
-----SS-HHHHHHHHHTT-
-----SS-HHHHHHHHHHH-
-----SS-HHHHHHHHTT--
-----SS-HHHHHHHHTTT-
-----SS-HHHHHHHHHTT-
-----SS-HHHHHHHHHTT-
-----SS-HHHHHHHHHHH-
-----SS-HHHHHHHHHHH-
-----SS-HHHHHHHHHHH-
-----SS-HHHHHHHHHHH-
-----SS-HHHHHHHHHHH-
-----SS-HHHHHHHHTTT-
-----SS-HHHHHHHHHH--
-----SS-HHHHHHHHHHH-
-----SS-HHHHHHHHHHH-
-----SS-HHHHHHHHHTT-
-----SS-HHHHHHHHHHT-
-----SS-HHHHHHHHHTT-
-----SS-HHHHHHHHHTT-
-----SS-HHHHHHHHHTT-
-----SS-HHHHHHHHHS--
-----SS-HHHHHHHHHT--
-----SS-HHHHHHHHHTT-
-----SS-HHHHHHHHHTT-
-----SS-HHHHHHHHHTT-
-----SS-HHHHHHHHHHT-
-----SS-HHHHHHHHHHH-
-----SS-HHHHHHHHHHT-
-----SS-HHHHHHHHHHH-
-----SS-HHHHHHHHHHT-
-----SS-HHHHHHHHHTT-
-----SS-HHHHHHHHHHH-
-----SS-HHHHHHHHHHH-
-----SS-HHHHHHHHHTT-
-----SS-HHHHHHHHHTT-
-----SS-HHHHHHHHHT--
-----SS-HHHHHHHHHTT-
-----SS-HHHHHHHHTT--
-----SS-HHHHHHHHHH--
-----SS-HHHHHHHHHH--
-----SS-HHHHHHHHHHH-
-----SS-HHHHHHHHHH--
-----SS-HHHHHHHHHTT-
-----SS-HHHHHHHHHTT-
-----SS-HHHHHHHHHHT-
-----SS-HHHHHHHHHHH-
-----SS-HHHHHHHHHHH-
-----SS-HHHHHHHHHHH-
-----SS-HHHHHHHHHHH-
-----SS-HHHHHHHHHHT-
-----SS-HHHHHHHHHHH-
-----SS-HHHHHHHHHHH-
-----SS-HHHHHHHHHHH-
-----SS-HHHHHHHHHHH-
-----SS-HHHHHHHHHHH-
-----SS-HHHHHHHHHHH-
-----SS-HHHHHHHHHHH-
-----SS-HHHHHHHHHHH-
-----SS-HHHHHHHHHH--
-----SS-HHHHHHHHHHT-
-----SS-HHHHHHHHHTT-
-----SS-HHHHHHHHHT--
-----SS-HHHHHHHHHHT-
-----SS-HHHHHHHHHTT-
-----SS-HHHHHHHHHH--
-----SS-HHHHHHHHHHH-
-----SS-HHHHHHHHHHH-
-----SS-HHHHHHHHHHT-
-----SS-HHHHHHHHHHT-
-----SS-HHHHHHHHHTT-
-----SS-HHHHHHHHHTT-
-----SS-HHHHHHHHHTT-
-----SS-HHHHHHHHHTT-
-----SS-HHHHHHHHHTT-
-----SS-HHHHHHHHHHT-
-----SS-HHHHHHHHHHT-
-----SS-HHHHHHHHTT--
-----SS-HHHHHHHHHH--
-----SS-HHHHHHHHHTT-
-----SS-HHHHHHHHHTT-
-----SS-HHHHHHHHHTT-
-----SS-HHHHHHHHHH--
-----SS-HHHHHHHHTT--
-----SS-HHHHHHHHHHT-
-----SS-HHHHHHHHHTT-
-----SS-HHHHHHHHHH--
-----SS-HHHHHHHHHHH-
-----SS-HHHHHHHHHHH-
-----SS-HHHHHHHHHHH-
-----SS-HHHHHHHHHHH-
-----SS-HHHHHHHHHTT-
-----SS-HHHHHHHHHTT-
-----SS-HHHHHHHHHHH-
-----SS-HHHHHHHHHHH-
-----SS-HHHHHHHHHHH-
-----SS-HHHHHHHHHTT-
-----SS-HHHHHHHHHHH-
-----SS-HHHHHHHHHHH-
-----SS-HHHHHHHHHHH-
-----SS-HHHHHHHHHHH-
-----SS-HHHHHHHHHHH-
-----SS-HHHHHHHHHHH-
-----SS-HHHHHHHHHTT-
-----SS-HHHHHHHHHTT-
-----SS-HHHHHHHHHTT-
-----SS-HHHHHHHHHHT-
-----SS-HHHHHHHHHHH-
-----SS-HHHHHHHHHHH-
-----SS-HHHHHHHHHTT-
-----SS-HHHHHHHHHT--
-----SS-HHHHHHHHHTT-
-----SS-HHHHHHHHHHH-
-----SS-HHHHHHHHHTT-
-----SS-HHHHHHHHHHH-
-----SS-HHHHHHHHHTT-
-----SS-HHHHHHHHHTT-
-----SS-HHHHHHHHHTT-
-----SS-HHHHHHHHHHT-
-----SS-HHHHHHHHHTT-
-----SS-HHHHHHHHHHT-
-----SS-HHHHHHHHHH--
-----SS-HHHHHHHHHTT-
-----SS-HHHHHHHHHHT-
-----SS-HHHHHHHHHHT-
-----SS-HHHHHHHHHHT-
-----SS-HHHHHHHHHHH-
-----SS-HHHHHHHHHHH-
-----SS-HHHHHHHHHTT-
-----SS-HHHHHHHHHHH-
-----SS-HHHHHHHHHHT-
-----SS-HHHHHHHHHHH-
-----SS-HHHHHHHHHHH-
-----SS-HHHHHHHHHHH-
-----SS-HHHHHHHHHHH-
-----SS-HHHHHHHHHHH-
-----SS-HHHHHHHHHHT-
-----SS-HHHHHHHHHTT-
-----SS-HHHHHHHHHHH-
-----SS-HHHHHHHHHH--
-----SS-HHHHHHHHHH--
-----SS-HHHHHHHHHHH-
-----SS-HHHHHHHHHHH-
-----SS-HHHHHHHHHHH-
-----SS-HHHHHHHHHHT-
-----SS-HHHHHHHHHHT-
-----SS-HHHHHHHHHHH-
-----SS-HHHHHHHHHHH-
-----SS-HHHHHHHHHHH-
-----SS-HHHHHHHHHHH-
-----SS-HHHHHHHHHH--
-----SS-HHHHHHHHHTT-
-----SS-HHHHHHHHHHH-
-----SS-HHHHHHHHHHH-
-----SS-HHHHHHHHHHH-
-----SS-HHHHHHHHHHH-
-----SS-HHHHHHHHHHH-
----SSS-HHHHHHHHHHT-
-----SS-HHHHHHHHHHH-
----SSS-HHHHHHHHHHH-
----SSS-HHHHHHHHHHH-
----SSS-HHHHHHHHHHH-
----SSS-HHHHHHHHHHH-
----SSS-HHHHHHHHHTT-
----SSS-HHHHHHHHHTT-
----SSSTHHHHHHHHHHH-
----SSS-HHHHHHHHHH--
-----SS-HHHHHHHHHTT-
----SSS-HHHHHHHHHTT-
----SSS-HHHHHHHHHH--
----SSS-HHHHHHHHHHH-
----SSS-HHHHHHHHHHH-
----SSS-HHHHHHHHHHH-
----SSS-HHHHHHHHHHH-
----SSS-HHHHHHHHHHH-
----SSS-HHHHHHHHHTT-
----SSS-HHHHHHHHHHH-
----SSS-HHHHHHHHHTT-
-----SS-HHHHHHHHHH--
-----SS-HHHHHHHHHHH-
-----SSTHHHHHHHHHTT-
-----SS-HHHHHHHHHTT-
-----SS-HHHHHHHHH---
-----SS-HHHHHHHHHT--
----SSS-HHHHHHHHHH--
----SSS-HHHHHHHHHT--
----SSS-HHHHHHHHHT--
----SSS-HHHHHHHHHH--
-----SS-HHHHHHHHHT--
----SSS-HHHHHHHHHH--
----SSS-HHHHHHHHTT--
-----SS-HHHHHHHHTS--
-----SS-HHHHHHHHTT--
------S-HHHHHHHHTT--
-----SS-HHHHHHHTTT--
-----SS-HHHHHHHHHH--
-----SS-HHHHHHHHTT--
-----SS-HHHHHHHHHH--
-----SS-HHHHHHHHTT--
-----SS-HHHHHHHHHS--
-----SS-HHHHHHHHHT--
-----SS-HHHHHHHHHH--
-----SS-HHHHHHHHTT--
-----SS-HHHHHHHHTT--
-----SS-HHHHHHHHTT--
-----SS-HHHHHHHHHH--
-----SS-HHHHHHHHHH--
-----SS-HHHHHHHHHS--
-----SS-HHHHHHHHHH--
-----SS-HHHHHHHHHT--
-----SS-HHHHHHHHHH--
-----SS-HHHHHHHHTT--
--SS-SS-HHHHHHHHTT--
--SS-SS-HHHHHHHHHH--
--SS-SS-HHHHHHHHTT--
--SS-SS-HHHHHHHHTT--
--SS-SS-HHHHHHHHTT--
---S-SS-HHHHHHHHTT--
--SS-SS-HHHHHHHHHT--
--SS-SS-HHHHHHHHTS--
--SS-SS-HHHHHHHHHS--
---S-SS-HHHHHHHHTT--
--SS-SS-HHHHHHHHHH--
--SS-SS-HHHHHHHHHH--
--SS-SS-HHHHHHHHHH--
--SS-SS-HHHHHHHHHH--
--SS-SS-HHHHHHHHHT--
--S--SS-HHHHHHHHHT--
---S-SS-HHHHHHHHHT--
--SS-SS-HHHHHHHHTT--
--SS-SS-HHHHHHHHTT--
--SS-SS-HHHHHHHHTT--
--SS--S-HHHHHHHHTT--
--SS-SS-HHHHHHHHTT--
--SS-SS-HHHHHHHHHT--
--SS-SS-HHHHHHHHHT--
--SS-SS-HHHHHHHHTT--
--SS-SS-HHHHHHHHHH--
--SS-SS-HHHHHHHHTT--
--SS-SS-HHHHHHHHTT--
--SS-SS-HHHHHHHHTT--
--SS-SS-HHHHHHHHHH--
--SS-SS-HHHHHHHHTT--
--SS-SS-HHHHHHHHTT--
--SS-SS-HHHHHHHHTT--
--SS-SS-HHHHHHHTTT--
--SS-SS-HHHHHHHHTT--
--SS-SS-HHHHHHHHTT--
--SS-SS-HHHHHHHHHH--
--SS-SS-HHHHHHHTTT--
--SS-SS-HHHHHHHHTT--
--SS-SS-HHHHHHHHTT--
--SS-SS-HHHHHHHHTT--
--SS-SS-HHHHHHHHTT--
--SS-SS-HHHHHHHHHT--
--SS-SS-HHHHHHHHHH--
--SS-SS-HHHHHHHHTT--
--SS-SS-HHHHHHHHHH--
--SS-SS-HHHHHHHHHT--
--SS-SS-TTHHHHHHHT--
--SS-SS-HHHHHHHHTT--
--SS-SS-HHHHHHHHHT--
--SS-SS-HHHHHHHHHT--
--SS-SS-HHHHHHHHHH--
--SS-SS-HHHHHHHHTT--
--SS-SS-HHHHHHHHHS--
--SS-SS-HHHHHHHHHS--
--SS-SS-HHHHHHHHTT--
--SS-SS-HHHHHHHHTT--
--SS-SS-HHHHHHHHHT--
--SS-SS-HHHHHHHHTT--
--SS-SS-HHHHHHHTTT--
--SS-SS-HHHHHHHHHH--
--SS-SS-HHHHHHHHTS--
--S--SS-HHHHHHHHHT--
--S--SS-HHHHHHHHHT--
--SS-SS-HHHHHHHHHS--
--SS-SS-HHHHHHHHHH--
-----SS-HHHHHHHHHH--
--SS-SS-HHHHHHHHHS--
--SS-SS-HHHHHHHHHH--
--S--SS-HHHHHHHHTT--
--SS-SS-HHHHHHHHH---
--SS-SS-HHHHHHHHTT--
--SS-SS-HHHHHHHHHH--
--S--SS-HHHHHHHHHH--
--S--SS-HHHHHHHHHT--
--S--SS-HHHHHHHHHH--
--S--SS-HHHHHHHHHH--
--SS-SS-HHHHHHHHHT--
--SS-SS-HHHHHHHHHH--
--S--SS-HHHHHHHHHH--
--SS-SS-HHHHHHHHHH--
--S--SS-HHHHHHHHHH--
--S--SS-HHHHHHHHHH--
---S-SS-HHHHHHHHHHH-
-----SS-HHHHHHHHHHH-
-----SS-HHHHHHHHHTT-
-----SS-HHHHHHHHTT--
-----SS-HHHHHHHHHHH-
-----SS-HHHHHHHHHHH-
-----SS-HHHHHHHHHHT-
-----SS-HHHHHHHHHHH-
-----SS-HHHHHHHHHTT-
-----SS-HHHHHHHHHH--
-----SS-HHHHHHHHHHH-
-----SS-HHHHHHHHHTT-
-----SS-HHHHHHHHHHH-
-----SS-HHHHHHHHHHH-
-----SS-HHHHHHHHHH--
-----SS-HHHHHHHHHHH-
-----SS-HHHHHHHHHHH-
-----SS-HHHHHHHHHHH-
-----SS-HHHHHHHHHHH-
-----SS-HHHHHHHHHHT-
-----SS-HHHHHHHHHTT-
-----SS-HHHHHHHHHH--
-----SS-HHHHHHHHHHT-
-----SS-HHHHHHHHHHH-
-----SS-HHHHHHHHHTT-
-----SS-HHHHHHHHHTT-
-----SS-HHHHHHHHHTT-
-----SS-HHHHHHHHHTT-
-----SS-HHHHHHHHHHT-
-----SS-HHHHHHHHHHT-
-----SS-HHHHHHHHHH--
--S--SS-HHHHHHHHHHT-
--S--SS-HHHHHHHHHTT-
-TT--SS-HHHHHHHHHHH-
-TT---S-HHHHHHHHHH--
--S--SS-HHHHHHHHHHH-
-----SS-HHHHHHHHHTT-
-----SS-HHHHHHHHHHT-
-----SS-HHHHHHHHHHH-
-----SS-HHHHHHHHHT--
-----SS-HHHHHHHHHHT-
-----SS-HHHHHHHHHHT-
-----SS-HHHHHHHHHHH-
-----SS-HHHHHHHHTTT-
-----SS-HHHHHHHHHHH-
-----SS-HHHHHHHHHHT-
-----SS-HHHHHHHHTT--
-----SS-HHHHHHHHTT--
--S--SS--HHHHHHHHH--
-----SS-HHHHHHHHTT--
-----SS-HHHHHHHHHHT-
-----SS-HHHHHHHHHTT-
--S--SS-HHHHHHHHTTT-
-----SS-HHHHHHHHHTT-
--SS-SS-HHHHHHHHHHT-
--SS-SS-HHHHHHHHHH--
--SS-SS-HHHHHHHHHTT-
--SS-SS-HHHHHHHHHHT-
--S--SS-HHHHHHHHHTT-
--SS-SS-HHHHHHHHHHH-
--S--SS-HHHHHHHHHHH-
--S--SS-HHHHHHHHHTT-
--SS-SS-HHHHHHHHHT--
--S--SS-HHHHHHHHHTT-
--S--SS-HHHHHHHHHH--
--SS-SS-HHHHHHHHHTT-
--SS-SS-HHHHHHHHHHH-
-----SS-HHHHHHHHHTT-
---S-SS-HHHHHHHHHTT-
-----SS-HHHHHHHHHTT-
---S-SS-HHHHHHHHHHH-
---SSSS-HHHHHHHHHTT-
---SSSS-HHHHHHHHHTT-
---SSSS-HHHHHHHHHHT-
---SSSS-HHHHHHHHHH--
---S-SS-HHHHHHHHHH--
---S--S-HHHHHHHHHH--
---S--S-HHHHHHHHHTT-
---SSSS-HHHHHHHHHHT-
---SSSS-HHHHHHHHHHT-
---S-SS-HHHHHHHHHHT-
--SS-SS-HHHHHHHHHTT-
--S--SS-HHHHHHHHHHH-
--SS-SS-HHHHHHHHHH--
------S-HHHHHHHHHH--
-----SS-HHHHHHHHTT--
---S-SS-HHHHHHHHHHH-
---S-SS-HHHHHHHHHHH-
---SSSS-HHHHHHHHHHH-
---S-SS-HHHHHHHHHTT-
---S-SS-HHHHHHHHHHH-
---SSSS-HHHHHHHHHHH-
--SS-SS-HHHHHHHHHHH-
---S-SS-HHHHHHHHHHH-
---SS-S-HHHHHHHHHTT-
--SS-SS-HHHHHHHHHTT-
--SS--S-HHHHHHHHHTT-
--SS--STHHHHHHHHHTT-
--SS--S-HHHHHHHHHHH-
--SS--S-HHHHHHHHTTT-
--SS--S-HHHHHHHHHHH-
--SS--S-HHHHHHHHHHH-
---S--S-HHHHHHHHTTT-
---S--S-HHHHHHHHHTT-
---S--S-HHHHHHSGGGT-
---S--S-HHHHHTTGGGT-
---S--S-HHHHHHTTGGG-
---S--S-HHHHHHTTTTT-
---S--S-HHHHHHTGGGG-
---SS-S-HHHHHHHTTTT-
---S--S-HHHHHHTTTTT-
---S--S-HHHHHTTGGG--
---S--S-HHHHHTTGGG--
---S--S-HHHHHTTTTS--
---S--S-HHHHHTTTTT--
---S--S-HHHHHHTTTT--
---S--S-HHHHHHTTTT--
--SS-SS-HHHHHTTTTT--
--SS--S-HHHHHHTTTT--
---S-SS-HHHHHHTTTT--
--SS--S-HHHHHHTTTT--
--SS--S-HHHHHHTTTT--
--SS-SS-HHHHHHTTTT--
--SSSSS-HHHHHHHTTS--
--SSSSS-HHHHHTTSSS--
--SS-SS-HHHHHTTTTS--
---SSSS-HHHHTTTGGG--
--SSSSS-HHHHHTTGGG--
--SS-SS-HHHHHTTTTT--
--SS-SS-HHHHHHHTTT--
--SSSSS-HHHHTTTTTT--
--SS-SS-HHHHHTTTTS--
--SS-SS-HHHHHHTTTT--
--SS-SS-HHHHHHHTTT--
--SSSSS-HHHHHHHTTT--
--SSSSS-HHHHTTTTTS--
--SS-SS-HHHHHTTTTT--
--SSSSS-HHHHTTSTTTT-
--SSSSS-HHHHHTSTTT--
--SS-SS-HHHHHH-TTS--
--SSSSS-HHHHHTTTTT--
--SS-SS-HHHHTTSTTS--
--SS-SS-HHHHHHTTTT--
--SSSSS-HHHHTTSTTS--
--SS-SS-HHHHHTTTTS--
--SS-SS-HHHHHHHTTS--
--SS-SS-HHHHHTTTTTT-
--SS-SS-HHHHHTTTTTT-
--SS-SS-HHHHTTSSSTT-
--SSSSS-HHHHHHHTTTT-
--SS-SS-HHHHHHHSSTT-
--SS-SS-HHHHHHHTTS--
--SS-SS-HHHHHTTTTS--
--SS-SS-HHHHHTTTTS--
--SS-SS-HHHHHHHTTTT-
--SSSSS-HHHHTTSSSS--
--SS-SS-HHHHHTTTTTT-
--SSSSS-HHHHHTTTTTT-
--SSSSS-HHHHHTSSSTT-
--SSSSS-HHHHHHSTTTT-
--SSSSS-HHHHHHTSSS--
--SSSSS-HHHHHTSSSTT-
--SSSSS-HHHHHHTTTTT-
--SSSSS-HHHHHHTTTTT-
--SSSSS-HHHHHHTTTTT-
--SSSSS-HHHHHHTGGGG-
--SS-SS-HHHHHTSTTTT-
--SSSSS-HHHHHTTTTTT-
--SS-SS-HHHHHTTTTS--
--SS-SS-HHHHHTTTTTT-
--SSSSS-HHHHTTSTTTT-
--SSSSS-HHHHHHTGGGG-
--SSSSS-HHHHHTTGGGG-
--SS-SSTHHHHTTSGGG--
--SSSSS-HHHHHTTGGGG-
--SSSSSTHHHHTTSGGGG-
--SSSSS-HHHHHTSGGGG-
--SSSSS-HHHHTTSGGG--
--SS-SS-HHHHTTSGGGG-
--SS-SS-HHHHHHTGGGG-
--SS-SS-HHHHHTTGGGG-
--SSSSS-HHHHTTTGGGG-
--SS-SS-HHHHGGGGGGG-
--SS-SS-HHHHGGGGGGG-
--SS-SS-HHHHGGGGGGG-
--SS-SS-HHHHTTSGGGG-
--SS-SS-HHHHGGGGGGG-
--SS-SS-HHHHHHTGGG--
--SSSSS-HHHHGGGGGGG-
--SS-SS-HHHHGGGGGGG-
--SS-SS-HHHHGGGGGG--
--SS-SS-HHHHTTSGGG--
--SS-SS-HHHHGGGGGGG-
--SS-SSS-TTGGGGGGGG-
--SS-SS--TTGGGSGGGG-
--SS-SS--TTTGGGGGGG-
--SS-SS--TTTGGGGGGG-
--SS-SS--TTTGGGGGG--
--SS-SSS-TTTTTSGGGG-
--SS-SS--TTTGGGGGGG-
--SS-SS--TTTGGGGGGG-
--SS-SSS-TTTGGGGGGG-
--SS-SS--TTTGGGGGGG-
--SS-SSSSSTTGGGGGG--
[truncated: 20,013 more chars]
