# Supplementary material for: Unfolding of α-helical 20-residue poly-glutamic acid analyzed by multiple runs of canonical molecular dynamics simulations
Source: PeerJ. 2018 May 15;6:e4769. doi: 10.7717/peerj.4769 (PMC5958886; doi:10.7717/peerj.4769)
Supplement: Supplemental Information 5 — The data includes the two initial structures and trajectories of secondary structural elements of all the residues in all the snapshots generated in this study. All the figures and tables in this manuscript were generated based on this raw data. [file peerj-06-4769-s005.gz › ss_trajectory/Sim/sim1.txt]

-HHHHHHHHHHHHHHHHHH-
-HHHHHHHHHHHHHHHHTT-
-HHHHHHHHHHHHHHHHTT-
-HHHHHHHHHHHHHHHHTT-
-HHHHHHHHHHHHHHHHTT-
-HHHHHHHHHHHHHHHHTT-
-HHHHHHHHHHHHHHHHHH-
-HHHHHHHHHHHHHHHHHH-
-HHHHHHHHHHHHHHHHHH-
-HHHHHHHHHHHHHHHHT--
-HHHHHHHHHHHHHHHHT--
-HHHHHHHHHHHHHHHTT--
-HHHHHHHHHHHHHHHHTT-
--HHHHHHHHHHHHHHHTT-
-HHHHHHHHHHHHHHHHTT-
-HHHHHHHHHHHHHHHHHT-
-HHHHHHHHHHHHHHHHT--
-HHHHHHHHHHHHHHHHTT-
-HHHHHHHHHHHHHHHHTT-
-HHHHHHHHHHHHHHHHTT-
-HHHHHHHHHHHHHHHHTT-
-HHHHHHHHHHHHHHHHHH-
-HHHHHHHHHHHHHHHHTT-
-HHHHHHHHHHHHHHHHTT-
-HHHHHHHHHHHHHHHHTT-
-HHHHHHHHHHHHHHHHHH-
-HHHHHHHHHHHHHHHHT--
-HHHHHHHHHHHHHHHHTT-
-HHHHHHHHHHHHHHHHTT-
-HHHHHHHHHHHHHHHHHT-
-HHHHHHHHHHHHHHHHT--
-HHHHHHHHHHHHHHHHHH-
-HHHHHHHHHHHHHHHHHH-
-HHHHHHHHHHHHHHHHHH-
-HHHHHHHHHHHHHHHHTT-
-HHHHHHHHHHHHHHHHTT-
-HHHHHHHHHHHHHHHHHH-
-HHHHHHHHHHHHHHHHTT-
-HHHHHHHHHHHHHHHHHH-
-HHHHHHHHHHHHHHHHHH-
-HHHHHHHHHHHHHHHHTT-
-HHHHHHHHHHHHHHHHHT-
-HHHHHHHHHHHHHHHHH--
-HHHHHHHHHHHHHHHTT--
-HHHHHHHHHHHHHHHHH--
-HHHHHHHHHHHHHHHHH--
-HHHHHHHHHHHHHHHHH--
-HHHHHHHHHHHHHHHHH--
-HHHHHHHHHHHHHHHHT--
-HHHHHHHHHHHHHHHHH--
-HHHHHHHHHHHHHHHHH--
-HHHHHHHHHHHHHHHHT--
-HHHHHHHHHHHHHHHHT--
-HHHHHHHHHHHHHHHHH--
-HHHHHHHHHHHHHHHHH--
-HHHHHHHHHHHHHHHHH--
-HHHHHHHHHHHHHHHHH--
-HHHHHHHHHHHHHHHHH--
-HHHHHHHHHHHHHHHTT--
-HHHHHHHHHHHHHHHTT--
-HHHHHHHHHHHHHHHTT--
-HHHHHHHHHHHHHHHHH--
-HHHHHHHHHHHHHHHHH--
-HHHHHHHHHHHHHHTTT--
-HHHHHHHHHHHHHHHTT--
-HHHHHHHHHHHHHHHHT--
-HHHHHHHHHHHHHHHHHH-
-HHHHHHHHHHHHHHHHTT-
-HHHHHHHHHHHHHHHHHH-
-HHHHHHHHHHHHHHHHHH-
-HHHHHHHHHHHHHHHHT--
-HHHHHHHHHHHHHHHHTT-
-HHHHHHHHHHHHHHHHTT-
-HHHHHHHHHHHHHHHHTT-
-HHHHHHHHHHHHHHHHTT-
-HHHHHHHHHHHHHHHHTT-
-HHHHHHHHHHHHHHHHH--
-HHHHHHHHHHHHHHHHHH-
-HHHHHHHHHHHHHHHHH--
-HHHHHHHHHHHHHHHHTT-
-HHHHHHHHHHHHHHHHHH-
-HHHHHHHHHHHHHHHHHH-
-HHHHHHHHHHHHHHHHHH-
-HHHHHHHHHHHHHHHHTT-
-HHHHHHHHHHHHHHHTTT-
-HHHHHHHHHHHHHHHTTT-
-HHHHHHHHHHHHHHHHHH-
-HHHHHHHHHHHHHHHHTT-
-HHHHHHHHHHHHHHHHTT-
-HHHHHHHHHHHHHHHHHH-
-HHHHHHHHHHHHHHHHHH-
-HHHHHHHHHHHHHHHHHH-
-HHHHHHHHHHHHHHHHHH-
-HHHHHHHHHHHHHHHHHH-
-HHHHHHHHHHHHHHHHHH-
-HHHHHHHHHHHHHHHHHH-
-HHHHHHHHHHHHHHHHHH-
-HHHHHHHHHHHHHHHHHT-
-HHHHHHHHHHHHHHHHHT-
-TTHHHHHHHHHHHHHHTT-
-HHHHHHHHHHHHHHHHTT-
-HHHHHHHHHHHHHHHTTT-
-HHHHHHHHHHHHHHHHT--
-HHHHHHHHHHHHHHHTTT-
-HHHHHHHHHHHHHHHHHH-
-HHHHHHHHHHHHHHHHHH-
-HHHHHHHHHHHHHHHHHH-
-HHHHHHHHHHHHHHHHHH-
-HHHHHHHHHHHHHHHHHH-
-HHHHHHHHHHHHHHHHHH-
-HHHHHHHHHHHHHHHHHH-
-HHHHHHHHHHHHHHHHHT-
-HHHHHHHHHHHHHHHHHH-
-HHHHHHHHHHHHHHHHH--
-HHHHHHHHHHHHHHHHHT-
-HHHHHHHHHHHHHHHHTT-
-HHHHHHHHHHHHHHHHHH-
-HHHHHHHHHHHHHHHHHH-
-HHHHHHHHHHHHHHHHTT-
-HHHHHHHHHHHHHHHHHH-
-HHHHHHHHHHHHHHHHHH-
-HHHHHHHHHHHHHHHHH--
-HHHHHHHHHHHHHHHHHH-
-HHHHHHHHHHHHHHHHHH-
-HHHHHHHHHHHHHHHHHH-
-HHHHHHHHHHHHHHHHHT-
-HHHHHHHHHHHHHHHHHT-
-HHHHHHHHHHHHHHHHHT-
-HHHHHHHHHHHHHHHHHT-
-HHHHHHHHHHHHHHHHTT-
-HHHHHHHHHHHHHHHHTT-
-HHHHHHHHHHHHHHHGGG-
-HHHHHHHHHHHHHHHHTT-
-HHHHHHHHHHHHHHHHHH-
-HHHHHHHHHHHHHHHHH--
-HHHHHHHHHHHHHHHHTT-
-HHHHHHHHHHHHHHHHHH-
-HHHHHHHHHHHHHHHHHT-
-HHHHHHHHHHHHHHHHTT-
-HHHHHHHHHHHHHHHHTT-
-HHHHHHHHHHHHHHHHHT-
-HHHHHHHHHHHHHHHHT--
-HHHHHHHHHHHHHHHHTT-
-HHHHHHHHHHHHHHHHTT-
-HHHHHHHHHHHHHHHHHH-
-HHHHHHHHHHHHHHHHHT-
-HHHHHHHHHHHHHHHHTT-
-HHHHHHHHHHHHHHHHTT-
-HHHHHHHHHHHHHHHHTT-
-HHHHHHHHHHHHHHHHHH-
-HHHHHHHHHHHHHHHHHH-
-HHHHHHHHHHHHHHHHHH-
-HHHHHHHHHHHHHHHHTT-
-HHHHHHHHHHHHHHHHHH-
-HHHHHHHHHHHHHHHHHH-
-HHHHHHHHHHHHHHHHHH-
-HHHHHHHHHHHHHHHHTT-
-HHHHHHHHHHHHHHHHHT-
-HHHHHHHHHHHHHHHHHH-
-HHHHHHHHHHHHHHHHHH-
-HHHHHHHHHHHHHHHTTT-
-HHHHHHHHHHHHHHHHHT-
-HHHHHHHHHHHHHHHHH--
-HHHHHHHHHHHHHHHHHH-
-HHHHHHHHHHHHHHHHHH-
-HHHHHHHHHHHHHHHHHH-
-HHHHHHHHHHHHHHHHTT-
-HHHHHHHHHHHHHHHHHH-
-HHHHHHHHHHHHHHHHTT-
-HHHHHHHHHHHHHHHHHH-
-HHHHHHHHHHHHHHHHHH-
-HHHHHHHHHHHHHHHHHH-
-HHHHHHHHHHHHHHHHHH-
-HHHHHHHHHHHHHHHHHH-
-HHHHHHHHHHHHHHHHHH-
-HHHHHHHHHHHHHHHHHT-
-HHHHHHHHHHHHHHHHHH-
-HHHHHHHHHHHHHHHHTT-
-HHHHHHHHHHHHHHHHTT-
-HHHHHHHHHHHHHHHHHH-
-HHHHHHHHHHHHHHHHHH-
-HHHHHHHHHHHHHHHHHH-
-HHHHHHHHHHHHHHHHHH-
-HHHHHHHHHHHHHHHHT--
-HHHHHHHHHHHHHHHHHH-
-HHHHHHHHHHHHHHHHTT-
-HHHHHHHHHHHHHHHHHH-
-HHHHHHHHHHHHHHHHHH-
-HHHHHHHHHHHHHHHHHH-
-HHHHHHHHHHHHHHHHHH-
-HHHHHHHHHHHHHHHHHT-
-HHHHHHHHHHHHHHHHT--
-HHHHHHHHHHHHHHHHHH-
-HHHHHHHHHHHHHHHHHH-
-HHHHHHHHHHHHHHHHTT-
-HHHHHHHHHHHHHHHHHH-
-HHHHHHHHHHHHHHHHHH-
-HHHHHHHHHHHHHHHHHH-
-HHHHHHHHHHHHHHHHHH-
--HHHHHHHHHHHHHHTT--
-HHHHHHHHHHHHHHHHHT-
-HHHHHHHHHHHHHHHHTT-
-HHHHHHHHHHHHHHHHHH-
-HHHHHHHHHHHHHHHHHH-
-HHHHHHHHHHHHHHHHTT-
-HHHHHHHHHHHHHHHHHH-
-HHHHHHHHHHHHHHHHTT-
-HHHHHHHHHHHHHHHHHH-
--HHHHHHHHHHHHHHHHH-
-HHHHHHHHHHHHHHHHTT-
-HHHHHHHHHHHHHHTTS--
-HHHHHHHHHHHHHHHHS--
-HHHHHHHHHHHHHTTSS--
-HHHHHHHHHHHHHTTTS--
-HHHHHHHHHHHHHHHTS--
-HHHHHHHHHHHHHHHHHT-
-HHHHHHHHHHHHHHHHTT-
-HHHHHHHHHHHHHHHHTT-
-HHHHHHHHHHHHHHHHTT-
-HHHHHHHHHHHHHHHHTT-
-HHHHHHHHHHHHHHHHHH-
-HHHHHHHHHHHHHHHHTT-
-HHHHHHHHHHHHHHHHHT-
-HHHHHHHHHHHHHHHHHH-
-HHHHHHHHHHHHHHHHTT-
-HHHHHHHHHHHHHHHHTT-
-HHHHHHHHHHHHHHHHHH-
-HHHHHHHHHHHHHHHHHH-
-HHHHHHHHHHHHHHHHHH-
-HHHHHHHHHHHHHHHHTT-
-HHHHHHHHHHHHHHHHTT-
-HHHHHHHHHHHHHHHHTT-
-HHHHHHHHHHHHHHHHTT-
-HHHHHHHHHHHHHHHHTT-
-HHHHHHHHHHHHHHHHTT-
-HHHHHHHHHHHHHHHHT--
-HHHHHHHHHHHHHHHTTT-
-HHHHHHHHHHHHHHHHTT-
-HHHHHHHHHHHHHHHTTT-
-HHHHHHHHHHHHHHHHTT-
-HHHHHHHHHHHHHHHHTT-
-HHHHHHHHHHHHHHHHTT-
-HHHHHHHHHHHHHHHHHH-
-HHHHHHHHHHHHHHHHTT-
--HHHHHHHHHHHHHHHTT-
-HHHHHHHHHHHHHHHHTT-
-HHHHHHHHHHHHHHHHHH-
-HHHHHHHHHHHHHHHHHH-
-HHHHHHHHHHHHHHHHHH-
-HHHHHHHHHHHHHHHHTT-
-HHHHHHHHHHHHHHHHTT-
-HHHHHHHHHHHHHHHHHH-
-HHHHHHHHHHHHHHHHHH-
-HHHHHHHHHHHHHHHHHH-
-HHHHHHHHHHHHHHHHTT-
-HHHHHHHHHHHHHHHHTT-
-HHHHHHHHHHHHHHHHTT-
-HHHHHHHHHHHHHHHHTT-
-HHHHHHHHHHHHHHHHTT-
-HHHHHHHHHHHHHHHHS--
-HHHHHHHHHHHHHHHH---
-HHHHHHHHHHHHHHTT---
-HHHHHHHHHHHHHTTS---
-HHHHHHHHHHHHHHHHS--
-HHHHHHHHHHHHHHHH---
-HHHHHHHHHHHHHTTT---
-HHHHHHHHHHHHHHTSS--
-HHHHHHHHHHHHHTTTS--
-HHHHHHHHHHHHHTTSS--
-HHHHHHHHHHHHHHTTS--
-HHHHHHHHHHHHHHHTT--
-HHHHHHHHHHHHHHTTS--
-HHHHHHHHHHHHHHTTS--
-HHHHHHHHHHHHHHTTTT-
-HHHHHHHHHHHHHHHHTT-
-HHHHHHHHHHHHHTTTTT-
-HHHHHHHHHHHHHHHTTT-
-HHHHHHHHHHHHHHTTTT-
-HHHHHHHHHHHHHHTTTT-
-HHHHHHHHHHHHHTT-S--
-HHHHHHHHHHHHHHTTTT-
-HHHHHHHHHHHHHHHSTT-
-HHHHHHHHHHHHHHH-TT-
-HHHHHHHHHHHHHHTTTT-
-HHHHHHHHHHHHHHHTTT-
-HHHHHHHHHHHHHHHTTT-
-HHHHHHHHHHHHHHHTTT-
-HHHHHHHHHHHHHHTTTT-
-HHHHHHHHHHHHHHHTS--
-HHHHHHHHHHHHHHHTTT-
-HHHHHHHHHHHHHHHSTT-
-HHHHHHHHHHHHHHHTTT-
-HHHHHHHHHHHHHHHTT--
-HHHHHHHHHHHHHHTTTT-
-HHHHHHHHHHHHHHHHTT-
-HHHHHHHHHHHHHHHGGG-
-HHHHHHHHHHHHHHHHTT-
-HHHHHHHHHHHHHHHHTT-
-HHHHHHHHHHHHHHHHHT-
--HHHHHHHHHHHHHHHHT-
-HHHHHHHHHHHHHHHHH--
-HHHHHHHHHHHHHHHHHT-
-HHHHHHHHHHHHHHHHT--
-HHHHHHHHHHHHHHHHTT-
-HHHHHHHHHHHHHHHHHH-
-HHHHHHHHHHHHHHHHTT-
-HHHHHHHHHHHHHHHHHT-
-HHHHHHHHHHHHHHHHHT-
-HHHHHHHHHHHHHHHHHH-
--HHHHHHHHHHHHHHHHH-
-HHHHHHHHHHHHHHHHTT-
-HHHHHHHHHHHHHHHHHH-
-HHHHHHHHHHHHHHHHHH-
--HHHHHHHHHHHHHHTTT-
-HHHHHHHHHHHHHHHHHH-
-HHHHHHHHHHHHHHHTTT-
-HHHHHHHHHHHHHHHHHH-
-HHHHHHHHHHHHHHHHHH-
-HHHHHHHHHHHHHHHHTT-
-HHHHHHHHHHHHHHHHTT-
-HHHHHHHHHHHHHHHHHH-
-HHHHHHHHHHHHHHHHHT-
-HHHHHHHHHHHHHHHHHT-
-HHHHHHHHHHHHHHHHHH-
-HHHHHHHHHHHHHHHHTT-
-HHHHHHHHHHHHHHHHT--
-HHHHHHHHHHHHHHHTT--
-HHHHHHHHHHHHHHHHTT-
-HHHHHHHHHHHHHHHHH--
-HHHHHHHHHHHHHHHHT--
-HHHHHHHHHHHHHHHHHT-
-HHHHHHHHHHHHHHHHHT-
-HHHHHHHHHHHHHHHHHT-
-HHHHHHHHHHHHHHHHHT-
-HHHHHHHHHHHHHHHHHT-
-HHHHHHHHHHHHHHHHTT-
-HHHHHHHHHHHHHHTTT--
-HHHHHHHHHHHHHHHHHH-
-HHHHHHHHHHHHHHHHH--
-HHHHHHHHHHHHHHHHHH-
-HHHHHHHHHHHHHHHHTT-
-HHHHHHHHHHHHHHHHTT-
-HHHHHHHHHHHHHHHTTT-
-HHHHHHHHHHHHHHHHHH-
-HHHHHHHHHHHHHHHHHT-
-HHHHHHHHHHHHHHHTTT-
-HHHHHHHHHHHHHHHTTT-
-HHHHHHHHHHHHHHHHHH-
-HHHHHHHHHHHHHHHHTT-
-HHHHHHHHHHHHHHHTTT-
-HHHHHHHHHHHHHHHHHH-
-HHHHHHHHHHHHHHHHTT-
-HHHHHHHHHHHHHHHHHH-
-HHHHHHHHHHHHHHHHHH-
-HHHHHHHHHHHHHHHHHH-
-HHHHHHHHHHHHHHHHHT-
-HHHHHHHHHHHHHHHHTT-
-HHHHHHHHHHHHHHHHHT-
-HHHHHHHHHHHHHHHHHH-
-HHHHHHHHHHHHHHHHHH-
-HHHHHHHHHHHHHHHHHH-
-HHHHHHHHHHHHHHHHHH-
-HHHHHHHHHHHHHHHHTT-
-HHHHHHHHHHHHHHHHHH-
-HHHHHHHHHHHHHHHHHH-
-HHHHHHHHHHHHHHHHHH-
-HHHHHHHHHHHHHHHHTT-
-HHHHHHHHHHHHHHHHHH-
-HHHHHHHHHHHHHHHHHH-
-HHHHHHHHHHHHHHHHHH-
-HHHHHHHHHHHHHHHHHH-
-HHHHHHHHHHHHHHHHH--
-HHHHHHHHHHHHHHHTT--
-HHHHHHHHHHHHHHHHH--
-HHHHHHHHHHHHHHHHTT-
-HHHHHHHHHHHHHHHHHT-
-HHHHHHHHHHHHHHHHHH-
-HHHHHHHHHHHHHHHHTT-
-HHHHHHHHHHHHHHHHTT-
-HHHHHHHHHHHHHHHTTT-
-HHHHHHHHHHHHHHHHHT-
-HHHHHHHHHHHHHHHHTT-
-HHHHHHHHHHHHHHHHTT-
-HHHHHHHHHHHHHHHHTT-
-THHHHHHHHHHHHHHHTT-
-HHHHHHHHHHHHHHHHTT-
-HHHHHHHHHHHHHHHHTT-
-HHHHHHHHHHHHHHHHHT-
-HHHHHHHHHHHHHHHTT--
-HHHHHHHHHHHHHHHHH--
-HHHHHHHHHHHHHHHHH--
-HHHHHHHHHHHHHHHHH--
-HHHHHHHHHHHHHHHHT--
-HHHHHHHHHHHHHHHHT--
-HHHHHHHHHHHHHHHTT--
-HHHHHHHHHHHHHHHTT--
-HHHHHHHHHHHHHHHHH--
-HHHHHHHHHHHHHHHHH--
-HHHHHHHHHHHHHHHHH--
-HHHHHHHHHHHHHHHHH--
-HHHHHHHHHHHHHHHHH--
-HHHHHHHHHHHHHHHHH--
-HHHHHHHHHHHHHHHTT--
-HHHHHHHHHHHHHHHHT--
--HHHHHHHHHHHHHHTT--
-HHHHHHHHHHHHHHHTT--
-HHHHHHHHHHHHHHTTT--
-HHHHHHHHHHHHHHHHH--
-HHHHHHHHHHHHHHHTT--
-HHHHHHHHHHHHHHHTT--
-HHHHHHHHHHHHHHTTS--
-HHHHHHHHHHHHHHTTS--
-HHHHHHHHHHHHHHHHH--
-HHHHHHHHHHHHHHHHT--
-HHHHHHHHHHHHHHHHS--
-HHHHHHHHHHHHHHHHT--
-HHHHHHHHHHHHHHHTT--
-HHHHHHHHHHHHHHHHT--
-HHHHHHHHHHHHHHHTT--
-HHHHHHHHHHHHHHHHH--
-HHHHHHHHHHHHHHHHH--
-HHHHHHHHHHHHHHHTT--
-HHHHHHHHHHHHHHHHH--
-HHHHHHHHHHHHHHHHH--
-HHHHHHHHHHHHHHHTS--
-HHHHHHHHHHHHHHHTT--
-HHHHHHHHHHHHHHHHH--
-HHHHHHHHHHHHHHHHH--
-HHHHHHHHHHHHHHHHH--
-HHHHHHHHHHHHHHHHT--
-HHHHHHHHHHHHHHHHH--
-HHHHHHHHHHHHHHHHH--
-HHHHHHHHHHHHHHHTT--
-HHHHHHHHHHHHHHHTT--
-HHHHHHHHHHHHHHHHH--
-HHHHHHHHHHHHHHHHH--
-HHHHHHHHHHHHHHHHH--
-HHHHHHHHHHHHHHHTT--
-HHHHHHHHHHHHHHHHH--
-HHHHHHHHHHHHHHTTT--
-HHHHHHHHHHHHHHHHH--
-HHHHHHHHHHHHHHHHH--
-HHHHHHHHHHHHHHHTT--
-HHHHHHHHHHHHHHHHH--
-HHHHHHHHHHHHHHHHH--
-HHHHHHHHHHHHHHHTT--
-HHHHHHHHHHHHHHTTT--
-HHHHHHHHHHHHHHHTT--
-HHHHHHHHHHHHHHHHH--
-HHHHHHHHHHHHHHHTT--
-HHHHHHHHHHHHHHHHT--
-HHHHHHHHHHHHHHHHTT-
-HHHHHHHHHHHHHHHGGG-
-HHHHHHHHHHHHHHHHTT-
-HHHHHHHHHHHHHHHTT--
-HHHHHHHHHHHHHHHHS--
-HHHHHHHHHHHHHHHTT--
-HHHHHHHHHHHHHHHHT--
-HHHHHHHHHHHHHHHHH--
-HHHHHHHHHHHHHHHHH--
-HHHHHHHHHHHHHHHTT--
-HHHHHHHHHHHHHHHHT--
--HHHHHHHHHHHHHHTT--
-HHHHHHHHHHHHHHHHT--
-HHHHHHHHHHHHHHHHS--
-HHHHHHHHHHHHHHHTT--
-HHHHHHHHHHHHHHTTS--
-HHHHHHHHHHHHHHHTTT-
-HHHHHHHHHHHHHHHHHH-
-HHHHHHHHHHHHHHHTT--
-HHHHHHHHHHHHHHHTT--
-HHHHHHHHHHHHHHHTT--
-HHHHHHHHHHHHHHHTS--
-HHHHHHHHHHHHHHHTT--
-HHHHHHHHHHHHHHHHT--
-HHHHHHHHHHHHHHHTT--
-HHHHHHHHHHHHHHHHH--
-HHHHHHHHHHHHHHHHT--
-HHHHHHHHHHHHHHHHT--
--HHHHHHHHHHHHHHHS--
-HHHHHHHHHHHHHHHHH--
-HHHHHHHHHHHHHHHHH--
-HHHHHHHHHHHHHHHHH--
-HHHHHHHHHHHHHHTTS--
-HHHHHHHHHHHHHHHHH--
-HHHHHHHHHHHHHHHTT--
-HHHHHHHHHHHHHHHHH--
-HHHHHHHHHHHHHHTTT--
-HHHHHHHHHHHHHHHHHT-
-HHHHHHHHHHHHHHHHH--
-HHHHHHHHHHHHHHHHH--
-HHHHHHHHHHHHHHHTT--
-HHHHHHHHHHHHHHHHH--
-HHHHHHHHHHHHHHHHH--
-HHHHHHHHHHHHHHTTT--
-HHHHHHHHHHHHHHHHH--
-HHHHHHHHHHHHHHTTT--
-HHHHHHHHHHHHHHHTT--
-HHHHHHHHHHHHHHTTT--
-HHHHHHHHHHHHHHTTT--
-HHHHHHHHHHHHHHTTT--
-HHHHHHHHHHHHHHTTT--
-HHHHHHHHHHHHHHTTT--
-HHHHHHHHHHHHHHHTT--
-HHHHHHHHHHHHHHHHH--
-HHHHHHHHHHHHHHHTT--
-HHHHHHHHHHHHHHHTT--
-HHHHHHHHHHHHHHHTT--
-HHHHHHHHHHHHHHHTT--
-HHHHHHHHHHHHHHHTT--
-HHHHHHHHHHHHHHHHH--
-HHHHHHHHHHHHHHHTT--
-HHHHHHHHHHHHHHHHH--
-HHHHHHHHHHHHHHHHH--
-HHHHHHHHHHHHHHHHH--
-HHHHHHHHHHHHHHHHT--
-HHHHHHHHHHHHHHHTT--
-HHHHHHHHHHHHHHHTS--
-HHHHHHHHHHHHHHHHT--
-HHHHHHHHHHHHHHHHT--
-HHHHHHHHHHHHHHHHT--
-HHHHHHHHHHHHHHHHS--
-HHHHHHHHHHHHHHHHS--
-HHHHHHHHHHHHHHHHS--
-HHHHHHHHHHHHHHHHS--
-HHHHHHHHHHHHHHHHS--
-HHHHHHHHHHHHHHHHT--
-HHHHHHHHHHHHHHHHT--
-HHHHHHHHHHHHHHHHT--
-HHHHHHHHHHHHHHHHT--
-HHHHHHHHHHHHHHTTS--
-HHHHHHHHHHHHHHHHS--
-HHHHHHHHHHHHHHHHS--
-HHHHHHHHHHHHHHHHS--
-HHHHHHHHHHHHHHTT---
-HHHHHHHHHHHHHHTT---
-HHHHHHHHHHHHHHTTS--
-HHHHHHHHHHHHHHHHS--
-HHHHHHHHHHHHHHTTS--
-HHHHHHHHHHHHHHHHS--
-HHHHHHHHHHHHHHHHS--
-HHHHHHHHHHHHHHHHS--
-HHHHHHHHHHHHHHHHS--
-HHHHHHHHHHHHHHHHS--
-HHHHHHHHHHHHHHTTS--
--HHHHHHHHHHHHHHHS--
-HHHHHHHHHHHHHHHHS--
-HHHHHHHHHHHHHHTTS--
-HHHHHHHHHHHHHHHHS--
-HHHHHHHHHHHHHHHHS--
-HHHHHHHHHHHHHHTTS--
-HHHHHHHHHHHHHHHHS--
-HHHHHHHHHHHHHTTTS--
-HHHHHHHHHHHHHHTT---
-HHHHHHHHHHHHHTTTS--
-HHHHHHHHHHHHHHHHS--
-HHHHHHHHHHHHHHTTS--
-HHHHHHHHHHHHHHTTS--
-HHHHHHHHHHHHHHHHS--
-HHHHHHHHHHHHHHHHS--
-HHHHHHHHHHHHHHHH---
-HHHHHHHHHHHHHHHH---
-TTHHHHHHHHHHHHTTS--
-HHHHHHHHHHHHHHTTS--
-HHHHHHHHHHHHHHHHS--
-HHHHHHHHHHHHHHHTS--
-HHHHHHHHHHHHHHHTS--
-HHHHHHHHHHHHHHTTS--
-HHHHHHHHHHHHHHTTS--
-HHHHHHHHHHHHHHTTS--
-HHHHHHHHHHHHHHHHS--
--HHHHHHHHHHHHHHTS--
-HHHHHHHHHHHHHHHT---
-HHHHHHHHHHHHHHHT---
-HHHHHHHHHHHHHHHT---
-HHHHHHHHHHHHHHTT---
-HHHHHHHHHHHHHHHS---
-HHHHHHHHHHHHHHHH---
-HHHHHHHHHHHHHHHH---
-HHHHHHHHHHHHHHHH---
-HHHHHHHHHHHHHHHH---
-HHHHHHHHHHHHHHTT---
-HHHHHHHHHHHHHHHH---
-HHHHHHHHHHHHHHHH---
-HHHHHHHHHHHHHHHH---
-HHHHHHHHHHHHHHHH---
-HHHHHHHHHHHHHTTT---
-HHHHHHHHHHHHHHHHS--
-HHHHHHHHHHHHHHHHS--
-HHHHHHHHHHHHHHHHS--
-HHHHHHHHHHHHHHHHS--
-HHHHHHHHHHHHHHTTS--
-HHHHHHHHHHHHHHHHS--
-HHHHHHHHHHHHHHHHS--
-HHHHHHHHHHHHHHHSS--
-HHHHHHHHHHHHHHTTS--
-HHHHHHHHHHHHHHHHS--
-HHHHHHHHHHHHHHHHS--
-HHHHHHHHHHHHHHHHS--
-HHHHHHHHHHHHHHTTS--
-HHHHHHHHHHHHHTTSS--
-HHHHHHHHHHHHHHTTS--
-HHHHHHHHHHHHHHHTS--
-HHHHHHHHHHHHHHHHS--
-HHHHHHHHHHHHHHHHS--
-HHHHHHHHHHHHHHHH---
-HHHHHHHHHHHHHHTT---
-HHHHHHHHHHHHHHHH---
-HHHHHHHHHHHHHHHH---
-HHHHHHHHHHHHHHHT---
-HHHHHHHHHHHHHHHT---
-HHHHHHHHHHHHHHHHS--
-HHHHHHHHHHHHHHTT---
-HHHHHHHHHHHHHHHHS--
-HHHHHHHHHHHHHHHTS--
-HHHHHHHHHHHHHHHTS--
-HHHHHHHHHHHHHHHHS--
-HHHHHHHHHHHHHHHTS--
-TTHHHHHHHHHHHHHSS--
-HHHHHHHHHHHHHTTSS--
-HHHHHHHHHHHHHHHHS--
-HHHHHHHHHHHHHHHHS--
-HHHHHHHHHHHHHHHHS--
-HHHHHHHHHHHHHHHHS--
-HHHHHHHHHHHHHHHHS--
-HHHHHHHHHHHHHHTT---
-HHHHHHHHHHHHHHTTS--
-HHHHHHHHHHHHHHTTS--
-HHHHHHHHHHHHHHTTS--
-HHHHHHHHHHHHHHHTS--
--HHHHHHHHHHHHHTT---
-HHHHHHHHHHHHHHHT---
-HHHHHHHHHHHHHHTT---
-HHHHHHHHHHHHHHHHS--
-HHHHHHHHHHHHHHHH---
-HHHHHHHHHHHHHHHT---
-HHHHHHHHHHHHHHTT---
-HHHHHHHHHHHHHHHH---
-HHHHHHHHHHHHHHHS---
-HHHHHHHHHHHHHHHH---
-HHHHHHHHHHHHHHHHS--
-HHHHHHHHHHHHHHHH---
-HHHHHHHHHHHHHHTT---
-HHHHHHHHHHHHHHHHS--
-HHHHHHHHHHHHHHTT---
-HHHHHHHHHHHHHHTSS--
-HHHHHHHHHHHHHHHHS--
-HHHHHHHHHHHHHHHHS--
-HHHHHHHHHHHHHHHHS--
-HHHHHHHHHHHHHHHHS--
-HHHHHHHHHHHHHHTTS--
-HHHHHHHHHHHHHHHH---
-HHHHHHHHHHHHHHHHS--
-HHHHHHHHHHHHHHHTS--
-HHHHHHHHHHHHHHHHS--
-HHHHHHHHHHHHHHHHS--
-HHHHHHHHHHHHHHHTS--
-HHHHHHHHHHHHHHHTS--
-HHHHHHHHHHHHHHHSS--
-HHHHHHHHHHHHHHHTS--
-HHHHHHHHHHHHHHTTS--
-HHHHHHHHHHHHHHHTS--
-HHHHHHHHHHHHHHHTS--
-HHHHHHHHHHHHHHHT---
-HHHHHHHHHHHHHHHTS--
-HHHHHHHHHHHHTTTS---
-HHHHHHHHHHHHHHHTS--
-HHHHHHHHHHHHHHHHS--
-HHHHHHHHHHHHHHHH---
-HHHHHHHHHHHHHHHT---
-HHHHHHHHHHHHHHHH---
-HHHHHHHHHHHHHHTT---
-HHHHHHHHHHHHHHHT---
-HHHHHHHHHHHHHHHH---
-HHHHHHHHHHHHHHHH---
-HHHHHHHHHHHHHHHHS--
-HHHHHHHHHHHHHHHSS--
-HHHHHHHHHHHHHHHT---
-HHHHHHHHHHHHHHHT---
-HHHHHHHHHHHHHHHH---
-HHHHHHHHHHHHHHHHS--
-HHHHHHHHHHHHHHHTS--
-HHHHHHHHHHHHHHHSS--
-HHHHHHHHHHHHHHHH---
-HHHHHHHHHHHHHHHH---
-HHHHHHHHHHHHHHTT---
-HHHHHHHHHHHHHHHH---
-HHHHHHHHHHHHHHHT---
-HHHHHHHHHHHHHHHH---
-HHHHHHHHHHHHHHHHS--
-HHHHHHHHHHHHHHTT---
-HHHHHHHHHHHHHHHTS--
-HHHHHHHHHHHHHHHH---
-HHHHHHHHHHHHHHHS---
-HHHHHHHHHHHHHHHTS--
-HHHHHHHHHHHHHHHT---
-HHHHHHHHHHHHTTTS---
-HHHHHHHHHHHHHHTTS--
-HHHHHHHHHHHHHHHHS--
-HHHHHHHHHHHHHHHH---
-HHHHHHHHHHHHHHHH---
-HHHHHHHHHHHHHTTT---
-HHHHHHHHHHHHHHHSS--
-HHHHHHHHHHHHHHHTS--
-HHHHHHHHHHHHHHHHS--
-HHHHHHHHHHHHHHHT---
-HHHHHHHHHHHHHHTT---
-HHHHHHHHHHHHHHTT---
-HHHHHHHHHHHHHHTT---
-HHHHHHHHHHHHHHHH---
-HHHHHHHHHHHHHHTSS--
-HHHHHHHHHHHHHHHT---
-HHHHHHHHHHHHHHTTS--
-HHHHHHHHHHHHHHHHS--
-HHHHHHHHHHHHHHHH---
-HHHHHHHHHHHHHHHH---
-HHHHHHHHHHHHHHHHS--
-HHHHHHHHHHHHHHTTS--
-HHHHHHHHHHHHHHHH---
-HHHHHHHHHHHHHHHH---
-HHHHHHHHHHHHHHHH---
-HHHHHHHHHHHHHHHH---
-HHHHHHHHHHHHHHHT---
-HHHHHHHHHHHHHHTT---
-HHHHHHHHHHHHHHTTS--
-HHHHHHHHHHHHHHHH---
-HHHHHHHHHHHHHHHH---
-HHHHHHHHHHHHHHHH---
-HHHHHHHHHHHHHHTT---
-HHHHHHHHHHHHHHHH---
-HHHHHHHHHHHHHHHT---
-HHHHHHHHHHHHHHTT---
-HHHHHHHHHHHHHHTT---
-HHHHHHHHHHHHHHHH---
-HHHHHHHHHHHHHHHH---
--HHHHHHHHHHHHHHH---
-HHHHHHHHHHHHHHHH---
-HHHHHHHHHHHHHHHT---
-HHHHHHHHHHHHHHHH---
-HHHHHHHHHHHHHHHH---
-HHHHHHHHHHHHHHHH---
-HHHHHHHHHHHHHHHH---
-HHHHHHHHHHHHHHHH---
-HHHHHHHHHHHHHHHT---
-HHHHHHHHHHHHHHTT---
-HHHHHHHHHHHHHHHH---
-HHHHHHHHHHHHHHHH---
-HHHHHHHHHHHHHHHTT--
-HHHHHHHHHHHHHHHHTT-
-HHHHHHHHHHHHHHHHTT-
-HHHHHHHHHHHHHHHTT--
-HHHHHHHHHHHHHHHTT--
-HHHHHHHHHHHHHHHTS--
-HHHHHHHHHHHHHHHTT--
-HHHHHHHHHHHHHHHHT--
-HHHHHHHHHHHHHHHHHT-
-HHHHHHHHHHHHHHHTT--
-HHHHHHHHHHHHHHHHTT-
-HHHHHHHHHHHHHHHHHT-
-HHHHHHHHHHHHHHHSS--
-HHHHHHHHHHHHHHTTS--
-HHHHHHHHHHHHHHTTS--
-HHHHHHHHHHHHHHTTT--
-HHHHHHHHHHHHHHTTS--
-HHHHHHHHHHHHHHHTTT-
-HHHHHHHHHHHHHHHHTT-
-HHHHHHHHHHHHHHHHT--
-HHHHHHHHHHHHHHHHHT-
-HHHHHHHHHHHHHHHHTT-
-HHHHHHHHHHHHHHHHTT-
-HHHHHHHHHHHHHHHHTT-
-HHHHHHHHHHHHHHHHTT-
-HHHHHHHHHHHHHHHHTT-
-HHHHHHHHHHHHHHHHHT-
-HHHHHHHHHHHHHHHHHH-
-HHHHHHHHHHHHHHHHHH-
-HHHHHHHHHHHHHHHHHT-
-HHHHHHHHHHHHHHHHHH-
-HHHHHHHHHHHHHHHHTT-
-HHHHHHHHHHHHHHHHHH-
-HHHHHHHHHHHHHHHHTT-
-HHHHHHHHHHHHHHHHHH-
-HHHHHHHHHHHHHHHHHH-
-HHHHHHHHHHHHHHHHH--
-HHHHHHHHHHHHHHHHHH-
--HHHHHHHHHHHHHHHHH-
-HHHHHHHHHHHHHHHHTT-
-HHHHHHHHHHHHHHHHTT-
-HHHHHHHHHHHHHHHHTT-
-HHHHHHHHHHHHHTT-TT-
-HHHHHHHHHHHHHHHTTT-
-HHHHHHHHHHHHHHHTTT-
-HHHHHHHHHHHHHHTTS--
--HHHHHHHHHHHHHTTS--
-HHHHHHHHHHHHHHTTTT-
-HHHHHHHHHHHHHHHSTT-
-HHHHHHHHHHHHHHHTTT-
-HHHHHHHHHHHHHHT-TT-
-HHHHHHHHHHHHHHHTTT-
-HHHHHHHHHHHHHHTTTT-
-HHHHHHHHHHHHHT--TT-
-HHHHHHHHHHHHHTTTTT-
-HHHHHHHHHHHHHTT-TT-
-HHHHHHHHHHHHHHTTTT-
-HHHHHHHHHHHHHHTSTT-
-HHHHHHHHHHHHHHTTTT-
-HHHHHHHHHHHHHHHHHT-
-HHHHHHHHHHHHHHTTTT-
-HHHHHHHHHHHHHHHHHT-
-HHHHHHHHHHHHHHHTTT-
-HHHHHHHHHHHHHHTTTT-
-HHHHHHHHHHHHHHHT---
--HHHHHHHHHHHHHHTTT-
-HHHHHHHHHHHHHTTTTT-
-HHHHHHHHHHHHHHTT---
-HHHHHHHHHHHHHHHH---
-HHHHHHHHHHHHHHTT---
-HHHHHHHHHHHHHHHT---
-HHHHHHHHHHHHHHHTT--
-HHHHHHHHHHHHHHHHT--
-HHHHHHHHHHHHHHHH---
-HHHHHHHHHHHHHHHHT--
-HHHHHHHHHHHHHHTT---
-HHHHHHHHHHHHHHHHS--
-HHHHHHHHHHHHHHHHT--
-HHHHHHHHHHHHHHHTT--
-HHHHHHHHHHHHHHHTT--
-HHHHHHHHHHHHHHHHT--
-HHHHHHHHHHHHHHHHH--
-HHHHHHHHHHHHHHHHT--
-HHHHHHHHHHHHHHHTT--
-HHHHHHHHHHHHHHHTT--
-HHHHHHHHHHHHHHHHT--
-HHHHHHHHHHHHHHHTS--
-HHHHHHHHHHHHHHHHH--
-HHHHHHHHHHHHHHHHS--
-HHHHHHHHHHHHHHHTS--
-HHHHHHHHHHHHHHTTT--
-HHHHHHHHHHHHHHHHHH-
-HHHHHHHHHHHHHHHHHT-
-HHHHHHHHHHHHHHHHHH-
-HHHHHHHHHHHHHHHHHH-
-HHHHHHHHHHHHHHHHHT-
-HHHHHHHHHHHHHHHHHT-
-HHHHHHHHHHHHHHHHHH-
-HHHHHHHHHHHHHHHHHH-
-HHHHHHHHHHHHHHHHHH-
-HHHHHHHHHHHHHHHHHH-
-TTHHHHHHHHHHHHHHHH-
-HHHHHHHHHHHHHHHHTT-
-HHHHHHHHHHHHHHHHTT-
-HHHHHHHHHHHHHHHHTT-
-HHHHHHHHHHHHHHHHTT-
-HHHHHHHHHHHHHHHTTT-
-HHHHHHHHHHHHHHHHT--
-HHHHHHHHHHHHHHHHTT-
-HHHHHHHHHHHHHHHHHH-
-HHHHHHHHHHHHHHHHTT-
-HHHHHHHHHHHHHHHHTT-
-HHHHHHHHHHHHHHHHTT-
-HHHHHHHHHHHHHHHGGG-
-HHHHHHHHHHHHHHHHTT-
-HHHHHHHHHHHHHHHHHT-
-HHHHHHHHHHHHHHHTT--
-HHHHHHHHHHHHHHHTT--
-HHHHHHHHHHHHHHHHT--
-HHHHHHHHHHHHHHHHHT-
-HHHHHHHHHHHHHHHHTT-
-HHHHHHHHHHHHHHHHTT-
-HHHHHHHHHHHHHHHHTT-
-HHHHHHHHHHHHHHHHTT-
-HHHHHHHHHHHHHHHHTT-
-HHHHHHHHHHHHHHHHTT-
-THHHHHHHHHHHHHHHTT-
-HHHHHHHHHHHHHHHHTT-
-HHHHHHHHHHHHHHHHHH-
-HHHHHHHHHHHHHHHHHT-
-HHHHHHHHHHHHHHHHHT-
-HHHHHHHHHHHHHHHHHH-
-HHHHHHHHHHHHHHHHHH-
-HHHHHHHHHHHHHHHHHT-
-HHHHHHHHHHHHHHHHHH-
-HHHHHHHHHHHHHHHHTT-
-HHHHHHHHHHHHHHHHTT-
--HHHHHHHHHHHHHHHTT-
-HHHHHHHHHHHHHHHHTT-
-HHHHHHHHHHHHHHHHHH-
-HHHHHHHHHHHHHHHHH--
-HHHHHHHHHHHHHHHHH--
-HHHHHHHHHHHHHHHHHT-
-HHHHHHHHHHHHHHHHHH-
-HHHHHHHHHHHHHHHHTT-
-HHHHHHHHHHHHHHHHTT-
-HHHHHHHHHHHHHHHHH--
--HHHHHHHHHHHHHHHTT-
-HHHHHHHHHHHHHHHHTT-
-HHHHHHHHHHHHHHHHTT-
-HHHHHHHHHHHHHHHTT--
-HHHHHHHHHHHHHHHHHT-
-HHHHHHHHHHHHHHHHTT-
-HHHHHHHHHHHHHHHHHT-
-HHHHHHHHHHHHHHHHHH-
-HHHHHHHHHHHHHHHHHH-
-HHHHHHHHHHHHHHHHTT-
-HHHHHHHHHHHHHHHHHH-
-HHHHHHHHHHHHHHHHH--
-HHHHHHHHHHHHHHHHH--
-HHHHHHHHHHHHHHHTT--
-HHHHHHHHHHHHHHHHHH-
-HHHHHHHHHHHHHHHHH--
-HHHHHHHHHHHHHHHHH--
-HHHHHHHHHHHHHHHHH--
-HHHHHHHHHHHHHHHHHT-
-HHHHHHHHHHHHHHHHHH-
-HHHHHHHHHHHHHHHHHH-
-HHHHHHHHHHHHHHHHHH-
-HHHHHHHHHHHHHHHHHH-
-HHHHHHHHHHHHHHGGGT-
-HHHHHHHHHHHHHHHTTT-
-HHHHHHHHHHHHHHHHHH-
-HHHHHHHHHHHHHHHHHT-
-HHHHHHHHHHHHHHHHT--
-HHHHHHHHHHHHHHHHTT-
-HHHHHHHHHHHHHHHHTT-
-HHHHHHHHHHHHHHHHTT-
-HHHHHHHHHHHHHHHTT--
-HHHHHHHHHHHHHHHHTT-
-HHHHHHHHHHHHHHHHTT-
-HHHHHHHHHHHHHHHHHT-
-HHHHHHHHHHHHHHHHTT-
-HHHHHHHHHHHHHTTTT--
-HHHHHHHHHHHHHHHTT--
-HHHHHHHHHHHHHHHTT--
-HHHHHHHHHHHHHHHTT--
-HHHHHHHHHHHHHHHHS--
-HHHHHHHHHHHHHHHTS--
-HHHHHHHHHHHHHHHHTT-
-HHHHHHHHHHHHHHHHTT-
-HHHHHHHHHHHHHHHHHT-
-HHHHHHHHHHHHHHHHHT-
-HHHHHHHHHHHHHHHHTT-
-HHHHHHHHHHHHHHHHTT-
-HHHHHHHHHHHHHHHHHT-
-HHHHHHHHHHHHHHHHTT-
-HHHHHHHHHHHHHHHTS--
-HHHHHHHHHHHHHHHTT--
-HHHHHHHHHHHHHHTTS--
-HHHHHHHHHHHHHHHHHT-
-HHHHHHHHHHHHHHHHHT-
-HHHHHHHHHHHHHHHTT--
-HHHHHHHHHHHHHHHHHH-
-HHHHHHHHHHHHHHHHHH-
-HHHHHHHHHHHHHHHHHH-
-HHHHHHHHHHHHHHHHHH-
-HHHHHHHHHHHHHHHHHH-
-HHHHHHHHHHHHHHHHHH-
-HHHHHHHHHHHHHHHHHH-
-HHHHHHHHHHHHHHHHHH-
-HHHHHHHHHHHHHHHHHH-
-HHHHHHHHHHHHHHHHHH-
-HHHHHHHHHHHHHHHHHH-
-HHHHHHHHHHHHHHHHTT-
-HHHHHHHHHHHHHHHHTT-
-HHHHHHHHHHHHHHHHHH-
-HHHHHHHHHHHHHHHHHH-
-HHHHHHHHHHHHHHHHHH-
-HHHHHHHHHHHHHHHHHH-
-HHHHHHHHHHHHHHHHHH-
-HHHHHHHHHHHHHHHHHH-
-HHHHHHHHHHHHHHHHHH-
-HHHHHHHHHHHHHHHHHH-
-HHHHHHHHHHHHHHHHHH-
-HHHHHHHHHHHHHHHHHH-
-HHHHHHHHHHHHHHHHHH-
-HHHHHHHHHHHHHHHHHT-
-HHHHHHHHHHHHHHHHHT-
-HHHHHHHHHHHHHHHHHT-
-HHHHHHHHHHHHHHTTTT-
-HHHHHHHHHHHHHHTTTT-
-HHHHHHHHHHHHHHHHHT-
-HHHHHHHHHHHHHHTTTT-
-HHHHHHHHHHHHHHHHHT-
-HHHHHHHHHHHHHHHHHT-
-HHHHHHHHHHHHHHHHHT-
-HHHHHHHHHHHHHHHHHT-
-HHHHHHHHHHHHHHHHHT-
-HHHHHHHHHHHHHHHHHT-
-HHHHHHHHHHHHHHHHHT-
-HHHHHHHHHHHHHHTTTT-
-HHHHHHHHHHHHHHHHHT-
-HHHHHHHHHHHHHHHHHT-
-HHHHHHHHHHHHHHHHHT-
-HHHHHHHHHHHHHHHHHT-
-HHHHHHHHHHHHHHHHHT-
-HHHHHHHHHHHHHHHHHH-
-HHHHHHHHHHHHHHHHHH-
-HHHHHHHHHHHHHHHHTT-
--HHHHHHHHHHHHHHHTT-
-HHHHHHHHHHHHHHHHTT-
-HHHHHHHHHHHHHHHHTT-
-HHHHHHHHHHHHHHHHTT-
-HHHHHHHHHHHHHHHHHH-
-HHHHHHHHHHHHHHHHH--
-HHHHHHHHHHHHHHHHHT-
-HHHHHHHHHHHHHHHHTT-
-HHHHHHHHHHHHHHHHTT-
-HHHHHHHHHHHHHHHHHT-
-HHHHHHHHHHHHHHHHHH-
-HHHHHHHHHHHHHHHHTT-
-HHHHHHHHHHHHHHHHT--
-HHHHHHHHHHHHHHHHHT-
-HHHHHHHHHHHHHHHHHH-
-HHHHHHHHHHHHHHHHTT-
-HHHHHHHHHHHHHHHHHH-
-HHHHHHHHHHHHHHHHHT-
-HHHHHHHHHHHHHHHTT--
-HHHHHHHHHHHHHHHHS--
-HHHHHHHHHHHHHHHHHH-
-HHHHHHHHHHHHHHHHHH-
-HHHHHHHHHHHHHHHHTT-
-HHHHHHHHHHHHHHHHTT-
-HHHHHHHHHHHHHHHHHT-
-HHHHHHHHHHHHHHHHHH-
-HHHHHHHHHHHHHHHHHH-
-HHHHHHHHHHHHHHHHHH-
-HHHHHHHHHHHHHHHHHH-
-HHHHHHHHHHHHHHHHHH-
-HHHHHHHHHHHHHHHHHT-
-HHHHHHHHHHHHHHHHTT-
-HHHHHHHHHHHHHHHHHT-
-HHHHHHHHHHHHHHHHTT-
-HHHHHHHHHHHHHHHHHH-
-HHHHHHHHHHHHHHHHTT-
--HHHHHHHHHHHHHHHHH-
-HHHHHHHHHHHHHHHHHH-
-HHHHHHHHHHHHHHHHHH-
-HHHHHHHHHHHHHHHHHH-
-HHHHHHHHHHHHHHHHTT-
-HHHHHHHHHHHHHHHHHH-
-HHHHHHHHHHHHHHHHHH-
-HHHHHHHHHHHHHHHHHH-
-HHHHHHHHHHHHHHHHTT-
-HHHHHHHHHHHHHHHHHH-
-HHHHHHHHHHHHHHHHHH-
-HHHHHHHHHHHHHHHHH--
-HHHHHHHHHHHHHHHHHH-
-HHHHHHHHHHHHHHHHTT-
-HHHHHHHHHHHHHHHHTT-
-HHHHHHHHHHHHHHHHHT-
-HHHHHHHHHHHHHHHHH--
-HHHHHHHHHHHHHHHHHH-
-HHHHHHHHHHHHHHHHTT-
-HHHHHHHHHHHHHHHHTT-
-HHHHHHHHHHHHHHHTTT-
-HHHHHHHHHHHHHHHHTT-
-HHHHHHHHHHHHHHHHTT-
-HHHHHHHHHHHHHHHHHH-
-HHHHHHHHHHHHHHHHHH-
-HHHHHHHHHHHHHHHHHT-
-HHHHHHHHHHHHHHHHHH-
-HHHHHHHHHHHHHHHHH--
-HHHHHHHHHHHHHHHHTT-
-HHHHHHHHHHHHHHHHHH-
-HHHHHHHHHHHHHHHHHH-
-HHHHHHHHHHHHHHHHH--
-HHHHHHHHHHHHHHHHT--
-HHHHHHHHHHHHHHHHHH-
-HHHHHHHHHHHHHHHHTT-
-HHHHHHHHHHHHHHHHHH-
-HHHHHHHHHHHHHHHHTT-
-HHHHHHHHHHHHHHHHHH-
-HHHHHHHHHHHHHHHHHH-
-HHHHHHHHHHHHHHHHHH-
-HHHHHHHHHHHHHHHHTT-
-HHHHHHHHHHHHHHHHHH-
-HHHHHHHHHHHHHHHHHH-
-HHHHHHHHHHHHHHHHTT-
-HHHHHHHHHHHHHHHHTT-
-HHHHHHHHHHHHHHHHTT-
-HHHHHHHHHHHHHHHHTT-
-HHHHHHHHHHHHHHHHTT-
-HHHHHHHHHHHHHHHHTT-
-HHHHHHHHHHHHHHHHHT-
-HHHHHHHHHHHHHHHHTT-
-HHHHHHHHHHHHHHHHHH-
--HHHHHHHHHHHHHHHH--
-HHHHHHHHHHHHHHHHHH-
-HHHHHHHHHHHHHHHHHH-
-HHHHHHHHHHHHHHHHHT-
-HHHHHHHHHHHHHHHHH--
-HHHHHHHHHHHHHHHHTT-
-HHHHHHHHHHHHHHHTT--
-HHHHHHHHHHHHHHHHH--
-HHHHHHHHHHHHHHHHHH-
-HHHHHHHHHHHHHHHHHH-
-HHHHHHHHHHHHHHHHHH-
-HHHHHHHHHHHHHHHHHH-
-HHHHHHHHHHHHHHHHTT-
-HHHHHHHHHHHHHHHHHH-
-HHHHHHHHHHHHHHHHTT-
-HHHHHHHHHHHHHHHHHT-
-HHHHHHHHHHHHHHHTT--
-HHHHHHHHHHHHHHHHTT-
-HHHHHHHHHHHHHHHHHT-
-HHHHHHHHHHHHHHHHH--
-HHHHHHHHHHHHHHHHHH-
-HHHHHHHHHHHHHHHHTT-
-HHHHHHHHHHHHHHHHHH-
-HHHHHHHHHHHHHHHHT--
-HHHHHHHHHHHHHHHHHT-
-HHHHHHHHHHHHHHHHHT-
-HHHHHHHHHHHHHHHHT--
-HHHHHHHHHHHHHHHHTT-
-HHHHHHHHHHHHHHHHTT-
-HHHHHHHHHHHHHHHHTT-
-HHHHHHHHHHHHHHHHTT-
-HHHHHHHHHHHHHHHHTT-
-HHHHHHHHHHHHHHHHTT-
-HHHHHHHHHHHHHHHHHH-
-HHHHHHHHHHHHHHHHHH-
-HHHHHHHHHHHHHHHHHH-
-HHHHHHHHHHHHHHHHH--
-HHHHHHHHHHHHHHHHHH-
-HHHHHHHHHHHHHHHHHH-
-HHHHHHHHHHHHHHHHHH-
-HHHHHHHHHHHHHHHHHH-
-HHHHHHHHHHHHHHHHHH-
-HHHHHHHHHHHHHHHHHH-
-HHHHHHHHHHHHHHHHHH-
-HHHHHHHHHHHHHHHHHH-
-HHHHHHHHHHHHHHHHTT-
-HHHHHHHHHHHHHHHHTT-
-HHHHHHHHHHHHHHHTTT-
-HHHHHHHHHHHHHHHHTT-
-HHHHHHHHHHHHHHHHHH-
-HHHHHHHHHHHHHHHHHH-
-HHHHHHHHHHHHHHHHHH-
-HHHHHHHHHHHHHHHHTT-
-HHHHHHHHHHHHHHHHTT-
-HHHHHHHHHHHHHHHHTT-
-HHHHHHHHHHHHHHHHTT-
-HHHHHHHHHHHHHHHHTT-
-HHHHHHHHHHHHHHHHHT-
-HHHHHHHHHHHHHHHHHH-
-HHHHHHHHHHHHHHHHTT-
-HHHHHHHHHHHHHHHHHT-
-HHHHHHHHHHHHHHHHHH-
-HHHHHHHHHHHHHHHHTT-
-HHHHHHHHHHHHHHHHHH-
-HHHHHHHHHHHHHHHHTT-
-HHHHHHHHHHHHHHHHTT-
-HHHHHHHHHHHHHHHHTT-
-TTHHHHHHHHHHHHHHHH-
-HHHHHHHHHHHHHHHHHT-
-HHHHHHHHHHHHHHHHHH-
-HHHHHHHHHHHHHHHHT--
-HHHHHHHHHHHHHHHHHT-
-HHHHHHHHHHHHHHHHHT-
-HHHHHHHHHHHHHHHHHH-
-HHHHHHHHHHHHHHHHHT-
-HHHHHHHHHHHHHHHHH--
-HHHHHHHHHHHHHHHHHT-
-HHHHHHHHHHHHHHHHHH-
-HHHHHHHHHHHHHHHHHT-
-HHHHHHHHHHHHHHHHHH-
-HHHHHHHHHHHHHHHHTT-
-HHHHHHHHHHHHHHHHHH-
-HHHHHHHHHHHHHHHHHH-
-HHHHHHHHHHHHHHHHTT-
-HHHHHHHHHHHHHHHTTT-
-HHHHHHHHHHHHHHHHTT-
-HHHHHHHHHHHHHHHHHH-
-HHHHHHHHHHHHHHHHHT-
-HHHHHHHHHHHHHHHHH--
-HHHHHHHHHHHHHHHTT--
-HHHHHHHHHHHHHHHTT--
-HHHHHHHHHHHHHHHHH--
-HHHHHHHHHHHHHHHHTT-
-HHHHHHHHHHHHHHHHHH-
-HHHHHHHHHHHHHHHHHH-
-HHHHHHHHHHHHHHHHHH-
-HHHHHHHHHHHHHHHHTT-
-HHHHHHHHHHHHHHHHH--
-HHHHHHHHHHHHHHHHT--
-HHHHHHHHHHHHHHHHH--
-HHHHHHHHHHHHHHHHH--
-HHHHHHHHHHHHHHHHHH-
-HHHHHHHHHHHHHHHHHT-
-HHHHHHHHHHHHHHHHTT-
-HHHHHHHHHHHHHHHHH--
-HHHHHHHHHHHHHHHHH--
-HHHHHHHHHHHHHHHHHT-
-HHHHHHHHHHHHHHHHTT-
-HHHHHHHHHHHHHHHHHT-
-HHHHHHHHHHHHHHHHHT-
-HHHHHHHHHHHHHHHHHH-
-HHHHHHHHHHHHHHHTTT-
-HHHHHHHHHHHHHHHTT--
-HHHHHHHHHHHHHHHTTT-
-HHHHHHHHHHHHHHHHHH-
-HHHHHHHHHHHHHHHHHH-
-HHHHHHHHHHHHHHHHHH-
-HHHHHHHHHHHHHHHHTT-
-HHHHHHHHHHHHHHHTT--
-HHHHHHHHHHHHHHHHHT-
-HHHHHHHHHHHHHHHHHT-
-HHHHHHHHHHHHHHHHTT-
-HHHHHHHHHHHHHHHHHT-
-HHHHHHHHHHHHHHHHHH-
-HHHHHHHHHHHHHHHHH--
-HHHHHHHHHHHHHHHHH--
-HHHHHHHHHHHHHHHHH--
-HHHHHHHHHHHHHHHHH--
-HHHHHHHHHHHHHHHHH--
-HHHHHHHHHHHHHHHHT--
-HHHHHHHHHHHHHHHH---
-HHHHHHHHHHHHHHHH---
-HHHHHHHHHHHHHHHHS--
-HHHHHHHHHHHHHHHH---
-HHHHHHHHHHHHHHHH---
-HHHHHHHHHHHHHHTT---
-HHHHHHHHHHHHHHTT---
-HHHHHHHHHHHHHHTTS--
-HHHHHHHHHHHHHHHH---
-HHHHHHHHHHHHHHTT---
-HHHHHHHHHHHHHHTTS--
-HHHHHHHHHHHHHHHHS--
-HHHHHHHHHHHHHHHTS--
-HHHHHHHHHHHHHHHHS--
-HHHHHHHHHHHHHHHHS--
-HHHHHHHHHHHHHHHTS--
-HHHHHHHHHHHHHHHTS--
-HHHHHHHHHHHHHHHHS--
-HHHHHHHHHHHHHHHHS--
-HHHHHHHHHHHHHHHSS--
-HHHHHHHHHHHHHHTSS--
-HHHHHHHHHHHHHHHHS--
-HHHHHHHHHHHHHHHHS--
-HHHHHHHHHHHHHHHHS--
-THHHHHHHHHHHHHHH---
-HHHHHHHHHHHHHHHT---
-HHHHHHHHHHHHHHHHS--
-HHHHHHHHHHHHHHHTS--
-HHHHHHHHHHHHHHHSS--
-HHHHHHHHHHHHHHHHS--
-HHHHHHHHHHHHHHHTS--
-HHHHHHHHHHHHHHHTS--
-HHHHHHHHHHHHHHHHS--
-HHHHHHHHHHHHHHHHS--
-HHHHHHHHHHHHHHHHS--
-HHHHHHHHHHHHHHHHS--
-HHHHHHHHHHHHHHHTS--
-HHHHHHHHHHHHHHHTS--
-HHHHHHHHHHHHHHHHS--
-HHHHHHHHHHHHHHHTS--
-TTHHHHHHHHHHHHHTS--
-HHHHHHHHHHHHHHTT---
-HHHHHHHHHHHHHHHHS--
-HHHHHHHHHHHHHTTTS--
-HHHHHHHHHHHHHHHTS--
-HHHHHHHHHHHHHHHTS--
-HHHHHHHHHHHHHHTTS--
-HHHHHHHHHHHHHHTTS--
-HHHHHHHHHHHHHHTTS--
-HHHHHHHHHHHHHHHTS--
-HHHHHHHHHHHHHHHHS--
-HHHHHHHHHHHHHHHTS--
-HHHHHHHHHHHHHHHHS--
-HHHHHHHHHHHHHHHH---
-HHHHHHHHHHHHHHHT---
-HHHHHHHHHHHHHHHH---
-HHHHHHHHHHHHHHHH---
-HHHHHHHHHHHHHHHH---
-HHHHHHHHHHHHHHHH---
-HHHHHHHHHHHHHHHHS--
-HHHHHHHHHHHHHHHH---
-HHHHHHHHHHHHHHHH---
-HHHHHHHHHHHHHHTT---
-HHHHHHHHHHHHHHHT---
-HHHHHHHHHHHHHHHH---
-HHHHHHHHHHHHHHHTS--
-HHHHHHHHHHHHHHHHS--
-HHHHHHHHHHHHHHHHS--
-HHHHHHHHHHHHHHHHS--
-HHHHHHHHHHHHHHHH---
-HHHHHHHHHHHHHHHH---
-HHHHHHHHHHHHHHHS---
-HHHHHHHHHHHHHHTT---
-HHHHHHHHHHHHHHHT---
-HHHHHHHHHHHHHHHSS--
-HHHHHHHHHHHHHHHHS--
-HHHHHHHHHHHHHHHHS--
-HHHHHHHHHHHHHHHHS--
-HHHHHHHHHHHHHHTTS--
-HHHHHHHHHHHHHHHTS--
-HHHHHHHHHHHHHHHSS--
-HHHHHHHHHHHHHHHH---
-HHHHHHHHHHHHHHTTS--
-HHHHHHHHHHHHHHHHS--
-HHHHHHHHHHHHHHHT---
-HHHHHHHHHHHHHHHH---
-HHHHHHHHHHHHHHHH---
-HHHHHHHHHHHHHHHH---
-HHHHHHHHHHHHHHTTS--
-HHHHHHHHHHHHHHHT---
-HHHHHHHHHHHHHHHT---
-HHHHHHHHHHHHHHHT---
-HHHHHHHHHHHHHHHH---
--HHHHHHHHHHHHHHT---
-HHHHHHHHHHHHHHTTS--
-HHHHHHHHHHHHHHHHS--
-HHHHHHHHHHHHHTTSS--
-HHHHHHHHHHHHHTTSS--
-HHHHHHHHHHHHHTTSS--
-HHHHHHHHHHHHTTTSS--
-HHHHHHHHHHHHHTTSS--
-HHHHHHHHHHHHHHHTS--
-HHHHHHHHHHHHHHHHS--
-HHHHHHHHHHHHHHHTS--
-HHHHHHHHHHHHHHTT---
-HHHHHHHHHHHHHHHTS--
-TTHHHHHHHHHHHHHH---
-HHHHHHHHHHHHHHTTS--
-HHHHHHHHHHHHHHHTS--
-HHHHHHHHHHHHHHHT---
-HHHHHHHHHHHHHHHT---
-HHHHHHHHHHHHHHHHS--
-HHHHHHHHHHHHHHTT---
-HHHHHHHHHHHHHHHH---
-HHHHHHHHHHHHHHTT---
-HHHHHHHHHHHHHHHHS--
-HHHHHHHHHHHHHHHTS--
-HHHHHHHHHHHHHHHHS--
-HHHHHHHHHHHHHHHSS--
-HHHHHHHHHHHHHHHSS--
-HHHHHHHHHHHHHHTTS--
-HHHHHHHHHHHHHTTTS--
-HHHHHHHHHHHHHHHHS--
-HHHHHHHHHHHHHHHHS--
-HHHHHHHHHHHHHHHHS--
-HHHHHHHHHHHHHHSSS--
-HHHHHHHHHHHHHHTTS--
-HHHHHHHHHHHHHHHTS--
-HHHHHHHHHHHHHHHHS--
-HHHHHHHHHHHHHHHTS--
-HHHHHHHHHHHHHHHT---
-HHHHHHHHHHHHHHTT---
-HHHHHHHHHHHHHHTT---
-HHHHHHHHHHHHHHTT---
-HHHHHHHHHHHHHHHT---
-HHHHHHHHHHHHHHHH---
-HHHHHHHHHHHHHHHH---
-HHHHHHHHHHHHHHHS---
-HHHHHHHHHHHHHHHH---
-HHHHHHHHHHHHHHTT---
-HHHHHHHHHHHHHTTT---
-HHHHHHHHHHHHHTTTS--
-HHHHHHHHHHHHHTTT---
-HHHHHHHHHHHHHHTT---
-HHHHHHHHHHHHHHHH---
-HHHHHHHHHHHHHHTT---
-HHHHHHHHHHHHHHHH---
-HHHHHHHHHHHHHHHH---
-HHHHHHHHHHHHHHHHS--
-HHHHHHHHHHHHHTTTS--
-HHHHHHHHHHHHHHTTS--
-HHHHHHHHHHHHHHTTS--
-HHHHHHHHHHHHHHTTS--
-HHHHHHHHHHHHHHTTS--
-HHHHHHHHHHHHHHTTS--
-HHHHHHHHHHHHHHHH---
-HHHHHHHHHHHHHHTTS--
-HHHHHHHHHHHHHHHHS--
-HHHHHHHHHHHHHHTT---
-HHHHHHHHHHHHHHHHS--
-HHHHHHHHHHHHHHTTS--
-HHHHHHHHHHHHHHTTS--
-HHHHHHHHHHHHHHHHS--
-HHHHHHHHHHHHHHHHS--
-HHHHHHHHHHHHHHHHS--
-HHHHHHHHHHHHHHHHS--
-HHHHHHHHHHHHHHHHS--
-HHHHHHHHHHHHHHHTS--
-HHHHHHHHHHHHHHHH---
-HHHHHHHHHHHHHHTTS--
-HHHHHHHHHHHHHHHHS--
-HHHHHHHHHHHHHHHTS--
-HHHHHHHHHHHHHHTTS--
-HHHHHHHHHHHHTTTT---
-HHHHHHHHHHHHHHS----
-HHHHHHHHHHHHHHTT---
-HHHHHHHHHHHHHHHTS--
-HHHHHHHHHHHHHHHS---
-HHHHHHHHHHHHHHHSS--
-HHHHHHHHHHHHHHHHS--
-HHHHHHHHHHHHHHHH---
-HHHHHHHHHHHHHHHT---
-HHHHHHHHHHHHHHHT---
-HHHHHHHHHHHHHHHS---
-HHHHHHHHHHHHHHHH---
-HHHHHHHHHHHHHHHH---
-HHHHHHHHHHHHHHHHS--
-HHHHHHHHHHHHHHHT---
-HHHHHHHHHHHHHHTTS--
-HHHHHHHHHHHHHHHTS--
-HHHHHHHHHHHHHHHTS--
-HHHHHHHHHHHHHTTTS--
-HHHHHHHHHHHHHHHHS--
-HHHHHHHHHHHHHTTSS--
-HHHHHHHHHHHHHHHHS--
-HHHHHHHHHHHHHTTTS--
-HHHHHHHHHHHHHHHHS--
-HHHHHHHHHHHHHHHHS--
-HHHHHHHHHHHHHHHHS--
-HHHHHHHHHHHHHHHHS--
-HHHHHHHHHHHHHHTTS--
-HHHHHHHHHHHHHHHHS--
--HHHHHHHHHHHHHTTS--
-HHHHHHHHHHHHHHTTS--
-TTHHHHHHHHHHHHHHS--
-HHHHHHHHHHHHHHHHS--
-HHHHHHHHHHHHHHTTS--
-HHHHHHHHHHHHHTTTS--
-HHHHHHHHHHHHHHTTS--
-HHHHHHHHHHHHHHHHS--
-HHHHHHHHHHHHHHHTS--
-HHHHHHHHHHHHHHTTS--
-HHHHHHHHHHHHHHHHS--
-HHHHHHHHHHHHHHHHS--
-HHHHHHHHHHHHHHHHS--
-HHHHHHHHHHHHHHHHS--
-HHHHHHHHHHHHHHHHS--
-HHHHHHHHHHHHHHTTS--
-HHHHHHHHHHHHHHHHS--
-HHHHHHHHHHHHHHHHTT-
-HHHHHHHHHHHHHHTTS--
-HHHHHHHHHHHHHHHHS--
-HHHHHHHHHHHHHHHTS--
-HHHHHHHHHHHHHHHHS--
-HHHHHHHHHHHHHHTT---
-HHHHHHHHHHHHHHTTS--
-HHHHHHHHHHHHHHHTS--
-HHHHHHHHHHHHHHTSS--
-HHHHHHHHHHHHHHTTS--
-HHHHHHHHHHHHHHHHS--
-TTHHHHHHHHHHHHTT---
-HHHHHHHHHHHHHHTTS--
-HHHHHHHHHHHHHHHHS--
-HHHHHHHHHHHHHHHTS--
-HHHHHHHHHHHHHHTTS--
-HHHHHHHHHHHHHHHHS--
-HHHHHHHHHHHHHHHTS--
-HHHHHHHHHHHHHHHHS--
-HHHHHHHHHHHHHHHHS--
-HHHHHHHHHHHHHHTTS--
-HHHHHHHHHHHHHHHHS--
-HHHHHHHHHHHHHHHTS--
-HHHHHHHHHHHHHHTTS--
-HHHHHHHHHHHHHHTT---
-HHHHHHHHHHHHHHHTS--
-HHHHHHHHHHHHHHHS---
-HHHHHHHHHHHHHHTT---
-HHHHHHHHHHHHHHHT---
-HHHHHHHHHHHHHHHS---
-HHHHHHHHHHHHHTTS---
-HHHHHHHHHHHHHHT----
-HHHHHHHHHHHHHHHS---
-HHHHHHHHHHHHHHTS---
-HHHHHHHHHHHHHHHT---
-HHHHHHHHHHHHHHHT---
-HHHHHHHHHHHHHHTT---
-HHHHHHHHHHHHHHTT---
-HHHHHHHHHHHHHHHT---
-HHHHHHHHHHHHHTTS---
-HHHHHHHHHHHHHHHT---
-HHHHHHHHHHHHHHHTS--
-HHHHHHHHHHHHHHHTS--
-HHHHHHHHHHHHHHHH---
-HHHHHHHHHHHHHTTTS--
-HHHHHHHHHHHHHHHH---
-HHHHHHHHHHHHHHHHS--
-HHHHHHHHHHHHHHHH---
-HHHHHHHHHHHHHHTS---
-HHHHHHHHHHHHHHHT---
-HHHHHHHHHHHHHHHTS--
-HHHHHHHHHHHHHHHHS--
-HHHHHHHHHHHHHHHTS--
-HHHHHHHHHHHHHHTTS--
-HHHHHHHHHHHHHHHTS--
-HHHHHHHHHHHHHHHHS--
-HHHHHHHHHHHHHHHHS--
-HHHHHHHHHHHHHHHS---
-HHHHHHHHHHHHHHHHS--
-HHHHHHHHHHHHHHHHS--
-HHHHHHHHHHHHHHHHS--
-HHHHHHHHHHHHHHHTTT-
-HHHHHHHHHHHHHHHHS--
-HHHHHHHHHHHHHHHHS--
-HHHHHHHHHHHHHTTTS--
-HHHHHHHHHHHHHHTTS--
-HHHHHHHHHHHHHHHHS--
-HHHHHHHHHHHHHHHHS--
-HHHHHHHHHHHHHHTTS--
-HHHHHHHHHHHHHHHHS--
-HHHHHHHHHHHHHHTTS--
-HHHHHHHHHHHHHHHHS--
-HHHHHHHHHHHHHHHH---
-HHHHHHHHHHHHHHHHS--
-HHHHHHHHHHHHHHHHS--
-HHHHHHHHHHHHHHTTS--
-HHHHHHHHHHHHHHTTS--
-HHHHHHHHHHHHHHHSS--
-HHHHHHHHHHHHHHHHS--
-HHHHHHHHHHHHHHHHS--
-HHHHHHHHHHHHHHTTS--
-HHHHHHHHHHHHHHHHS--
-HHHHHHHHHHHHHHHHS--
-HHHHHHHHHHHHHHTTS--
-HHHHHHHHHHHHHHHHS--
-HHHHHHHHHHHHHTTSS--
-HHHHHHHHHHHHHHHHS--
-HHHHHHHHHHHHHHHTS--
-HHHHHHHHHHHHHHTTS--
-HHHHHHHHHHHHHHTTS--
-HHHHHHHHHHHHHHHH---
-HHHHHHHHHHHHHHHHS--
-HHHHHHHHHHHHHHTTS--
-HHHHHHHHHHHHHHTTS--
-HHHHHHHHHHHHHHHHS--
-HHHHHHHHHHHHHHTTS--
-HHHHHHHHHHHHHHTTS--
-HHHHHHHHHHHHHTTTS--
-HHHHHHHHHHHHHHTTS--
-HHHHHHHHHHHHHHTTS--
-HHHHHHHHHHHHHHHHS--
-HHHHHHHHHHHHHHHHS--
-HHHHHHHHHHHHHHHHS--
-HHHHHHHHHHHHHHTTS--
-HHHHHHHHHHHHHTTSS--
-HHHHHHHHHHHHHHTTS--
-HHHHHHHHHHHHHHTTS--
-HHHHHHHHHHHHHHHHS--
-HHHHHHHHHHHHHHHHS--
-HHHHHHHHHHHHHTTTS--
-HHHHHHHHHHHHHHHHS--
-HHHHHHHHHHHHHHHHS--
-HHHHHHHHHHHHHHTTS--
-HHHHHHHHHHHHHHHHS--
-HHHHHHHHHHHHHHHH---
-HHHHHHHHHHHHHHHHS--
-HHHHHHHHHHHHHHHHS--
-HHHHHHHHHHHHHHHHS--
-HHHHHHHHHHHHHHTTS--
-HHHHHHHHHHHHHHHHS--
-HHHHHHHHHHHHHTTSS--
-HHHHHHHHHHHHHHHHS--
-HHHHHHHHHHHHHHTTS--
-HHHHHHHHHHHHHHHTS--
-HHHHHHHHHHHHHHHTS--
-HHHHHHHHHHHHHHTTS--
-HHHHHHHHHHHHHHHHS--
-HHHHHHHHHHHHHHHHS--
-HHHHHHHHHHHHHHHHS--
-HHHHHHHHHHHHHHHHS--
-HHHHHHHHHHHHHHHHS--
-HHHHHHHHHHHHHHHHS--
-HHHHHHHHHHHHHHHHS--
-HHHHHHHHHHHHHTTTS--
-HHHHHHHHHHHHHHHHS--
-HHHHHHHHHHHHHHHHS--
-HHHHHHHHHHHHHHHHS--
-HHHHHHHHHHHHHHTTS--
-HHHHHHHHHHHHHHHHS--
-HHHHHHHHHHHHHHTTS--
-HHHHHHHHHHHHHTTTS--
-HHHHHHHHHHHHHHHHTT-
-HHHHHHHHHHHHHHTSS--
-HHHHHHHHHHHHHHHHTT-
-HHHHHHHHHHHHHHHHTT-
-HHHHHHHHHHHHHHHTTT-
-HHHHHHHHHHHHHHHTTT-
-HHHHHHHHHHHHHHHHS--
-HHHHHHHHHHHHHTTTS--
-HHHHHHHHHHHHHHHHS--
-HHHHHHHHHHHHHHHHTT-
-HHHHHHHHHHHHHHTTS--
-HHHHHHHHHHHHHHHHS--
-HHHHHHHHHHHHHHHTS--
-HHHHHHHHHHHHHHHHTT-
-HHHHHHHHHHHHHHTTS--
-HHHHHHHHHHHHHHHHS--
-HHHHHHHHHHHHHHHHS--
-HHHHHHHHHHHHHHHHTT-
-HHHHHHHHHHHHHHTTS--
-HHHHHHHHHHHHHHHHS--
-HHHHHHHHHHHHHHTTS--
-HHHHHHHHHHHHHHTT---
-HHHHHHHHHHHHHHHHS--
-HHHHHHHHHHHHHHHHS--
-HHHHHHHHHHHHHHHHS--
-HHHHHHHHHHHHHHHHS--
-HHHHHHHHHHHHHHTTS--
-HHHHHHHHHHHHHHTT---
-HHHHHHHHHHHHHTTT---
-HHHHHHHHHHHHHHTTS--
-TTHHHHHHHHHHHTTTTT-
-HHHHHHHHHHHHHTTTTT-
-HHHHHHHHHHHHHHHHTT-
-HHHHHHHHHHHHHHTTS--
-HHHHHHHHHHHHHHTTS--
-HHHHHHHHHHHHHHHHS--
-HHHHHHHHHHHHHTTTS--
-HHHHHHHHHHHHHHHH---
-HHHHHHHHHHHHHHTT---
--HHHHHHHHHHHHTTT---
-HHHHHHHHHHHHHHHHS--
-HHHHHHHHHHHHHHTTS--
-HHHHHHHHHHHHHHHTS--
-HHHHHHHHHHHHHHHHS--
-HHHHHHHHHHHHHHHHS--
-HHHHHHHHHHHHHHHHS--
-HHHHHHHHHHHHHHHHS--
-HHHHHHHHHHHHHHHHS--
-HHHHHHHHHHHHHHTTS--
-HHHHHHHHHHHHHHTTS--
-HHHHHHHHHHHHHHHHS--
-HHHHHHHHHHHHHHHHS--
-HHHHHHHHHHHHHHTTS--
-HHHHHHHHHHHHHHTTS--
-HHHHHHHHHHHHHHHHS--
-HHHHHHHHHHHHHHTTS--
-HHHHHHHHHHHHHHTTS--
-HHHHHHHHHHHHHHTT---
-HHHHHHHHHHHHHHHHS--
-HHHHHHHHHHHHHHTTS--
-HHHHHHHHHHHHHHHHS--
--HHHHHHHHHHHHHTTS--
-HHHHHHHHHHHHHHHHS--
-HHHHHHHHHHHHHHHHS--
-HHHHHHHHHHHHHHTTS--
-HHHHHHHHHHHHHHTTS--
-HHHHHHHHHHHHHHTTS--
-HHHHHHHHHHHHHHTTS--
-HHHHHHHHHHHHHHTTS--
-HHHHHHHHHHHHHHHH---
-HHHHHHHHHHHHHHTTS--
-HHHHHHHHHHHHHHTTS--
-HHHHHHHHHHHHHHHHS--
-HHHHHHHHHHHHHHHHS--
-HHHHHHHHHHHHHHHHS--
-HHHHHHHHHHHHHHHHS--
-HHHHHHHHHHHHHHHHS--
-THHHHHHHHHHHHHTTS--
-HHHHHHHHHHHHHHTTS--
-HHHHHHHHHHHHHHHHS--
-TTHHHHHHHHHHHHTTS--
-HHHHHHHHHHHHHHHHS--
-HHHHHHHHHHHHHHTTS--
-HHHHHHHHHHHHHHHHS--
-HHHHHHHHHHHHHHHHS--
-HHHHHHHHHHHHHTTTS--
-HHHHHHHHHHHHHHTTS--
-HHHHHHHHHHHHHHHHS--
-HHHHHHHHHHHHHHTTS--
-HHHHHHHHHHHHHHTTS--
-HHHHHHHHHHHHHHHHS--
-HHHHHHHHHHHHHTTTS--
-HHHHHHHHHHHHHHTTS--
-HHHHHHHHHHHHHHHHS--
-HHHHHHHHHHHHHHHHS--
-HHHHHHHHHHHHHHHHS--
-HHHHHHHHHHHHHHHHS--
-HHHHHHHHHHHHHHTSS--
-HHHHHHHHHHHHHHHHTT-
-HHHHHHHHHHHHHHTTS--
-HHHHHHHHHHHHHHTT---
-HHHHHHHHHHHHHHHTS--
-HHHHHHHHHHHHHHHH---
-HHHHHHHHHHHHHHHH---
-HHHHHHHHHHHHHHHH---
-HHHHHHHHHHHHHHHH---
-HHHHHHHHHHHHHHHH---
-HHHHHHHHHHHHHHTTS--
-HHHHHHHHHHHHHTTS---
-HHHHHHHHHHHHHHHS---
-HHHHHHHHHHHHHHHTS--
-HHHHHHHHHHHHHHHHS--
-HHHHHHHHHHHHHHHS---
-HHHHHHHHHHHHHHTS---
-HHHHHHHHHHHHHHHS---
-HHHHHHHHHHHHHTTSS--
-HHHHHHHHHHHHHHHHS--
-HHHHHHHHHHHHHTTTS--
-HHHHHHHHHHHHHHHHS--
-HHHHHHHHHHHHHHHHS--
-HHHHHHHHHHHHHHHHS--
-HHHHHHHHHHHHHHHHS--
-HHHHHHHHHHHHHTTTS--
-HHHHHHHHHHHHHHHTS--
-HHHHHHHHHHHHHHHTS--
-HHHHHHHHHHHHHHTTS--
-HHHHHHHHHHHHHHHHS--
-HHHHHHHHHHHHHHHT---
-HHHHHHHHHHHHHHTT---
-HHHHHHHHHHHHHHTT---
-HHHHHHHHHHHHHHTT---
-HHHHHHHHHHHHHHHHS--
-HHHHHHHHHHHHHHHH---
-HHHHHHHHHHHHHHHS---
-THHHHHHHHHHHHHS----
-HHHHHHHHHHHHHHTS---
-HHHHHHHHHHHHHHTTS--
-HHHHHHHHHHHHHHHTS--
-HHHHHHHHHHHHHHHS---
-HHHHHHHHHHHHHHTS---
-HHHHHHHHHHHHHHHS---
-HHHHHHHHHHHHHHTT---
-HHHHHHHHHHHHHHTT---
-HHHHHHHHHHHHHHHH---
-HHHHHHHHHHHHHHTT---
-HHHHHHHHHHHHHHHH---
-HHHHHHHHHHHHHHTS---
-HHHHHHHHHHHHHHTT---
-HHHHHHHHHHHHHHTT---
-HHHHHHHHHHHHHHTT---
-HHHHHHHHHHHHHHHH---
-HHHHHHHHHHHHHHHT---
-HHHHHHHHHHHHHHHHS--
-HHHHHHHHHHHHHHHT---
--HHHHHHHHHHHHHHHS--
--HHHHHHHHHHHHHHHS--
--HHHHHHHHHHHHHHSS--
--HHHHHHHHHHHHHHT---
--HHHHHHHHHHHHTTTS--
--HHHHHHHHHHHHHTT---
--HHHHHHHHHHHHHTS---
-HHHHHHHHHHHHHHTT---
-HHHHHHHHHHHHHHTT---
-HHHHHHHHHHHHHHTT---
-HHHHHHHHHHHHHHTT---
-HHHHHHHHHHHHHHHS---
-HHHHHHHHHHHHHHHS---
-HHHHHHHHHHHHHHTS---
-HHHHHHHHHHHHHHHT---
-HHHHHHHHHHHHHHTT---
-HHHHHHHHHHHHHHHT---
-HHHHHHHHHHHHHHHT---
-HHHHHHHHHHHHHHHT---
-HHHHHHHHHHHHHHTT---
-HHHHHHHHHHHHHHHHS--
-HHHHHHHHHHHHHHHT---
-HHHHHHHHHHHHHHHTS--
-HHHHHHHHHHHHHHTTS--
-HHHHHHHHHHHHHHHHS--
-HHHHHHHHHHHHHHHTS--
-HHHHHHHHHHHHHTTSS--
-HHHHHHHHHHHHHHHHS--
-HHHHHHHHHHHHHHHTS--
-HHHHHHHHHHHHHHTTS--
-HHHHHHHHHHHHHHHTS--
-TTHHHHHHHHHHHHHHS--
-TTTHHHHHHHHHHHHHS--
-TTTHHHHHHHHHHHHSS--
-TTHHHHHHHHHHHHHTS--
-TTHHHHHHHHHHHHTTS--
-HHHHHHHHHHHHHHTTS--
-HHHHHHHHHHHHHHHHS--
-HHHHHHHHHHHHHHHHS--
-HHHHHHHHHHHHHTTTS--
-HHHHHHHHHHHHHTTTS--
-HHHHHHHHHHHHHHHSS--
-HHHHHHHHHHHHHHHHS--
--TTHHHHHHHHHHHHHS--
--HHHHHHHHHHHHHHHS--
--HHHHHHHHHHHHHHHS--
--HHHHHHHHHHHHHHHS--
--HHHHHHHHHHHHHTT---
--HHHHHHHHHHHHHHTS--
--HHHHHHHHHHHHHTTS--
--HHHHHHHHHHHHHTTS--
--TTHHHHHHHHHHHHTS--
--TTHHHHHHHHHHHHHS--
--HHHHHHHHHHHHHHTS--
--HHHHHHHHHHHHHHHS--
--HHHHHHHHHHHHHHHS--
--TTHHHHHHHHHHHHTS--
--TTHHHHHHHHHHHHHS--
--TTHHHHHHHHHHHHHS--
--HHHHHHHHHHHHHHHS--
-HHHHHHHHHHHHHHTTS--
-HHHHHHHHHHHHHHTTS--
-HHHHHHHHHHHHHHHHS--
-HHHHHHHHHHHHHHHTS--
-HHHHHHHHHHHHHTTTS--
-HHHHHHHHHHHHHHTT---
-HHHHHHHHHHHHHHTTS--
-HHHHHHHHHHHHHHHTS--
-HHHHHHHHHHHHHHHTS--
-HHHHHHHHHHHHHHHTS--
-HHHHHHHHHHHHHHHTS--
-HHHHHHHHHHHHHHHTS--
-HHHHHHHHHHHHHHHSS--
-HHHHHHHHHHHHHHHHS--
-HHHHHHHHHHHHHHHTS--
-HHHHHHHHHHHHHHHSS--
-HHHHHHHHHHHHHHHTS--
-HHHHHHHHHHHHHHTTS--
-HHHHHHHHHHHHHHHTS--
-HHHHHHHHHHHHHHHHS--
-HHHHHHHHHHHHHHHHS--
-HHHHHHHHHHHHHHHTS--
-HHHHHHHHHHHHHHTTS--
-HHHHHHHHHHHHHHTT---
-HHHHHHHHHHHHHHHT---
-HHHHHHHHHHHHHHHT---
-HHHHHHHHHHHHHHTT---
-HHHHHHHHHHHHTTS----
-HHHHHHHHHHHHTTTT---
-HHHHHHHHHHHHHTTT---
-HHHHHHHHHHHHTTTT---
-HHHHHHHHHHHHHTTT---
-HHHHHHHHHHHHTSTT---
-HHHHHHHHHHHHHTTT---
-HHHHHHHHHHHHHTTTS--
-HHHHHHHHHHHHHHHSS--
-HHHHHHHHHHHHHHTT---
-HHHHHHHHHHHHHHTT---
-HHHHHHHHHHHHHGGG---
-HHHHHHHHHHHHHHHHS--
-HHHHHHHHHHHHHHHTS--
-HHHHHHHHHHHHHHHHS--
-HHHHHHHHHHHHHHHHS--
-HHHHHHHHHHHHHHHHS--
-HHHHHHHHHHHHHHHHS--
-HHHHHHHHHHHHHHHHS--
-HHHHHHHHHHHHHHHH---
-HHHHHHHHHHHHHHHH---
-HHHHHHHHHHHHHHHH---
-HHHHHHHHHHHHHHHT---
-HHHHHHHHHHHHHHHH---
-HHHHHHHHHHHHHHTT---
-HHHHHHHHHHHHHHHS---
-HHHHHHHHHHHHHHHH---
-HHHHHHHHHHHHHHHH---
-HHHHHHHHHHHHHHHH---
-HHHHHHHHHHHHHHHH---
-HHHHHHHHHHHHHHHH---
-HHHHHHHHHHHHHHHH---
-HHHHHHHHHHHHHHHH---
-HHHHHHHHHHHHHHHHS--
-HHHHHHHHHHHHHHHT---
-HHHHHHHHHHHHHHHS---
-HHHHHHHHHHHHHHTT---
-HHHHHHHHHHHHHHT----
-HHHHHHHHHHHHHHTT---
-HHHHHHHHHHHHHHHS---
-HHHHHHHHHHHHHHTT---
-HHHHHHHHHHHHHHTT---
-HHHHHHHHHHHHHHTT---
-HHHHHHHHHHHHHHTT---
-HHHHHHHHHHHHHHHT---
-HHHHHHHHHHHHHGGG---
-HHHHHHHHHHHHHHHT---
-HHHHHHHHHHHHHHTS---
-HHHHHHHHHHHHHHHH---
-HHHHHHHHHHHHHTTSS--
-HHHHHHHHHHHHHHHTS--
-HHHHHHHHHHHHHHHTS--
-HHHHHHHHHHHHHHHSS--
-HHHHHHHHHHHHHHTTS--
-HHHHHHHHHHHHHHHTS--
-HHHHHHHHHHHHHHHTS--
-HHHHHHHHHHHHHHHHS--
-HHHHHHHHHHHHHHHTS--
-HHHHHHHHHHHHHHHHS--
-HHHHHHHHHHHHHHHH---
-HHHHHHHHHHHHHHTT---
-HHHHHHHHHHHHHHTT---
-HHHHHHHHHHHHHHHT---
-HHHHHHHHHHHHHHTT---
-HHHHHHHHHHHHHHHH---
-HHHHHHHHHHHHHHTTS--
-HHHHHHHHHHHHHHHH---
-HHHHHHHHHHHHHHHSS--
-HHHHHHHHHHHHHHHH---
-HHHHHHHHHHHHHHHH---
-HHHHHHHHHHHHHHHH---
-HHHHHHHHHHHHHHHHT--
-HHHHHHHHHHHHHHHHS--
-HHHHHHHHHHHHHHTTS--
-HHHHHHHHHHHHHHHTT--
-HHHHHHHHHHHHHHHTT--
-HHHHHHHHHHHHHHH----
-HHHHHHHHHHHHHHTT---
-HHHHHHHHHHHHHHHT---
-HHHHHHHHHHHHHHHHT--
-HHHHHHHHHHHHHHHHT--
-HHHHHHHHHHHHHHHHS--
-HHHHHHHHHHHHHHHHT--
-HHHHHHHHHHHHHHHHS--
-HHHHHHHHHHHHHHHHT--
-HHHHHHHHHHHHHHHH---
-HHHHHHHHHHHHHHHHT--
-HHHHHHHHHHHHHHHTT--
-HHHHHHHHHHHHHHTTS--
-HHHHHHHHHHHHHHHTT--
-HHHHHHHHHHHHHHHTT--
-HHHHHHHHHHHHHHHTT--
-HHHHHHHHHHHHHHHHT--
-HHHHHHHHHHHHHHHTT--
-HHHHHHHHHHHHHHHTT--
-HHHHHHHHHHHHHHHHT--
-HHHHHHHHHHHHHHHHS--
-HHHHHHHHHHHHHHHHH--
-HHHHHHHHHHHHHHHHH--
-HHHHHHHHHHHHHHHHH--
-HHHHHHHHHHHHHHHHS--
-HHHHHHHHHHHHHHHSS--
-HHHHHHHHHHHHHHHHH--
-HHHHHHHHHHHHHHHHH--
-HHHHHHHHHHHHHHHHH--
--HHHHHHHHHHHHHHHH--
--HHHHHHHHHHHHHHHH--
--HHHHHHHHHHHHHHTT--
--HHHHHHHHHHHHHHTT--
--HHHHHHHHHHHHHHHH--
--HHHHHHHHHHHHHHHS--
--HHHHHHHHHHHHHHHT--
--HHHHHHHHHHHHHHTT--
--TTHHHHHHHHHHHHHT--
--HHHHHHHHHHHHHHHH--
--HHHHHHHHHHHHHHHT--
--HHHHHHHTTHHHHHHS--
--HHHHHHHTTHHHHHTT--
--HHHHHHHTTHHHHHSS--
--HHHHHHHTTHHHHHHT--
-HHHHHHHHTTHHHHHTT--
-HHHHHHHHTSHHHHHHT--
-HHHHHHHHHTHHHHHHT--
-HHHHHHHHHHHHHHHHH--
-HHHHHHHHHHHHHHHHS--
-HHHHHHHHHHHHHHHHT--
-THHHHHHHHHHHHHHHT--
-HHHHHHHHTTHHHHHHT--
-HHHHHHHHHSHHHHHHT--
-HHHHHHHHHTHHHHHTT--
-HHHHHHHHTTHHHHHHT--
-HHHHHHHHHTHHHHHTT--
-HHHHHHHHHTHHHHHHH--
--HHHHHHHHSHHHHHHT--
-HHHHHHHHTTHHHHHHH--
-HHHHHHHHHTHHHHHHH--
-HHHHHHHHHTHHHHHHH--
-HHHHHHHHTTHHHHHHT--
--HHHHHHHHHHHHHHHH--
-HHHHHHHHHHHHHHHHT--
-HHHHHHHHHHHHHHHHH--
-HHHHHHHHHHHHHHTTT--
-HHHHHHHHHTHHHHHHH--
-HHHHHHHHTTHHHHHTT--
-HHHHHHHHHHHHHHHHT--
-HHHHHHHHHHHHHHTT---
-HHHHHHHHTTHHHHHHH--
-HHHHHHHHHTHHHHHHH--
-HHHHHHHHTTHHHHTTS--
-HHHHHHHHTTHHHHHHT--
-HHHHHHHHHTHHHHHHH--
-HHHHHHHHTTHHHHGGG--
-HHHHHHHHHTHHHHHHH--
-HHHHHHHHHHHHHHHHT--
-HHHHHHHTTSHHHHHTS--
-HHHHHHHHHTHHHHTTT--
-HHHHHHHHHTHHHHHHT--
-HHHHHHHHHTHHHHHTT--
-HHHHHHHHHTHHHHTTS--
-HHHHHHHHTTHHHHHHT--
-HHHHHHHHTTHHHHTTT--
-HHHHHHHHHTHHHHTTS--
-HHHHHHHHHTHHHHHTT--
-HHHHHHHTTTHHHHHHH--
-HHHHHHHHHHHHHHHHH--
-HHHHHHHHHHHHHHHTT--
-HHHHHHHHHHHHHHHHH--
-HHHHHHHHHHHHHHHTT--
-HHHHHHHHHSHHHHHHS--
-HHHHHHHHHHHHHHHH---
-HHHHHHHHTTHHHHHH---
-HHHHHHHHHHHHHHHHS--
-HHHHHHHHTTHHHHHHT--
-HHHHHHHHTTHHHHHHT--
-HHHHHHHHHHTTHHHHT--
-HHHHHHHHHHHHHHHHT--
-HHHHHHHHHTHHHHHHH--
-HHHHHHHHTTTTTHHHH--
-HHHHHHHTT-HHHHHTT--
-HHHHHHHHHTHHHHHTT--
-HHHHHHHHHSHHHHHTT--
-HHHHHHHHHTHHHHHHH--
-HHHHHHHHTTHHHHTTT--
-HHHHHHHHHTHHHHHTT--
-HHHHHHHTTTHHHHHTT--
-HHHHHHHHHSHHHHHTT--
-HHHHHHHHTTHHHHHHT--
-HHHHHHHHHSHHHHHTT--
-HHHHHHHHHTHHHHHHH--
-HHHHHHHHHTHHHHHHS--
-HHHHHHHHHHHHHHHTT--
-HHHHHHHHTSHHHHHHT--
-HHHHHHHHTTHHHHHHH--
-HHHHHHHHHTHHHHHHH--
-HHHHHHHHHSHHHHHTT--
-HHHHHHHHHHHHHHHTT--
-HHHHHHHHHHHHHHHHT--
-HHHHHHHHHHHHHHHHH--
-HHHHHHHHHTHHHHHHH--
-HHHHHHHHHSHHHHHHT--
-HHHHHHHHTTHHHHHTT--
-HHHHHHHHTTHHHHHHT--
-HHHHHHHHHTHHHHHTT--
-HHHHHHHHHSHHHHHTT--
-THHHHHHHTTHHHHHHH--
-HHHHHHHHHHHHHHHTT--
-HHHHHHHHHHHHHHHHS--
-HHHHHHHHHHHHHHHTT--
-THHHHHHHHHHHHHHHH--
-THHHHHHHTTHHHHHTT--
-HHHHHHHTTTHHHHHHH--
-HHHHHHHHTTHHHHHHH--
-HHHHHHHHHTHHHHHHH--
-HHHHHHHHHHHHHHHHH--
-HHHHHHHHTTHHHHHTT--
-HHHHHHHHHSHHHHHTT--
-HHHHHHHHHTHHHHHHH--
-HHHHHHHHTTHHHHHTT--
-HHHHHHHHTTHHHHHHH--
-HHHHHHHHHSHHHHHTT--
-HHHHHHHHHTHHHHHHT--
-HHHHHHHHHSHHHHHHH--
-HHHHHHHHHTHHHHHHT--
-HHHHHHHHHTHHHHHHH--
-HHHHHHHHHTHHHHHHS--
-HHHHHHHHHHHHHHHHH--
-HHHHHHHHHSHHHHHHH--
-HHHHHHHHHTHHHHHHT--
-HHHHHHHHTSHHHHHHH--
-HHHHHHHTTTHHHHHHH--
-HHHHHHHHTSHHHHHHT--
-HHHHHHHHTTHHHHHHT--
-HHHHHHHHTTHHHHHHT--
--HHHHHHTT-HHHHHHS--
-HHHHHHHTTSHHHHHHT--
-HHHHHHHHHHHHHHHHH--
-HHHHHHHHTTHHHHHHT--
-HHHHHHHHHHHHHHTTS--
-HHHHHHHHHTHHHHHHT--
-HHHHHHHHHTHHHHHHT--
-HHHHHHHTTSHHHHHHH--
-HHHHHHHHHSHHHHHHH--
-HHHHHHHHHSHHHHHHH--
-HHHHHHHTTSHHHHHHH--
-HHHHHHHHTTHHHHHTT--
-HHHHHHHHHTHHHHHHH--
-HHHHHHHHT-HHHHHTT--
-HHHHHHHHTTHHHHHHH--
-HHHHHHHHTSHHHHHHT--
-HHHHHHHHTTHHHHHHH--
-HHHHHHHHTTHHHHHHH--
-HHHHHHHHHHHHHHHHH--
-HHHHHHHHHHHHHHHHS--
-HHHHHHHHHTHHHHHHH--
-HHHHHHHHTTHHHHHHH--
-HHHHHHHHTTHHHHHHH--
-HHHHHHHHTTHHHHHHT--
-HHHHHHHHTSHHHHHHT--
-HHHHHHHHT-HHHHHHH--
-HHHHHHHHTTHHHHHHH--
-HHHHHHHHTSHHHHHHH--
-HHHHHHHHHTHHHHHHH--
-HHHHHHHTTSHHHHHHS--
-HHHHHHHHTTHHHHHHT--
-HHHHHHHHTTHHHHHHT--
-HHHHHHHHTTHHHHHHS--
-HHHHHHHHTSHHHHHHH--
-HHHHHHHHTTHHHHHHT--
-HHHHHHHTTSHHHHHHT--
-HHHHHHHTT-HHHHHTS--
-HHHHHHHHT-HHHHHHT--
--HHHHHHTT-HHHHHHH--
-HHHHHHHHT-HHHHGGG--
-HHHHHHHHT-HHHHHHH--
-HHHHHHHTT-HHHHTTS--
-HHHHHHHTT-HHHHTTS--
-HHHHHHHHT-HHHHHHT--
-HHHHHHHHHSHHHHHHH--
-HHHHHHHTT-HHHHHHH--
-HHHHHHHHHTHHHHHHH--
-HHHHHHHHT-HHHHHTT--
-HHHHHHHHH-HHHHHTT--
-HHHHHHHHH-HHHHHTT--
-HHHHHHHHHSHHHHHTT--
-HHHHHHHTTSHHHHHHT--
-HHHHHHHHTTHHHHHHH--
-HHHHHHHHTSHHHHHHS--
-HHHHHHHHHTHHHHHHH--
-HHHHHHHHHSHHHHHHT--
-HHHHHHHHHHHHHHHHS--
-HHHHHHHHHTHHHHHHT--
-HHHHHHHHTTHHHHHHH--
-HHHHHHHHTTHHHHHTT--
-HHHHHHHHTTHHHHHHT--
-HHHHHHHHTTHHHHTTS--
-HHHHHHHHTTHHHHTTS--
-HHHHHHHHS-HHHHHHH--
-HHHHHHHHHTHHHHHHT--
-HHHHHHHTT-HHHHHHH--
-HHHHHHHHT--HHHHHT--
-HHHHHHHHH-HHHHHTT--
-HHHHHHTTS-HHHHTTT--
-THHHHHTTT-HHHHHHH--
-HHHHHHHHTTHHHHHHS--
-HHHHHHHHH-HHHHTTT--
-HHHHHHHHH-HHHHHHH--
-HHHHHHHTT-HHHHHHH--
-HHHHHHHTT-HHHHTTT--
-HHHHHHHTT-HHHHHHH--
-HHHHHHHTT-HHHHHTT--
-HHHHHHHHT-HHHHHTT--
-HHHHHHHTT-HHHHHHS--
-HHHHHHHHH-HHHHHHT--
-HHHHHHHHHTTHHHHTT--
-HHHHHHHHHSHHHHHHTT-
-HHHHHHHHHTTHHHHTT--
-HHHHHHHHHTHHHHHHH--
-HHHHHHHHHTHHHHHTT--
-HHHHHHHHHHHHHHHHT--
-HHHHHHHHTTHHHHHHT--
-HHHHHHHHTSHHHHHTT--
-HHHHHHHHTTHHHHHHT--
-HHHHHHHHHTHHHHHHT--
-HHHHHHHHHTHHHHHTT--
-HHHHHHHHHHHHHHTTS--
-HHHHHHHHTTHHHHHTT--
-HHHHHHHHHSHHHHHTT--
-HHHHHHHHHHHHHHHTT--
-HHHHHHHHHHHHHHHTT--
-HHHHHHHHHTHHHHHTT--
-HHHHHHHHHTHHHHHHH--
-THHHHHHHHSHHHHHHH--
-THHHHHHHTTHHHHHTT--
-HHHHHHHHTTHHHHHTT--
-THHHHHHHTTHHHHHTT--
-HHHHHHHHTTHHHHHTT--
-HHHHHHHHHTHHHHHTT--
-THHHHHHHTTHHHHHHS--
-HHHHHHHHHTHHHHHHT--
-HHHHHHHHHTHHHHHHH--
-HHHHHHHHHTHHHHHHT--
-HHHHHHHHHTTTHHHHT--
-HHHHHHHHHSHHHHHHT--
-HHHHHHHHHTHHHHHTT--
-HHHHHHHHHTHHHHTTS--
-HHHHHHHHHTHHHHHTT--
-HHHHHHHHTTHHHHHTT--
-HHHHHHHHTTHHHHHTS--
-HHHHHHHHT-HHHHHHT--
-HHHHHHHHTTTTHHHHT--
-HHHHHHHHTTHHHHHT---
-HHHHHHHHHTHHHHHHT--
-HHHHHHHHHTHHHHHHS--
-HHHHHHHHTTHHHHHHS--
-HHHHHHHHTTHHHHHTT--
-HHHHHHHHTTHHHHHH---
-HHHHHHHHTTHHHHHHS--
-HHHHHHHHHHHHHHHHS--
-HHHHHHHHTTHHHHHHS--
-HHHHHHHHTTHHHHHHS--
-HHHHHHHHHHTTGGGGS--
-HHHHHHHHHHHHHGGG---
-HHHHHHHHHHHTGGGS---
-HHHHHHHHHHHTHHHH---
-HHHHHHHHHHHGGGGG---
-HHHHHHHHHHHGGGGGS--
-HHHHHHHHHHHHGGGG---
-HHHHHHHHHHHHGGGTS--
-HHHHHHHHHHHHGGGTS--
-HHHHHHHHHHHHHTTTS--
-HHHHHHHHHHHHGGGT---
-HHHHHHHHHHHHHHHHS--
-HHHHHHHHHHHHHHHH---
-HHHHHHHHHHHHHTTTS--
-HHHHHHHHHHHHHGGGS--
-HHHHHHHHHHHHHTTTS--
-HHHHHHHHHHHHHHHHS--
-HHHHHHHHHHHHHHHHS--
-HHHHHHHHHHHHHHHHS--
-HHHHHHHHHHHHHTTTS--
-HHHHHHHHHHHHHHHHS--
-HHHHHHHHHHHHHTTSS--
-THHHHHHHHHHHHHHHS--
-THHHHHHHHHHHHHHHS--
-HHHHHHHHHHHHHHHHS--
-THHHHHHHHHHHHHHHS--
-THHHHHHHHHHHHHHHS--
-HHHHHHHHHHHHHHHHS--
-THHHHHHHHHHHHTTTS--
-THHHHHHHHHHHHHHHS--
-HHHHHHHHHHHHHHTT---
-HHHHHHHHHHHHHHTT---
-HHHHHHHHHHHHHHHHS--
-HHHHHHHHHHHHHHHTS--
-TTHHHHHHHHHHHHTTS--
-HHHHHHHHHHHHHHHTS--
-HHHHHHHHHHHHHHHH---
-HHHHHHHHHHHHHHHH---
-HHHHHHHHHHHHHHHH---
-HHHHHHHHHHHHHHTT---
-HHHHHHHHHHHHHHHT---
-HHHHHHHHHHHHHHHT---
-HHHHHHHHHHHHHHHTS--
-THHHHHHHHHHHHHHT---
-HHHHHHHHHHHHHHHHT--
-HHHHHHHHHHHHHHHHH--
-HHHHHHHHHHHHHHHTS--
-HHHHHHHHHHHHHHHHH--
-HHHHHHHHHHHHHHHHH--
-HHHHHHHHHHHHHHHTT--
-HHHHHHHHHHHHHHHHT--
-HHHHHHHHHHHHHHHHT--
-HHHHHHHHHHHHHHHHT--
-HHHHHHHHHHHHHHHTT--
-HHHHHHHHHHHHHHHHH--
-HHHHHHHHHHHHHHHHH--
-HHHHHHHHHHHHHHHHH--
-HHHHHHHHHHHHHHHHT--
-HHHHHHHHHHHHHHHHT--
-HHHHHHHHHHHHHHHHS--
-HHHHHHHHHHHHHHHHH--
-HHHHHHHHHHHHHHHTT--
-HHHHHHHHHHHHHHHHT--
-HHHHHHHHHHHHHHHH---
-HHHHHHHHHHHHHHHHH--
-HHHHHHHHHHHHHHHTT--
-HHHHHHHHHHHHHHHHH--
-HHHHHHHHHHHHHHHHH--
-HHHHHHHHHHHHHHHTT--
-HHHHHHHHHHHHHHHHHT-
-HHHHHHHHHHHHHHHHHT-
-HHHHHHHHHHHHHHHHH--
-HHHHHHHHHHHHHHHHHT-
-HHHHHHHHHHHHHHHHHH-
-HHHHHHHHHHHHHHHHTT-
-HHHHHHHHHHHHHHHHTT-
-HHHHHHHHHHHHHHHHHH-
-HHHHHHHHHHHHHHHHTT-
-HHHHHHHHHHHHHHHHHH-
-HHHHHHHHHHHHHHHHHH-
-HHHHHHHHHHHHHHHHHH-
-HHHHHHHHHHHHHHHHHH-
-HHHHHHHHHHHHHHHHHT-
-HHHHHHHHHHHHHHHHHT-
-HHHHHHHHHHHHHHHHH--
-HHHHHHHHHHHHHHHHHH-
-HHHHHHHHHHHHHHHHTT-
-HHHHHHHHHHHHHHHHTT-
-HHHHHHHHHHHHHHHHHH-
-HHHHHHHHHHHHHHHHHT-
-HHHHHHHHHHHHHHHHH--
-HHHHHHHHHHHHHHHHTT-
-HHHHHHHHHHHHHHHHHH-
-HHHHHHHHHHHHHHHHHT-
-HHHHHHHHHHHHHHHHHH-
-HHHHHHHHHHHHHHHHHH-
-HHHHHHHHHHHHHHHHHH-
-HHHHHHHHHHHHHHHHHH-
-HHHHHHHHHHHHHHHHHH-
-HHHHHHHHHHHHHHHHHH-
-HHHHHHHHHHHHHHHHTT-
-HHHHHHHHHHHHHHHHHH-
-HHHHHHHHHHHHHHHHHH-
-HHHHHHHHHHHHHHHHHH-
-HHHHHHHHHHHHHHHHHH-
-HHHHHHHHHHHHHHHHHH-
-HHHHHHHHHHHHHHHHHH-
-HHHHHHHHHHHHHHHHHH-
-HHHHHHHHHHHHHHHHTT-
-HHHHHHHHHHHHHHHHTT-
-HHHHHHHHHHHHHHHHTT-
-HHHHHHHHHHHHHHHHTT-
-HHHHHHHHHHHHHHHHTT-
-HHHHHHHHHHHHHHHHHH-
-HHHHHHHHHHHHHHHHHH-
-HHHHHHHHHHHHHHHHHH-
-HHHHHHHHHHHHHHHHHH-
-HHHHHHHHHHHHHHHHTT-
-HHHHHHHHHHHHHHHHHH-
-HHHHHHHHHHHHHHHHTT-
-HHHHHHHHHHHHHHHTT--
-HHHHHHHHHHHHHHHHHT-
-HHHHHHHHHHHHHHHHTT-
-HHHHHHHHHHHHHHHHH--
-HHHHHHHHHHHHHHHTT--
-HHHHHHHHHHHHHHHHHH-
-HHHHHHHHHHHHHHHHHH-
-HHHHHHHHHHHHHHHHHH-
-HHHHHHHHHHHHHHHHT--
-HHHHHHHHHHHHHHHHH--
-HHHHHHHHHHHHHHHHH--
-HHHHHHHHHHHHHHHHH--
-HHHHHHHHHHHHHHTTS--
-HHHHHHHHHHHHHHTTS--
-HHHHHHHHHHHHHHHHH--
-HHHHHHHHHHHHHHTTS--
-HHHHHHHHHHHHHTTTT--
-HHHHHHHHHHHHHHTTT--
-HHHHHHHHHHHHHHTTS--
-HHHHHHHHHHHHHHHHT--
-HHHHHHHHHHHHHHHHH--
-HHHHHHHHHHHHHHHHS--
-HHHHHHHHHHHHHHHTT--
-HHHHHHHHHHHHHHHTT--
-HHHHHHHHHHHHHHHTT--
-HHHHHHHHHHHHHHHHHT-
-HHHHHHHHHHHHHHHHHT-
-HHHHHHHHHHHHHHHTT--
-HHHHHHHHHHHHHHHTT--
-HHHHHHHHHHHHHHHTT--
-HHHHHHHHHHHHHHHTT--
-HHHHHHHHHHHHHHHTT--
-HHHHHHHHHHHHHHTTT--
-HHHHHHHHHHHHHHHHHT-
-HHHHHHHHHHHHHHHHH--
-HHHHHHHHHHHHHHHHH--
-HHHHHHHHHHHHHHTTS--
-HHHHHHHHHHHHHHHTT--
-HHHHHHHHHHHHHHHTT--
-HHHHHHHHHHHHHHHTT--
-HHHHHHHHHHHHHHTTS--
-HHHHHHHHHHHHHHHTT--
-HHHHHHHHHHHHHHHTT--
-HHHHHHHHHHHHHHHTT--
-HHHHHHHHHHHHHHHTT--
-HHHHHHHHHHHHHHTTT--
-HHHHHHHHHHHHHHTTT--
-HHHHHHHHHHHHHHTTS--
-HHHHHHHHHHHHHHHHH--
-HHHHHHHHHHHHHHHHH--
-HHHHHHHHHHHHHHHTTT-
-HHHHHHHHHHHHHHHHHH-
-HHHHHHHHHHHHHHHHTT-
-HHHHHHHHHHHHHHHHH--
-HHHHHHHHHHHHHHHHH--
-HHHHHHHHHHHHHHHTS--
-HHHHHHHHHHHHHHHHH--
-HHHHHHHHHHHHHHHTT--
-HHHHHHHHHHHHHHHTT--
-HHHHHHHHHHHHHHHTT--
-HHHHHHHHHHHHHHHHT--
-HHHHHHHHHHHHHHHHT--
-HHHHHHHHHHHHHHHTT--
-HHHHHHHHHHHHHHHHH--
-HHHHHHHHHHHHHHHHT--
-HHHHHHHHHHHHHHHTT--
-HHHHHHHHHHHHHHHTT--
-HHHHHHHHHHHHHHHHH--
-HHHHHHHHHHHHHHHHH--
-HHHHHHHHHHHHHHHHS--
-HHHHHHHHHHHHHHHHH--
-HHHHHHHHHHHHHHHHH--
-HHHHHHHHHHHHHHHHH--
-HHHHHHHHHHHHHHHHT--
-HHHHHHHHHHHHHHHHH--
-HHHHHHHHHHHHHHHHH--
-HHHHHHHHHHHHHHHHH--
-HHHHHHHHHHHHHHHHT--
-HHHHHHHHHHHHHHHTT--
-HHHHHHHHHHHHHHHHH--
-HHHHHHHHHHHHHHHHH--
-HHHHHHHHHHHHHHHHT--
-HHHHHHHHHHHHHHHHH--
-HHHHHHHHHHHHHHHHH--
-HHHHHHHHHHHHHHHHT--
-HHHHHHHHHHHHHHHHT--
-HHHHHHHHHHHHHHHTT--
-HHHHHHHHHHHHHHHHS--
-HHHHHHHHHHHHHHHHH--
-HHHHHHHHHHHHHHHHH--
-HHHHHHHHHHHHHHTTT--
-HHHHHHHHHHHHHHHHT--
-HHHHHHHHHHHHHHHHT--
-HHHHHHHHHHHHHHHHH--
-HHHHHHHHHHHHHHTTS--
-HHHHHHHHHHHHHHHHH--
-HHHHHHHHHHHHHHHTT--
-HHHHHHHHHHHHHHHHH--
-HHHHHHHHHHHHHHHHH--
-HHHHHHHHHHHHHHHTT--
-HHHHHHHHHHHHHHHHH--
-HHHHHHHHHHHHHHHHH--
-HHHHHHHHHHHHHHHTT--
-HHHHHHHHHHHHHHHHH--
-HHHHHHHHHHHHHHHHT--
-HHHHHHHHHHHHHHHTT--
-HHHHHHHHHHHHHHHTT--
-HHHHHHHHHHHHHHHHH--
-HHHHHHHHHHHHHHHHS--
-HHHHHHHHHHHHHHHTT--
-HHHHHHHHHHHHHHHHH--
-HHHHHHHHHHHHHHHHT--
-HHHHHHHHHHHHHHTTS--
-HHHHHHHHHHHHHHHTT--
-HHHHHHHHHHHHHHHHS--
-HHHHHHHHHHHHHHHTT--
-HHHHHHHHHHHHHHHTT--
-HHHHHHHHHHHHHHHHH--
-HHHHHHHHHHHHHHHHH--
-HHHHHHHHHHHHHHHHH--
-HHHHHHHHHHHHHHHTT--
-HHHHHHHHHHHHHHHHT--
-HHHHHHHHHHHHHHHTS--
-HHHHHHHHHHHHHHHTT--
-HHHHHHHHHHHHHHHHT--
-HHHHHHHHHHHHHHHHS--
-HHHHHHHHHHHHHHHHH--
-HHHHHHHHHHHHHHHHH--
-HHHHHHHHHHHHHHHTT--
-HHHHHHHHHHHHHHHHH--
-HHHHHHHHHHHHHHHHH--
-HHHHHHHHHHHHHHHHH--
-HHHHHHHHHHHHHHHTT--
-HHHHHHHHHHHHHHHTT--
-HHHHHHHHHHHHHHHTT--
--HHHHHHHHHHHHHHTT--
--HHHHHHHHHHHHHHHS--
-HHHHHHHHHHHHHHHHT--
-HHHHHHHHHHHHHHHHH--
-HHHHHHHHHHHHHHHHT--
-HHHHHHHHHHHHHHHHH--
-HHHHHHHHHHHHHHHHH--
-HHHHHHHHHHHHHHHHH--
-HHHHHHHHHHHHHHHTT--
-HHHHHHHHHHHHHHHHT--
-HHHHHHHHHHHHHHHHHT-
-HHHHHHHHHHHHHHHHHT-
-HHHHHHHHHHHHHHHHTT-
-HHHHHHHHHHHHHHHHTT-
-HHHHHHHHHHHHHHHHHT-
-HHHHHHHHHHHHHHHHTT-
-HHHHHHHHHHHHHHHHHT-
-HHHHHHHHHHHHHHHHH--
-HHHHHHHHHHHHHHHHTT-
-HHHHHHHHHHHHHHHHHT-
-HHHHHHHHHHHHHHHHTT-
-HHHHHHHHHHHHHHHHHT-
-HHHHHHHHHHHHHHHHHT-
-HHHHHHHHHHHHHHHHT--
-HHHHHHHHHHHHHHHHHT-
-HHHHHHHHHHHHHHHHHH-
-HHHHHHHHHHHHHHHHHT-
-HHHHHHHHHHHHHHHHHT-
-HHHHHHHHHHHHHHHHHH-
-HHHHHHHHHHHHHHHHHT-
-HHHHHHHHHHHHHHHHHT-
-HHHHHHHHHHHHHHHHHT-
-HHHHHHHHHHHHHHHHH--
-HHHHHHHHHHHHHHHHTT-
-HHHHHHHHHHHHHHHHHT-
-HHHHHHHHHHHHHHHHHT-
-HHHHHHHHHHHHHHHHT--
-HHHHHHHHHHHHHHHHT--
-HHHHHHHHHHHHHHHHS--
-HHHHHHHHHHHHHHHHS--
-HHHHHHHHHHHHHHHHS--
-HHHHHHHHHHHHHHHTT--
-HHHHHHHHHHHHHHHH---
-HHHHHHHHHHHHHHHTS--
-HHHHHHHHHHHHHHTTS--
-HHHHHHHHHHHHHHHTT--
-HHHHHHHHHHHHHHHTS--
-HHHHHHHHHHHHHHHHH--
-HHHHHHHHHHHHHHHHTT-
-HHHHHHHHHHHHHHHHHT-
-HHHHHHHHHHHHHHHHHT-
-HHHHHHHHHHHHHHHHTT-
-HHHHHHHHHHHHHHHHH--
-HHHHHHHHHHHHHHHHTT-
-HHHHHHHHHHHHHHHHHT-
-HHHHHHHHHHHHHHHHTT-
-HHHHHHHHHHHHHHHHTT-
-HHHHHHHHHHHHHHHHHT-
-HHHHHHHHHHHHHHHHTT-
-HHHHHHHHHHHHHHHHTT-
-HHHHHHHHHHHHHHHHHH-
-HHHHHHHHHHHHHHHHHH-
-HHHHHHHHHHHHHHHHTT-
-HHHHHHHHHHHHHHHHTT-
-HHHHHHHHHHHHHHHHTT-
-HHHHHHHHHHHHHHHHHH-
-HHHHHHHHHHHHHHHHHH-
-HHHHHHHHHHHHHHHHHT-
-HHHHHHHHHHHHHHHHTT-
-HHHHHHHHHHHHHHHHTT-
-HHHHHHHHHHHHHHHHTT-
-HHHHHHHHHHHHHHHHH--
-HHHHHHHHHHHHHHHHT--
-HHHHHHHHHHHHHHHHTT-
-HHHHHHHHHHHHHHHHH--
-HHHHHHHHHHHHHHHHH--
-HHHHHHHHHHHHHHHHH--
-HHHHHHHHHHHHHHHHHT-
-HHHHHHHHHHHHHHHHTT-
-HHHHHHHHHHHHHHHHHT-
-HHHHHHHHHHHHHHHHTT-
-HHHHHHHHHHHHHHHHHT-
-HHHHHHHHHHHHHHHHH--
-HHHHHHHHHHHHHHHHTT-
-HHHHHHHHHHHHHHHHH--
-HHHHHHHHHHHHHHHHT--
-HHHHHHHHHHHHHHHHS--
-HHHHHHHHHHHHHHHHHT-
-HHHHHHHHHHHHHHHHHT-
-HHHHHHHHHHHHHHHTT--
-HHHHHHHHHHHHHHHHTT-
-HHHHHHHHHHHHHHHHHT-
-HHHHHHHHHHHHHHHHHH-
-HHHHHHHHHHHHHHHHHT-
-HHHHHHHHHHHHHHHHTT-
-HHHHHHHHHHHHHHHHHT-
-HHHHHHHHHHHHHHHHHH-
-HHHHHHHHHHHHHHHHHH-
-HHHHHHHHHHHHHHHHHT-
-HHHHHHHHHHHHHHHHH--
-HHHHHHHHHHHHHHHHHT-
-HHHHHHHHHHHHHHHHHT-
-HHHHHHHHHHHHHHHTTT-
-HHHHHHHHHHHHHHHHTT-
-HHHHHHHHHHHHHHHTTT-
-HHHHHHHHHHHHHHHHTT-
-HHHHHHHHHHHHHHHHHH-
-HHHHHHHHHHHHHHHHHH-
-HHHHHHHHHHHHHHHHHH-
-HHHHHHHHHHHHHHHHHH-
-HHHHHHHHHHHHHHHHHT-
-HHHHHHHHHHHHHHHHHH-
-HHHHHHHHHHHHHHHHHH-
-HHHHHHHHHHHHHHHHHH-
-HHHHHHHHHHHHHHHHHH-
-HHHHHHHHHHHHHHHHHH-
-HHHHHHHHHHHHHHHHHH-
-HHHHHHHHHHHHHHHHTT-
-HHHHHHHHHHHHHHHHHH-
-HHHHHHHHHHHHHHHHHH-
-HHHHHHHHHHHHHHHHHH-
-HHHHHHHHHHHHHHHHTT-
-HHHHHHHHHHHHHHHHTT-
-HHHHHHHHHHHHHHHHTT-
-HHHHHHHHHHHHHHHTT--
-HHHHHHHHHHHHHHTTT--
-HHHHHHHHHHHHHHHHS--
-HHHHHHHHHHHHHHHHT--
-HHHHHHHHHHHHHHHHTT-
-HHHHHHHHHHHHHHHTT--
-HHHHHHHHHHHHHHHT---
-HHHHHHHHHHHHHHHSTT-
-HHHHHHHHHHHHHHHHTT-
-HHHHHHHHHHHHHHHHTT-
-HHHHHHHHHHHHHHHHTT-
-HHHHHHHHHHHHHHHHTT-
-HHHHHHHHHHHHHHHHHT-
-HHHHHHHHHHHHHHHHHH-
-HHHHHHHHHHHHHHHHHT-
-HHHHHHHHHHHHHHHHHH-
-HHHHHHHHHHHHHHHHH--
-HHHHHHHHHHHHHHHHHT-
-HHHHHHHHHHHHHHHHTT-
-HHHHHHHHHHHHHHHHHH-
-HHHHHHHHHHHHHHHHTT-
-HHHHHHHHHHHHHHHHHH-
-HHHHHHHHHHHHHHHHHH-
-HHHHHHHHHHHHHHHHTT-
-HHHHHHHHHHHHHHHHHH-
-HHHHHHHHHHHHHHHHTT-
-HHHHHHHHHHHHHHHTT--
-HHHHHHHHHHHHHHHHHH-
-HHHHHHHHHHHHHHHHHH-
-HHHHHHHHHHHHHHHHHH-
-HHHHHHHHHHHHHHHHHH-
-HHHHHHHHHHHHHHHHHH-
-HHHHHHHHHHHHHHHHHH-
-HHHHHHHHHHHHHHHHHT-
-HHHHHHHHHHHHHHHHTT-
-HHHHHHHHHHHHHHHHHT-
-HHHHHHHHHHHHHHHHHT-
-HHHHHHHHHHHHHHHHHT-
-HHHHHHHHHHHHHHHHHH-
-HHHHHHHHHHHHHHHHHH-
-HHHHHHHHHHHHHHHHTT-
-HHHHHHHHHHHHHHHHHH-
-HHHHHHHHHHHHHHHHHH-
-HHHHHHHHHHHHHHHHHH-
-HHHHHHHHHHHHHHHHHH-
-HHHHHHHHHHHHHHHHTT-
-HHHHHHHHHHHHHHHHTT-
-HHHHHHHHHHHHHHHHH--
-HHHHHHHHHHHHHHHHTT-
-HHHHHHHHHHHHHHHHTT-
-HHHHHHHHHHHHHHHHH--
-HHHHHHHHHHHHHHHHHH-
-HHHHHHHHHHHHHHHHHH-
-HHHHHHHHHHHHHHHHHH-
-HHHHHHHHHHHHHHHHHH-
-HHHHHHHHHHHHHHHHTT-
-HHHHHHHHHHHHHHHHHH-
-HHHHHHHHHHHHHHHHHH-
-HHHHHHHHHHHHHHHHHH-
-HHHHHHHHHHHHHHHHHH-
-HHHHHHHHHHHHHHHHTT-
-HHHHHHHHHHHHHHHHHH-
-HHHHHHHHHHHHHHHHHH-
-HHHHHHHHHHHHHHHHTT-
-HHHHHHHHHHHHHHHHHH-
-HHHHHHHHHHHHHHHHHT-
-HHHHHHHHHHHHHHHHHH-
-HHHHHHHHHHHHHHHHHH-
-HHHHHHHHHHHHHHHHHH-
-HHHHHHHHHHHHHHHHHH-
-HHHHHHHHHHHHHHHHHH-
-HHHHHHHHHHHHHHHHHT-
-HHHHHHHHHHHHHHHHHH-
-HHHHHHHHHHHHHHHHHH-
-HHHHHHHHHHHHHHHHH--
-HHHHHHHHHHHHHHHHHH-
-HHHHHHHHHHHHHHHHHH-
-HHHHHHHHHHHHHHHHHH-
-HHHHHHHHHHHHHHHTTT-
-HHHHHHHHHHHHHHHTTT-
-HHHHHHHHHHHHHHGGGT-
-HHHHHHHHHHHHHHHHHH-
-HHHHHHHHHHHHHHHHTT-
-HHHHHHHHHHHHHHHHTT-
-HHHHHHHHHHHHHHHHHH-
-HHHHHHHHHHHHHHHHTT-
-HHHHHHHHHHHHHHHHHH-
-HHHHHHHHHHHHHHHHTT-
-HHHHHHHHHHHHHHHHTT-
-HHHHHHHHHHHHHHHHHH-
-HHHHHHHHHHHHHHHHHH-
-HHHHHHHHHHHHHHHHHH-
-HHHHHHHHHHHHHHHHHT-
-HHHHHHHHHHHHHHHHTT-
-HHHHHHHHHHHHHHHHHT-
-HHHHHHHHHHHHHHHHHH-
-HHHHHHHHHHHHHHHHHH-
-HHHHHHHHHHHHHHHHHH-
-HHHHHHHHHHHHHHHHTT-
-HHHHHHHHHHHHHHHHHH-
-HHHHHHHHHHHHHHHHHH-
-HHHHHHHHHHHHHHHHHH-
-HHHHHHHHHHHHHHHHHH-
-HHHHHHHHHHHHHHHHHH-
-HHHHHHHHHHHHHHHHHH-
-HHHHHHHHHHHHHHHHHH-
-HHHHHHHHHHHHHHHHTT-
-TTHHHHHHHHHHHHHHTT-
-HHHHHHHHHHHHHHHHHH-
-HHHHHHHHHHHHHHHHTT-
-HHHHHHHHHHHHHHHHHT-
-HHHHHHHHHHHHHHHHHH-
-HHHHHHHHHHHHHHHHH--
-HHHHHHHHHHHHHHHTTT-
-HHHHHHHHHHHHHHHHHH-
-HHHHHHHHHHHHHHHHHH-
-HHHHHHHHHHHHHHHHHH-
-HHHHHHHHHHHHHHHHHH-
-HHHHHHHHHHHHHHHHTT-
-HHHHHHHHHHHHHHHHHH-
-HHHHHHHHHHHHHHHHHH-
-HHHHHHHHHHHHHHHHHH-
-HHHHHHHHHHHHHHHHHH-
-HHHHHHHHHHHHHHHHHH-
-HHHHHHHHHHHHHHHHHH-
-HHHHHHHHHHHHHHHHHT-
-HHHHHHHHHHHHHHHHHT-
-HHHHHHHHHHHHHHHHH--
-HHHHHHHHHHHHHHHHHT-
-HHHHHHHHHHHHHHHHHH-
-HHHHHHHHHHHHHHHHTT-
-HHHHHHHHHHHHHHHHHH-
-HHHHHHHHHHHHHHHHTT-
-HHHHHHHHHHHHHHHTTT-
-HHHHHHHHHHHHHHHHTT-
-HHHHHHHHHHHHHHHHTT-
-HHHHHHHHHHHHHHHHHH-
-HHHHHHHHHHHHHHHHTT-
-HHHHHHHHHHHHHHHHHH-
-HHHHHHHHHHHHHHHHHH-
-HHHHHHHHHHHHHHHHTT-
-HHHHHHHHHHHHHHHTTT-
-HHHHHHHHHHHHHHHHTT-
-HHHHHHHHHHHHHHHHHH-
-HHHHHHHHHHHHHHHHHH-
-HHHHHHHHHHHHHHHHTT-
-HHHHHHHHHHHHHHHHHH-
-HHHHHHHHHHHHHHHHHH-
-HHHHHHHHHHHHHHHHHH-
-HHHHHHHHHHHHHHHHHH-
-HHHHHHHHHHHHHHHHTT-
-HHHHHHHHHHHHHHHHHH-
-HHHHHHHHHHHHHHHHTT-
-HHHHHHHHHHHHHHHHHT-
-HHHHHHHHHHHHHHHHHH-
-HHHHHHHHHHHHHHHHTT-
-HHHHHHHHHHHHHHHHHH-
-HHHHHHHHHHHHHHHHTT-
-HHHHHHHHHHHHHHHHHH-
-HHHHHHHHHHHHHHHHTT-
-HHHHHHHHHHHHHHHHHH-
-HHHHHHHHHHHHHHHHTT-
-HHHHHHHHHHHHHHHHH--
-HHHHHHHHHHHHHHHHHH-
-HHHHHHHHHHHHHHHHHH-
-HHHHHHHHHHHHHHHHHH-
-HHHHHHHHHHHHHHHHTT-
-HHHHHHHHHHHHHHHHTT-
-HHHHHHHHHHHHHHTTT--
-HHHHHHHHHHHHHHHHH--
-HHHHHHHHHHHHHHTSS--
-HHHHHHHHHHHHHHTTS--
-HHHHHHHHHHHHHHHHH--
-HHHHHHHHHHHHHHHHT--
-HHHHHHHHHHHHHHHHT--
-HHHHHHHHHHHHHHTTT--
-HHHHHHHHHHHHHHHHT--
-HHHHHHHHHHHHHHHTT--
-HHHHHHHHHHHHHHHHH--
-HHHHHHHHHHHHHHHHH--
-HHHHHHHHHHHHHHHTT--
-HHHHHHHHHHHHHHHHH--
-HHHHHHHHHHHHHHHHH--
-HHHHHHHHHHHHHHHHH--
-HHHHHHHHHHHHHHHTT--
-HHHHHHHHHHHHHHHHT--
-HHHHHHHHHHHHHHHHT--
-HHHHHHHHHHHHHHHHT--
-HHHHHHHHHHHHHHHHT--
-HHHHHHHHHHHHHHHHT--
-HHHHHHHHHHHHHHHHT--
-HHHHHHHHHHHHHHHHS--
-HHHHHHHHHHHHHHHHH--
-HHHHHHHHHHHHHHHHT--
-HHHHHHHHHHHHHHHHH--
-HHHHHHHHHHHHHHHHT--
-HHHHHHHHHHHHHHHTT--
-HHHHHHHHHHHHHHHHH--
-HHHHHHHHHHHHHHHHH--
-HHHHHHHHHHHHHHHHH--
-HHHHHHHHHHHHHHHTT--
-HHHHHHHHHHHHHHHHH--
-HHHHHHHHHHHHHHHHH--
-HHHHHHHHHHHHHHTTT--
-HHHHHHHHHHHHHHHHH--
-HHHHHHHHHHHHHHTTT--
-HHHHHHHHHHHHHHHHT--
-HHHHHHHHHHHHHHHHT--
-HHHHHHHHHHHHHHHH---
-HHHHHHHHHHHHHHHHT--
-HHHHHHHHHHHHHHHHT--
-HHHHHHHHHHHHHHHHH--
-HHHHHHHHHHHHHHHHH--
-HHHHHHHHHHHHHHHHH--
-HHHHHHHHHHHHHHHHH--
-HHHHHHHHHHHHHHHHT--
-HHHHHHHHHHHHHHHHT--
-HHHHHHHHHHHHHHHTT--
-HHHHHHHHHHHHHHHHT--
--HHHHHHHHHHHHHHHH--
-HHHHHHHHHHHHHHHHT--
--HHHHHHHHHHHHHHHH--
-HHHHHHHHHHHHHHHHH--
-HHHHHHHHHHHHHHHTT--
-HHHHHHHHHHHHHHHHT--
-HHHHHHHHHHHHHHHTT--
-HHHHHHHHHHHHHHHHH--
-HHHHHHHHHHHHHHHHT--
-HHHHHHHHHHHHHHHHT--
-HHHHHHHHHHHHHHHHT--
-HHHHHHHHHHHHHHHHT--
-HHHHHHHHHHHHHHHTT--
-HHHHHHHHHHHHHHHTT--
-HHHHHHHHHHHHHHHTT--
-TTHHHHHHHHHHHHHTT--
-HHHHHHHHHHHHHHHTT--
-HHHHHHHHHHHHHHHHT--
-HHHHHHHHHHHHHHHHS--
-HHHHHHHHHHHHHHHTT--
-HHHHHHHHHHHHHHHHT--
-HHHHHHHHHHHHHHHHS--
-HHHHHHHHHHHHHHHHT--
-HHHHHHHHHHHHHHHHT--
-TTHHHHHHHHHHHHHHS--
-HHHHHHHHHHHHHHHTT--
-HHHHHHHHHHHHHHHTT--
-HHHHHHHHHHHHHHHHT--
-HHHHHHHHHHHHHHHTT--
-HHHHHHHHHHHHHHHTT--
-HHHHHHHHHHHHHHHTT--
-HHHHHHHHHHHHHHHTT--
-HHHHHHHHHHHHHHHTS--
-HHHHHHHHHHHHHHHTT--
-HHHHHHHHHHHHHHHHT--
-HHHHHHHHHHHHHHHHS--
--HHHHHHHHHHHHHHHH--
--HHHHHHHHHHHHHHH---
--SHHHHHHHHHHHHHH---
--HHHHHHHHHHHHHHH---
--HHHHHHHHHHHHHHHH--
-TTHHHHHHHHHHHHHHT--
--TTHHHHHHHHHHHHHH--
--THHHHHHHHHHHHHHT--
-TTHHHHHHHHHHHHHTT--
--STHHHHHHHHHHHHHH--
-HHHHHHHHHHHHHHHHH--
-HHHHHHHHHHHHHHHHT--
-HHHHHHHHHHHHHHHTT--
-HHHHHHHHHHHHHHHHH--
-HHHHHHHHHHHHHHHHH--
-HHHHHHHHHHHHHHHHH--
-HHHHHHHHHHHHHHHTT--
-HHHHHHHHHHHHHHHHH--
-HHHHHHHHHHHHHHHHH--
-HHHHHHHHHHHHHHTTS--
-HHHHHHHHHHHHHHHHH--
-HHHHHHHHHHHHHHHTT--
-HHHHHHHHHHHHHHHTT--
-HHHHHHHHHHHHHHHHH--
-HHHHHHHHHHHHHHHHH--
-HHHHHHHHHHHHHHHHH--
-HHHHHHHHHHHHHHTTT--
-HHHHHHHHHHHHHHHHH--
-HHHHHHHHHHHHHHHHH--
-HHHHHHHHHHHHHHHHH--
-HHHHHHHHHHHHHHHHT--
-HHHHHHHHHHHHHHHTT--
-HHHHHHHHHHHHHHHHH--
-HHHHHHHHHHHHHHHHS--
-HHHHHHHHHHHHHHHHT--
-HHHHHHHHHHHHHHHHT--
-HHHHHHHHHHHHHHHHH--
-HHHHHHHHHHHHHHHHT--
-HHHHHHHHHHHHHHHHT--
-HHHHHHHHHHHHHHHTT--
-HHHHHHHHHHHHHHHHH--
-HHHHHHHHHHHHHHHHH--
-HHHHHHHHHHHHHHHHH--
-HHHHHHHHHHHHHHHTT--
-HHHHHHHHHHHHHHHTT--
-HHHHHHHHHHHHHHHHS--
-HHHHHHHHHHHHHHHHH--
-HHHHHHHHHHHHHHHHH--
-HHHHHHHHHHHHHHHHH--
-HHHHHHHHHHHHHHHHH--
-HHHHHHHHHHHHHHHHH--
-HHHHHHHHHHHHHHHTT--
-HHHHHHHHHHHHHHHHH--
-HHHHHHHHHHHHHHHHT--
-HHHHHHHHHHHHHHHHS--
-HHHHHHHHHHHHHHHHH--
-HHHHHHHHHHHHHHHHH--
-HHHHHHHHHHHHHHHHH--
-HHHHHHHHHHHHHHHTT--
-HHHHHHHHHHHHHHHHH--
-HHHHHHHHHHHHHHHHHT-
-HHHHHHHHHHHHHHHHTT-
-HHHHHHHHHHHHHHHHH--
-HHHHHHHHHHHHHHHHH--
-HHHHHHHHHHHHHHHHTT-
-HHHHHHHHHHHHHHHHH--
-HHHHHHHHHHHHHHHHHT-
-HHHHHHHHHHHHHHHHT--
-HHHHHHHHHHHHHHHHH--
-HHHHHHHHHHHHHHHHH--
-HHHHHHHHHHHHHHHHS--
-HHHHHHHHHHHHHHHHH--
-HHHHHHHHHHHHHHHTT--
-HHHHHHHHHHHHHHHHH--
-HHHHHHHHHHHHHHHHT--
-HHHHHHHHHHHHHHHTT--
-HHHHHHHHHHHHHHHTT--
-HHHHHHHHHHHHHHHHS--
-HHHHHHHHHHHHHHHTT--
-HHHHHHHHHHHHHHHTS--
-HHHHHHHHHHHHHHHHT--
-HHHHHHHHHHHHHHHHT--
-HHHHHHHHHHHHHHHHT--
-HHHHHHHHHHHHHHHTT--
-HHHHHHHHHHHHHHHHT--
-HHHHHHHHHHHHHHHHT--
-HHHHHHHHHHHHHHHHH--
-HHHHHHHHHHHHHHHHT--
-HHHHHHHHHHHHHHHHH--
-HHHHHHHHHHHHHHHTT--
-HHHHHHHHHHHHHHHTT--
-HHHHHHHHHHHHHHHTT--
-HHHHHHHHHHHHHHHHT--
-HHHHHHHHHHHHHHHTT--
-HHHHHHHHHHHHHHHTS--
-HHHHHHHHHHHHHHHTT--
-HHHHHHHHHHHHHHHHT--
-HHHHHHHHHHHHHHHHT--
-HHHHHHHHHHHHHHHHT--
-HHHHHHHHHHHHHHHHT--
-HHHHHHHHHHHHHHHHT--
-HHHHHHHHHHHHHHHHT--
-HHHHHHHHHHHHHHHHT--
-HHHHHHHHHHHHHHHHT--
-HHHHHHHHHHHHHHHHS--
-HHHHHHHHHHHHHHHHT--
-HHHHHHHHHHHHHHHHT--
-HHHHHHHHHHHHHHHTT--
-HHHHHHHHHHHHHHHHH--
-HHHHHHHHHHHHHHHHH--
-HHHHHHHHHHHHHHHTS--
-HHHHHHHHHHHHHHHHT--
-HHHHHHHHHHHHHHHTT--
-HHHHHHHHHHHHHHHHS--
-HHHHHHHHHHHHHHHHS--
-HHHHHHHHHHHHHHHHS--
-HHHHHHHHHHHHHHHTT--
-HHHHHHHHHHHHHHHHT--
-HHHHHHHHHHHHHHHHT--
-HHHHHHHHHHHHHHHTT--
-HHHHHHHHHHHHHHHHT--
-HHHHHHHHHHHHHHHTT--
-HHHHHHHHHHHHHHHTT--
-HHHHHHHHHHHHHHHHT--
-HHHHHHHHHHHHHHHHS--
-HHHHHHHHHHHHHHHHT--
-HHHHHHHHHHHHHHHHT--
-HHHHHHHHHHHHHHHTT--
-HHHHHHHHHHHHHHHHS--
-HHHHHHHHHHHHHHHTT--
-HHHHHHHHHHHHHHHTS--
-HHHHHHHHHHHHHHHHH--
-HHHHHHHHHHHHHHHHT--
-HHHHHHHHHHHHHHHHH--
-HHHHHHHHHHHHHHHHS--
-HHHHHHHHHHHHHHHTT--
-HHHHHHHHHHHHHHHHT--
-HHHHHHHHHHHHHHHHT--
-HHHHHHHHHHHHHHHHT--
-HHHHHHHHHHHHHHHHT--
-HHHHHHHHHHHHHHHHH--
-HHHHHHHHHHHHHHHHH--
-HHHHHHHHHHHHHHHHT--
-HHHHHHHHHHHHHHHHT--
-HHHHHHHHHHHHHHHHT--
-HHHHHHHHHHHHHHHHH--
-HHHHHHHHHHHHHHHHT--
-HHHHHHHHHHHHHHHHH--
-HHHHHHHHHHHHHHHTT--
-HHHHHHHHHHHHHHHTT--
-HHHHHHHHHHHHHHHHH--
-HHHHHHHHHHHHHHHHH--
-HHHHHHHHHHHHHHHHH--
-HHHHHHHHHHHHHHHH---
-HHHHHHHHHHHHHHHTS--
-HHHHHHHHHHHHHHHHH--
-HHHHHHHHHHHHHHHHH--
-HHHHHHHHHHHHHHHHT--
-HHHHHHHHHHHHHHHHS--
-HHHHHHHHHHHHHHHTT--
-HHHHHHHHHHHHHHHTT--
-HHHHHHHHHHHHHHHTT--
-HHHHHHHHHHHHHHHHT--
-HHHHHHHHHHHHHHHHH--
-HHHHHHHHHHHHHHHHT--
-HHHHHHHHHHHHHHHHT--
-HHHHHHHHHHHHHHHTT--
-HHHHHHHHHHHHHHHHT--
-HHHHHHHHHHHHHHHHS--
-HHHHHHHHHHHHHHHTT--
-HHHHHHHHHHHHHHHTT--
-HHHHHHHHHHHHHHHTT--
-HHHHHHHHHHHHHHHTT--
-HHHHHHHHHHHHHHHTT--
-HHHHHHHHHHHHHHHHH--
-HHHHHHHHHHHHHHHTT--
-HHHHHHHHHHHHHHHTT--
-HHHHHHHHHHHHHHHHH--
-HHHHHHHHHHHHHHHHH--
-HHHHHHHHHHHHHHHTT--
-HHHHHHHHHHHHHHHHH--
-HHHHHHHHHHHHHHHHH--
-HHHHHHHHHHHHHHHHT--
-HHHHHHHHHHHHHHHHT--
-HHHHHHHHHHHHHHHHH--
-HHHHHHHHHHHHHHHHT--
-HHHHHHHHHHHHHHHHT--
-HHHHHHHHHHHHHHHHH--
-HHHHHHHHHHHHHHHTT--
-HHHHHHHHHHHHHHHHT--
-HHHHHHHHHHHHHHHHT--
-HHHHHHHHHHHHHHHTT--
-HHHHHHHHHHHHHHHHT--
-HHHHHHHHHHHHHHHHH--
-HHHHHHHHHHHHHHHHH--
-HHHHHHHHHHHHHHHHH--
-HHHHHHHHHHHHHHHTT--
-HHHHHHHHHHHHHHHTT--
-HHHHHHHHHHHHHHHTT--
-HHHHHHHHHHHHHHHHH--
-HHHHHHHHHHHHHHHHH--
-HHHHHHHHHHHHHHHHH--
-HHHHHHHHHHHHHHHHH--
-HHHHHHHHHHHHHHHHS--
-HHHHHHHHHHHHHHHTT--
-HHHHHHHHHHHHHHHHT--
-HHHHHHHHHHHHHHHHH--
-HHHHHHHHHHHHHHHTT--
-HHHHHHHHHHHHHHHHH--
-HHHHHHHHHHHHHHHTT--
-HHHHHHHHHHHHHHHHT--
-HHHHHHHHHHHHHHHHS--
-HHHHHHHHHHHHHHHTT--
-HHHHHHHHHHHHHHHHH--
-HHHHHHHHHHHHHHHHT--
-HHHHHHHHHHHHHHHHH--
-HHHHHHHHHHHHHHHHH--
-HHHHHHHHHHHHHHHHH--
-HHHHHHHHHHHHHHHTT--
-HHHHHHHHHHHHHHHTT--
-HHHHHHHHHHHHHHHTS--
-HHHHHHHHHHHHHHHHH--
-HHHHHHHHHHHHHHHTT--
-HHHHHHHHHHHHHHHHH--
-HHHHHHHHHHHHHHHTS--
-HHHHHHHHHHHHHHHHT--
-HHHHHHHHHHHHHHHHH--
-HHHHHHHHHHHHHHHHH--
-HHHHHHHHHHHHHHHHH--
-HHHHHHHHHHHHHHHTT--
-HHHHHHHHHHHHHHHHH--
-HHHHHHHHHHHHHHHHH--
-HHHHHHHHHHHHHHHTT--
-HHHHHHHHHHHHHHHTT--
-HHHHHHHHHHHHHHHHH--
-HHHHHHHHHHHHHHHTT--
-HHHHHHHHHHHHHHHHH--
-HHHHHHHHHHHHHHHHH--
-HHHHHHHHHHHHHHHHH--
-HHHHHHHHHHHHHHHSS--
-HHHHHHHHHHHHHHHTT--
-HHHHHHHHHHHHHHHHH--
-HHHHHHHHHHHHHHHHH--
-HHHHHHHHHHHHHHTTT--
-HHHHHHHHHHHHHHHTT--
-HHHHHHHHHHHHHHHTT--
-HHHHHHHHHHHHHHHTT--
-HHHHHHHHHHHHHHTTT--
-HHHHHHHHHHHHHHHTS--
-HHHHHHHHHHHHHHHHS--
-HHHHHHHHHHHHHHHTT--
-HHHHHHHHHHHHHHHHH--
-HHHHHHHHHHHHHHHTT--
-HHHHHHHHHHHHHHHTS--
-HHHHHHHHHHHHHHHTT--
-HHHHHHHHHHHHHHHTS--
-HHHHHHHHHHHHHHHHH--
-HHHHHHHHHHHHHHHH---
-TTHHHHHHHHHHHHHTS--
-HHHHHHHHHHHHHHHHT--
-HHHHHHHHHHHHHHHHT--
-HHHHHHHHHHHHHHHHS--
-HHHHHHHHHHHHHHHH---
-HHHHHHHHHHHHHHHHS--
-HHHHHHHHHHHHHHHTT--
-HHHHHHHHHHHHHHHHT--
-HHHHHHHHHHHHHHHHT--
-HHHHHHHHHHHHHHHHS--
-HHHHHHHHHHHHHHHH---
-HHHHHHHHHHHHHHHH---
-HHHHHHHHHHHHHHHHT--
-HHHHHHHHHHHHHHHHT--
-HHHHHHHHHHHHHHHHH--
-TTHHHHHHHHHHHHHHH--
-HHHHHHHHHHHHHHHTT--
-HHHHHHHHHHHHHHHHT--
-HHHHHHHHHHHHHHHHT--
-HHHHHHHHHHHHHHHHT--
-HHHHHHHHHHHHHHHHH--
-HHHHHHHHHHHHHHHHH--
-HHHHHHHHHHHHHHHHH--
-HHHHHHHHHHHHHHHHH--
-HHHHHHHHHHHHHHHTT--
-HHHHHHHHHHHHHHHHH--
-HHHHHHHHHHHHHHHHT--
-HHHHHHHHHHHHHHHHH--
-HHHHHHHHHHHHHHHHH--
-HHHHHHHHHHHHHHTTT--
-HHHHHHHHHHHHHHHTT--
-HHHHHHHHHHHHHHHHT--
-HHHHHHHHHHHHHHHTT--
-HHHHHHHHHHHHHHTTS--
-HHHHHHHHHHHHHHHTT--
-HHHHHHHHHHHHHHHHT--
-HHHHHHHHHHHHHHHHS--
-HHHHHHHHHHHHHHHHH--
-HHHHHHHHHHHHHHTTS--
-HHHHHHHHHHHHHHHHH--
-HHHHHHHHHHHHHHHHH--
-HHHHHHHHHHHHHHHHT--
-HHHHHHHHHHHHHHHHS--
-HHHHHHHHHHHHHHHHT--
-HHHHHHHHHHHHHHHTT--
-HHHHHHHHHHHHHHHTT--
-HHHHHHHHHHHHHHHTT--
-HHHHHHHHHHHHHHHTT--
-HHHHHHHHHHHHHHHHH--
-HHHHHHHHHHHHHHHT---
-HHHHHHHHHHHHHHHT---
-HHHHHHHHHHHHHHHS---
-HHHHHHHHHHHHHHT----
-HHHHHHHHHHHHHHHT---
-HHHHHHHHHHHHHHHTT--
-HHHHHHHHHHHHHHHHT--
-HHHHHHHHHHHHHHHHH--
-HHHHHHHHHHHHHHHHH--
-HHHHHHHHHHHHHHHHH--
-HHHHHHHHHHHHHHHTS--
-HHHHHHHHHHHHHHHHH--
-HHHHHHHHHHHHHHHTT--
-HHHHHHHHHHHHHHHTS--
-HHHHHHHHHHHHHHHHT--
-HHHHHHHHHHHHHHHSS--
-HHHHHHHHHHHHHHHHH--
--HHHHHHHHHHHHHTTS--
-HHHHHHHHHHHHHHTTS--
--HHHHHHHHHHHHHHHH--
--HHHHHHHHHHHHTSSS--
-HHHHHHHHHHHHHTTSS--
-HHHHHHHHHHHHHTTSS--
-HHHHHHHHHHHHHHTSS--
-HHHHHHHHHHHHHHHTS--
-HHHHHHHHHHHHHTTSS--
-HHHHHHHHHHHHHHTTS--
-HHHHHHHHHHHHHHGGG--
-HHHHHHHHHHHHHHHTT--
-TTHHHHHHHHHHHHHTT--
-HHHHHHHHHHHHHHHHH--
-HHHHHHHHHHHHHHHTT--
-HHHHHHHHHHHHHHHHH--
-HHHHHHHHHHHHHHHHH--
-HHHHHHHHHHHHHHHTT--
-HHHHHHHHHHHHHHHHH--
-HHHHHHHHHHHHHHHHH--
-HHHHHHHHHHHHHHHHH--
-HHHHHHHHHHHHHHHHS--
-HHHHHHHHHHHHHHHTT--
-HHHHHHHHHHHHHHHHS--
-HHHHHHHHHHHHHHHHH--
-HHHHHHHHHHHHHHHHS--
-HHHHHHHHHHHHHHHHH--
-HHHHHHHHHHHHHHHHH--
-HHHHHHHHHHHHHHHTT--
-HHHHHHHHHHHHHHHHH--
-HHHHHHHHHHHHHHHHS--
-HHHHHHHHHHHHHHHHH--
-HHHHHHHHHHHHHHHTT--
-HHHHHHHHHHHHHHHTT--
-HHHHHHHHHHHHHHHHS--
-HHHHHHHHHHHHHHHHT--
-HHHHHHHHHHHHHHHTT--
-HHHHHHHHHHHHHHTTS--
-HHHHHHHHHHHHHHHHT--
-HHHHHHHHHHHHHHHTS--
-HHHHHHHHHHHHHHTTS--
-HHHHHHHHHHHHHHHHH--
-HHHHHHHHHHHHHHHHS--
-HHHHHHHHHHHHHHHHT--
-HHHHHHHHHHHHHHHHT--
-HHHHHHHHHHHHHHHHS--
-HHHHHHHHHHHHHHTTS--
-HHHHHHHHHHHHHHHHH--
-HHHHHHHHHHHHHHHHH--
-HHHHHHHHHHHHHHTTS--
-HHHHHHHHHHHHHHHHH--
-HHHHHHHHHHHHHHHTT--
-HHHHHHHHHHHHHHHHH--
-HHHHHHHHHHHHHHHTT--
-HHHHHHHHHHHHHHHHT--
-HHHHHHHHHHHHHHHHH--
-HHHHHHHHHHHHHHHTT--
-HHHHHHHHHHHHHHHHH--
-HHHHHHHHHHHHHHHHH--
-HHHHHHHHHHHHHHHHS--
-HHHHHHHHHHHHHHHHS--
-HHHHHHHHHHHHHHHHT--
-HHHHHHHHHHHHHHHHS--
-HHHHHHHHHHHHHHTTS--
-HHHHHHHHHHHHHHHHS--
-HHHHHHHHHHHHHHHTT--
-HHHHHHHHHHHHHHHTT--
-HHHHHHHHHHHHHHHHH--
-HHHHHHHHHHHHHHHHH--
-HHHHHHHHHHHHHHHHH--
-HHHHHHHHHHHHHHHHH--
-HHHHHHHHHHHHHHHHH--
-HHHHHHHHHHHHHHHHH--
-HHHHHHHHHHHHHHHHH--
-HHHHHHHHHHHHHHHHS--
-HHHHHHHHHHHHHHTTS--
-HHHHHHHHHHHHHHHHS--
-HHHHHHHHHHHHHHHHS--
-HHHHHHHHHHHHHHHHT--
-HHHHHHHHHHHHHHHTT--
-HHHHHHHHHHHHHHHHH--
-HHHHHHHHHHHHHHHTT--
-HHHHHHHHHHHHHHTTS--
-HHHHHHHHHHHHHHHHH--
-HHHHHHHHHHHHHHHHS--
-HHHHHHHHHHHHHHHTT--
-HHHHHHHHHHHHHHHHH--
-HHHHHHHHHHHHHHHTT--
-HHHHHHHHHHHHHHHTT--
-HHHHHHHHHHHHHHHHH--
-HHHHHHHHHHHHHHHHH--
-HHHHHHHHHHHHHHHHH--
-HHHHHHHHHHHHHHHHH--
--HHHHHHHHHHHHHHHH--
-HHHHHHHHHHHHHHHHH--
-HHHHHHHHHHHHHHHHH--
-HHHHHHHHHHHHHHTTT--
-HHHHHHHHHHHHHHHHH--
-HHHHHHHHHHHHHHHHH--
-HHHHHHHHHHHHHHHHH--
-HHHHHHHHHHHHHHHHH--
-HHHHHHHHHHHHHHHTT--
-HHHHHHHHHHHHHHHTS--
-HHHHHHHHHHHHHHTTS--
-HHHHHHHHHHHHHHHTT--
-HHHHHHHHHHHHHHTSS--
-HHHHHHHHHHHHHHTTS--
-HHHHHHHHHHHHHHHTT--
-HHHHHHHHHHHHHHT-S--
-HHHHHHHHHHHHHHHTT--
-HHHHHHHHHHHHHTTSS--
-HHHHHHHHHHHHHHHTT--
-HHHHHHHHHHHHHHHTT--
-HHHHHHHHHHHHHHHHS--
-HHHHHHHHHHHHHHHT---
-HHHHHHHHHHHHHHHTT--
-HHHHHHHHHHHHHHHTS--
-HHHHHHHHHHHHHHTTS--
-HHHHHHHHHHHHHHHHT--
-HHHHHHHHHHHHHHHTT--
-HHHHHHHHHHHHHHHTT--
-HHHHHHHHHHHHHHHTT--
-HHHHHHHHHHHHHHHHS--
-HHHHHHHHHHHHHHHHS--
-HHHHHHHHHHHHHTTSS--
-HHHHHHHHHHHHHHTT---
-HHHHHHHHHHHHHHHHS--
-HHHHHHHHHHHHHHHT---
-HHHHHHHHHHHHHHHH---
-HHHHHHHHHHHHHHHH---
--HHHHHHHHHHHHHHHS--
-HHHHHHHHHHHHHHTTS--
-HHHHHHHHHHHHHHHHS--
-HHHHHHHHHHHHHHTTS--
-HHHHHHHHHHHHHHHHH--
-HHHHHHHHHHHHHHHHT--
-HHHHHHHHHHHHHHHHS--
-HHHHHHHHHHHHHHHTT--
-HHHHHHHHHHHHHHHTT--
-TTTHHHHHHHHHHHHHT--
-HHHHHHHHHHHHHHHHT--
-HHHHHHHHHHHHHHHHH--
-HHHHHHHHHHHHHHTTS--
-HHHHHHHHHHHHHHHHH--
-HHHHHHHHHHHHHHHTT--
-HHHHHHHHHHHHHHHTT--
-HHHHHHHHHHHHHHHHH--
-HHHHHHHHHHHHHHHHH--
-HHHHHHHHHHHHHHHHS--
-HHHHHHHHHHHHHHHTT--
-HHHHHHHHHHHHHHHTT--
-HHHHHHHHHHHHHHHHT--
-HHHHHHHHHHHHHHHHS--
-HHHHHHHHHHHHHHHTT--
-HHHHHHHHHHHHHHHTT--
-HHHHHHHHHHHHHHHHT--
-HHHHHHHHHHHHHHHHH--
-HHHHHHHHHHHHHHHHS--
-HHHHHHHHHHHHHHHHH--
-HHHHHHHHHHHHHHHTT--
-HHHHHHHHHHHHHHHHT--
-HHHHHHHHHHHHHHHHS--
-HHHHHHHHHHHHHHHTT--
-HHHHHHHHHHHHHHHHT--
-HHHHHHHHHHHHHHHTT--
-HHHHHHHHHHHHHHHHT--
-HHHHHHHHHHHHHHHHS--
-HHHHHHHHHHHHHHHHH--
-HHHHHHHHHHHHHHHHH--
-HHHHHHHHHHHHHHHHH--
-HHHHHHHHHHHHHHHHH--
-HHHHHHHHHHHHHHHHH--
-HHHHHHHHHHHHHHHHH--
-TTHHHHHHHHHHHHHHT--
-HHHHHHHHHHHHHHHHT--
-HHHHHHHHHHHHHHHTT--
-HHHHHHHHHHHHHHHHH--
-HHHHHHHHHHHHHHHHS--
-HHHHHHHHHHHHHHHHH--
-HHHHHHHHHHHHHHHHH--
-HHHHHHHHHHHHHHHTT--
-HHHHHHHHHHHHHHHTT--
-HHHHHHHHHHHHHHHTT--
-HHHHHHHHHHHHHHHHH--
-HHHHHHHHHHHHHHHHH--
-HHHHHHHHHHHHHHHHH--
-HHHHHHHHHHHHHHHHH--
-HHHHHHHHHHHHHHHHH--
-HHHHHHHHHHHHHHHHH--
-HHHHHHHHHHHHHHHTT--
-HHHHHHHHHHHHHHTTT--
-HHHHHHHHHHHHHHTTS--
-HHHHHHHHHHHHHHHTT--
-HHHHHHHHHHHHHHTTT--
-HHHHHHHHHHHHHHHHH--
-HHHHHHHHHHHHHHHHT--
-HHHHHHHHHHHHHHHTS--
-HHHHHHHHHHHHHHHHH--
-HHHHHHHHHHHHHHHHH--
-HHHHHHHHHHHHHHHHH--
-HHHHHHHHHHHHHHHTT--
-HHHHHHHHHHHHHHHTT--
-HHHHHHHHHHHHHHHHH--
-HHHHHHHHHHHHHHHTT--
-HHHHHHHHHHHHHHHTT--
-HHHHHHHHHHHHHHHHH--
-HHHHHHHHHHHHHHHTS--
-HHHHHHHHHHHHHHHHH--
-HHHHHHHHHHHHHHHHH--
-HHHHHHHHHHHHHHHHH--
-HHHHHHHHHHHHHHHTT--
-HHHHHHHHHHHHHHHHH--
-HHHHHHHHHHHHHHHTT--
-HHHHHHHHHHHHHHHHH--
-HHHHHHHHHHHHHHTTS--
-HHHHHHHHHHHHHHHTT--
-HHHHHHHHHHHHHHHTT--
-HHHHHHHHHHHHHHHTT--
-HHHHHHHHHHHHHHHTT--
-HHHHHHHHHHHHHHHHT--
-HHHHHHHHHHHHHHHHS--
-HHHHHHHHHHHHHHHHT--
-HHHHHHHHHHHHHHHHH--
-HHHHHHHHHHS-HHHHT--
-HHHHHHHHHHHTHHHHS--
-HHHHHHHHHHHTHHHHS--
-HHHHHHHHHHH-HHHH---
-HHHHHHHHHHTTHHHHS--
-HHHHHHHHHHHSHHHHS--
-HHHHHHHHHHH-HHHHS--
-HHHHHHHHHHTTHHHHS--
-HHHHHHHHHHSSHHHHS--
-HHHHHHHHHHTTHHHHS--
-HHHHHHHHTTT-HHHHS--
-HHHHHHHHHTT-HHHHS--
--HHHHHHHTTS-HHHHS--
-HHHHHHHGGGS-HHHHS--
-HHHHHHHHHHTTHHHHS--
-HHHHHHHHHHTTHHHHS--
-HHHHHHHHHHHSGGGTS--
-HHHHHHHHHHHTHHHHS--
-HHHHHHHHHHHTHHHHS--
-HHHHHHHHHHHTHHHHS--
-HHHHHHHHHHHTGGGTS--
-HHHHHHHHHHHT-TTTS--
-HHHHHHHHHHTTGGGTS--
-HHHHHHHHHHHTGGGTS--
-HHHHHHHHHHHHGGGSS--
-HHHHHHHHHHHTHHHHS--
-HHHHHHHHHHHTGGGTS--
-HHHHHHHHHHHHHHHHS--
-HHHHHHHHHHHSHHHHS--
-HHHHHHHHHHHHGGGSS--
-HHHHHHHHHHHHHHHHS--
-HHHHHHHHHHTTHHHHS--
-HHHHHHHHHHTTHHHHS--
-HHHHHHHHHHHTHHHH---
-HHHHHHHHHHHSHHHH---
-HHHHHHHHHHHTHHHHS--
-HHHHHHHHHHHTGGGTS--
-HHHHHHHHHHHTGGGTS--
-HHHHHHHHHHTTGGGT---
-HHHHHHHHHHHTHHHHS--
-HHHHHHHHHHTTHHHH---
-HHHHHHHHHHTTHHHHS--
-HHHHHHHHHHHHTTTTS--
-HHHHHHHHHHTTGGGTS--
-HHHHHHHHHHTTHHHH---
-HHHHHHHHHTT-GGGTS--
-HHHHHHHHHHT-HHHHS--
-HHHHHHHHHHTTHHHHS--
-HHHHHHHHHHTTHHHH---
-HHHHHHHHHHTTGGGTS--
-HHHHHHHHHTT-HHHHS--
-HHHHHHHHHHHHHHHHS--
-HHHHHHHHHTT-GGGTS--
-HHHHHHHHHTT-HHHHS--
-HHHHHHHHHTTTHHHHS--
-HHHHHHHHHHHSHHHHS--
-HHHHHHHHHHTSGGGTS--
-HHHHHHHHHHTSHHHHS--
-HHHHHHHHHHHSHHHHS--
-HHHHHHHHHHTSHHHHS--
-HHHHHHHHHHTTHHHHS--
-HHHHHHHHHHTTHHHH---
-HHHHHHHHHHTTHHHHS--
-HHHHHHHHHHTTHHHHS--
-HHHHHHHHHHTTHHHHS--
-HHHHHHHHHHTTHHHHS--
-HHHHHHHHHHHHHHHHS--
-HHHHHHHHHHTTHHHHS--
-HHHHHHHHHHTTHHHHS--
-HHHHHHHHHHHHHHHHS--
-HHHHHHHHHHTTGGGTS--
-HHHHHHHHHTTTHHHHS--
-HHHHHHHHHTTTGGGTS--
-HHHHHHHHHHHHHHHHS--
-HHHHHHHHHHTTHHHHS--
-HHHHHHHHHHTTHHHH---
-HHHHHHHHHHTTTTTTS--
-HHHHHHHHHHTTHHHH---
-HHHHHHHHHHHHGGGT---
-HHHHHHHHTTSSGGGTS--
-HHHHHHHHTTSSHHHHS--
-HHHHHHHHTTTTHHHHS--
-HHHHHHHHTTTTTTTSS--
-HHHHHHHHHHTTHHHHS--
-HHHHHHHHTTTTHHHHS--
-HHHHHHHHTTSSGGGTS--
-HHHHHHHHTTTTTGGGS--
-HHHHHHHHHTTTTTTTS--
-HHHHHHHHHTTTHHHHS--
-HHHHHHHHHTTTHHHHS--
-HHHHHHHHHTTTGGGT---
-HHHHHHHHHTTTHHHH---
-HHHHHHHHHHTTHHHHS--
-HHHHHHHHHHTTHHHH---
-HHHHHHHHHTTTHHHH---
-HHHHHHHHHTTTHHHHS--
-HHHHHHHHHGGGHHHHS--
-HHHHHHHHTSTTTTTS---
-HHHHHHHHHTSSHHHHS--
-HHHHHHHHTTTTGGGT---
-HHHHHHHHTTTTGGGTS--
-HHHHHHHTT-TTHHHHS--
-HHHHHHHHTTTTHHHHS--
-HHHHHHHHHTTTHHHHS--
-HHHHHHHHHHTTTTTSS--
-HHHHHHHHHTSSHHHHS--
-HHHHHHHTTTTTGGGT---
-HHHHHHHHHHTTGGGT---
-HHHHHHHHTTSSGGGTS--
-HHHHHHHHHTTTHHHH---
-HHHHHHHHHTTTHHHH---
-HHHHHHHHTTTTHHHH---
-HHHHHHHTTTTTHHHH---
-HHHHHHHHHHSSHHHH---
-HHHHHHHHHHTTGGGT---
-HHHHHHHHHHSSGGGT---
-HHHHHHHHHTTTHHHH---
-HHHHHHHHTTTTGGGT---
-HHHHHHHHHSTTHHHH---
-HHHHHHHHHTSSHHHH---
-HHHHHHHHTTTTTTTS---
-HHHHHHHHHTTTTTTS---
-HHHHHHHHTTSSTTTS---
-HHHHHHHHHTTTTTTTS--
-HHHHHHHHHSTTTTTSS--
-HHHHHHHHTTTTTTTSS--
-HHHHHHHHTTTTTTTS---
-HHHHHHHHHTTTTTTS---
-HHHHHHHHHSTTTTTS---
-HHHHHHHHHTTTTTTS---
-HHHHHHHHTTTTTTTS---
-HHHHHHHHTTTTTTTS---
-HHHHHHTTTSTTTTTT---
-HHHHHHGGG-TTGGGGS--
-HHHHHHGGGGTTGGGT---
-HHHHHHHTT-SSHHHH---
-HHHHHHHTT--SSTTT---
-HHHHHHHTT--SGGGT---
--HHHHHHTT--SHHHHS--
-HHHHHHHTT-SSTTTTS--
-HHHHHHHH---STTTTS--
-HHHHHHHHT--STTTTS--
-HHHHHHHTT-SSTTTTS--
-HHHHHHHHT-SSTTTTS--
-HHHHHHHHT-SSTTTTS--
-HHHHHHHHT--STTTTS--
-HHHHHHHHT-SSTTTTS--
-HHHHHHHHT-SSTTTTS--
-HHHHHHHHT-SSTTTTS--
-HHHHHHHTT-SSTTTTS--
-HHHHHHHTT-SSTTTT---
-HHHHHHHHS-SSTTTTS--
-HHHHHHHHT-SSTTTTS--
-HHHHHHHHT-SSTTTTS--
-HHHHHHHHH--STTTTS--
-HHHHHHHHH-SSTTTT---
-HHHHHHHTT-SSTTTT---
-HHHHHHHHT-SSTTTTS--
-HHHHHHHTT-SSTTTTS--
-HHHHHHHHT-SSTTTTS--
-HHHHHHHHT--STTTT---
-HHHHHHHHT-SSTTTTS--
-HHHHHHHHH-SSTTTS---
-HHHHHHHHT-SSTTTT---
-HHHHHHHTT-SSTTTT---
-HHHHHHHHH-SSTTTS---
-HHHHHHHHH--STTTT---
-HHHHHHHHS-SSTTTT---
-TTHHHHHHT-SSGGGT---
-HHHHHHHHT-SSTTTT---
-HHHHHHHHH--STTTT---
-HHHHHHHHH-SSTTTS---
-HHHHHHHHH-SSTTTS---
-HHHHHHHHH--STTTS---
-HHHHHHHHHTTSTTTT---
-HHHHHHHHH--STTTTS--
-HHHHHHHHH-SSTTTSS--
-HHHHHHHHH-SSTTTT---
-HHHHHHHHH-SSTTTTS--
-HHHHHHHHHTTSTTTTS--
-HHHHHHHHH--STTTS---
-HHHHHHHHH-SSTTTT---
-HHHHHHHHT-SSTTTTS--
-HHHHHHHHTSSSTTTTS--
-HHHHHHHHHSSSTTTTS--
-HHHHHHHHH-SSTTTTS--
-HHHHHHHHH--STTTTS--
-HHHHHHHHT-SSTTTTS--
-HHHHHHHHH-SSTTTTS--
-HHHHHHHHH-SSTTTTS--
-HHHHHHHHHTTSTTTTS--
-HHHHHHHTT-SSTTTTS--
-HHHHHHHHH-SSTTTTS--
-HHHHHHHHH-SSTTTTS--
-HHHHHHHHTSSSTTTTS--
-HHHHHHHHHSSSTTTT---
-HHHHHHHHSSSSTTTT---
-HHHHHHHHHSSSTTTT---
-HHHHHHHTTSSSTTTT---
-HHHHHHHHHTSSTTTT---
-HHHHHHHHHTSSTTTTS--
-HHHHHHHTT-SSTTTTS--
-HHHHHHHHTTSSTTTTS--
-HHHHHHHHHTTSTTTTS--
-HHHHHHHHH-SSTTTTS--
-HHHHHHHHT-SSTTTTS--
-HHHHHHHHTTSSTTTTS--
-HHHHHHHHHTSSTTTTS--
-HHHHHHHHTTSSTBTTSB-
-HHHHHHHHHTTSTBTTSB-
-HHHHHHHTTSSSTTTTS--
-HHHHHHHHTSSSTTTTS--
-TTHHHHHHHSSSTTTTS--
-HHHHHHHHTTSSTTTTS--
-HHHHHHHHTTTTTTTTS--
-HHHHHHHHHTTTTBTTSB-
-HHHHHHHHTTTTTTTTS--
-HHHHHHHHTTTTTTTTS--
-HHHHHHHHHTTTTTTTS--
-HHHHHHHHTTTTTTTTS--
-HHHHHHHHHSTTTBTTSB-
-HHHHHHHHHTTTTBTTSB-
-HHHHHHHHHSTTTTTTS--
-HHHHHHHHHTTTTTTTS--
-HHHHHHHHHSTTTBTTSB-
-HHHHHHHHHTTTTBTTSB-
-HHHHHHHHHSTTTTTTS--
-HHHHHHHHTTSSTTTTS--
-HHHHHHHHHSSSTBTTSB-
-HHHHHHHHHTSSTTTTS--
-HHHHHHHHHSTTTTTTS--
-HHHHHHHHHTTTTTTTS--
-HHHHHHHHHSTTTTTTS--
-HHHHHHHHHSTTTTTTS--
-HHHHHHHHHSTTTTTTS--
-HHHHHHHHH-TTTBTTSB-
-HHHHHHHHHSTTTTTTS--
-HHHHHHHHHSTTTBTTSB-
-HHHHHHHHH-TTTTTTS--
-HHHHHHHHHSTTTBTTSB-
-HHHHHHHHHSTTTBTTSB-
-HHHHHHHHHSTTTTTTS--
-HHHHHHHHHSTTTTTTS--
-HHHHHHHHH-TTTTTTS--
-HHHHHHHHH-TTTTTTS--
-HHHHHHHHHSTTTBTTSB-
-HHHHHHHHH-TTTBTTSB-
-HHHHHHHHHSTTTBTTSB-
-HHHHHHHHHSTTTTTTS--
-HHHHHHHHHSTTTTTTS--
-HHHHHHHHHSTTTTTSS--
-HHHHHHHHHSTTTTTTS--
-HHHHHHHHH-TTTTTTS--
-HHHHHHHHH-SSTTTTS--
-HHHHHHHHH-SSTTTTS--
-HHHHHHTTT-SSTTTTS--
-HHHHHHHHH-SSTTTT---
-HHHHHHHHH-SSTBTTSB-
-HHHHHHHHH-SSTTTTS--
-HHHHHHHHH-SSTTTTS--
-HHHHHHHHH-SSTTTTS--
-HHHHHHHTT-SSTTTTS--
-HHHHHHHHH-SSTTTTS--
-HHHHHHHHH-SSTBTTSB-
-HHHHHHHHH-SSTTTTS--
-HHHHHHHHH-SSTTTTS--
-HHHHHHHTT-SSTTTTS--
-HHHHHHHHH-SSTTTTS--
-HHHHHHHHH-SSTTTTS--
-HHHHHHHHH-SSTTTTS--
-HHHHHHHHH-SSTTTTS--
-HHHHHHTTT-SSTTTTS--
-HHHHHHHHH-SSTTTTS--
-HHHHHHHHH-SSTTTTS--
-HHHHHHTTT-SSTTTTS--
-HHHHHHHHH-SSTTTTS--
-HHHHHHHTT-SSTTTTS--
--HHHHHHHH-SSTTTTS--
-HHHHHHHHH-SSTTTT---
-HHHHHHHHH-SSTTTTS--
-HHHHHHHHH-SSTTTTS--
-HHHHHHHTT-SSTTTTS--
-HHHHHHHHH-SSTBTTSB-
-HHHHHHHHH-SSTTTTS--
-HHHHHHHTT-SSTTTTS--
-HHHHHHHHH-SSTTTTS--
-HHHHHHHHH-SSTBTTSB-
-HHHHHHHTTSSSTTTTS--
-HHHHHHTTT-SSTTTTS--
-HHHHHHHHH-SSTTTTS--
-HHHHHHHHH-SSTTTTS--
--HHHHHHTT-SSTTTTS--
--HHHHHHHH-SSTTTT---
--HHHHHHHH-SSTTTTS--
--HHHHHHHH-SSTTTTS--
--HHHHHHHH-SSTTTTS--
--HHHHHHHH-SSTTTTS--
--HHHHHHTT-SSTTTTS--
--HHHHHHHH-SSTTTTS--
--HHHHHHTT-SSTTTTS--
--HHHHHHHH-SSTTTTS--
--HHHHHHHH-SSTTTT---
--HHHHHHHH-SSTTTTS--
--HHHHHHTT-SSTTTTS--
--HHHHHHTT-SSTTTTS--
--HHHHHHHH-SSTTTTS--
--HHHHHHHH-SSTTTTS--
--HHHHHHTT-SSTTTT---
--HHHHHHTT-SSTTTT---
--HHHHHHHH-SSTTTTS--
--HHHHHHTT-SSTTTTS--
--HHHHHHHH-SSTTTTS--
--HHHHHHTT-SSTTTTS--
--HHHHHTTT-SSTTTTS--
--HHHHHHHH-SSTTTTS--
--HHHHHHTT-SSTTTTS--
--HHHHHHTT-SSTTTTS--
--HHHHHHHH-SSTTTTS--
--HHHHHHHH-SSTBTTSB-
--HHHHHHTT-SSTTTTS--
--HHHHHHHH-SSTTTTS--
--HHHHHHHH-SSTTTT---
--HHHHHHHH-SSTTTTS--
--HHHHHHHH-SSTTTTS--
--HHHHHHTT-SSTTTTS--
--HHHHHHTT-SSTTTTS--
--HHHHHHHH-SSTTTTS--
--HHHHHHHH-SSTTTTS--
--HHHHHHHH-SSTTTT---
--HHHHHHHH-SSTBTT-B-
--HHHHHHHHSSSTTTTS--
--HHHHHHHH-SSTTTTS--
--HHHHHHHH-SSTTTTS--
--HHHHHHHH-SSTTTTS--
--HHHHHHHH-SSTTTTS--
--HHHHHTTT-SSTTTTS--
--HHHHHHHH-SSTTTTS--
--HHHHHHHH-SSTTTTS--
--HHHHHHHH-SSTBTTSB-
--HHHHHHHH-SSTBTTSB-
--HHHHHHHH-SSTTTT---
--HHHHHHTT-SSTTTTS--
--HHHHHHHH-SSTTTTS--
--HHHHHHHH-SSTTTTS--
--HHHHHHHH-SSTTTTS--
--HHHHHHHH-SSTBTTSB-
--HHHHHHHH-SSTTTTS--
--HHHHHHHH-SSTTTTS--
--HHHHHHHH-SSTBTTSB-
--HHHHHHHH-SSTBTTSB-
--HHHHHHHH-SSTTTTS--
--HHHHHTTT-SSTTTTS--
--HHHHHHTT-SSTTTTS--
--HHHHHHTT-SSTTTTS--
--HHHHHHHH-SSTTTTS--
--HHHHHHHH-SSTTTTS--
--HHHHHHHHSSSTBTTSB-
--HHHHHTTT-SSTBTTSB-
--HHHHHHHH-SSTTTTS--
-THHHHHHTT-SSTTTTS--
--HHHHHHHH-SSTTTT---
--HHHHHTTT-SSTBTTSB-
--HHHHHTTT-SSTBTTSB-
--HHHHHHHH-SSTTTTS--
--HHHHHHHH-SSTTTTS--
--HHHHHHTT-SSTTTTS--
--HHHHHHHHSSSTTTTS--
-THHHHHHHH-SSTTTTS--
--HHHHHHHH-SSTTTTS--
-THHHHHHTT-SSTTTTS--
--HHHHHTTT-SSTTTTS--
--HHHHHTTTSSSTTTTS--
--HHHHHHHH-SSTBTTSB-
--HHHHHHHH-SSTTTTS--
--HHHHHHTT-SSTTTTS--
--HHHHHHTT-SSTTTTS--
--HHHHHTTT-SSTTTTS--
--HHHHHHHH-SSTBTTSB-
--HHHHHHHH-SSTTTT---
--HHHHHHHH-SSTBTTSB-
--HHHHHHHH-SSTTTTS--
--HHHHHHTT-SSTTTTS--
--HHHHHHTT-SSTTTTS--
--HHHHHHHH-SSTBTTSB-
--HHHHHHHH-SSTBTTSB-
--HHHHHHTT-SSTBTTSB-
--HHHHHHTT-SSTTTTS--
--HHHHHHTT-SSTBTTSB-
--HHHHHHHH-SSTBTTSB-
--HHHHHTTT-SSTBTTSB-
-THHHHHHHH-SSTTTTS--
--HHHHHHHH-SSTTTTS--
---HHHHHHHSSSTTTTS--
--HHHHHTTT-SSTTTTS--
--HHHHHHHH-SSTBTTSB-
--HHHHHHTT-SSTTTTS--
--HHHHHHTT-SSTBTTSB-
--HHHHHHTT-SSTTTTS--
--HHHHHHHH-SSTTTTS--
--HHHHHHHHSSSTTTTS--
--HHHHHHHHSSSTTTTS--
--HHHHHHHH-SSTTTTS--
--HHHHHHTT-SSTTTTS--
--HHHHHHHH-SSTBTTSB-
--HHHHHHTT-SSTTTTS--
--HHHHHTTT-SSTTTTS--
--HHHHHHTT-SSTTTTS--
--HHHHHHHH-SSTTTTS--
--HHHHHHHT-SSTTTTS--
--HHHHHTTT-SSTTTTS--
--HHHHHHHT-SSTTTTS--
--HHHHHHHT-SSTBTT-B-
--HHHHHHHT-SSTTTTS--
--HHHHHHHT-SSTBTTSB-
--HHHHHTTT-SSTBTTSB-
--HHHHTTTT--STTTTS--
--HHHHHHHT-SSTTTTS--
--HHHHHHHT--STTTTS--
--HHHHTTTT-SSTTTTS--
--HHHHHHHT-SSTBTTSB-
--HHHHHHHT-SSTTTTS--
--HHHHHHHT-SSTTTTS--
--HHHHHHHT-SSTTTTS--
--HHHHHHHT-SSTTTTS--
-THHHHHHHT-TTTTTTS--
--HHHHHHHS-TTTBTTSB-
--HHHHHHHTSTTTTTTS--
--HHHHHHHS-TTTBTTSB-
--HHHHHHHT-SSTBTTSB-
--HHHHHHHS-TTTTTTS--
--HHHHHHHT-TTTTTTS--
--HHHHHHHT-TTTBTTSB-
--HHHHHHHH-TTTBTTSB-
--HHHHHHHT-TTTTTTS--
--HHHHHHHS-TTTTTTS--
--HHHHHHHS-TTTBTTSB-
--HHHHHHHT-TTTTTTS--
--HHHHHHHT-TTTTTTS--
--HHHHHHHT-TTTTTTS--
--HHHHHHHTSTTTBTTSB-
--HHHHHHHS-TTTBTTSB-
--HHHHHHHS-TTTBTTSB-
--HHHHHHHT-SSTBTTSB-
-THHHHHHHS-SSTBTTSB-
--HHHHHHHT-SSTTTTS--
--HHHHHHHT-SSTTTTS--
--HHHHHHHT-SSTTTTS--
--HHHHHHHT-SSTTTTS--
--HHHHHHHT-SSTBTTSB-
--HHHHHHHS-SSTTTTS--
--HHHHHHHS-SSTTTTS--
--HHHHHHHT-SSTTTTS--
--HHHHHHSS-SSTBTTSB-
--HHHHHHHS-SSTTTTS--
--TTHHHHTT-SSTBTTSB-
--HHHHHHTT-SSTTTTS--
--TTHHHHTT-SSTTTTS--
--HHHHHHTT-SSTTTTS--
--HHHHHHTT-SSTBTTSB-
--HHHHHHSS-SSTTTTS--
-HHHHHHHTT-SSTBTTSB-
-HHHHHHHHS-SSTTTTS--
-HHHHHHHHS-SSTTTTS--
-HHHHHHHSS-SSTTTTS--
-HHHHHHHSS-SSTTTTS--
-HHHHHHHHS-SSTTTTS--
-HHHHHHHHS-SSTTTTS--
-HHHHHHHSS-SSTBTTSB-
-HHHHHHHSS-SSTTTTS--
--HHHHHHHT-SSTBTTSB-
--HHHHHHHS-SSTTTTS--
--HHHHHHHT-SSTTTTS--
-HHHHHHHHT-SSTTTTS--
-HHHHHHHHT-SSTBTTSB-
-HHHHHHHTT-SSTTTTS--
-HHHHHHHTT-SSTBTTSB-
-HHHHHHHTT-SSTTTTS--
-HHHHHHHTT-SSTTTTS--
-HHHHHHHHT-SSTBTTSB-
-HHHHHHHTT-SSTTTTS--
-HHHHHHHTS-SSTTTTS--
-HHHHHHHHT-SSTBTTSB-
-HHHHHHHTT-SSTTTTS--
-HHHHHHHHT-SSTTTTS--
-HHHHHHHHT-SSTTTTS--
-HHHHHHHHT-SSTTTTS--
-HHHHHHHHT-SSTTTTS--
-HHHHHHHHH-SSTTTTS--
-HHHHHHHHT-SSTTTTS--
-HHHHHHHTT-SSTTTTS--
-HHHHHHHHH-SSTTTTS--
-HHHHHHHTS-SSTTTTS--
-HHHHHHHTT--STTTTS--
-HHHHHHHHT-SSTTTTS--
-HHHHHHHHT-SSTTTTS--
-HHHHHHHTT-SSTTTTS--
-HHHHHHHHT-SSTTTTS--
-HHHHHHHTT-SSTTTTS--
-HHHHHHHHT-SSTTTTS--
-HHHHHHHHT-SSTTTTS--
-HHHHHHHTT-SSTTTTS--
-HHHHHHHHT-SSTTTTS--
-HHHHHHHTT-SSTTTTS--
-HHHHHHTTS-SSTTTTS--
-HHHHHHHTT-SSTTTTS--
-HHHHHHHTT-SSTTTTS--
-HHHHHTTTT-SSTTTTS--
-HHHHHHTT--SSTTTTS--
-HHHHHHTS--SSTTTTS--
-HHHHHHHTT-SSTTTTS--
-HHHHHHHTT-SSTTTTS--
-HHHHHHGGG-SSTTTTS--
-HHHHHHHTT-SSTTTTS--
-HHHHHHHSS-SSTTTT---
-HHHHTTTTT-SSTTTTS--
-HHHHHHHTT-SSTTTTS--
-HHHHHHHTT-SSTTTTS--
-HHHHHHHTT--STTTTS--
-HHHHHHHTT-TTTTTTS--
-HHHHHHHHT-TTTTTTS--
-TTHHHHGGG-TTTTTT---
-HHHHHHTTT--STTTTS--
-HHHHHHTTT--STTTT---
-HHHHHHHHH-SSTTTS---
-HHHHHHHHT-SSTTTS---
-HHHHHHHTT-SSTTTT---
-HHHHHHHTT-SSTTTS---
-HHHHHHHHS-SSTTTT---
-HHHHHHHTT-SSTTTT---
-HHHHHHHTT-SSTTTT---
-HHHHHHHTT-SSTTTT---
-HHHHHHHTT-SSTTTT---
-HHHHHHHTT-SSTTTTS--
-HHHHHHHHH-SSTTTTS--
-HHHHHHHTT-SSTTTTS--
-HHHHHHHTT-SSTTTTS--
-HHHHHHHHHSSSTTTTS--
-HHHHHHHHH-SSTTTTS--
-HHHHHHHHH-SSTTTTS--
-HHHHHHHHTSSSTTTTS--
-HHHHHHHHH-SSTTTTS--
-HHHHHHHHHSSSTTTTS--
-HHHHHHHHHSSSTTTTS--
-HHHHHHHHHSSSTTTT---
-HHHHHHTTT-SSTTTTS--
-HHHHHHTTT-SSTTTT---
-HHHHHHTTT-SSTTTT---
-HHHHHHTTT-SSTTTTS--
-HHHHHHGGG-SSTTTT---
-HHHHHHHTT-SSTTTTS--
-HHHHHHHTT-SSTTTTS--
-HHHHHHTTT-SSTTTTS--
-HHHHHHHHH-SSTTTTS--
-HHHHHHHTT-SSTTTTS--
-HHHHHHTTT-SSTTTTS--
-HHHHHHHHH-SSTTTTS--
-HHHHHHHHH-SSTTTT---
--HHHHHHHH-SSTTTT---
-HHHHHHHHT-SSTTTTS--
-HHHHHHHHT-SSTTTTS--
-HHHHHHHHT-SSTBTTSB-
-HHHHHHTTS-SSTTTTS--
-HHHHHHHTT-SSTTTT---
-HHHHHHHTT-SSTTTT---
-HHHHHHHHT-SSTTTT---
-HHHHHHHTS-SSTTTT---
-HHHHHHHHT-SSTTTT---
-HHHHHHHHH-SSTTTT---
-HHHHHHHHH-SSTTTT---
-HHHHHHHHH-SSTTTT---
-HHHHHHHTT-SSTTTTS--
-HHHHHHHTT-SSTTTTS--
-HHHHHHHHH-SSTTTTS--
-HHHHHHHHT-SSTBTTSB-
-HHHHHHHTT-SSTBTTSB-
-HHHHHHHHT-SSTBTTSB-
-HHHHHHHHH-SSTBTTSB-
-HHHHHHHHT-SSTBTTSB-
-HHHHHHHHS-SSTBTTSB-
-HHHHHHHHH-SSTBTTSB-
-HHHHHHTTT-SSTBTTSB-
-HHHHHHHHH-SSTTTTS--
-HHHHHHHTT-SSTBTTSB-
-HHHHHHHHH-SSTBTT-B-
-HHHHHHHTT-SSTTTTS--
-HHHHHHHHH-SSTBTTSB-
-HHHHHHHHH-SSTBTT-B-
-HHHHHHTTT-SSTTTT---
-HHHHHHHTT-SSTTTT---
-HHHHHHHHH-SSTTTT---
-HHHHHHHTT-SSTTTTS--
-HHHHHHHTT-SSTTTTS--
-HHHHHHHHH-SSTBTT-B-
-HHHHHHHHH-SSTBTTSB-
-HHHHHHHTT-SSTBTTSB-
-HHHHHHHHT-SSTBTTSB-
-HHHHHHHHS-SSTBTTSB-
-HHHHHHHSS-SSTBTTSB-
-HHHHHHHTT-SSTBTTSB-
-HHHHHHHHH-SSTTTTS--
-HHHHHHHTT--STTTTS--
-HHHHHHHHH-SSTTTTS--
-HHHHHHHHH-SSTTTTS--
-HHHHHHHHH--STTTTS--
-HHHHHHHHH-SSTBTTSB-
-HHHHHHHHS-SSTBTTSB-
-HHHHHHHHH-SSTBTTSB-
-HHHHHHTTT-SSTBTTSB-
-HHHHHHHTT-SSTBTTSB-
-HHHHHHHHT-SSTTTTS--
-HHHHHHHTT-SSTBTTSB-
-HHHHHHHTT-SSTBTTSB-
-HHHHTTGGG-SSTBTTSB-
-HHHHTSGGG-SSTTTTS--
-HHHHHTGGG-SSTBTTSB-
-HHHHTTTTS-SSTTTTS--
-HHHHTTTTT-SSTBTTSB-
-HHHHTTGGG-SSTBTTSB-
-HHHHTTTTT-SSTTTTS--
-HHHHTSTTT--STBTTSB-
-HHHHTTTTT-SSTBTTSB-
-HHHHTSTTT--STBTTSB-
-HHHHHSGGG-SSTBTTSB-
-HHHHTTGGG-SSTBTTSB-
-HHHHTTTTT--STBTTSB-
-TTGGGSGGG--STBTTSB-
-HHHHTSTTT-SSTBTTSB-
-HHHHT-TTT-SSTTTTS--
-HHHHTTGGG-SSTBTTSB-
-TTTTTSTTT-SSTBTTSB-
-HHHHHTGGG-SSTBTTSB-
-HHHHTTGGG-SSTBTTSB-
-HHHHTTGGG-SSTBTTSB-
-TTGGGSGGG--STBTTSB-
-TTGGG-GGG--STBTTSB-
-HHHHTTTTT-SSTTTTS--
-HHHHHHGGG-SSTTTTS--
-HHHHHSTTT-SSTTTTS--
-HHHHTTTTT-SSTBTTSB-
-HHHHH-GGG-SSTBTTSB-
-HHHHTTGGG-SSTBTTSB-
-HHHHT-GGG-SSTBTTSB-
-HHHHTTGGG-SSTBTTSB-
-HHHHHTGGG-SSTTTTS--
-HHHHTTTTT-SSTBTTSB-
-HHHHT-TTS-SSTTTTS--
-HHHHTTTTS-SSTTTTS--
-HHHHHHTTT-SSTBTTSB-
-HHHHT-GGG-SSTTTTS--
-HHHHHTGGG-SSTTTTS--
-HHHHHTGGG-SSTTTTS--
-HHHHHSTTT-SSTTTTS--
-HHHHT-TTS-SSTTTTS--
-HHHHHSGGG-SSTBTTSB-
-HHHHHHGGG-SSTBTTSB-
-HHHHHTTTT-SSTBTTSB-
-HHHHTTGGG-SSTTTTS--
-HHHHTTGGG-SSTTTTS--
-HHHHHTTTT-SSTBTTSB-
-HHHHHTTTT-SSTBTTSB-
-HHHHTTTTT-SSTBTTSB-
-HHHHTTTTT-SSTBTTSB-
-HHHHTTGGG-SSTBTTSB-
-HHHHH-GGG-SSTTTTS--
-HHHHTTGGG-SSTBTTSB-
-HHHHTTTTT-SSTBTTSB-
-HHHHTTTTT-SSTBTTSB-
-HHHHTTGGG-SSTBTTSB-
-HHHHTTTTT-SSTBTSSB-
-HHHHTTGGG-SSTBTTSB-
-HHHHHHTTT-SSTBTTSB-
-HHHHTTGGG-SSTTTTS--
-HHHHHTTTS-SSTTTTS--
-HHHHHTSTT-SSTBTTSB-
-HHHHHTTTS-SSTBTTSB-
-HHHHTTGGG-SSTBTTSB-
-HHHHHSTTT-SSTBTTSB-
-HHHHTTSSS-SSTBTTSB-
-HHHHTTTTT-SSTTTTS--
-HHHHTTGGG-SSTBTTSB-
-HHHHTTSTT-SSTBTTSB-
-HHHHTTGGG-SSTTTTS--
-HHHHHTTTT-SSTTTTS--
-HHHHHTTTT-SSHHHHS--
-HHHHHHTTT-SSGGGTS--
-HHHHHHTTT-SSHHHHS--
-HHHHHSTTT-SSHHHHS--
-HHHHTSTTS-SSGGGTS--
-HHHHHTTTT-SSHHHHS--
-TTHHHHTTT-SSHHHH---
-HHHHHHTTT-SSHHHHS--
-HHHHTTTTT-SSHHHHS--
-HHHHHSTTT-SSHHHHS--
-HHHHTTTTT-SSTTTTS--
-HHHHTSTTT-SSTTTT---
-HHHHTTTTT-SSHHHHS--
-HHHHTTGGG-SSHHHHS--
-HHHHTTTTT-SSSTTTS--
-HHHHTSTTTSSSGGGTS--
-TTGGGTTTT-SSHHHHS--
-HHHHTTTTS-SSHHHHS--
-TTGGGTSTT-SSTTTSS--
-TTTTTTTTT-SSGGGTS--
-TTHHHHTTT-SSHHHHS--
-HHHHHHTTT-SSHHHHS--
-HHHHTTTTT-SSHHHH---
-HHHHHHTTT-SSGGGT---
-TTGGGTGGG-SSTTTS---
-TTHHHHTTS-SSSTTTS--
-TTGGGTTTT-SSGGGTS--
-HHHHTTTTT-SSHHHHS--
-HHHHHSTTT-SSSTTTS--
-HHHHHHTTT-SSTTTSS--
-HHHHHHTTT-SSHHHHS--
-HHHHTTTTT-SSSTTTS--
-TTTTTTTTT-SSTTTSS--
-HHHHHHTTT-SSTTTTS--
-HHHHHHHTT-SSGGGSS--
-HHHHTTTTT-SSTTTSS--
-HHHHHHGGG-SSHHHHS--
-HHHHHTTTT-SSHHHHS--
-HHHHTTTTT-SSGGGTS--
-HHHHHSGGG-SSTTTSS--
-HHHHTSTTT-SSTTTSS--
-HHHHHHTTT-SSSTTTS--
-HHHHTTTTT-SSHHHHS--
-HHHHTTTTT-SSTTTTS--
-HHHHHHTTT-SSGGGGS--
-HHHHTTTTT-SSHHHHS--
-HHHHTTTTT-SSHHHHS--
-HHHHTTTTT-SSTGGGS--
-HHHHTTTTT-SSTGGGS--
-HHHHTTTTT-SSTTTSS--
-HHHHTTTTT-SSTTTSS--
-HHHHTTTTT-SSHHHHS--
-TTGGGGGGG-SSHHHHS--
-HHHHHHTTT-SSGGGT---
-HHHHHHHTT-SSHHHHS--
-HHHHHHHHH-SSHHHHS--
-HHHHHHHTT-SSTTTSS--
-HHHHHHHHH-SSGGGT---
-HHHHHHHTT-SSHHHHS--
-HHHHHHHHH-SSGGGT---
-HHHHHHHHH-SSGGGSS--
-HHHHHHHTT-SSGGGTS--
-HHHHHHHHH-SSGGGTS--
-HHHHHHHHH-SSGGGSS--
-HHHHHHHHH--SHHHHS--
-HHHHHHHHH--SHHHHS--
-HHHHHHHHH-SSSGGGS--
-HHHHHHHHH--STTTSS--
-HHHHHHHTT--SGGGTS--
--TTHHHHTT---HHHHS--
--HHHHHHHH-SSHHHHS--
--HHHHHHHH--SHHHHS--
--HHHHHHHH---HHHHS--
--HHHHHHHH--SHHHHS--
--HHHHHHHH---HHHH---
--HHHHHHHH---HHHHS--
--HHHHHHHH---GGGT---
--HHHHHHHH---HHHH---
--HHHHHHHT---GGGT---
--HHHHHHHH---GGGT---
--HHHHHHHT-S-HHHH---
--HHHHHHHH---HHHH---
--HHHHHHHH--SHHHH---
--HHHHHHHH--SGGGT---
--HHHHHHHT---HHHHS--
--HHHHHHHT-S-GGGTS--
--HHHHHHHH-SSHHHHS--
--HHHHHHHHS-SSTTT---
--HHHHHHHHS-SHHHHS--
--HHHHHHHHS-SHHHHS--
--HHHHHHHHTSSHHHHS--
--HHHHHHHH-SSSTTT---
--HHHHHHHHS-SGGGT---
--HHHHHHHT--SHHHH---
--HHHHHHHTTTTTTTT---
--HHHHHHTT-TTHHHHT--
--HHHHHHTT--SHHHHS--
--HHHHHHTT-SSSHHHH--
--HHHHHHHT-SSSTTTT--
--HHHHHTTTS--HHHHT--
--HHHHHHHH--TTHHHH--
--HHHHHHHT-SSHHHHH--
--HHHHHHHT-SSHHHHH--
--HHHHHHTT--SSHHHH--
--HHHHHHTT--SHHHHH--
--HHHHHGGG-S-HHHHH--
--HHHHHHTT-S-HHHHS--
--HHHHHHHHS--HHHHH--
--HHHHHHHTTTTSHHHH--
--HHHHHHHH---HHHHH--
--HHHHHHHH---HHHHT--
--HHHHHHHT---HHHHS--
--HHHHHHHH---HHHHS--
--HHHHHHHH---HHHHT--
--HHHHHHHH---HHHHT--
--HHHHHHTT---HHHHT--
--HHHHHHTT---TTTTS--
--HHHHHHTT---HHHHH--
--HHHHHHTT---TTTTT--
--HHHHHHTT---HHHHH--
--HHHHHHHH---TTTTT--
--HHHHHHTT---HHHHT--
--HHHHHHHH-S-HHHHT--
--HHHHHHHH-SSSTTTS--
--HHHHHHHH-SSHHHHH--
--HHHHHHTT-SSTTTTS--
--HHHHHHHH-SSHHHHT--
--HHHHHHHH--SSGGGS--
--TTHHHHHH-SSTTGGG--
--HHHHHHHH-SSHHHHT--
-TTTHHHHTT-SSHHHHH--
--TTHHHHTT-SSHHHHH--
--HHHHHHHH-SSHHHHT--
--HHHHHHHT-SSTTTS---
--SHHHHTTS-SSHHHHT--
--HHHHHHHH-SSHHHHS--
--HHHHHHTT-SSHHHHT--
--HHHHHHTT-SSHHHHT--
--HHHHHHHH-SSHHHHT--
--HHHHHHTT-SSHHHHS--
--HHHHHHHH-SSHHHHT--
--HHHHHHTT-SSHHHHT--
--HHHHHHTT-SSHHHHH--
--HHHHHHTT-SSTTTTS--
--HHHHHHHH-SSSGGGT--
--HHHHHHHT-SSHHHHH--
--HHHHHHHH-SSHHHHH--
--HHHHHHTT-SSHHHHH--
--HHHHHHHH-SSTTTTT--
--HHHHHHTT-SSHHHHT--
--HHHHHHTT-SSHHHHH--
--HHHHHHHT-SSHHHHH--
--HHHHHHHT-SSHHHHT--
--HHHHHHHT-SSHHHHT--
--HHHHHHTS-SSHHHHS--
--HHHHHHHH-SSHHHH---
--HHHHHHHT-SSHHHHT--
--HHHHHHHH-SSTTTTT--
--HHHHHHHH-SSHHHHS--
--HHHHHHHH-SSHHHHT--
--HHHHHHHH-SSHHHHT--
--HHHHHHSS-SSTTTTS--
--HHHHHHHH-SSHHHHT--
--HHHHHHTT-SS-GGGS--
--HHHHHHTT-SSSGGGG--
--HHHHHHTT-SSSHHHH--
--HHHHHHHH-SSSHHHH--
--HHHHHHHH-SS-STTT--
--HHHHGGGT-SSSGGGT--
--HHHHHHHH-SSSHHHH--
--HHHHHHTT-SSSHHHH--
--HHHHHHHH-SS-STTT--
--HHHHHHHH-SS-HHHH--
--HHHHHHTT-SS-HHHH--
--HHHHHHTT-TTTGGGS--
--HHHHHHHT-SS-HHHH--
--HHHHHHHTTTT-TTTS--
---HHHHHHTTTT-GGGG--
---HHHHHHTTTT-TTTT--
---HHHHHHHHTTTGGGT--
---HHHHHHHHTT-TTTS--
--SHHHHHTTTTT-HHHH--
--SHHHHHHHHTT-HHHH--
---HHHHHHTTTTTTTTT--
---HHHHHHHHTTTHHHH--
---HHHHHHTTTT-HHHHT-
--SHHHHHHH-TT-SHHHH-
---HHHHHTTSTTTTTTT--
--SHHHHHHHSTT-TTTT--
---HHHHHTTSTT-TTTT--
---HHHHHHTTTTTHHHHH-
--SHHHHHHHTTTTHHHHH-
---HHHHHHHTTTTTTGGG-
---HHHHHHTTTTTHHHHT-
---HHHHHHHTTTTHHHHH-
---HHHHHHHSTTTHHHHH-
---HHHHHHTTHHHHHHHT-
---HHHHHHTTTTTHHHHH-
---HHHHHHTTHHHHHHHH-
---HHHHHHTTTTTHHHHH-
---HHHHHHHTTTTHHHHT-
---HHHHHHTTTTTTTTTT-
---HHHHHHHTTTTHHHHT-
---HHHHHHHTTTTHHHH--
--SHHHHHHTTTTTHHHHT-
---HHHHHHHHTTTHHHHH-
---HHHHHHHHTTTHHHHH-
---HHHHHHTTTTTHHHHT-
--THHHHHHTTTTTHHHHT-
---HHHHHHTTTTTHHHHT-
--SHHHHHTTTTTTGGGT--
--SHHHHHTTTTTTHHHH--
---HHHHHTTTTTTHHHHH-
--SHHHHHHTTTTTHHHHH-
--SHHHHHTTTTTTHHHH--
---HHHHHHHHTTTHHHHT-
---HHHHHHTTGGGTTGGG-
---HHHHHHTTTTTHHHHT-
---HHHHHHHHTTTHHHHT-
--SHHHHHHHHTT-TTTTT-
---HHHHHHHHTT-TTGGG-
---HHHHHHTTTT-TTGGG-
---HHHHHTTSSS-HHHHT-
---HHHHHTTTSS-HHHHT-
---HHHHHHTSSS-HHHHT-
---HHHHHHTSSTTTTTT--
---HHHHHTTSSS-HHHH--
---HHHHHHTSSS-TGGGG-
---HHHHHTTSSSTHHHHT-
---HHHHHHTSSS-HHHHT-
---HHHHHHTTTTHHHHH--
---HHHHHTTTSSHHHHTT-
---HHHHHHTTTTHHHHHT-
--SHHHHHHTTTTHHHHHT-
---HHHHHHTTSSHHHHHT-
---HHHHHHHHTTHHHHHH-
---HHHHHHTTTTHHHHHT-
---HHHHHHTTTTHHHHHT-
---HHHHHHTTTTHHHHHT-
--SHHHHHHTTHHHHHHHT-
---HHHHHHTTHHHHHHHT-
---HHHHHHHHHHHHHHHT-
---HHHHHHHHHHHHHHHH-
---HHHHHHHHHHHHHHHT-
---HHHHHTTTHHHHHHH--
---HHHHHHHHHHHHHHHH-
---HHHHHHHHHHHHHHHH-
---HHHHHHTTHHHHHHHT-
---HHHHHHTTHHHHHHHH-
--SHHHHHHTTHHHHHHTT-
---HHHHHHHHHHHHHHH--
---HHHHHHTTHHHHHHH--
---HHHHHHTTHHHHHHHH-
---HHHHHHTTHHHHHHHH-
--SHHHHHHHHHHHHHHHT-
---TTHHHHTTTTHHHHT--
--SHHHHHHTTHHHHHHHT-
---HHHHHHHHHHHHHHT--
---HHHHHHHHHHHHHTT--
---HHHHHHTTHHHHHHH--
--SHHHHHHHTHHHHHHH--
--SHHHHHHHTHHHHHHS--
---HHHHHHHTHHHHHHT--
---HHHHHHTTHHHHHHT--
---HHHHHHTTHHHHHTT--
---HHHHHHHSHHHHHHH--
---HHHHHHHTHHHHHHH--
---HHHHHHHTHHHHHTT--
---HHHHHHTTHHHHHTT--
---HHHHHHTTHHHHHHT--
---HHHHHHTTHHHHHHT--
---HHHHHHHSTTTTTT---
---HHHHHGGGHHHHHTT--
--SHHHHHHHTHHHHHTT--
---TTHHHHTTHHHHHTT--
---HHHHHHHSHHHHHHT--
---HHHHHHTTHHHHHHH--
---HHHHHHHTHHHHHHH--
---HHHHHHTTHHHHHHH--
---HHHHHHHTHHHHHHH--
---HHHHHHHHHHHHHHH--
---HHHHHHTTHHHHHHH--
---HHHHHHTTHHHHTTT--
---HHHHHHHTTTGGGTS--
---HHHHHHHTHHHHHHH--
---HHHHHHHTHHHHHTT--
---HHHHHHHTTTGGGTT--
---HHHHHHHHHHHHHHH--
---HHHHHHTTHHHHHHH--
---HHHHHHTTHHHHHTT--
---HHHHHHHTHHHHHHH--
---HHHHHHTTHHHHHHH--
---HHHHHHHTHHHHTTT--
---HHHHHHHSHHHHTTS--
---HHHHHHHSHHHHHTT--
---HHHHHHTTHHHHHHH--
---HHHHHHTTHHHHHHH--
---HHHHHHTTHHHHHHH--
---HHHHHHTTHHHHHHH--
---HHHHHHTTHHHHHHH--
---HHHHHHHTHHHHHHH--
---HHHHHHHHHHHHHHT--
---HHHHHHHHHHHHHHH--
---HHHHHTTTHHHHHHH--
---HHHHHHTTHHHHHHHT-
---HHHHHHHHHHHHHHHT-
---HHHHHHTSHHHHHHHT-
---HHHHHHHTHHHHHHHT-
---HHHHHHHTHHHHHHHH-
---HHHHHHTTHHHHHHHT-
---HHHHHHHTHHHHHHHT-
---HHHHHHTTHHHHHHHT-
---HHHHHHHHHHHHHHTT-
---HHHHHHHHHHHHHHHT-
---HHHHHHHHHHHHHHHH-
---HHHHHHHHHHHHHHHT-
---HHHHHHHTHHHHHHTT-
---THHHHHTTHHHHHHHT-
---HHHHHHHTHHHHHHHT-
---HHHHHHHTHHHHHHHT-
---HHHHHHTTHHHHHHHH-
---TTHHHHTTHHHHHHTT-
--HHHHHHHHTHHHHHTT--
--HHHHHHHHTHHHHHHHT-
--HHHHHHHHTHHHHHHHH-
--HHHHHHHHTHHHHHHTT-
--HHHHHHHHTHHHHHHHT-
--HHHHHHHHHHHHHHHHH-
--HHHHHHHHSHHHHHHTT-
--HHHHHHHHTHHHHHHTT-
--HHHHHHHHTTTHHHHT--
--HHHHHHHHSTTGGGTS--
--HHHHHHHHTHHHHTTS--
--HHHHHHHHTTTGGGSS--
--HHHHHHHHTTTGGGTS--
--HHHHHHHHTTTGGGTS--
--HHHHHHHHTTTGGGSS--
--HHHHHHHHTHHHHTSS--
--HHHHHHHHSTTGGGTS--
--HHHHHHHHHTTGGGTS--
--HHHHHHHTTTTGGGTS--
--HHHHHHHTTTTTTTTS--
--HHHHHHHHTTTGGGSS--
--HHHHHHHHTTTGGGTS--
--HHHHHHHHTTTGGGSS--
--HHHHHHHHSTTTSSSS--
--HHHHHHHHTTTGGGSS--
--HHHHHHHHTTTGGGTS--
--HHHHHHHHSTTGGGTS--
--HHHHHHHTTTTHHHHS--
--HHHHHHHHTHHHHTTS--
--TTHHHHHHTHHHHTSS--
--HHHHHHHTTHHHHTTS--
--HHHHHHHTTHHHHTTS--
--HHHHHHHTTTTTTTSS--
--HHHHHHHTTHHHHHHH--
--HHHHHHHTTHHHHHHH--
--HHHHHHHHTHHHHTTT--
--HHHHHHHTTHHHHHHT--
--HHHHHHHTTHHHHTTS--
--HHHHHHHTTHHHHHHT--
--HHHHHHHHTTTHHHHS--
--HHHHHHHHTHHHHHHT--
--HHHHHHHTTTTTTTTT--
--HHHHHHHHTTTHHHHS--
--HHHHHHHHHTTGGGTT--
--HHHHHHHHTTTGGGTT--
--HHHHHHHTTTTGGGTT--
--HHHHHHHHTTTHHHHT--
--HHHHHHHHTTTHHHHT--
--HHHHHHHHTTTHHHHT--
--HHHHHHHHTHHHHTTT--
--HHHHHHHHTHHHHHHT--
--HHHHHHHHTHHHHHHS--
--HHHHHHHHTHHHHHHS--
--HHHHHHHHHHHHHHHH--
--HHHHHHHTTHHHHTTT--
--HHHHHHHHTHHHHHHH--
--HHHHHHHTTHHHHHHH--
--HHHHHHHTTHHHHTTT--
--HHHHHHHHTHHHHTTT--
--HHHHHHHTTHHHHTTT--
--HHHHHHHTTHHHHTTT--
--HHHHHHHHSHHHHTTT--
--HHHHHHHHTHHHHHHH--
--HHHHHHHTTHHHHHHS--
--HHHHHHHHTHHHHHHH--
--HHHHHHHHHHHHHHHH--
--HHHHHHHHTHHHHTTT--
--HHHHHHHTTHHHHHHH--
--HHHHHHHHTHHHHHHH--
--HHHHHHHHTHHHHHHH--
--HHHHHHHHTHHHHHHH--
--HHHHHHHHTHHHHHTT--
--HHHHHHHTTHHHHHHT--
--HHHHHHHTTHHHHHHH--
--HHHHHHHTTHHHHTTT--
--HHHHHHHTTHHHHHTT--
--HHHHHHHHTHHHHHTT--
--HHHHHHHHTHHHHHHH--
--HHHHHHHTTHHHHHHT--
--HHHHHHHHTHHHHHHH--
--HHHHHHHHHHHHHHTT--
--HHHHHHHTTHHHHTTS--
--HHHHHHHHSHHHHHHT--
--HHHHHHHHTHHHHHHT--
--HHHHHHHHTTTHHHHS--
--HHHHHHHTTHHHHHTT--
--HHHHHHHHTHHHHHHT--
--HHHHHHHTTHHHHHTT--
--HHHHHHHTTHHHHHHH--
--HHHHHHHTTTTHHHHT--
--HHHHHHHHHTTHHHHT--
--HHHHHHHHHTTHHHHT--
--HHHHHHHHTHHHHHHS--
--HHHHHHHHTTTHHHHS--
--HHHHHHHHTHHHHHHT--
--HHHHHHHH-HHHHHHS--
--HHHHHHHHHHHHHHHS--
--HHHHHHHTTHHHHHHT--
--HHHHHHHTTTTHHHHS--
--HHHHHHHTTHHHHHHT--
--HHHHHHHTTHHHHHHT--
--HHHHHHHTTHHHHHHT--
--HHHHHHHHHHHHHHHT--
--HHHHHHHTTHHHHHH---
--HHHHHHHTTHHHHHHH--
--HHHHHHHTSHHHHTTS--
--HHHHHHHTTHHHHTTS--
--HHHHHHHTTHHHHTTS--
--HHHHHHHTTHHHHTTS--
--HHHHHHHHTHHHHHHH--
--HHHHHHHHTHHHHHTT--
--HHHHHHHTTTTGGGGS--
--HHHHHHHTTHHHHHHT--
--HHHHHHHHTHHHHHHH--
--HHHHHHHTTTTGGGGT--
--HHHHHHHHHTTTTTTT--
--HHHHHHHTTGGGGTTT--
--HHHHHHHTTGGGGGGG--
--HHHHHHHTTTTT-TTS--
--HHHHHHHTTTTTSTTS--
--HHHHHHTTTGGG-TTT--
--HHHHHHTTTGGG-TT---
--HHHHHHHTTTTT-TTS--
--HHHHHHHHHTTTTGGG--
--HHHHHHHHHGGG-TT---
--HHHHHHHTTGGGSTTT--
--HHHHHHHHHGGG-TTT--
--HHHHHHHHHGGG-GGG--
--HHHHHHHHHGGG-GGG--
--HHHHHHHTTGGGTGGG--
--HHHHHHHHHGGGTTTT--
--HHHHHHHHHHHHHTTT--
--HHHHHHHHHTTTTTTT--
--HHHHHHTTTTTTSSSS--
--HHHHHHTTTTTTTTT---
--HHHHHHHHHTTT-SS---
--HHHHHHHTTTTT-TT---
--HHHHHHHTTTTS-SS---
--HHHHHHHHHTTT-SSS--
--HHHHHHHTTTTT-SSS--
--HHHHHHHHHTTS-SSS--
--HHHHHHHTTTTS-SSS--
--HHHHHHHTTTTS-TT---
--HHHHHHHHHTTS-SSS--
--HHHHHHHTTTTT-SSS--
--HHHHHHHTTTTS-SSS--
--HHHHHHHHTTTS-SSS--
--HHHHHHHTTTTT-SSS--
--THHHHHHHHTTT-SSS--
--HHHHHHHHHTTT-SSS--
--HHHHHHTTTTTS-STT--
--HHHHHHHHHTTT--TT--
--HHHHHHTTTTTT--SS--
--HHHHHHHTTTTT--TT--
--HHHHHHHHHTTT--TT--
--HHHHHHHHHTTT--TT--
--HHHHHHTTTTTT--TT--
--HHHHHHHTTTTT--TT--
--HHHHHHHTTTTT--TT--
--HHHHHHHTTTTT--TT--
--HHHHHHHTTTTT------
--HHHHHHHTTTTT---S--
--HHHHHHHTTTTT--TT--
--HHHHHHHHHTTT-S-S--
--TTHHHHTTTTTT-S-S--
--HHHHHHHHHTTT-S-S--
--HHHHHHTTTTTT---S--
--HHHHHHHTTTTT---S--
--HHHHHHTTTTTT-SSS--
--HHHHHHTTTTTT-S-S--
--HHHHHHTTTTTT---S--
--TTHHHHTTTTTT--SS--
--TTHHHHTTTTTT-TT---
--HHHHHHHHHTTT-SS---
--HHHHHHTTTTTT-SSS--
--HHHHHHHTTTTT-SSS--
--HHHHHHHTTTTT--SS--
--HHHHHHHHHTTT--SS--
--HHHHHHHHHTTT--SS--
--HHHHHHHTTTTT--SS--
--HHHHHHHTTTTT-TTS--
--HHHHHHHTTTTT-SSS--
--HHHHHHTTTTTT-SSS--
--HHHHHHHHHTTT-SSS--
--HHHHHHHTTTTT-SSS--
--HHHHHHHHHTTT-SSS--
--HHHHHHHTTTTT-SSS--
--HHHHHHHTTTTT-SS---
--HHHHHHHHHTTT-SSS--
--HHHHHHHHHHTT--SS--
--HHHHHHHHHTTT-SSS--
--HHHHHHHHHTTS-SSS--
--HHHHHHHHHTTS-SS---
--HHHHHHHHGGGT------
--HHHHHHHHHTTT---S--
--HHHHHHHHHGGG-SSS--
--HHHHHHHHHTTT-SS---
--HHHHHHHHHTTT-SS---
--HHHHHHHHHTTT-SS---
--HHHHHHHHHHHH-SS---
--HHHHHHHHHHHH-SS---
--HHHHHHHHHHTT-SS---
--HHHHHHHHHHHH-SS---
--HHHHHHHHHTTS-SSS--
--HHHHHHHHHTTT-SSS--
--HHHHHHHHHHHH-SS---
--HHHHHHHHHHTT-SSS--
--HHHHHHHHHHTT-SSS--
--HHHHHHHHHHHH-SSS--
--HHHHHHHHHHHH-TTT--
--HHHHHHHHHHHS-TTS--
--HHHHHHHHHHHH-TTS--
--HHHHHHHHHTTT-TTS--
--HHHHHHHHHHTS-TTS--
--HHHHHHHHHHHS-SSS--
--HHHHHHHHHHHH-SSS--
--HHHHHHHHHHTT--SS--
--HHHHHHHHHHHH-SSS--
--HHHHHHHHHHHH---S--
--HHHHHHHHHHTT---S--
--HHHHHHHHHHHH--TT--
---HHHHHHHHHHS--SS--
---HHHHHHHHHTT--SS--
---HHHHHHHHHTT--SS--
---HHHHHHHHHTT--SS--
---TTHHHHHHHHH--SS--
---HHHHHHHHTTT--TT--
---HHHHHHHHHHH-STT--
---HHHHHHHHHHH--TT--
---HHHHHHHHHTT--TT--
---HHHHHHHHHHH--TT--
---HHHHHHHHHHH--TT--
---HHHHHHHHHTS-SSS--
--SHHHHHHHHHTT--TT--
--HHHHHHHHHHHT--TT--
---HHHHHHHHHTT--SS--
---HHHHHHHHHHH-SSS--
---HHHHHHHHHHHS-SS--
---HHHHHHHHHHH-TTS--
---HHHHHHHHHTTS-SS--
---HHHHHHHHHHHS-TT--
---HHHHHHHHHHHHGGG--
---HHHHHHHHHHHGGGG--
---HHHHHHHHHHHHTTT--
---HHHHHHHHHHHHTTS--
---HHHHHHHHHHHTTSS--
---HHHHHHHHHHHHTTT--
---HHHHHHHHHHHHTTT--
---HHHHHHHHHHHHHHT--
---HHHHHHHHHHHHHHT--
---HHHHHHHHHHHHHHS--
---HHHHHHHHHHHHHHH--
---HHHHHHHHHHHHHHH--
---HHHHHHHHHHHHHHH--
---HHHHHHHHHHHHHHH--
---HHHHHHHHHHHHHTT--
--SHHHHHHHHHHHHHTT--
---HHHHHHHHHHHHHHH--
---HHHHHHHHHHHHHTT--
---HHHHHHHHHHHHHHH--
---HHHHHHHHHHHHHHS--
--SHHHHHHHHHHHHHHH--
--HHHHHHHHHHHHHHHT--
--HHHHHHHHHHHHHHHH--
--HHHHHHHHHHHHHHHT--
--HHHHHHHHHHHHHHHT--
--HHHHHHHHHHHHHHHTT-
--HHHHHHHHHHHHHHTT--
--HHHHHHHHHHHHHHHHT-
--HHHHHHHHHHHHHHHHT-
--HHHHHHHHHHHHHHHHT-
--HHHHHHHHHHHHHHHHH-
--HHHHHHHHHHHHHHHHT-
--HHHHHHHHHHHHHHHHT-
--HHHHHHHHHHHHHHHT--
--HHHHHHHHHHHHHHHHH-
--HHHHHHHHHHHHHHHHT-
--HHHHHHHHHHHHHHHTT-
--HHHHHHHHHHHHHHHHH-
--HHHHHHHHHHHHHHHHH-
--HHHHHHHHHHHHHHHTT-
--HHHHHHHHHHHHHHHHH-
--HHHHHHHHHHHHHHHH--
--HHHHHHHHHHHHHHTT--
--HHHHHHHHHHHHHHHH--
--HHHHHHHHHHHHHHHS--
--HHHHHHHHHHHHHHHT--
--HHHHHHHHHHHHHHTS--
--HHHHHHHHHHHHHHHT--
--HHHHHHHHHHHHHHHT--
--HHHHHHHHHHHHHHTT--
--HHHHHHHHHHHHHHHH--
--HHHHHHHHHHHHHHHT--
--HHHHHHHHHHHHHHHTT-
--HHHHHHHHHHHHHHHT--
--HHHHHHHHHHHHHHTT--
--HHHHHHHHHHHHHHHT--
--HHHHHHHHHHHHHHHTT-
--HHHHHHHHHHHHHHHTT-
--HHHHHHHHHHHHHHHTT-
--HHHHHHHHHHHHHHHTT-
--HHHHHHHHHHHHHHHHH-
--HHHHHHHHHHHHHHHHH-
--HHHHHHHHHHHHHHHHT-
--HHHHHHHHHHHHHHHHT-
--HHHHHHHHHHHHHHHTT-
--HHHHHHHHHHHHHHHTT-
--HHHHHHHHHHHHHHHT--
--HHHHHHHHHHHHHHHHT-
--HHHHHHHHHHHHHHHH--
--HHHHHHHHHHHHHHHHH-
--HHHHHHHHHHHHHHHHH-
--HHHHHHHHHHHHHHHHH-
--HHHHHHHHHHHHHHHHT-
--HHHHHHHHHHHHHHHH--
--HHHHHHHHHHHHHHHHH-
--HHHHHHHHHHHHHHTT--
--HHHHHHHHHHHHHHHH--
--HHHHHHHHHHHHHHHH--
--HHHHHHHHHHHHHHHHT-
--HHHHHHHHHHHHHHHT--
--HHHHHHHHHHHHHHTT--
--HHHHHHHHHHHHHHHH--
--HHHHHHHHHHHHHHHH--
--HHHHHHHHHHHHHHHH--
--HHHHHHHHHHHHHHHT--
--HHHHHHHHHHHHHHHT--
--HHHHHHHHHHHHHHHH--
--HHHHHHHHHHHHHHHH--
--HHHHHHHHHHHHHHHH--
--HHHHHHHHHHHHHHTT--
--HHHHHHHHHHHHHHHT--
--HHHHHHHHHHHHHHHH--
--HHHHHHHHHHHHHHHH--
--HHHHHHHHHHHHHHTT--
--HHHHHHHHHHHHHHTT--
--HHHHHHHHHHHHHHHT--
--HHHHHHHHHHHHHHHT--
--HHHHHHHHHHHHHHHH--
--HHHHHHHHHHHHHHHT--
--HHHHHHHHHHHHHHHH--
--HHHHHHHHHHHHHHHTT-
--HHHHHHHHHHHHHHHH--
--HHHHHHHHHHHHHHHT--
--HHHHHHHHHHHHHHHH--
--HHHHHHHHHHHHHHHH--
--HHHHHHHHHHHHHHHH--
--HHHHHHHHHHHHHHTT--
--HHHHHHHHHHHHHHHH--
--HHHHHHHHHHHHHHHH--
--HHHHHHHHHHHHHHHH--
--HHHHHHHHHHHHHHTT--
--HHHHHHHHHHHHHHTT--
--HHHHHHHHHHHHHHHH--
--HHHHHHHHHHHHHHTT--
--HHHHHHHHHHHHHHTT--
--HHHHHHHHHHHHHHHS--
--HHHHHHHHHHHHHHHS--
--HHHHHHHHHHHHHHHH--
--HHHHHHHHHHHHHHHH--
--HHHHHHHHHHHHHHHS--
--HHHHHHHHHHHHHHHH--
--HHHHHHHHHHHHHHHH--
--HHHHHHHHHHHHHHTT--
--HHHHHHHHHHHHHHHT--
--HHHHHHHHHHHHHHHH--
--HHHHHHHHHHHHHHTT--
--HHHHHHHHHHHHHHTT--
--HHHHHHHHHHHHHHTT--
--HHHHHHHHHHHHHHHT--
--HHHHHHHHHHHHHHHH--
--HHHHHHHHHHHHHTTT--
--HHHHHHHHHHHHHHTT--
--HHHHHHHHHHHHHHHH--
--HHHHHHHHHHHHHTTT--
--HHHHHHHHHHHHHHHS--
--HHHHHHHHHHHHHHTT--
--HHHHHHHHHHHHHHHH--
--HHHHHHHHHHHHHHHH--
--HHHHHHHHHHHHHHHS--
--HHHHHHHHHHHHHHHH--
--HHHHHHHHHHHHHHHH--
--HHHHHHHHHHHHHTTT--
--HHHHHHHHHHHHHHHT--
--HHHHHHHHHHHHHHHH--
--HHHHHHHHHHHHTTTT--
--HHHHHHHHHHHHTTSS--
--HHHHHHHHHHHHHTSS--
--HHHHHHHHHHHHSSSS--
--HHHHHHHHHHHTSSTT--
--HHHHHHHHHHHTTSSS--
--HHHHHHHHHHHHTTSS--
--HHHHHHHHHHHTTSSS--
--HHHHHHHHHHHHTTTT--
--HHHHHHHHHHHHHHHS--
--HHHHHHHHHHHHHHHT--
--HHHHHHHHHHHHHHHT--
--HHHHHHHHHHHHHHHT--
--HHHHHHHHHHHHHHTT--
--HHHHHHHHHHHHHHTT--
--HHHHHHHHHHHHHHHT--
--HHHHHHHHHHHHHHHT--
--HHHHHHHHHHHHHHTT--
--HHHHHHHHHHHHHHHH--
--HHHHHHHHHHHHHHHT--
--HHHHHHHHHHHHHHHT--
--HHHHHHHHHHHHHHHS--
--HHHHHHHHHHHHHHH---
--HHHHHHHHHHHHHHHT--
--HHHHHHHHHHHHHHHH--
--HHHHHHHHHHHHHHHT--
--HHHHHHHHHHHHHHHT--
--HHHHHHHHHHHHHHHH--
--HHHHHHHHHHHHHHTT--
--HHHHHHHHHHHHHHHT--
--HHHHHHHHHHHHHHTT--
--HHHHHHHHHHHHHHHH--
--HHHHHHHHHHHHHHHS--
--HHHHHHHHHHHHHHHH--
--HHHHHHHHHHHHHHHH--
--HHHHHHHHHHHHHHTT--
--HHHHHHHHHHHHHHHH--
--HHHHHHHHHHHHHHHT--
--HHHHHHHHHHHHHHTT--
--HHHHHHHHHHHHHHTT--
--HHHHHHHHHHHHHHHH--
--HHHHHHHHHHHHHHHT--
--HHHHHHHHHHHHHHHH--
--HHHHHHHHHHHHHHTS--
--HHHHHHHHHHHHHHTT--
--HHHHHHHHHHHHHHHH--
--HHHHHHHHHHHHHHHT--
--HHHHHHHHHHHHHHHT--
--HHHHHHHHHHHHHHHH--
--HHHHHHHHHHHHHHHT--
--HHHHHHHHHHHHHHHH--
--HHHHHHHHHHHHHHHH--
--HHHHHHHHHHHHHHHS--
--HHHHHHHHHHHHHHHH--
--HHHHHHHHHHHHHHHH--
--HHHHHHHHHHHHHTTT--
--HHHHHHHHHHHHHTTT--
--HHHHHHHHHHHHHHHH--
--SHHHHHHHHHHHHHHH--
---HHHHHHHHHHHHHHH--
---HHHHHHHHHHHHHHS--
---HHHHHHHHHHHHHHT--
---HHHHHHHHHHHHHHH--
---HHHHHHHHHHHHHHH--
---HHHHHHHHHHHHHHH--
---HHHHHHHHHHHHHHT--
---HHHHHHHHHHHHHHS--
---HHHHHHHHHHHHHTS--
---HHHHHHHHHHHHHHH--
---HHHHHHHHHHHHHHH--
---HHHHHHHHHHHHHTT--
---HHHHHHHHHHHHHHT--
---HHHHHHHHHHHHHHH--
---HHHHHHHHHHHHHTT--
---HHHHHHHHHHHHHHS--
--SHHHHHHHHHHHHHHS--
---HHHHHHHHHHHHHHT--
---HHHHHHHHHHHHHHS--
---HHHHHHHHHHHHTTT--
---HHHHHHHHHHHHHTS--
---HHHHHHHHHHHHHHT--
--HHHHHHHHHHHHHHHS--
--HHHHHHHHHHHHHHHS--
--HHHHHHHHHHHHTTTT--
--HHHHHHHHHHHHHHHS--
--HHHHHHHHHHHHHHHS--
--HHHHHHHHHHHHHHHT--
--HHHHHHHHHHHHTTTT--
--HHHHHHHHHHHHHHHT--
--HHHHHHHHHHHHHHHT--
--HHHHHHHHHHHHHTTT--
--HHHHHHHHHHHHHHHT--
--HHHHHHHHHHHHTTTT--
--HHHHHHHHHHHHHTTT--
--HHHHHHHHHHHHHHHT--
--HHHHHHHHHHHHHHHT--
--HHHHHHHHHHHHHHHT--
--HHHHHHHHHHHHHHHT--
--HHHHHHHHHHHHTTTT--
--HHHHHHHHHHHHHTTT--
--HHHHHHHHHHHHHHHT--
--HHHHHHHHHHHHHHHT--
--HHHHHHHHHHHHHHHT--
--HHHHHHHHHHHHHHHT--
--HHHHHHHHHHHHHHHT--
--HHHHHHHHHHHHHHHT--
--HHHHHHHHHHHHHHHT--
--HHHHHHHHHHHHHHHT--
--HHHHHHHHHHHHHHHH--
--HHHHHHHHHHHHTTTT--
--HHHHHHHHHHHHHTTT--
--HHHHHHHHHHHHHHHT--
--HHHHHHHHHHHHTTTT--
--HHHHHHHHHHHHHHHT--
--HHHHHHHHHHHHHTTT--
--HHHHHHHHHHHHHHHT--
--HHHHHHHHHHHHHHHT--
--HHHHHHHHHHHHHHHT--
--HHHHHHHHHHHHHHHT--
--HHHHHHHHHHHHHHHS--
--HHHHHHHHHHHHHHHS--
--HHHHHHHHHHHHHHHT--
--HHHHHHHHHHHHHHHH--
--HHHHHHHHHHHHHHHH--
--HHHHHHHHHHHHHHTT--
--HHHHHHHHHHHHHHHS--
--HHHHHHHHHHHHHHTT--
--HHHHHHHHHHHHHHHH--
--HHHHHHHHHHHHHHHH--
--HHHHHHHHHHHHHHHT--
--HHHHHHHHHHHHHHHT--
--TTHHHHHHHHHHHHHT--
--HHHHHHHHHHHHHHTT--
--HHHHHHHHHHHHHHTT--
--HHHHHHHHHHHHHHTT--
--HHHHHHHHHHHHHTTS--
--HHHHHHHHHHHHHHHS--
--HHHHHHHHHHHHHHTT--
--HHHHHHHHHHHHHHTT--
--HHHHHHHHHHHHHHHH--
--HHHHHHHHHHHHHHTT--
--HHHHHHHHHHHHHHHH--
--HHHHHHHHHHHHHHTT--
--HHHHHHHHHHHHHHHH--
--HHHHHHHHHHHHHHTT--
--HHHHHHHHHHHHHHHH--
--HHHHHHHHHHHHHHHH--
--HHHHHHHHHHHHHHHH--
--HHHHHHHHHHHHHHHH--
--HHHHHHHHHHHHHHHH--
--HHHHHHHHHHHHHHHH--
--HHHHHHHHHHHHHHHH--
--HHHHHHHHHHHHHHHH--
--HHHHHHHHHHHHHHHT--
--HHHHHHHHHHHHHHHH--
--HHHHHHHHHHHHTTTT--
--HHHHHHHHHHHHHHHT--
--HHHHHHHHHHHHHHHT--
--HHHHHHHHHHHHTTTT--
--HHHHHHHHHHHHHHHT--
--HHHHHHHHHHHHHHHT--
--HHHHHHHHHHHHHHHT--
--HHHHHHHHHHHHHHHT--
--HHHHHHHHHHHHHHHT--
--HHHHHHHHHHHHHHHT--
--HHHHHHHHHHHHHHHT--
--HHHHHHHHHHHHHHHT--
--HHHHHHHHHHHHHHHT--
--HHHHHHHHHHHHHHTT--
--HHHHHHHHHHHHHHHT--
--HHHHHHHHHHHHHHHT--
--HHHHHHHHHHHHHHTT--
--HHHHHHHHHHHHHTTS--
--HHHHHHHHHHHHHHHH--
--HHHHHHHHHHHHHHHH--
--HHHHHHHHHHHHHHHH--
--HHHHHHHHHHHHHHHH--
--HHHHHHHHHHHHHHHH--
--HHHHHHHHHHHHHHHH--
--HHHHHHHHHHHHHHTT--
--HHHHHHHHHHHHHHTT--
--HHHHHHHHHHHHHHTT--
--HHHHHHHHHHHHHHHS--
--HHHHHHHHHHHHHTTS--
--HHHHHHHHHHHHHHHH--
--HHHHHHHHHHHHHHHT--
--HHHHHHHHHHHHHHTT--
--HHHHHHHHHHHHHHHH--
--HHHHHHHHHHHHHHHT--
--HHHHHHHHHHHHHHTT--
--HHHHHHHHHHHHHHHH--
--HHHHHHHHHHHHHHHS--
--HHHHHHHHHHHHHHHT--
--HHHHHHHHHHHHHHTT--
--HHHHHHHHHHHHHHTT--
--HHHHHHHHHHHHHHTT--
--HHHHHHHHHHHHHHHH--
--HHHHHHHHHHHHHHTT--
--HHHHHHHHHHHHHHHT--
--HHHHHHHHHHHHHHTT--
--HHHHHHHHHHHHHHTT--
--HHHHHHHHHHHHHHHS--
--HHHHHHHHHHHHHHHH--
--HHHHHHHHHHHHHHTS--
--HHHHHHHHHHHHHHHH--
--HHHHHHHHHHHHHHHH--
--HHHHHHHHHHHHHHHH--
--HHHHHHHHHHHHHHHH--
--HHHHHHHHHHHHHHTT--
--HHHHHHHHHHHHHHHH--
--HHHHHHHHHHHHHHHH--
--HHHHHHHHHHHHHHHT--
--HHHHHHHHHHHHHHTT--
--HHHHHHHHHHHHHHHH--
--HHHHHHHHHHHHHHHT--
--HHHHHHHHHHHHHHHT--
--HHHHHHHHHHHHHHHS--
--HHHHHHHHHHHHHHTT--
--HHHHHHHHHHHHHHHT--
--HHHHHHHHHHHHHHTT--
--HHHHHHHHHHHHHHHH--
--HHHHHHHHHHHHHHHH--
--HHHHHHHHHHHHHHHH--
--HHHHHHHHHHHHHHTT--
--HHHHHHHHHHHHHHTT--
--HHHHHHHHHHHHHHTT--
--HHHHHHHHHHHHHHHH--
--HHHHHHHHHHHHHHHT--
--HHHHHHHHHHHHHHTT--
--HHHHHHHHHHHHHHHT--
--HHHHHHHHHHHHHHHS--
--HHHHHHHHHHHHHTTS--
--HHHHHHHHHHHHGGGS--
--HHHHHHHHHHHHHHTT--
--HHHHHHHHHHHHHHHT--
--HHHHHHHHHHHHHHHT--
--HHHHHHHHHHHHHHTT--
--HHHHHHHHHHHHHHHT--
--HHHHHHHHHHHHHGGG--
--HHHHHHHHHHHHHHHH--
--HHHHHHHHHHHHHHTT--
--HHHHHHHHHHHHHHHT--
--HHHHHHHHHHHHHHTT--
--HHHHHHHHHHHHHHHT--
--TTHHHHHHHHHHHHHH--
--HHHHHHHHHHHHHHHT--
--HHHHHHHHHHHHHHHS--
--HHHHHHHHHHHHHHTT--
--HHHHHHHHHHHHHHHT--
--HHHHHHHHHHHHHHTT--
--HHHHHHHHHHHHHHHH--
--HHHHHHHHHHHHHHHH--
--HHHHHHHHHHHHHHTT--
--HHHHHHHHHHHHHHTT--
--HHHHHHHHHHHHHHHH--
--HHHHHHHHHHHHHHHH--
-THHHHHHHHHHHHHHHH--
--HHHHHHHHHHHHHHTT--
--HHHHHHHHHHHHHHHH--
--HHHHHHHHHHHHHHHH--
--HHHHHHHHHHHHHTTT--
--HHHHHHHHHHHHHHHH--
--HHHHHHHHHHHHHHHH--
--HHHHHHHHHHHHHHHH--
--HHHHHHHHHHHHHHHH--
--HHHHHHHHHHHHHHHH--
--HHHHHHHHHHHHHHHT--
--HHHHHHHHHHHHHHHH--
--HHHHHHHHHHHHHHHS--
--HHHHHHHHHHHHHHHH--
--HHHHHHHHHHHHHHTT--
--HHHHHHHHHHHHHTTT--
--HHHHHHHHHHHHHHHT--
--HHHHHHHHHHHHHHHHT-
--HHHHHHHHHHHHHHTT--
--HHHHHHHHHHHHHHHH--
--HHHHHHHHHHHHHHHHT-
--HHHHHHHHHHHHHHGGG-
--HHHHHHHHHHHHHHHHH-
--HHHHHHHHHHHHHHHHT-
--HHHHHHHHHHHHHHHHH-
--HHHHHHHHHHHHHHHHH-
--HHHHHHHHHHHHHHHH--
--HHHHHHHHHHHHHHHTT-
--HHHHHHHHHHHHHHHHH-
--HHHHHHHHHHHHHHHHT-
--HHHHHHHHHHHHHHHH--
--HHHHHHHHHHHHHHHTT-
--HHHHHHHHHHHHHHHHT-
--HHHHHHHHHHHHHHHHT-
--HHHHHHHHHHHHHHHHT-
-THHHHHHHHHHHHHHHTT-
--HHHHHHHHHHHHHHHHT-
--HHHHHHHHHHHHHHHHT-
--HHHHHHHHHHHHHHHHT-
--HHHHHHHHHHHHHHHHH-
--HHHHHHHHHHHHHHHHH-
--HHHHHHHHHHHHHHHHT-
--HHHHHHHHHHHHHHHHT-
--HHHHHHHHHHHHHHHHH-
--HHHHHHHHHHHHHHTTT-
--HHHHHHHHHHHHHHHHH-
--HHHHHHHHHHHHHHHHH-
--HHHHHHHHHHHHHHHHH-
--HHHHHHHHHHHHHHHHT-
--HHHHHHHHHHHHHHHTT-
--HHHHHHHHHHHHHHHTT-
--HHHHHHHHHHHHHHHTT-
--HHHHHHHHHHHHHHHTT-
--HHHHHHHHHHHHHHHTT-
--HHHHHHHHHHHHHHHTT-
--HHHHHHHHHHHHHHHTT-
-THHHHHHHHHHHHHHHTT-
--HHHHHHHHHHHHHHHHT-
--HHHHHHHHHHHHHHHHT-
--HHHHHHHHHHHHHHHH--
--HHHHHHHHHHHHHHHT--
--HHHHHHHHHHHHHHHHT-
--HHHHHHHHHHHHHHHHT-
--HHHHHHHHHHHHHHHH--
--HHHHHHHHHHHHHHHHH-
--HHHHHHHHHHHHHHHH--
--HHHHHHHHHHHHHHHH--
--HHHHHHHHHHHHHHHT--
--HHHHHHHHHHHHHHHTT-
--HHHHHHHHHHHHHHHHT-
--HHHHHHHHHHHHHHHTT-
--HHHHHHHHHHHHHHHHT-
--HHHHHHHHHHHHHHHTT-
--HHHHHHHHHHHHHHHTT-
--HHHHHHHHHHHHHHHHT-
--HHHHHHHHHHHHHHHHT-
--HHHHHHHHHHHHHHHH--
-THHHHHHHHHHHHHHHTT-
--HHHHHHHHHHHHHHHH--
--HHHHHHHHHHHHHHHHT-
--HHHHHHHHHHHHHHHHT-
--HHHHHHHHHHHHHHHHH-
--HHHHHHHHHHHHHHHHT-
--HHHHHHHHHHHHHHHHT-
--HHHHHHHHHHHHHHHHH-
--HHHHHHHHHHHHHHHHT-
--HHHHHHHHHHHHHHHTT-
--HHHHHHHHHHHHHHHHT-
--HHHHHHHHHHHHHHHH--
--HHHHHHHHHHHHHHHHT-
--HHHHHHHHHHHHHHHHT-
--HHHHHHHHHHHHHHHH--
--HHHHHHHHHHHHHHHHT-
--HHHHHHHHHHHHHHHT--
--HHHHHHHHHHHHHHHH--
--HHHHHHHHHHHHHHTT--
--HHHHHHHHHHHHHHHS--
--HHHHHHHHHHHHHHHS--
--HHHHHHHHHHHHHHHH--
--HHHHHHHHHHHHHHHH--
--HHHHHHHHHHHHHHHH--
--HHHHHHHHHHHHHHHH--
--HHHHHHHHHHHHHHHS--
--HHHHHHHHHHHHHHHH--
--HHHHHHHHHHHHHHHH--
--HHHHHHHHHHHHHHHT--
--HHHHHHHHHHHHHHHH--
--HHHHHHHHHHHHHHTT--
--HHHHHHHHHHHHHTTS--
--HHHHHHHHHHHHHHHH--
--HHHHHHHHHHHHHHTT--
--HHHHHHHHHHHHHHHH--
--HHHHHHHHHHHHHHHH--
--HHHHHHHHHHHHHHHH--
--HHHHHHHHHHHHHHTT--
--HHHHHHHHHHHHHHTT--
-THHHHHHHHHHHHHHTT--
-THHHHHHHHHHHHHHTT--
-HHHHHHHHHHHHHHHHH--
--HHHHHHHHHHHHHHTT--
--HHHHHHHHHHHHHHTT--
--HHHHHHHHHHHHHHHH--
-THHHHHHHHHHHHHHHH--
--HHHHHHHHHHHHHHHH--
--HHHHHHHHHHHHHHHH--
--HHHHHHHHHHHHHHHH--
--HHHHHHHHHHHHHHHH--
--HHHHHHHHHHHHHHHH--
--HHHHHHHHHHHHHHHH--
--HHHHHHHHHHHHHHHH--
--HHHHHHHHHHHHHHHH--
--HHHHHHHHHHHHHHTT--
--HHHHHHHHHHHHHHHH--
--HHHHHHHHHHHHHHTT--
--HHHHHHHHHHHHHHHH--
--HHHHHHHHHHHHHTTT--
--HHHHHHHHHHHHHHTT--
--HHHHHHHHHHHHHHTT--
--HHHHHHHHHHHHHHHT--
--HHHHHHHHHHHHHHHT--
--HHHHHHHHHHHHHHHS--
--HHHHHHHHHHHHHHHS--
--HHHHHHHHHHHHHHHS--
--HHHHHHHHHHHHHHTT--
--HHHHHHHHHHHHHHHT--
--HHHHHHHHHHHHHHHT--
--HHHHHHHHHHHHHHHH--
--HHHHHHHHHHHHHHTT--
--HHHHHHHHHHHHHTTS--
--HHHHHHHHHHHHHHTT--
--HHHHHHHHHHHHHHHH--
--HHHHHHHHHHHHHHHT--
--HHHHHHHHHHHHHHHH--
--HHHHHHHHHHHHHHTT--
--TTHHHHHHHHHHHHHT--
--HHHHHHHHHHHHHHTT--
--HHHHHHHHHHHHHHHH--
--HHHHHHHHHHHHHHHT--
--HHHHHHHHHHHHHHHH--
--HHHHHHHHHHHHHHTT--
--HHHHHHHHHHHHHHTT--
--HHHHHHHHHHHHHHHH--
--HHHHHHHHHHHHHHTT--
--HHHHHHHHHHHHHHTT--
--HHHHHHHHHHHHHHHH--
--HHHHHHHHHHHHHHHT--
--HHHHHHHHHHHHHHHH--
--HHHHHHHHHHHHHHTT--
--HHHHHHHHHHHHHHHT--
--HHHHHHHHHHHHHHHH--
--HHHHHHHHHHHHHHTT--
--HHHHHHHHHHHHHHHH--
--HHHHHHHHHHHHHHHS--
--HHHHHHHHHHHHHHHS--
--HHHHHHHHHHHHHHTS--
--HHHHHHHHHHHHHHHS--
--HHHHHHHHHHHHHHTT--
-THHHHHHHHHHHHHHTT--
--HHHHHHHHHHHHHHHH--
--HHHHHHHHHHHHHHTT--
--HHHHHHHHHHHHHHTT--
--HHHHHHHHHHHHHHHT--
--HHHHHHHHHHHHHHHH--
--HHHHHHHHHHHHHHTT--
--HHHHHHHHHHHHHHTT--
--HHHHHHHHHHHHHHTT--
--HHHHHHHHHHHHHTTS--
--HHHHHHHHHHHHHHHH--
--HHHHHHHHHHHHHHHS--
--HHHHHHHHHHHHHHHH--
--HHHHHHHHHHHHHHHH--
--HHHHHHHHHHHHHHHH--
--HHHHHHHHHHHHHHHS--
-HHHHHHHHHHHHHHHHH--
--HHHHHHHHHHHHHHHH--
--HHHHHHHHHHHHHHHT--
--TTHHHHHHHHHHHHHT--
--TTHHHHHHHHHHHHTT--
--HHHHHHHHHHHHHHHT--
--HHHHHHHHHHHHHHHT--
--HHHHHHHHHHHHHHHH--
--HHHHHHHHHHHHHTTT--
--HHHHHHHHHHHHHHHS--
-HHHHHHHHHHHHHHHTT--
-HHHHHHHHHHHHHHHHH--
-HHHHHHHHHHHHHHHHH--
-HHHHHHHHHHHHHHHHH--
-HHHHHHHHHHHHHHHHT--
-HHHHHHHHHHHHHHHHT--
-HHHHHHHHHHHHHHHHH--
-HHHHHHHHHHHHHHHHT--
-HHHHHHHHHHHHHHHHT--
-HHHHHHHHHHHHHHHHH--
-HHHHHHHHHHHHHHHHH--
-HHHHHHHHHHHHHHTTT--
-HHHHHHHHHHHHHHHHT--
-HHHHHHHHHHHHHHHHT--
-HHHHHHHHHHHHHHHHS--
-HHHHHHHHHHHHHHHHH--
-HHHHHHHHHHHHHHHHT--
-HHHHHHHHHHHHHHHHH--
-HHHHHHHHHHHHHHHHH--
-HHHHHHHHHHHHHHHHH--
-HHHHHHHHHHHHHHHHH--
-HHHHHHHHHHHHHHHTT--
-HHHHHHHHHHHHHHHHS--
-HHHHHHHHHHHHHHHHS--
-HHHHHHHHHHHHHHHTT--
-HHHHHHHHHHHHHHHHH--
-HHHHHHHHHHHHHHHHS--
-HHHHHHHHHHHHHHHHH--
-HHHHHHHHHHHHHHHHH--
-HHHHHHHHHHHHHHHHH--
-HHHHHHHHHHHHHHHHH--
-HHHHHHHHHHHHHHHHH--
-HHHHHHHHHHHHHHHHHT-
-HHHHHHHHHHHHHHHHHT-
-HHHHHHHHHHHHHHHTT--
-HHHHHHHHHHHHHHHHHT-
-HHHHHHHHHHHHHHHHHH-
-HHHHHHHHHHHHHHHHHH-
-HHHHHHHHHHHHHHHHTT-
-HHHHHHHHHHHHHHHHHH-
-HHHHHHHHHHHHHHHHTT-
-HHHHHHHHHHHHHHHHTT-
-HHHHHHHHHHHHHHHHTT-
-HHHHHHHHHHHHHHHHHT-
-HHHHHHHHHHHHHHHHHH-
-HHHHHHHHHHHHHHHHTT-
-HHHHHHHHHHHHHHHHTT-
-HHHHHHHHHHHHHHHHHT-
-HHHHHHHHHHHHHHHHTT-
-HHHHHHHHHHHHHHHHH--
-HHHHHHHHHHHHHHTTT--
-HHHHHHHHHHHHHHHHT--
-HHHHHHHHHHHHHHHTT--
-HHHHHHHHHHHHHHHHS--
-HHHHHHHHHHHHHHHTT--
-HHHHHHHHHHHHHHHHT--
-HHHHHHHHHHHHHHHTS--
-HHHHHHHHHHHHHHHTT--
-HHHHHHHHHHHHHHHHTT-
-HHHHHHHHHHHHHHHHH--
-HHHHHHHHHHHHHHTTT--
-HHHHHHHHHHHHHHTTT--
-HHHHHHHHHHHHHHHTTT-
-HHHHHHHHHHHHHHHHTT-
-HHHHHHHHHHHHHHHHHH-
-HHHHHHHHHHHHHHHHHH-
-HHHHHHHHHHHHHHHHTT-
-HHHHHHHHHHHHHHHHHH-
-HHHHHHHHHHHHHHHHTT-
-HHHHHHHHHHHHHHHTTT-
-HHHHHHHHHHHHHHHTTT-
-HHHHHHHHHHHHHHHHHH-
-HHHHHHHHHHHHHHHHH--
-HHHHHHHHHHHHHHHHH--
-HHHHHHHHHHHHHHHHH--
-HHHHHHHHHHHHHHHHH--
-TTHHHHHHHHHHHHHHH--
-HHHHHHHHHHHHHHHHHT-
-HHHHHHHHHHHHHHHHH--
-HHHHHHHHHHHHHHHHT--
-HHHHHHHHHHHHHHHTTT-
-HHHHHHHHHHHHHHHTTT-
-HHHHHHHHHHHHHHHHT--
-HHHHHHHHHHHHHHHHH--
-HHHHHHHHHHHHHHHHHH-
-HHHHHHHHHHHHHHHHHH-
-HHHHHHHHHHHHHHHHHH-
-HHHHHHHHHHHHHHHHHH-
-HHHHHHHHHHHHHHHHHT-
-HHHHHHHHHHHHHHHHHH-
-HHHHHHHHHHHHHHHHHT-
-HHHHHHHHHHHHHHHHHH-
-HHHHHHHHHHHHHHHHTT-
-HHHHHHHHHHHHHHHHHH-
-HHHHHHHHHHHHHHHHHH-
-HHHHHHHHHHHHHHHHHH-
-HHHHHHHHHHHHHHHHTT-
-HHHHHHHHHHHHHHHHHT-
-HHHHHHHHHHHHHHHHHH-
-HHHHHHHHHHHHHHHTTT-
-HHHHHHHHHHHHHHHHHH-
-HHHHHHHHHHHHHHHHHH-
-HHHHHHHHHHHHHHHHHH-
-HHHHHHHHHHHHHHHHTT-
-HHHHHHHHHHHHHHHHTT-
-HHHHHHHHHHHHHHHHHH-
-HHHHHHHHHHHHHHHHHH-
-HHHHHHHHHHHHHHHHHT-
-HHHHHHHHHHHHHHHHH--
-HHHHHHHHHHHHHHHHHH-
-HHHHHHHHHHHHHHHHTT-
-HHHHHHHHHHHHHHHHHT-
-HHHHHHHHHHHHHHHHH--
-HHHHHHHHHHHHHHHHHH-
-HHHHHHHHHHHHHHHHTT-
-HHHHHHHHHHHHHHHHTT-
-HHHHHHHHHHHHHHHHTT-
-HHHHHHHHHHHHHHHHHH-
-HHHHHHHHHHHHHHHHHH-
-HHHHHHHHHHHHHHHHTT-
-HHHHHHHHHHHHHHHHTT-
-HHHHHHHHHHHHHHHHTT-
-HHHHHHHHHHHHHHHHTT-
-HHHHHHHHHHHHHHHHTT-
-HHHHHHHHHHHHHHHHTT-
-HHHHHHHHHHHHHHHHTT-
-HHHHHHHHHHHHHHHHH--
-HHHHHHHHHHHHHHHHTT-
-HHHHHHHHHHHHHHHHTT-
-HHHHHHHHHHHHHHHHTT-
-HHHHHHHHHHHHHHHHTT-
-HHHHHHHHHHHHHHHHTT-
-HHHHHHHHHHHHHHHHTT-
-HHHHHHHHHHHHHHHHTT-
-HHHHHHHHHHHHHHHHTT-
-HHHHHHHHHHHHHHHHTT-
-HHHHHHHHHHHHHHHHHH-
-HHHHHHHHHHHHHHHHHH-
-HHHHHHHHHHHHHHHHH--
-HHHHHHHHHHHHHHHHTT-
-HHHHHHHHHHHHHHHHTT-
-HHHHHHHHHHHHHHHTT--
-HHHHHHHHHHHHHHHHHH-
-HHHHHHHHHHHHHHHTT--
-HHHHHHHHHHHHHHHHTT-
-HHHHHHHHHHHHHHHHHH-
-HHHHHHHHHHHHHHHHHT-
-HHHHHHHHHHHHHHHHHH-
-HHHHHHHHHHHHHHHHHH-
-HHHHHHHHHHHHHHHHHH-
-TTHHHHHHHHHHHHHHHH-
-HHHHHHHHHHHHHHHHHT-
-HHHHHHHHHHHHHHHHHH-
-HHHHHHHHHHHHHHHHHH-
-HHHHHHHHHHHHHHHHHT-
-HHHHHHHHHHHHHHHHHH-
-HHHHHHHHHHHHHHHHHT-
-HHHHHHHHHHHHHHHHHH-
-HHHHHHHHHHHHHHHHHH-
-HHHHHHHHHHHHHHHHHH-
-HHHHHHHHHHHHHHHHHH-
-HHHHHHHHHHHHHHHHHT-
-HHHHHHHHHHHHHHHHHH-
-HHHHHHHHHHHHHHHHHT-
-HHHHHHHHHHHHHHHHHT-
-HHHHHHHHHHHHHHHHH--
-HHHHHHHHHHHHHHHHTT-
-HHHHHHHHHHHHHHHTT--
-HHHHHHHHHHHHHHHHT--
-HHHHHHHHHHHHHHHHH--
-HHHHHHHHHHHHHHHHHT-
-HHHHHHHHHHHHHHHHHT-
-HHHHHHHHHHHHHHHHHH-
-HHHHHHHHHHHHHHHHH--
-HHHHHHHHHHHHHHHHHT-
-HHHHHHHHHHHHHHHHHT-
-HHHHHHHHHHHHHHHHHT-
-HHHHHHHHHHHHHHHHHH-
-HHHHHHHHHHHHHHHHHT-
-HHHHHHHHHHHHHHHHHH-
-HHHHHHHHHHHHHHHHHH-
-HHHHHHHHHHHHHHHHHT-
-HHHHHHHHHHHHHHHHHH-
-HHHHHHHHHHHHHHHHTT-
-HHHHHHHHHHHHHHHHHT-
-HHHHHHHHHHHHHHHHTT-
-HHHHHHHHHHHHHHHHTT-
-HHHHHHHHHHHHHHHHHT-
-HHHHHHHHHHHHHHHHHH-
-HHHHHHHHHHHHHHHHT--
-HHHHHHHHHHHHHHHHHH-
-HHHHHHHHHHHHHHHHHT-
-HHHHHHHHHHHHHHHHTT-
-HHHHHHHHHHHHHHHHHT-
-HHHHHHHHHHHHHHHHHT-
-HHHHHHHHHHHHHHHHHH-
-HHHHHHHHHHHHHHHHHT-
-HHHHHHHHHHHHHHHHHH-
-HHHHHHHHHHHHHHHHHH-
-HHHHHHHHHHHHHHHHHT-
-HHHHHHHHHHHHHHHHHH-
-HHHHHHHHHHHHHHHHTT-
-HHHHHHHHHHHHHHHHTT-
-HHHHHHHHHHHHHHHHT--
-HHHHHHHHHHHHHHHTT--
-HHHHHHHHHHHHHHHT---
-HHHHHHHHHHHHHHHHT--
-HHHHHHHHHHHHHHHHTT-
-HHHHHHHHHHHHHHHHTT-
-THHHHHHHHHHHHHHHTT-
-HHHHHHHHHHHHHHHTT--
-THHHHHHHHHHHHHHHTT-
-HHHHHHHHHHHHHHHHHT-
-HHHHHHHHHHHHHHHHTT-
-HHHHHHHHHHHHHHHTT--
-HHHHHHHHHHHHHHHHT--
-HHHHHHHHHHHHHHTTS--
-HHHHHHHHHHHHHHTT---
-HHHHHHHHHHHHHHHH---
-HHHHHHHHHHHHHHHH---
-HHHHHHHHHHHHHHHH---
-HHHHHHHHHHHHHHHH---
-HHHHHHHHHHHHHHHH---
-HHHHHHHHHHHHHHHH---
-HHHHHHHHHHHHHHHH---
-HHHHHHHHHHHHHHHH---
-HHHHHHHHHHHHHHTT---
-HHHHHHHHHHHHHHTT---
-TTHHHHHHHHHHHHHH---
-HHHHHHHHHHHHHHTT---
-HHHHHHHHHHHHHHHH---
-HHHHHHHHHHHHHHTT---
-HHHHHHHHHHHHHHHH---
-HHHHHHHHHHHHHHHH---
-HHHHHHHHHHHHHHHH---
-HHHHHHHHHHHHHHHH---
-HHHHHHHHHHHHHHHH---
-HHHHHHHHHHHHHHHH---
-HHHHHHHHHHHHHHHH---
-HHHHHHHHHHHHHHHH---
-HHHHHHHHHHHHHHTT---
-HHHHHHHHHHHHHHTT---
-HHHHHHHHHHHHHHTT---
-HHHHHHHHHHHHHHTT---
-HHHHHHHHHHHHHTTT---
-HHHHHHHHHHHHHHTT---
-HHHHHHHHHHHHHHTT---
-HHHHHHHHHHHHHHTT---
-HHHHHHHHHHHHHHHH---
-HHHHHHHHHHHHHHTT---
-HHHHHHHHHHHHHHTT---
-HHHHHHHHHHHHHHHH---
-HHHHHHHHHHHHHHHH---
-HHHHHHHHHHHHHHTT---
-HHHHHHHHHHHHHHTT---
-HHHHHHHHHHHHHHHH---
-HHHHHHHHHHHHHTTT---
-HHHHHHHHHHHHHHTT---
-HHHHHHHHHHHHHHTT---
-HHHHHHHHHHHHHHTT---
-HHHHHHHHHHHHHHTT---
-HHHHHHHHHHHHHHTT---
-HHHHHHHHHHHHHHTT---
-HHHHHHHHHHHHHHTT---
-HHHHHHHHHHHHHTTT---
-HHHHHHHHHHHHHHTT---
-HHHHHHHHHHHHHHTT---
-HHHHHHHHHHHHHHTT---
-HHHHHHHHHHHHHHTT---
-HHHHHHHHHHHHHHHH---
-HHHHHHHHHHHHHHTTS--
-HHHHHHHHHHHHHHTT---
-HHHHHHHHHHHHHHTT---
-HHHHHHHHHHHHHHTT---
-HHHHHHHHHHHHHHTTS--
-HHHHHHHHHHHHHHTTS--
-HHHHHHHHHHHHHHTTS--
-HHHHHHHHHHHHHHHH---
-HHHHHHHHHHHHHHTT---
-HHHHHHHHHHHHHHTT---
-HHHHHHHHHHHHHTTT---
-HHHHHHHHHHHHHHHH---
-HHHHHHHHHHHHHHTT---
-HHHHHHHHHHHHHHHS---
-HHHHHHHHHHHHHHHH---
-HHHHHHHHHHHHHHHH---
-TTHHHHHHHHHHHHHHS--
-HHHHHHHHHHHHHHHTS--
-HHHHHHHHHHHHHHHT---
-HHHHHHHHHHHHHHHHS--
-HHHHHHHHHHHHHHHH---
-HHHHHHHHHHHHHHTT---
-HHHHHHHHHHHHHHTTS--
-HHHHHHHHHHHHHHHH---
-HHHHHHHHHHHHHHHH---
-HHHHHHHHHHHHHHHHH--
-HHHHHHHHHHHHHHHH---
-HHHHHHHHHHHHHHTT---
-HHHHHHHHHHHHHHHHS--
-HHHHHHHHHHHHHHTT---
-HHHHHHHHHHHHHHHH---
-HHHHHHHHHHHHHHHH---
-HHHHHHHHHHHHHHHH---
-HHHHHHHHHHHHHHHH---
-HHHHHHHHHHHHHHHH---
-HHHHHHHHHHHHHTTT---
-HHHHHHHHHHHHHHHH---
-HHHHHHHHHHHHHHHH---
-HHHHHHHHHHHHHTTTS--
-HHHHHHHHHHHHHHHH---
-HHHHHHHHHHHHHHTT---
-HHHHHHHHHHHHHTTTS--
-HHHHHHHHHHHHHTTT---
-HHHHHHHHHHHHHHHH---
-HHHHHHHHHHHHHHTTS--
-HHHHHHHHHHHHHTTTS--
-HHHHHHHHHHHHHHTT---
-HHHHHHHHHHHHHHTTS--
-HHHHHHHHHHHHHHHHS--
--HHHHHHHHHHHHHHHS--
-HHHHHHHHHHHHHHHHS--
-HHHHHHHHHHHHHHHH---
-HHHHHHHHHHHHHHTT---
-HHHHHHHHHHHHHHHH---
-HHHHHHHHHHHHHHTT---
-HHHHHHHHHHHHHHHT---
-HHHHHHHHHHHHHHTTS--
-HHHHHHHHHHHHHHHH---
-HHHHHHHHHHHHHHHH---
-HHHHHHHHHHHHHHHH---
-HHHHHHHHHHHHHTTS---
-HHHHHHHHHHHHHHHHS--
-HHHHHHHHHHHHHHHHS--
-HHHHHHHHHHHHHHHHS--
-HHHHHHHHHHHHHHTT---
-HHHHHHHHHHHHHHHTS--
-HHHHHHHHHHHHHHHT---
-HHHHHHHHHHHHHHHT---
-HHHHHHHHHHHHHHHT---
-HHHHHHHHHHHHHHTT---
-HHHHHHHHHHHHHHTT---
-HHHHHHHHHHHHHTTT---
-HHHHHHHHHHHHHHHTS--
-HHHHHHHHHHHHHHHHS--
-HHHHHHHHHHHHHHHH---
-HHHHHHHHHHHHHHHT---
-HHHHHHHHHHHHHHHH---
-HHHHHHHHHHHHHHHT---
-HHHHHHHHHHHHHHHH---
-HHHHHHHHHHHHHHHHS--
-HHHHHHHHHHHHHHTT---
-HHHHHHHHHHHHHHHHS--
-HHHHHHHHHHHHHTTS---
-HHHHHHHHHHHHHHHS---
-HHHHHHHHHHHHHHHHS--
-HHHHHHHHHHHHHHHHS--
-HHHHHHHHHHHHHHHHS--
-HHHHHHHHHHHHHHHSS--
-HHHHHHHHHHHHHHHTS--
-HHHHHHHHHHHHHHHTS--
-HHHHHHHHHHHHHHHT---
-HHHHHHHHHHHHHHHTS--
-HHHHHHHHHHHHHHHTS--
-HHHHHHHHHHHHHHHT---
-HHHHHHHHHHHHHHHTS--
-HHHHHHHHHHHHHHHTS--
-HHHHHHHHHHHHHHHTS--
-HHHHHHHHHHHHHHHTS--
-HHHHHHHHHHHHHHHHS--
-HHHHHHHHHHHHHHHTS--
-HHHHHHHHHHHHHHHHS--
-HHHHHHHHHHHHHHHHS--
-HHHHHHHHHHHHHHHTS--
-HHHHHHHHHHHHHHHHS--
-HHHHHHHHHHHHHHHHS--
-HHHHHHHHHHHHHHHTS--
-HHHHHHHHHHHHHHHHS--
-HHHHHHHHHHHHHHHHS--
-HHHHHHHHHHHHHHHTS--
-HHHHHHHHHHHHHHHTS--
-HHHHHHHHHHHHHHHTS--
-HHHHHHHHHHHHHHTTS--
-HHHHHHHHHHHHHHHTS--
-HHHHHHHHHHHHHHHHS--
-HHHHHHHHHHHHHHHHS--
-HHHHHHHHHHHHHHHTS--
-HHHHHHHHHHHHHGGGS--
-HHHHHHHHHHHHHHHTS--
-HHHHHHHHHHHHHHHHS--
-HHHHHHHHHHHHHHHTS--
-HHHHHHHHHHHHHHHHS--
-HHHHHHHHHHHHHHHTS--
-HHHHHHHHHHHHHHHHS--
-HHHHHHHHHHHHHHHHS--
-HHHHHHHHHHHHHHTTS--
-HHHHHHHHHHHHHHHHS--
-HHHHHHHHHHHHHHHHS--
-HHHHHHHHHHHHHHTT---
-HHHHHHHHHHHHHHHSS--
-HHHHHHHHHHHHHHTTS--
-HHHHHHHHHHHHHHHTS--
-HHHHHHHHHHHHHHHTS--
-HHHHHHHHHHHHHHHTS--
-HHHHHHHHHHHHHHHT---
-HHHHHHHHHHHHHHHTS--
-HHHHHHHHHHHHHHHS---
-HHHHHHHHHHHHHHHT---
-HHHHHHHHHHHHHHHT---
-HHHHHHHHHHHHHHTT---
-HHHHHHHHHHHHHHHTS--
-HHHHHHHHHHHHHHHH---
-HHHHHHHHHHHHHHHH---
-HHHHHHHHHHHHHTTTS--
-HHHHHHHHHHHHHHHHS--
-HHHHHHHHHHHHHHHHS--
-HHHHHHHHHHHHHHTTS--
-HHHHHHHHHHHHHHTTS--
-HHHHHHHHHHHHHHHSS--
-HHHHHHHHHHHHHHTTS--
-HHHHHHHHHHHHHTTTS--
-HHHHHHHHHHHHHHTTS--
-HHHHHHHHHHHHHHHHS--
-HHHHHHHHHHHHHHHHS--
-HHHHHHHHHHHHHHHTS--
-HHHHHHHHHHHHHHTTS--
-HHHHHHHHHHHHHHHHS--
-HHHHHHHHHHHHHHHHS--
--HHHHHHHHHHHHHHHS--
-HHHHHHHHHHHHHHHS---
-HHHHHHHHHHHHHHTS---
-HHHHHHHHHHHHHHTT---
-HHHHHHHHHHHHHHHH---
-HHHHHHHHHHHHHHTT---
-HHHHHHHHHHHHHHHH---
-HHHHHHHHHHHHHHTT---
-HHHHHHHHHHHHHHHH---
-HHHHHHHHHHHHHHHH---
-HHHHHHHHHHHHHHHH---
-HHHHHHHHHHHHHHHHS--
-HHHHHHHHHHHHHHTTS--
-HHHHHHHHHHHHHHHS---
-HHHHHHHHHHHHHHHT---
-HHHHHHHHHHHHHHTT---
-HHHHHHHHHHHHHHHT---
-HHHHHHHHHHHHHHHH---
-HHHHHHHHHHHHHHHH---
-HHHHHHHHHHHHHHHT---
-HHHHHHHHHHHHHHHT---
-HHHHHHHHHHHHHHHH---
-HHHHHHHHHHHHHHTT---
-HHHHHHHHHHHHHHTS---
-HHHHHHHHHHHHHHTT---
-TTHHHHHHHHHHHGGG---
-HHHHHHHHHHHHHHTT---
-TTHHHHHHHHHHTTTT---
-HHHHHHHHHHHHHHTS---
-HHHHHHHHHHHHHHHHS--
-HHHHHHHHHHHHHTTT---
-HHHHHHHHHHHHHHHHS--
-HHHHHHHHHHHHHHHS---
-HHHHHHHHHHHHHHTTS--
-HHHHHHHHHHHHHHHTS--
-HHHHHHHHHHHHHHHHS--
-HHHHHHHHHHHHHHTTS--
-HHHHHHHHHHHHHHTTS--
-HHHHHHHHHHHHHHTT---
-HHHHHHHHHHHHHHHHS--
-HHHHHHHHHHHHHHHTS--
-HHHHHHHHHHHHHHHHS--
-HHHHHHHHHHHHHHHHS--
-HHHHHHHHHHHHHHTT---
-HHHHHHHHHHHHHHHTS--
-HHHHHHHHHHHHHHHSS--
-HHHHHHHHHHHHHHHTS--
-HHHHHHHHHHHHHHTT---
-HHHHHHHHHHHHHHHH---
-HHHHHHHHHHHHHHHH---
-HHHHHHHHHHHHHHHT---
-HHHHHHHHHHHHHHHT---
-HHHHHHHHHHHHHHHH---
-HHHHHHHHHHHHHHTT---
-HHHHHHHHHHHHHHTT---
-HHHHHHHHHHHHHHHH---
-HHHHHHHHHHHHHHTT---
-HHHHHHHHHHHHHHHS---
-HHHHHHHHHHHHHHTT---
-HHHHHHHHHHHHHHHH---
-HHHHHHHHHHHHHHHS---
-HHHHHHHHHHHHHHHT---
-HHHHHHHHHHHHHHHH---
-HHHHHHHHHHHHHHTT---
-HHHHHHHHHHHHHHHT---
-HHHHHHHHHHHHHHHH---
-HHHHHHHHHHHHHHHH---
-HHHHHHHHHHHHHHTT---
-HHHHHHHHHHHHHHHH---
-HHHHHHHHHHHHHHHH---
-HHHHHHHHHHHHHTTT---
-HHHHHHHHHHHHHHHH---
-HHHHHHHHHHHHHHHH---
-HHHHHHHHHHHHHHTTS--
-HHHHHHHHHHHHHHTTS--
-HHHHHHHHHHHHHHHHS--
-HHHHHHHHHHHHHHHH---
-HHHHHHHHHHHHHHTT---
-HHHHHHHHHHHHHHTTS--
-HHHHHHHHHHHHHHHHS--
-HHHHHHHHHHHHHHHS---
-HHHHHHHHHHHHHHTT---
-HHHHHHHHHHHHHHTT---
-HHHHHHHHHHHHHHHS---
-HHHHHHHHHHHHHHHTS--
-HHHHHHHHHHHHHHTTS--
-HHHHHHHHHHHHHHTTS--
-HHHHHHHHHHHHHHHH---
-HHHHHHHHHHHHHHHSS--
-HHHHHHHHHHHHHHHSS--
-HHHHHHHHHHHHHHHT---
-HHHHHHHHHHHHHHHT---
-HHHHHHHHHHHHHHHT---
-HHHHHHHHHHHHHHHT---
-HHHHHHHHHHHHHHTT---
-HHHHHHHHHHHHHTTTS--
-HHHHHHHHHHHHHHHHS--
-HHHHHHHHHHHHHHHTT--
-HHHHHHHHHHHHHHHHS--
-HHHHHHHHHHHHHHHHH--
-HHHHHHHHHHHHHHTTS--
-HHHHHHHHHHHHHHHHT--
-HHHHHHHHHHHHHHHHS--
-HHHHHHHHHHHHHHHHS--
-HHHHHHHHHHHHHHHHS--
-HHHHHHHHHHHHHHHHT--
-HHHHHHHHHHHHHHHHH--
-HHHHHHHHHHHHHHHHH--
-HHHHHHHHHHHHHHHTT--
-HHHHHHHHHHHHHHHHT--
-HHHHHHHHHHHHHHHHH--
-HHHHHHHHHHHHHHHHT--
-HHHHHHHHHHHHHHHHH--
-HHHHHHHHHHHHHHHHH--
-HHHHHHHHHHHHHHHTT--
-HHHHHHHHHHHHHHHHH--
-HHHHHHHHHHHHHHHHH--
-HHHHHHHHHHHHHHHHH--
-HHHHHHHHHHHHHHHHH--
-HHHHHHHHHHHHHHHTT--
-HHHHHHHHHHHHHHHHS--
-HHHHHHHHHHHHHHHTT--
-HHHHHHHHHHHHHHHHH--
-HHHHHHHHHHHHHHHHH--
-HHHHHHHHHHHHHHHHHH-
-HHHHHHHHHHHHHHHHHH-
-HHHHHHHHHHHHHHHHHH-
-HHHHHHHHHHHHHHHHHH-
-HHHHHHHHHHHHHHHHHH-
-HHHHHHHHHHHHHHHHHH-
-HHHHHHHHHHHHHHHHHH-
-HHHHHHHHHHHHHHHHHH-
-HHHHHHHHHHHHHHHHHH-
-HHHHHHHHHHHHHHHTTT-
-HHHHHHHHHHHHHHHHHH-
-HHHHHHHHHHHHHHHHHH-
-HHHHHHHHHHHHHHHHHH-
-HHHHHHHHHHHHHHHHHH-
-HHHHHHHHHHHHHHHHHH-
-HHHHHHHHHHHHHHHHHH-
-HHHHHHHHHHHHHHHHHH-
-HHHHHHHHHHHHHHHHHH-
-HHHHHHHHHHHHHHHHHH-
-HHHHHHHHHHHHHHHHHT-
-HHHHHHHHHHHHHHHHTT-
-HHHHHHHHHHHHHHHHHH-
-HHHHHHHHHHHHHHHHHH-
-HHHHHHHHHHHHHHHTTT-
-HHHHHHHHHHHHHHHHHT-
-HHHHHHHHHHHHHHHHHT-
-HHHHHHHHHHHHHHHHHH-
-HHHHHHHHHHHHHHHTT--
-HHHHHHHHHHHHHHHHHH-
-HHHHHHHHHHHHHHHHTT-
-HHHHHHHHHHHHHHHTTT-
-HHHHHHHHHHHHHHHHH--
-HHHHHHHHHHHHHHHHTT-
-HHHHHHHHHHHHHHHHHT-
-HHHHHHHHHHHHHHHHT--
-HHHHHHHHHHHHHHHHH--
-HHHHHHHHHHHHHHHHTT-
-HHHHHHHHHHHHHHHHHH-
-HHHHHHHHHHHHHHHHHH-
-HHHHHHHHHHHHHHHTT--
-HHHHHHHHHHHHHHHHTT-
-HHHHHHHHHHHHHHHTTT-
--HHHHHHHHHHHHHHHHT-
--HHHHHHHHHHHHHHHHT-
--HHHHHHHHHHHHHHHHH-
--HHHHHHHHHHHHHHTT--
-THHHHHHHHHHHHHHHHT-
--HHHHHHHHHHHHHHHHT-
--HHHHHHHHHHHHHHHH--
--HHHHHHHHHHHHHHTT--
--HHHHHHHHHHHHHHHHH-
--HHHHHHHHHHHHHHHHT-
--SHHHHHHHHHHHHHHHH-
--HHHHHHHHHHHHHHHH--
--HHHHHHHHHHHHHHHTT-
--HHHHHHHHHHHHHHHHH-
--HHHHHHHHHHHHHHTT--
--HHHHHHHHHHHHHHHH--
--HHHHHHHHHHHHHHHH--
--HHHHHHHHHHHHHHHH--
--HHHHHHHHHHHHHHHH--
--HHHHHHHHHHHHHHHH--
--HHHHHHHHHHHHHHHHT-
--HHHHHHHHHHHHHHHHT-
--HHHHHHHHHHHHHHHHT-
--HHHHHHHHHHHHHHHHT-
--HHHHHHHHHHHHHHHHT-
--HHHHHHHHHHHHHHHHH-
--HHHHHHHHHHHHHHHHT-
--HHHHHHHHHHHHHHHHT-
--HHHHHHHHHHHHHHHHT-
--HHHHHHHHHHHHHHHH--
--HHHHHHHHHHHHHHTT--
--HHHHHHHHHHHHHTTS--
--HHHHHHHHHHHHHHHS--
--HHHHHHHHHHHHHHHS--
--HHHHHHHHHHHHHHTS--
--HHHHHHHHHHHHHHSS--
--HHHHHHHHHHHHHHHH--
-THHHHHHHHHHHHHHHH--
-THHHHHHHHHHHHHHHH--
--HHHHHHHHHHHHHHTT--
--HHHHHHHHHHHHHHHH--
--HHHHHHHHHHHHHHHH--
--HHHHHHHHHHHHHHHH--
--HHHHHHHHHHHHHHHH--
--HHHHHHHHHHHHHHHS--
--HHHHHHHHHHHHHHHS--
--HHHHHHHHHHHHHHHH--
--HHHHHHHHHHHHHHTT--
--HHHHHHHHHHHHHHHH--
--HHHHHHHHHHHHHHHH--
--HHHHHHHHHHHHHHTT--
--HHHHHHHHHHHHHHHS--
--HHHHHHHHHHHHHHHT--
--HHHHHHHHHHHHHHTT--
-HHHHHHHHHHHHHHHTT--
-HHHHHHHHHHHHHHHHT--
-HHHHHHHHHHHHHHHTT--
-HHHHHHHHHHHHHHHHS--
-HHHHHHHHHHHHHHHHH--
-HHHHHHHHHHHHHHHTT--
-HHHHHHHHHHHHHHHHT--
-HHHHHHHHHHHHHHHHT--
-HHHHHHHHHHHHHHHHT--
-HHHHHHHHHHHHHHHHT--
-HHHHHHHHHHHHHHHHH--
-HHHHHHHHHHHHHHHHH--
-HHHHHHHHHHHHHHHHH--
-HHHHHHHHHHHHHHHHH--
-HHHHHHHHHHHHHHHHH--
-HHHHHHHHHHHHHHHHTT-
-HHHHHHHHHHHHHHHHTT-
-HHHHHHHHHHHHHHHHHH-
--HHHHHHHHHHHHHHHHH-
--HHHHHHHHHHHHHHTTT-
--HHHHHHHHHHHHHHHTT-
--HHHHHHHHHHHHHHHHH-
--HHHHHHHHHHHHHHHHH-
--HHHHHHHHHHHHHHHHT-
--HHHHHHHHHHHHHHHH--
-HHHHHHHHHHHHHHHHHH-
-HHHHHHHHHHHHHHHHTT-
-HHHHHHHHHHHHHHHHTT-
-HHHHHHHHHHHHHHHHTT-
-HHHHHHHHHHHHHHHHHH-
-HHHHHHHHHHHHHHHHT--
-HHHHHHHHHHHHHHHHHT-
-HHHHHHHHHHHHHHHHTT-
-HHHHHHHHHHHHHHHTT--
-HHHHHHHHHHHHHHHTT--
-HHHHHHHHHHHHHHHHTT-
-HHHHHHHHHHHHHHHHTT-
-HHHHHHHHHHHHHHHHHT-
-HHHHHHHHHHHHHHHHTT-
-HHHHHHHHHHHHHHHHTT-
-HHHHHHHHHHHHHHHHTT-
-HHHHHHHHHHHHHHHHH--
-HHHHHHHHHHHHHHHHHT-
-HHHHHHHHHHHHHHHHHT-
-HHHHHHHHHHHHHHHHHT-
-HHHHHHHHHHHHHHHHHT-
-HHHHHHHHHHHHHHHHTT-
-HHHHHHHHHHHHHHHHHT-
-HHHHHHHHHHHHHHHHHH-
-HHHHHHHHHHHHHHHHHH-
-HHHHHHHHHHHHHHHHTT-
-HHHHHHHHHHHHHHHHHH-
-HHHHHHHHHHHHHHHHHT-
-HHHHHHHHHHHHHHHHTT-
-HHHHHHHHHHHHHHHHTT-
-HHHHHHHHHHHHHHHHTT-
-HHHHHHHHHHHHHHHHTT-
-HHHHHHHHHHHHHHHHTT-
-HHHHHHHHHHHHHHHHHH-
-HHHHHHHHHHHHHHHHHH-
-HHHHHHHHHHHHHHHHHH-
-HHHHHHHHHHHHHHHHT--
-HHHHHHHHHHHHHHHHTT-
-HHHHHHHHHHHHHHHHTT-
-HHHHHHHHHHHHHHHHTT-
-HHHHHHHHHHHHHHHHH--
-HHHHHHHHHHHHHHHHTT-
-HHHHHHHHHHHHHHHHHH-
-HHHHHHHHHHHHHHHTT--
-HHHHHHHHHHHHHHHTT--
-HHHHHHHHHHHHHHHHH--
-HHHHHHHHHHHHHHHHH--
-HHHHHHHHHHHHHHHHHH-
-HHHHHHHHHHHHHHHHHH-
-HHHHHHHHHHHHHHHHHT-
-HHHHHHHHHHHHHHHHT--
-HHHHHHHHHHHHHHHHTT-
-HHHHHHHHHHHHHHHTT--
-HHHHHHHHHHHHHHHHT--
-HHHHHHHHHHHHHHHHH--
-HHHHHHHHHHHHHHHTT--
-HHHHHHHHHHHHHHHTT--
-HHHHHHHHHHHHHHHHT--
-HHHHHHHHHHHHHHHTT--
-HHHHHHHHHHHHHHHT---
-HHHHHHHHHHHHHHHTT--
-HHHHHHHHHHHHHHHTT--
-HHHHHHHHHHHHHHHHH--
-HHHHHHHHHHHHHHHHS--
-HHHHHHHHHHHHHHHTT--
-HHHHHHHHHHHHHHHHS--
-HHHHHHHHHHHHHHHHH--
-HHHHHHHHHHHHHHHHS--
-HHHHHHHHHHHHHHHHH--
-HHHHHHHHHHHHHHHHH--
-HHHHHHHHHHHHHHHHH--
-HHHHHHHHHHHHHHHHH--
-HHHHHHHHHHHHHHHTT--
-HHHHHHHHHHHHHHHHHH-
-HHHHHHHHHHHHHHHHHH-
-HHHHHHHHHHHHHHHHHH-
-HHHHHHHHHHHHHHHHHH-
-HHHHHHHHHHHHHHHHHH-
-HHHHHHHHHHHHHHHHHH-
-HHHHHHHHHHHHHHHHHH-
-HHHHHHHHHHHHHHHHHH-
-THHHHHHHHHHHHHHHH--
-HHHHHHHHHHHHHHHHTT-
-HHHHHHHHHHHHHHHHTT-
-HHHHHHHHHHHHHHHHH--
-HHHHHHHHHHHHHHHHTT-
-HHHHHHHHHHHHHHHHTT-
-HHHHHHHHHHHHHHHHTT-
-HHHHHHHHHHHHHHHHTT-
-HHHHHHHHHHHHHHHHTT-
-HHHHHHHHHHHHHHHHHH-
-HHHHHHHHHHHHHHHHHT-
-HHHHHHHHHHHHHHHHH--
-HHHHHHHHHHHHHHHHTT-
-HHHHHHHHHHHHHHHHT--
-HHHHHHHHHHHHHHHHTT-
-HHHHHHHHHHHHHHHHHH-
-HHHHHHHHHHHHHHHHHH-
-HHHHHHHHHHHHHHHHTT-
-HHHHHHHHHHHHHHHHHH-
-HHHHHHHHHHHHHHHHHH-
-HHHHHHHHHHHHHHHHHT-
-HHHHHHHHHHHHHHHHHH-
-HHHHHHHHHHHHHHHTTT-
-HHHHHHHHHHHHHHHHTT-
-HHHHHHHHHHHHHHHHH--
-HHHHHHHHHHHHHHHHHH-
-HHHHHHHHHHHHHHHHHT-
-HHHHHHHHHHHHHHHHTT-
-HHHHHHHHHHHHHHHHH--
-HHHHHHHHHHHHHHHTT--
-HHHHHHHHHHHHHHHHHT-
-HHHHHHHHHHHHHHHHTT-
-HHHHHHHHHHHHHHHHHH-
-HHHHHHHHHHHHHHHHTT-
-HHHHHHHHHHHHHHHHHH-
-HHHHHHHHHHHHHHHHHH-
-HHHHHHHHHHHHHHHHHH-
-HHHHHHHHHHHHHHHHTT-
-HHHHHHHHHHHHHHHHHH-
-HHHHHHHHHHHHHHHHHH-
-HHHHHHHHHHHHHHHHHT-
-HHHHHHHHHHHHHHHHTT-
-HHHHHHHHHHHHHHHHTT-
-HHHHHHHHHHHHHHHHHH-
-HHHHHHHHHHHHHHHHHT-
-HHHHHHHHHHHHHHHTT--
-HHHHHHHHHHHHHHHHHH-
-HHHHHHHHHHHHHHHHHH-
-HHHHHHHHHHHHHHHHHH-
-HHHHHHHHHHHHHHHHHH-
-HHHHHHHHHHHHHHHHHH-
-HHHHHHHHHHHHHHHHHH-
-HHHHHHHHHHHHHHHHHH-
-HHHHHHHHHHHHHHHHHT-
-HHHHHHHHHHHHHHHHHH-
-HHHHHHHHHHHHHHHHTT-
-HHHHHHHHHHHHHHHHH--
-HHHHHHHHHHHHHHHHHH-
-HHHHHHHHHHHHHHHHHH-
-HHHHHHHHHHHHHHHHHH-
-HHHHHHHHHHHHHHHTTT-
-HHHHHHHHHHHHHHHHHH-
-HHHHHHHHHHHHHHHHHT-
-HHHHHHHHHHHHHHHHHT-
-HHHHHHHHHHHHHHHHT--
-HHHHHHHHHHHHHHHHH--
-HHHHHHHHHHHHHHHHHH-
-HHHHHHHHHHHHHHHHHT-
-HHHHHHHHHHHHHHHHHT-
-HHHHHHHHHHHHHHHHHH-
-HHHHHHHHHHHHHHHHHT-
-HHHHHHHHHHHHHHHHHH-
-HHHHHHHHHHHHHHHHHH-
-HHHHHHHHHHHHHHHHHH-
-HHHHHHHHHHHHHHHHHH-
-HHHHHHHHHHHHHHHHHT-
-HHHHHHHHHHHHHHHHHH-
-HHHHHHHHHHHHHHHHHT-
-HHHHHHHHHHHHHHHHHH-
-HHHHHHHHHHHHHHHHHT-
-HHHHHHHHHHHHHHHHHH-
-HHHHHHHHHHHHHHHHHT-
-HHHHHHHHHHHHHHHHH--
-HHHHHHHHHHHHHHHHHH-
-HHHHHHHHHHHHHHHHHH-
-HHHHHHHHHHHHHHHHHH-
-HHHHHHHHHHHHHHHHHH-
-HHHHHHHHHHHHHHHHHH-
-HHHHHHHHHHHHHHHHHH-
-HHHHHHHHHHHHHHHHHH-
-HHHHHHHHHHHHHHHHHH-
-HHHHHHHHHHHHHHHHHH-
-HHHHHHHHHHHHHHHHHH-
-HHHHHHHHHHHHHHHHTT-
-HHHHHHHHHHHHHHHHTT-
-HHHHHHHHHHHHHHHHHH-
-HHHHHHHHHHHHHHHHHH-
-HHHHHHHHHHHHHHHHHH-
-HHHHHHHHHHHHHHHHHH-
-HHHHHHHHHHHHHHHHHH-
-HHHHHHHHHHHHHHHHTT-
-HHHHHHHHHHHHHHHHHH-
-HHHHHHHHHHHHHHHHHT-
-HHHHHHHHHHHHHHHHHH-
-HHHHHHHHHHHHHHHHHH-
-HHHHHHHHHHHHHHHHHH-
-THHHHHHHHHHHHHHHTT-
-HHHHHHHHHHHHHHHHT--
-THHHHHHHHHHHHHHHHT-
-THHHHHHHHHHHHHHHH--
-THHHHHHHHHHHHHHHHH-
-HHHHHHHHHHHHHHHHHT-
-HHHHHHHHHHHHHHHHHT-
-HHHHHHHHHHHHHHHHHT-
-HHHHHHHHHHHHHHHHHT-
-HHHHHHHHHHHHHHHHT--
-HHHHHHHHHHHHHHHHTT-
-HHHHHHHHHHHHHHHHHH-
-HHHHHHHHHHHHHHHHHT-
-HHHHHHHHHHHHHHHHHT-
-HHHHHHHHHHHHHHHHHH-
-HHHHHHHHHHHHHHHHTT-
-HHHHHHHHHHHHHHHHHH-
-HHHHHHHHHHHHHHHHHT-
-HHHHHHHHHHHHHHHHH--
-HHHHHHHHHHHHHHHHTT-
-HHHHHHHHHHHHHHHHHH-
-HHHHHHHHHHHHHHHHHH-
-HHHHHHHHHHHHHHHHTT-
-HHHHHHHHHHHHHHHHTT-
-HHHHHHHHHHHHHHHHHH-
-HHHHHHHHHHHHHHHHHH-
-HHHHHHHHHHHHHHHHH--
-HHHHHHHHHHHHHHHHHH-
-HHHHHHHHHHHHHHHHTT-
-TTHHHHHHHHHHHHHHH--
-HHHHHHHHHHHHHHHHHH-
-HHHHHHHHHHHHHHHHHH-
-HHHHHHHHHHHHHHHHTT-
-HHHHHHHHHHHHHHHHHH-
-HHHHHHHHHHHHHHHHHT-
-HHHHHHHHHHHHHHHHHH-
--HHHHHHHHHHHHHHHHH-
-HHHHHHHHHHHHHHHHTT-
-HHHHHHHHHHHHHHHHTT-
-HHHHHHHHHHHHHHHHHH-
-HHHHHHHHHHHHHHHHHH-
-HHHHHHHHHHHHHHHHH--
-HHHHHHHHHHHHHHHHHT-
-HHHHHHHHHHHHHHHHT--
-HHHHHHHHHHHHHHHHTT-
-HHHHHHHHHHHHHHHHTT-
-HHHHHHHHHHHHHHHTT--
-HHHHHHHHHHHHHHHHT--
-HHHHHHHHHHHHHHHHT--
-HHHHHHHHHHHHHHHHTT-
-HHHHHHHHHHHHHHHHHH-
-HHHHHHHHHHHHHHHHHH-
-HHHHHHHHHHHHHHHHTT-
-HHHHHHHHHHHHHHHHHH-
-HHHHHHHHHHHHHHHHHH-
-HHHHHHHHHHHHHHHHHH-
-HHHHHHHHHHHHHHHTT--
-HHHHHHHHHHHHHHHHHH-
-HHHHHHHHHHHHHHHHHT-
-HHHHHHHHHHHHHHHHTT-
-HHHHHHHHHHHHHHHTTT-
-HHHHHHHHHHHHHHHHTT-
-HHHHHHHHHHHHHHHHHH-
-HHHHHHHHHHHHHHHHHT-
-HHHHHHHHHHHHHHHHHT-
-HHHHHHHHHHHHHHHHH--
-HHHHHHHHHHHHHHHHHT-
-HHHHHHHHHHHHHHHHTT-
-HHHHHHHHHHHHHHHHTT-
-HHHHHHHHHHHHHHHGGG-
-HHHHHHHHHHHHHHHHHT-
-HHHHHHHHHHHHHHHHHH-
-HHHHHHHHHHHHHHHHHH-
-HHHHHHHHHHHHHHHHHT-
-HHHHHHHHHHHHHHHHHH-
-HHHHHHHHHHHHHHHHHT-
-HHHHHHHHHHHHHHHHHH-
-HHHHHHHHHHHHHHHHHT-
-HHHHHHHHHHHHHHHHHT-
-HHHHHHHHHHHHHHHHTT-
-HHHHHHHHHHHHHHHHHT-
-HHHHHHHHHHHHHHHHTT-
-HHHHHHHHHHHHHHHHTT-
-HHHHHHHHHHHHHHHHTT-
-HHHHHHHHHHHHHHHHHT-
-HHHHHHHHHHHHHHHHHH-
-HHHHHHHHHHHHHHHHHH-
-HHHHHHHHHHHHHHHTTT-
-HHHHHHHHHHHHHHHHHT-
-HHHHHHHHHHHHHHHHHH-
-HHHHHHHHHHHHHHHHHH-
-HHHHHHHHHHHHHHHHTT-
-HHHHHHHHHHHHHHHHHH-
-HHHHHHHHHHHHHHHHHT-
-HHHHHHHHHHHHHHHHTT-
-HHHHHHHHHHHHHHHHTT-
-HHHHHHHHHHHHHHHTTT-
-HHHHHHHHHHHHHHHHHH-
-HHHHHHHHHHHHHHHHHH-
-HHHHHHHHHHHHHHHHTT-
-HHHHHHHHHHHHHHHHHH-
-HHHHHHHHHHHHHHHHHH-
-HHHHHHHHHHHHHHHHTT-
-HHHHHHHHHHHHHHHHHH-
-HHHHHHHHHHHHHHHHTT-
-HHHHHHHHHHHHHHHHTT-
-HHHHHHHHHHHHHHHHHH-
-HHHHHHHHHHHHHHHHT--
-HHHHHHHHHHHHHHHHH--
-HHHHHHHHHHHHHHHHTT-
-HHHHHHHHHHHHHHHHH--
-HHHHHHHHHHHHHHHTT--
-HHHHHHHHHHHHHHHHTT-
-HHHHHHHHHHHHHHHHTT-
-HHHHHHHHHHHHHHHHHH-
-HHHHHHHHHHHHHHHHTT-
-TTHHHHHHHHHHHHHHHH-
-TTHHHHHHHHHHHHHHHH-
-HHHHHHHHHHHHHHHTT--
-TTHHHHHHHHHHHHHHHT-
-TTHHHHHHHHHHHHHHTT-
-HHHHHHHHHHHHHHHHTT-
-HHHHHHHHHHHHHHHHTT-
--HHHHHHHHHHHHHHHTT-
--HHHHHHHHHHHHHHHHH-
--HHHHHHHHHHHHHHHTT-
--HHHHHHHHHHHHHHHH--
--HHHHHHHHHHHHHHHTT-
--HHHHHHHHHHHHHHHHT-
--HHHHHHHHHHHHHHHHT-
--HHHHHHHHHHHHHHHHT-
--HHHHHHHHHHHHHHHHT-
--HHHHHHHHHHHHHHHHH-
--HHHHHHHHHHHHHHHHH-
--HHHHHHHHHHHHHHHTT-
--HHHHHHHHHHHHHHHHT-
-THHHHHHHHHHHHHHHHT-
--HHHHHHHHHHHHHHHH--
--HHHHHHHHHHHHHHHHT-
--HHHHHHHHHHHHHHHHT-
--HHHHHHHHHHHHHHHH--
--HHHHHHHHHHHHHHHH--
--HHHHHHHHHHHHHHHH--
--HHHHHHHHHHHHHHHH--
--HHHHHHHHHHHHHHHH--
--HHHHHHHHHHHHHHHH--
--HHHHHHHHHHHHHHHH--
--HHHHHHHHHHHHHHHH--
--HHHHHHHHHHHHHHHH--
--HHHHHHHHHHHHHHHH--
--HHHHHHHHHHHHHHHH--
--HHHHHHHHHHHHHHTT--
--HHHHHHHHHHHHHHHH--
--HHHHHHHHHHHHHHHH--
--HHHHHHHHHHHHHHHH--
--HHHHHHHHHHHHHHTT--
--HHHHHHHHHHHHHHHHT-
--HHHHHHHHHHHHHHTT--
--HHHHHHHHHHHHHHHHT-
--HHHHHHHHHHHHHHHHT-
--HHHHHHHHHHHHHHHHH-
--HHHHHHHHHHHHHHHHH-
--HHHHHHHHHHHHHHHHH-
--HHHHHHHHHHHHHHHHT-
--HHHHHHHHHHHHHHHTT-
--HHHHHHHHHHHHHHHHH-
--HHHHHHHHHHHHHHHHT-
-HHHHHHHHHHHHHHHHH--
-HHHHHHHHHHHHHHHHHH-
-HHHHHHHHHHHHHHHHT--
-HHHHHHHHHHHHHHHHTT-
-HHHHHHHHHHHHHHHHHH-
-HHHHHHHHHHHHHHHHHH-
-HHHHHHHHHHHHHHHHHH-
-HHHHHHHHHHHHHHHHHH-
-HHHHHHHHHHHHHHHHHT-
-HHHHHHHHHHHHHHHHHT-
-HHHHHHHHHHHHHHHHTT-
-HHHHHHHHHHHHHHHHHH-
-HHHHHHHHHHHHHHHTTT-
-HHHHHHHHHHHHHHHHTT-
-HHHHHHHHHHHHHHHHTT-
-HHHHHHHHHHHHHHHHTT-
-HHHHHHHHHHHHHHHHTT-
-HHHHHHHHHHHHHHHHHT-
-HHHHHHHHHHHHHHHHHH-
-HHHHHHHHHHHHHHHHHH-
-HHHHHHHHHHHHHHHHHH-
-HHHHHHHHHHHHHHHHHH-
-HHHHHHHHHHHHHHHHTT-
-HHHHHHHHHHHHHHHHHH-
-HHHHHHHHHHHHHHHHHH-
-HHHHHHHHHHHHHHHHTT-
-HHHHHHHHHHHHHHHHHH-
-HHHHHHHHHHHHHHHHHH-
-HHHHHHHHHHHHHHHHTT-
-HHHHHHHHHHHHHHHHHH-
-HHHHHHHHHHHHHHHHHH-
-HHHHHHHHHHHHHHHHHH-
-HHHHHHHHHHHHHHHHTT-
-HHHHHHHHHHHHHHHHTT-
-HHHHHHHHHHHHHHHHHH-
-HHHHHHHHHHHHHHHHTT-
-HHHHHHHHHHHHHHHHHH-
-HHHHHHHHHHHHHHHHHH-
-HHHHHHHHHHHHHHHHHH-
-HHHHHHHHHHHHHHHHTT-
-HHHHHHHHHHHHHHHHTT-
-HHHHHHHHHHHHHHHHHH-
-HHHHHHHHHHHHHHHHHH-
-HHHHHHHHHHHHHHHHHH-
-HHHHHHHHHHHHHHHHHH-
-HHHHHHHHHHHHHHHHHH-
-HHHHHHHHHHHHHHHHH--
-HHHHHHHHHHHHHHHHTT-
-HHHHHHHHHHHHHHHHHT-
-HHHHHHHHHHHHHHHHHT-
-GGG-HHHHHHHHHHHHHT-
-GGGTHHHHHHHHHHHHHH-
-HHHHHHHHHHHHHHHHHH-
-GGGTHHHHHHHHHHHTTT-
-GGGSHHHHHHHHHHHHTT-
-GGGTHHHHHHHHHHHHTT-
-GGGTHHHHHHHHHHHHHT-
-GGG-HHHHHHHHHHHHHH-
-TTT-HHHHHHHHHHHHTT-
-HHHHHHHHHHHHHHHHHH-
-HHHHHHHHHHHHHHHHTT-
-GGG-HHHHHHHHHHHHHH-
-GGGTHHHHHHHHHHHHHH-
--TTTHHHHHHHHHHHHHT-
--GGGHHHHHHHHHHHHTT-
--GGGHHHHHHHHHHHHTT-
--GGGHHHHHHHHHHHHHH-
--GGGHHHHHHHHHHHHTT-
--GGGHHHHHHHHHHHHHH-
--GGGHHHHHHHHHHHHHH-
--GGGHHHHHHHHHHHHHH-
-HHHHHHHHHHHHHHHHHT-
-GGGSHHHHHHHHHHHHT--
-GGGTHHHHHHHHHHHHHH-
-GGGSHHHHHHHHHHHHTT-
-HHHHHHHHHHHHHHHHTT-
-GGG-HHHHHHHHHHHHTT-
-GGGSHHHHHHHHHHHHTT-
-GGGTHHHHHHHHHHHTT--
-HHHHHHHHHHHHHHHHT--
-GGGGHHHHHHHHHHHHTT-
-GGGTHHHHHHHHHHHHHT-
-GGGTHHHHHHHHHHHHTT-
-GGGTHHHHHHHHHHHHHT-
-GGGTHHHHHHHHHHHHHH-
--HHHHHHHHHHHHHHHHT-
-TTTSHHHHHHHHHHHHHT-
--GGGHHHHHHHHHHHHHT-
-TGGGHHHHHHHHHHHHTT-
--GGGHHHHHHHHHHHHTT-
-GGGTHHHHHHHHHHHHHT-
-GGGTHHHHHHHHHHHHTT-
-GGGGHHHHHHHHHHHHHT-
--TTTHHHHHHHHHHHHHH-
--GGGHHHHHHHHHHHHH--
-TTTTHHHHHHHHHHHHTT-
-TTTTHHHHHHHHHHGGG--
-HHHHHHHHHHHHHHHHTT-
--GGGHHHHHHHHHHHHTT-
--GGGHHHHHHHHHHHHTT-
--TTTHHHHHHHHHHGGG--
-TTTTHHHHHHHHHHGGG--
-TTTSHHHHHHHHHHGGGG-
-TTTTHHHHHHHHHHGGG--
-HHHHHHHHHHHHHHHHTT-
-HHHHHHHHHHHHHHHHH--
--GGGHHHHHHHHHHHHHH-
-GGGGHHHHHHHHHHHHHH-
-GGGGHHHHHHHHHHHHHH-
--GGGHHHHHHHHHHHHHT-
--GGGHHHHHHHHHHHHTT-
--TTTHHHHHHHHHHHHHH-
--TTSHHHHHHHHHHHHHH-
--TT-HHHHTHHHHHHHHH-
--TTTHHHHTHHHHHHHHH-
--TTTTTGGGHHHHHHHHH-
--GGGTTGGGHHHHHHHHH-
--GGGTTGGGHHHHHHHHT-
--GGGTTGGGHHHHHHHHT-
--GGGTTGGGHHHHHHHHH-
-TTTTTTGGGHHHHHHHHT-
--GGGTTGGGHHHHHHHHT-
-GGGGTTTTSHHHHHHHTT-
-GGG-TTGGGHHHHHHHHT-
-GGG-TTTTTHHHHHHHHH-
-GGG-TTTTSHHHHHHHHH-
-GGG-TTGGGHHHHHHHTT-
--GGGTTGGGHHHHHHHTT-
-GGG-TTGGGHHHHHHHHT-
--TTTTTGGGHHHHHHHT--
-TTT-HHHHHHHHHHHHHH-
-GGG-HHHHTHHHHHHHH--
-GGG-HHHHSHHHHHHHHH-
-GGG-TTGGGHHHHHHHHH-
-GGGSTTGGGHHHHHHHHH-
-GGG-HHHHHHHHHHHHTT-
-GGG-HHHHHHHHHHHHHH-
-GGG-HHHHHHHHHHHHHH-
-GGGTTTGGGHHHHHHHHH-
-GGG-TTGGGHHHHHHHHT-
-GGGTHHHHHHHHHHHHTT-
-TTT-HHHHTHHHHHTSS--
-TTTSHHHHTHHHHHHTT--
-GGG-HHHHSHHHHHHTS--
-TTTTTTGGGHHHHHHHT--
-GGG-HHHHHHHHHHHHH--
-GGG-TTTTTHHHHHHTT--
--SSSTTTTTHHHHHHTT--
-GGG-TTGGGHHHHHHTT--
-TTT-TTGGGHHHHHHTS--
-TTT-TTGGGHHHHHHTT--
-TTT-TTGGGHHHHHHHH--
-TTTSTTTTTHHHHHTTT--
-TTTSTTGGGHHHHHHHH--
-TTT-HHHHSHHHHHHHH--
-TTT-TTGGGHHHHHHHH--
-TTS-TTGGGHHHHHHTT--
--TT-TTTTTHHHHHHHT--
-GGGGTTTTTHHHHHHHT--
-TTT-TTTTTHHHHHHTT--
-TTT-TTGGGHHHHHHHT--
--GGGHHHHTHHHHHHHH--
-TTTTHHHHHHHHHHHHT--
-GGG-TTGGGHHHHHHHS--
--TT-TGGGTHHHHHHHH--
-GGG-TTTTTHHHHHHHH--
-GGG-TTTTTHHHHHHHH--
-GGG-TTGGGHHHHHHHH--
-GGGGHHHHTHHHHHHHT--
-GGGGHHHHTHHHHHHHT--
-TTGGGTGGGHHHHHHHT--
-GGGGTTGGGHHHHHHHH--
-TTTTTTGGGHHHHHHHH--
-TTTTTTHHHHHHHHHHH--
-TTTSHHHHTHHHHHHTT--
-TTT-HHHHHHHHHHHHH--
-TTTSHHHHHHHHHHHHT--
-TTT-HHHHHHHHHHHHH--
-TTT-TGGGTHHHHHHHH--
-TTT-TTGGGHHHHHHHH--
-TTT-HHHHSHHHHHHHH--
-TTT-HHHHHHHHHHHHH--
-TTT-HHHHTHHHHHHHS--
-TTT-HHHHTHHHHHTTS--
-TTT-TTGGGHHHHHHHT--
-TTTTTTGGGHHHHHHTT--
-TTT-TTTTTHHHHHTTT--
-TTT-TTGGGHHHHHHTT--
-TTT-HHHHHHHHHHHHH--
-TTTSTTTTTHHHHHHHH--
-TTT-HHHHHHHHHHHHH--
-TTTTTHHHHHHHHHHHH--
-TTT-GGGGSHHHHHHHH--
-TTT-HHHHTHHHHHTTT--
-TTT-HHHHSHHHHHHHH--
-TTT-GGGGSHHHHHHHH--
-TTT-GGGGSHHHHHHHT--
-TTT-GGGGTHHHHHHHH--
-TTT-GGGGTHHHHHTTS--
-TTT-HHHHSHHHHHTTS--
-TTT-TTGGGHHHHHHHH--
-TTT-TTTTTHHHHHHHH--
-TTT-HHHHHHHHHHHHT--
--SS-HHHHHHHHHHHHH--
-TTT-TTGGGHHHHHHHH--
-TTT-HHHHHHHHHHHHH--
-TTT-HHHHHHHHHHHHH--
-TTTSHHHHTHHHHHHHH--
-TTT-TTGGGHHHHHHHH--
-TTT-SGGGTHHHHHHHH--
-TTT-TTGGGHHHHHHTT--
-TTTTTGGGTHHHHHHHH--
-TTT-HHHHHHHHHHHHH--
-TTTTTTGGGHHHHHHHH--
-TTTSTTGGGHHHHHHHH--
-TTTTTTGGGHHHHHHHHH-
-TTTTTTGGGHHHHHHHHH-
-TTTTTTGGGHHHHHHHHH-
-TTT-HHHHTHHHHHHHHH-
-TTTSHHHHHHHHHHHHHT-
-TTTSTTGGGHHHHHHHHH-
-TTT-TTGGGHHHHHHHHH-
-HHHHHHHHTHHHHHHHHH-
-TTTTHHHHTHHHHHHHHT-
-TTTSHHHHSHHHHHHHHH-
-TTTSHHHHHHHHHHHHHH-
-TTTS-GGGTHHHHHHHHH-
-TTTSTTGGGHHHHHHHTT-
-TTTSTTGGGHHHHHHHHT-
-TTT-TTTTTHHHHHHHH--
-TTTTGGGGTHHHHHHHHH-
-TTT-TTGGGHHHHHHHHH-
-TTT-TTGGGHHHHHHHHH-
-TTTSTTTTTHHHHHHHHH-
-TTTTTTGGGHHHHHHTTT-
-TTTSTTGGGHHHHHHHHH-
-HHHHHHHHHHHHHHHHTT-
-GGGSHHHHTHHHHHHHHH-
-TTTSHHHHHHHHHHHHTT-
-GGG-HHHHHHHHHHHHHH-
-TTTSHHHHHHHHHHHHHH-
-GGG-SGGGTHHHHHHHHH-
-TTTTHHHHHHHHHHHHTT-
--TTTHHHHTHHHHHHHH--
-TTTSHHHHTHHHHHHHHT-
-TTT-HHHHTHHHHHHHHH-
-GGGTTTGGGHHHHHHHHT-
-GGGGTGGGTHHHHHHHHT-
-TTTSTTGGGHHHHHHHHT-
-GGGGTTGGGHHHHHHHTT-
-GGGSHHHHHHHHHHHHT--
-GGGSTTTTTHHHHHHHTT-
-GGGGTTGGGHHHHHHTT--
-TTTTTTGGGHHHHHHHHH-
-GGGSHHHHHHHHHHHHHH-
-GGGGTTGGGHHHHHHHHH-
-HHHHTTTTSHHHHHHHHH-
-HHHHTTGGGHHHHHHHHH-
-TTTTTTTTTHHHHHHHHH-
-TTTSTTGGGHHHHHHHHH-
-TTTTHHHH-HHHHHHHHH-
--STTTTGGGHHHHHHHHH-
-TTTTHHHHTHHHHHHHTT-
-HHHHHTGGGHHHHHHHHH-
-TTTTTTTT-HHHHHHHHH-
-TTTTHHHHTHHHHHHHHH-
--STTTTTT-HHHHHHHHH-
--SSSTTGGGHHHHHHHHH-
---TTTTTTTHHHHHHHHH-
---TTTTGGGHHHHHHHHH-
---TTTTGGGHHHHHHHHH-
---TTTTGGGHHHHHHHHH-
---TTHHHHSHHHHHHHHT-
---TTTTGGGHHHHHHHHH-
---TTHHHHTHHHHHHHHH-
---TTHHHHTHHHHHHHHH-
---TTHHHHTHHHHHHHHH-
---TTHHHHTHHHHHHHHH-
---TTHHHHSHHHHHHHHH-
---TTHHHHSHHHHHHHHH-
---TTHHHHSHHHHHHHHH-
---TTTGGGSHHHHHHHHH-
---TTHHHHTHHHHHHHHT-
---TTHHHHTHHHHHHHHH-
---TTHHHHTHHHHHHHHT-
---TTHHHHTHHHHHHHHT-
---TTHHHHTHHHHHHHHT-
---TTHHHHTHHHHHHHHH-
---SSTGGG-HHHHHHHHT-
---TTHHHHTTTHHHHHHH-
---TTHHHHSHHHHHHHT--
---TTHHHHTHHHHHHHHH-
---TTHHHHTHHHHHHHHH-
---TTHHHHSHHHHHHHHT-
-TTTTHHHHTHHHHHHHH--
-TTTTHHHHTHHHHHHHHT-
-TTTTGGGTSHHHHHHHHT-
-TTTTHHHHTHHHHHHHTT-
--STTHHHHSHHHHHHHHT-
-TTS-HHHHTHHHHHHHHH-
-TTTTHHHHTHHHHHHHTT-
-HHHHHHHHSHHHHHHHHH-
-HHHHHHHHTHHHHHHHHH-
--GGGHHHHTHHHHHHHHH-
--GGGHHHHSHHHHHHHHH-
-TTTTHHHHTHHHHHHHHH-
--GGGHHHHTHHHHHHHH--
-TTTTHHHHTHHHHHHHHH-
-HHHHHHHHHHHHHHHHHH-
-TTTTHHHHTHHHHHHHTT-
-GGGTHHHHHHHHHHHHHH-
-GGGTHHHHHHHHHHHHTT-
-GGGTHHHHHHHHHHHHHH-
-HHHHHHHHHHHHHHHHHH-
-HHHHHHHHHHHHHHHHHH-
--GGGHHHHHHHHHHHHHT-
--TTTHHHHHHHHHHHHTT-
-GGGGTTHHHHHHHHHHTT-
-HHHHHHHHHHHHHHHHTT-
-GGGTHHHHHHHHHHHHHT-
-HHHHHHHHHHHHHHHHTT-
-HHHHHHHHHHHHHHHHHT-
-HHHHHHHHHHHHHHHHTT-
-HHHHHHHHHHHHHHHHTT-
-GGG-HHHHHHHHHHHHTT-
-TTTTTTTHHHHHHHHHHT-
-TTT-HHHHHHHHHHHTT--
-HHHHHHHHHHHHHHHHTT-
-HHHHHHHHHHHHHHHHHH-
-TTTTHHHHHHHHHHHHHH-
--TTTHHHHHHHHHHHHHH-
-GGGTHHHHHHHHHHHHHT-
-GGGTTTHHHHHHHHHHHH-
-TTTSHHHHHHHHHHHHHH-
--GGGHHHHHHHHHHHHHT-
-TTTTHHHHHHHHHHHHHT-
--GGGHHHHHHHHHHHHHT-
--GGGHHHHHHHHHHTTTT-
-GGG-HHHHHHHHHHHHHT-
-GGG-HHHHHHHHHHHHHH-
-TGGGTTHHHHHHHHHHHH-
-TGGGHHHHHHHHHHHHH--
-TTTTHHHHHHHHHHHHTT-
--GGGHHHHHHHHHHHHHH-
--GGGHHHHHHHHHHHHHH-
--GGGHHHHHHHHHHHHHH-
--GGGHHHHHHHHHHHHHT-
--GGGHHHHHHHHHHHHTT-
-TTTTHHHHHHHHHHHHHH-
-GGGGHHHHHHHHHHHHT--
--TT-HHHHHHHHHHHHHH-
-GGG-HHHHHHHHHHHHTT-
-GGGSHHHHHHHHHHHHHH-
-GGGSHHHHHHHHHHHHHH-
--GGGHHHHHHHHHHHTTT-
--GGGHHHHHHHHHHHHHH-
--GGGHHHHHHHHHHHHTT-
-TTTTHHHHHHHHHHHHHT-
-TTTTTTHHHHHHHHHHTT-
--GGGHHHHHHHHHHHHHT-
-TTT-HHHHHHHHHHHHS--
-TTTTHHHHHHHHHHHHTT-
-HHHHHHHHHHHHHHHHTT-
-TTTTHHHHHHHHHHHHTT-
--GGGHHHHHHHHHHHTT--
-TTT-HHHHHHHHHHTTS--
-TTTTHHHHHHHHHHTTS--
--GGGHHHHHHHHHHHHH--
-TTTTHHHHHHHHHHHHH--
-HHHHHHHHHHHHHHHHH--
-TTTTHHHHHHHHHHHTS--
-TTTTHHHHHHHHHHTTS--
-TTTTHHHHHHHHHHTTT--
-TTTTHHHHHHHHHHHTT--
-TTTTHHHHHHHHHHHHH--
-TTTSHHHHHHHHHHTTT--
--STTHHHHHHHHHHTTTT-
-TTTSHHHHHHHHHHHTS--
--TTSHHHHHHHHHHHHT--
-TTTSHHHHHHHHHHTTS--
-TTTSHHHHHHHHHHHHHH-
-TTTSHHHHHHHHHHHHHH-
-TTTSHHHHHHHHHHHHTT-
-TTT-HHHHHHHHHHTTTT-
-TTTTHHHHHHHHHHTSS--
-TTTSHHHHHHHHHHTT---
-TTTTHHHHHHHHHHTSS--
-TTTTHHHHHHHHHHTS---
--TTSHHHHHHHHHHHT---
-TTTTHHHHHHHHHHHTS--
-TTTSTTHHHHHHHHHSS--
-TTTTHHHHHHHHHHTTT--
-GGG-HHHHHHHHHHTTT--
--TTTHHHHHHHHHHTTS--
-TTTTHHHHHHHHHHHHH--
-TTTSHHHHHHHHHHTTT--
-TTTTHHHHHHHHHHTTT--
-GGGTHHHHHHHHHHTTT--
-HHHHHHHHHHHHHHTTT--
-HHHHHHHHHHHHHHTTS--
-GGGTHHHHHHHHHHHTT--
--TTTHHHHHHHHHHHHH--
--TTTHHHHHHHHHHTTT--
--TTTHHHHHHHHHHHHT--
--TTTHHHHHHHHHTTTT--
--TTTHHHHHHHHHHTTT--
--TTHHHHHHHHHTTTSS--
--HHHHHHHHHHHHHTTS--
--HHHHHHHHHHHHTTSS--
--HHHHHHHHHHHHTTSS--
--HHHHHHHHHHHHTTT---
--HHHHHHHHHHHHTTTS--
--HHHHHHHHHHHHHHHS--
--HHHHHHHHHHHHTTS---
--HHHHHHHHHHHHHTSS--
--HHHHHHHHHHHHTTTS--
--HHHHHHHHHHHHTTTS--
--HHHHHHHHHHGGGGT---
--HHHHHHHHHHHHTTS---
--HHHHHHHHHHHHTTT---
--HHHHHHHHHHHHHTS---
--HHHHHHHHHHHHHTT---
--HHHHHHHHHHHHHTT---
--HHHHHHHHHHHHHTT---
--HHHHHHHHHHHHHTT---
--HHHHHHHHHHHHHTT---
--HHHHHHHHHHHHHTT---
--TTHHHHHHHHHHHTT---
--HHHHHHHHHHHHHTT---
--HHHHHHHHHHHHHHS---
--HHHHHHHHHHHHHHT---
--HHHHHHHHHHHHHTT---
--HHHHHHHHHHHHHTT---
--HHHHHHHHHHHHHTT---
--HHHHHHHHHHHHHHTS--
--HHHHHHHHHHHHHHHS--
--HHHHHHHHHHHHHHHS--
--HHHHHHHHHHHHHTTS--
--HHHHHHHHHHHHHHS---
--HHHHHHHHHHHHHHHT--
--HHHHHHHHHHHHHHHH--
--HHHHHHHHHHHHHHHT--
-HHHHHHHHHHHHHHHHH--
-HHHHHHHHHHHHHHHHH--
-HHHHHHHHHHHHHHHTT--
-HHHHHHHHHHHHHHHTS--
-HHHHHHHHHHHHHHHHH--
-HHHHHHHHHHHHHHHHH--
-HHHHHHHHHHHHHHHTT--
-HHHHHHHHHHHHHHHHT--
-HHHHHHHHHHHHHHHHT--
-HHHHHHHHHHHHHHHHH--
-HHHHHHHHHHHHHHHHHH-
-HHHHHHHHHHHHHHHHH--
-HHHHHHHHHHHHHHHHHT-
-HHHHHHHHHHHHHHHHTT-
-HHHHHHHHHHHHHHHHTT-
-HHHHHHHHHHHHHHHHHH-
-HHHHHHHHHHHHHHHHHH-
-HHHHHHHHHHHHHHHHHH-
-HHHHHHHHHHHHHHHHHH-
-HHHHHHHHHHHHHHHHHH-
-HHHHHHHHHHHHHHHHHH-
-HHHHHHHHHHHHHHHHTT-
-HHHHHHHHHHHHHHHHHH-
-HHHHHHHHHHHHHHHHHH-
-HHHHHHHHHHHHHHHHHT-
-HHHHHHHHHHHHHHHHHH-
-HHHHHHHHHHHHHHHTTT-
-HHHHHHHHHHHHHHHHHH-
-HHHHHHHHHHHHHHHHT--
-HHHHHHHHHHHHHHHHTT-
-HHHHHHHHHHHHHHHHHH-
-HHHHHHHHHHHHHHHHTT-
-HHHHHHHHHHHHHHHHHH-
-HHHHHHHHHHHHHHHHTT-
-HHHHHHHHHHHHHHHHTT-
-HHHHHHHHHHHHHHHHHT-
-HHHHHHHHHHHHHHHHHT-
-HHHHHHHHHHHHHHHHHH-
-HHHHHHHHHHHHHHHHHH-
-HHHHHHHHHHHHHHHHHT-
-HHHHHHHHHHHHHHHHHH-
-HHHHHHHHHHHHHHHHT--
-HHHHHHHHHHHHHHHHHH-
-HHHHHHHHHHHHHHHHTT-
-HHHHHHHHHHHHHHHHH--
-HHHHHHHHHHHHHHHHHH-
-HHHHHHHHHHHHHHHHHH-
-HHHHHHHHHHHHHHHHHH-
-HHHHHHHHHHHHHHHHHT-
-HHHHHHHHHHHHHHHHHH-
-HHHHHHHHHHHHHHHHHH-
-HHHHHHHHHHHHHHHHHH-
-HHHHHHHHHHHHHHHHHT-
-HHHHHHHHHHHHHHHHHH-
-HHHHHHHHHHHHHHHHTT-
-HHHHHHHHHHHHHHHHHH-
-HHHHHHHHHHHHHHHHHH-
-HHHHHHHHHHHHHHHHHH-
-HHHHHHHHHHHHHHHHTT-
-HHHHHHHHHHHHHHHHHH-
-HHHHHHHHHHHHHHHHHT-
-HHHHHHHHHHHHHHHHHH-
-HHHHHHHHHHHHHHHHT--
-HHHHHHHHHHHHHHHHTT-
-HHHHHHHHHHHHHHHHHH-
-HHHHHHHHHHHHHHHHH--
-HHHHHHHHHHHHHHHHHH-
-HHHHHHHHHHHHHHHHTT-
-HHHHHHHHHHHHHHHHTT-
-HHHHHHHHHHHHHHHHHH-
-HHHHHHHHHHHHHHHHHH-
-HHHHHHHHHHHHHHHHH--
-HHHHHHHHHHHHHHHHHT-
-HHHHHHHHHHHHHHHHTT-
-HHHHHHHHHHHHHHHHT--
-HHHHHHHHHHHHHHHHTT-
-HHHHHHHHHHHHHHHHTT-
-HHHHHHHHHHHHHHHHTT-
-HHHHHHHHHHHHHHHHHH-
-HHHHHHHHHHHHHHHHTT-
-HHHHHHHHHHHHHHHHTT-
-HHHHHHHHHHHHHHHHHT-
-HHHHHHHHHHHHHHHHHH-
-HHHHHHHHHHHHHHHHHT-
-HHHHHHHHHHHHHHHHHH-
-HHHHHHHHHHHHHHHHTT-
-TTTTHHHHHHHHHHHHHH-
-TGGGHHHHHHHHHHHHHH-
--GGGHHHHHHHHHHHHHH-
--TT-HHHHHHHHHHHHHT-
-GGG-HHHHHHHHHHHHHH-
-GGGSHHHHHHHHHHHHH--
-TTTTHHHHHHHHHHHHHH-
-GGG-HHHHHHHHHHHHHH-
-TTSSHHHHHHHHHHHHHH-
-GGG-HHHHHHHHHHHHHH-
-GGG-HHHHHHHHHHHHHH-
-GGGGHHHHHHHHHHHHHH-
-GGG-HHHHHHHHHHHHHH-
-GGGSHHHHHHHHHHHHTT-
-TGGGHHHHHHHHHHHHHH-
-TTTTHHHHHHHHHHHHTT-
-TTTTHHHHHHHHHHHHTT-
-GGGSHHHHHHHHHHGGGT-
-GGG-HHHHHHHHHHHHT--
-TTTTHHHHHHHHHHHHHH-
--GGGHHHHHHHHHHHHHH-
-GGG-HHHHHHHHHHHHHT-
-GGG-HHHHHHHHHHHHHT-
-GGG-HHHHHHHHHHHHT--
-GGG-HHHHHHHHHHHHTT-
-GGG-HHHHHHHHHHHHHH-
-TTS-HHHHHHHHHHHHHH-
-TTS-HHHHHHHHHHHHTT-
-TTS-HHHHHHHHHHHHHT-
-TTS-HHHHHHHHHHHHHT-
-TTS-HHHHHHHHHHHHHT-
--SS-HHHHHHHHHHHHHH-
-TTS-HHHHHHHHHHHHH--
-TTS-HHHHHHHHHHHHHH-
-TTS-HHHHHHHHHHHHHH-
-TTS-HHHHHHHHHHHHHH-
-GGG-HHHHHHHHHHHHHH-
-GGG-HHHHHHHHHHHHTT-
--TT-HHHHHHHHHHHHHH-
-GGG-HHHHHHHHHHHHHH-
-GGG-HHHHHHHHHHHHHH-
-TT--HHHHHHHHHHHHTT-
-TT--HHHHHHHHHHHTTT-
-TT--HHHHHHHHHHHHHT-
-TT--HHHHHHHHHHHHTT-
-TT--HHHHHHHHHHHHTT-
-TT--HHHHHHHHHHHHHH-
-TTS-HHHHHHHHHHHHT--
-TTS-HHHHHHHHHHHHTT-
-TTS-HHHHHHHHHHHHHH-
-TT--HHHHHHHHHHHHTT-
-TT--HHHHHHHHHHHHHH-
-GGG-HHHHHHHHHHHHHH-
-TT--HHHHHHHHHHHHT--
-GGG-HHHHHHHHHHHTTT-
-GGG-HHHHHHHHHHHHTT-
-TT--HHHHHHHHHHHHTT-
-GGG-HHHHHHHHHHHHHH-
-GGG-HHHHHHHHHHHHHT-
-GGG-HHHHHHHHHHHHHH-
-TTS-HHHHHHHHHHHTT--
-GGG-HHHHHHHHHHHHHH-
-GGG-HHHHHHHHHHHTT--
-GGG-HHHHHHHHHHHHTT-
-GGG-HHHHHHHHHHHHHH-
-GGG-HHHHHHHHHHHHTT-
-GGG-HHHHHHHHHHHHTT-
-GGG-HHHHHHHHHHHHHH-
-GGG-HHHHHHHHHHHHTT-
-GGG-HHHHHHHHHHHHHT-
-TT--HHHHHHHHHHHTT--
-TTT-HHHHHHHHHHHHTT-
-TTT-HHHHHHHHHHHTT--
-TTT-HHHHHHHHHHHTTT-
-GGG-HHHHHHHHHHHHH--
-TT--HHHHHHHHHHHHHT-
-TTT-HHHHHHHHHHTTT--
-GGG-HHHHHHHHHHTTT--
-GGG-HHHHHHHHHHTTS--
-GGG-HHHHHHHHHHTTTT-
-TT--HHHHHHHHHHTTTT-
--S--HHHHHHHHHHHTS--
-TT--HHHHHHHHHHHTT--
-TT--HHHHHHHHHHHTT--
-TT--HHHHHHHHHHTTTT-
--TT-HHHHHHHHHHHTT--
-GGGGHHHHHHHHHHHHH--
-GGGGHHHHHHHHHHHTT--
-GGGGHHHHHHHHHHTTT--
-GGGGHHHHHHHHHHHHH--
--GGGHHHHHHHHHHTTT--
-GGGGHHHHHHHHHHHHH--
-GGGGHHHHHHHHHHHTT--
-GGGGHHHHHHHHHHHHHT-
-GGGGHHHHHHHHHHTTT--
--GGGHHHHHHHHHHTTT--
--GGGHHHHHHHHHHHHH--
--GGGHHHHHHHHHHTTT--
--GGGHHHHHHHHHHHTT--
--GGGHHHHHHHHHHHHH--
--TTTHHHHHHHHHHTTT--
--TTTHHHHHHHHHHHTT--
--HHHHHHHHHHHHHTTT--
--HHHHHHHHHHHHHHTT--
--HHHHHHHHHHHHHHHH--
--TTTHHHHHHHHHHTTT--
--TTTHHHHHHHHHHTTT--
--TTTHHHHHHHHHHHHH--
--SSSHHHHHHHHHHTTT--
--TTTHHHHHHHHHHHHH--
--TTTHHHHHHHHHHHHH--
--TTTHHHHHHHHHHHHH--
--GGGHHHHHHHHHHTTT--
--TTTHHHHHHHHHHHHH--
--GGGHHHHHHHHHHHHH--
--GGGHHHHHHHHHHTTT--
--GGGHHHHHHHHHHHHH--
--HHHHHHHHHHHHHHHH--
--TTTHHHHHHHHHHHHH--
--TTTHHHHHHHHHHHTT--
--TTTHHHHHHHHHHHHH--
--TTTHHHHHHHHHHHHH--
--TTTHHHHHHHHHHHHH--
--TTTHHHHHHHHHHHHH--
--GGGHHHHHHHHHHHHH--
--GGGHHHHHHHHHHHTT--
---S-HHHHHHHHHHHHH--
---S-HHHHHHHHHHHTT--
---S-HHHHHHHHHHTTT--
--SS-HHHHHHHHHHHHH--
--SSSHHHHHHHHHHHHH--
--SSSHHHHHHHHHHHTS--
---SSHHHHHHHHHHHHT--
--SSSHHHHHHHHHHHTT--
--SSSHHHHHHHHHHHHS--
--SSSTTHHHHHHHHHHH--
--SS-HHHHHHHHHHHHH--
--SS-HHHHHHHHHHHHH--
--STTHHHHHHHHHHHTT--
---TTHHHHHHHHHHHHT--
---TTHHHHHHHHHHHHT--
---TTHHHHHHHHHHHHS--
---TTHHHHHHHHHHHHS--
---TTHHHHHHHHHHHHH--
---TTHHHHHHHHHHHHH--
---TTHHHHHHHHHHHHHT-
---TTHHHHHHHHHHHHH--
---TTHHHHHHHHHHHHH--
---TTHHHHHHHHHHHHH--
---TTHHHHHHHHHHHHH--
---TTHHHHHHHHHHHHT--
---TTHHHHHHHHHHHTT--
---TTHHHHHHHHHHHHH--
---TTHHHHHHHHHHHHH--
---TTHHHHHHHHHHHHH--
---TTHHHHHHHHHHTTS--
---TTHHHHHHHHHHHHH--
---TTHHHHHHHHHHHHH--
---TTHHHHHHHHHHHTT--
---SSHHHHHHHHHHHHH--
---TTHHHHHHHHHHHTT--
---TTHHHHHHHHHHHTT--
---SSTTHHHHHHHHHHH--
---S-HHHHHHHHHHHTT--
-----HHHHHHHHHHHHH--
-----HHHHHHHHHHHTT--
-----HHHHHHHHHHHHH--
---SSHHHHHHHHHHHHH--
---SSHHHHHHHHHHHTT--
---SSHHHHHHHHHHHTT--
---SSHHHHHHHHHHHHH--
---SSHHHHHHHHHHHHH--
---SSHHHHHHHHHHHHS--
---SSHHHHHHHHHTTTT--
---SSHHHHHHHHHHHHH--
----SHHHHHHHHHHHHT--
---SSHHHHHHHHHHHHH--
---SSHHHHHHHHHHHHH--
---SSHHHHHHHHHHHHH--
---SSHHHHHHHHHHHTT--
---SSHHHHHHHHHHHHT--
---SSHHHHHHHHHHHHS--
---SSHHHHHHHHHHHHS--
----SHHHHHHHHHTTTT--
---SSHHHHHHHHHHHHT--
---SSHHHHHHHHHHHHT--
---SSHHHHHHHHHHHTS--
---SSHHHHHHHHHHHHTT-
---SSHHHHHHHHHHHHT--
---SSTTHHHHHHHHHHS--
---SSHHHHHHHHHHHHS--
---TTHHHHHHHHHHTT---
---TTHHHHHHHHHHHH---
---SSHHHHHHHHHTSS---
---SSHHHHHHHHHHTSS--
---SSHHHHHHHHHHTSS--
---SSHHHHHHHHHHSTT--
---SSHHHHHHHHHHHSS--
---SSHHHHHHHHHHHHS--
---SSHHHHHHHHHHHHTT-
---SSHHHHHHHHHHHHT--
---SSHHHHHHHHHHHTT--
---SSHHHHHHHHHHHHHT-
---SSHHHHHHHHHHHHTT-
---SSHHHHHHHHHHHHTT-
---SSHHHHHHHHHHHHHH-
---SSHHHHHHHHHHHHHH-
---SSHHHHHHHHHHHHHH-
---SSHHHHHHHHHHHHTT-
---SSHHHHHHHHHHHTT--
---SSHHHHHHHHHHHHT--
---SSHHHHHHHHHHHTT--
---SSHHHHHHHHHHHHTT-
---SSHHHHHHHHHHHHHT-
---S-HHHHHHHHHHHHH--
---S-HHHHHHHHHHHHHT-
---SSHHHHHHHHHHHHT--
---SSHHHHHHHHHHGGGT-
---SSHHHHHHHHHHHTTT-
---SSHHHHHHHHHHHTTT-
---SSHHHHHHHHHHHHHH-
---SSHHHHHHHHHHHHHH-
---SSHHHHHHHHHHHHHH-
---SSHHHHHHHHHHHHT--
---SSHHHHHHHHHHHHH--
---SSHHHHHHHHHHHHTT-
---SSHHHHHHHHHHHTTT-
---SSHHHHHHHHHHHHH--
---SSHHHHHHHHHHHHTT-
---SSHHHHHHHHHHHTT--
---SSTTHHHHHHHHHHTT-
---TTHHHHHHHHHHHHH--
---TTHHHHHHHHHHHHHH-
---TTHHHHHHHHHHHHH--
---TTHHHHHHHHHHHHH--
---TTTTHHHHHHHHHHHT-
---SSHHHHHHHHHHHHHT-
---TTHHHHHHHHHHHHH--
---TTHHHHHHHHHHHHHT-
---TTHHHHHHHHHHHTT--
---TTHHHHHHHHHHHHH--
---TTHHHHHHHHHHHHHH-
---SSHHHHHHHHHHHHHH-
---TTHHHHHHHHHHHHHT-
---TTHHHHHHHHHHHHHH-
---TTHHHHHHHHHHHHH--
---SSHHHHHHHHHHHHHT-
--STTHHHHHHHHHHHHHT-
---TTHHHHHHHHHHHHH--
--STTHHHHHHHHHHHHTT-
--SSSHHHHHHHHHHHTTT-
--SSSHHHHHHHHHHHHTT-
--STTHHHHHHHHHHHHHH-
--STTHHHHHHHHHHHTTT-
---TTHHHHHHHHHHHHTT-
---TTHHHHHHHHHHHHHH-
---TTHHHHHHHHHHHTTT-
--GGGHHHHHHHHHHHHHT-
---TTHHHHHHHHHHHHHH-
---TTHHHHHHHHHHHHTT-
--GGGHHHHHHHHHHHTT--
---TTHHHHHHHHHHHHHH-
---TTHHHHHHHHHHHHTT-
---TTHHHHHHHHHHHHHT-
---TTHHHHHHHHHHHHHH-
---TTHHHHHHHHHHHHT--
---TTHHHHHHHHHHHHHH-
---TTHHHHHHHHHHHTT--
---TTHHHHHHHHHHHHH--
---S-HHHHHHHHHHHHH--
---S-HHHHHHHHHHHHH--
---S-HHHHHHHHHHHHH--
--SS-HHHHHHHHHHHTS--
--SS-HHHHHHHHHHTTT--
---S-HHHHHHHHHHHHS--
---S-HHHHHHHHHHHHH--
---S-HHHHHHHHHHHHH--
---S-HHHHHHHHHHHHH--
--SS-HHHHHHHHHHHHH--
--SS-HHHHHHHHHHHHH--
--SS-HHHHHHHHHHTTT--
--SS-HHHHHHHHHHHHH--
--SS-HHHHHHHHHHHHTT-
--SS-HHHHHHHHHHHHHT-
--SS-HHHHHHHHHHHHTT-
--SS-HHHHHHHHHHHHT--
--SS-HHHHHHHHHHHHH--
--SS-HHHHHHHHHHHHHT-
---S-HHHHHHHHHHHHHT-
---S-HHHHHHHHHHHHHT-
--SS-HHHHHHHHHHHHTT-
---S-HHHHHHHHHTTTT--
---S-HHHHHHHHHHHTT--
---S-HHHHHHHHHHHHHH-
---S-HHHHHHHHHHHHTT-
---S-HHHHHHHHHHHHHH-
---S-HHHHHHHHHHHHTT-
---S-HHHHHHHHHHHHHT-
---TTHHHHHHHHHHHHTT-
---TTHHHHHHHHHHHTT--
---S-HHHHHHHHHHHHTT-
---S-HHHHHHHHHHHTT--
---TTHHHHHHHHHHHHT--
---TTHHHHHHHHHHHHT--
---TTHHHHHHHHHHHHTT-
---TTHHHHHHHHHHHTT--
---TTHHHHHHHHHHHHTT-
---TTHHHHHHHHHHHHT--
---TTHHHHHHHHHHHTT--
---TTHHHHHHHHHHHHHH-
---TTHHHHHHHHHHHHHH-
---TTHHHHHHHHHHHHT--
---TTHHHHHHHHHHHHHH-
---TTHHHHHHHHHHHHS--
---TTHHHHHHHHHHHTTT-
---TTHHHHHHHHHHHHTT-
---TTHHHHHHHHHHHTTT-
---TTHHHHHHHHHHHTTT-
---TTHHHHHHHHHHHHTT-
---TTHHHHHHHHHHHHHH-
---SSHHHHHHHHHHHHH--
---TTHHHHHHHHHHHTTT-
---TTHHHHHHHHHHHTTT-
---TTHHHHHHHHHHHHTT-
---TTHHHHHHHHHHHTT--
---TTHHHHHHHHHHHHTT-
---S--HHHHHHHHHHTT--
---TT-HHHHHHHHHHTT--
---SS-HHHHHHHHHHHTT-
---SS-HHHHHHHHHHTT--
---SS-HHHHHHHHHHHHH-
---SS-HHHHHHHHHHHHH-
---SSSHHHHHHHHHHHT--
---SS-HHHHHHHHHHHTT-
---SSSHHHHHHHHHHHHH-
---SSSHHHHHHHHHHHH--
---SS-HHHHHHHHHHHHT-
---SSSHHHHHHHHHHHHT-
---SSSHHHHHHHHHHHTT-
--SSSSHHHHHHHHHHTT--
---SSSHHHHHHHHHHHT--
---SSSHHHHHHHHHHHTT-
---SSSHHHHHHHHHHTTT-
---SS-HHHHHHHHHHHTT-
---SS-HHHHHHHHHHHTT-
---STTHHHHHHHHHHHHH-
---SS-HHHHHHHHHHHTT-
----S-HHHHHHHHHHHTT-
----S-HHHHHHHHHHHTT-
---SS-HHHHHHHHHHHHH-
---SS-HHHHHHHHHHHHH-
---SS-HHHHHHHHHHGGG-
---SS-HHHHHHHHHHHT--
---SS-HHHHHHHHHHHTT-
---SS-HHHHHHHHHHHTT-
---TT-HHHHHHHHHHHTT-
---SS-HHHHHHHHHHHT--
---SS-HHHHHHHHHHHHH-
---SS-HHHHHHHHHHHHH-
---SS-HHHHHHHHHHHHT-
---SS-HHHHHHHHHHHTT-
---SS-HHHHHHHHHHHHT-
---SS-HHHHHHHHHHHH--
---SS-HHHHHHHHHHHHT-
---SS-HHHHHHHHHHHTT-
---SS-HHHHHHHHHHHTT-
---SS-HHHHHHHHHHHTT-
---SS-HHHHHHHHHHHTT-
---SS-HHHHHHHHHHTTT-
---SS-HHHHHHHHTTTT--
---SS-HHHHHHHHHHHTT-
---SS-HHHHHHHHHHGGG-
--SSS-HHHHHHHHHHTTT-
---SS-HHHHHHHHHHTTT-
---S--HHHHHHHHHHTT--
---S--HHHHHHHHHHHTT-
---SS-HHHHHHHHHHHHH-
---SS-HHHHHHHHHHHTT-
--SSS-HHHHHHHHHHHHT-
--SSS-HHHHHHHHHHHTT-
---SS-HHHHHHHHHHHTT-
---SS-HHHHHHHHHHHHH-
---SS-HHHHHHHHHHHHT-
--SSS-HHHHHHHHHHHH--
--SSS-HHHHHHHHHHHHH-
---SS-HHHHHHHHHHHHT-
--SSS-HHHHHHHHHHHHT-
--SSS-HHHHHHHHHHHHT-
--SSS-HHHHHHHHHHGGG-
--SSS-HHHHHHHHHTTTT-
--SSS-HHHHHHHHHTSTT-
--SS--HHHHHHHHHTTS--
--SSS-HHHHHHHHHTTTT-
--SSS-HHHHHHHHHTTTT-
--SSS-HHHHHHHHHTTTT-
---SS-HHHHHHHHHTTTT-
--SSS-HHHHHHHHHTT---
--SSS-HHHHHHHHHTS---
--SSS-HHHHHHHHHHHTT-
--SSS-HHHHHHHHHHTTT-
--SSS-HHHHHHHHHTTTT-
--SSS-HHHHHHHHHHT---
---SS-HHHHHHHHHTTS--
---SS-HHHHHHHHHTTS--
---SS-HHHHHHHHHHTS--
--SSS-HHHHHHHHHHHTT-
--SSS-HHHHHHHHHHHTT-
--SSS-HHHHHHHHHHHTT-
--SSS-HHHHHHHHHHHHH-
--SSS-HHHHHHHHHHHHH-
--SSSSHHHHHHHHHHHTT-
--SSS-HHHHHHHHHHHTT-
--SSS-HHHHHHHHHHHTT-
--SSS-HHHHHHHHHHHTT-
--SSSSHHHHHHHHHHHTT-
--SSSSHHHHHHHHHHHTT-
--SSSSHHHHHHHHHHHHH-
--SSSSHHHHHHHHHHHHH-
--SSS-HHHHHHHHHHHHT-
--SSSSHHHHHHHHHHHHH-
--SSSSHHHHHHHHHHHHT-
--SSS-HHHHHHHHHHHHH-
--SSS-HHHHHHHHHHHHH-
--SSS-HHHHHHHHHHHHH-
--SSS-HHHHHHHHHHHHH-
--SSS-HHHHHHHHHHTTT-
--SSS-HHHHHHHHHHHHH-
--SSS-HHHHHHHHHHHHT-
--SSS-HHHHHHHHHHHHT-
--SSS-HHHHHHHHHHHTT-
--SSS-HHHHHHHHHHHTT-
--SSS-HHHHHHHHHHHHT-
--SSS-HHHHHHHHHHHTT-
--SSS-HHHHHHHHHHHHT-
--SSS-HHHHHHHHHHTT--
--SSS-HHHHHHHHHHHHH-
--SSS-HHHHHHHHHHTTT-
--SSS-HHHHHHHHHHHHH-
--SSSSHHHHHHHHHHHHH-
--SSSSHHHHHHHHHHHTT-
--SSSSHHHHHHHHHHHTT-
--SSSSHHHHHHHHHHHTT-
--SSSSHHHHHHHHHHHHH-
--SSSSHHHHHHHHHHHHT-
--SSS-HHHHHHHHHHHHH-
--SSS-HHHHHHHHHHHHH-
--SSS-HHHHHHHHHHHHH-
--SSS-HHHHHHHHHHHHH-
--SSS-HHHHHHHHHHHHH-
--SSS-HHHHHHHHHHHHT-
--SSS-HHHHHHHHHHHHH-
--SSS-HHHHHHHHHHHHH-
--SSS-HHHHHHHHHHHHT-
--SSS-HHHHHHHHHHHHH-
--SSS-HHHHHHHHHHHHH-
--SSS-HHHHHHHHHHHHH-
--SSS-HHHHHHHHHHHTT-
--SSS-HHHHHHHHHHHTT-
--SSS-HHHHHHHHHHHHH-
--SSS-HHHHHHHHHHHTT-
--SSS-HHHHHHHHHHHHH-
--SSS-HHHHHHHHHHHHH-
--SSS-HHHHHHHHHHHTT-
--SSS-HHHHHHHHHHHTT-
--SSS-HHHHHHHHHHHTT-
--SSS-HHHHHHHHHHHHT-
--SSS-HHHHHHHHHHHT--
--SSS-HHHHHHHHHHHH--
--SSS-HHHHHHHHHHHHT-
--SSS-HHHHHHHHHHHTT-
--SSS-HHHHHHHHHHHHT-
--SSSSHHHHHHHHHHHHT-
--SSS-HHHHHHHHHHHTT-
--SSSSHHHHHHHHHHHHH-
--SSS-HHHHHHHHHHHHH-
--SSS-HHHHHHHHHHHHT-
--SSS-HHHHHHHHHHHTT-
--SSS-HHHHHHHHHHHTT-
--SSS-HHHHHHHHHHHTT-
--SSSSHHHHHHHHHHHT--
--SSSSHHHHHHHHHHHH--
--SSS-HHHHHHHHHHHHH-
--SSSSHHHHHHHHHHHHH-
--SSSSHHHHHHHHHHHHH-
--SSSSHHHHHHHHHHHHH-
--SSSSHHHHHHHHHHHHT-
--SSS-HHHHHHHHHHHHT-
--SSSSHHHHHHHHHHHHT-
--SSSSHHHHHHHHHHHHH-
--SSSSHHHHHHHHHHHTT-
----SSHHHHHHHHHHHTT-
--SSSSHHHHHHHHHHHTT-
--SSSSHHHHHHHHHHHH--
--SSSSHHHHHHHHHHHH--
--SSSSHHHHHHHHHHHHT-
--SSSSSHHHHHHHHHHHT-
--SSSSHHHHHHHHHHHTT-
--SSSSHHHHHHHHHHHHT-
--SSS-HHHHHHHHHHHHH-
--SSS-HHHHHHHHHHHHT-
--SSS-HHHHHHHHHHHHH-
--SSS-HHHHHHHHHHHHH-
--SSS-HHHHHHHHHHHH--
--SSS-HHHHHHHHHHHHT-
--SSS-HHHHHHHHHHHT--
--SSSSHHHHHHHHHHTT--
--SSS-HHHHHHHHHHHHT-
--SSS-HHHHHHHHHHHHT-
--SSS-HHHHHHHHHHHHT-
--SSSSHHHHHHHHHHHHH-
--SSS-HHHHHHHHHHHTT-
--SSS-HHHHHHHHHHHHH-
--SSS-HHHHHHHHHHHHH-
--SSSSHHHHHHHHHHHHT-
--SSS-HHHHHHHHHHTT--
--SSS-HHHHHHHHHHHHH-
--SSS-HHHHHHHHHHHT--
--SSS-HHHHHHHHHHTTT-
--SSS-HHHHHHHHHHHHH-
--SSS-HHHHHHHHHHHHT-
--SSS-HHHHHHHHHHHHH-
--SSS-HHHHHHHHHHHTT-
--SSS-HHHHHHHHHHHTT-
--SSS-HHHHHHHHHHHHH-
--SSS-HHHHHHHHHHHTT-
---SS-HHHHHHHHHHHTT-
--SSS-HHHHHHHHHHHTT-
--SS--HHHHHHHHHHHHH-
--SSS-HHHHHHHHHHHHH-
---SS-HHHHHHHHHHHT--
--SSS-HHHHHHHHHHHHH-
--SSS-HHHHHHHHHHHT--
---SS-HHHHHHHHHHHT--
--SSS-HHHHHHHHHHHH--
--SSS-HHHHHHHHHHHHT-
---SS-HHHHHHHHHHHHT-
--SSS-HHHHHHHHHHHH--
--SSS-HHHHHHHHHHHHH-
--SSS-HHHHHHHHHHHTT-
--SSS-HHHHHHHHHHHT--
--SSS-HHHHHHHHHHTTT-
--SSS-HHHHHHHHHHHTT-
--SSS-HHHHHHHHHHHTT-
--SSS-HHHHHHHHHHHTT-
--SSS-HHHHHHHHHHHTT-
--SSS-HHHHHHHHHHHHH-
--SSS-HHHHHHHHHHHHH-
--SSS-HHHHHHHHHHTT--
--SSS-HHHHHHHHHHHHH-
--SSS-HHHHHHHHHHHH--
--SSS-HHHHHHHHHHHH--
--SSS-HHHHHHHHHHHHH-
--SSS-HHHHHHHHHHHTT-
--SSS-HHHHHHHHHHHTT-
--SS--HHHHHHHHHHHHH-
--SS--HHHHHHHHHHTTT-
--SS--HHHHHHHHHHTTT-
--SS--HHHHHHHHHHHHH-
--SSS-HHHHHHHHHHHHH-
--SSS-HHHHHHHHHHTT--
--SS--HHHHHHHHHHHTT-
--S---HHHHHHHHHHHHH-
--SSS-HHHHHHHHHHHH--
--SSS-HHHHHHHHHHHHH-
--SSS-HHHHHHHHHHHHH-
--SS--HHHHHHHHHHHTT-
--SSS-HHHHHHHHHHTTT-
--SSS-HHHHHHHHHHHTT-
--SSS-HHHHHHHHHHHHH-
--SSS-HHHHHHHHHHHHH-
--SSS-HHHHHHHHHHHHH-
--SSS-HHHHHHHHHHHHH-
--SSS-HHHHHHHHHHHHH-
--SSS-HHHHHHHHHHHHH-
--SSS-HHHHHHHHHHHHH-
--SSS-HHHHHHHHHHHHH-
--SSS-HHHHHHHHHHHHH-
--SSS-HHHHHHHHHHHHH-
--SSS-HHHHHHHHHHHHH-
--SSS-HHHHHHHHHHHHH-
--SSS-HHHHHHHHHHHHH-
--SSS-HHHHHHHHHHHHH-
--SSS-HHHHHHHHHHHHH-
--SSS-HHHHHHHHHHHHH-
--SSS-HHHHHHHHHHHHH-
--SSS-HHHHHHHHHHHHH-
--SSS-HHHHHHHHHHHHT-
--SSS-HHHHHHHHHHHHH-
--SSS-HHHHHHHHHHHHH-
--SSS-HHHHHHHHHHHHH-
--SSS-HHHHHHHHHHGGG-
--SS--HHHHHHHHHHHHH-
--SS--HHHHHHHHHHHHT-
--SS--HHHHHHHHHHHHH-
--SSS-SHHHHHHHHHHHH-
--SSS-HHHHHHHHHHHHH-
--SS--HHHHHHHHHHHHH-
--SS--HHHHHHHHHHHHH-
--SS--HHHHHHHHHHHHH-
--SS--HHHHHHHHHHHHH-
--SS--HHHHHHHHHHHHT-
--SS--HHHHHHHHHHHHH-
--SS--HHHHHHHHHHHHT-
--SSS-HHHHHHHHHHHHH-
--SSS-HHHHHHHHHHHHT-
--SSTTHHHHHHHHHHHHH-
--SSS-HHHHHHHHHHHHT-
--SSSSHHHHHHHHHHHHH-
--SSSSHHHHHHHHHHHTT-
--SSS-HHHHHHHHHHHHH-
--SSS-HHHHHHHHHHHHH-
--SSTTHHHHHHHHHHHHT-
--SSSTHHHHHHHHHHHHH-
--SSTTHHHHHHHHHHHHH-
--SSTTHHHHHHHHHHHHH-
--SSS-HHHHHHHHHHTTT-
--SSS-HHHHHHHHHHHHH-
--SSTTHHHHHHHHHHTTT-
--SSTTHHHHHHHHHHHTT-
--SSTTHHHHHHHHHHHHH-
--SSTTHHHHHHHHHHHHH-
--SSTTHHHHHHHHHHTTT-
--SSTTHHHHHHHHHHHHH-
--SSTTHHHHHHHHHHHHH-
--SSTTHHHHHHHHHHHHH-
--SSTTHHHHHHHHHHHHH-
--SSTTHHHHHHHHHHHTT-
-TTSSSHHHHHHHHHHHTT-
-TTTTTHHHHHHHHHHHHH-
-TT-TTHHHHHHHHHHHH--
-TTTTTHHHHHHHHHHHHT-
-TTTTTHHHHHHHHHHHHT-
-TTTTTHHHHHHHHHHHHH-
-TTTTTHHHHHHHHHHHHH-
-TTTTTHHHHHHHHHHHH--
-TTTTTHHHHHHHHHHHTT-
--S-TTHHHHHHHHHHHHH-
-TT-TTTTHHHHHHHHHTT-
-TTTTTHHHHHHHHHHHHT-
-TT-THHHHHHHHHHHHHT-
--S--HHHHHHHHHHHHTT-
--S--HHHHHHHHHHHHHT-
--S-HHHHHHHHHHHHHTT-
-TTTHHHHHHHHHHHHHTT-
-TTTHHHHHHHHHHHHHHH-
-TTTHHHHHHHHHHHHHHH-
-GGGHHHHHHHHHHHHHHH-
-GGGHHHHHHHHHHHHHHH-
-GGGHHHHHHHHHHHHHHH-
-GGGHHHHHHHHHHHHHH--
-GGGHHHHHHHHHHHHHHH-
-TTTHHHHHHHHHHHHHHH-
-GGGHHHHHHHHHHHHHHT-
-TTTHHHHHHHHHHHHHH--
-GGGHHHHHHHHHHHHHHH-
-GGGHHHHHHHHHHHHHHH-
-GGGHHHHHHHHHHHHHHH-
-GGGHHHHHHHHHHHHHTT-
-TTTHHHHHHHHHHHHHH--
-TTTHHHHHHHHHHHHHT--
-GGGHHHHHHHHHHHHHHT-
-TTTHHHHHHHHHHHHHTT-
-TTTHHHHHHHHHHHHHHT-
-TTTTHHHHHHHHHHHHTT-
-GGGTTHHHHHHHHHHHHH-
-TTTTTHHHHHHHHHHHHT-
-TTTTTHHHHHHHHHHHTT-
-TTT-THHHHHHHHHHHHH-
-TTTGGGHHHHHHHHHTTT-
-TTS-THHHHHHHHHHTTT-
-TTS--SHHHHHHHHHTTT-
-TTS-SSHHHHHHHHHHTT-
-GGG-TTHHHHHHHHHHTT-
-TTTTTTHHHHHHHHHHHH-
-TTT-TTHHHHHHHHHHHH-
-TTS-TTHHHHHHHHHHHH-
-TTS-TTHHHHHHHHHHHH-
-TTS-TTHHHHHHHHHHHT-
-TTS-TTHHHHHHHHHHHH-
-GGG-TTHHHHHHHHHHTT-
-TTS-TTHHHHHHHHHHTT-
-TTT-TTHHHHHHHHHHH--
-TTTGGGHHHHHHHHHHHH-
-TTS-TTHHHHHHHHHHHT-
-TTS-TTHHHHHHHHHHHT-
-TTS-TTHHHHHHHHHHHT-
-TTT-TTHHHHHHHHHHHT-
-TTS-TTHHHHHHHHHHTT-
-TTS-TTHHHHHHHHHHHT-
-TTS-TTHHHHHHHHHHHH-
-TTS-TTHHHHHHHHHHHH-
-TTS-TTHHHHHHHHHHHH-
-GGG-TTHHHHHHHHHTTT-
-GGG-TTHHHHHHHHHHTT-
-TTS-TTHHHHHHHHHHTT-
-GGGGGGHHHHHHHHHTT--
-GGG-TTHHHHHHHHHTTT-
-TTS-TTHHHHHHHHHHHH-
-TTS-TTHHHHHHHHHHHT-
-TTS-TTHHHHHHHHHHTT-
-TTS-TTHHHHHHHHHHH--
--SS-TTHHHHHHHHHHTT-
-TTT-TTHHHHHHHHHHHT-
-TTS-TTHHHHHHHHHHTT-
-TTS-TTHHHHHHHHHHTT-
-TTS-TTHHHHHHHHHHTT-
-TTS-TTHHHHHHHHHHTT-
-TTS-TTHHHHHHHHHHHH-
-TTS-TTHHHHHHHHHHHT-
-TTS-TTHHHHHHHHHHHT-
-TTS-TTHHHHHHHHHHHH-
-TTS-TTHHHHHHHHHHT--
-TTT-TTHHHHHHHHHHTT-
-TTT-TTHHHHHHHHHHTT-
-TTS-TTTTHHHHHHHHHT-
-TTS-TTHHHHHHHHHHHT-
-TTS-TTHHHHHHHHHHTT-
-GGG-TTHHHHHHHHHHHH-
-TT--TTHHHHHHHHHHHH-
-GGG-TTHHHHHHHHHHT--
--TT-TTHHHHHHHHHHTT-
-GGG-TTHHHHHHHHHTTT-
--SS-TTHHHHHHHHHHHH-
-TTS-TTHHHHHHHHHHTT-
-TTT-TTHHHHHHHHHHHH-
-TTT-TTHHHHHHHHHHHH-
-TTT-TTHHHHHHHHHTT--
-TTS-TTHHHHHHHHHHHH-
-TTS-TTHHHHHHHHHHHH-
-TTS-TTHHHHHHHHHHHH-
-GGG-TTHHHHHHHHHHTT-
-TTS-TTHHHHHHHHHTTT-
-TTS-TTHHHHHHHHHTTT-
-TTS-TTHHHHHHHHHHTT-
--SS-TTHHHHHHHHHHHH-
-TTS-TTHHHHHHHHHHHH-
-TTT-TTHHHHHHHHHHHH-
-TTT-TTHHHHHHHHHHTT-
-TTS-TTHHHHHHHHHHTT-
-GGG-TTHHHHHHHHHHTT-
-TTT-SSHHHHHHHHHHHH-
-GGG-TTHHHHHHHHHHTT-
-TTTGGGHHHHHHHHHHHH-
-TTS-TTHHHHHHHHHHHH-
-GGG-TTHHHHHHHHHHHH-
-TTS-TTHHHHHHHHHHHH-
-TTS-TTHHHHHHHHHHTT-
-TTS-TTHHHHHHHHHHHT-
-TTS-TTHHHHHHHHHHT--
-TTT-TTHHHHHHHHHH---
-TTT-TTHHHHHHHHHTT--
-TTS-TTHHHHHHHHHTT--
-TTT-TTHHHHHHHHHTT--
-TTT-TTHHHHHHHHHHH--
-TTT-TTHHHHHHHHHT---
--SS-TTHHHHHHHHHHH--
-TTS-TTHHHHHHHHHTT--
-GGGSTTHHHHHHHHTTS--
-GGG-SSHHHHHHHHHTT--
-GGGSTTHHHHHHHHHHTT-
-TTTSSSHHHHHHHHHTT--
-TTSSSSHHHHHHHHHHT--
-TTSSSSHHHHHHHHHHS--
-TTSSSSHHHHHHHHHTT--
-TTSSSSHHHHHHHHHHT--
-TTSS-HHHHHHHHHHTT--
-TTSS-HHHHHHHHHHTT--
-TTSSSHHHHHHHHHHTT--
-TTTTTHHHHHHHHHHTT--
-TTTTTHHHHHHHHHHTT--
-TTSSSHHHHHHHHHHHH--
-TTTTTHHHHHHHHHHTT--
-TTTSSHHHHHHHHHHHHT-
-TTSSSHHHHHHHHHHHHT-
-TTTSSHHHHHHHHHHHH--
-TTSSSHHHHHHHHHHHHH-
-TTTTTHHHHHHHHHHHTT-
--SSSSHHHHHHHHHHHTT-
-TTSSSHHHHHHHHHHHTT-
-TTSSSHHHHHHHHHHHTT-
-TTTTTHHHHHHHHHHHHH-
-TTTTTHHHHHHHHHHHHT-
-TTTTTHHHHHHHHHHHH--
-TTTTTHHHHHHHHHHHHH-
-TTTTTHHHHHHHHHHHHT-
-TTTSSHHHHHHHHHHTTT-
-TTTTTHHHHHHHHHHHHH-
-TTTTTHHHHHHHHHHTTT-
-TTTTTHHHHHHHHHHHTT-
-TTTTTHHHHHHHHHHHHT-
-TTTTTHHHHHHHHHHHTT-
-TTSS-HHHHHHHHHHHTT-
-TTTTTHHHHHHHHHHHHH-
-TTTTTHHHHHHHHHHHHH-
-TTTTTHHHHHHHHHHHHH-
-TTTTTHHHHHHHHHHHTT-
-TTTTTHHHHHHHHHHHHH-
-TTTTTHHHHHHHHHHHHH-
-TTSTTHHHHHHHHHHHHH-
-GGGTTHHHHHHHHHHHHH-
-GGGTTHHHHHHHHHHHHH-
-TTTTTHHHHHHHHHHTT--
-TTTTTHHHHHHHHHHHHH-
-TTTTTHHHHHHHHHHHHH-
-GGGTTHHHHHHHHHHHTT-
-TTTTTHHHHHHHHHHHTT-
-TTTTTHHHHHHHHHHHTT-
--TTTTHHHHHHHHHHHHH-
-TTSTTHHHHHHHHHHHHH-
-TT-TTHHHHHHHHHHHHH-
-TTTTTHHHHHHHHHHHHH-
--TTSSHHHHHHHHHHHHH-
-TTTTTHHHHHHHHHHHTT-
-GGGSSHHHHHHHHHHHTT-
-TTTTTHHHHHHHHHHTT--
-TTTTTHHHHHHHHHHHTT-
-TTTTTHHHHHHHHHHHT--
-GGGTTHHHHHHHHHHTT--
-GGGTTHHHHHHHHHHTT--
-GGGTTHHHHHHHHHHHHH-
-TTTTTHHHHHHHHHHHTT-
-TTTTTHHHHHHHHHHHH--
-TTSTTHHHHHHHHHHTT--
-GGGTTHHHHHHHHHHHH--
-GGGTTHHHHHHHHHHHH--
-GGGTTHHHHHHHHHHHH--
-TTSTTHHHHHHHHHHTT--
-GGGTTHHHHHHHHHHHTT-
-GGGTTHHHHHHHHHHHTT-
-TTTTTHHHHHHHHHHHTT-
-TTTTTHHHHHHHHHHTTT-
-TTTTTHHHHHHHHHHHHH-
-TTSSSHHHHHHHHHHHHH-
-TTTTTHHHHHHHHHHHHT-
-TTTTTHHHHHHHHHHHHH-
-TTTSSHHHHHHHHHHHHH-
-TTTTTHHHHHHHHHHHHH-
-TTTSSHHHHHHHHHHTT--
-TTTTTHHHHHHHHHHHHH-
-TTTTTHHHHHHHHHHHHH-
-HHHHTHHHHHHHHHHHHH-
-HHHHTHHHHHHHHHHHHH-
-TTTTTHHHHHHHHHHHHH-
-TTTTTHHHHHHHHHHHHH-
-TTTTTHHHHHHHHHHHHH-
-TTTTTHHHHHHHHHHHHH-
-TTTTTHHHHHHHHHHHHH-
-TTTTTHHHHHHHHHHHHT-
-TTTTTHHHHHHHHHHHH--
-TTTTTHHHHHHHHHHHHT-
-TTTTTHHHHHHHHHHHTT-
-TTTTTHHHHHHHHHHHTT-
-TTTTTHHHHHHHHHHHHH-
-TTTTTHHHHHHHHHHHH--
-TTTTTHHHHHHHHHHHHH-
-TTTSSHHHHHHHHHHHHH-
-TTTTTHHHHHHHHHHHHT-
-TTTTTHHHHHHHHHHHHH-
-TTTTTHHHHHHHHHHHTT-
-TTTTTHHHHHHHHHHHHH-
-GGGTTHHHHHHHHHHHHH-
-TTTTTHHHHHHHHHHHHH-
-GGGTTHHHHHHHHHHHHH-
-TTTTTHHHHHHHHHHHHH-
-TTSTTHHHHHHHHHHHTT-
-TTSTTHHHHHHHHHHHHH-
-TTSTTHHHHHHHHHHHHT-
-TTTTTHHHHHHHHHHHHH-
-GGGTTHHHHHHHHHHHHH-
-TTSTTHHHHHHHHHHHHH-
-TTSTTHHHHHHHHHHHHH-
-GGGTTHHHHHHHHHHHHH-
-TTTTTHHHHHHHHHHHTT-
-TTTTTHHHHHHHHHHHTT-
-TTTTTHHHHHHHHHHHH--
-GGGTTHHHHHHHHHHTT--
-GGGTTHHHHHHHHHHHHH-
-TT-TTHHHHHHHHHHHHH-
-GGGTTHHHHHHHHHHHHH-
--SSTTHHHHHHHHHHHHT-
-TTTTTHHHHHHHHHHHHH-
-TT-TTHHHHHHHHHHHHH-
-TT-TTHHHHHHHHHHHHH-
-GGGTHHHHHHHHHHHHHH-
--SSTHHHHHHHHHHHHHH-
-TTSTHHHHHHHHHHHHTT-
--S-HHHHHHHHHHHHHHH-
--S-HHHHHHHHHHHHHHH-
--S-HHHHHHHHHHHHHHT-
--TTHHHHHHHHHHHHHH--
--S-HHHHHHHHHHHTTT--
--S-HHHHHHHHHHHHHHT-
--S-HHHHHHHHHHHHHHH-
--SSHHHHHHHHHHHHHHT-
--S-HHHHHHHHHHHHHTT-
--S-HHHHHHHHHHHHHT--
--SSHHHHHHHHHHHHHHH-
--S-HHHHHHHHHHHHHHT-
--S-HHHHHHHHHHHHHHH-
--TTHHHHHHHHHHHHHHT-
--S-HHHHHHHHHHHHHHH-
--S-THHHHHHHHHHHHHH-
--TTHHHHHHHHHHHHHHH-
--S-THHHHHHHHHHHHHT-
--TTHHHHHHHHHHHHHHH-
--SSTHHHHHHHHHHHHHH-
--SSTHHHHHHHHHHHHHH-
--SSTHHHHHHHHHHHHTT-
--SSTHHHHHHHHHHHHTT-
--SSTHHHHHHHHHHHTT--
--SSHHHHHHHHHHHHHHH-
--SSTHHHHHHHHHHHHTT-
--SSHHHHHHHHHHHHHHH-
--SSHHHHHHHHHHHHHHH-
--S-HHHHHHHHHHHHHHH-
-TTTTHHHHHHHHHHHHHH-
--S-HHHHHHHHHHHHHHH-
-TTSHHHHHHHHHHHHHTT-
-GGGHHHHHHHHHHHHHTT-
-GGGHHHHHHHHHHHHHHH-
-TTTTHHHHHHHHHHHHHT-
-TTTHHHHHHHHHHHHHHH-
-TTTHHHHHHHHHHHHTTT-
-GGGTHHHHHHHHHHHHHH-
-TTTTHHHHHHHHHHHHTT-
-TTTTHHHHHHHHHHHHHH-
-TTTTHHHHHHHHHHHHTT-
-TTTTHHHHHHHHHHHHHH-
-GGGHHHHHHHHHHHHHHH-
-TTTTHHHHHHHHHHHHHH-
--SSTHHHHHHHHHHHHHH-
-TTTHHHHHHHHHHHHHHH-
--TTTHHHHHHHHHHHHHH-
-TTTTHHHHHHHHHHHHHH-
-GGGHHHHHHHHHHHHHTT-
-TTTTHHHHHHHHHHHHHH-
-TTTHHHHHHHHHHHHHHH-
-GGGHHHHHHHHHHHHHHH-
-GGG-HHHHHHHHHHHHHT-
-TTTTHHHHHHHHHHHHHT-
-TTTTHHHHHHHHHHHHHH-
-GGGTHHHHHHHHHHHHHH-
-GGGTHHHHHHHHHHHHHT-
-GGGTHHHHHHHHHHHHHH-
-GGGTHHHHHHHHHHHHHT-
-TTTTHHHHHHHHHHHHTT-
-TTS-HHHHHHHHHHHHTT-
-TTSTHHHHHHHHHHHHHT-
--SSTHHHHHHHHHHHTTT-
-GGGTHHHHHHHHHHHHHH-
-GGGTHHHHHHHHHHHHHH-
--TTTHHHHHHHHHHHHHH-
-GGGHHHHHHHHHHHHHHT-
-GGGHHHHHHHHHHHHHHH-
-TTSHHHHHHHHHHHHHHH-
-GGGTHHHHHHHHHHHHHH-
-GGGHHHHHHHHHHHHHHH-
-GGGTHHHHHHHHHHHHHH-
-TTTTHHHHHHHHHHHHH--
-TTTHHHHHHHHHHHHHTT-
-TTTTTHHHHHHHHHHHHH-
-GGGS-HHHHHHHHHHHHH-
--SSTTHHHHHHHHHHHHH-
-GGGTTHHHHHHHHHHHHT-
-TTSTTHHHHHHHHHHHHT-
-GGGTTHHHHHHHHHHHHT-
-GGGTTHHHHHHHHHHHHH-
-GGGTTHHHHHHHHHHHHH-
-GGGTTHHHHHHHHHHHHH-
-GGGTTHHHHHHHHHHHHH-
-TTTTTHHHHHHHHHHHHH-
-TTTTTHHHHHHHHHHHHT-
-GGGTTHHHHHHHHHHHHT-
-GGGTTHHHHHHHHHHHHH-
-TTSTTHHHHHHHHHHHTT-
-GGGTTHHHHHHHHHHHHH-
-TTTTTHHHHHHHHHHHHH-
-TTTTTHHHHHHHHHHHHT-
-TTTTTHHHHHHHHHHHHT-
-HHHHTHHHHHHHHHHHTT-
-TTTTTHHHHHHHHHHHH--
-TTTTTHHHHHHHHHHHHT-
-TTTTTHHHHHHHHHHHHT-
-TTTTTHHHHHHHHHHHHT-
-TTTTTHHHHHHHHHHHTT-
-TTTTTHHHHHHHHHHHHH-
-TTTTTHHHHHHHHHHHHT-
-TTTTTHHHHHHHHHHHTT-
-TTTTTHHHHHHHHHHHTT-
-TTTTTHHHHHHHHHHHHT-
-TTTTTHHHHHHHHHHHTT-
-TTTSSHHHHHHHHHHHH--
-TTTSSHHHHHHHHHHHHT-
-TTTTTHHHHHHHHHHHTT-
-TTTTTHHHHHHHHHHHHH-
-TTTSSHHHHHHHHHHHHT-
-TTTTTHHHHHHHHHHHHT-
-TTTTTHHHHHHHHHHHTT-
-GGGTTHHHHHHHHHHHHT-
-TTTTTHHHHHHHHHHHHT-
--TTTTHHHHHHHHHHHH--
-TTSTTHHHHHHHHHHHHH-
-GGGTTHHHHHHHHHHHHH-
-TTTTTHHHHHHHHHHHTT-
-GGGTTHHHHHHHHHHHHT-
-GGGTTHHHHHHHHHHHTT-
-TTS-SHHHHHHHHHHHTT-
-TTS--HHHHHHHHHHHTT-
-TTT--HHHHHHHHHHHTT-
-TTTTTHHHHHHHHHHHHH-
-GGG--HHHHHHHHHHHHH-
-TTS--HHHHHHHHHHHTT-
-TTTTTHHHHHHHHHHHTT-
-TTTS-HHHHHHHHHHHHH-
-TTTTTHHHHHHHHHHHTT-
-TTTTTHHHHHHHHHHHTT-
-TTTTTHHHHHHHHHHHTT-
-TTTTTHHHHHHHHHHHTT-
-TTTTTHHHHHHHHHHHTT-
-TTTTTHHHHHHHHHHHTT-
-TTTTTHHHHHHHHHHHHH-
-TTTTTHHHHHHHHHHHT--
-TTTTTHHHHHHHHHHHH--
-TTTTTHHHHHHHHHHHTT-
-TTTTTHHHHHHHHHHHTT-
-TTTTTHHHHHHHHHHHTT-
-TTTTTHHHHHHHHHHHTT-
-TTTTTHHHHHHHHHHHHH-
-TTSTTHHHHHHHHHHHHT-
-GGGTTHHHHHHHHHHHHH-
-TTTTTHHHHHHHHHHHTT-
-TTSS-HHHHHHHHHHHTT-
-TTSS-HHHHHHHHHHHHH-
-TTSS-HHHHHHHHHHHHH-
-TTSS-HHHHHHHHHHHTT-
-TTSS-HHHHHHHHHHHHH-
-TTSS-HHHHHHHHHHHHT-
-TTSS-HHHHHHHHHHHTT-
-TTTS-HHHHHHHHHHTTT-
-TTSS-HHHHHHHHHHHHT-
-TTTSTHHHHHHHHHHHTT-
-TTS--HHHHHHHHHHHTT-
-TTSS-HHHHHHHHHHHHH-
-TTSS-HHHHHHHHHHHHH-
-TTSS-HHHHHHHHHHHH--
-TTSS-HHHHHHHHHHHHH-
-TTSS-HHHHHHHHHHHTT-
-TTTS-HHHHHHHHHHHHH-
--SSS-HHHHHHHHHHHHH-
-TTSS-HHHHHHHHHHHHH-
-TTTTTHHHHHHHHHHHTT-
-TTTTTHHHHHHHHHHHHH-
-TTTTTHHHHHHHHHHHHH-
-TTSS-HHHHHHHHHHHHH-
-TTTS-HHHHHHHHHHTTT-
-TTSS-HHHHHHHHHHHTT-
-TTSS-HHHHHHHHHHHHT-
-TTSS-TTHHHHHHHHHHH-
-TTSS-TTHHHHHHHHHHT-
-TTSS-HHHHHHHHHHHHH-
-TTTTTHHHHHHHHHHHTT-
-TTTS-HHHHHHHHHHHHH-
-TTTS-HHHHHHHHHHHHT-
-TTTS-HHHHHHHHHHHTT-
-TTSS-HHHHHHHHHHHHH-
-TTSS-HHHHHHHHHHHH--
-TTSS-HHHHHHHHHHHTT-
-TTTS-HHHHHHHHHHHHT-
-TTTTTHHHHHHHHHHHHH-
-TTTTTHHHHHHHHHHHHH-
-TTS--HHHHHHHHHHHTT-
-TTTS-HHHHHHHHHHHTT-
-TTTS-HHHHHHHHHHHHT-
-TTSS-HHHHHHHHHHHHT-
-TTSS-HHHHHHHHHHHHH-
-TTSS-HHHHHHHHHHHHH-
-TTSS-HHHHHHHHHHHHH-
-TTSS-HHHHHHHHHHHHH-
-TTSS-HHHHHHHHHHHHH-
-TTSS-HHHHHHHHHHHHH-
-TTSS-HHHHHHHHHHTT--
-TTSS-HHHHHHHHHHHHH-
-TTSS-HHHHHHHHHHHHH-
-TTSS-HHHHHHHHHHHTT-
-TTSS-HHHHHHHHHHHTT-
-TTSS-HHHHHHHHHHHHH-
-TTSS-HHHHHHHHHHHTT-
-TTSS-TTHHHHHHHHHHT-
-TTSS-HHHHHHHHHHHHT-
-TTSS-HHHHHHHHHHHHH-
-TTSS-HHHHHHHHHHHHH-
-TTSSSHHHHHHHHHHHTT-
-TTSS-HHHHHHHHHHHHT-
-TTSS-HHHHHHHHHHHTT-
-TTSS-HHHHHHHHHHHHH-
-TTSS-HHHHHHHHHTTT--
-TTSSSHHHHHHHHHHHHH-
-TTSS-HHHHHHHHHHHHT-
-TTSSSHHHHHHHHHHHHH-
-TTSSSHHHHHHHHHHHHH-
-TTSSSHHHHHHHHHHHHH-
-TTSSSHHHHHHHHHHHHH-
--SSSSHHHHHHHHHHHHH-
-TTSSSHHHHHHHHHHHHH-
-TTSSSHHHHHHHHHHHHH-
-TTSSSHHHHHHHHHHHHH-
-TTSSSHHHHHHHHHHHHH-
-TTSSSHHHHHHHHHHHHH-
-TTSSSHHHHHHHHHHHHH-
-TTSSSHHHHHHHHHHHHH-
-TTTTTHHHHHHHHHHHHT-
-GGGTTHHHHHHHHHHHHH-
-TTSTTHHHHHHHHHHHHH-
-GGGTTHHHHHHHHHHHTT-
--TTSSHHHHHHHHHHHT--
-GGGTTHHHHHHHHHHHHT-
-GGGTTHHHHHHHHHHHTT-
-GGGTTHHHHHHHHHHHTT-
-GGGTTHHHHHHHHHHGGG-
-TTSSSHHHHHHHHHHHTT-
-GGGSSHHHHHHHHHHHTT-
-TTSSSHHHHHHHHHHHHT-
-GGGTTHHHHHHHHHHHH--
-GGGTTHHHHHHHHHHHHH-
-GGGTTHHHHHHHHHHHHH-
-GGGTTHHHHHHHHHHHTT-
-GGGTTHHHHHHHHHHHHH-
-TTSTTHHHHHHHHHHHHT-
-GGG-SHHHHHHHHHHTT--
-GGGSSHHHHHHHHHHHT--
-GGGTTHHHHHHHHHHHTT-
-GGGTTHHHHHHHHHHHHT-
-TTSSSHHHHHHHHHHHHT-
-TTSSSHHHHHHHHHHHT--
-TTTSTHHHHHHHHHHHHT-
-TTSSSHHHHHHHHHHHTT-
-TTTSSHHHHHHHHHHHHT-
-TTSSSHHHHHHHHHHHHT-
-TTSSSHHHHHHHHHHHHT-
-TTTSSHHHHHHHHHHHHT-
-TTTSSHHHHHHHHHHHHH-
-TTTTTHHHHHHHHHHHHT-
-TTTTTHHHHHHHHHHHH--
-TTSSSHHHHHHHHHHHHT-
-TTSSS-HHHHHHHHHHHT-
-TTSSSHHHHHHHHHHHT--
-TTSSSTGGGHHHHHHHTT-
-TTSSSSTTTHHHHHHHHT-
-TTTSSSGGGHHHHHHHHH-
-TTSS-HHHHHHHHHHHTT-
-TTSSSTTTTHHHHHHHHT-
-TTSSSSGGGHHHHHHHTT-
-TTTGGGGGGHHHHHHHHH-
-TTTGGGGGSHHHHHHHHT-
-TTTSGGGG-HHHHHHHHH-
-TTSSSGGG-HHHHHHHHH-
-TTTSSGGG-HHHHHHHHH-
-TTSSSGGG-HHHHHHHHH-
-TTSS-GGG-HHHHHHHHH-
-TTSSSGGG-HHHHHHHHH-
-TTTS-GGG-HHHHHHHTT-
-TTTSSSTT-HHHHHHHHH-
-TTTSSTTTSHHHHHHHHT-
-TTSSSGGG-HHHHHHHHH-
-TTSSSSTT-HHHHHHHHH-
-TTTS-TTT-HHHHHHHHH-
-TTSS-TTT-HHHHHHHHH-
-TTTS-TTT--HHHHHHHH-
-TTSSSSTT-HHHHHHHHH-
-TTSSSSTT-HHHHHHHHT-
-TTSSSSTT-HHHHHHHTT-
-TTTSSSTT-HHHHHHHH--
-TTTSSTTT-HHHHHHHHH-
-TTSSSTTT-HHHHHHHHT-
-TTSSSSTT-HHHHHHHHH-
-TTTSSGGG-HHHHHHHHH-
-TTTSSGGG-HHHHHHHH--
-TTTSSTTTSHHHHHHHHH-
-TTTTTTTTSHHHHHHHHH-
--STTSTTTSHHHHHHHHH-
-TTSSSTTT-HHHHHHHHH-
-TTSSSSSS-HHHHHHHHH-
-TTSSSSSS-TTHHHHHHH-
-TTSSSSSSSHHHHHHHHH-
-TTSSSSSSSHHHHHHHHH-
-TTSSSSSS-HHHHHHHHH-
-TTSSSTTTSHHHHHHHHT-
-TTSSSSSSSHHHHHHHTT-
-TTTSSSSS-HHHHHHHTT-
-TTTSSSSSSHHHHHHHHT-
-TTSSSTTS-TTHHHHHHH-
-TTSSSSSS-HHHHHHHHH-
-TTSSSTTT-HHHHHHHTT-
-TTTSSTTT-HHHHHHHTT-
-TTTSSTTTSHHHHHHTTT-
-TTSS-TTTSHHHHHHHTT-
-TTSS-TTTSHHHHHHHHH-
-TTSS-TTTSHHHHHHHH--
-TTSS-TTTSHHHHHHHH--
-TTSSSTTT-HHHHHHHTT-
-TTSSSGGG-HHHHHHHTT-
-TTSSSTTT-HHHHHHHTT-
-TTSS-TTT-HHHHHHHTT-
-TTSSSTTT-HHHHHHHHH-
-TTSSSTTT-HHHHHHHHH-
-TTSSSTTT-HHHHHHHHH-
-TTSSSTTT-HHHHHHHTT-
-TTSS-TTS-HHHHHHHTT-
-TTSSSTTT-HHHHHHHHH-
-TTSS-TTT-HHHHHHHTT-
-TTTS-TTT-HHHHHHHTT-
-TTSSSTTT-HHHHHHHHH-
-TTSSSTTT-HHHHHHHHH-
-TTSSSTTT-HHHHHHHHH-
--SSSSTTT-HHHHHHHHH-
-TTSSSTTT-HHHHHHHTT-
-TTSS-TTT-HHHHHHHHT-
-TTTS-TTT-HHHHHHHHH-
-TTTSSTTT-HHHHHHHTT-
-TTSSSTTS-HHHHHHHHH-
-TTTSSTTS-HHHHHHHHH-
-TTSS-TTS-HHHHHHHHH-
-TTSS-TTS-HHHHHHHHH-
-TTTSSTTT-HHHHHHHHT-
-TTSSSSGGGHHHHHHHHT-
-TTSSSTTTTHHHHHHHHH-
-TTSSSGGGSHHHHHHHTT-
-TTTSSGGG-HHHHHHHHT-
-TTSSSGGG-HHHHHHHHT-
-TTTSS-TT-HHHHHHHHT-
-TTTSSGGG-HHHHHHHHT-
-TTSS-GGGGHHHHHHHHH-
-TTTSSGGGSHHHHHHHHT-
-TTSSSSGGGHHHHHHHHH-
-TTSSSSTT-HHHHHHHHH-
-TTTS-TTT-HHHHHHHT--
-TTTSSSGGGHHHHHHHTT-
-TTSSSGGG-HHHHHHHHH-
--SSSSGGG-HHHHHHTTT-
-TTTSSGGGTHHHHHHHHH-
-TTTSSGGGTHHHHHHHHH-
-TTSSSGGGGHHHHHHHTT-
-TTTSS-GGGHHHHHHHHT-
-TTSSSSGGGHHHHHHHHT-
--SSSSGGGGHHHHHHHHH-
-TTSSSTTTTHHHHHHHHH-
-TTSSSSGGGHHHHHHHHH-
-TTTS-SGGGHHHHHHHHH-
-TTTS-TGGGHHHHHHHHH-
-TTSS-TTTTHHHHHHHHH-
-TTTS-SGGGHHHHHHHHT-
-TTTS-SSTTHHHHHHTT--
-TTSSSGGG-HHHHHTTT--
-TTSSSGGG-HHHHHHTT--
-TTSSSTTT-HHHHHHTT--
-TTSSSTTT-HHHHHHHHT-
-GGGTTTTTSHHHHHHHTT-
-GGGTTTTTTHHHHHHHHT-
-GGGTTTTTSHHHHHHHHT-
-GGGTTTTTSHHHHHHHTT-
-TT-TTTTT-HHHHHHGGG-
--S-SSTTTSHHHHHHTT--
--TTTTTTTSHHHHHHTT--
--SS-STTTSHHHHHHTT--
-TTSTTHHHHHHHHHHGGG-
-TTS-STTTSHHHHHHHHT-
-TTS-STTTSHHHHHHHHT-
-GGGSSTTTSHHHHHHHHH-
-GGGTTSGGGHHHHHHHHH-
-TTTTTGGGGHHHHHHHHH-
-GGGSSHHHHHHHHHHHHT-
--TTTTSGGGHHHHHHTTT-
--TTSSSGGGHHHHHHHHH-
---TTSTTTSHHHHHHHHH-
---TT-GGG-HHHHHHHTT-
--TTS-TTTTHHHHHHHHH-
--GGG-SSTTHHHHHHHH--
--TTSSSGGGHHHHHHHHH-
-GGGSSSTTSHHHHHHHHH-
--TTSSHHHHHHHHHHHHT-
--TTS-STTSHHHHHHHTT-
--GGG-GGGGHHHHHHHTT-
--GGG-TTTSHHHHHHHHH-
--TTSSTTTSHHHHHHHHH-
--TTS-TTTSHHHHHHHHH-
--GGGSTTTTHHHHHHHHT-
--TTS-TTTTHHHHHHHHH-
--GGGSHHHHHHHHHHHHT-
--TTS-TTTTHHHHHHHHT-
--TTSSGGGTHHHHHHHHH-
--TTS-HHHHHHHHHHHHH-
--STT-TTTSHHHHHHTTT-
--STT-TTTSHHHHHHHTT-
--STT-HHHHHHHHHHHHH-
--SSS-HHHHHHHHHHHHH-
--SS--TTT-HHHHHHTTT-
--STT-HHHHHHHHHHHTT-
--SS--TTTSHHHHHHTTT-
--SS--TTTSHHHHHHHHH-
--SS--TTTSHHHHHHHHH-
--TTS-TTTSHHHHHHHHH-
--TTS-TTTSHHHHHHHH--
--SSS-TTTSHHHHHHHHH-
--SSS-TTTSHHHHHHHH--
--SSS-TTTSHHHHHHHHH-
--SSS-TTTSHHHHHHHTT-
--SSS-TTT-HHHHHHHTT-
--SSS-TTT-HHHHHHHHH-
--SSS-TTTSHHHHHHHTT-
--SSS-TTTSHHHHHHHTT-
--TTS-TTTSHHHHHHTTT-
--SSS-HHHHHHHHHHHHH-
--TTS-HHHHHHHHHHHTT-
--TTS-TTTSHHHHHHHHH-
--TTS-TTTTHHHHHHHHH-
--TTS-TTTTHHHHHHHHT-
--TTTSTTTSHHHHHHHTT-
--TTT-TTTTHHHHHHHTT-
--SSS-TTTSHHHHHHGGG-
--SSS-TTTSHHHHHHGGG-
--SSS-TTTSHHHHHHHTT-
--TTS-TTTTHHHHHHHH--
--TTT-TTTSHHHHHHHTT-
--SSS-TTTSHHHHHHTTT-
--TTT-TTTSHHHHHHTTT-
--SSS-TTTTHHHHHTTTT-
--SSS-TTTTHHHHHTTTT-
--SSS-TTTTHHHHHTSTT-
--TTT-TTT-HHHHHHSTT-
--SSS-TTT-HHHHHTTTT-
--SSTTTTTSHHHHHTTTT-
--SSTTTTT-HHHHHTTS--
--SSS-GGGTHHHHHTT---
--SSS-TTT-HHHHHSSTT-
--SSS-GGG-HHHHHTTTT-
--SSS-TTT-HHHHGGGTT-
--SSS-HHHHHHHHHHGGG-
--SSTTHHHHHHHHHHGGG-
--SSS-TTT-HHHHHGGG--
--SSTTTTT-HHHHHHHTT-
--TTT-GGG-HHHHHHHTT-
--SSS-TTTTHHHHHHHTT-
--SSS-TTTTHHHHHHHHT-
--SSS-TTTTHHHHHHHHT-
--SSS-TTTSHHHHHHHHT-
--SSS-TTTTHHHHHHTTT-
--SSS-TTTSHHHHHHHHH-
--SSS-TTTSHHHHHHHTT-
--TTT-TTTTHHHHHHHHH-
--SSSSGGGSHHHHHHHTT-
--TTT-TTTSHHHHHHHHH-
--SSS-TTTSHHHHHHHHH-
--TTTSTTTTHHHHHHHHH-
--TTS-TTTTHHHHHHHHH-
--TTS-TTTTHHHHHHHTT-
--TTS-TTTTHHHHHHTT--
--TTS-TTTSHHHHHHHHH-
--TTS-TTTTHHHHHHHTT-
--TTS-TTTTHHHHHHHTT-
--SSS-HHHHHHHHHHHHH-
--SSS-TTTSHHHHHHHHH-
--SSSSTTTTHHHHHHHHH-
--SSSSTTTSHHHHHHTTT-
--SSSSHHHHHHHHHHHHH-
--SSSSTTTSHHHHHHHHT-
--SSS-HHHHHHHHHHHTT-
--SSS-TTTSHHHHHHTT--
--SSSSTTTTHHHHHHHHT-
--SSS-TTTSHHHHHHHHH-
--SSS-TTTSHHHHHHHHH-
--SSS-TTTSHHHHHHHHH-
--SSTTTTT-HHHHHHHTT-
--SSS-TTTSHHHHHHHTT-
--S---TTTSHHHHHHHHH-
--S-S-TTTSHHHHHHHTT-
--S-TTTTTTHHHHHHHHH-
--S-TTTTTSHHHHHHHHH-
--S-TTHHHHHHHHHHHHH-
--S-TTHHHHHHHHHHHT--
--S-TTTTTSHHHHHHHHT-
--S-S-TTTSHHHHHHHHH-
--S---TTTSHHHHHHTT--
--S-TTTTT-HHHHHHHHH-
--S---TTT-HHHHHHHHH-
--S-TTHHHHHHHHHHHHH-
--S-TTGGGTHHHHHHHHT-
--S-TTHHHHHHHHHHHTT-
--S-TTHHHHHHHHHHHT--
--S-TTGGGTHHHHHHHHT-
--S-TTHHHHHHHHHHHHH-
--S-TTHHHHHHHHHHHHH-
--S-TTGGG-HHHHHHHHH-
--S-TTTTTTHHHHHHHHH-
--S-TTGGG-HHHHHHHHH-
--S-TTTTTSHHHHHHHTT-
--SGGGHHHHHHHHHHHTT-
--STTTGGGTHHHHHHHHH-
--SGGGHHHHHHHHHHHHH-
--SGGGTTTTHHHHHHHHH-
--SGGGTTTSHHHHHHHHH-
--SGGGTTTSHHHHHHHHH-
--SGGGTTTSHHHHHHHHT-
--STTSTTTSHHHHHHHHH-
--STT-TTTSHHHHHHHHH-
--STT-TTTSHHHHHHHHT-
--S-S-TTTSHHHHHHHHH-
--SGGGTTT-HHHHHHHHH-
--SSS-TTTSHHHHHHHTT-
--SSTTTTTSHHHHHHHHH-
--SGGGTTTSHHHHHHHHH-
--SS--TTTTHHHHHHHHH-
--SSS-TTTSHHHHHHHHH-
--SS--TTTTHHHHHHHHH-
--SSSSTTTSHHHHHHHHH-
--SSS-TTT-HHHHHHHHH-
--SSS-TTTSHHHHHHHHH-
--SSS-TTTSHHHHHHHTT-
--SSS-TTTSHHHHHHHTT-
--S-S-TTTSHHHHHHHHH-
--SSS-TTTSHHHHHHHHH-
--SSS-TTTSHHHHHHHHH-
--SSS-TTTSHHHHHHHHH-
--SSS-TTT-HHHHHHHHH-
--SSS-TTT-HHHHHHHHH-
--SSS-TTTSHHHHHHHHH-
--SSS-TTTSHHHHHHHHH-
--SSS-TTTSHHHHHHHHH-
--S-S-TTTSHHHHHHHTT-
--SSS-TTTSHHHHHHHTT-
---SS-TTTTHHHHHHHTT-
--S-S-TTTTHHHHHHHTT-
--SSS-TTTSHHHHHHHTT-
-TTSS-TTTSHHHHHHHHT-
----S-TTT-HHHHHHHHH-
----S-TTTSHHHHHHHTT-
--SSS-TTTSHHHHHHHHH-
--S-S-TTT-HHHHHHHHH-
--S-S-TTT-HHHHHHTTT-
--S-S-TTTSHHHHHHHTT-
-TTSS-TTTSHHHHHHHHH-
--SSS-TTTSHHHHHHHHH-
-TTSTTTTTSHHHHHHHHH-
-TTSS-TTTSHHHHHHHTT-
-TTSS-TTTSHHHHHHHTT-
-TTSS-TTTSHHHHHHHHT-
--SSS-TTTSHHHHHHHHT-
-TTSSSTTTSHHHHHHHH--
--SSS-TTTSHHHHHHHHT-
--SSS-TTTSHHHHHHHTT-
-TTSS-TTTSHHHHHHHHH-
--SSS-TTTSHHHHHHHHH-
--SSS-TTTSHHHHHHHTT-
--SSS-TTTSHHHHHHHHT-
--SSS-TTTSHHHHHHHTT-
-TTSS-TTTSHHHHHHHHH-
-TTSS-TTTSHHHHHHTTT-
-TTSS-TTTSHHHHHHHHT-
--S-S-TTTSHHHHHHHHT-
--SSS-TTTSHHHHHHHT--
--SSS-TTTSHHHHHHHTT-
--SSS-TTTSHHHHHHHHH-
--SSS-TTTSHHHHHHTTT-
--SSS-TTTSHHHHHHTT--
--SSS-TTTSHHHHHHHHH-
--SSS-TTTSHHHHHHHHT-
--SSS-TTTSHHHHHHHHT-
--SSS-TTTSHHHHHHHHH-
--SSS-TTTSHHHHHHHHT-
--SSS-TTTSHHHHHHHHH-
--SSS-TTTSHHHHHHTT--
--SSS-TTTSHHHHHHHHT-
--SSS-TTTSHHHHHHHHT-
--SSS-TTTSHHHHHHHHT-
--SSS-TTTSHHHHHHHHT-
--SSS-TTTSHHHHHHHHT-
--SSS-TTTSHHHHHHHHH-
--SSS-TTTSHHHHHHHHH-
--SSS-TTTSHHHHHHHHH-
--SSS-TTTSHHHHHHHHT-
--SSS-TTTSHHHHHHHTT-
--SSS-TTTSHHHHHHHHH-
--SSS-TTTSHHHHHHHHT-
--SSS-TTTSHHHHHHHHH-
--SSS-TTTSHHHHHHHTT-
--SSS-TTTSHHHHHHHHT-
--SSS-TTTSHHHHHHHHT-
--SSS-TTTSHHHHHHHH--
--SSS-TTTSHHHHHHHTT-
--SSS-TTTSHHHHHHTTT-
--SSS-TTTSHHHHHHHTT-
--SSS-TTTSHHHHHHHHH-
--SSS-TTTSHHHHHHHTT-
--SSS-TTTTHHHHHHHHH-
--SSS-TTTSHHHHHHHHH-
--SSS-TTTSHHHHHHHHH-
--SSS-TTTSHHHHHHHTT-
--SSS-TTTSHHHHHHHTT-
--SSS-TTTSHHHHHHHTT-
--SSS-TTT-HHHHHHHTT-
--SSS-TTTTHHHHHHTT--
--SSS-TTTSHHHHHHHHH-
--SSS-TTTSHHHHHHHTT-
--SSSSTTTSHHHHHHHTT-
--SSS-TTTSHHHHHHHHT-
--SSS-TTTSHHHHHHHHT-
--SSS-TTTSHHHHHHHTT-
--SSS-TTTSHHHHHHHHT-
--SSS-TTTSHHHHHHHTT-
--SSS-TTTSHHHHHHHH--
--SSS-TTTSHHHHHHHHT-
--SSS-TTTSHHHHHHHHT-
--SSS-TTTSHHHHHHHTT-
--SSS-TTTSHHHHHHHTT-
--SSS-TTTTHHHHHHHTT-
--SSS-TTTSHHHHHHHTT-
--SSS-TTTSHHHHHHHHH-
--SSS-TTTSHHHHHHHHT-
--SSS-TTTSHHHHHHHHT-
--SSS-TTTSHHHHHHHTT-
--SSS-TTTSHHHHHHHTT-
--SSS-TTTSHHHHHHHH--
--SSS-TTTSHHHHHHHHH-
--SSS-TTTSHHHHHHHT--
--SSS-TTTSHHHHHHHTT-
--SSS-TTTSHHHHHHHH--
--SSS-TTT-HHHHHHHH--
--SSS-TTTSHHHHHHHHT-
--SSS-HHHHHHHHHHHHT-
--SSS-TTTSHHHHHHHH--
--SSS-TTTSHHHHHHHTT-
--SSS-TTTSHHHHHHHHT-
--SSS-TTTSHHHHHHHTT-
--SSS-TTTSHHHHHHHTT-
--SSS-TTTSHHHHHHHTT-
--SSTTTTTSHHHHHHHTT-
--SSS-TTT-HHHHHHHTT-
--SSS-TTTSHHHHHHHTT-
--SSS-TTTSHHHHHHHHH-
--SSS-TTTSHHHHHHHTT-
--SSS-TTT-HHHHHHHTT-
--SSS-TTTSHHHHHHHHH-
--SSS-TTTSHHHHHHTTT-
--SSTTTTTSHHHHHHTTT-
--SSS-TTTSHHHHHHHHH-
--SSS-TTTSHHHHHHHHH-
--SSS-TTTSHHHHHHHHH-
--SSS-TTTSHHHHHHHT--
--SSS-TTTSHHHHHHHH--
--S-S-TTTSHHHHHHHTT-
--SSS-TTTSHHHHHHHHT-
--SSS-TTTSHHHHHHHHT-
--SSS-TTTSHHHHHHHTT-
--SSS-TTTSHHHHHHHHH-
--SSS-TTTSHHHHHHHHH-
--SSS-TTTSHHHHHHHHH-
--SSS-TTTSHHHHHHHHH-
--SSS-TTTSHHHHHHTTT-
--SSS-TTTTHHHHHHTT--
--SSS-TTTSHHHHHHHHT-
--SSS-TTTSHHHHHHHHH-
--SSS-TTTSHHHHHHHTT-
--SSS-TTTSHHHHHHHHH-
--SSS-TTTSHHHHHHHTT-
--SSS-TTTSHHHHHHHHH-
--SSS-TTTSHHHHHHHHH-
--SSS-TTTSHHHHHHHHH-
--SSS-TTTSHHHHHHHHH-
--SSS-TTTSHHHHHHHHH-
--SSS-TTTSHHHHHHHHH-
--SSS-TTTSHHHHHHHHT-
--SSS-TTTSHHHHHHHHH-
--SSS-TTTSHHHHHHHHH-
--SSS-TTTSHHHHHHHHT-
--SSS-TTTSHHHHHHHHH-
--SSS-TTTSHHHHHHHHH-
--SSS-TTTSHHHHHHHHH-
--SSS-TTTSHHHHHHHHH-
--SSS-TTTSHHHHHHHHH-
--SSS-TTTSHHHHHHHTT-
--SSS-TTTSHHHHHHHTT-
--SSS-TTTSHHHHHHHTT-
--SSS-TTTSHHHHHHHTT-
--SSS-TTTSHHHHHHHHH-
--SSS-TTTSHHHHHHHTT-
--SSS-TTTSHHHHHHHTT-
--SSS-TTTSHHHHHHHHH-
--SSS-TTTSHHHHHHHH--
--SSS-TTTSHHHHHHHH--
--SSS-TTTSHHHHHHHTT-
--SSS-TTTSHHHHHHHTT-
--SSS-TTTTHHHHHHHHH-
--SSS-TTTTHHHHHHHHH-
--SSS-TTTTHHHHHHTTT-
--SSS-TTTSHHHHHHHTT-
--SSS-TTTSHHHHHHHHH-
--SSS-TTTSHHHHGGGGT-
--SS--TTTTHHHHHHHHH-
--SS--TTTSHHHHHHHHH-
--SS--TTTSTTHHHHHHH-
--SS--TTTSHHHHHHHHH-
--S---TTTSHHHHHHHHH-
--SS--TTTTHHHHHHTTT-
--SS--TTTSHHHHHHHHH-
--SSS-TTTSHHHHHHHHH-
--SS--TTTSHHHHHHHTT-
--SSS-TTTTHHHHHHHH--
--SSS-TTTTHHHHHHHHH-
--SSS-TTTSHHHHHHHHH-
--SSSSTTTSHHHHHHHHH-
--SSS-TTTSHHHHHHHHH-
--SSS-TTTTHHHHHHHHH-
--SSS-TTTSHHHHHHHHH-
--SSS-TTTSHHHHHHHHT-
--SS--TTTSHHHHHHTTT-
--SSS-TTTSHHHHHHTTT-
--SS--TTTSHHHHHHHHH-
--SS--TTTSHHHHHHHHH-
--SSS-TTTTHHHHHHHHH-
--SSS-TTTSHHHHHHHHH-
--SSS-TTTSHHHHHHHHH-
--SSS-TTTSHHHHHHHTT-
--SSS-TTTSHHHHHHHTT-
--SSTTTTTSHHHHHHTTT-
--SSS-TTTSHHHHHHTTT-
--SSTTTTTTHHHHHHHHH-
--SSS-TTTTHHHHHHHTT-
--SSS-TTTTHHHHHHHHH-
--SSS-TTTSHHHHHHHTT-
--SSS-TTTTHHHHHHHHH-
--SSS-TTTSHHHHHHHHH-
--SSS-TTTTHHHHHHHHH-
--SSS-TTTSHHHHHHHHH-
--SSS-TTTSHHHHHHHHH-
--SSS-TTTSHHHHHHHHH-
--SSS-TTTSHHHHHHHHH-
--SSS-TTTTHHHHHHHHH-
--SSS-TTTSHHHHHHHHT-
--SSS-TTTTHHHHHHHHT-
--SSS-TTTSHHHHHHHHH-
--SSSSTTTTHHHHHHHHH-
--SSS-TTTTHHHHHHHHH-
--SSS-TTTTHHHHHHHHH-
--SSSSTTTTHHHHHHHHH-
--SSTTTTTTHHHHHHHHH-
--SSS-TTTTHHHHHHHHH-
--SSS-TTTSHHHHHHHHH-
--SSS-TTTSHHHHHHHHH-
--SSS-TTTTHHHHHHHHT-
--SSS-TTTSHHHHHHHHH-
--SSS-TTTTHHHHHHHHH-
--SSS-TTTTHHHHHHHHH-
--SSS-TTTSHHHHHHHTT-
--SSS-TTTSHHHHHHHHH-
--SSS-TTTSHHHHHHHHH-
--S-S-TTTSHHHHHHHH--
--SSS-TTTTHHHHHHHHH-
--SSS-TTT-HHHHHHHHT-
--SSS-TTTSHHHHHHHHH-
--SSS-TTTSHHHHHHHHH-
--SSS-TTTSHHHHHHHHH-
--SSS-TTTSHHHHHHHHH-
--SSS-TTTTHHHHHHHHT-
--SSS-TTTTHHHHHHHHH-
--SSTTTTTSHHHHHHHH--
--SSTTTTTSHHHHHHHHT-
--SSTTTTTSHHHHHHHTT-
--SSS-TTTSHHHHHHHTT-
--SSSSTTT-TTHHHHTT--
--SSTTTTTSHHHHHHHTT-
--SSSSTTTSHHHHHHHHH-
--SSTTTTTSHHHHHHHHH-
--SSTTTTTSHHHHHHHHH-
--SSTTTTTTHHHHHHHHH-
--SSSSTTTTHHHHHHHHH-
--SSTTTTTSHHHHHHHH--
--SSSSTTTSHHHHHHHHH-
--SSS-TTTSHHHHHHHHH-
--SSTTTTTSHHHHHHHHH-
--SSSSTTTTHHHHHHHHH-
--SSTTGGGSHHHHHHHHH-
--SSSSTTTSHHHHHHHTT-
--SSSSTTT-HHHHHHHHH-
--SSS-TTTSHHHHHHHHH-
--SSS-TTTSHHHHHHHHH-
--SSS-TTTTHHHHHHHHH-
--SSS-TTTSHHHHHHHHH-
--SSTTTTTSHHHHHHHTT-
--SSS-TTTSHHHHHHHTT-
--SSS-TTTSHHHHHHHTT-
--SSTTTTTSHHHHHHHHT-
--SSTTTTTSHHHHHHHH--
--SSSSTTTSHHHHHHHT--
--SSTTTTTSHHHHHHTT--
--SSS-TTTSHHHHHHHHH-
--SSSSTTTSHHHHHHHHH-
--SSTTTTTSHHHHHHHHH-
--SSSSTTTSHHHHHHHHH-
--SSTTTTTSHHHHHHHHT-
--SSS-TTTSHHHHHHHHH-
--S-S-TTTSHHHHHHHHH-
--SSS-TTTSHHHHHHHTT-
--SSS-TTT-HHHHHHHTT-
--SSS-TTTSHHHHHHHHH-
--SSS-TTTSHHHHHHHHT-
--SSS-TTTSHHHHHHHHT-
--SSS-TTTSHHHHHHHHT-
--SSS-TTTSHHHHHHHHT-
--SSS-TTTSHHHHHHHHH-
-TTSS-TTTSHHHHHHHH--
--SSS-TTTSHHHHHHHTT-
--SSS-TTTSHHHHHHHHT-
--SSS-TTTSHHHHHHHTT-
--SSS-TTTSHHHHHHHT--
--TTS-TTTTHHHHHHHTT-
--SSS-TTTSHHHHHHHHT-
--SSS-TTTTHHHHHHHTT-
--SSS-TTTSHHHHHHHH--
--SSS-TTTSHHHHHHHTT-
--SSS-TTTSHHHHHHHTT-
--SSS-TTTTHHHHHHHTT-
--SSS-TTTSHHHHHHHT--
--SSS-TTTSHHHHHHHHT-
--SSS-TTTSHHHHHHHHH-
--SSS-TTTTHHHHHHHTT-
--SSS-TTTTHHHHHHHTT-
--SSS-TTTTHHHHHHHTT-
--SSS-TTTTHHHHHHHHH-
--SSS-TTTTHHHHHHHHH-
--SSS-TTTSHHHHHHHTT-
--SSS-TTTSHHHHHHHTT-
--SSS-TTTSHHHHHHHHH-
--SSS-TTTSHHHHHHHHH-
--S-S-TTTSHHHHHHHHH-
--SSS-TTTSHHHHHHHTT-
--SSS-TTTSHHHHHHHTT-
--SSS-TTTSHHHHHHHTT-
--SSS-TTTSHHHHHHHTT-
--S-S-TTTSHHHHHHTTT-
--SSS-TTT-HHHHHHHTT-
--SSS-TTTSHHHHHHHHT-
--SSS-TTTSHHHHHHHHT-
--SSSSTTTTHHHHHHHTT-
--SSTTTTTSHHHHHHHHT-
--SSS-TTTSHHHHHHTT--
--SSS-TTTSHHHHHHHH--
--SSS-TTTSHHHHHHHHH-
--SSS-TTTSHHHHHHHHT-
--SSS-TTTSHHHHHHHTT-
--SSS-TTTSHHHHHHHHT-
--SSS-TTTSHHHHHHHHT-
--SSS-TTTSHHHHHHHHT-
--SSS-TTTSHHHHHHHH--
--SSS-TTT-HHHHHHHHH-
--SSS-TTTSHHHHHHHHT-
--SSS-TTTSHHHHHHHTT-
--SSS-TTTSHHHHHHHT--
--SSS-TTTSHHHHHHHT--
--SSS-TTTSHHHHHHTT--
--SSS-TTTSHHHHHHHH--
--SSS-TTTSHHHHHHHH--
---SS-TTT-HHHHHHHH--
--SSS-TTTSHHHHHHHHH-
--SSS-TTTSHHHHHHHTT-
--SSS-TTTSHHHHHHHHH-
--SSS-TTTSHHHHHHHHH-
--SSS-TTTSHHHHHHHHT-
--SSS-TTTSHHHHHHHT--
--SSS-TTTSHHHHHHHTT-
--SSS-TTTSHHHHHHHHH-
--SSS-TTTSHHHHHHHH--
--SSS-TTTSHHHHHHHHH-
--SSS-TTTSHHHHHHHHH-
--SSS-TTTSHHHHHHHTT-
--SSS-TTTTHHHHHHHTT-
--SSS-TTTTHHHHHHHTT-
--SSS-TTTSHHHHHHHTT-
--SSS-TTTSHHHHHHHH--
--SSS-TTT-HHHHHHHTT-
--SSS-TTTSHHHHHHTTT-
--SSS-TTTSHHHHHHHHH-
--SSS-TTTSHHHHHHHHH-
--SSS-TTTSHHHHHHHHH-
--SSS-TTTSHHHHHHHTT-
--SSTTTTT-HHHHHHHHH-
--SSSSTTTSHHHHHHHTT-
--SSSSTTTSHHHHHHHHH-
--SSTTHHHHHHHHHHHHH-
--SSS-HHHHHHHHHHTTT-
--SSS-TTTSHHHHHHHTT-
--SSS-TTTSHHHHHHHTT-
--SSS-TTTSHHHHHHHTT-
--SSS-TTTSHHHHHHHTT-
--SSS-TTTSHHHHHHHTT-
--SSS-TTT-HHHHHHHHH-
--SSS-TTTSHHHHHHHHH-
--SSS-TTTSHHHHHHHHH-
--SSS-TTTSHHHHHHHTT-
--SSS-TTTSHHHHHHHT--
--SSS-TTTSHHHHHHHHT-
--SSS-TTTSHHHHHHHTT-
--SSTTTTTSHHHHHHHHH-
--SSS-TTT-HHHHHHHH--
--SSS-TTTSHHHHHHHHT-
--SSS-TTTSHHHHHHHHT-
--SSTTTTTSHHHHHHHT--
--SSS-TTTSHHHHHHHHT-
--SSS-TTTTHHHHHHHTT-
--SSS-TTTSHHHHHHHHH-
--SSS-TTTTHHHHHHHHH-
--SSS-TTTSHHHHHHHTT-
--SSS-TTTTHHHHHHHHT-
--SSS-TTTSHHHHHHHHH-
--SSS-TTTTHHHHHHHHH-
--SSS-TTTTHHHHHHTTT-
--SSS-TTTSHHHHHHHHH-
--SSS-TTTTHHHHHHHTT-
--SSS-TTTSHHHHHHHH--
--SSTTTTTSHHHHHHHTT-
--SSS-TTTSHHHHHHHHT-
--SSS-TTTSHHHHHHHTT-
--SSS-TTTSHHHHHHHHH-
--SSS-TTTSHHHHHHHHH-
--SSTTTTTTHHHHHHHHH-
--SSS-TTTTHHHHHHHHH-
--SSS-TTTTHHHHHHHHH-
--SSS-TTTSHHHHHHHH--
--SSS-TTTSHHHHHHHH--
--SSS-TTTSHHHHHHHH--
--SSS-TTTSHHHHHHHT--
--SSS-TTTSHHHHHHHTT-
--SSS-TTTTHHHHHHHTT-
--SSS-TTTTHHHHHHHTT-
--SSS-TTTSHHHHHHHHH-
--SSS-TTTTHHHHHHHHH-
--SSS-TTTSHHHHHHHTT-
--SSS-TTTSHHHHHHHTT-
--SSS-TTTSHHHHHHHHT-
--SSS-TTTSHHHHHHHHH-
--SSS-TTTSHHHHHHHHT-
--SSS-TTTSHHHHHHHHH-
--SSS-TTTTHHHHHHHTT-
--SSS-TTTTHHHHHHHHH-
--SSS-TTTTHHHHHHHTT-
--SSTTTTTSHHHHHHHTT-
--SSS-TTTTHHHHHHHHT-
--SSSSTTTSHHHHHHHHH-
--SSS-TTTTHHHHHHHHH-
--SSS-TTTSHHHHHHHHH-
--SSS-TTTSHHHHHHHTT-
--SSS-TTTTHHHHHHHHH-
--SSS-TTTTTTHHHHHHH-
--SSS-TTTSHHHHHHHHH-
--SSS-TTTTHHHHHHHHH-
--SSS-TTTTHHHHHHHHH-
--SSS-TTTTHHHHHHHHT-
--SSS-TTTTHHHHHHHHH-
--SSS-TTTTHHHHHHHHH-
--SSS-TTTTHHHHHHHHT-
--SSS-TTTTHHHHHHHHH-
--SSS-TTTTHHHHHHHHH-
--SSS-TTTTHHHHHHHHH-
--SSS-TTTTHHHHHHHTT-
--SSSSTTTSHHHHHTTS--
--SSS-TTTSHHHHHHHH--
--SSSSTTTTHHHHHHHTT-
--SSS-TTTSHHHHHHHTT-
--SSS-TTTSHHHHHHHTT-
--SSTTTTTSHHHHHHHTT-
--SSS-TTTSHHHHHHHHH-
--SSTTTTTSHHHHHHHHT-
--SSS-TTTSHHHHHHHTT-
--SSS-TTTSHHHHHHHHT-
--SSTTTTTSHHHHHHHHH-
--SSTTTTTTHHHHHHHHH-
--SSSSTTTSHHHHHHHHH-
--SSTTTTTSHHHHHHHHH-
--SSTTTTTSHHHHHHHHT-
--SSTTTTTSHHHHHHHHH-
--SSTTTTTSHHHHHHTT--
--SSTTTTTSHHHHHHHHH-
--SSS-TTT-HHHHHHHHH-
--SSS-TTT-HHHHHHHHH-
--SSS-TTT-HHHHHHHHH-
--SSS-HHHHHHHHHHHHH-
--SSS-TTTSHHHHHHHHH-
--SSS-TTTSHHHHHHHHT-
--SSS-TTTSHHHHHHHHT-
--SSSSTTTSHHHHHHHHT-
--SSS-TTTSHHHHHHHHH-
--S-S-TTTSHHHHHHHHH-
--SSS-TTTSHHHHHHHHH-
--SSS-TTTSHHHHHHHHH-
--SSS-TTTSHHHHHHHHH-
--SSS-TTTSHHHHHHHHH-
--SSS-TTTTHHHHHHHHH-
--SSS-TTTSHHHHHHHHH-
--SSS-TTTSHHHHHHHHT-
--SSS-TTTSHHHHHHHHH-
--SSS-TTTSHHHHHHHHH-
--SSTTTTTSHHHHHHHHH-
--SSS-TTTSHHHHHHHHH-
--SSS-TTTTHHHHHHHHH-
--SSS-TTTSHHHHHHHHH-
--SSS-TTTSHHHHHHHTT-
--SSS-TTTSHHHHHHHTT-
--S-S-TTTSHHHHHHHHH-
--SSS-TTTSHHHHHHHHH-
--SSS-TTTSHHHHHHHHH-
--SSS-TTTSHHHHHHHHH-
--SSS-TTTTHHHHHHHTT-
--SSS-TTTTHHHHHHHHH-
--SSS-TTTSHHHHHHHHH-
--SSS-TTTSHHHHHHHHH-
--SSS-TTTSHHHHHHHHH-
--SSS-TTTSHHHHHHHHT-
--SSTTTTTTHHHHHHHHH-
--SSS-TTTTHHHHHHHHH-
--SSTTTTTSHHHHHHHTT-
--SSS-TTTSHHHHHHHHH-
--SSS-TTTSHHHHHHGGG-
--SSS-TTTSHHHHHHHHT-
--SSS-TTTSHHHHHHHTT-
--SSTTTTTSHHHHHHHT--
--SSS-TTTSHHHHHHHHH-
--SSS-TTTSHHHHHHHTT-
--SSS-TTTTHHHHHHHHH-
--SSS-TTTSHHHHHHHHH-
--S-S-TTTSHHHHHHHHH-
--SSS-TTTSHHHHHHHHT-
--SSS-TTTTHHHHHHHHT-
--S-S-TTTSHHHHHHHHH-
--SSS-TTTSHHHHHHHHH-
--SSS-TTTTHHHHHHHHH-
--SSSSTTTSHHHHHHHHH-
--SSSSTTTSHHHHHHHHH-
--SSSSTTTSHHHHHHHHH-
--SSTTTTTSHHHHHHHHH-
--SSTTTTTTHHHHHHHHH-
--SSTTTTTSHHHHHHHHH-
--SSS-TTTSHHHHHHHHH-
--SSS-TTTSHHHHHHHHT-
--SSS-TTTSHHHHHHHHH-
--SSS-TTTSHHHHHHHHH-
--SSS-TTTSHHHHHHHHT-
--SSSSTTTSHHHHHHHHT-
--SSS-TTTSHHHHHHHTT-
--SSS-TTTTHHHHHHHTT-
--SSS-TTTTHHHHHHHHH-
--SSS-TTTTHHHHHHHHH-
--SSSSTTTTHHHHHHHHH-
--SSS-TTTSHHHHHHHHT-
--SSS-TTTSHHHHHHHHT-
--SSS-TTTSHHHHHHHHH-
--SSS-TTTSHHHHHHHHH-
--SSS-TTTTHHHHHHHH--
--SSS-TTTTHHHHHHHTT-
--SSTTTTTSHHHHHHHHH-
--SSS-HHHHHHHHHHHTT-
--SSS-TTTSHHHHHHHHH-
--SSS-TTTTHHHHHHHHH-
--SSS-TTTSHHHHHHHTT-
--SSS-TTTSHHHHHHHTT-
--SSS-TTTSHHHHHHHHT-
--SSS-TTTSHHHHHHHHH-
--SSS-TTTSHHHHHHHHH-
--SSS-TTTSHHHHHHHTT-
--SSS-TTTSHHHHHHHTT-
--SSS-TTTSHHHHHHHHT-
--SSS-TTTSHHHHHHHHT-
--SSS-TTTTHHHHHHHHH-
--SSS-TTTSHHHHHHHHH-
--SSS-TTTSHHHHHHHHT-
--SSS-TTTSHHHHHHHHT-
--SSS-TTTSHHHHHHHTT-
--SSS-TTTSHHHHHHHHH-
--SSS-TTTSHHHHHHHHH-
--SSS-TTTSHHHHHHHHT-
--SSS-TTTSHHHHHHHHH-
--SSS-TTTSHHHHHHHHT-
--SSS-TTTSHHHHHHHTT-
--SSS-TTTSHHHHHHHHT-
--SSS-TTTSHHHHHHHHT-
--S-S-TTTSHHHHHHHHT-
--SSS-TTTSHHHHHHHHT-
--SSS-TTTSHHHHHHHHT-
--SSS-TTTSHHHHHHHTT-
--SSS-TTTSHHHHHHHTT-
--SSS-TTTSHHHHHHHHH-
--SSS-TTTSHHHHHHHHH-
--SSS-TTTSHHHHHHHHH-
--SSS-TTTSHHHHHHHHH-
--SSS-TTTSHHHHHHHHT-
--SSS-TTTSHHHHHHHHT-
--SSS-TTTSHHHHHHHHT-
--SSS-TTTSHHHHHHHHT-
--SSS-TTTSHHHHHHHHT-
--SSS-TTTSHHHHHHHHH-
--SSS-TTTSHHHHHHHHH-
--SSS-TTTSTTHHHHGGG-
--SSS-TTTSTTTHHHHTT-
--SSS-TTTSHHHHHHHT--
--SSS-TTTSHHHHHHTT--
--SSS-TTTSHHHHHHHT--
--SSS-TTTSHHHHHHHHH-
--SSS-TTTSHHHHHHHHH-
--SSS-TTTSHHHHHHHHT-
--SSS-TTTSHHHHHHHHT-
--SSS-TTTSHHHHHHHHT-
--SSS-TTTSHHHHHHHHH-
--SSS-TTTSHHHHHHHHH-
--SSS-TTTTHHHHHHHHH-
--SSS-TTTSHHHHHHHHH-
--SSTTTTTSHHHHHHHHT-
--SSS-TTTSHHHHHHHHT-
--SSSSTTTTHHHHHHHHH-
--SSS-TTTSHHHHHHHHH-
--SSS-TTTSHHHHHHHHH-
--SSS-TTTSHHHHHHHHH-
--SSTTTTTSHHHHHHTTT-
--SSS-TTTSHHHHHHHTT-
--SSS-TTTSHHHHHHHHH-
--SSS-TTTSHHHHHHHHH-
--SSS-TTTSHHHHHHHTT-
--SSS-TTTSHHHHHHHHH-
--SSS-TTTSHHHHHHHHH-
--SSS-TTTTHHHHHHHHH-
--SSS-TTTSHHHHHHHHH-
--SSS-TTTSHHHHHHHHH-
--SSS-TTTTHHHHHHHHT-
--SSS-TTTSHHHHHHHHH-
--SSS-TTTSHHHHHHHHH-
--SSS-TTTSHHHHHHHHT-
--SSS-TTTSHHHHHHHHH-
--SSS-TTTSHHHHHHHHH-
--SSS-TTTSHHHHHHHHT-
--SSS-TTTSHHHHHHHHH-
--SSS-TTTTHHHHHHHHH-
--S-S-TTT-HHHHHHHTT-
--SSS-TTTSHHHHHHHHH-
-TTSS-TTTSHHHHHHHHH-
--SSS-TTTSHHHHHHHHH-
--SSS-TTTSHHHHHHHHH-
--SSS-TTTSHHHHHHHHT-
--SSTTTTTSHHHHHHHHH-
--SSS-TTTSHHHHHHHHH-
--SSS-TTTTHHHHHHHHH-
--SSS-TTTTHHHHHHHHT-
--SSS-TTTTHHHHHHHHT-
--SSSSTTTSHHHHHHHHT-
--SSS-TTTTHHHHHHHHT-
--SSTTTTTSHHHHHHHHH-
--SSS-TTTSHHHHHHHHT-
--SSS-TTTSHHHHHHHHT-
--S-TTTTTTHHHHHHHHT-
--S-TTTTTSHHHHHHHHT-
--S-TTTTTSHHHHHHHH--
--S-S-TTTSHHHHHHHHT-
--SSS-TTTSHHHHHHHHT-
--SSS-TTTSHHHHHHHTT-
--SSS-TTTSHHHHHHHH--
--SSS-TTTSHHHHHHGGG-
---SS-TTTSHHHHHHHHH-
--SSS-TTTSHHHHHHHHH-
--SSS-TTTSHHHHHHHHH-
--SSS-TTTTHHHHHHHTT-
--SSS-TTTSHHHHHHHTT-
--S-TTTTTSHHHHHHHTT-
---SS-TTTSHHHHHHHHH-
--SSS-TTTSHHHHHHHTT-
--SSS-TTTSHHHHHHHHH-
--S-TTTTTSHHHHHHHHH-
--SSS-TTTSHHHHHHHTT-
--SSS-TTTSHHHHHHHHH-
---SS-TTTSHHHHHHHTT-
--SSS-TTTSHHHHHHHHT-
----S-TTTSHHHHHHHTT-
--SSS-TTTSTTHHHHHTT-
--SSS-TTTSHHHHHHHTT-
--SSS-TTTSHHHHHHHTT-
---SS-TTTTTTHHHHHHH-
---SS-TTTSHHHHHHHHH-
---SS-TTTTHHHHHHHHH-
--SSS-TTTTHHHHHHHHH-
--SSS-TTTTHHHHHHHHH-
--SSS-TTTSHHHHHHHHT-
--SSS-TTTSHHHHHHHTT-
--S-S-TTT-HHHHHHHHT-
--S-S-TTTSHHHHHHHTT-
--S-S-TTTSHHHHHHHH--
--S-S-TTTSHHHHHHHHT-
--S-TTTTTSHHHHHHHHT-
--SSS-TTTSHHHHHHHHT-
--SSS-TTTSHHHHHHHTT-
--SSS-TTTSHHHHHHHTT-
--S-S-TTTSHHHHHHHTT-
--SSS-TTTTHHHHHHHTT-
---SS-TTTSHHHHHHHHH-
--S-TTTTTSHHHHHHHHH-
--SSS-TTTSHHHHHHHH--
--SSTTTTTSHHHHHHHHH-
---STTTTTSHHHHHHHHT-
--SSTTTTTSHHHHHHHHT-
--SSSSTTTSHHHHHHHHT-
--SSS-TTTSHHHHHHHHT-
--SSS-TTTSHHHHHHHHH-
--SSS-TTTSHHHHHHHHT-
----TTTTTSHHHHHHHH--
---SS-TTTSHHHHHHHHT-
--S-TTTTTSHHHHHHHTT-
--SSSSTTTSHHHHHHHH--
--SSTTTTTSHHHHHHHHT-
--SSTTTTTSHHHHHHHTT-
---STTTTTSHHHHHHHTT-
---STTTTTTHHHHHHHHH-
---SS-TTTSHHHHHHHHH-
--SSTTTTTSHHHHHHHHT-
----TTTTTSHHHHHHHT--
--S-TTTTTSHHHHHHHHT-
--S-TTTTTSHHHHHHHHT-
--SSS-TTTSHHHHHHHHH-
----TTTTTSHHHHHHHHT-
---SSSTTTSHHHHHHHHH-
----TTTTTSHHHHHHHHH-
----TTTTTSHHHHHHHHT-
----TTTTTSHHHHHHHHH-
---SSSTTT-HHHHHHHHT-
---SS-TTTSHHHHHHHTT-
----TTTTTSHHHHHHHTT-
--SSTTTTTSHHHHHHHHT-
---STTGGGTHHHHHHHHH-
---SS-TTT-HHHHHHHTT-
----TTTTTSHHHHHHHHH-
---SS-TTT-HHHHHHHHT-
---SSSTTTSHHHHHHHHT-
--S-TTTTTSHHHHHHHH--
--SSTTTTTSHHHHHHHHT-
--S-TTTTTSHHHHHHHHH-
--S-TTTTTSHHHHHHHTT-
--SSS-TTTSHHHHHHHHH-
--SSS-TTTSHHHHHHHHH-
--SSS-TTTSHHHHHHHHH-
--SSS-TTTSHHHHHHHHH-
--SSS-TTTSHHHHHHHHH-
---SS-TTTSHHHHHHHHH-
---SS-TTTSHHHHHHHHH-
--SSS-TTTSHHHHHHHHT-
--SSS-TTTSHHHHHHHHH-
--SSS-TTTSHHHHHHHHH-
---SS-TTTSHHHHHHHHH-
----S-TTTSHHHHHHHHT-
--SSS-TTTSHHHHHHHHH-
--S-TTTTTSHHHHHHHTT-
--SSS-TTTSHHHHHHTTT-
--SSS-TTTSHHHHHHHT--
--SSS-TTTSHHHHHHHHH-
---SS-TTTSHHHHHHHHT-
--SSS-TTTSHHHHHHHHT-
---SS-TTTSHHHHHHHTT-
--SSSSTTTSTTHHHHHTT-
--SSS-TTTSHHHHHHHTT-
---SS-TTTSHHHHHHHTT-
---SS-TTTSHHHHHHHTT-
--SSS-TTTSHHHHHHHH--
--SSTTTTTSHHHHHHHHH-
--S-TTTTTSHHHHHHHHH-
----S-TTTSHHHHHHHTT-
---SS-TTTSHHHHHHHHT-
--SSS-TTTSHHHHHHHHT-
--S-S-TTTTHHHHHHHH--
---SS-TTTSHHHHHHTT--
---SS-TTTSHHHHHHHH--
--SSS-TTTSHHHHHHHHH-
--SSS-TTTTHHHHHHHTT-
--SSS-TTTSHHHHHHHHH-
--SSS-TTTSHHHHHHHHH-
--SSS-TTTSHHHHHHHHH-
--TTS-TTTSHHHHHHHHT-
--TTTTTTTTHHHHHHHHH-
--TTS-TTTSHHHHHHHHH-
--TTS-TTTSHHHHHHHHH-
--TTS-TTTSHHHHHHHHH-
--TTS-TTTSHHHHHHHHH-
--TTTTTTTSHHHHHHHHH-
--TTS-TTTSHHHHHHHHH-
--TTS-TTTSHHHHHHHH--
--TTS-TTTSHHHHHHHTT-
--TTS-TTTSHHHHHHHH--
--TTS-TTTSHHHHHHHH--
--SSTTTTTSHHHHHHHH--
--TTSSTTTTHHHHHHHHT-
--TTSSTTTTHHHHHHHH--
--TTS-TTTSHHHHHHHHT-
--TTS-TTTSHHHHHHHTT-
--TTSSTTTTHHHHHHHHH-
--TTS-TTTSHHHHHHHTT-
--TTSSTTT-HHHHHHHH--
--TTS-TTTTHHHHHHHTT-
--TTS-TTTSHHHHHHHH--
--TTS-TTTSHHHHHHTT--
-GGGS-TTTSHHHHHHHT--
--TTS-TTTTHHHHHHHTT-
--TTS-TTTTHHHHHHHHH-
--TTS-TTTSHHHHHHHTT-
--TTS-TTTTHHHHHHHHH-
--TTS-TTTSHHHHHHHHT-
--TTS-TTTSHHHHHHHHH-
--TTS-TTTSHHHHHHHHT-
--TTS-TTTSHHHHHHHHH-
--TTS-TTTSHHHHHHHHH-
--TTS-TTTSHHHHHHHTT-
--TTS-TTTSHHHHHHHHH-
--TTS-TTTSHHHHHHHHH-
--TTS-TTTSHHHHHHHH--
--TTS-TTTSHHHHHHHHH-
--TTS-TTTSHHHHHHHHH-
--TTTTTTTSHHHHHHHHH-
--TTS-TTTSHHHHHHHTT-
--TTS-TTTTHHHHHHHHH-
--TTS-TTTSHHHHHHHHH-
--TTT-TTTTHHHHHHHHT-
--TTS-TTTSHHHHHHHHH-
--TTS-TTTSHHHHHHHHH-
--TTS-TTTSHHHHHHHHH-
--TTS-TTTSHHHHHHHHH-
--TTS-TTTSHHHHHHHHH-
--TTS-TTTSHHHHHHHH--
--TTTTTTTSHHHHHHTT--
-TTSS-TTTSHHHHHHHHT-
--TTS-TTTSHHHHHHHTT-
--SSS-TTTSHHHHHHHHT-
--SSS-TTTSHHHHHHTT--
--TTS-TTTTHHHHHHHTT-
-GGGS-TTTSHHHHHHHHH-
--TTS-TTTSHHHHHHHT--
--TTSSTTTTHHHHHHHHH-
--SSSSTTTSHHHHHHHHH-
-TTSSSTTTTHHHHHHHHH-
-TTSSSTTTTHHHHHHHHH-
-TT-TTTTTTHHHHHHHHH-
-TT-TTTTTSHHHHHHHHH-
-TT-S-TTTSHHHHHHHTT-
-TTSTTTTTSHHHHHHHTT-
-TTSS-TTTSHHHHHHHTT-
-TT-TTTTTSHHHHHHHHH-
-TT-TTTTTSHHHHHHHHH-
-TT-TTTTTSHHHHHHTTT-
-TT-SSTTTSHHHHHHHHH-
-TT-SSTTTSHHHHHHHH--
-TTSSSTTTSHHHHHHHHH-
-TT-TTTTTSHHHHHHHHH-
--S-TTTTTSHHHHHHHHH-
--SSS-TTT-HHHHHHHHH-
--SSS-TTTSHHHHHHHHH-
--SSS-TTT-HHHHHHHHH-
--S-TTTTT-HHHHHHHHH-
--S-TTTTT-HHHHHHHHT-
--SSS-TTT-HHHHHHHS--
--S-S-TTT-HHHHHHHHT-
--S-S-TTT-HHHHHHHHT-
--SSTTTTT-HHHHHHHHT-
--SSTTTTT-HHHHHHHHT-
--TTTTTTT-HHHHHHHHH-
--TTTTTTT-HHHHHHHHT-
--SSTTTTT-HHHHHHHHH-
--S---TTT-HHHHHHHTT-
--S-S-TTT-HHHHHHHH--
--S-S-TTT-HHHHHHHHT-
--SSS-TTT-HHHHHHHHT-
--SSS-TTT-HHHHHHHHT-
--SSS-TTTSHHHHHHHHH-
--S-TTTTT-HHHHHHHHT-
--S-TTTTT-HHHHHHHHH-
-TTSS-TTT-HHHHHHHHH-
--SSS-TTTSHHHHHHHHH-
-TTSTTTTT-HHHHHHHHH-
--SSS-TTT-HHHHHHHHH-
--SSS-TTTSHHHHHHHHH-
--SSS-TTT-HHHHHHHTT-
--SSTTTTT-HHHHHHHHH-
--SSTTTTT-HHHHHHHTT-
--SSTTTTT-HHHHHHHTT-
--SSTTTTT-HHHHHHHHH-
--TTSSTTT-HHHHHHHHT-
--TTS-TTT-HHHHHHHTT-
--TTS-TTTSHHHHHHHH--
--TTTTTTT-HHHHHHHTT-
--TTS-TTT-HHHHHHHTT-
--TTS-TTTSHHHHHHHHT-
--TTSSGGG-TTHHHHHHT-
--TTTSTTT-HHHHHHHHH-
--TTSSTTT-HHHHHHHHT-
-GGGS-TTT-HHHHHHHHH-
--TTTSTTTSHHHHHHHTT-
-GGGSSGGG-HHHHHHHTT-
-GGGS-TTT-HHHHHHHHT-
--TTSSHHHHHHHHHHHHH-
-GGGSSTTT-HHHHHHHHT-
-GGGSSTTTSHHHHHHHT--
--TTS-GGG-HHHHHHHTT-
--TTSSGGG-HHHHHHHHT-
--TTS-TTTSTTHHHHHHH-
--TTS-HHHHHHHHHHHHH-
-GGGSSTTTSHHHHHHHHH-
-GGGS-TTTSHHHHHHHHH-
-GGGS-TTT-HHHHHHHTT-
--TTS-HHHHHHHHHHHHH-
--TTSSTTT-HHHHHHHHH-
--TTSSTTTSHHHHHHHHH-
--TTSSTTT-HHHHHHHHH-
--TTT-GGG-HHHHHHHHH-
--TTSSTTTSHHHHHHHHH-
--TTSSTTT-HHHHHHHHH-
--TTTSTTT-HHHHHHHHT-
--TTTSTTTSHHHHHHHHH-
--TTSSTTT-HHHHHHHTT-
--TTTTTTT-HHHHHHHTT-
--TTTSTTT-HHHHHHHHH-
--TTSSTTT-HHHHHHHHH-
--TTTTGGG-HHHHHHHHT-
--TTTTGGG-HHHHHHHHH-
--TTTSTTTSHHHHHHHTT-
--TTTSTTTSHHHHHHHTT-
--TTTSTTT-HHHHHHHTT-
--TTSSGGG-HHHHHHHHT-
--TTTTTTT-HHHHHHHHT-
--TTT-TTTSHHHHHHHHH-
--TTT-TTT-HHHHHHHHH-
--TTSSTTT-TTHHHHTT--
--TTTSGGGSHHHHHHHTT-
--TTS-TTT-HHHHHHHTT-
--TTTTTTT-HHHHHHHHH-
--TTT-TTT-HHHHHHHHT-
--TTS-TTTSHHHHHHHTT-
--TTTTTTT-HHHHHHTT--
--TTTSTTT-HHHHHHHHH-
--TTTSTTTSHHHHHHHT--
--TTTSTTTSHHHHHHHHT-
--TTT-GGGSHHHHHHHHT-
--TTSSTTT--HHHHHHTT-
--TTS-TTT-HHHHHHHHH-
--TTS-HHHHHHHHHHHHH-
--TTSSTTT-HHHHHHHHH-
--TTTSTTT-HHHHHHHTT-
--TTTTTTT-HHHHHHHHT-
--TTSSGGG-HHHHHHHHH-
--TTTSTTTSHHHHHHHHH-
--TTTTTTT-HHHHHHHHH-
--SSTTTTTSHHHHHHHH--
--TTTSTTT-HHHHHHHHH-
--TTTSTTT--HHHHHHTT-
--TTSSTTTSHHHHHHHTT-
--TTTSTTTSHHHHHHTTT-
--TTSSGGG-HHHHHHHHH-
--TTS-TTT-HHHHHHHH--
--TTSSTTT-HHHHHHHHH-
--TTSSTTTSHHHHHHHTT-
--TTT-TTT-HHHHHHHTT-
--TTTSTTT-HHHHHHHTT-
--TTSSGGG-HHHHHHHTT-
--TTSSTTT-HHHHHHHTT-
--TTSSGGG-HHHHHHHHH-
--TTTTTTTSHHHHHHHHH-
--TTTSHHHHHHHHHHHHH-
--TTTSGGG-HHHHHHHHT-
--TTTSTTTSHHHHHHHHT-
--TTS-TTTSHHHHHHHTT-
--TTS-TTT-HHHHHHHT--
--TTS-GGG-HHHHHHHHH-
--SSS-TTT-HHHHHHHHH-
--SSSSGGG-HHHHHHHHH-
--SSSSGGG-HHHHHHHHH-
--SSSSTTT-HHHHHHHHH-
--SSTTTTT-HHHHHHHHH-
--SSSSTTT-HHHHHHHHT-
--SSTTTTTSHHHHHHHHH-
--SSTTTTT-HHHHHHHHH-
--SSTTTTTSHHHHHHHHH-
--SSSSTTTSHHHHHHHHH-
--SSSSGGGSHHHHHHHHH-
--SSTTTTT-HHHHHHHHH-
--SSSSTTTSHHHHHHHHH-
--SSTTTTT-HHHHHHHHH-
--SSTTTTT-HHHHHHHHH-
--SSTTTTT-HHHHHHHTT-
--SSTTGGGSHHHHHHHHH-
--SSSSTTT-HHHHHHHHH-
--SSTTTTT-HHHHHHHTT-
--SSSSTTT-HHHHHHHHH-
--SSSSTTT-HHHHHHHH--
--SSSSTTTSHHHHHHHHT-
--SSTTGGG-HHHHHHHTT-
--SSSSTTT-HHHHHHHHT-
--SSSSTTT-HHHHHHHHT-
--SSTTTTT-HHHHHHHHT-
--SSTTTTT-HHHHHHHHT-
--SSTTTTT-HHHHHHHH--
--SSTTTTT-HHHHHHHH--
--SSSSTTTSHHHHHHHHH-
--SSSSTTTSHHHHHHHTT-
--SSSSTTTSHHHHHHHTT-
--SSSSTTT-TTHHHHHHT-
--SSSSTTT--HHHHHHHH-
--SSTTTTTSHHHHHHHHH-
--SSSSTTT-HHHHHHHHH-
--SSTTTTTSHHHHHHHHH-
--SSSSTTTSHHHHHHHHH-
--SSSSGGG-HHHHHHHHH-
--SSTTTTT-HHHHHHHH--
--SSTTTTT-HHHHHHHTT-
--SSSSGGG-HHHHHHHHT-
--SSSSTTT-HHHHHHHHT-
--SSSSTTT-HHHHHHHHT-
--SSSSTTTSHHHHHHHHH-
--SSSSGGG-HHHHHHHHH-
--SSTTTTTSHHHHHHHHH-
--SSTTGGGSHHHHHHHTT-
--SSSSTTTSHHHHHHHHH-
--SSTTTTTSHHHHHHHTT-
--SSTTTTT-HHHHHHHHH-
--SSTTTTT-HHHHHHHHH-
--SSSSTTT-HHHHHHHTT-
--SSSSTTTSHHHHHHHTT-
--SSTTGGG-HHHHHHHHH-
--SSSSTTT-HHHHHHHHH-
--SSTTTTT-HHHHHHHHH-
--SSTTTTT-HHHHHHHHH-
--SSTTTTT-HHHHHHHTT-
--SSTTTTTSHHHHHHHHT-
--SSSSTTS-HHHHHHHHT-
--SSTTTTTSHHHHHHHHT-
--SSSSTTT-HHHHHHHHT-
--SSTTTTTSHHHHHHHTT-
--SSTTTTTSHHHHHHHHH-
--SSTTTTTSHHHHHHHHT-
--SSTTTTTSHHHHHHHHT-
--SSSSTTTSHHHHHHHHH-
--SSSSTTT-HHHHHHHHH-
--SSSSTTT-HHHHHHHHH-
--SSSSTTT-HHHHHHHHH-
--SSTTTTTSHHHHHHHHH-
--SSTTTTT-HHHHHHHHH-
--SSSSTTT-HHHHHHHHH-
--SSTTTTT-HHHHHHHHH-
--SSTTTTT-HHHHHHHHH-
--SSTTTTTSHHHHHHHHH-
--SSSSTTT-HHHHHHHHH-
--SSTTTTTSHHHHHHHHT-
--SSTTTTTSHHHHHHHHH-
--SSTTTTT-HHHHHHHHH-
--SSTTTTTSHHHHHHHHT-
--SSTTTTTS-HHHHHHHH-
--SSTTHHHHHHHHHHHHT-
--SSSSTTTSHHHHHHHHT-
--SSSSGGG-HHHHHHHHH-
--SSSSTTT-HHHHHHHHH-
--SSSSTTT-HHHHHHHH--
--SSSSGGGSHHHHHHHTT-
--SSSSGGG-HHHHHHHHH-
--SSTTGGG-HHHHHHHTT-
--SSSSGGG-HHHHHHHH--
--SSSSTTT-HHHHHHHTT-
--SSSSTTTSHHHHHGGGT-
--SSTTTTT-HHHHHTTTT-
--SSSSGGG-HHHHHHHHH-
--SSSSTTTSHHHHHHTTT-
--SSSSTTT-HHHHHHTTT-
--SSSSTTT-HHHHHHHHH-
--SSSSTTT-HHHHHHHHH-
--SSSSTTTSHHHHHHHHH-
--SSSSGGG-HHHHHHHHH-
--SSSSTTT-HHHHHHHHH-
--SSSSTTTSHHHHHHHHH-
--SSSSGGGSHHHHHHHHH-
--SSS-TTTSHHHHHHHTT-
--SSSSTTT-HHHHHHHHH-
--SSSSGGG-HHHHHHHHH-
--SSTTTTTSHHHHHHHTT-
--SSSSTTT-HHHHHHHHH-
--SSSSGGG-HHHHHHHHH-
--SSS-TTTSHHHHHHHTT-
--SSSSTTTSHHHHHHHHH-
--SSSSGGG-HHHHHHHHH-
--SSSSGGG-HHHHHHHH--
--SSS-TTT-HHHHHHTT--
--SSSSTTTSHHHHHHHH--
--SSS-TTT-HHHHHHHH--
--SSS-GGG-HHHHHHTT--
--SSSSGGG-HHHHHHHHH-
--SSSSTTT-HHHHHHHHH-
--SSSSGGGSHHHHHHHTT-
--TTTSGGG-HHHHHHTT--
--TTSSGGGSHHHHHHHHH-
--TTSSTTTSHHHHHHHHH-
--SSSSGGG-HHHHHHHHH-
--SSSSTTT-HHHHHHHHH-
--SSTTGGGSHHHHHHHHH-
--SSTTTTTSHHHHHHHHH-
--SSTTGGGSHHHHHHHHH-
--SSTTTTTSHHHHHHHHH-
--SSSSGGG-HHHHHHHHH-
--TTTTTTTSHHHHHHHHH-
--TTTSGGG-HHHHHHHHH-
--SSTTGGG-HHHHHHHHH-
--SSTTTTT-HHHHHHHHH-
--TTTSTTTSHHHHHHHHH-
--TTS-TTT-HHHHHHHHH-
--SSSSGGG-HHHHHHHTT-
--SSS-TTT-HHHHHHHHH-
--SSSSTTTSHHHHHHHHH-
--TTTTTTT-HHHHHHHHH-
--SSTTTTT-HHHHHHTTT-
--TTTTTTTSHHHHHHTTT-
--SSTTTTTSHHHHHHHHH-
--TTSSTTT-HHHHHHHHH-
--SSS-TTT-HHHHHHHHT-
--SSTTTTT-HHHHHHHT--
--SSSSTTTSHHHHHHHTT-
--TTTTGGG-HHHHHHHH--
--SSTTTTTSHHHHHHHHT-
--SSTTGGGSHHHHHHHHH-
--SSTTTTTSHHHHHHHHH-
--SSTTTTTSHHHHHHHHH-
--SSSSTTT-HHHHHHHHH-
--SSTTTTS-HHHHHHHHT-
--TTSSTTTSHHHHHHHHT-
--TTSSTTTSHHHHHHHTT-
--SSTTTTT-HHHHHTGGG-
--SSTTTTTSHHHHHHHH--
--TTTTTTT-HHHHHHHHH-
--TTTTTTTSHHHHHHHHH-
--SSTTTTTSHHHHHHHHH-
--TTSSTTTSHHHHHHHHH-
--TTTSTTS-HHHHHHHHH-
--TTSSGGG-HHHHHHHTT-
--TTTTTTT-HHHHHHHHT-
--SSTTTTTSHHHHHHHHH-
--TTSSGGGSHHHHHHHHH-
--TTSSTTTSHHHHHHHHT-
--SSTTTTTSHHHHHHHHH-
--SSSSGGG-HHHHHHHH--
--SSSSGGG-HHHHHHHHT-
--SSSSGGG-HHHHHHHHT-
--TTS-TTS-TTHHHHHTT-
--TTSSTTT-HHHHHHHHH-
--TTS-TTTSHHHHHHHHH-
--TTTTTTTSHHHHHHHHH-
--TTTTTTTSHHHHHHHTT-
--TTTTTTTSHHHHHHHHH-
--TTS-TTTSHHHHHHHTT-
--TTTTTTTSHHHHHHHHT-
--TTSSTTTSHHHHHHHHT-
--TTTTTTTSHHHHHHHHT-
--TTTTTTTSHHHHHHHHH-
--TTS-TTTSHHHHHHHHH-
--TTTTTTTSHHHHHHHHT-
--TTS-TTTSHHHHHHHHH-
--TTS-TTTSHHHHHHTT--
--TTTTTTTSHHHHHHHH--
--TTTTTTTSHHHHHHHTT-
--TTTTTTTSHHHHHHHHH-
--TTSSTTTSHHHHHHHHH-
--TTS-TTTSHHHHHHHHT-
--TTTTTTTSHHHHHHHH--
--TTTTTTTSHHHHHHHTT-
--TTS-TTTSHHHHHHHHH-
--TTSSTTTSHHHHHHHHH-
--TTT-TTTSHHHHHHHHH-
--TTS-TTTSHHHHHHHTT-
--TTTTTTTSHHHHHHHHH-
--TTS-TTT-HHHHHHHT--
--TTS-TTTSHHHHHHHTT-
--TTS-TTTSHHHHHHHHH-
--TTTTTTTSHHHHHHHHH-
--TTTTTTTSHHHHHHHHT-
--TTTTTTTSHHHHHHHHH-
--TTSSTTTSHHHHHHHHH-
--TTTTTTTSHHHHHHHHH-
--TTTTTTTSHHHHHHHTT-
--TTTTTTTSHHHHHHHHH-
--TTTTTTTSHHHHHHHHH-
--TTS-TTTSHHHHHHHHH-
--TTS-TTTSHHHHHHHHH-
--TTSSTTTSHHHHHHHHH-
--TTTTTTTSHHHHHHHTT-
--TTSSTTTSHHHHHHHHH-
--TTTTTTTSHHHHHHHHH-
--TTTTTTTSHHHHHHHHH-
--TTTTTTTSHHHHHHHHH-
--TTTTTTTSHHHHHHHHH-
--TTSSTTTSHHHHHHHTT-
--TTTTTTTSHHHHHHHHH-
--SSS-TTTSHHHHHHHHH-
--TTS-TTTSHHHHHHHHH-
--TTS-TTTSHHHHHHHHH-
--TTS-TTTSHHHHHHTTT-
--S-S-TTTSHHHHHHHTT-
--TTS-TTTSHHHHHHHTT-
----S-TTTSHHHHHHHTT-
--TTS-TTTSHHHHHHHHH-
--TTTTTTT-HHHHHHHHH-
--TTS-TTTSHHHHHHHTT-
--TTS-TTTSHHHHHHHTT-
--TTS-TTTSHHHHHHHHT-
--TTS-TTTSHHHHHHHTT-
--TTS-TTTSHHHHHHHTT-
--TTS-TTTSHHHHHHHHH-
--TTS-TTTSHHHHHHHTT-
--TTS-TTTSHHHHHHHTT-
--TTS-TTTSHHHHHHHHH-
--TTS-TTTSHHHHHHHHH-
--TTSSTTTSHHHHHHHHH-
--TTTTTTTSHHHHHHHHH-
--TTS-TTTSHHHHHHHH--
--TTS-TTTSHHHHHHHHH-
--TTS-TTTSHHHHHHHTT-
--TTS-TTTSHHHHHHHHH-
--TTT-TTTSHHHHHHHTT-
--TTS-TTTSHHHHHHHHH-
--TTS-TTTSHHHHHHHHH-
--TTTTTTTSHHHHHHHHH-
--TTS-TTTSHHHHHHTT--
--TTS-TTTSHHHHHHHHH-
--TTT-TTTSHHHHHHHHH-
--TTS-TTTSHHHHHHHTT-
--TTTTTTTSHHHHHHHTT-
--TTS-TTTSHHHHHHHTT-
--SSS-TTTSHHHHHHHHT-
--TTS-TTTSHHHHHHHHH-
--TTS-TTTSHHHHHHHHH-
--TTS-TTTSHHHHHHHHH-
--TTT-TTTSHHHHHHHHH-
--TTS-TTTSHHHHHHHHT-
--TTS-TTTSHHHHHHHHT-
--TTS-TTTSHHHHHHHHT-
--SSS-TTTSHHHHHHHHH-
--TTS-TTTSHHHHHHHHH-
--TTS-TTTSHHHHHHHHH-
-TTSS-TTTSHHHHHHHTT-
-GGGS-TTTSHHHHHHTTT-
-TTSS-TTTSHHHHHHHHT-
-GGGS-TTTSHHHHHHHTT-
-GGGS-TTTSHHHHHHHTT-
-TTTS-TTTSHHHHHHHHT-
-GGGS-TTTSHHHHHHHH--
-GGGS-TTTSHHHHHHHH--
-GGGT-TTTSHHHHHHHH--
-TTTTTTTTSHHHHHHTT--
-GGGS-TTTSHHHHHHHH--
-TTTS-TTTSHHHHHHHT--
-TTSS-TTTSHHHHHHTT--
--S-S-TTTSHHHHHHHT--
-TTSS-TTTSHHHHHHHH--
-GGGS-TTTSHHHHHHHH--
-TTSS-TTTSHHHHHHHH--
-TTTS-TTTSHHHHHHHH--
-TTSS-TTTSHHHHHHHH--
-TTSTTTTT-HHHHHHTT--
-TTTS-TTTSHHHHHHHH--
-TTTS-TTTSHHHHHHTT--
-GGGS-TTTSHHHHHHHH--
-GGGS-TTTSHHHHHHTT--
-GGGS-TTTSHHHHHHHH--
-TTSS-TTT-HHHHHHHH--
-GGGS-GGG-HHHHHTTT--
-GGGS-TTT-HHHHHHHH--
-GGGS-HHHHHHHHHHHH--
-TTTTTTTTSHHHHHHHH--
-GGGS-TTT-HHHHHHHH--
-GGGS-TTT-HHHHHHTT--
-GGGS-TTT-HHHHHHTT--
-GGGS-TTT-HHHHTTTT--
-GGGS-TTT-HHHHHTTS--
-TTS--TTT-HHHHHHHH--
-GGGS-TTTSHHHHHHHT--
-GGGS-TTT-HHHHHHHH--
--SSS-TTTSHHHHHHHT--
--S-S-TTT-HHHHHHHH--
-TTSS-TTT-HHHHHHTT--
-TTSS-TTTSHHHHHHHH--
-TTSSSTTT-HHHHHHHH--
-GGGS-TTTSHHHHHHHS--
-GGGS-TTTSHHHHHHHT--
-GGGS-TTTSHHHHHHHH--
-GGGS-TTT-HHHHHHHH--
--TTT-TTTSHHHHHHTT--
-GGGS-TTT-HHHHHHTT--
-GGGS-TTT-HHHHHHTT--
-GGGS-TTT-HHHHHHHT--
-GGGS-TTT-HHHHHHTT--
-GGGS-TTT-HHHHHHHH--
-GGGS-TTT-HHHHHHHS--
-GGGSSGGGSHHHHHHTT--
-GGGSSHHHHHHHHHHHT--
-GGGS-GGGTHHHHHHTT--
-GGGS-TTT-HHHHHHHH--
-TTSS-TTT-HHHHHHTT--
-GGGS-TTT-HHHHHTTT--
-GGGS-TTTSTTTTTTTT--
-GGGS-TTTSHHHHHHHH--
-GGGTTTTTSHHHHHHHH--
-GGGS-TTTSHHHHHHHH--
-GGGTTTTTSHHHHHHHH--
-TTSS-TTTSHHHHHHHH--
-GGGSSTTTSHHHHHHHH--
-TTSS-TTTSHHHHHHHH--
-GGGSSTTT-HHHHHHTT--
-GGGTTTTTTHHHHHHTT--
-GGGSSTTTTHHHHHHHS--
-GGGS-TTTTHHHHHHHT--
-TTSS-TTTTHHHHHHHH--
-TTSSSTTTSHHHHHHHT--
-TTSS-TTTTHHHHHHHT--
-TTSSSTTTSTTHHHHHT--
-GGGS-TTT-HHHHHHTT--
-GGGSSTTT-HHHHHHHH--
-TTSS-TTT-HHHHHHHH--
-GGGSSTTTSHHHHHHHS--
-GGGS-TTTSHHHHHTTT--
-GGGS-TTTSHHHHHHTT--
-TTSSSTTTSHHHHHHHS--
-GGGS-TTTSHHHHHHHH--
-GGGS-TTTSHHHHHHTT--
-GGGS-TTTSHHHHHHTT--
-GGGS-TTTSHHHHHHHS--
-GGGSSTTTTHHHHHHHH--
-GGGS-TTTSHHHHHHHH--
-GGGS-TTTSHHHHHHHH--
-TTSS-TTTTHHHHHHHH--
-GGGS-TTTSHHHHHHHH--
-GGGSSTTTSHHHHHHHH--
--TTS-TTT-HHHHHHHT--
-GGGS-TTTSHHHHHHHT--
-GGGS-TTTSHHHHHHHT--
-TTSS-TTTSHHHHHHHT--
-TTTTTTTTSHHHHHHHT--
-GGGS-TTTSHHHHHHHT--
-GGGS-TTTSHHHHHHHT--
-GGGS-TTTTHHHHHHHT--
-GGGS-TTTTHHHHHHHT--
-GGGS-TTTTHHHHHHHH--
-TTSTTTTTSHHHHHTTT--
-TTTTTTTTSHHHHHHHH--
-GGGS-TTTSHHHHHHHH--
-GGGS-TTTSHHHHHHTT--
-TTTS-TTTSHHHHHHHT--
-TTSS-TTTSHHHHHHTT--
-TTSS-TTTSHHHHHHHH--
-GGGS-TTTSHHHHHHHH--
-TTSSSTTTSTTHHHHTT--
-TTSSSTTTTHHHHHHHH--
-GGGSSTTTTHHHHHHHH--
-GGGS-TTTSHHHHHHHH--
-GGGS-TTTSHHHHHHTT--
-GGGS-TTTSHHHHHHHH--
-TTTS-TTTSHHHHHHTT--
-TTTTTTTTSHHHHHHTT--
-TTSS-TTTTHHHHHHHH--
-GGGSSTTTSHHHHHHHS--
-GGGSSTTTTHHHHHHHH--
-TTSS-TTTSHHHHHHTT--
-GGGS-TTTSTTHHHHTT--
-GGGS-TTTSHHHHHHHH--
-GGGTTTTT-HHHHHHHH--
-TTSS-TTTSHHHHHHHT--
-GGGS-TTTSHHHHHHHH--
-GGGTTTTTSHHHHHHHT--
-TTSS-TTT-HHHHHHTT--
-GGGTTTTT-HHHHHHTT--
-GGGS-TTTSHHHHHHTT--
-GGGS-TTTSHHHHHHTT--
-GGGS-TTT-HHHHHHTT--
--TTTTTTTSHHHHHHTS--
-TT-SSTTTSHHHHHHTT--
-TT-S-TTTSHHHHHHTT--
--S-S-TTTSHHHHHHTS--
--S-S-TTTSHHHHHHTT--
-TT-S-TTTTHHHHHHTT--
--S-S-TTTSHHHHHHTT--
-TT-S-TTTSHHHHHHTT--
--S-S-TTTSHHHHHHTS--
-TT-S-TTTSHHHHHHTT--
--S-S-TTTSHHHHHHTT--
-TT-S-TTTSHHHHHHTT--
-TT-S-TTTSHHHHHHTT--
--S-S-TTTSHHHHHHTT--
--S-S-TTTSHHHHHHTT--
--S-S-TTTSHHHHHHTT--
--SSSSTTTSHHHHHHTT--
--S-S-TTTSHHHHHHTT--
--S-SSTTTSHHHHHHTT--
--S-S-TTTSHHHHHHHT--
--S-S-TTTSHHHHHHHT--
--S-S-TTTSHHHHHHHT--
--S-S-TTTSHHHHHHHH--
--S-SSTTTSHHHHHHHT--
--S-S-TTTSHHHHHHHT--
--S-S-TTTSHHHHHHHH--
--SSS-TTTSHHHHHHTT--
--S-S-TTTSHHHHHHTT--
--SSS-TTTSHHHHHHTT--
--S-S-TTTSHHHHHHHH--
--S-S-TTTSHHHHTGGG--
--S-S-TTTSHHHHHHHT--
--SSS-TTTSHHHHHHHT--
--S-S-TTTSHHHHHHHH--
--S-S-TTTSHHHHHHTT--
--SSS-TTT-HHHHHHTT--
--S-S-TTTTHHHHHHHT--
--SSS-TTTSHHHHHHTS--
-GGGS-TTTSHHHHHHTT--
-TTSTTTTTSHHHHHHHH--
-GGGTTTTTSHHHHHHHH--
-GGGSSTTTSHHHHHHHH--
-GGGSSTTTTHHHHHHHH--
-GGGSSTTTSHHHHHHHS--
-TTTS-TTTSHHHHHHHH--
-GGGS-TTT-HHHHHHHHH-
-TTSS-TTTSHHHHHHHHH-
-GGGS-TTTSHHHHHHHHH-
-GGGS-TTTSHHHHHHHHH-
-GGGS-TTTTHHHHHHTTT-
-GGGS-TTTTHHHHHHHTT-
-GGGS-TTTSHHHHHHHHH-
-GGGS-TTTSHHHHHHHHH-
-GGGTTTTTSHHHHHHHHH-
-TTTTTTTTTHHHHHHHHH-
-TT-SSTTTSHHHHHHHHH-
-GGGTTTTTSHHHHHHHTT-
-GGGTTTTTSHHHHHHHH--
-GGGS-TTTSHHHHHHHH--
-TTSTTTTTSHHHHHHHHH-
-TTSS-TTTSHHHHHHHTT-
-GGGS-TTTSHHHHHHHHH-
-TTSSSTTTSHHHHHHHTT-
-GGGSSTTTSHHHHHHHTT-
-GGGTTHHHHHHHHHHHHH-
--TTTTTTT-HHHHHHHTT-
-GGGTTHHHHHHHHHHHHH-
-GGGSSHHHHHHHHHHHT--
-GGGTTTTT-HHHHHHHTT-
-TTSSSTTT-HHHHHHHTT-
-GGGTTTTT-HHHHHHHTT-
--TTTTTTTSHHHHHHTTT-
--TTS-TTTTHHHHHHHHH-
-GGGS-TTTSHHHHHHHHT-
--TTS-TTTSHHHHHHHTT-
-GGGS-TTTSHHHHHHHHH-
-GGGS-TTTSHHHHHHHHH-
-GGGSSTTTSHHHHHHHHT-
-GGGTTTTTTHHHHHHHHH-
-GGGS-TTTTHHHHHHHHH-
-GGGTTTTTSHHHHHHHHH-
-HHHHTTTTSHHHHHHHHH-
-TTTS-TTTSHHHHHHHHH-
-TTTTTHHHHHHHHHHHHH-
-GGGS-TTTSHHHHHHHTT-
-TTSS-TTTTHHHHHHHHH-
-GGG---STTHHHHHHHTT-
-TTS--SSTTHHHHHHHHH-
-TTS--SSSSHHHHHHHHH-
-TTS--SSSSHHHHHHHTT-
--TT--SSS-HHHHHHHHH-
--TT--SSSSHHHHHHHHH-
--SSS-SSSSHHHHHHHHH-
--S---SSS-HHHHHHHHH-
--S---SSS-HHHHHHHTT-
--S-S-SSSSHHHHHHHTT-
--S---SSSSHHHHHHHH--
-TT---SSSSHHHHHHHHH-
-TT---SSSSHHHHHHHHT-
-TTS--SSSSHHHHHHHHT-
-TT---TTTTHHHHHHHHT-
-TT-S-SSS-HHHHHHHHT-
-GGGS-SSSSHHHHHHHHH-
-TTSS--SSSHHHHHHHT--
-TTSS--SSSHHHHHHHH--
-GGGS-SSSSHHHHHHHT--
-TTSS-SSSSHHHHHHHH--
-GGGS--SS-HHHHHHHH--
-TTTS-SSSSHHHHHHHHT-
-TTSS-SSSSHHHHHHHHT-
-TTTS-SSSSHHHHHHHHT-
-TTT--SSSSHHHHHHHH--
-TTSS-SSSSHHHHHHHH--
-GGGS-SSSSHHHHHHHHH-
-TTS---SSSHHHHHHHH--
-TTT---SSSHHHHHHHTT-
-GGG--SSSSHHHHHHHTT-
-GGG---TTTHHHHHHHTT-
-GGG---TTTHHHHHHHHT-
-GGG---TTTHHHHHHHHT-
-HHHH-TTTSHHHHHHHHT-
-TTS---SS-HHHHHHHTT-
-GGG---SS-HHHHHHS---
-GGGT--TTTHHHHHHHS--
-GGG---SS-HHHHHHHHH-
-GGGT--SSSHHHHHHHHT-
-TTT---SSSHHHHHHHHT-
-GGGT-HHHHHHHHHHHHH-
-GGGT--SSSHHHHHHHHT-
-GGG---SS-HHHHHHHHH-
-TTT--SSSSHHHHHHHHH-
-TTT--SSTTHHHHHHHHT-
-TTT--SSSSHHHHHHHHH-
-TTT--SSSSHHHHHHHHT-
-TTT---SSSHHHHHHHHH-
-TTT---SS-HHHHHHHHT-
-GGG---SSSHHHHHHHTT-
-TTT--SSS-HHHHHHHHH-
-TTT---SSSHHHHHHHTT-
-TTT--SSSSHHHHHHHHH-
-TTT---SS-HHHHHHHTT-
-GGG--SSSSHHHHHHHTT-
-TTS--SSSSHHHHHHHTT-
-GGG--SSSSHHHHHHHHH-
-TTT--SSSSHHHHHHHTT-
-GGGS-SSSSHHHHHHHHH-
-GGGS--SS-HHHHHHHTT-
-GGGT-SSSSHHHHHHHTT-
-GGGT-SSSSHHHHHHHHH-
-GGGT-SSSSHHHHHHHHH-
-GGGT--SSSHHHHHHHHH-
-GGG--SSSSHHHHHHHHT-
-GGG--SSSSHHHHHHHHH-
-GGG--TTTSHHHHHHHHH-
-GGGS-SSS-HHHHHHHHH-
-GGG--SSS-HHHHHHHHH-
-GGG--SSS-HHHHHHHHH-
-GGG--SSS-HHHHHHHHH-
-GGG--SSSSHHHHHHHHT-
-GGG---SS-HHHHHHHHT-
-GGG---SSSHHHHHHHHH-
-GGG---SSSHHHHHHHHH-
-GGG--SSS-HHHHHHHHH-
-GGGT--SSSHHHHHHHTT-
-GGGS--SSSHHHHHHHTT-
-GGG--SSSSTTHHHHHHH-
-GGGS--SSSHHHHHHTTT-
-GGGS--TTTHHHHHHTTT-
-GGG---SSSHHHHHHTT--
-GGGS-SSS-HHHHHHHHH-
-GGGT--SSSHHHHHHHHH-
-GGGT--SSSHHHHHHHTT-
-GGGS--SSSHHHHHHHTT-
-GGG---TTTHHHHHHHTT-
-GGG--SSSSHHHHHHHT--
-TTTS--SSSHHHHHHHHH-
-GGG---SS-HHHHHHHHH-
-GGGT--TTTHHHHHHHHH-
-GGGS--TTTHHHHHHHHT-
-GGGT--TTTHHHHHHHHH-
-GGG---SS-HHHHHHHHT-
-GGGT--SS-HHHHHHHHT-
-GGG---SS-HHHHHHHHT-
-GGG---TTTHHHHHHHHT-
-GGG---TTTHHHHHHHHT-
-TTT---TTTHHHHHHHHH-
-GGG---SS-HHHHHHHHH-
-GGGS--TTTHHHHHHHTT-
-GGGT--SS-HHHHHHHHH-
-GGGT--SSSHHHHHHHHT-
-GGG---SSSHHHHHHHHH-
-GGG---SS-HHHHHHHHT-
-GGG---SSSHHHHHHHHH-
-GGGS--SS-HHHHHHHHT-
-TTS--TTT-HHHHHHHTT-
-GGGS--TTTHHHHHHHHT-
-GGGS--TTTHHHHHHHHT-
-GGGS--TTTHHHHHHHTT-
-GGGT--TTTHHHHHHHTT-
-GGGT--TT-HHHHHHHTT-
-TTSS--TT-HHHHHHHHH-
-HHHH--TT-HHHHHHHHH-
-GGGT--TT-HHHHHHHHH-
-GGGS--TTTHHHHHHHHT-
-HHHH--TT-HHHHHHHHH-
-GGGT--TT-HHHHHHHTT-
-TTTS--TT-HHHHHHHHT-
-TTTS--TT-HHHHHHHHT-
-TTTS--TT-HHHHHHHHH-
-TTTS--TT-HHHHHHHTT-
-TTTS--TT-HHHHHHHTT-
-TTTS--TTTHHHHHHHTT-
-TTTS--TT-HHHHHHHHH-
-TTTT--TTTHHHHHHHHT-
-TTTS--TTTHHHHHHHHH-
-GGGS--TT-HHHHHHHHH-
-GGGS--TT-HHHHHHHHH-
-GGGT--TT-HHHHHHHH--
-TTSS--TT-HHHHHHHHT-
-TTTS--TT-HHHHHHHHH-
-TTTS--TT-HHHHHHHHH-
-GGGS--TTTHHHHHHHHH-
-TTTS--TT-HHHHHHHH--
-GGGT--TTTHHHHHHHHH-
-GGGS--TTTHHHHHHHHH-
-HHHH--TTTHHHHHHHHH-
-GGGT--TT-HHHHHHHHH-
-GGGS--TT-HHHHHHHHH-
-GGGS--TTTHHHHHHHHH-
-GGGG--TT-HHHHHHHHH-
-GGGT--TT-HHHHHHHHH-
-GGGS--TT-HHHHHHHHH-
-HHHH--TTTHHHHHHHTT-
-GGGT--TTTHHHHHHHHT-
-GGGT--TT-HHHHHHHHH-
-GGGS--TT-HHHHHHHHH-
-GGGT--TTTHHHHHHHHH-
--GGG--TT-HHHHHHHHH-
-GGGS--TT-HHHHHHHHH-
-GGGG--TTTHHHHHHHHH-
--STT--TT-HHHHHHHHH-
-GGGT--TT-HHHHHHHHH-
-GGGS--TTTHHHHHHHTT-
-GGGT--TT-HHHHHHHTT-
-GGGS--TTTHHHHHHHTT-
-GGGS--TT-HHHHHHHT--
-GGGS--TT-HHHHHHHHH-
-GGGT--TT-HHHHHHHHH-
-GGGS--TT-HHHHHHHH--
-GGGT--TT-HHHHHHHHH-
-GGGT--TT-HHHHHHHHH-
-GGGS--TT-HHHHHHHTT-
-TTTT--TT-HHHHHHHHT-
-GGGT--TT-HHHHHHHTT-
-GGGT--TT-HHHHHHHTT-
-GGGT--TT-HHHHHHHHH-
-GGGT--TT-HHHHHHHTT-
-GGGS--TT-HHHHHHHTT-
-GGGT--TTTHHHHHHHTT-
-GGGT--TT-HHHHHHHHT-
-GGGT--TT-HHHHHHHHH-
-GGGT--TT-HHHHHHHTT-
-GGGT--TTTHHHHHHHT--
-GGGT--TT-HHHHHHHHT-
-GGGS--TT-HHHHHHHT--
-HHHH--TTTHHHHHHHHH-
-HHHH--TTTHHHHHHHHH-
-GGGS--TT-HHHHHHHHH-
-TTTS--TTTHHHHHHHTT-
-TTTS--TT-HHHHHHHHH-
-TTTS--TT-HHHHHHHHT-
-TTTS--TT-HHHHHHHH--
-TTTT--TT-HHHHHHHTT-
-TTTS--TT-HHHHHHHHT-
-GGGS--TT-HHHHHHHTT-
-GGGS--TTTHHHHHHHHH-
-GGGT--TT-HHHHHHHHT-
-GGGT--TT-HHHHHHHTT-
-GGGT--TT-HHHHHHHT--
-GGGT--TT-HHHHHHHH--
-GGGT--TT-HHHHHHHHH-
-GGGT--TT-HHHHHHHHH-
-GGGT--TT-HHHHHHHHH-
-GGGT--TT-HHHHHHHHH-
-GGGS--TT-HHHHHHHHT-
-GGGT--TT-HHHHHHHHH-
-GGGT--TT-HHHHHHHTT-
-GGGT--TT-HHHHHHHTT-
-GGGT--TT-HHHHHHHHH-
-GGGT--TT-HHHHHHHHH-
-GGGT--TTTHHHHHHHHH-
-HHHH--TT-HHHHHHHHT-
-GGGT--TT-HHHHHHHHH-
-GGGT--TT-HHHHHHHHH-
-GGGT--TT-HHHHHHHHH-
-GGGT--TT-HHHHHHHHT-
-GGGT--TT-HHHHHHHHH-
-GGGT--TT-HHHHHHHHH-
-GGGT--TT-HHHHHHHTT-
-GGGT--TT-HHHHHHHHH-
-GGGT--TT-HHHHHHHTT-
-HHHH--TT-HHHHHHHHH-
-GGGT--TT-HHHHHHHTT-
-GGGT--TT-HHHHHHHHH-
-GGGT--TT-HHHHHHHHH-
-GGGS--TTTHHHHHHHHH-
-GGGS--TT-HHHHHHHH--
-HHHH--TT-HHHHHHHHT-
--TTT--TT-HHHHHHHHH-
-GGGT--TT-HHHHHHHHH-
-GGGS--TTTHHHHHHHTT-
-GGGT--TT-HHHHHHHHH-
-HHHH--TTTHHHHHHHTT-
--TTT--TT-HHHHHHHTT-
--TTT--TT-HHHHHHHTT-
--TTT--TT-HHHHHHHHT-
--TTT--TT-HHHHHHHTT-
--TTS--TT-HHHHHHHHT-
--TTS--TT-HHHHHHHTT-
--TTS--TT-HHHHHHHT--
--STT--TT-HHHHHHHTT-
--TTT--TT-HHHHHHHHH-
--TTS--TT-HHHHHHHTT-
--TTS--TTTHHHHHHHHH-
--TTT--TT-STTTHHHHT-
--TTT--TT-HHHHHHHTT-
--GGGS-TT-HHHHHHHHH-
--TTTT-TT-HHHHHHHHT-
--STT--TT-HHHHHHHHT-
--TTT--SS-HHHHHHHT--
--TTT--SS-HHHHHHHHT-
--GGG--TT-HHHHHHHH--
--TTT--TTTHHHHHHHTT-
--TTT--TT-HHHHHHHH--
--TTT--TT-HHHHHHHHH-
--GGG--TTTHHHHHHHHT-
--GGG--TTTHHHHHHHT--
--GGG--TT-HHHHHHHT--
--GGG--TTTHHHHHHHH--
--TTT--TTTHHHHHHHH--
--GGG--TT-HHHHHHHT--
--TTT--TTTHHHHHHHT--
--GGG--TT-HHHHHHHS--
--TTT--TTTHHHHHHHH--
--TTT--TT-HHHHHHHHT-
--TTT--TTTHHHHHHHHT-
--GGG--TT-HHHHHHHH--
--TTT--TT-HHHHHHHT--
--TTT--TTTHHHHHHHH--
--GGG--TT-HHHHHHHH--
--GGG--TTTHHHHHHHHT-
--TTS--TTTHHHHHHHH--
--GGG--TT-SHHHHHHH--
--TTT--TTTHHHHHHHT--
--TTT--TTTHHHHHHHH--
--TTT--TTTHHHHHHHT--
--TTS--TTTHHHHHHTT--
--GGG--TTTHHHHHHTT--
--GGG--TTTHHHHHHHH--
--TTT--TTTHHHHHHTS--
--TTT--TTTHHHHHHHH--
--TTT--TTTHHHHHHHH--
--TTT--TTTHHHHTTTT--
--TTT--TTTHHHHHHHS--
--TTT--TT-HHHHHHHT--
-GGGG--TTTHHHHHHHH--
--TTT--TTTHHHHHHHH--
--GGG--TT-HHHHHHHT--
--TTT--TTTHHHHHHHT--
--TTT--TTTHHHHHHHT--
--GGG--TTTHHHHHHHH--
--TTT--TTTHHHHHHHH--
--TTT--TTTHHHHHHHT--
--TTT--TTTHHHHHHHT--
--GGG--TTTHHHHHHHT--
--TTT--TT-HHHHHHHS--
--TTT--TTTHHHHHTTS--
--TTT--TTTHHHHHHHT--
--TTT--TT-HHHHHHHS--
--GGG--TTTHHHHHHHT--
--TTT--TT-HHHHHHHH--
--TTT--TTTHHHHHTTS--
--TTT--TT-HHHHHTTS--
--TTT--TT-HHHHHHHS--
--TTT--TTTHHHHHHHT--
--TTT--TT-HHHHHHTT--
--TTT--TTTHHHHHHHS--
--TTT--TT-HHHHHTTS--
--GGG--TT-HHHHHTTS--
--TTT--TTTHHHHHHHH--
--TTT--TTTHHHHHTTS--
--TTT--TTTHHHHHHHS--
--TTT--TT-HHHHHHHH--
--TTT--TT-HHHHHTTS--
--TTT--TTTHHHHHHTT--
--TTT--TTTHHHHHHHT--
--TTT--TT-HHHHHHHH--
--TTT--TT-HHHHHHHH--
--TTT--TTTHHHHHHHH--
--TTT--TT-HHHHHHTT--
--TTT--TT-HHHHHHHH--
--TTT--TT-HHHHHHHH--
--TTT--TTTHHHHHHHS--
--TTT--TT-HHHHHTTS--
--TTT--TT-HHHHHHHS--
--TTT--TT-HHHHHHHT--
--TTT--TT-HHHHHHHT--
--TTT--TTTHHHHHHHT--
--TTT--TT-HHHHHHHT--
--TTT--TT-HHHHHHHS--
--TTT--TT-HHHHHHHT--
--TTT--TTTHHHHHHHH--
--TTT--TTTHHHHHHHT--
--TTT--TTTHHHHHHHT--
--TTT--TT-HHHHHHHH--
--TTT--TT-HHHHHHHH--
--TTT--TTTHHHHHHHT--
--TTS--TTTHHHHHHHH--
--TTS--TT-HHHHHTTT--
--SSS--TTTHHHHHHHH--
--SSS--TT-HHHHHHHS--
--SSS--TTTHHHHHTTT--
--SSS--TT-HHHHHHHT--
--SSS--TT-HHHHHHHS--
--SSS--TT-HHHHHHHH--
--SSS--TTTHHHHHHHH--
--SSS--TTTHHHHHHHS--
--SSS--TTTHHHHHHHH--
--SSS--TTTHHHHHHHH--
--SSSS-TTTHHHHHHHH--
--SSSS-TTTHHHHHHTT--
--SSS--TTTHHHHHHTT--
--SSS--TTTHHHHHHHH--
--SSS--TTTHHHHHHTT--
--SSSS-TTTHHHHHHTT--
--SSS--TTTHHHHHHHH--
--SSS--TTTHHHHHHHH--
--SSS--TTTHHHHHHHH--
--SSSS-TTTHHHHHHTT--
--SSSS-TTTHHHHHHTT--
--SSS--TTTHHHHHHHH--
--SSS--TTTHHHHHHTT--
--SSS--TTTHHHHHHHS--
--SSS--TT-HHHHHTTS--
--SSS--TTTHHHHHHHH--
--SSS--TTTHHHHHHHS--
--SSS--TTTHHHHHHTT--
--SSS--TTTHHHHHHHS--
--SSS--TT-HHHHHHTT--
--SSS--TTTHHHHHHHS--
--SSS-STTTHHHHHHTT--
--SSS--TTTHHHHHHHT--
--SSS-STT-HHHHHHHS--
--SSS-STTTHHHHHHHT--
--SSSS-TTTHHHHHHHT--
--SSTT-TTTHHHHHHTT--
--SSTT-TT-HHHHGGGS--
--SSS-SSS-HHHHHHHT--
--SSSSSSS-HHHHHHHT--
--SSS-SSS-HHHHHHHH--
--SSS-SSS-HHHHHHHH--
--SSS-SSS-HHHHHHTT--
--SSS-SSS-HHHHHHHH--
--SSS-SSS-HHHHHHHS--
--SSS-SSSSHHHHHHTT--
--SSS-SSS-HHHHTTTS--
--SSS-SSS-HHHHHHHS--
--SSS-SSS-HHHHHHTS--
--SSS-SSS-HHHHHHHT--
--SSS-SSS-HHHHHHHS--
--TTS-SSS-HHHHHHH---
--SSS-SSS-HHHHTTS---
--SSS-SSS-HHHHHHH---
--SSS-SSS-HHHHHHH---
--SSS-SSS-HHHHTTS---
--SSS-SSS-HHHHTTT---
--TT--SSS-HHHHHHH---
--TT--SSS-HHHHHHT---
--SSS-SSS-HHHHHHS---
--SSS-SSS-HHHHHHT---
--SSS-SSS-HHHHHHS---
--SSS-SSS-HHHHHHTS--
--SSS-SSS-HHHHHHHS--
--SSS-SSS-HHHHHHHS--
--S-SSSSS-HHHHHTS---
--SSS-SSS-HHHHHTTS--
--SSS-SSS-HHHHHHTS--
--SSS-SSS-HHHHHHTS--
--SSS-SSS-HHHHHHTS--
--SSS-SSS-HHHHHHHS--
--SSSSSSS-HHHHHHTS--
--SSS-SSS-HHHHHHHS--
--SSS-SSS-HHHHTTTS--
--SSS-SSS-HHHHHTTS--
--SSS-SSS-HHHHHHHS--
--SSS-SSS-HHHHHTTS--
--SSS-SSS-HHHHHHHS--
--SSS-SSS-HHHHHHTS--
--SSS-SSS-HHHHHHHS--
--SSS-SSSSHHHHHHHS--
--SSSSSSS-HHHHHHHS--
--SSS-SSS-HHHHHHTS--
--SSS-SSS-HHHHHHHS--
--SSS-SSS-HHHHHHTS--
--SSS-SSS-HHHHHHTS--
--SSS-SSS-HHHHHHHS--
--SSS-SSS-HHHHHHTS--
--SSS-SSS-HHHHHTTS--
--SSS-SSS-HHHHHHT---
--SSSSSSS-HHHHHHH---
--SSS-SSS-HHHHHHT---
--SSS-SSS-HHHHHTT---
--SSS-SSS-HHHHHHT---
--SSS-SSS-HHHHHHTS--
--SSS-SSSSHHHHHHHS--
--SSS-SSS-HHHHHHTS--
--SSS-SSSSHHHHTTTS--
--SSS-SSS-HHHHHTTS--
--SSS-SSS-HHHHHHHS--
--SSS-SSS-HHHHHHTS--
--SSS-SSS-HHHHHTT---
--SSS-SSS-HHHHHTT---
--SSS-SSSSHHHHHHH---
--SSS-SSSSHHHHHHH---
--SSS-SSSSHHHHHHHS--
--SSSSSSS-HHHHHHTS--
--SSS-SSS-TTTTTTTS--
--SSS-SSS-HHHHHHTS--
--TTS-SSSSHHHHGGGS--
--SSS-SSS-HHHHHHH---
--SSS-SSS-HHHHHHTS--
--SSS-SSS-HHHHHHTS--
--SSSSSSSSHHHHHHTS--
--SSS-SSS-HHHHHHTS--
--SSS-SSS-HHHHHHSS--
--SSSSSSS-HHHHHHSS--
--SSS-SSS-HHHHHHTS--
--SSS-SSS-HHHHHTTS--
--SSS-SSS-HHHHHHHS--
--SSS-SSS-TTHHHHTS--
--SSS-SSS-HHHHHHHS--
--SSS-SSS-HHHHHHTS--
--SSS-SSS-HHHHHHTS--
--SSS-SSS-HHHHHHTS--
--SSS-SSS-HHHHHHHS--
--SSS-SSSSHHHHHHHS--
--SSS-SSS-HHHHHHHS--
--SSS-SSS-HHHHHHHS--
--SSS-SSS-HHHHHHHS--
--SSS-SSS-HHHHHHHS--
--SSS-SSSSHHHHHHHS--
--SSS-SSS-HHHHHHHS--
--SSS-SSS-HHHHHHHS--
--SSS-SSS-HHHHHHHS--
--SSS-SSS-HHHHHHHS--
--SSS-SSS-HHHHHHH---
--SSS-SSS-HHHHHHH---
--SSS-SSS-HHHHHHH---
--SSSSSSS-HHHHHHHS--
--SSS-SSS-HHHHHHHS--
--SSS-SSS-HHHHHTTS--
--SSS-SSS-HHHHHHHS--
--SSSSSSS-HHHHHHHS--
--SSSSSSS-HHHHHHHS--
--SSS-SSS-HHHHHHHS--
--SSS-SSS-HHHHHHHS--
--SSSSSSS-HHHHHHSS--
--SSS-SSS-HHHHHHHS--
--SSS-SSS-HHHHHHHS--
--SSS-STT-HHHHHHHS--
--SSS-SSS-HHHHHTTS--
--SSS-SSS-HHHHGGGS--
--SSS-SSS-HHHHHHTS--
--SSS-SSS-HHHHHHHS--
--SSS-SSS-HHHHHHHS--
--SSS-SSS-HHHHHHHS--
--SSS-SSS-HHHHHHHS--
--SSS-SSS-HHHHHHHS--
--SSS-STT-HHHHHHTS--
--SSS-SSS-HHHHHHHS--
--SSS-SSS-HHHHHHHS--
--SSS-SSS-HHHHHHHS--
--SSS-SSS-HHHHHT----
--SSS-SSS-HHHHTTSS--
--SSS-SSS-HHHHHHSS--
--SSSSSSS-HHHHTS-S--
--SSS-SSS-TTGGGSSS--
--SSSSSSS-HHHHTT----
--SSS-SSS-HHHHTT----
--SSS-SSS-HHHHHT----
--SSS-SSS-HHHHTT----
--SSS-SSS-TTGGGS----
--SSS-SSS-HHHHTT----
--SSS-SSS-HHHHHH----
--SSS-SSS-HHHHTT-S--
--SSS-SSS-TTTGGG-S--
--SSS-SSS-HHHHHHT---
--SSS-SSS-TTHHHHT---
--SSSSSSS-HHHHHHH---
--SSS-SSS-HHHHHHHS--
--SSS-SSS-HHHHHHHS--
--SSS-SSS-HHHHHHHS--
--SSS-SSS-HHHHHHHS--
--SSS-SSS-HHHHHHTS--
--SSS-SSS-HHHHHHSS--
--SSS-SSS-HHHHHHHS--
--SSS-SSS-HHHHHHHS--
--SSSSSSS-HHHHHHHS--
--SSS-SSS-HHHHHHHS--
--SSS-SSS-HHHHHHHS--
--SSS-SSS-HHHHHHHS--
--SSS-SSS-HHHHHTTS--
--SSSSSSS-HHHHTTTS--
--SSS-SSS-HHHHTTTS--
--SSS-SSS-HHHHGGGS--
--SSS-SSS-HHHHTTTS--
--SSS-SSS-HHHHGGGS--
--SSSSSSS-HHHHGGG---
--SSSSSSS-HHHHGGG---
--SSS-SSS-HHHHHHT---
--SSS-SSS-HHHHHHH---
--SSS-SSS-HHHHHHH---
--SSS-SSS-HHHHHTT---
--SSS-SSS-HHHHHHH---
--SSS-SSS-HHHHHHHS--
-TTTS-SSS-HHHHHHSS--
--SSS-SSS-HHHHHHTS--
--SSS-SSS-HHHHHHHS--
--SSS-SSS-HHHHHTTS--
--SSS-SSS-HHHHHHTS--
--SSS-SSS-HHHHHHTS--
--SSS-SSS-HHHHHTTS--
--SSSSSSS-HHHHHTTS--
--SSS-SSS-HHHHHTTS--
--SSS-SSS-HHHHHTTS--
--SSS-SSS-HHHHHHHS--
--SSS-SSS-HHHHTTTS--
--SSSSSSS-HHHHHTTS--
--SSS-SSS-HHHHHTTS--
--SSSSSSS-HHHHTTSS--
--SSSSSSS-HHHHHTTS--
--SSS-SSS-HHHHHHHS--
--SSS-SSS-HHHHHTTS--
-TTTS-SSS-HHHHHHHS--
--SSS-SSS-HHHHHHHS--
--SSSSSSS-HHHHHHHS--
--SSS-SSS-HHHHHHHS--
--SSSSSSS-HHHHHTTS--
--SSS-SSS-HHHHHHHS--
--SSS-SSS-HHHHTTTS--
--SSS-SSS-HHHHHTTS--
--SSS-SSS-HHHHHHTS--
--SSS-SSS-HHHHHHHS--
--SSSSSSS-HHHHHHHS--
--SSS-SSS-HHHHHTTS--
--TTS-SSS-HHHHHHHTT-
--SSS-SSS-HHHHHHHTT-
--SSS-SSS-HHHHHHHTT-
--SSS-SSS-HHHHHHHS--
--SSS-SSS-HHHHHHHS--
--SSS-SSS-HHHHHHHS--
--SSS-SSS-HHHHHHHS--
--SSS-SSS-HHHHHHHS--
--SSS-SSS-HHHHHHTS--
--SSS-SSS-HHHHHTSS--
--SSS-SSS-HHHHHHHS--
--SSSSSSS-HHHHHHHS--
--SSS-SSS-HHHHHHHS--
--SSSSSSS-HHHHGGGS--
--SSS-SSS-HHHHGGGS--
--SSS-SSS-HHHHHHHS--
--SSSSSSS-HHHHHHHS--
--SSS-SSS-HHHHHHHS--
--SSS-SSS-HHHHHHHS--
--SSS-SSS-HHHHHHHS--
--SSS-SSS-HHHHHTTS--
--SSS-SSS-HHHHHHHS--
--SSS-SSS-HHHHHHTS--
--SSSSSSS-HHHHHHH---
--SSS-SSS-HHHHHHH---
--SSS-SSS-HHHHHTTS--
--SSS-SSS-HHHHHHHS--
--SSSSSSS-HHHHGGGS--
--SSS-SSS-HHHHGGG---
--SSS-SSS-HHHHGGGS--
--SSS-SSS-HHHHHTT---
--SSS-SSS-HHHHHHHS--
--SSS-SSS-HHHHHHTT--
--SSS-SSS-HHHHHHHS--
--SSS-SSS-HHHHHTTS--
--SSS-SSS-HHHHHHH---
--SSS-SSS-HHHHHTT---
--SSS-SSS-HHHHHTT---
--SSS-SSS-HHHHTTT---
--SSS-SSS-HHHHHHH---
--SSS-SSS-HHHHHHH---
--SSS-SSS-HHHHHTTS--
--SSS-SSS-HHHHHHH---
--SSS-SSS-HHHHHTT---
--SSS-SSS-HHHHHTT---
--SSS-SSS-HHHHHTT---
--SSS-SSS-HHHHHHH---
--SSS-SSS-HHHHTTT---
--SSS-SSS-HHHHTTT---
--SSS-SSS-HHHHTTTS--
--SSS-SSS-HHHHHHHS--
--SSS-SSS-HHHHHTT---
--SSS-SSS-HHHHHTT---
--SSS-SSS-HHHHTTT---
--SSS-SSS-HHHHTTT---
--SSS-SSS-HHHHTTTS--
--SSS-SSS-HHHHTTTS--
--SSSSSSS-HHHHTTTS--
--SSS-SSS-HHHHHTTS--
--SSS-SSS-HHHHHTTS--
--SSS-SSS-HHHHHTTS--
--SSS-SSS-HHHHHHHS--
--SSSSSSS-HHHHHTTS--
--SSS-SSS-HHHHHTTS--
--SSS-SSS-HHHHHTTS--
--SSSSSSS-HHHHTTTS--
--SSSSSSS-HHHHHTTS--
--SSS-SSS-HHHHTTTS--
--SSS-SSS-HHHHHHHS--
--SSS-SSS-HHHHTTTS--
--SSS-SSS-HHHHHHHS--
--SSS-SSS-HHHHTTTS--
--SSS-SSS-HHHHHTTS--
--SSSSSSS-HHHHHHHS--
--SSS-SSS-HHHHTTTS--
--SSSSSSS-HHHHHHHS--
--SSS-SSS-HHHHHHHS--
--SSS-SSS-HHHHHHHTT-
--SSS-SSS-HHHHTTTTT-
--SSS-SSS-HHHHHTTS--
--SSS-SSS-HHHHHHHS--
-TTSS-SSS-HHHHHHHS--
-TTTSSSSS-TTTHHHHS--
--SSSSSSS--TTHHHHS--
--SSS-SSS--HHHHTTS--
--SS--SSS--TTHHHHS--
--SSS-SSS--TTGGGSS--
--SSS-SSSS-TTGGGTS--
--SSS-SSS--TTGGGTS--
--SSSSSSS--TTGGGTS--
--SSSSSSS--TTTTTTS--
--SSS-SSS--TTHHHHS--
--SSSSSSS-TTTHHHHS--
--SSS-SSS--TTHHHHS--
--SSS-SSS--HHHHTTS--
--SSS-SSS--TTHHHHS--
--SSS-SSS--HHHHTTS--
--SSSSSSS--HHHHHHS--
--SSSSSSS--TTGGGTS--
--SSS-SSS--HHHHHHTT-
--SSSSSSS--TTHHHHS--
--SSS-SSS-THHHHHHS--
--SSS-SSS--TTGGGTS--
--SSS-SSS--TTGGGTS--
--SSS-SSS--HHHHTTS--
--SSSSSSS--HHHHHHS--
--SSS-SSS--HHHHHHS--
--SSS-SSS--HHHHHHS--
--SSS-SSS--TTHHHHS--
--SSS-SSS--HHHHHTS--
--SSS-SSS--TTHHHHS--
--SSSSSSS--HHHHHHS--
-TTTS-SSS--TTHHHHS--
--SSS-SSS--HHHHTTS--
--SSS-SSS--TTHHHHS--
--SSS-SSS--HHHHHHS--
--SSSSSSS--HHHHTTS--
--SSS-SSS--HHHHHHS--
--SSSSSSS--TTGGGTS--
--SSS-SSS--TTGGGTS--
--SSS-SSS--HHHHTSS--
--SSS-SSS--TTHHHHS--
--SSS-SSS--TTGGGTS--
--SSS-SSS--HHHHTT---
--SSS-SSS--HHHHHH---
--SSS-SSS--HHHHHH---
--SSSSSSS--HHHHHHS--
--SSS-SSS--HHHHHHS--
--SSS-SSS--HHHHTT---
--SSS-SSS--HHHHHH---
--SSS-SSS-THHHHHHS--
--SSS-SSS--TTHHHHS--
--SSS-SSS--TTHHHHS--
--SSS-SSS-THHHHHHS--
--SSS-SSS--HHHHTTS--
--SSS-STT-THHHHTT---
--SSS-STT-TTTGGGT---
--SSS-STT-THHHHTTS--
--SSS-STT-THHHHTTS--
--SSS-SSS-THHHHTTS--
--SSS-SSS-THHHHTTS--
--SSS-SSS-THHHHTTS--
--SSS-SSS-THHHHTTS--
--SSS-SSS-THHHHTTS--
--SSS-SSS-THHHHTTS--
--SSS-SSS-HHHHHHHS--
--SSS-SSS-HHHHHTTS--
--SSS-SSS-HHHHHTTS--
--SSS-SSS-THHHHTTS--
--SSSSSSS-THHHHTTS--
--SSSSSSS-HHHHHHHS--
--SSS-SSS-THHHHHHS--
--SSS-SSS-HHHHTTTS--
--SSS-SSS-HHHHHHTS--
--SSS-SSS-HHHHHHHS--
--SSS-SSS-HHHHHHHS--
--SSSSSSS--HHHHHH---
--SSS-SSS-THHHHTT---
--SSS-SSS-THHHHTT---
--SSS-SSS-THHHHTT---
--SSS-SSS-THHHHTT---
--SSS-SSS-THHHHTT---
--SSS-SSS-THHHHTT---
--SSS-SSS-THHHHTT---
--SSS-SSS-THHHHTT---
--SSS-SSS-THHHHTT---
-TTTS-SSS-THHHHTT---
--SSS-SSS-HHHHHTS---
--SSS-SSS-THHHHTS---
--SSS-SSS-HHHHTTS---
--SSS-SSS-THHHHTT---
--SSS-SSS-THHHHTT---
--SSSSSSS-GGGTTTS---
--SSS-SSS-GGGGGGT---
--SSS-SSS-THHHHTT---
--SSS-SSS-THHHHTT---
--SSS-SSS-THHHHHT---
--SSS-SSS-HHHHHHT---
--SSS-SSS-THHHHHHS--
--SSS-SSS-THHHHTTS--
--SSS-SSS-THHHHTTS--
--SSS-SSS-THHHHHSS--
--SSS-SSS-THHHHTTS--
--SSS-SSS-THHHHTTS--
--SSSSSSS-THHHHHTS--
--SSS-SSS-THHHHTT---
--SSSSSSS-THHHHTT---
--SSS-SSS-TTHHHHH---
--SSS-SSS-THHHHHH---
--SSS-SSS-THHHHHT---
--SSS-SSS-GGGGTTT---
--SSS-SSS-THHHHTTS--
--SSS-SSS-THHHHTTS--
--SSS-SSS-THHHHTTS--
--SSS-SSS-HHHHHTTS--
--SSS-SSS-HHHHHHTS--
--SSS-SSS-HHHHGGG---
--SSS-SSS-THHHHHHS--
--SSS-SSS-HHHHHTTS--
--SSS-SSS-HHHHHHHS--
--SSS-SSS-TTTHHHHS--
--SSS-SSS-HHHHHTTS--
--SSS-SSS-HHHHHHHS--
--SSS-SSS-GGGGGGTS--
--SSS-STT-GGGGGGTS--
--SSS-STT-GGGGGGTS--
--SSS-SSS-GGGGGGT---
--SSS-STT--GGGGGT---
--SSS-SSS-HHHHTTTS--
--SSS-SSS-HHHHTTT---
--SSS-SSS-HHHHHHH---
--SSS-SSS-HHHHHHH---
--SSS-SSS-HHHHHHS---
--SSS-SSS-HHHHHTT---
--SSS-SSS-HHHHHTT---
--SSS-SSS-HHHHHTT---
--SSS-SSS-HHHHHTT---
--SSS-SSS-HHHHTTS---
--TTS-SSS-HHHHHHS---
--TTT-SSS-HHHHHHT---
--TT--SSS-THHHHHH---
--TTT-SSS-THHHHTT---
--TTS-SSS-HHHHHTT---
--TTS-SSS-THHHHTT---
--TTS-STT-HHHHHTT---
--TTS-SSS-THHHHTT---
--SSS-SSS-HHHHHTS---
--SSS-SSS-HHHHHTT---
--SSS-SSS--HHHHTS---
--SSS-SSS-THHHHTT---
--TTS-SSS-HHHHHTTS--
--TTT-SSS-HHHHHHT---
--TTT-SSS-SHHHHTTS--
--TTS-SSS-HHHHTTT---
--TTS-SSS-HHHHHTT---
--TTT-SSS-HHHHHTT---
--TTS-SSS-HHHHHTT---
--TTT-STT-THHHHTT---
--TTT-SSS-THHHHTT---
--TTS-SSS-THHHHTT---
--TTT-SSS-THHHHHH---
--TTT-SSS-THHHHTT---
--SSS-SSS-HHHHHHHS--
--TTS-SSS-HHHHHTT---
--TTS-STT-HHHHHHH---
--SSS-SSS-HHHHHHH---
--TTS-SSS-THHHHTTS--
--TTS-SSS-HHHHHTT---
--TTS-SSS-HHHHHHSS--
--TTT-SSS-HHHHHTTS--
--TTT-SSS-THHHHTTS--
--TTT-SSS-HHHHHTTS--
--TT--SSS--HHHHHHS--
--TTS-SSS-THHHHHHS--
--TTT-SSS-THHHHTSS--
--TTT-SSS-THHHHTTS--
--TTT-SSS-THHHHTSS--
--TTT-SSS--HHHHTTS--
--TTT-SSS-HHHHHTTS--
--TTS-SSS-THHHHTTS--
--TTT-SSS-HHHHHHTS--
--TTT-SSS-THHHHTTS--
--TTT-SSS-THHHHTTS--
--TTT-SSS-HHHHHHTS--
--TTS-SSS-HHHHHTTS--
--TTS-SSS-HHHHHHHS--
--TTS-SSS-HHHHHHHS--
--TTS-SSS-HHHHHTTS--
--TTS-SSS-HHHHHTTS--
--TTS-SSS-HHHHHHTS--
--TTS-SSS-HHHHTTTS--
--TTS-SSS-HHHHHHHS--
--TTS-SSS-HHHHTTTS--
--TTS-SSS-HHHHHTTS--
--TTS-SSS-HHHHHHHS--
--SSS-SSS-HHHHHTTS--
--TT--SSS-HHHHHTTS--
--TTS-SSS-HHHHHHHS--
--TTS-SSS-HHHHTTTS--
--TTS-SSS-HHHHHHHS--
--TTS-SSS-HHHHHHHS--
--TT--SSS-HHHHTTSS--
--TT--SSS-HHHHHHHS--
--TTS-SSS-HHHHTTTS--
--SSS-SSS-HHHHTTTS--
--SSSSSSSSHHHHHHHS--
--TTT-SSS-HHHHHHHS--
--TTT-SSSSHHHHTTTS--
--SSSSSSSSHHHHTTT---
--SSS-SSSSHHHHHHHS--
--TTT-STTTHHHHTTT---
--TTS-STTTHHHHHHHS--
--TTT-SSSSHHHHHTTS--
--TTTSSTTTHHHHHHHS--
--TTTSSTTTHHHHHHHS--
--TTT-STTTHHHHHHHS--
--TTT-STTTHHHHHTTS--
--TTS-SSSSHHHHHHTS--
--TTT-TTTTHHHHHTT---
--TTT-SSSSHHHHHHTS--
--SSS-SSSSTTTTTTTS--
--SSS-SSSSHHHHHTTS--
--SSS-SSSSHHHHHHT---
--SSS-SSSSHHHHHTT---
--SSS-SSSSHHHHHTT---
--SSS-SSSSHHHHHTTS--
--SS--SSSSHHHHHHTS--
--SSS-SSSSHHHHHHTS--
--SSS-TTTTHHHHHHH---
--SSS-SSSSHHHHHHH---
--SSS-SSSSHHHHTTS---
--SSS-STTTHHHHHHS---
--TTS-STT-HHHHHHH---
--TTS-SSSSHHHHHHH---
--TTT-STTTHHHHHHH---
--TTT-SSSSHHHHHHHS--
--TTT-SSSSHHHHHHHS--
--TTS-SSSSHHHHHTTS--
--TTT-STTTHHHHHHHS--
--TTS-STT-HHHHHHSS--
--TTSSSTTTHHHHHHHS--
--TTT-STTTHHHHHHSS--
--TTS-SSSSHHHHHTTS--
--TTSSSTTTHHHHHHTS--
--TTSSSSSSHHHHHHHS--
--TTT-STTTHHHHHHHS--
--TTSSSTTTHHHHHHHS--
-GGGSSSTTTHHHHHHHS--
--TTSSSTTTHHHHTTSS--
--TTSSHHHHHHHHHHHS--
--TTS-STTHHHHHHTTS--
--TTS-HHHHHHHHHTTS--
--TTTSSTTHHHHHHHHS--
--TTTSSTTHHHHHHHT---
--TTTSSTTHHHHHHTT---
--TTT--TTHHHHHHHTS--
--TTT-STTHHHHHHHT---
--TTT-STTHHHHHHHT---
--TTS-STTTHHHHHTT---
--TTS-STTTHHHHHHH---
--TTT-STTTHHHHHHH---
--TTTSSTTTHHHHTTTS--
--TTTSSTTTHHHHHHH---
--TTSSSTTTHHHHHHHS--
--TTT-STTTHHHHHHTS--
--TTT-STTTHHHHHHT---
--TTT-STTTHHHHHHSS--
--TTT-STTTHHHHHHH---
--TTS-STTTHHHHHHH---
--TTT-STTTHHHHHHH---
--TTTSSTTTHHHHHHHT--
--TTS-STTTHHHHHHHH--
--TTS-STTTHHHHHHTT--
--TTSSSTTTHHHHHHTT--
--TTTSSTTTHHHHHHTT--
--TTT-STTTHHHHHHHH--
--TTT-STTTHHHHHTTT--
--TTS-STTTHHHHHHHT--
--TTT--TTTHHHHHHHT--
--TTS--TTTHHHHHHHH--
--TTS-STTTHHHHHHHT--
--TTT-STTTHHHHHHHT--
--TTS-STTTHHHHHHHT--
-GGGS--TTTHHHHHHTT--
-GGGS-STTTHHHHHHHT--
--TTS-STTTHHHHHHHT--
--TTS--TTTHHHHHHTT--
--TTS--TTTHHHHHHTT--
--TTT--TTTHHHHHHHH--
--TTS-STTTHHHHHHHH--
--TTS-STTTHHHHHHHS--
--TTS--TTTHHHHHHHH--
--TTT--TTTHHHHHHHH--
--TTTSSTTTHHHHHHHH--
--TTSS-TTTHHHHHHHT--
--TTTS-TTTHHHHHHHT--
--TTTS-TTTHHHHHHHH--
--TTS--TTTHHHHHHHT--
--TTT--TTTHHHHHHHT--
--TTT--TTTHHHHHHHH--
--TTT--TTTHHHHHHHHT-
--TTSS-TTTHHHHHHHHT-
--TTS---S-HHHHHHHTT-
--TTTS-TT-HHHHHHHHT-
--TTT--SS-HHHHHHHT--
--TTS--TT-HHHHHHHTT-
--TTT--SS-HHHHHHHTT-
--TTT---S-HHHHHHHTT-
--TTT---S-HHHHHHHTT-
--TTT---S-HHHHHHHH--
--TTTS--S-HHHHHHHTT-
--TTTS--S-HHHHHHHHH-
--GGG---S-HHHHHHHHT-
--GGG---S-HHHHHHHHH-
--GGG--TT-HHHHHHHHT-
--TTS---S-HHHHHHHHT-
--TTS--TT-HHHHHHHHH-
--TTS---S-HHHHHHHTT-
--TTT---S-HHHHHHHH--
--TTT---S-HHHHHHHTT-
--TTT---S-HHHHHHHTT-
--TTT---S-HHHHHHHTT-
--TTS--SS-HHHHHHHTT-
--SSS---S-HHHHHHHTT-
--TTT---S-HHHHHHTTT-
--TTTS-SS-HHHHHHHTT-
--TTT--SS-HHHHHHHHT-
--GGG--SS-HHHHHHTT--
--GGG--SS-HHHHHHHHH-
--TTT--SS-HHHHHHHTT-
--TTT---S-HHHHHHHHT-
--GGG--SS-HHHHHHGGG-
--GGG--SS-HHHHHHHTT-
--TTT---S-HHHHHHHHT-
--GGG---S-HHHHHHHHH-
--TTT--SS-HHHHHHHTT-
--GGG---S-HHHHHHHTT-
--GGG---S-HHHHHHHTT-
--GGG---S-HHHHHHHTT-
--GGG---S-HHHHHHHTT-
--GGG--SS-HHHHHHHS--
--TTS---S-HHHHHHHTT-
--TTT--SS-HHHHHHHHH-
--TTT--SS-HHHHHHHHH-
--TTT---S-HHHHHHHT--
--SSS--SS-HHHHHHHH--
--TTT---S-HHHHHHHHH-
--TTT---S-HHHHHHTT--
--TTT---S-HHHHHHHHH-
--GGG--SS-HHHHHHHHH-
--TTTS--S-HHHHHHHHH-
--TTTS--S-HHHHHHHHT-
--TTTS--S-HHHHHHHHT-
--TTT--SS-HHHHHHHHT-
--GGGS--S-HHHHHHHHT-
--TTS---S-HHHHHHHTT-
--TTT---S-HHHHHHHHH-
--TTT---S-HHHHHHHHH-
--TTT--SS-HHHHHHHHT-
--TTSS-SS-HHHHHHHTT-
--TTSS--S-HHHHHHHHH-
--TTTS-TT-HHHHHHHHT-
--TTTS-SS-HHHHHHGGG-
--TTTS-SS-HHHHHHTT--
--TTSS-TT-HHHHHHHHT-
--TTTS-SS-HHHHHHHHH-
--TTSS-SS-HHHHHHHH--
--GGGS-TT-HHHHHHHHH-
--GGGS-TT-HHHHHHHTT-
--GGGS-TTTHHHHHHHHT-
--TTTS-SS-HHHHHHHTT-
--TTTS-TT-HHHHHHHTT-
--GGGS-SS-HHHHHHHHT-
--GGGS-SS-HHHHHHHHH-
--GGGS-TT-HHHHHHHT--
--TTSS--S-HHHHHHTT--
--TTSS--S-HHHHHHHT--
--SSS--SS-HHHHHHHHH-
--GGG--SS-HHHHHHHHH-
--GGG--SS-HHHHHHHHH-
--TTT--SS-HHHHHHHHH-
--GGG--TTSHHHHHHHTT-
--TTT--SS-HHHHHHHHH-
--TTT--SS-HHHHHHHS--
--TTT--SS-HHHHHHHHH-
--TTT--TT-SHHHHHHH--
--TTT--TT-SHHHHHHHH-
--TTT--SSSSHHHHHHHH-
--TTS--SSTTHHHHHHHH-
--TTS--TTS-HHHHHHHH-
--TTS--SS--HHHHHHTT-
--TTT--SS--HHHHHHTT-
--TTT--SS--HHHHHTT--
--TTT--SS--HHHHHHHH-
--TTT--TT--HHHHHHHH-
--TTT--TT--HHHHHTT--
--TTT-BTTB-HHHHHHH--
--TTT--TT--HHHHHHH--
--TTT--SS--HHHHHHHH-
--GGG--TT--HHHHHHHT-
--SSS--SS--HHHHHHTT-
--TTT--SS--HHHHHHTT-
--TTT--SSSSHHHHHHHH-
--TTT--TTTTHHHHHHT--
--TTT--TTTTHHHHHHHH-
--TTTS-TTSSHHHHHHTT-
--TTT--TTTTHHHHHHTT-
--TTT--S-TTHHHHHHT--
--TTT--SSTTHHHHHHTT-
--TTT--SSSSHHHHHHHH-
--TTSS-TTSSHHHHHHHH-
--GGG--SSTTHHHHHHHH-
--TTS---STTHHHHHHHH-
--TTT---STTHHHHHHTT-
--GGG---STTHHHHHHTT-
--GGGS-SSSSHHHHHHHH-
--TTS---SSSHHHHHHTT-
--TTT---S--HHHHHHHH-
--TTS--SSTTHHHHHHTT-
--TTT---STTHHHHHHHH-
--TTT---STTHHHHHHH--
--TTT---STTHHHHHHHT-
--TTS---STTHHHHHHH--
--TTS----TTHHHHHHHH-
--TTS----TTHHHHHHHH-
--TTSS--STTHHHHHHHT-
--TTSS--STTHHHHHHHH-
--TTSS--SSSHHHHHHHT-
--GGG----TTHHHHHHHH-
--TTT---STTHHHHHHHH-
--TTT---STTHHHHHHHH-
--TTT---STTHHHHHHHH-
--TTT----TTHHHHHHHH-
--TTT---STTHHHHHHHH-
--TTT---STTHHHHHHHH-
--TTT----SSHHHHHHTT-
--TTT----TTHHHHHHTT-
--TTT--SSTTHHHHHHHH-
--TTT--S-TTHHHHHHHH-
--TTS--S-SSHHHHHHHH-
--GGG--TTTTHHHHHHHH-
--TTTS-TTTTHHHHHHHH-
--GGGS-TTTTHHHHHHTT-
--TTTS-TTTTHHHHHHHH-
--TTT--TTTTHHHHHHHH-
--TTTS-TTSSHHHHHHTT-
--TTTS-SSSSHHHHHHHH-
--TTT--TTTTHHHHHHTT-
--TTS--SSTTHHHHHHT--
--GGG---STTHHHHHHHT-
--STT--SSTTHHHHHHHH-
--TTS---S--HHHHHHTT-
--TT----S--HHHHHHHH-
--GGG---S--HHHHHHTT-
--TTS----TTHHHHHHTT-
--TTS------HHHHHHH--
--TTS------HHHHHHH--
--TTS---S--HHHHHHHH-
--TTS---S--HHHHHHHT-
--TTS---SSSHHHHHHHH-
--TTS---S--HHHHHHHT-
--TT---SSSSHHHHHHHT-
--SSS---STTHHHHHHHH-
--TTS---STTHHHHHHHH-
--TT----STTHHHHHHHH-
--SS---TT--HHHHHHHH-
--SS----SSSHHHHHHHT-
--SS----SS-HHHHHHHH-
--SS---SSS-HHHHHHHH-
--SS----S--HHHHHHHH-
--SSS---SSSHHHHHHH--
--SSS---SS-HHHHHHHT-
--SS----S--HHHHHHHH-
--SS---SS--HHHHHHHT-
--TT---SS--HHHHHHTT-
--SS---SS--HHHHHHHH-
--SS---SS--HHHHHHH--
--SS---SS--HHHHHHH--
--SS---SS--HHHHHHHT-
--SS---SS--HHHHHHHT-
--SS---TT--HHHHHHHT-
--SS---SS-SHHHHHHH--
--SSS--SS--HHHHHHH--
--SSS--SSSSHHHHHHH--
--SS---SSS-HHHHHHHH-
--SS---SSS-HHHHHHHT-
--SS---SSS-HHHHHHTT-
--SSS--SSSSHHHHHHHH-
--SSS--SSS-HHHHHHHT-
--TTS--SSS-HHHHHHHT-
--STT--TTSSHHHHHHHT-
--SSS--SSS-HHHHHHTT-
--SS---SSS-HHHHHHHH-
--SS---SSSSHHHHHHH--
--SSS--SSS-HHHHHHS--
--SSS--SSS-HHHHHHH--
--SS----SS-HHHHGGG--
--SS---SSTTHHHHHHH--
--SS---TT--HHHHHTT--
--SSS--TTT-HHHHHHT--
--SSS--TTT-HHHHHHS--
--SSS--TTT-HHHHHHH--
--SSS--TTS-HHHHHTT--
--SSS-STTT-HHHHHHH--
--SSS--TTS-HHHHHHH--
--SSS--TTSSHHHHHHH--
--SSS--TTTSHHHHHHH--
--SSS-STTTSHHHHHTT--
--SSS--TTS-HHHHHTT--
--SSS-STTTSHHHHHTT--
--SSS-STT--HHHHTTS--
--SSS--TT--HHHHTTS--
--SSS--TTS-HHHHTTS--
--SSS--TTTSHHHHHHH--
--SSS--TTSSHHHHHHS--
--SSS-STTT-TTHHHHT--
--SSS-STTT-HHHHHHT--
--SSS-STTS-HHHHHHT--
--SSS--TTT-HHHHHHH--
--SSS--TTS-HHHHTTS--
--SSS--TTTSHHHHHHH--
--SSS--TTT-HHHHHHH--
--SSS--TTT-HHHHTTT--
--SSS--TTS-HHHHHHH--
--SSS--TTS-HHHHHHT--
--SSS-STTS-HHHHHHH--
--SSS--TTT-HHHHHHH--
--SSS--TTT-HHHHHHH--
--SSS-STTT-HHHHHHT--
--SSS-STTT-HHHHHTT--
--SSS-STTTSHHHHHHH--
--SS---TTT-HHHHTTT--
--SSS-STTT-HHHHTTT--
--SS--SSSS-HHHHHHH--
--SS--SSSS-HHHHHHH--
--SSS-SSSS-HHHHHHH--
--SS--SSSSSHHHHHHT--
--SS--SSSS-HHHHHTT--
--SS--SSSSSHHHHHHT--
--SS--STTS-HHHHHHH--
--SSS-SSSS-HHHHHTT--
--SSS-SSSS-HHHHHTT--
--SSS-STTT-HHHHHTT--
--SSS-STTT-HHHHHTT--
--SSS--TTT-HHHHGGG--
--SSS-STTT-HHHHHTT--
--SSS-STTT-HHHHHHH--
--SSS-STTT-HHHHHTT--
--SSS-STTT-HHHHHHH--
---SS--TTT-HHHHHHH--
---SS--TTT-HHHHGGG--
---S---TTT-HHHHTTT--
---SS-STTT-HHHHHHH--
-------TTT-HHHHHTT--
-------TTT-HHHHHTT--
-------TTT-HHHHTTT--
-------TTT-HHHHHHH--
-------TTT-TTHHHHS--
-------TTTSHHHHHTT--
-------TTTSHHHHTTT--
--S----TTTSHHHHHHH--
-------TTT-HHHHHHH--
----S--TTS-HHHHHHH--
--S-S--TTS-HHHHHHH--
----S--TTT-HHHHHHH--
----S--TTS-HHHHHTS--
--S----TTT-HHHHHHT--
--S-S--TTTSHHHHHHH--
----S--TTSSHHHHHHT--
----S--TTTTHHHHHHT--
--S-S--TTTTHHHHHHH--
--S-SS--SSSHHHHHTT--
--S--S-SSTTHHHHHHH--
--S-SS-TTTTHHHHHHS--
--S-S--TTTTHHHHHHH--
--S-SS--STTHHHHHHH--
--S-SS--STTHHHHHHH--
----SS--SSSHHHHTTS--
--S--S--STTHHHHHTT--
--S--S--SSSHHHHHTT--
--S--S--SSSHHHHHHH--
--S--S--STTHHHHHTT--
--S--S--STTHHHHHHH--
--S-----STTHHHHHHT--
--S-----STTHHHHHTT--
--S-SS--SSSTTGGGTT--
--S--S--STTHHHHHTT--
--S-SS--SSSHHHHHSS--
--S--S--STTHHHHTTS--
--S-S------HHHHTTT--
--S--S-SSTTHHHHHTT--
--S-SS-TTTTHHHHHTT--
--S----TTTTHHHHHHT--
--S-SS-TTTTHHHHHHT--
--S-S--TTTTHHHHHTT--
--S-SS-TTTTHHHHHHT--
--S-----STTHHHHHHT--
--S-----STTHHHHHHT--
--S--S--STTHHHHHHH--
--S--S---TTHHHHHHH--
--S--S----SHHHHHHH--
--S-SS--STTHHHHHHH--
--S-SS--STTHHHHHHH--
--S-SS---TTHHHHHHH--
--S--S---TTHHHHHHT--
--S--S--STTHHHHHHT--
--S-SS--STTHHHHHHH--
--S--S-TTTTHHHHHHT--
--S--S-SSTTHHHHHHH--
--S--S---TTHHHHHTT--
--S--S--STTHHHHHHHH-
--S--S-SSTTHHHHHTT--
--S-SS--STTHHHHHHHH-
--S-SS-SSTTHHHHHHTT-
-----SSTTTTHHHHHHTT-
--S--SS-STTHHHHHHTT-
--S--SSTTTTHHHHHTT--
--S-SS-TTTTHHHHHHH--
--S-SS--STTHHHHHHTT-
--S--S--STTHHHHHHT--
--S--S--STTHHHHHHHH-
----SS--STTHHHHHHTT-
----SS--STTHHHHHHTT-
----SS--STTHHHHHHT--
----SS--STTHHHHHHTT-
----SS-SSSSHHHHHHHT-
--S-SS--STTHHHHTTS--
----SS--STTHHHHTTT--
----SS--STTHHHHHTT--
----SS--STTHHHHHHH--
----SS--STTHHHHHHS--
----SS--STTHHHHHHT--
----SS--STTHHHHHTT--
----SS--STTHHHHHTT--
----SS--STTHHHHHTT--
----SS-SSTTHHHHHTS--
--S-SS-SSTTHHHHHHH--
----SS--STTHHHHHTT--
----SS---TTHHHHHHH--
----SS--STTHHHHTTS--
----SS--STTHHHHHTT--
----SS--STTHHHHHHH--
-----S--STTHHHHTTS--
-----S--STTHHHHHHT--
-----S--STTHHHHHTT--
-----S--S-SHHHHHTT--
-----S---TTHHHHHHH--
--S-SS---TTHHHHHTT--
-----S--STTHHHHHHH--
-TT--S--STTHHHHHHH--
--S-----STTHHHHTTT--
--SS----STTHHHHHHH--
--S-----S--HHHHHHH--
--S--S--STTHHHHHTT--
--S--S--STTHHHHHHH--
--S--S--STTHHHHHHT--
--S----SSTTHHHHHTT--
--SS---SSTTHHHHHHT--
--SSS--SSTTHHHHTTT--
--SS---SSTTHHHHHTT--
--SS---SSSSHHHHTTS--
--SSS--SSTTTTHHHHT--
--SS----STTTTHHHHT--
--SS----STTTTHHHHT--
--S-----STTTTHHHHT--
--S-----STTTTHHHHT--
--SS---SSTTHHHHHHS--
--SS----STTHHHHTTS--
-TT-----STTHHHHTT---
--SS---SSTTHHHHTTS--
--SS----STTHHHHHT---
--SS---S-TTTTGGGTS--
-TT-----STTHHHHHHS--
--S-----STTHHHHHHS--
--S----SSTTHHHHHHS--
--S-----STTHHHHHTS--
--SS---SSTTHHHHHHS--
--SS---S-TTHHHHHH---
--S-----STTTTGGGTS--
-TT-----SSSHHHHHTS--
--SS---SSTTHHHHTTS--
--S----SSTTTTGGGTS--
--S-----STTTTHHHH---
--SS---SSTTTTGGGT---
--S----SSTTTTGGGT---
--SS----STTTTHHHH---
--SS---SSTTTTHHHH---
--S----SSSSTTHHHH---
--S-----STTHHHHHTS--
--SS----STTTTHHHH---
--S-----STTTTHHHH---
--SS-----TTHHHHTT---
--S-----STTHHHHTT---
--S-----STTHHHHTT---
--S-----S-SHHHHHHS--
--SS---SSTTTTHHHHS--
--SS---SSSSTTHHHHS--
--SS---SSTTHHHHTTS--
--SS---SSTTHHHHHHH--
--SS---SSTTHHHHHHH--
--S----TTTTHHHHHHH--
--SS---TTTTTTHHHHH--
--S----TTTTTTHHHHT--
--S----TTTTHHHHHTT--
--S----TTTTHHHHHHS--
--S----TTSSHHHHHHH--
--SS---TTTTHHHHHHH--
--S----TTSSHHHHHHH--
--S----TTTTHHHHHTT--
--SS---TTTTTTHHHHH--
--S----TTTTHHHHHHH--
--S----SSTTHHHHHHH--
--SS---TTTTHHHHHHT--
--S----TTTTHHHHHHTT-
--S----TTTTHHHHHHHH-
--SS---TTTTHHHHHHTT-
--SS---TTTTHHHHHHHT-
--SS---SSTTTTHHHHTT-
--SS---TTTTHHHHHHH--
--SS---TTTTHHHHHHH--
--S----SSTTHHHHHHH--
--S----TTTTHHHHHHHH-
--S----TTSSHHHHHHTT-
--S----TTTTHHHHHHTT-
--S----TT--HHHHHHHH-
--S----TTTTHHHHHHHH-
--S----TTTTHHHHHHHH-
--S----SS--HHHHHHHT-
--S----TTTTHHHHHHHH-
--SS---TTTTHHHHHHHH-
-------SS--HHHHHHHH-
--S----TT--HHHHHHHT-
--S----SS--HHHHHHH--
--SS---TTTTHHHHHHH--
--S----TTTTHHHHHHTT-
--S----TTTTHHHHHTT--
--S----TTTTHHHHHHTT-
--SS---TTSSTTHHHHT--
--S----TTTTHHHHHHT--
--SS---TTTTHHHHHHH--
--S----SSTTHHHHTTT--
--SS---TTTTHHHHTTS--
--SS---TTTTHHHHHHH--
--SS---TTTTHHHHTTS--
--SSS--TTTTHHHHTTT--
--SSS--TTSSHHHHHHHT-
--TTS--TTSSTTHHHHTT-
--TTS--TTTTHHHHHHHH-
--TTS--TTTTHHHHHHH--
--TTS--TTTTHHHHHHH--
--TTS--TTTTHHHHHHHH-
--TTS--TTTTHHHHHHHH-
--TTS--TTTTHHHHTTT--
--SSS--TTSSHHHHTTT--
--TTS--TTTTHHHHHTT--
--TTS--TTTTHHHHHTT--
--TTS--TTTTHHHHHHHH-
--TTS--TTTTHHHHHHHT-
--TTS--TTTTHHHHHHHT-
--TTS--TTTTHHHHHHHT-
--TTS--TTTTHHHHHTT--
--TTS--TTTTHHHHHHHT-
--SSS--TTTTHHHHHHHH-
---SS--TTTTHHHHHHHH-
--SSS--TTTTHHHHHHHT-
--SSS--TTTTHHHHHHHT-
--SSS--TTTTHHHHHHHT-
--SSS--TTTTHHHHTTTT-
--SSS--TTTTHHHHHHHT-
--SSS--TTTTHHHHHHHT-
--SSS--TTTTHHHHHHHT-
--SSS--TTTTHHHHHTTT-
--SSS--TTTTHHHHHHHT-
--SSS--TTTTHHHHTTTT-
--SSS--TTTTHHHHHHHT-
--SSS--TTTTHHHHHHT--
--TTS--SSTTHHHHHHHT-
--TT---TTTTHHHHHHHT-
--SS---TTSSHHHHHHHH-
--SSS--TTTTHHHHHHTT-
--SSS--TTTTHHHHHHTT-
--SSS--SSTTHHHHHHTT-
--SS---TTTTHHHHHHHH-
--SS---SSTTHHHHHHHH-
---SS--TTTTHHHHHHHH-
---SS--TTTTHHHHHHHH-
---SS--TTTTHHHHHHHH-
---SS--SSTTHHHHHHHH-
---SS--TTTTHHHHHHHH-
---SS--TTTTHHHHHHHH-
--SSS--TTTTHHHHHHTT-
--SSS--TTTTHHHHHHHH-
--SS---TTSSHHHHHHHH-
--SS---TTTTHHHHHHHH-
--SS---TTTTHHHHHHHH-
--SS---TTTTHHHHHHHH-
--SS---TTTTHHHHHHHH-
--SS---TTTTHHHHHHHH-
--SS---TTTTHHHHHHHT-
--SSS--TTTTHHHHHHHH-
--SS---TTTTHHHHHHHH-
--SSS--TTTTHHHHHHHH-
--SS---TTTTHHHHHHHH-
--SS---SSTTHHHHHHHH-
--SS---TTTTHHHHHHTT-
--SS---TTTTHHHHHHHT-
--SS---SS--HHHHHHTT-
--SSS--SS--HHHHHTT--
--SS---SS-HHHHHHGGG-
--SS---SS-HHHHHHHHH-
--SS---SSHHHHHHHHHT-
--SSS--TTHHHHHHHHHT-
--SSS--TTHHHHHHHHHT-
--SSS--TTHHHHHHHHHH-
--SS---TTHHHHHHHHTT-
--SSS--TTHHHHHHHHHH-
--TTS--TTHHHHHHHHHH-
--TTS--TTHHHHHHHHHT-
--SSS--TTHHHHHHHHHH-
--SS---TTHHHHHHHHTT-
--SS---TTHHHHHHHHHH-
--SSS--TTHHHHHHHHHT-
--SS---TTHHHHHHHHHH-
--TTS--TTHHHHHHHHTT-
--TTS--TTHHHHHHHHHH-
--TTS--TTHHHHHHHHTT-
--SSS--TTHHHHHHHHHH-
--SS---TTHHHHHHHHHH-
--TTT--TTHHHHHHHHHH-
--GGG--TTHHHHHHHHHH-
--GGG--TTHHHHHHHHHH-
-GGGG--TTHHHHHHHHHT-
--TTT--TTTHHHHHHHHT-
--SSS--TTHHHHHHHHHH-
--GGG--TTHHHHHHHHHH-
--TTT--TTHHHHHHHHH--
--TTTS-TTHHHHHHHHHH-
--TTTS-TTHHHHHHHHHH-
--TTTS-TTHHHHHHHHHH-
--TTTS-TTHHHHHHHHTT-
--TTTS-TTHHHHHHHHHH-
--TTTS-TTHHHHHHHHHH-
--TTTS-TTHHHHHHHHTT-
--TTTS-TTHHHHHHHHT--
--TTTS-TTHHHHHHHHTT-
--TTTS-TTHHHHHHHHHH-
--TTTS-TTHHHHHHHHHH-
--TTTS-TTHHHHHHHHHH-
--TTTS-TTHHHHHHHHHH-
--TTTS-TTHHHHHHHHHH-
--GGG--TTHHHHHHHHHH-
--GGGS-TTHHHHHHHHHH-
--TTTS-TTHHHHHHHHHH-
--TTTS-TTHHHHHHHHTT-
--GGGS-TTHHHHHHHHHH-
--TTTS-TTHHHHHHHHHT-
--GGGS-TTHHHHHHHHHH-
--TTT--TTHHHHHHHHHH-
--GGG--TTHHHHHHHHTT-
--TTT--TTHHHHHHHHTT-
--GGGS-TTHHHHHHHHTT-
--GGG--TTHHHHHHHHHH-
--TTTS-TTHHHHHHHHHH-
--TTT--SSHHHHHHHHH--
--TTT--TTHHHHHHHHHH-
--TTT--TTHHHHHHHHTT-
--TTT--SSHHHHHHHHHT-
--TTT--SSHHHHHHHHTT-
--TTTS-SSHHHHHHHHHH-
--TTT--SSHHHHHHHHH--
--TTT--SSHHHHHHHHHH-
--GGG--SSHHHHHHHHHH-
--GGG--TTHHHHHHHHTT-
--TTT--S-HHHHHHHHTT-
--TTT--S-HHHHHHHHTT-
--GGG--SSHHHHHHHHTT-
--TTT--SSHHHHHHHHH--
--TTT--SSHHHHHHHHT--
--TTT----HHHHHHTTS--
--TTT----HHHHHTTTT--
--GGGS---HHHHHHHHH--
--GGG--S-THHHHHHHH--
--GGG--S-HHHHHHHHTT-
--GGG--S-HHHHHHHHHT-
--GGG--S-HHHHHHHHHH-
--TTTS-S-HHHHHHHHH--
--TTT----HHHHHHHHTT-
--TTT--S-HHHHHHHHHT-
--TTS--S-HHHHHHHHHH-
--GGG---SHHHHHHHHTT-
--GGG--SSHHHHHHHHTT-
--GGG--TTHHHHHHHHTT-
--GGG--SSHHHHHHHHH--
--GGG--S-HHHHHHHHT--
--GGGS-S-HHHHHHHHHH-
--GGG--S-HHHHHHHHHH-
--TTS--S-HHHHHHHHTT-
--GGGS---HHHHHHHTTT-
--TTTS--SHHHHHHHTT--
--TTTS---HHHHHHHHHT-
--TTTS---HHHHHHHHTT-
--TTTS--SHHHHHHHHTT-
--TTSS-TTHHHHHHHHTT-
--GGGS---HHHHHHHHTT-
--GGGS--SHHHHHHHHTT-
--GGGS-SSHHHHHHHTT--
--GGGS-TTHHHHHHHHTT-
--GGGS-TTHHHHHHHHTT-
--GGGS-TTHHHHHHHHHH-
--GGGS-TTHHHHHHHHHH-
--TTSS-TTHHHHHHHHTT-
--TTTS-TTHHHHHHHTTT-
--GGGS-TTHHHHHHHHTT-
--GGGS-TTHHHHHHHHTT-
--TTTS-TTHHHHHHHHTT-
--TTTS-TTHHHHHHHHTT-
--TTT--TTHHHHHHHHHT-
--TTT--TTHHHHHHHHTT-
--TTT--TTHHHHHHHHHH-
--GGG--TTHHHHHHHTTT-
--GGG--SSHHHHHHHHHH-
--TTT--TTHHHHHHHHHH-
--GGG--TTHHHHHHHHHH-
--TTTS--SHHHHHHHHHH-
--TTTS-TTHHHHHHHHHH-
--TTTS-SSHHHHHHHHHH-
--TTTS-S-HHHHHHHHHH-
--TTTS-TTHHHHHHHHHT-
--TTTS-TTHHHHHHHHHH-
--TTTS-SSHHHHHHHHHH-
--TTTS-TTHHHHHHHHHT-
--GGGS-SSHHHHHHHTTT-
--TTTS-TTHHHHHHHHTT-
--TTTS-TTHHHHHHHHHH-
--TTTS-SSHHHHHHHHHT-
--TTTS-TTHHHHHHHHTT-
--TTTS--SHHHHHHHHHT-
--TTTS---HHHHHHHHHT-
--TTTS---HHHHHHHHHH-
--TTTS---HHHHHHHHTT-
--TTTS---HHHHHHHHHH-
--TTTS---HHHHHHHHHH-
--TTTS--SHHHHHHHHTT-
--TTTS--SHHHHHHHHHH-
--GGGS-SSHHHHHHHHTT-
--GGGS-TTHHHHHHHHHH-
--GGGS-SSHHHHHHHHHH-
--STTS--SHHHHHHHHTT-
--GGGS-SSHHHHHHHHHH-
--GGGS-SSHHHHHHHHHH-
--GGGS--SHHHHHHHHHH-
--TTSS-TTHHHHHHHHHT-
--GGGS-TTHHHHHHHHHH-
--GGGS-TTHHHHHHHHHH-
--GGGS-TTHHHHHHHHHH-
--TTSS-TTHHHHHHHHHH-
--TTSS-TTHHHHHHHHHH-
--STTS-SSHHHHHHHHHH-
--GGGS-TTHHHHHHHHH--
--TTTS-TTHHHHHHHHHT-
--TTTS-TTHHHHHHHHH--
--GGGS-TTHHHHHHHHHH-
--GGGS-TTHHHHHHHHHH-
--TTTS-TTHHHHHHHHHT-
--TTTS-TTHHHHHHHTT--
--GGGS-TTHHHHHHHHTT-
--GGGS-TTHHHHHHHHHT-
--GGGS-TTHHHHHHHHHT-
--GGGS-TTHHHHHHHHHT-
--GGGS-TTHHHHHHHHTT-
--GGG--TTHHHHHHHHTT-
--GGG--TTHHHHHHHHHH-
--TTT--TTHHHHHHHHHH-
--GGG--TTHHHHHHHHTT-
--TTT--TTHHHHHHHHTT-
--GGG--TTHHHHHHHTTT-
--GGGS-TTHHHHHHHHTT-
--TTT--SSHHHHHHHHTT-
--TTT--SSHHHHHHHHTT-
--GGG--SSHHHHHHHGGG-
--GGG--TTHHHHHHHHTT-
--TTT--TTHHHHHHHHTT-
--TTT--TTHHHHHHHHT--
--TTTS-TTHHHHHHHHHH-
--TTT--TTHHHHHHHHTT-
--GGG--TTHHHHHHHHTT-
--GGGS-TTHHHHHHHHTT-
--TTTS-TTHHHHHHHHHT-
--TTT--SSHHHHHHHHHT-
--TTTS-TTHHHHHHHHHH-
--TTSS-TTHHHHHHHHHT-
--GGGS-TTHHHHHHHHH--
--GGG--TTHHHHHHHHTT-
--GGG--TTHHHHHHHHHT-
--TTT--TTHHHHHHHHHH-
--GGG--TTHHHHHHHHTT-
--TTS--TTHHHHHHHHHH-
--GGG--TTHHHHHHHHHH-
--GGG--TTHHHHHHHTTT-
--TTT--TTHHHHHHHHHH-
--TTTS-TTHHHHHHHHHH-
--GGG--TTHHHHHHHHHH-
--GGG--TTHHHHHHHHHH-
--TTTS-SSHHHHHHHHHH-
--TTT--TTHHHHHHHHHT-
--TTT--TTHHHHHHHHHH-
--TTT--TTHHHHHHHHHH-
--TTT--TTHHHHHHHHHH-
--GGG--TTHHHHHHHHHH-
--GGG--TTHHHHHHHHHH-
--GGG--TTHHHHHHHHHT-
--GGGS-TTHHHHHHHHTT-
--TTTS-TTHHHHHHHHHT-
--GGGS-TTHHHHHHHHHT-
--GGGS-TTHHHHHHHHHT-
--GGGS-TTHHHHHHHHHH-
--GGGS-TTHHHHHHHHH--
--GGGS-TTHHHHHHHHHH-
--GGGS-TTHHHHHHHHHH-
--GGGS-TTHHHHHHHHHH-
--GGGS-TTHHHHHHHHHT-
--TTTS-TTHHHHHHHHTT-
--GGGS-TTHHHHHHHHHH-
--TTSS-TTTTHHHHHHHH-
--GGGS-TTHHHHHHHHHH-
--GGGS-TTHHHHHHHHHH-
--STTS-TTHHHHHHHHHT-
--TTTS-TTHHHHHHHHHH-
--TTTS-TTHHHHHHHHHH-
--TTTS-TTHHHHHHHTTT-
--TTTS-TTHHHHHHHHTT-
--TTTS-TTHHHHHHHHHT-
--TTTS-TTHHHHHHHHHH-
--GGGS-TTHHHHHHHHTT-
--GGGS-TTHHHHHHHHHH-
--GGG--TTHHHHHHHHH--
--STTS-TTHHHHHHHHHT-
---TTS-TTHHHHHHHHHH-
---TTS-TTHHHHHHHHHH-
---TTS-TTHHHHHHHHHH-
---TTS-TTHHHHHHHHH--
---TTS-SSHHHHHHHHHH-
--STTS-TTHHHHHHHHHH-
--STTS-TTHHHHHHHHTT-
--STTS-TTHHHHHHHHHH-
--STT--TTHHHHHHHHTT-
---TTS-TTHHHHHHHHHH-
--STTS-TTHHHHHHHHTT-
--STT--TTHHHHHHHTTT-
--SSS--TTHHHHHHHHHH-
---SS--TTHHHHHHHHTT-
--STT--TTHHHHHHHHHH-
---TT--TTHHHHHHHHHH-
---TT--TTHHHHHHHHTT-
---TT--TTHHHHHHHHHH-
--SSS--SSHHHHHHHHHH-
--SSS--TTHHHHHHHHHH-
--STT--TTHHHHHHHHH--
--STT--TTHHHHHHHHTT-
---TT--TTHHHHHHHHT--
--SSS--TTHHHHHHHHTT-
---TT--TTHHHHHHHHHH-
--STT--TTHHHHHHHHHH-
---TT--TTHHHHHHHHHH-
--STT--TTHHHHHHHHTT-
---TT--TTHHHHHHHHT--
---TT--TTHHHHHHHHH--
---TT--TTHHHHHHHHS--
---SS--TTHHHHHHHHS--
---TT--TTHHHHHHHHS--
---TT--TTHHHHHHHTT--
---TT--TTHHHHHTTTS--
---TT--TTHHHHHHTTT--
---SS--TTHHHHHHTTT--
--STT--TTTTHHHHTTT--
---SS--TTHHHHHHHTT--
--SSS--TTHHHHHHTTT--
---TT--TTHHHHHHTTT--
--STT--TTHHHHHHHHH--
--STT--SSHHHHHHTTS--
--STT--SSHHHHHHHTT--
--SSS--TTHHHHHHHHH--
---SS--TTHHHHHHHHT--
--STT--TTHHHHHHHHH--
---TT--TTHHHHHHHHH--
---TT--SSTTHHHHHHH--
---SS--TTTTHHHHHHH--
---SS--SSHHHHHHHTT--
--SSS--TTHHHHHHHHT--
---SS--TTTTHHHHTTT--
---TT--TTTTHHHHHHH--
---TT--TTTTHHHHTTT--
---TT--SSTTHHHHHHH--
---TT--SSTTHHHHTTT--
---TT--TTTTHHHHTTT--
---SS--TTHHHHHHHHH--
---TT--TTHHHHHHHHH--
---TT--TTHHHHHHHHH--
--GGG--TTHHHHHHHTT--
--GGG--TTHHHHHHHTS--
--GGG--TTTTHHHHHHH--
-TTTT--TTHHHHHHHHH--
-TTTT--TTTHHHHHHHH--
--GGG--TTHHHHHHHHH--
-TTTS--TTHHHHHHHHH--
-HHHH--TTHHHHHHHTT--
-HHHH--TTTHHHHHHHT--
-HHHH--TTTHHHHHHH---
-HHHH--TTHHHHHHHT---
-HHHH--TTHHHHHHHT---
--GGG--TTHHHHHHT----
-TTTTS-TTHHHHHHTT---
-HHHH--TTHHHHHHT----
-HHHH--TTHHHHHHTT---
--TTT--SSHHHHHHTTS--
-HHHH--TTHHHHGGGSS--
--TTT--TTHHHHHHHSS--
-HHHH--TTHHHHHHTSS--
-HHHH--TTHHHHHHTTS--
--TTT--TTHHHHHHTSS--
-HHHH--TTTHHHHHHTS--
--TTT--TTTHHHHTTSS--
-GGGT--SSTHHHHHHSS--
-HHHH--TTHHHHHHTTS--
-HHHHS-TTHHHHHHTTS--
-HHHHS-TTHHHHHTTSS--
-GGGT--TTHHHHHHTSS--
-HHHH--TTHHHHHHTTS--
-GGGT--TTHHHHHTTSS--
-HHHH--TTHHHHHHTSS--
-GGGT--TTHHHHHHH-S--
-GGGT--TTHHHHTTS-TT-
-HHHH--TTHHHHHHH-TT-
-GGGT--TTHHHHHHH----
-GGGT--TTHHHHHHH----
-GGGT--TTHHHHHHH----
-GGGT--TTHHHHHHH----
-TTTT--TTHHHHHHT-S--
-HHHH--TTHHHHGGG-TT-
--TTT--TTHHHHHHHTTT-
-GGGT--SSHHHHHHTT---
-GGGT--TTHHHHHHHTS--
-GGGT--TTHHHHHHHTS--
-HHHH--TTHHHHHHTTTT-
-HHHH--TTHHHHHHTT---
-HHHH--TTHHHHHHTSS--
-GGGT--TTHHHHHHTS---
-HHHH--TTHHHHHHS----
-GGGT--TTHHHHHHH----
-HHHHS-TTHHHHHHH-TT-
-TTTS--TTHHHHHHHTTT-
-GGGS--TTHHHHHHHSTT-
-GGGS--TTHHHHHHSSS--
-TTTS--TTHHHHHHHTS--
-TTTT--TTHHHHHHTTS--
-TTTT--TTHHHHHHT-S--
-TTTTS-TTHHHHHHHSS--
-HHHH--TTHHHHHTTSS--
-HHHH--TTHHHHHHH-S--
-GGGS--TTHHHHHHHTS--
--TTT--TTHHHHHHHSS--
-HHHH--TTHHHHHHHSS--
-HHHH--TTHHHHHHHTT--
-HHHH--TTHHHHHHHS---
--GGG--TTHHHHHHH----
--GGG--TTHHHHHHH----
--GGG--TTTTHHHHT----
-HHHH--TTHHHHHHT----
-HHHH--TTHHHHHTT----
--GGG--TTHHHHHHH----
-HHHH--TTHHHHHHH----
--TTT--TTHHHHHHH----
--TTT--TTHHHHHHHS---
-GGGT--TTHHHHHHTS---
-HHHH--TTHHHHHHHSTT-
-TTTT--TTHHHHHHHTT--
--TTT--TTHHHHHHHGGG-
-TTTT--TTHHHHHHHHTT-
-TTTS--TTHHHHHHHTT--
-TTTT--TTHHHHHHGGGG-
--SS---TTHHHHHHHHTT-
--SS---TTHHHHHHHHTT-
-TTTT--TTHHHHHHHTT--
-TTS---TTHHHHHHHGGG-
-TTS---TTHHHHHHHTT--
-TTSS--TTHHHHHHTS---
-TTTS--TTHHHHHHTS---
--S----TTHHHHHHHHTT-
--TT---TTHHHHHHHHHT-
-TTT---TTHHHHHHHHTT-
-TTT---SSHHHHHHHHHH-
-GGG---TTHHHHHHHHHT-
-GGG---TTHHHHHHHHH--
-GGG---TTHHHHHHHHTT-
-TTTS--TTHHHHHHHHHH-
-TTT---TTHHHHHHHHH--
-TTT---TTHHHHHHHHHH-
-TTT---TTHHHHHHHTTT-
--SS---TTHHHHHHHHTT-
-TTT---TTHHHHHHHHTT-
-TTT---TTHHHHHHHHTT-
-TTT---TTHHHHHHHHTT-
-TTS---TTHHHHHHHHHH-
-TTTS--TTHHHHHHHHHH-
-GGGS--TTHHHHHHHHHH-
-TTTS--TTHHHHHHHHHH-
-GGGS--TTHHHHHHHTTT-
-TTTS--TTHHHHHHHHHH-
-TTSS--TTHHHHHHHHHH-
-TTTS--TTHHHHHHHHHH-
-TTTS--TTHHHHHHHHTT-
-TTTS--TTHHHHHHHHTT-
-TTTS--TTHHHHHHHHHH-
-TTTS--TTHHHHHHHHHH-
-TTTS--TTHHHHHHHHHH-
-TTTS--TTHHHHHHHHTT-
-TTTS--TTHHHHHHHTTT-
-TTTS--TTHHHHHHHTTT-
-TTTS--TTHHHHHHHHHH-
-TTTS--TTHHHHHHHTT--
-TTTS--TTHHHHHHHHH--
-TTTS--TTHHHHHHHTTT-
-TTTS--TTHHHHHHHHTT-
-TTTS--TTHHHHHHHHHH-
-TTTS--TTHHHHHHHHTT-
-TTTS--TTHHHHHHHTTT-
-TTTS--TTHHHHHHHHHH-
-TTTS--TTHHHHHHHHHH-
-GGGS--TTHHHHHHHHHH-
-TTT---TTHHHHHHHHHT-
-TTTS--TTHHHHHHHHHT-
--TT---TTHHHHHHHHHT-
-TTT---TTHHHHHHHHHT-
--SSS--TTHHHHHHHHHT-
-TTT---TTHHHHHHHHHH-
-TTT---TTHHHHHHHHTT-
-TTTS--TTHHHHHHHHHH-
--TTS--TTHHHHHHHHHH-
--TTS--TTHHHHHHHTTT-
--SSS--TTHHHHHHHHHH-
-TTTS--TTHHHHHHHHTT-
-TTTS--TTHHHHHHHHHH-
-TTTS--TTHHHHHHHHTT-
-TTTS--TTHHHHHHHTTT-
--TTS--TTHHHHHHHTT--
-GGGS--TTHHHHHHHHT--
-GGGS--TTHHHHHHHHHH-
-GGGS--TTHHHHHHHHHH-
-GGGS--TTHHHHHHHHHH-
--TTS--TTHHHHHHHHHH-
-TTSS--TTHHHHHHHHHH-
-GGG---TTHHHHHHHHTT-
-GGG---TTHHHHHHHHHH-
-TTTS--TTHHHHHHHHHH-
-TTTS--TTHHHHHHHHHH-
-GGGS--TTHHHHHHHHHH-
-GGG---TTHHHHHHHHHH-
-TTTS--TTHHHHHHHHHH-
-GGG---TTHHHHHHHHH--
-TTS---TTHHHHHHHHHH-
-TTT---TTHHHHHHHHTT-
-TTT---TTHHHHHHHHHH-
-TTT---TTHHHHHHHHTT-
-TTTS--TTHHHHHHHHHT-
-TTT---TTHHHHHHHHHH-
-TTTS--TTHHHHHHHHHH-
-GGG---TTHHHHHHHHHH-
-GGG---TTHHHHHHHHHH-
-GGGS--TTHHHHHHHHTT-
-TTTS--TTHHHHHHHHHH-
-TTTS--TTHHHHHHHHHH-
-TTTS--TTHHHHHHTTS--
-TTS---TTHHHHHHHHH--
--TTS--TTHHHHHHHHH--
--TTS--TTHHHHHHTTT--
--TTS--TTHHHHHHHTT--
-GGG---TTHHHHHHHHH--
-GGGS--TTHHHHHHTT---
-TTTS--TTHHHHHHHTT--
-GGGS--TTHHHHHHHHTT-
-GGGS--TTHHHHHHHHTT-
-TTTS--TTHHHHHHHHTT-
--SSS--TTHHHHHHHHTT-
-TTSS--TTHHHHHHHHTT-
-TTTS--TTHHHHHHHHHH-
-TTTS--TTHHHHHHHHHH-
-TTTS--TTHHHHHHHHHH-
-TTTS--TTHHHHHHHHH--
-TTSS--TTHHHHHHHHHT-
-GGGS--TTHHHHHHHHHT-
-TTTS--TTHHHHHHHHHH-
-TTTS--TTHHHHHHHHH--
-TTTS--TTHHHHHHHHHH-
--SSS--TTHHHHHHHHHH-
-TTTS--TTHHHHHHHHHH-
-TTTS--TTHHHHHHHHTT-
-GGGS--TTHHHHHHHHHH-
--SSS--TTHHHHHHHHHH-
--SSS--TTHHHHHHHHTT-
--SSS--TTHHHHHHHHHH-
--SSS--TTHHHHHHHHHT-
--SSS--TTHHHHHHHHHT-
--SSS--TTHHHHHHHTT--
--SSS--TTHHHHHHHTT--
--SSS--TTHHHHHHT-TT-
--SSS--TTHHHHHHHS---
--SSS--TTHHHHHGGG---
--SSS--TTHHHHHHTT---
--SSS--TTHHHHHTT-S--
--SSS--TTTTGGGTT----
--SSS--TTHHHHHTT----
--SSS--TTTTTTTTTSS--
--SSS--TTHHHHHTT----
--TT---TTHHHHHTTS---
--SS---TTHHHHHHTSS--
--TT---TTHHHHHHTSS--
--TT---TTHHHHHTT-S--
--TT---TTHHHHHTT-S--
--TT---TTHHHHHTT-S--
--TTS--TTHHHHGGG-S--
--SS---TTHHHHHTT-S--
--TT---TTHHHHGGG-S--
--TT---TTHHHHHTT----
--TT---TTHHHHTTT-S--
--TT---TTHHHHHTT-S--
--SS---TTHHHHHHH-S--
--SS---TTHHHHHHH-S--
--SS---TTHHHHHHH----
--SS---TTHHHHHTT-S--
--SS---TTHHHHHHH-TT-
--SS---TTHHHHHHH-TT-
-TTT---TTHHHHTTT-S--
-TTT---TTHHHHHHH-S--
-GGG---TTHHHHHHH-S--
-TTS---TTHHHHHHH-S--
--TT---TTHHHHHHHSS--
--TT---TTHHHHTTT-S--
--SS---TTHHHHHHH-S--
--TT---TTHHHHHHH----
--TT---TTHHHHHHHS---
--TT---TTHHHHHHHS---
--TT---TTHHHHTTTSS--
--SS---TTHHHHHTT----
--SS---TTHHHHHHH----
--SS---TTHHHHHHH-S--
--SS---TTHHHHHTT----
--SS---TTHHHHHHH----
---S---TTHHHHHHHSS--
--TT---TTHHHHTTT----
--TT---TTHHHHHHHS---
--TT---TTHHHHHHH-S--
--TT---TTHHHHHHHSS--
--TT---TTHHHHHHHS---
--TTS--TTHHHHTTT-S--
--SSS--TTHHHHHTT----
--TTS--TTHHHHHHH----
-GGGS--TTHHHHHHH----
-GGGS--SSHHHHHHH----
-GGGS--TT-HHHHHHSS--
--SSS--TTTHHHHHHTT--
--S----TTTHHHHHHTS--
-GGGS--TTHHHHHHHSS--
--TTS--TTHHHHTTTSS--
-TTSS--TTHHHHHHHSS--
-GGGS--TTHHHHHHHTS--
-TTSS--TTHHHHHHHSS--
-TTTS--TTHHHHHHHSS--
--SSS--TTHHHHHHHTT--
--SSS--TTHHHHHHH----
--SSS--TTHHHHHHHTT--
-GGGS--TTHHHHHTTSS--
--TT---TTHHHHHHH----
--SSS--TTHHHHHHH----
-GGGS--TTHHHHHHH----
--SSS--TTHHHHHTT----
--SSS--TTHHHHHHH----
--TTS--TTHHHHHHHTS--
--TTS--TTHHHHHTT----
--TTS--TTHHHHTTT----
--TTS--TTTTGGGTTT---
-TTTS--TTTTGGGSTT---
--TTS--TTGGGGGGGG---
-GGGS--TTTHHHHTTS---
-GGGS--TTTHHHHGGG---
-TTTS--TTGGGGTGGG---
-GGGS--TTGGGGTTTSS--
--TTS--TTTHHHHTTSS--
-GGGS--TTGGGTTTSSS--
--TTS--TTHHHHHTTSS--
--TTS--TTHHHHTS-SS--
-GGGS--TTHHHHS-SSS--
-GGGS--TTHHHHTTSS---
-GGGS--TTHHHHHT-S---
-TTSS--TTHHHHTTSS---
--TTS--TTHHHHTT-SS--
-GGGS--TTHHHHTTTTS--
-TTTS--TTHHHHTT-SS--
-GGGS--TTHHHHTT-SS--
-TTTS--SSHHHHTT--S--
-TTTS--TTHHHHTS-SS--
-GGGS--TTHHHHHT-SS--
-TTTS--TTHHHHTTTTS--
-TTTS--TTHHHHTTTTS--
-TTTS--TTTTGGG-TTS--
-TTTS--TTHHHHHTTTS--
-TTTS--TTHHHHH-TTS--
-TTTS--TTHHHHH-TTS--
-TTTS--TTHHHHHTTT---
-TTTS--TTTTGGG-TTS--
-TTTS--TTHHHHTTTTS--
-TTTS--TTHHHHHTTTS--
-TTTS--TTHHHHTTTTS--
-GGGS--TTTTGGGSTTS--
-TTTS--TTHHHHHHTTS--
-TTTS--TTHHHHTTTTS--
-TTTS--TTHHHHHTTTS--
-GGGS--TTTTHHHHSSS--
-GGG---TTHHHHHTSSS--
-TTTS--TTHHHHHTTTS--
-TTT---TTHHHHHTTT---
-TTTS--TTHHHHHTTT---
-TTTS--TTTTTTTS-S---
--TTS--TTHHHHHSTT---
--TT---TTHHHHHTSS---
-TTT---TTHHHHHTTT---
-TTT---TTHHHHTT-----
-GGG---TTTTHHHHTS---
-TTS---TTHHHHHSSS---
-GGG---TTHHHHHTTS---
-TTT---TTHHHHHTTS---
-TTT---TTHHHHHTTS---
-TTS---TTHHHHHTTS---
-TTT---TTHHHHHHSS---
-TTT---TTHHHHHSSS---
-TTT---TTHHHHHTTS---
-TTT---TTHHHHHHHS---
-TTT---TTHHHHTTSS---
-TTS---TTHHHHHHTS---
--SS---TTHHHHHHHS---
-TTT---TTHHHHHHHT---
-TTT---TTHHHHHHHT---
-GGG---TTHHHHHHHH---
--TT---TTHHHHHHTT---
-TTTS--TTHHHHHHHH---
-TTT---TTHHHHHHHH---
-TTTS--TTHHHHHHHH---
-TTTS--TTHHHHHHHH---
-TTT---TTHHHHHHHHS--
--SS---TTHHHHHHHH---
--TT---TTHHHHHHHH---
--TT---TTHHHHHHHHS--
-TTT---TTHHHHHHHH---
--S----TTHHHHHHHH---
--S----TTHHHHHHHH---
--S----TTHHHHHHTT---
--TT---TTHHHHHHTT---
-TTT---TTHHHHHHHS---
-TTT---TTHHHHHHHH---
--TT---TTHHHHHHHS---
--TT---TTHHHHHHHT---
--SS---TTHHHHHHHT---
--TT---TTHHHHHHHTS--
-GGG---TTHHHHHHHH---
-TTT---TTHHHHHHHHS--
-TTTS--TTHHHHHHHHS--
-TTT---TTHHHHHHTTS--
--TT---TTHHHHHHHHS--
--TT---TTHHHHHHTTS--
--TT---TTHHHHHHHHS--
-TTT---TTTTHHHHTT---
-TTT---TTTTHHHHHTS--
-TTT---TTHHHHHHTTS--
-TTT---TTHHHHHHHHS--
--TT---TTHHHHHHHHS--
-TTTS--TTHHHHHHHHS--
-TTTT--TTHHHHHHHHS--
--GGG--TTHHHHHHTT---
--GGG--TTHHHHHHHTS--
-TTTS--TTHHHHTTSSS--
-TTTT--TTHHHHHTSSS--
-TTTT--TTHHHHHHHSS--
-TTTT--TT-HHHHTTSS--
-TTTT--TTHHHHTTTSS--
-TTTT--TTHHHHHHTSS--
-TTTS--TTHHHHHHHTS--
-TTTSS-TTHHHHHTSSS--
-TTTT--TTHHHHTTSS---
--GGG--TTHHHHHHTS---
-TTTS--TTHHHHHHTS---
--GGG--TTHHHHHTTSS--
-TTTS--TTHHHHHTSS---
-HHHH--SSHHHHTT-SS--
-TTTS--TTHHHHHHTTS--
--GGG--TTHHHHHHTT---
-HHHHS-TTHHHHHTT-S--
-HHHHS-TTHHHHHTTSS--
--GGGS-TTHHHHHHTSS--
--TTT--TTHHHHHTTSS--
--GGG--TTTTTTGGG----
-HHHHS-TTHHHHHHSSS--
-HHHH--TTHHHHHHTSS--
-HHHH--TTHHHHHHTSS--
-TGGG--TTHHHHHHTSS--
-HHHH--TTHHHHHHTSS--
-TTTT--TTHHHHHT-SS--
--SSS--TTHHHHHTTS---
-TTT---TTHHHHHHT----
-HHHHS-TTHHHHHTTS---
--GGG--TTHHHHHTTS---
-TTTSS-TTHHHHHTT----
-HHHH--TTHHHHHT-SS--
-HHHH--TTHHHHHHTS---
--TTTS-TTHHHHHTT----
-HHHHS-TTHHHHHT-----
-GGGSS-TTHHHHHTS----
-HHHHS-TTHHHHHTTS---
-HHHH--TTHHHHHT-SS--
-HHHHS-TTHHHHHT-S---
--TTTS-TTHHHHHTT----
-GGGG--TTHHHHHTTS---
-TTTTS-TTHHHHHHHS---
-TTTT--TTHHHHHTTS---
-TTTTS-TTHHHHTTSS---
--TT---TT-HHHHTTS---
-TTTS--TTHHHHHHSS---
-TTTS--TTHHHHTS-S---
-TTTS--TTHHHHHHTS---
-TTTS--TTHHHHTTSS---
-TGGG--TTHHHHHHHS---
-HHHH--TTHHHHHTTS---
--GGG--TTHHHHHHTS---
-HHHHS-TTHHHHHTTS---
-HHHH--TTHHHHHTTS---
--TTTS-TTHHHHHHHH---
-HHHHS-TTHHHHHHHH---
-HHHHS-TTHHHHHHHH---
-GGGTS-TTHHHHHHHH---
-HHHHS-TTHHHHHHTT---
-HHHHS-TTHHHHHHHH---
-GGGTS-TTHHHHHHHT---
-GGGTS-TTHHHHHHHH---
-TTTSS-TTHHHHHHHH---
-HHHH--TTHHHHHHHH---
--TTS--TTHHHHHHTT---
-TTTT--TTHHHHHHHH---
--SSS--TTHHHHHHHT---
-TTTS--TTHHHHHHHH---
-TTTS--TTHHHHHHHH---
-TTTT--TTHHHHHHHTS--
-GGGS--SSHHHHHHHTS--
-GGGS--SSHHHHHHTT---
--GGG--SSHHHHHTTS---
--GGG--TTHHHHHHHTS--
-TGGG--TTHHHHHHHH---
-TTTT--TTHHHHHHHTS--
-TTTT--SSHHHHHHHTS--
-TTTT---SHHHHHHTT---
-TTTTS--SHHHHHHHHS--
-TTTT----HHHHHHHHS--
-HHHH----HHHHHHHHS--
-HHHH----HHHHHHHHS--
--GGG---SHHHHHHHHS--
--TTT----HHHHHHHH---
-HHHHS---HHHHHHHHS--
-HHHH----HHHHHHHHS--
--TTTS--SHHHHHHHH---
--GGG----HHHHHHHH---
-TTTT----HHHHHHHHS--
-HHHH----HHHHHTTTS--
-HHHH----HHHHHHHH---
--GGG----HHHHHHHH---
--GGGS---HHHHHHHH---
--TTTS--SHHHHHHHH---
-TTTSS---HHHHHHTT---
--GGGS--SHHHHHHHH---
--TTTS--SHHHHHGGG---
-TTTTS--SHHHHHHTS---
-HHHHS--SHHHHHHTT---
-HHHHS---HHHHHTTS---
-HHHHS--SHHHHHTTS---
-TTTTS--SHHHHHTTS---
-TTTS---SHHHHHTTT---
--STT---SHHHHHHHH---
--GGG---SHHHHHHHH---
-TTTT----HHHHHHHT---
--GGG----HHHHHHHHT--
-TTTT----HHHHHHHHT--
-TTTTS---HHHHHHHHH--
-TGGGS--SHHHHHHHHS--
-TTTT---SHHHHHHHH---
-TTTTS---HHHHHHHTT--
--GGGS--SHHHHHHHTT--
-TTTT----HHHHHHHHHT-
--GGGS--SHHHHHHHTT--
-TTTT----HHHHHHHT---
-HHHH----HHHHHHHTT--
-TTTT----HHHHHHHT---
-TTTT-SS-HHHHHHHTS--
--GGG--SSHHHHHHTTS--
--GGGS-S-HHHHHHHHT--
-GGGG--SSHHHHHHHTT--
--GGGS-S-HHHHHHHTT--
-GGGG--S-HHHHHHHTT--
-TTTT--S-HHHHHHHTT--
--GGG--S-HHHHHHTTS--
--GGG----HHHHHHHTT--
-TGGG--S-HHHHHHHHTT-
--GGG-SS-HHHHHHHHHT-
--GGG--S-HHHHHHHHH--
--GGG--S-HHHHHHHHHT-
-TTTSS---HHHHHHHHHH-
-TTTT--S-HHHHHHHHHH-
-TTTSSSS-HHHHHHHHHH-
-TTTSSSSSHHHHHHHHHH-
-TTTT-SSSHHHHHHHHHT-
-TTTSSSS-HHHHHHHHHH-
-TTTSSSTTHHHHHHHHHT-
-TTSSSSTTHHHHHHHHHH-
-TTS--SSSHHHHHHHHHH-
-TTSS-SSSHHHHHHHHT--
-GGGS-SSSHHHHHHHHHH-
-TTSS-SSSHHHHHHHHHH-
-TTTSS-TTHHHHHHHTT--
-TTTSSSTTHHHHHHHHHH-
-TTTS-STTHHHHHHHHTT-
-TTSSSSTTHHHHHHHHHT-
-TTSSSSTTHHHHHHHTT--
-TTSS-STTHHHHHHHHHH-
-TTSS-SSSHHHHHHHHTT-
-TTSS-STTHHHHHHHHHH-
-TTSS-STTHHHHHHHHH--
-TTTS-STTHHHHHHHHHH-
-TTTSS-TTHHHHHHHHHH-
-TTTSS-TTHHHHHHHHHH-
-TTTSSSTTHHHHHHHHHH-
-TTTSSSTTHHHHHHHHTT-
--TTSSSTTHHHHHHHHT--
-TTSS-STTHHHHHHHHH--
-TTSS-STTHHHHHHHHTT-
-TTSSSSTTHHHHHHHHHH-
-TTTS--TTHHHHHHHHHH-
--TTS-STTHHHHHHHHHH-
--TTS-STTHHHHHHHHHH-
--TTS-STTHHHHHHHHHH-
--SSS--TTHHHHHHHHHT-
--SSS-STTHHHHHHHHHH-
--TTS-STTHHHHHHHHHT-
--TTT-STTHHHHHHHHH--
--TTSSSTTHHHHHHHTT--
--TTS-STTHHHHHHHHHH-
--TTS-STTHHHHHHHHHH-
--SSS-STTHHHHHHHHHT-
--S-S-STTHHHHHHHHHH-
--SSS-STTHHHHHHHHHH-
--SSSSSTTHHHHHHHHHH-
---SSS-TTHHHHHHHHHH-
--TTS-SSSHHHHHHHHTT-
--TTSSSTTHHHHHHHHTT-
--TTSSSSSHHHHHHHHHH-
--TTS-STTHHHHHHHHT--
--TTS-STTHHHHHHHHH--
--TTS-STTHHHHHHHHH--
--TTS-STTHHHHHHHHTT-
--TTS--TTHHHHHHHHTT-
--TTS--TTHHHHHHHHHT-
--SSS--TTHHHHHHHHTT-
--TTS-STTHHHHHHHHTT-
--TTS--TTHHHHHTTTTT-
--TTS--TTHHHHHHHHHT-
--SSS--TTHHHHHHHTTT-
--TTS-SSSHHHHHHHHHH-
-GGGS-STTHHHHHHHHTT-
-TTSSSSTTHHHHHHHHTT-
-TTSS-STTHHHHHHHTTT-
-GGGS-STTHHHHHHHHHH-
-TTTT-STTHHHHHHHHTT-
-TTTSSSSSHHHHHHHHHH-
-TTTSSSSSHHHHHHHHHT-
-TTTS-SSSHHHHHHHHHH-
-TTTSS-TTHHHHHHHHHH-
-TTTS-STTHHHHHHHHHH-
-TTTT-STTHHHHHHHHHH-
-TTTSSSTTHHHHHHHHHH-
-TTTS--TTHHHHHHHHTT-
-TTTS-STTHHHHHHHHHT-
-TTTS-STTHHHHHHHHHH-
-TTTS--TTHHHHHHHHHH-
-TTTS--TTHHHHHHHHHH-
-TTSS--TTHHHHHHHHHH-
-GGGS-STTHHHHHHHHHH-
-GGGS-STTHHHHHHHHHT-
--TTS--TTHHHHHHHHHH-
-TTTS-STTHHHHHHHHHH-
-TTSS-SSSHHHHHHHHHH-
--SSS--TTHHHHHHHHH--
--TTS-SSSHHHHHHHHHH-
-TTS---TTHHHHHHHHHH-
--S-S-SSSHHHHHHHHHH-
--S-S-STTHHHHHHHHHH-
-TT-S-STTHHHHHHHHHH-
--TT-SSTTHHHHHHHHHT-
--TT-SSSSHHHHHHHHHH-
--TT-SSTTHHHHHHHHHH-
-TT--SSSSHHHHHHHHTT-
-TT--SSSSHHHHHHHTTT-
--S--SSSSHHHHHHHHHH-
-TT--SSSSHHHHHHHHHH-
-TT--SSSSHHHHHHHHHH-
--S--SSSSHHHHHHHHHH-
--S---SSSHHHHHHHHHH-
--SS--SS-HHHHHHHHTT-
-GGG---SSHHHHHHHHTT-
-TTS-SSSSHHHHHHHTTT-
-TTS-SSS-HHHHHHHHTT-
--S----S-HHHHHHHHTT-
--S----SSHHHHHHHTTT-
--S-S-SS-HHHHHHHHTT-
--S---SS-HHHHHHHHHH-
-TT---SS-HHHHHHHHTT-
--S----S-HHHHHHHHTT-
--S----S-HHHHHHHHHH-
-TT----SSHHHHHHHHHT-
-TT----S-HHHHHHHHTT-
--S----SSHHHHHHHHH--
--S----S-HHHHHHHHTT-
--S----S-HHHHHHHHHH-
-TT---SSSHHHHHHHHHH-
--S----SSHHHHHHHHHH-
-TT----SSHHHHHHHHHT-
-TT----S-HHHHHHHHHH-
-TT----SSHHHHHHHHTT-
-TT----SSHHHHHHHHHH-
-TT---SS-HHHHHHHHHH-
-TT-S-SS-HHHHHHHHHH-
-TT----S-HHHHHHHHHH-
-TT-S--S-HHHHHHHHHH-
-TT-S-SS-HHHHHHHHHH-
-TT---SS-HHHHHHHHTT-
-TTS---S-HHHHHHHHHH-
-TT----S-HHHHHHHHTT-
-GGG---S-HHHHHHHHHH-
-TT----SSHHHHHHHHHH-
-TT----SSHHHHHHHHHH-
-TT----S-HHHHHHHHHT-
--S----S-HHHHHHHHHH-
-TTS---S-HHHHHHHHHH-
--S---SS-HHHHHHHHHH-
--S----S-HHHHHHHTTT-
--S---SS-HHHHHHHHTT-
-TT----S-HHHHHHHHHH-
-TT----S-HHHHHHHHHH-
-GGG---S-HHHHHHHHHH-
-GGGS--S-HHHHHHHHHH-
-GGGS-SS-HHHHHHHTTT-
-GGGS--S-HHHHHHHHHH-
--TTS--S-HHHHHHHHHH-
-GGGG--S-HHHHHHHHHH-
-GGGG--S-HHHHHHHHHH-
-TTTT--S-HHHHHHHHHH-
-GGGG--S-HHHHHHHHHH-
-GGGS--S-HHHHHHHHHH-
-TTTT--S-HHHHHHHHHH-
-TTTT--S-HHHHHHHHHH-
-TTTT--SSHHHHHHHHTT-
-TTTS--S-HHHHHHHHTT-
-TTTS--S-HHHHHHHHHH-
-TTTS--SSHHHHHHHHHH-
-TTTS--S-HHHHHHHHHH-
-TTTT--SSHHHHHHHHTT-
-TTTS--SSHHHHHHHHHH-
-TTT---SSHHHHHHHHHH-
-TTTS-SSSHHHHHHHHHT-
-TTSS-SS-HHHHHHHHHH-
-TTSS-SS-HHHHHHHHHH-
-GGGS-SS-HHHHHHHHHH-
-TTSS-SSSHHHHHHHHHH-
-GGGS-SSSHHHHHHHHHH-
-GGGS-SSSHHHHHHHHTT-
-GGGS-SSSHHHHHHHHHH-
-GGGS-SSSHHHHHHHHTT-
-TTSS-SSSHHHHHHHHHH-
-TTSS-SS-HHHHHHHHH--
-TTSS-SSSHHHHHHHHH--
-GGGT--TTHHHHHHHHHT-
-GGGT--S-HHHHHHHTTT-
--TTT--SSHHHHHHHHTT-
-GGGT--SSHHHHHHHHHH-
-HHHH--SSHHHHHHHHHH-
-HHHH--SSHHHHHHHHTT-
-HHHH--SSHHHHHHHTT--
-HHHH-SSSHHHHHHHHHH-
-HHHH-SSSHHHHHHHHHH-
-GGGT-SSSHHHHHHHHHT-
-HHHH--SSHHHHHHHHHH-
-HHHH--S-HHHHHHHHHT-
-HHHH--SSHHHHHHHHHH-
-HHHH--SSHHHHHHHHHH-
-HHHH--S-HHHHHHHHHH-
-HHHH-SSSHHHHHHHHHT-
-HHHH--SSHHHHHHHHHT-
--TTT-SSSHHHHHHHHHT-
--TTT--SSHHHHHHHHTT-
--TTT--S-HHHHHHHHTT-
--TTT--S-HHHHHHHHTT-
--TTT--S-HHHHHHHHT--
--TTT-SS-HHHHHHHHTT-
--TTT--SSHHHHHHHHTT-
--TTT-SSSHHHHHHHHTT-
--TTT--SSHHHHHHHHTT-
--TTT--S-HHHHHHHHTT-
--TTT-SSSHHHHHHHHTT-
--TTT--SSHHHHHHHHTT-
--TTT-SSSHHHHHHHHTT-
--TTT-SSSHHHHHHHHTT-
--TTT--S-HHHHHHHT---
--TTT--SSHHHHHHHGGG-
--TTT--S-HHHHHHHHTT-
--TTT--S-HHHHHHHHTT-
--TTT-SS-HHHHHHHHTT-
--TTT-SS-HHHHHHHHTT-
--TTTSSS-HHHHHHHHTT-
--TTT-SS-HHHHHHHTS--
--TTT--S-HHHHHHHTS--
--TTT--S-HHHHHHHSS--
--TTT--SSHHHHHHHTT--
--TTT--S-HHHHHHHHTT-
--TTT--S-HHHHHHHHTT-
--TTT--TTHHHHHHHGGG-
--TTT--S-HHHHHHHGGG-
--TTT--S-HHHHHHHTT--
--TTT--SSHHHHHHHHTT-
--TTT--S-HHHHHHHGGG-
--TTT--S-HHHHHHHGGG-
--TTT--S-HHHHHHHHTT-
--TTT-SS-HHHHHHHGGG-
--TTS--SSHHHHHHHGGG-
--TTS-SSSHHHHHHHGGG-
--TTT-S-SHHHHHHHHTT-
--TTT-S-SHHHHHHHHTT-
--TTT-SSSHHHHHHHGGG-
--TTT--TTHHHHHHHGGG-
--TTT--SSHHHHHHHGGG-
--TTT--SSHHHHHHHGGG-
--TTT--S-HHHHHHHGGG-
--TTT--S-HHHHHHHT---
--TTT--S-HHHHHHH----
--TTT--S-HHHHHHHTT--
--TTT--SSHHHHHHHGGG-
--TTS--SSHHHHHHHGGG-
--TTT--SSHHHHHHHHTT-
--TTT--SSHHHHHHHGGG-
--TTT-SSSHHHHHHHHTT-
--TTT--SSHHHHHHHHHT-
--TTT--SSHHHHHHHHTT-
--TTT--SSHHHHHHHHHT-
--TTT--SSHHHHHHHHTT-
--TTT--SSHHHHHHHHHT-
--TTS--SSHHHHHHHHTT-
--SSS--SSHHHHHHHHHT-
--TTS-SS-HHHHHHHHHH-
--GGG--S-HHHHHHHHHT-
--TTS-SS-HHHHHHHHHH-
--GGG--S-HHHHHHHHH--
--TTT--S-HHHHHHHHHT-
--TTT--S-HHHHHHHHHT-
--TTTS-S-HHHHHHHHHH-
--TTT--S-HHHHHHHHHH-
--TTT--S-HHHHHHHHHH-
--TTT--S-HHHHHHHHTT-
--TTT--S-HHHHHHHHHH-
--TTT--S-HHHHHHHHHH-
--TTT--S-HHHHHHHHHH-
--TTT--S-HHHHHHHHHH-
--TTT--S-HHHHHHHHTT-
--TTT--S-HHHHHHHHTT-
--TTT--S-HHHHHHHHTT-
--TTT--S-HHHHHHHHHH-
--TTT--S-HHHHHHHHHH-
--TTT--S-HHHHHHHHHH-
--TTT--S-HHHHHHHHHT-
--SSS--SSHHHHHHHHHH-
--SSS--S-HHHHHHHHHH-
--TTT--S-HHHHHHHHHT-
--TTT--S-HHHHHHHHHH-
--TTT--S-HHHHHHHHHT-
--TTT--S-HHHHHHHHHT-
--TTT--S-HHHHHHHHHT-
--TTT--S-HHHHHHHHTT-
--TTT--S-HHHHHHHHHH-
--TTT-SS-HHHHHHHHHH-
--TTT--S-HHHHHHHHHH-
--SSS--S-HHHHHHHHTT-
--TTT--S-HHHHHHHHTT-
--TTT--S-HHHHHHHHTT-
--TTT--S-HHHHHHHHTT-
--TTT--S-HHHHHHHHH--
--TTT--S-HHHHHHHHHH-
--TTT-SS-HHHHHHHHHH-
--TTT--S-HHHHHHHHHH-
--TTT--S-HHHHHHHHHH-
--TTT-SS-HHHHHHHHTT-
--TTT-SS-HHHHHHHHHH-
--TTT-SS-HHHHHHHHHH-
--TTT-SS-HHHHHHHHHH-
--TTT--S-HHHHHHHHHH-
--TTT-SS-HHHHHHHHHH-
--TTT--S-HHHHHHHHHH-
--TTT--S-HHHHHHHHHH-
--TTT-SS-HHHHHHHHHH-
--TTT--S-HHHHHHHHHT-
--TTT--S-HHHHHHHHHH-
--TTT-SS-HHHHHHHHHH-
--TTT--S-HHHHHHHHHH-
--TTT--S-HHHHHHHHHT-
--TTT--S-HHHHHHHHHH-
--TTT-SS-HHHHHHHHHH-
--TTT-SS-HHHHHHHHHH-
--TTT-SS-HHHHHHHHHH-
--TTT--S-HHHHHHHHHT-
--TTT--S-HHHHHHHHHH-
--TTT-SS-HHHHHHHHHH-
--TTT-SS-HHHHHHHHHH-
--TTT-SS-HHHHHHHHHH-
--TTT--S-HHHHHHHHHT-
--SSS--S-HHHHHHHHHT-
--TTT-SS-HHHHHHHHHH-
--TTT--S-HHHHHHHHTT-
--TTT-SS-HHHHHHHHHH-
--TTT-SS-HHHHHHHHHH-
--TTT-SS-HHHHHHHHHT-
--TTT--S-HHHHHHHHHH-
--TTT-SS-HHHHHHHHHT-
--TTT-SS-HHHHHHHHHH-
--TTT-SS-HHHHHHHHHH-
--TTT-SS-HHHHHHHHHH-
--TTT-SS-HHHHHHHHHH-
--TTT-SS-HHHHHHHHTT-
--TTT-SS-HHHHHHHHHT-
--TTT-SS-HHHHHHHHHH-
--TTT-SS-HHHHHHHHHH-
--TTT-SS-HHHHHHHHHH-
--TTT-SS-HHHHHHHHHH-
--TTT-SS-HHHHHHHHTT-
--TTT-SS-HHHHHHHHHH-
--TTT-SS-HHHHHHHHHT-
--TTT-SS-HHHHHHHHHH-
--TTT-SS-HHHHHHHHHH-
--TTT--SSHHHHHHHHHH-
--TTT--S-HHHHHHHHHH-
--TTT-SS-HHHHHHHHHH-
--TTT--S-HHHHHHHHHH-
--SSS-SS-HHHHHHHHHH-
--TTT-SS-HHHHHHHHHH-
--TTS-SS-HHHHHHHHTT-
-HHHH-SS-HHHHHHHHTT-
--TTT-SS-HHHHHHHHHH-
--TTT-SS-HHHHHHHHHH-
--TTT-SS-HHHHHHHHHH-
--TTT--S-HHHHHHHHHH-
--TTT--SSHHHHHHHHHT-
--SSS--S-HHHHHHHHHH-
--TTT--S-HHHHHHHHTT-
--SSS-SS-HHHHHHHHTT-
--TTT-SS-HHHHHHHHTT-
--TTT-SS-HHHHHHHHHH-
--TTT-SS-HHHHHHHHTT-
--TTT-SS-HHHHHHHHTT-
--TTT-SS-HHHHHHHHTT-
--TTT-SS-HHHHHHHHTT-
--TTT-SS-HHHHHHHHTT-
--TTT-SS-HHHHHHHHTT-
--TTT-SS-HHHHHHHHTT-
--TTT-SS-HHHHHHHHTT-
--TTT-SS-HHHHHHHHHT-
--SSS-SS-HHHHHHHHTT-
--TTT-SS-HHHHHHHHHH-
--TTT-SS-HHHHHHHHTT-
--TTT-SS-HHHHHHHHHH-
--TTT-SS-HHHHHHHHS--
--TTT-SS-HHHHHHHHTT-
--TTT-SS-HHHHHHHTT--
--TTT-SS-HHHHHHHHHT-
--TTT-SSSHHHHHHHHHT-
--TTT-SS-HHHHHHHHHH-
--TTT-SS-HHHHHHHHH--
--TTT--S-HHHHHHHHHT-
--TTT-SS-HHHHHHHHHT-
--TTT-SS-HHHHHHHTT--
--TTT-SS-HHHHHHHHHT-
--TTT-SS-HHHHHHHHTT-
--TTT-SS-HHHHHHTTT--
--TTT--S-HHHHHHHHH--
--TTT-SS-HHHHHHHHS--
--TTT--S-HHHHHHHTT--
--TTT-SS-HHHHHHHHH--
--TTT-SS-HHHHHHHHH--
--TTS-SS-HHHHHHHHH--
--TTT--S-HHHHHHHHH--
--TTT--SSHHHHHHHHH--
--TTT-SS-HHHHHHHHH--
--TTT--S-HHHHHHHTT--
--SSS--S-HHHHHHHHH--
--TTT-SS-HHHHHHHHH--
--TTT-SS-HHHHHHHTT--
--TTT--S-HHHHHHHHT--
--TTT--S-HHHHHHHHH--
--TTT--S-HHHHHHHHT--
--TTT-SS-HHHHHHHTT--
--TTT-SS-HHHHHHHHT--
--TTT-SS-HHHHHHHTT--
--TTT-SS-HHHHHHHTT--
--TTT-SS-HHHHHHHTT--
--SSS-SS-HHHHHHHHH--
--SSS-SS-HHHHHHHHH--
--SSS-SS-HHHHHHHTT--
--TTT-SS-HHHHHHHHH--
--TTT-SS-HHHHHHHHH--
--TTT-SS-HHHHHHHHT--
--TTT-SS-HHHHHHHHH--
--TTT-SS-HHHHHHHHH--
--TTT--S-HHHHHHHHH--
--TTT--S-HHHHHHHTT--
--TTT-SS-HHHHHHHHS--
--TTT--S-HHHHHHHTT--
--TTT--S-HHHHHHHHH--
--TTT--S-HHHHHHHHT--
--TTT--S-HHHHHHHHH--
--TTT--S-HHHHHHHHT--
--TTT-SS-HHHHHHHHH--
--TTT--S-HHHHHHHHT--
--SSS-SS-HHHHHHHHHT-
--TTT--S-HHHHHHHHHT-
--TTT-SS-HHHHHHHHTT-
--TTT--S-HHHHHHHHHT-
--TTT-SS-HHHHHHHHHT-
--SSS--S-HHHHHHHHTT-
--TTT--S-HHHHHHHHHH-
--TTT--S-HHHHHHHHTT-
--TTT-SS-HHHHHHHHTT-
--TTT--S-HHHHHHHHHH-
--TTT-SS-HHHHHHHHTT-
--TTT--S-HHHHHHHHHH-
--TTT--S-HHHHHHHHHH-
--TTT--SSHHHHHHHTTT-
--TTT--S-HHHHHHHHHH-
--SSS-SS-HHHHHHHHTT-
--TTT--S-HHHHHHHHTT-
--TTT--S-HHHHHHHTTT-
--SSS-SS-HHHHHHHHHT-
--TTT-SS-HHHHHHHHTT-
--TTT--S-HHHHHHHHHH-
--TTT-SS-HHHHHHHHHT-
--TTT--S-HHHHHHHHHT-
--TTT--S-HHHHHHHHHT-
--TTT--S-HHHHHHHHHT-
--TTT--S-HHHHHHHTT--
--TTT--S-HHHHHHHTT--
--TTT--S-HHHHHHHHH--
--TTT--S-HHHHHHHHS--
--TTT--S-HHHHHHHHH--
--TTT--S-HHHHHHHHH--
--TTT--S-HHHHHHHHH--
--TTT--S-HHHHHHHHT--
--TTT--S-HHHHHHHHH--
--TTT--S-HHHHHHHHH--
--TTT--S-HHHHHHTTS--
--SSS--S-HHHHHHHHT--
--SS---S-HHHHHHHTT--
--TTT--SSHHHHHHHHH--
--SSS--S-HHHHHHHTT--
--TT---S-HHHHHHHHH--
--TTS--S-HHHHHHHHS--
--SSS--S-HHHHHHHTT--
--TTS--S-HHHHHHHHH--
--SS---S-HHHHHHHHH--
--SS---S-HHHHHHHHH--
--SS--SS-HHHHHHHHH--
--TT---S-HHHHHHHTT--
--SS---S-HHHHHHHTT--
--SSS--SSHHHHHHHHT--
--TTT--S-HHHHHHHHH--
--SSS--S-HHHHHHHHH--
--SS---S-HHHHHHHHH--
--TTT--S-HHHHHHHHH--
--TTT--S-HHHHHHHHH--
--SS---S-HHHHHHHHTT-
--TT---S-HHHHHHHHHT-
--SS--SS-HHHHHHHHH--
--SS--SS-HHHHHHHHHT-
--SS--SS-HHHHHHHHH--
--SS---S-HHHHHHHHHH-
--TTS--S-HHHHHHHHH--
--SS--SS-HHHHHHHHTT-
--SS--SS-HHHHHHHHTT-
--SS---S-HHHHHHHHHH-
--SS---S-HHHHHHHHHH-
--SS--SS-HHHHHHHHHH-
--SSS--S-HHHHHHHHHH-
--SSS--S-HHHHHHHTTT-
--SS---S-HHHHHHHHHH-
--SSS--SSHHHHHHHHHH-
--SS--SS-HHHHHHHHHH-
--SS---S-HHHHHHHTTT-
--SS---S-HHHHHHHHHH-
--SS---S-HHHHHHHHHT-
--SS---S-HHHHHHHHHH-
--SS---S-HHHHHHHHHT-
--SS---S-HHHHHHHHTT-
--SSS--S-HHHHHHHHHH-
--SSS--S-HHHHHHHTT--
--SSS--S-HHHHHHHHHH-
--SSS--SSHHHHHHHHHT-
--SSS--SSHHHHHHHHTT-
--TT---S-HHHHHHHHHH-
--SS---S-THHHHHHHHH-
--TTT--S--HHHHHHHTT-
--SSS--S--HHHHHHHHH-
--TTS--S--HHHHHHHHH-
--TTT--S--HHHHHHHTT-
--TTT--S--HHHHHHHHH-
--TTT--S--HHHHHHHHH-
--TTT--SS-HHHHHHHHH-
--TTT--S--HHHHHHHHT-
--TTT--S--HHHHHHHHH-
--TTT--S--HHHHHHHHH-
--TTT--S--HHHHHHHHT-
--TTT--S--HHHHHHHHH-
--TT---SS-HHHHHHHHH-
-HHHH--SS-HHHHHHHHH-
-GGGS-SS--HHHHHHHHT-
-GGGT--SS-HHHHHHHHH-
-TTTS--S--HHHHHHHHH-
-TTTS--S--HHHHHHHHT-
-TTTS--S--HHHHHHHHH-
-TTTS--S--HHHHHHHHH-
-TTTT--S--HHHHHHHHH-
-TTTS--S--HHHHHHHTT-
-TTTS--S--HHHHHHHHH-
-TTTS--S--HHHHHHHTT-
-TTTS--SS-HHHHHHHTT-
-TTTS--SS-HHHHHHHHH-
-TTTS--S--HHHHHHHHH-
-TTTS--S--HHHHHHHTT-
-TTTS--S--HHHHHHHHT-
-TTTS--S--HHHHHHHHH-
-TTTS--S--HHHHHHHHT-
-TTTS--S--HHHHHHHHH-
-TTTS--S--HHHHHHHHT-
--SSS--S--HHHHHHHHH-
-TTTS--S--HHHHHHHHH-
-TTTS--S--HHHHHHHH--
-TTTS--S--HHHHHHHHT-
-TTTT--S--HHHHHHHHT-
-TTTS--S--HHHHHHHHH-
-TTTS-SS--HHHHHHHHH-
-TTTS--S--HHHHHHHTT-
-TTTS--S--HHHHHHHH--
-TTTS--S--HHHHHHHHH-
-TTTS--S--HHHHHHHHH-
-TTTS--S--HHHHHHHHH-
-TTTS--S--HHHHHHHTT-
-TTTS--S--HHHHHHHT--
-TTTS--S--HHHHHHHHH-
-TTTS--S--HHHHHHHHH-
-TTTS--S--HHHHHHHTT-
-TTTS--S--HHHHHHHHH-
-TTTS--SS-HHHHHHHHT-
-TTTS--S--HHHHHHHHH-
-TTTS--SS-HHHHHHHHT-
-TTTS--SS-HHHHHHHTT-
-TTTS--S--HHHHHHTT--
-TTTS--SS-HHHHHHHHH-
-TTTS--SS-HHHHHHHHH-
-TTTS--SS-HHHHHHHH--
-TTTS--SS-HHHHHHHH--
-TTTS--S--HHHHHHHHH-
-TTTS--S--HHHHHHHHH-
-TTTS-SS--HHHHHHHTT-
-TTTS--S--HHHHHHHTT-
-TTTS--SS-HHHHHHHHH-
-TTTS--S--HHHHHHHHH-
-TTTS--S--HHHHHHTT--
-TTTT--S--HHHHHHHHH-
-TTTS--S--HHHHHHHHH-
-TTTS--S--HHHHHHHHH-
-TTTS--S--HHHHHHHHH-
-TTTT--S--HHHHHHHH--
-TTTT--SS-HHHHHHHHH-
-TTTT--SS-HHHHHHHHH-
-TTTS--S--HHHHHHHHH-
-TTTS--S--HHHHHHHHH-
-TTTS--S--HHHHHHHHT-
-TTTS--SS-HHHHHHHHT-
-TTTS--SS-HHHHHHHHH-
-TTTS--S--HHHHHHHHH-
-TTTS--S--HHHHHHHHH-
-TTTS--S--HHHHHHTT--
-TTTS--S--HHHHHHHHT-
-TTTS-SS--HHHHHHHH--
-TTTS--S--HHHHHHHTT-
-TTTS--S--HHHHHHHH--
-TTTS--S--HHHHHHTT--
-TTTS--S--HHHHHHHHT-
-TTTS--S--HHHHHHHTT-
-TTTS--S--HHHHHHHHH-
-TTTS-SS--HHHHHHHT--
-TTTS--S--HHHHHHTT--
-TTTS--S--HHHHHHHTT-
-TTTS--S--HHHHHHHTT-
-TTTS--SS-HHHHHHHHH-
-TTTS--SS-HHHHHHHH--
-TTTS--S--HHHHHHHTT-
-TTTS--SS-HHHHHHTT--
-TTTS--SS-HHHHHHTS--
-TTTS--SS-HHHHHHTT--
-TTTS--SS-HHHHHHTT--
-TTTS--S--THHHHHTT--
-TTTS--S--THHHHHHT--
-TTTS--SS-HHHHHHHT--
-TTTS--S--THHHHHHS--
-TTTS--SS-HHHHHHHS--
-TTTS--S--THHHHHHS--
-TTTS--SS-HHHHHHTT--
-TTTS--SS-HHHHHHHH--
-TTTS--S--HHHHHHHH--
-TTTS--SS-HHHHHHTT--
-TTTS--SS-HHHHHHTTT-
-TTTS--SS-HHHHHHHH--
-TTTS--S--HHHHHHHHT-
-TTTS--SS-HHHHHHTT--
-TTTS--SS-HHHHHHTT--
-TTTS--S--HHHHHHHHH-
-TTTS--S--HHHHHHHH--
-TTTS--S--THHHHHTT--
-TTTS--SS-THHHHHHHH-
-TTTS--SS-THHHHHHHT-
-TTTS--SS-HHHHHHHT--
-TTTS--SS-HHHHHHHH--
-TTTS--S--HHHHHHHTT-
-TTTS--SS-HHHHHHHHH-
-TTTS--S--HHHHHHHHH-
-TTTS--SS-HHHHHHHHH-
-TTTS--S--HHHHHHHHH-
-TTTS--S--HHHHHHHHH-
-TTTS--SS-HHHHHHHTT-
-TTTS--S--HHHHHHHTT-
-TTTS--S--HHHHHHHTT-
-TTTS--S--HHHHHHHHH-
-TTTS--S--HHHHHHHHH-
-TTTS--SS-HHHHHHHH--
-TTTT--S--HHHHHHHHT-
-TTTS--S--HHHHHHHH--
-TTTS--S--HHHHHHHHT-
-TTTS--S--HHHHHHHH--
-TTTS--SS-HHHHHHHHT-
-TTTS--S--HHHHHHHHT-
-TTTS--SS-HHHHHHHHT-
-TTTS--S--HHHHHHHTT-
-TTTS--S--HHHHHHHTT-
-TTTS--S--HHHHHHHT--
-TTTS--S--HHHHHHTT--
-TTTS--S--HHHHHHTT--
-TTTS--SS-HHHHTTSS--
-TTTS--SS-HHHHHHTT--
-TTTS--S--HHHHHHHT--
-TTTT--SS-THHHHHHT--
-TTTS--S--THHHHHTT--
-TTTS--S--HHHHHHHT--
-TTTS--SS-HHHHHHHT--
-TTTS--S---HHHHHHT--
-TTTS--SS--HHHHHHT--
-TTTS--SS--HHHHHHT--
-TTTS--S---HHHHHHS--
-TTTS--S---TTHHHHS--
-TTTS--S---HHHHTT---
-TTTS--SS--TTHHHH---
-TTTS--SS--HHHHTT---
-TTTS--SS--HHHHTT---
-TTTS--SS--HHHHHT---
-TTTS-SSS--HHHHTT---
-TTTS--S---HHHHHS---
-TTTS--S---HHHHHT---
-TTTS--S---TTHHHHS--
-TTTS--S---TTGGGGS--
-TTTS--S---TTGGGGS--
-TTTS--S---TTHHHHS--
-TTTS--S---TTHHHHS--
-TTTS--S---HHHHTT---
-TTTS--S---HHHHHTS--
-TTTS--S---HHHHHH---
-GGGS--SS--TTHHHHS--
-TTTS--SS--HHHHHHS--
-TTTS--SS--TTTTTT---
-TTTS--S---TTHHHHS--
-TTTS--SS--HHHHHHS--
-TTTS--SS--HHHHHH---
-TTTS--S---HHHHHHS--
-TTTS--S---TTHHHHS--
-TTTS--S---TTHHHH---
-TTTS--S---HHHHHH---
-TTTS--S---TTTTTS---
-TTTS--SS--HHHHHT---
-TTTS--SS--HHHHHH---
-TTTS--S---HHHHHHS--
-TTTS--S---HHHHHHS--
-TTTS--SS--HHHHHSS--
-TTTS--SS--TTGGGTS--
-TTTS--S---TTHHHHS--
-TTTS--S---TTHHHHS--
-TTTS--SS--HHHHHHS--
-TTTS--S---HHHHHHS--
-TTTS--S---HHHHHS---
-TTTS--S---HHHHTT---
-TTTS--S---HHHHHT---
-TTTS--S---HHHHHT---
-TTTS--SS--HHHHHS---
-TTTS--SS--HHHHHT---
-TTTS--S---HHHHHH---
-TTTS--S---HHHHTT---
-TTTS--S---HHHHHHS--
-TTTS--S---HHHHHHS--
-TTTS--S---TTGGGSS--
-TTTS--SS--HHHHHTS--
-TTTS--S---HHHHTTS--
-TTTS--S---HHHHTTS--
-TTTS--S---HHHHHTS--
-TTTS--S---HHHHHSS--
-TTTS--SS--HHHHHH---
-TTTS--S---HHHHTTS--
-TTTS--SS--HHHHTSS--
-TTTS--S---HHHHHSS--
-TTTS--S---HHHHTT---
-TTTS--S---HHHHHHS--
-TTTS--SS--HHHHHHS--
-TTTS--S---HHHHHHS--
-TTTS--S---HHHHTTS--
-TTTS--S---HHHHTT---
-TTTS--SS--HHHHHH---
-TTTS--S---HHHHHH---
--SSS-SS---HHHHTT---
-TTTS--S---TTHHHHS--
-TTTS-SS---TTGGGTS--
-TTTS--S---HHHHHH---
-TTTT--S---HHHHTT---
-TTTS--S---HHHHHSS--
-TTTS--S---HHHHTTS--
-TTTS--SS--TTTTTSS--
-TTTS--S---HHHHHH---
-TTTS--S---HHHHTTS--
-TTTS--S---TTHHHHS--
-TTTS--S---HHHHHT---
-TTT---S---HHHHHHS--
-TTTS--S---HHHHHH---
-TTTS--SS--TTHHHHS--
-TTTS--S---HHHHTS---
-TTTS--S---TTHHHH---
-TTTS--S---HHHHHSS--
-TTTS--S---HHHHHTS--
-TTTS--S---HHHHHSS--
-TTTS--S---HHHHHHS--
-TTTS--S---HHHHTTS--
-TTTS--S---TTTTTSS--
-TTTS--S---HHHHHTS--
-TTTS--S---HHHHHTS--
-TTTS--S---HHHHTTS--
-TTTS--S---HHHHTTS--
-TTTS--S---HHHHHTS--
-TTTS--S---HHHHHTS--
-TTTS--SS--HHHHHS---
-TTTS--S---HHHHTT---
-TTTS--S---HHHHTS---
-TTTS--SS--TTGGGS---
-TTTS--SS--HHHHHT---
-TTTS--SS--HHHHTT---
-TTTS--TT--TTTTTS---
-TTTS--SS--HHHHHH---
-TTTS--SS--HHHHHH---
-TTTS--S---TTHHHH---
-TTTT--S---HHHHTT---
-TTTS-SSS--HHHHHH---
-TTTS--SS--TTHHHH---
-TTTS--SS--HHHHHH---
-TTTS--SS--TTHHHH---
-TTTS--SS--HHHHHH---
-TTTS--SS--HHHHTT---
-TTTS--TT--HHHHTTS--
-TTTS--SS--TTGGGTS--
-TTTS--SS--HHHHHHS--
-TTTS--SS--TTGGGT---
-TTTS--SS--HHHHTT---
-TTTS--SS--HHHHHHS--
-TTTS--SS--HHHHHHS--
-TTTS--TT--TTGGGTS--
-TTTS--SS--HHHHHH---
-TTTS--SS--HHHHTTS--
-TTTS--TT--HHHHHH---
-TTTS--SS--TTHHHHS--
-TTTS--SS--TTHHHH---
-TTTS--SS--TTHHHH---
-TTTS--SS--HHHHHHS--
-TTTS--SS--HHHHHHS--
-TTTS--SS--HHHHHTS--
-TTTS--S---HHHHHTS--
-TTTS--SS--TGGGTSS--
-TTTS--SS--TTHHHHS--
-TTTS--SS--HHHHHHS--
-TTTS--S---HHHHHHS--
-TTTS--SS--HHHHHHS--
-TTTS--SS--HHHHTT---
-TTTS--S---HHHHTT---
-TTTS--SS--HHHHTT---
-TTTS--SS--HHHHTTS--
-TTTS--SS--HHHHTTS--
-TTTS--SS--HHHHHHS--
-TTTS--SS--HHHHHH---
-TTTS--SS--HHHHHHS--
-TTTS--SS--HHHHHHS--
-TTTS--SS--HHHHHHS--
-TTTS--SS--TTHHHHS--
-TTTS--SS--TTHHHHS--
-TTTS--SS--HHHHHTS--
-TTTS--SS--HHHHHHS--
-TTTS--S---HHHHTTS--
-TTTS--S---HHHHHTS--
-TTTS--SS--HHHHHSS--
-TTTS--S---TTHHHHS--
-TTTS--SS--HHHHHSS--
-TTTS--SS--HHHHTTS--
-TTTS--SS--HHHHHTS--
-TTTS--SS--HHHHHTS--
-TTTS--S---HHHHHTTT-
-TTSS--S---TTHHHHTT-
-TTTS--S---HHHHHHTT-
-TTTS--SS--HHHHHTS--
-TTTS--S---HHHHHTTT-
-TTTS--S---HHHHHHS--
-TTT---SS--HHHHHHS--
-TTTS--SS--HHHHHHS--
-TTTS--SS--HHHHHHS--
-TTTS--SS--HHHHHHS--
-TTTS--S---TTHHHHS--
-TTTS--SS--HHHHHH---
-TTTS--S---TTHHHHS--
-TTTS--S---TTHHHHS--
-TTTS--S---HHHHHHTT-
-TTTS--TT--TTHHHHS--
-TTTS--SS--HHHHHHS--
-TTTS--TT--HHHHHHS--
-TTTT--TT--HHHHHHS--
-TTTS--SS--HHHHHHS--
-TTTS--SS--HHHHHHS--
-TTTS--SS--HHHHHH---
-TTTS--SS--TTHHHHS--
-TTTS--SS--TTHHHH---
-TTTS--S---TTHHHH---
-TTTS--SS--TTGGGT---
-TTTS--S---TTHHHH---
-TTTS--SS--HHHHTT---
-TTTS--SS--TTHHHH---
-TTTS--SS--TTHHHHS--
-TTTT--SS--TTGGGTS--
-TTTS--SS--TTGGGTS--
-TTTS--SS--TTGGGT---
-TTTS--SS--HHHHTT---
-TTTS--SS--HHHHHS---
-TTTS--SS--HHHHHH---
-TTTS--SS--HHHHHH---
-TTTS--SS--HHHHTT---
-TTTT--SS--TTHHHH---
-TTTT--SS--TTHHHH---
-TTTT--SS--TTGGGT---
-TTTT--SS-THHHHTT---
-TTTS--SS--HHHHTT---
-TTTS--SS--HHHHHH---
-TTTS--SS--HHHHTT---
-TTTS--SS--HHHHHH---
-TTTS--SS--HHHHHH---
-TTTS--TT--HHHHTT---
-TTTS--S---HHHHTT---
-TTTS--S---HHHHTT---
-TTTS--SS--HHHHTT---
-TTTS--S---HHHHHH---
-TTTT--SS--HHHHHH---
-TTTS--SS--HHHHTT---
-TTTS--S---TTHHHH---
-TTTT--S---HHHHHTT--
-TTTS--S---HHHHHTS--
-TTTS--S---HHHHTTS--
-TTTS--S---HHHHHH---
-TTTS--S---HHHHTT---
-TTTS--S-TTHHHHTTS--
-TTTS--S-TTHHHHTT---
-TTTS--SSTTHHHHHHS--
-TTTS--S-TTTTHHHHT--
-TTTS--S-TTHHHHTTS--
-TTTS--S---HHHHTTS--
-TTTS--S-TTHHHHHTT--
-TTTS-SS-TTHHHHHTT--
-TTTS--S-TTHHHHHTT--
-TTTS--S-TTHHHHHHHT-
-TTTS--SSTTHHHHHTT--
-TTTS--SS--HHHHHHT--
-TTTS--SSTTHHHHHHTT-
-TTTS--S-TTHHHHHGGG-
-TTTS--SSTTHHHHHHTT-
-TTTS--S-TTHHHHHHTT-
-TTTS-SS-TTHHHHHHH--
-TTT---S-TTHHHHHHH--
-TTTS-SS-SSHHHHHHHT-
-TTTS-SS-TTHHHHHHHH-
-TTTS--S-TTHHHHHHHH-
-TTTS--S-TTHHHHHHHT-
-TTTS--S-TTHHHHHHHH-
-TTTS--SSTTHHHHHHHT-
-TTTS--S-TTHHHHHHHH-
-TTTS--SSTTHHHHHHHH-
-TTTS--SSTTHHHHHHHH-
-TTTS--TTTTHHHHHHHH-
-TTTS--TTTTHHHHHHHT-
-TTTS--TTTTHHHHHHHH-
-TTTS--TTTTHHHHHHHH-
-TTTS--TTTTHHHHHHHH-
-TTTS--TTTTHHHHHHHT-
-TTTS--TTTTHHHHHHTT-
-TTTS--TTTTHHHHHHHH-
-TTTS--TTTTHHHHHHHH-
-TTTS--TTSSHHHHHHT--
-TTTS--TTTTHHHHHHTT-
-TTTS--SSTTHHHHHHHT-
-TTTS--S-TTHHHHHHHH-
-TTTS--SSTTHHHHHHHT-
-TTTS--TTTTHHHHHHHT-
-TTTS--SSTTHHHHHHH--
-TTTS--SSTTHHHHHHTT-
-TTTS--S-TTHHHHHHHT-
-TTTS--S-TTHHHHHHHH-
-TTTS--S-TTHHHHHHHH-
-TTTS--SSS-HHHHHHHH-
-TTTS--SSSTHHHHHHTT-
-TTTS--SSSSHHHHHHHT-
-TTTS--SSTTHHHHHHTT-
-TTTS--SSTTHHHHHHTT-
-TTTS--SSTTHHHHHHH--
-TTTS--SSTTHHHHHHTT-
-TTTS-SSSTTHHHHHHH--
-TTTS-SSSTTHHHHHHHH-
-TTT--SSSTTHHHHHHHT-
-TTTS-SSSS-HHHHHHHT-
-TTTS-SSSSSHHHHHHS--
-TTTS-SSSSSHHHHHHTT-
-TTTS-SSSS-HHHHHHHT-
-TTTS-SSSS-HHHHHHHH-
-TTTS-SSSS-HHHHHHHH-
-TTTS-SSSS-HHHHHHHH-
-TTTS-SSS--HHHHHHTT-
-TTTS-SSSTTHHHHHHHT-
-TTTS-SSS--HHHHHHHH-
-TTTT-SSSTTHHHHHHTT-
-TTTS-SSSS--HHHHHHH-
--TTSSSSS--HHHHHHHH-
-TTTT-STT--HHHHHHTT-
-TTTSSSSS--HHHHHHHT-
-TTTSSSSS--HHHHHHTT-
--TTSSSTTTTHHHHHTTT-
--TTSSSSS--HHHHHHHH-
--TTSSSTTTTHHHHHHHH-
--GGG-STTSSHHHHHHHH-
--TTSSSTTTTHHHHHHHH-
--TTSSSTT--HHHHHHTT-
-GGGSSSTTTTHHHHHHHH-
-GGGSSSTTTTHHHHHTTT-
--TTSSSSS--HHHHHHHH-
--GGGSSSS--HHHHHHH--
--TTTSSSSTTHHHHHHTT-
-HHHHSSTTTTHHHHHHH--
--GGGSSSSTTHHHHHHHT-
-GGGSSSTTTTHHHHHHHT-
--GGG-STTTTHHHHHHTT-
--GGG-SSSTTHHHHHHHT-
-TTTS-SS-TTHHHHHHTT-
-TTS--SSS--HHHHHHH--
-GGGS-SSS--HHHHHHTT-
-TTT--SSSTTHHHHHHTT-
-TTTS-SS---HHHHHHTT-
-TTT--SSS--HHHHHHTT-
-TTT--SS---HHHHHHTT-
-TTT--SSS--HHHHHHHT-
-TTT--SS---HHHHHHH--
-TTT--SS---HHHHHHHH-
-TTT--SS---HHHHHHH--
-TTT--SSS--HHHHHHHH-
-TTT--SS---HHHHHHTT-
-TTT--SS---HHHHHHHH-
-TTT--SSS--HHHHHHTT-
-TTT--SS---HHHHHHHT-
-TTT--SS---HHHHHHHH-
-TTT--SS---HHHHHHHT-
-TTT--SSS--HHHHHHTT-
-TTT--SSS--TTHHHHTT-
-TTT--SSS--HHHHHHHT-
-TTT--SSS--HHHHHHHH-
-TTT--SSS--HHHHHHHT-
-TTT--SSS--HHHHHHHT-
-TTT---SS--HHHHHHHH-
-TTT---SS--HHHHHHHT-
-TTT--SSS--HHHHHHHT-
-TTT--SSS--HHHHHHHH-
-TTT---SS--HHHHHHHH-
-TTT---SS--HHHHHHHH-
-TTT---SS--HHHHHHHH-
-TTT---SS--HHHHHHHH-
-TTT---S---HHHHHHHH-
-TTTS-SS---HHHHHHHH-
-TTTS-SS---HHHHHHHT-
-TTT--SSSTTHHHHHHTT-
-TTT---SSTTHHHHHHHH-
-TTT--STTTTHHHHHHHH-
-TTT--SSSTTHHHHHHHT-
-TTT--SSSTTHHHHHHHH-
-TTT--SSSTTHHHHHHHT-
-TTTS--SSTTHHHHHHTT-
-TTT--SSSTTHHHHHHHH-
-TTT--SSSTTHHHHHHHT-
-TTT--SSS--HHHHHTTT-
-TTTS--S-TTHHHHHTS--
-TTTT--S-TTHHHHHHS--
-TTTS--S---HHHHHTT--
-TTTT--S-TTHHHHHHT--
-HHHH---S--HHHHHTTT-
-GGGS--SS-SHHHHHHHH-
-TTTS--SSTTHHHHHTTT-
-GGGT--SSTTHHHHHHTT-
-GGGT--SS--HHHHHHHH-
-GGGG--SS--HHHHHHHT-
-TTTS--SSTTHHHHHHHT-
--TTT--S---HHHHHHHH-
-GGG---S--SHHHHHHHT-
-GGGG--S---HHHHHHHH-
-TTTT--SSTTHHHHHHTT-
--GGG--SSTTHHHHHHH--
-TTTT--SSTTHHHHHHTT-
-TTTS--SS--HHHHHHH--
-TTTS-SSSTTHHHHHHHH-
-TTT--SSSTTTTHHHHT--
-TTT--SSSS-HHHHHTTT-
--TT--SSSS-HHHHHHHT-
--SS--SSSS-HHHHHHTT-
--SS--SSSSSHHHHHHH--
-TTTS-SSSSSHHHHHHHH-
--SSS-SSSS-HHHHHHHH-
-TTTS-SSS--HHHHHHHH-
--SSS-STTS-HHHHHHHH-
--SS--SSSS-HHHHHHHH-
--SS--SSSS-HHHHHHHH-
-TTTS-SSSS-HHHHHHHH-
-TTT--SSSS-HHHHHHTT-
-TTTS-STTS-HHHHHHHH-
-TTTS-STTS-HHHHHHHH-
-TTTSSSSSS-HHHHHHHH-
-TTTTSSSSS-HHHHHHH--
-TTTS-SSSS-HHHHHHHT-
-TTTS-SSSS-HHHHHHH--
--SSS-SSSS-HHHHHHHH-
--SSS-SSSS-TTHHHHHT-
-TTTS-SSSS-HHHHHHHH-
--SSS-STTS-HHHHHHHH-
--SSS-SSSSSHHHHHHHH-
--SSS--TTSSHHHHHHHT-
--SSS-STTTSHHHHHHHH-
--SSS--TTTSHHHHHHHH-
--SSS--TTTSHHHHHHHH-
--SSS--TTTSHHHHHHTT-
--SSS--TTTSHHHHHHHH-
--SSS--TTTSHHHHHHHH-
--SSS--TTTSHHHHHHHH-
--SSS--TTTSHHHHHHTT-
--SSS-STTTSHHHHHHHH-
--SSS-STTTSHHHHHHTT-
-TTTT--TTTSHHHHHHTT-
--SSS--TTTSHHHHHHTT-
--SSS-STTTSHHHHHHHH-
--SSS--TTTSHHHHHHHT-
-TTTT--TTTSHHHHHHH--
--SSS--TTTSHHHHHHTT-
--SSS--TTTSHHHHHHT--
-TTTT--TTTSHHHHHHHT-
-TTTT--TTTSHHHHHHTT-
-TTTT--TTTSHHHHHHTT-
-TTTS--TTTSHHHHHHTT-
--SSS--TTTSHHHHHHH--
-TTTS--TTTSHHHHHHTT-
--TTT--TTTSHHHHHHTT-
-TTTT--TTTSHHHHHHHH-
--TTT--TTTSHHHHHHTT-
--TTT--TTTSTTHHHHTT-
--TTT--TTTSHHHHHHTT-
--TTT--TTTSHHHHHHHT-
--SSS--TTTSHHHHHHTT-
--TTT--TTTSHHHHHHH--
-TTTT--TTSSSHHHHHHT-
--TTT-STTSSHHHHHHHT-
--SSS--TTTSHHHHHHHT-
-TTTT--TTSSHHHHHHTT-
-TTTT--TTS-HHHHHHHH-
-TTTT--SSSSHHHHHHTT-
-TTTT--SSSSHHHHHHHT-
-TTTT--TTSSHHHHHHHH-
-TTTT--TTTSHHHHHTTT-
-TTTT--SSSSHHHHHHHH-
-TTTT--TTSSHHHHHHHH-
-HHHH--TTSSHHHHHHHH-
-TTTT--SSSSHHHHHHHH-
-TTTT--SSSSHHHHHTTT-
-TTTT--SSSSHHHHHHHH-
-TTTT-SSSSSHHHHHHTT-
-TTTT--TTSSHHHHHHTT-
-TTTT--SSSSHHHHHHH--
-TTTT--SSSSHHHHTTTT-
-TTTT--SSSSHHHHHHTT-
-TTTT--SSS-HHHHHHTT-
-TTTT--SSS-HHHHHHTT-
-TTTTT-SSS-HHHHHHTT-
-TTTT--SSSSHHHHTTTT-
-TTTT--SSSSHHHHTTTT-
-TTTT--SSS-HHHHHTTT-
-TTTT--TTTSHHHHHTT--
-TTTT--SSSSHHHHTTTT-
-TTTT--TTTSHHHHTTTT-
-TTTT--SSSSHHHHTTTT-
-TTTT--SSSSHHHHTTTT-
-HHHH--SSSSHHHHTTTT-
-TTTT--SSSSHHHHTTTT-
-TTTTT-SSSSHHHHHTTT-
-TTTTT-SSSSHHHHTTTT-
-TTTT--SSSSHHHHTTTT-
-TTTT--SSSSHHHHTTTT-
-TTTTT-TTSSHHHHTTTT-
-TTTTTTSSSSHHHHTTTT-
-TTTTS-TTTSHHHHTTTT-
-HHHHTSTTSSTTHHHHTT-
-TTTTS-TTTSHHHHTTTT-
-IIIIITTTTSHHHHTTTT-
-IIIIITTTTSTTGGGTTT-
-IIIIITTTTSHHHHTTTT-
-IIIIITTTTSHHHHTTTT-
-IIIIITTTTSHHHHGGGG-
-IIIIITTTT-HHHHH----
-IIIIITTTTSHHHHHHTT-
-IIIIITTTTTHHHHHTTT-
-IIIIITTTTTTTGGGSS--
-IIIIITTTTSHHHHTTTT-
-IIIIITTTTSHHHHHTTT-
-IIIIITTTTSHHHHTTTT-
-IIIIITTTTSHHHHHTTT-
-IIIIITTTTSHHHHHHTT-
-IIIIITTTTSTTGGGSS--
-IIIIITTTSSTTTGGGS--
-IIIIITTTTSTTTTTTS--
-TTTTTTTTSSTTTTTTTT-
-HHHHS-TTSSTTTTTTTT-
-HHHHS-TTSSTTTTTTTT-
-HHHHS-TTSSTTTTT-TT-
-TTTTTTTTTSTT-TTTTT-
-HHHHS-TTSSTTTTTTTT-
-HHHHSSTTSSTTTTTTTT-
-HHHH--TTSSTTTTTTTT-
--TTTS-TTTSGGGTTTTT-
-HHHH--TTTS-TTTTTS--
-HHHHS-TTSS-TTTTTS--
-HHHH--TTT--TTTTTS--
-HHHHS-TTTTTTTTTTS--
-HHHHS-TTTS-TTTTTTT-
-HHHHS-TTT--TTTTTS--
--TTTS-TTT--TTTTTS--
-GGGTS-TTT--SSTTTTT-
-HHHH--TTT--TTTTTTT-
-HHHHS-TTS--TTTTTTT-
--TTT--TTT--TTTTTTT-
-GGGT--TTT--TTTTTTT-
--TTT--TTT--SSTTTTT-
--TTTT-TTT--TTTTTTT-
--TTT--TTT--SSTTTTT-
--TTTS-TTTS-SSTTTTT-
--TTTS-TTT--TTTTTTT-
--TTTS-TTTS-TTTTTTT-
--GGGS-TTTS-TTTTTTT-
--GGGS-TTSS-TTTTGGG-
--GGG--TTSS-TTTTGGG-
--TTT--TTTS-TTTTGGG-
--TTT--TTSS-TTTTTTT-
--TTT--TTTS-TTTTGGG-
--TTT--TTTS-TTTTGGG-
--TTT--TTTS-SSTTGGG-
--GGG--TTTS-TTTTTTT-
--TTT--TTTSGGGTTTTT-
--TTT--TTTSGGGTTGGG-
--TTT--TTTSSTTTTGGG-
--TTT--TTTS-TTTTGGG-
--GGG--TTTS-TTTTGGG-
--GGG--TTTS-TTTTTTT-
--TTT--TTSS-TTTTTTT-
--TTT--TTSS-TTTTTTT-
--TTTS-TTSS-TTTTTTT-
--TTTS-TTT--SSTTTS--
--TTSS-TTTS-TTTSSTT-
--GGGT-TTTS-TT-TTTT-
--GGGT-TTSS-SSTTTTT-
--GGGS-TTSS-TTTTTTT-
--GGGS-TTSS-TTTTTTT-
--GGG--TTSS-TTTTTTT-
--GGGS-TTSS-TTTTTTT-
--TTTS-TTTS-TTTTTS--
--TTTS-TTTS-TTTTTTT-
--TTT--TTSS-S-TTTTT-
--TTT--TTSS-SSTTTS--
--GGG--TTTS-SSTTTTT-
--TTTS-TTS--TTTTTS--
--GGGG-TTTS-TTTTT---
--TTTS-TTTS-TTTTSS--
--TTTS-TTTTTTTTTSS--
--GGGS-TTSS-TTTTSS--
--TTTS-TTSS-TTTTTS--
--GGGS-TTTS-TTTTSS--
--TTT--TTSS-SSTTTT--
--GGG--TTSS-TTTSTT--
--TTS--TTTSSTTTTTS--
--TTT--TTTSSSSTTTS--
--GGG--TTSSSS-SSTT--
--GGG--TTSSSS-TTTS--
--TTT--TTTSSS-TTTS--
--GGG--TTSSSSSTTTS--
--GGG--TTTSSS-TTTS--
--GGG--TTSSSSSTTS---
--GGG--TTTSSSSTTTS--
--GGG--TTTSSSSTTTS--
--GGG--TTTSSTTTTSS--
--TTT--TTSSSSSTTTS--
--STT--TTSSSSSTTTS--
--GGG--TTSSSS-TTSS--
--TTS--TTSS-SSTTT---
--TTT--TTTSSSSTTTS--
--TTT--TTSSSSSTTTS--
--TTS--TTTSSSSTTTS--
--GGG--TTSSSSSTTSS--
--TTS--TTTSSS-TTSS--
--TTS--TTTSSSSTTSS--
--TTT--TTTSSSSTTT---
--TTT--TTTSSSSTTTS--
--TTT--TTTSSSSTTS---
-GGGT--TTTSSSSTT----
--TTT--TTTSSSSTT----
--GGG--TTTSTTTTTS---
--TTT--TTTSTTTGGG---
--TTT--TTTSTTTTT----
-GGGT--TTTSTTTTT----
-TTTT--TTSSTTTTT----
--GGG--TTTSTTTTT----
-GGGG--TTTSTTTTTS---
-TTTT--TTSSTTTTTS---
--GGG--TTSSTTTTTT---
-HHHH--TTTSTTTTTT---
-TTTT--TTSSTTTTTT---
-TTTS--TTTSTTTTTT---
-HHHH--TTSSTTTTTT---
-HHHH--TTTSTTTTTT---
-TTTT--TTTSTTTTTT---
-GGGG--TTTSTTTTTS---
-TTTT--TTSSTTTTTT---
-HHHH--TTTSTTTTTS---
-HHHH--TTSSTTTTTT---
-HHHH--TTTSTTTTTS---
-GGGG--TTSSTTTGGGS--
-HHHH--TTTSTTTTTT---
--TTT--TTTSTTTTTSS--
-TTTT--TTTSTTTTTTS--
-GGGS--TTTSTTTTTT---
-HHHH--TTTSTTTTTTS--
-TTTT--TTTSHHHHTS---
-HHHH--TTTSTTTTTS---
-GGGT--TTTSTTTTTTS--
--GGG--TTTSTTTTTTS--
-HHHH--TTTSTT-SSSS--
-GGGG--TTSSTT-TTSS--
-HHHH--TTSSSS-TTTS--
-GGGT--TTSSSS-TTTS--
-GGGT--TTTSSS-TTSS--
-GGGT-STTTSTT-TTSS--
-HHHH-STTTSSS-TTS---
--TTT--TTSSSS-TTT---
--TTT--TTTSTT-TTT---
-GGGT--TTTSSS-TTT---
--TTT-STTTSSS-TTTS--
--TTT-STTSSSS-TTTS--
-HHHH--TTTSSS-TTTS--
-HHHH--TTSSSS-TTTS--
-HHHH--TTSSSS-TTTS--
-HHHH-STTTSSS-TTTS--
-HHHH-STTSSSS-GGGS--
-HHHH-STTTSSS-TTSS--
-HHHH--TTSSSS-TTSS--
--TTT-STTSSSS-TTTS--
-HHHH--TTTSTT-TTTS--
-HHHH--TTSSSS-TTTS--
-HHHH--TTSSSS-TTSS--
-GGGT--SSSSSS-SSSS--
-GGGT-STTTSSS-STTS--
-HHHH--TTTSSS-GGGS--
-HHHH--TTTSSS-TTTS--
-HHHH-STTSSSS-TTSS--
-HHHH--TTTSSS-GGGS--
-HHHH--TTSSSS-GGGS--
-HHHH--TTSSSS-GGGS--
-HHHH--TTTSSS-GGGS--
-HHHH--SSSSSS-STT---
-HHHH--TTSSSS-GGG---
-HHHH--TTSSSS-TTT---
-HHHH--TTSSSS-TTTS--
-HHHH-STTSSSS-TTTS--
-HHHH--TTSSSS-TTTT--
-HHHH--TTTSSS-TTTT--
-HHHH-STTTSSTTTTTT--
-GGGT--TTTSGGGHHHH--
-HHHH-STTTSGGGGGGG--
-GGGT--TTTSTT--GGG--
-HHHH--TTTSSS-GGGS--
-HHHH-STTTTTT-TTTT--
-HHHH--TTTTTTSGGGG--
-GGGT--TTTSSS-TTTT--
--TTT--TTTSTT-GGGS--
-HHHH-STTTSSTTGGGG--
--TTT--TTTSGGGGGGS--
--TTT--TTTSTTSGGGS--
--TTT--TTTSTT-GGG---
--TTT--TTT-TT-TTTS--
--TTT--TTTSTT-GGGS--
--TTT-STTTSTT-GGGS--
-GGGT-STTTSTTSGGGG--
-GGGT-STTTSTT-GGGS--
-HHHH--TTTSTT-GGGS--
-HHHH--TTTSSTTGGG---
-HHHH--TTTSGGGGGG---
-GGGT-STTTSGGGGGG---
-GGGT-STTTSGGGGGG---
-GGGT-STTTTGGGTTT---
-HHHH--TTTSTTTGGG---
-GGGT--TTTSTTTGGGS--
-GGGT--TTTSGGGGGGS--
-HHHH--TTTSTTTGGGS--
-GGGT--TTTSTTTTTSS--
-GGGT--TTTSTTTGGGS--
-TTTT--TTTSTTTTTSS--
-TTTS--TTTSTTTSTTS--
-TGGG--TTTSTTGGGSS--
-GGGT--TTTSTT-GGGS--
-GGGT--TTTSTTTGGGS--
-GGGT--TTTSSS-TTSS--
-HHHH--TTTSSS-GGGS--
-GGGT--TTTSTT-TTTS--
--TTT--TTTSSS-GGGS--
-GGGT-STTSSSS-TTTS--
-GGGT-STTTSSS-TTTS--
-GGGT-STTTSSS-TTTS--
-GGGT--TTTSSS-GGGS--
-GGGT--TTSSSS-TTTS--
-GGGT--TTSSSS-TTTS--
-HHHH-STTSSSS-TTTS--
-HHHH--TTTSSS-TTTS--
-GGGT--TTTSSS-TTTS--
--TTT--TTTSSS-TTTS--
-HHHH-STTTSSS-TTTS--
-HHHH-SSSSSSS-TTTS--
-GGGT-STTSSSS-TTTS--
-HHHH--TTTSSS-TTTS--
-HHHH--TTTSSS-TTTS--
-HHHH--TTTSSS-TTTS--
-GGGT-STTSSSS-TTTS--
-HHHH-STTTSSS-TTTS--
-HHHH-STTTSSS-TTTS--
--TTT-STTSSSS-TTTS--
-HHHH-STTTSSS-TTTS--
-HHHH--TTTSSS-TTTS--
-GGGT--TTTSSS-TTTS--
-HHHH-STTTSSS-TTTS--
-HHHH--TTTSSS-TTTS--
-HHHH--TTTSSS-TTT---
-HHHH--TTTSSS-TTT---
-HHHH-STTTSSS-TTT---
-HHHH--SSSSSS-TTT---
-GGGT-STTTSSS-TTT---
-HHHH-SSSSSSS-TTT---
-HHHH--TTSSSS-TTTS--
-HHHH-STTSSSS-TTT---
-HHHH-SSSSSSS-TTT---
-HHHH--TTTSSS-TTT---
--TTT--TTTSSS-TTT---
-HHHH--TTTSSS-TTT---
-HHHH--TTTSSS-TTT---
-HHHH--TTTSSS-TTT---
-GGGT--TTTSSS-TTT---
-HHHH-STTTSSS-TTT---
-GGGT--TTTSSS-TTTS--
-HHHH--TTSSSS-TTTS--
-HHHH--SSSSSS-TTTS--
-GGGT-STTTSSS-TTTS--
-HHHH--TTSSSS-TTTS--
-HHHH--TTTSSS-TTTS--
-HHHH--TTTSSS-TTTS--
-HHHH--TTTSSS-TTTS--
-HHHH--TTTSSS-TTT---
-HHHH--TTTSSS-TTT---
-HHHH--TTTSSS-TTTS--
-HHHH--TTTSSS-TTTS--
-HHHH--TTTSSS-TTT---
-HHHH--TTTSSS-TTTS--
-HHHH--TTTSSS-TTTS--
-HHHH-STTTSSS-TTT---
-HHHH-STTTSSS-TTS---
-GGGT-STTTSSS-TTTS--
-GGGT-STTTSSS-TTTS--
-GGGT-STTTSSS-SSS---
-GGGT--TTSSSS-TTSS--
-GGGT-STTTSSS--SS---
-GGGT-STTSSSS-GGG---
-GGGT-STTTSSS-GGG---
-HHHH--TTTSSS-GGG---
-HHHH--TTTSSS-TTT---
-GGGT--TTTSSS-STT---
-GGGT-STTTSSS-GGG---
-HHHH-STTTSSS-GGGS--
-HHHH-STTTSSSGGGG---
-HHHH-STTTSSS-GGGS--
-GGGT-STTTSSS-GGG---
-HHHH-STTTSSS-GGGS--
-HHHH-STTTSSS-GGG---
-HHHH-STTTSSS-TTS---
-HHHH-STTTSSS-TTT---
-HHHH-STTSSSS-TTTS--
-GGGT-STTTSSS-TTT---
-GGGT--TTTSSS-TTT---
-GGGT-STTTSSS-TTT---
-GGGT--TTTSSS-TTS---
-GGGT--TTTSSS-GGG---
-GGGS--TTSSSS-GGG---
-GGGT--TTTSSS-TTT---
-GGGT--TTSSSS-GGG---
-HHHH--TTTSSS-TTTS--
-HHHH--TTSSSS-TTT---
-HHHH--TTTSSS-TTT---
-HHHH--TTTSSS-TTS---
-HHHH--TTSSSS-GGG---
-TTTS--TTTSSS-TTT---
-HHHH--TTSSSS-TTS---
-HHHH-STTTSSS-GGG---
-TTTT--TTTSSS-GGG---
-HHHH--TTTSSS-GGG---
-HHHH--TTSSSS-GGG---
-HHHH-STTTSSS-GGG---
-TTTS--TTTSSS-TTT---
-HHHH-STTTSSS-TTTS--
-GGGT--TTTSSS-TTT---
-GGGT-STTTSSS-TTT---
--TTT-STTTSSS-TTT---
-GGGT--TTSSSS-GGG---
-TTTT--TTTSSS-TTT---
-HHHH-STTTSSS-TTS---
-HHHH--TTTSSS-TTT---
-GGGT--TTTSSS-TTT---
-HHHH-STTTSSS-GGG---
--SSS--TTTSSS-TTT---
-GGGT--TTSSSS-GGG---
--TTT--TTSSSS-GGG---
-TTTS--TTSSSS-GGG---
-HHHH--TTTSSS-SSS---
-HHHH--TTSSSS-GGG---
--GGG--TTTSSS-GGG---
-GGGT--TTTSSS-TTS---
-HHHH--TTTSSS-TTT---
-TTTS--TTTSSS-TTS---
-GGGT--TTTSSS-TTS---
--GGG--TTTSSS-TTS---
--TTT--TTTSSS-GGG---
-HHHH--TTTSSS-GGG---
-HHHH--TTSSSS-TTT---
--GGG--TTTSSS-TTS---
-HHHH--TTSSSS-TTS---
-GGGT--TTSSSS-TTS---
-HHHH--TTTSSS-STT---
-HHHH-STTTSSS-SSS---
-HHHH-STTTSSS-SS----
--TTT-STTTSSS-SS----
--TTT-STTSSSS-SS----
-HHHH-STTTSSS-SS----
-HHHH-STTSSSS-SS----
-HHHH--TTTSTT--SS---
-HHHH--TTTSSS-TT----
-GGGT--TTSSSS--S----
--TTT-STTSSTT-SS----
-HHHH--TTTSSS-SS----
--TTT-STTSSS--SS----
--TTT--TT-SSS-SS----
-HHHH--TT-SS--SS----
-HHHH--TT-SS--SS----
-HHHH--TT-SS--SS----
-HHHH--SS-SS--SS----
-HHHH--SS-SS--SS----
-GGGT-SSS-SS--SS----
-GGGT-SSSSSS--SS----
-HHHH--SS-SSS-SS----
-HHHH-SSSSSS--SS----
-GGGT-SSS--S--SS----
-GGGT-STTSSSS-SS----
-HHHH-SSSSSSS-SS----
-GGGT-SSSSSTT-SS----
-GGGT-SSSSSTT-SSS---
-TTTT-SSSSSSS-TTS---
-GGGT-SSSSSTT-SSS---
-HHHH-SSS-STT-SSS---
-HHHH--SS-SSS-SS----
-HHHH-SSSSSSS-SSS---
-GGGT-SSSSSTT-SS----
-GGGT--SSSSSS-SS----
-HHHH-SSS-SSS-SS----
-HHHH-SSS-STT-SS----
-GGGT-SSSSSTT-SS----
-HHHH-SSSSSTT-SS----
-HHHH--SSSSTT-SS----
-GGGT-SSSSSTT-SS----
-HHHH--SS-STT-SSS---
-HHHH-SSSSSTT-SSS---
-HHHHSSSS--TT-SS----
-HHHH-STTSSSS-SS----
-GGGT-SSSSSSS-SS----
-HHHH--SSSSSSTTSS---
--TTT--SSSSSS-SSS---
-GGGT--TTSSSS-SSS---
-HHHH-SSSSSTT-SS----
-GGGT--SS-SSS-TTS---
-HHHH-SSSSSSS-TTS---
-HHHH-SSSSSSS-TTT---
-HHHH-SSSSSSS-TTS---
-HHHH--SSSSSS-TTS---
-GGGT-SSSSSSS-TT----
--GGG-SSSSSSS-SSS---
-GGGT-SSSSSSS-TTS---
-GGGT-SSSSSSS-TTS---
-GGGT-SSSSSSS-SSS---
-GGGT--TTTSSS-TTTS--
-HHHH--TTSSSS-TTS---
-GGGT--SSSSSS-TTS---
-GGGT--TTTSSS-GGG---
-HHHH--TTTSSS-TTS---
-HHHH--TTTSSS-TTS---
-HHHH-STTTSSS-TTS---
-GGGT--TTTSSS-TTS---
-GGGT--TTTSSS-TTS---
-GGGT-STTTSSS-TTS---
-GGGT--TTTSSS-SSS---
-HHHH-STTTSSS-TTT---
-GGGT-STTTSSS-TTS---
-GGGT-STTSSSS-SSS---
-GGGT--TTTTSS-SSS---
-HHHH-STTTSSS-SSS---
-GGGT-STTSSSS-TTT---
-GGGT-STTSSSS-TTS---
-HHHH--TTTSSS-SS----
-GGGT--TTTSTT-SSS---
-TTTT-STTSSTTTSSS---
-HHHH-STTTSTT-SSS---
--TTT-STTTSSS-TTS---
--TTT--TTTSSS-TTS---
-GGGT-STTTSSS-TTS---
-GGGT-STTTSSS-TTS---
-HHHH--TTTSSS-TTS---
-GGGT-STTTSSS-SSS---
-GGGT-STTTSSS-TTS---
-GGGT-STTSSSS-TTT---
-GGGT--TTSSSS-TTT---
-GGGT--TTTSSS-TTS---
-GGGT--TTSSSS-TT----
--TTT--TTTSSS-SS----
-GGGT-STTTSSS-SS----
-HHHH--TTTSSS-TTS---
-HHHH--TTTSSS-TT----
-GGGT-STTTSSS-TTT---
-GGGT-STTTSSS-TTS---
-GGGT--TTTSSS-TTT---
-GGGT--TTTSSS-TTS---
-GGGT-STTTSSS-TTS---
-HHHH--TTTSSS-TTT---
-TGGG--TTTSSS-SSS---
--GGG--TTTSSS-TTS---
--TTT--TTSSSS-SSS---
--TTT--TTTSSS-TTS---
-HHHH--TTTSSS-TTS---
--TTT-STTTSSS-TTT---
--TTT-STTTSSS-GGG---
--TTT--TTTSSS-TTT---
-GGGT--TTTSSS-TTS---
-GGGT--TTTSSS-TTS---
-GGGT--TTTSSS-TTS---
-TTTS--TTTSSS-TTS---
-GGGT--TTTSSS-TTS---
-HHHH--TTTSSS-TTS---
-GGGT--TTTSSS-GGG---
-HHHH--TTTSSS-GGG---
-HHHH--TTTSSS-TTS---
-HHHH--TTTSSS-TT----
-HHHH--TTTSSS-TT----
-HHHH-STTTSSS-TT----
-HHHH-SSSSSSS-TTS---
--TTT-STTTSSS-TTS---
-HHHH-STTTSSS-TT----
-HHHH--TTTSSS-TT----
--TTT-STTTSSS-TT----
-HHHH--SSSSSS-TTS---
-HHHH--TTTSSS-TT----
--TTT-STTTSSS-TTS---
-HHHH--TTTSSS-TT----
--TTT--TTTSSS-TTS---
--TTT-STTTSSS-TT----
--TTT--TTTSSS-TTS---
--TTT-STTTSSS-TTS---
--TTT--TTTSSS-TT----
--TTT--TTSSSS-TT----
-HHHH-STTTSSS-TT----
-HHHH-STTTSSS-TT----
-HHHH--TTSSSS-TTS---
-HHHH--TTTSSS-TTS---
--TTT-STTTSSS-TT----
-HHHH--TTTSSS-TT----
-GGGT--TTTSSS-TT----
-TTTS--TTSSSS-TT----
-HHHH--TTTSSS-TT----
-HHHH--TTTSSS-TT----
-HHHH-STTTSSS-TT----
-GGGT--TTSSSS--SS---
-HHHH--SSSSSS-TT----
-HHHH--TTTSSS--SS---
-HHHH-STTTSSS--S----
-GGGT--TTTSSS-TT----
-HHHH-STTTSSS-TT----
-HHHH-STTSSSS-SS----
-HHHH--TTTSSS-TT----
-HHHH--TTTSSS-TT----
-HHHH--TTTSSS-TT----
--TTT-STTTSSS-TT----
-HHHH--TTTSSS-TT----
-TTTS--TTTSSS-TTS---
-HHHH--TTTSSS--S----
-HHHH--TTTSSS--S----
-GGGT--TTTSSS-SS----
-HHHH--TTTSSS-SS----
-HHHH--TTTSSS-TT----
-HHHH--TTSSSS-TT----
--TTT--TTTSSS-SS----
--GGG--TTSSSS-SS----
-HHHH--TTSSSS-TT----
-HHHH--TTTSSS-SS----
--TTT--TTTSTT-SS----
-HHHH--SSSSSS-SS----
-HHHH--TTTSSS-SS----
-HHHH--TTTSSS-SS----
--TTT-STTTSTT-SS----
-GGGT--TTTSTT-SS----
-HHHH--TTTSTT-SS----
-GGGT--TTTSTT-SS----
-HHHH--TTTSTT-TT----
-GGGT--TTTSTTGGG----
-GGGT--TTTSSS-TT----
-HHHH--TTTSSS-TT----
-HHHH--TTTSSS-SS----
--TTT--TTTSTT-TT----
-GGGT--TTTSTT-TT----
-GGGT--TTTSTTTTT----
-HHHH--TTTSSS-SS----
-HHHH--TTTSTT-TT----
-HHHH--TTT-TT-TT----
-GGGT--TTT-TTTTT----
-HHHH--TTTTTTTTT----
-HHHHS-TTTSTT-TTS---
-HHHHS-TTT-TT-TT----
-HHHHS-TTT-TT-TT----
-HHHH--TTT-TTTTT----
-HHHH--TTTSTTTTT----
-HHHHS-TTTSTT-SS----
-HHHH--TTT-TT-SSS---
-GGGTS-TTTSTT-SSS---
-HHHH--TTTSTTTTTS---
-HHHH--TTTSTTTTT----
-HHHH--TTTSTT-SSS---
-HHHHS-SSS-TTTTT----
-HHHH--SSSSTT-TT----
-HHHH--TTTTTT-TT----
-HHHH--TTTSTTTTT----
-HHHH--TTTSTT-TT----
--TTTS-TTTSTT-TT----
-HHHHS-TTTSTT-TT----
-HHHH--TTTSTTTTT----
-GGGTS-TTTSTT-SSS---
-GGGT--TTTSTT-TT----
-HHHH--TTT-TTTTTS---
-HHHH--TTT-TT-TT----
-GGGT--TTTSSS-TT----
-GGGT--TTTSTT-TT----
-GGGT--TTTSTT-TT----
-GGGT--TTTSSS-TT----
-HHHH--TTTSTT-TT----
-GGGT--TTTSTT-TT----
-HHHH--TTTSTT-TT----
-HHHH--TTT-TTSTT----
-HHHH--TTTSTT-TT----
-HHHH--TTTTTT-SS----
-GGGT--TTTTTT-SS----
-HHHH--TTTSTTTTTS---
-HHHH--TTTTTT-SS----
-HHHH--TTTSTTTTT----
-HHHH--TTTSTT-TT----
-HHHH--TTTTTT-TT----
-HHHH--TTTSTT-TT----
-HHHH--TTTSTT-TT----
-HHHH--TTTSTT-TT----
-HHHH--TTTSTT-TT----
-HHHH--TTTSTT-TT----
-HHHH--TTTSTT-SS----
-HHHH--TTTSTTSTT----
-HHHH--TTTTTT-TT----
-HHHH--TTTSTT-TT----
-GGGT--TTTSTT-TT----
-HHHH--TTTSTT-SS----
-HHHHS-TTTSTT-SS----
-HHHH--TTTSTT-SS----
-HHHH--TTTSTT-SS----
-GGGT--TTTSTT-SS----
-HHHH--TTTTTT-SS----
-HHHH--TTTSTT-TT----
-HHHHS-TTTSTT-TT----
-HHHH--TTTSTT-TT----
-TTTS-STTTSTTSTT----
-HHHH--TTTSTT-TT----
-HHHHS-TTT-TT-SS----
-HHHHS-TTTSTT-TT----
-HHHH--TTTSTT-TT----
-HHHHS-TTTSTT-TT----
-HHHH--TTTSTT-TT----
-HHHHS-TTTSTT-TT----
-HHHHS-SSSSTT-SS----
-GGGS-STTTSTT-TT----
-TTTS-STTTSTT-TT----
-HHHH--TTTSTT-TT----
-HHHH--TTTSTT-TT----
-HHHHS-TTTSTT-TT----
-HHHH--SSSSTT-SS----
-HHHH--TTTSTT-SS----
-HHHH--TTTSTTTTT----
-HHHH--TTTSTT-TT----
-HHHH--TTTSTT-SS----
-GGGT--SSSSTT-SS----
-HHHH--TTSSTT-TT----
-GGGT--SSSSTT-TT----
-HHHH--SSSSTT-TT----
-HHHH--TTSSSS-TT----
-HHHH--SSSSTT-TT----
-HHHH--TTTSTTTTT----
-HHHH--TTTSTT-TT----
-HHHHS-TTSSTT--S----
-GGGT--TTTSSS-SS----
--TTT--TTTSTT-TT----
-GGGT--TTTSTT-SS----
-HHHH--TTTSTT-TT----
-HHHH--TTTTTT-TT----
-HHHH--SSSSTT-TT----
-HHHH--SSSSTT-SS----
-HHHH-SSSSSTT-TT----
-HHHH-SSSSSTTTTT----
-GGGT--SSSSTTTTT----
-HHHH-STTTTTT-TT----
--TTT--TTTSSS-TT----
-HHHH--TTTSSS-TT----
-HHHH--TTTSSS-TT----
--TTT--TTTSSS-TT----
-HHHH--TTTSSS-TT----
-HHHH--TTTSSS-TT----
-GGGT-STTTSSS-TT----
-GGGT--TTTSSS-TT----
-GGGT--TTTSSS-TT----
-HHHH--TTTSSS-TT----
-GGGT--TTTSSS-TT----
-GGGT--TTTSSS-TT----
-GGGT--TTTSSS-TT----
-HHHH--TTTSSS-TT----
-HHHH--TTTSSS-TT----
-HHHH--TTTSSS-TT----
-HHHH--TTTSSS-TT----
-GGGT--TTTSSS-TT----
-HHHH--TTTSSS-TT----
-TGGG-STTTSSS-TT----
-HHHH--TTSSSSGGG----
-HHHH--TTTSSS-TT----
-TTTT--TTTSSS-TT----
--STT--TTTSSS-TT----
-HHHH--TTTSSS-TT----
-HHHH--TTTSSS-TT----
-GGGT--TTTSSS-TT----
-HHHH--TTTSSS-TT----
-HHHH--TTTSSS-TT----
-HHHH--TTTSSS-TT----
--TTT-SSSSSSS-TT----
-GGGT--TTTSSS-SS----
-GGGT--TTTSSS-TT----
-HHHH-STTTSSS-TT----
-HHHH--TTTSSS-TT----
-HHHH--TTSSSS-TT----
-HHHH--TTTSSS-TT----
-HHHH--TTTSSS--S----
-TTTS--TTTSSS-SS----
-TTTT--TT-SSS-SS----
-GGGT--TTSSSS-SS----
-GGGS-STTTSSS-TT----
-HHHH--TTSSSS-SS----
-HHHH--TTSSSS-TT----
--GGG--TTSSSS-SS----
-HHHH--TTSSSS--S----
-HHHH--TTTSSS-SS----
-GGGT--TTSSSS-TT----
--TTT--TT-SSS-SS----
-HHHH--TT-SSS-TT----
-GGGT--TTSSSS-TT----
-GGGT--TTSSSS-TT----
-GGGT--TTTSSS-TT----
-GGGT--TTSSSS-TT----
-GGGT--TTTSSS-TT----
--TTT--TTTSSS-TT----
-GGGT--TTTSSS-TT----
-GGGT--TTTSSS-TT----
-HHHH--TTSSSS-TT----
-TTTT--TTTSSS-TT----
-HHHH--TTTSSS-TT----
--TTS--TTSSSS-TT----
-HHHH--TTTTTT-TT----
-HHHH--TTTSSS-TT----
-GGGT--TTTSSSGGG----
-HHHH--TTTSSSGGG----
-HHHH--TTTTTT-TT----
-GGGT--TTSSSS-TT----
--TTT--TTTSSS-TT----
-HHHH--TTTSSS-TT----
-GGGT--TTSSSS-TT----
-GGGT--TTTSSS-TT----
-HHHH--TTSSSS-TT----
-HHHH--TTSSSS-TT----
-HHHH--TTSSSS-TT----
-GGGT--TTTSSS-TT----
-TTTT--TTTSSS-TT----
-GGGT--TTTSSS-TT----
-GGGT-STTTSSS-TT----
-GGGT--TTTSSS-TT----
-HHHH--TTSSSS-SS----
-TTTT--TTSSSS-TT----
-TTTS--TTSSSS-TT----
-GGGS-STTTTTT-TT----
-GGGT--TTTSSS-TT----
-GGGS-STTTSSS-TT----
-GGGS--TTTSSS-TT----
-GGGS--TT-SSS-TT----
-TTTT--TTSSSS-TT----
-GGGT--TTTSSS-TT----
-GGGT--TTTSSS-TT----
-GGGT--TTSSSS-TT----
-GGGT--TTTSSS--S----
-HHHH--TTTSSS--S----
--TTT--TTTSSS-TT----
-HHHH--SSSSSS-TT----
--TTT--TTSSSS-TT----
-HHHH--SS-SSS-TT----
--TTT--TTSSSS-SSS---
-HHHH--SSSSSS--S----
-HHHH--TTTSSS--S----
-HHHH-SSSSSSS--SS---
-GGGT-SSS-SSS-SS----
-GGGG-SSSSSSS-TTS---
-GGGT-SSSSSSS-TT----
-HHHH--TTTSSS-TT----
-GGGT--TTSSSS-SS----
-HHHH--TTTSSS-TT----
--TTT--TTTSSS-TT----
-GGGG--TTSSSS-TT----
-GGGT--TTSSSS-TT----
-GGGT-SSS-SSS-TT----
-HHHH--TTSSSS-TT----
-GGGT-STTSSSS-TT----
-GGGT-STTSSSS-TT----
-GGGT--TTSSSS-TT----
-HHHH--TTSSSS-TT----
-GGGS--TTTSSS-TT----
-GGGS--TTSSSS-TT----
-HHHH--TTTSSS--S----
-HHHH--TTTSSS-TT----
-HHHHS-TTSSSS-TT----
-GGGT--TTSSSS-TT----
-GGGG--TTSSSS-TT----
-GGGG--TTSSSS-TT----
-HHHH--SSSSSS-TT----
-HHHH--TTSSSS-TT----
-GGGT--SSSSSS-TT----
-HHHH--TT-SSS-SS----
-HHHH--TTTSSS-TT----
-HHHH--TTSSSS--S----
-HHHH--TTSSSS--S----
-HHHH--TTSSSS--SS---
-HHHH--TTSSSS-TT----
-HHHH--TT-SSS-TT----
-HHHH--TT-SSS-TT----
-HHHH--TTSSSS-TT----
-GGGG--TTSSSS-TT----
-TTTT--TTSSSS-TT----
-TTTS--TTSSSS-TT----
-HHHH--TTSSSS-TT----
-HHHH--TTTSSS-TT----
-GGGS--TTTSSS-SS----
-HHHH--TTSSSS-TT----
-GGGT--TTTSSS-TT----
-GGGT--TTSSSS-TT----
-TTTS--TTSSSS-TT----
-GGGT--TTTSSS-TT----
-HHHH--TTTSSS-TT----
-HHHH--TTSSSS-TT----
--TTT--TTSSSS-TT----
-HHHH--TTTSSS-TT----
-HHHH--TT-SSS-SS----
-TTTS--TTSSSS-SS----
-HHHH--TTTSSS-SS----
-HHHH--TTTSTT-SS----
-GGGT--TTTSTT-SS----
-GGGT--TTTSSS-SS----
-HHHH-STTTSTT-SS----
-HHHH-STTSSSS-TT----
-HHHH--TTTSTT-TT----
-GGGT--TTSSSS-TT----
-HHHH--TTSSSS-SS----
-HHHH-STTTSTT-SS----
-HHHH--TTTSTT-SS----
-GGGT--TTSSSS-SS----
-TTTS--TTSSTT-SS----
-GGGS--TTSSTT-SS----
-HHHH--TTSSSS-SS----
-GGGS--TTSSSS-SS----
-GGGT--TTSSSS-SS----
-TTTT--TTSSTT-SS----
-GGGT--TTSSTT-SS----
-HHHH--TTSSSS-SS----
-TTTT--TT-SSS-TT----
-GGGG--TT-SSS-TT----
-TTTS--TTSSSS-TT----
-HHHH--TTTSSS-TT----
-GGGG--TTSSSS-TT----
-HHHH--SSSSSS-TT----
-GGGT--TTSSSS-TT----
-HHHH--TTSSSS-TT----
-HHHH--TTTSSS-TT----
-HHHH--TTTSSS-TT----
-HHHH--TTSSSS-TT----
-GGGG--TTSSSS-TT----
-HHHH--TTSSSS-SS----
-TTTS--TTSSSS-SS----
-GGGG--TTSSSS-TT----
-HHHH--TTTSSS-SS----
-GGGG--TTTSSS-TT----
-HHHH--TTTSSSGGG----
-HHHH--TTSSSS-SS----
-TTTT-STTTTTT-SS----
-HHHH--TTSSSS-TT----
-GGGT--TTSSSS-SS----
-TTTT--TTSSSS-TT----
-HHHH--TTSSSS-TT----
-GGGG--TTSSSS-TT----
-GGGT--TT-SSS-TT----
-GGGG--TTSSSSGGG----
-HHHH--TTSSSS-SS----
-HHHH--TTSSSS-TT----
-TTTS--TTSSSS-TT----
-TTTS--TTTSSS-TT----
-GGGT--TTSSSS-TT----
-GGGT-STTTSSS-TT----
-HHHH--TTTSSS-TT----
-GGGT--TTTSSS-TT----
--GGG--TTSSSS-TT----
-GGGT--TTTSSS-SS----
-HHHH--TTSSSS-SS----
-GGGT--TT-SSS-TT----
-TTTS--TT-SSS-SS----
-GGGT--TTSSSS-SS----
-GGGT--TTTSSS-SS----
-GGGT-STTTSSS-SS----
-HHHH--TTTSSS-TT----
-HHHH--TTTSTT-SS----
-HHHH--TTTSSS-TT----
-TTTS--TTTSSS-TT----
-HHHH--TTSSSS-TT----
-GGGG--TTSSSS-TT----
-GGGT--TTSSSS-TT----
-GGGG--TTTSSS-TT----
-GGGT--TTSSSS-TT----
-GGGG--TTSSSS-SS----
-GGGT--TTTSSS-TT----
-GGGG--TTSSSS-TT----
-GGGG--TTTSSS-TT----
-TTTS--TTTSSS-TT----
-HHHH--TTTTTT-TT----
-TTTS--TTTSSS-TT----
-HHHH--TTTSSS-TT----
-HHHH--TTSSSS-TT----
--GGG--TTSSSS-TT----
-HHHH--TTTSSS-TT----
-HHHH--TTSSSS-TT----
-HHHH--TTSSSS-TT----
-HHHH--TTTSSS--S----
-HHHH--TTTSSS-TT----
-TTTS--TTTSSS-TT----
-HHHH--TTTSSS-TT----
-HHHH--TTTSSS-TT----
-TTTT--TTSSSS--S----
-HHHH--TTTTTT-TT----
-HHHH--TTTSSS-SS----
-HHHH--TTTSSS-TT----
-HHHH--TTTSSS-TT----
-HHHH--TTTSSS-TT----
-HHHH--TTSSSS--S----
-HHHH--TTTSSS--S----
-TTTT--TTSSSS-SS----
-TTTS-STTTSSS--S----
-GGGT--TTTSSS-SS----
-GGGT--TTSSSS-SS----
-HHHH--TTSSSS-TT----
-GGGS-STTSSSS-SS----
-TTTT--SSSSSS-SS----
-HHHH-STTSSSS-SSS---
-HHHH--TTSSSS-TTS---
-HHHH--TTTSSS-SSS---
-GGGT--TTTSSS-TT----
-HHHH--TTTSSS-TT----
-HHHH--TTSSSS-TTS---
-GGGT--TTSSSS-SSS---
-HHHH-SSSSSSS-SSS---
-HHHH--TTTSSS-SSS---
-HHHH--TTTSSS-TTS---
-GGGT--TTSSSS-SSS---
-HHHH--TTSSSS-TTS---
-GGGT-STTSSSS-TTS---
-GGGT--TTTSSS-TTS---
-GGGT-STTTSSS-TTS---
-GGGT-STTTSSS-SSS---
-GGGT-STTSSSS-TTS---
-GGGT--TTSSSS-TTS---
-GGGT-STTTSSS-SSS---
-GGGT-STTTSSS-SS----
--TTT-STTTSSS-SS----
-HHHH-STTTSSS-SSS---
-HHHH-STTSSSS-SS----
-HHHH--TTTSSS-TT----
-HHHH--TTSSSS-TTS---
-GGGT-SSSSSSS--SS---
-HHHH-STTTSSS--SS---
-HHHH-STTTSSS-SS----
-HHHH-SSSSSSS--SS---
-HHHH-STTSSSS-TT----
-HHHH-STTTSSS-TT----
-GGGT-STTTSSSGGG----
-HHHH--TTSSSS-TT----
-HHHH--TTSSSS--S----
-HHHH-STTTSSS-TT----
-HHHH--TTTSSS-TT----
-HHHH--TTTSSS--S----
-HHHH--TTTSSS-SS----
-HHHH--TTTSSS-SS----
-GGGT--TTSSSS-TT----
-GGGT-SSSSSSS-TT----
-HHHH--TTTSSS-TT----
-HHHH--TTTSSS-TT----
-HHHH--TTTSSS-TT----
-HHHH--TTTSSS--S----
-GGGT--TTSSSS--SS---
-GGGT-STTTSSS--S----
-HHHH--TTSSSS-TT----
-GGGT-STTSSSS-TT----
-HHHH--TTTSSS-TT----
-HHHH--TTTSSS-SS----
-HHHH--TTSSSS-TT----
-HHHH--TTSSSS-SS----
-HHHH--TTTSSS-TT----
-HHHH--TTSSSS-SS----
-HHHH-STTSSSS--SS---
-HHHH-STTSSSS--S----
-GGGT--TTTSSS-TT----
-GGGT--TTTSSS-TT----
-HHHH--TTTSSS-TT----
-HHHH--TTSSSS--S----
-GGGT--TTTSSS--S----
-HHHH--TTTSSS-TT----
-HHHH-STTTSSS-TT----
-GGGT--TTTSSS--SS---
-GGGT--TTSSSS-SS----
-GGGT-STTTSSS-SS----
-HHHH-STTTSSS-TT----
-HHHH-STTSSSS-TT----
-HHHH-STTTSSS-TT----
-HHHH--TTSSSS-TTS---
-GGGG--TTSSSS-TTS---
-HHHH-STTTSSS-SSS---
-GGGT--TTTSSS-TTS---
-GGGT--TTSSSS-SSS---
-HHHH-STTSSSS-TTS---
-HHHH--TTSSSS--SS---
-HHHH--TTTSSS-SSS---
-GGGT--TTSSSS-SSS---
-GGGT--TTTSSS-SS----
-HHHH-STTTSSS-TT----
-HHHH--TTTSSS-TTS---
-HHHH--TTTSSS-TT----
-HHHH--TTTSSS-TT----
-HHHH--TTSSSS-SS----
-HHHH--TTTSSS-SS----
--TTT--TTTSSS-TT----
--TTT-STTSSSS-SS----
--TTT--TTTSSS-SS----
-GGGT-STTSSSS-SS----
--TTT-SSSSSS--SS----
--TTT--TTTSSS-SS----
--TTT--TTSSS--SS----
--TTT--TTSSS--SS----
-GGGT--TTTSS--TT----
-HHHH--TTSSS--TT----
-HHHH--TTSSS--SS----
-HHHH--TTTSS--SS----
-HHHH--TTTSS--SS----
-GGGT-STTTSS--SS----
-HHHH-SSSSSSS-SS----
-HHHH--TTTSSS-SS----
--TTT--TTSSSS-SS----
--TTT--TTTSSS-SS----
--TTT-STTSSTT-SS----
--TTT--TTTSSS-SS----
--TTT--TTSSSS-SS----
--TTT--TTSSSS-SS----
--TTT--TTTSSS-SS----
--TTT--TTTSSS-TT----
--TTT--TTTSSS-SS----
--TTT--TTTSSS--SS---
--TTT-STTTSSS-TTS---
--TTT-STTTSSS-SS----
--TTT--TTSSSS--SS---
--TTT-STTSSSS-SSS---
--TTT--TTTSSS-TTS---
--TTT--TTSSSS-TTS---
--TTT-STTSSSS-TTS---
--TTT-STTTSSS-TT----
--TTT-STTTSSS-TT----
--TTT-STTTSSS-TT----
--TTT-STTTSSS-TT----
-HHHH--TTTSSS-TT----
--TTT--TTTSSS-TTS---
--TTT--TTTSSS-SS----
--TTT-STTTSSS-SSS---
--TTT--TTTSSS-SS----
--TTT--TTTSSS-SS----
--TTT-STTSSSS-TT----
--TTT-STTTSSS-SS----
--TTT--SSSSSS-SS----
--TTT-STTSSSS-SS----
-HHHH-SSSSSSS-TT----
-GGGT--TTTSSS-SSS---
-HHHH-STTTSSS-TTS---
-HHHH--TTSSSS-SS----
-HHHH--TTTSSS-SS----
-HHHH--TTTSSS-SSS---
-HHHH-STTTSSS-TTS---
-HHHH--TTSSSS-TTS---
-HHHH--TTTSSS-TTS---
-HHHH-STTTSSS-TTS---
-HHHH--TTTSSS-TTS---
-TTTS--TTTSTT-STT---
-HHHH--TTTSSS-STT---
-HHHH--TTSSSS-GGG---
-HHHH-STTSSSS-TTS---
-HHHH-STTTSSS-TTS---
-HHHH-STTSSSS-SSS---
-HHHH-STTSSSS-SSS---
-HHHH-STTSSSS-TTS---
--TTT-STTSSSS-SSS---
--TTT--TTSSSS-SSS---
-HHHH--TTTSSS-SSS---
-HHHH-SSSSSSS-TTS---
-HHHH--TTSSSS-SSS---
-HHHH-SSSSSSS-SSS---
--TTT-STTSSSS-TTS---
--TTT--TTTSSS-TTS---
--TTT--TTTSSS-TTS---
-HHHH--TTTSSS-TTS---
--TTT--TTTSSS-TTS---
-HHHH-STTTSSS-TT----
--TTT--TTTSSS-TT----
--TTT--TTTSSS-SS----
--TTT-STTSSSS-TT----
--TTT-STTSSSS-TT----
-HHHH--TTTSSS-SS----
-HHHH--TTSSSS-TT----
--TTT--TTTSSS-SSS---
--TTT--TTTSSS-TTS---
-HHHH--TTTSSS-TT----
-HHHH-STTTSSS-TTS---
-HHHH--TTSSSS-TT----
-HHHH-STTSSSS-SS----
-HHHH-STTSSSS-SS----
-HHHH--TTTSSS-SSS---
--TTT--TTSSSS-SS----
--TTT--TTSSSS-SS----
-HHHH-STTTSSS-SSS---
-HHHH-STTSSSS-SSS---
-HHHH--TTTSSS-SSS---
-HHHH--TTTSSS-SSS---
-TTTS--TTSSSS-SS----
-HHHH-STTSSSS-TT----
-GGGT-STTSSSS-SSS---
-HHHH--TTTSSS-SSS---
-HHHH-STTTSSS-SSS---
-GGGT-STTSSSS-SSS---
-GGGT-STTSSSS-SSS---
-GGGT-STTTSSS-SSS---
-HHHH-STTTSSSTTS----
-HHHH-STTSSSS-TT----
-HHHH--TTSSSS-SS----
-GGGT--TTTSTT-SS----
-GGGT--TTSSSS-SS----
-HHHH-STTSSTT-SS----
-HHHH--TTSSSS-SSS---
-HHHH-SSSSSTT-SS----
-HHHH--TTSSTT-SS----
-GGGT--TTTSTT-SS----
-HHHH-SSSSSSS-SS----
-GGGT-SSSSSSS-SS----
-HHHH-STTTSSS-TT----
-HHHH-STTTSSS-TTS---
-GGGT-STTSSSS-SS----
-HHHH--TTSSSS-SS----
-GGGT-STTSSSS-SSS---
-GGGT-STTTSSS-SSS---
-HHHH--TTSSSS--SS---
-HHHH--TTTSSS-SS----
-HHHH--TTTSSS--SS---
-GGGT--TTSSSS-SSS---
-GGGT--TTTSSS--S----
-HHHH-STTTSSS--SS---
-HHHH-STTSSSS-TT----
-HHHH-STTTSSS-TT----
-HHHH-STTSSSS-SS----
-GGGT-STTSSSS-TT----
-HHHH--TTSSSS-TT----
-HHHH--TTSSSS-SSS---
-HHHH-STTSSSS-TTS---
-HHHH--TTTSSS-SS----
-HHHH--TTTSSS-SSS---
-HHHH--TTSSSS-SS----
-HHHH--TTSSSS-SSS---
-GGGT--TTTSSS-TTS---
-HHHH--TTSSSS-SS----
-GGGT--TTTSSS-SS----
-HHHH-STTTSSS--SS---
-HHHH--TTTSSS--S----
-HHHH-STTSSSS--SS---
-HHHH--TTTSSS-TTS---
-HHHH-STTTSSS-TTS---
-HHHH--TTTSSS--S----
-GGGT--TTTSSS-SSS---
-HHHH-STTTSSS-SSS---
-HHHH-STTSSSS-SSS---
-GGGT-STTTSSS-SSS---
-HHHH--TTSSTT-SS----
-HHHH--TTTSSS-SSS---
-GGGT-STTSSSS-SS----
-HHHH--TTSSSS-TTS---
-HHHH-SSSSSSS-TTS---
-HHHH-SSSSSSS--SS---
-HHHH--TTTSSS-TTS---
-GGGT--TTTSSS-SSS---
-HHHH--TTTSSS-SS----
-HHHH-STTTSSS--S----
-HHHH--TTSSSS--S----
-HHHH--TTSSSS--S----
-HHHH--TTTSSS--S----
-HHHH--TTTSSS--S----
-HHHH--TTTSSS--SS---
-HHHH--TTTSSS-SS----
-HHHH--TTTSSS--SS---
-HHHH-STTSSSS--S----
-HHHH--TTSSSS-SS----
-GGGT--TTTSSS-TT----
-HHHH--TTTSSS-TTS---
-HHHH-STTTSSS-TT----
-HHHH--TTTSSS-TT----
-HHHH--TTTSSS-SS----
-HHHH--TTTSSS-SS----
-HHHH--TTTSSS-SS----
-GGGT-STTSSSS-TT----
-GGGT--TTTSSS-TT----
-GGGT--TTTSSS-TT----
-HHHH-STTTSSS-SS----
-HHHH--TTTSSS-SS----
-GGGT--TTTSSS-SS----
-HHHH--TTTSSS-SS----
-GGGT--TTSSSS-SS----
-GGGT-STTSSSS-SS----
-GGGT-STTSSSS-TT----
-HHHH--TTTSSS-SS----
-GGGT--TTTSSS-SS----
-HHHH--TTTSSS-SS----
-HHHH-STTSSSS-SS----
-HHHH--TTSSSS-SS----
-GGGT--TTSSSS-SSS---
-HHHH--TTTSSS-SSS---
-GGGT--TTTSSS-SS----
-HHHH--TTTSSS-SSS---
-HHHH--TTTSSS-SSS---
-HHHH--TTTSTT-SSS---
-HHHH--TTTSTT-SSS---
-HHHH--TTTSTT-SS----
-HHHH--TTTSSS-SSS---
-HHHH--TTTSSS-SS----
-HHHH--TTTSSS-SS----
-GGGS--TTTSSS-SS----
-TTTS--TTTSSS-SS----
-HHHH--TTTSSS-SS----
-GGGT--TTTSSS-SS----
-HHHH-STTTSTT-SS----
-HHHH--TTTSSS-SS----
-TTTS-STTTSTT-SS----
-HHHH-SSSSSSS-SS----
-GGGT--SSSSTT-SS----
-HHHH--TTTSTT-SS----
-GGGS--TTTSTT-SS----
-HHHH--TTTSTT-SS----
-HHHH--TTTSTT-SS----
-HHHH--TTTSSS-SS----
-HHHH--TTTSTT-SS----
-HHHH--TTTSTT-SS----
-HHHH--TTTSTT-SSS---
-HHHH--TTTSSS-SS----
-HHHH--TTTSTT-SS----
-HHHH--TTTSTT-SS----
-HHHH--TTTSTT-SS----
-HHHH-SSSSSTT-SS----
-HHHH-SSSSSSS-SS----
-HHHH--TTTSSSTTS----
-HHHH--TTTSSS-SS----
-HHHH--TTTSTT-SS----
-HHHH--TTTSSS-SS----
-GGGT--TTTSSS-TT----
-HHHH--TTTSSSGGG----
-HHHH-STTTSSS-SS----
-HHHH--TTTSTT-SSS---
-HHHH--TTTSTT-SS----
-GGGT--TTSSTT-SS----
-GGGT--TTTSTT-SS----
-HHHH--TTTSTT-SS----
-HHHH--TTTSTT-SS----
-HHHH--TTTSTT-SS----
-HHHH--TTTSTTTTS----
-HHHH--TTTSTT-SS----
-GGGT--TTTSTT-SS----
-HHHH--TTTSSS-SSS---
-HHHH--TTTSSS-SSS---
-HHHH--TTTSSS-SS----
-HHHH-STTSSSS-SS----
-HHHH-STTTSSS-SS----
-TTTS-STTTSSS-SSS---
-HHHH--TTTSSS-SS----
-HHHH--TTTSSS-SS----
-HHHH--TTTSSS-SSS---
-HHHH--TTTSSSTTSS---
-GGGS--TTTSSS-SSS---
-HHHH--TTSSSS-SSS---
-HHHH--TTSSSS-SSS---
-HHHH-SSSSSSS-SS----
-GGGS-SSS-SSS-SS----
-HHHH-SSS-SSS-SS----
-GGGS-SSSSSSS-SS----
--GGG-SSSSSSS-SS----
-HHHH-SSSSSSS-SS----
-HHHH-SSSSSSS-SSS---
-HHHH-SSS-SSS-SS----
-GGGT--SS-SSS-SS----
-HHHH--SS-SSS-SS----
-HHHH--SS-SSS-SS----
-HHHH-SSSSSSS-SSS---
-HHHH-SSSSSSS-SS----
-HHHH--SS-SSS-SS----
-HHHH-STTSSSS-SS----
-HHHH-STTSSSS-SS----
-HHHH--SSSSSS-SS----
-HHHH-SSSSSSS-SS----
-HHHH--SS-SSS-SS----
-HHHHSSSS-SSS-SSS---
-HHHH--SS-SSSSSSS---
-HHHH-SSS-SSS-SSS---
-HHHH-SSS-SSS-SSS---
-HHHH-SSS-SSS-SSS---
-HHHH--SS-SSS-SSS---
-HHHH--TTTTSS-SS----
-GGGT-SSSSSSS-SSS---
-GGGT--S--SSS-SS----
-HHHH-SSS-SSS-SS----
-HHHH--SS-SSS-SS----
-HHHH--SS-SSS-SSS---
-TGGG-SSSSSSS-SS----
-HHHH-SSS-SSS-SS----
-HHHH-SS--SSS-SS----
-HHHH--SS-SSS-SS----
-HHHH--SS-SSS-SS----
-HHHH--TT-SSS-SSS---
-HHHH-SSS-SSS-SSS---
-HHHH-SSS-SSS-SS----
--TTT-SSS-SSS-SSS---
-HHHH-SSS-SSS-SS----
-HHHH-SSS-SSS-TTS---
-HHHH-SSSSSSS-TTS---
-HHHH-SSSSSSS-TT----
--TTT-SSSSSSS-TTS---
-HHHH-SSSSSSS--SS---
-HHHH-SSSSSSS-TTS---
-HHHH-SSSSSSSSTTS---
-HHHH-SSSSSSS-SSS---
-HHHH-SSSSSSS-SSS---
-HHHH-SSSSSSS-TTS---
-HHHH-SSSSSSS-TT----
-GGGS-SSSSSSS-TT----
--TTS-SSSSSSS-TT----
-HHHH-SSSSSSS-TT----
-TTTT-SSSSSTTTTT----
-TTTS-SSSSSTT-TT----
-GGGS-SSSSSTTTTT----
-TTTS-SSSSSTTTTT----
-TTTS-SSSSSTTTTT----
-HHHH-SSSSSTT-TT----
-TTTSSSSSSSSS-TT----
-TTTS-SSSSSTT-TT----
-GGGS--SSSSTT-TT----
-TTTT-SSSSSTTTTT----
-HHHH--SSSSTT-TT----
-HHHH--SSSSTTTTT----
-HHHHSSSSSSTTTTT----
-HHHHS-SSSSTT-TT----
-GGGTS-SSSSTT-SS----
--TTT--SSSSTT-TT----
-TTTT--SSSSTTTTT----
-HHHH-SSSSSTT-SS----
-HHHH--SSSSTT-SS----
-HHHH--SSSSTT-TT----
-GGGT-SSSSSTT-TT----
-HHHH--TTSSTT-TT----
-HHHH--TTSSTTTTT----
-HHHH--TTSSTT-TT----
-HHHH--TTTSTTTTT----
-GGGT--TTSSTT-TT----
-GGGT--SSSSTTTTT----
-HHHH--TTSSTTTTT----
-HHHH--TTSSTT-TT----
-GGGT--TTSSTTTTT----
-GGGT--TTTSTT-TT----
-GGGT--TTTSTT-TT----
-HHHH--TTSSTT-TT----
-HHHH-STTSSTT-TT----
-HHHH--TTSSTT-SS----
-GGGT--TTSSTT-TT----
-GGGT--TTTSTT-SS----
-HHHH--TTSSTT-TT----
-HHHH--TTTSTT-TT----
-HHHH--TTSSTT-TT----
-HHHH-STTTSTTTTT----
-HHHH--TTTSTT-TT----
-GGGT--TTTSTT-TT----
-HHHH--TTSSTT-SS----
-HHHH--TTSSSS-TT----
-HHHH--TTSSTT-SS----
-HHHH--TTSSTT--S----
-HHHH--TTSSSS--SS---
-GGGT-STTSSSS--SS---
-HHHH-STTSSTT--S----
-HHHH--TTSSSS--SS---
-GGGT-STTSSTT-SS----
-HHHH-STTSSSS-SSS---
-HHHH--TTSSSS-SSS---
-HHHH--TTSSTT-SSS---
-GGGT-STTSSSS--S----
-GGGT-STTSSTT--SS---
-GGGT-SSSSSTT--SS---
-HHHH-SSSSSTTTSSS---
-GGGT-SSSSSTTTTTS---
-HHHH-SSSSSTTTTTS---
-GGGT-SSSSSTTTTT----
-GGGG-SSSSSTT-TT----
-GGGT-SSSSSTT-TT----
-GGGT-SSSSSTT-TT----
-HHHH-SSSSSTTTTT----
-TTTS-SSSSSSS-TT----
-HHHH-SSSSSSS-SS----
-GGGS-SSSSSSS-SS----
-HHHH-SSSSSSS-TT----
-HHHH-SSSSSSS-TT----
-HHHH-SSSSSSS-TT----
-GGGS-SSSSSTTTTT----
-GGGT-SSSSSTT-TT----
-HHHH-SSSSSSS-TT----
-HHHH-SSSSSSS-TT----
-HHHH-SSSSSSS-TT----
--GGG-SSSSTTT--S----
-HHHH-SSSSSSS--S----
-HHHH-SSSSSSS-TT----
-TTTS-SSSSSSS-TT----
-TTTS-SSSSSSS--S----
-HHHH-SSSSSSS-TT----
-GGGT-SSSSSSS-TT----
-HHHH-SSSSSSS-TT----
-HHHH-SSSSSTTTTT----
-GGGT-STTSSTTTTT----
-GGGT-SSSSSSS-TT----
-HHHH-SSSSSTT-TT----
-HHHH-SSSSSSS-TTS---
-HHHH-SSSSSTTTTT----
-GGGT-SSSSSTTTTT----
-GGGS--SSSSTTTTT----
-HHHH--SSSSSS-TT----
-HHHH--TTSSTT--SS---
-HHHH--TTSSTTTTTS---
-HHHH-SSSSSTTTTT----
-GGGT--TTTSSSSTTS---
-HHHH--TTTTTTTTTS---
-HHHH--TTTSTTTTTS---
-HHHH--TTTSTTTTT----
-HHHH--TTTSTTTTT----
-HHHH--TTTTTTTTT----
-GGGT--TTTSTTTTT----
-TTTS--TTSSTTGGG----
-HHHH--TTTSTTTTT----
--TTT-STTTTTTTSSS---
-HHHH--TTTSSSSSSS---
-HHHH--SSSSTTSSSS---
-HHHH-STTTSTTT-SS---
-GGGT-STTTSTTTSSS---
-GGGT-STTTSTTSSSS---
--TTT-STTTSTTSSSS---
--TTT--TTTSTTSSSS---
-GGGT-SSSSSTTTSSS---
-GGGT-SSSSSTTTSSS---
-HHHH-SSSS-TTTSSS---
-GGGT-STTSSTTTSSS---
-HHHH--TTSSTTSSSS---
-HHHH-SSSSSTTSSSS---
-HHHH-STTTSTTSSSS---
-HHHH--TTTSTTS-SS---
-GGGT--TTTSTTSSSS---
-HHHH-STTTSTTTSSS---
-HHHH-STTTSTTSSSS---
-GGGT--TTTSTTSSSS---
-GGGT--TTTTTTTTTS---
-HHHH--TTSSTTSSSS---
-GGGT--TTTSSSSSSS---
--TTT--TTTSTTSSSS---
-HHHH--TTTTTTS-SS---
-HHHH--TTTTTTSSSS---
-HHHH--TTTTTTS-SS---
-TTTS-STTTSTTTSSS---
-GGGT-SSSSSTTTTTS---
-HHHH--TTTSTTSSSS---
--TTT-SSSSSTTT-SS---
-HHHH--TTTSTTSSSS---
-HHHH-STTTSTTSSSS---
-GGGT--TTTSTTSSSS---
-HHHH--TTTTTTT-SS---
-HHHH-SSSSSTTSSSS---
-HHHH--TTSSTTSSSS---
-HHHH--TTTSTT--SS---
--TTT-STTTTTTS--S---
-HHHH-STTTSSSS-SS---
-HHHH-STTTTTTT-SS---
-GGGT--TTTGGGS-S----
-HHHH--TTTSTTSSSS---
-GGGT--TTTSSSSSSS---
-GGGT--TTSSTTS-SS---
-TGGG-STTTSTTS-SS---
--GGG-STTTSTTS-SS---
-HHHH--TTT-TTS--S---
-GGGS--TTTSTTS--S---
-GGGG--TTT-TTTTTS---
-GGGG--TTTSTTT--S---
-HHHH-STTTSTTTTTS---
-HHHH--TTTSTTS-SS---
-HHHH--TTTSTTSSSS---
-GGGT-STTTSTTSSSS---
-HHHH--TTTSTTTTT----
-HHHH--TTTSTTTTTS---
-HHHH-STTSSTTTTTS---
-GGGT-STTSSTTTSSS---
-HHHH--TTTSTTS-SS---
-HHHH-STTTSSSS-SS---
-GGGT--TTSSTTS-S----
-GGGT--TTSSTTT-S----
--TTT-STTTSTTTTT----
--TTT-STTTSTTTTTS---
--TTT-STTSSTTTTTS---
--TTT-STTSSTTTTTS---
--TTT-STTSSTTTTTS---
--TTT--TTTSTTTTTS---
--TTT-STTSSTTTTTS---
--TTT-STTTSTTTTTS---
--TTT-STTTSTTTTTS---
--TTT-STTTSTTTTT----
--TTT-STTTSSTTTT----
--TTT-STTTSSTTTT----
-TTTT-STTSSTTT-SS---
--TTT-STTSSSSSTTS---
--TTT-STTTSTTTTTS---
--TTT--TTTSTTTTTS---
--TTT-STTTSTTTTTSS--
--TTT-STTTSTTTTTS---
--TTT-STTTSTTTTTS---
--TTT-STTTSTTTTTS---
--TTT-STTTSTTTTTS---
--TTT-STTTSTTTSSS---
--TTT-STTTSTTTTTS---
--TTT-STTTSTTTTTS---
--TTT-STTSSTTTTTS---
--TTT-STTTSTTTSSS---
--TTT-STTTSTTTTTS---
--TTT-STTTSTTTTTS---
--TTT-STTSSGGGTTS---
--TTT-STTTSGGGTTS---
--TTT-STTT-TTTTTS---
--TTT-STTT-TTTTTS---
--TTT--TTS-TTTTTS---
--TTT--TTTSTTTTTS---
--TTT-STTT-TTTTTS---
--TTT-STTTSTTTTTS---
--TTT--TTS-TTTSSS---
--TTT-STTSSTTS-SS---
--TTT-STTS-TTSTT----
--TTT-STTTGGGGTT----
--TTT-STTT-SSS-S----
--TTT-STTT-TTTTT----
--TTT-STTT-SSSTT----
--TTT--TT--SS-TT----
--TTT-STTS-TT-TT----
--TTT-SSSS-GGGTT----
--TTT-STTT-GGGTT----
--TTT-STTS-GGGTT----
--TTT-SSSS-GGGSS----
--TTT-STTT-TTTTTS---
--TTT-STTS-TTTTTS---
--TTT--TTT-TTTSSS---
--TTT-STTT-TTTTT----
--TTT-STTT-TTTTT----
--TTT-STTT-TTGGG----
--TTT-STTT-TTTTT----
--GGG-SSSS-TTTTTS---
--TTT--TTT-TTTTTS---
--TTT-STTS-TTTSSS---
--TTT--TTT-TTSSSS---
--TTT--TTS-TTSSSS---
--TTT--SSS-TTTSSS---
--TTT-SSSS-TTS-SS---
--TTT-STTT-TTTTTS---
--TTT-STTT-TTSSSS---
--TTT-SSSS-TTSSSS---
--TTT-STTT-TTSSSS---
--TTT-STTS-TTSSS----
--TTT-SSSS-TTTSS----
--TTT-STTT-TTTTT----
--TTT-STTT-TTTTTS---
--TTT-STTT-TTTTTS---
--TTT-SSSS-TTTSSS---
--TTT-SSSS-TTTTT----
--TTT-STTS-TTTTT----
--TTT-STTTSTTTSS----
--TTT-STTTSTTTTT----
--TTT-STTSSTTTTT----
--TTT-STTS-TTTTT----
--TTT-STTTSTTTTT----
--TTT-STTS-TTTTT----
--TTT-STTTSTTTTT----
--TTT-STTT-TTTTT----
--TTT-STTS-TTTTT----
--TTT--TTS-TTTTT----
--TTT--TTT-TTTTT----
--TTT--TTS-TTTTT----
--TTT--TTS-TTSSS----
--TTT--TTS-TTS------
--TTT--TTT-TTS------
--TTT--TTS-GGGTT----
--TTT-STTS-TTTTT----
--TTT-SSSS-TTTTTS---
--TTT--TTT-TTTTT----
--TTT-STT--TTTTT----
--TTT--TT--TTTTT----
--TTT--TT--HHHHTS---
--TTT--TT-THHHHTS---
--TTT-STT-GGGTTT----
--TTT-STT-GGGTTT----
--TTT-STT-GGGTTTS---
--TTT-SSS--TTTSSS---
--TTT-SSS-GGGTTTS---
--TTT-SSS-STTTTTS---
--TTT-SSS-SHHHHTS---
--TTT-SSS-STTTTTS---
--TTT-STT-SHHHHTS---
--TTT-SSSTTTTTTTSS--
--TTT-STT-STTTTTSS--
--TTT-SSS-SGGGTTS---
--TTT-SSS-STTTTTS---
--TTT-STT-STTTTTS---
--TTT-STT--TTTTTS---
--TTT-STT-STTTTTS---
--TTT-STT-SHHHHTSS--
--TTT-STT-STTTTTS---
--TTT--TT-STTTTT----
--TTT--TT-STTTTT----
--TTT--TT-SHHHHSS---
--TTT--TTTTHHHHTS---
--TTT--TTHHHHHHHS---
--TTT--TTTTTTTTTS---
--TTT--TTTTGGGGGS---
--TTT--SSTTGGGTT----
--TTT--TTTTTGGGS----
--TTT--TTHHHHHSSS---
--TTT-STTHHHHHHTS---
--TTT--TTHHHHHHSS---
--TTT-STTSHHHHTSS---
--TTT-STTHHHHHTTS---
--TTT-STTSHHHHTTS---
--TTT-SSSSTTTTTS----
--TTT-STTHHHHHHTS---
--TTT-STTHHHHHH-----
--TTT-STTHHHHTTSS---
--TTT-STTHHHHHTTS---
--TTT-STTHHHHHTTS---
--TTT--TTSSGGGSSS---
--TTT-STT-GGGG--S---
--TTT--TTSGGGS-S----
--TTT-STTSGGGSTT----
--TTT-STTHHHHTTT----
--TTT-STTTTGGG------
--TTT-SSSTTGGG-S----
--TTT-STTTTSS-TTSS--
--TTT-STTGGGTTTTSS--
--TTT--TTGGGSSTTSS--
--TTT-STT-TTSSTTS---
--TTT-SSSGGGS-TTS---
--TTT-STTGGGS-TTS---
--TTT-SSSGGGG-TTS---
--TTT--TTGGGS-TTS---
--TTT--TT-TTS-TTS---
--TTT--TT-GGGSTTS---
--TTT--TTGGGGGTTS---
--TTT--TT-GGGGTTS---
--TTT--TTHHHHHTTS---
--TTT--TT-GGGTTTSS--
--TTT--TT-GGGTTTS---
--TTT--SSTHHHHTTSS--
--TTT--SSHHHHTTTSS--
--TTT--TTTTTTTTTSTT-
--TTT--TTTTGGGGGSS--
--TTT--TT-HHHHHTSS--
--TTT-STT-HHHHHTSS--
--TTT-STTHHHHHTTS---
--TTT-STTSHHHHHTS---
--TTT-SSSHHHHHTTS---
--TTT-SSSTHHHHTTS---
--TTT-STTHHHHHTTS---
--TTT-STTHHHHHHHS---
--TTT-STT-HHHHTTS---
--TTT-STTTTTSGGGS---
--TTT-STTGGGGGGGS---
--TTT-STT-HHHHTTS---
--TTT--SS-GGGTTSS---
--TTT-SSS-HHHHTTS---
--TTT-STT-TTSGGGS---
--TTT-STTGGGTGGGS---
--TTT--TT-GGGGGGS---
--TTT-STT-GGGTTTS---
--TTT-STT-GGGTTTS---
--TTT--TT-GGGTTTS---
--TTT--TT-GGGTTTS---
--TTT--TTTGGGTTTS---
--TTT--TT-STTTTTS---
--TTT--TT-GGGGGGS---
--TTT--TTHHHHHTTS---
--TTT-STTHHHHHTTS---
--TTT-STT-HHHHTTS---
--TTT-STTHHHHHHTS---
--TTT-SSSHHHHHTTS---
--TTT-SSSHHHHTTTS---
--TTT-STTHHHHHTTS---
--TTT-STTHHHHHTTS---
--TTT-STTHHHHHTTS---
--TTT-STTSHHHHTTS---
--TTT-STTHHHHHHHS---
--TTT-STTHHHHHHTS---
--TTT-STTHHHHHHTS---
--TTT-STTHHHHHHHS---
--TTT-STTHHHHHHTS---
--TTT-STTHHHHHHHS---
--TTT-STTHHHHHHHS---
--TTT--SSHHHHHTTS---
--TTT-SSSHHHHHHHS---
--TTT-SSSHHHHHHH----
--TTT-STTHHHHHHTS---
--TTT-SSSHHHHHHHS---
--TTT-SSSHHHHHHHS---
--TTT-SSSHHHHHHHS---
--TTT-SSSHHHHHTTS---
--TTT-STTHHHHHHHS---
--TTT-SSSHHHHHHHS---
--TTT-SSSHHHHHHTS---
--TTT-STTHHHHHTTS---
--TTT-SSSHHHHHTTS---
--TTT-SSSHHHHHHHS---
--TTT-SSSHHHHHHHS---
--TTT-STTHHHHHHSS---
--TTT-STTHHHHHHH----
--TTT-SSSHHHHHTT----
--TTT-SSSHHHHHHT----
--TTT-STTHHHHHTTS---
--TTT-SSSHHHHHHS----
--TTT--TTHHHHHTT----
--TTT--TTHHHHHHH----
--TTT--TTHHHHHHH----
-GGGT--TTTTHHHHHS---
--TTT--TTHHHHHTT----
--TTT--TTHHHHHTT----
--TTT-SSSHHHHTTT----
--TTT--TTHHHHHTT----
--TTT--TTHHHHHTT----
--TTT-STTHHHHHHH----
--TTT--TTHHHHHTT----
--TTT--TTHHHHHHH----
--TTT--TTHHHHHHH----
--TTT--TTHHHHHTT----
--TTT--TTHHHHHHT----
--TTT--TTHHHHHTTS---
--TTT--TTHHHHHTTS---
--TTT--TTHHHHHHTS---
--TTT--TTHHHHHHTS---
--TTT-STTHHHHHHT----
--TTT--TTHHHHHHHS---
--TTT--TTHHHHHHTS---
--TTT--TTHHHHHHHS---
--TTT-STTHHHHHHHS---
--TTT--TTHHHHHHHS---
--TTT-STTHHHHHHTS---
--TTT-STTHHHHHHHS---
--TTT-STTHHHHHHHS---
--TTT-STTHHHHHHHS---
--TTT-STTHHHHHHTS---
--TTT-SSSHHHHHHTS---
--TTT--TTHHHHHHHS---
--TTT--TTHHHHHHHS---
--TTT--TTHHHHHHSS---
--TTT--TTHHHHHTTS---
--TTT--TTHHHHHTTS---
--TTT--TTHHHHHTTS---
--TTT--TTHHHHHHHS---
--TTT--TTHHHHHHTS---
--TTT-STTHHHHHHT----
--TTT--TTHHHHHTTS---
--TTT-SSSHHHHHHTS---
--TTT--TTHHHHHTTS---
--TTT-STTHHHHHTTS---
--TTT--TTHHHHHHTS---
--TTT--TTHHHHHHHS---
--TTT-STTHHHHHHHS---
--TTT--TTHHHHHHHS---
--TTT-STTHHHHHTTS---
--TTT--TTHHHHHTTS---
--TTT--TTHHHHTTTS---
--TTT--TTHHHHHHHS---
--TTT--TTHHHHHTTS---
--TTT-SSSHHHHHTTS---
--TTT-STTHHHHHHSS---
--TTT--TTHHHHHHHS---
--TTT-STTHHHHHHSS---
--TTT-STTHHHHHHTS---
--TTT-STTHHHHHTTS---
--TTT-STTHHHHHTTS---
--TTT-STTHHHHHHTS---
--TTT-STTHHHHHTTS---
--TTT-STTHHHHHHSS---
--TTT-STTHHHHHHHSTT-
--TTT-STTHHHHHTTSS--
--TTT-STTHHHHHHHSS--
--TTT-SSSHHHHHHHS---
--TTT-SSSHHHHHHHS---
--TTT-STTHHHHHHTS---
--TTT-SSSHHHHHHTS---
--TTT--TTHHHHHHTS---
--TTT-SSSHHHHHHTS---
--TTT-SSSHHHHHTTS---
--TTT-SSSHHHHHHHS---
--TTT-STTHHHHHHHS---
--TTT-STTHHHHHHHS---
--TTT--TTHHHHHHTS---
--TTT-STTHHHHHHHS---
--TTT-SSS-HHHHTTS---
--TTT-SSS-HHHHSSS---
--TTT-SSS-HHHHHSS---
--TTT-SSS-HHHHSSS---
--TTT-STT-HHHHT-S---
--TTT-SSS-HHHHTTS---
--TTT-SSS-HHHHHSSS--
--TTT-SSS-HHHHTSS---
--TTT-SSS-HHHHTTS---
--TTT-SSS-HHHHTSS---
--TTT-SSS-HHHHTTS---
--TTT-SSS-HHHHHTS---
--TTT-STT-HHHHHTS---
--TTT-SSS-HHHHHHS---
--TTT-SSS-HHHHHTS---
--TTT-SSS-HHHHTTS---
--TTT-SSS-HHHHHTS---
--TTT-SSS-HHHHHTS---
--TTT-SSS-HHHHHTS---
--TTT-SSS-HHHHHTS---
--TTT-SSS-HHHHTT----
--TTT-SSS-HHHHHT----
--TTT-SSS-HHHHHT----
--TTT-SSS-TTTGGG----
--TTT-STT-HHHHHH----
--TTT-SSS-HHHHHT----
--TTT-SSS-HHHHHT----
--TTT-SSS-HHHHTT----
--TTT-SSS-HHHHHT----
--TTT-SSS-HHHHHS----
--TTT-SSS-HHHHTS----
--TTT-STT-HHHHTT----
--TTT-SSS-HHHHTT----
--TTT-SSS-HHHHTT----
--TTT-STT-TTGGGS----
--TTT-SSS-TTTT------
--TTT-SSS-TTGGG-----
--TTT-SSS-GGGGS-----
--TTT-SS--TTGGG-----
--TTT-SSS-GGGGT-----
--TTT-SS--TTTTT-----
--TTT-SSS-SGGGS-----
--TTT-SSS-SGGGS-----
--TTT-SS--SHHHHS----
--TTT-SSS-SGGGTSS---
--TTT-SSS-TTTTS-----
--TTT-STT-GGGGTS-S--
--TTT-SSS-GGGGSSS---
--TTT-SSS-SGGGSS----
--TTT-SSS-GGGGTSS---
--TTT-SSS-SGGGSS----
--TTT-STT-GGGGTS----
--TTT-STT-SSTTSS----
--TTT-SSS-TGGGS-----
--TTT-SSS-GGGSSS----
--TTT-STT-GGGGS-----
--TTT-SSS--STTTS----
--TTT-SSS--STTTS----
--TTT-STT-SGGGT-----
--TTT-SSS-GGGTSS----
--TTT-STTTTGGGTS----
--TTT-SSS-GGGTSS----
--TTT-STT-GGGTSS----
--TTT-SSS-GGGTSS----
--TTT-SSS-GGGTSSS---
--TTT-SSS-GGGTSS----
--TTT-SSS-GGGTSS----
--TTT-SSS-HHHHSS----
--TTT-SSS-GGGTSS----
--TTT-SSS-GGGTSS----
--TTT-SSS-SHHHHS----
--TTT-SSS--GGGSS----
--TTT-SSS--GGGTS----
--TTT-SSS-HHHHSS----
--TTT-SSS-SGGGTS----
--TTT-SSS-GGGTSS----
--TTT-SSS--GGGTS----
--TTT--SS-STTTSS----
--TTT-SSS-SSTTTS----
--TTT-SSS-TTTTT-----
--TTT-SSS-TTTTT-----
--TTT-SSS-TTTTTSS---
--TTT--TT--GGGSS----
--TTT--SS--TTTSS----
--TTT-STT--TTTSS----
--TTT-SSS--TTTS-----
--TTT-SSS--TTTS-----
--TTT-SSS--TTTS-----
--TTT-SSS--TTSS-----
--TTT-SSS--TTSSS----
--TTT-SSS--TTTS-----
--TTT--TT--STTTS----
--TTT-STT--GGGSS----
--TTT-STT--GGGTSS---
--TTT-STT-GGGTSSS---
--TTT-STT--TTTTTS---
--TTT-SSS--GGGTSS---
--TTT-STT--GGGTS----
--TTT-STT--GGGTSS---
--TTT-SSS--GGGTSS---
--TTT-STT--GGGTSS---
--TTT-STT--GGGTSS---
--TTT-SSS--GGGTSS---
--TTT-SSS--TTTTSS---
--TTT-SSS-GGGSSS----
--TTT-SSS-TTGGGT----
--TTT-SSS-TTGGGS----
--TTT-SSS-HHHHHHS---
--TTT-STT-TTTTTSS---
--TTT-STT-HHHHHHS---
--TTT-SSS-HHHHTTS---
--TTT-STT-HHHHHHS---
--TTT--TT-HHHHHHS---
--TTT--TT-HHHHHH----
--TTT--SS-HHHHHHS---
--TTT--SS-HHHHHHS---
--TTT-STT-HHHHTTS---
--TTT-SS--HHHHTTS---
--TTT--TT-TTGGGTS---
--TTT--TT-TTGGGTS---
--TTT--SS-HHHHTTS---
--TTT--TT-HHHHTTS---
--TTT--TT-HHHHHHS---
--TTT--SS-HHHHHHS---
--TTT--SS-HHHHHHS---
--TTT--TT-HHHHHHS---
--TTTS-TT-HHHHHHS---
--TTT--SS-HHHHTTS---
--TTT--TT-HHHHTTS---
--TTT--SS-HHHHHHS---
--TTT--SS-HHHHTTS---
--TTT--TT-HHHHTTS---
--TTT-STT-HHHHTTS---
--TTT-STT-HHHHTTS---
--TTT--TT-HHHHTT----
--TTT--SS-HHHHHHS---
--TTT-SSS-HHHHHHS---
--TTT-STT-HHHHHHS---
--TTT--TT-HHHHHHS---
--TTT--TT-HHHHHHS---
--TTT-STT-HHHHHHS---
--TTT--TT-HHHHTTS---
--TTT-STT-HHHHHHS---
--TTT--TT-TTGGGT----
--TTT--TT-HHHHTT----
--TTT--TT-HHHHTTS---
--TTT--TT-HHHHTTS---
--TTT--TT-HHHHTTS---
--TTT--TT-HHHHTTS---
--TTT--TT-HHHHHHS---
--TTT-STT-HHHHTTS---
--TTT--TT-HHHHTTS---
--TTT--TT-HHHHTTS---
--TTT-STT-HHHHTSS---
--TTT--TT-TTGGGTS---
--TTT--TT-HHHHTTS---
--TTT--TT-HHHHHHS---
--TTT--TT-TTGGGTS---
--TTT--TT-HHHHTSS---
--TTT--TT-HHHHTTS---
--TTT--TT-HHHHTTS---
--GGG--TT-HHHHHSS---
--TTT--TT-HHHHHTS---
--TTT--TT-HHHHTTS---
--TTT--TT-HHHHTTS---
--TTT--TT-HHHHTTS---
--TTT--TT-HHHHTTS---
--TTT--TT-HHHHHTS---
--TTT--TT-HHHHHHS---
--TTT--TT-HHHHTTS---
--TTT--TT-HHHHTTS---
--TTT--TT-TTHHHHS---
--TTT--TT-HHHHHHS---
--GGG--TT-TTGGGTS---
--TTT--TT-HHHHTTS---
--TTT--TT-TTHHHHS---
--TTT--TT-HHHHHHS---
--TTT--SS-HHHHHSS---
--TTT--TT-HHHHTT----
--TTT--TT-HHHHHH----
--TTT--TT-HHHHTT----
--TTT--TT-HHHHTSS---
--TTT--TT-HHHHTTS---
--TTT--TT-HHHHHHS---
--TTT--TT-HHHHHHS---
--TTT--TT-HHHHHH----
--TTT--TT-TTHHHHS---
--TTT--TT-TTHHHHS---
--TTT--TT-TTHHHHS---
--TTT--TT-TTTTTSS---
--TTT--TT-HHHHHH----
--TTT--TT-HHHHTT----
--TTT--TT-HHHHTT----
--TTT--TT-HHHHHH----
--TTT--TT-HHHHTT----
--TTT--TT-HHHHHH----
--TTT--TT-HHHHHH----
--TTT--TT-HHHHTT----
--TTT--TT-HHHHHH----
--TTT--TT-HHHHHHS---
--TTT--TT-HHHHHHS---
--TTT--TT-HHHHHS----
--TTT--TT-HHHHTT----
--TTT--TT-HHHHTT----
--TTT--TT-HHHHTT----
--TTT--TT-HHHHTT----
--TTT--TT-HHHHHHS---
--TTT--TT-HHHHHH----
--TTT--TT-HHHHHT----
--TTT--TT-HHHHTTS---
--TTT--TT-HHHHTT----
--TTT--TT-HHHHTT----
--TTT--TT-HHHHTS----
--TTT--TT-HHHHTT----
--TTT--TT-HHHHTTS---
--TTT--TT-HHHHHHS---
--TTT--TT-TTHHHHS---
--TTT--TT-HHHHHHS---
--TTT--TT-TTTTTSS---
-HHHH--TT-TTHHHHS---
--TTT-SSS-HHHHHHS---
--TTT-STT-HHHHHTS---
--TTT--TT-HHHHHHS---
-HHHH--TT-HHHHTT----
-HHHH-SSS-HHHHTT----
-HHHH-SSS-HHHHTT----
-HHHH-SSS-HHHHTT----
--TTT--SS-HHHHTT----
--TTT--SS-HHHHTT----
-GGGT--TT-HHHHTT----
--TTT--TT-HHHHHH----
--TTT--TT-HHHHHHSS--
--TTT-SSS-HHHHHHTS--
--TTT-STT-HHHHHHTS--
--TTT--TT-HHHHHHHS--
--GGG--TT-HHHHHHHS--
-GGGT--TT-HHHHHTTS--
-GGGT-STT-HHHHHHTS--
-HHHH-STT-HHHHHHT---
-HHHH-SSS-HHHHHTT---
--TTT-SSS-HHHHHTT---
-HHHH-STT-HHHHHHHS--
-HHHH-SSS-HHHHHTT---
-HHHH-SSS-HHHHHTTS--
--TTT--SS-HHHHHTTS--
--TTT-SSS-HHHHHHHS--
-HHHH--SS-HHHHHHH---
--TTT-SSS-HHHHHTT---
-HHHH--TT-HHHHHHS---
--TTT--SS-HHHHHHH---
--TTT-SSS-HHHHTTT---
--TTT--S--HHHHHHH---
--TTT--SS-HHHHHHH---
-HHHH-SS--HHHHHHH---
-HHHH--SS-HHHHHHT---
-HHHH--S--HHHHHHT---
--TTT--SS-HHHHHHTS--
-HHHH-SSS-HHHHHHT---
-HHHH-SSS-HHHHHHT---
-HHHH-SSS-HHHHHTT---
-HHHHSSSS-SHHHHTTS--
--TTTS-SS-HHHHHHHS--
-GGGT--SS-HHHHHHHS--
--TTT-SSS-HHHHHTTS--
--TTT-SSS-HHHHHTTS--
--TTT-SSS-HHHHHHH---
--TTT-SSS-HHHHHHH---
--TTT-SSS-HHHHHHT---
--TTT-SSS-HHHHHHTT--
-HHHH--SS-HHHHHHTT--
--TTT--SS-HHHHHHHT--
-HHHH--SS-HHHHHHTT--
--TTT-SSS-HHHHHHHT--
--TTTS-SS-HHHHHHHH--
--TTTSSSS-HHHHHHHH--
-GGGT-SS--HHHHHHTS--
-HHHH--S--HHHHHHHH--
--GGG--SS-HHHHHHHS--
--TTT-SSS-HHHHHHHS--
-HHHH--SS-HHHHHHHT--
--TTTS-SS-HHHHHHHS--
--TTT-SSS-HHHHHHHT--
-HHHH-SSS-HHHHHHTS--
--TTT-SS--HHHHHHHS--
--TTT-SSS-HHHHHHTT--
-GGGT-SS--HHHHHHHH--
-GGGT-SSS-HHHHHHTT--
--TTT-SS--HHHHHHHH--
--TTT-SS--HHHHHHTT--
-HHHH-SS--HHHHHHHH--
--TTT-SSS-HHHHHHHT--
-HHHH-SSS-HHHHHHHH--
--TTT-SS--HHHHHHTT--
-HHHH-SSS-HHHHHHHS--
-HHHH--SS-HHHHHHHH--
-HHHH-SSS-HHHHHHTT--
-HHHH--SS-HHHHHHHS--
-HHHH-SS--HHHHHHHT--
--TTT-SSS-HHHHHHHT--
-HHHH-SSS-HHHHHHTS--
-HHHHSSSS-HHHHHHTT--
-HHHH-SSS-HHHHHHTT--
-HHHH--S--HHHHHHHH--
-HHHH-SS--HHHHHHHH--
--TTT-SSS-HHHHHHTT--
-HHHH--TT-HHHHHHHT--
-HHHH--SS-HHHHHHHH--
-HHHH--S--HHHHHHTT--
-HHHH-STT-HHHHHHTT--
--TTT-STT-HHHHHHHH--
-GGGT-SSS-HHHHHHHH--
-HHHH--TT-HHHHHHTT--
-HHHH-STT-HHHHHHTT--
-HHHH-SSS-HHHHHHTT--
-HHHH-SSS-HHHHHHHT--
-HHHH--SS-HHHHHHHS--
-HHHH-SSS-HHHHHHHH--
-HHHH-SSS-HHHHHHTT--
-HHHH-SSS-HHHHHHTT--
-HHHH-SSS-HHHHHHHT--
-HHHH-SSS-HHHHHHHS--
-HHHH-SSS-HHHHHHTT--
-HHHH--SS-HHHHHHTS--
-HHHH--SS-HHHHHHHH--
-GGGT--TT-HHHHHHTT--
-GGGT--SS-HHHHHHTT--
-GGGT--SS-HHHHHHHH--
-GGGT-SS--HHHHHTTT--
-HHHH-SSS-HHHHHHTT--
-HHHH--SS-HHHHHHHT--
-GGGT--SS-HHHHHHTT--
-GGGT-SSS-HHHHHHHT--
-HHHH-SSS-HHHHHHHH--
-HHHHS-S--HHHHHHHH--
-HHHH--S--HHHHHHHH--
-HHHH--TT-HHHHHHTT--
-HHHH--TT-HHHHHHTT--
-HHHH--TT-HHHHHHTT--
--TTT-SS--HHHHHHHH--
-HHHH-STT-HHHHHHTT--
-GGGT-SSS-HHHHGGGT--
-GGGT-STT-HHHHHHHH--
-GGGT--TT-HHHHHHHH--
--TTT-SSS-HHHHHHHH--
-GGGT--TT-HHHHHHHH--
-HHHH--TT-HHHHHHHH--
--TTT--TT-HHHHHHHH--
-HHHH--TT-HHHHHHHH--
-HHHH--SS-TTHHHHTT--
-HHHH--S--HHHHHHTT--
-HHHHS-S--HHHHHHHT--
-HHHHS-S--HHHHHHHH--
-HHHHS-S--HHHHHHHH--
-HHHHT-SS-HHHHHHHT--
-HHHHS-SS-HHHHHHHT--
-HHHHS-SS-HHHHHHHT--
-TTTTS-SS-HHHHHHHH--
-HHHHT-SS-HHHHHHHH--
-HHHHS-SS-HHHHHHHT--
-HHHHS-SS-HHHHHHHH--
-HHHH--TT-HHHHHHTT--
-HHHH--SS-HHHHHHTT--
-HHHHS-TT-HHHHHHHH--
-HHHHS-SS-HHHHHHHT--
-HHHHS-SS-HHHHHHHH--
-HHHH-SSS-HHHHHHHH--
-HHHH--SS-HHHHHHHH--
-GGGT--TT-HHHHHHHH--
-GGGT--SS-HHHHHHHT--
-HHHH--SS-HHHHHHHH--
-GGGT--TT-HHHHHTTS--
-GGGT--SSTHHHHHHHH--
-HHHH-SSS-HHHHHHHH--
-HHHH-SSS-HHHHHHTS--
-HHHH-SSS-HHHHHHTT--
-HHHH-SSS-HHHHHHHH--
-GGGS-SS--HHHHHHHH--
-HHHH-SSS-HHHHHHHT--
-HHHH-SSS-HHHHHHTT--
-GGGT-SSS-HHHHHHHH--
-HHHH-SSS-HHHHHHHH--
-GGGT-STT-HHHHHHHH--
-GGGT--TT-HHHHHHTT--
-GGGT-STT-HHHHHHHH--
-GGGT-SSS-HHHHHHHH--
-GGGT-SSS-HHHHHHHT--
-HHHH--SS-HHHHHHTT--
-HHHH--SS-HHHHHHHT--
-GGGT--SS-HHHHHHHH--
-HHHH-SSS-HHHHHHHT--
-HHHH-SS--HHHHHHHS--
-HHHH-SSS-HHHHHHHS--
-GGGT-SSS-HHHHHHHH--
-GGGT-SSS-HHHHHHHH--
--TTT--TT-HHHHHHHH--
-GGGT-SSS-HHHHHHHH--
--TTT--TT-HHHHHHHH--
-HHHH--TT-HHHHHHHH--
-HHHH--TT-HHHHHHHH--
-HHHH-SSS-HHHHHHHS--
--TTT-SSS-HHHHHHHH--
-HHHH-SSS-HHHHHHHH--
-HHHH-SSS-HHHHHHHS--
-HHHH--SS-HHHHHHHH--
-HHHH--SS-HHHHHHHT--
-HHHH--SS-HHHHHHHT--
-HHHH--SS-HHHHHTT---
-HHHH--SS-HHHHHHHS--
-HHHH--SS-HHHHHHHT--
-HHHH--SS-HHHHHHHH--
-GGGG--SS-HHHHHHHH--
-HHHH--SS-HHHHHHTT--
-HHHH--SS-HHHHHHHT--
-HHHH--SS-HHHHHHHH--
-GGGT--SS-HHHHHHHH--
-GGGG--SS-HHHHHHHT--
-GGGT--SS-HHHHHHHH--
-GGGG--SS-HHHHHHHH--
-GGGT--SS-HHHHHHHH--
-GGGS--SS-HHHHHHHH--
-GGGS--SS-HHHHHHHT--
-GGGT--SS-HHHHHHHS--
-GGGG--SS-HHHHHHTT--
-GGGG--SS-HHHHHHHH--
-GGGG-SSS-HHHHHHHH--
-GGGT-SSS-HHHHHHHH--
-TTTS-SSS-HHHHHHHT--
-HHHH-SSS-HHHHHHTT--
-HHHH-SSS-HHHHTTTS--
-HHHH--SS-HHHHHHT---
-HHHH-SSS-HHHHHHTS--
-HHHH-SSS-HHHHHHTS--
-HHHH-SSS-HHHHHHH---
-HHHH-SSS-HHHHHHHS--
-HHHH--SS-HHHHHHHS--
-GGGT-SSS-HHHHHHHS--
-HHHH--SS-HHHHHHHS--
-HHHH-SSS-HHHHHHHS--
-HHHH-SSS-HHHHHHHS--
-HHHH-SSS-HHHHHHHS--
-HHHH-SSS-HHHHHTTS--
-HHHH-SSS-HHHHHHHS--
-HHHH-SSS-HHHHHHSS--
-HHHH-SSS-HHHHHHHS--
-HHHH-SSS-HHHHHHHS--
-HHHH-SSS-HHHHHTTS--
-GGGT--SS-HHHHHHTS--
-GGGG-SSS-HHHHHTTS--
-TTTS-SSS-HHHHHTTS--
-HHHH-SSS-HHHHHHHS--
-HHHH--TT-HHHHHTTS--
-HHHH-SSS-HHHHHTTS--
-HHHH--SS-HHHHHTTS--
-HHHH-STT-HHHHHTTS--
-HHHH-STT-HHHHHHHS--
-HHHH--TT-HHHHHHTS--
-HHHH-STT-HHHHHHHS--
-GGGT-STT-HHHHHHHS--
-GGGT--SS-HHHHHHHS--
-HHHH-STT-HHHHHHHS--
-GGGT-SSS-HHHHHTTS--
-GGGT-SSS-HHHHHHTS--
--TTT-SSS-HHHHHHHS--
--TTT-SSS-HHHHHTT---
--TTT--SS-HHHHHTTS--
--TTT-SSS-HHHHHTTS--
--GGG-STT-HHHHHHTS--
-GGGT-STT-HHHHHHHS--
--TTT--TT-HHHHHTTS--
-GGGT--TT-HHHHHTT---
-GGGT-SSS-HHHHHTTS--
-GGGT-STT-HHHHHTTS--
-GGGT-SSS-HHHHHTTS--
-HHHH-SSS-HHHHHHHS--
-HHHH-SSS-HHHHHHHS--
-GGGT--TT-HHHHHHHS--
-GGGT-SSS-HHHHHTT---
-HHHH--TT-HHHHHHHS--
-HHHH-SSS-HHHHHHHS--
-HHHH-STT-HHHHHTTS--
-HHHH-SSS-HHHHHHTS--
-HHHH--TT-HHHHHHTS--
-HHHH--SS-HHHHHHTS--
-GGGT--SS-HHHHHTTS--
-HHHH-SSS-HHHHHTTS--
-HHHH--TT-HHHHHHHS--
-HHHH--TT-HHHHHTTS--
-HHHH-STT-HHHHHHSS--
-HHHH--TT-HHHHHHHS--
-GGGT--TT-HHHHHTT---
-GGGT-STT-HHHHHTTS--
-GGGT-SSS-HHHHHTT---
-HHHH-SSS-HHHHHHH---
-GGGT-SSS-HHHHHTS---
-HHHH--TT-HHHHHSS---
-HHHH-SSS-HHHHHHS---
-HHHH-STT-HHHHHHT---
-HHHH-SSS-HHHHHHH---
-GGGT--TT-HHHHHHH---
-TTTS-SSS-HHHHHHTS--
-HHHH-SSS-HHHHHTT---
-HHHH--SS-HHHHHHT---
-GGGT-SSS-HHHHHHS---
-GGGT-SSS-HHHHHTT---
--TTT--TT-HHHHHTTS--
-GGGT-STT-HHHHHTTS--
-GGGT--SS-HHHHHTTS--
--TTT--SS-HHHHHTTS--
-GGGG--SS-HHHHHTTS--
--TTT--SS-HHHHHHHS--
--GGG--SS-HHHHHTTS--
-HHHH--SS-HHHHHHTS--
-HHHH--SS-HHHHHHHS--
--TTT--SS-HHHHHTT---
-GGGS--SS-HHHHHTTS--
-HHHH--SS-HHHHHHHS--
-HHHH--SS-HHHHHHHS--
-HHHH--SS-HHHHHHHS--
-TTTT--SS-HHHHHHHS--
-HHHH-SSS-HHHHHHTS--
-HHHH--SS-HHHHHHT---
-HHHH--SS-HHHHHHT---
-HHHH--SS-HHHHHHT---
-TTTT--SS-HHHHHHT---
-HHHH-SSS-HHHHHTT---
-HHHH-SSS-HHHHHTT---
-HHHH--SS-HHHHHTT---
--GGG--SS-HHHHHHT---
-HHHH--SS-HHHHHTT---
-HHHH--SS-HHHHHHT---
-HHHH--SS-HHHHHHS---
-HHHH--SS-HHHHHTT---
--GGG--SS-HHHHTTS---
-TTTS--SS-HHHHTT----
-TTTT--SS-HHHHHHH---
-HHHH--SS-HHHHHTT---
-HHHH--SS-HHHHHHT---
-HHHH--SS-HHHHHTT---
-TTTT-SSS-HHHHHHT---
-HHHH--SS-HHHHHHHS--
-TTTT--SS-HHHHHHHS--
-HHHH--SS-HHHHHHTS--
-HHHH--SS-HHHHHHHS--
-HHHH--SS-HHHHHTTTT-
-HHHH--TT-HHHHHHTS--
--TTT--SS-HHHHHHHTT-
--GGG--SS-HHHHHHHS--
--TTT--SS-HHHHHTTS--
-GGGG--SS-HHHHHHTS--
-HHHH--SS-HHHHHTTS--
-TTTT--SS-HHHHHTTS--
-GGGT--SS-HHHHHHHS--
--TTT--SS-HHHHHHTS--
--STT-SSS-HHHHHHHS--
--GGG-SSS-HHHHHTTS--
--GGG--SS-HHHHHTTS--
--TTT--SS-HHHHHHTS--
--TTT--SS-HHHHHHTS--
--TTT--SS-HHHHHTTS--
--GGG--SS-HHHHHHHS--
--GGG--SS-HHHHTTTS--
--TTT--SS-HHHHTTSS--
--TTT--SS-HHHHHTTS--
--TTT--SS-HHHHHTTS--
--TTT--SS-HHHHHTTS--
--TTT--SS-HHHHHTTS--
--GGG--SS-HHHHHTTS--
--GGG--SS-HHHHHTTS--
--TTT--SS-HHHHHHHS--
--GGG-SSS-HHHHHHHS--
--TTT--SS-HHHHHTTS--
--GGG--SS-HHHHHHHS--
--GGG-SSS-HHHHHHHS--
--GGG--SS-HHHHHHHS--
--GGG--SS-HHHHHTT---
--TTS-SSS-HHHHHHH---
--TTT--SS-HHHHHHTS--
--TTT--SS-HHHHHTTS--
--TTT-SSS-HHHHHTTS--
--TTT-SSS-HHHHHHSS--
--GGG--SS-HHHHHHTS--
--TTT--SS-HHHHHHTS--
--TTT--SS-HHHHHHHS--
--TTT--SS-HHHHHHHS--
--TTT--SSTHHHHHHHS--
--TTT--SS-HHHHHHHS--
--TTT--SS-HHHHHHHS--
--TTT--SS-HHHHHHHS--
--TTT--SS-HHHHHHTS--
--TTT--SS-HHHHHHHS--
--TTT--SS-HHHHHTT---
--TTT--SS-HHHHHHH---
--TTT--SS-HHHHHHH---
--TTT--TT-HHHHHHHS--
--TTT--SS-HHHHHHHT--
--TTT--SS-HHHHHHHS--
--TTT--TT-HHHHHHHT--
--TTT--SS-HHHHHHHT--
--TTT--SS-HHHHHHTT--
--TTT-SSS-HHHHHHHS--
--TTT--SS-HHHHHHTT--
--TTT--TTTHHHHHHHH--
--TTT--SS-HHHHHHHH--
--TTT--SS-HHHHHHHS--
--TTT--S--HHHHHHHH--
--TTT--SS-HHHHHHHS--
--TTT--SS-HHHHHHHT--
--TTT-SSS-HHHHHHTT--
--SSS-SS--HHHHHHHH--
--TTT-SS--HHHHHHHT--
--TTT-SSS-HHHHHHHT--
--TTT-STT-HHHHHHHH--
--TTT-SSS-HHHHHHHH--
--TTT-SSS--HHHHHHH--
--TTT-STT--HHHHHTT--
--TTT--SS--HHHHHTT--
--TTT-SSS--HHHHHTT--
--TTT--SS--HHHHHTT--
--TTT--SS--HHHHHTT--
--TTT-SSS--HHHHHHH--
--TTT--SS--HHHHHHH--
--TTT-STT-SHHHHHHH--
--TTT-SSS--HHHHHHT--
--TTT--SS-SHHHHHHT--
--TTT-SSS--HHHHHHT--
--TTT-STT--HHHHHHH--
--TTT-SSS--HHHHHTT--
--TTT--SS--HHHHHHT--
--TTT-SSS-THHHHHHT--
--TTT-SSS-HHHHHHTT--
--TTT-SS--HHHHHHHH--
--TTT-SSS-HHHHHHHS--
--TTT-SSS-HHHHHHHT--
--TTT--SS-HHHHHHTT--
--TTT-SSS-HHHHHHTT--
--TTT--SS-HHHHHHTT--
--TTT-STT-HHHHHHHH--
--TTT-SSS-HHHHHHHS--
--TTT-SSS-HHHHHTTS--
--TTT-SSS-HHHHHTTT--
--TTT--TT-HHHHHTTS--
--TTT-SSS-HHHHHHHH--
--TTT--TT-HHHHHHTT--
--TTT-SSS-HHHHHHHH--
--TTT--SS-HHHHHHHH--
--TTT--SS-HHHHHHTT--
--TTT--SS-HHHHHHHT--
--TTT--SS-THHHHHHT--
--TTT-SSS-SSHHHHHH--
--TTT--SS-TTTTHHHH--
--TTT-SSS-TTHHHHTT--
--TTT-STT-TTHHHHHS--
--TTT-SSS-TTHHHHTT--
--TTT--TT-HHHHHTS---
--TTT-SSS-HHHHHHS---
--TTT-SSS-HHHHHTT---
--TTT-SSS-HHHHHTTS--
--TTT-SSS-HHHHHTTS--
--TTT-STT-HHHHHHTS--
--TTT--SS-HHHHHHTS--
--TTT-SSS-HHHHHHSS--
--TTT-SSS-HHHHHHTS--
--TTT-STT-HHHHHHHS--
--TTT--SS-HHHHHTTS--
--TTT--SS-HHHHHHHS--
--TTT-SSS-HHHHHHHS--
--TTT-SSS-HHHHHHTTT-
--TTT-STT-HHHHHTTS--
--TTT-SSS-HHHHHTTS--
--TTT-SSS-HHHHHHHS--
--TTT--SS-HHHHHTTS--
--TTT--TT-HHHHHHHS--
--TTT-SSS-HHHHHHHS--
--TTT--SS-HHHHHHHS--
--TTT--TT-HHHHHHHS--
--TTT--TT-HHHHHHTS--
--TTT-SSS-HHHHHTTS--
--TTT-STT-HHHHHTTS--
--TTT-SSS-HHHHHTTS--
--TTT-SSS-HHHHHTTS--
--TTT-SSS-HHHHHTTS--
--TTT-SSS-HHHHHHTS--
--TTT--SS-HHHHHTTS--
--TTT--TT-HHHHHHHS--
--TTT--TT-HHHHTTSS--
--TTT-SS--HHHHHTT---
--TTT--SS-HHHHHHHS--
--TTT-SSS-HHHHHHHS--
--TTT-STT-HHHHHTT---
--TTT-SSS-HHHHHTT---
--TTT-SSS-HHHHHTTS--
--TTT-SSS-HHHHHTTS--
--TTT-SSS-HHHHHTTS--
--TTT-SSS-HHHHHTTS--
--TTT-SSS-HHHHHHTS--
--TTT-SSS-HHHHHHTS--
--TTT-SSS-HHHHHHTS--
--TTT-SSS-HHHHHHTS--
--TTT-STT-HHHHHHT---
--TTT-STT-HHHHHHT---
--TTT-STT-HHHHHTTS--
--TTT-SSS-HHHHHTTS--
--TTT-SSS-HHHHHHHS--
--TTT-SSS-TTGGGSSS--
--TTT-SSS-HHHHHHHS--
--TTT--SS-HHHHTTTS--
-GGGT-SSS-HHHHHTTS--
--TTT--TT-HHHHHTTS--
--TTTS-SS-HHHHHHTS--
--TTT--SSTHHHHTTS---
--GGG-SSS-HHHHHTSS--
--TTT-STT-HHHHHTTS--
--TTT-SSS-HHHHHHTS--
--TTT-SSS-HHHHHHHS--
--TTT-SSS-HHHHHHHS--
--TTT-SSS-HHHHHHTS--
--TTT-STT-HHHHHHTS--
--TTT--TT-HHHHHHTS--
--TTT-STT-HHHHHTTS--
--TTT-SSS-HHHHHTTS--
--TTT-SSS-HHHHHTTS--
--TTT-SSS-HHHHTTTS--
--TTT-STT-HHHHHHHS--
--TTT-SSS-HHHHTTT---
--TTT-SSS-HHHHHTT---
--TTT--TT-HHHHHHH---
--TTT-STT-HHHHHHH---
--TTT-STT-HHHHHTT---
--TTT--SS-HHHHHTT---
--TTT-STT-HHHHHHT---
--TTT-STT-HHHHHTT---
--TTT-STT-HHHHHTT---
--TTT--TT-HHHHHHTT--
--TTT-STT-HHHHHHHH--
--TTT-STT-HHHHTTT---
--TTT-STT-HHHHHHHH--
--TTT-STT-HHHHHHHS--
--TTT-STT-HHHHHHHH--
--TTT-STT-HHHHHHHH--
--TTT-STT-HHHHHHHT--
--TTT-SSS-HHHHHHHH--
--TTT-STT-HHHHHHHH--
--TTT-STT-HHHHHHTT--
--TTT-STT-HHHHHHHT--
--TTT-STT-HHHHHHHT--
--TTT-STT-HHHHHHHH--
--TTT-STT-HHHHHHHH--
--TTT-STT-HHHHHHHH--
--TTT-STT-HHHHHHHH--
--TTT-STT-HHHHHHHS--
--TTT-STT-HHHHHHHT--
--TTT-STT-HHHHHHHH--
--TTT-STT-HHHHHHHT--
--TTT-STT-HHHHHTTS--
--TTT--TT-HHHHHHHH--
--TTT-STT-HHHHHHHH--
--TTT-STT-HHHHHTTT--
--TTT--TT-HHHHHHHH--
--TTT--TT-HHHHHHHH--
--TTT--TT-HHHHHHHH--
--TTT--TT-HHHHHHTT--
--TTT--TT-HHHHHHHH--
--TTT--TT-HHHHHHTT--
--TTT--TT-HHHHHHTT--
--TTT--TTTHHHHHHHT--
--TTT--TT-HHHHHHHT--
--TTT--TT-HHHHHHHH--
--TTT-SSS-HHHHHHHT--
--TTT--TT-HHHHHTTS--
--TTT-STT-HHHHHHTT--
--TTT-STT-HHHHHHHT--
--TTT--TT-HHHHHTTS--
--TTT-STT-HHHHHHHH--
--TTT-STT-HHHHHHHH--
--TTT-STT-HHHHHHTT--
--TTT-STT-HHHHHHHH--
--TTT-STTTHHHHHHHH--
--TTT-STT-HHHHHHHH--
--TTT-STTTHHHHHHHH--
--TTT--TT-HHHHHHHH--
--TTT-STT-HHHHHHHT--
--TTT-STT-HHHHHHHT--
--TTT-STTTHHHHHHHS--
--TTT--TTTHHHHHHHH--
--TTT--TTTHHHHHHHH--
--TTT-STT-HHHHHHHH--
--TTT--SSTHHHHHHHH--
--TTT--TT-HHHHHHHT--
--TTT--TT-HHHHHHHT--
--TTT-STT-HHHHHHTT--
--TTT-STT-HHHHHHHH--
--TTT-STT-HHHHHHHH--
--TTT-STT-HHHHHHTT--
--TTT--TT-HHHHHHTT--
--TTT-STT-HHHHHHHH--
--TTT-SSS-HHHHHHHH--
--TTT-STTTHHHHHHTT--
--TTT-STTTHHHHHHTT--
--TTT-STT-HHHHHHTT--
--TTT-SSS-HHHHHGGG--
--TTT-SSS-HHHHHHHH--
--TTT-STT-HHHHHHTT--
--TTT-SSS-HHHHHHTT--
--TTT--TT-HHHHHHTT--
--TTT--TT-HHHHHHTT--
--TTT-SSS-HHHHHHTT--
--TTT-SSS-HHHHHHTT--
--TTT-SSS-HHHHHHTT--
--TTT--TT-HHHHHHTT--
--TTT-STT-HHHHHHTT--
--TTT-STT-HHHHHTTT--
--TTT-STT-HHHHHHHT--
--TTT-STT-HHHHHHTT--
--TTT-STT-HHHHHHHS--
--TTT-STT-HHHHHHTT--
--TTT-STTTHHHHHHHT--
--TTT--TT-HHHHHTTS--
--TTT--TTTHHHHHHT---
--TTT--TT-HHHHHHTS--
--TTT-STTTHHHHHHHS--
--TTT-STT-HHHHHHTS--
--TTT-STT-HHHHHHTT--
--TTT--TT-HHHHHHTT--
--TTT-STT-HHHHHHHH--
--TTT--TT-HHHHHHHH--
--TTT--TT-HHHHHHHH--
--TTT--TT-HHHHHHHH--
--TTT--TT-HHHHHHHT--
--TTT--TT-HHHHHHHH--
--TTT--TTTHHHHHHHH--
--TTT-STT-HHHHHHHH--
--TTT-STTTHHHHHHTT--
--TTT-STT-HHHHHHTT--
--TTT-STT-HHHHHHTT--
--TTT-STT-HHHHHHHS--
--TTT-STT-HHHHHHHH--
--TTT-STT-HHHHHHTT--
--TTT-STT-HHHHHHTT--
--TTT-STTTHHHHHHTT--
--TTT-STT-HHHHHHTT--
--TTT-STT-HHHHHHTT--
--TTT-STT-HHHHHHTT--
--TTT--TT-HHHHHHTT--
--TTT-STTTHHHHHHTT--
--TTT-STT-HHHHHHHH--
--TTT--TT-HHHHHHHH--
--TTT-STT-HHHHHHTT--
--TTT-STT-HHHHHHTT--
--TTT-STT-HHHHHHTT--
--TTT-STT-HHHHHHHT--
--TTT--TT-HHHHHHHS--
--TTT--TT-HHHHHHHS--
--TTT--TT-HHHHHHHT--
--TTT-STT-HHHHHHTT--
--TTT--TT-TTHHHHTT--
--TTT-STT-TTHHHHTS--
--TTT-STT-HHHHHHTS--
--SSS-STT-HHHHHHHS--
--STT-STT-HHHHHHTS--
--GGG-SSS-HHHHHHTS--
--GGG-SSS-HHHHHHTT--
--TTT-STT-HHHHHHHS--
--TTT--SS-HHHHHHHS--
--TTS-SSS-HHHHHHHT--
--STT-SSS-HHHHHHHS--
---SS-SSS-HHHHHHTT--
--SSS-SSS-HHHHHHHH--
--TTT-SSS-HHHHHHTT--
--STT-SSS-HHHHHHHH--
--TTS-SSS-HHHHHHHH--
--STT-SSS-HHHHHHTT--
--SSS--SS-HHHHHHHT--
--SSS--SS-HHHHHTTS--
--SSS--TT-HHHHHHHS--
--STT--SS-HHHHHTTS--
--TTT-STT-HHHHHHHH--
--GGG-SSS-HHHHHHHS--
--TTT-STT-HHHHHHH---
--TTT-SSS-HHHHHTS---
--STT-SSS-HHHHHHT---
--GGG-SSS-HHHHHHH---
--TTS-SSS-HHHHHHTS--
--GGG-SSS-HHHHHHHS--
--GGG-SSS-HHHHHHHT--
--TTT-SSS-HHHHHHHH--
--TTS-SSS-HHHHHHHT--
--SSS-SSS-HHHHHHHS--
--SSS-SSS-HHHHHHH---
--SSS--SS-HHHHHHTT--
--SSS--SS-HHHHHHHS--
--SSS--SS-HHHHHHTT--
--TTT--TT-HHHHHHHT--
--TTT--TT-HHHHHHHS--
--TTT--SS-HHHHHHHT--
--TTT--SS-HHHHHHTT--
--TTT--SS-HHHHHHHH--
--TTT--SS-HHHHHHHT--
--TTT--SS-HHHHHHHT--
---SS--SS-HHHHHHHTT-
---SS--SS-HHHHHHHHT-
---SS--SS-HHHHHHHTT-
---SS--SS-HHHHHHHTT-
---SS--SS-HHHHHHHHH-
---SS--SS-HHHHHHHH--
---SS--SS-HHHHHHHHT-
--SSS--SS-HHHHHHHHH-
---SS-SSS-HHHHHHHHH-
---SS--SS-HHHHHHHHH-
--SSS--SS-HHHHHHHHH-
--SSS-SSS-HHHHHHHH--
--TTT--SS-HHHHHHHHH-
--TTT-SSS-HHHHHHHHH-
--TTT-SSS-HHHHHHHHH-
--GGG-SSS-HHHHHHHT--
--TTT-SSS-HHHHHHHTT-
--TTT--TT-HHHHHHHHH-
--TTT--TT-HHHHHHHTT-
--TTT-STT-HHHHHHHHH-
--TTT--TT-HHHHHHHTT-
--TTT--TT-HHHHHHHTT-
--TTT-STT-HHHHHHHTT-
--TTT-STT-HHHHHHHTT-
--TTT-STT-HHHHHHTTT-
--TTT-STT-HHHHHHHHH-
--TTT--TT-HHHHHHHHT-
--TTT--TT-HHHHHHHHH-
--TTT--TT-HHHHHHHHH-
--TTT--SS-HHHHHHHHH-
--TTT--SS-HHHHHHHHT-
--TTT--TT-HHHHHHHHH-
--TTT--TT-HHHHHHHHH-
--TTT--TT-HHHHHHHTT-
--TTT--TT-HHHHHHHHT-
--TTT--TT-HHHHHHHTT-
--TTT--TT-HHHHHHHTT-
--TTT--SS-HHHHHHHHH-
--TTT--TT-HHHHHHHHH-
--TTT--TT-HHHHHHHHH-
--TTT--TTTHHHHHHHHH-
--TTT--TT-HHHHHHHHH-
--GGG--TTTHHHHHHHHH-
--TTT--TT-HHHHHHHHH-
--TTS--TT-HHHHHHHHT-
--TTT--TT-HHHHHHHHH-
--TTT--TT-HHHHHHHHH-
--TTT--TTTHHHHHHHHH-
--TTT--TT-HHHHHHHHH-
--GGG--TT-HHHHHHHHH-
--TTT--TT-HHHHHHHHH-
--GGG--SS-HHHHHHHHH-
--TTT--SS-HHHHHHHHH-
--GGG--SS-HHHHHHHH--
--TTT--TT-HHHHHHHHH-
--TTT--SS-HHHHHHHHH-
--TTT--SS-HHHHHHHHH-
--GGG--SS-HHHHHHHHH-
--TTT--TT-HHHHHHHHT-
--TTT--TT-HHHHHHHHH-
--TTT--TT-HHHHHHHHH-
--TTT--TT-HHHHHHHHH-
--TTT--TT-HHHHHHHHH-
-GGGT--TT-HHHHHHHHH-
--TTT-STT-HHHHHHHHH-
--TTT-STT-HHHHHHHHH-
--TTT-STT-HHHHHHHHH-
--TTT--SS-HHHHHHHHH-
--TTT-STT-HHHHHHHHH-
--GGG--SS-HHHHHHHHH-
--GGG--TT-HHHHHHHHT-
--TTT--SS-HHHHHHHHH-
--TTT--SS-HHHHHHHHH-
--GGG--SS-HHHHHHHHH-
--GGG--SS-HHHHHHHH--
--TTT--SS-HHHHHHHHH-
--TTT--SS-HHHHHHHHH-
--TTT--TT-HHHHHHHTT-
--GGG--SS-HHHHHHHHH-
--GGG--SS-HHHHHHHHH-
--GGG--TT-HHHHHHHHH-
--GGG-SSS-HHHHHHHHT-
--TTT--SS-HHHHHHHHH-
-HHHH--SS-HHHHHHHH--
-HHHH--TT-HHHHHHTT--
-HHHH--SS-HHHHHHHHH-
-TTTT--TT-HHHHHHHHT-
-GGGT--TT-HHHHHHHHT-
--GGG--TT-HHHHHHHHT-
--TTS--SS-HHHHHHHHH-
--GGG--SS-HHHHHHHHT-
--GGG--SS-HHHHHHHHT-
--TTT--TT-HHHHHHHHT-
--TTT--SS-HHHHHHHHT-
-HHHH-STT-HHHHHHHH--
-HHHH--TT-HHHHHHHHH-
-HHHH--TT-HHHHHHHHH-
-HHHH--SS-HHHHHHHHH-
-HHHH--TT-HHHHHHHHH-
-TTTT--TT-HHHHHHHHH-
-TGGG--TT-HHHHHHHHH-
-GGGT--SS-HHHHHHHHT-
--GGG--SS-HHHHHHHHH-
--STT--TT-HHHHHHHHT-
--TTT--TT-HHHHHHHHT-
-TTTS--TT-HHHHHHHHH-
-TTTT--TT-HHHHHHHHT-
-TTTT--TT-HHHHHHHHH-
-HHHH--TT-HHHHHHHHH-
-TTTT--TT-HHHHHHHHT-
-TTTT--TT-HHHHHHHHH-
--GGG--TT-HHHHHHHHH-
--GGG--TT-HHHHHHHHH-
--GGG--TT-HHHHHHHHT-
--GGG--TTTHHHHHHHHH-
-HHHH--TT-HHHHHHHHH-
-GGGT--TTTHHHHHHHHH-
--GGG--TT-HHHHHHHHT-
-TGGG--TT-HHHHHHHH--
--GGG--TT-HHHHHHHH--
--GGG--TT-HHHHHHHH--
--TTT--TT-HHHHHHHHT-
-TTTS--TT-HHHHHHHTT-
-HHHH--TT-HHHHHHHTT-
-HHHH--TT-HHHHHHHHH-
-GGGT--TT-HHHHHHHT--
--GGG--TT-HHHHHHHHT-
-HHHH--TT-HHHHHHHHH-
-HHHH--TT-HHHHHHHHH-
--GGG--TT-HHHHHHHHT-
-GGGT--TT-HHHHHHHHT-
-GGGT--TT-HHHHHHHTT-
-HHHH--TT-HHHHHHHH--
-GGGS-STT-HHHHHHHH--
-HHHH--TT-HHHHHHHHT-
-GGGS--TT-HHHHHHHHT-
--TTT--TTTHHHHHHHHT-
-GGGT--TT-HHHHHHHH--
-HHHH--TT-HHHHHHHH--
-HHHH--TT-HHHHHHHHT-
-HHHH--TT-HHHHHHHHT-
--TTT--TT-HHHHHHHH--
-HHHH--TT-HHHHHHHHT-
-GGGT--TT-HHHHHHHTT-
-HHHH--TT-HHHHHHTT--
-GGGT--TT-HHHHHHHH--
-HHHH--SS-HHHHHHHHT-
-HHHH--TT-HHHHHHHHH-
-HHHH--TT-HHHHHHHTT-
-HHHH--TT-HHHHHHHHH-
-TTTS--TT-HHHHHHHH--
-GGGS--TT-HHHHHHHTT-
-GGGT--TT-HHHHHHHHH-
-HHHH--TT-HHHHHHTTT-
-HHHH--TT-HHHHHHTT--
-GGGT-SSS-HHHHHHTT--
-HHHH--SS-HHHHHHTT--
-HHHH--SS-HHHHHHHHT-
-GGGT--SS-HHHHHHHHT-
-HHHH--SS-HHHHHHHTT-
-HHHH--SS-HHHHHHHHH-
-HHHH--SS-HHHHHHHHT-
-HHHH-SSS-HHHHHHHHT-
-HHHH-SSS-HHHHHHHHT-
-HHHH-SSS-HHHHHHHH--
-HHHH-SSS-HHHHHHHHT-
-GGGS--SS-HHHHHHHH--
-HHHH--TT-HHHHHHHH--
-HHHH--SS-HHHHHHHTT-
-HHHH--TT-HHHHHHHTT-
-HHHH--TT-HHHHHHHTT-
-HHHH--TT-HHHHHHHHT-
-HHHH--SS-HHHHHHTT--
-HHHH--TT-HHHHHHHTT-
-HHHH--TT-HHHHHHHHT-
-HHHH--TT-HHHHHHHTT-
-HHHH--TT-HHHHHHHH--
-GGGT--TT-HHHHHHHHH-
-HHHH--TT-HHHHHHHHH-
-HHHH--TT-HHHHHHHTT-
-HHHH--TT-HHHHHHHHT-
-GGGT--TT-HHHHHHHHH-
-HHHH--TT-HHHHHHHHH-
-GGGT--TT-HHHHHHHHH-
-HHHH--TT-HHHHHHHHH-
-HHHH--TT-HHHHHHHHH-
-HHHH--TTTHHHHHHHHH-
-HHHH--SS-HHHHHHHH--
-HHHH--TT-HHHHHHHH--
--TTT--TT-HHHHHHHH--
-GGGT--TT-HHHHHHHH--
-HHHH--SS-HHHHHHHH--
-HHHH--TT-HHHHHHHH--
-GGGT-SSS-HHHHHHHH--
-GGGT--TT-HHHHHHHH--
-GGGT--TT-HHHHHHHH--
-HHHH--TT-HHHHHHTT--
-HHHH--SS-HHHHHHHH--
-HHHH--SS-HHHHHHHH--
-HHHH--TTTHHHHHHHH--
-HHHH--TT-HHHHHTTS--
-HHHH--TT-HHHHHHHH--
-HHHH--TT-HHHHHHTT--
-HHHH--TT-HHHHHHHH--
-HHHH--TT-HHHHHHHH--
-HHHH--SS-HHHHHHHH--
-HHHH--TT-HHHHHHHH--
-HHHH--SS-HHHHHHHH--
-HHHH--TT-HHHHHHHH--
-HHHH--TT-HHHHHHHT--
-GGGS--TT-HHHHHHHH--
-HHHH--TT-HHHHHHHS--
-HHHH--TT-HHHHHHTT--
-GGGT--TT-HHHHHHHT--
-HHHH--TT-HHHHHHHH--
-HHHH--TT-HHHHHHHH--
-GGGT-SSS-HHHHHHHH--
-HHHH--TT-HHHHHHHH--
-HHHH--SS-HHHHHHHH--
-HHHH--TT-HHHHHHHH--
-HHHH--TT-HHHHHHHH--
-GGGT--TT-HHHHHHHT--
-GGGT--SS-HHHHHTTS--
-HHHH--TT-HHHHHHHH--
-HHHH--TT-HHHHHHHH--
-GGGS--TT-HHHHHHHT--
-HHHH--SS-HHHHHHHT--
-GGGT--TT-HHHHHHHT--
-GGGT-SSS-HHHHHHHT--
-HHHH-SSS-HHHHHHHH--
-GGGT-STT-HHHHHHHH--
-GGGT--SS-HHHHHHHHH-
-HHHH--TT-HHHHHHHHH-
-GGGT--TT-HHHHHHHHT-
-GGGS--SS-HHHHHHHHT-
-HHHH--SS-HHHHHHHHH-
-HHHH--TT-HHHHHHHHT-
-HHHH--TT-HHHHHHHTT-
-GGGS--SS-HHHHHHHTT-
-GGGT--TT-HHHHHHHHH-
--TTT--TT-HHHHHHHHH-
--SSS--TT-HHHHHHHTT-
--TTS--TT-HHHHHHHTT-
-HHHH--TT-HHHHHHTTT-
-HHHH--SS-HHHHHHHHT-
-GGGT--TT-HHHHHHHH--
-GGGT--SS-HHHHHHHTT-
-GGGT--TT-HHHHHHHHH-
-GGGT--TT-HHHHHHHHH-
-HHHH--TT-HHHHHHHH--
-HHHH--TT-HHHHHHHHH-
-HHHH--TT-HHHHHHHHH-
-HHHH--SS-HHHHHHHHT-
-HHHH--TT-HHHHHHHHH-
-HHHH--SS-HHHHHHHHH-
-HHHH--TT-HHHHHHHH--
-HHHH--TT-HHHHHHHHH-
-HHHH--SS-HHHHHHHHT-
-HHHH--SS-HHHHHHHT--
-GGGT-SSS-HHHHHHHT--
--TTT--SS-HHHHHHHTT-
--TTT--SS-HHHHHHHHT-
-HHHH--SS-HHHHHHHTT-
-HHHH--SS-HHHHHHHHT-
-HHHH--SS-HHHHHHHHH-
-GGGT--SS-HHHHHHHHT-
-GGGS-SSS-HHHHHHHHH-
-GGGT--TT-HHHHHHHHH-
-HHHH--TT-HHHHHHHHH-
-GGGT--SS-HHHHHHHHH-
-GGGT--SS-HHHHHHHH--
-GGGT--TT-HHHHHHHHT-
-GGGT--TT-HHHHHHHTT-
-HHHH--SS-HHHHHHHTT-
-GGGT-SSS-HHHHHHHTT-
-GGGT--TT-HHHHHHHHT-
-HHHH--TT-HHHHHHHH--
-HHHH--TT-HHHHHHHH--
-GGGT--TT-HHHHHHHH--
-GGGT--TT-HHHHHHHH--
-GGGT--TT-HHHHHHHH--
--TTT--TT-HHHHHHTT--
-GGGT--TT-HHHHHHHH--
-HHHH--TT-HHHHHHHH--
-GGGT--TT-HHHHHHHH--
-GGGT--TT-HHHHHHHH--
-GGGT--TTTHHHHHHHH--
-HHHH--SS-HHHHHHTT--
-GGGT--SS-HHHHHHHH--
-HHHH--TT-HHHHTTTT--
--TTT--TT-HHHHHHTT--
-GGGT--SS-HHHHHHTT--
-HHHH--TT-HHHHHHTT--
-HHHH--TT-HHHHHHTT--
-GGGT--SS-HHHHHHHH--
-GGGT--TT-HHHHHHHH--
-GGGT--TT-HHHHHHTT--
-GGGT--TT-HHHHHHHH--
-HHHH--TT-HHHHHHHH--
-HHHH--TT-HHHHHHHH--
-GGGT--SS-HHHHHTTT--
-GGGT--TT-HHHHHHHH--
-HHHH--TT-HHHHHHHH--
-HHHH--TT-HHHHHHTT--
-GGGT--TT-HHHHHHHH--
-GGGT--TT-HHHHHHTT--
-GGGS--TT-HHHHHHHH--
-HHHH--TTTHHHHHHHH--
-GGGT--TTTHHHHHHHH--
-HHHH--TT-HHHHHHHH--
-HHHH--TT-HHHHHHHH--
-HHHH--TT-HHHHHHHH--
-GGGT--TT-HHHHHHHH--
-HHHH--TT-HHHHHHHH--
-GGGT--TT-HHHHHHHH--
-HHHH--TT-HHHHHHTT--
-GGGT--TT-HHHHHHHH--
-HHHH--TT-HHHHHHHH--
-GGGT--TTTHHHHHHTT--
-GGGT--TT-HHHHHTTT--
-GGGT--TT-HHHHHHHH--
-GGGT--TT-HHHHHHHH--
-GGGT--SS-HHHHHTTT--
-HHHH--TT-HHHHHHHH--
-GGGT--TTTHHHHHHTT--
-GGGT--TT-HHHHHHHH--
-HHHH--TT-HHHHHHHH--
-HHHH--SS-HHHHHHHH--
-GGGT--TT-HHHHHHHH--
-HHHH--TTTHHHHHHHH--
-GGGT--SS-HHHHHHHH--
-GGGT--TT-HHHHHHTT--
-HHHH--TT-HHHHHHHH--
-HHHH-SSS-HHHHHHHH--
-HHHH--SS-HHHHHHHH--
-HHHH--SS-HHHHHTTT--
-HHHH--SS-HHHHHHTT--
-HHHH--TT-HHHHHHHH--
-GGGT--TT-HHHHHHTT--
-HHHH--TT-HHHHHHHH--
-GGGT--TT-HHHHHHHH--
-GGGT--TT-HHHHHHHH--
-GGGT--SS-HHHHHHTT--
-HHHH--TT-HHHHHTTT--
-HHHH--TT-HHHHHHHH--
-GGGT--TT-HHHHHHHH--
-HHHH--TT-HHHHHHHH--
-HHHH--TT-HHHHHHHH--
-HHHH--TT-HHHHHTTT--
-HHHH--TT-HHHHHHHH--
-GGGT--SS-HHHHHHHH--
-GGGT--TT-HHHHHHHH--
-HHHH--TT-HHHHHTTT--
-GGGT--SS-HHHHHHTT--
-GGGT--TT-HHHHHHHH--
-HHHH--TT-HHHHHHHH--
-HHHH--SS-HHHHHHHH--
-HHHH--TT-HHHHHTTT--
-GGGT-SSS-HHHHHTTT--
-GGGT-SSS-HHHHHHHH--
-GGGT--SS-HHHHHTTT--
-GGGT--TT-HHHHHHHH--
-HHHH-STT-HHHHHTTT--
-HHHH-SSS-HHHHHHTT--
-HHHH--TT-HHHHHHHH--
-HHHH--TT-HHHHHHHH--
-GGGT--TT-HHHHHHHH--
-HHHH--SS-HHHHHHHH--
-HHHH--TT-HHHHHHTT--
-GGGG--TT-HHHHHHTT--
-HHHH--TT-HHHHHHTT--
-HHHH--SS-HHHHHHHH--
-HHHH--SSTHHHHHHTT--
-HHHH-SSS-HHHHHHHH--
-HHHH-SSS-HHHHHHHH--
-HHHH--SS-HHHHHHHH--
-HHHH--TT-HHHHHHHH--
-HHHH--TT-HHHHHHHH--
-HHHH--SS-HHHHHHTT--
-HHHH--TT-HHHHHTTT--
-HHHH--SS-HHHHHHTT--
-HHHH--SS-HHHHHTTT--
-HHHH--TT-HHHHHHTT--
-HHHH--SS-HHHHHHTT--
-HHHH--SS-HHHHHHHH--
-GGGT--TT-HHHHHHTT--
-HHHH--TT-HHHHHHTT--
-HHHH--TT-HHHHHTTT--
-GGGT--SS-HHHHHHTT--
--TTT--SS-HHHHHTTT--
-HHHH--TT-HHHHHHHH--
-HHHH-STT-HHHHHHHH--
-GGGT-STT-HHHHHHTS--
-GGGT-SSS-HHHHHHTT--
-GGGT--TT-HHHHHHHH--
-HHHH--TT-HHHHHHHS--
-HHHH-SSS-HHHHHHTT--
-GGGT--TT-HHHHHTTT--
-HHHH--TT-HHHHHHHH--
-HHHH--TT-HHHHHHHH--
-GGGT--TT-HHHHHHTT--
-GGGT--TT-HHHHHHHH--
-GGGT--TT-HHHHHTTS--
-GGGT--SS-HHHHHHHH--
-HHHH--TT-HHHHHHHH--
-GGGT--TT-HHHHHHHH--
-GGGT--TT-HHHHHTTS--
-HHHH--TT-HHHHHHHS--
-HHHH--TT-HHHHHHHS--
-GGGT-STT-HHHHHTTT--
-TTTS--TT-HHHHHHTT--
-HHHH--TT-HHHHHHTT--
-HHHH--TT-HHHHHHHT--
-HHHH--TT-HHHHHHTT--
-HHHH--TT-HHHHHTTS--
-GGGT--TT-HHHHHTTS--
-GGGT--TT-HHHHHTT---
-HHHH--TT-HHHHHHT---
-HHHH--TT-HHHHHTTS--
-HHHH--TT-HHHHHHHS--
-HHHH--SS-HHHHHHHT--
-HHHH--TT-HHHHHHHT--
-HHHH--TT-HHHHHHHT--
-HHHH--TT-HHHHHHTT--
-HHHH--TT-HHHHHHHS--
-HHHH--TT-HHHHHHHS--
-TTTS--TT-HHHHHHHH--
-GGGT--TT-HHHHHHTT--
-HHHH--TT-HHHHHHHH--
--TTT--TT-HHHHHHHT--
-TTTT--SS-HHHHHHHH--
-HHHH--TT-HHHHHHHH--
-HHHH--SS-HHHHHHHT--
-HHHH--TT-HHHHHHHH--
-HHHH--TT-HHHHHHHS--
-HHHH--SS-HHHHHHHS--
-HHHH--TT-HHHHHHHT--
-HHHH--TT-HHHHHHHT--
-GGGT--TT-HHHHHHHS--
--TTT--TT-HHHHHHTT--
-TTTS-SSS-HHHHHHHH--
--TTT--TT-HHHHHHTT--
-HHHH--TT-HHHHHHHH--
-HHHH--TT-HHHHHHHH--
-HHHH--TT-HHHHHHHH--
-HHHH--SS-HHHHHTTT--
-GGGT-STT-HHHHHHTT--
-HHHH--TT-HHHHHHHH--
-HHHH-STT-HHHHHHHH--
-HHHH-STT-HHHHHHHH--
-HHHH--TT-HHHHHHHH--
-HHHH-STT-HHHHHHHH--
-HHHH--TT-HHHHHHHH--
-HHHH-STT-HHHHHHHH--
-HHHH-STT-HHHHHHHH--
-HHHH-STT-HHHHHTTT--
-HHHH--TT-HHHHHHHH--
-HHHH--TT-HHHHHHHH--
-GGGT-SSS-HHHHHHTT--
-HHHH-STT-HHHHHHTT--
-HHHH--TT-HHHHHHHH--
-HHHH--TT-HHHHHHHH--
-GGGT--TT-HHHHHHHH--
-HHHH--TT-HHHHHHHH--
-HHHH--TT-HHHHHHHH--
-HHHH--TT-HHHHHHHH--
-HHHH--TT-HHHHHHHH--
-GGGT--TT-HHHHHHHH--
-GGGT--TT-HHHHHHTT--
-GGGT--TT-HHHHHHHH--
-GGGT--TT-HHHHHHTT--
-HHHH--SS-HHHHHHHH--
-HHHH--TT-HHHHHHHH--
-HHHH--TT-HHHHHHTT--
-HHHH--TT-HHHHHHTT--
-HHHHS-SS-HHHHHHHH--
-HHHHS-TT-HHHHHHHH--
-HHHHS-SS-HHHHHHTT--
-HHHHS-SS-HHHHHHHH--
-HHHH--SS-HHHHHHTT--
-HHHH--SS-HHHHHHHH--
-HHHH--TT-HHHHHHTT--
-HHHH--TT-HHHHHHHH--
-HHHHS-TT-HHHHHHHH--
-HHHH--TT-HHHHHHHH--
-HHHH--TT-HHHHHHHH--
-HHHH--TT-HHHHHHHH--
-HHHH--TT-HHHHHHHHT-
-HHHH--TT-HHHHHHHH--
--TTT--TT-HHHHHHHH--
-HHHH--SS-HHHHHHHH--
-HHHH--TT-HHHHHHTT--
-HHHH--TT-HHHHHHHH--
-HHHH--TT-HHHHHHHH--
-HHHH--TT-HHHHHHHH--
-HHHH--TT-HHHHHHHH--
-HHHH--TTTHHHHHHHH--
-HHHH--TT-HHHHHHHH--
-HHHH--TT-HHHHHHHH--
-GGGT--TT-HHHHHHHH--
-GGGT--TT-HHHHHHTT--
-HHHH--TT-TTHHHHTT--
-GGGT--SS-HHHHHHHH--
-HHHH--TT-HHHHHHTT--
--TTT--TT-HHHHHHTT--
-HHHH--TT-HHHHHHHH--
-GGGT--TT-HHHHHHHH--
-GGGT--TTTHHHHHHTT--
-HHHH--TT-HHHHHHHH--
-HHHH--TTTHHHHHHHH--
--TTT--TT-HHHHHHHH--
-HHHH--TT-HHHHHHHH--
-HHHH--TTTHHHHHHHH--
-HHHH--TTTHHHHHHTT--
-GGGT--TT-HHHHHHTT--
-GGGT--TT-HHHHHHHH--
-GGGT--TTTHHHHHHHH--
-HHHH--TTTHHHHHTTT--
-HHHH--TT-HHHHHHHH--
-HHHH--TTTHHHHHHHH--
-HHHH--TT-HHHHHHHH--
-HHHH--TT-HHHHHHHH--
-GGGT--TT-HHHHHHHH--
-GGGT--TT-HHHHHHHH--
-GGGT--TT-HHHHHHHH--
--TTT--TT-HHHHHHTT--
-TTTS--TT-HHHHHHTT--
-HHHH--TT-HHHHHHTT--
-TTTS--TT-HHHHHHTT--
-TTTS--TT-HHHHHHTT--
-TTSS--TT-HHHHHHTT--
-TTTS--TT-HHHHHHHH--
-TTTS--TTTHHHHHHHH--
-TTTS--TT-HHHHHHTT--
-TTSS--TT-HHHHHHHH--
-TTTS--TTTHHHHHHHH--
--SSS--TTTHHHHHHHH--
-TTTS--TT-HHHHHHHH--
-TTTS--TT-HHHHHHHH--
-TTTS--TT-HHHHHHHH--
-TTTS--TTTHHHHHHTT--
-TTTS--TT-HHHHHTTT--
-TTTS--TT-HHHHHHHH--
-TTTS--TT-HHHHHHTT--
-TTTS--TT-HHHHHHTT--
--SSS--TTTHHHHHHHH--
-TTTS--TT-HHHHHHHH--
-HHHH--TT-HHHHHHTT--
-HHHH--TT-HHHHHHHH--
-HHHH--TT-HHHHHHTT--
-GGGT--TT-HHHHHHTT--
-HHHH--TT-HHHHHHTT--
-HHHH--TT-HHHHHHTT--
-HHHH--TT-HHHHHHTT--
-HHHH--TT-HHHHHHTT--
-HHHH--TT-HHHHHHTT--
-GGGT--TT-HHHHHHTT--
-HHHH--TT-HHHHHHTT--
-HHHH--TT-HHHHHHHH--
-HHHH--TT-HHHHHHTT--
-HHHH--TT-HHHHHHTT--
-TTTS--TT-HHHHHTTT--
-HHHH--TT-HHHHHHHH--
-GGGT--TT-HHHHHHTT--
-HHHH--TT-HHHHHHTT--
-HHHH--TT-HHHHHHTT--
-HHHH--TT-HHHHHHTT--
-HHHH--TT-HHHHHHHH--
-HHHHS-TT-HHHHHHTT--
-HHHH--TT-HHHHHHTT--
-HHHH--TT-HHHHHTTT--
-HHHH--TTTHHHHHHTT--
-GGGT--TT-HHHHHHTT--
-GGGT--TTTHHHHHTTT--
-GGGS--TTTHHHHHHTT--
-HHHHS-TT-HHHHHHTT--
--GGG--TTTHHHHHHTT--
-HHHHS-TT-HHHHHHHH--
-HHHH--TTTHHHHHHTT--
-HHHH--TT-HHHHHTTS--
-HHHH--TT-HHHHHHTT--
-HHHH--TTTHHHHTTTT--
-TTTT--TTTHHHHHHHH--
-TTTS--TTTHHHHHTTS--
-GGGG--TTTHHHHHHHH--
-TTTS--TTTTTHHHHTT--
-HHHH--TTTHHHHHHHH--
-HHHH--TT-HHHHHHHH--
-GGGT--TT-HHHHHHHH--
-GGGT--TT-HHHHHHTT--
-HHHH--TT-HHHHHHHH--
--TTT--TT-HHHHHHHH--
-HHHH--TT-HHHHHTTS--
-HHHH--TT-HHHHHHHH--
--TTT--TT-HHHHHHHH--
-HHHH--TT-HHHHHHHH--
-HHHH--TT-HHHHHHHH--
-HHHH--TTSHHHHHHHH--
-TTTT--TT-HHHHHHHH--
-HHHHS-SS-HHHHHHHH--
-TTTTS-TT-HHHHHHHH--
-HHHHS-TT-HHHHHHHH--
-HHHHS-TTTHHHHHHHH--
-TTGGG-TT-HHHHHHHH--
-TTTTS-TT-HHHHHHHH--
-TTTTS-TTTHHHHHHHS--
-TTTSS-TTTHHHHTTTT--
-TTTT--TT-HHHHTTTS--
-HHHHT-TT-HHHHHTTS--
-HHHHS-TTTHHHHTTTS--
-HHHH--TT-HHHHHHHS--
-HHHH--TTTHHHHHTTT--
-GGGT--TT-HHHHHHHH--
--TTT--TT-HHHHHHTT--
-HHHHS-TTTHHHHHHHH--
-HHHHS-TTTHHHHHHHH--
-HHHHS-TTTHHHHHHHH--
-TGGG--TTTHHHHHHHH--
-HHHHT-TT-HHHHHHHH--
-HHHHS-TTTHHHHHHHH--
-HHHHTTTT-HHHHHHHH--
-HHHH--TT-HHHHHHTT--
-HHHHS-TTTHHHHHHHH--
-HHHHS-TT-HHHHHHTT--
-TTGGG-TT-HHHHHHTT--
-TTGGG-TTTHHHHHHTT--
-TTGGG-TT-HHHHHHTT--
-HHHHS-TTTHHHHHHHH--
-TTGGG-TT-HHHHHHHH--
-TTTTT-TTTHHHHHHTT--
-TTTTS-TT-HHHHHHHH--
-TTGGG-TTTHHHHHHHH--
-TTTTS-TT-HHHHHHHH--
-HHHHT-TT-HHHHHHTT--
-TTTTS-TTTHHHHHHHH--
-HHHHS-TT-HHHHHHHH--
-HHHH--TTTHHHHHHHH--
-HHHH--TTTHHHHHHTT--
-TTGGG-TT-HHHHHHHH--
-TTTSS-TTTHHHHHHHT--
-HHHHTTTT-HHHHHHHH--
-TGGGS-TT-HHHHHHHH--
-TTGGG-TTTHHHHHHTT--
-TTTTS-TT-HHHHHHHH--
-TTGGG-TTTHHHHHHHH--
-HHHHS-TTTHHHHHHHT--
-TTTTS-TTTHHHHHHHH--
-HHHHS-TTTHHHHHHHH--
-HHHHS-TTTHHHHHHHH--
-TTTS--TTTHHHHHHHT--
-HHHHS-TTTHHHHHHHH--
-HHHHTTTTTHHHHHHHH--
-HHHHS-TT-HHHHHHHH--
-HHHHS-TTTHHHHHHHH--
-TGGG--TTTHHHHHHTT--
-TTTTS-TTTHHHHHHTS--
-TGGGS-TTTHHHHHHTT--
-HHHHS-TTTHHHHHHHT--
-HHHHS-TT-HHHHHHHH--
-HHHH--TTTHHHHHHHH--
-TTGGG-TT-HHHHHHTT--
-HHHHS-TTTHHHHHHTT--
-HHHH--TTTHHHHHHHH--
-TTTTS-TTTHHHHHHTT--
-HHHHT-TT-HHHHHHHH--
--HHHHSTT-HHHHHHTT--
-HHHHHTTT-HHHHHHHH--
-HHHHTTTT-HHHHHHHH--
-HHHHTTTT-HHHHHHTT--
-TTGGG-TT-HHHHHHTT--
-HHHHTTTTTHHHHHTTT--
-HHHHTTTT-HHHHHHHH--
-HHHHTTTT-HHHHHHHH--
-TTTGGGTT-HHHHHTSS--
-HHHHTTTTTHHHHHHHH--
-TTGGG-TT-HHHHHHTS--
-TTGGG-TT-HHHHHHHT--
-TTGGG-TTTHHHHHHHH--
-TTSSS-TT-HHHHHHTS--
-HHHHTTTT-HHHHHHTT--
-TGGGS-TT-HHHHHHHT--
-TTGGG-TT-HHHHHHHH--
-TTGGG-TT-HHHHHHHH--
-TTGGG-TT-HHHHHTTT--
-TTGGG-TT-HHHHHHHH--
-TTGGG-TTTHHHHHHHH--
-TTGGG-TT-HHHHHHHH--
-TTGGG-TT-HHHHHHHT--
-TTGGG-TT-HHHHHHHH--
-TTGGG-TT-HHHHHHTS--
-TTGGG-TTTHHHHHHHS--
-TTGGGTTT-HHHHHHTT--
-TTGGG-TT-HHHHHHTT--
-TTGGG-TT-HHHHHTTS--
-TTGGG-TT-HHHHHHHH--
-TTGGG-TT-HHHHHHHH--
-TTTTS-TTTHHHHHTTS--
-TTGGG-TT-HHHHHHHT--
-TTGGG-TT-HHHHHHHS--
-TTTTT-TT-HHHHTTTT--
-HHHHS-TTTHHHHHHTT--
-HHHHS-TT-HHHHHHTT--
-TTTTTSTTTHHHHHHHH--
-TTGGGGTTTHHHHHHHH--
--GGGGGTT-HHHHHTTT--
-HHHHTTTT-HHHHHHHH--
-HHHHTTTTTHHHHHHTT--
-HHHHTTTT-HHHHHTTS--
-HHHHTTTT-HHHHHHTT--
-HHHHT-TTTHHHHHHTT--
-HHHHS-TTTHHHHHHHT--
-HHHH--TT-HHHHHHHH--
-HHHHS-TTTHHHHHHHH--
-HHHHS-TT-HHHHHHTT--
-TTTSS-TT-HHHHHHHH--
-HHHHS-TT-HHHHHHHT--
-TTTTT-TTTHHHHHHHH--
-TTTTS-TTTHHHHHTTT--
-TTTSS-TT-HHHHHTTS--
-TTTT--TTTHHHHHHTS--
-TTTS--TTTHHHHHHHH--
-TTTTS-TTTHHHHHHHH--
-TTTTS-TT-HHHHHHHH--
-TTTTS-TT-HHHHHHTT--
-TGGG--TT-HHHHHHHH--
-HHHHT-TT-HHHHHHHH--
-HHHHS-TT-HHHHHHHH--
-TTGGG-TT-HHHHHTTS--
-TTGGG-TT-HHHHHHTS--
-HHHHTTTT-HHHHHHHT--
-TTGGG-TTTHHHHHHHS--
-TTGGG-TT-HHHHHHHH--
-TGGGS-TT-HHHHHHHH--
-TTTTS-TTTHHHHHHHH--
-TTTTS-TT-HHHHHHHH--
-HHHHT-TT-HHHHHHHH--
-HHHHT-TT-HHHHHHHH--
-TTGGG-TT-HHHHHTTT--
-HHHHT-TT-HHHHHHHH--
-TTTT--TTTHHHHHHHS--
--TTT--TT-HHHHHHHT--
-HHHH--TT-HHHHHHTT--
-HHHH--TTTHHHHHHHT--
-HHHHS-TT-HHHHHHHS--
-HHHH--TTTHHHHHHHH--
-HHHH--TTTHHHHHHHH--
-TGGGS-TT-HHHHHHHH--
-TTGGG-TTTHHHHHHHH--
-TTTTS-TT-HHHHHHTS--
-TTTTS-TTTHHHHHHTT--
-TTGGG-TTTHHHHHHHT--
-HHHHS-TTTHHHHHHHT--
-HHHHT-TT-HHHHHHHT--
-TGGG--TTTHHHHHHHH--
-HHHHTTTT-HHHHHHHS--
-HHHH--TTTHHHHHHHH--
-TTTTS-TT-HHHHHHHS--
-TTTTS-TTTHHHHHHHS--
-HHHH--TT-HHHHHHTT--
-TTTTS-TT-HHHHHHHT--
-TTTTS-TT-HHHHHHHT--
-TTTTS-TTTHHHHHTTT--
-HHHH--TTTHHHHHHTT--
-TTTS--TT-HHHHHHTT--
-HHHHS-TT-HHHHHHHH--
-HHHH--TT-HHHHHTTT--
-TTGGG-TT-HHHHHHHH--
-TTTTT-TTTHHHHHTTS--
--GGGS-TT-HHHHHHHS--
-HHHHT-TT-HHHHHHHT--
-HHHH--TT-HHHHHHHT--
-HHHHS-TTTHHHHHTTS--
-HHHH--TT-HHHHHHTT--
-TTGGG-TT-SHHHHTTT--
-TTTT--TT-HHHHHHHS--
-HHHHT-TTTHHHHHHTT--
-TTGGG-TT-HHHHHHHT--
-TTTT--TTTHHHHHHTT--
-TTGGG-TT-HHHHHHHT--
-TTTTS-TT-HHHHHHTT--
-TTGGG-TT-HHHHHTTS--
-HHHHTTTTTHHHHHTTS--
-TTGGG-TT-HHHHHHTT--
-HHHHS-TT-HHHHHHHH--
-HHHHS-TT-HHHHHHHH--
-TTTT--TTTHHHHHHTT--
-HHHH--TTTHHHHHHHT--
--GGGS-TT-HHHHHGGG--
-TTTT--TT-HHHHHHTT--
-TTTTS-TT--HHHHHHT--
-TTTTT-TT-HHHHHHHT--
-TTTT--TT-HHHHHHHH--
-TTGGG-TTTHHHHHHHT--
-TGGG--TT-HHHHHHHT--
-TTTTS-TT-HHHHHHHT--
-TGGGS-TTTHHHHHHTT--
-TTGGG-TT-HHHHHHHH--
-TTGGG-TT-HHHHHHHT--
-TTTT--TT-HHHHHHHT--
-TTTTT-TT-HHHHHHHH--
-TTTTS-TT-HHHHHHHH--
-TGGGS-TT-HHHHHHHS--
-TTTSS-TTTHHHHHHHT--
-TTTTS-TTTHHHHHHHS--
-HHHHT-TTTHHHHHHHT--
-TTTTS-TT-HHHHHHHT--
-HHHHT-TT-HHHHHHHT--
-HHHH--TTTHHHHHHHH--
-HHHHS-TTTHHHHHHHT--
-TGGGS-TT-HHHHHHHH--
-TTGGG-TT-HHHHHHTT--
-TTTT--TT-HHHHHHHT--
-HHHHS-TT-HHHHHHTT--
-TTTTS-TT-HHHHHHTT--
-HHHHS-TT-HHHHHHHT--
-TTTTS-TT-HHHHHHTT--
-HHHHS-TT-HHHHHHHH--
--GGGS-TTTHHHHHHHT--
-TTTTS-TTTHHHHHHTT--
--GGG--TT-HHHHHHHH--
-TTTSS-TT-HHHHHTTT--
--GGG--TT-HHHHHHTT--
-HHHH--TT-HHHHHHTT--
-TTTSS-TT-HHHHHHTT--
-HHHHS-TTTHHHHHHHH--
-HHHH--TT-HHHHHHHH--
-HHHH--TTTHHHHHHHH--
-TTTTS-TTTHHHHHHHH--
-TTTTS-TT-HHHHHHHH--
-TTTTT-TT-HHHHHHHH--
-TTGGG-TT-HHHHHHHH--
-TTTT--TT-HHHHHHTT--
-HHHH--TT-HHHHHHTT--
-HHHH--TT-HHHHHTTT--
--TTT--TT-HHHHHHHH--
-HHHHT-TT-HHHHHHHH--
--GGG--TTTHHHHHHHH--
-HHHHT-TT-HHHHHHTT--
-HHHHS-TTTHHHHHHTT--
-HHHHS-TTTHHHHHHTT--
-HHHH--TTTHHHHHHTT--
-HHHHT-TT-HHHHHHHH--
-TTGGG-TTTHHHHHHHH--
-TTTTT-TT-HHHHHHHH--
-TTGGG-TT-HHHHHTTS--
-TTGGG-TTTHHHHHHHH--
--GGGS-TT-HHHHHHHH--
-TTGGG-TT-HHHHHHHH--
-TTGGG-TT-HHHHHHHT--
-TTTTS-TT-HHHHHHHS--
-HHHHTTTTTHHHHHHHS--
-TGGGG-TT-HHHHHTTS--
-TTGGG-TT-HHHHHHHH--
-TTTTT-TT-HHHHHHHS--
-HHHH--TT-HHHHHHTT--
-HHHH--TTTHHHHHHTT--
-TTTT--TT-HHHHHHHH--
-TTGGG-TT-HHHHHHHH--
-TTTTS-TTTHHHHHHTT--
-HHHHHTTT-HHHHHHHH--
-HHHHHTTT-HHHHHHHH--
-TTTTTTTT-HHHHHHHH--
-TTGGG-TT-HHHHHHTT--
-HHHHHTTT-HHHHHTTT--
-HHHHHSTT-HHHHHHHH--
-HHHHHHTT-HHHHHHHH--
-HHHHHTTT-HHHHHHHH--
-HHHHHHTTTHHHHHHHH--
-TTGGGTTTTHHHHTTTS--
-HHHHTTTTTHHHHHHHS--
-HHHHHHTT-HHHHHHHT--
-HHHHHHTT-HHHHHHHT--
-HHHHHHTT-HHHHHHHH--
-HHHHHHTTTHHHHHHHH--
-HHHHHHTTTHHHHHHHH--
-TTGGGTTTTHHHHHHHH--
-TTHHHHTT-HHHHHHHH--
-TTGGGTTT-HHHHHHHS--
-HHHHTTTTTHHHHHTTS--
-TTHHHHTT-HHHHHHHH--
-HHHHHHTT-HHHHHHHT--
-HHHHTTTTTHHHHHHHH--
-TTHHHHTTTHHHHHHHH--
-TTGGGTTT-HHHHHHHH--
--SGGGTTT-HHHHHHHH--
-HHHHTTTTTHHHHHHHT--
-HHHHHHTTTHHHHHHTT--
-HHHHHHTTTHHHHHHHH--
-HHHHHHTT-HHHHHHHT--
-HHHHHHTT-HHHHHHHH--
-HHHHHHTTTHHHHHHHH--
--HHHHHTT-HHHHHHTT--
-HHHHHHTT-HHHHHHHH--
-HHHHHHTTTHHHHHHHH--
-HHHHTTTTTHHHHHHTT--
-HHHHTTTTTHHHHHHHT--
-HHHHHHTT-HHHHHHHHH-
-HHHHTTTT-HHHHHHHHT-
-HHHHTTTT-HHHHHHHHT-
-TTHHHHTTTHHHHHHHHH-
-TTHHHHTT-HHHHHHHTT-
-HHHHHHTT-HHHHHHHHH-
-HHHHTTTT-HHHHHHHTT-
-HHHHHHTT-HHHHHHHHH-
-HHHHTTTT-HHHHHHHHH-
-HHHHTTTTTHHHHHHHHH-
-HHHHHHTT-HHHHHHHHH-
-HHHHHHTTTHHHHHHHHH-
-TTHHHHTT-HHHHHHHHH-
-HHHHHHTT-HHHHHHHTT-
-HHHHHHTT-HHHHHHHT--
-HHHHHHTT-HHHHHHHTT-
-HHHHHHTT-HHHHHHHTT-
-HHHHHHTT-HHHHHHHTT-
-HHHHHHTT-HHHHHHHT--
-HHHHHHTT-HHHHHHHTT-
-HHHHTTTT-HHHHHHHTT-
-HHHHHHTT-HHHHHHHHH-
-HHHHHHSS-HHHHHHHHH-
-HHHHHHTT-HHHHHHHTT-
-HHHHHHTT-HHHHHHHHH-
-TTGGGTTT-HHHHHHHHH-
-HHHHTTTT-HHHHHHHTT-
-HHHHTTTT-HHHHHHHT--
-HHHHHHTT-HHHHHHHH--
-HHHHHHTT-HHHHHHHT--
-TTGGGTTT-HHHHHHTTT-
-TTGGGTTT-HHHHHHHHH-
-TTHHHHTT-HHHHHHHHH-
-HHHHHHTTTHHHHHHHTT-
-TTHHHHTT-HHHHHHHHT-
-HHHHHHTT-HHHHHHHH--
-HHHHHHTT-HHHHHHHHT-
--SGGGTTTTHHHHHHHHH-
--TTTTTTT-HHHHHHHHH-
--TTTTTTTTHHHHHHHHH-
--HHHHHTT-HHHHHHHHH-
--HHHHHTT-HHHHHHHHH-
--HHHHHTT-HHHHHHHHH-
--HHHHHTT-HHHHHHHHT-
--HHHHHTT-HHHHHHHTT-
--HHHHHTT-HHHHHGGG--
--TTGGGTT-HHHHHHHT--
--TTTTTTT-HHHHHHHTT-
--HHHHHTT-HHHHHHHHT-
--HHHHHTT-HHHHHHHHT-
-THHHHHTT-HHHHHHHTT-
-TTTTTTTT-HHHHHHHHT-
--HHHHHTT-HHHHHHHHH-
--HHHHHTT-HHHHHHHHT-
--HHHHHTTTHHHHHHHHT-
--HHHHHTT-HHHHHHHHH-
--HHHHHTT-HHHHHHHHH-
--TTTTTTT-HHHHHHHTT-
--TTTTTTT-HHHHHHHHT-
--TTTTTTTTHHHHHHHHT-
--TTTTTTT-HHHHHHHTT-
--TTTTTTTTHHHHHHHH--
--HHHHHTTTHHHHHHHHT-
--TTTTTTT-HHHHHHHHH-
--TTTTTTT-HHHHHHHH--
--TTTTTTT-HHHHHHHHH-
--TTTTTTTTHHHHHHHTT-
---GGGTTT-HHHHHHHTT-
---GGGTTT-HHHHHHHTT-
--GGGGTTT-HHHHHHHTT-
--SGGGTTT-HHHHHHHTT-
--TTTTTTT-HHHHHHHTT-
--TTTTTTT-HHHHHHHHH-
--TTTTTTT-HHHHHHHHH-
---GGGTTTTHHHHHHHHH-
--TTTTTTT-HHHHHHHH--
--HHHHHSS-HHHHHHHHH-
--TTTTTTTTHHHHHHHTT-
--HHHHHTT-HHHHHHHHH-
--TTTTTTT-HHHHHHHHH-
--HHHHHTT-HHHHHHHTT-
--TGGGTTT-HHHHHHHTT-
--SSTTTTTTHHHHHHHTT-
-TTTTTTTT-HHHHHHHHH-
-HHHHTTTT-HHHHHHHHH-
-TTGGGTTTTHHHHHHHHT-
-HHHHHHTT-HHHHHHHHT-
-TTHHHHTT-HHHHHHHHT-
-HHHHHHTT-HHHHHHHTT-
-TTHHHHTT-HHHHHHHHT-
-HHHHHHTT-HHHHHHHTT-
-HHHHHHTT-HHHHHHHHH-
-HHHHHHTT-HHHHHHHHH-
-HHHHHHTT-HHHHHHHHH-
-HHHHHHTT-HHHHHHHTT-
-HHHHHHTT-HHHHHHHHT-
-HHHHHHTT-HHHHHHHHH-
-HHHHHHTT-HHHHHHHHH-
-HHHHHHSS-HHHHHHHHH-
-HHHHHHTT-HHHHHHHTT-
-HHHHHHTT-HHHHHHHHH-
-HHHHHHTT-HHHHHHHHH-
-HHHHHHTT-HHHHHHHHH-
-TTGGGTTT-HHHHHHHHH-
-HHHHHHTT-HHHHHHHH--
-HHHHHHTT-HHHHHHHHH-
-HHHHHHTT-HHHHHHHHH-
-TTHHHHTT-HHHHHHHHH-
-TTTTTTTT-HHHHHHHTT-
-GGGTTTTTTHHHHHHHHH-
-GGGTTTTT-HHHHHHTT--
-TTTTTTTT-HHHHHHHTT-
-GGGTTTTT-HHHHHHHTT-
-GGGTTTTT-HHHHHHHHH-
-GGGTTTTT-HHHHHHHHH-
-HHHHTTTT-HHHHHHHHH-
-TTTTTTTT-HHHHHHHHH-
-GGGGGTTT-HHHHHHHHT-
--GGGGTTT-HHHHHHTTT-
-TTTTTTTT-HHHHHHHTT-
-TTTTTTTT-HHHHHHHTT-
-TTTTTTTTTHHHHHHHHT-
-GGGTTTTT-HHHHHHHHT-
-GGGTTTTT-HHHHHHHTT-
-TTTTTTTT-HHHHHHHHT-
-GGGTTTTT-HHHHHHHHH-
-GGGTTTTT-HHHHHHHTT-
-TTTTTTTT-HHHHHHHTT-
-TTSTTTTT-HHHHHHHHT-
-GGGTTTTTTHHHHHHHH--
-GGGTTTTT-HHHHHHHT--
-TTTTTTTT-HHHHHHHHT-
-GGGTTTTT-HHHHHHHHH-
-GGGTTTTT-HHHHHHHT--
-GGGTTTTT-HHHHHHHHT-
-TT-TTTTT-HHHHHHHHH-
-GGGTTTTT-HHHHHHHHH-
-TT-TTTTTTHHHHHHTT--
--S-TTTTT-HHHHHHTTT-
-GGGTTTTT-HHHHHHHHH-
-GGGTTTTT-HHHHHHHHH-
-GGGTTTTTTHHHHHHHHH-
--TTTTTTTTHHHHHHHHH-
-TTSTTTTT-HHHHHHHHH-
-TT-TTTTT-HHHHHHTTT-
-TT-TTTTTTHHHHHHHH--
-TT-TTTTT-HHHHHHTT--
-GGGTTTTTTHHHHHHTT--
-GGGTTTTT-HHHHHHHHT-
-TTTTTTTTTHHHHHHHH--
-TTTTTTTTTHHHHHHHHH-
-TTTTTTTTTHHHHHHHHT-
-GGGTTTTTTHHHHHHHHH-
-GGGSS-TTTHHHHHHTT--
-TTTTTTTTTHHHHHHTT--
-TTTTTTTTTHHHHHHGGG-
-GGGTTTTT-HHHHHGGG--
-GGGTTTTT-HHHHHHGGG-
-GGGTTTTTTHHHHHTTT--
--TTTTTTT-HHHHTTTT--
--TTTTTTT-HHHHHTTT--
-GGGTTTTT-HHHHHHTT--
-GGGTTTTT-HHHHTTTT--
--TTTTTTT-HHHHHTSS--
-GGGTTTTTTHHHHHSTT--
-TTTTTTTTTHHHHTTSS--
-TTTTTTTT-HHHHHTSS--
--S-TTTTT-HHHHTTTT--
-TT-TTTTT-HHHHTTTT--
-TT-TTTTT-HHHHTTTT--
-TT-TTTTT-HHHHHTTT--
--S-TTTTTTHHHHTTTT--
--S-TTTTTTHHHHHHTT--
-TT-TTTTTTHHHHTTTT--
-TT-TTTTTTHHHHHHTT--
-TT-TTTTTTHHHHHHTT--
-TT-TTTTT-HHHHHHHH--
-TT-TTTTT-HHHHHHHT--
-TTSTTTTT-HHHHHTTT--
-TT-TTTTTTHHHHHTTT--
-TT-TTTTTTHHHHHHTT--
-TT-TTTTTTHHHHHHTT--
-TTTTTTTTTHHHHHHTT--
-TT-TTSTT-HHHHHHHH--
-TT-TTTTT-HHHHHHTT--
-TT-TTTTT-HHHHHHHT--
-TT-TTTTTTHHHHHHHH--
-GGGTTTTTTHHHHHHTT--
-TT-TTTTTTHHHHHHHT--
-TT-TTTTT-HHHHHHHS--
-TTTTTTTT-HHHHHHHT--
-TTTGGGTT-HHHHHHTT--
-TT-GGGTT-HHHHHHHS--
-TT-TTTTT-HHHHHHHH--
-TTTTTTTT-HHHHHHHS--
-TTTTTTTT-HHHHHHHH--
-TTTTTSSS-HHHHHHHH--
-TTTTTTTT-HHHHHHHH--
-TTTGGGTT-HHHHHHHH--
-TTTTTTTT-HHHHHHHH--
-TT-TTTTT-TTHHHHTT--
-TTTTTTTT-HHHHHHTT--
-TTTTTTTTTHHHHHTTT--
-GGGTTTTT-HHHHHHTS--
-TT-GGGTT-HHHHHTTS--
-TTTTTSTT-HHHHHHHT--
-TT-SSSTT-HHHHHHHS--
-TT-TTTTT-HHHHHTTS--
-TT-TTTTTTHHHHHHTS--
-TT-TTTTTTHHHHHHHH--
-TTTTTTTT-HHHHHHHS--
-TT-TTTTT-HHHHHHHS--
-TTTGGGTT-HHHHHTTS--
-TT-GGGTT-HHHHHHHS--
-TT-TTTTTTHHHHHHHH--
-TT-TTTTT-HHHHHTTT--
-TT-TTTTT-HHHHHTTT--
--S-TTTTT-HHHHHHHH--
-GGGTTTTT-HHHHHHHH--
-TT-GGGTT-HHHHHHTT--
-TT-TTSTT-HHHHHHHH--
-TTTTTSTTTHHHHHHTT--
-TT-TTTTT-HHHHHHHH--
-TT-TTT-S-HHHHHHHH--
-TT-TTTTT-HHHHHHHH--
-GGGTTTTT-HHHHHHTT--
-TTTGGG-S-HHHHHHHH--
-TTTGGG-S-HHHHHHTT--
-TTTTTSTT-HHHHHHHH--
-TTTTTTTT-HHHHHHHH--
-TT-TTTTT-HHHHHHHH--
-TTTTTTTT-HHHHHHHT--
-TT-TTTTTTHHHHHHHH--
-TT-TTTTT-HHHHHHTT--
-TT-TTTTT-HHHHHHHTT-
--S-TTTTT-HHHHHHHT--
--S-TTTTT-TTHHHHHT--
--S-TTTTT-HHHHHHHT--
--S-TTTTT-HHHHHHHTT-
--S-TTTTT-HHHHHHHTT-
--S-TTTTT-HHHHHHHHH-
--S-TTTTT-HHHHHHHHH-
--S-TTTTTTHHHHHHHHH-
--S-TTTTT-HHHHHHHTT-
--S-TTTTT-HHHHHHHHT-
--S-TTTTT-HHHHHHHHT-
--S-TTTTT-HHHHHHHTT-
--S-TTTTT-HHHHHHHHH-
--S-TTTTTTHHHHHHHT--
--S-TTTTT-HHHHHHHTT-
--S-TTTTTTHHHHHHHTT-
--S-TTTTT-HHHHHHHH--
--S-TTTTT-HHHHHHHHH-
--S-TTTTT-HHHHHHHHT-
--S-TTTTT-HHHHHHHHH-
--S-TTTTT-HHHHHHHHH-
--S-TTTTT-HHHHHHHHH-
--S-TTTTT-HHHHHHHHT-
--S-TTTTT-HHHHHHHTT-
--S-TTTTTTHHHHHHHHH-
--S-TTTTT-HHHHHHHTT-
--S-TTTTT-HHHHHHHHT-
--S-TTTTT-HHHHHHTT--
--S-TTTTT-HHHHHHHHT-
--S-TTTTT-HHHHHHHH--
--S-TTTTT-HHHHHHHHT-
--S-TTTTT-HHHHHHHTT-
--S-TTTTT-HHHHHHHHH-
--S-TTTTT-HHHHHHHHH-
--S-TTTTT-HHHHHHHHT-
--S-TTTTT-HHHHHHHHT-
--S-TTTTT-TTHHHHHTT-
--S-TTTTTTHHHHHHTT--
--S-TTTTT-TTHHHHHHH-
--S-TTTTT-HHHHHHHH--
--S-TTTTT-HHHHHHHHH-
--S-TTTTT-HHHHHHHHT-
--S-TTTTT-HHHHHHHHT-
--S-TTTTT-HHHHHHHHH-
--S-TTTTT-HHHHHHHHH-
--S-TTTTT-HHHHHHHHH-
--S-TTTTT-HHHHHHHHH-
--S-TTTTT-HHHHHHHHH-
--S-TTTTT-HHHHHHHHH-
--S-TTTTT-HHHHHHHHH-
--S-TTTTTTHHHHHHHHT-
--S-TTTTT-HHHHHHHHT-
--S-TTTTT-HHHHHHHHT-
--S-TTTTT-HHHHHHHHH-
--S-TTTTT-HHHHHHHHH-
--S-TTTTT-HHHHHHHHH-
--S-TTTTT-HHHHHHHHH-
--S-TTTTT-HHHHHHHHH-
--S-TTTTTTHHHHHHHHT-
--S-TTTTT-HHHHHHHHH-
--S-TTTTT-HHHHHHHHT-
--S-TTTTTTHHHHHHHHT-
--S-TTTTT-HHHHHHHHT-
--S-TTTTT-HHHHHHHT--
--S-TTTTT-HHHHHHHHH-
--S-TTTTT-HHHHHHHH--
--S-TTTTT-HHHHHHHHH-
--S-TTTTT-HHHHHHHTT-
--S-TTTTT-HHHHHHTT--
--S-TTTTT-HHHHHHTT--
--S-TTTTT-HHHHHHTT--
--S-TTTTTTHHHHHGGG--
--S-TTTTT-HHHHHHTT--
--S-TTTTT-HHHHHHTT--
--S-TTTTTTHHHHHHTT--
--S-TTTTTTHHHHHHTT--
--S-TTTTTTTTTTGGGS--
--S-TTTTTTHHHHHTTS--
--S-TTTTT-HHHHHTTT--
--S-TTTTTTHHHHGGGS--
--S-TTTTT-HHHHHHTT--
--S-TTTTT-HHHHHHTT--
--S-TTTTTTHHHHHTTS--
--S-TTTTT--HHHHHHHT-
--S-TTTTT-HHHHHHHH--
--S-TTTTT-HHHHHHTT--
--S-TTTTT-HHHHHHTT--
--S-TTTTT-HHHHHHTTT-
--S-TTTTT-HHHHHHHH--
--S-TTTTTTHHHHHHTT--
--S-TTTTT-HHHHHHTT--
--S-TTTTT-HHHHHHHH--
--S-TTTTT-HHHHHHHH--
--S-TTTTTTHHHHHHHH--
--S-TTTTT-HHHHHHTT--
--S-TTTTTTHHHHHHHH--
--S-TTTTT-HHHHHTTT--
--S-TTTTT-HHHHHHTT--
--S-TTTTT-HHHHHTTT--
--S-TTTTT-HHHHHHTS--
--S-TTTTT-HHHHHHTT--
--S-TTTTT-HHHHHHHH--
--S-TTTTT-HHHHHHHH--
--S-TTTTT-HHHHHHHHT-
--S-TTTTT-HHHHHHHHT-
--S-TTTTT-HHHHHHHHH-
--S-TTTTTTHHHHHHHTT-
--S-TTTTT-HHHHHHHHH-
--S-TTTTT-HHHHHHHHH-
--S-TTTTT-HHHHHHHHH-
--S-TTTTT-HHHHHHHHH-
--S-TTTTT-HHHHHHHHT-
--S-TTTTT-HHHHHHHHH-
--S-TTTTT-HHHHHHHTT-
--S-TTTTTTHHHHHHHTT-
--S-TTTTT-HHHHHHGGG-
--S-TTTTTTHHHHHHHT--
--S-TTTTT-HHHHHHHTT-
--S-TTTTT-HHHHHHHHT-
--S-TTTTTTHHHHHHHTT-
--S-TTTTTTHHHHHHHHH-
-TTSTTTTT-HHHHHHHHH-
-TT-TTTTT-HHHHHHHHH-
--S-TTTTT-HHHHHHHHH-
--S-TTTTT-HHHHHHHHH-
--S-TTTTT-HHHHHHHHT-
-TT-TTTTT-HHHHHHHHH-
--S-TTTTT-THHHHHHHT-
--S-TTTTT-THHHHHHHT-
--S-TTTTT-THHHHHHTT-
--S-TTTTTTHHHHHHHHH-
--S-TTTTT-HHHHHHHHH-
--S-TTTTTTHHHHHHHHH-
--S-TTTTT-HHHHHHHHH-
--S-TTTSSTHHHHHHHHH-
--S-TTTTTTHHHHHHHHH-
--S-TTTTT-HHHHHHHHH-
--S-TTTTTTHHHHHHHHH-
--S-TTTTT-HHHHHHHHH-
--S-TTTTT-HHHHHHHHH-
--S-TTTTTTHHHHHHHHH-
--S-TTTTT-HHHHHHHHH-
--S-TTTTTTHHHHHHHHH-
--S-TTTTT-HHHHHHHTT-
--S-TTTTT-HHHHHHHH--
--S-TTTTT-HHHHHHHHH-
--S-TTTTT-HHHHHHHHT-
--S-TTTTT-HHHHHHHHH-
--S-TTTTT-HHHHHHHTT-
--S-TTTTT-HHHHHHHHH-
--S-TTTTT-HHHHHHHTT-
--S-TTTTT-HHHHHHHHH-
--S-TTTTT-HHHHHHHHH-
-TT-TTTTTTHHHHHHHHH-
-TT-TTTTTTHHHHHHHHH-
-TT-TTTTTTHHHHHHHHT-
-TT-TTTTT-HHHHHHHHH-
-TT-TTTTT-HHHHHHHH--
-TT-TTTTTTHHHHHHHHH-
-TT-TTTTT-HHHHHHHTT-
-TT-TTTSS-HHHHHHTT--
--S-TTTTT-HHHHHHHTT-
-TT-TTTTTTHHHHHHHH--
-TT-TTTTT-HHHHHHHTT-
-TT-TTTTTTHHHHHHHHT-
-TT-TTTTT-HHHHHHHHT-
-TT-GGGTT-HHHHHHHHT-
-TT-TTTTT-HHHHHHHTT-
-TT-TTTTTTHHHHHHHHH-
-TTSTTTTT-HHHHHHHHH-
--SSGGGTTTHHHHHHHHH-
-TT-TTTTTTHHHHHHHHH-
-TT-TTTTTTHHHHHHHTT-
-TT-TTTTTTHHHHHHHHH-
-TT-TTTTTTHHHHHHHHH-
-TT-TTTTTTHHHHHHHHH-
-TT-GGGTT-HHHHHHHHT-
-TT-TTTTTTHHHHHHHTT-
-TT-TTTTTTHHHHHHHHT-
-TT-TTTTT-HHHHHHHHH-
-TT-TTTTT-HHHHHHHTT-
--S-TTTTTTHHHHHHHT--
-TT-GGGTTTHHHHHHHH--
-TT-TTTTT-HHHHHHHTT-
-TT-GGGTTTHHHHHHTT--
-TT-TTTTTTHHHHHHHT--
-TT-TTTTTTHHHHHHHHT-
-TT-TTTTT-HHHHHHHT--
-TTSGGGTT-HHHHHHHH--
-TT-TTTTT-HHHHHHHHT-
-TT-TTTTT-HHHHHHHH--
-GGGTTTTT-HHHHHHHHH-
--SSTTTTT-HHHHHHHTT-
-TT-TTTTT-HHHHHHHHH-
-TT-TTTTTTHHHHHHHH--
-TT-TTTTTTHHHHHHHT--
-TT-TTTTTTHHHHHHTTT-
-TT-TTTTT-HHHHHHHHH-
-TT-TTTTT-THHHHHHHH-
-TT-TTTTT-HHHHHHHTT-
-TT-TTTTT-HHHHHHHH--
-TT-TTTTT-HHHHHHHTT-
--S-TTTTT-HHHHHHHTT-
-TT-TTTTT-HHHHHHHHH-
--S-TTTTT-HHHHHHHHH-
-TT-TTTTT-HHHHHHHTT-
-TT-TTTTT-HHHHHHHHH-
-TT-TTTTT-HHHHHHHHH-
-TT-GGGTT-HHHHHHTTT-
-TT-GGGTT-HHHHHHTT--
-TTSGGGTT-HHHHHHHTT-
-TT-TTTTT-HHHHHHHHH-
-TT-TTTTT-HHHHHHHHH-
-TT-TTTTT-HHHHHHHHT-
-TT-TTTTT-HHHHHHHH--
-TT-TTTTT-HHHHHHTT--
-TT-GGGTT-HHHHHHHHT-
-TT-TTTTT-HHHHHHHHT-
-TT-TTTTT-HHHHHHHHH-
--S-TTTTT-HHHHHHHH--
-TTTTTTTT-HHHHHHHHH-
-TTTTTTTT-HHHHHHHH--
-TT-TTTTTTHHHHHHTTT-
-TT-TTTTT-HHHHHHHHH-
-TTTTTTTTTHHHHHHHH--
-GGGTTTTTTHHHHHHTT--
-TT-TTTTT-HHHHHHHTT-
-TT-TTTTTTHHHHHHHHT-
-TT-TTTTT-HHHHHHHTT-
-TT-GGGTT-HHHHHHHTT-
-TT-TTTTTTHHHHHHTTT-
-TT-TTTTTTHHHHHHHH--
--S-TTTTT-HHHHHHHHH-
-TT-TTTTTTHHHHHHHTT-
--S-TTTTTTHHHHHHHTT-
-TT-TTTTTTHHHHHHHHH-
-TT-TTTTT-HHHHHHTTT-
-TT-TTTTT-HHHHHHHHH-
-TT-TTTTT-HHHHHHHHT-
-TT-TTTTT-HHHHHHHHH-
-TT-TTTTT-HHHHHHHHH-
-TT-TTTTT-HHHHHHTTT-
--S-TTTTT-HHHHHHHHH-
-TTSTTTTT-HHHHHHHHH-
-TT-TTTTT-HHHHHHHHH-
-TT-TTTTTTHHHHHHTTT-
-TT-TTTTT-HHHHHHHHH-
-TT-GGGTTTTTHHHHHHH-
-TT-TTTTT-HHHHHHHTT-
-TT-TTTTTTHHHHHHHTT-
--S-TTTTT-HHHHHHHHH-
-TT-TTTTTTHHHHHHTTT-
-TT-GGGTTTHHHHHHTTT-
--S-TTTTT-HHHHHHTTT-
-TT-GGGTT-HHHHHHHTT-
-TT-GGGTT-HHHHHHTTT-
-TT-GGGTT-HHHHHHTTT-
-TT-TTTTTTHHHHHHHHH-
-TT-GGGTTTHHHHHHHHH-
-TT-TTTTT-HHHHHHHTT-
--S-GGGTT-HHHHHHHTT-
-TTSGGGTT-HHHHHHTTT-
-GGGGGGTT-HHHHHHHHH-
-TT-TTTTT-HHHHHHHHH-
-TTSGGGTTTHHHHHHHTT-
-TTSGGGTT-HHHHHHHHH-
-TTSGGGTT-HHHHHHHHH-
-TT-TTTTT-HHHHHHHT--
-TT-TTTTTTHHHHHHHT--
-TT-GGGSS-TTHHHHTT--
--S-GGGTT-HHHHHHGGG-
-TT-TTTTT-HHHHHHTT--
-TT-TTTTT-HHHHHHTT--
-TT-TTTTT-HHHHHTTS--
-TT-TTTTT-HHHHHHHT--
--S-GGGTT-HHHHHHHS--
-TT-GGGTT-HHHHHHHHH-
-TT-GGGTTTHHHHHHHTT-
-TT-TTTTTTHHHHHHHT--
-TT-TTTTT-HHHHHHTT--
-TTSGGGTT-HHHHHHTT--
-TT-GGGTT-HHHHHHTS--
-TT-GGGTT-HHHHHHTT--
-TT-TTTTT-HHHHHHH---
-TT-TTTTTTHHHHHHH---
-TT-GGGTT-HHHHHHHS--
-TT-TTTSSTHHHHHHHS--
-TT-GGGTT-HHHHHHS---
-TT-TTTTT-HHHHHHS---
--S-GGGTT-HHHHHHH---
--SSGGGTT-HHHHHTT---
-TT-TTTTT-HHHHHHHT--
-TT-GGGTT-HHHHHHHT--
-TT-GGGTT-HHHHHHHT--
-TT-GGGTT-HHHHHHTT--
-TT-GGGTT-HHHHHHHHT-
-TT-GGGTTTHHHHHHHH--
-TT-TTTTT-HHHHHHHHT-
--SSGGGTTTHHHHHHHTT-
-GGGGGGTTTHHHHHHHTT-
-TTSGGGTT-HHHHHHTS--
-TTSGGGTT-HHHHHHHTT-
-TT-GGGTT-HHHHHHHTT-
--S-GGGTTTHHHHHTTS--
-TT-TTTTT-HHHHHHHH--
-TT-TTTTT-HHHHHHTT--
--TTGGGTTTHHHHHHTT--
-TT-TTTTT-HHHHHHTT--
-TT-TTTTT-HHHHHTTS--
-TT-TTTTTTHHHHHTTT--
--S-TTTTT-HHHHHHHH--
-TT-TTTTTTHHHHHTTS--
-GGGTTTTTTHHHHHTTS--
-TTSTTSTTTHHHHHHTT--
-TT-TTTTTTHHHHHTTT--
-TT-TTTTT-HHHHHHTT--
--S-TTSTT-HHHHHHTT--
-TT-TTTTT-HHHHHHTT--
-TT-STTSS-HHHHHHTT--
--S-TTTTTTHHHHHHHH--
-TT-TTTTT-HHHHHTTT--
-TT-GGGTTTHHHHHHTT--
-TT-TTTTTTHHHHHHHH--
-TT-TTTTTTHHHHHTTT--
-TT-TTTSS-HHHHHHHH--
-TT-TTTTT-HHHHHHTT--
-TT-GGGTTTHHHHHHHH--
-TT-TTTTTTHHHHHHHH--
-TT-GGGTTTHHHHHHTT--
-TT-GGGTT-HHHHHHHH--
-TT-GGGTT-HHHHHTTT--
-TT-GGGTT-HHHHHHTT--
--SSGGGTT-HHHHHHHH--
--TTGGGTTTHHHHHHTT--
-TT-TTTTTTHHHHHHHH--
-TT-TTTTT-HHHHHHHH--
-TT-GGGTTTHHHHHTTT--
-TTSTTTTTTHHHHHHTT--
-TTSTTTTT-HHHHHHTT--
-TT-TTTTTTHHHHHHTT--
-TT-TTTTTTHHHHHHHT--
-TT-TTTTT-HHHHHHHT--
-TT-TTTTTTHHHHHHTT--
-TT-TTTTTTHHHHHHHH--
-TT-TTTTT-HHHHHHHH--
-TT-TTTTT-HHHHHHHH--
-TT-TTTTT-HHHHHTTT--
-TT-TTTTT-HHHHHHHH--
-TT-TTTTT-HHHHHHHH--
-TT-TTTTT-HHHHHHHH--
-TTSTTTTT-HHHHHHHS--
-TT-TTTTT-HHHHHHHT--
-TTSTTTTT-HHHHHHHH--
-TT-TTTTT-HHHHHHHH--
-TT-TTTTT-HHHHHHHH--
-TT-TTTTT-HHHHHHHH--
-TT-TTTTT-HHHHHHHH--
-TTSTTTTT-HHHHHHTT--
--SSTTTTT-HHHHHHHT--
-TT-TTTTT-HHHHHHHH--
--S-TTTTT-HHHHHHTT--
-TT-TTTTT-HHHHHHHH--
-TT-TTTTT-HHHHHHHH--
-TT-TTTTT-HHHHHHHH--
-TT-TTTTT-HHHHHHHS--
-TT-TTTTTTHHHHHHHH--
-TT-TTTTT-HHHHHHHH--
--S-TTTTT-HHHHHTTT--
-TT-TTTTT-HHHHHHHH--
-TT-TTTTT-HHHHHHHH--
--S-TTTTT-HHHHTTTT--
--S-TTTTTTHHHHHHTT--
-TT-TTTTT-HHHHHHTT--
--SSTTTTT-HHHHHHHH--
-TT-TTTTT-HHHHHHTT--
-TT-TTTTT-HHHHHHHH--
-TT-TTTTT-HHHHHHHH--
-TT-TTTTTTHHHHHHTT--
-TT-TTTTT-HHHHHHTT--
-TT-TTTTT-HHHHHHHH--
-TTSTTTTT-HHHHHHHH--
-TT-TTTTT-HHHHHHHH--
-TT-TTTTT-HHHHHHHH--
--S-TTTTT-HHHHHTTS--
-TT-TTTTTTHHHHHHHH--
-TTSTTTTT-HHHHHHTT--
--S-TTTTT-HHHHHHHT--
-TT-TTTTTTHHHHHHHH--
--S-TTTTT-HHHHHHHH--
--SSTTTTT-HHHHHHHT--
--SSTTTTT-HHHHHHHT--
--SSTTTTT-HHHHHHHT--
--S-TTTTT-HHHHHHHS--
--S-TTTTT-HHHHHTTS--
--SSTTTTT-HHHHHHHS--
--SSTTTTT-HHHHHHHT--
-TTSTTTTTTHHHHHHHH--
-TTSTTTTT-HHHHHHHH--
--S-TTTTTTHHHHHHTT--
--SSTTTTT-HHHHHHHH--
--SSTTTTT-HHHHHHTT--
--S-TTTTT-HHHHHHHT--
--SSTTTTT-HHHHHHHH--
--S-TTTTT-HHHHHHHH--
--SSTTTTT-HHHHHHHH--
--S-TTTTT-HHHHHHTT--
-TTSTTTTT-HHHHHHTT--
--SSTTTTTTTTHHHHTT--
--S-TTTTT-HHHHHHHT--
--SSTTTTTTHHHHHHHH--
--SSTTTTT-HHHHHHTT--
-TTSTTTTT-HHHHHTTS--
--SSTTTTT-HHHHHHHH--
--SSTTTTT-HHHHHHHH--
--SSTTTTT-HHHHHHHH--
--SSTTTTTTHHHHHHHT--
--S-TTTTT-HHHHHTTS--
--SSTTTTT-HHHHHHTT--
-TTSTTTTT-HHHHHHTS--
--SSTTTTT-HHHHHHHS--
--S-TTTTT-HHHHHHTS--
-TT-TTTTT-HHHHHHHT--
--S-TTTTT-HHHHHHTT--
-TT-TTTTTTHHHHHHHT--
--S-TTTTT-HHHHHHTT--
-TTSTTTTT-HHHHHHHH--
-TTSTTTTT-HHHHHHHH--
--SSTTTTT-HHHHHHHT--
--S-TTTTTTHHHHHHHH--
-TTSTTTTT-HHHHHHHT--
-TTSTTTTT-HHHHHHHH--
-TT-TTTTTTHHHHHHHH--
-TT-TTTTT-HHHHHHHH--
-TT-TTTTTTHHHHHHHS--
--SSTTTTT-HHHHHTTS--
--S-TTTTTTHHHHHHHH--
--S-TTTTTTHHHHHTTT--
--S-TTTTTTHHHHHTTT--
----TTTTT-HHHHHHTT--
----TTTTT-HHHHHHTT--
----TTTTTTHHHHHHTT--
----TTTTTTHHHHHHTT--
----TTTTT-HHHHHHHT--
--S-TTTTTTHHHHHHHT--
---STTTTT-TTHHHHHH--
----TTTTT-HHHHHHTT--
----TTTTT-HHHHHHHT--
--S-TTTTT-HHHHHHHH--
--S-TTTTT-HHHHHHHH--
--SSTTTTTTHHHHHHHH--
--S-TTTTT-HHHHHHHH--
--S-TTTTT-HHHHHHHH--
--S-TTTTT-HHHHHHHH--
----TTTTT-HHHHHHTS--
--S-TTTTT-HHHHHHTT--
-TT-TTTTT-HHHHHHHH--
-TT-TTTTT-HHHHHHHH--
--S-TTTTT-HHHHHHHH--
-TT-TTTTT-HHHHHHTT--
-TT-TTTTT-HHHHHHHH--
--S-TTTTT-HHHHHHHH--
--S-TTTTTTHHHHHHHH--
-TT-TTTTTTHHHHHHHH--
-TT-TTTTTTHHHHHHHH--
--S-TTTTTTHHHHHHHH--
--S-TTTTT-HHHHHHHH--
-TT-TTTSS-HHHHHHTT--
--S-TTTTT-HHHHHHTT--
-TT-TTTTT-HHHHHHTT--
-TT-TTTTT-HHHHHHHH--
--S-TTTTT-HHHHHHTT--
--S-TTTTT-HHHHHHHH--
-TT-TTTTT-HHHHHHHH--
-TT-TTTTT-HHHHHTTT--
--S-TTTTTTHHHHHGGG--
--S-TTTTT-HHHHHTTT--
--S-TTTTT-HHHHHHTT--
--S-TTTTTTHHHHHHHS--
--SSTTTTT-HHHHHHHH--
-TTSTTTTT-HHHHHHTT--
-TTSTTTSS-HHHHHHTT--
-TT-TTTTT-HHHHHHTT--
-TT-TTTTT-HHHHHHTS--
--S-TTTTT-HHHHHHTT--
-TTSTTTTT-HHHHHHTT--
-TTSTTTTT-HHHHHHHT--
-TTSGGGSS-HHHHHHTT--
-TT-TTTTT-HHHHHHHT--
--S-TTTTT-HHHHHGGG--
-TT-TTTTT-HHHHHHTT--
-TT-TTTTT-HHHHHGGG--
--S-TTTTT-HHHHHHHS--
-TT-TTTTT-HHHHHHHT--
-TT-TTTTT-HHHHHHHS--
--S-TTTTT-HHHHHHHT--
--S-TTTTT-HHHHHTTS--
-TT-TTTSS-HHHHHHHT--
-TTSTTTTT-HHHHHHTT--
--S-TTTTT-HHHHHHHT--
-TT-TTTTT-HHHHHHHT--
-TT-TTTTT-HHHHHHHT--
--S-TTTTT-HHHHHHHH--
--S-TTTTT-HHHHHHHH--
--S-TTTTT-HHHHGGGG--
-TT-TTTTT-HHHHSGGG--
-TT-TTTTT-GGGGGGGG--
-TT-TTTTT-GGG-TTTT--
--S-TTTTT-TTTTTTTS--
--S-TTTTT-GGGGTTTT--
-TT-GGGSS-GGG-TTTS--
-TT-TTTSS-TTT-HHHH--
-TT-TTTSS-TGGGTTTS--
-TT-TTTSS-TTTTTTTT--
-TT-TTTTT-GGG-HHHH--
-TT-TTTTT-HHHHHHHH--
-TT-TTTSS-SSTTHHHH--
-TT-TTTTT-TTTTHHHH--
-TT-TTTSS-TTSSHHHH--
-TT-TTTTT-GGGTGGGS--
--SSSSSSS-TTTTHHHH--
-TT-TTTSS-SGGGHHHH--
-TT-SSSSS-GGGSHHHH--
-TT-TTTSS-TTTSHHHH--
-TT-TTTSS-GGG-HHHH--
-TT-TTTSS-TTT-HHHH--
--S-TTSSS-GGG-HHHH--
-TT-TTSSS-TTT-TTTT--
-TTSSSSSS-GGG-SGGG--
-TTSSSSSS-HHHHTTTT--
-TT-TTTSS-TTT-HHHH--
-TT-TTTSS-GGG-HHHH--
-TT-TTTSS-GGGTHHHH--
-TT-SSSSS-GGG-TGGG--
-TT-TTTSS-HHHHHHHH--
-TT-TTTSS-GGGSHHHH--
-TT-TTTSS-GGGTTTTT--
--S-SSSSS-TTT-HHHH--
-TT-SSSSS-GGGTTTTS--
--S-TTTSS-GGGTTTTS--
-TT-TTTSS-GGGTTTTT--
-TT-TTTSS-TTTSHHHH--
-TT-TTTSS-GGG-HHHH--
-TT-TTTSS-GGG-HHHHT-
-TT-SSSSS-GGG-TTTT--
--S-TTTSS-GGG-GGGGG-
-TT-TTTSS-GGG-TTGGG-
-TT-TTTSS-GGGSHHHHT-
-TT-TTTS--TTT-HHHHH-
-TT-TTTSS-TTTSTTGGG-
-TT-TTTSS-TTTSTTGGG-
-TT-SSSSS-GGGSHHHHT-
-TT-SSSSS-GGG-HHHHT-
-TT--TTSS-TTTTTTGGG-
-TT--TTS--TTT-TTGGG-
-TT--TTS--GGGGTTGGG-
-TT--SSSS-GGGSTTGGG-
-TT--SSSS-GGGGHHHHH-
-TT--SSSS-GGGSHHHHH-
-TT--SSSS-GGGGGGGGT-
--S--SSSS-GGGTHHHHT-
-TT--SSSS-GGG-HHHHH-
--S-SSSSS-GGG-SSTT--
--S-STTSS-GGG-GGGGG-
--S--SSSS-SSTTTTGGG-
--S--SSTT-TTTSTTGGG-
--S--SSSS-GGG-TTGGG-
--S--SSTT-TTT-TTGGG-
-----SSTT-TTT--GGGG-
--S--SSSS-SSS-GGGGG-
--S--SSTT-TTT-GGGGG-
--S--TTSS-SGGG-GGGG-
--S--SSSS-STT-TTGGG-
--S--SSSS-TTTS-TTT--
--S--SSSS-SSTTTTGGG-
--S--TTSS-GGG-TTTTT-
--S--SSSS-HHHHHHHHH-
--S--SSSS-TTTTTTTTT-
--S--SSSSGGGGTTTGGG-
--S--TTSS-HHHHTTGGG-
--S--TTSS-GGGSTTGGG-
--S--TTSS-TTTTTTTT--
--S--TTSS-TTTSSGGG--
--S--TTSS-TTT-SGGG--
--S-STTSS-TTTSGGGS--
--S-SSSSS-TTT-GGGS--
--S-SSSSS-TTTSTTT---
--S--TTSS-TTT-TTTS--
--S--SSSS-TTT-TTTS--
--S--SSSS-TTS-TTTS--
--S--TTSS-TTTSHHHH--
--S--SSSS-TTTSTTTT--
--S--SSSS-TTT-TGGG--
--S--SSSS-TTT-TTTS--
--S--SSSS-TTT-TTTS--
--S--SSSS-STT-TTTT--
--S--SSSS-GGGSTTTT--
--S--SSSS-GGG-TTTS--
--S--SSTT-TTTSSTTT--
--S--SSTT-GGGSGGGT--
--S--SSTT-GGGSTTTS--
--S--SSTT-GGG-TTTT--
--S--SSTT-TTSSTTTS--
--S--SSTT-TTT-TTTT--
--S--SSTT-TTTSTTTT--
--S--SSTT-TGGGTTTS--
--S--SSTT-TTTSTTTT--
--S--SSTT-TTTSTTTS--
--S--TTSS-TTTSTTTT--
--S--SSTT-TTTSGGGG--
--S--SSTT-TTTSHHHH--
--S--SSTT-TTT-HHHH--
--S--SSTT-TTTTHHHH--
--S--SSTT-TTTSHHHH--
--S--TTTT-TTTSHHHH--
--S--TTTT-TTTTHHHH--
--S--TTTT-TTTSGGGT--
--S--TTTT-TTT-HHHH--
--S--TTTT-TTTTHHHH--
--S--TTTT-TTT-GGGT--
--S--TTTT-TTT-GGGT--
--S--TTTT-TTT-HHHH--
--S--TTSS-GGGSHHHH--
--S--TTTT-TTTSGGGT--
--S--TTSS-TTT-GGGT--
--S--SSTT-STTSHHHH--
-----SS-S-GGGSHHHH--
-----TTTT-TTT-HHHH--
-----TTTT-TTT-HHHH--
-----TTTT-TTTSGGGG--
-----TTSS-TTTSGGGT--
-----SSTT-TTT-HHHH--
-----SSTT-TTT-HHHH--
-----SSTT-TTT-TTTT--
-----SSTT-TTT-TTTT--
-----SSTT-TTTSGGGG--
-----SSTT-TTT-TTTT--
-----SSSS-TTT-TTTS--
-----SSTT-TTTSGGGS--
-----SSSS-HHHHGGGS--
--S--SSSS-TTTSTTTT--
-----SSSS-TTTSTTTT--
-----SSSS-TTT-HHHH--
--S--SSSS-TTT-HHHH--
--S--SSSS-TTTSHHHH--
--S--SSSS-TTT-HHHH--
--S--SSSS-TTTSHHHH--
--S--SSSS-TTT-HHHHT-
--S--SSSS-TTT-HHHH--
--S--SSSS-TTTSTTTT--
--S--SSSS-TTT-TTTT--
--S--SSSS-TTTSTTTT--
--S--SSSS-TTT-HHHHT-
--S--SSSS-TTT-TTGGG-
--S--SSSS-TTTSGGGS--
--S--SSSS-TTT-HHHH--
--S--SSSS-TTT-HHHHT-
--S--SSSSSTTS-SGGG--
--S--SSSS-GGGSHHHH--
--S--SSSSSSGGGHHHHH-
--S--SSSS-HHHHHHHHT-
--S--SSSSSSTT-TTGGG-
--S--SSSSSSGGGHHHHT-
--S--SSSSSTTTSHHHHT-
--S--SSSSSSSTTHHHHH-
--S--SSSSSTTS-TTGGG-
--S--SSSSSTTS-HHHH--
--S--SSSSSSSS-HHHHT-
--S--SSSSSGGG-HHHHH-
--S--SSSSSSS--HHHHH-
--S--SSSSSTTS-HHHHT-
--S--SSSS-TTS-TTGGG-
--S--SSSSSTTS-TTGGG-
--S--SSSS-TTS-HHHHT-
--S--SSSS-TT--HHHHT-
--S--SSSSSTTT-HHHHT-
--S--SSSSSSS--HHHHT-
--S--SSSS-SS--HHHHT-
--S--SSTT-SSS-HHHHT-
--S--SSTT-S-S-HHHHH-
--S--SSSS-S--THHHHH-
--S--SSSS-S---HHHHH-
--S--SSSS-S---HHHHT-
--S--SSTT-S---TTGGG-
--S--SSTT-S---TTGGG-
--S--SSTT-S---TTTT--
--S--SSSS-S-TTGGGT--
--S--SSSSSSSS-GGGG--
--S--SSSS-SSTT-GGG--
--S--SSSS-SS-S-GGG--
--S--SSSSSSSTTSGGG--
-----SSSS-TTTTGGGG--
--S--SSSSSSSTTTTTT--
--S--SSSSSSSTTTGGG--
--S--SSSS-SSTTSSTT--
--S--SSTT-SSTTTTTT--
--S--SSSSSSSTTHHHH--
--S--SSTT-SSTTHHHH--
--S--SSTT-SSSSHHHH--
--S--SSTT-SSTTTTTT--
--S--SSTT-SSTTSSTT--
--S--SSSS-SSSSGGGS--
--SS-SSTT-SSS-TTTT--
--S--SSSS-TTS-SGGG--
--S--SSSS-SSS-TTTS--
--S--SSSS-TTTSTTTT--
--S--SSSS-SSTTHHHH--
--S--SSSS-TTGGGGGG--
--S--SSSS-TTTHHHHT--
--S--SSSS-TTTTGGGS--
--S--SSSS-TTTHHHHT--
--S--SSTT-SSSHHHHS--
--S--SSSS-TTTHHHHT--
--S--SSSS-SS-TTGGG--
--S--SSSS-TT-SGGG---
--S--SSSS-SS-HHHH---
--S--SSSS-SS-HHHH---
--S--SSSS-SS-GGGT---
--S--SSS--SS-HHHH---
--S--SSSS-SS-HHHH---
--S--SSSS-SS-HHHH---
--S--SSSS-TT-SGGG---
--S--SSSS-TT-TTTSS--
--S-TTTTT-TT-TTSSS--
--SS-SSSS-TT-GGGSS--
--S--SSSS-SS-TTTTS--
--S-SSSSS-TT-TTTT---
--S--SSTT-TTTTGGGTT-
--S--SSSS-TT-TTTT---
--S--SSTT-TTTHHHHTT-
--S--SSSS-TT-TTTT---
--S--SSSS-SS-TTTT---
--S--SSTT-TT-TGGG---
--S--SSSS-SS-HHHH---
--S--SSSS-TT-HHHH---
--S--SSSS-SS-HHHH---
--S--SSSS-SS-HHHH---
--S--SSSS-SS-HHHH---
--S--TTSSTTS-HHHH---
-----TTSSTTS-HHHH---
-----TTSS-SS-GGGS---
--S--SSTT-SS-GGGT---
-----SSSS-SS-SGGGS--
--S--SSTT-SS-TTTS---
--S-SSSTT-SS-HHHH---
--S--SSSS-SS-GGGT---
--S--SSTT-SS-SGGG---
--S--SSTT-SS-HHHH---
--S--TTSS-TT-SSSS---
-----SSSS-TT-TGGGS--
--S-SSSSS-TT-TTTT---
--S--SSSS-TT-HHHH---
--S--SSSS-TT-HHHHS--
--S--SSSS-TT-HHHHS--
-----SSSS-TT-TTTSS--
-----SSTT-TT-TTTSS--
-----SSTT-TT-TTTSS--
-----SSSS-TT-HHHHS--
-----SSTT-TT-HHHHS--
--S--SSTT-TT-HHHHS--
-----TTSS-TT-HHHH---
-----SSSS-TT-HHHH---
-----SSSS-TT-TTTS---
-----SSSS-TT-HHHH---
----SSSSS-TT-HHHHS--
-----SSSS-TT-HHHHS--
--S--SSSS-TT-HHHHS--
--S--SSSS-TT-HHHH---
--S--SSTT-TT-HHHH---
--S--SSTT-TT-HHHHS--
--S--SSTTTSS-HHHH---
--S--SSTTTTT-HHHHS--
--S--SSTTTTT-HHHHS--
--S--SSTTTTT-HHHHS--
--S--SSTT-TT-HHHHS--
--S--SSTTTTT-HHHHS--
--S--SSTTTTT-HHHH---
--S--SSTTTTTTHHHHS--
--S--SSTTTSS-HHHHS--
--S--SSTTTTTTGGGT---
--S--SSTTTGGGHHHHS--
--S--SSTTTTTSHHHHS--
--S--SSTTTGGGGGGGS--
--S--SSTTTTTTGGGG---
-----SSTTTTT-GGGTS--
--S--SSTTTTT-GGGG---
--S--SSTTTTT-GGGG---
-----SSTTTTTTGGGG---
-----SSTTTTT-GGGG---
-----SSTTTTTSGGGG---
-----SSTTTTTSTTSS---
-----SSTTTTT-GGGG---
-----SSTTTTT-TTTT---
--S--SSTTTTTSHHHH---
-----SSTTTTT-GGGG---
--S--SSTTTTTTGGGS---
-----SSTTTTT-TTSS---
--S--SSTTTTT-TTSS---
-----SSTTTTTSTTTT---
-----SSTTTTT-TTTT---
--S--SSTTTTT-TTTTS--
-----SSTTTTT-TTTT---
--S--SSTTTTT-TTTT---
--S--SSTTTTT-TTSS---
--S--SSTTTTT-TTTT---
--S--SSTTTTTSTTSS---
--S--SSTTTTT-TTSS---
--S--SSTTTTT-TTTT---
--S--SSTTTTT-TTTT---
--S--SSTTTTT-TTTT---
--S--SSTTTTT-TTS----
--S--SSTTTTT-TTS----
--S--SSTTTTT-S-SS---
--S-SSSTTTTT-S-SS---
--S-SSSTTSSS-S-SS---
----SSSTTTTT-S-SS---
----SSSTTTSS-SS-S---
----SSSTTTTT-S-SS---
--S-SSSTTTTT-TTSS---
--S-SSSTTTTT-TTSS---
--S--SSTTTTT-S-SS---
--S--SSTTTTT-TT-S---
--S--SSTTTSS-S--S---
--S--SSTTTTT-S--S---
--S--SSTTTTT-S-SS---
--S--SSTTSSS-S--S---
--S--SSTTTTT-S--S---
--S-SSSTTTTT----S---
--S--SSTTTTT-S------
----SSSTTTTT-S--S---
-----SSTTTTT---SS---
----SSSTTTTT----S---
-----SSTTTTT----S---
----SSSTTTTT---SS---
-----SSTTTTT---SS---
-----SSTTTSS-TTSS---
----SSSTTTTTTS--S---
-----SSTTTSS-S--S---
-----SSTTTTT-TTSS---
-----SSTTTTT-S--S---
-----SSTTTTT-S-SS---
-----SSTTTTT-S-SS---
-----SSTTTTT-S-SS---
-----SSTTTTT-TTSS---
-----SSTTTTT-TTSS---
-----SSTTTTT-S--S---
-----SSTTTTT-S--S---
-----SSTTTTT-S-SS---
-----SSTTTTT-S-S----
-----SSTTTGGGS-SS---
-----SSTTTTT-S-SS---
-----SSTTTTT-S-SS---
-----SSTTTTT-S-SS---
-----SSTTTTTSS-SS---
-----SSTTTTT-S-SS---
-----SSTTTTT-S-SS---
-----SSTTTTTTSSSS---
-----SSTTTTT-S-SS---
-----SSTTTTTSS-SS---
-----SSTTTTTS-SSS---
-----SSTTTTT---SS---
-----SSTTTTT---SS---
-----SSTTTTT---SS---
-----SSTTTTT-SSSS---
-----SSTTTTT-S-SS---
-----SSTTTTT-S-SS---
-----SSTTTTT-SSSS---
-----SSTTTTT---SS---
-----SSTTTTT---SS---
-----SSTTTTT---SS---
-----SSTTTTTT--SS---
-----SSTTTTT-S-SS---
-----SSTTTTT-S-SS---
----SSSTTTTT----S---
----SSSTTTTT---SS---
-----SSTTTTT---S----
-----SSTTTTT--------
--S--SSTTTTT-S------
--S--SSTTTTT-SS-----
--S--SSTTTTT-SSS----
--S--SSTTTTT-SSS----
--S--SSTTTTT-SSS----
--S--SSTTTTT---S----
-----SSTTTTT---SS---
-----SSTTTTT---S----
-----SSTTTSS---S----
-----SSTTTTT--------
-----SSTTTTT--------
-----SSTTTTT----S---
-----SSTTTTT---SS---
-----SSTTTTT---SS---
-----SSTTTTT---SS---
-----SSTTTTT---SS---
-----SSTTTTT--SSS---
-----SSTTTTT--SSS---
-----SSTTTTT--SSS---
-----SSTTTTT--SSS---
-----SSTTTTT--SSS---
-----SSTTTTT--SSS---
-----SSTTTTT--SSS---
-----SSTTTTT---SS---
-----SSTTTTT--SSS---
-----TTSS-TT--SSS---
-----SSTT-TT--SSS---
-----SSTT-TT--SSS---
-----SSTT-TTT-SSS---
-----SSSS-TT--SSS---
-----SSSS-TTT-SS----
-----SSSS-TTT-SS----
-----SSTT-TT-SSS----
-----SSSS-TT--SSS---
-----SSTT-SS-SSSS---
-----SSTTTTT--SS----
-----SSTTTTT--SS----
-----SSTTTTT--SS----
-----SSTTTTT--SS----
-----SSTTTTT-SSSS---
-----SSTTTTT-SSSS---
----SSSTTTTT-S-SS---
-----SSTTTTT-SS-S---
----SSSTTTTT--SSS---
-----SSTTTTT-SSSS---
----SSSTTTTT---SS---
-----SSTTTTT-SSSS---
-----SSTTTTT-SSS----
----SSSTTTSS-SSS----
-----SSTTTSS-SSS----
----SSSTTTTT-SSS----
-----SSTTTTT--SSS---
-----SSTTTTT--SSS---
-----SSTTTTT---SS---
-----SSTTTTT--SSS---
-----SSTTTTT--SS----
-----SSTTTTT--SS----
-----SSTTTTT--SSS---
-----SSTTTTT--SSS---
-----SSTTTTT--SSS---
-----SSTTTSS--STT---
-----SSTTSSS--STT---
-----TTTTTSS-SSTT---
-----TTTTSSS--STT---
-----TTTTTSS--SSS---
-----TTTTTTT--STT---
-----TTTTTTT-SSTT---
-----TTTTTSS-SSTT---
-----SSTTTTT--SSS---
-----TTTTTTT-SSSS---
-----TTTTTTT-SSSS---
-----TTTTTTT-SSS----
-----TTTTTTT-SSS----
-----TTTTTTTS-SSS---
-----TTTTTTT-SSTT---
-----TTTTTGGGSSTT---
-----TTTTTTT-SSSS---
-----TTTTTTT-SSSS---
-----SSTTTTT-SSSS---
-----TTTTTTTSSSTT---
-----TTTTTTT-SSTT---
-----TTTTTTTTSSTT---
-----TTTTTTT-SSTT---
-----TTTTTTT-SSTT---
-----TTTTTTTTSSTT---
--S--TTTTTTT-SSTT---
-----TTTTTTTSSSTT---
-----SSTTTTTTSSTT---
-----SSTTTGGG-STT---
-----TTTTTTTSSSTT---
-----TTTTTTTSSSTT---
-----S-TTTTTT-STT---
-----SSTTTTTS-SSS---
-----SSTTTTT-SSTT---
-----SSTTTTT-SSSS---
-----SSTTTTT-SSSS---
-----TTTTTTT-SSSS---
-----TTTTTTT-SSSS---
-----TTTTTTT-SSSS---
-----TTTT-SS-SSSS---
-----TTTTSSS-SSSS---
-----TTTTSSS-SSSS---
-----TTTTSSS--SSS---
-----TTTTSSS-SSSS---
-----TTTTTTT-SSSS---
-----TTTTTTT-SSSS---
-----TTTTSSS-SSSS---
---S-TTTTTTT--SSS---
-----TTTTTTT-SSSS---
-----SSTTTTTTSSSS---
-----TTTTTTTTSSSS---
-----SSTTTTTTSSSS---
-----TTTTTTTTSSSS---
----STTTTTTTTSSSS---
----GGGTTTTTTSSSS---
----SSSTTTTTTSSSS---
----STTTTTTTTSSSS---
----STTTTTTTTSSTT---
----STTTTTTTS-SSS---
----GGGTTTTTSSSSS---
----GGGTTTTTTSSSS---
----STTTTTTTTSSSS---
----TTSTTTTTTSSSS---
----GGGTTTTTTSSSS---
----GGGTTTTTTSSS----
----TTSTTTTTTSSS----
----SSSTTTTTTSSS----
----TT-TTTTTTSSSS---
----SSSTTTTTTSSS----
----GGGTTTTTTSSS----
----GGGTTTTTTSSSS---
----GGGTTTTTSSSSS---
----GGGTTTTTTSSSS---
----GGGTTTTTTSSSS---
----GGGTTTTTTSSSS---
----GGGTTTTTTSSS----
----GGGTTTTTTSSSS---
----GGGTTTTTTSSSS---
----GGGTTTTTTSSSS---
----SSSTTTTTTSSSS---
----TTSTTTTTTSSTT---
----GGGTTTTTTS-TT---
----GGGTTTTTTS-SS---
----TTTTTTTTTSSTT---
----GGGTTTTTSS-SS---
----TTTTTTTTTSSSS---
----GGGTTTTTTSSSS---
----TTTTTTTTSS-SSS--
----TTTTTTTTSS-TTS--
----TTTTTTTTSSSTTS--
----TTTTTTTTSS-TTS--
----TTTTTTTTTSSTTS--
----TTTTTTTTTSSTTS--
----TTTTTTTTTS-TTS--
----TTTTTTTTSSSTTS--
----TTTTTTTTTSSSSS--
----TTTTTTTTTSSTTS--
----TTTTTTTTTSSTT---
----TTTTTTTTSSSTT---
----TTTTTTTTSSSTT---
----TTTTTTTTSSSTT---
----GGGTTTTTSSSTT---
----TTSTTTTTSSSTTS--
----GGGTTTTTTSSTT---
----TTTTTTTTSSSTT---
----TTTTTTTTSSSTT---
----TTTTTTTTSSSTT---
----TTTTTTTTTSSTT---
----TTTTTTTTSSSTT---
----TTTTTTTTSSSTT---
----TTTTTTTTSSSTT---
----TTTTTTTTSSSTT---
----TTTTTTTTTSSTT---
----TTTTTTTTS-STTS--
----TTTTTTTTS-SSSS--
----TTTTTTTTTSSSSS--
----TTTTTTTTTSSTTS--
----TTTTTTTTTSSTTS--
----TTTTTTTTTSSTT---
----TTTTTTTTSSSTT---
----TTTTTTTTTSSTT---
----TTTTTTTTTSSTT---
----TTTTTTTTSSSSS---
----TTTTTTTTSSSTT---
----TTTTTTTTTSSTT---
----TTTTTTTTTSSTT---
----TTTTTTTTTSSTT---
----TTTTTTTTTSSTT---
----TTTTTTTTSSSTT---
----TTTTTTTTTSSTT---
----TTTTTTTTTSSTT---
----TTTTTTTTTSSTT---
----TTTTTTTTTSSTT---
----TTTTTTTTSSSTT---
----TTTTTTTTTSSTT---
----TTTTTTTTSSSTT---
----TTTTTTTTSSSTT---
----TTTTTTTTSSSTT---
----TTTTTTTTSSSTT---
----TTTTTTTTSSSTT---
----TTTTTTTTTS-TT---
----TTTTTTTTSSSTT---
----TTTTTTTTTSSSS---
----GGGTTTTTSSSTT---
----TTTTTTTTTSSTT---
----TTTTTTTTTSSTT---
----GGGTTTTTTSSTT---
----TTTTTTTTTSSSS---
----TTTTTTTTTSSTT---
----TTTTTTTTTSSTT---
----TTTTTTTTTSSTT---
----TTTTTTTTTSSTT---
----TTTTTTTTTSSTT---
----TTTTTTTTSSSTT---
----TTTTTTTTTSSSS---
----TTTTTTTTTSSTT---
----TTTTTTTTTSSTT---
----TTTTTTTTTSSTT---
----TTTTTTTTSSSTT---
----TTTTTTTTTSSTT---
----TTTTTTTTTSSSS---
----TTTTTTTTTSSTT---
----TTTTTTTTTSSTT---
----TTTTTTTTTSSTT---
----TTTTTTTTTSSTT---
----TTTTTTTTTSSTT---
----TTTTTTTTTSSTT---
----TTTTTTTTSSSSS---
----TTTTTTTTSSSSS---
----TTTTTTTTTSSSS---
----TTTTTTTTSSSSS---
----TTTTTTTTSSSSS---
----TTTTTTTTTSSSS---
----TTTTT-TTTSSS----
----TTTTTTTTTSSSS---
----TTTTTTTTTSSSS---
----TTTTTTTTTSSSS---
----TTTTTTTTSSSSS---
----STTTTTTTTSSTT---
----TTTTTTTTTSSSS---
----TTTTTTTTTSSSS---
----TTTTTTTTTSSSS---
----TTTTTTTTTSSSS---
----TTTTTTTTTSSSS---
----TTTTTTTTSSSSS---
----TTTTTTTTTS-SS---
----TTTTTTTTSS-SS---
----TTTTTTTTTSSSS---
----TTSTTTTTTSSTT---
----TTTTTTTTSSSTT---
----TTTTTTTTTSSTT---
----TTTTTSTTTSSSS---
----TTTTT-TTSS-TT---
----TTTTTTTTSSSTT---
----TTTTT-TTTSSTT---
----GGGTTTTTTSSTT---
----TTSTTTTTTSSTT---
----SSSTTTTTTSSTT---
----STTTTTTTTSSTT---
----TT-TTTTTTSSTT---
----GGGTTTTTTSSSS---
----TTTTTTTTSSSTT---
----TTTTTTTTSSSTT---
----TTSTTTTTSSSTT---
----TTSTTTTTSSSTT---
----GGGTTTTTTSSTT---
----TTSTTTTTSSSTT---
----TTTTTTTTTSSSS---
----TTSTTTTTTSSTT---
----TTTTTTTTTSSTT---
--S-TTSTTTTTTSSTT---
----TTTTTTTTTSSTT---
----TTTTTTTTTSSTT---
----GGGTTTTTTSSTT---
----GGGTTTTTSSSTT---
----TTSTTTTTSSSTT---
----TTTTTTTTTSSTT---
----TTTTTTTTSSSTT---
----TTTTTTTTTSSTT---
----GGGTTTTTTSSTT---
----GGGTTTTTTSSTT---
----TTTTTTTTTSSTT---
----TTSTTTTTTSSTT---
----TTTTTTTTSSSTT---
----GGGTTTTTTSSTT---
----TTSTTTTTTSSTT---
----GGGTTTTTSSSTT---
----TTSTTTTTSSSTT---
----GGGTTTTTTSSTT---
----TTTTTTTTTSSTT---
----GGGTTTTTTSSTT---
----GGGTTTTTTSSTT---
----TTTTTTTTSSSSS---
----TTTTTTTTSSSTT---
----TTTTTTTTTSSTT---
----GGGTTTTTSSSTTS--
----TTTTTTTTTSSTT---
----TTTTTTTTTSSTT---
----TTTTTTTTTSSTT---
----GGGTTTTTTSSTT---
----GGGTTTTTSSSTT---
----GGGTTTTTSSSSSS--
----GGGTTTTTTSSTT---
----GGGTTTTTSSSTT---
----GGGTTTTTSSSTT---
----GGGTTTTTSSSTT---
----TTSTTTTTSSSTT---
----GGGTTTTTTS-SS---
----GGGTTTTTTSSSS---
----GGGTTTTTTSSSS---
----GGGTTTTTTSSTT---
----SSSTTTTTTSSTT---
----STTTTTTTTSSTT---
----TTSTTTTTTSSTT---
----GGGTTTTTSSSTT---
----TTSTTTTTTSSTT---
----TTTTTTTTTSSTTS--
----TTTTTTTTTSSTT---
----GGGTTTTTSSSTT---
----TTTTTTTTTSSTT---
----TTTTTTTTTSSTT---
----TTTTTTTTTSSTT---
----TTTTTTTTTSSTT---
----TTSTTTTTSSSTT---
----TTTTT-TTSSSSS---
----TTTTTSTTTSSTT---
----TTTTTTTTTSSSS---
----TTTTTTTTTSSSS---
----TTSTTTTTTSSTT---
----TTTTT-TTTSSTT---
----TTTTTTTTTSSSS---
----TTTTTTTTTSSTTS--
----TTTTT-TTTSSTT---
----TTTTTTTTSSSTT---
----TTTTT-TTSSSSS---
----TTTTT-TTSSSSS---
----TTTTT-TTSSSTT---
----TTTTT-TTSSSSS---
----TTTTTTTTSSSSS---
----TTTTTTTTTSSTT---
----TTTTT-TTSSSTT---
----SSSTTTTTSSSTT---
----GGGTTTTTSSSTT---
----TTTTTTTTSS-SS---
----TTTTTTTTSSSTT---
----TTTTTTTTSSSSS---
----TTTTTTTTTSSSS---
----TTTTTTTTTSSTT---
----TTTTTTTTTSSTT---
----TTTTTTTTTSSTT---
----TTSTTTTTSSSTT---
----TTSTTTTTSSSSS---
----GGGTTTTTTSSSS---
----GGGTTTTTTSSTT---
----TTTTTTTTTSSTT---
----TTSTTTTTTSSTT---
----TTSTTTTTTSSTT---
----GGGTTTTTTSSTT---
----TTTTTTTTTSSTT---
----TTSTTTTTTSSTT---
----TTTTTTTTTSSTT---
----TTTTTTTTTSSTT---
----TTTTTTTTTSSTT---
----TTTTTTTTTSSTT---
----TTTTTTTTTSSTT---
----TTTTTTTTTSSTT---
----TTTTTTTTTSSTT---
----TTTTTTTTTSSTT---
----TTTTTTTTTSSTT---
----TTTTTTTTTSSSS---
----TTTTTTTTSSSSS---
----TTTTTTTTTSSTT---
----TTTTTTTTTSSTT---
----TTTTTTTTTSSTT---
----TTTTTTTTTSSTT---
----TTTTTTTTTSSTT---
----TTTTTTTTTSSTT---
----TTTTTTTTTSSTT---
----TTTTTTTTTSSTT---
----TTTTTTTTTSSSS---
----TTTTTTTTSSSTT---
----TTTTTTTTSSSTT---
----TTTTTTTTSSSTT---
----TTTTTTTTSSSTT---
----GGGTTTTTTSSTT---
----TTTTTTTTSSSTT---
----TTTTTTTTSSSTT---
----TTSTTTTTTSSTT---
----STTTTTTTSSSTT---
----TTTTTTTTTSSTT---
----GGGTTTTTTSSSS---
----TTTTTTTTTSSTT---
----GGGTTTTTTSSTT---
----GGGTTTTTTSSTT---
----GGGTTTTTTSSTT---
----GGGTTTTTTSSTT---
----GGGTTTTTTSSTT---
----GGGTTTTTTSSTT---
----GGGTTTTTTSSSS---
----GGGTTTTTSSSTT---
----GGGTTTTTTSSTTS--
----TTTTTTTT-SSTT---
----STTTTTTTTSSTT---
----TTTTTTTTTSSTT---
----TTTTTTTTTSSTT---
----TTTTTTTTTSSTT---
----GGGTTTTTTSSTT---
----STTTTTTTTSSTT---
----SSSTTTTTTSSTT---
----TTTTTTTTSSSTT---
----TTSTTTTTSSSSS---
----TTSTTTTTTSSTT---
----GGGTTTTTSSSTT---
----TTSTTTTTSSSTT---
----TTSTTTTTTSSTT---
----TTTTTTTTSS-TT---
----TTTTTTTTSSSTT---
----GGGTTTTTTSSTT---
----TTTTTTTTTSSTT---
----TTTTTTTTTSSTT---
----SSSTTTTTTSSTT---
----TTTTTTTTTSSTT---
----TTSTTTTTSSSTT---
----TTSTTTTTSSSTT---
----TTTTTTTTSSSTT---
----GGGTTTTTTSSTT---
----GGGTTTTTTSSTT---
----TTTTT-TTSSSTT---
----TTTTTTTTTSSTT---
----GGGTTTTTSSSTT---
----GGGTTTTTTSSTTS--
----GGGTTTTTTSSTT---
----GGGTTTTTTTSTT---
----TTSTTTTTTSSTT---
----TTTTTTTTTSSTT---
----TTTTTTTTTSSTT---
----TTTTTTTTTSSTT---
----TTTTTTTTTSSTT---
----TTTTTTTTTSSTTS--
----TTTTTTTTSSSTT---
----GGGTTTTTTSSTTS--
----TTTTTTTTTSSTTS--
----TTSTTTTTTSSTTS--
----TTTTTTTTTSSTTS--
----GGGTTTTTTSSTT---
----GGGTTTTTTSSTTS--
----GGGTTTTTTSSTTS--
----GGGTTTTTTSSTTS--
----TTSTTTTTTSSTTS--
----TTSTTTTTTSSTTS--
----TTSTTTTTTSBTTB--
----GGGTTTTTSSBTTB--
----GGGTTTTTTS-TTS--
----TTSTTTTTSSBTTB--
----TTSTTTTTTSSTTS--
----GGGTTTTTTSSTTS--
----GGGTTTTTTSSGGG--
----TTTTTTTTTSSGGG--
----TTTTTTTTTSSGGG--
----GGGTTTTTTSSGGG--
----GGGTTTTTTSSGGG--
----GGGTTTTTTSSGGG--
----TTTTTTTTTSSSTT--
----TTTTTTTTTSSGGG--
----GGGTTTTTTSSGGG--
----GGGTTTTTTSSSSS--
----GGGTTTTTTSSTTS--
----TTTTTTTTTSSSTT--
----GGGTTTTTTSSSSS--
----GGGTTTTTTSSGGG--
----TTSTTTTTTSSGGG--
----GGGTTTTTSSSSTT--
--S-GGGTTTTTTSSGGG--
----GGGTTTTTTSSGGG--
----TTSTTTTTTSSGGG--
----STTTTTTTTSSGGG--
----GGGTTTTTTSSGGG--
----TTSTTTTTSSSGGG--
----GGGTTTTTTSSGGG--
----GGGTTTTTSSSGGG--
----GGGTTTTTSSSGGG--
----TTSTTTTTTSSGGG--
----GGGTTTTTTSSGGG--
----TTSTTTTTTSSGGG--
----TTSTTTTTTSSGGG--
----STTTTTTTS-SGGG--
----TTSTTTTTTSSGGG--
----TTSTTTTTSSSGGG--
----TTTTTTTTTSSGGG--
----TTSTTTTTTSSGGG--
----TTTTTTTTTSSGGG--
----GGGTTTTTTSSGGG--
----TTSTTTTTTSSGGG--
----TTTTTTTTTSSTTS--
----TTSTTTTTSSSGGG--
----TTTTTTTTTSSGGG--
----SSSTTTTTS-STTS--
----TTSTTTTTTSSGGG--
----TTSTTTTTTTSGGG--
----GGGTTTTTTS-GGG--
----GGGTTTTTTTSGGG--
----TTSTTTTTTSSGGG--
----TTTTTTTTTS-GGG--
----TTTTTTTTTSSTTS--
----GGGTTTTTTTSTTS--
----GGGTTTTTTTSTTS--
----GGGTTTTTTTSTTS--
----GGGTTTTTTSSTTS--
----GGGTTTTTTTSGGG--
----GGGTTTTTTTSTTS--
----GGGTTTTTTTSGGG--
----TTSTTTGGGSSGGG--
----GGGTTTGGGSSGGG--
----GGGTTTGGGSSTTS--
----GGGTTTGGGSSGGG--
----GGGTTTGGGSSGGG--
----GGGTTTGGGSSGGG--
----GGGTTTGGGSSTTS--
----TTSTTTGGGSSTT---
----GGGTTTGGGGSTT---
----TTSTT-SGGGSTT---
----GGGTTTGGGGSTT---
--SSTTSTTTSTTSSTT---
----TTSTTTGGGSSTT---
----TTSTT-STTS-TT---
----GGGTTS-GGG-TTS--
----TTSTTT-TTSSTT---
----GGGTTTSTTSSTT---
--S-GGGTTTSTTS-TT---
----GGGTTS-GGGSTTS--
----GGGTTTSTTSSTTS--
----GGGTTTGGGSSTTS--
----TTSTT--TTSSTTS--
----GGGTTS-GGGSTTS--
----TTSTT--TTSSTTS--
----GGGTTT-TTS-TTS--
----GGGTTT-TTSSTTS--
----TTSTT-STT-STTS--
----GGGTT--TTSSTTS--
----GGGTTT-TTS-TTS--
----GGGTT--TTS-TTS--
----GGGTT--GGG-TTS--
----GGGTT-GGGS-TTS--
----GGGTTTGGGG-TTS--
----GGGTTT-GGG-TTS--
---STTSTTTGGGS-TTS--
----TTSTTTTTTS-TTS--
----TTSTT-TTTS-TTS--
----TT-TTTTTTT-TTS--
----GGGTTTTTTTTTTS--
----GGGTTTTTTTTTTS--
----TTSTTTTTTTTTTS--
----GGGTTTTTTS-SSS--
----TTTTTTTTTT-TTS--
----TTTTTTTTTS-TTS--
----TTTTTTTTTS-TTS--
----TTTTTTTTTS-SSS--
----TTTTTTTTTS-SSS--
----TTTTTTTTTS-SSS--
----TTTTTTTTTS-SSS--
----TTTTTTTTTS-SSS--
----TTTTTTTTTS--SS--
----TTTTTTTTTS--SS--
----TTTTTTTTTS-SSS--
----TTTTTTTTTS-SSS--
----TTTTTTTTTS-SSS--
----TTTTTTTTTTTSSS--
----TTTTTTTTTS--SS--
----GGGTTTTTTS--SS--
----TTTTTTTTTS--SS--
----TTTTTTTTTTTSSS--
----TTTTTTTTTS-SSS--
----TTTTTTTBTTBSSS--
----TTTTTTTTTTTSSS--
----GGGTTTTTTS-SSS--
----GGGTTTTTTS-SSS--
----TTTTTTTTTTTSSS--
----GGGTTTTTTSSSSS--
----GGGTTTTTTTTSSS--
----TTTTTTTTTSSSSS--
----GGGTTTTTTSSSS---
----TTSTTTTTTSSSSS--
----TTTTTTTTTTTSSS--
----TTTTTTTTTS-SSS--
----GGGTTTTTTTTSSS--
----GGGTTTTTTSSSSS--
----GGGTTTTTTSSSSS--
----GGGTTTTTTTTSSS--
----STTTTTTTTSSSSS--
----GGGTTTTTTS-SSS--
----GGGTTTTTTS-SSS--
----STTTTTTTTSSSSS--
----STTTTTTTTSSSS---
----TTSTTGGGTSSSSS--
----GGGTTGGGTSSSSS--
----STTTTGGGTS-SSS--
----GGGTTTTTTS--S---
----GGGTTTTTTS--S---
----GGGTTGGGTS-SSS--
----GGGTTTGGGS-SSS--
----GGGTTHHHHS--SS--
----SSSTTHHHHS--SS--
----TTTTTGGGTS--SS--
----GGGTTGGGTS------
----GGGTTTTTTS------
----GGGTTTTSS-------
----TTSTTS-SSS------
----GGGTTTSSSS------
----GGGTTTSSSS------
----GGGTTS-SSS------
----GGGTT--SSS------
----TTSTT--SSS------
----GGGTT--SSS------
----TTSTTTSSSS------
----TTSTT--SSS------
----GGGTTTTSSS------
----STTTTT-SSS------
----GGGTTT-SSS------
----GGGTTT-SSS--S---
----TTSTTTSSSS--SS--
----GGGTTTSSSS--SS--
----GGGTTT-SSS--S---
----GGGTTS-SSS--S---
----STTTTS-SSS--SS--
----TTTTTS-SSS--SS--
----GGGTTS--SS-SSS--
----TT-TTT--SS--SS--
----TTSTTS-SSS-SSS--
----TTSTTSSSSS--SS--
----TTSTTS-SSS--SS--
----TTSTTTTSSS--SS--
----GGGTTTTSSS---S--
----GGGTTTTSSS--SS--
----TTSTTS-SSS---S--
----GGGTTTSSS----S--
----GGGTTS-SS----S--
----GGGTT--SS----S--
----GGGTTT-SS----S--
----GGGTTT-SS---SS--
----GGGTTTTTT---SS--
----TTSTTTTTT----S--
----GGGTTTTTT----S--
----GGGTTTTTT----S--
----STTTTTTTT----S--
----GGGTTTTTT----S--
----TTSTTTTTT----S--
----TT-TTTTTT----S--
----GGGTTTTTTS--SS--
----TTSTTTTTT----S--
----TTSTTTTTT--SSS--
----TTSTTTTTT---SS--
----GGGTTTTTT----S--
----TTSTTTTTT----S--
----GGGTTTTTTS--S---
----TTTTTTTTT----S--
----TTSTTTTTT----S--
----TTSTTTSSS---SS--
----TTSTT-SSS---SS--
----TT-TT-SSS----S--
----TTSTTSSSS----S--
----TTTTTS-SS----S--
----TTTTTS-TT---SS--
----TTTTTSSSSS---S--
----GGGTTSSTT----S--
----TTTTTSSTTS------
----TTTTTSSTTS------
----TTTTTS-TTS---S--
----GGGTTS-TT---SS--
----GGGTTS-TT---SS--
----GGGTTSSTT---SS--
----TTTTTS-TT----S--
----TTTTTS-TT----S--
----SSSTTS-TT---SS--
----TTSTTS-TTS--SS--
----TTSTTSSTT---S---
----TTSTTSSTTS------
----TTTTTTTTTS--S---
----TT-TTTSTT---S---
----TTTTTTSTT---S---
----TTTTTTTTT---S---
----TTTTTTTTTS-SS---
----TTTTTTGGG---S---
----TTTTTTGGG---SS--
----GGGTT-GGG---SS--
----GGGTTTGGGS--SS--
----SSSTTTGGG---SS--
----TTTTTTGGG---S---
----TTTTT-STT---S---
----TTTTT-TTS---S---
----TTTTTTGGG---S---
----TTTTTSSSS-------
----TTTTT-GGG---S---
----TTTTTTGGG---S---
----TTTTTTTTS-------
----TTTTTTGGG-------
----TTTTTTTTS--S----
----TTTTTTTTS--SS---
----TTTTTTTTS--SS---
----TTTTT-TT----S---
----TTTTTTTTTS------
----TTTTTTGGG-------
----TTTTTTGGG--TT---
----TTTTTTSGGGS-----
----TTTTTTGGG-------
----TTTTTTTTTTS--S--
----TTTTTTSGGGSSS---
----TTTTTTHHHHSSSS--
----TTTTT-TGGGSS----
----TTTTTTTTTTSSS---
----TTTTTTTTTSS-----
----TTTTTTTTTSS--S--
----TTTTTTTGGGS-----
----TTTTTTHHHHS-S---
----TTTTTTHHHHS-S---
----TTTTTTGGGT------
----TTTTT-TTTS--S---
----TTTTTTGGGS------
----TTTTTTHHHH------
----TTTTTTSGGG------
----TTTTTTHHHH------
----GGGTTTHHHHS-----
----TTTTTTTTTT--S---
----TTTTTTGGGG--S---
----TTTTTTGGGG--S---
----TTTTT-GGGG------
----TTTTT--GGG--SS--
----TTTTTTHHHH--S---
----TTTTTTGGGS------
----TTTTT-TTTS------
----TTTTTTGGGS--S---
----TTTTTTGGGG--S---
----TTTTTTHHHH--S---
----TTTTTTGGGS--S---
----TTTTTTTTSS--S---
----TTTTTTHHHH--S---
----TTTTTTGGGT--SS--
----TTTTTTGGGT--SS--
----TTTTTTGGGT--SS--
----TTTTTTGGGT--SS--
----SSSSS-HHHH--SS--
----TTTTTTHHHHS-SS--
----STTTT-TTTSS-SS--
----TT-TTTTTTS--SS--
----GGGTT-TTTSS-SS--
----GGGTT-TTTSS-SS--
----TTTTTTTTTSS-SS--
----TTTTT-TTTSS-SS--
----TTTTT-TTTSS-SS--
----TTTTT-TTTSS-SS--
----TTTTTTTTTSS-SS--
----TTTTT-TTTS--SS--
----TTTTT-TTTS--SS--
----TTTTT-TTTSS-SS--
----TTTTTTTTTT--SS--
----TTTTT-TTSS--SS--
----TTTTT-TTTS--SS--
----TTTTT-TTTS--SS--
----TTTTTTTTTS--SS--
----TTTTTSTTTSS-SS--
----TTTTT-TTTSS-SS--
----TTTTTTTTTSS-SS--
----TTTTT-TTTS--SS--
----TTTTT-TTTSS-SS--
----TTTTTTTTTSS-SS--
----TTTTT-TTTSS-SS--
----TTTTTTTTTSS-SS--
----TTTTT-TTTSS-SS--
----TTTTT-TTTTS-SS--
----TTTTTTTTTSS-SS--
----TTTTTTTTTSS-SS--
----TTTTTTTTTSS-SS--
----TTTTTTTTTSS-SS--
----TTTTT-TTTSS-SS--
----GGGTTTSSTTS-SS--
----STTTT-TTTTS-SS--
----STTTTTTTTSS-SS--
----STTTT-TTTS--SS--
----STTTTTTTTS--SS--
----TTTTTTTTTS--SS--
----TTTTTTTT----SS--
----TTTTTTTT-S--SS--
----GGGTTTTTTSS-SS--
----GGGTTTTTTS--SS--
----TTTTTTTTTT--SS--
----TTTTTTTTTSS-SS--
----GGGTTTTTTSS--S--
----GGGTT-TTTSS-SS--
----TTTTT-TTTSS-SS--
----TTTTTTTTTTS-SS--
----GGGTT-TTTSS-SS--
----TTTTT-TT--S-SS--
----TTTTTTTTT-S-SS--
----TTTTT-TTS---SS--
----TTTTTTGGG-S-SS--
----TTTTTTGGG-S--S--
----TTTTTTGGG-S--S--
----TTTTTTGGG-S-----
----TTTTTTTTS-------
----TTTTTTGGG-S-----
----TTTTTTTTS-S--S--
----TTTTTTGGGSS-----
----TTTTTTTTS-S-----
----GGGTT-TT--S-----
----GGGTTTTTS-S-----
----TTTTT-TT--S-----
----TTTTT-TTT-S-----
----TTTTT-TTT-S-----
----TTTTT-TTS-S-----
----TTTTT-TTS-S-----
----TTTTT-TT--S-----
----TTTTTTTTS-S-----
----TTTTT-SSS-S-----
----TTTTT-GGG-S-----
----TTTTTTGGGSS-S---
----TTTTT-TTTSS-S---
----TTTTTTTTSSS-S---
----TTTTT-TT-SS-SS--
----TTTTT-TT-SS-S---
----TTTTT-TT--S-----
----TTTTT-TT--------
----TTTTT-TT--------
----TTTTT-TT--------
--S-TTTTT-TT--------
----TTTTT-TT-----S--
----TTTTT-TT-----S--
----TTTTT-TT-----S--
----TTTTT-TT--------
----TTTTT-TT-----S--
----TTTTT-TT--------
----TTTTT-TT-----S--
----TTTTT-SS-----S--
----TTTTT-TT----SS--
----TTTTT-TT----SS--
----TTTTT-SS----S---
----TTTTT-TT--------
----TTTTT-TT---SS---
----TTTTT-TT--------
----TTTTT-TT--------
----TTTTT-TT--------
----TTTTT-TT----S---
----TTTTT-TT----S---
----TTTTT-TT--------
----TTTTT-TT-----S--
----TTTTT-SS-----S--
----TTTTT-TT----SS--
----TTTTT-TT----SS--
----TTTTT-TT----SS--
----TTTTT-SS----SS--
----TTTTT-TT----S---
----TTTTT-TT-S--SS--
----TTTTT-TT-S--S---
----TTTTT-TT----S---
----TTTTT-TT----S---
----TTTTT-TT-S-SS---
----TTTTT-TT-S-S-S--
----GGGTT-TT---SSS--
----TTTTT-TT-S-SSS--
----TTTTTSTT---SSS--
----TTTTTSTT----SS--
----TTTTTSTT-S--SS--
----TTTTT-TT-S--SS--
----TTTTT--S-S--SS--
----TTTTT-SS-S-SSS--
----TTTTT-TT----SS--
----TTTTT-TT----SS--
----TTTTT-TT----SS--
----TTTTT-TT-S------
----TTTTT-TT-S-SSS--
----TTTTT-TT-S--SS--
----TTTTTSTT-S--SS--
----GGGTTSTT-S--SS--
----TTTTT-TT-S-SSS--
----TTTTT-TTSS-S-S--
----TTTTT-TTSS-SS---
----GGGTT-TT-S-SS---
----TTTTTTTT-S-SS---
----TTTTT-TT-S-SS---
----TTTTTTSSSS--S---
----TTTTTTTT-S-SS---
----TTTTT-SSSS-SS---
----TTTTTTSSSS-SS---
----GGGTTTTT-S---S--
----TTTTT-SSSS------
----TTTTTTTTSS------
----GGGTTTTT-S-S----
----GGGTTTTT-S------
----GGGTTTTT-S---S--
----GGGTTTTT-S------
----TTTTTTTT-S-SSS--
----GGGTTTTTSS-SS---
----GGGTTTTT-S------
----TTTTTTTT-S--S---
----TTTTTTTTSS--SS--
----TTTTTTTTSS--SS--
----TTTTTTTT-S--S---
----GGGTTTTT-S--S---
----GGGTTTTTSS--S---
----TTTTTTTT-S--S---
----TTTTTTTT-S-SS---
----TTTTTTTTSS-SS---
----TTTTTTTT-S--S---
----TTTTTTTT-S------
----TTTTT-TT-S------
----TTTTT-TTSS------
----GGGTTTTTSS------
----TTTTTTTT-S------
----GGGTTTTTSS--S---
----TTTTTTTT-S--S---
----GGGTT--S-S--S---
----TTTTTTTT-S--S---
----GGGTTTTT-S--S---
----TTTTT-TT-S--S---
----GGGTTTTTSS--S---
----GGGTTTTTSS--S---
----GGGTT-SSSS--S---
----GGGTTTTTSS--S---
----TTTTTTTT-S--SS--
----TTTTTTTT-S--SS--
----STTTTTTTSS--SS--
----TTTTTTSS-S--SS--
----TTTTTTTTSS--SS--
----TTTTTTTTSS--SS--
----TTTTTTTTSS--SS--
----TTTTTTTT-S--SS--
----TTTTTTTTSS--SS--
----TTTTTTTT-S--SS--
----TTTTTTTT-S-TTS--
----TTTTTTTT-S--SS--
----TTTTT-SSSS--SS--
----TTTTT-TTSS--SS--
----TTTTTSTTSS-SSS--
----TTTTT-TTSS-SSS--
----TTTTTTTTSS-SSS--
----TTTTT-TTSS-SSS--
----GGGTT-TTSS-SSS--
----TTTTT-TTSS-SS---
----TTTTTTTTSS--S---
----STTTT-TTSS--S---
----TTTTTTTTSSS-S---
----TTTTTTTT-S--S---
----TTTTT-TT-S--S---
----TTTTT-TTSS--S---
----TTTTTTTT-S--S---
---STTTTT-TT-S--S---
---STTTTTTTT-S--S---
----TTTTTTTTSS-SS---
----TTTTTTTT-S--S---
---STTTTTTTT-S-SS---
---SGGGTT-TT-S-SS---
---SSTTTT-TT-S-SS---
----TTTTTTTT-S--S---
---SGGGTTTTT-S-SSS--
---STTTTT-TT-S-SSS--
---STTTTT-TT-S-SSS--
---STTTTTTTT-S-SSS--
----TTTTT-TT-S-SSS--
---STTTTT-TT-S-SSS--
---STTTTT-TT-S-SSS--
---STTTTT-TT-S-SSS--
---STTTTT-TT-S-SSS--
----TTTTTTTT-S-SSS--
---STTTTTTTT-S-SSS--
----TTTTT-TT-S-SSS--
---STTTTTTTTSS-SSS--
---STTTTT-SSSS-SSS--
----GGGTT-TTSS-SSS--
----TTTTT-TT-S-SSS--
---STTTTT-TTSS-SSS--
----GGGTT-SSSS-SSS--
----TTTTT-SSSS-SSS--
----TTTTT-TTSS-SSS--
---STTTTT-TTSS-SSS--
---STTTTT--SSS-SSS--
----TTTTT-TTSS-SSS--
----TTTTT-SSSS-SS---
----TTTTT-SSSS-SSS--
---STTTTT-TTSS-SSS--
---STTTTT-SSSS-SSS--
---STTTTT--SSS-SSS--
----TTTTT-TTSS-SSS--
----TTTTT-SSSS-SSS--
----TTTTT-TTSS-SS---
---STTTTT-SSSS-SS---
---STTTTT-TTSS-SS---
----TTTTTTTTSS-SS---
----TTTTT--SSS-SS---
----TTTTT--SSS-SSS--
---STTTTT-TTSS-SSS--
---STTTTT-TTSS-SSS--
----TTTTT-TTSS-SSS--
---STTTTT-TTSS-SSS--
---STTTTT-TT-S-SSS--
---STTTTT-TTSS-SSS--
---STTTTT-TTSS-SSS--
----TTTTT-SSSS-SS---
---STTTTTTTT-S-SS---
----TTTTT-SSSS-SSS--
----TTTTT-TTSS-SSS--
---STTTTTTTTSS-SSS--
---SGGGTT-SS-S-SSS--
---STTTTT-TTSS-SSS--
---STTTTT-TTSS-SSS--
---STTTTT-TTSS-SSS--
---STTTTT-SS-S-SSS--
----GGGTT-TTSS-SSS--
----TTTTT--S-S-SSS--
----TTTTT-TT-S-SS---
----TTTTT-TT-S-SSS--
---STTTTT-SSSS-SS---
----TTTTT-TT-S-SS---
----TTTTT-TTSS-SS---
----TTTTT-TTSS-SS---
---STTTTT-SSSS-SSS--
----TTTTT-TTSS-SS---
----TTTTT-TTSS-SS---
----TTTTT-TT-S-SS---
----TTTTT-TTSS-SS---
----TTTTT-TTSS-SSS--
----TTTTT-TTSS-SS---
----TTTTT-TTSS-SS---
----TTTTT-TTSS-SS---
---STTTTT-TTSS-SS---
---STTTTT-TTSS-SS---
--S-TTTTT-TTSS-SS---
----TTTTT-TTSS-SS---
--S-TTTTT-TTSSS-S---
--S-TTTTTTTTSSS-SS--
--S-TTTTT-TTSSSSS---
----TTTTT-SSSS-SS---
--SSGGGTT-TTSS--S---
--S-TTTTT-TTSS--S---
--S-TTTTT-SSSS--SS--
--SSTTTTT-TTSS--SS--
--SSTTTTTTSSSS--S---
--S-TTTTT-TTSS--S---
--S-TTTTT-TTSSS-SS--
--SSGGGTT-TTSSS-S---
--S-TTTTT-TTSSS-SS--
--SSGGGTT-TT-S--S---
--SSSTTTT-TTSS--SS--
--S-GGGTT-TTSS--S---
--S-TTTTT-TT-SS-S---
--SSTTTTT-TT-SS-S---
--SSSSSTTTTTSS--S---
--SSTTTTT-TTSS--SS--
--S-TTTTT-TTSS--SS--
--S-TTTTT-TTSSS-SS--
--S-TTTTTTTT-SS-SS--
--SSTTTTT-TT-SS-SS--
--SSTTTTT-TTSSS-S---
--S-TTTTT--S-SS-SS--
--SSTTTTTTTT-SS-S---
--S-TTTTT-TT-SS-S---
--SSTTTTT-TT-SS-S---
--S-TTTTT-TTSSS-S---
--S-TTTTT-TT-SS-S---
--SSTTTTT-TTSSS-SS--
--SSTTTTT-TT-SS-SS--
--S-TTTTT-TT-SS-S---
--SSTTTTT-TT-SS-S---
--SSSSSTT-TTSSS-S---
--SSTTTTT-TTSSS-S---
--SSGGGTT-TTSSS-S---
--S-TTTTT-TT-SS-S---
--S-GGGTT-TTSS--S---
--SSTTSSS-TTSSS-SS--
--S-TTTTTTTTSSS-S---
--SSSSSSS-TTSS--SS--
--SSGGGTT-TT-SS-SS--
--SSTTTTT-TTSSS-SS--
--SSTTTTT-TTSSS-S---
--S-TTTTTTTTSS--S---
--SSGGGTTTTTSS--S---
--S-TTTTT-TTSS--S---
--SSGGGTTTTTSS--S---
--SSTTTTT-TTSS--SS--
--S-GGGTT-TTSSS-SS--
--S-TTTTTTTTSSS-SS--
--SSTTTTT-TTSSS-SS--
--S-TTTTT-TTSS--SS--
--SSGGGTT-TTSS--SS--
--SSTTTTTTTTSS--SS--
--SSGGGTTTTTSSS-SS--
--SSGGGTT-TTSS--SS--
--S-TTTTT-TTSSS-SS--
--SSTTTTT-TTSS--SS--
--SSSTTTT-TTSS--SS--
--SSTTTTTTTTSS--SS--
--SSSSSTT-TTSS--SS--
--SSTTTTT-TTSS--SS--
--S-GGGTT-TTSSS-SS--
--SSTTTTT-TTSSS-SS--
--SSTTTTT-TTSSS-SS--
--SSTTTTT-TTSSS-SS--
--SSTTTTT--SSSS-SS--
--S-TTTTT-TTSSS-SS--
--SSGGGTT-TTSS--SS--
--SSTTTTT--SSSS-S---
--S-TTTTT--SSSS-S---
--SSTTTTT-TTSS--SS--
--S-TTTTTTTTSSS-SS--
--S-TTTTT-TTSSS-SS--
--S-TTTTT-TTSSS-SS--
--SSGGGTT-TTSSS-SS--
--S-TTTTT-TT-SS-SS--
--SSGGGTT---SS--SS--
--S-TTTTT-TT-SS-SS--
--SSGGGTT-TTSS---S--
--SSTTSTT-TTSS--SS--
--SSGGGTT---SSS-SS--
--SSGGGTT-TTSSS-S---
--SSTTTTT-TTSSS-----
--S-TTTTT-TTSSS-----
--S-TTTTT-TTSSS-----
--SSSTTTT-TT-SS-----
--S-TTTTT-TT-SS-----
--SSTTTTT-TTSSS--S--
--SSGGGTT-TT-SS--S--
--S-TTTTT-TTSSS--S--
--SSGGGTT-TT-SS-SS--
--S-TTTTTTTTSSS--S--
--S-TTTTTTTTSSS--S--
--SSTTTTT-TT-SS-SS--
--S-GGGTT-TT-SS--S--
--SSGGGTT-TTSSS--S--
--S-GGGTT-TTSSS--S--
--SSGGGTT-TTSSS-----
--SSGGGTTTTTSSS--S--
--S-TTTTT-TT-SS--S--
--SSSTTSS-TT-S---S--
--S-TTTTT-TT-S---S--
--S-TTTTTTTTSS---S--
--S-TTTTTTTTSS------
--S-TTTTTTTTSSS-SS--
--S-TTTTT--SSS--SS--
--S-TTTTT----SS-SS--
--SSGGGTT-TT-SS--S--
--S-TTTTT-TT-SS-S---
--S-TTTTT-TT-SS-SS--
--S-TTTTT-TT-SS--S--
--S-TTTTT-TT-SS-----
--S-TTTTT-TT-SS--S--
--S-TTTTT-TT-SS--S--
--S-TTTTT-TT-SS-SS--
--S-TTTTT-TT-SS-SS--
--S-TTTTT-TT-SS-----
--S-TTTTT-TT-SS-S---
--S-GGGTT-TT-SS-----
--SSTTTTT-TT-SS-S---
--S-TTTTT-TT-SS-----
--S-GGGTT-TT-SS-S---
--SSTTTTT-TT-SS-S---
--S-TTTTTTTT-SS-S---
--S-GGGTT-TT-SS-S---
--S-TTTTT-TT-SS-----
--S-TTTTT-TT-SS-SS--
--S-GGGTT-TT-SS-SS--
--S-TTTTT-TT-SS-SS--
--S-TTTTT-TT-SS--S--
--S-TTTTT-TT-SS--S--
--S-TTTTTTTT-SS--S--
--S-TTTTT-TT-SS-SS--
--S-GGGTT-TT-S--SS--
--SSTTTTT-TT-SS-S---
--S-GGGTT--S-SS-SS--
--S-TTTTT-TT-SS-SS--
--S-TTTTT--S-SS-SS--
--S-TTTTT-TT-SS-SS--
--S-TTTTT-TT-SS-SS--
--S-TTTTT-TT-SS-SS--
--S-TTTTT-TT-SS-SS--
--S-TTTTTTTTSSS-S---
--S-TTTTTTTT-SS-S---
--S-TTTTTTTT-SS-SS--
--S-TTTTT-TT-SS-SS--
--SSTTTTT-TT-SS-S---
--SSTTTTT-TT-SS-SS--
--S-TTTTT-TT-SS--S--
--S-TTTTT-TT-SS-SS--
--SSGGGTTTTT-SS-SS--
--S-GGGTT-TT-SS-SS--
--S-TTTTTTTT-SS-SS--
--S-TTTTT-TT-SS-SS--
--SSTTTTT-TT-SS-SS--
----TTTTTTTT-SS-SS--
--S-TTTTT-TT-SS-SS--
--S-TTTTT-TT-SS-SS--
--S-TTTTT-TT-SS-SS--
--S-GGGTT-TT-SS-S---
--S-TTTTT-TT-SS-SS--
--S-GGGSS-TT-SS-SS--
--SSTTSSS-TTSS---S--
--SSGGGSS--S-S---S--
--S-GGGSS-TT-S---S--
--S-TTTTT-TT-SS-SS--
--S-TTTTT-TT-S--SS--
--S-GGGTT-TT-SS-SS--
--S-GGGSS-TT-SS-SS--
--S-GGGTT-TT-SS-SS--
--S-TTTTT-TT-SS-SS--
--S-TTTTT-TT-SS-SS--
--S-GGGTT-TT-SS-SS--
--S-TTTTT-TT-SS-SS--
--S-TTTTT-TT-SS-SS--
--S-TTTTT-TT-SS-SS--
--S-TTTTT-TT-SS-SS--
--S-TTTTTTTT-SS-SS--
----TTTTT-TT-SS-SS--
----TTTTT---SSS-SS--
--S-GGGTT--SSSS-SS--
--S-GGGTT-TT-SS-SS--
--S-TTSTT-TT-SS-SS--
--S-GGGTT-TT-SS-SS--
--S-TTTTT-TT-SS-SS--
----TTTTT-TT-SS-SS--
--S-GGGTT--S-S--SS--
----GGGSS--S-SS-SS--
----GGGSS--S-SS-SS--
----GGG-S--S-S--SS--
----GGGSSS---SS-SS--
----GGGSS----SS-SS--
----GGGSS--S-SS-SS--
----TTTSS----SS-SS--
----GGGTT----SS-SS--
--S-GGGSS--S-SS-SS--
--SSGGGTT--S-SS-SS--
--SSGGGSS--S-SS-SS--
--SSGGGTT--S-SS-SS--
--SSGGGTT--S-SS-SS--
--SSGGGSS--S-SS-SS--
--SSGGGSS--S-SS-SS--
--SSGGGSS--S-SS-SS--
--SSGGGSS--S-SS-SS--
--SSTT-SS--S-SS-SS--
--SSTT-SS--S-SS-SS--
--S-TT-TT--S-SS-SS--
--S-STTTT--S-SS-SS--
--SSTTSSS--S-SS-SS--
--SSTTSSS--S-SS-SS--
--SSGGGTT--S-SS-SS--
--SSGGGTT--S-SS-SS--
--S-GGGSS--S-SS-SS--
--SSGGGTT--S-SS-SS--
--SSTTSTT--S-SS-SS--
--S-GGGTT--S-SS-SS--
--S-TTSTT--S-SS-SS--
--SSGGGTT--S-SS-SS--
--TTTT-SS--S-SS-SS--
--SSTT-SS--S-SS-SS--
--SSGGGSS--S-SS-SS--
--SSGGGSS--S-SS-SS--
--S-STTTT--S-SS-SS--
--S-GGGTT--S-SS-SS--
--S--TTTT--S-SS-S---
--S--TTTT--S-SS-SS--
--S--TTTT--S-SS-SS--
--S--TTTT--S-SS-SS--
--SS-TTTT--S-SS-SS--
--SS-TTTT--S-SS-SS--
--S--TTTT--S-SS-SS--
--SS-SSTT--S-SS-SS--
--S--TTTT--S-SS-SS--
--S-STTSS--S-SS-SS--
--S-STTTT--S-SS-SS--
-----TTTT--S-SS-S---
----SSSTT--S-SS-SS--
-----TTTT--S-SS-SS--
--S--TTTT--S-SS-SS--
-----TTTT--S-SS-SS--
--S--TTTT--S-SS-SS--
--SSSTTTT--S-SS-SS--
--SSSTTTT--S-SS-SS--
----STTTT--S-SS-SS--
---SSTTTT--S-SS-SS--
---SSTTSS--S-SS-SS--
-----TTSS--S-SS-S---
--S--TTTT--S-SS-SS--
----STTTT--S-SS-SS--
-----TTTT--S-SS-S---
-----SSTT--S-SS-S---
--S--TTTT--S-SS-----
--S--TTTT--S-SS-S---
-----TTTT--S-SS-S---
---SSTTTT--SSSS-S---
--SSSTTTT--S-SS-SS--
--SSSTTTT--S-SS-SS--
---SSTTTT--S-SS-SS--
--SSSTTTT--S-SS-SS--
--SSSTTTT--SSSS-SS--
--S-STTTT--S-SS-S---
---SSTTTT--SSSS-S---
--SSSTTTT--S-SS-SS--
----STTSS--S-SS-SS--
---SSTTTT--S-SS-S---
---SSTTSS--S-SS-S---
----STTTT--S-SS-SS--
---SSTTTT--S-SS-SS--
----STTTT--S-SS-SS--
--SSSTTTT--S-SS-SS--
---SSTTTT--S-SS-SS--
---SSTTTT--S-SS-SS--
---SSTTTT--S-SS-SS--
---SSTTTT--S-SS-SS--
---SGGGTT--S-SS-SS--
--SSSTTTT--S-SS-SS--
---SSTTTT--S-SS-S---
---SSTTSS--S-SS-S---
---SSTTTT--S-SS-S---
----STTTT--S-SS-S---
----STTTT--S-SS-S---
-----TTTT--S-SS-SS--
----STTSS--S-SS-SS--
--S-STTSS--S-SS-S---
--S-STTTT--S-SS-SS--
--S--TTTT--S-SS-SS--
-----TTSS--S-SS-S---
-----TTTT--S-SS-SS--
-----SSTT--S-SS-S---
--S--TTTT--S-SS-S---
----STTTT--S-SS-SS--
----STTSS--S-SS-SS--
--S-STTSS--S-SS-SS--
----STTTT--S-SS-SS--
----STTTT--S-SS-S---
--S-STTTT--S-SS-S---
----STTTT--S-SS-SS--
----STTTT--S-SS-SS--
----GGGTT--SSSS-S---
----STTTT--S-SS-S---
----STTTT--S-SS-S---
--S-TTTSS--S-SS-S---
----TTSTT--S-SS-S---
--S-GGGTT--S-SS-S---
--SSGGGTT--S-SS-SS--
--S-GGGTT--S-SS-S---
--S-GGGTT--SSSS-S---
--SSGGGTT--S-SS-S---
--SSGGGTT--S-SS-S---
--SSTTTTT--S-SS-S---
--TTTTTTT--S-SS-S---
--SS-TTTT--S-SS-S---
--TTTTTTT--S-SS-SS--
--TTTTTTT--S-SS-SS--
--TTGGGTT--S-SS-SS--
--TTGGGTT--S-SS-SS--
--TTSTTTT--S-SS-SS--
--TTTTSTT--S-SS-SS--
--TTTTTTT--S-SS-S---
--TTTTTTT--S-SS-SS--
--TTSTTSS--S-SS-SS--
--TTSTTTT--S-SS-SS--
--TTSTTTT--S-SS-SS--
--TTTTTTT--S-SS-SS--
--TTSTTTT--S-SS-SS--
--TTSTTTT--S-SS-SS--
--TTTTSTT--S-SS-SS--
--TTGGGTT--S-SS-SS--
--TTSTTTT--S-SS-SS--
--TTTTTTT--S--S-SS--
--TTTTTSS--S--S-SS--
--TTSTTTT-TT--S-SS--
--TTSTTTT--S-SS-SS--
--TTSTTTT--S-SS-SS--
--TTGGGSS--S-SS-SS--
--TTTTTSS--S-SS-SS--
--SSTTTTT--S-SS-SS--
--TTTTTTT--S--S-SS--
--TTTTTSS--S--S-SS--
--TTTTTSS--S-SS-S---
[truncated: 20,013 more chars]
