# Supplementary material for: Unfolding of α-helical 20-residue poly-glutamic acid analyzed by multiple runs of canonical molecular dynamics simulations
Source: PeerJ. 2018 May 15;6:e4769. doi: 10.7717/peerj.4769 (PMC5958886; doi:10.7717/peerj.4769)
Supplement: Supplemental Information 5 — The data includes the two initial structures and trajectories of secondary structural elements of all the residues in all the snapshots generated in this study. All the figures and tables in this manuscript were generated based on this raw data. [file peerj-06-4769-s005.gz › ss_trajectory/Sim_3ms/sim1.txt]

-HHHHHHHHHHHHHHHHHH-
-HHHHHHHHHHHHHHHHHH-
-HHHHHHHHHHHHHHHHHH-
-HHHHHHHHHHHHHHHHTT-
-HHHHHHHHHHHHHHHHH--
-HHHHHHHHHHHHHHHHH--
-HHHHHHHHHHHHHHHHH--
-HHHHHHHHHHHHHHHHH--
-HHHHHHHHHHHHHHHHT--
-HHHHHHHHHHHHHHHHH--
-HHHHHHHHHHHHHHHHT--
-HHHHHHHHHHHHHHGGG--
-HHHHHHHHHHHHHHHTT--
-HHHHHHHHHHHHHHHHH--
-HHHHHHHHHHHHHHHHH--
-HHHHHHHHHHHHHHHHH--
-HHHHHHHHHHHHHHHTT--
-HHHHHHHHHHHHHHHHH--
-HHHHHHHHHHHHHHHTT--
-HHHHHHHHHHHHHHHHH--
-HHHHHHHHHHHHHHHHH--
-HHHHHHHHHHHHHHHHH--
-HHHHHHHHHHHHHHHHT--
-HHHHHHHHHHHHHHHHT--
-HHHHHHHHHHHHHHHTT--
-HHHHHHHHHHHHHHHHH--
-HHHHHHHHHHHHHHHHH--
-HHHHHHHHHHHHHHHHT--
-HHHHHHHHHHHHHHHHT--
-HHHHHHHHHHHHHHHTS--
-HHHHHHHHHHHHHHHHH--
-HHHHHHHHHHHHHHHHS--
-HHHHHHHHHHHHHHHTT--
-HHHHHHHHHHHHHHHHH--
-HHHHHHHHHHHHHHHTT--
-HHHHHHHHHHHHHHHHH--
-HHHHHHHHHHHHHHHHH--
-HHHHHHHHHHHHHHHTT--
-HHHHHHHHHHHHHHHHT--
-HHHHHHHHHHHHHHHHH--
-HHHHHHHHHHHHHHHHH--
-HHHHHHHHHHHHHHHHH--
-HHHHHHHHHHHHHHHHT--
-HHHHHHHHHHHHHHHHT--
-HHHHHHHHHHHHHHHTT--
-HHHHHHHHHHHHHHHTT--
-HHHHHHHHHHHHHHHHS--
-HHHHHHHHHHHHHHHHH--
-HHHHHHHHHHHHHHHHH--
-HHHHHHHHHHHHHHHHH--
-HHHHHHHHHHHHHHHHH--
-HHHHHHHHHHHHHHHHH--
-HHHHHHHHHHHHHHHHS--
-HHHHHHHHHHHHHHHHT--
-HHHHHHHHHHHHHHHHS--
-HHHHHHHHHHHHHTTT---
-HHHHHHHHHHHHHHTT---
-HHHHHHHHHHHHHHHHT--
-HHHHHHHHHHHHHHHTT--
-HHHHHHHHHHHHHHHTT--
-HHHHHHHHHHHHHHHHH--
-HHHHHHHHHHHHHHHHH--
-HHHHHHHHHHHHHHHHH--
-HHHHHHHHHHHHHHHHT--
-HHHHHHHHHHHHHHHTT--
-HHHHHHHHHHHHHHHTS--
-HHHHHHHHHHHHHHHTT--
-HHHHHHHHHHHHHHHHS--
-HHHHHHHHHHHHHHHTT--
-HHHHHHHHHHHHHHHTT--
-HHHHHHHHHHHHHHHTT--
-HHHHHHHHHHHHHHHHT--
-HHHHHHHHHHHHHHTTS--
-HHHHHHHHHHHHHHTSS--
-HHHHHHHHHHHHHHHHS--
-HHHHHHHHHHHHHHHHS--
-HHHHHHHHHHHHHHTTT--
-HHHHHHHHHHHHHHHTT--
-HHHHHHHHHHHHHHTT---
-HHHHHHHHHHHHHHHHS--
-HHHHHHHHHHHHHHHS---
-HHHHHHHHHHHHHHTTS--
-HHHHHHHHHHHHHHHHS--
-HHHHHHHHHHHHHHHH---
-HHHHHHHHHHHHHHHH---
-HHHHHHHHHHHHHHHHS--
-HHHHHHHHHHHHHHHHS--
-HHHHHHHHHHHHHHHHS--
-HHHHHHHHHHHHHHHSS--
-HHHHHHHHHHHHHHHSS--
-HHHHHHHHHHHHHHTTS--
-HHHHHHHHHHHHHHTTS--
-HHHHHHHHHHHHHHHHS--
-HHHHHHHHHHHHHHTTS--
-HHHHHHHHHHHHHHHT---
-HHHHHHHHHHHHHHHHS--
-HHHHHHHHHHHHHHHS---
-HHHHHHHHHHHHHHHT---
-HHHHHHHHHHHHHHHH---
-HHHHHHHHHHHHHHHH---
-HHHHHHHHHHHHHHHH---
-HHHHHHHHHHHHHHHHS--
-HHHHHHHHHHHHHHHTS--
-HHHHHHHHHHHHHHHH---
-HHHHHHHHHHHHHTTTS--
-HHHHHHHHHHHHHHHHS--
-TTHHHHHHHHHHHHHH---
-HHHHHHHHHHHHHHHH---
-HHHHHHHHHHHHHHHT---
-HHHHHHHHHHHHHHHT---
-HHHHHHHHHHHHHHHT---
-HHHHHHHHHHHHHHHS---
-HHHHHHHHHHHHHHHS---
-HHHHHHHHHHHHHHHT---
-HHHHHHHHHHHHHHHT---
-HHHHHHHHHHHHHHHT---
-HHHHHHHHHHHHHHHT---
-HHHHHHHHHHHHHHHT---
-HHHHHHHHHHHHHHHT---
-HHHHHHHHHHHHHHHT---
-HHHHHHHHHHHHHHHT---
-HHHHHHHHHHHHHHTT---
-HHHHHHHHHHHHHHHT---
-HHHHHHHHHHHHHHHSS--
-HHHHHHHHHHHHHHTT---
-HHHHHHHHHHHHHHHS---
-HHHHHHHHHHHHHHTSS--
-HHHHHHHHHHHHHHHHS--
-HHHHHHHHHHHHHHTTS--
-HHHHHHHHHHHHHHHHS--
-HHHHHHHHHHHHHHHHS--
-HHHHHHHHHHHHHHTTS--
-HHHHHHHHHHHHHHHHS--
-HHHHHHHHHHHHHHHHS--
-HHHHHHHHHHHHHHHHS--
-HHHHHHHHHHHHHHHHS--
-HHHHHHHHHHHHHHTTS--
-HHHHHHHHHHHHHHHTS--
-HHHHHHHHHHHHHHHHS--
-HHHHHHHHHHHHHHHTS--
-HHHHHHHHHHHHHHHHS--
-HHHHHHHHHHHHHHTTS--
-HHHHHHHHHHHHHHTSS--
-HHHHHHHHHHHHHHHTS--
-HHHHHHHHHHHHHHTTS--
-HHHHHHHHHHHHHHHHS--
-HHHHHHHHHHHHHHHSS--
-HHHHHHHHHHHHHHHHS--
-HHHHHHHHHHHHHHHTS--
-HHHHHHHHHHHHHHTTS--
-HHHHHHHHHHHHHHTTS--
-HHHHHHHHHHHHHHTTS--
-HHHHHHHHHHHHHHTTS--
-HHHHHHHHHHHHHHHTS--
-HHHHHHHHHHHHHHHT---
-HHHHHHHHHHHHHHHT---
-HHHHHHHHHHHHHTTT---
-HHHHHHHHHHHHHHHT---
-HHHHHHHHHHHHHHHH---
-HHHHHHHHHHHHHHHT---
-HHHHHHHHHHHHHHHHS--
-HHHHHHHHHHHHHHHHS--
-HHHHHHHHHHHHHHHH---
-HHHHHHHHHHHHHHTSS--
-HHHHHHHHHHHHHHHH---
-HHHHHHHHHHHHHHHH---
-HHHHHHHHHHHHHHHH---
-HHHHHHHHHHHHHHHT---
-HHHHHHHHHHHHHHTT---
-HHHHHHHHHHHHHTTS---
-HHHHHHHHHHHHHHTT---
-HHHHHHHHHHHHHHTT---
-HHHHHHHHHHHHHHHH---
-HHHHHHHHHHHHHHTT---
-HHHHHHHHHHHHHHHH---
-HHHHHHHHHHHHHHHH---
-HHHHHHHHHHHHHHHH---
-HHHHHHHHHHHHHHHT---
-HHHHHHHHHHHHHTTS---
-HHHHHHHHHHHHHHHH---
-HHHHHHHHHHHHHHTT---
-HHHHHHHHHHHHHHHH---
-HHHHHHHHHHHHHHHT---
-HHHHHHHHHHHHHHHT---
-HHHHHHHHHHHHHHTT---
-HHHHHHHHHHHHHHHSS--
-HHHHHHHHHHHHHHHT---
-HHHHHHHHHHHHHHHH---
--HHHHHHHHHHHHHHHS--
-HHHHHHHHHHHHHHTSS--
-HHHHHHHHHHHHHHHHS--
-HHHHHHHHHHHHHHHH---
-HHHHHHHHHHHHHHTTS--
-HHHHHHHHHHHHHHHH---
-HHHHHHHHHHHHHTTT---
-HHHHHHHHHHHHHHHH---
-HHHHHHHHHHHHHHHS---
-HHHHHHHHHHHHHHHS---
-HHHHHHHHHHHHHHHS---
-HHHHHHHHHHHHHHHH---
-HHHHHHHHHHHHHTTS---
-HHHHHHHHHHHHHHHH---
-HHHHHHHHHHHHHHHH---
-HHHHHHHHHHHHHHHT---
-HHHHHHHHHHHHHHHH---
-HHHHHHHHHHHHHHHHS--
-HHHHHHHHHHHHHHTT---
-HHHHHHHHHHHHHHHH---
-HHHHHHHHHHHHHHTS---
-HHHHHHHHHHHHHHHT---
-HHHHHHHHHHHHHHHT---
-HHHHHHHHHHHHHHHS---
-HHHHHHHHHHHHHHHS---
-HHHHHHHHHHHHHHHTS--
-HHHHHHHHHHHHHHHTT--
-HHHHHHHHHHHHHHHTS--
-HHHHHHHHHHHHHHTTT--
-HHHHHHHHHHHHHHTTT--
-HHHHHHHHHHHHHHTTS--
-HHHHHHHHHHHHHHHHS--
-HHHHHHHHHHHHHHTTS--
-HHHHHHHHHHHHHHTTS--
-HHHHHHHHHHHHHHTTS--
-HHHHHHHHHHHHHHTTT--
-HHHHHHHHHHHHHHHHT--
-HHHHHHHHHHHHHHHTT--
-HHHHHHHHHHHHHHHT---
-HHHHHHHHHHHHHHHTT--
-HHHHHHHHHHHHHHTT---
-HHHHHHHHHHHHHHHT---
-HHHHHHHHHHHHHHT----
-HHHHHHHHHHHHHHTT---
-HHHHHHHHHHHHHTS----
-HHHHHHHHHHHHHHH----
-HHHHHHHHHHHHHHH----
-HHHHHHHHHHHHHHH----
-HHHHHHHHHHHHHHT----
-HHHHHHHHHHHHHHH----
-HHHHHHHHHHHHHTT----
-HHHHHHHHHHHHHHH----
-HHHHHHHHHHHHHHH----
-HHHHHHHHHHHHHHTT---
-HHHHHHHHHHHHHTT----
-HHHHHHHHHHHHHHH----
-HHHHHHHHHHHHHHH----
-HHHHHHHHHHHHHHH----
-HHHHHHHHHHHHHHH----
-HHHHHHHHHHHHHHH----
-HHHHHHHHHHHHHHH----
-HHHHHHHHHHHHHTT----
-HHHHHHHHHHHHHHT----
-HHHHHHHHHHHHHHH----
-HHHHHHHHHHHHHHH----
-HHHHHHHHHHHHHHH----
-HHHHHHHHHHHHTTS----
-HHHHHHHHHHHHHHT----
-HHHHHHHHHHHHHTS----
-HHHHHHHHHHHHHH-----
-HHHHHHHHHHHHHTT----
-HHHHHHHHHHHHHHS----
-HHHHHHHHHHHHHTT----
-HHHHHHHHHHHHHHH----
-HHHHHHHHHHHHHHH----
-HHHHHHHHHHHHHTT----
-HHHHHHHHHHHHHHH----
-HHHHHHHHHHHHHHH----
-HHHHHHHHHHHHHHH----
-HHHHHHHHHHHHHHH----
-HHHHHHHHHHHHHHH----
-HHHHHHHHHHHHHHH----
-HHHHHHHHHHHHHHHS---
-HHHHHHHHHHHHHHH----
-HHHHHHHHHHHHHHH----
-HHHHHHHHHHHHHTS----
-HHHHHHHHHHHTTTTS---
-HHHHHHHHHHHHTGGG---
-HHHHHHHHHHHTTTTT---
-HHHHHHHHHHHTTTTS---
-HHHHHHHHHHHHTTTT---
-HHHHHHHHHHHTTTTT---
-HHHHHHHHHHHHS-SS---
-HHHHHHHHHHHHTTSS---
-HHHHHHHHHHHHTTSS---
-HHHHHHHHHHHHTTTT---
-HHHHHHHHHHHHTTTT---
-HHHHHHHHHHHHTTSS---
-TTHHHHHHHHHHHHHS---
-HHHHHHHHHHHHTTSS---
-HHHHHHHHHHHHHHHT---
-HHHHHHHHHHHHHHHT---
-HHHHHHHHHHHHHHHH---
-HHHHHHHHHHHHHHHH---
-HHHHHHHHHHHHHHHH---
-HHHHHHHHHHHHHHTT---
-HHHHHHHHHHHHHHHH---
-HHHHHHHHHHHHHHTT---
-HHHHHHHHHHHHHHHH---
-HHHHHHHHHHHHHHHT---
-HHHHHHHHHHHHHHHH---
-HHHHHHHHHHHHHHHH---
-HHHHHHHHHHHHHHHH---
-HHHHHHHHHHHHHHHHS--
-HHHHHHHHHHHHHHHT---
-HHHHHHHHHHHHHHTTS--
-HHHHHHHHHHHHHHHHH--
-HHHHHHHHHHHHHHTTT--
-HHHHHHHHHHHHHHHTT--
-HHHHHHHHHHHHHHHHT--
-HHHHHHHHHHHHHHHHH--
-HHHHHHHHHHHHHHHHH--
-HHHHHHHHHHHHHHHTT--
-HHHHHHHHHHHHHHHTT--
-HHHHHHHHHHHHHHHTT--
-HHHHHHHHHHHHHHTTS--
-HHHHHHHHHHHHHHHHH--
-HHHHHHHHHHHHHHHTT--
-HHHHHHHHHHHHHHTTT--
-HHHHHHHHHHHHHHHTT--
-HHHHHHHHHHHHHHHHH--
-HHHHHHHHHHHHHHHHT--
-HHHHHHHHHHHHHHHHT--
-HHHHHHHHHHHHHHHTT--
-HHHHHHHHHHHHHHHTT--
-HHHHHHHHHHHHHHHTT--
-HHHHHHHHHHHHHHHHH--
-HHHHHHHHHHHHHHHHH--
-HHHHHHHHHHHHHHHHH--
-HHHHHHHHHHHHHHHHH--
-HHHHHHHHHHHHHHHHT--
-HHHHHHHHHHHHHHHHT--
-HHHHHHHHHHHHHHHTT--
-HHHHHHHHHHHHHHHHT--
-HHHHHHHHHHHHHHHTT--
-HHHHHHHHHHHHHHHHS--
-HHHHHHHHHHHHHHHHT--
-HHHHHHHHHHHHHHHTT--
-HHHHHHHHHHHHHHHTT--
-HHHHHHHHHHHHHHTTS--
-HHHHHHHHHHHHHHHTT--
-HHHHHHHHHHHHHHHTT--
-HHHHHHHHHHHHHHHTT--
-HHHHHHHHHHHHHHHHH--
-HHHHHHHHHHHHHHHHH--
-HHHHHHHHHHHHHHHHH--
-HHHHHHHHHHHHHHHHT--
-HHHHHHHHHHHHHHHHS--
-HHHHHHHHHHHHHHHHS--
-HHHHHHHHHHHHHHHHS--
-HHHHHHHHHHHHHHHH---
-HHHHHHHHHHHHHHHH---
-HHHHHHHHHHHHHTTT---
-HHHHHHHHHHHHHTTT---
-HHHHHHHHHHHHHHHHS--
-HHHHHHHHHHHHHHTTS--
-HHHHHHHHHHHHHHHHS--
-HHHHHHHHHHHHHHHHS--
-HHHHHHHHHHHHHHHHS--
-HHHHHHHHHHHHHHHTT--
-HHHHHHHHHHHHHHHHT--
-HHHHHHHHHHHHHHHHH--
-HHHHHHHHHHHHHHHHH--
-HHHHHHHHHHHHHHHHT--
-HHHHHHHHHHHHHHHTT--
-HHHHHHHHHHHHHHHTT--
-HHHHHHHHHHHHHHTTS--
-HHHHHHHHHHHHHHHHH--
-HHHHHHHHHHHHHHHHH--
-HHHHHHHHHHHHHHHTT--
-HHHHHHHHHHHHHHTTT--
-HHHHHHHHHHHHHHHHT--
-HHHHHHHHHHHHHHHTT--
-HHHHHHHHHHHHHHHHS--
-HHHHHHHHHHHHHHHHT--
-HHHHHHHHHHHHHHHTT--
-HHHHHHHHHHHHHHHTT--
-HHHHHHHHHHHHHHHTT--
-HHHHHHHHHHHHHHHHH--
-HHHHHHHHHHHHHHHTT--
-HHHHHHHHHHHHHHHHH--
-HHHHHHHHHHHHHHHHH--
-HHHHHHHHHHHHHHHHH--
-HHHHHHHHHHHHHHHHH--
-HHHHHHHHHHHHHHHHH--
-HHHHHHHHHHHHHHHTT--
-HHHHHHHHHHHHHHHHH--
-HHHHHHHHHHHHHHHTT--
-HHHHHHHHHHHHHHHTT--
-HHHHHHHHHHHHHHHTT--
-HHHHHHHHHHHHHHHHH--
-HHHHHHHHHHHHHHHHH--
-HHHHHHHHHHHHHHHHT--
-HHHHHHHHHHHHHHHHH--
-HHHHHHHHHHHHHHHTT--
-HHHHHHHHHHHHHHHHH--
-HHHHHHHHHHHHHHHHH--
-HHHHHHHHHHHHHHHTT--
-HHHHHHHHHHHHHHHTT--
-HHHHHHHHHHHHHHHTT--
-HHHHHHHHHHHHHHHHS--
-HHHHHHHHHHHHHHHTT--
-HHHHHHHHHHHHHHHHH--
-HHHHHHHHHHHHHHHHH--
-HHHHHHHHHHHHHHHHH--
-HHHHHHHHHHHHHHTTT--
-HHHHHHHHHHHHHHHTT--
-HHHHHHHHHHHHHHHTT--
-HHHHHHHHHHHHHHHHH--
-HHHHHHHHHHHHHHHTT--
-HHHHHHHHHHHHHHHHT--
-HHHHHHHHHHHHHHHTT--
-HHHHHHHHHHHHHHHTT--
-HHHHHHHHHHHHHHHTS--
-HHHHHHHHHHHHHHHHH--
-HHHHHHHHHHHHHHHHS--
-HHHHHHHHHHHHHHHHT--
-HHHHHHHHHHHHHHHT---
-HHHHHHHHHHHHHHHTT--
-HHHHHHHHHHHHHHHTT--
-HHHHHHHHHHHHHHHHT--
-HHHHHHHHHHHHHHHHT--
-HHHHHHHHHHHHHHHHH--
-HHHHHHHHHHHHHHHHT--
-HHHHHHHHHHHHHHHHT--
-HHHHHHHHHHHHHHHHT--
-HHHHHHHHHHHHHHHHT--
-HHHHHHHHHHHHHHHHT--
-HHHHHHHHHHHHHHHTT--
-HHHHHHHHHHHHHHHHH--
-HHHHHHHHHHHHHHHHH--
-HHHHHHHHHHHHHHHTT--
-HHHHHHHHHHHHHHHHH--
-HHHHHHHHHHHHHHHHT--
-HHHHHHHHHHHHHHHTT--
-HHHHHHHHHHHHHHHHH--
-HHHHHHHHHHHHHHHHT--
-HHHHHHHHHHHHHHHHT--
-HHHHHHHHHHHHHHHHHT-
-HHHHHHHHHHHHHHHHHT-
-HHHHHHHHHHHHHHHHTT-
-HHHHHHHHHHHHHHHHTT-
-HHHHHHHHHHHHHHHHHT-
-HHHHHHHHHHHHHHHHTT-
-HHHHHHHHHHHHHHHHHT-
-HHHHHHHHHHHHHHHHTT-
-HHHHHHHHHHHHHHHHS--
-HHHHHHHHHHHHHHHHH--
-HHHHHHHHHHHHHHHHTT-
-HHHHHHHHHHHHHHHHTT-
-HHHHHHHHHHHHHHHHHH-
-HHHHHHHHHHHHHHHHHH-
-HHHHHHHHHHHHHHHHHH-
-HHHHHHHHHHHHHHHHHH-
-HHHHHHHHHHHHHHHHHH-
-HHHHHHHHHHHHHHHHHH-
-HHHHHHHHHHHHHHHHHH-
-HHHHHHHHHHHHHHHHHH-
-HHHHHHHHHHHHHHHHHH-
-HHHHHHHHHHHHHHHHHH-
-HHHHHHHHHHHHHHHHTT-
-HHHHHHHHHHHHHHHHTT-
-HHHHHHHHHHHHHHHHHH-
-HHHHHHHHHHHHHHHHHH-
-HHHHHHHHHHHHHHHHHH-
-HHHHHHHHHHHHHHHHHT-
-HHHHHHHHHHHHHHHHTT-
-HHHHHHHHHHHHHHHHTT-
-HHHHHHHHHHHHHHHHHH-
-HHHHHHHHHHHHHHHHHH-
-HHHHHHHHHHHHHHHHHT-
-HHHHHHHHHHHHHHHHH--
-HHHHHHHHHHHHHHHHHT-
-HHHHHHHHHHHHHHHHTT-
-HHHHHHHHHHHHHHHHTT-
-HHHHHHHHHHHHHHHHTT-
-HHHHHHHHHHHHHHHHHH-
-HHHHHHHHHHHHHHHHHH-
-HHHHHHHHHHHHHHHHHH-
-HHHHHHHHHHHHHHHHTT-
-HHHHHHHHHHHHHHHHHT-
-HHHHHHHHHHHHHHHHT--
-HHHHHHHHHHHHHHHHHH-
-HHHHHHHHHHHHHHHHHH-
-HHHHHHHHHHHHHHHHHT-
-HHHHHHHHHHHHHHHHH--
-HHHHHHHHHHHHHHHHHT-
-HHHHHHHHHHHHHHHHHT-
-HHHHHHHHHHHHHHHHH--
-HHHHHHHHHHHHHHHHH--
-HHHHHHHHHHHHHHHHHT-
-HHHHHHHHHHHHHHHHHH-
-HHHHHHHHHHHHHHHHT--
-HHHHHHHHHHHHHHHHHH-
-HHHHHHHHHHHHHHHHTT-
-HHHHHHHHHHHHHHHHTT-
-HHHHHHHHHHHHHHHHH--
-HHHHHHHHHHHHHHHHH--
-HHHHHHHHHHHHHHHHHH-
-HHHHHHHHHHHHHHHHHH-
-HHHHHHHHHHHHHHHHHH-
-HHHHHHHHHHHHHHHHHH-
-HHHHHHHHHHHHHHHHHH-
-HHHHHHHHHHHHHHHHHT-
-HHHHHHHHHHHHHHHHHH-
-HHHHHHHHHHHHHHHHTT-
-HHHHHHHHHHHHHHHHTT-
-HHHHHHHHHHHHHHHHTT-
-HHHHHHHHHHHHHHHHHH-
-HHHHHHHHHHHHHHHHHH-
-HHHHHHHHHHHHHHHHHH-
-HHHHHHHHHHHHHHHHHH-
-HHHHHHHHHHHHHHHHHT-
-HHHHHHHHHHHHHHHHT--
-HHHHHHHHHHHHHHHHHH-
-HHHHHHHHHHHHHHHHTT-
-HHHHHHHHHHHHHHHHHT-
-HHHHHHHHHHHHHHHHHT-
-HHHHHHHHHHHHHHHHHH-
-HHHHHHHHHHHHHHHHTT-
-HHHHHHHHHHHHHHHHH--
-HHHHHHHHHHHHHHHHTT-
-HHHHHHHHHHHHHHHHHH-
-HHHHHHHHHHHHHHHHHH-
-HHHHHHHHHHHHHHHHHT-
-HHHHHHHHHHHHHHHHHH-
-HHHHHHHHHHHHHHHHHT-
-HHHHHHHHHHHHHHHHTT-
-HHHHHHHHHHHHHHHHHH-
-HHHHHHHHHHHHHHHHTT-
-HHHHHHHHHHHHHHHHHH-
-HHHHHHHHHHHHHHHHHH-
-HHHHHHHHHHHHHHHHHT-
-HHHHHHHHHHHHHHHHHH-
-HHHHHHHHHHHHHHHHHH-
-HHHHHHHHHHHHHHHHTT-
-HHHHHHHHHHHHHHHHHH-
-HHHHHHHHHHHHHHHHHH-
-HHHHHHHHHHHHHHHTTT-
-HHHHHHHHHHHHHHHHHH-
-HHHHHHHHHHHHHHHHHH-
-HHHHHHHHHHHHHHHHTT-
-HHHHHHHHHHHHHHHHTT-
-HHHHHHHHHHHHHHHHHH-
-HHHHHHHHHHHHHHHHHH-
-HHHHHHHHHHHHHHHHHH-
-HHHHHHHHHHHHHHHHTT-
-HHHHHHHHHHHHHHHHHH-
-HHHHHHHHHHHHHHHHTT-
-HHHHHHHHHHHHHHHTTT-
-HHHHHHHHHHHHHHHHTT-
-HHHHHHHHHHHHHHHHTT-
-HHHHHHHHHHHHHHHHHH-
-HHHHHHHHHHHHHHHHTT-
-HHHHHHHHHHHHHHHHT--
-HHHHHHHHHHHHHHHHHH-
-HHHHHHHHHHHHHHHHHH-
-HHHHHHHHHHHHHHHHHT-
-HHHHHHHHHHHHHHHHHH-
-HHHHHHHHHHHHHHHHHH-
-HHHHHHHHHHHHHHHHHH-
-HHHHHHHHHHHHHHHHTT-
-HHHHHHHHHHHHHHHHTT-
-HHHHHHHHHHHHHHHHHH-
-HHHHHHHHHHHHHHHHHH-
-HHHHHHHHHHHHHHHHTT-
-HHHHHHHHHHHHHHHHHT-
-HHHHHHHHHHHHHHHHHH-
-HHHHHHHHHHHHHHHHHH-
-HHHHHHHHHHHHHHHHTT-
-HHHHHHHHHHHHHHHHHH-
-HHHHHHHHHHHHHHHHHH-
-HHHHHHHHHHHHHHHHHH-
-HHHHHHHHHHHHHHHHHH-
-HHHHHHHHHHHHHHHHTT-
-HHHHHHHHHHHHHHHHH--
-HHHHHHHHHHHHHHHHHH-
-HHHHHHHHHHHHHHHHTT-
-HHHHHHHHHHHHHHHHHH-
-HHHHHHHHHHHHHHHTT--
-HHHHHHHHHHHHHHHHHH-
-HHHHHHHHHHHHHHHHH--
-HHHHHHHHHHHHHHHHHH-
-HHHHHHHHHHHHHHHHHH-
-HHHHHHHHHHHHHHHHHT-
-HHHHHHHHHHHHHHHHHT-
-HHHHHHHHHHHHHHHHHT-
-HHHHHHHHHHHHHHHHHH-
-HHHHHHHHHHHHHHHHHH-
-HHHHHHHHHHHHHHHHHH-
-HHHHHHHHHHHHHHHHHH-
-HHHHHHHHHHHHHHHHHH-
-HHHHHHHHHHHHHHHHHH-
-HHHHHHHHHHHHHHHHTT-
-HHHHHHHHHHHHHHHHHH-
-HHHHHHHHHHHHHHHHHT-
-HHHHHHHHHHHHHHHHHH-
-HHHHHHHHHHHHHHHHHH-
-HHHHHHHHHHHHHHHHHH-
-HHHHHHHHHHHHHHHHTT-
-HHHHHHHHHHHHHHHHTT-
-HHHHHHHHHHHHHHHHHH-
-HHHHHHHHHHHHHHHHHH-
-HHHHHHHHHHHHHHHHHH-
-HHHHHHHHHHHHHHHHHH-
-HHHHHHHHHHHHHHHHHH-
-HHHHHHHHHHHHHHHHHT-
-HHHHHHHHHHHHHHHHHT-
-HHHHHHHHHHHHHHHHHH-
-HHHHHHHHHHHHHHHHHH-
-HHHHHHHHHHHHHHHHHH-
-HHHHHHHHHHHHHHHHHH-
-HHHHHHHHHHHHHHHHHH-
-HHHHHHHHHHHHHHHHTT-
-HHHHHHHHHHHHHHHHTT-
-HHHHHHHHHHHHHHHHHH-
-HHHHHHHHHHHHHHHHHH-
-HHHHHHHHHHHHHHHHHH-
-HHHHHHHHHHHHHHHHHT-
-HHHHHHHHHHHHHHHHHT-
-HHHHHHHHHHHHHHHHHH-
-HHHHHHHHHHHHTHHHHH-
-HHHHHHHHHHHHHHHHH--
-HHHHHHHHHHHTTHHHHH-
-HHHHHHHHHHHHTHHHHH-
-HHHHHHHHHHHHTTGGGT-
-HHHHHHHHHHHTTTTTTT-
-HHHHHHHHHHHHHTTTTT-
-HHHHHHHHHHHHHHHHHH-
-HHHHHHHHHHHHHHHHH--
-HHHHHHHHHHHTTTTGGG-
-HHHHHHHHHHHHHHHHHH-
-HHHHHHHHHHHHHHHHHH-
-HHHHHHHHHHHHHHHHHH-
-HHHHHHHHHHHHHTTTTT-
-HHHHHHHHHHHHTTTGGG-
-HHHHHHHHHHHHHHHHHH-
-HHHHHHHHHHHTTTTTTT-
-HHHHHHHHHHHHTHHHHH-
-HHHHHHHHHHHHTHHHHH-
-HHHHHHHHHHHHHHHHHH-
-HHHHHHHHHHHHHHHHHT-
-HHHHHHHHHHHHHHHHHH-
-HHHHHHHHHHHHHHHHTT-
-HHHHHHHHHHHHHHHHHT-
-HHHHHHHHHHHHHHHHTT-
-HHHHHHHHHHHHHHHHHH-
-HHHHHHHHHHHHHHHHHH-
-HHHHHHHHHHHHHHHHHH-
-HHHHHHHHHHHHHHHHTT-
-HHHHHHHHHHHHHHHHHH-
-HHHHHHHHHHHHHHHHHH-
-HHHHHHHHHHHHHHHHHH-
-HHHHHHHHHHHHHHHHTT-
-HHHHHHHHHHHHHHHHHH-
-HHHHHHHHHHHHHHHHHT-
-HHHHHHHHHHHHHHHHHH-
-HHHHHHHHHHHHHHHHHH-
-HHHHHHHHHHHHHHHHHH-
-HHHHHHHHHHHHHHHHHH-
-HHHHHHHHHHHHHHHHTT-
-HHHHHHHHHHHHHHHHHH-
-HHHHHHHHHHHHHHHHTT-
-HHHHHHHHHHHHHHHHHH-
-HHHHHHHHHHHHHHHHHH-
-HHHHHHHHHHHHHHHHHH-
--HHHHHHHHHHHHHHHHH-
--HHHHHHHHHHHHHHHHH-
--HHHHHHHHHHHHHHHTT-
--HHHHHHHHHHHHHHHHH-
--HHHHHHHHHHHHHHHHH-
--HHHHHHHHHHHHHHTTT-
--HHHHHHHHHHHHHHHTT-
--HHHHHHHHHHHHHHHHH-
--HHHHHHHHHHHHHHHTT-
--HHHHHHHHHHHHHHHTT-
--HHHHHHHHHHHHHHHTT-
--HHHHHHHHHHHHHHHHH-
--HHHHHHHHHHHHHHHHT-
--HHHHHHHHHHHHHHHHH-
--HHHHHHHHHHHHHHHHH-
--HHHHHHHHHHHHHHHHH-
--HHHHHHHHHHHHHHHHH-
--HHHHHHHHHHHHHHHHH-
--HHHHHHHHHHHHHHHHH-
--HHHHHHHHHHHHHHHHH-
--HHHHHHHHHHHHHHHHH-
--HHHHHHHHHHHHHHHHH-
--HHHHHHHHHHHHHHHHH-
--HHHHHHHHHHHHHHHHH-
--HHHHHHHHHHHHHHHTT-
--HHHHHHHHHHHHHHHHT-
--HHHHHHHHHHHHHHHH--
--HHHHHHHHHHHHHHHH--
--HHHHHHHHHHHHHHHH--
--HHHHHHHHHHHHHHTT--
--HHHHHHHHHHHHHHHT--
--HHHHHHHHHHHHHHHT--
--HHHHHHHHHHHHHHHT--
--HHHHHHHHHHHHHHHH--
--HHHHHHHHHHHHHHTT--
--HHHHHHHHHHHHHHHT--
--HHHHHHHHHHHHHHHH--
--HHHHHHHHHHHHHHHH--
--HHHHHHHHHHHHHHTT--
--HHHHHHHHHHHHHHHH--
--HHHHHHHHHHHHHHHH--
--HHHHHHHHHHHHHHHT--
--HHHHHHHHHHHHHHHH--
--HHHHHHHHHHHHHHHH--
--HHHHHHHHHHHHHHHH--
--HHHHHHHHHHHHHHHH--
--HHHHHHHHHHHHHHHH--
--HHHHHHHHHHHHHHHH--
--HHHHHHHHHHHHHHTT--
--HHHHHHHHHHHHHHTT--
--HHHHHHHHHHHHHHHH--
--HHHHHHHHHHHHHHHH--
--HHHHHHHHHHHHHHHS--
--HHHHHHHHHHHHHHHS--
--HHHHHHHHHHHHHTTS--
--HHHHHHHHHHHHHHHH--
--HHHHHHHHHHHHHHHT--
--HHHHHHHHHHHHHHHS--
--HHHHHHHHHHHHHHHH--
--HHHHHHHHHHHHHHHS--
--HHHHHHHHHHHHHHTT--
--HHHHHHHHHHHHHTTS--
--HHHHHHHHHHHHHHTT--
--HHHHHHHHHHHHHHTT--
--HHHHHHHHHHHHHHHH--
--HHHHHHHHHHHHHHHHT-
--HHHHHHHHHHHHHHHHH-
-THHHHHHHHHHHHHHHHT-
--HHHHHHHHHHHHHHHHH-
--HHHHHHHHHHHHHHHHT-
--HHHHHHHHHHHHHHHHT-
--HHHHHHHHHHHHHHHHH-
--HHHHHHHHHHHHHHHHH-
--HHHHHHHHHHHHHHHHH-
--HHHHHHHHHHHHHHHHH-
--HHHHHHHHHHHHHHHHH-
--HHHHHHHHHHHHHHHHH-
--HHHHHHHHHHHHHHHHH-
--HHHHHHHHHHHHHHHTT-
--HHHHHHHHHHHHHHTT--
--HHHHHHHHHHHHHHHHT-
--HHHHHHHHHHHHHHTT--
--HHHHHHHHHHHHHHTT--
--HHHHHHHHHHHHHHTT--
--HHHHHHHHHHHHHHTT--
--HHHHHHHHHHHHHHHHT-
--HHHHHHHHHHHHHHTT--
--HHHHHHHHHHHHHHHHT-
--HHHHHHHHHHHHHHHHT-
--HHHHHHHHHHHHHHHHH-
--HHHHHHHHHHHHHHHHH-
--HHHHHHHHHHHHHHHHH-
--HHHHHHHHHHHHHHHH--
--HHHHHHHHHHHHHHTTT-
--HHHHHHHHHHHHHHHHH-
--HHHHHHHHHHHHHHHHH-
--HHHHHHHHHHHHHHHHH-
--HHHHHHHHHHHHHHHHH-
--HHHHHHHHHHHHHHHHH-
--HHHHHHHHHHHHHHHHH-
-THHHHHHHHHHHHHHHHH-
--HHHHHHHHHHHHHHHHH-
--HHHHHHHHHHHHHHHHH-
--HHHHHHHHHHHHHHHHH-
--HHHHHHHHHHHHHHHHH-
--HHHHHHHHHHHHHHHHH-
--HHHHHHHHHHHHHHHHH-
--HHHHHHHHHHHHHHHHH-
--HHHHHHHHHHHHHHTTT-
--HHHHHHHHHHHHHHHHH-
--HHHHHHHHHHHHHHHHH-
--HHHHHHHHHHHHHHHHH-
--HHHHHHHHHHHHHHHHH-
--HHHHHHHHHHHHHHHHH-
--HHHHHHHHHHHHHHHHH-
--HHHHHHHHHHHHHHHHH-
--HHHHHHHHHHHHHHHHH-
--HHHHHHHHHHHHHHHHH-
--HHHHHHHHHHHHHHHHH-
--HHHHHHHHHHHHHHHHH-
--HHHHHHHHHHHHHHHTT-
--HHHHHHHHHHHHHHHHH-
--HHHHHHHHHHHHHHHTT-
--HHHHHHHHHHHHHHHHH-
--TTHHHHHHHHHHHHHHH-
--HHHHHHHHHHHHHHHHH-
--HHHHHHHHHHHHHHHHH-
--HHHHHHHHHHHHHHHHH-
--HHHHHHHHHHHHHHHHH-
--HHHHHHHHHHHHHHHHH-
--HHHHHHHHHHHHHHHHH-
--HHHHHHHHHHHHHHHHH-
--HHHHHHHHHHHHHHTTT-
--HHHHHHHHHHHHHHHHH-
--HHHHHHHHHHHHHHHTT-
--HHHHHHHHHHHHHHTTT-
--HHHHHHHHHHHHHHHHH-
--HHHHHHHHHHHHHHHHH-
--HHHHHHHHHHHHHHHHH-
--HHHHHHHHHHHHHHTTT-
--HHHHHHHHHHHHHHHTT-
--HHHHHHHHHHHHHHHTT-
--HHHHHHHHHHHHHHHTT-
--HHHHHHHHHHHHHHTTT-
--HHHHHHHHHHHHHHHTT-
--HHHHHHHHHHHHHHHHH-
--HHHHHHHHHHHHHHHHH-
--HHHHHHHHHHHHHHHHH-
--HHHHHHHHHHHHHHHTT-
--HHHHHHHHHHHHHHHHH-
--HHHHHHHHHHHHHHHHH-
--HHHHHHHHHHHHHHHHH-
--HHHHHHHHHHHHHHHHH-
--HHHHHHHHHHHHHHHHH-
--HHHHHHHHHHHHHHHHH-
--HHHHHHHHHHHHHHHHH-
--HHHHHHHHHHHHHHHHH-
--HHHHHHHHHHHHHHHTT-
--HHHHHHHHHHHHHHHHH-
--HHHHHHHHHHHHHHHHH-
--HHHHHHHHHHHHHHHHH-
--HHHHHHHHHHHHHHHHH-
--HHHHHHHHHHHHHHHHH-
--HHHHHHHHHHHHHHHHH-
--HHHHHHHHHHHHHHHHH-
--HHHHHHHHHHHHHHTTT-
--HHHHHHHHHHHHHHHHH-
--HHHHHHHHHHHHHHHHH-
--HHHHHHHHHHHHHHHHH-
--HHHHHHHHHHHHHHHTT-
--HHHHHHHHHHHHHHHHH-
--HHHHHHHHHHHHHHHHH-
--HHHHHHHHHHHHHHHHH-
--HHHHHHHHHHHHHHHHH-
--HHHHHHHHHHHHHHHTT-
--HHHHHHHHHHHHHHHHH-
--HHHHHHHHHHHHHHHHT-
--HHHHHHHHHHHHHHHHH-
--HHHHHHHHHHHHHHHHH-
--HHHHHHHHHHHHHHHHH-
--HHHHHHHHHHHHHHHHH-
--HHHHHHHHHHHHHHHHH-
--HHHHHHHHHHHHHHHHH-
--HHHHHHHHHHHHHHHHH-
--HHHHHHHHHHHHHHTT--
--HHHHHHHHHHHHHHTT--
--HHHHHHHHHHHHHHHTT-
--HHHHHHHHHHHHHHHHT-
--HHHHHHHHHHHHHHHTT-
--HHHHHHHHHHHHHHHHH-
--HHHHHHHHHHHHHHHHH-
--HHHHHHHHHHHHHHHH--
--HHHHHHHHHHHHHHHHT-
--HHHHHHHHHHHHHHTTT-
--HHHHHHHHHHHHHHHTT-
-THHHHHHHHHHHHHHHTT-
--HHHHHHHHHHHHHHTT--
--HHHHHHHHHHHHHTTT--
--HHHHHHHHHHHHHHHH--
--HHHHHHHHHHHHHHHH--
--HHHHHHHHHHHHHHHH--
--HHHHHHHHHHHHHHHH--
--HHHHHHHHHHHHHHHT--
--HHHHHHHHHHHHHHTT--
--HHHHHHHHHHHHHTTT--
--HHHHHHHHHHHHHHHH--
--HHHHHHHHHHHHHTTS--
--HHHHHHHHHHHHHHHH--
--HHHHHHHHHHHHHHHHT-
--HHHHHHHHHHHHHHHH--
--HHHHHHHHHHHHHHHH--
--HHHHHHHHHHHHHHHH--
--HHHHHHHHHHHHHHHH--
--HHHHHHHHHHHHHHHH--
--HHHHHHHHHHHHHHTT--
--HHHHHHHHHHHHHHTT--
--HHHHHHHHHHHHHHTT--
--HHHHHHHHHHHHHHHH--
--HHHHHHHHHHHHHHTT--
--HHHHHHHHHHHHHHTT--
--HHHHHHHHHHHHHHHT--
--HHHHHHHHHHHHHHHT--
--HHHHHHHHHHHHHHHS--
--HHHHHHHHHHHHHHTT--
--HHHHHHHHHHHHHHHT--
--HHHHHHHHHHHHHHHH--
--HHHHHHHHHHHHHHTT--
--HHHHHHHHHHHHHHTT--
--HHHHHHHHHHHHHHTT--
--HHHHHHHHHHHHHHHH--
--HHHHHHHHHHHHHHTT--
--HHHHHHHHHHHHHHTT--
--HHHHHHHHHHHHHHHH--
--HHHHHHHHHHHHHTTT--
--HHHHHHHHHHHHHHHH--
--HHHHHHHHHHHHHHHH--
--HHHHHHHHHHHHHTTT--
--HHHHHHHHHHHHHHTT--
--HHHHHHHHHHHHHHTT--
--HHHHHHHHHHHHHHHS--
--HHHHHHHHHHHHHHHH--
--HHHHHHHHHHHHHHHT--
--HHHHHHHHHHHHHHTT--
--HHHHHHHHHHHHHHHH--
--HHHHHHHHHHHHHHHT--
--HHHHHHHHHHHHHHHT--
--HHHHHHHHHHHHHHHH--
--HHHHHHHHHHHHHHTT--
--HHHHHHHHHHHHHTTT--
--HHHHHHHHHHHHHHHH--
--HHHHHHHHHHHHHHTT--
--HHHHHHHHHHHHHTTT--
--HHHHHHHHHHHHHHHH--
--HHHHHHHHHHHHHHHH--
--HHHHHHHHHHHHHHHH--
--HHHHHHHHHHHHHHHH--
--HHHHHHHHHHHHHHHH--
--HHHHHHHHHHHHHHHH--
--HHHHHHHHHHHHHHTT--
--HHHHHHHHHHHHHHHH--
--HHHHHHHHHHHHHHHH--
--HHHHHHHHHHHHHHHH--
--HHHHHHHHHHHHHHHH--
--HHHHHHHHHHHHHHHT--
--HHHHHHHHHHHHHHHH--
--HHHHHHHHHHHHHHHH--
--HHHHHHHHHHHHHHHH--
--HHHHHHHHHHHHHHTS--
--HHHHHHHHHHHHHHTT--
--HHHHHHHHHHHHHHTT--
-THHHHHHHHHHHHHHTS--
--HHHHHHHHHHHHHHTT--
-THHHHHHHHHHHHHHHT--
--HHHHHHHHHHHHHHHH--
-THHHHHHHHHHHHHHTT--
--HHHHHHHHHHHHHHTT--
---HHHHHHHHHHHHTTS--
---HHHHHHHHHHHHHHT--
--HHHHHHHHHHHHHHHT--
--HHHHHHHHHHHHHHTT--
--HHHHHHHHHHHHHHHH--
--HHHHHHHHHHHHHHTT--
--HHHHHHHHHHHGGGGT--
--HHHHHHHHHHHHGGGT--
--HHHHHHHHHHHHHTTT--
--HHHHHHHHHHHHHHHH--
--HHHHHHHHHHHHHHTT--
--HHHHHHHHHHHHHHHH--
--HHHHHHHHHHHHHHTT--
--HHHHHHHHHHHHHHTT--
--HHHHHHHHHHHHHHTT--
--HHHHHHHHHHHHHHHH--
--HHHHHHHHHHHHHHTT--
--HHHHHHHHHHHHHHHH--
--HHHHHHHHHHHHHHHH--
--HHHHHHHHHHHHHHHH--
--HHHHHHHHHHHHHTTT--
--HHHHHHHHHHHHHTTT--
--HHHHHHHHHHHHHHTT--
--HHHHHHHHHHHHHHHH--
--HHHHHHHHHHHHHHHH--
--HHHHHHHHHHHHHHHH--
--HHHHHHHHHHHHHHHT--
--HHHHHHHHHHHHHHHT--
--HHHHHHHHHHHHHHHH--
--HHHHHHHHHHHHHHHH--
--HHHHHHHHHHHHHHHT--
--HHHHHHHHHHHHHHHT--
--HHHHHHHHHHHHHHHT--
--HHHHHHHHHHHHHHHT--
--HHHHHHHHHHHHTTTT--
--HHHHHHHHHHHHHHHT--
--HHHHHHHHHHHHTTTT--
--HHHHHHHHHHHHTTTT--
--HHHHHHHHHHHHHTTS--
--HHHHHHHHHHHHHHHH--
--HHHHHHHHHHHHHHHH--
--HHHHHHHHTHHHHHHH--
--HHHHHHHTTHHHHHHH--
--HHHHHHHHGGGHHHHT--
--HHHHHHHTS--HHHHS--
--HHHHHHHTTSTHHHHT--
--HHHHHHHTTSTHHHHT--
--HHHHHHGGGGGHHHHT--
--HHHHHH-TTTTTTTTT--
--HHHHHTTTTTTHHHHT--
--HHHHHH-TTSSHHHHT--
--HHHHHHSGGGSHHHHT--
--HHHHHTTTTTTGGGTS--
--TTHHHHTTTTTHHHHT--
--TTHHHHTTTTTHHHHT--
--HHHHHHTTTTTHHHHS--
--HHHHHHTTTTTHHHHT--
--HHHHHHSTTTTHHHHT--
--HHHHHHHTTTTHHHHS--
--HHHHHTTTTTTHHHHS--
-THHHHHHTTTTTHHHHH--
--HHHHHHSTTTTHHHHH--
--HHHHHHHHTTTTTGGG--
--HHHHHHTTTTTTTTTT--
--HHHHHHTTTTTHHHHTT-
--HHHHHHHHGGGHHHHHH-
--HHHHHTTTTTTHHHHH--
--HHHHHHTTTTTTTHHHH-
--HHHHHTTTTTTTTGGGT-
--HHHHHTTTTTTTTHHHH-
--HHHHHHHTTHHHHHHTT-
--HHHHHHHTTTTHHHHHH-
--HHHHHHHTTTTHHHHHT-
--HHHHHHHTTTTTTHHHH-
--HHHHHHTTTTTTTHHHH-
--HHHHHHHHHTTTTGGGT-
--HHHHHHHTTTTTTHHHH-
--HHHHHHHTTTTHHHHTT-
-THHHHHHHTTTHHHHHTT-
--HHHHHHHHHTTHHHHT--
--HHHHHHHHTTTHHHHTT-
--HHHHHHHHHTTHHHHTT-
--HHHHHHHTTTTHHHHTT-
--HHHHHHHHTTTHHHHTT-
--HHHHHHHTTHHHHHHHT-
--HHHHHHHTTSHHHHHHT-
--HHHHHHHHHHHHHHHTT-
--HHHHHHHTTHHHHHHT--
--HHHHHHHTTHHHHHHHT-
--HHHHHHTTTHHHHHHTT-
--HHHHHHHHHHHHHHHHT-
--HHHHHHHTTHHHHHHHH-
--HHHHHHHTTHHHHHHH--
--HHHHHHHTTHHHHHHHH-
--HHHHHHTT-HHHHHHHH-
--HHHHHHTT-HHHHHHTT-
--HHHHHHTT-HHHHHHHH-
--HHHHHHTT-HHHHHHHH-
--HHHHHHTT-HHHHHHTT-
--HHHHHHTT-HHHHHHTT-
--HHHHHHTT-HHHHHHH--
--HHHHHHTT-HHHHHHTT-
--HHHHHHTT-HHHHHHHH-
--HHHHHTTT-HHHHHHHH-
--HHHHHTTT-HHHHHHHH-
--HHHHHHTT-HHHHHHTT-
--HHHHHHTTSHHHHHHTT-
--HHHHHTTS-HHHHHHTT-
--HHHHHTTT-HHHHHHHH-
--HHHHHTTT-HHHHHHHH-
--HHHHHTTT-HHHHHHHH-
--HHHHHHTT-HHHHHHTT-
--HHHHHHHH-HHHHHHHH-
--HHHHHHTT-HHHHHHHH-
--HHHHHTTT-HHHHHHHH-
--HHHHHHHH-HHHHHHHH-
--HHHHHTTT-HHHHHHTT-
--HHHHHHHH-HHHHHTTT-
--HHHHHHHH-HHHHHHHH-
--HHHHHHTT-HHHHHHHH-
--HHHHHHHHSHHHHHHTT-
--HHHHHTTT-HHHHHHHH-
--HHHHHHHH-HHHHHHHH-
--HHHHHTTT-HHHHHHHH-
--HHHHHHHH-HHHHHHHH-
--HHHHHHHH-HHHHHHHH-
--HHHHHHHH-HHHHHHHT-
--HHHHHHHT-HHHHHHHH-
--HHHHHHHT-HHHHHHTT-
--HHHHHHHT-HHHHHHHH-
--HHHHHTTT-HHHHHHHH-
--HHHHHTTT-HHHHHTTT-
--HHHHHHHT-HHHHHHHH-
--HHHHHTTT-HHHHHTTT-
--HHHHHHHT-HHHHHHTT-
--HHHHHHHT-HHHHHHTT-
--HHHHTTTT-HHHHHHTT-
--HHHHTTTT-HHHHHHTT-
--HHHHTTTT-HHHHHHHH-
--HHHHHHHT-HHHHHHHT-
--HHHHHHHT-HHHHHHHH-
--HHHHHHHT-HHHHHHTT-
--HHHHHHHT-HHHHHHTT-
--HHHHHHHT-HHHHHHTT-
--HHHHHHHH-HHHHHHHT-
--HHHHHHHT-HHHHHHTT-
--HHHHHHHT-HHHHHHHT-
--HHHHHTTT-HHHHHHH--
--HHHHHHHT-THHHHHHT-
--HHHHHTTT-THHHHTTT-
--HHHHHTTT-THHHHHTT-
--HHHHHHHT-HHHHHTT--
--HHHHHHHT-HHHHHHHT-
--HHHHTTTT-HHHHHHT--
--HHHHHHHT-HHHHHHTT-
--HHHHHHHT-HHHHHHT--
--HHHHTTTT--HHHHTT--
--HHHHHTTT-HHHHHTT--
--HHHHHTTT-HHHHHHH--
--HHHHHTTT-HHHHHHH--
--HHHHHTTT-HHHHHTT--
--HHHHHHHT-HHHHTTT--
--HHHHHHHT-HHHHHTT--
--HHHHHHHT-HHHHHTT--
--HHHHTTTT-THHHHHTT-
--HHHHTTTT-THHHHTT--
--HHHHHHHT-HHHHHTS--
--HHHHHHHT-HHHHHHS--
--HHHHHHHT-HHHHHHH--
--HHHHTTTT-HHHHHHH--
--HHHHTTTT-HHHHHHT--
--HHHHHHHT-HHHHHHT--
--HHHHHTTT-HHHHHTT--
--HHHHHTTT-HHHHHHH--
--HHHHHHHT-HHHHHHT--
--HHHHHHHH-HHHHHHS--
--HHHHHHHH-HHHHHTT--
--HHHHHHHH-HHHHHHH--
--HHHHHTTT-HHHHHHH--
--HHHHHTTT-HHHHHHH--
--SHHHHTTT-HHHHHTT--
--SHHHHTTT-HHHHHHH--
--HHHHHHHHHHHHHHHT--
--HHHHHTTT-HHHHHHH--
--HHHHHHTTTHHHHHHH--
--HHHHGGGT-HHHHHHT--
--HHHHHTTT-HHHHHHH--
--HHHHHTTT-HHHHHTT--
--THHHHTTT-HHHHHHH--
--SHHHHTTT-GGGGG-S--
--THHHHTTT-TTGGGSS--
--HHHHHHHH-HHHHGGG--
--HHHHHTTTTHHHHHHT--
--SHHHHHHH-HHHHHTT--
--THHHHTTTTHHHHHTT--
--THHHHTTT-HHHHHTT--
--SHHHHHHH-HHHHGGG--
--THHHHHHH-HHHHHHH--
--SHHHHTTT-HHHHHHT--
--SHHHHHTT-HHHHHHH--
--SHHHHHHH-HHHHHHH--
--SHHHHTTT-HHHHHHS--
--SHHHHHTT-HHHHHHH--
--SHHHHTTTTHHHHHHT--
--SHHHHTTT-HHHHHHT--
--SHHHHTTT-HHHHHHT--
--SHHHHTTT-HHHHHHT--
--SHHHHTTT-HHHHHHT--
--SHHHHHHH-HHHHHHT--
--SHHHHHHH-HHHHHHH--
--SHHHHHHH-HHHHHHH--
--SHHHHHTT-HHHHHHH--
--SHHHHHTT-HHHHHHH--
--SHHHHHHH-HHHHHHH--
--SHHHHHTT-HHHHHHH--
--SHHHHHTT-HHHHHHH--
--SHHHHHTT-HHHHHHH--
---HHHHHTT-HHHHHTT--
---HHHHTTT-HHHHHHH--
---HHHHHTT-HHHHHHH--
---HHHHHTT-HHHHHTT--
---HHHHHTT-HHHHHHH--
---HHHHHTT-HHHHHTT--
---HHHHHTT-HHHHHHT--
--THHHHHTT-HHHHHHH--
---HHHHHTT-HHHHHHH--
---HHHHHTT-HHHHHHH--
---HHHHTTT-HHHHHHH--
---HHHHTTT-HHHHTTT--
---HHHHTTT-HHHHHHH--
---HHHHHTS-HHHHHHH--
---HHHHTTS-HHHHHTT--
---HHHHTTS-HHHHHHH--
---HHHHHHH-HHHHHHH--
---HHHHTTT-HHHHHHH--
---HHHHTTS-HHHHHHT--
---HHHHHHH-HHHHHHT--
---HHHHHHH-HHHHHHT--
---HHHHTTS-HHHHHHS--
---HHHHTTT-HHHHHHH--
---HHHHTTT-HHHHHHT--
---HHHHHTT-HHHHTTT--
-TTHHHHHTT-HHHHHHT--
-TTHHHHHTT-HHHHHHH--
-TTHHHHHTT-HHHHHHH--
-TTHHHHHTT-HHHHTTT--
--SHHHHHTTTHHHHHHH--
-TTHHHHHHTTHHHHHHH--
-TTHHHHHT--HHHHHHH--
-TTHHHHHHSTHHHHHHH--
--SHHHHTT--HHHHHHH--
-TTHHHHHT--HHHHHHH--
-TTTTHHHH--HHHHHHH--
-TTHHHHHH--HHHHTTT--
-TTHHHHHH--HHHHHHH--
--SHHHHTT--HHHHHHH--
--SHHHHHTT-HHHHHHH--
--SHHHHTTS-HHHHTTT--
-TTHHHHHH--HHHHHHH--
-TTHHHHTT--HHHHHHH--
-TTHHHHHH--HHHHHHH--
-TTHHHHHT--HHHHHHH--
-TTHHHHTT--HHHHHTT--
-TTHHHHHTTTHHHHHHH--
-TTHHHHHT--HHHHHHH--
-TTHHHHGGG-HHHHHHH--
-TTHHHHTTS-HHHHHHH--
-TTHHHHGGG-HHHHHHH--
-TTHHHHTTT-HHHHHTT--
-TTHHHHTTS-HHHHHHH--
-TTHHHHTTS-HHHHHHH--
-TTHHHHTTT-HHHHTTT--
-TTHHHHTTS-HHHHHHH--
-TTHHHHTTT-HHHHHHH--
-TTHHHHTTS-HHHHTTT--
-TTHHHHTTT-HHHHHTT--
-TTHHHHTTS-HHHHHHH--
-TTHHHHTTS-HHHHTTT--
-TTHHHHTTS-HHHHHHH--
-TTHHHHTTS-HHHHHHH--
-TTHHHHTTT-HHHHHHH--
-TTHHHHTTS-HHHHHHH--
-TTHHHHHHTTHHHHHHH--
---HHHHHHHSHHHHTTS--
-TTHHHHHHHTHHHHTTS--
-TTHHHHTTS-HHHHTT---
---HHHHHHHTHHHHTT---
---HHHHHHTTHHHHTTT--
--SHHHHTTS-HHHHHHH--
-TTHHHHHHH-HHHHHHH--
-TTHHHHTTTTHHHHHHH--
---HHHHTTTTHHHHHHS--
-TTHHHHTTS-HHHHHHH--
--SHHHHHHHTHHHHHHS--
-TTHHHHTTS-HHHHHHT--
-TTHHHHHHH-HHHHHHH--
---HHHHTTS-HHHHHHH--
-TTHHHHGGG-HHHHHHH--
--SHHHHHHHTHHHHTTS--
-TTHHHHHHHTTTHHHHS--
-TTHHHHTTTTTTGGGTT--
-TTHHHHHHHTHHHHHHH--
-TTHHHHHHHTTTHHHHT--
-TTHHHHHHHTTTGGGTT--
-TTHHHHHHHGGGGGGTT--
-TTHHHHTTS-TTHHHHT--
-TTHHHHTTS-HHHHHHH--
-TTHHHHTTS-TTGGGTT--
-TTHHHHTTS-TTGGGTT--
-TTHHHHTTS-HHHHHHH--
-TTTTHHHHS-HHHHHHH--
-TTHHHHTTS-HHHHHHH--
-TTHHHHHHH-HHHHHHH--
-TTHHHHHHH-HHHHTTT--
-TTHHHHTTT-HHHHHHH--
-TTHHHHTTT-HHHHHHHH-
-TTHHHHTTT-HHHHHHH--
-TTHHHHTTS-HHHHHHH--
-TTHHHHTTS-HHHHHHH--
-TTHHHHHHS-HHHHHTT--
-TTHHHHHHS-TTTHHHH--
-TTHHHHTSS-HHHHTTT--
-TTHHHHTTS-HHHHHTT--
-TTHHHHHTTSHHHHHHH--
-TTHHHHHHHHHHHHHHH--
-TTHHHHHHHHHHHHHTT--
--SHHHHHHHHHHHHHTT--
-TTHHHHHHHHHHHHHTT--
-TTHHHHHHHHHHHHHHH--
-TTHHHHTTTTHHHHHHH--
-TTHHHHHHTTHHHHHTT--
-TTHHHHHHHHHTHHHHH--
--SHHHHHHTTHHHHHTT--
--SHHHHHHTTHHHHHHH--
--SHHHHTHHHHHHHHTT--
-TTHHHHHHHHHHHHHTT--
-TTHHHHHHHHHHHHHHH--
--SHHHHHHHHHHHHHHH--
---HHHHHHHHHHHHHHH--
--SHHHHHTTTHHHHHHS--
-TTHHHHHHHHHHHHHHS--
-TTHHHHHTTTHHHHHHH--
-TTHHHHHHHHHHHHHTT--
-TTHHHHHHTTHHHHHHH--
-TTHHHHHHTTHHHHHHH--
-TTHHHHHHHHHHHHTTT--
-TTHHHHHHHHHHHHTTT--
-TTHHHHHHHTHHHHHHH--
-TTHHHHHHHTHHHHHTT--
-TTHHHHHHHTHHHHHHH--
-TTHHHHHHHHHHHHHHH--
-TTHHHHHHHSHHHHHHH--
-TTHHHHHHHSHHHHHHT--
-TTHHHHHHHTHHHHHHH--
-TTHHHHTTTSHHHHHTT--
-TTHHHHHHTTHHHHHHS--
--SHHHHHHHTHHHHHTT--
-TTHHHHHHTTHHHHHTT--
-TTHHHHHHHHHHHHHHH--
-TTHHHHHHHTHHHHHHH--
-TTHHHHHHHHHHHHHHH--
-TTHHHHHHHTHHHHTTT--
-TTHHHHHHTTHHHHHTT--
-TTHHHHHHHHHHHHHHT--
-TTHHHHHHHHHHHHTTT--
-TTHHHHHHHHHHHHTTS--
-TTHHHHHHHHHHHHHHH--
-TTHHHHHHHHHHHHHHH--
-TTHHHHHHHHHHHHTTT--
-TTHHHHHHHHHHHHTTS--
-TTHHHHHHHHHHHHHHH--
-TTHHHHHHHHHHHHHTT--
-TTHHHHHHHHHHHHHTS--
-TTHHHHHHHHHHHHHHH--
-TTHHHHHHHHHHHHHTT--
-TTHHHHHHHHHHHHTTT--
-TTHHHHHHHHHHHHHHH--
-TTHHHHHHHHHHHHTTS--
-TTHHHHHHHHHHHHHHT--
-TTHHHHHHHHHHHHHHH--
-TTHHHHHHHHHHHHHTT--
-TTHHHHHHHHHHHHHHH--
-TTHHHHHHHHHHHHHHH--
-TTHHHHHHHHHHHHHTT--
-TTHHHHHHHHHHHHHTS--
-TTHHHHHHHHHHHHHHH--
-TTHHHHHHTTHHHHHHS--
-TTHHHHHHHHHHHHHHT--
-TTHHHHGGGTHHHHHHH--
-TTHHHHHHHHHHHHTTT--
-TTHHHHHHHHHHHHHHT--
-TTHHHHHHHHHHHHHHH--
-TTHHHHHHHHHHHHTTS--
-TTHHHHHHTTHHHHHHS--
-TTHHHHHHHHHHHHHHS--
-TTHHHHHHHHHHHHHHS--
-TTHHHHHHHHHHHHTTS--
-TTHHHHHHTTHHHHHHT--
-TTHHHHHTTTHHHHHTT--
-TTHHHHHHHHHHHHHHS--
-TTTHHHHHHHHHHHHTT--
-TTHHHHHHTTHHHHHTT--
---HHHHHHHHHHHHHHT--
---HHHHHHTTHHHHHTT--
---HHHHHHHHHHHHHHS--
-TTHHHHHTTTHHHHHHH--
-TTHHHHHHHHHHHHHTT--
-TTHHHHHHTTHHHHHTT--
-TTHHHHHHTTHHHHHTT--
---HHHHHHHHHHHHHHH--
---HHHHHHHHHHHHHHH--
---HHHHHHHTHHHHHTT--
--SHHHHHHHTHHHHHHH--
---HHHHHHHTHHHHTTT--
-TTHHHHHHHTHHHHHTT--
-TTHHHHHHHHHHHHHHH--
-TTHHHHHHTTHHHHHHH--
-TTHHHHHHHHHHHHHHH--
-TTHHHHHHHHHHHHHTT--
-TTTTHHHHTTHHHHHTT--
-TTHHHHHHTTHHHHHTT--
-TTHHHHHTTTHHHHHHH--
-TTHHHHHHTTTHHHHTS--
-TTHHHHHHTTTHHHHHH--
-TTHHHHHHTTTHHHHTT--
-TTTTHHHHTTGGGGGGT--
-TTHHHHHHHHHHHHHHH--
-TTHHHHHHHHHHHHHTT--
-TTHHHHHHHSHHHHHHH--
-TTHHHHHHHTHHHHTTT--
-TTHHHHHHHTHHHHHHH--
-TTHHHHHHHTHHHHHTS--
-TTHHHHHHHHHHHHHHH--
-TTHHHHHHHTHHHHHHH--
-TTHHHHHHTTHHHHHTT--
-TTHHHHHHTTHHHHHTT--
-TTHHHHHTTSTHHHHHH--
-TTHHHHHHTTTHHHHTT--
-TTHHHHHHHTTHHHHTS--
-TTHHHHHHTTHHHHHHS--
--SHHHHHHTTHHHHHTT--
-TTHHHHHHTTTHHHHTT--
--SHHHHHHTTTHHHHTT--
--SHHHHHHTTTHHHHTT--
--SHHHHHTTTTHHHHHH--
-TTHHHHHTTTHHHHHTT--
-TTHHHHHHTTHHHHHHH--
-TTHHHHHTTTHHHHHHH--
-TTHHHHHTTTHHHHHHH--
-TTHHHHHTT-HHHHTTS--
-TTHHHHHHTTHHHHHHH--
-TTHHHHHHTSGGGGGGS--
-TTHHHHHHTSGGGGGGS--
-TTHHHHHGGGHHHHHHH--
-TTHHHHHHHHTHHHHTT--
-TTHHHHHHHTHHHHHTT--
-TT-HHHHHHHTHHHHTS--
-TTHHHHHTTSHHHHHTT--
-TTTTHHHHTTTHHHHTT--
-TTHHHHHHTTTHHHHTS--
-TTHHHHHTTTHHHHHTT--
-TTHHHHHTTTHHHHHHH--
--SHHHHTTTTTHHHHHS--
-TTHHHHHTTTHHHHHHH--
-TTHHHHHTTTTHHHHTT--
-TTHHHHGGGTHHHHHSS--
-TTHHHHHHTTHHHHHTT--
-TTHHHHHHTTHHHHHHT--
-TTHHHHHHTSHHHHHTT--
-TTHHHHHHTTHHHHTTS--
-TTHHHHHHTTHHHHTTS--
--SHHHHHHHHHHHHHHT--
-TTHHHHHHHTHHHHHTT--
-TTHHHHHHHTHHHHHTT--
-TTHHHHHHHTHHHHHHT--
-TTHHHHHHHTHHHHHHH--
-TTHHHHHHHTHHHHHHH--
-TTHHHHHHHTHHHHTTT--
--SHHHHHHHSHHHHHTT--
-TTHHHHHHTTHHHHTTT--
-HHHHHHHHHTHHHHHHT--
-HHHHHHHHHTHHHHHHT--
-HHHHHHHHHHHHHHTTS--
-HHHHHHHHHTHHHHTTS--
-HHHHHHHHHHHHHHHHS--
-THHHHHHHHHHHHHHTT--
-HHHHHHHHHHHHHHTTS--
-HHHHHHHHTTHHHHTTT--
-HHHHHHHHHHHHHHTTT--
-HHHHHHHHTTHHHHTTT--
-HHHHHHHHHHHHHHTTT--
-HHHHHHHHHHHHHHTTT--
-HHHHHHHHHTHHHHHHH--
-HHHHHHHHHHHHHHHTT--
-HHHHHHHHHHHHHHTTT--
-HHHHHHHHHHHHHHHHS--
-TTHHHHHHHHHHHHTTS--
-TTHHHHHHHHHHHHTTT--
-TTHHHHHHHHHHHHTTT--
-TTHHHHHTTTHHHHHHS--
--SHHHHHHHHHHHHTTT--
--SHHHHHHHHHHHHTTS--
-TTHHHHHHHHHHHHTTT--
-TTHHHHHHHTHHHHTTT--
---HHHHHHHHHHHHTTT--
---HHHHHHHHHHHHTTT--
---HHHHHHHHHHHHHHH--
---HHHHHHHSHHHHHHH--
---HHHHHHHTHHHHTTS--
---HHHHHHTTHHHHTTS--
---HHHHHHHTHHHHTTS--
---HHHHHHHHHHHHTTS--
---HHHHHHHHHHHHHHS--
---HHHHHHHTHHHHTT---
---HHHHHHHHHHHHHHH--
---HHHHHHHHHHHHHHS--
---HHHHHHTTHHHHHHH--
---HHHHHHTTHHHHHHT--
---HHHHHHHHHHHHHHH--
---HHHHHHHHHHHHHHH--
---HHHHHHHHHHHHHTT--
-TTHHHHHHHHHHHHHHT--
-TTHHHHHHHHHHHHHHH--
---HHHHHHHHHHHHHHT--
---HHHHHHHHHHHHHTT--
---HHHHHHTTHHHHHTT--
---HHHHHHTTHHHHHHT--
---HHHHHHTTHHHHHTT--
---HHHHHHHHHHHHHTT--
---HHHHHHTTHHHHHTT--
---HHHHHHHTHHHHHTT--
-TTHHHHHHTTHHHHTT---
-TTHHHHHHHTHHHHTTS--
---HHHHHHHHHHHHTTS--
---HHHHHHHSHHHHHHT--
---HHHHHHTTHHHHHHS--
---HHHHHHH-HHHHHHT--
---HHHHHHHHTTHHHHT--
---HHHHHHH-HHHHHTT--
---HHHHHHHSHHHHHHH--
---HHHHHHH-HHHHHHH--
---HHHHHHHHHHHHHHH--
---HHHHHHTTHHHHHHH--
---HHHHHHHHHHHHTTT--
---HHHHHTT-HHHHHHH--
---HHHHHTT-HHHHHHT--
---HHHHHTT-HHHHHHH--
---HHHHHTT-HHHHHHH--
---HHHHTTT-HHHHHHH--
---HHHHHTT-HHHHHTT--
---HHHHHHHHHHHHTT---
---HHHHHTT-HHHHTTS--
---HHHHHTT-HHHHHHS--
---HHHHTTT-HHHHHTT--
---HHHHGGGTHHHHHHT--
---HHHHHTT-HHHHHTT--
---HHHHHTT-HHHHTTS--
--SHHHHHTT-HHHHHHT--
---HHHHHTT-HHHHHHS--
---HHHHHTT-HHHHHHS--
---HHHHHTT-HHHHTTS--
---HHHHHHHHHHHHHHT--
---HHHHTTT-HHHHHTT--
---HHHHTTT-HHHHHTT--
---HHHHHTT-HHHHHHH--
---HHHHTTT-HHHHTT---
-TTHHHHTTT-HHHHHHS--
--STHHHHTT-HHHHHTT--
---HHHHHTT-HHHHHHT--
---HHHHHTT-HHHHHHS--
---HHHHTTT-HHHHHHS--
---HHHHTTT-HHHHHHT--
--THHHHHTT-HHHHHHH--
--SHHHHTTT-HHHHHHH--
-TTHHHHHTTTHHHHHTT--
-TTHHHHTTTSHHHHHHH--
-TTHHHHTTT-HHHHTTT--
---HHHHTTTSHHHHTTS--
---HHHHHHHSHHHHHHH--
---HHHHTTTSHHHHTTT--
---HHHHTTTTHHHHHHH--
-TTHHHHTTTSHHHHHTT--
-TTHHHHHHHHHHHHHHH--
-TTHHHHHHH-HHHHHHH--
-TTHHHHHTTTHHHHHHT--
-TTHHHHHTT-HHHHTTS--
-TTHHHHHTT-HHHHHHT--
-TTHHHHTTT-HHHHTTT--
--SHHHHHTT-HHHHTTT--
-TTHHHHHTT-HHHHHHT--
-TTHHHHTTT-HHHHHHH--
-TTHHHHHHHHHHHHTTT--
-TTHHHHHTT-HHHHHHH--
-TTHHHHHTT-HHHHHHH--
--THHHHHTT-HHHHHHH--
-TTHHHHHTT-HHHHHHH--
-TTHHHHTTT-HHHHHHT--
-TTHHHHTTT-HHHHHHT--
---HHHHHTT-HHHHTTS--
---HHHHTTT-HHHHHTT--
-TTGGGTGGGTHHHHHTS--
-TT-GGGTTS-HHHHTTS--
--SGGGTGGG-HHHHTT---
--SGGGGGGG-HHHHTT---
-TTHHHHGGGTHHHHTT---
-TTTTTSGGG-HHHHTT---
-TTTTTTTTT-HHHHHHS--
-TTTTTSGGG-HHHHTT---
-TTTTT-TTT-HHHHTT---
-TTTTTSGGG-HHHHHH---
-TTTTTSGGG-HHHHHH---
-TTTTTSGGG-HHHHHH---
-TTTTT-GGG-TTTTTSS--
-TTTTTSGGG-HHHHHTT--
-TTGGG-TTS-HHHHHHS--
-TTGGGTTTT-HHHHTT---
-TTGGG-TTS-HHHHHH---
--SGGG-TTTTHHHHHH---
-TTGGG-TTTTHHHHHTS--
-TTGGG-SGGGHHHHHTS--
-TTGGGSTGGGHHHHHH---
--SGGGTTTTTHHHHHS---
-TTGGG-TTTTHHHHHS---
-TTGGGTTTTTHHHHTT---
--SGGGTTTTTTTTTTS---
-TTGGGTHHHHHHHHHT---
-TTTTTT-GGGHHHHHHS--
-TTTTTTTTTTHHHHTTS--
-TTTTTSGGGSHHHHTT---
--STTTT-GGGTTGGGSS--
--STTTT-GGGTTGGGSS--
-TTTTTTGGGTHHHHTTS--
-TTTSTTHHHHHHHHTT---
-TTTTTTTGGGTTTGGG---
-TTTSTTTTTGGGGGTT---
-TTTTTTTGGGGGG--S---
-TTSSTTTTTTSTT-TT---
-TTTTTSTTSSGGG-TT---
-TTTTTTGGGSTTT------
-TTTTTTGGGTTTT------
-TTTTSSGGG-TTT------
--STTTTHHHHGGG-SS---
--STTT-GGG-GGGSSS---
---TTTTTTTTGGG--S---
--STTTTGGG-GGG--S---
--STTT-GGGGGGG-SS---
--STTT-GGG-GGG-SS---
--STTTSSGGGGGG--S---
--STTT--GGGGGG-SS---
---TTS-TTTGGGT--S---
---TTT-TTTSTTT--S---
---TTSSTTTSGGG--S---
---TTTSGGGGTTT--S---
---SSSSGGGGGGGSSS---
---SSSSTTTTTTT--S---
---TTTSSGGGTTTSSS---
---TTT-GGG-GGGTSS---
-TTTTT-TTS-GGGTSS---
---TTTSGGG-GGGTSS---
---TTT-GGG-HHHHSS---
---TTT-TTTSHHHHSS---
---TTT-GGGSHHHHSS---
---TTT-TTTTHHHHSS---
---TTT-TTTTGGGTSS---
---TTT-HHHHHHHHSS---
---TTT-HHHHGGGTSS---
---TTT-TTTTHHHHSS---
---TTTSTTGGGGTTTS---
-TTTTSSTTTTHHHHTS---
-TTSSSSTTTSHHHHTS---
-TTTTT-HHHHTTTSSS---
---TTT-HHHHHHHHSS---
---TTS-HHHHHHHHTS---
---TTS-TTT-HHHHSS---
---TTS-GGG-HHHHTS---
---TTT-GGGSGGGSSS---
---TTTSGGG-GGGGSS---
---TTT-GGGTTTT------
-TTTTT-HHHHTTT------
---TTSSHHHHTTT------
---TTT-GGGTGGG-S----
---TTTTHHHHGGG-S----
---TTSSGGGTGGG-S----
---SSTTTTT-GGG-S----
---SSTTTTT-TTT------
---TTTTHHHHGGG------
---SSTTHHHHGGG-SS---
---SSTTTTT-GGG------
---TTSSHHHHGGG------
---SSTTTTT-GGG-S----
---TTSSTTT-GGG------
---SSTTTTT-GGG-S----
---SSTTTTT-TTT-SS---
---SSTTTTT-GGG--S---
---SSTTTTT-TTTS-S---
---SSTTTTT-TTTTTT---
---TTTTTTT-TTTTTT---
---SSS-TTT-TTTTTT---
---SSTTGGG-TTTTTT---
---SSTTGGG-GGGSTT---
---SSTTTTT-GGG-TT---
---SSTTGGG-GGGSTT---
---SSTTGGG-TTTSTT---
---SSTTGGGTGGGGTT---
---SSTTHHHHGGGTTT---
---TTTTTTTSHHHHTT---
---TTTTTTT-TTTT-S---
---TTTTTTT-HHHHTT---
---SSSSTTT-HHHHTTS--
---SSTTTTT-HHHHTT---
---SSSSTTTSHHHHTT---
---SSSSGGG-HHHHTT---
---SSTTGGG-HHHHTTS--
---SSTTTTT-GGGTTT---
---SSTTTTT-HHHHTT---
---SSTTTTT-HHHHTT---
---SSTTTTTSGGGTTT---
---SSTTTTT-GGGTTT---
---SSTTTTT-GGGTTT---
---SSTTGGG-HHHHTT---
---SSTTTTT-HHHHTT---
---SSS-TTT-HHHHTT---
---SSTTTTT-HHHHTT---
---SSTTTTT-HHHHTT---
---SSTTGGG-HHHHTT---
---SSTTGGGSHHHHTT---
---SSTTGGG-HHHH-----
---SSTTGGG-HHHH-S---
---SSTTTTT-HHHH-S---
---SSTTGGG-HHHHTT---
---SSTTGGG-GGGT-----
---SSTTHHHHGGGS-S---
---SSTTTTTSGGGTTT---
---SSTTGGGTGGGTTT---
---SSSSGGG-HHHHTT---
---SSTTGGG-GGGTTT---
---SSTTGGG-HHHHSS---
---SSTTTTT-HHHHSS---
---SSTTTTT-HHHHTT---
---SSTTTTT-HHHHTT---
----STTGGG-HHHHTT---
----STTHHHHGGGTTT---
---SSSSGGG-HHHHTT---
---SSSSGGG-HHHHTT---
---SSS-TTT-GGGTTT---
---SSSSTTTSHHHHTT---
---SSS-TTT-HHHHTT---
---SSS-TTT-HHHHTT---
---SSS-TTT-GGGTTT---
---SSS-TTTSHHHHTT---
---SSS-TTT-HHHHTT---
---SSS-GGG-HHHHSS---
---SSSSHHHHHHHHTT---
---SSTTGGG-GGGTTT---
---SSTTGGGTHHHHTT---
---SSSSTTT-HHHHTT---
---SSTTTTT-GGGTTT---
---SSSSTTS-HHHHTT---
---SSS-TTT-GGGTTT---
---SSTTTTT-HHHHTT---
----SSSTTT-HHHHTT---
----SSSTTT-HHHHTT---
---SSTTTTT-HHHHTT---
---SSTTTTT-HHHHTT---
---SSTTTTT-GGGTTT---
---SSTTGGG-HHHHTT---
--SSSTTTTT-HHHHTT---
----SS-TTT-HHHHTT---
----STTTTT-HHHHTT---
----STTTTT-HHHHTT---
----STTTTT-GGGTTT---
---SSTTGGG-HHHHTT---
----STTTTT-HHHHTT---
----STTGGG-HHHHTT---
---SSS-TTT-HHHHTT---
---SSTTTTT-HHHHTT---
----STTTTT-HHHHTT---
----STTTTT-HHHHTT---
-----TTTTTSHHHHTT---
---SSTTTTT-HHHHSS---
---SSTTGGG-HHHHSS---
---SSSSGGG-HHHHTT---
-----TTTTT-HHHHTT---
----STTTTT-GGGTTT---
--SSSTTTTT-HHHHTT---
----STTTTT-HHHHTT---
--S-SS-TTT-HHHHTT---
--SSSTTHHHHHHHHTT---
---SSTTGGG-HHHHTT---
---SSSSGGG-HHHHTT---
--S-SGGGGGTTTTSTT---
----STTTTT-TTTSTT---
---SSTTTTT-HHHHTT---
---SSTTGGG-HHHHSS---
---SSSSTTT-HHHHTT---
---SSSGGGT-HHHHTT---
---SSTTTTT-HHHHTT---
----STTTTT-HHHHTT---
---SSTTTTT-HHHHTT---
----STTTTT-HHHHTT---
---SSTTTTT-HHHHTT---
---SSTTTTT-HHHHTT---
---SSTTTTT-HHHHTT---
---TTTTTTT-HHHHTT---
---SSTTGGG-HHHHTT---
---SSTTTTT-HHHHTT---
---SSTTTTT-HHHHTT---
---SSTTGGG-GGGTTT---
---SSTTGGGTHHHHTT---
---SSTTTTT-HHHHTT---
---SSTTGGG-GGGTTT---
---SSTTTTT-HHHHTT---
---SSTTTTT-HHHHSS---
---SSTTGGG-HHHHSS---
---SSTTGGG-HHHHTT---
---SSTTGGG-HHHHTT---
---SSTTGGG-HHHHTT---
---SSTTGGG-HHHHTT---
---SSTTGGG-GGGTTT---
---SSTTTTT-HHHHTT---
---SSTTGGG-HHHHTT---
---SSTTTTT-GGGTTT---
---SSSSGGG-HHHHTT---
---SSTTGGG-HHHHTT---
---SSSSTTS-HHHHTT---
---SSTTGGG-HHHHTT---
---SSTTTTT-HHHHSS---
---SSTTTTT-HHHHTT---
---SSTTGGG-HHHHSS---
---SSTTTTT-HHHHTT---
---SSS-TTT-HHHHTT---
---SSS-TTT-HHHHTT---
---SSSSTTT-HHHHTT---
---SSTTTTT-HHHHTT---
---SSSSTTT-HHHHTT---
---SSTTHHHHHHHHTT---
---SSSSTTT-HHHHSS---
---SSSSGGG-HHHHTT---
---SSTTTTT-HHHHTT---
---SSTTTTT-HHHHTT---
---SSTTTTT-HHHHTT---
---SSTTTTT-HHHHTT---
---SSTTGGG-HHHHTT---
---SSTTTTT-GGGTTT---
---SSSSTTT-HHHHTT---
---SSSSTTT-HHHHTT---
---SSTTGGG-HHHHTT---
---SSTTTTT-HHHHTT---
---SSS-TTT-HHHHTT---
---SSSSTTT-HHHHSS---
---SSSSTTT-HHHHTT---
---SSSSGGG-HHHHTT---
---SSTTTTT-HHHHTT---
---SSTTHHHHHHHHTT---
---SSTTTTT-HHHHTT---
---SSTTTTT-HHHHSS---
---SSTTTTT-GGGTSS---
---SSTTGGG-HHHHSS---
---SSTTTTT-HHHHTT---
---SSSSTTT-HHHHTT---
---SSTTTTT-GGGTTT---
---SSTTHHHHHHHHTT---
---SSTTTTT-GGGTTT---
---SSSSTTT-GGGTTT---
---SSTTGGG-HHHHTT---
---SSTTGGGTHHHHTT---
---SSTTTTT-HHHHTT---
---SSTTTTT-HHHHTT---
---SSTTTTT-HHHHTT---
---SSTTTTT-GGGTTT---
---SSTTTTT-HHHHTT---
---SSTTGGG-HHHHTT---
---SSTTGGGTHHHHTT---
---SSTTTTT-GGGTTT---
---SSTTTTT-HHHHTT---
---SSTTTTT-HHHHTT---
---SSTTTTT-HHHHTT---
---SSTTHHHHHHHHTT---
---SSTTGGG-HHHHTT---
---SSTTTTT-HHHHTT---
---SSTTTTT-HHHHTT---
---SSTTTTT-HHHHTT---
---SSTTTTT-HHHHTT---
---SSTTTTT-GGGTSS---
---SSTTTTT-HHHHSS---
---SSTTTTT-HHHHSS---
---SSTTTTT-HHHHSS---
---SSTTHHHHHHHHSS---
---SSTTTTT-HHHHSS---
---SSSSTTT-GGGSSS---
---SSTTTTT-HHHHSS---
---SSSSTTT-HHHHSS---
---SSS-GGG-HHHHTT---
---SSTTTTT-HHHHTT---
---SSSSTTT-HHHHSS---
---SSS-TTT-HHHHSS---
---SSS-TTT-HHHHSS---
---SSSSTTT-HHHH-S---
---SSTTHHHHTTTS-S---
---SSTTTTT-GGGS-S---
---SSSSGGG-TTTS-S---
---SSTTTTT-TTTS-S---
---SSTTGGG-GGGS-S---
---SSTTTTT-TTTS-S---
---SSSSTTT-TTTS-S---
---SSTTTTT-HHHHSS---
---SSTTTTT-GGGS-S---
---SSTTTTT-GGGS-S---
---SSTTTTT-HHHH-SS--
---SSTTGGGTGGGS-S---
---SSTTTTT-TTT--SS--
---SSTTGGG-TTTSSS---
---SSTTTTT-TTTTTS---
---SSTTGGG-HHHHSSS--
---SSTTTTT-HHHHSS---
---SSTTTTT-TTTTTS---
---SSTTHHHHHHHHSS---
---SSTTTTT-HHHHSS---
---SSTTTTT-HHHHSS---
---SSTTHHHHHHHH-S---
---SSTTTTT-GGGS-S---
---SSTTTTT-TTTS-S---
---SSTTGGG-TTTTTS---
---SSTTTTT-HHHHTTS--
---SSSSTTT-TTTSSS---
---SSTTTTTSHHHHTT---
---SSTTTTT-HHHHTT---
---SSTTHHHHHHHHTTT--
---SSTTTTT-HHHHTTT--
---SSTTHHHHHHHHSTT--
---SSTTTTTSGGGS-GGG-
---SSTTTTT-TTTS-TTT-
---SSTTTTT-TTTS-TT--
---SSSSTTT-GGGS-TTT-
---SSTTTTT-GGGS-TTT-
---SSTTHHHHGGGT-TTT-
---SSTTTTT-GGGT-TTT-
----STTTTT-TTTS-TTT-
---SSTTHHHHHHHH-GGG-
---SSTTTTT-GGGS-TT--
---SSS-TTT-GGGS-GGG-
---SSTTTTT-GGGS-SS--
---SSTTTTT-TTTS-TT--
---SSTTTTT-TTTS-TTT-
---SSTTTTT-TTT--TTT-
---SSSSGGG-TTTS-TTT-
---SSTTTTT-HHHHHHHH-
---SSTTTTT-GGGS-TTT-
---SSSSTTT-GGG--TT--
---SSTTTTT-TTTSSSS--
---SSTTTTT-GGG--TT--
---SSTTTTT-GGGSSTT--
---SSTTHHHHGGGSSTT--
----STTGGG-TTTSSSS--
---SSTTTTT-HHHHSTT--
---SSSSTTT-GGGTSSS--
---SSTTTTTSGGGTTTS--
----STTTTT-HHHHTT---
----STTGGG-HHHHTT---
----STTTTT-HHHHGGG--
---SSTTTTTSTTTSGGG--
---SSTTTTT-HHHHGGG--
---SSTTTTT-HHHHGGG--
---SSTTTTT-HHHHGGG--
---SSTTTTT-HHHHGGG--
---SSTTTTT-HHHHGGG--
---SSTTTTT-GGGTGGG--
----STTTTT-HHHHGGG--
---SSTTTTT-HHHHGGG--
---SSTTTTTSHHHHGGG--
---SSTTTTT-HHHHGGG--
---SSSSTTT-HHHHGGG--
----STTTTT-HHHHGGG--
---SSTTTTT-HHHHSTT--
---SSTTTTTSTGGG-TT--
---SSS-TTT-TTTSSTT--
---SSTTTTT-GGGS-SS--
---SSTTTTT-GGGS-TT--
---SSTTTTT-TTTS-SS--
---SSTTTTT-TTTS-TT--
---SSTTTTT-TTTS-SS--
---SSSSTTT-TTTT-TT--
---SSSSTTT-TGGGGGG--
---SSTTTTT-GGGSSSS--
---SSTTTTT-GGGS-TT--
---SSTTTTT-TTTS-TT--
---SSSSHHHHTTTS-SS--
---SSTTTTT-TTTS-TT--
---SSS-TTT-SGGG-TT--
---SSTTTTT-TTTTGGG--
---SSSSTTT-TTTSGGG--
---SSTTTTTSTTTS-TT--
---SSTTTTT-TTTT-TT--
---SSTTTTTSHHHHGGG--
---SSSSTTTTTTTSTTS--
---SSTTTTTSHHHHGGG--
---SSTTTTTSHHHHGGG--
---SSS-TTTSGGGTTTS--
---SSS-TTTTHHHHGGG--
---SSSSTTTSHHHHGGG--
---SSTTTTT-GGGTSSS--
---SSSSTTTSHHHHSTT--
---SSTTTTTSHHHHGGG--
---SSTTTTTSSTTTSTT--
---SSTTTTTSTTTTGGG--
---SSTTTTTTHHHHGGG--
---SSTTTTTS-TTTGGG--
---SSSSTTTSHHHHGGG--
---SSSSTTTSGGGTSSS--
---SSTTTTT-STTSSTT--
---SSTTTTTTHHHHGGG--
---SSTTTTTSHHHHGGG--
---SSTTTTTSGGGTGGG--
---SSTTTTTSHHHHGGG--
---SSTTTTTSHHHHTT---
---SSSSTTTSHHHHTTS--
---SSTTTTTSGGGGTTS--
---SSTTTTTSHHHHGGG--
---SSSSTTTSGGGTGGG--
---SSTTTTTS-TTSGGG--
---SSTTTTTSGGGTSSS--
---SSTTTTTSHHHHGGG--
---SSSSTTTSGGGTGGG--
---SSTTTTTSHHHHTTS--
---SSTTTTTSHHHHGGG--
---SSTTTTTSHHHHSTT--
---SSSSTTTSGGGTSSS--
---SSTTTTTSHHHHTTS--
---SSSSTTTSHHHHSTT--
---SSTTTTTSGGGTGGG--
---SSTTTTTSHHHHSSS--
---SSTTTTTSGGGTTTS--
---SSTTTTTSGGGTTTS--
---SSS-TTTSGGGTGGG--
---SSTTTTTTHHHHTTS--
---SSSSTTTTHHHHGGG--
---SSTTTTTSTTTS-TT--
---SSTTTTTTHHHHGGG--
---SSTTTTTSGGGTGGG--
---SSTTTTTTGGGTSTT--
---SSTTTTTSGGGTTTS--
---SSTTTTTSGGGTGGG--
---SSTTTTTSGGGTGGG--
---SSSSTTTTGGGTTTS--
---SSS-TTTSHHHHTTS--
---SSTTTTTSGGGTTTS--
---SSSSTTTSGGGTTTS--
---SSTTTTTSHHHHGGG--
---SSSSTTTTGGGTGGG--
---SSTTTTTSGGGTGGG--
---SSTTTTTSHHHHSTT--
---SSTTTTTTHHHHGGG--
---SSTTTTTSGGGTSTT--
---SSTTTTTSGGGTSSS--
---SSTTTTTSGGGTGGG--
---SSSSTTTSGGGTGGG--
---SSTTTTTSHHHHGGG--
---SSSSTTTSGGGTGGG--
---SSTTTTTSTTTTGGG--
---SSTTTTTSGGGTGGG--
---SSTTTTTSHHHHGGG--
---SSS-TTTSGGGTGGG--
---SSTTTTTSHHHHGGG--
---SSS-TTTSHHHHGGG--
---SSTTTTTSGGGTGGG--
---SSS-TTTTHHHHTTS--
---SSTTTTTTHHHHGGG--
---SSTTTTTTHHHHGGG--
---SSTTTTTS-TTTTT---
---SSSSTTTSGGGTGGG--
---SSTTTTTSGGGTTTS--
---SSSSTTTTHHHHTTT--
---SSTTTTTTHHHHTTS--
---SSTTTTTSGGGTGGG--
---SSTTTTTSHHHHGGG--
---SSS-TTTS-TTTTTT--
---SSS-TTTSHHHHGGG--
---SSTTTTTS-TTTGGG--
---SSTTTTTTHHHHGGG--
---SSTTTTTSHHHHSSS--
---SSS-TTTSGGGTSSS--
---SSTTTTTSGGGTGGG--
---SSTTTTTTHHHHSTT--
---SSTTTTTSGGGTSTT--
---SSTTTTTSTTTS-TT--
---SSTTTTT-TTTTTTS--
---SSTTTTTSTTTSTTS--
---SSTTTTTSHHHHGGG--
---SSSSTTTTGGGTGGG--
----STTTTTSHHHHGGG--
---SSTTTTTSGGGTGGG--
---SSTTTTTSHHHHGGGG-
---SSS-TTTSGGGSTTTT-
---SSS-TTTSHHHHGGGG-
---SSTTTTTSGGGTGGGG-
---SSS-TTTSGGGSGGGT-
---SSTTTTTSTTTSHHHH-
---SSTTTTTS-TTSGGGT-
---SSTTTTTSGGGSTTTT-
---SSTTTTT-HHHHHHHH-
---SSSSTTTSGGGGHHHH-
---SSSSTTTS-TTTGGGT-
---SSS-TTTTHHHHGGGT-
---SSS-TTTTGGGS-TTT-
---SSTTTTTSGGGTGGGT-
---SSTTTTT-GGGTGGGT-
---SSTTTTTSGGGTGGGT-
---SSTTTTTTHHHHTTTT-
---SSTTTTTSHHHHGGGT-
---SSSSTTTSSTTTGGGT-
---SSTTTTTSGGGTGGGT-
---SSTTTTTS-TTTGGGT-
---SSTTTTTTGGGTGGGT-
---SSTTTTTTHHHHGGGT-
---SSTTTTTSGGGTGGGT-
---SSTTTTTTHHHHGGGT-
---SSSSTTTSGGGTGGGT-
---SSTTTTTSHHHHGGGG-
---SSTTTTTTHHHHGGGG-
---SSTTTTTSGGGTGGGG-
---SSTTTTTTGGGTGGGG-
---SSTTTTTSGGGTGGGT-
---SSTTTTTSGGGGGGGT-
---SSTTTTTT-TTTGGGT-
---SSTTTTTTHHHHGGGT-
---SSTTTTTTHHHHGGGT-
---SSS-TTTSHHHHGGGG-
---SSTTTTTSGGGTGGGT-
---SSTTTTTSHHHHGGGG-
---SSTTTTT-TTTTGGGT-
---SSTTTTTSHHHHGGGT-
---SSTTGGGSGGGTGGGG-
---SSTTTTTSGGGT-GGG-
---SSTTTTT-HHHHGGGT-
---SSTTTTTSGGGS-GGG-
---SSSSTTT-GGGS-TTT-
---SSTTTTTSGGGS-TTT-
---SSTTTTT-GGGS-TTT-
---SSS-TTTSGGGS-TTT-
---SSS-TTTTGGGS-TTT-
---SSTTTTTSGGGS-GGG-
---SSTTTTTSTTTS-GGG-
---SSTTTTTTGGGS-GGG-
---SSTTTTT-GGGS-GGG-
---SSS-TTT-STTS-TTT-
---SSSSTTTTGGGS-TTT-
---SSS-TTTTGGGS-GGG-
---SSS-TTTTGGGS-GGG-
----SS-TTTTTTTS-TTT-
----SS-TTTSTTTS-TTT-
----SS-GGGSTTT--TTT-
----SS-TTT-TTT--TTT-
----SS-TTT-TTT--TTT-
---SSS-TTTTTTT--GGG-
----SS-TTTTTGGG-TTT-
---TTSSTTTSTTT--TTT-
----SSSTTTTTTTS-GGG-
----SS-TTTSTTT--GGG-
---SSTTGGG-TTTS-TTT-
---SSTTTTTSTTT--TTT-
---SSTTTTTSGGG---TT-
---SSTTTTTSTTTS-SS--
-----TTTTTTTTT---TT-
-----TTTTT-GGGS-STT-
-----TTTTTTGGGS-SS--
-----TTHHHHTTTTTGGG-
-----TTTTTSGGGS-GGG-
-----TTTTT-TTTS-GGG-
----STTTTT-GGGS-TTT-
-----TTTTT-TTTS-TT--
-----TTHHHHTTTS-TTT-
----SSSTTTSTTTS-TTT-
---TTTTTTTSTTTS-TTT-
---TTTTTTTSTTTS-TTT-
---TTTTTTT-GGGS-TT--
-----TTTTT-GGGS-TTT-
-----SSTTT-TTTS-TT--
---TTTTTTT-GGGS-GGG-
---TTTTHHHHTTTS-TTT-
---TTTTTTTSGGGS-TTT-
--S-SSSTTTSGGGS-TTT-
--SSSSSTTTSTTTS-TTT-
--SSSSSTTTSSTTS-TTT-
---TTSSTTT-TTT--TTT-
-----SSTTT-TTT--TT--
--SS-SSTTT-GGGS-TTT-
---TTTTTTT-GGG--TTT-
--STTTTTTT-GGG--TTT-
---TTTTTTT-TTTT-SS--
--STTTTTTTSTTTS-TTT-
---TTSSTTT-TTTT-TTT-
-----SSTTTSTTTS-TTT-
---SSTTTTT-TGGG-TTT-
---TTTTTTT-STTS-TTT-
-----TTTTT-STTS-TT--
-----SSTTT-TGGG-TTT-
-----SSTTT-STTS-TTT-
-----TTTTT-TTTS-TTT-
---S-TTTTT-GGGS-TTT-
---S-TTTTT-GGGG-TTT-
---S-TTTTT-GGGS-TTT-
---S-TTTTT-GGGG-TTT-
---S-SSTTT-GGGS-TTT-
---SSSSTTTSGGGG-GGG-
---S-TTTTT-GGGG-TTT-
---S-SSTTT-GGGGGGGG-
---S-SSTTT-GGGG-GGG-
---S-SSTTTSGGGGGGGG-
---SSTTTTTSGGGGTTTT-
---SSSSTTT-SGGGGGGG-
---SSSSTTT-GGGG-TTT-
---SSSSTTTSGGGGHHHH-
---SSSSTTT-GGGS-GGG-
---SSSSTTT-GGGTGGGG-
---SSTTTTT-GGGG-TTT-
---SSTTTTTSGGGGGGGT-
---SSTTTTTSGGGTGGGT-
---SSTTTTTSGGGGHHHH-
---SSTTTTTSTGGGGGGT-
---SSTTTTTSGGGS-TTT-
---SSTTTTT-GGGGSTTT-
---SSTTTTT-GGGGGGGG-
---SSTTTTT-SGGG-TTT-
---TTTTTTT-GGGS-GGG-
---SSTTTTT-TTTS-GGG-
---SSSSTTT-GGGS-GGG-
---SSTTTTT-SGGGGGGT-
---SSTTTTT-SGGGHHHH-
---SSTTTTTSGGGGTTTT-
---SSTTTTTSGGGSHHHH-
---SSTTTTTSGGGGHHHH-
---SSTTTTTSGGGTHHHH-
---SSTTTTT-GGGGHHHH-
---SSTTTTT-GGGTHHHH-
---SSTTTTT-GGGTTTT--
---SSTTTTT-GGGTHHHH-
---SSTTTTTSGGGTHHHH-
---SSTTTTT-GGGTHHHH-
---SSTTTTTSGGGTHHHH-
---SSSSTTTSGGGTHHHH-
---SSTTTTTSGGGGHHHH-
---SSTTTTTSHHHHHHHH-
---SSTTTTT-GGGTHHHH-
---SSTTTTT-HHHHHHHH-
---SSSSTTT-HHHHHHHH-
---SSTTTTT-GGGSTTTT-
---SSTTTTT-TTTTHHHH-
---SSTTHHHHTTTTGGGT-
---SSTTTTT-TTTTGGGT-
---SSTTTTT-GGGTHHHH-
---SSTTHHHHTTTSTTTT-
---SSTTHHHHGGGSTTT--
---SSTTTTTSGGGTHHHH-
---SSTTTTTSHHHHHHHH-
---SSTTTTT-GGGGHHHH-
---SSTTTTT-HHHHHHHH-
---SSTTTTT-HHHHHHHH-
---SSTTTTT-GGGTHHHH-
---SSTTTTT-GGGGHHHH-
---SSTTTTT-GGGTHHHH-
---SSTTTTTSGGGGGGGT-
---SSTTTTTSGGGGGGGT-
---SSTTTTT-GGGTGGGT-
---SSTTTTTSHHHHHHHH-
---SSTTTTTSGGGTHHHH-
---SSTTTTT-GGGTHHHH-
---SSTTTTTSGGGTHHHH-
---SSTTTTTSGGGTHHHH-
---SSTTTTT-GGGTHHHH-
---SSTTTTT-GGGTHHHH-
---SSTTHHHHGGGGTTTT-
---SSTTTTT-HHHHGGGG-
---SSTTTTT-HHHHTTT--
---SSTTTTT-TGGGTTT--
---SSTTTTT-TTTSTTT--
---SSTTTTT-STTTTTT--
---SSTTHHHHGGGTTTS--
---SSTTTTTSHHHHGGG--
---SSTTHHHHTTGGGGT--
---SSTTHHHHTTTTTTT--
---SSTTHHHHTTTTTTT--
---SSTTHHHHTTTTTTT--
---SSTTTTT-HHHHTTT--
---SSTTHHHHTTTTTTT--
--SSSTTHHHHTTTTGGG--
--SSSTTHHHHTTT-TTT--
---SSTTHHHHTTTSTTT--
---SSTTGGGTTTTTGGG--
---SSTTTTT-TTTTGGGT-
---SSTTTTTSTTGGGGG--
---SSTTHHHHTTTTTTT--
---SSTTGGGTTTTTGGG--
---SSTTTTT-GGGTGGG--
---SSTTTTT-TTTTGGG--
---SSTTHHHHHHHHHHHH-
---SSTTTTTSHHHHTTT--
---SSTTTTTTTTTTGGG--
---TTTTTTTTTTTSTTS--
---SSTTTTT-GGGGGGG--
---SSTTTTT-HHHHTT---
---SSTTGGG-TTTTTTS--
---SSTTHHHHTTTTTT---
----STTHHHHTTTTTT---
--S-STTTTT-TTTTSS---
---SSTTHHHHTTTTTTT--
---TTTTHHHHTTTTSSS--
---TTTTHHHHGGGTGGG--
---TTTTHHHHTTTTGGG--
----SSSTTT-TTTTTTS--
---SSTTHHHHHHHHGGG--
---TTTTHHHHTGGGTTS--
---TTTTHHHHTTTTTTS--
---TTTTTTT-TTTTTTS--
---TTTTHHHHTTGGGGT--
---TTTTTTT-TTTTTTS--
---TTTTTTTSTTTTGGG--
--STTTTTTT-GGGTGGG--
--STTS-TTT-HHHHSSS--
---TTTTTTT-HHHHSS---
---TTS-TTTSHHHHTTS--
---TTSSTTTSGGGTTT---
--STTS-TTTSGGGTTTT--
---TTSSTTTTHHHHGGG--
---TTTTTTTTHHHHGGG--
--STTS-TTTTHHHHGGG--
---TTTTTTTSGGGTTTS--
---TTSSTTTSGGGTGGG--
---TTS-TTTSHHHHTTTT-
---TTS-TTTSHHHHTTTT-
---TTTSTTTTHHHHTTTT-
---TTS-TTTTHHHHHHHH-
---TTTTTTTSHHHHHHHH-
---TTS-TTTTHHHHHHHH-
-TTTTTTTTTSGGGTHHHH-
---TTS-TTTSHHHHTTTT-
---TTTSTTTTHHHHTTT--
--GGGS-TTTSHHHHGGG--
-GGGGS-TTTTHHHHTTT--
-TTTTS-TTTTHHHHTTT--
--GGGS-TTTSGGGTTTT--
--GGGS-TTTTHHHHGGG--
--GGGS-TTTTGGGTTTT--
--TTSS-TTTTGGGTGGG--
--TTSS-TTTTHHHHGGG--
--GGGSSTTTSHHHHGGG--
--GGGSSTTTTHHHHTTT--
--TTSS-TTTTHHHHGGG--
--GGGSSTTTTGGGTGGG--
--GGGSSTTTTHHHHTTS--
--GGGS-TTTTGGGTTTT--
--TTSSSTTTTHHHHTTS--
--GGGSSTTT-GGGTTTT--
--STTSSTTTSGGGTTTT--
-TTTTSSTTTTGGGTTTT--
--STTS-TTTTHHHHTTT--
--STTS-TTTTHHHHTTT--
--STTSSTTTTGGGTTTT--
--STTSSTTTTHHHHTTT--
--STTS-TTTTHHHHTTT--
-TTTTS-TTTSHHHHGGG--
-TTTTS-TTTSHHHHTTT--
-TTTTS-TTTT-TTTTTT--
-TTSSSSTTTTHHHHTTT--
-TTSSS-TTTTHHHHGGG--
-TTSSS-TTTSHHHHGGG--
-TTTTS-TTTS-TTTTTT--
-TT-SSSTTTS-TTTGGG--
-TTTTS-TTTSHHHHTTT--
-TTTTS-TTTSHHHHTTT--
-TTTTS-TTTSHHHHTTT--
-TTTTS-TTTSHHHHGGG--
-TTSSS-TTTSHHHHTTT--
-TTTTS-TTTTGGGTTTT--
-TTTTS-TTTTHHHHTTS--
-TTTTS-TTTSTTTTTTT--
-TTTTS-TTT-TTTTTTT--
-TTTTS-TTT-TTTTTTT--
-TTTTS-TTT-TTTTTTT--
-TTTTT-TTT-HHHHTTT--
-TTTTS-TTTSGGGTTTT--
-TTTTS-HHHHHHHHTTT--
--STTS-TTT--TTTTTT--
-TTTTS-TTT-GGGTTTT--
---TTS-HHHHHHHHTTT--
--STTT-TTTSHHHHTTT--
-TTTTS-TTTTHHHHTTT--
-TTTTS-TTTTHHHHTTT--
-TTTTS-TTTTGGGSTTT--
-TTTTS-TTTTHHHHGGG--
-TTTTSSTTTTHHHHTTT--
-TTTTS-TTTTHHHHTTT--
-TTTTS-TTT-HHHHTTT--
-TTTTS-TTTTHHHHTTT--
-TTTTS-TTTSHHHHTTT--
----SSSTTTSGGGTTTT--
-TT-SS-TTTS-GGGTTT--
--S-SS-TTTSGGGTTTT--
--STTS-TTTTTTTTTTT--
-TTTTS-TTTSGGGTTTS--
-TTTTS-TTTSGGGGTTT--
----SS-TTTTHHHHTTT--
--STTS-TTT-TGGGTTT--
--STTS-TTTS-GGGTTT--
-TTTTS-TTTSGGGTGGG--
-TTTTS-TTTTHHHHTTT--
--STTS-TTTTTTTTTTT--
-TTTTS-TTTT-TTTTTT--
-TTTTSSTTTSTTTTTTT--
-TTTTS-TTTSTGGGTTT--
-TTTTS-TTTSTTTSTTT--
-TTTTS-TTTSHHHHTTT--
-TTTTS-HHHHGGGTTTT--
-TTTTSSTTTTHHHHGGG--
-TTTTS-TTTTHHHHTTT--
-GGGGS-TTTSHHHHTTT--
--GGGS-TTTTGGGTTTT--
--GGGS-TTTSGGGTTTT--
--GGGS-TTTTHHHHTTT--
--GGGS-TTTSHHHHTTT--
--GGGS-TTTTGGGTTTT--
--GGGTTTTTTHHHHTTT--
--TTSS-TTTT-GGGTTT--
--TTSS-TTTS-GGGTTT--
-GGGGSSTTTSGGGTTTT--
--GGGS-TTTSGGGGTTT--
--TTSS-TTTSHHHHTTT--
--GGGS-TTTSGGGGTTT--
--GGGS-TTTSGGGTTTT--
--STTS-TTTSGGGTTTT--
--GGGS-TTTSGGGTTTT--
--TTSS-TTTSHHHHTTT--
--STTS-TTTSGGGSTTT--
--TTSSSTTTSGGGTTTT--
--GGGS-TTT-HHHHTTT--
--GGGSSTTTSGGGTTTT--
--GGGS-TTTSGGGTTTT--
--GGGS-TTTS-TTTTTT--
--GGGS-TTTSHHHHTTT--
--GGGS-TTTSGGGTTTT--
--GGGS-TTTSHHHHTTT--
-GGGSS-TTT-GGGSTTT--
--SSSS-TTT--TTTTTT--
--GGGS-TTTSGGGTTTT--
--GGGS-TTTSGGGTTTT--
--GGGS-TTTSHHHHTTT--
--GGGS-TTTSHHHHTTT--
--GGGS-TTTTHHHHTTT--
--STTS-TTTSGGGSTTS--
--GGGS-TTTSTTTSTTT--
--GGGTTTTT-HHHHTTT--
--STTS-TTTSGGGGTTT--
--STTS-TTTSGGGGTTT--
-TTTSS-TTTSSGGGTTS--
--TTSS-TTTSGGGTTTT--
--GGGS-TTTSHHHHTTT--
--GGGTTTTT-GGGGTTT--
--GGGS-TTTSGGGSTTT--
--SS-S-TTTSGGGSTTT--
--SS-S-TTTSGGGSTTT--
--TT-S-TTTSGGGTTTT--
--SS-S-TTTSGGGSTTT--
--SS-S-TTTSGGGSTTT--
--SS-S-TTTSGGGTTTT--
--STTS-TTTSGGGTTTT--
--STTS-TTTSGGGSTTT--
--TTSS-TTTS-TTTTTT--
--TTSS-TTTSGGGTTTT--
--GGGS-TTTSGGGSTTT--
--GGGSSTTTSTTTSTTT--
--GGGS-TTTTHHHHTTT--
-GGGGS-TTTTGGGTTTT--
--GGGS-TTTSHHHHTTT--
--GGGSSTTTTHHHHSSS--
--GGGS-TTTTGGGTTTS--
--GGGS-TTTSGGGTTTT--
--TTSS-TTTSHHHHTTT--
--GGGS-TTTSHHHHTTT--
--GGGS-TTTTHHHHTTT--
--GGGS-TTTTGGGSTTT--
--SS-S-TTTSGGGSTTT--
--SS-S-TTTSTTTSTTT--
--SS-S-TTTSGGGGTTT--
--SS-S-TTTSGGGGTTT--
--SS-S-TTTS-GGGTTT--
--GGGS-TTTTGGGTTTT--
--GGGS-TTTSGGGTTTT--
--GGGS-TTTSGGGSTTT--
--GGGS-TTTSGGGTTTT--
--TTSS-TTTSSGGGTTT--
--GGGS-TTTSTTTTTTT--
--TTSS-TTTTHHHHTTT--
--STTS-TTTSGGGSTTT--
--TTSS-TTTSGGGGTTT--
--STTS-TTT-GGGSTTT--
--STTS-TTTSHHHHTTT--
--GGGS-TTTSGGGTGGG--
--SS-S-TTTTGGGTTTT--
--TTSS-TTTTGGGTGGG--
--GGGS-TTTT-GGGTTT--
--GGGS-TTTTGGGSTTT--
--GGGS-TTTSTTTSTTT--
-GGGGS-TTTSGGGSTTT--
--TTSS-TTTSGGGSTTT--
--GGGS-TTTTGGGTTTT--
--GGGS-TTTTHHHHTTT--
--TTSS-TTTTGGG-TTT--
--GGGTTTTTSGGGTTTT--
--GGGS-TTTTGGGTTTT--
--STTTTTTTTTTT-TTT--
--GGGS-TTTTTTT-TTT--
--GGGSSTTTSGGGSTTT--
--GGGTTTTTSGGGSTTT--
--STTS-TTTTHHHHTTS--
--GGGS-TTTTGGGTTTT--
--GGGS-TTTTGGGSTTT--
--GGGS-TTTTGGGTTTT--
--GGGS-TTT-GGG-TTT--
--TTSS-TTT-GGGTTTT--
--GGGSSTTT-GGGTTTT--
--GGGS-TTTTGGGSTTT--
-GGGSS-TTTS-GGGTTT--
--TT-S-TTTTGGGTTTT--
--GGGS-TTTSHHHHTTT--
--GGGS-TTTSGGGTTTT--
-GGGSS-TTTSGGGTTTT--
-GGG-S-TTTSGGGSGGG--
-GGGSS-TTTSGGGTTTT--
--GGGS-TTTTGGGTGGG--
-GGGGS-TTTS-TTTGGG--
--GGGS-TTTSGGGTTTT--
--GGGS-TTTTGGGTTTT--
-GGGGS-TTTSHHHHTTT--
--GGGS-TTT-GGGGTTT--
--GGGTTTTTSHHHHTTT--
--GGGS-TTTSGGGTTTT--
--GGGS-TTTSGGG-TTT--
-GGGGS-TTTTHHHHTTT--
--GGGS-TTTSTGGGTTT--
--GGGS-TTTSGGGTTTT--
--GGGS-TTTSGGGTTTS--
--GGGS-TTTTGGGTTTS--
--GGGTTTTT-HHHHGGG--
--GGGS-TTT-HHHHTTT--
--GGGS-TTTTGGGTSTT--
-GGGGTTTTTTHHHHTTS--
--GGGTTTTTSHHHHTTS--
-GGGGS-TTTSHHHHTTT--
-GGGGS-TTTSSGGGTTT--
-GGGGS-TTTTGGGGTTT--
--GGGTTTTTSTTTSTTT--
--STTS-TTTSGGGGTTT--
-GGGSSSTTTSGGGTTTT--
-GGGSS-TTT-GGGGTTT--
--GGGS-TTTSGGGTTTT--
-GGGSS-TTTSTGGGTTT--
--GGGS-TTTSGGGGTTT--
-GGGSS-TTTT-GGGTTT--
-GGGSS-TTTS-STTTTT--
-GGGGS-TTTSHHHHTTT--
-GGGGS-TTTTGGGTTTT--
--GGGS-TTTTTTTSGGG--
--GGGS-TTTTGGGTTTT--
--STTS-TTTS-GGGTTT--
-GGGSSSTTTTSGGGGGG--
--GGGS-TTTSGGGTTTT--
--STTS-TTTSGGGGTTT--
--GGGS-TTTSHHHHTTT--
-GGGSS-TTTSGGGSTTT--
--GGGS-TTTS-GGGTTT--
--GGGS-TTTSGGGGTTT--
--GGGS-TTTTHHHHTTT--
-GGGSS-TTTSGGGGTTT--
-GGGGS-TTTSTTTTTTT--
--GGGS-TTTSTGGGTTT--
--GGGS-TTTSHHHHTTT--
-GGGSS-TTTTTGGGTTT--
-GGGSS-TTTTHHHHTTT--
--STTS-TTTSGGGGTTT--
-TTSSS-TTTSHHHHTTT--
-GGGSS-TTTS-TTTTTT--
--GGGS-TTTS-GGGTTT--
--GGGS-TTTTGGGTTTT--
--GGGS-TTTTHHHHTTT--
-GGGGS-TTTTHHHHTTT--
--GGGS-TTTTHHHHTTT--
-TTTTS-TTTTHHHHTTT--
-TTTTS-TTTTGGGTTTT--
-TTTTS-TTTTGGGTTTT--
-TTTTS-TTTSHHHHTTT--
-TTTTS-TTTS-TTTTTT--
-TTTTS-TTTTGGGSTTT--
-TTTTS-TTTSGGGTTTT--
-TTTTS-TTTTHHHHTTT--
-TTTTS-TTTTHHHHTTT--
-TTTTS-TTTTHHHHTTS--
-TTTTTTTTTTHHHHGGG--
-TTTTS-TTTSGGGSTTT--
-TTTTS-TTTSGGGTTTT--
-TTTTT-TTTTGGGGTTT--
-TTTTS-TTTTGGGTTTT--
-TTTTS-TTTSGGGSTTT--
-TTTTS-TTTSSGGGTTS--
--STTS-TTTSHHHHTTT--
---TTS-TTTTHHHHTTT--
--STTS-TTTSHHHHTTT--
--STTT-TTTTHHHHTTT--
--STTS-TTTTGGGTTTT--
--STTS-TTTTHHHHTTT--
---SSS-TTTSHHHHTTT--
--STTS-TTT-STTTTTT--
-TTTTT-HHHHGGGTTTT--
-TTTTT-HHHHSTTTTTT--
---TTS-HHHHTTTTTTT--
---TTS-TTT-TTTTGGG--
---TTS-TTTSTGGGTTT--
---TTS-TTTTGGGTTTT--
---TTS-TTTTGGGTTTT--
---TTS-TTT-TTTSGGG--
---TTS-TTTTTTTTTTT--
---TTS-TTTTHHHHTTT--
---TTS-TTTSTTTTTTS--
---TTS-TTTTTTTTTTT--
---TTS-TTTSTTTSTTT--
---TTS-TTTTTTTSTTT--
---SSS-TTTSTTTTTTT--
---TTS-TTTTTTTSTTT--
---TTS-TTTTTTTGGGT--
---TTS-TTTTTTTSTTT--
---TTS-TTTTHHHHTTT--
-TTTTS-TTTSHHHHTTT--
-TTTTT-TTTSGGGTGGG--
-TTTTS-TTTSGGGTTTT--
-TTTTT-TTTTGGGTTTT--
-TTTTS-TTTTGGGTTTT--
-TTTTT-TTTTGGGTTTS--
-TTTTS-TTTTGGGTTTS--
-TTTTT-TTTTHHHHGGG--
-TTTTT-TTTTHHHHGGG--
-TTTTS-TTTTHHHHSSS--
--STTS-TTTTGGGTTTT--
-TTTTS-TTTTHHHHTTT--
-TTTTT-TTTSHHHHTTT--
-TTTTT-TTTSGGGTTTS--
-TTTTS-TTT-HHHHTTS--
---TTS-TTT-TTSSTTT--
---TTS-TTT-TTSSTTT--
---TTT-TTTSTTTTTTT--
---TTT-TTTSSSTTTTT--
---TTT-TTTSTTTSTTT--
---TTS-TTTTTTT-TTT--
---TTT-TTTSTTT-TTS--
---TTS-TTTTTTS-TTS--
---TTS-TTT-SSS-TTT--
---GGG-TTTSTTT-GGG--
---TTS-TTT-TTT-TTS--
---GGG-GGG-TTT-TTT--
---TTS-TTT-TTT-TTT--
---GGG-GGG-TTTSTTT--
---TT--TTT-GGGTTTT--
----TT-GGG-TTT-TTS--
---TT--TTT-TTS-TTS--
---GGG-TTT-TTTSGGG--
----TT-TTTSTTTSGGG--
--S-TT-TTT-TTT-TTT--
----TT-TTT-TTT-GGG--
----TT-TTT-TTT-TTT--
----TT-TTT-TTT-TTT--
----TT-GGG-TTT-TTT--
--SGGG-GGG-TTS-TTT--
---GGG-TTT-TTS-TTT--
----TT-TTT-TTS-TTT--
----TT-TTTSTTS-TTT--
----TT-TTT-GGG-TTS--
----TT-GGG-TTT-TTS--
----TT-TTT--SS-TTT--
----TT-TTT-TTS-TTT--
----TT-TTTSTTS-TTT--
----TT-TTT-TTSSTTT--
----TT-TTTSSSSSTTT--
----TT-TTTSTTSSTTT--
----SS-TTT-SSSSTTS--
----TT-TTTSTTSSTTS--
----TT-TTTSTTSSTTT--
----TT-TTT-TTSSTTT--
----TT-TTT-SSS-TTT--
----TT-TTTSSSS-TTT--
----TT-TTT-TTS-TTT--
----TT-SSS-TTT-TTT--
----TT-GGG-TTT-TTT--
----SS-TTT-SSS-GGG--
----TT-TTTSTTS-TTT--
-TT-TT-TTT-SSSSTTT--
----TT-TTT-SSS-TTT--
----TT-GGG-SSS-TTT--
-TT-SS-GGG-TTS-TTT--
----TT-TTT-TTS-TTT--
----TT-GGG-TTT-TTT--
----TT-TTT-TTS-TTS--
-TT-SS-TTT-SSS-TTS--
----TT-TTTSTTS-TTS--
----TT-TTT-TTS-TTT--
----TT-GGG-SSS-TTS--
----SS-GGG-SSS-TTT--
----SS-TTT-SSS-TTS--
---TTS-GGG-SSS-TTT--
----TT-TTT-TTS-TTT--
----SS-TTT-TTS-TTT--
----TT-TTTS-SS-TTT--
----TT-GGG-TTT-TTT--
----TT-GGG-TTS-TTT--
----TT-GGG-TTS-TTT--
----TT-TTT-TTT-TTT--
----TT-GGG-TTT-SSS--
----TT-GGG-TTT-TTT--
----TT-GGG-TTS-TTT--
----TT-TTT-TTS-TTT--
---GGG-GGG-TTS-TTT--
---TTS-GGGSTTT-TTT--
---GGG-GGGSTTS-TTT--
---TTS-GGGSTTS-TTT--
---GGG-GGG-TTS-TTT--
--STT--TTT-TTT-TTT--
-TTTT--GGG-TTS-TTT--
---GGG-GGGSTTS-TTT--
--SGGG-HHHHTTT-TTT--
--STTS-GGGSTTS-TTT--
--SGGG-GGG-TTT-TTT--
--SGGG-GGG-TTT-TTS--
--STTS-HHHHTTS-TTT--
-TTTTS-GGG-TTS-GGG--
--S-SS-TTSSTTT-TTT--
--STTS-TTT-TTS-GGG--
-TT-SS-TTT-TTT-TTS--
-TT-SS-TTTSTTT-TTT--
-GGGSS-TTTSTTT-TTT--
-TTTTT-TTTTTTT-TTT--
-GGGGG-TTTSTTS-TTT--
-GGGTT-TTTSTTS-TTT--
-TTTTT-TTT-SSS-TTT--
-TT-TT-TTT-SSS-TTS--
-TT-S--TTT-SSS-TTS--
-TT-SS-TTT-SSS-TTT--
-TT-TT-TTT-SSS-TTT--
--S--S-TTT-SSS-TTT--
-TT-TT-TTT-SSS-TTTT-
-TT-TT-TTT-SSS-TTTT-
-GGGTT-TTT-SSS-TTTT-
-TT-TT-TTT-SSSSTTT--
-TT-TT-TTT-SSSSTTS--
-TT-TT-TTT-SSSSTTS--
-TT-TT-TTT-SSSSTTT--
-TT-TT-TTT-SSSSTTS--
-TT-TT-TTT-SSSSTT---
-TT-SS-TTT-SSSSTT---
-GGGTT-TTT-SS-SSS---
-GGGTT-TTT-SSSSSSS--
-TTTTT-TTT-SSSSS----
--TTTT-TTT-SSSSS----
--TTTT-TTT-SSSSS----
--TTTT-TTT-SSSSSS---
--SSTT-GGG-SSSSTT---
--S-SS-TTT-SSSSTT---
-TT-TT-TTT-SSSSTT---
-TT-TT-TTT-SSSSSS---
--TTTT-TTT-SSSSSS---
-GGGTT-TTT-SSSSSS---
-GGGTT-TTT-SSSSSS---
-GGGTT-TTT-SSSSTT---
-GGGTT-TTT-SSSSSS---
-TTTTT-TTS-SSSSSS---
-TTTTT-TTT-SSS-SS---
-TTSTT-TTT-SSSSSS---
-GGGTT-TTT-SSSSSS---
-TTTTT-TTT-SSSSSS---
-GGGTT-TTT-SSS-SS---
-TTSTT-TTT-SSSSSS---
--TTTT-GGG-SSS-SS---
--GGGG-TTT-SSS-SS---
--GGGG-TTT-SSS-SS---
-TTGGG-GGG-TTS-SS---
-TTGGG-TTT-SSS-SS---
-TTGGG-TTT-SSS-SS---
-TTGGG-GGG-TTT-SS---
-TTGGG-GGG-TTT-SS---
-TTGGG-TTS-TTT-SS---
-TTGGG-GGG-TTT-SS---
-TTTTS-TTT-TTT-SS---
-TTTS--TTT-TTT-SS---
-TTTS--TTT-TTT-SS---
-TGGGG-GGG-TTT-SS---
-TTTTT-TTT-TTT-SS---
-TTT---GGG-TTT-SS---
-TTTTT-GGG-TTT-SS---
-TTTS--STT-TTT-SS---
-TTTT--TTT-TTT-SS---
-TTGGG-TTT-TTT-SS---
-TTTTS-TTT-TTT-SS---
-TTTTS-GGG-TTT-SS---
--SGGG-TTT-TTT-SS---
--STTS-GGG-TTT-SS---
--STTS-GGG-TTT-SS---
--SGGG-GGG-TTT-SS---
--STTS-TTT-TTT-SS---
--SGGG-GGG-TTT-SS---
--STTS-GGG-TTT-SS---
--STT--GGG-TTT-SS---
--STT--GGG-TTT-SS---
--SGGG-GGG-TTT-SS---
--STTS-TTT-TTT-SS---
--STTS-GGG-TTS-SS---
--SGGG-TTT-TTS-SS---
--SGGG-TTT-TTS-SS---
--STTS-TTT-TTT-SS---
--STTS-TTTSTTS-SS---
--STTS-TTT-TTS-TT---
--STT--TTS-TTS-SS---
--STT--GGG-TTS-SS---
--SSS--TTT-TTS-SS---
--SGGG-GGG-TTT-SS---
--SGGG-GGG-TTT-SS---
--STTS-TTT-TTS-SS---
--SGGG-GGG-TTS-SS---
--SGGG-GGG-TTS-SS---
--STTS-GGG-GGG-SS---
--SGGG-GGG-TTT-SS---
--SGGG-TTT-TTT-SS---
--STTS-GGG-TTS-SS---
--SGGG-TTT-TTS-SS---
--STT--TTT-TTT-SS---
--STT--TTT-SSS-SS---
--STT--GGG-TTT-SS---
--STTS-GGG-TTS-SS---
--STT--GGG-TTS-SS---
--SSS--GGG-TTT-SS---
--STT--TTT-TTT-SS---
--STT--TTT-TTS-SS---
--STT--GGG-TTS-SS---
--STT--GGG-TTS-SS---
--SGGG-GGG-TTT-SS---
--STT--GGG-TTS-SS---
--STT--TTT-TTT-SS---
--SSSS-GGG-TTT-SS---
--SSS--GGG-TTT-SS---
--SSS--TTT-TTS-SS---
--STT--TTT-TTS-SS---
--SSS--GGG-TTT-SS---
--SGGG-TTT-TTS-SS---
--STTS-GGG-TTS-SS---
--STT--GGG-TTS-SS---
--STT--GGG-TTT-SS---
--SGGG-GGG-TTT-SS---
--SSSS-TTT-TTT-SS---
--STTS-TTT-TTT-SS---
--SGGG-GGG-TTT-SS---
--STTS-GGG-TTT-SS---
--SSTT-GGG-TTT-SS---
-TTTTT-GGG-TTT-SS---
--SSSS-GGG-TTTSSS---
--SSSS-HHHHTTTSSS---
--SSTT-GGG-TTT-SS---
--SSS--GGG-TTT-SS---
--SSTT-GGG-TTTTSS---
--SSTT-GGG-TTTTSS---
--SSTT-GGG-TTTSSS---
--SSTT-GGG-TTTSSS---
--SSTT-TTTSTTTSSS---
--SSTT-GGG-TTTSSS---
--SSSS-GGG-TTTSSS---
--SSTT-TTT-TTT-SSS--
--SSTT-TTT-TTTTSS---
--SSTT-GGG-TTTTSS---
--SSTT-GGG-TTSSSS---
--SSTT-GGG-TTTSSS---
--SSTT-GGGSTTTTSS---
--SSTT-GGGSTTTTSS---
--SSTT-GGGSTTTTSS---
--SSTT-GGG-TTT-SS---
--SSS--GGG-TTT-SSS--
--SSS--GGG-TTT-SS---
--SSTT-TTT-TTT-TTS--
--SSTT-GGG-TTS-TTT--
-TTTT--TTT-TTT-TTT--
--SSS--GGG-TTT-TTT--
-TTTS--GGG-TTT-SSS--
-TTTTT-TTT-TTT-SSS--
--SSS--GGG-TTS-SSS--
-TTTS--TTT-TTT-SS---
-TTTS--TTT-TTT-SSS--
-TTTT--GGG-TTT-SSS--
-TTTS--GGG-GGG-SSS--
-TTTT--TTT-TTT-SSS--
-TTTS--GGG-TTT-SSS--
-TTTS--TTTSTTSSSSS--
-TTTS--GGG-TTTSSSS--
--SSS--GGG-TTT-SSS--
--SSTT-GGG-TTT-SS---
-HHHH--TTT-TTT-SS---
--SSS--GGG-TTT-SSS--
-TTTTS-TTT-TTS-SSS--
-TTTTS-GGG-TTTSSSS--
-HHHHS-TTT-TTS-SSS--
-TTTT--TTTSTTT-SSS--
-HHHH--GGG-TTT-SS---
-HHHH--GGG-TTTSSS---
-HHHH--GGG-TTTSSSS--
-HHHH--TTT-TTTSSS---
-HHHH--GGG-TTSSSS---
-HHHHS-GGG-TTTSSS---
-HHHHS-GGG-TTTSSS---
-HHHHS-TTT-TTTSSS---
-HHHHS-TTT-TTTSSS---
-HHHHS-GGG-TTTSSS---
-TTTSS-GGG-TTSSSS---
-HHHHS-GGG-TTSSSS---
-HHHHS-GGG-TTTSSS---
-HHHHS-GGG-TTTSSS---
-HHHHT--TT--SSSSS---
-HHHHS--TT-TTTSSS---
-HHHHS--SS-TTSSSS---
-HHHH--GGG-TTTSSS---
-HHHHS-GGG-TTTSSS---
-HHHHS-GGG-TTSSSS---
-HHHHH-GGG-TTTSSS---
-TTTTT-GGG-TTSSSS---
-TTTTT--TTTTTTSSS---
-TTGGG-GGG-TTTSSS---
-HHHHS--TT-TTTSSS---
-HHHHS--TT-TTT-SS---
-HHHHS--TT-TTTSSS---
-HHHHS--TTSTTTTSS---
-HHHHS--TT-TTTSSS---
-HHHHT--TT-TTTSSS---
-HHHHT--TT-TTTSSS---
-HHHHS--TT-TTTTSS---
-HHHHSSGGG-TTTSSS---
-HHHHTSSTT-GGG-SS---
-HHHHSSSTT-TTT-SS---
-HHHHT-STT-TTT-SS---
-HHHHS-STT-TTTSSS---
-HHHHH-GGG-TTS-SS---
-HHHHHSTTT-TTT-SS---
--HHHHSGGG-TTT-SS---
-HHHHHSGGG-TTS-SS---
-HHHHHSGGGSTTT-SS---
--HHHHSSTT-TTS-SS---
-THHHHSSTT-TTT-SS---
-THHHHSSTT-TTT-SS---
--HHHHSSTT-TTT-SS---
--HHHHSSTT-TTT-SS---
-HHHHHSSTT-TTT-SS---
-HHHHHSSTT-TTT-SS---
--HHHHSGGGSSSS-SS---
-HHHHHSSTT-TTT-SS---
--HHHHSGGG-TTS-SS---
-HHHHHSGGG-TTS-SS---
-HHHHHSGGG-TTS-SS---
-HHHHHSSTT-TTT-SS---
--HHHHSSTT-TTT-SS---
-HHHHHSGGG-TTT-SS---
-HHHHHSGGG-TTTTTT---
-HHHHHSGGG-TT--SS---
--TTTSSGGGSTT--SS---
-HHHHHSGGG-TTT-SS---
-HHHHHSSTT-TTS-SS---
--HHHHSSTT-TTT-SS---
-HHHHSSGGG-TTTTTS---
-HHHHHSGGGTTTT-SS---
-HHHHHSSTT-TTT-SS---
-HHHHSSSTT-TTT-SS---
-HHHHHSGGGSTTS-SS---
--HHHHSGGG-TTS-SS---
-HHHHHSSTT-TTT-SS---
-HHHHHSGGGSGGG-SS---
-HHHHSSSTTSTTTTSS---
-GGGGSSSTT-TTTSSS---
--GGGTSSSSSTTTTSS---
--GGGTSTTS-TTT-SS---
-THHHHSSSS-TTS-SS---
--TTTTTTSS-TTTSSS---
--HHHHTTSS-TGGGSS---
--HHHHTTSS-GGG-SS---
--HHHHTTSS-GGG-SS---
--HHHHSSSS-GGGGSS---
--HHHHTTSS-STT-SS---
--HHHHTTSS-GGG-SS---
--HHHHTTTS-TTT-SS---
--HHHHSSSS-GGG-SS---
--GGGTTTSS-GGG-SS---
--HHHHSSSS-GGG-SS---
--HHHHSSSS--TT-SS---
--HHHHTTSS--TT-SS---
--HHHHTTTS--TTTSS---
--GGGTTTSS--TTTSS---
--GGGTTTSS--TT-SS---
--HHHHTTSS--SS-SS---
--HHHHTTTS-SSTTSS---
--STTTTTSS--SSSSS---
---TTTSTTS--SS-SS---
--STTTSSSS--TT-SS---
--STTTTTSS--TT-SS---
--STTTTTSS--GGGSS---
--STTTSSSS--TT-SS---
--STTTTTSS--TT-SS---
--STTTTT-S--TTTSS---
---TTTTTSS--TT-SS---
---TTTSSSS--TT-SS---
---TTTSSSS--SS-SS---
---TTTTTSS--GGGSS---
---TTTTTSS--TTTSS---
---STTTTSS--TT-SS---
--STTTTTSS--TT-SS---
---TTSSSSS--TTTSS---
---TTTTTSS--SS-SS---
---TTTTTSS--TT-SS---
---TTTTTSS--TTTSS---
--STTTTTSS--TT-SS---
---TTTTT-S--TT-SS---
---TTTTTSS--TT-SS---
--GGGTTTSS--TTTSS---
--TTTTTTTS--TT-SS---
--STBTTBSS--TT-SS---
--STTTTTSS--TTTSS---
--HHHHTTSS--TT-SS---
---TTTSSSS--TT-SS---
---TTTTTSS--SS-SS---
---TTTTTSS--SS-SS---
---TTTTTSS--SS-SS---
---TTTSSSS--SS-SSS--
---TTTTTSS--SS-SS---
---TTTTTSS--SS-SS---
---TTTTTSS--SS-SS---
---TTTTTSS--SS-SS---
---TTTTTSS--SS-SS---
---TTTTTSS--SS-SS---
---TTTTTSS--SS-SS---
---TTTTTSS--SS-SS---
---TTTTTSS--SS-SS---
---TTTTTSS--SS-SS---
---TTTSSSS--SS-SS---
---TTTTTSS--SS-SS---
---TTTTTSS--SS-SS---
---TTTTTSS--SS-SS---
---TTTSSSS--SS-SS---
---TTTTTSS--SS-SS---
---TTTTT-S-SSS-SS---
---TTTTTSS-SSS-SS---
---TTTTTSS--SS-SS---
---TTTTTSS--SS-SS---
---TTTSSSS--SS-SS---
---TTTSSSS-SSS-SS---
---TTTSSSS--SS-SS---
---TTTTTSS--TT-SS---
---TTTSSSS--TT-SS---
---TTTTTSS--TTTSS---
---TTTSSSS--SS-SS---
---TTTSSSS--SS-SS---
---TTTSSSS--SS-SS---
---TTTTTSS--SSSSS---
---TTTSSSS--SS-SS---
---TTTSSSS--SS-SS---
---TTTSTTS--SS-SS---
---TTTTTSS--SS-SS---
---TTTSSSS-SSSSSS---
---TTTSSSS--SS-SS---
---TTTSSSS--SS-SS---
---TTTTTTS--SS-SS---
---TTTTTTS--SS-SS---
---TTTSSSS--SS-SS---
---TTTSSSS--SS-SS---
---TTTTTSS--TT-SS---
---TTTSSSS--SS-SS---
---TTTTTTS--SS-SS---
---TTTTTSS--SS-SS---
---TTTTTSS-STT-SSS--
---TTTSSSS-SSS-SS---
---TTTTTSS--SS-SS---
---TTTTTSS--SS-SS---
---TTTSSSS--TT-SS---
---TTTTTSS--SS-SS---
---TTTTTSS--SS-SS---
---TTTSSSS--SS-SS---
---TTTTTSS--TT-SS---
---TTTTTSS--SS-SS---
---TTTSSSS--SS-SS---
---TTTTTSS--SS-SS---
---TTTSSSS--SS-SS---
---TTTTTSS--SS-SS---
---TTTTTSS--SS-SS---
---TTTSSSS--SS-SS---
---TTTTTSS--TT-SS---
---TTTTTSS--SS-SS---
---TTTTTSS--TT-SS---
---TTTSSSS--SS-SS---
---TTTSSSS--SSSSS---
---TTTTTSS--SS-SS---
---TTTSSSS--TT-SS---
---TTTSSSS--TTTSS---
---TTTSSSS--SS-SS---
---TTTTTSS--SSSSS---
---TTTSSSS--TT-SS---
---TTTTTSS--STTSS---
---TTTTTSS--TTTSS---
---TTTTTSS--TT-SSS--
---TTTTTSS-STT-SSS--
---TTTTTSS--SS-SSS--
---TTTSSSS--SS-SS---
---TTTTTSS--TTTSS---
--HHHHSSSS--TTTSS---
---TTTSSSS-STTTTTT--
---TTTSSSS--TTTSS---
---TTTTTSS-STTTSSS--
---TTTSSSS--TTTSS---
---TTTSSSS-STTTSSS--
---TTTTTSS-STTTSSS--
---TTTTTSS--TTTSS---
---TTTTTTS-STTTSSS--
---TTTSSSS-STTTTTS--
---TTTTTSS-STTTTTS--
---TTTSTTS-STTTTTT--
---TTTSTTS-STTTSSS--
---TTTSSSS--TTGGGT--
---TTTTTSS--TTTTTT--
--STTTTTSS-STTTSSS--
---TTTSSSS--TTTTTT--
---TTTSTTS-STTTTTS--
---TTTSSSS-SSSTTTS--
---TTTSSSS-SSSTTTS--
--STTTSSSS--SSTTTS--
--STTTTTSS--TTTTTS--
--STTTSSSS--SSTTT---
--STTTSSSS--SSTTT---
---TTTSSSS-SSGGGT---
---TTTTTSS--SGGGT---
---TTTSSSS--TTTTT---
---TBTTBSS-SSGGGT---
---TTTTTSS--TTTTT---
---TTTTTSS-STGGGTS--
---TBTTBSS--TTTTT---
---TTTTTSS--SSTTTS--
---TTTSSSS-SSSTTT---
---TTTTTSS-SSSTTT---
---TTTTTSS--TTTTT---
---TTTTTSS--TTTTTS--
---TTTSSSS--TTTTTS--
---TTTTTSS--TTTSS---
---TTTSSSS--TTTSS---
---TTTSSSS--TTTSS---
---TTTSSSS--SS-SS---
---TTTSSSS--TT-SS---
---TTTSSSS--TT-SS---
---TTTSSSS--TT-SS---
---TTTSSSS--TT-SS---
---TTTSSSS--TT-SS---
---TTTSSSS--TTSSS---
---TTTSSSS--TTSSS---
---TTTTTTS-SGGGSS---
---TTTTTSS-SGGGSS---
---TTTSSSS--TTSSS---
---TTTSSSS--TT-SS---
---TTTSSSS--TTSSS---
---TTTSSSS--TTTTT---
---TTTSS-S--TT-SS---
---TTTSSSS--GGGSS---
---TTTSSSS--GGGSS---
---TTTTTSS--SSGGG---
---TTTTTSS-SSTTTT---
---TTTSSSS-SGGGSS---
---TTTTTSS-SGGGSS---
--STTTTTSS-SSGGGS---
---TTTSSSS-STGGGT---
---TTTSSSS--TTTTT---
---TTTSSSS--TGGGT---
---TTTTTSS--TTGGG---
---TTTSSSS--SGGGT---
---TTTSSSS-STTTTS---
---TTTTTSS-SSGGGT---
---TTTTTSS-SSGGGS---
---TTTSSSS-SSGGGT---
---TTTSTTS--TTTTS---
---TTTTTTS--TTTTT---
---TTTTTSS--TTTTT---
---TTTSSSS-STGGGT---
---TTTSSSS-SSGGGT---
---TTTTTSS--SGGGT---
---TTTSSSS--TTTTT---
---TBTTBSS--TTTTT---
---TTTSSSS--TTTTS---
---TTTSSSS--SSTTT---
---TTTSTTS--SSTTT---
---TTTSSSS--SSTTT---
---TTTSSSS--SSTTTS--
---TTTTTSS--TTTTTT--
---TTTSSSS-STTTTTT--
---TTTSSSS--TTTTTS--
---TTTSSSS--TTTTTT--
---TTTTTSS--TTTTTS--
---TTTSSSS--TTHHHH--
---TTTSSSS--TTHHHH--
--GGGTTTSS--SSGGGS--
---TTTSSSS--TTTTTS--
---TTTSSSS--TTTTTS--
---TTTSSSS--SSGGGS--
---TTTTTSS--SSSGGG--
---TTTSSSS--SSGGGG--
---TTTSSSS--SSSGGG--
---TTTSSSS--SSGGGS--
---TTTTTTS--SSHHHH--
---TTTSTTS--SSHHHH--
---TTTTTSS--TTGGGT--
---TTTTTSS--TTGGGT--
---TTTSSSS--SSGGGS--
---TTTSSSS--TTGGGS--
---TTTSSSS--TTHHHH--
---TTTSSSS--TTHHHH--
---TTTSSSS--TTHHHH--
---TTTSSSS--TTHHHH--
---TTTSSSS--TTGGGS--
---TTTTTSS--TTHHHH--
---TTTSSSS--TTHHHH--
---TTTSSSS--TTHHHH--
---TTTTTSS--TTHHHH--
---TTTTTSS--TTHHHH--
---TTTSSSS--TTHHHH--
---TTTSSSS--TTGGGT--
---TTTSSSS--TTTTTT--
---TTTSSSS--SSSGGG--
---TTTTTSS--TTGGGS--
---TTTSSSS--TTTTTS--
---TTTSSSS--TTTTTS--
---TTTTTSS--SSTTTS--
---TTTTTSS--SSGGGT--
---TTTSSSS-SSSHHHH--
---TTTSSSS--SSGGGT--
---TBTTBSS--SSTTTS--
---TTTTTSS--SSSTTT--
---TTTSSSS--SSSTTT--
---TTTSSSS--SSHHHH--
---TTTSSSS--SSTTTS--
---TTTSSSS--SSHHHH--
---TTTTTSS--SSHHHH--
---TTTTTSS--SSHHHH--
---TTTTTSS--SSGGGS--
---TTTTTSS--SSGGGS--
---TTTTTSS--SSHHHH--
---TTTSSSS--SSHHHH--
---TTTSSSS--SSGGGT--
---TTTSSSS--SSHHHH--
---TTTSSSS--SSGGGT--
---TTTTTSS--SSGGGT--
---TTTSSSS-SSSGGGS--
---TTTSSSS--SSTTTS--
---TTTSSSS--SSGGGS--
---TTTSSSS--SSGGGS--
---TTTSSSS--SSGGGT--
---TTTSSSS--SSHHHH--
---TTTSSSS--SSGGGT--
---TTTSSSS--SSGGGS--
---TTTSSSS--SSHHHH--
---TTTSSSS--SSSTTT--
---TTTSSSS--SSGGGT--
---SSSSTTS--SSHHHH--
---TTTSSSS--SSSGGG--
---TTTSSSS--SSHHHH--
---TTTTTSS--SSHHHH--
---TTTSSSS--SSHHHH--
---TTTSSSS--SSHHHH--
---TTTSSSS--SSHHHH--
---TTTSSSS--SSHHHH--
---TTTSSSS--SSGGGT--
---TTTSSSS--SSHHHH--
---TTTTTSS--SSGGGS--
---TTTSSSS--TTTTTS--
---TTTSSSS--TTTTTS--
---TTTSSSS--SSHHHH--
---TTTS-SS--TTHHHH--
---TTTTTSS--SSGGGS--
---TTTSSSS--TTHHHH--
---TTTS-SS--TTGGGT--
---TTTSSSS--TTTTTS--
---TTTSSSS--TTTTT---
---TTTS-SS--TTTTTT--
---TTTTTSS--TTTTTT--
---TTTTTSS--TTTTTT--
---TTTS-SS--TTTTTS--
---TTTTTSS--TTTTTT--
---TTTTTSS--TTTTTT--
---TTTS-SS--TTTTTT--
---TTTTTSS--SSTTTT--
---TTTSSSS--TTTTTT--
---TTTTTSS--TTTTTT--
---TTTTTSS--TTTTTT--
---TTTSSSS--TTTTTT--
---TTTS-SS--TTTTTT--
---TTTSSSS--TTTTTT--
---TTTS-SS--TTTTTT--
---TTTTTSS--TTTTTT--
---TTTTTSS--TTTTTT--
---TTTTTSS--TTTTTT--
---TTTTTSS--TTTTTT--
---GGGS-SS--TTTTTT--
---TTTTTSS--TIIIII--
---TTTS-SS--TTTTTT--
---TTTTTSS--TTTTTT--
---TTTS-SS--TTTTTT--
---TTTS-SS--TTTTTT--
---TTTS-SS--IIIIII--
---GGGS-SS--TTTTTT--
---TTTS-SS--TTTTTT--
---GGGS-SS--TTTTTT--
---TTSS-SS--TTTTTT--
---GGGT-SS--TTTTTT--
---GGGT-SS--TTTTTT--
---HHHH-SS--TTTTTT--
---GGGTTSS--TTTTTT--
---GGGT-SS--TTTTTT--
---GGGT-SS--TIIIII--
---GGGTTSS--TIIIII--
---GGGT-SS--TTTTTT--
---GGGTTSS--TTTTTT--
---GGGTTSS--TTTTTT--
---GGGT-SS--TTTTTT--
---GGGTTSS--TTTTTT--
---GGGTTSS--TTTTTT--
---GGGTTSS--TTTTTT--
---GGGT-SS--TTTTTT--
---GGGTTSS--TTTTTS--
---GGGTTSS--TTTTTT--
---GGGTTSS--TTTTTT--
---HHHHTSS--TTTTTT--
---GGGT-SS-STTTTTT--
---GGGTTSS--TTTTTS--
---HHHH-SS--TTTTTS--
---TTTS-SS--TTTTTS--
---GGGT-SS--TTTTTT--
---GGGT-SS--HHHHTS--
---GGGT-SS--TIIIII--
---HHHH-SS--HHHHTT--
---GGGT-SS--TTTTTS--
---HHHH-SS--TTTTTS--
---GGGTTSS--TTTTTS--
---GGGT-SS--TTTTTS--
---GGGTTSS--TTTTTT--
---GGGT-SS--HHHHTS--
---HHHH-SS--TTTTTS--
---GGGTTSS--TTTTT---
----TTT-SS--TTTTTS--
----TTT-SS--TTTTTS--
----TTT-SS--TTTTTS--
----TTT-SS-STTTTTS--
----TTTTSS--TTTTTS--
----TTT-SS--TTTTTS--
----TTT-SS--TTTTTS--
----TTS-SS--TTTTSS--
----TTTTSS--TTTTSS--
----GGG-SS--TTTTSS--
----TTS-SS--TTTTSS--
----TTS-SS--TTTTTT--
----TTT-SS--IIIIIT--
----TTS-SS--HHHHTS--
----TTS-SS--TTTTTS--
----TTS-SS--TTTSSS--
----TTS-SS--IIIIIS--
----TTS-SS--HHHHSS--
----TTT-SS--TTTTS---
----TTT-SS--HHHHSS--
----TTT-SS--TTTTSS--
----TTT-SS--TTTTSS--
----SSS-SS--TTTTTT--
----TTS-SS--TTTTSS--
----TTSSSS--TTTTSS--
----TTTTSS--TTTTSS--
----SSS-SS--TTTTSS--
-----SSSSS--TTTTTS--
----SSSSSS--IIIIIT--
---SSSSSSS--TTTTTT--
--SSTTS-SS--IIIIIS--
--SSTTS-SS--TTTTSS--
--S-TTSSSS--TTTTTS--
----TTSSSS--TTTTTS--
----TTS-SS--TTTS-S--
----SSSSSS-STTTTS---
----SSSSSS--TTTSSS--
----SSS-SS--TTTS-S--
----SSSSSS--TTTS-S--
----SSSSSS-STTTSSS--
----SSSSSS--TTTT-S--
----TTTTSS--TTTT-S--
----TTSTTS--TTTTTS--
----TTTTTS--TTGGGS--
----TTTTSS--TTTT-S--
----TTTTTS--TTGGGS--
----TTSSSS--TTTTSS--
-----SSSSS--TTTT-S--
-----SSSSS--TTTTS---
----SSSTTS--TTTTSS--
---STTTTSS--TTGGGS--
---SSSSSSS--TTTTSS--
----TTTTSS--TTTTTS--
----TTTTSS--TTTTTS--
----TTTTSS--TTTTSS--
----SSSSSS--TTTTTS--
---STTTTSS--TTTTTS--
---STTTTSS--TTTTTS--
---S-SSSSS--TTTTTS--
-----SS-SS--TTTTTS--
---S-SS-SS--TTTTTS--
-----SS-SS--TTTTTS--
-----SSSSS--TTGGGS--
-----SSSSS-STTTTSS--
----SSS-SS--HHHHHS--
----SSSSSS--TTTTTS--
----SSSSSS--TTTTSS--
----SSSSSS--HHHHHT--
----SSSSSS--SGGGSS--
----SSSSSS--TTTTTT--
---SSSS-SS--HHHHHS--
----SSS-SS-STTTTSS--
----TTSSSS--TTGGGS--
---STTSSSS--TTGGGS--
----SSSSSS--TTGGGS--
---S-SSSSS--TTGGGS--
---TTSSSSS--TTGGGS--
---S-SSSSS--TTGGGS--
---TTSSSSS--TTTTSS--
---TTSSSSS--TTTTTS--
---TTSSSSS--TTTTTS--
---TTSSSSS--TGGGTS--
---TTSSSSS--TTTTTS--
---TTSSTTS--TTTTTS--
---TTSSSSS--TTTTTS--
-----SSSSS-STTTSSS--
---S-SSSSS--TTTT-S--
---S-SSSSS--TTTTSS--
-----SSSSS--TTTT----
---S-SSSSS--SSGGG---
---S-SSSSS--TTGGG---
-----SSSSS--TTTTSS--
-----SSSSS--TTGGG---
---SSSSSSS--TTGGG---
---TTSSSSS--TTTTT---
---GGGSSSS--TTGGG---
---TTSSSSS--TTTTS---
---TTSSSSS-STTGGGS--
-----SSSSS-SHHHHS---
---TTSSSSS-SHHHHS---
---TTSSSSS--TTGGG---
---TTSSSSS-SHHHHS---
----SSSSSS--TTTTT---
----SSSSSS-SHHHHT---
---TTSSSSS--TTGGGS--
---TTTTTSS-SHHHHTT--
----BTTBSS-STTGGGS--
---TTSSSSS--TTGGGS--
---TTSSSSS-SHHHHSS--
---GGGSSSS--TTGGGTT-
---TTTTTSS--TTGGGS--
---TTSSSSS-STTGGGS--
---SSSSSSS--TTGGG---
---TTSSSSS-STTGGGS--
---TTSSTTS-SHHHHTS--
---TTSSSSS--HHHHTS--
---TTSSSSS--HHHHT---
---TTTSSSS-STTTTSS--
--STTTSSSS--TTTTT---
--SSSSSSSS--TTGGG---
--STTSSSSS-STTTTT---
--STTSSSSS--TTTTSS--
----SSSTTS--TTGGGS--
---TTSSSSS-STTTTS---
---TTSSSSS-STTTTS---
---SSSSSSS--TTGGG---
---TTSSSSS--TTTTS---
---TTSSSSS--TTTTS---
------SSSS--TTTTS---
---TTSS-SS--TTTTS---
---TTSS-SS--TTTTSS--
---TTSS-SS--TTTTS---
---TTSS-SS--TTTTS---
---TTSS-SS--TTTTT---
---TTSS-SS--TTTTS---
---TTSS-SS--TTTTTS--
---TTSS-SS--TTTTSS--
---TTSS-SS--TTTTS---
---TTSS-SS--TTTTS---
---TTSS-SS--TTTTS---
---TTSS-SS--TTTTT---
----SSS-SS--TTTTS---
---TTSS-SS--TTTT----
-----SS-SS--TTTTS---
-----SS-SS--TTTTT---
---TTSS-SS--TTTTS---
-----SSSSS--TTTTS---
--STTSS-SS--TTTTT---
------S-SS--TTTTS---
--S---S-SS--TTTSS---
--S---S-SS--TTTSS---
-------TTS-STTTSS---
--S---S-SS--TTTSS---
--S---S-SS--TTTS----
--------SS--TTTT----
--------SS--SS-S----
------S-SS--SSTT----
------S-SS--SSTT----
------S-SS--TTTSS---
--------SS--SSSSS---
--------SS--SSSTT---
-----SS-SS--SSGGG---
---S--S-SS--TTGGG---
-----S--SS--SSGGG---
-----S--SS--SSGGG---
---S-SS-SS--SSSTT---
---TTSS-SS--SSGGG---
-----SS-SS--TTTTS---
---S--S-SS--SSSSS---
---S--S-SS--SSTT----
---S-S--SS--SSTTSS--
--SS----SS--SSGGG---
---S----SS--SSGGGS--
--SS-SS-SS--SSGGGS--
--SS----SS--SSTTSS--
--SSS---SS--SSTT-S--
--SSS---SS--SSS-----
--SSS-S-SS--TTTT----
--STT---SS--TTTT-S--
---TT-S-SS--TTTT-S--
--STT-S-SS--TTTS-S--
---SS-S-SS--TTTT-S--
---SS-S-SS--TTTS-S--
---TT-S-SS--TTTT-S--
---TT-S-SS--TTT--S--
--SSS-S-SS--TTT--S--
--SSS-S-SS--SSS--S--
--SSS-S-SS--TTT-----
---SS-S-SS--TTT--S--
---SS-S-SS--TTT-SS--
---SS-S-SS--SSS--S--
---SSSS-SS--SSS--S--
--SS--S-SS--SSS--S--
---S----SS--SS---S--
---S--S-SS--SSS--S--
---S----SS--SSS-SS--
---S-SS-SS--SSS-SS--
---S--S-SS--SSS-SS--
---S--S-SS--SSS-SS--
---S--S-SS--SSS-SS--
---S-SSSSS-SSSS-S---
--S--SS-SS--SSS-SS--
--S--SS-SS--SSS-SS--
--SS-SS-SS--SSSSSS--
--SS-SS-SS--SSSSSS--
--SS-SS-SS--SSSSSS--
---S-SS-SS--SSSSSS--
------S-SS--SSSSSS--
-----SS-SS--SSS-SS--
-----SS-SS--SSS--S--
------S-SS--SSS-SS--
------S-SS--SSS-SS--
------S-SS--SSS-S---
------S-SS--SSS-SS--
-----SS-SS--SSS-SS--
-----SS-SS--SSS-SS--
-----SS-SS--SSS-SS--
-----SS-SS--SSS-S---
---S-SS-SS--SSS-SS--
-----SS-SS--SS--SS--
-----SS-SS--SSS--S--
---S--S-SS--SSS-S---
------S-SS--SSS-SS--
------S-SS--SSSSS---
------S-SS--SSS-S---
----S-S-SS--SSS-----
------S-SS--SSS-----
-----SS-SS--TTT--S--
------S-SS--TTT-----
------SSSS--SSS-----
-----SS-SS--TTT-----
-----SS-SS--TT--S---
---S-SS-SS--TT--S---
---S-SS-SS--SS--S---
---S-SS-SS--SS--SS--
---S-SSSSS--TTTSS---
---S-SSSSS--SS-SSS--
---S-SSSSS--SS--SS--
---S-SSSSS--TTTSS---
---S-SS-SS--TTT-S---
---S-SSSSS--TTT-SS--
---S-SSSSS--TTT-S---
-----SSSSS--TTTSS---
---S-SSSSS--TTT-S---
---S-SSSSS--TTT-SS--
---S-SSTTS--TTTSSS--
---SSSSSSS--SSSSSS--
---S-SSSSS--TTTSSS--
---S-SSSSS--TTT-SS--
---SSSS-SS--TTT-SS--
---SSSSSSS--TTT-SS--
---SSSSSSS--TTT-SS--
---SSSSSSS--TTT-SS--
---S-SSSSS--TTT-SS--
---SSSSSSS--TTTSSS--
-----SSSSS--TTT-SS--
---S-SSSSS--TTT-SS--
---SSSSSSS--TTT-SS--
---S-SSSSS--TTTSSS--
---S-SSSSS--TTTSSS--
---S-SSSSS--TTTSSS--
---S-SSSSS--SSSSSS--
---S-SSSSS--SSS-SS--
---S-SSSSS--TTTSSS--
---S-SSSSS--TTT-SS--
-----SSSSS--TTT-SS--
---S-SSSSS--TTT-SS--
---S-SSSSS--TTTSSS--
---S-SSSSS--TTTSSS--
---S-SSSSS--TTT-SS--
---S-SSSSS--TTT-SS--
---S-SSSSS--TTT-SS--
---S-SS-SS--SSS-SS--
---S-SSSSS--SSS-SS--
---S-SS-SS--SSS-SS--
---S--S-SS--SSS-SS--
------S-SS--SSS-SS--
---S-SS-SS--SSS-SS--
-----SS-SS--SSS-SS--
------S-SS--SSS-SS--
---S--SSSS--SSS-SS--
-----SS-SS--SSS-SS--
-----SSSSS--SSS-SS--
-----SS-SS-TTTT-SS--
-----SS-SS--SSS-SS--
------S-SS-SSSS-SS--
-----SS-SS-TTTT-SS--
-----SS-SS--SSS-SS--
-----SS-SS--SSS--S--
-----SS-SS--SSS-SS--
------S-SS--SSS-SS--
------S-SS--SSS-SS--
--------SS--SSS-SS--
--------SS--SSS-SS--
--S---S-SS--TTT-SS--
-----SS-SS--TTT-SS--
-----SS-SS--SSS-SS--
-----SS-SS--SSS-SS--
-----SS-SS--SSS-SS--
-----SS-SS--SSS-SS--
-----SSSSS--TTT-SS--
-----SS-SS--SSS-SS--
-----SS-SS--SSS-SS--
-----SS-SS--SSS-SS--
-----SS-SS--SSS-SS--
-----SS-SS--SSS-SS--
-----SS-SS--SSS-SS--
-----SS-SS--SSS-SS--
-----SS-SS--SSS-SS--
-----SS-SS--SSS-SS--
-----SS-SS--SSS-SS--
-----SS-SS-TTTT-SS--
------S-SS--SSS-SS--
-----SS-SS--SSS-SS--
-----SS-SS--SSS-SS--
-----SS-SS--SSS-SS--
-----SS-SS--SSS-SS--
---S-SS-SS--SSS-SS--
-----SS-SS--STT-SS--
-----SS-SS--SSS-SS--
------S-SS--SSS-SS--
-----SS-SS--SSS-SS--
-----SS-SS--SSS-SS--
-----SS-SS--SSS-SS--
-----SS-SS--SSS-SS--
-----SS-SS--SSS-SS--
-----SS-SS--SSS-SS--
---S-SSSSS--TTT-SS--
------S-SS--TTT-SS--
------S-SS--TTT-SS--
-----SS-SS--SSS-SS--
-----SS-SS--SSS-SS--
---S--S-SS--SSS-SS--
---SS-S-SS--SSS-SS--
-----SS-SS--TTT-SS--
-----SS-SS--SSS-SS--
---S--S-SS--TTT-SS--
---S-SS-SS--SSS-SS--
---S--S-SS--SSS-SS--
-----SS-SS--SSS-SS--
-----SS-SS--SSS-SS--
-----SS-SS--SSS-SS--
-----SS-SS--SSS-SS--
-----SS-SS-SSSS-SS--
-----SS-SS--SSS-SS--
------S-SS-SSSS-SS--
-----SS-SS--SSS-SS--
------S-SS--TTT-SS--
------S-SS--TTT-SS--
-----SS-SS--TTT-SS--
-----SS-SS--TTT-SS--
---S--S-SS--TTT-SS--
---SS-S-SS--SSS-SS--
-----SS-SS--SSS-SS--
------S-SS--TTT-SS--
---S-SS-SS--TTT-SS--
-----SS-SS--TTT-SS--
-----SS-SS--TTT-SS--
------S-SS--TTT-SS--
-----SS-SS--TTT-SS--
------S-SS--TTT-SS--
------S-SS--TTT-SS--
------S-SS--SSS-SS--
---S-SS-SS--SSS-SS--
---S-SS-SS--SSS-SS--
---SSSS-SS--SS--SS--
--S---S-SS--SS--SS--
--S-----SS--SSS-SS--
--S---S-SS--SSS-SS--
--SS--S-SS--SSS-SS--
--S---S-SS--SSS-SS--
--SS--S-SS--SSS-SS--
--S---S-SS--SSS--S--
--SS--S-SS-TTTT-----
--S--SS-SS--SSS-SS--
--S--SS-SS-TTTT-SS--
--S--SS-SS-TTTT-SS--
--SS-SS-SS-TTTT-SS--
--S--SS-SS--SSS-SS--
--S--SS-SS--SSS-SS--
--S---S-SS--SSS-SS--
--S---S-SS--SSS-SS--
--SS--S-SS-SSSS-S---
--S--SS-SS-TTTT-SS--
--S--SS-SS--SSS-SS--
--S--SS-SS-SSSS-SS--
--S--SS-SS--SSS-SS--
--S--SS-SS-TTTT-SS--
--S---S-SS--SSSSSS--
--S---SSSS--SSSSSS--
--SS--S-SS--SSSSSS--
--SS--S-SS--SSSSSS--
--S--SS-SS--SSSSSS--
--S---S-SS-SSSSSSS--
--S---S-SS--SSS-SS--
--S-----SS--SSS-SS--
--S-----SS--SSS-SS--
--S---S-SS--SSS-SS--
--S-----SS--SSS-SS--
--S-----SS--SSS-SS--
--S---S-SS--SSS--S--
--S-----SS--SSS--S--
--S-----SS--SSS-SS--
--S-----SS--SSS--S--
--S-----SS--SSS-SS--
--S-----SS--SSS-SS--
--------SS--SSSSSS--
--S---S-SS--SSS-SS--
--S-----SS--SSS-SS--
--------SS--SSS-SS--
--S-----SS--SSS-SS--
--S-----SS-TTTT-SS--
--S-----SS--SSSSSS--
--S---S-SS--SSS-SS--
--------SS--SSS--S--
--S--S--SS--SSS-SS--
-----SS-SS--SSS-SS--
--S--SS-SS--SSS-SS--
-----SS-SS-SSSS--S--
-----SS-SS-SSSS-SS--
--S--SS-SS--SSS-SS--
-----S--SS--SSS-SS--
--S--S--SS--SSS--S--
-----S--SS--SSS-SS--
--------SS--SSS-SS--
-----SS-SS--SSS-SS--
---SS-S-SS-TTTT--S--
---S--S-SS--SSS--S--
---S--S-SS--SSS-SS--
--S--SS-SS--SSS-SS--
-----S--SS--SSS-SS--
----SS--SS--SSS-SS--
--S-SS--SS--SSS-SS--
--S-S---SS--SSS-SS--
--S-SS--SS--SSS-SS--
--S--S--SS--SSS-SS--
--SS----SS--SSS-SS--
-----S--SS--SSS-SS--
---S-SS-SS--SSS-SS--
-----S--SS--SSS-SS--
--SS----SS--SSS-SS--
--------SS--SSS--S--
--SS----SS--SSS--S--
--------SS--SSS--S--
---S----SS--SSS-SS--
------S-SS--SSS--S--
-----SS-SS--SSS-SS--
---SSSS-SS--SSS-SS--
---SSSSSSS--SSS-SS--
---SS---SS--SSS--S--
------S-SS--SSS--S--
---SS-S-SS--SSS-SS--
---SS-S-SS--SSS-SS--
--------SS--SSS--S--
---S--S-SS-TTTT--S--
--S-----SS--SSS-SS--
---S-SS-SS--SSS-SS--
---SS-S-SS--SSS-SS--
--S---S-SS-BTTTBSS--
------S-SS--SSS-SS--
-----SS-SS-TTTT-SS--
-----SS-SS-TTTT-SS--
-----SS-SS-TTTT-SS--
-----SS-SS-TTTT-SS--
-----SS-SS-TTTT--S--
-----SS-SS--SSS-SS--
------S-SS--SSS--S--
------S-SS-TTTT--S--
------S-SS--SSS--S--
-----SS-SS--SSS--S--
-----SS-SS-TTTT--S--
-----SS-SS--SSS--S--
------S-SS--SSS-SS--
------S-SS-TTTT-SS--
------S-SS-TTTT-SS--
------S-SS-TTTT-SS--
---S-SS-SS-TTTT-SS--
-----SS-SS-TTTT-SS--
-----SS-SS--SSS--S--
----SSS-SS--SSS-SS--
----SSS-SS-TTTT--S--
----SSS-SS-TTTT-SS--
------S-SS-TTTT-SS--
----S---SS--SSS--S--
-----SS-SS--SSS-SS--
-----SS-SS--SSS--S--
--S---S-SS--SSS--TT-
------S-SS-TTTT-SS--
------S-SS--SSS--S--
-----SS-SS-TTTT--S--
------S-SS-TTTT--S--
--------SS--SSS-SS--
-----SS-SS-TTTT--TT-
--------SS--SSS--S--
-----SS-SS-TTTT--TT-
-----SS-SS-TTTT--S--
---S-SS-SS--SSS--S--
-----SS-SS-TTTT--S--
-----SS-SS-TTTT-SS--
-----SS-SS-TTTT-SS--
------S-SS-TTTT--S--
------S-SS-TTTT-SS--
--S---S-SS-TTTT-SS--
-----SS-SS-TTTT--S--
------S-SS--SSS--S--
------S-SS--TTT-SS--
-----SS-SS-TTTT--S--
-----SS-SS-TTTT-SS--
-----SS-SS--SSS-SS--
-----SS-SS-TTTT-SS--
------S-SS-TTTT-STT-
------S-SS-TTTT--TT-
----S-S-SS-TTTT-STT-
-----SS-SS-TTTT--TT-
-----SS-SS--SSS--TT-
-----SS-SS-TTTT-STT-
---S-SS-SS--SSS-STT-
-----SS-SS-TTTT--TT-
-----SS-SS--SSS-STT-
-----SS-SS-TTTT--TT-
--S---S-SS--SSS--TT-
--S---S-SS-TTTT--TT-
--S---S-SS-TTTT-SS--
--SS--S-SS-TTTT--S--
---SS-SSSS-TTTT-SS--
------S-SS-TTTT-SS--
---S--S-SS-TTTT--S--
------S-SS-TTTT-SS--
--S--SS-SS-TTTT-SS--
--S--SS-SS-TTTT--S--
--S--SS-SS--SSS--S--
--S---S-SS-TTTT--TT-
--S---S-SS-TTTT--S--
--SS--S-SS-TTTT--S--
--SS-SS-SS-TTTT--TT-
--SS-SSSSS--SSS--TT-
--S---S-SS-TTTT-SS--
--S--SS-SS-TTTT--TT-
-----SSSSS-SSSS-SS--
-----SS-SS-TTTT--TT-
--S--SS-SS-TTTT--TT-
--S--SSSSS-TTTT--TT-
-----SSSSS-TTTT--TT-
--S--SS-SS-TTTT--TT-
--S---S-SS-TTTT--S--
--S--SS-SS-TTTT--TT-
-----SS-SS--SSS-SS--
--S---S-SS-TTTT--TT-
-----SS-SS-TTTT--S--
-----SS-SS-TTTT-SS--
------SSSS-TTTT--S--
---S-SS-SS-TTTT--S--
---S--S-SS-TTTT--S--
--S---S-SS-TTTT-SS--
-----SS-SS-TTTT-SS--
-----SS-SS-TTTT--TT-
------S-SS--SSS-SS--
---S-SS-SS--SSS--S--
-----SS-SS-TTTT--S--
----SSS-SS--SSS--TT-
-----SS-SS-TTTT-STT-
------S-SS-TTTT--S--
-----SS-SS-TTTT-SS--
-----SS-SS--SSS-SS--
-----SS-SS--SSS-SS--
---SSSS-SS-TTTT--S--
---S--S-SS-TTTT--S--
-----SS-SS--SSS-SS--
---S-SS-SS-TTTT--S--
-----SS-SS-TTTT--S--
-----SS-SS-TTTT--S--
-----SS-SS-TTTT--S--
-----SS-SS-TTTT-SS--
------S-SS--SSS-SS--
------S-SS-TTTT-SS--
-----SS-SS-TTTT-SS--
---S--S-SS-TTTT-SS--
-----SS-SS-TTTT-SS--
-----SS-SS-TTTT-SS--
------S-SS--SSS--S--
------S-SS-TTTT--TT-
------S-SS-TTTT-SS--
-----SS-SS-BTTTB-S--
-----SS-SS-TTTT--TT-
------S-SS--SSS-SS--
------S-SS-TTTT--S--
--S---S-SS--SSS-SS--
-----SS-SS-TTTT--S--
-----SS-SS-TTTT--TT-
--S---S-SS-TTTT--S--
--S---S-SS-TTTT-SS--
--S--SS-SS-TTTT--TT-
--S---S-SS-TTTT--S--
------S-SS-TTTT-STT-
---S-SS-SS-TTTT-STT-
--S--SS-SS-TTTT--TT-
-----SS-SS-TTTT--TT-
-----SS-SS-TTTT--TT-
--S---S-SS-TTTT-STT-
-----SS-SS-TTTT--TT-
--S--SS-SS-TTTT--TT-
--S--SSSSS-SSSS--TT-
--S---S-SS-TTTT--S--
--SS----SS-TTTT-SS--
--SS--S-SS-TTTT-SS--
--S---S-SS--SSS-SS--
--S---S-SS-TTTT--S--
---S--S-SS-TTTT-SS--
-----SS-SS-TTTT--TT-
-----SS-SS-TTTT-SS--
-----SS-SS-TTTT-SS--
---S-SS-SS-TTTT-STT-
------S-SS--SSS-SS--
---S--S-SS--SSS-SS--
---SSSSSSS-TTTT--S--
-----SS-SS-TTTT-SS--
-----SS-SS-TTTT--TT-
-----SS-SS-TTTT-STT-
-----SS-SS-TTTT--TT-
-----SS-SS-TTTT-STT-
---SSSS-SS-TTTT-SS--
-----SS-SS-TTTT--TT-
-----SS-SS-TTTT-SS--
-----SS-SS-TTTT--TT-
-----SS-SS--SSS--S--
------S-SS-TTTT--S--
------S-SS--SSS-SS--
---S-SS-SS-TTTT--S--
-----SS-SS-TTTT-SS--
------S-SS-TTTT-SS--
-----SS-SS-TTTT-SS--
-----SS-SS-TTTT--S--
-----SS-SS-TTTT-SS--
------S-SS-TTTT-SS--
-----SS-SS-TTTT--S--
-----SS-SS-TTTT--S--
------S-SS--SSS-SS--
-----SS-SS--SSS-SS--
------S-SS--SSS-SS--
-----SS-SS--SSS-SS--
---S--S-SS--SSS-SS--
------S-SS--SSS-SS--
------S-SS--SSS-SS--
------S-SS--SSS-SS--
----S-S-SS--SSS-SS--
---TT-SSSS--SSS-SS--
---TT-S-SS--SSS-SS--
---TTSS-SS--SSS-SS--
---SSSS-SS--SSS-SS--
---TTSS-SS--SSS-SS--
---SS-S-SS-TTTT-SS--
---TTSS-SS--SSS-SS--
---TTSS-SS-TTTT-SS--
---TTSS-SS--SSS-SS--
---TTSS-SS--SSS--S--
---TT-SSSS-TTTT-SS--
---TTSS-SS--SSS-SS--
---TTSS-SS-TTTT-SS--
---TT-S-SS-TTTT-SS--
----SSS-SS--SSS-SS--
---TTS--SS--SSS-SS--
---TT-S-SS--SSS-SS--
---SS-S-SS--SSS-SS--
---SS-S-SS--SSS-SS--
---SSSS-SS--SSS-SS--
---SS-S-SS--SSS-SS--
---SS-S-SS--SSS-SS--
---TT-S-SS--SSS-SS--
---TT-S-SS-TTTT-SS--
---TT-S-SS-TTTT-SS--
---SSSS-SS-TTTT-SS--
---TTSS-SS--SSS-SS--
---SSSS-SS--SSS-SS--
---SS-S-SS-TTTT-SS--
---TT-S-SS--SSS-SS--
---SS---SS--SSS-SS--
---TTSS-SS--SSS-SS--
---TT-S-SS--SSS-SS--
----S-S-SS--SSS-SS--
---TTSS-SS--SSS-SS--
---SSSS-SS--SSS-SS--
---SS-S-SS-TTTT-SS--
---TTSS-SS--SSS-SS--
---SSSS-SS--SSS-SS--
---SS-S-SS--SSS-SS--
--S-S-S-SS-TTTT-SS--
---TT-S-SS--SSS-SS--
---TT-S-SS--SSS-SS--
---SSSS-SS--SSS-SS--
---TTSS-SS--SSS-SS--
---TTSS-SS--SSS-SS--
---TTSS-SS--SSS-SS--
---TTSS-SS--SSS-SS--
---SS-S-SS--SSS-SS--
---SS-SSSS--SSS-SS--
---SS-SSSS--SSS-SS--
---SS-S-SS--SSS-SS--
---TTSS-SS--SSS-SS--
---SSSS-SS--SSS-SS--
---TTSS-SS--SSS-SS--
---TTSS-SS--SSS-SS--
---SS-S-SS--SSS-SS--
---SS-S-SS--SSS-SS--
---SS-S-SS--SSS-SS--
---SSSS-SS--SSS-SS--
---SS-S-SS--SSS-SS--
---SS---SS--SSS-SS--
---SS---SS--SSS-SS--
---SSS--SS--SSS-SS--
---SS-S-SS--SSS-SS--
---SS-S-SS--SSS-SS--
---TT-S-SS--SSS-SS--
---TTSSSSS--SSS-SS--
---SS-S-SS--SSS-SS--
---TT-S-SS-TTTT-SS--
---SS-S-SS--SSS-SS--
----S-S-SS--SSS-SS--
---SS-SSSS--SSS-SS--
---SS-S-SS-TTTT-SS--
---SSSS-SS--SSS-SS--
---TTSS-SS--SSS-SS--
---TT-S-SS--SSS-SS--
---TT-S-SS--SSS-SS--
----S---SS-TTTT-SS--
---SS---SS--SSS-SS--
---SS---SS--SSS-SS--
---SS-SSSS--SSS-SS--
---TT-S-SS--SSS-SS--
---SS---SS--SSS--S--
---SS---SS--SSS-SS--
---SS---SS--SSS-SS--
---SS---SS--SSS-SS--
---SS---SS-TTTT-SS--
---SS---SS--SSS-SS--
---TT---SS--SSS-SS--
---TT---SS--SSS-SS--
---SS---SS--SSS-SS--
---TT---SS--SSS-SS--
---SSS--SS--SSS-SS--
---TT---SS--SSS-SS--
---TT---SS--SSS-SS--
---TTS--SS--SSS--S--
---TTSS-SS--SSS-SS--
---SSSS-SS-SSSS-SS--
---SSSS-SS-SSSS--S--
---SSSS-SS--SSS-SS--
---SSSS-SS--SSS-SS--
---SS-S-SS--SSS-SS--
---SS-S-SS--SSS-SS--
---SS-SSSS-TTTT-SS--
---SS-S-SS--SSS-SS--
---SSSS-SS--SSS-SS--
---SSSS-SS--SSS-SS--
---S----SS-TTTT-SS--
---SS-S-SS--SSS-SS--
----S---SS--SSS-SS--
--------SS--SSS-SS--
--S-S---SS-TTTT--S--
---TT---SS--SSS--S--
---S----SS-BTTTBSS--
---SS-S-SS--SSS-SS--
---SSSS-SS--SSS--S--
------S-SS--SSS-SS--
--SS--S-SS--SSS-SS--
---SSSS-SS--SSS-SS--
------S-SS-BTTTBSS--
--S---S-SS--SSS-SS--
------S-SS--SSS-SS--
------S-SS--SSS-SS--
------S-SS--SSS--S--
--S-----SS-TTTT-SS--
----S-S-SS--SSS-SS--
------S-SS--SSS-SS--
--S---S-SS--SSS--S--
----SSS-SS--SSS-SS--
----S-S-SS-SSSS-SS--
--S--SS-SS-TTTT--S--
--SSS-S-SS--SSS-SS--
--SSSSS-SS-BTTTBSS--
--S-S-S-SS--SSS-SS--
--SSS-SSSS--SSS-SS--
---SS-SSSS--SSS-SS--
---SS-SSSS--SSS--S--
---SS-SSSS--SSS-SS--
---TT-S-SS--SSS-SS--
---SSSSSSS--SSS-SS--
---TTSSSSS--SSS-SS--
---TTSSSSS--SSS-SS--
---TTSSSSS--SSS-SS--
---TTSSSSS--SSS-SS--
---SSSSSSS--SSS-SS--
---TTSSSSS--SSS-SS--
---TTSS-SS--SSS-SS--
---TTSSSSS--SSS-SS--
---TT-S-SS--SSS-SS--
---TTSS-SS--SSS-SS--
---TT-S-SS--SSS-SS--
---TT-S-SS--SSS-SS--
---TT-S-SS--SSS-SS--
---TT-S-SS--SSS--S--
---TTSS-SS--SSS-SS--
---TTSS-SS--SSS-SS--
---SSSS-SS--SSS-SS--
---TT-S-SS-TTTT--S--
---SS-S-SS--SSS-SS--
---TTSS-SS-SSSS--S--
---TTSS-SS--SSS-SS--
---TT-S-SS--SSS-SS--
---TTSS-SS--SSS-SS--
---TT-S-SS--SSS-SS--
---TT---SS--SSS-SS--
---TT-S-SS--SSS-SS--
---SS-S-SS--SSS-SS--
---TT-S-SS--SSS-SS--
---TT-S-SS--SSS-SS--
---SS-S-SS--SSS-SS--
---TTSS-SS--SSS-SS--
---TTSS-SS--SSS-SS--
---TTSS-SS-TTTT-SS--
---TT-S-SS--SSS-SS--
---TT-S-SS--SSS-SS--
--STT-S-SS--SSS-SS--
--SSS-S-SS--SSS-SS--
---TTSS-SS--SSS-SS--
---TT-S-SS-TTTT-SS--
---TT-S-SS--SSS-SS--
---TTSS-SS-TTTT-SS--
---SSS--SS--SSS-SS--
--SSS-S-SS--SSS-SS--
--S---S-SS--SSS-SS--
--STT-S-SS-TTTT-SS--
--STT-S-SS--SSS-SS--
---TT-S-SS--SSS-SS--
---TT-S-SS--SSS-SS--
---TT-S-SS--SSS-SS--
---TTSS-SS--SSS-SS--
---TT-S-SS--SSS-SS--
---TT---SS--SSS-SS--
---TT-S-SS--SSS-SS--
---TT---SS--SSS--S--
---TT---SS-TTTT-SS--
---TT---SS--SSS-SS--
---TT-S-SS--SSS-SS--
---TT---SS--SSS-SS--
---TT---SS--SSS-SS--
---TT---SS--SSS-SS--
---TT---SS--SSS-SS--
---TT---SS--SSS-SS--
---TT-S-SS--SSS-SS--
--STT---SS--SSS-SS--
---TT---SS--SSS-SS--
---TTSS-SS--SSS-SS--
---TT-S-SS--SSS-SS--
---TT---SS-TTTT--S--
---TT---SS--SSS-SS--
---TT---SS-TTTT-SS--
----S---SS--SSS-SS--
---TTSS-SS--SSS-SS--
---TT-S-SS--SSS-SS--
---TT-S-SS--SSS--S--
----S---SS--SSS-SS--
----SSS-SS--SSS-SS--
--STT---SS--SSS--S--
---TT-S-SS--SSS-SS--
---TT-S-SS-TTTT-SS--
---TT---SS--SSS-SS--
---TT---SS--SSS-SS--
---TT-S-SS--SSS-SS--
--STTSS-SS--SSS-SS--
---TT-S-SS--SSS-SS--
--STT-S-SS-BTTTBSS--
---TT-S-SS-TTTT-SS--
---TT-S-SS--SSS-SS--
---TT-S-SS--SSS-SS--
---TTS--SS--SSS--S--
---TT---SS-TTTT--S--
---TTS--SS-TTTT-SS--
---TT---SS--SSS-SS--
---TTSS-SS--SSS--S--
---TT-S-SS--SSS-SS--
---TTSS-SS--SSS-SS--
---TT-S-SS--SSS-SS--
---TT---SS--SSS-SS--
---TT---SS--SSS-SS--
---TT---SS--SSS-SS--
---TTSS-SS--SSS-SS--
---TT-S-SS--SSS-SS--
---TTSS-SS--SSS-SS--
---TTSS-SS--SSS-SS--
---TT---SS--SSS-SS--
---TT---SS--SSS-SS--
---TTSS-SS--SSS-SS--
---TT---SS--SSS-SS--
---TTSS-SS--SSS-SS--
---TT---SS--SSS-SS--
---TT-S-SS--SSS-SS--
---TT-S-SS--SSS--S--
---TTSS-SS--SSS-SS--
---TT-S-SS--SSS-SS--
---TT---SS--SSS-SS--
---TTSS-SS--SSS-SS--
---TT---SS--SSS-SS--
---SS-S-SS--SSS-SS--
---TTS--SS--SSS-SS--
---TT---SS--SSS-SS--
---TTSS-SS--SSS--S--
---TT-S-SS--SSS--S--
---TT---SS--SSS-SS--
---TT-S-SS--SSS-SS--
---TT-S-SS--SSS-SS--
---TTSS-SS--SSS-SS--
---TT---SS--SSS-SS--
---TT-S-SS--SSS-SS--
---TT-S-SS--SSS-SS--
---TT-S-SS--SSS-SS--
---TTSS-SS--SSS-SS--
---TT-S-SS--SSS-SS--
---TT-S-SS--SSS-SS--
---TTSS-SS-TTTT-SS--
----S---SS--SSS-SS--
---SS-S-SS--SSS--S--
---TT-S-SS--SSS-SS--
---TT---SS--SSS-SS--
---TT---SS--SSS-SS--
---TT---SS--SSS-SS--
---TTS--SS--SSS-SS--
---TT-S-SS--SSS-SS--
---TT-S-SS--SSS-SS--
---TT-S-SS--SSS-SS--
----SS--SS--SSS-SS--
---TT---SS--SSS-SS--
---TT---SS--SSS-SS--
---TT---SS--SSS-SS--
--STT---SS--SSS-SS--
---TT---SS--SSS-SS--
---TT---SS--SSS-SS--
--STT---SS--SSS-SS--
---TT---SS--SSS-SS--
--STT---SS--SSS-SS--
---TT---SS--SSS-SS--
---TT---SS--SSS-SS--
---TT---SS--SSS-SS--
---TT---SS--SSS-SS--
---TT---SS--SSS-SS--
---TT---SS--SSS-SS--
---TT---SS--SSS-SS--
---TT---SS--SSS-SS--
---TT---SS--SSS-SS--
---TT---SS--SSS-SS--
---TT---SS-TTTT-SS--
---TT---SS--SSS-SS--
---TT---SS--SSS--S--
---TT---SS--SSS-SS--
---TT---SS--SSS-SS--
---TT---SS--SSS-SS--
---TT---SS--SSS--S--
---TT---SS-TTTT-SS--
---TT---SS--SSS-SS--
---TT---SS--SSS-SS--
---TT---SS--SSS-SS--
---TT---SS--SSS-SS--
---TT---SS-TTTT-SS--
---TT---SS--SSS--S--
---TT---SS--SSS-SS--
---TTSS-SS--SSS-SS--
---TT---SS--SSS-SS--
---TT-S-SS--SSS-SS--
---SS---SS-TTTT-SS--
---TT---SS--SSS-SS--
---TT---SS--SSS-SS--
---TT---SS--SSS--S--
---TT---SS--SSS-SS--
---TT---SS--SSS-SS--
---TT---SS--SSS-SS--
---TT---SS--SSS-SS--
---TT---SS--SSS-SS--
---TT---SS--SSS-SS--
---TT---SS--SSS-SS--
---TT---SS--SSS-SS--
---TT---SS--SSS-SS--
---TT---SS--SSS-SS--
---TT---SS-TTTT-SS--
---TT---SS--SSS-SS--
---TT---SS--SSS-SS--
---TT---SS--SSS-SS--
---TT---SS--SSS--S--
---TT---SS--SSS-SS--
---TT---SS--SSS--S--
---TT---SS--SSS-SS--
---TT---SS--SSS-SS--
---TT---SS--SSS-SS--
---TT---SS--SSS-SS--
---TT---SS-TTTT-SS--
---TT---SS--SSS--S--
---TT---SS--SSS-SS--
---TT---SS--SSS-SS--
---TT---SS--SSS-SS--
---TT---SS--SSS-SS--
---TT---SS--SSS-SS--
---TT---SS--SSS--S--
---TT---SS--SSS-SS--
---TT---SS--SSS-SS--
---TT---SS--SSS--S--
---TT---SS--SSS-SS--
---TT---SS--SSS-SS--
---TT---SS--SSS-SS--
---TT---SS-TTTT-SS--
---TT---SS--SSS-SS--
---TT---SS-TTTT-SS--
---TT---SS--SSS-SS--
---TT---SS--SSS-SS--
---TT---SS--SSS-SS--
---TT---SS--SSS-SS--
---TT---SS--SSS-SS--
---TT---SS--SSS-SS--
---TT---SS-TTTT-SS--
---TT---SS--SSS-SS--
---TT---SS--SSS-SS--
---TT---SS-SSSS-SS--
---TT---SS--SSS-SS--
---TT---SS--SSS-SS--
---TT---SS--SSS-SS--
---TT---SS--SSS-SS--
---TT---SS--SSS-SS--
---TT---SS--SSS-SS--
---TT---SS--SSS-SS--
---TT---SS--SSS-SS--
---TT---SS-TTTT-SS--
---TT---SS--SSS-SS--
---TT---SS--SSS-SS--
---TT---SS--SSS-SS--
---TT---SS--SSS-SS--
---TT---SS--SSS-SS--
---TTS--SS--SSS-SS--
---TT-S-SS--SSS-SS--
---TT---SS--SSS-SS--
---TT---SS--SSS-SS--
---TT---SS--SSS-SS--
----S---SS--SSS-SS--
---TT---SS--SSS-SS--
---TTS--SS--SSS-SS--
---TT---SS--SSS-SS--
--STT-S-SS-TTTT-SS--
---TTSS-SS--SSS-SS--
---TT-S-SS--SSS-SS--
---TTSSSSS--SSS-SS--
---TT---SS--SSS-SS--
---TT---SS--SSS-SS--
---TT---SS--SSS-SS--
---TT---SS--SSS-SS--
---TT-S-SS--SSS-SS--
---TT---SS--SSS-SS--
---SSSS-SS--SSS-SS--
---TT-S-SS-TTTT-SS--
---TTSS-SS--SSS-SS--
---TT-S-SS-TTTT-SS--
---TT-S-SS--SSS-SS--
--S---S-SS--SSS-SS--
--STT-S-SS--SSS-SS--
---TT---SS--SSS-SS--
---TT---SS--SSS-SS--
--STT---SS--SSS-SS--
---TT-S-SS--SSS-SS--
---TT---SS--SSS-SS--
---TT---SS--SSS-SS--
---TT-S-SS-TTTT--S--
---TTSS-SS-TTTT-SS--
---TT-S-SS--SSS-SS--
--STT-S-SS-TTTT-SS--
---TT-S-SS--SSS-SS--
---TT-S-SS-SSSS-SS--
---TTSS-SS--SSS-SS--
--STT-S-SS--SSS-SS--
---TT-S-SS--SSS-SS--
--STT-S-SS--SSS-SS--
---TT-S-SS--SSS-SS--
---TT-S-SS--SSS-SS--
---TT-S-SS--SSS--S--
--STT-S-SS--SSS-SS--
---TT---SS--SSS-SS--
---TT---SS--SSS-SS--
---TT---SS--SSS-SS--
---TT---SS--SSS-SS--
---TT---SS--SSS--S--
---TT---SS--SSS-SS--
---TT-S-SS--SSS--S--
---TT-S-SS--SSS-SS--
---SS-S-SS--SSS-SS--
---TT---SS--SSS-SS--
---TT---SS--SSS-SS--
---TTSS-SS--SSS-SS--
---TT---SS--SSS-SS--
---SS-S-SS--SSS-SS--
---TTSS-SS--SSS-SS--
---TT-S-SS--SSS-SS--
---TT-S-SS--SSS-SS--
---TT---SS--SSS-SS--
---TT---SS--SSS-SS--
---TTSS-SS--SSS-SS--
--STT-S-SS-SSSS-SS--
---TTSS-SS--SSS-SS--
---TTSS-SS--SSS-SS--
---TT-S-SS--SSS-SS--
---TT-S-SS--SSS-SS--
---TTSS-SS--SSS-SS--
---TT-S-SS--SSS-SS--
---TT---SS--SSS-SS--
---TT---SS--SSS-SS--
---TT---SS--SSS-SS--
---TT-S-SS--SSS-SS--
---TTSS-SS--SSS-SS--
---TT-S-SS--SSS-SS--
---TTSS-SS--SSS-SS--
---SSSS-SS--SSS-SS--
----S-S-SS--SSS-SS--
---TT---SS--SSS-SS--
---TT-S-SS-TTTT-SS--
---TT---SS--SSS-SS--
---TT-S-SS--SSS-SS--
---TT-S-SS--SSS-SS--
----S---SS--SSS-SS--
----S---SS--SSS-SS--
--S-----SS--SSS-SS--
---TTS--SS--SSS-SS--
----SS--SS--SSS--S--
--S-----SS--SSS-SS--
--SSSSS-SS-SSSS-SS--
--SSS-S-SS--SSS-SS--
---TTSS-SS--SSS-SS--
---SSSS-SS--SSS-SS--
---SSS--SS--SSS-SS--
---SSSS-SS--SSS-SS--
---SSSS-SS--SSS-SS--
---SS---SS-TTTT-SS--
---TTSS-SS--SSS-SS--
---SSS--SS--SSS--S--
---SSS--SS-TTTT-SS--
---TTS--SS--SSS-SS--
---SSS--SS--SSS--S--
---SSS--SS--SSS-SS--
---SSS--SS--SSS--S--
---SSS--SS--SSS--S--
---SSSS-SS-BTTTBSS--
---SSS--SS--SSS-SS--
---SSS--SS--SSS--S--
---SSSS-SS--SSS--S--
---SSSS-SS--SSS-SS--
---SSSS-SS--SSS-SS--
---TTSS-SS--SSS-SS--
---SSS--SS--SSS-SS--
---TTSS-SS--SSS-SS--
---SSSS-SS--SSS-SS--
---SSSS-SS--SSS-SS--
---SS---SS-TTTT-SS--
---TT-S-SS--SSS-SS--
---SSS--SS--SSS-SS--
---SSSS-SS-TTTT-SS--
---SSS--SS--SSS-SS--
--SSS---SS--SSS-SS--
--STTS--SS-TTTT-SS--
---SS---SS--SSS-SS--
---TTSS-SS--SSS-SS--
---SSS--SS-TTTT-SS--
--SSS---SS--SSS-SS--
---SS---SS--SSS-SS--
---SS---SS--SSS-SS--
---SS---SS--SSS-SS--
---SS---SS--SSS-SS--
---TTSS-SS--SSS-SS--
---TTSS-SS--SSS-SS--
----SSS-SS-TTTT-SS--
---SSS--SS--SSS-SS--
---SSSS-SS--SSS-SS--
---SS---SS--SSS-SS--
---SS---SS--SSS-SS--
---SS---SS--SSS-SS--
---SS---SS--SSS-SS--
---SS---SS--SSS-SS--
---SS---SS--SSS--S--
---SS---SS--SSS-SS--
---S-SS-SS--SSS-SS--
---TT-S-SS-TTTT-SS--
---SS---SS--SSS-SS--
---SS---SS--SSS-SS--
---SS---SS--SSS-SS--
---SSS--SS--SSS-SS--
---SSSS-SS--SSS-SS--
---SS-S-SS--SSS-SS--
---SSSS-SS--SSS-SS--
---SS-S-SS-TTTT-SS--
---SS-S-SS--SSS-SS--
---SS-S-SS-TTTT-SS--
---SS-S-SS--SSS-SS--
---SS-S-SS--SSS-SS--
---SSSS-SS--SSS-SS--
---SSSS-SS--SSS-SS--
---SSSS-SS--SSS--S--
---SS-S-SS--SSS--S--
---TT-S-SS--SSS-SS--
---SS-S-SS-TTTT-SS--
---SS-S-SS--SSS-SS--
---SSSS-SS-SSSS-SS--
---SS-S-SS-TTTT-SS--
---SSS--SS--SSS--S--
---SSSS-SS--SSS-SS--
---TTSS-SS--SSS-SS--
---SSSS-SS--SSS-SS--
---SSSS-SS--SSS-SS--
---SSSS-SS--SSS-SS--
---SS-S-SS-TTTT--S--
---SS-S-SS-TTTT-SS--
---SSSS-SS-SSSS-SS--
---SSSS-SS--SSS-SS--
---SS---SS--SSS-SS--
---SS---SS-TTTT-SS--
---SS---SS--SSS--S--
---SS---SS--SSS--S--
---SS---SS--SSS-SS--
---SS---SS--SSS-SS--
--SSS---SS--SSS-SS--
---SS---SS--SSS-SS--
---SS---SS--SSS-SS--
--S-S---SS--SSS-SS--
---TT---SS--SSS-SS--
--SSS---SS--SSS-SS--
---SS-S-SS--SSS-SS--
---TT-S-SS--SSS-SS--
---SSSS-SS--SSS-SS--
---SS-S-SS--SSS-SS--
---SSSS-SS--SSS-SS--
---TTSS-SS--SSS-SS--
---TTSS-SS--SSS-SS--
---TT-S-SS-TTTT-SS--
---TTSS-SS--SSS-SS--
--S-S-S-SS--SSS-SS--
---TT-S-SS--SSS-SS--
---TT-S-SS--SSS-SS--
----S-S-SS--SSS-SS--
---SS-SSSS-TTTT-SS--
---TT-S-SS--SSS-SS--
---TT-S-SS-TTTT-SS--
---TT-S-SS--SSS--S--
---TT-S-SS--SSS-SS--
---TT-S-SS--SSS-SS--
---TT-S-SS--SSS-SS--
---SS-S-SS--SSS-SS--
---TT-S-SS--SSS-SS--
---TT-S-SS--SSS--S--
---TT---SS--SSS-SS--
---TTSS-SS--SSS-SS--
---TTSS-SS-TTTT-SS--
---TTSSSSS--SSS-SS--
---TTSS-SS--SSS-SS--
---TTSS-SS--SSS-SS--
---TTSS-SS--SSS-SS--
---TTSSSSS--SSS-SS--
---TTSS-SS--SSS-SS--
---TTSS-SS--SSS-SS--
---SS-SSSS--SSS-SS--
---SSSSSSS--SSS-SS--
---TTSS-SS--SSS-SS--
---SS-S-SS--SSS-SS--
---TTS--SS--SSS-SS--
---SSSS-SS-TTTT-SS--
---SS---SS--SSS-SS--
---TTSS-SS-TTTT-SS--
---TTS--SS--SSS-SS--
---TTS--SS--SSS-SS--
---TTSS-SS-TTTT--S--
---SS---SS--SSS-SS--
---SS---SS--SSS-SS--
---SS-S-SS--SSS-SS--
---TTS--SS--SSS-SS--
---TTSS-SS--SSS-SS--
---TTSSSSS-TTTT-SS--
---SS-SSSS-SSSS--S--
---TTSS-SS--SSSS-S--
--STT-S-SS--SSS--S--
--STT-S-SS--SSS--S--
--STT-S-SS--SSS--S--
--STT---SS--SSS--S--
--STT---SS--SSS-SS--
---TT---SS--SSS-SS--
---TTSS-SS--SSS-SS--
---SS---SS--SSS-SS--
---SS---SS-TTTT-SS--
---TTSS-SS-TTTT-SS--
---SS---SS--SSS-SS--
---TT---SS--SSS-SS--
---TT---SS--SSS-SS--
---TT---SS--SSS-SS--
---TTS--SS--SSS-SS--
---SS---SS--SSS-SS--
---TT---SS--SSS-SS--
---TT---SS--SSS-SS--
---TT---SS--SSS-SS--
---TT---SS-TTTT-SS--
---TT---SS--SSS-SS--
---TTSS-SS--SSS-SS--
----SS--SS--SSS-SS--
--S-SS--SS-TTTT-SS--
--SSS---SS-TTTT-SS--
---SS---SS--SSS-SS--
---TT---SS--SSS-SS--
---TT---SS--SSS-SS--
---TT---SS--SSS-SS--
--SSS---SS--SSS-SS--
---TT---SS--SSS-SS--
---TT---SS--SSS-SS--
---SS---SS--SSS--S--
---SS---SS--SSS-SS--
---SS---SS-TTTT-SS--
---TT---SS--SSS-SS--
---TT---SS--SSS-SS--
---TT---SS--SSS--S--
---TT---SS--SSS-SS--
---SS---SS--SSS-SS--
---TT---SS--SSS-SS--
---SSS--SS-TTTT-SS--
---SS---SS-TTTT--S--
---TT---SS-TTTT--S--
---TT---SS-TTTT-SS--
---SS---SS--SSS-SS--
---SS---SS--SSS-SS--
---TTS--SS--SSS-SS--
---SS---SS--SSS-SS--
---TTSS-SS--SSS-SS--
---SS---SS--SSS-SS--
---SS---SS-TTTT-SS--
---TT-S-SS-TTTT-SS--
---TT---SS--SSS-SS--
---TT---SS--SSS-SS--
---TT-S-SS-TTTT-SS--
---TT-S-SS--TTT-SS--
---SS---SS-TTTT-SS--
----S---SS-TTTT-SS--
---TT---SS-TTTT-SS--
---SS-S-SS-TTTT--S--
---TT-S-SS--TTT-SS--
---TT-S-SS--SSS--TT-
---TT-S-SS--TTT-SS--
---TT-S-SS-TTTT-STT-
---SS-S-SS-TTTT-SS--
---TT-S-SS-TTTT-STT-
---TTSSSSS-TTTT-STT-
---TTSS-SS-TTTT--TT-
----SSSSSS-TTTT--TT-
---TTSS-SS-SSSS-SS--
---TTSS-SS-TTTT-STT-
---TTSS-SS-TTTT-STT-
---TTSS-SS-TTTT-STT-
---TTS--SS-TTTT--TT-
---TT---SS--SSS-SS--
----S---SS-TTTT-STT-
---SS---SS-TTTT--TT-
---SS-S-SS--TTS--TT-
---TTSS-SS-TTTT--TT-
----S-S-SS-TTTT--TT-
---TT-S-SS-TTTT--TT-
----S-S-SS--SSS--TT-
---TT-S-SS-TTTT-STT-
---TT---SS--SSS-STT-
---TTSS-SS--SSS-SS--
---TT---SS-TTTT-SS--
---TTS--SS--SSS-SS--
---TT-S-SS-TTTT-SS--
---SS-S-SS-TTTT--S--
---TT-S-SS-TTTT-STT-
---TTSS-SS-TTTT-SS--
----S---SS-TTTT-SS--
---TT---SS--SSS-SS--
---TT---SS--SSS-SS--
---SS---SS--SSS-SS--
---TT---SS--SSS-SS--
---TT---SS--SSS--S--
---TT---SS-TTTT--S--
----SS--SS-TTTT--S--
----S---SS-TTTT-SS--
--S-S---SS--SSS--S--
---SS---SS-TTTT-SS--
---SS-S-SS-TTTT-SS--
--SSS---SS-TTTT-SS--
---TTS--SS--SSS-SS--
--S-S-S-SS-TTTT-SS--
--STTSS-SS-TTTT-SS--
---TTS--SS-TTTT-SS--
---TTS--SS--SSS--S--
---TTS--SS--SSS--S--
---TT---SS-TTTT--S--
---TT---SS--SSS--S--
---TT---SS--SSS--S--
----S-SSSS--SSS--S--
---TTSS-SS-TTTT-SS--
---TT---SS-TTTT-SS--
---TT---SS--SSS-SS--
---TT---SS--SSS-SS--
---TT---SS-SSSS-SS--
---TT---SS--SSS--TT-
---TT---SS--SSS--TT-
---SS---SS--SSS--S--
---TT---SS--SSS--S--
---TT---SS-SSSS--TT-
---TT-SSSS--SSS--S--
---TT---SS--SSS--S--
---TT-SSSS--SSS--TT-
---TT-S-SS--SSS--TT-
---TT-S-SS--SSS--TT-
---TTSS-SS--SSS--TT-
---TTSS-SS--TTT--TT-
---TTSS-SS--SSS--TT-
---TTSS-SS--SSS--S--
----SSS-SS--SSS--S--
---TT-S-SS--SSS-SS--
----SSS-SS--SSS-SS--
---TTSS-SS--SSS--S--
---TTS--SS--SSS-SS--
---TT---SS--SSS-SS--
---TT-S-SS--SSS-SS--
---TT-SSSS--SSS-SS--
---TT-S-SS--SSS-SS--
---TT-S-SS--SSSSSS--
---TT-SSSS--SSS-SS--
---TT-S-SS--SSSSSS--
---TT-S-SS--SSS-SS--
---TTSS-SS--SSS-SS--
----SSS-SS--SSS-SS--
----SSSSSS--SSS-SS--
--STTSSSSS--SSS-SS--
---TTSS-SS--SSS-STT-
---TTSS-SS--SSS-SS--
---TTSS-SS--SSS-SS--
----SSS-SS--SSS-SS--
---TTSS-SS--SSS-SS--
---TTSSSSS--SSS-SS--
---TTSS-SS--SSS-SS--
----SSS-SS--SSS-SS--
---TTSS-SS--SSS-SS--
---TTSS-SS--SSS-SS--
---TT-SSSS--SSS-SS--
---TTSS-SS--SSS-SS--
---TTSS-SS--SSS-SS--
---TT-S-SS--SSS-STT-
---TT-SSSS--SSS-STT-
---TT-S-SS--SSS-SS--
---TTSS-SS--SSS-SS--
---TT-S-SS--SSS-SS--
---TT-SSSS--SSS-SS--
---TTSS-SS--SSS-SS--
---TT-SSSS--SSSSSS--
---TTSSSSS--SSS-SS--
---TTSS-SS--SSS-SS--
---TTSS-SS--SSS-SS--
---TTSS-SS--SSS-SS--
---TTSSSSS--SSS-SS--
---TTSS-SS--SSS-SS--
---TTSS-SS--SSS-SS--
---TTSS-SS--SSS-SS--
---TTSS-SS--SSS-SS--
---TTSS-SS--SSS-SS--
---TTS--SS--SSS-SS--
---TT-S-SS--SSS-STT-
---TTSS-SS--SSS-SS--
---TTSS-SS--SSS-STT-
---TTSS-SS--SSS-STT-
---TTS--SS--SSS-STT-
---TT---SS--SSS-SS--
---TT-S-SS--SSSSSS--
---TT-S-SS--SSS-SS--
---TTSS-SS--SSS-SS--
---TTSS-SS--SSS-SS--
---TT-SSSS--SSS-SS--
---TTSSSSS--SSS-SS--
---TT-S-SS--SSS-STT-
---TT-S-SS--SSS-STT-
---TTSS-SS-SSSS-STT-
---TTSS-SS-SSSS-STT-
---TTS--SS--SSS-STT-
---TTSS-SS--SSSSSS--
---TTSS-SS--SSS-SS--
---TT-SSSS--SSS-STT-
---TTSS-SS--SSS-SS--
---TTSS-SS--SSSSSS--
----SSS-SS-SSSSSSS--
---TT-SSSS--SSS-SS--
---TTSS-SS-SSSS-STT-
---TTSS-SS-SSSS-SS--
---TTSS-SS--SSS-SS--
---TTSS-SS--SSS-SS--
---TTSS-SS--SSS--TT-
---TTSS-SS--TTTSSS--
---TTSS-SS--TTTS-S--
---TTSSSSS--TTTSSS--
---TTSS-SS--SSSSSS--
---TTSSSSS--TTTSSS--
---TTSS-SS--TTT-SS--
----SSS-SS--TTT-SS--
---TTSS-SS--TTT-SS--
---TTSS-SS--TTT-SS--
---TTSS-SS--TTT--S--
---TTSSSSS--TTT--S--
---TTSSSSS--TTT--S--
---TTSSSSS--TTT-SS--
---TTSSSSS--TTT-SS--
---TTSS-SS--TTT-SS--
---TTSS-SS--TTT-SS--
---TTSSSSS--TTT-SS--
---SSSSSSS--TTT-SS--
---SSSSSSS--TTT-SS--
---TTSSSSS--TTT--S--
--SSSSSSSS--SSS--S--
---TTSS-SS--SSS-SS--
---TTSSSSS--TTT--TT-
---TTS--SS--SSS--S--
---TTSSSSS--SSS--S--
---SSSSSSS--SSS--TT-
---TTSSSSS--SSS--TT-
---TTSS-SS--SSS--TT-
---TTSS-SS--TTT--TT-
---SSSSSSS--TTT--TT-
--STTSS-SS--SSS--TT-
---TTSS-SS--SSS--TT-
---TTSSSSS--SSS--S--
---TTSSSSS--TTT-SS--
--SSSSSSSS--TTT--TT-
---SSSSSSS--SSS--TT-
---SSSSSSS--SSS--TT-
--STTSSSSS--TTT--TT-
---TTSSSSS--SSS--TT-
---TTSSSSS--SSS--S--
---TTSSSSS--TTT--S--
---TTSSSSS--SSS--S--
---TTSSSSS--SSS--TT-
---SSSSSSS--TTT--TT-
---TTSSSSS--TTT--S--
---TTSSSSS--SS---TT-
---TTSS-SS--SSS--S--
---TTSS-SS--TTT--TT-
---TTSS-SS--TTT--S--
---TTSS-SS--SSS--TT-
---TTSS-SS--SSS--S--
---TTSSSSS--SSS-SS--
--STTSSSSS--SSS-SS--
--STTSSSSS--SS--SS--
---TTSSSSS--SSS-SS--
---TTSS-SS--SS---S--
---TTSS-SS--SSS--S--
---TTSS-SS--SSS--S--
---TTSSSSS--SSS--TT-
---TTSS-SS--SSS--TT-
---SSSS-SS--SSS--S--
---TTSSSSS--SSS--TT-
---TTSS-SS--SSS--TT-
---TTSS-SS--SSS--TT-
---TTSS-SS--SSS--TT-
---TTSSSSS--SSS--TT-
---TTSS-SS--SSS--TT-
---TTSSSSS--SSS--S--
---TTSSSSS--SSS--TT-
---TTSSSSS--SSS--TT-
---TTSSSSS--SSS--TT-
---TTSSSSS--TTT--TT-
--STTSSSSS--SS--SS--
---TTSSSSS--TTT--TT-
---TTSS-SS--SSS-SS--
---TTSS-SS--SSS--TT-
--SSSSS-SS--SSS--TT-
---TTSS-SS--TTS--TT-
--SSSSS-SS--TTT--TT-
--SSS-SSSS--TTT--TT-
---TTSSSSS--TTT--S--
--SSS-SSSS--TTT--S--
--SSSSSSSS--TTT--S--
--SSSSSSSS--TTT--S--
--SSSSSSSS--TTT--S--
--STTSSSSS--TTT--TT-
--STTSSSSS--TTT--S--
--SSSSSSSS--TTT--S--
--S-SSSSSS--TTT--S--
--STTSSSSS--TTT--S--
--SSSSSSSS--TTT--TT-
--S-SSSSSS--TTT--TT-
---SSSSSSS--TTT--TT-
---TTSS-SS--TTT--TT-
----SSSSSS--TTT--TT-
--SSSSSSSS--TTT--TT-
---TTSSSSS--TTT--TT-
---TTSSSSS--TTT--TT-
---TTSSSSS--TTT--TT-
---TTSS-SS--TTT--S--
---TTSSSSS--TTT--TT-
---TTSSSSS--TTT--TT-
---TTSSSSS--TTT--TT-
---TTSSSSS--SSS--TT-
---TTSSSSS--TTT--TT-
---TTSS-SS--SSS-STT-
--STTSS-SS--TTT--S--
---TTSS-SS--SSS--TT-
---TTSSSSS--TTT--TT-
--STTSS-SS--TTT--TT-
---TTSSSSS--TTT--TT-
---TTSSSSS--TTT--TT-
--STTSSSSS--TTT--TT-
--SSSSSSSS--SSS--TT-
---SSSSSSS--TTT--TT-
--SSS-SSSS--TTT--TT-
--SSSSSSSS--TTT--TT-
---SS-SSSS--TTT--S--
---SS-STTS--TTT--TT-
--S-S-SSSS--TTT--TT-
---TTSSSSS--TTT--TT-
---TT-SSSS--TTT-SS--
---SSSSSSS--TTT--TT-
---TTSSSSS--TTT--S--
---TTSSSSS--TTT--TT-
---TTSSSSS--SSS--TT-
---TTSS-SS--TTT--TT-
---TTSSSSS--TTT--TT-
---TTSS-SS--TTT--TT-
---TTSS-SS--SSS--TT-
---TTSS-SS--SSS--S--
---SSSS-SS--TTT--S--
---SSSSSSS--SSS--TT-
---TTSSSSS--TTT--S--
---TTSS-SS--SSS--TT-
---TTSSSSS--TTT--S--
---TTSS-SS--SSS--S--
---TTSS-SS--SSS-SS--
---TTSSSSS--SSS-SS--
---TTSS-SS--SSS-SS--
---TTSSSSS--SSS-SS--
---SSSS-SS--SS--SS--
---TTSSSSS--SS--SS--
---TTSSSSS--SS--SS--
---TTSSSSS--SS--SS--
---TTSSSSS--SSS-SS--
---TTSSSSS--SS--SS--
--STTSSSSS--SS--SS--
---TTSSSSS--SS--SS--
---TTSSSSS--SS--SS--
---TTSSSSS--SS--SS--
---TTSS-SS--SS--SS--
---TTSSSSS--SS--SS--
---TTSSSSS--SS--SS--
---SSSSSSS--SS--SS--
--STTSSSSS--SS--SS--
---TTSSSSS--SS--SS--
---SSSSSSS--SS--SS--
---TTSSSSS--SS--SS--
---SSSSSSS--SS--SS--
---SSSSSSS--SS--SS--
--SSSSSSSS--SS--SS--
---TTSSSSS--SS--SS--
---TTSSSSS--SS--SS--
---SSSSSSS--SSS-SS--
---TTSS-SS--SS--SS--
---SSSS-SS--SS--SS--
---TTSS-SS-SSSS-SS--
---TTSS-SS--SS--SS--
---TTSS-SS--SS--SS--
---TTSS-SS--SS--SS--
---TTSSSSS--SS--SS--
---SSSSSSS--SSS-SS--
--STTSS-SS--SSS--S--
---TTSSSSS--SS--SS--
---TTSS-SS--SSSSSS--
---TTSS-SS--SS--SS--
---SSSSSSS--SS--SS--
---SSSS-SS--SS--SS--
---TTSS-SS--SS--SS--
---TTSSSSS--SS--SS--
---SSSSSSS--SS--SS--
---TTSS-SS--SS--SS--
--SSSSSSSS--SSS-SS--
---TTSSSSS--SSS-SS--
---SSSSSSS--SSS-SS--
---TTSSSSS--SSS-SS--
---TTSSSSS--SSS-SS--
---SSSSSSS--SS--SS--
--STTSSSSS--SSS-SS--
---SSSSSSS--SSS-SS--
---TTSSSSS--SSS-SS--
---SSSSSSS--SS--SS--
---SSSSSSS--SSSSSS--
---SSSSSSS--SSS-SS--
---TTSSSSS--SS--SS--
---SSSSSSS--SS--SS--
---SSSSSSS--SS--SS--
---SSSSSSS--SS--SS--
---TTSS-SS--SS--SS--
---TTSSSSS--SS--SS--
---TTSSSSS--SSS-SS--
---SSSSSSS--SS--SS--
---TTSSSSS--TTT-SS--
--SSSSS-SS--SS--SS--
--STTSSSSS--SSS-SS--
--SSSSSSSS--SS--SS--
--STTSS-SS-SSS--TTT-
---SSSSSSS--SSS-SS--
---TTSSSSS--SSS-SS--
---SSSS-SS--SS--SS--
---TTSS-SS--SS--SS--
---TTSS-SS--SS--SS--
---TTSSSSS--SS--SS--
---TTSSSSS--SS--SS--
---SSSSTTS--SS--SS--
--SSSSSSSS--SSS-SS--
---SSSSSSS--SS--SS--
---SSSSSSS--SSSSSS--
---SSSSSSS--SSS-SS--
---SSSSSSS--SSS-SS--
---TTSSSSS--SS--SS--
---TTSSSSS--SSS-SS--
---TTSSSSS--TTT-SS--
--SSSSSSSS--SSS-SS--
--STTSSSSS--SSS-SS--
---SSSSSSS--TTT-SS--
---TTSSSSS--SSS-SS--
---SSSS-SS--SSS-SS--
---TTSS-SS--SS--SS--
---TTSSSSS--SS--SS--
---TTSSSSS--TTT-SS--
--SSSSSSSS--SS--SS--
---SSSSSSS--SS--SS--
---SSSSSSS--SS--SS--
---SSSSSSS--SSS-SS--
---TTSS-SS--SS--SS--
---SSSSSSS--SS--SS--
---TTSSSSS--SS--SS--
---TTSS-SS--SS--SS--
--STTSS-SS--SSS-SS--
---TTSS-SS--SSS--TT-
---TTSSSSS--SS--SS--
--STTSSSSS--SS-SSS--
---TTSSSSS--SS--SS--
--SSSSSSSS--SS-SSS--
--SSSSSSSS--SS--SS--
---SSSSSSS--SS-STTT-
--STTSS-SS--SS--SS--
--SSSSS-SS--SS--SS--
---TTSSSSS--SS-STTT-
---TTSSSSS--SSSSSS--
---SSSSSSS--SSS-SS--
--STTSS-SS--SS-SSS--
---SSSS-SS--SSSSSS--
---TTSSSSS--SS--SS--
---SSSSSSS--SS-SSS--
---TTSSSSS--SS--SS--
---TTSSSSS--SS-SSS--
---TTSSSSS--SS-SSS--
---SSSSSSS-SSSS-SS--
---TTSSSSS-SSS-SSS--
---TTSSSSS--SSS-SS--
---SSSSSSS--SS-SSS--
---TTSSSSS--SS--TTT-
---SSSSSSS--SS--SS--
--STTSSSSS--SS--SS--
--SSSSSSSS--SS--SS--
--SSSSS-SS--SS-STTT-
---TTSS-SS--SSS-SS--
--STTSS-SS--SSSSSS--
--SSSSS-SS--SS--SS--
---TT---SS--SSS-SS--
---TTSS-SS--SS-SSS--
---SSSSSSS--SS--SS--
--STTSSSSS--SS-SSS--
---SSSSSSS--SS--SS--
--STTSSSSS--SS-SSS--
--SSSSSSSS--SSSSSS--
--SSSSS-SS--SSSSSS--
--STTSSSSS--SS-SSS--
---TTSSSSS--SS--TTT-
---SSSSSSS--SS--SS--
--STTSSSSS--SS--SS--
--STTSSSSS--SSS-STT-
---TTSS-SS--SSS--TT-
---TTSSSSS--SS--SS--
---TTSS-SS--SS--SS--
--STTSSSSS--SSS-TTT-
---SSSSSSS--SS-SSS--
---SSSSSSS-SSS--SS--
---TTSSSSS--SS-SSS--
---SSSSSSS--SS-SSS--
---TTSSSSS--SS-SSS--
---TTSSSSS--SS-SSS--
---TTSSSSS--SS-SSS--
--STTSSSSS--SS-SSS--
---TTSSSSS--SS--SS--
---TTSSSSS--SS--SS--
---SSSSSSS--SS-SSS--
--STTSSSSS--SSS-SS--
---TTSSSSS--SS--SS--
---TTSSSSS--SS-SSS--
---SSSS-SS--SSS-SS--
---SSSS-SS--SS-SSS--
--SSSSSSSS--SS--TTT-
--STTSSSSS--SS--SS--
--STTSSSSS--SS-SSS--
---SSSSSSS--SS--TTT-
---SSSSSSS-SSS--SS--
---TTSSSSS--SS--SS--
--STTSS-SS--SS--SS--
---TTSSSSS--SSSSSS--
---TTSSSSS--SSSSSS--
---TTSSSSS--SS--SS--
---SSSSSSS--SS-STTT-
---SSSS-SS--SS-SSS--
---SSSSSSS-SSSS-SS--
---SSSSSSS--SSSSSS--
--STTSSSSS--SSSSSS--
---SSSSSSS--SS--SS--
--SSSSSSSS--SSS-SS--
---TTSSSSS--SS-SSS--
---TTSSSSS--SS-SSS--
---SSSSSSS--SS--SS--
---TTSSSSS--SSSSSS--
---SSSSSSS--SSSSSS--
---TTSSSSS--SS-SSS--
--SSSSSSSS--SS-SSS--
--SSSSSSSS--SS--SS--
---TTSS-SS--SSSSSS--
---TTSS-SS-TTT--SS--
---TTSS-SS--SSS-SS--
---SSSSSSS--SSS-SS--
---TTSS-SS--TTT--TT-
--STTSSSSS--SS--SS--
---TTSSSSS--SS--SS--
---TTSSSSS--SS--SS--
---TTSSSSS--SS--SS--
---TTSSSSS--SS--SS--
---TTSS-SS--SS--SS--
---TTSS-SS--SS--SS--
---TTSS-SS--SSS-SS--
---TTSS-SS--SS--SS--
---TTSSSSS--SSS-SS--
---TTSS-SS--SS-SSS--
---TTSS-SS--SS-SSS--
---TTSSSSS--SS-SSS--
---TTSS-SS--SSSSSS--
---TTSSSSS--SS-SSS--
---TTSS-SS--SS--SS--
---TTSS-SS--SS-SSS--
--SSSSSSSS--SSSSSS--
---TTSSSSS--SS--SS--
---SSSSSSS--SS-SSS--
---SSSSSSS--SS-SSS--
---SSSSSSS--SS-SSS--
---TT-S-SS--SS--SS--
---TTSS-SS--SS-SSS--
---TTS--SS--SS-SSS--
---TTSS-SS-SSS--SS--
---TT---SS--SSS-SS--
---TTSSSSS--SS--SS--
---TTSSSSS-SSS--TTT-
---TT-S-SS--SS-SSS--
---TTSSSSS--SS--TTT-
---SS-S-SS--SSS-SS--
---TTSS-SS--SS--SS--
--STTSSSSS--SS--SS--
---TTSSSSS--SS--TTT-
---TTSS-SS--SSSSSS--
---SS-SSSS--SSSSSS--
---SSSSSSS--SSS-SS--
--SSSSSSSS--SS--TTT-
---TTSSSSS--SSSSSS--
--STTSS-SS--SS-SSS--
---SSSS-SS--SS--SS--
---TTS--SS--SSSSSS--
---TTSS-SS--SSSSSS--
---TTSS-SS-TTT-SSS--
---TTSS-SS--SSS--TT-
--STTS--SS--SSS--TT-
---TT---SS--SSS--S--
---TT---SS--SSS--TT-
--STT--TTS--SSS--TT-
---TT---SS--TTT--TT-
---SS---SS--TTT--TT-
--STT---SS--TTT--TT-
---TT---SS--TTT--TT-
---TT---SS--TTT--TT-
---TT---SS--TTT--TT-
--STT---SS--TTT--TT-
---TT---SS--TTT--TT-
---TT---SS--TTT--TT-
--STT---SS--TTT--TT-
---TT---SS--TTT--TT-
--STT---SS--TTT--TT-
---TT---SS--TTT--TT-
---TT---SS--TTT--S--
---TT---SS--TTT--TT-
---TT--SSS--TTT--TT-
---TT--SSS--TTT--TT-
---TT---SS--TTT--TT-
---TT---SS--TTT--TT-
--STT--SSS--TTT--TT-
---TT--SSS--TTT--TT-
---TT---SS--TTT--TT-
---TT---SS--TTT--TT-
--STT---SS--TTT--TT-
---TT---SS--TTT--TT-
---TT--SSS--TTT--TT-
---TT---SS--TTT--TT-
---TT---SS--TTT--TT-
---TT---SS--TTT--TT-
---TT--SSS--TTT--TT-
---TT--SSS--TTT--TT-
--STT---SS--TTT--TT-
---TT---SS--TTT--TT-
---TT--SSS--TTT--TT-
---TT---SS--TTT--TT-
---TT---SS--TTT--TT-
---TT---SS--TTT--TT-
---TT---SS--TTT--TT-
---TT---SS--TTT--TT-
---TT---SS--SS---TT-
---TT---SS--SSS--TT-
---TT---SS--TTT--TT-
---TT---SS--TTT--S--
---TT---SS--TTT--TT-
---TT---SS--TTT--TT-
---TT---SS--TTT--TT-
---TT--SSS--TTT--TT-
---TT--TTS--TTT--TT-
---TT--SSS--TTT--TT-
---TT---SS--TTT--TT-
---TT---SS--TTT--TT-
--STT---SS--TTT--TT-
--STT---SS--TTT--TT-
---TT---SS--TTT--TT-
---TT--SSS--TTT--TT-
---TT---SS--TTT--TT-
---TT--SSS--TTT--S--
---TT---SS--TTT--S--
---TT--SSS--TTT--S--
--STT---SS--TTT--TT-
--STT--SSS--TTT--TT-
--STT--SSS--TTT--TT-
--STT--SSS--TTT--TT-
--STT-SSSS--TTT--TT-
---TT--SSS--TTT--S--
--STT--SSS--TTT--TT-
--STT--SSS--TTT--TT-
---TT--SSS--TTT--TT-
--STTSSSSS--TTT--S--
-TTTT-SSSS--TTT--TT-
--STT-SSSS--TTT--TT-
--STTSSTTS-STTT--TT-
--STTSSSSS--TTT--TT-
--STTSSSSS--TTT--TT-
-TTTTSSTTS--TTT--TT-
--STTSSSSS--TTT--S--
--STTSSSSS--TTT--TT-
--SSSSSSSS--TTT--TT-
--STTSSSSS--TTTS-TT-
---TTSSTTS--TTT--S--
---TTSSTTS--TTTS-S--
--STTSSSSS--TTTS-S--
--STTSSSSS--TTT--S--
--STTSSSSS--TTT--S--
--STTSSSSS--TTTS-S--
---TTSSSSS--TTT--S--
-TTTTSSSSS--TTT--S--
---TTSSSSS--TTT--TT-
---TTSSSSS--TTT--TT-
---TTSSSSS--TTT--TT-
---TTSSSSS--TTT--TT-
---TTSSSSS--TTT--S--
---TTSS-SS--TTT--TT-
---TTSSSSS--TTT--TT-
--STTSSSSS--TTT--TT-
--STTSSSSS--TTT--TT-
---TTSSSSS--TTT--TT-
---TTSSSSS--TTT--TT-
---TTSSSSS--TTT--TT-
---TTSSSSS--TTT--TT-
---TTSSSSS--TTT--TT-
---TTSSSSS--TTT--S--
--STTSSSSS--TTT--S--
---TTSSSSS--TTT--S--
--STTSSSSS--TTT--S--
--STTSSSSS--TTT--S--
---TTSSSSS--TTT--S--
-TTTTSSSSS--TTT--S--
---TTSSSSS--TTT--S--
---TTSSSSS--TTT--S--
---TTSSSSS--TTTS-S--
---TTSSSSS--TTT--S--
-TTTTSSSSS--TTTS----
--STTSSSSS--TTT--S--
---TTSSSSS--TTT--S--
---TTSSSSS--TTT--S--
---TTSSSSS--TTT--S--
--STTSS-SS--TTT--S--
--STTSS-SS--TTT--S--
---TTSSSSS--TTT--S--
---TTSSSSS--TTT--S--
---TT-SSSS--TTT--S--
---TTSSSSS--TTT--S--
--STTSSSSS--TTT--S--
---TTSSSSS--TTT--S--
---TTSSSSS--TTT--S--
---TTSSSSS--TTT--S--
---TTSSSSS--TTT--S--
---TTSSSSS--TTT--S--
---TTSSSSS--TTT--S--
---TTSSSSS--TTT--S--
--STTSSSSS--TTT--S--
---TTSSSSS--TTT--S--
-TTTTSSSSS--TTT--S--
---TTSSSSS--TTT--S--
---TTSSSSS--TTT--S--
---TTSSSSS--TTT--S--
---TTSSSSS--TTT--S--
--STTSSSSS--TTT--S--
---TTSSSSS--TTT-SS--
--STT-SSSS--TTT--S--
--STTSSSSS--TTT--S--
-TTTTSSSSS--TTT-SS--
-TTSSSSSSS--TTT-SS--
-TTTTSSSSS--TTT-SS--
--STTSSSSS--TTT--S--
-TTTTSSSSS--TTT-SS--
-TTTTSSSSS--TTT-SS--
-TTTTSSSSS--TTT-SS--
-TTTTSSSSS--TTT--S--
-TTTT-SSSS--TTT-SS--
--STTSSSSS--TTT-SS--
--STTSSSSS--TTT-SS--
--STTSSSSS--TTT--S--
-TTTTSSSSS--TTT-SS--
-TTTTSSSSS--TTT-SS--
-TTTTSSSSS--TTT-SS--
-TTTTSSSSS--TTT-SS--
-TTSSSSSSS--TTT-SS--
-TTTTSSSSS--TTT-SS--
-TTTTSSSSS--SSS-SS--
-TTTT-STTS--TTT-SS--
-TTTTSSSSS--SSS--S--
--STTSSSSS--TTT--S--
-TTTTSSSSS--TTT--S--
--STTSSSSS--TTT--S--
-TTTTSSSSS--TTT--S--
-TTTTSSSSS--TTT--S--
--STTSSSSS--TTT--S--
---TTSSSSS--TTT--S--
-TTTTSSSSS--TTT--S--
-TTTTSSSSS--SSS--S--
-TTTTSSSSS--TTT--S--
-TTTTSS-SS--TTT--S--
-TTTTSSSSS--TTT--S--
--STTSSSSS--TTT--S--
--STTSSSSS--TTT--S--
--STTSSSSS-STTT--S--
--STTSSSSS--TTT--S--
---TTSSSSS--TTT--S--
---TTSSSSS--TTT--S--
---TTSSSSS--TTT--S--
---TTSSSSS--SSS--S--
-TTTT-SSSS--SSS--S--
---TT-SSSS--TTT-SS--
-TTTTSSSSS--SSS--S--
-TTTTSSSSS--TTT--S--
--STTS--SS--TTT--S--
-TTTT-SSSS--SSS--S--
-TTSS-SSSS--SSS--S--
-TTTT-SSSS--TTT--S--
-TTTT-SSSS--TTT--S--
--STTSSSSS--SSS-SS--
--STTSSSSS--TTT--S--
---TT-SSSS--SSS-SS--
---TT-SSSS--TTT-SS--
---TT-SSSS--TTT-SS--
-TTSSSSSSS--TTT-SS--
-TTTT--SSS--TTT-SS--
--STTSSSSS--TTT-SS--
-TTTTSSSSS--TTT--S--
---TTSSSSS--TTT--S--
-TTTTSSSSS--TTT-SS--
--STT--SSS--TTT--S--
--STTSSSSS--TTT--S--
--STT-SSSS--TTT-SS--
---TTSSSSS--TTT--S--
---TTSSSSS--TTT--S--
--STTS-SSS--TTS--S--
---TTSSSSS--TTT--S--
---TTSSSSS--TTT--S--
---TT-SSSS--TTT--S--
---TT-SSSS--TTT--S--
--STTS-SSS--TTT-SS--
--STTSSSSS--TTT-SS--
--STTSSSSS--TTT--S--
---TTSSSSS--TTT--S--
---TTSSSSS--TTT--S--
---TT-S-SS--TTT--TT-
---TTSSSSS--TTT--TT-
---SSSSSSS--TTT--TT-
--STT-SSSS--TTT-----
---TTSS-SS--TTTT----
--STTSSSSS--TTTT----
--STTSSSSS--TTTT----
-TT-SSS-SS--TTTT-TT-
--STT-S-SS--TTTS----
--STTSSSSS--TTTTTS--
--STTSSSSS--TTTTTTT-
-TTTTSSSSS--TTTTTS--
-TTTTSSSSS--TTTTTTT-
-TTTTSSTTS--TTGGGS--
--STTSSSSS--HHHHSS--
--STTSSSSS--TTTTSS--
--STTS--SS--TTTTSS--
--STTSSSSS--TTTTTTT-
----SSS-SS--TTTSSS--
--STTSSSSS-STTTTTS--
-TTTT-SSSS--TTTTT---
--STTSSSSS--TTGGG---
---TTSSSSS--TTGGGTT-
--STTSSSSS-STTTTSS--
-TTTTSSSSS--TTTTTS--
-TT-SSSSSS--TTTTTS--
-TTTTSSSSS--TTTTT---
-TTTTSSSSS--TTTTT---
-TT-SSSSSS--TTTTT---
-TTTTSSSSS--TTTTT---
-TTTTSSSSS--TTTTT---
-TT-S-SSSS--TTTTT---
-TTTTSSSSS--TTGGGS--
-TTTTSSSSS--TTGGGS--
-TTTT-SSSS--TTGGGS--
-TTTT-SSSS--TTGGGS--
-TTTTSSSSS-STTGGGS--
-TTTT-SSSS--TTGGGS--
-TTTTSSSSS--TTGGGS--
-TTTT-SSSS--TTGGGS--
-TTTT-SSSS--GGGTTS--
-TTTT-S-SS--TTTTTTT-
-TTTT-SSSS--TTGGGS--
-TTTT-SSSS--TTTTTTT-
-TTTT-SSSS-STTTTTS--
-TTTTSS-SS--TTTTSTT-
-TTTT-SSSS--TTTTTTT-
-TTTTSS-SS--TTGGGTT-
-TT-SSS-SS--TTTTTTT-
-TT-SSS-SS--TTTTTS--
-TT-SSS-SS--TTTTTTT-
-TT-SSS-SS--TTTTTTT-
-TTTS-SSSS--TTTTTTT-
-TTTTSSSSS--TTTTTS--
-TTTT-SSSS--TTTTTS--
-TTTT--SSS--TTTTTS--
-TTTT---SS--TTTTTTT-
-TTTT-SSSS--TTTTTS--
-TTTSS--SS--TTTTTTT-
-TTTSSSSSS--TTTTTTT-
-TTTSS--SS--TTTTTTT-
-TTSSSS-SS--TTTTTTT-
-TTTSSSSSS--TTTTTTT-
-TT-SSSSSS--TTTTTTT-
-TTTSSS-SS--TTGGGS--
-TTTSSSSSS--TTGGGS--
-TTT-SSSSS-STTGGGS--
-TTT-SSSSS--TTGGGS--
-TTTSSSSSS--TTGGGS--
-TTTSSSSSS--TTGGGS--
-TTTTSSSSS--TTTTTTT-
-TTTSSSSSS--TTTTTTT-
-TTTS-SSSS--TTGGGTT-
-TTTS--SSS--TTTTTTT-
-TTTS-SSSS--TTTTTTT-
-TTTS-SSSS--TTTTTTT-
-TTSS--SSS--TTTTTTT-
-TTTS-SSSS--TTGGGTT-
-TTTS--SSS--TTTTTTT-
-TTTS--SSS--TTGGGTT-
-TTSSS-SSS--TTTTTTT-
-TTSSSSSSS--TTTTTTT-
-TTSSSS-SS--TTGGGTT-
-TTTS-SSSS--TTTTTS--
-TTTS-SSSS--TTGGGS--
-TTTSS-SSS--TTTTTTT-
-TTTS--SSS--TTTTTTT-
-TTSSS-SSS--TTTTTTT-
-TTTS---SS--TTTTTS--
-TTTS---SS--TTTTTTT-
-TTTT-SSSS--TTTTTTT-
-TTTS-SSSS--TTTTTTT-
-TTTSSS-SS--TTTTTTT-
-TTTS-SSSS-SHHHHHTT-
-TTTSS--SS--TTTTTTT-
-TTTS--SSS--TTGGGTT-
-TTSS--SSS--TTTTTTT-
-TTSS--SSS--TTTTTS--
-TTTS--SSS--TTTTTTT-
-TTTS--SSS--TTTTTTT-
-TTTS--SSS--TTTTTS--
-TTTSSS-SS--HHHHHS--
-TTTS-SSSS--TTTTTTT-
-TTTS--SSS--TTTTTS--
-TTSS-SSSS--TTGGGS--
-TTTS-SSSS--TTTTTS--
-TTSS--SSS--TTGGGS--
--SSS--SSS--TTTTTS--
-TTTS--SSS-STTGGGS--
-TTTS---SS--TTTTTTT-
-TTTSS--SS--TTGGGS--
-TTTSS--SS--TTGGGS--
-TTTS-SSSS--TTTTTS--
-TTTS-SSSS--TTGGGS--
-TTTS-S-SS--TTTTTS--
-TTTSS-SSS--TTTTTS--
-TTTT-S-SS--TTGGGTT-
-TTSSSSSSS--TTGGGTT-
-TTSSSS-SS--TTGGGS--
-TTTSSSSSS--TTGGGS--
-TTSSSS-SS--TTGGGS--
-TTSSS--SS--TTGGGS--
--S-SSS-SS--TTGGGS--
--SSSS--SS--TTGGGS--
--S-SSS-SS--TTGGGS--
--SSSSS-SS--TTGGGS--
--SSSSS-SS--TTGGGS--
--SSSSS-SS--TTTTTS--
--SSSSSSSS--TTGGGS--
--S-SSSSSS--TTGGGS--
--S-S-SSSS--TTGGGS--
--SSS-SSSS--TTGGGTT-
--SSSSS-SS--TTGGGTT-
--SSSSS-SS--TTTTTTT-
--SSSSS-SS--TTTTTS--
--S-SSS-SS--HHHHHTT-
--S-SSS--S--TTTTTTT-
--S-SSS-SS--HHHHHTT-
--SSSSS-SS--TTTTTTT-
--SSSSS-SS--TTTTTTT-
--SSSSS-SS--TTTTTTT-
--SSSSS-SS--TTGGGTT-
--S-SSS-SS--HHHHHTT-
--SSSSS-SS--TTGGGTT-
--S-SS---S--TTTS-TT-
--SSSSSSSS--TTGGGTT-
--SSSSS-SS--TTGGGTT-
--S-SSS--S--TTTTTTT-
--SSSSS--S--TTTTTTT-
--SSSSS--S--TTGGGS--
--S-SSS--S--TTGGGTT-
--S-SSS--S--TTGGGTT-
--S-SSS--S--TTTTTTT-
--S-SSS--S--TTTTTTT-
--S-SSS--S--TTTTTTT-
--S-SSS--S--TTTTTTT-
--S-SSS--S--TTTTTTT-
--S-SSS--S--TTGGGTT-
--S-SS---S--TTGGGTT-
--S-SSS--S--TGGGSTT-
--S-SSS--S--HHHHHTT-
--S-SSS--S--TTGGGTT-
--S-SSS--S--TTGGGTT-
--S-SSS--S--HHHHHTT-
--S-SS---S--HHHHHTT-
-TT-SSS--S--TTGGGTT-
-TT-SSS--S--HHHHTS--
-TT-SSS--S--TTTTTS--
-TT-SSS--S--TTTTTTT-
-TT-SSS--S--TTTTTTT-
-TT-SS---S--HHHHHS--
-TT-SSSSSS--TTGGGS--
-TT-SS---S--HHHHHTT-
-TT-SSS--S--HHHHHTT-
-TT-S-SSSS--HHHHHTT-
-TTTT-SSSS--TTGGGTT-
-TT-S-SS-S--TTTTTS--
-TT-SSS-SS--TTTTTTT-
-TT-SSS--S--HHHHTS--
-TT-SSS-SS--TTGGGS--
-TT-SSS--S--TTGGGS--
-TT-SSS--S--TTGGGS--
-TT-SSS-SS--TTGGGS--
--S-SSS--S--TTGGGS--
--S-SSS-SS--TTGGGS--
--S-SSS-SS--TTGGGS--
-TT-SSS-SS--TTGGGS--
--S-SS--SS--TTGGGS--
-TT-SSS-SS--TTTTTS--
-TTSSS--SS--TTGGGS--
--STTS--SS--TTGGGS--
-TTTTS--SS--TTTTTS--
-TTTTS--SS--HHHHHS--
-TTTTS--SS--TTTTTS--
-TTTTS--TT--TTGGGS--
--STTS--TT--TTGGGS--
--SSSS--TT--TTGGGS--
--S-SS--TT--TTGGGS--
-TT-SS--TT--TTGGGS--
-TTTTT--TT--TTGGG---
-TTTSS--TT--HHHHHS--
-TTTSS--TT--TTGGGS--
-TTTSS--TT--TTTTTS--
-TTTSS--TT--TTGGGS--
-TTTSS--TT--TTGGGS--
-TTTSS--TT--TTGGGS--
-TTTSS--SS--TTTTTTT-
-TTTSS--TT--TTGGGS--
--SSSS--SS--TTGGGS--
--SSSS--TT--HHHHTS--
--SSSS--TT--TTGGG---
-TTSSS--TT--TTGGGS--
--SSSS--TT--TTGGGTT-
--SSSS--TT--TTTTT---
--SSSS--TT--TTGGGS--
--SSSS--TT--TTGGGS--
--SSSS--TT--TTGGGS--
--SSSS--TT--TTGGGS--
--SSSS--TT--TTTTTS--
--SSSS--TT--TTTTTTT-
--SSSSS-TT--TTTTT---
-TTSSS--TT--TTTTTS--
--SSSS--TT--HHHHHS--
--SSSS--TT--TTTTTS--
--SSSS--TT--TTTTTS--
--SSSS--TT--SSTTTS--
--SSSS--TT--TTTTTTT-
-TTSSS--TT--TTGGGS--
--SSSS--TT--SSTTTTT-
-TTTSS--TT--SSTTTTT-
-TTSSS--TT--SSTTTTT-
-TT-SS--TT--SSTTTTT-
--SSSS--TT--SSSTTS--
-TTSSS--TT--SSGGGS--
-TTTSS--TT--SSGGGS--
-TTTSS--TT--SSGGGS--
-TTSSS--TT--SSGGGS--
--SSSS--TT--SSTTTTT-
--SSSS--TT--SSTTTTT-
-TTTSS--TT--SSTTTTT-
-TTSSS--TT--SSTTTS--
-TTSSS--TT--SSGGGS--
--SSSS--TT--SSTTTTT-
-TTSSS--TT--SSGGGS--
--SSSS--TT--SSTTSS--
-TTSSS--TT-SSSTTSS--
-TTSSS--TT--SSGGGTT-
--SSSS--SS--SSGGGTT-
--SSSS--TT-SSSGGGTT-
-TTSSS--TT--SSGGGS--
--SSSS--TT--SSGGGS--
--SSSS--SS--SSGGGS--
--SSSS--SS--SSTTSTT-
--SSSS--TT--SSGGGTT-
--SSSS--TT--SSTTTTT-
-TT-SS--TT--SSGGGTT-
--SSSS--TT--SSTTS---
-TTTTT--SS--SSGGG---
-TT-SS--TT--SSSSS---
--S-SS--TT--SSSSSTT-
--S-SS--TT--SSGGGTT-
--SSSS--TT--SSTTS---
-TT-SS--TT--SSSSSS--
-TTSSS--TT--SSTTTTT-
--SSSS--TT--SSGGGS--
-TTSSS--TT--SSGGGTT-
--SSSS--TT--SSGGGS--
-TTSSS--TT--SSGGGTT-
--SSSS--TT--SSGGGS--
--SSSS--TT--SSGGGS--
--SSSS--TT--SSGGGS--
-TTSSS--TT-SSHHHHTT-
--SSSS--TT-SSTTTSS--
--SSSS--TT--STTTTS--
--SSSS--TT--SHHHHTT-
--SSSS--TT--SHHHHTT-
--SSSS--TT-SSGGGTS--
--SSSS--TT--SHHHHTT-
--SSSS--TT--SGGGGS--
-TTSSS--TT--SHHHHS--
-TTSSS--TT--SHHHHTT-
-TTSSS--TT--SGGGGS--
-TTSSS--TT--SHHHHTT-
-TTSSS--TT--STTTTS--
-TTSSS--TT--STTTSS--
--SSSS--TT--STTTTS--
--SSSS--TT--SHHHHS--
--SSSS--TT--SGGGTS--
-TTSSS--TT--STTTSS--
-TTSSS--TT--SHHHHS--
--SSSS--TT--SHHHHS--
--SSSS--TT--SHHHHS--
-TTSSS--TT--SGGGTS--
--SSSS--TT--SHHHHS--
-TTSSS--TT--SSGGGS--
-TTSSS--TT-TTTGGGS--
-TTSSS--TT--SSGGGTT-
-TTSSS--TT--TTTTTS--
-TTSSS--TT--SSTTTTT-
--SSSS--TT-TTTTTTTT-
-TTSSS--TT--SSTTTTT-
--SSSS--SS--TTTTTTT-
--SSSS--TT--SSTTTTT-
--SSSS--TT--TTTSSS--
--SSSS--TT--SSTTTTT-
--SSSS--SS--TTTTTTT-
-TTSSS--TT--SSTTTTT-
-TTSSS--TT--SSTTTTT-
-TTSSS--TT--SSGGGS--
-TTSSS--TT--SSTTTS--
--SSSS--TT--SSTTTS--
--SSSS--TT--SSTTTS--
--SSSS--TT--SSTTTS--
--SSSS--TT--SSTTTS--
--SSSS--TT--SSTTTTT-
--SSSS--TT--SSTTSS--
--SSSS--TT--SSTTTTT-
-TTSSS--TT--SSTTTTT-
--SSSS--TT--SSTTTTT-
--SSSS--TT--SSTTTS--
-TTSSS--TT--SSTTTTT-
---SSS--TT--SSTTTTT-
-TTSSS--TT--SSSTTS--
--SSSS--TT--SSTTTS--
--SSSS--TT--SSTTTS--
--SSSS--TT--SSGGGS--
--SSSS--TT--SSTTTTT-
--SSSS--TT--SSGGGTT-
--SSSS--TT--SSTTTS--
-TTSSS--TT--SSTTTS--
-TTSSS--TT--SSSSSS--
--SSSS--TT--SSGGGTT-
-TTSSS--TT--SSTTTTT-
--SSSS--TT--SSTTTTT-
--SSSS--TT--SSTTTTT-
--SSSS--TT--SSSTTS--
-TTSSS--TT--SSSSSS--
-TTSSS--TT--SSTTTS--
--SSSS--TT--SSTTTTT-
--SSSS--TT--SSTTTS--
--SSSS--TT--SSSSSS--
--SSSS--TT--SSTTTS--
-TTSSS--TT--SSTTTTT-
--SSSS--TT--SSTTSS--
--SSSS--TT--SSTTTTT-
--SSSS--TT--SSTTTTT-
--SSSS--TT--SSSS-TT-
-TTSSS--TT--SSTT-S--
-TTSSS--TT--SSSS-TT-
--SSSS--TT--SSSS-TT-
-TTSSS--TT--SSTTTTT-
--SSSS--TT--SSTTTTT-
--SSSS--TT--SSTTTTT-
--SSSS--TT--SSTTTTT-
--SSSS--TT--SSTTTTT-
--SSSS--TT--SSTTTTT-
--SSSS--TT--SSTTTS--
--SSSS--TT--SSTTTTT-
--SSSS--TT--SSSSSS--
--SSSS--TT--SSTTTTT-
--SSSS--TT--SSTT-S--
--SSSS--TT--SSSS-S--
--SSSS--TT--SSSS-TT-
--SSSS--TT--SSSS-TT-
--SSSS--TT--SSTT-TT-
--SSSS--TT--SSTTTTT-
--SSSS--TT--SSSSSS--
--SSSS--TT--SSTTTS--
--SSSS--TT--SSTTTS--
--SSSS--TT--SSTTTS--
--SSSS--TT--SSTTTS--
--SSSS--TT--SSTTTTT-
--SSSS--TT--SSTTTS--
--SSSS--TT--SSTTTS--
--SSSS--SS--SSTTTS--
--SSSS--TT--SSTTTTT-
--SSSS--TT--SSGGGTT-
--SSSS--TT--SSSTTS--
-TTSSS--TT--SSSSSTT-
--SSSS--TT--SSTTTS--
-TTSSS--TT--SSTTTS--
--SSSS--TT--SSTTTTT-
--SSSS--TT--SSGGGS--
--SSSS--TT--SSTTTS--
-TTSSS--TT--SSTTTS--
-TTSSS--TT--SSTTTTT-
-TTSSS--TT--SSTTTTT-
-TTSSS--TT--SSTTTS--
--SSSS--TT--SSTTTTT-
-TTSSS--TT--SSTTTS--
-TTSSS--TT--SSTTTS--
-TTSSS--TT--SSGGGTT-
--SSSS--TT--SSGGGTT-
--SSSS--TT--SSGGGTT-
--SSSS--TT--SSGGGS--
--SSSS--TT--SSSTTTT-
--SSSS--TT--SSGGGTT-
--SSSS--TT--SSTTTTT-
--SSSS--TT--SSTTTTT-
--SSSS--TT--SSGGGTT-
-TTSSS--TT--SSTTTS--
-TTSSS--TT--SSSTTS--
--SSSS--TT--SSGGGS--
--SSSS--TT--SSTTTTT-
--SSSS--TT--SSTTTTT-
--SSSS--TT--SSTTTTT-
--SSSS--TT--SSTTTTT-
--SSSS--TT--SSTTTTT-
--SSSS--TT--SSTTTTT-
--SSSS--TT--SSTTTTT-
--SSSS--TT--SSTTTS--
-TTTSS--TT--SSTTTTT-
-TTSSS--TT--SSTTTTT-
--SSSS--TT--SSTTTTT-
--SSSS--TT--SSTTTTT-
--SSSS--TT--SSTTTTT-
--SSSS--TT--SSTTTTT-
--SSSS--TT--SSTTTTT-
-TTSSS--TT--SSTTTTT-
--SSSS--TT--SSTTTTT-
--SSSS--TT--SSTTTTT-
--SSSS--TT--SSTTTS--
-TTSSS--TT-SSSTTTTT-
--S-SS--TT--SSTTTTT-
--SSSS--TT--SSTTTTT-
--SSSS--TT--SSTTTTT-
--SSSS--TT--SSTTT---
--S-SS--TT--SSTTTTT-
--SSSS--TT--SSTTTTT-
--S-SS--TT--SSTTTTT-
-TTSSS--TT--SSTTTTT-
-TTSSS--TT--SSTTTTT-
--S-SS--TT--SSTTTS--
-TTTSS--TT--SSTTTS--
-TTTSS--TT--SSTTTS--
-TTTSS--TT--SSSSSS--
-TTTSS--TT--SSTTTTT-
-TTTSS--TT--SSTTTTT-
-TTTSS--TT--SSTTTTT-
-TTTSS--TT--SSTTTS--
-TTTSS--TT--SSSSSS--
-TTTSS--TT--SSSTTTT-
-TTTSS--TT--SSGGGS--
-TTTSS--TT--SSTTTS--
-TTTSS--TT--SSTTTTT-
-BTTSSB-TT--SSTTTTT-
-BTTSSB-SS--SSTTTS--
-TTTSS--TT--SSTTTS--
-BTTSSB-TT--SSTTTS--
-BTTSSB-TT--SSTTTTT-
-BTTSSB-TT--SSSTTTT-
-BTTSSB-TT-SSSGGGS--
-BTTSSBBTTB-SSGGGS--
-BTTSSB-TT-SSSTTSS--
-BTTSSB-TT-SSSS-SS--
-BTTSSB-TT-SSTTSSS--
-BTTSSB-SSS-STTTSS--
-TTTSS--SSS-STTTSS--
-BTTSSB-TT-SSTTTSS--
-TTTSS--SSS-STTTSS--
-TTTSS--SS--STTTSS--
-TTTSS--SS-SSSSSSS--
-TTTSS--SS-SSTTTSS--
-BTTSSB-TT-SSTTTSS--
-BTTSSB-SS-SSTTSSS--
-BTTSSB-SSSSSTTTSS--
-TTTSS--SS-SSTTTSS--
-TTTSS--SS-SSTTTSS--
-TTTSS--SSSSSTTTSS--
-BTTSSB-SS-SSTTTSS--
-BTTSSB-SSSSSTTTSS--
-TTTSS--SSSSSTTTSTT-
-BTTSSB-SS-SSTTTSS--
-BTTSSB-SS-SSTTSSS--
-BTTSSB-SS--GGGTSS--
-BTTSSB-SS--STTTSS--
-BTTSSB-SS--SGGGSS--
-BTTSSB-SS--SSTT-S--
-BTTSSB-SS--SGGGSS--
-BTTSSB-SS--SGGGSS--
-BTTSSB-SS--STTSSS--
-BTTSSB-SS-SSTT-SS--
-BTTSSB-SS--SGGGSS--
-BTTSSB-SS--TTGGGS--
-BTTSSB-SS--TTGGGS--
-BTTSSB-SS--TTGGGS--
-BTTSSB-SS--GGGGSS--
-BTTSSB-SS--STTSSS--
-BTTSSB-SS--GGGGSS--
-BTTSSB-SS--STTSSS--
-TTTSS--SS--GGGSSS--
-TTTSS--SS--TTTSSS--
-BTTSSB-SS--HHHHSS--
-TTTSS--SS--GGGTSS--
-TTTSS--SS--TTTTSS--
-BTTSSB-SS--TTTTSS--
-TTTSS--SS--STTSSS--
-BTTSSB-SS--GGGSSS--
-TTTSS--SS--GGGGSS--
-BTTSSB-SS--STTSSS--
-TTTSS--SS--SGGGSS--
-BTTSSB-SS--GGGG-S--
-BTTSSB-SS--GGGGSS--
-TTTSSS-SS--GGGSSS--
-BTTSSB-SS--GGG--S--
-BTTSSB-SS--GGGSSS--
-BTTSSB-SS--GGGSSS--
-BTTSSB-SS--SGGGSS--
-BTTSSB-SS--GGGTSS--
-BTTSSB-SS--GGGSSTT-
-TTTSS--SS--GGGTSS--
-BTTSSB-SS--GGGTSTT-
-BTTSSB-SS--GGGSSS--
-BTTSSB-SS--GGGSSS--
-BTTSSB-SS--GGGTSS--
-BTTSSB-SS--GGGSSS--
-TTTSS--SS--GGGTSS--
-TTTSSS-SS--GGGTSS--
-BTTSSB-SS--GGGSSS--
-TTTSSS-SS--SGGGSS--
-TTTSS--SS--STTSSS--
-TTTSS--SS--GGG-SS--
-BTTSSB-SS--GGGS-S--
-BTTSSB-SS--GGGSSS--
-TTTSS--SS--GGGS-S--
-BTTSSB-SS--GGGS-TT-
-TTTSS--SS--GGGS-S--
-TTTSS--SS--SGGG-TT-
-BTTSSB-SS--STTS-TT-
-TTTSS--SS--TTT--TT-
-BTTSSB-SS--TTT--TT-
-TTTSS--SS--STT--TT-
-BTTSSB-SS--GGG--TT-
-TTTSS--SS--GGGS-TT-
-BTTSSB-SS--GGGS-TT-
-BTTSSB-SS--HHHHTTT-
-BTTSSB-SS--TTGGGTT-
-BTTSSB-SS--HHHHTTT-
-BTTSSB-SS--HHHHTTT-
-BTTSSB-SS--HHHHT---
-BTTSSB-SS--TTTTT---
-BTTSSB-SS--HHHHT---
-BTTSSB-SS--HHHHT---
-TTTSS--SS--TTGGG---
-BTTSSB-SS--HHHHTTT-
-BTTSSB-SS--HHHHT---
-BTTSSB-SS--HHHHTTT-
-TTTSSS-SS--HHHHTTT-
-BTTSSB-SS--HHHHSS--
-TTTSSS-SS--TTGGGS--
-BTTSSB-SS--HHHHTS--
-BTTSSB-SS--HHHHTS--
-BTTSSB-SS--HHHHTS--
-BTTSSB-SS--HHHHTS--
-BTTSSB-SS--TTTTTTT-
-BTTSSB-SS--TTTTT---
-BTTSSB-SS--TTTTT---
-TTTSS--SS--GGGTT---
-BTTSSB-SS--HHHHT---
-BTTSSB-SS--TTTTT---
-BTTSSB-SS--GGGSS---
-BTTSSB-SS--TTTTT---
-BTTSSB-SS--TTTTTTT-
-TTTSSS-SS--GGGTTTT-
-BTTSSB-SS--GGGTTS--
-TTTSS--SS--TTTTTTT-
-TTTSSS-SS--GGGTTTT-
-BTTSSB-SS--GGGTTTT-
-BTTSSB-SS--GGGTTTT-
-BTTSSB-SS--GGGTTTT-
-BTTSSB-SS--GGGTTTT-
-TTTSS--SS--HHHHTTT-
-BTTSSB-SS--TTSTTS--
-TTTSS--SS--GGGTTTT-
-TTTSS--SS--GGGTTTT-
-BTTSSB-SS--TTTTTTT-
-TTTSS--SS--TTTTTTT-
-TTTSS--SS--TTTTTS--
-BTTSSB-SS--TTTTTS--
-TTTSS--SS--GGGSSS--
-BTTSSB-SS--GGGSS---
-TTTSS--SS--TTSSS---
-BTTSSB-SS--GGGGS---
-BTTSSB-SS--TTGGG---
-BTTSSB-SS--TTGGG---
-BTTSSB-SS--HHHHT---
-BTTSSB-SS--TTGGGTT-
-BTTSSB-SS--HHHHT---
-BTTSSB-SS--TTGGG---
-BTTSSB-SS--TTTTTTT-
-BTTSSB-SSS-HHHHTS--
-BTTSSB-SS--HHHHS---
-BTTSSB-SS--HHHHS---
-BTTSSB-SS--HHHHT---
-TTTSSS-SS--HHHHT---
-BTTSSB-SS--HHHHTS--
-BTTSSB-SS--HHHH----
-BTTSSB-SS--HHHHSTT-
-TTTSS--SS--HHHHTTT-
-BTTSSB-SS--HHHHTTT-
-TTTSS--SS--HHHHTTT-
-BTTSSB-SS--HHHHTS--
-BTTSSB-SS--HHHHT---
-BTTSSB-SS--TTTTSTT-
-BTTSSB-SS--TTTTSTT-
-TTTSS--SS--HHHHTTT-
-TTTSS--SS--TTGGGTT-
-BTTSSB-SS--TTGGG---
-BTTSSB-SS--HHHHTTT-
-TTTSS--SS--HHHHTS--
-BTTSSB-SS--HHHHHS--
-TTTSS--SS--HHHHTS--
-TTTSS--SS--HHHHTTT-
-TTTSS--SS--TTTTTS--
-TTTSS--SS--HHHHSS--
-BTTSSB-SS--TTGGGS--
-BTTSSB-SS--TTGGGS--
-BTTSSB-SS--TTGGGS--
-TTTSS--SS--TTGGGS--
-TTTSS--SS--TTGGG---
-TTTSS--SS--HHHHTS--
-BTTSSB-SS--HHHHTS--
-TTTSS--SS--TTTTTTT-
-TTTSS--SS--HHHHTTT-
-TTTSS--SS--HHHHTTT-
-BTTSSB-SS--HHHHTS--
-BTTSSB-SS--GGGTS---
-TTTSS--SS--HHHHSS--
-BTTSSB-SS--HHHHTTT-
-BTTSSB-SS--HHHHSS--
-BTTSSB-SS--TTGGGTT-
-TTTSS--SS--HHHHTTT-
-BTTSSB-SS--HHHHT---
-BTTSSB-SS--HHHHSTT-
-TTTSS--SS--HHHHTS--
-BTTSSB-SS--HHHHHTT-
-BTTSSB-SS--HHHHHS--
-BTTSSB-SS--TTTTTS--
-TTTSS--SS--HHHHSS--
-TTTSS--SS--TTGGGS--
-BTTSSB-SS--HHHHT---
-TTTSS--SS--HHHHHS--
-BTTSSB-SS--TGGGS---
-TTTSS--SS--TTGGGS--
-BTTSSB-SS--HHHHT---
-BTTSSB-SS--TTGGGTT-
-BTTSSB-SS--HHHHHTT-
-BTTSSB-SS--HHHHTTT-
-BTTSSB-SS--GGGG-TT-
-TTTSS--SS--HHHHTTT-
-BTTSSB-SS--HHHHTS--
-TTTSS--SS--HHHHTTT-
-BTTSSB-SS--TTGGGTT-
-BTTSSB-SS--TTGGGTT-
-BTTSSB-SS--TTGGGTT-
-BTTSSB-SS--HHHHTTT-
-TTTSS--SS--HHHHTTT-
-TTTSS--SS--HHHHHTT-
-TTTSS--SS--HHHHTTT-
-BTTSSB-SS--HHHHTTT-
-TTTSS--SS--GGGGGTT-
-BTTSSB-SS--HHHHTS--
-BTTSSB-SS--HHHHTTT-
-TTTSS--SS--HHHHTTT-
-BTTSSB-SS--TTGGGTT-
-TTTSS--SS--TTTTSTT-
-TTTSS--SS--HHHHSTT-
-BTTSSB-SS--HHHHTTT-
-TTTSS--SS--HHHHTTT-
-TTTSS--SS--HHHHSTT-
-TTTSS--SS--HHHHSTT-
-BTTSSB-SS--HHHH-S--
-BTTSSB-SS--GGGT-S--
-TTTSS--SS--GGGG-S--
-BTTSSB-SS--GGGS-S--
-BTTSSB-SS--GGGT-S--
-BTTSSB-SS--GGGG----
-TTTSSS-SS--GGGG----
-TTTSSS-SS--GGGG----
-BTTSSB-SS--GGGT----
-BTTSSB-SS--SGGG----
-BTTSSB-SS---TTT-S--
-BTTSSB-SS--GGGT----
-BTTSSB-SS--GGGT----
-BTTSSB-SS---TTT-S--
-BTTSSB-SS---TTT----
-BTTSSB-SS--SSTT-S--
-TTTSS--SS--SSSS----
-BTTSSB-SS--STTT----
-BTTSSB-SS--SGGG-S--
-BTTSSB-SS--STTTS---
-BTTSSB-SS---TTTSS--
-TTTSS--SS--SGGG-S--
-TTTSS--SS--SGGG-S--
-TTTSS--SS--SGGG----
-BTTSSB-SS---TTT----
-TTTSS--SS--STTT----
-TTTSS--SS--STTT----
-TTTSS--SS---TTTS---
-TTTSS--SS---STT----
-BTTSSB-SS--SGGG-S--
-BTTSSB-SS--STTS----
-BTTSSB-SS--STTTSTT-
-TTTSS--SS--STTSSTT-
-BTTSSB-SS--STTTSTT-
-BTTSSB-SS---SSSSS--
-BTTSSB-SS--STTTSTT-
-BTTSSB-SS--STTTSS--
-BTTSSB-SS---TTTSTT-
-TTTSS--SS---TTTSTT-
-BTTSSB-SS---TTTSTT-
-BTTSSB-SS---TTTSTT-
-BTTSSB-SS---TTTSTT-
-TTTSSS-SS--STTTSTT-
-TTTSS--SS--STTTSTT-
-TTTSS--SS--STTTSTT-
-BTTSSB-SS---TTTSTT-
-BTTSSB-SS---TTTSTT-
-TTTSS--SS---TTTSTT-
-TTTSS--SS---TTTSTT-
-TTTSS--SS---TTTSTT-
-TTTSS--SS--STTTSTT-
-BTTSSB-SS---TTTSTT-
-BTTSSB-SS---TTTSTT-
-BTTSSB-SS---TTTSTT-
-BTTSSB-SS---TTTSTT-
-BTTSSB-SS---TTTSTT-
-BTTSSB-SS---TTTSTT-
-TTTSS--SS---TTTSTT-
-TTTSS--SS---TTTSTT-
-BTTSSB-SS-TTTTTSTT-
-BTTSSB-SS--STTTSTT-
-TTTSS--SS-S-TTTSTT-
-BTTSSB-SS---TTTSTT-
-BTTSSB-SS-S-TTSSTT-
-BTTSSB-SS---TTSSTT-
-BTTSSB-SS-S-TTTSTT-
-BTTSSB-SS---TTTSTT-
-TTTSS--SS---TTSSTT-
-BTTSSB-SS---TTTSTT-
-BTTSSB-SS---TTTSTT-
-BTTSSB-SS---TTTSTT-
-BTTSSB-SS---TTSSTT-
-BTTSSB-SS---TTSSTT-
-BTTSSB-SS---TTSSTT-
-BTTSSB-SS---TTTSTT-
-BTTSSB-SS---TTTSTT-
-BTTSSB-SS---TTTSTT-
-BTTSSB-SS---TTTSTT-
-TTTSS--SS---TTTSTT-
-TTTSSS-SS---TTTSTT-
-TTTSS--SS---TTSSTT-
-BTTSSB-SS---TTTSTT-
-BTTSSB-SS---TTSSTT-
-BTTSSB-SS---TTTSTT-
-BTTSSB-SS---TTTSTT-
-BTTSSB-SS---TTTSTT-
-BTTSSB-SS---TTSSS--
-BTTSSB-SS---TTTSS--
-BTTSSB-SS---TTTSS--
-BTTSSB-SS---TTSSTT-
-BTTSSB-SS---TTTSS--
-BTTSSB-SS---TTTSS--
-BTTSSB-SS---TTSSS--
-BTTSSB-SS---TTSSS--
-TTTSS--SS---TTSSTT-
-BTTSSB-SS---TTTSTT-
-BTTSSB-SS---TTTSTT-
-TTTSS--SS---TTTSTT-
-BTTSSB-SS---TTTSTT-
-BTTSSB-SS-S-TTTSTT-
-BTTSSB-SS-S-TTTSTT-
-BTTSSB-SS---TTSSTT-
-BTTSSB-SS---TTSSS--
-BTTSSB-SS---TTSSTT-
-BTTSSB-SS---TTTSTT-
-TTTSS--SS-S-TTSSTT-
-BTTSSB-SS---SSSSTT-
-BTTSSB-SS---SSSSS--
-BTTSSB-SS---TTTSS--
-BTTSSB-SS---TTSSS--
-BTTSSB-SS---TTSSS--
-TTTSS--SS---TTSSTT-
-BTTSSB-SS---TTSSTT-
-TTTSS--SS-S-TTSSTT-
-TTTSS--SS---TTSSS--
-BTTSSB-SS---TTSSS--
-BTTSSB-SS---TTSSTT-
-BTTSSB-SS---TTSSS--
-BTTSSB-SS---TTSSS--
-BTTSSB-SS---TTTSS--
-TTTSS--SS---TTTSS--
-BTTSSB-SS---TTSSS--
-BTTSSB-SS---TTSSTT-
-TTTSS--SS---TTSSS--
-BTTSSB-SS---SSSSTT-
-TTTSSS-SS---SSSSS--
-TTTSSS-SS---SSSSTT-
-TTTSS--SS---SSSSTT-
-BTTSSB-SS---SSSSTT-
-BTTSSB-SS---SSSSTT-
-TTTSS--SS---SSSSTT-
-TTTSSS-SS---SSSSS--
-BTTSSB-SS---SSSSTT-
-TTTSS--SS-S-SSSSS--
-TTTSS--SS-S-SSSSTT-
-BTTSSB-SS---SSSSS--
-BTTSSB-SS---SSSSTT-
-TTTSS--SS-S-SSSSTT-
-TTTSS--SS-S-SSSSTT-
-BTTSSB-SS---SSSSTT-
-BTTSSB-SS-S-SSSSS--
-BTTSSB-SS-S-SSSSS--
-BTTSSB-SS-S-SSSSTT-
-BTTSSB-SS-S-SSSSS--
-BTTSSB-SS-S-SSSSTT-
-BTTSSB-SS---SSSSTT-
-BTTSSB-SS-S-SSSSTT-
-BTTSSB-SS-S-SSSSTT-
-TTTSS--SS-S-SSSSTT-
-BTTSSB-SS-S--SSSS--
-BTTSSB-SS---SSSSTT-
-BTTSSB-SS-S-SSSSS--
-TTTSS--SS---SSSSTT-
-BTTSSB-SS---SSSSS--
-BTTSSB-SS-S-SSSSS--
-BTTSSB-SS-S-SSSSS--
-TTTSS--SS---SSSSTT-
-BTTSSB-SS-S-SSSSTT-
-BTTSSB-SS---SSSSTT-
-BTTSSB-SS---SSSSTT-
-BTTSSB-SS---SSSSTT-
-BTTSSB-SS---SSSSTT-
-BTTSSB-SS---SSSSS--
-BTTSSB-SS---SSSSTT-
-BTTSSB-SS---SSSSS--
-BTTSSB-SS---SSSSTT-
-TTTSS--SS---SSSSS--
-BTTSSB-SS---SSSSS--
-TTTSSS-SS---SSSSS--
-BTTSSB-SS---SSSSTT-
-BTTSSB-SS---SSSSTT-
-BTTSSB-SS---SSSSS--
-BTTSSB-SS---SSSSS--
-BTTSSB-SS---SSSSTT-
-BTTSSB-SS---SSSSS--
-BTTSSB-SS---SSSSS--
-TTTSS--SS---SSSSTT-
-BTTSSB-SS---SSSSS--
-BTTSSB-SS---SSSSS--
-BTTSSB-SS---SSSSS--
-BTTSSB-SS---SSSSTT-
-TTTSS--SS---SSSSS--
-BTTSSB-SS---SSSSS--
-BTTSSB-SS---SSSSTT-
-BTTSSB-SS---SSSSS--
-BTTSSB-SS---SSSSTT-
-BTTSSB-SS---SSSSTT-
-BTTSSB-SS---SSSSS--
-BTTSSB-SS---SSSSTT-
-BTTSSB-SS---SSSSTT-
-BTTSSB-SS---SSSSTT-
-BTTSSB-SS---SSSSTT-
-BTTSSB-SS---SSSSS--
-BTTSSB-SS---SSSSTT-
-TTTSS--SS---SSSSTT-
-TTTSS--SS---SSSSTT-
-BTTSSB-SS---SSSSS--
-TTTSS--SS---SSSSTT-
-BTTSSB-SS-S-SSSSTT-
-TTTSS--SS---SSSSS--
-TTTSSS-SS---SSSSTT-
-BTTSSB-SS---SSSSTT-
-BTTSSB-SS---SSSSTT-
-BTTSSB-SS---SSSSTT-
-TTTSS--SS---SSSSTT-
-BTTSSB-SS---SSSSS--
-BTTSSB-SS---SSSSTT-
-BTTSSB-SS---SSSSTT-
-TTTSS--SS---SSSSS--
-TTTSS--SS---SSSSTT-
-BTTSSB-SS---SSSSTT-
-BTTSSB-SS---SSSSTT-
-BTTSSB-SS---SSSSTT-
-BTTSSB-SS---SSSSTT-
-BTTSSB-SS---SSSSS--
-BTTSSB-SS---SSSSTT-
-BTTSSB-SS---SSSSS--
-BTTSSB-SS---SSSSTT-
-TTTSS--SS---SSSSTT-
-TTTSS--SS---SSSSTT-
-TTTSS--SS---SSSSTT-
-TTTSS--SS---SSSSTT-
-BTTSSB-SS---SSSSTT-
-BTTSSB-SS-S-SSSSS--
-BTTSSB-SS---SSSSTT-
-BTTSSB-SS---SSSSTT-
-TTTSS--SS---SSSSTT-
-BTTSSB-SS---SSSSTT-
-BTTSSB-SS---SSSSTT-
-BTTSSB-SS---SSSSTT-
-BTTSSB-SS---SSSSTT-
-BTTSSB-SS---SSSSTT-
-BTTSSB-SS---SSSSTT-
-BTTSSB-SS-S-SSSSTT-
-TTTSS--SS-S-SSSSS--
-BTTSSB-SS-S-SSSSTT-
-BTTSSB-SS-S-SSSSTT-
-BTTSSB-SS-S-SSSSTT-
-BTTSSB-SS-S-SSSSS--
-BTTSSB-SS-S-SSSSS--
-BTTSSB-SS-S-SSSSTT-
-BTTSSB-SS-S-SSSSS--
-BTTSSB-SS-S-SSSSTT-
-TTTSS--SS-S-SS-STT-
-BTTSSB-SS-S-SSSSTT-
-BTTSSB-SS---SSSSTT-
-BTTSSB-SS---SSSSTT-
-BTTSSB-SS---SSSSTT-
-BTTSSB-SS---SSSSTT-
-TTTSS--SS---SSSSTT-
-BTTSSB-SS---SSSSTT-
-BTTSSB-SS---SSSSS--
-BTTSSB-SS---SSSSS--
-BTTSSB-SS---SSSSTT-
-BTTSSB-SS---SSSSTT-
-BTTSSB-SS---SSSSTT-
-BTTSSB-SS---SS-STT-
-BTTSSB-SS---SSSSTT-
-BTTSSB-SS---SSSSTT-
-BTTSSB-SS---SSSSTT-
-BTTSSB-SS---SSSSTT-
-BTTSSB-SS----SSSS--
-BTTSSB-SS---SSSSTT-
-BTTSSB-SS---SSSSTT-
-TTTSS--SS----SSSTT-
-BTTSSB-SS---SSSSS--
-TTTSS--SS----SSSTT-
-TTTSS--SS---SSSSTT-
-BTTSSB-SS---SSSSTT-
-TTTSS--SS---SSSSTT-
-BTTSSB-SS---SSSSTT-
-BTTSSB-SS---SSSSTT-
-BTTSSB-SS---SSSSS--
-BTTSSB-SS---SSSSTT-
-BTTSSB-SS---SSSSTT-
-BTTSSB-SS----SSSTT-
-BTTSSB-SS---SSSSS--
-BTTSSB-SS---SSSSTT-
-BTTSSB-SS---SSSSTT-
-BTTSSB-SS----SSSTT-
-BTTSSB-SS---SSSSTT-
-BTTSSB-SS---SSSSTT-
-BTTSSB-SS---SSSSTT-
-TTTSS--SS---SSSSS--
-BTTSSB-SS---SSSSS--
-BTTSSB-SS----SSSTT-
-BTTSSB-SS----SSSS--
-BTTSSB-SS----SSSS--
-BTTSSB-SS----SSSTT-
-BTTSSB-SS----SSSS--
-BTTSSB-SS---SSSSTT-
-BTTSSB-SS---SSSSS--
-BTTSSB-SS---SSSSS--
-BTTSSB-SS---SSSSTT-
-BTTSSB-SS---SSSSTT-
-BTTSSB-SS---SSSSS--
-TTTSS--SS---SSSSS--
-BTTSSB-SS----SSSTT-
-BTTSSB-SS---SSSSTT-
-BTTSSB-SS---SSSSTT-
-TTTSS--SS---SSSSTT-
-BTTSSB-SS----SSSTT-
-BTTSSB-SS---SSSSTT-
-BTTSSB-SS---SSSSTT-
-BTTSSB-SS---SSSSTT-
-BTTSSB-SS---SSSSTT-
-BTTSSB-SS---SSSSTT-
-BTTSSB-SS---SSSSTT-
-BTTSSB-SS---SSSSTT-
-BTTSSB-SS---SSSSTT-
-BTTSSB-SS---SSSSTT-
-BTTSSB-SS---SSSSTT-
-BTTSSB-SS---SSSSTT-
-TTTSS--SS---SSSSTT-
-BTTSSB-SS---SSSSTT-
-BTTSSB-SS---SSSSTT-
-BTTSSB-SS---SSSSTT-
-TTTSS--SS----SSSTT-
-TTTSS--SS----SSSTT-
-BTTSSB-SS---SSSSTT-
-TTTSS--SS----SSSTT-
-TTTSS--SS---SSSSS--
-TTTSS--SS---SSSSS--
-BTTSSB-SS---SSSSS--
-BTTSSB-SS---SSSSTT-
-TTTSS--SS---SSSSTT-
-TTTSS--SS---SSSSTT-
-TTTSS--SS---SSSSTT-
-BTTSSB-SS---SSSSTT-
-BTTSSB-SS---SSSSTT-
-BTTSSB-SS---SSSSS--
-BTTSSB-SS---SSSSTT-
-BTTSSB-SS--SSSSSTT-
-BTTSSB-SS---SSSSS--
-BTTSSB-SS---SSSSS--
-TTTSS--SS---SSSSTT-
-TTTSS--SS----SSSS--
-BTTSSB-SS---SSSSS--
-BTTSSB-SS----SSSTT-
-BTTSSB-SS---SSSSTT-
-BTTSSB-SS---SSSSTT-
-BTTSSB-SS-S-SSSSTT-
-BTTSSB-SS---SSSSS--
-BTTSSB-SS---SSSSS--
-BTTSSB-SS---SSSSTT-
-BTTSSB-SS---SSSSTT-
-BTTSSB-SS---SSSSS--
-BTTSSB-SS--SSSSSS--
-TTTSS--SS--GGGSSS--
-TTTSS--SS---TTSSTT-
-TTTSS--SS--STTSSTT-
-TTTSS--SS-SSGGGSTT-
-BTTSSB-SS--STTSSTT-
-BTTSSB-SS-S-TTSSTT-
-BTTSSB-SS-SSTTSSTT-
-TTTSS--SS-SSTTSSS--
-BTTSSB-SS-SSTTSSTT-
-BTTSSB-SS--STTSSS--
-BTTSSB-SS-SSTTSSS--
-BTTSSB-SS-SSTTSSS--
-TTTSS--SS-SSTT-STT-
-TTTSS--SS-SSTTTSTT-
-BTTSSB-SS-SSTTSSS--
-BTTSSB-SS-SSTTSSS--
-BTTSSB-SS-SSTTSSTT-
-BTTSSB-SS-SSTT-STT-
-BTTSSB-SS-SSTT-STT-
-BTTSSB-SS-SSTT-STT-
-BTTSSB-SS--SS--STT-
-BTTSSB-SS--STT-STT-
-BTTSSB-SS-SSTT-STT-
-BTTSSB-SS--STT-SS--
-BTTSSB-SS-SSSS-STT-
-BTTSSB-SS-SSTT-STT-
-BTTSSB-SS-SSTT-STT-
-TTTSS--SS--STT-STT-
-BTTSSB-SS--STT-STT-
-BTTSSB-SS--SSS-STT-
-BTTSSB-SS-SSSS-STT-
-BTTSSB-SS--SSS-STT-
-BTTSSB-SS--SSS-STT-
-TTTSS--SS--STT-STT-
-BTTSSB-SS--STT-STT-
-BTTSSB-SS--STT-STT-
-TTTSS--SS--STT-STT-
-BTTSSB-SS-SSTT-STT-
-TTTSS--SS--SSS-STT-
-BTTSSB-SS--STT-STT-
-BTTSSB-SS--SSSSSTT-
-BTTSSB-SS--STT-STT-
-BTTSSB-SS--STT-STT-
-TTTSS--SS--SSS-STT-
-BTTSSB-SS--SSS-STT-
-TTTSS--SS--STT-STT-
-BTTSSB-SS--STT-STT-
-BTTSSB-SS--SSS-STT-
-BTTSSB-SS--STT-STT-
-TTTSS--SS-SSTT-STT-
-BTTSSB-SS--SSS-STT-
-BTTSSB-SS--STT-STT-
-BTTSSB-SS--SSS-STT-
-BTTSSB-SS--STT-STT-
-BTTSSB-SS-SSSS-STT-
-BTTSSB-SS-SSSS-STT-
-BTTSSB-SS--SSS--TT-
-BTTSSB-SS--SSS--TT-
-BTTSSB-SS-SSSS--TT-
-BTTSSB-SS-SSTT--S--
-BTTSSB-SS--TTS--TT-
-BTTSSB-SS-STTT--TT-
-TTTSS--SS--TTS--TT-
-BTTSSB-SS-STTT--TT-
-BTTSSB-SS-STTTS-TT-
-BTTSSB-SS-STTTS-TT-
-TTTSS--SS-STTT--TT-
-TTTSS--SS-STTT--TT-
-TTTSS--SS-STTT--TT-
-BTTSSB-SS-STTTS-TT-
-BTTSSB-SS-STTT--TT-
-TTTSS--SS-SSSSS-TT-
-BTTSSB-SS-SSSSS-TT-
-BTTSSB-SS-SSSSS-TT-
-TTTSS--SS-SSSSS-TT-
-TTTSS--SS-SSSSS-TT-
-BTTSSB-SS--SSSS-TT-
-BTTSSB-SS-SSSSS-TT-
-BTTSSB-SS-SSSSS-TT-
-TTTSS--SS-SSSSS-S--
-BTTSSB-SS-SSSS--TT-
-BTTSSB-SS-SSSS--TT-
-BTTSSB-SS-SSSSS-TT-
-TTTSS--SS-SSSS--TT-
-BTTSSB-SS-SSSS--TT-
-TTTSS--SS-SSSSS-TT-
-TTTSS--SS-SSSS--TT-
-TTTSS--SS-SSTT--TT-
-TTTSS--SS-SSSS--TT-
-BTTSSB-SS-SSSS--TT-
-TTTSS--SS-SSSS--S--
-BTTSSB-SS-SSSS--TT-
-BTTSSB-SS-SSTT--S--
-TTTSS--SS-SSTT--S--
-BTTSSB-SS-SSTT--TT-
-BTTSSB-SS-SSSS--S--
-TTTSS--SS-SSTT--TT-
-BTTSSB-SS-SSSSS-S--
-TTTSS--SS-SSSSS-S--
-BTTSSB-SS-SSTTS-S--
-BTTSSB-SS-SSSSS-TT-
-TTTSS--SS-SSSS--TT-
-BTTSSB-SS-SSSS--TT-
-BTTSSB-SS-SSSS--TT-
-BTTSSB-SS-SSSS--S--
-BTTSSB-SS-SSSS--S--
-BTTSSB-SS-SSSS--S--
-BTTSSB-SS-SSSS--TT-
-BTTSSB-SS-SSTT--TT-
-TTTSS--SS-SSTT--TT-
-BTTSSB-SS-SSTTS-S--
-TTTSS--SS-SSSSS-TT-
-TTTSS--SS-SSTT--TT-
-TTTSS--SS-SSSS--TT-
-TTTSS--SS-SSSS--TT-
-TTTSS--SS-SSTT--S--
-TTTSS--SS--SSS--TT-
-BTTSSB-SS-SSSS--TT-
-TTTSS--SS-SSTT--TT-
-TTTSS--SS-SSSS--S--
-TTTSS--SS-SSTT--S--
-BTTSSB-SS-SSTT--S--
-TTTSS--SS-SSTTS-S--
-BTTSSB-SS-SSSS--S--
-BTTSSB-SS-SSSSS-S--
-BTTSSB-SS-SSSSS-S--
-TTTSS--SS-SSSSS-S--
-BTTSSB-SS-SSSSS-S--
-TTTSS--SS-SSSSS-TT-
-TTTSS--SS-SSSSS-S--
-BTTSSB-SS-SSSSS-S--
-TTTSS--SS-SSSS--TT-
-BTTSSB-SS-SSSS--S--
-BTTSSB-SS-SSSS--TT-
-TTTSS--SS-SSSS--TT-
-BTTSSB-SS-SSSS--S--
-TTTSS--SS-SSSS--S--
-BTTSSB-SS-SSSS--S--
-BTTSSB-SS-SSSS--S--
-TTTSS--SS-SSSS--S--
-TTTSS--SS-SSSS--S--
-BTTSSB-SS-SSSSS-S--
-BTTSSB-SS-SSSSS-S--
-TTTSS--SS-SSSSS-S--
-BTTSSB-SS-SSSSS-S--
-TTTSS--SS-SSSSS-S--
-TTTSS--SS-SSSSS-S--
-TTTSS--SS-SSSS--S--
-BTTSSB-TT-SSSSS-S--
-BTTSSB-SS-SSSS--S--
-BTTSSB-TT-SSSS--TT-
-BTTSSB-SS-SSSSS-TT-
-BTTSSB-SS-SSSSS-TT-
-BTTSSB-SS-SSSS--S--
-TTTSS--SS-SSSS--S--
-BTTSSB-SS-SSSS--S--
-TTTSS--SS-SSSS--S--
-BTTSSB-SS-SSSS--S--
-TTTSS--SS-SSSS--TT-
-TTTSS--SS-SSTT--S--
-BTTSSB-SS-SSTT--S--
-BTTSSB-SS-SSSS--S--
-TTTSS--SS-SSSS--S--
-BTTSSB-SS-SSSS--TT-
-BTTSSB-SS-SSSS--TT-
-BTTSSB-SS-SSSS--S--
-BTTSSB-SS-SSSS--TT-
-TTTSS--SS-SSSS--TT-
-BTTSSB-SS-SSSS--S--
-BTTSSB-SS-SSSS--S--
-BTTSSB-SS-SSSS--S--
-BTTSSB-SS-SSSS--TT-
-BTTSSB-SS-SSSS--TT-
-BTTSSB-SS-SSSS--TT-
-BTTSSB-SS-SSSS--TT-
-TTTSS--SS-SSSS--TT-
-BTTSSB-SS-SSSS--TT-
-BTTSSB-SS-SSSS--S--
-BTTSSB-SS-SSSSS-S--
-BTTSSB-SS-SSSS--TT-
-BTTSSB-SS-SSSS--S--
-BTTSSB-SS-SSSS--TT-
-TTTSS--SS-SSSSS-TT-
-BTTSSB-SS-SSSS--TT-
-TTTSS--SS-SSSSS-TT-
-TTTSS--SS-SSSS--TT-
-BTTSSB-SS-SSSS--TT-
-BTTSSB-SS-SSSS--TT-
-BTTSSB-SS-SSSS--S--
-TTTSS--SS-SSSS-----
-BTTSSB-SS-SSSS--S--
-BTTSSB-SS-SSSS--S--
-BTTSSB-SS-SSSS--TT-
-TTTSS--SS-SSSS--TT-
-TTTSS--SS-SSSS--TT-
-TTTSS--SS-SSSS--TT-
-TTTSS--SS-SSSS--TT-
-BTTSSB-SS-SSTT--TT-
-TTTSS--SS-SSTT--S--
-TTTSS--SS-SSTTS-TT-
-BTTSSB-SS-SSTT--TT-
-BTTSSB-SS-SSTTS-TT-
-BTTSSB-SS-SSGGG-TT-
-BTTSSB-SS-SSTTS-TT-
-TTTSS--SS-SSTT--S--
-BTTSSB-SS-SSTTS-TT-
-TTTSS--SS-SSSSS-TT-
-BTTSSB-SS-SSTTS-TT-
-BTTSSB-SS-SSTT--S--
-TTTSS--SS-SSTT--TT-
-BTTSSB-SS-SSTT--S--
-BTTSSB-SS-SSTTS-S--
-BTTSSB-SS-SSTT--S--
-BTTSSB-SS-SSTTS-TT-
-TTTSS--SS-SSTTS-S--
-BTTSSB-SS-SSTT--TT-
-BTTSSB-SS-SSTTS-TT-
-BTTSSB-SS-SSTT--TT-
-BTTSSB-SS-SSTT--TT-
-TTTSS--SS-SSTTS-TT-
-BTTSSB-SS-SSTT--TT-
-TTTSS--SS-SSTTS-TT-
-BTTSSB-SS-SSTT--TT-
-BTTSSB-SS-SSSSS-TT-
-TTTSS--SS-SSSS--TT-
-BTTSSB-SS-SSTT--S--
-BTTSSB-SS-SSSS--TT-
-BTTSSB-SS-SSSSS-S--
-BTTSSB-SS--SSS--S--
-BTTSSB-SS-SSSS--S--
-BTTSSB-SS-SSSS--TT-
-BTTSSB-SS-SSSS--S--
-BTTSSB-SS-SSSS--TT-
-BTTSSB-SS-SSSS--S--
-BTTSSB-SS-SSTT--S--
-BTTSSB-SS--SSS--TT-
-BTTSSB-SS-SSSS--S--
-BTTSSB-SS-SSTT--S--
-BTTSSB-SS-SSSS--TT-
-TTTSSS-SS-SSSS--TT-
-TTTSSS-SS-SSSSS-TT-
-BTTSSB-SS-SSSS--S--
-BTTSSB-SS-SSSS-----
-TTTSS--SS-SSSSS-S--
-BTTSSB-SS-SSSS--S--
-BTTSSB-SS-SSSS--S--
-BTTSSB-SS-SSSS--TT-
-BTTSSB-SS-SSSS--TT-
-BTTSSB-SS-SSSS--TT-
-TTTSS--SS-SSSS--TT-
-TTTSS--SS-SSSS--TT-
-TTTSS--SS-SSSS--TT-
-BTTSSB-SS--SSS--TT-
-BTTSSB-SS-SSSS--S--
-BTTSSB-SS-SSSS--TT-
-TTTSS--SS--SSS--TT-
-TTTSS--SS-SSSS--TT-
-BTTSSB-SS-SSSS--TT-
-BTTSSB-SS-SSSS--S--
-BTTSSB-SS-SSSS--S--
-BTTSSB-SS-SSSS--S--
-BTTSSB-SS--SSS--TT-
-BTTSSB-SS-SSSS--S--
-BTTSSB-SS-SSSS--S--
-BTTSSB-SS-SSSS--S--
-BTTSSB-SS-SSSS--S--
-BTTSSB-SS-SSSS--S--
-BTTSSB-SS--SSS--S--
-TTTSS--SS-SSSS-----
-BTTSSB-SS-SSSS--S--
-BTTSSB-SS-SSSS--S--
-BTTSSB-SS-SSSS--S--
-TTTSS--SS-SSSS-----
-TTTSS--SS-SSSS--S--
-BTTSSB-SS-SSSS-----
-BTTSSB-SS-SSSS--S--
-BTTSSB-SS-SSSS--S--
-BTTSSB-SS-SSSS--S--
-BTTSSB-SS-SSSS--S--
-TTTSS--SS-SSSS-----
-BTTSSB-SS-SSSS--TT-
-BTTSSB-SS-SSSS-----
-TTTSS--SS-SSSS--S--
-BTTSSB-SS--SSSS-TT-
-TTTSS--SS-SSSSS-TT-
-BTTSSB-SS-SSSS--S--
-TTTSS--SS--SSSS-TT-
-BTTSSB-SS-SSSSS-S--
-TTTSS--SS-SSSSS-S--
-BTTSSB-SS--SSSS-TT-
-BTTSSB-SS-SSSS--S--
-TTTSS--SS-SSSS--S--
-TTTSS--SS-SSSS--TT-
-BTTSSB-SS-SSSSS-S--
-TTTSS--SS-SSSSS-S--
-BTTSSB-SS-SSSS--S--
-TTTSS--SS-SSSS--S--
-TTTSS--SS--SSSS-S--
-BTTSSB-SS-SSSS--S--
-TTTSS--SS-SSSSS-S--
-BTTSSB-SS-SSSSS-TT-
-BTTSSB-SS--SSSS-TT-
-BTTSSB-SS-SSSSS-S--
-BTTSSB-SS-SSSSS-TT-
-BTTSSB-SS-SSSSS-TT-
-BTTSSB-SS-SSSSS-S--
-BTTSSB-SS-SSSS--TT-
-TTTSS--SS-SSSS--S--
-BTTSSB-SS-SSSS--TT-
-BTTSSB-SS-SSSS--S--
-BTTSSB-SS-SSSS--TT-
-BTTSSB-SS-SSSS--S--
-BTTSSB-SS-SSSS--TT-
-BTTSSB-SS-SSSS--S--
-TTTSS--SS-SSSS--TT-
-TTTSSS-SS-SSSS--TT-
-BTTSSB-SS-SSSS--TT-
-BTTSSB-SS-SSSS--TT-
-BTTSSB-SS-SSSS--TT-
-BTTSSB-SS-SSSS--TT-
-BTTSSB-SS-SSSS--S--
-BTTSSB-SS-SSSS--S--
-TTTSS--SS-SSSS--TT-
-BTTSSB-SS-SSSS--TT-
-BTTSSB-SS-SSSS--S--
-TTTSS--SS-SSSS--S--
-TTTSS--SS-SSSS--S--
-BTTSSB-SS-SSSS--S--
-TTTSS--SS-SSSS--S--
-BTTSSB-SS-SSTT--S--
-BTTSSB-SS-SSSS--S--
-BTTSSB-SS-SSSS--S--
-BTTSSB-SS-SSSS--S--
-BTTSSB-SS-SSSS--S--
-BTTSSB-SS-SSSS--S--
-TTTSS--SS-SSSS--S--
-BTTSSB-SS-SSSS--S--
-BTTSSB-SS-SSSSS-S--
-TTTSS--SS-SSSS--TT-
-BTTSSB-SS-SSSS--S--
-BTTSSB-SS-SSSSS-S--
-TTTSS--SS-SSSS--S--
-BTTSSB-SS-SSSS--S--
-BTTSSB-SS-SSSS--S--
-TTTSS--SS-SSSSS-TT-
-BTTSSB-SS-SSSSS-S--
-BTTSSB-SS-SSSS--S--
-TTTSS--SS-SSSSS-S--
-BTTSSB-SS-SSSS--S--
-BTTSSB-SS--SSS--S--
-BTTSSB-SS--SSSS-S--
-TTTSS--SS-SSSS--S--
-BTTSSB-SS-SSSS--S--
-BTTSSB-SS-SSSS--S--
-BTTSSB-SS-SSSS--S--
-BTTSSB-SS-SSSS--S--
-TTTSS--SS-SSSSS-S--
-BTTSSB-SS-SSSSS-S--
-TTTSS--SS-SSSSS-S--
-BTTSSB-SS-SSSSS-S--
-BTTSSB-SS-SSSSS-TT-
-TTTSS--SS-SSSSS-S--
-BTTSSB-SS-SSSSS-S--
-BTTSSB-SS-SSSS--S--
-BTTSSB-SS-SSSSS-S--
-BTTSSB-SS-SSSS--S--
-BTTSSB-SS-SSSS--S--
-TTTSS--SS-SSSS--S--
-BTTSSB-SS-SSSS--S--
-BTTSSB-SS-SSSS--S--
-TTTSS--SS-SSSSS-S--
-BTTSSB-SS-SSSSS-S--
-TTTSSS-SS-SSSSS-S--
-BTTSSB-SS-SSSSS-S--
-BTTSSB-SS-SSSS--S--
-BTTSSB-SS-SSSSS-TT-
-TTTSS--SS-SSSSS-S--
-BTTSSB-SS-SSSSS-S--
-BTTSSB-SS-SSSSS-S--
-BTTSSB-SS-SSSSS-S--
-BTTSSB-SS--SSS--S--
-BTTSSB-SS--SSSS-S--
-TTTSS--SS-SSSS--S--
-BTTSSB-SS-SSSSS-S--
-BTTSSB-SS-SSSSS-S--
-BTTSSB-SS-SSSS--S--
-TTTSS--SS-SSSS--S--
-TTTSS--SS-SSSSS-S--
-BTTSSB-SS-SSSS--S--
-BTTSSB-SS-SSSS--S--
-TTTSS--SS-SSSSS-S--
-TTTSS--SS-SSSS--S--
-BTTSSB-SS-SSSS--S--
-TTTSS--SS-SSSS--S--
-BTTSSB-SS-SSSS--S--
-BTTSSB-SS-SSSSS----
-BTTSSB-SS-SSSS-----
-BTTSSB-SS--SSS-----
-BTTSSB-SS-SSSS-----
-TTTSS--SS--SSSS----
-TTTSS--SS-SSSS-----
-BTTSSB-SS--SSS-----
-BTTSSB-SS-SSSSS----
-BTTSSB-SS-SSSS-----
-BTTSSB-SS-SSSS-----
-BTTSSB-SS--SSSS----
-TTTSS--SS-SSSS-----
-BTTSSB-SS--SSSS----
-BTTSSB-SS--SSS-----
-TTTSS--SS-SSSS-----
-BTTSSB-SS-SSSS-----
-BTTSSB-SS-SSSSS----
-BTTSSB-SS-SSSSS----
-BTTSSB-SS-SSSS-----
-BTTSSB-SS--SSS-----
-TTTSS--SS--SSS-----
-TTTSS--SS-SSSS-----
-BTTSSB-SS-SSSS-----
-BTTSSB-SS-SSSS-----
-BTTSSB-SS-SSSS-----
-BTTSSB-SS-SSSS-----
-BTTSSB-SS-SSSS-----
-TTTSS--SS-SSSSS----
-BTTSSB-SS-SSSS-----
-BTTSSB-SS-SSSS-----
-BTTSSB-SS--SSSS----
-BTTSSB-SS-SSSS-----
-BTTSSB-SS-SSSS-----
-BTTSSB-SS-SSSS-----
-TTTSS--SS-SSSS-----
-BTTSSB-SS-SSSS-----
-BTTSSB-SS-SSSS--S--
-TTTSS--SS-SSSS-----
-BTTSSB-SS-SSSS-----
-TTTSSS-SS-SSSS-----
-BTTSSB-SS-SSSS-----
-BTTSSB-SS-SSSS-----
-BTTSSB-SS-SSSS-----
-BTTSSB-SS-SSSS-----
-BTTSSB-SS-SSSS-----
-BTTSSB-SS-SSSS-----
-BTTSSB-SS-SSSS-----
-TTTSS--SS--SSS-----
-BTTSSB-SS-SSSS-----
-BTTSSB-SS-SSSS-----
-BTTSSB-SS-SSSS-----
-BTTSSB-SS-SSSS-----
-BTTSSB-SS-SSSS-----
-TTTSS--SS-SSSS-----
-BTTSSB-SS-SSSS-----
-TTTSS--SS-SSSS-----
-TTTSS--SS-SSSS-----
-BTTSSB-SS-SSSS-----
-BTTSSB-SS-SSSS-----
-BTTSSB-SS-SSSS-----
-BTTSSB-SS-SSSS-----
-BTTSSB-SS-SSSS-----
-BTTSSB-SS-SSSS-----
-BTTSSB-SS-SSSSS----
-BTTSSB-SS--SSSS----
-TTTSS--SS-SSSS-----
-BTTSSB-SS-SSSSS----
-TTTSS--SS-SSSS-----
-TTTSS--SS-SSSS-----
-BTTSSB-SS-SSSS-----
-BTTSSB-SS-SSSS-----
-BTTSSB-SS-SSSS-----
-TTTSS--SS-SSSS-----
-TTTSS--SS-SSSS-----
-TTTSS--SS-SSSSS----
-BTTSSB-SS-SSSS-----
-BTTSSB-SS-SSSS-----
-BTTSSB-SS-SSSS-----
-BTTSSB-SS-SSSSS----
-BTTSSB-SS-SSSSS----
-BTTSSB-SS-SSSS-----
-BTTSSB-SS-SSSS-----
-TTTSS--SS--SSSS----
-BTTSSB-SS-SSSS-----
-TTTSS--SS--SSS-----
-TTTSS--SS-SSSS-----
-BTTSSB-SS-SSSS-----
-BTTSSB-SS-SSSS-----
-BTTSSB-SS-SSSS-----
-TTTSS--SS-SSSS-----
-BTTSSB-SS--SSS-----
-BTTSSB-SS-SSSS-----
-TTTSS--SS-SSSS-----
-BTTSSB-SS-SSSS-----
-BTTSSB-SS-SSSS-----
-TTTSS--SS-SSSS-----
-BTTSSB-SS-SSSSS----
-BTTSSB-SS-SSSS-----
-BTTSSB-SS--SSSS----
-TTTSS--SS-SSSS-----
-BTTSSB-SS-SSSSS----
-BTTSSB-SS-SSSSS----
-BTTSSB-SS-SSSSS----
-TTTSS--SS-SSSSS----
-BTTSSB-SS--SSSS----
-BTTSSB-SS-SSSSS----
-BTTSSB-SS--SSSS----
-BTTSSB-SS-SSSSS----
-TTTSS--SS-SSSSS----
-BTTSSB-SS-SSSSS----
-TTTSS--SS--SSSS----
-TTTSS--SS-SSSS-----
-TTTSS--SS-SSSS-----
-BTTSSB-SS-SSSS-----
-TTTSS--SS-SSSS-----
-TTTSS--SS-SSSS-----
-TTTSS--SS-SSSS-----
-TTTSS--SS-SSSS-----
-BTTSSB-SS-SSSSS----
-BTTSSB-SS-SSSS-----
-TTTSS--SS-SSSS-----
-TTTSS--SS-SSSS-----
-BTTSSB-SS-SSSS-----
-BTTSSB-SS-SSSS-----
-BTTSSB-SS-SSSS-----
-BTTSSB-SS-SSSS-----
-BTTSSB-SS-SSSS-----
-BTTSSB-SS-SSSS-----
-BTTSSB-SS-SSSS-----
-BTTSSB-SS-SSSS-----
-BTTSSB-SS-SSSS-----
-BTTSSB-SS--SSS-----
-BTTSSB-SS-SSSS-----
-BTTSSB-SS-SSSS-----
-BTTSSB-SS-SSSS-----
-TTTSS--SS-SSSS-----
-BTTSSB-SS-SSSS-----
-BTTSSB-SS-SSSS-----
-TTTSS--SS--SSS-----
-BTTSSB-SS-SSSS-----
-BTTSSB-SS-SSSS-----
-BTTSSB-SS-SSSS-----
-BTTSSB-SS-SSSS-----
-TTTSS--SS-SSSS-----
-BTTSSB-SS-SSSS-----
-BTTSSB-SS-SSSS-----
-BTTSSB-SS-SSSS-----
-TTTSS--SS-SSSS-----
-TTTSS--SS-SSSS-----
-TTTSS--SS-SSSS-----
-TTTSS--SS-SSSS-----
-TTTSS--SS-SSSS-----
-BTTSSB-SS-SSSS-----
-BTTSSB-SS-SSSS-----
-BTTSSB-SS-SSSS-----
-BTTSSB-SS-SSSS-----
-BTTSSB-SS-SSSS-----
-BTTSSB-SS-SSSS-----
-TTTSS--SS-SSSS-----
-BTTSSB-SS-SSSS--S--
-TTTSS--SS-SSSS--S--
-TTTSS--SS-SSSS-----
-BTTSSB-SS-SSSS-----
-TTTSS--SS-SSSS-----
-TTTSS--SS-SSSS-----
-BTTSSB-SS-SSSS-----
-TTTSS--SS-SSSS-----
-TTTSS--SS-SSSS-----
-BTTSSB-SS-SSSS-----
-BTTSSB-SS-SSSS-----
-BTTSSB-SS-SSSS-----
-BTTSSB-SS-SSSS-----
-BTTSSB-SS-SSSS-----
-TTTSS--SS-SSSS-----
-TTTSS--SS-SSSS-----
-BTTSSB-SS-SSSS-----
-TTTSS--SS-SSSS-----
-BTTSSB-SS-SSSS-----
-TTTSS--SS-SSSS-----
-BTTSSB-SS-SSSS-----
-BTTSSB-SS-SSSS-----
-TTTSS--SS-SSSS-----
-BTTSSB-SS-SSSS-----
-TTTSS--SS-SSSS-----
-TTTSSS-SS-SSSS-----
-BTTSSB-SS-SSSS-----
-TTTSS--SS-SSSS-----
-BTTSSB-SS-SSSSS----
-TTTSS--SS-SSSS-----
-BTTSSB-SS-SSSS-----
-BTTSSB-SS-SSSS-----
-TTTSS--SS-SSSS-----
-BTTSSB-SS-SSSS-----
-TTTSS--SS-SSSS-----
-BTTSSB-SS-SSSS-----
-BTTSSB-SS-SSSS-----
-TTTSS--SS-SSSS-----
-BTTSSB-SS-SSSS-----
-BTTSSB-SS-SSSS-----
-BTTSSB-SS-SSSS-----
-BTTSSB-SS-SSSS-----
-BTTSSB-SS-SSSSS----
-BTTSSB-SS-SSSS-----
-BTTSSB-SS-SSSS-----
-BTTSSB-SS-SSSS-----
-BTTSSB-SS-SSSS-----
-TTTSS--SS-SSSS-----
-TTTSS--SS-SSSS-----
-TTTSS--SS-SSSS-----
-BTTSSB-SS-SSSS-----
-BTTSSB-SS-SSSS-----
-BTTSSB-SS-SSSSS----
-TTTSS--SS-SSSSS----
-BTTSSB-SS-SSSS-----
-TTTSS--SS-SSSS-----
-BTTSSB-SS-SSSS-----
-TTTSS--SS-SSSS-----
-BTTSSB-SS-SSSS-----
-TTTSS--SS-SSSS-----
-BTTSSB-SS-SSSSS----
-BTTSSB-SS-SSSSS----
-BTTSSB-SS-SSSSS----
-BTTSSB-SS-SSSS-----
-BTTSSB-SS-SSSS-----
-TTTSS--SS-SSSSS----
-BTTSSB-SS-SSSSS----
-BTTSSB-SS-SSSSS----
-BTTSSB-SS-SSSSS----
-TTTSS--SS-SSSS-----
-TTTSS--SS-SSSSS----
-BTTSSB-SS-SSSSS----
-BTTSSB-SS-SSSS-----
-TTTSS--SS-SSSS-----
-BTTSSB-SS--SSS-----
-BTTSSB-SS-SSSS-----
-BTTSSB-SS-SSSS-----
-TTTSS--SS-SSSS-----
-BTTSSB-SS-SSSS-----
-TTTSS--SS-SSSS-----
-TTTSS--SS-SSSS-----
-TTTSSS-SS-SSSS-----
-BTTSSB-SS-SSSS-----
-BTTSSB-SS-SSSS-----
-BTTSSB-SS-SSSS-----
-BTTSSB-SS-SSSS-----
-BTTSSB-SS-SSSS-----
-TTTSS--SS-SSSS-----
-TTTSS--SS-SSSS-----
-TTTSS--SS-SSSS-----
-TTTSS--SS-SSSS-----
-TTTSSS-SS--SSS-----
-BTTSSB-SS--SSS-----
-TTTSS--SS-SSSS-----
-BTTSSB-SS-SSSS-----
-TTTSS--SS-SSSS-----
-BTTSSB-SS-SSSS-----
-BTTSSB-SS-SSSS-----
-BTTSSB-SS-SSSS-----
-BTTSSB-SS-SSSS-----
-BTTSSB-SS-SSSS-----
-BTTSSB-SS--SSS-----
-BTTSSB-SS-SSSS-----
-BTTSSB-SS-SSSS-----
-BTTSSB-SS-SSSS-----
-BTTSSB-SS-SSSS-----
-BTTSSB-SS-SSSS-----
-BTTSSB-SS-SSSS-----
-BTTSSB-SS-SSSS-----
-BTTSSB-SS-SSSS-----
-BTTSSB-SS-SSSS-----
-BTTSSB-SS-SSSS-----
-BTTSSB-SS-SSSS-----
-BTTSSB-SS-SSSS-----
-BTTSSB-SS--SSS-----
-BTTSSB-SS-SSSS-----
-TTTSS--SS-SSSS-----
-TTTSS--SS--SSS-----
-BTTSSB-SS-SSSS-----
-BTTSSB-SS-SSSS-----
-BTTSSB-SS-SSSS-----
-BTTSSB-SS-SSSS-----
-TTTSS--SS-SSSS-----
-BTTSSB-SS-SSSS-----
-BTTSSB-SS-SSSS-----
-BTTSSB-SS--SSS-----
-BTTSSB-SS--SSS-----
-BTTSSB-SS-SSSS-----
-TTTSS--SS-SSSS-----
-TTTSS--SS-SSSS-----
-TTTSS--SS-SSSS-----
-TTTSS--SS-SSSS-----
-BTTSSB-SS-SSSS-----
-TTTSSS-SS--SSS-----
-BTTSSB-SS-SSSS-----
-TTTSS--SS-SSSS--S--
-BTTSSB-SS-SSSS--S--
-BTTSSB-SS-SSSS--S--
-BTTSSB-SS-SSSS--S--
-TTTSSS-SS-SSSS--S--
-BTTSSB-SS-SSSS-----
-TTTSS--SS-SSSS-----
-TTTSS--SS--SSS-----
-BTTSSB-SS-SSSS-----
-BTTSSB-SS--SSS-----
-BTTSSB-SS-SSSS-----
-BTTSSB-SS-SSSS-----
-BTTSSB-SS-SSSS-----
-BTTSSB-SS-SSSS-----
-TTTSS--SS-SSSS-----
-TTTSS--SS-SSSS-----
-BTTSSB-SS-SSSS-----
-TTTSS--SS-SSSS-----
-BTTSSB-SS-SSSS-----
-TTTSS--SS-SSSS-----
-BTTSSB-SS-SSSS-----
-BTTSSB-SS--SSS-----
-BTTSSB-SS-SSSS-----
-BTTSSB-SS-SSSS-----
-BTTSSB-SS-SSSS-----
-TTTSS--SS-SSSS-----
-BTTSSB-SS-SSSS-----
-TTTSS--SS-SSSS-----
-TTTSS--SS-SSSS-----
-BTTSSB-SS-SSSS-----
-BTTBSB-SS-SSSS-B---
-BTTSSB-SS-SSSS-----
-BTTSSB-SS-SSSS-----
-BTTSSB-SS-SSSS-----
-BTTSSB-SS--SSS-----
-BTTSSB-SS-SSSS-----
-BTTSSB-SS-SSSS-----
-BTTSSB-SS-SSSS-----
-TTTSS--SS--SSS-----
-BTTSSB-SS--SSS-----
-BTTSSB-SS-SSSS-----
-TTTSS--SS--SSS-----
-BTTSSB-SS-SSSS-----
-BTTSSB-SS-SSSS-----
-TTTSS--SS--SSS-----
-BTTSSB-SS-SSSS-----
-BTTSSB-SS-SSSS-----
-BTTSSB-SS--SSS-----
-TTTSS--SS-SSSS-----
-BTTSSB-SS-SSSS-----
-TTTSS--SS-SSSS-----
-BTTSSB-SS-SSSS-----
-TTTSS--SS-SSSS-----
-TTTSS--SS-SSSS-----
-BTTSSB-SS-SSSS-----
-BTTSSB-SS-SSSS-----
-TTTSS--SS-SSSS-----
-TTTSS--SS-SSSS-----
-BTTSSB-SS-SSSS-----
-BTTSSB-SS-SSSS-----
-BTTSSB-SS-SSSS-----
-BTTSSB-SS-SSSS-----
-BTTSSB-SS-SSSS-----
-BTTSSB-SS-SSSSS----
-BTTSSB-SS-SSSS-----
-BTTSSB-SS-SSSS-----
-BTTSSB-SS-SSSS-----
-BTTSSB-SS-SSSSS----
-BTTSSB-SS-SSSS-----
-BTTSSB-SS--SSSS----
-BTTSSB-SS-SSSSS----
-TTTSS--SS-SSSS-----
-BTTSSB-SS-SSSS-----
-TTTSS--SS-SSSS-----
-TTTSS--SS-SSSS-----
-BTTSSB-SS-SSSSS----
-BTTSSB-SS-SSSS-----
-TTTSS--SS-SSSS-----
-BTTSSB-SS-SSSSS----
-BTTSSB-SS--SSS-----
-BTTSSB-SS-SSSSS----
-TTTSS--SS-SSSS-----
-TTTSS--SS--SSSS----
-TTTSS--SS-SSSSS----
-BTTSSB-SS-SSSS-----
-BTTSSB-SS-SSSS-----
-TTTSS--SS--SSS-----
-BTTSSB-SS--SSS-----
-BTTSSB-SS-SSSS-----
-BTTSSB-SS-SSSS-----
-TTTSS--SS--SSS-----
-TTTSS--SS-SSSS-----
-BTTSSB-SS-SSSS-----
-TTTSS--SS-SSSS-----
-BTTSSB-SS-SSSS-----
-BTTSSB-SS-SSSS-----
-TTTSS--SS-SSSS-----
-TTTSS--SS-SSSS-----
-TTTSS--SS-SSSS-----
-BTTSSB-SS-SSSS-----
-BTTSSB-SS-SSSS-----
-BTTSSB-SS-SSSS-----
-BTTSSB-SS-SSSS-----
-BTTSSB-SS-SSSS-----
-BTTSSB-SS-SSSS-----
-BTTSSB-SS--SSS-----
-BTTSSB-SS-SSSS-----
-TTTSS--SS-SSSSS----
-BTTSSB-SS-SSSS-----
-BTTSSB-SS-SSSS-----
-BTTSSB-SS-SSSSS----
-BTTSSB-SS-SSSSS----
-BTTSSB-SS-SSSSS----
-TTTSS--SS--SSSS----
-TTTSS--SS-SSSS-----
-BTTSSB-SS-SSSS-----
-TTTSS--SS-SSSSS----
-TTTSS--SS-SSSS-----
-BTTSSB-SS-SSSS-----
-BTTSSB-SS-SSSS-----
-BTTSSB-SS-SSSSS----
-BTTSSB-SS-SSSS-----
-TTTSS--SS-SSSS-----
-BTTSSB-SS-SSSS-----
-BTTSSB-SS-SSSS-----
-BTTSSB-SS-SSSS-----
-BTTSSB-SS-SSSSS----
-BTTSSB-SS-SSSS-----
-BTTSSB-SS-SSSS-----
-BTTSSB-SS-SSSSS----
-BTTSSB-SS-SSSS-----
-BTTSSB-SS-SSSSS----
-BTTSSB-SS-SSSS-----
-BTTSSB-SS-SSSS-----
-BTTSSB-SS--SSS-----
-TTTSS--SS-SSSS-----
-BTTSSB-SS-SSSS-----
-BTTSSB-SS-SSSS-----
-BTTSSB-SS-SSSS-----
-BTTSSB-SS-SSSSS----
-BTTSSB-SS-SSSS-----
-TTTSS--SS-SSSS-----
-BTTSSB-SS-SSSS-----
-BTTSSB-SS--SSS-----
-BTTSSB-SS-SSSS-----
-TTTSS--SS-SSSS-----
-BTTSSB-SS-SSSS-----
-TTTSS--SS-SSSS-----
-BTTSSB-SS-SSSS-----
-TTTSS--SS-SSSS-----
-BTTSSB-SS-SSSS-----
-BTTSSB-SS-SSSS-----
-BTTSSB-SS-SSSSS----
-BTTSSB-SS-SSSS-----
-TTTSS--SS-SSSS-----
-BTTSSB-SS-SSSS-----
-BTTSSB-SS-SSSS-----
-TTTSS--SS-SSSS-----
-TTTSSS-SS-SSSS-----
-BTTSSB-SS-SSSS-----
-TTTSS--SS-SSSS-----
-BTTSSB-SS-SSSS-----
-TTTSS--SS--SSS-----
-TTTSS--SS-SSSS-----
-BTTSSB-SS-SSSSS----
-BTTSSB-SS-SSSS-----
-BTTSSB-SS-SSSS-----
-BTTSSB-SS-SSSSS----
-BTTSSB-SS-SSSSS----
-BTTSSB-SS-SSSSS----
-BTTSSB-SS-SSSSS----
-BTTSSB-SS-SSSS-----
-BTTSSB-SS-SSSSS----
-TTTSS--SS-SSSS-----
-TTTSS--SS-SSSS-----
-BTTSSB-SS-SSSS-----
-TTTSS--SS--SSS-----
-TTTSS--SS-SSSSS----
-TTTSS--SS-SSSS-----
-TTTSS--SS--SSS-----
-BTTSSB-SS-SSSS-----
-BTTSSB-SS-SSSS-----
-BTTSSB-SS-SSSS-----
-BTTSSB-SS-SSSS-----
-TTTSS--SS-SSSS-----
-BTTSSB-SS-SSSS-----
-TTTSS--SS-SSSSS----
-BTTSSB-SS--SSSS----
-TTTSSS-SS-SSSS-----
-BTTSSB-SS-SSSS-----
-BTTSSB-SS-SSSS-----
-BTTSSB-SS-SSSS-----
-BTTSSB-SS-SSSS-----
-BTTSSB-SS-SSSS-----
-BTTSSB-SS--SSS-----
-BTTSSB-SS-SSSS-----
-TTTSS--SS-SSSS-----
-BTTSSB-SS-SSSS-----
-BTTSSB-SS-SSSS-----
-BTTSSB-SS-SSSS-----
-BTTSSB-SS-SSSS-----
-BTTSSB-SS-SSSS-----
-BTTSSB-SS-SSSS-----
-BTTSSB-SS-SSSS-----
-TTTSS--SS-SSSS-----
-BTTSSB-SS-SSSS-----
-TTTSS--SS-SSSS-----
-TTTSS--SS-SSSS-----
-BTTSSB-SS-SSSS-----
-BTTSSB-SS-SSSS-----
-BTTSSB-SS-SSSS-----
-BTTSSB-SS-SSSS-----
-BTTSSB-SS-SSSS-----
-BTTSSB-SS-SSSS-----
-TTTSS--SS--SSS-----
-BTTSSB-SS--SSS-----
-BTTSSB-SS-SSSS-----
-BTTSSB-SS-SSSS-----
-TTTSS--SS--SSS-----
-TTTSSS-SS-SSSSS----
-TTTSS--SS-SSSS--S--
-TTTSS--SS-SSSS--S--
-BTTSSB-SS-SSSS-----
-BTTSSB-SS-SSSS-----
-TTTSS--SS-SSSSS----
-TTTSS--SS-SSSSS----
-BTTSSB-SS-SSSSS----
-TTTSS--SS-SSSSS----
-TTTSSS-SS-SSSSS----
-TTTSSS-SS-SSSSS----
-TTTSS--SS-SSSSS----
-TTTSSS-SS-SSSSS----
-TTTSS--SS-SSSSS----
-BTTSSB-SS-SSSSS----
-BTTSSB-SS-SSSSS----
-TTTSS--SS-SSSSS----
-BTTSSB-SS-SSSSS----
-TTTSS--SS-SSSSS----
-TTTSS--SS-SSSSS----
-BTTSSB-SS-SSSSS----
-BTTSSB-SS-SSSS-----
-BTTSSB-SS-SSSSS----
-TTTSS--SS-SSSSS----
-BTTSSB-SS-SSSSS----
-BTTSSB-SS-SSSSS----
-BTTSSB-SS-SSSSS----
-BTTSSB-SS-SSSSS----
-BTTSSB-SS-SSSSS----
-BTTSSB-SS-SSSSS----
-BTTSSB-SS-SSSSS----
-BTTSSB-SS-SSSSS----
-BTTSSB-SS-SSSSS----
-TTTSS--SS-SSSSS----
-BTTSSB-SS-SSSS-----
-BTTSSB-SS-SSSS-----
-BTTSSB-SS-SSSS-----
-BTTSSB-SS-SSSSS----
-BTTSSB-SS-SSSS-----
-BTTSSB-SS-SSSSS----
-BTTSSB-SS-SSSS-----
-BTTSSB-SS-SSTT-----
-TTTSS--SS-SSSSS----
-TTTSS--SS-SSSSS----
-BTTSSB-SS-SSTT-----
-TTTSS--SS-SSSSS----
-BTTSSB-SS-SSSS-----
-BTTSSB-SS-SSSSS----
-BTTSSB-SS-SSSSS----
-BTTSSB-SS-SSSSS----
-BTTSSB-SS-SSSSS----
-BTTSSB-SS-SSSSS----
-BTTSSB-SS-SSSSS----
-TTTSS--SS-SSSSS----
-BTTSSB-SS-SSSSS----
-TTTSS--SS-SSSSS----
-BTTSSB-SS-SSSSS----
-BTTSSB-SS-SSSSS----
-BTTSSB-SS-SSSSS----
-TTTSS--SS-SSSSS----
-BTTSSB-SS-SSSSS----
-TTTSS--SS-SSSSS----
-BTTSSB-SS-SSSSS----
-BTTSSB-SS-SSSSS----
-TTTSS--SS-SSSSS----
-BTTSSB-SS-SSSSS----
-BTTSSB-SS-SSSSS----
-BTTSSB-SS-SSTTS----
-BTTSSB-SS-SSSSS----
-TTTSS--SS-SSSSS----
-TTTSS--SS-SSSSS----
-BTTSSB-SS-SSSSS----
-TTTSS--SS-SSSSS----
-TTTSS--SS-SSSSS----
-BTTSSB-SS-SSSSS----
-TTTSS--SS-SSSSS----
-TTTSSS-SS-SSSSS----
-TTTSS--SS-SSSSS----
-BTTSSB-SS-SSSSS----
-BTTSSB-SS-SSSSS----
-BTTSSB-SS-SSSSS----
-BTTSSB-SS-SSSSS----
-BTTSSB-SS-SSSSS----
-BTTSSB-SS-SSTT-----
-BTTSSB-SS-SSSSS----
-BTTSSB-SS-SSTTS----
-BTTSSB-SS-SSSSS----
-BTTSSB-SS-SSSSS----
-TTTSS--SS-SSSSS----
-BTTSSB-SS-SSSSS----
-TTTSS--SS-SSSSS----
-BTTSSB-SS-SSSSS----
-BTTSSB-SS-SSSSS----
-BTTSSB-SS-SSSSS----
-BTTSSB-SS-SSSSS----
-TTTSS--SS-SSSSS----
-BTTSSB-SS-SSSSS----
-TTTSS--SS-SSSSS----
-TTTSS--SS-SSSSS----
-BTTSSB-SS-SSSSSS---
-BTTSSB-SS-SSSSSS---
-TTTSS--SS-SSSSS-S--
-BTTSSB-SS-SSSSS----
-TTTSS--SS-SSSSS----
-BTTSSB-SS-SSSSS----
-TTTSSS-SS-SSSSS----
-BTTSSB-SS-SSSSS----
-TTTSS--SS-SSSS-----
-BTTSSB-SS-SSSSS----
-BTTSSB-SS-SSSSS----
-BTTSSB-SS-SSSS-----
-BTTSSB-SS-SSSSS----
-TTTSSS-SS-SSSSS----
-BTTSSB-SS-SSSSS----
-BTTSSB-SS-SSSSS----
-BTTSSB-SS-SSSSS----
-BTTSSB-SS-SSSSS----
-TTTSS--SS-SSSSS----
-BTTSSB-SS-SSSSS----
-BTTSSB-SS-SSSSS----
-BTTSSB-SS-SSSSS----
-TTTSS--SS-SSSSS----
-BTTSSB-SS-SSSSS----
-TTTSS--SS-SSSSS----
-TTTSS--SS-SSSSS----
-BTTSSB-SS-SSSSS----
-TTTSS--SS-SSSSS----
-BTTSSB-SS-SSTT-----
-TTTSS--SS-SSSSS----
-BTTSSB-SS-SSTT-----
-BTTSSB-SS-SSSSS----
-BTTSSB-SS-SSSSS----
-TTTSS--SS-SSSSS----
-BTTSSB-SS--SSSS----
-TTTSS--SS-SSSSS----
-BTTSSB-SS-SSSSS----
-BTTSSB-SS-SSSSS----
-BTTSSB-SS-SSSSS----
-BTTSSB-SS-SSSS-----
-BTTSSB-SS-SSSS-----
-BTTSSB-SS--STTS----
-BTTSSB-SS--STT-----
-TTTSS--SS--STT-----
-BTTSSB-SS--SSSS----
-BTTSSB-SS-SSSS-----
-TTTSS--SS--SSS-----
-BTTSSB-SS-SSSS-----
-BTTSSB-SS-SSSS-----
-BTTSSB-SS-SSSS-----
-BTTSSB-SS-SSSS-----
-BTTSSB-SS-SSSS-----
-BTTSSB-SS-SSSS-----
-BTTSSB-SS-SSSS-----
-BTTSSB-SS-SSSS-----
-BTTSSB-SS-SSSS-----
-BTTSSB-SS-SSSS-----
-BTTSSB-SS-SSSS-----
-TTTSS--SS-SSSS-----
-BTTSSB-SS-SSSS-----
-BTTSSB-SS-SSSSS----
-BTTSSB-SS-SSSSS----
-TTTSS--SS-SSSSS----
-TTTSS--SS-SSSS-----
-BTTSSB-SS-SSSSS----
-BTTSSB-SS-SSSSS----
-BTTSSB-SS-SSSSS----
-TTTSS--SS-SSSSS----
-TTTSS--SS-SSSS-----
-BTTSSB-SS-SSTTS----
-BTTSSB-SS-SSSSS----
-TTTSS--SS-SSSSS----
-BTTSSB-SS-SSSSS----
-BTTSSB-SS-SSSSS----
-BTTSSB-SS-SSTT-----
-TTTSS--SS-SSSSS----
-BTTSSB-SS-SSSSS----
-TTTSS--SS-SSTTS----
-TTTSS--SS-SSSSS----
-TTTSS--SS-SSSSS----
-TTTSS--SS-SSSSS----
-TTTSS--SS-SSSSS----
-BTTSSB-SS-SSSSS----
-BTTSSB-SS-SSSSS----
-TTTSS--SS-SSSSS----
-BTTSSB-SS-SSSSS----
-BTTSSB-SS-SSSSS----
-TTTSS--SS-SSSSS----
-BTTSSB-SS-SSSS-----
-TTTSS--SS--SSSS----
-TTTSS--SS-SSSS-----
-BTTSSB-SS-SSSS-----
-BTTSSB-SS-SSSS-----
-TTTSS--SS-SSSS-----
-BTTSSB-SS-SSSS-----
-BTTSSB-SS--SSS-----
-TTTSS--SS-SSSS-----
-TTTSS--SS-SSSSS----
-TTTSS--SS-SSSS-----
-TTTSS--SS-SSSS-----
-BTTSSB-SS-SSSS-----
-TTTSS--SS-SSSS-----
-BTTSSB-SS-SSSS-----
-BTTSSB-SS-SSSS-----
-BTTSSB-SS-SSSS-----
-TTTSS--SS--SSS-----
-BTTSSB-SS-SSSS-----
-BTTSSB-SS-SSSS-----
-TTTSSS-SS-SSSS-----
-BTTSSB-SS-SSSS-----
-TTTSS--SS-SSSS-----
-BTTSSB-SS-SSSS-----
-BTTSSB-SS-SSSS-----
-BTTSSB-SS-SSSS-----
-BTTSSB-SS-SSSS-----
-TTTSS--SS-SSSS-----
-BTTSSB-SS-SSSS-----
-TTTSS--SS-SSSS-----
-BTTSSB-SS-SSSS-----
-BTTSSB-SS-SSSS-----
-TTTSS--SS-SSSS-----
-BTTSSB-SS-SSSS-----
-TTTSS--SS-SSSS-----
-TTTSS--SS-SSSS-----
-TTTSSS-SS-SSSS-----
-BTTSSB-SS-SSSSS----
-BTTSSB-SS-SSSS-----
-BTTSSB-SS-SSSSS----
-BTTSSB-SS-SSSSS----
-BTTSSB-SS-SSSSS----
-BTTSSB-SS-SSSSS----
-TTTSS--SS-SSSSS----
-BTTSSB-SS-SSSSS----
-BTTSSB-SS-SSSSS----
-BTTSSB-SS-SSSSS----
-TTTSS--SS-SSSSS----
-BTTSSB-SS-SSSSS----
-BTTSSB-SS-SSSSS----
-TTTSS--SS-SSSSS----
-BTTSSB-SS-SSTTS----
-BTTSSB-SS-SSSSS----
-BTTSSB-SS-SSSSS----
-BTTSSB-SS-SSSSS----
-TTTSS--SS-SSSSS----
-TTTSS--SS-SSTTS----
-BTTSSB-SS-SSSSS----
-BTTSSB-SS-SSSSS----
-TTTSS--SS-SSSSS----
-BTTSSB-SS-SSSSS----
-TTTSS--SS-SSSSS----
-TTTSS--SS-SSSSS----
-BTTSSB-SS-SSSS-----
-BTTSSB-SS-SBSSSB---
-BTTSSB-SS-SSSSS----
-BTTSSB-SS-SSSSS----
-BTTSSB-SS-SSSSS----
-TTTSS--SS-SSSSS----
-BTTSSB-SS-SSSSS----
-TTTSS--SS-SSSSS----
-BTTSSB-SS-SSSSS----
-TTTSS--SS-SSSSS----
-BTTSSB-SS-SSSSS----
-BTTSSB-SS-SSSSS----
-BTTSSB-SS-SSSSS----
-BTTSSB-SS-SSSSS----
-BTTSSB-SS-SSSSS----
-TTTSS--SS-SSSSS----
-BTTSSB-SS-SSSSS----
-BTTSSB-SS-SSSSS----
-BTTSSB-SS-SSSSS----
-BTTSSB-SS-SSSSS----
-BTTSSB-SS-SSSSS----
-TTTSS--SS-SSSSS----
-BTTSSB-SS-SSSS-----
-TTTSS--SS-SSSSS----
-TTTSS--SS-SSSS-----
-BTTSSB-SS-SSSS-----
-TTTSS--SS-SSSSS----
-TTTSS--SS-SSSSS----
-BTTSSB-SS-SSSSS----
-BTTSSB-SS-SSSSS----
-BTTSSB-SS-SSSSS----
-TTTSS--SS-SSSSS----
-TTTSS--SS-SSSSS----
-TTTSS--SS-SSSSS----
-BTTSSB-SS-SSSSS----
-TTTSS--SS-SSSSS----
-BTTSSB-SS-SSSSS----
-BTTSSB-SS-SSSSS----
-BTTSSB-SS-SSSS-----
-BTTSSB-SS-SSSSS----
-BTTSSB-SS-SSSSS----
-TTTSS--SS-SSSSS----
-TTTSS--SS-SSSSS----
-TTTSS--SS-SSSSS----
-TTTSS--SS-SSSSS----
-BTTSSB-SS-SSSSS----
-TTTSS--SS-SSSSS----
-BTTSSB-SS-SSSS-----
-BTTSSB-SS-SSSSS----
-TTTSS--SS-SSSS-----
-BTTSSB-SS-SSSSS----
-BTTSSB-SS-SSSSS----
-BTTSSB-SS-SSSSS----
-BTTSSB-SS-SSSSS----
-BTTSSB-SS-SSSSS----
-BTTSSB-SS-SSSS-----
-TTTSS--SS-SSSSS----
-TTTSS--SS-SSSS-----
-BTTSSB-SS-SSSS-----
-BTTSSB-SS-SSSS-----
-BTTSSB-SS-SBSSSB---
-BTTSSB-SS-SBSSSB---
-BTTSSB-SS-SSSSS----
-TTTSS--SS-SSSSS----
-BTTSSB-SS-SSSSS----
-BTTSSB-SS-SSSSS----
-BTTSSB-SS-SSSSS----
-BTTSSB-SS-SSSSS----
-BTTSSB-SS-SSSSS----
-BTTSSB-SS-SSSSS----
-BTTSSB-SS-SSSSS----
-BTTSSB-SS-SSSSS----
-BTTSSB-SS-SBSSSB---
-TTTSS--SS-SSSSS----
-BTTSSB-SS-SSSSS----
-TTTSS--SS-SSSSS----
-BTTSSB-SS-SSSSS----
-BTTSSB-SS-SSSSS----
-TTTSS--SS-SSSS-----
-BTTSSB-SS-SSSSS----
-TTTSS--SS-SSSSS----
-TTTSS--SS-SSSS-----
-TTTSS--SS-SSSSS----
-BTTSSB-SS-SSSSS----
-BTTSSB-SS-SSSS-----
-BTTSSB-SS-SSSSS----
-TTTSS--SS-SSSSS----
-BTTSSB-SS-SSSSS----
-TTTSS--SS-SSSSS----
-BTTSSB-SS-SSSSS----
-BTTSSB-SS-SSSSS----
-BTTSSB-SS-SSSS-----
-TTTSS--SS-SSSSS----
-BTTSSB-SS-SSSSS----
-BTTSSB-SS-SSSSS----
-BTTSSB-SS-SSSSS----
-BTTSSB-SS-SSSS-----
-BTTSSB-SS-SSSSS----
-BTTSSB-SS-SSSSS----
-BTTSSB-SS-SSSSS----
-TTTSS--SS-SSSSS----
-BTTSSB-SS-SSSSS----
-BTTSSB-SS-SSSSS----
-TTTSS--SS-SSSSS----
-BTTSSB-SS-SSSSS----
-BTTSSB-SS-SSSS-----
-TTTSS--SS-SSSSS----
-BTTSSB-SS-SSSSS----
-BTTSSB-SS-SSSSS----
-BTTSSB-SS-SSSSS----
-BTTSSB-SS-SSSSS----
-TTTSS--SS-SSSSS----
-BTTSSB-SS-SSSSS----
-BTTSSB-SS-SSSSS----
-BTTSSB-SS-SSSSS----
-BTTSSB-SS-SSSSS----
-TTTSS--SS-SSSSS----
-BTTSSB-SS-SSSSS----
-BTTSSB-SS-SSSSS----
-BTTSSB-SS-SSSS-----
-BTTSSB-SS-SSSS-----
-BTTSSB-SS-SSSS-----
-BTTSSB-SS-SSSS-----
-BTTSSB-SS-SSSS-----
-BTTSSB-SS-SSSSS----
-TTTSS--SS-SSSSS----
-BTTSSB-SS-SSSSS----
-BTTSSB-SS-SSSSS----
-BTTSSB-SS-SSSSS----
-TTTSS--SS-SSSSS----
-BTTSSB-SS-SSSSS----
-BTTSSB-SS-SSSSS----
-TTTSS--SS-SSSSS----
-TTTSS--SS-SSSSS----
-BTTSSB-SS-SSSSS----
-BTTSSB-SS-SSSSS----
-BTTSSB-SS-SSSSS----
-BTTSSB-SS-SSSSS----
-BTTSSB-SS-SSSSS----
-BTTSSB-SS-SSSSS----
-BTTSSB-SS-SSSSS----
-BTTSSB-SS-SSSSS----
-TTTSS--SS-SSSSS----
-BTTSSB-SS-SSSSS----
-TTTSS--SS-SSSSS----
-TTTSS--SS-SSSSS----
-BTTSSB-SS-SSSSS----
-BTTSSB-SS-SSSSS----
-TTTSS--SS-SSSSS----
-BTTSSB-SS-SSSSS----
-TTTSS--SS-SSSSS----
-TTTSS--SS-SSSSS----
-TTTSS--SS-SSSSS----
-BTTSSB-SS-SSSSS----
-BTTSSB-SS-SSSSS----
-BTTSSB-SS-SSSSS----
-BTTSSB-SS-SSSSS----
-TTTSS--SS-SSSSS----
-TTTSS--SS-SSSSS----
-TTTSS--SS-SSSS-----
-BTTSSB-SS-SSSSS----
-TTTSS--SS-SSSSS----
-BTTSSB-SS-SSSSS----
-BTTSSB-SS-SSSSS----
-TTTSS--SS--SSSS----
-TTTSS--SS--SSS-----
-BTTSSB-SS-SSSSS----
-BTTSSB-SS-SSSSS----
-BTTSSB-SS-SSSSS----
-TTTSSS-SS--SSSS----
-TTTSS--SS-SSSS-----
-BTTSSB-SS--SSS-----
-TTTSS--SS--SSSS----
-TTTSS--SS--SSSS----
-TTTSS--SS-SSSSS----
-TTTSS--SS--SSSS----
-TTTSS--SS--SSSS----
-BTTSSB-SS--SSS-----
-BTTSSB-SS--SSSS----
-BTTSSB-SS--SSSS----
-TTTSSS-SS--SSSS----
-TTTSS--SS--SSSS----
-BTTSSB-SS--SSSS----
-BTTSSB-SS--SSSS----
-BTTSSB-SS--SSSS----
-TTTSS--SS--SSSS----
-BTTSSB-SS--SSSS----
-BTTSSB-SS--SSSS----
-TTTSSS-SS--SSSS----
-BTTSSB-SS--SSSS----
-BTTSSB-SS--SSS-----
-BTTSSB-SS--SSSS----
-TTTSS--SS--SSSS----
-BTTSSB-SS--SSSS----
-BTTSSB-SS--SSSS----
-BTTSSB-SS--SSS-----
-TTTSS--SS--SSS-----
-TTTSS--SS--SSS-----
-TTTSS--SS--SSSS----
-BTTSSB-SS--SSS-----
-BTTSSB-SS--SSS-----
-TTTSS--SS--SSS-----
-BTTSSB-SS--SSS-----
-BTTSSB-SS--SSS-----
-BTTSSB-SS--SSS-----
-BTTSSB-SS--SSSS----
-BTTSSB-SS--SSS-----
-BTTSSB-SS--SSS-----
-BTTSSB-SS--SSS-----
-TTTSS--SS--SSS-----
-BTTSSB-SS--SSS-----
-BTTSSB-SS--SSS-----
-BTTSSB-SS--TTT-----
-TTTSSS-SS--SSS-----
-BTTSSB-SS--SSS-----
-TTTSS--SS--SSS-----
-BTTSSB-SS--SSS-----
-BTTSSB-SS--SSS-----
-BTTSSB-SS--TTT-----
-BTTSSB-SS--SSS-----
-BTTSSB-SS--SSS-----
-BTTSSB-SS--SSS-----
-BTTSSB-SS--SSS-----
-TTTSS--SS--SSS-----
-BTTSSB-SS--SSS-----
-TTTSS--SS--SSS-----
-BTTSSB-SS--SSSS----
-BTTSSB-SS--SSS-----
-TTTSS--SS--SSS-----
-TTTSS--SS--SSSS----
-BTTSSB-SS--SSSS----
-TTTSS--SS--SSS-----
-TTTSS--SS--SSSS----
-BTTSSB-SS--SSS-----
-BTTSSB-SS--SSSS----
-BTTSSB-SS--SSSS----
-BTTSSB-SS--SSSS----
-TTTSSS-SS--SSSS----
-BTTSSB-SS--SSS-----
-BTTSSB-SS--SSSS----
-BTTSSB-SS--SSSS----
-TTTSS--SS--SSSS----
-BTTSSB-SS--SSSS----
-BTTSSB-SS--SSSS----
-TTTSSS-SS--SSSS----
-BTTSSB-SS--SSSS----
-BTTSSB-SS--SSSS----
-BTTSSB-SS--SSSS----
-BTTSSB-SS--SSSS----
-BTTSSB-SS--SSSS----
-BTTSSB-SS--SSSS----
-BTTSSB-SS--SSSS----
-TTTSS--SS--SSSS----
-BTTSSB-SS--SSSS----
-BTTSSB-SS--SSSS----
-BTTSSB-SS--SSSS----
-BTTSSB-SS--SSSS----
-BTTSSB-SS--SSSS----
-TTTSSS-SS--SSSS----
-TTTSS--SS--SSSS----
-TTTSS--SS--SSSS----
-TTTSS--SS--SSSS----
-TTTSS--SS--SSSS----
-TTTSSS-SS--SSSS----
-TTTSS--SS--SSSS----
-TTTSS--SS--SSSS----
-TTTSS--SS---SSS----
-BTTSSB-SS--SSSS----
-BTTSSB-SS--SSS-----
-TTTSS--SS--SSS-----
-TTTSS--SS--SSSS----
-BTTSSB-SS--SSS-----
-BTTSSB-SS--SSS-----
-BTTSSB-SS--SSS-----
-BTTSSB-SS--SSSS----
-BTTSSB-SS--SSS-----
-TTTSS--SS--SSS-----
-TTTSS--SS--SSS-----
-TTTSS--SS--SSS-----
-TTTSS--SS--SSS-----
-BTTSSB-SS--SSSS----
-BTTSSB-SS--SSS-----
-TTTSS--SS--SSSS----
-BTTSSB-SS--SSSS----
-TTTSS--SS--SSS-----
-TTTSS--SS--SSSS----
-TTTSS--SS--SSSS----
-TTTSS--SS--SSSS----
-BTTSSB-SS--SSSS----
-TTTSS--SS--SSSS----
-TTTSS--SS--SSSS----
-BTTSSB-SS--SSSS----
-TTTSS--SS--SSS-----
-BTTSSB-SS--SSSS----
-BTTSSB-SS--SSSS----
-BTTSSB-SS--SSSS----
-TTTSS--SS--SSSS----
-TTTSS--SS--SSSS----
-BTTSSB-SS--SSSS----
-TTTSSS-SS--SSSS----
-TTTSS--SS--SSSS----
-TTTSS--SS--SSSS----
-TTTSS--SS--SSSS----
-TTTSS--SS--SSSS----
-BTTSSB-SS--SSSS----
-TTTSSS-SS--SSSS----
-TTTSS--SS--SSSS----
-BTTSSB-SS--SSSS----
-BTTSSB-SS--SSS-----
-BTTSSB-SS--SSS-----
-BTTSSB-SS--SSSS----
-TTTSS--SS--SSSS----
-TTTSS--SS--SSSS----
-TTTSS--SS--SSSS----
-BTTSSB-SS--SSSS----
-BTTSSB-SS--SSSS----
-TTTSS--SS--SSSS----
-BTTSSB-SS--SSSS----
-BTTSSB-SS--SSSS----
-TTTSSS-SS--SSSS----
-BTTSSB-SS--SSSS----
-TTTSSS-SS--SSSS----
-TTTSS--SS--SSSS----
-BTTSSB-SS--SSSS----
-BTTSSB-SS--SSS-----
-TTTSS--SS--SSSS----
-BTTSSB-SS--SSSS----
-BTTSSB-SS--SSSS----
-TTTSS--SS--SSSS----
-TTTSS--SS--SSSS----
-BTTSSB-SS--SSSS----
-TTTSS--SS--SSSS----
-BTTSSB-SS--SSSS----
-BTTSSB-SS--SSSS----
-TTTSS--SS--SSSS----
-BTTSSB-SS--SSSS----
-TTTSS--SS--SSSS----
-TTTSS--SS--SSSS----
-BTTSSB-SS--SSSS----
-BTTSSB-SS--SSS-----
-BTTSSB-SS--SSSS----
-BTTSSB-SS--SSSS----
-BTTSSB-SS--BSSSB---
-BTTSSB-SS--SSSS----
-TTTSS--SS--SSSS----
-BTTSSB-SS--SSSS----
-BTTSSB-SS--SSSS----
-TTTSSS-SS--SSSS----
-BTTSSB-SS--SSSS----
-TTTSS--SS--SSSS----
-TTTSS--SS--SSSS----
-BTTSSB-SS--SSSS----
-BTTSSB-SS--SSSS----
-TTTSS--SS--SSSS----
-TTTSS--SS--SSSS----
-BTTSSB-SS--SSSS----
-TTTSSS-SS--SSSS----
-TTTSS--SS--SSSS----
-TTTSS--SS--SSSS----
-TTTSS--SS--SSSS----
-BTTSSB-SS--SSSS----
-TTTSS--SS--SSSS----
-BTTSSB-SS--SSSS----
-BTTSSB-SS--SSSS----
-BTTSSB-SS--SSSS----
-BTTSSB-SS--SSSS----
-TTTSSS-SS--SSSS----
-TTTSS--SS--SSSS----
-BTTSSB-SS--SSSS----
-TTTSSS-SS--SSS-----
-TTTSS--SS--SSSS----
-TTTSS--SS--SSSS----
-BTTSSB-SS--SSSS----
-BTTSSB-SS--SSSS----
-BTTSSB-SS--SSSS----
-BTTSSB-SS--SSSS----
-BTTSSB-SS--SSSS----
-BTTSSB-SS--SSSS----
-TTTSS--SS--SSSS----
-BTTSSB-SS--SSSS----
-BTTSSB-SS--SSSS----
-TTTSS--SS--SSSS----
-BTTSSB-SS--SSSS----
-BTTSSB-SS--SSSS----
-BTTSSB-SS--SSSS----
-BTTSSB-SS--SSSS----
-BTTSSB-SS--SSSS----
-BTTSSB-SS--SSSS----
-TTTSS--SS--SSSS----
-TTTSS--SS--SSSS----
-BTTSSB-SS--SSSS----
-TTTSS--SS--SSSS----
-BTTSSB-SS--SSSS----
-BTTSSB-SS--SSSS----
-TTTSS--SS--SSSS----
-BTTSSB-SS--SSSS----
-BTTSSB-SS--SSSS----
-TTTSS--SS--SSSS----
-BTTSSB-SS--SSSS----
-BTTSSB-SS--SSSS----
-BTTSSB-SS--SSSS----
-BTTSSB-SS--SSSS----
-TTTSS--SS--SSSS----
-BTTSSB-SS--SSSS----
-TTTSS--SS--SSSS----
-TTTSS--SS--SSSS----
-TTTSS--SS--SSSS----
-BTTSSB-SS--SSSS----
-TTTSS--SS--SSSS----
-BTTSSB-SS--SSSS----
-BTTSSB-SS--SSSS----
-TTTSS--SS--SSSS----
-BTTSSB-SS--SSSS----
-BTTSSB-SS--SSSS----
-TTTSS--SS--SSSS----
-BTTSSB-SS--SSSS----
-TTTSS--SS--SSSS----
-BTTSSB-SS--SSSS----
-BTTSSB-SS--SSSS----
-BTTSSB-SS--SSSS----
-TTTSS--SS--SSSS----
-TTTSS--SS--SSSS----
-BTTSSB-SS--SSSS----
-BTTSSB-SS--SSSS----
-TTTSS--SS--SSSS----
-TTTSS--SS--SSSS----
-BTTSSB-SS--SSSS----
-BTTSSB-SS--SSSS----
-TTTSS--SS--SSSS----
-BTTSSB-SS--SSSS----
-TTTSS--SS--TTTS----
-BTTSSB-SS--SSSS----
-TTTSS--SS--SSSS----
-TTTSSS-SS--SSSS----
-BTTSSB-SS--SSSS----
-BTTSSB-SS--SSSS----
-TTTSSS-SS--SSSS----
-BTTSSB-SS--SSSS----
-BTTSSB-SS--SSSS----
-BTTSSB-SS--SSSS----
-TTTSS--SS--SSSS----
-TTTSS--SS--SSSS----
-TTTSS--SS--SSSS----
-TTTSS--SS--SSSS----
-BTTSSB-SS--SSS-----
-TTTSS--SS--SSSS----
-TTTSS--SS--SSS-----
-BTTSSB-SS--SSSS----
-TTTSS--SS--SSSS----
-TTTSS--SS--SSSS----
-TTTSS--SS--SSS-----
-TTTSS--SS--SSSS----
-BTTSSB-SS--SSSS----
-TTTSS--SS--SSSS----
-BTTSSB-SS--SSSS----
-BTTSSB-SS--SSSS----
-BTTSSB-SS--SSSS----
-TTTSS--SS--SSSS----
-TTTSS--SS--SSSS----
-TTTSS--SS--SSSS----
-BTTSSB-SS--SSSS----
-BTTSSB-SS--SSSS----
-BTTSSB-SS--SSSS----
-BTTSSB-SS--SSSS----
-BTTSSB-SS--SSSS----
-BTTSSB-SS--SSSS----
-TTTSS--SS--SSSS-S--
-TTTSS--SS--SSSS----
-BTTSSB-SS--SSSS----
-BTTSSB-SS--SSSS----
-TTTSS--SS--SSSS----
-BTTSSB-SS--SSSS----
-BTTSSB-SS--SSS-----
-TTTSS--SS--BSSSB---
-TTTSS--SS--SSSS----
-TTTSS--SS--SSSS----
-TTTSS--SS--SSSS----
-BTTSSB-SS--SSSS----
-BTTSSB-SS--BSSSB---
-BTTSSB-SS--SSS-----
-BTTSSB-SS--SSSS----
-TTTSS--SS--SSSS----
-BTTSSB-SS--SSSS----
-TTTSS--SS--SSSS----
-BTTSSB-SS--SSSS----
-BTTSSB-SS--SSSS----
-TTTSSS-SS--SSSS----
-BTTSSB-SS--SSSS----
-BTTSSB-SS--SSSS----
-BTTSSB-SS--SSSS----
-BTTSSB-SS--SSSS----
-TTTSS--SS--SSSS----
-BTTSSB-SS--SSSS----
-BTTSSB-SS--SSSS----
-BTTSSB-SS--SSSS----
-BTTSSB-SS--BSSSB---
-TTTSS--SS--SSS-----
-BTTSSB-SS--SSSS----
-BTTSSB-SS--SSS-----
-BTTSSB-SS--SSSS----
-TTTSS--SS--BSSSB---
-BTTSSB-SS--SSSS----
-BTTSSB-SS--SSSS----
-BTTSSB-SS--SSSS----
-BTTSSB-SS--SSSS----
-BTTSSB-SS--SSSS----
-BTTSSB-SS--SSSS----
-BTTSSB-SS--SSSS----
-BTTSSB-SS--SSSS----
-BTTSSB-SS--SSSS----
-BTTSSB-SS--SSSS----
-BTTSSB-SS--SSSS----
-BTTSSB-SS--SSSS----
-BTTSSB-SS--SSSS----
-TTTSS--SS--SSSS----
-BTTSSB-SS--SSSS----
-BTTSSB-SS--SSSS----
-BTTSSB-SS---SSS----
-BTTSSB-SS--SSSS----
-BTTSSB-SS--SSSS----
-TTTSS--SS--SSSS----
-BTTSSB-SS--SSSS----
-BTTSSB-SS--SSSS----
-BTTSSB-SS--SSSS----
-BTTSSB-SS--SSSS----
-BTTSSB-SS--SSSS----
-BTTSSB-SS--SSSS----
-BTTSSB-SS--SSS-----
-BTTSSB-SS--SSSS----
-TTTSS--SS--SSSS----
-BTTSSB-SS--SSSS----
-BTTSSB-SS--SSSS----
-TTTSS--SS--SSS-----
-TTTSS--SS--SSSS----
-BTTSSB-SS--SSS-----
-BTTSSB-SS--SSSS----
-BTTSSB-SS--SSSS----
-BTTSSB-SS--SSSS----
-BTTSSB-SS--SSSS----
-BTTSSB-SS--SSSS----
-BTTSSB-SS--SSSS----
-TTTSS--SS--SSSS----
-TTTSS--SS--SSSS----
-TTTSS--SS--SSSS----
-TTTSSS-SS--SSSS----
-BTTSSB-SS--SSSS----
-BTTSSB-SS--SSSS----
-TTTSSS-SS---SSS----
-TTTSSS-SS--SSSS----
-BTTSSB-SS--SSSS----
-BTTSSB-SS--SSSS----
-TTTSS--SS--SSSS----
-BTTSSB-SS--SSS-----
-BTTSSB-SS--SSSS----
-BTTSSB-SS--SSSS----
-TTTSSS-SS--SSSS----
-BTTSSB-SS--SSSS----
-TTTSS--SS--SSSS----
-TTTSS--SS--SSSS----
-BTTSSB-SS--SSSS----
-TTTSS--SS-SSSSS----
-BTTSSB-SS--SSSS----
-TTTSSS-SS--SSSS----
-TTTSS--SS--SSSS----
-BTTSSB-SS--SSSS----
-BTTSSB-SS--SSSS----
-BTTSSB-SS--SSSS----
-BTTSSB-SS--SSSS----
-TTTSS--SS--SSSS----
-BTTSSB-SS--SSSS----
-TTTSS--SS--SSSS----
-TTTSS--SS--SSSS----
-BTTSSB-SS--SSSS----
-TTTSS--SS--SSSS----
-TTTSS--SS--SSSS----
-BTTSSB-SS--SSSS----
-BTTSSB-SS--SSSS----
-TTTSSS-SS--SSSS----
-BTTSSB-SS--SSSS----
-BTTSSB-SS--SSSS----
-BTTSSB-SS--SSSS----
-BTTSSB-SS--SSSS----
-BTTSSB-SS--SSSS----
-BTTSSB-SS--SSSS----
-BTTSSB-SS--SSSS----
-BTTSSB-SS--SSS-----
-BTTSSB-SS--SSSS----
-BTTSSB-SS--SSSS----
-BTTSSB-SS--SSSS----
-BTTSSB-SS--SSSS----
-TTTSS--SS--SSSS----
-TTTSS--SS--SSSS----
-BTTSSB-SS--SSS-----
-BTTSSB-SS--SSS-----
-TTTSS--SS--SSS-----
-BTTSSB-SS--SSS-----
-BTTSSB-SS--SSSS----
-BTTSSB-SS--SSSS----
-TTTSS--SS--SSSS----
-BTTSSB-SS--SSSS----
-TTTSS--SS--SSSS----
-BTTSSB-SS--BSSSB---
-BTTSSB-SS--SSSS----
-BTTSSB-SS--SSSS----
-BTTSSB-SS--SSS-----
-TTTSS--SS--SSS-----
-BTTSSB-SS--SSSS----
-TTTSSS-SS--SSS-----
-BTTSSB-SS--SSS-----
-BTTSSB-SS--SSS-----
-BTTSSB-SS--SSS-----
-BTTSSB-SS--SSS-----
-BTTSSB-SS--BSSSB---
-BTTSSB-SS--BSSSB---
-TTTSSS-SS--SSSS----
-TTTSSS-SS--SSS-----
-BTTSSB-SS--SSSS----
-TTTSS--SS--SSS-----
-BTTSSB-SS--SSS-----
-TTTSSS-SS--SSSS----
-BTTSSB-SS--SSSS----
-TTTSSS-SS--BSSSB---
-BTTSSB-SS--SSSS----
-BTTSSB-SS--SSSS----
-BTTSSB-SS--SSSS----
-TTTSSS-SS--SSSS----
-TTTSS--SS--SSS-----
-BTTSSB-SS--SSSS----
-TTTSSS-SS--SSSS----
-BTTSSB-SS--SSS-----
-BTTSSB-SS--SSSS----
-BTTSSB-SS--SSSS----
-BTTSSB-SS--SSSS----
-TTTSSS-SS--SSS-----
-BTTSSB-SS--SSS-----
-TTTSS--SS--SSS-----
-BTTSSB-SS--SSSS----
-BTTSSB-SS--SSSS----
-BTTSSB-SS--SSSS----
-BTTSSB-SS--SSSS----
-BTTSSB-SS--SSSS----
-BTTSSB-SS--SSS-----
-TTTSSS-SS---SS-----
-TTTSSS-SS--SSS-----
-BTTSSB-SS--BSSSB---
-BTTSSB-SS--SSSS----
-BTTSSB-SS--SSS-----
-BTTSSB-SS--SSS-----
-TTTSSS-SS--SSS-----
-BTTSSB-SS--SSS-----
-BTTSSB-SS--SSS-----
-TTTSS--SS--SSSS----
-BTTSSB-SS--SSS-----
-BTTSSB-SS--SSSS----
-BTTSSB-SS--SSSS----
-BTTSSB-SS--SSSS----
-BTTSSB-SS--SSSS----
-TTTSSS-SS--SSSS----
-TTTSS--SS--SSSS----
-BTTSSB-SS--SSSS----
-BTTSSB-SS--SSS-----
-BTTSSB-SS--SSSS----
-BTTSSB-SS--SSSS----
-BTTSSB-SS--SSSS----
-BTTSSB-SS--SSSS----
-BTTSSB-SS--SSSS----
-TTTSSS-SS--SSSS----
-BTTSSB-SS--SSSS----
-BTTSSB-SS--SSSS----
-BTTSSB-SS--SSSS----
-TTTSS--SS--SSSS----
-TTTSS--SS--SSSS----
-BTTSSB-SS--SSSS----
-BTTSSB-SS--SSSS----
-BTTSSB-SS--SSSS----
-TTTSSS-SS--SSSS----
-BTTSSB-SS--SSSS----
-TTTSSS-SS--SSSS----
-TTTSSS-SS--SSSS----
-BTTSSB-SS--SSSS----
-TTTSS--SS--SSSS----
-BTTSSB-SS--SSSS----
-BTTSSB-SS--SSSS----
-TTTSS--SS--SSSS----
-BTTSSB-SS--SSSS----
-BTTSSB-SS--SSSS----
-TTTSSS-SS--SSSS----
-BTTSSB-SS--SSSS----
-TTTSS--SS--SSS-----
-BTTSSB-SS--SSSS----
-BTTSSB-SS--SSSS----
-BTTSSB-SS--SSSS----
-BTTSSB-SS--SSSS----
-BTTSSB-SS--SSSS----
-BTTSSB-SS--SSSS----
-TTTSS--SS--SSSS----
-BTTSSB-SS--SSSS----
-BTTSSB-SS--SSSS----
-BTTSSB-SS--SSSS----
-TTTSS--SS--SSSS----
-BTTSSB-SS--SSSS----
-BTTSSB-SS--SSSS----
-TTTSS--SS--SSS-----
-BTTSSB-SS--SSS-----
-TTTSS--SS--SSSS----
-TTTSS--SS---SS-----
-TTTSS--SS---SS-----
-BTTSSB-SS--TTTS----
-TTTSS--SS--GGG-----
-BTTSSB-SS--GGGS----
-TTTSS--SS--TTTS----
-BTTSSB-SS--GGG-----
-TTTSS--SS--GGG-----
-TTTSS--SS--GGG-----
-BTTSSB-SS--SSS-----
-BTTSSB-SS--STT-----
-BTTSSB-SS--SSS-----
-BTTSSB-SS--SSS-----
-BTTSSB-SS--SSS-----
-BTTSSB-SS--SSS-----
-TTTSS--SS--SSS-----
-BTTSSB-SS--SS------
-BTTSSB-SS---SS-----
-BTTSSB-SS---S------
-BTTSSB-SS---SS-----
-BTTSSB-SS--SS------
-BTTSSB-SS--SSS-----
-TTTSS--SS--SS------
-BTTSSB-SS---S------
-TTTSS--SS---S------
-TTTSS--SS--SS------
-BTTSSB-SS--SS---S--
-TTTSS--SS--SS------
-TTTSS--SS--SSS-----
-TTTSS--SS--SSS-----
-TTTSS--SS--SSS-----
-TTTSS--SS--SSS-----
-BTTSSB-SS--SSS-----
-TTTSS--SS--SSS-----
-TTTSS--SS--SSS-----
-TTTSS--SS--SSS-----
-BTTSSB-SS--SSS-----
-TTTSS--SS--SS------
-TTTSS--SS--SS------
-TTTSS--SS--SS------
-TTTSS--SS--SS------
-TTTSS--SS--SS------
-TTTSS--SS--SS------
-BTTSSB-SS---S------
-BTTSSB-SS--SSS-----
-TTTSS--SS--SSS-----
-BTTSSB-SS--SS------
-BTTSSB-SS--SS------
-TTTSS--SS--SS------
-TTTSS--SS--SS------
-TTTSS--SS--SS------
-BTTSSB-SS--SS------
-BTTSSB-SS--SS------
-TTTSS--SS--SS------
-BTTSSB-SS--SS------
-BTTSSB-SS--SSS-----
-TTTSS--SS--SS------
-TTTSS--SS--SSS-----
-BTTSSB-SS--SSS-----
-TTTSS--SS--SSS-----
-TTTSS--SS--SS------
-BTTSSB-SS--SS------
-TTTSS--SS--SSS-----
-BTTSSB-SS--SSS-----
-TTTSS--SS--SSS-----
-TTTSS--SS--SSS-----
-TTTSS--SS--TT------
-TTTSSS-SS--SS------
-BTTSSB-SS--SS------
-TTTSS--SS--SS------
-BTTSSB-SS--SS------
-TTTSSS-SS--SS------
-TTTSS--SS--SS------
-TTTSS--SS--SSS-----
-TTTSS--SS--SSS-----
-BTTSSB-SS--SS------
-TTTSS--SS--SS------
-BTTSSB-SS--SSS-----
-BTTSSB-SS--SS------
-BTTSSB-SS--SS------
-BTTSSB-SS--SSS-----
-BTTSSB-SS--SS------
-BTTSSB-SS--TTS-----
-TTTSS--SS--SSS-----
-BTTSSB-SS--SSS-----
-BTTSSB-SS--TTS-----
-BTTSSB-SS--SSS-----
-TTTSS--SS--SSS-----
-BTTSSB-SS--TTS-----
-TTTSS--SS--SSS-----
-BTTSSB-SS--SSS-----
-TTTSS--SS--SS------
-TTTSS--SS--SSS-----
-BTTSSB-SS--SS------
-BTTSSB-SS--SSS-----
-BTTSSB-SS--SS------
-BTTSSB-SS--SS------
-BTTSSB-SS--SS------
-BTTSSB-SS--SS------
-BTTSSB-SS--SS------
-BTTSSB-SS--SS------
-TTTSSS-SS--SS------
-BTTSSB-SS--SS------
-TTTSSS-SS--SS------
-TTTSS--SS--SS------
-TTTSS--SS--SSS-----
-TTTSSS-SS--TT---S--
-BTTSSB-SS--SS------
-BTTSSB-SS--SSS-----
-TTTSS--SS--SSS-----
-TTTSS--SS--SSS-----
-TTTSS--SS--TTS-----
-BTTSSB-SS--TTS-----
-BTTSSB-SS--TT---S--
-BTTSSB-SS--TT------
-TTTSSS-SS--TT------
-TTTSS--SS--TTS-----
-BTTSSB-SS--TTS-----
-TTTSS--SS--TTS-----
-TTTSSS-SS--TT------
-BTTSSB-SS--SSS-----
-TTTSSS-SS--SSS-----
-TTTSS--SS--SSS-----
-BTTSSB-SS--SS------
-BTTSSB-SS--SSS-----
-TTTSS--SS--SSS-----
-TTTSS--SS--SSS-----
-BTTSSB-SS--SSS-----
-TTTSS--SS--SS------
-BTTSSB-SS--SS------
-TTTSS--SS--SS------
-TTTSS--SS--SSS-----
-BTTSSB-SS--TT------
-BTTSSB-SS--SS------
-BTTSSB-SS--SSS-----
-BTTSSB-SS--SSS-----
-BTTSSB-SS--SSS-----
-TTTSS--SS--TT------
-TTTSS--SS--SS------
-BTTSSB-SS--SS------
-TTTSS--SS--SS------
-TTTSS--SS--SSS-----
-TTTSS--SS--SS------
-BTTSSB-SS--SSS-----
-BTTSSB-SS--SSS-----
-BTTSSB-SS--SSS-----
-TTTSS--SS--TT------
-BTTSSB-SS--SSS-----
-TTTSS--SS--SS------
-BTTSSB-SS--SS------
-BTTSSB-SS--SS------
-TTTSS--SS--SS------
-TTTSS--SS--SS------
-TTTSS--SS--SS------
-BTTSSB-SS--SSS-----
-TTTSS--SS--SS------
-TTTSS--SS--SS------
-BTTSSB-SS--SSS-----
-TTTSS--SS--SS------
-BTTSSB-SS--SS------
-TTTSS--SS--SS------
-TTTSS--SS--SS------
-BTTSSB-SS--SS------
-TTTSS--SS--SS------
-TTTSS--SS--SS------
-BTTSSB-SS--SS------
-BTTSSB-SS--SS------
-TTTSS--SS--SS------
-TTTSS--SS--SS------
-BTTSSB-SS--SS------
-BTTSSB-SS--SS------
-BTTSSB-SS--SS------
-BTTSSB-SS--SS------
-TTTSS--SS--SS------
-BTTSSB-SS--SS------
-TTTSS--SS--TT------
-BTTSSB-SS--SS------
-BTTSSB-SS--SS------
-TTTSS--SS--SS------
-TTTSS--SS--SS------
-TTTSS--SS--SS------
-TTTSS--SS--SS------
-TTTSS--SS--SS------
-TTTSS--SS--SS------
-BTTSSB-SS--SS------
-BTTSSB-SS--SS------
-BTTSSB-SS--SS------
-BTTSSB-SS--SS------
-TTTSS--SS--SS------
-BTTSSB-SS--SS------
-TTTSS--SS--SS------
-BTTSSB-SS--SS------
-TTTSS--SS--SS------
-BTTSSB-SS--SS------
-TTTSS--SS--SS------
-TTTSS--SS--SS------
-BTTSSB-SS--SS------
-BTTSSB-SS--SS------
-TTTSS--SS--SS------
-TTTSS--SS--SS------
-BTTSSB-SS--TT------
-TTTSS--SS--SS------
-BTTSSB-SS--SS------
-BTTSSB-SS--SS------
-BTTSSB-SS--SS------
-BTTSSB-SS--SS------
-BTTSSB-SS--SS------
-BTTSSB-SS--SS------
-BTTSSB-SS--TT------
-TTTSS--SS--SS------
-TTTSS--SS--SS------
-TTTSS--SS--SS------
-TTTSS--SS--SS------
-TTTSS--SS--SS------
-TTTSS--SS--SS------
-BTTSSB-SS--SS------
-TTTSS--SS--SS------
-TTTSS--SS--SS------
-TTTSS--SS--SS------
-TTTSS--SS--SS------
-TTTSS--SS--SS------
-TTTSS--SS--SS------
-TTTSS--SS--TT------
-BTTSSB-SS--SS------
-TTTSS--SS--SS------
-TTTSS--SS--SS------
-TTTSS--SS--TT------
-BTTSSB-SS--SS------
-TTTSS--SS--TT------
-BTTSSB-SS--SS------
-TTTSS--SS--SS------
-TTTSS--SS--TT------
-TTTSS--SS--SS------
-BTTSSB-SS--SS------
-TTTSS--SS--SS------
-BTTSSB-SS--SS------
-TTTSS--SS--SS------
-BTTSSB-SS--SS------
-TTTSS--SS--SS------
-TTTSS--SS--TT------
-TTTSS--SS--SS------
-BTTSSB-SS--SS------
-BTTSSB-SS--SS------
-BTTSSB-SS--SS------
-BTTSSB-SS--SS------
-TTTSS--SS--SS------
-BTTSSB-SS--SS------
-BTTSSB-SS--SS------
-BTTSSB-SS--SS------
-BTTSSB-SS--SS------
-TTTSS--SS--SS------
-TTTSS--SS--SS------
-TTTSS--SS--SS------
-BTTSSB-SS--SS------
-BTTSSB-SS--SS------
-BTTSSB-SS--SS------
-TTTSS--SS--SS------
-BTTSSB-SS--SS------
-BTTSSB-SS--SS------
-TTTSS--SS--SS------
-BTTSSB-SS--SS------
-TTTSS--SS--SS------
-BTTSSB-SS--SS------
-BTTSSB-SS--SS------
-TTTSS--SS--SS------
-BTTSSB-SS--SS------
-BTTSSB-SS--SS------
-BTTSSB-SS--SS------
-BTTSSB-SS--SS------
-BTTSSB-SS--SS------
-TTTSS--SS--SS------
-BTTSSB-SS--SS------
-BTTSSB-SS--SS------
-BTTSSB-SS--SS------
-BTTSSB-SS--SS------
-TTTSS--SS--SS------
-BTTSSB-SS--SS------
-BTTSSB-SS--SS------
-TTTSS--SS--SS------
-BTTSSB-SS--SS------
-BTTSSB-SS--SS------
-TTTSS--SS--SS------
-BTTSSB-SS--SS------
-BTTSSB-SS--SS------
-BTTSSB-SS--SS------
-BTTSSB-SS--SS------
-BTTSSB-SS--SS------
-BTTSSB-SS--SS------
-BTTSSB-SS--SS------
-TTTSS--SS--SS------
-BTTSSB-SS--SS------
-TTTSS--SS--SS------
-BTTSSB-SS--SS------
-TTTSS--SS--SS------
-BTTSSB-SS--SS------
-TTTSS--SS--SS------
-BTTSSB-SS--SS------
-BTTSSB-SS--SS------
-BTTSSB-SS--SS------
-BTTSSB-SS--SS------
-BTTSSB-SS--SS------
-TTTSS--SS--SS------
-TTTSS--SS--SS------
-BTTSSB-SS--SS------
-BTTSSB-SS--SS------
-BTTSSB-SS--SS------
-BTTSSB-SS--SS------
-BTTSSB-SS--SS------
-BTTSSB-SS--SS------
-BTTSSB-SS--SS------
-BTTSSB-SS--SS------
-BTTSSB-SS--SS------
-TTTSS--SS--SS------
-TTTSS--SS--SS------
-BTTSSB-SS--SS------
-BTTSSB-SS--SS------
-TTTSS--SS--SS------
-TTTSS--SS--SS------
-TTTSS--SS--SS------
-TTTSS--SS--SS------
-BTTSSB-SS--SS------
-TTTSS--SS--SS------
-TTTSS--SS--SS------
-BTTSSB-SS--SS------
-TTTSS--SS--SS------
-BTTSSB-SS--SS------
-TTTSS--SS--SS------
-TTTSS--SS--SS------
-BTTSSB-SS--SS------
-BTTSSB-SS--SS------
-TTTSS--SS--SS------
-BTTSSB-SS--SS------
-TTTSS--SS--SS------
-BTTSSB-SS--SS------
-BTTSSB-SS--SS------
-TTTSS--SS--SS------
-BTTSSB-SS--SS------
-BTTSSB-SS--SS------
-BTTSSB-SS--SS------
-TTTSS--SS--SS------
-TTTSS--SS--SS------
-BTTSSB-SS--SS------
-TTTSS--SS--SS------
-TTTSS--SS--SS------
-BTTSSB-SS--SS------
-TTTSS--SS--SS------
-BTTSSB-SS--SS------
-TTTSS--SS--SS------
-BTTSSB-SS--SS------
-BTTSSB-SS--SS------
-BTTSSB-SS--SS------
-TTTSS--SS--SS------
-TTTSS--SS--SS------
-BTTSSB-SS--SS------
-TTTSS--SS--SS------
-BTTSSB-SS--SS------
-BTTSSB-SS--SS------
-TTTSS--SS--SS------
-BTTSSB-SS--SS------
-TTTSS--SS--SS------
-BTTSSB-SS--SS------
-TTTSS--SS--SS------
-TTTSS--SS--SS------
-BTTSSB-SS--SS------
-BTTSSB-SS--TT------
-BTTSSB-SS--SS------
-TTTSS--SS--SS------
-BTTSSB-SS--SS------
-TTTSS--SS--SS------
-BTTSSB-SS--SS------
-TTTSS--SS--SS------
-BTTSSB-SS--SS------
-BTTSSB-SS--SS------
-TTTSS--SS--TT------
-TTTSS--SS--SS------
-TTTSS--SS--SS------
-TTTSS--SS--SS------
-TTTSS--SS--SS------
-TTTSS--SS--SS------
-TTTSS--SS--SS------
-BTTSSB-SS--SS------
-TTTSS--SS--SS------
-BTTSSB-SS--SS------
-TTTSS--SS--TT------
-TTTSS--SS--SS------
-TTTSS--SS--SS------
-TTTSS--SS--SS------
-BTTSSB-SS--SS------
-TTTSS--SS--SS------
-TTTSS--SS--SS------
-TTTSS--SS--SS------
-TTTSS--SS--TT------
-BTTSSB-SS--TT------
-BTTSSB-SS--SS------
-TTTSS--SS--SS------
-TTTSS--SS--SS------
-TTTSS--SS--SS------
-TTTSS--SS--SS------
-BTTSSB-SS--SS------
-TTTSS--SS--SS------
-BTTSSB-SS--SS------
-BTTSSB-SS--SS------
-TTTSS--SS--SS---S--
-BTTSSB-SS--SS------
-BTTSSB-SS--SS------
-TTTSS--SS--SS------
-TTTSS--SS--SS------
-BTTSSB-SS--SS------
-BTTSSB-SS--SS------
-BTTSSB-SS--SS------
-TTTSS--SS--SS------
-TTTSS--SS--SS------
-TTTSS--SS--SS---S--
-TTTSS--SS--SS---S--
-TTTSS--SS--SS---S--
-BTTSSB-SS--SS---S--
-TTTSS--SS--SS---S--
-BTTSSB-SS--SS---S--
-BTTSSB-SS--SS---S--
-BTTSSB-SS--SS---S--
-TTTSS--SS--SS---S--
-TTTSS--SS--SS------
-BTTSSB-SS--SS---S--
-BTTSSB-SS--SS------
-BTTSSB-SS--SS------
-TTTSS--SS--SS------
-BTTSSB-SS--SS------
-BTTSSB-SS--SS------
-BTTSSB-SS--SS------
-BTTSSB-SS--SS------
-TTTSS--SS--SS---S--
-TTTSS--SS--SS------
-TTTSS--SS--SS------
-BTTSSB-SS--SS------
-BTTSSB-SS--SS------
-BTTSSB-SS--SS------
-BTTSSB-SS--SS------
-BTTSSB-SS--SS------
-BTTSSB-SS--SS------
-TTTSS--SS--SS------
-TTTSS--SS--SS------
-BTTSSB-SS--SS------
-BTTSSB-SS--SS------
-TTTSS--SS--SS------
-BTTSSB-SS--SS------
-TTTSS--SS--SS------
-TTTSS--SS--SS------
-BTTSSB-SS--SS------
-BTTSSB-SS--SS------
-BTTSSB-SS--SS------
-BTTSSB-SS--SS------
-TTTSS--SS--SS------
-TTTSS--SS--SS------
-BTTSSB-SS--SS------
-BTTSSB-SS--SS------
-BTTSSB-SS--SS------
-BTTSSB-SS--SS------
-TTTSS--SS--SS------
-BTTSSB-SS--SS------
-TTTSS--SS--SS------
-BTTSSB-SS--SS------
-TTTSS--SS--SS---S--
-BTTSSB-SS--SS------
-BTTSSB-SS--SS------
-BTTSSB-SS--SS------
-TTTSS--SS--SS------
-BTTSSB-SS--SS------
-BTTSSB-SS--SS------
-TTTSS--SS-TTT------
-TTTSS--SS--SS------
-TTTSS--SS--SS------
-TTTSS--SS--SS------
-BTTSSB-SS--SS------
-BTTSSB-SS--SS------
-TTTSS--SS--SS------
-BTTSSB-SS--SS------
-BTTSSB-SS--SS------
-BTTSSB-SS--SS------
-TTTSS--SS--SS------
-TTTSS--SS--SSS-----
-BTTSSB-SS--SS------
-BTTSSB-SS--SSS-----
-BTTSSB-SS--SSS-----
-BTTSSB-SS--SSS-----
-TTTSS--SS--SSS-----
-BTTSSB-SS--SSS-----
-TTTSS--SS--TTS-----
-TTTSS--SS--SSS-----
-TTTSS--SS--SSS-----
-TTTSS--SS--SSS-----
-BTTSSB-SS--SS------
-BTTSSB-SS--SS------
-TTTSS--SS--SS------
-TTTSS--SS--TT------
-TTTSSS-SS--SS------
-TTTSS--SS--SS------
-BTTSSB-SS--SSS-----
-TTTSS--SS--SS------
-TTTSS--SS--SS------
-TTTSS--SS--SSS-----
-TTTSS--SS--SS------
-BTTSSB-SS--SS------
-TTTSS--SS--SS------
-TTTSS--SS--SS------
-TTTSS--SS--SS------
-TTTSS--SS--SS------
-TTTSS--SS--SS------
-TTTSS--SS--SS------
-BTTSSB-SS--SS------
-TTTSS--SS--SSS-----
-BTTSSB-SS--SS------
-BTTSSB-TT--SS------
-TTTSS--SS--SS------
-BTTSSB-SS--SS------
-TTTSS--SS--SS------
-TTTSS--SS--SS------
-TTTSS--SS--SS------
-TTTSS--SS--SS------
-BTTSSB-SS--SS------
-BTTSSB-SS--SSS-----
-BTTSSB-SS--SSS-----
-BTTSSB-SS--SSS-----
-TTTSS--SS--SSS-----
-BTTSSB-SS--SSS-----
-BTTSSB-SS--SSS-----
-TTTSS--SS--SSS-----
-BTTSSB-SS--TTS-----
-TTTSS--SS--SS------
-BTTSSB-SS--SS------
-TTTSS--SS--SS------
-TTTSS--SS--SS---S--
-TTTSS--SS--SSS--S--
-BTTSSB-SS--SS---S--
-TTTSS--SS--SS---S--
-TTTSS--SS--TT---S--
-TTTSS--SS--SS---S--
-TTTSS--SS--SS---S--
-BTTSSB-SS--SSS--S--
-TTTSS--SS--SSS--S--
-TTTSS--SS--SSS--S--
-TTTSS--SS--SSS--S--
-TTTSS--SS--SS---S--
-BTTSSB-SS--SS---S--
-BTTSSB-SS--SS---S--
-BTTSSB-SS--SS---S--
-TTTSS--SS--TTS-----
-BTTSSB-SS--TTS--S--
-TTTSS--SS--SSS--S--
-BTTSSB-SS--SSS--S--
-TTTSS--SS--SSS--S--
-BTTSSB-SS--SSS--S--
-BTTSSB-SS--SSS--S--
-TTTSS--SS--SSS--S--
-BTTSSB-SS--SSS--S--
-BTTSSB-SS--SSS--S--
-BTTSSB-SS--SSS--S--
-TTTSS--SS--SSS--S--
-BTTSSB-SS--SSS--S--
-TTTSS--SS--TTS--S--
-TTTSS--SS--SSS-----
-BTTSSB-SS--SSS--S--
-TTTSS--SS--SSS--S--
-TTTSS--SS--TTS--S--
-TTTSS--SS--SSS--S--
-BTTSSB-SS--SSS--S--
-BTTSSB-SS--TTS--S--
-BTTSSB-SS--TTS--S--
-TTTSS--SS--TTS--S--
-BTTSSB-SS--TTS--S--
-BTTSSB-SS--TTS--S--
-TTTSS--SS--SSS--S--
-BTTSSB-SS--SSS--S--
-BTTSSB-SS--SSS--S--
-BTTSSB-SS--SSS--S--
-BTTSSB-SS--SSS--S--
-TTTSS--SS--SS---S--
-BTTSSB-SS--SSS--S--
-BTTSSB-SS--SSS--S--
-TTTSS--SS--SS------
-TTTSS--SS--SSS--S--
-TTTSS--SS--SSS--S--
-TTTSS--SS--SSS--S--
-TTTSS--SS--SSS--S--
-TTTSS--SS--SSS-----
-TTTSS--SS--TT------
-TTTSS--SS--TTS--S--
-TTTSS--SS--TTS--S--
-BTTSSB-SS--SSS--S--
-TTTSS--SS--SSS--S--
-BTTSSB-SS--SSS--S--
-BTTSSB-SS--TTS--S--
-TTTSS--SS--TTS--S--
-TTTSS--SS--SS---S--
-TTTSSS-SS--SSS--S--
-BTTSSB-SS--SS---S--
-BTTSSB-SS--TTS--S--
-BTTSSB-SS--SS---S--
-BTTSSB-SS--SSS--S--
-TTTSS--SS--SSS--S--
-TTTSS--SS--SSS--S--
-BTTSSB-SS--SSS--S--
-BTTSSB-SS--SS---S--
-BTTSSB-SS--TTS--S--
-TTTSS--SS--SSS--S--
-TTTSS--SS--SSS--S--
-TTTSS--SS--TTS--S--
-TTTSS--SS--SS---S--
-BTTSSB-SS--SSS--S--
-BTTSSB-SS--SSS--S--
-BTTSSB-SS--TTS--S--
-BTTSSB-SS--SSS--S--
-BTTSSB-SS--SSS--S--
-TTTSS--SS--SSS--S--
-BTTSSB-SS--SSS--S--
-BTTSSB-SS--SSS--S--
-TTTSS--SS--SSS--S--
-BTTSSB-SS--TTS--S--
-TTTSS--SS--TTS-----
-BTTSSB-SS--TT---S--
-TTTSS--SS--SSS--S--
-BTTSSB-SS--SSS--S--
-BTTSSB-SS--SSS--S--
-BTTSSB-SS--TTS--S--
-TTTSS--SS--SSS--S--
-BTTSSB-SS--TTS--S--
-TTTSS--SS--TTS--S--
-TTTSS--SS--SSS--S--
-TTTSS--SS--TTS--S--
-BTTSSB-SS--TTS--S--
-BTTSSB-SS--SSS--S--
-TTTSS--SS--TTS--S--
-BTTSSB-SS--SSS--S--
-TTTSS--SS--SSS--S--
-TTTSS--SS--TTS--S--
-TTTSS--SS--TTS--S--
-TTTSS--SS--SSS--S--
-BTTSSB-SS--SSS--S--
-TTTSS--SS--TTS--S--
-BTTSSB-SS--SSS--S--
-BTTSSB-SS--TTS--S--
-TTTSS--SS--TTS--S--
-BTTSSB-SS--SSS--S--
-TTTSS--SS--SSS--S--
-BTTSSB-SS--TTS--S--
-BTTSSB-SS--SSS--S--
-BTTSSB-SS--SSS--S--
-BTTSSB-SS--SSS--S--
-BTTSSB-SS--TTS--S--
-BTTSSB-SS--TTS--S--
-BTTSSB-SS--TTSS----
-TTTSS--SS--TTS-----
-BTTSSB-SS--SSS--S--
-TTTSS--SS--SSS-----
-BTTSSB-SS--TTSS----
-BTTSSB-SS--TTTT----
-BTTSSB-SS--SSS-----
-BTTSSB-SS--TTS--S--
-BTTSSB-SS--TTS--S--
-BTTSSB-SS--SSS--S--
-BTTSSB-SS--TTS--S--
-BTTSSB-SS--SSS--S--
-BTTSSB-SS--TTS--S--
-TTTSS--SS--SSS--S--
-BTTSSB-SS--TT---S--
-TTTSS--SS--TTS--S--
-BTTSSB-SS--TTS--S--
-BTTSSB-SS--TTSS----
-BTTSSB-SS--TTS-----
-TTTSS--SS--TTS--S--
-BTTSSB-SS--TT---S--
-BTTSSB-SS--TTS--S--
-TTTSS--SS--SSS--S--
-BTTSSB-SS--TTS--S--
-BTTSSB-SS--TTS--S--
-BTTSSB-SS--SSS--S--
-BTTSSB-SS--SSS--S--
-BTTSSB-SS--SSS--S--
-TTTSS--SS--SSS--S--
-BTTSSB-SS--SSS--S--
-BTTSSB-SS--SSS--S--
-TTTSSS-SS--SSS-----
-BTTSSB-SS--SSS--S--
-TTTSS--SS--SSS--S--
-BTTSSB-SS--TTS--S--
-BTTSSB-SS--TTS--S--
-BTTSSB-SS--SSS--S--
-BTTSSB-SS--TTS--S--
-TTTSS--SS--SSS--S--
-BTTSSB-SS--TTS--S--
-BTTSSB-SS--SSS--S--
-BTTSSB-SS--SSS--S--
-BTTSSB-SS--SSS--S--
-TTTSS--SS--SSS--S--
-BTTSSB-SS--SSS--S--
-TTTSS--SS--TTS--S--
-TTTSS--SS--TTS--S--
-TTTSS--SS--TTS--S--
-TTTSS--SS--SSS--S--
-TTTSS--SS--TTS--S--
-TTTSS--SS--SSS--S--
-BTTSSB-SS--TTS--S--
-BTTSSB-SS--SSS--S--
-BTTSSB-SS--SSS--S--
-TTTSS--SS--TTS--S--
-TTTSS--SS--TTS--S--
-TTTSS--SS--SSS--S--
-BTTSSB-SS--SSS--S--
-BTTSSB-SS--TTS--S--
-BTTSSB-SS--TTS--S--
-TTTSS--SS--TTS--S--
-TTTSS--SS--TTS--S--
-BTTSSB-SS--TTS--S--
-TTTSS--SS--SSS--S--
-TTTSS--SS--SSS--S--
-BTTSSB-SS--SSS--S--
-BTTSSB-SS--SSS-----
-TTTSS--SS--TTS--S--
-BTTSSB-SS--SSS--S--
-BTTSSB-SS--SSS--S--
-BTTSSB-SS--SSS--S--
-BTTSSB-SS--TTS--S--
-BTTSSB-SS--SSS--S--
-BTTSSB-SS--SSS--S--
-TTTSS--SS--SSS--S--
-BTTSSB-SS--TTS--S--
-BTTSSB-SS--SSS--S--
-TTTSS--SS--SSS--S--
-TTTSS--SS--TTS--S--
-BTTSSB-SS--TTS--S--
-BTTSSB-SS--TTS--S--
-BTTSSB-SS--TTS--S--
-BTTSSB-SS--TTSS----
-BTTSSB-SS--TTS-----
-BTTSSB-SS--SSS--S--
-BTTSSB-SS--TTSS----
-BTTSSB-SS--TTSS----
-BTTSSB-SS--TTSS----
-BTTSSB-SS--TTS--S--
-BTTSSB-SS--TTS--S--
-BTTSSB-SS--TTS--S--
-BTTSSB-SS--SSS--S--
-TTTSS--SS--TTS--S--
-TTTSS--SS--SSS--S--
-TTTSS--SS--TT---S--
-TTTSS--SS--TT---S--
-TTTSS--SS--TT---S--
-BTTSSB-SS--TTS--S--
-BTTSSB-SS--TT---S--
-BTTSSB-SS--TTSS----
-TTTSS--SS--TTSS-S--
-BTTSSB-SS--SSSS-S--
-BTTSSB-SS--TTS--S--
-BTTSSB-SS--TTSS-S--
-BTTSSB-SS--SSSS-S--
-BTTSSB-SS---SSS-S--
-BTTSSB-SS--TTSS-S--
-BTTSSB-SS---SSS-S--
-BTTSSB-SS--TTS--S--
-BTTSSB-SS--TTS--S--
-BTTSSB-SS--TTSS-S--
-BTTSSB-SS---SSSSS--
-BTTSSB-SS--TTSSS---
-BTTSSB-SS--TTSSSS--
-BTTSSB-SS--TTSS-S--
-BTTSSB-SS--TTSS-S--
-BTTSSB-SS--TTS--S--
-BTTSSB-SS--TTS--S--
-BTTSSB-SS--TTS--S--
-TTTSS--SS--TTS--S--
-BTTSSB-SS--TTS--S--
-BTTSSB-SS--TTS--S--
-BTTSSB-SS--TTSS-S--
-BTTSSB-SS--TTSS-S--
-BTTSSB-SS--TTSS-S--
-BTTSSB-SS--TTSS-S--
-BTTSSB-SS--TTSS-S--
-BTTSSB-SS--TTSS-S--
-TTTSS--SS--TTSS-S--
-BTTSSB-SS--TTSS-S--
-BTTSSB-SS--TTTT-S--
-BTTSSB-SS--TTSS-S--
-TTTSS--SS--TTSS-S--
-BTTSSB-SS--TTTT-S--
-TTTSS--SS--TTSS-S--
-TTTSSS-SS--TTS--S--
-BTTSSB-SS--TTSS-S--
-BTTSSB-SS--TTTT-S--
-BTTSSB-SS--TTSS-S--
-TTTSS--SS--TTSS-S--
-BTTSSB-SS--TTSS----
-TTTSS--SS--TTSS-S--
-TTTSS--SS--TTSS-S--
-TTTSS--SS--TTSS-S--
-TTTSS--SS--TTTT-S--
-BTTSSB-SS--TTSS-S--
-TTTSS--SS--TTSS----
-BTTSSB-SS--TTTT----
-BTTSSB-SS--TTSS----
-BTTSSB-SS--TTSS----
-BTTSSB-SS--TTSS----
-BTTSSB-SS--TTTT----
-TTTSS--SS--TTSS----
-BTTSSB-SS--TTSS----
-TTTSS--SS--TTTT----
-BTTSSB-SS--TTSS----
-TTTSS--SS--TTSS----
-BTTSSB-SS--TTSS-S--
-BTTSSB-SS--TTSS-S--
-BTTSSB-SS--TTSS-S--
-TTTSSS-SS--TTS--S--
-TTTSSS-SS--TTS--S--
-BTTSSB-SS--TTS--S--
-BTTSSB-SS--TTTT-S--
-TTTSSS-SS--TTSS-S--
-BTTSSB-SS--SSSS-S--
-BTTSSB-SS--TTSS-S--
-TTTSS--SS--TTSS-S--
-BTTSSB-SS--TTTT-S--
-TTTSS--SS--TTSS-S--
-BTTSSB-SS--TTS--S--
-BTTSSB-SS--TTS--S--
-TTTSS--SS--TTSS-S--
-TTTSSS-SS--TTSS----
-BTTSSB-SS--TTSS-S--
-TTTSS--SS--TTSS-S--
-BTTSSB-SS--TTSS-S--
-BTTSSB-SS--TTS--S--
-BTTSSB-SS--TTS--S--
-BTTSSB-SS--TTS--S--
-BTTSSB-SS--SSS--S--
-TTTSS--SS--TTSS-S--
-BTTSSB-SS--TTSS-S--
-BTTSSB-SS--TTSS-S--
-BTTSSB-SS--TTSS-S--
-BTTSSB-SS--TTS--S--
-TTTSS--SS--TTSS-S--
-BTTSSB-SS--TTSS-S--
-BTTSSB-SS--TTSS-S--
-BTTSSB-SS--SSS--S--
-TTTSS--SS--SSS--S--
-BTTSSB-SS--TTSS-S--
-BTTSSB-SS--TTSS-S--
-TTTSS--SS--TTTT-S--
-BTTSSB-SS--TTS--S--
-BTTSSB-SS--TTS--S--
-TTTSS--SS--TTS--S--
-BTTSSB-SS--TTS--S--
-TTTSS--SS--TTS--S--
-BTTSSB-SS--TTS--S--
-BTTSSB-SS--TTSS-S--
-BTTSSB-SS--TTS--S--
-BTTSSB-SS--SSS--S--
-BTTSSB-SS--TTSS-S--
-BTTSSB-SS--TTSS----
-BTTSSB-SS--TTSS-S--
-TTTSS--SS--SSS-----
-BTTSSB-SS--TTS--S--
-BTTSSB-SS--TTSS----
-BTTSSB-SS--SSS--S--
-TTTSS--SS--TTS--S--
-TTTSS--SS--TTS--S--
-TTTSS--SS--SSS--S--
-TTTSS--SS--TT---S--
-BTTSSB-SS--TTS--S--
-TTTSS--SS--TT---S--
-BTTSSB-SS--TT---S--
-TTTSS--SS--TT---S--
-TTTSS--SS--TT---S--
-BTTSSB-SS--SS---S--
-BTTSSB-SS--SS---S--
-BTTSSB-SS--TT---S--
-BTTSSB-SS--TT---S--
-BTTSSB-SS--TT---S--
-BTTSSB-SS--TT---S--
-BTTSSB-SS--TT---S--
-TTTSS--SS--SS---S--
-BTTSSB-SS--TT---S--
-BTTSSB-SS--TT---S--
-BTTSSB-SS--TT---S--
-BTTSSB-SS--TT---S--
-BTTSSB-SS--TT---S--
-TTTSS--SS--TT---S--
-BTTSSB-SS--TTS--S--
-BTTSSB-SS--SS---S--
-TTTSS--SS---S---S--
-BTTSSB-SS--TT---S--
-TTTSS--SS--TT---S--
-BTTSSB-SS--TTS--S--
-TTTSS--SS--TT---S--
-BTTSSB-SS---S---S--
-TTTSS--SS--TTS--S--
-BTTSSB-SS--TT---S--
-TTTSSS-SS--TT---S--
-TTTSSS-SS--TT---S--
-BTTSSB-SS--TT---S--
-BTTSSB-SS--TT---S--
-TTTSS--SS---SS--S--
-BTTSSB-SS--SS---S--
-TTTSSS-SS--TTS--S--
-TTTSS--SS--TTS--S--
-BTTSSB-SS--TTS--S--
-TTTSS--SS--TT---S--
-TTTSS--SS--TT---S--
-TTTSS--SS--TTS--S--
-BTTSSB-SS---S---S--
-BTTSSB-SS--TTS--S--
-BTTSSB-SS--TT---S--
-BTTSSB-SS--TT------
-BTTSSB-SS--SSS--S--
-BTTSSB-SS--TTS--S--
-BTTSSB-SS--TTS-----
-BTTSSB-SS--TT---S--
-BTTSSB-SS--TTS--S--
-TTTSS--SS--TT---S--
-BTTSSB-SS--TT---S--
-BTTSSB-SS--TTS--S--
-BTTSSB-SS--TTS--S--
-BTTSSB-SS--TTS--S--
-TTTSS--SS--SSS--S--
-BTTSSB-SS--SSS--S--
-BTTSSB-SS--TT---S--
-TTTSS--SS--SS---S--
-BTTSSB-SS--TT---S--
-BTTSSB-SS--TT---S--
-BTTSSB-SS--TTS--S--
-TTTSS--SS---S---S--
-BTTSSB-SS--TT--SS--
-TTTSS--SS--SS---S--
-TTTSS--SS--TT---S--
-TTTSS--SS--TT---S--
-BTTSSB-SS--TT---S--
-TTTSS--SS--TT---S--
-BTTSSB-SS--TT---S--
-BTTSSB-SS--TT---S--
-BTTSSB-SS--SSS--S--
-BTTSSB-SS--TTS--S--
-TTTSS--SS--SSS--S--
-TTTSS--SS--TTS--S--
-TTTSS--SS--TTS-----
-TTTSS--SS--TTS-----
-TTTSS--SS--TTS-----
-TTTSS--SS--TTS-----
-BTTSSB-SS--TTS--S--
-TTTSS--SS--TTS--S--
-TTTSS--SS--TTS--S--
-BTTSSB-SS--TTS--S--
-BTTSSB-SS--TT------
-BTTSSB-SS--TT---S--
-BTTSSB-SS--TT---S--
-BTTSSB-SS--TT------
-TTTSS--SS--TT------
-TTTSS--SS--TT------
-TTTSS--SS--TT------
-BTTSSB-SS--TT------
-TTTSS--SS--TTS-----
-TTTSS--SS--TTS-----
-TTTSS--SS--TTS-----
-BTTSSB-SS--SS------
-TTTSS--SS--SSS-----
-BTTSSB-SS--SSS--TT-
-BTTSSB-SS--SS---S--
-BTTSSB-SS--SS------
-BTTSSB-SS--SS---S--
-BTTSSB-SS---S---S--
-BTTSSB-SS--TT---S--
-BTTSSB-SS--TT---S--
-BTTSSB-SS--TT---S--
-TTTSS--SS--SS---S--
-TTTSS--SS--TT---S--
-TTTSS--SS--TT---S--
-TTTSS--SS--SS---S--
-BTTSSB-SS--SS---S--
-BTTSSB-SS--SS---S--
-BTTSSB-SS--SS---S--
-TTTSS--SS--SS---S--
-BTTSSB-SS--SSS--S--
-BTTSSB-SS--SSS--S--
-TTTSS--SS--SSS--S--
-BTTSSB-SS--SSS--S--
-BTTSSB-SS--SSS--S--
-TTTSS--TT--SSS--S--
-BTTSSB-TTS-SS---S--
-BTTSSB-TTS-SS---S--
-BTTSSB-TTS-SS---S--
-BTTSSB-TT---SS--S--
-TTTSS--SSS--S---S--
-BTTSSB-SSS-SS---S--
-BTTSSB-SSS-SS---S--
-BTTSSB-SSS-SS---S--
-TTTSS--TT--TT---S--
-BTTSSB-TT---S---S--
-BTTSSB-TTS-SS---S--
-TTTSS--SSS-SSS--S--
-BTTSSB-TT--SS---S--
-TTTSS--SSS--S---S--
-BTTSSB-TTS--SS--S--
-BTTSSB-TT--SS---S--
-BTTSSB-TTS-SS---S--
-BTTSSB-TTS-SS---S--
-BTTSSB-TT--SS---S--
-BTTSSB-TT--SS---S--
-BTTSSB-TTS-SS---S--
-TTTSS--TTS-SS---S--
-TTTSS--TTS-SS---S--
-BTTSSB-TT--SS---S--
-BTTSSB-SSS-SS---S--
-BTTSSB-TTS-SS---S--
-BTTSSB-TTS-SS---S--
-BTTSSB-TT---S---S--
-BTTSSB-TTS--S---S--
-BTTSSB-TT---SS--S--
-BTTSSB-TT---S---S--
-BTTSSB-TT---S---S--
-BTTSSB-TT---S---S--
-BTTSSB-TT---S---S--
-BTTSSB-TT---S---S--
-TTTSS--TT--SS------
-BTTSSB-TT---S------
-BTTSSB-TT---S------
-BTTSSB-TTS-SS------
-TTTSS--TT--SS------
-BTTSSB-SS---S------
-BTTSSB-SSS--S------
-BTTSSB-TT--SS------
-BTTSSB-TT--TTS-----
-BTTSSB-TT--TTS-----
-BTTSSB-TT--TT------
-BTTSSB-TT--TT------
-BTTSSB-SS--SS------
-BTTSSB-SS---S------
-BTTSSB-SS---SS-----
-BTTSSB-SS---S------
-BTTSSB-SS---S------
-TTTSS--SSS-TT------
-BTTSSB--SS-SSS-----
-BTTSSB-SSS-SS------
-BTTSSB-SSS-TT------
-BTTSSB-SS--SS------
-BTTSSB--SS---------
-BTTSSB--SS---------
-TTTSS--SSS---------
-TTTSS--SSS---------
-BTTSSB-SSS---------
-BTTSSB--SS-S-------
-BTTSSB--TTSS-------
-TTTSS--SSSSSS------
-BTTSSB-SSS-S-------
-BTTSSB-SSSSSS--SS--
-BTTSSB-SSSSS---S---
-BTTSSB-SSSSS-------
-BTTSSB-SSS-----S---
-BTTSSB-SSS-----S---
-BTTSSB--SS-----S---
-TTTSS---SS---------
-BTTSSB-SSS----SS---
-TTTSS---TT-----SS--
-BTTSSB--TT-----S---
-TTTSS---TT-S---SS--
-TTTSS---TT-S---SS--
-BTTSSB--SS-S---SS--
-BTTSSB--SS-----S---
-BTTSSB--SS-----SS--
-TTTSS---SS-S---SS--
-BTTSSB--SS-S---S---
-BTTSSB--SS-S---S---
-BTTSSB--SS-S-------
-BTTSSB--SSSS-------
-BTTSSB--SSS--------
-TTTSS---SS---------
-BTTSSB--SSSS-------
-BTTSSB--SS-S-------
-BTTSSB--SS-SS------
-BTTSSB--SSSSS------
-BTTSSB---SSS---S---
-TTTSS----STT---S---
-TTTSS----SSS---S---
-TTTSS----S-SS--SS--
-TTTSS----SSSS--S---
-TTTSS----SSSS--S---
-BTTSSB---SSSS--S---
-BTTSSB---SGGG------
-TTTSS----STTS--S---
-BTTSSB---SGGG--S---
-BTTSSB----TTT--SS--
-TTTSS----STTT--S---
-BTTSSB---HHHH--SS--
-BTTSSB---HHHH--SS--
-BTTSSB--SHHHH--SS--
-BTTSSB---GGGT------
-TTTSS---GGGG-------
-TTTSS---GGGGS--S---
-BTTSSB--HHHH---SS--
-BTTSSB--GGGTS--S---
-TTTSS---TTGGG--SS--
-TTTSS---GGGGGS-SS--
-TTTSS--GGGGGTS-S---
-BTTSSB-TTHHHHS-SS--
-BTTSSB-HHHHHH--S---
-TTTSS--GGGGGG------
-BTTSSB-THHHHT---S--
-TTTSS--THHHHT--SS--
-TTTSS--THHHHT--SS--
-TTTSS--GGGGTT---S--
-BTTSSB-TTHHHH---S--
-BTTSSB-GGGGTT--SS--
-BTTSSB-THHHHT--SS--
-BTTSSB-THHHHT--SS--
-TTTSS--HHHHHT---S--
-BTTSSB-THHHHH---S--
-BTTSSB-HHHHTTS-SS--
-TTTSS--HHHHHHS--S--
-TTTSS--THHHHH--SS--
-TTTSS--THHHHT--S---
-TTTSS--THHHHS------
-TTTSS--THHHHT--SS--
-BTTSSB-HHHHTT--SS--
-BTTSSB-THHHHH--SS--
-BTTSSB-GGGGGG--SS--
-BTTSSB-THHHHT--SS--
-BTTSSB-THHHHT--SS--
-BTTSSB-HHHHTT--SS--
-TTTSS--HHHHHT--SS--
-TTTSS--HHHHHT------
-TTTSS--THHHHT------
-TTTSS--HHHHHT------
-TTTSS--HHHHHT------
-BTTSSB-TTTTTSSS-S--
-BTTSSB-HHHHHTS--S--
-BTTSSB-HHHHTTS-SS--
-TTTSS--HHHHTSSS-S--
-BTTSSB-HHHHHTS-----
-BTTSSB-HHHHHSS--S--
-BTTSSB-HHHHHTS-SS--
-TTTSS--HHHHTTS-----
-TTTSS--HHHHTT------
-BTTSSB-HHHHHT------
-BTTSSB-HHHHHT------
-TTTSS--HHHHHSS-SS--
-TTTSS--HHHHHHS-SS--
-BTTSSB-HHHHTTS-----
-BTTSSB-HHHHT---S---
-TTTSS--HHHHHSS-S---
-BTTSSB-HHHHTT--S---
-BTTSSB-HHHHHTS-S---
-TTTSS--HHHHHHS-----
-BTTSSB-HHHHTTS-----
-BTTSSB-HHHHHHS-----
-TTTSS--HHHHTTS-----
-BTTSSB-TTGGGG------
-TTTSS--HHHHHH------
-TTTSS--HHHHHT------
-BTTSSB-HHHHHT------
-BTTSSB-HHHHHTS-----
-BTTSSB-HHHHHHS-----
-BTTSSB-HHHHHHS-----
-BTTSSB-HHHHHH------
-BTTSSB-HHHHHHS-----
-BTTSSB-HHHHTTS-----
-BTTSSB-HHHHTS------
-TTTSS--HHHHTT------
-BTTSSB-HHHHHHS-----
-TTTSS--TTHHHHS-----
-TTTSS--HHHHHH------
-BTTSSB-HHHHHHS-----
-TTTSS--HHHHTT------
-BTTSSB-HHHHHT------
-TTTSS--HHHHTTS-----
-BTTSSB-HHHHTT------
-TTTSS--TTHHHH------
-BTTSSB-HHHHHHS-----
-BTTSSB-HHHHHHS-----
-TTTSS--HHHHHTS-----
-TTTSS--HHHHHHS-----
-TTTSS--HHHHTTS-----
-TTTSS--HHHHHTS-----
-BTTSSB-HHHHHHS-----
-TTTSS--TTGGGT------
-TTTSS--TTHHHHS-----
-BTTSSB-TTGGGTS-----
-BTTSSB-HHHHHHS-----
-BTTSSB-TTGGGTS-----
-BTTSSB-HHHHTTS-----
-TTTSS--HHHHTTS-----
-BTTSSB-TTGGGTS-----
-BTTSSB-HHHHTTS-----
-TTTSS--TTGGGTS-----
-BTTSSB-HHHHHTS-----
-TTTSS--HHHHHHS-----
-BTTSSB-HHHHHTS-----
-TTTSS--HHHHHHSS----
-BTTSSB-TTGGGTS-----
-BTTSSB-HHHHHSS-----
-BTTSSB-HHHHTTS-----
-BTTSSB-HHHHTTS-----
-TTTSS--TTGGGSS-----
-TTTSS--TTGGGSS-----
-BTTSSB-TTTGGGS-----
-BTTSSB-TTHHHHS-----
-BTTSSB-HHHHTTS-----
-TTTSS--HHHHTTS-----
-TTTSS--HHHHHHS-----
-BTTSSB-TTTTTTS-----
-BTTSSB-HHHHHHS-----
-BTTSSB-HHHHHHS-----
-BTTSSB-HHHHHTS-----
-BTTSSB-HHHHTTS-----
-TTTSS--HHHHTTS-----
-BTTSSB-TTHHHHS-----
-TTTSS--HHHHTTS-----
-BTTSSB-HHHHTTS-----
-BTTSSB-TTTTTTS-----
-BTTSSB-HHHHTTS-----
-BTTSSB-HHHHTTS-----
-TTTSS--HHHHTTS-----
-TTTSS--HHHHTTS-----
-BTTSSB-HHHHTTS-----
-TTTSS--TTGGGTS-----
-BTTSSB-TTGGGTS-----
-TTTSS--TTGGGTS--S--
-BTTSSB-TTGGGTS-----
-TTTSS--TTGGGTS-----
-TTTSS--TTGGGTS-----
-BTTSSB-TTGGGTS--S--
-BTTSSB-HHHHTTS-----
-BTTSSB-HHHHTTS-----
-BTTSSB-HHHHTTS-----
-BTTSSB-HHHHTTS-----
-BTTSSB-HHHHTTS-----
-BTTSSB-TTTTTTS-----
-BTTSSB-HHHHTTS-----
-BTTSSB-TTGGGTS-----
-BTTSSB-HHHHTTS-----
-BTTSSB-TTTTTTS-----
-BTTSSB-TTGGGTS-----
-BTTSSB-HHHHTTS-----
-TTTSS--TTGGGTS-----
-BTTSSB-TTGGGTS-----
-BTTSSB-TTGGGTS-----
-TTTSS--TTGGGTS-----
-BTTSSB-GGGTTTS-----
-TTTSS--HHHHTTS-----
-BTTSSB-HHHHHHS-----
-BTTSSB-TGGGGTS-----
-BTTSSB-TTTTTTS-----
-TTTSS--TTTTTTS-----
-BTTSSB-TTTTTTS-----
-TTTSS--TTTTTTS-----
-BTTSSB-GGGTTTS-----
-BTTSSB-GGGTTTS-----
-BTTSSB-GGGTTTS--S--
-TTTSS--TTGGGTS-----
-BTTSSB-GGGTTTS--S--
-TTTSS--GGGTTTS-----
-TTTSS--GGGTTTS-----
-TTTSS--TTTTTTS-----
-TTTSS--GGGSSSS-----
-TTTSS--TTS-TTS-----
-TTTSS--GGG-SSS-----
-BTTSSB-GGGSSSS-----
-BTTSSB-TTS-SSS-----
-TTTSS--TTS-TTS-----
-TTTSS--TTTTSSS-----
-BTTSSB-TTS-SSS-----
-BTTSSB-TTS-SSS-----
-TTTSS--TTS-SSS-----
-TTTSS--TTS-SSS-----
-TTTSS--TTS-SSS-----
-TTTSS--GGG-SSS-----
-TTTSS--TTS-SSS-----
-BTTSSB--GGGSSS-----
-TTTSS--GGG-TTS-----
-BTTSSB-TTSSSSS-----
-TTTSS--TTS-SSS-----
-BTTSSB-TTS-SS------
-BTTSSB-GGG-SSS-----
-BTTSSB-TTS-SSS-----
-BTTSSB-TTSSSSS-----
-BTTSSB-GGGSTTS-----
-BTTSSB-GGG-SSS-----
-TTTSS--GGG-SSS-----
-TTTSS--TT--SSS-----
-TTTSS--TT--SSS-----
-BTTSSB-GGG-SSS-----
-BTTSSB-GGG-SSS-----
-TTTSS--TTSSSSS-----
-TTTSS--TTS-SSS-----
-BTTSSB-TTS-SSS-----
-BTTSSB-TTS-TT------
-TTTSS--TTS-TTS--S--
-BTTSSB-TTS-SSS-----
-BTTSSB-TTT-SSS--S--
-BTTSSB-TTT-SSS-----
-TTTSS--TTT-SSS--S--
-BTTSSB-TTT-SSS--S--
-TTTSS--TTT-SSS--S--
-BTTSSB-TTTTTTS-----
-BTTSSB-TTGGGTS--S--
-TTTSS--HHHHTTS-----
-TTTSS--TTGGGTS-----
-BTTSSB-TTGGGTS-----
-BTTSSB-TTGGGTS-----
-BTTSSB-HHHHTTS-----
-TTTSS--HHHHHHSS----
-BTTSSB-HHHHHHSS----
-BTTSSB-HHHHHHSS----
-BTTSSB-TTHHHHS-----
-BTTSSB-HHHHTTS-----
-BTTSSB-HHHHTTSS----
-BTTSSB-HHHHHHS-----
-BTTSSB-HHHHTTS-----
-TTTSS--HHHHTTS-----
-BTTSSB-TTHHHHS-----
-BTTSSB-TTHHHHSS----
-BTTSSB-TTHHHHSS----
-BTTSSB-HHHHHHSS----
-BTTSSB-HHHHTTTT----
-TTTSS--TTGGGTTT----
-TTTSS--HHHHHHSS----
-BTTSSB-TTHHHHS-----
-BTTSSB-TTHHHHS-----
-BTTSSB-HHHHTTS-----
-TTTSS--HHHHTTSS----
-BTTSSB-HHHHTTS-----
-BTTSSB-TTTTTTS-----
-BTTSSB-HHHHTTS-----
-TTTSS--TTGGGTS-----
-TTTSS--HHHHTTS-----
-TTTSS--HHHHHHS-----
-BTTSSB-TTHHHHS-----
-TTTSS--TTGGGTS-----
-TTTSS--HHHHTTS-----
-TTTSS--HHHHHHSS----
-TTTSS--HHHHHHS-----
-BTTSSB-TTHHHHSS----
-TTTSS--HHHHTTSS----
-TTTSS--TTGGGTS-----
-BTTSSB-TTHHHHSS----
-BTTSSB-TTTTTTSS----
-TTTSS--HHHHHHSS----
-TTTSS--HHHHTTSS----
-TTTSS--TTHHHHSS----
-BTTSSB-HHHHHHSS----
-BTTSSB-HHHHHHSS----
-BTTSSB-TTHHHHSS----
-BTTSSB-TTHHHHSS----
-TTTSS--HHHHHHS-----
-BTTSSB-HHHHTTSS----
-TTTSS--TTHHHHSS----
-BTTSSB-TTGGGTSS----
-BTTSSB-HHHHHHSS----
-BTTSSB-HHHHTTTT----
-BTTSSB-HHHHHHSS----
-BTTSSB-HHHHTTSS----
-BTTSSB-HHHHHHSS----
-BTTSSB-HHHHTTSS----
-BTTSSB-TTHHHHSS----
-TTTSS--TTHHHHSS----
-BTTSSB-TTHHHHSSS---
-TTTSS--HHHHHHSSS---
-BTTSSB-TTHHHHSS----
-BTTSSB-TTHHHHSSS---
-BTTSSB-TTHHHHSS----
-TTTSS--TTHHHHSSS---
-BTTSSB-HHHHTTSSS---
-BTTSSB-HHHHHHSSS---
-TTTSS--HHHHTTSSS---
-BTTSSB-TTGGGTSSS---
-TTTSS--HHHHTTSS----
-TTTSS--TTHHHHSS----
-TTTSS--TTGGGTSS----
-BTTSSB-TTGGGTSS----
-BTTSSB-HHHHTTTTS---
-TTTSS--HHHHHHSSS---
-BTTSSB-HHHHTTSS----
-BTTSSB-HHHHHHSSS---
-TTTSS--TTHHHHSSS---
-TTTSS--TTTTTTSSS---
-BTTSSB-HHHHTTSSS---
-BTTSSB-TTHHHHSS----
-TTTSS--TTGGGTSS----
-BTTSSB-HHHHTTSS----
-BTTSSB-HHHHHHSS----
-BTTSSB-TTGGGTSS----
-BTTSSB-TTTTTTSSS---
-BTTSSB-HHHHTTTTS---
-BTTSSB-HHHHHHSSS---
-TTTSS--HHHHTTTTS---
-BTTSSB-HHHHHHTTS---
-BTTSSB-HHHHHHSSS---
-TTTSS--TTHHHHSSS---
-TTTSS--HHHHHHTTS---
-TTTSS--HHHHTTSSS---
-TTTSS--TTGGGTSSS---
-TTTSS--TTHHHHTT----
-TTTSS--HHHHHHTTS---
-BTTSSB-HHHHHHTTS---
-TTTSS--TTHHHHSS----
-BTTSSB-TTHHHHSSS---
-BTTSSB-TTHHHHSSS---
-TTTSS--HHHHHHSSS---
-BTTSSB-TTHHHHSSS---
-TTTSS--TTHHHHSSS---
-BTTSSB-TTHHHHSSS---
-BTTSSB-TTHHHHSSS---
-TTTSS--TTHHHHSSS---
-TTTSS--HHHHHHTTS---
-BTTSSB-TTHHHHSSS---
-TTTSS--TTGGGTSSS---
-TTTSS--TTGGGTSSS---
-TTTSS--TTGGGTSSS---
-BTTSSB-TTHHHHSSS---
-TTTSS--TTGGGTSSS---
-TTTSS--HHHHHHSS----
-BTTSSB-HHHHHHTTS---
-BTTSSB-TTHHHHSSS---
-BTTSSB-TTHHHHSSS---
-TTTSS--HHHHTTSSS---
-BTTSSB-TTHHHHSSS---
-TTTSS--HHHHHHSSS---
-TTTSS--TTHHHHSSS---
-BTTSSB-TTGGGTSS----
-TTTSS--TTGGGTSS----
-TTTSS--HHHHTTSS----
-TTTSS--TTHHHHSS----
-TTTSS--TTHHHHSS----
-TTTSS--TTGGGTSSS---
-BTTSSB-TTGGGTSSS---
-TTTSS--HHHHTSSS----
-BTTSSB-HHHHTTTT----
-BTTSSB-TTTTTSSS----
-TTTSS--HHHHTSSS----
-TTTSS--HHHHTSSS----
-TTTSS--HHHHTTSS----
-BTTSSB-TTGGGGSS----
-TTTSS--TTGGGGSSS---
-BTTSSB-TTGGGSSS----
-BTTSSB-TTGGGSSS----
-TTTSS--TTHHHHTT----
-TTTSS--TTHHHHTT-S--
-TTTSS--HHHHHHTT----
-TTTSS--TTHHHHTT-S--
-BTTSSB-TTHHHHTT-S--
-BTTSSB-TTHHHHTT----
-TTTSS--TTGGGSSSS---
-TTTSS--TTGGGSSSS---
-TTTSS--TTGGGSSSS---
-BTTSSB-TTHHHHSS----
-BTTSSB-TTGGGTSSS---
-TTTSS--TTGGGSSSS---
-BTTSSB-HHHHHHSSS---
-BTTSSB-TTGGGGSSS---
-TTTSS--TTGGGSSSS---
-TTTSS--TTGGGTSSSS--
-BTTSSB-TTGGGTSSS---
-TTTSS--TTTHHHHSS---
-BTTSSB-TTGGGGSSS---
-BTTSSB-TTTHHHHSS---
-BTTSSB-TTHHHHTSS---
-TTTSS--TTHHHHS-S---
-TTTSS--TTHHHHTSS---
-TTTSS--TTHHHHHSS---
-TTTSS--TTGGGGSSS---
-BTTSSB-TTTGGGSSS---
-TTTSS--TTTGGGSSS---
-TTTSS--TTHHHHSSS---
-TTTSS--TTTHHHHSS---
-BTTSSB-TTTGGGSSS---
-BTTSSB-TTHHHHTSS---
-TTTSS--TTHHHHTTS---
-BTTSSB-HHHHHHH-SS--
-TTTSS--TTHHHHHSS---
-TTTSS--TTHHHHH-SS--
-BTTSSB-TTTTGGGTSS--
-TTTSS--HHHHHHSSSS--
-BTTSSB-HHHHHHHTSS--
-TTTSS--HHHHHHH-S---
-TTTSS--HHHHHHTTSS--
-TTTSS--HHHHHTT-S---
-BTTSSB-HHHHHTTSS---
-BTTSSB-HHHHHHH-S---
-BTTSSB-HHHHHTT-S---
-BTTSSB-HHHHHTTSS---
-BTTSSB-SHHHHHHSS---
-TTTSS--SSHHHHTTSS--
-BTTSSB-SHHHHHH-SS--
-BTTSSB-TTHHHHH-SS--
-BTTSSB-HHHHHTTSS---
-BTTSSB-HHHHHHTSS---
-BTTSSB-HHHHHTTSS---
-BTTSSB-HHHHHHHTS---
-TTTSS--HHHHHHHTSS--
-BTTSSB-HHHHHTTSS---
-BTTSSB-HHHHHTTSS---
-BTTSSB-HHHHHTTSSS--
-TTTSS--HHHHHHHTS---
-TTTSS--HHHHHTSSSS--
-BTTSSB-HHHHTTSSSS--
-BTTSSB-HHHHTTSSSS--
-TTTSS--HHHHTTSSS---
-TTTSS--TTGGGGSSS---
-BTTSSB-HHHHTTSSS---
-BTTSSB-HHHHTTSSSS--
-BTTSSB-HHHHTTSSS---
-BTTSSB-HHHHHHTSS---
-TTTSS--HHHHHHH-S---
-TTTSS--HHHHHTTTSS--
-TTTSS--HHHHHHHSS---
-TTTSS--HHHHHTSSS---
-BTTSSB-HHHHHHTSS---
-BTTSSB-HHHHHHH-S---
-BTTSSB-TTTTGGGTS---
-BTTSSB-HHHHHHH-SS--
-BTTSSB-HHHHHHTSS---
-BTTSSB-HHHHHHH-SS--
-BTTSSB-HHHHHHT-SS--
-BTTSSB-TTHHHHTSS---
-TTTSS--TTHHHHTSS---
-TTTSS--HHHHHTSSSS--
-TTTSS--HHHHHHTSSS--
-TTTSS--TTHHHHSSSS--
-BTTSSB-HHHHTTSSSS--
-BTTSSB-TTGGGGTSSS--
-BTTSSB-TTGGGGSSTT--
-TTTSS--TTGGGTSSSS--
-BTTSSB-TTGGGTSSTT--
-TTTSS--TTTGGGSSTT--
-TTTSS--TTTGGGSSSS--
-TTTSS--TTGGGGSSSS--
-BTTSSB-TTTGGGSSTT--
-TTTSS--TTTGGGSSTT--
-BTTSSB-TTTGGGSSTT--
-BTTSSB-TTTGGGSSSS--
-BTTSSB-TTTTTTSSSS--
-BTTSSB-TTTTTTSSSS--
-BTTSSB-TTTTTTSSTT--
-TTTSS--TTTTTTSSSS--
-BTTSSB-TTTTTTSSSS--
-BTTSSB-TTTTTTSSSS--
-BTTSSB-TTTTTTSSSS--
-BTTSSB-TTTTTTSSSS--
-TTTSS--TTTTTTSSSS--
-BTTSSB-TTTGGGSSSS--
-BTTSSB-TTTTTTSSSS--
-BTTSSB-TTTTTTS-SS--
-TTTSS--TTTTTTSSSS--
-TTTSS--TTTTTTSSSS--
-BTTSSB-TTTHHHHSSS--
-TTTSS--TTTGGGTSSS--
-TTTSS--TTTTTTSSSS--
-TTTSS--TTTGGGSSSS--
-TTTSS--TTTTTSSSSS--
-TTTSS--TTTTTSSSSS--
-TTTSS--TTTGGGSSSS--
-BTTSSB-TTTGGGSSSS--
-BTTSSB-TTTGGGTSSS--
-BTTSSB-TTTGGGTSSS--
-TTTSS--TTTGGGSSSS--
-BTTSSB-TTTTTSSSSS--
-TTTSS--TTTHHHHSSS--
-BTTSSB-TTTGGGSSSS--
-TTTSS--TTTGGGTSSS--
-TTTSS--TTTHHHHSSS--
-BTTSSB-TTTGGGSSSS--
-BTTSSB-TTTGGGTSSS--
-TTTSS--TTTGGGSSSS--
-TTTSS--TTTGGGSSSS--
-BTTSSB-TTTGGGSSSS--
-BTTSSB-TTTHHHHSSS--
-BTTSSB-TTTGGGSSSS--
-TTTSS--GGGTTTSSSS--
-BTTSSB-TTTGGGSSSS--
-BTTSSB-TTTGGGSSSS--
-BTTSSB-TTTGGGSSSS--
-TTTSS--TTTGGGSSTT--
-BTTSSB-TTTGGGSSSS--
-BTTSSB-TTTTTSSSSS--
-TTTSS--TTTGGGSSSS--
-TTTSS--TTTGGGSSSS--
-BTTSSB-TTTTTTSSSS--
-BTTSSB-TTTGGGSSSS--
-BTTSSB-TTTGGGSSSS--
-BTTSSB-TTTHHHH-TT--
-BTTSSB-TTTTTTS-SS--
-TTTSS--TTTTTTT-TT--
-BTTSSB-TTTTTTS-TT--
-BTTSSB-TTTTTTT-TT--
-BTTSSB-TTTTTTT-TT--
-BTTSSB-TTTHHHH-TT--
-TTTSS--TTTHHHH-SS--
-TTTSS--TTTTTTT-SS--
-BTTSSB-TTTTTTT-TT--
-TTTSS--TTTTTTT-TT--
-TTTSS--TTSHHHH-TT--
-TTTSS--GGGHHHH-TT--
-BTTSSB-GGGHHHH-TT--
-BTTSSB-GGGTTTT-TT--
-BTTSSB-SSSTTTT-SS--
-BTTSSB-STTTTTT-SS--
-TTTSS--TTSHHHH-TT--
-BTTSSB-TT-TTTT-TT--
-BTTSSB-TTTHHHH-TT--
-BTTSSB-TTTSTTT-TT--
-BTTSSB-GGGHHHH-TT--
-BTTSSB-TT-GGGSSSS--
-BTTSSB-TT-GGGSSTT--
-TTTSS--TT-TTTSSSS--
-BTTSSB-GGGGGGTSSS--
-TTTSS--TTTTTTSSSS--
-TTTSS--TT-TTTSSTT--
-TTTSS--TTSGGGSSSS--
-TTTSS--TTTGGGSSSS--
-TTTSS--TT-TTTSSSS--
-BTTSSB-TT-GGGSSSS--
-BTTSSB-TTTGGGSSSS--
-BTTSSB-GGGGGGSSSS--
-BTTSSB-GGGGGGSSSS--
-BTTSSB-TTTTTSSSSS--
-BTTSSB-TTSGGGS-SS--
-TTTSS--TTTGGGSSSS--
-BTTSSB-TT-GGGSSSS--
-BTTSSB-TTSGGGSSSS--
-TTTSS--TGGGGGSSSS--
-BTTSSB-TTTGGGSSSS--
-TTTSS--GGGGGGSSSS--
-TTTSS--GGGTTTSSSS--
-BTTSSB-TTTTTTSSTT--
-TTTSS--TTTTTTSGGG--
-TTTSS--TTTTTTSGGG--
-TTTSS--TTTTTTSGGG--
-TTTSS--TTTTTTSGGG--
-BTTSSB-TTTTTTSGGG--
-TTTSS--TTTTTTSGGG--
-TTTSS--HHHHTTSGGG--
-BTTSSB-HHHHTTSTTT--
-BTTSSB-GGGTTTSGGG--
-TTTSS--TTTTTTSGGG--
-TTTSS--TTTTTTSGGG--
-BTTSSB-TTTTTTSGGG--
-BTTSSB-TTTTTTSGGG--
-BTTSSB-TTTTTTSGGG--
-TTTSS--TTTTTTSGGG--
-TTTSS--TTTTTTSGGG--
-BTTSSB-TTTTTTSSTT--
-TTTSS--TTTTTTSGGG--
-BTTSSB-TTTTTTSGGG--
-BTTSSB-TTTTTTSGGG--
-BTTSSB-TTTTTTSGGG--
-BTTSSB-TTTTTTSGGG--
-BTTSSB-TTTTTTSGGG--
-BTTSSB-TTTTTSSGGG--
-BTTSSB-TTTTTTSGGG--
-BTTSSB-TTTTT-STTT--
-BTTSSB-TTTTT-STTT--
-TTTSS--TTTTTTSTTT--
-TTTSS--TTTTTTSTTT--
-BTTSSB-TTTTTTSTTT--
-TTTSS--TTTTTTSTTT--
-BTTSSB-TTTSTTSTTT--
-BTTSSB-TTTSTTSTTT--
-BTTSSB-TTTTTTSTTT--
-TTTSS--TTTTTSSGGGT-
-BTTSSB-TTTSTTSTTT--
-BTTSSB-GGGGGGSTTT--
-BTTSSB-GGGGGGSGGG--
-BTTSSB-TTTGGGSTTT--
-BTTSSB-GGGGGGSGGG--
-TTTSS--GGG-TTSGGG--
-BTTSSB-GGG-TTSGGG--
-BTTSSB-GGGGGGSGGG--
-BTTSSB-GGGSTTSTTT--
-TTTSS--TTTGGGSTTT--
-BTTSSB-GGGTTSSTTT--
-TTTSS--GGGGGGSTTT--
-TTTSS--TTTGGGSTTT--
-BTTSSB-TTTGGGSGGG--
-TTTSS--GGGTTSSGGGT-
-BTTSSB-GGGGGGSGGG--
-BTTSSB-TTTGGGSTTTT-
-BTTSSB-TTTGGGSGGG--
-BTTSSB-TTTGGGSTTTT-
-TTTSS--TTTGGGSGGG--
-TTTSS--TTTGGGSGGGG-
-TTTSS--TT-STTSTGGG-
-BTTSSB-TTTGGGSTTT--
-BTTSSB-TTTSTTSTTT--
-TTTSS--TTTGGGSTTT--
-BTTSSB-TTTGGGSGGG--
-TTTSS--TT-GGGSTTTT-
-TTTSS--TTTGGGSTTT--
-BTTSSB-TTTTTTSGGG--
-TTTSS--TTTGGGSGGG--
-BTTSSB-TTTGGGSGGG--
-TTTSS--TT-TTSSGGG--
-TTTSS--TTTTTSSGGG--
-BTTSSB-GGGGGGSGGG--
-TTTSS--TTTGGGSGGG--
-BTTSSB-GGGGGGSTTT--
-BTTSSB-GGGGGGSTTT--
-BTTSSB-GGGGGGSGGG--
-TTTSS--TTSGGGSTTT--
-TTTSS--TTTGGGSGGG--
-BTTSSB-TT-GGGSTTS--
-TTTSS--TT-GGGSGGG--
-TTTSS--TTSSTTSGGG--
-TTTSS--TTTGGGSTTT--
-BTTSSB-TT--TTSGGG--
-TTTSS--TTTTTTSGGG--
-TTTSS--TTTGGGSGGG--
-TTTSS--TTTTTTSGGG--
-BTTSSB-TTSGGGSGGG--
-BTTSSB-TTSSTTSTTT--
-BTTSSB-TTTGGGSTTT--
-BTTSSB-TTSGGGSTTT--
-TTTSS--TTSGGGSGGG--
-BTTSSB-TTTGGGSTTS--
-BTTSSB-TTTGGGSGGG--
-BTTSSB-TT-GGGSTTT--
-BTTSSB-TTTTTS-TTT--
-BTTSSB-GGGTTT-GGG--
-TTTSS--TTTGGG-GGG--
-BTTSSB-TTTGGG-TTT--
-BTTSSB-TT-GGG-GGG--
-TTTSS--GGGTTT-GGG--
-TTTSS--TTTSTT-TTT--
-BTTSSB-TT-TTTSGGG--
-TTTSS--TTSTTTSGGG--
-BTTSSB-TTTTTTSGGG--
-BTTSSB-TT-TTTSGGG--
-BTTSSB-TTSTTTSGGG--
-BTTSSB-TTSTTTSGGG--
-TTTSS--GGGGGGSGGG--
-BTTSSB-TT-GGGSGGG--
-BTTSSB-TTTGGG-TTT--
-BTTSSB-TT-TTTSGGG--
-TTTSS--TTSGGGSGGG--
-BTTSSB-TTTSSSSTTT--
-TTTSS--TTSSTTSGGG--
-TTTSS--TTSGGGSGGG--
-BTTSSB-GGGGGGSGGG--
-TTTSS--GGGGGGSTTT--
-TTTSS--GGGGGGSTTT--
-BTTSSB-GGGGGGSTTT--
-TTTSS--GGGGGGSTTT--
-TTTSS--GGGSTTSTTT--
-BTTSSB-GGGGGGSGGG--
-BTTSSB-GGGGGGSGGG--
-TTTSS--TTTGGGSTTT--
-TTTSS--TTTGGGSGGG--
-BTTSSB-TTTGGGSGGG--
-BTTSSB-TTTGGGSTTT--
-BTTSSB-TTTGGGSGGG--
-TTTSS--TTTGGGSGGG--
-BTTSSB-TTTTTTSTTS--
-BTTSSB-TTTGGGSGGG--
-BTTSSB-TTTTTTSGGGT-
-BTTSSB-TTTTTTSGGG--
-BTTSSB-TTTTTTSGGG--
-BTTSSB-TTTSTTSGGG--
-BTTSSB-TTTGGGSGGG--
-TTTSS--TTTSTTSGGG--
-BTTSSB-TTTGGGSTTT--
-TTTSS--HHHHHTSTTT--
-BTTSSB-HHHHHHSGGGT-
-BTTSSB-HHHHTTSTTS--
-TTTSS--HHHHHHSTTT--
-BTTSSB-HHHHHSSGGG--
-BTTSSB-HHHHHHSGGG--
-TTTSS--HHHHHHSGGG--
-TTTSS--HHHHTTSGGG--
-TTTSS--HHHHHTSGGG--
-BTTSSB-TTHHHHSGGG--
-TTTSS--HHHHHHSGGG--
-BTTSSB-HHHHHTSGGG--
-BTTSSB-HHHHTTSTTT--
-TTTSS--HHHHHHSGGG--
-TTTSS--HHHHHTSGGG--
-TTTSS--HHHHHTSGGG--
-BTTSSB-TTTGGGSGGG--
-BTTSSB-HHHHHTSTTT--
-BTTSSB-HHHHHTSGGG--
-BTTSSB-HHHHHTSTTS--
-TTTSS--HHHHHTSGGG--
-TTTSS--HHHHTTSGGG--
-TTTSS--HHHHHTSGGG--
-TTTSS--HHHHTTSGGG--
-TTTSS--HHHHHHSGGG--
-TTTSS--HHHHHHSTTT--
-TTTSS--HHHHHTSGGG--
-TTTSS--HHHHHTSTTT--
-TTTSS--HHHHTTSTTT--
-TTTSS--HHHHHT-TTT--
-TTTSS--TTTGGG-TTT--
-BTTSSB-HHHHTT-TTT--
-TTTSS--HHHHHT-TTT--
-TTTSS--HHHHHTSTTT--
-TTTSS--HHHHHH-TTT--
-BTTSSB-HHHHHHSTTT--
-TTTSS--HHHHHHSTTT--
-TTTSS--TTTTTS-TTT--
-TTTSS--HHHHTT-TTT--
-TTTSS--HHHHHH-TTT--
-TTTSS--TTTTTS-TTT--
-TTTSS--HHHHHT-TTT--
-TTTSS--HHHHHT-TTT--
-TTTSS--HHHHHT-TTT--
-BTTSSB-HHHHHT-TTT--
-TTTSS--TTTTTS-TTT--
-TTTSS--HHHHTT-TTT--
-BTTSSB-HHHHTT-TTT--
-TTTSS--HHHHHH-TTT--
-TTTSS--HHHHHH-TTT--
-TTTSS--HHHHHT-TTT--
-BTTSSB-HHHHHT-TTT--
-BTTSSB-HHHHTT-TTT--
-TTTSS--HHHHTT-TTT--
-TTTSS--HHHHHH-HHHH-
-TTTSS--HHHHHT-TTT--
-TTTSS--HHHHTT-TTT--
-TTTSS--HHHHHH-TTT--
-TTTSS--HHHHTT-TTT--
-TTTSS--HHHHHHSTTT--
-BTTSSB-HHHHHH-TTT--
-BTTSSB-HHHHHH-TTT--
-BTTSSB-HHHHHHSTTT--
-TTTSS--HHHHHH-TTT--
-BTTSSB-TTHHHH-TTT--
-TTTSS--TTHHHHSTTT--
-TTTSS---THHHH-TTT--
-TTTSS--TTHHHH-TTT--
-BTTSSB-TTHHHH-TTT--
-BTTSSB-GGGGGT-TTT--
-BTTSSB-TTHHHH-TTT--
-TTTSS--GGGGGT-TTT--
-BTTSSB-GGGGGT-TTT--
-TTTSS--GGGGGTSTTT--
-BTTSSB-THHHHH-TTT--
-BTTSSB-GGGGGG-TTT--
-TTTSS--TTHHHH-TTT--
-BTTSSB-GGGGGS-TTT--
-TTTSS--THHHHSSTTT--
-BTTSSB-GGGGGG-TTT--
-TTTSS--HHHHHH-TTT--
-TTTSS--HHHHTT-TTT--
-BTTSSB-HHHHTT-TTT--
-BTTSSB-GGGTTT-TTT--
-BTTSSB-THHHHH-TTT--
-BTTSSB-THHHHH-TTT--
-BTTSSB-HHHHHH-TTT--
-TTTSS--THHHHT-TTT--
-TTTSS--THHHHH-TTT--
-BTTSSB-TTTGGG-TTT--
-TTTSS--TTTTTT-TTT--
-BTTSSB-HHHHTT-TTT--
-BTTSSB-HHHHTT-TTT--
-TTTSS--HHHHHH-TTT--
-BTTSSB-HHHHTT-TTT--
-TTTSS--HHHHTT-TTT--
-BTTSSB-HHHHHS-TTT--
-BTTSSB-TTTTTSSTTT--
-TTTSS--HHHHTTSTTT--
-TTTSS--HHHHHSSTTT--
-BTTSSB-HHHHHSSTTT--
-BTTSSB-HHHHHSSTTT--
-TTTSS--HHHHHTSTTT--
-BTTSSB-HHHHTTSTTT--
-TTTSS--HHHHHTSTTT--
-TTTSS--HHHHHTSTTT--
-BTTSSB-HHHHHHSTTT--
-BTTSSB-HHHHHSSTTT--
-BTTSSB-HHHHTSSTTT--
-BTTSSB-HHHHHSSTTT--
-TTTSS--HHHHHSSTTT--
-TTTSS--HHHHHTSTTT--
-TTTSS--HHHHHTSTTT--
-TTTSS--HHHHHSSTTT--
-TTTSS--HHHHHTSTTT--
-BTTSSB-HHHHHSSTTT--
-BTTSSB-HHHHHSSTTT--
-TTTSS--HHHHHSSTTT--
-BTTSSB-HHHHHSSTTT--
-TTTSS--HHHHHTSTTT--
-TTTSS--HHHHHSSTTT--
-TTTSS--HHHHHSSTTT--
-BTTSSB-HHHHHSSTTT--
-TTTSS--HHHHHSSTTT--
-TTTSS--HHHHHSSTTT--
-BTTSSB-HHHHHSSTTT--
-TTTSS--HHHHHHSTTT--
-TTTSS--HHHHHHSTTT--
-BTTSSB-HHHHHHSTTT--
-BTTSSB-HHHHHSSTTT--
-TTTSS--HHHHHTSTTT--
-BTTSSB-HHHHHHSTTT--
-BTTSSB-HHHHTTSTTT--
-BTTSSB-HHHHTTSTTT--
-TTTSS--HHHHHTSTTT--
-BTTSSB-HHHHHSSTTT--
-TTTSS--HHHHTTSTTT--
-TTTSS--HHHHTTSTTT--
-TTTSS--TTGGGSSTTT--
-BTTSSB-HHHHTTSTTT--
-BTTSSB-HHHHHTSTTT--
-BTTSSB-TGGGGTSTTT--
-BTTSSB-HHHHHTSTTT--
-TTTSS--HHHHHTSTTT--
-BTTSSB-HHHHHTSTTT--
-TTTSS--HHHHTTSGGG--
-TTTSS--HHHHHTSTTT--
-TTTSS--HHHHHHSTTT--
-TTTSS--HHHHTTSTTT--
-TTTSS--HHHHHTSTTT--
-BTTSSB-HHHHTTSTTT--
-TTTSS--HHHHHHSTTT--
-BTTSSB-HHHHTTSTTT--
-BTTSSB-HHHHHHSTTT--
-TTTSS--HHHHTTSTTT--
-TTTSS--HHHHHHSTTT--
-TTTSS--HHHHHTSTTT--
-BTTSSB-HHHHHSSTTT--
-BTTSSB-HHHHTTSTTT--
-TTTSS--HHHHHHSGGG--
-TTTSS--HHHHTTSGGG--
-TTTSS--HHHHHSSTTT--
-TTTSS--HHHHTTSTTT--
-TTTSS--HHHHHTSGGG--
-BTTSSB-HHHHHHSGGG--
-TTTSS--HHHHHH-TTT--
-TTTSS--HHHHHSSTTT--
-BTTSSB-HHHHHT-TTT--
-BTTSSB-HHHHHT-TTT--
-BTTSSB-HHHHHT-TTT--
-BTTSSB-HHHHHTSTTT--
-TTTSS--HHHHTTSTTT--
-TTTSS--HHHHTTSTTT--
-TTTSS--HHHHHHSTTT--
-BTTSSB-HHHHHHSTTT--
-TTTSS--HHHHTTSTTT--
-TTTSS--HHHHTTSGGG--
-TTTSS--HHHHHTSGGG--
-BTTSSB-HHHHHTSTTS--
-TTTSS--HHHHHTSGGG--
-TTTSS--HHHHTTSGGG--
-TTTSS--HHHHHTSGGG--
-BTTSSB-HHHHHSSGGG--
-BTTSSB-HHHHHSSGGG--
-TTTSS--HHHHHTSGGG--
-TTTSS--HHHHHHSGGG--
-TTTSS--HHHHHTSTTT--
-TTTSS--HHHHHHSGGG--
-TTTSS--HHHHHTSTTT--
-TTTSS--HHHHTTSTTT--
-BTTSSB-HHHHHHSTTS--
-TTTSS--HHHHHTSTTT--
-BTTSSB-HHHHHHSTTT--
-TTTSS--HHHHHTSTTT--
-BTTSSB-HHHHHTSTTT--
-TTTSS--HHHHHHSGGG--
-TTTSS--HHHHTTSTTT--
-TTTSS--HHHHHHSTTT--
-TTTSS--HHHHHHSTTT--
-TTTSS--TTHHHHSGGG--
-TTTSS--HHHHHTSTTT--
-TTTSS--HHHHHHSGGG--
-TTTSS--TTHHHHSGGG--
-BTTSSB-HHHHHSSGGG--
-BTTSSB-HHHHHTSGGG--
-TTTSS--HHHHHTSGGG--
-TTTSS--HHHHHSSGGG--
-TTTSS--HHHHTTSGGG--
-TTTSS--TTGGGGSGGG--
-TTTSSSSSSGGGGSGGG--
-TTTSS--TGGGGSSTTT--
-TTTSS--HHHHTTSGGG--
-BTTSSB-HHHHTTSTTS--
-TTTSS--HHHHTTSGGG--
-TTTSS--HHHHTTSGGG--
-TTTSS-THHHHTTSGGG--
-TTTSS--HHHHHHSGGG--
-BTTSSB-HHHHHSSGGG--
-TTTSS--HHHHHTSGGG--
-TTTSS--HHHHHSSGGG--
-BTTSSB-HHHHHSSGGG--
-TTTSS--HHHHHTSGGG--
-TTTSS--HHHHTTSTTT--
-BTTSSB-HHHHHTSGGG--
-BTTSSB-HHHHHTSTTT--
-TTTSSS-HHHHHTSGGG--
-TTTSS--HHHHHT-GGG--
-TTTSS--HHHHHSSGGG--
-TTTSS--HHHHHT-TTT--
-TTTSS--HHHHHS-TTT--
-BTTSSB-HHHHHS-GGG--
-TTTSS-SHHHHTTSTTT--
-TTTSS--HHHHTTSGGG--
-BTTSSB-HHHHTTSTTT--
-TTTSS--HHHHHHSGGG--
-BTTSSB-HHHHTTSGGG--
-TTTSS--HHHHTTSGGG--
-TTTSS--HHHHTTSGGG--
-TTTSS--HHHHTTSGGG--
-BTTSSB-HHHHHTSGGG--
-TTTSS--HHHHHTSTTT--
-TTTSS--HHHHHTSTTS--
-TTTSS--HHHHTTSGGG--
-BTTSSB-HHHHHTSTTT--
-TTTSS--HHHHHTSGGG--
-TTTSS--HHHHTSSGGG--
-BTTSSB-HHHHHSSGGG--
-BTTSSB-TTTTTSSGGG--
-BTTSSB-HHHHTSSGGG--
-BTTSSB-HHHHHTSTTS--
-BTTSSB-HHHHTSSGGG--
-TTTSS--HHHHTTSTTT--
-TTTSS--HHHHT-SGGG--
-BTTSSB-HHHHTSSGGG--
-TTTSS--HHHHTSSGGG--
-BTTSSB-HHHHTTSGGG--
-BTTSSB-HHHHHTSGGG--
-BTTSSB-HHHHTSSGGG--
-BTTSSB-HHHHTSSGGGG-
-TTTSS--HHHHTTSGGG--
-TTTSS--HHHHHTSGGG--
-TTTSS--HHHHHTSGGG--
-TTTSS--HHHHHTSGGG--
-TTTSS--HHHHHSSGGG--
-BTTSSB-HHHHTTSGGG--
-BTTSSB-HHHHHTSHHHH-
-TTTSS--HHHHHTSGGG--
-BTTSSB-HHHHHSSGGG--
-TTTSS--HHHHHTSGGGG-
-BTTSSB-HHHHTT-TTT--
-BTTSSB-HHHHTTSGGGT-
-BTTSSB-HHHHTTSGGGG-
-BTTSSB-HHHHTTSHHHH-
-TTTSS--HHHHHTSHHHH-
-TTTSS--HHHHHT-HHHH-
-TTTSS--HHHHHHSHHHH-
-TTTSS--HHHHHTSGGGT-
-BTTSSB-HHHHHHSGGGT-
-TTTSS--HHHHTTSHHHH-
-TTTSS--HHHHTS-HHHH-
-TTTSS--TTGGGSSGGGT-
-TTTSS--TTGGGTSHHHH-
-TTTSS--HHHHTTSSTTT-
-BTTSSB-HHHHTTSHHHH-
-TTTSS--GGGTTT-TTT--
-TTTSS--HHHHHT-HHHH-
-TTTSS-THHHHTT-HHHH-
-TTTSS--HHHHTT-TTTT-
-TTTSS--HHHHTTSHHHH-
-TTTSS--HHHHTTSHHHH-
-TTTSS--HHHHTT-HHHH-
-TTTSS--HHHHHTSHHHH-
-TTTSS--HHHHTTSHHHH-
-TTTSS--GGGGGSSHHHH-
-TTTSS--TTTGGGSHHHH-
-BTTSSB-TGGGGSSHHHH-
-BTTSSB-HHHHTTSHHHH-
-BTTSSB-HHHHTTSSSTT-
-TTTSS--HHHHTTSGGG--
-TTTSS--HHHHHTSTTS--
-TTTSS--HHHHTTSTTT--
-BTTSSB-HHHHTTSTTT--
-TTTSS--HHHHHTSTTT--
-BTTSSB-THHHHT-TTT--
-BTTSSB-STTGGGSTTT--
-BTTSSB-HHHHHTSTTTT-
-BTTSSB-HHHHHTSTTTT-
-BTTSSB-HHHHHTSHHHH-
-TTTSS--HHHHHTSHHHH-
-TTTSS--HHHHTTSHHHH-
-BTTSSB-HHHHHTSHHHH-
-TTTSS--HHHHTTSTTT--
-TTTSS--HHHHTTSHHHH-
-BTTSSB-HHHHTTSTTTT-
-TTTSS--TTHHHHSHHHH-
-TTTSS--HHHHTTSHHHH-
-BTTSSB-HHHHTTSTTT--
-TTTSS--HHHHTTSHHHH-
-TTTSS--HHHHTTSHHHH-
-BTTSSB-TTHHHHSHHHH-
-BTTSSB-TTHHHHSHHHH-
-BTTSSB-TTHHHHSHHHH-
-BTTSSB-TTHHHHSHHHH-
-TTTSS--HHHHHHSHHHH-
-TTTSS--HHHHHSSHHHH-
-BTTSSB-HHHHTSSHHHH-
-TTTSS--TTHHHHSHHHH-
-TTTSS--HHHHTTSHHHH-
-BTTSSB-HHHHHH-HHHH-
-TTTSS--TTHHHHSHHHH-
-BTTSSB-HHHHTTSHHHH-
-TTTSS--TTGGGTSHHHH-
-TTTSS--HHHHHHSHHHH-
-BTTSSB-HHHHHSSGGGT-
-BTTSSB-TTGGGSSTTT--
-TTTSS--HHHHTTSHHHH-
-TTTSS--HHHHTTSHHHH-
-BTTSSB-HHHHHHSGGG--
-TTTSS--HHHHTTSTTT--
-TTTSS--TTGGGTSGGG--
-BTTSSB-TTGGGTSTTTT-
-BTTSSB-HHHHTT-GGG--
-TTTSS--HHHHHTSTTT--
-TTTSS--HHHHHHSTT---
-TTTSS--HHHHTTSTTT--
-TTTSS--HHHHHTSTT---
-TTTSS--HHHHTTSTT---
-TTTSS-HHHHHTTSTT---
-TTTSSSHHHHHTTSTTT--
-TTTSS--HHHHHTSTTT--
-TTTSS--HHHHHTSTT---
-TTTSS--HHHHTTSTTT--
-BTTSSB-HHHHHTSTTS--
-BTTSSB-TTGGGSSTTT--
-TTTSS--HHHHTTSTTT--
-TTTSS--HHHHTT-TTT--
-TTTSS--HHHHHTSTTT--
-TTTSS--HHHHHSSTTT--
-TTTSS--HHHHHHSTTT--
-TTTSS--HHHHHHSTTT--
-TTTSS--HHHHTTSTTT--
-TTTSS--HHHHTTSTTT--
-TTTSS--HHHHTTSTTT--
-TTTSS--HHHHTTSTTT--
-TTTSS--HHHHTT-TTT--
-TTTSS--HHHHHH-TTT--
-TTTSS--HHHHTTSTTT--
-TTTSSS-HHHHTT-TTT--
-TTTSSS-HHHHTTSTTT--
-TTTSS-THHHHHHSTTT--
-TTTSS--HHHHTT-TTT--
-TTTSS--HHHHTT-GGG--
-TTTSS--TTHHHHSSTT--
-BTTSSB-TTGGGT-TTT--
-BTTSSB-HHHHTT-TTT--
-BTTSSB-HHHHHHSTTT--
-TTTSS--HHHHHHSTTT--
-TTTSS--HHHHTTSTTT--
-TTTSS--HHHHTTSTTT--
-BTTSSB-HHHHHHSTTT--
-TTTSS--HHHHTTSTTT--
-BTTSSB-TTGGGTSTTT--
-TTTSS--HHHHTTSTTT--
-TTTSS--HHHHTTSTTT--
-BTTSSB-HHHHHHSTTT--
-BTTSSB-HHHHTTSTTT--
-BTTSSB-HHHHHTSTTT--
-BTTSSB-HHHHHHSHHHH-
-TTTSS--HHHHTTSGGGT-
-BTTSSB-HHHHHHSHHHH-
-TTTSS--HHHHHT-GGGT-
-TTTSS--HHHHTT-HHHH-
-TTTSS--HHHHHHSHHHH-
-TTTSS--HHHHHT-HHHH-
-TTTSS--SHHHHTSHHHH-
-TTTSS--HHHHHT-HHHH-
-TTTSS--HHHHHTSHHHH-
-TTTSS---HHHHHSHHHH-
-TTTSS--HHHHHT-HHHH-
-TTTSS--HHHHHH-HHHH-
-TTTSS--HHHHHT-HHHH-
-BTTSSB--HHHHT-HHHH-
-TTTSS--SHHHHTSHHHH-
-TTTSS--SHHHHT-HHHH-
-TTTSS---HHHHS-HHHH-
-TTTSS---HHHHT-HHHH-
-TTTSS---HHHHT-HHHH-
-BTTSSB-HHHHHTSHHHH-
-BTTSSB-HHHHHS-HHHH-
-TTTSS--HHHHTTSHHHH-
-TTTSS--HHHHHS-HHHH-
-BTTSSB-HHHHHT-HHHH-
-TTTSS--HHHHHS-HHHH-
-BTTSSB-TTTTTS-TTTT-
-TTTSS--TTTTTS-TTTT-
-TTTSS--HHHHTT-TTTT-
-TTTSS--HHHHHT-TTTT-
-TTTSS--HHHHHTSGGGG-
-TTTSS--HHHHHH-TTT--
-TTSSS--HHHHHTSGGGG-
-TTTSS--HHHHHHSGGGT-
-TTSSS--HHHHHT-TGGG-
-TTTSS--HHHHHTSGGGG-
-TTTSS--HHHHHT-HHHH-
-TTTSS--HHHHHTSGGG--
-TTTSS--HHHHHTSHHHH-
-TTTSS--HHHHHTSGGGT-
-TTTSS--HHHHTTSHHHH-
-BTTSSB-HHHHTTSHHHH-
-TTTSS--HHHHTTSHHHH-
-TTTSS--HHHHTTSHHHH-
-BTTSSB-HHHHTTSGGGT-
-TTTSS--HHHHTTSHHHH-
-TTTSS--HHHHTTSHHHH-
-TTTSS--HHHHTTSGGGT-
-BTTSSB-HHHHHHSHHHH-
-TTTSS--HHHHTTSHHHH-
-BTTSSB-HHHHHTSTGGG-
-TTTSS--HHHHHTSTTTT-
-BTTSSB-HHHHTT-HHHH-
-TTTSS--HHHHHS-TGGG-
-TTTSS--HHHHTTSTTTT-
-TTTSS--HHHHTTSTGGG-
-BTTSSB-HHHHHHSTTTT-
-BTTSSB-HHHHHHSHHHH-
-BTTSSB-HHHHHSSHHHH-
-BTTSSB-HHHHHTSTTTT-
-BTTSSB-HHHHHTSTTT--
-TTTSS--HHHHHTSHHHH-
-TTTSS--HHHHHSSHHHH-
-BTTSSB-HHHHHHSHHHH-
-TTTSS--HHHHHTSHHHH-
-BTTSSB-HHHHTT-HHHH-
-TTTSS--HHHHHSSGGGT-
-BTTSSB-HHHHHHSHHHH-
-TTTSS--HHHHTTSGGGT-
-TTTSS--HHHHTTSHHHH-
-BTTSSB-HHHHTT-TTTT-
-TTTSS--TTHHHHSGGGT-
-TTTSS--HHHHHT-HHHH-
-TTTSS--HHHHTTSGGG--
-BTTSSB-HHHHHT-TTTT-
-TTTSS--HHHHHHSHHHH-
-TTTSS--HHHHHSSTTTT-
-TTTSS--HHHHHTSTTTT-
-BTTSSB-HHHHHTSTTT--
-TTTSS--HHHHHTSTTT--
-TTTSS--HHHHHSSTTT--
-TTTSS--HHHHHTSGGGG-
-TTTSS--HHHHHTSGGG--
-BTTSSB-HHHHTTSTTT--
-TTTSS--HHHHHT-HHHH-
-BTTSSB-TTHHHH-HHHH-
-TTTSS--TTHHHH-HHHH-
-BTTSSB-HHHHHH-HHHH-
-BTTSSB-TTHHHHSGGG--
-BTTSSB-TTHHHHSGGG--
-TTTSS--HHHHHHSGGGT-
-TTTSS--TTTTTSSTTT--
-BTTSSB-HHHHHT-HHHH-
-TTTSS--TTTTTTSTTT--
-TTTSS--HHHHHTSHHHH-
-TTTSS--HHHHHSSHHHH-
-BTTSSB-HHHHHTSHHHH-
-BTTSSB-HHHHHTSHHHH-
-BTTSSB--HHHHTSTTTT-
-TTTSS--THHHHTSTTTT-
-TTTSS--HHHHH-STTTT-
-BTTSSB-HHHHH--GGG--
-BTTSSB-HHHHHTSTGGG-
-TTTSS--HHHHHHSHHHH-
-BTTSSB-HHHHHHSTTTT-
-BTTSSB-HHHHHTSHHHH-
-TTTSS--HHHHHSSHHHH-
-TTTSS--HHHHHTSHHHH-
-BTTSSB-HHHHHHSHHHH-
-TTTSS--HHHHHSSHHHH-
-BTTSSB-HHHHHTSHHHH-
-TTTSS--HHHHHTSHHHH-
-TTTSS--HHHHHTSTTTT-
-TTTSS--HHHHHHSHHHH-
-TTTSS--HHHHHTSHHHH-
-TTTSS--HHHHHTSHHHH-
-TTTSS--HHHHTTSHHHH-
-TTTSS--HHHHHTSHHHH-
-BTTSSB-HHHHHTSHHHH-
-BTTSSB-HHHHHTSHHHH-
-BTTSSB-HHHHHTSHHHH-
-TTTSS--HHHHHHSHHHH-
-TTTSS--HHHHHTSHHHH-
-BTTSSB-HHHHHHSHHHH-
-BTTSSB-HHHHHHSTTT--
-BTTSSB-HHHHHHSHHHH-
-TTTSS--HHHHTTSTTT--
-TTTSS--HHHHTTSTTT--
-BTTSSB-HHHHHSSTTT--
-TTTSS--HHHHHSSTTT--
-BTTSSB-HHHHHHSTTT--
-BTTSSB-HHHHHHSTTT--
-TTTSS--HHHHHHSTTT--
-TTTSS--HHHHHTSTTT--
-BTTSSB-HHHHHTSTTT--
-TTTSS--HHHHTTSTTT--
-BTTSSB-HHHHTTSTTT--
-TTTSS--HHHHHHSTTT--
-BTTSSB-HHHHHHSTTT--
-BTTSSB-HHHHHHSTTT--
-TTTSS--HHHHHTSTTT--
-TTTSS--HHHHHHSTTT--
-TTTSS--HHHHHSSTTT--
-TTTSS--HHHHTTSTTT--
-BTTSSB-HHHHTTSTTT--
-BTTSSB-HHHHTTSTTT--
-BTTSSB-HHHHHTSTTT--
-BTTSSB-HHHHTTSTTT--
-BTTSSB-HHHHHHSTTT--
-TTTSS--HHHHTTSTTT--
-TTTSS--HHHHHTSTTT--
-TTTSS--HHHHTTSTTT--
-BTTSSB-HHHHHTSTTT--
-TTTSS--HHHHTTSTTT--
-TTTSS--HHHHHTSTTT--
-TTTSS--HHHHTTSTTT--
-TTTSS--HHHHHHSTTT--
-TTTSS--HHHHTTSTTT--
-BTTSSB-HHHHHTSTTT--
-TTTSS--HHHHHTSTTT--
-TTTSS--HHHHHSSTTT--
-TTTSS--HHHHHTSTTT--
-TTTSS--HHHHTTSTTT--
-BTTSSB-HHHHHHSTTT--
-BTTSSB-HHHHTTSTTT--
-BTTSSB-HHHHHSSTTT--
-TTTSS--HHHHTTSTTT--
-BTTSSB-HHHHTTSTTS--
-BTTSSB-HHHHTTSTTT--
-BTTSSB-HHHHTTSTTT--
-TTTSS--HHHHHTSTTT--
-BTTSSB-HHHHHTSTTT--
-TTTSS--HHHHHTSTTT--
-TTTSS--HHHHTTSTTS--
-BTTSSB-HHHHHTSTTT--
-TTTSS--HHHHHTSTTT--
-TTTSS--HHHHHTSTTT--
-BTTSSB-HHHHHTSTTT--
-BTTSSB-HHHHTTSGGG--
-BTTSSB-HHHHHTSGGG--
-BTTSSB-HHHHTTSGGG--
-BTTSSB-HHHHHTSTTT--
-TTTSS--HHHHTTSTTT--
-BTTSSB-HHHHTTSTTT--
-BTTSSB-HHHHTTSTTT--
-TTTSS--HHHHHTSTTT--
-BTTSSB-HHHHTTSTTT--
-TTTSS--HHHHHHTTTT--
-TTTSS--HHHHHHSTTT--
-BTTSSB-HHHHHTTTTT--
-BTTSSB-HHHHHHSTTT--
-TTTSS--HHHHHSSTTT--
-BTTSSB-HHHHTTSTTT--
-TTTSS--TTHHHHSTTT--
-BTTSSB-HHHHHHSTTT--
-BTTSSB-HHHHHTSTTT--
-TTTSS--HHHHTTSTTT--
-TTTSS--HHHHTTSTTT--
-TTTSS--HHHHTTSTTT--
-TTTSS--HHHHHHSTTT--
-BTTSSB-HHHHTTSTTT--
-TTTSS--HHHHHTSTTT--
-TTTSS--HHHHTTSTTT--
-BTTSSB-HHHHHHSTTT--
-BTTSSB-HHHHHTSTTT--
-TTTSS--HHHHHTSTTT--
-TTTSS--HHHHHHSTTT--
-TTTSS--HHHHHHSTTT--
-TTTSS--HHHHHHSTTS--
-TTTSS--HHHHTTSTTT--
-BTTSSB-HHHHTTSTTT--
-BTTSSB-HHHHHTSTTT--
-TTTSS--HHHHHHSTTT--
-BTTSSB-HHHHHTSTTT--
-TTTSS--HHHHHHSTTT--
-TTTSS--HHHHTTSTTT--
-TTTSS--HHHHTTSTTT--
-BTTSSB-HHHHHT-TTT--
-BTTSSB-HHHHHHSTTS--
-BTTSSB-HHHHHT-TTT--
-BTTSSB-HHHHHT-TTT--
-TTTSS--HHHHHT-TTT--
-TTTSS--HHHHTTSTTT--
-TTTSS--HHHHTTSTTT--
-BTTSSB-HHHHHTSTTT--
-BTTSSB-HHHHTTSTTT--
-TTTSS--HHHHTTSTTT--
-TTTSS--HHHHTTSTTT--
-TTTSS--HHHHHTSTTT--
-BTTSSB-HHHHTTSTTT--
-TTTSS--HHHHTTSTTT--
-BTTSSB-HHHHHTSTTT--
-BTTSSB-HHHHHHSTTT--
-TTTSS--HHHHTTSTTT--
-TTTSS--HHHHTTSTTT--
-BTTSSB-HHHHTTSTTT--
-TTTSS--HHHHTTSTTT--
-TTTSS--HHHHHHSTTT--
-TTTSS--HHHHTTSTTT--
-TTTSS--HHHHTTSTTT--
-TTTSS--HHHHTTSTTT--
-TTTSS--HHHHHTSTTT--
-TTTSS--HHHHHTSTTT--
-TTTSS--HHHHTTSTTT--
-BTTSSB-HHHHTTSTTT--
-TTTSS--HHHHHTSTTT--
-BTTSSB-HHHHHTSTTT--
-BTTSSB-HHHHHTSTTT--
-TTTSS--HHHHTTSTTT--
-BTTSSB-HHHHTTSTTT--
-TTTSS--HHHHTTSTTT--
-TTTSS--HHHHTTSTTT--
-TTTSS--HHHHTTSTTT--
-BTTSSB-HHHHTTSTTT--
-TTTSS--HHHHHHSTTT--
-TTTSS--HHHHTTSTTT--
-TTTSS--HHHHTTSTTT--
-TTTSS--HHHHTTSTTT--
-TTTSS--HHHHTTSTTT--
-TTTSS-TTTGGGGSTTT--
-TTTSS--TTGGGGSTTT--
-TTTSS--TTGGGTSTTT--
-TTTSS--TTGGGSSTTT--
-TTTSS--TTHHHHSTTT--
-TTTSS--HHHHHHSTTT--
-TTTSSS-HHHHHHSTTT--
-TTTSSS-HHHHHTTTTT--
-TTTSS--HHHHHTTTTT--
-TTTSS--HHHHHTTTTT--
-TTTSS--HHHHTTTTTT--
-TTTSS--TTTSTTSTTT--
-TTTSS--HHHHHTSTTT--
-BTTSSB-HHHHHTTTTT--
-BTTSSB-HHHHHHSTTT--
-TTTSS--HHHHHTTTTT--
-BTTSSB-HHHHHTSTTS--
-TTTSS--HHHHTTSGGG--
-TTTSS--HHHHHSSTTS--
-BTTSSB-HHHHHTSTTT--
-TTTSS--HHHHTTSTTT--
-BTTSSB-HHHHTTSGGG--
-TTTSS--HHHHHSSGGG--
-BTTSSB-HHHHTTSGGG--
-BTTSSB-HHHHTTSGGG--
-TTTSS--HHHHTTSTTT--
-TTTSS--HHHHHTSTTT--
-BTTSSB-HHHHHTSTTT--
-BTTSSB-HHHHHTSTTT--
-BTTSSB-HHHHHTSTTT--
-TTTSS--HHHHHHSTTT--
-TTTSS--HHHHTSSTTT--
-TTTSS--HHHHTTSTTT--
-TTTSS--HHHHTTSTTT--
-TTTSS--TTHHHHSTTT--
-BTTSSB-TTTTTSSTTT--
-TTTSS--HHHHHHSTTT--
-BTTSSB-HHHHTTSTTT--
-BTTSSB-HHHHTTSTTT--
-BTTSSB-HHHHHSSTTT--
-TTTSS--HHHHHTSTTT--
-TTTSS--TTGGGSSSSS--
-TTTSS--HHHHTTSTTT--
-TTTSS--HHHHTTSTTT--
-TTTSS--HHHHHTSGGG--
-BTTSSB-HHHHTTSGGG--
-BTTSSB-HHHHTTSSTT--
-BTTSSB-HHHHHTSTTS--
-TTTSS--HHHHTTSTTT--
-TTTSS--HHHHHTSGGG--
-TTTSS--HHHHHTSGGG--
-BTTSSB-HHHHHSSGGG--
-BTTSSB-HHHHHHSGGG--
-BTTSSB-HHHHHTSTTS--
-TTTSS--HHHHTTSSTT--
-TTTSS--HHHHHTSTTT--
-TTTSS--HHHHHTSTTT--
-TTTSS--HHHHTTSGGG--
-BTTSSB-HHHHTTSTTT--
-TTTSS--HHHHTTSTTT--
-BTTSSB-HHHHTTSTTT--
-TTTSS--HHHHTTSGGG--
-BTTSSB-HHHHTTSTTTT-
-BTTSSB-HHHHTTSTTS--
-BTTSSB-HHHHHTSHHHH-
-TTTSS--HHHHHTSHHHH-
-BTTSSB-HHHHHTSSGGG-
-TTTSS--HHHHHHSGGGT-
-TTTSS--HHHHHTSGGGT-
-TTTSS--HHHHHTSGGG--
-BTTSSB-HHHHHTSGGGT-
-TTTSS--HHHHTT-HHHH-
-BTTSSB-HHHHTTSTTTT-
-TTTSS--HHHHTTSHHHH-
-TTTSS--HHHHTTSHHHH-
-TTTSS--HHHHHTSGGG--
-TTTSS--HHHHHTSGGGT-
-BTTSSB-HHHHHTSHHHH-
-BTTSSB-HHHHTTSGGGG-
-BTTSSB-HHHHTTSHHHH-
-BTTSSB-HHHHTTSTTTT-
-BTTSSB-HHHHHTSGGG--
-TTTSS--HHHHHTSHHHH-
-TTTSS--HHHHHTSGGG--
-BTTSSB-HHHHTTSHHHH-
-TTTSS--HHHHHTSTTT--
-BTTSSB-HHHHTTSHHHH-
-TTTSS--HHHHTTSHHHH-
-TTTSS--HHHHTTSGGG--
-BTTSSB-HHHHHTSTTTT-
-BTTSSB-HHHHHT-TTT--
-BTTSSB-HHHHHHSGGG--
-TTTSS--HHHHTTSGGG--
-BTTSSB-HHHHTTSGGG--
-BTTSSB-HHHHHTSGGG--
-TTTSS--HHHHHTSTTT--
-TTTSS--HHHHT-STTS--
-TTTSS--HHHHH-STTT--
-TTTSS--HHHHHHSTTT--
-BTTSSB-HHHHHHSTTT--
-TTTSS--HHHHHHSTTT--
-TTTSS--HHHHTTSTTT--
-BTTSSB-HHHHHHSTTT--
-BTTSSB-HHHHHTSTTT--
-TTTSS--HHHHHTSTTT--
-TTTSS--HHHHHSSTTT--
-TTTSS--HHHHTTSTTT--
-TTTSS--HHHHTTSTTT--
-TTTSS--HHHHTTSTTT--
-BTTSSB-HHHHTTSTTT--
-TTTSS--HHHHTTSTTT--
-TTTSS--HHHHTTSTTT--
-BTTSSB-HHHHHTSTTT--
-TTTSS--HHHHTTSTTT--
-TTTSS--HHHHTTSTTT--
-TTTSS--HHHHTTSTTT--
-TTTSS--HHHHTTSTTT--
-BTTSSB-HHHHTTSTTT--
-TTTSS--HHHHTTSTTT--
-TTTSS--HHHHTTSTTT--
-BTTSSB-HHHHHHSTTT--
-TTTSS--HHHHTTSTTT--
-TTTSS--HHHHTTSTTT--
-BTTSSB-HHHHHSSTTT--
-BTTSSB-HHHHHHSTTT--
-TTTSS--HHHHTT-TTT--
-BTTSSB-HHHHHH-TTT--
-BTTSSB-HHHHHHSTTT--
-TTTSS--HHHHTTSTTT--
-BTTSSB-HHHHTTSTTT--
-BTTSSB-HHHHTT-GGG--
-TTTSS--HHHHHT-TTT--
-TTTSS--HHHHTTSTTT--
-TTTSS--HHHHTT-TTT--
-TTTSS--TTGGGT-TTT--
-TTTSS--HHHHHH-GGG--
-TTTSS--TTHHHH-GGG--
-BTTSSB-TTHHHHSTTT--
-TTTSS--TTHHHHSTTT--
-TTTSS--HHHHTT-GGG--
-TTTSS--TTGGGS-GGG--
-TTTSS--TTHHHH-TTT--
-BTTSSB-HHHHHH-GGG--
-TTTSS--HHHHTT-GGG--
-BTTSSB-HHHHHH-GGG--
-TTTSS--HHHHHH-GGG--
-BTTSSB-HHHHTT-TTS--
-BTTSSB-HHHHTT-GGG--
-TTTSS--HHHHHH-GGG--
-TTTSS--HHHHHHTGGG--
-TTTSS--HHHHHHSGGG--
-BTTSSB-HHHHHHSGGG--
-BTTSSB-HHHHHHSGGGG-
-TTTSS--HHHHTT-GGG--
-TTTSS--HHHHHHSGGG--
-TTTSS--HHHHHH-GGG--
-BTTSSB-HHHHHH-GGG--
-BTTSSB-HHHHHH-GGG--
-TTTSS--HHHHHH-GGG--
-BTTSSB-HHHHTS-GGG--
-TTTSS--HHHHTT-GGG--
-TTTSS--HHHHTT-GGG--
-TTTSS--HHHHHH-GGG--
-BTTSSB-HHHHTT-GGG--
-TTTSS--HHHHTT-GGG--
-TTTSS--HHHHTT-GGG--
-BTTSSB-HHHHTT-GGG--
-TTTSS--HHHHTT-GGG--
-TTTSS--HHHHTT-GGG--
-BTTSSB-HHHHTT-GGG--
-TTTSS--HHHHTT-GGG--
-BTTSSB-HHHHHH-GGG--
-BTTSSB-HHHHHH-GGG--
-BTTSSB-TTHHHH-GGG--
-BTTSSB-HHHHHH-GGG--
-TTTSS--HHHHHS-GGG--
-TTTSS--HHHHHH-GGG--
-TTTSS--HHHHHH-GGG--
-TTTSS--HHHHTT-GGG--
-TTTSS--TTGGGG-GGG--
-BTTSSB-HHHHTT-GGG--
-TTTSS--HHHHTTSGGG--
-BTTSSB-TTHHHHSGGG--
-TTTSS--TTHHHH-GGG--
-TTTSS--TTHHHH-GGG--
-TTTSS--HHHHHHSSTT--
-TTTSS--HHHHTTSGGG--
-TTTSS--HHHHTT-GGG--
-BTTSSB-HHHHTT-GGG--
-TTTSS--HHHHTT-GGG--
-BTTSSB-HHHHTT-TTT--
-BTTSSB-HHHHTT-TTS--
-BTTSSB-HHHHTS-TTT--
-TTTSS--HHHHTS-TTT--
-TTTSS--HHHHHH-GGG--
-TTTSS--HHHHHS-GGG--
-BTTSSB-HHHHTT-GGG--
-TTTSS--HHHHTT-GGG--
-TTTSS--HHHHTT-GGG--
-TTTSS--HHHHTT-TTT--
-TTTSS--HHHHTTSTTT--
-TTTSS--HHHHTT-TTS--
-TTTSS--HHHHTTSGGG--
-TTTSS--HHHHHH-TTS--
-TTTSS--HHHHTT-GGG--
-BTTSSB-HHHHTT-GGG--
-TTTSS--HHHHTT-GGG--
-TTTSS--HHHHTT-GGG--
-TTTSS--HHHHTT-GGG--
-TTTSS--TTHHHHSGGG--
-BTTSSB-TTHHHH-GGG--
-BTTSSB-HHHHHHSTTS--
-BTTSSB-HHHHHHSGGG--
-TTTSS--TTHHHH-GGG--
-TTTSS--HHHHHH-GGG--
-BTTSSB-TTHHHH-GGG--
-TTTSS--HHHHHS---S--
-TTTSS--HHHHHT------
-BTTSSB-HHHHHH--TT--
-BTTSSB-HHHHHT--SS--
-BTTSSB-HHHHHH--SS--
-TTTSS--HHHHHH--TT--
-TTTSS--HHHHHH--TT--
-BTTSSB-HHHHHH--TT--
-TTTSS--HHHHHH--TT--
-BTTSSB-HHHHHH--TT--
-TTTSS--HHHHHH--TT--
-TTTSS--HHHHHH--TT--
-TTTSS--HHHHTT--TT--
-BTTSSB-HHHHHT--TT--
-BTTSSB-HHHHTT--TT--
-TTTSS--HHHHTT--TT--
-TTTSS--HHHHTT--TT--
-BTTSSB-HHHHTT--TT--
-BTTSSB-HHHHTT--TT--
-BTTSSB-HHHHTT--TT--
-BTTSSB-HHHHTT--TT--
-BTTSSB-HHHHTT--SS--
-BTTSSB-HHHHTT--SS--
-TTTSS--HHHHHT--TT--
-BTTSSB-HHHHHT--TT--
-BTTSSB-HHHHTTS-TT--
-TTTSS--HHHHTT-GGG--
-TTTSS--HHHHTT--TT--
-BTTSSB-HHHHHT--TT--
-BTTSSB-HHHHHT-STT--
-BTTSSB-HHHHHTSSTT--
-TTTSS--HHHHTT-SSS--
-TTTSS--HHHHTT-TTS--
-BTTSSB-HHHHTT-GGG--
-BTTSSB-HHHHHH-GGG--
-BTTSSB-HHHHHT-GGG--
-TTTSS--HHHHHT-TTS--
-TTTSS--HHHHHT-GGG--
-TTTSS--GGGGTT-GGG--
-BTTSSB-HHHHHT-GGG--
-BTTSSB-HHHHHT-GGG--
-TTTSS--HHHHHS-GGG--
-TTTSS--HHHHHS-GGG--
-TTTSS--HHHHHS-GGG--
-BTTSSB-HHHHHS-GGG--
-TTTSS--HHHHHT-GGG--
-TTTSS--HHHHHS-GGG--
-BTTSSB-HHHHHS-GGG--
-TTTSS--HHHHHS-GGG--
-BTTSSB-HHHHHT-GGG--
-BTTSSB-HHHHHT-GGG--
-TTTSS--HHHHHS-GGG--
-TTTSS--HHHHHT-GGG--
-TTTSS--HHHHHS-GGG--
-BTTSSB-HHHHHT-STT--
-TTTSS--HHHHHS-GGG--
-TTTSS--HHHHHT-GGG--
-TTTSS--HHHHHS-GGG--
-TTTSS--HHHHHS-GGG--
-TTTSS--HHHHHT-GGG--
-TTTSS--HHHHHS-GGG--
-BTTSSB-HHHHHT-GGG--
-TTTSS--HHHHHS-GGG--
-BTTSSB-HHHHHT-GGGG-
-TTTSS--HHHHTT-GGGG-
-TTTSS--HHHHHS-GGG--
-TTTSS--HHHHHT-GGGG-
-BTTSSB-TTTTTT-HHHH-
-TTTSS--TTTTTS-HHHH-
-BTTSSB-HHHHHS-GGGG-
-TTTSS--HHHHHS-GGGT-
-TTTSS--HHHHHS-HHHH-
-TTTSS-THHHHTS-TTT--
-TTTSS--HHHHTTTGGG--
-TTTSS-GGGGTTTTGGGT-
-BTTSSB-HHHHTTTGGG--
-BTTSSB-HHHHTSSGGG--
-TTTSS--HHHHTS-TTS--
-TTTSS--HHHHTTTGGGT-
-BTTSSB-GGGTSSSHHHH-
-BTTSSB-HHHHTTTTTT--
-BTTSSB-HHHHTSSTTT--
-TTTSS--HHHHTSSGGG--
-BTTSSB-HHHHTTTGGG--
-TTTSS--GGGTTTTGGG--
-BTTSSB-HHHHTTTGGGT-
-BTTSSB-GGGTTS-GGG--
-TTTSS--HHHHSSSGGG--
-BTTSSB-HHHHSSSGGG--
-BTTSSB-HHHHSSSGGGT-
-TTTSS--HHHHSSSGGGT-
-TTTSS--HHHHSSSGGGT-
-TTTSS--HHHHTSSHHHH-
-TTTSS--HHHHTS-GGG--
-BTTSSB-HHHHTTTGGG--
-BTTSSB-HHHHTS-GGGT-
-TTTSS--HHHHSS-GGGT-
-TTTSS--HHHHTS-GGGT-
-TTTSS--HHHHSS-TTTT-
-TTTSS--HHHHSSSHHHH-
-BTTSSB-HHHHSSSHHHH-
-TTTSS--HHHHSSSHHHH-
-BTTSSB--TTTSSSHHHH-
-TTTSS--HHHHSS-HHHH-
-BTTSSB-HHHHSS-GGGT-
-BTTSSB-HHHHTSSGGG--
-TTTSS--HHHHTTTTTTT-
-BTTSSB-HHHHTTTHHHH-
-TTTSS--HHHHTTTHHHH-
-BTTSSB-HHHHTTTHHHH-
-TTTSS--HHHHTTTHHHH-
-BTTSSB-HHHHTTTHHHH-
-BTTSSB-HHHHTTTHHHH-
-BTTSSB-HHHHTTTHHHH-
-BTTSSB-HHHHSS-HHHH-
-TTTSS--HHHHSS-TTT--
-TTTSS--HHHHTSSTTT--
-TTTSS--HHHHTTTTTT--
-BTTSSB-GGGTTSSHHHH-
-TTTSS--HHHHTS-HHHH-
-BTTSSB-HHHHTTTGGG--
-BTTSSB-HHHHTSSTTT--
-BTTSSB-HHHHSSSHHHH-
-BTTSSB-HHHHTS-TTT--
-TTTSS--HHHHTS-HHHH-
-BTTSSB-HHHHTSSHHHH-
-TTTSS--HHHHTSSHHHH-
-TTTSS--HHHHTS-TTTT-
-BTTSSB-HHHHTSSHHHH-
-TTTSS--HHHHTSSHHHH-
-TTTSS--HHHHHSSTTTT-
-BTTSSB-HHHHTTTHHHH-
-TTTSS--HHHHSSSHHHH-
-BTTSSB-HHHHTS-HHHH-
-BTTSSB-HHHHTSSTTT--
-TTTSS--HHHHSS-GGG--
-TTTSS--HHHHTS-HHHH-
-TTTSS--HHHHHS-GGG--
-TTTSS--HHHHTSSTTT--
-TTTSS--HHHHSS-TTT--
-TTTSS--HHHHTSSTTT--
-BTTSSB-HHHHSS-GGG--
-TTTSS--HHHHTS-GGG--
-TTTSS--HHHHTS-TTT--
-TTTSS--HHHHTS-TTT--
-TTTSS--GGGTSS-TTT--
-TTTSS--HHHHSS-TTT--
-BTTSSB-GGGTSS-TTT--
-TTTSS--GGGTSS-TTT--
-TTTSS--HHHHSS-TTT--
-TTTSS--HHHHSS-TTT--
-TTTSS--HHHHSS-TTT--
-BTTSSB-HHHHTSSTTT--
-BTTSSB-HHHHTSSTTT--
-BTTSSB-HHHHTSSTTT--
-BTTSSB-TTTTSSSTTT--
-BTTSSB-HHHHTTTTTT--
-BTTSSB-HHHHTTTTTT--
-TTTSS--HHHHTTTTTT--
-TTTSS--HHHHTTTTTT--
-TTTSS--HHHHSSSTTT--
-TTTSS--HHHHTTTTTT--
-TTTSS--HHHHTTTTTTT-
-TTTSS--HHHHTTTTTTT-
-BTTSSB-HHHHTTTTTT--
-TTTSS--HHHHTTTTTT--
-BTTSSB-HHHHTTTTTT--
-BTTSSB-HHHHTTTTTT--
-BTTSSB-HHHHTTTTTT--
-TTTSS--HHHHTTTTTT--
-TTTSS--HHHHTS-TTTT-
-TTTSS--HHHHTSSTTT--
-TTTSS--HHHHTTTTTT--
-TTTSS--HHHHTTTTTT--
-BTTSSB-HHHHTSSTTT--
-TTTSS--HHHHTS-TTT--
-TTTSS--HHHHSS-TTT--
-TTTSS--HHHHTS-TTT--
-BTTSSB-HHHHSS-TTT--
-TTTSS--GGGTS-STTT--
-BTTSSB-GGGTS--TTT--
-TTTSS--GGGTSS-TTT--
-BTTSSB-GGGTSSSTTT--
-TTTSS--HHHHT-STTT--
-BTTSSB-HHHHSS-TTT--
-BTTSSB-HHHHTSSGGG--
-BTTSSB-HHHHSS-TTT--
-TTTSS--HHHHTTTTTT--
-TTTSS--HHHHTSSTTT--
-BTTSSB-HHHHTTTTTT--
-BTTSSB-HHHHTTTTTT--
-BTTSSB-HHHHTTTGGG--
-BTTSSB-HHHHTTTTTT--
-TTTSS-THHHHTSSGGG--
-TTTSS--HHHHTTTTTS--
-TTTSS--TTTTTSSGGG--
-BTTSSB-HHHHTTTGGG--
-BTTSSB-HHHHTTTTTT--
-BTTSSB-HHHHTTTGGG--
-BTTSSB-HHHHTSSGGG--
-TTTSS--HHHHTSSTTT--
-BTTSSB-GGGTSSSGGG--
-TTTSS--GGGTSSSTTT--
-TTTSS--THHHHTTTTT--
-BTTSSB-HHHHTTTTTT--
-TTTSS--GGGTSSSTTT--
-BTTSSB-GGGTSSSTTT--
-BTTSSB-GGGGTSSGGG--
-TTTSS--THHHHTTTTT--
-TTTSS--TGGGTTTGGG--
-TTTSS--GGGGTTTTTT--
-BTTSSB-THHHHTTGGG--
-BTTSSB-GGGGTTTGGG--
-TTTSS---HHHHSSGGG--
-TTTSS--GGGGTTTGGG--
-BTTSSB-GGGGTSSGGG--
-TTTSS--GGGGSS-TTT--
-BTTSSB-GGGGSS-TTT--
-BTTSSB--GGGSS-GGG--
-BTTSSB-GGGGTS-TTT--
-TTTSS--GGGGTS-GGG--
-TTTSS--GGGTSS-GGG--
-TTTSS--GGGTSS-TTT--
-TTTSS-TTGGGSS-GGG--
-BTTSSB--GGGTS-GGG--
-BTTSSBTTGGGTS-GGG--
-TTTSS---GGGTS-TTT--
-TTTSS---GGGTS-GGG--
-TTTSS---GGGTS-TTT--
-TTTSS---GGGTS-TTT--
-BTTSSB--HHHHS-GGG--
-TTTSS---HHHHS-GGG--
-BTTSSB--GGGTS-TTT--
-TTTSS---GGGTS-GGG--
-BTTSSB--GGGTS-TTT--
-BTTSSB--GGGTSSTTT--
-TTTSS---GGGTTTTTT--
-TTTSS---GGGTTTTTT--
-TTTSS---GGGTSSTTT--
-TTTSS---GGGTTTTTT--
-BTTSSB--HHHHSSGGG--
-TTTSS---GGGTTTGGG--
-TTTSS---GGGTTTGGG--
-TTTSS---GGGTSSGGG--
-TTTSS---GGGTSSGGG--
-BTTSSBTTGGGTSSTTT--
-BTTSSBTTGGGTSSTTT--
-TTTSS-TTHHHHTTGGG--
-BTTSSBTTGGGTTTGGG--
-BTTSSBGGGGGTSSGGG--
-BTTSSBTTHHHHTTGGG--
-BTTSSBTTHHHHTTTTT--
-TTTSS-TTGGGTTTTTT--
-TTTSS-TTGGGTTTTTT--
-TTTSS-TTGGGTTTTTT--
-TTTSS-TTGGGTTTGGG--
-BTTSSBTTGGGTTTTTT--
-TTTSS-TTHHHHTTTTT--
-BTTSSB--GGGTTTGGG--
-TTTSS-TTGGGTTTGGG--
-BTTSSBTTHHHHTTGGG--
-TTTSS-TTGGGTSSTTT--
-TTTSS---HHHHSSTTT--
-BTTSSB--GGGTS-TTT--
-TTTSS---GGGTTTTTS--
-BTTSSB--GGGTTTGGG--
-BTTSSB--GGGTTTTTT--
-BTTSSB--GGGTSSGGG--
-TTTSS---HHHHS-GGG--
-TTTSS---HHHHTTGGG--
-TTTSS---GGGTS-TTT--
-BTTSSB--GGGTTTTTT--
-TTTSS-TTGGGTSSTTT--
-TTTSS-TTGGGTSSTTT--
-BTTSSBTTGGGTSSTTT--
-BTTSSB--GGGTS-TTT--
-TTTSS---GGGTTTTTT--
-BTTSSB--GGGTTTTTT--
-TTTSS---GGGTTTTTT--
-TTTSS---GGGTTTTTT--
-BTTSSBTTGGGTTTTTT--
-TTTSS---GGGTS-TTT--
-BTTSSB--STTTS-GGG--
-TTTSS---GGGTSSTTT--
-TTTSS---GGGTTTTTT--
-TTTSS---GGGTTTTTT--
-BTTSSB--HHHHSSTTT--
-BTTSSB--HHHHTTTTT--
-BTTSSB--GGGTTTGGG--
-BTTSSB--GGGTTTGGG--
-TTTSS---GGGTTTGGG--
-BTTSSB--GGGTTTTTS--
-TTTSS---GGGTTTTTT--
-BTTSSB--GGGSSSGGG--
-TTTSS---HHHHSSGGG--
-BTTSSB--GGGTTTGGG--
-BTTSSB--GGGTTTTTT--
-BTTSSB--HHHHSSTTS--
-BTTSSB--TTTTTTTTT--
-BTTSSB--TTTTTTGGG--
-BTTSSB--TTTTTTGGG--
-BTTSSB--TTTTTTTTT--
-TTTSS---TTTTTTGGG--
-TTTSS---SSSSSSGGG--
-BTTSSB--TTTSSSGGG--
-TTTSS---TTTTTTTTT--
-BTTSSB--TTTTSSTTT--
-TTTSS---TTTTTTGGG--
-BTTSSB--TTTTTTGGG--
-TTTSS---TTTTTTTTT--
-BTTSSB--TTTTTTTTT--
-TTTSS---TTTTTTTTT--
-BTTSSB--TTTTTTTTS--
-TTTSS---TTTTTTGGG--
-BTTSSB--STTTTTGGG--
-TTTSS---STTTTTTTT--
-TTTSS---GGGTTTTTT--
-TTTSS---GGGTTTTTT--
-TTTSS---GGGTTTGGG--
-TTTSS---GGGTSSTTT--
-TTTSS---STTTSSTTS--
-TTTSS--SSTTTSSTTT--
-TTTSS---STTTTTTTT--
-BTTSSB--GGGTTTTTT--
-BTTSSB--STTTTTTTT--
-TTTSS---GGGTSSTTT--
-TTTSS---GGGTSSTTT--
-BTTSSB--GGGTS-TTT--
-BTTSSB--GGGSS-TTT--
-TTTSS---GGGTSSTTT--
-TTTSS---GGGTS-TTT--
-TTTSS---GGGTSSTTT--
-TTTSS---GGGTSSTTT--
-BTTSSB--GGGTSSTTT--
-TTTSS---GGGTSSTTT--
-TTTSS---GGGTSSTTT--
-TTTSS---GGGTTTTTT--
-TTTSS---GGGTS-TTT--
-TTTSS---GGGTS-TTT--
-TTTSS---GGGTTTTTT--
-BTTSSB--GGGTTTTTT--
-TTTSS---GGGTTTTTS--
-TTTSS---GGGTTTTTT--
-TTTSS---GGGTSSTTT--
-BTTSSB--HHHHTTTTT--
-TTTSS---GGGTSSTTT--
-TTTSS---GGGTSSTTT--
-TTTSS---GGGTTTGGG--
-BTTSSB--HHHHTTTTT--
-TTTSS---GGGTTTTTT--
-BTTSSB--GGGTTTGGG--
-TTTSS---GGGTTTGGG--
-BTTSSB--GGGTTTTTT--
-TTTSS---GGGTS-TTT--
-TTTSS---STTTS-TTT--
-TTTSS---GGGTTTGGG--
-TTTSS---GGGTSSTTT--
-BTTSSB--GGGTTTTTT--
-TTTSS---GGGTTTTTT--
-TTTSS---GGGTS-GGG--
-BTTSSB--GGGTS-TTT--
-TTTSS---TTTSSSGGG--
-BTTSSB--GGGTSSTTT--
-BTTSSB--GGGTSSTTT--
-TTTSS---GGGTSSTTT--
-TTTSS---HHHHTTTTT--
-BTTSSB--TTSSTTGGG--
-TTTSS---GGGSTTTTT--
-TTTSS---TTSSTTTTT--
-BTTSSB--TTSSSSTTT--
-BTTSSB--TTTSTTGGG--
-BTTSSB--TTSSSSTTT--
-TTTSS---TTTSSSGGG--
-BTTSSB--TTSSTTGGG--
-TTTSS---TTSSSSGGG--
-TTTSS---TTSSTTGGG--
-TTTSS---TTTSTTTTS--
-TTTSS---TTSSSSTTT--
-BTTSSB--TTTSSSGGG--
-TTTSS---TTTSTTTTT--
-TTTSS---TTSSSSGGG--
-TTTSS---TTSSSSGGG--
-BTTSSB--TTSSSSGGG--
-TTTSS---TTSSS-TTT--
-TTTSS---TTSSS-TTT--
-TTTSS---TTSSS-TTT--
-BTTSSB--TTSSS-GGG--
-BTTSSB--GGGSS-TTS--
-TTTSS---TTSSS-TTT--
-TTTSS--GGGGSS-GGG--
-TTTSS--GGGSSS-GGG--
-TTTSS---TTSSS-GGG--
-TTTSS---TTSSSSTTT--
-TTTSS---TTSSSSTTT--
-BTTSSB--TTSSS-TTT--
-TTTSS---TTSSSSGGG--
-TTTSS---TTSSS-TTT--
-TTTSS---TTSSS-GGG--
-TTTSS---TTSSS-TTT--
-TTTSS---TTTSS-TTT--
-TTTSS---TTSSS-TTS--
-TTTSS---TTTSS-TTT--
-TTTSS---TTSSS-TTT--
-TTTSS---TTTSS-GGG--
-TTTSS---TTSSS-TTT--
-TTTSS---TT-SS-TTT--
-BTTSSB--TTSSS-TTT--
-BTTSSB--SSSSS-TTT--
-TTTSS---TTTSSSGGG--
-TTTSS---TTTSSSGGG--
-TTTSS---TTSSS-GGG--
-TTTSS---SSSSS-TTT--
-TTTSS---TTSSS-TTT--
-BTTSSB--TTSSSSTTT--
-BTTSSB--TTSSSSTTT--
-BTTSSB--TTSSS-TTT--
-TTTSS---TTSSS-TTT--
-TTTSS---TTSSS-GGG--
-TTTSS---TTSSS-GGG--
-TTTSS---TTSSS-TTS--
-TTTSS---TTSSS-TTT--
-TTTSS---GGGSS-TTS--
-TTTSS---GGGSS-TTT--
-TTTSS---STTSS-TTT--
-TTTSS---GGGSS-TTT--
-BTTSSB--SSSTT-TTT--
-TTTSS---SSSSS-TTT--
-TTTSS---GGGTTTTTT--
-TTTSS---TTTTT-TTT--
-BTTSSB--TTTSS-TTT--
-TTTSS---GGGTT-TTT--
-TTTSS---GGGSS-TTT--
-TTTSS---TTSSS-TTT--
-TTTSS---TTTSS-TTT--
-BTTSSB--TTTTT-TTT--
-BTTSSB--TTTSSSTTT--
-TTTSS---GGGSS-TTT--
-BTTSSB--TTTSS-TTT--
-TTTSS---TTTSS-TTT--
-TTTSS---GGGSS-TTT--
-TTTSS---GGGSSSTTS--
-TTTSS---GGGSSSTTS--
-TTTSS---TTTSS-TTS--
-TTTSS---TTSSS-SSS--
-TTTSS---GGGSSSSSS--
-TTTSS---GGGSS-SSS--
-TTTSS---GGGSSSS-S--
-BTTSSB--TT-SSSSSS--
-BTTSSB--TT-SS-SSS--
-TTTSS---TTSSSSSSS--
-TTTSS---TT-SSSSSS--
-BTTSSB--TT-SSSSS---
-TTTSS---TT-SSSSSS--
-TTTSS---TT-SSSS-S--
-TTTSS---TT-SSSSS---
-TTTSS---TT-SS-SSS--
-TTTSS---TT-SS-STT--
-TTTSS---TT-SS-SSS--
-BTTSSB--TT-SSSSS---
-TTTSS---SS-SSSS----
-TTTSS---SS-SSSS-S--
-TTTSS---TT-SS-SS---
-TTTSS---TT-SS-SS---
-TTTSS---TT-SSSS----
-BTTSSB--TT-SSSS----
-BTTSSB--SS-SS-SS---
-TTTSS---TT-SS-SS---
-TTTSS---TT-SSSSS---
-TTTSS---TT-SSSSSS--
-BTTSSB--TT-SS-SSS--
-BTTSSB--TT-SSSSSS--
-BTTSSB--TT-SSSS----
-TTTSS---TT-SSSS-S--
-TTTSS---TT-SS-TTS--
-BTTSSB--TT-SS-TTS--
-TTTSS---TT-SSSTTS--
-TTTSS---TT-SSSTTS--
-TTTSS---TT-SSSTTS--
-BTTSSB--TT-SSSTTS--
-TTTSS---TT-SSSTTS--
-TTTSS---TT-SSSTTS--
-TTTSS---TT-SS-TTS--
-TTTSS---SS-SS-TTS--
-BTTSSB--TT-SSSTT---
-TTTSS---SS-SS-TTS--
-BTTSSB--SS-SSSTTS--
-BTTSSB--SS-SSSTTS--
-TTTSS---SS-SSSTTS--
-TTTSS---SS-SS-TTS--
-TTTSS---SS-SSSTTS--
-TTTSS---TT-SSSTTS--
-TTTSS---SS-SS-TTS--
-TTTSS---SS-SSSTT---
-TTTSS---SS-SS-TTS--
-TTTSS---SS-SSSTTS--
-TTTSS---SS-SSSS----
-TTTSS---SS-SSSSS---
-BTTSSB--SS-SSSSS---
-TTTSS---SS-SSSS----
-TTTSS---SS-SSSSS---
-TTTSS---SS-SSSS----
-TTTSS---SS-SS-S-S--
-TTTSS---SS-SSSS----
-TTTSS---SS-SSSS----
-BTTSSB--SS-SSSS----
-TTTSS---SS-SSSSS---
-TTTSS---SS-SSSSS---
-TTTSS---SS-SSSSS---
-TTTSS---SS-SSSS----
-BTTSSB--SS-SSSSS---
-TTTSS---TT-SSSS----
-BTTSSB--TT-SSSS----
-BTTSSB--SS-SSSS----
-TTTSS---SS-SSSS----
-BTTSSB--SS-SSSS----
-TTTSS---TT-SSSS----
-BTTSSB--SS-SSSSS---
-TTTSS---SS-SSSS----
-TTTSS---TT-SSSSS---
-TTTSS---SS-SSSSS---
-BTTSSB--SS-SSSSS---
-TTTSS---TT-SSSSS---
-TTTSS---TT-SSSSS---
-TTTSS---TT-SSSTT---
-BTTSSB--TT-SSSTT---
-TTTSS---TT-SS-TT---
-TTTSS---SS-SSSS----
-TTTSS---TT-SSSS----
-BTTSSB--TT-SSSSS---
-TTTSS---TT-SSSSS---
-BTTSSB--TT-SSSS----
-TTTSS---TT-SSSS----
-TTTSS---SS-SSSS----
-TTTSS---SS-SSSS----
-BTTSSB--SS-SSSS----
-BTTSSB--SS-SSSS----
-TTTSS---SS-SSSSS---
-TTTSS---SS-SSSSS---
-TTTSS---SS-SSSS----
-BTTSSB--SS-SSSSS---
-BTTSSB--SS-SS-TT---
-TTTSS---SS-SSSTT---
-TTTSS---SS-SSSTT---
-TTTSS---SS-SS-TT---
-TTTSS---SS-SS-TT---
-TTTSS---TT-SSSSS---
-BTTSSB--SS-SSSSS---
-TTTSS---SS-SS-SS---
-TTTSS---TTTSS-SSS--
-TTTSS---TTSSSSTTS--
-BTTSSB--TT-SS-TTS--
-TTTSS---TT-SS-GGG--
-TTTSS---TT-SS-TTS--
-BTTSSB--TT-SSSTTS--
-BTTSSB--TT-SS-TT---
-TTTSS---TT-SS-TT---
-TTTSS---TT-SSSS----
-TTTSS---SS-SSSS----
-TTTSS---TT-SSSSS---
-TTTSS---SS-SSSS----
-BTTSSB--TT-SS-SS---
-TTTSS---SS-SSSS----
-TTTSS---SS-SSSS----
-BTTSSB--SS-SSSS----
-TTTSS---TT-SS-S----
-TTTSS---SS-SSSS----
-TTTSS---SS-SSSS----
-TTTSS---SS-SSSS----
-TTTSS---TT-SS-S----
-TTTSS---SS-SSSSS---
-TTTSS---SS-SSSS----
-TTTSS---SS-SS-SS---
-TTTSS---SS-SSSS----
-TTTSS---SS-SSSSS---
-BTTSSB--SS-SSSS----
-TTTSS---SS-SSSS----
-TTTSS---SS-SSSS----
-TTTSS---SS-SSSS----
-TTTSS---SS-SSSS----
-TTTSS---TT-SS-S----
-TTTSS---SS-SSSSS---
-TTTSS---SS-SS-TT---
-TTTSS---SS-SS-TT---
-TTTSS---SS-SS-TT---
-TTTSS---SS-SS-TTTT-
-TTTSS---SS-SS-GGGG-
-TTTSS---SS-SS-TTTT-
-TTTSS---TT-SS-TTS--
-TTTSS---SS-SS-TTS--
-TTTSS---SS-SS-GGG--
-TTTSS---SS-SS-GGG--
-TTTSS---SS-SS-TTS--
-TTTSS---SS-SS-GGG--
-TTTSS---SS-SS-TTS--
-BTTSSB--SS-SSSGGG--
-BTTSSB--SS-SS-STT--
-TTTSS---SS-SS-TTS--
-TTTSS---SS-SS-TTS--
-BTTSSB--SS-SS-TTS--
-BTTSSB--SS-SS-GGG--
-BTTSSB--SS-SS-TTS--
-TTTSS---SS-SS-TTS--
-TTTSS---SS-SSSTT---
-TTTSS---SS-SSSTTS--
-TTTSS---SS-SSSTTS--
-TTTSS---SS-SS-TTS--
-TTTSS---SS-SSSTTS--
-TTTSS---SS-SSSTT---
-BTTSSB--SS-SSSTTS--
-TTTSS---TT-SS-GGG--
-TTTSS---TT-SS-TTT--
-TTTSS---SS-SS-GGG--
-TTTSS---TT-SS-STT--
-BTTSSB--SS-SS-TTT--
-TTTSS---TTTTTTTTT--
-TTTSS---SS-TTTTTT--
-TTTSS---SS-SS-GGG--
-TTTSS---SS-SS-TTT--
-TTTSS---SSSSSSTTT--
-TTTSS---SSSSS-GGG--
-BTTSSB--SS-TTSTTT--
-TTTSS---TTTSSSTTT--
-TTTSS---TTSSSSTTT--
-BTTSSB--SS-GGGTTT--
-BTTSSB--TT-SS-TTT--
-BTTSSB--TTSSS-TTT--
-BTTSSB--TTSSS-TTT--
-TTTSS---SSSSS-TTT--
-TTTSS---SSSSSSTTT--
-TTTSS---SSSSS-TTT--
-BTTSSB--SSSSS-TTT--
-TTTSS---SSSSSSTTT--
-TTTSS---SSSSS-TTT--
-BTTSSB--SSSSS-TTT--
-BTTSSB--TTTTTSTTT--
-TTTSS---TTTTT-TTT--
-TTTSS---TTTGGGTTT--
-TTTSS---TTTGGGTTT--
-BTTSSB--TTTGGGTTT--
-TTTSS---TTTGGGGGG--
-BTTSSB--TTTGGGTTT--
-TTTSS---STTTTTTTT--
-BTTSSB--TTTGGGTTT--
-BTTSSB--SS-TT-TTT--
-TTTSS---SS-GGGTTT--
-TTTSS---SS-GGGTTT--
-TTTSS---SS-TTTTTT--
-TTTSS---SS-TTTTTT--
-TTTSS---SS-TT-TTT--
-TTTSS---SS-SS-TTT--
-TTTSS---SS-SS-STT--
-TTTSS---TT-SSS-TT--
-BTTSSB--TT-SS-TT---
-TTTSS---GGGSS-SS---
-TTTSS---TT-TT-SS---
-TTTSS---SS-TT-SSS--
-TTTSS---SS-TT-SSS--
-BTTSSB--SSTTT-SSS--
-TTTSS---SS-TT-SSS--
-TTTSS---SSTTT-SSS--
-TTTSS---SSTTT-SSS--
-BTTSSB--SSTTT-SSS--
-TTTSS---TTTSS-SSS--
-TTTSS---SGGGT-SSS--
-BTTSSB--SSTTS-SSS--
-TTTSS---SSTTT-SSS--
-BTTSSB--TTGGG-SSS--
-BTTSSB--SSSSS-SS---
-TTTSS---TTTTT-SSS--
-BTTSSB--TTTTT-SSS--
-TTTSS---SSTTT-SSS--
-BTTSSB--SSTTT-SSS--
-TTTSS---SSSTT-SSS--
-TTTSS---SSTTS-SSS--
-TTTSS---SSTTT-SSS--
-TTTSS---SS-TT-SSS--
-TTTSS---SSTTS-SSS--
-TTTSS---SSTTT-SSS--
-TTTSS---SSSSS-SSS--
-TTTSS---SSGGG-SSS--
-TTTSS---SSGGG-SSS--
-BTTSSB--SSTTS-SSS--
-BTTSSB--SSTTT-SS---
-BTTSSB--SSTTS-SSS--
-TTTSS---SSTTT-SSS--
-TTTSS---SSTTT-SSS--
-TTTSS---TTTTT-SSS--
-TTTSS---SS-TT-SSS--
-TTTSS---SSGGG-SSS--
-TTTSS---SSTTT-SSS--
-TTTSS---SSTTT-SSS--
-TTTSS---SSTTT-SSS--
-BTTSSB--SSTTT-SSS--
-TTTSS---SSTTT-SS---
-TTTSS---SSTTT-SSS--
-TTTSS---SSTTT-SS---
-BTTSSB--SSTTT-SS---
-TTTSS---SSTTT-SS---
-TTTSS---SSTTTSSS---
-BTTSSB--SSTTT-SSS--
-TTTSS---SSTTT-SSS--
-TTTSS---SSGGG-SSS--
-TTTSS---SSSSS-SSS--
-TTTSS---SSGGG--SS--
-BTTSSB--SSTTT--S---
-TTTSS---SSTTT-SSS--
-BTTSSB--SSTTT--SS--
-TTTSS---SSTTT--SS--
-TTTSS---SSGGG-SS---
-BTTSSB--SSTTT-SSTT-
-TTTSS---SSTTT-SSS--
-TTTSS---SSTTT-SSS--
-TTTSS---TTTTT--SS--
-BTTSSB--SSTTT-SSS--
-BTTSSB--SSTTT-SSS--
-TTTSS---SSTTT-SSS--
-BTTSSB--SSTTT-SS---
-BTTSSB--SSTTT-SSS--
-TTTSS---SSTTT-SSS--
-TTTSS---SSTTT-SSS--
-TTTSS---SSTTT-SSS--
-BTTSSB--S-TTT-SSS--
-TTTSSS--SSTTT--SS--
-BTTSSB--SSTTT-SS---
-TTTSS---S-TTT-SS---
-TTTSS---SSTTT-STT--
-BTTSSB--S-TTT-SSS--
-TTTSS---S-TTT--S---
-BTTSSB--S-TTT-SS---
-TTTSS---S-TTT-SSS--
-BTTSSB--S-TTT-SSS--
-BTTSSB-SS-TTT-SS---
-TTTSS---S-TTT-SSS--
-BTTSSB--S-TTT--SS--
-TTTSS---TTTTT--SS--
-TTTSS---SSTTT-SSS--
-TTTSS---S-TTT-SSS--
-TTTSS--SS-TTT-SSS--
-TTTSSS--S-TTT-SSS--
-TTTSS---S-TTT-SSS--
-TTTSSS--S-TTT-SS---
-TTTSS--SS-TTS-SSS--
-TTTSSS--S-TTT-SSS--
-TTTSSS--S-GGG-SS---
-TTTSSS----TTT-SS---
-TTTSSS--S-GGG-SSS--
-TTTSSS----TTT-SS---
-TTTSSS-SS-TTT-SS---
-TTTSSS--S-TTT-SS---
-TTTSSS--S-TTT-SS---
-TTTSS---S-TTT-SSS--
-TTTSS---S-TTT-SSS--
-TTTSSS--S-TTT-SS---
-TTTSS---S-TTT-SS---
-BTTSSB--S-TTT-SS---
-BTTSSB--S-TTT-SS---
-TTTSS---S-TTT-SSS--
-TTTSS---S-TTT-SS---
-TTTSS---S-TTT-SSS--
-BTTSSB--S-TTT-SS---
-TTTSS---S-TTT-SS---
-TTTSS---S-TTT-SS---
-TTTSS---TTTTT-SSS--
-TTTSSB--S-TTT-SSSB-
-TTTSSB--S-TTT-SSSB-
-TTTSS---S-TTT-SS---
-TTTSS---S-GGG-SSS--
-BTTSSB--S-TTT-SSS--
-TTTSSB--S-TTT-SSSB-
-TTTSS---S-TTT-SSS--
-TTTSSB--S-TTT-SSSB-
-TTTSSB--S-TTT-SSSB-
-BTTSSB----TTT-SSS--
-TTTSS---S-TTT-SSS--
-TTTSS---S-TTT-SS---
-BTTSSB--S-TTT-SS---
-BTTSSB--S-TTT-SSS--
-TTTSS---S-TTT-SS---
-TTTSS---S-TTT-SSS--
-TTTSS---S-TTT-SSS--
-TTTSS---S-TTT-SSS--
-TTTSS---S-TTT-SSS--
-TTTSS---S-TTT-SSS--
-TTTSS---S-TTT-SS---
-TTTSS---S-TTT-SS---
-TTTSS---S-TTT-SS---
-TTTSSS--S-TTT-SS---
-TTTSSS--S-TTT-SS---
-TTTSSS--S-TTT-SS---
-TTTSSS--S-TTT-SSS--
-TTTSSS--S-TTT-SS---
-TTTSSS--S-TTT-SS---
-TTTSS---S-TTT-SS---
-TTTSSS--S-TTT-SS---
-TTTSSS--S-TTT-SS---
-TTTSSS--S-TTT-SS---
-TTTSS---S-TTT-SS---
-TTTSSS--S-TTT-SS---
-TTTSS---S-TTT-SS---
-TTTSS---S-TTT-SS---
-TTTSS---S-TTT-SS---
-TTTSS---S-TTT-SS---
-TTTSS---S-TTT-SS---
-TTTSS---S-TTT-SS---
-TTTSSS--S-TTT-SS---
-TTTSS---S-TTT-SS---
-TTTSS---S-TTT-SSS--
-TTTSS---S-TTT-SSS--
-TTTSS---S-TTT-SS---
-TTTSS---S-TTT-SSS--
-TTTSS---S-TTT-SSS--
-TTTSSS--S-TTT-SS---
-TTTSS---S-TTT-SS---
-TTTSS---S-TTT-SS---
-TTTSS---S-TTT-SS---
-TTTSSS--S-TTT-SS---
-TTTSS---S-TTT-SS---
-TTTTT---S-TTT-SSS--
-TTTSS---S-TTT-SS---
-TTTSS---S-TTT-SSS--
-TTTSS---S-TTT-SSS--
-TT-SS---S-TTT-SSS--
-TTSSS---S-TTT-SSS--
-TTSSSS--S-TTT-SS---
-TT-SSS--S-TTT-SSTT-
-TT-SS---S-TTT-SSS--
-TTTSS---S-TTT-SS---
-TTSSS---S-TTT-SSS--
-TTTSSS--S-TTT-SS---
-TTTSSS--S-TTT-SS---
-TTTSS---S-TTT-SSS--
-TTTSS---S-TTT-SS---
-TTTSS---S-TTT-SS---
-TTTSS---S-TTT-SS---
-TTTSSS--S-TTT-SS---
-TTTSS---S-TTT-SSS--
-TTTSS---S-TTT-SS---
-TTTSS---S-TTT-SS---
-TTTSS---S-TTT-SSS--
-TTTSS---S-TTT-SSS--
-TTTSS---S-TTT-SS---
-TTTSS---S-TTT-SSS--
-TTTSS---S-TTT-SS---
-TTTSS-----TTT-SSS--
-TTTSS---S-TTT-SSS--
-TTTSS---S-TTT-SS---
-TTTSS---S-TTT-SSS--
-TTTSS---S-TTT-SS---
-TTTSS---S-TTT-SS---
-TTTSS---S-TTT-SS---
-TTTSS---S-TTT-SS---
-TTTSS---S-TTT-SSS--
-TTTSS---S-TTT-SS---
-TTTSS---S-TTT-SSS--
-TTTSS---S-TTT-SSS--
-TTTTTT--S-TTT-SSS--
-TTTTTT--S-TTT-SSS--
-TTTSS---S-TTT-SSS--
-TTTSS---S-TTT-SS---
-TTTSSS--TTTTT-SS---
-TTTSS---S-TTT-SSS--
-TTTSSS--S-TTT-SSS--
-TTTSS---S-TTT-SS---
-TTTSSS--S-TTT-SS---
-TTTSS---TTTTT-SS---
-TTTSS---S-TTT-SS---
-TTTSS---TTTTT-SS---
-TTTSS---TTTTT-SS---
-TTTSS---S-TTT-SSS--
-TTTSSS--TTTTT-SSS--
-TTTSSS--TTTTT-SSS--
-TTTSSS--TTTTT-SSS--
-TTTSSS--S-TTT-SSS--
-TTTSSS--TTTTT-SSS--
-TTTSS---TTTTT-SSS--
-BTTBSS--TTTTT-STT--
-TTTSSS--TTTTT-SSS--
-TTTSSS--TTTTT-SSS--
-TTTSS---TTTTT-SSS--
-TTTSSS--TTTTT-SSS--
-TTTSSS--TTTTT-SSS--
-TTTSSS--TTTTT-SSS--
-TTTSSS--TTTTT-STT--
-TTTSSS--TTTTT-SSS--
-TTTSSS--TTTTT-SSS--
-TTTSSS--TTGGG-SSS--
-TTTSSS--TTTTT-SSS--
-TTTSSS--TTTTT-SSS--
-TTTSSS--TTTTT-SSS--
-TTTSSS--S-TTT-SSS--
-TTTSSS--TTTTT--S---
-TTTSSS--TTTTT--SS--
-TTTSSS--TTTTT-SSS--
-TTTSSS--TTTTT-SSS--
-TTTSSS--TTTTT-SSS--
-TTTSSS--TTTTT-SSS--
-TTTSSS--TTTTT-SSS--
-TTTSSS--TTGGG-SSS--
-TTTSSS--TTTTT-STTT-
-TTTSSS--TTTTT-STTT-
-TTTSSS--TTTTT-STTT-
-TTTSSS--TTTTT-STTT-
-TTTSS---TTTTT-STTT-
-TTTSSS--S-TTT--TTT-
-TTTSSS--TTTTT-STTT-
-TTTSSS--TTTTT--GGG-
-TTTSSS--TTTTT-STTT-
-TTTSSS--TTTTS-SGGG-
-TTTSSS--TTTTT-STTT-
-TTTSSS--TTTTT-SGGG-
-TTTSSS--TTTTT-STTT-
-TTTSSS--TTTTT-SSTT-
-TTTSSS--TTTTT-STTT-
-TTTSSS--TTTTT-STTT-
-TTTSSS--TTTTT-STTT-
-TTTSSS--TTTTT-STTT-
-TTTSSS--TTTTT-STTT-
-TTTSSS--TTTTT-SGGG-
-TTTSSS--TTTTS--TTT-
-TTTSSS--TTTTT-SSTT-
-TTTSSS--TTTTT-STTT-
-TTTSSS--TTTTT-STTT-
-TTTSSS--TTTTT--TTT-
-TTTSSS--TTTTT-SSS--
-TTTSSS--TTTTT-STTT-
-TTTSSS--TTTTT--TTT-
-TTSSSS--TTTTT-SSTT-
-TTTSSS--TTTTT-STTT-
-TTTSSS--TTTTT--TTT-
-TTTSSS--TTTTT-SGGG-
-TTTSSS--TTTTT--TTT-
-TTTSSS--TTTTT-STTT-
-TTTSSS--TTTTT-SGGG-
-TTTSSS--TTTTT--TTT-
-TTTSSS--TTTTT--TTT-
-TTTSSS--TTTTT--TTT-
-TTTSSS--TTTTT--TTT-
-TTTSSS--S-TTT--TTT-
-TTTSSS--TTTTT-STTT-
-TTTSSS--TTTTT-STTT-
-TTTSSS--TTTTT-STTT-
-TTTSSS--TTTTT-STTT-
-TTTSSS--TTTTS-SSTT-
-TTSSSS--TTTTT-SGGG-
-TTTSSS--TTTTT-SSTT-
-TTTSSS--TTTTT-SGGG-
-TTTSSS--TTTTT-STTT-
-TTTSSS--TTTTT-STTT-
-TTTSSS--TTTTT-SGGG-
-TTTSSS--TTGGG-SGGG-
-TTTSSS--TTTTT--TTT-
-TTTSSS--TTTTT--TTT-
-TTTSSS--TTTTT--TTT-
-TTTSSS--TTTTT--TTT-
-TTTSSS--S-TTT--TTT-
-TTTSSS--TTTTT--TTT-
-TTTSSS--TTTTT--GGG-
-TTTSSS--TTTTT--TTT-
-TTTSSS--TTTTT--TTT-
-TTTSSS--TTTTT--TTT-
-TTTSSS--TTTTT--TTT-
-TTTSSS--S-TTT--TTT-
-TTTSSS--TTTTT--TTT-
-TTTSSS--TTTTT--TTT-
-TTTSSS--TTTTT--TTT-
-TTTSSS--TTTTT--GGG-
-TTTSSS--TTTTT--GGG-
-TTTSS---TTTTT--TT--
-TTTSS---TTTTT--GGG-
-TTTSS---TTTTT--GGG-
-TTTSS---S-TTT--GGG-
-TTTSS---S-TTT--GGG-
-TTTSSS--S-TTT--TTT-
-TTTSSS--TTTTS--GGG-
-TTTSSS--TTTTS--TTT-
-TTTSSS--S-TTT--TTT-
-TTTSS---TTTTT--TTT-
-TTTSSS--TTTTT--TTT-
-TTTSSS--TTGGG--GGG-
-TTTSSS--SSTTT--GGG-
-TTTSSS--TTTTT--TTT-
-TTTSSS--TTTTT--GGG-
-TTTSSS--TTTTT--GGG-
-TTTSSS--TTTTT--TTT-
-TTTSSS--TTTTT--TTT-
-TTTSSS--TTTTT--TTT-
-TTTSSS--TTTTT--GGG-
-TTTSSS--TTTTT--GGG-
-TTTSSS--TTTTT--GGG-
-TTTSSS--TTTTT--GGG-
-TTSSSS--TTTTT--GGG-
-TTTSSS--TTTTT--TTT-
-TTTSSS--TTTTT--GGG-
-TTTSSS--S-TTT--GGG-
-TTTSSS--TTTTT--GGG-
-TTTSSS--TTTTT--TTT-
-TTTSSS--TTTTT--GGG-
-TTTSSS--TTTTS--TTT-
-TTTSSS--TTTTT--TTT-
-TTTSSS--TTTTT--TTT-
-TTTSSS--TTTTT--TTT-
-TTTSSS--TTTTT--TTT-
-TTTSSS--TTTTT--TTT-
-TTTSSS--TTTTT--TTT-
-TTTSSS--TTTTT--TTT-
-TTTSSS--TTTTT--TTT-
-TTTSSS--TTTTT--TTT-
-TTTSSS--TTTTS--GGG-
-TTTSS---SSGGG--TTT-
-BTTSSB--SSGGG--TTT-
-TTTSSS--SSGGG--TTT-
-TTTSSS--TTGGG--TTT-
-TTTSSS--TTTTT--TTT-
-TTTSSS--TTTTT--TTT-
-TTTSSS--TTTTT-STTT-
-TTTSSS--TTTTT-STTT-
-TTTSSS--TTGGG-SGGG-
-TTTSSS--TTTTT-STTT-
-TTTSSS--TTTTT--GGG-
-TTTSSS--TTTTT-SSTT-
-TTTSSS--TTTTT--GGG-
-TTTSSS--GGGGT--STT-
-TTTSSS--GGGGT--TTT-
-TTTSSS--GGGGT--TTT-
-TTTSSS--GGGGT--TTT-
-TTTSSS-SGGGTT--TTT-
-TTTSSS--GGGGT--TTT-
-TTTSSS--TTTTT--TTT-
-TTTSSS--TTTTT--TTT-
-TTTSSS--TTTTT--TTT-
-TTTSSS--TTTTT--SS--
-TTTSSS--SGGGT-STTT-
-TTTSSS--GGGGT-STTT-
-TTTSSS--GGGGT--TTT-
-TTTSSS--TTTTT--TTT-
-TTTSSS--TTTTT--TTT-
-TTTSSS--TTTTT--TTT-
-TTTSSS--TTTTT--TTT-
-TTTSS---TTTTT--TTT-
-TTTSSS--TTTTT--TTT-
-TTTSSS--TTTTT--TTT-
-TTTSSS--TTTTT--TTT-
-TTTSSS--TTTTT--TTT-
-TTTSSS--TTTTT--TTT-
-TTTSSS--TTGGG--TTT-
-TTTSSS--S-TTT-STTT-
-TTTSSS--TTTTT--TTT-
-TTTSSS--TTTTT--TTT-
-TTTSSS--GGGGT--TTT-
-TTTSSS--GGGGT-STTT-
-TTTSSS--GGGGT--TTT-
-TTTSSS--TTTTT--TTT-
-TTTSSS--TTTTT-STTT-
-TTTSSS--TTTTT--TTT-
-TTTSSS--TTTTT--TT--
-TTTSSS--GGGGT-STTT-
-TTTSSS--GGGGT--TTT-
-TTTSSS--TTTTT--TTT-
-TTTSSS--TTTTT--TTT-
-TTTSSS--SSTTT--TTT-
-TTTSSS--TTTTT--TTT-
-TTTSSS--TTTTT--GGG-
-TTTSSS--TTTTT--TTT-
-TTTSSS--TTTTT--GGG-
-TTTSSS--TTTTT--TTT-
-TTTSSS--S-TTT--TTT-
-TTTSSS--SSTTT--TTT-
-TTTSSS--SSTTT-STTT-
-TTTSSS--TTTTT-SGGG-
-TTTSSS--TTTTT-SGGG-
-TTTSSS--TTGGG-STTT-
-TTTSSS--TTTTT-SGGG-
-TTTSSS--TTTTT-STTT-
-TTTSSS--TTTTT-SGGG-
-TTTSSS--TTTTT-STTT-
-TTTSSS--SSTTT-SGGG-
-TTTSSS-STTTTT-STTT-
-TTTSSS--TTTTT-STTT-
-TTTSSS--TTTTT-STTT-
-TTTSSS--S-TTT--GGG-
-TTTSSS-STTTTT--TTT-
-TTTSSS--TTTTT--TTT-
-TTTSSS--TTTTT--TTT-
-TTTSSS--TTTTT--TTT-
-TTTSSS--TTTTT--TTT-
-TTTSSS--TTTTT--GGG-
-TTTSSS--TTTTT--GGG-
-TTTSSS--TTTTT--TTT-
--SSSSS--TTTTT--GGG-
-TTTSSS--TTTTT--TTT-
-TTTSSS--TTTTT--GGG-
-TTTSSS--TTTTT--GGG-
-BTTBSS--TTTTT--GGG-
-TTTSSS--TTTTT--GGG-
-TTTSSS--TTTTT--TTT-
-TTTSSS--SSTTT--GGG-
-TTTSSS--S-TTT--GGG-
-TTTSSS--TTTTT--GGG-
-TTTSSS--TTTTT--TTT-
-TTTSSS--TTTTT--GGG-
-TTTSSS--TTTTT--TTT-
-TTTSSS--TTTTT--GGG-
-TTTSSS--TTTTT--TTT-
-TTTSSS--TTTTT--TTT-
-TTTSSS--TTTTT--GGG-
-TTTSSS--S-TTS-SGGG-
-TTTSSS--SSTTT-SGGG-
-TTTSSS--TTTTT--GGG-
-TTTSSS--TTTTT-SGGG-
-TTTSSS--TTTTT--GGG-
-TTTSSS--TTTTT-STTT-
-TTTSSS--TTTTT--GGG-
-TTTSSS--S-TTT-STTT-
-TTTSSS-SS-TTS-SSTT-
-TTTSSS-SS-TTT-SGGG-
-TTTSSS-S--TTT-STTT-
-TTTSSS----TTT-SGGG-
-TTTSSS-S--TTT-SGGG-
-TTTSSS-S--TTT-SGGG-
-TTTSSS-S--TTT-STTT-
-TTTSSS-S--TTT-SGGG-
-TTTSSS-SS-GGG-STT--
-TTTSSS-S--TTT-SGGG-
-TTTSSS-SS-TTS-STT--
-TTTSSS-SS-TTT-SGGG-
-TTTSSS-SS-TTT-STTT-
-TTTSSS-SS-TTT-SGGG-
-TTTSSS-SS-GGG-STTT-
-TTTSSS-SS-GGG-SGGG-
-TTTSSS-SS-TTT-STTT-
-TTTSSS-SS-GGG-STTT-
-TTTSSS-SS-TTT-STTT-
-TTTSSS-S--TTT-SGGG-
-TTTSSS-S--TTT-STTT-
-TTTSSS-S--TTT--TTT-
-TTTSSS-S--TTT-STTT-
-TTTSSS-SS-TTT-SGGG-
-TTTSSS-SS-TTT-STTT-
-TTTSSS-SS-TTT-STTT-
-TTTSSS-SS-TTT-STTT-
-TTTSSS-SS-TTT-STTT-
-TTTSSS-SS-TTT-STTT-
-TTTSSS-SS-TTT-STTT-
-TTTSSS-SS-GGG-SGGG-
-TTTSSS-SS-GGG-STTT-
-TTTSSS-SS-TTT-STTT-
-TTTSSS-SS-GGG-SGGG-
-TTTSSS-SSGGGG-STTT-
-TTTSSS-SS-GGG-SGGG-
-TTTSSS-S--TTT-SGGG-
-TTTSSS-SS-GGG-SGGG-
-TTTSSS-SS-TTT-STTT-
-TTTSSS-SS-GGG-STTT-
-TTTSSS-SS-GGG-SGGG-
-TTTSSS-SS-GGG-SGGG-
-TTTSSS-SS-GGG-SGGG-
-TTTSSS-SS-TTT--GGG-
-TTTSSS-SS-TTT-STT--
-TTTSSS-SS-TTT-SGGG-
-TTTSSS-SS-TTT-SSTT-
-TTTSSS-SS-GGG-SSTT-
-TTTSSS-SS-GGG-STTT-
-TTTSSS-STTTTT-SGGG-
-TTTSSS-STTTTT-SGGG-
-TTTSSS-SS-GGG--GGG-
-TTTSSS-SS-GGG-SGGG-
-TTTSSS--S-TTT-SGGG-
-TTTSSS-SS-GGG-SSTT-
-TTTSSS--S-GGG-SSTT-
-TTTSSS-SS-TTT--TTT-
-TTTSSS-SS-GGG-STTT-
-TTTSSS--S-TTT-SGGG-
-TTTSSS----TTT-SSTT-
-TTTSSS----TTT-SGGG-
-TTTSSS----TTT-SGGG-
-TTTSSS-S--TTT-SGGG-
-TTTSSS----TTT-STTT-
-TTTSSS-S--TTT-STTT-
-TTSSSS-S--TTT-STTT-
-TTSSSS-S--GGG-STTT-
--SSSSS-SS-TTT-STTT-
-TTSSSS--S-GGG-STTT-
-TTSSSS-SS-GGG-STTT-
--SSSSS-SS-GGG-STTT-
--SSSSS-SS-GGG-STTT-
-TTSSSS--TTGGG-STTT-
-TT-SSS--TTGGG-SGGG-
--SSSSS-SS-GGG-SGGG-
--SSSSS-SGGGGG-STTT-
-TT-SSS-SS-GGG-STTT-
--SSSSS-SS-GGG-SGGG-
----SSS--S-TTT-STTT-
----SSS-SS-TTS-SGGG-
----SSS--TTGGG--TTT-
--S-SSS-STTTTT-SGGG-
-TTSSSS-STTGGG-STTT-
--SSSSS--TTTTS-STTT-
--S-SSS--S-TTT-SGGG-
-TTSSSS-SS-GGG-STTT-
-TT-SS--SS-GGG-SGGG-
--S-SSS--S-TTS--TTT-
-TT-SSS-SS-TTT-STTT-
--S-SSS--S-GGG-STTT-
-TT-SSS-SS-TTT-STTT-
-TT-SSS-STTTTT--TTT-
--S-SSS-SS-TTS-STTT-
--S-SSS-SS-GGG-STTT-
----SSS-STTTTT-SSS--
--S-SSS-SS-GGG-STTT-
----SSS--TTTTT-STTT-
--S-SSS-SS-TTS-SSS--
----SSS-SS-TTT-SSTT-
----SSS--S-TTT-SSTT-
----SSS--S-GGG-SSTT-
--S-SSS--S-TTT-SSTT-
--S-SSS--TTGGG-TTS--
--S-SSS-STTGGG-SSTT-
--S-SSS--S-TTT--GGG-
----SSS----TTT-STTT-
----SSS--S-TTT--TTT-
----SSS--S-TTT-SGGG-
----SSS-SS-TTT-STT--
----SSS-SS-TTT-SGGG-
--S-SSS--S-TTT--GGG-
-TT-SSS--S-TTT-STTT-
--S-SSS--S-TTT--TTT-
--S-SSS--S-TTT--GGG-
--S-SSS--TTTTT-STTT-
-TT-SSS--S-TTT-STTT-
-TT-SSS--TTTTT-SGGG-
-TT-SSS--TTGGG-SGGG-
-TTSSSS--TTTTT--STT-
-TT-SSS--TTGGG-SSS--
-TT-SSS-SGGGGT-SGGG-
-TTSSSS--TTTTT-SGGG-
-TTSSSS--TTGGG-SGGG-
--S-SSS-SS-GGG-SGGG-
--SSSSS-SS-TTS-SGGG-
--SSSSS-SS-TTS-STTT-
--SSSSS-SS-GGG-STTT-
--SSSSS--S-TTT--STT-
-TTSSSS--S-TTT--TTT-
--SSSSS--S-TTT--GGG-
--SSSSS-SS-TTT--TTT-
--SSSSS-SS-TTT-SGGG-
--SSSSS-SS-TTT-SGGG-
--SSSSS-STTTTT-SGGG-
--SSSSS--S-TTT--GGG-
--SSSSS-SS-GGG-STTT-
--SSSSS-SS-TTS-STTT-
--SSSSS--TTTTS-STTT-
--SSSSS-SS-TTS-SGGG-
-TTSSSS-SS-TTT-SGGG-
--S-SSS-STTGGG-SGGG-
----SSS-SS-GGG-STT--
--S-SSS-SS-TTT--TTT-
--S-SSS-S--TTT-SSTT-
--SSSSS--S-TTT--GGG-
-TTSSSS----TTT--GGG-
-TT-SSS--S-TTT-SGGG-
--SSSSS-STTTTT-SGGG-
--SSSSS--TTTTT--GGG-
-TT-SSS--S-TTT-STTT-
--S-SSS--S-TTT-SGGG-
--S-SSS-TT-TTT-STTT-
--SSSSS-TT-TTT-SGGG-
--S-SSS-TT-TTT-STTT-
-TTSSSS-STTTTT-STTT-
----SSS-TT-TTT-STTT-
----SSS-TT-TTT--TTT-
--S-SSS-TT-TTT--TTT-
-TT-SSS-TT-TTT--GGG-
--S-SSS-TT-TTT-SGGG-
----SSS--S-TTT-STTT-
-TTSSSS----TTT-SGGG-
-TTSSSS-S--TTT--GGG-
-TTSSSS-SS-GGG-SGGG-
-TT-SSS-S--TTT-STT--
-TTSSSS-SS-GGG-SGGG-
-TTSSSS-SS-TTT-SGGG-
--SSSSS-S--TTT--GGG-
-TTSSSS-SS-TTT-SGGG-
--SSSSS-SS-TTT--TTT-
--SSSSS-SS-TTT--TTT-
--SSSSS-SS-TTT--TTT-
-TTSSSS-SS-TTT-STTT-
-TTTSSS-SS-TTS-STTT-
-TTTSSS-SS-TTT--TTT-
-TTTSSS-SS-TTT--TT--
-TTTSS--SS-TTT--TTT-
-TTTSSS-SS-TTT--TTT-
-TTTSS--SS-GGG--TTT-
-TTTSSS-SS-TTT--TTT-
-TTSSSS-SS-TTT--TTT-
-TTSSSS-SS-TTT--TTT-
-TT-SS--SS-GGG--TTT-
-TTSSSS--S-TTT--TTT-
-TTSSS--SS-TTS--TTT-
-TT-SSS-SS-TTT--TTT-
-TTTSSS-SS-TTT--TTT-
-TTTSSS-S--TTT-SSTT-
-TTTSSS-SS-TTT-SGGG-
-TTTSS--SS-TTS-SGGG-
-TTTSSS-SS-TTT--TTT-
-TTTSS--SS-TTT--TTT-
-TTTSS---S-GGG--TTT-
-TTTSSS-SS-TTT--TTT-
-TTTSSS-SS-GGG--TTT-
-TTTSSS-SS-TTT--TTT-
-TTTSSS-SS-TTT--TTT-
-TTTSSS-SS-TTT--TTT-
-TTTSSS-SSGGGG-SGGG-
-TTTSSS-SS-GGG--TTT-
-TTTSSS-SS-TTT--TTT-
-TTTSSS-SS-GGG--TTT-
-TTTSSS-SS-GGG--TTT-
-TTTSSS-SS-GGG--TTT-
-TTTSSS-SS-TTT-STT--
-TTTSSS-SS-GGG--TTT-
-TTTSSS-SS-GGG--TTT-
-TTTSSS-SS-GGG--TTT-
-TTTSSS-SS-TTS--TTT-
-TTTSSS-SS-TTT--TTT-
-TTTSSS-SS-TTT--TTT-
-TTTSSS-SS-TTT--TTT-
-TTTSSS-SS-TTT--TTT-
-TTTSSS-SS-TTT--TTT-
-TTTSSS-SS-GGGS-TTT-
-TTTSSS-SS-TTTS-TTT-
-TTTSSS-SS-TTT--TTT-
-TTTSSS-SS-TTT--TTT-
-TTTSSS-SS-TTTS-GGG-
-TTTSSS-SS-TTT--GGG-
-TTTSSS-SS-TTT--TTT-
-TTSSSS-SS-TTT--TTT-
-TTTSSS-SS-TTT--TTT-
-TTTSSS-SS-TTTSGGGT-
--SSSSS-SS-TTTSGGGT-
-TTTSSS-SS-TTTSGGGG-
-TTTSSS-SS-TTT--TTT-
-TTSSSS-SS-TTT--TTT-
-TTSSSS-SS-TTT--TTT-
-TTTSSS-SS-TTT--TT--
-TTSSSS-SS-TTT-SGGG-
-TTSSSS-SS-TTT-GGG--
-TTTSSS-SS-TTT-STTT-
--SSSSS-SS-TTT-GGGT-
-TT-SSS-SS-TTTSGGGT-
-TTSSSS-SS-TTT-GGG--
-TTTSSS-SS-TTT--GGG-
-TTTSSS-SS-TTTS-TTT-
-TTTSSS-SS-TTT-STTT-
-TTTSSS-SS-TTT--TT--
-TTTSSS-SS-TTT--TTT-
-TTSSSS-SS-TTT--TTT-
-TTSSSS-SS-TTT--TTT-
-TTTSSS-SS-TTT--TTT-
-TTTSSS-SS-TTT--TTT-
-TTTSSS-SS-TTTSSGGG-
-TTSSSS-SS-TTT-STT--
-TTSSSS-SS-TTTSSGGG-
-TTSSSS-SS-TTTSSGGG-
-TTTSSS-SS-TTT-STTT-
-TTTSSS-SS-TTT--GGG-
-TTTSSS-SS-TTT-STTT-
-TTTSSS-SS-TTT--TTT-
-TTTSSS-SS-TTT-STTT-
-TTTSSS-SS-TTT-GGGT-
-TTTSSS-SS-TTT--TTT-
-TTTSSS-SS-TTT--TTT-
-TTTSSS-SS-GGG-STTT-
-TTTSSS-SS-GGG-STT--
-TTTSSS-SS-GGG-STTT-
-TTTSSS-SS--TT--TTT-
-TTTSSS-SS-GGG-STTT-
-TTTSSS-SS-GGG--TTT-
-TTTSSS-SS-STT--TTT-
-TTTSSS-SS-GGG--TTT-
-TTTSSS-SS-STTS-TTT-
-TTTSSS-SS-TTT-STTT-
-TTTSSS-SS-GGGSSTTT-
-TTTSSS-SS-TTTSSTTT-
-TTTSSS-SS-GGG-GGGT-
-TTTSSS-SS-GGGSSTTT-
-TTTSSS-SS-TTSSSTTT-
-TTTSSS-SS-TTSSHHHH-
-TTTSSS-SS-GGG-HHHH-
-TTTSSS-SS-GGG-GGGT-
-TTTSSS-SS-GGG-HHHH-
-TTTSSS-SS-GGGSHHHH-
-TTTSSS-SS-GGGSHHHH-
-TTTSSS-SS-GGGSTTT--
-TTTSSS-SS-GGGSHHHH-
-TTTSSS-SS-GGGSHHHH-
-TTTSSS-SS-GGGSHHHH-
-TTTSSS-SS-TTTSHHHH-
-TTTSSS-SS-TTTSGGGT-
-TTTSSS-SS-TTTSTTT--
-TTTSSS-SS-TTSSGGG--
-TTTSSS-SS-TTT-GGG--
-TTTSSS-SS-GGG-TTT--
-TTTSSS-SS-GGGSTTT--
-TTTSSS-SS-TTT-GGG--
-TTTSSS-SS-TTT-GGGT-
-TTTSSS-SS-TTT-GGGT-
-TTTSSS-SS-GGG-GGGT-
-TTTSSS-SS-GGG-TTT--
-TTTSSS-SS-GGGSGGGT-
-TTTSSS-SS-GGGSGGG--
-TTTSSS-SS-TTTSGGG--
-TTTSSS-SS-GGGSGGG--
-TTTSSS-SS-GGGSGGG--
-TTTSSS-SS-GGG-GGGT-
-TTTSSS-SS-TTTSGGGT-
-TTTSSS-SS-GGG-STTT-
-TTTSSS-SS-GGGSSTT--
-TTTSSS-SS-GGGSGGGT-
-TTTSSS-SS-TTS-HHHH-
-TTTSSS-SS-TTSSGGGT-
-TTSSSS-SS-TTSSGGG--
-TTTSSS-SS-TTSSGGG--
-TTTSSS-SS-GGGSGGG--
-TTTSSS-SS-GGG-GGG--
-TTTSSS-SS-TTTSSTT--
-TTTSSS-SS-TTTSGGG--
-TTTSSS-SS-GGGSGGG--
-TTTSSS-SS-TTTSGGGG-
-TTTSSS-SS-GGGSSTT--
-TTSSSS-SS-GGGSSTT--
-TTSSSS-SS-GGGSSTTT-
--SSSSS-SS-TTS-GGGT-
--SSSSS-SS-TTTSGGGT-
--SSSSS-SS-TTSSGGGT-
--SSSSS-SS-GGG-GGG--
--SSSSS-SS-TTSSGGGT-
--SSSSS-SS-STTSGGGT-
--SSSSS-SS-GGGSGGGT-
--SSSSS-SS-GGG-TTT--
--SSSSS-SS-GGGSHHHH-
--SSSSS-SS-GGG-HHHH-
--SSSSS-SS-GGG-GGGT-
--SSSSS-SS-GGG-HHHH-
--SSSSS-SS-TTT-HHHH-
--SSSSS-SS-GGG-HHHH-
--SSSSS-SS-GGGSHHHH-
--SSSSS-SS-TTT-HHHH-
--SSSSS-SS-TTS-HHHH-
--SSSSS-SS-GGGSHHHH-
--SSSSS-SS-GGGSHHHH-
--SSSSS-SS-TTTSHHHH-
--SSSSS-SS-GGG-HHHH-
--SSSSS-SS-GGG-HHHH-
--SSSSS-SS-TTSSHHHH-
--SSSSS-SS-GGG-HHHH-
--SSSSS-SS-TTTSHHHH-
--SSSSS-SS-TTTSHHHH-
--SSSSS-SS-GGGSTTT--
--SSSSS-SS-GGGSTTT--
--SSSSS-SS-GGG-TTT--
--SSSSS-SS-GGGSTTT--
--SSSSS-SS-TTS-GGG--
--SSSSS-SS-TTTSHHHH-
--SSSSS-SS-TTTSHHHH-
-TTSSSS-SS-TTTSHHHH-
-TTSSSS-SS-TTTSHHHH-
--S-SSS-SS-SSSSHHHH-
--SSSSS-SS-TTTSGGGT-
--SSSSS-SS-TTTSHHHH-
--S-SSS-SS-TTTSGGG--
--SSSSS-SS-TTSSGGG--
-TTSSSS-SS-TTSSTTT--
--SSSSS-SS-TTTSGGGT-
--SSSSS-SS-TTTSGGG--
--SSSSS-SS-TTTSGGG--
--SSSSS-SS-TTSSGGGT-
--SSSSS-SS-TTTSTTTT-
--SSSSS-SS-TTSSTTT--
--SSSSS-SS-TTSSTTT--
--SSSSS-SS-TTSSTTT--
--SSSSS-SS-TTSSTTT--
--SSSSS-SS-TTTSTTT--
--SSSSS-SS-GGG-TTT--
--SSSSS-SS-TTTSGGG--
-TTSSSS-SS-GGG-GGGT-
--SSSSS-SS-TTSSGGGT-
--SSSSS-SS-TTSSGGGT-
--SSSSS-SS-TTTSGGG--
--SSSSS-SS-TTTSGGG--
--SSSSS-SS-TTSSGGGT-
-TTSSSS-SS-TTSSHHHH-
--SSSSS-SS-TTSSGGGT-
--SSSSS-SS-TTSSGGG--
--SSSSS-SS-TTSSHHHH-
--SSSSS-SS-SSSSTTT--
--SSSSS-SS-TT-SGGG--
-TTSSSS-SS-SSSSHHHH-
-TTSSSS-SS-TTTSHHHH-
-TTTSSS-SS-TTSSGGGT-
--SSSSS-SS-TTT-GGGT-
--SSSSS-SS-TTS-GGG--
--SSSSS-SS-GGGSGGG--
--SSSSS-SS-GGGSSGGG-
--SSSSS-SS-TTT-SGGG-
--SSSSS-SS-TTS-GGGT-
--SSSSS-SS-TTSSSGGG-
--SSSSS-SS-GGG-GGG--
--SSSSS--S-GGGSGGG--
--SSSSS-SS-GGGSGGG--
--SSSSS-SS-GGGSGGG--
-TTSSSS-SS-TTSSGGG--
--SSSSS-SS-TTSSGGGT-
--SSSSS-SS-TTSSHHHH-
--SSSSS-SS-GGGSHHHH-
--SSSSS-SS-GGGSGGGT-
--SSSSS-SS--TTSGGGT-
--SSSSS-SS-TTSSGGGT-
--SSSSS-SS-GGGSHHHH-
--SSSSS-SS-GGGSHHHH-
--SSSSS-SS-STTSHHHH-
--SSSSS-SS-GGGSHHHH-
--SSSSS-SS-GGGSHHHH-
--SSSSS-SS-STTSGGGT-
-TTSSSS-SS-GGGSHHHH-
--SSSSS-SS-GGGSHHHH-
--SSSSS-SS-GGG-HHHH-
-TTSSSS-SS-GGGSHHHH-
--SSSSS-SS-GGG-HHHH-
--SSSSS-SS--SSSHHHH-
--SSSSS-SS--TTSHHHH-
-TTSSSS-SS--SS-HHHH-
--SSSSS-SS--TTSHHHH-
--SSSSS-SS-SSSSGGGT-
--SSSSS-SS-TTTSGGGT-
-TTSSSS-SS-TTTSHHHH-
--SSSSS-SS-SSSSGGGT-
--SSSSS-SS-TTSSGGGT-
--SSSSS-SS-SSSSHHHH-
--SSSSS-SS-SSSSHHHH-
--SSSSS-SS-TTSSGGGT-
--SSSSS-SS-SSSSHHHH-
--SSSSS-SS-TTTSHHHH-
--SSSSS-SS-TTTSHHHH-
--SSSSS-SS-TTTSGGGT-
-TTSSSS-SS-TTTSGGGT-
--SSSS--SS-STTSHHHH-
--SSSSS-SS-TTTSHHHH-
--S-SS--SS-TTTSGGGT-
--S-SS--SS-TTSSGGGT-
--S-SS--SS-GGG-TTT--
--S-SS--SS-GGGSHHHH-
--S-SS--SS-TTSSGGGT-
--S-SSS-SS-GGGSHHHH-
----SSS-SS-TTTSGGGT-
--STTT--SS-GGG-TTT--
-TTTTTT-SS-TTSSHHHH-
-TTTTTT-SS-GGG-HHHH-
--STTTT-SS-GGGSHHHH-
-TTTTTT-SS-TTSSHHHH-
-TTTTTT-SS-GGGSHHHH-
--SSSSS-SSSGGGSGGGG-
--SSSSS-SS-TTSSGGGT-
--SSSSS-SS-TTSSGGGT-
--SSSSS-SS-TTSSSGGG-
--SSSSS-SS-TTSSHHHH-
--SSSSS-SS-GGGSHHHH-
--SSSSS-SS-TTSSTTT--
--SSSSS-SS-GGGSHHHH-
-TTSSSS-SS-GGGSHHHH-
-TTSSSS-SS-SSSSTTT--
--SSSSS-SS-TTTSHHHH-
--SSSSS-SS-GGGSHHHH-
--SSSSS-SS-SSSSHHHH-
-TTSSSS-SS-TTTSGGGT-
--SSSSS-SS-TTTSGGGT-
--SSSSS-SS-GGGSGGGG-
-TTSSSS-SS-SSSSTTTT-
--SSSSS-SS-TTTSGGGT-
-TTSSSS-SS-TTTSHHHH-
--SSSSS-SS-GGGSTTT--
-TTTSSS-SS-TTTSHHHH-
-TTTSSS-SS-TTTSHHHH-
--SSSSS-SS-GGGSHHHH-
--SSSSS-SS-GGGSHHHH-
--SSSSS-SS-TTSSHHHH-
--SSSSS-SSGGGGSHHHH-
--SSSSS-SS-GGGSGGGT-
--SSSSS-SSGGGGSHHHH-
--SSSSS-SSGGGSSHHHH-
--SSSSS-SS-STTSHHHH-
--SSSSS-SSGGGGSGGGT-
--SSSSS-SSTTTTSGGGT-
--SSSSS-SS-GGGSHHHH-
--SSSSS-SS--TTSGGGT-
--SSSSS-SS-GGGSGGG--
--SSSSS-SS-TTSSGGGT-
--SSSSS-SS-TTSSGGG--
--SSSSS-SS-GGGSGGG--
--SSSSS-SS-GGGSGGGT-
--SSSSS-SS-SSSSGGG--
-TTSSSS-SS-TTTSHHHH-
--SSSSS-SS-STTSGGGG-
--SSSSS-SS--TTSGGGG-
--SSSSS-SS-TTTSGGG--
--SSSS--SS-SSSSGGG--
--SSSSS-SS-GGGSGGG--
--SSSSS-SS-GGGSGGG--
--SSSSS-SS-GGGSGGG--
--SSSSS-SS-GGGSGGG--
-TTSSSS-SS-SSSSGGGG-
--SSSSS-SS-GGGSGGG--
-TTSSSS-SS-GGGSGGG--
-TTSSSS-SS-SSSSGGG--
-TTSSSS-SS-STTSGGG--
--SSSSS-SS-GGGSGGGT-
--SSSSS-SS--SSSTTT--
--SSSSS-SS-STTSHHHH-
--SSSSS-SS-GGGSSGGG-
--SSSSS-SS-STTSSGGG-
--SSSSS-SS-GGGSSGGG-
---SSSS-SS-STTSTTTT-
--SSSSS-SS-STTSGGGT-
--SSSSS-SS-TTSSTTT--
--SSSSS-SS-TTSSGGG--
--SSSSS-SS-TTSSGGG--
--SSSSS-SS-TTSSGGG--
--SSSSS-SS-TTSSGGG--
--SSSSS-SS-TTSSGGG--
--SSSSS-SS-TTSSGGG--
--SSSS--SS-TTSSGGGT-
--SSSS--SS-TTSSHHHH-
--SSSSS-SS-TTSSHHHH-
--SSSSS-SS-TTSSGGG--
-TTSSSS-SS-TTSSGGG--
-TTSSSS-SS-TTTSHHHH-
--SSSSS-SS-TTSSGGG--
-TTSSSS-SS-TTSSGGG--
--SSSSS-SS-TTTSGGG--
----SSS-SS-TTS-GGG--
--S-SS--SS-SS--GGG--
--S-SSS-SS-TTSSHHHH-
--S-SSS-SS--SSSGGGG-
--S-SSS-SS-TT-SSGGG-
--S-SSS-SS--S-SHHHH-
--S-SSS-SS-TTSSGGGG-
--SSSSS-SS-TTSSHHHH-
-TT-SSS-TT--SSSHHHH-
--S-SSS-SS-SSSSGGG--
-TT-SSS-SS-SSSSGGG--
--S-SSS-SS-SS-SHHHH-
---TTTT-SS-SSSSHHHH-
---TTTT-SS-SSSSHHHH-
--S-SSS-SS-SSSSHHHH-
----SSS-SS-SS-STTTT-
----SSS-SS-SSSSTTT--
----SSS-SSSSSSSHHHH-
----SSS-SS-SSSSTTT--
----SSS-SSSSSSSTTTT-
--S-SSS-SSSSSSSTTTT-
--S-SSS-SS-SSSSHHHH-
--S-SSS-SS-SSSSHHHH-
----SSS-SS-SS-SHHHH-
--S-SSS-SSSSSSSHHHH-
--S-SSS-SS-SSSSHHHH-
--S-SSS-SSSSSSSHHHH-
----SSS-SSSSSSSHHHH-
--S-SSS-SS-SSSSHHHH-
--S-SSS-SS-SSSSHHHH-
--S-SSS-SS-SSSSGGGT-
----SSS-SS-SSSSSTTT-
--S-SSS-SS-SSSSGGGT-
--S-SSS-SS-SS-SHHHH-
--SSSSS-SS-SS-SGGGT-
-TT-SSS-SS-SSSSHHHH-
--S-SS--SS-SSSSGGGT-
--S-SSS-SS-SSSSHHHH-
--S-SS--SS-SSSSGGGT-
--S-SSS-SS-SSSSGGGT-
--S-SSS-SSSSSSSGGGT-
---TTT--SS-SSSSGGG--
----SSS-SS-SSSSGGGG-
----SS--SS-SSSSGGG--
----SSS-SS-SSSSGGG--
--S-SS--SS-SSSSGGGG-
--S-SSS-SS-SSSSGGG--
----SSS-SSSSSSSGGGG-
----SS--SS-SSSSGGGG-
----SS--SS-SSSSGGGG-
----SSS-SSSSSSSHHHH-
-TT-SSS-SS-SSSSHHHH-
--S-SSS-SSSSSSSGGGG-
--S-SSS-SSSSSSSGGG--
--S-SSS-SSSSSSSGGG--
--S-SS--SSSSSSSHHHH-
--S-SS--SS-SSSSGGGG-
--S-SS--SS-SSSSGGG--
--S-SSS-SS-SSSSHHHH-
--S-SSS-SS-SSSSTTT--
--S-SSS-SS-SSSSHHHH-
--S-SSS-SS-SSSSGGGT-
-TT-SS--SS-SS-SGGG--
-TT-SSS-SSSSSSSGGGT-
----SS--TTSSS-SHHHH-
----SS--TTSSSSSHHHH-
----SS--TT-SSSSTTT--
--S-SSS-TT-SSSSTTTT-
--S-SSS-TT-SSSSTTTT-
---SSSS-TT-SSSSHHHH-
--SSSSS-TT-SS-SHHHH-
-TTSSSS-TT-SS-SHHHH-
--SSSSS-TT-SSSSHHHH-
--SSSSS-TT-SSSSHHHH-
-TTSSSS-TT-SS-SHHHH-
--SSSSS-TT-SS-SGGGT-
-TTSSSS-TT-SSSSSGGG-
-TTSSSS-SS-SS-SHHHH-
-TTSSSS-TT-TT-STTTT-
-TTSSSS-TT-SS-STGGG-
--SSSSS-TT-TT-SHHHH-
-TTSSSS-TT-SS-SGGGT-
--S-SSS-TT-SS-SHHHH-
--S-SSS-TT-SS-STTT--
-TTSSSS-TTSSSSSHHHH-
-TTSSSS-TT-SSSSHHHH-
-TTSSSS-TT-SS-SHHHH-
-TTTSSS-TT-SS-SGGGT-
--SSSSS-SS-SSSSHHHH-
--SSSSS-TT-GGGSHHHH-
---SSSS-TTSSSSSGGGT-
-TTSSSS-SSSTTTSHHHH-
--SSSS--TTSTTTSHHHH-
--SSSSS-SS-TTTSHHHH-
-TTSSSS--SSSSSSHHHH-
--SSSSS-SSSTTTSHHHH-
--SSSSS-SSSTTTSHHHH-
--SSSSS-SS-STTSHHHH-
-TTSSS--SS-TTSSHHHH-
--SSSSS-SS-TTTSGGGT-
--SSSSS-SS-TTTSGGGT-
-TTSSSS-SS-TTTSGGGT-
--SSSSS-S--SSSSGGG--
-TTSSSS-TTSGGGSGGGT-
--SSSSS-SSSTTTSGGGT-
--SSSS--SS-TTTSGGGT-
--SSSSS-SSSTTTSHHHH-
-TTSSSS-SS-GGGSHHHH-
-TTTSSS-SSSGGGSHHHH-
-TTSSSS-TTSSTTSGGGT-
--SSSSS-SSSSSSSHHHH-
--SSSSS-TTSSTTSHHHH-
--SSSSS-SSSSTTSHHHH-
--SSSSS-SSSSTTSGGGT-
-TTSSSS-TTTSTTSGGGT-
-TTSSSS-TTTSTTSTTT--
--SSSSS-TTTSTTSHHHH-
--SSSSS-TTTSTTSTTT--
-TTSSSS-TTSSTT-GGGG-
-TTSSSS-TTTSTTSTTTT-
--SSSSS-TTTTTTSGGG--
--SSSSS-TTGGGGSHHHH-
-TTSSSS-TTGGGGSTGGG-
-TTSSSS-TTGGGGSSGGG-
--SSSSS-TTGGGGSTTTT-
-TTSSSS-GGGGGG-HHHH-
-TTSSSS-TTGGGTSHHHH-
-TTSSSS-TTHHHHSHHHH-
--SSSSS-TTHHHHSSTTT-
--SSSSS-TTHHHHSGGGT-
--SSSSS-TTTTTTSHHHH-
--SSSSS-TTHHHHSTTTT-
--SSSS--TTSTTTSTTTT-
--SSSSS-TTGGGSSTTTT-
--SSSSS-TTHHHHSTTTT-
--SSSSS-TTHHHHSTTTT-
--SSSSS-TTTGGGSTTT--
--SSSSS-TTHHHHSTTTT-
-TTSSSS-TTHHHHSTTT--
-TTSSSS-TTHHHHSGGG--
--SSSSS-TTHHHHSTTTT-
--SSSSS-SSTTTSSHHHH-
-TTSSSS-TTTTTSSTGGG-
-TTSSSS-TTTTTSSTTTT-
-TTSSSS-TTHHHHSTTTT-
--SSSSS-TTTTTTSTTTT-
--SSSSS-TTTTTTSTTTT-
--SSSSS-TTHHHHSTTTT-
--SSSSS-TTTTTSSTTTT-
-TTSSSS-TTHHHHSSGGG-
-TTSSSS-TTHHHHSSSTT-
--SSSSSSSSGGGT-SGGG-
--SSSSS-TTGGGGSTTTT-
-TTSSSS-TTHHHHSTTTT-
-TTSSSS-TTHHHHSSTTT-
--SSSSSSSSSTTTSSGGG-
-TTSSSS-TTGGGTSTTTT-
-TTSSSS-TTGGGTSGGG--
--SSSSSSTTGGGS-GGG--
--SSSS--TTGGGTSGGGG-
-TT-SSS-TTGGGTSSTTT-
--SSSSS-TTGGGS-TTT--
-TTSSSS-TTHHHHSSGGG-
--SSSS--SSTTTSSSGGG-
-TTSSS--S-HHHH-TTT--
-TTSSSS-TT-GGG-TTT--
--SSSSS-TTGGGTSTTTT-
--SSSSS-TTHHHHSTTTT-
--SSSSS-TTGGGTSTTTT-
--SSSSS-TTHHHHSTTTT-
--SSSSS-TTGGGG-HHHH-
-TTSSS--TTGGGTSTTTT-
--SSSS--TTTTTTSTTT--
--SSSS--TTGGGTSTTTT-
--SSSS--TTGGGSSHHHH-
--SSSSS-TTHHHHSTTTT-
--SSSSS-TTGGGTSHHHH-
--SSSS--TTGGGSSHHHH-
-TT-SSS-TTGGGSSTTTT-
--S-SS--TTGGGTSHHHH-
-TT-SS--TTGGGT-HHHH-
--SSSSS-TTHHHH-HHHH-
-TTSSS--SSHHHH-GGGG-
--SSSSS-TTHHHHSGGG--
--S-SSS-TTTTTS-GGGG-
----SSS-TTGGGG-GGGT-
--S-SSS-TTGGGSSHHHH-
--S-SSS-SSHHHHSGGGT-
--S-SS--TTHHHHSHHHH-
--S-SS--TTHHHHSGGGT-
--S-SS--TTHHHHSGGG--
--S-SS--TTGGGS-GGG--
-TT-SSS-SSHHHHSGGGG-
-TT-SSS-SSHHHHSGGGG-
--S-SSS-TTHHHHSGGG--
--S-SSS-SSGGGSSTTTT-
----SS--SSTTTTSSTTT-
--SSSSS-TTHHHHSHHHH-
-TTSSSS-TTTTTTSHHHH-
-TTSSSS-TTGGGSSGGGT-
-TTSSSS-TTHHHHSHHHH-
--SSSSS-TTGGGTSGGG--
--SSSSSSTTHHHHSSTT--
--SSSSSSSSHHHHSGGGG-
-TTSSSSSSSTTTSSGGGG-
-TTSSSS-TTHHHHSGGGG-
--SSSSSSTTHHHHSSGGG-
--S-SSS-TTTTTTSGGGT-
--SSSSS-TTHHHHSSTTT-
-TTSSSS-TTHHHHSSTTT-
-TTSSSS-TTTTTTSGGG--
-TTSSSS-TTTTTSSHHHH-
--SSSSS-SSTTTTSTTTT-
-TTSSSS-TTTTTSSHHHH-
-TTSSSS-SSTTTTSHHHH-
-TTSSSSSTTHHHHSHHHH-
--S-SSS-TTTTTTSHHHH-
--SSSSS-TTGGGGSHHHH-
-TTSSSS-SSHHHHSGGGT-
--SSSSS-TTTTTTSTTTT-
--SSSSS-TTHHHHSGGGT-
-TT-SSSSTTHHHHSGGG--
--S-SSSSTTHHHHSHHHH-
--SSSSS-TTHHHHSGGGT-
-TTSSSS-TTHHHHSHHHH-
-TTSSSS-SSHHHHSHHHH-
-TTSSSSSTTGGGGSTTTT-
-TTSSS--TTHHHHSHHHH-
--SSSS-SSSGGGTSHHHH-
--SSSSS-TTTTTSSHHHH-
-TTSSSS-TTGGGTSHHHH-
--SSSSS-TTHHHHSHHHH-
--SSSSS-SSGGGTSGGGT-
--SSSSS-TTGGGSSSGGG-
-TTSSS--SSTTTSSGGG--
--SSSSS-TTTTTSSHHHH-
-TTTSS--SSGGGSSGGGT-
-TTSSSS-SSTTTS-GGGT-
-TTSSSSSSSTTTSSSGGG-
-TTSSSS-SSTTTSSSGGG-
-TTSSSS-TTTTTSSGGG--
--SSSS--SSGGGSSSTTT-
-TTSSSS-SSTTTSSHHHH-
-TTSSSS-SSTTTSSHHHH-
--SSSSS-S-HHHHSHHHH-
--SSSSSSSSGGGTSHHHH-
-TTSSSSSSSGGGTSHHHH-
-TTSSSS-SSGGGTSHHHH-
--SSSSS-SSGGGSSHHHH-
--SSSSS-TTGGGTSHHHH-
--SSSSS-S-GGGTSHHHH-
--SSSSS-SSGGGSSHHHH-
---SSSS-SSGGGSSHHHH-
--SSSSSSSSGGGTSHHHH-
--SSSSSSSSGGGTSGGGT-
--SSSSSSSSGGGTSGGGT-
--SSSSSSSSGGGTSGGGT-
--SSSSSSSSGGGTSHHHH-
--SSSSS-TTGGGTSHHHH-
-TTSSSSSSSHHHHSHHHH-
--SSSSSSTTHHHHSGGGT-
-TTSSSSSSSGGGTSHHHH-
--SSSSSSSSHHHHSHHHH-
-TTSSS--SSGGGTSHHHH-
--SSSSSSSSGGGTSHHHH-
--SSSSS-TTHHHHSHHHH-
-TTSSS-SSSGGGTSHHHH-
--S-SSSSSSHHHHSHHHH-
--SSSSSSSSGGGTSHHHH-
-TTSSSSSSSHHHHSHHHH-
--S-SSS-SSHHHHSGGG--
--SSSSSSSSHHHHSHHHH-
--SSSSSSSSGGGTSHHHH-
----SSSSSSGGGTSGGGT-
--SSSSSSSSGGGTSHHHH-
--SSSS--SSGGGTSHHHH-
--S-SSSSSSHHHHSGGGT-
----SS--SSGGGTSTTTT-
----SSSSSSGGGGSGGGT-
----SSSSSSTTTS-HHHH-
--S-SSS-SSGGGG-GGGT-
-TTSSSS-SSGGG--HHHH-
-TTSSSS-SSGGG-SHHHH-
-TTSSSSSTTGGGTSHHHH-
-TT-SSS-SSGGGTSHHHH-
-TT-SSSSTTHHHHSHHHH-
--SSSSS-TTGGGTSHHHH-
--SSSSS-SSTTTSSHHHH-
----SSS-SSTTTTSGGGT-
----SSSSTTGGGTSHHHH-
--SSSSSSTTGGGSSHHHH-
--SSSSSSSSGGGSSHHHH-
----SSSSTTTTTSSHHHH-
----SS--TTGGGSSGGGT-
----SSS-TTTTTTSHHHH-
----SSSSTTHHHHSHHHH-
----SSS-SSHHHHSGGG--
----SSS-TTGGGSSHHHH-
----SSSSTTGGGTSGGGG-
----SSS-TTHHHHSGGGG-
----SSSSTTGGGTSHHHH-
----SSSSTTHHHHSHHHH-
--SSSSS-TTGGGTSGGGG-
--SSSS--SSTTT-STTTT-
--SSSSS-SSGGG-STTTT-
--SSSSS-TTTTT-STGGG-
--S-SSS-SSGGGTSTTTT-
-TT-SSS-TTGGGSSHHHH-
--S-SSSSTTGGG--HHHH-
--S-SSS-TTGGGS-HHHH-
--SSSSSSSSGGG--HHHH-
-TTSSSS-SSGGGSSHHHH-
--SSSSSSSSGGGS-GGG--
-TTSSS-SSSGGGSSHHHH-
-TT-SS-SSSTTT-SHHHH-
-TTSSSS-SSGGG--TTTT-
-TTSSSSSTTGGG-SHHHH-
--SSSSSSSSHHHH-HHHH-
--S-SSSSSSGGGS-HHHH-
-TTSSSS-TTTTTSSHHHH-
--S-SSSSTTGGG-STTTT-
-TT-SSSSSSHHHHSTTTT-
-TTTSSS-TTHHHHSGGGG-
-TTSSSSSTTTTT-STTTT-
-TT-SSSSSSHHHHSGGG--
--S-SSSSSSGGG-SGGG--
--S-SSS-TTTTTSSGGG--
----SS--SSTTTSSGGGT-
--S-SSSSTTTTTSSGGGG-
--SSSS--SSTTT-SGGGG-
-TTSSS--SSTTT--TTTT-
--SSSS-SS-TTT-STTTT-
--SSSS--S-TTT-SGGGG-
-TTSSS--SSGGGT-GGGG-
--S-SSS-SSGGGS-GGG--
--S-SSS-SSTTTS-GGGG-
--S-SSS-SSTTTS-GGGG-
-TTSSS--SSTTTS-GGGG-
--SSSS--TTTTT--SGGG-
--S-SS--SSTTT--GGGG-
--S-SSS-SSTTT--TTTT-
--S-SS--SSGGGSSTTS--
-TT-SSSSSSGGG-SGGGG-
----SSS-SSGGGTSTTTT-
----SSS-TTTTT-STTTT-
--SSSSSSSSTTT--TTTT-
-TTSSSS-TTGGG--TTS--
--S-SSS-TTGGG--TTTT-
--S-SS--SSGGGT-TTTT-
--S-SS--SSGGGT-TTS--
-TTSSSSSSSGGGS-SSTT-
--S-SSS-TTGGGS-HHHH-
--S-SSS-TTGGGTSSTTT-
--SSSSSSSSTTS--HHHH-
-TTSSSS-SSGGGTSHHHH-
-TTSSSS-TTGGG-SHHHH-
-TTSSSSSSSGGG--HHHH-
-TTSSSSSTTTTT-SHHHH-
-TTSSS--TTTTT-SSTTT-
--SSSSSSS-TTT-SHHHH-
--SSSS--S-GGGTSGGGT-
--S-SS--SSGGGTSHHHH-
--SSSSSSSSGGGSSHHHH-
--SSSS-SSSTTSSSHHHH-
--SSSSSSSSTTTSSHHHH-
--SSSSSSSSGGGTSHHHH-
--SSSS-SSSGGGTSHHHH-
--SSSS--SSHHHHSHHHH-
--SSSSSSSSGGGSSHHHH-
-TTSSSSSSSHHHHSHHHH-
--SSSSSSTTHHHHSHHHH-
--SSSSSSSSGGGSSGGG--
-TTSSSSSSSGGGTSHHHH-
-TTSSS-SS-GGGTSHHHH-
-TTSSSSSSSGGGTSHHHH-
--SSSSSSSSHHHHSHHHH-
-TTSSSSSSSGGGTSGGGT-
-TTSSSSSSSHHHHSHHHH-
-TTSSSS-SSGGGTSHHHH-
--SSSSSSSSGGGTSHHHH-
-TTSSSSSSSGGGSSHHHH-
-TT-SSS-S-GGGSSHHHH-
--S-SSSSS-GGGTSHHHH-
--SSSSSSS-TTSSSHHHH-
-TTSSSSSS-TTTSSGGG--
-TTSSSSSSSGGG-SGGG--
-TTTSSS-SSTTTSSGGG--
-TTTSSS-SSGGGSSGGGT-
-TTTSSSSTTTTT--GGGG-
-TTSSSSSTTTTTS-GGGT-
-TTTSSSSTTTTT--GGGG-
-TTTSSSSTTTTTS-GGGG-
-TTSSSSSTTTTT--GGGG-
-TTTSSSSTTTTT-SHHHH-
-TTSSSSSSSGGG-SHHHH-
-TTTSSSSSSTTT-SHHHH-
-TTTSSS-SSTTTTSHHHH-
-TTTSSSSSSTTTSSHHHH-
-TTTSS-SS-TTTSSHHHH-
-TTTSSSSS-TTTSSHHHH-
-TTTSSSSSSTTTSSHHHH-
-TTTSSSSSSTTTSSHHHH-
-TTTSSSSSSTTTSSHHHH-
-TTTSSSSTTTTTTSGGG--
-TTTSSSSSSTTTSSSGGG-
-TTTSSSSSSGGG-SGGGT-
-TTTSSSSSSTTTSSHHHH-
-TTTSSSSSSGGGSSHHHH-
--SSSSSSSSHHHHSGGGT-
--SSSSSSSSGGGTSHHHH-
--SSSSSSSSHHHHSHHHH-
--SSSSSSSSHHHHSTTTT-
--SSSSSSSSHHHH-GGGG-
-TTSSSSSTTHHHHSHHHH-
--SSSSSSTTHHHH-HHHH-
-TTSSSSSSSHHHHSHHHH-
-TTTSSS-SSHHHHSHHHH-
-TTTSSS-TTTTTSSSGGG-
-TT-SS--SSGGGG-TTT--
--S-SS--SSTTTTSTTTT-
-TTSSSS-TTGGGG-STTT-
--SSSSSSTTTTTTSGGGT-
--SSSSS-TTGGGGSHHHH-
--SSSSSSTTTTTTSTTTT-
--SSSSS-TTGGGSSTTTT-
--SSSS-SSSHHHHSSTTT-
--SSSSS-SSGGGTSHHHH-
--SSSSSSSSHHHHSGGGG-
--SSSSSSS-HHHHSHHHH-
--SSSSSSTTHHHH-HHHH-
--SSSSS-TTSTTT-HHHH-
--SSSSSSTTTTTSSGGGT-
-TTSSSSSTTSTTTSHHHH-
-TTTSSSSSSGGGTSHHHH-
-TTSSSSSSSHHHH-HHHH-
-TTSSSSSTTHHHHSHHHH-
--SSSSSSS-HHHH-HHHH-
--SSSSSS--TTTT-HHHH-
--S-SSS---HHHH-TTTT-
-TTSSS-SS-GGGSSTTTT-
--SSSSSSS-TTTSSTGGG-
-TTSSSSSS-TTTTSHHHH-
-TTSSSSSS-SGGGSHHHH-
--SSSSSSSSTTTSSHHHH-
--SSSSSSSSTTTSSGGGT-
--SSSSSSSSGGG-SGGGT-
--SSSSSSS-TTTSSHHHH-
--SSSSSSTTTTTSSTTT--
--SSSSSSS-TTT-SHHHH-
-TTSSSSSS-TTTSSHHHH-
-TTSSSSSS-HHHHSHHHH-
-TTSSSSSS-TTTSSTTT--
-TTSSSSSS-TTTSSTTT--
-TTSSSSSTTTTTSSGGG--
--SSSSSSSSTTT-STTT--
-TTSSSSSTTTTTSSHHHH-
-TTSSSSSTTGGGSSGGG--
--SSSSSSSSTTTTSHHHH-
-TTSSSSSSSTTTTSHHHH-
-TTSSSSSTTTTTTSHHHH-
--SSSSSSSSTGGGSGGGG-
--SSSSSSS-TTTTSGGGT-
-TT-SS-SS-TTTSSGGGT-
--S-SSSSSSHHHHSHHHH-
-TTSSSSSTTTTTTSHHHH-
-TT-SSS-TTTTTTSGGGT-
--S-SSSSSSGGGT-GGGT-
-TTSSSSSSSGGGS-HHHH-
-TTSSSSSSSGGGTSHHHH-
--SSSSSSSS-TTS-TTTT-
-TTSSSSSSSGGGS-TGGG-
-TTSSSSSTTHHHHSHHHH-
--SSSSSSSSHHHH-TTT--
-TTSSSSSSSGGGGSHHHH-
-TTSSSSSHHHHHHSSTTT-
-TTSSSSSHHHHTTSGGGG-
-TTSSSSSHHHHHTSTTTT-
--SSSSSSHHHHHSSSGGG-
-TT-SSSSHHHHHTSGGGG-
--S-SSSSHHHHHHSHHHH-
--S-SS--HHHHHTSHHHH-
--S-SSS-HHHHHTSGGG--
--S-SSS-HHHHHTSTTTT-
--S-SSSSHHHHHHSSTTT-
-TTSSSSSHHHHTTSSGGG-
-TTSSSS-HHHHTTSHHHH-
--S-SSS-HHHHHTSHHHH-
--S-SSS-HHHHTTSGGGT-
--SSSSSSHHHHHTSTTT--
-TT-SSSSHHHHTTSHHHH-
--S-SSSSHHHHTTSHHHH-
-TT-SSS-HHHHHT-HHHH-
--S-SSSSSHHHHHSHHHH-
-TTTTTS-HHHHHTSGGGG-
-TT-SSSTHHHHHTSHHHH-
-TT-SSSSHHHHHTSHHHH-
-TT-SSSSHHHHHTSHHHH-
--S-SSS-THHHHSSHHHH-
-TTSSSS-HHHHHTSHHHH-
-TT-SSS-HHHHHTSTTT--
-TT-SSS-HHHHHTSTTTT-
-TT-SSSSHHHHHTSTTT--
--S-SSS-HHHHTTSHHHH-
--S-SSSSHHHHTTSTTT--
--SSSSSSHHHHTTSHHHH-
--SSSSS-HHHHTTSSGGG-
--SSSSS-HHHHHTSGGGT-
--SSSSS-HHHHTSSGGGT-
--SSSSS-TTGGGTSGGGT-
--SSSSS-TTHHHHSHHHH-
--SSSSS-HHHHHSSHHHH-
-TTSSSS-TTTTTSSGGGT-
--SSSSSSTTGGGSSHHHH-
-TTSSSS-TTGGGSSHHHH-
-TTSSSS-TTGGGGSHHHH-
--SSSSS-TTGGG-SHHHH-
--SSSSS-TTGGGSSHHHH-
--SSSSS-TTGGGSSGGGT-
--SSSSS-TTGGGSSGGGT-
-TTSSSS-TTGGG-SGGGT-
-TTSSSS-TTTGGGSGGGG-
--SSSSS-TTTGGGSHHHH-
--SSSSS-TTTGGGSHHHH-
--SSSSS-TTTGGGSHHHH-
--SSSSSSTTTGGGSHHHH-
--SSSSSSSTTGGGSHHHH-
--SSSSSSGGGTTSSTTTT-
--SSSSSS-TTGGGSTTTT-
-TTSSSSSGGGTTSSHHHH-
--SSSSS-TTSGGGSHHHH-
--SSSSS-TTTGGGSHHHH-
--SSSSSSTTSGGGSHHHH-
--SSSSS-TTTGGGSHHHH-
--SSSSSSTTTGGGSHHHH-
-TTSSSS-TTSSSSSHHHH-
--SSSSS-SSGGGSSHHHH-
-TTSSSSSSTTGGGSHHHH-
--SSSSS-TTSTT-SHHHH-
-TTSSSSSGGGGGGSHHHH-
--SSSSS-SS--TTSHHHH-
--SSSSS-SSS-TTSHHHH-
--SSSSS-TTS-TTSHHHH-
-TTSSSS-TTS-TTSHHHH-
--SSSSSSTTS-TTSHHHH-
--SSSSS-TTS-TTSHHHH-
--SSSSS-TT--TTSHHHH-
-TTSSSS-TTS-TTSHHHH-
-TT-SSS-TTS-TTSHHHH-
-TTSSSS-TTS-TTSHHHH-
-TTSSSS-GGG-TTSTGGG-
--S-SSS-GGG-TTSGGG--
--SSSS--SSS-TTSGGGT-
--SSSS--TTS-TTSTTT--
--S-SSS-TTS-TTSHHHH-
----SSS-TTTGGGSHHHH-
--SSSSS-GGG-TTSHHHH-
-TTSSSS-TTTTTTSHHHH-
--S-SSS-TTT-TTSGGGT-
--SSSS--TTGGGGSHHHH-
--S-SS--TTT-TTSSTTT-
-TT-SSS-TTTTTTSHHHH-
--S-SSS-TTGGGGSTGGG-
--SSSS--TTGGGGSTTTT-
--SSSSS-TTGGGGSTTTT-
--SSSS--TTTGGGSTTTT-
--S-SS--TTGGGTSHHHH-
--SSSS--TTGGGTSTTT--
--SSSS--TTGGGTSTTT--
-TTSSS--TTGGGTSTTTT-
-TTSSS--TTGGGTSTTTT-
-TTSSS--HHHHTTSTTTT-
--SSSSS-HHHHTTSTTT--
--SSSS--TTGGGTSTTTT-
--SSSSS-HHHHTTSTTT--
--SSSSS-HHHHTTSGGG--
--SSSSS-HHHHTTSTTTT-
--SSSSS-HHHHHHSTTT--
--SSSSS-HHHHTTSTTTT-
--SSSSS-TTGGGTSTTT--
-TTSSSS-HHHHTTSSGGG-
--SSSS--HHHHTTSSGGG-
--SSSSS-HHHHHH-GGGG-
--SSSSS-HHHHTT-SGGG-
--SSSS--HHHHHH-GGG--
--SSSSS-TTHHHH-GGGG-
--SSSSS-TTHHHH-SGGG-
--SSSSS-TTHHHHSSGGG-
--S-SSS-HHHHHH-SGGG-
--SSSSS-HHHHHH-TGGG-
--SSSSSSTTHHHHSSGGG-
--SSSSS-TTGGGT-TTTT-
--SSSSSSHHHHHH-GGGT-
--SSSSSSHHHHTT-GGGT-
-TTSSSS-HHHHHH-GGGT-
--SSSSSSHHHHTT-STTT-
-TTSSSSSTTGGGT-SGGG-
-TTSSSS-HHHHHH-GGGT-
--SSSSS-TTHHHH-GGGG-
-TTSSSSSHHHHHHSGGGG-
--SSSSSSHHHHHHSGGGT-
--SSSSSSHHHHHHTGGGG-
--SSSSSSHHHHTT-GGGT-
----SSSSTTGGGS-GGGG-
--SSSSS-TTHHHH-GGGG-
--SSSSS-HHHHHHSGGGG-
--SSSSS-HHHHHHTGGGT-
--SSSSS-HHHHHSSGGGT-
--SSSSS-HHHHHHSGGGG-
--SSSSSSHHHHHHSGGGG-
--SSSSS-HHHHHTSGGGT-
--SSSSS-HHHHHHSGGGG-
--SSSSS-TTTTTSSGGGG-
--SSSSSSHHHHTTSGGGT-
--SSSSSSTTGGGTSGGGT-
--SSSSSSTTTTTS-GGGT-
--S-SSSSHHHHHH-GGGG-
--SSSSSSHHHHHHSGGGG-
--SSSSSSHHHHHH-GGGT-
--SSSSSSTTHHHHSGGGT-
--SSSSSSTTHHHHSGGGT-
--SSSSS-HHHHTTSGGGT-
--SSSSSSHHHHHTSGGGT-
--SSSSSSHHHHHHSGGGT-
--SSSSSSTTHHHHSGGGT-
--SSSSSSHHHHHT-GGGT-
--SSSSSSHHHHHT-GGGT-
--SSSS--HHHHHHSGGGT-
--S-SS--HHHHHH-GGGT-
--S-SSS-HHHHHHSGGGT-
--S-SSSSHHHHHHSGGGT-
--SSSSS-HHHHHHSGGGG-
--SSSSS-HHHHHHSGGGT-
--SSSSS-HHHHHHSGGGT-
--SSSSS-HHHHHHTGGGT-
--SSSSSSHHHHTTSGGGT-
--SSSSSSHHHHHHSGGGT-
--SSSSSSHHHHHHTGGGT-
--SSSSSSHHHHTTSGGGT-
--SSSSSSHHHHHHTGGGT-
--SSSSS-TTHHHHSGGGT-
--SSSSSSHHHHHH-GGGT-
--SSSSSSHHHHHHSGGGT-
--SSSSS-HHHHHHSGGGT-
--SSSSSSHHHHHHSGGGT-
--SSSSSSHHHHHHSGGGT-
--SSSSSSHHHHHHTGGGG-
--SSSSSSTTHHHHTGGGT-
--SSSSS-HHHHHHSGGGG-
--SSSSS-HHHHHHSGGGG-
--SSSSS-HHHHTTSGGGT-
--SSSSSSHHHHTTSGGG--
-TTSSSS-HHHHHHSGGGT-
--SSSSS-HHHHTTSGGGG-
--SSSSS-HHHHHHSGGGT-
--SSSSS-HHHHHHTGGGT-
--SSSSSSHHHHTTSGGGT-
--SSSSSSHHHHHHSGGG--
--SSSSSSHHHHHHSGGGT-
--SSSSSSHHHHTTSGGGT-
--SSSSSSHHHHTTSGGGG-
-TTSSSSSTTHHHHSGGGT-
-TTSSSSSTTHHHHSGGGG-
--SSSSSSHHHHTTSGGGT-
--S-SSSS-THHHHTGGGT-
--SSSS--HHHHHHTGGGG-
-TTSSSSS-TGGGTSGGGG-
--SSSSSSHHHHTTSGGGT-
--SSSSSSHHHHTSSGGGT-
-TTSSSS-HHHHHHSGGGT-
--S-SSSSHHHHTTSGGGT-
--S-SS--HHHHTTSGGGG-
--SSSSS-HHHHTTSGGGT-
---SSSSSHHHHTTSGGGT-
--S-SSSSTTHHHHSGGGT-
--SSSSSSHHHHHHSGGGT-
--SSSSSSHHHHHHSGGGG-
--SSSSSSHHHHHHSGGGT-
--SSSSSSTTHHHHSGGGT-
--SSSSSSHHHHHTTGGGT-
--SSSSSSHHHHHHSGGGT-
--SSSSS-HHHHHHSGGG--
--SSSSSSHHHHHTSGGGT-
--SSSSSSHHHHHHSGGGT-
-TTTSSS-HHHHHHSGGGG-
--SSSSSSHHHHTTSGGGT-
--SSSSS-HHHHHHSGGGG-
--SSSSS-HHHHTTSGGGT-
--S-SSS-HHHHHHSGGGT-
-TTSSSSTHHHHTT-GGGT-
--SSSSSSHHHHHHSGGGT-
-TTSSSSSHHHHHHSGGGG-
--SSSSSSHHHHHHSGGGG-
-TTSSSSSHHHHHHTGGGG-
-TTSSSSSHHHHTTSGGGG-
-TTSSSSSHHHHTT-GGGT-
-TTSSSSSHHHHTT-GGGT-
-TTSSSSSHHHHHHSGGGT-
-TTSSSSSHHHHTTSGGGT-
--SSSSSSTTHHHHSGGGT-
--SSSSS-HHHHHHTGGGG-
--SSSSSSHHHHHH-GGGG-
--S-SSS-HHHHHHTGGGT-
--SSSSS-HHHHHH-GGGG-
--SSSSS-HHHHHTSGGGG-
--SSSSS-HHHHHHSGGGG-
--SSSSSSHHHHHHSGGGT-
--SSSSSSHHHHHHSGGGG-
-TTSSSSSHHHHHH-GGGG-
--SSSSS-HHHHTTSGGGG-
--SSSSS-HHHHHHSHHHH-
--SSSSS-HHHHHTSHHHH-
--SSSSS-HHHHTT-HHHH-
--S-SSS-HHHHHHSGGGT-
--S-SSS-HHHHHT-HHHH-
-TT-SSS-HHHHHTSGGGT-
-TTSSSS-HHHHHT-HHHH-
-TTSSSSSHHHHHHSGGGT-
-TTTSSSSHHHHTT-GGGT-
--SSSSSSHHHHHT-HHHH-
-TTSSSS-TTGGGGSGGGT-
-TTSSSSSHHHHTS-GGGT-
-TTSSSS-HHHHHH-GGGT-
-TTSSS--HHHHHT-HHHH-
--SSSSS-HHHHHH-HHHH-
-TTSSSS-HHHHTT-HHHH-
--S-SSS-HHHHHHSHHHH-
--S-SS--HHHHHH-HHHH-
-TTSSS--HHHHHH-GGGT-
-TTSSSSSTTGGGT-HHHH-
-TTSSSSSHHHHTT-HHHH-
-TTSSSSSHHHHHH-HHHH-
--SSSSS-HHHHHT-HHHH-
--SSSSSSHHHHHT-HHHH-
--SSSSSSHHHHTT-HHHH-
--SSSSSSHHHHHHSHHHH-
--SSSSS-HHHHTT-HHHH-
--SSSSS-HHHHHT-HHHH-
---SSSS-HHHHHH-HHHH-
--SSSSS-HHHHHH-TTT--
-TTSSSS-HHHHTT-GGGT-
--SSSSS-HHHHHH-HHHH-
-TTSSSSSHHHHHS-TTTT-
-TTSSSSSHHHHHH-HHHH-
-TTSSSSSHHHHHH-HHHH-
-TTSSSS-TTGGGG-GGGT-
--SSSSS-HHHHTT-HHHH-
--SSSSS-HHHHHTTHHHH-
-TTSSSS-HHHHHT-HHHH-
--SSSSS-HHHHTT-HHHH-
--SSSSS-HHHHTT-HHHH-
-TTSSSS-HHHHTT-TTT--
-TTSSSS-HHHHHS-TTTT-
--SSSSS-HHHHTT-GGG--
-TTSSSSSHHHHTT-TTTT-
-TTSSSSSHHHHTT-TTT--
-TTSSSSSHHHHTTSTTT--
-TTSSSSSHHHHTT-TTT--
--SSSSSSHHHHHT-TTT--
-TTSSSSSHHHHHH-TTT--
-TTSSSSSHHHHHH-TTT--
-TTSSSSSHHHHTT-TTT--
-TTSSSS-HHHHTT-TTT--
-TTSSSS-HHHHHH-TTT--
-TTSSSS-HHHHHT-TTT--
--SSSSS-HHHHHHTTTT--
-TTSSSS-HHHHHH-TTT--
--SSSSSSHHHHHH-TTT--
-TTSSSSSHHHHHT-TTT--
-TTSSSSSHHHHHH-TTT--
--SSSSSSHHHHHHSTTT--
--SSSSS-HHHHHT-TTT--
--SSSSSSHHHHHH-TTT--
-TTSSSSSHHHHTT-TTT--
-TTSSSS-HHHHHH-TTT--
--SSSSSSHHHHHH-TTT--
-TTSSSS-HHHHHH-TTT--
-TTSSSSSHHHHHTSTTT--
--SSSSS-HHHHHT-TTT--
--SSSSSSHHHHHH-TTT--
--SSSSSSHHHHHHSTTT--
--SSSSS-HHHHHH-TTT--
--SSSSS-HHHHHH-TTT--
--SSSSSSHHHHTT-TTT--
-TTSSSSSHHHHTT-TTT--
-TTSSSS-HHHHTT-TTT--
--SSSSS-HHHHTT-TTT--
-TTSSSS-HHHHHT-TTT--
--SSSSS-HHHHHT-TTT--
-TTSSSSSHHHHHH-TTS--
--SSSSS--HHHHH-TTT--
---SSSS--HHHHH-TTT--
---SSSSS-TTGGG-TTT--
----SSSS-TTGGG-TTT--
----SSSS-HHHHT-TTT--
---SSSSS-HHHHTSTTS--
---SSSSS-HHHHT-TTT--
--SSSSSS-TTTTT-TTT--
--SSSSSS-TTGGGSTTS--
--SSSS---TTGGG-TTT--
--SSSSS--HHHHH-TTT--
--S-SSSS-TTTTTSTTT--
--S-SS---HHHHTSTTT--
--SSSS---HHHHTSTTT--
--SSSSSS-HHHHT-TTT--
--SSSSS--HHHHT-TTT--
--S-SSS--HHHHT-TTT--
--SSSS---TTGGG-TTT--
-TT-SSS-THHHHTTTTT--
--S-SSSS-HHHHTTTTT--
--S-SSS--HHHHHTTTT--
-TTSSSS--HHHHH-TTT--
--SSSSSS-HHHHTTTTT--
--SSSSSS-TTTTT-TTT--
--SSSSSS-GGGGG-TTT--
--SSSSS--HHHHT-TTT--
--SSSSSSSHHHHT-TTT--
--SSSSSS-HHHHT-TTT--
-TT-SS--HHHHTTSHHHH-
--S-SSS-HHHHHT-TTT--
-TT-SSS-HHHHHTSTTT--
--S-SS--TTGGGT-TTT--
--SSSSS-HHHHTT-TTT--
-TTTSSS-TTGGGTSTTT--
-TTTSSS-GGGGTT-TTT--
-TTTSSS-GGGGGGGTTT--
--SSSSS-HHHHTTSGGG--
-TTTSSS-HHHHHHTTTT--
-TTTSSS-HHHHHHTTTT--
-TTTSSS-HHHHTT-TTT--
-TTTSSS-HHHHHH-TTT--
-TTTSS--HHHHTT-TTT--
-TTTSS--HHHHTT-TTT--
-TTTSSS-TTHHHH-TTT--
-TTTSSS-HHHHTT-TTT--
-TTTSSS-HHHHHH-GGG--
-TTTSSS-HHHHHH-TTTT-
-TTTSSS-HHHHHT-HHHH-
-TTTSSS-HHHHTT-HHHH-
-TTTSSS-HHHHHH-HHHH-
-TTTSSS-HHHHHH-GGGT-
-TTTSSS-HHHHTT-HHHH-
-TTTSSS-HHHHTT-HHHH-
-TTTSSS-HHHHTT-HHHH-
-TTTSSS-HHHHTT-GGGT-
-TTTSSS-HHHHTT-GGGT-
-TTTSSS-HHHHTT-HHHH-
-TTTSSS-HHHHTT-GGG--
-TTTSSS-HHHHTT--TTT-
-TTTSSS-HHHHTT-STT--
-TTTSSS-HHHHTT-HHHH-
-TTTSSS-SGGGTT-HHHH-
-TTTSSS-SGGGTT-GGGT-
-TTTSSS-GGGTTT-HHHH-
-BTTBSS-GGGTTT-HHHH-
-TTTSSS-GGGGTT-GGG--
-TTTSSS-HHHHTT-HHHH-
-TTTSSS-HHHHTT-HHHH-
-TTTSSSSHHHHTT-TTT--
-TTTSSS-HHHHTT-GGGG-
-TTTSSS-HHHHHT-GGGT-
-TTTSSSSHHHHTT-GGGT-
-TTTSSS-HHHHHT-GGGT-
-TTTSSSSHHHHHH-HHHH-
-TTTSSSSHHHHTT-GGGT-
-TTTSSSSHHHHHH-TTT--
-TTTSSSSHHHHHTTHHHH-
-TTTSSSSHHHHHHTTTTT-
-TTTSSSSHHHHHHTGGG--
-TTTSSS-HHHHHHTTGGG-
-TTTSSS-HHHHHTTHHHH-
-TTTSSS-HHHHHHSTTTT-
-TTTSS--HHHHHHTTTT--
-TTTSS--HHHHHHHHHHH-
-TTTSSS-HHHHHTTHHHH-
-TTTSSS-HHHHHHHHHHH-
-TTTSSS-HHHHHHTGGGT-
-TTTSSSSHHHHHHTHHHH-
-TTTSSS-HHHHHHHHHHH-
-BTTSSBSHHHHHHHHHHH-
-TTTSSSSHHHHHHTHHHH-
-TTTSSSSHHHHHTSHHHH-
-TTTSSS-HHHHHHTHHHH-
-TTTSSS-HHHHHTTGGGT-
-TTTSSSSHHHHHHTHHHH-
-TTTSSSSHHHHHTTHHHH-
-TTTSSSSHHHHHTTHHHH-
-TTTSSS-HHHHHHTTTTT-
-TTTSSS-HHHHHHTHHHH-
-TTTSSS-HHHHHHTHHHH-
-TTTSS--HHHHHHTHHHH-
-TTTSSS-HHHHHTTHHHH-
-TTTSSSSHHHHHTTHHHH-
-TTTSSS-HHHHHTTHHHH-
-TTTSSSSHHHHHH-GGGG-
-TTTSSSSTTTHHHHHHHH-
-TTTSSS-TTGGGGGTTT--
-TTTSSS-HHHHHTTGGGT-
-TTTSSSSHHHHHTTHHHH-
-TTTSS--HHHHHHTGGG--
-TTTSSS-HHHHHTTHHHH-
-TTTSS--HHHHTTTHHHH-
-TTTSS--HHHHHHHTTTT-
-BTTSSB-HHHHTTTTTT--
-BTTSSB-HHHHTTTHHHH-
-TTTSS--HHHHTTTTTT--
-BTTSSB-HHHHHTTSGGG-
-TTTSSS-HHHHHHHHHHH-
-BTTSSB-HHHHTTTTTTT-
-TTTSS--HHHHTTTSGGG-
-TTTSSS-HHHHTTTHHHH-
-TTTSSS-HHHHHTTSGGG-
-TTTSS--HHHHHTTSGGG-
-TTTSSS-HHHHTTTSTTT-
-TTTSSS-HHHHHTTHHHH-
-BTTSSB-HHHHTTTHHHH-
-TTTSSS-HHHHHTSHHHH-
-TTTSSS-HHHHHHHTTTT-
-TTTSS--HHHHHHHHHHH-
-TTTSSS-HHHHTTTHHHH-
-TTTSS--HHHHTTTTTT--
-TTTSSS-HHHHHHHSGGG-
-TTTSS--HHHHTTTHHHH-
-TTTSSSSHHHHHHHHHHH-
-TTTSSS-TTGGGTSHHHH-
-TTTSSS-HHHHHTTHHHH-
-TTTSSS-HHHHHTTTTT--
-TTTSSS-HHHHHTTHHHH-
-TTTSSS-HHHHHTTTTTT-
-TTTSSS-HHHHTTTTTTT-
-TTTSSS-HHHHHTTTTTT-
-TTTSSS-HHHHHTTTTT--
-TTTSSS-HHHHHHHHTT--
-TTTSSS-HHHHHTTTTS--
-TTSSSS-HHHHHTTTTT--
-TTTSSS-HHHHTTTTTS--
-TTTSSSSHHHHHHHTTS--
-TTTSSS-HHHHHTTTTS--
-TTTSSS-HHHHHTTTTT--
-TTSSSS-HHHHTTTTTT--
-TTSSSS-HHHHHTTTTT--
-TTTSSS-HHHHTTTTTT--
-TTTSSS-HHHHHTTTTS--
-TTTSS--HHHHHHHHTS--
-TTSSS--HHHHHTTTTS--
-TTTSS--HHHHHTTTTT--
-TTSSSS-HHHHHTTSSS--
-TTSSSS-HHHHTTTTTT--
-TTTSSS-HHHHHTTTTS--
-TTTSSS-HHHHHTTTTT--
-TTSSSS-HHHHTTTTTT--
-TTTSSS-HHHHHTTTTS--
-TTTSSS-HHHHTTTTTT--
-TTSSSS-HHHHTTTTTS--
-TTTSSS-HHHHTTTTTS--
-TTTSSS-HHHHTTTTTT--
-TTTSSS-HHHHHHHTTS--
-TTTSSS-HHHHTTTTTT--
-TTTSSS-HHHHHTTTTS--
-TTTSSS-HHHHHTTTTS--
-TTTSSS-HHHHHTTTTT--
-TTTSSS-HHHHHTTTTS--
-TTTSSS-HHHHTTTTTS--
-TTTSSS-HHHHTTTTTS--
-TTTSSS-HHHHTTTTT---
-TTTSSTTHHHHTTTGGGG-
-TTTSSSSHHHHTTTGGGG-
-TTSSSS-HHHHHTTHHHH-
-TTTSSS-HHHHTTTHHHH-
-TTTSS--HHHHHTTGGGT-
-TTSSSS-HHHHHHHTTTT-
-TTSSS--HHHHHHHHHHH-
-TTTSSS-HHHHHTTGGG--
-TTTSS--SHHHHTTHHHH-
-TTTSSS-HHHHHHHHHHH-
-TTTSS--HHHHTTTHHHH-
-TTTSS--HHHHHHHTTT--
-TTTSS--HHHHTTTSGGG-
-TTTSSS-TTGGGGTHHHH-
-TTTSS--TTGGGGTHHHH-
-TTTTT--HHHHTTTHHHH-
-TTTTT--TTTHHHHTGGG-
-TTTSS--HHHHHTTGGGG-
-TTTTT--HHHHTTTGGG--
-TTTSSS-HHHHHTTHHHH-
-TTTSSS-HHHHHTTGGGG-
-TTTSS--HHHHHTTHHHH-
-TTTSS--HHHHHTTTTT--
-TTTSSS-HHHHHTTTTTT-
-TTTSSS-HHHHHTTTTTT-
-TTTSSS-HHHHHTTTTT--
-TTTSSS-HHHHHHHTTT--
-TTTSSS-HHHHHHHTTT--
-TTTSSS-HHHHHTTTTT--
-TTTSSS-HHHHHHTTTT--
-TTTSSS-HHHHHHTTTTT-
-TTTSSS-HHHHTT-HHHH-
-TTSSSS-HHHHHT-TTTT-
-TTTSSS-HHHHHTTTTTT-
-TTSSSS-HHHHHHTHHHH-
-TTTSSS-HHHHHHHHHHH-
-TTTSSS-HHHHHHHSTTT-
-TTTSSS-HHHHHHHHHHH-
-TTTSS--HHHHHHHHHHH-
-TTTSS--HHHHHHHHHHH-
-TTTSSS-HHHHHHTSTTT-
-TTTSSS-HHHHHHTGGGG-
-TTTSS--HHHHHTTTTT--
-TTTSSS-HHHHTT-TTTT-
-TTTSSS-HHHHHHGGGG--
-TTTSSS-HHHHHHHHGGG-
-TTTSSS-HHHHHHHGGGT-
-TTTSSS-HHHHHHHGGGG-
-TTTSSS-HHHHHHHHHTT-
-TTTSSS-HHHHHHHHHTT-
-TTTSS--HHHHHHHHGGG-
-TTTSS--HHHHHHHHHTT-
-TTTTT--HHHHHHHHHHH-
-TTTTT--HHHHHHHHHHH-
--SSSS--HHHHHHHHHHH-
-TTTSSS-HHHHHHHHHHH-
-TTTSSS-HHHHHHHHHHT-
-TTTSSTTHHHHHHHHHHH-
-TTTSSSSHHHHHHHHHHT-
-TTTSSS-HHHHHHHHHHT-
-TTTSSS-HHHHHHHHHHT-
-TTSSSSSHHHHHHHHHHH-
-TTSSSS-HHHHHHHHHHH-
-TTTSSS-HHHHHHHHHHH-
-TTTSSS-HHHHHHHHHHH-
-TTTSSS-TTHHHHHHHHH-
-TTTSS--HHHHHHHHHHH-
-TTTSSS-HHHHHHHHHHH-
-TTTSSS-HHHHHHHHHHH-
-TTTSS--HHHHHHHHHHH-
-TTTSS--HHHHHHHHHTT-
-TTTSSS-HHHHHHHHHHH-
-TTTSSS-HHHHHHHHHTT-
-TTTSSS-HHHHHHHHHHT-
-TTTSSS-HHHHHHHHHHT-
-TTTSSS-HHHHHHHHHTT-
-TTTSSS-HHHHHHHHHHH-
-TTTTT--HHHHHHHHHHH-
-TT-SS--HHHHHHHHHHH-
-TTTTT--HHHHHHHHHHH-
-TTTTT--HHHHHHHHHHH-
-TTTTT--HHHHHHHHHHH-
-TTTTT--HHHHHHHHHHH-
-TTTTT--HHHHHHHHHHH-
-TTTTT--HHHHHHHHHHH-
-TTTTT--HHHHHHHHHHH-
-TTTSS--HHHHHHHHHHT-
-TTTTT--HHHHHHHHHHH-
-TTSSS--HHHHHHHHHHH-
-TTTSS--HHHHHHHHHHH-
-TTTSS--HHHHHHHHHHH-
-TTTSS--HHHHHHHHHTT-
-TTTSS--HHHHHHHHHHH-
-TTTSS--HHHHHHHHHHH-
-TTTSS--HHHHHHHHHHH-
-TTTSSS-HHHHHHHHHHH-
-TTTSSS-HHHHHHHHHHH-
-TTTSSS-HHHHHHHHHTT-
-TTTSSS-HHHHHHHHHTT-
-TTTSS--HHHHHHHHHHH-
-TTTSSS-HHHHHHHHHHH-
-TTTSS--HHHHHHHHHHH-
-TTTSS--HHHHHHHHHTT-
-TTSSSS-HHHHHHHHTTT-
-TTTSS--HHHHHHHHHHH-
-TTTSS--HHHHHHHHHHH-
-TTTSS--HHHHHHHHHHH-
-TTTSSS-HHHHHHHHHHH-
-TTTSS--HHHHHHHHHTT-
-TTSSSS-HHHHHHHHHHH-
-TTTSS--HHHHHHHHHHH-
-TTTSS--HHHHHHHHHTT-
-TTTSS--HHHHHHHHHHT-
-TTTSS--HHHHHHHHHTT-
-TTTSS--HHHHHHHHHTT-
-TTTSS--HHHHHHHHHTT-
-TTTSS--HHHHHHHHHHT-
-TTTSSS-HHHHHHHHHTT-
-TTTSS--HHHHHHHHHHH-
-TTTSSS-HHHHHHHHTT--
-TTTSS--HHHHHHHHHHT-
-TTTSS--HHHHHHHHTT--
-TTTSS--HHHHHHHHHHH-
-TTTSS--HHHHHHHHTTT-
-TTTSS--HHHHHHHHHHH-
-TTTSS--HHHHHHHHHHH-
-TTTSS--HHHHHHHHTTT-
-TTTSS--HHHHHHHHHHH-
-TTTSS--HHHHHHHHTTT-
-TTTSSS-HHHHHHHHHTT-
-TTTSS--HHHHHHHHTTT-
-TTTSSS-HHHHHHHHHHH-
-TTTSSS-HHHHHHHHHHT-
-TTTSSS-HHHHHHHHTTT-
-TTTSSS-HHHHHHHHTTT-
-TTTSS--HHHHHHHHHHH-
-TTTSSS-HHHHHHHHHTT-
-TTTSSS-HHHHHHHHHHH-
-TTTSSS-HHHHHHHHHTT-
-TTTSSS-HHHHHHHHHHH-
-TTTSSS-HHHHHHHHHHH-
-TTTSS--HHHHHHHHHHH-
-TTTSS--HHHHHHHHHHH-
-TTTSS--HHHHHHHHHHH-
-TTTSSS-HHHHHHHHHTT-
-TTTSSS-HHHHHHHHTTT-
-TTTSSS-HHHHHHHHHHH-
-TTTSSS-HHHHHHHHHHH-
-TTTSSS-HHHHHHHHHHH-
-TTTSSS-HHHHHHHHHHT-
-TTTSS--HHHHHHHHHHH-
-TTTSS--HHHHHHHHHTT-
-TTTSSS-HHHHHHHHHT--
-TTTSSS-HHHHHHHHHHT-
-TTTSSS-HHHHHHHHHTT-
-TTTSSS-HHHHHHHHHHT-
-TTTSSS-HHHHHHHHHH--
-TTTSSS-HHHHHHHHHTT-
-TTTSSS-HHHHHHHHHHH-
-TTTSSS-HHHHHHHHHTT-
-TTTSS--HHHHHHHHHTT-
-TTTSSS-HHHHHHHHHTT-
-TTTSSS-HHHHHHHHHHH-
-TTTSSS-HHHHHHHHHHH-
-TTTSSS-HHHHHHHHHHH-
-TTTSSTTHHHHHHHHHTT-
-TTTSSS-HHHHHHHHTTT-
-TTTSSSSHHHHHHHHHTT-
-TTTSSSSHHHHHHHHHHH-
-TTTSSSSHHHHHHHHHHH-
-TTTSSSSHHHHHHHHTTT-
-TTTTTTSHHHHHHHHHHH-
-TTTTTTSHHHHHHHHHTT-
-TTTTTTSHHHHHHHHHTT-
-TTTTTTSHHHHHHHHHTT-
-TTTTTT-HHHHHHHHHTT-
-TTTTTTSHHHHHHHHHT--
-TTTTTT-HHHHHHHHHT--
-TTTTTT-HHHHHHHHHT--
-TTTTTTSHHHHHHHHHT--
-TTTTTT-HHHHHHHHHT--
-TTTTTT-HHHHHHHHHT--
-TTTTTT-HHHHHHHHHH--
-TTTTTS-HHHHHHHHTT--
-TTTTTS-HHHHHHHHHT--
-TTTTTT-HHHHHHHHTT--
-TTTTTT-HHHHHHHTTT--
-TTTTTS-HHHHHHHHTT--
-TTTTTT-HHHHHHHHTT--
-TTTTTT-THHHHHHHTT--
-TTTTTT-HHHHHHHHTT--
-TTTTTT-HHHHHHHHTT--
-TTTSSS-HHHHHHHHTT--
-TTTTTT-HHHHHHHHTT--
-TTTTTT-HHHHHHHHHH--
-TTTTTS-HHHHHHHHHS--
-TTTTT--HHHHHHHHTT--
-TTTTT--HHHHHHHHTT--
-TTTTT--HHHHHHHHHS--
-TTTSS--HHHHHHHHTS--
-TTTTT--HHHHHHHTTT--
-TTTTT--HHHHHHHHHH--
-TTTTT--HHHHHHHHTT--
-TTTTT--HHHHHHHHHH--
-TTTTT--HHHHHHHHTT--
-TTTTT--HHHHHHHHTT--
-TTTTTT-HHHHHHHTTT--
-TTTTT--HHHHHHHHHH--
-TTTTT--HHHHHHHHTT--
-TTTTT--HHHHHHHHTT--
-TTTTT--HHHHHHHHTT--
-TTTTT--HHHHHHHHTT--
-TTTTT--HHHHHHHHTS--
-TTTTT--HHHHHHHHHH--
-TTTTT--HHHHHHHHHH--
-TTTTT--HHHHHHHHHT--
-TTTTT--HHHHHHHHHT--
-TTTTT--HHHHHHHHHH--
-TTTTT--HHHHHHHHHH--
-TTTTT--HHHHHHHHHH--
-TTTTT--HHHHHHHHHH--
-TTTTT--HHHHHHHHHH--
-TTTTT--HHHHHHHHHH--
-TTTTT--HHHHHHHHTT--
-TTTTT--HHHHHHHHTT--
-TTTTT--HHHHHHHHTTT-
-TTTTT--HHHHHHHHTT--
-TTTTT--HHHHHHHHTT--
-TTTTT--HHHHHHHHTT--
-TTTTT--HHHHHHHHTT--
-TTTTT--HHHHHHHHTT--
-TTTTT--HHHHHHHHTT--
-TTTTTT-HHHHHHHHHH--
-TTTTTT-HHHHHHHHTS--
-TTTTT--HHHHHHHHTT--
-TTTTT--HHHHHHHHTS--
-TTTTT--HHHHHHHHTT--
-TTTTT--HHHHHHHHTT--
-TTTTT--HHHHHHHGGG--
-TTTTT--HHHHHHHGGG--
-TTTTT--HHHHHHHHTT--
-TTTTT--HHHHHHHHHT--
-TTTTT--HHHHHHHHTT--
-TTTTT--HHHHHHHHHT--
-TTTTT--HHHHHHHHTT--
-TTTTT--HHHHHHHHHT--
-TTTTT--HHHHHHHHTT--
-TTTTT--HHHHHHHHTT--
-TTTTT--HHHHHHHHHT--
-TTTTT--HHHHHHHHTT--
-TTTTT--TTHHHHHHTT--
-TTTTT--HHHHHHHHTT--
-TTTTT--HHHHHHHHTT--
-TTTTTT-HHHHHHHHTS--
-TTTTT--HHHHHHHHTT--
-TTTTT--HHHHHHHHHT--
-TTTTT--HHHHHHHHHTT-
-TTTTT--HHHHHHHHHT--
-TTTTT--HHHHHHHHHT--
-TTTTT--HHHHHHHHHTT-
-TTTTT--HHHHHHHHT---
-TTTTT--HHHHHHHHTTT-
-TTTTT--HHHHHHHH----
-TTTTT--HHHHHHHH----
-TTTTT--HHHHHHHH-S--
-TTTTT--HHHHHHHH----
-TTTTT-THHHHHHHHTTT-
-TTTTT--HHHHHHHS-S--
-TTTTT--HHHHHHHH----
-TTTTT--HHHHHHHH----
-TTTTT--HHHHHHHH----
-TTTTT--HHHHHHHH----
-TTTTT--HHHHHHHT----
-TTTSS--HHHHHHHT----
-TTTSS--HHHHHHHH----
-TTTTT--HHHHHHHH----
-TTTTT--HHHHHHHH----
-TTTTT--HHHHHHHS----
-TTTSS--HHHHHHHH----
-TTTTT--HHHHHHHH----
-TTTTT--HHHHHHHS----
-TTTTT--HHHHHHHT----
-TTTTT-SHHHHHTTS----
-TTTTT--HHHHHHTT----
-TTTTT--HHHHHHHH----
-TTTTT--HHHHHHHH----
-TTTSS--HHHHHHTT----
-TTTTT--HHHHHHTT----
-TTTTT--HHHHHHTT----
-TTTSS--HHHHHHHH----
-TTTTT--HHHHHHHH----
-TTTSS-HHHHHHHTT----
-TTTSS-HHHHHHHTT----
-TTTS--HHHHHHHHH-S--
-TTTS--HHHHHHHHH-S--
-TTTS--HHHHHHHHH----
-TTTS--HHHHHHHTS----
-TTT---HHHHHHHTT-S--
-TTTS--HHHHHHHHH-TT-
-TTTTT-HHHHHHHHHSTT-
-TTT---HHHHHHHHH-S--
-TTT---HHHHHHHHS-S--
-TTTS--HHHHHHHHH----
-TTTS--HHHHHHHHH-S--
-TTTSS-HHHHHHHHH----
-TTTSS-HHHHHHHHH----
-TTTSS-HHHHHHHHS----
-TTTS--HHHHHHHHH----
-TTSSS-HHHHHHHHH----
-TTTTT-HHHHHHHHH----
-TTTSS-HHHHHHHHS----
-TTSS--HHHHHHHTT----
-TTTSS-HHHHHHHHH----
-TTTS--HHHHHHHHH----
-TTTS--HHHHHHHTT-S--
-TTTS--HHHHHHHHH----
-TTTS--HHHHHHHTT-S--
-TTTSS-HHHHHHHHH----
-TTSSS-HHHHHHHTT----
-TTTSS-THHHHHHTT-S--
-TTTS--THHHHHHTT-S--
-TTSS--THHHHHHTT----
-TTSSS-HHHHHHHTT----
-TTTSS-HHHHHHHTT----
-TTTSS-HHHHHHHTT----
-TTTSS-THHHHHHTT----
-TTTSS-THHHHHHTT----
-TTSSS-HHHHHHHHH----
-TTTS--HHHHHHHHT----
-TTTS--HHHHHHHTT----
-TTTSS-HHHHHHTTT----
-TT-SS-HHHHHHHHH----
-TTTSS-HHHHHHHHT----
-TTTS--HHHHHHHTT----
-TTSSS-HHHHHHHTT----
-TTTS--HHHHHHHHH----
-TTTS--HHHHHHHTT----
-TTTSS-HHHHHHHTT----
-TTSSS-HHHHHHHTT----
-TTTS--HHHHHHHTTS---
-TTTS--HHHHHHHTTS---
-TTSS--HHHHHHHTT----
-TT-S--HHHHHHHTT----
-TTSS--HHHHHHHTT----
-TTTS--HHHHHHHTT----
-TTTS--HHHHHHHHH----
-TTTS--HHHHHHHTT----
-TTSSS-HHHHHHHTS----
-TTSSS-HHHHHHHHS----
-TTTSS-HHHHHHHHS----
-TTTTT-HHHHHHHHT----
-TTTSS-HHHHHHHHH----
-TTTSS-HHHHHHHHH----
-TTTSS-HHHHHHHHH----
-TTT-S-HHHHHHHHH----
-TTTSSSHHHHHHHTT----
-TTTSS-HHHHHHHTT----
-TTTSS-HHHHHHHHH----
-TTTTT-HHHHHHHHS----
-TTTSS-HHHHHHHHS----
-TTTTT-HHHHHHHHH-TT-
-TTTSS-HHHHHHHHT-TT-
-TTTTT-HHHHHHHHT----
-TTTSS-HHHHHHHHS----
-TTTSS-HHHHHHHTT----
-TTTTT-HHHHHHHHH----
-TTTTT-HHHHHHHHH----
-TTTSS-HHHHHHHHH----
-TTT-S-HHHHHHHHS----
-TTTTT-HHHHHHHHT----
-TTT-S-HHHHHHHTT----
-TTTTTSHHHHHHHTTTT--
-TTTTT-HHHHHHHTTTT--
-TTTTTSHHHHHHHTTTT--
-TTTTTSHHHHHHHHTTT--
-TTTTTSHHHHHHHTTSS--
-TTTTTSHHHHHHHHHTT--
-TTTTTSHHHHHHHHHTT--
-TTTTTSHHHHHHHHHTT--
-TTTTTSHHHHHHHHHHT--
-TTTTTSHHHHHHHHTTT--
-TTTSSSHHHHHHHHTTT--
-TTTSSSHHHHHHHHTTT--
-TTTSS-HHHHHHHHHHT--
-TTTSS-HHHHHHHHHS---
-TTTSS-SHHHHHHHHH---
-TTTSS-THHHHHHHHS---
-TTTSSSHHHHHHHHTS---
-TTTSS-THHHHHHHTT---
-TTTSS-HHHHHHHHTT---
-TTTTT-THHHHHHHHH---
-TTTSS-THHHHHHTTT---
-TTTSS-THHHHHHHTS---
-TTTSS-HHHHHHHHHH---
-TTTSS-THHHHHHHHH---
-TTTSS-HHHHHHHHTT---
-TTTSS-THHHHHHHHT---
-TTTSS-THHHHHHTTT---
-TTSSS-THHHHHHHHH---
-TTSSS-HHHHHHHTTT---
-TTTSS-THHHHHHHTT---
-TTTSS-THHHHHHHTT---
-TTTTT-THHHHHHHHH---
-TTTTT-HHHHHHHHHHS--
-TTTSS-HHHHHHHHTT---
-TTTTTSTHHHHHHHTT---
-TTTSS-HHHHHHHHTS---
-TTTSS-THHHHHHHTT---
-TTTTT-THHHHHHHHS---
-TTTTT-HHHHHHHHHH---
-TTTSS-THHHHHHHHS---
-TTTSSSHHHHHHHHTS---
-TTTTT-HHHHHHHHHT---
-TTTSS-HHHHHHHHTT---
-TTTTT-THHHHHHTTS---
-TTTSS-THHHHHHHTT---
-TTTS--HHHHHHHHHH---
-TTTSS-THHHHHHHTTS--
-TTTSS-HHHHHHHHTT---
-TTTSSSTHHHHHHHTT---
-TTTSS-THHHHHHHTS---
-TTT---THHHHHHHTT---
-TT--S-THHHHHHHTT---
-TT--S-THHHHHHTTS---
-TTTSS-HHHHHHHHTT---
-TTTSSSTHHHHHHHTT---
-TTSSS-HHHHHHHTTSS--
-TTTSS-THHHHHHHHH---
-TTTSSSTHHHHHHHHH---
-TTSSS-HHHHHHHHHH---
-TTSSS-THHHHHHHHT---
-TTSSSSTHHHHHHHHT---
-TTTSS-THHHHHHHTTS--
-TT-SS-THHHHHHHTT---
-TTTSSSTHHHHHHHHS---
-TTTSS-TTHHHHHHHS---
-TTTSS-THHHHHHHTT---
-TTTSSSTHHHHHHHHT---
-TTTSSSTHHHHHHHHS---
-TTTTT-HHHHHHHHHH---
-TTTSS-THHHHHHHTT---
-TTTTTSTHHHHHHHTTS--
-TTTSS-THHHHHHTTSS--
-TTTSS-THHHHHHHHH---
-TTTTT-THHHHHHTTT---
-TTTTTSTHHHHHHHHH---
-TTTSSSTHHHHHHHTT---
-TTTSSSTHHHHHHHHH---
-TTTSS-THHHHHHHHH---
-TTTSS-THHHHHHHHHS--
-TTTSS-THHHHHHHHHS--
-TTTSS-THHHHHHHHH---
-TTTSS-TTHHHHHHHHS--
-TTTSS-TTHHHHHHHH---
-TTTSS-TTHHHHHHHHT--
-TTTSSSTTHHHHHHHH---
-TTTSS-TTHHHHHHHH---
-TTTSS-TTHHHHHHHH---
-TTTSS-TTTTHHHHHH---
-TTTSS-TTTTTTHHHH---
-TTTSS-TTTTTTGGGT---
-TTTSS-TTTTTTHHHH---
-TTTSS-TTTTHHHHHH---
-TTSSS-TTTTHHHHHH---
-TTTSSSTTTTHHHHHH---
-TTTSS-TTTTHHHHHH---
-TTTSS-TTTTHHHHHS---
-TTTSS-TTTTHHHHHHS--
-TTTSS-TTTTHHHHHHT--
-TTTSS-TTTTHHHHHTS--
-TTTSS-TTHHHHHHHTT--
-TTTSS-SSHHHHHHHTT--
-TTTSS-TTHHHHHHHTT--
-TTTSS-TTHHHHHHHTT--
-TTTSS-TTHHHHHHHTT--
-TTTSS-TTHHHHHHHTS--
-TTTSS-TTHHHHHHTTT--
-TTTSS-THHHHHHHHTT--
-TTTSS-THHHHHHHTTT--
-TTSSSSTHHHHHHHTTT--
-TTTSS-THHHHHHHTTT--
-TTTSSSHHHHHHHHTTS--
-TTTSS-TTHHHHHGGGS--
-TTTSS-TTHHHHHHTTT--
-TTTSS-TTHHHHTGGGT--
-TTTSS-TTHHHHTGGGG--
-TTSSS-TTHHHHTGGGG--
-TTTSS-TTHHHHTTTSS--
-TTTSS-TTHHHHTTTTS--
-TTTSS-THHHHHHTTS---
-TTTSS-GGGGGHHHHT---
-TT-SS-GGGGGHHHHT---
-TT-S--GGGGTTTGGG---
-TTTSS-THHHHHHHHS---
-TTTSS-TTTTTHHHHT---
-TTTSS-GGGGTTHHHH---
-TTSSS-GGGGTTHHHH---
-TTSSS-GGGGTGGGGT---
-TTTSS-HHHHHGGGGT---
-TTSSS-GGGTTGGGGT---
-TTTSS-GGGG-GGGTS---
-TTTSS-GGGGSGGGGS---
-TTSSS-GGGTTGGGGS---
-TTTSS-GGGTTGGGGT---
-TTTSS-HHHHSGGGTT---
-TTTSS-GGGTSGGGGT---
-TTTSSSGGGGSGGGGS---
-TTTSS-HHHHSGGGGS---
-TTTSSSHHHHSGGGGS---
-TTTSSSHHHHTGGGG----
-TTTSSSGGGTSGGGG----
-TTTSSSGGGT-GGGTS---
-TTTSSSGGGT-GGGTS---
-TTTSSSHHHHTGGGTS---
-TTTSSSGGGT--TTTS---
-TTTSSSGGGTS-TTT----
-TTTSSSGGGTS-TTS----
-TTTSSSGGGT-GGGS----
-TTTSSSGGGT-GGGTS---
-TTTSSSTTTTSGGGTS---
-TTTSSSGGGG-GGGTS---
-TTTSSSGGGT-THHHH---
-TTTSSSGGGT-GGGGT---
-TTTSSSSTTT-GGGGT---
-TTTSSSGGGT-THHHH---
-TTTSSSGGGT-GGGGSS--
-TTTSSSGGGG-GGGGTS--
-TTTSSSHHHHTGGGGSS--
-TTTSSSHHHHTGGGGS---
-TTTSSSGGGG-THHHH---
-TTTSSSGGGTSHHHHS---
-TTTSSSGGGGSGGGGT---
-TTSSSSGGGTTHHHHH---
-TTTSS-GGGSSHHHHT---
-TTTSS-THHHHTHHHHS--
-TTTSS-GGGGSGGGTS---
-TTTSS-GGGGSGGGGTS--
-TTTSS-GGGTSHHHHS---
-TTTSS-GGGSS-HHHH---
-TTTSSSGGGSSHHHHS---
-TTTSSSGGGSS-TTTS---
-TTTSSSGGGGSHHHHS---
-TTTSSSGGGGSHHHHH---
-TTTSSSGGGGSTHHHH---
-TTTSS-GGGGSHHHH----
-TTTSS-GGGGTHHHH----
-TTTSS-GGGGTHHHH----
-TTTSS-GGGGGHHHH----
-TTTSS-GGGGTHHHH----
-TTTSS-GGGGGGTTSS---
-TTTSS-GGGGSHHHH----
-TTTSS-GGGTTHHHH----
-TTTSS-GGGGGHHHH----
-TTTSS-GGGGTGGGGS---
-TTTSSSHHHHTTTTT----
-TTTSS-GGGGTGGGG----
-TTTSS-GGGGTGGGG----
-TTTSSSGGGG-GGGS----
-TTTSS-GGGGGGGGG----
-TTTSS-GGGG-HHHH----
-TTTSS-GGGGSGGGT----
-TTSSS-GGGGSHHHH----
-TTTSS-GGGGSGGGT----
-TTTSS-GGGSSGGGT----
-TTTSS-GGGGSGGGT----
-TTTSS-GGGGSGGGT----
-TTSSS-THHHHGGGT----
-TTTSS-GGGGSGGGT----
-TTTSS-GGGG-GGGTS---
-TTTSS-GGGGSGGGTS---
-TTSSS-GGGGSGGGT----
-TTTSS-GGGTSGGGTS---
-TTTSS-GGGGSHHHH----
-TTSSS-GGGGSGGGT----
-TTTSS-GGGG-GGGTS---
-TTTSS-GGGGGGGGT----
-TTSSS-GGGGSGGGT----
-TTTSS-GGGGSGGGT----
-TTTSS-GGGTT-TTT----
-TTTSS-GGGGGGGGT----
-TTSSS-GGGGTGGGT----
-TTTSS-GGGG-GGGTS---
-TTTTT-GGGGGGGGT----
-TTTTT-GGGTTGGGT----
-TTTTT-GGGGTGGGT----
-TTTTT-GGGGTHHHH----
-TTTTT-GGGGTGGGT----
-TTTTTSGGGGTGGGT----
-TTTSSSGGGGTGGGTS---
-TTTTTSGGGG-GGGTS---
-TTTSSSGGGG-GGGTS---
-TTTSSSGGGGSGGGT----
-TT-SSSGGGG-GGGG----
-TT-SSSGGGT-GGGG----
-TT-SSSGGGG-GGGS----
-TT-SSSGGGGTGGGT----
-TTTTTSGGGG-GGGTS---
-TT-SSSGGGGTGGGTS---
-TT-SSSGGGG-GGGTS---
-TT-SS-GGGGTGGGTS---
-TT-SSSTTSS-GGGTS---
-TT-SSSGGGG-GGGTS---
-TT-SSSGGGG-GGGTS---
-TTTTTSGGGG-GGGTS---
-TT-SSSGGGGTGGGTS---
-TT-SSSGGGG-GGGTS---
-TT-SSSGGGG-GGGTS---
-TTTSSSGGGG-TTSS----
-TTTSSSGGGG-TTSSS---
-TTTTTSGGGG-TTSSS---
-TTTTTSGGGG-TTTSS---
-TTTSSSGGGGSTTTSS---
-TTTTT-GGGG-TTTSS---
-TTTTT-GGGG-TTTSS---
-TT-SS-GGGG-TTSSS---
-TTSSSSSGGGTGGGT----
-TT-SS-GGGG-GGGT----
-TT-SS-GGGG-GGGT----
-TT-SS-GGGG-GGGTS---
-TT-SS-GGGG-GGGT----
-TT-SS-GGGG-GGGT----
-TT-SS-GGGG-GGGTS---
-TT-SS-TGGG-GGGTS---
-TT-SS-HHHH-GGGTS---
--S-SS-TGGG-GGGTS---
-TT-SS-HHHH-GGGTS---
-TTSSSSHHHHSGGGTS---
-TTTTT-HHHHTGGGTS---
-TTTSSSHHHH-GGGTS---
-TTSSS-HHHHSGGGTS---
-TTTSS-HHHHSGGGTS---
-TTTSSSHHHHSGGGTS---
-TTTSS-HHHH-GGGTS---
-TTTSS-HHHHSGGGTS---
-TTTSS-HHHHSGGGT----
-TTTTT-TTTS-GGGTS---
-TTTSS-SGGGSGGGTS---
-TTTSS-HHHHSGGGT----
-TTTTT-HHHH-GGGT----
-TTTSS-STTT-GGGT----
-TTTTT-HHHH-GGGT----
-TTTTT-HHHH-GGGT----
-TTTSS-HHHHS-TTT----
-TTTTT-TTTSSGGGG----
-TTTTT-HHHHSGGGT----
-TTTTT-HHHHTGGGT----
-TTTTT-HHHHSGGGG----
-TTTSS-HHHH--GGG----
-TTTTT-HHHH-STTT----
-TTTTT-HHHH-STTTS---
-TTTTT-HHHH-STTTS---
-TTTTT-HHHHSGGGTS---
-TTTTT-HHHH-GGGTS---
-TTTTT-HHHHSGGGT----
-TTTTT-HHHHTGGGT----
-TTTTT-TTTTSGGGT----
-TTTTT-HHHH-GGGT----
-TTTTT-HHHHSGGGG----
-TTTSS-HHHH-GGGG----
-TTTTT-HHHHSGGGS----
-TTTTT-HHHHSGGGT----
-TTTSS-HHHHTGGGG----
-TTTTT-HHHHTGGGG----
-TTTSS-HHHHTGGGGS---
-TTTSS-HHHHTGGGG----
-TTTSS-HHHH--SSS----
-TTTSS-HHHH-GGGG----
-TTTSS-HHHH-GGGG----
-TTTTT-HHHH-GGGT----
-TTTSS-HHHH-GGGG----
-TTTTT-HHHHTGGGT----
-TTTSSSHHHHSGGGGS---
-TTTSSSHHHH-GGGT----
-TTTSS-HHHHSGGGTS---
-TTTSS-HHHHSGGGT----
-TTTSS-HHHHSGGGT----
-TTTSSSHHHHSGGGG----
-TTTSSSHHHH-GGGT----
-TTTSSSHHHHSGGGT----
-TTTSSSHHHHSGGGT----
-TTTSS-HHHHTGGGT----
-TTTSSSHHHHSGGGT----
-TTTSSSHHHHTGGGT----
-TTTSSSHHHHSGGGS----
-TTTSSSHHHHSGGGT----
-TTTSS-HHHHSGGGT----
-TTTTT-HHHHSGGGT----
-TTTSSSHHHHSHHHHT---
-TTTSSSHHHHSGGGTS---
-TTTSSSHHHHSGGGGS---
-TTTSSSHHHHSHHHHT---
-TTTSSSHHHHSHHHHS---
-TTSSSSHHHHSHHHHS---
-TTTSSSHHHHSHHHHS---
-TTSSSSHHHHSHHHHT---
-TTT-SSHHHHSHHHHS---
-TTTSSSHHHHSHHHHT---
-TTTSSSHHHHSHHHHS---
-TTTSSSHHHHSHHHHT---
-TTSSSSHHHHSHHHHT---
-TTTSS-HHHHSHHHHS---
-TTTSSSHHHHSHHHHS---
-TTTSSSHHHHSTTTTT---
-TTSSSSHHHH-HHHHT---
-TTTSSSHHHH-HHHHS---
-TTTSS-HHHHSHHHH----
-TTTSSSHHHHSHHHHS---
-TTTSSSHHHHSHHHHS---
-TTTSSSHHHHSHHHHS---
-TTTSSSHHHHSHHHHS---
-TTTSS-HHHHSHHHHS---
-TTTSS-HHHHSHHHHS---
-TTTSSSHHHHSHHHHS---
-TTTSSSHHHH-GGGTS---
-TTTSSSHHHHSHHHHS---
-TTTSSSHHHHSGGGT----
-TTTSS-HHHHSGGGT----
-TTTSSSHHHH-GGGTS---
-TTTSSSHHHH-HHHHS---
-TTTSSSHHHHSHHHHS---
-TTTSSSHHHHSGGGT----
-TTTSSSHHHHSGGGTS---
-TTTSSSHHHHTGGGTS---
-TTTSSSHHHH-GGGTS---
-TTTSSSHHHH-GGGTS---
-TTSSSSHHHH-GGGTS---
-TTTSSSHHHH-GGGTS---
-TTTSSSHHHH-HHHHS---
-TTTSS-HHHH-HHHHS---
-TTTSSSHHHH-GGGTS---
-TTTSSSHHHH-GGGTS---
-TTTSS-HHHH-GGGTS---
-TTTSSSHHHH-STTTS---
-TTTSSSHHHH-GGGTS---
-TTTSSSGGGT-GGGTS---
-TTTSS-GGGGSGGGTS---
-TTTSSSGGGT-GGGTS---
-TTTSS-HHHH-GGGTS---
-TTSSSSSGGG-HHHHS---
-TTTSSSGGGT-HHHHS---
-TTTSS-HHHH-GGGTS---
-TTTSS-STTT-HHHHS---
-TTTSSSHHHH-TTTTS---
-TTTSS-HHHH-GGGTS---
-TTTSSSSTTS-HHHH----
-TTTSS-HHHH-HHHHS---
-TTTSS-HHHHSGGGTS---
-TTTSS-TTTT-HHHHS---
-TTTSSSSGGG-GGGTS---
-TTTSS-HHHH-GGGTS---
-TTTSS-HHHH-GGGTS---
-TTTSS-HHHH-GGGTS---
-TTTSS-STTS-HHHHS---
-TTTSS-HHHH-HHHHS---
-TTTTT-STTT-HHHHS---
-TTTSS-HHHHSGGGTS---
-TTSSS-HHHHSGGGTS---
-TTTTT-HHHHSGGGT----
-TTTTT-HHHH-HHHHS---
-TTTSS-HHHH-GGGTS---
-TTSSS-GGGT-GGGTS---
-TTTTT-HHHH-HHHHS---
-TTTTT-STTT-GGGTS---
-TTTSS-HHHH-GGGTS---
-TTTTT-TGGG-GGGTS---
-TTTTT-HHHHTGGGT----
-TTTTT-HHHHTGGGG----
-TTTTT-HHHHSGGGT----
-TTTTT-HHHHTGGGTS---
-TTTSS-HHHHSGGGTS---
-TTTTT-HHHHSGGGT----
-TTTTT-TTGGGGGGTS---
-TTTSS-HHHHSGGGTS---
-TTTTT-HHHHSGGGT----
-TTTTT-TGGG-HHHH----
-TTTTT-TTTTTGGGT----
-TTTTT-TTGGGHHHH----
-TTTSS-TTTTSGGGG----
-TTTTT-HHHHTGGGGS---
-TTTSS-HHHH-GGG-----
-TTTSS-HHHHSGGGG----
-TTTTT-TTGGGGGGGS---
-TTTSS-HHHHTGGGG----
-TTTSS-TTTT-GGGGS---
-TTTTT-HHHH-GGGTS---
-TTTSS-GGGSSGGGGS---
-TTTSS-HHHH-STTTS---
-TTTSS-TTTS-GGGT----
-TTT-S-HHHHSGGGTS---
-TTTSS-TTTT-GGGTS---
-TTTSS-SGGGSGGGTS---
-TTTSS-TTTTSGGGTS---
-TTTTT-TTTTSGGGTS---
-TTTTT-GGGG-HHHH----
-TTTTT-TTTTSHHHHS---
-TTTSS-TGGG-GGGTS---
-TTTSS-TTTTSGGGTS---
-TTTSS-GGGGSHHHH----
-TTTSS-TTTTSGGGT----
-TTTTT-GGGGSGGGT----
-TTTSS-SGGGSGGGT----
-TTTSS-TTTSSGGGTS---
-TTTSS-TTTTSGGGTS---
-TTTSS-TTTTSHHHHS---
-TTTSS-HHHHSHHHHS---
-TTTSS-TTTTSGGGTS---
-TTTTT-HHHHSGGGTS---
-TTTTT-HHHHSGGGTS---
-TTSSS-TTTTSGGGTS---
-TTTTT-TTTTSGGGSS---
-TTTTT-TTTTSGGGTS---
-TTTSS-TTTTSHHHHS---
-TTTSS-TTTTSGGGTS---
-TTTSS-TTTTSHHHHS---
-TTTTT-TTTTSGGGTS---
-TTTSS-TTTTSGGGTS---
-TTTTT-TTTTSGGGTS---
-TTTTT-TTTTSGGGTS---
-TTTSS-TTTTSGGGTS---
-TTTSS-TTTTSGGGTS---
-TTTSS-TTTSSGGGTS---
-TTTSS-TTTTSGGGT----
-TTTSS-TTT--HHHHS---
-TTTS--GGGG-GGGT----
-TTTS--TTTSSGGGTS---
-TTTS--SGGG-HHHHS---
-TTTTT-TTTS-HHHHS---
-TTTSS-TTTS-HHHHS---
-TTTSS-TTT--HHHHS---
-TTTSS-TTTSSHHHHS---
-TTTS--TTTSSHHHHS---
-TTTS--TTTTSGGGTS---
-TTTSS-TTTSSHHHHS---
-TTTTT-TTTSSHHHH----
-TTTSS-TTTSSHHHHS---
-TTTSS-TTTS-HHHHS---
-TTTSS-GGGG-HHHHS---
-TTTSS-HHHHSHHHHS---
-TTTSS-GGGGSHHHHS---
-TTTSS-TTTTSHHHHS---
-TTTSS-TTT--GGGTS---
-TTTSS-TTTT-TTTTS---
-TTTTTTTTTTSTTTTS---
-TTTSS-SGGGSHHHHS---
-TTTSS-TTTTSHHHHS---
-TTTTT-TTTTSHHHHS---
-TTTSS-TTTTSHHHHS---
-TTTSS-SSTTSHHHHS---
-TTTSS-TTTTSHHHHS---
-TTTSS-TTTSSHHHHS---
-TTTSS-GGGS-HHHHS---
-TTTSS-TTT--GGGT----
-TTTTT-GGGSSTTTS----
-TTTTT-TTTS-GGGT----
-TTTTT-TTTSSHHHH----
-TTTTT-GGGGSHHHHS---
-TTTTT-GGGSSHHHHS---
-TTTSS-GGGSSGGGTS---
-TTTTT-TTTSSHHHHS---
-TTTSS-GGGSSTTTSS---
-TTTSS-GGGGSHHHHS---
-TTTSS-HHHHSTTTTS---
-TTTSS-TTTTSHHHHS---
-TTTSS-TTTTSGGGSS---
-TTTSS-GGGGSSTTTS---
-TTTSS-TTTTSSTTSS---
-TTTSS-TTTTSHHHHS---
-TTTSS-GGGSSGGGTS---
-TTTSS-TTTTSHHHHS---
-TTTSS-GGGGSHHHHS---
-TTTSS-GGGGSHHHHS---
-TTTSS-TTTTSHHHHS---
-TTTSS-TTTTSHHHHS---
-TTTSS-GGGGSGGGTS---
-TTTSS-GGGGSHHHHS---
-TTTSS-GGGSSHHHHS---
-TTTSS-GGG-SHHHHS---
-TTTSS-GGGSSGGGTS---
-TTTSS-TTT-SGGGTS---
-TTTSS-GGG-SGGGSSS--
-TTTSS-GGG-SGGGTS---
-TTTSS-TT--SGGGTS---
-TTTSS-TT--SHHHHS---
-TTTSS-TT--SGGGTS---
-TTTSS-GGG-SGGGTS---
-TTTSS-TTS-SHHHHS---
-TTTSS-TT--SHHHHS---
-TTTSS-GGG-SGGGTS---
-TTTSS-TTTSSHHHHS---
-TTTSS-TTTSSGGGSS---
-TTTSS-TTS-SGGGGS---
-TTTSS-TTSSSHHHHS---
-TTTSS-GGG-SGGGTS---
-TTSSS-TTTSSHHHHS---
-TTTSS-TTSSSTTTSS---
-TTTSS-TTSSSHHHHS---
-TTTSS-TTSSSGGGGS---
-TT-SS-TT--SGGGGS---
-TTSSS-TTSSSGGGSS---
-TTSS--TTS-SGGGSS---
-TTTSS-TTS-STTTSS---
-TTTSS-TTS-STTTSS---
-TTTS--TTSSSTTTSS---
-TTTS--TTS-SHHHHS---
-TTTS--TTSSSHHHHS---
-TTTSS-TTSSSHHHHS---
-TTTS--TTS-SHHHHS---
-TTTS--TTS-SHHHHS---
-TTTSS-TTSSSGGGGS---
-TTTS--TTSSSTTTTS---
-TTTS--GGG-SHHHHS---
-TTTSS-GGGSSTTTTS---
-TTTS--TTS-SGGGSS---
-TTTSS-TTS-STTTSS---
-TTTS--STT-SHHHHS---
-TTTS--TTSSSTTTSS---
-TTTS--GGG-SHHHHS---
-TTTSS--SSSSHHHHS---
-TTTS--TTSSSHHHHS---
-TTTS--GGG-SHHHHS---
-TTTS--GGG-SHHHHS---
-TTTS--GGG-SHHHHS---
-TTTS--GGGS-HHHHS---
-TTTS--GGGSSHHHHS---
-TTTS--GGG-SHHHHS---
-TTTS--GGGSSHHHHS---
-TTTS--GGG-SHHHHS---
-TTSS-SGGGTSHHHHS---
-TTTS-SGGG-SHHHHS---
-TTTS--TTSSSHHHH----
-TTTSS-GGGSSHHHHS---
-TTTS--GGGSSHHHHS---
-TTTS--GGGSSGGGSS---
-TTTS--TT-SSHHHHS---
-TTTS--TT-SSHHHHS---
-TTTS--GGGSSGGGTS---
-TTTS--GGGSSHHHHS---
-TTTS--TTSSSHHHHS---
-TTTS--GGG-SHHHHS---
-TTTSS-GGGSSHHHHS---
-TTTSS-GGGSSHHHHS---
-TTTSS-GGGSSHHHHS---
-TTTS---TTSSHHHHS---
-TTTSS-STT-SHHHHS---
-TTTS---TT-SHHHHS---
-TTTS---TT-SGGGGS---
-TTTSS--TT-SHHHHS---
-TTTS---TT-SHHHHS---
-TTTSS--SSSSHHHHS---
-TTTSS--TT-SHHHHTT--
-TTTSS--TT-SHHHHS---
-TTTS---TT-SHHHHS---
-TTTS---TT-SHHHHS---
-TTTS---GGGSHHHHS---
-TTTS---TTTSHHHHS---
-TTTSS--STTSHHHHS---
-TTTSS--TTTSHHHHS---
-TTTS---TT-SHHHHS---
-TTTS----S-SHHHHS---
-TTTS---TT-SHHHHS---
-TTTSS--TT-SHHHHS---
-TTTS---TT-SHHHHS---
-TTTSS---TTSHHHHS---
-TTTSS--STTSHHHHS---
-TTTSS--GGGSHHHHS---
-TTTSS---TTSHHHHS---
-TTTSS--TTTSHHHHS---
-TTTSS--GGGSHHHHS---
-TTTSS--TTTSHHHHS---
-TTTSS--GGGSHHHHS---
-TTTSS--GGGSHHHHS---
-TTTSS--GGGSHHHHS---
-TTTSS---SSSGGGTS---
-TTTSS--GGGSGGGSS---
-TTTSS---TTSGGGS----
-TTTSS--TTSSGGGTS---
-TTTSS--TTSSHHHHS---
-TTTTT--TTSSGGGS----
-TTTSS--GGGSHHHHS---
-TTTTT--GGGSGGGT----
-TTTTT--GGGSHHHH----
-TTTSS--GGGSHHHHS---
-TTTTT--GGGSHHHHS---
-TTTTT--GGGSHHHHS---
-TTTSS--GGGSHHHHS---
-TTTTT--TTTSHHHHS---
-TTTTT--GGGSHHHHS---
-TTTTT--GGGSHHHHS---
-TTTTT--GGGSHHHHS---
-TTTTT---TTSHHHHS---
-TTTTT--GGGSHHHHS---
-TTTTT--TTTSHHHHS---
-TTTTT--STTSHHHH----
-TTTTT--GGGSHHHHS---
-TTTSS--GGGSHHHH----
-TTTTT--GGGSHHHHS---
-TTTTT--GGGSHHHHS---
-TTTSS--GGGSHHHH----
-TTTSS--STTSGGGT----
-TTTTT--STTSHHHH----
-TTTTT---TT-HHHH----
-TTTTT--STTSHHHH----
-TTTSS---TTSHHHH----
-TTTTT---TTSHHHH----
-TTTTT--STTSHHHH----
-TTTTT---TTSHHHHS---
-TTTSS---TTSHHHH----
-TTTSS---TTSGGGT----
-TTTSS---TTSGGGT----
-TTTS----TT-HHHHS---
-TTTSS---TTSHHHH----
-TTTSS---TTSHHHH----
-TTTSS---TTSGGGT----
-TTTSS---SSSGGGT----
-TTTS---SSSSHHHH----
-TTTS----SSSHHHHS---
-TTTS----TTSHHHH----
-TTTSS---TTSHHHHS---
-TTTS----TTSHHHH----
-TTTS----TTSGGGT----
-TTTS----TTSHHHHS---
-TTTSS---TTSGGGTS---
-TTTSS--GGGSHHHHS---
-TTTSS--GGGSHHHHS---
-TTTS---GGGSHHHHS---
-TTTSS--STTSGGGTS---
-TTTSS--GGGSHHHHS---
-TTTSS--GGGSGGGT----
-TTTSS--STTSHHHH----
-TTTSS--STTSHHHHS---
-TTTSS--SSSSHHHHS---
-TTTSS---TTSGGGTS---
-TTTSS--GGGSHHHHS---
-TTTTT--GGGSGGGTS---
-TTTSS--GGGSGGGTS---
-TTTSS--GGGSGGGTS---
-TTTSS--GGGSGGGTS---
-TTTTT--GGGSGGGTS---
-TTTSS--TTSSGGGTS---
-TTTSS--GGGSTTTSS---
-TTTTT--TTSSHHHHS---
-TTSSS--GGGSGGGTS---
-TTTSS--GGG-HHHHS---
-TTTSS--GGGSHHHHS---
-TTTSS--GGGSHHHHS---
-TTTSS--STTSHHHHS---
-TT-SS--GGGSGGGTS---
-TT-SS--STTSHHHHS---
-TTSSS---TTSHHHHS---
-TTSSS--STTSHHHHS---
-TTTSS---TTSHHHHS---
-TTTSS--TTSSHHHHS---
-TTTSS--TTSSHHHHS---
-TTTSS--TTTSHHHHS---
-TTTSS--GGGSTTTTS---
-TTTSS--TTTSGGGGS---
-TTTTT--GGGSHHHHS---
-TTTTT--GGGSHHHHS---
-TTTTT--GGGSHHHHS---
-TTTTT--GGGSHHHHS---
-TTTTT--TTTSHHHHS---
-TTTTT--GGGSSGGG----
-TTTTT--GGGSHHHH----
-TTTTT--GGGSGGGT----
-TTTTT--GGGSHHHH----
-TTTTT--GGGSHHHH----
-TTTTT--TTSSTTTT----
-TTTTT--GGGSHHHH----
-TTTTT--GGGSHHHH----
-TTTTT--GGGSGGGT----
-TTTTT--GGGSGGGTS---
-TTTTTS-TT-SGGGTS---
-TTTTTS-TT-STTTS----
-TTTTTS-TT--HHHH----
-TT-SSS-TT--GGGTS---
-TTTSS--TT--GGGT----
-TTTTT--TT--GGGSS---
-TTTTT--TT--GGGSS---
-TTTSS--TT--HHHHS---
-TTTSSS-TTS-HHHHS---
-TTTSSS-TT--HHHHS---
-TTTSSS-SS--GGGTS---
-TTTSSS-SS--GGGTS---
-TTTSSS-SS--STTTS---
-TTTSS--TT--HHHHS---
-TTTSSS-SS--HHHHS---
-TTTSSS-SS--SGGGS---
-TTTSS--TT--STTTS---
-TTTSSS-SS--HHHHS---
-TTTSSS-TTS-HHHHS---
-TTTSSS-TT--HHHHS---
-TTTSS--SSS-GGGTS---
-TTTSSS-TT--TTTS----
-TTTSSS-SSS-GGGG----
-TTTSSS-TTS-TTT--S--
-TTTSSS-TTS-SSS--S--
-TTTSS--TT--SSS--S--
-TTTSS--TT--SSS-----
-TTTTTS-TT--SSS--S--
-TTTSSS-TT--SSS--S--
-TTTSS--TT----S--S--
-TTTSSS-TT---SS--S--
-TTTSSS-TT---TT--S--
-TTTSS--TT--SSSS-S--
-TTTSS--TT--SSS--S--
-TTTSS--TT--SSS--S--
-TTTSS--TT--SSS--S--
-TTTSS--TT--SSSS-S--
-TTTSS--TT--SSS--S--
-TTTSS--TT--SSS-----
-TTTSS--TT---TT-----
-TTTSS--TT---TT--TT-
-TTTSS--TT--SSS--TT-
-TTTSS--TT--SSS--TT-
-TTTSS--TT--SSS--S--
-TTTSS--TT--SSS--S--
-TTTSS--TT--SSS--TT-
-TTTS---SS--SS--STT-
-TTTSS--SS--SSS-TT--
-TTTSS--TT--SS--GGG-
-TTTSS--TT---S--GGG-
-TTTSS--TT--SS--GGG-
-TTTSS--TT--SS--TTT-
-TTTSSS-TT--SSS-TTT-
-TTTTT--TTS-SSSSGGG-
-TTTSSS-TT--SS-STTT-
-TTTTT--TT--SSSSTTT-
-TTTSSS-TT--SSSSGGG-
-TTTSSS-TTS--SSSGGG-
-TTTTT--TT--SS-SGGG-
-TTTSSS-SS--SSSSGGG-
-TTTTTS-TT--SSSSGGG-
-TTTTTS-TT--SS-SGGG-
-TTTTTS-TT--SSSSGGG-
-TTTTT--SS--SS-SGGG-
-TTTSSS-TT--SSSSGGG-
-TTTSS--TT--SS-SGGG-
-TTSSS--TT--SS-SGGG-
-TTTTT--TT--SS-SGGG-
-TTTTT--TT---SSSTTT-
-TTTTT--SSS-SSSSTTT-
-TTTSSS-TT---S-STTT-
-TTTTTS-SS--SS-STTT-
-TTTTTS-TT--TTSSSTT-
-TTTSSS-TT--SSSSGGG-
-TTTTT--TT--SSSSGGG-
-TTTTT--TT--SSSSGGG-
-TTTTT--TTS-SSSSGGG-
-TTTSS--TTS--SSSTTT-
-TTTSS--TTS-SSSSGGG-
-TTTTT--TT---S-SGGG-
-TTTTTS-TTS-SS-STTT-
-TTTSSS-TTS-SS-SGGG-
-TTTSS--TT--SS-SGGG-
-TTTTTS-TT--SS-SGGG-
-TTTTTS-TT--SSSSGGG-
-TTTTTS-TT--SSSSGGG-
-TTTTTS-TT--SSSSGGG-
-TTTSSS-TT--SSSSGGG-
-TTTTTS-TT--SSSSGGG-
-TTTSSS-TT--SS-SGGG-
-TTTTT--TT--SSSSGGG-
-TTTSSS-TT--SSSSGGG-
-TTTTT--TT--SSSSGGG-
-TTTSS--TT--SSSSGGG-
-TTTTTS-TTS-SSSSGGG-
-TTTSS--TT--SSSSGGG-
-TTTSSS-TTS-SSSSGGG-
-TTTSS--SSS-SSSSGGG-
-TTTTT--SSS-SSSSGGG-
-TTTSS--TTS-SSSSTTT-
-TTTTT--TTS-SS-SGGG-
-TTTSS--TT--SSSSGGG-
-TTTSS--TT--SSSSGGG-
-TTTTT--TT--SSSSGGG-
-TTTTT--TT--SSSSGGG-
-TTTTT--SS--SSSSGGG-
-TTTTT--TTS--SSSGGG-
-TTTTT--TTS-SSSSGGG-
-TTT-S--TTS--SSSGGG-
-TTTSS--TT---SSSGGG-
-TTTSS--SSS-SSSSGGG-
-TTTSS--TTS--SSSGGG-
-TTTSS--TTS-SSSSTT--
-TTTTT--TT--SSSSTT--
-TTTTT--TTS-SSSSGGG-
-TTTTT--TTS--SSSTT--
-TTTTTS-SS--SSSSGGG-
-TTTTT--TT--SSSSGGG-
-TTTSSS-TT--SSS-GGG-
-TTTTTS-TT--SSSSGGG-
-TTTTT--TT--SSSSGGG-
-TTTTT--TT--SSSSGGG-
-TTTTT--TT--SSS-GGG-
-TTTTTS-TTS-SSSSGGG-
-TTTTT--TTS-SSSSGGG-
-TTTSS--TTS-SSSSGGG-
-TTTTT--TTS-SSSSGGG-
-TTTSS--TTS-SSSSGGG-
-TTTTT--TTS-SSSSGGG-
-TTTTT--TTS-SSSSGGG-
-TTTTT--TTS-SSSSGGG-
-TTTTT--TTS-SSSSGGG-
-TTTTT--TTS-SSSSGGG-
-TTTTT--TTS-SSSSTT--
-TTTTT--TTS-SSSSGGG-
-TTTSSS-TTS-SSSSGGG-
-TTTTTS-SSS-SSSSGGG-
-TTTTT--TTS-SSSSGGG-
-TTTTTS-TTS-SSSSTT--
-TTTTTS-TT--SSSSGGG-
-TTTSSS-TTS-SSSSGGG-
-TTTSSS-TTS-SSSSGGG-
-TTTTTS-TTS-SSSSTTT-
-TTTSSS-TTS--SSSGGG-
-TTTTTS-TTS-SSS-GGG-
-TTTTT--TT---SSSTT--
-TTTTTS-TT--SSS-GGG-
-TTTTT--TT--SSS-TT--
-TTTTTS-TT--SSS-GGG-
-TTTTT--TT--SSSSGGG-
-TTTSSS-SS--SSSSGGG-
-TTTTTS-TT--SSSSGGG-
-TTTTTS-TT--SSS-GGG-
-TTTSSS-TT--SSS-GGG-
-TTTTTS-TT--SSSSGGG-
-TTTTTS-TT--SSSSGGG-
-TTTTTS-TT--SSSSGGG-
-TTTTTS-TT--SSSSGGG-
-TTTTTS-TT--SSSSGGG-
-TTTSSS-TT--SSSSGGG-
-TTTSSS-SS--SSSSGGG-
-TTTTT--TTS-SSSSGGG-
-TTTTT--TTS-SSSSTT--
-TTTTT--TTS-SSSSTT--
-TTTSSS-TTS-SSSSTT--
-TTTSS--SSS--SSSSS--
-TTSSS--TTS-SSSSGGG-
-TT-SS--TTS-SSSSTT--
-TTTSS--TTS-SSSSTT--
-TTSSSS-TTS-SSSSTT--
-TT-SS--SSS-SSSSGGG-
-TT-SS--SSS-SSSSGGG-
-TT-SS--SSS-SSSSTT--
-TTTSS--SSS-SSSSGGG-
-TTTSSS-SSS-SSSSGGG-
-TTTSS--SSS-SSSSGGG-
-TTTSS--SSS-SSSSTT--
-TTTTTS-SSS-SSSSTT--
-TTTSS--SSS-SSSSSTT-
-TTTSSS-SSS-SSSSGGG-
-TTTTT--SSS-SSSSGGG-
-TTTSS--TTS-SSSSGGG-
-TTTSS--SSS-SSSSGGG-
-TTTSS--SSS--SSSGGG-
-TTTSS--SSS--SSSGGG-
-TTTSS--SSS--SSSTT--
-TTTSS--SSS-SSSSGGG-
-TTTSS--TTS--SSSGGG-
-TTTS---TTS-SSSSGGG-
-TTTS---TTS--SSSGGG-
-TTTSS--SSS--SSSGGG-
-TTTSS--SSS-SSSSGGG-
-TTSSS--SSS-SSSSGGG-
-TTTSS--TTS-SSSSTT--
-TTTTT--SSS-SSSSTT--
-TTTTT--TTS-SSSSTT--
-TTTSS--SSS-SSSSTT--
-TTTSS--TTS-SSSSTT--
-TTTTT--SSS-SSSSTT--
-TTTSS---SS-SSSSTT--
-TTTTT--TTS-SSSSTT--
-TTTSS--TTS-SSSSTT--
-TTTSS--SSS-SSSSTT--
-TTTSS--SSS-SSSSTT--
-TTTSS--SSS-SSSSTT--
-TTTSS--TTS-SSSSGGG-
-TTTSS--TTS-SSSSTT--
-TTTSS--SSS-SSSSTT--
-TTTSS---SS-SSSSTT--
-TTTSS---SS--SSSTT--
-TTTSS---SS-SSSSTT--
-TTTSS---SS-SSSSTT--
-TTTSS---SS-SSSSTTT-
-TTTSSS--SS-SSSSTTT-
-TTTSS--SSS-SSSSTTT-
-TTTSS--TTS-SSSSTT--
-TTTSS--SSS-SSSSTT--
-TTTSS--SSS-SSSSTTT-
-TTTSS--SSS-SSSSTTT-
-TTTSS--TTS-SSSSTT--
-TTTSS---SS-SSSSSS--
-TTTTT--TTS-SSSSTT--
-TTTTT--TTS-SSSSTT--
-TTTSS--SSS-SSSSTT--
-TTTSS--SSS-SSSSTT--
-TTTSS--SSS-SSSSTT--
-TTTSS--TTS-SSSSTT--
-TTTSS--TTS-SSSSTT--
-TTTSS--TTS-SSSSTT--
-TTTSS--TTS-SSSSTT--
-TTTSS--SSS-SSSSTT--
-TTTSS--TTS-SSSSTT--
-TTTSS--TTS-SSSSTT--
-TTTTT--SSS-SSSSTT--
-TTTSS--TTS-SSSSTT--
-TTTTT--TTS-SSSSTT--
-TTTTT--TTS-SSSSTT--
-TTTSS--SSS-SSSSTT--
-TTTSS--SSS-SSSSTT--
-TTTSS--SSS-SSSSTT--
-TTTSS--TTS-SSSSTT--
-TTTSS--TTS-SSSSTT--
-TTTSS--SSS-SSSSTT--
-TTTS---TTS-SSSSTT--
-TTTSS--TTS-SSSSSS--
-TTTS---SSS-SSSSSS--
-TTTSS--TTS-SSSSSS--
-TTTS---SSS-SSSSSS--
-TTTSS--SSS-SSSSTT--
-TTTS---SSS-SSSSTT--
-TTTSS--TTS-SSSSSS--
-TTTSS--TTS--SSSTT--
-TTTSS--TTS-SSSSTT--
-TTTSS--TTS--SSSSS--
-TTTSS--SSS--SSSTT--
-TTTSS--TTSS-SSSSS--
-TTTSS--SSS-SSSSSS--
-TTTSS--TTS-SSSSSS--
-TTTSS--SSS--SSSSS--
-TTTTT--SSS-SSSSSS--
-TTTSS--SSS-SSSSSS--
-TTTSS--SSS--SSSTT--
-TTTS---SSS-SSSSTT--
-TTTS---TTS-SSSSTT--
-TTTSS--SSS-SSSSTTT-
-TTTSS--SSS-SSSSTTT-
-TTSSS---SS-SSSSTT--
-TTTSS--TTS-SSSSTTT-
-TTTSS--TTS-SSSSTTT-
-TTTSS--SSS-SSSSTTT-
-TTTSS--SSS-SSSSTTT-
-TTTSS--SSS-SSSSTT--
-TTSS---SSS-SSSSTT--
-TTTSS--SSS-SSSSTT--
-TTSSS--SSS-SSSSTT--
-TTSS---SSS-SSSSTT--
-TTSSS--SSS-SSSSTT--
-TTTSS--SSS-SSSSTT--
-TTTSS---SS--SSSTTT-
-TTTSS---SS-SSSSTT--
-TTTSS---SS-SSSSTT--
-TTTSS--SSS-SSSSSS--
-TTTSS--TTS-SSSSTT--
-TTTSS--SSS-SSSSTT--
-TTTSS--SSS--SSSTT--
-TTTSS--SSS-SSSSGGG-
-TTTSS--SSS-SSSSGGG-
-TTTSS--SSS-SSSSGGG-
-TTTSS--SSS-SSSSGGG-
-TTTSS--TTS-SSSSGGG-
-TTTSS--TTS-SSSSTT--
-TTSSS--SSS-SSSSTT--
-TTSSS--SSS-SSSSGGG-
-TTSSS--SSS-SSSSTT--
-TTTSS--SSS-SS-STT--
-TTTSS--SSS-SSSSTT--
-TTTSS--SSS-SSSSSTT-
-TTTSS--TTS-SSSSTT--
-TTTSS--SSS-SSSSGGG-
-TTTSS--SSS-SSSSTT--
--SSSS--SSS-SSSSGGG-
-TTTSS--TTS-SSSSGGG-
-TTSS---TTS-SSSSGGG-
-TTTSS--TTS-SSSSGGG-
-TTTSS--TTS-SSSSTT--
-TTSSS--SSS-SSSSGGG-
-TTSSS--TTS-SSSSGGG-
-TTTS---SSS-SSSSGGG-
-TTTSS--TTS-SSSSGGG-
-TTTS---TTS--SSSGGG-
-TTSSS--SSS-SSSSGGG-
-TTSS---TTS-SSSSGGG-
-TTSS---TTS-SSSSGGG-
--SSS---TTS--SSSSTT-
-TTTS---TTS-SSSSTT--
--SSSS--TTS-SSSSTT--
-TTSS---SSS-SSSSGGG-
-TTSSS--SSS-SSSSGGG-
-TTTS---TTS-SSSSGGG-
--SSS---TTS-SSSSGGG-
-TTSS---SSS-SSSSGGG-
-TTSS---SSS-SSSSTT--
-TTTS---SSS-SSSSGGG-
-TTTS---TTS-SSSSGGG-
-TTTS---SSS--SSSTT--
-TTTSS--SSS-SSSSGGG-
-TTSSS--TTS-SSSSGGG-
-TTTS---TTS-SSSSGGG-
-TTSSS--SSS-SSSSTT--
-TTTSS--TTS-SSSSTT--
-TTTSS--TTS-SSSSTT--
-TTTSS--TTS-SSSSTT--
-TTSS---TTS-SSSSTT--
-TTTSS--TTS-SSSSGGG-
-TTSS---TTS-SSSSGGG-
-TTTSS--TTS-SSSSGGG-
-TTSSS--TTS-SSSSGGG-
-TTTSS--SSS-SSSSGGG-
-TTTS---SSS-SSSSGGG-
-TTSS---TTS-SSSSGGG-
-TTTS---TTS-SSSSGGG-
-TTTS---SSS-SSSSGGG-
-TTSS---TTS-SSSSGGG-
-TTSS---TTS-SSSSGGG-
-TTSS---SSS-SSSSGGG-
-TTTS---SSS-SSSSGGG-
-TTTSS--SSS-SSSSTT--
-TTSSS--SSS-SSSSGGG-
-TTSSS--TTS-SSSSGGG-
-TTTSS--TTS-SSSSGGG-
-TTSSS--SSS--SSSGGG-
-TTTSS--SSS--SSSGGG-
-TTTSS--SSS--SSSGGG-
-TTSSS---SSSSSSSGGG-
-TTTSS--SSS-SSSSGGG-
-TTTSS--SSSSSSSSSS--
-TTTSS--SSS-SSSSTT--
-TTSSS---SS--SSSGGG-
-TTTSS---SSS-SS-GGG-
-TTTSS--SSSS-SSSGGG-
-TTSSS--SSS--SSSTT--
-TTTSS---SS--SSSTT--
-TTSSS--SSS--SSSTT--
-TTTSS---SSSSSSSGGG-
-TTTSS---SS-SSSSGGG-
-TTTSS--SSSSSSSSGGG-
-TTTSS--SSSS-SSSGGG-
-TTTSS--SSSSSSSSTT--
--SSSS--SS---SSSTT--
-TTTSS--SSS--SSSTT--
-TTTSS--SSS-SSSSTT--
-TTTS---SSS-SSSSTT--
-TTSS---SSS-SSSSGGG-
-TTTS---SSS--SSSTT--
-TTTSS--SSS-SSSSSTT-
--SSSS--SSS-SSSSTT--
-TTSS---SSS-SSSSTT--
--SSSS--SSS-SSSSGGG-
--SSS---SSS-SSSSSS--
--SSS---SSS-SSSSTT--
-TTTS---TTS-SSSSTT--
-TTTSS--SSS-SSSSTT--
-TTSSS--SSS-SSSSTT--
-TTSSS--TTS-SSSSTT--
-TTSS---SS--SSSSTT--
-TTTSS--SSS-SSSSTT--
-TTSS---TTS--S-STT--
-TTTSS--TTS--SSSTT--
-TTSS---TTS--SSSTT--
-TTSSS--SSS-SSSSTT--
-TTTSS--SSS-SSSSSS--
-TTSS---SSS-SSSSTT--
-TTTSS--SSS-SSSSTT--
-TTSSS--SSS-SS-SSS--
-TTSSS--SSS-SSSSTT--
-TTTSS--SSS-SSSSTT--
-TTSS---SSS-SS-STT--
-TTTSS--SSS-SSSSTT--
-TTSSS--TTS-SSSSSS--
-TTTSS--TTS-SSSSSS--
-TTTSS--TTS-SSSSTT--
-TTTSS--SSS-SS-STT--
-TTTSS--SSS-SS-SSS--
-TTTSS--TTS-SS-STT--
-TTSSS--SSS-SSSSSS--
-TTTSS--SSS-SSSSTT--
-TTSS---SSS-SSSSTT--
-TTTSS--SSS-SSSSTT--
-TTTSS--TTS-SSSSTT--
-TTTS---SSS-SSSSGGG-
-TTTSS--SSS-SSSSGGG-
-TTTSS--SSS-SSSSTT--
-TTTSS--TTS-SSSSTT--
-TTTSS--TTS-SSSSGGG-
-TTTSS--SSS-SSSSGGG-
-TTTSS--SSS-SSSSGGG-
-TTTS---SSS-SSSSGGG-
-TTTS---TTS-SSSSGGG-
-TTTSS--SSS-SSSSTT--
-TTTSS--SSS-SSSSTT--
-TTSSS--SSS-SSSSGGG-
-TTTS---TTS-SSSSTT--
-TTTSS--SSS-SSSSTT--
-TTTS---TTS-SSSSTT--
-TTTS---SSS-SSSSGGG-
-TTTS---TTS-SSSSSS--
-TTTSS--SSS-SSSSSS--
-TTTSS--TTS-SSSSTT--
-TTTSS--SSS-SSSSSS--
-TTTSS--SSS--SSSSS--
-TTTSS--SSS-SSSSSS--
-TTTSS--TTS--SSSSS--
-TTTSS--SSS-SSSSSS--
-TTTSS--SSS-SSSSSS--
-TTTSS--SSS-SSSSTT--
-TTTSS--SSS-SSSSTT--
-TTTSS--SSS-SSSSTT--
-TTTSS--SSS-SSSSSS--
-TTTSS--TTS-SSSSTT--
-TTTSS--SSS-SSSSGGG-
-TTTSS--TTS-SSSSGGG-
-TTTS---TTS-SSSSGGG-
-TTTS---TTS-SSS-GGG-
-TTTS---TTS-SSSSGGG-
-TTTSS--TTS-SSSSGGG-
-TTTS---TTS-SSS-GGG-
-TTTS---TTS--SS-TT--
-TTTSS--TTS-SSSSGGG-
-TTTSS--SSS-SSSSGGG-
-TTTSS--SSS-SSSSTTT-
-TTTSS--TTS-SSSSGGG-
-TTTSS--TTS-SSS-GGG-
-TTTSS--TTS-SSSSGGG-
-TTTS---TT--SSSSGGG-
-TTTS---TTS-SSSSGGG-
-TTTSS--SSS-SSS-GGG-
-TTTSS--TTS-SSSSGGG-
-TTTS---SSS--SSSGGG-
-TTTSS--SSS-SSSSGGG-
-TTTSS--SSS-SSS-GGG-
-TTTSS--SSS-SSSSSS--
-TTTS---SSS--SS-GGG-
-TTTSS--TTS--SS-GGG-
-TTTSS--SSS--SS-GGG-
-TTTSS--TTS--SS-GGG-
-TTTS---TTS--SSSGGG-
-TTTS---TTS-SSSSGGG-
-TTTSS--TTS--SSSGGG-
-TTTSS--TTS--SSSGGG-
-TTTS---TTS--SSSTT--
-TTTS---TTS--SSSTT--
-TTTS---TTSS-SS-GGG-
-TTTSS--SSS-SSSSGGG-
-TTTS---TTS---SSSTT-
-TTTSS--TTS--SS-GGG-
-TTTSS--TTS--SS-GGG-
-TTTSS--SSSSSSS-GGG-
-TTTS---SSS--SS-GGG-
-TTTSS--SSSS-SS-GGG-
-TTTSS--TTSS-SSSGGG-
-TTTSS--TTS--SSSGGG-
-TTTSS--TTS--SS-GGG-
-TTTSS--TTS--SS-GGG-
-TTTSS--TTS--SSSGGG-
-TTTSS--TTS-SSSSGGG-
-TTTS---TTS--SSSGGG-
-TTTS---TTS--SS-GGG-
-TTTSS--SSS--SS-GGG-
-TTTS---TTS--SS-GGG-
-TTTS---TTS--SSSGGG-
-TTTS---TTS--SSSGGG-
-TTTS---SSS--SSSGGG-
-TTTS---TTS--SSSGGG-
-TTTSS--TTS--SS-GGG-
-TTTSS--TTS--SS-GGG-
-TTTS---TTS--SSSGGG-
-TTTS---SSS---SSGGG-
-TTTSS--TTS-SSSSGGG-
-TTTSS--TTS--SSSGGG-
-TTTSS--TTS--SSSGGG-
-TTTSS--TTS--SSSGGG-
-TTTSS--SSS--SS-GGG-
-TTTSS--TTS--SS-GGG-
-TTTS---SSS--SSSGGG-
-TTTS---TTS--SS-GGG-
-TTTSS--TTS--SSSGGG-
-TTTSS--TTSS-SSSGGG-
-TTTS---SSS--SSSTT--
-TTTS---TTS--SSSGGG-
-TTTS---SSS--SSSGGG-
-TTTSS--TTS--SS-GGG-
-TTTSS--TTS--SS-GGG-
-TTTSS--SSS--SS-GGG-
-TTTSS--SSS--SS-STT-
-TTTSS--TTS--SS-GGG-
-TTTS---TTS--SSSGGG-
-TTTSS--SSSS-SS-GGG-
-TTTS---TTS-SSS-GGG-
-TTTS---TTS-SSSSGGG-
-TTTS---TTS--SSSSS--
-TTTSS--TTS--SS-GGG-
-TTTS---TTS--SS-GGG-
-TTTS---TTS--SS-GGG-
-TTTS---TTS--SSSGGG-
-TTTS---TTS--SSSGGG-
-TTTS---TTS--SSSGGG-
-TTTS---TTS--SSSGGG-
-TTTS---TTS--SS-GGG-
-TTTS---TTS--SS-GGG-
-TTTS---TTS-SSS-TT--
-TTTS---TTS-SSS-TT--
-TTTS---SSSS-SS-GGG-
-TTTS---TTSS-SS-TT--
-TTTS---TTS--SS-SS--
-TTTS---SSS--SS-TT--
-TTTSS--TTS--SS-TT--
-TTTSS--SSS-SSSSGGG-
-TTTSS--TTS-SSSSGGG-
-TTTS---TTS-SSSSTT--
-TTTSS--TTS-SSSSTT--
-TTTSS--TTS-SSSSTT--
-TTTSS--TTS-SSS-S---
-TTTSS--SSSS-SS-GGG-
-TTTSS--TTSS-SS-GGG-
-TTTSS--TTS--SS-GGG-
-TTTS---SSS--SS-GGG-
-TTTSS--TTS--SS-TT--
-TTTS---SSS--SS-GGG-
-TTTS---TTSS-SS-GGG-
-TTTSS--TTS--SS-GGG-
-TTTSS--SSS--SS-GGG-
-TTTS---TTS-SSSSGGG-
-TTTSS--TTS-SSSSTT--
-TTTSS--TTS-SSS-TT--
-TTTSS--TTS--SSSTT--
-TTTSS--SSS--SSSTT--
-TTTSS--SSS-SSSSTT--
-TTTSS--SSS-SSSSTT--
-TTTSS--TTS-SSSSTT--
-TTTSS--TTS-SSSSTT--
-TTTSS--TTS-SSSSTT--
-TTTSS--SSS-SSSSGGG-
-TTTSS--SSS--SSSGGG-
-TTTS---TTS-SSSSGGG-
-TTTS---TTS--SSSGGG-
-TTTSS--SSS-SSSSTT--
-TTTSS--SSS-SSS-GGG-
-TTTSS--SSS-SSS-GGG-
-TTTSS--SSS--SSSGGG-
-TTTSS--SSS-SSSSSS--
-TTTS---SSS-SSSSTT--
-TTTSS--SSS-SSSSTT--
-TTTSS--TTS--SS-GGG-
-TTTSS--TTS--SS-GGG-
-TTTS---TTS--SS-SS--
-TTTS---TTS--SSSTT--
-TTTSS--TTS-SSSSTT--
-TTTSS--TTS-SSSSGGG-
-TTTS---TTS-SSSSSTT-
-TTTS---SSS-SSSSTT--
-TTTS---SSS-SSS-TT--
-TTTSS--TTS--SS-TT--
-TTTSS--SSS-SSSSTT--
-TTTSS--SSS--SS-TT--
-TTTSS--TTS-SSSSGGG-
-TTTSS--TTS--SSSTT--
-TTTSS--SSS--SS-GGG-
-TTTSS--TTS-SSSSTT--
-TTTSS--TTS-SSSSTT--
-TTTSS--SSS-SSSSGGG-
-TTTSS--SSS-SSS-GGG-
-TTTSS--TTS-SSSSTT--
-TTTSS--SSS-SSS-GGG-
-TTTSS--SSS-SSSSGGG-
-TTTSS--SSS-SSSSGGG-
-TTTSS--TTS--SS-TT--
-TTTSS--TTS-SSSSTT--
-TTTSS--SSS-SSSSTT--
-TTTSS--TTS--SS-TT--
-TTTSS--TTS-SSSSTT--
-TTTSS--SSS-SSSSTT--
-TTTSS--TTS-SSSSTT--
-TTTSS--SSS-SSSSTT--
-TTTSS--SSS--SSSTT--
-TTTSS--TTS-SSSSTT--
-TTTSS--TTS-SSSSTT--
-TTTSS--TTS-SSS-TT--
-TTTSS--TTS-SSSSGGG-
-TTTSS--TTS--SS-GGG-
-TTTSS--TTS-SSSSGGG-
-TTTSS--SSS-SSSSGGG-
-TTTSS--TTS-SSSSTT--
-TTTSS--SSS-SSSSTT--
-TTTSS--SSS--SSSTT--
-TTTSS--SSS-SSSSTT--
-TTTSS--TTS-SSSSGGG-
-TTTSS--SSS--SS-GGG-
-TTTSS--SSS--SSSGGG-
-TTTSS--TTS-SSSSGGG-
-TTTSS--TTS-SSSSTT--
-TTTSS--TTS-SSSSGGG-
-TTTSS--TTS-SSSSTT--
-TTTSS--TTS-SSS-GGG-
-TTTSS--SSS-SSSSTT--
-TTTSS--SSS-SSSSTT--
-TTTSS--TTS-SSSSTT--
-TTTSS--SSS-SSSSTT--
-TTTSS--SSS-SSSSSS--
-TTTSS--SSS-SSSSTT--
-TTTSS--SSS-SSSSTT--
-TTTSS--TTS-SSSSTT--
-TTTSS--SSS-SSSSTT--
-TTTSS--SSS-SSSSTT--
-TTTSS--SSS--SSSTT--
-TTTSS--SSS-SSSSTT--
-TTTSS--TTS-SSSSTT--
-TTTSS--TTS-SSSSS---
-TTTS---SSS-SSSSS---
-TTTS---SSS-SSSSS---
-TTTS---SSS-SSSSSS--
-TTTS---TTS-SSSSS---
-TTTS---TTS-SSSSSS--
-TTTS---SSS-SSSSSS--
-TTTSS--TTS-SSSSSS--
-TTTSS--TTSSSSSSSS--
-TTTSS--TTS--SSSSS--
-TTTSS--SSS--SSSS---
-TTTSS--TTS--SSSS---
-TTTS---TTS-SSSSTT--
-TTTSS--SSS-SSSSS---
-TTTSS--TTSSSSS-SS--
-TTTSS--TTS-SSSSS---
-TTTS---TTS-SSSSSS--
-TTTS---TTSSSSSSS---
-TTTS---TTSSSSSSSS--
-TTTS---SSSSSSSSS---
-TTTSS--SSSSSSSSS---
-TTTSS--SSS-SSSSSS--
-TTTSS--SSSSSSSSSS--
-TTTS---TTSSSSSSSS--
-TTTSS--TTSSSSSSS---
-TTTSS--SSSSSSSSTT--
-TTTSS--SSSSSSSSS---
-TTTSS--SSSS-SSSSS--
-TTTSS--SSS---SSS---
-TTTSS--SSSS--SSS---
-TTTSS--SSS---SSSS--
-TTTSS--SSS---SSS---
-TTTSS--SSS----SS---
-TTTSS--SSS---SSS---
-TTTSS--SSS---SSSS--
-TTTSS--SSS---SSS---
-TTTSS--SSS---SSSS--
-TTTSS--SSS---SSSS--
-TTTSS--SSS---SSS---
-TTTSS---SS----SS---
-TTTSS--SSS---SSSS--
-TTTSS---SS----STT--
-TTTSS--SSS---SSSS--
-TTTSS--TTTT--SSTT--
-TTTSS--SSS----STT--
-TTTS----SS----SS---
-TTTS---SSS----SS---
-TTTS---SSS---SSSS--
-TTTS----SSTT--SS---
-TTTS----SSS---SS---
-TTTS----SSS--S-S---
-TTTS---SSS---SSS---
-TTTS---SSS---SSS---
-TTTS---SSS----SS---
-TTTS---SSS---SSS---
-TTTS---SSS----SSS--
-TTTS---SSS----SSS--
-TTTS---SSS-----SS--
-TTTS---SSS----SSS--
-TTTS---SSS----SS---
-TTTS---SSS----SSS--
-TTTSS--SSS---SSSS--
-TTTS---SSS---SSSS--
-TTTSS--SSS----SS---
-TTTSS--SSS----SSS--
-TTTSS---SS----SS---
-TTTS----SS---SSSS--
-TTTS----SS---SSS---
-TTTS---TTTT--SSS---
-TTTS----SS-----SS--
-TTTSS---SS-----SS--
-TTTSS--SSS----SSS--
-TTTS---SSS---S-SS--
-TTTS----SS-----S---
-TTTSS--SSS----SSS--
-TTTSS--SSS----SSS--
-TTTSS--SSS---S-SS--
-TTTSS--SSS---SSSS--
-TTTSS--SSS---SSTT--
-TTTSS--SSS---SSS---
-TTTSS--SSS----SS---
-TTTSSS-SSS----SSS--
-TTTSSS-SSS-----TT--
-TTTSSS-SSS-----SS--
-TTTSSS-SSS---SSSS--
-TTTSSS-SSS----SS---
-TTTSSS-SSS---SSSS--
-TTTSSS-SSS---S-S---
-TTTSSS-SSS---S-SS--
-TTTSSS-SSS---S-SS--
-TTTSSS-SSS---SSSS--
-TTTSSS-SSS---SSS---
-TTTSSS-SSS---SSSS--
-TTTSSS-SSS---SSS---
-TTTSSS-SSS---SSSS--
-TTTSSS-SSS---SSSS--
-TTTSSS--SS---SSSS--
-TTTSSS-SSS---SSSS--
-TTTSSS-SSS---SSS---
-TTTSSS-TTTT-SSSSS--
-TTTSSS--SS---SSTT--
-TTTSSS-SSS---SSTT--
-TTTSSS--SS---SSTT--
-TTTSSS--SS---SSTT--
-TTTSSS-SSS---SSTT--
-TTTSSS-SSS---SSSS--
-TTTSSS-SSS---SSTT--
-TTTSSS-SSS---SSTT--
-TTTSSS-TTS--SSSTT--
-TTTSSS-TTS--SSSTT--
-TTTSSS-TTS--SSSSS--
-TTTSSS-SSS--SSSSS--
-TTTSSS-SSS--SSSS---
-TTTSSS-SSS---SSTT--
-TTTSSS-SSS--SSSTT--
-TTTSSS-SSS--SSSSS--
-TTTSSS-SSS--SSSTT--
-TTTSS---SS--SSSTT--
-TTTSSS-SSS--SSSSS--
-TTTSSS--SS--SSSSS--
-TTTSSS-SSS--SSSS---
-TTTSSS-SSS--SSSSS--
-TTTSSS--SS--SSSSS--
-TTTSSS-SSS--SSSSS--
-TTTSS--SSS--SSSSS--
-TTTSS--SSS--SSSSS--
-TTTSSS-SSS--SSSSS--
-TTTSSS-SSS--SSSS---
-TTTSSS-SSS--SSSTT--
-TTTSSS-SSS-SSSSS---
-TTTSSS-SSS-SSSSSS--
-TTTSSS-SSS-SSSSSS--
-TTTSSS-SSS--SSSSS--
-TTTSS--SSS--SSSSS--
-TTTSS--SSS-SSSSSS--
-TTTSS--SSS--SSSTT--
-TTTSS--SSS--SSSSS--
-TTTSS--SSS-SSSSSS--
-TTTSSS-SSS--SSSTT--
-TTTSSS-SSS--SSSSS--
-TTTSSS-SSS--SSSSS--
-TTTSSS-SSS-SSSSSS--
-TTTSSS-SSS-SSSSSS--
-TTTSSS-TTS-SSSSSS--
-TTTSSS-TTSTTSSSSS--
-TTTSSS-SSS-SSSSSS--
-TTTSSS-SSS-SSSSSS--
-TTTSSS-TTS-SSSSSS--
-TTTSSS-TTS-SSSSSS--
-TTTSSS-TTS-SSSSS---
-TTTSSS-TTS-SSSSSS--
-TTTSSS-TTS-SSSSSS--
-TTSSSS-TTS-SSSSS---
-TTTSSS-TTS-SSSSS---
-TTTSSS-TTS-SSSSSS--
-TTTSSS-TTS-SSSSSS--
-TTTSSS-TT--SSSSSS--
-TTTSSS-SSS-SSSSSS--
-TTTSSS-TTS-SSSSSS--
-TTTSSS-TTS-SSSSSS--
-TTTSSS-SSS-SSSSSS--
-TTTSSS-SSS-SSSSSS--
-TTTSSS-SSS--SSSSS--
-TTTSSS-SSS-SSSSSS--
-TTTSSS-SSS--SSSTT--
-TTTSSS-TTS-SSSSSS--
-TTTSSS-SSS-SSSSS---
-TTTSSS-SSS--SSSTT--
-TTTSSS-SSS-SSSSTT--
-TTTSSS-SSS-SSSSSS--
-TTTSSS-SSS-SSSSSS--
-TTTSSS-SSS--SSSS---
-TTTSS--SSS-SSSSSS--
-TTTSSS-SSS--SSSTT--
-TTTSSS-SSS-SSSSSS--
-TTTSSS-SSS-SSSSSS--
-TTTSSS-TTS--SSSSS--
-TTTSSS-SSS--SSSSS--
-TTTSSS-SSS--SSSSS--
-TTTSSS-SSS--SSSSS--
-TTTSSS-SSS--SSSSS--
-TTTSSS-SSS--SSSS---
-TTTSSS-SSS--SSSS---
-TTTSSS-SSS--SSSS---
-TTTSSS-SSS--SSSSS--
-TTTSSS-SSS--SSSS---
-TTTSSS-SSS--SSSS---
-TTTSSS-SSS--SSSS---
-TTTSSS-SSS--SSSS---
-TTTSSS-SSS--SSSSS--
-TTTSSS-SSS-SSSSSS--
-TTTSSS-SSS--SSSS---
-TTTSSS-SSS--SSSSS--
-TTTSSS-SSS--SS-SS--
-TTTSSS-SSS--SSSS---
-TTTSSS-SSS--SSSTT--
-TTTSS--SSS-SSSSSS--
-TTTSSS-SSS--SSSS---
-TTTSS--SSS-SSSSSS--
-TTTSSS-TTS--SSSS---
-TTTSSS-SSS--SSSTT--
-TTTSSS-SSS--SSSTT--
-TTTSSS-TTS-SSSSSS--
-TTTSSS-SSS--SSSTT--
-TTTSS--SSS--SSSSS--
-TTTSSS-TTS--SSSSS--
-TTTSSS-SSS--SSSTT--
-TTTSSS-SSS--SS-SS--
-TTTSSS-SSS--SSSTT--
-TTTSSS-SSS--SSSTT--
-TTTSS--SSS--SSSTT--
-TTTSSS-SSS--SSSTT--
-TTTSSS-SSS--SSSTT--
-TTTSS--SSS--SSSTT--
-TTTSSS-SSS--SSSTT--
-TTTSSS-SSS--SSSSS--
-TTTSSS-SSS--SSSTT--
-TTTSS--SSS--SSSSS--
-TTTSSS-SSS--SSSSS--
-TTTSSS-SSS--SSSS---
-TTTSSS-SSS--SSSSS--
-TTTSSS-SSS--SSSSS--
-TTTSSS-SSS--SSSSS--
-TTTSSS-SSS--SSSSS--
-TTTSSS-SSS--SSSSS--
-TTTSSS-SSS--SSSSS--
-TTTSSS-SSS--SSSSS--
-TTTSSS-TTS--SSSTT--
-TTTSSS-SSS--SSSTT--
-TTTSSS-TTS--SSSTT--
-TTTSSS-TTS--SSSTT--
-TTTSS--TTS--SSSTT--
-TTTSSS-TT---SSSTT--
-TTTSS--SS---SSSTT--
-TTTSS--TT--SSSSTT--
-TTTSS--TTS-SSSSTT--
-TTTSS--TTS--SSSSS--
-TTTSS--TTS-SSSSTT--
-TTTSS--TTS-SSSSS---
-TTTSS--SSS--SSSTT--
-TTTSS--SSS-SSSSTT--
-TTTSS--SSS--SSSTT--
-TTTSS--SSS--SSSSS--
-TTTSSS-SSS-SSSSSS--
-TTTSS--SSS--SSSTT--
-TTTSS--SSS--SSSTT--
-TTTSSS-SSS--SSSTT--
-TTTSSS-SSS--SSSTT--
-TTTSSS-SSS--SSSSS--
-TTTSSS-SSS-SSSSSS--
-TTTSSS-TTS-SSSSSS--
-TTTSS--SS---SSSSS--
-TTTSS--SSS--SSSSS--
-TTTSSS-SSS--SSSSS--
-TTTSSS-TTS--SSSSS--
-TTTSSS-TTS--SSSSS--
-TTTSSS-SSS--SSSSS--
-TTTSSS-SSS--SSSSS--
-TTTSSS-SSS--SSSSS--
-TTTSSS-SSS--SSSS---
-TTTSSS-SSS--SSSSS--
-TTTSSS-SSS-SSSSSS--
-TTTSSS-TTS--SSSS---
-TTTSS--SSS--SSSS---
-TTTSS--SSS---SSTT--
-TTTSS--SSS--SSSSS--
-TTTSSS-SSS--SSSTT--
-TTTSSS--SS--SSSTT--
-TTTSSS--SS--SSSTT--
-TTTSSS-SSS--SSSTT--
-TTTSSS-SSS--SSSTT--
-TTTSSS-SSS--SSSTT--
-TTTSSS-SSS--SSSTT--
-TTTSS--TTS--SSSTT--
-TTTSS--TTS--SSSTT--
-TTTSS--TTS--SSSTT--
-TTTSS--TTS--SSSSS--
-TTTSS--TTS--SSSTT--
-TTTSSS-TTS--SSSTT--
-TTTSS--SSS--SSSTT--
-TTTSSS-SSS--SSSTT--
-TTTSSS-TTS--SSSTT--
-TTTSSS-TTS--SSSTT--
-TTTSSS-TTS--SSSTT--
-TTTSSS-TTS--SSSTT--
-TTTSSS-TTS--SSSTT--
-TTTSSS-SSS---SSTT--
-TTTSSS-SSS---SSTT--
-TTTSSS-SSS---SSSS--
-TTTSSS-TTS---SSS---
-TTTSSS-SSS---SSS---
-TTTSSS--SS---SSTT--
-TTTSSS-SSS---SSTT--
-TTTSSS-TTS---SSTT--
-TTTSSS-SSS---SSTT--
-TTTSSS-TTS---SSTT--
-TTTSSS-SSS---SSSS--
-TTTSSS-SSS----SSS--
-TTTSSS-SSS----SSS--
-TTTSSS-SSS----SSS--
-TTSSS--SSS----SSS--
-TTTSS--SSS---SSS---
-TTTSSS-SSS---SSSS--
-TTTSSS-SSS---SSSS--
-TTTSSS-SSS---SSTT--
-TTTSSS-SSS---SSTT--
-TTTSSS-SSS---SSTT--
-TTTSSS-SSS---SSTT--
-TTTSSS-SSS---SSSS--
-TTTSSS-SSS---SSTT--
-TTTSSS-SSS--SSSTT--
-TTTSSS-SSS--SSSTT--
-TTTSSS-SSS---SSSS--
-TTTSSS-SSS---SSS---
-TTTSSS-SSS--SSSS---
-TTTSSS-SSS---SSS---
-TTTSSS-SSS---SSS---
-TTTSSS-SSS-S-S-SS--
-TTTSS--SSS-S-S-SS--
-TTTSSS-SSS-SS--SS--
-TTTSSS-SSS-S---SS--
-TTTSSS-SS--SS--SS--
-TTTSSS-SS------S---
-TTTSSS-SSS-----S---
-TTTSSS-SS----SSS---
-TTTSSS-SS---SSSS---
-TTTSSS-SS---SS-S---
-TTTSSS--SS--SS-SS--
-TTTSSS--SS--SS-TT--
-TTTSSS--S---SSSS---
-TTTSSS--S----SSS---
-TTTSSS--S---SSSS---
-TTTSSS--SS--SS-S---
-TTTSSS--SS---SSS---
-TTTSSS--SS---SSS---
-TTTSSS-SSS-SSSSSS--
-TTTSSS-SS---SS-S---
-TTTSSS-SS--SSSSS---
-TTTSSS-SS--SSS-S---
-TTTSSS-SS--SSS-SS--
-TTTSSS-SS--SSSSS---
-TTTSSS-SS--SSS-SS--
-TTTSSS-SS--SSS-SS--
-TTTSSS-SS--SSSSSS--
-TTTSSS-SS--SSSSSS--
-TTTSSS-SS--SSSSSS--
-TTTSSS-SS--SSS-SS--
-TTTSSS-SSS-SSS-S---
-TTTSSS-SS--SSS-S---
-TTTSSS-SS--SSSSSS--
-TTTSSS-SS--SSS-SS--
-TTTSSS-SS--SSS-TT--
-TTTSSS-SS--SSS-SS--
-TTTSSS-SS--SSSSSS--
-TTTSSS-SS--SSS-SS--
-TTTSSS-SS--SSSSSS--
-TTTSSS-SS--SSS-S---
-TTTSSS-SS--SSS-SS--
-TTTSSS-SS--SSS-SS--
-TTTSSS-SS--SSS-SS--
-TTTSSS-SS--SSS-S---
-TTTSSS--S--SSSSS---
-TTTSSS-SS--SSSSS---
-TTTSS---SS-SSS-S---
-TTTSSS--SS-SSSSS---
-TTTSS--SSS-SSSSS---
-TTTSSS-SSS-SSSSS---
-TTTSS---SS-SSSSS---
-TTTSSS-SSS-SSS-SS--
-TTTSS--SS--SSSSTT--
-TTTSS--SS--SSSSTT--
-TTTSS--SSS-SSSSTT--
-TTTSS--SSS-SSSSTT--
-TTTSS--SS--SSSSTT--
-TTTSS--SSS--SSSTT--
-TTTSS--SSS-SSSSTT--
-TTTSS--SS--SSSSTT--
-TTTSS--SS--SSSSTT--
-TTTSS--SS--SSSSTT--
-TTTSS--STT-SSS-SS--
-TTTSS--SS--SSSSSS--
-TTTSS--SS--SSSSTT--
-TTTSS--SSS-SSSSTT--
-TTTSS--SS---SSSTT--
-TTTSS--TTS--SS-SS--
-TTTSSS-GGG---SSTT--
-TTTSSS-TTT---SSSS--
-TTTSS--GGG---S-S---
-TTTSS--GGGS--SSS---
-TTTSS--TTTS--S-S---
-TTTSS--TTTS--SSS---
-TTTSS--TTTS--S-SS--
-TTTSS--TTTSS-S-SS--
-TTTSS--TTSS--SSSS--
-TTTSS--GGGS--SSSS--
-TTTSS--GGGS--S-SS--
-TTTSS--GGGS--SSSS--
-TTTSS--TTTS--SSSS--
-TTTSS--TTTS--S-SS--
-TTTSS--TTTS--S-SS--
-TTTSS--TTT---S-SS--
-TTTSS--TTTS--S-SS--
-TTTSS--TTTS--SSS---
-TTTSS--TTTS--S-SS--
-TTTSS--TTTS--S-SS--
-TTSSS--TTTS--S-SS--
--SSSS--TTTS--SSS---
-TTTSS--TTTS--SSS---
-TTSSS--TTTS--SSS---
-TTTSS--TTTS--SSS---
-TTTSS--TTTS--S-S---
-TTTSS--TTTS--S-SS--
-TTTSS--TTTS--SSS---
-TTTSS--GGGS--SSSS--
-TTTSS--STTS--SSSS--
-TTTSS--TTS---SSS---
-TTTSS--TTS---SSSS--
-TTTSS--TTTS--SSS---
-TTTSS--TTTSS-SSSS--
-TTTSS--TTTS--SSS---
-TTTSS--TTTS--SSSS--
-TTTSS--GGGS--SSSS--
-TTTSS--GGG---SSSS--
-TTTSS--GGGS--SSSS--
-TTTSS--TTTS--SSSS--
-TTTSS--TTTS--SSTT--
-TTTSS--TTT---SSSS--
-TTTSS--TTTS--SSSS--
-TTTSS--TTT---S-SS--
-TTTSS--TTSS--SSSS--
-TTTSS--TTTS--SSSS--
-TTTSS--TTT---S-SS--
-TTTSS--TTTS--SSSS--
-TTTSS--TTTS--SSTT--
-TTTSS--TTTSS-SSSS--
-TTTSS--TTTS--SSSS--
-TTTSS--TTTS--S-SS--
-TTTSS--TTT--SS-SS--
-TTTSS--TTT--SS-S---
-TTTSS--GGG--SSSSS--
-TTTSS--TTTS--SSSS--
-TTTSS--TTTS--SSSS--
-TTTSS--TTTS--SSSS--
-TTTSS--TTTS--SSSS--
-TTTSS--GGGS--SSSS--
-TTTSS--TTTS--SSSS--
-TTTSS--STTS--SSSS--
-TTTSS--GGGS--SSSS--
-TTTSS--TTTS--SSSS--
-TTTSS--TTTS--SSSS--
-TTTSS--TTTS--SSSS--
-TTTSS--GGG---SSTT--
-TTTSS--TTTS--SSTT--
-TTTSS--TTTS--SSTT--
-TTTSS--TTS---SSSS--
-TTTSS--TTTS--S-S---
-TTTSS--TTT---SSS---
-TTTSS--TTTSS-SSS---
-TTTSS--TTTS--SSSS--
-TTTSS--TTTS--S-S---
-TTTSS--GGGS--S-SS--
-TTTSS--TTSS--SSSS--
-TTTSS--TTTS--SSSS--
-TTTSS--TTTS--S-S---
-TTTSS--TTTS--SSS---
-TTTSS--TTTS--S-SS--
-TTTSS--TTTS--S-S---
-TTTSS--TTTS--S-S---
-TTTSS--TTTS--S-TT--
-TTTSS--TTTS--S-S---
-TTTSS--TTTS--SSTT--
-TTTSS--TTTS--S-TT--
-TTTSS--TTTS--SSSS--
-TTTSS--TTTS--S-SS--
-TTTSS--GGGS--S-S---
-TTTSS--TTT---S-SS--
-TTTSS--TTTS--SSTT--
-TTTSS--TTTS--S-S---
-TTTSS--TTTS--SSSS--
-TTTSS--TTTS--S-SS--
-TTTSS--TTTS--SSTT--
-TTTSS--TTTS--SSTT--
-TTTSS--TTTS--S-TT--
-TTTSS--TTTS--SSTT--
-TTTSS--TTTS--SSTT--
-TTTSS--TTTS--SSTT--
-TTTSS--TTTS--SSS---
-TTTSS--TTTS--SSTT--
-TTTSS--TTTS--SSTT--
-TTTSS--TTTS--SSTT--
-TTTSS--TTTS--SSTT--
-TTTSS--TTTS--SSSS--
-TTTSS--TTTS--SSSS--
-TTTSS--TTTS--SSTT--
-TTTSS--TTTS--SSTT--
-TTTSS--TTTS--SSTT--
-TTTSS--TTTS--S-TT--
-TTTSS--TTTS--SSTT--
-TTTSS--TTTS--SSTT--
-TTTSS--TTTS--SSTT--
-TTTSS--TTTS--SSTT--
-TTTSS--TTTS--SSTT--
-TTTSS--TTTS--SSTT--
-TTTSS--TTTS--SSTT--
-TTTSS--TTT---SSTT--
-TTTSS--TTTS--SSTT--
-TTTSS--TTT---SSTT--
-TTTSS--TTTS--SSTT--
-TTTSS--TTT---SSS---
-TTTSS--TTT---SSTT--
-TTTSS--TTTS--SSTT--
-TTTSS--TTT---SSTT--
-TTTSS--TTTS--SSTT--
-TTTSS--TTTS--SSTT--
-TTTSS--TTTS--SSTT--
-TTTSS--TTTS--SSTT--
-TTTSS--TTTS--SSTT--
-TTTSS--TTTS--SSTT--
-TTTSS--TTT---SSTT--
-TTTSS--TTTS--SSTT--
-TTTSS--TTTS--SSTT--
-TTTSS--TTT---SSTT--
-TTTSS--TTTS--SSTT--
-TTTSS--TTTS--SSSS--
-TTTSS--TTTS--SSTT--
-TTTSS--TTTS--SSTT--
-TTTSS--TTTS--SSTT--
-TTTSS--TTTS--SSTT--
-TTTSS--TTTS--SSSS--
-TTTSS--TTTS--SSTT--
-TTTSS--TTTS--SSTT--
-TTTSS--TTTS---STT--
-TTTSS--TTT---SSSS--
-TTTSS--TTTS--SSTT--
-TTTSSS-TTTS---STT--
-TTTSSS-TTTS---STT--
-TTTSS--TTTS---STT--
-TTTSS--TTTS---STT--
-TTTSS--TTTS--SSTT--
-TTTSS--TTTS--SSTT--
-TTTSS--TTT---SSTT--
-TTTSS--TTTS----SS--
-TTTTT--TTT----STT--
-TTTSS--TTT---SSTT--
-TTTSS--TTT----STT--
-TTTSS--TTTS--SSTT--
-TTTSS--TTT---SSTT--
-TTTSS--TTT---SSTT--
-TTTSS--TTT---SSTT--
-TTTSS--TTT---SSTT--
-TTTSSS-TTTS--SSTT--
-TTTSS-STTTS---STT--
-TTTSS--TTT---SSSS--
-TTTSS--TTT---SSTT--
-TTTSS--TTT---SSTT--
-TTTSS--TTTS--SSSS--
-TTTSS--TTTS---SSS--
-TTTSS--TTT---SSTT--
-TTTSS--TTTS--SSSS--
-TTTSS--TTTS--SSSS--
-TTTSS--TTTS--SSTT--
-TTTSS--TTT---SSTT--
-TTTSS--TTT---SSTT--
-TTTSS--TTT---SSTT--
-TTTSS--TTTS--SSTT--
-TTTSS--TTT---SSTT--
-TTTSS--TTT---SSTT--
-TTTSS--TTT---SSTT--
-TTTSS--TTT---SSTT--
-TTTSS--TTT---SSTT--
-TTTSS--TTT---SSTT--
-TTTS---TTT---SSSS--
-TTTSS--TTT---SSSS--
-TTTSS--TTT---SSSS--
-TTTSS--TTT---SSTT--
-TTTSS--TTT---SSTT--
-TTTS---TTT---SSTT--
-TTTSS--TTT---SSTT--
-TTTSS--TTT---SSTT--
-TTTSS--TTT---SSSS--
-TTTSS--TTT----STT--
-TTTSS--TTT----STT--
-TTT-S--TTT---SSTT--
-TTTSS--TTT---SSTT--
-TTTSS--TTT----STT--
-TTTSS--TTTS--SSSS--
-TTTSS--TTTS---STT--
-TTTSS--TTTS---STT--
-TTTSS--TTTS---STT--
-TTTSS--TTT----STT--
-TTTSS--TTTS--SSTT--
-TTTSS--TTTS--SSTT--
-TTTSS--TTTS----TT--
-TTTSS--TTTS--SSSS--
-TTTSS--TTT----STT--
-TTTSS--TTT---SSTT--
-TTTSS--TTT----STT--
-TTTSS-STTT----STT--
-TTTSS--TTT----STT--
-TTTSS--TTT----STT--
-TTTSS--TTTS----TT--
-TTTSS--TTT---SSTT--
-TTTSS--TTT----STT--
-TTTSS--TTT----STT--
-TTTSS--TTT----STT--
-TTTSS--TTT----STT--
-TTTSS--TTTS---STT--
-TTTSS--TTT----STT--
-TTTSS--TTTS---STT--
-TTTSS--TTTS---STT--
-TTTSS--TTTS--SSTT--
-TTTSS--TTTS---SSS--
-TTTSS--TTTS---STT--
-TTTSS--TTTS---STT--
-TTTSS--TTTS---STT--
-TTTSS--TTTS---STT--
-TTTSS--TTT----STT--
-TTTSS--TTT----STT--
-TTTSS--TTT----STT--
-TTTSS--TTT----SSS--
-TTTSS--TTTS--SSTT--
-TTTSS--TTTS--SSTT--
-TTTSS--TTTS--SSTT--
-TTTSS--TTTS---STT--
-TTTSS--TTTS---STT--
-TTTSS--TTTS--SSTT--
-TTTSS--TTTS--SSTT--
-TTTSS--TTTS--SSTT--
-TTTSS--TTTTT-SSSS--
-TTTSS--TTTS--SSSS--
-TTTSS--TTTS--SSTT--
-TTTSS--TTTS---SSS--
-TTTSS--TTTS--SSSS--
-TTTSS--TTTS---STT--
-TTTSS--TTT---SSTT--
-TTTSS--SSS---SSTT--
-TTTSS--SSSS--SSTT--
-TTTSS--TTTS--S-TT--
-TTTSS--TTTS----TT--
-TTTSS--GGG---SSTT--
-TTTSS--GGG---S-SS--
-TTTSS--GGG-----TT--
-TTTSS--GGG----STT--
-TTTSS--TTT-----TT--
-TTTSS--GGG-----TT--
-TTTSS--GGGS----TT--
-TTTSS--TTT---S-TT--
-TTTSS--TTT----STT--
-TTTSS--TTTS---STT--
-TTTSS--GGGS----TT--
-TTTSS--TTTS----TT--
-TTTSS--TTT-----TT--
-TTTSS--TTTS----SS--
-TTTSS--TTTS---STT--
-TTTSS--TTSS---SSS--
-TTTSS--TTTS---SSS--
-TTTSS--TTTS---SSS--
-TTTSS--TTTS---SSS--
-TTTSS--TTTS---SSS--
-TTTSS--TTTS---SSS--
-TTTSS--TTTS--SSSS--
-TTTSS--TTTS--SSSS--
-TTTSS--TTTS--SSSS--
-TTTSS--TTTS--SSSS--
-TTTSS--TTTS---SSS--
-TTTSS--TTTS---SSS--
-TTTSS--TTTS--SSSS--
-TTTSS--TTTS--SSSS--
-TTTSS--TTTTT-SSS---
-TTTSS--TTTS--SSS---
-TTTSS--TTTS--SSS---
-TTTSS--TTTS--SSS---
-TTTSS--TTTS--SSS---
-TTTSS--TTTS--S-S---
-TTTSS--TTTS--SSS---
-TTTSS--TTTS--S-S---
-TTTSS--TTTS--S-S---
-TTTSS--TTTS--S-S---
-TTTSS--TTTS--S-S---
-TTTSS--TTTS--SSSS--
-TTTSS--TTTS--SSSS--
-TTTSS--TTTS--SSSS--
-TTTSS--TTTS--SSS---
-TTTSS--TTTS--SSS---
-TTTSS--TTTS--SSSS--
-TTTSS--TTTS--SSS---
-TTTSS--TTTS--SSS---
-TTTSS--TTTS--SSS---
-TTTSS--TTTS--SSS---
-TTTSS--TTTS--SSS---
-TTTSS--TTTS--SSS---
-TTTSS--TTTS--SSSS--
-TTTSS--TTTS--SSSS--
-TTTSS--TTTS--SSS---
-TTTSS--TTTS--SSS---
-TTTSS--TTT---SSS---
-TTTSS--TTT---SSS---
-TTTSS--TTTS--SSS---
-TTTSS--TTT---SS----
-TTTSS--TTTS--S-S---
-TTTSS--TTTS--S-----
-TTTSS--TTTS--S-----
-TTTSS--TTTS--SSS---
-TTTSS--TTTS--S-S---
-TTTSS--TTTS--S-----
-TTTSS--TTTS--SSS---
-TTTSS--TTTS--SSS---
-TTTSS--TTTS--SSS---
-TTTSS--TTTS--SSS---
-TTTSS--TTTS--SSS---
-TTTSS--TTTT--SSS---
-TTTSS--TTTS--SSS---
-TTTSS--TTTS--SSSS--
-TTTSS--TTT---SSS---
-TTTSS--TTTS--SSS---
-TTTSS--TTT---SSS---
-TTTSS--TTTS--SSS---
-TTTSS--TTT---SSS---
-TTTSS--TTT---S-S---
-TTTSS--TTT---SSS---
-TTTSS--TTT---SSS---
-TTTSS--TTTS--S-S---
-TTTSS--GGG-----S---
-TTTSS--GGG-----S---
-TTTSS--TTT---S-S---
-TTTSS--TTT---S-----
-TTTSS--SSS---S-----
-TTTSS--TTT---S-----
-TTTSS--TTT---SS----
-TTTSS--TTS---S-----
-TTTSS--TTS---SSS---
-TTTSS--GGG---SSS---
-TTTSS--TTT--SSSS---
-TTTSS--TTT---SSS---
-TTTTT--TTS---SSS---
-TTTSS--TTT---SSS---
-TTTSS--TTT---SSS---
-TTTSS--TTT---SSS---
-TTTSS--TTS---SSS---
-TTTSS--TTSS--SSS---
-TTTSS--GGGS--SSS---
-TTTSS--GGG---SSS---
-TTTSS--GGG---SSS---
-TTTSS--TTT---SSS---
-TTTSS--TTS---SSSS--
-TTTSS--SSS---SSS---
-TTTSS--TTT---SSS---
-TTTS---GGGS--SSS---
-TTTS---TTT---SSS---
-TTTS---TTSS--SSS---
-TTTS---TTTS--SSS---
-TTTS---TTTS--SSSS--
-TTT----STT---SSS---
-TTTS---GGG---SSS---
-TTTS---GGG---SSS---
-TTTS---TTT---SSS---
-TTTS---TTTS--SSSS--
-TTTS---GGGS--SSS---
-TTTS---GGGS--SSS---
-TTTS---TTTS--SSS---
-TTTS---TTTS--S-SS--
-TTTS----SSS--SSSS--
-TTTS----SSS--SSS---
-TTTS----SSS--SSSS--
-TTTS---SSSS--SSS---
-TTTS----SSS--SSS---
-TTTS---SSSS--SSS---
-TTT-----TTS--SSSS--
-TTTS---SSSS--SSSS--
-TTTS---TTTS--SSSS--
-TTTS---TTTS--SSSS--
-TTTS---TTTS--SSSS--
-TTTS---TTTS--SSSS--
-TTTS---TTTS--SSSS--
-TTTS---TTTS--SSS---
-TTTS---TTTS--SSSS--
-TTTS---TTTS--SSSS--
-TTTS---TTTS--SSSS--
-TTTS---TTTS--SSSS--
-TTTS---TTTS--SSS---
-TTTS---TTTS--SSS---
-TTTS---TTTS--S-SS--
-TTT----TTTS--SSSS--
-TTTS---TTTS--S-S---
-TTTS---TTTS--SSSS--
-TTTS---TTT---SSS---
-TTTS---TTT---SSSS--
-TTTS---TTTS--SSSS--
-TTTS---TTTS--SSSS--
-TTTS---TTTS--SSS---
-TTTS---TTTS--SSS---
-TTTS---TTTS--SSSS--
-TTTS---TTTS--SSS---
-TTTS---TTT---SSS---
-TTTS---TTTS--SSS---
-TTTS---TTTS--SSSS--
-TTTS---TTTS--SSSS--
-TTTS---TTT---SSS---
-TTTS---TTT---SSSS--
-TTTS---TTTS--SSS---
-TTTS---TTTS--SSS---
-TTTS---TTTS--SSSS--
-TTTS---TTT---SSS---
-TTTS---TTTS--SSS---
-TTTS---TTTS--SSS---
-TTTS---SSSS--SSSS--
-TTTS----SSS--SSSS--
-TTTS----SSS--S-SS--
-TTTS----SSS--S-S---
-TTTS----SSS--SSS---
-TTTS----SSS--SSS---
-TTTS-S-SSSS--SSSS--
-TTTS----SSS--SSSS--
-TTTS---SSSS--SSSS--
-TTTS----SSS--S-SS--
-TTTS-S--SSS--S-SS--
-TTTS----SSS--SSSS--
-TTTS----SSS--S-S---
-TTTS----SSS--SSS---
-TTTS----SSS--S-S---
-TTTS----SSS--SSS---
-TTTS----SSS--S-S---
-TTTS----SSS--SSS---
-TTTS----SSS--SSS---
-TTTS----SSS--SSS---
-TTTS----SSS--SSSS--
-TTTS---TTTS--SSS---
-TTTS---SSSS--SSSS--
-TTTS-S--SSS--SSSS--
-TTTS-S--SSS--SSS---
-TTTS-S-SSSS--SSS---
-TTTS----SSS--SSS---
-TTTS-S--SSS--SSSS--
-TTTS----SSS--SSSS--
-TTTS----SSS--SSS---
-TTTS---SSSS--SSSS--
-TTTS---SSSS--SSSS--
-TTTS---TTTS--SSSS--
-TTTS---SSSS--S-SS--
-TTTS---SSSS--SSSS--
-TTTS----SSS--SSSS--
-TTTS---SSSS--S-SS--
-TTTS----SSS--SSSS--
-TTTS----SSS--SSS---
-TTTS---SSSS--SSSS--
-TTTS---TTTS--SSS---
-TTTS---SSSS--SSS---
-TTTS-S--SSS--SSSS--
-TTTS---SSSS--SSS---
-TTTS----SSS--SSSS--
-TTTS----SSS--SSS---
-TTTS----SSS--SSS---
-TTTS----SSS--SSSS--
-TTTS----TTS--SSS---
-TTTS---SSSS--SSSS--
-TTTS---SSSS--SSSS--
-TTTS----SSS--S-S---
-TTTS----SSS--SSS---
-TTTS----SSS--SSSS--
-TTTS-S--TTS--SSS---
-TTTS----SSS--SSSS--
-TTTS----SSS--SSSS--
-TTTS----SSS--SSS---
-TTTS----SSS--SSS---
-TTTS----SSS--S-SS--
-TTTS----SSS--SSS---
-TTTS----SSS--SSS---
-TTTS----SSS--SSS---
-TTTS----SSS--SSSS--
-TTTS----SSS--S-S---
-TTTS---TTTS--S-SS--
-TTTS----SSS--SSSS--
-TTTS----SSS--SSSS--
-TTTS----TTS----SS--
-TTTS----SSS--SSSS--
-TTTS----SSS--SSS---
-TTTS----SSS--S-S---
-TTTS----SSS--SSSS--
-TTTS----SSS--S-S---
-TTTS----SSS--SSS---
-TTTS----SSS--S-S---
-TTTS----SSS--S-S---
-TTTS----SSS--SSS---
-TTTS----SSS--S-S---
-TTTS----SSS----S---
-TTTS----SSS--S-SS--
-TTTS----SSS----S---
-TTTS----SSS----S---
-TTTS----SSS--S-SS--
-TTTS----SSS--S-S---
-TTTS----SSS--S-SS--
-TTTS----SSS--SSS---
-TTTS----SSS--SSS---
-TTTS----SSS--SSS---
-TTTS----SSS--SSS---
-TTTS----SSS--SSS---
-TTTS----SSS--SSS---
-TTTS----SSS--SSSS--
-TTTS----TTS--S-S---
-TTTS----SSS--S-S---
-TTTS----SSS--SSS---
-TTTS----SSS--SSS---
-TTTS----SSS--SSS---
-TTTS----SSS--SSS---
-TTTS----SSS--S-S---
-TTTS----SSS--S-SS--
-TTTS----SSS--SSSS--
-TTTS----SSS--S-SS--
-TTTS----SSS--S-S---
-TTTS-S--SSS--S-S---
-TTTS-S--SSS--S-S---
-TTTS----SSS--SSSS--
-TTTS----SSS---SS---
-TTTS----SSS--SSS---
-TTTS----SSS--S-S---
-TTTS----SSS--S-S---
-TTTS----SSS--SSSS--
-TTTS----SSS--SSSS--
-TTTS----SSS--SSSS--
-TTTS----SSS--S-S---
-TTTS----SSS--SSS---
-TTTS----SSS--SSSS--
-TTTS----SSS--SSSS--
-TTTS----SSS--S-S---
-TTTS-S--SSS----S---
-TTTS----TTS----SS--
-TTTS----SSS--S-SS--
-TTTS----SSS----SS--
-TTTS----SSS--SSS---
-TTTS----SSS---SSS--
-TTTS----SSS--S-S---
-TTTS----SSS--SSS---
-TTTS----SSS--SSS---
-TTTS----SSS--SSSS--
-TTTS----SSS--SSS---
-TTTS----SSS----S---
-TTTS----SSS---SSS--
-TTTS----SSS--SSS---
-TTTS----SSS--SSSS--
-TTTS----SSS--S-SS--
-TTTS----SSS--SSS---
-TTTS-S--SSS--S-SS--
-TTTS----SSS----SS--
-TTTS----SSS--SSSS--
-TTTS----SSS---SS---
-TTTS----SSS--S-S---
-TTTS----SSS--S-S---
-TTTS----SSS--S-S---
-TTTS----SSS--S-SS--
-TTTS----SSS--SSSS--
-TTTS-S--SSS----SS--
-TTTS----SSS--SSSS--
-TTTS----SSS--SSSS--
-TTTS----SSS--SSSS--
-TTTS----SSS--SSSS--
-TTTS----SSS---SS---
-TTTS----SSS--SSSS--
-TTTS----SSS--S-SS--
-TTTS----SSS--S-SS--
-TTTS----SSS--S-S---
-TTTS----SSS--SSSS--
-TTTS----SSS----SS--
-TTTS----SSS--S-SS--
-TTTS----SSS--S-S---
-TTTS----SSS--SSSS--
-TTTS----SSS--S-SS--
-TTTS----SSS--SSS---
-TTTS----SSS--SSSS--
-TTTS----SSS--SSSS--
-TTTS----TTS--SSSS--
-TTTS----SSS--SSSS--
-TTTS----SSS--SSSS--
-TTTS----SSS--S-SS--
-TTTS----SSS--S-SS--
-TTTS----SSS--SSSS--
-TTTS----SSS---SSS--
-TTTS----SSS--SSSS--
-TTTS----SSS----SS--
-TTTS----SSS--S-SS--
-TTTS----SSS--S-SS--
-TTTS----SSS--S-SS--
-TTTS----SSS--SSSS--
-TTTS----SSS--SSSS--
-TTTS----SSS--S-SS--
-TTTS----SSS--S-SS--
-TTTS----SSS--SSSS--
-TTTS----SSS--SSSS--
-TTTS----SSS--SSSS--
-TTTS----SSS----SS--
-TTTS----SSS----SS--
-TTTS----SSS----SS--
-TTTS----SSS----SS--
-TTTS----SSS----SS--
-TTTS----SSS----SS--
-TTTS----SSS--SSSS--
-TTTS----SSS----SS--
-TTTS----SSS----SS--
-TTTS----SSS--S-SS--
-TTTS----SSS--S-SS--
-TTTS----SSS--SSSS--
-TTTS----SSS--SSSS--
-TTTS----SSS--S-SS--
-TTTS----SSS--SSSS--
-TTTS----SSS--SSSS--
-TTTS----SSS--SSSS--
-TTTS----SSS--SSSS--
-TTTS----SSS--SSSS--
-TTTS----TTS--S-SS--
-TTTS----SSS--SSSS--
-TTTS----SSS--SSSS--
-TTTS----SSS----SS--
-TTTS----SSS--S-SS--
-TTTS----SSS--S-SS--
-TTTS----SSS--SSSS--
-TTTS----TTS--SSSS--
-TTTS----TTS--S-SS--
-TTTS----SSS--SSSS--
-TTTS----SSS--SSSS--
-TTTS----SSS--S-SS--
-TTTS----SSS---SSS--
-TTTS----SSS---SSS--
-TTTS----SSS--S-SS--
-TTTS----SSS----SS--
-TTTS----SSS--SSSS--
-TTTS----SSS--SSSS--
-TTTS----SSS--SSSS--
-TTTS----SSS--SSSS--
-TTTS----SSS--S-SS--
-TTTS----SSS--SSSS--
-TTTS----SSS--SSSS--
-TTTS----SSS--SSSS--
-TTTS----SSS--SSSS--
-TTTS----SSS--SSSS--
-TTTS----SSS--SSSS--
-TTTS----SSS--S-SS--
-TTTS----SSS--SSSS--
-TTTS-S--TTS--S-SS--
-TTTS----TTS--S-SS--
-TTTS----SSS--SSSS--
-TTTS----TTS--S-SS--
-TTTS----SSS----SS--
-TTTS----SSS--SSSS--
-TTTS----SSS--SSSS--
-TTTS----SSS--S-SS--
-TTTS----SSS----SS--
-TTTS----SSS--S-TT--
-TTTS----SSS--S-SS--
-TTTS----SSS--S-SS--
-TTTS----SSS--SSSS--
-TTTS----SSS--S-SS--
-TTTS----SSS--S-SS--
-TTTS----SSS--S-SS--
-TTTS----SSS--S-SS--
-TTTS---SSSS----SS--
-TTTS---SSSS--SSSS--
-TTTS----SSS--SSSS--
-TTTS----SSS--SSSS--
-TTTS----SSS--SSSS--
-TTTS----SSS--SSSS--
-TTTS----SSS--SSSS--
-TTTS----SSS--SSSS--
-TTTS----SSS--SSSS--
-TTTS----SSS--SSSS--
-TTTS----SSS--SSSS--
-TTTS----SSS--SSSS--
-TTTS----SSS--S-SS--
-TTTS----SSS--SSSS--
-TTTS----SSS--SSSS--
-TTTS----SSS--S-SS--
-TTTS----SSS--SSSS--
-TTTS----SSS--SSSS--
-TTTS----SSS--SSSS--
-TTTS----SSS----SS--
-TTTS----SSS--SSSS--
-TTTS---SSSS--SSSS--
-TTTS----SSS--SSSS--
-TTTS----SSS--SSSS--
-TTTS----SSS--SSSS--
-TTTS---SSSS--SSSS--
-TTTS---SSSS--SSSS--
-TTTS----SSS--SSSS--
-TTTS----SSS--SSSS--
-TTTS----SSS--SSSS--
-TTTS----SSS--SSSS--
-TTTS----SSS--SSSS--
-TTTS----SSS--SSSS--
-TTTS----SSS--SSSS--
-TTTS----SSS--SSSS--
-TTTS----SSS--SSSS--
-TTTS----SSS--SSSS--
-TTTS----SSS--SSSS--
-TTTS----SSS--SSSS--
-TTTS----SSS--S-SS--
-TTTS----SSS--SSSS--
-TTTS----SSS--SSSS--
-TTTS----SSS--S-SS--
-TTTS----SSS--SSSS--
-TTTS----SSS--SSSS--
-TTTS----SSS--SSSS--
-TTTS----SSS--SSSS--
-TTTS----SSS--SSSS--
-TTTS----SSS--SSSS--
-TTTS----SSS--SSSS--
-TTTS----SSS--SSSS--
-TTTS----SSS--SSSS--
-TTTS----SSS--SSSS--
-TTTS----SSS--SSSS--
-TTTS----SSS--SSSS--
-TTTS---SSSS--SSSS--
-TTTS----SSS--SSSS--
-TTTS----SSS--SSSS--
-TTTS----SSS--SSSS--
-TTTS----SSS--SSSS--
-TTTS----SSS--SSSS--
-TTTS----SSS--SSSS--
-TTTS----SSS--SSSS--
-TTTS----SSS--SSSS--
-TTTS----SSS--SSSS--
-TTTS----TTS--S-SS--
-TTTS----SSS--SSSS--
-TTTS----SSS--S-SS--
-TTTS----TTS--SSSS--
-TTTS----SSS--SSSS--
-TTTS----SSS--SSSS--
-TTTS----SSS--SSSS--
-TTTS----SSS--SSSS--
-TTTS----SSS--SSSS--
-TTTS---SSSS--S-SS--
-TTTS----SSS--S-SS--
-TTTS----SSS--SSSS--
-TTTS----SSS--SSSS--
-TTTS----SSS--SSSS--
-TTTS----SSS--SSSS--
-TTTS----SSS--SSSS--
-TTTS----SSS--SSSS--
-TTTS----SSS--SSSS--
-TTTS----SSS--SSSS--
-TTTS----SSS--SSSS--
-TTTS---SSSS--SSSS--
-TTTS----SSS--S-SS--
-TTTS----SSS--SSSS--
-TTTS----SSS--S-SS--
-TTTS----SSS--S-SS--
-TTTS----SSS--S-SS--
-TTTS----SSS--S-SS--
-TTTS----SSS--SSSS--
-TTTS----SSS--SSSS--
-TTTS----SSS--S-SS--
-TTTS----SSS--S-SS--
-TTTS----SSS--S-SS--
-TTTS----SSS--SSSS--
-TTTS----SSS--S-SS--
-TTTS----SSS--SSSS--
-TTTS----SSS--S-SS--
-TTTS----SSS--S-SS--
-TTTS----SSS--SSSS--
-TTTS----SSS--S-SS--
-TTTS----SSS--SSSS--
-TTTS----SSS--S-SS--
-TTTS----SSS--SSSS--
-TTTS----SSS--SSSS--
-TTTS----SSS--S-SS--
-TTTS----SSS--S-SS--
-TTTS----SSS--S-SS--
-TTTS----SSS--SSSS--
-TTTS----SSS--SSSS--
-TTTS----SSS--SSSS--
-TTTS----SSS--S-SS--
-TTTS----SSS--S-SS--
-TTTS----SSS--S-SS--
-TTTS----SSS--S-TT--
-TTTS---SSSS--SSSS--
-TTTS---SSSS--SSSS--
-TTTS----SSS--SSSS--
-TTTS----SSS--SSSS--
-TTTS----SSS--SSSS--
-TTTS----SSS--S-SS--
-TTTS----SSS--S-SS--
-TTTS----SSS--SSSS--
-TTTS----SSS--S-SS--
-TTTS----SSS--SSSS--
-TTTS----SSS--S-SS--
-TTTS----SSS--SSSS--
-TTTS----SSS--S-SS--
-TTTS----SSS--SSSS--
-TTTS----SSS--S-SS--
-TTTS----SSS--SSSS--
-TTTS----SSS--SSSS--
-TTTS----SSS--SSSS--
-TTTS----SSS--SSSS--
-TTTS----SSS--SSSS--
-TTTS----SSS--SSSS--
-TTTS----SSS--SSSS--
-TTTS----SSS--SSSS--
-TTTS----SSS--S-SS--
-TTTS----SSS--SSSS--
-TTTS----SSS--S-SS--
-TTTS----SSS--S-SS--
-TTTS----SSS--SSSS--
-TTTS----SSS--SSSS--
-TTTS----SSS--SSSS--
-TTTS----SSS--SSSS--
-TTTS----SSS--SSSS--
-TTTS----SSS--SSSS--
-TTTS----SSS--SSSS--
-TTTS---SSSS--SSSS--
-TTTS----SSS--SSSS--
-TTTS----SSS--SSSS--
-TTTS----SSS--S-SS--
-TTTS----SSS--SSSS--
-TTTS----SSS--SSSS--
-TTTS----SSS--SSSS--
-TTTS----SSS--SSSS--
-TTTS----SSS--SSSS--
-TTTS----SSS--SSSS--
-TTTS----SSS--SSSS--
-TTTS----SSS--SSSS--
-TTTS----SSS--SSSS--
-TTTS----SSS--S-SS--
-TTTS----SSS--S-SS--
-TTTS----SSS--SSSS--
-TTTS----SSS--SSSS--
-TTTS----SSS--SSSS--
-TTTS----SSS--SSSS--
-TTTS----SSS--SSSS--
-TTTS----SSS--SSSS--
-TTTS----SSS--SSSS--
-TTTS----SSS--SSSS--
-TTTS----SSS--SSSS--
-TTTS----SSS--SSSS--
-TTTS----SSS--SSSS--
-TTTS----SSS--SSSS--
-TTTS----SSS--SSSS--
-TTTS----SSS--SSSS--
-TTTS----SSS--SSSS--
-TTTS----SSS--SSSS--
-TTTS----SSS--SSSS--
-TTTS----SSS--SSSS--
-TTTS----SSS--S-SS--
-TTTS----SSS--SSSS--
-TTTS----SSS--SSSS--
-TTTS----SSS--S-SS--
-TTTS----SSS--SSSS--
-TTTS----SSS--SSSS--
-TTTS----SSS--SSSS--
-TTTS----SSS--SSSS--
-TTTS----SSS--SSSS--
-TTTS----SSS--SSSS--
-TTTS----SSS--S-SS--
-TTTS----SSS--S-SS--
-TTTS----SSS--SSSS--
-TTTS----SSS----SS--
-TTTS----SSS--S-SS--
-TTTS----SSS--S-SS--
-TTTS----SSS----SS--
-TTTS----SSS--S-SS--
-TTTS----SSS--S-SS--
-TTTS----SSS--S-SS--
-TTTS----SSS--S-SS--
-TTTS----SSS--S-SS--
-TTTS----SSS---SSS--
-TTTS----SSS----SS--
-TTTS----SSS----S---
-TTTS----SSS----SS--
-TTTS----SSS----SS--
-TTTS----SSS----SS--
-TTTS----SSS----SS--
-TTTS----SSS--S-SS--
-TTTS----SSS--S-SS--
-TTTS----SSS--S-SS--
-TTTS----SSS----SS--
-TTTS----SSS--S-SS--
-TTTS----SSS--S-SS--
-TTTS----TTS----SS--
-TTTS----SSS----SS--
-TTTS----SSS----SS--
-TTTS----SSS----SS--
-TTTS----SSS--S-SS--
-TTTS----SSS--S-SS--
-TTTS----TTS--S-SS--
-TTTS----SSS--S-SS--
-TTTS----SSS--S-SS--
-TTTS----SSS--S-SS--
-TTTS----SSS----SS--
-TTTS----SSS--S-SS--
-TTTS----SSS--S-SS--
-TTTS----SSS--S-SS--
-TTTS----SSS--SSSS--
-TTTS----SSS----SS--
-TTTS---SSSS----SS--
-TTTS----SSS--SSSS--
-TTTS---TTTT--SSSS--
-TTTS----SSS--S-SS--
-TTTS----SSS--SSSS--
-TTTS----SSS--SSSS--
-TTTS----SSS--SSSS--
-TTTS----SSS--S-SS--
-TTT-----SSS--SSSS--
-TTTS----SSS----SS--
-TTTS----SSS--S-SS--
-TTTS----SSS--S-SS--
-TTTS----SSS--S-SS--
-TTTS----SSS--S-SS--
-TTTS----SSS--SSSS--
-TTTS----SSS--S-SS--
-TTTS----SSS--SSSS--
-TTTS----SSS--S-SS--
-TTTS----SSS--S-SS--
-TTTS----SSS--S-SS--
-TTTS----SSS--SSSS--
-TTTS----SSS--SSSS--
-TTTS----TTS--SSSS--
-TTTS----TTS--SSSS--
-TTTS----SSS--S-SS--
-TTTS----SSS--SSSS--
-TTTS----TTS--SSSS--
-TTTS----SSS--S-SS--
-TTTS----SSS--SSSS--
-TTTS----SSS--SSSS--
-TTTS----TTS--S-SS--
-TTTS----SSS--SSSS--
-TTTS----SSS--SSSS--
-TTTS----SSS--SSSS--
-TTTS----SSS--SSSS--
-TTTS----SSS--SSSS--
-TTTS----SSS--SSSS--
-TTTS----SSS---SSS--
-TTTS----SSS---SSS--
-TTTS----TTS--SSSS--
-TTTS----SSS--SSSS--
-TTTS----SSS--SSSS--
-TTTS----SSS--SSSS--
-TTT-----SSS--SSSS--
-TTTS----SSS--SSSS--
-TTTS----SSS--SSSS--
-TTTS----SSS--SSSS--
-TTTS----SSS---SSS--
-TTTS----SSS---SSS--
-TTTS----SSS----SS--
-TTTS----SSS--SSSS--
-TTTS----SSS--S-SS--
-TTTS----SSS--S-SS--
-TTTS----SSS--S-SS--
-TTTS----SSS--SSSS--
-TTTS----SSS--S-SS--
-TTTS----SSS--S-SS--
-TTTS----SSS--S-SS--
-TTTS----SSS--S-SS--
-TTTS----TTS--S-SS--
-TTTS----SSS--SSSS--
-TTTS----SSS----SS--
-TTTS----SSS----S---
-TTTS----SSS--S-SS--
-TTTS----SSS--S-SS--
-TTTS---SSSS--SSSS--
-TTTS----SSS--SSSS--
-TTTS----SSS---SSS--
-TTTS----SSS--SSSS--
-TTTS----SSS--SSSS--
-TTTS----SSS--SSSS--
-TTTS----SSS--SSSS--
-TTTS----SSS--SSSS--
-TTTS----SSS--SSSS--
-TTTS----SSS--SSSS--
-TTTS----SSS--SSSS--
-TTTS----SSS--SSSS--
-TTTS----SSS--SSSS--
-TTTS----SSS--SSSS--
-TTTS----SSS--SSSS--
-TTTS----SSS--S-SS--
-TTTS----SSS--S-SS--
-TTTS----SSS--SSSS--
-TTTS----SSS--S-SS--
-TTTS----SSS--S-SS--
-TTTS----SSS--SSSS--
-TTTS----SSS--S-SS--
-TTTS----TTS--S-SS--
-TTTS----SSS--S-SS--
-TTTS----SSS--S-SS--
-TTTS----SSS--S-SS--
-TTTS----SSS--S-SS--
-TTTS----SSS--S-SS--
-TTTS----SSS--S-SS--
-TTTS----SSS--S-SS--
-TTTS----SSS--S-SS--
-TTTS----SSS--SSSS--
-TTTS----SSS--S-SS--
-TTTS----SSS----SS--
-TTTS----SSS--SSSS--
-TTTS---SSSS--SSSS--
-TTTS----SSS--S-SS--
-TTTS----SSS--SSSS--
-TTTS----SSS--S-SS--
-TTTS----SSS--S-SS--
-TTTS----TTS--S-SS--
-TTTS----SSS--SSSS--
-TTTS----SSS--SSSS--
-TTTS----SSS--SSSS--
-TTTS----SSS--S-SS--
-TTTS----SSS--SSSS--
-TTTS----TTS--S-SS--
-TTTS----SSS--S-SS--
-TTTS----SSS--S-SS--
-TTTS----SSS--SSSS--
-TTTS----SSS--S-SS--
-TTTS----SSS--SSSS--
-TTTS----TTS--S-SS--
-TTTS----SSS--SSSS--
-TTTS----TTS--S-SS--
-TTTS----SSS--SSSS--
-TTTS----SSS--SSSS--
-TTTS----SSS--SSSS--
-TTTS----SSS--SSSS--
-TTTS----SSS--S-SS--
-TTTS----SSS--SSSS--
-TTTS----SSS--SSSS--
-TTTS----SSS--SSSS--
-TTTS----SSS--SSSS--
-TTTS----SSS--SSSS--
-TTTS----SSS--SSSS--
-TTTS----SSS--SSSS--
-TTTS----SSS--SSSS--
-TTTS----SSS--S-SS--
-TTTS----TTS--SSSS--
-TTTS----SSS--SSSS--
-TTTS----SSS--SSSS--
-TTTS----SSS--S-SS--
-TTTS----SSS--S-S---
-TTTS----SSS--SSSS--
-TTTS----SSS--SSSS--
-TTTS----SSS--SSSS--
-TTTS----SSS--S-SS--
-TTTS----SSS--S-SS--
-TTTS----SSS--S-SS--
-TTTS----SSS--SSSS--
-TTTS----SSS--S-SS--
-TTTS----SSS--S-SS--
-TTTS----SSS--S-SS--
-TTTS----SSS---SSS--
-TTTS----SSS--S-SS--
-TTTS----SSS--SSS---
-TTTS----SSS--SSSS--
-TTTS----SSS--S-SS--
-TTTS----SSS----SS--
-TTTS----SSS--SSSS--
-TTTS----SSS--S-SS--
-TTTS----SSS--SSSS--
-TTTS----SSS--SSSS--
-TTTS----SSS--S-SS--
-TTTS----SSS--SSSS--
-TTTS----SSS--SSSS--
-TTTS----SSS--S-SS--
-TTTS----SSS--SSSS--
-TTTS----SSS--SSSS--
-TTTS----SSS--S-SS--
-TTTS----SSS--SSS---
-TTTS----SSS--SSSS--
-TTTS----SSS--S-SS--
-TTTS----SSS--S-SS--
-TTTS----SSS--S-SS--
-TTTS----SSS--SSSS--
-TTTS----SSS--SSSS--
-TTTS----SSS--SSSS--
-TTTS----SSS--S-SS--
-TTTS----SSS--SSSS--
-TTTS----SSS--SSSS--
-TTTS----SSS--SSSS--
-TTTS----SSS--SSSS--
-TTTS----SSS--SSSS--
-TTTS----SSS--S-SS--
-TTTS----SSS--S-SS--
-TTTS----SSS--SSSS--
-TTTS----SSS--S-S---
-TTTS----SSS--SSS---
-TTTS----SSS--SSS---
-TTTS----TTS--S-S---
-TTTS----SSS--S-SS--
-TTTS----SSS--SSSS--
-TTTS----TTS--S-SS--
-TTTS----SSS--SSSS--
-TTTS----SSS--SSSS--
-TTTS----SSS--SSSS--
-TTTS----SSS--SSSS--
-TTTS----SSS---SS---
-TTTS----SSS--S-S---
-TTTS----TTS--SSSS--
-TTTS----SSS--S-SS--
-TTTS----SSS--SSSS--
-TTTS----SSS--S-SS--
-TTTS----SSS--SSSS--
-TTTS----SSS--SSSS--
-TTTS----SSS--SSSS--
-TTTS----SSS--SSSS--
-TTTS----SSS--SSSS--
-TTTS----SSS---SSS--
-TTTS----SSS--SSSS--
-TTTS----TTS----SS--
-TTTS----SSS--SSSS--
-TTTS----TTS---SSS--
-TTTS----SSS--SSSS--
-TTTS----TTS--S-SS--
-TTTS----TTS----SS--
-TTTS----SSS--SSSS--
-TTTS----SSS--S-SS--
-TTTS----SSS--SSSS--
-TTTS----SSS--SSSS--
-TTTS----SSS--SSSS--
-TTTS----SSS--SSSS--
-TTTS----TTS--SSSS--
-TTTS----SSS--S-S---
-TTTS----SSS--SSSS--
-TTTS----TTS--SSSS--
-TTTS----SSS--S-SS--
-TTTS----SSS--SSSS--
-TTTS----SSS--SSSS--
-TTTS----SSS--S-SS--
-TTTS----SSS--SSSS--
-TTTS----SSS--SSSS--
-TTTS----SSS--S-SS--
-TTTS----SSS--S-SS--
-TTTS----SSS--SSSS--
-TTTS----SSS--S-SS--
-TTTS----TTS--SSSS--
-TTTS----SSS--SSSS--
-TTTS----SSS--SSSS--
-TTTS----SSS----SS--
-TTTS----SSS--SSSS--
-TTTS----SSS--SSSS--
-TTTS----SSS--SSSS--
-TTTS----SSS--S-SS--
-TTTS----SSS--S-SS--
-TTTS----TTS--S-SS--
-TTTS----SSS--SSSS--
-TTTS----SSS--S-SS--
-TTTS----SSS--S-SS--
-TTTS----SSS--S-SS--
-TTTS----TTS--S-SS--
-TTTS----SSS--S-SS--
-TTTS----SSS--S-SS--
-TTTS----SSS--S-SS--
-TTTS----SSS--SSSS--
-TTTS----SSS--S-SS--
-TTTS----SSS--SSSS--
-TTTS----SSS--SSSS--
-TTTS----SSS--S-SS--
-TTTS----SSS--S-SS--
-TTTS----SSS--S-SS--
-TTTS----SSS--S-SS--
-TTTS----SSS--SSSS--
-TTTS----SSS--S-SS--
-TTTS----SSS--S-SS--
-TTTS----SSS--SSSS--
-TTTS----SSS--S-SS--
-TTTS----SSS--SSSS--
-TTTS----SSS--S-SS--
-TTTS----SSS--SSSS--
-TTTS----SSS--SSSS--
-TTTS----SSS--S-SS--
-TTTS----SSS--S-SS--
-TTTS----SSS--S-SS--
-TTTS----SSS--S-SS--
-TTTS----SSS--S-SS--
-TTTS----SSS----SS--
-TTTS----TTS--S-SS--
-TTTS----SSS--SSSS--
-TTTS----SSS--SSSS--
-TTTS----SSS--SSSS--
-TTTS----SSS--SSSS--
-TTTS----SSS--SSSS--
-TTTS----SSS--SSSS--
-TTTS----SSS--SSSS--
-TTTS----SSS---SSS--
-TTTS----TTS--S-SS--
-TTTS----SSS--SSS---
-TTTS----SSS--S-S---
-TTTS----SSS--S-SS--
-TTTS----SSS--SSSS--
-TTTS----SSS--S-SS--
-TTTS----SSS--SSSS--
-TTTS----SSS--SSSS--
-TTTS----SSS--S-SS--
-TTTS----SSS--SSSS--
-TTTS----SSS--SSSS--
-TTTS----SSS--S-SS--
-TTTS----SSS--SSSS--
-TTTS----SSS--SSSS--
-TTTS----SSS---SSS--
-TTTS----SSS--SSSS--
-TTTS----SSS--SSSS--
-TTTS----SSS--SSSS--
-TTTS----SSS--S-SS--
-TTTS----SSS--S-SS--
-TTTS----SSS--S-SS--
-TTTS----SSS--S-SS--
-TTTS----SSS--S-SS--
-TTTS----SSS--SSSS--
-TTTS----SSS--SSSS--
-TTTS----SSS--S-SS--
-TTTS----SSS--S-SS--
-TTTS----SSS--S-SS--
-TTTS----SSS--SSSS--
-TTTS----SSS--S-SS--
-TTTS----SSS--SSSS--
-TTTS----SSS---SSS--
-TTTS----SSS--SSSS--
-TTTS----SSS--SSSS--
-TTTS----SSS--SSSS--
-TTTS----SSS--SSSS--
-TTTS----SSS--SSSS--
-TTTS----SSS--SSSS--
-TTTS----SSS--SSSS--
-TTTS----SSS--SSSS--
-TTTS----SSS--S-SS--
-TTTS----SSS--S-SS--
-TTTS----SSS--S-SS--
-TTTS----SSS--SSSS--
-TTTS----SSS--S-SS--
-TTTS----SSS--SSSS--
-TTTS----SSS--SSSS--
-TTTS----SSS--SSSS--
-TTTS----SSS--SSSS--
-TTTS----SSS--SSSS--
-TTTS----SSS--SSSS--
-TTTS----SSS--S-SS--
-TTTS----SSS--SSSS--
-TTTS----SSS--SSSS--
-TTTS----SSS--SSSS--
-TTTS----SSS--SSSS--
-TTTS----SSS--SSSS--
-TTTS----SSS--SSSS--
-TTTS----SSS--S-SS--
-TTTS----SSS--SSSS--
-TTTS----SSS--S-SS--
-TTTS----SSS--S-SS--
-TTTS----SSS--SSSS--
-TTTS----SSS--SSSS--
-TTTS----SSS----SS--
-TTTS----SSS----SS--
-TTTS----SSS--S-SS--
-TTTS----SSS--SSSS--
-TTTS----SSS----S---
-TTTS----SSS--S-S---
-TTTS----SSS--SSS---
-TTTS----SSS--S-SS--
-TTTS----SSS---SSS--
-TTTS----SSS---SSS--
-TTTS----SSS--SSSS--
-TTTS----SSS---SSS--
-TTTS----SSS--SSSS--
-TTTS----SSS---SSS--
-TTTS----SSS--SSSS--
-TTTS----SSS--SSSS--
-TTTS----SSS--SSSS--
-TTTS----SSS--SSSS--
-TTTS----SSS--SSSS--
-TTTS----SSS--SSSS--
-TTTS----SSS--SSSS--
-TTTS----SSS--SSSS--
-TTTS----SSS--SSSS--
-TTTS----SSS--SSSS--
-TTTS----SSS--S-SS--
-TTTS----SSS--SSSS--
-TTTS----SSS----SS--
-TTTS----SSS---SSS--
-TTTS----SSS--SSSS--
-TTTS----SSS--SSSS--
-TTTS----SSS--S-SS--
-TTTS----SSS--S-SS--
-TTTS----SSS--S-SS--
-TTTS----SSS--SSSS--
-TTTS----SSS--SSSS--
-TTTS----SSS--SSSS--
-TTTS----SSS--SSSS--
-TTTS----SSS--SSSS--
-TTTS----SSS--SSSS--
-TTTS----SSS--SSSS--
-TTTS----SSS--SSSS--
-TTTS----SSS--SSSS--
-TTTS----SSS--SSSS--
-TTTS----SSS--SSSS--
-TTTS----SSS--SSSS--
-TTTS----SSS--SSSS--
-TTTS----SSS--SSSS--
-TTTS----SSS--SSSS--
-TTTS----SSS--SSSS--
-TTTS----SSS--SSSS--
-TTTS----SSS--SSSS--
-TTTS----SSS--SSSS--
-TTTS----SSS--SSSS--
-TTTS----SSS--SSSS--
-TTTS----SSS--SSSS--
-TTTS----SSS--SSSS--
-TTTS----SSS--SSSS--
-TTTS----SSS--SSSS--
-TTTS----SSS--SSSS--
-TTTS----SSS--SSSS--
-TTTS----SSS--SSSS--
-TTTS----SSS--SSSS--
-TTTS----SSS--SSSS--
-TTTS----SSS--SSSS--
-TTTS----SSS--SSSS--
-TTTS----SSS--SSSS--
-TTTS----SSS--SSSS--
-TTTS----SSS--SSSS--
-TTTS----SSS--SSSS--
-TTTS----SSS--SSSS--
-TTTS----SSS--SSSS--
-TTTS----SSS--SSSS--
-TTTS----SSS---SSS--
-TTTS----SSS--SSSS--
-TTTS----SSS--SSSS--
-TTSS----SSS--SSSS--
-TTTS----SSS--SSSS--
-TTTS----SSS--SSSS--
-TTTS----SSS--SSSS--
-TTTS----SSS--SSSS--
-TTTS----SSS--SSSS--
-TTTS----SSS--SSSS--
-TTTS----SSS--SSSS--
-TTTS----SSS--SSSS--
-TTTS----SSS--SSSS--
-TTTS----SSS--SSSS--
-TTTS----SSS--SSSS--
-TTTS----SSS--SSSS--
-TTTS----SSS--SSSS--
-TTTS----SSS--SSSS--
-TTTS----SSS--SSSS--
-TTTS----SSS--SSSS--
-TTTS----SSS--SSSS--
-TTTS----SSS--SSSS--
-TTTS----SSS--SSSS--
-TTTS----TTS--SSSS--
-TTTS----SSS--SSSS--
-TTTS----SSS--SSSS--
-TTTS----SSS--SSSS--
-TTTS----SSS--SSSS--
-TTTS----SSS--SSSS--
-TTTS----SSS--SSSS--
-TTTS----SSS--SSSS--
-TTTS----SSS--SSSS--
-TTTS----SSS--SSSS--
-TTTS----SSS--SSSS--
-TTTS----SSS--SSSS--
-TTTS----SSS--SSSS--
-TTTS----SSS--SSSS--
-TTTS----SSS--SSSS--
-TTTS----SSS--SSSS--
-TTTS----SSS--SSSS--
-TTTS----SSS--SSSS--
-TTTS----SSS--SSSS--
-TTTS----SSS--SSSS--
-TTTS----SSS--SSSS--
-TTTS----SSS--SSSS--
-TTTS----SSS--SSSS--
-TTTS----SSS--SSSS--
-TTTS----SSS--SSSS--
-TTTS----SSS--SSSS--
-TTTS----SSS--SSSS--
-TTTS----SSS--SSSS--
-TTTS----SSS--SSSS--
-TTTS----SSS--S-SS--
-TTTS----SSS--SSSS--
-TTTS----SSS--S-SS--
-TTTS----SSS--S-SS--
-TTTS----SSS--SSSS--
-TTTS----SSS--SSSS--
-TTTS----SSS--S-SS--
-TTTS----SSS--S-SS--
-TTTS----SSS--SSSS--
-TTTS----TTS--S-SS--
-TTTS----SSS--SSSS--
-TTTS----SSS--SSSS--
-TTTS----SSS--SSSS--
-TTTS----SSS--SSSS--
-TTTS----SSS--SSSS--
-TTTS----SSS--SSSS--
-TTTS----SSS--SSSS--
-TTTS----SSS--SSSS--
-TTTS----SSS--S-SS--
-TTTS----SSS--SSSS--
-TTTS----SSS--SSSS--
-TTTS----SSS--S-SS--
-TTTS----SSS--S-S---
-TTTS----SSS---SS---
-TTTS----SSS--SSSS--
-TTTS----SSS--SSS---
-TTTS----SSS--SSS---
-TTTS----SSS--SSS---
-TTTS----SSS--SSS---
-TTTS----SSS--SSS---
-TTTS----SSS--SSSS--
-TTTS----SSS--SSSS--
-TTTS----SSS--SSSS--
-TTTS----SSS--SSSS--
-TTTS----SSS--SSSS--
-TTTS----SSS--SSSS--
-TTTS----SSS--SSSS--
-TTTS----SSS--SSSS--
-TTTS----SSS--SSS---
-TTTS----SSS--SSS---
-TTTS----SSS--SSSS--
-TTTS----SSS--SSSS--
-TTTS----SSS--S-SS--
-TTTS----SSS----SS--
-TTTS----SSS--SSSS--
-TTTS----SSS--SSSS--
-TTTS----SSS--SSSS--
-TTTS----SSS--SSSS--
-TTTS----SSS--SSSS--
-TTTS----SSS--S-SS--
-TTTS----SSS--S-SS--
-TTT-----SSS--S-SS--
-TTTS-S--SSS--S-SS--
-TTTS----SSS--S-SS--
-TTTS-S--SSS--S-SS--
-TTTS----SSS--SSSS--
-TTTS-S--SSS--S-SS--
-TTTS----SSS--SSSS--
-TTTS----SSS--SSSS--
-TTTS-S--SSS--SSSS--
-TTTS----SSS--S-SS--
-TTTS----SSS--SSSS--
-TTTS----SSS--S-SS--
-TTTS----SSS--SSSS--
-TTTS----SSS--SSSS--
-TTTS----SSS--SSSS--
-TTTS-S--SSS--S-SS--
-TTTS----SSS----SS--
-TTTS----SSS--S-SS--
--SSS----SSS---SSS--
-TTTS----SSS--SSSS--
-TTTS----SSS----SS--
-TTTS----SSS--S-SS--
-TTTS----SSS--SSSS--
-TTTS----SSS--S-SS--
-TTTS----SSS--SSSS--
-TTTS-S--SSS--S-SS--
-TTTS-S--SSS--S-SS--
-TTTS-S--SSS----SS--
-TTTS----SSS--S-SS--
-TTTS----TTS--S-SS--
-TTTS----SSS--S-SS--
-TTTS-S--SSS--S-SS--
-TTTS----SSS--S-SS--
-TTTS----SSS--S-SS--
-TTTS----SSS--S-SS--
-TTTS----SSS--S-SS--
-TTTS----SSS--SSSS--
-TTTS----SSS--S-SS--
-TTTS----SSS--SSSS--
-TTTS----SSS--SSSS--
-TTTS----SSS--S-SS--
-TTTS----SSS--S-SS--
-TTTS----SSS--S-SS--
-TTTS----SSS--SSSS--
-TTTS----SSS--S-SS--
-TTTS----SSS---SSS--
-TTTS----SSS--SSSS--
-TTTS----SSS--S-SS--
-TTTS----SSS--S-SS--
-TTTS-S--SSS--SSSS--
-TTTS----SSS----SS--
-TTTS----SSS--S-SS--
-TTTS----SSS----SS--
-TTTS----SSS--S-SS--
-TTTS----SSS--SSSS--
-TTTS-S--SSS--S-SS--
-TTTS----SSS----SS--
-TTTS----SSS---SSS--
-TTTS----SSS--S-SS--
-TTTS----SSS--S-SS--
-TTTS----SSS--S-SS--
-TTTS-S--SSS----SS--
-TTTS----SSS--S-SS--
-TTT-----SSS--S-SS--
-TTTS----SSS--SSSS--
-TTTS----SSS----SS--
-TTTS----SSS---SSS--
-TTTS----SSS----SS--
-TTTS----SSS---SSS--
-TTTS----SSS--S-SS--
-TTTS----SSS--SSSS--
-TTTS----SSS--SSSS--
-TTTS----SSS--S-SS--
-TTTS----SSS----SS--
-TTTS----SSS--S-SS--
-TTTS----SSS--S-SS--
-TTTS----SSS--S-S---
-TTTS----SSS----SS--
-TTTS----SSS---SSS--
-TTTS----SSS--S-SS--
-TTTS----SSS--S-SS--
-TTT-----SSS---SSS--
-TTTS----SSS--S-SS--
-TTTS----SSS--S-SS--
-TTTS----SSS--S-SS--
-TTTS----SSS--S-SS--
-TTTS----SSS--S-SS--
-TTTS----SSS--S-SS--
-TTTS----SSS--S-SS--
-TTTS----SSS----SS--
-TTTS----SSS--S-SS--
-TTTS----SSS----SS--
-TTTS----SSS----SS--
-TTTS----SSS--SSSS--
-TTTS---SSSS--SSSS--
-TTTS----SSS--S-SS--
-TTTS----SSS--S-SS--
-TTTS----SSS--S-SS--
-TTTS----SSS--S-SS--
-TTTS----SSS----SS--
-TTTS----SSS----SS--
-TTTS----SSS--S-SS--
-TTTS----SSS--S-SS--
-TTTS----TTS--S-SS--
-TTTS----SSS--S-SS--
-TTTS----SSS--SSSS--
-TTT-----SSS--SSSS--
-TTTS----SSS--SSSS--
-TTTS---SSSS--SSSS--
-TTTS---TTTS--SSSS--
-TTTS---SSSS----SS--
-TTTS----SSS--SSSS--
-TTT-----SSS---SSS--
-TTTS----SSS--S-SS--
-TTTS----SSS--SSSS--
-TTTS----SSS--S-SS--
-TTTS----SSS--SSSS--
-TTTS----SSS--S-SS--
-TTTS----SSS--S-SS--
-TTTS----SSS----SS--
-TTTS---SSSS--S-SS--
-TTTS----SSS--SSSS--
-TTTS----SSS--S-SS--
-TTTS---SSSS--S-SS--
-TTT-----SSS--S-SS--
-TTTS----SSS--S-SS--
-TTTS----SSS--S-SS--
-TTTS---SSSS--S-SS--
-TTTS----SSS--S-SS--
-TTTS---SSSS--S-SS--
-TTTS---SSSS--S-SS--
-TTTS---TTTS--S-SS--
-TTTS---SSSS--S-S---
-TTT----SSSS--S-SS--
-TTTS---SSSS----S---
-TTTS---TTTS--S-SS--
-TTTS----SSS---SS---
-TTTS---SSSS--SSSS--
-TTTS----SSS--S-SS--
-TTTS----SSS--SSSS--
-TTTS---SSSS--SSSS--
-TTTS----SSS--SSSS--
-TTTS----SSS--SSSS--
-TTTS---TTTS--SSSS--
-TTTS---SSSS--SSS---
-TTTS----SSS---SS---
-TTTS----SSS--SSSS--
-TTTS----SSS--SSSS--
-TTTS---SSSS--SSSS--
-TTTS---TTTS--SSSS--
-TTTS---TTTS--SSSS--
-TTTS---TTTS--SSSS--
-TTTS---TTTS--SSSS--
-TTTS---TTTS--SSSS--
-TTTS---TTTS--S-SS--
-TTTS---TTTS--SSSS--
-TTTS---TTTS--S-SS--
-TTTS---TTTS--SSSS--
-TTTS---TTTS--S-SS--
-TTTS---TTTS--SSSS--
-TTTS---TTTS--SSSS--
-TTTS---TTTS--SSSS--
-TTTS---TTTS--SSSS--
-TTTS---TTTS--S-SS--
-TTTS---TTTS--SSSS--
-TTTS---TTTS--SSSS--
-TTTS---TTTS--S-SS--
-TTT--S-TTTS--SSSS--
-TTT----TTTS---SSS--
-TTT----TTTS--SSSS--
-TTTS---TTTS--SSSS--
-TTTS---TTTS--S-S---
-TTT----TTTS--SSSS--
-TTTS-S-TTTS--SSSS--
-TTTS---TTTS--S-SS--
-TTTS---TTTS--SSSS--
-TTTS---TTTS--S-SS--
-TTTS---TTTS--S-SS--
-TTTS---TTTS--SSSS--
-TTTS---TTTS--SSSS--
-TTTS---TTTS--SSSS--
-TTTS---TTTS--SSSS--
-TTTS---TTTS--SSSS--
-TTT----TTTS--SSSS--
-TTTS---TTTS--SSSS--
-TTTS---TTTS--SSSS--
-TTTS---TTTS--SSSS--
-TTTS---TTTS--SSSS--
-TTTS---TTTS--SSSS--
-TTTS---TTTS--SSSS--
-TTTS---GGGS--SSSS--
-TTTSS--TTTS--SSSS--
-TTTS---TTTS--SSS---
-TTTS---TTTS--SSSS--
-TTTS---TTTS--SSSS--
-TTTS---TTTS--SSSS--
-TTTS---TTTS--SSSS--
-TTTS---TTTS--SSSS--
-TTT----TTTS--SSSS--
-TTT----TTTS--SSSS--
-TTTS---TTTS--SSSS--
-TTTS---TTTS--SSSS--
-TTTS---TTTS--SSSS--
-TTTS---TTTS--SSSS--
-TTTS---TTTS--SSSS--
-TTTS---TTTS--SSSS--
-TTTS---TTTS--SSS---
-TTTS---TTTS--SSS---
-TTTS---TTTS--SSSS--
-TTTS---TTTS--SSSS--
-TTTS--STTTS--SSS---
-TTTS---TTTS--SSSS--
-TTTS---GGGS--SSS---
-TTTS---TTTS--SSSS--
-TTTS---TTTS--SSSS--
-TTTS---TTTS--SSSS--
-TTTS---TTTS--SSSS--
-TTTS---TTTS--SSSS--
-TTTS---TTTS--SSSS--
-TTTS---TTTS--SSSS--
-TTTS---TTTS--SSSS--
-TTTS---TTTS--SSSS--
-TTTS---SSSS--SSSS--
-TTTS---TTTS--SSSS--
-TTTS---TTTS--SSSS--
-TTTS---TTTS--SSSS--
-TTTS---TTTS--SSSS--
-TTTSS--TTTS--SSSS--
-TTTS---TTTS--SSSS--
-TTTS---GGGS--SSSS--
-TTTS---TTTS--SSSS--
-TTTSS--TTTS--SSSS--
-TTTS---TTTS---SSS--
-TTTS---TTTS--SSSS--
-TTTS---TTTS--SSSS--
-TTTS---TTTS--S-SS--
-TTTS---GGGS--SSSS--
-TTT----TTTS--SSSS--
-TTTS---TTTS--SSSS--
-TTTS---TTTS--S-SS--
-TTTS---TTTS--SSSS--
-TTTS---TTSS--SSSS--
-TTTS---TTSS--SSSS--
-TTTS---TTTS---SSS--
-TTTS---TTTS--SSSS--
-TTTS---TTTS--S-SS--
-TTTS---TTTS--SSSS--
-TTTS---GGGS--SSSS--
-TTTS---TTTS--SSSS--
-TTTS---TTTS--SSSS--
-TTTS---TTSS--SSSS--
-TTT----TTTS--SSSS--
-TTTS---TTTS--SSSS--
-TTTS---TTTS--SSSS--
-TTTS---TTTS--SSSS--
-TTTS---TTTS--SSSS--
-TTTS---TTSS--SSS---
-TTTS---TTSS--SSSS--
-TTTS---TTTS--SSS---
-TTTS---TTTS--SSSS--
-TTTS---TTTS--SSSS--
-TTTS-SSGGGS--SSSS--
-TTTS---TTSS--SSSS--
-TTT----TTSS--SSSS--
-TTTS---TTSS--SSS---
-TTTS--SGGGS---SSS--
-TTTS---TTTS--SSS---
-TTTS---TTSS---SSS--
-TTTS-S-TTSS--SSSS--
-TTTS---TTSS--SSSS--
-TTTS-TTTTSS--SSSS--
-TTTS---TTSS---SS---
-TTTSS--TTTS--SSS---
-TTTS---TTTS--SSS---
-TTTS---TTTS--SSS---
-TTTS---TTTS--SSS---
-TTTS---TTTS--SSSS--
-TTTS--SGGGS--SSS---
-TTTS--STTTS--SSS---
-TTTS--STTTS--SSS---
-TTTS--SGGGS--SSS---
-TTTS--SGGGS--SSS---
-TTTS--SGGGS--SSS---
-TTT---STTTS--SSSS--
-TTTS---TTTS--SSSS--
-TTTS--STTTS--SSSS--
-TTTS---TTSS--SSSS--
-TTTS--STTSS--SSS---
-TTT---STTTS--SSSS--
-TTTS---TTTS--SSTT--
-TTTS---TTSS--SSSS--
-TTTS-SSGGGS--SSS---
-TTTS--SGGGS--SSSS--
-TTT----GGGS--SSSS--
-TTTS---GGGS--SSSS--
-TTT---STTTS--SSSS--
-TTTS--S-SSS---SSS--
-TTTS---TTTS--SSSS--
-TTTS---TTSS---SSS--
-TTT--SSGGGS--SSSS--
-TTTS---TTSS--SSS---
-TTTS---TTTS--SSS---
-TTTS---TTTS--SSS---
-TTTS---TTTS--SSS---
-TTTS---TTTS--SSS---
-TTTS---TTTS--SSSS--
-TTTS---TTTS--SSS---
-TTTS---TTTS--SSS---
-TTTS---TTTS--SSS---
-TTTS--STTTS--SSS---
-TTTSS-STTTS--SSS---
-TTTS-TTGGGS--SSS---
-TTTS-TTGGGS--SSS---
-TTTS---TTTS--SSS---
-TTTS---TTTS--SSS---
-TTTS---TTTS--SSS---
-TTTS---TTTS--SSSS--
-TTTS---TTSS--SSS---
-TTTS---TTTS--SSSS--
-TTTS---TTTS--SSS---
-TTTS---TTTS--SSS---
-TTTS---TTTS--SSS---
-TTTS---TTTS--SSS---
-TTTS---TTTS--SSS---
-TTTS---TTTS--SSS---
-TTTSS--TTTS--SSS---
-TTTS---TTTS--SSS---
-TTTS---TTTS--SSSS--
-TTTS---TTTS--SSS---
-TTTS---TTTS--SSS---
-TTTS---TTTS--SSS---
-TTTS---TTTS--SSS---
-TTTS---TTTS--SSS---
-TTTS---GGGS--SSS---
-TTTS---TTSS--SSS---
-TTTS--STTTS--SSSS--
-TTTS---TTTS--SSSS--
-TTTSS--TTTS--SSS---
-TTTS---TTTS--SSS---
-TTTS---TTTS--SSSS--
-TTTS---TTTS--SSS---
-TTTS---TTTS--SSSS--
-TTTSS--TTTS--SSS---
-TTTS---TTTS--SSSS--
-TTTS---TTTS--SSSS--
-TTTSS--TTTS--SSS---
-TTTS---TTTS--SSS---
-TTTS---TTTS--SSS---
-TTTS---TTTS--SSSS--
-TTTS---TTTS--SSS---
-TTTS---TTTS--SSSS--
-TTTS---TTTS--SSSS--
-TTTS---TTTS--SSSS--
-TTTS---TTTS--SSSS--
-TTTS---TTTS--SSSS--
-TTTS---TTTS--SSS---
-TTTSS--TTTS--SSS---
-TTTS---TTTS--SSSS--
-TTTSS--TTTS--SSS---
-TTTS---TTTS--SSSS--
-TTTS---TTSS--SSS---
-TTTS---TTTS--SSSS--
-TTTSS--TTTS--SSSS--
-TTTS---TTTS--SSSS--
-TTTS---TTTS--SSSS--
-TTTS---TTTS--SSSS--
-TTTSS--TTTS--SSSS--
-TTTS---TTTS--SSS---
-TTTS---TTTS--SSS---
-TTTS---TTTS--SSSS--
-TTTS---TTTS--SSS---
-TTTS---TTTS--SSSS--
-TTTS--STTTS--SSS---
-TTTSS-STTTS--SSSS--
-TTTS---TTTS--SSSS--
-TTTS---TTTS--SSSS--
-TTTS---TTTS--SSSS--
-TTTS---TTTS--SSSS--
-TTTSS--TTSS--SSS---
-TTTS---TTTS--SSS---
-TTTSS--TTTS--SSS---
-TTTS--STTTS--SSS---
-TTTS--STTTS--SSS---
-TTTS---TTTS--SSS---
-TTTS---TTTS--SSS---
-TTTS--STTTS--SSS---
-TTTS---TTTS--SSSS--
-TTTS---TTTS--SSS---
-TTTS---TTTS--SSS---
-TTTSS--TTTS--SSS---
-TTTS---TTTS--SSS---
-TTTS---TTTS--SSS---
-TTTS---TTTS--SSS---
-TTTS---TTTS--SSS---
-TTTS---TTTS--SSS---
-TTTS---TTTS--SSS---
-TTTS---TTTS--SSSS--
-TTT---STTTS--SSS---
-TTTSS--TTTS---SS---
-TTTSS-STTTS---SS---
-TTTS---TTTS--SSS---
-TTTS---TTTS--SSS---
-TTTS---TTTS--SSS---
-TTTSS--TTTS--SSSS--
-TTTS---TTTS--SSS---
-TTTS---TTTS--SSS---
-TTTS---TTTS--SSS---
-TTTSS--TTTS--SSS---
-TTTS---TTTS--SSS---
-TTTS---TTTS--SSS---
-TTTS---TTTS--SSS---
-TTTS---TTTS--SSS---
-TTTS---TTTS--SSSS--
-TTTS---TTTS--SSS---
-TTTS---TTSS--SSS---
-TTTS---TTTS--SSS---
-TTTS---TTTS--SSS---
-TTTS---TTTS--SSS---
-TTTS---TTTS--SSS---
-TTTS---TTTS--SSS---
-TTTS---TTTS--SSS---
-TTTS--SSSSS--SSS---
-TTTS---TTTS--SSSS--
-TTTS--STTTS--SSSS--
-TTTS---TTTS--SSS---
-TTTS---TTTS--SSSS--
-TTTS---TTTS--SSS---
-TTTSS--TTTS--SSSS--
-TTTTT--TTTS--SSS---
-TTTS---TTTS--SSS---
-TTTS---TTTS--SSS---
-TTTS---TTTS--SSS---
-TTTS---TTTS--SSS---
-TTSS---TTTS--SSSS--
-TTTS---GGGS--SSS---
-TTTSS--TTTS--SSS---
-TTTS---TTTS--SSSS--
-TTTSS--TTTS--SSSS--
-TTTSS--TTTS--SSS---
-TTTS---GGGS--SSS---
-TTTS---TTTS--SSS---
-TTTS---TTTS--SSSS--
-TTTS---TTTS--SSSS--
-TTTSS--TTTS--SSSS--
-TTTS---TTTS--SSSS--
-TTTS--STTTS--SSSS--
-TTTS---TTTS--SSSS--
-TTTSS--TTTS--SSSS--
-TTTSS-STTTS--SSSS--
-TTTS---TTTS--SSSS--
-TTTSS-STTTS--SSS---
-TTTS---TTTS--SSS---
-TTTSS-STTTS--SSS---
-TTTS---TTTS--SSS---
-TTTS--STTTS--SSS---
-TTTS---TTTS--SSS---
-TTTS---TTTS--SSS---
-TTTS---TTTS--SSS---
-TTTSS--TTTS--SSS---
-TTTSS-STTTS--SSS---
-TTTS---TTTS--SSS---
-TTTS---TTTS--SSS---
-TTTSS--TTTS--SSS---
-TTTS---TTTS--SSS---
-TTTS---TTTS--SSS---
-TTTS---TTTS--SSS---
-TTTS---TTTS--SSS---
-TTTSS--TTTS--SSS---
-TTTSS--TTTS--SSS---
-TTTS---TTTS--SSS---
-TTTSS--TTTS--SSS---
-TTTSS--TTTS--SSS---
-TTTSS--TTTS--SSS---
-TTTS---TTTS--SSS---
-TTTS---TTTS--SSS---
-TTTS---TTTS--SSS---
-TTTS---TTTS--SSS---
-TTTS---TTTS--SSSS--
-TTTSS--TTTS--SSS---
-TTTS---TTTS--SSS---
-TTTS---TTTS--SSS---
-TTTSS--TTTS--SSS---
-TTTS---TTTS--SSS---
-TTTSS--TTTS--SSS---
-TTTS---TTTS--SSS---
-TTTS---TTTS--SSS---
-TTTS---TTTS--SSS---
-TTTS---TTTS--SSS---
-TTTS---TTTS--SSS---
-TTTS---TTTS--SSS---
-TTTS---TTTS--SSS---
-TTTS---TTTS--SSS---
-TTTS---TTTS--SSS---
-TTTS---TTTS--SSS---
-TTTS---TTTS--SSS---
-TTTS---TTTS--SSS---
-TTTS---TTTS--SSS---
-TTTS---TTTS--SSS---
-TTTS---TTTS--SSS---
-TTTSS--TTTS--SSS---
-TTTS---TTTS--SSS---
-TTTSS--TTTS--SSS---
-TTTS---TTTS--SSS---
-TTTS---TTTS--SSS---
-TTTS---TTTS--SSS---
-TTTS---TTTS--SSS---
-TTTS---TTTS--SSS---
-TTTS---TTTS--SSS---
-TTTS---TTTS--SSS---
-TTTS---TTTS--SSS---
-TTT----TTTS--SSS---
-TTTS---TTTS---SSS--
-TTTS---TTTS---SSS--
-TTTSS--TTTS----S---
-TTTS---GGGS---SSS--
-TTTSS--TTTS----SS--
-TTTS---TTTS----SS--
-TTTS---TTTS----SS--
-TTTS---TTTS--S-S---
-TTTS--SGGGS---SS---
-TTTS---TTTS--S-SS--
-TTTS---TTTS--S-SS--
-TTTSS--TTTS--SSS---
-TTTS---TTTS--SSS---
-TTTS---TTTS--SSS---
-TTTS---TTTS--S-SS--
-TTTS---TTTS--S-S---
-TTTS---TTTS--S-SS--
-TTTSS--TTTS--S-S---
-TTTSS--TTTS--S-S---
-TTTS---TTTS--SSSS--
-TTTS---TTTS--S-S---
-TTTS---TTTS--S-SS--
-TTTS---TTTS--S-SS--
-TTTSS--TTTS---SSS--
-TTTS---TTTS--SSSS--
-TTTS---TTTS----S---
-TT-S---TTTS--S-SS--
-TTTS---TTTS--S-SS--
-TTTS---TTTTT---SS--
-TTTS---TTTS--SSSS--
-TTTS---TTTS--SSSS--
-TTTSS--TTTS----S---
-TTTSS--TTTS----S---
-TTTS---TTTS----S---
-TTTS---TTTS----S---
-TTTSS--TTTS----S---
-TTTS---TTTS---SS---
-TTTSS--TTTS---SS---
-TTTS---TTTS----S---
-TTTS---TTTS----S---
-TTTS---TTTS---SS---
-TTTSS--TTT-----S---
-TTTS---TTT---SSS---
-TTTS---TTT---SSS---
-TTTSS--TTTS---SS---
-TTTSS--TTT---SSS---
-TTTS---TTT-----S---
-TTTSS--TTT----SS---
-TTTS---TTT----SS---
-TTTSS--TTT----SS---
-TTTS---TTT---SSS---
-TTTSS--TTT---SSS---
-TTTS---TTT---S-SS--
-TTTS---TTT---SSS---
-TTTS---TTT---S-S---
-TTTS---TTT---SSSS--
-TTTS---TTT---SSS---
-TTTS---TTT---SSSS--
-TTTS---TTT---SSSS--
-TTTS---TTT---SSS---
-TTTSS--TTT---S-S---
-TTTS---TTTS----S---
-TTTSS--TTT-----S---
-TTTS---TTT---SSS---
-TTTSS--TTT---S-S---
-TTTS---TTTS--S-S---
-TTTS---TTTS--S-S---
-TTTS---TTTS--SSS---
-TTTS---TTTS--SSS---
-TTTSS--TTTS--SSS---
-TTTSS--TTTS--SSS---
-TTTSS--TTTS--S-S---
-TTTS---TTTS--S-SS--
-TTTS---TTTS--S-SS--
-TTTS---TTTS--S-S---
-TTTSS--TTTS--S-S---
-TTTSS--TTTS--S-S---
-TTTSS--TTTS--S-SS--
-TTTSS--TTTS--S-SS--
-TTTSS--TTTS--SSS---
-TTTS---TTTS----S---
-TTTSS--TTTS--SSS---
-TTTS---TTTS----SS--
-TTTSS--TTTS--SSS---
-TTTSS--TTTS---SS---
-TTTSS--TTTS--S-S---
-TTTSS--TTTS--S-SS--
-TTTSS--TTTS--S-S---
-TTTS---TTTS--S-S---
-TTTS---TTTS--SSSS--
-TTTS---TTT---S-SS--
-TTTSS--TTT---S-S---
-TTTS---TTTS--S-SS--
-TTTSS--TTTS--SSS---
-TTTSS--TTTS--S-----
-TTTSS--TTTS--S-----
-TTTSS--TTTS--S-----
-TTTSS--TTTS--S-----
-TTTSS--TTTS--S-----
-TTTSS--TTTS--S-S---
-TTTSS--TTTS--S-----
-TTTSS--TTTS--S-----
-TTTSS--TTTS--S-S---
-TTTSS--TTTS--S-SS--
-TTTS---TTTS--S-SS--
-TTTSS--TTTS--S-S---
-TTTSS--TTTS--S-SS--
-TTTSS--TTTS--S-S---
-TTTSS--TTTS--S-S---
-TTTTT--TTTS--S-S---
-TTTSS--TTTS--S-SS--
-TTTTT--TTTS--S-S---
-TTTSS--TTTS--S-S---
-TTTSS--TTTS--S-S---
-TTTSS--TTTS--S-S---
-TTTSS--TTTS----S---
-TTTSS--TTTS--S-S---
-TTTSS--TTTS--S-SS--
-TTTSS--TTTS--S-S---
-TTTSS--TTTS--S-S---
-TTTSS--TTT---S-S---
-TTTSS--TTT---S-----
-TTTSS--TTT---SS----
-TTTS---TTT---TTSS--
-TTTSS--TTT---SS-S--
-TTTSS--TTTS--TT-S--
-TTTS---TTTS--SSSS--
-TTTS---TTT---SSSS--
-TTTS---TTTS---SSS--
-TTTS---TTTS---SSS--
-TTTSS--TTTS--SSSS--
-TTTSS--TTTS---SSS--
-TTTSS--TTT---SSSS--
-TTTS---TTT---SSSS--
-TTTS---TTT---TTSS--
-TTTSS--TTTS--GGGS--
-TTTSS--TTT---SSSS--
-TTTSS--TTT---SSSS--
-TTTSS--TTT---SSSS--
-TTTSS--TTT---SSSS--
-TTTSS--TTT---SSSS--
-TTTSS--TTTS--SSSS--
-TTTSS--TTTS--SSSS--
-TTTSS--TTT---SSSS--
-TTTSS--TTT---SSSS--
-TTTSS--TTTS--SSSS--
-TTTSS--TTT----SSS--
-TTTSS--TTTS--SSSS--
-TTTSS--TTTS--SSSS--
-TTTSS--TTTS--TTSS--
-TTTSS--TTTS--SSSS--
-TTTSS--TTTS--SSSS--
-TTTSS--TTT---SSSS--
-TTTSS--TTTS--TTSS--
-TTTSS--TTTS--TTS---
-TTTSS--TTT---SSSS--
-TTTSS--TTTS--TTT---
-TTTSS--TTTS--TTT---
-TTTSS--TTTS--TTTS--
-TTTSS--TTTS--GGGS--
-TTTSS--TTT---TTTS--
-TTTSS--TTTS--TTTS--
-TTTSS--TTT---TTTS--
-TTTSS--TTTS--TTTS--
-TTTSS--TTTS--TTTS--
-TTTSS--TTTS--TTTS--
-TTTSS--TTT---TTTS--
-TTTSS--TTTS--TTTS--
-TTTSS--TTTS--TTTS--
-TTTSS--TTTS--TTTS--
-TTTSS--TTTS--TTSS--
-TTTSS--TTTS--TTTS--
-TTTSS--TTTS--TTSS--
-TTTSS--TTTS--SSSS--
-TTTSS--TTTS--SSSS--
-TTTSS--TTTS--SSSS--
-TTTSS--TTTS--SSSS--
-TTTSS--TTTS--SSSS--
-TTTSS--TTTS--SSSS--
-TTTSS--TTTS--SSSS--
-TTTSS--TTTS--SSSS--
-TTTSS--TTTS--TTSS--
-TTTSS--TTTS--SSS---
-TTTSS--TTTS---SSS--
-TTTSS--TTTS--SS-S--
-TTTSS--TTTS--SSSS--
-TTTSS--TTTS--SSSS--
-TTTSS--TTTS--SS-S--
-TTTSS--TTTS--SSSS--
-TTTSS--TTTS---SSS--
-TTTSS--TTTS--SSSS--
-TTTSS--TTTS---SSS--
-TTTSS--TTTS---SSS--
-TTTSS--TTTS---SSS--
-TTTSS--TTTS--SSSS--
-TTTTT--TTTS---SSS--
-TTTSS--TTTS--SSSS--
-TTTS---TTTS--SSSS--
-TTTS---TTTS--SSSS--
-TTTSS--TTTS--SSSS--
-TTTTT--TTTS--SSSS--
-TTTS---TTTS--SSSS--
-TTTSS--TTTS----SS--
-TTTSS--TTTS----SS--
-TTTSS--TTTS----SS--
-TTTSS--TTTS----SS--
-TTTSS--TTTS---SSS--
-TTTS---TTTS---SSS--
-TTTSS--TTTS---SSS--
-TTTSS--TTTS--SSSS--
-TTTSS--TTTS--SSSS--
-TTTS---TTTS--SSSS--
-TTTSS--TTTS--SSSS--
-TTTSS--TTTS--SSSS--
-TTTTT--TTTS----SS--
-TTTSS--TTTS---TTS--
-TTT-S--TTTS---TTS--
-TTSS---TTTS---SSS--
-TTTSS--TTTS----SS--
-TT-SS--TTTS---TTS--
-TT--S--TTTS---TTS--
-TT-----TTTS---TTS--
-TT--S--TTTS---TTS--
-TT--S--TTTS---TTS--
-TT--S--TTTS---TTS--
-TT--S--TTTS---TTS--
-TT--S--TTTS---TTS--
-TT--S--TTTS---TTS--
-TT--S--TTTS---TTS--
-TT--S--TTTS---TTS--
-TT--S--TTTS---TTS--
-TT--S--TTTS---TTS--
-TT-----TTTS---TTS--
-TT-----TTTS---TTS--
-TT--S--TTTS---TTS--
-TT--S--TTTS-----S--
-TT--S--TTTS---TTS--
-TT--S--TTTS----SS--
-TT-----TTTS---TTS--
-TT-SS--TTTS---TTS--
-TT-----TTTS---TTS--
-TT--S--TTTS---TTS--
-TT--S--TTTS---TTS--
-TT--S--TTTS--GGGS--
-TT--S--TTTS--STTS--
-TT--S--TTTS--STTS--
-TT-SS--TTTS--STTS--
-TT-SS--TTTS--GGGS--
-TT-SS--TTTS--GGGS--
--S-SS--TTTS--GGGS--
-TT-SS--TTTS--GGGS--
-TT-S---TTTS--GGGS--
-TT--S--TTTS--GGGS--
-TT-SS--TTTS--TTTS--
-TT-SS--TTTS--GGGS--
-TT-SS--TTTS---TTS--
-TT--S--GGG---STTS--
-TT--S--TTTS--TTTS--
-TT-SS--TTTS--GGGS--
-TT-SS--TTTS--GGGS--
-TT-SS--TTTS--GGG---
-TT-SS--TTTS--GGG---
-TT-SS--TTTS---TT---
-TT-SS--TTTS--GGG---
-TT-SS--TTTS--TTS---
-TT-SS--TTTS--GGG---
-TT-SS--TTT---GGG---
-TT-SS--TTTS--GGG---
-TT-SS--TTTS--GGGS--
-TT-SS--TTTS--GGGS--
-TT-SS--TTTS--GGG---
-TT-SS--TTTS--HHHH--
-TT-SS--TTTS--HHHH--
-TT-SS--TTTS--HHHH--
-TT-SS--TTTS--TTTS--
-TT--S--TTTS--HHHH--
-TT-SS--TTTS--GGGS--
-TT-SS--TTTS--GGGT--
-TT-SS--TTTT--GGGS--
-TT-SS--TTTS--GGGS--
-TT-SS--TTTS--GGG---
-TT-SS--TTT---TTS---
-TT-SS--TTTS--TTS---
-TT-SS--TTT---TTT---
-TT--S--TTT---GGG---
-TT-SS--TTT---TTSS--
-TT-SS--TTT---SSTT--
-TT-SS--TTT---SSTT--
-TT-SS--TTTS--SS-S--
-TT-SS--TTT---SSTT--
-TT-SS--TTT---SS-S--
-TT--S--TTTS--SSTT--
-TT-SS--TTT---SSTT--
-TT-SS--TTT---SSTT--
-TT-SS--TTT---SSTT--
-TT-TT--TTT---SSS---
-TT--S--TTT---TTTT--
-TT-SS--TTT---SSTT--
-TT--S--TTT---SSTT--
-TT--S--TTTS--SSTT--
-TT--S--TTT---TTTS--
-TT--S--TTT---SSTT--
-TT--S--TTT---TTTT--
-TT--S--TTT---SSTT--
-TT--S--TTTS--SSTT--
-TT--S--TTT---TTSS--
-TT--S--TTT---TTTS--
-TT--S--TTT---TTTT--
-TT--S--TTTS--TTTT--
-TT--S--TTT---TTTT--
-TT--S--TTTS--SSSS--
-TT--S--TTT---SSTT--
-TT--S--TTT---SSTT--
--S--S--TTT---TTTT--
-TT--S--TTTS--SSTT--
-TT--S--TTT---TTTT--
--S--S--TTT---TTTT--
--S--S--TTT---TTTT--
-TT--S--TTT---TTTT--
--S--S--TTT---SSTT--
-TT--S--TTTS--SSSS--
-TT--S--TTTS--TTTS--
-TT--S--TTT---SSTT--
-TT--S--TTT---TTTS--
-TT--S--TTTS--TTTS--
-TT--S--TTS---TTTT--
-TT--S--GGGS--TTTT--
-TT--S--TTTS--TTTS--
-----S--GGG---SSSS--
--S--S--GGGS--TTTS--
-TT--S--GGG---TTTS--
-----S--TTT---SSSS--
--S-S---GGG---TTSS--
--S-S---GGGS--TTTT--
--S--S--GGGS--TTTS--
--S--S--GGG---TTTT--
--SS-S--GGG---TTTT--
--SS-S--GGG---TTTT--
--SS-S--GGG---TTTT--
--S--S--GGG---TTTT--
-----S--TTT---TTTT--
--S--S--TTT---TTTT--
--S--S---TT---TTTT--
--S--S--GGG---TTTT--
-----S--TTT---TTTT--
-----S--TTT---TTSS--
-----S--TTTS--TTTT--
-----S--TTT---TTTT--
-----S--TTT---TTTT--
-----S--TTT---TTTT--
---SSS--TTT---TTTT--
---STT--TTT---TTTT--
---S-S--TTT---TTTT--
---S-S--TTT---TTTT--
----TT--TTT---TTTT--
-TT--S--TTT---TTTT--
----TT--TTT---TTTT--
----SS--TTT---TTTT--
-TT-TT--TTT---TTTT--
-TT-TT--TTT---TTTT--
-TT-TT--TTT---TTTT--
-TT--S--TTT---TTTT--
-TT-TT--TTT---GGGT--
-TT--S--TTT---GGGT--
-TT-TT--TTT---GGGT--
--S--S--TTT---GGGT--
--S--S--TTT---GGGT--
-TT-TT--TTT---HHHH--
--S-TT--TTT---GGGT--
--S-TT--TTT---HHHH--
--S--S--TTT---HHHH--
-TT-TT--TTT---HHHH--
--S-TT--TTT---HHHH--
-TT-TT--TTT---HHHH--
--S-TT--TTTS--HHHH--
-TT-TT--TTT---TTTS--
--S--S--TTT---HHHH--
-TT--S--TTT---GGGG--
--S-TT--TTT---GGGT--
--S-TT--TTTS--GGGT--
-TT-TT--TTT---GGGG--
--S-TT--TTT---GGGG--
-TT-TTS-TTTS--TTTT--
-TT-TT--TTTS--TTTT--
-TT-TT--TTT---TTTT--
-TT-TTS-TTTS--TTTT--
-TT-TT--TTT---TTTT--
-TT-TTS-TTTS--TTSS--
-TT--S--TTT---TTTT--
-TT-TT--TTT---TTTT--
--S-TT--TTT---TTTT--
-TT-TT--TTT---GGGG--
-TT-TT--TTT---TTTT--
--S--S--TTT---TTTT--
-TT--SS-TTT---TTTT--
-TT--S--TTT---TT-S--
-TT--S--TTTS--TT----
-TT--S--TTTS--TT----
-TT--SS-TTTS--TT----
-TT--S--TTT---TT----
-TT-TT--TTTS--TTSS--
-TT-TT--TTT---TT-S--
-TT--S--TTT---TTTT--
-TT--S--TTT---TT-S--
-TT--S--TTTS--TTSS--
-TT--SS-TTTS--TTTT--
-TT-TT--TTTS--TTSS--
-TT-TT--TTT---TTTT--
-TT-TT--TTT---TTTT--
-TT-TT--TTT---TTTT--
--S--S--TTT---TTTT--
-TT--S--TTT---TTTT--
-TT-TT--TTT---GGGG--
--S-TT--TTT---TTTT--
-TT-TT--TTT---TTTT--
--S-TT--TTTS--TTTT--
-TT-TT--TTT---TTTT--
--S-TT--TTTS--TTSS--
-TT-TT--TTT---TTTT--
--S-TT--TTT---TTTT--
--S-TT--TTT---TT-S--
--S-TT--TTT---TTTT--
-TT-TT--TTT---GGGG--
--S-SS--TTT---GGGG--
-TT-TT--TTT---SGGG--
-TT-TT--TTT---TTTT--
--S-SS--TTT---TTTT--
-TT-TT--TTTS--SSTT--
-TT-TT--TTT---GGGG--
-TT-TT--TTT---TTTT--
-TT-TT--TTT---GGGG--
-TT-TT--TTTS--TTTT--
-TT--S--TTT---TTTS--
-TT-TT--TTT---HHHH--
-TT-TTS-TTT---TTTS--
--S-SS--TTTS--HHHH--
--S-TT--TTT---HHHH--
-TT-TT--TTT---GGGT--
--S-SS--TTT---TTTT--
-TT-SS--TTT---HHHH--
--S-TT--TTT---HHHH--
-TT-TT--TTT---HHHH--
-TT-TT--TTT---HHHH--
-TT--S--TTT---TTTS--
-TT-TT--TTT---HHHH--
-TT-TT--TTT---STTT--
-TT-TT--TTT---HHHH--
--S-TT--TTT---HHHH--
-TT-TT--TTT---TTTT--
-TT-TT--TTT---TTTS--
-TT-TT--TTT---TGGG--
-TT-TT--TTT---TTTT--
-TT-TT--TTT---TTTT--
--S-TT--TTTS--TTTT--
-TT-TT--TTT---HHHH--
-TT-TTS-TTTS--TTTT--
-TT-TT--TTT---GGGS--
--S-TT--TTT---HHHH--
-TT--S--TTTS--HHHH--
-TT-TT--TTTS--TTTS--
-TT--S--TTT---TTTT--
-TT-TT--TTT---GGGG--
--S--S--TTTS--HHHH--
-TT--S--TTTS--HHHH--
-TT--S--TTT---HHHH--
-TT--S--TTT---GGGG--
-TT--S--TTT---HHHH--
-TT--S--TTT---HHHH--
-TT-TT--TTT---GGGT--
-TT-TT--TTT---GGGT--
-TT-SS--TTT---GGGT--
-TT-TT--TTTS--TTTT--
--S-TT--TTTS--HHHH--
-TT--S--TTT---HHHH--
-TT--S--TTTS--TTTT--
-TT-TT--TTTS--HHHH--
-TT-TT--TTTS--HHHH--
-TT--S--TTTS--HHHH--
-TT-TT--TTTS--HHHH--
-TT--S--TTTS--TTTS--
-TT-TT--TTT---GGGS--
--S-TT--TTTS--SGGG--
--S-TT--TTTS--GGGG--
--S-TT--TTTS--GGGS--
--S-TT--TTTS--TTTT--
--S-TT--TTT---HHHH--
--S-TT--TTT---HHHH--
--S--S--TTT---GGGS--
-TT--S--TTT---TTTS--
--S--S--TTT---GGGG--
--S-TT--TTT---TTTS--
--S--S--TTT---HHHH--
--S--S--TTT---GGGS--
--S-TT--TTT---TTTT--
--S-TT--TTTS--HHHH--
--S-TT--TTT---GGGT--
--S-TT--TTTS--GGGT--
--S--S--TTT---HHHH--
--S-TT--TTT---HHHH--
--S-TT--TTT---GGGT--
-TT--S--TTT---HHHH--
--S-TT--TTTS--TTTS--
--S-TT--TTTS--GGGS--
--S-TT--TTTS--HHHH--
--S-TT--TTTS--HHHH--
--S-TT--TTT---GGGT--
-TT--S--TTT---GGGT--
-TT--S--TTT---HHHH--
--S--S--TTT---HHHH--
--S-TT--TTT---HHHH--
--S-TT--TTT---TTTT--
--S-TT--TTTS--HHHH--
--S--S--TTTS--HHHH--
-TT-TT--TTTS--HHHH--
-TT--S--TTTS--HHHH--
-TT-TT--TTTS--HHHH--
-TT--S--TTT---HHHH--
-TT-TT--TTT---HHHH--
--S--S--TTT---HHHH--
-TT-TT--TTT---GGGT--
--S--S--TTTS--HHHH--
--S-TT--TTT---GGGT--
--S-TT--TTT---HHHH--
-TT--S--TTT---HHHH--
--S-TT--TTT---GGGS--
--S-TT--TTT---GGGS--
-TT--S--TTTS--GGGT--
--S--S--TTT---HHHH--
--S-TT--TTT---HHHH--
--S-TT--TTT---HHHH--
--S-TT--TTT---HHHH--
--S--S--TTTS--TTTT--
--S-TT--TTTS--SGGG--
-TT-TT--TTT---GGGT--
--S-TT--TTTS--TGGG--
-TT-TT--TTT---GGGT--
--S-TT--TTT---GGGT--
-TT-TT--TTT---GGGT--
--S--S--TTTS--GGGG--
--S--S--TTTS--GGGS--
--S--S--TTTS--GGGT--
--S-TT--TTTS--GGGT--
--S--S--TTTS--HHHH--
-TT-TT--TTT---GGGT--
--S-SS--TTT---HHHH--
-TT--S--TTT---HHHH--
--S--S--TTT---HHHH--
--S-TT--TTT---TTTS--
--S--S--TTT---HHHH--
-TT-TT--TTT---HHHH--
--S-TT--TTT---HHHH--
--S--S--TTTS--TTTS--
--S--S--TTT---HHHH--
--S-TT--TTT---HHHH--
--S-TT--TTTS--HHHH--
--S-SS--TTT---GGGT--
-TT--S--TTT---HHHH--
--S-TT--TTT---TTTS--
--S--S--TTT---HHHH--
--S-TT--TTT---HHHH--
--S-TT--TTTS--TTTT--
--S-TT--TTTS--TTTT--
--S-TT--TTT---HHHH--
--S--S--TTT---TTTS--
-TT--S--TTT---HHHH--
-TT--S--TTT---TTTT--
--S--S--TTT---HHHH--
--S-TT--TTTS--GGGT--
--S-TT--TTT---HHHH--
--S-TT--TTTS--GGGT--
-TT-TT--TTTS--GGGT--
--S-TT--TTTS--HHHH--
-TT--S--TTT---HHHH--
-TT-TT--TTTS--HHHH--
--S-TT--TTTS--GGGT--
--S-TT--TTTS--HHHH--
-TT-TT--TTTS--HHHH--
--S--S--TTTS--HHHH--
-TT--S--TTTS--HHHH--
-TT--S--TTTS--HHHH--
-TT--S--TTTS--HHHH--
-TT--S--TTTS--HHHH--
--S--S--TTTS--HHHH--
-TT-----TTTS--HHHH--
-TT--S--TTT---HHHH--
-TT--S--TTTS--HHHH--
--S--S--TTTS--TTTT--
--S--S--TTTS--HHHH--
-TT--S--TTTS--TTTT--
-TT--S--TTTS--HHHH--
-TT--S--TTT---HHHH--
-TT--S--TTT---TTTT--
-TT--S--TTT---HHHH--
-TT--S--TTT---TGGG--
-TT--S--TTTS--TTTT--
-TT-TT--TTTS--GGGT--
--S-TT--TTTS--GGGG--
--S-TT--TTTS--GGGS--
-TT--S--TTTS--GGGS--
--S--S--TTT---TTTS--
--S--S--TTTS--HHHH--
-TT--S--TTTS--TTTS--
--S-TT--TTTS--GGGT--
--S-TT--TTTS--HHHH--
--S-TT--TTTS--TTT---
--S-TT--TTTS--GGGS--
--S-TT--TTTS--TTTT--
--S--S--TTTS--GGGS--
--S--S--TTT---GGG---
--S-TT--TTT---GGGG--
-TT-TT--TTT---HHHH--
-TT-TT--TTT---TTTT--
-TT-TT--TTT---HHHH--
-TT--S--TTT---TTTT--
--S--S--TTT---HHHH--
-TT-TT--TTT---GGGT--
--S-TT--TTTS--GGGT--
-TT--S--TTT---GGGG--
-TT--S--TTT---HHHH--
--S-TT--TTT---GGGT--
--S-TT--TTTS--STTT--
-TT-TT--TTTS--STTT--
--S-TT--TTT---HHHH--
--S--S--TTTS--HHHH--
--S-TT--TTTS--TTTS--
-TT--S--TTTS--TTTS--
-TT-TT--TTTS--GGGG--
-TT--S--TTTS--TTTT--
--S--S--TTTS--SGGG--
--S--S--TTTS--GGGG--
-TT--S--TTTS--GGGG--
-TT--S--TTTS--GGGG--
-TT-TT--TTTS--GGGG--
-TT--S--TTTS--GGGG--
-TT--S--TTT---GGGG--
-TT-TT--TTTS--GGGG--
-TT--S--TTTS--GGGG--
-TT-TT--TTTS--TTTT--
-TT--S--TTT---STTS--
-TT--S--TTT---GGGG--
-TT--S--TTTS--GGGG--
-TT--S--TTTS--GGGT--
-TT-TT--TTT---GGGT--
--S-TT--TTTS--GGGT--
--S-TT--TTT---GGGT--
--S-TT--TTTS--GGGT--
--S-TT--TTT---GGGT--
--S-TT--TTT---GGGT--
--S-TT--TTT---GGGT--
--S-TT--TTT---GGGT--
-TT-TT--TTTS--GGGT--
-TT-TT--TTTS--GGGT--
--S-TT--TTT---GGGG--
--S-TT--TTT---GGGG--
--S-TT--TTT---GGGG--
--S-TT--TTTS--GGGS--
-TT-TT--TTTS--GGGS--
--S-TT--TTTS--GGGT--
--S-TT--TTTS--GGGT--
--S-TTS-TTT---GGGT--
--S-TT--TTT---GGGT--
--S-TT--TTT---GGGT--
-TT-TT--TTT---HHHH--
--S-TT--TTTS--GGGT--
-TT-TT--TTTS--GGGT--
--S-TT--GGGS--GGGT--
--S-TT--TTTS--HHHH--
-TT-TT--TTTS--HHHH--
-TT-TT--TTTS--HHHH--
--S-TT--TTTS--GGGT--
--S-TT--TTTS--GGGT--
--S-TT--TTTS--HHHH--
--S-TT--TTTS--GGGT--
-TT-TT--TTTS--HHHH--
--S-TT--TTTS--HHHH--
-TT-TT--TTTS--GGGT--
--S-TT--TTTS--GGGT--
--S-TT--TTTS--GGGT--
--S-TT--TTTS--GGGT--
-TT-TT--TTTS--GGGT--
--S-TT--TTTS--GGGT--
--S-TT--TTTS--GGGT--
-TT-TT--TTTS--GGGT--
--S-TT--TTTS--GGGT--
--S-TT--TTTS--GGGT--
--S-TT--TTT---GGGT--
-TT-TT--TTT---GGGT--
-TT-TT--TTTS--GGGG--
--S-TT--TTTS--GGGT--
--S-TT--TTT---GGGT--
-TT-TT--TTTS--GGGT--
-TT-TT--TTTS--GGGT--
--S-TT--TTTS--GGGT--
-TT-TT--TTTS--GGGT--
-TT-TT--TTTS--GGGT--
--S-TT--TTTS--GGGT--
-TT-TT--TTTS--GGGT--
--S-TT--TTTS--GGGT--
--S-SS--TTTS--GGGT--
--S-TT--TTTS--HHHH--
--S-TT--TTTS--HHHH--
-TT-TT--TTT---GGGT--
-TT-TT--TTTS--GGGT--
--S-TT--TTTS--GGGT--
--S-SS--TTTS--GGGT--
--S-TT--TTTS--HHHH--
--S-SS--TTTS--HHHH--
-TT--S--TTTS--HHHH--
-TT-SSS-TTTS--HHHH--
-TT-SS--TTTS--GGGS--
-TT-SS--TTTS--GGGG--
-TT-TT--TTTS--GGGS--
-TT-TT--TTT---GGGS--
-TT--S--TTTS--TTTS--
-TT-TTS-TTTS--TTTS--
-TT--S--TTTS--HHHH--
-TT-TT--TTTS--GGGT--
-TT-SS--TTTS--GGGG--
-TT-TT--TTTS--GGGT--
-TT-TT--TTTS--GGGT--
--S-TT--TTTS--HHHH--
-TT-TT--TTTS--HHHH--
--S-TT--TTTS--GGGT--
-TT-TT--TTTS--GGGT--
--S-TT--TTTS--GGGT--
-TT-SS--TTTS--GGGT--
--S-TT--TTTS--GGGT--
-TT-TT--TTTS--GGGT--
-TT-TTS-TTTS--GGGT--
-TT-TT--TTTS--GGGT--
-TT-TT--TTTS--GGGT--
-TT-SSS-TTTS--HHHH--
--S-SS--TTTS--GGGT--
--S-SS--TTTS--GGGS--
--S-SS--TTTS--GGGT--
-TT-SS--TTTS--HHHH--
--S-SS--TTT---GGGS--
--S-SS--TTT---HHHH--
-TT-SS--TTTS--HHHH--
--S-SS--TTTS--GGGT--
-TT-SSS-TTTS--GGGT--
--S-SSS-TTTS--HHHH--
-TT-SS--TTTS--HHHH--
-TT-SS--TTT---HHHH--
-TT-SS--TTT---HHHH--
--S-SS--TTTS--HHHH--
-TT-SS--TTT---TTTS--
-TT-SS--TTTS--GGGS--
--S-SS--TTTS--GGGS--
-TT-SS--TTTS--GGGT--
-TT-SS--TTTS--HHHH--
-TT-SS--TTTS--GGGT--
--S-SS--TTTS--GGGT--
-TT-SS--TTSS--GGGT--
--S-SSS-TTTS--GGGT--
-TT-SS--TTTS--GGGT--
-TT-SS--TTTS--HHHH--
-TT--S--TTTS--HHHH--
-TT--S--TTTS--HHHH--
-TT-SS--TTTS--HHHH--
-TT-SS--TTTS--GGGT--
-TT-SS--TTT---GGGT--
-TT-SS--TTTS--GGGT--
--S-SSS-TTTS--HHHH--
-TT--S--TTTS--HHHH--
--S-SSS-TTTS--HHHH--
-TT-SSS-TTTS--HHHH--
-TT-SSS-TTSS--HHHH--
-TT-SS--TTTS--HHHH--
-TT-SS--TTT---TTTT--
-TT-SS--TTTS--TTTT--
-TT-SS--TTTS--TTTS--
-TT-SS--TTTS--TTTT--
-TT-SS--TTTS--GGGG--
-TT-SS--GGGS--TGGG--
-TT-SS--TTTS--TTTT--
--S-SS--TTTS--GGGG--
-TT-SS--TTTS--TTTS--
--S-SS--TTTS--GGGG--
--S-SS--TTT---TTTS--
--S-SS--TTT---SGGG--
----SS--TTT---HHHH--
-TT-SS--TTT---GGGT--
----SSS-TTTS--GGGT--
-TT-SS--TTTS--GGGT--
-TT-SS--TTT---GGGT--
-TT-SS--TTTS--GGGS--
-TT--SS-TTT---GGGT--
-TT--S--TTT---HHHH--
-TT-SSS-TTTS--HHHH--
-TT-SS--TTTS--TTTT--
-TT-SS--TTTS--TTTT--
-TT-SS--TTTS--TTTT--
--S-SS--TTTS--TTTT--
-TT-SS--TTTS--TTTT--
-TT-SS--TTTS--TTTS--
-TT-SS--TTTS--TTTT--
-TT-SS--TTTS--TTTS--
-TT-SS--TTTS--TTTT--
-TT-TT--TTTS--HHHH--
-TT-TTS-TTTS--GGGT--
-TT-SSS-TTTS--HHHH--
-TT-SSS-TTTS--HHHH--
-TT-TTS-TTTS--HHHH--
-TT-TT--TTTS--HHHH--
-TT-TT--TTTS--HHHH--
--S-TTS-TTTS--HHHH--
-TT-TTS-TTTS--HHHH--
-TT-TTS-TTTS--HHHH--
-TT-TTS-TTTS--HHHH--
-TT-TTS-TTTS--HHHH--
-TT-TTS-TTTS--HHHH--
-TT-TTS-TTTS--HHHH--
-TT-TTS-TTTS--GGGT--
-TT-TTS-TTTS--HHHH--
-TT-TTS-TTTS--GGGG--
-TT-SS--TTTS--TTTT--
-TT-SSS-TTTS--SGGG--
-TT-TT--TTTS--GGGG--
-TT-TTS-TTTS--GGGG--
-TT-SSS-TTTS--SGGG--
-TT-SSS-TTTS--GGGG--
-TT--SS-TTTS--GGGG--
-TT-TT--TTTS--GGGS--
-TT-SS--TTTS--GGGG--
-TT-TT--TTTS--GGGG--
-TT-TT--TTTS--GGGG--
-TT-TTS-TTTS--GGGG--
-TT-TTS-TTTS--GGGG--
-TT-TT--TTTS--GGGG--
-TT--SS-TTTS--TTTT--
-TT-TT--TTTS--GGGG--
-TT-TT--TTTS---GGG--
--S-TT--TTTS--TTTT--
-TT--S--TTT---SGGG--
-TT-TT--TTTS--GGGG--
-TT-TT--TTTS--TTTT--
-TT-TT--TTTS--GGGG--
-TT-TT--TTTS--GGGG--
-TT-TT--TTTS--GGGG--
-TT-SS--TTTS--GGGG--
-TT--S--TTT---GGGG--
--S-TT--TTTS--GGGG--
-TT--S--TTT---GGGG--
-TT--S--TTTS--GGGG--
-TT-TT--TTTS--GGGG--
-TT-TT--TTTS--SGGG--
-TT-TT--TTTS--SGGG--
-TT-TT--TTTS--TTTS--
-TT-TT--TTTS--TGGG--
-TT-SS--TTTS--TTTS--
-TT-TT--TTTS--STTT--
-TT-TT--TTTS--SGGG--
-TT-TT--TTTS--GGGG--
-TT--S--TTTS--HHHH--
--S-TT--TTTS--HHHH--
-----S--TTTS--TTTS--
--S-TT--TTTS--HHHH--
-TT-TT--TTTS--TTTS--
-TT-TT--TTTS--TTTT--
-TT-TT--TTTS--GGGG--
--S-SS--TTTS--HHHH--
-TT-TT--TTTS--GGGG--
-TT-TT--TTTS--TTTT--
-TT-TT--TTTS--HHHH--
-TT-TT--TTTS--TTTT--
-TT-TT--TTTS--HHHH--
-TT-SS--TTTS--GGGG--
-TT-TT--TTTS--TTTS--
-TT-TT--TTTS--TTTT--
--S-TT--TTTS--TTTT--
-TT-TT--TTTS--HHHH--
-TT-TT--TTT---GGGT--
-TT--S--TTTS--STTT--
-TT-TT--TTTS--STTT--
-TT-TT--TTTS--GGGT--
-TT-TT--TTT---HHHH--
-TT-SS--TTTS--HHHH--
-TT-SS--TTTS---STT--
-TT-TT--TTTS--HHHH--
-TT-SS--TTTS--GGGT--
--S-TTS-TTTS--HHHH--
-TT-TT--TTTS--HHHH--
-TT-TT--TTTS--GGGT--
-TT-TT--TTTS--HHHH--
-TT--S--TTTS--HHHH--
-TT--S--TTTS--TTTS--
-TT-TT--TTTS--TTTS--
-TT-TT--TTTS--HHHH--
-TT-TT--TTTS--HHHH--
-TT-TT--TTTS--HHHH--
-TT--S--TTTS--TTTT--
-TT-TTS-TTTS--TTTS--
-TT-TT--TTTS--GGGG--
-TT-TT--TTTS--HHHH--
-TT-TT--TTTS--TTTS--
-TT-TT--TTTS--HHHH--
-TT-TT--TTTS--HHHH--
-TT-TT--TTTS--HHHH--
-TT-TT--TTTS--TTTS--
-TT-TT--TTTS--HHHH--
-TT-TT--TTTS--HHHH--
-TT-TT--TTTS--HHHH--
-TT-TT--TTTS--GGGT--
-TT-TT--TTTS--HHHH--
-TT-TT--TTTS--HHHH--
-TT-TT--TTTS--HHHH--
-TT-TT--TTTS--STTT--
-TT-TT--TTTS--TTTS--
-TT-TT--TTTS--HHHH--
-TT-TT--TTTS--HHHH--
-TT-TT--TTTS--HHHH--
-TT-TT--TTTS--TTTT--
-TT-TT--TTTS--GGGG--
-TT-TT--TTTS--HHHH--
-TT-TT--TTTS---TTT--
-TT-SS--TTTS--TTTS--
-TT-TT--TTTS--GGGS--
-TT-TT--TTTS--SSTT--
-TT-TT--TTTS--TTTS--
--S-SS--TTTS--HHHH--
-TT-TT--TTTS--TTTT--
--S-TT--TTTS--HHHH--
-TT-TT--TTTS--TTTT--
-TT-TT--TTTS--GGG---
-TT--S--TTTS--TTT---
-TT-SS--TTTS--TTTT--
-TT-SS--TTTS---GGG--
-TT-TT--TTTS--TTTS--
-TT-TT--TTTS---GGG--
-TT-TT--TTTS--TTTT--
-TT-TT--TTTS--TTT---
-TT-TT--TTTS--TTTS--
-TT-TT--TTTS--TTTS--
-TT-TT--TTTS---TT---
-TT-TT--TTTS--SGGG--
-TT--S--TTTS--TGGG--
-TT-TT--TTTS---GGG--
-TT-TT--TTT---GGG---
-TT-TT--TTTS--GGGS--
-TT--S--TTTS--STTS--
-TT--S--TTTS--SGGG--
-TT-TT--TTTS--TGGG--
-TT--S--TTTS--SGGG--
-TT-SS--TTTS--TGGG--
-TT--S--TTTS--TT----
-TT-SS--TTTS--SGGG--
-TT-TT--TTTS--SGGG--
-TT-TT--TTTS---TT---
-TT-SS--TTTS--SGGG--
-TT-TT--TTTS--TTTS--
-TT-TT--TTTS--TTTS--
-TT-TT--TTTS--TTTS--
-TT--S--TTTS--TTTS--
-TT-TT--TTTS--TTTS--
-TT-TT--TTTS--TTTS--
-TT--S--TTTS--TTTS--
-TT-TT--TTTS--TTTS--
-TT--S--TTTS--TTTS--
-TT-SS--TTTS--TTTS--
-TT--S--TTTS--TTTS--
-TT-TT--TTTS--TTTS--
-TT--S--TTTS--TTTS--
-TT--S--TTTS--TTT---
-TT--S--TTTS--TTTS--
-TT--S--TTTS--TTTS--
-TT-TT--TTTS--TTTS--
-TT--S--TTTS--GGGS--
-TT--S--TTTS--TTTS--
-TT-TT--TTTS--TTTS--
-TT-TT--TTTS--TTTS--
-TT-TT--TTTS--TTTS--
-TT-TT--TTTS--TTTS--
-TT-TT--TTTS--TTTS--
-TT-TT--TTTS--TTTS--
-TT-TT--TTTS--TTTS--
-TT--S--TTTS--TTTS--
-TT-TT--TTTS--TTTS--
-TT-TT--TTTS--TTTS--
-TT--S--TTTS--TTT---
-TT-TTS-TTTS--TTT---
-TT--S--TTTS--GGG---
--S-TTS-TTTS--TTT---
-TT--S--TTTS--TTS---
-TT--SS-TTTS--TTT---
-TT-TTS--SSS--TTTS--
-TT-TT--SSSS--TTT---
-TT-TTS--SSS--TTTS--
-TT-TTS--SSS--TTT---
-TT--SS-TTTS--TTTS--
--S--S--TTTS--TTT---
-TT-TTS-TTTS--TTTS--
--S--S--TTTS--TTTS--
--S--S--TTTS--TTT---
-TT-TT--TTTS--TTTS--
-TT-TT--TTTS--TTT---
-TT-TTS-TTTS--TTTS--
-TT-TTS-TTTS--TTTS--
-TT-TT--TTTS--TTTS--
--S-TT--TTTS--TTTS--
--S-TTS-TTTS--TTTS--
--S-SSS-TTTS--TTTS--
--S-TTS-TTTS--TTTS--
--SSSSS-TTTS--TTTS--
--S-SS--TTTS--TTTS--
--S-SSS-TTTS--TTTS--
--S-SS--TTTS--TTTS--
--S-SS--TTTS--TTTS--
--S-SSS-TTTS--TTTS--
-TT-SS--TTTS--TTTS--
--S--SS-TTTS--TTTS--
--S-SS--TTTS--TTTS--
-TT-TT--TTTS--TTTS--
-TT-SS--TTTS--TTS---
-TT-TT--TTTS--SSS---
-TT-SSS-TTTS--TTT---
-TT-SSS-TTTS--TTT---
--S-TT--TTTS--TTT---
--S-TT--TTTS--TTT---
-TT-TTS-TTTS--TTT---
--S-TT--TTTS--TTT---
--S-TTS-TTTS--TTT---
--S-SS--TTTS--TTT---
--S-TT--TTTS--TTT---
--S-TT--TTTS--TTT---
--S-TT--TTTS--TTT---
--S--S--TTT---TTT---
--S-TT--TTTS--TTT---
--S-TT--TTT--BTTTB--
--S-TT--TTT---TTT---
--S-TT--TTTS--TTT---
--S--S--TTT---TTT---
--S--S--TTTS--TTT---
--S--S--TTTS--TTT---
-TT-TT--TTT---TTT---
--S--S--TTT---TTT---
--S--S--TTT---TTT---
--S--S--TTT--BTTTB--
--S-TT--TTT---TTT---
--S-TT--TTTS--TTT---
--S--S--TTTS--TTT---
-TT--S--TTT---TTT---
-TT--S--TTT---TTT---
--S--S--TTT---TTT---
--S--S--TTT---TTT---
--S-TT--TTT---TTT---
--S-TT--TTT---TTT---
--S-TT--TTT---TTT---
--S--S--TTT---TTT---
--S--S--TTT---TTT---
--S--S--TTT---TTT---
--S--S--TTT---TTT---
-TT-TT--TTT---TTT---
--S-TT--TTT---TTT---
--S-TT--TTT---TTT---
--S--S--TTT---TTTS--
--S-TT--TTTS--TTT---
--S--S--TTT---TTT---
--S-SS--TTT---TTT---
--S-SS--TTT---TTT---
--S-TT--TTT---TTT---
--S-TT--TTT---TTT---
--S-TT--TTT---TTT---
--S-TT--TTTS--TTT---
-TT-TT--TTTS--TTT---
--S-TT--TTT---TTT---
--S--S--TTT---TTT---
--S--S--TTT---TTT---
--S-TT--TTT---TTT---
--S-TT--TTT---TTT---
-TT-TT--TTT---TTTS--
--S-SS--TTT---TTTS--
--S-TT--TTT---TTTS--
--S-SS--TTT---TTTS--
--S--S--TTT---TTTS--
--S--S--TTT---TTT---
--S-TT--TTT---TTT---
-TT-TT--TTT---TTTS--
--S-TT--TTT---TTT---
--S-TT--TTT---TTT---
--S-TT--TTT---TTT---
--S--S--TTT---TTTS--
--S--S--TTT---TTTS--
--S--S--TTT---TTTS--
--S--S--TTT---TTTS--
--S--S--TTT---TTTS--
--S--S--TTT---TTT---
--S--S--TTTS--TTTS--
--S--S--TTT---TTT---
-TT--S--TTT---TTTS--
--S--S--TTT---TTT---
--S--S--TTT---TTT---
--S--S--TTTS--TTT---
--S--S--TTT---TTT---
-TT--S--TTT---TTT---
-TT--S--TTT---TTT---
--S--S--TTT---TTT---
--S--S--TTT---TTS---
-TT--S--TTT---TTT---
-TT-TT--TTT---TTT---
--S-----TTT---TTT---
--S-----TTT---TTT---
--S-TTS-TTT---TTT---
-TT--S--TTT---TTT---
-TT-TT--TTT---TTT---
-TT--S--SSS---TTT---
-TT--S--TTT---TTT---
--S--S--TTT---TTT---
-TT--S--TTT---TTT---
--S--S--TTT---TTT---
-TT--S--TTT---TTT---
-TT--S--TTT---TTTS--
--S--SS-TTT---TTTS--
--S--S--TTTS--TTTS--
--S--S--TTT---GGG---
--S--S--TTT---GGG---
-TT-----TTT---GGG---
--S--S--TTT---GGG---
--S--S--TTT---GGG---
--S-TT--TTT---GGG---
-TT--S--TTT---TTTS--
-TT--S--TTT---TTTS--
--S--S--TTT---TTTS--
-TT--S--TTT---TTTS--
--S--S--TTT---GGGS--
--S--S--TTT---STTS--
--S-TT--TTT---TTTS--
--S-TT--TTT---GGGS--
--S--S--TTT---TTTS--
--S--S---SS---TTTS--
--S--S---SSS--GGG---
--S-TT---SSS--TTTS--
--S-TT---SSS--TTTS--
--S-TTS--SSS--GGGS--
--S--SS--SSS--TTT---
--S-TT---SSS--STT---
--S--S---SS---SSS---
--S--S---SS---SSS---
--S-TTS-SSSS--TTT---
--S-TT---SSS--TTTS--
--S-TT---SS---TTT---
--S--S---SS---TTTS--
-TT-TT---SS---STTS--
-TT--S--TTTS--TTTS--
--S-TT---SSS--TTTS--
--S-TT---SSS--STTS--
-TT--S---SSS--TTTS--
--S-TT---SS---TTTS--
--S--S--SSSS--TTTS--
--S-TT---SSS--TTTS--
--S--S---SSS--TTTS--
-TT--S---SS---STTS--
--S--S---SS---TTTS--
--S-TT--SSS---TTTS--
-TT-TT---SS---TTTS--
--S-TT---SSS--STTS--
--S-TT---SS---TTTS--
--S--S---SS---TTTS--
--S--S---SS---TTTS--
--S-TT---SS---TTTS--
-TT-TT---SS---TTTS--
--S-TT---SSS--TTTS--
--S-TTS--SS---TTTS--
--S-TTS--SSS--TTTS--
--S-TTS--SS---TTTS--
--S-TT---SS---TTTS--
--S--S---SSS--TTTS--
--S-TT---SSS--TTTS--
--S--S---SS---SSSS--
--S--SS--SS---TTT---
--S--SS--SS---STT---
-TT-TT---SSS--TTT---
--S-TT---SSS--TTT---
-TT-TTS--SSS--TTTS--
-TT--SS--SSS--TTTS--
-TT-TT---SSS--TTTS--
--S--S---SSS--TTTS--
-TT-TT---SSS--TTTS--
--S--S---SSS--TTTS--
--S-TTS--SSS--GGG---
--S-TT---SSS--SSS---
-TT--S---SSS--TTT---
-TT--S---SSS--TTT---
-TT--S---SSS--TTTS--
-TT-TT---SSS--TTTS--
-TT--S--SSSS--TTT---
-TT-TT---SSS--TTTS--
-TT-TT---SSS--TTTS--
--S-TT---SSS--TTTS--
-TT-TTSS-SSS--TTTS--
--S-TTSS-SSS--TTTS--
-TT-TTSS-SSS--TTTS--
-TT-TTS--SSS--TTTS--
-TT-TTS--SSS--TTTS--
-TT-TTSS-SSS--TTTS--
-TT-TTS--SSS--TTTS--
-TT--SS--SSS--TTTS--
--S--SS--SSS--TTTS--
--S--S---SSS--TTTS--
-TT-TTS--SSS--GGGS--
-TT-TT---SSS--TTTS--
-----SS--SSS--TTTS--
-TT--SS--SSS--TTTS--
-TT-TTS--SSS--TTTS--
-TT--S---SSS--TTTS--
-TT-TT---SSS--TTTS--
--S-TT---SSS--TTTS--
--S-SS---SSS--TTTS--
--S-TT---SSS--TTT---
--S--S---SSS--TTTS--
--S-TT---SSS--TTTS--
--S-TT---SSS--TTT---
--S-TT---SSS--TTTS--
-TT--SS--SSS--TTTS--
-TT--SS--SSS--TTTS--
-TT--SS--SSS--TTTS--
--S--SS--SSS--TTTS--
--S--SS--SSS--TTTS--
-TT--S---SSS--TTTS--
--S--S---SSS--TTTS--
--S-TT---SSS--GGGS--
--S--S---SSS--TTTS--
-TT--S---SSS--TTTS--
--S-TT---SSS--TTT---
-TT-TT---SSS--TTT---
-TT-TT---SSS--TTTS--
--S-SS---SSS--TTTS--
--S-TT---SSS--TTT---
--S-TT---SSS--TTTS--
--S-TT---SSS--TTTS--
--S-TT---SSS--TTTS--
-TT-TT---SSS--TTSS--
--S-TT---SSS--TTTS--
--S-TT---SSS--TTTS--
--S-TT---SSS--GGG---
--S--S---SSS--TTTS--
--S-TT---SSS--TTT---
--S--S---SSS--TTT---
--S-TT---SSS--TTT---
-TT-TT---SSS--TTT---
--S-TT---SSS--TTT---
-TT--S---SSS--TTTS--
-TT-TT---SSS--TTT---
--S-TT---SSS--TTT---
--S-TT---SSS--TTT---
--S-TT---SSS--TTT---
--S-TT---SSS--TTT---
-TT-TT---SSS--TTT---
--S--SS--SSS--TTT---
--S-TT---SSS--TTT---
--S--S---SSS--TTT---
--S-TT---SSS--TTT---
--S--S---SSS--TTTS--
--S-TT---SSS--TTT---
--S-TTS--SSS--TTT---
--S--S---SSS--TTT---
--S-TT---SSS--TTT---
--S--S---SSS--TTT---
--S--S---SSS--TTT---
--S--S---SSS--TTT---
--S--S---SSS--TTT---
-TT-TT---SSS--TTT---
--S-TT---SSS--TTT---
--S-TT---SSS--TTT---
--S-TT---SSS--TTTS--
--S-TT---SSS--TTTS--
--S-TT---SSS--TTTS--
--S-TTS--SSS--TTT---
-TT-TT---SSS--TTT---
-TT--S---SSS--TTTS--
--S-TT---SSS--TTTS--
--S--S---SSS--TTT---
--S--S---SSS--TTT---
--S-TTS--SSS--TTTS--
-TT-TT---SSS--TTTS--
-TT-TT---SSS--TTTS--
--S-TT---SSS--TTTS--
-TT-TT---SSS--TTTS--
-TT--S---SSS--TTTS--
-TT-TTS--SSS--TTTS--
-TT-TT---SSS--TTTS--
--S-TT---SSS--TTTS--
--S-TT---SSS--TTT---
-TT-TT---SSS--TTTS--
--S-TT---SSS--TTTS--
--S-SS---SSS--TTSS--
--S-TT---SSS--TTTS--
--S-TT---SSS--TTTS--
--S-TT---SSS--TTTS--
--S--S---SSS--TTT---
--S-TTS--SSS--TTS---
--S-SS---SSS--TTS---
-TT-TT---SSS--TTT---
-TT--S---SSS--TTSS--
--S--S---SSS--TTS---
-TT-TT---SSS--STT---
--S-TT---SSS--TTSS--
--S--S---SSS--TTTS--
--S--S---SSS--STT---
--S-TT---SSS--TTTS--
--S-TT---SSS--TTSS--
--S--S---SSS--TT-S--
-TT-TT---SSS--TTS---
-TT--S---SSS--TT----
--S--S---SSS--TT-S--
-TT-TT---SSS--TTSS--
--S--S---SSS--TT----
-TT--S--SSSS--TT-S--
-TT--SS--SSS--TTSS--
-TT--S---SSS--TTSS--
--S--SS--SSS--TT----
--S--S---SSS--TT----
-TT--S---SSS--TT----
-TT--S--SSSS--TT----
-TT--S---SSS--TT----
-TT--S---SSS--TT----
-TT--S---SSS--TT----
-TT--S---SSS--TT----
-TT--S---SSS--TT----
-TT--S---SSS--TT----
-TT--S---SSS--TT----
--S--S---SSS--TT----
-TT--S---SSS--TT----
-TT--S---SSS--TT-S--
-TT--S---SSS--TT----
-TT--S---SSS--TT----
--S--S---SSS--TT-S--
-TT--SS--SSS--TT----
-TT-TT---SSS--TTS---
-TT--S---SSS--TT----
-TT--SS--SSS--TTS---
-TT--SS--SSS--TTS---
-TT--SS--SSS--GGG---
--S--SS--SSS--GGGS--
-TT--SS--SSS--TTSS--
-TT--SS--SSS--TTSS--
-TT--SS--SSS--TTSS--
--S--SS--SSS--GGGS--
-TT--SS--SSS--GGGS--
-TT--SS--SSS--TTSS--
-TT--SS--SSS--TTSS--
-TT--SS--SSS--TTSS--
-TT--SS--SSS--TTTS--
--S--SS--SSS--TTTS--
-TT--SS--SSS--TTSS--
-TT--SS--SSS--TTTS--
-TT--SS--SSS--TTSS--
-TT--SS--SSS--TTSS--
-TT--SS--SSS--GGGS--
-TT--SS--SSS--GGGS--
-TT--S---SSS--TTSS--
-TT--SS--SSS--GGGS--
-TT--SS--SSS--TTSS--
-TT-SS---SSS--TTTS--
-TT--SS--SSS--TTSS--
-TT--SS--SSS--TTSS--
-TT--SS--SSS--TTSS--
-TT--S---SSS--TTSS--
-TT--SS--SSS--TTSS--
-TT--SS--SSS--TTSS--
-TT--SS--SSS--TTSS--
-TT--SS--SSS--TTSS--
-TT--S---SS---TTSS--
-TT-SS---SS---TTS---
-TT--SS--SS---TTSS--
-TT--SS--SSS--GGGS--
-TT--SS--SSS--GGGS--
-TT--SS--SSS--GGGS--
-TT--SS--SSS--GGGS--
-TT--SS--SSS--TTTS--
-TT--SS--SSS--TTSS--
-TT--SS--SSS--TTSS--
--S--SS--SSS--GGGS--
-TT--SS--SSS--TTSS--
-TT--SS--SSS--TTSS--
-TT--SS--SSS--TTSS--
-TT--SS--SSS--TT-S--
--S--SS--SSS--TT-S--
-TT--SS--SSS--TT-S--
-TT--SS--SSS--TTSS--
--S--SS--SSS--TT-S--
-TT--SS--SSS--TT-S--
-TT--SS--SSS--SS----
--S--S---SSS--TTS---
-TT--S---SSS--TTS---
-TT--SS--SSS--TTSS--
--S--SS--SSS--TTSS--
--S--S---SSS--TTSS--
-TT--SS--SSS--TTSS--
-TT--SS--SSS--TTSS--
--S--SS--SSS--TTSS--
-TT--SS--SSS--TTSS--
-TT--S---SSS--TTSS--
-TT--SS--SSS--TTSS--
--S--SS--SSS--TTTS--
-TT--SS--SSS--TTSS--
-TT--SS--SSS--TTSS--
--S--SS--SSS--TTSS--
-TT--SS--SSS--TTSS--
-TT--SS--SSS--TTSS--
-TT--SS--SSS--TTSS--
-TT--SS--SSS--TTTS--
-TT--SS--SSS--TTSS--
-TT--SS--SSS--TTSS--
-TT--SS--SSS--TTSS--
-TT--SS--SSS--TTS---
-TT--SS--SSS--GGGS--
-TT--SS--SSS--TTSS--
-TT--SS--SSS--TTSS--
-TT--SS--SSS--GGGS--
--S--SS--SSS--TTSS--
-TT--SS--SSS--TTSS--
-TT--SS--SSS--TTSS--
-TT--SS--SSS--TTSS--
-TT--SS--SSS--GGGS--
--S--SS--SSS--GGG---
-TT--SS--SSS--TTSS--
-TT--SS--SSS--TTS---
-TT--SS--SSS--TTS---
-TT--SS--SSS--TTS---
-TT--SS--SSS--TTTT--
-TT--SS--SSS--TTTT--
-TT--SS--SSS--TTTT--
-TT--SS--SSS--TTTS--
-TT--SS--SSS--TTTT--
-TT--SS--SSS--TTTT--
-TT--SS--SSS--TTTT--
-TT--SS--SSS--TTSS--
-TT--SS--SSS--TTSS--
-TT--SS--SSS--TTTT--
-TT--SS--SSS--TTTT--
-TT--S---SSS--TTSS--
-TT--SS--SSS--TTSS--
-TT--SS--SSS--TTSS--
-TT--SS--SSS--TTSS--
--S--SS--SSS--TTSS--
--S--SS--SSS--SSSS--
-TT--SS--SSS--TTSS--
--S--SS--SSS--TTSS--
-TT--SS--SSS--TTTT--
-TT--SS--SSS--SSSS--
-TT--SS--SSS--SSSS--
-TT--SS--SSS--TTSS--
-TT--SS--SSS--TTSS--
-TT--SS--SSS--TTTT--
-TT--SS--SSS--TTTT--
-TT-SSS--SSS--TTSS--
-TT-SSS--SSS--TTSS--
-TT--SS--SSS--TTSS--
-TT--SS--SSS--TTSS--
-TT--SS--SSS--TTSS--
-TT--SS--SSS--TTSS--
-TT--SS--SSS--TTTT--
-TT--SS--SSS--TTSS--
--S--SS--SSS--TTSS--
--S--SS--SSS--TTSS--
-TT--SS--SSS--TTSS--
-TT--SS--SSS--TTTT--
-TT--SS--SSS--TTSS--
-TT--SS--SSS--TTSS--
-TT--SS--SSS--TTSS--
-TT--S---SSS--TTTT--
-TT--SS--SSS--TTTT--
-TT--S---SSS--TTSS--
--S--S---SSS--TTSS--
-TT--SS--SSS--TTTS--
-TT--SS--SSS--TTSS--
-TT--SS--SSS--TTSS--
--S--SS--SSS--TTSS--
--S--SS--SSS--TTSS--
-TT--SS--SSS--TTTS--
-TT--SS--SSS--TTSS--
-TT--SS--SSS--TTTS--
-TT--SS--SSS--TTSS--
-TT--SS--SSS--TTTS--
-TT--SS--SSS--TTTS--
-TT--S---SSS--TTSS--
-TT--SS--SSS--TTSS--
-TT--S---SSS--GGGT--
-TT--S---SSS--TTTS--
--S--S---SSS--GGGT--
-TT--SS--SSS--TTTT--
--S--SS--SSS--TTSS--
-TT--SS--SSS--TTTS--
-TT--SS--SS---TTSS--
-TT--SS--SSS--TTTT--
-TT--S---SSS--TTSS--
-TT--S---SSS--TTSS--
-TT--S---SSS--TTSS--
-TT--S---SSS--TTSS--
-TT--S---SSS--TTSS--
-TT--S---SSS--TTSS--
-TT--S---SSS--TTSS--
-TT-SS---SSS--TTSS--
-TT--SS--SSS--TT-S--
-TT--S---SSS--TT-S--
-TT--SS--SSS--TTSS--
-TT--SS--SSS--TTSS--
-TT--SS--SSS--TTSS--
-TT--S---SSS--TTSS--
-TT--S--SSSS--TTSS--
-TT--SS--SSS--TTTS--
-TT--SS--SSS--TTSS--
-TT--S---SSS--TTSS--
-TT--SS--SSS--TTSS--
--S--SS--SSS--TTSS--
--S--S---SSS--TTTS--
-TT--SS--SSS--TTTS--
-TT--S---SSS--TTSS--
-TT--SS--SSS--TTSS--
-TT--S---SSS--TTTS--
-TT--S---SSS--TTSS--
--S--SS--SSS--TTSS--
-TT--SS--SSS--TTSS--
-TT--SS--SSS--TTSS--
-TT--SS--SSS--TTTT--
-TT--SS--SSS--TTTT--
-TT--S---SSS--TTTT--
-TT-SS---SSS--TTTT--
--S-TT--SSSS--TTTT--
--S-TT---SSS--TTTTT-
-TT--SS--SSS--TTGGG-
-TT--SS--SSS--TTGGG-
--S--SS--SSS--TTGGG-
-TT-TT---SSS--SSGGG-
--S--SS--SSS--TTTTT-
-TT--SS--SSS--TTTTT-
--S--SS--SSS--TTTTT-
-TT--SS--SSS--TTTTT-
-TT--SS--SSS--TTTTT-
--S--SS--SSS--TTTTT-
-TT--S---SSS--SSTTT-
-TT--SS--SSS--TTTTT-
-TT--S---SSS--TTTTT-
-TT--SS--SSS--TTTTT-
[truncated: 2,750,014 more chars]
