# Supplementary material for: Unfolding of α-helical 20-residue poly-glutamic acid analyzed by multiple runs of canonical molecular dynamics simulations
Source: PeerJ. 2018 May 15;6:e4769. doi: 10.7717/peerj.4769 (PMC5958886; doi:10.7717/peerj.4769)
Supplement: Supplemental Information 5 — The data includes the two initial structures and trajectories of secondary structural elements of all the residues in all the snapshots generated in this study. All the figures and tables in this manuscript were generated based on this raw data. [file peerj-06-4769-s005.gz › ss_trajectory/Ide/ide11.txt]

-HHHHHHHHHHHHHHHHHH-
-HHHHHHHHHHHHHHHHHH-
-HHHHHHHHHHHHHHHHHH-
-HHHHHHHHHHHHHHHHHH-
-HHHHHHHHHHHHHHHHHH-
-HHHHHHHHHHHHHHHHHH-
-HHHHHHHHHHHHHHHHHH-
-HHHHHHHHHHHHHHHHH--
-HHHHHHHHHHHHHHHHTT-
-HHHHHHHHHHHHHHHHHH-
-TTHHHHHHHHHHHHHHTT-
-HHHHHHHHHHHHHHHHHT-
-HHHHHHHHHHHHHHHHHH-
-HHHHHHHHHHHHHHHHTT-
-HHHHHHHHHHHHHHHHHT-
-HHHHHHHHHHHHHHHHTT-
-HHHHHHHHHHHHHHHHTT-
-HHHHHHHHHHHHHHHHHH-
-HHHHHHHHHHHHHHHHHH-
-HHHHHHHHHHHHHHHHTT-
-HHHHHHHHHHHHHHHHHH-
-HHHHHHHHHHHHHHHHTT-
-HHHHHHHHHHHHHHHHHH-
-HHHHHHHHHHHHHHHHHH-
-HHHHHHHHHHHHHHHHHH-
-HHHHHHHHHHHHHHHTT--
-HHHHHHHHHHHHHHHTT--
-HHHHHHHHHHHHHHHHHT-
--HHHHHHHHHHHHHHHH--
-HHHHHHHHHHHHHHHHHT-
-HHHHHHHHHHHHHHHHHT-
-HHHHHHHHHHHHHHHHHH-
-HHHHHHHHHHHHHHHTT--
-HHHHHHHHHHHHHHHHH--
-HHHHHHHHHHHHHHHHH--
-HHHHHHHHHHHHHHHHH--
-HHHHHHHHHHHHHHTTT--
-HHHHHHHHHHHHHHTTT--
-HHHHHHHHHHHHHHHHH--
-HHHHHHHHHHHHHHHHH--
-HHHHHHHHHHHHHHHHH--
-HHHHHHHHHHHHHHTTS--
-HHHHHHHHHHHHHHHHH--
-HHHHHHHHHHHHHHHHH--
-HHHHHHHHHHHHHHHHS--
-HHHHHHHHHHHHHHHHH--
-HHHHHHHHHHHHHHHHH--
-HHHHHHHHHHHHHHHHTT-
-HHHHHHHHHHHHHHHHH--
-HHHHHHHHHHHHHHHTT--
-HHHHHHHHHHHHHHHHH--
-HHHHHHHHHHHHHHHHH--
-HHHHHHHHHHHHHHHTT--
-HHHHHHHHHHHHHHHHT--
-HHHHHHHHHHHHHHHTT--
-HHHHHHHHHHHHHHHTT--
-HHHHHHHHHHHHHHHTT--
-HHHHHHHHHHHHHHHTT--
-HHHHHHHHHHHHHHHSS--
-HHHHHHHHHHHHHHHTT--
-HHHHHHHHHHHHHHHHH--
-HHHHHHHHHHHHHHHTT--
-HHHHHHHHHHHHHHHTT--
-HHHHHHHHHHHHHHHTT--
-HHHHHHHHHHHHHHHHT--
-HHHHHHHHHHHHHHHTT--
-HHHHHHHHHHHHHHHHH--
-HHHHHHHHHHHHHHHTT--
-HHHHHHHHHHHHHHHTT--
-HHHHHHHHHHHHHHHTT--
-HHHHHHHHHHHHHHHTT--
-HHHHHHHHHHHHHHHHT--
-HHHHHHHHHHHHHHHTT--
-HHHHHHHHHHHHHHHHHT-
-HHHHHHHHHHHHHHHHH--
-HHHHHHHHHHHHHHHHH--
--HHHHHHHHHHHHHHHH--
-HHHHHHHHHHHHHHHHT--
-HHHHHHHHHHHHHHHHH--
-HHHHHHHHHHHHHHHTT--
-HHHHHHHHHHHHHHHTT--
-HHHHHHHHHHHHHHHHH--
-HHHHHHHHHHHHHHHHHT-
-HHHHHHHHHHHHHHHHTT-
-HHHHHHHHHHHHHHHTT--
-HHHHHHHHHHHHHHHHTT-
-HHHHHHHHHHHHHHHHTT-
-HHHHHHHHHHHHHHHTTT-
-HHHHHHHHHHHHHHHHTT-
-HHHHHHHHHHHHHHHHTT-
--HHHHHHHHHHHHHHGGG-
-HHHHHHHHHHHHHHHTT--
-HHHHHHHHHHHHHHHHT--
-HHHHHHHHHHHHHHHHHT-
-HHHHHHHHHHHHHHHTT--
-HHHHHHHHHHHHHHHHHT-
-HHHHHHHHHHHHHHHTT--
-HHHHHHHHHHHHHHHTT--
-HHHHHHHHHHHHHHHHHT-
-HHHHHHHHHHHHHHHHHH-
-HHHHHHHHHHHHHHHHTT-
-HHHHHHHHHHHHHHHHHT-
-HHHHHHHHHHHHHHHHHT-
-HHHHHHHHHHHHHHHHHH-
-HHHHHHHHHHHHHHHHHH-
-HHHHHHHHHHHHHHHHTT-
-HHHHHHHHHHHHHHHHHH-
-HHHHHHHHHHHHHHHHHT-
-HHHHHHHHHHHHHHHHTT-
-HHHHHHHHHHHHHHHHTT-
-HHHHHHHHHHHHHHHHHT-
-HHHHHHHHHHHHHHHHH--
-HHHHHHHHHHHHHHHHHT-
-HHHHHHHHHHHHHHHHHT-
-HHHHHHHHHHHHHHHHHT-
-HHHHHHHHHHHHHHHHTT-
-HHHHHHHHHHHHHHHHTT-
-HHHHHHHHHHHHHHHHHT-
-HHHHHHHHHHHHHHHHH--
-HHHHHHHHHHHHHHHHHT-
-HHHHHHHHHHHHHHHHTT-
-HHHHHHHHHHHHHHHHHT-
-HHHHHHHHHHHHHHHHHT-
-HHHHHHHHHHHHHHHHHH-
-HHHHHHHHHHHHHHHHHH-
-HHHHHHHHHHHHHHHHHT-
-HHHHHHHHHHHHHHHHTT-
-HHHHHHHHHHHHHHHHTT-
-HHHHHHHHHHHHHHHHTT-
-HHHHHHHHHHHHHHHGGG-
-HHHHHHHHHHHHHHHTT--
-HHHHHHHHHHHHHHHGGG-
-HHHHHHHHHHHHHHHGGG-
-HHHHHHHHHHHHHHGGG--
-HHHHHHHHHHHHHHHTT--
-HHHHHHHHHHHHHHHTT--
-HHHHHHHHHHHHHHHHHT-
-HHHHHHHHHHHHHHHHTT-
-HHHHHHHHHHHHHHHHTT-
-HHHHHHHHHHHHHHHHTT-
-HHHHHHHHHHHHHHHHHH-
-HHHHHHHHHHHHHHHHHH-
-HHHHHHHHHHHHHHHHH--
-HHHHHHHHHHHHHHHHHH-
-HHHHHHHHHHHHHHHHTT-
-HHHHHHHHHHHHHHHHHH-
-HHHHHHHHHHHHHHHHHH-
-HHHHHHHHHHHHHHHHHH-
-HHHHHHHHHHHHHHHHTT-
-HHHHHHHHHHHHHHHHHH-
-HHHHHHHHHHHHHHHHHH-
-HHHHHHHHHHHHHHHHHH-
-HHHHHHHHHHHHHHHHTT-
-HHHHHHHHHHHHHHHHTT-
-HHHHHHHHHHHHHHHHTT-
-HHHHHHHHHHHHHHHHHH-
-HHHHHHHHHHHHHHHHHH-
-HHHHHHHHHHHHHHHTT--
-HHHHHHHHHHHHHHHHTT-
-HHHHHHHHHHHHHHHHHT-
-HHHHHHHHHHHHHHHHHH-
-HHHHHHHHHHHHHHHHH--
-HHHHHHHHHHHHHHHHTT-
-HHHHHHHHHHHHHHHHHH-
-HHHHHHHHHHHHHHHHTT-
-HHHHHHHHHHHHHHHHHT-
-HHHHHHHHHHHHHHHHHT-
-HHHHHHHHHHHHHTHHHH-
-HHHHHHHHHHHHHHHHH--
-HHHHHHHHHHHHHHHHH--
-HHHHHHHHHHHHHHHTT--
-HHHHHHHHHHHHHHHTT--
-HHHHHHHHHHHHHHHHT--
-HHHHHHHHHHHHHHHTT--
-HHHHHHHHHHHHHHHHH--
-HHHHHHHHHHHHHHHHH--
-HHHHHHHHHHHHHHHTT--
-HHHHHHHHHHHHHHHTT--
-HHHHHHHHHHHHHHTTT--
-HHHHHHHHHHHHHHHTT--
-HHHHHHHHHHHHHHHTT--
-HHHHHHHHHHHHHHHHT--
-HHHHHHHHHHHHHHHHT--
-HHHHHHHHHHHHHHHTT--
-HHHHHHHHHHHHHHHTT--
-HHHHHHHHHHHHHHHTT--
-HHHHHHHHHHHHHHHHT--
-HHHHHHHHHHHHHHHHS--
-HHHHHHHHHHHHHHHTT--
--HHHHHHHHHHHHHHTT--
--HHHHHHHHHHHHHHHH--
-HHHHHHHHHHHHHHHHH--
-HHHHHHHHHHHHHHHHH--
-HHHHHHHHHHHHHHHHH--
-HHHHHHHHHHHHHHHTT--
-HHHHHHHHHHHHHHHTT--
-HHHHHHHHHHHHHHHTT--
-HHHHHHHHHHHHHHHTT--
-HHHHHHHHHHHHHHHTT--
-HHHHHHHHHHHHHHHTT--
-HHHHHHHHHHHHHHHTT--
-HHHHHHHHHHHHHHHTT--
-HHHHHHHHHHHHHHHHH--
-HHHHHHHHHHHHHHHHT--
-HHHHHHHHHHHHHHHTT--
-HHHHHHHHHHHHHHHHT--
-HHHHHHHHHHHHHHHHHH-
-HHHHHHHHHHHHHHHHHH-
-HHHHHHHHHHHHHHHTT--
-HHHHHHHHHHHHHHHHHH-
-HHHHHHHHHHHHHHHHHH-
-HHHHHHHHHHHHHHHHHT-
-HHHHHHHHHHHHHHHHHH-
-HHHHHHHHHHHHHHHHH--
-HHHHHHHHHHHHHHHHTT-
-HHHHHHHHHHHHHHHHHH-
-HHHHHHHHHHHHHHHTTT-
-HHHHHHHHHHHHHHHHHH-
-HHHHHHHHHHHHHHHHTT-
-HHHHHHHHHHHHHHHHTT-
-HHHHHHHHHHHHHHHHTT-
-HHHHHHHHHHHHHHHHHH-
-HHHHHHHHHHHHHHHHHH-
-HHHHHHHHHHHHHHHHTT-
-HHHHHHHHHHHHHHHHHH-
-HHHHHHHHHHHHHHHHHH-
-HHHHHHHHHHHHHHHHHH-
-HHHHHHHHHHHHHHHHHH-
--HHHHHHHHHHHHHHHHH-
-HHHHHHHHHHHHHHHHHH-
-HHHHHHHHHHHHHHHHHH-
-HHHHHHHHHHHHHHHHTT-
-HHHHHHHHHHHHHHHTTT-
-HHHHHHHHHHHHHHHHHH-
-HHHHHHHHHHHHHHHHHH-
-HHHHHHHHHHHHHHHHHH-
-HHHHHHHHHHHHHHHHTT-
-HHHHHHHHHHHHHHHHTT-
-HHHHHHHHHHHHHHHHHH-
-HHHHHHHHHHHHHHHHHH-
-HHHHHHHHHHHHHHHHHH-
-HHHHHHHHHHHHHHHHHH-
-HHHHHHHHHHHHHHHHHH-
-HHHHHHHHHHHHHHHHTT-
-HHHHHHHHHHHHHHHHTT-
-HHHHHHHHHHHHHHHHTT-
-HHHHHHHHHHHHHHHHTT-
-HHHHHHHHHHHHHHHHTT-
-HHHHHHHHHHHHHHHHTT-
-HHHHHHHHHHHHHHHHTT-
-HHHHHHHHHHHHHHHHTT-
-HHHHHHHHHHHHHHHHTT-
-HHHHHHHHHHHHHHHHTT-
-HHHHHHHHHHHHHHHHTT-
-HHHHHHHHHHHHHTTTTT-
-HHHHHHHHHHHHHHHHTT-
-HHHHHHHHHHHHHHHHTT-
-HHHHHHHHHHHHHHHGGG-
-HHHHHHHHHHHHHHHGGG-
-HHHHHHHHHHHHHGGGGG-
-HHHHHHHHHHHHHGGGGT-
-HHHHHHHHHHHHHTGGGG-
-HHHHHHHHHHHHHSGGGT-
-HHHHHHHHHHHHHTGGGT-
-HHHHHHHHHHHHHTTTTT-
-HHHHHHHHHHHHHSGGGT-
-HHHHHHHHHHHHHTGGGT-
-HHHHHHHHHHHHHTTTTT-
-HHHHHHHHHHHHTTHHHH-
-HHHHHHHHHHHHHTHHHH-
-HHHHHHHHHHHHHSHHHH-
-HHHHHHHHHHHTTTHHHH-
-HHHHHHHHHHHHHTTTT--
-HHHHHHHHHHHHHTHHHH-
-HHHHHHHHHHHHHTHHHH-
-HHHHHHHHHHHHHHHHHH-
-HHHHHHHHHHHHHHHHHH-
-HHHHHHHHHHHHHTHHHH-
-HHHHHHHHHHHHHTGGGT-
-HHHHHHHHHHHHHTHHHH-
-HHHHHHHHHHHHHHHHHH-
-HHHHHHHHHHHHHSHHHH-
--HHHHHHHHHHTTSHHHH-
-HHHHHHHHHHHHHHHHHH-
-HHHHHHHHHHHHTTHHHH-
-HHHHHHHHHHHHHHHHHH-
-HHHHHHHHHHHHHHHHHH-
-HHHHHHHHHHHHHTHHHH-
-HHHHHHHHHHHHHTHHHH-
-HHHHHHHHHHHHHHGGGT-
-HHHHHHHHHHHHHHHHHH-
-HHHHHHHHHHHHHTHHHH-
-HHHHHHHHHHHHHHHHHH-
-TTHHHHHHHHHHHHHHHH-
-HHHHHHHHHHHHHHHHHH-
-HHHHHHHHHHHHHHHHHH-
-HHHHHHHHHHHHHHHHHH-
-HHHHHHHHHHHHHHHHHH-
-HHHHHHHHHHHHHHHHHH-
-HHHHHHHHHHHHHHHHHH-
-HHHHHHHHHHHHHHHHHH-
-HHHHHHHHHHHHHHHHHH-
-HHHHHHHHHHHHHHHHHH-
-HHHHHHHHHHHHHHHHHH-
-HHHHHHHHHHHHHHHHHH-
-HHHHHHHHHHHHHHHHHH-
-HHHHHHHHHHHHHHHHHH-
-HHHHHHHHHHHHHHHHHH-
-HHHHHHHHHHHHHHHHHH-
-HHHHHHHHHHHHHHHHHH-
-HHHHHHHHHHHHHHHHHH-
-HHHHHHHHHHHHHHHHHH-
-HHHHHHHHHHHHHHHHHH-
-HHHHHHHHHHHHHHHHHH-
-HHHHHHHHHHHHHHHHHH-
-HHHHHHHHHHHHHHHHTT-
-HHHHHHHHHHHHHHHHHH-
-HHHHHHHHHHHHHHHHHH-
-HHHHHHHHHHHHHHHHTT-
-HHHHHHHHHHHHHHHTTT-
-HHHHHHHHHHHHHHHHTT-
-HHHHHHHHHHHHHHHHTT-
-HHHHHHHHHHHHHHHHHH-
-HHHHHHHHHHHHHHHHTT-
-HHHHHHHHHHHHHHHHHH-
-HHHHHHHHHHHHHHHHTT-
-HHHHHHHHHHHHHHHHHH-
-HHHHHHHHHHHHHHHHTT-
-HHHHHHHHHHHHHHHHTT-
-HHHHHHHHHHHHHHHHHH-
-HHHHHHHHHHHHHHHHHH-
-HHHHHHHHHHHHHHHTTT-
-HHHHHHHHHHHHHHHHHH-
-HHHHHHHHHHHHHHHHHH-
-HHHHHHHHHHHHHHHHHH-
-HHHHHHHHHHHHHHHHTT-
-HHHHHHHHHHHHHHHHHH-
-HHHHHHHHHHHHHHHHHH-
-HHHHHHHHHHHHHHHHHH-
-HHHHHHHHHHHHHHHHHH-
-HHHHHHHHHHHHHHHTT--
-HHHHHHHHHHHHHHHHTT-
-HHHHHHHHHHHHHHHHHH-
-HHHHHHHHHHHHHHHHT--
-HHHHHHHHHHHHHHHHHT-
-HHHHHHHHHHHHHHHHH--
-HHHHHHHHHHHHHHHHHT-
-HHHHHHHHHHHHHHHHHT-
-HHHHHHHHHHHHHHHHHT-
-HHHHHHHHHHHHHHHHHH-
-HHHHHHHHHHHHHHHHH--
-HHHHHHHHHHHHHHHHHH-
-HHHHHHHHHHHHHHHHHH-
-HHHHHHHHHHHHHHHHHT-
-HHHHHHHHHHHHHHHHH--
-HHHHHHHHHHHHHHHHH--
-HHHHHHHHHHHHHHHHH--
-HHHHHHHHHHHHHHHHH--
-HHHHHHHHHHHHHHHHH--
-HHHHHHHHHHHHHHHTT--
--HHHHHHHHHHHHHHTT--
--HHHHHHHHHHHHHHTTT-
--HHHHHHHHHHHHHHTT--
--HHHHHHHHHHHHHTTS--
--HHHHHHHHHHHHHHHS--
--HHHHHHHHHHHHHHHS--
--HHHHHHHHHHHHHHH---
--HHHHHHHHHHHHHTTS--
--HHHHHHHHHHTHHHHS--
--HHHHHHHHHHHHHHHS--
--HHHHHHHHHHHHHHHT--
--HHHHHHHHHHHHHHHS--
--HHHHHHHHHHHHHTT---
--HHHHHHHHHHHHHHHT--
--HHHHHHHHHHHHHHTT--
--HHHHHHHHHHHHHHTT--
-THHHHHHHHHHHHHHTT--
--HHHHHHHHHHHHHHTT--
--HHHHHHHHHHHHHHHT--
--HHHHHHHHHHHHHHTT--
--HHHHHHHHHHHHHHTT--
--HHHHHHHHHHHHHGGG--
--HHHHHHHHHHHHHHTT--
--HHHHHHHHHHHHHHHHT-
--HHHHHHHHHHHHHHHH--
--HHHHHHHHHHHHHHGGG-
--HHHHHHHHHHHHHHHHT-
--TTHHHHHHHHHHHHHTT-
--HHHHHHHHHHHHHHHH--
--HHHHHHHHHHHHHHHHT-
-HHHHHHHHHHHHHHHHHH-
--HHHHHHHHHHHHHHTT--
--HHHHHHHHHHHHHHHTT-
--HHHHHHHHHHHHHHTT--
--HHHHHHHHHHHHHHHH--
--HHHHHHHHHHHHHHHT--
-HHHHHHHHHHHHHHHTT--
-HHHHHHHHHHHHHHHSS--
-HHHHHHHHHHHHHTTSS--
-HHHHHHHHHHHHHHHTT--
-HHHHHHHHHHHHHHHHT--
-HHHHHHHHHHHHHHHTT--
-HHHHHHHHHHHHHHHHHH-
-HHHHHHHHHHHHHHHTT--
-HHHHHHHHHHHHHHHTT--
-HHHHHHHHHHHHHHHHTT-
-HHHHHHHHHHHHHHHHHT-
-HHHHHHHHHHHHHHTTT--
-HHHHHHHHHHHHHHHHTT-
-HHHHHHHHHHHHHHHHT--
-HHHHHHHHHHHHHHHHH--
-HHHHHHHHHHHHHHHHHT-
-HHHHHHHHHHHHHHHHH--
-HHHHHHHHHHHHHHHTT--
-HHHHHHHHHHHHHHHHHH-
-HHHHHHHHHHHHHHHHTT-
--HHHHHHHHHHHHHHTT--
--HHHHHHHHHHHHHHHH--
--HHHHHHHHHHHHHHHH--
-HHHHHHHHHHHHHHHHS--
-HHHHHHHHHHHHHHHHT--
-HHHHHHHHHHHHHHHHS--
-HHHHHHHHHHHHHHHHH--
-HHHHHHHHHHHHHHHTT--
-HHHHHHHHHHHHHHHHH--
-HHHHHHHHHHHHHHHHH--
--HHHHHHHHHHHHHHHH--
-HHHHHHHHHHHHHHHTS--
-HHHHHHHHHHHHHHHHH--
-HHHHHHHHHHHHHHHHH--
-HHHHHHHHHHHHHHTTS--
-HHHHHHHHHHHHHHHHH--
-HHHHHHHHHHHHHHTTS--
-HHHHHHHHHHHHHHHHHT-
-HHHHHHHHHHHHHHTTS--
-HHHHHHHHHHHHHHHHH--
-HHHHHHHHHHHHHHHHHT-
-HHHHHHHHHHHHHHHHH--
-HHHHHHHHHHHHHHHHS--
-HHHHHHHHHHHHHHHHH--
-HHHHHHHHHHHHHHHHH--
-HHHHHHHHHHHHHHHTT--
-HHHHHHHHHHHHHHTTT--
-HHHHHHHHHHHHHHHTS--
-HHHHHHHHHHHHHHHHH--
-HHHHHHHHHHHHHHTTS--
-HHHHHHHHHHHHHHTTT--
-HHHHHHHHHHHHHHHHH--
-HHHHHHHHHHHHHHTTS--
-HHHHHHHHHHHHHHTTT--
-HHHHHHHHHHHHHHTTT--
-HHHHHHHHHHHHHHTTS--
-HHHHHHHHHHHHHHHHT--
-HHHHHHHHHHHHHHTTS--
-HHHHHHHHHHHHHHTTS--
-HHHHHHHHHHHHHHTTS--
-HHHHHHHHHHHHHHTTS--
-HHHHHHHHHHHHHHTTS--
-HHHHHHHHHHHHHHTTTT-
-HHHHHHHHHHHHHHHHH--
-HHHHHHHHHHHHHHHHH--
-HHHHHHHHHHHHHHTTS--
-HHHHHHHHHHHHHHHHH--
-HHHHHHHHHHHHHHHHS--
-TTHHHHHHHHHHHHTTS--
-TTHHHHHHHHHHHHTTS--
-HHHHHHHHHHHHHHTTT--
-HHHHHHHHHHHHHHTTS--
-HHHHHHHHHHHHHHHHS--
-HHHHHHHHHHHHHHHHT--
-HHHHHHHHHHHHHHHHT--
-HHHHHHHHHHHHHHHHT--
-HHHHHHHHHHHHHHHHS--
-HHHHHHHHHHHHHHHHT--
-HHHHHHHHHHHHHHHHT--
-HHHHHHHHHHHHHHHHT--
-HHHHHHHHHHHHHHTTS--
-HHHHHHHHHHHHHHHHT--
-HHHHHHHHHHHHHHHHT--
-HHHHHHHHHHHHHHHHS--
--HHHHHHHHHHHHHHHT--
--HHHHHHHHHHHHHHHS--
--HHHHHHHHHHHHHHHS--
--HHHHHHHHHHHHHHHT--
--HHHHHHHHHHHHHHHT--
--HHHHHHHHHHHHHHHT--
--HHHHHHHHHHHHHHHT--
--HHHHHHHHHHHHHHHT--
--HHHHHHHHHHHHHHHT--
--HHHHHHHHHHHHHHHT--
--HHHHHHHHHHHHHTTT--
--HHHHHHHHHHHHHHHT--
--HHHHHHHHHHHHHHHS--
--HHHHHHHHHHHHHHHT--
--HHHHHHHHHHHHHHHS--
--HHHHHHHHHHHHHHHS--
--HHHHHHHHHHHHHHHS--
--HHHHHHHHHHHHHHHS--
--HHHHHHHHHHHHHHHS--
--HHHHHHHHHHHHHHHT--
--HHHHHHHHHHHHHHHT--
--HHHHHHHHHHHHHHHT--
--HHHHHHHHHHHHHHHT--
--HHHHHHHHHHHHHTTT--
--HHHHHHHHHHHHHHHS--
--HHHHHHHHHHHHHHHT--
--HHHHHHHHHHHHHHHT--
--HHHHHHHHHHHHHHHS--
--HHHHHHHHHHHHHHHS--
--HHHHHHHHHHHHHHHT--
--HHHHHHHHHHHHHHHS--
--HHHHHHHHHHHHHHHT--
--HHHHHHHHHHHHHHHS--
--HHHHHHHHHHHHHHHT--
--HHHHHHHHHHHHHHHS--
--HHHHHHHHHHHHHHHS--
--HHHHHHHHHHHHHHHS--
--HHHHHHHHHHHHHHHT--
--HHHHHHHHHHHHHHTTT-
--HHHHHHHHHHHHHHHT--
--HHHHHHHHHHHHHHTTT-
--HHHHHHHHHHHHHHHT--
--HHHHHHHHHHHHHHHS--
--HHHHHHHHHTTHHHHS--
--HHHHHHHHHHHHHHHT--
--HHHHHHHHHHHHHHHS--
--HHHHHHHHHTTHHHHS--
-THHHHHHHHHHHHHHHT--
--HHHHHHHHHHHHHHHT--
--HHHHHHHHHHHHHHTTT-
--HHHHHHHHHHSHHHHT--
--HHHHHHHHHHHHHHHS--
--HHHHHHHHHHHHHHHS--
--HHHHHHHHHHHHHHHT--
--HHHHHHHHHHHHHHHT--
--HHHHHHHHHHHHHHHT--
--HHHHHHHHHHHHHHHS--
--HHHHHHHHHHHHHHHS--
--HHHHHHHHHHHHHHHS--
--HHHHHHHHHHHHHHHT--
--HHHHHHHHHHHHHHTS--
--HHHHHHHHHHHHHHTT--
--HHHHHHHHHHHHHHHS--
--HHHHHHHHHHHHTTSS--
--HHHHHHHHHHHHHHTT--
--HHHHHHHHHHHHHHTS--
--HHHHHHHHHHHHHHTS--
--HHHHHHHHHHHHTTTT--
--HHHHHHHHHHHTTTTTT-
--HHHHHHHHHHHHHHTTT-
--HHHHHHHHHHHHHHTTT-
--HHHHHHHHHHHHTTTTT-
--HHHHHHHHHHHIIIIIT-
--HHHHHHHHHHHHHHTTT-
--HHHHHHHHHHHTTTTTT-
--HHHHHHHHHHHHHHTS--
--HHHHHHHHHHHHHHTS--
--HHHHHHHHHHHHHHTTT-
--HHHHHHHHHHHHTTTTT-
--HHHHHHHHHHHHHHTTT-
--HHHHHHHHHHHTTTTTT-
--HHHHHHHHHHHHHHTTT-
--HHHHHHHHHHHHTTTS--
--HHHHHHHHHHHHHHTS--
--HHHHHHHHHHHHHHTTT-
--HHHHHHHHHHHHHHTTT-
--HHHHHHHHHHHHTTTT--
--HHHHHHHHHHHHHHTT--
--HHHHHHHHHHHHHHTS--
--HHHHHHHHHHHHTTTTT-
--HHHHHHHHHTHHHHTTT-
--HHHHHHHHHHHHHHTT--
--HHHHHHHHHHHHHHHT--
--HHHHHHHHHTHHHHTTT-
--HHHHHHHHHHHHHHTTT-
--HHHHHHHHHHHHHHTS--
--HHHHHHHHHGGGGTTTT-
--HHHHHHHHHTHHHHTTT-
--HHHHHHHHTTHHHHTTT-
--HHHHHHHHHGGGGTTTT-
--HHHHHHHHHGGGGTTTT-
--HHHHHHHHHHHHHHTTT-
--HHHHHHHHHHHHHHTS--
--HHHHHHHHHHHHHHTTT-
--HHHHHHHHHHHHHHTTT-
--HHHHHHHHHHHHHHTS--
--HHHHHHHHHHHHHHTTT-
--HHHHHHHHHHHHHHTTT-
--HHHHHHHHHHHHHHTT--
--HHHHHHHHHHHHHHTT--
--HHHHHHHHHHHHHHTTT-
--HHHHHHHHHHHHHHTTT-
--HHHHHHHHHHHHHHTT--
--HHHHHHHHHHHHHHHT--
--HHHHHHHHHHHHHHHS--
--HHHHHHHHHHHHHHTS--
--HHHHHHHHHHHHHHTTT-
--HHHHHHHHHHHHHHTTT-
--HHHHHHHHHHHHHHHT--
--HHHHHHHHHHHHHHTS--
--HHHHHHHHHHHHHHSS--
--HHHHHHHHHHHHHHSS--
--HHHHHHHHHHHHHHTT--
--HHHHHHHHHHHHTTTTT-
--HHHHHHHHHHHHHHTTT-
--HHHHHHHHHHHHHHTTT-
--HHHHHHHHHHGGGTSS--
--HHHHHHHHSSGGGTTTT-
--HHHHHHHHTTHHHHTTT-
--HHHHHHHHHHHHHHTTT-
--HHHHHHHHHHHHHHTS--
--HHHHHHHHHHHHTTTT--
--HHHHHHHHHHHHHHSS--
--HHHHHHHHTHHHHHTS--
--HHHHHHTTTTHHHHTTT-
--HHHHHHHTHHHHHHTS--
--HHHHHHTTGGGGGTTTT-
--HHHHHHHTSSGGGTTS--
--HHHHHHTTHHHHHHHT--
--HHHHHHHHHHHHHHTTT-
--HHHHHHTTHHHHHHTTT-
--HHHHHHTTHHHHHHTTT-
--HHHHHHTTHHHHTTTS--
--HHHHHHTTTTGGGTTTT-
--HHHHHHHTTTHHHHTTT-
--HHHHHHHTHHHHHHTTT-
--HHHHHHHTHHHHHHTTT-
--HHHHHHTTHHHHHHTTT-
--TTHHHHS-TTHHHHTS--
--STHHHHT-TTHHHHTTT-
--SSHHHHHTHHHHHHTS--
--SSHHHHHSHHHHHHTS--
--SSHHHHHTHHHHHHTTT-
--TTHHHHHTHHHHHHTTT-
-GGGHHHHHTHHHHTTTS--
--TTHHHHTTHHHHTTTTT-
--TTHHHHTTHHHHHHTTT-
--TTHHHHTTHHHHHHTTT-
--TTHHHHTTHHHHTTTTT-
--SSHHHHTTHHHHHHTTT-
--TTHHHHHSHHHHHHTTT-
--TTHHHHHTHHHHHHTTT-
--TTHHHHHTTTHHHHTTT-
--TTHHHHTTHHHHTTTS--
--TTHHHHTTHHHHHHTTT-
--TTHHHHTTHHHHHHTTT-
--TTHHHHTTHHHHHHHT--
--TTHHHHHSHHHHHHTTT-
--SSHHHHHHHHHHHHTS--
--TTHHHHTTHHHHHHTS--
--SSHHHHHSTTHHHHTTT-
--TTHHHHHTHHHHHHTS--
--TTHHHHHTTTHHHHTTT-
--SSHHHHHTTTTTTTTS--
--SSGGGGTSHHHHHHTTT-
--SSTHHHHTHHHHTTTTT-
--TTHHHHHTHHHHHHTT--
--TTHHHHHSTTHHHHTTT-
--SSHHHHTTHHHHTTTTT-
--TTHHHHTTTTHHHHTTT-
--TTHHHHHTTTGGGTTTT-
--TTHHHHHSHHHHHHTTT-
--TTHHHHHTHHHHHHTTT-
--S-HHHHHTHHHHHHTS--
--S-HHHHHSHHHHHHTTT-
--S-HHHHHTHHHHTTTTT-
--TTHHHHHTHHHHHHTTT-
--S-HHHHHTHHHHHHTTT-
--TTHHHHTTHHHHTTTTT-
--TTHHHHTTHHHHHHTS--
--S-HHHHTTHHHHTTTT--
--TTHHHHTTHHHHHHTTT-
--S-HHHHTSHHHHHHTTT-
--SSHHHHTTHHHHHHTTT-
--S-HHHHHTHHHHTTTTT-
--SSHHHHHTHHHHHHTTT-
--S-HHHHHTTTHHHHTTT-
--S-HHHHTTHHHHHHTTT-
--TTHHHHTSHHHHHHTS--
--TTHHHHTTHHHHHHTTT-
--TTHHHHTSHHHHHHSS--
--TTTTTTTSTTHHHHTTT-
--TTTTGGGSHHHHHHHT--
--TTHHHHTTHHHHHHHS--
--TTHHHHTSHHHHHHHS--
--TTHHHHTTHHHHHHHH--
--TTHHHHHTTTHHHHTTT-
--TTHHHHTTHHHHHHTTT-
--TTHHHHHSHHHHHHTTT-
--TTTTTTTSHHHHHHTT--
--TTHHHHHTHHHHHHTS--
--TTHHHHHTTTHHHHTTT-
--TTHHHHHTHHHHHHTTT-
--HHHHHHTTHHHHHHTTT-
--HHHHHHTTHHHHHHTTT-
--HHHHHHTTTTHHHHTTT-
--HHHHHTTSHHHHHHHT--
--HHHHHHHTHHHHHHTT--
--HHHHHHTTHHHHHHTTT-
--HHHHHHTTHHHHHHTTT-
--HHHHHTTTHHHHHHTTT-
--HHHHHHHTHHHHHHSS--
--HHHHHHHSHHHHHHTS--
--HHHHHHHSHHHHHHTT--
--HHHHHHHSHHHHTTTT--
--HHHHHTTSHHHHHHTS--
--HHHHHHHTHHHHHHSS--
--HHHHHHHSHHHHHHTT--
--HHHHHHHTHHHHHHTT--
--HHHHHTTTHHHHTTTT--
--HHHHHHTTHHHHHHTTT-
--HHHHHHHSHHHHHHTTT-
--HHHHHHHTHHHHHHTTT-
--TTHHHHTTHHHHHHHTT-
--TTHHHHHTHHHHHHHS--
--TTHHHHTTHHHHHHHS--
--TTHHHHHHHHHHHHTTT-
--TTHHHHHTHHHHHHTTT-
--TTTHHHHTHHHHHHTT--
--TTHHHHHHHHHHHTTTT-
--TTHHHHHHHHHHHHHT--
--TTTHHHHHHHHHHHHT--
--TTHHHHHHHHHHHHTTT-
--TTHHHHHHHHHHHHTTT-
--TTHHHHHHHHHHHHTT--
--TTHHHHHHHHHHHHTTT-
--TTHHHHHHHHHHHHHT--
--TTHHHHHHHHHHHHTS--
--TTHHHHHHHHHHHHHT--
--TTHHHHHHHHHHHHHS--
--TTTTHHHHHHHHHHTT--
--TTTTHHHHHHHHHHHT--
--TTTHHHHHHHHHHHTTT-
--TTTHHHHHHHHHHHTTT-
--TTTTHHHHHHHHHHHT--
--TTTHHHHHHHHHHTTT--
--TTTHHHHHHHHHHHHH--
--TTTTHHHHHHHHHTTS--
--TTTTHHHHHHHHHTTTT-
--TTS-HHHHHHHHHTTTT-
--GGGSHHHHHHHHHHTTT-
--HHHHHHHHHHHHHHTTT-
--TTTHHHHHHHHHHHTTT-
--TTTHHHHHHHHHHHHT--
--TTTTHHHHHHHHHHHT--
--TTTHHHHHHHHHHHTTT-
--TTHHHHHHHHHHHTTT--
--TTHHHHHHHHHHHHTTT-
--HHHHHHHHHHHHHHTT--
--HHHHHHHHHHHHHHHS--
--HHHHHHHHHHHHHHHT--
--HHHHHHHHHHHHHHTT--
--HHHHHHHHHHHHHHTTT-
--HHHHHHHHHHHHHHHTT-
--HHHHHHHHHHHHHHTT--
--HHHHHHHHHHHHHHTTT-
--HHHHHHHHHHHHHHTTT-
--HHHHHHHHHHHHHHTTT-
-HHHHHHHHHHHHHHHHS--
-HHHHHHHHHHHHHHHHTT-
-HHHHHHHHHHHHHHHTT--
-HHHHHHHHHHHHHHHTT--
-HHHHHHHHHHHHHHTTTT-
-HHHHHHHHHHHHHHHTTT-
-HHHHHHHHHHHHHHHHT--
-HHHHHHHHHHHHHHHTTT-
-HHHHHHHHHHHHHHHTTT-
-HHHHHHHHHHHHHHHTTT-
--HHHHHHHHHHHHHHTTT-
--HHHHHHHHHHHHHHHS--
-HHHHHHHHHHHHHHHHS--
-HHHHHHHHHHHHHHHHT--
-HHHHHHHHHHHHHHHHS--
-HHHHHHHHHHHHHHHHS--
-HHHHHHHHHHHHHHTTS--
-HHHHHHHHHHHHHHHHS--
--HHHHHHHHHHHHHHHT--
-HHHHHHHHHHHHHHHTTT-
-HHHHHHHHHHHHHHHTTT-
-HHHHHHHHHHHHHHHTTT-
-HHHHHHHHHHHHHHHTTT-
--HHHHHHHHHHHHHHTTT-
--HHHHHHHHHHHHHHTTT-
--HHHHHHHHHHHHHHTTT-
--HHHHHHHHHHHHHHTTT-
--HHHHHHHHHHHHHHTTT-
--HHHHHHHHHHHHHHHS--
--HHHHHHHHHHHHHHHS--
--HHHHHHHHHHHHHHHS--
--HHHHHHHHHHHHHHHS--
--HHHHHHHHHHHHHHHT--
--HHHHHHHHHHHHHTTS--
--HHHHHHHHHHHHHTTS--
--HHHHHHHHHHHHHHHH--
--HHHHHHHHHHHHHHHHH-
--HHHHHHHHHHHHHHTT--
--HHHHHHHHHHHHHHTTT-
--HHHHHHHHHHHHHHHHH-
--HHHHHHHHHHHHHHHTT-
--HHHHHHHHHHHHHHHTT-
--HHHHHHHHHHHHHHHTT-
--HHHHHHHHHHHHHHHTT-
--HHHHHHHHHHHHHHHHH-
--HHHHHHHHHHHHHHHHH-
--HHHHHHHHHHHHHHHTT-
--HHHHHHHHHHHHHHHHT-
--HHHHHHHHHHHHHHHHH-
--HHHHHHHHHHHHHHHHH-
--HHHHHHHHHHHHHHHHH-
--HHHHHHHHHHHHHHHHT-
--HHHHHHHHHHHHHTTTT-
--HHHHHHHHHHHHHTTTT-
--HHHHHHHHHHHHHHHT--
--HHHHHHHHHHHHHHHHT-
--HHHHHHHHHHHHHHHHT-
--HHHHHHHHHHHHHHHHT-
--HHHHHHHHHHHHHHHHH-
--HHHHHHHHHHHHHHHHH-
--HHHHHHHHHHHHHHHHT-
--HHHHHHHHHHHHHHHTT-
--HHHHHHHHHHHHHHHTT-
--HHHHHHHHHHHHHHHTT-
--HHHHHHHHHHHHHHHTT-
--HHHHHHHHHHHHHHHTT-
--HHHHHHHHHHHHHHHHH-
--HHHHHHHHHHHHHHHHH-
--HHHHHHHHHHHHHHHTT-
--HHHHHHHHHHHHHHGGG-
--HHHHHHHHHHHHHGGGG-
--HHHHHHHHHHHHHHHTT-
--HHHHHHHHHHHHHHHH--
--HHHHHHHHHHHHHHHHH-
--HHHHHHHHHHHHHHHHT-
--HHHHHHHHHHHHHHHH--
--HHHHHHHHHHHHHHHHH-
--HHHHHHHHHHHHHHHHH-
--HHHHHHHHHHHHHHHHH-
--HHHHHHHHHHHHHHHHH-
--HHHHHHHHHHHHHHHHT-
--HHHHHHHHHHHHHHHTT-
--HHHHHHHHHHHHHHHTT-
--HHHHHHHHHHHHGGGTT-
--HHHHHHHHHHHHGGGTT-
--HHHHHHHHHHHHTT-TT-
--HHHHHHHHHHHHHTTTT-
--HHHHHHHTHHHHTT-TT-
--HHHHHHHHHHHHTT-TT-
--HHHHHHHHHHTTTTTTT-
--HHHHHHHHHHHHHT-TT-
--HHHHHHHHHHTTTT-TT-
--HHHHHHHHHHTTTT-TT-
--HHHHHHHHHTTTTT-TT-
--HHHHHHHHHHHHTT-S--
--HHHHHHHHHHTTTTTTT-
--HHHHHHHHHHTTGGGTT-
--HHHHHHHHHHHHTTTTT-
--HHHHHHHHHTTTSS-S--
--HHHHHHHHHHTSSS-S--
--HHHHHHHHHHHHSS-S--
--HHHHHHHHHHTTSS-S--
--HHHHHHHHHHTTSS-S--
--HHHHHHHHHHTTSS-S--
--HHHHHHHHHHTTTT-S--
--HHHHHHHHHHTTTSSS--
--HHHHHHHHHHHTTSSS--
--HHHHHHHHHHTTTSSS--
--HHHHHHHHHHHHHSSS--
--HHHHHHHHHHTTTSSS--
--HHHHHHHHHHHTTSSS--
--HHHHHHHHHHTTTS-S--
--HHHHHHHHHHTTTS-S--
--HHHHHHHHHHTTTS-S--
--HHHHHHHHHHHHHS-S--
--HHHHHHHHHHTTTSSS--
--HHHHHHHHHHHHHS-S--
--HHHHHHHHHHTTTSSS--
--HHHHHHHHHHTTTSSS--
--HHHHHHHHHHTTTSSS--
--HHHHHHHHHHTTTSSS--
--HHHHHHHHHHTTTSSS--
--HHHHHHHHHHHTTSSS--
--HHHHHHHHHHTTTSSS--
--HHHHHHHHHHGGGSSS--
--HHHHHHHHHHHTTSSS--
--HHHHHHHHHHHTTSSS--
--HHHHHHHHHHHHTSSS--
--HHHHHHHHHHTTTSSS--
--HHHHHHHHHHHTTSSS--
--HHHHHHHHHHTTTSSS--
--HHHHHHHHHHHHHSSS--
--HHHHHHHHHHTTTSS---
--HHHHHHHHHHTTSS----
--HHHHHHHHHHTTSS----
--HHHHHHHHHHHTTS----
--HHHHHHHHHHTTTS----
--HHHHHHHHHHTTTS----
--HHHHHHHHHHHHHS----
--HHHHHHHHHHHHHS----
--HHHHHHHHHHHHHS-S--
--HHHHHHHHHHHHTT----
--HHHHHHHHHHHHHS----
--HHHHHHHHHHHHTS----
--HHHHHHHHHHHHTS-S--
--HHHHHHHHHHHHHS-S--
--HHHHHHHHHHHTTS-S--
--HHHHHHHHHHHTTSSS--
--HHHHHHHHHHHTTS-S--
--HHHHHHHHHHHHHSSS--
--HHHHHHHHHHHTTSSS--
--HHHHHHHHHHHHHSSS--
--HHHHHHHHHHTTSSSS--
--HHHHHHHHHHHHHS-S--
--HHHHHHHHHHHT-S-S--
--HHHHHHHHHHHTSSSS--
--HHHHHHHHHHTTTS----
--HHHHHHHHHHHHHT-S--
--HHHHHHHHHHHHHT----
--HHHHHHHHHHHHHS----
--HHHHHHHHHHHHHH----
--HHHHHHHHHHHHHT----
--HHHHHHHHHHHHHH----
--HHHHHHHHHHHHHS-S--
--HHHHHHHHHHHHHH-S--
--HHHHHHHHHHHHTT-S--
--HHHHHHHHHHHHHH-S--
--HHHHHHHHHHHHHH----
--HHHHHHHHHHHHHT-S--
--HHHHHHHHHHHHHT-S--
--HHHHHHHHHHHTTS----
--HHHHHHHHHHHHHH-S--
--HHHHHHHHHHHHHT----
--HHHHHHHHHHHHTT----
--HHHHHHHHHHHHTT----
--HHHHHHHHHHHHTT----
--HHHHHHHHHHHHHH----
--HHHHHHHHHHHHHH----
--HHHHHHHHHHHHHT----
--HHHHHHHHHHHHHT----
--HHHHHHHHHHHHTT-S--
--HHHHHHHHHHHHHT-S--
--HHHHHHHHHHHHHT----
--HHHHHHHHHHHHHT-S--
--HHHHHHHHHHHHHH----
--HHHHHHHHHHHHHH----
--HHHHHHHHHHHHHH----
--HHHHHHHHHHHHHT-S--
--HHHHHHHHHHHHTT-S--
--HHHHHHHHHHHHHHS---
--HHHHHHHHHHHHTT----
--HHHHHHHHHHHHHTT---
--HHHHHHHHHHHHHTT---
--HHHHHHHHHHHHHH----
--HHHHHHHHHHHHHT----
--HHHHHHHHHHHHHH----
--HHHHHHHHHHHHHTTS--
--HHHHHHHHHHHHHTTS--
--HHHHHHHHHHHHHHTS--
--HHHHHHHHHHHHHTSS--
--HHHHHHHHHHHHHHTT--
--HHHHHHHHHHHHHHSS--
--HHHHHHHHHHHHHTTS--
--HHHHHHHHHHHHHHTS--
--HHHHHHHHHHHHHHTS--
--HHHHHHHHHHHHHTTS--
--HHHHHHHHHHHHHTTS--
--HHHHHHHHHHHHHHTT--
--HHHHHHHHHHHHHHTS--
--HHHHHHHHHHHHHHSTT-
--HHHHHHHHHHHHHTTTT-
--HHHHHHHHHHHHHTTTT-
--HHHHHHHHHHHHHTTTT-
--HHHHHHHHHHHHHHHTT-
--HHHHHHHHHHHHHHHTT-
--HHHHHHHHHHHHTTSTT-
--HHHHHHHHHHHHHTTTT-
--HHHHHHHHHHHHHTTTT-
--HHHHHHHHHHHHHTTTT-
--HHHHHHHHHHHHHHT---
--HHHHHHHHHHHHHHGGG-
--HHHHHHHHHHHHHHHH--
--HHHHHHHHHHHHHHHT--
--HHHHHHHHHHHHHHHTT-
--HHHHHHHHHHHHHHHHH-
--HHHHHHHHHHHHHHHHH-
--HHHHHHHHHHHHHHHTT-
--HHHHHHHHHHHHHHHHH-
--HHHHHHHHHHHHHHHTT-
--HHHHHHHHHHHHHHHHH-
--HHHHHHHHHHHHHHHTT-
--HHHHHHHHHHHHHHHHH-
--HHHHHHHHHHHHHHHHH-
--HHHHHHHHHHHHHHHHT-
--HHHHHHHHHHHHHHHHH-
--HHHHHHHHHHHHHHHHH-
--HHHHHHHHHHHHHHHTT-
--HHHHHHHHHHHHHHHHH-
--HHHHHHHHHHHHHHHHH-
--HHHHHHHHHHHHHHHHH-
--HHHHHHHHHHHHHHHHH-
--HHHHHHHHHHHHHHHHH-
--HHHHHHHHHHHHHHHHH-
--HHHHHHHHHHHHHHHHH-
--HHHHHHHHHHHHHHHHT-
--HHHHHHHHHHHHHHHHT-
--HHHHHHHHHHHHHHHH--
--HHHHHHHHHHHHHHHT--
--HHHHHHHHHHHHHHHTT-
--HHHHHHHHHHHHHHHT--
--HHHHHHHHHHHHHHHTT-
--HHHHHHHHHHHHHHHHH-
--HHHHHHHHHHHHHHHHH-
--HHHHHHHHHHHHHHHHH-
--HHHHHHHHHHHHHHHHH-
--HHHHHHHHHHHHHHHTT-
--HHHHHHHHHHHHHHHHH-
--HHHHHHHHHHHHHHHHH-
--HHHHHHHHHHHHHHHHT-
--HHHHHHHHHHHHHHHHH-
--HHHHHHHHHHHHHHHHH-
--HHHHHHHHHHHHHHHTT-
--HHHHHHHHHHHHHHHH--
--HHHHHHHHHHHHHHHHT-
--HHHHHHHHHHHHHHHHH-
--HHHHHHHHHHHHHHHHH-
--HHHHHHHHHHHHHHHHH-
--HHHHHHHHHHHHHHHTT-
--HHHHHHHHHHHHHHHH--
--HHHHHHHHHHHHHHHTT-
--HHHHHHHHHHHHHHHHH-
--HHHHHHHHHHHHHHHTT-
--HHHHHHHHHHHHHHHTT-
--HHHHHHHHHHHHHHHTT-
--HHHHHHHHHHHHHHHTT-
--HHHHHHHHHHHHHHHHH-
--HHHHHHHHHHHHHGGGT-
--HHHHHHHHHHHHHGGGT-
--HHHHHHHHHHHHHHTTT-
--HHHHHHHHHHHHHHTTT-
--HHHHHHHHHHHHHHHTT-
--HHHHHHHHHHHHHHTTT-
--HHHHHHHHHHHHHHTTT-
--HHHHHHHHHHHHHHHHH-
--HHHHHHHHHHHHHHHTT-
--HHHHHHHHHHHHHHHHT-
--HHHHHHHHHHHHHHHH--
--HHHHHHHHHHHHHHHH--
--HHHHHHHHHHHHHHHH--
--HHHHHHHHHHHHHHHHT-
--HHHHHHHHHHHHHHHHT-
--HHHHHHHHHHHHHHHHT-
--HHHHHHHHHHHHHHHHT-
--HHHHHHHHHHHHHHHHT-
--HHHHHHHHHHHHHHHTT-
--HHHHHHHHHHHHHHHHT-
--HHHHHHHHHHHHHHHTT-
--HHHHHHHHHHHHHHHHT-
--HHHHHHHHHHHHHHHHT-
--HHHHHHHHHHHHHHHHT-
--HHHHHHHHHHHHHHHHT-
--HHHHHHHHHHHHHHHH--
--HHHHHHHHHHHHHHTTT-
--HHHHHHHHHHHHHHHTT-
--HHHHHHHHHHHHHHHTT-
--HHHHHHHHHHHHHHHHH-
--HHHHHHHHHHHHHHTT--
--HHHHHHHHHHHHHHTT--
--HHHHHHHHHHHHHHHT--
--HHHHHHHHHHHHHHTT--
--HHHHHHHHHHHHHHTT--
--HHHHHHHHHHHHHHHHH-
--HHHHHHHHHHHHHHHHH-
--HHHHHHHHHHHHHHHHH-
--HHHHHHHHHHHHHHHTT-
--HHHHHHHHHHHHHHHHH-
--HHHHHHHHHHHHHHHHH-
--HHHHHHHHHHHHHHHHH-
--HHHHHHHHHHHHHHHTT-
--HHHHHHHHHHHHHHHTT-
--HHHHHHHHHHHHHHHTT-
--HHHHHHHHHHHHHHHTT-
--HHHHHHHHHHHHHHHHH-
--HHHHHHHHHHHHHHHHH-
--HHHHHHHHHHHHHHHHH-
--HHHHHHHHHHHHHHHHH-
--HHHHHHHHHHHHHHHTT-
--HHHHHHHHHHHHHHHTT-
--HHHHHHHHHHHHHHHHH-
--HHHHHHHHHHHHHHHTT-
--HHHHHHHHHHHHHHHH--
--HHHHHHHHHHHHHHHHH-
--HHHHHHHHHHHHHHHT--
--TTHHHHHHHHHHHHHHH-
--HHHHHHHHHHHHHHHTT-
--HHHHHHHHHHHHHHHTT-
--HHHHHHHHHHHHHHHTT-
--HHHHHHHHHHHHHHHHH-
--HHHHHHHHHHHHHHHHH-
--HHHHHHHHHHHHHHHTT-
--HHHHHHHHHHHHHHHHH-
--HHHHHHHHHHHHHHHT--
--HHHHHHHHHHHHHHHHH-
--HHHHHHHHHHHHHHHHH-
--HHHHHHHHHHHHHHHHH-
--HHHHHHHHHHHHHHHHH-
--HHHHHHHHHHHHHHHTT-
--HHHHHHHHHHHHHHHHH-
--HHHHHHHHHHHHHHTTT-
--HHHHHHHHHHHHHHHTT-
--HHHHHHHHHHHHHHHHH-
--HHHHHHHHHHHHHHHT--
--HHHHHHHHHHHHHHHHH-
--HHHHHHHHHHHHHHHTT-
--HHHHHHHHHHHHHHHTT-
--HHHHHHHHHHHHHHTT--
--HHHHHHHHHHHHHHHTT-
--HHHHHHHHHHHHHHHTT-
--HHHHHHHHHHHHHHHHT-
--HHHHHHHHHHHHHHHH--
--HHHHHHHHHHHHHHHH--
--HHHHHHHHHHHHHHHHH-
--HHHHHHHHHHHHHHHHT-
--HHHHHHHHHHHHHHHHT-
--HHHHHHHHHHHHHHHHH-
--HHHHHHHHHHHHHHHHH-
--HHHHHHHHHHHHHHHHT-
--HHHHHHHHHHHHHHHHH-
--HHHHHHHHHHHHHHHTT-
--HHHHHHHHHHHHHHTT--
--HHHHHHHHHHHHHHHHH-
--HHHHHHHHHHHHHHHHH-
--HHHHHHHHHHHHHHHH--
--HHHHHHHHHHHHHHHTT-
--HHHHHHHHHHHHHHHHT-
--HHHHHHHHHHHHHHHH--
--HHHHHHHHHHHHHHHHH-
--HHHHHHHHHHHHHHHHH-
--HHHHHHHHHHHHHHHTT-
--HHHHHHHHHHHHHHHTT-
--HHHHHHHHHHHHHHHT--
--HHHHHHHHHHHHHHHHT-
--HHHHHHHHHHHHHHTT--
--HHHHHHHHHHHHHHHT--
--HHHHHHHHHHHHHHTT--
--HHHHHHHHHHHHHHTT--
--HHHHHHHHHHHHHHTT--
--HHHHHHHHHHHHHHTT--
--HHHHHHHHHHHHHHTT--
--HHHHHHHHHHHHHHTT--
--HHHHHHHHHHHHTGGG--
--HHHHHHHHHHHTTTTT--
--HHHHHHHHHHHHHHTT--
--HHHHHHHHHHHHHHTT--
--HHHHHHHHHHHHHHTT--
--HHHHHHHHHHHHHHTT--
--HHHHHHHHHHHHHHTT--
--HHHHHHHHHHHHHHTT--
--HHHHHHHHHHHHHHTT--
--HHHHHHHHHHHHHHTT--
--HHHHHHHHHHHHHHTT--
--HHHHHHHHHHHHHHTT--
--HHHHHHHHHHHHHHTT--
--HHHHHHHHHHHHHHTT--
--HHHHHHHHHHHHHHSS--
--HHHHHHHHHHHHHHTS--
--HHHHHHHHHHHHHHTT--
--HHHHHHHHHHHHHHTT--
--HHHHHHHHHHHHHHTT--
--HHHHHHHHHHHHHHTT--
--HHHHHHHHHHHHHHTT--
--HHHHHHHHHHHHHHTT--
--HHHHHHHHHHHHHHTT--
--HHHHHHHHHHHHHHTT--
--HHHHHHHHHHHHHHTT--
--HHHHHHHHHHHHHHTT--
--HHHHHHHHHHHHHHTT--
--HHHHHHHHHHHHHHTT--
--HHHHHTTHHHHHHHHH--
--HHHHHTTHHHHHHHHS--
--HHHHGGGHHHHHHHHH--
--HHHHHHTHHHHHHTTS--
--HHHHTTTHHHHHHTTS--
--HHHHHHHHHHHHHHTT--
--HHHHHHHHHHHHHHTT--
--HHHHHHHHHHHHHTTS--
--HHHHHTTHHHHHHHHT--
--HHHHHHHHHHHHHTTS--
--HHHHHHHHHHHHHGGG--
--HHHHHHHHHHHHHTTS--
--HHHHHHHHHHHHHTTT--
--HHHHHHSHHHHHHHTT--
--HHHHTTTHHHHHHHTT--
--HHHHHHHHHHHHHHTT--
--HHHHGGGHHHHHHHTT--
--HHHHHTTHHHHHHHTT--
--HHHHHHTHHHHHHHHH--
--HHHHHHTHHHHHHHHH--
--HHHHHHHHHHHHHHHH--
--HHHHHHHHHHHHHHHH--
--HHHHHHHHHHHHHHHH--
--HHHHHHHHHHHHHHHH--
--HHHHHHHHHHHHHHHH--
--HHHHHHHHHHHHHHHHT-
--HHHHHHHHHHHHHHHHH-
--HHHHHHHHHHHHHHHHT-
--HHHHHHHHHHHHHHHHH-
--HHHHHHHHHHHHHHHHH-
--HHHHHHHHHHHHHHHHH-
--HHHHHHHHHHHHHHHHH-
--HHHHHHHHHHHHHHHHT-
--HHHHHHHHHHHHHHHHT-
--HHHHHHHHHHHHHHHTT-
--HHHHHHHHHHHHHHHHH-
--HHHHHHHHHHHHHHHHH-
--HHHHHHHHHHHHHHHHH-
--HHHHHHHHHHHHHHHHH-
--HHHHHHHHHHHHHHHH--
--HHHHHHHHHHHHHHHHT-
--HHHHHHHHHHHHHHHHT-
--HHHHHHHHHHHHHHHTT-
--HHHHHHHHHHHHHHHTT-
--HHHHHHHHHHHHHHHHH-
--HHHHHHHHHHHHHHHTT-
--HHHHHHHHHHHHHHHHH-
--HHHHHHHHHHHHHHHTT-
--HHHHHHHHHHHHHHHHH-
--HHHHHHHHHHHHHHHHT-
--HHHHHHHHHHHHHHHHH-
--HHHHHHHHHHHHHHHH--
--HHHHHHHHHHHHHHHHH-
--HHHHHHHHHHHHHHHHH-
--HHHHHHHHHHHHHHHHH-
--HHHHHHHHHHHHHHHHH-
--HHHHHHHHHHHHHHHHH-
--HHHHHHHHHHHHHHHHH-
--HHHHHHHHHHHHHHHTT-
--HHHHHHHHHHHHHHHHT-
--HHHHHHHHHHHHHHHHH-
--HHHHHHHHHHHHHHHHH-
--HHHHHHHHHHHHHHHHH-
--HHHHHHHHHHHHHHHHH-
--HHHHHHHHHHHHHHHHH-
--HHHHHHHHHHHHHHHHH-
--HHHHHHHHHHHHHHHHT-
--HHHHHHHHHHHHHHHHH-
--HHHHHHHHHHHHHHHHH-
--HHHHHHHHHHHHHHHHH-
--HHHHHHHHHHHHHHHHH-
--HHHHHHHHHHHHHHHHH-
--HHHHHHHHHHHHHHHHH-
--HHHHHHHHHHHHHHHHH-
--HHHHHHHHHHHHHHHHH-
--HHHHHHHHHHHHHHHHH-
--HHHHHHHHHHHHHHHHH-
--HHHHHHHHHHHHHHHHH-
--HHHHHHHHHHHHHHHHH-
--HHHHHHHHHHHHHHHHT-
--HHHHHHHHHHHHHHHH--
--HHHHHHHHHHHHHHHHH-
--HHHHHHHHHHHHHHHHH-
--HHHHHHHHHHHHHHHHH-
--HHHHHHHHHHHHHHHHH-
--HHHHHHHHHHHHHHHHH-
--HHHHHHHHHHHHHHHHH-
--HHHHHHHHHHHHHHHHH-
--HHHHHHHHHHHHHHHHH-
--HHHHHHHHHHHHHHHHH-
--HHHHHHHHHHHHHHHTT-
--HHHHHHHHHHHHHHHHT-
--HHHHHHHHHHHHHHTT--
--HHHHHHHHHHHHHHHTT-
--HHHHHHHHHHHHHHHTT-
--HHHHHHHHHHHHHHHHT-
--HHHHHHHHHHHHHHHHH-
--HHHHHHHHHHHHHHHHH-
--HHHHHHHHHHHHHHHHT-
--HHHHHHHHHHHHHHHHT-
--HHHHHHHHHHHHHHHHT-
--HHHHHHHHHHHHHHHTT-
--HHHHHHHHHHHHHHHHT-
--HHHHHHHHHHHHHHTT--
--HHHHHHHHHHHHHHHHH-
--HHHHHHHHHHHHHHTTT-
--HHHHHHHHHHHHHHHHT-
--HHHHHHHHHHHHHGGGT-
--HHHHHHHHHHHHHHTTT-
--HHHHHHHHHHHHHHHTT-
--HHHHHHHHHHHHHHHHT-
--HHHHHHHHHHHHHHHTT-
--HHHHHHHHHHHHHHHHT-
--HHHHHHHHHHHHHHHHT-
--HHHHHHHHHHHHHHHHH-
--HHHHHHHHHHHHHHHHT-
--HHHHHHHHHHHHHHHHH-
--HHHHHHHHHHHHHHHTT-
--HHHHHHHHHHHHHHHHH-
--HHHHHHHHHHHHHHHHH-
--HHHHHHHHHHHHHHHHT-
--HHHHHHHHHHHHHHHTT-
--HHHHHHHHHHHHHHHHT-
--HHHHHHHHHHHHHHHHT-
--HHHHHHHHHHHHHHTT--
--HHHHHHHHHHHHHHHHT-
--HHHHHHHHHHHHHHHHT-
--HHHHHHHHHHHHHHTTT-
--HHHHHHHHHHHHHHHHH-
--HHHHHHHHHHHHHHHHT-
--HHHHHHHHHHHHHHHHT-
--HHHHHHHHHHHHHTTTT-
--HHHHHHHHHHHHHHHHT-
--HHHHHHHHHHHHHHHH--
--HHHHHHHHHHHHHHHS--
--HHHHHHHHHHHHHHHHT-
--HHHHHHHHHHHHHHHHH-
--HHHHHHHHHHHHHHHHH-
--HHHHHHHHHHHHHHHTT-
--HHHHHHHHHHHHHHHH--
--HHHHHHHHHHHHHHHHH-
--HHHHHHHHHHHHHHHHH-
--HHHHHHHHHHHHHHHHH-
--HHHHHHHHHHHHHHHHT-
--HHHHHHHHHHHHHHHHH-
--HHHHHHHHHHHHHHHHH-
--HHHHHHHHHHHHHHHTT-
--HHHHHHHHHHHHHHHHH-
--HHHHHHHHHHHHHHHTT-
--HHHHHHHHHHHHHHHHT-
--HHHHHHHHHHHHHHHHH-
--HHHHHHHHHHHHHHHHH-
--HHHHHHHHHHHHHHHHT-
--HHHHHHHHHHHHHHGGG-
--HHHHHHHHHHHHHHTTT-
--HHHHHHHHHHHHHHHTT-
--HHHHHHHHHHHHHHHTT-
--HHHHHHHHHHHHHHGGG-
--HHHHHHHHHHHHHHTTT-
--HHHHHHHHHHHHHHHHH-
--HHHHHHHHHHHHHHHHT-
--HHHHHHHHHHHHHHHTT-
--HHHHHHHHHHHHHHHHT-
--HHHHHHHHHHHHHHHHH-
--HHHHHHHHHHHHHHHHH-
--HHHHHHHHHHHHHHHTT-
--HHHHHHHHHHHHHHHHH-
--HHHHHHHHHHHHHHTTT-
--HHHHHHHHHHHHHHHH--
--HHHHHHHTTHHHHHHTT-
--HHHHHHHHHHHHHHHHH-
--HHHHHHHTTHHHHHHHH-
--HHHHHHHHHHTHHHHHH-
--HHHHHHHTTHHHHHHHT-
--HHHHHHHHHHHHHHHHT-
--HHHHHHTTTHHHHHHHT-
--HHHHHGGGTHHHHHHHT-
--HHHHHHHHHHHHHHHHH-
--HHHHHHHHHHHHHHHHH-
--HHHHHHHHHHHHHHHTT-
--HHHHHHHHHHHHHHHTT-
--HHHHHHHHHHHHHHHHH-
--HHHHHHHHHHHHHHHHH-
--HHHHHHHHHHHHHHHTT-
--HHHHHHHHHHHHHHHHT-
--HHHHHHHHHHHHHHHTT-
--HHHHHHHHHHHHHHTTT-
--HHHHHHHHHHHHHHHHH-
--HHHHHHHHHHHHHHTT--
--HHHHHHHHHHHHHHHTT-
--HHHHHHHHHHHHHHHHH-
--HHHHHHHHHHHHHHHHH-
--HHHHHHHHHHHHHHHHH-
--HHHHHHHHHHHHHHHTT-
--HHHHHHHHHHHHHHHTT-
--HHHHHHHHHHHHHHHHH-
--HHHHHHHHHHHHHHHHH-
--HHHHHHHHHHHHHHHHH-
--HHHHHHHHHHHHHHHHH-
--HHHHHHHHHHHHHHHHH-
--HHHHHHHHHHHHHHHHH-
--HHHHHHHHHHHHHHHHH-
--HHHHHHHHHHHHHHHHH-
--HHHHHHHHHHHHHHHHH-
--HHHHHHHHHHHHHHHHH-
--HHHHHHHHHHHHHHHHH-
--HHHHHHHHHHHHHHHHH-
--SHHHHHHHHHHHHHHHH-
--HHHHHHHHHHHHHHHHH-
--HHHHHHHHHHHHHHHHH-
--HHHHHHHHHHHHHHHHT-
--HHHHHHHHHHHHHHHHH-
--HHHHHHHHHHHHHHHHH-
--HHHHHHHHHHHHHHHHH-
--HHHHHHHHHHHHHHHTT-
--HHHHHHHHHHHHHHHHH-
--HHHHHHHHHHHHHHHHH-
--HHHHHHHHHHHHHHHHH-
--HHHHHHHHHHHHHHHHH-
--HHHHHHHHHHHHHHHHH-
--HHHHHHHHHHHHHHHHH-
--HHHHHHHHHHHHHHHHH-
--HHHHHHHHHHHHHHHHH-
--HHHHHHHHHHHHHHHHH-
--HHHHHHHHHHHHHHHHH-
--HHHHHHHHHHHHHHHHH-
--HHHHHHHHHHHHHHHHH-
--HHHHHHHHHHHHHHHHH-
--HHHHHHHHHHHHHHHTT-
--HHHHHHHHHHHHHHHHH-
--HHHHHHHHHHHHHHHTT-
--HHHHHHHHHHHHHHHTT-
--HHHHHHHHHHHHHHHTT-
--HHHHHHHHHHHHHHHHH-
--HHHHHHHHHHHHHHHHT-
--HHHHHHHHHHHHHHHTT-
--HHHHHHHHHHHHHHHH--
--HHHHHHHHHHHHHHHHH-
--HHHHHHHHHHHHHHHHT-
--HHHHHHHHHHHHHHHHH-
--HHHHHHHHHHHHHHHTT-
--HHHHHHHHHHHHHHHHH-
--HHHHHHHHHHHHHHHHH-
--HHHHHHHHHHHHHHHHH-
--HHHHHHHHHHHHHHHHH-
--HHHHHHHHHHHHHHHHH-
--HHHHHHHHHHHHHHHHH-
--HHHHHHHHHHHHHHHHH-
--HHHHHHHHHHHHHHHTT-
--HHHHHHHHHHHHHHHHH-
--HHHHHHHHHHHHHHHHH-
--HHHHHHHHHHHHHHHHH-
--HHHHHHHHHHHHHHHHT-
--HHHHHHHHHHHHHHHHT-
--HHHHHHHHHHHHHHHTT-
--HHHHHHHHHHHHHHHHH-
--HHHHHHHHHHHHHHHHH-
--HHHHHHHHHHHHHHHHH-
--HHHHHHHHHHHHHHHTT-
--HHHHHHHHHHHHHHHHH-
--HHHHHHHHHHHHHHHHH-
--HHHHHHHHHHHHHHHHH-
--HHHHHHHHHHHHHHHHT-
--HHHHHHHHHHHHHHHHH-
--HHHHHHHHHHHHHHHTT-
--HHHHHHHHHHHHHHHTT-
--HHHHHHHHHHHHHHHTT-
--HHHHHHHHHHHHHHHHH-
--HHHHHHHHHHHHHHHTT-
--HHHHHHHHHHHHHHHTT-
--HHHHHHHHHHHHHHHHH-
--HHHHHHHHHHHHHHHHT-
--HHHHHHHHHHHHHHHHH-
--HHHHHHHHHHHHHHHHH-
--HHHHHHHHHHHHHHHHH-
--HHHHHHHHHHHHHHHHH-
--HHHHHHHHHHHHHHHHH-
--HHHHHHHHHHHHHHHHT-
--HHHHHHHHHHHHHHHHT-
--HHHHHHHHHHHHHHHHH-
--HHHHHHHHHHHHHHHHH-
--HHHHHHHHHHHHHHHHH-
--HHHHHHHHHHHHHHHHT-
--HHHHHHHHHHHHHHHHH-
--HHHHHHHHHHHHHHHHH-
--HHHHHHHHHHHHHHHHH-
--HHHHHHHHHHHHHHHHH-
--HHHHHHHHHHHHHHHHH-
--HHHHHHHHHHHHHHHHH-
--HHHHHHHHHHHHHHHHH-
--HHHHHHHHHHHHHHHHH-
--HHHHHHHHHHHHHHHHH-
--HHHHHHHHHHHHHHHTT-
--HHHHHHHHHHHHHHHTT-
--HHHHHHHHHHHHHHHTT-
--HHHHHHHHHHHHHHHH--
--HHHHHHHHHHHHHHHHH-
--HHHHHHHHHHHHHHTT--
--HHHHHHHHHHHHHHHTT-
--HHHHHHHHHHHHHHHTT-
--HHHHHHHHHHHHHHHHH-
--HHHHHHHHHHHHHHTT--
--HHHHHHHHHHHHHHHTT-
--HHHHHHHHHHHHHHHHT-
--HHHHHHHHHHHHHHHHT-
--HHHHHHHHHHHHHHHH--
--HHHHHHHHHHHHHHHS--
--HHHHHHHHHHHHHHHH--
--HHHHHHHHHHHHHHHH--
--HHHHHHHHHHHHHHHT--
--HHHHHHHHHHHHHTTS--
--HHHHHHHHHHHHHHHH--
--HHHHHHHHHHHHHHTT--
--HHHHHHHHHHHHHHTT--
--HHHHHHHHHHHHHHHT--
--HHHHHHHHHHHHHHHTT-
--HHHHHHHHHHHHHHHTT-
--HHHHHHHHHHHHHHHHT-
--HHHHHHHHHHHHHHHTT-
--HHHHHHHHHHHHHHHTT-
--HHHHHHHHHHHHHHHTT-
--HHHHHHHHHHHHHHHTT-
--HHHHHHHHHHHHHHHTT-
--HHHHHHHHHHHHHHHHT-
--HHHHHHHHHHHHHHHTT-
--HHHHHHHHHHHHHHHTT-
--HHHHHHHHHHHHHHHHT-
--HHHHHHHHHHHHHHHTT-
--HHHHHHHHHHHHHHHHT-
--HHHHHHHHHHHHHHHHH-
--HHHHHHHHHHHHHHHH--
--HHHHHHHHHHHHHHHHT-
--HHHHHHHHHHHHHHHHT-
--HHHHHHHHHHHHHHHHH-
--HHHHHHHHHHHHHHHHH-
--HHHHHHHHHHHHHHHHT-
--HHHHHHHHHHHHHHHHT-
--HHHHHHHHHHHHHHHTT-
--HHHHHHHHHHHHHHHTT-
--HHHHHHHHHHHHHHHHT-
--HHHHHHHHHHHHHHHHT-
--HHHHHHHHHHHHHHHH--
--HHHHHHHHHHHHHHTTT-
--HHHHHHHHHHHHHHHHH-
--HHHHHHHHHHHHHHTTT-
--HHHHHHHHHHHHHHHT--
--HHHHHHHHHHHHHHHTT-
--HHHHHHHHHHHHHHTT--
--HHHHHHHHHHHHHHHHT-
--HHHHHHHHHHHHHHHHT-
--HHHHHHHHHHHHHHHH--
--HHHHHHHHHHHHHHHTT-
--HHHHHHHHHHHHHHHHT-
--HHHHHHHHHHHHHHTTT-
--HHHHHHHHHHHHHHTTT-
--HHHHHHHHHHHHHHHTT-
--HHHHHHHHHHHHHHTTT-
--HHHHHHHHHHHHHHTTT-
--HHHHHHHHHHHHHHTTT-
--HHHHHHHHHHHHHHHHH-
--HHHHHHHHHHHHHHTTT-
--HHHHHHHHHHHHHHHHH-
--HHHHHHHHHHHHHHHTT-
--HHHHHHHHHHHHHHTT--
--HHHHHHHHHHHHHHHHT-
--HHHHHHHHHHHHHHHHH-
--HHHHHHHHHHHHHHHTT-
--HHHHHHHHHHHHHHHHT-
--HHHHHHHHHHHHHHHHH-
--HHHHHHHHHHHHHHHHH-
--HHHHHHHHHHHHHHHTT-
--HHHHHHHHHHHHHHHHH-
--HHHHHHHHHHHHHHHHH-
--HHHHHHHHHHHHHHHHH-
--HHHHHHHHHHHHHHHHH-
--HHHHHHHHHHHHHHHHH-
--HHHHHHHHHHHHHHHHT-
--HHHHHHHHHHHHHHHHT-
--HHHHHHHHHHHHHHHHT-
--HHHHHHHHHHHHHHHHH-
--HHHHHHHHHHHHHHHHH-
--HHHHHHHHHHHHHHHHH-
--HHHHHHHHHHHHHHHTT-
--HHHHHHHHHHHHGGGGT-
--HHHHHHHHHHHHGGGGT-
--HHHHHHHHHHHHHHHHH-
--HHHHHHHHHHHHHHHHH-
--HHHHHHHHHHHHHHHHH-
--HHHHHHHHHHHHHHHTT-
--HHHHHHHHHHHHHHHHT-
--HHHHHHHHHHHHHHHHH-
--HHHHHHHHHHHHHHGGG-
--HHHHHHHHHHHHHHHHH-
--HHHHHHHHHHHHHHHHH-
--HHHHHHHHHHHHHHHHT-
--HHHHHHHHHHHHHHHHH-
--HHHHHHHHHHHHHHHHH-
--HHHHHHHHHHHHHHHHH-
--HHHHHHHHHHHHHHHHH-
--HHHHHHHHHHHHHHHHH-
--HHHHHHHHHHHHHHHHH-
--HHHHHHHHHHHHHHHHH-
--HHHHHHHHHHHHHHHTT-
--HHHHHHHHHHHHHHHHH-
--HHHHHHHHHHHHHHHHH-
--HHHHHHHHHHHHHHHHH-
--HHHHHHHHHHHHHHHHT-
--HHHHHHHHHHHHHHHHT-
--HHHHHHHHHHHHHHHH--
--HHHHHHHHHHHHHHHTT-
--HHHHHHHHHHHHHHHHH-
--HHHHHHHHHHHHHHHTT-
--HHHHHHHHHHHHHHHHH-
--HHHHHHHHHHHHHHHTT-
--HHHHHHHHHHHHHHHTT-
--HHHHHHHHHHHHHHHTT-
--HHHHHHHHHHHHHHHTT-
--HHHHHHHHHHHHHHHHH-
--HHHHHHHHHHHHHHHHH-
--HHHHHHHHHHHHHHHHT-
--HHHHHHHHHHHHHHHTT-
--HHHHHHHHHHHHHHHHH-
--HHHHHHHHHHHHHHHH--
--HHHHHHHHHHHHHHHHH-
--HHHHHHHHHHHHHHHHT-
--HHHHHHHHHHHHHHHHT-
--HHHHHHHHHHHHHHHHT-
--HHHHHHHHHHHHHHHHH-
--HHHHHHHHHHHHHHHTT-
--HHHHHHHHHHHHHHHTT-
--HHHHHHHHHHHHHHHHH-
--HHHHHHHHHHHHHHHHH-
--HHHHHHHHHHHHHHHHH-
--HHHHHHHHHHHHHHHHH-
--HHHHHHHHHHHHHHHTT-
--HHHHHHHHHHHHHHHHH-
--HHHHHHHHHHHHHHTTT-
--HHHHHHHHHHHHHHHHH-
--HHHHHHHHHHHHHHHHH-
--HHHHHHHHHHHHHHHHH-
--HHHHHHHHHHHHHHHHH-
--HHHHHHHHHHHHHHHHH-
--HHHHHHHHHHHHHHHHH-
--HHHHHHHHHHHHHHHHH-
--HHHHHHHHHHHHHHHHH-
--HHHHHHHHHHHHHHHTT-
--HHHHHHHHHHHHHHHHH-
--HHHHHHHHHHHHHHHHT-
--HHHHHHHHHHHHHHHHT-
--HHHHHHHHHHHHHHHHT-
--HHHHHHHHHHHHHHHHH-
--HHHHHHHHHHHHHHHH--
--HHHHHHHHHHHHHHHHH-
--HHHHHHHHHHHHHHHHH-
--HHHHHHHHHHHHHHHHH-
--HHHHHHHHHHHHHHHHT-
--HHHHHHHHHHHHHHHHH-
--HHHHHHHHHHHHHHHTT-
--HHHHHHHHHHHHHHHHT-
--HHHHHHHHHHHHHHHHH-
--HHHHHHHHHHHHHHHHH-
--HHHHHHHHHHHHHHHHH-
--HHHHHHHHHHHHHHHHH-
--HHHHHHHHHHHHHHHHT-
--HHHHHHHHHHHHHHHHH-
--HHHHHHHHHHHHHHHHH-
--HHHHHHHHHHHHHHHHH-
--HHHHHHHHHHHHHHHHT-
--HHHHHHHHHHHHHHHHH-
--HHHHHHHHHHHHHHHHH-
--HHHHHHHHHHHHHHHHT-
--HHHHHHHHHHHHHHHHH-
--HHHHHHHHHHHHHHHHH-
--HHHHHHHHHHHHHHHHH-
--HHHHHHHHHHHHHHHHH-
--HHHHHHHHHHHHHHHHH-
--HHHHHHHHHHHHHHHHT-
--HHHHHHHHHHHHHHHHH-
--HHHHHHHHHHHHHHHH--
--HHHHHHHHHHHHHHHHT-
--HHHHHHHHHHHHHHHHT-
--HHHHHHHHHHHHHHHHH-
--HHHHHHHHHHHHHHTT--
--HHHHHHHHHHHHHHHHT-
--HHHHHHHHHHHHHHHHT-
--HHHHHHHHHHHHHHHH--
--HHHHHHHHHHHHHHHHH-
--HHHHHHHHHHHHHHHHH-
--HHHHHHHHHHHHHHHHH-
--HHHHHHHHHHHHHHHHT-
--HHHHHHHHHHHHHHHHT-
--HHHHHHHHHHHHHHHTT-
--HHHHHHHHHHHHHHHHT-
--HHHHHHHHHHHHHHHHT-
--HHHHHHHHHHHHHHHTT-
-THHHHHHHHHHHHHHHTT-
--HHHHHHHHHHHHHHHHT-
--HHHHHHHHHHHHHHHHH-
--HHHHHHHHHHHHHHHHT-
--HHHHHHHHHHHHHHHHT-
-THHHHHHHHHHHHHHHHT-
-THHHHHHHHHHHHHHHHT-
--HHHHHHHHHHHHHHHHH-
--HHHHHHHHHHHHHHHHH-
--HHHHHHHHHHHHHHHTT-
--HHHHHHHHHHHHHHHHH-
--HHHHHHHHHHHHHHHHH-
--HHHHHHHHHHHHHHHHH-
--HHHHHHHHHHHHHHHHH-
--HHHHHHHHHHHHHHHTT-
--HHHHHHHHHHHHHHHHH-
--HHHHHHHHHHHHHHHHH-
--HHHHHHHHHHHHHHHHH-
--HHHHHHHHHHHHHHHHH-
--HHHHHHHHHHHHHHHTT-
--HHHHHHHHHHHHHHTTT-
--HHHHHHHHHHHHHHTTT-
--HHHHHHHHHHHHHHTT--
--HHHHHHHHHHHHHHHHH-
--HHHHHHHHHHHHHHHHH-
--HHHHHHHHHHHHHHTTT-
--HHHHHHHHHHHHHHHHT-
--HHHHHHHHHHHHHHHHH-
--HHHHHHHHHHHHHHHHH-
--HHHHHHHHHHHHHHHHH-
--HHHHHHHHHHHHHHHHH-
--HHHHHHHHHHHHHHHHT-
--HHHHHHHHHHHHHHHHH-
--HHHHHHHHHHHHHHHTT-
--HHHHHHHHHHHHHHHHH-
--HHHHHHHHHHHHHHHHT-
--HHHHHHHHHHHHHHHTT-
--HHHHHHHHHHHHHHHHT-
--HHHHHHHHHHHHHHTTT-
--HHHHHHHHHHHHHHHHH-
--HHHHHHHHHHHHHHHHH-
--HHHHHHHHHHHHHHTT--
--HHHHHHHHHHHHHHHHH-
--HHHHHHHHHHHHHHHHH-
--HHHHHHHHHHHHHHHHH-
--HHHHHHHHHHHHHHHHH-
--HHHHHHHHHHHHHHHHH-
--HHHHHHHHHHHHHHHHH-
--SHHHHHHHHHHHHHHTT-
--HHHHHHHHHHHHHHTTT-
--HHHHHHHHHHHHHHHHH-
--HHHHHHHHHHHHHHHTT-
--HHHHHHHHHHHHHHHHH-
--HHHHHHHHHHHHHHHHH-
--HHHHHHHHHHHHHHHHT-
--HHHHHHHHHHHHHHHH--
--HHHHHHHHHHHHHHHHT-
--HHHHHHHHHHHHHHHTT-
--HHHHHHHHHHHHHHHHT-
--HHHHHHHHHHHHHHHTT-
--HHHHHHHHHHHHHHHHH-
--HHHHHHHHHHHHHHHT--
--HHHHHHHHHHHHHHHHT-
--HHHHHHHHHHHHHHHHT-
--HHHHHHHHHHHHHHHHH-
--HHHHHHHHHHHHHHHT--
--HHHHHHHHHHHHHHHTT-
--HHHHHHHHHHHHHHHHH-
--HHHHHHHHHHHHHHHHH-
--HHHHHHHHHHHHHHHHH-
--HHHHHHHHHHHHHHHTT-
--HHHHHHHHHHHHHHHTT-
--HHHHHHHHHHHHHHHTT-
--HHHHHHHHHHHHHHHHT-
--HHHHHHHHHHHHHHHHH-
--HHHHHHHHHHHHHHHHH-
--HHHHHHHHHHHHHHHTT-
--HHHHHHHHHHHHHHHTT-
--HHHHHHHHHHHHHHHTT-
-HHHHHHHHHHHHHHHHS--
-HHHHHHHHHHHHHHHHHT-
--HHHHHHHHHHHHHHHHT-
--HHHHHHHHHHHHHHHT--
--HHHHHHHHHHHHHHTT--
--HHHHHHHHHHHHHHTT--
--HHHHHHHHHHHHHHHH--
--HHHHHHHHHHHHHHHT--
--HHHHHHHHHHHHHHHHT-
--HHHHHHHHHHHHHHHT--
--HHHHHHHHHHHHHHTT--
--HHHHHHHHHHHHHHHHT-
--HHHHHHHHHHHHHHHHT-
--HHHHHHHHHHHHHHHHT-
--HHHHHHHHHHHHHHHHT-
--HHHHHHHHHHHHHHHHT-
--HHHHHHHHHHHHHHHH--
--HHHHHHHHHHHHHHHTT-
--HHHHHHHHHHHHHHHH--
--HHHHHHHHHHHHHHHHT-
-HHHHHHHHHHHHHHHHH--
-HHHHHHHHHHHHHHHHHT-
-HHHHHHHHHHHHHHHHH--
-HHHHHHHHHHHHHHHHHT-
-HHHHHHHHHHHHHHHHHT-
-HHHHHHHHHHHHHHHHHT-
-HHHHHHHHHHHHHHHHHT-
-HHHHHHHHHHHHHHHHH--
-HHHHHHHHHHHHHHHHTT-
-HHHHHHHHHHHHHHHHTT-
-HHHHHHHHHHHHHHHHTT-
-HHHHHHHHHHHHHHHHTT-
-HHHHHHHHHHHHHHHHTT-
-HHHHHHHHHHHHHHHHTT-
-HHHHHHHHHHHHHHHHHH-
-HHHHHHHHHHHHHHHHTT-
-HHHHHHHHHHHHHHHHHT-
-HHHHHHHHHHHHHHHHHT-
-HHHHHHHHHHHHHHHHHT-
-HHHHHHHHHHHHHHHHHT-
-HHHHHHHHHHHHHHHHHT-
-HHHHHHHHHHHHHHHHHH-
-HHHHHHHHHHHHHHHHHH-
-HHHHHHHHHHHHHHHHHH-
-HHHHHHHHHHHHHHHHHH-
-HHHHHHHHHHHHHHHHHH-
-HHHHHHHHHHHHHHHHHH-
-HHHHHHHHHHHHHHHHHH-
-HHHHHHHHHHHHHHHHHH-
-HHHHHHHHHHHHHHHHHT-
-HHHHHHHHHHHHHHHHHH-
-HHHHHHHHHHHHHHHHHH-
-HHHHHHHHHHHHHHHHTT-
-HHHHHHHHHHHHHHHHTT-
-HHHHHHHHHHHHHHHHTT-
-HHHHHHHHHHHHHHHHTT-
-HHHHHHHHHHHHHHHHTT-
-HHHHHHHHHHHHHHHHTT-
-HHHHHHHHHHHHHHHHTT-
-HHHHHHHHHHHHHHHHT--
-HHHHHHHHHHHHHHHHTT-
-HHHHHHHHHHHHHHHHH--
-HHHHHHHHHHHHHHHHTT-
-HHHHHHHHHHHHHHHHHT-
-HHHHHHHHHHHHHHHHTT-
-HHHHHHHHHHHHHHHHHH-
-HHHHHHHHHHHHHHHHTT-
-HHHHHHHHHHHHHHHHH--
-HHHHHHHHHHHHHHHHHH-
-HHHHHHHHHHHHHHHHHH-
-HHHHHHHHHHHHHHHHHT-
-HHHHHHHHHHHHHHHHHH-
-HHHHHHHHHHHHHHHHHH-
-HHHHHHHHHHHHHHHHHT-
-HHHHHHHHHHHHHHHHHH-
-HHHHHHHHHHHHHHHHHH-
-HHHHHHHHHHHHHHHHHT-
-HHHHHHHHHHHHHHHHHT-
-HHHHHHHHHHHHHHHHHH-
-HHHHHHHHHHHHHHHHHH-
-HHHHHHHHHHHHHHHHHH-
-HHHHHHHHHHHHHHHHHH-
-HHHHHHHHHHHHHHHHHH-
-HHHHHHHHHHHHHHHHTT-
-HHHHHHHHHHHHHHTTS--
-HHHHHHHHHHHHHHTTTT-
-HHHHHHHHHHHHHHHHTT-
-HHHHHHHHHHHHHHHHS--
-HHHHHHHHHHHHHHHHTT-
-HHHHHHHHHHHHHHHHTT-
-HHHHHHHHHHHHHHHHTT-
-HHHHHHHHHHHHHHHHTT-
-HHHHHHHHHHHHHHHHT--
-HHHHHHHHHHHHHTTTTT-
-HHHHHHHHHHHHHHHHTT-
-HHHHHHHHHHHHHHHSTT-
-HHHHHHHHHHHHHHTTTT-
-HHHHHHHHHHHHHHTTTT-
-HHHHHHHHHHHHHHTTTT-
-HHHHHHHHHHHHHHHTTT-
-HHHHHHHHHHHHHHHTTT-
-HHHHHHHHHHHHHHHHTT-
-HHHHHHHHHHHHHHTTTT-
-HHHHHHHHHHHHHHHTTT-
-HHHHHHHHHHHHHHHHTT-
-HHHHHHHHHHHHHHHTTT-
-HHHHHHHHHHHHHHHTTT-
-HHHHHHHHHHHHHHHTTT-
-HHHHHHHHHHHHHHTTTT-
-HHHHHHHHHHHHHHHHTT-
-HHHHHHHHHHHHHHTTTT-
-HHHHHHHHHHHHHTTTTT-
-HHHHHHHHHHHHHHTTTT-
-HHHHHHHHHHHHHHHHTT-
-HHHHHHHHHHHHHHTSTT-
-HHHHHHHHHHHHHHHHTT-
-HHHHHHHHHHHHHTTTTT-
-HHHHHHHHHHHHHTTTTT-
-HHHHHHHHHHHHHHTTTT-
-HHHHHHHHHHHHHHHTTT-
-HHHHHHHHHHHHHHHTTT-
-HHHHHHHHHHHHHHHHTT-
-HHHHHHHHHHHHHHTTTT-
-HHHHHHHHHHHHHHHHTT-
-HHHHHHHHHHHHHHHHTT-
-HHHHHHHHHHHHHHTTTT-
-HHHHHHHHHHHHHHHTTT-
-HHHHHHHHHHHHHHHTTT-
-HHHHHHHHHHHHHHTTTT-
-HHHHHHHHHHHHHTTTTT-
-HHHHHHHHHHHHHHHTS--
-HHHHHHHHHHHHHHHTTT-
-HHHHHHHHHHHHHHHHTT-
-HHHHHHHHHHHHHHHSTT-
-HHHHHHHHHHHHHHHHTT-
-HHHHHHHHHHHHHHHTTT-
-HHHHHHHHHHHHHHTTTT-
-HHHHHHHHHHHHHHTTTT-
-HHHHHHHHHHHHHHTTTT-
-HHHHHHHHHHHHHHHSTT-
-HHHHHHHHHHHHHHHTTT-
-HHHHHHHHHHHHHHH-TT-
-HHHHHHHHHHHHHHHSTT-
-HHHHHHHHHHHHHHHSTT-
-HHHHHHHHHHHHHHHSTT-
-HHHHHHHHHHHHHHHSTT-
-HHHHHHHHHHHHHHHSTT-
-HHHHHHHHHHHHHHTTTT-
-HHHHHHHHHHHHHHTTTT-
-HHHHHHHHHHHHHHTTTT-
-HHHHHHHHHHHHHHTTTT-
-HHHHHHHHHHHHHHHHTT-
-HHHHHHHHHHHHHHHTTT-
-HHHHHHHHHHHHHTTTTT-
-HHHHHHHHHHHHHHHHTT-
-HHHHHHHHHHHHHHTTTT-
-HHHHHHHHHHHHHHTTTT-
-HHHHHHHHHHHHHTTTS--
-HHHHHHHHHHHHHHTTTT-
-HHHHHHHHHHHHHHTTTT-
-HHHHHHHHHHHHHHTTTT-
-HHHHHHHHHHHHHHTTS--
-TTHHHHHHHHHHHHTTTT-
-HHHHHHHHHHHHHHHHTT-
-HHHHHHHHHHHHHHHHHT-
-HHHHHHHHHHHHHHHHHH-
-HHHHHHHHHHHHHHHHHH-
-HHHHHHHHHHHHHHHHHH-
-HHHHHHHHHHHHHHHHTT-
-HHHHHHHHHHHHHHHHTT-
-HHHHHHHHHHHHHHHHHT-
-HHHHHHHHHHHHHHHHHH-
-HHHHHHHHHHHHHHHHHT-
-HHHHHHHHHHHHHHHHTT-
-TTHHHHHHHHHHHHHTT--
-HHHHHHHHHHHHHHHHHH-
-HHHHHHHHHHHHHHHHT--
-HHHHHHHHHHHHHHHHT--
-HHHHHHHHHHHHHHHHTT-
-HHHHHHHHHHHHHHHHT--
-HHHHHHHHHHHHHHHHTT-
-HHHHHHHHHHHHHHHHH--
-HHHHHHHHHHHHHHHHH--
-HHHHHHHHHHHHHHHHH--
-HHHHHHHHHHHHHHHHH--
-HHHHHHHHHHHHHHHHH--
-HHHHHHHHHHHHHHHHH--
-HHHHHHHHHHHHHHHTT--
-HHHHHHHHHHHHHHHHTT-
-HHHHHHHHHHHHHHHHTT-
-HHHHHHHHHHHHHHHHTT-
-HHHHHHHHHHHHHHHHTT-
-HHHHHHHHHHHHHHHHT--
-HHHHHHHHHHHHHHHHT--
-HHHHHHHHHHHHHHHHHH-
-HHHHHHHHHHHHHHHHTT-
-HHHHHHHHHHHHHHHHTT-
-HHHHHHHHHHHHHHHHTT-
-HHHHHHHHHHHHHHHHHT-
-HHHHHHHHHHHHHHHHTT-
-HHHHHHHHHHHHHHHHTT-
-HHHHHHHHHHHHHHHHTT-
-HHHHHHHHHHHHHHHHTT-
-HHHHHHHHHHHHHHHHHT-
-HHHHHHHHHHHHHHHHT--
-HHHHHHHHHHHHHHHHTT-
-HHHHHHHHHHHHHHHHHH-
-HHHHHHHHHHHHHHHHHH-
-HHHHHHHHHHHHHHHHHT-
-HHHHHHHHHHHHHHHHTT-
-HHHHHHHHHHHHHHHHHT-
-HHHHHHHHHHHHHHHHTT-
-HHHHHHHHHHHHHHHHTT-
-HHHHHHHHHHHHHHHHTT-
-HHHHHHHHHHHHHHHHHT-
-HHHHHHHHHHHHHHHHHT-
-HHHHHHHHHHHHHHHHTT-
-HHHHHHHHHHHHHHHHHT-
-HHHHHHHHHHHHHHHHTT-
-HHHHHHHHHHHHHHHHHH-
--HHHHHHHHHHHHHHHHH-
-HHHHHHHHHHHHHHHHHH-
-HHHHHHHHHHHHHHHHHH-
-HHHHHHHHHHHHHHHHHH-
-HHHHHHHHHHHHHHHHHT-
-HHHHHHHHHHHHHHHHT--
-HHHHHHHHHHHHHGGGS--
-HHHHHHHHHHHHHGGGS--
-HHHHHHHHHHHHHHTTT--
-HHHHHHHHHHHHHHTT---
-HHHHHHHHHHHHHHHTT--
-HHHHHHHHHHHHHGGGG--
-HHHHHHHHHHHHHHTT---
-HHHHHHHHHHHHHHHHT--
-HHHHHHHHHHHHHHHHT--
-HHHHHHHHHHHHHHHTT--
-HHHHHHHHHHHHHHHT---
-HHHHHHHHHHHHHHHHH--
-HHHHHHHHHHHHHHHHT--
-HHHHHHHHHHHHHHTTS--
-HHHHHHHHHHHHHHTTS--
-HHHHHHHHHHHHHHTTS--
-HHHHHHHHHHHHHHTT---
-HHHHHHHHHHHHHHGGG--
-HHHHHHHHHHHHHHTTS--
-HHHHHHHHHHHHHHHTT--
-HHHHHHHHHHHHHHHTS--
-HHHHHHHHHHHHHHHTT--
-HHHHHHHHHHHHHHHTT--
-HHHHHHHHHHHHHHHH---
-HHHHHHHHHHHHHHTT---
-HHHHHHHHHHHHHHTTS--
-HHHHHHHHHHHHHHTTS--
-HHHHHHHHHHHHHHHTS--
-HHHHHHHHHHHHHHHHS--
-HHHHHHHHHHHHHHHTS--
-HHHHHHHHHHHHHHHHS--
-HHHHHHHHHHHHHHHHS--
-HHHHHHHHHHHHHHHHS--
-HHHHHHHHHHHHHHTTT--
-HHHHHHHHHHHHHHHHT--
-HHHHHHHHHHHHHHHTT--
-HHHHHHHHHHHHHHHHT--
-HHHHHHHHHHHHHHTT---
-HHHHHHHHHHHHHHHHH--
--HHHHHHHHHTTSTTT---
-HHHHHHHHHHHTTTTTT--
-HHHHHHHHHHHHTTTTS--
-HHHHHHHHHHHHSTTTT--
-HHHHHHHHHHHHTTTTT--
-HHHHHHHHHHHTTTTTT--
-HHHHHHHHHHHTTTTT---
-HHHHHHHHHHHHTTTT---
-HHHHHHHHHHHHTTTT---
-HHHHHHHHHHHHTTTT---
-HHHHHHHHHHHTTTTT---
-HHHHHHHHHHHTTTTT---
-HHHHHHHHHHTT-TTT---
-HHHHHHHHHHHHTTTT---
-HHHHHHHHHHHTTTTT---
-HHHHHHHHHHHH-TTT---
-HHHHHHHHHHHHGGGT---
-HHHHHHHHHHHH-TTT---
-HHHHHHHHHHTT-TTT---
-HHHHHHHHHHHH-TTT---
-HHHHHHHHHHHH-TTT---
-HHHHHHHHHHHH-TTT---
-HHHHHHHHHHHH-GGG---
-HHHHHHHHHHHH-GGG---
-HHHHHHHHHHHH-GGG---
-HHHHHHHHHHHH-GGG---
-HHHHHHHHHHHT-GGGS--
-HHHHHHHHHHHH-TTTTT-
-HHHHHHHHHHHHSHHHHT-
-HHHHHHHHHHHTTHHHHT-
-HHHHHHHHHHHTTHHHHT-
-HHHHHHHHHHHHTTTTS--
-HHHHHHHHHHHHTGGGTT-
-HHHHHHHHHHHTTHHHHT-
-HHHHHHHHHHHHTHHHHH-
-HHHHHHHHHHHHTHHHHT-
-HHHHHHHHHHHHTTTTTT-
-HHHHHHHHHHHHTTTTTT-
-HHHHHHHHHHHHTHHHHH-
-HHHHHHHHHHHHTHHHHH-
-HHHHHHHHHHTTSSHHHH-
-HHHHHHHHHHHHTHHHHT-
-HHHHHHHHHHHHHTHHHH-
-HHHHHHHHHHHHTHHHH--
-HHHHHHHHHHTT-TTTTT-
-HHHHHHHHHHHHSTTTTT-
-HHHHHHHHHHHHSSSSTT-
-HHHHHHHHHHHH-TTSS--
-HHHHHHHHHHTT-TTTTT-
--HHHHHHHHHTT-HHHHT-
-HHHHHHHHHHHT-HHHH--
-HHHHHHHHHHTT-HHHH--
-HHHHHHHHHHHTTHHHHT-
-HHHHHHHHHHHHTTHHHH-
-HHHHHHHHHHHHTHHHHH-
-HHHHHHHHHHHHTTTTTT-
-HHHHHHHHHHHHTTHHHH-
-HHHHHHHHHHHTTHHHHH-
-HHHHHHHHHHHHHTTTTT-
-HHHHHHHHHHHTTHHHHH-
-HHHHHHHHHHHTTHHHHH-
-HHHHHHHHHHHHTHHHHH-
-HHHHHHHHHHTT-HHHHH-
-HHHHHHHHHHTT-HHHHH-
-HHHHHHHHHHHT-HHHHH-
-HHHHHHHHHGGG-HHHHT-
-HHHHHHHHHGGG-HHHHT-
-HHHHHHHHHHTT-HHHHH-
-HHHHHHHHHHHTTHHHHT-
-HHHHHHHHHHHTTGGGT--
-HHHHHHHHHHHTSHHHHH-
-HHHHHHHHHHHH-HHHHH-
-HHHHHHHHHHHHSHHHHH-
-HHHHHHHHHHHT-HHHHH-
-HHHHHHHHHHHHSHHHHH-
-HHHHHHHHHHHTTHHHHH-
-HHHHHHHHHHHHTHHHHH-
-HHHHHHHHHHHTTGGGGT-
-HHHHHHHHHHHH-HHHHH-
-HHHHHHHHHHHH-HHHHH-
-HHHHHHHHHHHTSTTTTT-
-HHHHHHHHHHHTTHHHHT-
-HHHHHHHHHHHT-HHHHT-
-HHHHHHHHHHHHTHHHHH-
-HHHHHHHHHHTT--HHHH-
-HHHHHHHHHHHT-TTTTT-
-HHHHHHHHHHHTTHHHHT-
-HHHHHHHHHHHTTTTGGG-
-HHHHHHHHHHHH-HHHHH-
-HHHHHHHHHHHHTHHHHT-
-TTHHHHHHHHHHTHHHH--
-HHHHHHHHHHHTTHHHHT-
-HHHHHHHHHHHTTHHHHT-
-HHHHHHHHHHHHTHHHH--
-HHHHHHHHHHHTTHHHH--
-HHHHHHHHHHHTTHHHH--
-HHHHHHHHHHHTTHHHH--
-HHHHHHHHHHHHTGGGT--
-HHHHHHHHHHTT-HHHH--
-HHHHHHHHHHHH-GGGT--
-HHHHHHHHHHHTTHHHH--
-HHHHHHHHHHHHSGGGS--
-HHHHHHHHHHTT-HHHH--
-HHHHHHHHHGGG-HHHH--
-HHHHHHHHHHHHHHHHH--
-HHHHHHHHHHHTTGGGT--
-HHHHHHHHHHHH-HHHH--
-HHHHHHHHHHTT-TTSS--
-HHHHHHHHHHTTSHHHH--
-HHHHHHHHHHHT-HHHH--
-HHHHHHHHHHHTSHHHHT-
-HHHHHHHHHHHHTGGGT--
-HHHHHHHHHHHHSGGGT--
-HHHHHHHHHHTTSGGGT--
-HHHHHHHHHHHHSHHHH--
-HHHHHHHHHHHHTHHHHT-
-HHHHHHHHHHHHSHHHHT-
-HHHHHHHHHHHH-HHHHT-
-HHHHHHHHHHHH-HHHHT-
-HHHHHHHHHHTT-HHHHT-
-HHHHHHHHHHHHTHHHHT-
-HHHHHHHHHHHHSHHHH--
-HHHHHHHHHHTT-HHHHT-
-HHHHHHHHHHHTSHHHHT-
-HHHHHHHHHHHH-HHHHT-
-HHHHHHHHHHHT-HHHHT-
-HHHHHHHHHHHHTHHHHT-
-HHHHHHHHHHHH-HHHHT-
-HHHHHHHHHHHHSHHHHT-
-HHHHHHHHHHTT-HHHHT-
-HHHHHHHHHHHH-HHHHT-
-HHHHHHHHHHTT-HHHHT-
-HHHHHHHHHHHT-HHHHT-
-HHHHHHHHHHHTSGGGTT-
-HHHHHHHHHHHH-HHHH--
-HHHHHHHHHHHH-TTTTT-
-HHHHHHHHHHTTSTTTTT-
-HHHHHHHHHHHHSHHHH--
-HHHHHHHHHHHHHHHHHT-
-HHHHHHHHHHHHTHHHH--
-HHHHHHHHHHHHSHHHHT-
-HHHHHHHHHHTT--HHHH-
-HHHHHHHHHHHHHSHHHH-
-HHHHHHHHHHTT-HHHHH-
-HHHHHHHHHHTTSHHHHH-
-HHHHHHHHHHHHHHHHH--
-TTHHHHHHHGGGSHHHHH-
-HHHHHHHHHGGGSTGGGT-
-HHHHHHHHHHTT-TTTTT-
-HHHHHHHHHHTTSGGGTT-
-HHHHHHHHHHTTSHHHH--
-HHHHHHHHHHHTSHHHH--
-HHHHHHHHHHTTTGGGT--
-HHHHHHHHHHHHTHHHH--
-HHHHHHHHHHHHHGGGT--
-THHHHHHHHHHTSTHHHH-
-HHHHHHHHHHHTTHHHHH-
-HHHHHHHHHHHTTHHHHH-
-HHHHHHHHHHHTTHHHHT-
-HHHHHHHHHHHTTHHHHT-
-HHHHHHHHHHHTTHHHHT-
-HHHHHHHHHHHHTHHHHT-
-HHHHHHHHHHHTTGGGTT-
-HHHHHHHHHHHSSHHHHT-
-HHHHHHHHHHTTSGGGTT-
-HHHHHHHHHHHHHGGGTT-
-HHHHHHHHHHHTSHHHHT-
-HHHHHHHHHHHTTHHHHT-
-HHHHHHHHHHHTTHHHHT-
-HHHHHHHHHHHTTHHHHT-
-HHHHHHHHHHHTSHHHH--
-HHHHHHHHHHHTSGGGT--
-HHHHHHHHHHTTSHHHH--
-HHHHHHHHHHHHSHHHH--
-HHHHHHHHHHHTSHHHH--
-HHHHHHHHHHHH-GGGT--
-HHHHHHHHHHHHSHHHH--
-HHHHHHHHHHHH-HHHH--
-HHHHHHHHHHHHTHHHHT-
-HHHHHHHHHHHH-HHHH--
-HHHHHHHHHHHHTGGGT--
-HHHHHHHHHHHHTGGGT--
-HHHHHHHHHHHH-HHHH--
-HHHHHHHHHHHH-HHHH--
-HHHHHHHHHHHH-HHHH--
-HHHHHHHHHHHHSHHHH--
-HHHHHHHHHHHTTHHHH--
-HHHHHHHHHHHH-HHHHT-
-HHHHHHHHHHTTSGGGT--
-HHHHHHHHHHHTSHHHH--
-HHHHHHHHHHHHHHHHH--
-HHHHHHHHHHHTTHHHH--
-HHHHHHHHHHHHTHHHH--
-HHHHHHHHHHHHSGGGS--
-HHHHHHHHHHHH-HHHH--
-HHHHHHHHHHTT-GGGT--
-HHHHHHHHHHTT-HHHH--
-HHHHHHHHHHTTSGGGS--
-HHHHHHHHHHHT-GGGT--
-HHHHHHHHHHHTTTTTS--
-HHHHHHHHHHTT-HHHH--
-HHHHHHHHHHHTTHHHH--
-HHHHHHHHHHHHTHHHH--
-HHHHHHHHHHHT-HHHH--
-HHHHHHHHHHHHTHHHH--
-HHHHHHHHHHHTTGGGT--
-HHHHHHHHHHHHTHHHH--
-HHHHHHHHHHHHHHHHH--
-HHHHHHHHHHHHHHHHH--
-HHHHHHHHHHHHTTTTT--
-HHHHHHHHHHHHTGGGT--
-HHHHHHHHHHHHHHHHH--
-HHHHHHHHHHHTTHHHH--
-HHHHHHHHHHHTSHHHH--
-HHHHHHHHHHHHTTTTS--
-HHHHHHHHHHHHHHHHH--
-HHHHHHHHHHHHTHHHH--
-HHHHHHHHHHHTTGGGT--
-THHHHHHHHHHTTHHHH--
-HHHHHHHHHHHTTGGGT--
-HHHHHHHHHHHTSSTTT--
-HHHHHHHHHHHHHHHHH--
-HHHHHHHHHHHHHHHHH--
-HHHHHHHHHHHHHHHHH--
-HHHHHHHHHHHHHHHHT--
-HHHHHHHHHHHHHHHHH--
-HHHHHHHHHHHHHHTTS--
-HHHHHHHHHHHHHHTTT--
--HHHHHHHHHHHHHHHH--
--HHHHHHHHHHHHHHHH--
--HHHHHHHHHHHHHHHH--
--HHHHHHHHHHHHHHHH--
--HHHHHHHHHHHHHHHS--
--HHHHHHHHHHHHHHHT--
--HHHHHHHHHHHHHHHT--
--HHHHHHHHHHHHHHHT--
--HHHHHHHHHHHHHHHT--
--HHHHHHHHHHHHHHHT--
--HHHHHHHHHHHHHHHT--
--HHHHHHHHHHHHHHHT--
--HHHHHHHHHHHHHHHT--
--HHHHHHHHHHHHHHHT--
--HHHHHHHHHHHHHHHT--
--HHHHHHHHHHHHHHHT--
--HHHHHHHHHHHHHHHT--
--HHHHHHHHHHHHHHHT--
--HHHHHHHHHHHHHHHT--
--HHHHHHHHHHHHHHHT--
--HHHHHHHHHHHHHHHT--
--HHHHHHHHHHHHHHHT--
--HHHHHHHHHHHHHHHT--
--HHHHHHHHHHHHHHHT--
--HHHHHHHHHHHHHHHT--
--HHHHHHHHHHHHTTTT--
--HHHHHHHHHHHHHHHT--
--HHHHHHHHHHHHHTTT--
--HHHHHHHHHHHHHHHT--
--TTHHHHHHHHHHHHHT--
--HHHHHHHHHHHHHHHT--
--HHHHHHHHHHHHHTTS--
--HHHHHHHHHHHHHHHT--
--HHHHHHHHHHHHHHHT--
--HHHHHHHHHHHHHHHT--
--HHHHHHHHHHHHTTTT--
--HHHHHHHHHHHHHHHT--
--HHHHHHHHHHHHHHHT--
--HHHHHHHHHHHHHHHT--
--HHHHHHHHHHHHTTTT--
--HHHHHHHHHHHHHHHT--
--HHHHHHHHHHHHTTTT--
--HHHHHHHHHHHHHHHT--
--HHHHHHHHHHHHHHTT--
--HHHHHHHHHHHHHHHS--
--HHHHHHHHHHHHHHHT--
--HHHHHHHHHHHHHHHS--
--HHHHHHHHHHHHHHHT--
--HHHHHHHHHHHHHHHT--
--HHHHHHHHHHHHHHTS--
--HHHHHHHHHHHHHHTS--
--HHHHHHHHHHHHHHTT--
--HHHHHHHHHHHHHHHT--
--HHHHHHHHHHHHHHHT--
--HHHHHHHHHHHHHHHS--
--HHHHHHHHHHHHHHHS--
--HHHHHHHHHHHHHHHT--
--HHHHHHHHHHHHHHHT--
--HHHHHHHHHHHHHHHT--
--HHHHHHHHHHHHHHHT--
--HHHHHHHHHHHHHHHT--
--HHHHHHHHHHHHHHHT--
--HHHHHHHHHHHHHHHT--
--HHHHHHHHHHHHHHHT--
--HHHHHHHHHHHHTTTT--
--HHHHHHHHHHHHHHHT--
--HHHHHHHHHHHHTTTT--
--HHHHHHHHHHHHTTTT--
--HHHHHHHHHHHHTTTT--
--HHHHHHHHHHHHHHHT--
--HHHHHHHHHHHHHHHT--
--HHHHHHHHHHHHHHHS--
--HHHHHHHHHHHHTTTT--
--HHHHHHHHHHHHHHHT--
--HHHHHHHHHHHHHHHT--
--HHHHHHHHHHHHHHHT--
--HHHHHHHHHHHHHHHT--
--HHHHHHHHHHHHHHHS--
--HHHHHHHHHHHHHHHT--
--HHHHHHHHHHHHHHHT--
--HHHHHHHHHHHHTTTT--
--HHHHHHHHHHHHTTTT--
--HHHHHHHHHHHHHHHT--
--HHHHHHHHHHHHHHHT--
--HHHHHHHHHHHHHHHT--
--HHHHHHHHHHHHHHHT--
--HHHHHHHHHHHHHHHT--
--HHHHHHHHHHHHTTTT--
--HHHHHHHHHHHHTTTT--
--HHHHHHHHHHHHHHHT--
--HHHHHHHHHHHHHHHT--
--HHHHHHHHHHHHHHHT--
--HHHHHHHHHHHHHHHT--
--HHHHHHHHHHHHHHHT--
--HHHHHHHHHHHHHHHS--
--HHHHHHHHHHHHHHHT--
--HHHHHHHHHHHHHHHT--
--HHHHHHHHHHHHHHHH--
--HHHHHHHHHHHHHHHH--
--HHHHHHHHHHHHTTTT--
--HHHHHHHHHHHHHHHS--
--HHHHHHHHHHHHHHHT--
--HHHHHHHHHHHHHHHT--
--HHHHHHHHHHHHHHHH--
--HHHHHHHHHHHHHHHH--
--HHHHHHHHHHHHHHHH--
--HHHHHHHHHHHHHHHHH-
--HHHHHHHHHHHHHHHS--
--HHHHHHHHHHHHHTTT--
--HHHHHHHHHHHHHHHHH-
--HHHHHHHHHHHHHHHTT-
--HHHHHHHHHHHHHHHTT-
--HHHHHHHHHHHHHHHTT-
--HHHHHHHHHHHHHHHHT-
--HHHHHHHHHHHHHHHHT-
--HHHHHHHHHHHHHHHHT-
--HHHHHHHHHHHHHHHHH-
--HHHHHHHHHHHHHHHTT-
--HHHHHHHHHHHHHHHHH-
--HHHHHHHHHHHHHHHTT-
--HHHHHHHHHHHHHHHHH-
--HHHHHHHHHHHHHHHHH-
--HHHHHHHHHHHHHHHHT-
--HHHHHHHHHHHHHHHHH-
--HHHHHHHHHHHHHHHHH-
--HHHHHHHHHHHHHHHHT-
--HHHHHHHHHHHHHHHHH-
--HHHHHHHHHHHHHHHHH-
--HHHHHHHHHHHHHHHHH-
--HHHHHHHHHHHHHHHHT-
--HHHHHHHHHHHHHGGGG-
--HHHHHHHHHHHHHHHTT-
--HHHHHHHHTHHHHHHHT-
--HHHHHHHHTHHHHHHTT-
--HHHHHHHTTHHHHHHTT-
--HHHHHHHTTHHHHHHTT-
--HHHHHHTTSHHHHHT---
--HHHHHHHTTTTHHHH---
--HHHHHHTTTHHHHTT---
--HHHHHHHTTHHHHHT---
--HHHHHHGGGHHHHTT---
--HHHHHHHHTHHHHTT---
--HHHHHHHHHHHHHHH---
--HHHHHHHHHHHHHHT---
--HHHHHHHHHHHHHHT---
--HHHHHHHHHHHHHHS---
--HHHHHHHHHHHHHTT---
--HHHHHHHHHHHHHTT---
--HHHHHHHHHHHHHHH---
--HHHHHHHHHHHHHHH---
--HHHHHHHHHHHHHHH---
--HHHHHHHHHHHHHTT---
--HHHHHHHHHHHHHHH---
--HHHHHHHHHHHHHHH---
--HHHHHHHHHHHHHHT---
--HHHHHHHHHHHHHHH---
--HHHHHHHHHHHHHHH---
--HHHHHHHHHHHHHHH---
--HHHHHHHHHHHHHHH---
--HHHHHHHHHHHHHHH---
--HHHHHHHHHHHHHHH---
--HHHHHHHHHHHHHTT---
--HHHHHHHHHHHHHHH---
--HHHHHHHHHHHHHHH---
--HHHHHHHHHHHHHTT---
--HHHHHHHHHHHHHHH---
--HHHHHHHHHHHHHHH---
--HHHHHHHHHHHHHTT---
--HHHHHHHHHHHHHHT---
--HHHHHHHHHHHHHHT---
--HHHHHHHHHHHHHHT---
--HHHHHHHHHHHHHTT---
--HHHHHHHHHHHHHHT---
--HHHHHHHHHHHHHTT---
--HHHHHHHHHHHHHHT---
--HHHHHHHHHHHHHT----
--HHHHHHHHHHHHHTS---
--HHHHHHHHHHHHHTT---
--HHHHHHHHHHHHHHT---
--HHHHHHHHHHHHHHH---
--HHHHHHHHHHHHHHT---
--HHHHHHHHHHHHHTT---
--HHHHHHHHHHHHHTT---
--HHHHHHHHHHHHHHH---
--HHHHHHHHHHHHHTT---
--HHHHHHHHHHHHHHH---
--HHHHHHHHHHHHHHH---
--HHHHHHHHHHHHHHS---
--HHHHHHHHHHHHHTT---
--HHHHHHHHHHHHHHT---
--HHHHHHHHHHHHHTT---
--HHHHHHHHHHHHHTT---
--HHHHHHHHHHHHHHT---
--HHHHHHHHHHHHHHT---
--HHHHHHHHHHHHHHT---
--HHHHHHHHHHHHHHT---
--HHHHHHHHHHHHHTT---
--HHHHHHHHHHHHHTT---
--HHHHHHHHHHHHHHS---
--HHHHHHHHHHHHHTT---
--HHHHHHHHHHHHHHT---
--HHHHHHHHHHHHHHH---
--HHHHHHHHHHHHHTT---
--HHHHHHHHHHHHHHH---
--HHHHHHHHHHHHHHH---
--HHHHHHHHHHHHHTT---
--HHHHHHHHHHHHHHH---
--HHHHHHHHHHHHHHH---
--HHHHHHHHHHHHHTT---
--HHHHHHHHHHHHTTT---
--HHHHHHHHHHHHHHH---
--HHHHHHHHHHHHTTT---
--HHHHHHHHHHHHHHH---
--HHHHHHHHHHHHHTT---
--HHHHHHHHHHHHHHH---
--HHHHHHHHHHHHHHS---
--HHHHHHHHHHHHHHT---
--HHHHHHHHHHHHHHT---
--HHHHHHHHHHHHHHH---
--HHHHHHHHHHHHHHH---
--HHHHHHHHHHHHHTS---
--HHHHHHHHHHHHHHT---
--HHHHHHHHHHHHHHT---
--HHHHHHHHHHHHHHT---
--HHHHHHHHHHHHHHH---
--HHHHHHHHHHHHHTT---
--HHHHHHHHHHHHHTT---
--HHHHHHHHHHHHHHH---
--HHHHHHHHHHHHHHH---
--HHHHHHHHHHHHHHT---
--HHHHHHHHHHHHHHTT--
--HHHHHHHHHHHHHHHT--
--HHHHHHHHHHHHHHTT--
--HHHHHHHHHHHHHHHHT-
--HHHHHHHHHHHHHHHHT-
--TTHHHHHHHHHHHHHHH-
--HHHHHHHHHHHHHHHHH-
--HHHHHHHHHHHHHHHHH-
--HHHHHHHHHHHHHHHHH-
--HHHHHHHHHHHHHHHHH-
--HHHHHHHHHHHHHHHTT-
--HHHHHHHHHHHHHHHHH-
--HHHHHHHHHHHHHHHTT-
--HHHHHHHHHHHHHHHH--
--HHHHHHHHHHHHHHHHH-
--HHHHHHHHHHHHHHHHH-
--HHHHHHHHHHHHHHHHH-
--HHHHHHHHHHHHHHHHH-
--HHHHHHHHHHHHHHHHH-
--HHHHHHHHHHHHHHHHH-
--HHHHHHHHHHHHHHHHH-
--HHHHHHHHHHHHHHHHH-
--HHHHHHHHHHHHHHHTT-
--HHHHHHHHHHHHHHHHH-
--HHHHHHHHHHHHHHHHT-
--HHHHHHHHHHHHHHHHT-
--HHHHHHHHHHHHHHHHH-
--HHHHHHHHHHHHHHHH--
--HHHHHHHHHHHHHHHHT-
--HHHHHHHHHHHHHHHS--
--HHHHHHHHHHHHHHHHT-
--HHHHHHHHHHHHHHTT--
--HHHHHHHHHHHHHHHT--
--HHHHHHHHHHHHHHHHT-
--HHHHHHHHHHHHHHHH--
--HHHHHHHHHHHHHHHHT-
--HHHHHHHHHHHHHHHHT-
--HHHHHHHHHHHHHHHHH-
--HHHHHHHHHHHHHHHHT-
--HHHHHHHHHHHHHHHH--
--HHHHHHHHHHHHHHHHH-
--HHHHHHHHHHHHHHTTT-
--HHHHHHHHHHHHHHHTT-
--HHHHHHHHHHHHHHHTT-
--HHHHHHHHHHHHHHHHH-
--HHHHHHHHHHHHHHHHH-
--HHHHHHHHHHHHHHHHH-
--HHHHHHHHHHHHHHHHH-
--HHHHHHHHHHHHHHHHH-
--HHHHHHHHHHHHHHHHH-
--HHHHHHHHHHHHHHHTT-
--HHHHHHHHHHHHHHHHH-
--HHHHHHHHHHHHHHHHT-
--HHHHHHHHHHHHHHHTT-
--HHHHHHHHHHHHHHHHH-
--HHHHHHHHHHHHHHHHH-
--HHHHHHHHHHHHHHTTT-
--HHHHHHHHHHHHHHHTT-
--HHHHHHHHHHHHHHTTT-
--HHHHHHHHHHHHHHHTT-
--HHHHHHHHHHHHHHHHH-
--HHHHHHHHHHHHHHHHT-
--HHHHHHHHHHHHHHHHH-
--HHHHHHHHHHHHHHHHH-
--HHHHHHHHHHHHHHHHH-
--HHHHHHHHHHHHHHHHH-
--HHHHHHHHHHHHHHHHH-
--HHHHHHHHHHHHHHHHT-
--HHHHHHHHHHHHHHHHH-
--HHHHHHHHHHHHHHHHT-
--HHHHHHHHHHHHHHHHH-
--HHHHHHHHHHHHHHTTT-
--HHHHHHHHHHHHHHTTT-
--HHHHHHHHHHHHTT-TT-
--HHHHHHHHHHHHTS-S--
--HHHHHHHHHHHHTT-S--
--HHHHHHHHHHHHTS-S--
--HHHHHHHHHHHHTTGGG-
--HHHHHHHHHHHHHHGGG-
--HHHHHHHHHHHHHHTTT-
--HHHHHHHHHHHHHHTTT-
--HHHHHHHHHHHTTTTTT-
--HHHHHHHHHHHHHHGGG-
--HHHHHHHHHHHHHHGGG-
--HHHHHHHHHHHHHHGGG-
--HHHHHHHHHHHTTTGGG-
--HHHHHHHHHHHHHHHHH-
--HHHHHHHHHHHHHHTTT-
--HHHHHHHHHHHHHHGGG-
--HHHHHHHHHHHHHHTTT-
--HHHHHHHHHHHHHHHHH-
--HHHHHHHHHHHHHHHHH-
--HHHHHHHHHHHHHHTTT-
--HHHHHHHHHHHHHHTTT-
--HHHHHHHHHHHHHHTTT-
--HHHHHHHHHHHHHHGGG-
--HHHHHHHHHHHHHHHHH-
--HHHHHHHHHHHHHHTT--
--HHHHHHHHHHHHHHHHT-
--HHHHHHHHHHHHHHHH--
--HHHHHHHHHHHHHHHH--
--HHHHHHHHHHHHHHTT--
--HHHHHHHHHHHHHHTT--
--HHHHHHHHHHHHHHHH--
--HHHHHHHHHHHHHHHH--
--HHHHHHHHHHHHHTTT--
--HHHHHHHHHHHHHHHH--
--HHHHHHHHHHHHHHTT--
--HHHHHHHHHHHHHHHH--
--HHHHHHHHHHHHHHTT--
--HHHHHHHHHHHHHHHT--
--HHHHHHHHHHHHHHTT--
--HHHHHHHHHHHHHHTT--
--HHHHHHHHHHHHHHTT--
--HHHHHHHHHHHHHTTS--
--HHHHHHHHHHHHHTTS--
--HHHHHHHHHHHHHHTT--
--HHHHHHHHHHHHHHHT--
--HHHHHHHHHHHHHHHT--
--HHHHHHHHHHHHHHHT--
--HHHHHHHHHHHHHHTT--
--HHHHHHHHHHHHHHTT--
--HHHHHHHHHHHHHHTT--
--HHHHHHHHHHHHHHTT--
--HHHHHHHHHHHHHHHHH-
--HHHHHHHHHHHHHHHHT-
--HHHHHHHHHHHHHHHT--
--HHHHHHHHHHHHHHHHH-
--HHHHHHHHHHHHHHHHH-
--HHHHHHHHHHHHHHHHH-
--HHHHHHHHHHHHHHHHH-
--HHHHHHHHHHHHHHHHH-
--HHHHHHHHHHHHHHHHT-
--HHHHHHHHHHHHHHHHT-
--HHHHHHHHHHHHHHHHH-
--HHHHHHHHHHHHHHHHH-
--HHHHHHHHHHHHHHHHH-
--HHHHHHHHHHHHHHHTT-
--HHHHHHHHHHHHHHHT--
--HHHHHHHHHHHHHHHHH-
--HHHHHHHHHHHHHHHHH-
--HHHHHHHHHHHHHHHHH-
--HHHHHHHHHHHHHHHHH-
--HHHHHHHHHHHHHHHHT-
--HHHHHHHHHHHHHHHHH-
--HHHHHHHHHHHHHHHHT-
--HHHHHHHHHHHHHHHHH-
--HHHHHHHHHHHHHHHHH-
--HHHHHHHHHHHHHHHHH-
--HHHHHHHHHHHHHHHHH-
--HHHHHHHHHHHHHHHHH-
--HHHHHHHHHHHHHHHHT-
--HHHHHHHHHHHHHHHHH-
--HHHHHHHHHHHHHHHHH-
--HHHHHHHHHHHHHHHHH-
--HHHHHHHHHHHHHHHHT-
--HHHHHHHHHHHHHHHHT-
--HHHHHHHHHHHHHHHHH-
--HHHHHHHHHHHHHHHHH-
--HHHHHHHHHHHHHHHH--
--HHHHHHHHHHHHHHHHH-
--HHHHHHHHHHHHHHHHH-
--HHHHHHHHHHHHHHHHH-
--HHHHHHHHHHHHHHHHH-
--HHHHHHHHHHHHHHHHH-
--HHHHHHHHHHHHHHHTT-
--HHHHHHHHHHHHHHHH--
--HHHHHHHHHHHHHHHHH-
--HHHHHHHHHHHHHHHHT-
--HHHHHHHHHHHHHHHHH-
--HHHHHHHHHHHHHHHHT-
--HHHHHHHHHHHHHHHHH-
--HHHHHHHHHHHHHHHTT-
--HHHHHHHHHHHHHHHTT-
--HHHHHHHHHHHHHHTTT-
--HHHHHHHHHHHHHHHTT-
--HHHHHHHHHHHHHHHTT-
--HHHHHHHHHHHHHHHTT-
--HHHHHHHHHHHHHHHHH-
--HHHHHHHHHHHHHHHTT-
--HHHHHHHHHHHHHHHTT-
--HHHHHHHHHHHHHHHH--
--HHHHHHHHHHHHHHHTT-
--HHHHHHHHHHHHHHHTT-
--HHHHHHHHHHHHHHHTT-
--HHHHHHHHHHHHHHHHT-
--HHHHHHHHHHHHHHHHH-
--HHHHHHHHHHHHHHHHH-
--HHHHHHHHHHHHHHHHH-
--HHHHHHHHHHHHHHHTT-
--HHHHHHHHHHHHHHHHT-
--HHHHHHHHHHHHHHHTT-
--HHHHHHHHHHHHHHHHH-
--HHHHHHHHHHHHHHHHH-
--HHHHHHHHHHHHHHHTT-
--HHHHHHHHHHHHHHHHH-
--HHHHHHHHHHHHHTTT--
--HHHHHHHHHHHHHHHHH-
--HHHHHHHHHHHHHHHTT-
--HHHHHHHHHHHHHHTTT-
--HHHHHHHHHHHHHHTTT-
--HHHHHHHHHHHHHHHTT-
--HHHHHHHHHHHHHHHTT-
--HHHHHHHHHHHHHHHHH-
--HHHHHHHHHHHHHHHHH-
--HHHHHHHHHHHHHHHHH-
--HHHHHHHHHHHHHHHTT-
--HHHHHHHHHHHHHHHHH-
--HHHHHHHHHHHHHHHTT-
--HHHHHHHHHHHHHHHTT-
--HHHHHHHHHHHHHHHHH-
--HHHHHHHHHHHHHHHTT-
--HHHHHHHHHHHHHHHTT-
--HHHHHHHHHHHHHHTTT-
--HHHHHHHHHHHHHHHTT-
--HHHHHHHHHHHHHHHHH-
--HHHHHHHHHHHHHHHHH-
--HHHHHHHHHHHHHHHHH-
--HHHHHHHHHHHHHHHHH-
--HHHHHHHHHHHHHHHHH-
--HHHHHHHHHHHHHHHHH-
--HHHHHHHHHHHHHHHHH-
--HHHHHHHHHHHHHHHHH-
--HHHHHHHHHHHHHHHHH-
--HHHHHHHHHHHHHHHHH-
--HHHHHHHHHHHHHHHHH-
--HHHHHHHHHHHHHHHH--
--HHHHHHHHHHHHHHHHH-
--HHHHHHHHHHHHHHHTT-
--HHHHHHHHHHHHHHHHH-
--HHHHHHHHHHHHHHHHT-
--HHHHHHHHHHHHHHHHH-
--HHHHHHHHHHHHHHHHT-
--HHHHHHHHHHHHHHHHH-
--HHHHHHHHHHHHHHHHH-
--HHHHHHHHHHHHHHHHH-
--HHHHHHHHHHHHHHHHH-
--HHHHHHHHHHHHHHHHT-
--HHHHHHHHHHHHHHHHH-
--HHHHHHHHHHHHHHHHH-
--HHHHHHHHHHHHHHHTT-
--HHHHHHHHHHHHHHHHT-
--HHHHHHHHHHHHHHHHT-
--HHHHHHHHHHHHHHHHH-
--HHHHHHHHHHHHHHHHT-
--HHHHHHHHHHHHHHHHH-
--HHHHHHHHHHHHHHHHH-
--HHHHHHHHHHHHHHHHH-
--HHHHHHHHHHHHHHHHH-
--HHHHHHHHHHHHHHHHH-
--HHHHHHHHHHHHHHHHH-
--HHHHHHHHHHHHHHHHT-
--HHHHHHHHHHHHHHHHH-
--HHHHHHHHHHHHHHHHH-
--HHHHHHHHHHHHHHHHH-
--HHHHHHHHHHHHHHHHH-
--HHHHHHHHHHHHHHHHH-
--HHHHHHHHHHHHHHHHT-
--HHHHHHHHHHHHHHHTT-
--HHHHHHHHHHHHHHHHT-
--HHHHHHHHHHHHHHHTT-
--HHHHHHHHHHHHHHHH--
--HHHHHHHHHHHHHHHHT-
--HHHHHHHHHHHHHHHHH-
--HHHHHHHHHHHHHHHHT-
--HHHHHHHHHHHHHHHHT-
--HHHHHHHHHHHHHHHHT-
--HHHHHHHHHHHHHHHHH-
--HHHHHHHHHHHHHHHHH-
--HHHHHHHHHHHHHHHHH-
--HHHHHHHHHHHHHHHHH-
--HHHHHHHHHHHHHHHHH-
--HHHHHHHHHHHHHHHTT-
--HHHHHHHHHHHHHHHHT-
--HHHHHHHHHHHHHHHHH-
--HHHHHHHHHHHHHHHHH-
--HHHHHHHHHHHHHHHTT-
--HHHHHHHHHHHHHHHHH-
--HHHHHHHHHHHHHHHHH-
--HHHHHHHHHHHHHHHTT-
--HHHHHHHHHHHHHHHHH-
--HHHHHHHHHHHHHHHHT-
--HHHHHHHHHHHHHHHHT-
--HHHHHHHHHHHHHHHHH-
--HHHHHHHHHHHHHHHHH-
--HHHHHHHHHHHHHHHHH-
--HHHHHHHHHHHHHHHHH-
--HHHHHHHHHHHHHHHHH-
--HHHHHHHHHHHHHHHHH-
--HHHHHHHHHHHHHHTT--
--HHHHHHHHHHHHHHHH--
--HHHHHHHHHHHHHHHHT-
--HHHHHHHHHHHHHHHH--
--HHHHHHHHHHHHHHHH--
--HHHHHHHHHHHHHHHH--
--HHHHHHHHHHHHHHHH--
--HHHHHHHHHHHHHHHHT-
--HHHHHHHHHHHHHHHTT-
--HHHHHHHHHHHHHHHHH-
--HHHHHHHHHHHHHHHHH-
--HHHHHHHHHHHHHHHTT-
--HHHHHHHHHHHHHHHHH-
--HHHHHHHHHHHHHHHHH-
--HHHHHHHHHHHHHHHHH-
--HHHHHHHHHHHHHHHHH-
--HHHHHHHHHHHHHHHHT-
--HHHHHHHHHHHHHHHHH-
--HHHHHHHHHHHHHHHHH-
--HHHHHHHHHHHHHHHTT-
--HHHHHHHHHHHHHHHHH-
--HHHHHHHHHHHHHHHHH-
--HHHHHHHHHHHHHHHTT-
--HHHHHHHHHHHHHHHHH-
--HHHHHHHHHHHHHHHHH-
--HHHHHHHHHHHHHHHHH-
--HHHHHHHHHHHHHHHHH-
--HHHHHHHHHHHHHHHHH-
--HHHHHHHHHHHHHHHTT-
--HHHHHHHHHHHHHHHTT-
--HHHHHHHHHHHHHHHTT-
--HHHHHHHHHHHHHHHTT-
--HHHHHHHHHHHHHHHTT-
--HHHHHHHHHHHHHHHHH-
--HHHHHHHHHHHHHHHHH-
--HHHHHHHHHHHHHHHHH-
--HHHHHHHHHHHHHHHHH-
--HHHHHHHHHHHHHHHHH-
--HHHHHHHHHHHHHHTTT-
--HHHHHHHHHHHHHHHHH-
--HHHHHHHHHHHHHHHHH-
--HHHHHHHHHHHHHHHHH-
--HHHHHHHHHHHHHHTT--
--HHHHHHHHHHHHHHHHH-
--HHHHHHHHHHHHHHHHH-
--HHHHHHHHHHHHHTTT--
--HHHHHHHHHHHHHHHHH-
--HHHHHHHHHHHHHHHHH-
--HHHHHHHHHHHHHHHHH-
--HHHHHHHHHHHHHHHHH-
--HHHHHHHHHHHHHHHHH-
--HHHHHHHHHHHHHHHHH-
--HHHHHHHHHHHHHHHHH-
--HHHHHHHHHHHHHHHHH-
--HHHHHHHHHHHHHHHHH-
--TTHHHHHHHHHHHHHHH-
--HHHHHHHHHHHHHHHHH-
--HHHHHHHHHHHHHHHHH-
--HHHHHHHHHHHHHHHHH-
--HHHHHHHHHHHHHHHHH-
--HHHHHHHHHHHHHHHHH-
--HHHHHHHHHHHHHHHHH-
--HHHHHHHHHHHHHHHHH-
--HHHHHHHHHHHHHHHHH-
--HHHHHHHHHHHHHHHHH-
--HHHHHHHHHHHHHHHHH-
--HHHHHHHHHHHHHHHHH-
--HHHHHHHHHHHHGGGT--
--HHHHHHHTHHHHHHHHH-
--HHHHHHHHHHHHHHHHH-
--HHHHTTHHHHHHHHTTT-
--HHHHHHHHHHHHHHHHH-
--HHHHHHHHHHHHHHHHH-
--HHHHTTHHHHHHHHHHH-
--HHHHHTHHHHHHHHHHH-
--HHHHTTHHHHHHHHHHH-
--HHHHHSHHHHHHHHHHH-
--HHHHTTHHHHHHHHHHH-
--HHHHTTHHHHHHHHHHH-
--HHHHTTHHHHHHHHHTT-
--HHHHTTHHHHHHHHTTT-
--HHHHHHHHHHHHHHHTT-
--HHHHHHHHHHHHHHHHH-
--HHHHTTHHHHHHHHTTT-
--HHHHHHHHHHHHHHTTT-
--HHHHTTHHHHHHHHHHH-
--HHHHTTHHHHHHHHHTT-
--HHHHTTHHHHHHHHHHH-
--TTHHHHHHHHHHHHHTT-
--HHHHTTHHHHHHHHHTT-
--TTGGGTHHHHHHHHHTT-
--HHHHHHTTHHHHHHHTT-
--HHHHTTHHHHHHHHHTT-
--HHHHHHHHHHHHHHHTT-
--TTGGGTHHHHHHHHHTT-
--HHHHTTHHHHHHHHTTT-
--HHHHTTHHHHHHHHTTT-
--HHHHHHHHHHHHHHHTT-
--HHHHHHHHHHHHHHHTT-
--HHHHHHHHHHHHHHHTT-
--HHHHHHHHHHHHHHGGG-
--HHHHHHHHHHHHHHHHH-
--HHHHHHHHHHHHHHHHH-
--HHHHHHHHHHHHHHHTT-
--HHHHHHHHHHHHHHHHT-
--HHHHHHHHHHHHHHHHT-
--HHHHHHHHHHHHHTTS--
--HHHHHHHHHHHHHHHH--
--HHHHHHHHHHHHHTTS--
--HHHHHHHHHHHHHHHS--
--HHHHHHHHHHHHHHHH--
--HHHHHHHHHHHHHHHH--
--HHHHHHHHHHHHHHTT--
--HHHHHHHHHHHHHTTT--
--HHHHHHHHHHHHHTTS--
--HHHHHHHHHHHHGGGS--
--HHHHHHHHHHHHHTTT--
--HHHHHHHHHHHHHGGG--
--HHHHHHHHHHHHHTTT--
--HHHHHHHHHHHHHTTT--
--HHHHHHHHHHHHHTTT--
--HHHHHHHHHHHHHTTT--
--HHHHHHHHHHHHHTTT--
--HHHHHHHHHHHHHTTS--
--HHHHHHHHHHHHHTTT--
--HHHHHHHHHHHHHTTS--
--HHHHHHHHHHHHHTTS--
--HHHHHHHHHHHHHGGG--
--HHHHHHHHHHHHHHTT--
--HHHHHHHHHHHHHTTT--
--HHHHHHHHHHHHHHHT--
--HHHHHHHHHHHHHTTS--
--HHHHHHHHHHHHHHTT--
--HHHHHHHHHHHHHHTT--
--HHHHHHHHHHHHHTTT--
--HHHHHHHHHHHHHHTT--
--HHHHHHHHHHHHHHTT--
--HHHHHHHHHHHHHTTT--
--HHHHHHHHHHHHHHHH--
--HHHHHHHHHHHHHHTT--
--HHHHHHHHHHHHHHTT--
--HHHHHHHHHHHHHHHH--
--HHHHHHHHHHHHHTTT--
--HHHHHHHHHHHHHTTT--
--HHHHHHHHHHHHHHTT--
--HHHHHHHHHHHHHHHH--
--HHHHHHHHHHHHHHHH--
--HHHHHHHHHHHHHHHH--
--HHHHHHHHHHHHHHHH--
--HHHHHHHHHHHHHHHH--
--HHHHHHHHHHHHHHHH--
--HHHHHHHHHHHHHHHH--
--HHHHHHHHHHHHHHHH--
--HHHHHHHHHHHHHHHH--
--HHHHHHHHHHHHHHTT--
--HHHHHHHHHHHHHHTT--
--HHHHHHHHHHHHHHHH--
--HHHHHHHHHHHHHHHH--
--HHHHHHHHHHHHHHTT--
--HHHHHHHHHHHHHHHH--
--HHHHHHHHHHHHHHHH--
--HHHHHHHHHHHHHHHH--
--HHHHHHHHHHHHGGGT--
--HHHHHHHHHHHHHHHH--
--THHHHHHHHHHHHHHH--
--HHHHHHHHHHHHHHHH--
--HHHHHHHHHHHHHHHH--
--HHHHHHHHHHHHHHHH--
--HHHHHHHHHHHHHHHH--
--HHHHHHHHHHHHHHTT--
--HHHHHHHHHHHHHHTT--
--HHHHHHHHHHHHHHTT--
--HHHHHHHHHHHHHHTT--
--HHHHHHHHHHHHHHHH--
--HHHHHHHHHHHHHHHH--
--HHHHHHHHHHHHHHHH--
--HHHHHHHHHHHHHHHH--
--HHHHHHHHHHHHHHTT--
--HHHHHHHHHHHHHHHH--
--HHHHHHHHHHHHHHTT--
--HHHHHHHHHHHHHHHH--
--HHHHHHHHHHHHHHHH--
--HHHHHHHHHHHHHHTT--
--HHHHHHHHHHHHHHHH--
--HHHHHHHHHHHHHHHH--
--HHHHHHHHHHHHHHHH--
--HHHHHHHHHHHHHHHH--
--HHHHHHHHHHHHHHTT--
--HHHHHHHHHHHHHHHH--
--HHHHHHHHHHHHHHTT--
--HHHHHHHHHHHHHTTT--
--HHHHHHHHHHHHHHTT--
--HHHHHHHHHHHHHHTT--
--HHHHHHHHHHHHHHTT--
--HHHHHHHHHHHHHHTT--
--HHHHHHHHHHHHHHHH--
--HHHHHHHHHHHHHHHH--
--HHHHHHHHHHHHHHTT--
--HHHHHHHHHHHHHHHH--
--HHHHHHHHHHHHHHHH--
--HHHHHHHHHHHHHHTT--
--HHHHHHHHHHHHHHHH--
--HHHHHHHHHHHHHHHH--
--HHHHHHHHHHHHHHHH--
--HHHHHHHHHHHHHHTT--
--HHHHHHHHHHHHHHHH--
--HHHHHHHHHHHHHHHH--
--HHHHHHHHHHHHHHHH--
--HHHHHHHHHHHHHHHH--
--HHHHHHHHHHHHHHHH--
--HHHHHHHHHHHHHHTT--
--HHHHHHHHHHHHHHHH--
--HHHHHHHHHHHHHHHH--
--HHHHHHHHHHHHHHHH--
--HHHHHHHHHHHHHHTT--
--HHHHHHHHHHHHHHTT--
--HHHHHHHHHHHHHHTT--
--HHHHHHHHHHHHHHHH--
--HHHHHHHHHHHHHHHH--
--HHHHHHHHHHHHHHHH--
--HHHHHHHHHHHHHHHH--
--HHHHHHHHHHHHHHHH--
--HHHHHHHHHHHHHHHH--
--HHHHHHHHHHHHHHHH--
--HHHHHHHHHHHHHHTT--
--HHHHHHHHHHHHHHTT--
--HHHHHHHHHHHHHTTT--
--HHHHHHHHHHHHHHHH--
--HHHHHHHHHHHHHHTT--
--HHHHHHHHHHHHHHHH--
--HHHHHHHHHHHHHTTT--
--HHHHHHHHHHHHHHTT--
--HHHHHHHHHHHHHTTT--
--HHHHHHHHHHHHHTTT--
--HHHHHHHHHHHHHTTT--
--HHHHHHHHHHHHHHTT--
--HHHHHHHHHHHHHHTT--
--HHHHHHHHHHHHHTTT--
--HHHHHHHHHHHHHHTT--
--HHHHHHHHHHHHHGGG--
--HHHHHHHHHHHHHTTT--
--HHHHHHHHHHHHHHTT--
--HHHHHHHHHHHHHHTT--
--HHHHHHHHHHHHHHHH--
--HHHHHHHHHHHHHHTT--
--HHHHHHHHHHHHHHHH--
--HHHHHHHHHHHHHHHH--
--HHHHHHHHHHHHHHTT--
--HHHHHHHHHHHHHHHH--
--HHHHHHHHHHHHHHTT--
--HHHHHHHHHHHHHHHH--
--HHHHHHHHHHHHHHHT--
--HHHHHHHHHHHHHHTT--
--HHHHHHHHHHHHHHHT--
--HHHHHHHHHHHHHHHT--
--HHHHHHHHHHHHHHTT--
--HHHHHHHHHHHHHHHT--
--HHHHHHHHHHHHHHHT--
--HHHHHHHHHHHHHHHH--
--HHHHHHHHHHHHHHTT--
--HHHHHHHHHHHHHHTT--
--HHHHHHHHHHHHHHHT--
--HHHHHHHHHHHHHHTT--
--HHHHHHHHHHHHHHHH--
--HHHHHHHHHHHHHHHH--
--HHHHHHHHHHHHHTTT--
--HHHHHHHHHHHHHHHH--
--HHHHHHHHHHHHHHHH--
--HHHHHHHHHHHHHHHH--
--HHHHHHHHHHHHHHHT--
--HHHHHHHHHHHHHHHH--
--HHHHHHHHHHHHHHHH--
--HHHHHHHHHHHHHHTT--
--HHHHHHHHHHHHHHHS--
--HHHHHHHHHHHHHHHH--
--HHHHHHHHHHHHHHTT--
--HHHHHHHHHHHHHHHH--
--HHHHHHHHHHHHHHHH--
--HHHHHHHHHHHHHTTT--
--HHHHHHHHHHHHHHHH--
--HHHHHHHHHHHHHHHH--
--HHHHHHHHHHHHHHTT--
--HHHHHHHHHHHHHHHH--
--HHHHHHHHHHHHHHHH--
--HHHHHHHHHHHHHHTT--
--HHHHHHHHHHHHHHHT--
--HHHHHHHHHHHHHTTT--
--HHHHHHHHHHHHHHHH--
--HHHHHHHHHHHHHHTT--
--HHHHHHHHHHHHHHTT--
--HHHHHHHHHHHHHTSS--
--HHHHHHHHHHHHTTTT--
--HHHHHHHHHHHHHHTT--
--HHHHHHHHHHHHHHTT--
--HHHHHHHHHHHHTTSS--
--HHHHHHHHHHHHHHTT--
--HHHHHHHHHHHHHTSS--
--HHHHHHHHHHHHHTTT--
--HHHHHHHHHHHHTTTT--
--HHHHHHHHHHHHHTTT--
--HHHHHHHHHHHHTTTT--
--HHHHHHHHHHHHHTTT--
--HHHHHHHHHHHHH-TT--
--HHHHHHHHHHHTTS-S--
--HHHHHHHHHHHHTTTT--
--HHHHHHHHHHHHHTTT--
--HHHHHHHHHHHTT--S--
--HHHHHHHHHHHTT-TT--
--HHHHHHHHHHHHT-TT--
--HHHHHHHHHHHHTTTT--
--HHHHHHHHHHHHH-TT--
--HHHHHHHHHHHHTTTT--
--HHHHHHHHHHHTT-TT--
--HHHHHHHHHHHHHHTT--
--HHHHHHHHHHHHHTTT--
--HHHHHHHHHHHHHTTT--
--HHHHHHHHHHHHTTTT--
--HHHHHHHHHHHHHTTT--
--HHHHHHHHHHHHHTTT--
--HHHHHHHHHHHHHTTT--
--HHHHHHHHHHHTTS-S--
--HHHHHHHHHHHHHTTT--
--HHHHHHHHHHHHTTTT--
--HHHHHHHHHHHHS-TT--
--HHHHHHHHHHHHHSTT--
--HHHHHHHHHHHHHTTT--
--HHHHHHHHHHHHHSTT--
--HHHHHHHHHHHHHSTT--
--HHHHHHHHHHHHHTTT--
--HHHHHHHHHHHHHTTT--
--HHHHHHHHHHHHHTTT--
--HHHHHHHHHHHHHTTT--
--HHHHHHHHHHHTTSTT--
--HHHHHHHHHHHHHTTT--
--HHHHHHHHHHHHH-TT--
--HHHHHHHHHHHHHTTT--
--HHHHHHHHHHHHHSTT--
--HHHHHHHHHHHHTTTT--
--HHHHHHHHHHHTT-TT--
--HHHHHHHHHHHHH-TT--
--HHHHHHHHHHHTT-S---
--HHHHHHHHHHHHSSS---
--HHHHHHHHHHHHH-S---
--HHHHHHHHHHHTT-SS--
--HHHHHHHHHHHHH-S---
--HHHHHHHHHHHHH-SS--
--HHHHHHHHHHHTT-SS--
--HHHHHHHHHHHHHSSS--
--HHHHHHHHHHHTT-SS--
--HHHHHHHHHHHHH-SS--
--HHHHHHHHHHHHH-S---
--HHHHHHHHHHHHH-SS--
--HHHHHHHHHHHHHSSS--
--HHHHHHHHHHHHH-SS--
--HHHHHHHHHHTTS-SS--
--HHHHHHHHHHHHH-SS--
--HHHHHHHHHHHHH-SS--
--HHHHHHHHHHTTT-SS--
--HHHHHHHHHHHHS-SS--
--HHHHHHHHHHHHH-S---
--HHHHHHHHHHTTT-S---
--HHHHHHHHHHHHS-SS--
--HHHHHHHHHHHHH-S---
--HHHHHHHHHHHHH-SS--
--HHHHHHHHHHHHSSSS--
--HHHHHHHHHHHHH-SS--
--HHHHHHHHHHTTSSSS--
--HHHHHHHHHHTTS-SS--
--HHHHHHHHHHTTS-SS--
--HHHHHHHHHHHHH-S---
--HHHHHHHHHHHHH-SS--
--HHHHHHHHHHHHH-SS--
--HHHHHHHHHHHTS-S---
--HHHHHHHHHHHHH-SS--
--HHHHHHHHHHHHH-SS--
--HHHHHHHHHHHHH-SS--
--HHHHHHHHHHHHH-SS--
--HHHHHHHHHHHHH-SS--
--HHHHHHHHHHHHT-SS--
--HHHHHHHHHHHHH-SS--
--HHHHHHHHHHHHH-SS--
--HHHHHHHHHHTTT-SS--
--HHHHHHHHHHHHH-SS--
--HHHHHHHHHHHTT-SS--
--HHHHHHHHHHHHH-SS--
--HHHHHHHHHHHHH-SS--
--HHHHHHHHHHHHH-SS--
--HHHHHHHHHHHHH-SS--
--HHHHHHHHHHHHH-SS--
--HHHHHHHHHHHHH-SS--
--HHHHHHHHHHHHH-SS--
--HHHHHHHHHHHTT-SS--
--HHHHHHHHHHHHH-SS--
--HHHHHHHHHHHTT-SS--
--HHHHHHHHHHHTT-SS--
--HHHHHHHHHHHHH-SS--
--HHHHHHHHHHHHH-SS--
--HHHHHHHHHHHHH-SS--
--HHHHHHHHHHHHH-SS--
--HHHHHHHHHHHHH-SS--
--HHHHHHHHHHHHH-SS--
--HHHHHHHHHHHHH-SS--
--HHHHHHHHHHTTT-SS--
--HHHHHHHHHHHHH-SS--
--HHHHHHHHHHHHH-SS--
--HHHHHHHHHHHHH-SS--
--HHHHHHHHHHHHH-SS--
--HHHHHHHHHHHHH-SS--
--HHHHHHHHHHHHH-SS--
--HHHHHHHHHHHHH-SS--
--HHHHHHHHHHHHH-SS--
--HHHHHHHHHHHHH-SS--
--HHHHHHHHHHHHH-SS--
--HHHHHHHHHHHTT-SS--
--HHHHHHHHHHHHH-SS--
--HHHHHHHHHHHHH-S---
--HHHHHHHHHHHHH-SS--
--HHHHHHHHHHHHH-SS--
--HHHHHHHHHHHHH-S---
--HHHHHHHHHHTTS-S---
--HHHHHHHHHHHTT-S---
--HHHHHHHHHHHHH-S---
--HHHHHHHHHHHHH-SS--
--HHHHHHHHHHHHH-SS--
--HHHHHHHHHHHHH-SS--
--HHHHHHHHHHHHH-S---
--HHHHHHHHHHHTT-SS--
--HHHHHHHHHHHTT-SS--
--HHHHHHHHHHHHH-SS--
--HHHHHHHHHHHHT-SS--
--HHHHHHHHHHHHH-SS--
--HHHHHHHHHHHTT-SS--
--HHHHHHHHHHTTT-SS--
--HHHHHHHHHHHHH-S---
--HHHHHHHHHHHHH-SS--
--HHHHHHHHHHHTT-SS--
--HHHHHHHHHHHHH-S---
--HHHHHHHHHHHTTSS---
--HHHHHHHHHHHTT-SS--
--HHHHHHHHHHHHH-SS--
--HHHHHHHHHHHHH-SS--
--HHHHHHHHHHTTTSS---
--HHHHHHHHHHHHHSS---
--HHHHHHHHHHHTT-SS--
--HHHHHHHHHHHHHSS---
--HHHHHHHHHHHHHSSS--
--HHHHHHHHHHHTTSSS--
--HHHHHHHHHHHHT-SS--
--HHHHHHHHHHHHH-SS--
--HHHHHHHHHHHHH-SS--
--HHHHHHHHHHHHH-SS--
--HHHHHHHHHHHHS-SS--
--HHHHHHHHHHHHH-TT--
--HHHHHHHHHHHHH-TT--
--HHHHHHHHHHHTTSSS--
--HHHHHHHHHHHHT-SS--
--HHHHHHHHHHHHH-SS--
--HHHHHHHHHHHHH-S---
--HHHHHHHHHHHHH-SS--
--HHHHHHHHHHHHH-TT--
--HHHHHHHHHHHHH-SS--
--HHHHHHHHHHTTT-TT--
--HHHHHHHHHHHTT-TT--
--HHHHHHHHHHHTT-SS--
--HHHHHHHHHHHHH-SS--
--HHHHHHHHHHHTT-TT--
--HHHHHHHHHHHHH-TT--
--HHHHHHHHHHHHH-SS--
--HHHHHHHHHHHHH-TT--
--HHHHHHHHHHHHHSTT--
--HHHHHHHHHHHHH-TT--
--HHHHHHHHHHHTTSTT--
--HHHHHHHHHHHTTSTT--
--HHHHHHHHHHHHHSTT--
--HHHHHHHHHHHHHSTT--
--HHHHHHHHHHHHHSTT--
--HHHHHHHHHHHHHSTT--
--HHHHHHHHHHHHHSTT--
--HHHHHHHHHHHTTSTT--
--HHHHHHHHHHHHHSTT--
--HHHHHHHHHHHHHSTT--
--HHHHHHHHHHHHHSTT--
--HHHHHHHHHHHTTSTT--
--HHHHHHHHHHHHHSTT--
--HHHHHHHHHHHHH-TT--
--HHHHHHHHHHHTT-TT--
--HHHHHHHHHHHHHSTT--
--HHHHHHHHHHHHHSTT--
--HHHHHHHHHHHTTSTT--
--HHHHHHHHHHHHHSTT--
--HHHHHHHHHHHHHSTT--
--HHHHHHHHHHHHHSTT--
--HHHHHHHHHHHHHSTT--
--HHHHHHHHHHHHHSTT--
--HHHHHHHHHHHTTSTT--
--HHHHHHHHHHHHHSTT--
--HHHHHHHHHHHTTSTT--
--HHHHHHHHHHHHSSTT--
--HHHHHHHHHHHHH-TT--
--HHHHHHHHHHHHH-TT--
--HHHHHHHHHHHHH-TT--
--HHHHHHHHHHHHHSTT--
--HHHHHHHHHHHHHSTT--
--HHHHHHHHHHHHH-TT--
--HHHHHHHHHHHHH-TT--
--HHHHHHHHHHHHHSTT--
--HHHHHHHHHHHHH-TT--
--HHHHHHHHHHHHH-TT--
--HHHHHHHHHHHHH-TT--
--HHHHHHHHHHHHHSTT--
--HHHHHHHHHHHHHSTT--
--HHHHHHHHHHHHHSTT--
--HHHHHHHHHHHHH-TT--
--HHHHHHHHHHHTT-TT--
--HHHHHHHHHHHHHSTT--
--HHHHHHHHHHTTT-TT--
--HHHHHHHHHHHHH-TT--
--HHHHHHHHHHHTTSTT--
--HHHHHHHHHHHHHSTT--
--HHHHHHHHHHHTT-TT--
--HHHHHHHHHHHTTSTT--
--HHHHHHHHHHTTTSTT--
--HHHHHHHHHHHTT-TT--
--HHHHHHHHHHHTT-TT--
--HHHHHHHHHHHTTSTT--
--HHHHHHHHHHHTTSTT--
--HHHHHHHHHHHHHSTT--
--HHHHHHHHHHHTT-TT--
--HHHHHHHHHHHHHSTT--
--HHHHHHHHHHHHHSTT--
--HHHHHHHHHHHTTSTT--
--HHHHHHHHHHHTTSTT--
--HHHHHHHHHHHTTSTT--
--HHHHHHHHHHHHHSTT--
--HHHHHHHHHHHTT-TT--
--HHHHHHHHHHHHHSTT--
--HHHHHHHHHHHTTSTT--
--HHHHHHHHHHHTTSTT--
--HHHHHHHHHHHHHSTT--
--HHHHHHHHHHHTTSTT--
--HHHHHHHHHHHTTSTT--
--HHHHHHHHHHHHHSTT--
--HHHHHHHHHHHTTSTT--
--HHHHHHHHHHHTT-TT--
--HHHHHHHHHHHTTSTT--
--HHHHHHHHHHHHHSTT--
--HHHHHHHHHHHHH-SS--
--HHHHHHHHHHHHHSSS--
--HHHHHHHHHHHHH-SS--
--HHHHHHHHHHHHH-SS--
--HHHHHHHHHHHTT-TT--
--HHHHHHHHHHHHHSTT--
--HHHHHHHHHHHTT-TT--
--HHHHHHHHHHHHHSTT--
--HHHHHHHHHHHHHSSS--
--HHHHHHHHHHHHH-SS--
--HHHHHHHHHHHTTSTT--
--HHHHHHHHHHHHH-TT--
--HHHHHHHHHHHTTSTT--
--HHHHHHHHHHHHH-SS--
--HHHHHHHHHHHTT-TT--
--HHHHHHHHHHTTTSTT--
--HHHHHHHHHHHHH-TT--
--HHHHHHHHHHHTT-SS--
--HHHHHHHHHHHTT-TT--
--HHHHHHHHHHHTT-SS--
--HHHHHHHHHHHTT-SS--
--HHHHHHHHHHHTTSTT--
--HHHHHHHHHHHTS-SS--
--HHHHHHHHHHHHHSTT--
--HHHHHHHHHHHTT-SS--
--HHHHHHHHHHHTT-TT--
--HHHHHHHHHHHHH-SS--
--HHHHHHHHHHHTT-SS--
--HHHHHHHHHHHHH-TT--
--HHHHHHHHHHHHHSTT--
--HHHHHHHHHHHHHSTT--
--HHHHHHHHHHHHHSTT--
--HHHHHHHHHHHTT-TT--
--HHHHHHHHHHHHHSTT--
--HHHHHHHHHHHTT-TT--
--HHHHHHHHHHHHH-TT--
--HHHHHHHHHHHHHSTT--
--HHHHHHHHHHHTTSTT--
--HHHHHHHHHHHTT-TT--
--HHHHHHHHHHHHS-TT--
--HHHHHHHHHHHHHSTT--
--HHHHHHHHHHHHT-TT--
--HHHHHHHHHHHHH-TT--
--HHHHHHHHHHHTTSTT--
--HHHHHHHHHHHTT-TT--
--HHHHHHHHHHHHT-TT--
--HHHHHHHHHHHTT-TT--
--HHHHHHHHHHHHHSTT--
--HHHHHHHHHHHHHSTT--
--HHHHHHHHHHHTTSTT--
--HHHHHHHHHHHHH-TT--
--HHHHHHHHHHHHH-TT--
--HHHHHHHHHHHHHSTT--
--HHHHHHHHHHHHH-SS--
--HHHHHHHHHHHHH--S--
--HHHHHHHHHHHTT-TT--
--HHHHHHHHHHHHH-TT--
--HHHHHHHHHHHHH--S--
--HHHHHHHHHHHHH--S--
--HHHHHHHHHHHHH--S--
--HHHHHHHHHHHHH-TT--
--HHHHHHHHHHHTT--S--
--HHHHHHHHHHHTT--S--
--HHHHHHHHHHHHH-SS--
--HHHHHHHHHHHTT-S---
--HHHHHHHHHHHHH-TT--
--HHHHHHHHHHHHH-TT--
--HHHHHHHHHHHHH-TT--
--HHHHHHHHHHHHH-TT--
--HHHHHHHHHHHHH-TT--
--HHHHHHHHHHHHH-TT--
--HHHHHHHHHHHHHSTT--
--HHHHHHHHHHHTT-SS--
--HHHHHHHHHHHHH-SS--
--HHHHHHHHHHHHH-SS--
--HHHHHHHHHHHTT-TT--
--HHHHHHHHHHHTT-SS--
--HHHHHHHHHHHHH-SS--
--HHHHHHHHHHHHH-SS--
--HHHHHHHHHHHTT-SS--
--HHHHHHHHHHHHH-SS--
--HHHHHHHHHHHHH-SS--
--HHHHHHHHHHHHH-SS--
--HHHHHHHHHHHHHSSS--
--HHHHHHHHHHHHH-SS--
--HHHHHHHHHHHHH-SS--
--HHHHHHHHHHHTT-TT--
--HHHHHHHHHHHTT-SS--
--HHHHHHHHHHHHH-TT--
--HHHHHHHHHHHHH-SS--
--HHHHHHHHHHHTT-TT--
--HHHHHHHHHHHHH-SS--
--HHHHHHHHHHHTT-SS--
--HHHHHHHHHHHHH-TT--
--HHHHHHHHHHHHH-TT--
--HHHHHHHHHHHHH-SS--
--HHHHHHHHHHHHH-SS--
--HHHHHHHHHHHHH-SS--
--HHHHHHHHHHHHH-SS--
--HHHHHHHHHHHTT-SS--
--HHHHHHHHHHHHH-SS--
--HHHHHHHHHHHHH-SS--
--HHHHHHHHHHHHH-SS--
--HHHHHHHHHHHHH-SS--
--HHHHHHHHHHHHH-SS--
--HHHHHHHHHHHHH-SS--
--HHHHHHHHHHHHH-SS--
--HHHHHHHHHHHHH-SS--
--HHHHHHHHHHHHH-SS--
-HHHHHHHHHHHHHH-SS--
-THHHHHHHHHHHHHSSS--
--HHHHHHHHHHHHH-SS--
-HHHHHHHHHHHHHH-SS--
-HHHHHHHHHHHHHH-SS--
-THHHHHHHHHHHHH-SS--
-THHHHHHHHHHHHH-SS--
-THHHHHHHHHHHHH-SS--
-HHHHHHHHHHHHHH-SS--
-THHHHHHHHHHHHH-TTT-
-THHHHHHHHHHHHH-TTT-
-HHHHHHHHHHHHHH-TTT-
-HHHHHHHHHHHHTT-TTT-
-HHHHHHHHHHHHTT-TTT-
-HHHHHHHHHHHHTTSTTT-
-HHHHHHHHHHHTTT-TTT-
-THHHHHHHHHHHHH-TTT-
-THHHHHHHHHHHHH-TTT-
-THHHHHHHHHHHTT-TTT-
-TTHHHHHHHHHHTT-TTT-
-HHHHHHHHHHHHHH-TTT-
-HHHHHHHHHHHHHH-TTT-
-HHHHHHHHHHHHTT-TTT-
-TTHHHHHHHHHHTT-TTT-
-HHHHHHHHHHHHHH-TTT-
-HHHHHHHHHHHHHH-TTT-
-HHHHHHHHHHHHTT-TTT-
-HHHHHHHHHHHHHH-TTT-
-HHHHHHHHHHHHTT-TTT-
-HHHHHHHHHHHHTT-SS--
-HHHHHHHHHHHHTTSTTT-
-HHHHHHHHHHHHTTSTTT-
-HHHHHHHHHHHHTT-TTT-
-HHHHHHHHHHHHHH-TTT-
--HHHHHHHHHHHHH-TTT-
-TTHHHHHHHHHHHH-TTT-
-HHHHHHHHHHHHHH-TTT-
-HHHHHHHHHHHHTTSTTT-
-HHHHHHHHHHHHTT-TTT-
-HHHHHHHHHHHHHH-TTT-
-HHHHHHHHHHHHHH-TTT-
-HHHHHHHHHHHHHH-TTT-
-HHHHHHHHHHHHTT-TTT-
-TTHHHHHHHHHHTT-TTT-
-HHHHHHHHHHHTTT-TTT-
-HHHHHHHHHHHHTT-TTT-
-HHHHHHHHHHHHTT-TTT-
-HHHHHHHHHHHHTT-TTT-
-HHHHHHHHHHHTTT-TTT-
-HHHHHHHHHHHHTT-TTT-
-HHHHHHHHHHHHTT-TTT-
-HHHHHHHHHHHHHH-TTT-
-HHHHHHHHHHHHTTSTTT-
-TTHHHHHHHHHHTT-TTT-
-HHHHHHHHHHHHHHSTTT-
-HHHHHHHHHHHHHH-TTT-
-HHHHHHHHHHHHHH-TTT-
-HHHHHHHHHHHHTT-TTT-
-HHHHHHHHHHHHTT-SS--
-HHHHHHHHHHHHTTSTTT-
-HHHHHHHHHHHHTT-TTT-
-HHHHHHHHHHHHTTSTTT-
-HHHHHHHHHHHHTTSSS--
-HHHHHHHHHHHHTTSTTT-
-HHHHHHHHHHHHTT-TTT-
-HHHHHHHHHHHHTT-TTT-
-HHHHHHHHHHHHTT-TTT-
-HHHHHHHHHHHHTT-TTT-
--HHHHHHHHHHHTT-TTT-
--HHHHHHHHHHHTT-TTT-
--HHHHHHHHHHHTT-TTT-
--HHHHHHHHHHHHH-TT--
--HHHHHHHHHHHTT-TTT-
--HHHHHHHHHHHTT-TTT-
--HHHHHHHHHHHHH-TTT-
--HHHHHHHHHHHTT-TTT-
--HHHHHHHHHHHTT-TTT-
--TTHHHHHHHHHTT-TTT-
--HHHHHHHHHHHTTSTTT-
--HHHHHHHHHHHHH-TTT-
--HHHHHHHHHHHHHHTTT-
--HHHHHHHHHHHTT-TTT-
--HHHHHHHHHHHTT-TTT-
--HHHHHHHHHHHTTSTTT-
--HHHHHHHHHHHTT-TTT-
--HHHHHHHHHHHTT-TTT-
--HHHHHHHHHHHTT-TTT-
--HHHHHHHHHHHHH-TTT-
--HHHHHHHHHHHHH-TTT-
-THHHHHHHHHHHHH-TTT-
--HHHHHHHHHHHHH-TTT-
--HHHHHHHHHHHHH-TTT-
--HHHHHHHHHHHTT-TTT-
--HHHHHHHHHHHTT-TTT-
--HHHHHHHHHHHTT-TTT-
--HHHHHHHHHHHHH-TTT-
-THHHHHHHHHHHTT-TTT-
--HHHHHHHHHHHTT-TTT-
--HHHHHHHHHHHHH-TTT-
--HHHHHHHHHHHHH-TTT-
--HHHHHHHHHHHHH-TTT-
--HHHHHHHHHHHTT-TTT-
--HHHHHHHHHHHTT--TT-
-THHHHHHHHHHHHT--S--
--HHHHHHHHHHHHH--S--
--HHHHHHHHHHHTT--TT-
--HHHHHHHHHHHHH-SS--
--HHHHHHHHHHHTT--S--
--HHHHHHHHHHHHH--S--
--HHHHHHHHHHHHH--S--
--HHHHHHHHHHHHH--S--
--HHHHHHHHHHHHH--TT-
--HHHHHHHHHHHTT--TT-
--HHHHHHHHHHHHH--S--
--HHHHHHHHHHHHH--S--
--HHHHHHHHHHHHS--TT-
--HHHHHHHHHHHHH--S--
--HHHHHHHHHHHHH--TT-
--HHHHHHHHHHHHH--S--
--HHHHHHHHHHHTT--TT-
--HHHHHHHHHHHTT--TT-
--HHHHHHHHHHHTT--TT-
--HHHHHHHHHHHTT--TT-
--HHHHHHHHHHHHH--S--
--HHHHHHHHHHHHH--S--
--HHHHHHHHHHHHH--S--
--HHHHHHHHHHHTT--TT-
--HHHHHHHHHHHTT--S--
--HHHHHHHHHHHTT--S--
--HHHHHHHHHHHTT--S--
--HHHHHHHHHHHHH--S--
--HHHHHHHHHHHTT--S--
--HHHHHHHHHHHHH--S--
--HHHHHHHHHHHHH--S--
--HHHHHHHHHHHHH--S--
--HHHHHHHHHHHHH--S--
--HHHHHHHHHHHHH--S--
--HHHHHHHHHHHHH--S--
--HHHHHHHHHHHTT--S--
--HHHHHHHHHHHHH--S--
--HHHHHHHHHHHHH--S--
--HHHHHHHHHHHHH--TT-
--HHHHHHHHHHHHH--TT-
--HHHHHHHHHHHHH--TT-
--HHHHHHHHHHHHH--TT-
--HHHHHHHHHHHHT--TT-
--HHHHHHHHHHHHH--S--
--HHHHHHHHHHHHH--TT-
--HHHHHHHHHHHHT--S--
--HHHHHHHHHHHTT--TT-
--HHHHHHHHHHHTT-TT--
--HHHHHHHHHHHHH--TT-
--HHHHHHHHHHHHT--TT-
--HHHHHHHHHHHHS--S--
--HHHHHHHHHHHHH--S--
--HHHHHHHHHHHHS--S--
--HHHHHHHHHTTTS--S--
--HHHHHHHHHTTTS--TT-
--HHHHHHHHHHTTS--TT-
--HHHHHHHHHHTTS--S--
--HHHHHHHHHTTTS--S--
--HHHHHHHHHHHH---S--
--HHHHHHHHHHTT------
--HHHHHHHHHHHH---S--
--HHHHHHHHHTTTS--S--
--HHHHHHHHHTTTS--TT-
--HHHHHHHHHTTTS--S--
--HHHHHHHHHTTTS--TT-
--HHHHHHHHHTTTSS-TT-
--HHHHHHHHHTTTS--TT-
--HHHHHHHHHHTTS--TT-
--HHHHHHHHHHTTS--S--
--HHHHHHHHHHHHTS-TT-
--HHHHHHHHHHHHT--TT-
--HHHHHHHHHHHHH--S--
--HHHHHHHHHHHTT--S--
--HHHHHHHHHHHHS--S--
--HHHHHHHHHHTTS--TT-
--HHHHHHHHHTTT---TT-
--HHHHHHHHHHTTS--S--
--HHHHHHHHHTTTS--TT-
--HHHHHHHHHHHTTS-TT-
--HHHHHHHHHHTTS--TT-
--HHHHHHHHHHTTS--TT-
--HHHHHHHHHHT----S--
--HHHHHHHHHHTS---TT-
--HHHHHHHHHHHS---S--
--HHHHHHHHHHH----TT-
--HHHHHHHHHHT----TT-
--HHHHHHHHHHT----S--
--HHHHHHHHHHT-S--S--
--HHHHHHHHHTT-S--S--
--HHHHHHHHHTTSS--TT-
--HHHHHHHHHTT-S--S--
--HHHHHHHHHTT-S--S--
--HHHHHHHHHTTSS--S--
--HHHHHHHHHTTSS--S--
--HHHHHHHHHHT-SS-S--
--HHHHHHHHHHHSSS-S--
--HHHHHHHHHTTSSSSS--
--HHHHHHHHHTTSSSSS--
--HHHHHHHHHTTSSSSS--
--HHHHHHHHHTTSS-SS--
--HHHHHHHHHTTSS-SS--
--HHHHHHHHHTTSS-SS--
--HHHHHHHHHTTSS--S--
--HHHHHHHHHTTSS--S--
--HHHHHHHHHTTSSS-S--
--HHHHHHHHHTTSS-SS--
--HHHHHHHHHTT-S--S--
--HHHHHHHHHTTSS--S--
--HHHHHHHHHHHSS--S--
--HHHHHHHHHHHSS--S--
--HHHHHHHHHTTSS-SS--
--HHHHHHHHHTTSS-SS--
--HHHHHHHHHHHSS-SS--
--HHHHHHHHHHTSS-SS--
--HHHHHHHHHHH-S-SS--
--HHHHHHHHHHH-S--S--
--HHHHHHHHHHH-S-SS--
---HHHHHHHHHHSS--S--
--HHHHHHHHHHHSS-SS--
--HHHHHHHHHTTSS-SS--
--HHHHHHHHHHHSS-SS--
--HHHHHHHHHHH-S-SS--
--HHHHHHHHHHHSS--S--
--HHHHHHHHHHHSS-SS--
--HHHHHHHHHTTSS-SS--
--HHHHHHHHHTTSS--S--
--HHHHHHHHHHTSS-SS--
--HHHHHHHHHTTSS-SS--
--HHHHHHHHHTTSS-SS--
--HHHHHHHHHTTSS-SS--
--HHHHHHHHHHTSS-SS--
--HHHHHHHHHHTSS-SS--
--HHHHHHHHHTTSS-SS--
--HHHHHHHHHHHSS-SS--
--HHHHHHHHHHSSSSSS--
--HHHHHHHHTTTSS-SS--
--HHHHHHHHHHHSS-SS--
--TTHHHHHHHHHSS-SS--
--HHHHHHHHTTS-S-SS--
--HHHHHHHHHTTSS-SS--
--HHHHHHHHHTT-S-SS--
--HHHHHHHHHTT-S-SS--
--HHHHHHHHHTT-S-SS--
--HHHHHHHHHTTSS-SS--
--HHHHHHHHHTTSS-SS--
--HHHHHHHHHHTSS-SS--
--HHHHHHHHHHH-S-SS--
--HHHHHHHHHTT-S-SS--
--HHHHHHHHHTT-S-SS--
--HHHHHHHHHTTSS-SS--
--HHHHHHHHHTTSS-SS--
--HHHHHHHHHHTSSSSS--
--HHHHHHHHHHTSSSSS--
--HHHHHHHHHTTSS-SS--
--HHHHHHHHHTTSSSSS--
--HHHHHHHHHTTSSSSS--
--HHHHHHHHHTTSS-SS--
--HHHHHHHHHTTSS-SS--
--HHHHHHHHHTTSSSTT--
--HHHHHHHHHTTSSSTT--
--HHHHHHHHHHHSSSTT--
--HHHHHHHHHTTSSSTT--
--HHHHHHHHHTTSS-SS--
--HHHHHHHHHTTSS-SS--
--HHHHHHHHHTTSS--S--
--HHHHHHHHHHHSS--S--
--HHHHHHHHHHTSS--S--
--HHHHHHHHHTTSS--S--
--HHHHHHHHHHTSSS-S--
--HHHHHHHHHHHSS--S--
--HHHHHHHHHHHSS-SS--
--HHHHHHHHHHHSS-SS--
--SHHHHHHHTTTSS-SS--
--HHHHHHHHHTTSS-SS--
--HHHHHHHHHHHSS-SS--
--HHHHHHHHHTTSS-SS--
--HHHHHHHHHHSSS--S--
--HHHHHHHHHHTSS--S--
--HHHHHHHHHHHSS--S--
--HHHHHHHHHHTSS--S--
--HHHHHHHHHHTSS--S--
--HHHHHHHHHHHSS--S--
--HHHHHHHHHTTSS--S--
--HHHHHHHHHTTSS--S--
--HHHHHHHHHTTSS--S--
--HHHHHHHHHHTSS--S--
--HHHHHHHHHTTSS-SS--
--HHHHHHHHHTTSS-SS--
--HHHHHHHHHHH-S-SS--
--HHHHHHHHHHH-S-SS--
--HHHHHHHHHHT-S-SS--
--HHHHHHHHHHTSS--S--
--HHHHHHHHHHHSS--S--
--HHHHHHHHHTT-S-TT--
--HHHHHHHHHHT-S-TT--
--HHHHHHHHHHTSS-SS--
--HHHHHHHHHHT-S--S--
--HHHHHHHHHTTSS--S--
--HHHHHHHHHTTSS--S--
--HHHHHHHHHTS-S--S--
--HHHHHHHHHHTSS--S--
--HHHHHHHHHTTSS--S--
--HHHHHHHHHTTSS--S--
--HHHHHHHHHTTSS--S--
--HHHHHHHHHTT-S--S--
--HHHHHHHHHTTSS--S--
--HHHHHHHHHHTSS--S--
--HHHHHHHHHTTSS--S--
--HHHHHHHHHHTSS--S--
--HHHHHHHHHHTSSS-S--
--HHHHHHHHHHTSSS-S--
--HHHHHHHHHTSSS--S--
--HHHHHHHHHTTSS--S--
--HHHHHHHHHTTSS--S--
--HHHHHHHHHHT-S--S--
--HHHHHHHHHHHSS--S--
--HHHHHHHHHTT-S--S--
--HHHHHHHHHHS-S--S--
--HHHHHHHHHHT-S--S--
--HHHHHHHHHHHSS--S--
--HHHHHHHHHHHSS--S--
--HHHHHHHHHTT-S--S--
--HHHHHHHHHHH-S--S--
--HHHHHHHHHHHSSS-S--
--HHHHHHHHHTTSS--S--
--HHHHHHHHHTTSS--S--
--HHHHHHHHHTTSS--S--
--HHHHHHHHHTT-S--S--
--HHHHHHHHHHT-S--S--
--HHHHHHHHHHSSS--S--
--HHHHHHHHHTTSS-SS--
--HHHHHHHHHHHSS--S--
--HHHHHHHHHHTSS--S--
--HHHHHHHHHHTSS--S--
--HHHHHHHHHHHSS--S--
--HHHHHHHHHHH-S--S--
--HHHHHHHHHHT-S--S--
--HHHHHHHHHHSSS--S--
--HHHHHHHHHHHSS--S--
--HHHHHHHHHHH-S--S--
--HHHHHHHHHHHSS--S--
--HHHHHHHHHHHSS--S--
--HHHHHHHHHHH-S--S--
--HHHHHHHHHHHSS-SS--
--HHHHHHHHTTTSS-SS--
--HHHHHHHHTTTSS-----
--HHHHHHHHTTTSS-----
--THHHHHHHTTTSS-----
--HHHHHHHHTTSSS--S--
--HHHHHHHHHHT-S-----
--HHHHHHHHHHH-S-----
--HHHHHHHHHHH-S--S--
--HHHHHHHHHHTSS-SS--
--HHHHHHHHHTT-S--S--
--HHHHHHHHHTTSS-SS--
--HHHHHHHHHHT-S-----
--HHHHHHHHHHTSS-TT--
--HHHHHHHHHHHSS-SS--
--HHHHHHHHHHT-S-TT--
--HHHHHHHHHHSSS-TT--
--HHHHHHHHHTT-S-TT--
--HHHHHHHHHHT-S-TT--
--HHHHHHHHHHHSS-TT--
--HHHHHHHHHHH-S-TT--
--HHHHHHHHHHT-S-TT--
--HHHHHHHHHHT-S-TT--
--HHHHHHHHHHH-S-TT--
--HHHHHHHHHTT-S-----
--HHHHHHHHHTTSS-----
--HHHHHHHHHTT-S--S--
--HHHHHHHHTTT-S-SS--
--HHHHHHHHHHH-S-S---
--HHHHHHHHHHT-S--S--
--HHHHHHHHHTTSS-----
--HHHHHHHHHHTSS-----
--HHHHHHHHHHTSS-----
--HHHHHHHHHTT-S-----
--HHHHHHHHHTTSS-----
--HHHHHHHHHTTSS-----
--HHHHHHHHHTTSS-----
--HHHHHHHHHTTSS-----
--HHHHHHHHHTTSS-----
--HHHHHHHHHTTSS-----
--HHHHHHHHHHHSS-----
--HHHHHHHHHHTSS-----
--HHHHHHHHHHHSS-SS--
--HHHHHHHHHTTSS-SS--
--HHHHHHHHHHTSS-----
--HHHHHHHHHHTSS-----
--HHHHHHHHHHTSS-----
--HHHHHHHHHHT-S--S--
--HHHHHHHHHHHSS-----
--HHHHHHHHHTTSS--S--
--HHHHHHHHHHTSSS-S--
--HHHHHHHHTTTSS-SS--
--HHHHHHHHHTTSS-SS--
--HHHHHHHHTTTSS--S--
--HHHHHHHHHHHSSSSS--
--HHHHHHHHHHTSS--S--
--HHHHHHHHHTTSSS-S--
--HHHHHHHHHTTSS-SS--
--HHHHHHHHHTTSS-SS--
--HHHHHHHHHHHSS--S--
---HHHHHHHHHHSS-SS--
--HHHHHHHHHTTSS--S--
--HHHHHHHHHTTSS-SS--
---HHHHHHHHHTSS-SS--
--HHHHHHHHHHTSS-SS--
--HHHHHHHHHTT-S--S--
--HHHHHHHHHHTSS-SS--
---HHHHHHHHHHSS-SS--
---HHHHHHHHHTSS-SS--
---HHHHHHHHHHSS-SS--
---HHHHHHHHHHSS-SS--
---HHHHHHHHTT-S-SS--
--THHHHHHHHTT-S-SS--
--THHHHHHHHHH-S-SS--
---HHHHHHHHTT-S-SS--
---HHHHHHHHHHSS-SS--
---HHHHHHHHHHSS-SS--
---HHHHHHHHTTSS-SS--
---HHHHHHHHHTSS-SS--
--SHHHHHHHHHHSS-SS--
-TTHHHHHHHHHHSS-SS--
-TTHHHHHHHHHSSS-SS--
-TTHHHHHHHHHHSS-SS--
-TTHHHHHHHHHSSSSSS--
-TTHHHHHHHHS-SSSSS--
-TTHHHHHHHHT-SSSSS--
-TTHHHHHHHHTSSSSSS--
--SHHHHHHHHTTSSSSS--
--SHHHHHHHHHSSS-SS--
-TTHHHHHHHHTTSS-SS--
--SHHHHHHHHTTSS-SS--
--SHHHHHHHHTTSS-SS--
--SHHHHHHHHTTSS--S--
--SHHHHHHHHTTSS-SS--
-TTHHHHHHHHHHSS--S--
--SHHHHHHHHHHSS-SS--
-TTHHHHHHHTTTSS-SS--
--SHHHHHHHTTTSS-SS--
--SHHHHHHHHTTSS--S--
--SHHHHHHHTTTSS--S--
-TTHHHHHHHHHHSS--S--
-TTHHHHHHHTTSSS--S--
-TTHHHHHHHHTTSS--S--
--SHHHHHHHHTTSS--S--
--SHHHHHHHHHTSS--S--
--SHHHHHHHHTTSS--S--
-TTHHHHHHHHTTSS--S--
--SHHHHHHHHHTSS--TT-
--SHHHHHHHHTTSS--TT-
--SHHHHHHHHTTSS--TT-
--SHHHHHHHHTTSS--TT-
--SHHHHHHHHTTSS--TT-
--SHHHHHHHHTT-S--TT-
--SHHHHHHHHHSSS--TT-
--SHHHHHHHHHHSS--TT-
--SHHHHHHHHHHSS-GGG-
-TTHHHHHHHHHHSTTGGG-
--SHHHHHHHHHT-S-GGG-
--SHHHHHHHHTTSTTTT--
--SHHHHHHHHHS-S-GGG-
--SHHHHHHHHHHSS-GGG-
--SHHHHHHHHHH-S-TT--
-TTHHHHHHHHHHSS--S--
-HHHHHHHHHHHHSS-STT-
-HHHHHHHHHHHSSS-TT--
-HHHHHHHHHHHT-S-TT--
-HHHHHHHHHHHTSS-TT--
-HHHHHHHHHHTT---GGG-
-HHHHHHHHHHHHSS-GGG-
-HHHHHHHHHHHHSS-TT--
-HHHHHHHHHHHHSS-TT--
-HHHHHHHHHHHTSS-TT--
-HHHHHHHHHHHHSS-TT--
-HHHHHHHHHHHHSS-TT--
-HHHHHHHHHHHHS---TT-
-HHHHHHHHHHTT-S-GGG-
-HHHHHHHHHHTSSS-GGG-
-HHHHHHHHHHHT---GGG-
-HHHHHHHHHHHHS--GGG-
-HHHHHHHHHHHHSS-GGG-
-HHHHHHHHHHHTSS--TT-
-HHHHHHHHHHHT-S-GGG-
-HHHHHHHHHHTT-S-GGG-
-HHHHHHHHHHHH---GGG-
-HHHHHHHHHHHHSS-GGG-
-HHHHHHHHHTTTSS-GGG-
-HHHHHHHHHHTTSS-TTT-
-HHHHHHHHHHHHSS-TTT-
-HHHHHHHHHHHTSS-SS--
-HHHHHHHHHHHT-S--S--
-HHHHHHHHHHTTSS-SS--
--HHHHHHHHHTT-S-SS--
-HHHHHHHHHHHHSS-SS--
-HHHHHHHHHHHTSS-SS--
-HHHHHHHHHHHHSS--S--
-HHHHHHHHHHHHSS-SS--
-HHHHHHHHHTTT-S-SS--
-HHHHHHHHHHTT-S-SS--
-HHHHHHHHHTTT-S-SS--
-HHHHHHHHHTTT-S-SS--
-HHHHHHHHHTTT---SS--
-HHHHHHHHHHTT----S--
-HHHHHHHHHHHH-S--S--
-HHHHHHHHHHTT-S-SS--
-HHHHHHHHHHTT-S-SS--
-HHHHHHHHHHTT-S-SS--
-HHHHHHHHHHHSSS--S--
-HHHHHHHHHHTT----S--
-HHHHHHHHHHHH-S--S--
-HHHHHHHHHHHT----S--
-HHHHHHHHHHTT-S-SS--
-HHHHHHHHHHTT-S-SS--
-HHHHHHHHHHHH-S-SS--
-HHHHHHHHHHHHSS-SS--
-HHHHHHHHHHTTSS-SS--
-HHHHHHHHHHHHSS-SS--
-HHHHHHHHHHHHSS-SS--
-HHHHHHHHHHHHSS-SS--
-HHHHHHHHHHTT-S-TTT-
-HHHHHHHHHTTT-S-SS--
-HHHHHHHHHHHH-S-SS--
-HHHHHHHHHHHTSS-SS--
-HHHHHHHHHHHH-S-SS--
-HHHHHHHHHTTS-S-SS--
-HHHHHHHHHHHT---SS--
-HHHHHHHHHHHH---SS--
-HHHHHHHHHHHT---SS--
-HHHHHHHHHTTS-S-SS--
-HHHHHHHHHHHH---STT-
-HHHHHHHHHHTT---SS--
-HHHHHHHHHHHT---SS--
-HHHHHHHHHHHH---SS--
-HHHHHHHHHHHH---SS--
-HHHHHHHHHHTT---SS--
-HHHHHHHHHHHH---SS--
-HHHHHHHHHHHHS--SS--
-HHHHHHHHHHTT---STT-
-HHHHHHHHHHHTTS-STT-
-HHHHHHHHHHHTTS-STT-
-HHHHHHHHHHHTTS-STT-
-HHHHHHHHHHHTTS--S--
-HHHHHHHHHHHHTT-STT-
-HHHHHHHHHHHTSS--S--
-HHHHHHHHHHHTTS-SS--
-HHHHHHHHHHHTSS-SS--
-HHHHHHHHHHHTTS-S---
-HHHHHHHHHHHT-S-SS--
-HHHHHHHHHHHH-S-SS--
-HHHHHHHHHHHTSS-SS--
-HHHHHHHHHHHHTSSSS--
-HHHHHHHHHHHT-SSGGG-
-TTHHHHHHHHHHSS-STT-
-TTHHHHHHHHHTSSSGGG-
-HHHHHHHHHHHHTS-GGG-
-HHHHHHHHHHHT-SSTTT-
-HHHHHHHHHHHHSS-GGG-
-HHHHHHHHHHHTSSSSTT-
-HHHHHHHHHHHTTSSSTT-
-HHHHHHHHHHHTTSSSTT-
-HHHHHHHHHHTTSSSSTT-
-HHHHHHHHHHHT-SSSTT-
-HHHHHHHHHHHTTSSSTT-
-HHHHHHHHHHHH-SSSTT-
-HHHHHHHHHHTTSS-STT-
-HHHHHHHHHHHTTS-STT-
-HHHHHHHHHHHTTS-STT-
-HHHHHHHHHHHTTS--TT-
-HHHHHHHHHHHHHS-STT-
-HHHHHHHHHHHTTS-STT-
-HHHHHHHHHHHHTS-STT-
-HHHHHHHHHHHHTS-STT-
-HHHHHHHHHHHHSS-STT-
-HHHHHHHHHHHTSS-STT-
-HHHHHHHHHHHTTS-STT-
-HHHHHHHHHHHTTS-STT-
-HHHHHHHHHHHTTS-STT-
-HHHHHHHHHHTTTS-STT-
-HHHHHHHHHHHHHS-STT-
-HHHHHHHHHHHT-S--TT-
-HHHHHHHHHHTT-S--TT-
-HHHHHHHHHHHTTS-STT-
-HHHHHHHHHHHTTS-STT-
-HHHHHHHHHTTSS--GGG-
-HHHHHHHHHHTT-S-GGG-
-HHHHHHHHHHHTSS-STT-
-HHHHHHHHHHHHHS-STT-
-HHHHHHHHHHHTTS-STT-
-HHHHHHHHHHHHHS-STT-
-HHHHHHHHHHTTTS-STT-
-HHHHHHHHHHTTSS-STT-
-HHHHHHHHHHTTTS-STT-
-HHHHHHHHHHTTSS-STT-
-HHHHHHHHHHHHSS--TT-
-HHHHHHHHHHTTTSS-S--
-HHHHHHHHHHHHHS--S--
-HHHHHHHHHHHTTS--TT-
-HHHHHHHHHHHTTS-S---
-HHHHHHHHHHHHTS--TT-
-HHHHHHHHHHHTSS-STT-
-HHHHHHHHHHHTTS-STT-
-HHHHHHHHHHHHHS--TT-
-HHHHHHHHHHHTSS-STT-
-HHHHHHHHHHHTTS-STT-
-HHHHHHHHHHHTTS-----
-HHHHHHHHHHHHHH--TT-
-HHHHHHHHHHHTTS-STT-
-HHHHHHHHHHHTTS-S---
-HHHHHHHHHHHHHS-S---
-HHHHHHHHHHHHHS-SS--
-HHHHHHHHHHHHHS-----
-HHHHHHHHHHHTTS-----
-HHHHHHHHHHHTTS-S---
-HHHHHHHHHHHTTS-----
-HHHHHHHHHHTTTS-S---
-HHHHHHHHHHTTTS-S---
-HHHHHHHHHHHHHS-S---
-HHHHHHHHHHHTTS-STT-
-HHHHHHHHHHHTSS-STT-
-HHHHHHHHHHTTSS--TT-
-HHHHHHHHHTTSSS--TT-
-HHHHHHHHHTTTSS--TT-
-HHHHHHHHHHHHHS-STT-
-HHHHHHHHHHHHHS--S--
-HHHHHHHHHHTTTS-S---
-HHHHHHHHHHHTTS-S---
-HHHHHHHHHHHTTS-SS--
-HHHHHHHHHHHHHS--TT-
-HHHHHHHHHHTTSS-STT-
-HHHHHHHHHHHHHS--TT-
-HHHHHHHHHHHHHS--S--
-HHHHHHHHHHHHTT--TT-
-HHHHHHHHHHHHHTS-TT-
--HHHHHHHHHHHHSS-S--
-HHHHHHHHHHHHHTS-TT-
-HHHHHHHHHHHHHTS-S--
-HHHHHHHHHHHHHTS----
-HHHHHHHHHHHHHT--S--
-HHHHHHHHHHHHHT-----
-HHHHHHHHHHHHHS-----
-HHHHHHHHHHHHHT-----
-HHHHHHHHHHHHHT--S--
-HHHHHHHHHHHHHT--S--
-HHHHHHHHHHHHHT--S--
-HHHHHHHHHHHHHS--S--
-HHHHHHHHHHHHHS--S--
-HHHHHHHHHHHHHS--S--
-HHHHHHHHHHHHHS--TT-
-HHHHHHHHHHHHHH--TT-
-HHHHHHHHHHHHHS--TT-
-HHHHHHHHHHGGGS--TT-
-HHHHHHHHHHHHHT--TT-
-HHHHHHHHHHHTTS-----
-HHHHHHHHHHHHHS-STT-
--HHHHHHHHHHHHT--TT-
-HHHHHHHHHHHHHS--TT-
-HHHHHHHHHHHHHS--TT-
-HHHHHHHHHHHHHS--TT-
-HHHHHHHHHHHTTS--TT-
-HHHHHHHHHHHHHH--TT-
-HHHHHHHHHHHHHS--TT-
-HHHHHHHHHHHHHS--TT-
-HHHHHHHHHHHHHT--TT-
-HHHHHHHHHHHTTS--TT-
-HHHHHHHHHHHHHS--TT-
-HHHHHHHHHHHHTT--TT-
-HHHHHHHHHHHHHH--TT-
-HHHHHHHHHHHHHS--TT-
-HHHHHHHHHHHHHS--TT-
-HHHHHHHHHHHHHT--TT-
-HHHHHHHHHHHHHTS-S--
-HHHHHHHHHHHHHTS-S--
-HHHHHHHHHHHHHTS-S--
-HHHHHHHHHHHHHTS----
-HHHHHHHHHHHHHSS-TT-
-HHHHHHHHHHHHHT-STT-
-HHHHHHHHHHHHHT-STT-
-HHHHHHHHHHHTTSSSTT-
-HHHHHHHHHHHTTSSSTT-
-HHHHHHHHHHHHHTSSS--
-HHHHHHHHHHHHHS-STT-
-HHHHHHHHHHHTTSSSTT-
-HHHHHHHHHHHHTT-SS--
-HHHHHHHHHHHHTT--TT-
-HHHHHHHHHHHHTT-STT-
-HHHHHHHHHHHHTT--S--
-HHHHHHHHHHTTTS-SS--
-HHHHHHHHHHHHHS-SS--
-HHHHHHHHHHHHHS-SS--
-HHHHHHHHHHHHHT-SS--
-HHHHHHHHHHHHHT-SS--
-HHHHHHHHHHHHHS-SS--
-HHHHHHHHHHHHHS-SS--
-HHHHHHHHHHHHHT-SS--
-HHHHHHHHHHHHHT-SS--
-HHHHHHHHHHHHHS-SS--
-HHHHHHHHHHHHHT-SS--
-HHHHHHHHHHHHHS-SS--
-HHHHHHHHHHHHHS-SS--
-HHHHHHHHHHHHHS-SS--
-HHHHHHHHHHHHHT-SS--
-HHHHHHHHHHHHHT-SS--
-HHHHHHHHHHHHHS-SS--
-HHHHHHHHHHHHHT-SS--
-HHHHHHHHHHHHHT-SS--
-HHHHHHHHHHTTSS-SS--
-HHHHHHHHHHHHHS-SS--
-HHHHHHHHHHHHHS-SS--
-HHHHHHHHHHHHH--SS--
-HHHHHHHHHHHTT--SS--
-HHHHHHHHHHHHHT-SS--
-HHHHHHHHHHHTT--SS--
-HHHHHHHHHHHHS--SS--
-HHHHHHHHHHHHHT-SS--
-HHHHHHHHHHHHHT-SS--
-HHHHHHHHHHHHHT-SS--
-HHHHHHHHHHHHHT-SS--
-HHHHHHHHHHHHHT-SS--
-HHHHHHHHHHHHHT-SS--
-HHHHHHHHHHHHHS-SS--
-HHHHHHHHHHHHHT-SS--
-HHHHHHHHHHHHHS-SS--
-HHHHHHHHHHHHHT-SS--
-HHHHHHHHHHHHHT-SS--
-HHHHHHHHHHHHHS-SS--
-HHHHHHHHHHHHHT-SS--
-HHHHHHHHHHHHTT-SS--
-HHHHHHHHHHHHHT-SS--
-HHHHHHHHHHHHHT-SS--
-HHHHHHHHHHHHT--STT-
-HHHHHHHHHHTTT---TT-
-HHHHHHHHHHTTS--STT-
-HHHHHHHHHHTTT---TT-
-HHHHHHHHHHHHH---TT-
-HHHHHHHHHHTTTS--TT-
--HHHHHHHHHHHHS--TT-
-HHHHHHHHHHTTT---TT-
-HHHHHHHHHHHHHT--TT-
-HHHHHHHHHHHHHS--TT-
-HHHHHHHHHHHHHT--TT-
-HHHHHHHHHHHHHS--TT-
-HHHHHHHHHHHHHT--S--
-HHHHHHHHHHHHHT--TT-
-HHHHHHHHHHHHHH--TT-
-HHHHHHHHHHHHTT--TT-
-HHHHHHHHHHHHTT--TT-
-HHHHHHHHHHHHTT--S--
-HHHHHHHHHHHHHH--TT-
-HHHHHHHHHHHHTT--TT-
-HHHHHHHHHHHHTT--TT-
-HHHHHHHHHHHHTT--TT-
-HHHHHHHHHHHHHH-STT-
-HHHHHHHHHHHHHHSGGG-
-HHHHHHHHHHHHTTSSTT-
-HHHHHHHHHHHHHH-STT-
-HHHHHHHHHHHHHT--TT-
-HHHHHHHHHHHHTT--TT-
-HHHHHHHHHHHHTS-STT-
-HHHHHHHHHHHHHH-STT-
-HHHHHHHHHHHHHH-STT-
-HHHHHHHHHHHHHH--TT-
-HHHHHHHHHHHHTT--TT-
-HHHHHHHHHHHTTT-STT-
-HHHHHHHHHHHHTT--TT-
-HHHHHHHHHHHHTT--TT-
-HHHHHHHHHHHHTT--TT-
-HHHHHHHHHHHHHT--TT-
-HHHHHHHHHHHHHT--TT-
-HHHHHHHHHHHHTT--TT-
-HHHHHHHHHHHHHS--TT-
-HHHHHHHHHHHHTT-SS--
-HHHHHHHHHHHHHS-SS--
-HHHHHHHHHHHHHS--TT-
--HHHHHHHHHHHHT--TT-
-HHHHHHHHHHHHTT--TT-
-HHHHHHHHHHHHTT--TT-
-HHHHHHHHHHHHTT-SS--
-HHHHHHHHHHHHHH--TT-
-HHHHHHHHHHHHHT--S--
-HHHHHHHHHHHHHS-SS--
-HHHHHHHHHHHHHS-SS--
-HHHHHHHHHHHHTT--TT-
-HHHHHHHHHHHHHS-SS--
-HHHHHHHHHHHHHH--TT-
-HHHHHHHHHHHHHH--TT-
-HHHHHHHHHHHHHH-SS--
-HHHHHHHHHHHHHH--S--
-HHHHHHHHHHHHHS-SS--
-HHHHHHHHHHHHHT-SS--
-HHHHHHHHHHHHTTSSS--
-HHHHHHHHHHHTTTSSS--
-HHHHHHHHHHHHTTSTTT-
-HHHHHHHHHHHHHHSGGG-
-HHHHHHHHHHHHTTSGGG-
-HHHHHHHHHHHHHHSTTT-
-HHHHHHHHHHHHTTSGGG-
-HHHHHHHHHHHHTTSTTT-
-HHHHHHHHHHHHTTSTTT-
-HHHHHHHHHHHHTTSTTT-
-HHHHHHHHHHHHHTSTTT-
-HHHHHHHHHHHHHTSTTT-
-HHHHHHHHHHHHHSSTTT-
-HHHHHHHHHHHHHSSTTT-
-HHHHHHHHHHHTTSSTTT-
-HHHHHHHHHHHHHSSTTT-
-HHHHHHHHHHHHHSSTTT-
-HHHHHHHHHHHHHTSGGG-
-HHHHHHHHHHHHHSSTTT-
-HHHHHHHHHHHHHSSTT--
-HHHHHHHHHHHHHSSGGG-
-HHHHHHHHHHHHHSSGGG-
-HHHHHHHHHHHHHTSGGG-
-HHHHHHHHHHHHTTSGGG-
-HHHHHHHHHHHHHSSTTT-
-HHHHHHHHHHHHHSSTTT-
-HHHHHHHHHHHHHSSGGG-
-HHHHHHHHHHHHHHSTTT-
-HHHHHHHHHHHHHSSGGG-
-HHHHHHHHHHHHTSSGGG-
-HHHHHHHHHHHHHSSGGG-
-HHHHHHHHHHHHHSSTTT-
-HHHHHHHHHHHTTSSGGG-
-HHHHHHHHHHHTTSSGGG-
-HHHHHHHHHHHHHSSGGG-
-HHHHHHHHHHHHHSSTTT-
-HHHHHHHHHHHTTSSGGG-
-HHHHHHHHHHHHHSSGGG-
-HHHHHHHHHHHHHSSGGG-
-HHHHHHHHHHHTTSSGGG-
-HHHHHHHHHHHHHTSGGG-
-HHHHHHHHHHHHHSSTTT-
-HHHHHHHHHHHHHSSTTT-
-HHHHHHHHHHHHHSSTTT-
-HHHHHHHHHHHHHSSTT--
-HHHHHHHHHHHTTSSTTT-
-HHHHHHHHHHHHHSSTTT-
-HHHHHHHHHHHHHSSGGG-
-HHHHHHHHHHHHHSSTTT-
-HHHHHHHHHHHHTTSTTT-
-HHHHHHHHHHHTTSSTTT-
-HHHHHHHHHHHHHSSTTT-
-HHHHHHHHHHHHHSSTTT-
-HHHHHHHHHHHHHSSTTT-
-HHHHHHHHHHHTTSSTTT-
-HHHHHHHHHHHHTTSTTT-
-HHHHHHHHHHHTTSSTTT-
-HHHHHHHHHHHHHSSTTT-
-HHHHHHHHHHHHHSSTTT-
-HHHHHHHHHHHHHSSTTT-
-HHHHHHHHHHHHHSSTTT-
--HHHHHHHHHHHHSSTTT-
--HHHHHHHHHHHHSSTTT-
--HHHHHHHHHHHHSSTTT-
--HHHHHHHHHHHHSSTTT-
--HHHHHHHHHHHHSSTTT-
--HHHHHHHHHHHHSSTTT-
--HHHHHHHHHHTTSSTTT-
--HHHHHHHHHHHHSSTTT-
--HHHHHHHHHHHHSSTTT-
--HHHHHHHHHHHHTSTTT-
--HHHHHHHHHHHHSSTTT-
--HHHHHHHHHHHHSSTTT-
--HHHHHHHHHHHHSSTTT-
--HHHHHHHHHHHHSSTTT-
--HHHHHHHHHHHHSSGGG-
--HHHHHHHHHHHHSSGGG-
--HHHHHHHHHHHHHSTTT-
--HHHHHHHHHHHHHSGGG-
-HHHHHHHHHHHHHHSGGG-
-HHHHHHHHHHHHHHSTT--
-HHHHHHHHHHHHHTSTTT-
-HHHHHHHHHHHHHSSGGG-
-HHHHHHHHHHHHHTSGGG-
-HHHHHHHHHHHHTTSGGG-
-HHHHHHHHHHHHHTSGGG-
-HHHHHHHHHHHHTTSGGG-
-HHHHHHHHHHHHHSSTTT-
-HHHHHHHHHHHHHSSTTT-
-HHHHHHHHHHHHHSSTTT-
-HHHHHHHHHHHHHTSTTT-
-HHHHHHHHHHHHHSSTTT-
-HHHHHHHHHHHHHSSTTT-
-HHHHHHHHHHHHHTSTTT-
-HHHHHHHHHHHHHSSTTT-
-HHHHHHHHHHHHHSSTTT-
-HHHHHHHHHHHHHSSTTT-
-HHHHHHHHHHHHHSSTTT-
-HHHHHHHHHHHHHSSTTT-
-HHHHHHHHHHHHHSSTTT-
-HHHHHHHHHHHHT-STTT-
-HHHHHHHHHHHHT-STTT-
-HHHHHHHHHHHHHSSTTT-
-HHHHHHHHHHHHHSSTTT-
-HHHHHHHHHHHHHSSTTT-
-HHHHHHHHHHHHHSSTTT-
-HHHHHHHHHHHHHSSTTT-
-HHHHHHHHHHHHHHSTTT-
-HHHHHHHHHHHHHHSTTT-
-HHHHHHHHHHHHHSSTTT-
-HHHHHHHHHHHHHSSTT--
-HHHHHHHHHHHHHSSGGG-
--HHHHHHHHHHHHSSGGG-
-HHHHHHHHHHHHHSSTTT-
--HHHHHHHHHHTT-STTT-
--HHHHHHHHHHHH-STTT-
-THHHHHHHHHHTTSSGGG-
--HHHHHHHHHHGGGSGGG-
--HHHHHHHHHHHHSSGGG-
--HHHHHHHHHHHHSSGGG-
--HHHHHHHHHHHHSSTTT-
--HHHHHHHHHHHHSSGGG-
--HHHHHHHHHHTTSSGGG-
--HHHHHHHHHHHHSSGGG-
--HHHHHHHHHHHHSSGGG-
-THHHHHHHHHHHHTSGGG-
--HHHHHHHHHHHHSSGGG-
--HHHHHHHHHHHHSSTT--
--HHHHHHHHHHHHSSGGG-
--HHHHHHHHHHTTSSGGG-
--HHHHHHHHHHHHSSTTT-
--HHHHHHHHHHTTSSGGG-
--HHHHHHHHHHHHSSTTT-
--HHHHHHHHHHHHTSTTT-
--HHHHHHHHHHHHTSTTT-
--HHHHHHHHHHHHTSGGG-
--HHHHHHHHHHHTTSGGG-
--HHHHHHHHHHHTTSGGG-
--HHHHHHHHHHHTSSGGG-
-HHHHHHHHHHHHHSSGGG-
-HHHHHHHHHHHHHTSGGG-
-HHHHHHHHHHHHHTSGGG-
-HHHHHHHHHHHHTTSSS--
-HHHHHHHHHHHHTTSTTT-
-HHHHHHHHHHHHTTSTTT-
-HHHHHHHHHHHHHTSGGG-
-HHHHHHHHHHHHTTSGGG-
-HHHHHHHHHHHHTTSTT--
-HHHHHHHHHHHHTTSTT--
--HHHHHHHHHHHTTSGGG-
--HHHHHHHHHHHTTSTT--
-THHHHHHHHHHHTTSGGG-
-HHHHHHHHHHHHTSSTTT-
-HHHHHHHHHHHHTTSGGG-
-HHHHHHHHHHHHTTSGGG-
-HHHHHHHHHHHHTTSTT--
-HHHHHHHHHHHHTTSGGG-
-HHHHHHHHHHHHTTSGGG-
-HHHHHHHHHHHHTTSTT--
-HHHHHHHHHHHHTSSGGG-
--HHHHHHHHHHHTTSGGG-
--HHHHHHHHHHHTTSTTT-
--HHHHHHHHHHHTTSTTT-
--HHHHHHHHHHHTTSGGG-
--HHHHHHHHHHHHHSGGG-
--HHHHHHHHHHHHHSTTT-
--HHHHHHHHHHHTTSTTT-
--HHHHHHHHHHHTTSTTT-
--HHHHHHHHHHHHHSTTT-
--HHHHHHHHHHHTTSTTT-
--HHHHHHHHHHTTSSTTT-
--HHHHHHHHHHHHSSTTT-
--HHHHHHHHHHHHTSTTT-
--HHHHHHHHHHTTSSTTT-
--HHHHHHHHHHHHSSGGG-
--HHHHHHHHHHHHSSTTT-
--HHHHHHHHHHTTSSTTT-
--HHHHHHHHHHTTSSGGG-
--HHHHHHHHHHTTSSTTT-
--HHHHHHHHHHTTS-TT--
--HHHHHHHHHHTTSSTTT-
--HHHHHHHHHHTT-STTT-
--HHHHHHHHHHHHSSTTT-
-THHHHHHHHHHTTSSTTT-
--HHHHHHHHHHTTSSTTT-
--HHHHHHHHHHTTSSTTT-
--HHHHHHHHHHHHSSTTT-
--HHHHHHHHHHHHSSTTT-
--HHHHHHHHHHHHSSTTT-
--HHHHHHHHHHTTSSTTT-
--HHHHHHHHHHHHSSTTT-
--HHHHHHHHHHHHSSTTT-
--HHHHHHHHHHTTSSTTT-
--HHHHHHHHHHHHSSTTT-
--HHHHHHHHHHHHSSTTT-
--HHHHHHHHHHTTSSTTT-
--HHHHHHHHHHHHSSGGG-
--HHHHHHHHHHHHSSTTT-
--HHHHHHHHHHTTSSTTT-
--HHHHHHHHHHHHSSTTT-
--HHHHHHHHHHHHSSTTT-
--HHHHHHHHHHHHSSTTT-
--HHHHHHHHHHHHSSTTT-
--HHHHHHHHHHHHSSTTT-
--HHHHHHHHHHHHSSTTT-
--STHHHHHHHHHHSSTTT-
--SSHHHHHHHHHHSSTTT-
--HHHHHHHHHTTTSSTTT-
--HHHHHHHHHHHHSSTTT-
--HHHHHHHHHHHHSSTTT-
--HHHHHHHHHHHHSSTTT-
--HHHHHHHHHHHHSSTTT-
--HHHHHHHHHHHHSSTTT-
--HHHHHHHHHHHHSSGGG-
--HHHHHHHHHHHHSSTTT-
--HHHHHHHHHHHHSSTTT-
--HHHHHHHHHHHHSSTTT-
--HHHHHHHHHHHHSSTTT-
--HHHHHHHHHHHHSSTTT-
--HHHHHHHHHHHHSSTTT-
--HHHHHHHHHHHHSSTTT-
--HHHHHHHHHHHHTSTTT-
--HHHHHHHHHHHHSSGGG-
--HHHHHHHHHHHHSSTTT-
--HHHHHHHHHHHHSSTTT-
--HHHHHHHHHHHHSSTTT-
--HHHHHHHHHHHHSSTTT-
--HHHHHHHHHHHHSSTTT-
--HHHHHHHHHHHHSSTTT-
--HHHHHHHHHHHHSSTTT-
--HHHHHHHHHHHHSSTTT-
--HHHHHHHHHHHHSSTTT-
--HHHHHHHHHHTTSSTTT-
--HHHHHHHHHHHHSSTT--
--HHHHHHHHHHHHSSTTT-
--THHHHHHHHHHHSSTTT-
--HHHHHHHHHHHHSSTTT-
--HHHHHHHHHHHHSSTTT-
--HHHHHHHHHHHHSSTTT-
--HHHHHHHHHHHHSSTTT-
--HHHHHHHHHHHHSSTTT-
--HHHHHHHHHHHHTSGGG-
--HHHHHHHHHHHHTSGGG-
-HHHHHHHHHHHHHSSGGG-
-HHHHHHHHHHHHHSSGGG-
-HHHHHHHHHHHHHSSGGG-
-HHHHHHHHHHHHHTSGGG-
-HHHHHHHHHHHHHSSGGG-
-TTHHHHHHHHHHHSSTTT-
-HHHHHHHHHHHHHSSTTT-
-HHHHHHHHHHHHHSSTT--
-HHHHHHHHHHHTTSSGGG-
-HHHHHHHHHHHHHSSGGG-
-HHHHHHHHHHHHHSSGGG-
-HHHHHHHHHHHHHSSTTT-
-HHHHHHHHHHHHHSSGGG-
-HHHHHHHHHHHHHSSTTT-
-HHHHHHHHHHHTTSSTTT-
-HHHHHHHHHHHTTSSGGG-
-HHHHHHHHHHHHHSSTTT-
-HHHHHHHHHHHHHSSTTT-
-HHHHHHHHHHHHHSSTTT-
-HHHHHHHHHHHHH-STTT-
-HHHHHHHHHHHHHSSGGG-
-HHHHHHHHHHHHTTSGGG-
-HHHHHHHHHHHTT-SGGG-
-HHHHHHHHHHHHH-SGGG-
-HHHHHHHHHHHHHSSTTT-
-HHHHHHHHHHHHHSSTTT-
-HHHHHHHHHHHHHSSTTT-
-HHHHHHHHHHHHHSSTTT-
-HHHHHHHHHHHHHSSGGG-
-HHHHHHHHHHHHHSSTTT-
-HHHHHHHHHHHHHSSTTT-
-HHHHHHHHHHHHHSSGGG-
-HHHHHHHHHHHHHSSTTT-
-HHHHHHHHHHHHHSSGGG-
-HHHHHHHHHHHHHSSGGG-
-HHHHHHHHHHHHHSSGGG-
-HHHHHHHHHHHHHSSGGG-
-HHHHHHHHHHHTTSSGGG-
-HHHHHHHHHHHGGGSGGG-
-HHHHHHHHHHHTTSSTT--
-HHHHHHHHHHHTTSSGGG-
-HHHHHHHHHHHHHSSGGG-
-HHHHHHHHHHHHHTSTT--
-HHHHHHHHHHHHHSSGGG-
-HHHHHHHHHHHHHSSTTT-
-HHHHHHHHHHHHHSSTTT-
-HHHHHHHHHHHHHSSTTT-
-HHHHHHHHHHHHHSSGGG-
-HHHHHHHHHHHHH-STTT-
-HHHHHHHHHHHHHSSTTT-
-HHHHHHHHHHHHHTSTTT-
-HHHHHHHHHHHHHSSGGG-
-HHHHHHHHHHHHHSSGGG-
-HHHHHHHHHHHHHHSGGG-
-HHHHHHHHHHHHHTSGGG-
-HHHHHHHHHHHHHTSGGG-
-HHHHHHHHHHHHHTSGGG-
-HHHHHHHHHHHHHTSGGG-
-HHHHHHHHHHHHHSSTTT-
-HHHHHHHHHHHHHHSGGG-
-HHHHHHHHHHHHHSSTT--
-HHHHHHHHHHHTTSSTTT-
-HHHHHHHHHHHTTSSTTT-
-HHHHHHHHHHHHHSSTTT-
-HHHHHHHHHHHHHSSTTT-
-HHHHHHHHHHHHHSSTTT-
-HHHHHHHHHHHHHSSTTT-
-HHHHHHHHHHHHHSSTTT-
-HHHHHHHHHHHHHSSTTT-
-HHHHHHHHHHHTTSSTTT-
-HHHHHHHHHHHTTSSTTT-
-HHHHHHHHHHHTTSSGGG-
-HHHHHHHHHHHHHSSGGG-
-HHHHHHHHHHHHHSSGGG-
-HHHHHHHHHHHTTSSTTT-
-HHHHHHHHHHHTTSSGGG-
-HHHHHHHHHHHTTSSTTT-
-HHHHHHHHHHHHHTSTTT-
-HHHHHHHHHHHHHTSTTT-
-HHHHHHHHHHHHHSSTTT-
-HHHHHHHHHHHHH-STTT-
-HHHHHHHHHHHHHSSTTT-
-HHHHHHHHHHHHHSSTTT-
-HHHHHHHHHHHHHSSGGG-
-HHHHHHHHHHHHHSSTT--
-HHHHHHHHHHHHHSSTTT-
-HHHHHHHHHHHTTSSTTT-
-HHHHHHHHHHHHHSSTTT-
-HHHHHHHHHHHHHSSTTT-
-HHHHHHHHHHHHHSSTTT-
-HHHHHHHHHHHHHSSTTT-
-HHHHHHHHHHHHHSSTTT-
-HHHHHHHHHHHHHSSTTT-
-HHHHHHHHHHHHHSSTTT-
-HHHHHHHHHHHHH-SGGG-
-HHHHHHHHHHHHH-STTT-
-HHHHHHHHHHHHHSSGGG-
-HHHHHHHHHHHHHSSTTT-
-HHHHHHHHHHHHHSSTTT-
-HHHHHHHHHHHTTSSTTT-
-HHHHHHHHHHHHHSSTTT-
-HHHHHHHHHHHHHSSGGG-
-HHHHHHHHHHHHHSSGGG-
-HHHHHHHHHHHHHTSGGG-
-HHHHHHHHHHHHHSSTTT-
-HHHHHHHHHHHHHSSTTT-
-HHHHHHHHHHHHHSSTT--
-HHHHHHHHHHHTTSSGGG-
-HHHHHHHHHHHHHSSTTT-
-HHHHHHHHHHHTTSSTTT-
-HHHHHHHHHHHHHSSGGG-
-HHHHHHHHHHHHH-SGGG-
-HHHHHHHHHHHHT-STTT-
-HHHHHHHHHHHHT-STTT-
-HHHHHHHHHHHHT-STTT-
-HHHHHHHHHHHHS-STTT-
-HHHHHHHHHHHHT-STT--
-HHHHHHHHHHHHH-STTT-
-HHHHHHHHHHHHH-STTT-
-HHHHHHHHHHHHH-STTT-
-HHHHHHHHHHHHT-STTT-
-HHHHHHHHHHHTT-STTT-
-HHHHHHHHHHHHH-STTT-
-HHHHHHHHHHHHS-STTT-
-HHHHHHHHHHHHTTSGGG-
-HHHHHHHHHHHHH-STTT-
-HHHHHHHHHHHHHSSTTT-
-HHHHHHHHHHHHHSSTTT-
-HHHHHHHHHHHTTSSTTT-
-HHHHHHHHHHHHHSSTTT-
-HHHHHHHHHHHHHSSTTT-
-HHHHHHHHHHHTTSSTTT-
-HHHHHHHHHHHTTSSTTT-
-HHHHHHHHHHHHHSSTTT-
-HHHHHHHHHHHHHSSTTT-
-HHHHHHHHHHHTTSSTTT-
-HHHHHHHHHHHTTSSTTT-
-HHHHHHHHHHHHHSSTTT-
-HHHHHHHHHHHTTSSTTT-
-HHHHHHHHHHHTTSSTTT-
-HHHHHHHHHHHHHSSTTT-
-HHHHHHHHHHHHHSSTTT-
-HHHHHHHHHHHHHSSTTT-
-HHHHHHHHHHHHHSSTTT-
-HHHHHHHHHHHHHSSTTT-
-HHHHHHHHHHHHH-STTT-
-HHHHHHHHHHHHHSSTTT-
-HHHHHHHHHHHHHSSTTT-
-HHHHHHHHHHHHHSSTTT-
-HHHHHHHHHHHHHSSTTT-
-HHHHHHHHHHHHHSSTTT-
-HHHHHHHHHHHHHSSTTT-
-HHHHHHHHHHHHTTSTTT-
-HHHHHHHHHHHHTTSGGG-
-HHHHHHHHHHHHHSSTTT-
-HHHHHHHHHHHHTTSTTT-
-HHHHHHHHHHHHHHSGGG-
-HHHHHHHHHHHHHSSGGG-
-HHHHHHHHHHHHHSSTTT-
-HHHHHHHHHHHHHSSTTT-
-HHHHHHHHHHHHHSSTTT-
-HHHHHHHHHHHHHSSTTT-
-HHHHHHHHHHHHHSSTTT-
-HHHHHHHHHHHHH-STTT-
-HHHHHHHHHHGGGGSTTT-
-HHHHHHHHHHGGG-STTT-
-HHHHHHHHHHHHT-STTT-
-HHHHHHHHHHHTT-STTT-
-HHHHHHHHHHHHTTSGGG-
--HHHHHHHHHHHTSSTTT-
-HHHHHHHHHHHHTSSTTT-
-HHHHHHHHHHHHTTSTTT-
-HHHHHHHHHHHHTTSTTT-
-HHHHHHHHHHHHTTSTTT-
-HHHHHHHHHHHHTTSTTT-
-HHHHHHHHHHHHTTSTTT-
-HHHHHHHHHHTGGGSTTT-
-HHHHHHHHHHHHTTSTTT-
-HHHHHHHHHHHHTTSTTT-
-HHHHHHHHHHHHTSSTTT-
-HHHHHHHHHHHHTTSTTT-
-HHHHHHHHHHHHTTSTTT-
-HHHHHHHHHHHHTTSTTT-
-HHHHHHHHHHHHTSSTTT-
-HHHHHHHHHHHHHHSTTT-
-HHHHHHHHHHHHHTSTTT-
-HHHHHHHHHHHHTTSTTT-
-HHHHHHHHHHHHTTSTTT-
-HHHHHHHHHHHHHTSTTT-
-HHHHHHHHHHHHTTSTTT-
-HHHHHHHHHHHHHSSTTT-
-HHHHHHHHHHHHTTSTTT-
-HHHHHHHHHHHHTTSTTT-
-HHHHHHHHHHHHTTSTTT-
-HHHHHHHHHHHHHTSTTT-
-HHHHHHHHHHHTTSSTTT-
-HHHHHHHHHHHHTTSTTT-
-HHHHHHHHHHHHTTSTTT-
-HHHHHHHHHHHHHTSTTT-
-HHHHHHHHHHHHTTSTTT-
-HHHHHHHHHHHHHTSTT--
-HHHHHHHHHHHHTTSTTT-
-HHHHHHHHHHHHHTSSTT-
-HHHHHHHHHHHHHSSGGG-
-HHHHHHHHHHHHHSSGGG-
-HHHHHHHHHHHHTTSTTT-
-HHHHHHHHHHHHHSSTTT-
-HHHHHHHHHHHHTTSGGG-
-HHHHHHHHHHHHTTSTTT-
-HHHHHHHHHHHHTTSGGG-
-HHHHHHHHHHHHSSSTTT-
-HHHHHHHHHHHTSSSTTT-
-HHHHHHHHHHTTSSSTTT-
-HHHHHHHHHHHHTSSTTT-
-HHHHHHHHHHTT-SSGGG-
-HHHHHHHHHHHHT-SGGG-
-HHHHHHHHHHTTSSSTTT-
-HHHHHHHHHHHHTTSGGG-
-HHHHHHHHHHHHTTSSS--
-HHHHHHHHHHHHTTSTTT-
-HHHHHHHHHHHHHTSTTT-
-HHHHHHHHHHHHTTSTTT-
-HHHHHHHHHHHHTTSTTT-
-HHHHHHHHHHHTTSSGGG-
-HHHHHHHHHHHHHSSTTT-
-HHHHHHHHHHTTSSSTTT-
-HHHHHHHHHHTTTSSTTT-
-HHHHHHHHHHTTTSSTTT-
-HHHHHHHHHHTTT-SGGG-
-HHHHHHHHHHTTTSSGGG-
-HHHHHHHHHHTTSSSGGG-
-HHHHHHHHHHHHT-SGGG-
-HHHHHHHHHTTTSSSTTT-
-HHHHHHHHHHTTTSSGGG-
-HHHHHHHHHHHTTSSGGG-
-HHHHHHHHHHTTTSSTTT-
-HHHHHHHHHHHH--SGGG-
-HHHHHHHHHHHT--STTT-
-HHHHHHHHHHHT--SGGG-
-HHHHHHHHHHHHS-SGGG-
-HHHHHHHHHHHH--SGGG-
-HHHHHHHHHHHH-SSGGG-
-HHHHHHHHHHHT--SGGG-
-HHHHHHHHHHHHT-SGGG-
-HHHHHHHHHHHHT-SGGG-
-HHHHHHHHHHHTS-SSTT-
-HHHHHHHHHHHTTSSTT--
-HHHHHHHHHHHTSSSGGG-
-HHHHHHHHHHHT--SGGG-
-HHHHHHHHHHHT--SGGG-
-HHHHHHHHHHHTT-SGGG-
-HHHHHHHHHHHTT-SGGG-
-HHHHHHHHHHHHS-STTT-
-HHHHHHHHHHHHS-SGGG-
-HHHHHHHHHHHHS-SGGG-
-HHHHHHHHHHTTS-STTT-
-HHHHHHHHHHHH-SSGGG-
-HHHHHHHHHHTT-SSTTT-
-HHHHHHHHHHHT-SSGGG-
-HHHHHHHHHHHS--SSTT-
-HHHHHHHHHHHH-SSGGG-
-HHHHHHHHHHHH-SSGGG-
-HHHHHHHHHHTT--SGGG-
-HHHHHHHHHTTT--SGGG-
-HHHHHHHHHTTS-SSGGG-
-HHHHHHHHHHHS-SSGGG-
-HHHHHHHHHHHTT-SGGG-
-HHHHHHHHHHTT-SSGGG-
-HHHHHHHHHHHT-SSGGG-
-HHHHHHHHHHTT--SGGG-
-HHHHHHHHHHTT-SSTT--
-HHHHHHHHHHHT-SSSTT-
-HHHHHHHHHHHH--SSTT-
-HHHHHHHHHHHH---TT--
-HHHHHHHHHHTT--SGGG-
-HHHHHHHHHHHT---GGG-
-HHHHHHHHHHTT---GGG-
-HHHHHHHHHHHH-SSGGG-
-HHHHHHHHHHTT-SSTT--
-HHHHHHHHHHTT-SSGGG-
-HHHHHHHHTTSS-SSGGG-
-HHHHHHHHHHTT-SSGGG-
-HHHHHHHHHHTT-SSGGG-
-HHHHHHHHHHHS--SGGG-
-HHHHHHHHHHHS-SSGGG-
-HHHHHHHHHTTS-SSTT--
-HHHHHHHHHHTS-SSGGG-
-HHHHHHHHHTTSSSSGGG-
-HHHHHHHHHHTS-SSGGG-
-HHHHHHHHHHTTSSSGGG-
-HHHHHHHHHHTTSSSSTT-
-HHHHHHHHHTTSSSSSTT-
-HHHHHHHHHHTTSSSGGG-
-HHHHHHHHHHTTSSSSS--
-HHHHHHHHHHTT-SSTT--
-HHHHHHHHHTTS-SSTT--
-HHHHHHHHHTTSSSSTT--
-HHHHHHHHHTTS-SSGGG-
-HHHHHHHHHHTSSS-GGG-
-HHHHHHHHHHTTSSSGGG-
-HHHHHHHHHTTSSSSGGG-
-HHHHHHHHHHTSSSSSS--
-HHHHHHHHHHTS-SSTT--
-HHHHHHHHHHTTSSSTT--
-HHHHHHHHHHTTSSSGGG-
-HHHHHHHHHHTT-SSGGG-
-HHHHHHHHHTTSSSSTT--
-HHHHHHHHHHTT-SSTT--
-HHHHHHHHHHTSSSSTT--
-HHHHHHHHHHHS-SSGGG-
-HHHHHHHHHHTTSSSGGG-
-HHHHHHHHHHTTSSSGGG-
-HHHHHHHHHHTTSSSGGG-
-HHHHHHHHHHTTSSSTT--
-HHHHHHHHHHTSSSSTT--
-HHHHHHHHHHTT-SSTT--
-HHHHHHHHHHTS-SSGGG-
-HHHHHHHHHHTS-SSGGG-
-HHHHHHHHHTTSSSSGGG-
--HHHHHHHHHTTSSSGGG-
--HHHHHHHHHTTSSSGGG-
--HHHHHHHHHTSSSSTT--
--HHHHHHHHHTT-SSGGG-
--HHHHHHHHHTT-SSGGG-
--HHHHHHHHTTSSSSTT--
--HHHHHHHHHTTSSSGGG-
--HHHHHHHHHTTSSSTT--
--HHHHHHHHHTTSSSTT--
--HHHHHHHHHTTSSSTT--
--HHHHHHHHHTSSSSGGG-
--HHHHHHHHTTSSSSGGG-
--HHHHHHHHHTTSSSGGG-
--HHHHHHHHTTSSSSTT--
--HHHHHHHHTTSSSSTT--
--HHHHHHHHHHSSSSTTT-
--HHHHHHHHHTSSSSGGG-
--HHHHHHHHHTSSSSGGG-
--HHHHHHHHHTTSSSSS--
--HHHHHHHHTTSSSSSS--
--HHHHHHHHHHSSSSTT--
--HHHHHHHHHTT-SSS---
--HHHHHHHHHTT-SSTT--
--HHHHHHHHHTT-SSS---
--HHHHHHHHHTSSS-TT--
--HHHHHHHHHTSSS-TT--
--HHHHHHHHHTSSSSTT--
--HHHHHHHHHTT-SSTT--
--HHHHHHHHHTTSSSTT--
--HHHHHHHHHTT-S-SS--
--HHHHHHHHHTSSS-TT--
--HHHHHHHHHTTSSSSS--
--HHHHHHHHHHTTS-TT--
--HHHHHHHHHTTSSSTT--
--HHHHHHHHHHTSSSTT--
--HHHHHHHHHTS-SSTT--
--HHHHHHHHTTS-SSTT--
--TTHHHHHHHTTSSSSTT-
--HHHHHHHHHTT-SSTT--
--HHHHHHHHHHT-SSTT--
--HHHHHHHHHHS-SSTT--
--HHHHHHHHHHSSSSTT--
--HHHHHHHHHHS-SSTT--
--HHHHHHHHHHS-SSTT--
--HHHHHHHHHHSSSSTT--
--HHHHHHHHHHSSSSTT--
--HHHHHHHHHHS-SSTT--
--HHHHHHHHHHSSSSTT--
--HHHHHHHHHHSSSSGGG-
--HHHHHHHHHHTSSSGGG-
--HHHHHHHHHHSSSSGGG-
--HHHHHHHHHHSSSSTT--
--HHHHHHHHHHSSSSGGG-
--HHHHHHHHHHSSSSGGG-
--HHHHHHHHHHSSSSTT--
--HHHHHHHHHHSSSSSS--
-HHHHHHHHHHHSSSSTT--
-HHHHHHHHHHHSSSSTT--
-HHHHHHHHHHHSSSSGGG-
--HHHHHHHHHHSSSSTT--
--TTHHHHHHHHSSSSGGG-
--HHHHHHHHHHSSSSTT--
--HHHHHHHHHHSSSSTT--
--HHHHHHHHHHSSSSTT--
--HHHHHHHHTTS-SSTT--
--HHHHHHHHHTSSSSGGG-
--HHHHHHHHHTT-SSTT--
--HHHHHHHHHTSSSSGGG-
--HHHHHHHHHHSSSSTT--
--HHHHHHHHHTSSSSGGG-
--HHHHHHHHHTSSSSGGG-
--HHHHHHHHHHSSSSGGG-
--HHHHHHHHHTSSSSGGG-
--HHHHHHHHTTSSSSGGG-
--HHHHHHHHTTSSSSGGG-
--HHHHHHHHTTSSSSTT--
--HHHHHHHHHTSSSSTT--
--HHHHHHHHTTSSSSTT--
--HHHHHHHHTTSSSSTT--
--HHHHHHHHHTSSSSTT--
--HHHHHHHHTTSSSSTT--
--HHHHHHHHHTSSSSTT--
--HHHHHHHHTTS-SSGGG-
--HHHHHHHHTTS-SSSS--
-THHHHHHHHHHT-SSS---
--HHHHHHHHTTS-SSTT--
--HHHHHHHHTTTTTSSS--
--HHHHHHHHHHHTTSS---
--HHHHHHHHHTTTTSSS--
--HHHHHHHHTTS-SSSS--
--HHHHHHHHHTS-SSSS--
--HHHHHHHHHTS-SSTT--
--HHHHHHHHTTS-SSGGG-
--HHHHHHHHHTT-SSGGG-
--HHHHHHHHHTSSSSTT--
-THHHHHHHHHTSSSSSTT-
--HHHHHHHHHHSSSSSS--
--HHHHHHHHTTS-SSTT--
--HHHHHHHHHTSSSSSS--
--HHHHHHHHTTSSSSTT--
--HHHHHHHHHTSSSSTT--
--HHHHHHHHHTSSSSSS--
--HHHHHHHHHTSSSSTT--
--HHHHHHHHHHSSSSTT--
-THHHHHHHHHTTSSSTT--
--HHHHHHHHHTSSSSSS--
--HHHHHHHHTTSSSSSS--
--HHHHHHHHHTSSSSSS--
--TTHHHHHHHTS-SSSS--
--HHHHHHHHHTTSSSSS--
--HHHHHHHHTTTTSSTT--
--HHHHHHHHHHSSSSTT--
--HHHHHHHHHHSSSSSTT-
--HHHHHHHHTTS-SSSS--
--HHHHHHHHHTS-SSSS--
--HHHHHHHHHTT-SSTT--
--HHHHHHHHTTS-SSTT--
--HHHHHHHHHHS-SSTT--
--HHHHHHHHTTSSS-SS--
--HHHHHHHHHHSSSSSS--
--HHHHHHHHTTS-SSTT--
--HHHHHHHHHHS-SSTT--
--HHHHHHHHHTS-SSSS--
-THHHHHHHHTTS-SSTT--
-HHHHHHHHHTTS-SSGGG-
-HHHHHHHHHHHSSSSGGG-
-HHHHHHHHHTTSSSSGGG-
-HHHHHHHHHTTS-SSGGG-
-HHHHHHHHHHHS-SSGGG-
-HHHHHHHHHTTS-SSTT--
-HHHHHHHHHHHTSS-TT--
-HHHHHHHHHHTSSSSSS--
-HHHHHHHHHHHSTT-TT--
-HHHHHHHHHHTT-SSTT--
-HHHHHHHHHHTT-SSTT--
-HHHHHHHHHHHSSSSGGG-
-HHHHHHHHHHHS-SSSS--
-HHHHHHHHHTTSSSSS---
-HHHHHHHHHHTSSSSTT--
-HHHHHHHHHHTS-SSGGG-
-HHHHHHHHHHHS-SSGGG-
-HHHHHHHHHTTS-S-GGG-
-HHHHHHHHHTTS-SSGGG-
-HHHHHHHHHTTS-SSTT--
-HHHHHHHHHTTSSSSGGG-
-HHHHHHHHHTTSSSSGGG-
-HHHHHHHHHHTTSSSTT--
-HHHHHHHHHHTSS--TTT-
-HHHHHHHHHTTS--STTT-
-TTHHHHHHHHTS--STTT-
-HHHHHHHHHHTS--SGGG-
-HHHHHHHHHTTT---GGG-
-HHHHHHHHHTTTS-SGGG-
-HHHHHHHHHTTTS--TTT-
-HHHHHHHHHTTTTT-TTT-
-HHHHHHHHHTTTTTSGGG-
-HHHHHHHHHHTT---TT--
-HHHHHHHHTTTS---GGG-
-HHHHHHHHHHHSSS-TTT-
-HHHHHHHHHTTSS--GGG-
-HHHHHHHHHHHHTTSTTT-
-HHHHHHHHHHTT--SGGG-
-THHHHHHHHHTS-SSTTT-
-HHHHHHHHHHTT--STTT-
--HHHHHHHHHHT--STTT-
-HHHHHHHHHHTT---TTT-
-HHHHHHHHHHHTT--TTT-
-HHHHHHHHHHHT--SGGG-
-HHHHHHHHHHHT--SGGG-
-HHHHHHHHHHH----GGG-
-HHHHHHHHHHHTTTSGGG-
-HHHHHHHHHHHSTTSTTT-
-HHHHHHHHHHHTTTSTTT-
-HHHHHHHHHHHSTTSTTT-
-HHHHHHHHHHHT-SSTTT-
-HHHHHHHHHHTTTTSTTT-
-HHHHHHHHHHHT-SSTTT-
-HHHHHHHHHHTTTTSTTT-
-HHHHHHHHHHHTTTSTTT-
-HHHHHHHHHHHTTTSTTT-
-HHHHHHHHHHHTTTSTTT-
-HHHHHHHHHHTTTTSTTT-
-HHHHHHHHHHHSTTSTTT-
-HHHHHHHHHHHSTTSTTT-
-HHHHHHHHHHHTTTSTTT-
-HHHHHHHHHHHTTTSTTT-
-HHHHHHHHHHHTTTSTTT-
-HHHHHHHHHHHSTTSTTT-
-HHHHHHHHHHHTTTSTTT-
-HHHHHHHHHHTTTTSTTT-
-HHHHHHHHHHHTTTSTTT-
-HHHHHHHHHHTTTTSTTT-
-HHHHHHHHHHHTTTSTTT-
-HHHHHHHHHHHTTTSTTT-
-HHHHHHHHHHHSTTSTT--
-HHHHHHHHHHHSTTSTTT-
-HHHHHHHHHHHT-SSTTT-
-HHHHHHHHHHHTTTSTTT-
-HHHHHHHHHHTSTTSTTT-
-HHHHHHHHHHHTTTSGGG-
-HHHHHHHHHTTS-SSGGG-
-HHHHHHHHHHHTTTSGGG-
-HHHHHHHHHHHSTTSGGG-
-HHHHHHHHHHTSTTSTTT-
-HHHHHHHHHHHTTTSTTT-
-HHHHHHHHHHHTTTSGGG-
-HHHHHHHHHHTSTTSTTT-
-HHHHHHHHHHHSTTSTTT-
-HHHHHHHHHHT-TTSGGG-
-HHHHHHHHHHTSTTSGGG-
-HHHHHHHHHHH-TTSTTT-
-HHHHHHHHHTT-TTSSTT-
-HHHHHHHHHHT-TTSSS--
-HHHHHHHHHHT-TTSSTT-
-HHHHHHHHHHHTTTSGGG-
-HHHHHHHHHHTSTTSSTT-
-HHHHHHHHHHHSTTSTTT-
-HHHHHHHHHHHSTTSTTT-
-HHHHHHHHHHHTTTSGGG-
-HHHHHHHHHHHSTTSGGG-
-HHHHHHHHHHHTTTSTTT-
-HHHHHHHHHHHSTTSGGG-
-HHHHHHHHHHHTTTSGGG-
-HHHHHHHHHHTTTTSGGG-
-HHHHHHHHHHHTTTSTTT-
-HHHHHHHHHHHTTTSTTT-
-HHHHHHHHHHHTTTSTTT-
-HHHHHHHHHHHTTTSGGG-
-HHHHHHHHHHHSTTSGGG-
-HHHHHHHHHTTSTTSGGG-
-HHHHHHHHHHHTTTSGGG-
-HHHHHHHHHHHSTTSGGG-
-HHHHHHHHHHHSTTSTTT-
-HHHHHHHHHTT-TTSTTT-
-HHHHHHHHHTTSTTSTTT-
-TTHHHHHHHTT-TTSTTT-
-HHHHHHHHHTT-TTSTTT-
-HHHHHHHHHTT-TTSTTT-
-HHHHHHHHHTT-TTSTTT-
-HHHHHHHHHTT-TTSTTT-
-HHHHHHHHHTT-TTSTTT-
-HHHHHHHHHHT-TTSTTT-
-HHHHHHHHHHT-TTSTTT-
-HHHHHHHHHHT-TTSTTT-
-HHHHHHHHHTTSTTSTTT-
-HHHHHHHHHHT-TTSTTT-
-HHHHHHHHHHT-TTSTTT-
-TTHHHHHHHHH-TTSTTT-
-HHHHHHHHHTTSTTSTTT-
-HHHHHHHHHTTSTTSTTT-
-HHHHHHHHHHH-TTSTTT-
-HHHHHHHHHHHSTTSTTT-
-HHHHHHHHHTTSTTSTT--
-TTHHHHHHHHH-TTSTTT-
-HHHHHHHHHTT--SSTTT-
-HHHHHHHHHTTSTTSTTT-
-HHHHHHHHHTTSTTSTTT-
-HHHHHHHHHTTSTTSTTT-
-HHHHHHHHHTT-TTSTTT-
-HHHHHHHHHHH-TTSTTT-
-HHHHHHHHHHH-TTSTTT-
-HHHHHHHHHHH-TTSTTT-
-HHHHHHHHHHHSTTSTTT-
-HHHHHHHHHHT-TTSTTT-
-HHHHHHHHHTT-TTSTTT-
-HHHHHHHHHTT-TTSTTT-
-HHHHHHHHHHH-TTSGGG-
-HHHHHHHHHHH--SSGGG-
-HHHHHHHHHHHTTTSTTT-
-HHHHHHHHHHHTSSSGGG-
-HHHHHHHHHHH-SSSGGG-
-HHHHHHHHHHHTTTSTTT-
-HHHHHHHHHHTSTTSGGG-
-HHHHHHHHHHHTTTSGGG-
-HHHHHHHHHTTSTTSTT--
-HHHHHHHHHHHHTTSGGG-
-HHHHHHHHHHHHTTSGGG-
-HHHHHHHHHHHTTTSGGG-
-HHHHHHHHHHHTTTSTTT-
-HHHHHHHHHHHHTTSGGG-
-HHHHHHHHHHTTTTSGGG-
-HHHHHHHHHHHTTTSGGG-
-HHHHHHHHHHHTTTSGGG-
-HHHHHHHHHHTTTTSGGG-
-HHHHHHHHHHTTTTSGGG-
-HHHHHHHHHHHTTTSTT--
-HHHHHHHHHHTTTTSTTT-
-HHHHHHHHHHTTTTSTTT-
-HHHHHHHHHTTTTTSTTT-
-HHHHHHHHHHHHTTSGGG-
-HHHHHHHHHHHSTTSGGG-
-HHHHHHHHHHTTTTSTTT-
-HHHHHHHHHHTTTTSTTT-
-HHHHHHHHHHTTTTSGGG-
-HHHHHHHHHHHSTTSSTT-
-HHHHHHHHHHHSTTSGGG-
-HHHHHHHHHHHTTTSGGG-
-HHHHHHHHHHHTTTSGGG-
-HHHHHHHHHHHTTTSGGG-
-HHHHHHHHHHHHTTSGGG-
-HHHHHHHHHHTTTTSGGG-
-HHHHHHHHHHHTTTSTTT-
-HHHHHHHHHHHTTTSTTT-
-HHHHHHHHHHHT-SSGGG-
-HHHHHHHHHHTTTTSGGG-
-HHHHHHHHHHTTTTSGGG-
-HHHHHHHHHHHTTTSGGG-
-HHHHHHHHHHHS-SSGGG-
-HHHHHHHHHHTTTTSGGG-
-HHHHHHHHHHHHTTSTTT-
-HHHHHHHHHHTTTTSTTT-
-HHHHHHHHHHHTTTSTTT-
-HHHHHHHHHHHTTTSTTT-
-HHHHHHHHHHTTTTSTTT-
-HHHHHHHHHHHTTTSGGG-
-HHHHHHHHHHHHTTSGGG-
-HHHHHHHHHHHHTTSTTT-
-HHHHHHHHHHHHTTSGGG-
-HHHHHHHHHHHTTTSTTT-
-HHHHHHHHHHHTTTSGGG-
-HHHHHHHHHHTTTTSGGG-
-HHHHHHHHHHTTTTSTTT-
-HHHHHHHHHHTTTTSTTT-
-HHHHHHHHHHHTTTSGGG-
-HHHHHHHHHHTTTTSTT--
-HHHHHHHHHHTTTTSGGG-
-HHHHHHHHHHTT-SSTTT-
-HHHHHHHHHHTTTTSTTT-
-HHHHHHHHHHTS-SSTTT-
-TTHHHHHHHHTTTTSTTT-
-HHHHHHHHHTTS-SSTTT-
-HHHHHHHHHHTTTTSTTT-
-HHHHHHHHHTTTTTSTTT-
-HHHHHHHHHHHHTTSTTT-
-HHHHHHHHHHHTTTSTTT-
-HHHHHHHHHHHHTTSGGG-
-HHHHHHHHHHHSTTSTTT-
-HHHHHHHHHHHTTTSTTT-
-HHHHHHHHHHTTSSSTTT-
-HHHHHHHHHHHTTTSTTT-
-HHHHHHHHHHTTTTSTTT-
-HHHHHHHHHTTSTTSTTT-
-HHHHHHHHHGGGTTSTTT-
-HHHHHHHHHTTTTTSTTT-
-HHHHHHHHHTTTTTSTTT-
-HHHHHHHHHHHHTTSGGG-
-HHHHHHHHHHTTSSSTTT-
-HHHHHHHHHHTTTTSTTT-
-HHHHHHHHHTT-SSSTTT-
-HHHHHHHHHHHTTTSTTT-
-HHHHHHHHHHHHTTSTTT-
-HHHHHHHHHHTTTTSTTT-
-HHHHHHHHHHTTTTSTTT-
-HHHHHHHHHHTTTTSGGG-
-HHHHHHHHHHHTTTSTTT-
-HHHHHHHHHHTTTTSGGG-
-HHHHHHHHHHHHTTSTTT-
-HHHHHHHHHHTTSSSGGG-
-HHHHHHHHHHHHTTSGGG-
-HHHHHHHHHHTTTTSGGG-
-HHHHHHHHHHTTTTSGGG-
-HHHHHHHHHHTTTTSGGG-
-HHHHHHHHHHTTTTSGGG-
-HHHHHHHHHHTTTTSGGG-
-HHHHHHHHHHHT-SSTTT-
-HHHHHHHHHHHTTTSGGG-
-HHHHHHHHHHHTTTSGGG-
-HHHHHHHHHHHHTTSGGG-
-HHHHHHHHHHHHTTSSTT-
-HHHHHHHHHHHHHTSGGG-
-HHHHHHHHHHHHTTSGGG-
-HHHHHHHHHHHHHTSGGG-
-HHHHHHHHHHHHHTSGGG-
-HHHHHHHHHHHHHTSGGG-
-HHHHHHHHHHHHHTSTTT-
-HHHHHHHHHHHHHTSGGG-
-HHHHHHHHHHHHHTSGGG-
-HHHHHHHHHHHHHSSGGG-
-HHHHHHHHHHHHHTSGGG-
-HHHHHHHHHHHHHSSTTT-
-HHHHHHHHHHHHHSSTTT-
-HHHHHHHHHHHHHSSGGG-
-HHHHHHHHHHHHHTSGGG-
-HHHHHHHHHHHHHTSTT--
-HHHHHHHHHHHHHT-TTT-
-HHHHHHHHHHHHHTSGGG-
-HHHHHHHHHHHHHTSGGG-
-HHHHHHHHHHHHHTSTTT-
-HHHHHHHHHHHHHTSGGG-
-HHHHHHHHHHHHHHSGGG-
-HHHHHHHHHHHTTSSGGG-
-HHHHHHHHHHHHHTSGGG-
-HHHHHHHHHHHHTT-TTT-
-HHHHHHHHHHHHHTSTTT-
-HHHHHHHHHHHHHHSTTT-
-HHHHHHHHHHHHHTSGGG-
-HHHHHHHHHHHHHTSTTT-
-HHHHHHHHHHHHHHSGGG-
-HHHHHHHHHHHHTTSTTT-
-HHHHHHHHHHHHHTSGGG-
-HHHHHHHHHHHHTTSGGG-
-HHHHHHHHHHHHTTSGGG-
-HHHHHHHHHHHHHTSTTT-
-HHHHHHHHHHHHHTSTTT-
-HHHHHHHHHHHHTTSGGG-
-HHHHHHHHHHHHTTSGGG-
-HHHHHHHHHHHHTTSGGG-
-HHHHHHHHHHHHTTSGGG-
-HHHHHHHHHHHHHTSGGG-
-HHHHHHHHHHHHHTSGGG-
-HHHHHHHHHHHHHTSGGG-
-HHHHHHHHHHHHHTSGGG-
-HHHHHHHHHHHHHSSTTT-
-HHHHHHHHHHHHHSSGGG-
-HHHHHHHHHHHHHSSTT--
-HHHHHHHHHHHHHTSGGG-
-HHHHHHHHHHHHHSSGGG-
-HHHHHHHHHHHHHTSGGG-
-HHHHHHHHHHHHHT-TTT-
-HHHHHHHHHHHHTT-TTT-
-HHHHHHHHHHHHHHSTTT-
-HHHHHHHHHHHHTT-TTT-
-HHHHHHHHHHHHHHSTTT-
-HHHHHHHHHHHHHTSTTT-
-HHHHHHHHHHHHHS-TTT-
-HHHHHHHHHHHHTTSTTT-
-HHHHHHHHHHHHTTSTTT-
-HHHHHHHHHHHHTTSTTT-
-HHHHHHHHHHHHHTSTTT-
-HHHHHHHHHHHHHHSGGG-
-HHHHHHHHHHHHHTSTTT-
-HHHHHHHHHHHHHTSTTT-
-HHHHHHHHHHHHTT-GGG-
--HHHHHHHHHHHHTSTTT-
-HHHHHHHHHHHHTTSTTT-
-HHHHHHHHHHHHHSSTTT-
-HHHHHHHHHHHHHS-TTT-
-HHHHHHHHHHHHHTSTTT-
-HHHHHHHHHHHHHSSTTT-
-HHHHHHHHHHHHHTSTTT-
-HHHHHHHHHHHHHTSTTT-
-HHHHHHHHHHHHHTSTTT-
-HHHHHHHHHHHHHSSTTT-
-HHHHHHHHHHHHHSSTTT-
-HHHHHHHHHHHHHSSGGG-
-HHHHHHHHHHHHHSSGGG-
-HHHHHHHHHHHHHSSGGG-
-HHHHHHHHHHHHHSSGGG-
-HHHHHHHHHHHHHSSGGG-
-HHHHHHHHHHHHHSSTTT-
-HHHHHHHHHHHHHSSGGG-
-HHHHHHHHHHHHHT-TTT-
-HHHHHHHHHHHTTS-GGG-
-HHHHHHHHHHHHHTSGGG-
-HHHHHHHHHHHHHTSGGG-
-HHHHHHHHHHHHHSSGGG-
-HHHHHHHHHHHHHTSGGG-
-HHHHHHHHHHHHTTSGGG-
-HHHHHHHHHHHTTS-TT--
-HHHHHHHHHHHHTTSTT--
-HHHHHHHHHHHHHS-TTT-
-HHHHHHHHHHHHTTSGGG-
-HHHHHHHHHHHHHTSTTT-
-HHHHHHHHHHHHHTSTTT-
-HHHHHHHHHHHHHSSTTT-
-HHHHHHHHHHHHHTSTT--
-HHHHHHHHHHHHHTSGGG-
-HHHHHHHHHHHHTTSGGG-
-HHHHHHHHHHHHTTSGGG-
-HHHHHHHHHHHHHHSGGG-
-HHHHHHHHHHHHHTSGGG-
-HHHHHHHHHHHHTTSGGG-
-TTHHHHHHHHHHHTSGGG-
-HHHHHHHHHHHHHTSGGG-
-HHHHHHHHHHHHHSSGGG-
-HHHHHHHHHHHHHSSGGG-
-HHHHHHHHHHHHHTSGGG-
-HHHHHHHHHHHHHTSGGG-
-HHHHHHHHHHHHHSSGGG-
-HHHHHHHHHHHHHSSGGG-
-HHHHHHHHHHHHHSSTTT-
-HHHHHHHHHHHHHSSTTT-
-HHHHHHHHHHHHHSSTTT-
-HHHHHHHHHHHHHSSTTT-
-HHHHHHHHHHHHHSSTTT-
-HHHHHHHHHHHHHSSTTT-
-HHHHHHHHHHHHHSSGGG-
-HHHHHHHHHHHHHTSTTT-
-HHHHHHHHHHHHHTSGGG-
-HHHHHHHHHHHHHSSGGG-
-HHHHHHHHHHHHHSSGGG-
-HHHHHHHHHHHHHSSTTT-
-HHHHHHHHHHHHTTSTTT-
-HHHHHHHHHHHHHTSTTT-
-HHHHHHHHHHHHTTSTTT-
-HHHHHHHHHHHHHTSTTT-
-HHHHHHHHHHHHHTSTTT-
-HHHHHHHHHHHHHTSTTT-
-HHHHHHHHHHHHHTSTTT-
-HHHHHHHHHHHHH--TTT-
-HHHHHHHHHHHHHSSTTT-
-HHHHHHHHHHHHHTSGGG-
-HHHHHHHHHHHHHTSTTT-
-HHHHHHHHHHHHHTSTTT-
-HHHHHHHHHHHHHSSTTT-
-HHHHHHHHHHHHHSSTTT-
-HHHHHHHHHHHHHTSTTT-
-HHHHHHHHHHHHHTSTTT-
-HHHHHHHHHHHHHTSTTT-
-HHHHHHHHHHHHHSSGGG-
-HHHHHHHHHHHHHSSGGG-
-HHHHHHHHHHHHTTSTTT-
-HHHHHHHHHHHHTTSTTT-
-HHHHHHHHHHHHTTSGGG-
-HHHHHHHHHHHHHTSTTT-
-HHHHHHHHHHHHHTSTTT-
-HHHHHHHHHHHHHTSGGG-
-HHHHHHHHHHHHHTSTTT-
-HHHHHHHHHHHHTTSGGG-
-HHHHHHHHHHHHHTSTTT-
-HHHHHHHHHHHHHTSTTT-
-HHHHHHHHHHHHHTSTTT-
-HHHHHHHHHHHHHTSTTT-
-HHHHHHHHHHHHHT-TTT-
-HHHHHHHHHHHHHT-TTT-
-HHHHHHHHHHHHHT-TTT-
-HHHHHHHHHHHHTTSTTT-
-HHHHHHHHHHHHH-BTTB-
-HHHHHHHHHHHTT--GGG-
-HHHHHHHHHHHHH--TTT-
-HHHHHHHHHHHTTSSTTT-
-HHHHHHHHHHHHHSSTTT-
-HHHHHHHHHHHHHSSTTT-
-HHHHHHHHHHHHHSSTTT-
-HHHHHHHHHHHHHSSTTT-
-HHHHHHHHHHHHHS-TTT-
-HHHHHHHHHHHHHSSTTT-
-HHHHHHHHHHHTTSSTTT-
-HHHHHHHHHHTTT-STTT-
-HHHHHHHHHHHHHSSTTT-
-HHHHHHHHHHTSSSSTTT-
-HHHHHHHHHTTSSS-TTT-
-HHHHHHHHHTSSSSSTTT-
-HHHHHHHHHHTSSS-TTT-
-HHHHHHHHHHHTTS-TTT-
-HHHHHHHHHHHTT--TTT-
-HHHHHHHHHHHTTS-TTT-
-HHHHHHHHHHHTTS-TTT-
-HHHHHHHHHHHHHS-TTT-
-HHHHHHHHHHHTTS-TTT-
-HHHHHHHHHHHTTS-TTT-
--HHHHHHHHHHTTS-TTT-
-HHHHHHHHHHHHHS-TTT-
--HHHHHHHHHHHH--GGG-
-HHHHHHHHHHHTT--TTT-
-HHHHHHHHHHHHH--TTT-
-HHHHHHHHHHHHH--TTT-
--HHHHHHHHHHHH--TTT-
-HHHHHHHHHHHHH--TTT-
-HHHHHHHHHHHTT--TTT-
-HHHHHHHHHHHHH--TTT-
-HHHHHHHHHHHHH--TTT-
-HHHHHHHHHHHTT--TTT-
-HHHHHHHHHHHHH--TTT-
-HHHHHHHHHHHTT--TTT-
-HHHHHHHHHHHTT--TTT-
-HHHHHHHHHHHTT--TTT-
-HHHHHHHHHHHTT--TTT-
-HHHHHHHHHHHTT--TTT-
-HHHHHHHHHHHHH--TTT-
-HHHHHHHHHHHHH--TTT-
-HHHHHHHHHHHHSS-TTT-
-HHHHHHHHHHHHSS-TTT-
-HHHHHHHHHHHHT--TTT-
-HHHHHHHHHHHHH--TTT-
-HHHHHHHHHHHHHS-TTT-
-HHHHHHHHHHHHHTTTTT-
-HHHHHHHHHHHHHS-TTT-
-HHHHHHHHHHHTTS-TTT-
-HHHHHHHHHHHTTS-TTT-
-HHHHHHHHHHHTTS-TTT-
-HHHHHHHHHHHHHS-TTT-
-HHHHHHHHHHHHHS-TTT-
-HHHHHHHHHHHHHS-TTT-
-HHHHHHHHHHHHTS-TTT-
-HHHHHHHHHHHHHS-TTT-
--THHHHHHHHHTT--TTT-
--THHHHHHHHHHS--TTT-
--SHHHHHHHHHHHS-TTT-
-TTHHHHHHHHHHSS-TTT-
-HHHHHHHHHHHHHS-TTT-
-HHHHHHHHHHHHT--TTT-
-HHHHHHHHHHHHHS-TTT-
-HHHHHHHHHHHHH--TTT-
-HHHHHHHHHHHHH--TTT-
-HHHHHHHHHHHHH--TTT-
-HHHHHHHHHHHHH--TTT-
-HHHHHHHHHHHHH--TTT-
-HHHHHHHHHHHHH--TTT-
-HHHHHHHHHHHHHS-TTT-
-HHHHHHHHHHHHT--TTT-
-HHHHHHHHHHHHH--TTT-
-HHHHHHHHHHHHH--TTT-
-HHHHHHHHHHHHHS-TTT-
-HHHHHHHHHHHHS--TTT-
-HHHHHHHHHHHHS--TTT-
-HHHHHHHHHHHTS--TTT-
-HHHHHHHHHHHHS--TTT-
-HHHHHHHHHHHTT--TTT-
-HHHHHHHHHHHHH--TTT-
-HHHHHHHHHHHHHS-TTT-
-HHHHHHHHHHHHHS-TTT-
-HHHHHHHHHHHHT--TTT-
-TTHHHHHHHHHHH--TTT-
-TTHHHHHHHHHTT--TTT-
-HHHHHHHHHHHHS--TTT-
-HHHHHHHHHHHHH--TTT-
-HHHHHHHHHHHHS--TTT-
-HHHHHHHHHHHTT--TTT-
-HHHHHHHHHHHTT--TTT-
-HHHHHHHHHHHHT--TTT-
-HHHHHHHHHHHTTS-TTT-
-HHHHHHHHHHHHHS-TTT-
-HHHHHHHHHHHHHS-TTT-
-HHHHHHHHHHHHHS-TTT-
-HHHHHHHHHHHTTS-TTT-
-HHHHHHHHHHHHHS-TTT-
-HHHHHHHHHHHHHS-TTT-
-HHHHHHHHHHHHTS-TTT-
-HHHHHHHHHHHHTS-TTT-
-HHHHHHHHHHHTTS-TTT-
-HHHHHHHHHHHHHS-TTT-
-HHHHHHHHHHHHHS-TTT-
-HHHHHHHHHHHHSS-TTT-
-HHHHHHHHHHHHSS-TTT-
-HHHHHHHHHHHHH--TTT-
-HHHHHHHHHHHHS--TTT-
-HHHHHHHHHHHHS--TTT-
-HHHHHHHHHHHHT--TTT-
-HHHHHHHHHHHHS--TTT-
-HHHHHHHHHHHHH--TTT-
-HHHHHHHHHHHHH--TTT-
-HHHHHHHHHHHHT--TTT-
-HHHHHHHHHHHTT--TTT-
-HHHHHHHHHHHHT--TTT-
-HHHHHHHHHHHHH--TTT-
-HHHHHHHHHHHHT--TTT-
-HHHHHHHHHHHHH---S--
-HHHHHHHHHHHHH---S--
-HHHHHHHHHHHHH---S--
-HHHHHHHHHHHHH---S--
-HHHHHHHHHHHHH---S--
-HHHHHHHHHHHHH--TT--
-HHHHHHHHHHHHH---TT-
-HHHHHHHHHHHHT---S--
-HHHHHHHHHHHHT---S--
-HHHHHHHHHHHHHS--S--
-HHHHHHHHHHHHTS--S--
-HHHHHHHHHHHTTS--S--
--HHHHHHHHHHHHS--S--
-HHHHHHHHHHHHHS-SS--
-HHHHHHHHHHHTTS-SS--
-HHHHHHHHHHHHHS--S--
-HHHHHHHHHHHHTS-S---
-HHHHHHHHHHHTTS-S---
-HHHHHHHHHHHTTS-S---
-HHHHHHHHHHHHTS-S---
-HHHHHHHHHHHHTS-S---
-HHHHHHHHHHHHHS-S---
-HHHHHHHHHHHHTS-S---
-HHHHHHHHHHHHSS-S---
-HHHHHHHHHHHHSS-S---
-HHHHHHHHHHHHTS-S---
-THHHHHHHHHHHHS-S---
-HHHHHHHHHHHHH--S---
-HHHHHHHHHHHHH--S---
-HHHHHHHHHHHHT--S---
-HHHHHHHHHHTTSS-----
-HHHHHHHHHHHHH--S---
-HHHHHHHHHHHHH--S---
-HHHHHHHHHHHHH--S---
-HHHHHHHHHHTTT--S---
-HHHHHHHHHHHTT------
-HHHHHHHHHHHHH------
-HHHHHHHHHHTTS------
-HHHHHHHHHHHTT------
-HHHHHHHHHHHTT--S---
-HHHHHHHHHHHTS------
-HHHHHHHHHHHTS------
-HHHHHHHHHHHTT------
-HHHHHHHHHHHHS------
-HHHHHHHHHHHHH------
-HHHHHHHHHHHTT------
--HHHHHHHHHHTT------
-HHHHHHHHHHHTT------
-HHHHHHHHHHHHS------
-HHHHHHHHHHHHT--S---
-HHHHHHHHHHHTS--S---
-HHHHHHHHHHHHH--S---
-HHHHHHHHHHHTT--S---
-HHHHHHHHHHHHH--S---
-HHHHHHHHHHHHH------
-HHHHHHHHHHTTT------
-HHHHHHHHHHHTT------
-HHHHHHHHHHHHT------
--HHHHHHHHHHHH--S---
--HHHHHHHHHHHH--S---
--HHHHHHHHHHHS------
--HHHHHHHHHHHS--S---
--HHHHHHHHHHHS------
--HHHHHHHHHHHH------
--HHHHHHHHHHHH--SS--
--HHHHHHHHHHHH--SS--
--HHHHHHHHHHHH--S---
-THHHHHHHHHHTT--S---
--HHHHHHHHHHHH---S--
--HHHHHHHHHHTT--S---
--HHHHHHHHHHTT--S---
--HHHHHHHHHHHH--S---
--HHHHHHHHHHHT------
--HHHHHHHHHHHT--S---
--HHHHHHHHHHHH--S---
--HHHHHHHHHHHHS-S---
--HHHHHHHHHHHH--S---
--HHHHHHHHHHHH--S---
--HHHHHHHHHHTT--S---
--HHHHHHHHHHHH--S---
--HHHHHHHHHHHHS-S---
--HHHHHHHHHHHHS-S---
--HHHHHHHHHHTTS-S---
--TTHHHHHHHHHHS-S---
--HHHHHHHHHHTT--S---
--HHHHHHHHHHHH--S---
--HHHHHHHHHHHHS-S---
--HHHHHHHHHHHHS-S---
--HHHHHHHHHHHH--S---
--HHHHHHHHHHTT--S---
--HHHHHHHHHHHHS-S---
-HHHHHHHHHHHHH--S---
-THHHHHHHHHHTT--S---
--HHHHHHHHHHHHS-S---
--HHHHHHHHHTTT--S---
--HHHHHHHHHHTT--S---
--HHHHHHHHHHHTS-SS--
--HHHHHHHHHHHHS-S---
--HHHHHHHHHHTTS-S---
--HHHHHHHHHHHHT-S---
--HHHHHHHHHHHH--S---
--HHHHHHHHHHHSS-S---
--HHHHHHHHHHHHS-S---
--HHHHHHHHHHHHS-S---
--HHHHHHHHHHHHT-S---
--THHHHHHHHHHTTSS---
-HHHHHHHHHHHHHTSS---
-HHHHHHHHHHHHTTSS---
-HHHHHHHHHHHHTT-S---
-HHHHHHHHHHHHHT-S---
-HHHHHHHHHHHHTT-S---
-HHHHHHHHHHHHTS-S---
-HHHHHHHHHHHHTTSS---
-HHHHHHHHHHHHTT-S---
-HHHHHHHHHHHHTT-S---
-HHHHHHHHHHHHHT-S---
-HHHHHHHHHHHHTT-S---
-HHHHHHHHHHHHTT-S---
-HHHHHHHHHHHHTTSS---
-HHHHHHHHHHHHTTSS---
-HHHHHHHHHHHHTTSS---
-HHHHHHHHHHHHTTSS---
-HHHHHHHHHHHHTTSS---
-HHHHHHHHHHHHTTSS---
-HHHHHHHHHHHHTTSS---
-HHHHHHHHHHHTTSSS---
-HHHHHHHHHHHHHHSS---
-HHHHHHHHHHHHHHSS---
-HHHHHHHHHHHHHHSS---
-HHHHHHHHHHHHTTSS---
-HHHHHHHHHHHHHHSS---
-HHHHHHHHHHHHHH-S---
-HHHHHHHHHHHHHT-S---
-HHHHHHHHHHHHHH-S---
-HHHHHHHHHHHHHHSS---
-HHHHHHHHHHHHHHSSS--
-HHHHHHHHHHHHTTSS---
-HHHHHHHHHHHHTTSSS--
-HHHHHHHHHHHHTTSSS--
-HHHHHHHHHHHHHSSSS--
-HHHHHHHHHHHHHTSSS--
-HHHHHHHHHHHHTTSSS--
-HHHHHHHHHHHHTTSS---
-HHHHHHHHHHHHHTSSS--
-HHHHHHHHHHHHTTSSS--
-HHHHHHHHHHHHTTSSS--
-HHHHHHHHHHHHHTSSS--
-HHHHHHHHHHHHHTSS---
-HHHHHHHHHHHHTTSS---
-HHHHHHHHHHHHTTSS---
-HHHHHHHHHHHHTTSS---
-HHHHHHHHHHHHHTSS---
-HHHHHHHHHHHHTTSS---
-TTHHHHHHHHHHHHSSS--
-HHHHHHHHHHHHHTSSS--
-HHHHHHHHHHHHTTSSS--
-HHHHHHHHHHHHHTSSS--
-HHHHHHHHHHHHHTSSS--
-HHHHHHHHHHHHTTSSS--
-HHHHHHHHHHHHHHSS---
-HHHHHHHHHHHHTTSS---
-HHHHHHHHHHHHTTSS---
-HHHHHHHHHHHHTTSS---
-HHHHHHHHHHHHTTSS---
-HHHHHHHHHHHHTTSS---
-HHHHHHHHHHHHHHSSS--
-HHHHHHHHHHHHHHSSS--
-HHHHHHHHHHHHTSSSS--
-HHHHHHHHHHHHHTSSS--
-HHHHHHHHHHHHHTSS---
-TTHHHHHHHHHHHTSS---
-HHHHHHHHHHHHHSSSS--
-HHHHHHHHHHHHHT-S---
-HHHHHHHHHHHHHTSS---
--HHHHHHHHHHHHT-S---
-HHHHHHHHHHHHTT-S---
-HHHHHHHHHHHHHTSS---
-HHHHHHHHHHHHHTSS---
-HHHHHHHHHHHHHTSS---
-HHHHHHHHHHHHTTSS---
-HHHHHHHHHHHHHTSS---
-TTHHHHHHHHHHHTSS---
-TTHHHHHHHHHHHHSS---
-HHHHHHHHHHHHHTSS---
-HHHHHHHHHHHHHT-S---
-HHHHHHHHHHHHHTSS---
-HHHHHHHHHHHHHHSS---
-HHHHHHHHHHHHHTSS---
-HHHHHHHHHHHHTTSS---
-HHHHHHHHHHHHHHSS---
-HHHHHHHHHHHHTSSS---
-HHHHHHHHHHHHTTSS---
-HHHHHHHHHHHHHHSSS--
-HHHHHHHHHHHHHHSSS--
-HHHHHHHHHHHHHHSS---
-HHHHHHHHHHHHTTSS---
-HHHHHHHHHHHHTTSSS--
-HHHHHHHHHHHHHHSS---
-HHHHHHHHHHHHTTSSS--
-HHHHHHHHHHHHHHSSS--
-HHHHHHHHHHHHHHSSS--
-TTHHHHHHHHHHHHSSS--
-TTHHHHHHHHHHHHSSS--
-HHHHHHHHHHHHTTSSS--
-HHHHHHHHHHHHHHSS---
-HHHHHHHHHHHHTTSS---
-HHHHHHHHHHHHHSSSS--
-HHHHHHHHHHHHTTSSS--
-HHHHHHHHHHHHHTSSS--
-HHHHHHHHHHHHHTSSS--
-HHHHHHHHHHHHHHSSS--
-HHHHHHHHHHHHTTSS---
-HHHHHHHHHHHHTT-S---
-HHHHHHHHHHHHTTTT---
-HHHHHHHHHHHHTTTT---
-HHHHHHHHHHHHTTSS---
-HHHHHHHHHHHHTTSS---
-HHHHHHHHHHHTTTSS---
-HHHHHHHHHHHHHHSS---
-HHHHHHHHHHHHHHSS---
-HHHHHHHHHHHTTTSS---
-HHHHHHHHHHHTTTSS---
-HHHHHHHHHHHHHHSS---
-HHHHHHHHHHHHHHSS---
-HHHHHHHHHHHHHHSS---
-HHHHHHHHHHHHHHSS---
-HHHHHHHHHHHHHTTT---
-HHHHHHHHHHHHHTTT---
-HHHHHHHHHHHHHTTT---
-HHHHHHHHHHHHHHTT---
-HHHHHHHHHHHHHTSSS--
-HHHHHHHHHHHHHSSS---
-HHHHHHHHHHHHHTSS---
-HHHHHHHHHHHHHTSS---
-HHHHHHHHHHHHHHSS---
-HHHHHHHHHHHHTT-S---
-HHHHHHHHHHHHHH-S---
-HHHHHHHHHHHHHTSS---
-HHHHHHHHHHHHTT-S---
-HHHHHHHHHHHHTT-S---
-HHHHHHHHHHHHHHSS---
-HHHHHHHHHHHHHHSS---
-HHHHHHHHHHHHTT-S---
-HHHHHHHHHHHHHH-S---
-HHHHHHHHHHHHTT-S---
-HHHHHHHHHHHHHH-S---
-HHHHHHHHHHHTTTSS---
-HHHHHHHHHHHTTTSS---
-HHHHHHHHHHHTTTSS---
-HHHHHHHHHHHHHHSS---
-HHHHHHHHHHHTTTSS---
-HHHHHHHHHHHHHHSSS--
-HHHHHHHHHHHHTTSSS--
-HHHHHHHHHHHTTTSS---
-HHHHHHHHHHHHHHSS---
-HHHHHHHHHHHTTSSS---
-HHHHHHHHHHHHTTSS---
-HHHHHHHHHHHHHHSS---
-HHHHHHHHHHHHHHSS---
-HHHHHHHHHHHHTTSS---
-HHHHHHHHHHHHHHSS---
-HHHHHHHHHHHHHHSS---
-HHHHHHHHHHHHTTSSS--
-HHHHHHHHHHHHTTSS---
-HHHHHHHHHHHTTTSS---
-HHHHHHHHHHHTTTSS---
-HHHHHHHHHHHHTTSS---
-HHHHHHHHHHHHTTSS---
-HHHHHHHHHHHHHTSS---
-HHHHHHHHHHHHHTTT---
-HHHHHHHHHHHHTTSS---
-HHHHHHHHHHHHTTSS---
-HHHHHHHHHHHHHHSS---
-HHHHHHHHHHHHTSSS---
-HHHHHHHHHHHHHHSS---
-HHHHHHHHHHHHHHSS---
-HHHHHHHHHHHHHHSS---
-HHHHHHHHHHHHTTSS---
-HHHHHHHHHHHHTTSS---
-HHHHHHHHHHHHHHSS---
-HHHHHHHHHHHHHHSS---
-HHHHHHHHHHHHHTTT---
-HHHHHHHHHHHHTTTT---
-HHHHHHHHHHHHHHSS---
-HHHHHHHHHHHHHHSS---
-HHHHHHHHHHHHTTS----
-HHHHHHHHHHHHTT-----
-HHHHHHHHHHHHHH-----
-HHHHHHHHHHHHTT-----
-HHHHHHHHHHHHTT-----
-HHHHHHHHHHHHHH-----
-HHHHHHHHHHHHTT-----
-HHHHHHHHHHHHHTS----
-HHHHHHHHHHHHHTSS---
-HHHHHHHHHHHHHT-----
-HHHHHHHHHHHHHHS----
-HHHHHHHHHHHHHH-----
-HHHHHHHHHHHHTT-----
-HHHHHHHHHHHHHH-----
-HHHHHHHHHHHHHHS----
-HHHHHHHHHHHHTT-----
-HHHHHHHHHHHHTSS----
-HHHHHHHHHHHHHSS----
-HHHHHHHHHHHHHH-----
-HHHHHHHHHHHHHH-----
-HHHHHHHHHHHHTT-----
-HHHHHHHHHHHHHH-----
-HHHHHHHHHHHHHH-----
-HHHHHHHHHHHHHH-----
-HHHHHHHHHHHHHS-----
-HHHHHHHHHHHHHHS----
-HHHHHHHHHHHHHHS----
-HHHHHHHHHHHHHHS----
-HHHHHHHHHHHHHHS----
-HHHHHHHHHHHHHHS----
-HHHHHHHHHHHTTTS----
-HHHHHHHHHHHHTTS----
-HHHHHHHHHHHHHHS----
-HHHHHHHHHHHHHTS----
-HHHHHHHHHHHHTTS----
-HHHHHHHHHHHHTTS----
-HHHHHHHHHHHHHHS----
-HHHHHHHHHHHHTTS----
-HHHHHHHHHHHHTT-----
-HHHHHHHHHHHTTTS----
-HHHHHHHHHHHHTTS----
-HHHHHHHHHHHHTTS----
-HHHHHHHHHHHHHHS----
-HHHHHHHHHHHHTTS----
-HHHHHHHHHHHHHHS----
-HHHHHHHHHHHHHH-----
-HHHHHHHHHHHHHH-----
-HHHHHHHHHHHHHHS----
-HHHHHHHHHHHHHH-----
-HHHHHHHHHHHTTT-----
-HHHHHHHHHHHHHHS----
-TTHHHHHHHHHHTT-----
-HHHHHHHHHHHHHHS----
-HHHHHHHHHHHHHH-----
-HHHHHHHHHHHHTT-----
-HHHHHHHHHHHHHH-----
-HHHHHHHHHHHHTT-----
-HHHHHHHHHHHHTTS----
-HHHHHHHHHHHHHH-----
-HHHHHHHHHHHHHH-----
-HHHHHHHHHHHTTS-----
-HHHHHHHHHHHHTT-----
-HHHHHHHHHHHHTT-----
-HHHHHHHHHHHHHH-----
-HHHHHHHHHHHHTTS----
-HHHHHHHHHHHTTT-----
-HHHHHHHHHHHTTS-----
-HHHHHHHHHHHTTS-----
-HHHHHHHHHHHHHH-----
-HHHHHHHHHHHTTT-----
-HHHHHHHHHHHHTT-----
-HHHHHHHHHHHHHH-----
-HHHHHHHHHHHHHH-----
-HHHHHHHHHHHTTT-----
-HHHHHHHHHHHHHH-----
-HHHHHHHHHHHHHH-----
-HHHHHHHHHHHTTT-----
-HHHHHHHHHHHHTT-----
-HHHHHHHHHHHHHH-----
-HHHHHHHHHHHHHH-----
-HHHHHHHHHHHTTT-----
-HHHHHHHHHHHHTT-----
-HHHHHHHHHHHHTT-----
-HHHHHHHHHHHHTT-----
-HHHHHHHHHHHHHH-----
-HHHHHHHHHHHHTS-----
-HHHHHHHHHHHTTT-----
-HHHHHHHHHHHTTTS----
-HHHHHHHHHHHTTT-----
-TTHHHHHHHHHHTT-----
-HHHHHHHHHHHTTT-----
-HHHHHHHHHHHHTT-----
-HHHHHHHHHHHHTTS----
-HHHHHHHHHHHHTTS----
-HHHHHHHHHHHHTTS----
-HHHHHHHHHHHHHHS----
-HHHHHHHHHHHHHHS----
-HHHHHHHHHHHHHH-----
-HHHHHHHHHHHHTTS----
-HHHHHHHHHHHHTT-----
-HHHHHHHHHHHHHH-----
-HHHHHHHHHHHHHHS----
-HHHHHHHHHHHHTTS----
-HHHHHHHHHHHHHH-----
-HHHHHHHHHHHHTTS----
-HHHHHHHHHHHHHHS----
-HHHHHHHHHHHTTT-----
-HHHHHHHHHHHHTTS----
-HHHHHHHHHHHHHH-----
-HHHHHHHHHHHHTT-----
-HHHHHHHHHHHHTT-----
-HHHHHHHHHHHTTT-----
-HHHHHHHHHHHHHHS----
-HHHHHHHHHHHHHHS----
-HHHHHHHHHHHHHHS----
-HHHHHHHHHHHHHHS----
-HHHHHHHHHHHHHHS----
-HHHHHHHHHHHHHHS----
-HHHHHHHHHHHTTT-----
-HHHHHHHHHHHHTT-----
-HHHHHHHHHHHHTTS----
-HHHHHHHHHHHTTT-----
-HHHHHHHHHHHTSS-----
-HHHHHHHHHHHTTTS----
-HHHHHHHHHHHTTT-----
-HHHHHHHHHHHTTT-----
-HHHHHHHHHHHTTT-----
-HHHHHHHHHHHTTT-----
-THHHHHHHHHHHTT-----
-HHHHHHHHHHHHHHS----
-TTHHHHHHHHHHHHS----
-THHHHHHHHHHHTTS----
-HHHHHHHHHHHHTT-----
-HHHHHHHHHHHHTS-----
-HHHHHHHHHHHHTTS----
-HHHHHHHHHHHHTT-----
-HHHHHHHHHHHTTT-----
-HHHHHHHHHHHTTTS----
-HHHHHHHHHHHTTTS----
-HHHHHHHHHHHTTT-----
-HHHHHHHHHHHHTT-----
-HHHHHHHHHHHHHH-----
-HHHHHHHHHHHHTTS----
-HHHHHHHHHHHHHH-----
-HHHHHHHHHHHHTT-----
-HHHHHHHHHHHHTT-----
-HHHHHHHHHHHHTTS----
-HHHHHHHHHHHHTT-----
-HHHHHHHHHHHHHH-----
-HHHHHHHHHHHTTT-----
-HHHHHHHHHHHTTT-----
-HHHHHHHHHHHTTT-----
-HHHHHHHHHHHHHHS----
-HHHHHHHHHHHTTT-----
-HHHHHHHHHHHHHHS----
-HHHHHHHHHHHHHH-----
-HHHHHHHHHHHHTT-----
-HHHHHHHHHHHHHH-----
-HHHHHHHHHHHHTT-----
-HHHHHHHHHHHTTT-----
-HHHHHHHHHHHHHHS----
-HHHHHHHHHHHHTT-----
-HHHHHHHHHHHHHH-----
-HHHHHHHHHHHHHH-----
-HHHHHHHHHHHHTT-----
-HHHHHHHHHHHTTT-----
-HHHHHHHHHHHTTS-----
-HHHHHHHHHHHTTT-----
-HHHHHHHHHHHHHH-----
-HHHHHHHHHHHHTT-----
-HHHHHHHHHHHHHH-----
-HHHHHHHHHHHHHH-----
-HHHHHHHHHHHHHH-----
-HHHHHHHHHHHHHHS----
--HHHHHHHHHHHHH-----
-HHHHHHHHHHHHHH-----
-HHHHHHHHHHHHHHH----
-HHHHHHHHHHHHHHS----
-HHHHHHHHHHHHHHS----
-HHHHHHHHHHHHHHS----
-HHHHHHHHHHHHHH-----
-HHHHHHHHHHHHHHS----
-HHHHHHHHHHHHHHS----
-HHHHHHHHHHHHHHS----
-HHHHHHHHHHHHHH-----
-HHHHHHHHHHHHHH-----
-HHHHHHHHHHHHHH-----
-HHHHHHHHHHHHHH-----
-HHHHHHHHHHHHHH-----
-HHHHHHHHHHHHTT-----
-HHHHHHHHHHHHHHS----
-HHHHHHHHHHHHHH-----
-TTHHHHHHHHHHHHS----
-HHHHHHHHHHHHHH-----
-TTHHHHHHHHHHTT-----
-HHHHHHHHHHHHHHS----
-HHHHHHHHHHHHHHS----
-HHHHHHHHHHHHTTS----
-HHHHHHHHHHHHTTS----
-HHHHHHHHHHHHHHS----
-HHHHHHHHHHHHTT-----
-HHHHHHHHHHHHHH-----
-HHHHHHHHHHHHTT-----
-HHHHHHHHHHHHTT-----
-HHHHHHHHHHHHHH-----
-HHHHHHHHHHHHHH-----
-HHHHHHHHHHHHTT-----
-HHHHHHHHHHHHTTS----
-HHHHHHHHHHHHTT-----
-HHHHHHHHHHHHTTS----
-HHHHHHHHHHHHTTS----
-HHHHHHHHHHHHTT-----
-HHHHHHHHHHHHHH-----
-HHHHHHHHHHHHHHS----
-HHHHHHHHHHHHHHS----
-HHHHHHHHHHHHHH-----
-HHHHHHHHHHHHTTS----
-HHHHHHHHHHHHHH-----
-HHHHHHHHHHHHHH-----
-HHHHHHHHHHHHHHS----
-HHHHHHHHHHHHHHS----
-HHHHHHHHHHHHHH-----
-HHHHHHHHHHHHHHS----
-HHHHHHHHHHHHHH-----
-HHHHHHHHHHHHHHS----
-HHHHHHHHHHHHHHS----
-HHHHHHHHHHHHHHS----
--HHHHHHHHHHHHHS----
-HHHHHHHHHHHHHH-----
-HHHHHHHHHHHHHH-----
-HHHHHHHHHHHHHH-----
-HHHHHHHHHHHHHHS----
-HHHHHHHHHHHHHH-----
-HHHHHHHHHHHHHH-----
-HHHHHHHHHHHHTT-----
-HHHHHHHHHHHHHHS----
-HHHHHHHHHHHHHH-----
--HHHHHHHHHHHHHS----
-HHHHHHHHHHHHHH-----
-HHHHHHHHHHHHHH-----
-HHHHHHHHHHHHHHS----
-HHHHHHHHHHHHHHS----
-HHHHHHHHHHHHHHS----
-HHHHHHHHHHHTTT-----
-HHHHHHHHHHHHHH-----
-HHHHHHHHHHHHTT-----
-HHHHHHHHHHHHHH-----
-HHHHHHHHHHHHTT-----
-TTHHHHHHHHHHHH-----
-HHHHHHHHHHHHHHS----
-HHHHHHHHHHHHHHS----
-HHHHHHHHHHHHHHS----
-HHHHHHHHHHHHHHS----
-HHHHHHHHHHHHHHS----
-HHHHHHHHHHHTTTS----
-HHHHHHHHHHHHTTS----
-HHHHHHHHHHHHTTS----
-HHHHHHHHHHHHTTS----
-HHHHHHHHHHHHTTS----
-HHHHHHHHHHHHHHS----
-HHHHHHHHHHHHTS-----
-HHHHHHHHHHHHHTS----
-HHHHHHHHHHHHHTS----
-HHHHHHHHHHHHHH-----
-HHHHHHHHHHHHHH-----
-HHHHHHHHHHHHHH-----
-HHHHHHHHHHHHTT-----
-HHHHHHHHHHHHHH-----
-HHHHHHHHHHHHHHS----
--HHHHHHHHHHHHH-----
-HHHHHHHHHHHHHH-----
-HHHHHHHHHHHHTS-----
-HHHHHHHHHHHHHHS----
-HHHHHHHHHHHHHT-----
-HHHHHHHHHHHHHHS----
-HHHHHHHHHHHHHHS----
-HHHHHHHHHHHTTTS----
-HHHHHHHHHHHHHHS----
-HHHHHHHHHHHHHT-----
-HHHHHHHHHHHHTT-----
-HHHHHHHHHHHHTT-----
-HHHHHHHHHHHHTT-----
-HHHHHHHHHHHHHH-----
-HHHHHHHHHHHHHH-----
-HHHHHHHHHHHHHHS----
-HHHHHHHHHHHHHH-----
-HHHHHHHHHHHHTTS----
-HHHHHHHHHHHHHHS----
-TTHHHHHHHHHHHHS----
-HHHHHHHHHHHHHT-----
-HHHHHHHHHHHHHT-----
-HHHHHHHHHHHHHH-----
-HHHHHHHHHHHHTS-----
-HHHHHHHHHHHHTS-----
-HHHHHHHHHHHHHH-----
-HHHHHHHHHHHHHH-----
-HHHHHHHHHHHHHH-----
-HHHHHHHHHHHHHT-----
-HHHHHHHHHHHHHH-----
-HHHHHHHHHHHHHHS----
-HHHHHHHHHHHHHH-----
-HHHHHHHHHHHHTT-----
-HHHHHHHHHHHHHT-----
-HHHHHHHHHHHHTT-----
-HHHHHHHHHHHHHTS----
-HHHHHHHHHHHHHHTT---
-HHHHHHHHHHHHHHS----
-HHHHHHHHHHHHHTS----
-HHHHHHHHHHHHHSS----
-HHHHHHHHHHHHTTS----
-HHHHHHHHHHHHHSS----
-HHHHHHHHHHHHHSS----
-HHHHHHHHHHHHHHS----
-HHHHHHHHHHHHHHS----
-HHHHHHHHHHHHTTS----
-HHHHHHHHHHHHHHS----
-HHHHHHHHHHHHHTS----
-HHHHHHHHHHHTTSS----
-HHHHHHHHHHHHHHS----
-HHHHHHHHHHHHHTS----
-HHHHHHHHHHHHHHS----
-HHHHHHHHHHHHTTS----
-HHHHHHHHHHHHHTS----
-HHHHHHHHHHHTTSS----
-HHHHHHHHHHHHHTS----
-HHHHHHHHHHHHHHS----
-HHHHHHHHHHHHHHS----
-HHHHHHHHHHHHTTS----
-HHHHHHHHHHHHHHS----
-HHHHHHHHHHHHTTS----
-HHHHHHHHHHHHHHS----
-HHHHHHHHHHHHHHS----
-HHHHHHHHHHHHTTS----
-HHHHHHHHHHHHTTS----
-HHHHHHHHHHHHHTS----
-HHHHHHHHHHHTTSS----
-HHHHHHHHHHHHHHS----
-HHHHHHHHHHHTTTS----
-HHHHHHHHHHHHHHS----
-HHHHHHHHHHHHHHS----
-HHHHHHHHHHHHHHS----
-HHHHHHHHHHHHHHS----
-HHHHHHHHHHHHHHS----
-HHHHHHHHHHHHHHS----
-HHHHHHHHHHHHHHS----
-HHHHHHHHHHHHHHS----
-HHHHHHHHHHHHTT-----
-HHHHHHHHHHHHTTS----
-HHHHHHHHHHHHTTS----
-HHHHHHHHHHHHTTS----
-HHHHHHHHHHHHTTS----
-HHHHHHHHHHHTTTS----
-HHHHHHHHHHHTTTS----
-HHHHHHHHHHHHHHS----
-HHHHHHHHHHHHHHS----
-HHHHHHHHHHHHHHS----
-HHHHHHHHHHHHTTS----
-HHHHHHHHHHHHHHS----
-HHHHHHHHHHHHTTS----
-HHHHHHHHHHHHHHS----
-HHHHHHHHHHHHHHS----
-HHHHHHHHHHHHHHS----
-HHHHHHHHHHHHHHS----
-HHHHHHHHHHHHHTS----
-HHHHHHHHHHHHHTS----
-HHHHHHHHHHHHTTS----
-HHHHHHHHHHHHHTS----
-HHHHHHHHHHHHHTS----
-HHHHHHHHHHHHHHT----
-HHHHHHHHHHHHGGG----
-HHHHHHHHHHHHTS-----
-HHHHHHHHHHHHTT--S--
-HHHHHHHHHHHHHH-----
-HHHHHHHHHHHHHHS----
-HHHHHHHHHHHHHH-----
-HHHHHHHHHHHHHHS----
-HHHHHHHHHHHHHSS----
-HHHHHHHHHHHHHTS----
-HHHHHHHHHHHHHTS----
-HHHHHHHHHHHHHTS----
-HHHHHHHHHHHHTTS----
-HHHHHHHHHHHHHHS----
-HHHHHHHHHHHHTT-----
-HHHHHHHHHHHHHT-----
-HHHHHHHHHHHHTT-----
-HHHHHHHHHHHHTT-----
-HHHHHHHHHHHHHH-----
-HHHHHHHHHHHHHH-----
-HHHHHHHHHHHHTT-----
-HHHHHHHHHHHHTT-----
-HHHHHHHHHHHHHH-----
-HHHHHHHHHHHHHHS----
-HHHHHHHHHHHHTT-----
-HHHHHHHHHHHHHH-----
-HHHHHHHHHHHHHH-----
-HHHHHHHHHHHTTS-----
-HHHHHHHHHHHHHH-----
-HHHHHHHHHHHHTT-----
-HHHHHHHHHHHHHH-----
-HHHHHHHHHHHTTT-----
-HHHHHHHHHHHHHH-----
-HHHHHHHHHHHHTT-----
-HHHHHHHHHHHHHHS----
-HHHHHHHHHHHHTT-----
-HHHHHHHHHHHHTT-----
-HHHHHHHHHHHHHH-----
--HHHHHHHHHHHHH-----
-HHHHHHHHHHHHTT-----
-HHHHHHHHHHHHTT-----
-HHHHHHHHHHHTTT-----
-HHHHHHHHHHHHTT-----
-HHHHHHHHHHHHHT-----
-HHHHHHHHHHHHHH-----
-HHHHHHHHHHHHHHS----
-HHHHHHHHHHHHHHS----
-HHHHHHHHHHHHHTS----
-HHHHHHHHHHHHHS-----
-HHHHHHHHHHHHTT-----
-HHHHHHHHHHHHHT-----
-HHHHHHHHHHHHTT-----
-HHHHHHHHHHHHHT-----
-HHHHHHHHHHHHHH-----
-HHHHHHHHHHHHHH-----
--HHHHHHHHHHHHH-----
-HHHHHHHHHHHHHH-----
-HHHHHHHHHHHHHHS----
-HHHHHHHHHHHHHTS----
-HHHHHHHHHHHHTTS----
-HHHHHHHHHHHHHHS----
-HHHHHHHHHHHHHTS----
-HHHHHHHHHHHHHTS----
-HHHHHHHHHHHHHHS----
-HHHHHHHHHHHHHT-----
-HHHHHHHHHHHHTTS----
-HHHHHHHHHHHHTTS----
-HHHHHHHHHHHHHHS----
-HHHHHHHHHHHHHTS----
-HHHHHHHHHHHHHTS----
-HHHHHHHHHHHHHTS----
-HHHHHHHHHHHHHHS----
-HHHHHHHHHHHHHHS----
-HHHHHHHHHHHHTT-----
-HHHHHHHHHHHHTT--S--
-HHHHHHHHHHHHTT-----
-HHHHHHHHHHHHHS-----
-HHHHHHHHHHHHHH-----
-HHHHHHHHHHHHHH-----
-HHHHHHHHHHHHHSS----
-HHHHHHHHHHHHHSS----
-HHHHHHHHHHHHHTS----
-HHHHHHHHHHHHHHS----
-HHHHHHHHHHHHHSS----
-HHHHHHHHHHHTTS-----
-HHHHHHHHHHHHHTS----
-HHHHHHHHHHHHHHS----
-HHHHHHHHHHHHHHS----
-HHHHHHHHHHHHHHS----
-HHHHHHHHHHHHHHS----
-HHHHHHHHHHHHHHS----
-HHHHHHHHHHHHHSS----
-HHHHHHHHHHHHHHS----
-HHHHHHHHHHHHHTS----
-HHHHHHHHHHHHHHS----
-HHHHHHHHHHHHHHS----
-HHHHHHHHHHHHHSS----
-HHHHHHHHHHHTTS-----
-HHHHHHHHHHHHHH-----
-HHHHHHHHHHHTTT-----
-HHHHHHHHHHTTTTS----
-HHHHHHHHHHHTTT-----
-HHHHHHHHHHHHHT-----
-HHHHHHHHHHHHHS-----
-HHHHHHHHHHHHHT-----
-HHHHHHHHHHTTTS-----
-HHHHHHHHHHHHHT-----
-HHHHHHHHHHHHHTS----
-HHHHHHHHHHHHHH-----
-HHHHHHHHHHHHHS-----
-HHHHHHHHHHHHTT-----
-HHHHHHHHHHHHTS-----
-HHHHHHHHHHHHHT-----
-HHHHHHHHHHHHHT-----
-HHHHHHHHHHHHHT-----
-HHHHHHHHHHHHHH-----
-HHHHHHHHHHHHHH-----
-HHHHHHHHHHHHTT-----
-HHHHHHHHHHHHTT-----
-HHHHHHHHHHHGGG-----
-HHHHHHHHHHHHHHS----
-HHHHHHHHHHHHHHSS---
-HHHHHHHHHHHHHHSS---
-HHHHHHHHHHHHHHS----
-HHHHHHHHHHHHTTS----
-HHHHHHHHHHHHHS-----
-HHHHHHHHHHHHHH-----
-HHHHHHHHHHHHHTS----
-HHHHHHHHHHHHHT-----
-HHHHHHHHHHHHHHS----
-HHHHHHHHHHHHHH-----
-HHHHHHHHHHHHHTT----
-HHHHHHHHHHHHHHS----
-HHHHHHHHHHHHHTT----
-HHHHHHHHHHHHHTS----
-HHHHHHHHHHHHHHH----
-HHHHHHHHHHHHHHH----
-HHHHHHHHHHHHHTT----
-HHHHHHHHHHHHHTT----
-HHHHHHHHHHHHHHH----
-HHHHHHHHHHHHHTT----
-HHHHHHHHHHHHHTT----
-HHHHHHHHHHHHHTT----
-HHHHHHHHHHHHHHT----
-HHHHHHHHHHHHHHHS---
-HHHHHHHHHHHHHHTT---
-HHHHHHHHHHHHHHHSS--
-HHHHHHHHHHHHHHHTS--
-HHHHHHHHHHHHHHTT---
-HHHHHHHHHHHHHHTTS--
-HHHHHHHHHHHHHHHTS--
-HHHHHHHHHHHHHHHTS--
-HHHHHHHHHHHHHHHT---
-HHHHHHHHHHHHHHTTS--
-HHHHHHHHHHHHHHHSS--
-HHHHHHHHHHHHHHHT---
-HHHHHHHHHHHHHHHSS--
-HHHHHHHHHHHHHHTT---
-HHHHHHHHHHHHHHHTS--
-HHHHHHHHHHHHHHHSS--
-HHHHHHHHHHHHHHHHS--
-HHHHHHHHHHHHHHHT---
-HHHHHHHHHHHHHHTT---
-HHHHHHHHHHHHHHHH---
-HHHHHHHHHHHHHHHHS--
-HHHHHHHHHHHHHHHHS--
-HHHHHHHHHHHHHHHHS--
-HHHHHHHHHHHHHHHHS--
-HHHHHHHHHHHHHHTT---
-HHHHHHHHHHHHHTTTS--
-HHHHHHHHHHHHHTTTS--
-HHHHHHHHHHHHHTTTS--
-HHHHHHHHHHHHHTTT---
-HHHHHHHHHHHHHHHHS--
-HHHHHHHHHHHHHHTT---
-HHHHHHHHHHHHHTTS---
-HHHHHHHHHHHHHTT----
-HHHHHHHHHHHHHHHS---
-HHHHHHHHHHHHHTT----
-HHHHHHHHHHHHHTT----
-HHHHHHHHHHHHHHH----
-HHHHHHHHHHHHHTTS---
-HHHHHHHHHHHHHHHS---
-HHHHHHHHHHHHHTTTS--
-HHHHHHHHHHHHHTTTS--
-HHHHHHHHHHHHHTTTS--
-HHHHHHHHHHHHHTTTS--
-HHHHHHHHHHHHHHTT---
-HHHHHHHHHHHHHHTTS--
-HHHHHHHHHHHHHHTTS--
-HHHHHHHHHHHHHHTTS--
-HHHHHHHHHHHHHHS-S--
-HHHHHHHHHHHHHTT-S--
-HHHHHHHHHHHHHTT-S--
-HHHHHHHHHHHHTTTTT--
-HHHHHHHHHHHHHHHTT--
-HHHHHHHHHHHHHHHHT--
-HHHHHHHHHHHHHHHHH--
--HHHHHHHHHHHHHHHH--
--HHHHHHHHHHHHHHHH--
--HHHHHHHHHHHHHHTT--
--HHHHHHHHHHHHHHTT--
--HHHHHHHHHHHHHHHH--
-HHHHHHHHHHHHHHHHH--
-HHHHHHHHHHHHHHHHH--
-HHHHHHHHHHHHHHHHH--
-HHHHHHHHHHHHHHHTT--
-HHHHHHHHHHHHHHHTT--
-HHHHHHHHHHHHHHHTT--
-HHHHHHHHHHHHHHHTT--
-HHHHHHHHHHHHHHTTT--
-HHHHHHHHHHHHHHHTT--
-HHHHHHHHHHHHHHHTT--
-HHHHHHHHHHHHHHHTT--
-HHHHHHHHHHHHHHHHH--
-HHHHHHHHHHHHHHHTT--
--HHHHHHHHHHHHHHTT--
-HHHHHHHHHHHHHHHTT--
-HHHHHHHHHHHHHHHTT--
-HHHHHHHHHHHHHHHHT--
-HHHHHHHHHHHHHHHHT--
-HHHHHHHHHHHHHHHHT--
-HHHHHHHHHHHHHHHHT--
-HHHHHHHHHHHHHHHHT--
-HHHHHHHHHHHHHHHHT--
--HHHHHHHHHHHHHHHS--
--HHHHHHHHHHHHHHTT--
--HHHHHHHHHHHHHHHH--
--HHHHHHHHHHHHHHHH--
--HHHHHHHHHHHHHHHH--
--HHHHHHHHHHHHHHHH--
--HHHHHHHHHHHHHHHH--
--HHHHHHHHHHHHHHTT--
--HHHHHHHHHHHHHHTT--
--HHHHHHHHHHHHHHHH--
--HHHHHHHHHHHHHHTT--
--HHHHHHHHHHHHHHTT--
--HHHHHHHHHHHHHHHH--
--HHHHHHHHHHHHHHHH--
--HHHHHHHHHHHHHHTT--
--HHHHHHHHHHHHHHTT--
--HHHHHHHHHHHHHHHH--
--HHHHHHHHHHHHHHHTT-
--HHHHHHHHHHHHHHHHT-
--HHHHHHHHHHHHHHHTT-
--HHHHHHHHHHHHHHHHT-
--HHHHHHHHHHHHHHHH--
--HHHHHHHHHHHHHHHH--
--HHHHHHHHHHHHHHHT--
--HHHHHHHHHHHHHHHH--
--HHHHHHHHHHHHHHHHT-
--HHHHHHHHHHHHHHHT--
--HHHHHHHHHHHHHHHHH-
--HHHHHHHHHHHHHHHTT-
--HHHHHHHHHHHHHHHHT-
--HHHHHHHHHHHHHHHHH-
--HHHHHHHHHHHHHHHHT-
--HHHHHHHHHHHHHHHHT-
--HHHHHHHHHHHHHHHTT-
--HHHHHHHHHHHHHHHHH-
--HHHHHHHHHHHHHHHHT-
--HHHHHHHHHHHHHHHHT-
--HHHHHHHHHHHHHHHHT-
--HHHHHHHHHHHHHHHHT-
--HHHHHHHHHHHHHHHHH-
--HHHHHHHHHHHHHHHHT-
--HHHHHHHHHHHHHHHHH-
--HHHHHHHHHHHHHHHHH-
--HHHHHHHHHHHHHHHHT-
--HHHHHHHHHHHHHHHT--
--HHHHHHHHHHHHHHHTT-
--HHHHHHHHHHHHHHHHT-
--HHHHHHHHHHHHHHHHH-
--HHHHHHHHHHHHHHHTT-
--HHHHHHHHHHHHHHHHH-
--HHHHHHHHHHHHHHHHH-
--HHHHHHHHHHHHHHHHH-
--HHHHHHHHHHHHHHHTT-
--HHHHHHHHHHHHHHHHT-
--HHHHHHHHHHHHHHHTT-
--HHHHHHHHHHHHHHHTT-
--HHHHHHHHHHHHHHHTT-
--HHHHHHHHHHHHHHHHH-
--HHHHHHHHHHHHHHHHH-
--HHHHHHHHHHHHHHHHH-
--TTHHHHHHHHHHHHHHT-
--HHHHHHHHHHHHHHHHH-
--HHHHHHHHHHHHHHHHH-
--HHHHHHHHHHHHHHHTT-
--HHHHHHHHHHHHHHHTT-
--HHHHHHHHHHHHHHHH--
--HHHHHHHHHHHHHHTTT-
--HHHHHHHHHHHHHHHTT-
--HHHHHHHHHHHHHHHH--
--HHHHHHHHHHHHHHHH--
--HHHHHHHHHHHHHHHHH-
--HHHHHHHHHHHHHHHH--
--HHHHHHHHHHHHHHHH--
--HHHHHHHHHHHHHHHHH-
--HHHHHHHHHHHHHHHHH-
--HHHHHHHHHHHHHHHHT-
--HHHHHHHHHHHHHHHHH-
--HHHHHHHHHHHHHHHHH-
--HHHHHHHHHHHHHHHHH-
--HHHHHHHHHHHHHHHHH-
--HHHHHHHHHHHHHHHTT-
--HHHHHHHHHHHHHHHTT-
--HHHHHHHHHHHHHHHHT-
--HHHHHHHHHHHHHHHTT-
--HHHHHHHHHHHHHHHTT-
--HHHHHHHHHHHHHHHTT-
--HHHHHHHHHHHHHHHTT-
--HHHHHHHHHHHHHHTT--
--HHHHHHHHHHHHHHHT--
--HHHHHHHHHHHHHHHH--
--HHHHHHHHHHHHHHHHH-
--HHHHHHHHHHHHHHHHH-
--HHHHHHHHHHHHHHTTT-
--HHHHHHHHHHHHHHHT--
--HHHHHHHHHHHHHHHTT-
--HHHHHHHHHHHHHHHHH-
--HHHHHHHHHHHHHHHHH-
--HHHHHHHHHHHHHHHHH-
--HHHHHHHHHHHHHHHHT-
--HHHHHHHHHHHHHHHHT-
--HHHHHHHHHHHHHHHHT-
--HHHHHHHHHHHHHHHTT-
--HHHHHHHHHHHHHHTTT-
--HHHHHHHHHHHHHHHH--
--HHHHHHHHHHHHHHHHH-
--HHHHHHHHHHHHHHHTT-
--HHHHHHHHHHHHHHHHH-
--HHHHHHHHHHHHHHHHH-
--HHHHHHHHHHHHHHHTT-
--HHHHHHHHHHHHHHHTT-
--HHHHHHHHHHHHHHHTT-
--HHHHHHHHHHHHHHHHH-
--HHHHHHHHHHHHHHHTT-
--HHHHHHHHHHHHHHHHH-
--HHHHHHHHHHHHHHHHH-
--HHHHHHHHHHHHHHHHT-
--HHHHHHHHHHHHHHHHH-
--HHHHHHHHHHHHHHHHH-
--HHHHHHHHHHHHHHHHH-
--HHHHHHHHHHHHHHHHT-
--HHHHHHHHHHHHHHHHH-
--HHHHHHHHHHHHHHHHH-
--HHHHHHHHHHHHHHTTT-
--HHHHHHHHHHHHHHTT--
--HHHHHHHHHHHHHHHHH-
--HHHHHHHHHHHHHHHHH-
--HHHHHHHHHHHHHHHHH-
--HHHHHHHHHHHHHHHHH-
--HHHHHHHHHHHHHHHTT-
--HHHHHHHHHHHHHHHH--
--HHHHHHHHHHHHHHHHT-
--HHHHHHHHHHHHHHHTT-
--HHHHHHHHHHHHHHHHH-
--HHHHHHHHHHHHHHHHH-
--HHHHHHHHHHHHHHTTT-
--HHHHHHHHHHHHHHTTT-
--HHHHHHHHHHHHHHHHH-
--HHHHHHHHHHHHHHHHH-
--HHHHHHHHHHHHHHTT--
--HHHHHHHHHHHHHHHHH-
--HHHHHHHHHHHHHHHHH-
--HHHHHHHHHHHHHHHTT-
--HHHHHHHHHHHHHHHH--
--HHHHHHHHHHHHHHHH--
--HHHHHHHHHHHHHHHHT-
--HHHHHHHHHHHHHHHHH-
--HHHHHHHHHHHHHHHHH-
--HHHHHHHHHHHHHHHTT-
--HHHHHHHHHHHHHHHTT-
--HHHHHHHHHHHHHHHHT-
--HHHHHHHHHHHHHHHHT-
--HHHHHHHHHHHHHHHHT-
--HHHHHHHHHHHHHHHHH-
--HHHHHHHHHHHHHHHHH-
--HHHHHHHHHHHHHHHHH-
--HHHHHHHHHHHHHHHHH-
--HHHHHHHHHHHHHHHH--
--HHHHHHHHHHHHHHHTT-
--HHHHHHHHHHHHHHHTT-
--HHHHHHHHHHHHHHHT--
--HHHHHHHHHHHHHHHH--
--HHHHHHHHHHHHHHTT--
-THHHHHHHHHHHHHHHH--
--HHHHHHHHHHHHHHTT--
--HHHHHHHHHHHHHHTT--
--HHHHHHHHHHHHHHHH--
--HHHHHHHHHHHHHHHHT-
--HHHHHHHHHHHHHHHHT-
--HHHHHHHHHHHHHHHHH-
--HHHHHHHHHHHHHHHHH-
--HHHHHHHHHHHHHHHHH-
--HHHHHHHHHHHHHHHHT-
--HHHHHHHHHHHHHHHHH-
--HHHHHHHHHHHHHHHHT-
--HHHHHHHHHHHHHHHHT-
--HHHHHHHHHHHHHHHTT-
--HHHHHHHHHHHHHHHHT-
--HHHHHHHHHHHHHHHHH-
--HHHHHHHHHHHHHHHHH-
--HHHHHHHHHHHHHHHTT-
---HHHHHHHHHHHHHHHH-
--HHHHHHHHHHHHHHHHH-
--HHHHHHHHHHHHHHHHH-
--HHHHHHHHHHHHHHHHH-
--HHHHHHHHHHHHHHHTT-
--HHHHHHHHHHHHHHHHH-
--HHHHHHHHHHHHHHHT--
--HHHHHHHHHHHHHHHTT-
--HHHHHHHHHHHHHHHH--
--HHHHHHHHHHHHHHHT--
--HHHHHHHHHHHHHHHT--
--HHHHHHHHHHHHHHHTT-
--HHHHHHHHHHHHHHHTT-
--HHHHHHHHHHHHHHHHT-
--HHHHHHHHHHHHHHHTT-
--HHHHHHHHHHHHHHHHH-
--HHHHHHHHHHHHHHHHH-
--THHHHHHHHHHHHHHH--
--HHHHHHHHHHHHHHHHT-
--HHHHHHHHHHHHHHHT--
--HHHHHHHHHHHHHHTT--
--HHHHHHHHHHHHHHHT--
--HHHHHHHHHHHHHHHH--
--HHHHHHHHHHHHHHHH--
--HHHHHHHHHHHHHHHH--
--HHHHHHHHHHHHHHTT--
--TTHHHHHHHHHHHHHT--
--HHHHHHHHHHHHHHHH--
--HHHHHHHHHHHHHHTT--
--HHHHHHHHHHHHHHHH--
--HHHHHHHHHHHHHHHH--
--HHHHHHHHHHHHHHTT--
--HHHHHHHHHHHHHHHH--
--HHHHHHHHHHHHHHHT--
--HHHHHHHHHHHHHHHS--
--HHHHHHHHHHHHHHHTT-
--HHHHHHHHHHHHHHHTT-
--HHHHHHHHHHHHHHHTT-
--HHHHHHHHHHHHHHHHH-
--HHHHHHHHHHHHHHHHH-
--HHHHHHHHHHHHHHHHT-
--HHHHHHHHHHHHHHHTT-
--HHHHHHHHHHHHHHHH--
--HHHHHHHHHHHHHHHHH-
--HHHHHHHHHHHHHHHH--
--HHHHHHHHHHHHHHHHH-
--HHHHHHHHHHHHHHHTT-
--HHHHHHHHHHHHHHHTT-
--HHHHHHHHHHHHHHHHH-
--HHHHHHHHHHHHHHHTT-
--HHHHHHHHHHHHHHHTT-
--HHHHHHHHHHHHHHHH--
--HHHHHHHHHHHHHHHHH-
--HHHHHHHHHHHHHHHHT-
--HHHHHHHHHHHHHHHT--
--HHHHHHHHHHHHHHHHT-
--HHHHHHHHHHHHHHHTT-
--HHHHHHHHHHHHHHHHH-
--HHHHHHHHHHHHHHHTT-
--HHHHHHHHHHHHHHHHH-
--HHHHHHHHHHHHHHHHT-
--HHHHHHHHHHHHHHTT--
--HHHHHHHHHHHHHHHHH-
--HHHHHHHHHHHHHHHHH-
--HHHHHHHHHHHHHHHHT-
--HHHHHHHHHHHHHHHHH-
--HHHHHHHHHHHHHHHHH-
--HHHHHHHHHHHHHHHHT-
--HHHHHHHHHHHHHHHT--
--HHHHHHHHHHHHHHHHH-
--HHHHHHHHHHHHHHHHH-
--HHHHHHHHHHHHHHHHH-
--HHHHHHHHHHHHHHHHH-
--HHHHHHHHHHHHHHHHH-
--HHHHHHHHHHHHHHHT--
--HHHHHHHHHHHHHHHHT-
--HHHHHHHHHHHHHHHHT-
--HHHHHHHHHHHHHHHHT-
--HHHHHHHHHHHHHHHHH-
--HHHHHHHHHHHHHHHTT-
--HHHHHHHHHHHHHHHHH-
--HHHHHHHHHHHHHHHHT-
--HHHHHHHHHHHHHHHHT-
--HHHHHHHHHHHHHHHH--
--HHHHHHHHHHHHHHHTT-
--HHHHHHHHHHHHHHHTT-
--HHHHHHHHHHHHHHHH--
--HHHHHHHHHHHHHHHTT-
--HHHHHHHHHHHHHHHTT-
--HHHHHHHHHHHHHHHH--
--HHHHHHHHHHHHHHTT--
--HHHHHHHHHHHHHHTT--
--HHHHHHHHHHHHHHHS--
--HHHHHHHHHHHHHHHH--
--HHHHHHHHHHHHHHHHH-
--HHHHHHHHHHHHHHHHT-
--HHHHHHHHHHHHHHHTT-
--HHHHHHHHHHHHHHHHH-
--HHHHHHHHHHHHHHHH--
--HHHHHHHHHHHHHHHH--
--HHHHHHHHHHHHHHHTT-
--HHHHHHHHHHHHHHHTT-
--HHHHHHHHHHHHHHHTT-
--HHHHHHHHHHHHHHHTT-
--HHHHHHHHHHHHHHHT--
--HHHHHHHHHHHHHHHTT-
--HHHHHHHHHHHHHHHHH-
--HHHHHHHHHHHHHHHH--
--HHHHHHHHHHHHHHHH--
--HHHHHHHHHHHHHHHHH-
--HHHHHHHHHHHHHHHHH-
--HHHHHHHHHHHHHHHHT-
--HHHHHHHHHHHHHHHHH-
--HHHHHHHHHHHHHHHTT-
--HHHHHHHHHHHHHHHHH-
--HHHHHHHHHHHHHHHHT-
--HHHHHHHHHHHHHHHHT-
--HHHHHHHHHHHHHHHHT-
--HHHHHHHHHHHHHHHHH-
--HHHHHHHHHHHHHHHTT-
--HHHHHHHHHHHHHHHTT-
--HHHHHHHHHHHHHHHH--
--HHHHHHHHHHHHHHHTT-
--HHHHHHHHHHHHHHTTT-
--HHHHHHHHHHHHHHHHH-
--HHHHHHHHHHHHHHHHH-
--HHHHHHHHHHHHHHHHT-
--HHHHHHHHHHHHHHHHT-
--HHHHHHHHHHHHHHHHH-
--HHHHHHHHHHHHHHHHT-
--HHHHHHHHHHHHHHHHH-
--HHHHHHHHHHHHHHHHT-
--HHHHHHHHHHHHHHHHT-
--HHHHHHHHHHHHHHHTT-
--HHHHHHHHHHHHHHHTT-
--HHHHHHHHHHHHHHHHH-
--HHHHHHHHHHHHHHHTT-
--HHHHHHHHHHHHHHHHH-
--HHHHHHHHHHHHHHHHH-
--HHHHHHHHHHHHHHHHH-
--HHHHHHHHHHHHHHHTT-
--HHHHHHHHHHHHHHHTT-
--HHHHHHHHHHHHHHHHH-
--HHHHHHHHHHHHHHHHH-
--HHHHHHHHHHHHHHHHT-
--HHHHHHHHHHHHHHHHH-
--HHHHHHHHHHHHHHHHH-
--HHHHHHHHHHHHHHHHT-
--HHHHHHHHHHHHHHHHT-
--HHHHHHHHHHHHHHHHH-
--HHHHHHHHHHHHHHHT--
--HHHHHHHHHHHHHHHHH-
--HHHHHHHHHHHHHHHHH-
--HHHHHHHHHHHHHHTTT-
--HHHHHHHHHHHHHHHHT-
--HHHHHHHHHHHHHHHH--
--HHHHHHHHHHHHHHHHH-
--HHHHHHHHHHHHHHHHH-
--HHHHHHHHHHHHHHHH--
--HHHHHHHHHHHHHHHHT-
--HHHHHHHHHHHHHHHHH-
--HHHHHHHHHHHHHHHHH-
--HHHHHHHHHHHHHHHHT-
--HHHHHHHHHHHHHHHHT-
--HHHHHHHHHHHHHHHHH-
--HHHHHHHHHHHHHHHHH-
--HHHHHHHHHHHHHHHHH-
--HHHHHHHHHHHHHHHHH-
--HHHHHHHHHHHHHHHHH-
--HHHHHHHHHHHHHHHHH-
--HHHHHHHHHHHHHHHHH-
--HHHHHHHHHHHHHHHHH-
--HHHHHHHHHHHHHHHHH-
--HHHHHHHHHHHHHHHHH-
--HHHHHHHHHHHHHHHHH-
--HHHHHHHHHHHHHHHHT-
--HHHHHHHHHHHHHHHHH-
--HHHHHHHHHHHHHHHHH-
--HHHHHHHHHHHHHHHH--
--HHHHHHHHHHHHHHHTT-
--HHHHHHHHHHHHHHHHT-
--HHHHHHHHHHHHHHHHH-
--HHHHHHHHHHHHHHHHH-
--HHHHHHHHHHHHHHHHT-
--HHHHHHHHHHHHHHHHH-
--HHHHHHHHHHHHHHHHT-
--HHHHHHHHHHHHHHHHH-
--HHHHHHHHHHHHHHHHT-
--HHHHHHHHHHHHHHHH--
--HHHHHHHHHHHHHHHHH-
--HHHHHHHHHHHHHHHH--
--HHHHHHHHHHHHHHHH--
--HHHHHHHHHHHHHHHHH-
--HHHHHHHHHHHHHHHHT-
--HHHHHHHHHHHHHHHTT-
--HHHHHHHHHHHHHHHTT-
--HHHHHHHHHHHHHHHHH-
--HHHHHHHHHHHHHHHHH-
--HHHHHHHHHHHHHHHHT-
--HHHHHHHHHHHHHHHHT-
--HHHHHHHHHHHHHHHHH-
--HHHHHHHHHHHHHHHHH-
--HHHHHHHHHHHHHHHHH-
--HHHHHHHHHHHHHHHHH-
--HHHHHHHHHHHHHHHTT-
--HHHHHHHHHHHHHHHTT-
--HHHHHHHHHHHHHHHHH-
--HHHHHHHHHHHHHHHHH-
--HHHHHHHHHHHHHHHHH-
--HHHHHHHHHHHHHHHHH-
--HHHHHHHHHHHHHHHHT-
--HHHHHHHHHHHHHHHHH-
--HHHHHHHHHHHHHHHHH-
--HHHHHHHHHHHHHHHHH-
--HHHHHHHHHHHHHHHHH-
--HHHHHHHHHHHHHHHHH-
--HHHHHHHHHHHHHHHHT-
--HHHHHHHHHHHHHHHHT-
--HHHHHHHHHHHHHHHH--
--HHHHHHHHHHHHHHHH--
--HHHHHHHHHHHHHHHHH-
--HHHHHHHHHHHHHHHHT-
--HHHHHHHHHHHHHHHTT-
--HHHHHHHHHHHHHHHT--
--HHHHHHHHHHHHHHHTT-
--HHHHHHHHHHHHHHHHT-
--HHHHHHHHHHHHHHHHT-
--HHHHHHHHHHHHHHHHT-
--HHHHHHHHHHHHHHHHT-
--HHHHHHHHHHHHHHHH--
--HHHHHHHHHHHHHHHT--
--HHHHHHHHHHHHHHTT--
--HHHHHHHHHHHHHHTT--
--HHHHHHHHHHHHHHTT--
--HHHHHHHHHHHHHHHT--
--HHHHHHHHHHHHHHHT--
--HHHHHHHHHHHHHHHT--
--HHHHHHHHHHHHHHTT--
--HHHHHHHHHHHHHHHH--
--HHHHHHHHHHHHHHHH--
--HHHHHHHHHHHHHHHH--
--HHHHHHHHHHHHHHHH--
--HHHHHHHHHHHHHHTT--
--THHHHHHHHHHHHHTT--
--HHHHHHHHHHHHHHHH--
--HHHHHHHHHHHHHHTT--
--HHHHHHHHHHHHHHHH--
--HHHHHHHHHHHHHHTT--
--HHHHHHHHHHHHHHHT--
--HHHHHHHHHHHHHHHS--
--HHHHHHHHHHHHHTTT--
--HHHHHHHHHHHHHHTT--
--HHHHHHHHHHHHHHHH--
--HHHHHHHHHHHHHHHS--
--HHHHHHHHHHHHHHHT--
--HHHHHHHHHHHHHHTT--
--HHHHHHHHHHHHHHHH--
--HHHHHHHHHHHHHHTT--
--HHHHHHHHHHHHHHTT--
--HHHHHHHHHHHHHHHH--
--HHHHHHHHHHHHHHHT--
--HHHHHHHHHHHHHHTT--
--HHHHHHHHHHHHHHHH--
--HHHHHHHHHHHHHHTT--
--HHHHHHHHHHHHHHTT--
--HHHHHHHHHHHHHHTT--
--HHHHHHHHHHHHHHHH--
--HHHHHHHHHHHHHHHT--
--HHHHHHHHHHHHHHTT--
--HHHHHHHHHHHHHHHS--
--HHHHHHHHHHHHHHTT--
--HHHHHHHHHHHHHHSS--
--HHHHHHHHHHHHHHHT--
--HHHHHHHHHHHHHHHT--
--HHHHHHHHHHHHHHHT--
--HHHHHHHHHHHHHHHT--
--HHHHHHHHHHHHHHTT--
--HHHHHHHHHHHHHHHT--
--HHHHHHHHHHHHHHHT--
--HHHHHHHHHHHHHHHT--
--HHHHHHHHHHHHHHHT--
--HHHHHHHHHHHHHHHS--
--HHHHHHHHHHHHHTTS--
--HHHHHHHHHHHHHTTS--
--HHHHHHHHHHHHHHHS--
--HHHHHHHHHHHHHHH---
--HHHHHHHHHHHHHHHS--
--HHHHHHHHHHHHHHHS--
--HHHHHHHHHHHHHTTS--
--HHHHHHHHHHHHHHHT--
--HHHHHHHHHHHHHHHT--
--HHHHHHHHHHHHHHHT--
--HHHHHHHHHHHHHHHS--
--HHHHHHHHHHHHHHHS--
--HHHHHHHHHHHHHHHS--
--HHHHHHHHHHHHHHHT--
--HHHHHHHHHHHHHHHT--
--HHHHHHHHHHHHHTTS--
--HHHHHHHHHHHHHHTT--
--HHHHHHHHHHHHHHHT--
--HHHHHHHHHHHHHHTT--
--HHHHHHHHHHHHHHHT--
--HHHHHHHHHHHHHHTT--
--HHHHHHHHHHHHHHHT--
--HHHHHHHHHHHHHHHT--
--HHHHHHHHHHHHHHHS--
--HHHHHHHHHHHHHHHH--
--HHHHHHHHHHHHHHHH--
--HHHHHHHHHHHHHHHH--
--HHHHHHHHHHHHHHHHT-
--HHHHHHHHHHHHHHHTT-
--HHHHHHHHHHHHHHHHT-
--HHHHHHHHHHHHHHTTT-
--HHHHHHHHHHHHHHHHH-
--HHHHHHHHHHHHHHHTT-
--HHHHHHHHHHHHHHHTT-
--HHHHHHHHHHHHHHHH--
--HHHHHHHHHHHHHHHHT-
--HHHHHHHHHHHHHHTT--
--HHHHHHHHHHHHHHHH--
--HHHHHHHHHHHHHHTT--
--HHHHHHHHHHHHHHHH--
--HHHHHHHHHHHHHHTT--
--HHHHHHHHHHHHHHTT--
--HHHHHHHHHHHHHHTT--
--HHHHHHHHHHHHHHHH--
--HHHHHHHHHHHHHHHH--
--HHHHHHHHHHHHHHHT--
--HHHHHHHHHHHHHHHH--
--HHHHHHHHHHHHHHHH--
--HHHHHHHHHHHHHHTT--
--HHHHHHHHHHHHHHHH--
--HHHHHHHHHHHHHHHH--
--HHHHHHHHHHHHHHHH--
--HHHHHHHHHHHHHHHH--
--HHHHHHHHHHHHHHTT--
--HHHHHHHHHHHHHHTT--
--HHHHHHHHHHHHHHTT--
--HHHHHHHHHHHHHHTT--
--HHHHHHHHHHHHHHHH--
--HHHHHHHHHHHHHHHH--
--HHHHHHHHHHHHHTTS--
--HHHHHHHHHHHHHTTT--
--HHHHHHHHHHHHHHHT--
--HHHHHHHHHHHHHHHT--
--HHHHHHHHHHHHHHHH--
--HHHHHHHHHHHHHHHH--
--HHHHHHHHHHHHHHHH--
--HHHHHHHHHHHHHTTT--
--HHHHHHHHHHHHHHTT--
--HHHHHHHHHHHHHHHH--
--HHHHHHHHHHHHHHHH--
--HHHHHHHHHHHHHHTT--
--HHHHHHHHHHHHHHHT--
--HHHHHHHHHHHHHHHH--
--HHHHHHHHHHHHHHTT--
--HHHHHHHHHHHHHHHH--
--HHHHHHHHHHHHHHTT--
--HHHHHHHHHHHHHHHT--
--HHHHHHHHHHHHHHHT--
--HHHHHHHHHHHHHHHT--
--HHHHHHHHHHHHHHHH--
--HHHHHHHHHHHHHHHH--
--HHHHHHHHHHHHHHHT--
--HHHHHHHHHHHHHHTT--
--HHHHHHHHHHHHHHTT--
--HHHHHHHHHHHHHHHH--
--SHHHHHHHHHHHHHTT--
--HHHHHHHHHHHHHHHH--
--HHHHHHHHHHHHHHTT--
--HHHHHHHHHHHHHHHH--
--HHHHHHHHHHHHHHHT--
--HHHHHHHHHHHHHHHT--
--HHHHHHHHHHHHHHHH--
--HHHHHHHHHHHHHHTT--
--HHHHHHHHHHHHHHHH--
--HHHHHHHHHHHHHHHH--
--HHHHHHHHHHHHHHHH--
--HHHHHHHHHHHHHHHH--
--HHHHHHHHHHHHHHHH--
--HHHHHHHHHHHHHHHH--
--HHHHHHHHHHHHHHTT--
--HHHHHHHHHHHHHHHT--
--HHHHHHHHHHHHHHHH--
--HHHHHHHHHHHHHHTT--
--HHHHHHHHHHHHHHHH--
--HHHHHHHHHHHHHHHH--
--HHHHHHHHHHHHHHTT--
--HHHHHHHHHHHHHHHT--
--HHHHHHHHHHHHHHHH--
--HHHHHHHHHHHHHHHH--
--HHHHHHHHHHHHHHHH--
--HHHHHHHHHHHHHHHH--
--HHHHHHHHHHHHHHTT--
--HHHHHHHHHHHHHHTT--
--HHHHHHHHHHHHHGGG--
--HHHHHHHHHHHHHHHH--
--HHHHHHHHHHHHHHHHT-
--HHHHHHHHHHHHHHHHT-
--HHHHHHHHHHHHHHHHH-
--HHHHHHHHHHHHHHHT--
--HHHHHHHHHHHHHHHHT-
--HHHHHHHHHHHHHHHHH-
--HHHHHHHHHHHHHHHTT-
--HHHHHHHHHHHHHHHHT-
--HHHHHHHHHHHHHHHTT-
--HHHHHHHHHHHHHHHH--
--HHHHHHHHHHHHHHHTT-
--HHHHHHHHHHHHHHTTT-
--HHHHHHHHHHHHHHTTT-
--HHHHHHHHHHHHHHHTT-
--HHHHHHHHHHHHHHHHH-
--HHHHHHHHHHHHHHHHH-
--HHHHHHHHHHHHHHHT--
--HHHHHHHHHHHHHHHTT-
--HHHHHHHHHHHHHHHTT-
--HHHHHHHHHHHHHHHHH-
--HHHHHHHHHHHHHHHHH-
--HHHHHHHHHHHHHHHHH-
--HHHHHHHHHHHHHHHTT-
--HHHHHHHHHHHHHHHTT-
--HHHHHHHHHHHHHHHTT-
--HHHHHHHHHHHHHHHTT-
--HHHHHHHHHHHHHHHHH-
--HHHHHHHHHHHHHHHHT-
--HHHHHHHHHHHHHHHHT-
--HHHHHHHHHHHHHHHHT-
--HHHHHHHHHHHHHHHHH-
--HHHHHHHHHHHHHHHHH-
--HHHHHHHHHHHHHHHHT-
--HHHHHHHHHHHHHHHH--
--HHHHHHHHHHHHHHHHH-
--HHHHHHHHHHHHHHHHT-
--HHHHHHHHHHHHHHHHH-
--HHHHHHHHHHHHHHHHH-
--HHHHHHHHHHHHHHHHH-
--HHHHHHHHHHHHHHHHH-
--HHHHHHHHHHHHHHHTT-
--HHHHHHHHHHHHHHHHT-
--HHHHHHHHHHHHHHHH--
--HHHHHHHHHHHHHHTTT-
--HHHHHHHHHHHHHHHT--
--HHHHHHHHHHHHHHHTT-
--HHHHHHHHHHHHHHHHH-
--HHHHHHHHHHHHHHHHH-
--HHHHHHHHHHHHHHHTT-
--HHHHHHHHHHHHHHHHH-
--HHHHHHHHHHHHHHHHT-
--HHHHHHHHHHHHHHHH--
--HHHHHHHHHHHHHHHHH-
--HHHHHHHHHHHHHHHHH-
--HHHHHHHHHHHHHHHHH-
--HHHHHHHHHHHHHHHHH-
--HHHHHHHHHHHHHHHHH-
--HHHHHHHHHHHHHHHHH-
--HHHHHHHHHHHHHHHH--
--HHHHHHHHHHHHHHHHH-
--HHHHHHHHHHHHHHHHH-
--HHHHHHHHHHHHHHHHH-
--HHHHHHHHHHHHHHHHH-
--HHHHHHHHHHHHHHHHT-
--HHHHHHHHHHHHHHHH--
--HHHHHHHHHHHHHHHHH-
--HHHHHHHHHHHHHHHHH-
--HHHHHHHHHHHHHHHHH-
--HHHHHHHHHHHHHHHTT-
--HHHHHHHHHHHHHHHHH-
--HHHHHHHHHHHHHHHHH-
--HHHHHHHHHHHHHHTT--
--HHHHHHHHHHHHHHTT--
--HHHHHHHHHHHHHHHHT-
--HHHHHHHHHHHHHHHHT-
--HHHHHHHHHHHHHHHHT-
--HHHHHHHHHHHHHHHH--
--HHHHHHHHHHHHHHHT--
--HHHHHHHHHHHHHHHH--
--HHHHHHHHHHHHHHHTT-
--HHHHHHHHHHHHHHTT--
--HHHHHHHHHHHHHHHTT-
--HHHHHHHHHHHHHHHHH-
--HHHHHHHHHHHHHHHHT-
--HHHHHHHHHHHHHHHHH-
--HHHHHHHHHHHHHHHTT-
--HHHHHHHHHHHHHHHTT-
--HHHHHHHHHHHHHHHHT-
--HHHHHHHHHHHHHHHHH-
--HHHHHHHHHHHHHHHH--
--HHHHHHHHHHHHHHHTT-
--HHHHHHHHHHHHHHHHH-
--HHHHHHHHHHHHHHHHH-
--HHHHHHHHHHHHHHHTT-
--HHHHHHHHHHHHHHHHT-
--HHHHHHHHHHHHHHHHT-
--HHHHHHHHHHHHHHHT--
--HHHHHHHHHHHHHHHHH-
--HHHHHHHHHHHHHHHHT-
--HHHHHHHHHHHHGGGT--
--HHHHHHHHHHHHHHHHH-
--HHHHHHHHHHHHHHHHT-
--HHHHHHHHHHHHHHHHT-
--HHHHHHHHHHHHHHHTT-
--HHHHHHHHHHHHHHHTT-
--HHHHHHHHHHHHHHHHH-
--HHHHHHHHHHHHHHHH--
--HHHHHHHHHHHHHHHHH-
--HHHHHHHHHHHHHHHHH-
--HHHHHHHHHHHHHHHHH-
--HHHHHHHHHHHHHHHH--
--HHHHHHHHHHHHHHHTT-
--HHHHHHHHHHHHHHHHH-
--HHHHHHHHHHHHHHTTT-
--HHHHHHHHHHHHHHHHT-
--HHHHHHHHHHHHHHHHH-
--HHHHHHHHHHHHHHHHH-
--HHHHHHHHHHHHHHHHH-
--HHHHHHHHHHHHHHHHH-
--HHHHHHHHHHHHHHHH--
--HHHHHHHHHHHHHHHHT-
--HHHHHHHHHHHHHHHHT-
--HHHHHHHHHHHHHHHHH-
--HHHHHHHHHHHHHHHHH-
--HHHHHHHHHHHHHHHHT-
--HHHHHHHHHHHHHHHTT-
--HHHHHHHHHHHHHHHHH-
--HHHHHHHHHHHHHHHHH-
--HHHHHHHHHHHHHHHHH-
--HHHHHHHHHHHHHHHHH-
--HHHHHHHHHHHHHHHHH-
--HHHHHHHHHHHHHHHTT-
--HHHHHHHHHHHHHHHTT-
--HHHHHHHHHHHHHHHTT-
--HHHHHHHHHHHHHHHHT-
--HHHHHHHHHHHHHHHTT-
--HHHHHHHHHHHHHHHHH-
--HHHHHHHHHHHHHHHHH-
--HHHHHHHHHHHHHHHHH-
--HHHHHHHHHHHHHHHHT-
--HHHHHHHHHHHHHHHTT-
--HHHHHHHHHHHHHHHH--
--HHHHHHHHHHHHHHHTT-
--HHHHHHHHHHHHHHHHH-
--HHHHHHHHHHHHHHHHH-
--HHHHHHHHHHHHHHHHH-
--HHHHHHHHHHHHHHHHH-
--HHHHHHHHHHHHHHHTT-
--HHHHHHHHHHHHHHHHT-
--HHHHHHHHHHHHHHHHT-
--HHHHHHHHHHHHHHHH--
--HHHHHHHHHHHHHHHH--
--HHHHHHHHHHHHHHHH--
--HHHHHHHHHHHHHHHH--
--HHHHHHHHHHHHHHHH--
--HHHHHHHHHHHHHHHH--
--HHHHHHHHHHHHHHHHT-
--HHHHHHHHHHHHHHHHH-
--HHHHHHHHHHHHHHHHH-
--HHHHHHHHHHHHHHHHH-
--HHHHHHHHHHHHHHHTT-
--HHHHHHHHHHHHHHHHT-
--HHHHHHHHHHHHHHHHT-
--HHHHHHHHHHHHHHHHT-
--HHHHHHHHHHHHHHHHT-
--HHHHHHHHHHHHHHHHT-
--HHHHHHHHHHHHHHHTT-
--HHHHHHHHHHHHHHHHT-
--HHHHHHHHHHHHHHHTT-
--HHHHHHHHHHHHHHHHT-
--HHHHHHHHHHHHHHHH--
--HHHHHHHHHHHHHHHHT-
--HHHHHHHHHHHHHHHH--
--HHHHHHHHHHHHHHHHT-
--HHHHHHHHHHHHHGGG--
--HHHHHHHHHHHHHHHHT-
--HHHHHHHHHHHHHHHTT-
--HHHHHHHHHHHHHHHHT-
--HHHHHHHHHHHHHHHHH-
--HHHHHHHHHHHHHHHHT-
--HHHHHHHHHHHHHHHH--
--HHHHHHHHHHHHHHHH--
--HHHHHHHHHHHHHHHHH-
--HHHHHHHHHHHHHHHHH-
--SHHHHHHHHHHHHHHHH-
---HHHHHHHHHHHHHHHT-
---HHHHHHHHHHHHHHHH-
--SHHHHHHHHHHHHHHHH-
--SHHHHHHHHHHHHHHHH-
---HHHHHHHHHHHHHHHT-
---HHHHHHHHHHHHHHHH-
--SHHHHHHHHHHHHHHHH-
---HHHHHHHHHHHHHHHH-
--SHHHHHHHHHHHHHHHT-
--SHHHHHHHHHHHHHHHT-
---HHHHHHHHHHHHHHHT-
---HHHHHHHHHHHHHHH--
---HHHHHHHHHHHHHHHH-
---HHHHHHHHHHHHHHHT-
--SHHHHHHHHHHHHHHHH-
--SHHHHHHHHHHHHHHHT-
--SHHHHHHHHHHHHHTTT-
--SHHHHHHHHHHHHHHHH-
---HHHHHHHHHHHHHHHH-
---HHHHHHHHHHHHHHHH-
---HHHHHHHHHHHHHHTT-
---HHHHHHHHHHHHHHTT-
---HHHHHHHHHHHHHHHT-
---HHHHHHHHHHHHHHHH-
---HHHHHHHHHHHHHHTT-
---TTHHHHHHHHHHHHTT-
---HHHHHHHHHHHHHHHH-
---HHHHHHHHHHHHHHH--
---HHHHHHHHHHHHHHHH-
---HHHHHHHHHHHHHHH--
---HHHHHHHHHHHHHHHH-
---HHHHHHHHHHHHHHHH-
---HHHHHHHHHHHHHHTT-
---HHHHHHHHHHHHHHTT-
---HHHHHHHHHHHHHTTT-
---HHHHHHHHHHHHHHHH-
---HHHHHHHHHHHHHHTT-
---HHHHHHHHHHHHHHHT-
---HHHHHHHHHHHHHHTT-
---HHHHHHHHHHHHHHHH-
---HHHHHHHHHHHHHHHH-
---HHHHHHHHHHHHHHHH-
---HHHHHHHHHHHHHHHT-
---HHHHHHHHHHHHHHHH-
---HHHHHHHHHHHHHHHH-
---HHHHHHHHHHHHHHHH-
---HHHHHHHHHHHHHHHH-
---HHHHHHHHHHHHHHHH-
---HHHHHHHHHHHHHHHH-
---HHHHHHHHHHHHHHTT-
---HHHHHHHHHHHHHHTT-
---HHHHHHHHHHHHHHTT-
---HHHHHHHHHHHHHHHH-
---HHHHHHHHHHHHHHH--
---HHHHHHHHHHHHHHTT-
---HHHHHHHHHHHHHHHH-
---HHHHHHHHHHHHHHHH-
---HHHHHHHHHHHHHHHH-
---HHHHHHHHHHHHHHHH-
---HHHHHHHHHHHHHHHT-
---HHHHHHHHHHHHHHHH-
---HHHHHHHHHHHHHHTT-
---HHHHHHHHHHHHHHHH-
---HHHHHHHHHHHHHHTT-
---HHHHHHHHHHHHHHTT-
---HHHHHHHHHHHHHHHH-
---HHHHHHHHHHHHHHHH-
---HHHHHHHHHHHHHHTT-
---HHHHHHHHHHHHHHHH-
---HHHHHHHHHHHHHHHH-
---HHHHHHHHHHHHHHTT-
---HHHHHHHHHHHHHHHH-
---HHHHHHHHHHHHHHTT-
---HHHHHHHHHHHHHHHH-
---TTHHHHHHHHHHHHHH-
---HHHHHHHHHHHHHTTT-
---HHHHHHHHHHHHHHHT-
---HHHHHHHHHHHHHHHT-
--SSHHHHHHHHHHHHHHH-
--SHHHHHHHHHHHHHHHH-
--SHHHHHHHHHHHHHHHH-
--SHHHHHHHHHHHHHHHH-
--SHHHHHHHHHHHHHHHT-
---HHHHHHHHHHHHHHHH-
---HHHHHHHHHHHHHTTT-
--SHHHHHHHHHHHHHHTT-
--SHHHHHHHHHHHHHHTT-
--SHHHHHHHHHHHHHHHH-
---HHHHHHHHHHHHHHHH-
---HHHHHHHHHHHHHHHH-
--SHHHHHHHHHHHHHTTT-
---HHHHHHHHHHHHHHHH-
---HHHHHHHHHHHHHTT--
---HHHHHHHHHHHHHHHH-
---HHHHHHHHHHHHHHTT-
---HHHHHHHHHHHHHHHH-
---HHHHHHHHHHHHHHTT-
---HHHHHHHHHHHHHHTT-
---HHHHHHHHHHHHHHTT-
---HHHHHHHHHHHHHHHH-
---HHHHHHHHHHHHHHHH-
---HHHHHHHHHHHHHHTT-
---HHHHHHHHHHHHHHHH-
---HHHHHHHHHHHHHHHH-
---HHHHHHHHHHHHHHHH-
--SHHHHHHHHHHHHHHTT-
---HHHHHHHHHHHHHHHH-
---HHHHHHHHHHHHHHHH-
--SHHHHHHHHHHHHHHH--
--SHHHHHHHHHHHHHHHH-
--SHHHHHHHHHHHHHHHH-
---HHHHHHHHHHHHHHHH-
--SHHHHHHHHHHHHHHHH-
--SHHHHHHHHHHHHHHHH-
---HHHHHHHHHHHHHHHH-
--SHHHHHHHHHHHHHHHH-
---HHHHHHHHHHHHHHHH-
---HHHHHHHHHHHHHHHH-
---HHHHHHHHHHHHHHHH-
---HHHHHHHHHHHHHHHH-
---HHHHHHHHHHHHHHHT-
--SHHHHHHHHHHHHHHHT-
--SHHHHHHHHHHHHHHTT-
---HHHHHHHHHHHHHHTT-
---HHHHHHHHHHHHHHHT-
---HHHHHHHHHHHHHHTT-
---HHHHHHHHHHHHHHHH-
---HHHHHHHHHHHHHHHH-
--SHHHHHHHHHHHHHHHH-
--SHHHHHHHHHHHHHHHT-
---HHHHHHHHHHHHHHT--
--SHHHHHHHHHHHHHHTT-
--SHHHHHHHHHHHHHHHH-
---HHHHHHHHHHHHHHHH-
---HHHHHHHHHHHHHHHH-
---HHHHHHHHHHHHHHH--
--SHHHHHHHHHHHHHHTT-
--SHHHHHHHHHHHHHHHH-
--SHHHHHHHHHHHHHHHH-
--SHHHHHHHHHHHHHHHH-
---HHHHHHHHHHHHHHHH-
---HHHHHHHHHHHHHHHH-
---HHHHHHHHHHHHHHHH-
--SHHHHHHHHHHHHHHHH-
--SHHHHHHHHHHHHHHHH-
---HHHHHHHHHHHHHHTT-
---HHHHHHHHHHHHHHTT-
--SHHHHHHHHHHHHHHHH-
--SHHHHHHHHHHHHHHHH-
--STTHHHHHHHHHHHHHH-
--SHHHHHHHHHHHHHHHT-
---HHHHHHHHHHHHHHHH-
--SHHHHHHHHHHHHHHHT-
--SHHHHHHHHHHHHHHHH-
---HHHHHHHHHHHHHHHH-
--SHHHHHHHHHHHHHHHT-
--SHHHHHHHHHHHHHHHH-
--SHHHHHHHHHHHHHHHH-
--SHHHHHHHHHHHHHHHH-
--SHHHHHHHHHHHHHHHT-
---HHHHHHHHHHHHHHHH-
---HHHHHHHHHHHHHHTT-
---HHHHHHHHHHHHHHTT-
--SHHHHHHHHHHHHHHTT-
---HHHHHHHHHHHHHHHH-
---HHHHHHHHHHHHHHHH-
--SHHHHHHHHHHHHHHHH-
--SHHHHHHHHHHHHHHHH-
--SHHHHHHHHHHHHHHHT-
--SHHHHHHHHHHHHHHTT-
--SHHHHHHHHHHHHHHHH-
--SHHHHHHHHHHHHHHHH-
--SHHHHHHHHHHHHHHHH-
--SHHHHHHHHHHHHHHHT-
--SHHHHHHHHHHHHHHHH-
--SHHHHHHHHHHHHHHHH-
---HHHHHHHHHHHHHHHH-
--SHHHHHHHHHHHHHHHH-
---HHHHHHHHHHHHHHTT-
--SHHHHHHHHHHHHHHHH-
---HHHHHHHHHHHHHHHH-
---HHHHHHHHHHHHHHHH-
--SHHHHHHHHHHHHHHHH-
---HHHHHHHHHHHHHHHH-
---HHHHHHHHHHHHHHH--
---HHHHHHHHHHHHHHHH-
--SHHHHHHHHHHHHHHHH-
---HHHHHHHHHHHHHHHH-
---HHHHHHHHHHHHHHTT-
--SHHHHHHHHHHHHHHHT-
---HHHHHHHHHHHHHHHH-
---HHHHHHHHHHHHHHTT-
--SHHHHHHHHHHHHHHHH-
---HHHHHHHHHHHHHHHH-
--SHHHHHHHHHHHHHHH--
---HHHHHHHHHHHHHHHH-
---HHHHHHHHHHHHHHHH-
---HHHHHHHHHHHHHHHH-
---HHHHHHHHHHHHHHHH-
--SHHHHHHHHHHHHHHTT-
---HHHHHHHHHHHHHHHT-
---HHHHHHHHHHHHHHH--
---HHHHHHHHHHHHHHHT-
--SHHHHHHHHHHHHHHH--
---HHHHHHHHHHHHHHHT-
---HHHHHHHHHHHHHHH--
--SHHHHHHHHHHHHHHHT-
--SHHHHHHHHHHHHHHHT-
---HHHHHHHHHHHHHHHH-
--SHHHHHHHHHHHHHHTT-
---HHHHHHHHHHHHHHHH-
--SHHHHHHHHHHHHHHHH-
---HHHHHHHHHHHHHHHH-
---HHHHHHHHHHHHHHHH-
--SHHHHHHHHHHHHHHHT-
---HHHHHHHHHHHHHHHH-
--SHHHHHHHHHHHHHHHH-
--SHHHHHHHHHHHHHHHH-
---HHHHHHHHHHHHHHHH-
--SHHHHHHHHHHHHHHHH-
---HHHHHHHHHHHHHHHH-
---HHHHHHHHHHHHHHHH-
--SHHHHHHHHHHHHHHTT-
--SHHHHHHHHHHHHHHHH-
---HHHHHHHHHHHHHHHH-
--THHHHHHHHHHHHHHHH-
--SHHHHHHHHHHHHHHHH-
---HHHHHHHHHHHHHHHH-
--SHHHHHHHHHHHHHHHH-
--SHHHHHHHHHHHHHHTT-
---HHHHHHHHHHHHHHHH-
---HHHHHHHHHHHHHHHH-
---HHHHHHHHHHHHHHH--
---HHHHHHHHHHHHHHHH-
---HHHHHHHHHHHHHHHH-
---HHHHHHHHHHHHHHHH-
---HHHHHHHHHHHHHHHH-
---HHHHHHHHHHHHHHHH-
--SHHHHHHHHHHHHHHHH-
---HHHHHHHHHHHHHHHT-
---HHHHHHHHHHHHHHHH-
--SHHHHHHHHHHHHHHHH-
--SHHHHHHHHHHHHHHHH-
---HHHHHHHHHHHHHHHH-
---HHHHHHHHHHHHHHHT-
--SHHHHHHHHHHHHHHTT-
---HHHHHHHHHHHHHHHH-
---HHHHHHHHHHHHHHHH-
---HHHHHHHHHHHHHHHT-
--SHHHHHHHHHHHHHHHT-
---HHHHHHHHHHHHHHHH-
---HHHHHHHHHHHHHHHT-
--SHHHHHHHHHHHHHHHH-
--SHHHHHHHHHHHHHHHH-
---HHHHHHHHHHHHHHHH-
---HHHHHHHHHHHHHHHT-
---HHHHHHHHHHHHHHHH-
---HHHHHHHHHHHHHHTT-
---HHHHHHHHHHHHHHHH-
--SHHHHHHHHHHHHHHHT-
---HHHHHHHHHHHHHHHH-
--SHHHHHHHHHHHHHHHH-
--SSHHHHHHHHHHHHHHH-
---HHHHHHHHHHHHHHHH-
--SHHHHHHHHHHHHHHHH-
--SHHHHHHHHHHHHHTTT-
---HHHHHHHHHHHHHHHH-
--SHHHHHHHHHHHHHHH--
--HHHHHHHHHHHHHHHH--
--HHHHHHHHHHHHHHHHH-
--HHHHHHHHHHHHHHHHH-
--HHHHHHHHHHHHHHHHH-
--HHHHHHHHHHHHHHHHH-
--HHHHHHHHHHHHHHHTT-
--HHHHHHHHHHHHHHHHT-
--HHHHHHHHHHHHHHHHT-
--HHHHHHHHHHHHHHHH--
--HHHHHHHHHHHHHHHHH-
--HHHHHHHHHHHHHHHHH-
--HHHHHHHHHHHHHHHTT-
--HHHHHHHHHHHHHHHTT-
--HHHHHHHHHHHHHHHHH-
--HHHHHHHHHHHHHHHHH-
--HHHHHHHHHHHHHHHHT-
--HHHHHHHHHHHHHHHHT-
--HHHHHHHHHHHHHHHH--
--HHHHHHHHHHHHHHTT--
--HHHHHHHHHHHHHHHT--
--HHHHHHHHHHHHHHHTT-
--HHHHHHHHHHHHHHHHH-
--HHHHHHHHHHHHHHHHT-
--HHHHHHHHHHHHHHHHT-
--HHHHHHHHHHHHHHHH--
--HHHHHHHHHHHHHHHH--
--HHHHHHHHHHHHHHTT--
--HHHHHHHHHHHHHHHTT-
--HHHHHHHHHHHHHHHTT-
--HHHHHHHHHHHHHHHHH-
--HHHHHHHHHHHHHHHH--
--HHHHHHHHHHHHHHHH--
--HHHHHHHHHHHHHHHH--
--HHHHHHHHHHHHHHHH--
--HHHHHHHHHHHHHHHH--
--HHHHHHHHHHHHHHHS--
--HHHHHHHHHHHHHTTT--
--HHHHHHHHHHHHHHHH--
--HHHHHHHHHHHHHHTT--
--HHHHHHHHHHHHHHTT--
--HHHHHHHHHHHHHHHH--
--HHHHHHHHHHHHHHHH--
--HHHHHHHHHHHHHHHH--
--HHHHHHHHHHHHHHHH--
--HHHHHHHHHHHHHHTT--
--HHHHHHHHHHHHHHHS--
--HHHHHHHHHHHHHHHT--
--HHHHHHHHHHHHHHTT--
--HHHHHHHHHHHHHHTT--
--HHHHHHHHHHHHHHTT--
--HHHHHHHHHHHHHHHT--
--HHHHHHHHHHHHHHTT--
--HHHHHHHHHHHHHHHT--
--HHHHHHHHHHHHHHHS--
--HHHHHHHHHHHHHHHT--
--HHHHHHHHHHHHHHHH--
--HHHHHHHHHHHHHHHS--
--HHHHHHHHHHHHHHHH--
--HHHHHHHHHHHHHHHH--
--HHHHHHHHHHHHHHHH--
--HHHHHHHHHHHHHHHS--
--HHHHHHHHHHHHHHHH--
--HHHHHHHHHHHHHHHH--
--HHHHHHHHHHHHHHHH--
--HHHHHHHHHHHHHHHH--
--HHHHHHHHHHHHHHHT--
--HHHHHHHHHHHHHHTT--
--HHHHHHHHHHHHHHHT--
--HHHHHHHHHHHHHHHT--
--HHHHHHHHHHHHHHTT--
--HHHHHHHHHHHHHHHH--
--HHHHHHHHHHHHHHHH--
--HHHHHHHHHHHHHHHH--
--HHHHHHHHHHHHHHHH--
--HHHHHHHHHHHHHHHH--
--HHHHHHHHHHHHHHHH--
--HHHHHHHHHHHHHTTT--
--HHHHHHHHHHHHHHHH--
--HHHHHHHHHHHHHHHH--
--HHHHHHHHHHHHHHTT--
--HHHHHHHHHHHHHHHH--
--HHHHHHHHHHHHHHHH--
--HHHHHHHHHHHHHHTT--
--HHHHHHHHHHHHHHHH--
--HHHHHHHHHHHHHHHH--
--HHHHHHHHHHHHHHHH--
--HHHHHHHHHHHHHHHH--
--HHHHHHHHHHHHHHHH--
--HHHHHHHHHHHHHHHH--
--HHHHHHHHHHHHHHHH--
--HHHHHHHHHHHHHHHT--
--HHHHHHHHHHHHHHHH--
--HHHHHHHHHHHHHHTT--
--HHHHHHHHHHHHHHHH--
--HHHHHHHHHHHHHHTS--
--HHHHHHHHHHHHHHTT--
--HHHHHHHHHHHHHHTT--
--HHHHHHHHHHHHHHHH--
--HHHHHHHHHHHHHHHH--
--HHHHHHHHHHHHHHHT--
--HHHHHHHHHHHHHHTT--
--HHHHHHHHHHHHHHHH--
--HHHHHHHHHHHHHHHH--
--HHHHHHHHHHHHHHHH--
--HHHHHHHHHHHHHHHS--
--HHHHHHHHHHHHHHTT--
--HHHHHHHHHHHHHHTS--
--HHHHHHHHHHHHHHTT--
--HHHHHHHHHHHHHHTT--
--HHHHHHHHHHHHHHHH--
--HHHHHHHHHHHHHHTT--
--HHHHHHHHHHHHHHHT--
--HHHHHHHHHHHHHHHT--
--HHHHHHHHHHHHHHHT--
--HHHHHHHHHHHHHHHH--
--HHHHHHHHHHHHHHHH--
--HHHHHHHHHHHHHTTT--
--HHHHHHHHHHHHHHHH--
--HHHHHHHHHHHHHHHH--
--HHHHHHHHHHHHHHHH--
--HHHHHHHHHHHHHTTT--
--HHHHHHHHHHHHHHTT--
--HHHHHHHHHHHHHHTT--
--HHHHHHHHHHHHHHTT--
--HHHHHHHHHHHHHHHH--
--HHHHHHHHHHHHHHHH--
--HHHHHHHHHHHHHHHH--
--HHHHHHHHHHHHHHHH--
--HHHHHHHHHHHHHHHT--
--HHHHHHHHHHHHHHTT--
--HHHHHHHHHHHHHHHH--
--HHHHHHHHHHHHHHHH--
--HHHHHHHHHHHHHHHH--
--HHHHHHHHHHHHHHHH--
--HHHHHHHHHHHHHHHH--
--HHHHHHHHHHHHHHHT--
--HHHHHHHHHHHHHHHT--
--HHHHHHHHHHHHHHHT--
--HHHHHHHHHHHHHHHT--
--HHHHHHHHHHHHHHTT--
--HHHHHHHHHHHHHHHH--
--HHHHHHHHHHHHHHTT--
--HHHHHHHHHHHHHHTT--
--HHHHHHHHHHHHHHTT--
--HHHHHHHHHHHHHHHH--
--HHHHHHHHHHHHHHTT--
--HHHHHHHHHHHHHHHT--
--HHHHHHHHHHHHHHHH--
--HHHHHHHHHHHHHHHH--
--HHHHHHHHHHHHHHTT--
--HHHHHHHHHHHHHHHT--
--HHHHHHHHHHHHHHHT--
--HHHHHHHHHHHHHHHT--
--HHHHHHHHHHHHHHHT--
--HHHHHHHHHHHHHHHT--
--HHHHHHHHHHHHHHHH--
--HHHHHHHHHHHHHHHT--
--HHHHHHHHHHHHHHTT--
--HHHHHHHHHHHHHHHH--
--HHHHHHHHHHHHHHHH--
--HHHHHHHHHHHHHHTT--
--HHHHHHHHHHHHHHTT--
--HHHHHHHHHHHHHHHH--
--HHHHHHHHHHHHHHTT--
--HHHHHHHHHHHHHHHH--
--HHHHHHHHHHHHHHHH--
--HHHHHHHHHHHHHHHH--
--HHHHHHHHHHHHHHHH--
--HHHHHHHHHHHHHHHH--
--HHHHHHHHHHHHHHHH--
--HHHHHHHHHHHHHHHH--
--HHHHHHHHHHHHHTTT--
--HHHHHHHHHHHHTSSS--
--HHHHHHHHHHHHTTT---
--HHHHHHHHHHHHHHSS--
--HHHHHHHHHHHHTTSS--
--HHHHHHHHHHHHHHHT--
--HHHHHHHHHHHHHHHS--
--HHHHHHHHHHHHHHTS--
--HHHHHHHHHHHHHHHS--
--HHHHHHHHHHHHHHTS--
--HHHHHHHHHHHHHHSS--
--HHHHHHHHHHHHHHTS--
--HHHHHHHHHHHHHHSS--
--HHHHHHHHHHHHHHTS--
--HHHHHHHHHHHHHHTS--
--HHHHHHHHHHHHHHTS--
--HHHHHHHHHHHHHHSS--
--HHHHHHHHHHHHHHHS--
--HHHHHHHHHHHHHHTS--
--HHHHHHHHHHHHHHTS--
--HHHHHHHHHHHHHHTS--
--HHHHHHHHHHHHHHSS--
--HHHHHHHHHHHHHHTS--
--HHHHHHHHHHHHHHSS--
--HHHHHHHHHHHHHHSS--
--HHHHHHHHHHHTTTSS--
--HHHHHHHHHHHHHHTS--
--HHHHHHHHHHHHHHSS--
--HHHHHHHHHHHHHHTS--
--HHHHHHHHHHHHHHSS--
--HHHHHHHHHHHHHHTS--
--HHHHHHHHHHHHHHTS--
--HHHHHHHHHHHHHHSS--
--HHHHHHHHHHHHHHTS--
--HHHHHHHHHHHHHHT---
--HHHHHHHHHHHHHHT---
--HHHHHHHHHHHHHHSS--
--HHHHHHHHHHHHHHTS--
--HHHHHHHHHHHHHHTS--
--HHHHHHHHHHHHHHSS--
--HHHHHHHHHHHHHHSS--
--HHHHHHHHHHHHHHTS--
--HHHHHHHHHHHHHHTS--
--HHHHHHHHHHHHHHSS--
--HHHHHHHHHHHHHHS---
--HHHHHHHHHHHHHHT---
--HHHHHHHHHHHHHHS---
--HHHHHHHHHHHHHHTS--
--HHHHHHHHHHHHHHT---
--HHHHHHHHHHHTTTTS--
--HHHHHHHHHHHTTTT---
--HHHHHHHHHHHHHHTS--
--HHHHHHHHHHHHHHH---
--HHHHHHHHHHHHHHSS--
--HHHHHHHHHHHHHHT---
--HHHHHHHHHHHHHHSS--
--HHHHHHHHHHHHHHSS--
--HHHHHHHHHHHHHSS---
--HHHHHHHHHHHTTTTS--
--HHHHHHHHHHHHHHSS--
--HHHHHHHHHHHHHHT---
--HHHHHHHHHHHHHHSS--
--HHHHHHHHHHHHHHTS--
--HHHHHHHHHHHHHHTS--
--HHHHHHHHHHHHHHHS--
--HHHHHHHHHHHHTTSS--
--HHHHHHHHHHHHTTTS--
--HHHHHHHHHHHHHHHS--
--HHHHHHHHHHHHTTTS--
--HHHHHHHHHHHHTTSS--
--HHHHHHHHHHHHTTTS--
--HHHHHHHHHHHHTTTS--
--HHHHHHHHHHHHTTSS--
--HHHHHHHHHHHHTTSS--
--HHHHHHHHHHHHTTTS--
--HHHHHHHHHHHHTTTS--
--HHHHHHHHHHHHTTTS--
--HHHHHHHHHHHHTTTS--
--HHHHHHHHHHHHTTS---
--HHHHHHHHHHHHTTTS--
--HHHHHHHHHHHHTTSS--
--HHHHHHHHHHHHTTTS--
--HHHHHHHHHHHHTTSS--
--HHHHHHHHHHHHTTSS--
--HHHHHHHHHHHHHHHT--
--HHHHHHHHHHHHTTTT--
--HHHHHHHHHHHHTTSS--
--HHHHHHHHHHHHTTTT--
--HHHHHHHHHHHHTTTT--
--HHHHHHHHHHHTTTTT--
--HHHHHHHHHHHHHHHT--
--HHHHHHHHHHHHTTSS--
--HHHHHHHHHHHHTTTT--
--HHHHHHHHHHHHTTTT--
--HHHHHHHHHHHHTTSS--
--HHHHHHHHHHHHTSTT--
--HHHHHHHHHHHHTSTT--
--HHHHHHHHHHHTTSTT--
--HHHHHHHHHHHHHSTT--
--HHHHHHHHHHHHHTTT--
--HHHHHHHHHHHHHSTT--
--HHHHHHHHHHHHTTTT--
--HHHHHHHHHHHTTTTT--
--HHHHHHHHHHHHTTTT--
--HHHHHHHHHHHHHGGG--
--HHHHHHHHHHHHHS-S--
--HHHHHHHHHHHTTSTT--
--HHHHHHHHHHHHTTTT--
--HHHHHHHHHHHHHS-S--
--HHHHHHHHHHHHTTTT--
--HHHHHHHHHHHHHTTT--
--HHHHHHHHHHHHTSTT--
--HHHHHHHHHHHHTTTT--
--HHHHHHHHHHHHTTSS--
--HHHHHHHHHHHHTTTT--
--HHHHHHHHHHTTTTTT--
--HHHHHHHHHHHSSSTT--
--HHHHHHHHHHHHTTTT--
--HHHHHHHHHHHTTSTT--
--HHHHHHHHHHGGGGTT--
--HHHHHHHHHHTTTTTT--
--HHHHHHHHHHHHHTTT--
--HHHHHHHHHHTTTTTT--
--HHHHHHHHHHTTTTTS--
--HHHHHHHHHHHHTTTT--
--HHHHHHHHHHHTTTTT--
--HHHHHHHHHHHHTTTT--
--HHHHHHHHHHHHTTTT--
--HHHHHHHHHHTSSSSS--
--HHHHHHHHHHHT-S-S--
--HHHHHHHHHHHHTTTT--
--HHHHHHHHHHTTTTTT--
--HHHHHHHHHHHHTTTS--
--HHHHHHHHHHHHHHHT--
--HHHHHHHHHHHHTTTS--
--HHHHHHHHHHHHTTSS--
--HHHHHHHHHHHHHTSS--
--HHHHHHHHHHHHHHHT--
--HHHHHHHHHHHHHHHS--
--HHHHHHHHHHHHTTSS--
--HHHHHHHHHHHHHTS---
--HHHHHHHHHHHHTTTT--
--TTHHHHHHHHHHHTTS--
--HHHHHHHHHHHHHHTT--
--HHHHHHHHHHHHHHTT--
--HHHHHHHHHHHHHHTT--
--HHHHHHHHHHHHHHTT--
--HHHHHHHHHHHHHHTT--
--HHHHHHHHHHHHHHTT--
--HHHHHHHHHHHHHHHT--
--HHHHHHHHHHHHHHHH--
--HHHHHHHHHHHHHHHH--
--THHHHHHHHHHHHHHH--
--HHHHHHHHHHHHHHHH--
--HHHHHHHHHHHHHHHH--
--HHHHHHHHHHHHHHHH--
--HHHHHHHHHHHHHHHH--
--HHHHHHHHHHHHHHHT--
--HHHHHHHHHHHHHHHH--
--HHHHHHHHHHHHHHHH--
--HHHHHHHHHHHHHHHH--
--HHHHHHHHHHHHHHT---
--HHHHHHHHHHHHHTTS--
--HHHHHHHHHHHHHHTT--
--HHHHHHHHHHHHHHHS--
--HHHHHHHHHHHHHHHS--
--HHHHHHHHHHHHHHTS--
--HHHHHHHHHHHHHHHT--
--HHHHHHHHHHHHHHHT--
--HHHHHHHHHHHHHHHS--
--HHHHHHHHHHHHHHTT--
--HHHHHHHHHHHHHHTT--
--HHHHHHHHHHHHHHTS--
--HHHHHHHHHHHHHHTT--
--HHHHHHHHHHHHHHTT--
--HHHHHHHHHHHHHHHS--
--HHHHHHHHHHHHHHTT--
--HHHHHHHHHHHHHHHT--
--HHHHHHHHHHHHHHTT--
--HHHHHHHHHHHHHHTT--
--HHHHHHHHHHHHHHTT--
--HHHHHHHHHHHHHHHH--
--HHHHHHHHHHHHHHHT--
--HHHHHHHHHHHHHHTT--
--HHHHHHHHHHHHHHTT--
--HHHHHHHHHHHHHHTT--
--HHHHHHHHHHHHHHHH--
--HHHHHHHHHHHHHHHH--
--HHHHHHHHHHHHHHHH--
--HHHHHHHHHHHHHHHT--
--HHHHHHHHHHHHHHHT--
--HHHHHHHHHHHHHHHT--
--HHHHHHHHHHHHHHHS--
--HHHHHHHHHHHHHHTT--
--HHHHHHHHHHHHHHHH--
--HHHHHHHHHHHHHHHT--
--HHHHHHHHHHHHHHHH--
--HHHHHHHHHHHHHHHH--
--HHHHHHHHHHHHHHHT--
--HHHHHHHHHHHHHHHH--
--HHHHHHHHHHHHHHHT--
--HHHHHHHHHHHHHHTT--
--HHHHHHHHHHHHHHHT--
--HHHHHHHHHHHHHHHT--
--HHHHHHHHHHHHHHHS--
--HHHHHHHHHHHHHHHT--
--HHHHHHHHHHHHHHHT--
--HHHHHHHHHHHHHHTT--
--HHHHHHHHHHHHHHHT--
--HHHHHHHHHHHHHHHS--
--HHHHHHHHHHHHHHHT--
--HHHHHHHHHHHHHHTT--
--HHHHHHHHHHHHHHHT--
--HHHHHHHHHHHHHHHH--
--HHHHHHHHHHHHHHTT--
--HHHHHHHHHHHHHHTT--
--HHHHHHHHHHHHHHHH--
--HHHHHHHHHHHHHHHH--
--HHHHHHHHHHHHHHHH--
--HHHHHHHHHHHHHHTT--
--HHHHHHHHHHHHHHHS--
--HHHHHHHHHHHHHHHT--
--HHHHHHHHHHHHHHHT--
--HHHHHHHHHHHHHHHT--
--HHHHHHHHHHHHHHHT--
--TTHHHHHHHHHHHHTT--
--HHHHHHHHHHHHHHTS--
--HHHHHHHHHHHHHHHH--
--HHHHHHHHHHHHHHHH--
--HHHHHHHHHHHHHHTT--
--HHHHHHHHHHHHHHTT--
--HHHHHHHHHHHHHHHH--
--HHHHHHHHHHHHHHHH--
--HHHHHHHHHHHHHHHH--
--HHHHHHHHHHHHHTTT--
--HHHHHHHHHHHHHTTT--
--HHHHHHHHHHHHHHHH--
--HHHHHHHHHHHHHHHH--
--HHHHHHHHHHHHHHHT--
--HHHHHHHHHHHHHHTT--
--HHHHHHHHHHHHHHHH--
--HHHHHHHHHHHHHHHH--
--HHHHHHHHHHHHHHHH--
--HHHHHHHHHHHHHHHT--
--HHHHHHHHHHHHHHHH--
--HHHHHHHHHHHHHHHH--
--HHHHHHHHHHHHHHHT--
--HHHHHHHHHHHHHHHS--
--HHHHHHHHHHHHHHHS--
--HHHHHHHHHHHHHHHT--
--HHHHHHHHHHHHHHHS--
--HHHHHHHHHHHHHHHT--
--HHHHHHHHHHHHHHHH--
--HHHHHHHHHHHHHHHT--
--HHHHHHHHHHHHHHHH--
--HHHHHHHHHHHHHHHT--
--HHHHHHHHHHHHHHHT--
--HHHHHHHHHHHHHHHS--
--HHHHHHHHHHHHHHHS--
--HHHHHHHHHHHHHTTS--
--HHHHHHHHHHHHHTTS--
--HHHHHHHHHHHHHHH---
--HHHHHHHHHHHHHHH---
--HHHHHHHHHHHHHTT---
--HHHHHHHHHHHHHHH---
--HHHHHHHHHHHHHTTS--
--HHHHHHHHHHHHHHH---
--HHHHHHHHHHHHTTT---
--HHHHHHHHHHHHTTT---
--HHHHHHHHHHHHHTT---
--HHHHHHHHHHHHHTSS--
--HHHHHHHHHHHHHTT---
--HHHHHHHHHHHHHHHS--
--HHHHHHHHHHHHHHT---
--HHHHHHHHHHHHHHTS--
--HHHHHHHHHHHHHHT---
--HHHHHHHHHHHHTTSS--
--HHHHHHHHHHHHHHH---
--HHHHHHHHHHHHHHH---
--HHHHHHHHHHHHHTT---
--HHHHHHHHHHHHHTTS--
--HHHHHHHHHHHHHHHS--
--HHHHHHHHHHHHHHHS--
--HHHHHHHHHHHHHHTS--
--HHHHHHHHHHHHHHHS--
--THHHHHHHHHHHHHTS--
--HHHHHHHHHHHHHHSS--
--HHHHHHHHHHHHHHHS--
--HHHHHHHHHHHHHHHS--
--HHHHHHHHHHHHHTTS--
--HHHHHHHHHHHHHHHS--
--HHHHHHHHHHHHHHTS--
--HHHHHHHHHHHHHTTS--
--HHHHHHHHHHHHHHTS--
--HHHHHHHHHHHHHHHS--
--HHHHHHHHHHHHHHSS--
--HHHHHHHHHHHHHHTS--
--HHHHHHHHHHHHHHSS--
--HHHHHHHHHHHHHTTS--
--HHHHHHHHHHHHHTTTT-
--HHHHHHHHHHHHHHTS--
--HHHHHHHHHHHHHHTS--
--HHHHHHHHHHHHHTTS--
--HHHHHHHHHHHHHHHS--
--HHHHHHHHHHHHHHS---
--HHHHHHHHHHHHTTS---
--HHHHHHHHHHHHHHH---
--HHHHHHHHHHHHHHT---
--HHHHHHHHHHHHHHHS--
--HHHHHHHHHHHHHHHS--
--HHHHHHHHHHHHHHH---
--HHHHHHHHHHHHHHH---
--HHHHHHHHHHHHHTT---
--HHHHHHHHHHHHTTT---
--HHHHHHHHHHHHHHH---
--HHHHHHHHHHHHHHS---
--HHHHHHHHHHHHHTS---
--HHHHHHHHHHHHHHS---
--HHHHHHHHHHHHHHT---
--HHHHHHHHHHHHHTTS--
--HHHHHHHHHHHHHHT---
--HHHHHHHHHHHHHTT---
--HHHHHHHHHHHHHHS---
--HHHHHHHHHHHHHHS---
--HHHHHHHHHHHHHTT---
--HHHHHHHHHHHHHTT---
--HHHHHHHHHHHHHTSS--
--HHHHHHHHHHHHTTTS--
--HHHHHHHHHHHHHHHS--
--HHHHHHHHHHHHGGG---
--HHHHHHHHHHHHHTT---
--HHHHHHHHHHHHHTT---
--HHHHHHHHHHHHHTT---
--HHHHHHHHHHHHHTT---
--HHHHHHHHHHHHHHH---
--HHHHHHHHHHHHHHH---
--HHHHHHHHHHHHHHH---
--HHHHHHHHHHHHHHH---
--HHHHHHHHHHHHHTT---
--HHHHHHHHHHHHHHH---
--HHHHHHHHHHHHHHH---
--HHHHHHHHHHHHHHH---
--HHHHHHHHHHHHHHH---
--HHHHHHHHHHHHHHHS--
--HHHHHHHHHHHHHTT---
--HHHHHHHHHHHHHTT---
--HHHHHHHHHHHHHTT---
--HHHHHHHHHHHHHHH---
--HHHHHHHHHHHHHTT---
--HHHHHHHHHHHHTTT---
--HHHHHHHHHHHHHTT---
--HHHHHHHHHHHHHTT---
--HHHHHHHHHHHHHHH---
--HHHHHHHHHHHHHTT---
--HHHHHHHHHHHHHTT---
--HHHHHHHHHHHHHTT---
--HHHHHHHHHHHHHTT---
--HHHHHHHHHHHHHHH---
--HHHHHHHHHHHHHTT---
--HHHHHHHHHHHHHTT---
--HHHHHHHHHHHHHTT---
--HHHHHHHHHHHHHTT---
--HHHHHHHHHHHHHTT---
--HHHHHHHHHHHHHTT---
--HHHHHHHHHHHHHTT---
--HHHHHHHHHHHHHHH---
--HHHHHHHHHHHHHHH---
--HHHHHHHHHHHHHHT---
--HHHHHHHHHHHHHTT---
--HHHHHHHHHHHHHHT---
--HHHHHHHHHHHHHHTS--
--HHHHHHHHHHHHHTT---
--HHHHHHHHHHHHHHHS--
--HHHHHHHHHHHHHHHS--
--HHHHHHHHHHHHHHSS--
--HHHHHHHHHHHHHHTS--
--HHHHHHHHHHHHHHTS--
--HHHHHHHHHHHHHHTS--
--HHHHHHHHHHHHHHTS--
--HHHHHHHHHHHHHTTS--
--HHHHHHHHHHHHHTTS--
--HHHHHHHHHHHHHTTS--
--HHHHHHHHHHHHHTTS--
--HHHHHHHHHHHHHHTS--
--HHHHHHHHHHHHHHHS--
--HHHHHHHHHHHHTTSS--
--HHHHHHHHHHHHHHT---
--HHHHHHHHHHHHHHT---
--HHHHHHHHHHHHHHHS--
--HHHHHHHHHHHHHHT---
--HHHHHHHHHHHHHHS---
--HHHHHHHHHHHHHTT---
--HHHHHHHHHHHHHHT---
--HHHHHHHHHHHHHHS---
--HHHHHHHHHHHHHHS---
--HHHHHHHHHHHHHTT---
--HHHHHHHHHHHHHTT---
--HHHHHHHHHHHHHTT---
--HHHHHHHHHHHHHHT---
--HHHHHHHHHHHHHTT---
--HHHHHHHHHHHTTTT---
--HHHHHHHHHHHHHS----
--HHHHHHHHHHTTTS----
--HHHHHHHHHHHTTS----
--HHHHHHHHHHHTTS----
--HHHHHHHHHHHHHTT---
--HHHHHHHHHHHHTT----
--HHHHHHHHHHHHHH----
--HHHHHHHHHHHHHS----
--HHHHHHHHHHHHHH----
--HHHHHHHHHHHHHS----
--HHHHHHHHHHHTTS----
--HHHHHHHHHHHTS-----
--HHHHHHHHHHHTTS----
--HHHHHHHHHHHTT-----
--HHHHHHHHHHHHH-----
--HHHHHHHHHHHHS-----
--HHHHHHHHHHHHHS----
--HHHHHHHHHHHTT-----
--HHHHHHHHHHHTT-----
--HHHHHHHHHHHTT-----
--HHHHHHHHHHHTTS----
--HHHHHHHHHHTTT-----
--HHHHHHHHHHHHH-----
--HHHHHHHHHHHHS-----
--HHHHHHHHHHHHH-----
--HHHHHHHHHHHTT-----
--HHHHHHHHHHHHT-----
--HHHHHHHHHHHTT-----
--HHHHHHHHHHHTT-----
--HHHHHHHHHHHHTS----
--HHHHHHHHHHHHHS----
--HHHHHHHHHHHHH-----
--HHHHHHHHHHHHHS----
--HHHHHHHHHHHHH-----
--HHHHHHHHHHHHHS----
--HHHHHHHHHHHTT-----
--HHHHHHHHHHHTT-----
--HHHHHHHHHHHTTS----
--HHHHHHHHHHHTTS----
--HHHHHHHHHHHHHS----
--HHHHHHHHHHHHHS----
--HHHHHHHHHHHHTS----
--TTHHHHHHHHHTTS----
--HHHHHHHHHHHTTS----
--HHHHHHHHHHHTSS----
--HHHHHHHHHHHHHS----
--HHHHHHHHHHHTTS----
--HHHHHHHHHHHHHS----
--HHHHHHHHHHHHHS----
--HHHHHHHHHHTTTS----
--HHHHHHHHHHHTSS----
--HHHHHHHHHHHTTS----
--HHHHHHHHHHHTTS----
--HHHHHHHHHHTTTS----
--HHHHHHHHHHHTTS----
--HHHHHHHHHHHTTS----
--TTHHHHHHHHHHHS----
--HHHHHHHHHHHHHS----
--HHHHHHHHHHHHHS----
--HHHHHHHHHHHHHS----
--HHHHHHHHHHHHSS----
--HHHHHHHHHHHTTS----
--HHHHHHHHHHHTTS----
--HHHHHHHHHHHHHS----
--HHHHHHHHHHHSSS----
--HHHHHHHHHHHHTS----
--HHHHHHHHHHHHHS----
--HHHHHHHHHHHTTS----
--HHHHHHHHHHHHTS----
--HHHHHHHHHHHTTS----
--HHHHHHHHHHHTTS----
--HHHHHHHHHHHTTS----
--HHHHHHHHHHHTTS----
--HHHHHHHHHHHHSS----
--HHHHHHHHHHHSSS----
--HHHHHHHHHHHHSS----
--HHHHHHHHHHHHHS----
--HHHHHHHHHHHTT-----
--HHHHHHHHHHHTT-----
--HHHHHHHHHHHHH-----
--HHHHHHHHHHHTS-----
--HHHHHHHHHHHHH-----
--HHHHHHHHHHHTT-----
--HHHHHHHHHHHTT-----
--HHHHHHHHHHHHH-----
--HHHHHHHHHHHHHS----
--HHHHHHHHHHHHH-----
--HHHHHHHHHHHTT-----
--THHHHHHHHHHHH-----
--THHHHHHHHHHTT-----
--TTHHHHHHHHHHH-----
--TTHHHHHHHHHTT-----
--TTHHHHHHHHHTT-----
--TTHHHHHHHHHHH-----
--TTHHHHHHHHTTT-----
--TTHHHHHHHHHTT-----
--TTHHHHHHHHHHHS----
--TTHHHHHHHHHHH-----
--TTHHHHHHHHHHHS----
--HHHHHHHHHHHTTS----
--HHHHHHHHHHHTSS----
--HHHHHHHHHHHHTS----
--HHHHHHHHHHHHTS----
--HHHHHHHHHHHHHS----
--HHHHHHHHHHHHHS----
--HHHHHHHHHHHHHS----
--HHHHHHHHHHHTTS----
--HHHHHHHHHHHHSS----
--HHHHHHHHHHHHHS----
--HHHHHHHHHHHHHS----
--HHHHHHHHHHHHHS----
--HHHHHHHHHHHHTS----
--HHHHHHHHHHHHHS----
--HHHHHHHHHHHHSS----
--HHHHHHHHHHHTT-----
--HHHHHHHHHHHHHS----
--HHHHHHHHHHHHH-----
--HHHHHHHHHHHHT-----
--HHHHHHHHHHHTT-----
--HHHHHHHHHHHHT-----
--HHHHHHHHHHHHS-----
--HHHHHHHHHHHHS-----
--HHHHHHHHHHHHT-----
--HHHHHHHHHHHHS-----
--HHHHHHHHHHHHS-----
--HHHHHHHHHHHHT-----
--HHHHHHHHHHHHT-----
--HHHHHHHHHHHHS-----
--HHHHHHHHHHHHT-----
--HHHHHHHHHHHHT-----
--HHHHHHHHHHHHT-----
--HHHHHHHHHHHH------
--HHHHHHHHHHHHT-----
--HHHHHHHHHHHHTS----
--HHHHHHHHHHHTTS----
--HHHHHHHHHHTTS-----
--HHHHHHHHHHHHTS----
--HHHHHHHHHHHHHS----
--HHHHHHHHHHHH------
--HHHHHHHHHHHHTS----
--HHHHHHHHHHHHTS----
--HHHHHHHHHHHHSS----
--HHHHHHHHHHHTT-----
--HHHHHHHHHHHHTS----
--HHHHHHHHHHHHTS----
--THHHHHHHHHHHSS----
--SHHHHHHHHHTTS-----
--SHHHHHHHHHTT------
--SHHHHHHHHHHT------
--SHHHHHHHHHHHTS----
--SHHHHHHHHHHHTS----
--SHHHHHHHHHHHHS----
--SHHHHHHHHHHHHS----
---HHHHHHHHHHHHS----
---HHHHHHHHHHTTS----
---HHHHHHHHHHHHS----
---HHHHHHHHHHTTS----
---HHHHHHHHHHTTS----
---HHHHHHHHHHHHS----
---HHHHHHHHHHHHS----
---HHHHHHHHHHHHS----
---HHHHHHHHHHHHS----
---HHHHHHHHHHTTS----
---HHHHHHHHHHHHS----
---HHHHHHHHHHHTS----
---HHHHHHHHHHHHS----
---HHHHHHHHHHHTS----
---HHHHHHHHHHHT-----
---HHHHHHHHHHHHS----
--THHHHHHHHHHHT-----
--SHHHHHHHHHHTT-----
---HHHHHHHHHHTT-----
---HHHHHHHHHHTT-----
---HHHHHHHHHTTT-----
---HHHHHHHHHHHH-----
---HHHHHHHHHHHH-----
---HHHHHHHHHHHHS----
---HHHHHHHHHHHT-----
---HHHHHHHHHHHH-----
---HHHHHHHHHHTT-----
---HHHHHHHHHHHT-----
---HHHHHHHHHHHH-----
--SHHHHHHHHHHHHS----
---HHHHHHHHHHHH-----
---HHHHHHHHHHHH-----
--SHHHHHHHHHHHH-----
---HHHHHHHHHHTT-----
---HHHHHHHHHHTT-----
---HHHHHHHHHGGG-----
--SHHHHHHHHHHTT-----
---HHHHHHHHHHHH-----
--SHHHHHHHHHTTT-----
---HHHHHHHHHHHH-----
---HHHHHHHHHHTT-----
---HHHHHHHHHHTSS----
---HHHHHHHHHHTTS----
---HHHHHHHHHHTT-----
---HHHHHHHHHTTT-----
---HHHHHHHHHHHH-----
---HHHHHHHHHHHHS----
---HHHHHHHHHHHHS----
---HHHHHHHHHHTTS----
---HHHHHHHHHHHHS----
---HHHHHHHHHTTTS----
---HHHHHHHHHHTTS----
---HHHHHHHHHHTSS----
---HHHHHHHHHHTTS----
--SHHHHHHHHHHHHS----
---HHHHHHHHHHHTS----
---HHHHHHHHHHHTS----
---HHHHHHHHHTTTS----
---HHHHHHHHHHHHS----
---HHHHHHHHHHHHS----
---HHHHHHHHHTTS-----
---HHHHHHHHHTTSS----
--SHHHHHHHHHHHHS----
---HHHHHHHHHHTTS----
--SHHHHHHHHHHHHS----
--SHHHHHHHHHHHTS----
--SHHHHHHHHHHHHS----
--SHHHHHHHHHHHTS----
--HHHHHHHHHHHTTS----
--SHHHHHHHHHHHTS----
--HHHHHHHHHHHHHS----
--HHHHHHHHHHHHTS----
--HHHHHHHHHHHHHS----
--HHHHHHHHHHHHHS----
--HHHHHHHHHHHTTS----
--HHHHHHHHHHHTTS----
--HHHHHHHHHHHHHS----
--HHHHHHHHHHHHHS----
--HHHHHHHHHHHHHS----
--HHHHHHHHHHHHTS----
--HHHHHHHHHHHHSS----
--HHHHHHHHHHHHHS----
--HHHHHHHHHHTTS-----
--HHHHHHHHHHHHT-----
--HHHHHHHHHHHTS-----
--HHHHHHHHHHHHH-----
--HHHHHHHHHHHTT-----
--HHHHHHHHHHHTT-----
--HHHHHHHHHHTTS-----
--HHHHHHHHHHHHH-----
--HHHHHHHHHHHTT-----
--HHHHHHHHHHHHHS----
--HHHHHHHHHHHHHS----
--HHHHHHHHHHHTTS----
--HHHHHHHHHHHHHS----
--HHHHHHHHHHHHTS----
--HHHHHHHHHHHHHT----
--HHHHHHHHHHHHHT----
--HHHHHHHHHHHHHSS---
--HHHHHHHHHHHHHS----
--HHHHHHHHHHHHTT----
--HHHHHHHHHHHHHTS---
--HHHHHHHHHHHHHTS---
--HHHHHHHHHHHHTTS---
--HHHHHHHHHHHHTTS---
--HHHHHHHHHHHHHHS---
--HHHHHHHHHHHHTT----
--HHHHHHHHHHHTTS----
--HHHHHHHHHHHHHT----
--HHHHHHHHHHHHTS----
--HHHHHHHHHHHHH-----
--HHHHHHHHHHHHTT----
--HHHHHHHHHHHHHS----
--HHHHHHHHHHHHTS----
--HHHHHHHHHHGGGGS---
--HHHHHHHHHHHHTT----
--HHHHHHHHHHHHTT----
--HHHHHHHHHHHHHT----
--HHHHHHHHHHHHHS----
--HHHHHHHHHHHHHHS---
--HHHHHHHHHHHHTT----
--HHHHHHHHHHHHHH----
--HHHHHHHHHHHHHH----
--HHHHHHHHHHHHHS----
--HHHHHHHHHHHHHH----
--HHHHHHHHHHHHHT----
--HHHHHHHHHHHGGG----
--HHHHHHHHHHHHHT----
--HHHHHHHHHHHHHSS---
--HHHHHHHHHHHHHT----
--HHHHHHHHHHHHHHS---
--HHHHHHHHHHHHHH----
--HHHHHHHHHHHHHH----
--HHHHHHHHHHHHHH----
--HHHHHHHHHHHHTT----
--HHHHHHHHHHHHHH----
--HHHHHHHHHHHHTT----
--HHHHHHHHHHHTTT----
--HHHHHHHHHHHHTT----
--HHHHHHHHHHHHHS----
--HHHHHHHHHHHHTT----
--HHHHHHHHHHHHHH----
--HHHHHHHHHHHHHT----
--HHHHHHHHHHHHTT----
--HHHHHHHHHHHHTT----
--HHHHHHHHHHHHHH----
--HHHHHHHHHHHHTTS---
--HHHHHHHHHHHHHH----
--HHHHHHHHHHHHHH----
--HHHHHHHHHHHHHT----
--HHHHHHHHHHHHHHS---
--HHHHHHHHHHHHHT----
--HHHHHHHHHHHHHT----
--HHHHHHHHHHHHHH----
--HHHHHHHHHHHHHH----
--HHHHHHHHHHHHHH----
--HHHHHHHHHHHHHT----
--HHHHHHHHHHHHHH----
--HHHHHHHHHHHHTT----
--HHHHHHHHHHHHHH----
--HHHHHHHHHHHHHH----
--HHHHHHHHHHHHHT----
--HHHHHHHHHHHHTT----
--HHHHHHHHHHHHHT----
--HHHHHHHHHHHHHT----
--HHHHHHHHHHHHHT----
--HHHHHHHHHHHHHH----
--HHHHHHHHHHHHHH----
--HHHHHHHHHHHHHHS---
--HHHHHHHHHHHHHTS---
--HHHHHHHHHHHHHHS---
--HHHHHHHHHHHHHHS---
--HHHHHHHHHHHHHS----
--HHHHHHHHHHHHHTS---
--HHHHHHHHHHHHTTS---
--HHHHHHHHHHHHHTS---
--HHHHHHHHHHHHTT----
--HHHHHHHHHHHHHH----
--HHHHHHHHHHHHHH----
--HHHHHHHHHHHHHT----
--HHHHHHHHHHHHHT----
--HHHHHHHHHHHHHH----
--HHHHHHHHHHHHHS----
--GGGTHHHHHHHHHT----
--GGG-HHHHHHHHTT----
--GGG-HHHHHHHHHT----
--GGG-HHHHHHHHHT----
--GGG-HHHHHHHHTT----
--GGGSHHHHHHHHHH----
--GGG-HHHHHHHHHH----
--GGGSHHHHHHHHTT----
--GGG-HHHHHHHHS-----
--TTSSHHHHHHHTTS----
--TTTHHHHHHHHHTT----
--TTTTHHHHHHHHTT----
--TTTHHHHHHHHHHSS---
--TTTHHHHHHHHHHT----
--TTTHHHHHHHHHTT----
--TTTTHHHHHHHHHT----
--TTTHHHHHHHHHHH----
--TTTHHHHHHHHHHT----
--TTTSHHHHHHHHHHS---
--TTTTHHHHHHHHHHS---
--TTTTHHHHHHHHHHS---
--HHHHHHHHHHHHHH----
--TTTTHHHHHHHHHH----
--TTTTHHHHHHHHHS----
--TTT-HHHHHHHHHH----
--TTTTHHHHHHHHHT----
--TTTHHHHHHHHHTT----
--TTTHHHHHHHHTTTS---
--TTTHHHHHHHHHTT----
--TTTHHHHHHHHHHHS---
--TTTHHHHHHHHHHT----
--HHHHHHHHHHHHTT----
--TTTHHHHHHHHHTT----
--TTTHHHHHHHHHHH----
--TTTHHHHHHHHHTT----
--TTTHHHHHHHHHHH----
--TTTTHHHHHHHHTT----
--TTTTHHHHHHHHHH----
--TTTTHHHHHHHHHH----
--TTTTHHHHHHHHHH----
--TTTHHHHHHHHHTT----
--TTTHHHHHHHHHTT----
--TTTHHHHHHHHHTT----
--TTTHHHHHHHHHTT----
--TTTHHHHHHHHHHH----
--TTTHHHHHHHHTTT----
--TTTHHHHHHHHHTT----
--TTTHHHHHHHHHTT----
--TTTHHHHHHHHHTTS---
--TTTTHHHHHHHHHTS---
--TTTTHHHHHHHHTT----
--TTTHHHHHHHHHHTS---
--TTTHHHHHHHHHTTS---
--TTTTHHHHHHHHHTS---
--TTTHHHHHHHHGGGS---
--HHHHHHHHHHHHTTS---
--HHHHHHHHHHHHTTS---
--TTTHHHHHHHHHTTS---
--TTTHHHHHHHHHHHS---
--HHHHHHHHHHHHHHS---
--HHHHHHHHHHHHTT----
--GGGHHHHHHHHHHHS---
--HHHHHHHHHHHHHTS---
--GGGHHHHHHHHHHHS---
--TTTHHHHHHHHHHHS---
--GGGHHHHHHHHHHSS---
--GGGHHHHHHHHHHHS---
--TTTHHHHHHHHHTTS---
--TTTHHHHHHHHHHHS---
--TTTTHHHHHHHHTTS---
--HHHHHHHHHHHTTT----
--HHHHHHHHHHHHTT----
--GGGHHHHHHHHHHT----
--TTTHHHHHHHHHTT----
--HHHHHHHHHHHHTSS---
--TTTHHHHHHHHHHTS---
--TTTHHHHHHHHHHTS---
--TTTHHHHHHHHHHHS---
--TTTHHHHHHHHHHHS---
--TTTTHHHHHHHHHHS---
--TTTTHHHHHHHTTSS---
--TTTHHHHHHHHHHHS---
--HHHHHHHHHHHHHHS---
--HHHHHHHHHHHHHHS---
--HHHHHHHHHHHTTSS---
--HHHHHHHHHHHHTTS---
--HHHHHHHHHHHHTTS---
--HHHHHHHHHHHHHHS---
--HHHHHHHHHHHHHTS---
--HHHHHHHHHHHHHHS---
--HHHHHHHHHHHHHHS---
--HHHHHHHHHHHHHSS---
--HHHHHHHHHHHHHHS---
--HHHHHHHHHHHHTTS---
--HHHHHHHHHHHHHHS---
--HHHHHHHHHHHHHTS---
--HHHHHHHHHHHHHHS---
--HHHHHHHHHHHHTTS---
--HHHHHHHHHHHHTTS---
--HHHHHHHHHHHHTTS---
--HHHHHHHHHHHHTTS---
--HHHHHHHHHHHHHHS---
--HHHHHHHHHHHHHHS---
--HHHHHHHHHHHHHHS---
--HHHHHHHHHHHHTTS---
--HHHHHHHHHHHHHHS---
--HHHHHHHHHHHHHTS---
--HHHHHHHHHHHHHHS---
--HHHHHHHHHHHHHHS---
--HHHHHHHHHHHHHHS---
--HHHHHHHHHHHHHTS---
--HHHHHHHHHHHHTTS---
--HHHHHHHHHHHHHHS---
--HHHHHHHHHHHHHHS---
--HHHHHHHHHHHHHHS---
--HHHHHHHHHHHHHTS---
--HHHHHHHHHHHHHSS---
--HHHHHHHHHHHHHSS---
--HHHHHHHHHHHHHTS---
--HHHHHHHHHHHHTTS---
--HHHHHHHHHHHHHHS---
--HHHHHHHHHHHHHTS---
--HHHHHHHHHHHHHTS---
--HHHHHHHHHHHHHTS---
--HHHHHHHHHHHHHHS---
--HHHHHHHHHHHHTTS---
--HHHHHHHHHHHHHHS---
--HHHHHHHHHHHHHHS---
--HHHHHHHHHHHHHH----
--HHHHHHHHHHHHHTS---
--HHHHHHHHHHHHHT----
--HHHHHHHHHHHHHS----
--HHHHHHHHHHHHHH----
--HHHHHHHHHHHHHTS---
--HHHHHHHHHHHHHH----
--HHHHHHHHHHHHHTS---
--HHHHHHHHHHHHHHS---
--HHHHHHHHHHHHHHS---
--HHHHHHHHHHHHHH----
--HHHHHHHHHHHHHHS---
--HHHHHHHHHHHHHTS---
--HHHHHHHHHHHHHH----
--HHHHHHHHHHHHTT----
--HHHHHHHHHHHHHTS---
--HHHHHHHHHHHHHT----
--HHHHHHHHHHHHTT----
--HHHHHHHHHHHHTT----
--HHHHHHHHHHHHHT----
--HHHHHHHHHHHHHT----
--HHHHHHHHHHHHTT----
--HHHHHHHHHHHHHT----
--HHHHHHHHHHHHTT----
--HHHHHHHHHHHHHH----
--HHHHHHHHHHHHHH----
--HHHHHHHHHHHHHT----
--HHHHHHHHHHHHHH----
--HHHHHHHHHHHHTT----
--HHHHHHHHHHHHHH----
--HHHHHHHHHHHHHH----
--HHHHHHHHHHHHHHH---
--HHHHHHHHHHHHHHT---
--HHHHHHHHHHHHHHS---
--HHHHHHHHHHHHHH----
--HHHHHHHHHHHHHHS---
--HHHHHHHHHHHHHHT---
--HHHHHHHHHHHHHHTS--
--HHHHHHHHHHHHHHTS--
--HHHHHHHHHHHHHHTS--
--HHHHHHHHHHHHHHTS--
--HHHHHHHHHHHHHHHS--
--HHHHHHHHHHHHHHTS--
--HHHHHHHHHHHHHHTS--
--HHHHHHHHHHHHHHSS--
--HHHHHHHHHHHHHHHS--
--HHHHHHHHHHHHHHTS--
--HHHHHHHHHHHHHHTS--
--HHHHHHHHHHHHHHTS--
--HHHHHHHHHHHHHTTS--
--HHHHHHHHHHHHHHHS--
--HHHHHHHHHHHHHHHS--
--HHHHHHHHHHHHHHHS--
--HHHHHHHHHHHHHTTS--
--HHHHHHHHHHHHHTTS--
--HHHHHHHHHHHHHHTS--
--HHHHHHHHHHHHHTTS--
--HHHHHHHHHHHHHTTS--
--HHHHHHHHHHHHHTSS--
--HHHHHHHHHHHHHHTS--
--HHHHHHHHHHHHHTTS--
--HHHHHHHHHHHHHTTS--
--HHHHHHHHHHHHHHTS--
--HHHHHHHHHHHHHTTS--
--HHHHHHHHHHHHHTTS--
--HHHHHHHHHHHHHTTS--
--HHHHHHHHHHHHHTTS--
--HHHHHHHHHHHHHTTS--
--HHHHHHHHHHHHHTTS--
--HHHHHHHHHHHHHHSS--
--HHHHHHHHHHHHHHHS--
--HHHHHHHHHHHHHTTS--
--HHHHHHHHHHHHHHHS--
--HHHHHHHHHHHHHTT---
--HHHHHHHHHHHHHHH---
--HHHHHHHHHHHHHHH---
--HHHHHHHHHHHHHHHS--
--HHHHHHHHHHHHHHS---
--HHHHHHHHHHHHHHH---
--HHHHHHHHHHHHHHH---
--HHHHHHHHHHHHTTS---
--HHHHHHHHHHHHHTT---
--HHHHHHHHHHHHHHH---
--HHHHHHHHHHHHHHH---
--HHHHHHHHHHHHHHH---
--HHHHHHHHHHHHHTT---
--HHHHHHHHHHHHTTT---
--HHHHHHHHHHHHHHH---
--HHHHHHHHHHHHHHH---
--HHHHHHHHHHHHHTTS--
--HHHHHHHHHHHHHHTS--
--HHHHHHHHHHHHHTTS--
--HHHHHHHHHHHHHHH---
--HHHHHHHHHHHHHHH---
--HHHHHHHHHHHHHHH---
--HHHHHHHHHHHHHTT---
--HHHHHHHHHHHHHHH---
--HHHHHHHHHHHHHHHS--
--HHHHHHHHHHHHHHHS--
--HHHHHHHHHHHHHTTS--
--HHHHHHHHHHHHHHHS--
--HHHHHHHHHHHHTTTS--
--HHHHHHHHHHHHTTT---
--HHHHHHHHHHHHHHS---
--HHHHHHHHHHHHHHH---
--HHHHHHHHHHHHHHT---
--HHHHHHHHHHHHHHH---
--HHHHHHHHHHHHHTT---
--HHHHHHHHHHHHHTT---
--HHHHHHHHHHHHHTT---
--HHHHHHHHHHHHHTT---
--HHHHHHHHHHHHHTT---
--HHHHHHHHHHHHHTT---
--HHHHHHHHHHHHGGG---
--HHHHHHHHHHHHHTT---
--HHHHHHHHHHHHHHH---
--HHHHHHHHHHHHHHH---
--HHHHHHHHHHHHHHT---
--HHHHHHHHHHHHHHHS--
--HHHHHHHHHHHHHHS---
--HHHHHHHHHHHHHHT---
--HHHHHHHHHHHHHHHS--
--HHHHHHHHHHHHHHHS--
--HHHHHHHHHHHHHHTS--
--HHHHHHHHHHHHHHHS--
--HHHHHHHHHHHHHHHS--
--HHHHHHHHHHHHHHHS--
--HHHHHHHHHHHHHHHS--
--HHHHHHHHHHHGGGT---
--HHHHHHHHHHHHHHHS--
--HHHHHHHHHHHHHHH---
--HHHHHHHHHHHHHHH---
--HHHHHHHHHHHHHHH---
--HHHHHHHHHHHHHTT---
--HHHHHHHHHHHHHTT---
--HHHHHHHHHHHHHHHS--
--HHHHHHHHHHHHHTTS--
--HHHHHHHHHHHHHTTS--
--HHHHHHHHHHHHHTTS--
--HHHHHHHHHHHHHTTS--
--HHHHHHHHHHHHTTTS--
--HHHHHHHHHHHHHHHS--
--HHHHHHHHHHHHHHHS--
--HHHHHHHHHHHHHHHS--
--HHHHHHHHHHHHHHHS--
--HHHHHHHHHHHHHHHS--
--HHHHHHHHHHHHHHHS--
--HHHHHHHHHHHHHTTS--
--HHHHHHHHHHHHHTTS--
--HHHHHHHHHHHHTTTS--
--HHHHHHHHHHHHHTTS--
--HHHHHHHHHHHHHTTS--
--HHHHHHHHHHHHHTTS--
--HHHHHHHHHHHHHHHS--
--HHHHHHHHHHHHHTTS--
--HHHHHHHHHHHHHHHS--
--HHHHHHHHHHHHTTTS--
--HHHHHHHHHHHHHTTS--
--HHHHHHHHHHHHHTTS--
--HHHHHHHHHHHHHTTS--
--HHHHHHHHHHHHHTTS--
--HHHHHHHHHHHHHHHS--
--HHHHHHHHHHHHHTTS--
--HHHHHHHHHHHHHTTS--
--HHHHHHHHHHHHHTTS--
--HHHHHHHHHHHHTTTS--
--HHHHHHHHHHHHHTTS--
--HHHHHHHHHHHHHTTS--
--HHHHHHHHHHHHHTTS--
--HHHHHHHHHHHHHTTS--
--HHHHHHHHHHHHHTTS--
--HHHHHHHHHHHHHTTS--
--HHHHHHHHHHHHHTTS--
--HHHHHHHHHHHHHTTS--
--HHHHHHHHHHHHHHHS--
--HHHHHHHHHHHHHTTS--
--HHHHHHHHHHHHHTTS--
--HHHHHHHHHHHHHTTS--
--HHHHHHHHHHHHTTTS--
--HHHHHHHHHHHHTTTS--
--HHHHHHHHHHHHHTTS--
--HHHHHHHHHHHHHTTS--
--HHHHHHHHHHHHHTTS--
--HHHHHHHHHHHHHTTS--
--HHHHHHHHHHHHHTTS--
--HHHHHHHHHHHHHHHS--
--HHHHHHHHHHHHHTTS--
--HHHHHHHHHHHHTTTS--
--THHHHHHHHHHHHTTS--
--THHHHHHHHHHHHTTS--
--THHHHHHHHHHHTTTS--
--HHHHHHHHHHHHHTTS--
--HHHHHHHHHHHHHTTS--
--HHHHHHHHHHHHHTTS--
--HHHHHHHHHHHHTTTS--
--HHHHHHHHHHHHHTTS--
--HHHHHHHHHHHHHTTS--
--HHHHHHHHHHHHHTTS--
--HHHHHHHHHHHHHTTS--
--HHHHHHHHHHHHHTTS--
--HHHHHHHHHHHHTTTS--
--HHHHHHHHHHHHHTTS--
--HHHHHHHHHHHHHTTS--
--HHHHHHHHHHHHHHHS--
--HHHHHHHHHHHHTTTS--
--HHHHHHHHHHHHHHHS--
--HHHHHHHHHHHHHTTS--
--HHHHHHHHHHHHTTTS--
--HHHHHHHHHHHHHHHS--
--HHHHHHHHHHHHHTTS--
--HHHHHHHHHHHHTTTS--
--HHHHHHHHHHHHHTTS--
--HHHHHHHHHHHHHHHS--
--HHHHHHHHHHHHTTTS--
--HHHHHHHHHHHHHHHS--
--HHHHHHHHHHHHTTTS--
--HHHHHHHHHHHHTTTS--
--HHHHHHHHHHHHHTTS--
--HHHHHHHHHHHHTTTS--
--HHHHHHHHHHHHHTTS--
--HHHHHHHHHHHHHTTS--
--HHHHHHHHHHHHHTTS--
--HHHHHHHHHHHHHHHS--
--HHHHHHHHHHHHTTTS--
--HHHHHHHHHHHHHTTS--
--HHHHHHHHHHHHHTTS--
--HHHHHHHHHHHHTTTS--
--HHHHHHHHHHHHHTTS--
--HHHHHHHHHHHHHTTS--
--HHHHHHHHHHHHHTTS--
--HHHHHHHHHHHHHTTS--
--HHHHHHHHHHHHTTTS--
--HHHHHHHHHHHHTTTS--
--HHHHHHHHHHHHHTTS--
--HHHHHHHHHHHHTTTS--
--HHHHHHHHHHHHHTSS--
--HHHHHHHHHHHHHHHS--
--HHHHHHHHHHHHHTTS--
--HHHHHHHHHHHHHTTS--
--HHHHHHHHHHHHHHHS--
--HHHHHHHHHHHHTTTS--
--HHHHHHHHHHHHTTTS--
--HHHHHHHHHHHHHTTS--
--HHHHHHHHHHHHHTT---
--HHHHHHHHHHHHHTTS--
--HHHHHHHHHHHHTTT---
--HHHHHHHHHHHHHHHS--
--HHHHHHHHHHHHHTTS--
--HHHHHHHHHHHHTTTS--
--HHHHHHHHHHHHTTT---
--HHHHHHHHHHHHHTTS--
--HHHHHHHHHHHHHHHS--
--HHHHHHHHHHHHHTT---
--HHHHHHHHHHHHHHHS--
--HHHHHHHHHHHHHHHS--
--HHHHHHHHHHHHHHHS--
--HHHHHHHHHHHHHTTS--
--HHHHHHHHHHHHHTTS--
--HHHHHHHHHHHHHTTS--
--HHHHHHHHHHHHHHHS--
--HHHHHHHHHHHHHTTS--
--HHHHHHHHHHHHHTT---
--HHHHHHHHHHHHHTTS--
--HHHHHHHHHHHHHHHS--
--HHHHHHHHHHHHHTS---
--HHHHHHHHHHHHHTT---
--HHHHHHHHHHHHHHH---
--HHHHHHHHHHHHTTT---
--HHHHHHHHHHHHGGG---
--HHHHHHHHHHHHHHH---
--HHHHHHHHHHHHHHHS--
--HHHHHHHHHHHHHHH---
--HHHHHHHHHHHHHHH---
--HHHHHHHHHHHHHHH---
--HHHHHHHHHHHHHTT---
--HHHHHHHHHHHHHTT---
--HHHHHHHHHHHHHHH---
--HHHHHHHHHHHHHHH---
--HHHHHHHHHHHHHHS---
--HHHHHHHHHHHHHTT---
--HHHHHHHHHHHHHTT---
--HHHHHHHHHHHHHTT---
--HHHHHHHHHHHHHHH---
--HHHHHHHHHHHHHHH---
--HHHHHHHHHHHHHHH---
--HHHHHHHHHHHHHHT---
--HHHHHHHHHHHHHHH---
--HHHHHHHHHHHHHHH---
--HHHHHHHHHHHHHSS---
--HHHHHHHHHHHHHHH---
--HHHHHHHHHHHHTT----
--HHHHHHHHHHHHHH----
--HHHHHHHHHHHHHTT---
--HHHHHHHHHHHHHHT---
--HHHHHHHHHHHHHTT---
--HHHHHHHHHHHHHTT---
--HHHHHHHHHHHHHTT---
--HHHHHHHHHHHHHHT---
--HHHHHHHHHHHHHHS---
--HHHHHHHHHHHHHHT---
--HHHHHHHHHHHHHTT---
--HHHHHHHHHHHHHHS---
--HHHHHHHHHHHHTTS---
--HHHHHHHHHHHHHHT---
--HHHHHHHHHHHHHHS---
--HHHHHHHHHHHHHHT---
--HHHHHHHHHHHHHHS---
--HHHHHHHHHHHHHH----
--HHHHHHHHHHHHHHS---
--SHHHHHHHHHHHHHS---
--HHHHHHHHHHHHHHT---
--HHHHHHHHHHHHHTT---
--SHHHHHHHHHHHHHT---
--HHHHHHHHHHHHHTT---
--HHHHHHHHHHHHHTT---
--HHHHHHHHHHHHHHSS--
--HHHHHHHHHHHHHHTS--
--HHHHHHHHHHHHHHSS--
--HHHHHHHHHHHHHHS---
--HHHHHHHHHHHHHHSS--
--HHHHHHHHHHHHHTT---
--HHHHHHHHHHHHHHT---
--HHHHHHHHHHHHHTT---
--HHHHHHHHHHHHHTT---
--HHHHHHHHHHHHHTT---
--HHHHHHHHHHHHHTT---
--HHHHHHHHHHHHHTSS--
--HHHHHHHHHHHHHHH---
--HHHHHHHHHHHHHHH---
--HHHHHHHHHHHHTTT---
--HHHHHHHHHHHHHTS---
--HHHHHHHHHHHHHHH---
--HHHHHHHHHHHHHTT---
--HHHHHHHHHHHHHHHS--
--HHHHHHHHHHHHHTTS--
--HHHHHHHHHHHHHTTS--
--HHHHHHHHHHHHHHTS--
--HHHHHHHHHHHHHHH---
--HHHHHHHHHHHHHHT---
--HHHHHHHHHHHHHTS---
--HHHHHHHHHHHHHHS---
--HHHHHHHHHHHHHTT---
--HHHHHHHHHHHHHHH---
--HHHHHHHHHHHHHTS---
--HHHHHHHHHHHHHTT---
--HHHHHHHHHHHHHSS---
--HHHHHHHHHHHHHHH---
--HHHHHHHHHHHHHTT---
--HHHHHHHHHHHHHHH---
--HHHHHHHHHHHHHTT---
--HHHHHHHHHHHHHTT---
--HHHHHHHHHHHHHHH---
--HHHHHHHHHHHHHHH---
--HHHHHHHHHHHHHHHS--
--HHHHHHHHHHHHHHS---
--HHHHHHHHHHHHHHH---
--HHHHHHHHHHHHHHH---
--HHHHHHHHHHHHHHH---
--HHHHHHHHHHHHHHH---
--HHHHHHHHHHHHHHHS--
--HHHHHHHHHHHHHHH---
--HHHHHHHHHHHHHHHT--
--HHHHHHHHHHHHHHHT--
--HHHHHHHHHHHHHHHT--
--HHHHHHHHHHHHHHTT--
--HHHHHHHHHHHHHHTT--
--HHHHHHHHHHHHHHTT--
--HHHHHHHHHHHHHHTT--
--HHHHHHHHHHHHHHHS--
--HHHHHHHHHHHHHHH---
--HHHHHHHHHHHHHHHS--
--HHHHHHHHHHHHHHTT--
--HHHHHHHHHHHHHHHS--
--HHHHHHHHHHHHHHHS--
--HHHHHHHHHHHHHHTT--
--HHHHHHHHHHHHHHHT--
--HHHHHHHHHHHHHHHT--
--HHHHHHHHHHHHHHHT--
--HHHHHHHHHHHHHHTT--
--HHHHHHHHHHHHHHHT--
--HHHHHHHHHHHHHHHH--
--HHHHHHHHHHHHHHHT--
--HHHHHHHHHHHHHHHT--
--HHHHHHHHHHHHHHHT--
--HHHHHHHHHHHHHHHH--
--HHHHHHHHHHHHHHHS--
--HHHHHHHHHHHHHHHT--
--HHHHHHHHHHHHHHHT--
--HHHHHHHHHHHHHHTT--
--HHHHHHHHHHHHHHHT--
--HHHHHHHHHHHHHHHT--
--HHHHHHHHHHHHHHHT--
--HHHHHHHHHHHHHHHT--
--HHHHHHHHHHHHHHHH--
--HHHHHHHHHHHHHHHT--
--HHHHHHHHHHHHHHHT--
--HHHHHHHHHHHHHHHT--
--HHHHHHHHHHHHHHHT--
--HHHHHHHHHHHHHHHT--
--HHHHHHHHHHHHHHHS--
--HHHHHHHHHHHHHHHS--
--HHHHHHHHHHHHHHHT--
--HHHHHHHHHHHHHHHS--
--HHHHHHHHHHHHHHHT--
--HHHHHHHHHHHHHTTT--
--HHHHHHHHHHHHHHHS--
--HHHHHHHHHHHHHHHS--
--HHHHHHHHHHHHHHHS--
--HHHHHHHHHHHHHHHS--
--HHHHHHHHHHHHHHHS--
--HHHHHHHHHHHHHHHT--
--HHHHHHHHHHHHHHHS--
--HHHHHHHHHHHHHHHS--
--HHHHHHHHHHHHHHHH--
--HHHHHHHHHHHHHHHH--
--HHHHHHHHHHHHHHHH--
--HHHHHHHHHHHHHHHT--
--HHHHHHHHHHHHHHTT--
--HHHHHHHHHHHHHHHT--
--HHHHHHHHHHHHHHHT--
--HHHHHHHHHHHHHGGG--
--HHHHHHHHHHHHHHHT--
--HHHHHHHHHHHHHHHT--
--HHHHHHHHHHHHHHHT--
--HHHHHHHHHHHHHHHT--
--HHHHHHHHHHHHHHHT--
--HHHHHHHHHHHHHHHT--
--HHHHHHHHHHHHHHHT--
--HHHHHHHHHHHHHHHT--
--HHHHHHHHHHHHHHHT--
--HHHHHHHHHHHHHHHS--
--HHHHHHHHHHHHHHHH--
--HHHHHHHHHHHHHTTS--
--HHHHHHHHHHHHTTSS--
--HHHHHHHHHHHHTTTS--
--HHHHHHHHHHHHTTTS--
--HHHHHHHHHHHHTTTS--
--HHHHHHHHHHHHTTTS--
--HHHHHHHHHHHHHHHT--
--HHHHHHHHHHHHHHHT--
--HHHHHHHHHHHHHHHT--
--HHHHHHHHHHHHHHHT--
--HHHHHHHHHHHHHHHS--
--HHHHHHHHHHHHHHHH--
--HHHHHHHHHHHHHHHT--
--HHHHHHHHHHHHHHHS--
--HHHHHHHHHHHHHHHT--
--HHHHHHHHHHHHHHHT--
--HHHHHHHHHHHHHHTT--
--HHHHHHHHHHHHHHTT--
--HHHHHHHHHHHHHHHT--
--HHHHHHHHHHHHHHTS--
--HHHHHHHHHHHHHHHT--
--HHHHHHHHHHHHHHHH--
--HHHHHHHHHHHHHHTT--
--HHHHHHHHHHHHHHHH--
--HHHHHHHHHHHHHHTT--
--HHHHHHHHHHHHHHHT--
--HHHHHHHHHHHHHHTT--
--HHHHHHHHHHHHHHHH--
--HHHHHHHHHHHHHHHH--
--HHHHHHHHHHHHHHTT--
--HHHHHHHHHHHHHHTT--
--HHHHHHHHHHHHHHTT--
--HHHHHHHHHHHHHHHT--
--HHHHHHHHHHHHHHTT--
--HHHHHHHHHHHHHHTT--
--HHHHHHHHHHHHHHTT--
--HHHHHHHHHHHHHHHH--
--HHHHHHHHHHHHHHHT--
--HHHHHHHHHHHHHHTT--
--HHHHHHHHHHHHHHTT--
--HHHHHHHHHHHHHHTS--
--HHHHHHHHHHHHHHTT--
--HHHHHHHHHHHHHHTT--
--HHHHHHHHHHHHHHTT--
--HHHHHHHHHHHHHHTT--
--HHHHHHHHHHHHHHTT--
--HHHHHHHHHHHHHHTT--
--HHHHHHHHHHHHHHTT--
--HHHHHHHHHHHHHTTT--
--HHHHHHHHHHHHHHTT--
--HHHHHHHHHHHHHHTS--
--HHHHHHHHHHHHHHHT--
--HHHHHHHHHHHHHHTT--
--HHHHHHHHHHHHHHTT--
--HHHHHHHHHHHHHHTT--
--HHHHHHHHHHHHHHTT--
--HHHHHHHHHHHHHHTT--
--HHHHHHHHHHHHHHHT--
--HHHHHHHHHHHHHHHH--
--HHHHHHHHHHHHHHHS--
--HHHHHHHHHHHHHHTT--
--HHHHHHHHHHHHHHHT--
--HHHHHHHHHHHHTTTT--
--HHHHHHHHHHHHHHHS--
--HHHHHHHHHHHHHHHT--
--HHHHHHHHHHHHHHTT--
--HHHHHHHHHHHHHHHH--
--HHHHHHHHHHHHHHTT--
--HHHHHHHHHHHHHHTT--
--TTHHHHHHHHHHHHHH--
--HHHHHHHHHHHHHTTT--
--HHHHHHHHHHHHHHHH--
--HHHHHHHHHHHHHHHH--
--HHHHHHHHHHHHHHTT--
--HHHHHHHHHHHHHHTS--
--HHHHHHHHHHHHHHHT--
--HHHHHHHHHHHHHHHT--
--HHHHHHHHHHHHHHHT--
--HHHHHHHHHHHHHHHT--
--HHHHHHHHHHHHHHTT--
--HHHHHHHHHHHHHHHT--
--HHHHHHHHHHHHHHHT--
--HHHHHHHHHHHHHHTT--
--HHHHHHHHHHHHHTTS--
--HHHHHHHHHHHHHHHH--
--HHHHHHHHHHHHHHHH--
--HHHHHHHHHHHHHHTT--
--TTTHHHHHHHHHHHHT--
--HHHHHHHHHHHHHHTT--
--HHHHHHHHHHHHHHTT--
--HHHHHHHHHHHHHGGG--
--HHHHHHHHHHHHHHTT--
--HHHHHHHHHHHHHHTT--
--HHHHHHHHHHHHHHHS--
--HHHHHHHHHHHHHHHH--
--HHHHHHHHHHHHHHHS--
--HHHHHHHHHHHHHHTT--
--HHHHHHHHHHHHHHTT--
--HHHHHHHHHHHHHHHT--
--HHHHHHHHHHHHHHHH--
--HHHHHHHHHHHHHHHH--
--HHHHHHHHHHHHHHHH--
--HHHHHHHHHHHHHHHH--
--HHHHHHHHHHHHHHHH--
--HHHHHHHHHHHHHHHT--
--HHHHHHHHHHHHHHHH--
--HHHHHHHHHHHHHHHH--
--HHHHHHHHHHHHHHHH--
--HHHHHHHHHHHHHHHS--
--HHHHHHHHHHHHHHHH--
--HHHHHHHHHHHHHTTT--
--HHHHHHHHHHHHHHHH--
--HHHHHHHHHHHHHHHH--
--HHHHHHHHHHHHHHHH--
--HHHHHHHHHHHHHHHT--
--HHHHHHHHHHHHHHHT--
--HHHHHHHHHHHHHHHT--
--HHHHHHHHHHHHHHHT--
--HHHHHHHHHHHHHHHS--
--HHHHHHHHHHHHHHH---
--HHHHHHHHHHHHHHTT--
--HHHHHHHHHHHHHHHTT-
--HHHHHHHHHHHHHHHT--
--HHHHHHHHHHHHHHHTT-
--HHHHHHHHHHHHHHHHH-
--HHHHHHHHHHHHHHHTT-
--HHHHHHHHHHHHHHHTT-
--HHHHHHHHHHHHHHHHH-
--HHHHHHHHHHHHHHHHT-
--HHHHHHHHHHHHHHHHH-
--HHHHHHHHHHHHHHTTT-
--HHHHHHHHHHHHHHHHT-
--HHHHHHHHHHHHHHHHT-
--HHHHHHHHHHHHHHHHH-
--HHHHHHHHHHHHHHHH--
--HHHHHHHHHHHHHHHHT-
--HHHHHHHHHHHHHHHH--
--HHHHHHHHHHHHHHHH--
--HHHHHHHHHHHHHHHT--
--HHHHHHHHHHHHHHHS--
--HHHHHHHHHHHHHHHH--
--HHHHHHHHHHHHHHHH--
--HHHHHHHHHHHHHHTT--
--HHHHHHHHHHHHHHTT--
--HHHHHHHHHHHHHHHT--
--HHHHHHHHHHHHHHTT--
--HHHHHHHHHHHHHHHH--
--HHHHHHHHHHHHHHTS--
--HHHHHHHHHHHHHHHH--
--HHHHHHHHHHHHHHHT--
--HHHHHHHHHHHHHHTT--
--HHHHHHHHHHHHHHTT--
--HHHHHHHHHHHHHHHH--
--HHHHHHHHHHHHHHHH--
--HHHHHHHHHHHHHHHH--
--HHHHHHHHHHHHHHHT--
--HHHHHHHHHHHHHHHH--
--HHHHHHHHHHHHHHHH--
--HHHHHHHHHHHHHHTT--
--HHHHHHHHHHHHHHHH--
--HHHHHHHHHHHHHHHH--
--HHHHHHHHHHHHHHHT--
--HHHHHHHHHHHHHHHH--
--HHHHHHHHHHHHHHHS--
--HHHHHHHHHHHHHHHH--
--HHHHHHHHHHHHHHHH--
--HHHHHHHHHHHHHHTT--
--HHHHHHHHHHHHHHHH--
--HHHHHHHHHHHHHHHH--
--HHHHHHHHHHHHHHTT--
--HHHHHHHHHHHHHHHH--
--HHHHHHHHHHHHHHHH--
--HHHHHHHHHHHHHTTT--
--HHHHHHHHHHHHHHTT--
--HHHHHHHHHHHHHHTT--
--HHHHHHHHHHHHHHTT--
--HHHHHHHHHHHHHHTT--
--HHHHHHHHHHHHHHTT--
--HHHHHHHHHHHHHHHH--
--HHHHHHHHHHHHHTTT--
--HHHHHHHHHHHHHHHH--
--HHHHHHHHHHHHHHHH--
--HHHHHHHHHHHHHHTT--
--HHHHHHHHHHHHHHHS--
--HHHHHHHHHHHHHHHH--
--HHHHHHHHHHHHHHTT--
--HHHHHHHHHHHHHHTT--
--HHHHHHHHHHHHHHHT--
--HHHHHHHHHHHHHHHH--
--HHHHHHHHHHHHHHTS--
--HHHHHHHHHHHHHHHH--
--HHHHHHHHHHHHHHTT--
--HHHHHHHHHHHHHHHH--
--HHHHHHHHHHHHHHHH--
--HHHHHHHHHHHHHHHH--
--HHHHHHHHHHHHHHTT--
--HHHHHHHHHHHHHTTT--
--HHHHHHHHHHHHHHHH--
--HHHHHHHHHHHHHHHT--
--HHHHHHHHHHHHHHHH--
--HHHHHHHHHHHHHHTT--
--HHHHHHHHHHHHHHHH--
--HHHHHHHHHHHHHHHS--
--HHHHHHHHHHHHHHHH--
--HHHHHHHHHHHHHHHT--
--HHHHHHHHHHHHHHHH--
--HHHHHHHHHHHHHHTT--
--HHHHHHHHHHHHHHHT--
--HHHHHHHHHHHHHHHT--
--HHHHHHHHHHHHHHS---
--HHHHHHHHHHHHHHTT--
--HHHHHHHHHHHHHHHT--
--HHHHHHHHHHHHHHHT--
--HHHHHHHHHHHHHHHH--
--HHHHHHHHHHHHHHHH--
--HHHHHHHHHHHHHHHH--
--HHHHHHHHHHHHHHHHT-
--HHHHHHHHHHHHHHHHT-
--HHHHHHHHHHHHHHHHT-
--HHHHHHHHHHHHHHTT--
--HHHHHHHHHHHHHHHTT-
--HHHHHHHHHHHHHHHHT-
--HHHHHHHHHHHHHHHTT-
--HHHHHHHHHHHHHHHHH-
--HHHHHHHHHHHHHHHHH-
--HHHHHHHHHHHHHHHH--
--HHHHHHHHHHHHHHHHT-
--HHHHHHHHHHHHHHHHH-
--HHHHHHHHHHHHHHHH--
--HHHHHHHHHHHHHHHS--
--HHHHHHHHHHHHHHHTT-
--HHHHHHHHHHHHHHHHT-
--HHHHHHHHHHHHHHHTT-
--HHHHHHHHHHHHHHHHT-
--HHHHHHHHHHHHHHTTT-
--HHHHHHHHHHHHHHHH--
--HHHHHHHHHHHHHHHH--
--HHHHHHHHHHHHHHHTT-
--HHHHHHHHHHHHHHHHH-
--HHHHHHHHHHHHHHHHH-
--HHHHHHHHHHHHHHHTT-
--HHHHHHHHHHHHHHHHH-
--HHHHHHHHHHHHHHHTT-
--HHHHHHHHHHHHHHHTT-
--HHHHHHHHHHHHHHHHH-
--HHHHHHHHHHHHHHHHH-
--TTHHHHHHHHHHHHTT--
--HHHHHHHHHHHHHHHTT-
--HHHHHHHHHHHHHHHH--
--HHHHHHHHHHHHHHHH--
--HHHHHHHHHHHHHHHH--
--HHHHHHHHHHHHHHHS--
--HHHHHHHHHHHHHHHH--
--HHHHHHHHHHHHHHTT--
--HHHHHHHHHHHHHHHT--
--HHHHHHHHHHHHHHHS--
--HHHHHHHHHHHHHHHT--
--HHHHHHHHHHHHHHTT--
--HHHHHHHHHHHHHHHH--
--HHHHHHHHHHHHHHHH--
--HHHHHHHHHHHHHTTT--
--HHHHHHHHHHHHHHHH--
--HHHHHHHHHHHHHHHH--
--HHHHHHHHHHHHHHHH--
--HHHHHHHHHHHHHHHS--
--HHHHHHHHHHHHHHHS--
--HHHHHHHHHHHHHHTT--
--HHHHHHHHHHHHHHHS--
--HHHHHHHHHHHHHHHS--
--HHHHHHHHHHHHHHTT--
--HHHHHHHHHHHHHHHS--
--HHHHHHHHHHHHHHH---
--HHHHHHHHHHHHHHHS--
--HHHHHHHHHHHHHHHH--
--HHHHHHHHHHHHHHHT--
--HHHHHHHHHHHHHHHH--
--HHHHHHHHHHHHHHHT--
--HHHHHHHHHHHHHHTT--
--HHHHHHHHHHHHHHHH--
--HHHHHHHHHHHHHHHH--
--HHHHHHHHHHHHHHTT--
--HHHHHHHHHHHHHHHT--
--HHHHHHHHHHHHHHHT--
--HHHHHHHHHHHHHHHH--
--HHHHHHHHHHHHHHTS--
--HHHHHHHHHHHHHHTT--
--HHHHHHHHHHHHHHHH--
--HHHHHHHHHHHHHHHH--
--HHHHHHHHHHHHHHHS--
--HHHHHHHHHHHHHHHH--
--HHHHHHHHHHHHHHTT--
--HHHHHHHHHHHHHHTT--
--HHHHHHHHHHHHHHHS--
--HHHHHHHHHHHHHHTT--
--HHHHHHHHHHHHHTTT--
--HHHHHHHHHHHHHHHH--
--HHHHHHHHHHHHHHHH--
--HHHHHHHHHHHHHHTS--
--HHHHHHHHHHHHHHHH--
--HHHHHHHHHHHHHHHH--
--HHHHHHHHHHHHHHHT--
--HHHHHHHHHHHHHHHT--
--HHHHHHHHHHHHHTTS--
--HHHHHHHHHHHHHHHS--
--HHHHHHHHHHHHHHHH--
--HHHHHHHHHHHHHHHTT-
--HHHHHHHHHHHHHHHTT-
--HHHHHHHHHHHHHHHHT-
--HHHHHHHHHHHHHHHTT-
--HHHHHHHHHHHHHHHTT-
--HHHHHHHHHHHHHHHTT-
--HHHHHHHHHHHHHHHTT-
--HHHHHHHHHHHHHHHHT-
--HHHHHHHHHHHHHHHTT-
--HHHHHHHHHHHHHHHH--
--HHHHHHHHHHHHHHHHH-
--HHHHHHHHHHHHHHHHT-
--HHHHHHHHHHHHHHHTT-
--HHHHHHHHHHHHHHHHH-
--HHHHHHHHHHHHHHHTT-
--HHHHHHHHHHHHHHHHH-
--HHHHHHHHHHHHHHHTT-
--HHHHHHHHHHHHHHHTT-
--HHHHHHHHHHHHHHHTT-
--HHHHHHHHHHHHHHHHT-
--HHHHHHHHHHHHHHHTT-
--HHHHHHHHHHHHHHHHH-
--HHHHHHHHHHHHHHTTT-
--HHHHHHHHHHHHHHHHH-
--HHHHHHHHHHHHHHHHT-
--HHHHHHHHHHHHHHHTT-
--HHHHHHHHHHHHHHHTT-
--HHHHHHHHHHHHHHHHH-
--HHHHHHHHHHHHHHHTT-
--HHHHHHHHHHHHHHHHH-
--HHHHHHHHHHHHHHTT--
--HHHHHHHHHHHHHHHHH-
--HHHHHHHHHHHHHHHHH-
--HHHHHHHHHHHHHHHHH-
--HHHHHHHHHHHHHHHHT-
--HHHHHHHHHHHHHHHHH-
--HHHHHHHHHHHHHHHHT-
--HHHHHHHHHHHHHHHTT-
--HHHHHHHHHHHHHHHHH-
--HHHHHHHHHHHHHHHHT-
--HHHHHHHHHHHHHHHTT-
--HHHHHHHHHHHHHHHHH-
--HHHHHHHHHHHHHHHHH-
--HHHHHHHHHHHHHHHHH-
--HHHHHHHHHHHHHHHHH-
--HHHHHHHHHHHHHHHHH-
--HHHHHHHHHHHHHHHHH-
--HHHHHHHHHHHHHHHHH-
--HHHHHHHHHHHHHHHHH-
--HHHHHHHHHHHHHHHTT-
--HHHHHHHHHHHHHHHTT-
--HHHHHHHHHHHHHHTTT-
--HHHHHHHHHHHHHHHHH-
--HHHHHHHHHHHHHHTTT-
--HHHHHHHHHHHHHHHHH-
--HHHHHHHHHHHHHHTTT-
--HHHHHHHHHHHHHHHHH-
--HHHHHHHHHHHHHHHHH-
--HHHHHHHHHHHHHHHHH-
--HHHHHHHHHHHHHHHTT-
--HHHHHHHHHHHHHHHTT-
--HHHHHHHHHHHHHHTTT-
--HHHHHHHHHHHHHHHHH-
--HHHHHHHHHHHHHHHTT-
--HHHHHHHHHHHHHHHHH-
--HHHHHHHHHHHHHHTTT-
--HHHHHHHHHHHHHHHTT-
--HHHHHHHHHHHHHHHTT-
--HHHHHHHHHHHHHHHHH-
--HHHHHHHHHHHHHHHHH-
--HHHHHHHHHHHHHHHHH-
--HHHHHHHHHHHHHHHHH-
--HHHHHHHHHHHHHHHHH-
--HHHHHHHHHHHHHHTTT-
--HHHHHHHHHHHHHHHTT-
--HHHHHHHHHHHHHHHHH-
--HHHHHHHHHHHHHHHHH-
--HHHHHHHHHHHHHHHHT-
--HHHHHHHHHHHHHHHHH-
--HHHHHHHHHHHHHHHHH-
--HHHHHHHHHHHHHHHHH-
--HHHHHHHHHHHHHHTTT-
--HHHHHHHHHHHHHHHHH-
--HHHHHHHHHHHHHHHTT-
--HHHHHHHHHHHHHHHHT-
--HHHHHHHHHHHHHHHH--
--HHHHHHHHHHHHHHHH--
--HHHHHHHHHHHHHHHH--
--HHHHHHHHHHHHHHHH--
--HHHHHHHHHHHHHHHH--
--HHHHHHHHHHHHHHHH--
--HHHHHHHHHHHHHHHH--
--HHHHHHHHHHHHHHTT--
--HHHHHHHHHHHHHHHHT-
--HHHHHHHHHHHHHHHH--
--HHHHHHHHHHHHHHHH--
--HHHHHHHHHHHHHHHT--
--HHHHHHHHHHHHHHHH--
--HHHHHHHHHHHHHHHT--
--HHHHHHHHHHHHHHTT--
--HHHHHHHHHHHHHHTT--
--HHHHHHHHHHHHHHHH--
--HHHHHHHHHHHHHHTT--
--HHHHHHHHHHHHHHTT--
--HHHHHHHHHHHHHHHH--
--HHHHHHHHHHHHHHHH--
--HHHHHHHHHHHHHHHH--
--HHHHHHHHHHHHHHHT--
--HHHHHHHHHHHHHHHH--
--HHHHHHHHHHHHHHHT--
--HHHHHHHHHHHHHHHT--
--HHHHHHHHHHHHHHHH--
--HHHHHHHHHHHHHHHH--
--HHHHHHHHHHHHHHHH--
--HHHHHHHHHHHHHHTT--
--HHHHHHHHHHHHHHHH--
--HHHHHHHHHHHHHHHH--
--HHHHHHHHHHHHHHHH--
--HHHHHHHHHHHHHHHH--
--HHHHHHHHHHHHHHTT--
--HHHHHHHHHHHHHHHH--
--HHHHHHHHHHHHHHTT--
--HHHHHHHHHHHHHHTS--
--HHHHHHHHHHHHHHTT--
--HHHHHHHHHHHHHHHH--
--HHHHHHHHHHHHHHHH--
--HHHHHHHHHHHHHHHS--
--HHHHHHHHHHHHHHHT--
--HHHHHHHHHHHHHHHH--
--HHHHHHHHHHHHHHHH--
--HHHHHHHHHHHHHHHH--
--HHHHHHHHHHHHHHHH--
--HHHHHHHHHHHHHHHH--
--SHHHHHHHHHHHHHHH--
--HHHHHHHHHHHHHHHH--
--HHHHHHHHHHHHHHTT--
--HHHHHHHHHHHHHHHH--
--HHHHHHHHHHHHHHHT--
--HHHHHHHHHHHHHHTT--
--HHHHHHHHHHHHHTTT--
--HHHHHHHHHHHHHHHH--
--HHHHHHHHHHHHHHHH--
--HHHHHHHHHHHHHHHT--
--HHHHHHHHHHHHHHHT--
--HHHHHHHHHHHHHHTT--
--HHHHHHHHHHHHHHHH--
--HHHHHHHHHHHHHHTS--
--HHHHHHHHHHHHHHTT--
--HHHHHHHHHHHHHHHH--
--HHHHHHHHHHHHHHHH--
--HHHHHHHHHHHHHTTS--
--HHHHHHHHHHHHHHHS--
--HHHHHHHHHHHHHHHS--
--HHHHHHHHHHHHHHTT--
--HHHHHHHHHHHHHHHS--
--HHHHHHHHHHHHHHHT--
--HHHHHHHHHHHHHHHT--
--HHHHHHHHHHHHHHHH--
--HHHHHHHHHHHHHHHH--
--HHHHHHHHHHHHHHHT--
--HHHHHHHHHHHHHHHH--
--HHHHHHHHHHHHHHHH--
--HHHHHHHHHHHHHHHH--
--HHHHHHHHHHHHHHHS--
--HHHHHHHHHHHHHHHH--
--HHHHHHHHHHHHHHHT--
--HHHHHHHHHHHHHHHT--
--HHHHHHHHHHHHHHTT--
--HHHHHHHHHHHHHHTT--
--HHHHHHHHHHHHHHTT--
--HHHHHHHHHHHHHHHT--
--HHHHHHHHHHHHHHHT--
--TTHHHHHHHHHHHHHT--
--HHHHHHHHHHHHHHTT--
--HHHHHHHHHHHHHHHS--
--HHHHHHHHHHHHHHHS--
--HHHHHHHHHHHHHHTT--
--HHHHHHHHHHHHHHHT--
--HHHHHHHHHHHHHHHT--
--HHHHHHHHHHHHHHHT--
--HHHHHHHHHHHHHHHS--
--HHHHHHHHHHHHHHTT--
--HHHHHHHHHHHHHHHH--
--HHHHHHHHHHHHHHHT--
--HHHHHHHHHHHHHHHT--
--HHHHHHHHHHHHHHHT--
--HHHHHHHHHHHHHHTT--
--HHHHHHHHHHHHHHHH--
--HHHHHHHHHHHHHTTS--
--HHHHHHHHHHHHHHHT--
--HHHHHHHHHHHHHHHH--
--HHHHHHHHHHHHHTTT--
--HHHHHHHHHHHHHHHH--
--HHHHHHHHHHHHHHHH--
--HHHHHHHHHHHHHHHT--
--HHHHHHHHHHHHHHHT--
--HHHHHHHHHHHHHHTT--
--HHHHHHHHHHHHHHHH--
--HHHHHHHHHHHHHHHT--
--HHHHHHHHHHHHHHHT--
--HHHHHHHHHHHHHHHH--
--HHHHHHHHHHHHHHHT--
--HHHHHHHHHHHHHHHH--
--HHHHHHHHHHHHHHHH--
--HHHHHHHHHHHHHHHT--
--HHHHHHHHHHHHHHTT--
--HHHHHHHHHHHHHHHH--
--HHHHHHHHHHHHHHTT--
--HHHHHHHHHHHHHHHH--
--HHHHHHHHHHHHHHHH--
--HHHHHHHHHHHHHHTT--
--HHHHHHHHHHHHHHHH--
--HHHHHHHHHHHHHTTT--
--HHHHHHHHHHHHHTTT--
--HHHHHHHHHHHHHTSS--
--HHHHHHHHHHHHHHTT--
--HHHHHHHHHHHHHTTS--
--HHHHHHHHHHHHHHHTT-
--HHHHHHHHHHHHHHHTT-
--HHHHHHHHHHHHHHHTT-
--HHHHHHHHHHHHHHHTT-
--HHHHHHHHHHHHHHHHH-
--HHHHHHHHHHHHHHHTT-
--HHHHHHHHHHHHHHHHH-
--HHHHHHHHHHHHHHHHT-
--HHHHHHHHHHHHHHHHH-
--HHHHHHHHHHHHHHHHH-
--HHHHHHHHHHHHHHTTT-
--HHHHHHHHHHHHHHHTT-
--HHHHHHHHHHHHHHHHH-
--HHHHHHHHHHHHHHHHT-
--HHHHHHHHHHHHHHHHT-
--HHHHHHHHHHHHHHHS--
--HHHHHHHHHHHHHHTT--
--HHHHHHHHHHHHHHHHH-
--HHHHHHHHHHHHHHHTT-
--HHHHHHHHHHHHHHHHH-
--HHHHHHHHHHHHHHHHH-
-THHHHHHHHHHHHHHHHT-
--HHHHHHHHHHHHHHHH--
--HHHHHHHHHHHHHHHHH-
--HHHHHHHHHHHHHHHHH-
--HHHHHHHHHHHHHHHH--
--HHHHHHHHHHHHHHHHH-
--HHHHHHHHHHHHHHHHH-
--HHHHHHHHHHHHHHHTT-
--HHHHHHHHHHHHHHHHH-
--HHHHHHHHHHHHHHHTT-
--HHHHHHHHHHHHHHHT--
--HHHHHHHHHHHHHHHTT-
--HHHHHHHHHHHHHHHTT-
--HHHHHHHHHHHHHHHHH-
--HHHHHHHHHHHHHHHHH-
--HHHHHHHHHHHHHHHHH-
--HHHHHHHHHHHHHHHTT-
--HHHHHHHHHHHHHHHTT-
--HHHHHHHHHHHHHHHHT-
--HHHHHHHHHHHHHHHTT-
--HHHHHHHHHHHHHHHHH-
--HHHHHHHHHHHHHHHHH-
--HHHHHHHHHHHHHHTTT-
--HHHHHHHHHHHHHHHTT-
--HHHHHHHHHHHHHHHTT-
--HHHHHHHHHHHHHHHHH-
--HHHHHHHHHHHHHHHTT-
--HHHHHHHHHHHHHHHTT-
--HHHHHHHHHHHHHHHH--
--HHHHHHHHHHHHHHHHT-
--HHHHHHHHHHHHHHHHT-
--HHHHHHHHHHHHHHHHH-
--HHHHHHHHHHHHHHHTT-
--HHHHHHHHHHHHHHHH--
--HHHHHHHHHHHHHHHHH-
--HHHHHHHHHHHHHHHHT-
--HHHHHHHHHHHHHHHHH-
--HHHHHHHHHHHHHHHHH-
--HHHHHHHHHHHHHHHHH-
--HHHHHHHHHHHHHHHHT-
--HHHHHHHHHHHHHHHHH-
--HHHHHHHHHHHHHHHTT-
--HHHHHHHHHHHHHHHHH-
--HHHHHHHHHHHHHHHHH-
--HHHHHHHHHHHHHHHTT-
--HHHHHHHHHHHHHHTT--
--HHHHHHHHHHHHHHHH--
--HHHHHHHHHHHHHHHHH-
--HHHHHHHHHHHHHHHHH-
--HHHHHHHHHHHHHHHH--
--HHHHHHHHHHHHHHHTT-
--HHHHHHHHHHHHHHHTT-
--HHHHHHHHHHHHHHHT--
--HHHHHHHHHHHHHHHHT-
--HHHHHHHHHHHHHHHHH-
--HHHHHHHHHHHHHHHTT-
--HHHHHHHHHHHHHHHTT-
--HHHHHHHHHHHHHHHHH-
--HHHHHHHHHHHHHHHTT-
--HHHHHHHHHHHHHHHHH-
--HHHHHHHHHHHHHHHTT-
--HHHHHHHHHHHHHHHTT-
--HHHHHHHHHHHHHHHHH-
--HHHHHHHHHHHHHHHHH-
--HHHHHHHHHHHHHHHHH-
--HHHHHHHHHHHHHHHTT-
--HHHHHHHHHHHHHHHHH-
--HHHHHHHHHHHHHHHHH-
--TTHHHHHHHHHHHHHTT-
--HHHHHHHHHHHHHHHHH-
--HHHHHHHHHHHHHHHHH-
--HHHHHHHHHHHHHHHHH-
--HHHHHHHHHHHHHHHHH-
--HHHHHHHHHHHHHHHHH-
--HHHHHHHHHHHHHHHHH-
--HHHHHHHHHHHHHHHHH-
--HHHHHHHHHHHHHHHTT-
--HHHHHHHHHHHHHHHHH-
--HHHHHHHHHHHHHHHTT-
--HHHHHHHHHHHHHHHH--
--HHHHHHHHHHHHHHHHH-
--HHHHHHHHHHHHHHHHH-
--HHHHHHHHHHHHHHHHT-
--HHHHHHHHHHHHHHHHH-
--THHHHHHHHHHHHHHH--
--HHHHHHHHHHHHHHHHH-
--THHHHHHHHHHHHHHH--
--HHHHHHHHHHHHHHHH--
--HHHHHHHHHHHHHHHHT-
--HHHHHHHHHHHHHHHHT-
--HHHHHHHHHHHHHHHHT-
--HHHHHHHHHHHHHHHTT-
--HHHHHHHHHHHHHHHH--
--HHHHHHHHHHHHHHHH--
--HHHHHHHHHHHHHHHT--
--THHHHHHHHHHHHHHHT-
--HHHHHHHHHHHHHHHH--
--THHHHHHHHHHHHHHHT-
--HHHHHHHHHHHHHHHHT-
--HHHHHHHHHHHHHHHHT-
--HHHHHHHHHHHHHHHHT-
--HHHHHHHHHHHHHHHT--
--HHHHHHHHHHHHHHHTT-
--HHHHHHHHHHHHHHHHH-
--HHHHHHHHHHHHHHTTT-
--HHHHHHHHHHHHHHHHH-
--HHHHHHHHHHHHHHHHT-
--HHHHHHHHHHHHHHHHT-
--HHHHHHHHHHHHHHHHT-
--TTHHHHHHHHHHHHHHT-
--HHHHHHHHHHHHHHHHH-
--HHHHHHHHHHHHHHHTT-
--HHHHHHHHHHHHHHHTT-
--HHHHHHHHHHHHHHHHT-
--HHHHHHHHHHHHHHHHH-
--HHHHHHHHHHHHHHHTT-
--HHHHHHHHHHHHHHHH--
--HHHHHHHHHHHHHHHHH-
--HHHHHHHHHHHHHHHTT-
--HHHHHHHHHHHHHHHHT-
--HHHHHHHHHHHHHHHHH-
--HHHHHHHHHHHHHHHTT-
--SHHHHHHHHHHHHHHHT-
--SHHHHHHHHHHHHHHHH-
--SHHHHHHHHHHHHHHHH-
--SHHHHHHHHHHHHHHHT-
--SHHHHHHHHHHHHHHHT-
--SHHHHHHHHHHHHHHHT-
--HHHHHHHHHHHHHHHTT-
--HHHHHHHHHHHHHHHT--
--HHHHHHHHHHHHHHHHT-
--HHHHHHHHHHHHHHHHH-
--HHHHHHHHHHHHHHHHH-
--HHHHHHHHHHHHHHHHH-
--HHHHHHHHHHHHHHHHH-
--HHHHHHHHHHHHHHHHH-
--HHHHHHHHHHHHHHHH--
---HHHHHHHHHHHHHHHH-
--HHHHHHHHHHHHHHHHH-
--HHHHHHHHHHHHHHHHH-
--HHHHHHHHHHHHHHHTT-
--HHHHHHHHHHHHHHHHT-
--THHHHHHHHHHHHHHTT-
--HHHHHHHHHHHHHHHHH-
--HHHHHHHHHHHHHHHHH-
--HHHHHHHHHHHHHHHHH-
--HHHHHHHHHHHHHHHHH-
--HHHHHHHHHHHHHHHHH-
--HHHHHHHHHHHHHHHHT-
--THHHHHHHHHHHHHHHT-
--HHHHHHHHHHHHHHHH--
--HHHHHHHHHHHHHHHHH-
--HHHHHHHHHHHHHHHTT-
--HHHHHHHHHHHHHHHHH-
--HHHHHHHHHHHHHHHHH-
--HHHHHHHHHHHHHHHHH-
--HHHHHHHHHHHHHHHTT-
--HHHHHHHHHHHHHHHHH-
--HHHHHHHHHHHHHHHHH-
--HHHHHHHHHHHHHHHTT-
--HHHHHHHHHHHHHHHTT-
--HHHHHHHHHHHHHHTT--
--HHHHHHHHHHHHHHHHH-
--HHHHHHHHHHHHHHTTT-
--HHHHHHHHHHHHHHHHT-
--HHHHHHHHHHHHHHHH--
--HHHHHHHHHHHHHHHHH-
--HHHHHHHHHHHHHHHTT-
--HHHHHHHHHHHHHHHHT-
--HHHHHHHHHHHHHHHHT-
--HHHHHHHHHHHHHHHH--
--HHHHHHHHHHHHHHHHH-
--HHHHHHHHHHHHHHHHH-
--HHHHHHHHHHHHHHHH--
--HHHHHHHHHHHHHHHHT-
--HHHHHHHHHHHHHHHH--
--HHHHHHHHHHHHHHHH--
--HHHHHHHHHHHHHHHH--
--HHHHHHHHHHHHHHTT--
--HHHHHHHHHHHHHHTT--
--HHHHHHHHHHHHHHTT--
-HHHHHHHHHHHHHHHHT--
-HHHHHHHHHHHHHHHTT--
-HHHHHHHHHHHHHHHHH--
-HHHHHHHHHHHHHHHTT--
-HHHHHHHHHHHHHHHHH--
-HHHHHHHHHHHHHHHTT--
-HHHHHHHHHHHHHHHHHT-
-HHHHHHHHHHHHHHHHHH-
-HHHHHHHHHHHHHHHHHH-
-HHHHHHHHHHHHHHHHHT-
-HHHHHHHHHHHHHHHHHH-
-HHHHHHHHHHHHHHHHH--
-HHHHHHHHHHHHHHHHHT-
-HHHHHHHHHHHHHHHHHH-
-HHHHHHHHHHHHHHHHHH-
-HHHHHHHHHHHHHHHHHH-
-HHHHHHHHHHHHHHHHHT-
-HHHHHHHHHHHHHHHHHT-
-HHHHHHHHHHHHHHHHT--
-HHHHHHHHHHHHHHHHH--
-HHHHHHHHHHHHHHHHH--
-HHHHHHHHHHHHHHHHH--
-HHHHHHHHHHHHHHHHH--
-HHHHHHHHHHHHHHHTT--
-HHHHHHHHHHHHHHHTT--
-HHHHHHHHHHHHHHTTS--
-HHHHHHHHHHHHHHHTT--
-HHHHHHHHHHHHHHHTT--
-HHHHHHHHHHHHHHHTT--
-HHHHHHHHHHHHHHHTT--
-HHHHHHHHHHHHHHHTT--
-HHHHHHHHHHHHHHGGG--
-HHHHHHHHHHHHHHHHH--
-HHHHHHHHHHHHHHHTT--
-HHHHHHHHHHHHHHHHH--
-HHHHHHHHHHHHHHHTT--
-HHHHHHHHHHHHHHHHT--
-HHHHHHHHHHHHHHHTT--
-HHHHHHHHHHHHHHHTT--
-HHHHHHHHHHHHHHHHH--
-HHHHHHHHHHHHHHHTT--
-HHHHHHHHHHHHHHHHH--
-HHHHHHHHHHHHHHHTT--
-HHHHHHHHHHHHHHHTS--
-HHHHHHHHHHHHHHTTT--
-HHHHHHHHHHHHHHHHS--
-HHHHHHHHHHHHHHHHH--
-HHHHHHHHHHHHHHHTT--
-HHHHHHHHHHHHHHHHH--
-HHHHHHHHHHHHHHHHH--
-HHHHHHHHHHHHHHHHT--
-HHHHHHHHHHHHHHHTT--
-HHHHHHHHHHHHHHHHH--
-HHHHHHHHHHHHHHHTT--
-HHHHHHHHHHHHHHHTT--
-HHHHHHHHHHHHHHHHH--
-HHHHHHHHHHHHHHHTT--
-HHHHHHHHHHHHHHHH---
-HHHHHHHHHHHHHHHHT--
-HHHHHHHHHHHHHHHT---
-HHHHHHHHHHHHHHHHT--
-HHHHHHHHHHHHHHHHT--
-HHHHHHHHHHHHHHTTT--
-HHHHHHHHHHHHHHHTT--
-HHHHHHHHHHHHHHHTT--
-HHHHHHHHHHHHHHGGG--
-HHHHHHHHHHHHHHTTS--
-HHHHHHHHHHHHHHTTS--
-HHHHHHHHHHHHHHHTT--
-HHHHHHHHHHHHHHHHH--
-HHHHHHHHHHHHHHHTT--
-HHHHHHHHHHHHHHHTT--
-HHHHHHHHHHHHHHHTT--
-HHHHHHHHHHHHHHHHH--
-HHHHHHHHHHHHHHHHH--
-HHHHHHHHHHHHHHHTT--
-HHHHHHHHHHHHHHHHH--
-HHHHHHHHHHHHHHTTT--
-HHHHHHHHHHHHHHHHH--
-HHHHHHHHHHHHHHHTT--
-HHHHHHHHHHHHHHHHH--
-HHHHHHHHHHHHHHHTT--
-HHHHHHHHHHHHHHHHH--
-HHHHHHHHHHHHHHHHT--
-HHHHHHHHHHHHHHHTT--
-HHHHHHHHHHHHHHHHH--
-HHHHHHHHHHHHHHTTS--
-HHHHHHHHHHHHHHHTT--
-HHHHHHHHHHHHHHHHT--
-HHHHHHHHHHHHHHHHH--
-HHHHHHHHHHHHHHHHH--
-HHHHHHHHHHHHHHHHH--
-HHHHHHHHHHHHHHHHH--
-HHHHHHHHHHHHHHHTT--
-HHHHHHHHHHHHHHTTT--
-HHHHHHHHHHHHHHHHH--
-HHHHHHHHHHHHHHHHH--
-HHHHHHHHHHHHHHHTT--
-HHHHHHHHHHHHHHTTT--
-HHHHHHHHHHHHHHTTT--
-HHHHHHHHHHHHHHTTT--
-HHHHHHHHHHHHHHHHH--
-HHHHHHHHHHHHHHTTS--
-HHHHHHHHHHHHHHTTS--
-HHHHHHHHHHHHHHTTS--
-HHHHHHHHHHHHHHHHH--
-HHHHHHHHHHHHHHHHH--
-HHHHHHHHHHHHHHHHT--
-HHHHHHHHHHHHHHHTS--
-HHHHHHHHHHHHHHHHT--
-HHHHHHHHHHHHHHHHT--
-HHHHHHHHHHHHHHHTT--
-HHHHHHHHHHHHHHHHT--
-HHHHHHHHHHHHHHHHT--
-HHHHHHHHHHHHHHHHS--
-HHHHHHHHHHHHHHHHT--
-HHHHHHHHHHHHHHHTT--
-HHHHHHHHHHHHHHHHS--
-HHHHHHHHHHHHHHHHT--
-HHHHHHHHHHHHHHHTT--
-HHHHHHHHHHHHHHHHH--
-HHHHHHHHHHHHHHHHT--
-HHHHHHHHHHHHHHHHT--
-HHHHHHHHHHHHHHHHT--
-HHHHHHHHHHHHHHHHT--
-HHHHHHHHHHHHHHHHS--
-HHHHHHHHHHHHHHHHS--
-HHHHHHHHHHHHHHHHT--
-HHHHHHHHHHHHHHHHS--
-HHHHHHHHHHHHHHHHT--
-HHHHHHHHHHHHHHHHS--
-HHHHHHHHHHHHHHHHT--
-HHHHHHHHHHHHHHHHS--
-HHHHHHHHHHHHHHHHH--
-HHHHHHHHHHHHHHHHH--
-HHHHHHHHHHHHHHHHS--
-HHHHHHHHHHHHHHHHS--
-HHHHHHHHHHHHHHHHT--
-HHHHHHHHHHHHHHHHT--
-HHHHHHHHHHHHHHHHT--
-HHHHHHHHHHHHHHHHT--
-HHHHHHHHHHHHHHHTT--
-HHHHHHHHHHHHHHHHT--
-HHHHHHHHHHHHHHHHT--
-HHHHHHHHHHHHHHHHT--
-HHHHHHHHHHHHHHHHT--
-HHHHHHHHHHHHHHHHT--
-HHHHHHHHHHHHHHHHT--
-HHHHHHHHHHHHHHHHT--
-HHHHHHHHHHHHHHHHT--
-HHHHHHHHHHHHHHHHS--
-HHHHHHHHHHHHHHHHH--
-HHHHHHHHHHHHHHTTT--
-HHHHHHHHHHHHHHHHT--
-HHHHHHHHHHHHHHHHH--
-HHHHHHHHHHHHHHHTT--
-HHHHHHHHHHHHHHHHH--
-HHHHHHHHHHHHHHHTT--
-HHHHHHHHHHHHHHHHH--
-HHHHHHHHHHHHHHHHT--
-HHHHHHHHHHHHHHHHH--
-HHHHHHHHHHHHHHTTS--
-HHHHHHHHHHHHHHGGG--
-HHHHHHHHHHHHHHGGG--
-HHHHHHHHHHHHHHGGG--
-HHHHHHHHHHHHHHHHH--
-HHHHHHHHHHHHHHHHH--
-HHHHHHHHHHHHHHHTT--
-HHHHHHHHHHHHHHTTT--
-HHHHHHHHHHHHHHHHH--
-HHHHHHHHHHHHHHHTT--
-HHHHHHHHHHHHHHTTT--
-HHHHHHHHHHHHHHHTT--
-HHHHHHHHHHHHHHHHH--
-HHHHHHHHHHHHHHHHH--
-HHHHHHHHHHHHHHHHH--
-HHHHHHHHHHHHHHHTT--
-HHHHHHHHHHHHHHHTT--
-HHHHHHHHHHHHHHHHH--
-HHHHHHHHHHHHHHTTT--
-HHHHHHHHHHHHHHHHH--
-HHHHHHHHHHHHHHHHH--
-HHHHHHHHHHHHHHHHH--
-HHHHHHHHHHHHHHHTT--
-HHHHHHHHHHHHHHHHH--
-HHHHHHHHHHHHHHHTT--
-HHHHHHHHHHHHHHHTS--
-HHHHHHHHHHHHHHHHH--
-HHHHHHHHHHHHHHHTT--
-HHHHHHHHHHHHHHHTT--
-HHHHHHHHHHHHHHHHH--
-HHHHHHHHHHHHHHHTT--
-HHHHHHHHHHHHHHHHH--
-HHHHHHHHHHHHHHHHH--
-HHHHHHHHHHHHHHTTS--
-HHHHHHHHHHHHHHHTT--
-HHHHHHHHHHHHHHHHT--
-HHHHHHHHHHHHHHHHT--
-HHHHHHHHHHHHHHHHT--
-HHHHHHHHHHHHHHHTT--
-HHHHHHHHHHHHHHHTT--
-HHHHHHHHHHHHHHHHH--
-HHHHHHHHHHHHHHHHT--
-HHHHHHHHHHHHHHHTS--
-HHHHHHHHHHHHHHHTT--
-HHHHHHHHHHHHHHHTT--
-HHHHHHHHHHHHHHHHH--
-HHHHHHHHHHHHHHHHH--
-HHHHHHHHHHHHHHHHT--
-HHHHHHHHHHHHHHHHH--
-HHHHHHHHHHHHHHHHH--
-HHHHHHHHHHHHHHHHH--
-HHHHHHHHHHHHHHHHH--
-HHHHHHHHHHHHHHHTS--
-HHHHHHHHHHHHHHTTS--
--HHHHHHHHHHHHHHHS--
-HHHHHHHHHHHHHHHTT--
-HHHHHHHHHHHHHHHTS--
-HHHHHHHHHHHHHHHH---
-HHHHHHHHHHHHHHTTS--
-HHHHHHHHHHHHHHHHT--
-HHHHHHHHHHHHHHHHH--
-HHHHHHHHHHHHHHHHT--
-HHHHHHHHHHHHHHHHH--
-HHHHHHHHHHHHHHHTT--
-HHHHHHHHHHHHHHHTT--
-HHHHHHHHHHHHHHHTT--
-HHHHHHHHHHHHHHHTT--
-HHHHHHHHHHHHHHHHH--
-HHHHHHHHHHHHHHHHH--
-HHHHHHHHHHHHHHHHH--
-HHHHHHHHHHHHHHTTT--
-HHHHHHHHHHHHHHHHH--
-HHHHHHHHHHHHHHHHH--
-HHHHHHHHHHHHHHHTT--
-HHHHHHHHHHHHHHHHH--
-HHHHHHHHHHHHHHTTT--
-HHHHHHHHHHHHHHHHH--
-HHHHHHHHHHHHHHTTT--
-HHHHHHHHHHHHHHHHH--
-HHHHHHHHHHHHHHHHH--
-HHHHHHHHHHHHHHHTT--
-HHHHHHHHHHHHHHHHH--
-HHHHHHHHHHHHHHHHH--
-HHHHHHHHHHHHHHHHTT-
-HHHHHHHHHHHHHHHTTT-
-HHHHHHHHHHHHHHHHTT-
-HHHHHHHHHHHHHHHHHH-
-HHHHHHHHHHHHHHHHTT-
-HHHHHHHHHHHHHHHHHT-
-HHHHHHHHHHHHHHHHTT-
-HHHHHHHHHHHHHHHHHH-
-HHHHHHHHHHHHHHHHTT-
-HHHHHHHHHHHHHHHHHT-
-HHHHHHHHHHHHHHHHHT-
-HHHHHHHHHHHHHHHHHT-
-HHHHHHHHHHHHHHHHHH-
-HHHHHHHHHHHHHHHHHH-
-HHHHHHHHHHHHHHHHHH-
-HHHHHHHHHHHHHHHHHH-
-HHHHHHHHHHHHHHHHHT-
-HHHHHHHHHHHHHHHHHT-
-HHHHHHHHHHHHHHHHHH-
-HHHHHHHHHHHHHHHHTT-
-HHHHHHHHHHHHHHHHHT-
-HHHHHHHHHHHHHHHHHH-
-HHHHHHHHHHHHHHHHHH-
-HHHHHHHHHHHHHHHHHH-
-HHHHHHHHHHHHHHHHH--
-HHHHHHHHHHHHHHHHH--
-HHHHHHHHHHHHHHHTT--
-HHHHHHHHHHHHHHHHH--
-HHHHHHHHHHHHHHHTT--
-HHHHHHHHHHHHHHHHH--
-HHHHHHHHHHHHHHHHHT-
-HHHHHHHHHHHHHHHHH--
-HHHHHHHHHHHHHHHTT--
-HHHHHHHHHHHHHHHHH--
-HHHHHHHHHHHHHHHHHT-
-HHHHHHHHHHHHHHTTTT-
-HHHHHHHHHHHHHHHHH--
-TTHHHHHHHHHHHHHHHT-
-HHHHHHHHHHHHHHHHH--
-HHHHHHHHHHHHHHHHHT-
-HHHHHHHHHHHHHHHHHT-
-HHHHHHHHHHHHHHHHHT-
-HHHHHHHHHHHHHHHHHT-
-HHHHHHHHHHHHHHHHTT-
-HHHHHHHHHHHHHHHHTT-
-HHHHHHHHHHHHHHHHTT-
-HHHHHHHHHHHHHHHHHT-
-HHHHHHHHHHHHHHHHHH-
-HHHHHHHHHHHHHHHHHT-
-HHHHHHHHHHHHHHHHTT-
-HHHHHHHHHHHHHHHHTT-
-HHHHHHHHHHHHHHHHTT-
-HHHHHHHHHHHHHHHHTT-
-HHHHHHHHHHHHHHHHTT-
-HHHHHHHHHHHHHHHHHH-
-HHHHHHHHHHHHHHHHHH-
-HHHHHHHHHHHHHHHHHH-
-HHHHHHHHHHHHHHHHHH-
-HHHHHHHHHHHHHHHHH--
-HHHHHHHHHHHHHHHHHT-
-HHHHHHHHHHHHHHHHTT-
-HHHHHHHHHHHHHHHHHH-
-HHHHHHHHHHHHHHHHHH-
-HHHHHHHHHHHHHHHHHH-
-HHHHHHHHHHHHHHHHH--
-HHHHHHHHHHHHHHHHTT-
-HHHHHHHHHHHHHHHHHH-
-HHHHHHHHHHHHHHHHHH-
-HHHHHHHHHHHHHHHHHT-
-HHHHHHHHHHHHHHHHTT-
-HHHHHHHHHHHHHHHHHH-
-HHHHHHHHHHHHHHHHTT-
-HHHHHHHHHHHHHHHHTT-
-HHHHHHHHHHHHHHHHHH-
-HHHHHHHHHHHHHHHHHH-
-HHHHHHHHHHHHHHHHTT-
-HHHHHHHHHHHHHHHHTT-
-HHHHHHHHHHHHHHHHHT-
-HHHHHHHHHHHHHHHTTT-
-HHHHHHHHHHHHHHHHTT-
-HHHHHHHHHHHHHHHHTT-
-HHHHHHHHHHHHHHHHHH-
-HHHHHHHHHHHHHHHHHT-
-HHHHHHHHHHHHHHHHHH-
-HHHHHHHHHHHHHHHHTT-
-HHHHHHHHHHHHHHHHHH-
-HHHHHHHHHHHHHHHHHT-
-HHHHHHHHHHHHHHHHHT-
-HHHHHHHHHHHHHHHHHT-
-HHHHHHHHHHHHHHHHH--
-HHHHHHHHHHHHHHHHHH-
-HHHHHHHHHHHHHHHHTT-
-HHHHHHHHHHHHHHHHHH-
-HHHHHHHHHHHHHHHHHH-
-HHHHHHHHHHHHHHHHHH-
-HHHHHHHHHHHHHHHHHH-
-HHHHHHHHHHHHHHHHHH-
-TTHHHHHHHHHHHHHHHH-
-HHHHHHHHHHHHHHHHHH-
-HHHHHHHHHHHHHHHHHH-
-HHHHHHHHHHHHHHHHHH-
-HHHHHHHHHHHHHHHHHH-
-HHHHHHHHHHHHHHHHHH-
-HHHHHHHHHHHHHHHHHH-
-HHHHHHHHHHHHHHHHHH-
-HHHHHHHHHHHHHHHHHT-
-HHHHHHHHHHHHHHHHTT-
-HHHHHHHHHHHHHHHHHH-
-HHHHHHHHHHHHHHHHHH-
-HHHHHHHHHHHHHHHHHT-
-HHHHHHHHHHHHHHHHHH-
-HHHHHHHHHHHHHHHHH--
-HHHHHHHHHHHHHHHHTT-
-HHHHHHHHHHHHHHHHTT-
-HHHHHHHHHHHHHHHHHH-
-HHHHHHHHHHHHHHHHHH-
-HHHHHHHHHHHHHHHHHH-
-HHHHHHHHHHHHHHHHHH-
-HHHHHHHHHHHHHHHHTT-
-HHHHHHHHHHHHHHHHTT-
-HHHHHHHHHHHHHHHHTT-
-HHHHHHHHHHHHHHHHHT-
-HHHHHHHHHHHHHHHHHT-
-HHHHHHHHHHHHHHHHHH-
-HHHHHHHHHHHHHHHHH--
-HHHHHHHHHHHHHHHHTT-
-HHHHHHHHHHHHHHHHHH-
-HHHHHHHHHHHHHHHHTT-
-HHHHHHHHHHHHHHHHHH-
-HHHHHHHHHHHHHHHHTT-
-HHHHHHHHHHHHHHHHH--
-HHHHHHHHHHHHHHHHTT-
-HHHHHHHHHHHHHHHHHT-
-HHHHHHHHHHHHHHHHTT-
-HHHHHHHHHHHHHHHHHT-
-HHHHHHHHHHHHHHHHHH-
-HHHHHHHHHHHHHHHHHH-
-HHHHHHHHHHHHHHHHHT-
-HHHHHHHHHHHHHHHHTT-
-TTHHHHHHHHHHHHHHHH-
-HHHHHHHHHHHHHHHHHH-
-HHHHHHHHHHHHHHHHHH-
-HHHHHHHHHHHHHHHHHH-
-HHHHHHHHHHHHHHHHHT-
-HHHHHHHHHHHHHHHHH--
-HHHHHHHHHHHHHHHHTT-
-HHHHHHHHHHHHHHHHTT-
-HHHHHHHHHHHHHHHTT--
-HHHHHHHHHHHHHHHHTT-
-HHHHHHHHHHHHHHHHHH-
-HHHHHHHHHHHHHHHHHH-
-HHHHHHHHHHHHHHHHHT-
-HHHHHHHHHHHHHHHHHH-
-HHHHHHHHHHHHHHHHHT-
-HHHHHHHHHHHHHHHHTT-
-HHHHHHHHHHHHHHHHTT-
-HHHHHHHHHHHHHHHHHT-
-HHHHHHHHHHHHHHHHTT-
-HHHHHHHHHHHHHHHHT--
-HHHHHHHHHHHHHHHTT--
-HHHHHHHHHHHHHHHHHT-
-HHHHHHHHHHHHHHHTT--
-HHHHHHHHHHHHHHHHHH-
-HHHHHHHHHHHHHHHHHH-
-HHHHHHHHHHHHHHHHTT-
--HHHHHHHHHHHHHHHHH-
--HHHHHHHHHHHHHHHHH-
--HHHHHHHHHHHHHHHHH-
--HHHHHHHHHHHHHHHHT-
--SHHHHHHHHHHHHHHHH-
--HHHHHHHHHHHHHHHHH-
--HHHHHHHHHHHHHHHHH-
--HHHHHHHHHHHHHHHTT-
--HHHHHHHHHHHHHHHHH-
--HHHHHHHHHHHHHHHHH-
--HHHHHHHHHHHHHHHHH-
--HHHHHHHHHHHHHHHHT-
--HHHHHHHHHHHHHHHHH-
--HHHHHHHHHHHHHHHHT-
--HHHHHHHHHHHHHHHHH-
--HHHHHHHHHHHHHHHHH-
--HHHHHHHHHHHHHHHTT-
--HHHHHHHHHHHHHHHHH-
--HHHHHHHHHHHHHHHHH-
--HHHHHHHHHHHHHHHHT-
--HHHHHHHHHHHHHHHHH-
--HHHHHHHHHHHHHHHTT-
--HHHHHHHHHHHHHHTTT-
--HHHHHHHHHHHHHHTTT-
--HHHHHHHHHHHHHHTT--
--HHHHHHHHHHHHHHHHH-
--HHHHHHHHHHHHHHHTT-
--HHHHHHHHHHHHHHHHH-
--HHHHHHHHHHHHHHHTT-
--HHHHHHHHHHHHHHHT--
--HHHHHHHHHHHHHHHTT-
--HHHHHHHHHHHHHHHH--
--HHHHHHHHHHHHHHHH--
--HHHHHHHHHHHHHHHTT-
--HHHHHHHHHHHHHHHTT-
--HHHHHHHHHHHHHHTTT-
--HHHHHHHHHHHHHHHHH-
--HHHHHHHHHHHHHHHTT-
--HHHHHHHHHHHHHHHHH-
--HHHHHHHHHHHHHHTT--
--HHHHHHHHHHHHHHHHH-
--HHHHHHHHHHHHHHHH--
--HHHHHHHHHHHHHHHH--
--HHHHHHHHHHHHHHTT--
--HHHHHHHHHHHHHHHHT-
--HHHHHHHHHHHHHHHHH-
--HHHHHHHHHHHHHHHTT-
--HHHHHHHHHHHHHHHTT-
--HHHHHHHHHHHHHHHHH-
--HHHHHHHHHHHHHHHHH-
--HHHHHHHHHHHHHHHHT-
--HHHHHHHHHHHHHHHTT-
--HHHHHHHHHHHHHHHHH-
--HHHHHHHHHHHHHHHTT-
--HHHHHHHHHHHHHHHHT-
--HHHHHHHHHHHHHHHTT-
--HHHHHHHHHHHHHHHTT-
--HHHHHHHHHHHHHHHHH-
--HHHHHHHHHHHHHHHHT-
--HHHHHHHHHHHHHHHHH-
--HHHHHHHHHHHHHHHHH-
--HHHHHHHHHHHHHHHH--
-HHHHHHHHHHHHHHHHHH-
-HHHHHHHHHHHHHHHTT--
-HHHHHHHHHHHHHHHHTT-
-HHHHHHHHHHHHHHHHHH-
-HHHHHHHHHHHHHHHHTT-
-HHHHHHHHHHHHHHHTT--
-HHHHHHHHHHHHHHHHHH-
-HHHHHHHHHHHHHHHHHH-
-HHHHHHHHHHHHHHHHHH-
-HHHHHHHHHHHHHHHHHT-
-HHHHHHHHHHHHHHHHHH-
-HHHHHHHHHHHHHHHHHH-
-HHHHHHHHHHHHHHHHHH-
-HHHHHHHHHHHHHHHHHH-
-HHHHHHHHHHHHHHHHHH-
-HHHHHHHHHHHHHHHHHT-
-HHHHHHHHHHHHHHHHHT-
-HHHHHHHHHHHHHHHHHH-
-HHHHHHHHHHHHHHHHHT-
-HHHHHHHHHHHHHHHHHT-
-HHHHHHHHHHHHHHHHHH-
--HHHHHHHHHHHHHHHHH-
-HHHHHHHHHHHHHHHHHH-
-HHHHHHHHHHHHHHHHTT-
-HHHHHHHHHHHHHHHTT--
-HHHHHHHHHHHHHHHHTT-
-HHHHHHHHHHHHHHHHTT-
-HHHHHHHHHHHHHHHHHT-
-HHHHHHHHHHHHHHHHHT-
-HHHHHHHHHHHHHHHHHH-
-HHHHHHHHHHHHHHHHHT-
-HHHHHHHHHHHHHHHHTT-
-HHHHHHHHHHHHHHHHHH-
-HHHHHHHHHHHHHHHHTT-
-HHHHHHHHHHHHHHHHHT-
-HHHHHHHHHHHHHHHHHH-
-HHHHHHHHHHHHHHHHT--
-HHHHHHHHHHHHHHHHTT-
-HHHHHHHHHHHHHHHHHH-
-HHHHHHHHHHHHHHHHHH-
-HHHHHHHHHHHHHHHHTT-
-HHHHHHHHHHHHHHHHHH-
-HHHHHHHHHHHHHHHHHH-
-HHHHHHHHHHHHHHHHHH-
-HHHHHHHHHHHHHHHHT--
-HHHHHHHHHHHHHHHHHH-
-HHHHHHHHHHHHHHHHH--
-HHHHHHHHHHHHHHHHHH-
-HHHHHHHHHHHHHHHHHH-
-HHHHHHHHHHHHHHHHHH-
-HHHHHHHHHHHHHHHHHH-
-HHHHHHHHHHHHHHHHTT-
-HHHHHHHHHHHHHHHHTT-
-HHHHHHHHHHHHHHHHHH-
-HHHHHHHHHHHHHHHHHT-
-HHHHHHHHHHHHHHHHTT-
-HHHHHHHHHHHHHHHHTT-
-HHHHHHHHHHHHHHHTTT-
-HHHHHHHHHHHHHHHHT--
-HHHHHHHHHHHHHHHHHH-
-HHHHHHHHHHHHHHHHTT-
-HHHHHHHHHHHHHHHHHH-
-HHHHHHHHHHHHHHHHHH-
-HHHHHHHHHHHHHHHHHT-
-HHHHHHHHHHHHHHHHHH-
-HHHHHHHHHHHHHHHHTT-
-HHHHHHHHHHHHHHHHHH-
-HHHHHHHHHHHHHHHHTT-
-HHHHHHHHHHHHHHHHHH-
-HHHHHHHHHHHHHHHHHT-
-HHHHHHHHHHHHHHHHHT-
-HHHHHHHHHHHHHHHHTT-
-HHHHHHHHHHHHHHHHHT-
-HHHHHHHHHHHHHHHHH--
-HHHHHHHHHHHHHHHHHH-
-HHHHHHHHHHHHHHHHTT-
-HHHHHHHHHHHHHHHHHH-
-HHHHHHHHHHHHHHHHHH-
-HHHHHHHHHHHHHHHHHH-
-HHHHHHHHHHHHHHHHHT-
-HHHHHHHHHHHHHHHHHH-
-HHHHHHHHHHHHHHHHHT-
-HHHHHHHHHHHHHHHHHH-
-HHHHHHHHHHHHHHHHHH-
--HHHHHHHHHHHHHHHHH-
-HHHHHHHHHHHHHHHHTT-
-HHHHHHHHHHHHHHHHHT-
--HHHHHHHHHHHHHHTTT-
-HHHHHHHHHHHHHHHHTT-
-HHHHHHHHHHHHHHHHH--
-HHHHHHHHHHHHHHHHT--
-HHHHHHHHHHHHHHHHHT-
-HHHHHHHHHHHHHHHHHT-
-HHHHHHHHHHHHHHHTT--
-HHHHHHHHHHHHHHHHHH-
-HHHHHHHHHHHHHHHHHH-
--HHHHHHHHHHHHHHHHH-
--HHHHHHHHHHHHHHHHH-
--HHHHHHHHHHHHHHTTT-
-HHHHHHHHHHHHHHHHT--
-HHHHHHHHHHHHHHHHHH-
--HHHHHHHHHHHHHHHT--
-HHHHHHHHHHHHHHHTTT-
-HHHHHHHHHHHHHHHHTT-
-HHHHHHHHHHHHHHHHHH-
-HHHHHHHHHHHHHHHHTT-
-HHHHHHHHHHHHHHHTT--
-HHHHHHHHHHHHHHHHTT-
--HHHHHHHHHHHHHHHTT-
-HHHHHHHHHHHHHHHHHH-
-THHHHHHHHHHHHHHHHH-
-HHHHHHHHHHHHHHHHHH-
-HHHHHHHHHHHHHHHHHH-
-HHHHHHHHHHHHHHHHHH-
-HHHHHHHHHHHHHHHHTT-
-HHHHHHHHHHHHHHHHHH-
-HHHHHHHHHHHHHHHHHH-
-HHHHHHHHHHHHHHHHHT-
-HHHHHHHHHHHHHHHHH--
-HHHHHHHHHHHHHHHHHH-
-HHHHHHHHHHHHHHHHHT-
-HHHHHHHHHHHHHHHHTT-
-HHHHHHHHHHHHHHHTTT-
-HHHHHHHHHHHHHHHHHH-
-HHHHHHHHHHHHHHHHHT-
-HHHHHHHHHHHHHHHHH--
--HHHHHHHHHHHHHHHHT-
-HHHHHHHHHHHHHHHHHH-
--HHHHHHHHHHHHHHHHH-
-HHHHHHHHHHHHHHHHHH-
-HHHHHHHHHHHHHHHHHT-
-HHHHHHHHHHHHHHHHTT-
-HHHHHHHHHHHHHHHHHH-
-HHHHHHHHHHHHHHHHH--
-HHHHHHHHHHHHHHHHHH-
-HHHHHHHHHHHHHHHHHT-
-HHHHHHHHHHHHHHHHHH-
-HHHHHHHHHHHHHHHHHT-
-HHHHHHHHHHHHHHHHHT-
-HHHHHHHHHHHHHHHHHH-
-HHHHHHHHHHHHHHHHHH-
-HHHHHHHHHHHHHHHHHH-
-HHHHHHHHHHHHHHHHTT-
-HHHHHHHHHHHHHHHHTT-
-HHHHHHHHHHHHHHHHTT-
-HHHHHHHHHHHHHHTTTT-
-HHHHHHHHHHHHHHHTTT-
-HHHHHHHHHHHHHHHHTT-
-HHHHHHHHHHHHHHHTTT-
-HHHHHHHHHHHHHHHHTT-
-HHHHHHHHHHHHHHHHTT-
-HHHHHHHHHHHHHHHGGG-
-HHHHHHHHHHHHHHHHTT-
-HHHHHHHHHHHHHHHTS--
-HHHHHHHHHHHHHHHTTT-
-HHHHHHHHHHHHHHHTTT-
-HHHHHHHHHHHHHHTTTT-
-HHHHHHHHHHHHHHTSTT-
-HHHHHHHHHHHHHHTTTT-
-HHHHHHHHHHHHHHHTTT-
-HHHHHHHHHHHHHHHTTT-
-HHHHHHHHHHHHHHHTTT-
-HHHHHHHHHHHHHHTTTT-
-HHHHHHHHHHHHHHTTTT-
-HHHHHHHHHHHHHHTSTT-
-HHHHHHHHHHHHHHHTS--
-HHHHHHHHHHHHHHHTTT-
-HHHHHHHHHHHHHHHTTT-
-HHHHHHHHHHHHHHT-TT-
-HHHHHHHHHHHHHHT-TT-
-HHHHHHHHHHHHHHTTTT-
-HHHHHHHHHHHHHHTTTT-
-HHHHHHHHHHHHHHHTTT-
-HHHHHHHHHHHHHHTTTT-
-HHHHHHHHHHHHHHHSTT-
-HHHHHHHHHHHHHHHSTT-
-HHHHHHHHHHHHHHHTTT-
-HHHHHHHHHHHHHHHSTT-
-HHHHHHHHHHHHHHHSTT-
-HHHHHHHHHHHHHHHTTT-
-HHHHHHHHHHHHHHHTTT-
-HHHHHHHHHHHHHHHSTT-
-HHHHHHHHHHHHHHHSTT-
-HHHHHHHHHHHHHHHHTT-
-HHHHHHHHHHHHHHHHTT-
-HHHHHHHHHHHHHTTTTT-
-HHHHHHHHHHHHHHHTS--
-HHHHHHHHHHHHHHHHTT-
-HHHHHHHHHHHHHHHHTT-
-HHHHHHHHHHHHHTTTTT-
-HHHHHHHHHHHHHHHHTT-
-HHHHHHHHHHHHHHHHTT-
-HHHHHHHHHHHHHHHHHT-
-HHHHHHHHHHHHHHHHHH-
-HHHHHHHHHHHHHHHHTT-
-HHHHHHHHHHHHHHHHHT-
-HHHHHHHHHHHHHHHHHT-
-HHHHHHHHHHHHHHHHHT-
-HHHHHHHHHHHHHHGGGG-
-HHHHHHHHHHHHHHHHHT-
-HHHHHHHHHHHHHHHHHT-
-HHHHHHHHHHHHHHHHTT-
-HHHHHHHHHHHHHHHHTT-
-HHHHHHHHHHHHHHHHHH-
-HHHHHHHHHHHHHHHHHH-
-HHHHHHHHHHHHHHHHTT-
-HHHHHHHHHHHHHHHHTT-
-HHHHHHHHHHHHHHHHTT-
-HHHHHHHHHHHHHHHHHT-
-HHHHHHHHHHHHHHHHTT-
-THHHHHHHHHHHHHHHTT-
-THHHHHHHHHHHHHHHHT-
--HHHHHHHHHHHHHHHTT-
--HHHHHHHHHHHHHHHHH-
--HHHHHHHHHHHHHHHTT-
--HHHHHHHHHHHHHHHHH-
--HHHHHHHHHHHHHHHHT-
--HHHHHHHHHHHHHHHHT-
--HHHHHHHHHHHHHHHHH-
--HHHHHHHHHHHHHHHHT-
--HHHHHHHHHHHHHHHTT-
--HHHHHHHHHHHHHHHHH-
--HHHHHHHHHHHHHHHTT-
--HHHHHHHHHHHHHHHHH-
--HHHHHHHHHHHHHHHHH-
--HHHHHHHHHHHHHHHHH-
--HHHHHHHHHHHHHHHTT-
--HHHHHHHHHHHHHHHH--
--HHHHHHHHHHHHHHHH--
-HHHHHHHHHHHHHHHHTT-
-HHHHHHHHHHHHHHHHTT-
-HHHHHHHHHHHHHHHHTT-
-HHHHHHHHHHHHHHHHTT-
-HHHHHHHHHHHHHHHHHT-
-HHHHHHHHHHHHHHHHHT-
-HHHHHHHHHHHHHHHHTT-
-HHHHHHHHHHHHHHHHHH-
-HHHHHHHHHHHHHHHHHH-
-HHHHHHHHHHHHHHHHHH-
-HHHHHHHHHHHHHHHHTT-
-HHHHHHHHHHHHHHHHHH-
-HHHHHHHHHHHHHHHHHH-
-HHHHHHHHHHHHHHHHHT-
-HHHHHHHHHHHHHHHHHH-
-HHHHHHHHHHHHHHHHHH-
-HHHHHHHHHHHHHHHHHH-
-HHHHHHHHHHHHHHHHHT-
-HHHHHHHHHHHHHHHHHH-
-HHHHHHHHHHHHHHHHHH-
-HHHHHHHHHHHHHHTGGG-
-HHHHHHHHHHHTTHHHHH-
-HHHHHHHHHHHTT-HHHH-
-HHHHHHHHHHHHS-HHHH-
-HHHHHHHHHHHHTSHHHH-
-HHHHHHHHHHTTS-HHHH-
-HHHHHHHHHHHTSSHHHH-
-HHHHHHHHHHHHHHHHHH-
-HHHHHHHHHHHTTHHHHH-
-HHHHHHHHHHHHHHHHTT-
-HHHHHHHHHHHHTTTTTT-
-HHHHHHHHHHHHHTTTTT-
-TTHHHHHHHHHTTHHHHH-
-HHHHHHHHHHHHHHHHHH-
-HHHHHHHHHHHTTHHHHH-
-HHHHHHHHHHHTTHHHHT-
-HHHHHHHHHHHHTHHHHT-
-HHHHHHHHHHHTTHHHHH-
-HHHHHHHHHHHHHTTTTT-
-HHHHHHHHHHHHTHHHHH-
-HHHHHHHHHHHTTSHHHH-
-HHHHHHHHHHHTTHHHHT-
-HHHHHHHHHHHTTHHHHH-
-HHHHHHHHHHHHTHHHHT-
-HHHHHHHHHHHHTTTTTT-
-HHHHHHHHHHHTTTTTTT-
-HHHHHHHHHHGGGSGGG--
-HHHHHHHHHHHTTTTTTT-
-HHHHHHHHHHHTSHHHHT-
--HHHHHHHHHHHTHHHHT-
-HHHHHHHHHHHHTTTTT--
-HHHHHHHHHHHTSTTGGG-
-HHHHHHHHHHHHTHHHHH-
-HHHHHHHHHHHHSHHHHH-
-HHHHHHHHHHHTTTTGGG-
-HHHHHHHHHTTTTHHHHH-
-HHHHHHHHHHHHTHHHHH-
-HHHHHHHHHHHHS-HHHH-
-HHHHHHHHHHHH-HHHHH-
-HHHHHHHHHHHHTHHHHH-
-HHHHHHHHHHHHTHHHHH-
-HHHHHHHHHHHTTTTTTT-
-HHHHHHHHHHHTTTTGGG-
-HHHHHHHHHHHHTGGGT--
-HHHHHHHHHHHH--TTTT-
-HHHHHHHHHHTT--STT--
-HHHHHHHHHHHH--GGGG-
-HHHHHHHHHHHH--GGGG-
-HHHHHHHHHHHH---TTT-
-HHHHHHHHHHHH--HHHH-
-HHHHHHHHHHTT--GGGG-
-HHHHHHHHHHHH--GGG--
-HHHHHHHHHHHH--HHHH-
-HHHHHHHHHHTT--SGGG-
-HHHHHHHHHHHT--GGGG-
-HHHHHHHHHHHH--GGG--
-HHHHHHHHHHHH--HHHH-
-HHHHHHHHHHHH--GGGG-
-HHHHHHHHHHHH--GGGG-
-HHHHHHHHHHHH--GGGG-
-HHHHHHHHHHHS--GGGG-
-HHHHHHHHHHHH--GGG--
-HHHHHHHHHHHH--STT--
-HHHHHHHHHHHH-SGGG--
-HHHHHHHHHHTT--TTS--
-HHHHHHHHHHHH--GGG--
-HHHHHHHHHHHH--TTT--
-HHHHHHHHHHHH--GGG--
-HHHHHHHHHHHH--GGG--
-HHHHHHHHHHHH--GGG--
-HHHHHHHHHHHH--GGG--
-HHHHHHHHHHHH--GGG--
-HHHHHHHHHHHTS-TT---
-HHHHHHHHHHHTT-TT---
-HHHHHHHHHHHT--SS---
-HHHHHHHHHHHHSTT-S--
-HHHHHHHHHHHHTGGGS--
-HHHHHHHHHHHHTGGGS--
-HHHHHHHHHHHHTGGGS--
-HHHHHHHHHHTTSSGGG--
-HHHHHHHHHHHHTHHHH--
-HHHHHHHHHHHHT-GGG--
-HHHHHHHHHHHTTTTTT--
-HHHHHHHHHHHTTHHHH--
-HHHHHHHHHHHHTGGGG--
-HHHHHHHHHHHTS-GGG--
-HHHHHHHHHHHTTGGGT--
-HHHHHHHHHHTTSSGGG--
-HHHHHHHHHHHHHHHHH--
-HHHHHHHHHHHHHTTTT--
-HHHHHHHHHHHTTHHHH--
-HHHHHHHHHHHTTHHHH--
-HHHHHHHHHHHHTTTTT--
-HHHHHHHHHHHTTGGGS--
-HHHHHHHHHHHTTSGGG--
-HHHHHHHHHHHTTHHHH--
-HHHHHHHHHHHHHHGGG--
-HHHHHHHHHHHTTHHHH--
-HHHHHHHHHHHTTSGGG--
-HHHHHHHHHHHHHTTTS--
-TTHHHHHHHHHHHHHHH--
-HHHHHHHHHHHHHHHHH--
-HHHHHHHHHHHHHTTTT--
-HHHHHHHHHHHTTTTT---
-HHHHHHHHHHHHHTGGG--
-HHHHHHHHHHHHHGGGS--
-HHHHHHHHHHHHHGGGG--
-HHHHHHHHHHHTTSGGG--
-HHHHHHHHHHGGGHHHHH-
-HHHHHHHHHHHHTHHHHT-
-HHHHHHHHHHHT-THHHH-
-HHHHHHHHHHHHTHHHH--
-HHHHHHHHHHHHTSGGG--
-HHHHHHHHHHHHSTTTS--
-HHHHHHHHHHHTTHHHH--
-HHHHHHHHHHHTTHHHH--
-HHHHHHHHHHHHTHHHH--
-TTHHHHHHHHHTTHHHH--
-HHHHHHHHHHHHTHHHH--
-HHHHHHHHHHHHHGGGS--
-HHHHHHHHHHHTSHHHH--
-HHHHHHHHHHHHTGGGT--
-HHHHHHHHHHHHTGGGT--
-HHHHHHHHHHHTTHHHH--
-HHHHHHHHHHHTTGGGT--
-HHHHHHHHHHHTTHHHH--
-HHHHHHHHHHHTTGGGT--
-HHHHHHHHHHHHTHHHH--
-HHHHHHHHHHHHHHHHH--
-HHHHHHHHHHHHSHHHH--
-HHHHHHHHHHHTTHHHH--
-HHHHHHHHHHHTTHHHH--
-HHHHHHHHHHHT-HHHH--
-HHHHHHHHHHHTSHHHH--
-HHHHHHHHHHHHTHHHH--
-HHHHHHHHHHHHTGGGS--
-HHHHHHHHHHHTTHHHH--
-HHHHHHHHHHHHSGGGT--
-HHHHHHHHHHHTTHHHH--
-HHHHHHHHHHHHHHHHH--
-HHHHHHHHHHHTTGGGS--
-HHHHHHHHHHHHHGGGT--
-HHHHHHHHHHHTTGGGS--
-HHHHHHHHHHHHHTTTT--
-HHHHHHHHHHHHHGGGG--
-HHHHHHHHHHHHHHHHH--
-HHHHHHHHHHHHHHHHS--
-HHHHHHHHHHHHHHHHS--
-HHHHHHHHHHHHHHHHH--
-HHHHHHHHHHHHHHHHH--
-HHHHHHHHHHHHHHHHH--
-HHHHHHHHHHHHHHHHH--
-HHHHHHHHHHHHHHHHH--
-HHHHHHHHHHHHHHHHH--
-HHHHHHHHHHHHHHHHH--
-HHHHHHHHHHHHHHHHH--
-HHHHHHHHHHHHHHHHH--
-HHHHHHHHHHHHHHTTT--
-HHHHHHHHHHHHHHHHS--
-HHHHHHHHHHHHHHHHT--
-HHHHHHHHHHHHHHHHH--
-HHHHHHHHHHHHHHHHH--
-HHHHHHHHHHHHHHHHT--
-HHHHHHHHHHHHHHHTS--
-HHHHHHHHHHHHHHHHH--
-HHHHHHHHHHHHHHHHH--
-HHHHHHHHHHHHHHHHT--
-HHHHHHHHHHHHHHHHH--
-HHHHHHHHHHHHHHHHH--
-HHHHHHHHHHHHHHHHT--
-HHHHHHHHHHHHHHHHH--
-HHHHHHHHHHHHHHHHH--
-HHHHHHHHHHHHHHHHH--
-HHHHHHHHHHHHHHHTT--
-HHHHHHHHHHHHHHHHH--
-HHHHHHHHHHHHHHHHH--
-HHHHHHHHHHHHHHHHH--
-HHHHHHHHHHHHHHHHH--
-HHHHHHHHHHHHHHHHH--
-HHHHHHHHHHHHHHHHH--
-HHHHHHHHHHHHHHHHTT-
-HHHHHHHHHHHHHHHHHH-
-HHHHHHHHHHHHHHHHH--
-HHHHHHHHHHHHHHHHHT-
-HHHHHHHHHHHHHHHHHH-
-HHHHHHHHHHHHHHHHTT-
-HHHHHHHHHHHHHHHHHH-
-HHHHHHHHHHHHHHHHTT-
-HHHHHHHHHHHHHHHHHH-
-HHHHHHHHHHHHHHHHHH-
-HHHHHHHHHHHHHHHHHH-
-HHHHHHHHHHHHHHHHHH-
-HHHHHHHHHHHHHHHHHH-
-HHHHHHHHHHHHHHHHHT-
-HHHHHHHHHHHHHHHHHH-
-HHHHHHHHHHHHHHHHHT-
-HHHHHHHHHHHHHHHHHH-
-HHHHHHHHHHHHHHHHHH-
-HHHHHHHHHHHHHHHHHH-
-HHHHHHHHHHHHHHHHHT-
-HHHHHHHHHHHHHHHHHH-
-HHHHHHHHHHHHHHHHHT-
-HHHHHHHHHHHHHHHHHH-
-HHHHHHHHHHHHHHHHHH-
-HHHHHHHHHHHHHHHHHH-
--HHHHHHHHHHHHHHHH--
--HHHHHHHHHHHHHHHHT-
--HHHHHHHHHHHHHHHTT-
--HHHHHHHHHHHHHHHHH-
--HHHHHHHHHHHHHHHH--
--HHHHHHHHHHHHHHHHH-
--HHHHHHHHHHHHHHHHH-
--HHHHHHHHHHHHHHHHH-
--HHHHHHHHHHHHHHTTT-
--HHHHHHHHHHHHHHHHH-
--HHHHHHHHHHHHHHHHH-
--HHHHHHHHHHHHHHHTT-
--HHHHHHHHHHHHHHHHT-
--HHHHHHHHHHHHHHHHH-
-HHHHHHHHHHHHHHHHTT-
-HHHHHHHHHHHHHHHHHT-
-HHHHHHHHHHHHHHHHHT-
-HHHHHHHHHHHHHHHHHT-
-HHHHHHHHHHHHHHHHTT-
-HHHHHHHHHHHHHHHHT--
-HHHHHHHHHHHHHHHHH--
-HHHHHHHHHHHHHHHHS--
-HHHHHHHHHHHHHHHHT--
-HHHHHHHHHHHHHHHHT--
-HHHHHHHHHHHHHHHHTT-
-HHHHHHHHHHHHHHHTT--
-HHHHHHHHHHHHHHHHHT-
--HHHHHHHHHHHHHHHHH-
-HHHHHHHHHHHHHHHHTT-
-HHHHHHHHHHHHHHHHHH-
-HHHHHHHHHHHHHHHHHT-
-HHHHHHHHHHHHHHHHHT-
-HHHHHHHHHHHHHHHHHH-
-HHHHHHHHHHHHHHHHH--
--HHHHHHHHHHHHHHHTT-
-HHHHHHHHHHHHHHHHTT-
-HHHHHHHHHHHHHHHTTT-
-HHHHHHHHHHHHHHHHTT-
--HHHHHHHHHHHHHHHTT-
-HHHHHHHHHHHHHHHHTT-
-HHHHHHHHHHHHHHHHTT-
-HHHHHHHHHHHHHHHHTT-
-HHHHHHHHHHHHHHHHTT-
-HHHHHHHHHHHHHHHHHH-
-HHHHHHHHHHHHHHHHHH-
-HHHHHHHHHHHHHHHHHH-
-HHHHHHHHHHHHHHHHHH-
-HHHHHHHHHHHHHHHHHH-
--HHHHHHHHHHHHHHHHH-
-HHHHHHHHHHHHHHHHTT-
-HHHHHHHHHHHHHHHHHH-
-HHHHHHHHHHHHHHHHHH-
-HHHHHHHHHHHHHHHHHH-
-HHHHHHHHHHHHHHHHHH-
-HHHHHHHHHHHHHHHHTT-
-HHHHHHHHHHHHHHHHHH-
-HHHHHHHHHHHHHHHHHH-
-HHHHHHHHHHHHHHHHHH-
-HHHHHHHHHHHHHHHHHH-
-HHHHHHHHHHHHHHHHTT-
--HHHHHHHHHHHHHHHHH-
-HHHHHHHHHHHHHHHHHH-
-HHHHHHHHHHHHHHHHTT-
-HHHHHHHHHHHHHHHHHH-
-HHHHHHHHHHHHHHHHTT-
-HHHHHHHHHHHHHHHHTT-
-HHHHHHHHHHHHHHHHHH-
-HHHHHHHHHHHHHHHHHH-
-HHHHHHHHHHHHHHHHHH-
-HHHHHHHHHHHHHHHHHT-
-HHHHHHHHHHHHHHHHH--
-HHHHHHHHHHHHHHHHHH-
-HHHHHHHHHHHHHHHHHH-
-HHHHHHHHHHHHHHHHHH-
-HHHHHHHHHHHHHHHHTT-
-HHHHHHHHHHHHHHHHHT-
-HHHHHHHHHHHHHHHHHH-
-HHHHHHHHHHHHHHHHHT-
-HHHHHHHHHHHHHHHHHH-
-HHHHHHHHHHHHHHHHHH-
-HHHHHHHHHHHHHHHHHH-
-HHHHHHHHHHHHHHHHHH-
-HHHHHHHHHHHHHHHHHH-
-HHHHHHHHHHHHHHHHTT-
-HHHHHHHHHHHHHHHHHH-
-HHHHHHHHHHHHHHHHHH-
-HHHHHHHHHHHHHHHHHH-
-HHHHHHHHHHHHHHHHTT-
-HHHHHHHHHHHHHHHHHH-
-HHHHHHHHHHHHHHHHHH-
-HHHHHHHHHHHHHHHHTT-
-HHHHHHHHHHHHHHHHHT-
-HHHHHHHHHHHHHHHHHT-
-HHHHHHHHHHHHHHHHHH-
-HHHHHHHHHHHHHHHHTT-
-HHHHHHHHHHHHHHHHH--
-HHHHHHHHHHHHHHHHHT-
-HHHHHHHHHHHHHHHTT--
-HHHHHHHHHHHHHHHHHT-
-HHHHHHHHHHHHHHHHHT-
-HHHHHHHHHHHHHHHHT--
-HHHHHHHHHHHHHHHHHT-
-HHHHHHHHTTHHHHHHHH-
-HHHHHHHHTTTTHHHHTT-
-HHHHHHHHT-HHHHHTTT-
-HHHHHHHTTSHHHHHHHH-
-HHHHHHHHT-HHHHHHHH-
-HHHHHHHTTSHHHHHHHH-
-HHHHHHHHHTHHHHHHTT-
-HHHHHHHHTSHHHHHHHH-
-HHHHHHHHTTHHHHHHHH-
-HHHHHHHHTTHHHHHHHH-
-HHHHHHHHHTHHHHHHHH-
-HHHHHHHHTSHHHHHHHH-
-HHHHHHHHHTHHHHHHHH-
-HHHHHHHHHSHHHHHHHH-
-HHHHHHHHHTHHHHHHHH-
-HHHHHHHHHTHHHHHHHH-
-HHHHHHHHTTHHHHHHHH-
-HHHHHHHHHSHHHHHHTT-
-HHHHHHHHHTHHHHHHHT-
-HHHHHHHHTTHHHHHHHT-
-HHHHHHHHHSHHHHHHHH-
-HHHHHHHHHSHHHHHHT--
-HHHHHHHHTTHHHHHHTT-
-HHHHHHHHHSHHHHHHTT-
-HHHHHHHHT-HHHHHGGG-
-HHHHHHHHTTHHHHGGG--
-HHHHHHHTTSHHHHTTS--
-HHHHHHHHTTHHHHTTS--
-HHHHHHHHT-TTGGGGGG-
-HHHHHHHHTTHHHHGGG--
-HHHHHHHHHHTTTGGGG--
-HHHHHHHHHTHHHHTTT--
-HHHHHHHHH-HHHHTTT--
-HHHHHHHHH-HHHHTTT--
-HHHHHHHHH-HHHHHHH--
-HHHHHHHHH-HHHHHHH--
-HHHHHHHHH-HHHHHHH--
-HHHHHHHHH-HHHHHHH--
-HHHHHHHHH-HHHHHTT--
-HHHHHHHHHSHHHHHTT--
-HHHHHHHHH-HHHHHHH--
-HHHHHHHHH-HHHHHHH--
-HHHHHHHHH-HHHHHHH--
-HHHHHHHHH-HHHHHHH--
-HHHHHHHHH-HHHHHHH--
-HHHHHHHHH-HHHHTTT--
-HHHHHHHHH-HHHHHTT--
-HHHHHHHHH-HHHHHHH--
-HHHHHHHHH-HHHHHHH--
-HHHHHHHHH-HHHHHTT--
-HHHHHHHHH-HHHHHTT--
-HHHHHHHHH-HHHHHHH--
-HHHHHHHHH-HHHHHTT--
-HHHHHHHHH-HHHHHTT--
-HHHHHHHHH-HHHHHHH--
-HHHHHHHHHTHHHHHTT--
-HHHHHHHHH-HHHHHTT--
-HHHHHHHHH-HHHHHHH--
-HHHHHHHHH-HHHHHTT--
-HHHHHHHHHHHHHHHTT--
-HHHHHHHHH-HHHHHTT--
-HHHHHHHTT-HHHHHHH--
-HHHHHHHHH-HHHHHTT--
-HHHHHHHHH-HHHHHTT--
-HHHHHHHTT-HHHHTTT--
-HHHHHHHTT-HHHHHHH--
-HHHHHHHHH-HHHHHTT--
-HHHHHHHTT-HHHHHTT--
-HHHHHHHHH-HHHHHTT--
-HHHHHHHHH-HHHHHTT--
-HHHHHHHTT-SHHHHHH--
-HHHHHHHTT-SHHHHTT--
-HHHHHHTTT-SHHHHHH--
-HHHHHHHTT-STTHHHH--
-HHHHHHHTT-SHHHHTT--
-HHHHHHHTT-HHHHHHH--
-HHHHHHHTT-HHHHHTT--
-HHHHHHTTT-HHHHHHH--
-HHHHHHHTT-HHHHHHH--
-HHHHHHTTT-HHHHHTT--
-HHHHHHHHH-HHHHHTT--
-HHHHHHHHS-HHHHTTT--
-HHHHHHHHH-HHHHHHH--
-HHHHHHHTTSHHHHHTT--
-HHHHHHHHHTHHHHHHH--
-HHHHHHHHTTHHHHHTT--
-HHHHHHHHHTHHHHHTT--
-HHHHHHHHHTHHHHHHH--
-HHHHHHHHHTHHHHHTT--
-HHHHHHHHHSHHHHHHH--
-HHHHHHHHHSHHHHHTT--
-HHHHHHHHHSHHHHHTT--
-HHHHHHHHT-HHHHHTT--
-HHHHHHHHTSHHHHHTT--
-HHHHHHHHHTHHHHTTT--
-HHHHHHHHTTHHHHHHH--
-HHHHHHHHHSHHHHHTT--
-HHHHHHHHHHHHHHHTT--
-HHHHHHHHHHHHHHHTT--
-HHHHHHHHHTHHHHHTT--
-HHHHHHHHTTHHHHHTT--
-HHHHHHHHTTHHHHHHH--
-HHHHHHHHHHHHHHHTT--
-HHHHHHHHTTHHHHHTT--
-HHHHHHHTTTHHHHHTT--
-HHHHHHHHHHHHHHHHH--
-HHHHHHHHHTHHHHHTT--
-HHHHHHHTTTHHHHHTT--
-HHHHHHHHHHHHHHHTT--
-HHHHHHHHTTHHHHHTT--
-HHHHHHHHTTHHHHHTT--
-HHHHHHHHTTHHHHHTT--
-HHHHHHHHTTHHHHHTT--
-HHHHHHHHHHHHHHHTT--
-HHHHHHHHTTHHHHHTT--
-HHHHHHHHHTHHHHHHH--
-HHHHHHHHTTHHHHHTT--
-HHHHHHHHTTHHHHTTT--
-HHHHHHHHTTHHHHHHH--
-HHHHHHHHHTHHHHHHH--
-HHHHHHHHTTHHHHHTT--
-HHHHHHHHTTHHHHHHH--
-HHHHHHHHTSSHHHHTT--
-HHHHHHHHHTTHHHHTT--
-HHHHHHHHHHHHHHHHH--
-HHHHHHHHHHHHHTTTT--
-HHHHHHHHHTHHHHHHH--
-HHHHHHHHHHHHHHHTT--
-HHHHHHHHHHHHHHTTT--
-HHHHHHHHHHHHHHHHH--
-HHHHHHHHHHHHHHTTT--
-HHHHHHHHHHHHHHHTT--
-HHHHHHHHHHHHHHHHH--
-HHHHHHHHHHHHHHHTT--
-HHHHHHHHHHHHHHHHH--
-HHHHHHHHHHHHHHHTT--
-HHHHHHHHHHHHHHHHH--
-HHHHHHHHHHHHHHHHH--
-HHHHHHHHHHHHHHHTT--
-HHHHHHHHHHHHHHHTT--
-HHHHHHHHHHHHHHHTT--
-HHHHHHHHHHHHHHHTT--
-HHHHHHHHHHHHHHHHH--
-HHHHHHHHHHHHHHHHH--
-HHHHHHHHHHHHHHHTT--
-HHHHHHHHHHHHHHHTT--
-HHHHHHHHHHHHHHHTT--
-HHHHHHHHHHHHHHHHH--
-HHHHHHHHHHHHHHHTS--
-HHHHHHHHHHHHHHHHT--
-HHHHHHHHHHHHHHHTT--
-HHHHHHHHHHHHHHHHH--
-HHHHHHHHHHHHHHHHH--
-HHHHHHHHHHHHHHTTT--
-HHHHHHHHHHHHHHHHH--
-HHHHHHHHHHHHHHHTT--
-HHHHHHHHHHHHHHHTT--
-HHHHHHHHHHHHHHTTT--
-HHHHHHHHHHHHHHHTT--
-HHHHHHHHHHHHHHHTT--
-HHHHHHHHHHHHHHHTT--
-HHHHHHHHHHHHHHHTT--
-HHHHHHHHHHHHHHHHH--
-HHHHHHHHHHHHHHHHHH-
-HHHHHHHHHHHHHHHHTT-
-HHHHHHHHHHHHHHHHH--
-HHHHHHHHHHHHHHHHHH-
-HHHHHHHHHHHHHHHHHH-
-HHHHHHHHHHHHHHHHHH-
-HHHHHHHHHHHHHHHHHH-
-HHHHHHHHHHHHHHHHHH-
-HHHHHHHHHHHHHHHHH--
-HHHHHHHHHHHHHHHTTT-
-HHHHHHHHHHHHHHHHHH-
-HHHHHHHHHHHHHHHTTT-
-HHHHHHHHHHHHHHHHHT-
-HHHHHHHHHHHHHHHHTT-
-HHHHHHHHHHHHHHHHHT-
-HHHHHHHHHHHHHHHHTT-
-HHHHHHHHHHHHHHHHHH-
-HHHHHHHHHHHHHHHHTT-
-HHHHHHHHHHHHHHHHTT-
-HHHHHHHHHHHHHHHHHT-
-HHHHHHHHHHHHHHHHH--
-HHHHHHHHHHHHHHHHH--
-HHHHHHHHHHHHHHHHHT-
-HHHHHHHHHHHHHHHHHT-
-HHHHHHHHHHHHHHHHHH-
-HHHHHHHHHHHHHHHHHH-
-HHHHHHHHHHHHHHHHH--
-HHHHHHHHHHHHHHHHH--
-HHHHHHHHHHHHHHHHHT-
-HHHHHHHHHHHHHHHHHH-
-HHHHHHHHHHHHHHHHHH-
-HHHHHHHHHHHHHHHHHH-
-HHHHHHHHHHHHHHHHHH-
-HHHHHHHHHHHHHHHHHH-
-HHHHHHHHHHHHHHHHTT-
-HHHHHHHHHHHHHHHHHH-
-HHHHHHHHHHHHHHHHHH-
-HHHHHHHHHHHHHHHHHT-
-HHHHHHHHHHHHHHHHHH-
-HHHHHHHHHHHHHHHHHH-
-HHHHHHHHHHHHHHHHTT-
-HHHHHHHHHHHHHHHHH--
-HHHHHHHHHHHHHHHHH--
-HHHHHHHHHHHHHHHHT--
-HHHHHHHHHHHHHHHHHT-
-HHHHHHHHHHHHHHHHTT-
-HHHHHHHHHHHHHHHHHH-
-HHHHHHHHHHHHHHHHHH-
-HHHHHHHHHHHHHHHHHT-
-HHHHHHHHHHHHHHHHHH-
-HHHHHHHHHHHHHHHHHH-
-HHHHHHHHHHHHHHHHHH-
-HHHHHHHHHHHHHHHHH--
-HHHHHHHHHHHHHHHHTT-
-HHHHHHHHHHHHHHHHHH-
-HHHHHHHHHHHHHHHHTT-
-HHHHHHHHHHHHHHHGGG-
-HHHHHHHHHHHHHHHHHH-
-HHHHHHHHHHHHHHHHHT-
-HHHHHHHHHHHHHHHHHH-
-HHHHHHHHHHHHHHHHHT-
-HHHHHHHHHHHHHHHHHH-
-HHHHHHHHHHHHHHHHHH-
-HHHHHHHHHHHHHHHHTT-
-HHHHHHHHHHHHHHHHHH-
-HHHHHHHHHHHHHHHHHT-
-HHHHHHHHHHHHHHHHHT-
-HHHHHHHHHHHHHHHHHH-
-HHHHHHHHHHHHHHHHHH-
-HHHHHHHHHHHHHHHHH--
-HHHHHHHHHHHHHHHHHH-
-HHHHHHHHHHHHHHHHH--
-HHHHHHHHHHHHHHHHHH-
-HHHHHHHHHHHHHHHHHT-
-HHHHHHHHHHHHHHHHHT-
-HHHHHHHHHHHHHHHHHH-
-HHHHHHHHHHHHHHHHHT-
-HHHHHHHHHHHHHHHHHH-
-HHHHHHHHHHHHHHHHHH-
-HHHHHHHHHHHHHHHHHH-
-HHHHHHHHHHHHHHHHHH-
-HHHHHHHHHHHHHHHHHH-
-HHHHHHHHHHHHHHHHHH-
-HHHHHHHHHHHHHHHHHH-
-HHHHHHHHHHHHHHHHTT-
-HHHHHHHHHHHHHHHHTT-
-HHHHHHHHHHHHHHHHHH-
-HHHHHHHHHHHHHHHHHH-
-HHHHHHHHHHHHHHHHHH-
-HHHHHHHHHHHHHHHHHH-
--HHHHHHHHHHHHHHHTT-
--HHHHHHHHHHHHHHHTT-
--HHHHHHHHHHHHHHHHH-
--HHHHHHHHHHHHHHHTT-
--HHHHHHHHHHHHHHHHT-
--HHHHHHHHHHHHHHHHH-
--HHHHHHHHHHHHHHHHH-
-THHHHHHHHHHHHHHHHH-
-THHHHHHHHHHHHHHHHH-
-HHHHHHHHHHHHHHHHHH-
-HHHHHHHHHHHHHHHHHT-
-HHHHHHHHHHHHHHHHH--
-HHHHHHHHHHHHHHHHH--
-HHHHHHHHHHHHHHHHTT-
-HHHHHHHHHHHHHHHHHH-
-HHHHHHHHHHHHHHHHTT-
-HHHHHHHHHHHHHHHHTT-
-HHHHHHHHHHHHHHHHHH-
-HHHHHHHHHHHHHHHHHH-
-HHHHHHHHHHHHHHHHHH-
-HHHHHHHHHHHHHHHHHH-
-HHHHHHHHHHHHHHHHHH-
-HHHHHHHHHHHHHHHHHH-
-THHHHHHHHHHHHHHHTT-
-THHHHHHHHHHHHHHHH--
-TTHHHHHHHHHHHHHHHT-
-TTHHHHHHHHHHHHHHHH-
--SHHHHHHHHHHHHHHHT-
--HHHHHHHHHHHHHHHHT-
-TTHHHHHHHHHHHHHHHH-
-TTHHHHHHHHHHHHHHTT-
-TTHHHHHHHHHHHHHHHH-
--STTHHHHHHHHHHHHHH-
--SHHHHHHHHHHHHHHTT-
-TTHHHHHHHHHHHHHHHT-
--SHHHHHHHHHHHHHHHH-
--SHHHHHHHHHHHHHHHT-
--SHHHHHHHHHHHHHHHH-
--SHHHHHHHHHHHHHHH--
--SHHHHHHHHHHHHHHHH-
--SHHHHHHHHHHHHHHHH-
-TTHHHHHHHHHHHHHHHT-
-TTHHHHHHHHHHHHHHTT-
-TTHHHHHHHHHHHHHGGG-
-TTHHHHHHHHHHHHHHHT-
-TTHHHHHHHHHHHHHHHH-
-TTHHHHHHHHHHHHHHHH-
-TTHHHHHHHHHHHHHHHH-
-TTHHHHHHHHHHHHHHHH-
-TTHHHHHHHHHHHHHHHH-
-TTHHHHHHHHHHHHHHHH-
-TTHHHHHHHHHHHHHHHH-
-TTHHHHHHHHHHHHHHHH-
--S-HHHHHHHHHHHHHHH-
-TT-HHHHHHHHHHHHHHT-
-TTHHHHHHHHHHHHHHHT-
-TT-HHHHHHHHHHHHHT--
-TTTHHHHHHHHHHHHHHT-
---HHHHHHHHHHHHHHH--
---HHHHHHHHHHHHHHH--
-TTHHHHHHHHHHHHHHH--
-TTHHHHHHHHHHHHHHH--
---HHHHHHHHHHHHHHH--
--SHHHHHHHHHHHHHHHT-
--SHHHHHHHHHHHHHHHT-
--SHHHHHHHHHHHHHHHT-
---HHHHHHHHHHHHHHHH-
---HHHHHHHHHHHHHHHH-
---HHHHHHHHHHHHHHHT-
-TTHHHHHHHHHHHHHTT--
-TTHHHHHHHHHHHHHHHT-
--SHHHHHHHHHHHHHHTT-
--SHHHHHHHHHHHHHHTT-
-TTHHHHHHHHHHHHHHHH-
-TTHHHHHHHHHHHHHHHH-
---HHHHHHHHHHHHHHHH-
--SHHHHHHHHHHHHHHHT-
---HHHHHHHHHHHHHHHH-
---HHHHHHHHHHHHHHTT-
---HHHHHHHHHHHHHHH--
--SHHHHHHHHHHHHHHHT-
--SHHHHHHHHHHHHHHTT-
---HHHHHHHHHHHHHHHT-
--THHHHHHHHHHHHHHHT-
--SHHHHHHHHHHHHHHTT-
---HHHHHHHHHHHHHHTT-
---HHHHHHHHHHHHHHHH-
--SHHHHHHHHHHHHHTTT-
-TTHHHHHHHHHHHHHHHH-
---HHHHHHHHHHHHHHHH-
-TTHHHHHHHHHHHHHHTT-
--SHHHHHHHHHHHHHHHH-
--SHHHHHHHHHHHHHHTT-
-TTHHHHHHHHHHHHHTT--
--SHHHHHHHHHHHHHHTT-
-TTHHHHHHHHHHHHHHHT-
-TTHHHHHHHHHHHHHHTT-
--SHHHHHHHHHHHHHHH--
--SHHHHHHHHHHHHHHT--
-TTHHHHHHHHHHHHHHHH-
-TTHHHHHHHHHHHHHHHT-
--SHHHHHHHHHHHHHHHT-
--SHHHHHHHHHHHHHHHH-
--SHHHHHHHHHHHHHGGG-
--SHHHHHHHHHHHHHTT--
--SHHHHHHHHHHHHHHHT-
--SHHHHHHHHHHHHHHHH-
--HHHHHHHHHHHHHHHTT-
-HHHHHHHHHHHHHHHHTT-
-TTHHHHHHHHHHHHHHHH-
-TTHHHHHHHHHHHHHHHH-
-TTHHHHHHHHHHHHHHHH-
-TTHHHHHHHHHHHHHHH--
-TTHHHHHHHHHHHHHHTT-
-TTHHHHHHHHHHHHHHH--
-TTHHHHHHHHHHHHHHT--
-TTHHHHHHHHHHHHHHTT-
-TTHHHHHHHHHHHHHHS--
-TTHHHHHHHHHHHHHHH--
-TTHHHHHHHHHHHHHHHT-
-TTHHHHHHHHHHHHHHH--
-TTHHHHHHHHHHHHHHHT-
-TTHHHHHHHHHHHHHHHH-
--SHHHHHHHHHHHHHHTT-
--SHHHHHHHHHHHHHHTT-
--SHHHHHHHHHHHHHHHH-
-TTHHHHHHHHHHHHHHHH-
--SHHHHHHHHHHHHHHHH-
--SHHHHHHHHHHHHHTTT-
--SHHHHHHHHHHHHHHHH-
--SHHHHHHHHHHHHHHTT-
--SHHHHHHHHHHHHHHHT-
--SHHHHHHHHHHHHHHHH-
--SHHHHHHHHHHHHHHTT-
---HHHHHHHHHHHHHTTT-
---HHHHHHHHHHHHHTTT-
---HHHHHHHHHHHHHTT--
---HHHHHHHHHHHHHHHH-
-TTHHHHHHHHHHHHHHTT-
---HHHHHHHHHHHHHHHH-
---HHHHHHHHHHHHHHHH-
-TTHHHHHHHHHHHHHHTT-
-TTHHHHHHHHHHHHHTTT-
---HHHHHHHHHHHHHHTT-
-TTHHHHHHHHHHHHHHHH-
--SHHHHHHHHHHHHHTTT-
--SHHHHHHHHHHHHHHHH-
-TTHHHHHHHHHHHHHHHH-
-TTHHHHHHHHHHHHHHHH-
---HHHHHHHHHHHHHHTT-
-TTHHHHHHHHHHHHHHTT-
---HHHHHHHHHHHHHHTT-
---HHHHHHHHHHHHHHHH-
---HHHHHHHHHHHHHHHH-
--SHHHHHHHHHHHHHHHH-
-TTHHHHHHHHHHHHHTT--
-TTHHHHHHHHHHHHHHHH-
-TTHHHHHHHHHHHHHTT--
--SHHHHHHHHHHHHHHTT-
-TTHHHHHHHHHHHHHHHH-
-TTHHHHHHHHHHHHHTTT-
-TTHHHHHHHHHHHHHHTT-
--SHHHHHHHHHHHHHHHT-
-TTHHHHHHHHHHHHHHH--
---HHHHHHHHHHHHHHH--
---HHHHHHHHHHHHHHS--
---HHHHHHHHHHHHHHH--
---HHHHHHHHHHHHHHHT-
---HHHHHHHHHHHHHHTT-
---HHHHHHHHHHHHHHHH-
---HHHHHHHHHHHHHHHH-
--SHHHHHHHHHHHHHHHH-
---HHHHHHHHHHHHHHHH-
---HHHHHHHHHHHHHHHH-
---HHHHHHHHHHHHHHTT-
---HHHHHHHHHHHHHHH--
---HHHHHHHHHHHHHHHH-
---HHHHHHHHHHHHHHHT-
---HHHHHHHHHHHHHHTT-
---HHHHHHHHHHHHHHTT-
---HHHHHHHHHHHHHHTT-
---HHHHHHHHHHHHHHTT-
---HHHHHHHHHHHHHHTT-
--SHHHHHHHHHHHHHHTT-
--SHHHHHHHHHHHHHHHT-
---HHHHHHHHHHHHHHTT-
---HHHHHHHHHHHHHHTT-
--THHHHHHHHHHHHHHTT-
---HHHHHHHHHHHHHHHH-
---HHHHHHHHHHHHHHHH-
---HHHHHHHHHHHHHHTT-
---HHHHHHHHHHHHHHHH-
---HHHHHHHHHHHHHHTT-
---HHHHHHHHHHHHHHHH-
---HHHHHHHHHHHHHHHT-
---HHHHHHHHHHHHHHTT-
---HHHHHHHHHHHHHHHH-
---HHHHHHHHHHHHHHHT-
---HHHHHHHHHHHHHHHT-
---HHHHHHHHHHHHHHTT-
---HHHHHHHHHHHHHHHT-
---HHHHHHHHHHHHHHHH-
---HHHHHHHHHHHHHTTT-
---HHHHHHHHHHHHHTTT-
---HHHHHHHHHHHHHGGG-
---HHHHHHHHHHHHGGGT-
---HHHHHHHHHHHHTTTT-
---HHHHHHHHHHHHTGGG-
---HHHHHHHHHHHHHSS--
---HHHHHHHHHHHHTGGG-
---HHHHHHHHHHHHHTTT-
---HHHHHHHHHHHHGGGG-
---HHHHHHHHHHHHHTTT-
---HHHHHHHHHHHHHGGG-
---HHHHHHHHHHHHTTTT-
---TTHHHHHHHHHHT-S--
---HHHHHHHHHHHHTTTT-
---HHHHHHHHHHHHHT---
---HHHHHHHHHHHHTTTT-
---HHHHHHHHHHHHHTTT-
---HHHHHHHHHHHHTTTT-
---HHHHHHHHHHHHHHTT-
---HHHHHHHHHHHHHHTT-
---HHHHHHHHHHHTTTTT-
---HHHHHHHHHHHHTTTT-
---HHHHHHHHHHHHHHTT-
---HHHHHHHHHHHHHTTT-
---HHHHHHHHHHHHHHTT-
---HHHHHHHHHHHHHHTT-
---HHHHHHHHHHHHHHTT-
---HHHHHHHHHHHHHHTT-
--THHHHHHHHHHHHHHHH-
---HHHHHHHHHHHHHHTT-
---HHHHHHHHHHHHHHTT-
---HHHHHHHHHHHHHHHH-
---HHHHHHHHHHHHHHTT-
---HHHHHHHHHHHHHHHH-
---HHHHHHHHHHHHHHTT-
---HHHHHHHHHHHHHHTT-
---HHHHHHHHHHHHHHTT-
---HHHHHHHHHHHHHHTT-
---HHHHHHHHHHHHHHTT-
---HHHHHHHHHHHHHHTT-
---HHHHHHHHHHHHHHT--
---HHHHHHHHHHHHHHT--
---HHHHHHHHHHHHHHH--
---HHHHHHHHHHHHHHT--
---HHHHHHHHHHHHHHS--
---HHHHHHHHHHHHHHT--
--THHHHHHHHHHHHHHH--
---HHHHHHHHHHHHHHH--
---HHHHHHHHHHHHHHH--
---HHHHHHHHHHHHHHH--
---HHHHHHHHHHHHHHH--
--SHHHHHHHHHHHHHHT--
-TTHHHHHHHHHHHHHHT--
--SHHHHHHHHHHHHHHT--
--SHHHHHHHHHHHHHHT--
-TTHHHHHHHHHHHHHHH--
-TTHHHHHHHHHHHHHTT--
---HHHHHHHHHHHHHHH--
-TTHHHHHHHHHHHHHHH--
-TTHHHHHHHHHHHHHHH--
-TTHHHHHHHHHHHHHHH--
-TTHHHHHHHHHHHHHHH--
-TTHHHHHHHHHHHHHHH--
-TTHHHHHHHHHHHHHHH--
-TTHHHHHHHHHHHHHHH--
-TTHHHHHHHHHHHHHHH--
-TTHHHHHHHHHHHHHHH--
-TTHHHHHHHHHHHHHHT--
-TTHHHHHHHHHHHHHHS--
-TTHHHHHHHHHHHHHHH--
--SHHHHHHHHHHHHHTT--
-TTHHHHHHHHHHHHHHH--
---HHHHHHHHHHHHHHH--
--SHHHHHHHHHHHHHHH--
--SHHHHHHHHHHHHHHH--
-TTHHHHHHHHHHHHHHH--
-TTHHHHHHHHHHHHHHH--
-TTHHHHHHHHHHHHHHH--
-TTHHHHHHHHHHHHHHH--
-TTHHHHHHHHHHHHHTT--
-TTHHHHHHHHHHHHHHH--
-TTHHHHHHHHHHHHHHH--
-TTHHHHHHHHHHHHHTT--
-TTHHHHHHHHHHHHTTT--
-TTHHHHHHHHHHHHHTT--
-TTHHHHHHHHHHHHHTT--
-TTHHHHHHHHHHHHHTT--
-TTHHHHHHHHHHHHHTT--
-TTHHHHHHHHHHHHHHH--
-TTHHHHHHHHHHHHHHH--
--SHHHHHHHHHHHHHHH--
--SHHHHHHHHHHHHHHH--
--SHHHHHHHHHHHHHTT--
--SHHHHHHHHHHHHTTT--
-TTHHHHHHHHHHHHHHH--
-TTHHHHHHHHHHHHHTT--
-TTHHHHHHHHHHHHHTT--
-TTHHHHHHHHHHHHHTT--
-TTHHHHHHHHHHHHHTT--
-TTHHHHHHHHHHHHHTT--
-TTHHHHHHHHHHHHHTT--
-TTHHHHHHHHHHHHHHH--
-TTHHHHHHHHHHHHTTT--
-TTHHHHHHHHHHHHHHH--
--SHHHHHHHHHHHHTTS--
-TTHHHHHHHHHHHHHHS--
-TTHHHHHHHHHHHHHHS--
--SHHHHHHHHHHHHHHT--
-TTHHHHHHHHHHHHHHT--
-TTHHHHHHHHHTHHHHS--
--SHHHHHHHHHHHHHHS--
---HHHHHHHHHHHHHHT--
---HHHHHHHHHHHHHHS--
---HHHHHHHHHHHHHHS--
---HHHHHHHHHHHHHHS--
---HHHHHHHHHHHHHHS--
---HHHHHHHHHHHHHHS--
---HHHHHHHHHHHHHHT--
---HHHHHHHHHHHHHHT--
---HHHHHHHHHHHHHHS--
---HHHHHHHHHHHHHHT--
---HHHHHHHHHHHHHHT--
---HHHHHHHHHHHHHHT--
---HHHHHHHHHHHHHHT--
---HHHHHHHHHHHHHHT--
---HHHHHHHHHHHTTTT--
---HHHHHHHHHHHHHHT--
---HHHHHHHHHHHHHHS--
---HHHHHHHHHHHHHHT--
---HHHHHHHHHHHHHHS--
---HHHHHHHHHHHHHHT--
---HHHHHHHHHHHHHHS--
---HHHHHHHHHHHHHHS--
---HHHHHHHHHHHTTTS--
---HHHHHHHHHHHHHHS--
---HHHHHHHHHHHHHHS--
---HHHHHHHHHHHTTTS--
---HHHHHHHHHHHHHHS--
---HHHHHHHHHHHHHHS--
--SHHHHHHHHHHHTTTT--
---HHHHHHHHHHHHHHT--
---HHHHHHHHHHHHHHT--
---HHHHHHHHHHHHHHT--
---HHHHHHHHHHHHHHT--
--SHHHHHHHHHHHHHHT--
---HHHHHHHHHHHHHHT--
--SHHHHHHHHHHHHHHT--
---HHHHHHHHHHHHHHT--
--SHHHHHHHHHHHHHHS--
--SHHHHHHHHHHHHHHS--
--SHHHHHHHHHHHHHHS--
---HHHHHHHHHHHHHHS--
--SHHHHHHHHHHHHHHS--
--HHHHHHHHHHHHHHHT--
--HHHHHHHHHHHHHHHHT-
--HHHHHHHHHHHHHTTS--
--SHHHHHHHHHHHHTTS--
--HHHHHHHHHHHHHTTTT-
--HHHHHHHHHHHHHTTS--
--HHHHHHHHHHHHHTTS--
--HHHHHHHHHHHHHTTTT-
--HHHHHHHHHHHHHHTTT-
--HHHHHHHHHHHHHHTTT-
--HHHHHHHHHHHHHTTS--
--HHHHHHHHHHHHHTTTT-
--HHHHHHHHHHHHHTTS--
--HHHHHHHHHHHHHTTS--
--HHHHHHHHHHHHHTSTT-
--HHHHHHHHHHHHHHHTT-
--HHHHHHHHHHHHTTSS--
--HHHHHHHHHHHHTTTS--
--HHHHHHHHHHHHTTTTT-
--HHHHHHHHHHHHTTTTT-
--HHHHHHHHHHHHHHSS--
--HHHHHHHHHHHHHHSS--
--HHHHHHHHHHHHHHTTT-
--HHHHHHHHHHHHHHTTT-
--HHHHHHHHHHHHHHSS--
--HHHHHHHHHHHHHHSS--
--HHHHHHHHHHHHHHTS--
--HHHHHHHHHHHHHHTS--
--HHHHHHHHHHHHHHSS--
--HHHHHHHHHHHHHHS---
--HHHHHHHHHHHHHHT---
--HHHHHHHHHHHHHHT---
--HHHHHHHHHHHHHHT---
--HHHHHHHHHHHHHHT---
--HHHHHHHHHHHHHHT---
--HHHHHHHHHHHHHHT---
--HHHHHHHHHHHTTTT---
--HHHHHHHHHHHHHHT---
--HHHHHHHHHHHHHHTS--
--HHHHHHHHHHHHHHT---
--HHHHHHHHHHHHTTT---
--HHHHHHHHHHHHHHT---
--HHHHHHHHHHHHHHT---
--HHHHHHHHHHHHHHT---
--HHHHHHHHHHHHHHT---
--HHHHHHHHHHHHHHT---
--HHHHHHHHHHHHHHT---
--HHHHHHHHHHHHHHT---
--HHHHHHHHHHHTTTT---
--HHHHHHHHHHHHHHT---
--HHHHHHHHHHHHHHT---
--HHHHHHHHHHHHTTT---
--HHHHHHHHHHHTTTT---
--HHHHHHHHHHHHHHT---
--HHHHHHHHHHHHHSS---
--HHHHHHHHHHHTTTT---
--HHHHHHHHHHHHHHTS--
--HHHHHHHHHHHHHHT---
--HHHHHHHHHHHTTTTS--
--HHHHHHHHHHHTTTTS--
--HHHHHHHHHHHHHTTS--
--HHHHHHHHHHHHHTSS--
--HHHHHHHHHHHHHTTS--
--HHHHHHHHHHHHHHS---
--HHHHHHHHHHHHHHT---
--HHHHHHHHHHHHHTS---
--HHHHHHHHHHHHHTS---
--HHHHHHHHHHHHHTS---
--HHHHHHHHHHHHHTS---
--HHHHHHHHHHHHHHT---
--HHHHHHHHHHHHHHT---
--HHHHHHHHHHHHHHT---
--HHHHHHHHHHHHHHT---
--HHHHHHHHHHHHHHT---
--HHHHHHHHHHHHHHTS--
--HHHHHHHHHHHTTTTS--
--HHHHHHHHHHHHHHT---
--HHHHHHHHHHHHHHH---
--HHHHHHHHHHHHHHT---
--HHHHHHHHHHHHHHTS--
--HHHHHHHHHHHHTTTS--
--HHHHHHHHHHHHTTTS--
--HHHHHHHHHHHHTTTS--
--HHHHHHHHHHHHTTTS--
--HHHHHHHHHHHHHHHS--
--HHHHHHHHHHHHHHHS--
--HHHHHHHHHHHHTTTS--
--HHHHHHHHHHHHHHHT--
--HHHHHHHHHHHHHHHS--
--HHHHHHHHHHHHHHHS--
--HHHHHHHHHHHHHHHS--
--HHHHHHHHHHHHHHHS--
--HHHHHHHHHHHHTTTS--
--HHHHHHHHHHHHHTTS--
--HHHHHHHHHHHHTTTS--
--HHHHHHHHHHHHHTTS--
--HHHHHHHHHHHHTTTS--
--HHHHHHHHHHHHTTTS--
--HHHHHHHHHHHHTTTT--
--HHHHHHHHHHHHHTTT--
--HHHHHHHHHHHHHTTT--
--HHHHHHHHHHHHHHHS--
--HHHHHHHHHHHHHHSS--
--HHHHHHHHHHHHHHTS--
--HHHHHHHHHHHHHHHS--
--HHHHHHHHHHHHHTTS--
--HHHHHHHHHHHHHTTS--
--HHHHHHHHHHHHHHT---
--HHHHHHHHHHHHHHTS--
--HHHHHHHHHHHHHHHS--
--HHHHHHHHHHHHHHTS--
--HHHHHHHHHHHHHHHS--
--HHHHHHHHHHHHHHHS--
--HHHHHHHHHHHHHHTS--
--HHHHHHHHHHHHHHTS--
--HHHHHHHHHHHHHHHS--
--HHHHHHHHHHHHTTSS--
--HHHHHHHHHHHHHHH---
--HHHHHHHHHHHHHHHS--
--HHHHHHHHHHHHHHTS--
--HHHHHHHHHHHHHHTS--
--HHHHHHHHHHHHHHTS--
--HHHHHHHHHHHHHHHS--
--HHHHHHHHHHHHHTTS--
--HHHHHHHHHHHHHHHS--
--HHHHHHHHHHHHHHHS--
--HHHHHHHHHHHHHHS---
--HHHHHHHHHHHHTTTS--
--HHHHHHHHHHHHHHT---
--HHHHHHHHHHHHTTS---
--HHHHHHHHHHHHHHS---
--HHHHHHHHHHHHHHS---
--HHHHHHHHHHHHHHS---
--HHHHHHHHHHHHHHS---
--HHHHHHHHHHHHHHT---
--HHHHHHHHHHHHHHS---
--HHHHHHHHHHHHHH----
--HHHHHHHHHHHHHTT---
--HHHHHHHHHHHHHTT---
--HHHHHHHHHHHHHHT---
--HHHHHHHHHHHHHHT---
--HHHHHHHHHHHHHHS---
--HHHHHHHHHHHHHTT---
--HHHHHHHHHHHHHHH---
--HHHHHHHHHHHHHHH---
--HHHHHHHHHHHHHHT---
--HHHHHHHHHHHHHHT---
--HHHHHHHHHHHHTTT---
--HHHHHHHHHHHHHHT---
--HHHHHHHHHHHHHHT---
--HHHHHHHHHHHHHHH---
--HHHHHHHHHHHHHHH---
--HHHHHHHHHHHHHTT---
--HHHHHHHHHHHHHHH---
--HHHHHHHHHHHHHHH---
--HHHHHHHHHHHHHHH---
--HHHHHHHHHHHHHHS---
--HHHHHHHHHHHHHHH---
--HHHHHHHHHHHHHTT---
--HHHHHHHHHHHHHTT---
--HHHHHHHHHHHHHTS---
--HHHHHHHHHHHHHHTS--
--HHHHHHHHHHHHHHHS--
--HHHHHHHHHHHHHTT---
--HHHHHHHHHHHHHHH---
--HHHHHHHHHHHHHTT---
--HHHHHHHHHHHHHTT---
--HHHHHHHHHHHHHTT---
--HHHHHHHHHHHHHTT---
--HHHHHHHHHHHHHHH---
--HHHHHHHHHHHHHHH---
--HHHHHHHHHHHHHHT---
--HHHHHHHHHHHHHHS---
--HHHHHHHHHHHHHHH---
--HHHHHHHHHHHHHHH---
--HHHHHHHHHHHHHHH---
--HHHHHHHHHHHHHHT---
--HHHHHHHHHHHHHHT---
--HHHHHHHHHHHHTTTS--
--HHHHHHHHHHHHHTTS--
--HHHHHHHHHHHHHTT---
--HHHHHHHHHHHHHHS---
--THHHHHHHHHHHHHH---
--HHHHHHHHHHHHHHH---
--HHHHHHHHHHHHHHH---
--HHHHHHHHHHHHHTT---
--HHHHHHHHHHHHHTT---
--HHHHHHHHHHHHHTT---
--HHHHHHHHHHHHHHS---
--HHHHHHHHHHHHHHS---
--HHHHHHHHHHHHHHS---
--HHHHHHHHHHHHHHS---
--HHHHHHHHHHHHHHS---
--HHHHHHHHHHHHHTT---
--HHHHHHHHHHHHHHT---
--HHHHHHHHHHHHHHH---
--HHHHHHHHHHHHHHTS--
--HHHHHHHHHHHHHHHS--
--HHHHHHHHHHHHHHT---
--HHHHHHHHHHHHHTT---
--HHHHHHHHHHHHHHH---
--HHHHHHHHHHHHHHH---
--HHHHHHHHHHHHHTT---
--HHHHHHHHHHHHHHHS--
--HHHHHHHHHHHHHTS---
--HHHHHHHHHHHHHHTS--
--HHHHHHHHHHHHHTT---
--HHHHHHHHHHHHHHH---
--HHHHHHHHHHHHHHT---
--HHHHHHHHHHHHHTT---
--HHHHHHHHHHHHHHH---
--HHHHHHHHHHHHHHT---
--HHHHHHHHHHHHHTT---
--HHHHHHHHHHHHHHH---
--HHHHHHHHHHHHHHS---
--HHHHHHHHHHHHH-----
--HHHHHHHHHHHHHT----
--HHHHHHHHHHHHHT----
--HHHHHHHHHHHHHTS---
-THHHHHHHHHHHHHT----
-THHHHHHHHHHHHHHH---
--HHHHHHHHHHHHHHT---
--HHHHHHHHHHHHHH----
--HHHHHHHHHHHHHH----
--HHHHHHHHHHHHHS----
--HHHHHHHHHHHHHT----
--HHHHHHHHHHHHHT----
--HHHHHHHHHHHHHT----
--HHHHHHHHHHHHHT----
--HHHHHHHHHHHHHTS---
--HHHHHHHHHHHHHSS---
--HHHHHHHHHHHHTTS---
--HHHHHHHHHHHHHT----
--HHHHHHHHHHHHTT----
--HHHHHHHHHHHHTT----
--HHHHHHHHHHHHHTS---
--HHHHHHHHHHHHHT----
--HHHHHHHHHHHHTS----
--HHHHHHHHHHHHHT----
--HHHHHHHHHHHHHT----
--HHHHHHHHHHHHHS----
--HHHHHHHHHHHHHH----
--HHHHHHHHHHHHHT----
--HHHHHHHHHHHHHH----
--HHHHHHHHHHHHHH----
--HHHHHHHHHHHHTT----
--HHHHHHHHHHHHHH-S--
--HHHHHHHHHHHHHH----
--HHHHHHHHHHHHHS----
--HHHHHHHHHHHHHH----
--HHHHHHHHHHHHHT----
--HHHHHHHHHHHTTT----
--HHHHHHHHHHHHHH-S--
--HHHHHHHHHHHHHHSS--
--HHHHHHHHHHHHHHSS--
--HHHHHHHHHHHHTTSS--
--HHHHHHHHHHHHTT----
--HHHHHHHHHHHHTT----
--HHHHHHHHHHHHHH-S--
--HHHHHHHHHHHHTT-S--
--HHHHHHHHHHHHTT-S--
--HHHHHHHHHHHHHTSS--
--HHHHHHHHHHHHTT-S--
--HHHHHHHHHHHHHTSS--
--HHHHHHHHHHHHHHS---
--HHHHHHHHHHHHTTSS--
--HHHHHHHHHHHHTTSS--
--HHHHHHHHHHHHHTSS--
--HHHHHHHHHHHHTTSS--
--HHHHHHHHHHHHTTSS--
--HHHHHHHHHHHHHTSS--
--HHHHHHHHHHHHHTSS--
--HHHHHHHHHHHHHHSTT-
--HHHHHHHHHHHHHHSS--
--HHHHHHHHHHHHHTSTT-
--HHHHHHHHHHHHTTSTT-
--HHHHHHHHHHHHTT-TT-
--HHHHHHHHHHHHHH-TT-
--TTHHHHHHHHHHHHSTT-
--HHHHHHHHHHHHHT-TT-
--HHHHHHHHHHHHHTSTT-
--HHHHHHHHHHHHHTSTT-
--HHHHHHHHHHHHHTSTT-
--HHHHHHHHHHHHHTSTT-
--HHHHHHHHHHHHHSSTT-
--HHHHHHHHHHHTTSSTT-
--HHHHHHHHHHHHHSSTT-
--HHHHHHHHHHHTTSSTT-
--HHHHHHHHHHHHHSSTT-
--HHHHHHHHHHHTSSSTT-
--HHHHHHHHHHHHHSSTT-
--HHHHHHHHHHTTTSSTT-
--HHHHHHHHHHHHHSSTT-
--HHHHHHHHHHHHSSSS--
--HHHHHHHHHHTTSSSS--
--HHHHHHHHHHHTTSSS--
--HHHHHHHHHHTTTSSS--
--HHHHHHHHHHTTTSSS--
--HHHHHHHHHHTTSSS---
--HHHHHHHHHHHHHSS---
--HHHHHHHHHHHHSSS---
--HHHHHHHHHHHHHHS---
--HHHHHHHHHHHHHHS---
--HHHHHHHHHHHHTTS---
--HHHHHHHHHHHHHHSS--
--HHHHHHHHHHHHHSSS--
--HHHHHHHHHHHHTTSTT-
--HHHHHHHHHHHHHTSS--
--HHHHHHHHHHHHHH-S--
--HHHHHHHHHHHHHHS---
--HHHHHHHHHHHHHHS---
--HHHHHHHHHHHTTTTT--
--HHHHHHHHHHHHTTSS--
--HHHHHHHHHHHHHH----
--HHHHHHHHHHHHTS----
--HHHHHHHHHHHHTT----
--HHHHHHHHHHHHTT----
--HHHHHHHHHHHHHHS---
--HHHHHHHHHHHHHHS---
--HHHHHHHHHHHTTTS---
--HHHHHHHHHHHHHT----
--HHHHHHHHHHHHHT----
--HHHHHHHHHHHHTTS---
--HHHHHHHHHHHHTT----
--HHHHHHHHHHHTTT----
--HHHHHHHHHHHHHT----
--HHHHHHHHHHHHHT----
--HHHHHHHHHHHTTSS---
--HHHHHHHHHHHHHHS---
--HHHHHHHHHHHHHT----
--HHHHHHHHHHHTTTS---
--HHHHHHHHHHHHHHS---
--HHHHHHHHHHHHHHS---
--HHHHHHHHHHHHHHS---
--HHHHHHHHHHHHHHS---
-THHHHHHHHHHHHHH----
--HHHHHHHHHHHHHH----
--HHHHHHHHHHHHTTS---
--HHHHHHHHHHHHTTS---
--HHHHHHHHHHHHTT----
--HHHHHHHHHHHHHH----
--HHHHHHHHHHHTTTS---
--HHHHHHHHHHHHHHS---
--HHHHHHHHHHHHHHS---
--HHHHHHHHHHHHHH----
--HHHHHHHHHHHTTTS---
--HHHHHHHHHHHHHHS---
--HHHHHHHHHHHHTT----
--HHHHHHHHHHHHHHS---
--HHHHHHHHHHHHHSS---
--HHHHHHHHHHHHHHS---
--HHHHHHHHHHHHHTS---
--HHHHHHHHHHHHHHS---
--HHHHHHHHHHHHHH----
--HHHHHHHHHHHHHHS---
--HHHHHHHHHHHHHHS---
--HHHHHHHHHHHHHHS---
--HHHHHHHHHHHHHHS---
--HHHHHHHHHHHHHHS---
--HHHHHHHHHHHHHHS---
--HHHHHHHHHHHHHHS---
--HHHHHHHHHHHHHHS---
--HHHHHHHHHHHTSSS---
--HHHHHHHHHHHHHHS---
--HHHHHHHHHHHHHTS---
--HHHHHHHHHHHHHHS---
--HHHHHHHHHHHHHTS---
--HHHHHHHHHHHHHTS---
--HHHHHHHHHHHHHTS---
--HHHHHHHHHHHHTTS---
--HHHHHHHHHHHHTTS---
--HHHHHHHHHHHHHT----
--HHHHHHHHHHHGGG----
--HHHHHHHHHHHHHTS---
-HHHHHHHHHHHHHHTS---
-HHHHHHHHHHHHHHS----
-HHHHHHHHHHHHHHT----
-HHHHHHHHHHHHHTT----
-HHHHHHHHHHHGGGSS---
-THHHHHHHHHHHHHS----
-THHHHHHHHHHHTTT----
-HHHHHHHHHHHHHHT----
-HHHHHHHHHHHHHHT----
-HHHHHHHHHHHHHH-----
-HHHHHHHHHHHHHT-----
-HHHHHHHHHHHHHH-----
-HHHHHHHHHHHHHHT----
-HHHHHHHHHHHHHHT----
-HHHHHHHHHHHHHHT----
-HHHHHHHHHHHHHTT----
-HHHHHHHHHHHHHHHT---
-HHHHHHHHHHHHHHHSS--
-HHHHHHHHHHHHHHHT---
-HHHHHHHHHHHHHHHT---
-HHHHHHHHHHHHHHHT---
-THHHHHHHHHHHHHHTS--
-HHHHHHHHHHHHHTTSS--
-HHHHHHHHHHHHHHTS---
-HHHHHHHHHHHHHHHHS--
-HHHHHHHHHHHHHHHT---
-HHHHHHHHHHHHHHTT---
-HHHHHHHHHHHHHHHT---
-HHHHHHHHHHHHHHHHS--
-HHHHHHHHHHHHHHHHS--
-HHHHHHHHHHHHHHHHS--
-HHHHHHHHHHHHHHHTS--
-HHHHHHHHHHHHHHHH---
-HHHHHHHHHHHHHHTT---
-HHHHHHHHHHHHHHTTS--
-HHHHHHHHHHHHHHHHS--
-HHHHHHHHHHHHHHTTS--
-HHHHHHHHHHHHHHTTS--
-HHHHHHHHHHHHHHHTS--
-HHHHHHHHHHHHHHHSS--
-HHHHHHHHHHHHHHHSS--
-HHHHHHHHHHHHHHHHS--
-HHHHHHHHHHHHHHHTS--
-HHHHHHHHHHHHHHHHS--
-HHHHHHHHHHHHHHHHS--
-HHHHHHHHHHHHHHHSS--
-HHHHHHHHHHHHHHTTS--
-HHHHHHHHHHHHHHHHS--
-HHHHHHHHHHHHHHTTS--
-HHHHHHHHHHHHHHHTS--
-HHHHHHHHHHHHGGGGS--
-HHHHHHHHHHHHHHHTS--
-HHHHHHHHHHHHHTTSS--
-HHHHHHHHHHHHHHTTS--
-HHHHHHHHHHHHHHHTS--
-HHHHHHHHHHHHHHHTS--
-HHHHHHHHHHHHHHTTS--
-HHHHHHHHHHHHHHHTS--
-HHHHHHHHHHHHHHHTS--
-HHHHHHHHHHHHHHHTS--
-HHHHHHHHHHHHHHHTS--
-HHHHHHHHHHHHHHHHS--
-HHHHHHHHHHHHHHHTS--
-HHHHHHHHHHHHHHHHS--
-HHHHHHHHHHHHHHHHS--
-HHHHHHHHHHHHHHHTS--
-HHHHHHHHHHHHHHTTS--
-HHHHHHHHHHHHHHHS---
-HHHHHHHHHHHHHHTS---
-HHHHHHHHHHHHHHHHS--
-HHHHHHHHHHHHHHTTS--
-HHHHHHHHHHHHHHHTS--
-HHHHHHHHHHHHHHHTS--
-HHHHHHHHHHHHHHTTS--
-HHHHHHHHHHHHHHHTS--
-HHHHHHHHHHHHHTTSS--
-HHHHHHHHHHHHHTTS---
-HHHHHHHHHHHHHHHS---
-HHHHHHHHHHHHHHHS---
-HHHHHHHHHHHHHHHH---
-HHHHHHHHHHHHHHHH---
-HHHHHHHHHHHHHHHT---
-HHHHHHHHHHHHHHHH---
-HHHHHHHHHHHHHHHT---
-HHHHHHHHHHHHHHHH---
-HHHHHHHHHHHHHHTT---
-HHHHHHHHHHHHHHHSS--
-HHHHHHHHHHHHHHHS---
-HHHHHHHHHHHHHHTT---
-HHHHHHHHHHHHHHHH---
-HHHHHHHHHHHHHHHHS--
-HHHHHHHHHHHHHHHHS--
-HHHHHHHHHHHHHHHHS--
-HHHHHHHHHHHHHTTTS--
-HHHHHHHHHHHHHTTTS--
-HHHHHHHHHHHHHHHHS--
-HHHHHHHHHHHHHHHHS--
-HHHHHHHHHHHHHTTTS--
-HHHHHHHHHHHHHHHHS--
-HHHHHHHHHHHHHHTTS--
-HHHHHHHHHHHHHHHTS--
-HHHHHHHHHHHHHHTTS--
-HHHHHHHHHHHHHTTTS--
-HHHHHHHHHHHHHHTTS--
-HHHHHHHHHHHHHHTT---
-HHHHHHHHHHHHHHTT---
-HHHHHHHHHHHHHHHH---
-HHHHHHHHHHHHHHHHS--
-HHHHHHHHHHHHHHHH---
-HHHHHHHHHHHHHHTT---
-HHHHHHHHHHHHHHTT---
-HHHHHHHHHHHHHHHH---
-HHHHHHHHHHHHHHHH---
-HHHHHHHHHHHHHHHH---
--HHHHHHHHHHHHHHH---
-HHHHHHHHHHHHHHHH---
-HHHHHHHHHHHHHHTT---
-HHHHHHHHHHHHHHHH---
-HHHHHHHHHHHHHHHH---
-HHHHHHHHHHHHHHTT---
-HHHHHHHHHHHHHTTT---
-HHHHHHHHHHHHHHHH---
-HHHHHHHHHHHHHHHH---
-HHHHHHHHHHHHHHTT---
-HHHHHHHHHHHHHHHHS--
-HHHHHHHHHHHHHHHHS--
-HHHHHHHHHHHHHHHT---
-HHHHHHHHHHHHHHHHS--
-HHHHHHHHHHHHHHHHS--
-HHHHHHHHHHHHHHHTS--
-HHHHHHHHHHHHHHHTS--
-HHHHHHHHHHHHHHHTS--
-HHHHHHHHHHHHHHHT---
-HHHHHHHHHHHHHHTT---
-HHHHHHHHHHHHHHHSS--
-HHHHHHHHHHHHHHHHH--
-HHHHHHHHHHHHHHHHT--
-HHHHHHHHHHHHHHHHH--
-HHHHHHHHHHHHHHHHT--
-HHHHHHHHHHHHHHHHH--
-HHHHHHHHHHHHHHHHH--
-HHHHHHHHHHHHHHHHH--
--HHHHHHHHHHHHHHHT--
--HHHHHHHHHHHHHHTT--
-HHHHHHHHHHHHHHHHH--
-HHHHHHHHHHHHHHHHT--
-HHHHHHHHHHHHHHHTT--
-HHHHHHHHHHHHHHHTT--
-HHHHHHHHHHHHHHHTT--
-HHHHHHHHHHHHHHHTT--
-HHHHHHHHHHHHHHHTS--
-HHHHHHHHHHHHHHTTS--
-HHHHHHHHHHHHHHHTT--
-HHHHHHHHHHHHHHGGG--
-HHHHHHHHHHHHHGGGG--
-HHHHHHHHHHHHHHTTT--
-HHHHHHHHHHHHHHHTT--
-HHHHHHHHHHHHHHHTT--
-HHHHHHHHHHHHHHTTS--
-HHHHHHHHHHHHHHTTS--
-HHHHHHHHHHHHHHHTT--
-HHHHHHHHHHHHHHTTT--
-HHHHHHHHHHHHHHHHT--
-HHHHHHHHHHHHHHHTT--
-HHHHHHHHHHHHHHHHH--
-HHHHHHHHHHHHHHHHH--
-HHHHHHHHHHHHHHHHH--
-HHHHHHHHHHHHHHHHT--
-HHHHHHHHHHHHHHHTT--
-HHHHHHHHHHHHHHHHT--
-HHHHHHHHHHHHHHHHT--
-HHHHHHHHHHHHHHHHS--
-HHHHHHHHHHHHHHHTT--
-HHHHHHHHHHHHHHHHS--
-HHHHHHHHHHHHHHGGG--
-HHHHHHHHHHHHHHHHT--
-HHHHHHHHHHHHHHHHS--
-HHHHHHHHHHHHHHHTT--
-HHHHHHHHHHHHHHHHH--
-HHHHHHHHHHHHHHHHT--
-HHHHHHHHHHHHHHHHH--
-HHHHHHHHHHHHHHHHH--
-HHHHHHHHHHHHHHHHT--
-HHHHHHHHHHHHHHHTT--
-HHHHHHHHHHHHHHHHH--
-HHHHHHHHHHHHHHHHH--
-HHHHHHHHHHHHHHHHH--
-TTHHHHHHHHHHHHHHH--
-HHHHHHHHHHHHHHHHT--
-HHHHHHHHHHHHHHHHH--
-HHHHHHHHHHHHHHHHH--
-HHHHHHHHHHHHHHHHH--
-HHHHHHHHHHHHHHHHT--
-HHHHHHHHHHHHHHHTT--
--HHHHHHHHHHHHHHHS--
-HHHHHHHHHHHHHHHHH--
-HHHHHHHHHHHHHHHTT--
-HHHHHHHHHHHHHHHHT--
-HHHHHHHHHHHHHHHHT--
-HHHHHHHHHHHHHHHHT--
-HHHHHHHHHHHHHHTTT--
-HHHHHHHHHHHHHHHHT--
-HHHHHHHHHHHHHHHHT--
--HHHHHHHHHHHHHHHS--
--HHHHHHHHHHHHHHHT--
-HHHHHHHHHHHHHHHHH--
-HHHHHHHHHHHHHHHHT--
-HHHHHHHHHHHHHHHHH--
-HHHHHHHHHHHHHHTTT--
-HHHHHHHHHHHHHHHTT--
-HHHHHHHHHHHHHHHHH--
-HHHHHHHHHHHHHHHTT--
-HHHHHHHHHHHHHHHHH--
-HHHHHHHHHHHHHHHHH--
-HHHHHHHHHHHHHHHHT--
-HHHHHHHHHHHHHHHHH--
-HHHHHHHHHHHHHHHHH--
-HHHHHHHHHHHHHHHHH--
-HHHHHHHHHHHHHHHHH--
-HHHHHHHHHHHHHHHHH--
-HHHHHHHHHHHHHHHTT--
-HHHHHHHHHHHHHHHHT--
-HHHHHHHHHHHHHHHHH--
-HHHHHHHHHHHHHHHTT--
-HHHHHHHHHHHHHGGGG--
-HHHHHHHHHHHHGGGGT--
-HHHHHHHHHHHHHHHTT--
-HHHHHHHHHHHHHHHTT--
-HHHHHHHHHHHHHHGGG--
-HHHHHHHHHHHHHHGGG--
-HHHHHHHHHHHHTTGGG--
-HHHHHHHHHHHHTTTTT--
-HHHHHHHHHHHHHGGGT--
--HHHHHHHHHHHTTGGG--
-HHHHHHHHHHHHTTGGG--
-HHHHHHHHHHHHSSGGG--
-HHHHHHHHHHHHTTGGG--
-HHHHHHHHHHHHTTTTT--
-HHHHHHHHHHHHTTTTT--
-HHHHHHHHHHHHHTTTT--
-HHHHHHHHHHHHTTTTT--
-HHHHHHHHHHHHTTTTT--
-HHHHHHHHHHHHHTGGG--
-HHHHHHHHHHHHTTTTS--
-HHHHHHHHHHHHH-GGG--
-HHHHHHHHHHHHTTGGG--
-HHHHHHHHHHHHH--TT--
-HHHHHHHHHHHHTSGGG--
-HHHHHHHHHHHHTTGGG--
-HHHHHHHHHHTTTTGGG--
-HHHHHHHHHHTTS-GGG--
-HHHHHHHHHHHHHTGGG--
-HHHHHHHHHHTTTTGGG--
-HHHHHHHHHHHHTTTTT--
-HHHHHHHHHHHHS-GGG--
-HHHHHHHHHHTTS-GGG--
-HHHHHHHHHHHHTTGGG--
-HHHHHHHHHHHTT-TTS--
-HHHHHHHHHHHHHTGGG--
-HHHHHHHHHHHHHSGGG--
-HHHHHHHHHHHHHHGGG--
-HHHHHHHHHHHHTTGGG--
-HHHHHHHHHHHHHTGGG--
-HHHHHHHHHHHHHTGGG--
-HHHHHHHHHHHHHTTTT--
-HHHHHHHHHHHHHTGGG--
-HHHHHHHHHHHHHSGGG--
-HHHHHHHHHHHHHTGGG--
-HHHHHHHHHHHHHSTTT--
-HHHHHHHHHHHHHTTTT--
-HHHHHHHHHHHHTSGGG--
-HHHHHHHHHHHHHTTTT--
-HHHHHHHHHHHHHSGGG--
-HHHHHHHHHHHHHTTTT--
-HHHHHHHHHHHHHTGGG--
-HHHHHHHHHHHHTTTTT--
-HHHHHHHHHHHHHHTTT--
-HHHHHHHHHHHHTTGGG--
-HHHHHHHHHHHHHHTTT--
-HHHHHHHHHHHHHSTTTT-
-HHHHHHHHHHHHHTTTTT-
-HHHHHHHHHHHHHTTTTT-
-HHHHHHHHHHHHHHHGGG-
-HHHHHHHHHHHHHTHHHH-
-HHHHHHHHHHHHTTGGGT-
-HHHHHHHHHHHHHTTTTT-
-HHHHHHHHHHHHHTHHHH-
-HHHHHHHHHHHHTTTTTT-
--HHHHHHHHHHHHTHHHH-
-HHHHHHHHHHHHTTHHHH-
-HHHHHHHHHHHHHSHHHH-
-HHHHHHHHHHHHS-HHHH-
-HHHHHHHHHHHHHTHHHH-
-HHHHHHHHHHHHHTHHHH-
-HHHHHHHHHHHHTTHHHH-
-HHHHHHHHHHHHHTHHHH-
-HHHHHHHHHHHHTTGGGT-
-HHHHHHHHHHHTTSHHHH-
-HHHHHHHHHHHHHTHHHH-
-HHHHHHHHHHHHTTHHHH-
-HHHHHHHHHHHHTTSTT--
-HHHHHHHHHHHHHHHHHH-
-HHHHHHHHHHHHHTGGGT-
-HHHHHHHHHHHHHTHHHH-
-HHHHHHHHHHHHHTGGGT-
-HHHHHHHHHHHHTTHHHH-
-HHHHHHHHHHHHTTHHHH-
-HHHHHHHHHHHHHTTTT--
-HHHHHHHHHHHHHSHHHH-
-HHHHHHHHHHHHHTHHHH-
-HHHHHHHHHHHHHTHHHH-
-HHHHHHHHHHHHHTHHHH-
-HHHHHHHHHHHHTTHHHH-
-HHHHHHHHHHHHHSHHHH-
-HHHHHHHHHHHHHHHHHH-
-HHHHHHHHHHHHHS-GGG-
-HHHHHHHHHHHHTSHHHH-
-HHHHHHHHHHHHHTTTT--
-HHHHHHHHHHHHHSTTTT-
-HHHHHHHHHHHHHTGGGT-
-HHHHHHHHHHHHHT-TTT-
-HHHHHHHHHHHHHTHHHH-
-HHHHHHHHHHHHHHHHHH-
-HHHHHHHHHHHTTTHHHH-
-HHHHHHHHHHHHTTHHHH-
-HHHHHHHHHHHHTTTGGG-
-HHHHHHHHHHHHHTHHHH-
-HHHHHHHHHHHHHTHHHH-
-HHHHHHHHHHHGGGTTTT-
-HHHHHHHHHHHHHTTTTT-
-HHHHHHHHHHHHTTTTTT-
-HHHHHHHHHHHHHTTTTT-
-HHHHHHHHHHHHHSTGGG-
-HHHHHHHHHHHHTTTTTT-
-HHHHHHHHHHHHTTTTT--
-HHHHHHHHHHHHTTTTT--
-HHHHHHHHHHHHTTSTT--
-HHHHHHHHHHHHTTTTT--
-HHHHHHHHHHHHTTTTT--
-HHHHHHHHHHHHTTTTT--
-HHHHHHHHHHHHTTTTT--
-HHHHHHHHHHHHHSTTT--
-HHHHHHHHHHHHHTTTT--
-HHHHHHHHHHHHTTTTT--
-HHHHHHHHHHHHHTTTT--
-HHHHHHHHHHHHHTTTT--
-HHHHHHHHHHHHT-TTT--
-HHHHHHHHHHHHH-TTT--
-HHHHHHHHHHHHHSTTT--
-HHHHHHHHHHHHHTTTT--
-HHHHHHHHHHHHTTTTT--
-HHHHHHHHHHHHTSTTT--
-HHHHHHHHHHHHTTGGG--
-HHHHHHHHHHHHHTTTT--
-HHHHHHHHHHHHTTTTT--
-HHHHHHHHHHHHHTGGG--
-HHHHHHHHHHHHTSTTT--
-HHHHHHHHHHHHHSGGG--
-HHHHHHHHHHHHTTTTT--
-HHHHHHHHHHHTTSTTS--
-HHHHHHHHHHHTT-TTT--
-HHHHHHHHHHHHHTGGG--
-HHHHHHHHHHHHTTTTT--
-HHHHHHHHHHHHTTTTT--
-HHHHHHHHHHHHHTTTT--
-HHHHHHHHHHHHTTTTT--
-HHHHHHHHHHHHHGGGT--
-HHHHHHHHHHHHHHTTT--
-HHHHHHHHHHHHHHTTT--
-HHHHHHHHHHHHHHTTT--
-TTHHHHHHHHHHHHTTT--
-HHHHHHHHHHHHHHHTT--
-HHHHHHHHHHHHHHTTT--
-HHHHHHHHHHHHHGGGG--
-HHHHHHHHHHHHHHTTT--
-HHHHHHHHHHHHHHTTT--
-HHHHHHHHHHHHTTTTT--
-HHHHHHHHHHHHTTGGG--
-HHHHHHHHHHHHHTTTS--
-HHHHHHHHHHHHTTTTT--
-HHHHHHHHHHHHHTSSS--
-HHHHHHHHHHHHHTGGG--
-HHHHHHHHHHHHHTGGG--
-HHHHHHHHHHHHTTTTT--
-HHHHHHHHHHTGGGTTT--
-HHHHHHHHHHHHHSTTT--
-HHHHHHHHHHHHHTTTT--
-HHHHHHHHHHHHTTTTT--
-HHHHHHHHHHHHTTGGG--
-HHHHHHHHHHHHHSGGG--
-HHHHHHHHHHHHHTTTS--
-HHHHHHHHHHHHHTGGG--
-HHHHHHHHHHHHHSGGG--
-HHHHHHHHHHGGGGTTT--
-HHHHHHHHHGGGG-TTT--
-HHHHHHHHHTTGGGTTT--
-HHHHHHHHHGGGGTGGG--
-HHHHHHHHTHHHH-GGG--
-HHHHHHHHGGGGGGGGG--
-TTHHHHTTHHHHTTTTT--
-HHHHHHHHHHHHTTTTT--
-HHHHHHHHHHHHTTTTT--
-HHHHHHHHHHHHHTTTT--
-HHHHHHHHHHHHTTGGG--
-HHHHHHHHHHHHT-SSS--
-HHHHHHHHHHHHTTTTT--
-HHHHHHHHHHHHHTTTT--
-HHHHHHHHHHHHHTTTT--
-HHHHHHHHHHHHHHTTT--
-HHHHHHHHHHHHHTTTT--
-HHHHHHHHHHHHTTTTT--
-HHHHHHHHHHHHTTTTT--
-HHHHHHHHHHHHTTGGG--
-HHHHHHHHHHHHTTTTT--
-HHHHHHHHHHHHH-GGG--
-HHHHHHHHHHHHT-TTT--
-HHHHHHHHHHHHTTGGG--
-HHHHHHHHHHHHHHGGG--
-HHHHHHHHHHHHTTTTT--
-HHHHHHHHHHHHTTTTT--
-HHHHHHHHHHHHTSGGG--
-HHHHHHHHHHHHH-GGG--
-HHHHHHHHHHHHTTSTT--
-HHHHHHHHHHHHHTGGG--
-HHHHHHHHHHHHHGGGT--
-HHHHHHHHHHHHTTTTS--
-HHHHHHHHHHHHT-GGG--
-HHHHHHHHHHHHHTTTT--
-HHHHHHHHHHHHTTGGG--
-HHHHHHHHHHHHTTTTT--
-HHHHHHHHHHHTTSTTT--
-HHHHHHHHHHHHHTGGG--
-HHHHHHHHHHHHHTGGG--
-HHHHHHHHHHHHT-GGG--
-HHHHHHHHHHHHHTTTS--
-HHHHHHHHHHHGGGTTT--
-HHHHHHHHHHHHHTGGG--
-HHHHHHHHHHHHTTGGG--
-HHHHHHHHHHHHTTTTS--
-HHHHHHHHHHHHTTGGG--
-HHHHHHHHHHHHHTGGG--
-HHHHHHHHHHHHHHGGG--
-HHHHHHHHHHHHTTGGG--
-HHHHHHHHHHHHHTTTT--
-HHHHHHHHHHHHHHGGG--
-HHHHHHHHHHHHTTGGG--
-HHHHHHHHHHHHTTTTT--
-HHHHHHHHHHHHHTTTT--
-HHHHHHHHHHHHHHGGG--
-HHHHHHHHHHHHHTGGG--
-HHHHHHHHHHHHT-TTT--
-HHHHHHHHHHHHHTGGG--
-HHHHHHHHHHHHHTGGG--
-HHHHHHHHHHHHHTGGG--
-HHHHHHHHHHHHHTTTT--
-HHHHHHHHHHHHTTTTT--
-HHHHHHHHHHHHHTGGG--
-HHHHHHHHHHHHTTGGG--
-HHHHHHHHHHHHTTTTS--
-HHHHHHHHHHHHTTGGG--
-HHHHHHHHHHHHTTGGG--
-HHHHHHHHHHHHHTGGG--
-HHHHHHHHHHHHHTTTT--
-HHHHHHHHHHHHTTTTT--
-HHHHHHHHHHHHTTGGG--
-HHHHHHHHHHHHTTTTT--
-HHHHHHHHHHHHTTTTT--
-HHHHHHHHHHHHTTTTT--
-HHHHHHHHHHHHTTGGG--
-HHHHHHHHHHHHTTSTT--
-HHHHHHHHHHHHTTTTT--
-HHHHHHHHHHHHTTTTT--
-HHHHHHHHHHHHTTTTT--
-HHHHHHHHHHHHTTTTT--
-HHHHHHHHHHHHTTTTT--
-HHHHHHHHHHHHTTTTT--
-HHHHHHHHHHHHTTTTT--
-HHHHHHHHHHHHTTTTT--
-HHHHHHHHHHHHTTTTT--
-HHHHHHHHHHHHHTTTT--
-HHHHHHHHHHTTTTTTT--
-HHHHHHHHHHTTTTGGG--
-HHHHHHHHHHTTTTTTT--
-HHHHHHHHHHHHTTTTT--
-HHHHHHHHHHTTTTTTT--
-HHHHHHHHHHTTTTTTT--
-HHHHHHHHHHHHTTTTT--
-HHHHHHHHHHTTTTTTT--
-HHHHHHHHHTTTTTTTT--
-HHHHHHHHHHTTTTTTT--
-HHHHHHHHHHTTTTTTT--
-HHHHHHHHHHTTTTTTT--
-HHHHHHHHHHHHS-TTT--
-HHHHHHHHHHHHTTTTT--
-HHHHHHHHHHHHTTTTT--
-HHHHHHHHHHTTTTTTT--
-HHHHHHHHHHHHHTTTT--
-HHHHHHHHHHTTTTTTT--
-HHHHHHHHHHTTTTTTT--
-HHHHHHHHHHHTTTGGG--
-HHHHHHHHHHHHHTTTT--
-HHHHHHHHHHHHHGGGS--
-HHHHHHHHHHHHTTTTT--
-HHHHHHHHHHHTTTTTT--
-HHHHHHHHHHHHTTTTS--
-HHHHHHHHHHHTTTTTT--
-HHHHHHHHHHHHTTTTT--
-HHHHHHHHHHHTTTTTT--
-HHHHHHHHHHHHHHHTT--
-HHHHHHHHHHHHHHHTT--
-HHHHHHHHHHHHHHHTS--
-HHHHHHHHHHHHHHHTT--
-HHHHHHHHHHHHHHHTT--
-HHHHHHHHHHHHHHHTT--
-HHHHHHHHHHHHTTTTT--
-HHHHHHHHHHHHHHHTT--
-HHHHHHHHHHHHHHHTT--
-HHHHHHHHHHHHTTTTT--
-HHHHHHHHHHHHHHHTT--
-HHHHHHHHHHHHHHHTT--
-HHHHHHHHHHHHHHHTT--
-HHHHHHHHHHHHHHHTT--
-HHHHHHHHHHHHTTTTT--
-HHHHHHHHHHHHTTTTT--
-HHHHHHHHHHHTTTTTT--
-HHHHHHHHHHHHHHSS---
-HHHHHHHHHHHTTTTTT--
-HHHHHHHHHHHHTTTTT--
-HHHHHHHHHHHHTTTTT--
-HHHHHHHHHHHHTTTTT--
-HHHHHHHHHHHTTTTTS--
-HHHHHHHHHHHHHHTTT--
-HHHHHHHHHHHHTTTTT--
-HHHHHHHHHHHTTTTTS--
-HHHHHHHHHHHHHHTTT--
-HHHHHHHHHHHHTTTTT--
-HHHHHHHHHHHTTTTTS--
-HHHHHHHHHHHTTTGGG--
-HHHHHHHHHHHTTTGGG--
-HHHHHHHHHHHTTTGGG--
-HHHHHHHHHHHHHHSTT--
-HHHHHHHHHHHTTTGGG--
-HHHHHHHHHHHTTTTTT--
-HHHHHHHHHHHHTTTTT--
-HHHHHHHHHHHHHHGGG--
-HHHHHHHHHHHHTTTTT--
-HHHHHHHHHHHHHTTTT--
-HHHHHHHHHHHHHTTTT--
-HHHHHHHHHHHHTTGGG--
-HHHHHHHHHHHHHHGGG--
-HHHHHHHHHHHTT-GGG--
-HHHHHHHHHHHHHTGGG--
-HHHHHHHHHHHHHHTTT--
-HHHHHHHHHHHHTTTTT--
-HHHHHHHHHHHHTTTTT--
-HHHHHHHHHHHHHTTTT--
-HHHHHHHHHHHHHSTTT--
-HHHHHHHHHHHHTTTTT--
-HHHHHHHHHHHHHTTTT--
-HHHHHHHHHHHHHTTTT--
-HHHHHHHHHHHHTTTTT--
-HHHHHHHHHHHHHTTTT--
-HHHHHHHHHHHHHHTTT--
-HHHHHHHHHHHHH-TTT--
-HHHHHHHHHHHHHTTTT--
-HHHHHHHHHHHHHHTTT--
-HHHHHHHHHHHHTTTTT--
-HHHHHHHHHHHHTTTTT--
-HHHHHHHHHHHHTTTTT--
-HHHHHHHHHHHHTTTTT--
-HHHHHHHHHHHHHTTTT--
-HHHHHHHHHHHHTTTTT--
-HHHHHHHHHHHHHHTTT--
-HHHHHHHHHHHHHTTTT--
-HHHHHHHHHHHHHTTTT--
-HHHHHHHHHHHHH-TTS--
-HHHHHHHHHHHHHTTTT--
-HHHHHHHHHHHHHSTTT--
-HHHHHHHHHHHHHTTTT--
-HHHHHHHHHHHHTTTTT--
-HHHHHHHHHHHHHTTTT--
-HHHHHHHHHHHHHSTTT--
-HHHHHHHHHHHHHTTTT--
-HHHHHHHHHHHHHSGGG--
-HHHHHHHHHHHHTTTTT--
-HHHHHHHHHHHHTTTTT--
-HHHHHHHHHHHHHHTTT--
-HHHHHHHHHHHHHHGGG--
-HHHHHHHHHHHHHHTTT--
-HHHHHHHHHHHHTTTTT--
-HHHHHHHHHHHHHHTTT--
-HHHHHHHHHHHHHHTTT--
-HHHHHHHHHHHHHHTTT--
-HHHHHHHHHHHHHTTTT--
-HHHHHHHHHHHHTTTTT--
-HHHHHHHHHHHHTSTTT--
-HHHHHHHHHHHHHHTTT--
-HHHHHHHHHHHHTTTTT--
-HHHHHHHHHHHTTTTTT--
-HHHHHHHHHHHHHTTTT--
-HHHHHHHHHHHTTSTTT--
-HHHHHHHHHHHHTTTTT--
-HHHHHHHHHHHHTTTTT--
-HHHHHHHHHHHHTTTTT--
-HHHHHHHHHHHTTTTTT--
-HHHHHHHHHHHHHTTTT--
-HHHHHHHHHHHHTTTTT--
-HHHHHHHHHHHHTTTTT--
-HHHHHHHHHHHHTTTTT--
-HHHHHHHHHHHHHTTTT--
-HHHHHHHHHHHHTTTTT--
-HHHHHHHHHHHHTTTTT--
-HHHHHHHHHHHHTTTTT--
-HHHHHHHHHHHHHTTTT--
-HHHHHHHHHHHHH-TTT--
-HHHHHHHHHHHHTTTTT--
-HHHHHHHHHHHHTTTTT--
-HHHHHHHHHHHHTSTTT--
-HHHHHHHHHHHHHHTTT--
-HHHHHHHHHHHHTTTTT--
-HHHHHHHHHHHHHSTTT--
-HHHHHHHHHHHHTSTTT--
-HHHHHHHHHHHHHSTTT--
-HHHHHHHHHHHHH-SSS--
-HHHHHHHHHHHHT-TTT--
-HHHHHHHHHHHHTTTTT--
-HHHHHHHHHHHHTTTTT--
-HHHHHHHHHHHHHHTTT--
-HHHHHHHHHHHHHTTTS--
-HHHHHHHHHHHHHHTTS--
-HHHHHHHHHHHHHHTTT--
-HHHHHHHHHHHHHHTTT--
-HHHHHHHHHHHHHHGGG--
-HHHHHHHHHHHTTTGGG--
-HHHHHHHHHHHHHHGGG--
-HHHHHHHHHHHHTTGGG--
-HHHHHHHHHHHHHHTTT--
-HHHHHHHHHHHHHHGGG--
-HHHHHHHHHHHHTTGGG--
-HHHHHHHHHHHHHTGGG--
-HHHHHHHHHHHHHTSTT--
-HHHHHHHHHHHHHHGGG--
-HHHHHHHHHHHHHHTTT--
-HHHHHHHHHHHHTTTTT--
-HHHHHHHHHHHHHHTTT--
-HHHHHHHHHHHHHHGGG--
-HHHHHHHHHHHHTTGGG--
-HHHHHHHHHHHHTTTTT--
-HHHHHHHHHHHHTTTTT--
--HHHHHHHHHHHTTGGG--
-HHHHHHHHHHHHHTTTT--
-HHHHHHHHHHHHTTGGG--
-HHHHHHHHHHHHHTGGG--
-HHHHHHHHHHHHTTGGG--
-HHHHHHHHHHHHTTGGG--
-HHHHHHHHHHHHTTTTT--
-HHHHHHHHHHHHTTTTT--
-HHHHHHHHHHHHHTTTT--
-HHHHHHHHHHHHHTTTS--
-HHHHHHHHHHHHTTTTT--
-HHHHHHHHHHHHHTTTT--
-HHHHHHHHHHHHTTTTS--
-HHHHHHHHHHHHHHGGG--
-HHHHHHHHHHHTTTTTT--
-HHHHHHHHHHHHTTGGG--
-HHHHHHHHHHHTTTTTT--
-HHHHHHHHHHHHTTTTT--
-HHHHHHHHHHHHHHTTT--
-HHHHHHHHHHHHHHSSS--
-HHHHHHHHHHHHHHTTT--
-HHHHHHHHHHHHTTTTT--
-HHHHHHHHHHHTTTTTT--
-HHHHHHHHHHHHTTTTT--
-HHHHHHHHHHHHTTTTT--
-HHHHHHHHHHHHTTTTT--
-HHHHHHHHHHHHHTTTT--
-HHHHHHHHHHHHHTTTT--
-HHHHHHHHHHHHHTTTT--
-HHHHHHHHHHHHHTTTT--
-HHHHHHHHHHHHHTTTT--
-HHHHHHHHHHHHHSTTT--
-HHHHHHHHHHHTT-TTT--
-HHHHHHHHHHHTT-TTT--
-HHHHHHHHHHHTT-TTT--
-HHHHHHHHHHHHTTTTT--
-HHHHHHHHHHHHTTTTT--
-HHHHHHHHHHHHTTTTT--
-HHHHHHHHHHHTTTTTT--
-HHHHHHHHHHHHHHTTT--
-HHHHHHHHHHHHHHTTT--
-HHHHHHHHHHHTTTTTT--
-HHHHHHHHHHHHTTTTT--
-HHHHHHHHHHHHHTTTT--
-HHHHHHHHHHHHTTTTT--
-HHHHHHHHHHHHTTTTT--
-HHHHHHHHHHHHTTTTT--
-TTHHHHHHHHHHHTTTT--
-HHHHHHHHHHHHHTTTT--
-HHHHHHHHHHHHHHTTT--
-HHHHHHHHHHHHHTTTT--
-HHHHHHHHHHHHHHGGG--
-HHHHHHHHHHHHHHTTT--
-HHHHHHHHHHHHHHTTT--
-HHHHHHHHHHHTTTTTT--
-HHHHHHHHHHHHTTTTT--
-HHHHHHHHHHHTTTTTT--
-HHHHHHHHHHHTTTTTT--
-HHHHHHHHHHHHHHTTT--
-HHHHHHHHHHHHTTTTT--
-HHHHHHHHHHHHTTTTT--
-HHHHHHHHHHHHHHTTT--
-HHHHHHHHHHHHTTTTT--
-HHHHHHHHHHHHTTTTT--
-HHHHHHHHHHHHTTGGG--
-HHHHHHHHHHHHTTGGG--
-HHHHHHHHHHHHHHGGG--
-HHHHHHHHHHHHHHGGG--
-HHHHHHHHHHHHHSTTT--
-HHHHHHHHHHHHHHTTT--
-HHHHHHHHHHHHTTTTT--
-HHHHHHHHHHHHTTTTT--
-HHHHHHHHHHHHHSGGG--
-HHHHHHHHHHHHTTTTT--
-HHHHHHHHHHHHTTTTT--
-HHHHHHHHHHHHHTTTT--
-HHHHHHHHHHHHTTTTT--
-HHHHHHHHHHHHTTTTT--
-HHHHHHHHHHHHHSGGG--
-HHHHHHHHHHHHTTTTT--
-HHHHHHHHHHHHHSTTT--
-HHHHHHHHHHHHTTTTT--
-HHHHHHHHHHHHTSGGG--
-HHHHHHHHHHHHHHTTS--
-HHHHHHHHHHHHHHTTT--
-HHHHHHHHHHHTTTTTT--
-HHHHHHHHHHHHTTTTT--
-HHHHHHHHHHHHTTTTT--
-HHHHHHHHHHHHHHTTT--
-HHHHHHHHHHHHHHTTT--
-HHHHHHHHHHHHTTTTT--
-HHHHHHHHHHHHHHHTT--
-HHHHHHHHHHHHTTTTT--
-HHHHHHHHHHHHTTTTT--
-HHHHHHHHHHHHHHTTT--
-HHHHHHHHHHHHTTTTT--
-HHHHHHHHHHHHHHTTS--
-HHHHHHHHHHHHHHTTT--
-HHHHHHHHHHHHHHTTT--
-HHHHHHHHHHHHHHTTS--
-HHHHHHHHHHHHHHTTT--
-HHHHHHHHHHHHHHTTT--
-HHHHHHHHHHHHHHTTT--
-HHHHHHHHHHHHHHTTT--
-HHHHHHHHHHHHTTTTT--
-HHHHHHHHHHHHHHTTT--
-HHHHHHHHHHHHHHTTT--
-HHHHHHHHHHHHHHTTT--
-HHHHHHHHHHHHHHTTT--
-HHHHHHHHHHHHTTTTT--
-HHHHHHHHHHHHTTTTT--
-HHHHHHHHHHHHHHTTT--
-HHHHHHHHHHHHHHTTT--
-HHHHHHHHHHHHHHTTT--
-HHHHHHHHHHHHHHTTT--
-HHHHHHHHHHHHHHTTT--
-HHHHHHHHHHHHHHTTS--
-HHHHHHHHHHHHHHTTT--
-HHHHHHHHHHHHHHTTT--
-HHHHHHHHHHHHHHTTT--
-HHHHHHHHHHHHHHTTT--
-HHHHHHHHHHHHTTTTT--
-HHHHHHHHHHHHHHTTT--
-HHHHHHHHHHHHHHTTT--
-HHHHHHHHHHHHHHGGG--
-HHHHHHHHHHHHHHGGG--
-HHHHHHHHHHHHHHTTT--
-HHHHHHHHHHHTTTTTT--
-HHHHHHHHHHHHHTTTT--
-HHHHHHHHHHHHHTGGG--
-HHHHHHHHHHHHHTTTT--
-HHHHHHHHHHHHHHTTT--
-HHHHHHHHHHHHHHGGG--
-HHHHHHHHHHHHHTGGG--
-HHHHHHHHHHHHHTGGG--
-HHHHHHHHHHHHHTTTS--
-HHHHHHHHHHHHHTTTS--
-TTHHHHHHHHHHHT-----
-TTHHHHHHHHHHHTSS---
-HHHHHHHHHHHHHT-----
-TTTHHHHHHHHHTT-----
-TTTHHHHHHHHHHS-----
-TTHHHHHHHHHHTT--S--
-TTHHHHHHHHHHTT-----
-TTHHHHHHHHHHTT-----
-HHHHHHHHHHHHHH-----
-HHHHHHHHHHHHTTS----
-HHHHHHHHHHHTTTS----
-HHHHHHHHHHHHTSS----
-TTHHHHHHHHHHTTS----
-TTHHHHHHHHHHHHS----
-HHHHHHHHHHHHTTS----
-HHHHHHHHHHHHTT-----
-TTHHHHHHHHHHSS-----
-TTTHHHHHHHHHTTS----
-HHHHHHHHHHHHTS-----
-TTTHHHHHHHHHHHS----
-TTTHHHHHHHHHTSS----
-TTTHHHHHHHGGGTS----
-GGGHHHHHHHGGGTS----
-TTTHHHHHHHHTTTS----
-TTTHHHHHHHHHHHS-S--
-TTTHHHHHHHHHTTS----
-TTTHHHHHHHHTTTS----
--SSHHHHHHHHHHHS----
--SSHHHHHHHHHHHH----
-TTTHHHHHHHHHHHT----
-TTTHHHHHHHHHHHS----
-TTTHHHHHHHHHHHT----
-TTTHHHHHHHHHHHS----
-TTTHHHHHHHHHHHH----
-TTTHHHHHHHHHHHT----
-TTTHHHHHHHHHHTS----
-TTTHHHHHHHHHHHH----
-TTTHHHHHHHHHHHT----
-TTTHHHHHHHHHHHH----
-TTTHHHHHHHHHHHH----
-TTTHHHHHHHHHHTT----
-TTTHHHHHHHHHHHS-S--
-GGGHHHHHHHHHTTS-S--
-GGGTTHHHHHHHHHS-S--
-TTTHHHHHHHHHHHT-S--
-TTTHHHHHHHHHHTT-S--
-TTTHHHHHHHHHHTT----
-TTTHHHHHHHHHHHH----
-TTTHHHHHHHHHHHH-S--
-TTTHHHHHHHHHHTT-S--
-TTTHHHHHHHHHHHH----
-TTTHHHHHHHHHHHH----
-TTTTHHHHHHHHHHH-S--
-GGGTHHHHHHHHHHH-S--
-TTTHHHHHHHHHHTT-S--
-GGGHHHHHHHHHTTT-S--
-GGGHHHHHHHHHHHH-S--
-TTTTHHHHHHHHHHH-S--
-GGGTHHHHHHHHHHH-S--
-TTTTHHHHHHHHHHH-S--
-TTS-HHHHHHHHHHH-S--
-GGGTHHHHHHHHHTT-S--
-GGG-HHHHHHHHHTT-S--
-TTS-HHHHHHHHTTT-S--
-TTT-HHHHHHHHHTT-S--
--SS-HHHHHHHHHHH-S--
-TTS-HHHHHHHHHTT-S--
-TTS-HHHHHHHHHTT-S--
-TTS-HHHHHHHHHTT-S--
-GGG-HHHHHHHHHTT-S--
-GGG-HHHHHHHHHHH-S--
-TTS-HHHHHHHHHHH-S--
-GGGTHHHHHHHHTTT-S--
-GGG-HHHHHHHHHHH-S--
-TTS-HHHHHHHHTTT-S--
-GGGTHHHHHHHHTTT-S--
-TTS-HHHHHHHHHHH-S--
-TTTTHHHHHHHHHTT-S--
-TTTHHHHHHHHHTTT-S--
-TTSHHHHHHHHHHTT-S--
-TTTHHHHHHHHHTTT-S--
-TTTHHHHHHHHHTTT-S--
-GGGHHHHHHHHHTTT-S--
-TTTHHHHHHHHHTTT-S--
-GGGHHHHHHHHHTTT-S--
-TTS-HHHHHHHHHTT-S--
-TTS-HHHHHHHHHHH-S--
-GGGHHHHHHHHHHTT-S--
-TTS-HHHHHHHHHTT-S--
-TTTHHHHHHHHHHHH-S--
-TTTHHHHHHHHHHHH-S--
-TTTHHHHHHHHHHTT-S--
-GGGHHHHHHHHHHTT-S--
-TTTHHHHHHHHHHHH-S--
-TTSHHHHHHHHHTTT-S--
-TTTHHHHHHHHHTTT-S--
-GGGSHHHHHHHHTTT-S--
-GGGHHHHHHHHHHTT-S--
-TTTHHHHHHHHHHHHSS--
-TTTHHHHHHHHHHHH-S--
-TTTHHHHHHHHHTTT-S--
-GGGHHHHHHHHHTTT-S--
-TTTHHHHHHHHHHHH-S--
-TTSHHHHHHHHHTTT-S--
--TTHHHHHHHHHHHH-S--
--TTHHHHHHHHHHHH-S--
--TTHHHHHHHHHHTT-S--
--TTHHHHHHHHHHTT-S--
-GGGHHHHHHHHHHHH-S--
-TTTHHHHHHHHHHHH----
-TTTHHHHHHHHHHHH-S--
-TTTHHHHHHHHHHHH-S--
-TTSHHHHHHHHHHTTS---
-TTTHHHHHHHHHHHH-S--
-TTTHHHHHHHHHHHH-S--
-TTSHHHHHHHHHHHH----
-TTTHHHHHHHHHHHT----
-TTTHHHHHHHHHHTT----
-TTTHHHHHHHHHHHH----
-GGGHHHHHHHHSSSS----
-TTTHHHHHHTT-SSS-S--
-GGGHHHHHHHHSSSS-S--
-TTTHHHHHHHH-SS-----
-TTTHHHHHHHTSSS--S--
-TTTHHHHHHHH--SS----
-TTTHHHHHHHTTGGG----
-TTTHHHHHHHTTTT--S--
-TTTHHHHHHTTTGGG----
-TTTHHHHHHHHHGGG----
-TTTHHHHHHHHGGG-----
-TTSHHHHHHHHTTTS----
-TTTHHHHHHTT-GGG----
--SSHHHHHHHH-GGG----
-TTTHHHHHHHHTGGG-S--
-GGGHHHHHHHTTGGG-S--
--SSHHHHHHHH-GGG----
-TTTTTHHHHHTTTT-----
-TTTHHHHHHTTSTTS-S--
-TTTHHHHHHHHHGGG-S--
-GGGHHHHHHHHHTT--S--
-HHHHHHHHHHHHGGG-S--
-TTSHHHHHHHTSTT--S--
-TTTHHHHHHHHSGGG-S--
-GGGHHHHHHHHHGGG-S--
-GGGHHHHHHHTTTTSSS--
-GGGHHHHHHHHHGGG-S--
-GGGHHHHHHHTTGGGSS--
-GGGHHHHHHHTSGGGSS--
-GGGHHHHHHHTTGGG-S--
-GGGHHHHHHHTTTTT-S--
-GGGHHHHHHHTTTTT-S--
-GGGHHHHHHHHTGGG-S--
-GGGHHHHHHHT-GGG-S--
-GGGHHHHHHHT-GGG-S--
-GGGHHHHHHHTTGGGSS--
-GGGHHHHHHHTTGGGSS--
-TTSHHHHHHTTTGGGSS--
-TTSHHHHHHHTTGGGSS--
-TTSHHHHHHHTTGGGSS--
-GGGHHHHHHHTTGGGSS--
-GGGHHHHHHHHHGGGSS--
-TTSHHHHHHHHHGGGSS--
-GGGHHHHHHHHHGGGSS--
-GGGHHHHHHHHHHTTSS--
-GGGHHHHHHHHHHTTSS--
--SSHHHHHHHHHGGGSS--
--TTHHHHHHHHHTTTSS--
-GGGHHHHHHHHTTTTSS--
-GGGHHHHHHHHT-TTSS--
--TTHHHHHHHHHGGGSS--
--SSHHHHHHHHTTTTSS--
--TTHHHHHHHHTTTTSS--
--TTHHHHHHHHHHTTSS--
--THHHHHHHHHT-TT-S--
--HHHHHHHHHHT-TT-S--
--HHHHHHHHHHH-SS-S--
--HHHHHHHHHHTSSS-S--
--HHHHHHHHHHTSTT-S--
--HHHHHHHHHTTTTT----
-HHHHHHHHHHGGGTT-S--
-HHHHHHHHHHHT-TT----
-HHHHHHHHHHHT-TT-S--
-HHHHHHHHHHHTTTT----
-HHHHHHHHHHHTTTT----
-HHHHHHHHHHHTTTT----
-HHHHHHHHHHHHHHT----
-HHHHHHHHHHHTTSS----
-HHHHHHHHHHHTTTT----
-HHHHHHHHHHHTTTT----
-HHHHHHHHHHHTTTT----
-HHHHHHHHHHTTSSS----
-HHHHHHHHHHHHTTS----
-HHHHHHHHHHTTSTT----
-HHHHHHHHHHTTTTT----
-HHHHHHHHHHTTSSS-S--
-HHHHHHHHHHHTTTT----
-HHHHHHHHHHHTTTT----
--HHHHHHHHHHTTTT----
-HHHHHHHHHHHT-TT----
-HHHHHHHHHHHH--S----
-HHHHHHHHHHTT-SS----
-HHHHHHHHHHHS-SS----
-HHHHHHHHHHHH-SS----
-HHHHHHHHHHHH-SS----
-HHHHHHHHHHHS-SS----
-HHHHHHHHHHHT-TT----
-HHHHHHHHHHTT--S----
-HHHHHHHHHHTT-TT----
-HHHHHHHHHHTT-SS----
-HHHHHHHHHHHHTTT----
-HHHHHHHHHHTT-TT----
-HHHHHHHHHHHTTTT----
-HHHHHHHHHHHTTTT----
-HHHHHHHHHHHHTTT----
--HHHHHHHHHHH-TT----
--TTTHHHHHHHTTTT----
--TTTHHHHHHTTSTTS---
--TTTHHHHHHHH-TTS---
--TTTHHHHHHHT-TT----
--GGGHHHHHHHT-TT----
--TTTHHHHHHHS-SS----
-GGGGHHHHHHHH--S----
--GGGHHHHHHHH-SS----
--GGGHHHHHHHTTTT----
--GGGHHHHHHHS-SS----
--GGGHHHHHHHT-TT----
--GGGHHHHHHHT-TT----
--GGGTTHHHHHH--S----
--GGGHHHHHHHH--SS---
--GGGHHHHHHHH-TT----
--GGGHHHHHHHH-SS----
--GGGHHHHHTTT-SS----
--TTTHHHHHHTT-SS----
--GGGHHHHHHHSSSS----
--TTTHHHHHHHH-TTS---
--GGGHHHHHHHH--SS---
--GGGHHHHHHHHHTTS---
--GGGHHHHHHHH-TT----
--GGGHHHHHHTT-TT----
--TTTHHHHHHHTTTT----
--GGGHHHHHHHHSSS----
--TTSHHHHHHHHSTT----
--TTSHHHHHHHH-TT----
--TTTHHHHHHTT-TT----
--GGGHHHHHHHTTSSS---
--GGGHHHHHHHTTSSS---
--GGGHHHHHHHTTSSS---
--GGGHHHHHHTTSSSS---
--TT-HHHHHHHH-SSS---
--STTHHHHHHHH-SSS---
--TT-HHHHHHHH-SSS---
--GGGHHHHHHHH-SSS---
--GGGHHHHHHHT-SSS---
--TT-HHHHHHHTTSSS---
--TT-HHHHHHHHSSSS---
--GGGHHHHHHTT-SSS---
--GGGHHHHHHTTSSSS---
--TTHHHHHHHHHSSSS---
--GGGSHHHHHHTT-SS---
--TTTTHHHHHTSSSSS---
--TTSSHHHHHHTTTTS---
--TTSSHHHHHHHTTSS---
-GGGGSHHHHHHHHHHT---
-GGGSSHHHHHHHHTTS---
-TTTTTHHHHHHHHHHS---
-TTTTTHHHHHHHHHHS---
-TTTS-HHHHHHHTTSS---
-TTTT-HHHHHHHHHSS---
-TTTT-HHHHHHTTTSSS--
-TTTT-HHHHHHTTTSS---
-TTTT-HHHHHHTTTSS---
-TTTS-HHHHHHHHTTS---
-TTTS-HHHHHHHHTSS---
-TTTS-HHHHHHTTSSSS--
-TTT--HHHHHHTTSSS---
-TTTT-HHHHHHHHSSS---
-TTTS-HHHHHHHTTSS---
-TTTS-HHHHHHHHHSS---
-TTTS-HHHHHHHTTSS---
-TTTTSHHHHHHHHTSSS--
-TTTT-HHHHHHHHHSSS--
-TTTTTHHHHHHHHSSSS--
-TTTSSHHHHHHHTTSS---
-TTTTTHHHHHHHTT-S---
-TTTSSHHHHHHHTTSS---
-TTTTTHHHHHHHTT-S---
-TTTTTHHHHHHHTT-SS--
-TTTSSHHHHHHHHT-S---
-TTTTTHHHHHHHH--SS--
-TTTTTHHHHHHHHT-SS--
-TTTTTHHHHHHHTT-S---
-TTTTTHHHHHHHTT-SS--
-TTTTTHHHHHHHTTSSS--
-TTTTTHHHHHHHTTSS---
-TTTTTHHHHHHHTS-SS--
-TTTSS-HHHHHHT--S---
-TTTTTHHHHHHHT--SS--
-GGGTTHHHHHHHTT-S---
-GGGTTHHHHHHHTSSS---
--TTTTHHHHHHHTTSS---
--GGGSHHHHHHTTT-S---
-TTTTTHHHHHHGGGSS---
--TTTTHHHHHHTT--S---
--SSTTHHHHHHTT--S---
--TTTTHHHHHHHT--S---
-TTTTTHHHHHHTT--S---
-TTTTTHHHHHGGG--S---
--SSSSHHHHHHTTSSS---
--S-TTHHHHHHHHTTS---
-TTTTHHHHHHHGGG-S---
-----HHHHHHGGGS-S---
--STTHHHHHHGGGTSS---
--STTHHHHHHGGGTSS---
-TTTTHHHHHHHHHHTS---
--S-SHHHHHHHHHTTSS--
--STTHHHHHHHHHTTS---
--STTHHHHHHHHHHHS---
-TTTTHHHHHHHHHHHS---
--STTHHHHHHHHHTSS---
--STTHHHHHHHHHHTS---
--STTHHHHHHHHHHHS---
--STTHHHHHHHHHHHS---
-TTTTHHHHHHHHHHH----
--STTHHHHHHHHHTT----
--STTHHHHHHHHHHH----
--STTHHHHHHHHHHH----
--SSSHHHHHHHHHTT----
-TTTTHHHHHHHHHTT----
--S--HHHHHHHHHHH----
--STTHHHHHHHHHTT----
--STTHHHHHHHHHHH----
--STTHHHHHHHHHHH----
--SSSHHHHHHHHTTTS---
--STTHHHHHHHHTTT----
--STTHHHHHHHHTTT----
--STTHHHHHHHHTTTS---
--STTHHHHHHHHHHH----
--STTHHHHHHHHTTT----
--STTHHHHHHHHHHHS---
--STTHHHHHHHHHTT----
--STTHHHHHHHHTTSS---
--STTHHHHHHHHHHH----
--STTHHHHHHHHHHHS---
--STTHHHHHHHHHHTS---
--STTHHHHHHHHHTT----
--STTHHHHHHHHHHT----
--STTHHHHHHHHHHT----
--STTHHHHHHHHHHT----
--STTHHHHHHHHHHT----
--STTHHHHHHHHHHH----
--STTHHHHHHHHHHSS---
--STTTTHHHHHHHHTS---
--STTTTHHHHHHHHHS---
--STTHHHHHHHHHHSS---
--STTHHHHHHHHHTTS---
--STTHHHHHHHHHHTS---
--STTHHHHHHHHHHTS---
--STTHHHHHHHHHHHS---
--STTHHHHHHHHHHH----
--SSSTTHHHHHHHHS----
--SSSHHHHHHHHHHT----
--STTHHHHHHHHHHT----
--STTHHHHHHHHHHHS---
--STTHHHHHHHHHHTS---
--STTHHHHHHHHHH-S---
--STTHHHHHHHHHHSS---
--STTHHHHHHHHHTTS---
--SSSHHHHHHHHTT-S---
--STTHHHHHHHTTSSS---
--STTHHHHHHHHTTSS---
--STTHHHHHHHHTTSS---
--STTHHHHHHHHTT-S---
--STTHHHHHHHHHHHS---
--STTHHHHHHHHHTT----
--STTHHHHHHHHHTT----
--STTHHHHHHHHHHT----
--STTHHHHHHHHHTT----
--STTHHHHHHHHHHT----
--STTHHHHHHHHHHT----
--STTHHHHHHHHHHH----
--STTHHHHHHHHHHT----
--STTHHHHHHHHHHT----
--SSSHHHHHHHHHHT----
--STTHHHHHHHHHTTS---
--STTHHHHHHHHHHHS---
---TTHHHHHHHHHHTS---
---TTHHHHHHHHHHHS---
-TTTTHHHHHHHHHHT----
-TTTTHHHHHHHHHTS----
-TTTTHHHHHHHHHHHS---
-TTTTHHHHHHHHHHHS---
--STTHHHHHHHHHTTS---
--SSSHHHHHHHHHHHS---
-TTTTHHHHHHHHHHTS---
--STTHHHHHHHHHHHS---
--STTHHHHHHHHHHHS---
--STTHHHHHHHHHHHS---
--STTHHHHHHHHHHSS---
--STTHHHHHHHHHHHS---
--STTHHHHHHHHHHHS---
--STTHHHHHHHHHHHS---
--STTHHHHHHHHTTS----
--STTHHHHHHHGGGG----
-TTTTHHHHHHHGGGG----
-TTTTHHHHHHHHTTS----
--S--HHHHHHHHHHT----
--S--HHHHHHHHHHTS---
--STTHHHHHHHHHHTS---
--STTHHHHHHHHHHT----
--STTHHHHHHHHHHTS---
--GGGHHHHHHHHHHTS---
--STTHHHHHHHHHTT----
--STTHHHHHHHHHTT----
--STTHHHHHHHHHTT----
---TTHHHHHHHHHHH----
--STTHHHHHHHHHHT----
--STTHHHHHHHHHHT----
--STTHHHHHHHHHHT----
--STTHHHHHHHHHTT----
--STTHHHHHHHHHHT----
--STTHHHHHHHHHTT----
-TTTTHHHHHHHHTTS----
---TTHHHHHHHHHHT----
---TTHHHHHHHHHHT----
-GGGGHHHHHHHHHTT----
-TTTTHHHHHHHHHTT----
---TTHHHHHHHHHTT----
---TTHHHHHHHHHTS----
---TTHHHHHHHHHHS----
---TTHHHHHHHHHHH----
--STTHHHHHHHHHTS----
--STTHHHHHHHHHHT----
--STTHHHHHHHHHHH----
-TTTTHHHHHHHHHTT----
-TTTTHHHHHHHHHTT----
-TTTTHHHHHHHHHHT----
-TTTTHHHHHHHHHTT----
---SSHHHHHHHHHHTS---
-TTTTHHHHHHHHHHTS---
--STTHHHHHHHHHHH----
--STTHHHHHHHHHHT----
--STTHHHHHHHHHHS----
-GGGGHHHHHHHHHHT----
-TTTTHHHHHHHHHHT----
--STTHHHHHHHHHHS----
-GGGGHHHHHHHHHHS----
---TTHHHHHHHHHHT----
--SS-HHHHHHHHHHT----
-----HHHHHHHHHHT----
---S-HHHHHHHHHTT----
---S-HHHHHHHHHHT----
--TTSHHHHHHHHHHS----
-----HHHHHHHHHHTS---
---SSHHHHHHHHHHT----
---S-HHHHHHHHHTTS---
--SSSHHHHHHHHHHTS---
---SSHHHHHHHHHHH----
--SSSHHHHHHHHHTT----
--SSSHHHHHHHHHTT----
--TTSHHHHHHHHHHH----
---SSHHHHHHHHHHT----
--SSSHHHHHHHHHHTS---
--SSSHHHHHHHHHHTS---
--SSSHHHHHHHHHHTS---
--SSSHHHHHHHHHTTS---
--SSSHHHHHHHHHHTS---
--SSSHHHHHHHHHHHS---
--SSSHHHHHHHHHHH----
--SSSHHHHHHHHHTT----
--SSSHHHHHHHHHTT----
--SSSHHHHHHHHTTT----
--SSSHHHHHHHHHTT----
--SSSHHHHHHHHHTT----
--SSSHHHHHHHHHTT----
--SSSHHHHHHHHHHH----
--SSSHHHHHHHHHHHS---
--SSSHHHHHHHHHTT----
--SSSHHHHHHHHHHH----
--SSSHHHHHHHHTTTS---
--SSSHHHHHHHHHHHS---
--SSSHHHHHHHHHHH----
--SSSHHHHHHHHHHH----
--SSSHHHHHHHHHHH----
--SSSHHHHHHHHHHH----
--SSSHHHHHHHHHTTS---
--TTSHHHHHHHHHHHS---
-TTSSHHHHHHHHHHHS---
--S-SHHHHHHHHHTS----
--SSSHHHHHHHHHHHS---
---SSHHHHHHHHHHHS---
--SSSHHHHHHHHHHHS---
---SSHHHHHHHHHHH----
---SSHHHHHHHHHHHS---
---SSHHHHHHHHHHHS---
---SSHHHHHHHHHHHTS--
---SSHHHHHHHHHHHTS--
---SSHHHHHHHHHHHHS--
---SSHHHHHHHHHHHT---
---SSHHHHHHHHHHHTS--
---SSHHHHHHHHHHHHS--
---S-HHHHHHHHHHHS---
-----HHHHHHHHHHHTS--
-----HHHHHHHHHHHHS--
-----HHHHHHHHHHHTS--
-----HHHHHHHHHHHHS--
-----HHHHHHHHHHTTS--
-----HHHHHHHHHHHHS--
-----HHHHHHHHHHTTS--
-----HHHHHHHHHHTTS--
-----HHHHHHHHHHTTS--
--SS-HHHHHHHHHHHHS--
--SS-HHHHHHHHHHTTS--
--SS-HHHHHHHHHHHHS--
--SS-HHHHHHHHHHHHS--
--SS-HHHHHHHHHHHHS--
--SS-HHHHHHHHHHHTS--
--SS-HHHHHHHHHHHSS--
--SS-HHHHHHHHHHHTS--
--SS-HHHHHHHHHHHTS--
--SS-HHHHHHHHHHTTS--
--SS-HHHHHHHHHHHHS--
--SS-HHHHHHHHHHHH---
--S--HHHHHHHHHHHHS--
--S--HHHHHHHHHHHHS--
--S--HHHHHHHHHHHH---
--S--HHHHHHHHHHHTS--
--S--HHHHHHHHHHHTS--
--S--HHHHHHHHHHHHS--
--S--HHHHHHHHHHHTS--
--S--HHHHHHHHHHHH---
--S--HHHHHHHHHHHH---
--S--HHHHHHHHHHHT---
--S--HHHHHHHHHHTS---
--S-THHHHHHHHHHHHS--
--SSTHHHHHHHHHHHH---
--SSTHHHHHHHHHHHSS--
--S-THHHHHHHHHHHHS--
--S-THHHHHHHHHHTT---
--S-THHHHHHHHHHTT---
--SSTHHHHHHHHHHHHS--
--S-THHHHHHHHHHHH---
--STTHHHHHHHHHHTT---
--S-TTHHHHHHHHHHH---
--S-THHHHHHHHHHHTS--
--SSTHHHHHHHHHHHTS--
-TTSTHHHHHHHHHHHTS--
--SSHHHHHHHHHHHHHS--
--SSTHHHHHHHHHHHHS--
--S-THHHHHHHHHHHHS--
--SSTHHHHHHHHHHHHS--
--S-THHHHHHHHHHHHS--
--S-HHHHHHHHHHHTTS--
--S-SHHHHHHHHHHTTS--
--SSHHHHHHHHHHHHTS--
--S-HHHHHHHHHHHHHS--
--SSHHHHHHHHHHHHTS--
--S-HHHHHHHHHHHTTS--
-TT-HHHHHHHHHHHHHS--
--SSHHHHHHHHHHHHHS--
--S-HHHHHHHHHHHTTS--
-TT-HHHHHHHHHHHHSS--
--S-HHHHHHHHHHHHHS--
--S-HHHHHHHHHHHHS---
--SS-HHHHHHHHHHT----
--SSSHHHHHHHHHHH----
--SS-HHHHHHHHHHTS---
--S--HHHHHHHHHHH----
--SSTHHHHHHHHHTT----
--SS-HHHHHHHHHHT----
--S--HHHHHHHHHHT----
--SS-TTHHHHHHHHSS---
--S--HHHHHHHHHTT----
--S--HHHHHHHHHHH----
--S--HHHHHHHHHTT----
--SS-HHHHHHHHHHH----
--SS-HHHHHHHHHHT----
--S--HHHHHHHHHTT----
--S-THHHHHHHHHTT----
--S--HHHHHHHHHTT----
--S--TTTTGGGTTTTS---
--SS-HHHHHHHHHTT----
--SS-HHHHHHHHHTT----
--SS-HHHHHHHHHHT----
--SS-HHHHHHHHHHT----
--SS-HHHHHHHHHHT----
--SS-HHHHHHHHHHH----
--SS-HHHHHHHHHTT----
--SS-HHHHHHHHHTS----
--SSSHHHHHHHHHTS----
--SS-HHHHHHHHHHS----
--S--HHHHHHHHHHS----
--SS-HHHHHHHHHHS----
--SS-HHHHHHHHHT-----
--SS-HHHHHHHHHHS----
--SS-HHHHHHHHHT-----
--SS-HHHHHHHHHTS----
--SS-HHHHHHHHHTT----
--SS-HHHHHHHHHHT----
--S--HHHHHHHHHHT----
--S--TTHHHHHHHTT-S--
--SS-TTHHHHHHHTT-S--
--SS-TTHHHHHHHTT----
--SS-HHHHHHHHHTT-S--
--S--HHHHHHHHHTTSS--
--S--HHHHHHHHHTT-S--
--S--HHHHHHHHHTT----
--SSTHHHHHHHHHHH----
--S-THHHHHHHHHTT-S--
--S-HHHHHHHHHHHHSS--
--S-HHHHHHHHHHHH-S--
--S-HHHHHHHHHHHSSS--
--S-HHHHHHHHHHHTSS--
--STHHHHHHHHHHHHSS--
--S-HHHHHHHHHHHT----
-TT-HHHHHHHHHHHT----
-TT-HHHHHHHHHHHS-S--
--STHHHHHHHHHHHHS---
-TT-HHHHHHHHHHTTS---
-TTTHHHHHHHHHHHHS---
-TTTHHHHHHHHHHHH----
--S-HHHHHHHHHHTT----
-TT-HHHHHHHHHHTTS---
--S--HHHHHHTTTTT----
--S--TTHHHHHHHTT----
--S-THHHHHHHHHHH----
--S--HHHHHHHHHHH----
--SS-HHHHHHHHHHHS---
--S--HHHHHHHHHHH----
--SS-HHHHHHHHHTTS---
--S--HHHHHHHHHTTS---
--SS-HHHHHHHHHTTS---
--S-THHHHHHHHHTT----
--S--HHHHHHHHHTT----
--S--HHHHHHHHHHH----
--S--HHHHHHHHHTT----
--SS-HHHHHHHHHTT----
--SS-HHHHHHHHHHH----
--SS-HHHHHHHHHTTS---
--SS-HHHHHHHHHHH----
--S--HHHHHHHHHHT----
--S--HHHHHHHHHHT----
--SS-HHHHHHHHHHTS---
--SSTHHHHHHHHHTTS---
--SS-HHHHHHHHHTTSS--
--SS-HHHHHHHHHHHSS--
--SS-HHHHHHHHHHHS---
--SS-HHHHHHHHHHHS---
--SS-HHHHHHHHHHSS---
--S--HHHHHHHHHHHS---
--S-TTTHHHHHHHHH----
-TT--HHHHHHHHHHHS---
--S-THHHHHHHHTTSS---
--S--HHHHHHHHHHH----
--S--HHHHHHHHHHT----
--S--HHHHHHHHHHT----
--S--HHHHHHHHHHS----
--S--HHHHHHHHHTT----
--S--HHHHHHHHHTS----
--STTHHHHHHHHHHS----
--S--HHHHHHHHHHT-S--
--S--HHHHHHHHHHT----
--SS-HHHHHHHHHHS-S--
--SS-HHHHHHHHHHS-S--
--SS-HHHHHHHHHHS-S--
--SS-HHHHHHHHHHT-S--
--SS-HHHHHHHHHHTSS--
--SS-HHHHHHHHHTS-S--
--SS-HHHHHHHHHHT-S--
-TT--HHHHHHHHHHS-S--
--S--HHHHHHHHHTT-S--
--S--HHHHHHHHHHTSS--
--S--HHHHHHHHHTTSS--
--S--HHHHHHHHHHHSS--
--S--HHHHHHHHHHH----
--STTHHHHHHHHHTT----
--STTHHHHHHHHHTT-S--
--STTHHHHHHHHHHT-S--
--S--HHHHHHHHHHT-S--
--S-THHHHHHHHHTT----
-TT--HHHHHHHHHHH-S--
--S--HHHHHHHHHHH----
--S--HHHHHHHHHTT----
-TT--HHHHHHHHHHT----
--S--HHHHHHHHHHH----
-TT--HHHHHHHHHHT----
--S--HHHHHHHHHHT----
--S--HHHHHHHHHHT----
--S--HHHHHHHHHHH----
--S--HHHHHHHHHHS-S--
--S--HHHHHHHHHHT-S--
-TT--HHHHHHHHHHHSS--
--S--TTHHHHHHHHT-S--
-----HHHHHHHHHHS-S--
--S--HHHHHHHHHHS-S--
--S--HHHHHHHHHHS-S--
--S--HHHHHHHHHTT-S--
--S--HHHHHHHHHHHSS--
--S--HHHHHHHHHTT-S--
-TT--HHHHHHHHHHHSS--
-TT--HHHHHHHHHHH-S--
-TT--HHHHHHHHHTT-S--
-TT--HHHHHHHHHHH----
--S--HHHHHHHHHHH-S--
--S--HHHHHHHHHTT----
-TT--HHHHHHHHHHH----
--S--HHHHHHHHHTT----
--S--HHHHHHHHHTS-S--
--S--HHHHHHHHHTT----
--S--HHHHHHHHHTT----
--S--HHHHHHHHHTT----
--S--HHHHHHHHHTT----
--S--HHHHHHHHHTT-S--
--S--HHHHHHHHHHH-S--
--S--HHHHHHHHTTT-S--
--S--HHHHHHHHHHH----
-TT--HHHHHHHHHHH----
-TT--HHHHHHHHHHH----
-TT--HHHHHHHHHHH----
-TT--HHHHHHHHHHH-S--
--S--HHHHHHHHHHH----
--S--HHHHHHHHHTT----
--S--HHHHHHHHHTT-S--
--S--HHHHHHHHHHH-S--
-TT--HHHHHHHHHTT-S--
--S--HHHHHHHHHHHSS--
--S--HHHHHHHHHTT-S--
--S--HHHHHHHHHHHSS--
--S--HHHHHHHHHTS-S--
--S--HHHHHHHHHHH-S--
-TTS-HHHHHHHHHHH-S--
-TTSTHHHHHHHHHHHSS--
--S--HHHHHHHHHTT-S--
--S--HHHHHHHHHTS-S--
-TT--HHHHHHHHHTT-S--
-TT--HHHHHHHHHTT-S--
-GGGTHHHHHHHHHHH-S--
-TT--HHHHHHHHHHH-S--
--S--HHHHHHHHHHT-S--
--SS-HHHHHHHHHTT-S--
--S--HHHHHHHHHTT-S--
--S--HHHHHHHHHTT-S--
--S--HHHHHHHHHHH-S--
--S--HHHHHHHHHHH-S--
--SS-HHHHHHHHHTT-S--
--SS-HHHHHHHHHHH-S--
--SS-HHHHHHHHHHH-S--
-TTSSHHHHHHHHHTT-S--
-HHHHHHHHHHHHHHH----
-HHHHHHHHHHHHHHTSS--
-HHHHHHHHHHHHHHSSS--
-HHHHHHHHHHHHHHTSS--
-TTTHHHHHHHHHHTTSS--
-TTTHHHHHHHHHHTTSS--
-GGGHHHHHHHHHHHHSS--
-TTSTHHHHHHHHHHHSS--
-TTSSHHHHHHHHHHHSS--
-TTSSHHHHHHHHHHHSS--
-TTSSHHHHHHHHHTTSS--
-TTSSHHHHHHHHHHHSS--
-TTTTTTHHHHHHHHHSS--
-TTTTHHHHHHHHHHHSS--
-TTS-HHHHHHHHHHHSS--
-GGGGHHHHHHHHHTT-S--
-GGG-HHHHHHHHHTT-S--
-GGGGHHHHHHHHHHH----
-GGG-HHHHHHHHHTT----
-GGG-HHHHHHHHHHS----
-GGG-HHHHHHHHHHH----
--STTHHHHHHHHHTT----
-HHHHHHHHHHHHHHT----
-GGGTTTHHHHHHHHH----
-GGGTHHHHHHHHHHH----
-HHHHHHHHHHHHHHH----
-GGGTHHHHHHHHHHH----
-HHHHHHHHHHHHHHT----
--TT-HHHHHHHHHHT----
--TT-HHHHHHHHHHH----
--TT-HHHHHHHHHTTS---
--TT-HHHHHHHHHHTS---
--TT-HHHHHHHHHHHS---
--TTTHHHHHHHHTTTS---
--TT-HHHHHHHHHHHS---
--TT-HHHHHHHHHHHSS--
--TT-HHHHHHHHHHHTT--
--TT-HHHHHHHHHTSSS--
--SS-HHHHHHHHHHHSS--
--SS-HHHHHHHHHHHS---
--SS-HHHHHHHHHTTS---
--SS-HHHHHHHHHTTS---
--SS-HHHHHHHHHHTS---
--SSTHHHHHHHHHHTS---
--SS-HHHHHHHHTTSS---
--SS-HHHHHHHHHHTS---
--SS-HHHHHHHHHTTS---
--SS-HHHHHHHHHHTS---
--SS-HHHHHHHHHHHTT--
--SS-HHHHHHHHHTTS---
--SS-HHHHHHHHHHTSS--
---S-HHHHHHHHHHTS---
---S-HHHHHHHHHHHS---
--SS-HHHHHHHHHHHS---
--SS-HHHHHHHHHHHS---
---S-HHHHHHHHHHHS---
---S-HHHHHHHHHHSS---
---S-HHHHHHHHHHSS---
---S-HHHHHHHHHHTS---
---S-HHHHHHHHHHHS---
---S-HHHHHHHHHHH----
-----HHHHHHHHHHH----
--SS-HHHHHHHHHTT----
--TT-HHHHHHHHHHH----
--TTTHHHHHHHHHTTS---
--TTTHHHHHHHHTTS----
--TTTHHHHHHHHHTS----
--TT-HHHHHHHHHTS----
--TT-HHHHHHHHHTT----
--TT-HHHHHHHHHHS----
--TTTHHHHHHHHHHT----
--TTTHHHHHHHHHHT----
--TTTHHHHHHHHHHT----
--TTTHHHHHHHHHTS----
--TTTHHHHHHHHHT-----
--TTTHHHHHHHHHHTS---
--TTTHHHHHHHHHHTS---
--TTTHHHHHHHHHHT----
--TTTHHHHHHHHHHT----
--TT-HHHHHHHHHHTS---
--TT-HHHHHHHHHTT----
--TT-HHHHHHHHHHT----
--TT-HHHHHHHHHTT----
--TT-HHHHHHHHHHH----
--TTTHHHHHHHHHHTS---
--TT-HHHHHHHHHHT----
--TT-HHHHHHHHHHSS---
--TT-HHHHHHHHHHHS---
--TT-HHHHHHHHHTTS---
--TT-HHHHHHHHHTTS---
--TT-HHHHHHHHHHTS---
--TT-HHHHHHHHHTT----
--TTTHHHHHHHHHHT----
--TTTHHHHHHHHHHSS---
--TTTHHHHHHHHHHHS---
--TTTHHHHHHHHHHS----
--TTTHHHHHHHHHHTS---
--SS-HHHHHHHHHTT----
--TTTHHHHHHHHHHSS---
--TTTHHHHHHHHHHS----
--TTTHHHHHHHHHHS----
--TTTHHHHHHHHHHS----
--TTTHHHHHHHHHHS----
--TTTHHHHHHHHHHS----
--TTTHHHHHHHHTTS----
--TTTHHHHHHHHHTT----
--TT-HHHHHHHHHTS----
--TT-HHHHHHHHHHS----
--TTTHHHHHHHHHH-----
--TTTHHHHHHHHHH-----
--TTTTTHHHHHHHH-----
--TTTHHHHHHHHHH-----
--TTTHHHHHHHHHHS----
--TT-HHHHHHHHHH-----
--TT-HHHHHHHHHH-----
--TT-HHHHHHHHHT-----
--TT-HHHHHHHHHT-----
--TT-HHHHHHHHHS-----
--SS-HHHHHHHHHS-----
--TTTHHHHHHHHHS-----
--TTTHHHHHHHHHS-----
--TTTHHHHHHHHHS-----
--TTTHHHHHHHHHT-----
--TTTHHHHHHHHHT-----
--TT-HHHHHHHHH------
--TT-HHHHHHHHHSS----
--TT-HHHHHHHHHTS----
--TT-HHHHHHHHHTS----
--TTTHHHHHHHHHTS----
--TTTHHHHHHHTTSS----
--TTTHHHHHHHTTSS----
--TTTHHHHHHHHHS-----
--TTTHHHHHHHHHS-----
--TTTHHHHHHHHHS-----
--TTTHHHHHHHHHS-----
--TTTHHHHHHHHHT-----
--TTTHHHHHHHHHT-----
--TTTHHHHHHHHHT-----
--TTTHHHHHHHHTT-----
--TTTHHHHHHHHTT-----
--TTTHHHHHHHHHT-----
--TTTTTHHHHHHTS-----
--TTTHHHHHHHHHT-----
--TTTHHHHHHHHHT-----
--TTTHHHHHHHHHT-----
--TT-HHHHHHHHHT-----
--TT-HHHHHHHHHS-----
--TT-HHHHHHHHHHTS---
--TT-HHHHHHHHHHTS---
--TT-HHHHHHHHHTTS---
--TT-HHHHHHHHHTTS---
--SS-HHHHHHHHTT-S---
--SS-HHHHHHHHT------
--TT-HHHHHHHHTT-----
--SS-HHHHHHHHTS-S---
--SS-HHHHHHHHTT-S---
--SS-HHHHHHHHTT-----
--SS-HHHHHHHHH------
--SS-HHHHHHTTT--S---
--SS-HHHHHHHHT--S---
--SS-HHHHHHHHTTSS---
--SS-HHHHHHHTTSSS---
--SS-HHHHHHHHHTSS---
--TT-TTHHHHHHTTSS---
--TTTHHHHHHHHTSSS---
--TT-HHHHHHHHHTSS---
--TTTHHHHHHHHHTTS---
--TT-HHHHHHHHHHTS---
--TT-HHHHHHHHHTTS---
--TTTHHHHHHHHHHT----
--TTTHHHHHHHHHHT----
--TTTHHHHHHHHHTT----
--TTTHHHHHHHHHHT----
--GGGHHHHHHHHHTT----
--GGGHHHHHHHHHTT----
--GGGHHHHHHHHTTT----
--GGGHHHHHHHHHHH----
--TT-HHHHHHHHHTT----
--TT-HHHHHHHHHTT----
--TT-HHHHHHHHHTT----
--GGGHHHHHHHHHHH----
--STTHHHHHHHHHHH----
--TT-HHHHHHHHHTTS---
--TT-HHHHHHHHHTTS---
--SS-HHHHHHHHHHHS---
--SS-HHHHHHHHHHHS---
--TTTHHHHHHHHHHHS---
---TTHHHHHHHHHHHS---
--GGGHHHHHHHHHTTS---
--GGGHHHHHHHHHHTS---
--TTTHHHHHHHHHTTS---
--TTSHHHHHHHHHHHS---
--TT-HHHHHHHHHHHS---
--TT-HHHHHHHHHHHS---
--TT-HHHHHHHHHHTS---
--TTTHHHHHHHHHHHS---
--TT-HHHHHHHHHTTS---
--TT-HHHHHHHHHHHS---
--TTTHHHHHHHHHHH----
--TTTHHHHHHHHHHTS---
--GGGHHHHHHHHHTT----
-GGGTHHHHHHHHHHHS---
--GGGHHHHHHHHHTT----
--TT-HHHHHHHHHTTS---
--GGGHHHHHHHHHHHS---
--GGGTTHHHHHHHHTS---
--TTTHHHHHHHHHHHS---
--TTTHHHHHHHHHHHS---
--TTTHHHHHHHHHTTS---
--TTTHHHHHHHHHHHS---
--TTTHHHHHHHHHTTS---
--TTTHHHHHHHHHHHS---
--TTTHHHHHHHHHHHS---
--TTTHHHHHHHHHHHS---
--GGGHHHHHHHHHHH----
--TTTHHHHHHHHHHH----
--GGGHHHHHHHHHHH----
--TTTHHHHHHHHHTT----
--TTTHHHHHHHHHTT----
--TTTHHHHHHHHHHH----
--TTTHHHHHHHHHTT----
--TTTHHHHHHHHHHH----
--TTTHHHHHHHHHHSS---
--TTTHHHHHHHHHHHS---
--GGGHHHHHHHHHTT----
--GGGHHHHHHHHHHH----
--GGGHHHHHHHHHHH----
--TTTHHHHHHHHHHH----
--GGGHHHHHHHHHHT----
--TTTHHHHHHHHHHH----
--TTTHHHHHHHHHHTS---
--TTTHHHHHHHHHHHS---
--TTTHHHHHHHHHHHS---
--GGGHHHHHHHHHHHS---
--TTTHHHHHHHHHTTS---
--TTTHHHHHHHHGGGS---
--TTTHHHHHHHGGGG----
--GGGHHHHHHHHGGGS---
--TTSHHHHHHHHHTTS---
--STTHHHHHHHHHTTS---
--SS-HHHHHHHHHTTS---
--SS-HHHHHHHHHTTS---
--SS-HHHHHHHHHTT----
---S-HHHHHHHHHHHS---
--SS-HHHHHHHHHHHS---
---S-HHHHHHHHHHHS---
--SS-HHHHHHHHHHHS---
--SS-HHHHHHHHHHTS---
---TTTTHHHHHHHTTS---
--SS-HHHHHHHHHHHS---
--SS-HHHHHHHHHHHS---
--SS-HHHHHHHHHHHS---
--SS-HHHHHHHHHTTS---
--SS-HHHHHHHHHTTS---
--STTHHHHHHHHHHHS---
--SS-HHHHHHHHHHHS---
--SS-HHHHHHHHHHHS---
--TT-HHHHHHHHHHHS---
--TT-HHHHHHHHHHHS---
--TTSHHHHHHHHHTTS---
--TTSHHHHHHHHHTTS---
--GGGHHHHHHHHHTTS---
--SS-HHHHHHHHHHTS---
--SS-HHHHHHHHHHTS---
--TTTHHHHHHHHHTTS---
--TT-HHHHHHHHHTTS---
--TT-HHHHHHHHHTTS---
--TT-HHHHHHHHHHT----
--TT-HHHHHHHHHHT----
--TT-HHHHHHHHHHT----
--SS-HHHHHHHHHHS----
--TT-HHHHHHHHHTT----
--TTSHHHHHHHHHTS----
--TT-HHHHHHHHHT-----
--GGGHHHHHHHHTT-----
--TTTHHHHHHHHHTS----
--TTTHHHHHHHHHT-----
--GGGHHHHHHHHHTS----
--TTTHHHHHHHHHH-----
--GGGHHHHHHHHHS-----
--HHHHHHHHHHHHHS----
--HHHHHHHHHHHHT-----
--GGGHHHHHHHHHHS----
--GGGHHHHHHHHTT-----
--TTTHHHHHHHHTT-----
--TTTHHHHHHHHHSS----
--TT-HHHHHHHHHHS----
--TT-HHHHHHHHHSS----
--GGGHHHHHHHHHH-----
--TT-HHHHHHHHHHS----
--GGGHHHHHHHHHHS----
--TTTHHHHHHHHHTS----
--TTTHHHHHHHHHHS----
--TTTHHHHHHHHTTS----
--TTTHHHHHHHHTTS----
--GGGHHHHHHHHTTS----
--TTSHHHHHHHHHHS----
--TTTHHHHHHHHHHS----
--GGGHHHHHHHTTSS----
--TT-HHHHHHHHHH-----
--TT-HHHHHHHHTS-----
--TT-TTHHHHHHHHS----
--TT-HHHHHHHHHHS----
--TTTHHHHHHHHHH-----
--TTSHHHHHHHHHSS----
--TT-HHHHHHHHHHS----
--TT-HHHHHHHHHHS----
--GGGHHHHHHHHHHS----
--TTSHHHHHHHTTSS----
--SS-HHHHHHHHTT-----
--TT-HHHHHHHHHT-----
--TTTHHHHHHHHHH-----
--TT-HHHHHHHHHHS----
--TTTHHHHHHHHHHS----
--TTSHHHHHHHHHT-----
--GGGHHHHHHHHHHS----
--TTSHHHHHHHHHTS----
--GGGHHHHHHHHHHS----
--TTSHHHHHHHHHHS----
--TTTHHHHHHHHHHS----
--TT-HHHHHHHHTTS----
--GGGHHHHHHHHHHS----
--TTSHHHHHHHHHH-----
--TTSHHHHHHHHTT-----
--TTTHHHHHHHTTT-----
--TTSHHHHHHHHHHS----
--TT-HHHHHHHTTTS----
--TTSHHHHHHHHTTS----
--TTSHHHHHHHHHHS----
--TTTHHHHHHHHHHS----
--TTSHHHHHHHHTTS----
--TTSHHHHHHHHHHS----
--GGGHHHHHHHHHHS----
--TTTHHHHHHHHTTS----
--TTTHHHHHHHHHHS----
--GGGHHHHHHHHHHS----
--TTTHHHHHHHHHHS----
--GGGHHHHHHHHHHS----
--TTTHHHHHHHHTTS----
--TTTHHHHHHHHHHS----
--GGGHHHHHHHHHHS----
--GGGHHHHHHHHTTS----
--TTTHHHHHHHHTTS----
--GGGHHHHHHHHHHS----
--TTSHHHHHHHTTTS----
--TTTHHHHHHHTTT-----
--TTSHHHHHHHHHH-----
--TTSHHHHHHHHHHS----
--TT-HHHHHHHHHHS----
--TTTHHHHHHHHHHS----
--TTTHHHHHHHHHHS----
--TTTHHHHHHHHHH-----
--TTTHHHHHHHTTT-----
--TTTHHHHHHHHTT-----
--TTTHHHHHHHHHH-----
--TTTTTHHHHHHHHS----
--TTTHHHHHHHHTT-----
--TTSHHHHHHHHHH-----
--TTTHHHHHHHHTT-----
--TTSHHHHHHHHHHS----
--TTTHHHHHHHHHHS----
--TTTHHHHHHHTTT-----
--TTTHHHHHHHHHH-----
--TTSHHHHHHHHTT-----
--TTSHHHHHHHHTTS----
--TTTHHHHHHHHHHS----
--TTTHHHHHHHTTT-----
--TT-HHHHHHHHTT-----
--TTSHHHHHHHHHH-----
--TTTHHHHHHHHTT-----
--TTSHHHHHHHHTT-----
--TTSHHHHHHHHHH-----
--TT-HHHHHHHHTT-----
--TT-HHHHHHHHTT-----
--TTTHHHHHHHTTT-----
--TTSHHHHHHHHTT-----
--TTTHHHHHHHHTT-----
--TTTHHHHHHHTTT-----
--TT-HHHHHHHHTT-----
--TTSHHHHHHHHHH-----
--TTTHHHHHHHHHHS----
--TTSHHHHHHHHTT-----
--TTTHHHHHHHHTTS----
--TTSHHHHHHHHHHS----
--TTSHHHHHHHHHHS----
--TTSHHHHHHHHTTS----
--TTSHHHHHHHHHHS----
--TTSHHHHHHHHHHS----
--TT-HHHHHHHHHHS----
--TTTHHHHHHHHHHS----
--TTTHHHHHHHHHHS----
--GGGHHHHHHHHHHS----
--TT-HHHHHHHHHHS----
--TTTHHHHHHHHHHS----
--TTTHHHHHHHHTTS----
--TTTHHHHHHHHHHS----
--TTSHHHHHHHHHHS----
--TTSHHHHHHHHTTS----
--TTSHHHHHHHHHHS----
--SSSHHHHHHHHHHS----
--TTTHHHHHHHHHHT----
--TTSHHHHHHHHHHS----
--TTTHHHHHHHHHHS----
--GGGHHHHHHHHTTS----
--TTTHHHHHHHHHHS----
--TTTHHHHHHHHHTS----
--TTSHHHHHHHHTTS----
--TT-HHHHHHHHHHS----
--TTTHHHHHHHHHHS----
--TTSHHHHHHHHTTS----
--TT-HHHHHHHHHHS----
--TTSHHHHHHHHHHS----
--TTTHHHHHHHHHHS----
--TTSHHHHHHHHTT-----
--TT-HHHHHHHHTTS----
--TTTHHHHHHHHTTS----
--TTTHHHHHHHHTTS----
--TTTHHHHHHHHTT-----
--TTTHHHHHGGGGT-----
--TTSHHHHHHHTTT-----
--TTTHHHHHHHHHHS----
--TTTHHHHHHHHHHS----
--TTTHHHHHHHHHHS----
--TTTHHHHHHHHHHS----
--TT-HHHHHHHHHHS----
--TT-HHHHHHHHHHS----
--TT-HHHHHHHHHHS----
--TTTHHHHHHHHHHS----
--TTSHHHHHHHHTTS----
--TTTHHHHHHHTTTS----
--TT-HHHHHHHHHHS----
--TTTHHHHHHHHHHS----
--TTTHHHHHHHHHHS----
--TTSHHHHHHHHHHS----
--TTTHHHHHHHHHHS----
--TT-HHHHHHHHHHS----
--TTTHHHHHHHHTTS----
--TTTHHHHHHHHTTS----
--TT-HHHHHHHHHHS----
--TTTHHHHHHHHHHS----
--TT-HHHHHHHTTTS----
--TTSHHHHHHHHHHS----
--TTSHHHHHHHTTTS----
--TT-HHHHHHHTTT-----
--TTTHHHHHHHHHH--S--
--TT-HHHHHHHHHH-----
--TT-HHHHHHHHTT-----
--GGGHHHHHHHHHHS----
--GGGTTHHHHHHHH-----
--GGGHHHHHHHHHH-----
--TTSHHHHHHHHTT-----
--GGGHHHHHHHHTT--S--
--GGGHHHHHHHHTT--TT-
--GGGHHHHHHHHHH--TT-
--GGGHHHHHHHHHH--TT-
--TTSHHHHHHHHHH--TT-
--TTTHHHHHHHHTTS-TT-
--GGGHHHHHHHHHHS-TT-
--GGGHHHHHHHHHHS-TT-
--TTSHHHHHHHHHHS-TT-
--GGGHHHHHHHHHH--TT-
--STTHHHHHHHHHHS-TT-
--TT-HHHHHHHHHHS-TT-
--TT-HHHHHHHHHHS-TT-
--TT-HHHHHHHHTTS-TT-
--TTSHHHHHHHHHHS-TT-
--GGGHHHHHHHHHHS-TT-
--TTTHHHHHHHHTTS-TT-
--GGGHHHHHHHHTTS-TT-
--TTTHHHHHHHHTTS-TT-
--GGGHHHHHHHHTS--TT-
--GGGHHHHHHHHHH--TT-
--GGGHHHHHHHHHHS-TT-
--TTTHHHHHHHHHHS-TT-
--GGGHHHHHHHHHHS-TT-
--GGGHHHHHHHHTT--TT-
--GGGHHHHHHHHHS--S--
--GGGHHHHHHHHHTS-TT-
--GGGHHHHHHHHHSS-TT-
--GGGHHHHHHHHHSS-TT-
--GGGHHHHHHHHHTS-TT-
--GGGHHHHHHHHHSS-S--
--GGGHHHHHHHHHTS-TT-
--GGGHHHHHHHHHSS-TT-
--GGGHHHHHHHHHSS-TT-
--GGGHHHHHHHHSS--TT-
--GGGHHHHHHHTTT--TT-
--GGGHHHHHHHHTTS-TT-
--GGGHHHHHHHTSSS-TT-
--GGGHHHHHHHSSSS-TT-
--GGGHHHHHHHHHTS-TT-
--GGGHHHHHHTTTT--TT-
--GGGHHHHHHHHTT--TT-
--GGGHHHHHHHSSS--TT-
--GGGHHHHHHTTTT--TT-
--GGGHHHHHHHHHT--TT-
--GGGHHHHHHHTTT--TT-
--GGGHHHHHHHTTTS-TT-
--GGGHHHHHHHHSSS-TT-
--GGGHHHHHHTTTTS-TT-
--GGGHHHHHHTTTTS-TT-
--GGGHHHHHHTTSSS-TT-
--GGGHHHHHHTTTTS-TT-
--GGGHHHHHHHTTSS-TT-
--GGGHHHHHHHGGGS-TT-
--GGGHHHHHHHTSSS-TT-
--GGGHHHHHHHTTTS-TT-
--GGGHHHHHHHTTSS-TT-
--GGGHHHHHHTSSSS-TT-
--GGGHHHHHHTTTTS-TT-
--GGGHHHHHHTT-SS-TT-
--GGGHHHHTTTT--S-TT-
--GGGTTHHHHTT-SS-TT-
--GGGTTHHHHTS-SS-TT-
--GGGHHHHHHHHTTS-TT-
--GGGTTHHHHTS-SS-TT-
--GGGHHHHHHTS-SS-TT-
--GGGHHHHHHTTTTS-TT-
--GGGHHHHHHHHTSS-TT-
--GGGHHHHHHTT----TT-
--GGGHHHHHHHH----TT-
--GGGHHHHHHHHS---TT-
--GGGHHHHHHHTS---TT-
--GGGHHHHHHHHSSS-TT-
--GGGHHHHHHHHTTS-TT-
--GGGHHHHHHHHTTS-TT-
--GGGHHHHHHHHHS--TT-
--GGGHHHHHHHHH---TT-
--GGGHHHHHHHTT---TT-
--GGGHHHHHHHTT---S--
--GGGHHHHHHHTT---TT-
--GGGHHHHHHHTT---TT-
--GGGHHHHHHHHHS--TT-
--GGGHHHHHHHHT---TT-
--GGGHHHHHHHTT-S-TT-
--GGGHHHHHHHTTSS-TT-
--GGGHHHHHHHTTTS-TT-
--GGGHHHHHHHTTSS-TT-
--GGGHHHHHHHGGGS-TT-
--GGGHHHHHHHTTSS-TT-
--GGGHHHHHHHTT-S-TT-
--GGGHHHHHHHTT-S-TT-
--GGGHHHHHHHTT-S-TT-
--GGGHHHHHHHTT-S-TT-
--GGGHHHHHHGGG-S-TT-
--TT-HHHHHHTTTS--TT-
--GGGHHHHHHTTS---TT-
--GGGHHHHHHHHHH--TT-
--GGGHHHHHHHTSS--S--
--GGGHHHHHHHHHSS-TT-
--GGGHHHHHHHHHSS-TT-
--GGGHHHHHHTTTTS-TT-
--TTSHHHHHHHTTS--TT-
--GGGHHHHHHHHH---TT-
--GGGHHHHHHHHH---TT-
--GGGHHHHHHHHHSS-S--
--TTTHHHHHHTTTSS-S--
--GGGHHHHHHTTSSS-S--
--GGGHHHHHHHTT---S--
--GGGHHHHHHHTT-S-S--
--GGGHHHHHHHTT-S-S--
--GGGHHHHHHHTTSS-S--
--STTHHHHHTTTT-S-S--
--GGGHHHHHHHTT-S----
--GGGHHHHHTTSTTS----
--GGGHHHHHTTS-------
--GGGHHHHTTSSS------
--GGGHHHHTTS-----S--
--GGGHHHHTTS-TT--S--
--GGGHHHHHHH-----S--
--GGGHHHHHTTS-SS-S--
--GGGHHHHHHTTSS--S--
--GGGHHHHHHTTS---S--
--GGGHHHHHHTT----S--
--GGGHHHHHHHH----S--
--GGGHHHHHHHH----S--
--GGGHHHHHHTT----S--
--GGGHHHHHHHHT---S--
--GGGHHHHHHHHH---S--
--TTSHHHHHHHHT---S--
--GGGHHHHHHHH----S--
--GGGHHHHHHHH----S--
--GGGHHHHHHHT----S--
--GGGHHHHHHHHT---S--
--GGGHHHHHHHHT---S--
--GGGHHHHHHHHS---S--
--GGGHHHHHTTS----S--
--GGGHHHHHHHHS---S--
--GGGHHHHHHHHT---S--
--GGGHHHHHHHT----S--
--GGGHHHHHHHT----S--
--GGGHHHHHHHS----S--
--GGGHHHHHHHHT---S--
--GGGHHHHHHHHT---S--
--GGGHHHHHHHHT---S--
--GGGHHHHHHHHT---S--
--GGGHHHHHHHHT---S--
--GGGHHHHHHHHT---S--
--GGGHHHHHHHHT---S--
--GGGHHHHHHHHT---S--
--GGGHHHHHHHHSS--S--
--GGGHHHHHTTTSS--S--
--GGGHHHHHTTTSS--S--
--GGGHHHHHHHHSS--S--
--GGGHHHHHHHHTS--S--
--GGGHHHHHHTTSS--S--
--GGGHHHHHHTTSS-----
--GGGHHHHHHHHSS--S--
--GGGHHHHHHTTSS--S--
--GGGHHHHHTTTSS--S--
--GGGHHHHHHHHSS--S--
--GGGHHHHHHHHSS--S--
--GGGHHHHHTTTSS--S--
--GGGHHHHHHHHSS--S--
--GGGHHHHHTTTSS--S--
--GGGHHHHGGGSSS--S--
--GGGHHHHGGGTSS--S--
--GGGTTGGGGGTSS--S--
--GGGHHHHGGGTSS--S--
--GGGHHHHHHHHSS--S--
--GGGHHHHHHHHTS--S--
--GGGHHHHHHHHTS--S--
--GGGHHHHHHHHTS--S--
--GGGHHHHHHHTTS--S--
--GGGHHHHHHHTTS--S--
--GGGHHHHHHHTTS--S--
--GGGHHHHHHHHSS--S--
--GGGHHHHHHHTTS--S--
--GGGHHHHHHHTTS--S--
--GGGHHHHHHHTTS--S--
--GGGHHHHHHHTTS--S--
--GGGHHHHHHHTTS--S--
--GGGHHHHHHHTTS--S--
--GGGHHHHHHHTTS--S--
--GGGHHHHHHHTTS--S--
--GGGHHHHHHHTTS--S--
--GGGHHHHHHHHTS--S--
--GGGHHHHHHHTTS--S--
--GGGHHHHHHHTTS--S--
--GGGHHHHHHHHTS--S--
--GGGHHHHHHHTT---S--
--GGGHHHHHHHHTS--S--
--GGGHHHHHHHHHS--S--
--GGGHHHHHHHTTS--S--
--GGGHHHHHHHTTS--S--
--GGGHHHHHHHTT---S--
--GGGHHHHHHHHTS--S--
--GGGHHHHHHHHS---S--
--GGGHHHHHHHHHS--S--
--GGGHHHHHHHHT---S--
--GGGHHHHHHHTTS--S--
--GGGHHHHHHHHTS--S--
--HHHHHHHHHHTTS--S--
--TTSHHHHHHHTTS--S--
--GGGHHHHHHHHTS--S--
--GGGHHHHHHHTT---S--
--GGGHHHHHHHTT---S--
--GGGHHHHHHHTTS--S--
--GGGHHHHHHHHT---S--
--GGGHHHHHHHHT---S--
--GGGHHHHHHHTTS--S--
--GGGHHHHHHHTT---S--
--GGGHHHHHHHTT---S--
--GGGHHHHHHHTT---S--
--GGGHHHHHHHHH--SS--
--GGGHHHHHHHHH---S--
--TTSHHHHHHHTSS--S--
--GGGHHHHHHHTTSS-S--
--GGGHHHHHHHHH---S--
--GGGHHHHHHHHT---S--
--GGGHHHHHHHHT---S--
--GGGHHHHHHHHT---S--
--GGGHHHHHHHHH---S--
--GGGHHHHHHHTT---S--
--GGGHHHHHHHTT---S--
--GGGHHHHHHHHT---S--
--GGGHHHHHHHHT---S--
--TTTHHHHHHHHT---S--
--GGGHHHHHHHTT---S--
--GGGHHHHHHHHTS--S--
--HHHHHHHHHHHSS--S--
--GGGHHHHHHHHTS--S--
--TTTHHHHHHHHT---S--
--GGGHHHHHHHHSS--S--
--GGGHHHHHTTTSS--S--
--GGGHHHHHHTT-S--S--
--TTTHHHHHHHSSS--S--
--STTHHHHHHHHSS-----
--GGGHHHHHHHTSS-----
--GGGHHHHHHHT-S-----
--GGGHHHHHHTTSS-----
--STTHHHHHTTSSS-----
--GGGHHHHHHTTSS-----
---S-HHHHHHTSSS-----
--GGGHHHHHHTSSS--S--
--TTTHHHHHTTTSS--S--
--GGGHHHHHHTTSS--S--
--GGGHHHHHHTSS---S--
--GGGHHHHHHHHTS--S--
--GGGHHHHHHTTSS--S--
--GGGHHHHHHTTSS--S--
--GGGHHHHHHTTSS--S--
--GGGHHHHHHTTSS--S--
--TTTHHHHHHHSSS--S--
--GGGTTHHHHTTSS--S--
--GGGHHHHHHTT-S--S--
--GGGHHHHHHTTSS--S--
--TT-TTHHHHTTSS--S--
--TT-HHHHHHTTSS--S--
--TTSHHHHHHTSSS--S--
--TTTTTHHHHTTSS--S--
--TTSHHHHHHTTSS--S--
--TTTHHHHHHTTS---S--
--TTSHHHHHHTTS---S--
--GGGHHHHHGGGG---S--
--TTTHHHHHHGGG---S--
--TTSHHHHHHTTSS--S--
--GGGHHHHHHHTTS--S--
--TTSHHHHHHTTSS--S--
--TTTHHHHHHHTSS--S--
--TTTHHHHHHHSSS--S--
--TTTHHHHHHTTSS--S--
--TTTHHHHHHHT-S--S--
--TT-HHHHHHHTSS--S--
--GGGHHHHHHHTSS--S--
--TTSHHHHHHHTSS--S--
--TTSHHHHHHHSSS--S--
--TTTHHHHHHHTSS--S--
--TTSHHHHHHHTSS--S--
--TTSHHHHHHHS-S-----
--GGGHHHHHTTSSS-----
--TTTHHHHHHTTSS-----
--GGGHHHHHHSS-S-----
--TTTHHHHHHHT-S-----
--TTTHHHHHHHT-S-----
--TTTHHHHHHH--S--S--
--TTTHHHHHHTT----S--
--GGGHHHHHHTT-S--S--
--TTTHHHHHHTT-S--S--
--GGGHHHHHHTTSS--S--
--GGGHHHHHHTTSS--S--
--TTTHHHHHHTT-S--S--
--TTTHHHHHHHSSS--S--
--TT-HHHHHHTTS---S--
--TTTHHHHHHHT-S--S--
--TTTHHHHHHTT-S--S--
--TTTHHHHHTTS-S--S--
--TTTHHHHHHHH----S--
--TTTHHHHHHTS-S--S--
--TTTHHHHHHTSSS--S--
--TTSHHHHHHTT-S--S--
--TTTHHHHHHTT-S--S--
--HHHHHHHHHTTSS--S--
--TTTHHHHHHSSSS--S--
--TTTHHHHHHTSSS--S--
--TTTHHHHHHHTSS--S--
--TTTHHHHHHHT-S-----
--TTSHHHHHTTTSS--S--
--GGGHHHHHHHSSS-----
--TT-HHHHHHHHSS-----
--TTTHHHHHHHHSS-----
--TTSHHHHHTTTSS--S--
--TTTHHHHHTTSSS-TT--
--TTSHHHHGGGSSS-TT--
--SSSHHHHHTTTTS-TT--
--GGGHHHHHSSSSS-TT--
--TTTHHHHHSSSSS-SS--
--TTSHHHHHTTSSS-TT--
--TTTHHHHHTSSSS--S--
--SSSHHHHHTTSSS--S--
--GGGHHHHHTTSSS-SS--
--TTSHHHHHTSSSS-SS--
--GGGHHHHTTSSSS--S--
--TTTHHHHTTTTTS-SS--
--GGGHHHHTTTSSS--S--
--TTTHHHHTTTSSS-SS--
--TTTHHHHTTSSSS--S--
--TTTHHHHTT-SS--SS--
--TTTHHHHTTTSSS-SS--
--TTTHHHHTTSTTSSSS--
--TTTHHHHTTSSSS-SS--
--TTTHHHHTTTTTS-TT--
--GGGHHHHTTSSSS--S--
--TTTHHHHTTTTTS--S--
--TTTHHHHTTSSSS--S--
--GGGHHHHHS-TTS-SS--
--GGGTTGGGSSTTS-SS--
--TTTHHHHTSSTTS-SS--
--TTTTTTTTTTTTS-SS--
--TTTHHHHHTTTSS--S--
--TTTHHHHHTTTSS--S--
--TTTHHHHHTTTSS-SS--
--TTTHHHHHHHHSS--S--
--TTTTTHHHHHHHS-SS--
--GGGHHHHHHHTTS-SS--
--TTSHHHHHHHTTS-SS--
--GGGHHHHHHTTSS-SS--
--TTSHHHHHHHTTS-SS--
--GGGHHHHHHHTTS-SS--
--TTTHHHHHHHTTS-----
--GGGTTTHHHHTTS-----
--TTTHHHHTGGGSS-----
--GGGTTTHHHHTSS-----
--TTTHHHHHHHTTS--TT-
--GGGHHHHHHHTTS--TT-
--TTTGGGTSHHHHS--S--
--GGGGGGTTTTTTS--TT-
--STTTHHHHHHHHS--TT-
--GGGGGGTHHHHHS--TT-
--TTTGGGSTTTTTS--S--
--GGGHHHHHHHHHS-SS--
--TTTGGGTTTTTTSS-S--
--GGGGGGTHHHHHS--S--
--GGGHHHHTTGGG---S--
--TTTHHHHTTGGG--SS--
--TTTGGGTTTTTT---S--
--TTTGGGTTTGGG---S--
--GGGGGGTTTGGGS--S--
--GGGGGGTTTGGG---S--
--GGGGGGTTTGGG---S--
--GGGGGGTTTGGG------
--GGGHHHHTTGGG------
--STTGGGTTTTTTS-S---
--GGGGGGTTTGGG------
--GGGHHHHTTTTT--SS--
--GGGHHHHTTTTTS--S--
--GGGHHHHTTGGG------
--GGGGGGTTTGGG------
--GGGGGGTTTGGG------
--GGGGGGTHHHHTS--S--
--GGGGGGTTTGGG---S--
--TTTGGGTGGG-SS--S--
--GGGHHHHHHHTS---S--
--GGGHHHHHHHTTS--S--
--GGGHHHHHHHTTS--S--
--GGGHHHHHHHTSS--S--
--GGGHHHHHHHTTS--S--
--GGGHHHHHHHTS---S--
--GGGHHHHHHHTT---S--
--GGGHHHHHHHTT---S--
--TTSHHHHHHHTT---S--
--GGGHHHHHHHTT---S--
--GGGHHHHHHHTT---S--
--GGGHHHHHHHTTS--S--
--STTHHHHHHHTT---S--
--GGGHHHHHHHTT---S--
--STTHHHHHHHTT------
--GGGHHHHHHHTT---S--
--GGGHHHHHHHTT------
--GGGHHHHHHTTS---S--
--GGGHHHHHHHHTS-----
--GGGHHHHHHHHSS-----
--GGGHHHHHHTTSS-----
--GGGHHHHTGGGSS-----
--GGGHHHHHHTTSS-----
--GGGHHHHHHHTSS-----
--GGGHHHHHHHTTS-SS--
--GGGTTHHHHTTSS-TT--
--GGGHHHHHHHHSS-TT--
--STTHHHHHHHTTS-SS--
--GGGHHHHHHHTTS-SS--
--GGGHHHHHHHTSS-SS--
--GGGHHHHHHSSSS--S--
--GGGTTHHHHTTSS-SS--
--GGGHHHHHHTTT--S---
--GGGHHHHHHTTTS-TT--
--GGGHHHHHHHHHTTTT--
--STTHHHHHHHHHT-TT--
--GGGHHHHHHHHHTTSS--
--GGGHHHHHHHHHTTSS--
--GGGHHHHHHHHHTTSS--
--TTTHHHHHHHHHS-SS--
--TTSHHHHHHHHHS-SS--
--GGGHHHHHHHHHS-SS--
--GGGHHHHHHHHHS-SS--
--GGGHHHHHHHHH--SS--
--TTTHHHHHHHHH--SS--
--TTTHHHHHHHHH--S---
--GGGTTHHHHHTT--S---
--TTTHHHHHHTTTS-SS--
--GGGHHHHHHHHHS-SS--
--GGGHHHHHHHHHS-S---
--TTTHHHHHHHHH--S---
--GGGHHHHHHHHHS-SS--
--GGGHHHHHHHHT---S--
--TTTHHHHHHHHS---S--
--TTTHHHHHHHHH--SS--
--TTTHHHHHHHHHS-S---
--GGGHHHHHHHHHS-S---
--TTTHHHHHHHHT--SS--
--GGGHHHHHHHTT------
--TTTHHHHHHHTT------
--GGGHHHHHHHTT------
--GGGHHHHHHTTS------
--GGGHHHHHHHTT------
--TTTHHHHHHTTSS-----
--TTTHHHHHHHHTT-----
--TTTHHHHHHHHHH-----
--GGGHHHHHHHHHT-----
--TTTHHHHHHHHTS-----
--GGGHHHHHHHHHH-----
--TTTHHHHHHHHHH-----
--TTTHHHHHHHHHH-----
--TTSHHHHHHHHHH-----
--TTTHHHHHHHTTT-----
--TTTHHHHHHHTTT-----
--TTTHHHHHHHHHH-----
--GGGHHHHHHHHHH-----
--TTTHHHHHHHHHH-----
--TTTHHHHHHHHTT-----
--TTTHHHHHHHTTT-----
--TTTHHHHHHHHHH-----
--TTTHHHHHHHHHH-----
--GGGHHHHHHHHHH-SS--
--TTTHHHHHHHHHH-S---
--TTTHHHHHHHTTT-S---
--TTTHHHHHHHHHH-----
--GGGHHHHHHHTTT-----
--TTTHHHHHHHHHH-----
--TTTHHHHHHHHHH-----
--GGGHHHHHHHHHH-----
--GGGHHHHHHHHHH-SS--
--GGGHHHHHHHHTT-----
--GGGHHHHHHHHTT--S--
--TTTHHHHHHHHHH-S---
--GGGHHHHHHHHTT-----
--TTSHHHHHHHHTT--S--
--TTTHHHHHHHHHH-----
--TTTHHHHHHHHTT-----
--TTTHHHHHHHHTT-----
--TTTHHHHHHHHTT--S--
--TTTHHHHHHHHHH-----
--TTTHHHHHHHHHH-----
--GGGHHHHHHHHTT-----
--TTTHHHHHHHHHH-----
--GGGHHHHHHHHHH-----
--GGGHHHHHHHHHH-S---
--TTTHHHHHHHHHS-----
--TTTHHHHHHHHHT-----
--GGGTTHHHHHHTT-----
--TTTHHHHHHHHTT-----
--TTTHHHHHHHHHT-----
--TTTHHHHHHHHHH-----
--TTTHHHHHHHHHH-----
--TTTHHHHHHHHHH-S---
--TTTHHHHHHHHHH-----
--GGGHHHHHHHHTT-----
--TTTHHHHHHHHTT-----
--TTTHHHHHHHHHH-----
--TTTHHHHHHHHHH-----
--GGGHHHHHHHHHH-----
--GGGHHHHHHHHHH-----
--TTTHHHHHHHHHT-----
--TTTHHHHHHHHTT-----
--GGGHHHHHHHTTT-----
--TTTHHHHHHHTTT-----
--TTTHHHHHHHTTT-----
--GGGHHHHHHHHHH-----
--GGGHHHHHHHHTT-----
--TTTHHHHHHHHHT--S--
--GGGHHHHHHHHHS--S--
--TTTHHHHHHHHHS--S--
--HHHHHHHHHHHTT--S--
--TTTHHHHHHHTTT-SS--
--TTTHHHHHHHTTS-SS--
--TTTHHHHHHHHHH-----
--TTTHHHHHHHHHH-----
--TTTHHHHHHHTTT--S--
--GGGHHHHHHHHHH-----
--TTTHHHHHHHTTS-SS--
--TTTHHHHHHHHTT-----
--TTTHHHHHHHHHH--S--
--TTTHHHHHHHHHSS----
--TTTHHHHHHHHHH--S--
--TTTHHHHHHHHTT--S--
--TTTHHHHHHHHHH--S--
--TTTHHHHHHHHTT-----
--TTTHHHHHHHHHH-----
--TTTHHHHHHHHHS--S--
--TTTHHHHHHHHHH-----
--TTTHHHHHHHHHT--S--
--TTTHHHHHHHHHH--S--
--TTTHHHHHHHHHH--S--
--TTTHHHHHHHHHT--S--
--TTTHHHHHHHHHH-----
--TTTHHHHHHHTTS-----
--TTTHHHHHHHHHH-----
--TTTHHHHHHHHHH-----
--TTTHHHHHHHTTT-----
--HHHHHHHHHHHHH-----
--TTTHHHHHHHHHH-----
--TTTHHHHHHHHHH--S--
--TTTHHHHHHHHHH--S--
--TTTHHHHHHHHHT-----
--TTTHHHHHHHHHT-----
--TTTHHHHHHHHHH-----
--TTTHHHHHHHHHH-----
--TTTHHHHHHHHHH-----
--GGGHHHHHHHHHT--S--
--TTTHHHHHHHHHH--S--
--TTTHHHHHHHHTT-----
--TTTHHHHHHHHHH-----
--TTTHHHHHHHHHT-----
--GGGHHHHHHHHHS-S---
--TTTHHHHHHHHTT-S---
--TTTHHHHHHHHHS-S---
--TTTHHHHHHHHHH-S---
--TTTHHHHHHHHHT-SS--
--HHHHHHHHHHHHH-S---
--TTTHHHHHHHHHH-S---
--TTTHHHHHHHHHT-S---
--TTTHHHHHHHHHH-S---
--TTTHHHHHHHHTT-----
--HHHHHHHHHHHHH-SS--
--HHHHHHHHHHHHTSSS--
--TTTHHHHHHHHHTSS---
--HHHHHHHHHHHHTSS---
--TTTHHHHHHHHHTSSS--
--HHHHHHHHHHHHTSSS--
--HHHHHHHHHHHHTSSS--
--TTTHHHHHHHHTTSSS--
--HHHHHHHHHHHTTSSS--
--HHHHHHHHHHHHTSS---
--TTTHHHHHHHHHTSS---
--GGGHHHHHHHHHHSS---
--HHHHHHHHHHHHH-S---
--GGGHHHHHHHHTT-SS--
--HHHHHHHHHHHTTSSS--
--HHHHHHHHHHHHHSSS--
--TTTHHHHHHHHTTSSS--
--TTTHHHHHHHHHSSSS--
--TTTHHHHHHHHHSSSS--
--HHHHHHHHHHHHTSSS--
--GGGHHHHHHHHHSSSS--
--TTTHHHHHHHHHSSSS--
--HHHHHHHHHHHHSSSS--
--TTTHHHHHHHHHSSSS--
--GGGHHHHHHHHHTSSS--
--GGGHHHHHHHHTTSSS--
--TTTHHHHHHHHHHSSS--
--TTTHHHHHHHHHHSSS--
--GGGHHHHHHHHHTSSS--
--TTTHHHHHHHHHTSSS--
--GGGHHHHHHHHTTSTT--
--TTTHHHHHHHHTTSSS--
--HHHHHHHHHHHTTSS---
--STTHHHHHHHHHHSS---
--GGGHHHHHHHHHHSS---
--GGGHHHHHHHHHSSS---
--TT-HHHHHHHHHHSS---
--TTTHHHHHHHHHTSS---
--TTTHHHHHHHHHTSS---
--TTTHHHHHHHHHHSS---
--GGGHHHHHHHHTTSS---
--TTTHHHHHHHHHTSS---
--TTTHHHHHHHHHTSS---
--TTTHHHHHHHHHTSS---
--TT-HHHHHHHHHSSS---
--TTTHHHHHHHHHTSS---
--TTTHHHHHHHHTTSSS--
--TTTHHHHHHHHHH-SS--
--GGGHHHHHHHHHTSS---
--TTTHHHHHHHHHHSS---
--GGGHHHHHHHHTTSS---
--GGGHHHHHHHHHSSS---
--TTSHHHHHHHHHHSS---
--TTSHHHHHHHHHTSS---
--TT-HHHHHHHHTT-SS--
--TT-HHHHHHHHTTSSS--
--GGGHHHHHHHHHHSS---
--GGGHHHHHHHHTTSS---
--TTTHHHHHHHHHHSS---
--GGGHHHHHHHHTT-S---
--TTTHHHHHHHHHTSS---
--GGGHHHHHHHHTTSS---
--TTTHHHHHHHHTTSS---
--TTTHHHHHHHHTT-S---
--TT-HHHHHHHGGGSSS--
--GGGHHHHHHHGGGSS---
--TTSHHHHHHHGGGSS---
--TTTHHHHHHHGGGSS---
--TTSHHHHHHHHTTSSS--
--GGGHHHHHHGGGG-SS--
--TT-HHHHHHHGGGSS---
--TTSHHHHHHHGGGSSS--
--TT-HHHHHHHTTSSSS--
--TT-HHHHHHHHHHSSS--
--TTSHHHHHHHTTTSSS--
--TT-HHHHHHHHHSSSS--
--TTSHHHHHHHHHHSSS--
--TTTHHHHHHHHHHSSS--
--TTTHHHHHHHHHHSSS--
--GGGHHHHHHHTTTSSS--
--GGGHHHHHHHHHHSSS--
--TTTHHHHHHHHHHSSS--
--TTTHHHHHHHTTSSSS--
--TTTHHHHHHHHHHSSS--
--TTSHHHHHHHTTTSSS--
--TT-HHHHHHHTTTSSS--
--TTSHHHHHHHHHHSSS--
--TTTHHHHHHHTTSSSS--
--GGGHHHHHHHHHHSSS--
--GGGHHHHHHHHHTSSS--
--TTSHHHHHHHSSSSSS--
--TTTHHHHHHHTSSSSS--
--GGGHHHHHHHTTSSSS--
--TTTHHHHHHHTSSSSS--
--TTTHHHHHHHTTTSSS--
--TTSHHHHHHHTTSSSS--
--TTSTTHHHHTTSSSSS--
--GGGHHHHHHHTTSSSS--
--GGGHHHHHHHTT-SSS--
--TT-HHHHHHHTT-SSS--
--GGGHHHHHHHTSSSSS--
--TTSHHHHHHHTTSSSS--
--TTSHHHHHHHTSSSSS--
--TT-HHHHHHHHSSSSS--
--TTSHHHHHHHHHSSSS--
--TTSHHHHHTTTSSSSS--
--TTSHHHHHTTTSSSSS--
--TT-HHHHHHHHSSSSS--
--TTTHHHHHHHTSSSSS--
--GGGHHHHHHHTTSSSS--
--GGGHHHHHHHTTSSSS--
--TTTHHHHHHHTTSSSS--
--TTTHHHHHHHTTSSSS--
--TTSHHHHHHHTSSSSS--
--GGGHHHHHHTTSSSSS--
--TT-HHHHHHHTSSSSS--
--TT-HHHHHHHTS-SSS--
--TT-HHHHHHHTTSSSS--
--GGGHHHHHHHTSSSSS--
--GGGHHHHHHTTSSSSS--
--GGGHHHHHHHTSS-SS--
--TT-HHHHHHTTTSSSS--
--TT-HHHHHHTTSS-SS--
--GGGHHHHHHTSSSSSS--
--TT-HHHHHHHHSSSSS--
--GGGHHHHHHTT-SSSS--
--GGGHHHHHHHH-SSSS--
--GGGHHHHHHHTSSSSS--
--TTTHHHHHHHTTSSSS--
--TTTHHHHHHTTSSSSS--
--GGGHHHHHHHHSSSSS--
--GGGHHHHHHTTSSSSS--
--TTTHHHHHHTTSS-SS--
--TT-HHHHHHTTSS-SS--
--TT-HHHHHHTTTSSSS--
--GGGHHHHHHTTT-SSS--
--GGGHHHHHHTTT-SSS--
--TTSHHHHHHTTSSSSS--
--GGGHHHHHHTTSSSSS--
--GGGHHHHHHTTSSSSS--
--GGGHHHHHHHHSS-SS--
--TTSHHHHHHHHS-SSS--
--TT-HHHHHHTTT-SSS--
--TT-HHHHHHHTT-SSS--
--TTSHHHHHHTTSSSSS--
--TTTHHHHHHTTS-SSS--
--GGGHHHHHHTTS--SS--
--GGGHHHHHHTTSSSSS--
--TTTHHHHHHHTT-SSS--
--TTTHHHHHHTTS-SSS--
--GGGHHHHHHHTT-SSS--
--GGGHHHHHHHTS-SSS--
--TTTHHHHHHTTS--SS--
--STTHHHHHHHTS-SSS--
--GGGHHHHHHHTS-SSS--
--GGGHHHHHHHTS--SS--
--GGGHHHHHHHHS-SSS--
--GGGHHHHHHHHT-SSS--
--GGGHHHHHHHHS-SSS--
--GGGHHHHHHHTS-SSS--
--GGGHHHHHHHHS-SSS--
--GGGHHHHHHHTT-SSS--
--GGGHHHHHHTTS-SSS--
--GGGHHHHHHHHT-SSS--
--GGGHHHHHHHHT-SSS--
--GGGHHHHHHHHT-SSS--
--GGGHHHHHHHHT-SSS--
--GGGHHHHHHHHT-SSS--
--GGGHHHHHHHTT--SS--
--GGGHHHHHHHTT-SSS--
--GGGHHHHHHHTT--SS--
--TTSHHHHHHHTT-SSS--
--GGGHHHHHHHTT-SSS--
--GGGHHHHHHHT--SSS--
--GGGHHHHHHHHS--SS--
--TTSHHHHHHHTT-SSS--
--GGGHHHHHHHTT-SSS--
--TT-HHHHHHHT--SSS--
--TTTHHHHHHHTS-SSS--
--GGGHHHHHHHHT-SSS--
--GGGHHHHHHHT--SSS--
--TTTHHHHHHHTTSSSS--
--TTSHHHHHHHTSSSSS--
--GGGHHHHHHHTTSSSS--
--GGGHHHHHHHTTSSSS--
--GGGHHHHHHTTSS-SS--
--TTTHHHHHHHTT-SSS--
--GGGHHHHHHHTT--SS--
--SSSHHHHHHHTT-SSS--
--GGGHHHHHHTTTSSSS--
--GGGHHHHHHTTT-SSS--
--GGGHHHHHHTTTSSSS--
--GGGHHHHHHTTTSSSS--
--GGGHHHHHHHTTSSSS--
--TTTHHHHHHTTTSSSS--
--TTSHHHHHHTTTSSSS--
--TT-HHHHHHHHHSSSS--
--TTTTTHHHHTTSSSSS--
--GGGHHHHHHTTTS-SS--
--TTTHHHHHHHTTSSSS--
--TTSHHHHHHTTTS-SS--
--HHHHHHHHHHTSSSSS--
--TTTHHHHHHTTSSSSS--
--TTSHHHHHHTTTS-SS--
--GGGHHHHHHHTTSSSS--
--TTTHHHHHHTTTSSSS--
--GGGHHHHHHHHHS-SS--
--GGGHHHHHHTTTSSSS--
--GGGHHHHHHHTTSSSS--
--TT-HHHHHHHTSSSSS--
--TTTHHHHHHHHHSSSS--
--TTSHHHHHHTTT-SSS--
--TTTHHHHHHTTT-SSS--
--TTTHHHHHHTTT-SSS--
--TTTHHHHHHTTT-SSS--
--GGGHHHHHHHHS--SS--
--GGGHHHHHHHTS--SS--
--TTTHHHHHHHS---SS--
--TTTHHHHHHTS---SS--
--GGGHHHHHHHHTT-SS--
--TTTHHHHHHHHTT-SS--
--GGGHHHHHHHHSSSS---
--GGGHHHHHHHHHT-----
--STTHHHHHHHHHH-----
--GGGHHHHHHHHTT-----
--GGGHHHHHHHHTT-----
--STTHHHHHHHTTT-----
--GGGHHHHHHTTTT-----
--GGGHHHHHTTTTTS----
--GGGHHHHHTTTTTS----
--GGGTTHHHHTTTTS----
--TT-HHHHHHHHHHS----
--GGGHHHHHHGGGTS----
--GGGHHHHHHHGGGS----
--GGGHHHHHHHGGGS----
--TTTHHHHGGGTTTS----
--GGGHHHHHTTTTTS----
--GGGHHHHHTTTTT-----
--GGGHHHHHHGGGT-----
--GGGHHHHHTTTTT-----
--GGGHHHHHTTTTT-----
--TT-HHHHHTTTTT-----
--GGGHHHHHHTTTT-----
--GGGHHHHHTTTTT-----
--GGGHHHHHTTTTT-----
--GGGHHHHHHTTTT--S--
--GGGHHHHHTTTTTS----
--GGGHHHHHHTGGGS-S--
--GGGHHHHHTTGGGS-S--
--GGGHHHHTT-GGG--S--
--GGGTTHHHHTGGG--S--
--GGGHHHHTTTTTT--S--
--GGGHHHHTTTGGG--S--
--GGGHHHHTT-GGG--S--
--GGGHHHHTTTGGG--S--
--GGGHHHHHHHGGG--S--
--TTTHHHHTTTGGG--S--
--GGGHHHHTTTGGG--S--
--GGGHHHHTTTGGG--S--
--GGGHHHHTTTTTT--S--
--GGGHHHHHHSGGG--S--
--GGGHHHHTTSGGG--S--
--GGGHHHHHTTTTS--S--
--GGGHHHHHTTTTT-----
--GGGHHHHTT-TTT-----
--GGGHHHHHHHGGGT----
--GGGHHHHTT-GGGT----
--GGGHHHHTT-GGGT----
--GGGHHHHHTTGGGT----
--GGGHHHHHHTGGGT----
--GGGHHHHHHHGGGT----
--GGGHHHHTTSGGGT----
--STTHHHHTTSGGGT----
--GGGHHHHHTTHHHH----
--GGGHHHHHHHHHHH----
--GGGHHHHHTTGGGT----
--STTHHHHHTTGGGT----
--TTTHHHHHTTTTTS----
--TTTHHHHHTTHHHH----
--TTTHHHHHTTGGGT----
--TTTHHHHHTTGGGT----
--TTTHHHHGGGTTTS----
--TTTHHHHHHTHHHH----
--GGGHHHHHTTHHHH----
--TTTHHHHHHSGGGT----
--TTTHHHHHHHHHHH----
--TTTHHHHHHTGGGT----
--GGGHHHHTTSGGGT----
--TTTHHHHHT-HHHH----
--GGGHHHHHHTGGGT----
--TTTHHHHHTTGGGT----
--TTTHHHHHHHHHHH----
--TTTHHHHTT--TTT----
--TTTHHHHHHSGGGT----
--TTTHHHHHTTGGG-----
--TTTHHHHHHHGGGT----
--TTTHHHHHHTGGGT----
--TTTHHHHHTTGGGT----
--TTTHHHHHHSGGGT----
--TTTHHHHHHTGGGT----
--TTTHHHHHHTGGG-----
--TTTHHHHHHHGGG-----
--TTTHHHHHHTGGGG----
--TTTHHHHHHS-TTT----
--TTTHHHHHTTGGGT----
--TTTHHHHHHHGGGT----
--TTTHHHHHTTGGGT----
--TTTHHHHHTTGGGT----
--TTTHHHHHHTGGGT----
--HHHHHHHHTTGGGT----
--TTTHHHHHTTGGGT----
--TTTHHHHTTS-TTT----
--GGGHHHHHHHGGGT----
--TTTHHHHHTTSTTT----
--TTTHHHHHHHSTTT----
--TTTHHHHHHTGGGT----
--TTTHHHHHHT-TTT----
--TTTHHHHHHHGGGT----
--TTTHHHHHHSGGGT----
--GGGHHHHHHHSGGG----
--TTTHHHHTTTGGGS-S--
--TTTHHHHHHHGGGT----
--TTTHHHHHTTGGGS-S--
--TTTHHHHHTTGGGT-S--
--TTTHHHHHHTGGGT-S--
--TTTHHHHHHTGGGS-S--
--GGGHHHHHHHGGGT-S--
--TTTHHHHHTS-TTT----
--TTTHHHHTTTGGGT-S--
--GGGHHHHHHHGGGT-S--
--GGGHHHHHTTGGGT-S--
--TTTHHHHHTTSTTT-S--
--TTTHHHHHHHHTTS-S--
--TTTHHHHHHTHHHH-S--
--TTTHHHHHHTHHHH-S--
--TTTHHHHHTTGGGSSS--
--TTTHHHHHHTHHHH-S--
--GGGHHHHHHTGGGTSS--
--TTTHHHHHHTGGGT-S--
--TTTHHHHHHTGGGTSS--
--TTSHHHHHTTGGGTSS--
--TTTHHHHHTTGGGT-S--
--TTTHHHHHTTTTTT-S--
--TTTHHHHHTTHHHHSS--
--TTTHHHHTTSGGGT-S--
--GGGHHHHHTSGGGT-S--
--GGGHHHHHHHGGGT-S--
--TTTHHHHHHSGGGT-S--
--TTTHHHHHTTGGGT-S--
--TTTHHHHHHGGGGTSS--
--GGGHHHHHHGGGGTSS--
--TTTHHHHHTTGGGTSS--
--TTTTTTTTTTGGGTSS--
--TTTHHHHTT-SGGGSS--
--GGGHHHHT--GGGTSS--
--STTTTGGGS-GGGTSS--
--TTTHHHHTS-GGGTSS--
--GGGHHHHTS-HHHHSS--
--TTTHHHHTT-GGGTSS--
--TTTHHHHTTGGGGTSS--
--GGGTTTTT---TTTSS--
--TTTHHHHTT-GGGTSS--
--TTTHHHHTT-GGGTSS--
--TTTHHHHTT-GGGTSS--
--TTTHHHHTTGGGGTSS--
--TTTHHHHTTGGGGTSS--
--TTTHHHHTTGGGGTSS--
--TTTHHHHHHGGGGTSS--
--TTTHHHHTTGGGGTSS--
--TTTHHHHHTGGGGT-S--
--TTTHHHHH-THHHHSS--
--TTTHHHHHS-HHHH-S--
--TTTHHHHHHGGGGTSS--
--TTTHHHHHHGGGGGSS--
--TTTHHHHHHGGGGTSS--
--TTTTTHHHHTHHHHSS--
--TTTHHHHTTGGGGTSS--
--GGGTTGGGS-GGGTSS--
--TTTHHHHHTTGGGTSS--
--TTTHHHHHHHTTTSSS--
--TTTTTTTTSSTTTS-S--
--GGGHHHHTTSGGGSSS--
--TTTHHHHTT-GGGTSS--
--TTTHHHHHS-GGGTSS--
--TTTHHHHTT-GGGTSS--
--TTTHHHHHH--STTS---
--TTTHHHHHH--STTS---
--TTTTTHHHH--GGGS---
--TTTTTGGGT--TTTS---
--TTTTTGGGT--TTTS---
--GGGTTGGGT--TTTS---
--TTTTTHHHH--TTTS---
--TTTHHHHHT--TTTSS--
--TTTHHHHHS--TTTS---
--TTTHHHHHH--TTTS---
--TTTHHHHHH--TTTS---
--TTTHHHHHT--TTTS---
--GGGHHHHHS--TTT----
--TTTHHHHHH--TTT----
--GGGHHHHTT--TTTS---
--GGGHHHHHS--TTT----
--GGGTTTTT---TTT----
--TTTTTTTTS--TTT----
--GGGTTGGGT--TTTS---
--TTTHHHHHH--TTTS---
--TTTHHHHHH--TTT----
--GGGHHHHHS--TTT----
--TTTHHHHHS--TTT----
--TTTHHHHHT--TTT----
--TTTHHHHHH--TTT----
--TTTHHHHHT--TTT----
--TTTTTTTTS--TTT----
--TTTHHHHHH--TTT----
--STTHHHHHT--TTT----
--TTTHHHHTT--TTT----
--GGGHHHHHS--TTT----
--GGGHHHHHT--TTT----
--TTTHHHHHS--TTT----
--TTTHHHHHS--TTT----
--TTSTTTTT---TTT----
--TTTTTTTT---TTT-S--
--STTHHHHHS-STTT-S--
--TTTHHHHHT--TTT-S--
--TTTHHHHHS--TTT-S--
--TTTTTTTTS-STTT-S--
--GGGHHHHHS-STTT-S--
--TTTTTTTT---TTT-S--
--TTSHHHHHS--TTT-S--
--GGGSHHHHS--TTT-S--
--GGGSHHHHS--TTT-S--
--TTTTTTTTS--TTT-S--
--GGGHHHHHS--TTT-S--
--GGGHHHHHS--TTT-S--
--GGGTTTTTS--TTT-S--
--GGGHHHHHS--TTT-S--
--GGGSHHHHS--TTT-S--
--TTTSHHHHS--TTT-S--
--GGGHHHHH---TTT-S--
--TTTGGGGTS--TTT-S--
--TTTHHHHH---TTT-S--
--TTTTTTTT---TTT-S--
--TTTHHHHH---TTT-S--
--TTTTTTTT---TTT-S--
--TTTTTTTT---TTT-S--
--GGGHHHHH---TTT-S--
--TTTHHHHH---TTT-S--
--TTTHHHHH---TTT-S--
--GGGHHHHH---TTT-S--
--TTTHHHHH---TTT-S--
--GGGSSTTT---TTT-S--
--TTSTTTTT---TTT-S--
--GGGTTTTT---TTT-S--
--GGGTTTTT---TTT-S--
--TTTTTTTT---TTT-S--
--TTTHHHHH---TTT-S--
--TTTTTTTT---TTT-S--
--TTTTTTTT--STTT-S--
--TTTTTTTS---TTT-S--
--TTTTTTTT---TTT-S--
--GGGTTTTT--GGGT-S--
--TTTTTTTT--GGGT-S--
--TTTTTTTT--GGGT-S--
--TTTTTTTS---TTT-S--
--TTTTTTTT---TTT-S--
--TTTTGGGT---TTT-S--
--TT-TTGGG---TTT-S--
--TTTTTTTT---TTT-S--
--TTTHHHHH---TTT-S--
--TTTHHHHS---TTT-S--
--TTTHHHHS---TTT-S--
--TTTHHHHS---TTT-S--
--TTTHHHHT---TTT-S--
--TTTTTTTT---TTT-S--
--TTTTTGGG---TTT-S--
--GGGTTTTS---TTT-S--
--TTTTTTTT---TTT-S--
--GGGTTTTS---TTT-S--
--TTTTTTTT---TTT-S--
--TTTHHHHT---TTT-S--
--TTTHHHHT---TTT-S--
--TTTHHHHT---TTT-S--
--TTTHHHHS---TTT-S--
--TTTHHHHT---TTT-S--
--TTTHHHHT---TTT-S--
--TTTHHHHT---TTT-S--
--TTTHHHHT---TTT-S--
--TTTHHHHT---TTT-S--
--TTTHHHHT---TTT-S--
--TTTHHHHT---TTT-S--
--TTTHHHHT---TTT-S--
--GGGTTGGG---TTT-S--
--TTTTTGGG---TTT-S--
--GGGTTGGG---TTT-S--
--TTTHHHHT---TTT-S--
--TTTTTTTT---TTT-S--
--TTTHHHHS---TTT-S--
--TTTHHHHS---TTT-S--
--TTTHHHHTS--TTT-S--
--TTTHHHHT---TTT-S--
--TTTHHHHT---TTT-S--
--TTTTTTTT---TTT-S--
--TTTHHHHTS--TTT-S--
--TTTHHHHT---TTT-S--
--TTTHHHHSS--TTT-S--
--TTTHHHHSS--TTT-S--
--TTTHHHHHS--TTT-S--
--TTTHHHHSS--TTT-S--
--GGGTTGGG---TTT-S--
--TTTTTGGG---TTT-S--
--GGGTTGGG---TTT-S--
--TTTTTGGG---TTT-S--
--TTTTTGGG---TTT-S--
--TTTTTTTT---TTT-S--
--TTTHHHHT-S-TTT-S--
--TTTHHHHS-S-TTT-S--
--TTTHHHHS-S-TTT-S--
--TTTTTTSS-S-TTT-S--
--TTTHHHHS-S-TTT-S--
--TTTTTTSS-S-TTT-S--
--TTTGGGT----TTT-S--
--TTTTTTS----TTT-S--
--TTTGGGTS---TTT-S--
--TTTTTTS----TTT-S--
--TTTTTTT----TTT-S--
--TTTTTGGG-S-TTT-S--
--TTTTTGGG-S-TTT-S--
--GGGTTGGG-S-TTT-S--
--TTTTTTTS---TTT-S--
--GGGTTGGG-S-TTT-S--
--GGGTTGGG---TTT-S--
--GGGTTGGG---TTT-S--
--TTTSSTTS---TTT-S--
--TTSTTGGG---TTT-S--
--GGGTTGGG---TTT-S--
--TTTTTGGG---TTT-S--
--TTTTTGGG---TTT-S--
--TTSTTGGG---TTT-S--
--TTTTTGGG---TTT-S--
--GGGTTGGG---TTT-S--
--GGGTTGGG---TTT-S--
--TTTTTGGG---TTT-S--
--TTSTTTTT---TTT-S--
--TTSTTTTT---TTT-S--
--TTSTTGGG---TTT-S--
--TT-TTGGG---TTT-S--
--TTTTTGGG---TTT-S--
--TTTTTTTTS--TTT-S--
--TT-HHHHH---TTT-S--
--TTSTTTTS---TTT-S--
--GGGTGGG----TTT-S--
--TT-TTTTS---TTT-S--
--TT-TTTTS---TTT-S--
--TTSTTGGG---TTT-S--
--GGGTTGGG---TTT-S--
--TT-TTTTS---TTT-S--
--TT-TTTTS---TTT-S--
--TT-TTGGG---TTT-S--
--GGGTTGGG---TTT-S--
--GGGTTGGG---TTT-S--
--TT-TTGGG---TTT-S--
--TTTTTTTT---TTT-S--
--TT-TTTTS---TTT-S--
--TT-TTGGG---TTT-S--
--TT-TTTTT---TTT-S--
--TT-HHHHT---TTT-S--
--TT-HHHHT---TTT-S--
--TT-HHHHT---TTT-S--
--TTTHHHHT---TTT-S--
--TTTTTGGG---TTT-S--
--TTTTTGGG---TTT-S--
--TTTHHHHT---TTT-S--
--TTSTTTTT---TTT-S--
--GGGTTGGG---TTT-S--
--TTSTTTTS---TTT-S--
--GGGTTGGG---TTT-S--
--GGGTTGGG---TTT-S--
--GGGTTGGG---TTT-S--
--GGGTTTTT---TTT-S--
--GGGTTTTT---TTT-S--
--GGGTTTTT---TTT-S--
--GGGTTGGG---TTT-S--
--GGGTTGGG---TTT-S--
--GGGTTGGG---TTT-S--
--TTTTTTTT---TTT-S--
--TTTTTGGGS--TTT-S--
--HHHHHHHTS--TTT-S--
--GGGTTTTTS--TTT-S--
--GGGTTTTTS--TTT-S--
--GGGHHHHHS--TTT-S--
--TT-HHHHHS--TTT-S--
--TTTHHHHHS--TTT-S--
--TTSHHHHHS--TTT-S--
--GGGHHHHHS--TTT-S--
--TTSHHHHSS--TTT-S--
--GGGTTGGG---TTT-S--
--TTTTTGGG---TTT-S--
--TTTTTTTTS--TTT-S--
--GGGTTTTTS-BTTTBS--
--TTTTTGGGS--TTT-S--
--GGGTTTTTS--TTT-S--
--TTTTTGGGS--TTT-S--
--GGGTTGGGS--TTT-S--
--TTTTTTTTS--TTT-S--
--HHHHTGGGS--TTT-S--
--GGGTTGGGS--TTT-S--
--HHHHHHHHS--TTT-S--
--GGGTTGGGS--TTT-S--
--TTSTTGGGS--TTT-S--
--GGGHHHHHS--TTT-S--
--TTTTTGGGS--TTT-S--
--GGGTTGGGS--TTT-S--
--TTSHHHHHS--TTT-S--
--TTTHHHHHS--TTT-S--
--TTTHHHHTS--TTT-S--
--TTTTTGGGS--TTT-S--
--TTTTTTTTS--TTT-S--
--TTTTTGGGS--TTT-S--
--TT-TTTTTS--GGG-S--
--TT-TTGGGS--TTS-S--
--TT-TTTTTS--TTT-S--
--GGGTTTTTS--TTT-S--
--TT-TTTTTS--TTT-S--
--TTTHHHHHS-BTTTBS--
--TT-TTGGG--BTTTBS--
--TT-TTGGG---TTT----
--TT-SGGGT---TTT----
--TT-HHHHHS--TTT-S--
--TT-HHHHHS--TTT-S--
--TTTHHHHHS--TTT-S--
--TTSTTGGGS--TTT-S--
--TTTTTTTTS--TTT-S--
--TT-TTGGGS--TTT-S--
--SS-TTGGGS--TTT-S--
--TT-TTTTTS--TTT-S--
--TTSTTGGGS--TTT-S--
--TT-TTGGGS--TTT-S--
--TTSTTGGGS--TTT-S--
--TT-TTTTTS--TTT-S--
--TT-HHHHHS--TTT-S--
--TTTHHHHHS--TTT-S--
--TTTTTGGGS--TTT-S--
--TT-TTTTTS--TTT-S--
--TTTHHHHTS--TTT-TT-
--TTSHHHHTS-GGGT-S--
--TTTHHHHHS--TTT-S--
--TTTTTTTTS--TTT-S--
--TTTHHHHHS--TTT-S--
--TTTTTGGGS--TTT-S--
--TTTTTGGGS--TTT-S--
--TTTTTGGGS--TTT-S--
--TT-TTGGGS--TTT-S--
--TT-HHHHSS--TTT-S--
--TT-SGGGSS--TTT-S--
--TT-HHHHHS--TTT-S--
--TTTHHHHHS--TTT-S--
--TT-HHHHHS--TTT-S--
--TT-SGGGTS--TTT-S--
--TT-SHHHHS--TTT-S--
--TT-SHHHHS--TTT-S--
--SS-TTTTTS--TTT-S--
--TT-SHHHHS--TTT-S--
--TTTHHHHHS--TTT-S--
--TT-GGGTSS--TTT-S--
--TTTHHHHSS--TTT-S--
--GGGTTGGGS--TTT-S--
--GGGTTTTTS--TTT-S--
--TTTHHHHHS--TTT-S--
--TTSTGGGTS--TTT-S--
--TT-TGGGSS--TTT-S--
--TTTTTGGGS--TTT-S--
--TT-TTGGGS--TTT-S--
--TTTHHHHHS--TTT-S--
--GGGTTGGGS--TTT-S--
--TTSTTTTTS--TTT-S--
--GGGHHHHSS--TTT-S--
--TTTHHHHHS--TTT-S--
--TTTTTGGGS--TTT-S--
--TT-TTTTTS--TTT-S--
--GGGTTGGGS--TTT-S--
--GGGHHHHTS--TTT-S--
--TTTTTTTTS--TTT-S--
--GGGHHHHTS--TTT-S--
--TTTHHHHSS--TTT-S--
--TT-HHHHTS--TTT-S--
--TT-HHHHHS--TTT-S--
--GGGHHHHHS--TTT-S--
--GGGHHHHTS--TTT-S--
--GGGTTGGGS--TTT-S--
--GGGTTTTTS--TTT-S--
--GGGHHHHSS--TTT-S--
--TTTHHHHHS--TTT-S--
--TTSTTTTTS--TTT-S--
--TTSTTTTTS--TTT-S--
--TTSHHHHTS--TTT-S--
--SSSTTGGGS--TTT-S--
--GGGTTGGGS--TTT-S--
--TTTTTTTTS--TTT-S--
--TTTTTGGGS--TTT-S--
--TTSHHHHTS--TTT-S--
--GGGTTTTTS--TTT-S--
--GGGTTGGGS--TTT-S--
--GGGHHHHHS--TTT-S--
--GGGHHHHTS--TTT-S--
--GGGHHHHTS--TTT-S--
--TTSHHHHTS--TTT-S--
--TTTTTTTTS--TTT-S--
--GGGTTTTTSS-TTT-S--
--GGGHHHHHS--TTT-S--
--GGGHHHHTS--TTT-S--
--GGGHHHHTS--TTT-S--
--TTTTTTTSS--TTT-S--
--GGGTTGGGS--TTT-S--
--GGGTTTTTS--TTT-S--
--SSSGGGGTS--TTT-S--
--GGGTTGGGS--TTT-S--
--GGGHHHHHS--TTT-S--
--STTHHHHTS--TTT-S--
--STTHHHHTS--TTT-S--
--GGGTTTTTS--TTT-S--
--GGGHHHHTSS-TTT-S--
--GGGHHHHTS--TTT-S--
--TTTTHHHHS--TTT-S--
--GGGHHHHHSS-TTT-S--
--GGGTTTTTSS-TTT-S--
--SSSHHHHHSS-TTT----
--GGGTTGGGSS-TTT----
--GGGTTGGGS--TTT----
--TTTHHHHT---TTT----
--GGGTTGGGS--TTT----
--GGGTTGGGS--TTT----
--TT-TTTTSS--TTT----
--TTTHHHHTS--TTT-S--
--GGGTTGGGS--TTT-S--
--GGGTTGGGS--TTT-S--
--TTSTTGGGSS-TTT----
--GGGTTGGGS--TTT-S--
--GGGTTTTTS--TTT-S--
--TTSHHHHHS--TTT-S--
--TTSTTTTTS--TTT-S--
--TTTTTTTTS--TTT-S--
--TTSTTGGGS--TTT-S--
--TTSHHHHHS--TTT-S--
--TTTHHHHTS--TTT-S--
--GGGHHHHHS--TTT-S--
--GGGHHHHTS--TTT-S--
--GGGTTGGGS--TTT-S--
--TTSTTGGGS--TTT-S--
--SSSHHHHHS--TTT-S--
--GGGTTGGGS--TTT-S--
--TTTHHHHHS--TTT-S--
--GGGHHHHHS--TTT-S--
--GGGTTGGGSS-TTT-S--
--GGGHHHHTS--TTT-S--
--TTSTTGGG---TTT-S--
--GGGHHHHTS--TTT-S--
--TTSHHHHTS--TTT-S--
--STTTTGGG---TTT-S--
--GGGTTGGGS--TTT-S--
--GGGHHHHTS--TTT-S--
--TTSHHHHTS--TTT-S--
--GGGTTGGGS--TTT-S--
--GGGTTGGGS--TTT-S--
--TTSHHHHHS--TTT-S--
--GGGHHHHHS--TTT-S--
--GGGHHHHHS--TTT-S--
--TTTHHHHHS--TTT-S--
--TT-HHHHHS--TTT-S--
--GGGHHHHHS--TTT-S--
--TT-TTTTTS--TTT-S--
--TT-TTTTTS--TTT-S--
--GGGHHHHHS--TTT-S--
--GGGTTTTTS--TTT-S--
--TTTHHHHHS--TTT-S--
--GGGHHHHHS--TTT-S--
--GGGHHHHHS--TTT-S--
--GGGHHHHHS--TTT-S--
--GGGHHHHTS--TTT-S--
--GGGHHHHTS--TTT-S--
--TTSTTGGGS--TTT-S--
--GGGHHHHHS--TTT-S--
--TTSTTGGGS--TTT-S--
--GGGTTGGGS--TTT-S--
--GGGHHHHHS--TTT-S--
--GGGTTTTTS--TTT-S--
--GGGTTGGGS--TTT-S--
--GGGTTTTTS--TTT-S--
--GGGTTTTTS--TTT-S--
--TTSTTGGGS--TTT-S--
--GGGTTTTSS--TTT-S--
--GGGTTGGGS--TTT-S--
--GGGTTTTTS--TTT-S--
--GGGTTGGGS--TTT-S--
--GGGGGG-SS--TTT-S--
--STTGGGGSS--TTT-S--
--GGGTTGGGS--TTT-S--
--GGGGGGGSS--TTT-S--
--TTTGGG--S--TTT-S--
--GGGHHHHSS--TTT-S--
--GGGGGGGSS--TTT-S--
--TTTHHHH-S--TTT-S--
--GGGHHHHSS--TTT-S--
--TTSTTTTSS--TTT-S--
--TTSGGGGSS--TTT-S--
--GGGGGGG-S--TTT-S--
--GGGHHHHSS--TTT-S--
--GGGGGGSSS--TTT-S--
--GGGGGGTSS--TTT-S--
--GGGGGGG-S--TTT-S--
--GGGGGGSSS--TTT-S--
--GGGGGGTSS--TTT-S--
--GGGGGG-SS--TTT-S--
--GGGGGG-SS--TTT-S--
--GGGGGG-SS--TTT-S--
--TTSGGGGSS--TTT-S--
--GGGTTTTTS--TTT-S--
--GGGTTGGGS--TTT-S--
--TTSTTTSSS--TTT-S--
--GGGTTTTTS--TTT-S--
--STTSGGGSS--TTT-S--
--GGGTTGGGS--TTT-S--
--STTTTGGGS--TTTSS--
--STTGGG-SS--TTT-S--
--SS-SGGGSS--TTT-S--
--TT-GGG--S--TTT-S--
--TT-TTT-SS--TTT-S--
--GGGTTGGGS--TTT-S--
--GGGTTGGGS--TTT----
--GGGHHHHSS--TTT-S--
--GGGHHHHHS--TTT-S--
--GGGTTGGGS--TTT-S--
--STTTTGGGS--TTT-S--
--TT-TTGGGSS-TTS-S--
--GGGTTTTSSS-TTT-S--
--GGGTTGGGS--GGG-S--
--GGGTTGGGS--TTS-S--
--TTGGGGGGS--GGG-S--
--GGGTTGGGS--TTT----
--GGGTTGGGS--TTS----
--GGGTTGGGS--GGG-S--
--GGGTTGGGS--GGG-S--
--GGGGGGGSS--GGG-S--
--GGGHHHHTS--TTT-S--
--GGGHHHHTSS-TTT-S--
--GGGTTGGGS--TTT-S--
--TTTTTTTTSS-TTT-S--
--GGGTTGGGS--TTT----
--GGGTTTT-SS-TTT----
--GGGSGGG-SS-TTT-S--
--GGG-GGG-S--TTT-S--
--TTSTTTT-SS-GGG-S--
--GGGGGG--S--TTT----
--GGGHHHHTSS-TTT-S--
--GGGHHHHTSS-GGG-S--
--GGGHHHHTSS-GGG-S--
--GGGTTGGGSS-TTT----
--GGGTTGGGSS-TTT----
--GGGTTTTTSS-TTT----
--GGGTTTSSSS-GGG-S--
--GGGHHHHTSS-GGG-S--
--GGGTTTTTS--TTT-S--
--GGGHHHHTS--TTT-S--
--GGGHHHHTS--GGG-S--
--GGGTTGGGS--TTT-S--
--GGGHHHHTS--TTT-S--
--GGGHHHHHS--TTT-S--
--GGGHHHHTS--TTT-S--
--GGGTTGGGS--TTT-S--
--GGGHHHHTS--TTT-S--
--GGGHHHHHS--TTT-S--
--GGGHHHHTS--TTT-S--
--GGGHHHHTS--TTT-S--
--GGGTTGGGS--TTT-S--
--GGGHHHHHS--TTT-S--
--GGGHHHHTS--TTT-S--
--GGGTTGGGS--TTT-S--
--GGGTTTTTS--TTT-S--
--GGGHHHHHS--TTT-S--
--TTTHHHHTS--TTT-S--
--TTTHHHHHS--TTT-S--
--GGGTGGGTS--TTT-S--
--TTTTTGGGS--TTT-S--
--STTTTGGGSS-TTT-S--
--GGGTTGGGS--TTT-S--
--TTTTTGGGSS-TTT-S--
--TTTTTGGGS--TTT-S--
--GGGTTTTTS--GGG-S--
--TTTHHHHTS--TTT-S--
--HHHHHHHHSS-GGG-S--
--HHHHHHHHSS-GGG-S--
--GGGHHHHHSS-TTT-S--
--GGGHHHHTSS-GGG-S--
--TTTTTTTTSS-TTT-S--
--HHHHHHHTSS-TTT-S--
--TTTHHHHHS--TTT-S--
--GGGTTGGGS--TTT-S--
--GGGHHHHTS--TTT-S--
--TTSHHHHTS--TTT-S--
--GGGHHHHTS--TTT-S--
--TTTHHHHTS--TTT-S--
--GGGTTGGGS--TTT-S--
--TTTHHHHHS--TTT-S--
--GGGHHHHSS--TTT-S--
--GGGHHHHHS--TTT-S--
--TTTHHHHHS--TTS-S--
--STTHHHHHS--TTT-S--
--TT-HHHHHS--GGG-S--
--TTTHHHHHS--TTT-S--
--STTHHHHHS--TTT-S--
--TTTTTGGGS--TTT-S--
--TTTHHHHTS--TTT-S--
--TTTHHHHTS-GGGT-S--
--GGGHHHHHS--TTT-S--
--GGGHHHHHS--TTS-S--
--TT-TTGGGS--GGG-S--
--TT-TTGGGS--TTT-S--
--SS-TTTTTS--TTT-S--
--SS-HHHHHS--TTT-S--
--TT--GGGTS--TTT-S--
--SS-TTGGGS--TTT-S--
--TT-TTTTTS--TTT-S--
--TT-TTGGGSS-TTT-S--
--GGGTTTTTS--TTT-S--
--GGGTTGGGS--TTT-S--
--GGGTTGGGS--TTT-S--
--TTSHHHHHS--TTT----
--GGGTTTTTSS-TTT----
--GGGTTTTTSS-TTT----
--TTTTTGGGS--TTT-S--
--GGGHHHHTS--TTT----
--GGGHHHHHS--TTT----
--TTTHHHHHS--TTT----
--GGGHHHHHS--TTT-S--
--GGGSHHHHS--TTT-S--
--TTSHHHHHS--TTT----
--GGGTTTTTS--TTT----
--SSSHHHHTSS-TTT----
--GGGTTTTTSS-TTT-S--
--TT-HHHHHS--TTT-S--
--TTSHHHHTS--TTT-S--
--TTTHHHHHS--TTT-TT-
--TTTHHHHSS--TTT-TT-
--TTTTTGGGS--TTT-TT-
--TTTHHHHHS--GGG-TT-
--TTSHHHHHS--TTT-TT-
--TTSTTTTTS--TTSSTT-
--TTTHHHHHS--TTTSS--
--TTSHHHHHS--TTTSS--
--TTTTTTTTS--TTSSS--
--TTSTTTTTS--TTSSS--
--GGGHHHHHS--TTTSS--
--TTTHHHHHS--TTTSTT-
--TTTHHHHHS--TTTSS--
--TTSHHHHHS--TTTSS--
--TTTTTGGGS--TTTTT--
--TTSTTGGGS--TTTTT--
--TTTTTTTTS--TTTSS--
--TTTTTGGGS--TTT----
--TTTTTGGGS--TTSS---
--TTTTTGGGS--TTTSS--
--TTTTTGGGS--TTTSS--
--TTTHHHHTS--TTTSS--
--TTTTTTTTS--TTTSS--
--TTTHHHHHS--TTTS---
--TTTHHHHTS--TTTSS--
--TTTTTTTTS--TTTSS--
--HHHHHHHHS--TTTSS--
--TTTTTTTTS--TTT----
--TTTHHHHHS--TTTS---
--TTTHHHHHS--HHHH---
--TTTTTGGGS--TTTSS--
--TTTHHHHHS--HHHH---
--TTTHHHHHS--GGGT---
--TTTHHHHHS--TTTSS--
--TTTTHHHHS--TTTS---
--TTTHHHHHS--TTTTT--
--TTTTHHHHS--HHHH---
--TTTHHHHHS--HHHH---
--TTTTHHHHS--TTT----
--TTTGGGGTS--TTS----
--TTTTHHHHS--TTS----
--TTTTHHHHS--TTS----
--TTTTHHHHS--TTT----
--TTTTHHHHS--HHHH---
--TTTTHHHHS--GGG----
--TTTTTTTTS--TTT----
--TTTHHHHHS--HHHH---
--TTTHHHHHS--HHHHS--
--TTTHHHHHS--HHHHS--
--STTHHHHHS--GGGTS--
--TTSHHHHHS--HHHHS--
--GGGHHHHHS--GGGSS--
--GGGHHHHHS--SGGGS--
--TTSHHHHHS--HHHHS--
--GGGTTTTTS--HHHHS--
--TTSHHHHTS--HHHHS--
--GGGHHHHSS--HHHHS--
--TTSTTGGGS--HHHHS--
--GGGTTTTTS--GGGTS--
--GGGHHHHHS--GGGT---
--TTTHHHHTS--GGGS---
--TTTHHHHTS--TTTS---
--TTTHHHHTS--TTTS---
--GGGHHHHTSS-GGGS---
--STTTTTTTS--HHHH---
--GGGTTTTTS--GGGTS--
--TTSTTTTTS--HHHHS--
--TTTTTTTTS--GGGT---
--TTTHHHHHS--GGGT---
--TTTHHHHTS--GGGG---
--GGGTTTTTS--GGGSS--
--STTHHHHTS--GGGTS--
--TTTTTGGGS--GGGTS--
--TTTHHHHHS--HHHHS--
--STTTTGGGS--GGGTS--
--TTTHHHHTS--HHHHS--
--TTTTTTTTS--HHHHS--
--GGGTTGGGS--GGGTS--
--GGGTTGGGS--HHHHS--
--GGGHHHHHS--HHHHS--
--GGGHHHHHS--GGGSS--
--GGGTTGGGS--HHHHS--
--GGGTTTTTS--HHHHS--
--TTTTTGGGS--HHHHS--
--TTTTTGGGS--TTTSS--
--GGGTTTTTS--HHHHS--
--GGGHHHHTS--GGGTS--
--TTTTTTTTS--HHHHS--
--TTTTTTTTS--GGGTS--
--TTTHHHHHS--GGGTS--
--GGGTTGGGS--HHHHTT-
--GGGHHHHHS--HHHHS--
--TTSTTTTTS--HHHHTT-
--TTTTTTTTS--GGGTS--
--GGGTTTTTS--HHHHS--
--GGGTTTTTS--GGGTS--
--TTTHHHHHS--GGGTS--
--GGGHHHHHS--GGGTS--
--TTTHHHHHS--GGGTS--
--TT-TTTTTS--HHHHS--
--TTTTTTTTS--GGGTS--
--GGGHHHHHS--HHHHS--
--GGGHHHHHS--HHHHS--
--GGGHHHHHS--GGGTS--
--GGGHHHHHS--HHHHS--
--GGGTTTTTS--HHHHS--
--TTTTTTTTS--GGGTS--
--GGGTTTTTS--HHHHS--
--TTTHHHHHS--HHHHS--
--GGGHHHHTS--GGGTS--
--GGGHHHHTS--GGGTS--
--GGGTTGGGS--TTTSS--
--TTTTTGGGS--HHHHS--
--TTTHHHHHS--HHHHS--
--TTTHHHHSS--HHHHS--
--TTSHHHHHS--GGGTS--
--GGGHHHHHS--HHHHS--
--GGGHHHHHS--GGGTS--
--TTSHHHHHS--HHHHS--
--TTTTTGGGS--TTTS---
--TTTTTTTTS--HHHHS--
--GGGHHHHTS--HHHHS--
--GGGTTTTTS--GGGSS--
--TTSTTTTTS--GGGTS--
--GGGTTGGGS--HHHHS--
--TTSTTTTTSS-HHHHS--
--STTTTTTSS--HHHHS--
--GGGTTTTTS--GGGTS--
--SSSTTGGGSS-GGGTS--
--TTSTTGGGS--GGGTS--
--STTTTTTTSTTHHHHS--
--GGGHHHHHSS-GGGTS--
--GGGTTTTTSS-HHHH---
--STTHHHHHSS-TTTS---
--GGGHHHHTSS-HHHH---
--TTTHHHHHSS-GGGT---
--STTHHHHTSS-GGGT---
--GGGHHHHHS--GGGT---
--STTTTTTTSS-GGGS---
--GGGHHHHSSS-TTSS---
--GGGHHHHHSS-GGGTS--
--SSSHHHHHSS-GGGTS--
--GGGHHHHSSS-GGGTS--
--GGG-HHHHSS-GGGTS--
--GGGTTTTTS--GGGTS--
--GGGHHHHSS--HHHHS--
--TTSHHHHHS--HHHHS--
--GGGTGGGTSS-HHHHS--
--TT-HHHHHS--HHHHS--
--GGGTGGGTS--HHHHS--
--GGGHHHHHS--GGGSS--
--TTSHHHHSS--GGGS---
--TTSHHHHHS--GGGSS--
--GGGTTTTTS--GGGS---
--GGGTTGGGS--HHHHS--
--GGGTTTTTS--GGGT---
--GGGHHHHTS--GGGT---
--GGGTTTTTS--TTTS---
--GGGHHHHTS--HHHH---
--GGGHHHHHS--TTTS---
--GGGHHHHHS--TTTS---
--TT-HHHHHS--GGGTS--
--STTHHHHTS--GGGT---
--SSSTTTTTS--GGGT---
--TTSTTTTTS--GGGTS--
--GGGHHHHHS--HHHH---
--GGGTTGGGS--GGGT---
--GGGTGGGTS--GGGS---
--GGGTTTTTS--GGGT---
--TTTHHHHHS--GGGTS--
--GGGHHHHTS--GGGSS--
--GGGTTTTTS--GGGTS--
--GGGHHHHHS--GGGS---
--GGGTTTTTS--GGGTS--
--GGGTTGGGS--GGGTS--
--GGGTTTTTS--HHHHS--
--GGGTTGGGS--HHHHS--
--GGGHHHHHS--HHHHS--
--GGGHHHHHS--TTTSS--
--GGGTGGGTS--GGGTS--
--TTTTTTTTS--HHHHS--
--TTTHHHHHS--GGGTS--
--TTTHHHHHS--GGGSS--
--STTHHHHTS--HHHHS--
--TTTTTTTTS--GGGTS--
--GGGHHHHSS--GGGT---
--TTTHHHHHS--HHHH---
--TTTHHHHHS--GGGT---
--HHHHHHHHS--GGGT---
--TTTTTTTTS--HHHH---
--HHHHTTTT---GGGT---
--GGGHHHHHS--TTTS---
--SSSHHHHHS--HHHH---
--GGGHHHHSS--TTTS---
--GGGSHHHHS--HHHH---
--GGGHHHHTSS-GGGT---
--HHHHHHHHS--GGGT---
--TTSTTTTTS--GGGT---
--GGGSHHHHS--TTTS---
--GGGHHHHHS--TTTS---
--GGGHHHHH---GGGT---
--TTTTTTTT---GGGT---
--GGGTTTTTS--HHHHS--
--GGGTTTTS---TTTS---
--TTTHHHHHS--HHHHS--
--GGGHHHHH---HHHHS--
--GGGHHHHSS--GGGT---
--GGGTTGGGS--GGGTS--
--TTTTTTTTS--GGGTS--
--GGGSHHHHS--GGGTS--
--GGGHHHHHS--GGGTS--
--GGGSHHHH---GGGT---
--GGGTTTTT---GGGGS--
--GGGSHHHHS--GGGGS--
--GGGHHHHHS--SGGGS--
--TTTTTTTTS--GGGG---
--GGGHHHHHS--GGGGS--
--TTSHHHHHS---GGGS--
--TTTHHHHHS--GGGGS--
--TTSHHHHHS--GGGG---
--TTSHHHHHS--GGGG---
--TTTSHHHHS---GGG---
--TTTHHHHHS--GGGG---
--HHHHHHHHS--GGG----
--HHHHHHHHS--GGG----
--HHHHHHHHS--GGG----
--HHHHHHHHS--GGG----
--HHHHHHHHS--GGG----
--HHHHHHTTS--GGG----
--HHHHHHHHS--TTT----
--HHHHHTTTS--GGG----
--HHHHHHHHS--TTT----
--HHHHHHHHS--TTT----
--HHHHHHTTS--TTT----
--HHHHHHHHS--TTT----
--HHHHHHHHS--TTT----
--HHHHHHHHS--TTT----
--HHHHHHTTS--TTT----
--HHHHHHHHS--TTT----
--HHHHHHHHS--GGG----
--HHHHHHTTS--TTT----
--HHHHHHTTS--TTT----
--HHHHHHTTS--TTT----
--HHHHHHTTS--GGG----
--HHHHHHHHS--TTT----
--HHHHHHTTS--TTS----
--HHHHHHHHSS-TTS----
--HHHHHHHHS--TTS----
--HHHHHTTTS--GGG----
--HHHHHHHHS--GGG----
--HHHHHHHHS--TTT----
--HHHHHHTTS--TTT----
--HHHHHHTTS--TTS----
--HHHHHTTTS--TTT----
--HHHHHTTTS--TTT----
--HHHHHHHHS--TTT----
--HHHHHHTTS--TTT----
--HHHHHHTTS--TTT----
--HHHHHHTTS--TTT----
--HHHHHHTTS--GGG----
--HHHHHTTTS--TTT----
--HHHHHHHHS--TTT----
--HHHHHHHHS--TTT----
--HHHHHHHHS--TTT----
--HHHHHHHHS--TTS----
--HHHHHHHHS--TTTS---
--HHHHHHTTS--TTTS---
--HHHHHHTTS--TTTS---
--HHHHHHTTS--TTTS---
--HHHHHHTTS--TTTS---
--HHHHHHTTS--TTTS---
--HHHHHHTTS--TTTS---
--HHHHHHTTS--TTTS---
--HHHHHHHHS--TTT----
--HHHHHHHHS--TTT----
--HHHHHHHHS--TTT----
--HHHHHHTTS--TTT----
--HHHHHHTTS--TTT----
--HHHHHHHHS--TTT----
--HHHHHHHHS--TTT----
--HHHHHHTTS--TTT----
--HHHHHHTTS--TTT----
--HHHHHHTTS--TTT----
--HHHHHHTTS--TTT----
--HHHHHHHHS--TTT----
--HHHHHHHHS--TTT----
--HHHHHHHHS--TTT----
--HHHHHHHHS--GGG----
--HHHHHHHHS--TTS----
--HHHHHHHHS--GGG----
--HHHHHHHHS--TTT----
--HHHHHHHHS--GGG----
--HHHHHHHHS--TTS----
--HHHHHHHHS--GGGS---
--HHHHHHHH---TTTS---
--HHHHHHTTS--TTTS---
--HHHHHHHHS--GGGS---
--HHHHHHHHS--GGGS---
--HHHHHHHHS--TTTS---
--HHHHHHHHS--TTTS---
--HHHHHHHHS--GGGS---
--HHHHHHHHS--GGG----
--HHHHHHHHS--TTTS---
--HHHHHHHHS--GGG----
--HHHHHHHHS--TTTS---
--HHHHHTTTS--TTTS---
--HHHHHHHHS--TTTS---
--HHHHHHTSS--TTTS---
--HHHHHHHSS--TTTS---
--HHHHHHHHS--TTTS---
--HHHHHHHSS--TTT----
--HHHHHHHHS--TTT----
--HHHHHHHHS--TTT----
--HHHHHHHSS--TTT----
--HHHHHHHSS--TTT----
--HHHHTTSSS--TTTS---
--HHHHTTTSS--TTT----
--HHHHHHHSS--TTT----
--HHHHHHHSS--TTT----
--HHHHHHHSS--TTT----
--HHHHHHHTS--TTTS---
--HHHHHHHTS-STTTS---
--HHHHHHHTS--TTTS---
--HHHHHHHTS--TTTS---
--HHHHHHHTS--TTTS---
--HHHHHHHSS--TTTS---
--HHHHHHHTS--TTTS---
--HHHHHHHSS--TTT----
--HHHHHHHTS--TTT----
--HHHHHHHTS--SSS----
--HHHHTTTTS--TTT----
--HHHHHHHTS--TTT----
--HHHHHHHSS--TTT----
--HHHHHHHSS--TTT----
--HHHHHHHSS--TTT----
--HHHHTTTTS--TTT----
--HHHHTTTTS-SSTT----
--HHHHHHHTS-STTT----
--HHHHHHHTS--TTT----
--HHHHHHHTS-SSTT----
--HHHHHHHTS--TTT----
--HHHHHHHTS--TTT----
--HHHHHHHTS--TTT----
--HHHHHHHTS--TTT----
--HHHHHHHTS--TTT----
--HHHHHHHTS--TTT----
--HHHHHHHTS-STTT----
--HHHHHHHTS--TTT----
--HHHHTTTTS--TTT----
--HHHHHHHTS--GGG----
--HHHHHHHTS--HHHH---
--HHHHHHHTS--HHHH---
--HHHHHHHTS--HHHH---
--HHHHHHHTS--GGGT---
--HHHHHHHTS--GGGT---
--HHHHHHHTS--HHHH---
--HHHHHHHHS--GGGS---
--HHHHHHHSS-SGGGT---
--HHHHHHHSS--GGGT---
--HHHHHHHSS--GGGS---
--HHHHHHHHS--GGGTS--
--HHHHHHHSS--GGGT---
--HHHHHHHSS--GGGT---
--HHHHHHHSS--STTS---
--HHHHHHHSS--GGG----
--HHHHHHHSS--GGG----
--HHHHHHHTS--TTT----
--HHHHHHH-S--GGG----
--HHHHHHHSS--GGGS---
--HHHHHHHSS--GGGS---
--HHHHHHHSS--GGGS---
--HHHHHHHTS--SGGG---
--HHHHTTTS---GGG----
--HHHHHHHSS--GGG-S--
--HHHHHHHS---GGGT---
--HHHHHHHSS--STT----
--HHHHTTTSS--GGGG---
--HHHHHHHSS--SSS----
--HHHHHHHSS--SGGG---
--HHHHHHH----SGGG---
--HHHHTTTS---SGGG---
--HHHHHHHS--SSGGG---
--HHHHTTSS---SGGG---
--HHHHHTTS---SGGG---
--HHHHHHH---SSGGG---
--HHHHHTT----SGGGS--
--HHHHHHH---SSGGG---
--HHHHHHH----SGGG---
--HHHHHHH---SSGGG---
--HHHHHTT---SSSTT---
--HHHHHHHS---SSTT---
--HHHHHHHS--SSSTT---
--HHHHHHHS--SSSTT---
--HHHHTTTS--SSSTT---
--HHHHTTT----SSTT---
--HHHHTTT----SSTTS--
--HHHHHHH---STTTT---
--HHHHHHH---STTTT---
--HHHHHHH----TTTT---
--HHHHTTT---STTTT---
--HHHHHHHS--SSSTT---
--HHHHHTTS--STTTT---
--HHHHHHHS---SSTT---
--HHHHHHHS---TTTT---
--HHHHHHHS---TTTT---
--HHHHTTTS---TTTT---
--HHHHHTTS---TTSSS--
--HHHHHHHS---TTTTS--
--HHHHHHHS---TTTTS--
--HHHHHHHS---TTTTT--
--HHHHHHHS---TTTTS--
--HHHHTTTS---SSTTS--
--HHHHHHHS--STTTS---
--HHHHHHHS---SSTTS--
--HHHHHHHS--STTTTS--
--HHHHHHHS---TTSSS--
--HHHHHHHS--STTTSS--
--HHHHHTTS--SSSTTS--
--HHHHTTSS--SSSTTS--
--HHHHHHHS--STTTTS--
--HHHHHHHS--SSSSS---
--HHHHHHHS---TTSS---
--HHHHHHHS---TTSS---
--HHHHHHHS---TTSSS--
--HHHHHHHS--SS-SS---
--HHHHHHHS--STTSS---
--HHHHHHHS--SSSSS---
--HHHHHHHS---SSSS---
--HHHHHTTS--STTSS---
--HHHHHHHS--STTSS---
--HHHHTTTS--SSSSS---
--HHHHHHHS--STTSS---
--HHHHHHHS--SSSTT---
--HHHHHHHS--STTTT---
--HHHHHTTS--SSSTTS--
--HHHHHHTS--STTSSS--
--HHHHHHTS--STTSS---
--HHHHHHHS--STTSSS--
--HHHHHTTS--SSSTT---
--HHHHHHTS--SS-TT---
--HHHHHHTS--SS-TTS--
--HHHHTTTS--SS-TTS--
--HHHHHHHS--SS-SSS--
--HHHHGGGS--SS-TT---
--HHHHHHHS--STTTTS--
--HHHHHHHS--SS-TTS--
--HHHHHTTS--SS-TT---
--HHHHHTTS--SS-TTS--
--HHHHHHSS--SS-TTS--
--HHHHHHHS--SS-TTS--
--HHHHHHHS--SS-TT---
--HHHHHHHS--STTTTS--
--HHHHHTTS--SS--S---
--HHHHHHHS--SSSTTS--
--HHHHHHHS--SS--S---
--HHHHHHHS--SS-SS---
--HHHHHHHS--SS-SS---
--HHHHHTTS--SS-SS---
--HHHHHTTS--SS-TT---
--HHHHHTTS--SS-TT---
--HHHHHTTS--STTTT---
--HHHHHTTS--SS-TT---
--HHHHHHHS--SS-TT---
--HHHHHHHS--SS-SS---
--HHHHHHHS--SS-TT---
--HHHHHTTS--SS-SSS--
--HHHHHTTS--SS-TT---
--HHHHHHHS--STTTTS--
--HHHHHTTS--SS-SS---
--HHHHHHHS--SSGGGS--
--HHHHHTTS--STTTT---
--HHHHHHHS--SS-TT---
--HHHHHTSS--SSSTTS--
--HHHHHTTS--SS-TT---
--HHHHHHHS--SS-TT---
--HHHHHHHS--STTTTS--
--HHHHHTTS--SSSTT---
--HHHHHHH---SS-TT---
--HHHHTTTS--SS-TT---
--HHHHHTTS--SS-TT---
--HHHHHHH---SS-SS---
--HHHHHTT---SS-TT---
--HHHHHHHS--SS-TT---
--HHHHHTSS--STTTT---
--HHHHHHHS--SS-TT---
--HHHHHHHS--SS-TT---
--HHHHHTTS--SS-TT---
--HHHHTTTS--SS-SS---
--HHHHHHHS--SS-TT---
--HHHHHHHS--SS-SS---
--HHHHTTSS--SS-TT---
--HHHHHHHS--SS-TT---
--HHHHHHHS--SS-SS---
--HHHHHHHS--SS-TT---
--HHHHHHHS--SS-SS---
--HHHHHTTS--SS-SS---
--HHHHHHSS--SS-SS---
--HHHHHHHS--SS-SS---
--HHHHHTTS--SS-TT---
--HHHHHHTS--SS-SS---
--HHHHHHHS--SS-SS---
--HHHHHHHS--SS-SS---
--HHHHHHHS--SS-SS---
--HHHHHHSS--SS-SS---
--HHHHHHHS--SS-TT---
--HHHHHHSS--SS-SS---
--HHHHHHHS--SS-TT---
--HHHHHHTS--SS-SS---
--HHHHHTTS--SS-SS---
--HHHHHTTS--SS-SS---
--HHHHHTTS--SS-SS---
--HHHHHTTS--SS-TT---
--HHHHHTSS--SS-TT---
--HHHHTTSS--SS-TTS--
--TTGGGSSS--SS-TTS--
--HHHHTTSS---SSTTS--
--HHHHHTSS--SS-TTS--
--HHHHHHHS--SS-TTS--
--HHHHHHTS--SS-TT---
--HHHHHHSS--SS-TTS--
--HHHHHHHS--SS-TT---
--HHHHHTTS--SS-SSS--
--HHHHHTTS--STTTT---
--HHHHHHHS--STTTTS--
--HHHHHHTS--SSSSSS--
--HHHHHTSS--SS-SSS--
--HHHHHTTS--SS-SSS--
--HHHHHTTS--SS-SSS--
--HHHHHHSS--SS-SSS--
--HHHHHHHS--STTTTS--
--HHHHHTTS--STTTT---
--HHHHHTTS---TTTTS--
--HHHHHTTS--STTTTS--
--HHHHHTTS--SSSSSS--
--HHHHHHHS--STTTTS--
--HHHHHHHS--STTTTS--
--HHHHTTTS--STTTTS--
--HHHHHHHS--SS-TTS--
--HHHHHTT----S--SS--
--HHHHHHHS--SSSTTS--
--HHHHHTT---SSSTTS--
--HHHHHTS----TTTTS--
--HHHHHTS---SSSTTS--
--HHHHHHS---STTTTS--
--HHHHTTS---STTTT---
--HHHHHHS---STT-SS--
--HHHHTTS---SSGGGS--
--HHHHTTS---STTTT---
--TTTTTT----STTTTS--
--HHHHHH-----TTTT---
--HHHHHHS---STTTT---
--HHHHHHS---SSSTT---
--HHHHTTS----TTSSS--
--HHHHHHS----TTSSS--
--HHHHHHS---STTTTS--
--HHHHTTS---SSSTTS--
--HHHHHHS---SSSTTS--
--HHHHHTS---SSSSSS--
--HHHHTTT----SSTTS--
--HHHHHHH---SSSTTS--
--HHHHHHHS--STTTTS--
--HHHHHTTS--STTSS---
--HHHHHHHS---SSTT---
--HHHHHHHS--SS-SS---
--HHHHHHHS--SS-TTS--
--HHHHTTS---SSSTTS--
--HHHHTTS---SS-TT---
--HHHHTTS----SSTTS--
--HHHHHHT---SS-TTS--
--HHHHHHS---SS-TTS--
--HHHHHHS---SS-TTS--
--TTTTTTS---SSSTT---
--HHHHHHS---SSSTTS--
--HHHHHHS----SSTTS--
--HHHHHHT---SSSTT---
--TTHHHHS----TTTTS--
--HHHHHHT---STTTT---
--HHHHHHS---SSSTTS--
--HHHHTS-----TTTTS--
--TTGGGT----SSSTTS--
--TTGGGS----SSSTTS--
--TTGGGS----STTTTS--
--TTHHHHS---STTTT---
--HHHHHS----STTTTS--
--HHHHTTS---SSSTTS--
--HHHHHHS---SS-TTS--
--HHHHTTS---SS-TTS--
--TTHHHHS---SS-TTS--
--HHHHHHS---SS-TTS--
--HHHHHTS---SS-TT---
--HHHHHHS---SS-SS---
--TTTTTTS---STTTTS--
--HHHHHHS----GGGG---
-THHHHTTS---SGGGGS--
--HHHHTTS---SSSTTS--
--HHHHHHS---SSGGGS--
--HHHHTTS---SHHHHS--
--HHHHTTS---SHHHHS--
--HHHHTTS----HHHHS--
--HHHHTTS----HHHHS--
--HHHHHTS---SHHHHS--
-TTTGGGTS---SHHHHS--
--HHHHTT-----HHHHS--
--HHHHHHS---SGGGTS--
--HHHHHH-----TTTTS--
--HHHHHHS----GGGTS--
--HHHHHHS----GGGT---
--HHHHHHS----TTTTS--
--TTHHHHS----GGGT---
--HHHHHS----SGGGTS--
--HHHHHT-----GGGTS--
--HHHHHT-----HHHHS--
--HHHHHHS----HHHHS--
--HHHHHHS----HHHHS--
--HHHHHTS----HHHHS--
--TTHHHH-----HHHHS--
--HHHHHT-----GGGTS--
--HHHHHT-----HHHHS--
--HHHHHT----SHHHHS--
--HHHHHH-----HHHHS--
--HHHHHT----SHHHHS--
--HHHHTT----SGGGS---
--HHHHHH----SGGGT---
--HHHHHH----SGGGSS--
--HHHHHH----SGGGSS--
--HHHHHH-----HHHHS--
--TTHHHHS----GGGGS--
--TTHHHH----STTTTS--
--TTGGGTS---STTTTS--
--TTHHHHSS--SHHHHS--
--TTGGGTSS--SHHHHS--
--TTGGGT-----HHHHS--
--TTTTTTSS---HHHHS--
--HHHHTT----SHHHHS--
--HHHHTTS----HHHHS--
--TTGGGT----SHHHHS--
--TTGGGT-S---TTTTS--
--HHHHTT-S---TTTT---
--HHHHHH----SHHHHS--
--HHHHTT-----TTTT---
--HHHHTT----STTTS---
--HHHHTS-----TTTT---
--HHHHHS-----TTTTS--
--HHHHTT----STTTS---
--HHHHTT-----TTTT---
--HHHHHT-----GGG----
--HHHHHT-----TTTS---
--HHHHTS----SGGGS---
--HHHHTS-----TTTT---
--HHHHTT-----GGGG---
--HHHHHT-----HHHHS--
--HHHHHT-----HHHH---
--HHHHHT-----HHHHS--
--HHHHTT-----HHHH---
--HHHHHH-----HHHH---
--HHHHTT-----TTTTS--
--HHHHTT-----TTTTS--
--HHHHHH-----TTTT---
--TTTTTT------GGG---
--HHHHTT-----HHHH---
--HHHHHH-----HHHH---
--HHHHTT-----GGGT---
--HHHHTT----SHHHH---
--HHHHTT-----HHHH---
--HHHHTT-----HHHH---
--HHHHTT----SHHHH---
--HHHHTT-----GGGT---
--HHHHTT-----GGGT---
--HHHHHT-----GGGT---
--HHHHHH-----SGGG---
--HHHHTT-----STTT---
--HHHHTT-----STTT---
--HHHHHT-----HHHH---
--HHHHTT-----HHHH---
--HHHHTTS----HHHH---
--HHHHTS-----HHHH---
--HHHHTT----SHHHHS--
--HHHHTT----STTTS---
--HHHHTT----SHHHH---
--HHHHTT----STTTTS--
--HHHHHT-----HHHH---
--HHHHHH-----TTTS---
--THHHHT----SGGGS---
--THHHHH-----GGG----
--HHHHTT-----GGGT---
--HHHHTT-----TTTT---
--HHHHTT-----SGGG---
--HHHHHH-----HHHH---
--HHHHTT----SHHHH---
--HHHHTT-----GGGT---
--HHHHHT----SHHHH---
--TTTTTS-----GGGT---
--HHHHHT----SGGGS---
--HHHHHTS----HHHH---
--HHHHHT-----TTTT---
--HHHHTT-----HHHH---
--HHHHTT----SHHHHT--
--HHHHHT----SSTTS---
--HHHHTT----STTTTS--
--HHHHHH-----TTGGG--
--HHHHH-----STTTTT--
--HHHHT------TTGGG--
--HHHHH------TTGGG--
--TTGGG------TTGGG--
--TTGGGS-----TTGGG--
--TTGGGS-SS--HHHHT--
--TTGGG--SS-SHHHHH--
--TTGGG--SS--HHHHS--
--TTGGGS-SS--HHHHH--
--HHHHTS-SS--HHHHH--
--TTGGGS-SS--HHHHT--
--HHHHTS-SS--HHHHS--
--HHHHHS-SS--HHHHH--
--HHHHTS-SS--HHHHT--
--TGGGSS-SS--HHHHS--
--HHHHHS-SS--GGGTS--
--TGGGTS--S--HHHHT--
--GGGSS--SS--HHHHH--
--TTTTS--SS--HHHHH--
--GGGGS--SS--TTGGG--
--SHHHHS--S--HHHHT--
--HHHHHS--S--HHHHT--
--STTTSS-SS--HHHHT--
-THHHHTS-SS--HHHHH--
-THHHHSS-S---HHHHH--
--SGGGTS--S--HHHHT--
--HHHHSS-S---HHHHT--
--GGGSSS-SS--TTGGG--
--HHHHSS-SS--HHHHS--
--HHHHSS-S---HHHHT--
--GGGTSS-S---HHHHS--
--GGGTSS-SS--HHHHT--
--HHHHSS-S---TGGGS--
--GGGTSS-S---TTGGG--
--GGGTSS-S---TTGGG--
--HHHHSS-S---HHHHT--
--HHHHSS-S---TTTTS--
--GGGSSS-SS--TTTTT--
--GGGSS--S---TTGGG--
--GGGSSS-S---HHHHT--
--GGGSSS-S---TTGGG--
--GGG-S--TT--GGGTS--
--SGGG-S-S---HHHHS--
--TTTS---S---GGGTS--
--TTTTSS-S---GGGGG--
--HHHHSS-S---GGGGG--
--HHHHSS-S---GGGGS--
--HHHHHS-S---TT-TT--
--HHHHHS-S---TTTTT--
--TTGGGS-SS--GGGTT--
--TTGGG--SS--TTTTT--
--TTGGG--SS--TT-SS--
--TTGGG--SS--TTSTT--
--TTGGG--SS--TTSSS--
--TTGGG--SS--GGGTT--
--SGGGT--SS--TTSSS--
--TTGGG--S---GGGSS--
--TTGGG--S---TTSSS--
--HHHHT--S---GGGTS--
--TTTTS--S---TTSSS--
--STTTS--S---GGGSS--
--HHHHT--SS--TTSSS--
--HHHHTS-S---HHHHS--
--TTGGGS-SS--GGGSS--
--TTGGGS-S---TTTSS--
--TTGGGS-S---GGGTT--
--TTGGGS-S---GGGTS--
--SSGGGS-S---GGGTT--
--SSTTTS-S---GGGTT--
--TTGGGS-----GGGTT--
--SSTTTS-S---HHHHT--
--TTTTTS-SS--HHHHT--
--TTTTTS-SS--HHHHT--
--TTTTTS-SS--GGGTT--
--TTTTTS-S---GGGTT--
--SSTTT--S---HHHHT--
--SSTTT--S---GGGTT--
--TTTTTS-SS--HHHHS--
--TTTTTS-S---HHHHT--
--TTTTTS-SS--HHHHT--
--SSTTT--S---HHHHT--
--SSTTT--S---GGGTS--
--SSTTTS-S---HHHHT--
--TTTTTS-SS--HHHHS--
--SSTTT--SS--HHHHT--
--TTTTT--SS--GGGTT--
--SSTTT--TT--GGGTT--
--SSTTT--SS--GGGTT--
--TTTTT--TT--GGGTT--
--TTGGG--TT--GGGTT--
--TTTTT--TT--HHHHT--
--TTTTT--TT--GGGTT--
-TTTTTT--TT--GGGTT--
--TTGGG--SS--TTTTT--
-GGGTTT--SS--HHHHT--
-TTTTTT--SS--HHHHT--
-TTTTTT--SS--GGGTT--
-GGGTTT--SS--GGGTS--
-GGGTTT--SS--HHHHT--
-TTTTTT--SS--HHHHS--
-GGGTTT--SS--HHHHH--
-TTTTTT--SS--TTTTT--
-TTTTTT--SS--TTTTT--
-HHHHTT--SS--TTTTT--
-TTTTTT--SS--TTTTT--
-TTTTTTS-SS--TTTTT--
-GGGTTT--SS--TTTTT--
-TTTTTT--SS--TTTTT--
-TTTTTT--SS--TTTTT--
-TTSTTT--SS--TTTTT--
-GGGTTT--SS--TTTTT--
-GGGGGG--SS--TTTTT--
-TTSGGG--SS--TTTTS--
-GGGGGG--SS--TTGGG--
--TTGGG--SS--TTGGG--
-GGGGGG-SSS--TTTTT--
--TTGGG-SSS--TTGGG--
-GGGTTTSSSS--TTTTT--
-GGGTTTTSSS-GGGTTT--
-GGGTTTTSSS-GGGTTT--
-GGGGGGSSSS-GGGGTT--
-GGGTTTTSSS--TTTTT--
-GGGTTTSSSS--GGGTT--
-GGGSGGGSSS--SSSTT--
-GGGTTTTSSS--SSSTT--
-GGGTTTSSSS--TTTTT--
--SSTTTTSS---GGGTT--
-GGGTTTTSSS--TTSTT--
-GGGGGGSSS---SSSTT--
-GGGGGGSSS---TTSTT--
-GGGGGGSSS--STTSTT--
-GGGTTTTSS--STTSTT--
-GGGTTTT-S---TTTTT--
-GGGTTTTSS---TTSTT--
-GGGTTTSSS---TTSSS--
-GGGTTTTSSS--TTSTT--
-GGGTTTTSSS--TTSTT--
-GGGTTTTSSS--GGGSS--
-TTTTTTSSSS--GGGTT--
-HHHHTTT-SS--TTSTT--
-HHHHSTT-SS--TTSTT--
-GGGGGGG-SS--TT-TT--
-TTTTTTS-SS--TTSTT--
-GGGHHHHSS---TTSTT--
-TT-TTTT-TT--TT-TT--
-GGGSSTT-S---SSSTT--
-GGGTTTT-SS--TT-TT--
-TT-GGGT-S---TTSTT--
-GGGHHHH-SS--TT-TT--
-GGGTTTS-S---TT-TT--
-GGGTTTS-S---TT-TT--
--TTTTTT-SS--TTSTT--
-TT-HHHH-S---TTSTT--
-GGGHHHH-----TTSTT--
-GGGHHHH-----TTS-S--
-GGGHHHH-----TTSTT--
-GGGHHHH-----SS-SS--
-GGGTTTT------S-SS--
-TTSHHHH-----TT-SS--
-TTTGGGT--S-SSS-SS--
-GGGSGGG----SSS-SS--
-GGGHHHH--S-SSS-SS--
-GGGHHHH-----SS-SS--
-TT-HHHH-S---SS-SS--
-GGGHHHH-----SS-SS--
-TTSHHHH-SS--SS-SS--
-TTTHHHH-SS--SS-SS--
-TTTHHHH-SS--SS-SS--
-GGGHHHH-SS-SSS-SS--
-TTSSTTT-SS-SSS-SS--
-GGGHHHH-SS--SS-SS--
-GGGGGGT-SS--SS-SS--
-TTTHHHH-SS--SS-SS--
-TTTHHHH-S---SS-SS--
-TTTHHHH-SS-STT-SS--
-GGGHHHH-SS--TT-SS--
--SSHHHH-S---SS-SS--
-TTTHHHH-S---SS-SS--
-GGGHHHHSSS--SS-SS--
-GGGHHHH-SS--SS-SS--
-GGGHHHH-SS--SS-SS--
-GGGHHHH-SS--SS-SS--
-GGGHHHH-SS--SS-SS--
-GGGHHHH-SS--SS-SS--
-GGGSTTTSSS--SS-SS--
-GGGHHHH-SS--SS-SS--
-GGGHHHH-SS--SS-SS--
-GGGHHHH-SS--SS-SS--
-GGGHHHH-SS--SS-SS--
-GGGHHHH-S---SS-SS--
-GGGHHHH-S---SS-SS--
-TTTHHHH-----SS-SS--
-GGGHHHH-----SS-SS--
-TTTHHHH-S---SS-SS--
-TTTHHHH-SS--SS-SS--
-TTTSTTT-SS--SS-SS--
-TTTHHHH-SS--SS-SS--
-GGGHHHH-SS--SS-SS--
-GGGSTTT-SS--SS--S--
-TTSSTTT-SS--SS-SS--
-GGGHHHH-SS--SS-SS--
-GGGHHHH-SS--SS-SS--
-GGGHHHH-SS--SS-SS--
-TTTHHHH-SS--SS-SS--
--TTHHHH-SS--SS-SS--
-TTTHHHH-SS--SS-SS--
-GGGHHHH-SS--SS-SS--
-TTTHHHH-SS--SS-SS--
-HHHHHHH-SS--SS-SS--
-GGGHHHH-SS-SSS-SS--
-TTTHHHH-S--SSS-SS--
-TTTHHHH-SS-SSS-SS--
-TTTHHHH-S--SSS-SS--
-GGGHHHH-SS--SS-SS--
-TTTHHHH-TT-SSS-SS--
-GGGHHHH-TT-SSS-SS--
-GGGHHHH-S--SSSS-S--
-GGGHHHH-S--SSS-TT--
-GGGGGGT-S--SSSS-S--
-GGGGGGT-S--TTTS-S--
-GGGHHHH-S--SSTT-S--
-GGGHHHH-S--TTTTSS--
-GGGHHHH-S--SSTTSS--
-GGGHHHH-S--TTS-SS--
-GGGHHHH-S--TTSSSS--
--TTHHHH-S--TTSSSS--
-GGGHHHH-S--SSSSSS--
-TTTHHHH-S--SSSSSS--
-TTTHHHHSS--SSTTSS--
-TTTHHHH-S--SSTTSS--
-TTTHHHH-S--SSSSSS--
-GGGHHHH-S--SSTTSS--
-GGGHHHH-SS-SSTTSS--
-TTTHHHH-S--SSTTSS--
-GGGHHHH-S--SSTTSS--
-GGGHHHH-S--SSTTSS--
-TTTHHHH-S--SSTTSS--
-GGGHHHHSSS-SGGGGS--
-TTSHHHH-SS-SGGGTS--
-GGGHHHH-SS-SHHHHS--
-GGGHHHH-SS-SGGGTS--
-GGGHHHH-SS-SSTTTS--
-GGGHHHHSS--SSTTSS--
-GGGHHHH-S--SSGGGS--
-GGGHHHH-S--SSGGGS--
--TTHHHHSS--SGGGSTT-
-TTTHHHH-S---GGGGTT-
-GGGHHHH-S--SSTTSS--
-GGGHHHHSS--STTTSTT-
-TTHHHHH-S---SSSSTT-
--GGGGTSSS---STTSS--
-TTTHHHHSS---TTTSTT-
-GGGHHHHSS--SSTT-S--
--TTHHHH-SS--TGGGS--
-GGGHHHH-SS-SSGGGS--
-GGGHHHH-S--STTTGGG-
-TTTTTTT-S--SHHHHTT-
-HHHHHHH-S--SHHHHTT-
-HHHHHHH-S--SHHHHTT-
-GGGTTTS-S---HHHHHH-
-GGGHHHH-S--SHHHHHH-
-TTTHHHH-S---HHHHHH-
-GGGHHHH-S---HHHHHH-
-GGGGGGT-SS--HHHHHH-
-GGGHHHH-S--SHHHHTT-
-GGGHHHH-SS--HHHHHT-
-GGGHHHH-S--SHHHHHH-
-GGGHHHH-SS-SHHHHTT-
-GGGHHHHS-S-SHHHHT--
-GGGHHHH-S--SHHHHTT-
--TTHHHH-S---HHHHH--
-GGGHHHH-S--SHHHHTT-
-GGGHHHH-S---HHHHHH-
-GGGHHHH-S---HHHHHH-
-TTTHHHHSS---HHHHTT-
-GGGHHHH-S---HHHHHT-
-GGGHHHH-S---HHHHHH-
-GGGHHHH-S--SHHHHTT-
-GGGHHHH-S--SHHHHTT-
-GGGHHHH-S--SHHHHTT-
-GGGHHHH-S--SSGGGTT-
-GGGHHHH-S--SSHHHHT-
-GGGGGGTSS--SSHHHHT-
--TTHHHH-S--SSHHHHT-
-TTSGGGT-S--SSHHHHT-
-GGGSGGG-S--SSHHHHT-
-GGGHHHH-S--SSHHHHT-
-GGGHHHH-S--SSHHHHT-
-TTTHHHH-S--SSHHHHH-
-GGGGGGT-S--SSHHHHT-
-GGGHHHH-S--SSHHHHH-
-TTTGGGS-S--SSSSTTT-
-GGGHHHH-S--SSTHHHH-
-GGGHHHH-S--SSGGGGT-
-GGGHHHH-S--SSGGGT--
-GGGGGGTSS--SSGGGT--
-GGGSTTTSS--SSGGGS--
-GGGHHHHSS--SSTTTS--
-GGGHHHHSS--SSGGGS--
-GGGHHHHSS--SSGGGS--
--SSGGGT-S--SSGGGS--
--TTHHHH-S--SSHHHH--
-GGGHHHH-S--SSGGGS--
-GGGHHHH-S--SSGGGT--
-GGGHHHH-S--SSHHHH--
-GGGHHHH-S--SSHHHHT-
-TTTGGGT-S--SSHHHHT-
--TTHHHH-S--SSHHHHT-
-GGGGGGTSS--SSHHHHT-
-GGGHHHH-S--SSHHHHT-
-GGGHHHHSS--SSTTTTT-
-GGGGGGT-S--SSGGG---
-GGGHHHH-S--SS-SS---
-GGGHHHHSSS-SS-TT---
-TTTHHHH-S--SS-TT---
-GGGHHHH-SS-SS-SS---
-TTTHHHH-S--SSSSS---
-HHHHHHH-SS-SSTTT---
-GGGHHHHSS--SSTTT---
-TTTHHHH-S--SSTTT---
-HHHHHHH-S--SSTTT---
-TTTHHHH-SS-SSTTTS--
-GGGGGGT-SS-SSTTT---
-GGGHHHHSSS-SS-SS---
-GGGGGGT-S--SS-TT---
-GGGHHHH-SS-SS-TT---
-HHHHHHH-S--SS-TT---
-GGGGGGT-S--SS-SS---
-GGGHHHH-S--SSGGG---
-TTSGGGT-S--SSGGG---
-GGGHHHH-S--SSGGG---
-GGGGGGT-S--SSGGG---
-GGGGGGT-S--SSGGG---
-GGGHHHH-S--SSTTT---
-GGGHHHH-SS-SSGGG---
-GGGHHHH-SS-SS-TT---
-HHHHHHH-S--SS-SS---
-TT-HHHH-S--SS-SSS--
-GGGHHHH-S--SSGGG---
-GGGHHHH----SSGGG---
-GGGGGGT----SSTTT---
-TTS-TTT-S--SSTTT---
-GGGHHHH----SSTTT---
-GGGHHHH----SSTTT---
-TTSHHHH-TT-SGGGT---
-GGGHHHHS---SSTTT---
-TTSSTTT-S--SSGGGS--
-GGGHHHH----SSTTT---
-GGGHHHH----SHHHHS--
-TTTHHHHS-S-STTTTS--
-TTTHHHH-S---SGGG---
-TTTHHHH-S--SSGGGS--
-GGGHHHH-SS-SSGGGS--
-TTSSTTT-SS--GGGTS--
--TTSTTT-SS--HHHHS--
--TTSTTT-S---GGGTS--
--TTSTTT-S--THHHH---
--SSSTTT----HHHHH---
--SSSTTT-S--GGGGS---
--SSSTTT-S--THHHH---
--SSSTTT-S--TTTTT---
--SSSTTT-S--GGGGT---
--SSSTTT-S--HHHHT---
--SSSTTT-S--HHHHT---
--SSSTTT-S--SHHHH---
--SSGGGT-S--HHHHHS--
--SSSTTT----HHHHHT--
--SSSTTT----HHHHHT--
--SSSTTT-S--HHHHHHT-
--SSSTTT-S--HHHHTT--
--SS-TTT-S--HHHHTS--
--SS-TTT-S--HHHHTT--
--SSGGGT-S--HHHHTT--
----GGGT----HHHHTT--
----GGGT----HHHHTT--
---S-TTT-S--HHHHHT--
---S-TTT-S--TTGGGS--
--SS-TTT----HHHHHS--
---GGGGT----HHHHTT--
--SGGGGT----HHHHTT--
---GGGGTS---HHHHTT--
--SGGGGT----HHHHTS--
--STTTTT----TTTTTS--
--SGGGGT----TTTTTS--
--SGGGGT----TTGGGT--
---TTTTT----HHHHHH--
---TTTTTS---TTHHHH--
---SSTTTS---HHHHTT--
---SSTTT-TT-HHHHHHH-
--STTTTT----TTTTTT--
--SGGGGT-TT-TTHHHH--
--SGGGGT-S--TTGGGS--
---SGGGT----HHHHTS--
---SHHHHS---HHHHHS--
--SSGGGS----HHHHTS--
---TTGGGS---TTGGG---
---TTTTTT---TTGGG---
---SSTTTS---HHHHTT--
---TTTTT----HHHHHTT-
---SSTTTS---HHHHHT--
---TTGGG----HHHHHTT-
--STTGGG-TT-HHHHHTT-
--STTTTT----HHHHHT--
---TT-TT----HHHHTT--
---TTGGGS---HHHHTT--
--STTTTTS---HHHHHTT-
---TTTTT----TTGGGT--
--SSSSGGG---TTGGGT--
---TTTTT----HHHHHHT-
---TTTTT----HHHHHHH-
--STTTTTS---HHHHTTT-
---TTTTT----HHHHTTT-
--STTTTT----HHHHHTT-
---TTTTT----HHHHHHH-
---TTTTT----HHHHHHH-
---SSTTT----HHHHHTT-
---TTTTT----HHHHHTT-
---TTTTT----HHHHHHH-
---SSTTT-S--HHHHTTT-
---TTTTT----HHHHHHH-
---TTTTT----HHHHTTT-
---TTTTT-S--HHHHTTT-
---TTTTT----HHHHTTT-
---TTTTT-S--TTTGGGT-
---SSTTT----HHHHHTT-
---TTTTT----HHHHHHT-
---TTTTT----HHHHHHH-
---TTTTT----HHHHHHH-
---TTTTT-SS-HHHHHTT-
---TTGGG-S--HHHHHHH-
---TTGGG----HHHHHHH-
---TTGGG----HHHHHHH-
---TTTTT-SS-HHHHHHH-
---TTTTT-SSSHHHHHHH-
---TTTTT-S-SHHHHHHH-
---SSGGG-SSSHHHHHHH-
---TTTTT-S-SHHHHHHH-
---TTGGG-S--HHHHHTT-
---TTTTT-S-SHHHHHHH-
---TTTTT-S-SHHHHHHH-
--SSSTTT-S-SHHHHHHH-
--STTTTT-S-SHHHHTT--
--SSSTTT-S--HHHHGGG-
---TTTTT----HHHHTTT-
---SSTTT----HHHHHHH-
---TTTTT----HHHHTT--
--STTTTT-S--HHHHTT--
--SSSTTT-S-SHHHHTT--
--STTTTT-S--HHHHHTT-
---TTTTT----HHHHHHH-
--STTTTT---SHHHHHHH-
---TTTTT-S--HHHHHHH-
---TTTTT----HHHHHH--
---TTTTT----HHHHTTT-
---TTTTT-S--HHHHHHH-
---SSTTT-S--HHHHTT--
---TTTTT-S--HHHHHTT-
---SSTTT-S-SHHHHHTT-
--SSSTTT-S-SHHHHHHT-
---SSTTT-S--HHHHHT--
---TTTTT-S--HHHHHHH-
---SSTTT-S--HHHHHHH-
--SSSTTT-S--HHHHHHT-
---SSTTT----HHHHHHH-
---TTTTT----HHHHHHH-
---TTTTT----HHHHHT--
---S-TTT----HHHHHTT-
---S-TTT-S--HHHHHHH-
---S-TTT-S-SHHHHTT--
---S-TTT-S-SHHHHTT--
--SS-TTT----HHHHHH--
--SS-TTT-S--HHHHHHT-
--SS-TTT-S-SHHHHHT--
--SS-TTT-S--HHHHHHT-
---S-TTT----HHHHHHH-
--SS-TTT-S--HHHHHHT-
--TT-TTT-S--HHHHHHH-
--SS-TTT-S-SHHHHHTT-
--STTTTT----HHHHHHT-
--STTTTT----HHHHHHH-
--SS-TTT-S--HHHHHHT-
---TTTTT-S-SHHHHHHT-
--SGGGGT-S-SHHHHHTT-
---GGGTT-S--HHHHHTT-
--STHHHH-S--HHHHHTT-
---GGGSS-S--HHHHHHT-
---TTTTT-S-SHHHHHHT-
---GGGSS-S--TTHHHHT-
---TTTSS---SHHHHHHT-
---HHHHS-S--TTHHHHT-
--SSTTTS-S--HHHHHHT-
--SSTTTS-S-SHHHHHT--
--SSTTTT---SHHHHTT--
--SSTTSS---SHHHHHHT-
---SSSSS----HHHHHHH-
---SS-SS----HHHHHHH-
--SSSSSS-S--HHHHHTT-
--SSSSSS----HHHHHHH-
--SSSSSS----HHHHHHT-
--SSTTSS-S--HHHHHTT-
--SSSSSS-S--HHHHHTT-
---SSSSS-S--HHHHHHT-
---TTTTT-S--HHHHHHT-
---TTSSS-S--HHHHHHH-
--STTTTT-S--HHHHHTT-
---TTTSS----HHHHHHT-
---TTTSS----HHHHHS--
--SGGGSS----HHHHHT--
--SSSSSS----HHHHHH--
--SSTTSS----HHHHHH--
--SSTTSS----HHHHHT--
--SSTTSS-S-SHHHHTT--
--SSTTSS-S-SHHHHHS--
--SSS-SS-S--HHHHHT--
--SSTTSS-S--TTGGGS--
--SSTTTS-S--HHHHTS--
----TTTS-S--HHHHHT--
--S-TTSS-S--HHHHTT--
--S-TTTT-S-SSHHHHS--
--SSTTSS-S--HHHHTT--
---STTSS----HHHHTT--
----TTSS---SHHHHHS--
--S-TTSS----HHHHHT--
----SSTT-S--HHHHTT--
--SSTTSSSS-SHHHHTT--
----TTSS-S-SHHHHHT--
--SSTTSS-S-SHHHHHT--
--SSTTTT-S-SHHHHHT--
--SSTTTT-S--HHHHHTT-
--SSTTSS-S-STTHHHHT-
---GGGSS-S-STTHHHH--
----TTSS-S-SHHHHHHT-
--SSTTSS-S-SHHHHHHH-
--SSTTSS----HHHHHHT-
--SSTTSS-S-SHHHHHHT-
--SSTTSS-S-SHHHHHH--
--SSTTTT-S--HHHHHTT-
--SSTTSS-S--HHHHHHT-
--SSTTSS----HHHHHH--
--SSTTSS-S--HHHHTT--
--SSTTSS-S-SHHHHHH--
--SSTTSS-S--HHHHHTT-
--SSTTSS-S--HHHHHHH-
--SSTTSS-S-SHHHHHHT-
--SSTTTT-S--HHHHHHT-
--SSTTTT-S--HHHHHHH-
--SSSTTS-S--HHHHHHH-
--SSSSSS-S--HHHHHHH-
--SSS-SS----HHHHHHT-
--SGGGSS---SHHHHHHT-
--STT-SS----HHHHHTT-
--STT-SS----HHHHHHH-
--SSTTSS----HHHHHHH-
--STT-SS----HHHHHHT-
--SSS-SS-S--HHHHHHH-
--SSGGGG-S-SHHHHHHT-
--SSSSSS----HHHHHH--
--STT-SS----HHHHHHH-
--SSS-SS-S--HHHHHH--
--STT-SS-S-SHHHHHHT-
--STT-SS-S--HHHHHHT-
--STT-SS---SHHHHHTT-
--SSS-SS----HHHHHHH-
--SSS-SS----HHHHHHT-
--STT-SS---SHHHHHHH-
--STT-SS---SHHHHHTT-
--STT-SS-S--HHHHHHT-
--STT-SS----HHHHHHT-
--SGGGSS----HHHHHHH-
--STTSSS----HHHHHHH-
--SGGGSS---STTHHHHT-
--SSGGGT----HHHHHTT-
--SGGGGG----HHHHHHT-
--SSGGGS----HHHHHHH-
---GGGSS----HHHHHHH-
---GGGSS----HHHHHHH-
---HHHHT----HHHHHHH-
---GGGSS----HHHHHHH-
---GGGSS----HHHHHHH-
--SGGGTT----HHHHHHH-
--SGGGSS----HHHHHHT-
--SGGGTT----HHHHHTT-
--SGGGSS----HHHHHHT-
--STT-SS----HHHHHHT-
--SGGGSS----HHHHHHH-
--SGGGTT----HHHHHHT-
--SGGGSS---SHHHHHHH-
--SGGGSS---SHHHHHHH-
--STTSSS-S-SHHHHHHH-
--STTTSS-S-SHHHHHHH-
--STTSSS-S-SHHHHHHH-
--STTTSS-S--HHHHHHH-
--STTSSS-S--HHHHHHH-
--STTSSS-S--HHHHHHH-
--STTSSS-S--HHHHHHH-
--STTSSS-S--HHHHHHH-
--STTSSS-S--HHHHHHH-
--STTSSS----HHHHHHH-
--STTTSS-S--HHHHHHH-
--STTTSS-S--HHHHHHH-
--STTTSS----HHHHHHT-
--STTTSS-S--HHHHHHH-
---TTSSS----HHHHHHH-
---TTTSS----HHHHHT--
--STTSSS-S--HHHHHT--
--STTSSS-S-SHHHHHH--
--STTSSS----HHHHHTT-
--STTTSS---SHHHHHHH-
--STTTSS-S--HHHHHH--
--STTSSS----HHHHHTT-
--STTSSS-S--HHHHHHT-
---GGG-S-S--HHHHHHT-
--SGGG-S-S-SHHHHHHT-
--STTSSS----HHHHHHT-
--STTSSS-S--HHHHHTT-
---TTTSS-S-SHHHHHHH-
---TTTSS-S--HHHHHHT-
--STTTSS---SHHHHHHH-
--STTTSS-S--HHHHHTT-
--STTTSS-S-SHHHHHTT-
--STTTSS-S-SHHHHHHT-
--STTTSS---SHHHHHHH-
--STTSSS---SHHHHHHT-
--STTSSS-S--HHHHHHH-
--STTSSS-S-SHHHHHHH-
---TTTSS----TTGGGT--
--STTSSS----HHHHTS--
---TTSSS-S--HHHHHTT-
--STTSSS----HHHHTT--
--STTSSS----HHHHHHT-
--STTSSS----TTHHHHT-
--STTTSS----HHHHHH--
--STTT-S-S--HHHHHTT-
--STTT-S----HHHHHTT-
--STTTSS----HHHHHTT-
---TTSSS----HHHHHHH-
--STTSSS----HHHHHHH-
---TTTSS----HHHHHHT-
--STTSSS----TTHHHH--
--STTSSS----HHHHHTT-
--STTTSS-S--HHHHHHH-
--STTTSS-S--HHHHHHH-
--STTT-S-S-SHHHHHHT-
--STTT-S----HHHHHHH-
--STTT-S-S--HHHHHHH-
--STTT-S---SHHHHHHT-
--STTT-S-S--HHHHHHH-
--STTT---S--HHHHHHH-
--STTT-TT---HHHHHHH-
--STTT-SSS--HHHHHHH-
--STTT-S-S--HHHHHHT-
--SGGG-S----HHHHTT--
--STTT-S----HHHHHTT-
--STTT-S-S-SHHHHHHT-
--STTS-S-S--HHHHHTT-
--STTS---S-SHHHHHT--
--STTS------HHHHHHT-
--STTS-S---SHHHHHTT-
--STTS---S--HHHHHHT-
--STT--S-S--HHHHHHH-
--STT--S----HHHHHHT-
--STT--S-S--HHHHHTT-
--SGGG-S-S--HHHHHTT-
--SGGG-S---SHHHHTTT-
--STTS-S----HHHHHHH-
--SGGG-S----HHHHHTT-
--SGGG----S-HHHHHTT-
--STTT------HHHHHHH-
--STTT------HHHHTTT-
--SGGG------HHHHHTT-
--STTS------HHHHHHH-
--SGGG------HHHHHTT-
--SGGG------HHHHHTT-
---GGG-S----HHHHHHH-
---TTT------HHHHHHH-
---TTS-S----HHHHHH--
--STTT------HHHHHT--
--STTT---S--HHHHHH--
---TTT---S--HHHHHHT-
---TTT---S--HHHHHTT-
---TTT---S--HHHHHHH-
--STTT------HHHHHTT-
---TTT------HHHHHHH-
---TTT------HHHHHHT-
--STTTS-----HHHHHHH-
--STTTS-----HHHHHHH-
---TTT-S----HHHHHHT-
--STTT------HHHHHHH-
---TTT---S--HHHHHTT-
---TTSS-----HHHHHHH-
--STTTS-----HHHHHHH-
---TTTSS-S--HHHHHHH-
---TTTSS----HHHHHHT-
--STTTSS-S--HHHHHHH-
--STTT---S--HHHHHHH-
--STTT-S----HHHHHHH-
--STTT-S-S--HHHHHHH-
---TTTSS-S--HHHHHHH-
--STTT-S-S--HHHHHHH-
---TTT---S--HHHHHHH-
---TTTSS-S--HHHHHHH-
---TTSSS-S--HHHHHHH-
---TTTSSSS--HHHHHHT-
---TTTSS-S--HHHHHHH-
---TTSSSSSS-HHHHHHH-
--STTTSS-S--HHHHHHT-
--STTTSS-SS-HHHHHTT-
--STTTSS-SS-HHHHHHH-
--STTTSS-SS-HHHHHTT-
--STTSS--SS-HHHHHHH-
---TTTSSSSS-HHHHHHH-
---TTTSSSSS-HHHHHH--
--STTTSSSSS-HHHHHHH-
--STTTSSSSS-HHHHHHT-
---TTSSSSSS-HHHHHHT-
---TTSSSSSS-HHHHHHH-
--STTSS-TTSSHHHHHHH-
---TTSS-TTSSHHHHHHT-
---TTTS-TTSSHHHHHHH-
---TTTSSSSTTHHHHHTT-
---TTTSS-SSSHHHHHHH-
---TTT---SSSHHHHHTT-
---TTT--SSTTHHHHHHH-
--STTT--SSSSHHHHTTT-
---TTT--SSSSHHHHHTT-
---TTT---SSSHHHHHHH-
---TTT--SSSSHHHHHHH-
---TTT--SSSSHHHHHHH-
---TTT--SSSSHHHHHHH-
---TTT---SSSHHHHHTT-
---TTT---SSSHHHHHTT-
---TTT---SSSHHHHHTT-
---TTTS---SSHHHHHHH-
---TTT----SSHHHHHHH-
---TTT----SSHHHHHHH-
---TTT----S-HHHHHHH-
---TTT----SSHHHHHHH-
---TTT----SSHHHHHHH-
---TTT----SSHHHHHH--
---TTT----SSHHHHHHH-
---TTT----TTHHHHHHH-
---TTT----SSHHHHHTT-
---TTT-S--TTHHHHHHH-
--STTT-S--TTHHHHHHH-
--STTT-S--SSHHHHHTT-
--STTT-S--SSHHHHHHT-
--STTT----SSHHHHHHT-
--STTT----SSHHHHHTT-
--STTT-S--SSHHHHTT--
--STTT----SSHHHHHH--
--STTT----SSTTGGGS--
--SGGG-S--SSTTGGGS--
---STT-S--SSTTTTTT--
--SGGG-S--TTHHHHHH--
--STTT-S--STHHHHTT--
---TTT-S--SGGGGGGT--
---TTT-S-SSHHHHTSS--
---TTTSS--STHHHHSS--
--STTTSS--SHHHHTTS--
---TTTSS--HHHHHHTT--
---TTTSS--SHHHHHHH--
---TTTSS--STHHHHHS--
---TTT-S--GGGTHHHH--
--STTT-SS-STHHHHTT--
---TTT-S--STHHHHTS--
---TTT-S--STHHHHHH--
---TTT-S--TTHHHHHT--
---TTT-S--STHHHHHH--
---TTT-S--TTHHHHTT--
---TTT-S--STHHHHHH--
---TTT-S--STHHHHHH--
---TTT----STTTHHHH--
---TTT----STHHHHTT--
---TTT-S--SHHHHHHH--
---TTT-S--THHHHHHS--
---TTT-S--HHHHHHHH--
---TTT-S--SHHHHHHH--
---TTT-S--HHHHGGGG--
---TTT-S--HHHHGGGS--
---TTT-S--HHHHHHHT--
---TTT-S--HHHHHHHH--
---TTT-SS-HHHHHHHT--
---TTT-S--HHHHHHHH--
---TTT----HHHHHHHT--
---TTT---SHHHHHHHH--
---TTT----HHHHHHHH--
---TTT----HHHHHHHH--
--STTS----HHHHHHHH--
---TTT----HHHHHHHH--
---TTT----HHHHHHHH--
---TTS----HHHHHHHH--
---TTS----HHHHHTTS--
---TTT----HHHHHTTS--
--STTT----HHHHHTTS--
---TTT----HHHHHTTS--
---TTT----SHHHHTTT--
--STTT----HHHHHTTT--
---TTT----HHHHHTTS--
---TTT----HHHHHTTT--
---TT--S--TTTTTTTT--
---TT--S-SHHHHHTTT--
---TT--S--HHHHTTTT--
--STT--S-SHHHHGGGT--
--STTT----HHHHHTTT--
---TTT----HHHHGGGT--
---TTT-S--TTGGGGGT--
---TTS-S--HHHHGGGS--
---TTT-S--HHHHGGGT--
--STTT-S--TTGGGGGS--
--STTT----HHHHGGGS--
---TTT----HHHHGGGS--
--SSS-----HHHHHHHH--
--STTT----HHHHHHHH--
--STTT----HHHHTTTT--
---TTT----STTTGGGT--
---TTT----HHHHGGGS--
---TTT-S--HHHHGGGS--
---TTT----HHHHGGGT--
--STTT----HHHHGGGT--
--STTT---SHHHHHHHH--
--STTT-S--HHHHHHHH--
---TTT-S--HHHHHHHH--
---TTT----HHHHHHHH--
---TTT-S--TTTTHHHH--
--STTT----HHHHGGG---
---TTT----HHHHTTTS--
---TTT-S--HHHHHHHH--
---TTT-S--HHHHHHHH--
---TTT-S--HHHHGGGT--
--STTT----STTTHHHH--
--STTT----HHHHGGGS--
---TTT----TTTSGGGT--
---TTT-S--HHHHGGGT--
---TTT----HHHHGGGT--
---TTT----TGGGGGGS--
---TTT-S--SSTTGGGS--
---TTT-S--TTTSGGGS--
---TTT----TTTS-TTT--
---TTS-S--HHHHGGGS--
---TTS-S--HHHHGGGT--
---TTT----HHHHGGGT--
--STTT----HHHHHHHH--
--STTT----HHHHGGGT--
---TTT-S--HHHHHHHH--
---TTT----HHHHGGGS--
---TTT-S-SHHHHHHHH--
---TTT---GGGT-HHHH--
--STTT-S-SGGG-HHHH--
---TTT-S-HHHHHGGGT--
---GGG---TTTTSHHHH--
--STTT---SGGGTHHHH--
---TTT-S-HHHHHHHHH--
--STTT-S-TTGGGGGGT--
--SGGG-S-TTGGGGGGT--
--STTT--STTGGG-TTT--
---TTT-SSHHHHTGGGT--
--STTT---HHHHTGGGS--
---TTT---HHHHTTTTT--
--STTT-S-TGGGTGGG---
---TTT-S-TTTTTTTT---
---TTT---TTTTTGGG---
---TTT-S-TTGGGTTT---
--STTT-S-TTTTSTTS---
--STTT-SSTTGGGGGG---
--STTT-S-TTGGGGGG---
--SSTT-SSTTGGGTTS---
--SSSS-S-TTGGGTTT---
--S-SS---SSGGGTTT---
--SSSS---SSGGGGGG---
--SSSS-SSSSTTTTTT---
--SSTT-S-TTGGGTTT---
--SSSS---SSGGGTTT---
--SSSS--STTTTTTTT---
--SSTT-SSTTGGGTTT---
--SSTT-S-TTTTTGGG---
--SSTT-SSSSTTTTTT---
--S-SS---TTTTTTTT---
--SSTT-SSTGGGTTTT---
--S-TT-S-HHHHTSTT---
--S-TT-S-TTTTTTTT---
----SS-S-TTTTTTTS---
--S-TT-S-TGGGTGGG---
--SGGG-S-TTTTTTTS---
--SSTT-S-TTTSSGGG---
--SGGG-S-TTTTTGGGS--
--SGGG-SSTTGGGGGGT--
--SGGG-S-TTTTTHHHH--
--SGGG-S-TTTTTGGGT--
--SSTT-S-HHHHTGGGT--
--SSTT-S-TTGGGHHHH--
--SSTT-S-TTGGGHHHH--
--SSSS-S-HHHHTSTTT--
--SSTT-S-HHHHHGGGT--
--SSTT-SSHHHHTHHHH--
--S-TT-S-HHHHT-TTT--
--SSTT-S-HHHHTGGGT--
--SSTT-S-GGGTSHHHH--
--S-TT-S-HHHHT-TTT--
----SS---HHHHS-TTT--
----TT-S-HHHHS-TTT--
---STT-S-HHHHS-TTT--
--S-TT-S-HHHHT-TTS--
--S-TT-S-GGGTSGGGS--
----SS---HHHHTGGGS--
----SS---HHHHSHHHH--
----SS-S-HHHHSGGGT--
--S-TT---HHHHSGGGS--
--S-SS---HHHHTGGGS--
--SSSS---HHHHTGGGT--
--S-SS-S-HHHHTGGGT--
--SSTT-S-HHHHS-GGG--
--SSTT-S-HHHHTGGGS--
--SSGGGTTHHHHTTTT---
--SSTTTTTHHHHSGGGS--
--S-TTTTTHHHHSGGGS--
--SSGGGS-HHHHTGGGS--
--SSTTSSSHHHHSHHHH--
--S-TTSSSHHHHTHHHH--
--SSTTSSSTTGGGGGGT--
--SGGGTTTHHHHTGGGT--
--SGGGTTTHHHHTGGGT--
--SSTTTTTHHHHTGGGS--
---HHHHTTHHHHT-GGG--
--SSTT-SSHHHHHGGGT--
--S-TTTTTTTGGGSTTT--
--SSGGGTTHHHHSGGGT--
--SSGGGTTHHHHTGGGT--
--SSTTTTTTTGGGGGGT--
--SSTTTTTHHHHSGGGT--
--SSTTTTTTTTTTGGGT--
--SSTTTTTHHHHSHHHH--
--SGGGTSSHHHHTGGGS--
--SGGGTTTTTGGGGGGS--
--SGGGTTTTTTTTGGGS--
--SSTTTSSTTGGGGGGS--
--SGGGTSSHHHHTHHHH--
--SGGGTSSTTGGGGGGS--
--SGGGTSSTTGGGGGGS--
--SHHHHTTTTGGGGGGS--
--SGGGTTTHHHHTHHHH--
--SGGGTTTHHHHTGGGS--
--SGGGTTTHHHHTHHHH--
--SHHHHSSHHHHTGGGS--
--SHHHHSSHHHHTGGGT--
--SGGGTS-HHHHTHHHH--
--SGGGTS-HHHHTGGGS--
--SGGGTS-TTTSSGGGS--
--SGGGTS-GGGS-TTTS--
--SGGGTS-HHHH-GGGS--
--SGGGTTTHHHHTGGG---
--GGGGTSSGGGS-GGGS--
--GGGTTSSGGGSSGGGS--
--SGGGTTTGGGT-GGGS--
---GGGTTTGGGS-GGGT--
---HHHHTTGGGTSSTTS--
---TTTTSSGGGSSGGGT--
--HHHHTSSGGGTSGGGS--
--HHHHTTTGGGS--TTT--
--HHHHTSSGGGS-GGGS--
--IIIIITTGGGS-GGGS--
--HHHHTTTGGGT-GGGS--
--HHHHTS-GGGTSHHHH--
--HHHHTS-GGGS-STTT--
--HHHHTS-GGGT-GGGS--
--HHHHTS-GGGT-GGGS--
--HHHHTS-TTTSSGGGT--
--HHHHTS-GGGS-GGGT--
--HHHHTS-GGGS-GGGS--
--HHHHSS-HHHH-GGGS--
--TTTTSS-GGGS-GGGS--
--GGGTSS-GGGS--GGG--
--GGGTSS-GGGT-GGGS--
--HHHHSS-GGGS-GGGT--
--HHHHSS-GGGT--TTT--
--HHHHSS-GGGSSGGGT--
--HHHHS--GGGSSHHHH--
--HHHHS--GGG--GGGT--
--HHHHS--GGG--TTTS--
--HHHHS--GGG---GGG--
--HHHHS--GGG--HHHH--
--HHHHS--TTT--TTTS--
--HHHHS--GGG--GGGT--
--HHHHS--GGG--GGGS--
--HHHHS--GGG--GGGT--
--HHHHS--GGG--GGGT--
--GGGTS--TTT--GGGG--
--HHHHS--GGG--STTT--
--HHHHS--GGG--GGGT--
--TTTTTT-GGG--GGGS--
--HHHHSS-STT-SGGGT--
--TTTTTT-GGG--HHHH--
--TTTTTT-TTT--STTT--
--TTTTTT-GGG--SGGG--
--TTTTTT-GGG--HHHH--
--TTTTTT-GGG-SGGGT--
--TTTSSS-TTS--GGGT--
--TTTSS--TTT--SGGG--
--TTTTTT-TTT-SSTTT--
--TTTTTT-TTT--GGGS--
--TTTSSS-TTT--GGG---
--TTTSTT-TTT--GGGT--
--TTTSTT-TTT-SGGGS--
--TTTTTT--TT-SSTTT--
--GGGSTT-STT-SGGGT--
--TTT-TT--TT--HHHH--
--STTS-S--TT--GGGT--
--TTT-TT---S--STTT--
---GGG-S------STTS--
--TTTS-S---S-SSTTS--
--TTTS-----S--GGGS--
--GGGSTT--TTS-GGGT--
--TTTSTT-SSSSSSTTS--
--GGGSTT-STT---TTT--
--HHHH-S-STT---TTT--
--GGG-TT-GGG---TTT--
---GGGTTSGGGSS-TTS--
--GGG-TT-GGGSS-TTS--
--GGGSTTSGGGGSSGGG--
--TTTS-SSGGG---TTT--
--GGGS-SSTTT---TTT--
--GGG-TTSGGG-SSTTT--
--GGGT-SSTTT-SGGGG--
--HHHH-SSGGG---GGG--
--HHHH--SGGG---TTS--
--GGGT-SSTTT---TTS--
--GGGTSSSTTT---TTS--
--GGGTSS-GGG---TTS--
--HHHHTT-GGG---TTS--
--HHHHTT-GGG---TTS--
--HHHHSS-GGG---TTT--
--HHHHSS-TTT---TTS--
--TTTTTTSTTT---TTT--
--TTHHHHSTTT---GGG--
--HHHHHHSGGG-S-GGG--
--TTGGGSSTTT-S-TT---
--TTTTTSSGGG-S-GGG--
--HHHHHSSGGG-S-GGG--
--TTTTTSSTTT-S--TT--
--HHHHHSSTTT-S--SS--
--HHHHHSSTTT-S--SS--
--HHHHHSSTTT----TT--
--HHHHHSSTTTSS--TT--
--HHHHHSSTTTS---TT--
--TTTTTSSTTT----TT--
--HHHHHSSTTT-S--TT--
--HHHHHSSTTT----TT--
--HHHHHSSTTTSS--TT--
--HHHHHSSTTT-S--TT--
--HHHHTSSTTT-S--TT--
--TTTTTSSTTT-S------
--TTTTTSSTTT-S---S--
--HHHHHSSTTT-----S--
--TTTTTSSTTT-S--TT--
--HHHHHSSTTT----TT--
--TTTTTSSTTT----TT--
--TTTTTSSTTTS---TT--
--TTTTTSSTTTS---TT--
--TTTTTSSTTT----GGG-
--TTTTTSSTTT----TT--
--HHHHHSSTTT----GGG-
--HHHHHSSTTTS---TT--
--HHHHHSSTTT----TT--
--HHHHHSSTTT-S--GGG-
--HHHHHSSTTTS---SS--
--TTTTTSSTTT-S--TTT-
--HHHHHSSTTT----TT--
--HHHHHSSTTT----TT--
--HHHHHSSTTT-S--TT--
--TTTTTSSTTTSS-S-S--
--HHHHHSSTTT-S-STT--
--TTTTTSSTTT-S--TT--
--TTGGG-STTT-S-STT--
--TTTTTSSTTT-S--TT--
--HHHHHSSTTT-S--TT--
--TTTTTSSTTT-S--TT--
--HHHHHSSTTT-S--TT--
--TTTTTSSTTT-S--TT--
--TTTTTSSTTT-S--TT--
--TTTTTSSTTT-S--TT--
--TTTTTSSTTT-S--TT--
--HHHHHSSTTT-SS-SS--
--TTTTTSSTTT-S---S--
--TTTTTSSTTT-----S--
--HHHHHSSTTT-----S--
--TTTTTSSTTT-S---S--
--HHHHHSSTTT-S---S--
--HHHHHSSTTT-S---S--
--HHHHHSSTTT-SS-SS--
--HHHHHSSTTT-S---S--
--HHHHHSSTTT-S------
--HHHHHSSTTT-S---S--
--HHHHHSSTTT-S---S--
--TTTTTSSTTT-S---S--
--HHHHHSSTTT-SS--S--
--TTTTTSSTTT-SS--S--
--HHHHHSSTTT-SS-----
--TTTTTSSTTT-SS--S--
--HHHHHSSTTT-SS--S--
--HHHHTSSTTT-SS--S--
--HHHHHSSTTT-SS--S--
--HHHHHSSTTT-SS--S--
--HHHHHSSTTT-SS--S--
--TTTTTSSTTT-SS--S--
--TTTTTSSTTT-SS--S--
--HHHHHSSTTT-SS--S--
--TTTTTSSTTT-SS--S--
--HHHHHSSTTT-SS--S--
--HHHHHSSTTT-SS--S--
--TTTTTSSTTT-SS--S--
--HHHHHSSTTT-SS--S--
--TTTTTSSTTT-SS--S--
--TTTTTSSTTT-SS-SS--
--TTTTTSSTTT-SS-SS--
--TTTTTSSTTT-SS-SS--
--HHHHHSSTTT-SS-SS--
--HHHHHSSTTT-SS-SS--
--GGGGTSSTTT-SS-SS--
--TTTTTSSTTT-SS-SS--
--HHHHHSSTTT-SS--S--
--HHHHHSSTTT-SS--S--
--TTTTTSSTTT-SS--S--
--TTTTTSSTTT-SS--S--
--HHHHHSSTTT-SS--S--
--HHHHHSSTTT-SS--S--
--HHHHHSSTTT-SS--S--
---HHHH-STTT-SS--S--
--HHHHS-STTT-SS--S--
--HHHHSSSGGG-SS--S--
---HHHHSSGGG-SS--S--
--HHHHH-SGGG-SS--S--
--TTGGGSSGGG-SS--S--
--HHHHT-STTT-SS-SS--
--HHHHT-STTT-SS--S--
--HHHHT-STTT-SS--S--
--HHHHTSSGGG-SS-TT--
--TTGGG-STTT-SS--S--
--TTTSS-STTT-SS--S--
--TTGGGSSTTT-SS--S--
--TTGGGSSTTT-SS--S--
--HHHHHSSTTT-SS--S--
--TTGGGSSTTT-SS--S--
--HHHHHSSTTT-SS--S--
--TTGGGSSTTT-SS--S--
--TTHHHHSTTT-SS-SS--
--HHHHHHSGGG-SS--S--
--TTHHHHSTTT-SS-SS--
--HHHHHSSTTT-SS--S--
--TTHHHHSTTT-SS--S--
--TTGGGTSTTT-SS--S--
--TTGGGTSTTT-SS--S--
--TTGGGSSGGG-SS-SS--
--TTGGGSSTTT-SS-SS--
--TGGGGSSTTT-SS--S--
---STTTSSTTT-SS--S--
--TTTTTSSTTT-SS--S--
--TTTTTSSTTT-SS--S--
--TGGGTSSTTT-SS--S--
--TTHHHHSTTT-SS-SS--
--TTTTTSSTTT-SS-SS--
--HHHHHHSTTT-SS-SS--
--TTHHHHSTTT-SS--S--
--TTGGGSSTTT-SS--S--
--TTTTTSSTTT-SS-SS--
--TTTTTSSTTT-SS-SS--
--HHHHHHSTTT-SS-SS--
--TTTTTSSTTT-SS--S--
--TTHHHHSTTT-SS--S--
--HHHHTTSTTT-SS-SS--
--HHHHHHSTTTSSS-SS--
--HHHHHHSGGG-SS--S--
--HHHHHHSGGG-SS--S--
--TTHHHHSGGG-SS-SS--
--TTHHHHSGGG-SS-SS--
--TTHHHHSGGG-SS-SS--
--TTHHHHSTTS-SS-SS--
--HHHHHHSGGG-SS-SS--
--HHHHHHSTTS-SS-SS--
--HHHHTTSTTT-SS-SS--
--HHHHHHSTTT-SS-SS--
--HHHHHHSGGG-SS-SS--
--HHHHHHSTTT-SS-SS--
--TTHHHHSTTT-SS-SS--
--HHHHHHSGGG-SS-SS--
--HHHHHHSTTT-SS-SS--
--TTHHHHSGGG-SS-SS--
--TTTTTSSGGG-SS-SS--
--HHHHHSSGGG-SS-SS--
--HHHHHSSTTT-SS-SS--
--HHHHHSSTTT-SS-SS--
--HHHHTTSTTT-SS-SS--
--TTHHHHSTTT-SS-SS--
--HHHHHHSTTT-SS-SS--
--HHHHHHSGGG-SS--S--
--HHHHHH-TTT-SS--S--
--HHHHHHSGGG-SS--S--
--HHHHHHSTTT-SS--S--
--TTHHHHSTTT-SS--S--
--TTHHHHSTTT-SS--S--
--HHHHHHSGGG-SS--S--
--HHHHHHSTTT-SS--S--
--HHHHHHSTTT-SS-SS--
--HHHHHSSTTT-SS-SS--
--HHHHHHSTTSSSS-SS--
--HHHHHHSTTT-SS-SS--
--HHHHHHSTTT-SS-SS--
--HHHHHHSTTT-SS-SS--
--HHHHHHSTTT-SS-SS--
--TTHHHHSTTT-SS-SS--
--HHHHTTSTTT-SS--S--
--HHHHHHSTTT-SS-SS--
--HHHHHHSGGG-SS-SS--
--HHHHHSSGGGSSS-SS--
--HHHHHTSTTT-SS-SS--
--HHHHHSSGGG-SS-SS--
--HHHHHHSTTT-SS-SS--
--TTGGGTSTTTSSS-SS--
--TTHHHHSGGG-SS-SS--
--TTHHHHSTTTSSS-SS--
--TTHHHHSTTT-SS-SS--
--HHHHHHSGGG-SS-SS--
--HHHHHHSTTT-SS-SS--
--TTHHHHSTTT-SS-SS--
--TTHHHHSGGG-SS-SS--
--TTHHHHSTTT-SS-SS--
--HHHHHHSGGG-SS-SS--
--HHHHHHSTTS-SS-SS--
--HHHHHHSTTT-SS-SS--
--HHHHHHSTTT-SS-SS--
--HHHHTTSTTT-SS-SS--
--TTHHHHSTTT-SS-SS--
--HHHHHHSTTT-SS-SS--
--HHHHHHSTTT--S-SS--
--HHHHTTSTTT----SS--
--HHHHHHSTTT--S-SS--
--HHHHTTSTTT-SS-SS--
--TTGGGTSTTT-SS-SS--
--HHHHTTSTTT-SS-SS--
--HHHHHHSTTT--S-SS--
--HHHHTTSTTT--S-SS--
--TTGGGTSTTT--S-SS--
--TTHHHHSTTT--S-SS--
--TTGGGTSTTT--S-SS--
--TTGGGTSTTT-SS-SS--
--TTHHHHSTTT-SS-SS--
--HHHHHHSTTT-SS-SS--
--HHHHTTSGGG-SS-SS--
--HHHHHHSGGG-SS-SS--
--HHHHHHSTTT-SS-SS--
--HHHHHHSGGG-SS-SS--
--HHHHHHSTTT-SS-SS--
--TTHHHHSTTS-SS-SS--
--HHHHHHSTTT-SS-SS--
--HHHHHHSTTT-SS-SS--
--HHHHHHSTTT-SS-SS--
--HHHHTTSGGG-SS-SS--
--TTHHHHSTTT-SS-SS--
--SHHHHHSGGG-SS-SS--
--HHHHHHSGGG-SS-SS--
--HHHHTTSGGG-SS-SS--
--HHHHHHSGGGSSS-SS--
--HHHHHHSTTT-SS-SS--
--HHHHHHSGGG-SS-SS--
--HHHHHHSGGG-SS-SS--
--HHHHHHSGGG-SS-SS--
--HHHHHHSGGG-S--SS--
--TTHHHHSGGG----SS--
--HHHHHHSGGG-S--SS--
--HHHHHHSGGG----SS--
--TTHHHHSGGG-S--SS--
--HHHHHHSGGG-S--SS--
--HHHHTTSTTT-SS-SS--
--HHHHTTSTTT--S-SS--
--HHHHHHSTTT-S--SS--
--TTHHHHSTTT-SS-SS--
--HHHHHHSGGG-S--TT--
--TTHHHHSTTT-S--TT--
--HHHHHHSTTT----SS--
--HHHHTTSTTS--SSSS--
--HHHHTTSTTT-SS-SS--
--HHHHTTSGGG-S--SS--
--HHHHTSSGGG-S--SS--
--HHHHHHSTTT-S--SS--
--HHHHTTSTTT-S--SS--
--HHHHTTSTTT---SSS--
--HHHHTTSTTT-S--SS--
--HHHHHHSTTT-SS-SS--
--HHHHHHSGGG-S--SS--
--HHHHHHSGGG-S--SS--
--TTHHHHSTTT-SSSSS--
--TTHHHHSTTT-S--SS--
--TTHHHHSTTT-S--SS--
--TTHHHHSTTT-S--SS--
--HHHHTTSTTT-S--SS--
--HHHHHHSTTT-S--SS--
--HHHHHHSGGG-S--SS--
--HHHHHHSTTT---SSS--
--TTHHHHSGGG-SS-SS--
--TTHHHHSGGG-S--SS--
--TTHHHHSTTT-S-SSS--
--TTHHHHSTTT-S--SS--
--TTHHHHSTTT-S--SS--
--HHHHHHSTTT-S--SS--
--TTHHHHSTTT-S--SS--
--HHHHHHSTTT-S--SS--
--TTHHHHSTTT----SS--
--HHHHHHSGGG-S--SS--
--HHHHHHSTTT-SS-SS--
--TTHHHHSTTT-SS-SS--
--HHHHHHSGGG-SS-SS--
--HHHHHHSTTT-SS-SS--
--TTHHHHSTTT-SS-SS--
--TTHHHHSGGG-S--SS--
--HHHHHH-GGG-SS-SS--
--HHHHHSSTTT-SS-SS--
--HHHHHHSTTT-SS-SS--
--TTHHHHSGGG-SS-SS--
--TTHHHHSTTS-SS-SS--
--TTHHHHSGGG-SS-SS--
--TTHHHHSGGG-S--TT--
--TTHHHHSTTTSSS-SS--
--TTHHHHSGGG-SSSSS--
--HHHHHHSGGGSSSS-S--
--HHHHHHSTTT-S--SS--
--TTHHHHSGGGSSSSSS--
--HHHHHHSTTTSSSS-S--
--TTHHHHSTTSSSS-SS--
--TGGGTSSGGGSSSSSS--
--TTGGGTSGGGSSS-SS--
--TTHHHHSGGGSSS-SS--
--TTHHHHSGGGSSS-SS--
--HHHHHSSGGG-SS-SS--
--TTHHHHSTTT-SS-SS--
--HHHHHHSGGG-SS-SS--
--HHHHHHBGGG-SS-SSB-
--TTHHHHSTTT-S--SS--
--HHHHHHSGGG-S--SS--
--TTHHHHSGGG-SS-SS--
--HHHHHHSTTSSSSSSS--
--TTHHHHSTTSSSS-SS--
--HHHHHHBTTSSSSSSSB-
--TTHHHHSTTTSSSSSS--
--TTHHHHSTTTSS-SSS--
--HHHHHHSTTTSS--SS--
--TTGGGTSTTTSS--SS--
--HHHHHHSTTSSS-SSS--
--HHHHHHSTTTSS--SS--
--HHHHTTSTTT-S--SS--
--HHHHTTSTTTSSSSSS--
--HHHHHHBTTTSSSSSSB-
--HHHHHHSGGGSSSSSS--
--TTHHHHSTTTSSSSSS--
--TTHHHHSTTSSSSSSS--
--TTHHHHSTTSSSSSSS--
--TTHHHHSTTTSSSSSS--
--TTHHHHSTTTSSSSTT--
--TTGGGTBTTTSSS-SSB-
--TTGGGTSTTTSS-SSS--
--HHHHHHSTTTSS-SSS--
--HHHHTTSTTTSSSSSS--
--HHHHTTSTTTSSSSSS--
--HHHHTTSTTT-S--SS--
--HHHHTTSTTTSS--TT--
--HHHHHHSTTTSS--TT--
--HHHHTTSTTTSS--SS--
--TTGGGTSTTT-S--SS--
--HHHHTT-TTT-S--SS--
--TTGGGTSTTTSS-SSS--
--TTHHHHSTTTSS--SS--
--HHHHTTSTTTSS-SSS--
--HHHHTTSTTTSS-SSS--
--TTHHHHSTTTSS--SS--
--TTGGGTSTTTSSSSSS--
--HHHHHHSTTTSSSSSS--
--HHHHHHSTTTSS-SSS--
--HHHHHHSTTTSS-SSS--
--HHHHTTBTTTSSSSSSB-
--HHHHHHSTTT-S--SS--
--HHHHTTSTTTSS--SS--
--HHHHTTSTTTSS-SSS--
--HHHHTTSTTTSS-SSS--
--HHHHTTSTTTSSS-SS--
--HHHHHHSTTT-S--SS--
--HHHHTTSTTT-S--SS--
--TTTTTTSTTT-S--TT--
--HHHHTTSTTT-S--TT--
--HHHHTTSTTT-S--SS--
--TTGGGTSTTT-S--TT--
--HHHHTTBTTT-SS-SSB-
--HHHHTTSTTT-SS-SS--
--HHHHHHSTTT-S--SS--
--HHHHTTSTTT-S--SS--
--HHHHHHSTTTSS--SS--
--HHHHHHSTTTSS--TT--
--TTHHHHSGGGSS--SS--
--TTHHHHSTTTSS--SS--
--STHHHH-TTTSSSSSS--
--STTTTTSTTTSS-SSS--
---GGGGTSTTTSS--SS--
---GGGGTSTTTSS--SS--
---THHHHBTTTSS--SSB-
---GGGGTSGGGSS--SS--
---GGGGTSTTTSS-SSS--
---GGGGS-GGGSS-SSS--
---GGGGSSGGGSS--SS--
---GGGGTSGGG-S---S--
---SGGGTSGGGSS--SS--
---HHHHHSTTTSS--SS--
---TTTTTSTTT-S--SS--
--SHHHHH-GGG-S--SS--
--SHHHHHSTTSSS--SS--
--SSHHHHSGGG-SS-SS--
---HHHHHSGGG-S--TT--
---THHHHSGGG-S--SS--
--SHHHHHSGGGSS--TT--
---HHHHTSTTT-S--SS--
---TTGGGSTTS-S--TT--
---HHHHHSTTT-S--TT--
---STTTSSTTTSS--SS--
---TTGGGSTTT-S--SS--
---HHHHTSTTTSS--SS--
---HHHHHSTTTSS--SS--
---HHHHHSTTS-SS-SS--
---HHHHHSTTT-SS-SS--
--SHHHHHSTTT-SSTTS--
---HHHHHSTTT-SS-TT--
--SHHHHHSGGG-S--TT--
--STTTTTSGGG-SS-TT--
--SSHHHHSTTTSSS-SS--
--SSHHHHSTTTSS-SSS--
--SSHHHHBTTSSSSSSSB-
--SSHHHHSTTT-S--SS--
--SSGGGTSTTT-SS-TT--
--SSHHHHSTTTSSSSSS--
--SSHHHHSTTTSS--SS--
--SSHHHHSTTTSSSSSS--
--SSHHHHSTTTSSSSSS--
--SSHHHHSTTTSSSSSS--
--SSHHHHSTTTSSSSSS--
--SSHHHHSTTTSSSSSS--
--S-HHHHSTTTSSSTTS--
--S-HHHHSTTTSSSSSS--
--SSHHHHSTTTSSSSSS--
--SSHHHHSTTTSSSSSS--
--SSHHHHSTTTSSSSSS--
--SSHHHHSTTTSSSSSS--
--SSHHHHSTTTSSS-SS--
--S-HHHHSTTTSSSSSS--
--S-GGGTSTTT-SSSSS--
--SSHHHHSTTT-SSSSS--
--SSHHHHSTTTSSSTTS--
--S-HHHHSTTTSSSSSS--
--S-HHHHSTTTSSSSSS--
--SSGGGTSTTTSSSTTS--
--SSHHHHSTTT-SSSSS--
--SSHHHHSTTT-SSSSS--
--SSHHHHSTTTSSSSSS--
--SSHHHHSTTT-SSSSS--
--SSGGGTSTTT-SS-SS--
--SSHHHHSTTT-SS-SS--
--SSHHHHSTTT--SSSS--
--SSHHHHSTTT--SSSS--
--SSHHHHSTTT-SS-SS--
--SSHHHHSTTT--SSSS--
--SSHHHHSTTTSSSSSS--
--SSHHHHSTTTSSSSSS--
--SSTTTTSTTTSSS-SS--
--SSHHHHSTTT--STTS--
--SSHHHHSTTT-SSSSS--
--SSHHHHSTTT-SSSSS--
--SSHHHHSTTT-SS-SS--
--SSHHHHSTTT-SSSSS--
--SSHHHHSTTT-SSSSS--
--SSHHHHSTTT-SS-SS--
--SSHHHHSTTT-SSSSS--
--SSHHHHSTTT-SSSSS--
--SSHHHHSTTT-SS-SS--
--SSHHHHSTTT--SSSS--
--SSGGGTSTTT-SSSSS--
--SSHHHHSTTT-SSSSS--
--SSHHHHSTTT--STTS--
--SSHHHHSTTT-SS-SS--
--SSHHHHSTTT-SSSSS--
--SSHHHHSTTT-SSSSS--
--S-HHHHSTTT-SSSSS--
--SSHHHHSTTT-SS-SS--
--SSHHHHSTTTS-SSSS--
--SSHHHHSTTT-SSSSS--
--SSHHHHSTTT-SSSSS--
--SSTTTSSTTT-SSSSS--
--SSHHHHSTTT-SSSSS--
--SSHHHHSTTT-SSSSS--
--SSHHHHSTTT-SSSSS--
--SSGGGTSTTT-SS-SS--
--SSHHHHSTTT-SSSSS--
--SSHHHHSTTT-SSSSS--
--SSHHHHSTTT-SSSSS--
--SSHHHHSTTT-SSTTS--
--SSHHHHSTTT-SS-SS--
--S-HHHHSTTT-SSSSS--
--SSHHHHSTTT-SSSSS--
--S-GGGTSTTT-SSSSS--
--S-HHHHSTTTSSSSSS--
--S-HHHHSTTTSSSSSS--
--S-HHHHSTTT-SS-SS--
--SSHHHHSTTT-SSSSS--
--SSGGGTSTTT-SSSSS--
--S-HHHHSTTT-SSSSS--
--SSHHHHSTTS-SS-SS--
--SSGGGTSGGG-SSSSS--
--SSGGGTSTTTSSSSSS--
--SSHHHHSTTT-SSSSS--
--S-HHHHSTTT-SSSSS--
--SSHHHHSTTT-SSSSS--
--SSHHHHSTTT-SSSSS--
--SSHHHHSTTT-SSSSS--
--S-HHHHSTTT-SSSSS--
--S-HHHHSTTT-SSSSS--
--S-HHHHSTTT-SSTTS--
--S-HHHHSGGG-SSSSS--
--S-HHHHSTTT-SSSSS--
--SSHHHHSTTT-SSSSS--
--SSSTTTSTTT-SSSSS--
--SSHHHHSTTT-SSSSS--
--SSHHHHSTTT-SS-SS--
--SSHHHHSTTTSSSSSS--
--SSSTTTSTTT-SSSSS--
--SSSTTTSTTT-SSSSS--
--SSHHHHSTTT-SSSSS--
--SSHHHHSTTT-SSSSS--
--SSHHHHSTTT-SSSSS--
--SSHHHHSTTTSSSSSS--
--STHHHHSTTT-SSSSS--
---SSTTTSTTT-SSSSS--
--SSSTTTSTTT-SSSSS--
--SSSTTTSTTS-SSSSS--
--SSTTTTSTTT-SSSSS--
--SSHHHHSGGG-SS-SS--
--SSHHHHSGGG-SS-SS--
--SSHHHHSTTT-SSSSS--
--SSHHHHSTTT-SSSSS--
--SSGGGTSTTT-SSSSS--
--SSHHHHSTTT-SSSSS--
--SSHHHHSTTTSSSSSS--
--SSHHHHSTTT-SSTTS--
--S-HHHHSTTTSSSSSS--
--S-STTTSTTT-SSSSS--
--S-TTTTSTTT-SSTTS--
--S-TTTTSTTT-SSSSS--
--SSHHHHSTTT-SSSSS--
--SSHHHHSTTT-SS-SS--
--S-TTTTSGGG-SSSSS--
--SSHHHHSGGG-SS-SS--
--SSTTTTSTTS-SSSSS--
--SSHHHHSTTS-SSTTS--
--SSGGGTSGGG-SSSSS--
--SSGGGTSGGG-SS-SS--
--SSHHHHSGGG-SSSSS--
--SSHHHHSGGG-SSSSS--
--SSHHHHSGGG-SSSSS--
--SSGGGTSGGG-SS-SS--
--SS-TTTSGGG-SSSSS--
--SS-TTTSTTT-SSSSS--
--SS-TTTSTTT-SSSSS--
--SS-TTTSGGG-SS-SS--
--SSHHHHSTTT-SSSSS--
--SS-GGGSTTS-SS-SS--
--S--TTTSGGG-SSSSS--
--S-HHHHSGGG-SS-SS--
--SSHHHHSGGG-SSSSS--
--SSSTTTSGGG-SSSSS--
--SSHHHHSTTT-SSSSS--
--SS-TTTSGGG-SSSSS--
--S-GGGTSTTS-SSSSS--
--SSHHHHSTTT-SSSSS--
--SSGGGTSTTT-SSSSS--
--SSGGGTSTTTSSSTTS--
--SSGGGTSTTT-SSTTS--
--SSHHHHSTTT-SSSSS--
--SSHHHHSGGG-SSSSS--
--SSHHHHSTTS-SS-SS--
--SSGGGTSTTT-SSSSS--
--SSGGGTSTTT-SSSSS--
--SSHHHHSTTT-SSSSS--
--SGGGGTSTTT-SSSSS--
--STTTTTSTTS-SS-SS--
---TTTTTSTTT-SSSSS--
--TTTTTTSGGG-SSSSS--
--TTTTTTSGGG-SSSSS--
--STTTTTSTTT-SS-SS--
--TTTTTTSTTT-SSSSS--
--TTTTTTSTTS-SSSSS--
--TTTTTTSTTT-SSSSS--
--TTTTTTSTTT-SSSSS--
--TTTTTTSTTT-SSSSS--
--TTTTTTSTTT-SSSSS--
--TTTTTTSTTT-SSSSS--
--TTTTTTSTTT-SSSSS--
--TTTTTTSTTT-SSSSS--
--TTTTTTSTTT-SSSSS--
--TTTTTTSTTT-SSSSS--
--TTTTTTSTTT-SS-SS--
--TTTTTTSTTT-SSSSS--
--TTTTTTSTTT-SSSSS--
--TTTTTTSTTT-SSSSS--
--TTTTTTSTTT-SS-SS--
--TTTTTTSTTT-SS-SS--
--TTTTTTSTTT-SSSSS--
--TTTTTTSTTT-SSTTS--
--TTTTTTSTTT-SS-SS--
--TTTTTTSTTT-SSSSS--
--TTTTTTSTTT-SS-SS--
--TTTTTTSTTT-SSSSS--
--TTTTTTSTTT-SSSSS--
--TTTTTTSTTT-SSSSS--
--TTTTTTSTTT-SSSSS--
--GGGTTTSTTT-SSSSS--
--TTTTTTSTTT-SSSSS--
--TTTTTTSTTT-SSSSS--
--TTTTTSSTTT-SSSSS--
--TTTTTTSTTT-SSSSS--
--TTSTTTSTTT-SSSSS--
--TTTGGGSTTT-SSSSS--
--TTSTTTSTTT-SSSSS--
--GGGTTTSTTT-SSSSS--
--GGGTTTSTTT-SSSSS--
--GGGTTTSTTT-SSSSS--
--GGGTTTSTTT-SSTTS--
--TTGGGTSTTT-SSSSS--
--STTTTTSTTT-SSSSS--
--GGGTTTSTTT-SSTTS--
--GGGTTTSTTT-SSSSS--
--TTTTTTSTTT-SS-SS--
--TTTTTTSTTT-SS-SS--
--TTTTTTSTTT-SSSSS--
--TTTTTTSGGG-SSSSS--
--TTTTTTSTTS-SSSSS--
--TTTTTTSTTS-SSSSS--
--TTHHHHSGGG-SSSSS--
--TTTTTTSTTT-SSSSS--
--TTTTTTSTTT-SSSSS--
--TTTTTTSTTTSSSSSS--
--TTTTTTSTTS-SSSSS--
--TTTTTTSTTS-SSSSS--
--TTTTTTSTTS-SSSSS--
--TTTTTTSGGG-SS-SS--
--TTTTTTSTTT-SSSSS--
--TTTTTTSTTT-SSSSS--
--TTTTTTSTTT-SSSSS--
--TTTTTTSTTT-SSSSS--
--TTTTTTSGGG-SSSSS--
--TTTTTTSTTS-SSSSS--
--TTTTTTSTTT-SSSSS--
--TTTTTTSTTT-SSSSS--
--HHHHTTSTTT-SS-SS--
--TTTTTTSTTT-SSSSS--
--TTTTTTSTTT-SSSSS--
--TTTTTTSTTT-SSSSS--
--GGGTTTSTTT-SSSSS--
--TTTTTTSTTT-SSSSS--
--TTTTTTSTTT-SSSSS--
--TTTTTTSTTT-SSSSS--
--TTTTTTSTTT-SSSSS--
--TTTTTTSTTT-SSSSS--
--TTTTTTSTTT-SSSSS--
--TTTTTTSTTT-SSSSS--
--TTTTTTSTTT-SS-SS--
--TTTTTTSTTT-SSTTS--
--TTTTTTSTTT-SSSSS--
--TTTTTTSTTT-SSSSS--
--TTTTTTSGGG-SS-SS--
--TTTTTTSGGG-SS-SS--
--TTTTTTSTTT-SSSSS--
--TTTTTTSTTS-SSSSS--
--TTTTTTSTTS-SSSTT--
--GGGTTTSTTT-SSSTT--
--TTTTTTSTTT-SSSTT--
--TTTTTTSGGG-SSSSS--
--TTTTTTSGGG-SS-SS--
--TTTTTTSTTT-SSSSS--
--TTTTTTSTTT-SSSSS--
--TTTTTTSTTT-SSSSS--
--TTTTTTSTTT-SSSSS--
--TTTTTTSTTS-SSSSS--
--TTTTTTSTTT-SSSSS--
--TTTTTTSTTT-SSSSS--
--TTSTTTSTTT-SSSSS--
--TTSTTTSTTT-SSSSS--
--STTTTTSTTT-SSSSS--
---SSTTTSTTT-SS-SS--
--STTTTTSTTT-SSSSS--
--STTTTTSGGG-SSSSS--
---TTTTTSGGG-SSSSS--
---TTTTTSTTT-SSSSS--
---TTTTTSTTT-SSSSS--
---TTTTTSTTT-SSSSS--
---TTTTTSTTT-SSSSS--
---TTTTTSGGG-SSSSS--
---TTTTTSTTT-SSSSS--
---TTTTTSTTS-SSSSS--
---SSTTTSTTT-SSSSS--
---TTTTTSTTT-SSSSS--
---TTTTTSTTTSSSSSS--
--STTTTTSTTT-SSSSS--
--TTTTTTSTTT-SS-SS--
--TTTTTTSTTT-SSSSS--
--TTTTTTSTTT-SSSSS--
--TTTTTTSTTTSSSSSS--
--TTTTTTSTTT-SSSSS--
--TTTTTTSGGGSSSSSS--
--TTTTTTSGGG-SSSSS--
--TTTTTT-GGG-SSSSS--
--TTTTTTSGGG-SS-SS--
--TTTTTTSGGG-SS--S--
--TTTTTTSGGG-SSSSS--
--TTTTTTSGGG-SS-SS--
--TTTTTTSGGG-SS-SS--
--TTTTTTSGGG-SS-SS--
--TTTTTTSGGG-SSSSS--
--TTTTTTSGGG-SSTTS--
--TTTTTTSGGG-SSSSS--
--TTSTTTSGGG-SSTTS--
--TTTTTTSGGG-SSSSS--
--TTTTTTSGGG-SS-SS--
--TTTTTTSGGG-SSSSS--
--TTTTTTSGGG-SSSSS--
--TTTTTTSGGG-SSSSS--
--TTTTTTSGGG-SS-SS--
--GGGTTTSGGG-SS-SS--
--TTTTTTSGGG-SSSSS--
--TTTTTTSGGG-SSSSS--
--TTTTTTSGGGSSSSSS--
--TTTTTTSGGG-SSTTS--
--TTTTTTSGGG-SSSSS--
--TTTTTTSGGG-SSSSS--
--TTTTTTSGGG-SSSSS--
--TTTTTTSGGG-SS-SS--
--TTTTTTSGGG-SSTTS--
--TTTTTTSGGG-SS-SS--
--TTTTTTSGGG-SSTTS--
--TTTTTTSGGG-SSSSS--
--TTTTTTSGGG-SS-SS--
--TTTTTTSTTS-SSSSS--
--TTTTTTSGGG-SSSSS--
--TTTTTTSGGG-SSSSS--
--TTTTTTSGGG-SSSSS--
--TTTTTTSGGG-SSSSS--
--TTTTTTSGGG-SS-SS--
--TTTTTTSGGG-SS-SS--
--TTSTTTSGGG-SSSSS--
--GGGTTTSGGG-SSSSS--
---TTTTTSGGGSSSSSS--
---SSTTTSGGG-SS-SS--
---TTTTTSGGGSSSSSS--
---TTTTTSGGG-SSSSS--
---SSTTTSGGG-SSSSS--
---TTTTTSGGG-SSS-S--
---TTTTTSGGG-SSSSS--
---TTTTTSGGG-SS-SS--
---TTTTTSGGG-SSSSS--
---TTTTTSGGG-SSSSS--
---TTTTSSGGGSSSSSS--
---TTTTTSGGG-SSSSS--
---TTTTTSGGGSSSSSS--
--STTTTTSGGG-SSSSS--
--SS-TTTSGGG-SSSSS--
---TTTTTSGGG-SSSSS--
---TTTTTSGGG-SSSSS--
---TTTTTSGGG-SSSSS--
---TTTTTSGGGSSSSSS--
---TTTTTSGGG-SSSSS--
---TTTTTSGGG-SSSSS--
---TTTTSSGGG-SSSSS--
---TTTTSSGGG-SSSSS--
---TTTTSSGGG-SSSSS--
---TTTTSSGGG-SSSSS--
---TTTTSSGGG-SSSSS--
---TTTTTSTTT-SSSSS--
---TTTTTSGGG-SSSSS--
--STTTTTSGGG-SSSSS--
--SS-TTTSGGG-SSSSS--
--SSSTTSSGGG-SSSSS--
--SSSTTTSGGG-SSSSS--
--SS-TTTSTTT-SSSSS--
--SS-TTTSTTS-SSTTS--
--SSSTTTSTTTSSSSSS--
--SSSTTTSTTTSSSSSS--
--SSSTTTSTTT-SS-SS--
--SSSTTTSTTT-SS-SS--
--SSSTTTSTTTSSSSSS--
--SSSTTTSTTT-SSSSS--
---SSTTTSTTT-SSSSS--
---SSTTTSTTT-SSSSS--
--SSSTTTSTTT-SSSSS--
--STTTTTSTTT-SSSSS--
---TTTTTSTTT-SSSSS--
---SSTTTSTTT-SSSSS--
---TTTTTSTTT-SSSSS--
--STTTTTSTTT-SSSSS--
---TTTTTSTTTSSSSSS--
---TTTTTSTTT-SSSSS--
---TTTTTSTTT-SSSSS--
---TTTTTSGGG-SSSSS--
---TTTTTSGGG-SSSSS--
---TTTTTSTTS-SS-SS--
---TTTTTSTTS-SS-SS--
--SSSTTTSGGG-SSSSS--
---TTTTTSGGG-SSSSS--
--STTTTTSGGG-SSSSS--
--SSSTTTSTTS-SS-SS--
--STTTTTSTTTSSSSSS--
--SSSTTTSTTT-SSSSS--
--SSSTTTSTTT-SSSSS--
--STTTTTSGGGSSSSSS--
---TTTTTSTTS-SSSSS--
--STTTTTSGGG-SSSSS--
---TTTTTSGGG-SSSSS--
---TTTTTSTTT-SSSSS--
---TTTTTSTTT-SSSSS--
---TTTTTSGGG-SSSSS--
---TTTTTSTTS-SSSSS--
---TTTTTSTTT-SSSSS--
---TTTTTSTTT-SSSSS--
---TTTTTSTTT-SSSSS--
---TTTTTSTTT-SSSSS--
---TTTTTSTTT-SSSSS--
---TTTTSSTTT-SSSSS--
--GGGTT-STTS-SS-SS--
---TTGGGSTTTSSSSSS--
---S-TTSSTTTSSSSSS--
---TTTTSSTTTSSSSSS--
---SSTTSSGGG-SSSSS--
---SSGGGSTTTSSSSSS--
---SSTTSSTTT-SSSSS--
---TTTTTSTTT-SSSSS--
---TTTTTSTTTSSSSSS--
---TTTTTSTTTSSSSSS--
---TTTTTSTTT-SSTTS--
---TTTTTSTTTSSSSSS--
---TTTTTSTTT-SSSSS--
---TTTTTSTTTSSSSSS--
---SSTTTSTTS-SSSSS--
---TTTTTSTTTSSSSSS--
---TTTTTSGGG-SSSSS--
---TTTTTSTTTSSSSSS--
---TTTTTSTTS-SSSSS--
---TTTTTSGGGSSSSSS--
---TTTTTSTTTSSSSSS--
---TTTTTSTTTSSSSSS--
---SSTTTSTTT-SSSSS--
---THHHHSTTTSSSSSS--
---TTTTTSTTTSSSTTS--
---SSTTTSTTTSSSSSS--
--GGGTTTSTTT-SSSSS--
---TTTTTSTTT-SSSSS--
---SSTTTSTTT-SS-SS--
---TTTTTSTTT-SSSSS--
---TTTTTSTTT-SSSSS--
---TTTTTSTTT-SSSSS--
---SSTTTSGGG-SSSSS--
---TTTTTSTTT--SSSS--
---TTTTTSTTT-SS-SS--
---TTTTTSTTT-SS-SS--
---SSTTTSTTTSSS-SS--
---TTTTTSTTT-SS-SS--
---SSTTTSTTT-SSSSS--
---TTTTTSGGG-SSSSS--
---THHHHSTTT-SSSSS--
---THHHHSTTS-SSSSS--
--TTHHHHSTTS-SSSSS--
--HHHHHHSTTT-SSSSS--
--TTHHHHSTTTSSS-SS--
--TTHHHHSGGG-SSSSS--
--TTGGGTSTTT-SSSSS--
--TTGGGTSTTT-SSSSS--
--TTGGGTSGGG-SSSSS--
--TTTTTSSGGG-SS-SS--
--TTGGGTSGGG-SSSSS--
--TTTTTSSGGG-SSSSS--
--SSTTTSSGGG-SS-SS--
--SSTTTSSGGG-SS-SS--
--S-HHHHSGGG-SSSSS--
----HHHHSGGG-SS-SS--
---SHHHHSGGG-SS-SS--
--SSHHHHSGGG-SSSSS--
--SSHHHHSGGG-SSSSS--
--SSGGGTSGGG-SS-SS--
--SSHHHHSGGG-SSSSS--
--SSSTTTSGGG-SSSSS--
----HHHHSTTT-SSSSS--
--S-STTTSTTS-SS-SS--
--S-GGGTSTTTSSSSSS--
--S-HHHHSTTS-SSSSS--
--S-GGGTSTTT-SSSSS--
--S--TTTSTTT-SS-SS--
--S--TTTSTTT-SSSSS--
-----TTTSTTT-SSSSS--
-----TTTSTTT-SSSSS--
--S--TTTSTTT-SSSSS--
--S--TTTSGGG-SSSSS--
--S--TTTSTTT-SS-SS--
-----TTTSTTS-SSSSS--
--S--TTTSTTT-SSSSS--
--S--TTTSTTT-SSSSS--
--S--TTTSTTT-SSSSS--
-----TTTSTTT-SSSSS--
--S--TTTSTTT-SSTTS--
--S--TTTSTTT-SS-SS--
-----TTTSTTT-SSSSS--
-----TTTSTTT-SSSSS--
--S--TTTSTTT-SSSSS--
-----TTTSTTT-SSSSS--
--S--TTTSTTT-SSSSS--
--S--TTTSTTT-SSSSS--
--S--TTTSTTT-SSSSS--
--S--TTTSTTT-SS-SS--
--S--TTTSTTT-SSSSS--
--S--SSSSTTT-SSSSS--
--S--TTTSTTT-SSSSS--
--S--TTTSTTT-SS-SS--
-----TTTSTTT-SS-SS--
--S--TTTSTTT-SSSSS--
-----TTTSTTT-SSSSS--
--S--TTTSTTT-SS-SS--
--S--TTTSTTT-SS-SS--
--S--TTTSTTT-SS-SS--
-----TTTSTTT-SSSSS--
-----TTTSTTTSSSSSS--
-----TTTSTTT-SSSSS--
-----TTTSTTT-SSSSS--
-----TTTSGGG-SSSSS--
--S--TTTSTTT-SSSSS--
--S--TTTSTTT-SSSSS--
--S--TTTSTTT-SS-SS--
--S--TTTSGGG-SS-SS--
--S--TTTSTTT-SSSSS--
--S--TTTSTTT-SS-SS--
--S--TTTSTTT-SS-SS--
--S--TTTSTTT-SSSSS--
--S--TTTSTTT-SSSSS--
--S--TTTSTTTSSSSSS--
--S--TTTSTTS-SSSSS--
--S-STTTSTTTSSSSSS--
-----TTTSTTT-SSSSS--
--S--TTTSTTT-SSSSS--
--S--TTTSTTT-SSSSS--
--S--TTTSTTT-SSSSS--
--S--TTTSTTT-SSSSS--
--S--TTTSTTT-SSTTS--
--S--TTTSGGG-SSSSS--
--S--TTTSTTT-SS-SS--
--S--TTTSTTT-SSSSS--
--S--TTTSTTT-SSSSS--
--S--TTTSTTS-SS-SS--
--S--TTTSTTT-SS-SS--
-----TTTSTTT-SSSSS--
-----TTTSGGG-SSSSS--
-----TTTSTTT-SSSSS--
--S--TTTSGGG-SSSSS--
-----TTTSTTS-SSSSS--
--S--TTTSTTT-SSSSS--
--S--TTTSTTT-SSSSS--
--S--TTTSTTS-SSSSS--
--S--TTTSTTT-SSSSS--
--S--TTTSTTT-SSSSS--
--S--TTTSTTT-SSSSS--
-----TTTSTTT-SSSSS--
--S--TTTSTTT-SS-SS--
--S--TTTSTTT-SS-SS--
-----TTTSTTT-SSTTS--
--S--TTTSTTT-SS-SS--
--S--TTTSTTT-SSSSS--
--S--TTTSTTT-SSSSS--
--S--TTTSTTT-SS-SS--
-----TTTSTTT-SS-SS--
--S-STTTSTTT-SS-SS--
--S--TTTSTTT-SSSSS--
--S--TTTSTTT-SS-SS--
--S--TTTSTTT-SSSSS--
--S--TTTSTTT-SS-SS--
--S--TTTSTTT-SSSSS--
--S--TTTSTTT-SSSSS--
-----TTTSTTTSSSSSS--
-----TTTSTTT-SSSSS--
-----TTTSTTT-SSSSS--
-----TTTSGGG-SSSSS--
-----TTTSTTS-SSSSS--
--S--TTTSTTS-SS-SS--
--S--TTTSTTT-SSSSS--
--S--TTTSGGG-SS-SS--
--S--TTTSTTT-SS-SS--
--S--TTTSTTT-SSSSS--
--S--TTTSGGG-SSSSS--
-----TTTSTTT-SS-SS--
--S--TTTSTTT-SS-SS--
-----TTTSTTT-SSSSS--
--S--TTTSGGG-SSSSS--
--S--TTTSTTT-SS-SS--
-----TTTSTTT-SSSSS--
-----TTTSGGG-SSSSS--
--S--TTTSTTT-SS-SS--
-----TTTSTTT-SSSSS--
-----TTTSTTT-SS-SS--
-----TTTSGGG-SS-SS--
-----TTTSTTT-SSSSS--
-----TTTSTTT-SS-SS--
-----TTTSTTT-SS-SS--
-----TTTSGGG-SSSSS--
-----TTTSGGG-SS-SS--
-----TTTSGGG-SSSSS--
--S--TTTSTTT-SS-SS--
-----TTTSTTT-SSSSS--
-----TTTSTTT-SS-SS--
--S--TTTSTTT-SSSSS--
-----TTTSTTT-SSSSS--
-----SSSSTTT-SSSSS--
--S--TTTSTTT-SS-SS--
--S--TTTSTTT-SSSSS--
--S--TTTSTTTSSSSSS--
--S--TTTSTTS-SSSSS--
--S--TTTSTTT-SSSSS--
--S--TTTSTTT-SSSSS--
--S--TTTSTTS-SSSSS--
--S--TTTSTTT-SSSSS--
-----TTTSTTT-SSSSS--
--S--TTTSGGG-SSSSS--
--S--TTTSTTT-SSSSS--
--S--TTTSTTT-SSSSS--
--S-STTTSTTT-SSSSS--
--S--TTTSTTT-SSSSS--
--S--TTTSTTT-SS-SS--
--S--TTTSTTT-SSSSS--
--S--TTTSTTT-SS-SS--
-----TTTSTTT-SSSSS--
--S--TTTSTTT-SS-SS--
--S--TTTSGGG-SS-SS--
--S--TTTSTTT-SSSSS--
-----TTTSTTT-SS-SS--
--S--TTTSTTT-SSSSS--
--S--TTTSTTT-SSTTS--
--S--TTSSTTT-SSTTS--
--S--TTTSGGG-SSSSS--
--S--TTTSTTT-SSSSS--
--S--TTTSTTT-SS-SS--
--S--TTTSTTT-SSSSS--
--S--TTTSTTT-SS-SS--
--S--TTTSTTT-SS-SS--
--S--TTTSTTT-SSSSS--
--S--TTTSTTT-SS-SS--
--S--TTTSTTT-SS-SS--
-----TTTSTTTSSSSSS--
--S--TTTSTTT-SSSSS--
-----TTTSTTT-SSSSS--
-----TTTSTTTSSSSSS--
-----TTTSTTT-SSSSS--
--S--TTTSTTT-SS-SS--
--S--TTTSTTT-SSSSS--
--S--TTTSTTTSSSSSS--
--S--TTTSTTT-SSSSS--
-----TTTSTTT-SS-SS--
-----TTTSTTT-SSSSS--
-----TTTSTTT-SSSSS--
-----TTTSTTT-SSSSS--
--S--TTTSTTT-SS-SS--
-----TTTSTTT-SSSSS--
-----TTTSTTTSSSSSS--
-----TTTSTTT-SSSSS--
--S--TTTSTTT-SSSSS--
--S--TTTSTTT-SSSSS--
--S--TTTSTTTSSSTTS--
--S--TTTSTTT-SSSSS--
--S--TTTSTTTSSSSSS--
--S--TTTSTTT-SSSSS--
--S--TTTSTTT-SSSSS--
--S--TTTSGGG-SSSSS--
--S--TTTSTTTSSSSSS--
--S--TTTSTTTSSSSSS--
--S--TTTSTTT-SSSSS--
--S--TTTSTTT--SSSS--
--S--TTTSTTTSSSSSS--
--S--TTTSTTT-SSSSS--
-----TTTSTTTSSSSSS--
--S--TTTSTTT-SSSSS--
--S--TTTSTTT-SSTTS--
--S--TTTSTTT-SSTTS--
--S--TTTSTTT-SSTTS--
--S--TTTSTTT-SSSSS--
--S--TTTSTTTSSSSSS--
--S--TTTSTTT-SSSSS--
--S--TTTSTTT-SSSSS--
--S--TTTSTTT-SSTTS--
--S--TTTSTTTSSSSSS--
--S--TTTSTTT-SSTTS--
--S--TTTSTTTS-SSSS--
--S--TTTSTTTSSSTTS--
--S--TTTSTTTSSSTTS--
--S--TTTSTTT-SSSSS--
--S--TTTSTTT-SSSSS--
-----TTTSTTT-SSSSS--
--S--TTTSTTT-SSSSS--
--S--TTTSTTT-SSSSS--
-----TTTSTTTSSSSSS--
-----TTTSTTTSSS-SS--
-----TTTSTTTSSSSSS--
-----TTTSTTT-SS-SS--
-----TTTSTTTS-SSSS--
-----TTTSTTT-SSTTS--
-----TTTSTTT-SSSSS--
-----TTTSTTT-SSSSS--
-----TTTSTTT--SSSS--
-----TTTSTTT-SSSSS--
-----TTTSTTT-SSTTS--
-----TTTSTTT-SSSSS--
-----TTTSTTTSSSSSS--
-----TTTSTTT-SSSSS--
-----TTTSTTT-SSSSS--
-----TTTSTTTSSSSSS--
--S--TTTSTTTSSSSSS--
--S-STTTSTTS-SSSSS--
--S--TTTSTTTSSSSSS--
--S-STTTSTTT-SSSSS--
--S--TTTSTTT--SSSS--
--S--TTTSTTT-SSSSS--
--S--TTTSTTT--SSSS--
--S--TTTSTTT-SSSSS--
--S--TTTSTTT-SSSSS--
--S--TTTSTTT-SSSSS--
--S--TTTSTTT-SSSSS--
--S--TTTSTTTSSSSSS--
--S--TTTSTTT-SSSSS--
--S--TTTSTTT-SSTTS--
--S--TTTSTTT--SSSS--
--S--TTTSTTT-SSSSS--
--S--TTTSTTTS-SSSS--
--S--TTTSTTTSSSSSS--
--S--TTTSTTTSSSSSS--
--S--TTTSTTTSSSSSS--
--S--TTTSTTT-SSSSS--
--S--TTTSTTTSSSSSS--
--S--TTTSTTTSSSSSS--
-----TTTSTTTSSSSSS--
--S--TTTSTTTSSSSSS--
--S-STTTSTTTSSSSSS--
--S--TTTSTTT-SSSSS--
--S--TTTSTTT--SSSS--
--S--TTTSTTT-SSSSS--
--S--TTTSTTT--SSSS--
--S--TTTSTTTSSSSSS--
--S--TTTSTTT-SSSSS--
--S--TTTSTTT-SSSSS--
--S--TTTSGGG-SSSSS--
--S--TTTSGGG-SSTTS--
--S--TTTSTTT-SSSSS--
--S--TTTSTTT-SSSSS--
--S--TTTSTTT-SS-SS--
-----TTTSTTTSSSSSS--
--S--TTTSTTS-SSSSS--
--S--TTTSGGG-SSSSS--
-----TTTSTTT-SSSSS--
--S--TTTSTTT-SS-SS--
--S--TTTSTTT-SS-SS--
--S--TTTSTTT-SSSSS--
--S--TTTSTTT-SSSSS--
--S--TTTSTTT-SSSSS--
--S--TTTSTTTSSSSSS--
--S--TTTSTTT-SSSSS--
--S--TTTSTTTSSSSSS--
--S--TTTSTTT-SSSSS--
--S--TTTSTTT-SSSSS--
--S--TTTSTTTS-SSSS--
--S--TTTSTTT-SS-SS--
--S--TTTSTTT-SSSSS--
--S--TTTSTTT-SS-SS--
--S--TTTSTTTSSSSSS--
--S--TTTSTTTSSSS-S--
--S--TTTSTTT-SSSSS--
--S--TTTSTTT-SS-SS--
--S--TTTSTTT-SS-SS--
--S--TTTSTTT-SS-SS--
--S--TTTSTTS-SSSSS--
--S--TTTSTTT-SSSSS--
--S--TTTSTTT-SS-TTT-
--S--TTTSTTT-SSSTTT-
--S--TTTSTTT-SSSSS--
--S--TTTSTTT-SS-SS--
--S--TTTSTTT-SS-SS--
--S--TTTSTTT-SS-SS--
--S--TTTSTTT-SSSSS--
--S--TTTSTTT-SSS-S--
--S--TTTSTTT-SSSSS--
--S--TTTSTTT-SSSSS--
--S--TTTSTTTSSSSSS--
--S--TTTSTTTSSSSSS--
--S--TTTSTTTSSSSSS--
--S--TTTSTTT-SSSSS--
--S--TTTSTTT-SSSSS--
--S--TTTSTTTSSSSSS--
--S--TTTSTTTSSSSSS--
--S--TTTSTTT-SS-SS--
--S--TTTSTTT-SSSSS--
--S--TTTSTTT-SSSSS--
--S--TTTSTTT-SS-SS--
--S--TTTSTTT-SS-SS--
--S--TTTSTTT-SS-SS--
--S--TTTSTTTSSSSSS--
--S--TTTSTTT--SSSS--
--S--TTTSGGG-SSSSS--
--S--TTTSTTT-SS-SS--
--S--TTTSTTT-SSSSS--
--S--TTTSTTT-SSSSS--
--S--TTTSTTT-SSSSS--
--S--TTTSTTS-SS-SS--
-----TTTSTTT-SSSSS--
-----TTTSTTT-SSSSS--
--S--TTTSTTT-SSSSS--
--S--TTTSTTT-SSSSS--
-----TTTSTTS-SSSSS--
--S--TTTSGGG-SSSSS--
-----TTTSTTT--SSSS--
--S--TTTSTTT--S-SS--
--S--TTTSTTT--SSSS--
--S--TTTSTTT-SSSSS--
-----TTTSTTT--SSSS--
--S--TTTSTTT--S-SS--
--S--TTTSTTTSSSSSS--
--S--TTTSTTTSSSTTS--
--S--TTTSTTT-SSSSS--
--S--TTTSTTT-SSSSS--
--S--TTTSTTTSSSSSS--
--S--TTTSTTT-SS-SS--
--S--TTTSTTT-SSSSS--
--S--TTTSTTT-SSSSS--
--S--TTTSTTT-SSSSS--
--S--TTTSTTT-SSSSS--
--S--TTTSTTT-SSSSS--
--S--TTTSTTT-SSSSS--
--S--TTTSTTT-SSSSS--
--S--TTTSTTT-SSSSS--
--S--TTTSTTT-SSSSS--
--S--TTTSTTS-SSSSS--
--S--TTTSGGG-SS-SS--
--S--TTTSGGG-SSSSS--
--S--TTTSTTT-SSSSS--
--S--TTTSTTT-SSSSS--
--S--TTTSTTT-SSSSS--
--S--TTTSTTT-SSTTS--
--S--TTTSTTT-SS-SS--
--S--TTTSTTT-SSSSS--
--S--TTTSTTT-SSSSS--
--S--TTTSTTT-SSSSS--
--S--TTTSGGGSSSSSS--
--S--TTTSTTT-SSSSS--
--S--TTTSTTT-SSSSS--
--S--TTTSTTT-SSSSS--
--S--TTTSTTT-SSSSS--
--S--TTTSTTT-SSSSS--
--S--TTTSTTT-SS-SS--
--S--TTTSTTT-SS-SS--
-----TTTSTTT-SSSSS--
--S--TTTSTTT-SSSSS--
--S--TTTSTTT-SSSSS--
--S--TTTSTTT-SSSSS--
-----TTTSTTT-SSTTS--
--S--TTTSTTTSSSSSS--
--S--TTTSTTTSSSSSS--
--S--TTTSTTT-SSSSS--
--S--TTTSTTT-SSSSS--
--S--TTTSTTT-SSSSS--
-----TTTSTTT-SS-SS--
--S--TTTSGGG-SSSSS--
-----TTTSGGG-SSSSS--
-----TTTSTTT-SSSSS--
-----TTTSTTS-SSSSS--
--S--TTTSTTT-SS-SS--
--S--TTTSTTS-SSSSS--
--S--TTTSGGG-SSSSS--
--S--TTTSTTT-SSSSS--
--S--TTTSTTT-SS-SS--
--S--TTTSTTT-SSSSS--
----STTTSTTT-SSSSS--
--S--TTTSTTT-SSSSS--
--S--TTTSTTT-SSSSS--
--S--TTTSTTT--SSSS--
--S--TTTSTTT-SSTTS--
-----TTTSTTT-SSSSS--
-----TTTSTTT-SSSSS--
-----TTTSTTT-SSSSS--
--S-STTTSTTT-SSSSS--
--S-STTTSTTT-SSSSS--
-----TTTSGGG-SSSSS--
--S--TTTSTTT-SSTTS--
--S--TTTSTTTSSSSSS--
-----TTTSSTTSSSSSS--
-----TTTSTTS-SSSSS--
--S--TTTSTTT-SSSSS--
-----TTTSTTT--SSSS--
-----TTTSTTTSSSSSS--
-----TTTSTTTSSSSSS--
-----TTTSGGG-SSSSS--
-----TTTSTTTSSSSSS--
-----TTTSGGGSSSSSS--
-----TTTSGGG-SSSSS--
----STTTSGGGSSSSSS--
-----SSSSGGG-SSSSS--
-----TTTSGGG-SSSSS--
-----TTTSGGG-SSSSS--
--S--TTTSGGG-SSSSS--
--S--TTTSTTTSSSSSS--
--S--TTTSGGG-SSSSS--
--S--TTTSGGG-SSSSS--
----STTTSTTT-SSSSS--
-----TTTSTTS-SSSSS--
--S--TTTSGGG-SSSSS--
-----TTTSGGGSSSSSS--
--S--TTTSTTTS-SSSS--
-----TTTSGGG-SSSSS--
-----TTTSTTT-SSSSS--
-----TTTSTTTSSSSSS--
-----TTTSTTT-SSSSS--
--S--TTTSTTT-SSSSS--
--S--SSSSTTT-SSSSS--
----STTTSTTT-SSSSS--
-----TTTSTTT-SSSSS--
-----TTTSGGG-SSSSS--
-----TTTSTTT-SS-SS--
--S--TTTSTTT-SSSSS--
-----TTTSGGG-SSSSS--
--S--TTTSGGG-SSSSS--
--S--TTTSGGG-SSSSS--
--S--TTTSGGG-SS-SS--
-----TTTSGGG-SSSSS--
-----TTT-GGG-SSSSS--
--S--TTS-GGG-SS-SS--
--S--TTT-GGG-SS-SS--
--S--TTT-GGG-SS-SS--
--S--TTT-GGG-SS-SS--
--S--TTT-GGG-SS-SS--
--S--TTT-GGG-SS-SS--
--S--TTT-GGG-SS-SS--
--S--TTT-GGG-SS-SS--
--S--TTT-GGG-SSSSS--
--S--TTT-GGG-SSSSS--
--S-STTT-STT-SSSSS--
--S--TTT-GGGSSSSSS--
--S--TTT-GGG-SSSSS--
--S-SSSS-STT-SSSSS--
--S--STT-STT-SSSSS--
-----SS--STT-SSSSS--
--S--SSS-STT-SSSSS--
--S--SSS-SSS-SSSSS--
-----SSS-STT-SSSSS--
--S--SSS-STT-SSSSS--
--S--SSS-STT-SSSSS--
--S--SSS-STTSSSSSS--
--S--SSS-STT-SSSSS--
--S--SSS-STT-SSS-S--
--S--SSS-STT-SSSSS--
--S--TT--STT-SS-SS--
--S-STT--STT-SSSSS--
--S-SSS---TT-SSSSS--
--S-SSS---TT-SSSSS--
----STT--STTSSSSSS--
----STT--STT-SS-SS--
--S--TT---TT-SSSSS--
--S--TT---TT-SSSSS--
----STT---TT-SSSSS--
--S--TTS--TT-SSSSS--
-----TT---TT-SSSSS--
-----TT--STT-SSSSS--
-----TT---TT-SSSSS--
----STT--STT-SSSSS--
----SSS---TT-SSSSS--
--S--TT--STT-SSSSS--
--S--TT---TT-SSSSS--
--S--TT--STT-SSSSS--
--S--SS--STT-SSSSS--
-----TT---TT-SSSSS--
--S-STT--STT-SSS-S--
-----TT---TT-SSSSS--
-----TT---TT-SSSSS--
-----TT---TT-SSSTT--
-----TT---TT-SSSSS--
-----TT---TT-SSSSS--
----STT---TT-SSTTS--
-----TT---TT-SSSSS--
-----TT---TT-SSSSS--
-----TT---TT-SSSSS--
-----TT--STT-SSTTS--
--S--TT---TT-SSSSS--
-----TT---TT-SSSSS--
-----TT---TT-SS-SS--
-----TT---TT-SS-SS--
-----TT--STT-SSSSS--
-----TT---TT-SSSSS--
-----TT---TT-SSSSS--
-----TT---TT-SSSSS--
-----TT---TT-SSSSS--
--S--SS---TT-SSSSS--
-----TT---TT-SSSSS--
--S--TT--STT-SSSSS--
-----TT---TT-SSSSS--
--S--TT---TT-SSSSS--
-----SS---TT-SSSSS--
----GGG--STT-SSSSS--
----TTT--STT-SSSSS--
----TTT--STT-SSSSS--
--TTTTT--STT-SSSSS--
--TTTTT--STT-SSSSS--
---SGGG--STT-SSSSS--
--S-TTS---TTSSSSSS--
--S-GGG---TT-SS-SS--
--SSTTT---TT-SSSSS--
--S-GGG---TT-SS-SS--
--S-TTS---TT-SSSSS--
--S-GGG--STT-SSSSS--
--SSGGG--STT-SSSSS--
--S-GGG---TT-SSSSS--
--TTGGG---TT-SSSSS--
--S-GGG---TT-SSSSS--
--S-GGG---TT-SSSSS--
--S-GGG---TT-SSSSS--
--S-GGG---TT-SSSSS--
--S-GGG---TT-SSSSS--
--S-GGG---TT-SSSSS--
--S-GGG---TT-SSSSS--
--S-TTT---TT-SSSSS--
--S-TTTS--TT-SSSSS--
--S-GGG--STT-SSSSS--
--SSGGG---TT-SSSSS--
--S-GGG--STT-SSSSS--
--SSGGG---TT-SSSSS--
--S-TTS---TT-SSSSS--
--TTGGG---TT-SSSSS--
--S-GGG---TT-SSSSS--
--S-GGGS--TT-SSSSS--
--S-GGG---TT-SS-SS--
--S-STTS--TT-SSSSS--
--S-TTTS--TT-SSSSS--
--S-TTTS--TT-SSSSS--
--SSTTTS--TT-SSSSS--
--S-STTS--TT-SSSSS--
--S-STTS--SS-SSSSS--
--SSTTTS--TT-SSSSS--
--SSGGGS--TT-SSSSS--
--SSTTTS--TT-SSSSS--
--SSGGGS--TT-SSSSS--
--SSGGGS--TT-SSSSS--
--S-GGGS--TT-SS-SS--
--S-TTT---TT-SSSSS--
--SSTTTS--TT-SSSSS--
--SSGGGS--SS-SSSSS--
--SSGGG---TT-SS-SS--
--SSGGGS--TT-SS-SS--
--SSSTTS--TT-SSSSS--
--SSTTTS--TT-SSSSS--
--S-GGG---TT-SSSSS--
--SSGGGS--TT-SS-SS--
--SSGGGS--TT-SSSSS--
--S-TTSS--TT-SSSSS--
--S-TTTS--TT-SSSSS--
--S-GGGS--TT-SSSSS--
--S-GGGS--SS-SSSSS--
--S-TTTS--TT-SS-SS--
--TTTTTS--TT-SSSSS--
--TTTTTS--TT-SSSSS--
--TTTTTS--TT-SSSSS--
--TTTTTS--TT-SSSSS--
--TTGGGS--TT-SSSSS--
--TTTTTS--TT-SSSSS--
--TTGGGS--TT-SSSSS--
--TTTTTS--TT-SSSSS--
--TTSSSS--TT-SSSSS--
--TTTTSS--TT-SSSSS--
--TTTTTS--TT-SSSSS--
--TTTTTS--TT-SSSSS--
--TTTTTS--TT-SSSSS--
--TTTTTS--TT-SSSSS--
--TTTTTS--TT-SSSSS--
--TTTTSS--SS-SSSSS--
--TTTTSS--TT-SSSSS--
--TTTTSS--TT-SSSSS--
--TTTTTSS-TT-SSSSS--
--TTTTTS--TT-SSSSS--
--TTTTTS--TTSSSSSS--
--TTTTTS--TT-SSSSS--
--TTTTTS--TT-SSSSS--
--TTTTTS--TT-SSSSS--
--TTTTTS--TT-SSSSS--
--TTTTTS--TT-SSSSS--
--TTTTTS--TT-SS-SS--
--TTTTTS--TT-SS-SS--
--TTTTSS--TT-SSSSS--
--TTTTSS--TT-SSSSS--
--TTTTTS--TT-SSSSS--
--TTTTTS--TT-SSSSS--
--TTTTTS--TT-SS-SS--
--TTTTTS--SS-SSSSS--
--TTTTSS--TT-SSSSS--
--TTGGGS--TT-SSSSS--
--TTTTTS--TT-SSSSS--
--TTTTTS--TT-SS-SS--
--TTTTTS--TT-SSSSS--
--TTGGGS--TT-SSSSS--
--TTTTSS--TT-SSSSS--
--TTTTTS--TT-SS-SS--
--TTTTTS--TT-SSSSS--
--TTTTTS--TT-SSSSS--
--TTTTTS--TT-SSSSS--
--TTTTTS--TT-SSSSS--
--TTTTS---TT-SS-SS--
--TTTTS---SS-SSSSS--
--TTTTTS--SS-SSSSS--
--TTTTTS--TT-SSSSS--
--TTTTTS--TT-SSSSS--
--TTTTS---SS-SSSSS--
--TTTTTS--TT-SSSSS--
--TTTTTS--TT-SSSSS--
--TTTTS---TTSSSSSS--
--TTTTT---TT-SSSSS--
--TTGGG---TT-SSSSS--
--TTTTT--STT-SSSSS--
--TTTTT---TT-SSSSS--
--TTTTT---TT-SSSSS--
--TTTTT---SS-SS-SS--
--TTTTT--STT-SSSSS--
--TTTTT---TT-SS-SS--
--TTGGG---TT-SSSSS--
--TTTTS--STT-SSSSS--
--TTTTT--STT-SSSSS--
--TTTTT--STT-SSSSS--
--TTTTT---TT-SSSSS--
--TTTTTS--TT-SSSSS--
--TTTTT---TT-SSSSS--
--TTTTT--SSS-SSSSS--
--TTTTTS-SSS-SSSSS--
--TTSSSS--TT-SSSSS--
--TTTTTS-STT-SSSSS--
--TTTTT---TT-SSSSS--
--TTTTT---TT-SSSSS--
--TTTTT--STT-SSSSS--
--TTTTTS--TT-SSSSS--
--TTTTTS--TTSSSSSS--
--TTGGG---TTSSSSSS--
--TTTTTS-SSS-SSSSS--
--TTTTTS--TTSSSSSS--
--TTTTT---TTSSSSSS--
--TTTTTS--TT-SS-SS--
--TTTTTS--TTSSSSSS--
--TTTTTS--TT-SS-SS--
--TTTTT---TTSSSSSS--
--TTTTT---TT-SSSSS--
--TTTTTS--TT-SSSSS--
--TTTTTS--TT-SS-SS--
--TTTTTS-STT-SSSSS--
--TTTTTS-STT-SSSSS--
--TTTTTS--TT-SSSSS--
--TTTTTS--TT-SS-SS--
--TTTTTS--TT-SSSSS--
--TTTTTS--TT-SSSSS--
--TTTTTS-STT-SS-SS--
--TTSSSS-STT-SSSSS--
--TTTTTS-STT-SSS-S--
--TTTTTS-STT-SSTTS--
--TTTTTS-STT-SSSSS--
--TTTTT--GGG-SSSSS--
--TTGGG--GGG-SSSSS--
--TTTTT--TTT-SSSSS--
--TTTTT--STT-SSSSS--
--TTTTT--STT-SSSSS--
--TTTTT--STTSSSSSS--
--TTTTT--GGG-SSSSS--
--TTTTT--STTSSSSSS--
--GGGTT--STT-SSSSS--
--TTTTTS--TT-SSSSS--
--TTTSSS-SSS-SSSSS--
--TTTTTS-STT-SSSSS--
--TTTTT---SS-SSSSS--
--TTTTTS--SS-SSSSS--
--TTTTT---TT-SSSSS--
--TTTTT---SS-SSSSS--
--TTTTTS--SS-SSSSS--
--TTTTTS--SS-SSSSS--
--TTTTTS---S-SS-TT--
--TTSSS----S-SS-TT--
--TTSTTS---S-SS-TT--
--TTTTTS---S-SS-TT--
--TTGGG----S-SSSTT--
--TTTTT----S-SS-TT--
--TTSSSS-----SSSSS--
--TTGGGS-----SSSSS--
--TTTTTS-----SS-SS--
--TTTTTS---S-SSSSS--
--TTTTTS---S-SSSSS--
--TTTTTS---S-SS-SS--
--TTTTTS-----SSSSS--
--TTTTSS---S-SSS-S--
--TTTTTS-----SSSSS--
--TTTTTS-----SSSSS--
--TTGGGS-----SSSSS--
--TTTTTS-----SSSSS--
--TTTTTS-----SSSSS--
--TTTTTS-----SSSSS--
--TTGGGS-----SSSSS--
--TTTTTS-----SSSSS--
--TTTTTS---S-SSTTS--
--TTTTTS-----SSTTS--
--STTTTS-----SSSSS--
---TTTTS-----SSSSS--
--SGGGTS-----SSSSS--
--SSTTTS-----SSSSS--
--SS-SSS-----SSSSS--
-----SSS-----SSSSS--
-----SS------SSSSS--
-----SSS-----SSSSS--
--S--SSS-----SSSSS--
--S--SSS-----SSS-S--
-----TT------SSSSS--
-----SSS-----SSSSS--
-----SS------SSSSS--
--S--TT------SSSSS--
--S--TTS-----SSSSS--
--SSSSSS-----SSSSS--
--SSSSSS-----SSSSS--
---SSSSS-----SSSSS--
---STTTS-----SSSSS--
--SSTTTS-----SSTTS--
--S-TTTS-----SSSSS--
--SSTTTS-----SSSSS--
--SSGGGS-----SSSSS--
--SSTTTS-----SSS-S--
--SSGGGS-----SSSSS--
---STTTS-----SSSSS--
--SSTTTS-----SSSSS--
--SSGGGS-----SSSSS--
---STTTS-----SS-SS--
--S-TTTS---S-SSSSS--
--S-TTTS-----SSSSS--
----TTTS-----SSSSS--
--S-TTTS-----SSSSS--
--S-TTTS-----SSSSS--
--TTTTTS-----SSSSS--
--TTTTTS-----SSSSS--
--S-GGGS-----SSSSS--
--S-GGGS-----SSSSS--
--TTSTTS-----SSSSS--
--TTTTTS-----SSS-S--
--TTTTTS-----SSSSS--
--TTGGGS-----SSSSS--
--TTGGGS-----SSSSS--
--S-TTTS-----SSSSS--
--TTGGGS-----SSSSS--
--TTGGGS-----SSSSS--
--TTTTTS-----SSSSS--
--TTGGGS---S-SSSSS--
--TTGGGS-----SS-SS--
--TTHHHH-----SS-SS--
--TTTTTS-----SSSSS--
--TTTTTS-----SS-SS--
--TTGGGS-----SS-SS--
--TTGGGS-----SSSSS--
--TTTTTS-----SSSSS--
--TTGGGS-----SS-SS--
--TTTTTS-----SSSSS--
--TTTTTS-----SSSSS--
--S-GGGS-S---SSSSS--
--TTTTTS-----SS-SS--
--S-TTTS-----SS-SS--
--S-TTTS-----SS-SS--
--S-TTTS-----SSSSS--
--TTGGGS-----SSSSS--
--TTTTTS-----SS-SS--
--TTTTTS-----SSTTS--
--TTGGG------SSSSS--
--TTTTT------SSSSS--
--TTTTS------SSSSS--
--TTTTT------SSSSS--
--TTGGGS-----SSSSS--
--TTGGG------SSSSS--
--TTGGG------SSSSS--
--TTGGG------SSSSS--
--TTTTT------SSSSS--
--TTTTS------SSSSS--
--S-TTS------SSSSS--
--TTTTS------SSSSS--
--TTGGGS-----SSSSS--
--TTGGG------SSSSS--
--TTGGG------SSSSS--
--TTTTT------SSTTS--
--TTGGG--S---SSSSS--
--TTGGG------SSSSS--
--TTGGG------SSSSS--
--TTTTS------SSSSS--
--TTGGG------SS-SS--
--TTGGG------SSSSS--
--TTGGG------SSSSS--
--TTGGG------SSSSS--
--TTGGG------SSSSS--
--TTGGG------SSSSS--
--TTGGGS-----SS--S--
--TTGGGS-----SSSSS--
--TTGGG------SS-SS--
--TTGGG------SSSSS--
--TTGGG------SSSSS--
--TTTTT------SS-SS--
--TTTTTS-----SSSSS--
--TTTTT------SSSSS--
--TTTTT------SSSSS--
--GGGGT------SSSSS--
--S-TTT------SSSSS--
--S-TTT------SSSTT--
--SSTTS------SSTTS--
--TTTTTS-----SSSSS--
--TTTTT------SSSSS--
--TTTTT------SSSSS--
--TTTTT------SS-SS--
--TTTTT------SSSSS--
--TTTTT------SSSSS--
--SSTTT------SSSSS--
--TTTTT------SSSSS--
--TTTTT------SSSTT--
--TTTTT------SSSSS--
--TTGGG------SSSSS--
--TTTTT------SSSSS--
--SSTTT------SSSSS--
--TTTTT------SSSSS--
--TTTTS------SSSSS--
--S-GGG------SSSSS--
--TTGGG------SSTTS--
--TTGGG------SSSSS--
--TTGGG--S---SSTTS--
--TTGGG------SSSSS--
--TTTTS------SSSSS--
--TTGGG---S--SSSSS--
--S-TTT------SSSSS--
--S-TTS------SSSSS--
--S-GGG------SSSSS--
--S-TTS------SSSSS--
----GGG------SSSSS--
--S-GGG------SSSSS--
--S-GGG------SSSSS--
----GGG------SSSSS--
--S-GGG------SSSSS--
----TTT------SSSSS--
----GGG------SSSSS--
--TTGGG------SSSSS--
--S-GGG------SSSSS--
--TTGGG------SSSSS--
--S-GGG------SSSSS--
--S-GGG---S--SSSSS--
----TTT------SSTTS--
--S-TTS---S--SSSSS--
--S-GGG------SS-SS--
--S-GGG------SSSSS--
--S-TTS------SSSSS--
----TTS------SSSSS--
----GGG------SSSSS--
----TTT------SSSSS--
--S-GGG------SSSSS--
--S-TTT------SS-SS--
--TTTTT------SSSSS--
--TTTTS--S---SSSSS--
--TTTTS------SSSSS--
--TTTTS------SSSSS--
--SSSSS------SSSSS--
--TTGGG------SSSSS--
--TTGGG------SSSSS--
--TTGGG------SSSSS--
--TTGGG------SSSSS--
--TTGGG------SSSSS--
--TTGGG------SSSSS--
--TTGGG------SSSSS--
--TTGGG------SSSSS--
--TTGGGS-----SSSSS--
--TTGGG------SSSSS--
--GGGGG------SSSSS--
--TTGGG------SSSSS--
--TTGGG------SS-SS--
--S-TTS------SSSSS--
--SS-TT------SSSSS--
--S--SS------SSSSS--
--S--S-------SSSSS--
--S--TT------SS-SS--
--S--TT---S--SSSSS--
--S--TT------SSSSS--
--SS-TT----S-SSSSS--
--S--TT---SS-SSSSS--
--S--TT------SSSSS--
--TTGGG------SSSSS--
--TTTTT------SS-SS--
--TTGGG----S-SSSSS--
--TTTTSS-----SSSSS--
--TTGGG----S-SSSSS--
--TTTTS---S--SSSSS--
--TTGGG------SSSSS--
--TTGGG------SSSSS--
--TTTTTS-----SSSSS--
--TTGGG------SSSSS--
--TTGGG------SSSSS--
--TTGGG------SS-SS--
--TTGGG------SS-SS--
--TTGGG------SSSSS--
--SSGGG------SS-SS--
--TTGGG------SSSSS--
--TTTTT------SSSSS--
--TTGGG------SSSTT--
--TTGGG------SSSSS--
--TTGGG------SSSSS--
--TTGGG------SSSSS--
--TTGGG------SSSSS--
--TTGGG------SSSSS--
--TTGGG------SSSSS--
--TTGGG------SSSSS--
--TTGGG---S--SSS-S--
--S-TTT------SSSSS--
--TTGGG------SSSSS--
--TTGGG------SSSSS--
--TTGGG------SSSSS--
--S-GGG------SSSSS--
--TTGGG------SSSSS--
--TTGGG------SSSSS--
--TTGGG------SSSSS--
--TTGGG------SSSSS--
--TTTTT------SSSSS--
--TTGGG------SSSSS--
--TTTTT------SS-SS--
--TTGGG------SSSSS--
--TTGGG------SSSSS--
--TTGGG------SSSSS--
--TTGGG------SSSSS--
--TTGGG------SSSSS--
--TTGGG------SSSSS--
--TTTTT------SSTTS--
--TTGGG------SSSSS--
--TTTTS--S---SSSSS--
--TTGGG------SSSSS--
--TTGGG------SSSSS--
--TTGGG------SSSSS--
--TTGGG------SSSSS--
--TTGGG------SS-SS--
--TTTTT------SSSTT--
--TTGGG------SSSSS--
--TTTTS------SSSSS--
--TTGGG------SSSSS--
--TTGGG------SSSSS--
--TTGGG------SSSSS--
--TTTTT------SSSSS--
--TTGGG------SSSSS--
--TTGGG------SSSSS--
--TTGGG------SSSSS--
--TTGGG------SS-SS--
--S-GGG------SSSSS--
--S-GGG------SSSSS--
--SSGGG------SSSSS--
--TTTTT------SSSSS--
--SSGGG------SSSSS--
--S-TTT------SSSSS--
--S-GGG------SSSSS--
--TTTTS------SSSSS--
--S-TTT------SSSSS--
--TTGGG------SSSSS--
--TTGGG------SSSSS--
--TTTTT------SSSSS--
--TTGGG------SSSSS--
--TTGGG------SSSSS--
--TTGGG------SSSSS--
--TTTTS------SSSSS--
--TTGGG------SSSSS--
--TTGGG------SSSSS--
--TTTTS------SSSSS--
--TTGGG------SSSSS--
--TTGGG------SSSSS--
--TTGGG------SSSSS--
--TTGGG------SSSSS--
--S-GGG------SS-SS--
--S-GGG------SSSSS--
--TTGGG------SSSSS--
--TTTTT------SS-SS--
--TTGGG------SSS-S--
--TTGGG------SSSSS--
--TTGGG------SSSSS--
--S-GGG------SSSSS--
--S-GGG------SSSSS--
--S-GGG---S--SSSSS--
--TTTTS------SSSSS--
--TTTTT------SSSSS--
--TTTTS------SSSSS--
--TTTTT------SSSSS--
--TTTTT------SSSSS--
--TTTTT------SSSSS--
--TTTTT------SSTTS--
--TTTTT------SSSSS--
--TTGGG------SSSSS--
--TTGGG------SSSSS--
--TTTTS------SSSSS--
--TTGGG------SSSSS--
--TTGGG------SSSSS--
--TTGGG------SSSSS--
--TTGGG------SSSSS--
--TTGGG------SSSSS--
--TTTTS--S---SSSSS--
--TTGGG--S---SSSSS--
--TTGGG------SSSSS--
--TTTTS------SSSSS--
--TTTTS--S---SSSSS--
--TTGGG------SSSSS--
--TTGGG------SSSSS--
--TTGGG------SSSSS--
--TTGGG------SS-SS--
--TTGGG------SSSSS--
--S-GGG------SSSSS--
--S-TTS------SSSSS--
--S-GGG------SSSSS--
--S-TTT------SSSSS--
--TTGGG--S---SS-TT--
--TTGGG------SSSSS--
--TTGGG--S---SSSSS--
--TTTTT--S---SSSSS--
--TTTTT------SSSSS--
--TTGGG--S---SSTTS--
--TTGGG------SSSSS--
--S-TTT------SSSSS--
--S-TTT------SSSSS--
--S-TTT----S-SSSSS--
--TTTTT------SSSSS--
--S-TTT------SSSSS--
--TTTTT------SSSSS--
--TTTTT------SS-SS--
--TTTTT------SSSSS--
--TTTTTS--S--SSSSS--
--TTTTTS-----SSSSS--
--SSTTT------SSSSS--
--TTTTT------SSSSS--
--TTTTT------SSSSS--
--TTGGG------SSSSS--
--TTTTT------SS-SS--
--TTTTT------SSSSS--
--TTTTT---S--SSSSS--
--TTTTT------SSSSS--
--TTTTT------SS-SS--
--TTTTT------SSSSS--
--TTTTT---S--SSSSS--
--TTTTT------SSSSS--
--TTTTT------SSSSS--
--TTTTT--S---SS-SS--
--S-TTT------SSSSS--
--S-TTT------SSSSS--
--S-TTT------SSSSS--
--TTTTT------SSSSS--
--S-TTT---S--SSSSS--
--S-TTT------SSSSS--
--S-GGG------SSSSS--
--TTTTT------SSSSS--
--TTGGG------SS-SS--
--TTGGG------SS-SS--
--TTGGG------SSSSS--
--S-TTT------SS-SS--
--S-TTT------SS-SS--
--TTTTT------SSSSS--
----GGG---S--SSSSS--
--S-TTT------SSSSS--
--S-GGG------SSSSS--
--TTTTT------SSSSS--
--TTTTT---S--SSSSS--
--TTTTT------SS-SS--
--TTTTTS--S--SS-SS--
--S-TTT------SSSSS--
--S-GGG------SS-SS--
--S-TTT------SSSSS--
--S-TTT------SSSSS--
--TTTTT------SSSSS--
--TTTTS------SS-SS--
--TTTTT------SSSSS--
--TTGGGS-----SSSSS--
--TTTTTS-----SSSSS--
--TTTTTS-----SSSSS--
--S-TTTS-----SS-SS--
--SSGGG------SS-SS--
--S-GGG------SSSSS--
--S-TTT------SSSSS--
--TTGGGS-----SSSSS--
--S-TTTS--S--SSSSS--
--SSGGGS-----SSSSS--
--SSTTTS-----SSSSS--
--S-TTSS-----SSSSS--
--SSGGGS-----SSSSS--
--SSGGGS-----SSSSS--
--S-TTT------SSSSS--
--SSTTTS-----SSSSS--
--S-TTTS-----SSSSS--
--S-TTSS-----SS-SS--
--S-TTTS-----SSSSS--
--SSTTSS-----SSSSS--
--TT-TTS-----SSSSS--
--TTGGGS-----SSSSS--
--S-TTTS-----SSSSS--
--TTTTTS-----SSSSS--
--TTGGGS-----SSSSS--
--TTTTTS-----SSSSS--
--TTTTTS-----SSSSS--
--SSGGG------SSSSS--
--S-TTTS-----SSSSS--
--SSGGG------SSSSS--
--SSTTTS-----SSSSS--
--S-TTS------SSSSS--
--SSTTTS-----SSSSS--
--S-TTTS-----SSSSS--
--SSGGGS-----SSSSS--
--SSTTT------SSSSS--
--SSTTTS-----SSSSS--
--SSGGGS-----SSSSS--
--SSTTSS-----SSSSS--
--SSGGG------SSSSS--
--S-GGG------SSSSS--
--SSGGGS-----SS-SS--
--TTTTSS-----SSSSS--
--SSGGGS-----SSSSS--
--S-GGGS-----SSSSS--
--S-TTTS-----SSSSS--
--S-TTTS-----SSSSS--
--S-TTTS-----SSSSS--
----GGGS-----SSSSS--
---GGGTS-----SSSSS--
--S-GGGS---S-SS-SS--
----GGG------SSSSS--
----TTS------SSSSS--
----TTT------SS-SS--
--S-GGG------SSSSS--
----GGG------SSSSS--
--SSTTTS-----SSSSS--
----GGGS-----SSSSS--
--S-GGGS-----SSSTT--
---SGGGS-----SSSSS--
----GGGS-S---SSSSS--
----GGGS-----SSSSS--
----GGG------SSSSS--
--SSGGGS-----SSSSS--
--S-TTTS-----SS-SS--
--SSGGGS-----SSSSS--
--SSGGG------SSSSS--
--SSTTTS-----SSTTS--
--S-GGGS-----SSSSS--
--SSGGG----S-SS-SS--
--S-TTS------SS-SS--
--S--TT----S-SSSSS--
--S-STT------SSSSS--
--SSGGG------SSSSS--
--S-TTT------SSSSS--
--SSGGG------SSSSS--
--SSTTS------SSSSS--
--SSGGG------SSSSS--
--S-GGG------SSSSS--
--SSGGGS-----SSSSS--
--SSGGG------SSSSS--
--S-GGG------SSSSS--
--S-TTTS-----SSSSS--
--S-TTTS-----SSS-S--
--S-GGGS-----SSS-S--
--S-GGGS-----SSSSS--
--SSTTSS-----SSSSS--
----TTT----S-SSSSS--
--SSGGG------SSSSS--
--S-GGG------SSTTS--
--S-GGG------SSSSS--
--SSGGG------SSSTT--
--SSGGG------SSSTT--
--S-TTT------SSSSS--
--SSGGG------SSSSS--
--S-TTT------SSS-S--
--SSGGG------SSS-S--
--S-TTT------SSSSS--
--S-TTT------SSSSS--
--S-TTT------SSSSS--
--S-TTT------SSSSS--
--SSGGG------SSSSS--
--S-GGG------SSSSS--
--SSGGG------SSSSS--
--SSGGG------SSSSS--
--SSGGG------SSSSS--
--TTGGGS-----SS-SS--
---STTS------SSSSS--
--SSGGG------SSTTS--
--SSGGGS-----SSSSS--
--SSGGG------SSSSS--
--S-GGGS-----SSSSS--
--SSTTS------SSSSS--
--SSTTS------SSSSS--
--S-TTS----S-SSSSS--
--SSTTS----S-SSTTS--
--SSTTT----S-SSSSS--
--S-GGG------SSSSS--
--SSGGG------SSSSS--
--SSTTT------SSSSS--
--SSTTT------SSSSS--
--SSTTS------SSSSS--
--SSGGG------SSSSS--
--SSTTT------SSSSS--
--S-TTTS-----SSSSS--
--SSTTTS-----SS-SS--
--SSGGG------SSSSS--
--S-TTT------SS--S--
--S-TTT------SSS-S--
--SSGGG------SS-SS--
--SSTTT------SSSSS--
--S-TTS------SSSSS--
--S-TTTS-----SSSSS--
--SSTTT------SSSSS--
--SSGGG------SSSSS--
--SSGGG------SSTTS--
--SSGGG----S-SSSSS--
--SSGGG------SS-SS--
--S-GGG------SSSSS--
--S-GGG------SSSSS--
--SSGGG------SS-SS--
--S-GGGS-----SSSSS--
--S-GGG------SSSSS--
--S-GGGS-----SSSSS--
--S-GGGS-----SSSSS--
--S-GGGS--S--SSSSS--
--SSGGG------SSSSS--
--SSTTT------SSSSS--
--SSGGG------SSSSS--
--SSGGG------SSSSS--
--SSGGG------SSSSS--
--SSTTS------SSSSS--
--SSTTT------SSSSS--
--SSTTS------SSSSS--
--SSTTT----S-SSSSS--
--SSTTS------SSSSS--
--S-TTS------SSSSS--
--S-TTT------SSSSS--
--SSGGG------SSSSS--
--SSGGG------SSSSS--
--SSGGG------SSSSS--
--SSTTT------SSSSS--
--S-TTT------SSSSS--
--SSGGG------SS-SS--
--S-GGG------SSSSS--
--S-GGG------SSSSS--
--S-GGG------SSSSS--
--SSGGG------SS-SS--
--SSTTS------SSSSS--
--SSTTT------SSSSS--
--SSTTT------SSSSS--
--SSGGG------SSSSS--
--S-TTS------SSTTS--
--SSTTT------SSSSS--
--SSGGG------SSSSS--
--SSGGG------SSSSS--
--S-TTT------SSSSS--
--SSTTT------SSSSS--
--SSTTT------SSSSS--
--SSTTT------SS-SS--
--SSGGG------SS-SS--
--SSGGG------SSSSS--
--SSGGGS-S---SSSSS--
--SSGGGS-----SSSSS--
--SSGGG------SSSSS--
--SSGGGS-----SSSSS--
--SSGGGS-----SSSSS--
--S-GGGS-----SSSSS--
--SSGGGS-----SSSSS--
--SSGGGS-----SSSSS--
--SSGGGS-----SS-SS--
--SSGGGS-----SSSSS--
--S-GGG------SS-SS--
--SSGGGS-----SSSSS--
--S-TTTS-----SSSSS--
--SSGGGS-----SS-SS--
--S-TTSS-----SSSSS--
--TTGGGS-----SSSSS--
----GGGS-----SSSSS--
--TTGGG------SSSSS--
--SSGGG------SSSSS--
--S-GGG------SSSSS--
--TTGGG------SSSSS--
--S-GGGS-----SSSSS--
--S-GGGS-----SSSSS--
--S-GGG------SSSSS--
--SSGGGS-----SSSSS--
--S-GGG------SSSSS--
--S-GGGS-----SS-SS--
--SSGGGS-----SSSSS--
--S-GGGS-----SSSSS--
--S-GGGS-----SSSSS--
--S-GGGS-----SS-SS--
--SSTTTS-----SSSSS--
--SSGGGS-----SSSSS--
--SSTTTS-----SSSSS--
--SSGGGS-----SSSSS--
--SSGGGS-----SSSSS--
--S-GGGS-----SS-SS--
--S-GGGS-----SSSSS--
--S-GGGS-----SS-SS--
--SS-TTS-----SS-SS--
--S-TTTS-----SSSSS--
--SSTTSS-----SSSSS--
--SSGGGS-----SSSSS--
--SSGGGS-----SSSSS--
--SSTTTS-----SSSSS--
--S-GGGS-----SSSSS--
--S-GGG------SSS-S--
--S-GGG------SSSSS--
--SSGGGS-----SSSSS--
--S-GGGS-----SSSSS--
--S-GGG------SSSSS--
--S-GGG------SSSSS--
--SSGGG------SSSSS--
--SSGGGS-----SSSSS--
--S-GGG------SSSSS--
--TTTTS------SSSSS--
--TTTTS------SSSSS--
--SSTTT------SSSSS--
--S-TTT------SSSSS--
--S-GGG------SSSSS--
--S-TTS------SSSSS--
--S-GGG------SSSSS--
--S-GGGS-----SSSSS--
--S-GGG------SSSSS--
--SSGGGS-----SSSSS--
--S-TTTS-----SSSSS--
--SSGGGS-----SSSSS--
--SSGGG------SSSSS--
--SSGGGS-----SSSSS--
--SSGGG------SSSSS--
--SSGGG------SSSSS--
--SSGGGS-----SSSSS--
--S-TTS------SSSSS--
--S-GGGS-----SSSSS--
--S-GGG------SSSSS--
--S-GGGS-----SSSSS--
--TTGGG------SSSSS--
--S-TTS------SSSSS--
--S-GGG------SSSSS--
--SSTTT------SSSSS--
--S-GGG------SSSSS--
--S-GGG------SSSSS--
--SSGGG------SSSSS--
--TTGGG------SSSSS--
--TTGGG------SSSSS--
----TTS------SSSSS--
----GGG------SSSSS--
---SGGGS-----SSSSS--
----SSSS-----SS-SS--
----GGGS-----SSSSS--
--TTTTT------SSSSS--
--S-TTT------SSSSS--
--SSGGGS-----SS-SS--
--S-GGGS-----SSSSS--
--S-TTSS-----SSSSS--
----TTTS-----SSSSS--
----TTTS-----SSSSS--
----TTTS-S---SSSSS--
--S-TTTS-----SS-SS--
--S-TTTS-S---SSSSS--
----TTTS-S---SSSSS--
--S-TTTS-----SSSSS--
--S-GGGS-----SSSSS--
--S-TTS------SSSSS--
--TTGGGS-----SSSSS--
--TTGGGS-----SSSSS--
--S-GGGS-S---SSSSS--
--S-GGGS-----SSSSS--
--S-GGGS-----SSSSS--
--TTGGGS-----SSSSS--
--S-GGGS-----SSSSS--
----GGGS-----SSSSS--
--SSGGGS-----SSSSS--
--TTTTTS-----SSSSS--
--TTGGGS-----SSSSS--
--S-GGGS-----SSSSS--
--TTGGGS-S---SSSSS--
--TTGGGS-----SSSSS--
--S-GGGS-----SSSSS--
--SSTTTS-----SSSSS--
--S-TTTS-----SSSSS--
--SSGGGS-----SSSSS--
--SSGGGS-----SSSSS--
--S-GGG------SSSSS--
--SSGGGS-----SSSSS--
--S-GGGS-----SS-SS--
--SSGGGS-----SSSSS--
--SSTTTS-----SSSSS--
--SSTTTS-----SSSSS--
--SSGGGS-----SSSSS--
--SSTTTS-----SSSSS--
--SSGGGS-----SSSSS--
--S-GGGS-S---SSSSS--
--S-GGGS-----SSSSS--
--S-GGGS-S---SSSSS--
--S-GGGS-----SSSSS--
--SSGGGS-S---SSSSS--
--S-GGGS-----SSSSS--
--SSGGGS-----SSSSS--
--TTTTTS-----SSSSS--
--TTTTT--S---SS-SS--
--TTGGGS-----SS-SS--
--SSGGGS-----SSSSS--
--SSGGGS-----SSSSS--
--TTGGG------SSSSS--
--TTTTTS-----SSSSS--
--SSGGGS-----SSSSS--
--TTGGGS-----SS-SS--
--TTGGGS-S---SS-SS--
--TTGGGS-S---SSSSS--
--TTGGG------SSSSS--
--SGGGGS-----SSSSS--
--GGGGGS-----SS-SS--
--TTSTTS-----SSSSS--
--TTTTTS-S---SS-SS--
--TTGGGS-----SSSSS--
--TTGGGS-----SSSSS--
--TTGGGS-----SS-SS--
--SSGGGS-----SSSSS--
--TTTTTS-----SSSSS--
--TTGGGS-----SSSSS--
--TTGGGS-----SSSSS--
--TTGGGS-----SSSSS--
--TTGGGS-----SSSSS--
--GGGGGS-----SSSSS--
--GGGGGS-----SSSSS--
--GGGGGS-----SSSSS--
--GGGGGS-----SSSSS--
--GGGGTS-----SS-SS--
--GGGGGS-----SSSSS--
--SGGGGS-S---SSSSS--
--GGGGGS-----SSSSS--
--TTGGGS-S---SS-SS--
--TTGGGS-----SSSSS--
--TTSTTS-----SSSSS--
--TTGGGS-S---SSSSS--
--TTGGGS-----SSSSS--
--TTGGGS-----SSSSS--
--TTTTTS-----SS-SS--
[truncated: 20,014 more chars]
