# Supplementary material for: Unfolding of α-helical 20-residue poly-glutamic acid analyzed by multiple runs of canonical molecular dynamics simulations
Source: PeerJ. 2018 May 15;6:e4769. doi: 10.7717/peerj.4769 (PMC5958886; doi:10.7717/peerj.4769)
Supplement: Supplemental Information 5 — The data includes the two initial structures and trajectories of secondary structural elements of all the residues in all the snapshots generated in this study. All the figures and tables in this manuscript were generated based on this raw data. [file peerj-06-4769-s005.gz › ss_trajectory/Ide/ide10.txt]

-HHHHHHHHHHHHHHHHHT-
-HHHHHHHHHHHHHHHHHH-
-HHHHHHHHHHHHHHHHHH-
-HHHHHHHHHHHHHHHHHH-
-HHHHHHHHHHHHHHHHHH-
-HHHHHHHHHHHHHHHHHT-
-HHHHHHHHHHHHHHHHHH-
-HHHHHHHHHHHHHHHHHH-
-HHHHHHHHHHHHHHHHHH-
-HHHHHHHHHHHHHHHHHH-
-HHHHHHHHHHHHHHHHHT-
-HHHHHHHHHHHHHHHHHH-
-HHHHHHHHHHHHHHHHHT-
-HHHHHHHHHHHHHHHHHH-
-HHHHHHHHHHHHHHHHHT-
-HHHHHHHHHHHHHHHHH--
-HHHHHHHHHHHHHHHHTT-
-HHHHHHHHHHHHHHHHTT-
-HHHHHHHHHHHHHHHHTT-
-HHHHHHHHHHHHHHHHHH-
-HHHHHHHHHHHHHHHHHH-
-HHHHHHHHHHHHHHHHTT-
-HHHHHHHHHHHHHHHHTT-
-HHHHHHHHHHHHHHHHH--
-HHHHHHHHHHHHHHHHH--
-HHHHHHHHHHHHHHHHHT-
-HHHHHHHHHHHHHHHHHT-
-HHHHHHHHHHHHHHHHHT-
-HHHHHHHHHHHHHHHHH--
-HHHHHHHHHHHHHHHHHT-
-HHHHHHHHHHHHHHHHHT-
-HHHHHHHHHHHHHHHHH--
-HHHHHHHHHHHHHHHHHT-
-HHHHHHHHHHHHHHHHTT-
-HHHHHHHHHHHHHHHGGG-
-HHHHHHHHHHHHHHHTTT-
-HHHHHHHHHHHHHHTTTT-
-HHHHHHHHHHHHHHHHTT-
-HHHHHHHHHHHHHHTTTT-
-HHHHHHHHHHHHHHTTTT-
-HHHHHHHHHHHHHHTTTT-
-HHHHHHHHHHHHHHTTTT-
-HHHHHHHHHHHHHHTTTT-
-HHHHHHHHHHHHHTTTTT-
-HHHHHHHHHHHHHTTTTT-
--HHHHHHHHHHHHHTTTT-
--HHHHHHHHHHHHHHHTT-
--HHHHHHHHHHHHTTTTT-
--HHHHHHHHHHHHTTTTT-
--HHHHHHHHHHHHHTTTT-
--HHHHHHHHHHHHHTTTT-
-HHHHHHHHHHHHHHTTTT-
-HHHHHHHHHHHHHHTTTT-
-HHHHHHHHHHHHHHTTTT-
-HHHHHHHHHHHHHHTTTT-
-HHHHHHHHHHHHHHTTTT-
-TTTHHHHHHHHHHHHHHT-
--TTHHHHHHHHHHHHHTT-
-GGGHHHHHHHHHHHHHHT-
-GGGHHHHHHHHHHHTTTT-
-GGGHHHHHHHHHHHHHTT-
-GGGHHHHHHHHHHHHHTT-
-GGGHHHHHHHHHHHHHHH-
-GGGHHHHHHHHHHHHHHT-
-TTTHHHHHHHHHHHHHHT-
-TTTHHHHHHHHHHHHHHT-
-TTTHHHHHHHHHHHHHHT-
--SHHHHHHHHHHHHHHTT-
-TTHHHHHHHHHHHHHHHT-
-TTTHHHHHHHHHHHHHHT-
-TTHHHHHHHHHHHHHHHT-
-TTTHHHHHHHHHHHHHHT-
-TTTHHHHHHHHHHHHHHT-
-HHHHHHHHHHHHHHHHHT-
-TTTHHHHHHHHHHHHHHT-
-HHHHHHHHHHHHHHHHHT-
-TTTHHHHHHHHHHHHHHT-
-TTTHHHHHHHHHHHHHHT-
-TTTHHHHHHHHHHHHTTT-
-TTTHHHHHHHHHHHHHHH-
-TTTHHHHHHHHHHHHHHT-
-HHHHHHHHHHHHHHHHTT-
-HHHHHHHHHHHHHHHHHT-
-HHHHHHHHHHHHHHHHHT-
-HHHHHHHHHHHHHHHHHT-
-HHHHHHHHHHHHHHHHHT-
-HHHHHHHHHHHHHHHHH--
-HHHHHHHHHHHHHHHHH--
-HHHHHHHHHHHHHHHHHH-
-HHHHHHHHHHHHHHHHHH-
-HHHHHHHHHHHHHHHHHH-
-HHHHHHHHHHHHHHHHTT-
--TTHHHHHHHHHHHHHHT-
--HHHHHHHHHHHHHHHHH-
--HHHHHHHHHHHHHHHHH-
--HHHHHHHHHHHHHHHTT-
--HHHHHHHHHHHHHHHTT-
--HHHHHHHHHHHHHHHTT-
--HHHHHHHHHHHHHHGGG-
--HHHHHHHHHHHHHHHTT-
--HHHHHHHHHHHHHHGGG-
--HHHHHHHHHHHHHHHTT-
--HHHHHHHHHHHHHHHTT-
--HHHHHHHHHHHHHHHTT-
--HHHHHHHHHHHHHHHHT-
--HHHHHHHHHHHHHGGGG-
--HHHHHHHHHHHHHHTTT-
--HHHHHHHHHHHHHHHTT-
--HHHHHHHHHHHHHHHTT-
--HHHHHHHHHHHHHHTTT-
--HHHHHHHHHHHHHHHTT-
--HHHHHHHHHHHHHHHTT-
--HHHHHHHHHHHHHHHTT-
---HHHHHHHHHHHHHHTT-
---HHHHHHHHHHHHHHTT-
---HHHHHHHHHHHHHHTT-
--HHHHHHHHHHHHHHHTT-
--HHHHHHHHHHHHHHHTT-
--HHHHHHHHHHHHHHHTT-
--HHHHHHHHHHHHHHHT--
--HHHHHHHHHHHHHHHTT-
--HHHHHHHHHHHHHHHTT-
--HHHHHHHHHHHHHHTT--
--HHHHHHHHHHHHHHTTT-
--HHHHHHHHHHHHHHTTT-
--HHHHHHHHHHHHHHHTT-
--HHHHHHHHHHHHHHHTT-
--HHHHHHHHHHHHHHHTT-
--HHHHHHHHHHHHHTTTT-
--HHHHHHHHHHHHHHHTT-
--HHHHHHHHHHHHHHTTT-
--HHHHHHHHHHHHHHHTT-
--HHHHHHHHHHHHHHTTT-
--HHHHHHHHHHHHHHHT--
--HHHHHHHHHHHHHHTT--
--HHHHHHHHHHHHHGGGT-
--HHHHHHHHHHHHHHTTT-
--HHHHHHHHHHHHHHTTT-
--HHHHHHHHHHHHHHHTT-
--HHHHHHHHHHHHHHTTT-
--HHHHHHHHHHHHHHHTT-
--HHHHHHHHHHHHHHHHH-
--HHHHHHHHHHHHHHTTT-
--HHHHHHHHHHHHHHTTT-
--HHHHHHHHHHHHHHTTT-
--HHHHHHHHHHHHHHTTT-
--HHHHHHHHHHHHHHTT--
--HHHHHHHHHHHHHHGGG-
--HHHHHHHHHHHHHHTTT-
--HHHHHHHHHHHHHHTT--
--HHHHHHHHHHHHHHTTT-
--HHHHHHHHHHHHTTTT--
--HHHHHHHHHHHHHHTTT-
--HHHHHHHHHHHHHHTT--
--HHHHHHHHHHHHHHHTT-
--HHHHHHHHHHHHHHTTT-
--HHHHHHHHHHHHHHHTT-
--HHHHHHHHHHHHHHHTT-
--HHHHHHHHHHHHHHHTT-
--HHHHHHHHHHHHHHHTT-
--HHHHHHHHHHHHHHHTT-
--HHHHHHHHHHHHHHHTT-
--HHHHHHHHHHHHHHHTT-
--HHHHHHHHHHHHHHHTT-
--HHHHHHHHHHHHHHHTT-
--HHHHHHHHHHHHHHHTT-
--HHHHHHHHHHHHHHTTT-
--HHHHHHHHHHHHTTTT--
--HHHHHHHHHHHHHHTTT-
--HHHHHHHHHHHHHHHTT-
--HHHHHHHHHHHHHHHTT-
--HHHHHHHHHHHHHHHTT-
--HHHHHHHHHHHHHHTTT-
--HHHHHHHHHHHHHHHTT-
--HHHHHHHHHHHHHHHTT-
--HHHHHHHHHHHHHHHHH-
--HHHHHHHHHHHHHHHTT-
--HHHHHHHHHHHHHHHHH-
--HHHHHHHHHHHHHHHHH-
--HHHHHHHHHHHHHHHHH-
--HHHHHHHHHHHHHHHHH-
--HHHHHHHHHHHHHHHHH-
--HHHHHHHHHHHHHHHHH-
--HHHHHHHHHHHHHHHHH-
--HHHHHHHHHHHHHHTT--
--HHHHHHHHHHHHHHHHH-
--HHHHHHHHHHHHHHHHH-
--HHHHHHHHHHHHHHHHH-
--HHHHHHHHHHHHHHHTT-
--HHHHHHHHHHHHHHHHH-
--HHHHHHHHHHHHHHHHH-
--HHHHHHHHHHHHHHHTT-
--HHHHHHHHHHHHHHHHT-
--HHHHHHHHHHHHHHHTT-
--HHHHHHHHHHHHHHHHT-
--HHHHHHHHHHHHHTGGG-
--HHHHHHHHHHHHHHHTT-
--HHHHHHHHHHHHHHHHH-
--HHHHHHHHHHHHHHHHH-
--HHHHHHHHHHHHHHHHH-
--HHHHHHHHHHHHHHHTT-
--HHHHHHHHHHHHHHHHH-
--HHHHHHHHHHHHHHHTT-
--HHHHHHHHHHHHHHHHH-
--HHHHHHHHHHHHHHHHH-
--HHHHHHHHHHHHHHHHH-
--HHHHHHHHHHHHHHTTT-
--HHHHHHHHHHHHHHTTT-
--HHHHHHHHHHHHHHHTT-
--HHHHHHHHHHHHHHHTT-
--HHHHHHHHHHHHHHHHT-
--HHHHHHHHHHHHHHHH--
--HHHHHHHHHHHHHHHH--
--HHHHHHHHHHHHHHHH--
--HHHHHHHHHHHHHHHH--
--HHHHHHHHHHHHHHHH--
--HHHHHHHHHHHHHHHH--
--HHHHHHHHHHHHHTTT--
--HHHHHHHHHHHHHHTT--
--HHHHHHHHHHHHHHHH--
--HHHHHHHHHHHHHTTS--
--HHHHHHHHHHHHHHHH--
--HHHHHHHHHHHHHHHH--
--HHHHHHHHHHHHHHHH--
--HHHHHHHHHHHHHTTT--
--HHHHHHHHHHHHHHHH--
--HHHHHHHHHHHHHHHH--
--HHHHHHHHHHHHHHHH--
--HHHHHHHHHHHHHTTS--
--HHHHHHHHHHHHHHHT--
--HHHHHHHHHHHHHHTT--
--HHHHHHHHHHHHHHTT--
--HHHHHHHHHHHHHHHT--
--HHHHHHHHHHHHHHHS--
--HHHHHHHHHHHHHHHH--
--HHHHHHHHHHHHHHHT--
--HHHHHHHHHHHHHHHH--
--HHHHHHHHHHHHHHHH--
--HHHHHHHHHHHHHHHH--
--HHHHHHHHHHHHHHHT--
--HHHHHHHHHHHHHHHH--
--HHHHHHHHHHHHHTTT--
--HHHHHHHHHHHHHHHH--
--HHHHHHHHHHHHHHTT--
--HHHHHHHHHHHHHHHS--
--HHHHHHHHHHHHHHHH--
--HHHHHHHHHHHHHGGG--
--HHHHHHHHHHHHHHHH--
--HHHHHHHHHHHHHHHH--
--HHHHHHHHHHHHHHHH--
--HHHHHHHHHHHHHHHH--
--HHHHHHHHHHHHHHHT--
--HHHHHHHHHHHHHHTT--
--HHHHHHHHHHHHHHHH--
--HHHHHHHHHHHHHHHH--
--HHHHHHHHHHHHHHHS--
--HHHHHHHHHHHHHHHS--
--HHHHHHHHHHHHHGGG--
--HHHHHHHHHHHHHGGG--
--HHHHHHHHHHHHHTTT--
--HHHHHHHHHHHHHHTT--
--HHHHHHHHHHHHHHHHT-
--HHHHHHHHHHHHHHHTT-
--HHHHHHHHHHHHHHHHH-
--HHHHHHHHHHHHHHHHT-
--HHHHHHHHHHHHHHHTT-
--HHHHHHHHHHHHHHHS--
--HHHHHHHHHHHHHHGGG-
--HHHHHHHHHHHHHHTT--
--HHHHHHHHHHHHHHGGG-
--HHHHHHHHHHHHHGGGG-
--HHHHHHHHHHHHHTGGG-
--HHHHHHHHHHHHHHTT--
--HHHHHHHHHHHHHHHHT-
--HHHHHHHHHHHHHHHHH-
--HHHHHHHHHHHHHHHHT-
--HHHHHHHHHHHHHHHHT-
--HHHHHHHHHHHHHHHHT-
--HHHHHHHHHHHHHHHTT-
--HHHHHHHHHHHHHHHHT-
--HHHHHHHHHHHHHHHHH-
--HHHHHHHHHHHHHHHHH-
--HHHHHHHHHHHHHHHHT-
--HHHHHHHHHHHHHHTT--
--HHHHHHHHHHHHHHHHT-
--HHHHHHHHHHHHHHHHT-
--HHHHHHHHHHHHHHTT--
--HHHHHHHHHHHHHHHTT-
--HHHHHHHHHHHHHHGGG-
--HHHHHHHHHHHHHHGGG-
--HHHHHHHHHHHHHHHTT-
--HHHHHHHHHHHHHHTT--
--HHHHHHHHHHHHHHTT--
--HHHHHHHHHHHHHHHHT-
--HHHHHHHHHHHHHHHTT-
--HHHHHHHHHHHHHHTTT-
--HHHHHHHHHHHHHHGGG-
--HHHHHHHHHHHHHHGGG-
--HHHHHHHHHHHHHHTT--
--HHHHHHHHHHHHHHTT--
--HHHHHHHHHHHHGGGGT-
--HHHHHHHHHHHHHHTTT-
--HHHHHHHHHHHHHHTTT-
--HHHHHHHHHHHHHHTTT-
--HHHHHHHHHHHHHHHTT-
--HHHHHHHHHHHHHHHTT-
--HHHHHHHHHHHHHHHHT-
--HHHHHHHHHHHHHHHHT-
--HHHHHHHHHHHHHHHTT-
--HHHHHHHHHHHHHHHHH-
--HHHHHHHHHHHHHHHTT-
--HHHHHHHHHHHHHHHHT-
--HHHHHHHHHHHHHHHHT-
--HHHHHHHHHHHHHHHHH-
--HHHHHHHHHHHHHHHT--
--HHHHHHHHHHHHHHHH--
--HHHHHHHHHHHHHHHH--
--HHHHHHHHHHHHHHHH--
--HHHHHHHHHHHHHHHH--
--HHHHHHHHHHHHHHHH--
--HHHHHHHHHHHHHHHH--
--HHHHHHHHHHHHHHHH--
--HHHHHHHHHHHHHHHH--
--HHHHHHHHHHHHHHHH--
--HHHHHHHHHHHHHHHH--
--HHHHHHHHHHHHHHHH--
--HHHHHHHHHHHHHTTT--
--HHHHHHHHHHHHHHTT--
--HHHHHHHHHHHHHHHH--
--HHHHHHHHHHHHHHHH--
--HHHHHHHHHHHHHTTT--
--HHHHHHHHHHHHHHHH--
--HHHHHHHHHHHHHHTT--
--HHHHHHHHHHHHHHHH--
--HHHHHHHHHHHHHHHH--
--HHHHHHHHHHHHHHHH--
--HHHHHHHHHHHHHHTT--
--HHHHHHHHHHHHHHTT--
--HHHHHHHHHHHHHHTT--
--HHHHHHHHHHHHHHTT--
--HHHHHHHHHHHHHHTT--
--HHHHHHHHHHHHHHTT--
--HHHHHHHHHHHHHTTT--
--HHHHHHHHHHHHHHHH--
--HHHHHHHHHHHHHHTT--
--HHHHHHHHHHHHHTTT--
--HHHHHHHHHHHHHHHH--
--HHHHHHHHHHHHHHHH--
--HHHHHHHHHHHHHHHH--
--HHHHHHHHHHHHHHTT--
--HHHHHHHHHHHHHHTT--
--HHHHHHHHHHHHHHTT--
--HHHHHHHHHHHHHHTT--
--HHHHHHHHHHHHHHHH--
--HHHHHHHHHHHHHHTT--
--HHHHHHHHHHHHHHTT--
--HHHHHHHHHHHHHHHH--
--HHHHHHHHHHHHHHTT--
--HHHHHHHHHHHHHHTT--
--HHHHHHHHHHHHHHTT--
--HHHHHHHHHHHHHHTT--
--HHHHHHHHHHHHHHTT--
--HHHHHHHHHHHHHHTT--
--HHHHHHHHHHHHHHHH--
--HHHHHHHHHHHHHHTT--
--HHHHHHHHHHHHHHTT--
--HHHHHHHHHHHHHHHH--
--HHHHHHHHHHHHHHTT--
--HHHHHHHHHHHHHHHT--
--HHHHHHHHHHHHHHHH--
--HHHHHHHHHHHHHHHT--
--HHHHHHHHHHHHHHHS--
--HHHHHHHHHHHHHHTT--
--HHHHHHHHHHHHHHHH--
--HHHHHHHHHHHHHHTT--
--HHHHHHHHHHHHHHTT--
--HHHHHHHHHHHHHHHH--
--HHHHHHHHHHHHHHHH--
--HHHHHHHHHHHHHHHH--
--HHHHHHHHHHHHHHTT--
--HHHHHHHHHHHHHHTT--
--HHHHHHHHHHHHHHHS--
--HHHHHHHHHHHHHHHT--
--HHHHHHHHHHHHHHHH--
--HHHHHHHHHHHHHHTT--
--HHHHHHHHHHHHHHHT--
--HHHHHHHHHHHHHHTT--
--HHHHHHHHHHHHHHTT--
--HHHHHHHHHHHHHHHH--
--HHHHHHHHHHHHHHHT--
--HHHHHHHHHHHHHHHT--
--HHHHHHHHHHHHHHTT--
--HHHHHHHHHHHHHHTT--
--HHHHHHHHHHHHHHHH--
--HHHHHHHHHHHHHHHT--
--HHHHHHHHHHHHHHHT--
--HHHHHHHHHHHHHHTT--
--HHHHHHHHHHHHHHHT--
--HHHHHHHHHHHHHHTT--
--HHHHHHHHHHHHHHHT--
--HHHHHHHHHHHHHHTT--
--HHHHHHHHHHHHHHHT--
--HHHHHHHHHHHHHHHH--
--HHHHHHHHHHHHHHHH--
--HHHHHHHHHHHHHHHT--
--HHHHHHHHHHHHHHHT--
--HHHHHHHHHHHHHHHT--
--HHHHHHHHHHHHHHHT--
--HHHHHHHHHHHHHHTT--
--HHHHHHHHHHHHHHTT--
--HHHHHHHHHHHHHHTT--
--HHHHHHHHHHHHHHHS--
--HHHHHHHHHHHHHHHT--
--HHHHHHHHHHHHHHTT--
--HHHHHHHHHHHHHHHT--
--HHHHHHHHHHHHHHHTT-
--HHHHHHHHHHHHHHHHH-
--HHHHHHHHHHHHHHHTT-
--HHHHHHHHHHHHHHHH--
--HHHHHHHHHHHHHHHT--
--HHHHHHHHHHHHHHHTT-
--HHHHHHHHHHHHHHHHH-
--HHHHHHHHHHHHHHHTT-
--HHHHHHHHHHHHHHHHH-
--HHHHHHHHHHHHHHHTT-
--HHHHHHHHHHHHHHHHH-
--HHHHHHHHHHHHHHHTT-
--HHHHHHHHHHHHHHHTT-
--HHHHHHHHHHHHHHHTT-
--HHHHHHHHHHHHHHHHH-
--HHHHHHHHHHHHHHHTT-
--HHHHHHHHHHHHHHHTT-
--HHHHHHHHHHHHHHHHH-
--HHHHHHHHHHHHHHHHT-
--HHHHHHHHHHHHHHHHH-
--HHHHHHHHHHHHHHHTT-
--HHHHHHHHHHHHHHHHH-
--HHHHHHHHHHHHHHHHH-
--HHHHHHHHHHHHHHHTT-
--HHHHHHHHHHHHHHHHT-
--HHHHHHHHHHHHHHHHH-
--HHHHHHHHHHHHHHHHH-
--HHHHHHHHHHHHHHHHH-
--HHHHHHHHHHHHHHHHH-
-THHHHHHHHHHHHHHHHH-
--HHHHHHHHHHHHHHHH--
--HHHHHHHHHHHHHHHHT-
--HHHHHHHHHHHHHHTT--
--HHHHHHHHHHHHHHHH--
--HHHHHHHHHHHHHHHHT-
--HHHHHHHHHHHHHHHHT-
--HHHHHHHHHHHHHHHHT-
-THHHHHHHHHHHHHHHT--
--HHHHHHHHHHHHHHHHT-
--HHHHHHHHHHHHHHHHT-
--HHHHHHHHHHHHHHHHT-
--HHHHHHHHHHHHHHHH--
--HHHHHHHHHHHHHHTT--
--HHHHHHHHHHHHHHHHT-
--HHHHHHHHHHHHHHTT--
--HHHHHHHHHHHHHHHH--
--HHHHHHHHHHHHHHTT--
--HHHHHHHHHHHHHHHTT-
--HHHHHHHHHHHHHHHTT-
--HHHHHHHHHHHHHHHHH-
--TTHHHHHHHHHHHHHHH-
--HHHHHHHHHHHHHHHTT-
--HHHHHHHHHHHHHHHHH-
--HHHHHHHHHHHHHHHHH-
--HHHHHHHHHHHHHHHTT-
--TTHHHHHHHHHHHHHTT-
--TTTHHHHHHHHHHHHHH-
--TTHHHHHHHHHHHHHTT-
--TTHHHHHHHHHHHHHTT-
--TTHHHHHHHHHHHHHHH-
--TT-HHHHHHHHHHHHTT-
--SSTHHHHHHHHHHHHHH-
--S--HHHHHHHHHHHHHT-
--S--HHHHHHHHHHHHHH-
--S--HHHHHHHHHHHHHH-
--S--HHHHHHHHHHHHTT-
-TT--HHHHHHHHHHHHHH-
-TT--HHHHHHHHHHHHHH-
--S--HHHHHHHHHHHHHH-
--S--HHHHHHHHHHHHTT-
--S--HHHHHHHHHHHHHT-
-TT--HHHHHHHHHHHHHH-
-----HHHHHHHHHHHHTT-
--S--HHHHHHHHHHHHTT-
--S--HHHHHHHHHHHHTT-
--S--TTHHHHHHHHHHHT-
-TT--HHHHHHHHHHHHTT-
-TT--HHHHHHHHHHHHH--
--S--HHHHHHHHHHHHTT-
-TT--HHHHHHHHHHHHHH-
--S--HHHHHHHHHHHHHH-
-TT--HHHHHHHHHHHHH--
--S--HHHHHHHHHHHTTT-
--S--HHHHHHHHHHHHTT-
--S--HHHHHHHHHHHHHH-
--S--HHHHHHHHHHHHTT-
--S--HHHHHHHHHHHHHH-
--S--HHHHHHHHHHHHHH-
-TT--HHHHHHHHHHHHTT-
--S--HHHHHHHHHHHHTT-
-TT--HHHHHHHHHHHHHH-
-TT--HHHHHHHHHHHHHH-
--S--HHHHHHHHHHHHHH-
--S--HHHHHHHHHHHHHH-
--S--HHHHHHHHHHHHHH-
--S--HHHHHHHHHHHHHH-
-TT--HHHHHHHHHHHHHH-
--S--HHHHHHHHHHHHHH-
--S--HHHHHHHHHHHHHH-
--S--HHHHHHHHHHHHHH-
--S--HHHHHHHHHHHHHT-
--S--HHHHHHHHHHHHHH-
--S--HHHHHHHHHHHHHH-
--S--HHHHHHHHHHHHHH-
--S--HHHHHHHHHHHHTT-
-TT--HHHHHHHHHHHHHH-
-TT--HHHHHHHHHHHHH--
-TT--HHHHHHHHHHHHHT-
-----TTHHHHHHHHHHHH-
-----HHHHHHHHHHHHHH-
--S--HHHHHHHHHHHHHH-
--S--HHHHHHHHHHHHHH-
--S--HHHHHHHHHHHHHH-
--S--HHHHHHHHHHHHHT-
----SHHHHHHHHHHHHHT-
--S--HHHHHHHHHHHHHH-
-TT--HHHHHHHHHHHHHH-
-TT--HHHHHHHHHHHHHH-
-TT--HHHHHHHHHHHHHH-
-TT--HHHHHHHHHHHHHH-
-TT--HHHHHHHHHHHHHH-
-TT--HHHHHHHHHHHHHH-
-TT--HHHHHHHHHHHHHH-
-TT--HHHHHHHHHHHHTT-
--S--HHHHHHHHHHHHTT-
-----HHHHHHHHHHHHTT-
-----HHHHHHHHHHHHHH-
-----HHHHHHHHHHHHT--
-----HHHHHHHHHHHTT--
-----HHHHHHHHHHHHTT-
--S--HHHHHHHHHHHHHH-
--S--HHHHHHHHHHHHTT-
--S--HHHHHHHHHHHHTT-
--S--HHHHHHHHHHHHHH-
--S--HHHHHHHHHHHTT--
--S--HHHHHHHHHHHHTT-
--S--HHHHHHHHHHHHTT-
--S--HHHHHHHHHHHHHH-
--S--HHHHHHHHHHHHHT-
--S--HHHHHHHHHHHHHT-
--S--HHHHHHHHHHHHHT-
--S--HHHHHHHHHHHHTT-
--SS-HHHHHHHHHHHHH--
--SS-HHHHHHHHHHHHHH-
-TTS-HHHHHHHHHHHHHH-
-TT--HHHHHHHHHHHHHH-
-TTS-HHHHHHHHHHHHHT-
-TTS-HHHHHHHHHHHHTT-
-TTS-HHHHHHHHHHHHHT-
-TTS-HHHHHHHHHHHHH--
-TTSTHHHHHHHHHHHTTT-
-TTS-HHHHHHHHHHHHHH-
--SS-HHHHHHHHHHHHHH-
-TT--HHHHHHHHHHHTT--
-TTS-HHHHTTHHHHHHTT-
-TTS-HHHHTTHHHHHHHH-
--SS-HHHHHHHHHHHHTT-
--SS-HHHHHTHHHHHHTT-
--SS-HHHHTTHHHHHHH--
---SSHHHHTTHHHHHHTT-
-TTSTHHHHTTHHHHHHHH-
-TTSTHHHHTTHHHHHHHH-
-TT-SHHHHTTHHHHHHTT-
-TTSSHHHHTTHHHHHHTT-
--S-SHHHHTTHHHHHHH--
--SSSHHHHHHHHHHHHHT-
--SSSHHHHHHHHHHHHTT-
-----HHHHTTHHHHHHHT-
----SHHHHTSHHHHHHHH-
-----HHHHTTTTTTTTTT-
----SHHHHTTHHHHHHTT-
-----HHHHHHHHHHHHT--
-----HHHHHTHHHHHHTT-
-----HHHHHHHHHHHHH--
-----HHHHTTHHHHHHHH-
-----HHHHTTHHHHHHTT-
-----HHHHTTHHHHHHTT-
-----HHHHTTHHHHHHHH-
-----HHHHTTHHHHHHTT-
-----HHHHTTHHHHHHTT-
-----HHHHTTHHHHHHHT-
-----HHHHHTHHHHHHTT-
-----HHHHTTHHHHHTT--
-----HHHHTTHHHHHHTT-
-----HHHHHTHHHHHHHH-
-----HHHHT-HHHHHHTT-
-----TTGGGTHHHHHHHT-
-----TTTTTTHHHHHHHH-
-TT--TTGGGTHHHHHHHH-
-----TTGGGGHHHHHTTT-
-----TTTHHHHHHHHHHH-
-----TTGGGTHHHHHTT--
-----TTGGGTHHHHHHHH-
-----HHHHTTHHHHHHHH-
-----HHHHTTHHHHHHHH-
-----HHHHTTHHHHHHTT-
--S--HHHHHHHHHHHHHH-
--S--HHHHTTHHHHHTTT-
--S--HHHHT-HHHHHHHH-
--S--TTGGGGHHHHHHHH-
-----HHHHHHHHHHHHHH-
-----HHHHHHHHHHHHHH-
-----HHHHHHHHHHHHTT-
-----HHHHTTTTTTGGGT-
-----HHHHTTHHHHHHHH-
-----HHHHTTHHHHHHHH-
-----HHHHTTHHHHHHHH-
--S--TTTTTTHHHHHHHH-
-----HHHHTTHHHHHHHT-
--S--HHHHTTHHHHHHT--
-----HHHHHHHHHHHHHH-
-----HHHHHHHHHHHTTT-
-----HHHHHHHHHHHHHH-
-----HHHHHHHHHHHHHH-
-----HHHHHHHHHHHHT--
-----HHHHHHHHHHHHHT-
-----HHHHHHHHHHHHHH-
-----HHHHHHHHHHHHTT-
-----HHHHHHHHHHHTT--
-----HHHHHHHHHHHHTT-
-----HHHHHHHHHHHHHH-
-----HHHHHHHHHHHHHH-
-----HHHHHHHHHHHHHH-
-----HHHHHHHHHHHHTT-
-----HHHHHHHHHHHHTT-
-----HHHHHHHHHHHHHH-
-----HHHHHHHHHHHHHH-
-----HHHHHHHHHHHHTT-
-----HHHHHHHHHHHHHT-
-----HHHHHHHHHHHHHT-
-----HHHHHHHHHHHHHH-
-TT--HHHHHHHHHHHHHH-
-----HHHHHHHHHHHHHH-
-----HHHHHHHHHHHHHH-
-----HHHHHHHHHHHHHH-
--S--HHHHHHHHHHHHTT-
--S--HHHHHHHHHHHHHH-
--S--HHHHHHHHHHHHHH-
-----HHHHHHHHHHHHTT-
-----HHHHHHHHHHHHTT-
-----HHHHHHHHHHHHTT-
-----HHHHHHHHHHHHTT-
-----HHHHHHHHHHHHHH-
-----HHHHHHHHHHHHHH-
-----HHHHHHHHHHHHHH-
-----HHHHHHHHHHHHTT-
----SHHHHHHHHHHHHTT-
-----HHHHHHHHHHHHHH-
-----HHHHHHHHHHHHHH-
-----HHHHHHHHHHHHTT-
-TT--HHHHHHHHHHHHTT-
-TT--HHHHHHHHHHHHTT-
-TT--HHHHHHHHHHHHHH-
-TT--HHHHHHHHHHHHHH-
-TT--HHHHHHHHHHHHHH-
--S--HHHHHHHHHHHTTT-
--S--HHHHHHHHHHHTT--
-TT--HHHHHHHHHHHTT--
-TT--HHHHHHHHHHHHT--
-TT--HHHHHHHHHHHHHH-
--S--HHHHHHHHHHHHT--
--S--HHHHHHHHHHHHHH-
-TT--HHHHHHHHHHHHHH-
-TT--HHHHHHHHHHHHTT-
--S--HHHHHHHHHHHHTT-
--S--HHHHHHHHHHHHTT-
--S--HHHHHHHHHHHHTT-
-TT--HHHHHHHHHHHHTT-
--S--HHHHHHHHHTTTTT-
-TT--HHHHHHHHHHHHHH-
--S--HHHHHHHHHHHHHH-
-TT--HHHHHHHHHHHHH--
--S--HHHHHHHHHHHHHH-
--SS-HHHHHHHHHHHHHH-
-TT--HHHHHHHHHHHHHH-
--S--HHHHHHHHHHHHHH-
--S--HHHHHHHHHHHHHH-
-TT--HHHHHHHHHHHHHH-
-TT--HHHHHHHHHHHHHH-
--S--HHHHHHHHHHHHHH-
-TT--HHHHHHHHHHHHHH-
--S--HHHHHHHHHHHHHT-
--S--HHHHHHHHHHHHHH-
-TT--HHHHHHHHHHHHHH-
-TT--HHHHHHHHHHHHHH-
-TT--HHHHHHHHHHHHHH-
--S--HHHHHHHHHHHHTT-
--S--HHHHHHHHHHHHTT-
-TT--HHHHHHHHHHHHHH-
-TT--HHHHHHHHHHHHHH-
-TT--HHHHHHHHHHHHHT-
-TT--HHHHHHHHHHHHTT-
--S--HHHHHHHHHHHGGG-
-TT--HHHHHHHHHTTTT--
-TT--HHHHHHHHHHHTTT-
--S--HHHHHHHHHHHHTT-
-----HHHHHHHHHHHTT--
-----HHHHHHHHHHHTT--
--S--HHHHHHHHHTTTT--
-----HHHHHHHHHTTSTT-
--S--HHHHHHHHTTTTT--
--S--HHHHHHHHTTTGGG-
-TT--HHHHHHHHTTTTT--
-TT--HHHHHHHHHTTTTT-
--S--HHHHHHHHHTTGGG-
--S--HHHHHHHHHTTGGG-
--S--HHHHHHHHHTTGGG-
--S--HHHHHHHHHHHHTT-
--S--HHHHHHHHHTTGGG-
-TT--HHHHHHHHHHHGGG-
--S--HHHHHHHHHTTTT--
-TT--HHHHHHHHHHHHTT-
-TT--HHHHHHHHHHHGGG-
-TT--HHHHHHHHHHHGGG-
-TT--HHHHHHHHHHHGGG-
-TT--HHHHHHHHHHHHTT-
-TT--HHHHHHHHHHHHHT-
--S--HHHHHHHHHHHHHH-
--S--HHHHHHHHHHHHTT-
-TT--HHHHHHHHHHHHTT-
--S--HHHHHHHHHHHHTT-
-TT--HHHHHHHHHHHHTT-
-TT--HHHHHHHHHHHHTT-
-TT--HHHHHHHHHHHHT--
--S--HHHHHHHHHHHHTT-
--S--HHHHHHHHHHHHTT-
-TT--HHHHHHHHHHHHTT-
-TT--HHHHHHHHHHHHTT-
--S--HHHHHHHHHHHHHH-
--S--HHHHHHHHHHHTT--
-TT--HHHHHHHHHHHHHT-
-TT--HHHHHHHHHHHHHT-
--S--HHHHHHHHHHHTTT-
--S--HHHHHHHHHHHHTT-
-TT--HHHHHHHHHHHHHH-
--S--HHHHHHHHHHHHHT-
--S--HHHHHHHHHHHHHT-
-TT--HHHHHHHHHHHHHT-
-TT--HHHHHHHHHHHHTT-
--S--HHHHHHHHHHHTTT-
-TT--HHHHHHHHHHTTTT-
-TT--HHHHHHHHHHHTTT-
--S--HHHHHHHHHHHHTT-
--S--HHHHHHHHHHTTTT-
-TT--HHHHHHHHHTTTTT-
--S--HHHHHHHHHHHHHT-
--S--TTHHHHHHHHTTTT-
--S--HHHHHHHHHHTTTT-
--S--HHHHHHHHHTTTTT-
--SS-HHHHHHHHHTTTTT-
--SS-HHHHHHHHHTTTTT-
--SS-HHHHHHHHHTTTTT-
--TT-HHHHHHHHHTTTTT-
--SS-HHHHHHHHHHTTT--
--S--HHHHHHHHHTTTTT-
--SS-HHHHHHHHHHTTTT-
--SS-HHHHHHHHHHTTTT-
--SS-HHHHHHHHHTTTTT-
--S--HHHHHHHHHHTTTT-
--S--HHHHHHHHHHHHTT-
--S--HHHHHHHHHTTGGG-
--S--HHHHHHHHHHHSS--
--S--HHHHHHHHHHHSS--
--S--HHHHHHHHHTTTTT-
--S--HHHHHHHHHTTTTT-
--S--HHHHHHHHHTTTS--
--S--SHHHHHHHHTTTS--
--S--HHHHHHHHHHHHS--
--S--HHHHHHHHHTTSS--
--S--HHHHHHHHHHHHS--
--S--HHHHHHHHHHHHT--
--S--HHHHHHHHHHHHS--
--S--HHHHHHHHHHHHT--
--S--HHHHHHHHHTTTT--
--S--HHHHHHHHHHHHS--
--S--HHHHHHHHHHHHT--
--S--HHHHHHHHHHHHS--
--S--HHHHHHHHHHHHT--
--S--HHHHHHHHHHHHS--
--S--HHHHHHHHHHHHS--
-TT--HHHHHHHHHHHTS--
-TT--HHHHHHHHHHHHS--
-TT--HHHHHHHHHHHHS--
-TT--HHHHHHHHHHHHT--
--S--HHHHHHHHHHHHS--
-TT--HHHHHHHHHHHHS--
-TT--HHHHHHHHHHHTS--
--S--HHHHHHHHHHHHS--
-TT--HHHHHHHHHHHTS--
-TT--HHHHHHHHHHHTS--
-TT--HHHHHHHHHHHTS--
-TT--HHHHHHHHHHHTS--
-TT--HHHHHHHHHHHH---
--S--HHHHHHHHHHHHS--
--S--HHHHHHHHHHHHS--
--S--HHHHHHHHHHHTS--
-TT--HHHHHHHHHHHTTT-
-TT--HHHHHHHHHHHTTT-
-TT--HHHHHHHHTTTTTT-
--S--HHHHHHHHHHHTS--
-TT--HHHHHHHHHHHTS--
--S--HHHHHHHHHHHTTT-
--S--HHHHHHHHHHHTTT-
--S--HHHHHHHHTTTTTT-
--S--HHHHHHHHTTTTTT-
--S--HHHHHHHHTTTTS--
--S--HHHHHHHHHHHTS--
--S--HHHHHHHHHHHTS--
--S--HHHHHHHHTTTTS--
--S--HHHHHHHHHHHSS--
--S--HHHHHHHHHHHSS--
-TT--HHHHHHHHHHHSS--
--S--HHHHHHHHHHHSS--
--S--HHHHHHHHHHHTS--
--S--HHHHHHHHHHTTTT-
--S--HHHHHHHHHHHTS--
--S--HHHHHHHHHHHTS--
--S--HHHHHHHHHHHSS--
--S--HHHHHHHHHHHTS--
--S--HHHHHHHHTTTSS--
-TT--HHHHHHHHHHHSS--
-TT--HHHHHHHHHHSSS--
-TT--HHHHHHHHHHHTS--
-TT--HHHHHHHHHHHTTT-
-TT--HHHHHHHHHHHTTT-
--S--HHHHHHHHHHHTTT-
--S--HHHHHHHHHHHTTT-
--S--HHHHHHHHHHTTTT-
--S--HHHHHHHHHHHTTT-
-TT--HHHHHHHHHHTTTT-
-TT--HHHHHHHHHHHTTT-
-TT--HHHHHHHHHHHTS--
--S--HHHHHHHHHHHTTT-
--S--HHHHHHHHHHHTTT-
-TT--HHHHHHHHHHHTS--
-TT--HHHHHHHHHHHH---
--S--SHHHHHHHHHHSS--
-TT--HHHHHHHHHHHTS--
-TT--HHHHHHHHTTTTS--
--S--HHHHHHHHHHHTS--
-TT--HHHHHHHHHHHTS--
-TT--HHHHHHHHHHHHT--
--S--HHHHHHHHTTTTS--
-TT--HHHHHHHHTTTTS--
-TT--HHHHHHHHTTTTS--
--S--HHHHHHHHTTTTS--
--S--HHHHHHHHTTTTS--
--S--HHHHHHHHTTTTS--
--S--HHHHHHHTTTTTS--
-TT--HHHHHHHHTTTTS--
-TT--HHHHHHHGGGTTS--
-TT--HHHHHHHHTTTTS--
--S--HHHHHHHHTTTTS--
-TT--HHHHHHHHTTTTS--
-TT--HHHHHHHHTTTTS--
--S--HHHHHHHHTTTTS--
-TT--HHHHHHHHHTTTS--
-TT--HHHHHHHHTTTTS--
--S--HHHHHHHGGGTTS--
-TT--HHHHHHHHTTTTS--
--S--HHHHHHHHTTTTS--
-TT--HHHHHHHHTTTTS--
--S--HHHHHHHGGGTTS--
--S--HHHHHHHHTTTTS--
--S--HHHHHHHHTTTTS--
--S--HHHHHHHHTTTTS--
--S--HHHHHHHHHHHTS--
--S--HHHHHHHHHHHTS--
--SS-HHHHHHHHHHHTS--
--SS-HHHHHHHHTTTTS--
--S--HHHHHHHHTTTTS--
--S--HHHHHHHHHHHTS--
--S--HHHHHHHHTTTTS--
--S--HHHHHHHHTTTTS--
--SS-HHHHHHHHTTTTS--
--S--HHHHHHHHHHHTTT-
-----HHHHHHHHTTTTS--
--SS-HHHHHHHHHHHT---
-----HHHHHHHHHHHTS--
-----HHHHHHHHHHHTS--
--SS-HHHHHHHHHHHTTT-
--SS-HHHHHHHHTTTTS--
-----HHHHHHHHTTTTS--
-----HHHHHHHHHHHTS--
-----HHHHHHHHHHHTS--
--TTHHHHHHHHHTTTTS--
--TTHHHHHHHHHTTTTS--
--TTHHHHHHHHHTTTTS--
--SSHHHHHHHHHHHHTS--
--SSHHHHHHHHHTTTTS--
--TTHHHHHHHHHTTTTS--
--SSHHHHHHHHHTTTTS--
--TTHHHHHHHHHTTTTS--
--SSHHHHHHHHHHHHTS--
--SSHHHHHHHHHHTTTS--
--TTHHHHHHHHHTTTTS--
--TTHHHHHHHHHTTTTS--
--SSHHHHHHHHHTTTTS--
--SSHHHHHHHHHTTTTS--
--SSHHHHHHHHHHHHTS--
--TTHHHHHHHHHTTTTS--
--TTHHHHHHHHHTTTTS--
--SSHHHHHHHHHTTTTS--
---SHHHHHHHHHTTTTS--
---SHHHHHHHHHTTTTS--
----HHHHHHHHHTTTTS--
----HHHHHHHHHTTTTS--
----HHHHHHHHHTTTTS--
----HHHHHHHHHTTTTS--
----HHHHHHHHHTTTTS--
----HHHHHHHHHTTTTS--
----HHHHHHHHHTTTTS--
----HHHHHHHHHTTTTS--
----HHHHHHHHHTTTTS--
----HHHHHHHHHTTTTS--
--S-HHHHHHHHHTTTTS--
----HHHHHHHHHTTTTS--
----HHHHHHHHHTTTTS--
----HHHHHHHHHTTTTS--
----HHHHHHHHHTTTTS--
----HHHHHHHHHTTTTS--
----HHHHHHHHHHHHTS--
----HHHHHHHHHTTTTS--
----HHHHHHHHHTTTTS--
----HHHHHHHHHTTTTS--
----HHHHHHHHHTTTTS--
--SSHHHHHHHHHTTTTS--
----HHHHHHHHHTTTTS--
--TTHHHHHHHHHTTTTS--
--S-HHHHHHHHHTTTTS--
--S-HHHHHHHHHTTTTS--
--S-HHHHHHHHHTTTTS--
--SSHHHHHHHHHTTTTS--
--TTHHHHHHHHHTTTTS--
--TTHHHHHHHHHTTTSS--
--SSHHHHHHHHHTTTTS--
--S-HHHHHHHHHHHHTS--
--TTHHHHHHHHHTTTTS--
--TTHHHHHHHHHTTTTS--
--TTHHHHHHHHHTTTTS--
---SHHHHHHHHHHHHSS--
--SSHHHHHHHHHHHHTS--
--TTHHHHHHHHHHTTTS--
--SSHHHHHHHHHTTTTS--
--TTHHHHHHHHHHTTSS--
--SSHHHHHHHHHHHHSS--
--TTHHHHHHHHHTTTTS--
--TTHHHHHHHHHHHHTS--
--TTHHHHHHHHHTTTSS--
--SSHHHHHHHHHHHHSS--
--TTHHHHHHHHHHHHSS--
--TTHHHHHHHHHTTTTS--
--TTHHHHHHHHHTTTSS--
--TTHHHHHHHHHHTTTS--
--TTHHHHHHHHHHHHS---
--TTHHHHHHHHHHHHHS--
--TTHHHHHHHHHTTTSS--
--TTHHHHHHHHHHHHSS--
--TTHHHHHHHHHTTTSS--
--TTHHHHHHHHHTTTTS--
--SSHHHHHHHHHHHHTS--
--SSHHHHHHHHHTTTTS--
--SSHHHHHHHHHTTTTS--
--SSHHHHHHHHHTTTTS--
--SSHHHHHHHHHTTTTS--
--SSHHHHHHHHHTTTTS--
--SS-HHHHHHHHTTTTS--
--SS-HHHHHHHHHHHTS--
---S-HHHHHHHHTTTSS--
--TT-HHHHHHHHTTTTS--
--SS-HHHHHHHHTTTTS--
--TTTHHHHHHHHTTTTS--
--TTTHHHHHHHHTTTTS--
--TTTHHHHHHHHTTTTS--
--TTTHHHHHHHHTTTTS--
--TTTHHHHHHHHTTTTS--
--TTTHHHHHHHHTTTTS--
--TTTHHHHHHHHTTTTS--
--TTTHHHHHHHHTTTTS--
--TTTHHHHHHHHTTTTS--
--TTTHHHHHHHHTTTTS--
--TTTHHHHHHHHTTTTS--
--TTTHHHHHHHHTTTTS--
--TTTHHHHHHHHTTTTS--
--TTTHHHHHHHHTTTTS--
--TTTHHHHHHHHTTTTS--
--TTTHHHHHHHHTTTTS--
--TTTHHHHHHHHTTTT---
--TTTHHHHHHHHTTTTS--
--TTTHHHHHHHHTTTTS--
--TTTHHHHHHHHTTTTS--
--TTTHHHHHHHHTTTTS--
--TTTHHHHHHHHTTTTS--
--TTTHHHHHHHHTTTTS--
--TTTHHHHHHHHTTTTS--
--TTTHHHHHHHHHHHTS--
--TTTHHHHHHHHTTTTS--
--TTTHHHHHHHGGGTTS--
--TT-HHHHHHHHTTTTS--
--TT-HHHHHHHHTTTTS--
---S-HHHHHHHHTTTTS--
--SS-HHHHHHHHTTTTS--
--SS-HHHHHHHHTTTTS--
--TT-HHHHHHHHTTTTS--
--TT-HHHHHHHHTTTTS--
--TT-HHHHHHHHTTTTS--
--SS-HHHHHHHHHTTT---
--TT-HHHHHHHHTTTTS--
--SS-HHHHHHHHTTTTS--
--TT-HHHHHHHGGGTTS--
--TT-HHHHHHHHTTTTS--
--SS-HHHHHHHHTTTTS--
--TT-HHHHHHHHTTTTS--
--SS-HHHHHHHHTTTTS--
--SS-HHHHHHHHTTTTS--
--SS-HHHHHHHHTTTTS--
--SS-HHHHHHHHTTTTS--
--SS-HHHHHHHHTTTTS--
--SS-HHHHHHHHTTTTS--
--SS-HHHHHHHHHHHTS--
--SS-HHHHHHHHHTTTS--
--TT-HHHHHHHHHHHSS--
--TT-HHHHHHHHTTTS---
--SS-HHHHHHHHHHHHS--
--TT-HHHHHHHGGGTTS--
--TT-HHHHHHHHTTTSS--
--TT-HHHHHHHHHTTSS--
--TT-HHHHHHHHHHHHT--
--TT-HHHHHHHHHHHHS--
--TT-HHHHHHHHHHHHT--
--TT-HHHHHHHHTTTTS--
--SS-HHHHHHHHTTTTS--
--TT-HHHHHHHHTTTTS--
--SS-HHHHHHHHTTTTS--
--TT-HHHHHHHHTTTTS--
--SS-HHHHHHHHTTTTS--
--SS-HHHHHHHHTTTT---
--SS-HHHHHHHHTTTTS--
--SS-HHHHHHHHTTTTS--
--TT-HHHHHHHHTTTTS--
--SS-HHHHHHHHTTTTS--
--SS-HHHHHHHHTTTTS--
--TT-HHHHHHHHTTTTS--
--SS-HHHHHHHHTTTTS--
--SS-HHHHHHHHHHHTS--
--TT-HHHHHHHHTTTTS--
--TTTHHHHHHHHTTTTS--
--SS-HHHHHHHHTTTTS--
--SSHHHHHHHHHTTTTS--
--TTHHHHHHHHHTTTSS--
--TTHHHHHHHHHTTTTS--
--SSTHHHHHHHHTTTTS--
--SSHHHHHHHHHTTTTS--
--SS-HHHHHHHHTTTTS--
--SS-HHHHHHHHTTTTS--
--SS-HHHHHHHHTTTT---
--SS-HHHHHHHHTTTT---
--SS-HHHHHHHHTTTTS--
--SS-HHHHHHHHTTTTS--
--TT-HHHHHHHHHTTTS--
--SS-HHHHHHHHTTTTS--
--SS-HHHHHHHHHTTTT--
--SS-HHHHHHHHTTTTS--
--SS-HHHHHHHHTTTTS--
---S-HHHHHHHHTTTSS--
--SS-HHHHHHHHHHHSS--
--SS-HHHHHHHHTTTTS--
--TT-HHHHHHHHHHHSS--
--SS-HHHHHHHHHHHTS--
--SS-HHHHHHHHTTTTS--
--SS-HHHHHHHHTTTSS--
--SS-HHHHHHHHTTTTS--
--SS-HHHHHHHHTTTTS--
--TT-HHHHHHHHTTTTS--
--SS-HHHHHHHHTTTTS--
---S-HHHHHHHHHHHSS--
--SS-HHHHHHHHTTTSS--
---S-HHHHHHHHTTTSS--
--SS-HHHHHHHHTTTTS--
--SS-HHHHHHHHTTTTS--
--SSHHHHHHHHHTTTT---
--SS-HHHHHHHHTTTT---
--TT-HHHHHHHHHHHTS--
---S-HHHHHHHHTTTTS--
--TTTHHHHHHHHHHHT---
--TTTHHHHHHHHTTTTS--
--TTTHHHHHHHHTTTTS--
--TTTHHHHHHHHTTTTS--
--TTTHHHHHHHHTTTTS--
--TT-HHHHHHHHTTTTS--
--TTTHHHHHHHHTTTTS--
--TTTHHHHHHHHTTTTS--
--TTTHHHHHHHHHHHSS--
--TTTHHHHHHHHTTTTS--
--TTTHHHHHHHHTTTTTT-
--TT-HHHHHHHHHTTTTT-
--TT-HHHHHHHHHTTTTT-
--TT-HHHHHHHHTTTTTT-
--TTTHHHHHHHHHHHTTT-
--TT-HHHHHHHHTTTTTT-
--TT-HHHHHHHHTTTTTT-
--SS-HHHHHHHHTTTTTT-
---S-HHHHHHHHTTTTTT-
--SS-HHHHHHHHTTTTTT-
--TT-HHHHHHHHTTTTTT-
---S-HHHHHHHHTTTTTT-
--TT-HHHHHHHHTTTTTT-
---S-HHHHHHHHHTTTTT-
---S-HHHHHHHHTTTTTT-
---S-HHHHHHHHHHHTTT-
---S-HHHHHHHHHTTTTT-
---S-HHHHHHHGGGTTTT-
---S-HHHHHHHHTTTTTT-
---S-HHHHHHHHTTTTTT-
---S-HHHHHHHHTTTTS--
---S-HHHHHHHHTTTTS--
--SS-HHHHHHHHTTTTS--
--SS-HHHHHHHHTTTTS--
---S-HHHHHHHHHTTTS--
---S-HHHHHHHHTTTSS--
---S-HHHHHHHHTTTTS--
---S-HHHHHHHHTTTTS--
---S-HHHHHHHHTTTTS--
---STHHHHHHHHTTTTS--
--TT-HHHHHHHHTTTTS--
---S-HHHHHHHHTTTTS--
---S-HHHHHHHHTTTTS--
---S-HHHHHHHHHTTTS--
---S-HHHHHHHHTTTTS--
--SS-HHHHHHHHTTTTS--
---S-HHHHHHHHTTTSS--
--SS-HHHHHHHHTTTTS--
--SS-HHHHHHHHTTTTS--
--TT-HHHHHHHHTTTTS--
---S-HHHHHHHHHTTTS--
---S-HHHHHHHHTTTTTT-
---S-HHHHHHHHTTTTTT-
---S-HHHHHHHHTTTTTT-
--TT-HHHHHHHHTTTTTT-
--TT-HHHHHHHHTTTTTT-
--TT-HHHHHHHHTTTTTT-
--SS-HHHHHHHHTTTTTT-
--SS-HHHHHHHHTTTTS--
--SS-HHHHHHHHTTTTTT-
--SS-HHHHHHHHHTTTTT-
--SS-HHHHHHHGGGTTTT-
--SS-HHHHHHHHHHHTTT-
--SS-HHHHHHHHHTTTTT-
--TTTHHHHHHHHTTTTTT-
--TT-HHHHHHHHTTTTTT-
--TT-HHHHHHHHTTTTTT-
--TT-HHHHHHHHTTTTTT-
--TT-HHHHHHHHHHHTTT-
--TTTHHHHHHHHTTTTS--
--TT-HHHHHHHHTTTTTT-
--TTTHHHHHHHHTTTTTT-
--SS-HHHHHHHHTTTTTT-
--TT-HHHHHHHHTTTTTT-
--TT-HHHHHHHHTTTTTT-
--TT-HHHHHHHHHHHTTT-
--TTTHHHHHHHHTTTTTT-
--TT-HHHHHHHHTTTTTT-
--TTTHHHHHHHHTTTTTT-
--TT-HHHHHHHHTTTTTT-
--TT-HHHHHHHHTTTTS--
--TT-HHHHHHHHTTTSS--
--TT-HHHHHHHHTTTTS--
--SS-HHHHHHHHHTTTS--
--TT-HHHHHHHHTTTTS--
--SS-HHHHHHHHHHHSS--
--SS-HHHHHHHHHHHTS--
--SS-HHHHHHHHTTTTS--
--SS-HHHHHHHHTTTTS--
--SS-HHHHHHHHTTTTS--
--TT-HHHHHHHHTTTTS--
--TT-HHHHHHHHTTTTTT-
--TT-HHHHHHHHTTTTTT-
--TT-HHHHHHHHHHHTTT-
--SS-HHHHHHHHTTTTTT-
--TT-HHHHHHHHHHHTTT-
--SS-HHHHHHHHTTTTS--
--TT-HHHHHHHHHTTTS--
--SS-HHHHHHHHTTTTS--
--SS-HHHHHHHHTTTSS--
--TT-HHHHHHHHTTTTTT-
--TT-HHHHHHHHTTTTTT-
--TT-HHHHHHHHTTTTTT-
--TT-HHHHHHHHTTTTS--
--TT-HHHHHHHHHTTTS--
--TTTHHHHHHHHTTTTS--
--TT-HHHHHHHHTTTTS--
--TT-HHHHHHHHTTTTS--
--TT-HHHHHHHHTTTTS--
--TT-HHHHHHHHTTTTS--
--TT-HHHHHHHHTTTTS--
--TT-HHHHHHHHTTTTS--
--TT-HHHHHHHHHHHSS--
--TT-HHHHHHHHTTTTS--
--TT-HHHHHHHHTTTTS--
--TT-TTHHHHHHHTTSS--
--TTTHHHHHHHHTTTTS--
--TT-HHHHHHHHTTTTS--
--TT-HHHHHHHHTTTTS--
--TT-HHHHHHHHTTTTS--
--TTSHHHHHHHHTTTTS--
--TT-HHHHHHHHTTTTS--
--TT-HHHHHHHHTTTTS--
--TT-HHHHHHHHTTTTS--
--TT-HHHHHHHHTTTTS--
--TT-HHHHHHHHTTTTS--
--TT-HHHHHHHHHTTTS--
--TTTHHHHHHHHTTTTS--
--TT-HHHHHHHHTTTTS--
--TT-HHHHHHHGGGTSS--
--TTTHHHHHHHHTTTTS--
--TT-HHHHHHHHTTTTS--
--TT-HHHHHHHHTTTTS--
--TTTHHHHHHHHTTTTS--
--TT-HHHHHHHHTTTTS--
--TT-HHHHHHHHTTTTS--
--TT-HHHHHHHHTTTTS--
--TT-HHHHHHHHTTTTS--
--TT-HHHHHHHHHHHTS--
--TT-HHHHHHHHTTTTS--
--TT-HHHHHHHHTTTTS--
--TT-HHHHHHHHTTTTS--
--TTTHHHHHHHHTTTTS--
--TT-HHHHHHHHTTTTS--
--TT-HHHHHHHHTTTTS--
--TT-HHHHHHHHTTTTS--
--TT-HHHHHHHHTTTTS--
--TT-HHHHHHHHTTTTS--
--TT-HHHHHHHHTTTTS--
--TT-HHHHHHHHTTTTS--
--TT-HHHHHHHHTTTTS--
--SS-HHHHHHHHTTTTS--
--SS-HHHHHHHHTTTTS--
---S-HHHHHHHHTTTTS--
---S-HHHHHHHHTTTTS--
---S-TTHHHHHHTTTTS--
---S-HHHHHHHHTTTTS--
---S-TTHHHHHHTTTTS--
---S-HHHHHHHHTTTTS--
---S-HHHHHHHHTTTTS--
---S-HHHHHHHHTTTTS--
--SS-HHHHHHHHTTTTS--
--SS-HHHHHHHHTTTTS--
--SS-HHHHHHHHTTTTS--
---S-HHHHHHHHTTTTS--
--SS-HHHHHHHHTTTTS--
--SS-HHHHHHHHTTTTS--
--SS-HHHHHHHHTTTTTT-
---S-HHHHHHHHTTTTS--
---S-HHHHHHHHTTTTTT-
--SS-HHHHHHHHTTTTS--
--SS-HHHHHHHHTTTTS--
--SS-HHHHHHHHTTTTS--
--TT-HHHHHHHHHTTTS--
---S-HHHHHHHHTTTTS--
---S-HHHHHHHHTTTTS--
---S-HHHHHHHHTTTTS--
---S-HHHHHHHHTTTTS--
---S-HHHHHHHHTTTTS--
---S-HHHHHHHHTTTTTT-
---S-SHHHHHHHTTTTS--
---S-HHHHHHHHTTTTS--
---S-HHHHHHHHTTTTS--
---S-HHHHHHHHTTTT---
--SS-HHHHHHHHTTTTS--
--TT-HHHHHHHHTTTTS--
--TTTHHHHHHHHTTTTS--
---S-HHHHHHHHTTTTS--
---S-HHHHHHHHTTTTS--
--TT-HHHHHHHHTTTSS--
--TT-HHHHHHHHTTTTS--
--TT-HHHHHHHHTTTTS--
--TT-HHHHHHHHTTTTS--
--SS-HHHHHHHHTTTTS--
--TT-HHHHHHHHTTTTS--
--TT-HHHHHHHHTTTTS--
--TT-HHHHHHHHTTTTS--
--TT-HHHHHHHHTTTTS--
--SS-HHHHHHHHTTTTS--
--TTTHHHHHHHHTTTTS--
--TT-HHHHHHHHTTTTS--
--SS-HHHHHHHGGGTTS--
--SS-HHHHHHHHTTTTS--
--TTTHHHHHHHHTTTTS--
--TT-HHHHHHHHTTTTS--
--TTTHHHHHHHHTTTTS--
--TT-HHHHHHHHTTTTS--
--TTTHHHHHHHHTTTSS--
--TT-HHHHHHHHTTTSS--
--TT-HHHHHHHGGGTTS--
--TT-HHHHHHHHTTTTTT-
--SS-HHHHHHHHTTTSS--
--SS-HHHHHHHHHTTTS--
--TT-HHHHHHHHTTTTS--
--TT-HHHHHHHHTTTTS--
--TT-HHHHHHHHTTTTS--
--SS-HHHHHHHHTTTTS--
--SS-HHHHHHHHTTTTS--
--SS-HHHHHHHHTTTTS--
--SS-HHHHHHHHTTTSS--
--SS-HHHHHHHHHTTSS--
--SS-HHHHHHHHTTTSS--
--SS-HHHHHHHHTTTTS--
--SS-HHHHHHHHTTTTS--
--TT-HHHHHHHHTTTTS--
--SS-HHHHHHHHTTTTS--
--SS-HHHHHHHHTTTSS--
--SS-HHHHHHHHHTTSS--
--SS-HHHHHHGGGGTTS--
--SS-HHHHHHHGGGTTS--
--SS-HHHHHHHHTTTTS--
--SS-HHHHHHHHTTTTS--
--SS-HHHHHHHHTTTSS--
--SS-HHHHHHHHTTTTS--
--SS-HHHHHHHHTTTTS--
--SS-HHHHHHHHTTTTS--
--SS-HHHHHHHHTTTTS--
--SS-HHHHHHHHTTTTS--
--SS-HHHHHHHHTTTTS--
--SS-HHHHHHHHTTTTS--
--SS-HHHHHHHHHTTTS--
--SS-HHHHHHHHTTTSS--
---S-HHHHHHHHHHHTS--
--SS-HHHHHHHHTTTTS--
--SS-HHHHHHHHTTTTS--
--TT-HHHHHHHHTTTTS--
--SS-HHHHHHHHTTTTS--
--SS-HHHHHHHHHHHSS--
--SS-HHHHHHHHTTTT---
--SS-HHHHHHHHTTTTS--
--SS-HHHHHHHHHHHTS--
--SS-HHHHHHHHTTTTS--
--SS-HHHHHHHHTTTTS--
--SS-HHHHHHHHTTTTS--
--SS-HHHHHHHHTTTTS--
--SS-HHHHHHHGGGTTS--
--TT-HHHHHHHHTTTTS--
--TT-HHHHHHHHHHHTS--
--TT-HHHHHHHHHHHTS--
---S-HHHHHHHHHHHTS--
--SS-HHHHHHHHHHHTS--
--TT-HHHHHHHHHHHTS--
--SS-HHHHHHHHHHHSS--
--SS-HHHHHHHHTTTTS--
--S--HHHHHHHHTTTTS--
--S--HHHHHHHHTTTT---
--S--HHHHHHHHHHHTS--
--S--HHHHHHHHTTTTS--
--SS-HHHHHHHHTTTTS--
--S--HHHHHHHHTTTTS--
--SS-HHHHHHHHHTTSS--
--SS-HHHHHTTGGGTTS--
--SS-HHHHHHHHTTTSS--
--SS-HHHHHHHHHHHTS--
--SS-HHHHHHHHTTTTS--
--SS-HHHHHHHHTTTTS--
--SS-HHHHHHHHTTTTS--
--SS-HHHHHHHHTTTTS--
--SS-HHHHHHHHTTTTS--
--SS-HHHHHHHHHHHTS--
--SS-HHHHHHHHTTTTS--
--SS-HHHHHHHHTTTTS--
--SS-HHHHHHHHTTTTS--
--SS-HHHHHHHHTTTTS--
--TT-HHHHHHHHTTTTS--
--TT-HHHHHHHHTTTTS--
--TT-HHHHHHHHHHHTS--
--TT-HHHHHHHHHHHTS--
--TT-HHHHHHHHHHHTS--
--TT-HHHHHHHHHTTTS--
--TT-HHHHHHHHHHHTS--
--TT-HHHHHHHHHHHSS--
--TT-HHHHHHHHHTTTS--
--TT-HHHHHHHHHHHTS--
--TT-HHHHHHHHHHHTS--
--TT-HHHHHHHHHHHTS--
--TT-HHHHHHHHHHHTS--
--TT-HHHHHHHHTTTTS--
--TT-HHHHHHHHTTTTS--
--TT-HHHHHHHHHTTTS--
---SSHHHHHHHHHHHTS--
--TTSHHHHHHHHHHHTS--
--TT-HHHHHHHHTTTTS--
--TT-HHHHHHHHTTTTS--
--TT-HHHHHHHHTTTTS--
--SS-HHHHHHHHTTTTS--
--SSSHHHHHHHHHHHT---
--SSSHHHHHHHHHHHH---
---S-HHHHHHHHHHHT---
--TTSHHHHHHHHHHHH---
--TT-HHHHHHHHHHHHT--
--TT-HHHHHHHHHHHHS--
--TTSHHHHHHHHHHHHS--
--TTSHHHHHHHHHHHTS--
--TT-HHHHHHHHHHHHS--
--TT-HHHHHHHHHHHHS--
---S-HHHHHHHHHHHH---
--TT-HHHHHHHHHHHHS--
--TT-HHHHHHHHHHHHS--
---S-HHHHHHHHHHHHS--
--TT-HHHHHHHHHHHHT--
--TTSHHHHHHHHHHHHT--
--TT-HHHHHHHHHHHHT--
--SS-HHHHHHHHHTTTS--
--SS-HHHHHHHHHHHHS--
--TT-HHHHHHHHHHHHT--
--SS-HHHHHHHHHHHHT--
--SS-HHHHHHHHHHHHS--
---S-HHHHHHHHHTTTS--
--TT-HHHHHHHHHHHHS--
---S-HHHHHHHHHHHHS--
---S-HHHHHHHHHHHH---
---S-HHHHHHHHHHHHS--
---S-HHHHHHHHHTTTS--
---S-HHHHHHHHHHHHS--
--SS-HHHHHHHHHHHH---
--TT-HHHHHHHHHHHHS--
--TT-HHHHHHHHHHHH---
---S-HHHHHHHHHHHTT--
---S-HHHHHHHHHHSSS--
---S-HHHHHHHHHHTTT--
---S-HHHHHHHHHHSS---
---S-HHHHHHHHHHTTT--
---S-HHHHHHHHHHHHT--
--TT-HHHHHHHHHHHHS--
--TT-HHHHHHHHHHHHT--
---SSHHHHHHHHHHHHT--
--TT-HHHHHHHHHHHHT--
--TT-HHHHHHHHHHHHS--
--TTSHHHHHHHHHHHHT--
--TTSHHHHHHHHHHHHS--
--TT-HHHHHHHHHHHHS--
--TT-HHHHHHHHHHHHS--
--TTSHHHHHHHHHHHHT--
--TTSHHHHHHHHHHHHT--
--TT-HHHHHHHHHHHSS--
--TT-HHHHHHHHHHHTS--
--TT-HHHHHHHHHHHTS--
--TT-HHHHHHHHHHHTS--
--TT-HHHHHHHHHHHTS--
--TT-HHHHHHHHHHHTS--
--TT-HHHHHHHHHHHTS--
--TTSHHHHHHHHHHHTS--
--TT-HHHHHHHHHHHTS--
--SSSHHHHHHHHHHHTTT-
--TTSHHHHHHHHHHHTTT-
--TTSHHHHHHHHHHHTTT-
--SSSHHHHHHHHHHHSS--
--SSSHHHHHHHHHHHSS--
--SS-HHHHHHHHHHHSS--
--SS-HHHHHHHHHHHSS--
--SS-HHHHHHHHHHHSS--
---S-HHHHHHHHHHHSS--
--S--HHHHHHHHHHHSS--
--SS-HHHHHHHHHHHSS--
--SS-HHHHHHHHHHTTS--
--TT-HHHHHHHHHHHTS--
--TTSHHHHHHHHHHSSS--
--SSSHHHHHHHHHHHSS--
--TTSHHHHHHHHHHHSS--
--TTSHHHHHHHHHHHSS--
--SS-HHHHHHHHHHHTS--
--TT-HHHHHHHHHHHHS--
--TT-HHHHHHHHHTTSS--
--TT-HHHHHHHHHHHTS--
--TT-HHHHHHHHHTTTS--
---SSHHHHHHHHHHHTS--
--TTSHHHHHHHHHTTSS--
--TTSHHHHHHHHHHHSS--
--TTSHHHHHHHHHTTSS--
---S-HHHHHHHHHTTTS--
---S-HHHHHHHHHTTTS--
---S-HHHHHHHHHTTTS--
---SSHHHHHHHHHTTTS--
---S-HHHHHHHHTTTTS--
---SSHHHHHHHHHHHSS--
--TTSHHHHHHHHHHHHS--
--TTSHHHHHHHHHHHSS--
--TT-HHHHHHHHHHHSS--
--TT-HHHHHHHHHHHTS--
---S-HHHHHHHHHHHTS--
--TT-HHHHHHHHHTTTS--
--TTSHHHHHHHHHHHTS--
--TT-HHHHHHHHHHHTS--
--TT-HHHHHHHHHHHSS--
--TTSHHHHHHHHHHHHS--
--TT-HHHHHHHHHTTSS--
--TTSHHHHHHHHHHHHS--
--TT-HHHHHHHHHHHHS--
--TT-HHHHHHHHHTTTS--
--TT-HHHHHHHHHHHHS--
--TT-HHHHHHHHHHHHS--
--TT-HHHHHHHHHHHHT--
--TT-HHHHHHHHHHHHS--
--TT-HHHHHHHHHHHHH--
--TTSHHHHHHHHHHHHT--
--TTSHHHHHHHHHHHHT--
--TTSHHHHHHHHHHHHT--
--TTSHHHHHHHHHHHHT--
--TTSHHHHHHHHHHHHT--
--TT-HHHHHHHHHTTTT--
--TT-HHHHHHHHHHHHT--
--TT-HHHHHHHHHHHHT--
--TTSHHHHHHHHHHTTT--
--TT-HHHHHHHHHHHHT--
--TT-HHHHHHHHHHHHT--
--SS-HHHHHHHHHHHTS--
--TTSHHHHHHHHHHHHH--
--TT-HHHHHHHHHHHHH--
--TT-HHHHHHHHHHHHH--
--TT-HHHHHHHHHHHHH--
--TT-HHHHHHHHHHHTT--
--TT-HHHHHHHHHHHHH--
--TT-HHHHHHHHHHHHH--
--TT-HHHHHHHHHHHTT--
--TT-HHHHHHHHHHHHH--
--TT-HHHHHHHHHHHHH--
--TT-HHHHHHHHHHHHS--
--TTSHHHHHHHHHHHHH--
--TTSHHHHHHHHHHHHH--
--TT-HHHHHHHHHHHHS--
--TTSHHHHHHHHHHHHH--
---S-HHHHHHHHHHHTT--
--SS-HHHHHHHHHHHHT--
--TT-HHHHHHHHHHHHT--
--TT-HHHHHHHHHHHTT--
--TT-HHHHHHHHHHHTT--
--TT-HHHHHHHHHHHHH--
---S-HHHHHHHHHHHHH--
---S-HHHHHHHHHHHHH--
---S-HHHHHHHHHHTTS--
---S-HHHHHHHHHHHHH--
--SS-HHHHHHHHHHHHH--
---S-HHHHHHHHHHHHH--
---S-HHHHHHHHHHHHH--
---S-HHHHHHHHHHHHT--
---S-HHHHHHHHHHHTT--
---S-HHHHHHHHHHHTT--
---S-HHHHHHHHHHHHH--
---S-HHHHHHHHHHHTT--
---S-HHHHHHHHHHHTT--
---S-HHHHHHHHHHHTT--
---S-HHHHHHHHHHHHT--
--SS-HHHHHHHHHHHHS--
--SS-HHHHHHHHHHHHH--
--SS-HHHHHHHHHHHHH--
--TTSHHHHHHHHHHHTT--
--TT-HHHHHHHHHHHHT--
--TTSHHHHHHHHHHHHH--
--TTSHHHHHHHHHHHHT--
--SSSHHHHHHHHHHHHH--
--TTSHHHHHHHHHHHHT--
--TTSHHHHHHHHHHHHH--
--TTSHHHHHHHHHHHTT--
--TT-HHHHHHHHHHHHH--
--TT-HHHHHHHHHHHHT--
--TT-HHHHHHHHHHHHH--
--SSSHHHHHHHHHHHHH--
--TT-HHHHHHHHHHHHH--
--TT-HHHHHHHHHHHHH--
--TT-HHHHHHHHHHHHT--
--SS-HHHHHHHHHHHHT--
--TTSHHHHHHHHHHHHH--
--TT-HHHHHHHHHHHHTT-
--TT-HHHHHHHHHHHHHT-
--TTSHHHHHHHHHHHHHT-
--TT-HHHHHHHHHHHHTT-
--SS-HHHHHHHHHHHHHT-
--TT-HHHHHHHHHHHHHT-
--TT-HHHHHHHHHHHHHT-
--TTSHHHHHHHHHHHHHH-
--TT-HHHHHHHHHHHHTT-
--TT-HHHHHHHHHHHHTT-
--TTSHHHHHHHHHHHHTT-
--TTSHHHHHHHHHHHHTT-
--TT-HHHHHHHHHHHHH--
--TT-HHHHHHHHHHHHH--
--TTSHHHHHHHHHHHTT--
--TT-HHHHHHHHHHHHTT-
--TT-HHHHHHHHHHHHTT-
--TT-HHHHHHHHHHHHHH-
--TTSHHHHHHHHHHHHHT-
--TT-HHHHHHHHHHHHHT-
--TT-HHHHHHHHHHHHHH-
--TT-HHHHHHHHHHHHHT-
--TTSHHHHHHHHHHHHHT-
--TT-HHHHHHHHHHHHT--
--TT-HHHHHHHHHHHHTT-
--TT-HHHHHHHHHHHHHT-
--TTSHHHHHHHHHHHHT--
--TTSHHHHHHHHHHHHT--
--TT-HHHHHHHHHHHHHH-
--TTSHHHHHHHHHHHHHH-
--TTSHHHHHHHHHHHHHH-
--TTSHHHHHHHHHHHHHH-
--TTSHHHHHHHHHHHHHH-
--TTSHHHHHHHHHHHHHH-
--TTSHHHHHHHHHHHHTT-
--TTSHHHHHHHHHHHHHH-
--TT-HHHHHHHHHHHHHH-
--TTSHHHHHHHHHHHHHH-
--TTSHHHHHHHHHHHHH--
--TT-HHHHHHHHHHHHHT-
--TTSHHHHHHHHHHHHHT-
--TTSHHHHHHHHHHHHTT-
--SSSHHHHHHHHHHHHTT-
--TT-HHHHHHHHHHHHTT-
--TTSHHHHHHHHHHHHHT-
--TTSHHHHHHHHHHHHTT-
--SS-HHHHHHHHHHHHHH-
--SS-HHHHHHHHHHHHHH-
--TT-HHHHHHHHHHHHHT-
--TTSHHHHHHHHHHHHTT-
--TTSHHHHHHHHHHHHTT-
--SS-HHHHHHHHHHHHTT-
--TT-HHHHHHHHHHHHHH-
--SS-HHHHHHHHHHHHHH-
--SS-HHHHHHHHHHHHHT-
---S-HHHHHHHHHHHHHH-
--SS-HHHHHHHHHHHHHH-
--SS-HHHHHHHHHHHHHT-
--TT-HHHHHHHHHHHHTT-
--TT-HHHHHHHHHHHHHH-
--TT-HHHHHHHHHHHHTT-
--TTSHHHHHHHHHHHHHH-
--TT-HHHHHHHHHHHHTT-
--TTSHHHHHHHHHHHHHH-
--TTSHHHHHHHHHHHHHT-
--TT-HHHHHHHHHHHHHH-
--TT-HHHHHHHHHHHHHT-
--TT-HHHHHHHHHHHHHT-
--SS-HHHHHHHHHHHHHH-
--SS-HHHHHHHHHHHHT--
--SS-HHHHHHHHHHHHTT-
--TT-HHHHHHHHHHHHHH-
--TT-HHHHHHHHHHHHHT-
--TT-HHHHHHHHHHHHHT-
--TTSHHHHHHHHHHHHHH-
--TTSHHHHHHHHHHHHTT-
--TT-HHHHHHHHHHHHHH-
--TT-HHHHHHHHHHHHT--
--TT-HHHHHHHHHHHHHT-
--TT-HHHHHHHHHHHTT--
--TT-HHHHHHHHHHHHT--
--TTSHHHHHHHHHHHHT--
--TT-HHHHHHHHHHHHS--
--TTSHHHHHHHHHHHHH--
--TT-HHHHHHHHHHHTT--
--TTSHHHHHHHHHHHHH--
--TT-HHHHHHHHHHHHH--
--TT-HHHHHHHHHHHHT--
--TT-HHHHHHHHHHHHH--
--TTSHHHHHHHHHHHHH--
--TT-HHHHHHHHHHHHH--
--TT-HHHHHHHHHHHHH--
--TTSHHHHHHHHHHHHTT-
--TTSHHHHHHHHHHHHH--
--TTSHHHHHHHHHHHHHH-
--TT-HHHHHHHHHHHHTT-
--TTSHHHHHHHHHHHTT--
--TTSHHHHHHHHHHHHH--
--TTSHHHHHHHHHHHHH--
--TT-HHHHHHHHHHHHHH-
--TTSHHHHHHHHHHHHHT-
--TT-HHHHHHHHHHHHHT-
--TT-HHHHHHHHHHHHHH-
--TT-HHHHHHHHHHHHHH-
--TT-HHHHHHHHHHHHHH-
--TT-HHHHHHHHHHHHHH-
--TT-HHHHHHHHHHHHHH-
--TT-HHHHHHHHHHHHT--
--TTSHHHHHHHHHHHHHT-
--SSSHHHHHHHHHHHHTT-
--TTSHHHHHHHHHHHTTT-
--TTSHHHHHHHHHHHHTT-
--TTSHHHHHHHHHHHTT--
--TTSHHHHHHHHHHHHHH-
--TTSHHHHHHHHHHHHHT-
--TTSHHHHHHHHHHHHHH-
--TTSHHHHHHHHHHHHHT-
--TT-HHHHHHHHHHHHHT-
--TT-HHHHHHHHHHHHHT-
--TT-HHHHHHHHHHHHHT-
--TTSHHHHHHHHHHHHTT-
--TTSHHHHHHHHHHHHHT-
--TTSHHHHHHHHHHHHHT-
--TTSHHHHHHHHHHHHHT-
--TTSHHHHHHHHHHHHHT-
--TT-HHHHHHHHHHHHHH-
--TT-HHHHHHHHHHHHHT-
--TT-HHHHHHHHHHHHHH-
--TT-HHHHHHHHHHHHHH-
--TT-HHHHHHHHHHHHHH-
--TTSHHHHHHHHHHHHHT-
--TT-HHHHHHHHHHHHHH-
--TT-HHHHHHHHHHHHHH-
--TT-HHHHHHHHHHHHHT-
--TT-HHHHHHHHHHHHHH-
--TTSHHHHHHHHHHHHHH-
--TTSHHHHHHHHHHHHTT-
--TTSHHHHHHHHHHHHTT-
--TT-HHHHHHHHHHHTTT-
--TT-HHHHHHHHHHHHTT-
--TTSHHHHHHHHHHHHT--
--TT-HHHHHHHHHHHHTT-
--TT-HHHHHHHHHHHHTT-
--TT-HHHHHHHHHHHHHH-
--TT-HHHHHHHHHHHHTT-
--TT-HHHHHHHHHHHHT--
--TTSHHHHHHHHHHHTT--
--TT-HHHHHHHHHHHHHH-
--TT-HHHHHHHHHHHHHT-
--TTSHHHHHHHHHHHHTT-
--TTSHHHHHHHHHHHHTT-
--TT-HHHHHHHHHHHHHH-
--TTSHHHHHHHHHHHTTT-
--TT-HHHHHHHHHHHHHH-
--TT-HHHHHHHHHHHHTT-
--TTSHHHHHHHHHHHHHT-
--TTSHHHHHHHHHHHHTT-
--TTSHHHHHHHHHHHHHH-
--TTSHHHHHHHHHHHHHT-
--TTSHHHHHHHHHHHHTT-
--TTSHHHHHHHHHHHHTT-
--TTSHHHHHHHHHHHHTT-
--TTSHHHHHHHHHHHHTT-
--TTSHHHHHHHHHHHHHH-
--TT-HHHHHHHHHHHHTT-
--TT-HHHHHHHHHHHHHH-
--TTSHHHHHHHHHHHHTT-
--TTSHHHHHHHHHHHHT--
--TT-HHHHHHHHHHHHH--
--TTSHHHHHHHHHHHHT--
--TT-HHHHHHHHHHHHHH-
--TTSHHHHHHHHHHHHTT-
--TTSHHHHHHHHHHHHHT-
--TT-HHHHHHHHHHHHHT-
--TTSHHHHHHHHHHHHHT-
--TT-HHHHHHHHHHHHHH-
--TTSHHHHHHHHHHHHHH-
--TT-HHHHHHHHHHHHTT-
--TT-HHHHHHHHHHHHHT-
--TTSHHHHHHHHHHHHTT-
--TTSHHHHHHHHHHHHHT-
--TT-HHHHHHHHHHHHHH-
--TTSHHHHHHHHHHHHHH-
--TT-HHHHHHHHHHHHHT-
--TT-HHHHHHHHHHHHHT-
--TTSHHHHHHHHHHHHHT-
--TTSHHHHHHHHHHHHHT-
--TT-HHHHHHHHHHHHHT-
--TTSHHHHHHHHHHHHTT-
--TTSHHHHHHHHHHHHHT-
--TTSHHHHHHHHHHHHHT-
--TTSHHHHHHHHHHHHHT-
--TT-HHHHHHHHHHHHHT-
--TTSHHHHHHHHHHHHHT-
--TTSHHHHHHHHHHHHT--
--TTSHHHHHHHHHHHHHH-
--TT-HHHHHHHHHHHHT--
--TTSHHHHHHHHHHHHHT-
--TTSHHHHHHHHHHHHTT-
--TT-HHHHHHHHHHHHTT-
--TT-HHHHHHHHHHHHHT-
--TT-HHHHHHHHHHHHTT-
--TTSHHHHHHHHHHHHHT-
--SSSHHHHHHHHHHHHH--
--TT-HHHHHHHHHHHHHT-
--TTSHHHHHHHHHHHHH--
--TTSHHHHHHHHHHHHHH-
--TTSHHHHHHHHHHHHHH-
--TT-HHHHHHHHHHHHTT-
--TT-HHHHHHHHHHHTT--
--TTSHHHHHHHHHHHHTT-
--TTSHHHHHHHHHHHHTT-
--TTSHHHHHHHHHHHHT--
--TT-HHHHHHHHHHHHH--
--TTSHHHHHHHHHHHHTT-
--TTSHHHHHHHHHHHHTT-
--TTSHHHHHHHHHHHHHT-
--TTSHHHHHHHHHHHHHT-
--TTSHHHHHHHHHHHHHT-
--TT-HHHHHHHHHHHHH--
--TTSHHHHHHHHHHHHHT-
--TT-HHHHHHHHHHHHH--
--TT-HHHHHHHHHHHHHH-
--TT-HHHHHHHHHHHHHT-
--SS-HHHHHHHHHHHHTT-
--SSSHHHHHHHHHHHHTT-
--SS-HHHHHHHHHHHHHT-
--TTSHHHHHHHHHHHHHT-
--TTSHHHHHHHHHHHHHT-
--SSSHHHHHHHHHHHHHT-
--TTSHHHHHHHHHHHHTT-
--TT-HHHHHHHHHHHHTT-
--TTSHHHHHHHHHHHHTT-
--TT-HHHHHHHHHHHHHH-
--SSSHHHHHHHHHHHHHH-
--TTSHHHHHHHHHHHHTT-
--TT-HHHHHHHHHHHHTT-
--TTSHHHHHHHHHHHHTT-
--TTSHHHHHHHHHHHHTT-
--TTSHHHHHHHHHHHHHH-
--TTSHHHHHHHHHHHHHH-
--TTSHHHHHHHHHHHHHH-
--TTSHHHHHHHHHHHHHH-
--TTSHHHHHHHHHHHHHH-
--TTSHHHHHHHHHHHHHH-
--TTSHHHHHHHHHHHHH--
--TTSHHHHHHHHHHHHHT-
--TT-HHHHHHHHHHHHHH-
--TTSHHHHHHHHHHHHTT-
--TTSHHHHHHHHHHHHHH-
--TTSHHHHHHHHHHHHHH-
--TT-HHHHHHHHHHHHH--
--TTSHHHHHHHHHHHTT--
--TT-HHHHHHHHHHHHT--
--TTSHHHHHHHHHHHHH--
--TTSHHHHHHHHHHHHHT-
--TTSHHHHHHHHHHHHH--
--TTSHHHHHHHHHHHTTT-
--TTSHHHHHHHHHHHHHH-
--TT-HHHHHHHHHHHHT--
--TTSHHHHHHHHHHHHHT-
--TT-HHHHHHHHHHHHHT-
--TTSHHHHHHHHHHHHHH-
--TTSHHHHHHHHHHHHTT-
--TT-HHHHHHHHHHHHHH-
--TTSHHHHHHHHHHHHTT-
--TT-HHHHHHHHHHHHTT-
--TTSHHHHHHHHHHHHHH-
--TTSHHHHHHHHHHHHHH-
--TTSHHHHHHHHHHHHTT-
--TTSHHHHHHHHHHHHTT-
--TTSHHHHHHHHHHHHHH-
--TTSHHHHHHHHHHHTTT-
--TTSHHHHHHHHHHHHHT-
--TTSHHHHHHHHHHHHH--
--TT-HHHHHHHHHHHHH--
--TTSHHHHHHHHHHHHHH-
--TT-HHHHHHHHHHHHHT-
--SSSHHHHHHHHHHHHHH-
--SS-HHHHHHHHHHHHHH-
--TT-HHHHHHHHHHHHHH-
--TTSHHHHHHHHHHHHHH-
--TTSHHHHHHHHHHHHHH-
--TTSHHHHHHHHHHHHHT-
--SSSHHHHHHHHHHHHHT-
--TTSHHHHHHHHHHHHHT-
--TTSHHHHHHHHHHHHHT-
--TT-HHHHHHHHHHHHHT-
--TTSHHHHHHHHHHHHHT-
--TTSHHHHHHHHHHHHHT-
--TT-HHHHHHHHHHHHHH-
--TTSHHHHHHHHHHHHHT-
--TT-HHHHHHHHHHHHHT-
--TTSHHHHHHHHHHHHHH-
--TTSHHHHHHHHHHHHHT-
--TT-HHHHHHHHHHHHHT-
--TTSHHHHHHHHHHHHHH-
--SSSHHHHHHHHHHHHHH-
--TTSHHHHHHHHHHHTT--
--TTSHHHHHHHHHHHHTT-
--TTSHHHHHHHHHHHHHH-
--TTSHHHHHHHHHHHHHH-
--TTSHHHHHHHHHHHHHH-
--TTSHHHHHHHHHHHHH--
--TTSHHHHHHHHHHHHHH-
--TT-HHHHHHHHHHHHHH-
--TTSHHHHHHHHHHHHH--
--TTSHHHHHHHHHHHHHH-
--TTSHHHHHHHHHHHTT--
--TTSHHHHHHHHHHHHTT-
--TT-HHHHHHHHHHHHHH-
--TT-HHHHHHHHHHHHHH-
--SSSHHHHHHHHHHHHHH-
--TTSHHHHHHHHHHHHTT-
--SSSHHHHHHHHHHHHH--
--TT-HHHHHHHHHHHHHT-
--TTSHHHHHHHHHHHHHT-
--TT-HHHHHHHHHHHHHH-
--TT-HHHHHHHHHHHHHH-
--TTSHHHHHHHHHHHHHH-
--TTSHHHHHHHHHHHHHT-
--TTSHHHHHHHHHHHHHT-
--TTSHHHHHHHHHHHHHH-
--TTSHHHHHHHHHHHHHT-
--TT-HHHHHHHHHHHHHH-
--TT-HHHHHHHHHHHHHT-
--TTSHHHHHHHHHHHHHT-
--TTSHHHHHHHHHHGGGG-
--TTSHHHHHHHHHHHGGG-
--TT-HHHHHHHHHHHGGG-
--TTSHHHHHHHHHHHGGG-
--TTSHHHHHHHHHHHHHH-
--TTSHHHHHHHHHHHHTT-
--TTSHHHHHHHHHHHHTT-
--TTSHHHHHHHHHHHHHT-
--TT-HHHHHHHHHHHHT--
--TTSHHHHHHHHHHHHH--
--TT-HHHHHHHHHHHHHT-
--TT-HHHHHHHHHHHHHT-
--SS-HHHHHHHHHHHHHT-
--SS-HHHHHHHHHHHHTT-
--SS-HHHHHHHHHHHHH--
--SS-HHHHHHHHHHHHHT-
--TT-HHHHHHHHHHHHHT-
--SS-HHHHHHHHHHHHH--
---S-HHHHHHHHHHHHHH-
---S-HHHHHHHHHHHHHT-
--SS-HHHHHHHHHHHHHT-
---S-HHHHHHHHHHHHHT-
---S-HHHHHHHHHHHHTT-
---S-HHHHHHHHHHHHHT-
---S-HHHHHHHHHHHHH--
--SS-HHHHHHHHHHHHHH-
-----HHHHHHHHHHHHHH-
--SS-HHHHHHHHHHHHHH-
---S-HHHHHHHHHHHHHH-
--SS-HHHHHHHHHHHHHH-
--TT-HHHHHHHHHHHHHH-
--SS-HHHHHHHHHHHHHH-
--SS-HHHHHHHHHHHHHH-
--SS-HHHHHHHHHHHHH--
--SS-HHHHHHHHHHHHTT-
--SS-HHHHHHHHHHHHHT-
--SS-HHHHHHHHHHHHH--
--SS-HHHHHHHHHHHHH--
--SS-HHHHHHHHHHHHTT-
--SS-HHHHHHHHHHHHHT-
--SS-HHHHHHHHHHHHH--
--TT-HHHHHHHHHHHHHH-
--SS-HHHHHHHHHHHHHH-
--SS-HHHHHHHHHHHHHH-
--SS-HHHHHHHHHHHHHT-
--SS-HHHHHHHHHHHHHT-
--TT-HHHHHHHHHHHHHH-
--SS-HHHHHHHHHHHHH--
--SS-HHHHHHHHHHHHTT-
--SS-HHHHHHHHHHHHHH-
--TT-HHHHHHHHHHHHTT-
--TT-HHHHHHHHHHHHHH-
--TT-HHHHHHHHHHHHTT-
--SSSHHHHHHHHHHHHHH-
--SS-HHHHHHHHHHHHHH-
--TT-HHHHHHHHHHHHTT-
--TT-HHHHHHHHHHHHHH-
--TT-HHHHHHHHHHHHHH-
--TT-HHHHHHHHHHHHHH-
--TT-HHHHHHHHHHHHHH-
--TT-HHHHHHHHHHHHTT-
--TT-HHHHHHHHHHHHTT-
--TT-HHHHHHHHHHHHHH-
--TT-HHHHHHHHHHHHTT-
--TTSHHHHHHHHHHHHHH-
--TT-HHHHHHHHHHHHHH-
--TTSHHHHHHHHHHHHHT-
--TT-HHHHHHHHHHHHT--
--TTSHHHHHHHHHHHTT--
--SSSHHHHHHHHHHHHT--
--TTSHHHHHHHHHHHTT--
--TT-HHHHHHHHHHTTS--
--TTSHHHHHHHHHHHHT--
--TTSHHHHHHHHHHTTS--
--TT-HHHHHHHHHHHHT--
--TT-HHHHHHHHHHHTTT-
--TT-HHHHHHHHHHHTT--
--TTSHHHHHHHHHHHTS--
--TT-HHHHHHHHHHHHT--
--TT-HHHHHHHHHHHHT--
--SSSHHHHHHHHHHHHHT-
--TT-HHHHHHHHHHHHTT-
--TTSHHHHHHHHHHHHTT-
--TT-HHHHHHHHHHHHTT-
--TTSHHHHHHHHHHHHTT-
--TTSHHHHHHHHHHHHHH-
--TTSHHHHHHHHHHHHTT-
--TTSHHHHHHHHHHHHHH-
--TTSHHHHHHHHHHHHH--
--TTSHHHHHHHHHHHTT--
--TT-TTHHHHHHHHHHTT-
--SSSHHHHHHHHHHHHHT-
--TTSHHHHHHHHHHHHHT-
--TTSHHHHHHHHHHHHHT-
--TTSHHHHHHHHHHHHHT-
--TT-HHHHHHHHHHTTTT-
--TTSHHHHHHHHHHHHHT-
--TT-HHHHHHHHHHHHHT-
--TTSHHHHHHHHHHHHHT-
--TT-TTHHHHHHHHHHHT-
--TT-HHHHHHHHHHHHHH-
--TT-HHHHHHHHHHTTTT-
--TT-HHHHHHHHHHHHHH-
--TT-HHHHHHHHHHHHHH-
--TTSHHHHHHHHHHHHHH-
--TT-HHHHHHHHHHHHHH-
--SS-HHHHHHHHHHHHHH-
--TTSHHHHHHHHHHHHHH-
--TTSHHHHHHHHHHHHHH-
--TTSHHHHHHHHHHHHTT-
--TTSHHHHHHHHHHHHTT-
--TTSHHHHHHHHHHHHHH-
--TTSHHHHHHHHHHHHHH-
--TTSHHHHHHHHHHHHHH-
--TTSHHHHHHHHHHHTTT-
--TTSHHHHHHHHHHHHHH-
--TTSTTHHHHHHHHHHTT-
--TTSHHHHHHHHHHHHHH-
--TTSHHHHHHHHHHHHHH-
--TTSHHHHHHHHHHHTTT-
--TT-HHHHHHHHHHHHHT-
--TTSHHHHHHHHHHHHHT-
--TT-HHHHHHHHHHTTTT-
--TTSHHHHHHHHHHHHHT-
--TT-HHHHHHHHHTTTTT-
--TT-HHHHHHHHHHHHHT-
--TT-HHHHHHHHHHHHHT-
--TT-HHHHHHHHHHHHHT-
--TTSHHHHHHHHHHHHHT-
--TT-HHHHHHHHHHHHHT-
--TT-HHHHHHHHHHHHHT-
--TT-HHHHHHHHHHHHHT-
--TTSHHHHHHHHHHHHS--
--TTSHHHHHHHHHHHHH--
--TTSHHHHHHHHHHHHH--
--TTSHHHHHHHHHHTTT--
--TTSHHHHHHHHHHHHHH-
--TTSHHHHHHHHHHHHHT-
--TTSHHHHHHHHHHHHHT-
--TTSHHHHHHHHHHHHHT-
--TTSHHHHHHHHHHHHHT-
--TTSHHHHHHHHHHTTT--
--TTSHHHHHHHHHHHHHH-
--TTSHHHHHHHHHHHHHT-
--TTSHHHHHHHHHHHHHT-
--TTSHHHHHHHHHHHHHT-
--TTSHHHHHHHHHHHHHT-
--TTSHHHHHHHHHHHHTT-
--TTSHHHHHHHHHHHHH--
--TTSTTHHHHHHHHHHTT-
--TTSHHHHHHHHHHHHTT-
--TTSHHHHHHHHHHHHHT-
--TTSHHHHHHHHHHHHH--
--TTSHHHHHHHHHHHHHT-
--TTSHHHHHHHHHHHHHT-
--TTSHHHHHHHHHHHHH--
--TTSHHHHHHHHHHHTT--
--TTSHHHHHHHHHHHTTT-
--TTSHHHHHHHHHHHTT--
--TTSHHHHHHHHHHHTTT-
--TTSHHHHHHHHHHHTTT-
--TT-HHHHHHHHHHHHHH-
--TTSHHHHHHHHHHHTTT-
--TTSHHHHHHHHHHHHHH-
--TTSHHHHHHHHHHHHTT-
--TTSHHHHHHHHHHHHTT-
--TTSHHHHHHHHHHHHHH-
--TTSHHHHHHHHHHHHHH-
--TT-HHHHHHHHHHHTTT-
--TTSHHHHHHHHHHHTTT-
--TTSHHHHHHHHHHHTTT-
--SSSHHHHHHHHHHHTTT-
--TTSHHHHHHHHHHHTTT-
--TTSHHHHHHHHHHHTTT-
--TTSTTHHHHHHHHHHTT-
--TT-HHHHHHHHHHHHTT-
--TTSHHHHHHHHHHHTTT-
--TTSHHHHHHHHHHHTTT-
--TTSHHHHHHHHHHHTTT-
--TT-HHHHHHHHHHHHTT-
--TTSHHHHHHHHHHHTTT-
--TTSHHHHHHHHHHHTT--
--TTSHHHHHHHHHHHTTT-
--TTSHHHHHHHHHHHTTT-
--TTSHHHHHHHHHHHHHH-
--TT-HHHHHHHHHHHHTT-
--TT-HHHHHHHHHHHHTT-
--TTSHHHHHHHHHHHTT--
--TT-HHHHHHHHHHHTTT-
--TTSHHHHHHHHHHHTTT-
--TT-HHHHHHHHHHHTTT-
--TTSHHHHHHHHHHHTT--
--TTSHHHHHHHHHHHHHH-
--TT-HHHHHHHHHHHHHH-
--TTSHHHHHHHHHHHHHH-
--TT-HHHHHHHHHHHHHH-
--TTSHHHHHHHHHHHTTT-
--TTSHHHHHHHHHHHHHH-
--TT-HHHHHHHHHHHHHH-
--TT-HHHHHHHHHHHHTT-
--TT-HHHHHHHHHHHTT--
--TT-HHHHHHHHHHHTTT-
--TT-HHHHHHHHHHHHTT-
--TT-HHHHHHHHHHHHTT-
--TT-HHHHHHHHHHHHHT-
--TT-HHHHHHHHHHHHTT-
--TT-HHHHHHHHHHHTT--
--TT-HHHHHHHHHHHHH--
--TT-HHHHHHHHHHHTT--
--TT-HHHHHHHHHHHHTT-
--TT-HHHHHHHHHHHHHH-
--TT-HHHHHHHHHHHHHH-
--TT-HHHHHHHHHHHHTT-
--TT-HHHHHHHHHHHHTT-
--TT-HHHHHHHHHHHHHH-
--TT-HHHHHHHHHHHHTT-
--TT-HHHHHHHHHHHTTT-
--TT-HHHHHHHHHHHTTT-
--TT-HHHHHHHHHHHTTT-
--TT-HHHHHHHHHHHHHH-
--TT-HHHHHHHHHHHHHH-
--TT-HHHHHHHHHHHHHH-
--TT-HHHHHHHHHHHHHH-
--TT-HHHHHHHHHHHHHH-
--TT-HHHHHHHHHHHTTT-
--TT-HHHHHHHHHHHHTT-
--TT-HHHHHHHHHHHHTT-
--TT-HHHHHHHHHHHHTT-
--TT-HHHHHHHHHHHHHH-
--TT-HHHHHHHHHHHHHH-
--TT-HHHHHHHHHHHHHT-
--SS-HHHHHHHHHHHHHT-
--TT-HHHHHHHHHHHHHH-
--SS-HHHHHHHHHHHHTT-
--TT-HHHHHHHHHHHHTT-
--TT-HHHHHHHHHHHHHT-
--TT-HHHHHHHHHHHHHH-
--TT-HHHHHHHHHHHHHH-
--TT-HHHHHHHHHHHHHH-
--TT-HHHHHHHHHHHHHH-
--TT-HHHHHHHHHHHHHT-
--TT-HHHHHHHHHHHHHH-
--TT-HHHHHHHHHHHHHH-
--TT-HHHHHHHHHHHHHH-
--TT-HHHHHHHHHHHHHH-
--TT-HHHHHHHHHHHHHH-
--TT-HHHHHHHHHHHHHH-
--TT-HHHHHHHHHHHHH--
--TT-HHHHHHHHHHHHHT-
--TT-HHHHHHHHHHHHHH-
--TT-HHHHHHHHHHHHHT-
--TT-HHHHHHHHHHHHHT-
--TT-HHHHHHHHHHHHTT-
--TT-HHHHHHHHHHHHT--
--TT-HHHHHHHHHHHHHH-
--TT-HHHHHHHHHHHHTT-
--TT-HHHHHHHHHHHHHT-
--TT-HHHHHHHHHHHHHH-
--TT-HHHHHHHHHHHHHH-
--TT-HHHHHHHHHHHHHH-
--TT-HHHHHHHHHHHHHH-
--TT-HHHHHHHHHHHHHH-
--TT-HHHHHHHHHHHHHH-
--TT-HHHHHHHHHHHHHH-
--TT-HHHHHHHHHHHHHH-
--TT-HHHHHHHHHHHHTT-
--TT-HHHHHHHHHHHHHH-
--TT-HHHHHHHHHHHHHH-
--TT-HHHHHHHHHHHHHH-
--TT-HHHHHHHHHHHHHH-
--TT-HHHHHHHHHHHHHH-
--TT-HHHHHHHHHHHHHH-
--TT-HHHHHHHHHHHHHH-
--TT-HHHHHHHHHHHHHH-
--TT-HHHHHHHHHHHHHH-
--TT-HHHHHHHHHHHHHH-
--TT-HHHHHHHHHHHHHH-
--TT-HHHHHHHHHHHHHH-
--TT-HHHHHHHHHHHHTT-
--TT-HHHHHHHHHHHHHH-
--TT-HHHHHHHHHHHHHH-
--TT-HHHHHHHHHHHHHH-
--TT-HHHHHHHHHHHTTT-
--TT-HHHHHHHHHHHHHH-
--SS-HHHHHHHHHHHHHH-
--SS-HHHHHHHHHHHHHH-
--TT-HHHHHHHHHHHHHH-
--TT-HHHHHHHHHHHHHH-
--SS-HHHHHHHHHHHHHH-
--TT-HHHHHHHHHHHHH--
--TT-HHHHHHHHHHHHHH-
--TT-HHHHHHHHHHHHTT-
--TT-HHHHHHHHHHHHTT-
--TT-HHHHHHHHHHHHHH-
--TT-HHHHHHHHHHHHHH-
--TT-HHHHHHHHHHHHTT-
--TT-HHHHHHHHHHHHTT-
--TT-HHHHHHHHHHHHHH-
--TT-HHHHHHHHHHHHHH-
--TT-HHHHHHHHHHHHHH-
--TT-HHHHHHHHHHTTT--
--TT-HHHHHHHHHHTTT--
--TT-HHHHHHHHHHTTT--
--SS-HHHHHHHHHHTTS--
--TT-HHHHHHHHHHTTT--
--TT-HHHHHHHHHHTTT--
--TT-HHHHHHHHHHHTT--
--TT-HHHHHHHHHHHHHH-
--TT-HHHHHHHHHHHHTT-
--SS-HHHHHHHHHHHHHH-
--TT-HHHHHHHHHHHHTT-
--TT-HHHHHHHHHHHHHH-
--TT-HHHHHHHHHHHHTT-
--TT-HHHHHHHHHHHHTT-
--TT-HHHHHHHHHHHHHH-
--TT-HHHHHHHHHHHHTT-
--TT-HHHHHHHHHHHHTT-
--TT-HHHHHHHHHHHHHH-
--TT-HHHHHHHHHHHHHH-
--TT-HHHHHHHHHHHHHH-
--TT-HHHHHHHHHHHHHH-
--TT-HHHHHHHHHHHTTT-
--TT-HHHHHHHHHHHHTT-
--TT-HHHHHHHHHHHHHH-
--TT-HHHHHHHHHHHHHH-
--TT-HHHHHHHHHHHHTT-
--TT-HHHHHHHHHHHHHH-
--TT-HHHHHHHHHHHHHH-
--TT-HHHHHHHHHHHHTT-
--TT-HHHHHHHHHHHTTT-
--TT-HHHHHHHHHHHHTT-
--TT-HHHHHHHHHHHHTT-
--TT-HHHHHHHHHHHHTT-
--TT-HHHHHHHHHHHHTT-
--TT-HHHHHHHTHHHHTT-
--TT-HHHHHHHTHHHHTT-
--TT-HHHHHHHHHHHHTT-
--TT-HHHHHHHHHHHHTT-
--TT-HHHHHHHTHHHHTT-
--TT-HHHHHHHHHHHHTT-
--TT-HHHHHHHHHHHHHH-
--TT-HHHHHHHHHHHHHH-
--TT-HHHHHHHHHHHHTT-
--TT-HHHHHHHHHHHHHH-
--TT-HHHHHHHHHHHHTT-
--TT-HHHHHHHHHHHHTT-
--SS-HHHHHHHHHHHHHH-
--TT-HHHHHHHHHHHHTT-
--TT-HHHHHHHHHHHHHH-
--TT-HHHHHHHHHHHHTT-
--TT-HHHHHHHHHHHHTT-
--TT-HHHHHHHHHHHHTT-
--TT-HHHHHHHHHHHHTT-
--TT-HHHHHHHHHHHTTT-
--TT-HHHHHHHHHHHTT--
--SS-HHHHHHHHHHHTT--
--SS-HHHHHHHHHHHHHT-
--SS-HHHHHHHHHHHHH--
--TT-HHHHHHHHHHHHTT-
--TT-HHHHHHHHHHHHHH-
--TT-HHHHHHHHHHHHTT-
--TT-HHHHHHHHHHHTT--
--TT-HHHHHHHHHHHHHH-
--TT-HHHHHHHHHHHHHT-
--TT-HHHHHHHHHHHHHH-
--TT-HHHHHHHHHHHHHT-
--TT-HHHHHHHHHHHHHH-
--TT-HHHHHHHHHHHHHH-
--TT-HHHHHHHHHHHHTT-
--TT-HHHHHHHHHHHHH--
--SS-HHHHHHHHHHHHHT-
--TT-HHHHHHHHHHHHTT-
--SS-HHHHHHHHHHHHTT-
--TT-HHHHHHHHHHHHTT-
--TT-HHHHHHHHHHHGGG-
--TT-HHHHHHHHHHHHT--
--TT-HHHHHHHHHHHHT--
--SS-HHHHHHHHHHHHTT-
--TT-HHHHHHHHHHHHTT-
--TT-HHHHHHHHHHHHHH-
--TT-HHHHHHHHHHHTTT-
--TT-HHHHHHHHHHHHTT-
--TT-HHHHHHHHHHHTTT-
--TT-HHHHHHHHHHHHHH-
--SS-HHHHHHHHHHHTT--
--TT-HHHHHHHHHHHHTT-
--TT-HHHHHHHHHHHHTT-
--SS-HHHHHHHHHHHHTT-
--TT-HHHHHHHHHHHTT--
--TT-HHHHHHHHHHHTTT-
--TT-HHHHHHHHHHHHTT-
--TT-HHHHHHHHHHHTTT-
--TT-HHHHHHHHHHHHTT-
--TT-HHHHHHHHHHHHTT-
--TT-HHHHHHHHHHHHHH-
--TT-HHHHHHHHHHHHHH-
--TT-HHHHHHHHHHHTT--
--TT-HHHHHHHHHHHHT--
--TT-HHHHHHHHHHHHTT-
--TT-HHHHHHHHHHHHHH-
--TT-HHHHHHHHHHHHTT-
--TT-HHHHHHHHHHHTTT-
--TT-HHHHHHHHHHHTTT-
--TT-HHHHHHHHHHHTTT-
--TT-HHHHHHHHHHHHT--
--TT-HHHHHHHHHHHHTT-
--TT-HHHHHHHHHHHHTT-
--TT-HHHHHHHHHHHHTT-
--TT-HHHHHHHHHHHHTT-
--TT-TTHHHHHHHHHHT--
--TT-HHHHHHHHHHHHT--
--TT-HHHHHHHHHHHHHT-
--TT-HHHHHHHHHHHHTT-
--TT-HHHHHHHHHHHHHT-
--TT-HHHHHHHHHHHHHT-
--TT-HHHHHHHHHHHHH--
--TT-HHHHHHHHHHHHH--
--TT-HHHHHHHHHHHHH--
--TT-HHHHHHHHHHHHH--
--TT-HHHHHHHHHHHHH--
--TT-HHHHHHHHHHHHH--
--TT-HHHHHHHHHHHHH--
--TT-HHHHHHHHHHHTT--
--TT-HHHHHHHHHHHHH--
--TT-HHHHHHHHHHHHH--
--TT-HHHHHHHHHHHHH--
--TT-HHHHHHHHHHHTT--
--TT-HHHHHHHHHHHHH--
--TT-HHHHHHHHHHHHH--
--TT-HHHHHHHHHHHHH--
--TT-HHHHHHHHHHHHH--
--TT-HHHHHHHHHHHTT--
--TT-HHHHHHHHHHHHH--
--TT-HHHHHHHHHHHHH--
--TT-HHHHHHHHHHHTT--
--TT-HHHHHHHHHHHTT--
--TT-TTHHHHHHHHHTT--
--TT-TTHHHHHHHHHTT--
--TT-TTHHHHHHHHHHH--
--TT-TTHHHHHHHHHHH--
--TT-TTHHHHHHHHHHH--
--TT-TTHHHHHHHHHHH--
--TT-TTHHHHHHHHHHH--
--SS-TTHHHHHHHHHHH--
--SS-TTHHHHHHHHHHH--
--SS-TTHHHHHHHHHTT--
--SS-TTHHHHHHHHHHH--
--SS-TTHHHHHHHHHTT--
--TT-TTHHHHHHHHHHH--
--TT-TTHHHHHHHHHHH--
--SS-TTHHHHHHHHHHH--
--TT-HHHHHHHHHHHHH--
--SS-TTHHHHHHHHHTT--
--TT-TTHHHHHHHHHHS--
--SS-TTHHHHHHHHHTT--
--TT-TTHHHHHHHHHTT--
--TT-TTHHHHHHHHHTT--
--SS-TTHHHHHHHHHTT--
--TT-TTHHHHTHHHHTT--
--TT-TTHHHHHHHHHHT--
--TT-TTHHHHHHHHHHT--
--TT-TTHHHHHHHHHHH--
--S--TTHHHHHHHHHHT--
--TT-TTHHHHHHHHHHH--
--TT-TTHHHHHHHHHHH--
--TT-TTHHHHHHHHHHS--
--TT-TTHHHHHHHHHHS--
--TT-TTHHHHHHHHHHT--
--TT-TTHHHHHHHHHHS--
--TT-TTHHHHHHHHTTT--
--SS-TTHHHHHHHHHHS--
--TT-TTHHHHHHHHHHT--
--TT-TTHHHHHHHHHHT--
--TT-TTHHHHHHHHTTS--
--TT-TTHHHHHHHHHHT--
--TT-TTHHHHHHHHHHT--
--TT-TTHHHHHHHHHHT--
--TT-TTHHHHHHHHHHT--
--TT-TTHHHHHHHHHHS--
--TT-TTHHHHHHHHHHT--
--TT-TTHHHHHHHHHHT--
--TT-TTHHHHHHHHHHT--
--TT-TTHHHHHHHHHHT--
--TT-TTHHHHHHHHHHT--
--TT-TTHHHHHHHHHSS--
--TT-TTHHHHHHHHHHH--
--SS-TTHHHHHHHHTTS--
--TT-TTHHHHHHHHHTT--
--TT-TTHHHHHHHHHTT--
--TT-HHHHHHHHHHHTT--
--SS-HHHHHHHHHHHTT--
--TT-HHHHHHHHHHHTT--
--TT-HHHHHHHHHHHHH--
--TT-HHHHHHHHHHHHH--
--TT-HHHHHHHHHHHHH--
--TT-HHHHHHHHHHHHS--
--TT-HHHHHHHHHHHHH--
--SS-HHHHHHHHHHHHT--
--TT-HHHHHHHHHHHTT--
--SS-HHHHHHHHHHHTT--
--SS-HHHHHHHHHHHHH--
--SS-HHHHHHHHHHHHH--
--TT-HHHHHHHHHHTTT--
--TT-HHHHHHHHHHHHH--
--TT-HHHHHHHHHHTTT--
--TT-HHHHHHHHHTTTT--
--TT-HHHHHHHHHHHHH--
--TT-HHHHHHHHHHHHH--
--TT-HHHHHHHHHHTTS--
--TT-HHHHHHHHHHHHH--
--TT-HHHHHHHHHHHHT--
--SS-HHHHHHHHHHHHH--
--TT-HHHHHHHHHHHTT--
--TT-HHHHHHHHHHHTT--
--SS-HHHHHHHHHHHTT--
--SS-HHHHHHHHHHHHH--
--SS-HHHHHHHHHHHTT--
--SS-HHHHHHHHHHTTT--
--TT-HHHHHHHHHHHTT--
--TT-HHHHHHHHHHHTT--
--SS-HHHHHHHHHHHHH--
--TT-HHHHHHHHHHHHS--
--SS-HHHHHHHHHHHHT--
--TT-HHHHHHHHHHHHS--
--SS-HHHHHHHHHHHHT--
--TT-HHHHHHHHHHHHH--
--SS-HHHHHHHHHHHHH--
--TT-HHHHHHHHHHHTT--
--TT-HHHHHHHHHHHTT--
--TT-HHHHHHHHHHHHH--
--SS-HHHHHHHHHHHHH--
--TT-HHHHHHHHHHHTS--
--TT-HHHHHHHHHHHHH--
--SS-HHHHHHHHHHHHH--
--TT-HHHHHHHHHHHHH--
--SS-HHHHHHHHHHHTT--
--SS-HHHHHHHHHHHTT--
--TT-HHHHHHHHHHHTT--
--TT-HHHHHHHHHHHTT--
--TT-HHHHHHHHHHHHS--
--TT-HHHHHHHHHHHTT--
--SS-HHHHHHHHHHTTT--
--TT-HHHHHHHHHHHHH--
--TT-HHHHHHHHHHHHH--
--TT-HHHHHHHHHHHHS--
--TT-HHHHHHHHHHHTT--
--TT-HHHHHHHHHHHTT--
--SS-HHHHHHHHHHHHT--
--TT-HHHHHHHHHHHHH--
--TT-HHHHHHHHHHHHS--
--TT-HHHHHHHHHHHHT--
--TT-HHHHHHHHHHHHT--
--TT-HHHHHHHHHHHTT--
--TT-HHHHHHHHHHHHH--
--TT-HHHHHHHHHHHHH--
--SS-HHHHHHHHHHHHH--
--TT-HHHHHHHHHHHTS--
--TT-HHHHHHHHHHHHH--
--TT-HHHHHHHHHHHHH--
--TT-HHHHHHHHHHHHH--
--TT-HHHHHHHHHHHHH--
--TT-HHHHHHHHHHHHS--
--SS-HHHHHHHHHHTTS--
--SS-HHHHHHHHHHHHH--
--TT-HHHHHHHHHHHHH--
--TT-HHHHHHHHHHHHH--
--TT-HHHHHHHHHHHTT--
--TT-HHHHHHHHHHHHH--
--TT-HHHHHHHHHHHHH--
--SS-HHHHHHHHHHHTT--
--TT-HHHHHHHHHHHHT--
--TT-HHHHHHHHHHHHT--
--TT-HHHHHHHHHHHHT--
--TT-HHHHHHHHHHHHT--
--TT-HHHHHHHHHHHHH--
--TT-HHHHHHHHHHHHH--
--TT-HHHHHHHHHHHTT--
--TT-HHHHHHHHHTTTT--
--TT-HHHHHHHHHHHHT--
--TT-HHHHHHHHHHHTT--
--SS-HHHHHHHHHHHHT--
--SS-HHHHHHHHHHHHT--
--SS-HHHHHHHHHTTTT--
--TT-HHHHHHHHHHHTT--
--SS-HHHHHHHHHHHSS--
--SS-HHHHHHHHHTSSS--
--TT-HHHHHHHHHHSSS--
--TT-HHHHHHHHHHTSS--
--TT-HHHHHHHHHT-SS--
--TT-HHHHHHHHHHHTT--
--TT-HHHHHHHHTTSSS--
--TT-HHHHHHHHHHGGG--
--TT-HHHHHHHHHHTTT--
--TT-HHHHHHHHHTTTT--
--TT-HHHHHHHHHHHTT--
--TT-HHHHHHHHHHHHT--
--TT-HHHHHHHHHHHHT--
--TT-HHHHHHHHHHHTT--
--TT-HHHHHHHHHHHTT--
--TT-HHHHHHHHHHTTS--
--TT-HHHHHHHHHHTTT--
--TT-HHHHHHHHHHTTT--
--TT-HHHHHHHHHHTTT--
--TT-HHHHHHHHHHTTT--
--TT-HHHHHHHHHHTTT--
--TT-HHHHHHHHHHHTT--
--TT-HHHHHHHHHHHTT--
--SS-HHHHHHHHHHGGG--
--SS-HHHHHHHHHHHHS--
--TT-HHHHHHHHHHHTT--
--TT-HHHHHHHHHHHHH--
--SS-HHHHHHHHHHHHS--
--TT-HHHHHHHHHHHTT--
--TT-HHHHHHHHHHHHT--
--SS-HHHHHHHHHHHTT--
--SS-HHHHHHHHHHHHH--
--SS-HHHHHHHHHHHHH--
--SS-HHHHHHHHHHHTT--
--SS-HHHHHHHHHHHTT--
--SS-HHHHHHHHHHHTT--
--SS-HHHHHHHHHHHTT--
--TT-HHHHHHHHHHHHT--
--TT-HHHHHHHHHHHHS--
--TT-HHHHHHHHHHHHH--
--TT-HHHHHHHHHHGGG--
--SS-HHHHHHHHHHTTT--
--TT-HHHHHHHHHHGGG--
--SS-HHHHHHHHHHHTT--
--TT-HHHHHHHHHHHTT--
--TT-HHHHHHHHHHHHT--
--TT-HHHHHHHHHHHHT--
--TT-HHHHHHHHHHHTT--
--TT-HHHHHHHHHHHTT--
--TT-HHHHHHHHHHHTS--
--TT-HHHHHHHHHHHHS--
--TT-HHHHHHHHHHHTT--
--TT-HHHHHHHHHHHHHH-
--TT-HHHHHHHHHHHHTT-
--SS-HHHHHHHHHHHTTT-
--TT-HHHHHHHHHHHHTT-
--TT-HHHHHHHHHHHHTT-
--TT-HHHHHHHHHHHTTT-
--TT-HHHHHHHHHHHHHH-
--TT-HHHHHHHHHHHHHH-
--TT-HHHHHHHHHHHTT--
--TT-HHHHHHHHHHHTTT-
--S--HHHHHHHHHHHHTT-
--TT-HHHHHHHHHHHTT--
--TT-HHHHHHHHHHHHHH-
--TT-HHHHHHHHHHHHHH-
--TT-HHHHHHHHHHHHHH-
--S--HHHHHHHHHHHHHH-
--TT-HHHHHHHHHHHHHH-
--TT-HHHHHHHHHHHTTT-
--TT-HHHHHHHHHHHHHT-
--TT-HHHHHHHHHHHHHH-
--TT-HHHHHHHHHHHHHT-
--S--HHHHHHHHHHHHHT-
--TT-HHHHHHHHHHHHHH-
--TT-HHHHHHHHHHHHHH-
--TT-HHHHHHHHHHHHH--
--TT-HHHHHHHHHHHHHH-
--TT-HHHHHHHHHHHHHT-
--TT-HHHHHHHHHHHHHH-
--TT-HHHHHHHHHHHHTT-
--TT-HHHHHHHHHHHHTT-
--TT-HHHHHHHHHHHHHH-
--TT-HHHHHHHHHHHHHT-
--SS-HHHHHHHHHHHHHH-
--TT-HHHHHHHHHHHHHH-
--TT-HHHHHHHHHHHHHH-
--TT-HHHHHHHHHHHHH--
--TT-HHHHHHHHHHHTT--
--TT-HHHHHHHHHHHHHH-
--TT-HHHHHHHHHHHTTT-
--TT-HHHHHHHHHHHTTT-
--TT-HHHHHHHHHHHHHH-
--SS-SSHHHHHHHHHHHH-
--TT-HHHHHHHHHHHTTT-
--TT-HHHHHHHHHHHHHH-
--TT-HHHHHHHHHHHHHH-
--TT-HHHHHHHHHHHHHH-
--SS-HHHHHHHHHHHHHH-
--TT-HHHHHHHHHHHHHT-
--TT-HHHHHHHHHHHHTT-
--TT-HHHHHHHHHHHHHH-
--TT-HHHHHHHHHHHHHH-
--TT-HHHHHHHHHHHHTT-
--TT-HHHHHHHHHHHHTT-
--SS-HHHHHHHHHHHHHH-
--TT-HHHHHHHHHHHHTT-
--TT-HHHHHHHHHHHHTT-
--TT-HHHHHHHHHHHHTT-
--TT-THHHHHHHHHHTTT-
--TT-HHHHHHHHHHHTTT-
--S--HHHHHHHHHHHHTT-
--SS-HHHHHHHHHHHHH--
--SS-HHHHHHHHHHHHHH-
--TT-HHHHHHHHHHHHH--
--SS-HHHHHHHHHHHTTT-
--TT-HHHHHHHHHHHHTT-
--TT-HHHHHHHHHHHTT--
--TT-HHHHHHHHHHHHTT-
--TT-HHHHHHHHHHHHTT-
--TT-HHHHHHHHHHHHTT-
--TT-HHHHHHHHHHHHTT-
--TT-HHHHHHHHHHHHH--
--TT-HHHHHHHHHHHHHH-
--TT-HHHHHHHHHHHHTT-
--TT-HHHHHHHHHHHHTT-
--SS-HHHHHHHHHHHHTT-
--SS-HHHHHHHHHHHHTT-
--TT-HHHHHHHHHHHHTT-
--SS-HHHHHHHHHHHHHH-
--TT-HHHHHHHHHHHHHH-
--TT-HHHHHHHHHHHHHH-
--TT-HHHHHHHHHHHHH--
--TT-HHHHHHHHHHHHH--
--TT-HHHHHHHHHHHTTT-
--TT-HHHHHHHHHHHTT--
--TT-HHHHHHHHHHHTT--
--TT-HHHHHHHHHHHHT--
--TT-HHHHHHHHHHHHHH-
--TT-HHHHHHHHHHHHTT-
--TT-HHHHHHHHHHHTTT-
--SS-HHHHHHHHHHHHTT-
--SS-HHHHHHHHHHHHTT-
--SS-HHHHHHHHHHHHHH-
--TT-HHHHHHHHHHHHHH-
--TT-HHHHHHHHHHHHHH-
--TT-HHHHHHHHHHHHTT-
--TT-HHHHHHHHHHHHTT-
--SS-HHHHHHHHHHHHHT-
--TT-HHHHHHHHHHHHHH-
--TT-HHHHHHHHHHHHHH-
--TT-HHHHHHHHHHHTTT-
--TT-HHHHHHHHHHHTTT-
--TT-HHHHHHHHHHHTTT-
--TT-HHHHHHHHHHHTTT-
--TT-HHHHHHHHHHHTTT-
--TT-HHHHHHHHHHHTTT-
--SS-HHHHHHHHHHHGGG-
--TT-HHHHHHHHHHHGGG-
--TT-HHHHHHHHHHHGGG-
--TT-HHHHHHHHHHHGGG-
--TT-HHHHHHHHHTTGGG-
--TT-HHHHHHHHHHHTT--
--TT-HHHHHHHHHHHTTT-
--S--HHHHHHHHHHHTTT-
--TT-HHHHHHHHHHHHHH-
--TT-HHHHHHHHHHHTT--
--SS-HHHHHHHHHHHTTT-
--TT-HHHHHHHHHHHHHH-
--SS-HHHHHHHHHHHGGG-
--TT-HHHHHHHHHHHHHH-
--TT-HHHHHHHHHHHTTT-
--TT-HHHHHHHHHHHTT--
--SS-TTHHHHHHHHHTT--
--TT-STHHHHHHHTTTT--
--TT-THHHHHHHHHHTTT-
--TT-HHHHHHHHHHGGGT-
--TT-HHHHHHHHHHTTTT-
--TT-HHHHHHHHHHGGGT-
--TT-HHHHHHHHHHHTT--
--TT-HHHHHHHHHTTTTT-
--TT-HHHHHHHHHHTTT--
--SS-HHHHHHHHHHTTT--
--TT-HHHHHHHHHHTTTT-
--SS-HHHHHHHHHHTGGG-
--SS-HHHHHHHHGGGTT--
--TT-HHHHHHHHTT-TTT-
--TT-HHHHHHHHTT-TTT-
--TT-HHHHTTTTTS-TTT-
--TT-HHHHHHHHGGGTTT-
--SS-HHHHHHHHTT-TT--
--SS-HHHHHHHHTTTTTT-
--TT-HHHHHHHHGGGTT--
--SS-HHHHHHHTTTTTT--
--TT-HHHHHHHTSTTTTT-
--TT-HHHHHHHTTTTTTT-
--TT-HHHHHHHTTSSGGG-
--TT-HHHHHHHTTTTTTT-
--TT-HHHHHHHHHHTTTT-
--TT-HHHHHHHHHTTTTT-
--TT-HHHHHHHTTTTGGG-
--TT-HHHHHHHHHTTTTT-
--TT-HHHHHHHHHHTTTT-
--SS-HHHHHHHHHTTTTT-
--TT-HHHHHHHHGGGTTT-
--TT-HHHHHHHHGGGTTT-
--TT-HHHHHHHGGGTTTT-
--TT-HHHHHHHHGGGGGT-
--TT-HHHHHHHHHHTTTT-
--TT-HHHHHHHHHTTTTT-
--SS-HHHHHHHHHHTTTT-
--SS-HHHHHHHHTTSTTT-
--TT-HHHHHHHHHHTTTT-
--TT-HHHHHHHHHHTTTT-
--TT-HHHHHHHHHHSTTT-
--TT-HHHHHHHHHHSTTT-
--TT-HHHHHHHHHTSTTT-
--TT-HHHHHHHHTSSTTT-
--TT-HHHHHHHHTTSTTT-
--TT-HHHHHHHHTT-TTT-
--TT-HHHHHHHHHH-TTT-
--TT-HHHHHHHHTT-TTT-
--TT-HHHHHHHHTT-TTT-
--SS-HHHHHHHHTT-TTT-
--TT-HHHHHHHHHT-TTT-
--TT-HHHHHHHHHH-TTT-
--TT-HHHHHHHHHH-TTT-
--TT-HHHHHHHHHT-TTT-
--TT-HHHHHHHHHH-TTT-
--SS-HHHHHHHTTTSTTT-
--TT-HHHHHHHHHHSTTT-
--TT-HHHHHHHHHH-TTT-
--TT-HHHHHHHTTT-TTT-
--TT-HHHHHHHTTT-TTT-
--TT-HHHHHHHGGGTTTT-
--TT-HHHHHHHTTTTTTT-
--TT-HHHHHHHHTT-TTT-
--TT-HHHHHHHHTT-TTT-
--TT-HHHHHHHHHH-TTT-
--TT-HHHHHHHHTT-TTT-
--TT-HHHHHHHHTT-TTT-
--TT-HHHHHHHHHH-TTT-
--TT-HHHHHHHHHH-TTT-
--TT-HHHHHHHHHH-TTT-
--TT-HHHHHHHHHHSTTT-
--TT-HHHHHHHHHT-TTT-
--TT-HHHHHHHHHHSTT--
--TT-HHHHHHHHHHHTTT-
--TT-HHHHHHHHHHTTTT-
--SS-HHHHHHHHHTTTTT-
--TT-HHHHHHHHHTTTTT-
--TT-HHHHHHHHHTTTTT-
--TT-HHHHHHHHHHHTTT-
--TT-HHHHHHHHHHHTTT-
--TT-HHHHHHHHHHSTTT-
--TT-HHHHHHHHTTTTTT-
--TT-HHHHHHHHHHHTTT-
--TT-HHHHHHHHHTTTTT-
--TT-HHHHHHHHHHHTTT-
--TT-HHHHHHHHHHTTTT-
--TT-HHHHHHHHHHHTTT-
--TT-HHHHHHHHHHHGGG-
--TT-HHHHHHHHHTTGGG-
--TT-HHHHHHHHHHHGGG-
--TT-HHHHHHHHHHHGGG-
--TT-HHHHHHHHHHHGGG-
--TT-HHHHHHHHTTTGGG-
--TT-HHHHHHHHTTTTTT-
--TT-HHHHHHHHTTTGGG-
--TT-HHHHHHHHTTTTTT-
--SS-HHHHHHHHTTTGGG-
--TT-HHHHHHHHTTTTTT-
--TT-HHHHHHHHHHHGGG-
--TT-HHHHHHHHTTTGGG-
--TT-HHHHHHHHTTTGGG-
--TT-HHHHHHHHHTTGGG-
--TT-HHHHHHHHTTTGGG-
--TT-HHHHHHHHHHHTTT-
--SS-HHHHHHHHHHHTTT-
--SS-HHHHHHHHHHHHTT-
--TT-HHHHHHHHHHHGGG-
--TT-HHHHHHHHHHHGGG-
--TT-HHHHHHHHTTTTT--
--TT-HHHHHHHHHHHTT--
--TT-HHHHHHHHHHHTT--
--TT-HHHHHHHHTTSTT--
--TT-HHHHHHHHHHHGGG-
--TT-HHHHHHHHHHHTT--
--TT-HHHHHHHHHHHTT--
--TT-HHHHHHHHHHHTT--
--S--HHHHHHHHHHHHHH-
--TT-HHHHHHHHHHHTT--
--TT-HHHHHHHHHHHTT--
--SS-HHHHHHHHHHHTTT-
--SS-HHHHHHHHHHHGGG-
--SS-HHHHHHHHTTTGGG-
--SS-HHHHHHHHHHHTTT-
--SS-HHHHHHHHTTTTTT-
--TT-HHHHHHHHTTTTTT-
--TT-HHHHHHHHHHHHHH-
--TT-TTHHHHHHHHHTTT-
--SS-HHHHHHHHHHHHHH-
--TT-HHHHHHHHHHHTTT-
--TT-HHHHHHHHHHHGGG-
--TT-HHHHHHHHHHHSS--
--TT-HHHHHHHHHHHGGG-
--SS-HHHHHHHHHHHTT--
--TT-HHHHHHHHHHHGGG-
--TT-HHHHHHHHHHHTT--
--TT-HHHHHHHHHHHHH--
--TT-HHHHHHHHHHHTT--
--TT-HHHHHHHHHHHTT--
--TT-TTHHHHHHHHHTT--
--TT-HHHHHHHHHHHHH--
--TT-HHHHHHHHHHHTT--
--TT-HHHHHHHHHHHTT--
--TT-HHHHHHHHHHHTT--
--TT-HHHHHHHHHHHTT--
--TT-HHHHHHHHHHHTT--
--TT-HHHHHHHHHHHHH--
--TT-HHHHHHHHHHHHH--
--TT-HHHHHHHHHHTTT--
--TT-HHHHHHHHHHHHH--
--TT-HHHHHHHHHHTTT--
--TT-HHHHHHHHHHHHH--
--TT-HHHHHHHHHHTTT--
--TT-HHHHHHHHHHHTT--
--TT-HHHHHHHHHHHTT--
--TT-HHHHHHHHHHHTT--
--TT-HHHHHHHHHHHTT--
--TT-HHHHHHHHHHHHH--
--TT-HHHHHHHHHHHTT--
--TT-HHHHHHHHHHHTT--
--TT-HHHHHHHHHHHTT--
--TT-HHHHHHHHHHHTT--
--TT-HHHHHHHHHHHTT--
--TT-HHHHHHHHHHGGG--
--TT-HHHHHHHHHHHTT--
--TT-HHHHHHHHHHHHH--
--TT-HHHHHHHHHHHHH--
--TT-HHHHHHHHHHHTS--
--TT-HHHHHHHHHHHTT--
--TT-HHHHHHHHHHHHS--
--TT-HHHHHHHHHHHTT--
--TT-HHHHHHHHHHHHH--
--TT-HHHHHHHHHHHHT--
--TT-HHHHHHHHHHHHT--
--TT-HHHHHHHHHHHTT--
--TT-HHHHHHHHHHHHT--
--TT-HHHHHHHHHHHHT--
--TT-HHHHHHHHHHHTT--
--TT-HHHHHHHHHHHHH--
--TT-HHHHHHHHHHHHT--
--TT-HHHHHHHHHHHHS--
--TT-HHHHHHHHHHHHH--
--TT-HHHHHHHHHHHHS--
--TT-HHHHHHHHHHHHS--
--TT-HHHHHHHHHHHHH--
--TT-HHHHHHHHHHHTT--
--TT-HHHHHHHHHHHTT--
--TT-HHHHHHHHHHHTS--
--TT-HHHHHHHHHHHTT--
--SS-HHHHHHHHHHHHH--
--S--HHHHHHHHHHHTT--
--S--HHHHHHHHHHHTT--
--S--HHHHHHHHHHHHH--
--SS-HHHHHHHHHHHHH--
--S--HHHHHHHHHHHTT--
--TT-HHHHHHHHHHHTT--
--S--HHHHHHHHHHHHH--
--SS-HHHHHHHHHHHHT--
--TT-HHHHHHHHHHHTT--
--TT-HHHHHHHHHHHHT--
--TT-HHHHHHHHHHHTT--
--TT-HHHHHHHHHHHHT--
--TT-HHHHHHHHHHHTT--
--TT-HHHHHHHHHHHHT--
--TT-HHHHHHHHHHHTS--
--TT-HHHHHHHHHHHTT--
--TT-HHHHHHHHHHHHS--
--TT-HHHHHHHHHHHHS--
--TT-HHHHHHHHHHHHT--
--TT-HHHHHHHHHHHHT--
--TT-HHHHHHHHHHHHT--
--TT-HHHHHHHHHHHHT--
--TT-HHHHHHHHHHHHH--
--TT-HHHHHHHHHHHHS--
--TT-HHHHHHHHHHHHS--
--TT-HHHHHHHHHHHHT--
--TT-HHHHHHHHHHHH---
--TT-HHHHHHHHHHHHT--
--TT-HHHHHHHHHHHHT--
--TT-HHHHHHHHHTTSS--
--SS-HHHHHHHHHHHS---
--TT-HHHHHHHHHHHTT--
--TT-HHHHHHHHHHHHS--
--TT-HHHHHHHHHHHHH--
--TT-HHHHHHHHHHHHH--
--TT-HHHHHHHHHHHTT--
--TT-HHHHHHHHHHHHH--
--TT-HHHHHHHHHHHHT--
--TT-HHHHHHHHHHHTT--
--TT-HHHHHHHHHHHHT--
--TT-HHHHHHHHHHHHT--
--TT-HHHHHHHHHHHHT--
--TT-HHHHHHHHHHHHH--
--TT-HHHHHHHHHHHHT--
--TT-HHHHHHHHHHHHS--
--TT-HHHHHHHHHHHHS--
--TT-HHHHHHHHHHHHT--
--TT-HHHHHHHHHHHHT--
--TT-HHHHHHHHHHHHH--
--TT-HHHHHHHHHHHTT--
--SS-HHHHHHHHHHHHS--
--TT-HHHHHHHHHHHHS--
--TT-HHHHHHHHHHHHH--
--TT-HHHHHHHHHHHTT--
--TT-HHHHHHHHHHHHT--
--TT-HHHHHHHHHHHHT--
--TT-HHHHHHHHHHHHT--
--TT-HHHHHHHHHHHHT--
--TT-HHHHHHHHHHHTT--
--TT-HHHHHHHHHHTTS--
--TT-HHHHHHHHHHHHS--
--TT-HHHHHHHHHHHT---
--TT-HHHHHHHHHHHH---
--TT-HHHHHHHHHHHH---
--SS-HHHHHHHHHHHT---
--TT-HHHHHHHHHHHT---
--TT-HHHHHHHHHHHH---
--SS-HHHHHHHHHHTT---
--TT-HHHHHHHHHHHH---
--TT-HHHHHHHHHHHH---
--TT-HHHHHHHHHHHH---
--TT-HHHHHHHHHHHT---
--TT-HHHHHHHHHHTT---
--TT-HHHHHHHHHHHHS--
--TT-HHHHHHHHHHHTS--
--TT-HHHHHHHHHHTTS--
--TT-THHHHHHHHHTT---
--SS-HHHHHHHHHHTTS--
--TT-HHHHHHHHHHHT---
--SS-HHHHHHHHHHHH---
--TT-HHHHHHHHHHHH---
--TT-HHHHHHHHHHHH---
--TT-HHHHHHHHHHHH---
--TT-HHHHHHHHHHHH---
--TT-HHHHHHHHHHHHH--
--TT-HHHHHHHHHHHHT--
--TT-HHHHHHHHHHHHT--
--TT-HHHHHHHHHHHHT--
--TT-HHHHHHHHHHHHH--
--SS-HHHHHHHHHHHHT--
--TT-HHHHHHHHHHHHT--
--SS-HHHHHHHHHHHH---
--SS-HHHHHHHHHHHTS--
--TT-HHHHHHHHHHHHT--
--SS-HHHHHHHHHHTTS--
--TT-HHHHHHHHHHHHT--
--TT-HHHHHHHHHHHTT--
--TT-HHHHHHHHHHHTT--
--TT-HHHHHHHHHHHTT--
--TT-HHHHHHHHHHHHTT-
--TT-HHHHHHHHHHHTT--
--TT-HHHHHHHHHHHTT--
--TT-HHHHHHHHHHHTT--
--TT-HHHHHHHHHHHHTT-
--TT-HHHHHHHHHHHHTT-
--TT-HHHHHHHHHHHHTT-
--TT-HHHHHHHHHHHHTT-
--TT-HHHHHHHHHHHTS--
--TT-HHHHHHHHHHHHTT-
--TT-HHHHHHHHHHHHH--
--TT-HHHHHHHHHHHHTT-
--TT-HHHHHHHHHHHHTT-
--TT-HHHHHHHHHHHHHH-
--TT-HHHHHHHHHHHHTT-
--TT-HHHHHHHHHHHHHH-
--TT-HHHHHHHHHHHHTT-
--TT-HHHHHHHHHHHHH--
--TT-HHHHHHHHHHHHTT-
--TT-HHHHHHHHHHHTTT-
--TT-HHHHHHHHHHHHHT-
--TT-HHHHHHHHHHHHHH-
--TT-HHHHHHHHHHHHHH-
--TT-HHHHHHHHHHHHHH-
--TT-HHHHHHHHHHHHHH-
--SS-HHHHHHHHHHHHHH-
--TT-HHHHHHHHHHHHHT-
--TT-HHHHHHHHHHHHHH-
--TT-HHHHHHHHHHHHTT-
--TT-HHHHHHHHTHHHHT-
--TT-HHHHHHHHHHHHHH-
--TT-HHHHHHHHHHHHHT-
--TT-HHHHHHHHHHHHHH-
--TT-HHHHHHHHHHHHHH-
--TT-HHHHHHHHHHHHHT-
--TT-HHHHHHHHHHHHT--
--TT-HHHHHHHHHHHHHH-
--TT-HHHHHHHHHHHHTT-
--TT-HHHHHHHHHHHHHH-
--TT-HHHHHHHHHHHHH--
--TT-HHHHHHHHHHHHTT-
--TT-HHHHHHHHHHHHHT-
--TT-HHHHHHHHHHHHTT-
--TT-HHHHHHHHHHHHHH-
--TT-HHHHHHHHHHHHHH-
--TT-HHHHHHHHHHHHHH-
--TT-HHHHHHHHHHHHTT-
--TT-HHHHHHHHHHHHTT-
--SS-HHHHHHHHHHHHHH-
--SS-HHHHHHHHHHHHHH-
--TT-HHHHHHHHHHHHTT-
--TT-HHHHHHHHHHHHHH-
--TT-HHHHHHHHHHHHT--
--TT-HHHHHHHHHHHTT--
--TT-HHHHHHHHHHHTT--
--TT-HHHHHHHHHHHTT--
--TT-HHHHHHHHHHHHH--
--TT-HHHHHHHHHHHHT--
--TT-HHHHHHHHHHHHH--
--TT-HHHHHHHHHHHTT--
--TT-HHHHHHHHHHHTT--
--TT-HHHHHHHHHHHTT--
--TT-HHHHHHHHHHHHH--
--TT-HHHHHHHHHHHHH--
--TT-HHHHHHHHHHHHH--
--TT-HHHHHHHHHHHTT--
--TT-HHHHHHHHHHHHT--
--TT-HHHHHHHHHHHTT--
--TT-HHHHHHHHHHHHH--
--TT-HHHHHHHHHHHTT--
--TT-HHHHHHHHHHTTS--
--TT-HHHHHHHHHHHTT--
--TT-HHHHHHHHHHHHH--
--TT-HHHHHHHHHHHHH--
--SS-HHHHHHHHHHHHS--
--TT-HHHHHHHHHHHHH--
--TT-HHHHHHHHHHHTT--
--TT-HHHHHHHHHHHTS--
--TT-HHHHHHHHHHHTT--
--TT-HHHHHHHHHHHHT--
--TT-HHHHHHHHHHHHT--
--TT-HHHHHHHHHHHHH--
--TT-HHHHHHHHHHHTT--
--TT-HHHHHHHHHHHHT--
--SS-HHHHHHHHHHHHT--
--TT-HHHHHHHHHHHHT--
--TT-TTHHHHHHHHHTT--
--TT-HHHHHHHHHHHHH--
--TT-HHHHHHHHHHHTS--
--TT-HHHHHHHHHHHTT--
--TT-HHHHHHHHHHHHH--
--SS-HHHHHHHHHHHHH--
--TT-HHHHHHHHHHHTT--
--TT-HHHHHHHHHHHHH--
--TT-HHHHHHHHHHHTT--
--TT-HHHHHHHHHHHTT--
--TT-HHHHHHHHHHHTT--
--TT-HHHHHHHHHHHTT--
--TT-HHHHHHHHHHHTT--
--SS-HHHHHHHHHHHTT--
--TT-HHHHHHHHHHHHT--
--TT-HHHHHHHHHHTTT--
--TT-HHHHHHHHHHHTT--
--TT-HHHHHHHHHHHTT--
--SS-HHHHHHHHHHTTT--
--TT-HHHHHHHHHHTTT--
--TT-HHHHHHHHHHTTT--
--TT-HHHHHHHHHHTTS--
--TT-HHHHHHHHHHHTT--
--TT-HHHHHHHHHHHTT--
--TT-HHHHHHHHHHHTT--
--SS-HHHHHHHHHHHTT--
--TT-HHHHHHTTGGGGG--
--TT-HHHHHHHHHHHTT--
--TT-HHHHHHHHHHHTT--
--SS-HHHHHHHHHHHTT--
--SS-HHHHHHHHHHHHT--
--SS-HHHHHHHHHHHHH--
--TT-HHHHHHHHHHHHH--
--TT-HHHHHHHHHHHTT--
--TT-HHHHHHHHHHHTT--
--TT-HHHHHHHHHHHHH--
--TT-HHHHHHHHHHHTT--
--TT-HHHHHHHHHHHTT--
--TT-HHHHHHHHHHHTT--
--TT-HHHHHHHHHHHHHT-
--TT-HHHHHHHHHHHHTT-
--TT-HHHHHHHHHHHTT--
--TT-HHHHHHHHHHHTTT-
--TT-HHHHHHHHHHHHHH-
--TT-HHHHHHHHHHHHHH-
--TT-HHHHHHHHHHHHTT-
--TT-HHHHHHHHHHHHHH-
--TT-HHHHHHHHHHHHHH-
--TT-HHHHHHHHHHHHHH-
--TT-HHHHHHHHHHHHHH-
--TT-HHHHHHHHHHHHHH-
--TT-HHHHHHHHHHHHHH-
--TT-HHHHHHHHHHHHHH-
--TT-HHHHHHHHHHHHHH-
--TT-HHHHHHHHHHHHHH-
--TT-HHHHHHHHHHHHHH-
--TT-HHHHHHHHHHHHH--
--TT-HHHHHHHHHHTTT--
--TT-HHHHHHHHHHHTT--
--TT-HHHHHHHHHHHHHH-
--TT-HHHHHHHHHHHTT--
--TT-HHHHHHHHHHHHHT-
--TT-HHHHHHHHHHHHHT-
--SS-HHHHHHHHHHHHHH-
--SS-HHHHHHHHHHHHHT-
--TT-HHHHHHHHHHHHHT-
--TT-HHHHHHHHHHHHHH-
--TT-HHHHHHHHHHHHHH-
--TT-HHHHHHHHHHHTT--
--SS-HHHHHHHHHHHTS--
--TT-HHHHHHHHHHHHT--
--TT-HHHHHHHHHHHHTT-
--TT-HHHHHHHHHHHHTT-
--SS-HHHHHHHHHHHHTT-
--TT-HHHHHHHHHHHHT--
--TT-HHHHHHHHHHHHTT-
--TT-HHHHHHHHHHHHTT-
--TT-HHHHHHHHHHHHTT-
--TT-HHHHHHHHHHTTS--
--TT-HHHHHHHHHHHHT--
--TT-HHHHHHHHHHTT---
--TT-HHHHHHHHHHHTT--
--TT-HHHHHHHHHHHH---
--TT-HHHHHHHHHHHH---
--TT-HHHHHHHHHHHHT--
--TT-HHHHHHHHHHHHTT-
--TT-HHHHHHHHHHHHHT-
--TT-HHHHHHHHHHHHTT-
--TT-HHHHHHHHHHHTTT-
--SS-HHHHHHHHHHHHTT-
--TT-HHHHHHHHHHHHTT-
--TT-HHHHHHHHHHHHHH-
--TT-HHHHHHHHHHHTT--
--TT-HHHHHHHHHHHHHH-
--TT-HHHHHHHHHHHTTT-
--TT-HHHHHHHHHHHHHH-
--SS-HHHHHHHHHHHHHH-
--SS-HHHHHHHHHHHHHH-
--SS-HHHHHHHHHHHHHH-
--TT-HHHHHHHHHHHTTT-
--SS-HHHHHHHHHHHHTT-
--TT-HHHHHHHHHHHHHH-
--TT-HHHHHHHHHHHTTT-
--TT-HHHHHHHHHHHHHH-
--TT-HHHHHHHHHHHHHH-
--TT-HHHHHHHHHHHHHH-
--TT-HHHHHHHHHHHHHH-
--TT-HHHHHHHHHHHHHH-
--TT-HHHHHHHHHHHHHH-
--TT-HHHHHHHHHHHHHH-
--TT-HHHHHHHHHHHHHH-
--TT-HHHHHHHHHHHHHH-
--TT-HHHHHHHHHHHHHH-
--TT-HHHHHHHHHHHHHH-
--TT-HHHHHHHHHHHHHH-
--TT-HHHHHHHHHHHHTT-
--SS-HHHHHHHHHHHHHH-
--SS-HHHHHHHHHHHHHT-
--TT-HHHHHHHHHHHHHT-
--TT-HHHHHHHHHHHTTT-
--TT-HHHHHHHHHHHHHH-
--TT-HHHHHHHHHHHHHH-
--TT-HHHHHHHHHHHHHH-
--SS-HHHHHHHHHHHHTT-
--TT-HHHHHHHHHHHHHH-
--TT-HHHHHHHHHHHHHH-
--TT-HHHHHHHHHHHHHT-
--TT-HHHHHHHHHHHHTT-
--TT-HHHHHHHHHHHHHH-
--TT-HHHHHHHHHHHHTT-
--TT-HHHHHHHHHHHHHH-
--TT-HHHHHHHHHHHHHH-
--TT-HHHHHHHHHHHHHH-
--TT-HHHHHHHHHHHHTT-
--TT-HHHHHHHHHHHHHT-
--TT-HHHHHHHHHHHHHH-
--TT-HHHHHHHHHHHHHH-
--TT-HHHHHHHHHHHHTT-
--TT-HHHHHHHHHHHHTT-
--TT-HHHHHHHHHHHHHH-
--TT-HHHHHHHHHHHTTT-
--TT-HHHHHHHHHHHTTT-
--TT-HHHHHHHHHHHHTT-
--TT-HHHHHHHHHHHHHH-
--TT-HHHHHHHHHHHHHH-
--TT-HHHHHHHHHHHHHH-
--TT-HHHHHHHHHHHHHH-
--TT-HHHHHHHHHHHTTT-
--TT-HHHHHHHHHHHHHH-
--TT-HHHHHHHHHHHHHH-
--TT-HHHHHHHHHHHHH--
--TT-HHHHHHHHHHHHTT-
--SS-HHHHHHHHHHHHTT-
--TT-HHHHHHHHHHHHTT-
--TT-HHHHHHHHHHHHTT-
--TT-HHHHHHHHHHHHTT-
--TT-HHHHHHHHHHHHTT-
--TT-HHHHHHHHHHHHTT-
--TT-HHHHHHHHHHHHT--
--TT-HHHHHHHHHHHHTT-
--TT-HHHHHHHHHHHHTT-
--TT-HHHHHHHHHHHHTT-
--TT-HHHHHHHHHHHHTT-
--TT-HHHHHHHHHHHS---
--TT-HHHHHHHHHTTS---
--TT-HHHHHHHHHTTSS--
--TT-HHHHHHHHHHTTTT-
--TT-HHHHHHHHHTTSTT-
--TT-HHHHHHHHTTTTTT-
--TT-HHHHHHHHHHHSTT-
--TT-HHHHHHHHHHHTTT-
--TT-HHHHHHHHHHHTTT-
--TT-HHHHHHHHHHHSTT-
--TT-HHHHHHHHHHHTTT-
--TT-HHHHHHHHHHHTTT-
--TT-HHHHHHHHHHHHTT-
--TT-HHHHHHHHHHTTTT-
--TT-HHHHHHHHHHHTTT-
--TT-HHHHHHHHHHHSTT-
--TT-HHHHHHHHHHHTTT-
--TT-HHHHHHHHHHTTTT-
--TT-HHHHHHHHHHHTTT-
--TT-HHHHHHHHHHHTTT-
--TT-HHHHHHHHHHHTTT-
--TT-HHHHHHHHHTTSTT-
--TT-HHHHHHHHHHHTTT-
--TT-HHHHHHHHHHHTTT-
--TT-HHHHHHHHHHHTTT-
--TT-HHHHHHHHHHHTTT-
--TT-HHHHHHHHHHTTTT-
--TT-HHHHHHHHHHTTTT-
--TT-HHHHHHHHHHHTTT-
--TT-HHHHHHHHHHTTTT-
--TT-HHHHHHHHHHTTTT-
--TT-HHHHHHHHHHTTTT-
--SS-HHHHHHHHHHHGGG-
--TT-HHHHHHHHHHTT---
--TT-HHHHHHHHHHHHTT-
--TT-HHHHHHHHHHHHTT-
--TT-HHHHHHHHHHHHTT-
--SS-HHHHHHHHHHHHTT-
--TT-HHHHHHHHHHHHTT-
--TT-HHHHHHHHHHHHTT-
--TT-HHHHHHHHHHHHHT-
--TT-HHHHHHHHHHHHTT-
--TT-HHHHHHHHHHHHHH-
--TT-HHHHHHHHHHHHHT-
--TT-HHHHHHHHHHHHHH-
--TT-HHHHHHHHHHHHHH-
--TT-HHHHHHHHHHHHTT-
--TT-HHHHHHHHHHHHT--
--TT-HHHHHHHHHHHHHT-
--TT-HHHHHHHHHHHHHH-
--TT-HHHHHHHHHHHHHT-
--TT-HHHHHHHHHHHHTT-
--TT-HHHHHHHHHHHHHH-
--TT-HHHHHHHHHHHHTT-
--TT-HHHHHHHHHHHHHH-
--TT-HHHHHHHHHHHTTT-
--TT-TTHHHHHHHHHHTT-
--TT-HHHHHHHHHHHHHT-
--TT-HHHHHHHHHHHHHH-
--TT-HHHHHHHHHHHHHH-
--TT-HHHHHHHHHHHHHH-
--SS-HHHHHHHHHHHHHH-
--TT-HHHHHHHHHHHTTT-
--TT-HHHHHHHHHHHHTT-
--TT-HHHHHHHHHHHHHH-
--TT-HHHHHHHHHHHHT--
--TT-HHHHHHHHHHHTT--
--TT-HHHHHHHHHHHTT--
--SS-HHHHHHHHHHHTT--
--SS-HHHHHHHHHHHTT--
--TT-HHHHHHHHHHHHH--
--TT-HHHHHHHHHHTTS--
--TT-HHHHHHHHHTTTT--
--TT-HHHHHHHHHTTTT--
--TT-HHHHHHHHHHHHT--
--TT-HHHHHHHHHHHHTT-
--TT-HHHHHHHHHHHHHH-
--SS-HHHHHHHHHHHHHT-
--TT-HHHHHHHHHHHHHH-
--TT-TTHHHHHHHHHHTT-
--SS-HHHHHHHHHHHHHH-
--TT-HHHHHHHHHHHHHH-
--TT-HHHHHHHHHHHHTT-
--TT-HHHHHHHHHHHTT--
--TT-HHHHHHHHHHHTTT-
--TT-HHHHHHHHHHHTTT-
--TT-HHHHHHHHHHHHHH-
--TT-HHHHHHHHHHHHHH-
--TT-HHHHHHHHHHHTTT-
--TT-HHHHHHHHHHHTTT-
--TT-HHHHHHHHHHHHTT-
--TT-HHHHHHHHHHHHTT-
--TT-HHHHHHHHHHHHHH-
--TT-HHHHHHHHHHHHHH-
--TT-HHHHHHHHHHHHTT-
--TT-HHHHHHHHHHHHTT-
--TT-HHHHHHHHHHHHH--
--SS-HHHHHHHHHHHHHH-
--TT-HHHHHHHHHHHHTT-
--TT-HHHHHHHHHHHHTT-
--TT-HHHHHHHHHHHHTT-
--TT-HHHHHHHHHHHHTT-
--TT-HHHHHHHHHHHHTT-
--TT-HHHHHHHHHHHHTT-
--TT-HHHHHHHHHHHHTT-
--TT-HHHHHHHHHHHTTT-
--TT-HHHHHHHHHHHHHH-
--TT-HHHHHHHHHHHHHH-
--TT-HHHHHHHHHHHHHH-
--TT-HHHHHHHHHHHHHH-
--TT-HHHHHHHHHHHHHH-
--TT-HHHHHHHHHHHHHH-
--TT-HHHHHHHHHHHHTT-
--TT-HHHHHHHHHHHHHH-
--TT-HHHHHHHHHHHHHH-
--TT-HHHHHHHHHHHHHT-
--TT-HHHHHHHHHHHHTT-
--TT-HHHHHHHHHHHHHH-
--TT-HHHHHHHHHHHHHH-
--TT-HHHHHHHHHHHHHH-
--TT-HHHHHHHHHHHHHH-
--TT-HHHHHHHHHHHHHT-
--TT-HHHHHHHHHHHHHT-
--TT-HHHHHHHHHHHHHH-
--TT-HHHHHHHHHHHHHH-
--TT-HHHHHHHHHHHHHH-
--TT-HHHHHHHHHHHHTT-
--TT-HHHHHHHHHHHHHT-
--TT-HHHHHHHHHHHHTT-
--TT-HHHHHHHHHHHHHH-
--TT-HHHHHHHHHHHHHH-
--TT-HHHHHHHHHHHHHH-
--TT-HHHHHHHHHHHHHH-
--TT-HHHHHHHHHHHHTT-
--TT-HHHHHHHHHHHHTT-
--TT-HHHHHHHHHHHHHH-
--TT-HHHHHHHHHHHHHH-
--TT-HHHHHHHHHHHHHT-
--TT-HHHHHHHHHHHHHT-
--TT-HHHHHHHHHHHHHT-
--TT-HHHHHHHHHHHHHH-
--TT-HHHHHHHHHHHTTT-
--TT-HHHHHHHHHHHTT--
--TT-HHHHHHHHHHHHTT-
--TT-HHHHHHHHHHHHTT-
--TT-HHHHHHHHHHHTTT-
--TT-HHHHHHHHHHHHHH-
--TT-HHHHHHHHHHHHHH-
--TT-HHHHHHHHHHHHHT-
--TT-HHHHHHHHHHHHHH-
--TT-HHHHHHHHHHHHTT-
--TT-HHHHHHHHHHHHTT-
--TT-HHHHHHHHHHHHTT-
--TT-HHHHHHHHHHHHHH-
--TT-HHHHHHHHHHHHHH-
--TT-HHHHHHHHHHHHHH-
--TT-HHHHHHHHHHHHTT-
--TT-HHHHHHHHHHHHHH-
--TT-HHHHHHHHHHHHHH-
--TT-HHHHHHHHHHHHHH-
--TT-HHHHHHHHHHHHHH-
--TT-HHHHHHHHHHHHHH-
--TT-HHHHHHHHHHHHHH-
--TT-HHHHHHHHHHHHTT-
--TT-HHHHHHHHHHHHHH-
--TT-HHHHHHHHHHHHHH-
--TT-HHHHHHHHHHHHHT-
--TT-HHHHHHHHHHHHHH-
--TT-HHHHHHHHHHHHHT-
--TT-HHHHHHHHHHHHHH-
--TT-HHHHHHHHHHHHHH-
--TT-HHHHHHHHHHHHHH-
--TT-HHHHHHHHHHHHTT-
--TT-HHHHHHHHHHHHHH-
--TT-HHHHHHHHHHHHHH-
--TT-HHHHHHHHHHHHHH-
--TT-HHHHHHHHHHHHTT-
--TT-HHHHHHHHHHHHTT-
--TT-HHHHHHHHHHHHTT-
--TT-HHHHHHHHHHHHTT-
--TT-HHHHHHHHHHHHHH-
--TT-HHHHHHHHHHHHHH-
--TT-HHHHHHHHHHHTT--
--TT-HHHHHHHHHHHTT--
--TT-HHHHHHHHHHHHTT-
--TT-HHHHHHHHHHHTT--
--TT-HHHHHHHHHHHHTT-
--TT-HHHHHHHHHHHHTT-
--TT-HHHHHHHHHHHHTT-
--TT-HHHHHHHHHHHHTT-
--TT-HHHHHHHHHHHHTT-
--TT-HHHHHHHHHHHHTT-
--TT-HHHHHHHHHHHHTT-
--TT-HHHHHHHHHHHHHH-
--TT-HHHHHHHHHHHHTT-
--TT-HHHHHHHHHHHHT--
--TT-HHHHHHHHHHHHHT-
--TT-HHHHHHHHHHHTT--
--TT-HHHHHHHHHHHHTT-
--TT-HHHHHHHHHHHHTT-
--TT-HHHHHHHHHHHHTT-
--TT-HHHHHHHHHHHHHH-
--TT-HHHHHHHHHHHHHT-
--TT-HHHHHHHHHHHHHT-
--TT-HHHHHHHHHHHHHH-
--TT-HHHHHHHHHHHHT--
--TT-HHHHHHHHHHHTTT-
--TT-HHHHHHHHHHHHTT-
--TT-HHHHHHHHHHHHTT-
--TT-HHHHHHHHHHHHHH-
--TT-HHHHHHHHHHHHHH-
--TT-HHHHHHHHHHHHHH-
--SS-HHHHHHHHHHHHHH-
--TT-HHHHHHHHHHHHTT-
--TT-HHHHHHHHHHHTTT-
--TT-HHHHHHHHHHHHTT-
--TT-HHHHHHHHHHHHHH-
--TT-HHHHHHHHHHHHTT-
--TT-HHHHHHHHHHHHTT-
--TT-HHHHHHHHHHHTTT-
--TT-HHHHHHHHHHHHHH-
--TT-HHHHHHHHHHHHTT-
--TT-HHHHHHHHHHHHHH-
--TT-HHHHHHHHHHHHTT-
--TT-HHHHHHHHHHHHHH-
--TT-HHHHHHHHHHHHHH-
--TT-HHHHHHHHHHHHHH-
--TT-HHHHHHHHHHHHHH-
--TT-HHHHHHHHHHHHHT-
--TT-HHHHHHHHHHHHHH-
--TT-HHHHHHHHHHHHHH-
--TT-HHHHHHHHHHHHTT-
--TT-HHHHHHHHHHHHHH-
--TT-HHHHHHHHHHHHTT-
--TT-HHHHHHHHHHHHHH-
--TT-HHHHHHHHHHHHHH-
--TT-HHHHHHHHHHHHHH-
--TT-HHHHHHHHHHHHHH-
--TT-HHHHHHHHHHHHHH-
--TT-HHHHHHHHHHHHHH-
--TT-HHHHHHHHHHHHHH-
--TT-HHHHHHHHHHHHHH-
--TT-HHHHHHHHHHHHHH-
--TT-HHHHHHHHHHHHHH-
--TT-HHHHHHHHHHHHHH-
--SS-HHHHHHHHHHHHHH-
--SS-HHHHHHHHHHHHTT-
--TT-HHHHHHHHHHHHHH-
--TT-HHHHHHHHHHHHHH-
--TT-HHHHHHHHHHHHHH-
--TT-HHHHHHHHHHHHHH-
--TT-HHHHHHHHHHHHHH-
--TT-HHHHHHHHHHHHHT-
--TT-HHHHHHHHHHHHHH-
--TT-HHHHHHHHHHHHHH-
--TT-HHHHHHHHHHHHHH-
--TT-HHHHHHHHHHHHHH-
--TT-HHHHHHHHHHHHHH-
--TT-HHHHHHHHHHHHHH-
--TT-HHHHHHHHHHHHHH-
--TT-HHHHHHHHHHHHHH-
--TT-HHHHHHHHHHHHTT-
--TT-HHHHHHHHHHHHHH-
--TT-HHHHHHHHHHHHTT-
--TT-HHHHHHHHHHHHTT-
--SS-HHHHHHHHHHHHTT-
--TT-HHHHHHHHHHHHHH-
--TT-HHHHHHHHHHHHHH-
--TT-HHHHHHHHHHHHHH-
--SS-HHHHHHHHHHHHHH-
--SS-HHHHHHHHHHHHHH-
--TT-HHHHHHHHHHHHHH-
--SS-HHHHHHHHHHHHHH-
--TT-HHHHHHHHHHHHHH-
--TT-HHHHHHHHHHHHHT-
--TT-HHHHHHHHHHHHHH-
--TT-HHHHHHHHHHHHTT-
--TT-HHHHHHHHHHHHHH-
--TT-HHHHHHHHHHHHHH-
--TT-HHHHHHHHHHHHHH-
--SS-HHHHHHHHHHHHHH-
--TT-HHHHHHHHHHHHHH-
--TT-HHHHHHHHHHHHTT-
--TT-HHHHHHHHHHHHHH-
--TT-HHHHHHHHHHHHTT-
--TT-HHHHHHHHHHHHHH-
--TT-HHHHHHHHHHHHHH-
--TT-HHHHHHHHHHHHHH-
--TT-HHHHHHHHHHHHHH-
--TT-HHHHHHHHHHHTT--
--TT-HHHHHHHHHHHHHH-
--TT-HHHHHHHHHHHHHH-
--TT-HHHHHHHHHHHHHH-
--TT-HHHHHHHHHHHHHH-
--TT-HHHHHHHHHHHHHH-
--TT-HHHHHHHHHHHTT--
--TT-HHHHHHHHHHHTT--
--TT-HHHHHHHHHHHHH--
--TT-HHHHHHHHHHHTT--
--TT-HHHHHHHHHHHHHH-
--SS-HHHHHHHHHHHHHH-
--TT-HHHHHHHHHHHHHH-
--TT-HHHHHHHHHHHHHH-
--TT-HHHHHHHHHHHHHH-
--TT-HHHHHHHHHHHHHH-
--TT-HHHHHHHHHHHHHH-
--TT-HHHHHHHHHHHHTT-
--TT-HHHHHHHHHHHHHH-
--TT-HHHHHHHHHHHHH--
--TT-HHHHHHHHHHHHHH-
--TT-HHHHHHHHHHHHHH-
--TT-HHHHHHHHHHHHHH-
--TT-HHHHHHHHHHHHHH-
--TT-HHHHHHHHHHHTTT-
--TT-HHHHHHHHHHHHHH-
--TT-HHHHHHHHHHHTTT-
--TT-HHHHHHHHHHHHHH-
--TT-HHHHHHHHHHHHHH-
--SS-HHHHHHHHHHHHHH-
--TT-HHHHHHHHHHHTTT-
--SS-HHHHHHHHHHHTTT-
--TT-HHHHHHHHHHHTT--
--TT-HHHHHHHHHHHHTT-
--TT-HHHHHHHHHHHTTT-
--TT-HHHHHHHHHHHTTT-
--TT-HHHHHHHHHHHHTT-
--TT-HHHHHHHHHHHHHH-
--TT-HHHHHHHHHHHHHH-
--TT-HHHHHHHHHHHHTT-
--TT-HHHHHHHHHHHHHT-
--TT-HHHHHHHHHHHHHH-
--TT-HHHHHHHHHHHHHH-
--TT-HHHHHHHHHHHHHH-
--TT-HHHHHHHHHHHHHH-
--SS-HHHHHHHHHHHHHH-
--TT-HHHHHHHHHHHHHT-
--TT-HHHHHHHHHHHHHH-
--TT-HHHHHHHHHHHHHH-
--TT-HHHHHHHHHHHHHH-
--TT-HHHHHHHHHHHHHH-
--TT-HHHHHHHHHHHTTT-
--TT-HHHHHHHHHHHTTT-
--TT-HHHHHHHHHHHHHH-
--TT-HHHHHHHHHHHHHH-
--TT-HHHHHHHHHHHHHH-
--TT-HHHHHHHHHHHHTT-
--TT-HHHHHHHHHHHHHH-
--TT-HHHHHHHHHHHHHT-
--SS-HHHHHHHHHHHHHT-
--TT-HHHHHHHHHHHHHT-
--TT-HHHHHHHHHHHHTT-
--TT-HHHHHHHHHHHHT--
--TT-HHHHHHHHHHHHTT-
--TT-HHHHHHHHHHHHH--
--TT-HHHHHHHHHHHHHH-
--TT-HHHHHHHHHHHHHH-
--TT-HHHHHHHHHHHTT--
--TT-HHHHHHHHHHHHHT-
--TT-HHHHHHHHHHHHH--
--TT-HHHHHHHHHHHHHT-
--TT-HHHHHHHHHHHTT--
--TT-HHHHHHHHHHHTTT-
--TT-HHHHHHHHHHHHHH-
--TT-HHHHHHHHHHHHHH-
--TT-HHHHHHHHHHHHHH-
--TT-HHHHHHHHHHGGG--
--TT-HHHHHHHHHHHHHT-
--TT-HHHHHHHHHHHHH--
--TT-HHHHHHHHHHHHH--
--TT-HHHHHHHHHHHHHH-
--TT-HHHHHHHHHHHHHH-
--TT-HHHHHHHHHHHHHH-
--TT-HHHHHHHHHHHHHH-
--TT-HHHHHHHHHHHTT--
--TT-HHHHHHHHHHHHTT-
--TT-HHHHHHHHHHHTTT-
--TT-HHHHHHHHHHHHTT-
--TT-HHHHHHHHHHHHH--
--TT-HHHHHHHHHHHTT--
--TT-HHHHHHHHHHHHHT-
--TT-HHHHHHHHHHHHTT-
--TT-HHHHHHHHHHHHHH-
--TT-HHHHHHHHHHHHHH-
--TT-HHHHHHHHHHHHHH-
--TT-HHHHHHHHHHHHHT-
--TT-HHHHHHHHHHHHHH-
--TT-HHHHHHHHHHHHHH-
--TT-HHHHHHHHHHHGGG-
--TT-HHHHHHHHHHHHHT-
--TT-HHHHHHHHHHHHHT-
--TT-HHHHHHHHHHHHHH-
--TT-HHHHHHHHHHHHTT-
--TT-HHHHHHHHHHHHHH-
--TT-HHHHHHHHHHHHTT-
--TT-HHHHHHHHHHHHHH-
--TT-HHHHHHHHHHHHHH-
--TT-HHHHHHHHHHHTTT-
--TT-HHHHHHHHHHHHHH-
--TT-HHHHHHHHHHHHHH-
--TT-HHHHHHHHHHHHTT-
--TT-HHHHHHHHHHHHHH-
--TT-HHHHHHHHHHHHHH-
--TT-HHHHHHHHHHHHHH-
--TT-HHHHHHHHHHHHHH-
--TT-HHHHHHHHHHHHHH-
--TT-HHHHHHHHHHHHTT-
--TT-HHHHHHHHHHHHHH-
--TT-HHHHHHHHHHHHHH-
--TT-HHHHHHHHHHHHHH-
--TT-HHHHHHHHHHHHTT-
--TT-HHHHHHHHHHHHHH-
--TT-HHHHHHHHHHHHHH-
--TT-HHHHHHHHHHHHHH-
--TT-HHHHHHHHHHHHHH-
--TT-HHHHHHHHHHHHTT-
--TT-HHHHHHHHHHHHTT-
--TT-HHHHHHHHHHHHHH-
--TT-HHHHHHHHHHHHHH-
--TT-HHHHHHHHHHHHHH-
--TT-HHHHHHHHHHHHTT-
--TT-HHHHHHHHHHHHTT-
--TT-HHHHHHHHHHHHHH-
--TT-HHHHHHHHHHHHHH-
--TT-HHHHHHHHHHHHTT-
--TT-HHHHHHHHHHHHHH-
--TT-HHHHHHHHHHHHTT-
--TT-HHHHHHHHHHHHHH-
--TT-HHHHHHHHHHHHTT-
--TT-HHHHHHHHHHHTTT-
--TT-HHHHHHHHHHHHTT-
--TT-HHHHHHHHHHHHT--
--TT-HHHHHHHHHHHHHH-
--TT-HHHHHHHHHHHHHH-
--TT-HHHHHHHHHHHHTT-
--TT-HHHHHHHHHHHHTT-
--TT-HHHHHHHHHHHHHH-
--TT-HHHHHHHHHHHHTT-
--TT-HHHHHHHHHHHHH--
--TT-HHHHHHHHHHHHTT-
--TT-HHHHHHHHHHHHT--
--TT-HHHHHHHHHHHHTT-
--TT-HHHHHHHHHHHHHH-
--TT-HHHHHHHHHHHHT--
--TT-HHHHHHHHHHHHHT-
--TT-HHHHHHHHHHHHH--
--TT-HHHHHHHHHHHHTT-
--TT-HHHHHHHHHHHHHT-
--TT-HHHHHHHHHHHHHT-
--TT-HHHHHHHHHHHHHT-
--TT-HHHHHHHHHHHHHT-
--TT-HHHHHHHHHHHHHH-
--TT-HHHHHHHHHHHHTT-
--TT-HHHHHHHHHHHHHH-
--TT-HHHHHHHHHHHHHH-
--TT-HHHHHHHHHHHHTT-
--TT-HHHHHHHHHHHHHT-
--TT-HHHHHHHHHHHHTT-
--TT-HHHHHHHHHHHHTT-
--TT-HHHHHHHHHHHHTT-
--TT-HHHHHHHHHHHHHH-
--TT-HHHHHHHHHHHHHH-
--TT-HHHHHHHHHHHHHH-
--TT-HHHHHHHHHHHHTT-
--TT-HHHHHHHHHHHHHT-
--TT-HHHHHHHHHHHHHH-
--TT-HHHHHHHHHHHHHH-
--TT-HHHHHHHHHHHHTT-
--TT-HHHHHHHHHHHHTT-
--TT-HHHHHHHHHHHHTT-
--TT-HHHHHHHHHHHHHH-
--TT-HHHHHHHHHHHHHH-
--TT-HHHHHHHHHHHHTT-
--TT-HHHHHHHHHHHHHH-
--TT-HHHHHHHHHHHHHH-
--TT-HHHHHHHHTHHHHH-
--TT-HHHHHHHHHHHHHH-
--TT-HHHHHHHHHHHHTT-
--TT-HHHHHHHHHHHHHH-
--TT-HHHHHHHHHHHHHH-
--TT-HHHHHHHHHHHHHH-
--TT-HHHHHHHHHHHHHT-
--TT-HHHHHHHHHHHHHH-
--TT-HHHHHHHHHHHHHT-
--TT-HHHHHHHHHHHHHT-
--TT-HHHHHHHHHHHHHT-
--TT-HHHHHHHHHHHHHH-
--TT-HHHHHHHHHHHHHT-
--TT-HHHHHHHHHHHHHH-
--TT-HHHHHHHHHHHHTT-
--SS-HHHHHHHHHHHHHH-
--TT-HHHHHHHHHHHHHH-
--TT-HHHHHHHHHHHHHH-
--TT-HHHHHHHHHHHHHH-
--TT-HHHHHHHHHHHHHH-
--TT-HHHHHHHHHHHHTT-
--TT-HHHHHHHHHHHHHH-
--TT-HHHHHHHHHHHHHH-
--TT-HHHHHHHHHHHHHH-
--TT-HHHHHHHHHHHHHH-
--TT-HHHHHHHHHHHHHH-
--TT-HHHHHHHHHHHHHH-
--TT-HHHHHHHHHHHHHH-
--TT-HHHHHHHHHHHTTT-
--TT-HHHHHHHHHHHHHH-
--TT-HHHHHHHHHHHHHH-
--TT-HHHHHHHHHHHHHT-
--TT-HHHHHHHHHHHHHH-
--TT-HHHHHHHHHHHHHH-
--TT-HHHHHHHHHHHHH--
--TT-HHHHHHHHHHHHTT-
--TT-HHHHHHHHHHHTTT-
--TT-HHHHHHHHHHHHHH-
--TT-HHHHHHHHHHHHHH-
--TT-HHHHHHHHHHHHHH-
--TT-HHHHHHHHHHHHTT-
--TT-HHHHHHHHHHHHTT-
--TT-HHHHHHHHHHHHHH-
--TT-HHHHHHHHHHHHTT-
--TT-HHHHHHHHHHHHHH-
--TT-HHHHHHHHHHHTTT-
--TT-HHHHHHHHHHHHTT-
--TT-HHHHHHHHHHHHTT-
--TT-HHHHHHHHHHHHHH-
--TT-HHHHHHHHHHHHHH-
--TT-HHHHHHHHHHHHTT-
--SS-HHHHHHHHHHHHTT-
--TT-HHHHHHHHHHHHH--
--TT-HHHHHHHHHHHHHH-
--TT-HHHHHHHHHHHHHH-
--TT-HHHHHHHHHHHHHH-
--TT-HHHHHHHHHHHHHH-
--TT-HHHHHHHHHHHHHH-
--TT-HHHHHHHHHHHHTT-
--TT-HHHHHHHHHHHHHH-
--TT-HHHHHHHHHHHHHH-
--TT-HHHHHHHHHHHHHH-
--TT-HHHHHHHHHHHHHH-
--TT-HHHHHHHHHHHHHH-
--TT-HHHHHHHHHHHHHH-
--TT-HHHHHHHHHHHHHH-
--TT-HHHHHHHHHHHHHH-
--SS-HHHHHHHHHHHHH--
--TT-HHHHHHHHHHHHTT-
--TT-HHHHHHHHHHHHHT-
--SS-HHHHHHHHHHHHHH-
--TT-HHHHHHHHHHHHTT-
--TT-HHHHHHHHHHHHHH-
--TT-HHHHHHHHHHHHTT-
--TT-HHHHHHHHHHHHHH-
--TT-HHHHHHHHHHHHHH-
--TT-HHHHHHHHHHHHHT-
--TT-HHHHHHHHHHHHT--
--TT-HHHHHHHHHHHHH--
--TT-HHHHHHHHHHHHHT-
--TT-HHHHHHHHHHHHTT-
--TT-HHHHHHHHHHHHTT-
--TT-HHHHHHHHHHHHT--
--TT-HHHHHHHHHHHHTT-
--TT-HHHHHHHHHHHTT--
--TT-HHHHHHHHHHHTT--
--TT-HHHHHHHHHHHHH--
--TT-HHHHHHHHHHHHHH-
--TT-HHHHHHHHHHHHHH-
--TT-HHHHHHHHHHHHHH-
--TT-HHHHHHHHHHHHHH-
--TT-HHHHHHHHHHHHHH-
--TT-HHHHHHHHHHHHHH-
--TT-HHHHHHHHHHHHHT-
--TT-HHHHHHHHHHHHHT-
--TT-HHHHHHHHHHHHTT-
--TT-HHHHHHHHHHHHHT-
--TT-HHHHHHHHHHHHTT-
--TT-HHHHHHHHHHHHTT-
--TT-HHHHHHHHHHHHTT-
--SS-HHHHHHHHHHHHHT-
--TT-HHHHHHHHHHHHHT-
--TT-HHHHHHHHHHHHHH-
--SS-HHHHHHHHHHHHHT-
--TT-HHHHHHHHHHHHHT-
--SS-HHHHHHHHHHHHHT-
--TT-HHHHHHHHHHHHTT-
--TT-HHHHHHHHHHHHHH-
--SS-HHHHHHHHHHHHHH-
--TT-HHHHHHHHHHHHHT-
--TT-HHHHHHHHHHHHTT-
--TT-HHHHHHHHHHHHHH-
--SS-HHHHHHHHHHHHTT-
--TT-HHHHHHHHHHHHHT-
--TT-HHHHHHHHHHHHHT-
--TT-HHHHHHHHHHHHTT-
--SS-HHHHHHHHHHHHHT-
--TT-HHHHHHHHHHHHTT-
--TT-HHHHHHHHHHHHHH-
--TT-HHHHHHHHHHHHHT-
--SS-HHHHHHHHHHHHHH-
--TT-HHHHHHHHHHHHTT-
--TT-HHHHHHHHHHHHHT-
--TT-HHHHHHHHHHHHTT-
--TT-HHHHHHHHHHHHH--
--TT-HHHHHHHHHHHHH--
--TT-HHHHHHHHHHTTTT-
--TT-HHHHHHHHHHTTT--
--TT-HHHHHHHHHHHHHH-
--TT-HHHHHHHHHHHHHT-
--TT-HHHHHHHHHHHHTT-
--TT-HHHHHHHHHHHHTT-
--TT-HHHHHHHHHHHHT--
--TT-HHHHHHHHHHHHHT-
--SS-HHHHHHHHHHHHH--
--TT-HHHHHHHHHHHHTT-
--TT-HHHHHHHHHHHHTT-
--TT-HHHHHHHHHHHHHH-
--TT-HHHHHHHHHHHHTT-
--TT-HHHHHHHHHHHHHH-
--TT-HHHHHHHHHHHHHH-
--TT-HHHHHHHHHHHHHH-
--TT-HHHHHHHHHHHHTT-
--TT-HHHHHHHHHHHHT--
--TT-HHHHHHHHHHHHH--
--TT-HHHHHHHHHHHHH--
--TT-HHHHHHHHHHHHTT-
--TT-HHHHHHHHHHHHTT-
--TT-HHHHHHHHHHHHTT-
--TT-HHHHHHHHHHHHHH-
--TT-HHHHHHHHHHHHHH-
--TT-HHHHHHHHHHHHH--
--TT-HHHHHHHHHHHHTT-
--TT-HHHHHHHHHHHTTT-
--TT-HHHHHHHHHHHHHT-
--TT-HHHHHHHHHHHHT--
--TT-HHHHHHHHHHHHTT-
--TT-HHHHHHHHHHHHTT-
--TT-HHHHHHHHHHHHTT-
--TT-HHHHHHHHHHHTTT-
--TT-HHHHHHHHHHHHTT-
--TT-HHHHHHHHHHHHHH-
--TT-HHHHHHHHTTHHHH-
--TT-HHHHHHHHTTHHHH-
--TT-HHHHHHHHTTHHHH-
--TT-HHHHHHHHHHHHHH-
--TT-HHHHHHHHHHHHHH-
--TT-HHHHHHHHHTHHHH-
--TT-HHHHHHHHHGGGT--
--SS-HHHHHHHHHHHHHT-
--TT-HHHHHHHHHHHHHT-
--SS-HHHHHHHHHHHHHT-
--SS-HHHHHHHHHHHHHH-
--SS-HHHHHHHHHHHHHT-
--SS-HHHHHHHHHHHHHT-
--TT-HHHHHHHHHHHHHT-
--TT-HHHHHHHHHHHHHH-
--TT-HHHHHHHHHHHHHH-
--TT-HHHHHHHHHHHHHT-
--TT-HHHHHHHHHHHHHH-
--TT-HHHHHHHHHHHHHH-
--SS-HHHHHHHHHHHHHH-
--TT-HHHHHHHHHHHHHH-
--TT-HHHHHHHHHHHHHH-
--TT-HHHHHHHHHHHHHH-
--TT-HHHHHHHHHHHHHH-
--TT-HHHHHHHHHHHHHT-
--TT-HHHHHHHHHHHHHH-
--TT-HHHHHHHHHHHHHT-
--TT-HHHHHHHHHHHHHH-
--TT-HHHHHHHHHHHHHT-
--TT-HHHHHHHHHHHHHT-
--TT-HHHHHHHHHHHHHH-
--TT-HHHHHHHHHHHHHH-
--TT-HHHHHHHHHHHHHH-
--TT-HHHHHHHHHHHHHH-
--TT-HHHHHHHHHHHHHH-
--TT-HHHHHHHHHHHHHH-
--TT-HHHHHHHHHHHHHH-
--TT-HHHHHHHHHHHHHT-
--TT-HHHHHHHHHHHHHH-
--TT-HHHHHHHHHHHHHH-
--TT-HHHHHHHHHHHHHH-
--TT-HHHHHHHHHHHHHH-
--TT-HHHHHHHHHHHHHH-
--SS-HHHHHHHHHHHHHT-
--TT-HHHHHHHHHHHHHH-
--TT-HHHHHHHHHHHHHH-
--TT-HHHHHHHHHHHHHH-
--TT-HHHHHHHHHHHHTT-
--TT-HHHHHHHHHHHHHT-
--TT-HHHHHHHHHHHHHH-
--TT-HHHHHHHHHHHHHH-
--TT-HHHHHHHHHHHHHT-
--TT-HHHHHHHHHHHHHH-
--SS-HHHHHHHHHHHHHH-
--TT-HHHHHHHHHHHHHT-
--TT-HHHHHHHHHHHHHH-
--TT-HHHHHHHHHHHHHH-
--TT-HHHHHHHHHHHHTT-
--TT-HHHHHHHHHHHHHH-
--TT-HHHHHHHHHHHHTT-
--TT-HHHHHHHHHHHHTT-
--SS-HHHHHHHHHHHHHT-
--SS-HHHHHHHHHHHHTT-
--SS-HHHHHHHHHHHHHT-
--SS-HHHHHHHHHHHHH--
--SS-HHHHHHHHHHHHH--
--TT-HHHHHHHHHHHHH--
--SS-HHHHHHHHHHHHTT-
--TT-HHHHHHHHHHHHTT-
--TT-HHHHHHHHHHHHHT-
--TT-HHHHHHHHHHHHH--
--TT-HHHHHHHHHHHTT--
--SS-HHHHHHHHHHHHH--
--TT-HHHHHHHHHHHTT--
--SS-HHHHHHHHHHHHH--
--TT-HHHHHHHHHHHHH--
--SS-HHHHHHHHHHHHH--
--TT-HHHHHHHHHHHTT--
--TT-HHHHHHHHHHTTT--
--TT-HHHHHHHHHHHTT--
--TT-HHHHHHHHHHTTT--
--TT-HHHHHHHHHHHHH--
--TT-HHHHHHHHHHHHHT-
--TT-HHHHHHHHHHHHH--
--TT-HHHHHHHHHHHHH--
--TT-HHHHHHHHHHHHH--
--SS-HHHHHHHHHHHHT--
--TT-HHHHHHHHHHHTT--
--TT-HHHHHHHHHHHTT--
--TT-HHHHHHHHHHHHT--
--TT-HHHHHHHHHHHHS--
--TT-HHHHHHHHHHHHT--
--SS-HHHHHHHHHHHTT--
--TT-HHHHHHHHHHHHT--
--TT-HHHHHHHHHHHHT--
--TT-HHHHHHHHHHHHT--
--TT-HHHHHHHHHHHHS--
--TT-HHHHHHHHHHHHS--
--SS-HHHHHHHHHHHH---
--TT-HHHHHHHHHHHT---
--TT-HHHHHHHHHHHHS--
--TT-HHHHHHHHHHHHS--
--SS-HHHHHHHHHHHHS--
--TT-HHHHHHHHHHHHS--
--TT-HHHHHHHHHHHHS--
--TT-HHHHHHHHHHHHS--
--TT-HHHHHHHHHHHHS--
--TT-HHHHHHHHHHHHS--
--TT-HHHHHHHHHHTTS--
--TT-HHHHHHHHHHHHS--
--TT-HHHHHHHHHHHHS--
--SS-HHHHHHHHHHHHS--
--TT-HHHHHHHHHHTTS--
--TT-HHHHHHHHHHHHS--
--TT-HHHHHHHHHHHSS--
--TT-HHHHHHHHHHHHS--
--TT-HHHHHHHHHHHHS--
--SS-HHHHHHHHHHHHS--
--TT-HHHHHHHHHTTSS--
--TT-HHHHHHHHHHHHS--
--TT-HHHHHHHHHHHHS--
--TT-HHHHHHHHHHHHS--
--TT-HHHHHHHHHHHHS--
--SS-HHHHHHHHHTTTS--
--TT-HHHHHHHHHHHHS--
--TT-HHHHHHHHHHTTS--
--TT-HHHHHHHHHHHTS--
--TT-HHHHHHHHHHHHS--
--TT-HHHHHHHHHHHTS--
--TT-HHHHHHHHHHHHS--
--TT-HHHHHHHHHHTTS--
--TT-HHHHHHHHHHHTS--
--TT-HHHHHHHHHHHHS--
--TT-HHHHHHHHHHTTS--
--TT-HHHHHHHHHHHT---
--TT-HHHHHHHHHHHT---
--TT-HHHHHHHHHHHSS--
--TT-HHHHHHHHHHTT---
--TT-HHHHHHHHHHTTS--
--TT-HHHHHHHHHTTTS--
--TT-HHHHHHHHHHHH---
--TT-HHHHHHHHHHTTS--
--TT-HHHHHHHHHHTTS--
--TT-HHHHHHHHHTTSS--
--SS-HHHHHHHHHHHTS--
--TT-HHHHHHHHHHHHS--
--TT-HHHHHHHHHTTTS--
--TT-HHHHHHHHHHHHS--
--TT-HHHHHHHHHHHHS--
--TT-HHHHHHHHHHHHS--
--TT-HHHHHHHHHHHHS--
--TT-HHHHHHHHHHHHS--
--TT-HHHHHHHHHHHHS--
--TT-HHHHHHHHHHHTS--
--TT-HHHHHHHHHHHSS--
--TT-HHHHHHHHHTTT---
--TT-HHHHHHHHHGGG---
--TT-HHHHHHHHHHHT---
--TT-HHHHHHHHHHHTS--
--TT-HHHHHHHHHHHTS--
--SS-HHHHHHHHHHHTT--
--TT-HHHHHHHHHHHHT--
--SS-HHHHHHHHHHHHH--
--TT-HHHHHHHHHHHTT--
--TT-HHHHHHHHHHHHH--
--TT-HHHHHHHHHHHTT--
--TT-HHHHHHHHHHHHT--
--TT-HHHHHHHHHHHHT--
--TT-HHHHHHHHHHHHT--
--TT-HHHHHHHHHHHHT--
--TT-HHHHHHHHHHHHT--
--TT-HHHHHHHHHHHHT--
--TT-HHHHHHHHHHHTT--
--TT-HHHHHHHHHHHTT--
--TT-HHHHHHHHHHHTT--
--TT-HHHHHHHHHHHHH--
--TT-HHHHHHHHHHHHS--
--TT-HHHHHHHHHHHHT--
--TT-HHHHHHHHHHHHT--
--TT-HHHHHHHHHTTTT--
--TT-HHHHHHHHHTTSS--
--TT-HHHHHHHHHHHHS--
--SS-HHHHHHHHHHHHS--
--TT-HHHHHHHHHHTSS--
--TT-HHHHHHHHHHHH---
--TT-HHHHHHHHHHH----
--TT-HHHHHHHHHHHT---
--TT-HHHHHHHHHHS----
--TT-HHHHHHHHHHHS---
--TT-HHHHHHHHHHHT---
--TT-HHHHTTHHHHTT---
--TT-HHHHHTHHHHTT---
--TT-HHHHHHHHHHT----
--TT-HHHHHTHHHHT----
--TT-HHHHHHHHHHT----
--TT-HHHHTTTTGGG----
--TT-HHHHTTHHHHTT---
--TT-HHHHT-HHHHTT---
--TT-HHHHHTHHHHHTT--
--TT-HHHHTTHHHHTT---
--TT-GGGTS-HHHHTTS--
--TT-HHHHS-TGGGGSS--
--TT-HHHHS-TTTTTS---
--TT-HHHHS-TTGGGS---
--TT-HHHHTHHHHHHT---
--SS-TTTTTHHHHHHS---
--TT-TTTTTHHHHHTT---
--SS-TTGGGHHHHHTT---
--TT-TTTTTHHHHHHTT--
--TT-HHHHTHHHHHHT---
--TT-HHHHHHHHHHHHS--
--TT-TTTTTHHHHHHH---
--TT-TTGGGHHHHHHHS--
--TT-HHHHTHHHHHHTS--
--TT-TTGGGTTHHHHTT--
--TT-HHHHHHHHHHHTT--
--TT-HHHHHHHHHHTTS--
--TT-HHHHHHHHHHT----
--SS-TTHHHHHHHHHTT--
--SS-HHHHHHHHHHTT---
--TT-HHHHHHHHHGGG---
--TT-HHHHHHHHHHTT---
--TT-HHHHHHHHHHTT---
--TT-HHHHHHHHHHHHS--
--TT-HHHHHHHHHHHHH--
--TT-HHHHHHHHHHHSS--
--TT-HHHHHHHHHHHHT--
--TT-HHHHHHHHHHHHS--
--TT-HHHHHHHHHHHHS--
--TT-HHHHHHHHHHHHS--
--TT-HHHHHHHHHHHH---
--TT-HHHHHHHHHTTS---
--TT-HHHHHHHHHHHH---
--TT-HHHHHHHHHHTT---
--TT-HHHHHHHHHHHH---
--TT-HHHHHHHHHHHH---
--TT-HHHHHHHHHHH----
--TT-HHHHHHHHHTT----
--TT-HHHHHHHHHHH----
--TT-HHHHHHHHHHH----
--TT-HHHHHHHHHHH----
--TT-HHHHHHHHHTT----
--TT-HHHHHHHHHTT----
--TT-HHHHHHHHHTT----
--TT-HHHHHHHHHTT----
--TT-HHHHHHHHHTT----
--TT-HHHHHHHHHTT----
--TT-HHHHHHHHHTT----
--TT-HHHHHHHHHTT----
--TT-HHHHHHHHTTT----
--TT-HHHHHHHHHTT----
--TT-HHHHHHHHHGGG---
--TT-HHHHHHHHHTTT---
--TT-HHHHHHHHHHHT---
--TT-HHHHHHHHHHHT---
--TT-HHHHHHHHHHTT---
--TT-HHHHHHHHHHHS---
--TT-HHHHHHHHHHHH---
--TT-HHHHHHHHHHHH---
--SS-HHHHHHHHHHTT---
--TT-HHHHHHHHHTTT---
--TT-HHHHHHHHHHHS---
--TT-HHHHHHHHHHTT---
--TT-HHHHHHHHHHTS---
--TT-HHHHHHHHHHTT---
--TT-HHHHHHHHHHTT---
--TT-HHHHHHHHHHHH---
--TT-HHHHHHHHHHHH---
--TT-HHHHHHHHHHTT---
--TT-HHHHHHHHHHHH---
--SS-HHHHHHHHHHTT---
--TT-HHHHHHHHHTTT---
--TT-HHHHHHHHHHHH---
--TT-HHHHHHHHHTTS---
--TT-HHHHHHHHHHHH---
--SS-HHHHHHHHHHHH---
--TT-HHHHHHHHHHHH---
--TT-HHHHHHHHHHTT---
--TT-HHHHHHHHHTTT---
--TT-HHHHHHHHHTTT---
--TT-HHHHHHHHHTTS---
--TT-HHHHHHHHHTTT---
--TT-HHHHHHHHHTTSS--
--TT-HHHHHHHHHHTTS--
--TT-HHHHHHHHHHHS---
--TT-HHHHHHHHHHHT---
--TT-HHHHHHHHHHHS---
--TT-HHHHHHHHHHHS---
--TT-HHHHHHHHHHTT---
--TT-HHHHHHHHHHHS---
--TT-HHHHHHHHHHHH---
--TT-HHHHHHHHHHHH---
--TT-HHHHHHHHHHHHS--
--TT-HHHHHHHHHTTT---
--TT-HHHHHHHHHHHHS--
--TT-HHHHHHHHHHHH---
--TT-HHHHHHHHHHHH---
--TT-HHHHHHHHHHHH---
--TT-HHHHHHHHHHHH---
--TT-HHHHHHHHHHHH---
--TT-HHHHHHHHHHTT---
--TT-HHHHHHHHHHHH---
--TT-HHHHHHHHHHHHS--
--TT-HHHHHHHHHHHS---
--TT-HHHHHHHHHHHHS--
--TT-HHHHHHHHHHTTS--
--TT-HHHHHHHHHHTTS--
--TT-HHHHHHHHHHHHS--
--TT-HHHHHHHHHTTSS--
--TT-HHHHHHHHHTTSS--
--TT-HHHHHHHHHHHHS--
--TT-HHHHHHHHHTTSS--
--TT-HHHHHHHHHHHHS--
--TT-HHHHHHHHHHTTS--
--TT-HHHHHHHHHHHHS--
--TT-HHHHHHHHHHTTS--
--TT-HHHHHHHHHTTSS--
--TT-HHHHHHHHHHTTS--
--TT-HHHHHHHHHHTTS--
--TT-HHHHHHHHHHTTS--
--TT-HHHHHHHHHHTTS--
--TT-HHHHHHHHHHHHS--
--TT-HHHHHHHHHHHHS--
--TT-HHHHHHHHHHHHS--
--TT-HHHHHHHHHTTTS--
--TT-HHHHHHHHHHTTS--
--TT-HHHHHHHHHHHSS--
--TT-HHHHHHHHHHTT---
--TT-HHHHHHHHHHHH---
--TT-HHHHHHHHHTTT---
--TT-HHHHHHHHHTTTS--
--TT-HHHHHHHHHTTT---
--TT-HHHHHHHHHHHH---
--TT-HHHHHHHHHHHH---
--TT-HHHHHHHHHHHH---
--TT-HHHHHHHHHHHH---
--TT-HHHHHHHHHHTT---
--TT-HHHHHHHHHHTT---
--TT-HHHHHHHHHHHH---
--TT-HHHHHHHHHHHH---
--TT-HHHHHHHHHHHS---
--TT-HHHHHHHHHTTT---
--TT-HHHHHHHHHHHH---
--TT-HHHHHHHHHHHH---
--TT-HHHHHHHHHHTT---
--TT-HHHHHHHHHHHH---
--TT-HHHHHHHHHHHH---
--TT-HHHHHHHHHHHH---
--TT-HHHHHHHHHHHHS--
--TT-HHHHHHHHHHHH---
--TT-HHHHHHHHHHHH---
--TT-HHHHHHHHHHTT---
--TT-HHHHHHHHHHHH---
--TT-HHHHHHHHHHHT---
--TT-HHHHHHHHHHHHS--
--TT-HHHHHHHHHHHHS--
--TT-HHHHHHHHHHHHS--
--TT-HHHHHHHHHTTT---
--TT-HHHHHHHHHTTT---
--TT-HHHHHHHHHTTS---
--TT-HHHHHHHHHHTTS--
--TT-HHHHHHHHHHTTS--
--TT-HHHHHHHHHHHHS--
--TT-HHHHHHHHHHHHS--
--TT-HHHHHHHHHHTTS--
--TT-HHHHHHHHHHHHS--
--TT-HHHHHHHHHHHHS--
--TT-HHHHHHHHHHHHS--
--TT-HHHHHHHHHHHHS--
--TT-HHHHHHHHHHHH---
--TT-HHHHHHHHHHHHS--
--TT-HHHHHHHHHHHH---
--TT-HHHHHHHHHHHH---
--TT-HHHHHHHHHHTT---
--TT-HHHHHHHHHHHHS--
--TT-HHHHHHHHHHTTS--
--TT-HHHHHHHHHHHHS--
--TT-HHHHHHHHHHHH---
--TT-HHHHHHHHHHTT---
--TT-HHHHHHHHHHTT---
--TT-HHHHHHHHHHTT---
--TT-HHHHHHHHHHHH---
--TT-HHHHHHHHHHTT---
--TT-HHHHHHHHHHTT---
--TT-HHHHHHHHHHTT---
--TT-HHHHHHHHHHHH---
--TT-HHHHHHHHHHTT---
--TT-HHHHHHHHHTTT---
--TT-HHHHHHHHHHHH---
--TT-HHHHHHHHHHHH---
--TT-HHHHHHHHHHTT---
--TT-HHHHHHHHHHTT---
--TT-HHHHHHHHHHHH---
--TT-HHHHHHHHHTTT---
--TT-HHHHHHHHHHTS---
--TT-HHHHHHHHHHTS---
--TT-HHHHHHHHHHTS---
--TT-HHHHHHHHHHHH---
--TT-HHHHHHHHHHTT---
--TT-HHHHHHHHHHHH---
--TT-HHHHHHHHHHTT---
--TT-HHHHHHHHTTTS---
--TT-HHHHHHHHHHHT---
--TT-HHHHHHHHHHHH---
--TT-HHHHHHHHHHHH---
--TT-HHHHHHHHHHHH---
--TT-HHHHHHHHHTTT---
--TT-HHHHHHHHHHTT---
--TT-HHHHHHHHHHHH---
--TT-HHHHHHHHHHHT---
--TT-HHHHHHHHHHTT---
--TT-HHHHHHHHHHHH---
--TT-HHHHHHHHHHHHS--
--TT-HHHHHHHHHTTTS--
--TT-HHHHHHHHHHTTS--
--TT-HHHHHHHHHHHHS--
--TT-HHHHHHHHHHHH---
--TT-HHHHHHHHHHHH---
--TT-HHHHHHHHHHTT---
--SS-HHHHHHHHHTTS---
--TT-HHHHHHHHHTTS---
--TT-HHHHHHHHHHTSS--
--TT-HHHHHHHHHTTT---
--TT-HHHHHHHHHTTT---
--TT-HHHHHHHHHHTT---
--TT-HHHHHHHHHHHS---
--TT-HHHHHHHHHHHH---
--TT-HHHHHHHHHHHH---
--TT-HHHHHHHHHTTT---
--TT-HHHHHHHHHHHH---
--TT-HHHHHHHHHHHH---
--TT-HHHHHHHTGGGT---
--TT-HHHHHHHHHHHH---
--TT-HHHHHHHHHHHH---
--TT-HHHHHHHHHTTT---
--TT-HHHHHHHHHHHHS--
--TT-HHHHHHHHHTTT---
--TT-HHHHHHHHHHTT---
--SS-HHHHHHHHHHHTS--
--TT-HHHHHHHHHTTSS--
--TT-HHHHHHHHHHHSS--
--TT-HHHHHHHHHHHTS--
--TT-HHHHHHHHHHTTS--
--TT-HHHHHHHHHHHHS--
--TT-HHHHHHHHHTTSS--
--TT-HHHHHHHHHHHHS--
--TT-HHHHHHHHHHHHS--
--TT-HHHHHHHHHHHHS--
--TT-HHHHHHHHHHHHS--
--TT-HHHHHHHHHTTSS--
--TT-HHHHHHHHHHHHS--
--TT-HHHHHHHHHHTTS--
--TT-HHHHHHHHHHTSS--
--TT-HHHHHHHHHHHHS--
--TT-HHHHHHHHHTTTS--
--TT-HHHHHHHHHHHHS--
--TT-HHHHHHHHHHHHS--
--TT-HHHHHHHHHHHTS--
--TT-HHHHHHHHHHHSS--
--TT-HHHHHHHHHHTTS--
--TT-HHHHHHHHHHTSS--
--TT-HHHHHHHHHHTTS--
--TT-HHHHHHHHHTTTS--
--TT-HHHHHHHHHHTT---
--TT-HHHHHHHHHHTTS--
--TT-HHHHHHHHHHTSS--
--TT-HHHHHHHHHHHHS--
--TT-HHHHHHHHHHHSS--
--TT-HHHHHHHHHHTTS--
--TT-HHHHHHHHHHTTS--
--TT-HHHHHHHHHTTTS--
--TT-HHHHHHHHHHTTS--
--TT-HHHHHHHHHHTTS--
--TT-TTHHHHHHHHHHS--
--TT-HHHHHHHHHHTTS--
--TT-TTHHHHHHHHTTS--
--TT-HHHHHHHHHHTTS--
--TT-HHHHHHHHHHHH---
--TT-HHHHHHHHHHHH---
--TT-HHHHHHHHHHHH---
--TT-HHHHHHHHHHTTS--
--TT-HHHHHHHHHHHH---
--TT-HHHHHHHHHTTSS--
--TT-HHHHHHHHHHTTS--
--TT-HHHHHHHHHHTTS--
--TT-HHHHHHHHHHHHS--
--TT-HHHHHHHHHHTTS--
--TT-HHHHHHHHHHHHS--
--TT-HHHHHHHHHTTSS--
--TT-HHHHHHHHHTTSS--
--TT-HHHHHHHHHHHHS--
--TT-HHHHHHHHHHHHS--
--TT-HHHHHHHHHTTSS--
--TT-HHHHHHHHHHHHS--
--TT-HHHHHHHHHHHHS--
--TT-HHHHHHHHGGGTS--
--TT-HHHHHHHGGGGTS--
--TT-HHHHHHHHHTTSS--
--TT-HHHHHHHHHTTTS--
--TT-HHHHHHHHHTTTS--
--TT-HHHHHHHHHTTSS--
--TT-HHHHHHHHHHHHS--
--TT-HHHHHHHHHHHHS--
--TT-HHHHHHHHHHHHS--
--TT-HHHHHHHHHHTSS--
--TT-HHHHHHHHHHHHS--
--TT-HHHHHHHHHHHHS--
--TT-HHHHHHHHHHTTS--
--TT-HHHHHHHHHHHHS--
--TT-HHHHHHHHHHTTS--
--TT-HHHHHHHHHHHSS--
--TT-HHHHHHHHHHHHS--
--TT-HHHHHHHHHHHHS--
--TT-HHHHHHHHHHHHS--
--TT-HHHHHHHHHHTT---
--TT-HHHHHHHHHHHHS--
--TT-HHHHHHHHHHHHS--
--TT-HHHHHHHHHHTTS--
--TT-HHHHHHHHHHHHS--
--TT-HHHHHHHHHHTTS--
--TT-HHHHHHHHHHHHS--
--TT-HHHHHHHHHHHHS--
--TT-HHHHHHHHGGGGS--
--TT-HHHHHHHHHGGGS--
--TT-HHHHHHHHHHTTS--
--TT-HHHHHHHHHHTTS--
--TT-HHHHHHHHHHTTS--
--TT-HHHHHHHHHGGGS--
--TT-HHHHHHHHGGGGS--
--TT-HHHHHHHHHHTTS--
--TT-HHHHHHHHHHTTS--
--TT-HHHHHHHHHHHHS--
--TT-HHHHHHHHHHHTS--
--TT-HHHHHHHHHHHSS--
--TT-HHHHHHHHHHHTS--
--TT-HHHHHHHHHHTTS--
--TT-HHHHHHHHHHHTS--
--TT-HHHHHHHHHHHT---
--TT-HHHHHHHHHHTT---
--TT-HHHHHHHHHTTSS--
--TT-HHHHHHHHHHHSS--
--TT-HHHHHHHHHHHSS--
--TT-HHHHHHHHHHHHS--
--TT-HHHHHHHHHHHHS--
--TT-HHHHHHHHHHHHS--
--TT-HHHHHHHHHHHT---
--TT-HHHHHHHHHHHH---
--TT-HHHHHHHHHHTT---
--TT-HHHHHHHHHHHT---
--TT-HHHHHHHHHHHT---
--TT-HHHHHHHHHHTT---
--TT-HHHHHHHHHHHS---
--TT-HHHHHHHHHHTS---
--TT-HHHHHHHHHHHT---
--TT-HHHHHHHHHHHT---
--TT-HHHHHHHHHHTT---
--TT-HHHHHHHHHHTT---
--TT-HHHHHHHHHHHT---
--TT-HHHHHHHHHHHT---
--TT-HHHHHHHHHHTTS--
--TT-HHHHHHHHHHHHS--
--TT-HHHHHHHHHHTT---
--TT-HHHHHHHHHHHT---
--TT-HHHHHHHHHHHT---
--TT-HHHHHHHHHHHT---
--TT-HHHHHHHHHTTS---
--TT-HHHHHHHHHTTTS--
--TT-HHHHHHHHHHHT---
--TT-HHHHHHHHHHHT---
--SS-HHHHHHHHHHTT---
--TT-HHHHHHHHHHHT---
--TT-HHHHHHHHHHHH---
--TT-TTHHHHHHHHHH---
--TT-HHHHHHHHHHHT---
--TT-HHHHHHHHHHHT---
--TT-HHHHHHHHHHHT---
--TT-HHHHHHHHHHHS---
--TT-HHHHHHHHHHHTS--
--TT-HHHHHHHHHHHT---
--TT-HHHHHHHHHHHT---
--TT-HHHHHHHHHHHTS--
--TT-HHHHHHHHHHHHS--
--TT-HHHHHHHHHTTS---
--TT-HHHHHHHHHHTTS--
--TT-HHHHHHHHHHTT---
--TT-HHHHHHHHHHHT---
--TT-HHHHHHHHHHHTS--
--TT-HHHHHHHHHHH----
--TT-HHHHHHHHHH-----
--TT-HHHHHHHHTTS----
--TT-HHHHHHHHHTS----
--TT-HHHHHHHHHTT----
--SS-HHHHHHHHHHS----
--TT-HHHHHHHHTTS----
--TT-HHHHHHHHTTT----
--TT-HHHHHHHGGGG----
--TT-HHHHHHHHTTT----
--TT-HHHHHHHTTTT----
--TT-HHHHHHHTTTT----
--TT-HHHHHHHGGGS----
--TT-HHHHHHHHHHS----
--TT-HHHHHHHHHHH----
--TT-HHHHHHHHHHH----
--TT-HHHHHHHHHHH----
--TT-HHHHHHHHHHH----
--TT-HHHHHHHHHHS----
--TT-HHHHHHHHHHH----
--TT-HHHHHHHHHHT----
--TT-HHHHHHHHHHS----
--TT-HHHHHHHHHHH----
--TT-HHHHHHHHHTT----
--TT-HHHHHHHHHTT----
--TT-HHHHHHHHHTS----
--TT-HHHHHHHHHHH----
--TT-HHHHHHHHHHTS---
--TT-HHHHHHHHHTT----
--TT-HHHHHHHHHHH----
--TT-HHHHHHHHHHT----
--TT-HHHHHHHHHHH----
--TT-HHHHHHHHHHH----
--TT-HHHHHHHHHHT-S--
--TT-HHHHHHHHHHH----
--TT-HHHHHHHHHHH----
--TT-HHHHHHHHHHH----
--TT-HHHHHHHHHHH----
--TT-HHHHHHHHHHH----
--TT-HHHHHHHHHTT----
--TT-HHHHHHHHHHH----
--TT-HHHHHHHHHHH----
--TT-HHHHHHHHHHH----
--TT-HHHHHHHHHHH----
--TT-HHHHHHHHHHS----
--TT-HHHHHHHHHHH----
--TT-HHHHHHHHHHH----
--TT-HHHHHHHHHHH-S--
--TT-HHHHHHHHHTS-S--
--TT-HHHHHHHHHHHSS--
--TT-HHHHHHHHHHHSS--
--TT-HHHHHHHHHHS-S--
--TT-HHHHHHHHHHSSS--
--TT-HHHHHHHHHHSSS--
--TT-HHHHHHHHHHSSS--
--TT-HHHHHHHHHHHSS--
--TT-HHHHHHHHHHHSS--
--TT-HHHHHHHHHHHSS--
--TT-HHHHHHHHHHSSS--
--TT-HHHHHHHHHHHSS--
--TT-HHHHHHHHTTS-S--
--TT-HHHHHHHHHHS-S--
--TT-HHHHHHHHTTS----
--TT-HHHHHHHHHHH----
--TT-HHHHHHHHHHH----
--TT-HHHHHHHHHHH----
--TT-HHHHHHHHHHT-S--
--TT-HHHHHHHHHHH----
--TT-HHHHHHHHHHH----
--TT-HHHHHHHHHTT----
--TT-HHHHHHHHHSS----
--TT-HHHHHHHHHTT----
--TT-HHHHHHHHHHS----
--TT-HHHHHHHHTTS----
--TT-HHHHHHHHHHH----
--TT-HHHHHHHHHHH----
--TT-HHHHHHHHHHH----
--TT-HHHHHHHHHTT----
--TT-HHHHHHHHHTT----
--TT-HHHHHHHHHHH----
--TT-HHHHHHHHHTT----
--TT-HHHHHHHHHHH----
--TT-HHHHHHHHHHH----
--TT-HHHHHHHHHTT----
--TT-HHHHHHHHHTT----
--TT-HHHHHHHHHHH----
--TT-HHHHHHHHHHS----
--TT-HHHHHHHHHHS----
--TT-HHHHHHHHHHS-S--
--TT-HHHHHHHHHH--S--
--TT-HHHHHHHHHHS-S--
--TT-HHHHHHHHHTS-S--
--TT-HHHHHHHHHHT-S--
--TT-HHHHHHHHHHT-S--
--TT-HHHHHHHHTTS-S--
--TT-HHHHHHHHHHH-S--
--TT-HHHHHHHHHHH-S--
--TT-HHHHHHHHHHS-S--
--TT-HHHHHHHHHHH----
--TT-HHHHHHHHHHH----
--TT-HHHHHHHHHHT----
--TT-HHHHHHHHHTT----
--TT-HHHHHHHHHHT----
--TT-HHHHHHHHHHT-S--
--TT-HHHHHHHHHHH----
--TT-HHHHHHHHHHH----
--TT-HHHHHHHHHHT----
--TT-HHHHHHHHHHT-S--
--TT-HHHHHHHHHHT-S--
--TT-HHHHHHHHHHT----
--TT-HHHHHHHHHTTSTT-
--TT-HHHHHHHHHHT-TT-
--TT-HHHHHHHHHTT-S--
--TT-HHHHHHHHHHH-TT-
--TT-HHHHHHHHHHH-TT-
--TT-HHHHHHHHHHTTTT-
--TT-HHHHHHHHHTTSTT-
--TT-HHHHHHHHHTTSTT-
--TT-HHHHHHHHGGG-TT-
--SS-HHHHHHHHHTT-TT-
--TT-HHHHHHHHHTT-TT-
--TT-HHHHHHHHHHT-TT-
--TT-HHHHHHHHHHT-TT-
--TT-HHHHHHHHHTT-S--
--TT-HHHHHHHHHTT-TT-
--TT-HHHHHHHHHTTS---
--TT-HHHHHHHHHHHHTT-
--TT-HHHHHHHHHTTSTT-
--TT-HHHHHHHHHHTS---
--TT-HHHHHHHHHTTSTT-
--TT-HHHHHHHHHTT-TT-
--TT-HHHHHHHHHHHSTT-
--TT-HHHHHHHHHTTS---
--TT-HHHHHHHHHTT-TT-
--TT-HHHHHHHHHHHSTT-
--TT-HHHHHHHHHTTSTT-
--TT-HHHHHHHHHTTSTT-
--TT-HHHHHHHHHHHTS--
--TT-HHHHHHHHHHTSTT-
--TT-HHHHHHHHHTT-S--
--TT-HHHHHHHHHHTTTT-
--TT-HHHHHHHHHHTTTT-
--TT-HHHHHHHHHTTTTT-
--TT-HHHHHHHHHHH-TT-
--TT-HHHHHHHHHHH-S--
--SS-HHHHHHHHHHTTTT-
--SS-HHHHHHHHHHHHTT-
--TT-HHHHHHHHHTTTTT-
--TT-HHHHHHHHHHHHTT-
--TT-HHHHHHHHGGGSS--
--TT-HHHHHHHHHHTTS--
--TT-HHHHHHHHHTTSTT-
--TT-HHHHHHHHHTTSTT-
--TT-HHHHHHHHHHHSTT-
--TT-HHHHHHHHHHHSTT-
--TT-HHHHHHHHHHTTTT-
--TT-HHHHHHHHHHTTTT-
--TT-HHHHHHHHHHHHTT-
--TT-HHHHHHHHHHHHTT-
--TT-HHHHHHHHHHHHTT-
--TT-HHHHHHHHHHHHS--
--TT-HHHHHHHHHHTTS--
--TT-HHHHHHHHHHHHS--
--TT-HHHHHHHHHHTTS--
--TT-HHHHHHHHHHHHTT-
--TT-HHHHHHHHHHTTTT-
--SS-HHHHHHHHHHHSTT-
--TT-HHHHHHHHHHTTTT-
--TT-HHHHHHHHHHHHTT-
--TT-HHHHHHHHHHTTTT-
--TT-HHHHHHHHHTTTS--
--TT-HHHHHHHHHHTTTT-
--SS-HHHHHHHHHHTTS--
--SS-HHHHHHHHHHHHTT-
--TT-HHHHHHHHHHTTTT-
--TT-HHHHHHHHHHHHTT-
--TT-HHHHHHHHHHHHS--
--SS-HHHHHHHHHHTTTT-
--TT-HHHHHHHHHHTTTT-
--TT-HHHHHHHHHHHHHT-
--SS-HHHHHHHHHHHHHT-
--TT-HHHHHHHHHHHHTT-
--TT-HHHHHHHHHHHHHH-
--TT-HHHHHHHHHHHHHH-
--TT-HHHHHHHHHHHHT--
--TT-HHHHHHHHHHHHTT-
--TT-HHHHHHHHHHHHHH-
--TT-HHHHHHHHHHHHTT-
--TT-HHHHHHHHHHHHTT-
--TT-HHHHHHHHHHHHTT-
--TT-HHHHHHHHHHHHHH-
--TT-HHHHHHHHHHHHHT-
--TT-HHHHHHHHHHHHTT-
--TT-HHHHHHHHHHHHTT-
--TT-HHHHHHHHHHHHHH-
--TT-HHHHHHHHHHHHHT-
--TT-HHHHHHHHHHHHTT-
--SS-HHHHHHHHHHHHHT-
--TT-HHHHHHHHHHHHH--
--TT-HHHHHHHHHHHHHT-
--TT-HHHHHHHHHHHHHT-
--SS-HHHHHHHHHHHHTT-
--TT-HHHHHHHHHHHHTT-
--TT-HHHHHHHHHHHHTT-
--SS-HHHHHHHHHHHHTT-
--TT-HHHHHHHHTTTGGG-
--TT-HHHHHHHHTTTGGG-
--TT-HHHHHHHS-GGGGG-
--TT-HHHHHHHHTGGGGG-
--TT-HHHHHGGGGTTGGG-
--TT-HHHHTTGGGTTGGG-
--TT-HHHHGGGS-TTGGG-
--TT-HHHHGGGT-THHHH-
--TT-HHHHGGGT-GGGG--
--TT-HHHHHTTT-GGGG--
--TT-HHHHHHHTTGGGG--
--TT-HHHHHHTT-GGGG--
--TT-HHHHHHHHTSGGG--
--TT-HHHHHHHHHTTTT--
--SS-HHHHHHTTTTTTT--
--SS-HHHHHHHTTTTTT--
--TT-HHHHHHHHHTTTT--
--SS-HHHHHHHHHHTTT--
--TT-HHHHHHHTTTTT---
--SS-HHHHHHHHHHTTT--
--SS-HHHHHHHTTTTTT--
--TT-HHHHHHHHHTTTT--
--TT-HHHHHHHTTTTTT--
--TT-HHHHHHHHHTTTT--
--TT-HHHHHHHTTTTTT--
--TT-HHHHHHHHHTTTS--
--TT-HHHHHHHTTTTTS--
--TT-HHHHHHHTTGGG---
--TT-HHHHHHHHHGGGS--
--TT-HHHHHHHTTTTS---
--SS-HHHHHHHHHGGGS--
--TT-HHHHHHHHHGGGT--
--TT-HHHHHHHHTGGGS--
--TT-HHHHHHHHTGGGG--
--TT-HHHHHHHTTGGGG--
--TT-HHHHHHHTTGGGS--
--TT-HHHHHHHHTGGGG--
--TT-HHHHHHHHTGGGS--
--TT-HHHHHHHTTGGGS--
--TT-HHHHHHHTTGGGG--
--TT-HHHHHHTT-TTT---
--SS-HHHHHHHH-TTTT--
--TT-HHHHHHHH--STT--
--TT-HHHHHHHH-SGGG--
--TT-HHHHHHHT-STTS--
--TT-HHHHHHHT-SGGG--
--TT-HHHHHHHT-STTS--
--TT-HHHHHHHT--GGG--
--TT-HHHHHHHHSSTTT--
--TT-HHHHHHHTS-GGG--
--TT-HHHHHHHTSSGGG--
--TT-HHHHHHHHS-GGG--
--TT-HHHHHHHH---TT--
--TT-HHHHHHHH--TTT--
--TT-HHHHHHHT--GGG--
--TT-HHHHHHHH--GGG--
--TT-HHHHHHHH--TTT--
--TT-HHHHHHHH--TTT--
--TT-HHHHHHHS--GGG--
--TT-HHHHHHTT--GGG--
--TT-HHHHHHHH--GGG--
--TT-HHHHHHHT--STT--
--TT-HHHHHHTT--GGG--
--TT-HHHHHHTT--GGG--
--TT-HHHHHHHHS-GGG--
--TT-HHHHHHTT--GGG--
--TT-HHHHHHHH--GGG--
--TT-HHHHTTTS--GGG--
--TT-HHHHHHHH--GGG--
--TT-HHHHHHHT--GGG--
--TT-HHHHHHHHSSGGG--
--TT-HHHHHHHHS-GGG--
--TT-HHHHHHTT--TTS--
--TT-HHHHHHHT--GGG--
--TT-HHHHHHHH--GGG--
--TT-HHHHHHHH-STTS--
--TT-HHHHHHHTSSTTS--
--TT-HHHHHHHH--TTT--
--TT-HHHHHHHH--GGG--
--TT-HHHHHHTT-SGGG--
--TT-HHHHHHTT-SGGG--
--TT-HHHHHHHS-SGGG--
--TT-HHHHHHHS-SGGG--
--TT-HHHHHHHTSSGGG--
--TT-HHHHHHHTSSTTT--
--TT-HHHHHHHSSSGGG--
--TT-HHHHHHHSSTTTT--
--TT-HHHHHHHHSSGGG--
--TT-HHHHHHTT--GGG--
--TT-HHHHHHTT-SGGG--
--TT-HHHHHHHH-SGGG--
--TT-HHHHHHHH-SGGG--
--TT-HHHHHHHHSS-TT--
--TT-HHHHHHHHSSGGG--
--TT-HHHHHHHHSSGGG--
--TT-HHHHHHHHSS-TT--
--TT-HHHHHHHH---TT--
--TT-HHHHHHHT-SGGG--
--TT-HHHHHHHH-SGGG--
--TT-HHHHHHHH---TT--
--TT-HHHHHHHT--GGG--
--TT-HHHHHHHH--GGG--
--TT-HHHHHHHT--TTS--
--TT-HHHHHHTT--GGG--
--TT-HHHHHHHH--GGG--
--TT-HHHHHHHH--GGG--
--TT-HHHHHHHH--GGG--
--TT-HHHHHHHH--SGGG-
--TT-HHHHHHTT--GGGT-
--TT-HHHHHHHH--GGGT-
--TT-HHHHHHTT--STTT-
--TT-HHHHHHHT--GGGT-
--TT-HHHHHHHT--GGGT-
--TT-HHHHHHHH--GGGT-
--TT-HHHHHHHS--HHHH-
--TT-HHHHHHHS--GGG--
--TT-HHHHHTTT--TTT--
--TT-HHHHHHHS--GGGG-
--TT-HHHHHHHT--GGGG-
--TT-HHHHHHHT--GGG--
--TT-HHHHHHTT--GGG--
--TT-HHHHHHHT--GGG--
--TT-HHHHHHHH--GGG--
--TT-HHHHHHHT--GGG--
--TT-HHHHHHHHS-GGG--
--TT-HHHHHTTS---TT--
--TT-HHHHHHHTSSGGG--
--TT-HHHHHHHT--GGG--
--TT-HHHHHHHT--TTT--
--TT-HHHHHHHT--GGG--
--TT-HHHHHHHH--GGG--
--TT-HHHHHHHHS-GGG--
--TT-HHHHHHHH--GGG--
--TT-HHHHHHHH--GGG--
--TT-HHHHHHHH--TTT--
--TT-HHHHHHHH--GGG--
--TT-HHHHHTTS--GGG--
--TT-HHHHHHHH--GGG--
--TT-HHHHHTTT--GGG--
--TT-HHHHHHTT--GGG--
--TT-HHHHHHHH--TTT--
--TT-HHHHHHHH--GGG--
--TT-HHHHHHHH--GGG--
--TT-HHHHHHHH--GGG--
--TT-HHHHHHHT--GGG--
--TT-HHHHHHHS--GGG--
--TT-HHHHHHHT---TT--
--TT-HHHHHHHH--GGG--
--TT-HHHHHHHH--GGG--
--TT-HHHHHHTT--GGG--
--TT-HHHHHHHH--GGG--
--TT-HHHHHHHH--STT--
--TT-HHHHHHHH--GGG--
--TT-HHHHHHHH--GGG--
--TT-HHHHHHHH--TTT--
--TT-HHHHHHHH--GGG--
--TT-TTHHHHTT--TTT--
--TT-HHHHHHHT--GGG--
--TT-HHHHHHTT--GGG--
--TT-HHHHHHHH--GGG--
--TT-HHHHHHHTTGGGG--
--TT-HHHHHHHTTGGGG--
--TT-HHHHHHHT--GGG--
--TT-HHHHHHTT--TTT--
--TT-HHHHHHHT--GGG--
--TT-HHHHHHHH-GGGG--
--TT-HHHHHHHT--GGG--
--TT-HHHHHHHT--GGG--
--TT-HHHHHHHTS-GGG--
--TT-HHHHHHTTS-GGG--
--TT-HHHHHHTTT-GGG--
--TT-HHHHGGGTS-TTS--
--TT-HHHHHHTTS-GGG--
--TT-HHHHHHTTS-GGG--
--TT-HHHHHHHHS-TTT--
--TT-TTHHHHTTS-GGG--
--TT-HHHHHHTTS-GGG--
--TT-HHHHHHTTS-GGG--
--TT-HHHHHHTTS-GGG--
--TT-HHHHHHTTS-GGG--
--TT-HHHHHHTTS-GGG--
--TT-HHHHHHTTS-GGG--
--TT-HHHHHHTTS-GGG--
--TT-HHHHHHTTS-GGG--
--TT-HHHHHHTTS-GGG--
--TT-HHHHHHTTS-GGG--
--TT-HHHHHHTTS-GGG--
--TT-HHHHHHTTS-GGG--
--TT-HHHHHHTTT-GGG--
--TT-HHHHHHTTS-GGG--
--TT-HHHHHHTSS-GGG--
--TT-HHHHHHTTS-GGG--
--TT-HHHHHHHHS-GGG--
--TT-HHHHHHTTS-GGG--
--TT-HHHHHHTTS-TTT--
--TT-HHHHHHTTS-GGG--
--TT-HHHHHHHHS-GGG--
--TT-HHHHHHTTS-GGG--
--TT-HHHHHHTTS-GGG--
--TT-HHHHHHHHH-GGG--
--TT-HHHHHHTTS-GGG--
--TT-HHHHHHHHS-GGG--
--TT-HHHHHHTTS-TTS--
--TT-HHHHHHTTS-GGG--
--TT-HHHHHHHHH-GGG--
--TT-HHHHHHHTT-GGG--
--TT-HHHHHHTTT-GGG--
--TT-HHHHHHTTS-GGG--
--TT-HHHHHHHTT-GGG--
--TT-HHHHHHHHT-GGG--
--TT-HHHHHHHTT-GGG--
--TT-HHHHHHHTT-GGG--
--TT-HHHHHHHTT-GGG--
--TT-HHHHHHHTT-GGG--
--TT-HHHHHHHTT-GGG--
--TT-HHHHHHHTT-GGG--
--TT-HHHHHHHTT-GGG--
--TT-HHHHHHHHS-GGG--
--TT-HHHHHHHTS-GGG--
--TT-HHHHHHHTT-GGG--
--TT-HHHHHHHTT-GGG--
--TT-HHHHHHHTT-GGG--
--TT-HHHHHHHHHSGGG--
--TT-HHHHHHHTT-GGG--
--TT-HHHHHHTTS-GGG--
--TT-HHHHHHHTT-GGG--
--TT-HHHHHHTTT-GGG--
--TT-HHHHHHHTT-GGG--
--TT-HHHHHHTTT-TTT--
--TT-HHHHHHHHH-TTT--
--TT-HHHHHHHTT-TTT--
--TT-HHHHHHHHH-GGG--
--TT-HHHHHHHTT-GGG--
--TT-HHHHHHTTT-GGG--
--TT-HHHHHHHTT-GGG--
--TT-HHHHHHHTT-GGG--
--TT-HHHHHHHTT-GGG--
--TT-HHHHHHHTT-GGG--
--TT-HHHHHHHTT-GGG--
--TT-HHHHHHHTT-GGG--
--TT-HHHHHHHTT-TTT--
--TT-HHHHHHHTT-GGG--
--TT-HHHHHHHTT-GGG--
--TT-HHHHHHTTT-GGG--
--TT-HHHHHHHHHSTTT--
--TT-HHHHHHHHH-GGG--
--TT-HHHHHHTTT-GGG--
--TT-HHHHHHHTT-GGG--
--TT-HHHHHHHTT-GGG--
--TT-HHHHHHHTT-GGG--
--TT-HHHHHHHHH-GGG--
--TT-HHHHHHHHHHTTS--
--TT-HHHHHHHTT-TTT--
--TT-HHHHHHHTT-GGG--
--TT-HHHHHHHTT-TTT--
--TT-HHHHHHHTT-GGG--
--TT-HHHHHHHTT-GGG--
--TT-HHHHHHHTT-GGG--
--TT-HHHHHHHTT-TTT--
--TT-HHHHHHHTT-TTT--
--TT-HHHHHHHTT-TTT--
--TT-HHHHHHHTT-TTT--
--TT-HHHHHHHTT-GGG--
--TT-HHHHHHHHH-TTT--
--TT-HHHHHHHTT-GGG--
--TT-HHHHHHHTT-TTT--
--TT-HHHHHHHTT-TTT--
--TT-HHHHHHHTT-TTT--
--TT-HHHHHHHTT-GGG--
--TT-HHHHHHHTT-TTT--
--TT-HHHHHHHHT-TTS--
--TT-HHHHHHHHTTTTT--
--TT-HHHHHHHHTTGGG--
--TT-HHHHHHHTT-GGG--
--TT-HHHHHHHHHTTTS--
--TT-HHHHHHHHTTGGG--
--TT-HHHHHHHHTSGGG--
--TT-HHHHHHHHHHTTT--
--TT-HHHHHHHTTSTTT--
--TT-HHHHHHHHHTTTT--
--TT-HHHHHHHHH-TTT--
--TT-HHHHHHHHH-TTT--
--TT-HHHHHHHHH-TTT--
--TT-HHHHHHHHT-TTT--
--TT-HHHHHHHHH-GGG--
--TT-HHHHHHHHH-TTT--
--TT-HHHHHHHTT-TTT--
--TT-HHHHHHHHT-TTT--
--TT-HHHHHHHHT-TTT--
--TT-HHHHHHHHH-TTT--
--TT-HHHHHHHHT-TTT--
--TT-HHHHHHHHHTTTT--
--TT-HHHHHHHHHSTTT--
--TT-HHHHHHHHTTTTT--
--TT-HHHHHHHHHTTTT--
--TT-HHHHHHHTT-TTT--
--TT-HHHHHHHHH-TTT--
--TT-HHHHHHHHT-TTT--
--TT-HHHHHHHHH-TTT--
--TT-HHHHHHHHH-TTS--
--TT-HHHHHHHHHTGGG--
--TT-HHHHHHHHH-TTT--
--TT-HHHHHHHHTTTTT--
--TT-HHHHHHHTT-TTT--
--TT-HHHHHHHTT-TTS--
--TT-HHHHHHHHH-GGG--
--TT-HHHHHHHHT-TTT--
--TT-HHHHHHHTT-TTT--
--TT-HHHHHHHHHSTTT--
--TT-HHHHHHHHH-TTT--
--TT-HHHHHHHHHTTTT--
--TT-HHHHHHHHHTTTT--
--TT-HHHHHHHTT-TTT--
--TT-HHHHHHHHT-TTT--
--TT-HHHHHHHHH-TTT--
--TT-HHHHHHHHHSTTT--
--TT-HHHHHHHHT-TTT--
--TT-HHHHHHHHTTTTS--
--TT-HHHHHHHTT-TTT--
--TT-HHHHHHHHT-TTT--
--TT-HHHHHHHHTSTTT--
--TT-HHHHHHHHHTTTT--
--TT-HHHHHHHHTTTTS--
--TT-HHHHHHHHTTTTT--
--TT-HHHHHHHHTTTTT--
--TT-HHHHHHHHTTTTS--
--TT-HHHHHHHHHTTTT--
--TT-HHHHHHHHTTTTT--
--TT-HHHHHHHHTTTTT--
--TT-HHHHHHHHHTTTT--
--TT-HHHHHHHHHSTTT--
--TT-HHHHHHHHHSTTT--
--TT-HHHHHHHHHTTTT--
--TT-HHHHHHHHTTTTT--
--TT-HHHHHHHHTTTTT--
--TT-HHHHHHHHTTTTT--
-TTS-HHHHHHHHHTTTT--
--TT-HHHHHHHHTTTTT--
--TT-HHHHHHHHHTTTT--
--TT-HHHHHHHHTTTTT--
--TT-HHHHHHHTT-TTT--
--TT-HHHHHHHHHSTTT--
--TT-HHHHHHHHH-TTT--
--TT-HHHHHHHHTTTTT--
--TT-HHHHHHHHTSTTT--
--TT-HHHHHHHTT-TTT--
--TT-HHHHHHHHH-TTT--
--TT-TTHHHHHHH-TTT--
--TT-HHHHHHHTT-TTT--
--TT-HHHHHHHTT-TTT--
--TT-HHHHHHHTTTTTT--
--TT-TTHHHHHTT-TTT--
--TT-HHHHHHHHHTTTT--
--TT-HHHHHHTTT-TTT--
--TT-HHHHHHHHH-TTT--
--TT-HHHHHHHHH-TTT--
--TT-HHHHHHTTT-TTT--
--TT-HHHHHHTTT-TTT--
--TT-HHHHHHHHH-TTT--
--TT-HHHHHHHHH-TTT--
--TT-HHHHHHHTS-TTT--
--TT-HHHHHHHTT-TTT--
--TT-HHHHHHHHH-TTT--
--TT-HHHHHHHHH-TTT--
--TT-HHHHHHHHH-TTT--
--TT-HHHHHHHHH-TTT--
--TT-HHHHHHHHH-TTT--
--TT-HHHHHHHHH-TTT--
--TT-HHHHHHTTT-TTT--
--TT-HHHHHHHTT-TTT--
--TT-HHHHHHHTT-TTT--
--TT-HHHHHHHHH-TTT--
--TT-HHHHHHHHH-TTT--
--TT-HHHHHHHHH-TTT--
--TT-HHHHHHHTT-TTT--
--TT-HHHHHHHHH-TTT--
--TT-HHHHHHHTT-TTT--
--TT-HHHHHHHHH-TTT--
--TT-HHHHHHHTT-TTT--
--TT-HHHHHHHHH-TTT--
--TT-HHHHHHHTT-TTT--
--TT-HHHHHHHTT-TTT--
--TT-HHHHHHHHH-TTT--
--TT-HHHHHHHTS-TTT--
--TT-HHHHHHHHH-TTT--
--TT-HHHHHHHHH-TTT--
--TT-HHHHHHHHH-TTT--
--TT-HHHHHHHTT-TTT--
--TT-HHHHHHHHH-TTT--
--TT-HHHHHHHTT-TTT--
--TT-HHHHHHHHH-TTT--
--TT-TTHHHHTTT-TTT--
--TT-HHHHHHTTT-TTT--
--TT-HHHHHHTTT-TTT--
--TT-HHHHHHHHS-TTT--
--TT-HHHHHHHHH-TTT--
--TT-HHHHHHHHH-TTT--
--TT-HHHHHHHHS-TTT--
--TT-HHHHHHHHH-TTT--
--TT-HHHHHHHTS-TTT--
--TT-HHHHHHHHH-TTT--
--TT-HHHHHHHHH-TTT--
--TT-HHHHHHHHH-TTT--
--TT-HHHHHHHTT-TTT--
--TT-HHHHHHHHH-TTT--
--TT-HHHHHHHHH-TTT--
--TT-HHHHHHHHH-TTS--
--TT-HHHHHHHHH-TTT--
--TT-HHHHHHHHHTTTT--
--TT-HHHHHHHHH-TTS--
--TT-HHHHHHHHH-TTT--
--TT-HHHHHHHHS-TTT--
--TT-HHHHHHHTT-TTT--
--TT-HHHHHHHHH-GGG--
--TT-HHHHHHHHH-GGG--
--TT-TTHHHHTTT-TTT--
--TT-HHHHHHHHH-GGG--
--TT-HHHHHHTTS-GGG--
--TT-HHHHHHTTT-GGG--
--TT-HHHHHHTTT-GGG--
--TT-HHHHHHTTT-GGG--
--TT-HHHHHHTTS-TTS--
--TT-HHHHHHTTT-TTS--
--TT-HHHHHHTTT-GGG--
--TT-HHHHHHHTS-TTS--
--TT-HHHHHHHTT-TTT--
--TT-HHHHHHHTT-TTS--
--TT-HHHHHHHTT-GGG--
--TT-HHHHHHHTT-GGG--
--TT-HHHHHHHTT-TTT--
--TT-HHHHHHHHT-TTT--
--TT-HHHHHHHTT-TTT--
--TT-HHHHHHGGGGGGG--
--TT-HHHHHGGGG-GGG--
--TT-TTGGGSGGG-GGG--
--TT-HHHHTSGGG-TTS--
--TT-HHHHTSGGG-TTT--
--TT-HHHHHHHHH-TTT--
--TT-TTGGGSGGG-TTT--
--TT-TTGGGGGGGGTTT--
--TT-TTGGGTTGGGTTT--
--TT-TTGGGHHHHTTTT--
--TT-TTTTTTTGGGTTT--
--TT-TTGGGTTTTTTTT--
--TT-HHHHTTTTTTTTT--
--TT-TTGGGHHHHHTTT--
--TT-HHHHTTTTTTTTS--
--TT-HHHHTTTGGGTTT--
--TT-TTGGGTTGGGTTT--
--TT-HHHHTTTGGGGGG--
--TT-TTGGGHHHHTTGGG-
--TT-HHHHTTTGGGTTT--
--TT-TTTTTTTGGGTTT--
--TT-TTGGGTGGGSTTT--
--TT-HHHHTHHHHTTTT--
--TT-GGGGGHHHHTTTT--
--TT-TTTTTHHHHTTTT--
--TT-TTGGGHHHHTTTT--
--TT-HHHHTTTTT-TTT--
--TT-TTGGGHHHHTTTT--
--TT-HHHHSTTGGGTTT--
--TT-TTTTTHHHHTTTT--
--TT-HHHHTHHHHHTTT--
--TT-HHHHTHHHHTTTT--
--TT-HHHHTTTGGGTTT--
--TT-HHHHTHHHHSTTT--
--TT-TTGGGTTGGGTTT--
--TT-HHHHTHHHHTTTT--
--TT-HHHHTTTGGGTTT--
--TT-HHHHTTTTTTTTT--
--TT-TTGGGHHHHSTTT--
--TT-TTGGGGGGGTTTT--
--TT-HHHHTHHHHHTTT--
--TT-HHHHTHHHHTTTT--
--TT-HHHHTHHHHHTTT--
--TT-HHHHHHHHHSTTT--
--TT-HHHHTHHHHHTTT--
--TT-HHHHTTTTTTTTT--
--TT-HHHHTTGGGTTTT--
--TT-HHHHHTTGGGTTT--
--TT-TTGGGTTTTTTTT--
--TT-HHHHHHHHHHTTT--
--TT-TTGGGHHHHHTTT--
--TT-HHHHHHHHHHTTT--
--TT-HHHHTHHHHHHTT--
--TT-TTGGGHHHHHHTT--
--TT-TTGGGHHHHHTTT--
--TT-TTGGGHHHHHHTT--
--TT-TTGGGHHHHHHTT--
--TT-TTTTTHHHHHHHH--
--TT-TTGGGHHHHHHTT--
--TT-GGGGSHHHHHHHH--
--TT-HHHHTHHHHHHTT--
--TT-HHHHTHHHHHHTT--
--TT-HHHHTHHHHHHHH--
--TT-TTGGGHHHHHHHH--
--TT-TTGGGHHHHHHHH--
--TT-HHHHTHHHHHHTT--
--TT-TTGGGHHHHHHHT--
--TT-HHHHTHHHHHHHT--
--TT-TTGGGHHHHHHHH--
--TT-HHHHSHHHHHHHH--
--TT-TTGGGHHHHHHHH--
--TT-TTGGGHHHHHHHH--
--TT-TTGGGHHHHHHHH--
--TT-TTGGGHHHHHHTT--
--TT-TTTTTHHHHHHHH--
--TT-TTGGGHHHHHHHH--
--TT-TTGGGHHHHHHHH--
--TT-TTGGGHHHHHHHH--
--TT-TTGGGTTHHHHTT--
--TT-TGGG-HHHHHHHH--
--TT-TTTT-HHHHHTTT--
--TT-TTGGGTTHHHHTT--
--TT-TTGGGHHHHHHTT--
--TT-HHHHTHHHHHHHH--
--TT-HHHHTHHHHHHTT--
--TT-HHHH-HHHHHHTT--
--TT-TTGGGHHHHHHTT--
--TT-TTGGGHHHHHHHH--
--TT-TTGGGHHHHHHTT--
--TT-TTTTSHHHHHHHH--
--TT-TTGGGHHHHHHTT--
--TT-TTGGGHHHHHHHH--
--TT-HHHHTHHHHHHTT--
--TT-HHHHTHHHHHHTT--
--TT-HHHHTHHHHHHHH--
--TT-HHHHSHHHHHHHT--
--TT-HHHHTHHHHHHTT--
--TT-TTGGGHHHHHHHH--
--TT-TTGGGHHHHHHTT--
--TT-TTGGGHHHHHHTT--
--TT-TTGGGHHHHHHTT--
--TT-HHHHTHHHHHHTT--
--TT-HHHHTHHHHHHTT--
--TT-TTGGGHHHHHHTT--
--TT-TTGGGHHHHHHHT--
--TT-HHHHTHHHHHHHT--
--TT-HHHHTHHHHHHHH--
--TT-TTGGGHHHHHHHS--
--TT-HHHHHHHHHHHTT--
--TT-HHHHHHHHHHHHT--
--TT-HHHHHHHHHHHHT--
--TT-HHHHHHHHHHHTT--
--TT-HHHHHHHHHHHTT--
--TT-TTHHHHHHHHHHH--
--TT-HHHHHHHHHHTTT--
--TT-HHHHHHHHHHHTT--
--TT-HHHHHHHHHTTTT--
--TT-HHHHHHHHHHHTT--
--TT-HHHHHHHHHHHHS--
--TT-HHHHHHHHHHHTT--
--TT-HHHHHHHHHHHHT--
--TT-HHHHHHHHHHHHH--
--TT-HHHHHHHHHHHHHT-
--TT-HHHHHHHHHHHHT--
--TT-HHHHHHHHHHHHHT-
--TT-HHHHHHHHHHHHHH-
--TT-HHHHHHHHHHHHHT-
--TT-HHHHHHHHHHHHTT-
--TT-HHHHHHHHHHHHTT-
--TT-HHHHHHHHHHHHTT-
--TT-HHHHHHHHHHHHT--
--TT-HHHHHHHHHHHHTT-
--TT-HHHHHHHHHHHHHT-
--TT-HHHHHHHHHHHHHT-
--SS-HHHHHHHHHHHHHT-
--TT-HHHHHHHHHHHHHT-
--TT-HHHHHHHHHHHHHH-
--TT-HHHHHHHHHHHHTT-
--TT-HHHHHHHHHHHTT--
--TT-HHHHHHHHHHHHHT-
--TT-HHHHHHHHHHHHHH-
--TT-HHHHHHHHHHHHHH-
--TT-HHHHHHHHHHHHHT-
--TT-HHHHHHHHHHHHHH-
--TT-HHHHHHHHHHHHHH-
--TT-HHHHHHHHHHHHHH-
--TT-HHHHHHHHHHHHHH-
--TT-HHHHHHHHHHHHHH-
--TT-HHHHHHHHHHHHHH-
--TT-HHHHHHHHHHHHHH-
--TT-HHHHHHHHHHHHTT-
--TT-HHHHHHHHHHHHHH-
--TT-HHHHHHHHHHHHHH-
--TT-HHHHHHHHHHHHHH-
--TT-HHHHHHHHHHHHHT-
--TT-HHHHHHHHHHHHHH-
--TT-HHHHHHHHHHHHHT-
--TT-HHHHHHHHHHHHHT-
--TT-HHHHHHHHHHHHHH-
--TT-HHHHHHHHHHHHHH-
--TT-HHHHHHHHHHHTTT-
--TT-HHHHHHHHHHHHTT-
--TT-HHHHHHHHHHHHT--
--TT-HHHHHHHHHHHTTT-
--TT-HHHHHHHHHHHHTT-
--TT-HHHHHHHHHHHHHH-
--TT-HHHHHHHHHHHHHH-
--TT-HHHHHHHHHHHHHH-
--TT-HHHHHHHHHHHHHH-
--TT-HHHHHHHHHHHHHH-
--TT-HHHHHHHHHHHHHH-
--TT-HHHHHHHHHHHHHH-
--TT-HHHHHHHHHHHTTT-
--TT-HHHHHHHHHHHHHH-
--TT-HHHHHHHHHHHHHH-
--TT-HHHHHHHHHHHHHH-
--TT-HHHHHHHHHHHHHH-
--TT-HHHHHHHHHHHHHH-
--TT-HHHHHHHHHHHHHH-
--TT-HHHHHHHHHHHHHH-
--TT-HHHHHHHHHHHHHH-
--TT-HHHHHHHHHHHHHH-
--TT-HHHHHHHHHHHHHH-
--TT-HHHHHHHHHHHHTT-
--TT-HHHHHHHHHHHHHH-
--TT-HHHHHHHHHHHHHH-
--TT-HHHHHHHHHHHHHH-
--TT-HHHHHHHHHHHHHH-
--TT-HHHHHHHHHHHHHH-
--TT-HHHHHHHHHHHHHH-
--TT-HHHHHHHHHHHHHH-
--TT-HHHHHHHHHHHHHH-
--TT-HHHHHHHHHHHHHH-
--TT-HHHHHHHHHHHHHH-
--TT-HHHHHHHHHHHHTT-
--TT-HHHHHHHHHHHHHT-
--TT-HHHHHHHHHHHHHH-
--TT-HHHHHHHHHHHHTT-
--TT-HHHHHHHHHHHHTT-
--TT-HHHHHHHHHHHTT--
--TT-HHHHHHHHHHHHHT-
--TT-HHHHHHHHHHHHTT-
--TT-HHHHHHHHHHHHTT-
--TT-HHHHHHHHHHHHHT-
--TT-HHHHHHHHHHHHHT-
--TT-HHHHHHHHHHHHHT-
--TT-HHHHHHHHHHHHTT-
--TT-HHHHHHHHHHHHTT-
--TT-HHHHHHHHHHHHHT-
--TT-HHHHHHHHHHHTT--
--TT-HHHHHHHHHHHHT--
--TT-HHHHHHHHHHHHH--
--TT-HHHHHHHHHHHHH--
--TT-HHHHHHHHHHHHHT-
--SS-HHHHHHHHHHHHH--
--TT-HHHHHHHHHHHHHT-
--TT-HHHHHHHHHHHHTT-
--TT-HHHHHHHHHHHHHT-
--TT-HHHHHHHHHHHHHH-
--TT-HHHHHHHHHHHHTT-
--TT-HHHHHHHHHHHHTT-
--TT-HHHHHHHHHHHHHH-
--TT-HHHHHHHHHHHHTT-
--TT-HHHHHHHHHHHTTT-
--TT-HHHHHHHHHHHTTT-
--TT-HHHHHHHHHHHHTT-
--TT-HHHHHHHHHHHHTT-
--TT-HHHHHHHHHHHHHH-
--TT-HHHHHHHHHHHHHH-
--TT-HHHHHHHHHHHHHH-
--TT-HHHHHHHHHHHHHH-
--TT-HHHHHHHHHHHHHH-
--TT-HHHHHHHHHHHHHH-
--TT-HHHHHHHHHHHHHH-
--TT-HHHHHHHHHHHHH--
--TT-HHHHHHHHHHHHHT-
--TT-HHHHHHHHHHHTTT-
--TT-HHHHHHHHHHHHHH-
--TT-HHHHHHHHHHHHHH-
--TT-HHHHHHHHHHHHHH-
--TT-HHHHHHHHHHHHHH-
--TT-HHHHHHHHHHHHHH-
--TT-HHHHHHHHHHHHHH-
--TT-HHHHHHHHHHHHHH-
--TT-HHHHHHHHHHHHHH-
--TT-HHHHHHHHHHHHHH-
--TT-HHHHHHHHHHHHTT-
--TT-HHHHHHHHHHHHHH-
--TT-HHHHHHHHHHHHHH-
--TT-HHHHHHHHHHHHHH-
--TT-HHHHHHHHHHHHHH-
--TT-HHHHHHHHHHHHHH-
--TT-HHHHHHHHHHHHHH-
--TT-HHHHHHHHHHHHH--
--TT-HHHHHHHHHHHHHT-
--TT-HHHHHHHHHHHHHH-
--TT-HHHHHHHHHHHHHH-
--TT-HHHHHHHHHHHHH--
--TT-HHHHHHHHHHHHH--
--TT-HHHHHHHHHHHHHT-
--TT-HHHHHHHHHHHHTT-
--TT-HHHHHHHHHHHHTT-
--TT-HHHHHHHHHHHHHH-
--TT-HHHHHHHHHHHHHH-
--TT-HHHHHHHHHHHHHH-
--TT-HHHHHHHHHHHHHH-
--TT-HHHHHHHHHHHTTT-
--TT-HHHHHHHHHHHTTT-
--TT-HHHHHHHHHHHHTT-
--TT-HHHHHHHHHHHHHT-
--TT-HHHHHHHHHHHHTT-
--TT-HHHHHHHHHHHHTT-
--TT-HHHHHHHHHHHHHH-
--TT-HHHHHHHHHHHHTT-
--TT-HHHHHHHHHHHHT--
--TT-HHHHHHHHHHHHS--
--TT-HHHHHHHHHHHHHT-
--TT-HHHHHHHHHHHHH--
--TT-HHHHHHHHHHHHT--
--TT-HHHHHHHHHHHHH--
--TT-HHHHHHHHHHHHS--
--TT-HHHHHHHHHHHHT--
--TT-HHHHHHHHHHHHTT-
--TT-HHHHHHHHHHHHHH-
--TT-HHHHHHHHHHHHHH-
--TT-HHHHHHHHHHHHTT-
--TT-HHHHHHHHHHHHTT-
--TT-HHHHHHHHHHHHHH-
--TT-HHHHHHHHHHHHHT-
--TT-HHHHHHHHHHHHTT-
--TT-HHHHHHHHHHHHHH-
--TT-HHHHHHHHHHHHHT-
--TT-HHHHHHHHHHHHHH-
--TT-HHHHHHHHHHHHHH-
--TT-HHHHHHHHHHHHTT-
--TT-HHHHHHHHHHHHHH-
--TT-HHHHHHHHHHHHHH-
--TT-HHHHHHHHHHHHTT-
--TT-HHHHHHHHHHHHTT-
--TT-HHHHHHHHHHHHHT-
--TT-HHHHHHHHHHHHHH-
--SS-HHHHHHHHHHHHHH-
--TT-HHHHHHHHHHHHTT-
--TT-HHHHHHHHHHHHHH-
--TT-HHHHHHHHHHHHHT-
--TT-HHHHHHHHHHHHHT-
--TT-HHHHHHHHHHHHHH-
--TT-HHHHHHHHHHHHHH-
--TT-HHHHHHHHHHHHTT-
--SS-HHHHHHHHHHHHHH-
--TT-HHHHHHHHHHHHHH-
--TT-HHHHHHHHHHHHTT-
--TT-HHHHHHHHHHHHTT-
--TT-HHHHHHHHHHHHTT-
--TT-HHHHHHHHHHHHH--
--TT-HHHHHHHHHHHHTT-
--TT-HHHHHHHHHHHHHH-
--TT-HHHHHHHHHHHHTT-
--TT-HHHHHHHHHHHHHH-
--TT-HHHHHHHHHHHHHH-
--TT-HHHHHHHHHHHHH--
--TT-HHHHHHHHHHHHTT-
--TT-HHHHHHHHHHHHTT-
--TT-HHHHHHHHHHHHTT-
--TT-HHHHHHHHHHHHTT-
--TT-HHHHHHHHHHHHTT-
--TT-HHHHHHHHHHHHHT-
--TT-HHHHHHHHHHHHHT-
--TT-HHHHTHHHHHHGGG-
--TT-HHHHHHHHHHHHTT-
--TT-HHHHHHHHHHHHHT-
-TTT-HHHHHHHHHHHHTT-
-GGG-HHHHTHHHHHHHHT-
--TT-HHHHGGGHHHHHHT-
--TT-HHHHGGGHHHHHHH-
--TT-HHHHGGGHHHHHHH-
--TT-HHHHGGGHHHHHHH-
--TT-HHHHTTTHHHHHTT-
--TT-HHHHTTTHHHHHTT-
--TT-HHHHTTTHHHHHHH-
--TT-HHHHTTSHHHHHHH-
--TT-HHHHTTTHHHHHTT-
--TT-HHHHGGGHHHHHHH-
--TT-HHHHTTSHHHHHHH-
--TT-TTTHHHHHHHHHHH-
--TT-TTTTTTTHHHHHTT-
--TT-HHHHTTTHHHHHHT-
--TT-HHHHHHHHHHHHHT-
--TT-TTGGGTSHHHHHHH-
--TT-HHHHTTTHHHHHHH-
--TT-TTTHHHHHHHHHHH-
--TT-HHHHTTTHHHHHHT-
--TT-HHHHHHHHHHHHHH-
--TT-HHHHHHHHHHHHH--
--SS-GGGHHHHHHHHTT--
--TT-GGGGGGTHHHHHHT-
--SS-GGGGGGTTTHHHHH-
--SS-HHHHHHHHHHHHHT-
--SS-GGGHHHHHHHHHHH-
--TT-GGGHHHHTTGGGGT-
--TT-HHHHTTTTTHHHHT-
--TT-GGGGGGTHHHHHHH-
--SS-GGGHHHHHHHHHHH-
--TT-GGGHHHHHHHHHHH-
--TT-TTTGGGTHHHHHHH-
--TT-TTTHHHHHHHHHHH-
--TT-TTTGGGTHHHHHHH-
--TT-GGGGGGTHHHHHHT-
--TT-TTGGGGTHHHHHHH-
--TT-HHHHTTTHHHHHTT-
--TT-TTTHHHHTHHHHTT-
--TT-HHHHHHHTHHHHHH-
--TT-TTTHHHHTHHHHHH-
--SS-HHHHHHHTHHHHHH-
--SS-HHHHHHHTHHHHTT-
--TT-HHHHHHHTTTGGGT-
--TT-HHHHTTTTTTGGGT-
--TT-HHHHTTTTTTGGGT-
--TT-HHHHTTS-HHHHTT-
--TT-HHHHHHS-HHHHTT-
--TT-HHHHTTS-HHHHHH-
--TT-HHHHTTSSHHHHTT-
--TT-HHHHHHH-HHHHHH-
--SS-HHHHTTS-HHHHHH-
--TT-HHHHHHSHHHHHHT-
--TT-HHHHTTSHHHHHHT-
--TT-TTHHHHSHHHHHHH-
--TT-HHHHHHHHHHHHHT-
--TT-HHHHHHHHHHHHHH-
--TT-HHHHHHHHHHHHHT-
--TT-HHHHTTTHHHHHHH-
--TT-TTGGGGTHHHHHHH-
--TT-TTGGGGTHHHHHHH-
--TT-TTTGGGTTTTGGGT-
--TT-TTGGGGTTTTGGGG-
--TT-HHHHTTTTTT-TTT-
--TT-HHHHTTTTTT-GGG-
--TT-HHHHTTTTTT-TTT-
--TT-HHHHHTTTTT-TTT-
--TT-HHHHTTTTTS-TTT-
--SS-HHHHHTTTTT-TTT-
--TT-HHHHHTTTTT-TTT-
--TT-HHHHHTTTTS-GGG-
--TT-HHHHTTTTTT-TTT-
--TT-HHHHTTTTTT-TTT-
--TT-HHHHHTTTTT-STT-
--TT-HHHHTTTTTS-TTT-
--TT-HHHHTTTTTS-GGG-
--TT-HHHHTTTTTS-TTT-
--TT-TTGGGGTTTSSTTT-
--TT-HHHHTTTTTS-GGG-
--TT-HHHHTTTTTS-TTT-
--TT-TTTTTTTTTT-TTT-
--TT-TTTSTTTTTT-TTT-
--TT-GGGGTTTTTS-TTT-
--TT-TTTTTTTTTT-TTT-
--TT-SSTTTTTTTT-TTT-
--SS-TTTTTTTTTTTGGG-
--TT-GGGGTTTTTT-GGG-
--TT-TTTTTTTTTT-GGG-
--TT-SGGGTTTTTT-TTT-
--SS-TTTTTTTTTTSGGG-
--SS-HHHHTTTTTTSGGG-
--TT-TTTSTTTTTS-TTT-
--TT-TTTTTTTTTT-TTT-
--SS-TTTSTTTTTT-TTT-
--TT-GGGSTTTTTS-TTT-
--TT-TTTSTTTTTS-TTT-
--TT-TGGGTTTTTTSTTT-
--SS-TTTTTTTTTT-TTT-
--TT-TTTSTTTTTT-GGG-
--TT-TTTTTTTTTTSGGG-
--TT-TTTSTTTTTT-TTT-
--SS-HHHHTTTTTT-TTT-
--SS-TTTTTTTTTTSTTT-
--SS-TTTSTTTTTTSTTT-
--TT-TTTTTTTTT--GGG-
--TT-HHHHTTTTTS-TTT-
--TT-TGGGTTTTTS-TTT-
--SS-SGGGTTTTTS-TTT-
--SS-HHHHTTTTTS-TTT-
--TT-GGGTTTTTTS-TTT-
--TT-HHHHTTTTTS-TTT-
--TT-HHHHTTTTTS-TT--
--TT-GGGGTTTTTT-TTT-
--TT-TTTTTTTTTT-TTT-
--TT-TTTTTTTTTT-TTT-
--TT-TTTTTTTTTT-TTT-
--TT-TTGGGGTTTT-TT--
--TT-TTGGGGTTTT-TTT-
--TT-TTGGGGTTTS-GGG-
--TT-TTT-TTTTT--TTT-
--TT-TTTGGGTTT--TTT-
--TT-GGGGTTTTT--STT-
--TT-TTGGGGTTTT-TTT-
--TT-TTTGGGTTTT-TTT-
--TT-TTGGGGTTTSSTTT-
--TT-TTGGGGGTTSSTTT-
--TT-HHHHGGGTTTTTTT-
--TT-HHHHTTTTTS-TTT-
--TT-TTTGGGTTTTGGGT-
--TT-HHHHTTTTTTGGGT-
--TT-HHHHTTTTTS-TTT-
--TT-HHHHTTTTTS-TTT-
--TT-TTGGGGTTTS-TTT-
--TT-TTGGGGTTTT-TTT-
--TT-GGGGGGGTTT-TTT-
--TT-TTGGGGTTTS-TTT-
--TT-TTTGGGTTTT-TTT-
--TT-HHHHTTTTTS-TTT-
--TT-HHHHHTTTT--TTT-
--TT-HHHHTTTTT--TT--
--TT-HHHHHTTTTS-TT--
--TT-HHHHHTTTT--GGG-
--SS-HHHHTTTTTT-TTT-
--TT-TTTGGGTTTSSGGG-
--TT-HHHHTTTTTTSTTT-
--TT-HHHHTTTTTTSTTT-
--TT-HHHHTTTTTTSTTT-
--TT-HHHHTTTTTTSTTT-
--TT-HHHHHHHSSSSTTT-
--TT-HHHHTTTTTTSTTT-
--TT-HHHHTTSSSTTTTT-
--SS-HHHHTTTSS--TTT-
--TT-HHHHHTTSSTTTTT-
--TT-HHHHTTTTTT-TTT-
--TT-HHHHHTTTT--TTT-
--TT-HHHHHTTTTT-TTT-
--TT-HHHHTTTTTT-TTT-
--TT-HHHHTTTTTT-TTT-
--TT-HHHHTTTTTTTTTT-
--TT-HHHHTTTTTSSTTT-
--TT-HHHHHHHTTTTTTT-
--TT-HHHHHTTTTSSTTT-
--TT-HHHHTTTTTSSTTT-
--TT-HHHHTTTTTTSTTT-
--TT-HHHHHTTTTSSTTT-
--TT-TTTGGGTTTTTGGG-
--TT-HHHHTTTTTTSTTT-
--TT-HHHHTTTTTSSTTT-
--TT-HHHHHTTTTSSTTT-
--TT-HHHHTTTTTSSTTT-
--TT-HHHHTTTTTTSTTT-
--TT-HHHHTTTTTTTTTT-
--TT-HHHHTTTTTTTTTT-
--TT-HHHHHTTSSTTGGG-
--TT-HHHHTTTTTTTTTT-
--TT-HHHHTTTGGGSTT--
--TT-HHHHTTTTTTSTTT-
--TT-HHHHTTTTTTTTTT-
--TT-HHHHTTSSSSSGGG-
--TT-HHHHTTSSSTTGGG-
--TT-HHHHTTSSSS-TTT-
--SS-HHHHTTTSSS-TTT-
--TT-HHHHHHSSS--GGG-
--TT-HHHHTTSSSS-TTT-
--TT-HHHHTTSSS--GGG-
--TT-HHHHTTTSSS-TTT-
--TT-HHHHTTTSSS-GGG-
--TT-HHHHTTSS-TTTTT-
--TT-HHHHTTSS-TTTTT-
--TT-HHHHHTSSSTTTTT-
--TT-HHHHTTSSSTTTTT-
--TT-HHHHHTSSSTTGGG-
--TT-HHHHHHS-STTTTT-
--TT-HHHHTTS-SS-TTT-
--TT-HHHHHHHTTTTTTT-
--TT-HHHHHHHGGGGTTT-
--TT-HHHHHTTGGGTTTT-
--TT-HHHHHTTGGGTTTT-
--TT-HHHHTTTGGGTGGG-
--TT-HHHHTTS--TTTTT-
--TT-HHHHTTSTTTTTTT-
--TT-TTHHHHSS-TTTTT-
--TT-HHHHTTSSSTTTTT-
--TT-HHHHTTSSSTTTTT-
--TT-HHHHTTS--TTGGG-
--TT-HHHHTTSS-SSTT--
--TT-HHHHTTS--TTTT--
--TT-HHHHTTTSSTTTT--
--TT-HHHHHTTTTTTSS--
--TT-HHHHTTSSSTTTTT-
--TT-HHHHHTSTTTTGGG-
--TT-HHHHHHTTTSSTTT-
--TT-HHHHTTSTTSSGGG-
--TT-HHHHHTSSSS-TTT-
--TT-HHHHHTTTTSSTTT-
--TT-HHHHTTTTTTTTTT-
--TT-HHHHHHTTTSSTTT-
--TT-HHHHHHSTTTSTTT-
--TT-HHHHTTSTTS-TTT-
--TT-HHHHTTTTTT-TTT-
--TT-HHHHGGGTTTSTTT-
--TT-HHHHHHHTTTSTTT-
--TT-HHHHTTSTTTTTTT-
--TT-HHHHHHSTTTTTTT-
--TT-HHHHGGGSSTTTTT-
--TT-HHHHTTTTTTTTTT-
--TT-HHHHHHTTTTSTTT-
--TT-HHHHHHHGGGTTTT-
--TT-HHHHHHSTTTTTTT-
--TT-HHHHHHHGGG-GGG-
--TT-HHHHHHHTTTSTTT-
--TT-HHHHHHHTTTSTTT-
--TT-HHHHHHHTTTSTTT-
--TT-HHHHHHHTTTTTTT-
--TT-HHHHHHHTTT-GGG-
--TT-HHHHHHHTTT-TTT-
--TT-HHHHHHHTTT-TTT-
--TT-HHHHHHHTTTTTTT-
--TT-HHHHTTTTTT-TTT-
--TT-HHHHHHHTTT-TTT-
--TT-HHHHHHHTTT-TTT-
--TT-HHHHHHHTTT-TTT-
--TT-HHHHHHHTTT-TTT-
--TT-HHHHHHHTTTTTTT-
--TT-HHHHHHHTTTTTTT-
--TT-HHHHHHHTTTTTTT-
--TT-HHHHHHHTTTSTTT-
--TT-HHHHHHHTTTSTTT-
--TT-HHHHHHHGGG-TTT-
--TT-HHHHTTTGGG-TTT-
--TT-HHHHHH-GGG-TTT-
--TT-HHHHHHHGGG-TTT-
--TT-HHHHHHHTTTTTTT-
--TT-HHHHHHHTTT-TTT-
--TT-HHHHHHHTTT-TTT-
--TT-HHHHHHHTTT-TTT-
--TT-HHHHHHHTTT-TTT-
--TT-HHHHHHHTTT-TTT-
--TT-HHHHHTTTTT-TTT-
--TT-HHHHHHHTTT-TTT-
--TT-HHHHHHHTTT-TTT-
--TT-HHHHHHHTTT-TTT-
--TT-HHHHHHHTTT-TT--
--TT-HHHHHHHTTT-TT--
--TT-HHHHHHHTTT-TTT-
--TT-HHHHHHHTTT-TTT-
--TT-HHHHHHHTTT-TTT-
--TT-HHHHHHHTTT-TTT-
--TT-HHHHHHHHHH-TTT-
--TT-HHHHHHHTTS-TTT-
--TT-HHHHHHHHHS-TTT-
--TT-HHHHHHHHHH-TTT-
--TT-HHHHHHHTTS-TTT-
--TT-HHHHHHHTTT-TTT-
--TT-HHHHHHHTTT-TTT-
--TT-HHHHHHHHHH-TTT-
--TT-HHHHHHHTTT-TTT-
--TT-HHHHHHHHHH-TTT-
--TT-HHHHHHHHHH-TTT-
--TT-HHHHHHHTTT-TT--
--TT-HHHHHHHHHH-TTT-
--TT-HHHHHHHHTTSTTT-
--TT-HHHHHHHHTT-TTT-
--TT-HHHHHHHHHT-TTT-
--TT-HHHHHHHHTT-TTT-
--TT-HHHHHHHHHH-TTT-
--TT-HHHHHHHHHT-TTT-
--TT-HHHHHHHHHH-TTT-
--TT-HHHHHHHHHT-TTT-
--TT-HHHHHHHHHHTTTT-
--TT-HHHHHHHHHT-TTT-
--TT-HHHHHHHHHHHTTT-
--TT-HHHHHHHHHH-TTT-
--TT-HHHHHHHHHHSTTT-
--SS-HHHHHHHHHHSTTT-
--TT-HHHHHHHHHHTTTT-
--TT-HHHHHHHHHTTTTT-
--TT-HHHHHHHHHHTTTT-
--TT-HHHHHHHHHTTTTT-
--TT-HHHHHHHHHHTTTT-
--TT-HHHHHHHHHHTTTT-
--TT-HHHHHHHHHTTTTT-
--TT-HHHHHHHHTTSTTT-
--TT-HHHHHHHHHTTTTT-
--TT-HHHHHHHHHHSTTT-
--TT-HHHHHHHHHTTTTT-
--TT-HHHHHHHHHTSTTT-
--TT-HHHHHHHHHTTTTT-
--TT-HHHHHHHHHHSTTT-
--TT-HHHHHHHHHHTTTT-
--TT-HHHHHHHHHHTTTT-
--TT-HHHHHHHHHHTTTT-
--TT-HHHHHHHHHHSTTT-
--TT-HHHHHTHHHHSTTT-
--TT-HHHHHHHHHHSTTT-
--TT-HHHHHHHHHHSTTT-
--TT-HHHHHHHHHHTTTT-
--TT-HHHHHHHHHHHTTT-
--TT-HHHHHHHHHTTTTT-
--TT-HHHHHHHHHT-TTT-
--SS-HHHHHHHHHT-TTT-
--TT-HHHHHHHHHHSTTT-
--TT-HHHHHHHHTT-TTT-
--TT-HHHHHHHHHH-TTT-
--TT-HHHHHHHHHH-TTT-
--TT-HHHHHHHHHH-TTT-
--TT-HHHHHHHHHHSTTT-
--TT-HHHHHHHHHTTTTT-
--TT-HHHHHHHHHHSTT--
--TT-HHHHHHHHHHTGGG-
--TT-HHHHHHHHHTTGGG-
--TT-HHHHHHHHHHTTTT-
--TT-HHHHHHHHTT-TTT-
--TT-HHHHHHHHHTTGGG-
--TT-HHHHHHHHHH-TT--
--TT-HHHHHHHHHT-GGG-
--TT-HHHHHHHHHGGGGT-
--TT-HHHHHHHHHTTGGG-
--TT-HHHHHHHHHTSGGG-
--TT-HHHHHHHHHTTTTT-
--TT-HHHHHHHHHHHGGG-
--TT-HHHHHHHHHHTGGG-
--TT-HHHHHHHHHHTGGG-
--TT-HHHHHHHHHHHGGG-
--TT-HHHHHHHHHHTGGG-
--TT-HHHHHHHHTT-TT--
--TT-HHHHHHHHTT-TT--
--TT-HHHHHHHHTT-TTT-
--TT-HHHHHHHHHHSTTT-
--TT-HHHHHHHHHHTTTT-
--TT-HHHHHHHHTT-TTT-
--TT-HHHHHHHHHH-TTT-
--TT-HHHHHHHHHH-TTT-
--TT-HHHHHHHHHHTTTT-
--TT-HHHHHHHHHTTTTT-
--TT-HHHHHHHHHTTTTT-
--TT-HHHHHHHHHTTTTT-
--TT-HHHHHHHHHTTTTT-
--TT-HHHHHHHHHTTTTT-
--TT-HHHHHHHHTT-TT--
--TT-HHHHHHHHHTTTTT-
--TT-HHHHHHHHHTTTTT-
--TT-HHHHHHHHHGGGGT-
--TT-HHHHHHHHHTTTTT-
--TT-HHHHHHHHHTTTTT-
--TT-HHHHHHHHHTTTTT-
--TT-HHHHHHHHHTTTTT-
--TT-HHHHHHHHHTTSS--
--TT-HHHHHHHHHTTTTT-
--TT-HHHHHHHHHTTTT--
--TT-HHHHHHHHGGGTT--
--TT-HHHHHHHHHTTTTT-
--TT-HHHHHHHHHT-TTT-
--TT-HHHHHHHHHHTTTT-
--TT-HHHHHHHHHH-TTT-
--TT-HHHHHHHHHT-TTT-
--TT-HHHHHHHHTT-TTT-
--TT-HHHHHHHHHH-TTT-
--TT-HHHHHHHHTT-TTT-
--TT-HHHHHHHHTT-TT--
--TT-HHHHHHHHHT-TTT-
--TT-HHHHHHHHHT-TT--
--TT-HHHHHHHHHHTTTT-
--TT-HHHHHHHHHHTTTT-
--TT-HHHHHHHHHHGGGT-
--TT-HHHHHHHHHS-TT--
--TT-HHHHHHHTTT-TTT-
--TT-HHHHHHHHHH-TTT-
--TT-HHHHHHHHHHTTTT-
--TT-HHHHHHHHHH-TTT-
--TT-HHHHHHHHHH-TTT-
--TT-HHHHHHHHHHTTTT-
--TT-HHHHHHHHHHGGGT-
--TT-HHHHHHHHHT-GGG-
--TT-HHHHHHHHHHTTTT-
--SS-HHHHHHHHHHTTTT-
--TT-HHHHHHHHHHHHHH-
--TT-HHHHHHHHTTGGGT-
--TT-HHHHHHHHHHGGGT-
--TT-HHHHHHHHTSHHHH-
--TT-HHHHHHHHTTHHHH-
--TT-HHHHHHHHHTHHHH-
--TT-HHHHHHTTS-GGG--
--TT-HHHHHHHTTTGGGT-
--TT-HHHHHHTTTTHHHH-
--TT-HHHHHHHHTTGGGT-
--TT-HHHHHHHHTTHHHH-
--TT-HHHHHHHHTTHHHH-
--TT-HHHHHHHHHTHHHH-
--TT-HHHHHHHHHSHHHH-
--TT-HHHHHHHHHTGGG--
--TT-HHHHHHHTT-HHHH-
--TT-HHHHHHHHHTGGG--
--TT-HHHHHHHHTTHHHH-
--TT-HHHHHHHHH-GGG--
--TT-HHHHHHHHHTGGG--
--TT-HHHHHHHTT-GGGT-
--TT-HHHHHHHHT-GGGG-
--TT-HHHHHHHTT-TTTT-
--TT-HHHHHHHHH-GGG--
--TT-HHHHHHHTTSTTTT-
--TT-HHHHHHHHHSTTT--
--TT-HHHHHHHTTSTTT--
--TT-HHHHHHHHTSTTTT-
--TT-HHHHHHHTTSTTT--
--TT-HHHHHHHTT-HHHH-
--TT-HHHHHHHTTSTTTT-
--TT-HHHHHHHHHSTTT--
--TT-HHHHHHHHH-TTTT-
--TT-HHHHHHHHH-TTT--
--TT-HHHHHHHHTSTTT--
--TT-HHHHHHHHH-TTT--
--TT-HHHHHHHHH-TTT--
--TT-HHHHHHHHHSTTT--
--TT-HHHHHHHHH-TTT--
--SS-HHHHHHHHT-TTT--
--TT-HHHHHHHHH-TTT--
--TT-HHHHHHHHH-TTT--
--TT-HHHHHHHTT-TTT--
--TT-HHHHHHHHHTTTT--
--TT-HHHHHHHHH-TTT--
--TT-HHHHHHHHHSTTT--
--TT-HHHHHHHHHSTTT--
--TT-HHHHHHHHTSTTT--
--SS-HHHHHHHHHSGGG--
--TT-HHHHHHHHHTTTT--
--TT-HHHHHHHHTTGGG--
--TT-HHHHHHHHH-TTT--
--TT-HHHHHHHHHTTTT--
--TT-HHHHHHHHH-TTT--
--TT-HHHHHHHHTTTTT--
--TT-HHHHHHHTT-TTT--
--TT-HHHHHHHTT-TTT--
--TT-HHHHHHHHT-TTT--
--TT-HHHHHHHHT-TTT--
--TT-HHHHHHHHH-TTT--
--TT-HHHHHHHTTTTTT--
--TT-HHHHHHHTT-TTT--
--TT-HHHHHHHTT-TTT--
--TT-HHHHHHHHHTTTT--
--TT-HHHHHHHHT-TTT--
--TT-HHHHHHHHT-TTT--
--TT-HHHHHHHHH-TTT--
--TT-HHHHHHHHHSTTT--
--TT-HHHHHHHTT-TTT--
--TT-HHHHHHHHH-TTT--
--TT-HHHHHHHHTTTTT--
--TT-HHHHHHHHH-TTT--
--TT-HHHHHHHHTSTTT--
--TT-HHHHHHHHH-TTT--
--TT-HHHHHHHTT-TTT--
--TT-HHHHHHHHH-TTT--
--TT-HHHHHHHHH-TTT--
--TT-HHHHHHHTTSTTT--
--TT-HHHHHHHHHSTTT--
--TT-HHHHHHHHHTTTT--
--TT-HHHHHHHTT-TTT--
--TT-HHHHHHHHH-TTT--
--TT-HHHHHHHTT-TTT--
--TT-HHHHHHHHHTTTT--
--TT-HHHHHHHHTTTTT--
--TT-HHHHHHHTTSTTT--
--TT-HHHHHHHHTTTTT--
--TT-HHHHHHHHTTTTT--
--TT-HHHHHHHHT-TTS--
--SS-HHHHHHHTT-TTT--
--SS-HHHHHHHTT-TTS--
--TT-HHHHHHHHT-SSS--
--SS-HHHHHHHTT-GGG--
--TT-HHHHHHHHTTGGG--
--TT-HHHHHHHHT-TTT--
--TT-HHHHHHHHHTTTT--
--TT-HHHHHHHHTTTTT--
--TT-HHHHHHHHHSGGG--
--TT-HHHHHHHHT-SSS--
--TT-HHHHHHHTSSTTS--
--TT-HHHHHHHTTSGGG--
--TT-HHHHHHHHH-GGG--
--TT-HHHHHHHHT-TTT--
--TT-HHHHHHHHHSGGG--
--TT-HHHHHHHTT-GGG--
--TT-HHHHHHHHT-GGG--
--TT-HHHHHHHTT-GGG--
--TT-HHHHHHHTT-TTT--
--TT-HHHHHHHTT-TTT--
--TT-HHHHHHTTS-TTS--
--TT-HHHHHHHTT-TTT--
--TT-HHHHHHHTT-GGG--
--TT-HHHHHHTTT-GGG--
--TT-HHHHHHHTT-GGG--
--TT-HHHHHHHTT-GGG--
--TT-HHHHHHHHH-GGG--
--SS-HHHHHHHTT-GGG--
--TT-HHHHHHHTT-GGG--
--TT-HHHHHHHTT-STT--
--TT-HHHHHHHTT-GGG--
--TT-HHHHHHHTT-GGG--
--TT-HHHHHHHTT-GGG--
--TT-HHHHHHHTT-GGG--
--TT-HHHHHHHTTTGGG--
--TT-HHHHHHHTT-GGG--
--TT-HHHHHHHTT-TTT--
--TT-HHHHHHHTT-GGG--
--TT-HHHHHHHTT-TTT--
--TT-HHHHHHHTT-GGG--
--TT-HHHHHHHTT-TTT--
--TT-HHHHHHHTT-GGG--
--TT-HHHHHHHTT-GGG--
--TT-HHHHHHHTT-TTT--
--SS-HHHHHHHTT-GGG--
--TT-HHHHHHHTT-TTT--
--TT-HHHHHHHTT-TTT--
--TT-HHHHHHHTT-TTT--
--TT-HHHHHHHTT-TTT--
--TT-HHHHHHHTT-TTT--
--TT-HHHHHHHTT-TTT--
--TT-HHHHHHTTS-TTT--
--TT-HHHHHHHTT-GGG--
--TT-HHHHHHHTT-GGG--
--TT-HHHHHHHTT-GGG--
--TT-HHHHHHHTT-TTT--
--TT-HHHHHHGGG-TTT--
--SS-HHHHHHHTT-TTT--
--TT-HHHHHHHTT-TTT--
--TT-HHHHHHTTS-TTT--
--TT-HHHHHHHTT-TTT--
--TT-HHHHHHHTT-TTT--
--TT-HHHHHHHHT-TTT--
--TT-HHHHHHHTT-TTT--
--TT-HHHHHHHTT-TTT--
--TT-HHHHHHHTT-TTT--
--TT-HHHHHHHHTSTTT--
--TT-HHHHHHHTT-TTT--
--TT-HHHHHHHHH-TTT--
--TT-HHHHHHHTTSTTT--
--TT-HHHHHHHTTSTTT--
--TT-HHHHHHHHH-TTTT-
--TT-HHHHHHHHH-TTT--
--TT-HHHHHHHHT-TTT--
--TT-HHHHHHHHTSHHHH-
--TT-HHHHHHHHTTTTT--
--TT-HHHHHHHHHSHHHH-
--TT-HHHHHHHHHSHHHH-
--TT-HHHHHHHHHSHHHH-
--TT-HHHHHHHHH-HHHH-
--TT-HHHHHHHHH-TTT--
--TT-HHHHHHHHHSHHHH-
--TT-HHHHHHHHTTHHHH-
--TT-HHHHHHHHH-TTTT-
--TT-HHHHHHHTTSTTTT-
--TT-HHHHHHHTT-TTTT-
--TT-HHHHHHHHH-TTTT-
--TT-HHHHHHHTT-TTTT-
--TT-HHHHHHHHH-TTTT-
--TT-HHHHHHHHTSTTTT-
--TT-HHHHHHHHHSTTTT-
--TT-HHHHHHHHT-TTTT-
--TT-HHHHHHHHHSHHHH-
--TT-HHHHHHHHHSHHHH-
--TT-HHHHHHHHTSHHHH-
--TT-HHHHHHHHHTHHHH-
--TT-HHHHHHHHHSHHHH-
--TT-HHHHHHHHHSHHHH-
--TT-HHHHHHHHHTHHHH-
--TT-HHHHHHHTTSTTT--
--TT-HHHHHHHHH-TTT--
--TT-HHHHHHHHH-HHHH-
--TT-HHHHHHHHTSTTTT-
--TT-HHHHHHHHH-TTTT-
--TT-HHHHHHHTT-HHHH-
--TT-HHHHHHHHT-TTT--
--TT-HHHHHHHHH-TTT--
--TT-HHHHHHHTT-HHHH-
--TT-HHHHHHHTT-HHHH-
--TT-HHHHHHHHHSHHHH-
--TT-HHHHHHHHTSHHHH-
--TT-HHHHHHHHHSHHHH-
--TT-HHHHHHHHTTHHHH-
--TT-HHHHHHHTT-HHHH-
--TT-HHHHHHHTT-STTT-
--TT-HHHHHHHHT-GGGT-
--TT-HHHHHHHHTTGGGG-
--TT-HHHHHHHTT-HHHH-
--TT-HHHHHHHTT-HHHH-
--TT-HHHHHHHHTTTTT--
--TT-HHHHHHHHTTTTTT-
--TT-HHHHHHHHHTTTTT-
--TT-HHHHHHHHTTHHHH-
--TT-HHHHHHHHTSHHHH-
--TT-HHHHHHHHTTHHHH-
--TT-HHHHHHHTTSHHHH-
--TT-HHHHHHHHHSHHHH-
--TT-HHHHHHHHHHTTTT-
--TT-HHHHHHHHTTTTTT-
--TT-HHHHHHHHHTGGGT-
--TT-HHHHHHHHTTHHHH-
--TT-HHHHHHHHTTHHHH-
--TT-HHHHHHHTTSHHHH-
--TT-HHHHHHHHT-HHHH-
--TT-HHHHHHHTT-HHHH-
--TT-HHHHHHHTT-HHHH-
--TT-HHHHHHHTT-TTTT-
--TT-HHHHHHHHH-HHHH-
--TT-HHHHHHHHHTHHHH-
--TT-HHHHHHHTT-HHHH-
--TT-HHHHHHHHT-HHHH-
--TT-HHHHHHHTT-TTTT-
--TT-HHHHHHHHH-SGGG-
--TT-HHHHHHHHTSTTTT-
--TT-HHHHHHHHHSGGG--
--TT-HHHHHHHHHSTTT--
--TT-HHHHHHHHTSGGG--
--TT-HHHHHHHHHTTTT--
--TT-HHHHHHHHTTGGG--
--TT-HHHHHHHHTTGGG--
--TT-HHHHHHHHTTGGGG-
--TT-HHHHHHHHHTTTT--
--TT-HHHHHHHHTTGGGG-
--TT-HHHHHHHHTTSGGG-
--TT-HHHHHHHHHTGGG--
--TT-HHHHHHHTTSSGGG-
--TT-HHHHHHHHTTSGGG-
--TT-HHHHHHHHTTHHHH-
--TT-HHHHHHHHTTSGGG-
--TT-HHHHHHHHTTTTTT-
--TT-HHHHHHHHTTTTTT-
--TT-HHHHHHHHHGGGT--
--TT-HHHHHHHHTTGGG--
--TT-HHHHHHHHHHGGGT-
--TT-HHHHHHHHHHGGGT-
--TT-HHHHHHHHHHHHTT-
--TT-HHHHHHHHHHHHTT-
--TT-HHHHHHHHHHHHHH-
--TT-HHHHHHHHHHHHHH-
--TT-HHHHHHHHHHHHHH-
--TT-HHHHHHHHHHHHTT-
--TT-HHHHHHHHHHHHTT-
--TT-HHHHHHHHHHHHHH-
--TT-HHHHHHHHHHHHTT-
--SS-HHHHHHHHHHHHHH-
--TT-HHHHHHHHHHHHHH-
--TT-HHHHHHHHHHHHHH-
--TT-HHHHHHHHHHHHHT-
--TT-HHHHHHHHHHHHHH-
--TT-HHHHHHHHHHHHHH-
--TT-HHHHHHHHHHHHHH-
--TT-HHHHHHHHHHHHHH-
--TT-HHHHHHHHHHHHHH-
--TT-HHHHHHHHHHHHHT-
--TT-HHHHHHHHHHHHHH-
--TT-HHHHHHHHHHHTTT-
--TT-HHHHHHHHHHHHHH-
--TT-HHHHHHHHHHHHHT-
--TT-HHHHHHHHHHHHHH-
--TT-HHHHHHHHHHHHHH-
--TT-HHHHHHHHHHHTTT-
--TT-HHHHHHHHHHHHHH-
--TT-HHHHHHHHHHHHHH-
--TT-HHHHHHHHHHHHHT-
--TT-HHHHHHHHHHHHHH-
--TT-HHHHHHHHHHHHHH-
--TT-HHHHHHHHHHHHHT-
--TT-HHHHHHHHHHHHHH-
--TT-HHHHHHHHHHHHHT-
--TT-HHHHHHHHHHHHHT-
--SS-HHHHHHHHHHHHTT-
--TT-HHHHHHHHHHHHHH-
--TT-HHHHHHHHHHHHHH-
--TT-HHHHHHHHHHHHHH-
--TT-HHHHHHHHHHHHHT-
--TT-HHHHHHHHHHHHHH-
--TT-TTHHHHHHHHHHHH-
--TT-HHHHHHHHHHHTTT-
--TT-HHHHHHHHHHHTTT-
--TT-HHHHHHHHHHHTTT-
--TT-HHHHHHHHHHHHHH-
--TT-HHHHHHHHHHHHHH-
--TT-HHHHHHHHHHHTTT-
--TT-HHHHHHHHHHHHHH-
--TT-HHHHHHHHHHHHTT-
--TT-HHHHHHHHHHHHHH-
--TT-HHHHHHHHHHHHHH-
--TT-HHHHHHHHHHHHHH-
--TT-HHHHHHHHHHHHTT-
--TT-HHHHHHHHHHHHTT-
--TT-HHHHHHHHHHHHHH-
--TT-HHHHHHHHHHHHTT-
--TT-HHHHHHHHHHHHHH-
--TT-HHHHHHHHHHHHHH-
--TT-HHHHHHHHHHHHHH-
--TT-HHHHHHHHHHHHHH-
--TT-HHHHHHHHHHHHHH-
--TT-HHHHHHHHHHHHTT-
--SS-HHHHHHHHHHHHHH-
--TT-HHHHHHHHHHHHHH-
--TT-HHHHHHHHHHHHHH-
--TT-HHHHHHHHHHHHHH-
--TT-HHHHHHHHHHHHHH-
--TT-HHHHHHHHHHHHTT-
--TT-HHHHHHHHHHHHTT-
--TT-HHHHHHHHHHHHHH-
--TT-HHHHHHHHHHHHHH-
--TT-HHHHHHHHHHHHTT-
--TT-HHHHHHHHHHHHHH-
--TT-HHHHHHHHHHHTTT-
--TT-HHHHHHHHHHHHHH-
--SS-HHHHHHHHHHHHHH-
--TT-HHHHHHHHHHHHHH-
--TT-HHHHHHHHHHHHTT-
--TT-HHHHHHHHHHHHHH-
--TT-HHHHHHHHHHHHHH-
--TT-HHHHHHHHHHHHTT-
--TT-HHHHHHHHHHHHTT-
--TT-HHHHHHHHHHHHHH-
--TT-HHHHHHHHHHHTTT-
--TT-HHHHHHHHHHHHHH-
--TT-HHHHHHHHHHHHTT-
--TT-HHHHHHHHHHHHTT-
--TT-HHHHHHHHHHHTTT-
--TT-HHHHHHHHHHHHTT-
--TT-HHHHHHHHHHHHHH-
--TT-HHHHHHHHHHHTTT-
--TT-HHHHHHHHHHHHHH-
--TT-HHHHHHHHHHHHTT-
--TT-HHHHHHHHHHHHTT-
--TT-HHHHHHHHHHHHHH-
--TT-HHHHHHHHHHHHTT-
--TT-HHHHHHHHHHHHTT-
--TT-HHHHHHHHHHHHTT-
--TT-HHHHHHHHHHHHTT-
--TT-HHHHHHHHHHHHTT-
--TT-HHHHHHHHHHHHHT-
--TT-HHHHHHHHHHHHHH-
--TT-HHHHHHHHHHHTTT-
--TT-HHHHHHHHHHHHHT-
--TT-HHHHHHHHHHHHHT-
--TT-HHHHHHHHHHHHH--
--TT-HHHHHHHHHHHHHH-
--TT-HHHHHHHHHHHHHT-
--TT-HHHHHHHHHHHHTT-
--TT-HHHHHHHHHHHHT--
--TT-HHHHHHHHHHHHTT-
--TT-HHHHHHHHHHHHTT-
--TT-HHHHHHHHHHHHHH-
--TT-HHHHHHHHHHHHTT-
--TT-HHHHHHHHHHHHTT-
--TT-HHHHHHHHHHHHHH-
--TT-HHHHHHHHHHHHHH-
--TT-HHHHHHHHHHHHTT-
--TT-HHHHHHHHHHHHHT-
--TT-HHHHHHHHHHHHHH-
--TT-HHHHHHHHHHHHTT-
--TT-HHHHHHHHHHHHHH-
--TT-HHHHHHHHHHHHTT-
--TT-HHHHHHHHHHHHHH-
--TT-HHHHHHHHHHHHTT-
--TT-HHHHHHHHHHHHTT-
--TT-HHHHHHHHHHHHTT-
--TT-HHHHHHHHHHHHTT-
--TT-HHHHHHHHHHHHHH-
--TT-HHHHHHHHHHHHTT-
--TT-HHHHHHHHHHHHTT-
--TT-HHHHHHHHHHHHTT-
--TT-HHHHHHHHHHHHT--
--TT-HHHHHHHHHHHHHH-
--TT-HHHHHHHHHHHHTT-
--TT-HHHHHHHHHHHHHH-
--TT-HHHHHHHHHHHHHT-
--TT-HHHHHHHHHHHHTT-
--TT-HHHHHHHHHHHHTT-
--TT-HHHHHHHHHHHHHH-
--TT-HHHHHHHHHHHHTT-
--TT-HHHHHHHHHHHHHH-
--TT-HHHHHHHHHHHHHH-
--TT-HHHHHHHHHHHHTT-
--TT-HHHHHHHHHHHHHH-
--TT-HHHHHHHHHHHHHH-
--TT-HHHHHHHHHHHHHH-
--TT-HHHHHHHHHHHHHH-
--TT-HHHHHHHHHHHHTT-
--TT-HHHHHHHHHHHHTT-
--TT-HHHHHHHHHHHHH--
--TT-HHHHHHHHHHHHTT-
--TT-HHHHHHHHHHHHH--
--TT-HHHHHHHHHHHHTT-
--TT-HHHHHHHHHHHHTT-
--TT-HHHHHHHHHHHHTT-
--TT-HHHHHHHHHHHHTT-
--TT-HHHHHHHHHHHHHH-
--SS-HHHHHHHHHHHTT--
--TT-HHHHHHHHHHHHH--
--TT-HHHHHHHHHHHHHH-
--TT-HHHHHHHHHHHTT--
--TT-HHHHHHHHHHHHTT-
--TT-HHHHHHHHHHHHTT-
--TT-HHHHHHHHHHHHTT-
--TT-HHHHHHHHHHHHHH-
--TT-HHHHHHHHHHHHTT-
--TT-HHHHHHHHHHHHTT-
--TT-HHHHHHHHHHHHH--
--TT-HHHHHHHHHHHHH--
--SS-HHHHHHHHHHHHH--
--TT-HHHHHHHHHHTTS--
--TT-HHHHHHHHHHHHTT-
--TT-HHHHHHHHHHHHTT-
--TT-HHHHHHHHHHHHTT-
--TT-HHHHHHHHHHHHHH-
--TT-HHHHHHHHHHHTT--
--TT-HHHHHHHHHHHHHH-
--TT-HHHHHHHHHHHTTT-
--TT-HHHHHHHHHHHTTT-
--TT-HHHHHHHHHHHHHH-
--TT-HHHHHHHHHHHHTT-
--TT-HHHHHHHHHHHHTT-
--TT-HHHHHHHHHHHTTT-
--TT-HHHHHHHHHHHHTT-
--TT-HHHHHHHHHHHHHH-
--TT-HHHHHHHHHHHHTT-
--TT-HHHHHHHHHHHHTT-
--TT-HHHHHHHHHHHHTT-
--TT-HHHHHHHHHHHHHH-
--TT-HHHHHHHHHHHHHH-
--TT-HHHHHHHHHHHHHH-
--TT-HHHHHHHHHHHHHH-
--TT-HHHHHHHHHHHTT--
--TT-HHHHHHHHHHHHHT-
--TT-HHHHHHHHHHHHTT-
--TT-HHHHHHHHHHHHHH-
--TT-HHHHHHHHHHHHHT-
--TT-HHHHHHHHHHHHHH-
--TT-HHHHHHHHHHHHHH-
--TT-HHHHHHHHHHHHTT-
--TT-HHHHHHHHHHHHHH-
--TT-HHHHHHHHHHHHHT-
--TT-HHHHHHHHHHHHT--
--TT-HHHHHHHHHHHHTT-
--TT-HHHHHHHHHHHHH--
--TT-HHHHHHHHHHHTS--
--TT-HHHHHHHHHHHHT--
--TT-HHHHHHHHHHHHS--
--TT-HHHHHHHHHHHTS--
--TT-HHHHHHHHHHHTT--
--TT-HHHHHHHHHHHHH--
--TT-HHHHHHHHHHHTT--
--TT-HHHHHHHHHHHHT--
--TT-HHHHHHHHHHHHT--
--TT-HHHHHHHHHHHTT--
--TT-HHHHHHHHHHHTT--
--TT-HHHHHHHHHHHTT--
--TT-HHHHHHHHHHHHH--
--TT-HHHHHHHHHHHHT--
--TT-HHHHHHHHHHHHH--
--TT-HHHHHHHHHHHTT--
--TT-HHHHHHHHHHTTS--
--TT-HHHHHHHHHHHHH--
--TT-HHHHHHHHHHHHH--
--TT-HHHHHHHHHHHTT--
--TT-HHHHHHHHHHHHH--
--TT-HHHHHHHHHHHHH--
--TT-HHHHHHHHHHHHS--
--SS-HHHHHHHHHHHHS--
--SS-HHHHHHHHHHHHS--
--TT-HHHHHHHHHHHHH--
--TT-HHHHHHHHHHHHH--
--TT-HHHHHHHHHHHHH--
--TT-HHHHHHHHHHHHT--
--TT-HHHHHHHHHHHHH--
--TT-HHHHHHHHHHHHS--
--TT-HHHHHHHHHHHHS--
--TT-HHHHHHHHHHHHS--
--TT-HHHHHHHHHHHHS--
--TT-HHHHHHHHHHHHS--
--TT-HHHHHHHHHHHTT--
--TT-HHHHHHHHHHHHS--
--TT-HHHHHHHHHHHHT--
--SS-HHHHHHHHHHHHS--
--TT-HHHHHHHHHHHHS--
--TT-HHHHHHHHHHHHS--
--TT-HHHHHHHHHHHHT--
--TT-HHHHHHHHHHHHS--
--TT-HHHHHHHHHHHHT--
--TT-HHHHHHHHHHHHT--
--TT-HHHHHHHHHHHHT--
--TT-HHHHHHHHHHHHT--
--TT-HHHHHHHHHHHHT--
--TT-HHHHHHHHHHHHT--
--TT-HHHHHHHHHTTTT--
--TT-HHHHHHHHHHHHT--
--TT-HHHHHHHHHHHHT--
--TT-HHHHHHHHHHHHT--
--TT-HHHHHHHHHHHHT--
--TT-HHHHHHHHHHHHT--
--TT-HHHHHHHHHTTTT--
--SS-HHHHHHHTHHHHT--
--TT-HHHHHHHHGGGTT--
--TT-HHHHHHHHHTTTT--
--TT-HHHHHHHHHHHHT--
--TT-HHHHHHHHHTTTT--
--TT-HHHHHHHHHTTTT--
--TT-HHHHHHHHHHHHT--
--TT-HHHHHHHHHHHHT--
--TT-HHHHHHHHHTTTT--
--TT-HHHHHHHHHHHHT--
--TT-HHHHHHHHHTTTT--
--TT-HHHHHHHHHHTTT--
--TT-HHHHHHHHHHHHT--
--TT-HHHHHHHHHTTTT--
--SS-HHHHHHHHHTTTT--
--TT-HHHHHHHHHHHHT--
--TT-HHHHHHHHHHHHT--
--TT-HHHHHHHHHTTTT--
--TT-HHHHHHHHHHHHT--
--TT-HHHHHHHHHHHHT--
--TT-HHHHHHHHHHHHT--
--TT-HHHHHHHHHHHHT--
--TT-HHHHHHHHHTTTT--
--TT-HHHHHHHHHTTTT--
--TT-HHHHHHHHHTTTT--
--TT-HHHHHHHHHTTTT--
--TT-HHHHHHHHHHTTT--
--TT-HHHHHHHHHTTTT--
--TT-HHHHHHHHHTTTT--
--TT-HHHHHHHHHTTTT--
--TT-HHHHHHHHHTTTT--
--TT-HHHHHHHHHTTTT--
--TT-HHHHHHHHHTTTTT-
--TT-HHHHHHHHHHHTTT-
--TT-HHHHHHHHHTTTT--
--TT-HHHHHHHHHTTTT--
--TT-HHHHHHHHHTTTT--
--TT-HHHHHHHHHTTTT--
--TT-HHHHHHHHHTTTT--
--TT-HHHHHHHHHTTTT--
--TT-HHHHHHHHHTTTT--
--TT-HHHHHHHHHTTTT--
--TT-HHHHHHHHHTTTT--
--TT-HHHHHHHHHTTTT--
--TT-HHHHHHHHHTTTT--
--TT-HHHHHHHHHTTTT--
--TT-HHHHHHHHHTTTT--
--TT-HHHHHHHHHTTTT--
--TT-HHHHHHHHHTTTT--
--TT-HHHHHHHHTTTTT--
--TT-HHHHHHHHHTTTT--
--TT-HHHHHHHHHHTTT--
--TT-HHHHHHHHHTTTT--
--TT-HHHHHHHHHHHHT--
--TT-HHHHHHHHHTTTT--
--TT-HHHHHHHHHTTTT--
--TT-HHHHHHHHHTTTT--
--TT-HHHHHHHHHTTTT--
--TT-HHHHHHHHHHHHT--
--TT-HHHHHHHHHTTTT--
--TT-HHHHHHHHHTTTT--
--TT-HHHHHHHHGGGTT--
--TT-HHHHHHHHHTTTT--
--TT-HHHHHHHHHTTTT--
--TT-HHHHHHHHHTTTT--
--TT-HHHHHHHHHTTTT--
--TT-HHHHHHHHHTTTT--
--TT-HHHHHHHHHTTTT--
--TT-HHHHHHHHHTTTT--
--TT-HHHHHHHHHTSSS--
--TT-HHHHHHHHHTTTT--
--TT-HHHHHHHHHTTTT--
--TT-HHHHHHHHHTTTT--
--TT-HHHHHHHHHTTTT--
--TT-HHHHHHHHHTTTT--
--TT-HHHHHHHHHHHHT--
--TT-HHHHHHHHHTTTT--
--TT-HHHHHHHHHHHHT--
--TT-HHHHHHHHHTTTT--
--TT-HHHHHHHHHTTTT--
--TT-HHHHHHHHHTTTT--
--TT-HHHHHHHHHTTTT--
--TT-HHHHHHHHHHHHT--
--SS-HHHHHHHHHTTTT--
--SS-HHHHHHHHHTTTT--
--TT-HHHHHHHHHTTTT--
--TT-HHHHHHHHHHHHT--
--TT-HHHHHHHHHHHHT--
--TT-HHHHHHHHHTTTT--
--TT-HHHHHHHHHTTTT--
--TT-HHHHHHHHHHHHT--
--TT-HHHHHHHHHTTTT--
--TT-HHHHHHHHHHHHT--
--TT-HHHHHHHHHHHHT--
--TT-HHHHHHHHHTTTT--
--TT-HHHHHHHHHHTTT--
--TT-HHHHHHHHHHHHT--
--TT-HHHHHHHHHHHHT--
--TT-HHHHHHHHHTTTT--
--TT-HHHHHHHHHTTTT--
--TT-HHHHHHHHHHHHT--
--TT-HHHHHHHHHHHHT--
--TT-HHHHHHHHHHHHT--
--TT-HHHHHHHHHHHHT--
--TT-HHHHHHHHHHHHT--
--TT-HHHHHHHHHHHHT--
--SS-HHHHHHHHHHHHT--
--TT-HHHHHHHHHHHHT--
--TT-HHHHHHHHHHHHT--
--SS-HHHHHHHHHHTTT--
--SS-HHHHHHHHHHHHT--
--TT-HHHHHHHHHTTTT--
--TT-HHHHHHHHHHHHT--
--TT-HHHHHHHHHHTTT--
--TT-HHHHHHHHHHHHT--
--TT-HHHHHHHHHTTTT--
--TT-HHHHHHHHHTTTT--
--TT-HHHHHHHHHHHHT--
--TT-HHHHHHHHHHTTT--
--TT-HHHHHHHHHTTTT--
--TT-HHHHHHHHHTTTT--
--TT-HHHHHHHHHHHHT--
--TT-HHHHHHHHHTTTT--
--TT-HHHHHHHHHHHHT--
--TT-HHHHHHHHHTTTT--
--TT-HHHHHHHHHHHHT--
--SS-HHHHHHHHHHHHS--
--TT-HHHHHHHHHHHHT--
--TT-HHHHHHHHHHHHS--
--TT-HHHHHHHHHHHHH--
--TT-HHHHHHHHHHHHH--
--TT-HHHHHHHHHHTTT--
--TT-HHHHHHHHHHTTT--
--TT-HHHHHHHHHHHHH--
--TT-HHHHHHHHHHHHH--
--TT-HHHHHHHHHHHHH--
--SS-HHHHHHHHHHHHH--
--TT-HHHHHHHHHHHTT--
--TT-HHHHHHHHHHHHH--
--TT-HHHHHHHHHHHHH--
--TT-HHHHHHHHHHHHH--
--TT-HHHHHHHHHHHHH--
--TT-HHHHHHHHHHHTT--
--TT-HHHHHHHHHHHHH--
--TT-HHHHHHHHHHHHH--
--TT-HHHHHHHHHHHHH--
--TT-HHHHHHHHHHHHH--
--TT-HHHHHHHHHHHTT--
--TT-HHHHHHHHHHHTT--
--SS-HHHHHHHHHHHHH--
--TT-HHHHHHHHHHHTT--
--TT-HHHHHHHHHHHHH--
--TT-HHHHHHHHHHHHH--
--TT-HHHHHHHHHHHHH--
--TT-HHHHHHHHHTTTT--
--TT-HHHHHHHHHHHHH--
--TT-HHHHHHHHHHHHH--
--TT-HHHHHHHHHHHHH--
--TT-HHHHHHHHHHHHH--
--TT-HHHHHHHHHHHTT--
--TT-HHHHHHHHHHHHH--
--TT-HHHHHHHHHHHHH--
--TT-HHHHHHHHHHHHH--
--TT-HHHHHHHHHHTTT--
--TT-HHHHHHHHHHHHH--
--TT-HHHHHHHHHHHTT--
--TT-HHHHHHHHHHHHH--
--TT-HHHHHHHHHHHTT--
--TT-HHHHHHHHHHHHH--
--TT-HHHHHHHHHHHHH--
--TT-HHHHHHHHHHHTT--
--TT-HHHHHHHHHHHTT--
--TT-HHHHHHHHHHHHH--
--TT-HHHHHHHHHHHTT--
--TT-HHHHHHHHHHHHH--
--TT-HHHHHHHHHHHHT--
--TT-HHHHHHHHHHHTT--
--TT-HHHHHHHHHHHTT--
--SS-HHHHHHHHHHHHH--
--TT-HHHHHHHHHHHTT--
--TT-HHHHHHHHHHHHH--
--TT-HHHHHHHHHHHHH--
--TT-HHHHHHHHHHHHH--
--TT-HHHHHHHHHHHHH--
--TT-HHHHHHHHHHHTT--
--TT-HHHHHHHHHHHHH--
--TT-HHHHHHHHHHHHH--
--TT-HHHHHHHHHHHHH--
--TT-HHHHHHHHHHTTS--
--TT-HHHHHHHHHGGGT--
--TT-HHHHHHHHHHHTT--
--TT-HHHHHHHHHHHHT--
--TT-HHHHHHHHHHHTT--
--TT-HHHHHHHHHHHTT--
--TT-HHHHHHHHHHHHH--
--TT-HHHHHHHHHHHHH--
--TT-HHHHHHHHHHHTS--
--TT-HHHHHHHHHHHHT--
--TT-HHHHHHHHHHHHH--
--TT-HHHHHHHHHHHTT--
--TT-HHHHHHHHHHHTT--
--TT-HHHHHHHHHHHTT--
--TT-HHHHHHHHHHHTS--
--TT-HHHHHHHHHHHTT--
--TT-HHHHHHHHHHHHH--
--TT-HHHHHHHHHHHHT--
--TT-HHHHHHHHHHHHH--
--TT-HHHHHHHHHHHHT--
--TT-HHHHHHHHHHHTS--
--SS-HHHHHHHHHHHHT--
--TT-HHHHHHHHHHHHS--
--TT-HHHHHHHHHHHHT--
--TT-HHHHHHHHHHHHH--
--TT-HHHHHHHHHHHHT--
--TT-HHHHHHHHHHHHT--
--TT-TTHHHHHHHHHTT--
--TT-SSTHHHHHHHHHT--
--TT-TTHHHHHHHHHHT--
--TT-TTTHHHHHHHHTS--
--TT-GGGHHHHHHHHHH--
--TT-TTHHHHHHHHHTT--
--TT-TTTHHHHHHHHHT--
--TT-TTTHHHHHHHHTT--
--TT-TTHHHHHHHHHTT--
--TT-HHHHHHHHHHHHT--
--TT-HHHHHHHHHHHHH--
--TT-HHHHHHHHHHHHH--
--SS-HHHHHHHHHHHHH--
--TT-HHHHHHHHHHHTT--
--TT-HHHHHHHHHHHTT--
--TT-HHHHHHHHHHTTS--
--TT-HHHHHHHHHHHTT--
--TT-HHHHHHHHHHHTT--
--TT-TTTHHHHHHHHTT--
--TT-HHHHHHHHHHHHT--
--TT-HHHHHHHHHHHTT--
--SS-HHHHHHHHHHHHT--
--TT-HHHHHHHHHHHHH--
--TT-HHHHHHHHHHHHH--
--SS-HHHHHHHHHHTTT--
--TT-HHHHHHHHHHHHH--
--TT-HHHHHHHHHHTTT--
--TT-HHHHHHHHHTTTS--
--TT-HHHHHHHTT-TTT--
--TT-HHHHHHHTTGGGT--
--TT-HHHHHHHTTGGGT--
--TT-HHHHHHHTTSTTT--
--TT-HHHHHHHTTTTTS--
--SS-HHHHHHHTTGGGT--
--TT-HHHHHHHTTHHHH--
--TT-HHHHHHHTTHHHH--
--TT-HHHHHHHHTGGGT--
--TT-HHHHHHHTTSTTT--
--TT-HHHHHHHHTHHHH--
--SS-HHHHHHHTTHHHH--
--SS-HHHHHHHTTGGGT--
--TT-HHHHHHHHTHHHH--
--TT-HHHHHHHTTHHHH--
--TT-HHHHHHHHSTTTS--
--TT-HHHHHHHHTHHHH--
--TT-HHHHHHHHTSTTT--
--TT-HHHHHHHHTHHHH--
--SS-HHHHHHHHHHHHH--
--TT-HHHHHHHHTHHHH--
--TT-HHHHHHHHTHHHH--
--TT-HHHHHHHHHHHHH--
--TT-HHHHHHHHSHHHH--
--TT-HHHHHHHH-HHHH--
--TT-HHHHHHHHTHHHH--
--TT-HHHHHHHHTTTTS--
--TT-HHHHHHHHSHHHH--
--TT-HHHHHHHHTTTTS--
--TT-HHHHHHHHSHHHH--
--TT-HHHHHHHHHHHHH--
--TT-HHHHHHHTTTTTT--
--TT-HHHHHHHH-TTTS--
--TT-HHHHHGGG-TTTS--
--TT-HHHHHHHTTTTTS--
--TT-HHHHHHHHTTTTS--
--TT-HHHHHHHHTTTTS--
--TT-HHHHHHHTTTTTS--
--TT-HHHHHHHTSTTTT--
--TT-HHHHHHHTTTTTS--
--TT-HHHHHHHTTTTTS--
--TT-HHHHHHHHTTTTS--
--TT-HHHHHHHTTTTT---
--TT-HHHHHHHTTTTTT--
--TT-HHHHHHHTTTTTS--
--TT-HHHHHHHTTTTTS--
--TT-HHHHHHHHTTTTS--
--TT-HHHHHHHHTHHHH--
--SS-HHHHHHHHTTTTS--
--TT-HHHHHHTTSTTTS--
--TT-HHHHHHHTTHHHH--
--TT-HHHHHHHTSHHHH--
--TT-HHHHHHHTSTTTS--
--TT-HHHHHHHT-TTTT--
--TT-HHHHHHHTTTTTS--
--TT-HHHHHHHTTTTTS--
--TT-HHHHHHHHTHHHH--
--TT-HHHHHHHHSTTTS--
--TT-HHHHHHHTTGGGT--
--TT-HHHHHHTTSGGGT--
--TT-HHHHHHHTTHHHH--
--TT-HHHHHHHTTGGGT--
--TT-HHHHHHHHTTTTS--
--TT-HHHHHHHTTTTTS--
--TT-HHHHHHHHTTTTS--
--TT-HHHHHHHT-TTTS--
--TT-HHHHHHTT-TTTS--
--TT-HHHHHHHHSGGGS--
--TT-HHHHHHHHTHHHH--
--TT-HHHHHHHH-TTTS--
--TT-HHHHHHHTTTTTS--
--TT-HHHHHHHHTTTTS--
--TT-HHHHHHHHTHHHH--
--TT-HHHHHHHHTHHHH--
--TT-HHHHHHHTTTTTS--
--TT-HHHHHHHHTTTTS--
--TT-TTHHHHGGGTTTT--
--TT-HHHHHHHT-TTT---
--TT-HHHHHHTT-TTTS--
--TT-HHHHHHHHSTTTS--
--TT-HHHHHHHT-TTTS--
--TT-HHHHHHHH-TTTS--
--SS-HHHHHHHH-TTT---
--SS-HHHHHHTT-TTT---
--TT-HHHHHHTTSTTT---
--TT-HHHHHHHHSTTT---
--TT-HHHHHHHHTTTT---
--TT-HHHHHHHTTTTT---
--TT-HHHHHHHHTTTT---
--TT-HHHHHHHHTTTT---
--TT-HHHHHHHHTTTTS--
--TT-HHHHHHHTTTTT---
--TT-HHHHHHHHTTTT---
--TT-HHHHHHHHTTTT---
--TT-HHHHHHHTTTTT---
--TT-HHHHHHHTTTTT---
--SS-HHHHHHHHSTTT---
--TT-HHHHHHHHTTTT---
--TT-HHHHHHHHTTTTS--
--TT-HHHHHHHHTTTTS--
--TT-HHHHHHHHTTTTS--
--TT-HHHHHHHHTTTTS--
--TT-HHHHHHHHTTTTS--
--TT-HHHHHHHTSTTTS--
--TT-HHHHHHHT-TTTS--
--SS-HHHHHHHHTTTT---
--TT-HHHHHHHSSTTTS--
--SS-HHHHHHHHSTTTS--
--TT-HHHHHHHHTTTTS--
--TT-HHHHHHHHSTTTS--
--TT-HHHHHHHHTTTTS--
--TT-HHHHHHHHTTTTS--
--TT-HHHHHHHHTTTTS--
--TT-HHHHHHHTSTTTS--
--TT-HHHHHHTTSTTTS--
--TT-HHHHHHTT-TTTS--
--TT-HHHHHHHHSSSSS--
--TT-HHHHHHHHTTTTS--
--TT-HHHHHHHHTTTTS--
--TT-HHHHHHHHSTTTS--
--SS-HHHHHHHTTTTTS--
--TT-HHHHHHTTSTTTS--
--TT-HHHHHHGGGTTSS--
--TT-HHHHHHHTTTTTS--
--TT-HHHHHHHHTTTTS--
--TT-HHHHHHHT-SSSS--
--TT-HHHHHHHH-TTTS--
--TT-HHHHHHHTTTTTS--
--TT-HHHHHHHT-TTTS--
--TT-HHHHHHHT-TTTS--
--TT-HHHHHHTT-TTTS--
--TT-HHHHHHHHSTTTS--
--TT-HHHHHHHSSTTTS--
--TT-HHHHHHHTSTTTS--
--TT-HHHHHHHH-TTTS--
--TT-HHHHHHHH-TTTS--
--TT-HHHHHHHHSTTTS--
--TT-HHHHHHTTSTTTS--
--TT-HHHHHHHHTTTTS--
--TT-HHHHHHTT-TTT---
--TT-HHHHHHHHTTTT---
--TT-HHHHHHHT-TTTS--
--TT-HHHHHHHH-TTTS--
--SS-HHHHHHHT-TTTS--
--TT-HHHHHHHHSTTTS--
--TT-HHHHHHHTSTTTS--
--TT-HHHHHHHHSTTTS--
--TT-HHHHHHHT-TTTS--
--TT-HHHHHHHHSTTT---
--TT-HHHHHHHH-TTT---
--TT-HHHHHHHH-TTT---
--TT-HHHHHHHT-TTTS--
--TT-HHHHHHHHSTTT---
--TT-HHHHHHTT-TTTS--
--TT-HHHHHHHT-TTTS--
--TT-HHHHHHTTSTTTS--
--TT-HHHHHHHH-TTT---
--TT-HHHHHHHH-TTT---
--TT-HHHHHHTTSTTTS--
--TT-HHHHHHTTSTTT---
--TT-HHHHHHHHSTTT---
--TT-HHHHHHHT-TTT---
--TT-HHHHHHHHHTTT---
--TT-HHHHHHHHTTTTS--
--TT-HHHHHHHH-TTT---
--TT-HHHHHHHH-TTT---
--TT-HHHHHHHTSTTT---
--TT-HHHHHHHHSTTTS--
--TT-HHHHHHHHSTTT---
--TT-HHHHHHHH-TTT---
--TT-HHHHHHHH-TTT---
--TT-TTHHHHTT-TTT---
--TT-HHHHHHHH-TTT---
--TT-HHHHHHHHSTTT---
--SS-HHHHHHHHSTTT---
--SS-HHHHHHHH-TTT---
--SS-HHHHHHHHSTTT---
--TT-HHHHHHHTSTTTS--
--TT-HHHHHHTT-TTTS--
--TT-HHHHHHHT-TTT---
--TT-HHHHHHHHSTTTS--
--TT-HHHHHHHTTTTTS--
--TT-HHHHHHTTSTTT---
--TT-HHHHHHHTTTTT---
--TT-HHHHHHHHTTTTS--
--TT-HHHHHHHHSTTT---
--TT-HHHHHHHHSTTT---
--TT-HHHHHHHHSTTT---
--TT-HHHHHHHHSTTT---
--TT-HHHHHHHH-TTT---
--TT-HHHHHHHH-TTTS--
--TT-HHHHHHHH-TTT---
--TT-HHHHHHHH-TTT---
--TT-HHHHHHHHSTTTS--
--TT-HHHHHHHHSTTT---
--TT-HHHHHHHT-TTT---
--TT-HHHHHHHH-TTTS--
--TT-HHHHHHHH-TTTS--
--TT-HHHHHHHH-TTT---
--TT-HHHHHHHHSTTTS--
--TT-HHHHHHHHTTTTS--
--TT-HHHHHHHH-TTTS--
--TT-HHHHHHTTSTTTS--
--TT-TTHHHHTT-TTTS--
--TT-HHHHHHTTSTTTS--
--TT-HHHHHHHH-TTTS--
--TT-HHHHHHHHSGGG---
--TT-HHHHHHTTSTTT---
--TT-HHHHHHHH-TTTS--
--TT-HHHHHHHH-TTT---
--TT-HHHHHHHHTTTT---
--TT-HHHHHHHHSTTTS--
--TT-HHHHHHHHSTTT---
--TT-HHHHHHHHSTTTS--
--TT-HHHHHHHTSTTTS--
--TT-HHHHHHTTSTTTS--
--SS-HHHHHHHH-TTTS--
--TT-HHHHHHHT-TTT---
--TT-HHHHHHHHSTTTS--
--TT-HHHHHHHH-TTT---
--TT-HHHHHHHHSTTTS--
--TT-HHHHHHHHSTTTS--
--TT-HHHHHHHTTTTTS--
--TT-HHHHHHHHTTTT---
--TT-HHHHHHHHSTTTS--
--TT-HHHHHHHHSTTTS--
--TT-HHHHHHHTTTTT---
--TT-HHHHHHHHTTTT---
--TT-HHHHHHHHSTTTS--
--TT-HHHHHHHHTTTTS--
--TT-TTHHHHTT-TTTS--
--TT-HHHHHHHHTTTT---
--TT-HHHHHHHHTTTT---
--TT-HHHHHHHHTTTT---
--TT-HHHHHHHHSTTT---
--TT-HHHHHHHTSTTTS--
--TT-HHHHHHHTSTTTS--
--SS-HHHHHHHH-TTT---
--TT-HHHHHHHHSTTT---
--TT-TTHHHHHTTTTT---
--TT-HHHHHHHHTGGG---
--TT-HHHHHHTTSTTT---
--TT-HHHHHHHHTTTT---
--TT-HHHHHHHHTTTT---
--TT-HHHHHHHHTTTT---
--TT-HHHHHHHHTTTT---
--TT-HHHHHHHHTTTT---
--TT-HHHHHHHHTTTT---
--TT-HHHHHHHHTTTT---
--TT-HHHHHHHHTTTT---
--TT-HHHHHHHHTTTT---
--TT-HHHHHHHHSTTT---
--TT-HHHHHHHHTGGG---
--TT-HHHHHHHH-TTT---
--TT-HHHHHHTT-TTT---
--TT-HHHHHHTT-TTT---
--TT-HHHHHHHH-TTT---
--TT-HHHHHHHHSTTT---
--TT-HHHHHHHT-TTT---
--TT-HHHHHHHH-TTT---
--TT-HHHHHHHS-TTT---
--TT-HHHHHHHHSTTT---
--TT-HHHHHHHH-TTT---
--TT-HHHHHHHH-TTT---
--TT-HHHHHHHHSTTTS--
--TT-HHHHHHHTSTTTS--
--TT-HHHHHHHH-TTT---
--TT-HHHHHHHHSTTT---
--TT-HHHHHHHH-TTT---
--TT-HHHHHHHHTTTT---
--TT-HHHHHHHH-TTT---
--TT-HHHHHHHHSTTTS--
--TT-HHHHHHHHTTTT---
--TT-HHHHHHHH-TTT---
--TT-HHHHHHHHTTTT---
--TT-HHHHHHHTTTTTS--
--TT-HHHHHHHTTTTTS--
--TT-HHHHHHHH-TTT---
--TT-HHHHHHHH-TTT---
--TT-HHHHHHHHTTTT---
--TT-TTHHHHTTSTTTS--
--TT-HHHHHHHHTTTT---
--TT-HHHHHHHHTTTT---
--TT-HHHHHHHHTTTT---
--TT-HHHHHHHHTTTTS--
--TT-HHHHHHHHTTTT---
--TT-HHHHHHTTSTTTS--
--TT-HHHHHHHHTTTTS--
--TT-HHHHHHTTSTTTS--
--TT-HHHHHHHHSTTTS--
--TT-HHHHHHHTTTTTS--
--TT-HHHHHHHHTTTTS--
--TT-TTHHHHHTTTTT---
--TT-HHHHHHHHTTTT---
--TT-TTHHHHHT-TTT---
--TT-HHHHHHHHSTTT---
--TT-HHHHHHHHTTTT---
--TT-HHHHHHHHTTTT---
--TT-HHHHHHHTSTTT---
--TT-HHHHHHHHTTTT---
--TT-HHHHHHHHSTTT---
--TT-HHHHHHTT-TTT---
--TT-HHHHHHTTSTTT---
--TT-HHHHHHHTTTTTS--
--TT-HHHHHHHHTTTTS--
--TT-HHHHHHHHSTTS---
--TT-HHHHHHHHTTTTS--
--TT-HHHHHHHHSTTTS--
--TT-THHHHHHHSTTTS--
--TT-HHHHHHHHSTTT---
--TT-HHHHHHTTSTTTS--
--TT-HHHHHHHS-TTT---
--TT-HHHHHHHH-GGG---
--TT-HHHHHHHHSTTT---
--TT-HHHHHHHTTTTTS--
--TT-HHHHHHHTTTTTS--
--TT-HHHHHHHTTTTTS--
--TT-HHHHHHHTTTTT---
--TT-HHHHHHHTSTTT---
--TT-HHHHHHHTTTTTS--
--TT-HHHHHHHTTTTT---
--TT-HHHHHHHTTTTT---
--TT-HHHHHHHTTTTTS--
--TT-HHHHHHHT-TTTS--
--TT-HHHHHHHTSTTT---
--TT-HHHHHHHHTTTTS--
--TT-HHHHHHHHTTTT---
--TT-HHHHHHHTTTTTS--
--TT-HHHHHHHT-TTT---
--TT-HHHHHHHH-TTTS--
--TT-HHHHHHHT-TTT---
--TT-HHHHHHTT-TTTS--
--TT-HHHHHHHT-TTT---
--TT-HHHHHHHH-TTT---
--TT-HHHHHHHT-TTTS--
--TT-HHHHHHHH-TTTS--
--TT-HHHHHHHH-TTT---
--TT-HHHHHHHH-TTT---
--TT-HHHHHHHTSTTT---
--TT-HHHHHHTT-TTT---
--TT-HHHHHHHH-TTT---
--TT-HHHHHHHHSTTTS--
--TT-HHHHHHHT-TTT---
--TT-HHHHHHHHSTTTS--
--TT-HHHHHHHH-TTT---
--TT-HHHHHHHH-TTT---
--TT-HHHHHHHT-TTTS--
--TT-HHHHHHHTTTTT---
--TT-HHHHHHHT-TTTS--
--TT-HHHHHHHH-TTTS--
--TT-HHHHHHHH-TTT---
--TT-HHHHHHHHSTTT---
--TT-HHHHHHHT-TTTS--
--TT-HHHHHHHTTTTTS--
--TT-HHHHHHHT-TTT---
--TT-HHHHHHHH-TTT---
--TT-HHHHHHTT-TTT---
--SS-HHHHHHHHSTTTS--
--TT-TTHHHHHH-TTT---
--TT-HHHHHHHHSTTTS--
--TT-HHHHHHHHSTTTS--
--TT-HHHHHHHHTTTTS--
--TT-HHHHHHHH-TTT---
--TT-HHHHHHHH-TTTS--
--TT-HHHHHHHH-TTT---
--TT-HHHHHHHHSTTTS--
--TT-HHHHHHHH-TTTS--
--TT-HHHHHHHH-TTT---
--TT-HHHHHHHH-TTT---
--TT-HHHHHHHHSTTTS--
--TT-HHHHHHHT-TTTS--
--TT-HHHHHHHTSTTTS--
--TT-HHHHHHHTTTTTS--
--TT-HHHHHHHH-TTT---
--TT-HHHHHHHS-TTTS--
--TT-HHHHHHHH-TTT---
--TT-HHHHHHHH-TTT---
--TT-HHHHHHHT-TTT---
--TT-HHHHHHHH-TTTS--
--TT-HHHHHHHHSTTTS--
--TT-HHHHHHHHSTTTS--
--TT-HHHHHHTTSTTTS--
--TT-HHHHHHHTSTTTS--
--TT-HHHHHHHH-TTTS--
--TT-HHHHHHHH-TTTS--
--TT-HHHHHHHH-TTTS--
--TT-HHHHHHHH-TTT---
--TT-HHHHHHHH-TTT---
--TT-HHHHHHHT-TTTS--
--TT-HHHHHHHTSTTTS--
--TT-HHHHHHHHSTTTS--
--TT-HHHHHHHH-TTT---
--TT-HHHHHHHH-TTT---
--TT-HHHHHHHH-TTT---
--TT-HHHHHHHT-TTT---
--TT-HHHHHHHT-TTT---
--TT-HHHHHHHT-TTT---
--TT-HHHHHHTT-TTTS--
--TT-HHHHHHHH-TTTS--
--TT-HHHHHHHHSTTTS--
--TT-HHHHHHHT-TTTS--
--TT-HHHHHHHHSTTTS--
--TT-HHHHHHHHSTTTS--
--TT-HHHHHHHHSTTTS--
--TT-HHHHHHHH-TTTS--
--TT-HHHHHHHH-TTT---
--TT-HHHHHHHH-TTTS--
--TT-HHHHHHHT-TTTS--
--TT-HHHHHHHHSTTT---
--TT-HHHHHHHH-TTT---
--TT-HHHHHHHH-TTTS--
--TT-HHHHHHHHSTTT---
--TT-HHHHHHTT-TTTS--
--TT-HHHHHHHH-TTT---
--TT-HHHHHHHH-TTT---
--TT-HHHHHHHH-TTTS--
--TT-HHHHHHHT-TTTS--
--TT-HHHHHHHHSTTTS--
--TT-HHHHHHHHTTTT---
--TT-HHHHHHHH-TTTS--
--TT-HHHHHHHTSTTTS--
--TT-HHHHHHTT-TTTS--
--TT-HHHHHHHH-TTTS--
--TT-HHHHHHTT-TTTS--
--TT-HHHHHHHHSTTTS--
--TT-HHHHHHHH-TTT---
--TT-HHHHHHHH-TTT---
--TT-HHHHHHHHSTTTS--
--TT-HHHHHHHH-TTT---
--TT-HHHHHHHH-TTT---
--TT-HHHHHHHTTTTTS--
--TT-HHHHHHHH-TTT---
--TT-HHHHHHHT-TTT---
--TT-HHHHHHHHSTTT---
--TT-HHHHHHHHSTTTS--
--TT-HHHHHHHTSGGGS--
--TT-HHHHHHHH-TTT---
--TT-HHHHHHHH-TTT---
--TT-HHHHHHHH-TTT---
--TT-HHHHHHHH-TTT---
--TT-HHHHHHHHSTTT---
--TT-HHHHHHHHSTTTS--
--TT-HHHHHHHH-TTTS--
--TT-HHHHHHTT-TTTS--
--TT-HHHHHHHT-TTTS--
--TT-HHHHHHHH-TTTS--
--TT-HHHHHHHH-TTTS--
--TT-HHHHHHHHTTTTS--
--TT-HHHHHHHT-TTTS--
--TT-HHHHHHHHSTTTS--
--TT-HHHHHHHTTTTTS--
--TT-HHHHHHTTSTTTS--
--TT-HHHHHHHHSTTTS--
--TT-HHHHHHHH-TTTS--
--TT-HHHHHHHHSTTTS--
--TT-HHHHHHHH-TTT---
--TT-HHHHHHHT-TTT---
--TT-HHHHHHHT-TTTS--
--TT-HHHHHHHHSTTT---
--TT-HHHHHHHH-TTT---
--TT-HHHHHHHH-TTTS--
--TT-HHHHHHHH-TTT---
--TT-HHHHHHHH-TTT---
--TT-HHHHHHHHSTTT---
--TT-HHHHHHHH-TTT---
--TT-HHHHHHTT-TTT---
--TT-HHHHHHHH-TTTS--
--TT-HHHHHHHH-TTTS--
--TT-HHHHHHHH-TTT---
--TT-HHHHHHHH-TTT---
--TT-HHHHHHHH-TTTS--
--TT-HHHHHHHH-TTTS--
--TT-HHHHHHHH-TTTS--
--TT-HHHHHHHHSTTTS--
--TT-HHHHHHHH-TTT---
--TT-HHHHHHHH-TTT---
-GGG-HHHHHHHHSTTTS--
--TT-HHHHHHHH-TTTS--
--TT-HHHHHHHH-TTT---
--TT-HHHHHHHHSTTTS--
--TT-HHHHHHHHSTTTS--
--TT-HHHHHHHHSTTTS--
--TT-HHHHHHHH-TTTS--
--TT-HHHHHHHT-TTT---
--TT-HHHHHHHHSTTTS--
--TT-HHHHHHHHSTTT---
--TT-HHHHHHHH-TTTS--
--TT-HHHHHHHH-TTT---
--TT-HHHHHHHH-TTT---
--TT-HHHHHHHT-TTTS--
--TT-HHHHHHHTSTTTS--
--TT-HHHHHHHTSTTTS--
--TT-HHHHHHHH-TTTS--
--TT-HHHHHHHHSTTTS--
--TT-HHHHHHHHSTTTS--
--TT-HHHHHHHHTTTTS--
--TT-HHHHHHHS-TTTS--
--TT-HHHHHHHH-GGG---
--TT-HHHHHHHH-TTT---
--TT-HHHHHHHH-TTT---
--TT-HHHHHHHH-TTTS--
-GGG-HHHHHHHTSTTTS--
--TT-HHHHHHHH-TTT---
--TT-HHHHHHHH-TTTS--
--TT-HHHHHHHH-TTTS--
--TT-HHHHHHHH-TTTS--
--TT-HHHHHHHHSTTTS--
--TT-HHHHHHTTSTTTS--
--TT-HHHHHHHT-TTTS--
--TT-HHHHHHHH-TTTS--
--TT-HHHHHHHH-TTTS--
--TT-HHHHHHHHSTTTS--
--TT-HHHHHHHH-TTTS--
--TT-HHHHHHHHTTTTS--
--TT-TTHHHHHH-TTTS--
--TT-HHHHHHHH-TTTS--
--TT-HHHHHHHHSTTT---
--TT-HHHHHHHHSTTTS--
--TT-HHHHHHHT-TTTS--
--TT-HHHHHHHH-TTTS--
--TT-HHHHHHHTSTTTS--
--TT-HHHHHHHHSTTTS--
--TT-HHHHHHHTTTTTS--
--TT-HHHHHHHH-TTTS--
--TT-HHHHHHHHTTTTS--
--TT-HHHHHHHT-TTTS--
--TT-HHHHHHHH-TTTS--
--TT-HHHHHHHH-TTT---
--SS-HHHHHHTT-TTT---
--TT-HHHHHHHH-TTT---
--TT-HHHHHHHH-TTTS--
--TT-HHHHHHHH-TTT---
--TT-HHHHHHHH-TTT---
--TT-HHHHHHHHSTTT---
--TT-HHHHHHTTSTTT---
--TT-HHHHHHHH-TTT---
--TT-HHHHHHHHSTTT---
--TT-HHHHHHHH-TTTS--
--TT-HHHHHHHH-TTTS--
--TT-HHHHHHHH-TTTS--
--TT-HHHHHHHHSTTTS--
--TT-HHHHHHHHSTTT---
--TT-HHHHHHHHSTTTS--
--TT-HHHHHHHH-TTT---
--TT-HHHHHHHH-TTTS--
--TT-HHHHHHHH-TTT---
--TT-HHHHHHHH-GGG---
--SS-HHHHHHHH-TTT---
--TT-HHHHHHHH-TTTS--
--TT-HHHHHHHH-TTT---
--SS-HHHHHHHH-TTT---
--TT-HHHHHHHH-TTTS--
--TT-HHHHHHTTSGGGS--
--TT-HHHHHHHH-TTTS--
--TT-HHHHHHHT-TTT---
--TT-TTHHHHTTSTTTS--
--TT-HHHHHHHHSTTTS--
--TT-HHHHHHHHSTTTS--
--TT-HHHHHHHTSTTTS--
--TT-HHHHHHTT-TTTS--
--TT-HHHHHHHHSTTTS--
--TT-HHHHHHHH-TTTS--
--TT-HHHHHHHH-TTTS--
--TT-HHHHHHHH-TTT---
--TT-TTHHHHTT-TTTS--
--TT-HHHHHHHHSGGG---
--TT-HHHHHHHHSTTTS--
--TT-HHHHHHHH-TTTS--
--TT-HHHHHHHH-TTTS--
--TT-HHHHHHHT-TTTS--
--TT-HHHHHHHHSTTTS--
--TT-HHHHHHHH-TTT---
--TT-HHHHHHHH-TTT---
--TT-HHHHHHHH-TTT---
--TT-HHHHHHTTSTTTS--
--TT-HHHHHHHT-TTTS--
--TT-HHHHHHHH-TTTS--
--TT-HHHHHHHH-TTT---
--TT-HHHHHHHH-TTTS--
--TT-HHHHHHHHSTTT---
--TT-HHHHHHHHSTTT---
--TT-HHHHHHTTSTTTS--
--TT-HHHHHHHT-TTT---
--TT-HHHHHHHHSTTTS--
--TT-HHHHHHHT-TTT---
--TT-HHHHHHHHSTTTS--
--TT-HHHHHHHHSTTT---
--TT-HHHHHHHH-TTT---
--TT-HHHHHHHHTTTT---
-GGG-HHHHHHHTSTTTS--
--TT-HHHHHHHHTTTTS--
--TT-HHHHHHHHSTTTS--
--TT-HHHHHHHHSTTT---
--TT-HHHHHHHHTTTT---
--TT-HHHHHHHHSTTTS--
--SS-HHHHHHHTTTTTS--
--TT-HHHHHHHHSTTTS--
--TT-HHHHHHHTTTTTS--
--TT-HHHHHHHHSTTTS--
--TT-HHHHHHHH-TTT---
--TT-HHHHHHHHTTTTS--
--TT-HHHHHHHHTTTTS--
--SS-HHHHHHHHSTTTS--
--TT-HHHHHHHTSTTTS--
--TT-HHHHHHHHSTTT---
--TT-HHHHHHHHSTTTS--
--TT-HHHHHHHHTTTT---
--TT-HHHHHHHHSTTT---
--TT-HHHHHHHHTTTTS--
--TT-HHHHHHHHTTTT---
--TT-HHHHHHHHTTTTS--
--TT-HHHHHHHHSTTSS--
--SS-HHHHHHTTSTTTS--
--TT-HHHHHHHT-TTTS--
--TT-HHHHHHHH-GGGS--
--TT-HHHHHHTTSTTT---
--TT-HHHHHHHH-TTT---
--TT-HHHHHHHH-TTTS--
--TT-HHHHHHHH-TTTS--
--TT-HHHHHHHH-TTTS--
--TT-HHHHHHTTSTTT---
--TT-HHHHHHHHSTTTS--
--TT-HHHHHHHH-TTTS--
--TT-HHHHHHHHSTTTS--
--TT-HHHHHHHH-TTT---
--TT-HHHHHHHH-TTT---
--TT-HHHHHHHT-TTTS--
--TT-HHHHHHHS-TTT---
--SS-HHHHHHHHSTTT---
--SS-HHHHHHHHTTTTS--
--TT-HHHHHHTTSTTTS--
--SS-HHHHHHHHSTTTS--
--TT-HHHHHHHHTTTTS--
--TT-HHHHHHHHSTTT---
--TT-HHHHHHHHTTTTS--
--TT-HHHHHHHH-TTTS--
--TT-HHHHHTTS-TTT---
--TT-HHHHHHHHTGGGS--
--TT-HHHHHHHHTTTT---
--TT-HHHHHHHHSTTTS--
--TT-HHHHHHHHTTTTS--
--TT-HHHHHHHHTTTT---
--TT-HHHHHHHHSTTT---
--TT-HHHHHHHHSTTTS--
--SS-HHHHHHHHTTTTS--
--TT-HHHHHHHHTTTTS--
--TT-HHHHHHHHTTTT---
--TT-HHHHHHHHSTTTS--
--TT-HHHHHHTTSTTT---
--TT-HHHHHHHH-TTTS--
--TT-HHHHHHHHSTTTS--
--TT-HHHHHHHH-TTTS--
--TT-HHHHHHHH-TTTS--
--TT-HHHHHHHHSTTTS--
--TT-HHHHHHHT-TTTS--
--TT-HHHHHHHH-TTT---
--TT-HHHHHHHH-TTT---
--TT-HHHHHHHH-TTT---
--TT-HHHHHHHH-TTT---
--TT-HHHHHHHH-TTTS--
--TT-HHHHHHHH-TTT---
--TT-HHHHHHHS-TTT---
--TT-HHHHHHHHTTTTS--
--TT-HHHHHHHHSTTT---
--TT-HHHHHHTTSTTTS--
--TT-HHHHHHHTTTTTS--
--TT-HHHHHHHHSTTT---
--TT-HHHHHHHTSTTTS--
--TT-HHHHHHHHTTTTS--
--SS-HHHHHHHHSTTT---
--TT-HHHHHHHHTTTTS--
--TT-HHHHHHHHSTTT---
--TT-HHHHHHHHSTTTS--
--TT-HHHHHHHS-TTTS--
--TT-HHHHHHHTTTTTS--
--TT-HHHHHHHHTTTTS--
--TT-HHHHHHHTTTTTS--
--SS-HHHHHHHHTTTTS--
--TT-HHHHHHHHSTTT---
--TT-HHHHHHHTTTTTS--
--TT-HHHHHHHHTTTT---
--TT-HHHHHHHHTTTT---
--TT-TTHHHHTTTTTTS--
--TT-HHHHHHHTTTTT---
--TT-HHHHHHHHTTTT---
--TT-HHHHHHHHTTTT---
--TT-HHHHHHHHSTTT---
--TT-HHHHHHHHSTTTS--
--TT-HHHHHHHHTTTT---
--TT-HHHHHHHH-TTTS--
--TT-HHHHHHHH-TTT---
--TT-HHHHHHHHTTTT---
--TT-HHHHHHHHTTTT---
--TT-HHHHHHHTTTTT---
--TT-HHHHHHHTTTTT---
--TT-HHHHHHHH-TTT---
--TT-HHHHHHHHTTTT---
--TT-HHHHHHHHTTTT---
--TT-HHHHHHHTTTTT---
--TT-HHHHHHHTTGGGS--
--TT-HHHHHHHHTTTTS--
--TT-HHHHHHHTTTTT---
--TT-HHHHHHHTTTTT---
--TT-HHHHHHHTSTTTS--
--TT-HHHHHHHTTTTT---
--TT-HHHHHHHTTTTS---
--TT-HHHHHHHHSTTT---
--TT-HHHHHHHHSTTSS--
--TT-HHHHHHHHTTTT---
--TT-HHHHHHHHTTTT---
--TT-HHHHHHHHTTTTS--
--TT-HHHHHHHTTTTTS--
--TT-HHHHHHHTTTTTS--
--TT-HHHHHHHHHGGGS--
--TT-HHHHHHHTTTTTS--
--TT-HHHHHHHTTTTTS--
--SS-HHHHHHHTSTTT---
--TT-HHHHHHHHTTTTS--
--TT-HHHHHHHTTTTTS--
--TT-HHHHHHHTTTTTS--
--TT-HHHHHHHHTTTTS--
--TT-HHHHHHHHTTTTS--
--TT-HHHHHHHHTTTTS--
--TT-HHHHHHHHTTTTS--
--TT-HHHHHHHTTTTTS--
--TT-HHHHHHHHTTTTS--
--TT-HHHHHHHHSTTTS--
--TT-HHHHHHHHHTTTS--
--TT-HHHHHHHHTTTTS--
--TT-HHHHHHHHSTTTS--
--TT-HHHHHHHTSTTTS--
--TT-HHHHHHHHSTTTS--
--TT-HHHHHHHTTTTTS--
--TT-HHHHHHHHSTTTS--
--TT-HHHHHHHTTTTTS--
--TT-HHHHHHTTSTTTS--
--TT-HHHHHHHHTTTTS--
--TT-HHHHHHHTTTTTS--
--TT-HHHHHHHHHTTTS--
--TT-HHHHHHHTTTTTS--
--TT-HHHHHHHTTTTTS--
--TT-HHHHHHHTTTTTS--
--TT-HHHHHHHTTTTTS--
--TT-HHHHHHHTTTTT---
--TT-HHHHHHHTTTTTS--
--TT-HHHHHHHHHTTTS--
--TT-HHHHHHHHHTTTS--
--TT-HHHHHHHTTTTTS--
--TT-HHHHHHHHTTTTS--
--TT-HHHHHHHHTTTTS--
--TT-HHHHHHHTTTTTS--
--TT-HHHHHHHTTTTTS--
--TT-HHHHHHHTTTTTS--
--TT-HHHHHHTT-TTTS--
--TT-HHHHHHHHSTTTS--
--TT-HHHHHHHTSTTTS--
--TT-HHHHHHHTSTTTS--
--TT-HHHHHHHHTTTTS--
--TT-HHHHHHHTTTTTS--
--TT-HHHHHHHHHTTTS--
--TT-HHHHHHHHTTTT---
--SS-HHHHHHHSSTTTS--
--TT-HHHHHHHHTTTT---
--TT-HHHHHHHTSTTTS--
--TT-HHHHHHHHTTTTS--
--TT-HHHHHHHTTTTTS--
--TT-HHHHHHHT-TTTS--
--TT-HHHHHHHTTTTTS--
--TT-HHHHHHHTTTTT---
--TT-HHHHHHHHTTTTS--
--TT-HHHHHHHTTTTTS--
--TT-HHHHHHHHTTTTS--
--TT-HHHHHHHTTTTTS--
--TT-HHHHHHHHTTTTS--
--TT-HHHHHHHHTTTTS--
--TT-HHHHHHHTTTTTS--
--TT-HHHHHHHTTTTTS--
--TT-HHHHHHHTTTTTS--
--TT-HHHHHHTTSTTTS--
--TT-HHHHHHHTTTTTS--
--TT-HHHHHHHHTTTTS--
--TT-HHHHHHHTTTTTS--
--TT-HHHHHHHTTTTTS--
--TT-HHHHHHHHTTTTS--
--TT-HHHHHHHTTTTTS--
--TT-HHHHHHHTTTTTS--
-GGG-HHHHHHHHTTTTS--
--TT-HHHHHHHTTTTTS--
--TT-HHHHHHHHTTTTS--
--TT-HHHHHHHTSTTTS--
--TT-HHHHHHHTTTTTS--
--TT-HHHHHHHTTTTTS--
--TT-HHHHHHHTTTTTS--
--TT-HHHHHHHT-TTTS--
--TT-HHHHHHHHTTTTS--
--TT-HHHHHHHHTTTTS--
--TT-HHHHHHHTTTTTS--
--TT-HHHHHHHTTTTTS--
--TT-HHHHHHHHHTTTS--
--TT-HHHHHHHHTTTTS--
--TT-HHHHHHHHSTTTS--
--TT-HHHHHHHHTTTTS--
--TT-HHHHHHHTTTTTS--
--TT-HHHHHHHTTTTTS--
--TT-TTHHHHHTTTTTS--
--TT-TTHHHHHHHTTTS--
--TT-HHHHHHHHHTTTS--
--TTSHHHHHHHHHHTTS--
--TT-TTHHHHHTTTTTS--
--TT-HHHHHHHHHTTTS--
--TT-HHHHHHHHHTTTS--
--TT-HHHHHHHTTTTTS--
--TT-HHHHHHHHTTTTS--
--TT-HHHHHHHHHTTTS--
--TT-HHHHHHHHHTTTS--
--TT-HHHHHHHHHTTT---
--TT-HHHHHHHHHHTTS--
--TT-HHHHHHHHHTTTS--
--TT-HHHHHHHHHTTT---
--TT-HHHHHHHHHTTT---
--TT-HHHHHHHHHTTT---
--TT-HHHHHHHHHTTT---
--TT-HHHHHHHHHHHHS--
--TT-HHHHHHHHHTTTS--
--TT-HHHHHHHHHTTT---
--TT-HHHHHHHHHTTTS--
--TT-HHHHHHHHHHTTS--
--TT-HHHHHHHHHTTTS--
--TT-HHHHHHHHHHTTS--
--TT-HHHHHHHHHTTTS--
--TT-HHHHHHHHHTTTS--
--TT-HHHHHHHHHHHHS--
--TT-HHHHHHHHHTTTS--
--TT-HHHHHHHHHHHHS--
--TT-HHHHHHHHHHTTS--
--TT-HHHHHHHHHHHHS--
--TT-HHHHHHHHHHHHS--
--TT-HHHHHHHHHHTTS--
--TT-HHHHHHHHHHHHS--
--TT-HHHHHHHHHHHHS--
--TT-HHHHHHHHHHTTS--
--TT-HHHHHHHHHHHHS--
--TT-HHHHHHHHHHHHS--
--TT-HHHHHHHHHHTTS--
--TT-HHHHHHHHHHHHS--
--TT-HHHHHHHHHHHHS--
--TT-HHHHHHHHHHTTS--
--TT-HHHHHHHHHHTTS--
--TT-HHHHHHHHHHHHS--
--TT-HHHHHHHHHTTTS--
--TT-HHHHHHHHHTTTS--
--TT-HHHHHHHHHTTTS--
--TT-HHHHHHHHHTTTS--
--TT-HHHHHHHHHHHHS--
--TT-HHHHHHHHHHHHS--
--TT-HHHHHHHHHHHHS--
--TT-HHHHHHHHHHTTS--
--TT-HHHHHHHHHHHHS--
--TT-HHHHHHHHHHHHS--
--TT-HHHHHHHHHHHHS--
--TT-HHHHHHHHHHHH---
--TT-HHHHHHHHHHTT---
--TT-HHHHHHHHHHTT---
--TT-HHHHHHHHHHTTS--
--TT-HHHHHHHHHHHHS--
--TT-HHHHHHHHHTTTS--
--TT-HHHHHHHHHHHHS--
--TT-HHHHHHHHHHTTS--
--TT-HHHHHHHHHHHH---
--TT-HHHHHHHHHTTTS--
--TT-HHHHHHHHHHTS---
--TT-HHHHHHHHHTTT---
--TT-HHHHHHHHHTTS---
--TT-HHHHHHHHHHTT---
--TT-HHHHHHHHHHHT---
--TT-HHHHHHHHHHTT---
--TT-HHHHHHHHHHHT---
--TT-HHHHHHHHHTTS---
--SS-HHHHHHHHHHTT---
--TT-HHHHHHHHHTTT---
--TT-HHHHHHHHHGGG---
--SS-HHHHHHHHHTTT---
--TT-HHHHHHHHHTTS---
--TT-HHHHHHHHHTTTS--
--TT-HHHHHHHHHTTT---
--TT-HHHHHHHHHTTT---
--TT-HHHHHHHHHTTT---
--TT-HHHHHHHHHTTS---
--TT-HHHHHHHHHTTT---
--TT-HHHHHHHHSTTT---
--TT-HHHHHHHHHTTT---
--TT-HHHHHHHHHTTT---
--TT-HHHHHHHHHTTT---
--SS-HHHHHHHTTTTT---
--TT-HHHHHHHHHTTT---
--TT-HHHHHHHHHHHH---
--TT-HHHHHHHHHHHH---
--TT-HHHHHHHHHHHH---
--TT-HHHHHHHHHHHH---
--TT-HHHHHHHHHHTT---
--TT-HHHHHHHHHHHH---
--TT-HHHHHHHHHHHH---
--TT-HHHHHHHHHHHT---
--TT-HHHHHHHHHHHHT--
--TT-HHHHHHHHHHTT---
--TT-HHHHHHHHHHHH---
--TT-HHHHHHHHHHHH---
--TT-HHHHHHHHHHHH---
--TT-HHHHHHHHHHTT---
--TT-HHHHHHHHHHHH---
--TT-HHHHHHHHHHHH---
--TT-HHHHHHHHHHHH---
--TT-HHHHHHHHHHTT---
--TT-HHHHHHHHHHHH---
--TT-HHHHHHHHHHHH---
--TT-HHHHHHHHHHHH---
--TT-HHHHHHHHHHHT---
--TT-HHHHHHHHHHHT---
--TT-HHHHHHHHHHHT---
--TT-HHHHHHHHHHHT---
--TT-HHHHHHHHHHHT---
--TT-HHHHHHHHHHHT---
--TT-HHHHHHHHHHTT---
--TT-HHHHHHHHHHTT---
--TT-HHHHHHHHHHHS---
--TT-HHHHHHHHHHTT---
--TT-HHHHHHHHHTTT---
--TT-HHHHHHHHHTTT---
--TT-HHHHHHHHHTTT---
--SS-HHHHHHHHHTTT---
--TT-HHHHHHHHHTTT---
--TT-HHHHHHHTTGGG---
--TT-HHHHHHHHHTTT---
--TT-HHHHHHHHHGGG---
--TT-HHHHHHHHTGGG---
--TT-HHHHHHHTTGGG---
--TT-HHHHHHHTTGGG---
--TT-HHHHHHHHGGGT---
--TT-HHHHHHHTTTTT---
--TT-HHHHHHHHHTTT---
--TT-HHHHHHHHHTTT---
--TT-HHHHHHHHGGGT---
--TT-HHHHHHHHGGGG---
--TT-HHHHHHHHHHTT---
--TT-HHHHHHHHHTTT---
--TT-HHHHHHHHHHTT---
--TT-HHHHHHHHHHHH---
--TT-HHHHHHHHHHHH---
--TT-HHHHHHHHHHHH---
--TT-HHHHHHHHHHHH---
--TT-HHHHHHHHHHHHS--
--TT-HHHHHHHHHHHH---
--TT-HHHHHHHHHHHHS--
--TT-HHHHHHHHHTTT---
--TT-HHHHHHHHHHHH---
--TT-HHHHHHHHHHHHS--
--TT-HHHHHHHHHHHH---
--TT-HHHHHHHHHHHH---
--TT-HHHHHHHHHHHH---
--TT-HHHHHHHHHHTT---
--SS-HHHHHHHHHHHH---
--SS-HHHHHHHHHHTT---
--TT-HHHHHHHHHHHH---
--TT-HHHHHHHHHHHH---
--TT-HHHHHHHHHHHH---
--TT-HHHHHHHHHHHH---
--TT-HHHHHHHHHHHH---
--TT-HHHHHHHHHHTT---
--TT-HHHHHHHHHHTT---
--TT-HHHHHHHHHHHH---
--TT-HHHHHHHHHHHH---
--TT-HHHHHHHHHHHHT--
--TT-HHHHHHHHHHHH---
--TT-HHHHHHHHHHHH---
--TT-HHHHHHHHHHHH---
--TT-HHHHHHHHHHHH---
--TT-HHHHHHHHHHHH---
--TT-HHHHHHHHHHTT---
--TT-HHHHHHHHHHTT---
--TT-HHHHHHHHHHHH---
--TT-HHHHHHHHHHHH---
--TT-HHHHHHHHHTTT---
--TT-HHHHHHHHHHTT---
--TT-HHHHHHHHHHHHS--
--TT-HHHHHHHHHHTT---
--TT-HHHHHHHHHHHH---
--TT-HHHHHHHHHHHH---
--TT-HHHHHHHHHHTTS--
--TT-HHHHHHHHHHHHS--
--TT-HHHHHHHHHHTTS--
--TT-HHHHHHHHHTTTS--
--TT-HHHHHHHHHHTTS--
--TT-HHHHHHHHHTTTS--
--TT-HHHHHHHHHTTTS--
--TT-HHHHHHHHHHTT---
--TT-HHHHHHHHHHHHS--
--TT-HHHHHHHHHHHHS--
--TT-HHHHHHHHHTTT---
--TT-HHHHHHHHHHHHS--
--TT-HHHHHHHHHTTTS--
--TT-HHHHHHHHHTTTS--
--TT-HHHHHHHHHHHHS--
--TT-HHHHHHHHHHHSS--
--TT-HHHHHHHHHTTSS--
--TT-HHHHHHHHHTTTS--
--TT-HHHHHHHTHHHHS--
--TT-HHHHHHHHHHHHS--
--TT-HHHHHHHHHHHHS--
--TT-HHHHHHHHHHHHS--
--TT-HHHHHHHHHHHHS--
-GGG-HHHHHHHHHHHHS--
--TT-HHHHHHHHHHHHS--
--TT-HHHHHHHHHHHHS--
--TT-HHHHHHHHHHHHS--
-GGG-HHHHHHHHHHHHS--
--TT-HHHHHHHHHHHHS--
-GGG-HHHHHHHHHTTSS--
--TT-HHHHHHHHHHHH---
-GGG-HHHHHHHHHHHHS--
--TT-HHHHHHHHHHHHS--
--TT-HHHHHHHHHHHH---
--TT-HHHHHHHHHTTT---
--TT-HHHHHHHHHHHHS--
--TT-HHHHHHHHHHHHS--
--TT-HHHHHHHHHHTT---
--TT-HHHHHHHHHHHHS--
--TT-HHHHHHHHHTTTS--
--TT-HHHHHHHHHTTT---
-GGG-HHHHHHHHHHHH---
-TTT-HHHHHHHHHHHHS--
--TT-HHHHHHHHHHHH---
--TT-HHHHHHHHGGGT---
--TT-HHHHHHHHHHTT---
--TT-HHHHHHHHHHHH---
-TTT-HHHHHHHHHHHH---
--TT-HHHHHHHHHHHH---
-GGG-HHHHHHHHHHHH---
-GGG-HHHHHHHHHHTT---
--TT-HHHHHHHHHHTTS--
--TT-HHHHHHHHHHHH---
--TT-HHHHHHHHHHTT---
--TT-HHHHHHHHHHHT---
--TT-HHHHHHHHHHTTS--
--TT-HHHHHHHHHHHT---
--TT-HHHHHHHHHHHTS--
--TT-HHHHHHHHHTTSS--
--TT-HHHHHHHHHHHTS--
--TT-HHHHHHHHHHHTS--
--TT-HHHHHHHHHHTT---
-GGG-HHHHHHHHHTTSS--
-GGG-HHHHHHHHHHTTS--
--TT-HHHHHHHHHHTTS--
--TT-HHHHHHHHHHHTS--
--TT-HHHHHHHHHHTTS--
--TT-HHHHHHHHHHTTS--
-TTT-HHHHHHHHHHHT---
--TT-HHHHHHHHHHTT---
--TT-HHHHHHHHHHHT---
-GGG-HHHHHHHHHHTTS--
--TT-HHHHHHHHHHTSS--
--TT-HHHHHHHHHHTTS--
--TT-HHHHHHHHHHHHS--
--TT-HHHHHHHHHHTT---
--TT-HHHHHHHHHGGG---
--TT-HHHHHHHHHGGG---
--TT-HHHHHHHHHHTTS--
--TT-HHHHHHHHHGGG---
--TT-HHHHHHHHGGGGS--
--TT-HHHHHHHHGGGGS--
-GGG-HHHHHHHHHHTTS--
--TT-HHHHHHHHHGGG---
-GGG-HHHHHHHHHGGGS--
--TT-HHHHHHHHHHTT---
--TT-HHHHHHHHHHTT---
--TT-HHHHHHHHHHTT---
--SS-HHHHHHHHHTTS---
-GGG-HHHHHHHHHGGG---
--TT-HHHHHHHHHGGG---
--TT-HHHHHHHHHTTS---
--TT-HHHHHHHHHHTT---
--TT-HHHHHHHHHHTS---
--SS-HHHHHHHHHHTT---
--TT-HHHHHHHHHHHH---
--TT-HHHHHHHHHGGG---
--TT-HHHHHHHHHTTS---
--TT-HHHHHHHHHHTS---
--TT-HHHHHHHHHHSS---
--SS-HHHHHHHHHTTT---
--TT-HHHHHHHHHHHH---
--TT-HHHHHHHHHHHH---
--TT-HHHHHHHHHHHH---
--TT-HHHHHHHHHHHT---
--TT-HHHHHHHHHHHH---
--TT-HHHHHHHHHTTT---
-TTT-HHHHHHHHHHTT---
-GGG-HHHHHHHHHHTT---
-GGG-HHHHHHHHHHTT---
-GGG-HHHHHHHHHHHHT--
--TT-HHHHHHHHHHHT---
-GGG-HHHHHHHHHHHHS--
--TT-HHHHHHHHHHHHT--
--TT-HHHHHHHHHHGGG--
--TT-HHHHHHHHHHGGG--
--TT-HHHHHHHHHHHHH--
--TT-HHHHHHHHHHHTT--
--TT-HHHHHHHHHHHHS--
--TT-HHHHHHHHHHHHT--
--TT-HHHHHHHHHHHTT--
--TT-HHHHHHHHHHHHT--
--TT-HHHHHHHHHHHHH--
--TT-HHHHHHHHHHHTT--
--TT-TTHHHHHHHHHTT--
--TT-HHHHHHHHHHHTT--
--TT-HHHHHHHHHHHHT--
--TT-HHHHHHHHHHHHH--
--TT-HHHHHHHHHHHHH--
--TT-HHHHHHHHHHHHT--
--SS-HHHHHHHHHHHHH--
--TT-HHHHHHHHHHHTT--
--SS-HHHHHHHHHHHHH--
--TT-HHHHHHHHHHHHH--
--TT-HHHHHHHHHHHHT--
--TT-HHHHHHHHHHHTT--
--TT-HHHHHHHHHHHHT--
--TT-HHHHHHHHHHHHS--
--TT-HHHHHHHHHHHHT--
--TT-HHHHHHHHHHHTS--
--TT-HHHHHHHHHHHHH--
--TT-HHHHHHHHHHHHH--
--TT-HHHHHHHHHHHTT--
--TT-HHHHHHHHHHHTT--
--TT-HHHHHHHHHHHHS--
--TT-HHHHHHHHHHHHT--
--TT-HHHHHHHHHHHHH--
--SS-HHHHHHHHHHHHH--
--TT-HHHHHHHHHHHHS--
--TT-HHHHHHHHHHHTT--
--TT-HHHHHHHHHHHTT--
--TT-HHHHHHHHHHHTT--
--TT-HHHHHHHHHHHTT--
--TT-HHHHHHHHHHHHT--
--TT-HHHHHHHHHHHHH--
--TT-HHHHHHHHHHHHH--
--TT-HHHHHHHHHHHHH--
--TT-HHHHHHHHHHHHT--
--TT-HHHHHHHHHHHHTT-
--TT-HHHHHHHHHHHHTT-
--TT-HHHHHHHHHHHHTT-
--TT-TTHHHHHHHHHHTT-
--TT-TTHHHHHHHHHHHH-
--TT-HHHHHHHHHHHHTT-
--SS-HHHHHHHHHHHHTT-
--SS-HHHHHHHHHHHHTT-
--TT-HHHHHHHHHHHHTT-
--TT-HHHHHHHHHHHHHH-
--TT-HHHHHHHHHHHHHH-
--TT-HHHHHHHHHHHHH--
--TT-HHHHHHHHHHHHHH-
--TT-HHHHHHHHHHHHTT-
--TT-HHHHHHHHHHHHHH-
--TT-HHHHHHHHHHHHHH-
--TT-HHHHHHHHHHHHHH-
--SS-HHHHHHHHHHHHT--
--TT-HHHHHHHHHHHTT--
--TT-HHHHHHHHHHHHHT-
--TT-HHHHHHHHHHHHHT-
--TT-HHHHHHHHHHHHHT-
--TT-HHHHHHHHHHHHH--
--TT-HHHHHHHHHHHHHH-
--TT-HHHHHHHHHHHHHH-
--TT-HHHHHHHHHHHHHH-
--SS-HHHHHHHHHHHHHT-
--TT-HHHHHHHHHHHHHT-
--TT-HHHHHHHHHHHHH--
--TT-HHHHHHHHHHHHHH-
--TT-HHHHHHHHHHHHHH-
--TT-HHHHHHHHHHHHHH-
--TT-HHHHHHHHHHHHH--
--TT-HHHHHHHHHHHHHH-
--TT-HHHHHHHHHHHHHH-
--TT-HHHHHHHHHHHHHH-
--TT-HHHHHHHHHHHHTT-
--TT-HHHHHHHHHHHHHH-
--TT-HHHHHHHHHHHTTT-
--TT-HHHHHHHHHHHHHH-
--TT-HHHHHHHHHHHHTT-
--TT-HHHHHHHHHHHHTT-
--TT-HHHHHHHHHHHHHT-
--TT-HHHHHHHHHHHHTT-
--TT-HHHHHHHHHHHHH--
--TT-HHHHHHHHHHHHHH-
--TT-HHHHHHHHHHHHTT-
--TT-HHHHHHHHHHHHH--
--TT-TTHHHHHHHHHHTT-
--TT-TTHHHHHHHHHHHH-
--TT-HHHHHHHHHHHHTT-
--TT-HHHHHHHHHHHHHH-
--TT-HHHHHHHHHHHHHH-
--TT-HHHHHHHHHHHHTT-
--TT-HHHHHHHHHHHHTT-
--TT-HHHHHHHHHHHHHH-
--TT-HHHHHHHHHHHHHH-
--TT-HHHHHHHHHHHHHH-
--TT-HHHHHHHHHHHHH--
--TT-HHHHHHHHHHHTTT-
--TT-HHHHHHHHHHHHHH-
--TT-HHHHHHHHHHHHHH-
--TT-HHHHHHHHHHHHT--
--TT-HHHHHHHHHHHHHH-
--TT-HHHHHHHHHHHHTT-
--TT-HHHHHHHHHHHHTT-
--TT-HHHHHHHHHHHHHH-
--TT-HHHHHHHHHHHHHH-
--TT-HHHHHHHHHHHHTT-
--TT-HHHHHHHHHHHHTT-
--TT-HHHHHHHHHHHHTT-
--TT-HHHHHHHHHHHTTT-
--TT-HHHHHHHHHHHHHH-
--TT-HHHHHHHHHHHHH--
--TT-HHHHHHHHHHHHTT-
--TT-HHHHHHHHHHHHH--
--TT-HHHHHHHHHHHHH--
--TT-HHHHHHHHHHHHTT-
--TT-HHHHHHHHHHHHHT-
--TT-HHHHHHHHHHHHH--
--TT-HHHHHHHHHHHHH--
--TT-HHHHHHHHHHHHTT-
--TT-HHHHHHHHHHHH---
--TT-HHHHHHHHHHHS---
--TT-HHHHHHHHHHHH---
--TT-HHHHHHHHHHHH---
--TT-HHHHHHHHHHHH---
--TT-HHHHHHHHHHHH---
--TT-HHHHHHHHHHHH---
--TT-HHHHHHHHHHHT---
--TT-HHHHHHHHHHTT---
--TT-HHHHHHHHHHTT---
--TT-HHHHHHHHHHHH---
--TT-HHHHHHHHHHHH---
--TT-HHHHHHHHHHHH---
--TT-HHHHHHHHHHHH---
--TT-HHHHHHHHHHHHS--
--TT-HHHHHHHHHHHH---
--TT-HHHHHHHHHHHHS--
--TT-HHHHHHHHHHHH---
--TT-HHHHHHHHHHHH---
--TT-HHHHHHHHHTTS---
--TT-HHHHHHHHHHHS---
-GGG-HHHHHHHHHHHT---
--TT-HHHHHHHHHHHT---
--TT-HHHHHHHHHHHH---
--TT-HHHHHHHHHHTT---
--TT-HHHHHHHHHHHH---
--TT-HHHHHHHHHHHHS--
--TT-HHHHHHHHHHHH---
--TT-HHHHHHHHHHHT---
--TT-HHHHHHHHHHTTS--
--TT-HHHHHHHHHHHHS--
--TT-HHHHHHHHHHHHS--
--TT-HHHHHHHHHHHTT--
--TT-HHHHHHHHHHHTT--
--TT-HHHHHHHHHHGGG--
--TT-HHHHHHHHHHGGG--
--TT-TTHHHHHHHHHTT--
--TT-HHHHHHHHHHHTT--
--TT-HHHHHHHHHHTTT--
--TT-HHHHHHHHHHHHH--
--TT-HHHHHHHHHHTTT--
--TT-HHHHHHHHHHHHH--
--TT-HHHHHHHHHHHHH--
--TT-HHHHHHHHHHHHH--
--TT-HHHHHHHHHHHHH--
--TT-HHHHHHHHHHHHH--
--TT-HHHHHHHHHHHHHT-
--TT-HHHHHHHHHHHHH--
--TT-HHHHHHHHHHHHH--
--TT-HHHHHHHHHHHHTT-
--TT-HHHHHHHHHHHHH--
--SS-HHHHHHHHHHHHHT-
--TT-HHHHHHHHHHHHHT-
--TT-HHHHHHHHHHHHHT-
--TT-HHHHHHHHHHHHH--
--TT-HHHHHHHHHHHHH--
--TT-HHHHHHHHHHHHHT-
--TT-HHHHHHHHHHHHH--
--TT-HHHHHHHHHHHHHT-
--TT-HHHHHHHHHHHHH--
--TT-HHHHHHHHHHHHHH-
--TT-HHHHHHHHHHHHHH-
--SS-HHHHHHHHHHHHHH-
--TT-HHHHHHHHHHHHHH-
--TT-HHHHHHHHHHHHHH-
--TT-TTTHHHHHHHHHHH-
--SS-HHHHHHHHHHHHHH-
--TT-HHHHHHHHHHHTTT-
--TT-HHHHHHHHHHHHHH-
--TT-HHHHHHHHHHHTTT-
--TT-HHHHHHHHHHHHHH-
--TT-HHHHHHHHHHHHHH-
--TT-HHHHHHHHHHHHT--
--TT-HHHHHHHHHHHHHH-
--TT-HHHHHHHHHHHHTT-
--TT-HHHHHHHHHHHTTT-
--TT-HHHHHHHHHHHTTT-
--TT-HHHHHHHHHHHTT--
--TT-HHHHHHHHHHHHTT-
--SS-HHHHHHHHHHHHTT-
--TT-HHHHHHHHHHHHHH-
--TT-HHHHHHHHHHHHTT-
--TT-HHHHHHHHHHHTT--
--TT-HHHHHHHHHHHTTT-
--TT-HHHHHHHHHHHHH--
--TT-HHHHHHHHHHHTTT-
--TT-HHHHHHHHHHHHTT-
--TT-HHHHHHHHHHHHTT-
--TT-HHHHHHHHHHHHHH-
--TT-HHHHHHHHHHHHTT-
--SS-HHHHHHHHHHHHHH-
--TT-HHHHHHHHHHHHTT-
--TT-HHHHHHHHHHHHTT-
--TT-HHHHHHHHHHHTT--
--TT-HHHHHHHHHHHHH--
--TT-HHHHHHHHHHHHTT-
--TT-HHHHHHHHHHHHTT-
--TT-HHHHHHHHHHHHTT-
--TT-HHHHHHHHHHHHH--
--SS-HHHHHHHHHHHHTT-
--TT-HHHHHHHHHHHHTT-
--TT-HHHHHHHHHHHHHT-
--SS-HHHHHHHHHHHGGG-
--TT-HHHHHHHHHHHHHT-
--TT-HHHHHHHHHHHHHH-
--TT-HHHHHHHHHHHHTT-
--TT-HHHHHHHHHHHHHT-
--TT-HHHHHHHHHHHHTT-
--TT-HHHHHHHHHHHHHT-
--TT-HHHHHHHHHHHHHH-
--TT-HHHHHHHHHHHHHT-
--TT-HHHHHHHHHHHHHT-
--TT-HHHHHHHHHHHHHT-
--TT-HHHHHHHHHHHHH--
--TT-HHHHHHHHHHHHHT-
--TT-HHHHHHHHHHHHHT-
--TT-HHHHHHHHHHHHT--
--TT-HHHHHHHHHHHHTT-
--TT-HHHHHHHHHHHHHH-
--TT-HHHHHHHHHHHHHT-
--TT-HHHHHHHHHHHHTT-
--TT-HHHHHHHHHHHHT--
--TT-HHHHHHHHHHHHTT-
--TT-HHHHHHHHHHHHHH-
--TT-HHHHHHHHHHHHTT-
--TT-HHHHHHHHHHHHHH-
--TT-HHHHHHHHHHHTT--
--TT-HHHHHHHHHHHHHT-
--TT-HHHHHHHHHHHHHH-
--TT-HHHHHHHHHHHHTT-
--SS-HHHHHHHHHHHHHH-
--TT-HHHHHHHHHHHHHH-
--TT-HHHHHHHHHHHHHH-
--TT-HHHHHHHHHHHHHH-
--TT-HHHHHHHHHHHHHH-
--TT-HHHHHHHHHHHHHH-
--TT-HHHHHHHHHHHHHT-
--TT-HHHHHHHHHHHHTT-
--TT-HHHHHHHHHHHTTT-
--TT-HHHHHHHHHHHHHT-
--TT-HHHHHHHHHHHHHH-
--TT-HHHHHHHHHHHHHT-
--TT-HHHHHHHHHHHHHH-
--TT-HHHHHHHHHHHHHT-
--TT-HHHHHHHHHHHHHH-
--TT-HHHHHHHHHHHHHH-
--TT-HHHHHHHHHHHGGG-
--TT-HHHHHHHHHHHTTT-
--TT-HHHHHHHHHHHHTT-
--TT-HHHHHHHHHHHHHT-
--TT-HHHHHHHHHHHHTT-
--TT-HHHHHHHHHHHHTT-
--TT-HHHHHHHHHHHHHH-
--TT-HHHHHHHHHHHHTT-
--TT-HHHHHHHHHHHHTT-
--SS-HHHHHHHHHHHTTT-
--TT-HHHHHHHHHHHHHT-
--SS-HHHHHHHHHHHHHH-
--SS-HHHHHHHHHHHTTT-
--TT-HHHHHHHHHHHHTT-
--TT-HHHHHHHHHHHHTT-
--TT-HHHHHHHHHHHHHH-
--TT-HHHHHHHHHHHHHH-
--TT-HHHHHHHHHHHHTT-
--TT-HHHHHHHHHHHHHH-
--TT-HHHHHHHHHHHHTT-
--TT-HHHHHHHHHHHHHH-
--TT-HHHHHHHHHHHHTT-
--TT-HHHHHHHHHHHHHH-
--TT-HHHHHHHHHHHTTT-
--TT-HHHHHHHHHHHHTT-
--SS-HHHHHHHHHHHTT--
--SS-HHHHHHHHHHHHTT-
--SS-HHHHHHHHHHHHHH-
--TT-HHHHHHHHHHHHHH-
--TT-HHHHHHHHHHHTT--
--TT-HHHHHHHHHHHHH--
--TT-HHHHHHHHHHHTT--
--TT-HHHHHHHHHHHHH--
--TT-HHHHHHHHHHHHHT-
--TT-HHHHHHHHHHHHHT-
--TT-HHHHHHHHHHHHHT-
--TT-HHHHHHHHHHHHTT-
--TT-HHHHHHHHHHHHHH-
--TT-HHHHHHHHHHHTT--
--SS-HHHHHHHHHHHTTT-
--TT-HHHHHHHHHHHTTT-
--TT-HHHHHHHHHHHHHH-
--TT-HHHHHHHHHHHHHT-
--TT-HHHHHHHHHHHTT--
--TT-HHHHHHHHHHHHHH-
--TT-HHHHHHHHHHHHHH-
--TT-HHHHHHHHHHHHHH-
--TT-HHHHHHHHHHHHHH-
--TT-HHHHHHHHHHHHHT-
--TT-HHHHHHHHHHHHTT-
--TT-HHHHHHHHHHHHTT-
--TT-HHHHHHHHHHHHHH-
--TT-HHHHHHHHHHHHH--
--TT-HHHHHHHHHHHTT--
--TT-HHHHHHHHHHHHTT-
--TT-HHHHHHHHHHHHHH-
--TT-HHHHHHHHHHHHHT-
--TT-HHHHHHHHHHHHTT-
--TT-HHHHHHHHHHHHTT-
--TT-HHHHHHHHHHHHTT-
--TT-HHHHHHHHHHHHHH-
--TT-HHHHHHHHHHHTT--
--TT-HHHHHHHHHHHHH--
--TT-HHHHHHHHHHHHHH-
--TT-HHHHHHHHHHHHHH-
--TT-HHHHHHHHHHHHHH-
--TT-HHHHHHHHHHHHS--
--TT-HHHHHHHHHHHHH--
--TT-HHHHHHHHHHHHHT-
--TT-HHHHHHHHHHHHHT-
--TT-HHHHHHHHHHHHH--
--TT-HHHHHHHHHHHHTT-
--TT-HHHHHHHHHHHHH--
--TT-HHHHHHHHHHHHHH-
--SS-HHHHHHHHHHHHHH-
--TT-HHHHHHHHHHHHH--
--SS-HHHHHHHHHHHHHH-
--TT-HHHHHHHHHHHHHH-
--TT-HHHHHHHHHHHHHH-
--TT-HHHHHHHHHHHHHH-
--TT-HHHHHHHHHHHHHH-
--TT-HHHHHHHHHHHHHH-
--TT-HHHHHHHHHHHHHH-
--TT-HHHHHHHHHHHHHH-
--TT-HHHHHHHHHHHHHH-
--TT-HHHHHHHHHHHHHT-
--TT-HHHHHHHHHHHHHT-
--TT-HHHHHHHHHHHHH--
--TT-HHHHHHHHHHHHHH-
--TT-HHHHHHHHHHHHTT-
--TT-HHHHHHHHHHHHTT-
--TT-HHHHHHHHHHHHHH-
--TT-HHHHHHHHHHHHHH-
--TT-HHHHHHHHHHHHHH-
--TT-HHHHHHHHHHHHTT-
--TT-HHHHHHHHHHHHHH-
--TT-HHHHHHHHHHHHTT-
--TT-HHHHHHHHHHHHHH-
--TT-HHHHHHHHHHHHHH-
--TT-HHHHHHHHHHHHHH-
--TT-HHHHHHHHHHHHHH-
--TT-HHHHHHHHHHHHHT-
--TT-HHHHHHHHHHHHHH-
--TT-HHHHHHHHHHHHHH-
--TT-HHHHHHHHHHHHHT-
--TT-HHHHHHHHHHHHHH-
--TT-HHHHHHHHHHHHTT-
--TT-HHHHHHHHHHHHHH-
--TT-HHHHHHHHHHHHTT-
--TT-HHHHHHHHHHHHTT-
--TT-HHHHHHHHHHHHHH-
--TT-HHHHHHHHHHHHHT-
--TT-HHHHHHHHHHHHTT-
--TT-HHHHHHHHHHHHTT-
--TT-HHHHHHHHHHHHHH-
--TT-HHHHHHHHHHHHHH-
--TT-HHHHHHHHHHHHHT-
--TT-HHHHHHHHHHHHHH-
--TT-HHHHHHHHHHHHHH-
--TT-HHHHHHHHHHHHHH-
--TT-HHHHHHHHHHHHHT-
--TT-HHHHHHHHHHHHHH-
--TT-HHHHHHHHHHHHH--
--TT-HHHHHHHHHHHHHH-
--TT-HHHHHHHHHHHHHH-
--TT-HHHHHHHHHHHHHH-
--TT-HHHHHHHHHHHHHH-
--TT-HHHHHHHHHHHHTT-
--TT-HHHHHHHHHHHHTT-
--TT-HHHHHHHHHHHHHH-
--TT-HHHHHHHHHHHHTT-
--TT-HHHHHHHHHHHHHH-
--TT-HHHHHHHHHHHHTT-
--TT-HHHHHHHHHHHHHT-
--TT-HHHHHHHHHHHHTT-
--TT-HHHHHHHHHHHHHH-
--TT-HHHHHHHHHHHHH--
--TT-HHHHHHHHHHHHH--
--TT-HHHHHHHHHHHHHT-
--SS-HHHHHHHHHHHHH--
--TT-HHHHHHHHHHHHHH-
--TT-HHHHHHHHHHHHTT-
--TT-HHHHHHHHHHHHHT-
--TT-HHHHHHHHHHHTS--
--TT-HHHHHHHHHHHHH--
--TT-HHHHHHHHHHHHHT-
--TT-HHHHHHHHHHHHTT-
--TT-HHHHHHHHHHHHHH-
--TT-HHHHHHHHHHHHTT-
--TT-HHHHHHHHHHHHTT-
--TT-HHHHHHHHHHHHHT-
--TT-HHHHHHHHHHHHT--
--TT-HHHHHHHHHHHHH--
--TT-HHHHHHHHHHHHH--
--TT-HHHHHHHHHHHHH--
--TT-HHHHHHHHHHHTT--
--TT-HHHHHHHHHHHHHH-
--TT-HHHHHHHHHHHHHH-
--TT-HHHHHHHHHHHHHH-
--TT-HHHHHHHHHHHHHH-
--TT-HHHHHHHHHHHHHT-
--TT-HHHHHHHHHHHHHH-
--TT-HHHHHHHHHHHHHH-
--TT-HHHHHHHHHHHHHH-
--TT-HHHHHHHHHHHHHT-
--TT-HHHHHHHHHHHHHT-
--TT-HHHHHHHHHHHHHT-
--TT-HHHHHHHHHHHHHT-
--TT-HHHHHHHHHHHHHH-
--TT-HHHHHHHHHHHHHH-
--TT-HHHHHHHHHHHHHH-
--TT-HHHHHHHHHHHHHH-
--TT-HHHHHHHHHHHHH--
--TT-HHHHHHHHHHHHHH-
--TT-HHHHHHHHHHHHTT-
--TT-HHHHHHHHHHHHTT-
--TT-HHHHHHHHHHHHHH-
--TT-HHHHHHHHHHHTTT-
--TT-HHHHHHHHHHHHHH-
--TT-HHHHHHHHHHHHHH-
--TT-HHHHHHHHHHHHHH-
--TT-HHHHHHHHHHHHHH-
--TT-HHHHHHHHHHHHHH-
--TT-HHHHHHHHHHHHHH-
--TT-HHHHHHHHHHHHHH-
--TT-HHHHHHHHHHHHHH-
--TT-HHHHHHHHHHHHHH-
--TT-HHHHHHHHHHHHTT-
--TT-HHHHHHHHHHHHHH-
--TT-HHHHHHHHHHHHHH-
--TT-HHHHHHHHHHHHHH-
--TT-HHHHHHHHHHHHH--
--TT-HHHHHHHHHHHHTT-
--TT-HHHHHHHHHHHHH--
--TT-HHHHHHHHHHHHHH-
--TT-HHHHHHHHHHHHHH-
--TT-HHHHHHHHHHHHTT-
--TT-HHHHHHHHHHHHTT-
--TT-HHHHHHHHHHHHHH-
--SS-HHHHHHHHHHHHHT-
--TT-HHHHHHHHHHHHH--
--SS-HHHHHHHHHHHHHH-
--TT-HHHHHHHHHHHHHH-
--TT-HHHHHHHHHHHHHT-
--TT-HHHHHHHHHHHHHT-
--SS-HHHHHHHHHHHHTT-
--TT-HHHHHHHHHHHHHH-
--TT-HHHHHHHHHHHTTT-
--TT-HHHHHHHHHHHHHT-
--TT-HHHHHHHHHHHHTT-
--TT-HHHHHHHHHHHTT--
--TT-HHHHHHHHHHHHHT-
--TT-HHHHHHHHHHHHHT-
--TT-HHHHHHHHHHHHHT-
--TT-HHHHHHHHHHHHHT-
--TT-HHHHHHHHHHHHHT-
--TT-HHHHHHHHHHHHHH-
--TT-HHHHHHHHHHHHT--
--TT-TTHHHHHHHHHHHT-
--TT-HHHHHHHHHHHHHH-
--TT-HHHHHHHHHHHHTT-
--TT-HHHHHHHHHHHHHT-
--TT-HHHHHHHHHHHHTT-
--TT-HHHHHHHHHHHHHH-
--TT-HHHHHHHHHHHHHH-
--TT-HHHHHHHHHHHHHH-
--TT-HHHHHHHHHHHHHH-
--SS-HHHHHHHHHHHHHH-
--SS-HHHHHHHHHHHHHH-
--TT-HHHHHHHHHHHHTT-
--TT-HHHHHHHHHHHHTT-
--TT-HHHHHHHHHHHHTT-
--TT-HHHHHHHHHHHHTT-
-GGG-HHHHHHHHHHHHTT-
--TT-HHHHHHHHHHHHTT-
--TT-HHHHHHHHHHHHHH-
--TT-HHHHHHHHHHHTT--
--TT-HHHHHHHHHHHHHH-
--TT-HHHHHHHHHHHHHH-
--TT-HHHHHHHHHHHHTT-
--TT-HHHHHHHHHHHTT--
--TT-HHHHHHHHHHHHTT-
--SS-HHHHHHHHHHHHHH-
--TT-HHHHHHHHHHHTT--
--TT-HHHHHHHHHHHHTT-
--TT-HHHHHHHHHHHHTT-
--TT-HHHHHHHHHHHHTT-
--TT-HHHHHHHHHHHHH--
--TT-TTHHHHHHHHHHTT-
--TT-HHHHHHHHHHHHTT-
--TT-HHHHHHHHHHHTTT-
--TT-HHHHHHHHHHHHTT-
--TT-HHHHHHHHHHHHHH-
--TT-HHHHHHHHHHHHHT-
--TT-HHHHHHHHHHHHTT-
--TT-HHHHHHHHHHHHT--
--TT-HHHHHHHHHHHHHT-
--TT-HHHHHHHHHHHHHH-
--SS-HHHHHHHHHHHHTT-
--TT-HHHHHHHHHHHHHT-
--TT-HHHHHHHHHHHHTT-
--TT-HHHHHHHHHHHHTT-
--TT-HHHHHHHHHHHHHH-
--TT-HHHHHHHHHHHHHH-
--TT-HHHHHHHHHHHHHH-
--TT-HHHHHHHHHHHHHH-
--TT-HHHHHHHHHHHHT--
--TT-HHHHHHHHHHHTT--
--TT-HHHHHHHHHHHHHT-
--TT-HHHHHHHHHHHHHH-
--TT-HHHHHHHHHHHHHH-
--TT-HHHHHHHHHHHHHH-
--TT-HHHHHHHHHHHHTT-
--TT-HHHHHHHHHHHHH--
--TT-HHHHHHHHHHTTS--
--TT-HHHHHHHHHHHHH--
--TT-HHHHHHHHHHHHT--
--TT-HHHHHHHHHHHHH--
--TT-HHHHHHHHHHHHHH-
--TT-HHHHHHHHHHHTTT-
--TT-HHHHHHHHHHHHTT-
--TT-HHHHHHHHHHHHTT-
--TT-HHHHHHHHHHHTTT-
--TT-HHHHHHHHHHHHHH-
--TT-HHHHHHHHHHHTT--
--TT-HHHHHHHHHHHHHH-
--TT-HHHHHHHHHHHHT--
--TT-HHHHHHHHHHHHHH-
--TT-HHHHHHHHHHHTT--
--TT-HHHHHHHHHHHHT--
--TT-HHHHHHHHHHHHHT-
--TT-HHHHHHHHHHHHT--
--TT-HHHHHHHHHHHHHH-
--TT-HHHHHHHHHHHHHH-
--TT-HHHHHHHHHHHHHH-
--SS-HHHHHHHHHHHHHH-
--TT-HHHHHHHHHHHHT--
--TT-HHHHHHHHHHHHHT-
--TT-HHHHHHHHHHHHH--
--TT-HHHHHHHHHHHHHT-
--TT-HHHHHHHHHHHHT--
--SS-HHHHHHHHHHHHT--
--TT-HHHHHHHHHHHHHH-
--TT-HHHHHHHHHHHHHT-
--TT-HHHHHHHHHHGGGG-
--SS-HHHHHHHHHHHHTT-
--SS-HHHHHHHHHHHHHH-
--TT-HHHHHHHHHHHHHT-
--TT-HHHHHHHHHHHHH--
--TT-HHHHHHHHHHHHT--
--TT-HHHHHHHHHHHHHH-
--SS-HHHHHHHHHHHHHH-
--TT-HHHHHHHHHHHHHH-
--TT-HHHHHHHHHHHHHH-
--TT-HHHHHHHHHHHHHT-
--TT-HHHHHHHHHHHHHH-
--TT-HHHHHHHHHHHHHH-
--TT-HHHHHHHHHHHHHH-
--TT-HHHHHHHHHHHHHT-
--TT-HHHHHHHHHHHHHH-
--TT-HHHHHHHHHHHHHH-
--TT-HHHHHHHHHHHHHH-
--TT-HHHHHHHHHHHHHT-
--TT-HHHHHHHHHHHHHH-
--TT-HHHHHHHHHHHHT--
--TT-HHHHHHHHHHHHHH-
--TT-HHHHHHHHHHHTTT-
--TT-HHHHHHHHHHHTT--
--TT-HHHHHHHHHHHHHT-
--TT-HHHHHHHHHHHHHH-
--TT-HHHHHHHHHHHHHH-
--TT-HHHHHHHHHHHHHT-
--TT-HHHHHHHHHHHHHT-
--TT-HHHHHHHHHHHHT--
--TT-HHHHHHHHHHHHHT-
--TT-HHHHHHHHHHHHHT-
--TT-HHHHHHHHHHHHHT-
--TT-HHHHHHHHHHHHTT-
--TT-HHHHHHHHHHHHTT-
--TT-HHHHHHHHHHHHTT-
--TT-HHHHHHHHHHHHHH-
--SS-HHHHHHHHHHHHHT-
--TT-HHHHHHHHHHHHHT-
--TT-HHHHHHHHHHHHHT-
--TT-HHHHHHHHHHHHHH-
--TT-HHHHHHHHHHHHHH-
--TT-HHHHHHHHHHHHHH-
--TT-HHHHHHHHHHHHTT-
--TT-HHHHHHHHHHHTTT-
--TT-HHHHHHHHHHHHT--
--TT-HHHHHHHHHHHHHH-
--TT-HHHHHHHHHHHHTT-
--SS-HHHHHHHHHHHHS--
--TT-HHHHHHHHHHHHHH-
--TT-HHHHHHHHHHHHTT-
--TT-HHHHHHHHHHHHT--
--TT-HHHHHHHHHHHHH--
--TT-HHHHHHHHHHHTT--
--SS-HHHHHHHHHHHHH--
--SS-HHHHHHHHHHHHHT-
--TT-HHHHHHHHHHHHHT-
--TT-HHHHHHHHHHHHHT-
--TT-HHHHHHHHHHHHHT-
--TT-HHHHHHHHHHHHTT-
--TT-HHHHHHHHHHHHTT-
--TT-HHHHHHHHHHHHTT-
--TT-HHHHHHHHHHHHTT-
--TT-HHHHHHHHHHHHHH-
--TT-HHHHHHHHHHHHT--
--TT-HHHHHHHHHHHHHT-
--TT-HHHHHHHHHHHHTT-
--TT-HHHHHHHHHHHHTT-
--TT-HHHHHHHHHHHHTT-
--TT-HHHHHHHHHHHHT--
--TT-HHHHHHHHHHHHTT-
--TT-HHHHHHHHHHHHHT-
--TT-HHHHHHHHHHHHTT-
--TT-HHHHHHHHHHHHHT-
--TT-HHHHHHHHHHHHHT-
--TT-HHHHHHHHHHHHT--
--TT-HHHHHHHHHHHTT--
--TT-HHHHHHHHHHHHH--
--TT-HHHHHHHHHHHHTT-
--TT-HHHHHHHHHHHH---
--TT-HHHHHHHHHHHH---
--TT-HHHHHHHHHHHHH--
--TT-HHHHHHHHHHHHS--
--TT-HHHHHHHHHHHHTT-
--TT-HHHHHHHHHHHHHT-
--TT-HHHHHHHHHHHHTT-
--TT-HHHHHHHHHHHHTT-
--SS-HHHHHHHHHHHHTT-
--TT-HHHHHHHHHHHHH--
--TT-HHHHHHHHHHHHH--
--TT-HHHHHHHHHHHHHH-
--TT-HHHHHHHHHHHHTT-
--TT-HHHHHHHHHHHHTT-
--TT-HHHHHHHHHHHHHH-
--TT-HHHHHHHHHHHHHH-
--TT-HHHHHHHHHHHHTT-
--TT-HHHHHHHHHHHTT--
--TT-HHHHHHHHHHHTTT-
--TT-HHHHHHHHHHHHTT-
--TT-HHHHHHHHHHHHTT-
--TT-HHHHHHHHHHHHT--
--TT-HHHHHHHHHHHHT--
--TT-HHHHHHHHHHHHHT-
--TT-HHHHHHHHHHHHHH-
--TT-HHHHHHHHHHHHT--
--TT-HHHHHHHHHHHHHH-
--TT-HHHHHHHHHHHHHT-
--TT-HHHHHHHHHHHHTT-
--TT-HHHHHHHHHHHHTT-
--TT-HHHHHHHHHHHHTT-
--SS-HHHHHHHHHHHHTT-
--TT-HHHHHHHHHHHHTT-
--TT-HHHHHHHHHHHHTT-
--TT-HHHHHHHHHHHHTT-
--TT-HHHHHHHHHHHHTT-
--TT-HHHHHHHHHHHHTT-
--TT-HHHHHHHHHHHHH--
--TT-HHHHHHHHHHHHHT-
--TT-HHHHHHHHHHHHTT-
--TT-HHHHHHHHHHHHHT-
--TT-HHHHHHHHHHHHTT-
--SS-HHHHHHHHHHHHH--
--TT-HHHHHHHHHHHHTT-
--TT-HHHHHHHHHHHHTT-
--TT-HHHHHHHHHHHHTT-
--TT-HHHHHHHHHHHHTT-
--TT-HHHHHHHHHHHHHH-
--TT-HHHHHHHHHHHHHH-
--TT-HHHHHHHHHHHHTT-
--TT-HHHHHHHHHHHHHH-
--TT-HHHHHHHHHHHHHH-
--TT-HHHHHHHHHHHTTT-
--TT-HHHHHHHHHHHHTT-
--TT-HHHHHHHHHHHHHH-
--TT-HHHHHHHHHHHHHH-
--SS-HHHHHHHHHHHHHH-
--TT-HHHHHHHHHHHHTT-
--TT-HHHHHHHHHHHHHH-
--TT-HHHHHHHHHHHHTT-
--TT-HHHHHHHHHHHHHH-
--TT-HHHHHHHHHHHTT--
--TT-HHHHHHHHHHHHTT-
--TT-HHHHHHHHHHHHTT-
--TT-HHHHHHHHHHHHTT-
--TT-HHHHHHHHHHHHTT-
--TT-HHHHHHHHHHHHTT-
--TT-HHHHHHHHHTTTT--
--TT-HHHHHHHHHHHHTT-
--TT-HHHHHHHHHHHTS--
--TT-HHHHHHHHHHHHTT-
--TT-HHHHHHHHHHHHTT-
--TT-TTHHHHHHHHHHTT-
--TT-HHHHHHHHHHHHHH-
--TT-HHHHHHHHHTTTS--
--SS-HHHHHHHHHHHHH--
--SS-HHHHHHHHHHHHTT-
--TT-HHHHHHHHHHHHH--
--TT-HHHHHHHHHHHHH--
--TT-HHHHHHHHHHHHH--
--TT-HHHHHHHHHHHHH--
--TT-HHHHHHHHHHHHH--
--TT-HHHHHHHHHHHHHT-
--TT-HHHHHHHHHHHHHT-
--TT-HHHHHHHHHHHHHT-
--TT-HHHHHHHHHHHHT--
--TT-HHHHHHHHHHHHH--
--TT-HHHHHHHHHHHHH--
--TT-HHHHHHHHHHHTT--
--TT-HHHHHHHHHHHHHH-
--TT-HHHHHHHHHHHHHH-
--TT-HHHHHHHHHHHTT--
--TT-HHHHHHHHHHHHHH-
--TT-HHHHHHHHHHHHT--
--TT-HHHHHHHHHHHHHH-
--TT-HHHHHHHHHHHHHH-
--TT-HHHHHHHHHHHHHH-
--TT-HHHHHHHHHHHHHH-
--TT-HHHHHHHHHHHHHT-
--TT-HHHHHHHHHHHHTT-
--TT-HHHHHHHHHHHHHH-
--TT-HHHHHHHHHHHHHH-
--TT-HHHHHHHHHHHHT--
--TT-HHHHHHHHHHHHTT-
--TT-HHHHHHHHHHHHHH-
--TT-HHHHHHHHHHHHHH-
--TT-HHHHHHHHHHHHTT-
--TT-HHHHHHHHHHHHT--
--TT-HHHHHHHHHHHHHH-
--TT-HHHHHHHHHHHHHH-
--TT-HHHHHHHHHHHHTT-
--TT-HHHHHHHHHHHHHH-
--TT-HHHHHHHHHHHHHH-
--TT-HHHHHHHHHTHHHH-
--TT-HHHHHHHHHTHHHH-
--TT-HHHHHHHHHHHHH--
--TT-HHHHHHHHHHHHHT-
--SS-HHHHHHHHHHHHHT-
--TT-HHHHHHHHHHHHHT-
--TT-HHHHHHHHHHHHHH-
--TT-HHHHHHHHHHHHTT-
--TT-HHHHHHHHHHHHTT-
--TT-HHHHHHHHHHHHH--
--TT-HHHHHHHHHHHHHT-
--TT-HHHHHHHHHHHHHT-
--TT-HHHHHHHHHHHHH--
--SS-HHHHHHHHHHHHH--
--TT-HHHHHHHHHHHHHT-
--TT-HHHHHHHHHHHHHT-
--TT-HHHHHHHHHHHHH--
--TT-HHHHHHHHHHHHHH-
--TT-HHHHHHHHHHHHHT-
--TT-HHHHHHHHHHHHH--
--TT-HHHHHHHHHHHHHT-
--TT-HHHHHHHHHHHHH--
--TT-HHHHHHHHHHHHHH-
--TT-HHHHHHHHHHHHHH-
--TT-HHHHHHHHHHHHHH-
--TT-HHHHHHHHHHHHHT-
--TT-HHHHHHHHHHHHHH-
--TT-HHHHHHHHHHHHHH-
--TT-HHHHHHHHHHHHHH-
--TT-HHHHHHHHHHHHHH-
--TT-HHHHHHHHHHHHHH-
--TT-HHHHHHHHHHHHHH-
--TT-HHHHHHHHHHHHHH-
--TT-HHHHHHHHHHHHTT-
--TT-HHHHHHHHHHHHHH-
--TT-HHHHHHHHHTHHHH-
--TT-HHHHHHHHTTTTTT-
--TT-HHHHHHHHTTTTTT-
--TT-HHHHHHHHTTTTTT-
--TT-HHHHHHHHHHHHHH-
--TT-HHHHHHHHTTTTTT-
--TT-HHHHHHHHHHHHHH-
--TT-HHHHHHHHHHHHHT-
--SS-HHHHHHHHHHHHT--
--SS-HHHHHHHHHHHHTT-
--TT-HHHHHHHHHHHHHT-
--TT-HHHHHHHHHHHHHT-
--SS-HHHHHHHHHHHHTT-
--TT-HHHHHHHHHHHHTT-
--TT-HHHHHHHHHHHHHH-
--SS-HHHHHHHHHHHHTT-
--TT-HHHHHHHHHHHHTT-
--TT-HHHHHHHHHHHHHH-
--TT-HHHHHHHHHHHHTT-
--TT-HHHHHHHHHHHHHH-
--TT-HHHHHHHHHHHHTT-
--TT-HHHHHHHHHHHTT--
--TT-HHHHHHHHHHHHHH-
--TT-HHHHHHHHHHHHHH-
--TT-HHHHHHHHHHHHHT-
--TT-HHHHHHHHHHHHHH-
--TT-HHHHHHHHHHHHTT-
--TT-HHHHHHHHHHHHHH-
--TT-HHHHHHHHHHHHHH-
--TT-HHHHHHHHHHHHTT-
--TT-HHHHHHHHHHHHTT-
--SS-TTHHHHHHHHHHHH-
--TT-HHHHHHHHHHHHHH-
--TT-HHHHHHHHHHHHHH-
--TT-HHHHHHHHHHHHHH-
--SS-HHHHHHHHHHHHTT-
--TT-HHHHHHHHHHHHHH-
--TT-HHHHHHHHHHHHHH-
--TT-HHHHHHHHHHHHHH-
--TT-HHHHHHHHHHHHHH-
--TT-HHHHHHHHHHHHHH-
--TT-HHHHHHHHHHHHHH-
--TT-HHHHHHHHHHHHHH-
--TT-TTHHHHHHHHHHHH-
--TT-HHHHHHHHHHHHHH-
--TT-HHHHHHHHHHHHTT-
--TT-HHHHHHHHHHHHHH-
--TT-HHHHHHHHHHHHHH-
--TT-HHHHHHHHHHHTTT-
--TT-HHHHHHHHHHHHTT-
--TT-HHHHHHHHHHHTTT-
--TT-HHHHHHHHHHHHTT-
--TT-HHHHHHHHHHHHTT-
--TT-HHHHHHHHHHHHHH-
--TT-HHHHHHHHHHHHHH-
--TT-HHHHHHHHHHHHTT-
--TT-HHHHHHHHHHHHH--
--SS-HHHHHHHHHHHTT--
--TT-HHHHHHHHHHHHHH-
--TT-HHHHHHHHHHHHHH-
--TT-HHHHHHHHHHHHTT-
--TT-HHHHHHHHHHHHHH-
--TT-HHHHHHHHHHHHHT-
--TT-HHHHHHHHHHHHHH-
--SS-HHHHHHHHHHHHHT-
--TT-HHHHHHHHHHHHHT-
--TT-HHHHHHHHHHHHHH-
--TT-HHHHHHHHHHHHHT-
--SS-HHHHHHHHHHHHHH-
--TT-HHHHHHHHHHHHTT-
--TT-HHHHHHHHHHHHHH-
--TT-HHHHHHHHHHHHHH-
--TT-HHHHHHHHHHHHHH-
--TT-HHHHHHHHHHHHHH-
--SS-HHHHHHHHHHHHHH-
--SS-HHHHHHHHHHHHTT-
--TT-HHHHHHHHHHHHTT-
--TT-HHHHHHHHHHHHTT-
--TT-HHHHHHHHHHHTTT-
--TT-HHHHHHHHHHHHTT-
--TT-HHHHHHHHHHHHTT-
--TT-HHHHHHHHHHHHHT-
--TT-HHHHHHHHHHHHHT-
--TT-HHHHHHHHHHHHTT-
--TT-HHHHHHHHHHHHH--
--TT-HHHHHHHHHHHHHH-
--TT-HHHHHHHHHHHHHH-
--TT-HHHHHHHHHHHHHH-
--TT-HHHHHHHHHHHHHT-
--TT-HHHHHHHHHHHHHH-
--TT-HHHHHHHHHHHTTT-
--TT-HHHHHHHHHHHHHH-
--TT-HHHHHHHHHHHHHH-
--TT-HHHHHHHHHHHHT--
--TT-HHHHHHHHHHHHTT-
--TT-HHHHHHHHHHHHTT-
--TT-HHHHHHHHHHHHTT-
--TT-HHHHHHHHHHHHTT-
--TT-HHHHHHHHHHHHHH-
--TT-HHHHHHHHHHHHHH-
--TT-HHHHHHHHHHHHHH-
--TT-HHHHHHHHHHHHHH-
--TT-HHHHHHHHHHHHHH-
--TT-HHHHHHHHHHHHTT-
--TT-HHHHHHHHHHHHHH-
--TT-HHHHHHHHHHHTTT-
--TT-HHHHHHHHHHHTTT-
--TT-HHHHHHHHHHHHHH-
--TT-HHHHHHHHHHHTTT-
--TT-HHHHHHHHHHHHTT-
--TT-HHHHHHHHHHHHHH-
--SS-HHHHHHHHHHHTTT-
--TT-HHHHHHHHHHHHTT-
--TT-HHHHHHHHHHHHTT-
--TT-HHHHHHHHHHHHHH-
--TT-TTHHHHHHHHHHHH-
--TT-HHHHHHHHHHHHHH-
--TT-HHHHHHHHHHHHTT-
--TT-HHHHHHHHHHHHTT-
--TT-HHHHHHHHHHHHHH-
--TT-HHHHHHHHHHHHHH-
--TT-HHHHHHHHHHHHHH-
--TT-HHHHHHHHHHHHHH-
--TT-TTHHHHHHHHHHTT-
--TT-HHHHHHHHHHHHHH-
--TT-HHHHHHHHHHHHT--
--TT-HHHHHHHHHHHHTT-
--TT-HHHHHHHHHHHHHH-
--TT-HHHHHHHHHHHHHT-
--TT-HHHHHHHHHHHHHH-
--TT-HHHHHHHHHHHHHT-
--TT-HHHHHHHHHHHHHT-
--TT-HHHHHHHHHHHHTT-
--TT-TTHHHHHHHHHHHH-
--TT-HHHHHHHHHHHHHH-
--TT-HHHHHHHHHHHHHH-
--TT-HHHHHHHHHHHHH--
--TT-HHHHHHHHHHHHHT-
--TT-HHHHHHHHHHHHHT-
--TT-HHHHHHHHHHHHHT-
--TT-HHHHHHHHHHHHHT-
--TT-HHHHHHHHHHHHHH-
--TT-HHHHHHHHHHHTTT-
--TT-HHHHHHHHHHHHT--
--TT-HHHHHHHHHHHHTT-
--TT-HHHHHHHHHHHTT--
--TT-HHHHHHHHHHHHHH-
--TT-HHHHHHHHHHHHHH-
--TT-HHHHHHHHHHHHHH-
--TT-HHHHHHHHHHHHHH-
--TT-HHHHHHHHHHHHHT-
--TT-HHHHHHHHHHHHTT-
--TT-HHHHHHHHHHHHTT-
--TT-HHHHHHHHHHHHTT-
--TT-HHHHHHHHHHHHTT-
--TT-HHHHHHHHHHHHTT-
--SS-HHHHHHHHHHHHHT-
--TT-HHHHHHHHHHHHHH-
--TT-HHHHHHHHHHHHTT-
--TT-HHHHHHHHHHHTTT-
--TT-HHHHHHHHHHHHHH-
--TT-HHHHHHHHHHHHTT-
--SS-HHHHHHHHHHHHHT-
--TT-HHHHHHHHHHHHHH-
--TT-HHHHHHHHHHHHTT-
--TT-HHHHHHHHHHHHHT-
--TT-HHHHHHHHHHHHHH-
--TT-HHHHHHHHHHHHTT-
--TT-HHHHHHHHHHHHTT-
--TT-HHHHHHHHHHHHTT-
--TT-HHHHHHHHHHHHTT-
--TT-HHHHHHHHHHHHTT-
--TT-HHHHHHHHHHHHHH-
--TT-HHHHHHHHHHHHHH-
--TT-HHHHHHHHHHHHTT-
--TT-HHHHHHHHHHHTT--
--TT-HHHHHHHHHHHHHH-
--TT-HHHHHHHHHHHHTT-
--TT-HHHHHHHHHHHHTT-
--TT-HHHHHHHHHHHHTT-
--TT-HHHHHHHHHHHHHT-
--TT-HHHHHHHHHHHHT--
--TT-HHHHHHHHHHHHHH-
--TT-HHHHHHHHHHHHHH-
--TT-HHHHHHHHHHHHHH-
--TT-HHHHHHHHHHHHHH-
--TT-HHHHHHHHHHHHHH-
--TT-HHHHHHHHHHHHHH-
--SS-HHHHHHHHHHHHHH-
--TT-HHHHHHHHHHHHTT-
--TT-HHHHHHHHHHHTTT-
--TT-HHHHHHHHHHHGGG-
--TT-HHHHHHHHHHHHTT-
--TT-HHHHHHHHHHHHTT-
--SS-HHHHHHHHHHHHTT-
--TT-HHHHHHHHHHHTTT-
--TT-HHHHHHHHHHHGGG-
--TT-HHHHHHHHHHHHT--
--TT-HHHHHHHHHHHHHH-
--TT-HHHHHHHHHHHHHT-
--TT-HHHHHHHHHHHHHT-
--TT-HHHHHHHHHHHHHH-
--TT-HHHHHHHHHHHHHH-
--TT-HHHHHHHHHHHHT--
--TT-TTHHHHHHHHHTTT-
--TT-HHHHHHHHHHHHTT-
--TT-HHHHHHHHHHHHTT-
--TT-HHHHHHHHHHHHTT-
--TT-HHHHHHHHHHHHTT-
--TT-HHHHHHHHHHHHTT-
--TT-HHHHHHHHHHHHHT-
--TT-HHHHHHHHHHHHTT-
--TT-HHHHHHHHHHHHTT-
--TT-HHHHHHHHHHHHHH-
--TT-HHHHHHHHHHHHHH-
--TT-HHHHHHHHHHHHTT-
--TT-HHHHHHHHHHHHHH-
--TT-HHHHHHHHHHHHHH-
--TT-HHHHHHHHHHHHHH-
--TT-HHHHHHHHHHHHHH-
--TT-HHHHHHHHHHHTTT-
--TT-HHHHHHHHHHHHHH-
--TT-HHHHHHHHHHHHHT-
--TT-HHHHHHHHHHHHTT-
--TT-HHHHHHHHHHTTTT-
--SS-HHHHHHHHHHHTTT-
--SS-HHHHHHHHHTTTTT-
--SS-HHHHHHHHHHHHTT-
--TT-HHHHHHHHHHHHTT-
--TT-HHHHHHHHHHHHTT-
--TT-HHHHHHHHHHHHTT-
--TT-HHHHHHHHHHHHTT-
--TT-HHHHHHHHHHHHHH-
--TT-HHHHHHHHHHHHHH-
--TT-HHHHHHHHHHHHHH-
--TT-HHHHHHHHHHHHTT-
--TT-HHHHHHHHHHHHHH-
--TT-HHHHHHHHHHHHH--
--TT-HHHHHHHHHHHHHH-
--TT-HHHHHHHHHHHHHH-
--TT-HHHHHHHHHHHHHH-
--TT-HHHHHHHHHHHHT--
--TT-HHHHHHHHHHHHHH-
--TT-HHHHHHHHHHHHH--
--TT-HHHHHHHHHHHHHH-
--TT-HHHHHHHHHHHHHH-
--TT-HHHHHHHHHHHHHH-
--TT-HHHHHHHHHHHHTT-
--TT-HHHHHHHHHHHHTT-
--TT-HHHHHHHHHHHHHT-
--TT-HHHHHHHHHHHHTT-
--TT-HHHHHHHHHHHHH--
--TT-HHHHHHHHHHHHHT-
--TT-HHHHHHHHHHHHHT-
--TT-HHHHHHHHHHHHHT-
--TT-HHHHHHHHHHHHHH-
--TT-HHHHHHHHHHHTTT-
--TT-HHHHHHHHHHHHHH-
--TT-HHHHHHHHHHHHTT-
--TT-HHHHHHHHHHHHTT-
--SS-HHHHHHHHHHHHTT-
--SS-TTHHHHHHHHHHHH-
--TT-HHHHHHHHHHHHHH-
--TT-HHHHHHHHHHHHHH-
--TT-HHHHHHHHHHHHTT-
--TT-HHHHHHHHHHHHHH-
--TT-HHHHHHHHHHHHHH-
--TT-HHHHHHHHHHHHHH-
--TT-HHHHHHHHHHHHHH-
--TT-TTHHHHHHHHHTTT-
--TT-HHHHHHHHHHHHTT-
--TT-HHHHHHHHHHHHHH-
--TT-HHHHHHHHHHHHTT-
--TT-HHHHHHHHHHHHT--
--TT-HHHHHHHHHHHHTT-
--TT-HHHHHHHHHHHHTT-
--TT-HHHHHHHHHHHHTT-
--TT-HHHHHHHHHHHHTT-
--TT-HHHHHHHHHHHHHT-
--TT-HHHHHHHHHHHHH--
--TT-HHHHHHHHHHHHHH-
--TT-HHHHHHHHHHHHHT-
--TT-HHHHHHHHHHHHH--
--TT-HHHHHHHHHHHHT--
--TT-HHHHHHHHHHHHTT-
--TT-HHHHHHHHHHHHHH-
--TT-HHHHHHHHHHHHHH-
--TT-HHHHHHHHHHHHHH-
--TT-TTHHHHHHHHHHTT-
--TT-HHHHHHHHHHHHTT-
--TT-HHHHHHHHHHHHTT-
--TT-HHHHHHHHHHHHHH-
--TT-HHHHHHHHHHHHHH-
--TT-HHHHHHHHHHHHH--
--TT-HHHHHHHHHHHHT--
--TT-HHHHHHHHHHHHTT-
--TT-HHHHHHHHHHHHH--
--TT-HHHHHHHHHHHHHT-
--TT-HHHHHHHHHHHHHT-
--TT-HHHHHHHHHHHHHH-
--TT-HHHHHHHHHHHHHH-
--TT-HHHHHHHHHHHHHH-
--TT-HHHHHHHHHHHHHH-
--TT-HHHHHHHHHHHHHH-
--TT-HHHHHHHHHHHHHT-
--TT-HHHHHHHHHHHHH--
--SS-HHHHHHHHHHHHHH-
--TT-HHHHHHHHHHHHHH-
--TT-HHHHHHHHHHHHHH-
--TT-HHHHHHHHHHHHHH-
--TT-HHHHHHHHHHHHTT-
--TT-HHHHHHHHHHHHTT-
--TT-HHHHHHHHHHHHTT-
--SS-HHHHHHHHHHHHHH-
--TT-HHHHHHHHHHHHHH-
--TT-HHHHHHHHHHHTTT-
--TT-HHHHHHHHHHHHHH-
--TT-HHHHHHHHHHHHHH-
--TT-HHHHHHHHHHHHTT-
--TT-HHHHHHHHHHHHT--
--TT-HHHHHHHHHHHHT--
--TT-HHHHHHHHHHHHHH-
--TT-HHHHHHHHHHHHH--
--TT-HHHHHHHHHHHHHH-
--TT-HHHHHHHHHHHHH--
--TT-HHHHHHHHHHHHHH-
--TT-HHHHHHHHHHHHH--
--TT-HHHHHHHHHHHHHH-
--TT-HHHHHHHHHHHHHH-
--TT-HHHHHHHHHHHHHH-
--TT-HHHHHHHHHHHHTT-
--TT-HHHHHHHHHHHHHH-
--TT-HHHHHHHHHHHHHH-
--TT-HHHHHHHHHHHHHH-
--SS-HHHHHHHHHHHHHH-
--TT-HHHHHHHHHHHHTT-
--TT-HHHHHHHHHHHHHH-
--TT-HHHHHHHHHHHHHH-
--TT-HHHHHHHHHHHHTT-
--TT-HHHHHHHHHHHHTT-
--TT-HHHHHHHHHHHTTT-
--TT-HHHHHHHHHHHHTT-
--TT-HHHHHHHHHHHHHH-
--TT-HHHHHHHHHHHHTT-
--TT-HHHHHHHHHHHHTT-
--TT-HHHHHHHHHHHHHT-
--TT-HHHHHHHHHHHHHT-
--TT-HHHHHHHHHHHHHH-
--TT-HHHHHHHHHHHHTT-
--TT-HHHHHHHHHHHHTT-
--SS-HHHHHHHHHHHHTT-
--SS-HHHHHHHHHHHHHH-
--TT-HHHHHHHHHHHHHH-
--TT-HHHHHHHHHHHHTT-
--TT-HHHHHHHHHHHHHH-
--TT-HHHHHHHHHHHHT--
--TT-HHHHHHHHHHHHHH-
--TT-HHHHHHHHHHHHTT-
--TT-HHHHHHHHHHHHHH-
--SS-HHHHHHHHHHHHTT-
--TT-HHHHHHHHHHHHH--
--TT-HHHHHHHHHHHHH--
--SS-HHHHHHHHHHHHHH-
--TT-HHHHHHHHHHHHTT-
--TT-HHHHHHHHHHHHHH-
--TT-HHHHHHHHHHHHHH-
--TT-HHHHHHHHHHHHHH-
--TT-HHHHHHHHHHHHTT-
--TT-HHHHHHHHHTTTTT-
--TT-HHHHHHHHHHHHTT-
--SS-HHHHHHHHHHHTT--
--TT-HHHHHHHHHHHHHT-
--TT-HHHHHHHHHHHHHT-
--TT-HHHHHHHHHHHHHT-
--TT-HHHHHHHHHHHHHT-
--TT-HHHHHHHHHHHHHT-
--TT-HHHHHHHHHHHHHT-
--TT-HHHHHHHHHHHHHT-
--TT-HHHHHHHHHHHHHH-
--TT-HHHHHHHHHHHHHT-
--TT-HHHHHHHHHHHHHT-
--TT-HHHHHHHHHHHHHT-
--TT-HHHHHHHHHHHHH--
--SS-HHHHHHHHHHHHHT-
--TT-HHHHHHHHHHHHHT-
--SS-HHHHHHHHHHHHHT-
--SS-HHHHHHHHHHHHHT-
--TT-HHHHHHHHHHHHH--
--TT-HHHHHHHHHHTTTT-
--TT-HHHHHHHHHHHTTT-
--TT-HHHHHHHHHHHHHT-
--TT-HHHHHHHHHHHHHT-
--TT-HHHHHHHHHHHHHT-
--TT-HHHHHHHHHHHTTT-
--TT-HHHHHHHHHHHHHT-
--TT-HHHHHHHHHHHHHH-
--TT-HHHHHHHHHHHHHT-
--TT-HHHHHHHHHHHHHT-
--TT-HHHHHHHHHHHHHT-
--TT-HHHHHHHHHHHHHT-
--TT-HHHHHHHHHHHHHH-
--TT-HHHHHHHHHHHHHH-
--TT-HHHHHHHHHHHHTT-
--TT-HHHHHHHHHHHHTT-
--TT-HHHHHHHHHHHHHT-
--TT-HHHHHHHHHHHHTT-
--TT-HHHHHHHHHHHHHH-
--TT-HHHHHHHHHHHHHH-
--TT-HHHHHHHHHHHHHH-
--SS-HHHHHHHHHHHHHH-
--TT-HHHHHHHHHHHHHT-
--TT-HHHHHHHHHHHHHH-
--TT-HHHHHHHHHHHHH--
--TT-HHHHHHHHHHHHHH-
--TT-HHHHHHHHHHHHHH-
--TT-HHHHHHHHHHHHHH-
--TT-HHHHHHHHHHHHHH-
--TT-HHHHHHHHHHHHHH-
--TT-HHHHHHHHHHHHH--
--TT-HHHHHHHHHHHHHH-
--TT-HHHHHHHHHHHHHH-
--TT-HHHHHHHHHHHHHH-
--TT-HHHHHHHHHHHHTT-
--TT-HHHHHHHHHHHHHH-
--TT-HHHHHHHHHHHHHH-
--SS-HHHHHHHHHHHTT--
--TT-HHHHHHHHHHHHTT-
--TT-HHHHHHHHHHHHHH-
--TT-HHHHHHHHHHHHHT-
--TT-HHHHHHHHHHHHHH-
--TT-HHHHHHHHHHHHHH-
--TT-HHHHHHHHHHHHHH-
--TT-HHHHHHHHHHHHH--
--SS-HHHHHHHHHHHHHH-
--TT-HHHHHHHHHHHHHT-
--TT-HHHHHHHHHHHHHH-
--TT-HHHHHHHHHHHHHH-
--TT-HHHHHHHHHHHHHH-
--TT-HHHHHHHHHHHHTT-
--SS-HHHHHHHHHHHHHH-
--TT-HHHHHHHHHHHHHT-
--TT-HHHHHHHHHHHHHT-
--TT-HHHHHHHHHHHHTT-
--TT-HHHHHHHHHHHHHH-
--TT-HHHHHHHHHHHHTT-
--TT-HHHHHHHHHHHHT--
--TT-HHHHHHHHHHHHH--
--TT-HHHHHHHHHHHHHH-
--TT-HHHHHHHHHHHTTT-
--TT-HHHHHHHHHHHHTT-
--TT-HHHHHHHHHHHHTT-
--TT-HHHHHHHHHHHHT--
--TT-HHHHHHHHHHHHHH-
--TT-HHHHHHHHHHHHHH-
--TT-HHHHHHHHHHHHTT-
--TT-HHHHHHHHHHHHTT-
--TT-HHHHHHHHHHHHHH-
--TT-HHHHHHHHHHHHTT-
--TT-HHHHHHHHHHHHHH-
--TT-HHHHHHHHHHTGGG-
--TT-HHHHHHHHHHHHTT-
--TT-HHHHHHHHHHHHHT-
--TT-HHHHHHHHHHHHHH-
--SS-HHHHHHHHHHHHHH-
--TT-HHHHHHHHHHHHHT-
--TT-HHHHHHHHHHHHHH-
--TT-HHHHHHHHHHHHHH-
--TT-HHHHHHHHHHHHHH-
--TT-HHHHHHHHHHHHHH-
--TT-HHHHHHHHHHHHH--
--TT-HHHHHHHHHHHHTT-
--TT-HHHHHHHHHHHHHT-
--TT-HHHHHHHHHHHHHT-
--TT-HHHHHHHHHHHHH--
--TT-HHHHHHHHHHHHH--
--TT-HHHHHHHHHHHHTT-
--TT-HHHHHHHHHHHHHT-
--TT-HHHHHHHHHHHHHT-
--TT-HHHHHHHHHHHHH--
--TT-HHHHHHHHHHHHH--
--TT-HHHHHHHHHHHHT--
--TT-HHHHHHHHHHHHH--
--TT-HHHHHHHHHHHTT--
--TT-HHHHHHHHHHHTT--
--TT-HHHHHHHHHHHTT--
--TT-HHHHHHHHHHHTT--
--TT-HHHHHHHHHHHTT--
--TT-HHHHHHHHHHHTT--
--TT-HHHHHHHHHHHTT--
--SS-HHHHHHHHHHHTT--
--TT-HHHHHHHHHHHHT--
--TT-HHHHHHHHHHHHT--
--TT-HHHHHHHHHHHTT--
--TT-HHHHHHHHHHHTS--
--TT-HHHHHHHHHHHHS--
--TT-HHHHHHHHHHHHT--
--TT-HHHHHHHHHHHS---
--TT-HHHHHHHHHHHTS--
--TT-HHHHHHHHHHHHS--
--TT-HHHHHHHHHHTTS--
--TT-HHHHHHHHHHHH---
--TT-HHHHHHHHHHHHS--
--TT-HHHHHHHHHHHHS--
--TT-HHHHHHHHHTTTS--
--TT-HHHHHHHHHHHH---
--TT-HHHHHHHHHTTTS--
--TT-HHHHHHHHHTTT---
--TT-HHHHHHHHHHHH---
--TT-HHHHHHHHHTTTS--
--TT-HHHHHHHHHHHH---
--TT-HHHHHHHHHHTT---
--SS-HHHHHHHHHHHHT--
--TT-HHHHHHHHHHHTS--
--SS-HHHHHHHHHHHTT--
--SS-HHHHHHHHHHHTT--
--TT-HHHHHHHHHHTTT--
--TT-HHHHHHHHHHHTT--
--SS-HHHHHHHHHHHTT--
--SS-HHHHHHHHHHHTT--
--SS-HHHHHHHHHHHHH--
--SS-HHHHHHHHHHHHT--
--SS-TTHHHHHHHHHHH--
--SS-HHHHHHHHHHHHT--
--SS-HHHHHHHHHHHHS--
--SS-HHHHHHHHHHTTT--
--SS-HHHHHHHHHHHHS--
--SS-HHHHHHHHHHHTT--
--SS-HHHHHHHHHHHTT--
--SS-HHHHHHHHHHHTT--
--SS-HHHHHHHHHHHTT--
--SS-HHHHHHHHHHHTT--
--TT-HHHHHHHHHHHHH--
--SS-HHHHHHHHHHHTT--
--TT-HHHHHHHHHHHHH--
--SS-HHHHHHHHHHHHH--
--SS-HHHHHHHHHHHHH--
--TT-HHHHHHHHHHHTT--
--TT-HHHHHHHHHHTTT--
--SS-HHHHHHHHHHHTT--
--SS-HHHHHHHHHHHTT--
--TT-HHHHHHHHHHHTS--
--TT-HHHHHHHHHHHTT--
--TT-HHHHHHHHHHHTT--
--TT-HHHHHHHHHHHHS--
--TT-HHHHHHHHHHHTT--
--TT-HHHHHHHHHHHTT--
--SS-HHHHHHHHHHHTT--
--TT-HHHHHHHHHHHTT--
--SS-HHHHHHHHHHHTT--
--TT-HHHHHHHHHHHTT--
--SS-HHHHHHHHHHHHT--
--TT-HHHHHHHHHHHTT--
--TT-HHHHHHHHHHHTT--
--TT-HHHHHHHHHHHTT--
--TT-HHHHHHHHHHHTT--
--TT-HHHHHHHHHHHTT--
--TT-HHHHHHHHHHHTT--
--TT-HHHHHHHHHHHTT--
--TT-HHHHHHHHHHHTT--
--TT-HHHHHHHHHTTTT--
--TT-HHHHHHHHHHTSS--
--TT-HHHHHHHHHHT-S--
--TT-HHHHHHHHHHTTS--
--TT-HHHHHHHHHHTTS--
--TT-HHHHHHHHHTTSS--
--TT-HHHHHHHHHHTTS--
--SS-HHHHHHHHHTTTS--
--TT-HHHHHHHHHHHT---
--TT-HHHHHHHHHHHHT--
--TT-HHHHHHHHHHHTT--
--TT-HHHHHHHHHHHHT--
--TT-HHHHHHHHHTTTS--
--TT-HHHHHHHHHHTTS--
--TT-HHHHHHHHHTTTS--
--TT-HHHHHHHHHTTTS--
--TT-HHHHHHHHHTTTS--
--TT-HHHHHHHHHTTT---
--TT-HHHHHHHHGGGG---
--TT-HHHHHHHHGGGS---
--TT-HHHHHHHHHHHT---
--TT-HHHHHHHHHHHS---
--TT-HHHHHHHHHHHT---
--TT-HHHHHHHHHHH----
--TT-HHHHHHHHHTT----
--TT-HHHHHHHHHHH-S--
--TT-HHHHHHHHHHH-S--
--TT-HHHHHHHHHHH-S--
--TT-HHHHHHHHTTT-S--
--TT-HHHHHHHHTTT-S--
--TT-HHHHHHHHHHH----
--TT-HHHHHHHHHTT-S--
--TT-HHHHHHHHHTT-S--
--TT-HHHHHHHHHTT-S--
--TTSHHHHHHHHHHH-S--
--TTSHHHHHHHHHTT----
--TTSHHHHHHHHHHH-S--
--TT-HHHHHHHHHTT-S--
--TT-HHHHHHHHHHH-S--
--TT-HHHHHHHHHHH-S--
--TT-HHHHHHHHHHH-S--
--TT-HHHHHHHHHHH----
--TTSHHHHHHHHHHH-S--
--TTSHHHHHHHHHHH----
--TTSHHHHHHHHHHH----
--TTSHHHHHHHHHHH----
--TTSHHHHHHHHHHH-S--
--TT-HHHHHHHHHTT----
--TT-HHHHHHHHHHS-S--
--TT-HHHHHHHHHHT----
--TTSHHHHHHHHHHH----
--TT-HHHHHHHHHHT-S--
--TTSHHHHHHHHHTT-S--
--TT-HHHHHHHHHHT----
--SS-HHHHHHHHHTT----
--TT-HHHHHHHHHHH----
--TT-HHHHHHHHHHHS---
--TT-HHHHHHHHHHH----
--TT-HHHHHHHHHHHS---
--TT-HHHHHHHHHHH----
--TT-HHHHHHHHHHS----
--TT-HHHHHHHHHTT----
--TT-HHHHHHHHHHHS---
--TTSHHHHHHHHHHHS---
--TTSHHHHHHHHHHHS---
--SS-HHHHHHHHHHH----
--TTSHHHHHHHHHHHSS--
--TT-HHHHHHHHHHH-S--
--SS-HHHHHHHHHHHTT--
--TT-HHHHHHHHHHH-S--
--TT-HHHHHHHHHTT-S--
--SS-HHHHHHHHHHH-S--
--SS-HHHHHHHHHHH-S--
--TT-HHHHHHHHTTT----
--TT-HHHHHHHHHTT-S--
--S--HHHHHHHHHTT----
--SS-HHHHHHHHHTT-S--
--TT-HHHHHHHHHTT----
--SS-HHHHHHHHTTT----
--S--HHHHHHHHHTT----
--TT-HHHHHHHHHTT----
--TT-HHHHHHHHHTT----
--TT-HHHHHHHHHHH----
--SS-HHHHHHHHHHH----
---SSHHHHHHHHHTT----
---S-HHHHHHHHHTT----
--SS-HHHHHHHHHHH----
---S-HHHHHHHHHTT----
---S-HHHHHHHHTTT----
--SS-HHHHHHHHHHS----
--SS-HHHHHHHHHHH----
---S-HHHHHHHHHTT----
---S-HHHHHHHHHHH----
---S-HHHHHHHHHTT----
--SS-HHHHHHHHHHH----
---S-HHHHHHHHHTT----
---S-HHHHHHHHHHT----
--SS-HHHHHHHHHTT----
---S-HHHHHHHHHTT----
-----HHHHHHHHHTT----
-----HHHHHHHHHTT----
--S--HHHHHHHHTTT----
--S--HHHHHHHHHHH----
--S--HHHHHHHTTTS----
--S--HHHHHHHHHHH----
--TT-HHHHHHHHHHH----
--TT-HHHHHHHHTTS----
--TT-HHHHHHHHHHS----
--SS-HHHHHHHHHHH----
--SS-HHHHHHHHHHH----
--TT-HHHHHHHHTTTS---
--S--HHHHHHHHHTT----
--S--HHHHHHHHHHH----
--S--HHHHHHHHHHH----
--SS-HHHHHHHHHTT----
--SS-HHHHHHHHHTT----
--S--HHHHHHHHHHH----
--SS-HHHHHHHHHHHS---
--TT-HHHHHHHHTTTS---
--TT-HHHHHHHHHHH----
--TT-HHHHHHHHHTT----
--TT-HHHHHHHHHHH----
--TT-HHHHHHHHTTT----
--TT-HHHHHHHHHHT----
--TT-HHHHHHHHHHT----
--S--HHHHHHHHHHTS---
--SS-HHHHHHHHHTTS---
--SS-HHHHHHHHHHTS---
--TT-HHHHHHHHHHTS---
--S--HHHHHHHHHHTS---
--TT-HHHHHHHHHHTS---
--TT-HHHHHHHHHHSS---
--TT-HHHHHHHHHHSS---
--SS-HHHHHHHHHHTS---
--SS-HHHHHHHHHHT----
--SS-HHHHHHHHHHS----
--SS-HHHHHHHHHHT----
--SS-HHHHHHHHHHTS---
--SS-HHHHHHHHHHT----
--SS-HHHHHHHHHHT----
--SS-HHHHHHHHHHT----
--TT-HHHHHHHHHHS----
--SS-HHHHHHHHHHT----
--SS-HHHHHHHHHHT----
--TT-HHHHHHHHHHT----
--TT-HHHHHHHTTTT----
--TT-HHHHHHHHHHTS---
--TT-HHHHHHHHHHT----
--TT-HHHHHHHHHHTS---
--SS-HHHHHHHHHHTS---
--SS-HHHHHHHHHHT----
--TT-HHHHHHHHHHT----
--TT-HHHHHHHHHHT----
--TT-HHHHHHHHHHTS---
--TT-HHHHHHHHHHT----
--TT-HHHHHHHHHHH----
--S--HHHHHHHHHHSS---
--S--HHHHHHHHHTT----
--TT-HHHHHHHHHTT----
--TT-HHHHHHHHHHH----
--SS-HHHHHHHHHTTS---
--SS-HHHHHHHHHTT----
--S--HHHHHHHHHTTS---
--TT-HHHHHHHHHTTS---
--SS-HHHHHHHHHHSS---
--TT-HHHHHHHHHHHS---
--SS-HHHHHHHHHHH----
--SS-HHHHHHHHHTT----
--SS-HHHHHHHHTTSS---
--SS-HHHHHHHHHHSS---
--TT-HHHHHHHHHHHS---
--TT-HHHHHHHHHTTS---
--SS-HHHHHHHHHTTS---
--TT-HHHHHHHHHHTS---
--SS-HHHHHHHHHHSS---
--TT-HHHHHHHHHTS----
--TT-HHHHHHHHHHH----
--TTTHHHHHHHHHHH----
--TT-HHHHHHHHHTS----
--TT-HHHHHHHHHTT----
--TT-HHHHHHHHHTT----
--TT-HHHHHHHHHTT----
--SS-HHHHHHHHHTT----
--TT-HHHHHHHHHTT----
--SS-HHHHHHHHTTS----
--SS-HHHHHHHHTTTS---
--TT-HHHHHHHHHTTS---
--TT-HHHHHHHHTTS----
--TT-HHHHHHHGGGS----
--TT-HHHHHHHHTTS----
--TT-HHHHHHHGGGGS---
--TT-HHHHHHHGGGGS---
--TT-HHHHHHHGGGT----
--TT-HHHHHHHGGGT----
--TT-HHHHHHHHTTTS---
--TT-HHHHHHHGGGT----
--TT-HHHHHHHGGGTS---
--TTTHHHHHHHGGGT----
--TTTHHHHHHHHHTTS---
--TT-HHHHHHHHHTTS---
--TTTHHHHHHHHHTTS---
--TT-HHHHHHHHHHHS---
--TT-HHHHHHHHHTTS---
--TTTHHHHHHHHHHHS---
--TTTHHHHHHHHHTTS---
--TT-HHHHHHHHHHHS---
--TT-HHHHHHHHHHHS---
--TTTHHHHHHHHHHSS---
--TT-HHHHHHHHHTTS---
--TTTHHHHHHHHTTTS---
--TT-HHHHHHHHHHHS---
--TT-HHHHHHHHHHHS---
--TTTHHHHHHHHHHHS---
--TTTHHHHHHHHHHSS---
--TTTHHHHHHHHHHHS---
--TTTHHHHHHHHHHHS---
--TT-HHHHHTTTTTSS---
--TT-HHHHHHHHHHSS---
--TT-HHHHHHHHHHSS---
--TT-HHHHHHHHHHHS---
--TT-HHHHHHHHHHHS---
--TT-HHHHHHHHHHHS---
--TTTHHHHHHHHHHHS---
--TT-HHHHHHHHTTTS---
--TTTHHHHHHHHHTTS---
--TT-HHHHHHHHHTTS---
--TTTHHHHHHHHHTTS---
--TT-HHHHHHHHHTTS---
--TT-HHHHHHHHHHHS---
--TTTHHHHHHHHHHHS---
--TT-HHHHHHHHHHHS---
--TTTHHHHHHHHTTTS---
--TTTHHHHHHHHHHHS---
--TTTHHHHHHHHHTTS---
--TTTHHHHHHHHHHHS---
--TTTHHHHHHHHHHHS---
--TT-HHHHHHHHHTTS---
--TT-HHHHHHHHHTTS---
--TT-HHHHHHHHTTSS---
--TT-HHHHHHHHHHHS---
--TT-HHHHHHHHHTTS---
--TT-HHHHHHHHHTTS---
--TT-HHHHHHHHHHHS---
--TT-HHHHHHHHHHHS---
--TT-HHHHHHHHHHHS---
--TT-HHHHHHHHHTTS---
--TT-HHHHHHHHHHHS---
--TT-HHHHHHHHHHSS---
--TT-HHHHHHHHHHHS---
--SS-HHHHHHHHHHHS---
--SS-HHHHHHHHHHHS---
--TT-HHHHHHHHHHH----
--TT-HHHHHHHHHHSS---
--TT-HHHHHHHHHHTS---
--TT-HHHHHHHHHHHS---
--TTTHHHHHHHHHHHS---
--TTTHHHHHHHHHHHS---
--TTTHHHHHHHHHHSS---
--TTTHHHHHHHHHTSS---
--TT-HHHHHHHHHHT----
--TT-HHHHHHHHHHT----
--TTTHHHHHHHHHHS----
--TTTHHHHHHHHHHT----
--TTTHHHHHHHHHHT----
--TTTHHHHHHHHHTS----
--TTTHHHHHHHHHTS----
--TTTHHHHHHHHHTT----
--TT-HHHHHHHHHTT----
--TT-HHHHHHHHHHS----
--TTTHHHHHHHHHTT----
--TT-HHHHHHHHHTT----
--TT-HHHHHHHHHHT----
--TT-HHHHHHHHHHT----
--TT-HHHHHHHHHHS----
--TTTHHHHHHHHHTT----
--TTTHHHHHHHHHTT----
--TT-HHHHHHHHHTT----
--TTTHHHHHHHHHTT----
--TTTHHHHHHHHHHS----
--TT-HHHHHHHHHHT-S--
--TTTHHHHHHHHHHT-S--
--SS-HHHHHHHHHHT----
--TT-HHHHHHHHHHH----
--TT-HHHHHHHHHHHSS--
--TT-HHHHHHHHTT--TT-
--TT-HHHHHHHHTTS-TT-
--TTTHHHHHHHHHT--S--
--TTTHHHHHHHHHHH-S--
--TTTHHHHHHHHHHT-S--
--TTTHHHHHHHHHHS-S--
--TT-HHHHHHHHHTS-S--
--TTTHHHHHHHHHTTSS--
--TTTHHHHHHHHHHHSS--
--TTTHHHHHHHHHHTSS--
--TTTHHHHHHHHHHHS---
--TT-HHHHHHHHHHTS---
--TTTHHHHHHHHHHTS---
--TTTHHHHHHHHHHSS---
--TT-HHHHHHHHHTTS---
--TT-HHHHHHHHHHHS---
--TT-HHHHHHHHHHTS---
--TT-HHHHHHHHHTT----
--TTTHHHHHHHHHTTS---
--TT-HHHHHHHHHTTS---
--TT-HHHHHHHHGGGS---
--TT-HHHHHHHHGGGS---
--SS-HHHHHHHHHTTS---
--TTTHHHHHHHHGGGS---
--TT-HHHHHHHHGGGS---
--TT-HHHHHHHHTTSS---
--TTTHHHHHHHHHTTS---
--TT-HHHHHHHHHHSS---
--SS-HHHHHHHHHHTS---
--TT-HHHHHHHHHTSS---
--TTTHHHHHHHHHHS----
--TTTHHHHHHHHHHT----
--TT-HHHHHHHHHHSS---
--TT-HHHHHHHHHHSS---
--TT-HHHHHHHHHHHS---
--TT-HHHHHHHHHHH----
--TT-HHHHHHHHHHHS---
--TT-HHHHHHHHHHHS---
--TTTHHHHHHHHHHH----
--TT-HHHHHHHHHTT----
--TTTHHHHHHHHHHTS---
--TTTHHHHHHHHHTT----
--TT-HHHHHHHHHHT----
--TT-HHHHHHHHHTTS---
--TTTHHHHHHHHHHT----
--TTTHHHHHHHHHHT----
--TT-HHHHHHHHHHHS---
--TT-HHHHHHHHHHSS---
--TTTHHHHHHHHHTTS---
--TT-HHHHHHHHHHHS---
--TT-HHHHHHHHHHSS---
--TTTHHHHHHHHHHHS---
--TTTHHHHHHHHHHHS---
--TTTHHHHHHHHHHHS---
--TT-HHHHHHHHHHHS---
--TT-HHHHHHHHHTTS---
--TTTHHHHHHHHHTTS---
--TT-HHHHHHHHHTTS---
--TT-HHHHHHHHHTTS---
--TT-HHHHHHHHHTTS---
--TT-HHHHHHHHHTTS---
--TT-HHHHHHHHHTTS---
--TTTHHHHHHHHHTTS---
--TT-HHHHHHHHHTTS---
--TTTHHHHHHHHHTTS---
--TT-HHHHHHHHHTTS---
--TT-HHHHHHHHHHHS---
--TT-HHHHHHHHHTTS---
--TTTHHHHHHHHHHHS---
--TT-HHHHHHHHHHHS---
--TTTHHHHHHHHHHHS---
--TTTHHHHHHHHHHHS---
--TTTHHHHHHHHHHHS---
--TT-HHHHHHHHHHHS---
--TTTHHHHHHHHHHHS---
--TTTHHHHHHHHHTTS---
--TTTHHHHHHHHHTTS---
--TT-HHHHHHHHHTTS---
--TTTHHHHHHHHHHHS---
--TTTHHHHHHHHHTTS---
--TT-HHHHHHHHHTTS---
--TT-HHHHHHHHHHHS---
--TTTHHHHHHHHHHTS---
--TT-HHHHHHHHHHTS---
--TTTHHHHHHHHHHTS---
--TT-HHHHHHHHHTTS---
--TTTHHHHHHHHHHHS---
--TT-HHHHHHHHHTTS---
--TT-HHHHHHHHHHHS---
--TT-HHHHHHHHHHHS---
--TT-HHHHHHHHHHHS---
--TT-HHHHHHHHHTTS---
--TT-HHHHHHHHHHSS---
--TT-HHHHHHHHHHHS---
--TT-HHHHHHHHHHHS---
--TT-HHHHHHHHHHSS---
--TTTHHHHHHHHHHT----
--TTTHHHHHHHHHSS----
--TTTHHHHHHHTTS-----
--TT-HHHHHHHHHHS----
--TT-HHHHHHHHHTSS---
--TTTHHHHHHHHHHSS---
--TT-HHHHHHHHHTTS---
--TT-HHHHHHHHHHH----
--TTTHHHHHHHHHTT----
--TTTHHHHHHHHHTT----
--TT-HHHHHHHHHTT----
--TT-HHHHHHHHHHH----
--TT-HHHHHHHHHHH----
--TT-HHHHHHHHHHH----
--TTTHHHHHHHHHHH----
--TTTHHHHHHHHHHT----
--TTTHHHHHHHHHHH----
--TTTHHHHHHHHHHT----
--TTTHHHHHHHHHHH----
--TT-HHHHHHHHHTT----
--TTTHHHHHHHHHHT----
--TTTHHHHHHHHHTT----
--TT-HHHHHHHHHHH----
--TT-HHHHHHHHHHT----
--TTTHHHHHHHHHHS----
--TT-HHHHHHHHHHH----
--TT-HHHHHHHHHHHS---
--TT-HHHHHHHHHHTS---
--TT-HHHHHHHHHHHT---
--TTTHHHHHHHHHHTS---
--TT-HHHHHHHHHHH----
--TT-HHHHHHHHHHHTS--
--TTTHHHHHHHHHHHT---
--TT-HHHHHHHHHHHT---
--TT-HHHHHHHHHTTS---
--TT-HHHHHHHHHHTT---
--TTTHHHHHHHHHHTT---
--TT-HHHHHHHHHHTTS--
--TT-HHHHHHHHHHHH---
--TTTHHHHHHHHHHHH---
--TT-HHHHHHHHHHHH---
--TT-HHHHHHHHHHHH---
--TT-HHHHHHHHHHHHS--
--TTTHHHHHHHHHHHHT--
--TT-HHHHHHHHHHHHT--
--TT-HHHHHHHHHHHHT--
--TT-HHHHHHHHHHHHS--
--TT-HHHHHHHHHHHHS--
--TTTHHHHHHHHHHHTT--
--TTTHHHHHHHHHHHHS--
--TT-HHHHHHHHHHHHT--
--TT-HHHHHHHHHHHTT--
--TT-HHHHHHHHHHHHT--
--TT-HHHHHHHHHHHTT--
--SS-HHHHHHHHHHHH---
--TTTHHHHHHHHHHHHS--
--TT-HHHHHHHHHHTTT--
--TT-HHHHHHHHHHHHH--
--TT-HHHHHHHHHHHHS--
--TTTHHHHHHHHHHTTT--
--TT-HHHHHHHHHHHHS--
--TT-HHHHHHHHHHTTS--
--TT-HHHHHHHHHHHHS--
--TTTHHHHHHHHHHHHH--
--TT-HHHHHHHHHHHTT--
--TTTHHHHHHHHHHHHT--
--TT-HHHHHHHHHHHHT--
--TT-HHHHHHHHHHHHH--
--TT-HHHHHHHHHHHHH--
--TTTHHHHHHHHHHHHH--
--TTTHHHHHHHHHHHTS--
--TT-HHHHHHHHHHHHT--
--TTTHHHHHHHHHHHHS--
--TT-HHHHHHHHHHHHH--
--TT-HHHHHHHHHHHHS--
--TT-HHHHHHHHHHHHT--
--TT-HHHHHHHHHHHHTT-
--TT-HHHHHHHHHHHTT--
--TTTHHHHHHHHHHHTT--
--TTTHHHHHHHHHHHTS--
--TT-HHHHHHHHHHHHH--
--TTTHHHHHHHHHHHTT--
--TT-HHHHHHHHHHHHH--
--TTTHHHHHHHHHHHTT--
--TTTHHHHHHHHHHHTT--
--TTTHHHHHHHHHHHHT--
--TTTHHHHHHHHHHHHH--
--TT-HHHHHHHHHHHTT--
--TTTHHHHHHHHHHHHT--
--TT-HHHHHHHHHHHHH--
--TTTHHHHHHHHHHHTT--
--TT-HHHHHHHHHHHHH--
--TT-HHHHHHHHHHTTT--
--TTTHHHHHHHHHHHHH--
--TT-HHHHHHHHHHHHT--
--TT-HHHHHHHHHHHTT--
--TTTHHHHHHHHHHHTT--
--TTTHHHHHHHHHHHTT--
--TT-HHHHHHHHHHHHT--
--SS-HHHHHHHHHHHTS--
--TTTHHHHHHHHHHHTT--
--TT-HHHHHHHHHHHHH--
--TT-HHHHHHHHHHHHH--
--TT-HHHHHHHHHHHTT--
--TTTHHHHHHHHHHHTT--
--TT-HHHHHHHHHHHHH--
--TT-HHHHHHHHHHHHH--
--TTTHHHHHHHHHHHHT--
--TTTHHHHHHHHHHHHH--
--TT-HHHHHHHHHHHHT--
--TTTHHHHHHHHHHHHS--
--TT-HHHHHHHHHHHHS--
--TTTHHHHHHHHHHHTT--
--TT-HHHHHHHHHHHTT--
--TT-HHHHHHHHHHHTT--
--TT-HHHHHHHHHHHTT--
--TTTHHHHHHHHHHHHT--
--TTTHHHHHHHHHHHHT--
--TTTHHHHHHHHHHTTS--
--TT-HHHHHHHHHHHHS--
--TTTHHHHHHHHHHHHT--
--TT-HHHHHHHHHHHTT--
--TT-HHHHHHHHHHHTT--
--TTTHHHHHHHHHHTTS--
--TT-HHHHHHHHHHHTT--
--TTTHHHHHHHHHHHTT--
--TT-HHHHHHHHHHHTT--
--TT-HHHHHHHHHHTTT--
--TTTHHHHHHHHHHHTT--
--TT-HHHHHHHHHHHHH--
--TTTHHHHHHHHHHHTT--
--TTTHHHHHHHHHHHHH--
--TT-HHHHHHHHHHHHH--
--TT-HHHHHHHHHHHHH--
--TT-HHHHHHHHHHGGG--
--TTTHHHHHHHHHHHHS--
--TT-HHHHHHHHHHHTT--
--TTTHHHHHHHHHHHHT--
--TT-HHHHHHHHHHHHH--
--TTTHHHHHHHHHHHHH--
--TT-HHHHHHHHHHHTT--
--TT-HHHHHHHHHHHTS--
--TT-HHHHHHHHHHHTT--
--TTTHHHHHHHHHHHTT--
--TT-HHHHHHHHHHHTT--
--TT-HHHHHHHHHHHHH--
--TT-HHHHHHHHHHHHH--
--TT-HHHHHHHHHHHHH--
--TT-HHHHHHHHHHHTT--
--TT-HHHHHHHHHHHTT--
--TT-HHHHHHHHHHHTT--
--TTTHHHHHHHHHHHHH--
--TT-HHHHHHHHHTGGG--
--TT-HHHHHHHHHHHHS--
--TT-HHHHHHHHHHHHT--
--TT-HHHHHHHHHHTTS--
--TT-HHHHHHHHHHHHH--
--TT-HHHHHHHHHHHTT--
--TT-HHHHHHHHHHHTT--
--TTTHHHHHHHHHHHHT--
--TTTHHHHHHHHHHHHTT-
--TT-HHHHHHHHHHHHTT-
--TT-HHHHHHHHHHHHTT-
--TT-HHHHHHHHHHHHHH-
--TT-HHHHHHHHHHHHTT-
--TT-HHHHHHHHHHHHTT-
--TTTHHHHHHHHHHHHTT-
--TTTHHHHHHHHHHHHHT-
--TTTHHHHHHHHHHHHTT-
--TT-HHHHHHHHHHHHH--
--TTTHHHHHHHHHHHTT--
--TTTHHHHHHHHHHHHH--
--TT-HHHHHHHHHHHHTT-
--TT-HHHHHHHHHHHHTT-
--TTTHHHHHHHHHHHHTT-
--TT-HHHHHHHHHHHTTT-
--TT-HHHHHHHHHHHHTT-
--TT-HHHHHHHHHHHHTT-
--TT-HHHHHHHHHHHHTT-
--TT-HHHHHHHHHHHHHH-
--TTTHHHHHHHHHHHHHH-
--TT-HHHHHHHHHHHHTT-
--TT-HHHHHHHHHHHHTT-
--TT-HHHHHHHHHHHHTT-
--TT-HHHHHHHHHHHHHT-
--TT-HHHHHHHHHHHHTT-
--TT-HHHHHHHHHHHHTT-
--TT-HHHHHHHHHHHHTT-
--TTTHHHHHHHHHHHTTT-
--TT-HHHHHHHHHHHGGG-
--TT-HHHHHHHHHHHHTT-
--TTTHHHHHHHHHHHHT--
--TT-HHHHHHHHHHHHTT-
--TT-HHHHHHHHHHHHTT-
--TTTHHHHHHHHHHHTTT-
--TT-HHHHHHHHHHHHTT-
--TT-HHHHHHHHHHHHHH-
--TT-HHHHHHHHHHHHHT-
--TTTHHHHHHHHHHHHHT-
--TT-HHHHHHHHHHHHTT-
--TTTHHHHHHHHHHHHHH-
--TT-HHHHHHHHHHHHTT-
--TTTHHHHHHHHHHHHTT-
--TT-HHHHHHHHHHHHHH-
--TTTHHHHHHHHHHHHHH-
--TT-HHHHHHHHHHHTTT-
--TT-HHHHHHHHHHHHTT-
--TT-HHHHHHHHHHHHTT-
--TT-HHHHHHHHHHHHT--
--TT-HHHHHHHHHHHHTT-
--TT-HHHHHHHHHHHHTT-
--TT-HHHHHHHHHHHHTT-
--TTTHHHHHHHHHHHHTT-
--TT-HHHHHHHHHHHHHT-
--TT-HHHHHHHHHHHHTT-
--TT-HHHHHHHHHHHHTT-
--TTTHHHHHHHHHHHHTT-
--TT-HHHHHHHHHHHHHT-
--TT-HHHHHHHHHHHHTT-
--TTTHHHHHHHHHHHHH--
--TT-HHHHHHHHHHHHHH-
--TT-HHHHHHHHHHHHTT-
--TTTHHHHHHHHHHHTTT-
--TT-HHHHHHHHHHHHTT-
--TTTHHHHHHHHHHHHHT-
--TTTHHHHHHHHHHHHTT-
--TT-HHHHHHHHHHHHTT-
--TT-HHHHHHHHHHHHTT-
--TT-HHHHHHHHHHHHTT-
--TTTHHHHHHHHHHHHHH-
--TTTHHHHHHHHHHHHHH-
--TT-HHHHHHHHHHHHHH-
--TT-HHHHHHHHHHHHHH-
--TTTHHHHHHHHHHHHTT-
--TTTHHHHHHHHHHHHTT-
--TTTHHHHHHHHHHHHHH-
--TT-HHHHHHHHHHHHT--
--TTTHHHHHHHHHHHTT--
--TT-HHHHHHHHHHHHTT-
--TT-HHHHHHHHHHHHTT-
--TT-HHHHHHHHHHHHHH-
--TT-HHHHHHHHHHHHHH-
--TT-HHHHHHHHHHHHHT-
--TTTHHHHHHHHHHHHHH-
--TTTHHHHHHHHHHHHHT-
--TT-HHHHHHHHHHHHHH-
--TT-HHHHHHHHHHHHHH-
--TTTHHHHHHHHHHHHHH-
--TT-HHHHHHHHHHHHHH-
--TTTHHHHHHHHHHHHHH-
--TT-HHHHHHHHHHHHHT-
--TT-HHHHHHHHHHHHHH-
--TT-HHHHHHHHHHHHTT-
--TTTHHHHHHHHHHHHHH-
--TTTHHHHHHHHHHHHHH-
--TT-HHHHHHHHHHHHHH-
--TT-HHHHHHHHHHHHTT-
--TT-HHHHHHHHHHHHTT-
--TTTTTHHHHHHHHHHHH-
--TTTHHHHHHHHHHHTTT-
--TT-HHHHHHHHHHGGGT-
--TTTHHHHHHHHHHHHTT-
--TTTHHHHHHHHHHHHTT-
--TT-TTHHHHHHHHHHTT-
--TT-HHHHHHHHHHHHHH-
--TTTHHHHHHHHHHHHHT-
--TT-HHHHHHHHHHHHT--
--TTTHHHHHHHHHHHHTT-
--TTTHHHHHHHHHHHH---
--TT-HHHHHHHHHHHHT--
--TTTHHHHHHHHHHHHH--
--TTTHHHHHHHHHHHHT--
--TT-HHHHHHHHHHHHT--
--TT-HHHHHHHHHHHHT--
--TT-HHHHHHHHHHHHT--
--TTTHHHHHHHHHHHTT--
--TTTHHHHHHHHHHHTT--
--TTTHHHHHHHHHHHTT--
--TTTHHHHHHHHHGGGG--
--TT-HHHHHHHHHHHHH--
--TT-HHHHHHHHHHHHH--
--TT-HHHHHHHHHHHTT--
--TT-HHHHHHHHHHHTT--
--TT-HHHHHHHHHHHHT--
--SS-HHHHHHHHHHGGG--
--SS-HHHHHHHHHHHTT--
--TT-HHHHHHHHHHHTT--
--SS-HHHHHHHHHHGGG--
--SS-HHHHHHHHHHGGG--
--SS-HHHHHHHHHHHTT--
---S-HHHHHHHHHHHHT--
--SS-HHHHHHHHHHHHT--
--SS-HHHHHHHHHHHTT--
--SS-HHHHHHHHHHHHS--
---S-HHHHHHHHHHHTS--
--SS-HHHHHHHHHHHHS--
---S-HHHHHHHHHHHTT--
--SS-HHHHHHHHHHHHT--
---S-HHHHHHHHHHHTT--
---S-HHHHHHHHHHHTS--
--SS-HHHHHHHHHHHHT--
---S-HHHHHHHHHHHHT--
---S-HHHHHHHHHHHHT--
---S-HHHHHHHHHHHHS--
--SS-HHHHHHHHHHHHH--
--SS-HHHHHHHHHHHHS--
--SS-HHHHHHHHHHHHS--
--TT-HHHHHHHHHHHHS--
--SS-HHHHHHHHHHHHT--
--TT-HHHHHHHHHHHTT--
--SS-HHHHHHHHHHHTT--
--SS-HHHHHHHHHHHTT--
---S-HHHHHHHHHHHHH--
---S-HHHHHHHHHHHTT--
---S-HHHHHHHHHHHHT--
---S-HHHHHHHHHHHHHT-
---S-HHHHHHHHHHTTTT-
---S-HHHHHHHHHHHHTT-
--SS-HHHHHHHHHHHHTT-
--SS-HHHHHHHHHHHHHT-
--SS-HHHHHHHHHHHHTT-
--TT-HHHHHHHHHHHTTT-
--TT-HHHHHHHHHHHHTT-
--TT-HHHHHHHHHHHTT--
--TT-HHHHHHHHHHHHHH-
--SS-HHHHHHHHHHHTTT-
--TT-HHHHHHHHHHHHTT-
--SS-HHHHHHHHHHHHTT-
--TT-HHHHHHHHHHHHTT-
--SS-HHHHHHHHHHHHH--
--TT-HHHHHHHHHHHHTT-
--TT-HHHHHHHHHHHHTT-
--TTTHHHHHHHHHHHHH--
--TT-HHHHHHHHHHHHTT-
--SS-HHHHHHHHHHHHH--
--TT-HHHHHHHHHHHHHH-
--TTTHHHHHHHHHHHHHH-
--TT-HHHHHHHHHHHHHH-
--TTTHHHHHHHHHHHHHT-
--TT-HHHHHHHHHHHHHH-
--TTTHHHHHHHHHHHHHH-
--TTTHHHHHHHHHHHHHH-
--TT-HHHHHHHHHHHHHH-
--TT-HHHHHHHHHHHHHH-
--TT-HHHHHHHHHHHHHT-
--TT-HHHHHHHHHHHHHH-
--TT-HHHHHHHHHHHHHT-
--TT-HHHHHHHHHHHHHH-
--TTTHHHHHHHHHHHHHH-
--TT-HHHHHHHHHHHHTT-
--TT-HHHHHHHHHHHHHT-
--TTTHHHHHHHHHHHHHH-
--TTTHHHHHHHHHHHHH--
--TT-HHHHHHHHHHHHHH-
--TT-HHHHHHHHHHHHHT-
--TT-HHHHHHHHHHHHHH-
--TT-HHHHHHHHHHHHHH-
--TT-HHHHHHHHHHHHHT-
--SS-HHHHHHHHHHHHT--
--TTTHHHHHHHHHHHHHT-
--TTTHHHHHHHHHHHHHT-
--TT-HHHHHHHHHHHHHT-
--TT-HHHHHHHHHHHHHT-
--TT-HHHHHHHHHHHHHH-
--TT-HHHHHHHHHHHHHH-
--TT-HHHHHHHHHHHHHH-
--TT-HHHHHHHHHHHHTT-
--TT-HHHHHHHHHHHHHH-
--TT-HHHHHHHHHHHHH--
--TT-HHHHHHHHHHHHHT-
--TT-HHHHHHHHHHHHHH-
--TTTHHHHHHHHHHHHTT-
--TTTHHHHHHHHHHHHTT-
--TT-HHHHHHHHHHHHHH-
--TT-HHHHHHHHHHHHHH-
--TTTHHHHHHHHHHHHHT-
--TT-HHHHHHHHHHHHH--
--TTTHHHHHHHHHHTTT--
--TTTHHHHHHHHHHHHHH-
--TTTHHHHHHHHHHHHHH-
--TT-HHHHHHHHHHHHHH-
--TT-HHHHHHHHHHHHTT-
--TTTHHHHHHHHHHHHTT-
--TTTHHHHHHHHHHHHTT-
--TTTHHHHHHHHHHHHHH-
--TTTHHHHHHHHHHHHTT-
--TTTHHHHHHHHHHHHHH-
--TTTHHHHHHHHHHHHHH-
--TT-HHHHHHHHHHHHH--
--TTTHHHHHHHHHHHHH--
--TT-HHHHHHHHHTTTS--
--TTTHHHHHHHHHHHHH--
--TTTHHHHHHHHHHHTT--
--TT-HHHHHHHHHHHTT--
--TTTHHHHHHHHHHHHT--
--TTTHHHHHHHHHHHTT--
--TT-HHHHHHHHHHHTT--
--TTTHHHHHHHHHHHHH--
--TTTHHHHHHHHHHHTT--
--TTTHHHHHHHHHHHHT--
--TT-HHHHHHHHHHHTT--
--TT-HHHHHHHHHHHHS--
--TTTHHHHHHHHHHHHH--
--TTTHHHHHHHHHHHHH--
--TT-HHHHHHHHHHHHT--
--TT-HHHHHHHHHHHTT--
--TT-HHHHHHHHHGGGG--
--TTTHHHHHHHHHHHHH--
--TTTHHHHHHHHHHHTT--
--TT-HHHHHHHHHHHHH--
--TTTHHHHHHHHHHHHH--
--TTTHHHHHHHHHHGGG--
--TT-HHHHHHHHHHTTT--
--TT-HHHHHHHHHHGGG--
--TT-HHHHHHHHHHHHH--
--TT-HHHHHHHHHHGGG--
--TTTHHHHHHHHHHHHH--
--TT-HHHHHHHHHHHTT--
--TT-HHHHHHHHHHGGG--
--TT-HHHHHHHHHHHHT--
--TT-HHHHHHHHHHHTT--
--TT-HHHHHHHHHHHTT--
--TTTTHHHHHHHHHHHS--
--TT-THHHHHHHHHHHS--
--TT-HHHHHHHHHHTTS--
--TT-THHHHHHHHHHHH--
--TT-HHHHHHHHHHHHT--
--TT-HHHHHHHHHHHTT--
--TT-HHHHHHHHHHHHT--
--TT-THHHHHHHHHHTT--
--TT-THHHHHHHHHHHH--
--TT-HHHHHHHHHHHTT--
--TTTHHHHHHHHHHHTS--
--TT-HHHHHHHHHHHHH--
--TTTTHHHHHHHHHHTT--
--TTTTHHHHHHHHHHHT--
--TT-THHHHHHHHHHTT--
--TT-THHHHHHHHHHHH--
--TTTTHHHHHHHHHHHT--
--TT-THHHHHHHHHHHH--
--TT-SHHHHHHHHHHHH--
--TTTHHHHHHHHHHHHH--
--TT-HHHHHHHHHHHHH--
--TT-HHHHHHHHHHHHH--
--TT-HHHHHHHHHHHTT--
--TT-HHHHHHHHHHHTT--
--TT-HHHHHHHHHHHHH--
--TT-HHHHHHHHHHHHT--
--TT-HHHHHHHHHHHTT--
--TT-HHHHHHHHHHHTT--
--TT-HHHHHHHHHHHHT--
--TT-HHHHHHHHHHHHHH-
--TT-HHHHHHHHHHHHTT-
--TT-HHHHHHHHHHHHHT-
--TT-HHHHHHHHHHHHTT-
--TT-HHHHHHHHHHHHH--
--TT-HHHHHHHHHHHHHH-
--TTTHHHHHHHHHHHHHT-
--TTTHHHHHHHHHHHHHH-
--TT-HHHHHHHHHHHHHH-
--TTTHHHHHHHHHHHHHH-
--TT-HHHHHHHHHHHHT--
--TT-HHHHHHHHHHHHHT-
--TT-TTHHHHHHHHHTT--
--TT-HHHHHHHHHHHHHH-
--TT-HHHHHHHHHHHHH--
--TT-HHHHHHHHHHHHTT-
--TT-HHHHHHHHHHHHTT-
--TT-HHHHHHHHHHHHTT-
--TT-HHHHHHHHHHHHHH-
--TTTHHHHHHHHHHHHHH-
--TT-HHHHHHHHHHHHHH-
--TT-HHHHHHHHHHHHTT-
--TT-HHHHHHHHHHHHHH-
--TTTHHHHHHHHHHHHTT-
--TT-HHHHHHHHHHHHTT-
--TT-HHHHHHHHHHHHTT-
--TT-HHHHHHHHHHHHTT-
--TT-HHHHHHHHHHHHTT-
--TT-HHHHHHHHHHHHHH-
--TT-HHHHHHHHHHHHHT-
--TT-HHHHHHHHHHHHH--
--TT-HHHHHHHHHHHHHT-
--TT-HHHHHHHHHHHHHH-
--TT-HHHHHHHHHHHHTT-
--TT-HHHHHHHHHHHHTT-
--TT-HHHHHHHHHHHHTT-
--TT-HHHHHHHHHHHHHT-
--TT-HHHHHHHHHHHHTT-
--TT-HHHHHHHHHHHHHT-
--TT-HHHHHHHHHHHHHT-
--TT-HHHHHHHHHHHHHH-
--TTTHHHHHHHHHHHHHT-
--TT-HHHHHHHHHHHHHH-
--TT-HHHHHHHHHHHHHT-
--TT-HHHHHHHHHHHHTT-
--TT-HHHHHHHHHHHHTT-
--TTTHHHHHHHHHHHHHT-
--TT-TTHHHHHHHHHHHT-
--TT-HHHHHHHHHHHHHT-
--TT-HHHHHHHHHHHHTT-
--TT-HHHHHHHHHHHHH--
--TT-HHHHHHHHHHHHHH-
--TT-HHHHHHHHHHHHTT-
--TT-HHHHHHHHHHHHTT-
--TTTHHHHHHHHHHHHTT-
--TT-HHHHHHHHHHHHHH-
--TTTHHHHHHHHHHHHH--
--TTTHHHHHHHHHHHHHH-
--TTTHHHHHHHHHHHHTT-
--TT-HHHHHHHHHHHHHH-
--TTTHHHHHHHHHHHHHH-
--TT-HHHHHHHHHHHHHH-
--TTTHHHHHHHHHHHHHT-
--TT-HHHHHHHHHHHHHT-
--TTTHHHHHHHHHHHHHH-
--TT-HHHHHHHHHHHHHH-
--TT-HHHHHHHHHHHHHH-
--TT-HHHHHHHHHHHHHH-
--TT-HHHHHHHHHHHHHH-
--TT-HHHHHHHHHHHHHH-
--TT-HHHHHHHHHHHHHH-
--TT-HHHHHHHHHHHHHH-
--TT-HHHHHHHHHHHHHH-
--TTTHHHHHHHHHHHHHH-
--TT-HHHHHHHHHHHHHT-
--TT-HHHHHHHHHHHHHT-
--TT-HHHHHHHHHHHHHH-
--TT-HHHHHHHHHHHHHH-
--TT-HHHHHHHHHHHHHT-
--TT-HHHHHHHHHHHHHT-
--TT-HHHHHHHHHHHTTT-
--TT-HHHHHHHHHHHHTT-
--TT-HHHHHHHHHHHHHH-
--TT-HHHHHHHHHHHHHH-
--TT-HHHHHHHHHHHHHH-
--TT-HHHHHHHHHHHHT--
--TT-HHHHHHHHHHHHHH-
--TTTHHHHHHHHHHHTTT-
--TTTHHHHHHHHHHHHTT-
--TT-HHHHHHHHHHHHT--
--TTTHHHHHHHHHHHHHH-
--TT-HHHHHHHHHHHHHH-
--TT-HHHHHHHHHHHHHT-
--TTTHHHHHHHHHHHHHH-
--TTTHHHHHHHHHHHHTT-
--TT-HHHHHHHHHHHHH--
--TT-HHHHHHHHHHHHTT-
--TT-HHHHHHHHHHHGGG-
--TT-HHHHHHHHHHHGGG-
--TTTHHHHHHHHHHHGGG-
--TT-HHHHHHHHHHGGGG-
--TTTHHHHHHHHHHHGGG-
--TTTHHHHHHHHHHHGGG-
--TTTHHHHHHHHHHHGGG-
--TT-HHHHHHHHHHGGGG-
--TTTHHHHHHHHHHHHTT-
--TTTHHHHHHHHHHHHH--
--TT-HHHHHHHHHHHHHH-
--TTTHHHHHHHHHHHHHH-
--TT-HHHHHHHHHHHHHH-
--TT-HHHHHHHHHHHHHH-
--TT-HHHHHHHHHHHHTT-
--TT-HHHHHHHHHHHTTT-
--TT-HHHHHHHHHHHHHT-
--TTTHHHHHHHHHHHHHT-
--TT-HHHHHHHHHHHHHT-
--TTTHHHHHHHHHHHHHH-
--TT-HHHHHHHHHHHHHT-
--TTTHHHHHHHHHHHHTT-
--TT-HHHHHHHHHHHHHH-
--TT-HHHHHHHHHHHHHT-
--TT-HHHHHHHHHHHHTT-
--TT-HHHHHHHHHHHHHT-
--TTTHHHHHHHHHHHHHH-
--TTTHHHHHHHHHHHHHH-
--TT-HHHHHHHHHHHHHT-
--TT-HHHHHHHHHHHHHH-
--TTTHHHHHHHHHHHHHH-
--TT-HHHHHHHHHHHHTT-
--TT-HHHHHHHHHHHTT--
--TT-HHHHHHHHHHHHTT-
--TT-HHHHHHHHHHHHT--
--TTTHHHHHHHHHHHHTT-
--TTTHHHHHHHHHHHHHT-
--TT-HHHHHHHHHHHHH--
--TT-HHHHHHHHHHHHHH-
--TT-HHHHHHHHHHHHHT-
--TTTHHHHHHHHHHHHHH-
--TTTHHHHHHHHHHHHHH-
--TTTHHHHHHHHHHHHHH-
--TT-HHHHHHHHHHHHHH-
--TTTHHHHHHHHHHHHHH-
--TT-HHHHHHHHHHHHHH-
--TT-HHHHHHHHHHHHHH-
--TT-HHHHHHHHHHHHHH-
--TT-HHHHHHHHHHHHHH-
--TTTHHHHHHHHHHHHHH-
--TT-HHHHHHHHHHHHHH-
--TT-HHHHHHHHHHHHHH-
--TTTHHHHHHHHHHHHHH-
--TTTHHHHHHHHHHHHHH-
--TT-HHHHHHHHHHHHHH-
--TTTHHHHHHHHHHHHHH-
--TTTHHHHHHHHHHHHHH-
--TT-HHHHHHHHHHHHHT-
--SS-HHHHHHHHHHHHHH-
--TT-HHHHHHHHHHHHHT-
--TTTHHHHHHHHHHHHHH-
--TTTHHHHHHHHHHHHHH-
--TT-HHHHHHHHHHHHHT-
--TT-HHHHHHHHHHHHHT-
--TT-HHHHHHHHHHHHHH-
--TTTHHHHHHHHHHHHTT-
--TTTHHHHHHHHHHHHHH-
--TT-HHHHHHHHHHHHHH-
--TTTHHHHHHHHHHHHHT-
--TT-HHHHHHHHHHHHTT-
--TT-HHHHHHHHHHHTTT-
--TT-HHHHHHHHHHHHTT-
--TTTHHHHHHHHHHHHHH-
--TTTHHHHHHHHHHHHTT-
--TT-HHHHHHHHHHHHHH-
--TT-HHHHHHHHHHHHHH-
--TT-HHHHHHHHHHHHHH-
--TT-HHHHHHHHHHHTTT-
--TTTHHHHHHHHHHHTTT-
--TTTHHHHHHHHHHHTTT-
--TT-HHHHHHHHHHHHHH-
--TT-HHHHHHHHHHHHTT-
--TT-HHHHHHHHHHHHTT-
--TT-HHHHHHHHHHHHHH-
--TTTTTHHHHHHHHHHHH-
--TT-HHHHHHHHHHHTTT-
--TT-HHHHHHHHHHHHTT-
--TT-HHHHHHHHHHHHT--
--TT-HHHHHHHHHHHHTT-
--TTTHHHHHHHHHHHHH--
--TT-HHHHHHHHHHHHT--
--TTTHHHHHHHHHHHHTT-
--TT-HHHHHHHHHHHHHH-
--TT-HHHHHHHHHHHTT--
--TT-HHHHHHHHHHHHTT-
--TTTHHHHHHHHHHHHHH-
--TT-HHHHHHHHHHHHTT-
--TT-HHHHHHHHHHHHT--
--TT-HHHHHHHHHHHGGG-
--TT-HHHHHHHHHHHHT--
--TTTHHHHHHHHHHHHTT-
--TT-HHHHHHHHHHHHTT-
--TT-HHHHHHHHHHHHHT-
--TT-HHHHHHHHHHHHHT-
--TT-HHHHHHHHHHHHTT-
--TTTHHHHHHHHHHHHHH-
--TTTHHHHHHHHHHHTTT-
--TTTHHHHHHHHHHHHHH-
--TT-HHHHHHHHHHHHHH-
--TTTHHHHHHHHHHHHHH-
--TT-HHHHHHHHHHHHTT-
--TTTHHHHHHHHHHHTTT-
--TT-HHHHHHHHHHHTT--
--TTTHHHHHHHHHHHTT--
--TTTHHHHHHHHHHHHTT-
--TT-HHHHHHHHHHHHH--
--TT-HHHHHHHHHHHTT--
--TT-HHHHHHHHHHHHHT-
--TT-HHHHHHHHHHHHHT-
--TT-HHHHHHHHHHTTTT-
--TT-HHHHHHHHHHHTTT-
--TT-HHHHHHHHHHHHH--
--TT-HHHHHHHHHHHHTT-
--TT-HHHHHHHHHHHHHT-
--TT-HHHHHHHHHHHHTT-
--TT-HHHHHHHHHHHHHH-
--TT-HHHHHHHHHHHHHT-
--TT-HHHHHHHHHHHHH--
--TT-HHHHHHHHHHHHTT-
--TT-HHHHHHHHHHHHHH-
--TT-HHHHHHHHHHHHHH-
--TT-HHHHHHHHHHHHHH-
--TT-HHHHHHHHHHHHHH-
--TTTHHHHHHHHHHHHT--
--TTTHHHHHHHHHHHHHH-
--TT-HHHHHHHHHHHTTT-
--TT-HHHHHHHHHHHHHH-
--TTTHHHHHHHHHHHHTT-
--TT-HHHHHHHHHHHHHH-
--TT-HHHHHHHHHHHHTT-
--TT-HHHHHHHHHHHHH--
--TTTHHHHHHHHHHHHHH-
--TT-HHHHHHHHHHHHTT-
--TT-HHHHHHHHHHHTTT-
--TT-HHHHHHHHHHHHHH-
--TTTHHHHHHHHHHHHHH-
--TT-HHHHHHHHHHHHHH-
--TTTHHHHHHHHHHHHH--
--TT-HHHHHHHHHHHHHH-
--TT-HHHHHHHHHHHHHH-
--TT-HHHHHHHHHHHHHH-
--TT-HHHHHHHHHHHHHH-
--TT-HHHHHHHHHHHHHH-
--TTTHHHHHHHHHHHHHH-
--TTTHHHHHHHHHHHHHH-
--TT-HHHHHHHHHHHHHH-
--TTTHHHHHHHHHHHHHH-
--TT-HHHHHHHHHHHHHH-
--TT-HHHHHHHHHHHHHH-
--TT-HHHHHHHHHHHHHT-
--TTTHHHHHHHHHHHHHT-
--TT-HHHHHHHHHHHHH--
--TT-HHHHHHHHHHHTT--
--TTTHHHHHHHHHHTTS--
--TT-HHHHHHHHHHHTT--
--TTTHHHHHHHHHHHHH--
--TTTHHHHHHHHHHHHH--
--TT-HHHHHHHHHHHHT--
--TTTHHHHHHHHHHHHH--
--TTTHHHHHHHHHHHHH--
--TT-HHHHHHHHHHTTT--
--TT-HHHHHHHHHHHHH--
--TTTHHHHHHHHHHHHH--
--TT-HHHHHHHHHHHTT--
--TT-HHHHHHHHHHHHH--
--TTTHHHHHHHHHHHHH--
--TT-HHHHHHHHHHHHH--
--TTTHHHHHHHHHHHHH--
--TT-HHHHHHHHHHHTT--
--TT-HHHHHHHHHHHTT--
--SS-HHHHHHHHHHHTT--
--TTTHHHHHHHHHHHHH--
--TTTHHHHHHHHHHHHS--
--TTTHHHHHHHHHHHTT--
--TTTHHHHHHHHHHHHH--
--TT-HHHHHHHHHHHHH--
--TT-HHHHHHHHHHHTT--
--TT-HHHHHHHHHHHHT--
--TTTHHHHHHHHHHTTS--
--TT-HHHHHHHHHHTTS--
--TTTHHHHHHHHHHHSS--
--TTTHHHHHHHHHTTTS--
--TTTHHHHHHHHHTTTS--
--TT-HHHHHHHHHHHTS--
--TT-HHHHHHHHHTTTS--
--TT-HHHHHHHHHHTTS--
--TTTHHHHHHHHHTTTS--
--TT-HHHHHHHHHHHHS--
--TT-HHHHHHHHHTTTS--
--TTTHHHHHHHHHHHHH--
--TT-HHHHHHHHHHHHH--
--TT-HHHHHHHHHHHHT--
--TT-HHHHHHHHHHHHT--
--TT-HHHHHHHHHHHTT--
--TT-HHHHHHHHHHHTT--
--TT-HHHHHHHHHHTTT--
--TT-HHHHHHHHHHGGG--
--TT-HHHHHHHHHHHHH--
--TT-HHHHHHHHHHHTT--
--TT-HHHHHHHHHHHHH--
--TT-HHHHHHHHHHHHS--
--TT-HHHHHHHHHHHHT--
--TT-HHHHHHHHHHTTS--
--TT-HHHHHHHHHHHHH--
--TT-HHHHHHHHHHHHH--
--TT-HHHHHHHHHHHHH--
--TTTHHHHHHHHHHHHH--
--TT-HHHHHHHHHHTTS--
--TT-HHHHHHHHHHHHH--
--TT-HHHHHHHHHHHHH--
--TTTHHHHHHHHHHHTT--
--TT-HHHHHHHHHHHTT--
--TT-HHHHHHHHHHHHT--
--TTTHHHHHHHHHHHTT--
--TT-HHHHHHHHHHHHT--
--TT-HHHHHHHHHHHHT--
--TT-HHHHHHHHHHHHT--
--TT-HHHHHHHHHHHHT--
--TTTHHHHHHHHHHHHT--
--TT-HHHHHHHHHHHT---
--TT-HHHHHHHHHHHTT--
--TT-HHHHHHHHHHHTT--
--TT-HHHHHHHHHHHTT--
--TT-HHHHHHHHHHHHT--
--TT-HHHHHHHHHHHHT--
--TT-HHHHHHHHHHHHT--
--TT-HHHHHHHHHHHHS--
--TTTHHHHHHHHHHHHS--
--TT-HHHHHHHHHHHHH--
--TT-HHHHHHHHHHGGG--
--TT-HHHHHHHHHHHHT--
--TTTHHHHHHHHHHHHT--
--TT-HHHHHHHHHHHHT--
--TT-HHHHHHHHHHHTT--
--TT-HHHHHHHHHHHTT--
--TT-HHHHHHHHHHHTT--
--TTTHHHHHHHHHHHTT--
--TT-HHHHHHHHHHGGG--
--TT-HHHHHHHHHHHTT--
--TT-HHHHHHHHHHHTT--
--TT-HHHHHHHHHHHTT--
--TT-HHHHHHHHHHHTT--
--TTTHHHHHHHHHHHTT--
--TTTHHHHHHHHHHHHT--
--TT-HHHHHHHHHHHTS--
--TTTHHHHHHHHHHHTT--
--TTTHHHHHHHHHHHTT--
--TTTHHHHHHHHHHHTT--
--TT-HHHHHHHHHHHTT--
--TTTHHHHHHHHHHHTT--
--TTTHHHHHHHHHHHTT--
--TT-HHHHHHHHHHHTT--
--TT-HHHHHHHHHHHTT--
--TT-HHHHHHHHHHHTT--
--TT-HHHHHHHHHHHTT--
--TTTHHHHHHHHHHHTT--
--SS-HHHHHHHHHHHTT--
--TT-HHHHHHHHHHHTT--
--TTTHHHHHHHHHHHHT--
--TT-HHHHHHHHHHHTT--
--TTTHHHHHHHHHHHHH--
--TTTHHHHHHHHHHHHS--
--TT-HHHHHHHHHHHTS--
--TTTHHHHHHHHHHHHS--
--TT-HHHHHHHHHHHTT--
--TT-HHHHHHHHHHHHH--
--TT-HHHHHHHHHHHTT--
--TTTHHHHHHHHHHHT---
--TT-HHHHHHHHHHHT---
--TT-HHHHHHHHHHHTT--
--TT-HHHHHHHHHHHTS--
--TTTHHHHHHHHHHHTT--
--TT-HHHHHHHHHHHTT--
--TTTHHHHHHHHHHHTT--
--TTTHHHHHHHHHHHH---
--TT-HHHHHHHHHHHTT--
--TTTHHHHHHHHHHHTT--
--TTTHHHHHHHHHHHTT--
--TT-HHHHHHHHHHHTT--
--TT-HHHHHHHHHHHHTT-
--TT-HHHHHHHHHHHTT--
--TT-HHHHHHHHHHHHT--
--TTTHHHHHHHHHHTTS--
--TTTHHHHHHHHHHHTS--
--TT-HHHHHHHHHHHHTT-
--TTTHHHHHHHHHHHHHT-
--TT-HHHHHHHHHHHHHH-
--TT-HHHHHHHHHHHHHT-
--TTTHHHHHHHHHHHHTT-
--SS-HHHHHHHHHHHHTT-
--TTTHHHHHHHHHHHHHH-
--TT-HHHHHHHHHHHHHH-
--TT-HHHHHHHHHHHTT--
--TT-HHHHHHHHHHHHH--
--TT-HHHHHHHHHHHHT--
--TTTHHHHHHHHHHHHH--
--TT-HHHHHHHHHHHHH--
--TT-HHHHHHHHHHHHH--
--TTTHHHHHHHHHHHHTT-
--TTTHHHHHHHHHHHHTT-
--TT-HHHHHHHHHHHHTT-
--TT-HHHHHHHHHHHHT--
--SS-HHHHHHHHHHHTT--
--SS-HHHHHHHHHHHHTT-
---S-HHHHHHHHHHHHTT-
---S-HHHHHHHHHHHHTT-
--SS-HHHHHHHHHHHHHH-
--SS-HHHHHHHHHHHHTT-
--SS-HHHHHHHHHHHHTT-
--SS-HHHHHHHHHHHHTT-
--SS-HHHHHHHHHHHHHT-
--SS-HHHHHHHHHHHHHH-
--SS-HHHHHHHHHHHHTT-
--SS-HHHHHHHHHHHTTT-
--SS-HHHHHHHHHHHHHH-
--SS-HHHHHHHHHHHHHH-
--SS-HHHHHHHHHHHHHH-
--SS-HHHHHHHHHHHHHH-
--SS-HHHHHHHHHHHHHH-
--SS-HHHHHHHHHHHHHH-
--SS-HHHHHHHHHHHHHH-
--SS-HHHHHHHHHHHHHH-
--SS-HHHHHHHHHHHHHH-
--SS-HHHHHHHHHHHHHH-
--SS-HHHHHHHHHHHHHH-
--SS-HHHHHHHHHHHHTT-
--SS-HHHHHHHHHHHHHH-
--SS-HHHHHHHHHHHHHH-
--SS-HHHHHHHHHHHHHH-
--SS-HHHHHHHHHHHHHH-
--SS-HHHHHHHHHHHHTT-
--SS-HHHHHHHHHHHHHH-
--SS-HHHHHHHHHHHTTT-
---S-HHHHHHHHHHHTTT-
--SS-HHHHHHHHHHHHTT-
---S-HHHHHHHHHHHHHH-
--SS-HHHHHHHHHHHHHH-
--SS-HHHHHHHHHHHHHH-
--SS-HHHHHHHHHHHHHH-
--SS-HHHHHHHHHHHHHH-
--SS-HHHHHHHHHHHHHH-
--SS-HHHHHHHHHHHHHH-
--SS-HHHHHHHHHHHHHH-
--SS-HHHHHHHHHHHHHT-
---S-HHHHHHHHHHHHHH-
--SS-HHHHHHHHHHHHHH-
---S-HHHHHHHHHHHHHT-
---S-HHHHHHHHHHHHHH-
---S-HHHHHHHHHHHHH--
--SS-HHHHHHHHHHHHHH-
--SS-HHHHHHHHHHHHHH-
--SS-HHHHHHHHHHHHHH-
--SS-HHHHHHHHHHHHHH-
--SS-HHHHHHHHHHHHHH-
--SS-HHHHHHHHHHHHHT-
--SS-HHHHHHHHHHHHHH-
--SS-HHHHHHHHHHHHHH-
--SS-HHHHHHHHHHHHHH-
--SS-HHHHHHHHHHHHHH-
--SS-HHHHHHHHHHHHHH-
--SS-HHHHHHHHHHHHHH-
--SS-HHHHHHHHHHHHHH-
--SS-HHHHHHHHHHHHTT-
--SS-HHHHHHHHHHHHHH-
--SS-HHHHHHHHHHHHHH-
--SS-HHHHHHHHHHHHTT-
--SS-HHHHHHHHHHHHTT-
--SS-HHHHHHHHHHHHHH-
--SS-HHHHHHHHHHHHHH-
--SS-HHHHHHHHHHHHTT-
--SS-HHHHHHHHHHHHHH-
--SS-HHHHHHHHHHHHHH-
--SS-HHHHHHHHHHHHHH-
--SS-HHHHHHHHHHHHHH-
--SS-HHHHHHHHHHHHHH-
--SS-HHHHHHHHHHHHHH-
--SS-HHHHHHHHHHHHHH-
--SS-HHHHHHHHHHHHHH-
--SS-HHHHHHHHHHHHHH-
--SS-HHHHHHHHHHHHHH-
--SS-HHHHHHHHHHHHHH-
--SS-HHHHHHHHHHHHHH-
--SS-HHHHHHHHHHHHHH-
--SS-HHHHHHHHHHHHHH-
--SS-HHHHHHHHHHHTTT-
--SS-HHHHHHHHHHHHHH-
--SS-HHHHHHHHHHHHHH-
--SS-HHHHHHHHHHHHHH-
--SS-HHHHHHHHHHHHTT-
--S--HHHHHHHHHHHHHH-
-TT--HHHHHHHHHHHHTT-
-TT--HHHHHHHHHHHHHH-
-TTS-HHHHHHHHHHHHHH-
--SS-HHHHHHHHHHHHHH-
--SS-HHHHHHHHHHHHHH-
--SS-HHHHHHHHHHHHTT-
--SS-HHHHHHHHHHHHTT-
--SS-HHHHHHHHHHHHHH-
--SS-HHHHHHHHHHHHHH-
--SS-HHHHHHHHHHHHTT-
--SS-HHHHHHHHHHHHHH-
--SS-HHHHHHHHHHHHTT-
--SS-HHHHHHHHHHHHTT-
--SS-HHHHHHHHHHHHTT-
--SS-HHHHHHHHHHHHHH-
--SS-HHHHHHHHHHHHHH-
--SS-HHHHHHHHHHHHTT-
--SS-HHHHHHHHHHHHHH-
--SS-HHHHHHHHHHHHTT-
--SS-HHHHHHHHHHHHTT-
--SS-HHHHHHHHHHHHHH-
--SS-HHHHHHHHHHHHTT-
--SS-HHHHHHHHHHHHTT-
--SS-HHHHHHHHHHHHTT-
--SS-HHHHHHHHHHHHTT-
--SS-HHHHHHHHHHHHHH-
--SS-HHHHHHHHHHHHHH-
--SS-HHHHHHHHHHHHHH-
--SS-HHHHHHHHHHHHHH-
--SS-HHHHHHHHHHHHHH-
--SS-HHHHHHHHHHHHHT-
--SS-HHHHHHHHHHHHHT-
--SS-HHHHHHHHHHHHHT-
--SS-HHHHHHHHHHHHHT-
--SS-HHHHHHHHHHHHHT-
--SS-HHHHHHHHHHHHHH-
--SS-HHHHHHHHHHHHHT-
--SS-HHHHHHHHHHHHHT-
--SS-HHHHHHHHHHHHHT-
--SSSHHHHHHHHHHHHH--
--SS-HHHHHHHHHHHHH--
--SS-HHHHHHHHHHHTT--
--SS-HHHHHHHHHHHTT--
--SS-HHHHHHHHHHHHH--
--SS-HHHHHHHHHHHHH--
--SS-HHHHHHHHHHHHH--
--SS-HHHHHHHHHHTTT--
--SS-HHHHHHHHHHHHH--
--TT-HHHHHHHHHHTTT--
---S-HHHHHHHHHHHTT--
--SS-HHHHHHHHHHHTT--
--SS-HHHHHHHHHHHHH--
--SS-HHHHHHHHHHHHH--
--SS-HHHHHHHHHHHTT--
--SS-HHHHHHHHHHHHH--
--SS-HHHHHHHHHHHHH--
--SS-HHHHHHHHHHHTT--
--SS-HHHHHHHHHHHHH--
--TT-HHHHHHHHHHHHH--
--TTTHHHHHHHHHHHHH--
--SS-HHHHHHHHHHHHH--
--SS-HHHHHHHHHHHHH--
--SS-HHHHHHHHHHHHH--
--SSSHHHHHHHHHHHHH--
--TTTHHHHHHHHHHHHH--
--TTTHHHHHHHHHHHTT--
--TTTHHHHHHHHHHGGG--
--TTTHHHHHHHHHHTTT--
--TTTHHHHHHHHHHHTT--
--TTTHHHHHHHHHHHHH--
--TTTHHHHHHHHHHHHH--
--TTTHHHHHHHHHHHHH--
--TTTHHHHHHHHHHHHH--
--TT-HHHHHHHHHHHHH--
--TTTHHHHHHHHHHHTT--
--TTTHHHHHHHHHHHHH--
--TTTHHHHHHHHHHHHT--
--TT-HHHHHHHHHHHTT--
--TTTHHHHHHHHHHHHH--
--TTTHHHHHHHHHHHHT--
--TTTHHHHHHHHHHHTT--
--TT-HHHHHHHHHHHHH--
--TT-HHHHHHHHHHHHH--
--TTTHHHHHHHHHHHHH--
--TTTHHHHHHHHHHHHH--
--TTTHHHHHHHHHHHTT--
--TTTHHHHHHHHHHHHT--
--TT-HHHHHHHHHHHHH--
--TT-HHHHHHHHHHHHT--
--TT-HHHHHHHHHHHHH--
--TT-HHHHHHHHHHHHT--
--TT-HHHHHHHHHHHHH--
--TT-HHHHHHHHHHHTT--
--TT-HHHHHHHHHHHHS--
--TT-HHHHHHHHHHHHH--
--TT-HHHHHHHHHHHHS--
--TT-HHHHHHHHHHHHS--
--TT-HHHHHHHHHHHHH--
--TT-HHHHHHHHHHHHS--
--SS-HHHHHHHHHHHHH--
--TTTHHHHHHHHHHHHH--
--SS-HHHHHHHHHHHTT--
--SSSHHHHHHHHHHHHS--
--TTTHHHHHHHHHHHHT--
--TT-HHHHHHHHHHHHT--
---S-HHHHHHHHHHHHS--
---S-HHHHHHHHHHHTT--
--TT-HHHHHHHHHHHHT--
---S-HHHHHHHHHHHHH--
--SSHHHHHHHHHHHHHH--
--TTHHHHHHHHHHHHHH--
--TTHHHHHHHHHHHHHH--
---STHHHHHHHHHHHHT--
--TTHHHHHHHHHHHHHHT-
--TTHHHHHHHHHHHHTT--
--TTHHHHHHHHHHHHHH--
--TTHHHHHHHHHHHHHH--
--SSHHHHHHHHHHHHTT--
--SSHHHHHHHHHHHHHH--
--SSHHHHHHHHHHHHHS--
--SSHHHHHHHHHHHHHT--
--SSTHHHHHHHHHHHHH--
--TTHHHHHHHHHHHHHH--
--TT-HHHHHHHHHHHTT--
--TTHHHHHHHHHHHHHT--
--TTTTHHHHHHHHHHHT--
--TTTTHHHHHHHHHHHH--
--SSTTHHHHHHHHHHHS--
--SSTTHHHHHHHHHHHH--
--TTTTHHHHHHHHHHTT--
--TTTTHHHHHHHHHTTT--
--TTTTHHHHHHHHHHSS--
--TTTTHHHHHHHHHHTT--
--TTTHHHHHHHHHHHHT--
--TT-HHHHHHTHHHHHT--
--TT-THHHHHHHHHHTT--
--TT-THHHHHHHHHHTT--
--TTHHHHHHHHHHHHTT--
--TTTHHHHHHHHHHHHT--
--TTHHHHHHHHHHHHHH--
--TTHHHHHHHHHHHHHS--
--TTHHHHHHHHHHHHTT--
--TTHHHHHHHHHHHHTT--
--TTHHHHHHHHHHHGGG--
--TTHHHHHHHHHHGGGG--
--TTHHHHHHHHHTTGGG--
--TTHHHHHHHHHHSGGG--
--TTHHHHHHHHHHTTTT--
--TTHHHHHHHHHTSGGG--
--TTHHHHHHHHHTTTTT--
--TTHHHHHHHHHHSGGG--
--TTHHHHHHHHHHHGGG--
--TTHHHHHHHHHHSTTT--
--TTHHHHHHHHHHSTTT--
--TTHHHHHHHHHHHGGG--
--TTHHHHHHHHHHSGGG--
--TTHHHHHHHHHHHGGG--
--TTHHHHHHHHHTTTTT--
--TTHHHHHHHHHHSTTT--
--TTHHHHHHHHHHHGGG--
--TTHHHHHHHHHHSTTTT-
--TTHHHHHHHHTT-TTTT-
--TTHHHHHHHHHHTGGG--
--TTHHHHHHHHHH-GGG--
--TTHHHHHHHHHHSGGG--
--TTHHHHHHHHHH-HHHH-
--TTHHHHHHHHHHSGGG--
--TTHHHHHHHHHHSGGGG-
--TTHHHHHHHHHH-TTTT-
--TTHHHHHHHHHHSTTT--
--TTHHHHHHHHTTTTTT--
--TTHHHHHHHHHHTTTT--
--TTHHHHHHHHHHSGGG--
--TTHHHHHHHHTTTGGG--
--TTHHHHHHHHHHSGGG--
--TTHHHHHHHHHHTGGG--
--TTHHHHHHHHHHTGGG--
--TTHHHHHHHHTTSTTT--
--TTHHHHHHHHHHTGGG--
--SSHHHHHHHHHHSSTT--
---SHHHHHHHHHHSGGG--
--SSHHHHHHHHHHTGGG--
--SSHHHHHHHTTTTGGG--
--SSHHHHHHHTTTTGGG--
--TTHHHHHHHHHHSGGG--
--SSHHHHHHHHHHTGGG--
--SSHHHHHHHHHHTGGG--
--TTHHHHHHHHHHTGGG--
--SSHHHHHHHHTT-TTT--
---SHHHHHHHHTT-TTT--
--TTHHHHHHHTTT-TTT--
--SSHHHHHHHHHH-TTT--
--TTHHHHHHHTTT-TTT--
--TTHHHHHHHTTS-TTT--
--TTHHHHHHHHHH-TTT--
--TTHHHHHHHTTT-GGG--
--TTHHHHHHHTTT-GGG--
--TTHHHHHHHHTT-TTT--
--TTHHHHHHHHHHSTTT--
--TTHHHHHHHHHHSGGG--
--SSHHHHHHHHHH-GGG--
--TTHHHHHHHHHH-TTT--
--TTHHHHHHHHHH-GGG--
--TTHHHHHHHHHH-GGG--
--TTHHHHHHHHHH-GGG--
--TTHHHHHHHHHS-TTT--
--TTHHHHHHHHHHSGGG--
--TTHHHHHHHHTT-GGG--
--TTHHHHHHHHHH-TTT--
--TTHHHHHHHHHHSTTT--
--TTHHHHHHHHHHSTTT--
--TTHHHHHHHHHHSTTT--
--TTHHHHHHHTTT-TTT--
--TTHHHHHHHHHTSTTT--
--TTHHHHHHHHHHSTTT--
--TTHHHHHHHTTT-TTT--
--TTHHHHHHHHHH-TTT--
--TTHHHHHHHTTT-TTT--
--TTHHHHHHHTTT-TTT--
--TTHHHHHHHHHH-TTT--
--TTHHHHHHHHHH-TTT--
--TTHHHHHHHHHHSTTT--
--TTHHHHHHHHHHTTTT--
--TTHHHHHHHHHHSTTT--
--TTHHHHHHHHHH-TTT--
--TTHHHHHHHHHH-TTT--
--TTHHHHHHHHHH-TTT--
--TTHHHHHHHHHHTTTT--
--TTHHHHHHHHHHSTTT--
--TTHHHHHHHHTTSTTT--
--TTHHHHHHHHHH-TTT--
--SSHHHHHHHHHHSTTT--
--TTHHHHHHHHHHSTTT--
--TTHHHHHHHHHHSTTT--
--TTHHHHHHHHHHSTTT--
--TTHHHHHHHHHHSTTT--
--TTHHHHHHHHHHTTTT--
--TTHHHHHHHHHHSTTT--
--TTHHHHHHHTTTTTTT--
--TTHHHHHHHHHHSTTT--
--TTHHHHHHHHHH-TTT--
--TTHHHHHHHHHH-TTT--
--TTHHHHHHHHHH-TTT--
--TTHHHHHHHHHHSTTT--
--TTHHHHHHHHHHSTTT--
--TTHHHHHHHTTTTTTT--
--TTHHHHHHHHHH-TTT--
--TTHHHHHHHHHHSTTT--
--TTHHHHHHHTTTTTTT--
--TTHHHHHHHTTT-TTT--
--TTHHHHHHHHTTTTTT--
--TTHHHHHHHTTTSTTT--
--TTHHHHHHHHHHSTTT--
--TTHHHHHHHTTTSTTT--
--TTHHHHHHHHHHTTTT--
--TTHHHHHHHTTTSTTT--
--TTHHHHHHHTTTTTTT--
--TTHHHHHHHHHHSTTT--
--TTTTHHHHGGGTTTTT--
--TTHHHHHHHTTTTTTT--
--TTTTHHHHGGGTSTTT--
--TTTTHHHHHHHHTTTT--
--TTTTHHHHGGGTTTTT--
--TTHHHHHHHTTTTTTT--
--TTHHHHHHHHHHTTTT--
--TTHHHHHHHHHHTTTT--
--TTHHHHHHHHHHTTTT--
--TTHHHHHHHHHHTTTT--
--TTHHHHHHHHHHTTTT--
--TTHHHHHHHHHHTTTT--
--TTHHHHHHHHHHTTTT--
--TTHHHHHHHTTTTTTT--
--TTHHHHHHHHHHSTTT--
--TTTTHHHHHTTTSTTT--
--TTTTHHHHHTTT-TTT--
--TTHHHHHHHHHHSTTT--
--TTHHHHHHHTTTSTTT--
--SSHHHHHHHTTTSTTT--
--TTHHHHHHHTTTSTTT--
--TTHHHHHHHHHHTTTT--
--TTHHHHHHHHHHSTTT--
--TTHHHHHHHHHHSTTT--
--TTHHHHHHHHHHTTTT--
--TTHHHHHHHHHHSTTT--
--TTHHHHHHHHHHSTTT--
--TTTTHHHHHHTTSTTT--
--TTHHHHHHHHHHTTTT--
--TTHHHHHHHHHHSTTT--
--TTHHHHHHHHHHSTTT--
--TTHHHHHHHHHHSTTT--
--TTHHHHHHHHHTSTTT--
--SSHHHHHHHHHHTTTT--
--TTHHHHHHHHHHTTTT--
--TTHHHHHHHHHHSTTT--
--TTHHHHHHHHHH-TTT--
--TTHHHHHHHHHHTTTT--
--TTHHHHHHHHHHSTTTT-
--TTHHHHHHHTTTSTTTT-
--TTHHHHHHHTTTSTTT--
--TTHHHHHHHHTTSTTTT-
--TTHHHHHHHHHHSTTTT-
--TTHHHHHHHHHHSTTT--
--TTHHHHHHHHHHTTTT--
--TTHHHHHHHHHHSTTT--
--TTHHHHHHHHHHTTTT--
--TTHHHHHHHHHHSTTT--
--TTHHHHHHHHHHSTTT--
--TTHHHHHHHHHHTTTT--
--TTHHHHHHHHHHTTTT--
--TTHHHHHHHHHHTTTT--
--TTHHHHHHHHHHSTTT--
--TTHHHHHHHHHHTTTT--
--TTHHHHHHHHHHSTTT--
--TTHHHHHHHHHHTTTT--
--TTHHHHHHHHHHSTTT--
--SSHHHHHHHHHHSTTT--
--TTHHHHHHHHHHTTTT--
--TTHHHHHHHHHHSTTT--
--TTHHHHHHHHTTSTTT--
--TTHHHHHHHHHHTTTT--
--TTHHHHHHHHHHTTTT--
--TTHHHHHHHHHHTTTT--
--TTHHHHHHHHHHSTTT--
--TTHHHHHHHHHHTTTT--
--TTHHHHHHHHHHSTTT--
--TTHHHHHHHHHHSGGG--
--TTHHHHHHHHHHTTTT--
--TTHHHHHHHHTT-TTT--
--TTHHHHHHHHHHTTTT--
--TTHHHHHHHHHHTTTT--
--TTHHHHHHHHHHTTTT--
--TTHHHHHHHHTT-TTT--
--TTHHHHHHHHHTTTTT--
--SSHHHHHHHHHT-TTT--
--TTHHHHHHHHHTTTTT--
--TTHHHHHHHHHTSTTT--
--TTHHHHHHHHHHSTTT--
--TTHHHHHHHHHTTTTS--
--TTHHHHHHHHHHSGGG--
--SSHHHHHHHHHHHGGG--
--TTHHHHHHHHHTTTTT--
--SSHHHHHHHHHTTTTT--
--TTHHHHHHHHTTSTTS--
--SSHHHHHHHHHTTTTT--
--TTHHHHHHHHHHTGGG--
--TTHHHHHHHHHHHTTT--
--TTHHHHHHHHHTTTTT--
--TTHHHHHHHHHHHTTT--
--TTHHHHHHHHHHHGGG--
--TTHHHHHHHHHHTTTT--
--TTHHHHHHHHHTSSSS--
--TTHHHHHHHHHTTSSS--
--TTHHHHHHHHHHSTTT--
--TTHHHHHHHHHHHTTT--
--TTHHHHHHHHHHHTTT--
--TTHHHHHHHHHHHTTT--
--TTHHHHHHHHHHHHTT--
--TTHHHHHHHHHHHTTT--
--TTHHHHHHHTTSSTTT--
--TTHHHHHHHHHHHHTT--
--TTHHHHHHHHHHHHHS--
--TTHHHHHHHHHHHTTS--
--TTHHHHHHHHHHHHHS--
--TTHHHHHHHHHHHTTS--
--TTHHHHHHHHHHHHHH--
--TTHHHHHHHHHHHHHT--
--TTHHHHHHHHHHHHHH--
--TTHHHHHHHHHHHHHH--
--TTHHHHHHHHHHHHHH--
--TTHHHHHHHHHHHTTS--
--TTHHHHHHHHHHHHHS--
--TTHHHHHHHHHHHHHS--
--TTHHHHHHHHHHHTT---
--TTHHHHHHHHHHHTTS--
--TTHHHHHHHHHHHHSS--
--TTHHHHHHHHHHHHHS--
--TTHHHHHHHHHHHHHS--
--TTHHHHHHHHHHHHHS--
--TTHHHHHHHHHHHTTS--
--TTHHHHHHHHHHHHHS--
--TTHHHHHHHHHHHHHS--
--TTHHHHHHHHHHHHHS--
--TTHHHHHHHHHHHHTS--
--TTHHHHHHHHHHHHHS--
--TTHHHHHHHHHHHHHS--
--TTHHHHHHHHHHHHHS--
--TTHHHHHHHHHHHHHS--
--TTHHHHHHHHHHHTTS--
--TTHHHHHHHHHHHHTS--
--TTHHHHHHHHHHHHHS--
--TTHHHHHHHHHHHHHS--
--TTHHHHHHHHHHHHTS--
--TTHHHHHHHHHHHHHS--
--TTHHHHHHHHHHTTSS--
--TTHHHHHHHHHHHHHS--
--TTHHHHHHHHHHHHHS--
--TTHHHHHHHHHHHHHS--
--TTHHHHHHHHHHHHSS--
--TTHHHHHHHHHHHTTS--
--TTHHHHHHHHHHHTTS--
--TTHHHHHHHHHHHTTS--
--TTHHHHHHHHHHHTTS--
--TTHHHHHHHHHHHHHS--
--TTHHHHHHHHHHHHHS--
--TTHHHHHHHHHHHHHS--
--TTHHHHHHHHHHHHHS--
--TTHHHHHHHHHHHHHS--
--TTHHHHHHHHHHHHHS--
--TTHHHHHHHHHHHHSS--
--TTHHHHHHHHHHHHHS--
--TTHHHHHHHHHHHHSS--
--TTHHHHHHHHHHHHHS--
--TTHHHHHHHHHHHTTS--
--TTHHHHHHHHHHHHTS--
--TTHHHHHHHHHHHHHS--
--TTHHHHHHHHHHHHHS--
--TTHHHHHHHHHHHHHS--
--TTHHHHHHHHHHHTTS--
--TTHHHHHHHHHHHTTS--
--TTHHHHHHHHHHHHHS--
--TTHHHHHHHHHHHHTS--
--TTHHHHHHHHHHTTSS--
--TTHHHHHHHHHHHHHS--
--SSHHHHHHHHHHHHTS--
--TTHHHHHHHHHHHHHS--
--TTHHHHHHHHHHHHTS--
--TTHHHHHHHHHHTTSS--
--TTHHHHHHHHHHHTTS--
--TTHHHHHHHHHHHHHS--
--TTHHHHHHHHHHHHHS--
--TTHHHHHHHHHHHHSS--
--TTHHHHHHHHHHHHTS--
--TTHHHHHHHHHHHHHS--
--TTHHHHHHHHHHHHTS--
--TTHHHHHHHHHHHTTS--
--TTHHHHHHHHHHTTSS--
--TTHHHHHHHHHHHHHS--
--TTHHHHHHHHHHHHHS--
--TTHHHHHHHHHHHHHS--
--TTHHHHHHHHHHHTTS--
--TTHHHHHHHHHHHTTS--
--TTHHHHHHHHHHHTTS--
--SSHHHHHHHHHHHTTS--
--TTHHHHHHHHHHHHHS--
--TTHHHHHHHHHHHTT---
--TTHHHHHHHHHHHHH---
--TTHHHHHHHHHHHTT---
--TTHHHHHHHHHHHTT---
--TTHHHHHHHHHHHHS---
--TTHHHHHHHHHHHHHS--
--TTHHHHHHHHHHHHHS--
--TTHHHHHHHHHHHHHS--
--TTHHHHHHHHHHHTTS--
--SSHHHHHHHHHHHHSS--
--TTHHHHHHHHHHHHSS--
--TTHHHHHHHHHHHTTS--
--TTHHHHHHHHHHHTTS--
--TTHHHHHHHHHHHHTS--
--TTHHHHHHHHHHHHTS--
--TTHHHHHHHHHHHHHS--
--TTHHHHHHHHHHHHHS--
--TTHHHHHHHHHHHHS---
--TTHHHHHHHHHHHHT---
--TTHHHHHHHHHHHHT---
--TTHHHHHHHHHHHHT---
--TTHHHHHHHHHHHTTS--
--TTHHHHHHHHHHHHT---
--TTHHHHHHHHHHHH----
--TTHHHHHHHHHHHTS---
--TTHHHHHHHHHHHHT---
--TTHHHHHHHHHHHH----
--TTHHHHHHHHHHHH----
--TTHHHHHHHHHHHH----
--TTHHHHHHHHHHHT----
--TTTTHHHHHHHHTT----
--TTHHHHHHHHHHHH----
--SSHHHHHHHHHHHT----
--TTHHHHHHHHHHHS----
--TTHHHHHHHHHHHH----
--S-HHHHHHHHHHTT----
--SSHHHHHHHHHHTT----
--TTHHHHHHHHHHHH----
--TTHHHHHHHHHHHHS---
--SSHHHHHHHHHHTT----
--SSHHHHHHHHHHTTS---
--TTHHHHHHHHHHHTS---
--SSHHHHHHHHHHTTS---
---SHHHHHHHHHHHHS---
--S-HHHHHHHHHHTTS---
--TTHHHHHHHHHHHHS---
--SSHHHHHHHHHHHHS---
---SHHHHHHHHHHHHS---
----HHHHHHHHHHHTS---
---SHHHHHHHHHHHTS---
---SHHHHHHHHHHHHS---
---SHHHHHHHHHHTTS---
----HHHHHHHHHHTTS---
---SHHHHHHHHHHTTS---
---SHHHHHHHHHHTTS---
---SHHHHHHHHHTTSS---
--SSHHHHHHHHHHHHS---
--SSHHHHHHHHHHHHS---
--SSHHHHHHHHHHHTS---
---SHHHHHHHHHHHHS---
---SHHHHHHHHHHHHS---
---SHHHHHHHHHHHH----
---SHHHHHHHHHHHHS---
---SHHHHHHHHHHHHS---
---SHHHHHHHHHHHTS---
--SSHHHHHHHHHHHHS---
---SHHHHHHHHHHHHS---
---SHHHHHHHHHHHHS---
---SHHHHHHHHHHHHS---
---SHHHHHHHHHHHH----
--SSHHHHHHHHHHHTS---
---SHHHHHHHHHHTT----
---SHHHHHHHHHHHS----
---SHHHHHHHHHHHH----
--SSHHHHHHHHHHHH----
--SSHHHHHHHHHHHH----
---SHHHHHHHHHHHHS---
--SSHHHHHHHHHHHT----
--SSHHHHHHHHHHHT----
--SSHHHHHHHHHHHS----
--SSHHHHHHHHHHHT----
---SHHHHHHHHHHHT----
---SHHHHHHHHHHTT----
---SHHHHHHHHHHTT----
---SHHHHHHHHHHHH----
---SHHHHHHHHHHTT----
---SHHHHHHHHHHTT----
--SSTTHHHHHHHTTS----
--SSHHHHHHHHHTT-----
--SSHHHHHHHHHHHT----
--SSHHHHHHHHHHTT----
--SSHHHHHHHHHHTS----
--SSHHHHHHHHHTTS----
---SHHHHHHHHHHS-----
--SSHHHHHHHHHTT-----
--SSHHHHHHHHTTT-----
--SSHHHHHHHHHTT-----
---SHHHHHHHHHTT-----
---SHHHHHHHHHHH-----
---SHHHHHHHHHTT-----
---SHHHHHHHHHTT-----
---SHHHHHHHHHHHT----
---SHHHHHHHHHHTTS---
--SSHHHHHHHHHHHTS---
---SHHHHHHHHHHHTS---
--SSHHHHHHHHHHHT----
--SSHHHHHHHHHHHTS---
--SSHHHHHHHHHHTSS---
--SSHHHHHHHHHHHS----
--SSHHHHHHHHHHTS----
--SSHHHHHHHHHHTS----
--SSHHHHHHHHHHTS----
--SSHHHHHHHHHTTS----
--SSHHHHHHHHHHHS----
---SHHHHHHHHHHHS----
--SSHHHHHHHHHTTS----
---SHHHHHHHHHHHS----
---SHHHHHHHHHHHS----
--SSHHHHHHHHHHHS----
--SSHHHHHHHTTTSS----
---SHHHHHHHTTTTTT---
--SSHHHHHHHTTTSS----
--SSHHHHHHHTTTSS----
--SSHHHHHHHTTTSS----
--SSHHHHHHHHHHSS----
--SSHHHHHHHHTTSS----
--SSHHHHHHHHHTTS----
--SSHHHHHHHHHHHS----
--SSHHHHHHHHHHHS----
---SHHHHHHHHHHT-----
---SHHHHHHHHHHTS----
--SSHHHHHHHHHHHS----
--SSHHHHHHHHHHH-----
--SSHHHHHHHHHHH-----
--SSHHHHHHHHHHHS----
--SSHHHHHHHHHTTS----
--SSHHHHHHHHHTT-----
--SSHHHHHHHHHHH-----
--SSHHHHHHHHHTT-----
--SSHHHHHHHHHTTS----
--SSHHHHHHHHHHHS----
--SSHHHHHHHHHHTS----
--SSHHHHHHHHHHTS----
--SSHHHHHHHHHHSS----
--SSHHHHHHHHHTTS----
--SSHHHHHHHHTTTS----
--SSHHHHHHHHHHTS----
--SSHHHHHHHHHTT-----
--SSHHHHHHHHHTTS----
--SSHHHHHHHHHHT-----
--SSHHHHHHHHTTS-----
--SSHHHHHHHHTTS-----
--SSHHHHHHHHHHH-----
--SSHHHHHHHHHTS-----
---SHHHHHHHHHHH-----
--SSHHHHHHHHHHH-----
--SSHHHHHHHHTTS-----
---SHHHHHHHHHTT-----
--SSHHHHHHHHHHHS----
---SHHHHHHHHHHHS----
--SSHHHHHHHHHHHT----
---SHHHHHHHHHHTT----
---SHHHHHHHHHHHH----
---SHHHHHHHHHTTS----
---SHHHHHHHHHHTT----
---SHHHHHHHHHHTS----
---SHHHHHHHHHHHHS---
----HHHHHHHHHHTT----
---SHHHHHHHHHHTT----
----HHHHHHHHHHTT----
--SSHHHHHHHHHGGG----
---SHHHHHHHHHHHHS---
--TTHHHHHHHHHHHHS---
---SHHHHHHHHHHTTS---
--TTHHHHHHHHHHTT----
--TTHHHHHHHHHHTTS---
--TTHHHHHHHHHHHHS---
--TTHHHHHHHHHHTTS---
--TTHHHHHHHHHHHHS---
--TTHHHHHHHHHHHHS---
--TTHHHHHHHHHHTTS---
--TTHHHHHHHHHHHHS---
--TTHHHHHHHHHHHHS---
--TTTTHHHHHHHHHHS---
--TTHHHHHHHHHHHH----
--TTHHHHHHHHHHHH----
--TTHHHHHHHHHHHH----
--TTHHHHHHHHHHHH----
--TTHHHHHHHHHHHH----
--TTHHHHHHHHHHHH----
---SHHHHHHHHHHTT----
---SHHHHHHHHHTTT----
----HHHHHHHHHHTTS---
--TTHHHHHHHHHHHT----
--TTHHHHHHHHHHTT----
--TTHHHHHHHHHHTS----
--TTHHHHHHHHHHHH----
--TTHHHHHHHHHHHH----
--TTHHHHHHHHHHHH----
--TTHHHHHHHHHTTS----
--SSHHHHHHHHHHHH----
--TTHHHHHHHHHHHHS---
--TTHHHHHHHHHHHH----
--TTHHHHHHHHHHHH----
--TTHHHHHHHHHHHH----
--TTHHHHHHHHHHHHS---
--TTHHHHHHHHHHTT----
--TTHHHHHHHHHTTTS---
--TTHHHHHHHHHTTTS---
--TTHHHHHHHHHTTTS---
--TTHHHHHHHHHHTTS---
--SSHHHHHHHHHTTSS---
--TTHHHHHHHHHHTTS---
--TTHHHHHHHHHHHHS---
--TTHHHHHHHHHHHHS---
--SSHHHHHHHHHHHTS---
--SSHHHHHHHHHHTTS---
---SHHHHHHHHHHTTS---
---SHHHHHHHHHHHHS---
---SHHHHHHHHHHTTS---
---SHHHHHHHHHHHHS---
---SHHHHHHHHHHTTS---
----HHHHHHHHHHHHS---
---SHHHHHHHHHHHHS---
----HHHHHHHHHHTTS---
----HHHHHHHHHHHSS---
----HHHHHHHHHHHTS---
----HHHHHHHHHHHHS---
----HHHHHHHHHHHHS---
----HHHHHHHHHHHHS---
----HHHHHHHHHHSSS---
----HHHHHHHHHHHT----
--S-HHHHHHHHHHTTS---
--S-HHHHHHHHHHHHS---
---SHHHHHHHHHHHSS---
----HHHHHHHHHHHTS---
---SHHHHHHHHHHHTS---
--SSHHHHHHHHHHTTS---
--SSHHHHHHHHHHHHS---
----HHHHHHHHHHHTS---
--SSHHHHHHHHHHHHS---
--SSHHHHHHHHHHTTS---
---SHHHHHHHHHHHHS---
---SHHHHHHHHTTTTS---
--SSHHHHHHHHHHHHS---
---SHHHHHHHHHHHHS---
---SHHHHHHHHHHTTS---
---SHHHHHHHHHHTTS---
--SSHHHHHHHHHHTTS---
--SSHHHHHHHHHHHHS---
--S-HHHHHHHHHHTTS---
--TTHHHHHHHHHHHHS---
--TTHHHHHHHHHHTTS---
--SSHHHHHHHHHHHHS---
--TTHHHHHHHHHHTTS---
--SSHHHHHHHHHHHHS---
----HHHHHHHHHHHHS---
---SHHHHHHHHHHTTS---
---SHHHHHHHHHHHHS---
---SHHHHHHHHHHHHS---
---SHHHHHHHHHHHHS---
---SHHHHHHHHHHHHS---
---SHHHHHHHHHHHHS---
--SSHHHHHHHHHHTSS---
--TTHHHHHHHHHHTTS---
---SHHHHHHHHHHHTS---
---SHHHHHHHHHHHHS---
---SHHHHHHHHHHHHS---
--SSHHHHHHHHHHHTS---
---SHHHHHHHHHHHHS---
---SHHHHHHHHHHHHS---
---SHHHHHHHHHHHHS---
---SHHHHHHHHHHHHS---
---SHHHHHHHHHHHHS---
---SHHHHHHHHHHHTS---
---SHHHHHHHHHHHHS---
--SSHHHHHHHHHHHTS---
--S-HHHHHHHHHHHTS---
--SSHHHHHHHHHHHTS---
--SSHHHHHHHHHHHSS---
---SHHHHHHHHHHHTS---
----HHHHHHHHHTTSS---
---SHHHHHHHHHHHHS---
---SHHHHHHHHHHHHS---
---SHHHHHHHHHHHTS---
---SHHHHHHHHHHHSS---
---SHHHHHHHHHHTTS---
----HHHHHHHHHHTTS---
---SHHHHHHHHHHTTS---
---SHHHHHHHHHHTTS---
---SHHHHHHHHHHHHS---
---S-HHHHHHHHHTTS---
---SHHHHHHHHHHHSS---
---SHHHHHHHHHHHTS---
---SHHHHHHHHHHHSS---
--SSHHHHHHHHHHTTS---
---SHHHHHHHHHHHHS---
---SHHHHHHHHHHHTS---
----HHHHHHHHHTTTS---
--SSHHHHHHHHHHTTS---
---SHHHHHHHHHTTTS---
---SHHHHHHHHHTTSS---
---SHHHHHHHHHHTTS---
---SHHHHHHHHHHHHS---
---SHHHHHHHHHTTTS---
---SHHHHHHHHHHHHS---
---SHHHHHHHHHHHHS---
---SHHHHHHHHHHHHS---
---SHHHHHHHHHHHHS---
---SHHHHHHHHHHHHS---
---SHHHHHHHHHHHHS---
---SHHHHHHHHHHTTS---
--SSHHHHHHHHHTTTS---
---SHHHHHHHHHHHHS---
----HHHHHHHHHTTT----
----HHHHHHHHHHHHS---
----HHHHHHHHHHHHS---
----HHHHHHHHHHHHS---
----HHHHHHHHHTTT----
---SHHHHHHHHHHHSS---
---SHHHHHHHHHHHHS---
----HHHHHHHHHHHTS---
----HHHHHHHHHHHTS---
----HHHHHHHHHHTTSS--
----HHHHHHHHHHHTS---
--S-HHHHHHHHHHHTS---
----HHHHHHHHHHTTS---
----HHHHHHHHHHHTS---
----HHHHHHHHHHTT----
----HHHHHHHHHHHTS---
----HHHHHHHHHHHTS---
---SHHHHHHHHHHTT----
----HHHHHHHHHHHT----
----HHHHHHHHHHHT----
--S-HHHHHHHHHHHH----
----HHHHHHHHHHHS----
----HHHHHHHHHHHS----
----HHHHHHHHHTT-----
---SHHHHHHHHHHT-----
---SHHHHHHHHHTTS----
----HHHHHHHHHHTS----
----HHHHHHHHHHSS----
----HHHHHHHHHHTS----
----HHHHHHHHHTTS----
----HHHHHHHHHHTS----
---SHHHHHHHHHHTS----
----HHHHHHHHHHTS----
----HHHHHHHHHHH-----
----HHHHHHHHHHH-----
----HHHHHHHHHTT-----
----HHHHHHHHHTT-----
----HHHHHHHHHHTS----
----HHHHHHHHHHSS----
----TTHHHHHHHHTS----
----HHHHHHHHHTTS----
---SHHHHHHHTTSSS----
---SHHHHHHHHHSSS----
---SHHHHHHHHHSSS----
---SHHHHHHHTTS-S----
--SSHHHHHHHTTSSS----
----HHHHHHHHHHSS----
--SSHHHHHHHHHHSS----
--SSHHHHHHHHHSSS----
--SSHHHHHHHHHTTS----
--S-HHHHHHHHHHSS----
--TTHHHHHHHTTSSS----
--TTHHHHHHHHHHTS----
--TTHHHHHHHHHHHS----
--TTHHHHHHHHHHHS----
--TTHHHHHHHHHTTS----
--TTHHHHHHHHHHHS----
--TTHHHHHHHHHTTS----
--TTHHHHHHHHHHHS----
--SSHHHHHHHHHHTS----
--TTHHHHHHHHHHTS----
--TTHHHHHHHHHHTS----
--TTHHHHHHHHHHHS----
--TTHHHHHHHHHHHS----
--SSHHHHHHHHHTTS----
--TTHHHHHHHHHHH-----
--SSHHHHHHHHHHSS----
---SHHHHHHHHHHH-----
--TTHHHHHHHHHHS-----
----HHHHHHHHHTT-----
--SSHHHHHHHHHHSS----
--TTHHHHHHHHHTT-----
--TTHHHHHHHHHTTS----
--TTHHHHHHHHHHHS----
--TTTTHHHHHHHTTS----
--SSHHHHHHHHHTT-----
--TTHHHHHHHHHTS-----
--TTHHHHHHHHHTT-----
---SHHHHHHHHHHSS----
--S-HHHHHHHHHHT-----
--SSHHHHHHHHHTT-----
--TTHHHHHHHHHHT-----
--SSHHHHHHHHHHH-----
--SSHHHHHHHHHTTS----
--TTHHHHHHHHHHH-----
--SSHHHHHHHHHHT-----
--TTHHHHHHHHHHHS----
--TTHHHHHHHHHHHS----
--SSHHHHHHHHHHH-----
--S-HHHHHHHHHHHS----
--SSHHHHHHHHHHH-----
--TTHHHHHHHHHTS-----
--TTHHHHHHHHHHS-----
--TTHHHHHHHHHTT-----
--TTHHHHHHHHHTT-----
--TTHHHHHHHHHTT-----
--SSHHHHHHHHHTT-----
--SSHHHHHHHHHTTS----
--TTHHHHHHHHHHHS----
--SSHHHHHHHHHHH-----
--SSHHHHHHHHHHT-----
--TTHHHHHHHHHTTS----
--TTHHHHHHHHHTT-----
--TTHHHHHHHHHHT-----
--TTHHHHHHHHHHH-----
--TTHHHHHHHHHHH-----
--TTHHHHHHHHHTT-----
--TTHHHHHHHHHHH-----
--TTHHHHHHHHHHHS----
--S-HHHHHHHHHHHS----
--TTHHHHHHHHHTTS----
--SSHHHHHHHHTTTS----
--SSHHHHHHHHHHHS----
--SSHHHHHHHHTTTS----
--SSHHHHHHHHHHHS----
--SSHHHHHHHHHHHS----
--SSHHHHHHHHHHHS----
--SSHHHHHHHHHHHS----
---SHHHHHHHHHHHS----
--SSHHHHHHHHHTTS----
--TTHHHHHHHHHTTS----
--TTHHHHHHHHHTTS----
---SHHHHHHHHHTTS----
---SHHHHHHHHHHHS----
----HHHHHHHHHHHS----
--S-HHHHHHHHHHHS----
---SHHHHHHHHHHHS----
----HHHHHHHHHHHS----
---SHHHHHHHHHHHS----
---SHHHHHHHHHTTS----
---SHHHHHHHHHHTS----
---SHHHHHHHHHHHS----
---SHHHHHHHHHHHS----
--S-HHHHHHHHHHHS----
--TTHHHHHHHHHHSS----
--SSHHHHHHHHHHSS----
--SSHHHHHHHHHHTS----
----HHHHHHHHHHTS----
--S-HHHHHHHHHHHS----
--S-HHHHHHHHHHTS----
--SSHHHHHHHHHHHS----
--SSHHHHHHHHHHSS----
----HHHHHHHHHHHS----
--SSHHHHHHHHHHHS----
--S-HHHHHHHHHHHS----
--SSHHHHHHHHHHHS----
--S-HHHHHHHHHHHS----
--S-HHHHHHHHHHHS----
--S-HHHHHHHHHTTS----
--S-HHHHHHHHHHTS----
--SSHHHHHHHHHHHS----
--S-HHHHHHHHHHHS----
--SSHHHHHHHHHHHS----
--S-HHHHHHHHHHHS----
--S-HHHHHHHHHHHS----
--S-HHHHHHHHHHHS----
--S-HHHHHHHHHHHS----
--TTHHHHHHHHHHHS----
--S-HHHHHHHHHHSS----
--SSHHHHHHHHHHHS----
--SSHHHHHHHHHHHS----
----HHHHHHHHHHTS----
--SSHHHHHHHHHHHS----
----HHHHHHHHHHHS----
--S-HHHHHHHHHHHS----
---SHHHHHHHHHHHS----
---SHHHHHHHHHHTS----
---SHHHHHHHHHHSS----
----HHHHHHHHHHHS----
----HHHHHHHHHHHS----
--SSHHHHHHHHHHSS----
--TTHHHHHHHHHHTS----
--SSHHHHHHHHHHTS----
--S-HHHHHHHHHTSS----
--S-HHHHHHHHHHT-----
--S-HHHHHHHHHTT-----
--S-HHHHHHHHHHS-----
--S-HHHHHHHHHTT-----
--TTHHHHHHHHHHS-----
--TTHHHHHHHHHTS-----
--SSHHHHHHHHHHS-----
--SSHHHHHHHHTTS--S--
--TTHHHHHHHHTT------
--SSHHHHHHHHHT------
--S-HHHHHHHHHS------
----HHHHHHHHHS------
---SHHHHHHHHHH------
----HHHHHHHHHH------
----HHHHHHHHHH------
--SSHHHHHHHHHH------
--S-HHHHHHHHHT------
--SSHHHHHHHHTT------
----HHHHHHHHTT------
--SSHHHHHHHHHT------
--SSHHHHHHHHHH------
---SHHHHHHHHHH------
--SSHHHHHHHHHHS-----
--SSHHHHHHHHTT------
--SSHHHHHHHHHHS-----
--TTHHHHHHHHHS------
--TTHHHHHHHHHT------
--TTHHHHHHHHHT------
--TTHHHHHHHHTT------
--TTHHHHHHHTTS------
--TTHHHHHHHHTT------
--TTHHHHHHHTTT------
--TTHHHHHHHHHH------
--TTHHHHHHHTTT------
--TTHHHHHHHHTT------
--TTHHHHHHHHTTS-----
--TTHHHHHHHHHT------
--SSHHHHHHHHHT------
--SSHHHHHHHHTT------
--TTHHHHHHHHTT------
--TTHHHHHHHHTT------
--SSHHHHHHHHHHS-----
--TTHHHHHHHHHTS-----
--TTHHHHHHTTTTS-----
--TTHHHHHHHHHTS-----
--TTHHHHHHHHHHS-----
--TTHHHHHHHHHHS-----
--TTHHHHHHHHHHS-----
--TTHHHHHHHHTTS-----
--TTHHHHHHHHHSS-----
--TTHHHHHHHHHTS-----
--TTHHHHHHHHHHS-----
--TTHHHHHHHHHTS-----
--TTHHHHHHHHHHS-----
--SSHHHHHHHHHTS-----
--TTHHHHHHHHHSS-----
--TTHHHHHHHHHHS-----
--TTHHHHHHHHHHS-----
--TTHHHHHHHHHHS-----
--TTHHHHHHHHHHS-----
--TTHHHHHHHHHHS-----
--TTHHHHHHHHHHS-----
--TTHHHHHHHHTTS-----
--TTHHHHHHHHHHS-----
--TTHHHHHHHHHTS-----
--TTHHHHHHHHHHS-----
--TTHHHHHHHHHHS-----
--TTHHHHHHHHHSS-----
--TTHHHHHHHHHT------
--TTHHHHHHHHHTS-----
--TTHHHHHHHHTTS-----
--TTHHHHHHHHTTS-----
--TTHHHHHHHHHTS-----
--TTHHHHHHHHHSS-----
--TTHHHHHHHHHTS-----
--TTHHHHHHHHHHS-----
--TTHHHHHHHHHHS-----
--TTTHHHHHHHHTS-----
--TTHHHHHHHHHSS-----
--SSHHHHHHHHTTS-----
--TTHHHHHHHHHHS-----
--TTHHHHHHHHHTS-----
--TTHHHHHHHHHTS-----
--SSHHHHHHHHTTS-----
--TTHHHHHHHHHHS-----
--TTHHHHHHHHHHS-----
--TTHHHHHHHHTTS-----
--TTHHHHHHHHHHS-----
--TTHHHHHHHHHTS-----
--SSHHHHHHHHTTS-----
--TTHHHHHHHHHT------
--TTHHHHHHHHHHS-----
--TTHHHHHHHHHHS-----
--TTHHHHHHHHHSS-----
--TTHHHHHHHHHHS-----
--TTHHHHHHHHHHS-----
--SSHHHHHHHHTTS-----
--TTHHHHHHHHHHS-----
--TTHHHHHHHHHHS-----
--TTHHHHHHHTTT------
--TTHHHHHHHHHHS-----
--TTHHHHHHHHTTS-----
--TTHHHHHHHHHHS-----
--TTHHHHHHHHHHS-----
--TTHHHHHHHHTTS-----
--TTHHHHHHHTTS------
--TTHHHHHHHHTTS--S--
--TTHHHHHHHHTTS-----
--TTHHHHHHHHHHS-----
--SSHHHHHHHHHHS-----
--TTHHHHHHHHHSS-----
--TTHHHHHHHHHHS-----
--SSHHHHHHHHHHS-----
--TTHHHHHHHHHTS-----
--SSHHHHHHHHHTS-----
--SSHHHHHHHHHHS-----
--S-HHHHHHTTTTS-----
---SHHHHHHHHHHS-----
----HHHHHHHHHHS-----
----HHHHHHHHHHS-----
----HHHHHHHHHHS-----
----HHHHHHHHHTS-----
---SHHHHHHHHHHS-----
---SHHHHHHHHHHS-----
----HHHHHHHHHHS-----
----HHHHHHHHHHS-----
---SHHHHHHHHTTS-----
---SHHHHHHHHTTS-----
---SHHHHHHHHHHS-----
---SHHHHHHHHHHS-----
---SHHHHHHHHHHS-----
----HHHHHHHHHHS-----
--SSHHHHHHHTTSS-----
--SSHHHHHHHHHHS-----
--SSHHHHHHHHHHS-----
--TTHHHHHHHHHH------
--TTHHHHHHHHHHS-----
--TTHHHHHHHHHHS-----
--TTHHHHHHHHHHS-----
--TTHHHHHHHHHHS-----
--SSHHHHHHHHHSS-----
----HHHHHHHHHHS-----
----HHHHHHHHHHS-----
---SHHHHHHHHHH------
---STHHHHHHHHHS-----
--TTHHHHHHHHHHS-----
----HHHHHHHHHHS-----
--SSHHHHHHHHHHS-----
---SHHHHHHHHTTS-----
----HHHHHHHHTT------
--SSHHHHHHHHTTS-----
----HHHHHHHHHH------
---SHHHHHHHTTT------
---SHHHHHHHHHHS-----
---SHHHHHHHTTTS-----
---SHHHHHHHHTTS-----
--SSHHHHHHHHHHS-----
----HHHHHHHHHHS-----
--SSHHHHHHHHHHS-----
----HHHHHHHHHHS-----
--SSHHHHHHHTTTS-----
--TTHHHHHHHTTTS-----
--TTHHHHHHHTTTS-----
--SSHHHHHHHHHHS-----
--SSHHHHHHHHHHS-----
--SSHHHHHHHHHHS-----
---SHHHHHHHHHHS-----
----HHHHHHHTTTS-----
--SSHHHHHHHTTTS-----
---SHHHHHHHHHHS-----
----HHHHHHHHHHS-----
--SSHHHHHHHHHHS-----
---SHHHHHHHHHHS-----
--S-HHHHHHHHHHS-----
----HHHHHHHHTTS-----
---SHHHHHHHHTTS-----
----HHHHHHHHTTS-----
---SHHHHHHHHHHS-----
---SHHHHHHHHHHS-----
---SHHHHHHHTTTS-----
---SHHHHHHHHTTS-----
---SHHHHHHHHTTS-----
----HHHHHHHHTTS-----
---SHHHHHHHHTT------
----HHHHHHHGGGS-----
----HHHHHHHHTTS-----
---SHHHHHHHGGGS-----
---SHHHHHHHTTTS-----
---SHHHHHHHHTT------
---SHHHHHHHHTTS-----
----HHHHHHHHHHS-----
----HHHHHHHHHHS-----
----HHHHHHHHTTS-----
----HHHHHHHHTTS-----
----HHHHHHHHTT------
----HHHHHHHHHH------
----HHHHHHHTTTS-----
----HHHHHHHHHHS-----
----HHHHHHHHHHS-----
----HHHHHHHHHSS-----
---SHHHHHHHHHHS-----
----HHHHHHHHHH------
---SHHHHHHHHHH------
---SHHHHHHHHHH------
----HHHHHHHHTS------
---SHHHHHHHHHH------
----HHHHHHHHHH------
----HHHHHHHHHHS-----
----THHHHHHTTTS-----
----HHHHHHHHHT------
--S-HHHHHHHTTTS-----
--S-HHHHHHHHHSS-----
----HHHHHHHHHTS-----
----HHHHHHHHHTS-----
----HHHHHHHHHTS-----
----HHHHHHHHHHS-----
----HHHHHHHHHHS-----
----HHHHHHHHHHS-----
----HHHHHHHHHHS-----
----HHHHHHHHHT------
----HHHHHHHHHS------
----HHHHHHHHHS------
----HHHHHHHHHS------
----HHHHHHHHHH------
----HHHHHHHHHH------
----HHHHHHHHHH------
----HHHHHHHHHS------
----HHHHHHHHHH------
----HHHHHHHHHH------
----HHHHHHHHHT------
----HHHHHHHHHS------
----HHHHHHHHHS------
----HHHHHHHHHS------
----HHHHHHHHHS------
----HHHHHHHHHT------
----HHHHHHHHTT------
----HHHHHHHHTT------
----HHHHHHHHHHS-----
----HHHHHHHHHHS-----
----HHHHHHHHHHS-----
----HHHHHHHHHH------
----HHHHHHHHTTS-----
----HHHHHHHHTTS-----
----HHHHHHHHHHS-----
----HHHHHHHHHHS-----
----HHHHHHHHHHS-----
----HHHHHHHHHH------
----HHHHHHHHHHS-----
----HHHHHHHHHH------
----HHHHHHHHHH------
----HHHHHHHHTT------
----HHHHHHHHHH------
----HHHHHHHHHHS-----
----HHHHHHHHTTS-----
----HHHHHHHHHHS-----
----HHHHHHHHHHS-----
----HHHHHHHHHHS-----
----HHHHHHHHTSS-----
----HHHHHHHTTTS-----
----HHHHHHHHHHS-----
----HHHHHHHHHTS-----
----HHHHHHHHHTS-----
----HHHHHHHHHTS-----
----HHHHHHHHHTS-----
----HHHHHHHHHHS-----
----HHHHHHHHTTS-----
----HHHHHHHHHTS-----
----HHHHHHHHHTS-----
----HHHHHHHHTTS-----
----HHHHHHHHHSS-----
----HHHHHHHHTTS-----
----HHHHHHHHTTS-----
----HHHHHHHHTTS-----
----HHHHHHHHTTS-----
----HHHHHHHHHHS-----
----HHHHHHHHTTS-----
----HHHHHHHHHTS-----
----HHHHHHHHHHS-----
----HHHHHHHHHHS-----
----HHHHHHHHTTS-----
----HHHHHHHHTTS-----
----HHHHHHHHTT------
----HHHHHHHHHHS-----
----HHHHHHHTTT------
----HHHHHHHHTTS-----
----HHHHHHHHHHS-----
----HHHHHHHHHHS-----
----HHHHHHHHTT------
----HHHHHHHHTTS-----
----HHHHHHHHTT------
----HHHHHHHHTTS-----
----HHHHHHHTTSS-----
----HHHHHHHHTTS-----
----HHHHHHHHTTS-----
----HHHHHHHHTT------
----HHHHHHHHHHS-----
----HHHHHHHHTT------
----HHHHHHHHHH------
----HHHHHHHHHHS-----
----HHHHHHHTTSS-----
----HHHHHHHHHHS-----
----HHHHHHHHTTS-----
----HHHHHHHHHH------
----HHHHHHHHHHS-----
----HHHHHHHHHH------
----HHHHHHHHHH------
----HHHHHHHHTT------
----HHHHHHHHTS------
----HHHHHHHHTTS-----
----HHHHHHHHHTS-----
----HHHHHHHHHTSSS---
----HHHHHHHHHHSS----
----HHHHHHHHHTSSS---
----HHHHHHHHHTSSS---
----HHHHHHHHHS-SS---
----HHHHHHHHHHSSS---
----HHHHHHHHHTS-S---
----HHHHHHHHHS-SS---
----HHHHHHHHHT-SS---
----HHHHHHHHHT--S---
----HHHHHHHHHS--S---
----HHHHHHHHTT--S---
----HHHHHHHHHT--S---
----HHHHHHHTTT--S---
----HHHHHHHHHT-SS---
----HHHHHHHTTS--S---
----HHHHHHHTTS--S---
----HHHHHHHHHT------
----HHHHHHHHHS------
----HHHHHHHTT--SS---
----HHHHHHHH---SS---
----HHHHHHTTTS--S---
----HHHHHHHTT--SS---
----HHHHHHHTTS--S---
----HHHHHHHTTS--S---
----HHHHHHTTSS--S---
----HHHHHHTTSS--S---
----HHHHHHHHTS-SS---
----HHHHHHHTTS-SS---
----HHHHHHHTT--SS---
----HHHHHHHTT--SS---
----HHHHHHHTSS--S---
----HHHHHHHHT-SSS---
----HHHHHHHTTSS-S---
----HHHHHHHHTS--S---
----HHHHHHHTTS--S---
----HHHHHHHHTSSSS---
----HHHHHHHTSSSSS---
----HHHHHHHTTS-SS---
----HHHHHHHTTS-SS---
----HHHHHHHHHTSSS---
----HHHHHHTTTS-SS---
----HHHHHHHHHSSSS---
----HHHHHHHHHSSSS---
----HHHHHHHHH-SSS---
----HHHHHHTTTSSSS---
----HHHHHHHTTSSSS---
----HHHHHHHHHSSSS---
----HHHHHHHTTSSSS---
----HHHHHHHTSSSSS---
----HHHHHHHTT-SSS---
----HHHHHHHTTSSSS---
----HHHHHHHTTSSSS---
----HHHHHHHT-SSSS---
----HHHHHHHT-SSSS---
----HHHHHHHTTSSSS---
----HHHHHHHT---SS---
----HHHHHHHT---SS---
----HHHHHHHTS-SSS---
----HHHHHHHT--SSS---
----HHHHHHHH--SSS---
----HHHHHHHH--SSS---
----HHHHHHHH--SSS---
----HHHHHHHH---SS---
----HHHHHHHH---SS---
----HHHHHHHH---SS---
----HHHHHHHH----S---
----HHHHHTTS---SS---
----HHHHHHHH--SSS---
----HHHHHHHT--SSS---
----HHHHHHHH----S---
----HHHHHHTT--------
----HHHHHHTT----S---
----HHHHHHHS----S---
----HHHHHHHS----S---
----HHHHHHHS----S---
----HHHHHHHS-S--S---
----HHHHHHHT----S---
----HHHHHHHT---SS---
----HHHHHHHT-S-SS---
----HHHHHHHT---SS---
----HHHHHHHS-S-SS---
----HHHHHHHT---SS---
----HHHHHHHS---SS---
----HHHHHHHT-S--S---
----HHHHHHHT----S---
----HHHHHHHT----S---
----HHHHHHHT---SS---
----HHHHHHHT---SS---
----HHHHHHHH---SS---
----HHHHHHHS-S-SS---
----HHHHHHHT-S-SS---
----HHHHTTTT---SS---
----HHHHHTTS---S----
----HHHHHHTTS--SS---
----HHHHHHHT---SS---
----HHHHHHTT---SS---
----HHHHHHTT----S---
----HHHHHHTT--------
----HHHHHHHH-S-SS---
----HHHHHHHT---S----
----HHHHHHHT---SS---
----HHHHHHHT---SS---
----HHHHHHHT----S---
----HHHHHHHS-S-SS---
----HHHHHHHS-S-SS---
----HHHHHHHT-S-SS---
----HHHHHHHT-SSSS---
----HHHHHHHS-SSSS---
----HHHHHHHT-S-SS---
----HHHHHHTT--------
----HHHHHHHT-S------
----HHHHHHHT-S-S----
----HHHHHHHT-S-SS---
----HHHHHHHS-S-S----
----HHHHHHHT--------
----HHHHHHHS-S------
----HHHHHHHT--------
----HHHHHHHT-S------
----HHHHHHHS-S------
----HHHHHHHT--------
----HHHHHHHS--S-----
----HHHHHHHSTT------
----HHHHHHHT--------
----HHHHHHHS--------
----HHHHHHHS--SS----
----HHHHHHSS--S-----
----HHHHHHTS--------
----HHHHHHTS--SS----
----HHHHTTTS---SS---
----HHHHTTTT---SS---
----HHHHTTTT---S----
----HHHHTTT----S----
----HHHHTTT---SS----
----HHHHTTT---SSS---
----HHHHTTT-TTSS----
----GGGTTTS---SS----
----HHHHTTT---SS----
----HHHHTTT---SSS---
----HHHHTTT---SS----
----HHHHTTTS--SSS---
----HHHHTTT---SS----
----HHHHTTTS--SSS---
----HHHHTTTS---SS---
----HHHHTGGG--SS----
----HHHHTGGG--SS----
----HHHHHHTS--SSS---
----HHHHHTS---SSS---
----HHHHHHT---SS----
----HHHHTTT--SSSS---
----HHHHTTTS-S-S----
----HHHHTTTS-S-S----
----HHHHTTTS-S-S----
----HHHHTTTS---S----
----HHHHTTTS--SS----
----HHHHTTSS---SS---
----HHHHTTTS--SS----
----HHHHTTT----S----
----HHHHTGGG---S----
----HHHHTTTS---SS---
----HHHHTTT---SSS---
----HHHHTTTS---S----
----HHHHTTTS---SS---
----HHHHTTTS---SS---
----HHHHTGGG---S----
----HHHHTGGG---S----
----HHHHTGGG---SS---
----HHHHTGGG---SS---
----HHHHTGGG--SSS---
----HHHHTGGG--SSS---
----HHHHTGGG---SS---
----GGGTTGGG---SS---
----HHHHTGGG---SS---
----HHHHTGGG---S----
----HHHHTGGG--SSS---
----HHHHHTTS---S----
----HHHHTGGG-SSSS---
--S-HHHHHTTT---S----
----HHHHTTTS--SS----
----HHHHTGGG--SS----
----HHHHTTT---SSS---
----HHHHTTT---SSS---
----HHHHTTTS---SS---
----HHHHTTTS--SSS---
----HHHHHSSS---SS---
----HHHHTTTS--SSS---
----HHHHTGGG---SS---
----HHHHTGGG---SS---
----HHHHTGGG---S----
----HHHHTGGG---S----
----TTTTGGGT--SS----
----TTTTTTTS---S----
----TTTTGGGSS--S----
----TTTTTTTT---SS---
----TTTTTTTS---SS---
----TTTTGGGS---SS---
----TTTHHHHHSSSSS---
----HHHHTTTTSS-SS---
----HHHHTGGGSS-SS---
----HHHHTGGGS-SSS---
----HHHHTGGGSS-S----
----HHHHTGGG---S----
----HHHHTGGGSS-SS---
----HHHHTGGGSSSSS---
----HHHHTTTSSSSSS---
----HHHHTTTT---SS---
----HHHHTTTTS-SSS---
----HHHHTTTT-SSSS---
----HHHHTTTT--SSS---
----HHHHTTTTS-SSS---
----HHHHTTTT---SS---
----HHHHTGGG--SSS---
----HHHHTGGG---SS---
----HHHHTTTSS--SS---
----HHHHTGGG---SS---
----HHHHTGGG--SSS---
----HHHHTTTT---SS---
----HHHHTTTT--SSS---
----HHHHTGGG--SSS---
---SHHHHTGGG---SS---
---SHHHHTTTT---SS---
---SHHHHTGGG--SSS---
---SHHHHTTTT---SS---
---SHHHHTTTTS--SS---
---SHHHHTGGGS-SSS---
---SHHHHTGGG--SSS---
---SHHHHTGGGSS-SS---
---SHHHHTTTT--SSS---
---SHHHHTTTT--SSS---
---SHHHHTTTS---SS---
---SHHHHTTTT---SS---
---SHHHHTTTT---SS---
---SHHHHTGGG---SS---
---SHHHHTTTT--SS----
---SHHHHTTTT-SS-----
---SHHHHTGGG-SSS----
---SHHHHTGGG--SSS---
---SHHHHTTTT--SS----
---SHHHHTTTT---S----
---SHHHHTTTT---SS---
---SHHHHTGGG---SS---
---SHHHHTTTT---S----
---SHHHHTTTT--SS----
---SHHHHTTTT---SS---
---SHHHHTTTT---S----
---SHHHHTTTT---SS---
---SHHHHTTTT---SS---
---SHHHHTGGG--SS----
---SHHHHTTTT---S----
---SHHHHTTTT--SSS---
---SHHHHTTTS--SSS---
---SHHHHTGGG---SS---
---SHHHHTTTT---SS---
---SHHHHTGGG--SSS---
---SHHHHTGGG--SS----
---SHHHHTTTT---SS---
---SHHHHTTTT---SS---
---SHHHHTTTT--SSS---
---SHHHHTTTT--SSS---
---SHHHHTGGG--SSS---
---SHHHHTTTT--SSS---
---SHHHHTTTT--SSS---
---SHHHHTTTT---SS---
---SHHHHTTTT---S----
---SHHHHTTTT---SS---
---SHHHHTTTT--SSS---
--SSHHHHTTTT---S----
--SSHHHHTTTT--SS----
--S-HHHHTTTT--SS----
----HHHHTGGG---S----
---SHHHHTGGG---SS---
---SHHHHTTTT--SSS---
---SHHHHTGGG---SS---
---SSTTTTGGG--SSS---
---SSTTTTGGG--SSS---
--SSSTTTTGGG--SS----
----STTTTGGG---S----
----HHHHTGGG--SS----
----HHHHTTTT--SSS---
---SHHHHTGGG--SS----
--S-HHHHTGGG--SSS---
--SSHHHHTGGG--SSS---
--SSHHHHTTTS--SS----
--SSHHHHTTTT---SS---
---SHHHHTGGG-S------
---SHHHHTTTT--------
----HHHHTTTS---S----
---SHHHHTTTS---S----
---SHHHHTTTT-S-SS---
---SHHHHTTTS-S-S----
---SHHHHTTTT---SSS--
---SHHHHTTTT-S-SS---
--SSHHHHTTTS-S--S---
---SHHHHTTTT-S--S---
---SHHHHTTTSSS-SS---
--SSHHHHTTTTSSSSS---
---SHHHHTTTTSSSSS---
---SHHHHTTTTSS-SS---
--S-HHHHTGGGSS-SS---
--SSTTHHHHTTSS-SS---
---SHHHHTTTSSS-SS---
---SHHHHTTTTSS--S---
---SHHHHTTSSSS-SS---
--SSHHHHTTTTS-SSS---
----TTTTTGGGSS-SS---
---SHHHHTTTTSSSSS---
--SSTGGGTGGGS-SSS---
---SHHHHTTTT--SSS---
----HHHHTTTT--SSS---
--S-HHHHTTT---SSS---
--SSHHHHTTT---SSS---
--SSHHHHTTT--SSSS---
--SSHHHHTTS--SSSS---
---SHHHHTTS--S-SS---
---SHHHHTTT--SSSS---
--SSHHHHTTT--SSSS---
---SHHHHTTT--S-SS---
---SHHHHTTTS-S-SS---
---SHHHHTSS--SSSS---
----HHHHHSSS-SSSS---
---SHHHHHTSS-SSSS---
---SHHHHHTSS-SSSS---
--SSGGGTTSS--SSSS---
--SSHHHHTSSS-SSSS---
--SSHHHHHSS--SSSS---
----HHHHTSS--SSSS---
--SSHHHHTSS--SSSS---
---SHHHHTSS--SSSS---
---SHHHHTSSS-SSSS---
--SSHHHHTSS--SSSS---
--SSHHHHTSS--SSSS---
---SHHHHTTT--SSSS---
--SSHHHHHSSS-SSSS---
--SSHHHHTSS--SSSS---
---SHHHHHSSS-SSSS---
---SHHHHHSS--SSSS---
---SHHHHHSSS-SSSS---
---SHHHHHSS--SSSS---
--SSHHHHHSSS-SSSS---
--SSHHHHTSSS-SSSS---
--SSHHHHSSSS-SSSS---
---SHHHHSSSS-SSSS---
--SSHHHHHSSS-SSSS---
--SSHHHHHSSS-SSSS---
--SSHHHHTSSS-SSSS---
--SSHHHHTSSS-SSSS---
--SSHHHHTSSS-SSSS---
--SSHHHHTSSS-SSSS---
--SSHHHHTSS--SSSS---
--SSHHHHHSSS--SSS---
---SHHHHTTSS-S-SS---
---SHHHHTTSS--SSS---
--SSHHHHTTTT-SSSS---
----HHHHTSSS-SSSS---
--S-HHHHTSSS-SSSS---
----HHHHTTS--SSSS---
--S-HHHHTSSS-SSSS---
----HHHHTTSS-SSSS---
--S-HHHHTTSS-SSSS---
--S-TTGGGSSS-SSSS---
--S-HHHHTSSS-SSSS---
--S-HHHHTTTT--SSS---
--SSHHHHTTTT--SSS---
---STTTTTSSS-SSSS---
--SSHHHHTSSS--SSS---
--S-HHHHTSSS-SSSS---
--S-HHHHTTSS--SSS---
--SSHHHHTSSS--SSS---
--S-TTTTTSSS---SS---
---SHHHHHTSS--SSS---
--S-HHHHHSSS--SSS---
--SSHHHHHSSS--SSS---
--S-HHHHTSSS--SSS---
--S-HHHHHSS--SSSS---
--SSHHHHTTSS-SSSS---
----HHHHTTSS-SSSS---
--SSHHHHTTSS-SSSS---
----HHHHTTTT--SSS---
--SSHHHHTTSS-SSSS---
----HHHHHTTS-SSSS---
--S-HHHHHHHS-SSSS---
----HHHHHHHS--SS----
---SHHHHHHTT--SSS---
---SHHHHHHHT--SSS---
--SSHHHHHHTT--SS----
--SSHHHHHHTT--SSS---
----HHHHHHTT--SSS---
--SSGGGGGTTT--SSS---
--SSSTGGGTTT---SS---
--SSSTGGGSSS--SSS---
--SSTTTTTSSS-S-SS---
--SSSSHHHHTT-SSSS---
--SSTTTTTTTT-SSSS---
--SSSHHHHHHT--SSS---
--SSTTTTTTTT--SSS---
--SSHHHHHHTT--SSS---
--SSSHHHHHTT--SSS---
--SSSHHHHHTT--SSS---
--SSHHHHHHTS--SSS---
--S-HHHHHHHH--SSS---
--S-THHHHHTS--SSS---
--SSHHHHHHHH--SSS---
--SSHHHHHHHT--SSS---
--SSSHHHHHHS--SSS---
--SSSHHHHHHT--SSS---
--SS-HHHHHHT--SSS---
--SS-HHHHHTT--SSS---
--SS-HHHHHHT--SSS---
--SS-HHHHHHT--SSS---
--SS-HHHHHHT--SSS---
--SS-HHHHHHT--SSS---
--SS-HHHHHHT--SSS---
--SSSHHHHHHT--SSS---
--SSSHHHHHTT--SSS---
--SS-HHHHHHT--SSS---
--SSSHHHHHHT--SSS---
--SSSHHHHHHT--SSS---
--SS-HHHHHHT--SSS---
--SSSHHHHHHT--SSS---
--SS-HHHHHHT--SSS---
---SSHHHHHHT--SSS---
--SSSHHHHHHT--SSS---
--SSSHHHHHHT--SSS---
--SS--HHHHTT--SSS---
--SS-HHHHHTT--SSS---
--SS-HHHHHHH--SSS---
--SSSHHHHHHH--SSS---
--SS-HHHHHTS--SSS---
--SSTHHHHHTT--SSS---
--SSSHHHHHTT--SSS---
--SS--HHHHTT--SSS---
--SS-HHHHHTT--SSS---
--SS-HHHHHTT--SSS---
---S-HHHHHHT--SSS---
-----HHHHHHT--SSS---
-----HHHHHTT--SS----
-----HHHHHHS--SSS---
-----HHHHHHH--SSS---
-----HHHHHHH--SSS---
-----HHHHHHT--SSS---
-----HHHHHHT--SSS---
-----HHHHHHS--SSS---
-----HHHHHHT--SSS---
---S-HHHHHHT-SSSS---
--S--HHHHHHT--SSS---
--SS-HHHHHHS--SSS---
-----HHHHHHT--SSS---
--S--HHHHTTS--SSS---
--S--HHHHTTS-SSSS---
--SS-HHHHHHS-SSSS---
--SS-HHHHTTS-SSSS---
--S--HHHHTTS-SSSS---
--S--HHHHTTS-SSSS---
--S--HHHHHTS-SSSS---
--S--HHHHHHSSSSSS---
--SS-HHHHHHT-SSSS---
--S--HHHHHHS--SSS---
--S--HHHHHHT-SSSS---
--S--HHHHHHS-SSSS---
-----HHHHHHT--SSS---
-----HHHHHHT--SSS---
-----HHHHHHH--SSS---
-----HHHHHHT---SS---
-----HHHHHHS-S-SS---
-----HHHHHHT--SSS---
--SS-HHHHTTS--SSS---
--SS-HHHHTTS---SS---
--S--HHHHHTS-S-SS---
--S--HHHHHHS---SS---
--S--HHHHHHT---SS---
--S--HHHHHHS---SS---
--S--HHHHHHT--SSS---
--S--HHHHHHH---SS---
--S--HHHHHHT---SS---
--S--HHHHHTT--SSS---
--S--HHHHHTT---SS---
--S--HHHHHHH--SSS---
-----HHHHHHT--SSS---
-----HHHHHTT--SSS---
--S--HHHHHHT--SSS---
-----HHHHHHTS--SS---
--S--HHHHGGGS--SS---
-----HHHHGGGS--SS---
--S--HHHHHTTS-SSS---
-----HHHHHTTSSSS----
--S--HHHHHTTSS-SS---
--S--HHHHHHSSS-S----
--S--HHHHHHSSS-SS---
-TT--HHHHHHTSSSSS---
-TT--HHHHHHSSS-SS---
-TT--HHHHHHTSSSSS---
--S--HHHHHTTSSSSS---
-TT--HHHHHTTSS-SS---
-TT--HHHHHHSSS-S----
-TT--HHHHHHSSS-S----
-TT--HHHHHTSSS-SS---
-TT--HHHHHTTSS-SS---
-TT--HHHHHTTSS-S----
-TTS-HHHHHHSSS-S----
-TTS-HHHHHTTSS-S----
-TTS-HHHHHHHS--S----
-TTSS-TTHHHHS--SS---
--SSS-HHHHHHS--SS---
-TTS--HHHHHHS--SS---
--SS--HHHHHHS--SS---
-----STTGGGTS--SS---
--S-SSHHHHHHSS-SS---
--S--SHHHHHHSS-SS---
--S--SHHHHHHS--SS---
-TT--SHHHHHSS--SS---
-TT---HHHHHHS--SS---
-TT---TTHHHHS--SSS--
-TT---HHHHTTS--SS---
-TT--STHHHHTTT-SS---
-TT--HHHHHHHS--SS---
-TT--HHHHHHHS--SS---
-TT--HHHHHHHS--SS---
-TT--HHHHHHHS--SS---
--S--HHHHTTTS--SS---
--S--HHHHHTTS--SS---
--S--HHHHHHTS--SS---
--S--HHHHHHHS--SS---
-TT--HHHHHHTS--SS---
--S--HHHHHHHS--SS---
--S--HHHHHHTS--SS---
--S--HHHHHHHS--SS---
--S--HHHHHHHS--SS---
--S--HHHHHTT---SS---
-TT--HHHHTTTS--SS---
-TT--HHHHHTSS--SS---
--S--HHHHHHSS--SS---
-TT--HHHHHTTS--SS---
-TT--HHHHHHHS--SS---
-TT--HHHHHHSS--SS---
--S--HHHHHHHS--SS---
--S--HHHHHHHS--SS---
--S--HHHHHHSS--SS---
--S--HHHHHHTS--SS---
-TT--HHHHHHHS--SS---
-TT--HHHHHHSS--SS---
-TT--HHHHHHHS--SS---
--S--HHHHHHTS--SS---
--S--HHHHTTSS--SS---
--S--HHHHHHSS--SS---
-TT--HHHHHHTS--SS---
-TT--HHHHHHTS--SS---
-TT--HHHHHHHS--S----
-TT--HHHHHTTS--S----
-TT--HHHHHHTS--SS---
-TT--HHHHHTTS--SS---
-TT--HHHHHHTS--S----
--S--HHHHHHSS--S----
--S--HHHHHTTS--SS---
--S--HHHHHHSS--S----
--S--HHHHHHTS--S----
--S--HHHHHHHS--SS---
--S--HHHHTTTS--SS---
--S--HHHHHHTS--S----
--S--HHHHHTTSS-S----
--S--HHHHHTTSS-S----
--S--HHHHHHTSS-SS---
--S--HHHHHHTSS-S----
--S--HHHHHHTS--S----
--S--HHHHHTTS--S----
--S--HHHHHHTS--S----
--S--HHHHHTTSS-S----
--S--HHHHHTTS--S----
--S--HHHHHTTS--SS---
--S--HHHHHTTS--S----
--S--HHHHHHTSS-SS---
--S--HHHHHHTS--S----
--S--HHHHGGGS--SS---
--S--HHHHHTTS--SS---
--S--SHHHHTTS--SS---
--S--HHHHHTTS--S----
--S--HHHHHHHS--S----
--S--HHHHHTTS--SS---
--S--HHHHHHSS--S----
--S--HHHHHTTS--S----
--S--HHHHTTSS--S----
--S--HHHHHHTS--S----
--S--HHHHHHHS--SS---
--S--HHHHHHTS--S----
--S--HHHHHHTS--S----
--S--HHHHHHTS--S----
--S--HHHHHHTS--S----
--S--HHHHHHHS--S----
--S--TTHHHHTS--S----
--S--HHHHHHTS--S----
--S--HHHHHHHS--S----
--S--HHHHHHSS--S----
--S-SHHHHHHTS--S----
--S--HHHHHHTS--SS---
--S-SHHHHHHHS--S----
--S--HHHHHHHS--S----
--S-SHHHHHTTS--SS---
--S--HHHHHTTS--SS---
--S-SHHHHHHSSS-SS---
--S--HHHHHHSSS-S----
--S--HHHHHTTSS-S----
--S--HHHHHHHS--S----
--S--HHHHHHHS--S----
--S-SHHHHHHHS--S----
--S-SHHHHHHHS--S----
--S-SHHHHHHHS--S----
--S-SHHHHHTTS--S----
--S-SHHHHHHHS--S----
--S-SHHHHHHHS--SS---
--S-SHHHHHHHS--S----
--S--HHHHHHHS--S----
--S-SHHHHHHHS---S---
--S--HHHHHHT---S----
--S-SHHHHHHHS--S----
--S--HHHHHHHS--S----
--S--HHHHHHTS--S----
--S--HHHHHTTS--SS---
--S-SHHHHHHTS-------
--S--HHHHHHH--------
--S--HHHHHHT--------
--S--HHHHHTT--------
--S-SHHHHHTT--------
--S--HHHHHTTS--S----
--S--HHHHHTTS-------
--S--HHHHHTSS-------
--S--HHHHHHHS---S---
--S--HHHHHHHS--SS---
--S-SHHHHHHHS-------
--S-SHHHHHHH---SS---
--S--HHHHHHHS--S----
--S--HHHHHHHS--S----
--S--HHHHHHTS--S----
--S--HHHHHHSS--SS---
--S--HHHHHHTS--SS---
--S--HHHHHHHS--SS---
--S-SHHHHHHHS-------
--S--HHHHTTSS--S----
--S--HHHHHTTS--S----
--S--HHHHHHHS--S----
--S--HHHHHHTS--S----
--S--HHHHHHTS--SS---
--S--HHHHHHHS-------
--S--HHHHHTTS--SS---
--S-SHHHHHHHS---S---
--S--HHHHHHHS--S----
--S--HHHHHTSS---S---
--S--HHHHHHHS---S---
--S--HHHHHHHS-------
--S--HHHHHTTS---S---
--S--HHHHHTTS-------
--S--HHHHHHHS--S----
--S--HHHHHTTS--SS---
--S--HHHHHTTS---S---
--S-SHHHHHHHS--SS---
--S--HHHHHTTS---S---
--S--HHHHHHHS--SS---
--S--HHHHTTTS--SS---
--S--HHHHTTTS--SS---
--S--HHHHHTTS--SS---
--S--HHHHHHHS--SS---
--S--HHHHHHTS--SS---
--S--HHHHHHTS--SS---
--S--HHHHHHHS--SS---
--S--HHHHHHHS---S---
--S--HHHHHHTS--SS---
--S--HHHHHHHS--SS---
--S--HHHHHHHS--SS---
-TT-SHHHHHHTS--SS---
--S--HHHHHHTS--SS---
-TT--HHHHHHTS--SS---
--S--HHHHHHHS--SS---
--S--HHHHHTTS--SS---
--S--HHHHHTTS--SS---
--S-SHHHHHHTS--SS---
--S--HHHHHTTS--SS---
--S--HHHHHHTS--SS---
--S--HHHHHHSS--SS---
--S--HHHHHHHS--SS---
--S--HHHHHTT---SS---
--S--HHHHHHHS--SS---
--S-SHHHHHHT---SS---
--S--HHHHHHHS--SS---
--S--HHHHHHTS--SS---
--S-SHHHHHHHS--SS---
--S--HHHHHHHS--SS---
--S--HHHHHHHS--SS---
--S--HHHHHHHS--SS---
--S--HHHHHTTS--SS---
--S--HHHHHTTS--SS---
--S--HHHHHHTS--SS---
--S--HHHHHTTS--SS---
--S--HHHHHHHS--SS---
--S-SHHHHTTTS--SS---
-TT--HHHHHTTS--SS---
-TT--HHHHHHHS--SS---
--S--HHHHHHHS--SS---
-TT--HHHHHHHS--SS---
-TT--HHHHHHHS--SS---
-TT--HHHHHHHS--SS---
-TT--HHHHHHTS--SS---
--S--HHHHTTTS--SS---
--S--HHHHHTTS--SS---
--S--HHHHHTTS--SS---
--S--HHHHTTTS--SS---
-TT-SHHHHHHHS--SS---
-TT--HHHHHHHS--SS---
-TT--HHHHHHHS--SS---
--S--HHHHHTTS--SS---
--S--HHHHHTTS--SS---
--S--HHHHHHTS--SS---
--S--HHHHHHTS--SS---
--S-SHHHHHHHS--SS---
--S--HHHHHHHS--SS---
--S--HHHHHHHS--SS---
--S--HHHHHHHS--SS---
--S--HHHHHHHS---S---
--S--HHHHHHHS---S---
--S--HHHHTTSS---S---
--S--HHHHTTTS--SS---
--S-SHHHHHTTS---S---
--S--HHHHHHTS---S---
--S--HHHHHHHS-------
--S--HHHHHHH---SS---
--S--HHHHHHTS--S----
--S--HHHHHHTS---S---
--S--HHHHHTT----S---
--S--HHHHHTT---SS---
--S--HHHHHTT---SS---
--S--HHHHHHT---SS---
--S-SHHHHHTT----S---
--S--THHHHTT----S---
--S--HHHHHTTS---S---
--S--HHHHHHS----S---
--S-SHHHHTTT----S---
--S--HHHHHTT----S---
--S--HHHHHTT----S---
--S--HHHHHHHS-------
--S--HHHHHHTS--SS---
--S--HHHHHHHS---S---
--S--HHHHHHT---SS---
--S--HHHHHTT---SS---
--S--HHHHHHTS---S---
--S--HHHHHHTS---S---
--S--HHHHHHHS---S---
--S--HHHHHHSS---S---
--S--HHHHTTSS---S---
--S--HHHHTSSS---S---
--S--HHHHHHSS-------
--S--HHHHHHTS---S---
--S--HHHHHHH----S---
--S-SHHHHHHHS---S---
--S--HHHHTTSS---S---
--S--HHHHTTS---SS---
--S--HHHHHHSS-------
--S--HHHHHHHS---S---
--S--HHHHHHHS-------
--S--HHHHHTTS-------
--S--HHHHHHHS-------
--S--HHHHHHHS-------
--S--HHHHTTTS-------
--S--HHHHHTTS-------
--S--HHHHHTTS---S---
--S-SHHHHHHHS-------
--S--HHHHHTT----S---
--S--HHHHHTSS--SS---
--S--HHHHHTT----S---
--S--HHHHHTT----S---
--S--HHHHHHTS---S---
--S--TTHHHHTS---S---
--S--HHHHHHHS---S---
--S-SHHHHHHHS--SS---
-TT--HHHHHHH---SS---
--S--HHHHHHH---SS---
-TT--HHHHHHH----S---
-TT--HHHHHHHS---S---
--S--HHHHHHT---SS---
-TT--HHHHHTTS--SS---
--S--HHHHHHHS--SS---
--S--HHHHTTTS--SS---
--S--HHHHHTT---S----
-TT--HHHHHTTS--SS---
-TT--HHHHHTSS--SS---
-TT--HHHHHHHS--SS---
-TT--HHHHHTTS--SS---
--S--HHHHHHTS--SS---
-TT--HHHHHHHS--SS---
-TT--HHHHHHHS--SS---
--S--HHHHHTTS--SS---
-TT-SHHHHHHTS--S----
--S--HHHHHHTS--SS---
-TT-SHHHHHHHS--SS---
-TT--HHHHTTTS--SS---
-TT--HHHHHHHS---S---
-TT--HHHHHHHS--SS---
-TT--HHHHHHTS--SS---
-TT--HHHHHHHS---S---
-----HHHHTTTS--SS---
-----HHHHHHHS--S----
-----HHHHHHTS--SS---
-----HHHHHTTS--SS---
-----HHHHHTTS--SS---
-----HHHHHHHS--S----
-----HHHHHTTS--S----
-----HHHHHTTS--S----
----SHHHHHHTS--SS---
-----HHHHHHTS--SS---
-----HHHHHTSS--SS---
-----HHHHHTTS--SS---
-----HHHHHTTS--SS---
----SHHHHHHSS--SS---
----SHHHHHHTS--SS---
--S-SHHHHHHSS--SS---
----SHHHHTTSSS-SS---
--S-SHHHHGGGS--SS---
---SSHHHHHHTSS-SS---
--S-SHHHHHTTS--SS---
---SSHHHHTTSS--SS---
----SHHHHHTTS-------
---SSHHHHHHSS--SS---
--SSSHHHHHTTS--SS---
--SSSHHHHHHT---SS---
--S-SHHHHHHS---S----
--S-SHHHHHTT---S----
--S-SHHHHHHT---S----
--S--HHHHHHT---S----
--S--HHHHHTT---S----
--S-SHHHHHHT---S----
--S--HHHHHTT---S----
--S--HHHHHHS---S----
--S--HHHHHHS---S----
--S--HHHHHHHS--SS---
-TT--TTHHHHT---S----
--S-SHHHHHHT---S----
--S-SHHHHHHT---SS---
--S-SHHHHHHH---SS---
--S--HHHHHHH---SS---
-TT--HHHHHHH---S----
--S-SHHHHHHS---SS---
----SHHHHHHT---S----
----SHHHHHHH---S----
-----HHHHHHH---S----
--S--HHHHTTS---S----
--S--HHHHHHTS--S----
--S-SHHHHHHT---S----
--S--HHHHHHT--------
--S-SHHHHHHT--------
--S-SHHHHHHT--------
----SHHHHHHT--------
--S--HHHHHHTS-------
----SHHHHHHT--------
--S--HHHHHHT--------
-----THHHHH---------
----SHHHHHT---------
----SHHHHHHTS-------
-----HHHHHHTS-------
--S--HHHHHHHS-------
--S--HHHHHHT--------
--S--HHHHHHTS-------
--S--HHHHHHH--------
-TT--HHHHHHTS-------
--S--HHHHHHHS-------
--S--HHHHHHHS-------
--S--HHHHHTTS-------
--S--HHHHHHT--------
--S-SHHHHHHH--------
--S-SHHHHHHHS-------
--S-SHHHHHHH--------
--S--HHHHHHS--------
--S-SHHHHTTS--------
--S-SHHHHTTT--------
--S-SHHHHTTS--------
--S-SHHHHTTS--------
-TT--HHHHTT---------
-TT--HHHHTTT--------
-TT--HHHHHH---------
-TT--HHHHHHT--------
-TT--HHHHHHT--------
--S--HHHHTTS--------
--S--HHHHTTT--------
--S-SHHHHHHT--------
-----HHHHHTT--------
--S--HHHHHHHS-------
--S--HHHHHHH--------
--S--HHHHTTT--------
----SHHHHTTT--------
----SHHHHHHH--------
-----HHHHHHSS-------
--S--HHHHHHHS-------
-----HHHHHHHS-------
--S--HHHHHTTS-------
-----HHHHHTT--------
--S--HHHHTSS--------
--S--HHHHHTT--------
--S--HHHHHHH--------
--S--HHHHTTT--------
--S--HHHHHTT--------
--S--HHHHHHH--------
--S--HHHHHHH--------
--S--TTHHHHT--------
--S--HHHHHHH--------
--S--HHHHHTT--------
--S--HHHHTTT--------
--S--HHHHTTT--------
--S--HHHHHHH--------
--S--HHHHHHH--------
--S--HHHHHHHS-------
--S--HHHHHTTS-------
--S--HHHHHHSS-------
--S--HHHHHTT--------
-----HHHHHTT--------
-----HHHHHTT--------
-----HHHHHHH--------
--S--HHHHTTSS-------
--S--HHHHHTTS-------
--S--HHHHHHHS-------
--S--HHHHHHHS-------
--S--HHHHTTSS-------
--S--HHHHHHHS-------
-----HHHHHTTS-------
--S--HHHHHHHS-------
--S--TTTGGGTS-------
--S--HHHHTTTS-------
--S--HHHHHHHS-------
--S--HHHHHHHS-------
--S--HHHHHHHS-------
--S--HHHHTTTS-------
--S--HHHHTTTS-------
--S--HHHHHHHS-------
--S--HHHHHHTS-------
--S--HHHHHHTS-------
-----HHHHHHTS-------
--S--HHHHHHHS-------
-----HHHHHHTS-------
----STTHHHHTS-------
-----TTGGGTTS-------
-----TTHHHHTS-------
--S--TTHHHHTS-------
--S--TTGGGTTS-------
--S--TTGGGTTS-------
--S--HHHHHHSS-------
--S--HHHHHHHS-------
--S--HHHHHHTS-------
--S--TTHHHHTS-------
--S--TTHHHHTS-------
--S--HHHHHHHS-------
--S-SHHHHHHHS-------
-----HHHHHHHS-------
--S--HHHHHHHS-------
--S--HHHHHHHS-------
--S--HHHHTTT--------
--S--HHHHTTSS-------
-----HHHHHHHS-------
--S--HHHHHHS--------
-----TTGGGTS--------
--S--HHHHTTSS-------
--S--HHHHHHSS-------
-----HHHHHHTS-------
-----HHHHHTT--------
-----HHHHHHH--------
--S--HHHHHHHS-------
--S--HHHHHTTS-------
-----HHHHHHHS-------
-----HHHHHTTS-------
-----HHHHHHHS-------
--S--HHHHHHTS----S--
--S--HHHHHHHS-------
----SHHHHHTTS-------
----SHHHHHHHS-------
----SHHHHHHHS-------
--S--HHHHHTSS-------
--S--HHHHHTTS-------
-----HHHHHHHS-------
--S--HHHHHTTS-------
--S--HHHHTTTS-------
-----HHHHHHHS-------
----SHHHHHHHS-------
-----HHHHHHTS-------
-----HHHHHHTS-------
-----HHHHHHHS-------
-----HHHHHTTS-------
----SHHHHHTTS-------
-----HHHHHHHS-------
-----HHHHHHHS-------
-----HHHHHTTS-------
-----HHHHHHHS--S----
----SHHHHHTT----S---
-----HHHHHTTS-------
-----HHHHHHHS-------
-----HHHHHTT--------
-----HHHHHHTS-------
-----HHHHHTT--------
-----HHHHHHH--------
-----HHHHTTT--------
-----HHHHTTTS-------
-----HHHHHHHS-------
-----HHHHHHH----S---
-----TTHHHHT--------
-----HHHHHHT--------
-----HHHHTTS--------
-----HHHHHHS--------
--S--HHHHTTS--------
--S--HHHHTSS--------
--S--HHHHHHS--------
--S--HHHHHHS--------
--S--TTGGGTS--------
--S--HHHHTTS--------
--S--HHHHHHH--------
--S--SHHHHTS--------
--S--HHHHHTT--------
--S--HHHHHHT--------
--S--HHHHHHTS-------
--S--HHHHHTT--------
-----HHHHHHH--------
-----HHHHHHS--------
-----HHHHHTT--------
-----HHHHHTT--------
-----HHHHHTT--------
-----HHHHHTT--------
--S--HHHHHHH--------
--S--HHHHTTS--------
--S--TTGGGT---------
--S--HHHHT----------
-----TTGGG--S-------
-----TTGGG--S-------
-----TTGGG--S-------
-----HHHHTS-S-------
----STTGGG----------
-----HHHHTS---------
----STTGGGS-S-------
-----HHHHH----------
-----TTGGG--S-------
-----HHHHH--S-------
-----HHHHTS-S-------
-----TTGGG-S--------
----SHHHHH----------
----STTTTT----------
-----HHHHT----------
--S--TTTTT--S-------
----SHHHHT--S-------
-----HHHHH----------
--S-SHHHHT--S-------
-----HHHHH--S-------
-----TTTS---S-------
----STGGGS--S-------
----SGGGS---S-------
-----HHHHS--S-------
-----GGGG---S-------
-----GGGS---S-------
-----TTTS---S-------
-----TTT----S-------
-----TT--S--S-------
-----TT-----S-------
-----TT-----S-------
-----TT-----S-------
-----TT-----S-------
-----TTS----S-------
----STT-----S-------
--S--TT-TT--S-------
-----TTS------------
--S--GGGGS--S-------
--S--SSTT-----------
--S--TTTT--S--------
--S--GGGSS----------
--S--GGGSS-----S----
--S--TTTSS----------
--S--HHHHT----------
--S--HHHHT----------
--S--HHHHS----------
--S--GGGSSS---------
--S--TTTTT----------
--S-SHHHHSS---------
-----TTTTSS---------
-----HHHHS----------
--S--TTGGG----------
-----GGGS-----------
----SGGG------------
-----TTTTT----------
-----TTT-S----------
-----GGGSSS---------
-----TTT-S----------
--S--GGGGS----------
-----TTTTT----------
----SGGG-S----------
-----TTTTTS---------
-----TTGGG----------
-----HHHHHS---------
-----TTT-SS---------
-----GGG-SS---------
-----GGGGSS---------
-----GGG-SS---------
--S--GGG-S----------
-----TTTTSS---------
--S--GGGSS----------
--S--GGGGS----------
----SGGG------------
--S--TTT------------
-----TTS------------
-----GGGS-S---------
--S--TTS------------
--S--GGG--S---------
--S--TTGGGS---------
----STTT------------
-----TTT------------
--S--TTT-SS---------
-----TTT-SS---------
-----GGG-SS---------
-----GGG------------
-----GGG-S----------
-----TTTTS-----S----
-----SGGGSS---------
-----TTTTTS---------
-----SGGGSS-----S---
--S--GGG-SS---------
-----TTGGGS----S----
-----TTGGGS---------
----STTTTSS---------
-----GGGSS----------
-----GGGTS----------
-----TTTSS----------
-----HHHHSS---------
-----TTTSSS---------
-----TTTSSS-----S---
-----GGGSS------S---
-----HHHHS----------
-----HHHHH----------
--S--HHHHT----------
-----TTGGG----------
-----HHHHT----------
-----HHHHT----------
----SHHHHT----------
-----TTTTT----------
--S--HHHHTS--S------
-----TTGGGS---S-----
--S--TTGGG----------
--S--TTTTT----------
-----TTGGG----------
--S--TTGGG---S------
-----HHHHT----------
--S--TTTTT----------
--S--TTGGG----------
--S--HHHHH----------
--S--TTGGG----------
--S--TTGGG----------
--S--HHHHT----------
--S--TTGGG----------
--S--TTGGG----------
--S--HHHHT----------
-----TTTTTS---------
--S--TTGGG----------
-----TTTTS----------
--S--HHHHH----------
--S--SSTTT----------
--S--HHHHH----------
--S--HHHHT----------
-----HHHHH----------
-----TTGGGS---------
-----THHHHS---------
-----HHHHHT---------
--S--HHHHS----------
-----HHHHT----------
--S--TTGGGS---------
--S--HHHHHS---------
--S--TTTTTS---------
--S--TTGGGS---------
--S--TTGGG----------
--S--HHHHTT---------
--S-SHHHHHT---------
--S--HHHHHHS--------
--S--HHHHHH---------
--S--HHHHHHS--------
--S--TTHHHHS--------
--S--HHHHHHT--------
--S--HHHHTT---------
--S--HHHHTTS--------
--S--HHHHTTS--------
-----HHHHTT---------
--S--TTGGGS---------
-----HHHHHH---------
-----HHHHTTS--------
--S--HHHHTSS--------
-----HHHHHH---S-----
--S--HHHHHH---------
--S--HHHHTTS--------
--S--HHHHHH---------
--S--HHHHHHT--------
--S--HHHHHTT--------
--S--HHHHHTT--------
--S--HHHHHTT--------
--S--TTTTTTS--------
--S--HHHHHHH--------
--S--TTHHHHT--------
--S--HHHHHHSS-------
-----HHHHHHTS-------
--S-SHHHHHHSS-------
--S--HHHHHHTS-------
-----HHHHHHSS-------
--S-SHHHHHTTS-------
--S--HHHHHHTS-------
--S--HHHHHHHS-------
--S--HHHHHHHS-------
--S--HHHHHTTS-------
----SHHHHHHHS-------
--S--HHHHHHSS-------
--S--HHHHHTTS-------
--S--HHHHHHTS-------
--S--HHHHHHT--------
--S--HHHHHHSS-------
--S--HHHHHTTS-------
--S--HHHHHHSS-------
--S--HHHHHHHS-------
--S--HHHHHHTS-------
--S--HHHHHTSS-------
--S--HHHHHHHS-------
--S--HHHHHTTS-------
--S--HHHHTTSS-------
-----HHHHHTTS-------
--S-SHHHHHTTS-------
--S--HHHHHHHS-------
--S--HHHHHHTS-------
--S--HHHHHHTS-------
--S--TTHHHHTS-------
--S--HHHHHHTS-------
--S--HHHHHHTS-------
-----HHHHHHT--------
--S--HHHHHHSS-------
--S--HHHHHHT--------
--S-SHHHHHHTS-------
--S--HHHHHHTS-------
--S--HHHHHHHS-------
-----HHHHHHHS-------
--S-SHHHHHHTS-------
--S--TTHHHHTS-------
--S--HHHHHHTS-------
--S--HHHHHTTS-------
--S--HHHHHTTS-------
-----HHHHHHH--------
-----HHHHHHT--------
-----HHHHHTTS-------
-----HHHHHHT--------
-----HHHHHHHS-------
-----HHHHHHHS-------
-----HHHHHTTS-------
-----HHHHHHTS-------
-----HHHHHHHS-------
-----HHHHTTSS-------
-----HHHHHHHS-------
----SHHHHHHHS-------
----SHHHHHHHS-------
----SHHHHHHHS-------
-----HHHHHTTS-------
-----HHHHHHHS-------
-----HHHHHTTS-------
-----HHHHHHTS-------
-----HHHHHHHS-------
-----HHHHHHH--------
-----HHHHHHS--------
-----HHHHHHH--------
-----HHHHHHH--------
-----HHHHHHH--------
-----HHHHHHH--------
-----HHHHHHHT-------
-----HHHHHHTT-------
-----HHHHHTTS-------
----SHHHHHHH--------
-----HHHHHHH--------
-----HHHHHHH--------
-----HHHHTTSS-------
-----HHHHHTTS-------
-----HHHHHHHS-------
-----HHHHHTT--------
-----HHHHHHT--------
----SHHHHHHH--------
----SHHHHHTT--------
-----HHHHHHT--------
-----HHHHHTT--------
-----HHHHHHS--------
-----HHHHHHT--------
-----HHHHHHS--------
-----HHHHTT---------
----SHHHHHHS--------
-----HHHHHHS--------
-----HHHHHHTS-------
-----HHHHHTT--------
-----HHHHHHTS-------
-TT--HHHHHHT--------
--S--HHHHHHT--------
-----HHHHHHT--------
----SHHHHHHT--------
-----HHHHHTT--------
-----HHHHHHT--------
----SHHHHHHT--------
-----HHHHHHT--------
----SHHHHHHT--------
----SHHHHHTT--------
----STHHHHTT--------
-----HHHHHTT--------
----SHHHHHHT--------
----SHHHHHHT--------
--S-SHHHHHHH--------
--S-SHHHHHTT--------
--S-SHHHHHHT--------
--S--HHHHHHT--------
--S--HHHHHHH--------
--S--HHHHTTT--------
--S--HHHHHHH--------
--S-SHHHHHHH--------
--S-SHHHHHHT--------
--S--HHHHHHHS-------
--S--HHHHTTT--------
--S--HHHHHHH--------
--S--HHHHTTS--------
--S--HHHHTTS--------
--S--HHHHHHH--------
--S--HHHHHTT--------
--S--HHHHHHHS-------
--S--HHHHHHS--------
-----HHHHHHT--------
-----HHHHHHS--------
-----HHHHHHT--------
-----HHHHHHT--------
----SHHHHHHT--------
-----TTHHHHS--------
----SHHHHHTT--------
----SHHHHHTT--------
----SHHHHHHTS-------
----SHHHHHHHT-------
-----HHHHHHHS-------
-----HHHHHTT--------
-----HHHHHHH--------
-----HHHHHHH--------
-----HHHHHHT--------
-----HHHHHHHS-------
-----HHHHHHHS-------
-----HHHHHHHS-------
-----HHHHHHTS-------
-----HHHHHHH--------
-----HHHHHTT--------
-----HHHHHHH--------
-----HHHHHHHS-------
-----HHHHHHHS-------
-----HHHHHTTS-------
----SHHHHTTSS-------
-----HHHHTTTS-------
-----HHHHHHH--------
-----HHHHHHH--------
-----HHHHHHH--------
-----HHHHHHH--------
-----HHHHHHH--------
-----HHHHHHT--------
-----HHHHHHH--------
-----HHHHHHH--------
-----HHHHHHH--------
-----HHHHHHH--------
-----HHHHHHHS-------
-----HHHHHHHH-------
-----HHHHHHTT-------
-----HHHHHHHS-------
-----HHHHHHHT---S---
-----HHHHHHTS---SS--
-----HHHHHHTT-------
-----HHHHHHHT---S---
-----HHHHHHHT-------
-----HHHHHHHT-------
-----HHHHHHH--------
-----HHHHHHHTS------
-----HHHHHHHT-------
-----HHHHHHHH-------
----SHHHHHHHS-------
-----HHHHHHHS-------
-----HHHHHHHS-------
-----HHHHHHHSS------
-----SHHHHHHHS------
-----HHHHHTTT-------
----SHHHHHHHH-------
----SHHHHHHHH-------
-----HHHHHHHT-------
-----HHHHHHHS-------
-----HHHHHHTT-------
-----HHHHHHHT-------
-----HHHHHHHT-------
-----HHHHHHHTS------
-----HHHHHHHT-------
-----HHHHHHTS-------
-----HHHHHHHH-------
-----HHHHHHHH-------
-----HHHHHHHS-------
-----HHHHHHHT-------
-----HHHHHHHT-------
-----HHHHHHHH-------
-----HHHHHHHHS------
-----HHHHHHHT-------
-----HHHHHHHS-------
-----HHHHHHHS-------
-----TTHHHHTT-------
-----HHHHHHHS-------
-----HHHHHTTS-------
-----HHHHHHHTS------
----SHHHHHHHHS------
-----HHHHHHHHS------
-----HHHHHHHSS------
-----HHHHHHHTS------
-----HHHHHHHHS------
-----HHHHHHHTS------
-----HHHHHHHHS------
-----HHHHHHTTS------
-----HHHHHHHHS------
-----HHHHHHHHS------
-----HHHHHHHTS------
--S--HHHHHHHHS------
--S--TTHHHHTTS------
--S--HHHHHHHHS------
-----HHHHHHTT-------
--S--HHHHHHTTS------
--S--HHHHHTTTS------
--S--HHHHHHHHS------
--S--HHHHHHTTS------
--S--HHHHHHTT-------
--S--HHHHHHTT-------
--S--HHHHHHHH-------
--S--HHHHHHTT-------
-----HHHHHHTT-------
--S--HHHHHHHT-------
--S--HHHHHHHT----S--
--S--HHHHHHTT-------
--S--HHHHHHTT-------
--S--HHHHHHHT-------
--S--HHHHHHHT-------
--S--HHHHHHTT-------
--S--HHHHHHHH-------
--S--HHHHHHHT-------
--S--HHHHHHHT-------
--S--HHHHHHHH-------
--S--HHHHHHHT-------
--S--HHHHHHHT-------
--S--HHHHHHTT-------
--S--HHHHHHHT-------
-----HHHHHHTS-------
-----HHHHHHHH-------
-----HHHHHHHT-------
--S--HHHHHHTS-------
-----HHHHHHTT-------
-----HHHHHHHT-------
-----HHHHHHHT-------
--S--HHHHHHHT--S----
--S--HHHHHHTT--S----
--S--HHHHHHTT--S----
--S--HHHHHHTT--S----
--S--HHHHHHTT--S----
--S--HHHHHHTT-------
--S--HHHHHHHH--S----
-----HHHHHHHH--S----
-----HHHHHHHT-SS----
--S--HHHHHHHT-SS----
-----HHHHTTTT--S----
-----HHHHHHHT--S----
--S--HHHHHHHH-SS----
--S--HHHHHHHH--S----
--S--HHHHHHHS-SS----
--S--HHHHHHHT--S----
--S--HHHHHHHH--S----
--S--HHHHHHHH--S----
--S--HHHHHHHT-SS----
--S--HHHHHHTT-SS----
--S--HHHHHHTT--S----
--S--HHHHHHTT-SS----
--S--HHHHHHHT-SS----
--S--HHHHHHHTSSS----
--S--HHHHHHHT-SS----
-----HHHHHHHT-SS----
--S--HHHHHHHT-SS----
--S--HHHHHHHH--S----
--S--HHHHHHHH--S----
--S--HHHHHHHH--S----
--S--HHHHHHTT--S----
--S--HHHHHHHH--S----
--S--HHHHHHHH--S----
--S--HHHHHHTT--S----
--S--HHHHHHTT--S----
--S--HHHHHHTT--S----
--S--HHHHHHHT-SS----
--S--HHHHHHTT--S----
--S--HHHHHHHT--S----
--S--HHHHHHTT--S----
--S--HHHHHHTT-SS----
--S--HHHHHHHH--S----
--S--HHHHHHHH--S----
--S--HHHHHHTT--S----
-----HHHHHHHT-SS----
--S--HHHHHHTT-SS----
-----HHHHHHH--SS----
----SHHHHHHHTSSS----
-----HHHHHHTT-SS----
-----HHHHHHHT-SS----
--S--HHHHHHHT-SS----
-----HHHHHHTT-SS----
-----HHHHHHTT-SS----
-----HHHHHHT--SS----
-----HHHHHHHSSSS----
-----HHHHHHTT-SS----
----SHHHHHHHS-SS----
-----HHHHHHHT-SS----
-----HHHHHHHH-SS----
-----HHHHHHHH-SS----
-----HHHHHHHH-SS----
--S--HHHHHHHT-SS----
--S--HHHHHHTT-SS----
--S--HHHHHHHT-SS----
--S--HHHHHHTT-SS----
--S--HHHHHHHT-SS-S--
--S--HHHHHHHSSSS----
--S--HHHHHHHT-SS----
--S--HHHHHHHTSSS----
-----HHHHHHHT-SS----
--S--HHHHHHHH-SS----
--S--HHHHHHTT--S----
-----HHHHHHHT-SS----
-----HHHHHHHT--S----
--S-SHHHHHHHT--S----
--S--HHHHHHHT-S-----
--S--HHHHHHTT-S-----
--S--HHHHHHHT-SS----
--S--HHHHHHHS-S-----
--S--HHHHHTS--SS----
--S--HHHHHTTS-------
--S-SHHHHHTT--------
--S--HHHHHHT--SS----
--S--HHHHHHT---S----
--S--HHHHTTS---S----
--S--HHHHHHT---S----
--S--HHHHHHT--S-----
--S--HHHHHHHS-S-----
--S--HHHHHHHT-S-----
--S--HHHHHTTS-S-----
--S--HHHHHHTT-S-----
--S--HHHHHHHT-S-----
-----HHHHHHHT-S-----
--S--HHHHHHHT-------
--S--HHHHHHHT-S-----
--S--HHHHHHHH-------
--S--SHHHHTTT-------
--S--HHHHHHHT----S--
--S--HHHHHHHT-------
--S--HHHHHHHT-S-----
--S--HHHHHHHT-------
--S--HHHHHTT--SS----
--S--HHHHHHHT-S-----
--S--HHHHHHHH-S-----
--S--HHHHHHHH-------
--S--HHHHHHTT-------
--S--HHHHHHHHS------
--S--HHHHHHHHS------
--S--HHHHHHTTS--S---
--S--HHHHHHTT---S---
--S--HHHHHHTTSS-S---
--S--HHHHHHTT---S---
--S--HHHHHHHH-------
--S--HHHHHHHHS--S---
--S--HHHHHHHHS--S---
--S--HHHHHHHHS-SS---
--S--HHHHHHHTS--S---
--S--HHHHHHHHS-SS---
--S--HHHHHHTTS--S---
--S--HHHHHHHHS--S---
--S--HHHHHHHSS--S---
--S--HHHHHHTTS--S---
--S--HHHHHHHHS-SS---
--S--HHHHHHHHS-SS---
--S--HHHHHHTT---S---
--S--HHHHHHHHS--S---
--S--HHHHHHHHS--S---
--S--HHHHHHHTS--S---
--S--HHHHHHHHS--S---
--S--HHHHHHHHS-SS---
--S--HHHHHHHT---S---
-----HHHHHHTTS--S---
--S--HHHHHHHHS--S---
--S-SHHHHHHHHS--S---
--S--HHHHHHHHS--S---
--S--HHHHHHHTS--S---
--S--HHHHHHHHS--S---
--S--HHHHHHTTS--S---
--S--HHHHHHHHS--S---
--S--TTHHHHTTS-SS---
--S--HHHHHHHHS--S---
--S--HHHHHHTTS------
--S--HHHHHHTTS--S---
--S--HHHHHHTTSSSS---
--S--HHHHHHHTS-SS---
--S--HHHHHHHHS--S---
--S--HHHHHHHTS--S---
-----HHHHHHHHS------
--S--HHHHHHTTSS-----
--S--HHHHHHHSS-SS---
--S--HHHHHHHHS--S---
--S--HHHHHTTTS--S---
-----HHHHHHHHS-SS---
--S--HHHHHHHHS------
--S--HHHHHHTTS--S---
--S--HHHHHHHHS-SS---
-----HHHHHHHHS-SS---
-----HHHHHHHHS------
--S--HHHHHTTTS-S----
--S--HHHHHTTT--S----
--S--HHHHHHHH--S----
--S--HHHHHHHSS-S----
--S--HHHHHTTTS------
--S--HHHHHHTTS-S----
--S--HHHHHHTT--SS---
--S--HHHHHTTTS--S---
--S--HHHHHHHHS--S---
--S--HHHHHTTT--SS---
--S--HHHHHHTTS-SS---
--S--HHHHHHHH--SS---
--S--HHHHHTTT---S---
--S--HHHHHHTT--SS---
--S--HHHHHHHHS--S---
--S--HHHHHHTTS--S---
--S--HHHHHTTTS--S---
--S--HHHHHHTT---S---
--S--HHHHHHHHT--S---
--S--HHHHHHHHS--S---
--S--HHHHHHHHS--S---
--S--HHHHHHHHS--S---
--S--HHHHHHTTS--S---
--S--HHHHHHHHS--S---
--S--HHHHHHHHH--S---
--S--HHHHHHHHT-SS---
--S--HHHHHHHHS-S----
-----HHHHHHTTS-SS---
--S--HHHHHHHHT--S---
----SHHHHHHHHS-S----
----SHHHHHHHHT-S----
-----HHHHHHHTT------
-----HHHHHHHTS-S----
-----HHHHHHHTTTS----
-----HHHHHHHSS-SS---
-----HHHHHHHHS-S----
-----HHHHHHHHS-S----
--S--HHHHHHHHS-S----
-----HHHHHHHHS-S----
--S--HHHHHHHH--SS---
--S-SHHHHHHHH--S----
--S-SHHHHHHHHS-S----
--S--HHHHHHHH-------
----SHHHHHHHH-------
--S--HHHHHHHH-------
-----HHHHHHHH-------
--S-SHHHHHHTT-------
----SHHHHHHTTS------
--S--HHHHHHHH--S----
--S--HHHHHHHH-------
----SHHHHHHHH--S----
--S--HHHHHHHHS------
--S--HHHHHHTT---S---
-----HHHHHHHH---S---
--S--HHHHHHTT--SS---
--S--TTHHHHTT--S----
--S--HHHHHHHH--S----
-----HHHHHHHH-------
--S-SHHHHHHTT-------
--S--HHHHHHHH--S----
-----HHHHHHHHS-SS---
-----HHHHHHHH--S----
-----HHHHHHHHS-SS---
-----HHHHHHHHS-S----
-----HHHHHHHHS-S----
-----HHHHHHHHS------
--S--HHHHHHHHS------
-----HHHHHHHH--S----
-----HHHHHHTT--S----
-----HHHHHHTT--S----
-----HHHHHHTT--SS---
-----HHHHHHTT--SS---
-----HHHHHHTT--SS---
----SHHHHHHHHS-SS---
-----HHHHHTTT--SS---
--S--HHHHHHTT--SS---
--S--HHHHHHTT--SS---
-----HHHHHTTTS-SS---
-----HHHHHTTT--SS---
-----HHHHHHHS---S---
----SHHHHHHHTS-SS---
-----HHHHHHHS---S---
----SHHHHHHHT--SS---
-----HHHHHHHT---S---
----SHHHHHHHT-------
----SHHHHHHHTS------
----SHHHHTTTTS------
----SHHHHHHHTS------
-----HHHHHHHT-------
-----HHHHHHHT-------
-----HHHHTTTTS------
-----HHHHTTTTS------
-----HHHHHHHTS------
----SHHHHHHHT----S--
-----HHHHHTTT-------
-----HHHHHHHTS------
-----HHHHHHHTS------
--S--HHHHHHHTS------
--S--HHHHHHHTS------
----SHHHHTTTT-------
-----HHHHHHHT-------
-----HHHHHHHTS------
-----HHHHHHHT-------
--S--HHHHHHHT-------
--S--HHHHHHHTS------
--S--HHHHTTTT-------
--S--HHHHTTTT-------
-----HHHHHHHT----S--
----SHHHHHHHT-------
-----HHHHHTTT----S--
--S--HHHHTTTT----S--
--S--HHHHHHHTS------
--S--HHHHHHHTS---S--
-----HHHHTTTTS---S--
--S--HHHHHHHTS------
--S--HHHHHHHTS---S--
--S--HHHHHHHT----S--
--S--HHHHTTTT----S--
--S--HHHHTTTT-------
--S--HHHHHHHT----S--
--S--HHHHHHHT-------
--S--HHHHHHHT-------
--S--HHHHHHHT-------
-----HHHHHHHT-------
--S--HHHHTTTT-------
--S--HHHHTTTT-------
--S--HHHHTTTT-------
--S--HHHHHHHTS------
--S--HHHHHHHTS------
-----HHHHHHHTS------
-----HHHHHHHT-------
----SHHHHHHHTS------
-----HHHHHHHTS------
--S--HHHHHHHH-------
--S--HHHHHHHH-------
--S--HHHHHHHH----S--
--S--HHHHHHTT-SS-S--
--S--HHHHHHTT----S--
--S--HHHHHHHH-------
-----HHHHHHHH-------
-----HHHHHHHH-------
-----HHHHHHTT----S--
--S--HHHHHHTTS---S--
--S--HHHHHHHTT------
-----HHHHHHHHT-S-S--
--S--HHHHHHTTS---S--
--S--HHHHHHHHT------
--S--HHHHHHHTT---S--
-----HHHHHHHHT------
--S--HHHHHHHTT------
--S--HHHHHHHTT------
-----HHHHHHHHT------
-----HHHHHHHTT------
-----HHHHHHHHT------
----SHHHHHHHHS------
--S--HHHHHHHTTS-----
-TT--HHHHHHHHH------
-TT--HHHHHHHHH------
--S--HHHHHHTTT------
----SHHHHHHHHH------
--S--HHHHHHHHH------
--S--HHHHHHHHHS-----
--S--HHHHHTTTS------
--S--HHHHHHHHHS-----
--S--HHHHHHHHH------
--S--HHHHHHHHH------
--S--HHHHHHHHH------
--S--HHHHHHTTT------
--S--HHHHHHHHSS-----
--S--HHHHHHHHH------
--S--HHHHHHHHH------
--S--HHHHHHHHH------
--S--HHHHHHHHH------
--S--HHHHHHHHH------
--S--HHHHHHHHH------
--S--HHHHHHHHHS-----
--S--HHHHHHTTT------
--S--HHHHHHHHS------
--S--HHHHHHHHT------
--S--HHHHHHHHT------
-----HHHHHHHHH------
-----HHHHHHHHT------
--S--HHHHHHHTT------
-----HHHHHHHHH------
-----HHHHHHHHH------
--S--HHHHHHHTT------
--S--HHHHHHHHT------
--S--HHHHHHHHH------
-----HHHHHHHHH------
--S--HHHHHHHHTT-----
-----HHHHHHTTSS-----
-----HHHHHHHHH------
--S--HHHHHHHHHS-----
-----HHHHHHHHHT-----
-----HHHHHHHTT------
--S--HHHHHHHHH------
--S--HHHHHHHTT------
--S--HHHHHHHHH------
--S--HHHHHHHHHS-----
--S--HHHHHHHHHS-----
--S--HHHHHHHHTS-----
--S--HHHHHHHHHS-----
--S--HHHHHHHHHS-----
--S--HHHHHHHHHS-----
--S--HHHHHHHHHS-----
--S--HHHHHHHHHS-----
--S--HHHHHHHHHS-----
--S--HHHHHHHHHS-----
--S--HHHHHHHTT------
--S--HHHHHHHHH------
--S--HHHHHHHTT------
--S--HHHHHHHHH------
--S--HHHHHHHHHS-----
--S--HHHHHHHTT------
--S--HHHHHHHHSS-----
--S--HHHHHHHTT------
--S--HHHHHHGGGS-----
--S-SHHHHHHHHSS-----
-----HHHHHHHTTS-----
-----HHHHHHTTT------
----SHHHHHHHTTS-----
-----HHHHHHHHTS-----
-----HHHHHHHHTS-----
-----HHHHHHHHTS-----
-----HHHHHHHTSS-----
--S--HHHHHHHHT------
--S--HHHHHHHTTS-----
--S--HHHHHHHHHS-----
--S--HHHHHHHTTS-----
----SHHHHHHHHTS-----
-----HHHHHHHHSS-----
-----HHHHHHHTTS-----
-----HHHHHHTTSS-----
-----HHHHHHHHHS-----
----SHHHHHHHTTS-----
-----HHHHHHHHTS-----
-----HHHHHHHTT------
-----HHHHHHHTT------
-----HHHHHHHTTS-----
-----HHHHHHHTTS-----
----SHHHHHHHTTS-----
-----HHHHHHHTTS-----
-----HHHHHHHTTS-----
----SHHHHHHHHS------
----SHHHHHHHTTS-----
----SHHHHHHHHHS-----
--S--HHHHHHHHTS-----
-----HHHHHHHHTS-----
----SHHHHHHHHSS-----
----SHHHHHHHHHS-----
-----HHHHHHHHHS-----
-----HHHHHHHHSS-----
-----HHHHHHHHSS-----
-----HHHHHHHHTS-----
-----HHHHHHHHT------
----SHHHHHHHHHS-----
----SHHHHHHHHHS-----
-----HHHHHHHHHS-----
-----HHHHHHHHT------
----SHHHHHHHHT------
-----HHHHHHHHHS-----
-----HHHHHHTTT------
----SHHHHHHHHHS-----
----SHHHHHHHHT------
-----HHHHHHHHT------
-----HHHHHHHHT------
-----HHHHHHHHH--S---
-----HHHHHHHHH--S---
----SHHHHHHHHS--S---
----SHHHHHHHHH------
----SHHHHHHHHH------
-----HHHHHHHHTS-----
-----HHHHHHHHT------
----SHHHHHHTTT------
-----HHHHHHHHH------
----SHHHHHHHHT------
----SHHHHHHHHH------
--S--HHHHHHHTS------
--S--HHHHHHHHH------
--S--HHHHHHHHHS-----
-----HHHHHHHHHS-----
--S--HHHHHHHHTS-----
--S--HHHHHHHHHS-----
--S--HHHHHHHHTS-----
--S--HHHHHHHHH------
--S--HHHHHHHHTS-----
--S--HHHHHHHHHS-----
--S--HHHHHHHHH------
--S--HHHHHHHHHS-----
--S--HHHHHHHHHS-----
--S--HHHHHHHHH------
--S--HHHHHHHHH------
--S--HHHHHHHHHS-----
--S--HHHHHHHHHS-----
--S--HHHHHHHHHS-----
--S--HHHHHHHHHS-----
--S--HHHHHHHHT------
--S--HHHHHHHHHS-----
--S--HHHHHHHHHS-----
--S--HHHHHHHTTS-----
--S--HHHHHHHHHS-----
--S--HHHHHHHHHT-----
-----HHHHHHHHHT-----
-----HHHHHHHHHS-----
-----HHHHHHHTSS-----
-----HHHHHHHHHT-----
-----HHHHHHHHHT-----
--S-SHHHHHHHHHT-----
-----HHHHHHHHHT-----
--S--HHHHHHHHHT--S--
--S--HHHHHHHHHS--S--
--S--HHHHHHHHHS--S--
--S--HHHHHHHHTS--S--
--S--HHHHHHHHHTS-S--
--S--HHHHHHHHHTS-S--
-----HHHHHHHHTSS-S--
--S-SHHHHHHHHHTS-S--
--S--HHHHHHHHHTS-S--
--S--HHHHHHTTTSS-S--
--S-SHHHHHHHHHH--S--
--S--HHHHHHHHTT--S--
--S--HHHHHHHHHH--S--
--S--HHHHHHHHTT--S--
-----SHHHHHHHTT--S--
--S--HHHHHHHHHT--S--
-----HHHHHHHHHS-----
-----HHHHHHHHHS-----
-----HHHHHHHHTS--S--
-----HHHHHHHHTT--S--
-----HHHHHHHHTT--S--
-----HHHHHHHHHT--S--
--S--HHHHHHHHTT--S--
--S--HHHHHHHHHH--S--
-----HHHHHHHHHH--S--
-----HHHHHHHHHH--S--
-----HHHHHHHHHH--S--
-----HHHHHHHHHT--S--
-----HHHHHHHHHH--S--
----SHHHHHHHHHH--S--
-----HHHHHHHHHH--S--
----SHHHHHHHHHHS-S--
----SHHHHHHHHHH--S--
-----HHHHHHHHHH--S--
----SHHHHHHHHHT--S--
-----HHHHHHHHHH--S--
-----HHHHHHHHTT--S--
-----HHHHHHHHHH--S--
-----HHHHHHHHTTS-S--
-----HHHHHHHHHH--TT-
-----HHHHHHHHHH--TT-
--S--HHHHHHHHHT--S--
--S--HHHHHHHHHH--S--
-----HHHHHHHHHH--S--
--S--HHHHHHHHHH--S--
--S--HHHHHHHHHH--S--
--S--HHHHHHHHTT--S--
-----HHHHHHHHHHS-S--
--S--HHHHHHHHHH--S--
--S--HHHHHHHHHH--S--
--S--HHHHHHHHTT--S--
--S--HHHHHHHHTT--S--
--S--HHHHHHHHHH--S--
--S--HHHHHHHHHT--S--
--S--HHHHHHHHTT--S--
--S--HHHHHHHHHH--S--
--S--HHHHHHHHHH--S--
--S--HHHHHHHHHT--S--
--S--HHHHHHHHHH--S--
--S--HHHHHHHHHT--S--
----SHHHHHHHHHT--S--
--S--HHHHHHHHTT--S--
--S--HHHHHHHHHS--S--
--S--HHHHHHHHHH--S--
-----HHHHHHHHTS--S--
-----HHHHHHHHTS--S--
--S--HHHHHHHHHH--S--
----SHHHHHHHHHT--S--
-----HHHHHHHHHT--S--
-----HHHHHHHHH---S--
-----HHHHHHHHH---S--
-----HHHHHHHHH------
----SHHHHHHHHHS--S--
----SHHHHHHHHHH--S--
-----HHHHHHHHHH--S--
-----HHHHHHHHHH--S--
----SHHHHHHHHHH--S--
-----HHHHHHHHHT--S--
-----HHHHHHHHHH--S--
-----HHHHHHHHHH--S--
----SHHHHHHHHHT--S--
-----HHHHHHHHT------
-----HHHHHHHHHS--S--
-----HHHHHHHHTT--S--
-----HHHHHHHHTT--S--
-----HHHHHHHHHHS-S--
-----HHHHHHHHHH--S--
-----HHHHHHHHHH-SS--
-----HHHHHHHHHT--S--
-----HHHHHHHHHT-----
-----HHHHHHHHHT--S--
----SHHHHHHHHT------
-----HHHHHHHTS------
-----HHHHHHHTT------
----SHHHHHHHHT------
-----HHHHHHTTS------
-----TTHHHHHTS---S--
-----HHHHHHHTT------
-----HHHHHHHHT------
-----HHHHHHHTS------
-----HHHHHHHTS------
-----HHHHHHHHH------
-----HHHHHHTTS------
-----HHHHHHHHT------
-----HHHHHHHTT------
-----HHHHHHHHH------
-----HHHHHHHHHS-----
----SHHHHHHHTTS-----
-----HHHHHHHHH------
-----HHHHHHHTT------
-----HHHHHHHTT------
-----HHHHHHHHH------
----SHHHHHHTTT------
----STTHHHHTTT------
----SHHHHHHHHH------
-----HHHHHHHTT------
----SHHHHHHHHHS-----
-----HHHHHHHTT------
--S--HHHHHHTTTS-----
-----HHHHHHTTT------
-----HHHHHHGGG------
--S--HHHHHHHTT------
--S--HHHHHHHHH------
-----HHHHHHHHH------
--S-SHHHHHHGGG------
--S--HHHHHGGGS------
-----HHHHTTTTT------
-----HHHHTTGGG------
--S--TTHHHHGGGS-----
--S--HHHHTTTTTS-----
--S--HHHHHTTTT------
--S--HHHHTTTTTS-----
-----HHHHTTTTTS-----
--S--HHHHHHHTTS-----
--S--HHHHTTTTSS-----
--S--HHHHHHHTTS-----
-----HHHHTTTTTS-----
--S--HHHHHHHTTS-----
--S--HHHHHHHTT------
--S--HHHHHHHTT------
--S-SHHHHHHHHH------
--S--HHHHHHHTT------
--S--HHHHHHHTT------
--S--HHHHHHHHH------
--S--HHHHHHHTT------
--S--HHHHHHHTT------
--S--HHHHHHHTT------
--S--HHHHHHTTS------
--S--HHHHHHHHH------
--S--HHHHHHHHTS-----
--S--HHHHHHHTT------
--S--HHHHHHHTT------
--S--HHHHHHHHH------
--S--HHHHHHHHTS-----
--S--HHHHHHHTTS-----
--S--HHHHHHHTT------
-----HHHHHHHTTS-----
-----HHHHHHHHTS-----
-----HHHHHHTTTS-----
-----HHHHHHHTT------
--S--HHHHHHTTT------
--S--HHHHHHHHT------
--S--HHHHHHHHT------
--S--HHHHHHHHT------
--S--HHHHHHHHS------
--S--HHHHHHHHT------
--S--HHHHHHHHT------
--S--HHHHHHTTS------
--S--HHHHHHHTT------
--S--HHHHHHTT-------
--S--HHHHHTTS-------
--S--HHHHHHT----S---
--S--TTHHHHTT---SS--
--S--HHHHHHH--------
-----HHHHHHHT---S---
--S--HHHHHHTT-------
--S--HHHHHHTT-------
-----HHHHHTT--------
-----HHHHHHHS---S---
--S--HHHHHHHS-------
--S--HHHHHHHT-------
--S--HHHHHHHH-------
-----HHHHHHTT----S--
-----HHHHHHHH-------
-----HHHHHHTTS------
-----HHHHHHHH-------
----SHHHHHHTT-------
-----HHHHHHHHS---S--
-----HHHHHHHH----S--
-----HHHHHTTS-------
-----HHHHHHHT-------
-----HHHHHHHHS------
-----HHHHHHTT-------
-----HHHHHHHH-------
-----HHHHHHHHS------
-----HHHHHHTS-------
-----HHHHHHHT-------
-----TTHHHHHH-------
-----HHHHHHHH-------
-----HHHHHHHT-------
-----HHHHHHTT-------
----SHHHHHHTT-------
-----HHHHHHH--------
-----HHHHHHHT-------
-----HHHHHHHTS------
-----HHHHHHTT-------
-----HHHHHHTTS-S----
-----HHHHHHHH---S---
-----HHHHHHHHS------
-----HHHHHHHH----S--
-----HHHHHHHH-------
-----HHHHHHHT---S---
-----HHHHHHTT-------
-----HHHHHHTT---SS--
-----HHHHHHHH---S---
--S--HHHHHHHH---S---
-----HHHHHHHH-------
-----HHHHHHHH-------
-----HHHHHHHH-------
-----HHHHHHTT---S---
-----HHHHHHHH-------
-----HHHHHHTTS--SS--
-----HHHHHHHH---S---
-----HHHHHHHH---SS--
-----HHHHHHHH---SS--
-----HHHHHHHT---S---
-----HHHHHHHH-------
-----HHHHHHHH-------
-----HHHHHHHT-------
-----HHHHHTTTS------
-----HHHHHHTTS------
-----HHHHHHTTS------
-----HHHHHHTT-------
-----HHHHHHHTS------
-----HHHHHHHTS------
-----HHHHHHHH---S---
-----HHHHHHHT-------
-----HHHHHHTTS--S---
-----HHHHHHTT---SS--
-----HHHHHHTT---SS--
-----HHHHHHTT---SS--
-----HHHHHHHHS--SS--
-----HHHHHHHHS--S---
-----HHHHHHTT---S---
-----HHHHHHTT---SS--
-----HHHHHHTTS--S---
-----HHHHHHTTS--S---
-----HHHHHHTTS--S---
-----HHHHHHTTS--SS--
-----HHHHHHTTS--SS--
-----HHHHHHTTS--SS--
-----HHHHHHHHS--SS--
-----HHHHHHTT---SS--
-----HHHHHHHTS--S---
-----TTHHHHTTS--SS--
----SHHHHHHHTS--SS--
-----HHHHHHTTS--SS--
-----HHHHHHHTS--SS--
-----HHHHHHHTS--SS--
-----HHHHHHHT---SS--
-----HHHHHHHT---SS--
-----HHHHHHTT---SS--
-----HHHHHHHH---S---
-----HHHHHHHH---S---
-----HHHHHHHH---SS--
----SHHHHHHTT---SS--
----SHHHHHHHH---SS--
----SHHHHHHHT---SS--
----SHHHHHHHH---S---
----SHHHHHTTS---SS--
-----HHHHHHTT---SS--
-----HHHHHHHHS--S---
-----HHHHHTTT---S---
-----HHHHHHHH-------
----SHHHHHHTT---S---
----SHHHHHHHH-------
----SHHHHHHHH---SS--
-----HHHHHHTT----S--
----SHHHHHHHTT---S--
-----HHHHHHGGG---S--
-----HHHHHHGGGS-SS--
----SHHHHHHHTTS-SS--
-----HHHHHHHTTS-SS--
----SHHHHHHHTTS-SS--
----SHHHHHHHHHS-SS--
----SHHHHHHTTS--SS--
-----HHHHHHHHT-S-S--
-----HHHHHHHT----S--
-----HHHHHHHHSSSS---
-----HHHHHHHHT---S--
-----HHHHHHTTSS--S--
-----HHHHHHHHT---S--
-----HHHHHHHHSS-SS--
-----HHHHHHHTT---S--
-----HHHHHHHHH---S--
-----HHHHHHHHH---S--
-----HHHHHHHHHS-SS--
-----HHHHHHHHH---S--
-----HHHHHHHHTS--S--
-----HHHHHHHHHS--S--
----SHHHHHHHHHT-----
-----HHHHHHHHHT-SS--
-----HHHHHHHHHT--S--
-----HHHHHHHHTT-SS--
-----HHHHHHHHHT-SS--
-----HHHHHHHHHT-SS--
-----HHHHHHHHTT-SS--
-----HHHHHHHHTTSSS--
-----HHHHHHHHTSSSS--
-----HHHHHHHHTTSS---
-----HHHHHHHHHHSS---
----SHHHHHHHHHHSS---
-----HHHHHHHHTTSS---
-----HHHHHHHHTTS----
-----HHHHHHHHHHTT---
-----HHHHHHHHTTS----
-----HHHHHHHHHTS----
-----HHHHHHHHTTS----
-----HHHHHHHHTSS----
-----HHHHHHHHTTS----
-----HHHHHHHHHH-----
-----HHHHHHHHTT-----
-----HHHHHHHHHTS----
-----HHHHHHHHHHS----
-----HHHHHHHHTT-----
-----HHHHHHHHHH-----
-----HHHHHHHHHHS----
-----HHHHHHHHTTS----
-----HHHHHHHHTTS----
-----HHHHHHHHHHS----
-----HHHHHHHHHHS----
-----HHHHHHHHHHTT---
-----HHHHHHHHHTS----
-----HHHHHHHHHHS----
-----HHHHHHHHHSS----
-----HHHHHHHHHT-----
-----HHHHHHHHTT-----
-----HHHHHHHHTT-----
-----HHHHHHHTTTS----
-----HHHHHHHHHHS----
-----HHHHHHHHHHS----
-----HHHHHHHHHHS----
-----HHHHHHHHHHS----
-----HHHHHHHHHSS----
-----HHHHHHHHHHS----
-----HHHHHHHHTTS----
-----HHHHHHHHHHS----
-----HHHHHHHTTSS----
-----HHHHHHHHHHS----
-----HHHHHHHHHTS----
-----HHHHHHHTTTS----
-----HHHHHHHTTSS----
-----HHHHHHHHHHS----
----SHHHHHHHHHTS----
----SHHHHHHHHTTS----
----SHHHHHHHHHHS----
----SHHHHHHHHHTS----
-----HHHHHHHHHHS----
-----HHHHHHHHTTS----
----SHHHHHHHTTSS----
-----HHHHHHHHTTS----
-----HHHHHHHHHHS----
-----HHHHHHHHHTS----
-----HHHHHHHHHHS----
-----HHHHHHHHHTS----
-----HHHHHHHHTTS----
-----HHHHHHHHHTS----
-----HHHHHHHHTTS----
-----HHHHHHHHHHS----
-----HHHHHHHHHHS----
-----HHHHHHHHHHS----
-----HHHHHHHHHHS----
-----HHHHHHHTTTS----
-----HHHHHHHTTTS----
-----HHHHHHHHHHS----
-----HHHHHHHHTTS----
-----HHHHHHHHHHS----
-----HHHHHHHHHHS----
-----HHHHHHHHTTS----
-----HHHHHHHHTTS----
-----HHHHHHHHTTS----
-----HHHHHHHHTS-----
-----HHHHHHHHHTS----
-----HHHHHHHHHHS----
-----HHHHHHHHHH-----
-----HHHHHHHHHH-----
-----HHHHHHHHTT-----
-----HHHHHHHTTTS----
-----HHHHHHHHTTS----
-----HHHHHHHHHHS----
-----HHHHHHHHHHS----
-----HHHHHHHHHHS----
----SHHHHHHHTTTS----
-----HHHHHHHHHHS----
-----HHHHHHHHHHS----
-----HHHHHHHHHHS----
-----HHHHHHHHHHS----
-----HHHHHHHHHHS----
-----HHHHHHHHHHS----
-----HHHHHHHHHHS----
-----HHHHHHHHHHS----
-----HHHHHHHHHHS----
-----HHHHHHHHHTS----
-----HHHHHHHHTTS----
-----HHHHHHHHHHS----
-----HHHHHHHHTTS----
-----HHHHHHHHHHS----
-----HHHHHHHHHHS----
-----HHHHHHHHHHS----
-----HHHHHHHHHHS----
-----HHHHHHHHHHS----
-----HHHHHHHHHHS----
-----HHHHHHHHHHS----
-----HHHHHHHHHH-----
-----HHHHHHHHTT--S--
-----HHHHHHHHHH-----
-----HHHHHHHHHHS-S--
-----HHHHHHHHHHS-S--
-----HHHHHHHHHH--S--
-----HHHHHHHTTTS-S--
-----HHHHHHHHHH--S--
-----HHHHHHHHHH--S--
-----HHHHHHHHTT--S--
-----HHHHHHHHHH--S--
-----HHHHHHHHTT--S--
-----HHHHHHHHTT--S--
-----HHHHHHHHHH--S--
-----HHHHHHHHHHS-S--
-----HHHHHHHHHS--S--
-----HHHHHHHHTT--S--
-----HHHHHHHHTTS-S--
-----HHHHHHHHTTS-S--
-----HHHHHHHHTSS-S--
-----HHHHHHHHHHS----
-----HHHHHHHHHTS----
-----HHHHHHHHTT--S--
-----HHHHHHHHHHS-S--
-----HHHHHHHHTT--S--
-----HHHHHHHHHHS----
-----HHHHHHHHHHS-S--
-----HHHHHHHHHHS-S--
-----HHHHHHHHHHS-S--
-----HHHHHHHTTSS----
-----HHHHHHHHHHS-S--
-----HHHHHHHHTTS-S--
-----HHHHHHHHHHS-S--
-----HHHHHHHHTTS-S--
-----TTHHHHHHHT--S--
-----HHHHHHHHHTS-S--
-----HHHHHHHHHT--S--
----THHHHHHHHTT--S--
-----HHHHHHHHHT--S--
-----HHHHHHHHHHS-S--
-----HHHHHHHHHT-----
-----HHHHHHHHHTS----
-----HHHHHHHHTTS-S--
-----HHHHHHHHHTS-S--
-----HHHHHHHHTTS-S--
-----HHHHHHHHHHS-S--
-----HHHHHHHHTTS-S--
-----HHHHHHHHTTS-S--
-----HHHHHHHTTTS-S--
-----HHHHHHHTTTS-S--
-----HHHHHHHTTSS-S--
-----TTTTHHHHTT--S--
-----TTTTHHHHHTS-S--
-----TTTSHHHHTT--S--
-----TTTTHHHHTTS-S--
-----TTTTHHHHHT--S--
-----SGGGHHHHHS--S--
-----TTTTHHHHTT--S--
-----HHHHHHHHTT--S--
-----SGGGHHHHTT--S--
-----HHHHHHHHHT--S--
-----TTTTHHHHTT--S--
-----GGGGHHHHHT-----
-----TTTTSHHHHT--S--
-----TTTTHHHHHT-----
-----TTTTHHHHHH--S--
-----TTTTHHHHTS-----
-----TTTTHHHHTT-----
-----TTTTHHHHTT--S--
-----TTTTHHHHTTS-S--
-----SSTTHHHHTTS-S--
-----TTTTHHHHTTS----
-----TTTTHHHHTT-----
-----TTTTHHHHHHS----
-----TTTTHHHHHHS----
-----TTTTHHHHHHS----
-----TTTTHHHHHHS-S--
-----TTSSHHHHHHTTS--
-----TTTTHHHHHTTT---
-----TTTTHHHHHHS----
-----TTTTHHHHHHS----
---S-TTTTTTHHHHS-S--
-----TTTTTTHHHHS----
-----TTTTTTHHHHTTS--
-----TTTTTTHHHHS-S--
-----TTTTTTHHHH--S--
-----TTTHHHHHHH--S--
-----HHHHHHHTTT--S--
-----HHHHHHHHHH--S--
-----HHHHHHGGGT--S--
-----HHHHHHHHHH--S--
-----HHHHHHHHHHS-S--
-----HHHHHHHTTT--S--
-----HHHHHHHTTT--S--
-----HHHHHHHTTT--S--
-----HHHHHHHTTT--S--
--S--HHHHHHTTTT--S--
--S--HHHHHHHHHH--S--
--S--HHHHHHHTTT--S--
--S--HHHHHHHTTT--S--
--S--HHHHHHHHHHS-S--
--S--HHHHHHHHTTS-S--
--S--HHHHHHHHHHS-S--
--S--HHHHHHHHTTS-S--
--S--HHHHHHHHHHS-S--
--S--HHHHHHHHHHS-S--
--S--HHHHHHHHHHS-S--
--S--HHHHHHHHTTS-S--
--S--HHHHHHHTTTS-S--
--S--HHHHHHHTTTS-S--
--S--HHHHHHHTTTS-S--
--S--HHHHHHHTTTS-S--
--S--TTHHHHHHTTS-S--
--S--HHHHHHHHTTS-S--
--S--HHHHHHHHTTS-S--
--S--HHHHHHHHHTS-S--
--SS-HHHHHHHHHT--S--
--SS-HHHHHHHTTT--S--
--S--HHHHHHHHHHS----
--SS-HHHHHHHHHT--S--
--S--HHHHHHHHHHS-S--
--S--HHHHHHHHHHS-S--
--S--HHHHHHHHTT--S--
--S--HHHHHHHTTT--S--
--S--HHHHHHHTTT--S--
--S--HHHHHHHHHH--S--
--S--HHHHHHHHTT--S--
--S--HHHHHHHTTT-----
--S--HHHHHHHTTT-----
--S--HHHHHHHTTTS----
--S--HHHHHHHTTT-----
--S--HHHHHHHHHHS----
--S--HHHHHHHHHTS----
--S--HHHHHHHHHHS----
--S--HHHHHHHHHHS----
--S--HHHHHHHHHSS----
--S--HHHHHHHHHTS----
-----HHHHHHHHHTS----
--S-THHHHHHHHHTS----
--S-THHHHHHHHHHS----
--S-SHHHHHHHHHHS----
--S-HHHHHHHHHHHSS---
--S-HHHHHHHHHHHS----
--S-HHHHHHHHHHTS----
--S-HHHHHHHHHHTS-S--
--S-HHHHHHHHHHHS-S--
--S-HHHHHHHHHHHS-S--
--S-HHHHHHHHHHSS-S--
--S-HHHHHHHHHTTS-S--
--S-HHHHHHHHHTTS-S--
--S-HHHHHHHHHTTS-S--
--S-HHHHHHHHHTTS-S--
----HHHHHHHHHTTS-S--
--S-HHHHHHHHHHH--S--
--S-HHHHHHHHHHH--S--
----HHHHHHHHHHHS-S--
----HHHHHHHHHHH--S--
----HHHHHHHHHHHS-S--
----HHHHHHHHHHHS-S--
----HHHHHHHHHTTS----
--S-HHHHHHHHHTT--S--
----HHHHHHHHHHHS-S--
--S-HHHHHHHHHTT--S--
----HHHHHHHHHHHS-S--
--S-HHHHHHHHHTTS-S--
--S-HHHHHHHHHHHS-S--
--S-HHHHHHHHHHHS----
--S-HHHHHHHHHTTS-S--
--S-HHHHHHHHHHHS-S--
----HHHHHHHHHHHS-S--
--SSHHHHHHHHHTTS-S--
---SHHHHHHHHHHHS-S--
---THHHHHHHHHTTS-S--
----HHHHHHHHTTTS-S--
--SSHHHHHHHHHTTS-S--
--S-HHHHHHHHHHHS-S--
----HHHHHHHHHHHS-S--
----HHHHHHHHHTTS-S--
---SHHHHHHHHHTTS----
---SHHHHHHHHHHHS-S--
--S-HHHHHHHHHTTS----
---SHHHHHHHHHHSS----
--SSHHHHHHHHHHHS----
----HHHHHHHHHHTS----
--SSHHHHHHHHHTS--S--
--SSHHHHHHHHHTT--S--
--S-HHHHHHHHTTTS-S--
----HHHHHHHHHHHS-S--
----HHHHHHHHHHH--S--
----HHHHHHHHHTTS-S--
----HHHHHHHHHTTS----
----HHHHHHHHHHHS----
----HHHHHHHHHTTS-S--
----HHHHHHHHHHHS-S--
----HHHHHHHHHTTS-S--
--S-HHHHHHHHHHHS-S--
----HHHHHHHHHTT--TT-
--S-HHHHHHHHHTT--TT-
--S-HHHHHHHHHTT--TT-
--S-HHHHHHHHHHHS-TT-
--S-HHHHHHHHHHHS-TT-
--S-HHHHHHHHHHTSSS--
--S-HHHHHHHHHHT--TT-
----TTHHHHHHTTS--TT-
----HHHHHHHHHHH--S--
----HHHHHHHHHHTS-TT-
----HHHHHHHHHHSS-TT-
----HHHHHHHHHHTS-TT-
--S-HHHHHHHHHHSS----
--S-HHHHHHHHHTTS----
--S-HHHHHHHHHHHS----
--S-HHHHHHHHHHTS----
--S-HHHHHHHHHHSS-S--
--S-HHHHHHHHHHHS----
----HHHHHHHHTTSS-S--
--S-HHHHHHHHHHSS-S--
----HHHHHHHHHHTS-S--
--S-HHHHHHHHHHTS-S--
--S-HHHHHHHHHHHS-S--
--S-HHHHHHHHHHHS-S--
----HHHHHHHHHTTS-S--
----HHHHHHHHHTSS-S--
----HHHHHHHHHTTS-S--
----HHHHHHHHHTTS-S--
----HHHHHHHHHTTS----
----HHHHHHHHHHTS-S--
----HHHHHHHHHTTS----
--S-HHHHHHHHHTTS-S--
--S-HHHHHHHHHTTS-TT-
--S-HHHHHHHHHTTS----
----HHHHHHHHGGG--S--
--S-HHHHHHHHHTT--S--
--S-HHHHHHHHHTTS-S--
--S-HHHHHHHHTTTS-S--
--S-HHHHHHHHHTTS-S--
--S-HHHHHHHHHTTS-S--
--S-HHHHHHHHHTTS-S--
--S-HHHHHHHHGGGS-S--
--S-HHHHHHHHGGG--S--
--S-HHHHHHHHHTTS-S--
--S-HHHHHHHHHTTS----
--S-HHHHHHHHHTTSS---
--S-HHHHHHHHHHTS----
--S-HHHHHHHHHHTS-S--
--S-HHHHHHHHHHTS-S--
--S-HHHHHHHHHHTS-S--
--S-HHHHHHHHHHTS-S--
--S-HHHHHHHHHHTS----
--S-THHHHHHHHHSS-S--
--S-HHHHHHHHHT-S-S--
--S-HHHHHHHHHT-S-S--
--S-HHHHHHHHHHTS-S--
--S-HHHHHHHHHHSS-S--
--S-HHHHHHHHHHHS-S--
--S-HHHHHHHHHSSS-S--
--S-HHHHHHHHHTTS-S--
--S-HHHHHHHHHTTS-S--
--S-HHHHHHHHHTTS-S--
--S-HHHHHHHHHHHS-S--
----HHHHHHHHHHS-----
----HHHHHHHHHTTS-S--
--S-HHHHHHHHHTSS----
--S-HHHHHHHHHH-S-S--
--S-HHHHHHHHHHSS-S--
--S-HHHHHHHHHTTS-S--
--S-HHHHHHHHHS-S-S--
--S-HHHHHHHHHHHS-S--
--S-HHHHHHHHHHTS-S--
--S-HHHHHHHHHTSS-S--
--S-HHHHHHHHTTSS-S--
--S-HHHHHHHHHTSS-S--
--S-HHHHHHHHHHSS-S--
--S-HHHHHHHHHSSS-S--
--S-HHHHHHHHHH-S-S--
--S-HHHHHHHHHTTS-S--
--S-HHHHHHHHHHHS-S--
--S-HHHHHHHHHSSS-S--
--S-HHHHHHHHTTSS-S--
--S-HHHHHHHHTTSS-S--
--S-HHHHHHHHTTSS-S--
--S-HHHHHHHHTT-S-S--
--S-HHHHHHHTTSSS-S--
--S-HHHHHHHHTTSS-S--
--S-HHHHHHHHTT-S----
--S-HHHHHHHHTT-S-S--
--S-HHHHHHHHHTSS----
----HHHHHHHHHHSS-S--
----HHHHHHHHHHSS-S--
----HHHHHHTTTSSS-S--
----HHHHHHHHHSSS-S--
---SHHHHHHHHHSSS----
----HHHHHHTTSSSS----
----HHHHHHHHSSSS----
----HHHHHHHHTSSS-S--
----HHHHHHHHTSSS-S--
----HHHHHHHTSSSS-S--
----HHHHHHHHHSSS----
----HHHHHHHTTSSS-S--
----HHHHHHHHTSS--S--
----HHHHHHHHSSSS-S--
----HHHHHHHTTTTS----
----HHHHHHTTSTTS----
----HHHHHHHTTTTS----
----HHHHHHHTTSSS----
----HHHHHHTTSSSS-S--
----HHHHHHHTSSS-----
----HHHHHHHHGGG-----
----HHHHHHHTT-S--S--
----HHHHHHHTSTTS-S--
---THHHHHHHHGGGS-S--
---THHHHHHHHTTSS-S--
----TTHHHHHHHTTS----
----TTHHHHHHHTTS----
----HHHHHHHHHSSS-S--
----HHHHHHHHHTTS----
---SHHHHHHHHHT-S-S--
----HHHHHHHHTTSS----
----HHHHHHHHHH-S----
----HHHHHHHHHTTS-S--
----HHHHHHHHHTTS-S--
----HHHHHHHHTSSS----
----HHHHHHHHHTSS-S--
----HHHHHHHHH-SS-S--
----HHHHHHHHHS-S-S--
----HHHHHHHHHTTS----
----HHHHHHHHHHTS----
----HHHHHHHHHSSS----
----HHHHHHHTTSSS----
----HHHHHHTTTSSS-S--
----HHHHHHHHHTTS----
----HHHHHHHHHHTS----
----HHHHHHHHHTTS-S--
----HHHHHHHHHHHS-S--
----HHHHHHHHHHTS-S--
----HHHHHHHHHHSS-S--
----HHHHHHHHHHHS----
---THHHHHHHHHHSS----
----HHHHHHHHHHHS----
----HHHHHHHHHHH-----
----HHHHHHHHHTT--S--
----HHHHHHHHHHS-----
----HHHHHHHHHHS-----
----HHHHHHHHTTS--S--
----HHHHHHHHHTTS----
----HHHHHHHHHHTS-S--
----HHHHHHHHHTTS----
---SHHHHHHHHHHHS-S--
----HHHHHHHHHHTS-S--
----HHHHHHHHHHHS----
----TTHHHHHHTTSS----
----HHHHHHHHHHTS-S--
----HHHHHHHHHTTS-S--
--S-HHHHHHHHTTSS----
--S-HHHHHHHHTTSS-S--
--S-HHHHHHHHHTTS-S--
--S-HHHHHHHHHTTS-S--
--S-HHHHHHHHHHTS-S--
----HHHHHHHHHTTS----
----HHHHHHHHHHHS-S--
----HHHHHHHHHHHS-S--
--S-HHHHHHHHHTTS-S--
----HHHHHHHHHTTS-TT-
--S-HHHHHHHHHHH--S--
----HHHHHHHHHHHS-S--
----HHHHHHHHTTTS----
----TTHHHHHHHHH--S--
----HHHHHHHHHHH--S--
----HHHHHHHHHHT-----
----HHHHHHHHHHHS-S--
----HHHHHHHHHHHS-S--
----HHHHHHHHHHSS-S--
----HHHHHHHHHTT--S--
----HHHHHHHHHHT--S--
----HHHHHHHHHSS--S--
----HHHHHHHHHHHS-S--
----HHHHHHHHHHHS-S--
----HHHHHHHHHHHS-S--
----HHHHHHHHHHHS----
----HHHHHHHHHHTS-S--
----HHHHHHHHHHSS-S--
----HHHHHHHHHHHS----
----HHHHHHHHHTTS----
----HHHHHHHHHHTS-S--
---SHHHHHHHHHHTS----
----HHHHHHHHHHHS----
----HHHHHHHHHHTS----
----HHHHHHHHHHHS----
----HHHHHHHHHHSS-S--
----HHHHHHHHHHHS-S--
---THHHHHHHHHHHS-S--
----TTHHHHHHHHHS-S--
---SHHHHHHHHHTSS----
----HHHHHHHHHTTS-S--
----HHHHHHHHHHHS----
----HHHHHHHHHSSS----
---THHHHHHHHHHHS----
---SHHHHHHHHHTT-----
----HHHHHHHHHHHS----
----HHHHHHHHHHT--S--
----HHHHHHHHHHT--S--
----HHHHHHHHHHT-----
----HHHHHHHHHHT-----
----HHHHHHHHHHH--S--
----HHHHHHHHHHHS----
----HHHHHHHHHHTS-S--
----HHHHHHHHHHHS----
----HHHHHHHHHHHS----
----HHHHHHHHHHHS----
----HHHHHHHHHHHS----
----HHHHHHHHHHHS----
----HHHHHHHHHHT--S--
----HHHHHHHHHTT-----
----HHHHHHHHHTT-----
----HHHHHHHHHTT--S--
----HHHHHHHHHTT-----
----HHHHHHHHHHH--S--
----HHHHHHHHHTT--S--
----HHHHHHHHHHH-----
----HHHHHHHHHTT--S--
----HHHHHHHHHHS--S--
----HHHHHHHHTTS--S--
----HHHHHHHHHHH--S--
----HHHHHHHHHHT-----
----HHHHHHHHHHHT----
----HHHHHHHHTTT-----
----HHHHHHHHHHHS----
--TTHHHHHHHHHTT-----
--S-HHHHHHHHHHHS----
----HHHHHHHHHHHS----
----HHHHHHHHHHHS----
----HHHHHHHHHTTS----
----HHHHHHHHTTTS----
----HHHHHHHHHTTS----
----HHHHHHHHHTTS----
----HHHHHHHHHHHS----
----HHHHHHHHHTTS----
----HHHHHHHHHTTS----
----HHHHHHHHHHHS----
----HHHHHHHHHHTS----
----HHHHHHHHHHHS----
----HHHHHHHHHHTS----
----HHHHHHHHHHHS----
----HHHHHHHHHHHS----
----HHHHHHHHHHHS----
----HHHHHHHHHHTS-S--
----HHHHHHHHHHTS-S--
----HHHHHHHHHTTS-S--
----HHHHHHHHHTTS-S--
----HHHHHHHHHHTS-S--
----HHHHHHHHHHTS----
----HHHHHHHHHHHS----
----HHHHHHHHHHTS-S--
----HHHHHHHHHHHS----
----HHHHHHHHHTTS----
----HHHHHHHHHTTS----
----HHHHHHHHHTTS----
----HHHHHHHHHTT-----
----HHHHHHHHHTT--S--
----HHHHHHHHHHH-----
----HHHHHHHHHTT--S--
----HHHHHHHHHTT-----
----HHHHHHHHHTT-----
----HHHHHHHHHTT-----
----HHHHHHHHHTT-----
----HHHHHHHHHHH-----
----HHHHHHHHHHH-----
---SHHHHHHHHHHH-----
---STTHHHHHHHTT-----
---SHHHHHHHHHTT-----
----HHHHHHHHHHHS----
----HHHHHHHHHTT-----
----HHHHHHHHHHT-----
----HHHHHHHHHHH-----
----HHHHHHHHHTTS----
----HHHHHHHHHHHS----
----HHHHHHHHHHHS----
----HHHHHHHHHHHT----
----HHHHHHHHHHHT----
----HHHHHHHHHHTT----
----HHHHHHHHHTTS----
----HHHHHHHHHHTT----
----HHHHHHHHHHHT----
---THHHHHHHHHHHT----
----HHHHHHHHHHHS----
----HHHHHHHHHHTT----
----HHHHHHHHHTTS----
----HHHHHHHHHHHH----
----HHHHHHHHHHHS----
----HHHHHHHHHHHHS---
---THHHHHHHHHHHH----
----HHHHHHHHHTTSS---
----HHHHHHHHHTTTS---
----HHHHHHHHHHHHS---
---THHHHHHHHHHTTS---
----HHHHHHHHHHHTS---
----HHHHHHHHHHHHS---
----HHHHHHHHHHHHS---
----HHHHHHHHHHHSS---
----HHHHHHHHHHHT----
----HHHHHHHHHHHTS---
----HHHHHHHHHHTT----
----HHHHHHHHHHHHS---
----HHHHHHHHHHHH----
----HHHHHHHHHHTT----
----HHHHHHHHHHTT----
----HHHHHHHHHHHTS---
----HHHHHHHHHHHHS---
---THHHHHHHHHHHHS---
---HHHHHHHHHHHHHS---
---HHHHHHHHHHHTTS---
---HHHHHHHHHHHHHS---
---HHHHHHHHHHHTTS---
---HHHHHHHHHHHHHS---
---HHHHHHHHHHHTTS---
---HHHHHHHHHHHTT----
---HHHHHHHHHHHHHS---
---HHHHHHHHHHHHHS---
---HHHHHHHHHHTTTS---
---HHHHHHHHHHHTTS---
---HHHHHHHHHHHHHS---
---HHHHHHHHHHHHHS---
---HHHHHHHHHHHHH----
---HHHHHHHHHHHHHS---
---HHHHHHHHHHHHTS---
---HHHHHHHHHHHTT----
---HHHHHHHHHHHHHS---
---HHHHHHHHHHHHH----
---HHHHHHHHHHTTT----
---HHHHHHHHHHHTT----
---HHHHHHHHHHTTT----
---HHHHHHHHHHHTT----
---HHHHHHHHHHHTTS---
---HHHHHHHHHHHTT----
---HHHHHHHHHHHTT----
---HHHHHHHHHHHTT----
---HHHHHHHHHHHHH----
---HHHHHHHHHHHTT----
---HHHHHHHHHHHHH----
---HHHHHHHHHHHTT----
---HHHHHHHHHHHTT----
---HHHHHHHHHHTTT----
---HHHHHHHHHHHHH----
---HHHHHHHHHHHTT----
---HHHHHHHHHHHTT----
---HHHHHHHHHHHHH----
---HHHHHHHHHHHHH----
---HHHHHHHHHHHHH----
---HHHHHHHHHHTTT----
---HHHHHHHHHHTTT----
---HHHHHHHHHHTTT----
---HHHHHHHHHHHHH----
---HHHHHHHHHHTTT----
---HHHHHHHHHHHTT----
---HHHHHHHHHHHTT----
---HHHHHHHHHHHTT----
---HHHHHHHHHHHTTS---
---HHHHHHHHHHTTT----
---HHHHHHHHHHHTT----
---HHHHHHHHHHTTT----
---HHHHHHHHHHTTT----
---HHHHHHHHHHTTT----
---HHHHHHHHHHHTTS---
---HHHHHHHHHHHHHS---
---HHHHHHHHHHHHHS---
---HHHHHHHHHHHHHS---
---HHHHHHHHHHHHHS---
---HHHHHHHHHHHHHS---
---HHHHHHHHHHHHHS---
---HHHHHHHHHHHTTSS--
---HHHHHHHHHHHTTS---
---HHHHHHHHHHHHHS---
---HHHHHHHHHHTTTS---
---HHHHHHHHHHHTTS---
---HHHHHHHHHHHHHS---
---HHHHHHHHHHHHHS---
---HHHHHHHHHHHHHS---
---HHHHHHHHHHHHHS---
---HHHHHHHHHHHHHS---
---HHHHHHHHHHHHH----
---HHHHHHHHHHHTT----
---HHHHHHHHHHHTT----
---HHHHHHHHHHHTT----
---HHHHHHHHHHHHH----
---HHHHHHHHHHHTT----
---HHHHHHHHHHHTT----
---HHHHHHHHHHTTT----
---HHHHHHHHHHTTT----
---HHHHHHHHHHHHHS---
---HHHHHHHHHHHHH----
---SHHHHHHHHHHSS----
---HHHHHHHHHHTTT----
---HHHHHHHHHHHHH----
---HHHHHHHHHHHHH----
---HHHHHHHHHHHTT----
---HHHHHHHHHHHTTS---
---HHHHHHHHHHHHHS---
---HHHHHHHHHHHHHS---
---HHHHHHHHHHHHHS---
---HHHHHHHHHHTTTS---
---HHHHHHHHHHHTTS---
---HHHHHHHHHHHHHS---
---HHHHHHHHHHHHHS---
---HHHHHHHHHHHHTS---
---HHHHHHHHHHHHSS---
---HHHHHHHHHHHHTS---
---HHHHHHHHHHHHSS---
---HHHHHHHHHHHHHS---
---HHHHHHHHHHHHHS---
---HHHHHHHHHHHHHS---
--HHHHHHHHHHHTTSS---
--HHHHHHHHHHHHHHS---
--HHHHHHHHHHHHHHS---
--HHHHHHHHHHHHHHS---
--HHHHHHHHHHHHHHS---
--HHHHHHHHHHHHHHS---
--HHHHHHHHHHHHHSS---
--HHHHHHHHHHHHTTS---
--HHHHHHHHHHHHTTS---
--HHHHHHHHHHHHHSS---
--HHHHHHHHHHHHHHS---
--HHHHHHHHHHHTTSS---
--HHHHHHHHHHHHHTS---
--HHHHHHHHHHHHHHS---
--HHHHHHHHHHHHTTS---
--HHHHHHHHHHHHTT----
--HHHHHHHHHHHHTTS---
--HHHHHHHHHHHHTTS---
--HHHHHHHHHHHHHHS---
--HHHHHHHHHHHHTTS---
--HHHHHHHHHHHHTTS---
--HHHHHHHHHHHTTT----
--HHHHHHHHHHHTTT----
--HHHHHHHHHHHHHH----
--HHHHHHHHHHHHHTS---
--HHHHHHHHHHHHHHS---
--HHHHHHHHHHHHHHS---
--HHHHHHHHHHHHHHS---
--HHHHHHHHHHHHTTS---
--HHHHHHHHHHHTTTS---
--HHHHHHHHHHHHHHS---
--HHHHHHHHHHHHTTS---
--HHHHHHHHHHHHTTS---
--HHHHHHHHHHHHHTS---
--HHHHHHHHHHHHHTS---
--HHHHHHHHHHHHHTS---
--HHHHHHHHHHHHTT----
--HHHHHHHHHHHHHHS---
--HHHHHHHHHHHTT-----
--HHHHHHHHHHHHH-----
--HHHHHHHHHHHHH-----
--HHHHHHHHHHHHH-----
--HHHHHHHHHHHTT-----
--HHHHHHHHHHHHH-----
--HHHHHHHHHHHHT-----
--HHHHHHHHHHHHH-----
--HHHHHHHHHHHTT-----
--HHHHHHHHHHHTT-----
--HHHHHHHHHHHHHS----
--HHHHHHHHHHHHHH----
--HHHHHHHHHHHHHHS---
--HHHHHHHHHHHHHH----
--HHHHHHHHHHHHHH----
--HHHHHHHHHHHHHHS---
--HHHHHHHHHHHHHHH---
--HHHHHHHHHHHHHHH---
--HHHHHHHHHHHHHHH---
--HHHHHHHHHHHHHHH---
--HHHHHHHHHHHHHHT---
--HHHHHHHHHHHHHHH---
--HHHHHHHHHHHHHHH---
--HHHHHHHHHHHHHHH---
--HHHHHHHHHHHHHHT---
--HHHHHHHHHHHHHHT---
--HHHHHHHHHHHHHHH---
--HHHHHHHHHHHHHHT---
--HHHHHHHHHHHHHHS---
--HHHHHHHHHHHHHHHS--
--HHHHHHHHHHHHHHHS--
--HHHHHHHHHHHHHHHS--
--HHHHHHHHHHHHHHHS--
--HHHHHHHHHHHHHHHS--
--HHHHHHHHHHHHHHHS--
--HHHHHHHHHHHHHHTS--
--HHHHHHHHHHHHHHHS--
--HHHHHHHHHHHHHTTS--
--HHHHHHHHHHHHHHTS--
--HHHHHHHHHHHHHHHS--
--HHHHHHHHHHHHHHHS--
--HHHHHHHHHHHHHHHS--
--HHHHHHHHHHHHHHHS--
--HHHHHHHHHHHHHHHS--
--HHHHHHHHHHHHHTTS--
--HHHHHHHHHHHHHHHS--
--HHHHHHHHHHHHHHHS--
--HHHHHHHHHHHHHHHS--
--HHHHHHHHHHHHHHHS--
--HHHHHHHHHHHHHHTS--
--HHHHHHHHHHHHHHHS--
--HHHHHHHHHHHHHHHS--
--HHHHHHHHHHHHHHHS--
--HHHHHHHHHHHHHTTS--
--HHHHHHHHHHHHHTTS--
--HHHHHHHHHHHHHHHS--
--HHHHHHHHHHHHHHS---
--HHHHHHHHHHHHHHS---
--HHHHHHHHHHHHHHS---
--HHHHHHHHHHHHHHTS--
--HHHHHHHHHHHHHHTS--
--HHHHHHHHHHHHHHHS--
--HHHHHHHHHHHHHHHS--
--HHHHHHHHHHHHHHHS--
--HHHHHHHHHHHHHHHS--
--HHHHHHHHHHHHHHT---
--HHHHHHHHHHHHHTT---
--HHHHHHHHHHHHHHTS--
--HHHHHHHHHHHHHHHS--
--HHHHHHHHHHHHHHHS--
--HHHHHHHHHHHHHHHS--
--HHHHHHHHHHHHHHHS--
--HHHHHHHHHHHHHHHS--
--HHHHHHHHHHHHHHHS--
--HHHHHHHHHHHHHHHS--
--HHHHHHHHHHHHHHTS--
--HHHHHHHHHHHHHHTS--
--HHHHHHHHHHHHHHTS--
--HHHHHHHHHHHHHHTS--
--HHHHHHHHHHHHTTSS--
--HHHHHHHHHHHHHHTS--
--HHHHHHHHHHHHHHTS--
--HHHHHHHHHHHHHHTS--
--HHHHHHHHHHHHGGGS--
--HHHHHHHHHHHHHTTS--
--HHHHHHHHHHHHHTSS--
--HHHHHHHHHHHHHHTS--
--HHHHHHHHHHHHHTTS--
--HHHHHHHHHHHHHHHS--
--HHHHHHHHHHTTGGGS--
--HHHHHHHHHHHHHTTS--
--HHHHHHHHHHHHHTTS--
--HHHHHHHHHHHTGGGS--
--HHHHHHHHHHHHHTTS--
--HHHHHHHHHHHHHHHS--
--HHHHHHHHHHHHHTTS--
--HHHHHHHHHHHHHHSS--
--HHHHHHHHHHHHHTTS--
--HHHHHHHHHHHHHHHS--
--HHHHHHHHHHHHHHT---
--HHHHHHHHHHHHHHHS--
--HHHHHHHHHHHHHHTS--
--HHHHHHHHHHHHHTT---
--HHHHHHHHHHHHHHHS--
--HHHHHHHHHHHHHTTS--
--HHHHHHHHHHHHHHHS--
--HHHHHHHHHHHHHTTS--
--HHHHHHHHHHHHHHHS--
--HHHHHHHHHHHHHTTS--
--HHHHHHHHHHHHHHHS--
--HHHHHHHHHHHHGGGS--
--HHHHHHHHHHHHHTTS--
--HHHHHHHHHHHHHTSS--
--HHHHHHHHHHHHHTSS--
--HHHHHHHHHHHHHHSS--
--HHHHHHHHHHHHHTTS--
--HHHHHHHHHHHHHTTS--
--HHHHHHHHHHHHHTTS--
--HHHHHHHHHHHHHTT---
--HHHHHHHHHHHHHTTS--
--HHHHHHHHHHHHHTT---
--HHHHHHHHHHHHHTTS--
--HHHHHHHHHHHHHTTS--
--HHHHHHHHHHHHHHHS--
--HHHHHHHHHHHHHHHS--
--HHHHHHHHHHHHHTTS--
--HHHHHHHHHHHHHHSS--
--HHHHHHHHHHHHHHHS--
--HHHHHHHHHHHHHHHS--
--HHHHHHHHHHHHHHHS--
--HHHHHHHHHHHHHHTS--
--HHHHHHHHHHHHHHHS--
--HHHHHHHHHHHHHHSS--
--HHHHHHHHHHHHHHHS--
--HHHHHHHHHHHHHHTS--
--HHHHHHHHHHHHHHHS--
--HHHHHHHHHHHHHHSS--
--HHHHHHHHHHHHHTSS--
--HHHHHHHHHHHHHTT---
--HHHHHHHHHHHHHSS---
--HHHHHHHHHHHHHHS---
--HHHHHHHHHHHHHTS---
--SHHHHHHHHHHHHHS---
--HHHHHHHHHHHHHHT---
--HHHHHHHHHHHHHHT---
--HHHHHHHHHHHHHTT---
--HHHHHHHHHHHHHTT---
--HHHHHHHHHHHHHHTS--
--HHHHHHHHHHHHHTT---
--HHHHHHHHHHHHHHS---
--HHHHHHHHHHHHHTT---
--HHHHHHHHHHHHHHT---
--HHHHHHHHHHHHHTTS--
--HHHHHHHHHHHHHHH---
--HHHHHHHHHHHHHHHS--
--HHHHHHHHHHHHHTT---
--HHHHHHHHHHHHHHT---
--HHHHHHHHHHHHHHH---
--HHHHHHHHHHHHHHT---
--HHHHHHHHHHHHHHH---
--HHHHHHHHHHHHHHH---
--HHHHHHHHHHHHHTT---
--HHHHHHHHHHHHHHT---
--HHHHHHHHHHHHHHS---
--HHHHHHHHHHHHHHT---
--HHHHHHHHHHHHHHS---
--HHHHHHHHHHHHHHS---
--HHHHHHHHHHHHHHS---
--HHHHHHHHHHHHHHS---
--HHHHHHHHHHHHHHS---
--HHHHHHHHHHHHHHS---
--HHHHHHHHHHHHHH----
--HHHHHHHHHHHHHHS---
--HHHHHHHHHHHHHH----
--HHHHHHHHHHHHHHS---
--HHHHHHHHHHHHHHS---
--HHHHHHHHHHHHHH----
--HHHHHHHHHHHHHHS---
--HHHHHHHHHHHHHHS---
--HHHHHHHHHHHHHHS---
--HHHHHHHHHHHHHHS---
--HHHHHHHHHHHHHHS---
--HHHHHHHHHHHHHHS---
--HHHHHHHHHHHHHHS---
--HHHHHHHHHHHHHHS---
--HHHHHHHHHHHHHH----
--HHHHHHHHHHHHTT----
--HHHHHHHHHHHHTT----
--HHHHHHHHHHHHHH----
--HHHHHHHHHHHHHH----
--HHHHHHHHHHHHHS----
--HHHHHHHHHHHHTT----
--HHHHHHHHHHHTTT----
--HHHHHHHHHHHHTT----
--HHHHHHHHHHHHTTS---
--HHHHHHHHHHHHTTS---
--HHHHHHHHHHHTTTS---
--HHHHHHHHHHHHHHS---
--HHHHHHHHHHHHTTS---
--HHHHHHHHHHHHTTS---
--HHHHHHHHHHHHTSS---
--HHHHHHHHHHHHTTS---
--HHHHHHHHHHHHTS----
--HHHHHHHHHHHHHH----
--HHHHHHHHHHHHHHS---
--HHHHHHHHHHHHHT----
--HHHHHHHHHHHHHH----
--HHHHHHHHHHHHTT----
--HHHHHHHHHHHHHT----
--HHHHHHHHHHHHHT----
--HHHHHHHHHHHHHH----
--HHHHHHHHHHHHHS----
--HHHHHHHHHHHHTT----
--HHHHHHHHHHHHTS----
--HHHHHHHHHHHHTTS---
--HHHHHHHHHHHHHH----
--HHHHHHHHHHHHHH----
--HHHHHHHHHHHHTTS---
--HHHHHHHHHHHHHT----
--HHHHHHHHHHHHHH----
--HHHHHHHHHHHHTTS---
--HHHHHHHHHHHHTTS---
--HHHHHHHHHHHHHTS---
--HHHHHHHHHHHHHHS---
--HHHHHHHHHHHHHT----
--HHHHHHHHHHHHTTS---
--HHHHHHHHHHHTTS----
--HHHHHHHHHHHHTTS---
--HHHHHHHHHHHHTTS---
--HHHHHHHHHHHHHSS---
--HHHHHHHHHHHHTT----
--HHHHHHHHHHHHTT----
--HHHHHHHHHHHHTTS---
--HHHHHHHHHHHHHTS---
--HHHHHHHHHHHHHH----
--HHHHHHHHHHHHHT----
--HHHHHHHHHHHHTT----
--HHHHHHHHHHHHHS----
--HHHHHHHHHHHHTT----
--HHHHHHHHHHHHHT----
--HHHHHHHHHHHHHT----
--HHHHHHHHHHHHHT----
--HHHHHHHHHHHHTT----
--HHHHHHHHHHHHHT----
--HHHHHHHHHHHGGG----
--HHHHHHHHHHHHHT----
--HHHHHHHHHHHHHT----
--HHHHHHHHHHHHHH----
--HHHHHHHHHHHHHT----
--HHHHHHHHHHHHHHS---
--HHHHHHHHHHHHHTS---
--HHHHHHHHHHHHTTS---
--HHHHHHHHHHHHTTS---
--HHHHHHHHHHHHTT----
--HHHHHHHHHHHHTT----
--HHHHHHHHHHHHHTS---
--HHHHHHHHHHHHHHS---
--HHHHHHHHHHHHTTS---
--HHHHHHHHHHHHTTS---
--HHHHHHHHHHHHHT----
--HHHHHHHHHHHHTS----
--TTHHHHHHHHHHHT----
--HHHHHHHHHHHHTT----
--HHHHHHHHHHHHTT----
--HHHHHHHHHHHHHH----
--HHHHHHHHHHHHTT----
--HHHHHHHHHHHTTSS---
--HHHHHHHHHHHTTT----
--HHHHHHHHHHHHTT----
--HHHHHHHHHHHHTT----
--HHHHHHHHHHHHHS----
--HHHHHHHHHHHHTT----
--HHHHHHHHHHHHTT----
--HHHHHHHHHHHHTTS---
--HHHHHHHHHHHHHTS---
--HHHHHHHHHHHHTTS---
--HHHHHHHHHHHHTTS---
--HHHHHHHHHHHHTTS---
--HHHHHHHHHHHHTTS---
--HHHHHHHHHHHHHT----
--HHHHHHHHHHHHHT----
--HHHHHHHHHHHHTTS---
--HHHHHHHHHHHHHTS---
--HHHHHHHHHHHHHTS---
--HHHHHHHHHHHHHSS---
--HHHHHHHHHHHHHTS---
--HHHHHHHHHHHHHTS---
--HHHHHHHHHHHHHT----
--HHHHHHHHHHHHHTS---
--HHHHHHHHHHHHHTS---
--HHHHHHHHHHHHTT-S--
--HHHHHHHHHHHHHS----
--HHHHHHHHHHHHTT----
--HHHHHHHHHHHHHT----
--HHHHHHHHHHHTTS----
--HHHHHHHHHHHHHT----
--TTHHHHHHHHHHHTS---
--HHHHHHHHHHHHHTS---
--HHHHHHHHHHHHTT----
--HHHHHHHHHHHTT-----
--HHHHHHHHHHHHTTS---
--HHHHHHHHHHHHTSS---
--HHHHHHHHHHHHTT----
--HHHHHHHHHHHHTTS---
--HHHHHHHHHHHHHT----
--HHHHHHHHHHHHHT----
--HHHHHHHHHHHHHT----
--HHHHHHHHHHHHTS----
--HHHHHHHHHHHHHS----
--HHHHHHHHHHHHTT----
--HHHHHHHHHHHHHT----
--HHHHHHHHHHHHTT----
--HHHHHHHHHHHHTT----
--HHHHHHHHHHHHHT----
--HHHHHHHHHHHHHH----
--HHHHHHHHHHHHHT----
--HHHHHHHHHHHHHT----
--HHHHHHHHHHHHHTS---
--HHHHHHHHHHHHHH----
--HHHHHHHHHHHHHH----
--HHHHHHHHHHHHHH----
--HHHHHHHHHHHHTT----
--HHHHHHHHHHHHTT----
--HHHHHHHHHHHHHH----
--HHHHHHHHHHHHHH----
--HHHHHHHHHHHHHH----
--HHHHHHHHHHHHTT----
--HHHHHHHHHHHHHT----
--HHHHHHHHHHHHHHS---
--HHHHHHHHHHHHHH----
--HHHHHHHHHHHHHHS---
--HHHHHHHHHHHHHHS---
--HHHHHHHHHHHHTTS---
--HHHHHHHHHHHHHHS---
--HHHHHHHHHHHHHHS---
--HHHHHHHHHHHHTT----
--HHHHHHHHHHHHHH----
--HHHHHHHHHHHHTT----
--HHHHHHHHHHHHTT----
--HHHHHHHHHHHHTSS---
--HHHHHHHHHHHHTTS---
--HHHHHHHHHHHHHHS---
--HHHHHHHHHHHHHHS---
--HHHHHHHHHHHHTTS---
--HHHHHHHHHHHHTTS---
--HHHHHHHHHHHHHHS---
--HHHHHHHHHHHHTTS---
--HHHHHHHHHHHHHHS---
--HHHHHHHHHHHHHHS---
--HHHHHHHHHHHHTTS---
--HHHHHHHHHHHHHHS---
--HHHHHHHHHHHHHHS---
--HHHHHHHHHHHHHHS---
--HHHHHHHHHHHHHHS---
--HHHHHHHHHHHHTTS---
--HHHHHHHHHHHHTTS---
--HHHHHHHHHHHHHHS---
--HHHHHHHHHHHHTTS---
--HHHHHHHHHHHHTTS---
--HHHHHHHHHHHHHHS---
--HHHHHHHHHHHHHHS---
--HHHHHHHHHHHHHSS---
--HHHHHHHHHHHHHHS---
--HHHHHHHHHHHHHHS---
--HHHHHHHHHHHHTTS---
--HHHHHHHHHHHHHHS---
--HHHHHHHHHHHHTTS---
--HHHHHHHHHHHHTTS---
--HHHHHHHHHHHHTTS---
--HHHHHHHHHHHHHTS---
--HHHHHHHHHHHHHTS---
--HHHHHHHHHHHHHHS---
--HHHHHHHHHHHHHHS---
--HHHHHHHHHHHHHHS---
--HHHHHHHHHHHHHTS---
--HHHHHHHHHHHHHH----
--HHHHHHHHHHHHHHS---
--HHHHHHHHHHHHHH----
--HHHHHHHHHHHHTS----
--HHHHHHHHHHHHHHS---
--HHHHHHHHHHHHHTS---
--HHHHHHHHHHHHTT----
--HHHHHHHHHHHHHHS---
--HHHHHHHHHHHHHH----
--HHHHHHHHHHHHHH----
--HHHHHHHHHHHHHH----
--HHHHHHHHHHHHTTS---
--HHHHHHHHHHHHTT----
--HHHHHHHHHHHHHH----
--HHHHHHHHHHHHHHS---
--HHHHHHHHHHHHHH----
--HHHHHHHHHHHHHH----
--HHHHHHHHHHHHTT----
--HHHHHHHHHHHTTT----
--HHHHHHHHHHHHHHS---
--HHHHHHHHHHHHHHS---
--HHHHHHHHHHHHHHS---
--HHHHHHHHHHHHHHS---
--HHHHHHHHHHHHHS----
--HHHHHHHHHHHHHT----
--HHHHHHHHTHHHHS----
--HHHHHHHHTGGGTSS---
--HHHHHHHTTTTTTTS---
--HHHHHHHHTHHHHTS---
--HHHHHHHHTTTBTTSB--
--HHHHHHHHTGGGTTS---
--HHHHHHHHGGGTTTS---
--HHHHHHHHSGGGTTS---
--HHHHHHHHSGGGTTS---
--HHHHHHHHTHHHHHS---
--HHHHHHHHSHHHHHS---
--HHHHHHHHTHHHHS----
--HHHHHHHHTHHHHT----
--HHHHHHHHTHHHHTS---
--HHHHHHHHSHHHHTS---
--HHHHHHHHTHHHHHS---
--HHHHHHHHTHHHHTS---
--HHHHHHHHTHHHHTS---
--HHHHHHHHTHHHHTS---
--HHHHHHHHTHHHHSS---
--HHHHHHHHTTTTTTS---
--HHHHHHHHHHHHHTS---
--HHHHHHHHTHHHHTS---
--HHHHHHHTTHHHHTS---
--HHHHHHHHHHHHHTS---
--HHHHHHHHTHHHHTS---
--HHHHHHHHTHHHHT----
--HHHHHHHTTHHHHTS---
--HHHHHHHHTHHHHTS---
--HHHHHHHHTHHHHTS---
--HHHHHHHTTHHHHTS---
--HHHHHHHTSHHHHTS---
--HHHHHHHSSHHHHTS---
--HHHHHHHH-TTTTTS---
--HHHHHHHHSHHHHHS---
--HHHHHHHHTGGGGT----
--HHHHHHHHHGGGGTS---
--HHHHHHHHHGGGGT----
--HHHHHHTTTTHHHHS---
--HHHHHHHHHGGGGTS---
--HHHHHHHTTTHHHHS---
--HHHHHHHHHTHHHH----
--HHHHHHHHHGGGGTS---
--HHHHHHTTTTHHHHS---
--HHHHHHHHHTHHHHS---
--HHHHHHHHHGGGGTS---
--HHHHHHHTTTHHHHS---
--HHHHHHHHHGGGGTS---
--HHHHHHHHS-HHHHS---
--HHHHHHHT--HHHHS---
--HHHHHHTTS-GGGTS---
--HHHHHHTTS-GGGTS---
--HHHHHHTTS-GGGTS---
--HHHHHHHTS-GGGSS---
--HHHHHHTTS-GGGGS---
--HHHHHHTTS-GGGTS---
--HHHHHHHTTGGGGTS---
--HHHHHHHH--GGGTS---
--HHHHHHHTT-HHHHS---
--HHHHHHHHS-SGGGS---
--HHHHHHHTS-HHHHS---
--HHHHHHHTS-GGGTS---
--HHHHHHTTS-HHHHS---
--HHHHHHHTTTHHHHS---
--HHHHHHHHHGGGGTS---
--HHHHHHHTTHHHHSS---
--HHHHHHHHTHHHHT----
--HHHHHHHHHHHHHT----
--HHHHHHHTTTTTTT----
--HHHHHHHHHTTSTT----
--HHHHHHHHT-SGGGS---
--HHHHHHHTTGGGGTS---
--HHHHHHHTTTTTTTS---
--HHHHHHHTTTTTTTS---
--HHHHHHHHTTTTTTS---
--HHHHHHHHTTTGGGS---
--HHHHHHHHTTTSTTS---
--HHHHHHHTTTTTTTS---
--HHHHHHHHSTTTTS----
--HHHHHHHTTTTTTTS---
--HHHHHHHHTTTGGGS---
--HHHHHHHHHTTTTSS---
--HHHHHHHTTTTGGGS---
--HHHHHHTTTTTGGGS---
--HHHHHHHHTTTTTSS---
--HHHHHHHHHTTGGGS---
--HHHHHHHHHTTTTSS---
--HHHHHHHHTTTTTSS---
--HHHHHHHTTTTTTSS---
--HHHHHHHHHTTTTSS---
--HHHHHHHTTTTTTSS---
--HHHHHHHHHTTSSSS---
--HHHHHHHHHTTSSSS---
--HHHHHHTTTTTSSSS---
--HHHHHHHTTTTGGGS---
--HHHHHHHTTTTTTSS---
--HHHHHHHTTTTTTSS---
--HHHHHHHTTTTTTTS---
--HHHHHHHTTSSGGGS---
--HHHHHHTTTTTTTTS---
--HHHHHHHTSTTTTSS---
--HHHHHHHHHTTTTTS---
--HHHHHHHTTTTTTTS---
--HHHHHHHHHTTTTTS---
--HHHHHHHTTTTTTTS---
--HHHHHHHTTTTTTTS---
--HHHHHHHHHTTTTTS---
--HHHHHHHTTTTTTTS---
--HHHHHHHTTTTTTTS---
--HHHHHHHTTTTTTTS---
--HHHHHHHTTTTTTTS---
--HHHHHHHSSTTTTSS---
--HHHHHHHTTTTTTTS---
--HHHHHHHHSTTTTTS---
--HHHHHHHHTTTTTTS---
--HHHHHHHHTTTTTTS---
--HHHHHHHHTTTTTTS---
--HHHHHHHTTTTTTTS---
--HHHHHHHHTTTTTTS---
--HHHHHHHTTTTTTTS---
--HHHHHHHTTTTTTTS---
--HHHHHHHHTTTTTTS---
--HHHHHHHTTTTTTTS---
--HHHHHHHTTTTTTTS---
--HHHHHHHHTTTTTTS---
--HHHHHHHTT--TTT----
--HHHHHHHHS--TTT----
--HHHHHHHTSTTTTT----
--HHHHHHHHSTTTTTS---
--HHHHHHHHTTTTTT----
--HHHHHHHHTTTTTT----
--HHHHHHHHTTTTTT----
--HHHHHHHH--STTTS---
--HHHHHHHH-TTTTTS---
--HHHHHHHHTTTTTTS---
--TTHHHHHHTSSTTT----
--HHHHHHHHTS-TTT----
-HHHHHHHHTT--TTTS---
-HHHHHHHHTS--TTT----
-HHHHHHHHHT--TTT----
-HHHHHHHHHS--TTT----
-HHHHHHHHHS--TTT----
-HHHHHHHHHS--TTT----
-HHHHHHHHHS--TTT----
-HHHHHHHTT---TTT----
-HHHHHHHHH---TTT----
-HHHHHHHHH---TTT----
-HHHHHHHHTTTTTTT----
-HHHHHHHHHS-STTT----
-HHHHHHHHT---TTT----
-HHHHHHHHH--STTT----
-HHHHHHHHT---TTT----
-HHHHHHHTT-TTTTT----
-HHHHHHHHHS--TTT----
-HHHHHHHHT---TTT----
-HHHHHHHHHT--TTT----
-HHHHHHHHTT--TTT----
-HHHHHHHHHT--TTT----
-HHHHHHHHTS--TTT----
-HHHHHHHHHS--TTT----
-HHHHHHHHHS--TTT----
-HHHHHHTTTS--TTT----
-HHHHHHHHHT--TTT----
--HHHHHHHHS--TTT----
-THHHHHHHHS--TTT----
--HHHHHHHHTTTTTT----
--HHHHHHHT---TTT----
-HHHHHHHHH---TTT----
-HHHHHHHHSS--TTT----
-HHHHHHHHHS--TTT----
-HHHHHHHHHS--TTT----
-HHHHHHHHT---TTTS---
-HHHHHHHHSS--TTTS---
-HHHHHHHHH---TTT----
-HHHHHHHHHT--TTTS---
-HHHHHHHTT---TTTS---
-HHHHTHHHHS--TTTS---
-HHHHHHHHHS--TTT----
--HHHHHHHH---TTT----
-HHHHHHHHTS--TTTS---
-HHHHHHHHHT--TTT----
-HHHHHHHHTS--TTTS---
-HHHHHHHHH---TTTS---
-HHHHHHHHT-S-TTT----
-HHHHHHHTTS--TTTS---
-HHHHHHHTT---TTTS---
-HHHHHHHHHS--TTT----
-HHHHHHHHTS--TTTS---
-HHHHHHHHHS--TTT----
-HHHHHHHHT---TTTS---
-THHHHHHHTS--TTT----
-HHHHHHHTT---TTT----
-HHHHHHHHT---TTTS---
-HHHHHHHHTT--TTTS---
-HHHHHHHHTT--TTTS---
-HHHHHHHHTS--TTTS---
-HHHHHHHHTT--TTTS---
-HHHHHHHHTT--TTT----
-HHHHHHHHTSS-TTTS---
-HHHHHHHTTSS-TTTS---
-HHHHHHHTTTS-TTTS---
-HHHHHHHTTSSSTTTS---
-HHHHHHHHTSS-TTT----
-HHHHHHHTTSS-TTT----
-HHHHHHHHTTS-TTT----
-HHHHHHHHTSS-TTT----
-HHHHHHHHTSS-TTT----
-HHHHHHHHTSS-TTTS---
-HHHHHHHTTTTTTTTS---
-HHHHHHHHHHTTTTTS---
-HHHHHHHHTTTTTTTS---
-HHHHHHHHTTTTTTTS---
-HHHHHHHHTTTTTTTS---
-HHHHHHHHTTTTTTTS---
-HHHHHHHHTTTTTTTS---
-HHHHHHHHHHSSTTTS---
-HHHHHHHHTTTTTTTS---
-HHHHHHHTTTTTTTTS---
-HHHHHHHTTTTTTTTS---
-HHHHHHHTTTTTTTTS---
-HHHHHHHHHHTTTTTS---
-HHHHHHHTTTTTTTTS---
-HHHHHHHHTTTTTTTS---
-HHHHHHHTTTSSTTTS---
-HHHHHHHTTSSSTTTS---
-HHHHHHHHTTTTTTTS---
-HHHHHHHHTTSSTTTS---
-HHHHHHHHTTTTTTTS---
-HHHHHHHHTTTTTTTS---
-HHHHHHHHTTTTTTTS---
-HHHHHHHHHHTTTTTS---
-HHHHHHHTTTTTTTTS---
-HHHHHHHHTTTTTTTS---
-HHHHHHHHTTTTTTTS---
-HHHHHHHTTTTTTTTS---
-HHHHHHHTTTTTTTTS---
-HHHHHHHTTTTTTTTS---
-HHHHHHHTTTTTTTTS---
-HHHHHHHHTTTTTTTS---
-HHHHHHHHTTTTTTTS---
-HHHHHHHHHHTTTTTS---
-HHHHHHHHTTTTTTTS---
-HHHHHHHHHHTTTTTS---
-HHHHHHHHHHTTTTTS---
-HHHHHHHHTTTTTTTS---
-HHHHHHHHTTSSTTTS---
-HHHHHHHHTTTTTTTS---
-HHHHHHHHTTTTTTTS---
-HHHHHHHHTTTTTTTS---
-HHHHHHHHTTTTTTTS---
-HHHHHHHHTTTTTTTS---
-HHHHHHHHTTTTTTTS---
-HHHHHHHHTTTTTTTS---
-HHHHHHHHHHTTTTT----
-HHHHHHHHTTTTTTT----
-HHHHHHHHTTTTTTT----
-HHHHHHHHTTTTTTTS---
-HHHHHHHHHHTTTTTS---
--HHHHHHHTTTTTTTS---
--HHHHHHHTTTTTTT----
--HHHHHHHTSTTTTTS---
--TTHHHHHTTTTTTTS---
--TTTHHHHTSTTTTTS---
-HHHHHHHHTTTTTTTS---
--TTTHHHHTTTTTTTS---
--TTTHHHHTTTTTTTS---
--TTTHHHHTTS-TTTS---
--TTTHHHHTTTTTTTS---
--TTTHHHHTTTTTTTS---
--TTTHHHHTTTTTTTS---
--TTTTTGGGTTTTTTS---
-GGGTTTGGGTTTTTTS---
--TTTTTHHHHTTTTTS---
--TTTTTHHHHTTTTTS---
--TTTHHHHHHTTTTTS---
--TTTTTHHHHTTTTTS---
--TTTTTHHHHTTTTTS---
-GGGTTTHHHHTTTTTS---
-TGGGHHHHTTTTTTTS---
-TTTTTTTTTTTTTTTS---
-GGGGTTHHHHTTTTTS---
-TTTTTTTTTTTTTTTS---
-TTTSHHHHTTTTTTTS---
-GGGGTTHHHHSSTTTS---
-TTTSHHHHTTTTTTTS---
-TTTTHHHHHTTTTTTS---
-TTTTHHHHHTTTTTTS---
-TTTTHHHHTTTTTTTS---
-GGGTHHHHTTTTTTTS---
-TTTTHHHHTTTTTTTS---
-TTTTHHHHTTTTTTTS---
-TGGGHHHHHTTTTTTS---
-TTTTHHHHHHTTTTTS---
-TTTSTTTTTSSSTTTS---
-TTTTHHHHHTTTTTTS---
-TTTTHHHHH-SSTTTS---
-TTTTHHHHTTTTTTTS---
-HHHHHHHHTSTTTTTS---
-HHHHGGGGGTTTTBTTB--
-HHHHGGGGGSTTTTTS---
-HHHHGGGGGGTTTTTS---
-HHHHGGGGGTSSTTTS---
-HHHHGGGGGTTTTTT----
-HHHHTTHHHHTTTTTS---
-HHHHHGGGGTTTTTTS---
-HHHHTTGGGTSSTTTS---
-HHHHTTGGGTTTTTTS---
--TTTGGGGGTTTTTTS---
-HHHHTTGGGTTTTTTS---
-HHHHGGGGGTTTTTTS---
-GGGTGGGGGTTTTTTS---
-HHHHGGGGGTTTTTTS---
-HHHHGGGGGTTTTTTS---
-HHHHGGGGGTTTTTTS---
-HHHHGGGGGTTTTTTS---
-HHHHGGGTTTTTTTTS---
-HHHHGGGGGTTTTTTS---
-HHHHGGGGGTTTTTTS---
-HHHHGGGGGTTTTTTS---
-GGGTGGGGG-TTTTTS---
-HHHHTHHHHTTTTTTS---
-HHHHGGGGTSSSTTTS---
--TTTGGGGGTTTTTTS---
--TTTGGGGGGTTTTTS---
-HHHHGGGGGGTTTTTS---
-HHHHTTHHHHTTTTTS---
-HHHHGGGGGTTTTTTS---
-GGGTGGGGTTTTTTTS---
-HHHHHHHHTTSSTTTS---
-HHHHGGGGGGTTTTTS---
-HHHHGGGTTTTTTTTS---
-HHHHHHHHTTTTTTTS---
-HHHHHHHHTTTTTTTS---
-HHHHHHHHTTTTTTTS---
-HHHHHHHHTSTTTTTS---
--HHHHHHHTTTTTTTS---
-HHHHHHHHTTTTTTTS---
-HHHHHHHHHTTTTTTS---
-HHHHHHHHHTTTTTTS---
-HHHHHHHHTTSSTTTS---
-HHHHHHHHTTTTTTTS---
-HHHHHHHHHTTTTTTS---
-HHHHHHHHTTTTTTTS---
-HHHHHHHHHTTTTTTS---
-HHHHHHHHHHTTTTTS---
-HHHHHHHHTTTTTTTS---
-HHHHHHHHHTTTTTTS---
-HHHHHHHHTSTTTTTS---
-HHHHHHHHTTTTTTTS---
-HHHHHHHHTTTTTTTS---
-HHHHHHHHTTSSTTTS---
-HHHHHHHHTTTTTTTS---
-HHHHHHHHHHTTTTTS---
-HHHHHHHHHSTTTTTS---
-HHHHHHHHTTTTTTTS---
-HHHHHHHHTTTTTTTS---
-HHHHHHHHHHTTTTTS---
-HHHHHHHHTTSSTTTS---
-HHHHHHHHTTTTTTTS---
-HHHHHHHHTTTTTTT----
-HHHHHHHHHSTTTTT----
-HHHHHHHHTTTTTTT----
-HHHHHHHHHTTTTTTS---
-HHHHHHHHTTTTTTTS---
-HHHHHHHTTTTTTTTS---
-HHHHHHHHHHTTTTTS---
-HHHHHHHHTTTTTTTS---
-HHHHHHHHHTSSTTTS---
-HHHHHHHHTTTTTTTS---
-HHHHHHHHHHTTTTTS---
-HHHHHHHHTTTTTTTS---
-HHHHHHHHTTTTTTTS---
-HHHHHHHHHHTTTTTS---
-HHHHHHHHTTTTTTTS---
-HHHHHHHHHSTTTTTS---
-HHHHHHHHTTTTTTTS---
-HHHHHHHHTSSSTTSS---
-HHHHHHHHTTSSTTTS---
-HHHHHHHHTTTTTTTS---
-HHHHHHHHTTTTGGGS---
-HHHHHHHHHSTTTTTS---
-HHHHHHHHTTTTTTTS---
-HHHHHHHHTTTTTTT----
-HHHHHHHHHHSSTTTS---
-HHHHHHHTTTTTTTTS---
-HHHHHHHHTTTTTTTS---
-HHHHHHHTTTTTTTTS---
-HHHHHHHHSSTTTTTS---
-HHHHHHHHTTTTTTTS---
-HHHHHHHTTTTTTTTS---
-HHHHHHHHTTTTTTT----
-HHHHHHHHTTTTTTTS---
-HHHHHHHHTSTTTTTS---
-HHHHHHHHTTTTTTT----
-HHHHHHHTTTTTTTTS---
-HHHHHHHHTTTTTTTS---
-HHHHHHHHHTTTTTT----
-HHHHHHHHTTTTTTTS---
-HHHHHHHHHTTTTTTS---
-HHHHHHHHHHTTTTTS---
-HHHHHHHHHTTTTTTS---
-HHHHHHHHTTTTTTTS---
-HHHHHHHHHTTTTTTS---
-HHHHHHHHHSTTGGG----
-HHHHHHHHHTTTTTTS---
-HHHHHHHHHTTTTTTS---
-HHHHHHHHTTTTTTTS---
-HHHHHHHHHTTTTTTS---
-HHHHHHHHHTTTTTTS---
-HHHHHHHHHTTTTTT----
-HHHHHHHHTSTTTTTS---
-HHHHHHHHTTTTTTTS---
-HHHHHHHHTTTTTTTS---
-HHHHHHHHTTTTTTTS---
-HHHHHHHHTTTTTTTS---
-HHHHHHHHTTTTTTTS---
-HHHHHHHHTTTTTTTS---
-HHHHHHHHTTTTTTTS---
-HHHHHHHHTTTTTTTS---
-HHHHHHHHTTTTTTTS---
-HHHHHHHHTTTTTTTS---
-HHHHHHHTTSS-TTTS---
-HHHHHHHTTSS-GGGS---
-HHHHHHHTTTTTTTTS---
-HHHHHHHHTTTTTTTS---
-HHHHHHHHTTTTTTTS---
-HHHHHHHTTTTTTTTS---
-HHHHHHHTTTTTTTTS---
-HHHHHHHHTTTTTTTS---
-THHHHHHHHHTTTTTS---
-HHHHHHHTTTTTTTTS---
-HHHHHHHTTTTTTTTS---
-HHHHHHHTTTTTTTTS---
-HHHHHHHHHHTTTTTS---
-HHHHHHHHHHTTTTTS---
-HHHHHHHTTTSSTTTS---
-HHHHHHHTTTTTTTTS---
-HHHHHHHTTTSSTTTS---
-HHHHHHHHHHTTTTTS---
-HHHHHHHTTTTTTTTS---
-HHHHHHHTTTTTTTTS---
-HHHHHHHTTTSSTTTS---
-HHHHHHHHTTTTTTTS---
-HHHHHHHTTTTTTTTS---
-HHHHHHHTTTTTTTTS---
-HHHHHHHTTTTTTTTS---
-HHHHHHHTTTSSTTTS---
-HHHHHHHTTTTTTTTS---
-HHHHHHHTTTTTTTTS---
-HHHHHHHTTTSSTTTS---
-HHHHHHHHHHTTTTTS---
-HHHHHHHHTTTTTTTS---
-HHHHHHHTTTTTTTTS---
-HHHHHHHTTTTTTTTS---
-HHHHHHHHTTTTTTTS---
-HHHHHHHHHHSSTTTS---
-HHHHHHHHTTSSTTTS---
-HHHHHHHHHHSSTTTS---
-HHHHHHHTTTTTTTTS---
-HHHHHHHTTTTTTTTS---
-HHHHHHHHHHTTTTTS---
-HHHHHHHHTTTTTTTS---
-HHHHHHHTTTTTTTTS---
-HHHHHHHTTTTTTTTS---
-HHHHHHHTTTTTTTTS---
-TTTHHHHTTTTTTTTS---
-TTTHHHHHHHTTTTTS---
-TTTHHHHTTTTTTTTS---
-HHHHHHHHTTTTTTTS---
-TTTHHHHTTTTTTTTS---
-HHHHHHHTTTTTTTTS---
-HHHHHHHHHHTTTTTS---
-TTTHHHHHHHTTTTTS---
-TTTHHHHHTTSSTTTS---
-HHHHHHHTTTSSTTTS---
-HHHHHHHHTTTTTTTS---
-HHHHHHHTTTTTTTTS---
-HHHHHHHHHHSSTTTS---
-HHHHHHHTTTTTTTTS---
-HHHHHHHHTTTTTTTS---
-HHHHHHHHTTTTTTTS---
-HHHHHHHTTTTTTTTS---
-HHHHHHHHTTTTTTT----
-HHHHHHHTTTTTTTTS---
-HHHHHHHHHHTTTTTS---
-HHHHHHHHHHSSTTTS---
-HHHHHHHHHHTTTTTS---
-HHHHHHHTTTTTTTTS---
-HHHHHHHHTTTTTTTS---
-HHHHHHHHTTTTTTTS---
-HHHHHHHHTTSSTTTS---
-HHHHHHHHTTTTTTTS---
-HHHHHHHHTTTTTTTS---
-HHHHHHHHTTTTTTTS---
-HHHHHHHHTTTTTTTS---
-HHHHHHHHTTTTTTTS---
-HHHHHHHHHTTTTTTS---
-HHHHHHHHTTTTTTTS---
-HHHHHHHHTSTTTTTS---
-HHHHHHHHTTTTTTTS---
-HHHHHHHHTTTTTTTS---
-HHHHHHHHHTTTTTTS---
-HHHHHHHHTTTTTTTS---
-HHHHHHHHTTTTTTTS---
-HHHHHHHTTTTTTTTS---
-HHHHHHHHHSTTTTTS---
-HHHHHHHHHTTTTTTS---
-HHHHHHHHTTTTTTTS---
-HHHHHHHHTTTTTTTS---
-HHHHHHHHTTTTTTTS---
-HHHHHHHHTTTTTTTS---
-HHHHHHHHHTTTTTTS---
-HHHHHHHHTTTTTTTS---
-HHHHHHHHHHTTTTTS---
-HHHHHHHHHHTTTTTS---
-HHHHHHHHTTTTTTTS---
-HHHHHHHHTTTTTTTS---
-HHHHHHHHTTTTTTTS---
-HHHHHHHHTTTTTTTS---
-HHHHHHHHTTTTTTTSS--
-HHHHHHHHTTS-TTTS---
-HHHHHHHHTTTTTTTS---
-HHHHHHHHTTTTTTTS---
-HHHHHHHHTTTTTTTS---
-HHHHHHHHTTTTTTTS---
-HHHHHHHHTTTTTTTS---
-HHHHHHHHTTSSTTTS---
--HHHHHHHTTSSTTTS---
-HHHHHHHHHHTTTTTS---
-HHHHHHHHTTTTTTTS---
-HHHHHHHTTTTTTTTS---
-HHHHHHHTTTTTTTTS---
-HHHHHHHHHHTTTTTS---
-HHHHHHHHTTTTTTTS---
-HHHHHHHTTTTTTTTS---
-HHHHHHHHTTTTTTTS---
-HHHHHHHTTTTTTTTS---
-HHHHHHHHTTTTTTTS---
-HHHHHHHTTTTTTTTS---
-HHHHHHHHTTTTTTTS---
-HHHHHHHHTTSSTTTS---
-HHHHHHHTTSSSTTTS---
-HHHHHHHTTSSSTTTS---
-HHHHHHHTTTTTTTTS---
-HHHHHHHTTTTTTTTS---
-HHHHHHHHTTSSTTTS---
-HHHHHHHTTTTTTTTS---
-HHHHHHHHTTTTTTTS---
-HHHHHHHHHHTTTTTS---
--HHHHHHTTTTTTTTS---
--SHHHHHHHHTTTTTS---
-TTHHHHHHTTTTTTTS---
-TTHHHHHHHHTTTTTS---
-TTHHHHHTTTTTTTTS---
-TTHHHHHHHHTTTTTS---
--SSHHHHTTTTTTTTS---
-TTTHHHHHHHTTTTTS---
-TTTHHHHTTTTTTTTS---
-TTHHHHHTTTTTTTTS---
--SHHHHHHHHTTTTTS---
-TTHHHHHHHHTTTTTS---
-TTHHHHHHHHTTTTTS---
--SHHHHHTTTTTTTTS---
-TTHHHHHHHHTTTTTS---
-TTHHHHHHHHTTTTTS---
-TTHHHHHTTTTTTTTS---
-TTHHHHHHTTTTTTTS---
-HHHHHHHHTTTTTTTS---
-HHHHHHHHTTTTTTTS---
-HHHHHHHHTSTTTTTS---
-HHHHHHHHTTSSTTTS---
-HHHHHHHHTTTTTTTS---
-HHHHHHHHTTTTTTTS---
-HHHHHHHHHHTTTTTS---
-HHHHHHHTTTTTTTTS---
-HHHHHHHHHHSSTTTS---
-HHHHHHHHTTTTTTTS---
-HHHHHHHHTTTTTTTS---
-HHHHHHHHTTTTTTTS---
-HHHHHHHHHHSSTTTS---
-HHHHHHHHHHSSTTTS---
-HHHHHHHHTTTTTTTS---
-HHHHHHHTTTTTTTTS---
-HHHHHHHHTTSSTTTS---
-HHHHHHHHTTTTTTTS---
-HHHHHHHHTTTTTTTS---
--TTHHHHTTTTTTTTS---
-HHHHHHHHTTSSTTTS---
-HHHHHHHHHHTTTTTS---
-HHHHHHHTTTTTTTTS---
-HHHHHHHHHHTTTTTS---
-HHHHHHHTTTTTTTTS---
-HHHHHHHTTTTTTTTS---
-HHHHHHHTTTTTTTTS---
-HHHHHHHTTTTTTTTS---
-HHHHHHHTTTTTTTTS---
-HHHHHHHHHHSSTTTS---
-HHHHHHHTTTTTTTTS---
-HHHHHHHTTTTTTTTS---
-HHHHHHHHTTTTTTTS---
-HHHHHHHHTTTTTTTS---
-HHHHHHHHTTTTTTTS---
-HHHHHHHHTTTTTTTS---
-HHHHHHHHTTTTTTTS---
-HHHHHHHHTTTTTTTS---
-HHHHHHHTTTTTTTTS---
-HHHHHHHHTTTTTTTS---
-HHHHHHHHTTTTTTTS---
-HHHHHHHTTTTTTTTS---
-HHHHHHHHTTTTTTTS---
-HHHHHHHTTTTTTTTS---
-HHHHHHHHTTTTTTTS---
-HHHHHHHHTTTTTTTS---
-HHHHHHHHTTSSTTTS---
-HHHHHHHHHSSSTTTS---
-HHHHHHHHHHTTTTTS---
-HHHHHHHHTTSSTTTS---
-HHHHHHHHHHTTTTTS---
-HHHHHHHHTTTTTTTS---
-HHHHHHHHTTTTTTTS---
-HHHHHHHHTTTTTTTS---
-HHHHHHHHTTTTTTTS---
-HHHHHHHHTTTTTTTS---
-HHHHHHHTTTTTTTTS---
-HHHHHHHHHSTTTTTS---
-HHHHHHHTTTTTTTTS---
-HHHHHHHTTTTTTTTS---
-HHHHHHHHTTTTTTTS---
-HHHHHHHTTTTTTTTS---
-HHHHHHHHHHTTTTTS---
-HHHHHHHTTTTTTTTS---
-HHHHHHHTTTTTTTTS---
-HHHHHHHHTTSSTTTS---
-HHHHHHHHTTSSTTTS---
-HHHHHHHHTTSSTTTS---
-HHHHHHHHTTTTTTTS---
-HHHHHHHHTTSSTTTS---
-HHHHHHHTTTTTTTTS---
-HHHHHHHTTTTTTTTS---
-HHHHHHHHHHTTTTTS---
-HHHHHHHHHHTTTTTS---
-HHHHHHHHHSS-TTTS---
-HHHHHHHHTTTTTTTS---
-HHHHHHHHTTTTTTTS---
-HHHHHHHHTSTTTTTS---
-HHHHHHHHTTSSTTTS---
-HHHHHHHHTTSSTTTS---
-HHHHHHHHHHSSTTTS---
-HHHHHHHHHHTTTTTS---
-HHHHHHHTTTSSTTTS---
-HHHHHHHTTTTTTTTS---
-HHHHHHHHHHTTTTTS---
-HHHHHHHHTTTTTTTS---
-HHHHHHHTTTTTTTTS---
-HHHHHHHHTTTTTTTS---
-HHHHHHHHHHTTTTTS---
-HHHHHHHHHHTTTTTS---
-HHHHHHHHTTTTTTTS---
-HHHHHHHHTTTTTTTS---
-HHHHHHHTTTTTTTTS---
-HHHHHHHTTTTTTTTS---
-HHHHHHHTTTTTTTTS---
-TTHHHHHHTTTTTTTS---
-HHHHHHHTTTTTTTTS---
-HHHHHHHTTTTTTTTS---
-HHHHHHHTTTTTTTTS---
-HHHHHHHTTSS-TTTS---
-HHHHHHHHTTTTTTTS---
-HHHHHHHTTTTTTTTS---
-HHHHHHHTTTTTTTTS---
-HHHHHHHHHHTTTTTS---
-HHHHHHHHTTTTTTTS---
-HHHHHHHHTTTTTTTS---
-HHHHHHHHTTSSTTTS---
-HHHHHHHHTTTTTTTS---
-HHHHHHHHTSTTTTTS---
-HHHHHHHHTTTTTTTS---
-HHHHHHHHTTTTTTTS---
-HHHHHHHHTTTTTTTS---
-HHHHHHHHTSTTTTTS---
-HHHHHHHHHTTTTTTS---
-HHHHHHHHTTTTTTTS---
-HHHHHHHTTTTTTTTS---
-HHHHHHHHHSTTTTTS---
-HHHHHHHHTTTTTTTS---
-HHHHHHHHTTTTTTTS---
-HHHHHHHHTTTTTTTS---
-HHHHHHHHTTTTTTTS---
-HHHHHHHHTTTTTTTS---
-HHHHHHHHTTTTTTTS---
-HHHHHHHHTTTTTTTS---
-HHHHHHHHTTTTTTTS---
-HHHHHHHTT-TTTTTS---
-HHHHHHHHTTTTTTTS---
-HHHHHHHHHTTTTTTS---
-HHHHHHHHTTTTTTTS---
-HHHHHHHHHTTTTTTS---
-HHHHHHHHHTTTTTTS---
-HHHHHHHHTSTTTTTS---
-HHHHHHHHTTTTTTTS---
-HHHHHHHHTTTTTTTS---
-HHHHHHHHTTTTTTTS---
-HHHHHHHHTTTTTTTS---
-HHHHHHHHTTTTTTTS---
-HHHHHHHHHHTTTTTS---
-HHHHHHHHTTTTTTTS---
-HHHHHHHHTTTTTTTS---
-HHHHHHHHTTTTTTTS---
-HHHHHHHHTTTTTTTS---
-HHHHHHHHTTTTTTTS---
-HHHHHHHHTTTTTTTS---
-HHHHHHHHTTTTTTTS---
-HHHHHHHHHHTTTTTS---
-HHHHHHHHTTTTTTTS---
-HHHHHHHHTTTTTTTS---
-HHHHHHHTTTTTTTTS---
-HHHHHHHHTTTTTTTS---
-HHHHHHHHTTTTTTTS---
-HHHHHHHHHHTTTTTS---
-HHHHHHHHTTTTTTTS---
-HHHHHHHHTTTTTTTS---
-HHHHHHHHTSTTTTTS---
-HHHHHHHHTTTTTTTS---
-HHHHHHHTTSTTTTTS---
-HHHHHHHHHTTTTTTS---
-HHHHHHHHHTTTTTTS---
-HHHHHHHHHTTTTTTS---
-HHHHHHHHHSTTTTTS---
-HHHHHHHHHTTTTTTS---
-HHHHHHHHHSTTTTTS---
-HHHHHHHHHSTTTTTS---
-HHHHHHHHHTTTTTTS---
-HHHHHHHHTTTTTTTS---
-HHHHHHHHHTTTTTTS---
-HHHHHHHHTTTTTTTS---
-HHHHHHHTTTTTTTTS---
-HHHHHHHHHHTTTTTS---
-HHHHHHHHTTTTTTTS---
-HHHHHHHHTTTTTTTS---
-HHHHHHHHHHTTTTTS---
-HHHHHHHHHHTTTTTS---
-HHHHHHHHHHTTTTTS---
-HHHHHHHHHSTTTTTS---
-HHHHHHHHTTTTTTTS---
-HHHHHHHHHHTTTTTS---
-HHHHHHHTTTTTTTTS---
-HHHHHHHHTTTTTTTS---
-HHHHHHHTTTTTTTTS---
-HHHHHHHTTTTTTTTS---
-HHHHHHHTTTTTTTTS---
-HHHHHHHHHHTTTTTS---
-HHHHHHHHHHTTTTTS---
-HHHHHHHTTTTTTTTS---
-HHHHHHHHHHTTTTTS---
-HHHHHHHHTTTTTTTS---
-HHHHHHHHHHTTTTTS---
-HHHHHHHHTTTTTTTS---
-HHHHHHHHHHTTTTTS---
-HHHHHHHHHHTTTTTS---
-HHHHHHHTTTTTTTTS---
-HHHHHHHTTTTTTTTS---
-HHHHHHHHHHTTTTTS---
-HHHHHHHTTTTTTTTS---
-HHHHHHHTTTSSTTTS---
-HHHHHHHTTTTTTTTS---
-HHHHHHHHTTTTTTTS---
-HHHHHHHTTTTTTTTS---
-HHHHHHHHHHSSTTTS---
-HHHHHHHHHHTTTTTS---
-HHHHHHHHHHTTTTTS---
-HHHHHHHHTTTTTTTS---
-HHHHHHHTTTTTTTTS---
-HHHHHHHTTTTTTTTS---
-HHHHHHHTTTTTTTTS---
-HHHHHHHTTTTTTTTS---
-HHHHHHHTTTTTTTTS---
-HHHHHHHHTTTTTTTS---
-HHHHHHHTTTTTTTTS---
-HHHHHHHTTTTTTTTS---
-HHHHHHHTTTTTTTTS---
-HHHHHHHHTTTTTTTS---
-HHHHHHHHTTTTTTTS---
-HHHHHHHTTTTTTTTS---
-HHHHHHHTTTTTTTTS---
-HHHHHHHTTTTTTTTS---
-HHHHHHHHTTTTTTTS---
-THHHHHHHTTTTTTTS---
--HHHHHHHTTTTTTTS---
--HHHHHHHTTTTTTTS---
--HHHHHHHTTTTTTTS---
--HHHHHHTTTSSTTTS---
--HHHHHHHTTTTTTTS---
--TTHHHHTTTTTTTTS---
--HHHHHHHHHTTTTTS---
--HHHHHHHTTSSTTTS---
--HHHHHHTTTTTTTTS---
--HHHHHHTTTTTTTTS---
--HHHHHHTTTTTTTTS---
--HHHHHHTTTTTTTTS---
--HHHHHHTTTTTTTTS---
--HHHHHHTTTSSTTTS---
--HHHHHHHHHSSTTTS---
--HHHHHHTTTTTTTTS---
--HHHHHHTTTTTTTTS---
--HHHHHHTTTTTTTTS---
--HHHHHHTTTTTTTTS---
--HHHHHHTTTTTTTTS---
--HHHHHHHHHTTTTTS---
--HHHHHHTTTSSTTTS---
--HHHHHHTTTTTTTTS---
--HHHHHHTTTSSTTTS---
--HHHHHHHTTTTTTTS---
--HHHHHHHTTTTTTTS---
--HHHHHHHTTTTTTTS---
--HHHHHHHHHSSTTTS---
--HHHHHHHTTTTTTTS---
--HHHHHHTTTTTTTTS---
--HHHHHHTTTTTTTTS---
--HHHHHHHTTTTTTTS---
--HHHHHHHTTTTTTTS---
--HHHHHHHHHTTTTTS---
--HHHHHHHTTTTTTTS---
--HHHHHHHHHTTTTTS---
--HHHHHHHTTTTTTTS---
--HHHHHHHTTSSTTTS---
--HHHHHHTTTTTTTTS---
--HHHHHHHTTTTTTTS---
--HHHHHHHTTTTTTTS---
--HHHHHHTTTSSTTTS---
--HHHHHHHTTTTTTTS---
--HHHHHHTTTTTTTTS---
--HHHHHHTTTTTTTTS---
--HHHHHHTTTTTTTTS---
--HHHHHHHTTTTTTTS---
--HHHHHHHTTSSTTTS---
--HHHHHHHTTTTTTTS---
--HHHHHHTTTTTTTTS---
--HHHHHHTTTTTTTTS---
--HHHHHHHTTTTTTTS---
--HHHHHHTTTTTTTTS---
--HHHHHHHTTTTTTTS---
--HHHHHHHHHTTTTTS---
--HHHHHHHTTTTTTTS---
--HHHHHHTTTTTTTTS---
--HHHHHHHHHSSTTTS---
--HHHHHHHTTTTTTTS---
--HHHHHHTTTSSTTTS---
--HHHHHHHHHTTTTTS---
--HHHHHHHHHTTTTTS---
--HHHHHHTTTTTTTTS---
--HHHHHHTTTTTTTSS---
--HHHHHHTTTTTTTTS---
--HHHHHHHTTTTTTTS---
--HHHHHHTTTSSTTTS---
--HHHHHHTTTTTTTTS---
--HHHHHHHHHTTTTTS---
--HHHHHHTTTTTTTTS---
--HHHHHHHHHTTGGGS---
--HHHHHHTTTSSTTTS---
--HHHHHHHTTTTTTTS---
--HHHHHHTTTSSTTTS---
--HHHHHHHTTSSTTTS---
--HHHHHHHSSSSTTT----
--HHHHHHHTTTTTTTS---
--HHHHHHHTTTTTTTS---
--HHHHHHHTTTTTTTS---
--HHHHHHHHHTTTTTS---
--HHHHHHHTTSSTTTS---
--HHHHHHHTTTTTTTS---
--HHHHHHHTTTTTTTS---
--HHHHHHHTTSSTTTS---
--HHHHHHTTTTTTTTS---
--HHHHHHHTTTTTTTS---
--HHHHHHHHHTTTTTS---
--HHHHHHTTTTTTTTSS--
--HHHHHHTTTTTTTTS---
--HHHHHHTTTTTTTTS---
--HHHHHHTTTTTTTTS---
--HHHHHHTTTSSTTTS---
--HHHHHHHTTTTTTTS---
--HHHHHHHTTTTTTTS---
--HHHHHHHTTTTTTTS---
--TTHHHHTTTTTTTTS---
-THHHHHHTTTTTTTTS---
--HHHHHHHHHTTTTTS---
--HHHHHHHHHTTTTTS---
--HHHHHHHTTTTTTTS---
--HHHHHHHTTTTTTTS---
--HHHHHHTTTTTTTTS---
--HHHHHHTTTSSTTTS---
--HHHHHHHTTSSTTTS---
--HHHHHHHTSTTTTTS---
--HHHHHHHHHTTTTTS---
--HHHHHHHHTTTTTTS---
--HHHHHHHHHTTTTTS---
--HHHHHHTTSTTTTTS---
--HHHHHHHHTSSTTTSS--
--HHHHHHTTTTTTTTS---
--HHHHHHHTTTTTTTS---
--HHHHHHHHHTTTTTS---
-HHHHHHHHTTTTTTTS---
-HHHHHHHHTTTTTTTS---
-HHHHHHHHTTTTTTTS---
-HHHHHHHHTTTTTTTS---
-HHHHHHHTTTTTTTTS---
-HHHHHHHHTTTTTTTS---
-HHHHHHHHTTTTTTTS---
-HHHHHHHHTTTTTTTS---
-HHHHHHHHTTTTTTTS---
-HHHHHHHHHTTTTTTS---
-HHHHHHHHTTTTTTTS---
-HHHHHHHTTTTTTTTS---
-HHHHHHHHTTTTTTTS---
-HHHHHHHHTSTTTTTS---
-HHHHHHHHTTTTTTTS---
-HHHHHHHHTSTTTTTS---
-HHHHHHHHTTTTTTTS---
-HHHHHHHHTTTTTTTS---
-HHHHHHHHHTTTTTTS---
-HHHHHHHHHSTTTTTS---
-HHHHHHHHTTTTTTTS---
--HHHHHHHTTTTTTTS---
-HHHHHHHHTTTTTTTS---
-HHHHHHHHTTTTTTTS---
-HHHHHHHHTTTTTTTS---
-HHHHHHHHHHSSTTTS---
-HHHHHHHHHTTTTTTS---
-HHHHHHHHTTTTTTTS---
-HHHHHHHHTTTTTTTS---
-HHHHHHHTTTTTTTTS---
-HHHHHHHHTTTTTTTS---
-HHHHHHHHTTTTTTTS---
-HHHHHHHHTTTTTTTS---
-HHHHHHHHTTTTTTTS---
-HHHHHHHHHHTTTTTS---
-HHHHHHHHTSSSTTTS---
-HHHHHHHHTTTTTTTS---
-HHHHHHHHHTTTTTTS---
-HHHHHHTTTTTTTTTS---
-HHHHHHHHTTTTTTTS---
-HHHHHHHHTTTTTTTS---
-HHHHHHHHTTTTTTTS---
-HHHHHHHHTTSSTTTS---
-HHHHHHHHHHTTTTTS---
-HHHHHHHHTTTTTTTS---
-HHHHHHHHTTTTGGGS---
-HHHHHHHHTTTTTTTS---
-HHHHHHHHTTTTTTTS---
-HHHHHHHHTTTTTTTS---
-HHHHHHHHTTTTTTTS---
-HHHHHHHHHTTTTTTS---
-HHHHHHHHSSTTTTTS---
-HHHHHHHHTTTTTTTS---
-HHHHHHHHTTTTTTTS---
-HHHHHHHHTTSSGGGS---
-HHHHHHHHTTTTTTTS---
-HHHHHHHHTTTTTTTS---
-HHHHHHHHTTTTTTTS---
-HHHHHHHHTTTTGGGS---
-HHHHHHHHTTTTTTTS---
-HHHHHHHHTTTTTTTS---
-HHHHHHHHTTTTTTTS---
-HHHHHHHHTTTTTTTS---
-HHHHHHHHTTTTTTTS---
-HHHHHHHHTTTTTTTS---
-HHHHHHHHTTTTGGGS---
-HHHHHHHHTTSSTTTS---
-HHHHHHHTT-TTTTTS---
-HHHHHHHTTTTTTTTS---
-HHHHHHHTTTTTTTTS---
-HHHHHHHTTSTTTTTS---
-HHHHHHHTTTTTTTTS---
-HHHHHHHTTTTTTTTS---
-HHHHHHHHTTTTTTTS---
-HHHHHHHHHHTTTTTS---
-HHHHHHHHTTTTTTTS---
-HHHHHHHHTTTTTTTS---
-HHHHHHHHHSS-TTTS---
-HHHHHHHHTSSSTTTS---
-HHHHHHHHTSS-TTTS---
-HHHHHHHHTSSSTTTS---
-HHHHHHHTTSS-TTTS---
-HHHHHHHHTSSSTTTS---
-HHHHHHHHTTTTTTTS---
-HHHHHHHHTTTTTTTS---
-HHHHHHHHTSSSTTTS---
-HHHHHHHTTSSSTTTS---
-HHHHHHHHHHTTTTTS---
-HHHHHHHTTTTTGGGS---
-HHHHHHHTTTTTTTTS---
-HHHHHHHHTTTTTTTS---
-HHHHHHHTTTTTTTTS---
-TTTHHHHTTTTTTTTS---
-TTTHHHHHTSS-TTTS---
-TTTHHHHHTTTTTTTS---
-TTTHHHHHTSSSTTTS---
-HHHHHHHTTTTTTTTS---
-TTTHHHHHTTTTTTTS---
-TTTHHHHHTTTTTTTS---
-TTTHHHHHHHTTTTTS---
-TTTHHHHTTTTTTTTS---
-TTSHHHHHHHTTTTTS---
-TTTHHHHTTTTTGGGS---
-GGGHHHHTTTTTTTTS---
-GGGHHHHTTTTTTTTS---
-TTTHHHHHHHTTTTTS---
-GGGHHHHHHHTTTTTS---
-GGGHHHHHTTSSTTTS---
-TTTHHHHHTTTTTTTS---
-GGGHHHHHTTTTTTTS---
-GGGHHHHHTTTTTTTS---
-TTTHHHHHTTTTTTTS---
-GGGHHHHHTTTTTTTS---
-TTTHHHHHTTTTTTTS---
-TTSHHHHHTTTTTTTS---
-GGGHHHHHTTTTTTTS---
-GGGHHHHTTTTTTTTS---
-GGGHHHHHTTTTTTTS---
-GGGHHHHHTTTTTTTS---
-GGGHHHHTTTTTTTTS---
-GGGHHHHHTTTTTTTS---
-GGGHHHHHTTTTTTTS---
-GGGHHHHHTSTTTTTS---
-GGGHHHHHHTTTTTTS---
-GGGHHHHHTTTTTTTS---
-GGGHHHHHHHTTTTTS---
-GGGHHHHHHHTTTTTS---
-GGGHHHHTTTSSTTTS---
-GGGHHHHTTTTTTTTS---
-GGGHHHHTTTTTTTTS---
-TTTHHHHHHHTTTTTS---
-TTTHHHHHHHTTTTTS---
-GGGHHHHHTTTTTTTS---
-GGGHHHHTTTTTTTTS---
-GGGHHHHTTTTTTTTS---
-GGGHHHHTTTTTTTTS---
-GGGHHHHTTTTTTTTS---
-GGGHHHHTTTTTTTTS---
-GGGHHHHTTTTTTTTS---
-HHHHHHHTTTTTTTTS---
-GGGHHHHHHHTTTTTS---
-GGGHHHHTTTTTTTTS---
-GGGHHHHHTTTTTTTS---
-GGGHHHHTTTTTTTTS---
-GGGHHHHTTTTTTTTS---
-GGGHHHHTTTTTTTTS---
-GGGHHHHHTTTTTTTS---
-GGGHHHHTTTTTTTTS---
-GGGHHHHHTTTTTTTS---
-GGGHHHHHTTTTTTTS---
-GGGHHHHHHHTTTTTS---
-GGGHHHHHHHTTTTTS---
-GGGHHHHHHHTTTTTS---
-GGGHHHHTTSTTTTTS---
-GGGHHHHTTTTTTTTS---
-GGGHHHHHHHTTTTTS---
-GGGHHHHTTTTTTTTS---
-GGGHHHHHHTTTTTTS---
-GGGHHHHTTSSSTTTS---
-GGGHHHHHHTTTTTTS---
-TTSHHHHHTTTTTTTS---
-GGGHHHHHTTTTTTTS---
-GGGHHHHTTTTTTTTS---
-GGGHHHHTTTTTTTTS---
-GGGHHHHHHHTTTTTS---
-GGGHHHHHTTTTTTTS---
-TTTHHHHTTTSSTTTS---
-TTTHHHHTTTTTTTTS---
-TTTHHHHTTTTTTTTS---
-TTSHHHHHHHTTTTTS---
-TTTHHHHTTTSSTTTS---
-TTTHHHHHHHTTTTTS---
-TTTHHHHTTTTTTTTS---
-TTTHHHHTTTTTTTTS---
-GGGHHHHTTTTTTTTS---
-GGGHHHHTTTTTTTTS---
-TTSHHHHHHHTTTTTS---
-GGGHHHHTTTTTTTTS---
-GGGHHHHHHHTTTTTS---
-GGGHHHHTTTTTTTTS---
-GGGHHHHTTTSSTTTS---
-GGGHHHHHHHTTTTTS---
--SSHHHHHTTTTTTTS---
-GGGHHHHTTTTTTTTS---
-TTTHHHHHHHTTTTT----
-GGGHHHHHTTTTTTT----
--TTHHHHHTTTTTTTS---
-GGGHHHHTTTTTTTTS---
-GGGHHHHHTTSSTTTS---
-GGGHHHHTTTTTTTTS---
-TTTHHHHHTTTTTTTS---
-GGGHHHHHTTTTTTTS---
-GGGHHHHHTTTTTTTS---
-GGGHHHHHTSTTTTTS---
-GGGHHHHHTTTTTTTS---
-GGGHHHHTTTTTTTTS---
-GGGHHHHHTTTTTTTS---
-GGGHHHHHHHTTTTTS---
-GGGHHHHHTTTTTTTS---
-GGGHHHHHHHTTTTT----
-GGGHHHHTTTTTTTTS---
-GGGHHHHHTTTTTTTS---
--TTHHHHTTTTTTTTS---
-GGGHHHHTTTTTTTT----
-GGGHHHHTTTTTTTT----
-TTSHHHHHTTTTTTTS---
-GGGHHHHHHHTTTTTS---
-GGGHHHHTTTTTTTTS---
-GGGHHHHTTTTTTTTS---
-GGGHHHHTTTTTTTTS---
-GGGHHHHTTTTTTTTS---
-GGGHHHHTTTTTTTTS---
--TTHHHHTTTTTTTTS---
-TTTHHHHTTTTTTTTS---
-GGGHHHHTTTTTTTTS---
-GGGHHHHTTTTTTTTS---
-GGGHHHHHTTTTTTTS---
-GGGHHHHTTTTTTTTS---
-TT-HHHHTTTTTTTTS---
-TT-HHHHTTTTTTTTS---
-TT-HHHHTTTSSTTTS---
-TT-HHHHTTTSSTTTS---
-TT-HHHHTTTTTTTTS---
-TT-HHHHHTTTTTTTS---
-TT-HHHHHHHGGGGTS---
-TT-HHHHHTTTTTTTS---
-TT-HHHHHHHTTTTTS---
-TT-HHHHHHHTTTTTS---
-TT-HHHHHTTTTTTTS---
-TT-HHHHHTTTTTTTS---
-TT-HHHHHTTTTTTTS---
-TT-HHHHHHHTTTTTS---
-TT-HHHHHTTSSTTTS---
-TT-TTGGGGTTTTTTS---
-TT-HHHHTTTTTTTTS---
-TT-HHHHHTTTTTTTS---
-TT-HHHHTTSSSTTTS---
-TT-HHHHHTTTTTTTS---
-TT-HHHHHHTTTTTTS---
-TT-HHHHHTTTTTTTS---
----HHHHHTTTTTTTS---
-TT-HHHHHHTTTTTTS---
-TT-HHHHHTTTTTTTS---
--S-HHHHHTTTTTTTS---
-TT-HHHHHTTTTTTTS---
--S-HHHHHTTSSTTTS---
-TT-HHHHHTTTTTTTS---
--S-HHHHHTTTTTTTS---
-TT-HHHHHHTTTTTTS---
-TT-HHHHHTTTTTTTS---
-TT-HHHHTTTTTTTTS---
-TT-HHHHTTSTTTTTS---
-TT-HHHHHHTSSTTTS---
--S-HHHHHHSTTTTTS---
-TT-HHHHHTTTTTTTS---
-TT-HHHHHHTTTTTTS---
-TT-HHHHHHHTTTTTS---
-TT-HHHHHTTSSTTTS---
-TT-HHHHHTTTTTTTS---
-TT-HHHHHHSSSTTTS---
-TT-HHHHHHTTTTTTS---
-TT-HHHHHHTTTTTTS---
-TT-HHHHHTTTTTTTS---
----HHHHHTSTTTTTS---
-TT-HHHHHTTTTTTTS---
-TT-THHHHTSSSTTTS---
-TT-HHHHHTTSSTTTS---
-TT-HHHHHTTTTTTTS---
-TT-HHHHHHTTTTTTS---
-TT-HHHHTTTTTTTTS---
-TT-HHHHHTTTTTTTS---
-TT-HHHHHTTTTTTTS---
-TT-HHHHHTTTTTTTS---
--S-HHHHHHHTTTTTS---
-TTTHHHHHTTTTTTTS---
-TTTHHHHHTTTTTTTS---
-TTTHHHHHTTTTTTTS---
-TTTHHHHHTTTTTTTS---
-TTTHHHHHTTTTTTTS---
-TTTHHHHHTTTTTTTS---
-TTTHHHHHTTTTTTTSS--
-TTTHHHHHTTTTTTTS---
-TTTHHHHHTTTTTTTS---
-TTTHHHHHTTTTTTTS---
-TTTHHHHHTTTTTTTS---
-GGGHHHHHTTTTTTTS---
-GGGHHHHHTTSSTTTS---
-GGGHHHHHTTTTTTTSS--
-TTTHHHHHTTTTTTTS---
-GGGHHHHTTTTTTTTS---
-GGGHHHHHTTTTTTTS---
-GGGHHHHHTTTTTTTS---
-GGGHHHHHTTTTTTTSS--
-GGGTTHHHHTTTTTTSS--
-TTTHHHHHTTTTTTTS---
-GGGHHHHHTSTTTTTS---
-TTTHHHHTTTTTTTTS---
-TTTHHHHHTTTTTTTSS--
-TTTHHHHTTTTTTTTS---
-TTTHHHHHTTTTTTTS---
-TTTHHHHHTTTTTTTSS--
-TTTTTGGGG-TTTTTS---
-TTTTTGGGGGTTTTTS---
-TTTHHHHHHTTTTTTS---
-TTTTTTGGGTTTTTTS---
-TTTHHHHHTTTTTTTSS--
-TTTHHHHGGGTTTTTSS--
-TTTHHHHHHTTTTTTS---
-TTTHHHHHTTTTTTTS---
-TTTHHHHHTTTTTTTSS--
-TTTHHHHHHTTTTTTS---
-TTTHHHHHTTTTTTTS---
-TTTHHHHHHTTTTTTSS--
-TTTHHHHHHTTTTTTSS--
-TTTHHHHHTTTTTTTSS--
-TTTHHHHHTTTTTTTS---
-TTTHHHHHTTTTTTTS---
-TTTHHHHHTSTTTTTS---
-TTTHHHHHHTTTTTTSS--
-TTTHHHHHHTTTTTTSS--
-TTTHHHHHHTTTTTTSS--
-TTTHHHHHTSTTTTTS---
-TTTHHHHHTTTTTTTSS--
-TTTHHHHHTTTTTTTSS--
-TTTHHHHHTTTTTTTSS--
-TTTHHHHHTTTTTTTSS--
-TTTHHHHHHTTTTTTS---
-HHHHHHHHTTTTTTTS---
-TTTHHHHHTSTTTTTS---
-TTTHHHHHTTTTTTTS---
-TTTHHHHHTTTTTTTS---
-TTTHHHHHHHTTTTTS---
-TTTHHHHHTTTTTTTSS--
-TTTHHHHHHTTTTTTSS--
-TTTHHHHHHTTTTTTSS--
-TTTHHHHHHTTTTTTS---
-TTTHHHHHTSTTTTTSS--
-TTSHHHHHTTSSTTTS---
-GGGTTTTTTSTTTTTSS--
-TTTHHHHHTTTTTTTS---
-TTTHHHHHTSTTTTTSS--
-TTTHHHHHTTTTTTT-S--
-TTTTTGGGGGTTTTTS---
-TTTHHHHHTS--TTTSS--
-TTTHHHHHTS--TTTSS--
-TTTHHHHHTSTTTTTSS--
-TTTHHHHHTTTTTTT-S--
-TTTHHHHHTS--TTT-S--
-TTTHHHHHTTTTTTT-S--
-TTTHHHHTSS--TTT----
-TTTHHHHTTS--TTT----
-TTTHHHHHTT--TTT----
-GGGHHHHHTS--TTT----
-HHHHHHHHTT--TTT----
-GGGHHHHHHTTTTTT----
-GGGHHHHHTT--TTT----
-GGGHHHHHTTTTTTT----
-GGGHHHHHTTTTTTT----
-GGGHHHHTT---TTT----
-TTSSHHHHT---TTT----
-TTTHHHHHH---TTT----
-GGGHHHHHH---TTT----
-GGGHHHHHT---TTT----
--SSHHHHHT-TTTTT-S--
-GGGHHHHHT-TTTTT-S--
--SSHHHHHT---TTTS---
--S-HHHHHTS--TTTSS--
--SSHHHHHH---TTT-S--
--S-HHHHHT---TTTS---
-TT-HHHHHHTGGGGTSS--
--SSHHHHHH-TTTTTSS--
-GGGTTHHHH---TTT-S--
--SSTTHHHH---TTTSS--
-GGGHHHHHH---TTT-S--
-TT-HHHHHH-TTTTT-S--
-GGGHHHHHH-TTTTTSS--
-TTSHHHHHH-SSTTTS---
-GGGHHHHTT-TTTTTSS--
-TTTHHHHTT-SSTTTS---
-TTSHHHHHH-TTTTTSS--
--TTHHHHTT-SSTTTSS--
--TTHHHHHH-TTTTTSS--
-GGGHHHHHHTTTTTTSS--
--S-HHHHHT-TTTTTSS--
----HHHHHT-SSTTTSS--
--S-HHHHHH-S-TTTSS--
----HHHHHT-S-TTTSS--
----HHHHHT-S-TTT-S--
----HHHHHT-S-TTT-S--
-TT-HHHHTT-S-TTTSS--
--S-HHHHHS-S-TTTSS--
----HHHHHT-S-TTTSS--
----HHHHTT-S-TTTSS--
-TTTHHHHTT-TTTTTSS--
----HHHHTT-S-TTT----
-TT-HHHHTT-S-TTTS---
-TT-HHHHTT-TTTTT----
----HHHHHH-TTTTT-S--
-TT-HHHHTT-TTTTTS---
----TTGGGT---TTT-S--
----HHHHTS-TTTTTS---
----HHHHHT-SSTTTSS--
----HHHHHTTSSTTTS---
----HHHHHTSTTTTTSS--
-TT-TTGGGT-TTTTTS---
--S-HHHHHH-TTTTTS---
--S-HHHHHT-TTTTTS---
--S-HHHHHT-TTTTTSS--
--S-HHHHHH-SSTTTS---
----HHHHHT-TTTTTS---
----HHHHHHSTTTTTS---
--S-HHHHHHSTTTTTS---
-TT-HHHHHH-SSTTTSS--
-TT-HHHHHHTTTTTTSS--
-TT-HHHHTTSTTTTTS---
-TT-HHHHHT-TTTTTS---
-TT-HHHHHH-SSTTTS---
-TTTHHHHHHTTTTTTS---
-TT-HHHHHH-TTTTTS---
-TTSHHHHHH-SSTTTS---
-TTSHHHHTT-SSTTTS---
--S-HHHHHH-SSTTTS---
--TTHHHHHT-TTTTTS---
-TTTHHHHHTTTTTTTS---
-TT-HHHHHTTTTTTTS---
-TT-HHHHHH-SSTTTS---
-TTTHHHHHS-SSTTTS---
--SSHHHHHH-SSTTTSS--
--STTTHHHHTTTTTTS---
-GGGHHHHHHS-STTTS---
-GGGHHHHHH--STTTS---
-GGGHHHHTT-TTTTTS---
-TTSHHHHHHTTTTTTS---
-TTSHHHHHTTTTTTTSS--
-TTTHHHHHTTTTTTTSS--
-TTTHHHHHTTTTTTTS---
-TTTHHHHHTTTTTTTSS--
-TTTHHHHHTTSSTTTS---
-TTTHHHHHTTSSTTTS---
-TTTHHHHHTTTTTTTS---
-TTTHHHHHTTTTTTTS---
-GGGHHHHHTTTTTTTS---
-TT-HHHHHTTTTTTTS---
-GGGHHHHHTTTTTTTS---
-TTTTTTTGGGTTTTTSS--
-TTSHHHHHTTTTTTTS---
-GGGHHHHHTTTTTTTSS--
--SSHHHHHHTSSTTTS---
--TTHHHHTTTTTTTTS---
-TTSHHHHHTTTTTTTSS--
-TTSHHHHHTTTTTTTSS--
-TT-HHHHHHTTTTTTSS--
-TT-HHHHHHTTTTTTSS--
--TTHHHHHTTTTTTTSS--
-TTSHHHHHTTTTTTTSS--
-GGGHHHHHTTTTTTTSS--
-TT-HHHHHT-TTTTTS---
-TT-HHHHHTTTTTTTS---
-TT-TTTTGGGTTTTTSS--
-TT-HHHHHTTTTTTTS---
-TT-HHHHHTTTTTTTS---
-GGGHHHHHTTTT-SSS---
-TT-HHHHHTTTT-SSSS--
-TT-HHHHHHTTT-SSSS--
--S-HHHHHHSSS-SSSS--
-TT-TTHHHHTTT-SSSS--
--S-HHHHHHTSS-SSSS--
--S-HHHHHT-SS-SSSS--
--S-HHHHHT-SS-SSSS--
-TT-HHHHHSSSS-SSSS--
-TT-HHHHTS-TT-SSSS--
--S-HHHHTTSSS-SSSS--
--SSHHHHTT-SS-SSSS--
--SSHHHHTT-SS-SSSS--
--S-TTGGGT-SS-SSSS--
--S-HHHHHH-SS-SSSS--
--S-HHHHHH-SS-SSSS--
--S-TTGGGT-SS-SSSS--
--STTTHHHH-SS-SSSS--
--TTHHHHTT-SS-SSS---
--S-TTHHHH-SS-SSSS--
-GGGHHHHHH-SS-SSSS--
-TT-HHHHHH-SS-SSSS--
-TTTTTGGGT-SS-SSSS--
--TTHHHHHH-SS-SSSS--
-TTTHHHHHH-SS-SSSS--
-TTTTTHHHH-SS-SSSS--
-TTTHHHHHH-SS-SSSS--
-GGGTTHHHHSSS-SSSS--
-GGGHHHHHH-SS-SSSS--
-TTTTTGGGT-SS-SSSS--
-TT-HHHHTT-SS-SSSS--
-TTTTTHHHH-SS-SSSS--
-TT-TTHHHH-SS-SSSS--
-TTTHHHHTT-SS-SSSS--
-TT-HHHHTT-SS-SSSS--
-TTTHHHHTT-SS-SSSS--
-TT-TTGGGT-TT-SSSS--
-TT-TTHHHH-SS-SSSS--
-TT-HHHHTT-SS-SSSS--
-TTTTTGGGT-SS-TTSS--
-TT-HHHHHH-SS-SSSS--
-TT-HHHHHH-SS-SSSS--
-TTTTTHHHH-SS-SSSS--
-TT-TTHHHH-SS-SSSS--
-TTTHHHHTT-SS-SSSS--
--S-HHHHTTSSS-SSSS--
-TT-HHHHHH-SSTTTS---
-TTTTTHHHHSSSTTTSS--
-TTTTTHHHHSSS-SSSS--
-TT-TTHHHH-SS-SSSS--
-TTTHHHHTT-SS-SSSS--
-TT-TTHHHH-SS-SSSS--
-TTTTTHHHH-SS-SSSS--
-TTTTTGGGTSTT-SSSS--
-TT-TTGGGTSSS-SSSS--
-TT-TTHHHHSSS-SSSS--
-TTTTTHHHHSSS-SSS---
--S-HHHHHHSSS-SSSS--
-TT-HHHHHHSSS-SSSS--
--S-HHHHTT-SS-SSSS--
-TTTHHHHTT-SS-SSSS--
--S-TTGGGT-SS-SSSS--
-TT-HHHHTT-SS-SSSS--
--S-HHHHTT-SS-SSSS--
-TT-HHHHTT-SS-SSSS--
--STHHHHTT-SSTTSSS--
-TTTHHHHTT-SSTTTSS--
-TTTHHHHTT-SS-SSSS--
-TTTHHHHHH-SS-SSS---
-TTTHHHHHS-SS-TTSS--
--TTTTGGGG-SS-TTSS--
-TTTTTGGGS-SS-TTSS--
--S-TTGGGS-SS-SSSS--
-TT-HHHHHH-SS-SSSS--
--S-HHHHHH-SS-TTSS--
-TT-HHHHTT-SSTTTS---
--TTHHHHTT-SSTTTS---
-TT-HHHHTT-SSTTTSS--
-TT-HHHHTT-SSTTTS---
-TT-HHHHTT-SSTTTS---
--S-HHHHTT-SSTTTS---
-TTSHHHHHHSSSTTTS---
-GGGHHHHHH-SSTTTS---
--S-HHHHHHSSSTTTS---
--S-HHHHTT-SSTTTSS--
--TTHHHHTTSSSTTTS---
-TTSHHHHHSSSSTTTS---
--TTHHHHTSSSSTTTSS--
-GGGHHHHTTSSSTTTS---
-GGGHHHHTTSSSTTTS---
-GGGHHHHHTSSSTTTS---
-GGGHHHHTTSSSTTTS---
--TTHHHHTS-SSTTTS---
--SSHHHHTTSSSTTTS---
--TTHHHHTT-SSTTTS---
-GGGHHHHHH-SSTTTS---
--SSHHHHTT-SSTTTS---
-TTSTTTTTT-SSTTTSS--
-TTSHHHHTTSSSTTTS---
-TTSHHHHTT-SSTTTS---
-GGGHHHHTS-SSTTTS---
-GGGHHHHTT-SSTTTS---
-TTSHHHHTT-SSTTTS---
-GGGHHHHHHSSSTTTS---
-GGGHHHHHHSSSTTTS---
-GGGHHHHHTSSSTTTS---
-TTTHHHHHHSSSTTTS---
-GGGHHHHHHSSSTTTS---
-GGGHHHHHSSSSTTTS---
-GGGHHHHTS-SSTTTS---
-GGGHHHHTTSSSTTTS---
-GGGHHHHTT-SSTTTS---
-GGGHHHHTTSSSTTTS---
-GGGHHHHHTSSSTTTS---
-TTSHHHHHHSSSTTTS---
-TT-HHHHHHSSSTTTS---
-TTTHHHHHTSSSTTTS---
-TTSHHHHHHSSSTTTS---
--TTTTHHHH-SSTTTS---
-GGGHHHHHTSSSTTTS---
-GGGHHHHHHSSSTTTS---
-GGGSHHHHTSSSTTTSS--
-TTTHHHHHTSSSTTTS---
-GGGHHHHHTSSSTTTS---
-GGGHHHHHTSSSTTTS---
-TTTHHHHHTSSSTTTS---
-GGGHHHHHTSSSTTTS---
-TTTHHHHTTSSSTTTS---
-HHHHHHHHTSSSTTTS---
-GGGHHHHTTSSSTTTS---
-TTTHHHHTT-SSTTTS---
-GGGTTHHHHSSSTTTS---
-TTTHHHHHTSSSTTTS---
-GGGHHHHTTSSSTTTS---
-GGGHHHHHT-SSTTTS---
-GGGHHHHHHSSSTTTS---
-GGGHHHHTT-SSTTTS---
-GGGHHHHHHSSSTTTS---
-TTSHHHHHTSSSTTTS---
-GGGHHHHTTSSSTTTS---
-TTTHHHHHTSSSTTTS---
-TTTHHHHHH-SSTTTS---
-GGGHHHHTT-SSTTTS---
-GGGHHHHTT-SSTTTS---
-TTTHHHHHH-SSTTTS---
-TTTHHHHTT-SSTTTS---
-TTSTTHHHH-SSTTTS---
-GGGHHHHHH-SSTTTS---
-GGGHHHHHH-SSTTTS---
-TTTHHHHHH-SSTTTS---
-TTTHHHHTT-SSTTTS---
-TTTHHHHHT-SSTTTS---
-TTTHHHHTT-SSTTTS---
-TTTHHHHTT-SSTTTS---
-GGGHHHHTT-SSTTTS---
-TTTHHHHTT-SSTTTS---
-GGGHHHHTT-S-TTTS---
-GGGHHHHHT-SSTTTS---
-TTTHHHHTT-S-TTTS---
-GGGHHHHHT-SSTTTS---
-GGGHHHHHT-S-TTTS---
-TTTHHHHTT-SSTTTS---
-GGGHHHHHT-S-TTTS---
-GGGTTTTTS-S-TTTS---
-GGGHHHHTS-SSTTTS---
-GGGHHHHTT-S-TTTS---
-HHHHHHHTS-SSTTTS---
-HHHHHHHHS-S-TTTS---
-TTTHHHHTS-SSTTTS---
-GGGHHHHHT-SSTTTS---
-TTTHHHHS--S-TTTS---
-TTTHHHHT--TTTTTS---
-GGGHHHHHT-SSTTTS---
-GGGHHHHHT--STTTS---
-HHHHHHHTT-SSTTTS---
-TTSHHHHTT-SSTTTS---
-HHHHHHHTT-SSTTTS---
-HHHHHHHHS-SSTTTS---
-GGGSHHHHS-SSTTT----
-GGG-HHHHT-SSTTTS---
-GGG-TTGGG-S-TTTS---
-GGG-HHHHH-SSTTTS---
-GGG-HHHHH-S-TTTS---
-TTT-HHHHH-SSTTTS---
-GGG-TTTTT-SSTTTS---
-GGG-TTTTT-SSTTTS---
-TTT-TTTTT-S-TTTS---
-GGG-TTTTT-SSTTTS---
-GGG-SSTTT-SSTTTS---
-HHHHTTTTT-S-TTTS---
-TTS-SSTTT-S-GGGS---
-GGG-TTTTS-SSTTTS---
-TTTTTTTTS-SSTTTS---
-TTTHHHHTT-SSTTTS---
-TTTHHHHTS-SSTTT----
-TTTTTGGGT-SSTTTS---
-HHHHHHHTT-SSTTTS---
-HHHHHHHTT-S-TTT----
-TTTHHHHTT-SSTTTS---
-GGGHHHHTT-SSTTTS---
-TTTHHHHTT-SSTTTS---
-GGGHHHHTT-S-TTTS---
-TTTHHHHTT-SSTTT----
-GGGHHHHTT-S-TTT----
-TTTHHHHTT-SSTTTS---
-TTTHHHHHH-S-TTTS---
-TTTHHHHHH-SSTTTS---
-TT-HHHHTT-SSTTTS---
-TTTHHHHTS-S-TTTS---
-GGGHHHHHH-SSTTTS---
-TTSHHHHHT-SSTTTS---
-TT-HHHHHH-SSTTTS---
-TT-HHHHTT-SSTTTS---
-GGGHHHHHH-SSTTTS---
-GGGHHHHHT-S-TTTS---
-TTSHHHHTT-SSTTTS---
-GGGSGGGTT-SSTTTS---
-GGGTTGGGT-S-TTTS---
-GGGTTTTTT-S-TTTS---
-GGGHHHHTT-SSTTTS---
-TTSHHHHTT-S-TTT----
-TTSTTGGGG-S-TTTS---
-GGGHHHHTT-S-TTTS---
-TTSTTGGGT-S-TTTS---
-GGGTTTTTT-SSTTT----
-TTTTTGGGT-S-TTT----
-GGGTTGGGT-S-TTTS---
-TTSTTTTTT-SSTTTS---
-GGGTTGGGT-SSTTTS---
-GGGTTGGGT-S-TTTS---
-GGGTTGGGT-S-TTTS---
-GGGTTGGGT-S-TTTS---
-GGGTTHHHH-SSTTTS---
-TTTTTGGGT-SSTTTS---
-TTTTTGGGT-SSTTTS---
-GGGHHHHTT-SSTTTS---
-TTTTTGGGT-SSTTT----
-HHHHTGGGT-SSTTTS---
--TTHHHHTT-SSTTT----
-GGGTTGGGS-S-TTT----
-GGGTTTTTT-S-TTTS---
-GGGTTGGGG-SSTTTS---
-TTTTTGGGT-SSTTTS---
-TTTHHHHTT-S-TTTS---
-TTTHHHHTT-SSTTTS---
-GGGTGGGSS-S-TTTS---
-TTTGGGTTT-SSTTTS---
-TTTHHHHTT-SSTTTS---
-TTTHHHHTT-SSTTTS---
-GGGTTGGGT-SSTTTS---
-TTSTTGGGT-S-TTTS---
-TTTTTGGGT-S-TTTS---
-TTTTTGGGT-S-TTTS---
-TTTTTTTTT-S-TTTS---
-TTTHHHHTT-TTTTTS---
-GGG-GGGSS-SSTTTS---
-TTTGGGGSS-SSTTTS---
-GGGGGGSSSSSSTTTS---
-GGGTTTSSS-S-TTTS---
-TTSGGGSSS-SSTTTS---
-GGGTTSSSS-SSTTTS---
-TT-TTTTTT-SSTTTS---
-GGGTTTSSS-SSTTTS---
-GGGTTS-SS-SSTTTS---
-TTTTTSSSS-SSTTTS---
-TTTTTTSSS-SSTTTS---
-TTTGGG-SS--STTTS---
-GGGTTTTTS-SSTTTS---
-GGGTTTSSS-SSTTTS---
-GGGGGG-SS-SSTTTS---
-TTSTTTSSS-SSTTTS---
-GGGTTTTTS-SSTTTS---
-TTTTTTTTS-S-TTTS---
-GGGTTT-SS-SSTTTS---
-TTTGGGSSS-SSTTTS---
-TTTGGG-SS-SSTTTS---
-TTTGGG--S-SSTTTS---
-GGGTTTSSS-SSTTTS---
-TTTTTT--S-SSTTTS---
-TTTTTT--SSSSTTTS---
-TTTTTT-TT-SSTTTS---
-TTTGGG-SS-SSTTTS---
-TTTGGG-SS-SSTTTS---
-TTTGGG-SS-SSTTTS---
-TTTTTT--SSSSTTTS---
-TTTTTS-SS-SSTTTS---
-TTTTTT--SSSSTTTS---
-TTTTTT--SSSSTTTS---
-TTTTTT--S-SSTTTS---
-TTTTTTS-S-SSTTTS---
-TTTTTT--S-SSTTTS---
-TTTTTT--S-SSTTTS---
-TTTGGG--S-SSTTTS---
-TTTGGGSTT-SSTTTS---
-TTTGGG--S-SSTTTS---
-TTTGGG-SS-SSTTTS---
-TTTTTTS-S-S-TTT----
-TTTGGG--S-S-TTT----
-TTTTTTS-S-SSTTTS---
-TTTGGG--S-SSTTTS---
-TTTTTT--S-S-TTTS---
-TTTTTT-SS-S-TTTS---
-TTTTTT-SS-SSTTTS---
-TTTTTT--S-S-TTTS---
-TTTTTT--S-S-TTTS---
-TTTTTT-SS-S-TTTS---
-TTTGGG--S-SSTTTS---
-TTTGGG--S-S-TTTS---
-TTTTTT--S-S-TTTS---
-TTTTTT--S-S-GGG----
-TTTTTT--S-S-TTT----
-TTTTTT-SS-SSTTTS---
-TTTTTS-SS-SSTTT----
-TTTTTS-SS-SSTTT----
-TTTTTT-SS-SSTTTS---
-TTTGGG--SSSSTTTS---
-TTTTTT--S-SSTTTS---
-TTTTTT-SS-SSTTT----
-TTTGGG-SS-SSTTTS---
-TTTGGG-SS-SSTTTS---
-TTTTTT-SS-SSTTTS---
-TTTTTT--S-SSTTTS---
-TTTTTT--S-SSTTTS---
-TTTTTT--S-S-TTT----
-TTTTTT-SS-SSTTTS---
-TTTTTT-SS-SSGGGS---
-TTTTTT-SS---TTT----
--S-TTT-SS--STTTS---
-TTTTTT-SS--STTTS---
-TTTTTT-SS---TTTS---
-TTTTTT-SS---GGG----
-TT-GGG-SS--SGGG----
-TTTTTT-SS---TTTS---
-TTTTTT-SSSS-TTTS---
-TTTGGG-SSSS-TTTS---
-TTTTTT-SSS--TTTS---
-TTTTTT-SS---TTTS---
-TTTTTT-SS---TTTS---
-TTTTTT-SSTT-TTTS---
-TTTTTT-SS---TTTS---
-TTTTTT-SS---TTTS---
-TTTTTT-SS---TTTS---
-TTTTTT-SS---TTTS---
-TTTTTT-SS---TTT----
-TTTTTT-SS-S-TTTS---
-TTTTTT-SS-S-TTTS---
-TT-TTT-SSS--TTTS---
-TT-TTT-SS---TTTS---
--S-TTT-SS---TTTS---
-TTTTTT-SS-SSTTTS---
-TTTTTT-SS-S-TTTS---
-TTTTTTSSS--STTTS---
-TTTTTT-SSS-STTTS---
-TTTTTT-SS-SSTTTS---
--STTTTSSS-SSTTTS---
-TTTTTTTSS-SSTTTS---
-TT-TTT-SS-SSTTTS---
-TTTGGG-SS-SSTTTS---
-TTTTTT-SS-SSTTTS---
-TTTTTT-SS-SSTTTS---
-TT-TTTSSS-SSTTTS---
-TTTTTTSSS-SSTTTS---
-TT-TTTSSS---TTTS---
-TTTTTTSSS---TTTS---
-TTTGGG-SS-S-TTTS---
-TTTTTT-SSSSSTTTS---
-TTTTTT-SS-S-TTTS---
-TTTTTT-SS-S-TTTS---
-TT-TTTSSS-S-TTTS---
-TTTTTT-SS-SSTTTS---
-TTTTTT-SS-S-TTTS---
-TTTTTTSSS-SSTTTS---
-TTTGGG-SS-SSTTTS---
-TT-GGG-TTSS-TTTS---
-TTTSTTSSSTT-TTTS---
-TTTHHHHTT-S-TTTS---
-TTTGGGSTT-TTTTTS---
-TTTTTT-SS-SSTTTS---
-TTTTTT-SS-SSTTTS---
-TTTTTT--S-SSTTTS---
-TTTTTT-SS-SSTTTS---
-TTTTTT--S-SSTTTS---
-TTTTTT-SS-SSTTTS---
-TTTTTT--S-SSTTTS---
-TTTTTT--S-S-TTTS---
-TTTTTT-SS-S-TTTS---
-TTTTTT-SS-SSTTTS---
-TTTTTT-SS-SSTTTS---
-TT-TTT-SS-SSTTTS---
-TT-TTT-SS-SSTTTS---
-TT-TTT-SS-SSGGGS---
-TTTTTT-SS-S-TTTS---
-TTSTTT-SS-SSTTTS---
-TTSTTT-SS-S-TTTS---
-TTTTTT-SS-S-TTTS---
-TTTTTT--S-S-TTTS---
-TTTTTT-SS-S-TTTS---
-TTTTTT-SS-S-TTTS---
-TTTTTT-SS-S-TTTS---
-TTTTTT-SS-SSTTTS---
-TTTTTT--S-S-TTTS---
-TTTTTT-SS-S-TTTS---
-TT-TTT-SS-S-TTTS---
-TTTTTT-SS-SSTTTS---
-TTTTTT-SS-S-TTTS---
-TTTTTT-SS-SSTTTS---
-TTTTTT-SS-SSTTTS---
-TTTTTT-SS-S-TTTS---
-TTTTTT-SS-S-TTTS---
-TTTTTT-SS-S-TTTS---
-TTTTTT-SS-SSTTTS---
-TTTTTT-SS-SSTTTS---
-TTTTTT-SS-S-TTTS---
-TTSTTT-SS-S-TTTS---
-TTTTTT-SS-S-TTTS---
-TTTTTT-SS-SSTTTS---
-TTTTTT-SS-S-TTTS---
-TT-TTT-SS-SSTTTS---
-TTTTTT-SS-S-TTTS---
-TTTTTT-SS-SSTTTS---
--S-TTT-SS-S-TTTS---
-TTSTTT-SS-SSTTTS---
-TTSTTT-SS-SSTTTS---
-TTTTTT-SS-SSTTTS---
--SSTTT-SS-S-TTTS---
-TTTTTT-SS-S-TTTS---
-TTTTTT-SS-SSTTTS---
-TTTTTT-SS---TTTS---
-TTTTTT-SS-SSTTTS---
-TTTTTT-SS-S-TTTS---
-TTTTTT-SS-S-TTTS---
-TTTTTT-SS-S-TTTS---
-TTTTTT-SS-S-TTTS---
-TTTTTT-SS-S-TTTS---
-TTTTTT-SS-SSTTTS---
-TTTTTT-SS-S-TTTS---
-TTTTTT-SS-SSTTTS---
-TTTTTT-SS-S-TTTS---
-TTSTTT-SS-SSTTTS---
-TTTTTT-SS-S-TTTS---
-TTTTTT-SS-SSTTTS---
-TTTTTT-SS-SSTTTS---
-TTTTTT-SS-S-TTTS---
-TTTTTT-SS-S-TTTS---
-TTTTTT-SS-SSTTTS---
-TT-TTT-SS-SSTTTS---
-TTTTTT-SS-S-TTTS---
--SSTTT-SS-SSTTTS---
-TT-TTT-SS-SSTTTS---
-TTTTTT-SS-SSTTTS---
-TTTTTT-SS-S-TTTS---
-TT-TTS-SS-S-TTTS---
--SSTTT-SS-S-TTTS---
-TTTTTT-SS-S-TTTS---
-TTTTTT-SS-S-TTTS---
-TTTTTT-SS-S-TTTS---
-TTTTTT-SS-SSTTTS---
-TT-TTT-SS-SSTTTS---
-TTTTTT--S-S-TTTS---
-TT-TTT-SS-SSTTTS---
-TTTTTT--S-SSTTTS---
-GGGTTT-SS-S-TTTS---
-GGGTTT-SS-SSTTTS---
-TTTTTT-SS-S-TTTS---
-TTTTTT-SS-SSTTTS---
-TTTTTT-SS-S-TTTS---
-TTTTTT-SS-S-TTTS---
-TTTTTT--S-S-TTTS---
-TTTTTT-SS-SSTTTS---
-TTSTTT-SS-SSTTTS---
-TTTTTT--S-S-TTTS---
-TTTTTT-SS-S-TTTS---
-TTGGGT--S-S-TTTS---
-TTTTTT-SS-SSTTTS---
-TTTTTT-SS-SSTTTS---
-TTTTTT-SS-S-TTTS---
-TTTTTT-SS-SSTTTS---
-TTTTTT-SS-SSTTTS---
-GGGTTT-SS-SSTTTS---
-TTTTTT-SS-SSTTTS---
-TTTTTS-SS-S-TTTS---
-TTTTTT-SS-SSTTTS---
-TTTTTT-SS-S-TTTS---
-TTTTTT-SS-SSTTTS---
-GGGTTT-SS-SSTTTS---
-TTSTTT-SS-S-TTTS---
-TTTTTT-SS-SSTTTS---
-TTTTTT-SS-SSTTTS---
-TTTTTS-SS-S-TTTS---
-TTTTTT-SS-S-TTTS---
-TTTTTT-SS-S-TTTS---
-TTTTTT-SS-S-TTTS---
-TTTTTT-SS-S-TTTS---
-TTTTTT-SS-S-TTTS---
-TTTTTT-SS-S-TTTS---
-TTTTTT--S-SSTTTS---
-TTTTTT-SS-SSTTTS---
-TTTTTT-SS-S-TTTS---
-TTTTTT-SS-S-TTTS---
-TTTTTT-SS-S-TTTS---
-TTTTTT-SS-S-TTTS---
-TTTTTT-SS-S-TTTS---
-TTTTTT-SS-S-TTTS---
-TTTTTT-SS-SSTTTS---
-TTTTTT-SS-S-TTTS---
-TTTTTT-SS-S-TTTS---
-GGGTTT-SS-S-TTTS---
-TTTTTT-SS-SSTTTS---
-TTSTTT-SS-S-TTTS---
-TT-TTT-SS-S-TTTS---
-TTTTTT-SS-S-TTTS---
-TTTTTT-SS---TTTS---
-TTTTTT-SS-S-TTTS---
-TTTTTT-SS-S-TTTS---
-TTTTTT-SS-S-TTTS---
-TTTTTT-SS-SSTTTS---
-TTTTTT-SS-S-TTTS---
-TTTTTT-SS-SSTTTS---
-TTTTTT-SS-S-TTTS---
-TTTTTT-SS-SSTTTS---
-TTTTTT-SS-S-TTTS---
-TTTTTT-SS-SSTTTS---
--S-TTT-SS-S-TTTS---
-TTTTTT-SS-SSTTTS---
-TT-TTT-SS-S-TTTS---
-TTTTTT-SS-S-TTTS---
-TTSTTT-SS-S-TTTS---
-TTSTTT--S-S-TTTS---
-TTSTTT--S-S-TTTS---
-TTTTTT--S-SSTTTS---
-TTTTTT-SS-SSTTTS---
-TT-TTT-SS-S-TTS----
-TTTTTT-SS-S-TTTS---
-TTTTTS-SS-S-TTTS---
-TTTTTT-SS-S-TTTS---
-TTTGGG-SS-S-TTTS---
-TTTTTT-SS-S-TTTS---
--S-GGG-SS-SSTTTS---
-TTTTTT-SS-SSTTTS---
-TT-TTT-SS-S-TTTS---
-TTTTTT-SS-SSTTTS---
-TTTTTT--S-S-TTTS---
-TTTTTT-SS-SSTTTS---
-TTTTTT-SS-S-TTTS---
-TTTTTT-SS-SSTTTS---
-TTTTTT-SS-SSTTTS---
-TTTTTT-SS-S-TTTS---
-TTTTTT-SS-S-TTTS---
-TTTTTT-SSSSSTTTS---
-TTTTTT--S-S-TTTS---
-TTTTTT--S-SSTTTS---
-TTTTTT--S-SSTTTS---
-TTTTTT-SS-SSTTTS---
-TTTTTT-SS-SSTTTS---
-TTTTTT--S-SSTTTS---
-TTTTTT-SS-SSTTTS---
-TTTTTT-SS-SSTTTS---
-TTTTTT-SSS-STTT----
-TTTTTT-SS---TTTS---
-TTTTTT-SSSSSTTTS---
-TTTTTT-SS-S-TTTS---
-TTTTTT-SSSSSTTTS---
-TTTTTT-SSSS-TTTS---
-TTTTTT-SSS--TTTS---
-TTTTTT-SS---TTTS---
-TTTTTT-SS-S-TTTS---
-TTTTTT-SSS--TTTS---
-TTTTTT-SSSSSTTTS---
-TTTTTT-SSSS-TTTS---
-TTTTTT-SS-S-TTTS---
-TTTTTT-SS-S-TTTS---
-TTTTTT-SS-SSTTTS---
-TTTTTT-SS---TTTS---
-TTTTTT-SS-TTTTTS---
-TTTTTT-SSS--TTTS---
-TTTTTT-SS-S-TTTS---
-TTTTTT-SS-SSTTTS---
-TTTTTT-SS-S-TTTS---
-TTTTTT-SS---TTTS---
-TTTTTT-SS---TTTS---
-TTTTTT-SS-S-TTTS---
-TTTTTT-SS---TTTS---
--S-TTT-SS-S-GGGS---
-TTTTTS-SS-SSTTTS---
-TTTTTT-SS-SSTTTS---
-TTTTTT-SS-S-TTTS---
-TTTTTT-SS-S-TTTS---
-TTTTTT-SSS--TTTS---
-TTTTTT-SS-SSTTTS---
-TTTTTT-SS-SSTTTS---
-TTTTTT-SS---TTTS---
-TTTTTT-SS---TTTS---
-TTTTTT-SS-SSTTTS---
-TTTTTT-SS-S-TTTS---
-TTTTTT-SS----SSS---
-TTTTTT-SS-S-TTTS---
-TTTTTT-SS---TTTS---
-TTTTTT-SSS--TTTS---
-TTTTTT-SS---TTTS---
-TTTTTT-SS-SSTTTS---
-TTTTTT-SSSS-TTTS---
--S-TTT-SSS--TTTS---
-TTTTTT-SS-S-TTTS---
-TTTTTT-SS-SSTTTS---
-TTTTTT-SS-S-TTTS---
-TTTTTT-SS-S-TTTS---
-TTTTTT-SS-S-TTTS---
-TTTTTT-SS-SSTTTS---
-TTTTTT-SSSSSTTTS---
-TTTTTT-SSS--TTTS---
-TTTTTT-SSS--TTTS---
-TTTTTT-SS-SSTTTS---
-TTTTTT-SS-S-TTTS---
-TTTTTT--SSSSTTTS---
-TTTTTT-SSS-STTTS---
-TTTTTT-SSS--TTTS---
-TTTTTT-SS-S-TTTS---
-TTTTTT-SS-SSTTTS---
-TTTTTT-SS-SSTTTS---
-TTTTTT-SS---TTTS---
-TTTTTT-SS--STTTS---
-TTTTTT-SS-SSTTTS---
-TTTTTT-SS-S-TTTS---
-TTTTTT-SS---TTTS---
-TTTTTT-SS---TTTS---
-TTTTTT-SS---TTTS---
-TTTTTT-SS---TTTS---
-TTTTTT-SS-TTTTTS---
-TTTTTT-SS--STTTS---
-TTTTTT-SS-S-TTTS---
-TTTTTT-SSS--TTTS---
-TTTTTT-SSS--TTTS---
-TTTTTT-SS-S-TTTS---
-TTTTTT-SS---TTTS---
-TTTTTT-SS-S-TTTS---
-TTTTTT-SS-SSTTTS---
-TTTTTT-SSSSSTTTS---
-TTTTTT-SS-SSTTTS---
-TTTTTT-SS-SSTTTS---
-TTTTTT-SSSSSTTTS---
-TTTTTT-SS-S-TTTS---
-TTTTTT-SS-SSTTTS---
-TTTTTT-SS-S-TTTS---
-TTTTTT-SS---TTTS---
-TTTTTT-SS-S-TTTS---
-TTTTTT-SS-S-TTTS---
-TTTTTT-SS---TTTS---
-TTTTTT-SS--STTTS---
-TTTTTT-SS---TTTS---
-TTTTTT-SSSS-TTTS---
-TTTTTT-SS-SSTTTS---
-TTTTTT-SS-S-TTTS---
-TTTTTT-SS-S-TTTS---
-TTTTTT-SS-S-TTTS---
-TTTTTT-SS-S-TTTS---
-TTTTTT-SS-SSTTTS---
-TTTTTT-SS-SSTTTS---
-TTTTTT-SS-SSTTTS---
-TTTTTT-SS-S-TTTS---
-TTTTTT-SSSSSTTTS---
-TTTTTT-SS-S-TTTS---
-TT-TTT-SS-SSTTTS---
-TTTTTT-SSSS-TTTS---
-TTTTTT-SSSSSTTTS---
-TTTTTT-SS-SSTTTS---
-TTTTTT-SSSSSTTTS---
-TTTTTT-SS-SSTTTS---
-TTTTTT-SS-SSTTTS---
-TTTTTT-SS-SSTTTS---
-TTTTTT-SS-SSTTTS---
-TTTTTT-SS-S-TTTS---
-TTTTTT-SS-SSTTTS---
--S-TTT-SSSSSTTTS---
-TTTTTT-SS-SSTTTS---
--S-TTT-SS-SSTTTS---
-TTTTTS-SS-S-TTTS---
-TTTTTT-SS-SSTTTS---
-TTTTTT-SS-S-TTTS---
-TTTTTT-SS-SSTTTS---
-TTTTTT-SS-S-TTTS---
-TTTTTT-SS-SSTTTS---
-TTTTTT-SS-S-TTTS---
-TTTTTS-SS-S-TTTS---
-TTTTTT-SS-SSTTTS---
-TTTTTT-SS-SSTTTS---
-TTTTTT-SS-S-TTTS---
-TTTTTT-SS-SSTTTS---
-TTTTTT-SS-SSTTTS---
-TTTTTT-SS-SSTTTS---
-TTTTTT-SS-SSTTTS---
-TTTTTT-SS-S-TTTS---
-TTTTTT-SS-S-TTTS---
-TTTTTT-SS-SSTTTS---
-TTTTTT-SS-SSTTTS---
-TTTTTT-SS-SSTTTS---
-TTTTTT-SS-SSTTTS---
-TTTTTT-SS-SSTTTS---
-TTTTTT-SS-SSTTTS---
-TT-TTT-SS-SSTTTS---
--S-TTS-SS-S-TTTS---
-GGGTTT-SS-S-TTTS---
-TTTTTT-SS-SSTTTS---
-TTTTTT-SS-S-TTTS---
-TTTTTT-SS-SSTTTS---
-TTTTTT-SS-SSTTTS---
-TTTTTT-SS-SSTTTS---
-TTTTTT-SS-S-TTTS---
-TTTTTT-SS-S-TTTS---
-TTTTTT-SS-S-TTTS---
-TTTTTT-SS-S-TTTS---
-TTTTTT-SS-S-TTTS---
-TTTTTT-SS-SSTTTS---
-TTTTTT-SS-S-TTTS---
-TTTTTT--S-S-TTTS---
-TTTTTT-SS-S-TTTS---
-TTTTTT-SS-SSTTTS---
-TTTTTT-SS-SSTTTS---
-TTTTTS-SS-SSTTTS---
-TTTTTT-SS-SSTTTS---
-TTTTTT-SS-SSTTTS---
-TTTTTS-SS-SSTTTS---
--S-TTT-SS-SSTTTS---
--S-TTT-SS-SSTTTS---
--SSTTT-SS-S-TTTS---
-TTTTTT-SS-SSTTTS---
-TTTTTT-SS-SSTTTS---
-TTTTTT-SS-SSTTTS---
-TTTTTT-SS-SSTTTS---
-TTTTTT-SS-SSTTTS---
-TTTTTTSTT-SSTTTS---
--SSTTT-SS-SSTTTS---
--SSGGG-SS-SSTTTS---
--SSTTT-SS-SSTTTS---
--S-TTT-SS-SSTTTS---
--S-TTT-SS-SSTTTS---
-TT-TTT-SS-SSTTTS---
-TTTTTT-SS-SSTTTS---
-TTTTTT-SS-SSTTTS---
-TTTTTT-SS-SSTTTS---
-TTTTTT-SS-SSGGGS---
-TTTTTT-SS-S-TTTS---
-TTTTTT-SSS-STTTS---
-TTTTTT-SS-SSTTTS---
-TTTTTT-SS-SSTTTS---
-TTTTTT-SS-S-TTTS---
-TTSTTT-SS-SSTTTS---
-TTTTTT-SS-SSTTTS---
-TTTTTT-SS-SSTTTS---
-TTTTTT-SS-S-TTTS---
-TTTTTT-SSS-STTTS---
-TTTTTT-SS-SSTTTS---
-TTTTTT-SS-SSTTTS---
-TTTTTT-SS-SSTTTS---
-TTTTTT-SS-S-TTTS---
-TTTTTT-SS-SSTTTS---
-TTTTTT-SS-SSTTTS---
-TTTTTT--S-SSTTTS---
--SGGGT-SS-SSTTTS---
-TT-TTT-SS-SSTTTS---
-TTTTTT-SS--STTTS---
-TTTTTT-SS-SSTTTS---
-TTTTTT-SS-SSTTTS---
-TTTTTT-SS-SSTTTS---
-TTTTTT-SS-SSTTTS---
-TTTTTT--S-SSTTTS---
-TTTTTT--S-SSTTTS---
-TTTTTT-SS-SSTTTS---
-TTTTTT-SS-SSTTTS---
-TTTTTT-SS-SSTTTS---
-TTTTTT-SS-SSTTTS---
-TTTTTT-SS--STTTS---
-TTTTTT-SS--STTTS---
-TTTTTT-SS-S-TTTS---
-TTTTTS-SS-SSTTTS---
-TTTTTT-SS-SSTTTS---
-TTTTTT-SS-SSTTTS---
-TTTTTT-SS---TTTS---
-TTTTTT-SS-S-TTTS---
-TTTTTS-SS-SSTTTS---
-TTTTTT--S-SSTTTS---
-TTTTTT--S-SSTTTS---
--S-TTS-SS-S-TTTS---
-TTTTTT-SS-SSTTTS---
-TT-TTT-SS-S-TTTS---
-TT-TTS--S-S-TTTS---
-TTTTTT-SS-SSTTTS---
-TTTTTT-SS-S-TTTS---
-TTTTTT-SS-SSTTTS---
-TTTTTT-SS-SSTTTS---
-TTSTTT-SS-SSTTTS---
--S-TTT-SS-S-TTTS---
-TT-TTT-SS-S-TTTS---
-TTTTTT-SS-S-TTTS---
-TTTTTT-SS-S-TTTS---
--SSTTS-SS-S-TTT----
-TTTTTT-SS-SSTTTS---
-TTTTTT-SS-S-TTTS---
-TTTTTT-SS-S-TTTS---
--SSTTS-SS-S-TTTS---
-TT-TTS-SS-S-TTTS---
-TT-TTT-SS-S-TTTS---
--S-TTT-SS-SSTTTS---
-TT-TTT-SS-S-TTTS---
-TTTTTT-SS-SSTTTS---
-TTTTTT-SS-SSTTTS---
-TTTTTT-SS-S-TTTS---
-TTT-TT-SS-S-TTTS---
-TTTTTT-SS-S-TTTS---
-TTTTTT-SS-S-TTTS---
-TTTTTT-SS-S-TTTS---
-TTTTTS-SS-SSTTTS---
-TTTTTT-SS-S-TTTS---
-TTTTTT-SS-SSTTTS---
-TTTTTT-SS-SSTTTS---
-TTTTTT-SS-S-TTTS---
-TTTTTT-SS-S-TTTS---
-TTTTTT-SS-S-TTTS---
-TTTTTT-SS-SSTTTS---
-TTTTTT-SS-S-TTTS---
-TTTTTT-SS-S-TTTS---
-TTTTTT-SS-SSTTTS---
-TTTTTT-SS-SSTTTS---
-TTTTTT-SS-S-TTTS---
-TTTTTT-SS-S-TTTS---
-TTSTTT--S-SSTTTS---
-TTTTTT-SS-S-TTTS---
-TTTTTT-SS-S-TTTS---
-TTTTTT-SS-S-TTTS---
-TTTTTT-SS-SSTTTS---
-TTTTTS-SS-S-TTTS---
-TTTTTS-SS-S-TTTS---
-TTTTTT-SS-S-TTTS---
-TTTTTT-SS-SSTTTS---
-TTTTTT-SS-S-TTTS---
-GGGTTT-SS-S-TTTS---
-TTSTTT-SS-SSTTTS---
-TTTTTT-SS-S-TTTS---
-TTTTTT-SS-SSTTTS---
-TTTTTT-SS-S-TTTS---
-TTTTTT-SS-S-TTTS---
-TTTTTT-SS-SSTTTS---
-TTTTTT-SS-S-TTTS---
-TTTTTT-SS-S-TTTS---
-TTTTTT-SS-S-TTTS---
-GGGTTTSSS-SSTTTS---
-TTTTTT-SS-SSTTTS---
-TTTTTT-SS-S-TTTS---
-TTTTTS-SS-S-TTTS---
-TTTTTT-SS-S-TTTS---
-TT-TTT-SS-S-TTTS---
-TTTTTT-SS-SSTTTS---
-TTTTTT-SS-SSTTTS---
-TTTTTT--S-SSTTTS---
-TTTTTT-SS-S-TTTS---
-GGGTTS-SS-S-TTTS---
-TTTTTT-SS-SSTTTS---
-TTTTTS-SS-SSTTTS---
-TTTTTT-SS-SSTTTS---
-TTTTTT-SS-SSTTTS---
-TTTTTT-SS-SSTTTS---
-TTSTTT-SS-SSTTTS---
-TTTTTT-SS-SSTTTS---
-TTTTTT-SS-SSTTTS---
-TTTTTT-SS-SSTTTS---
-TTTTTT-SS-SSTTTS---
-TTTTTT-SS-SSTTTS---
-TTTTTT-SS-S-TTTS---
-TTTTTT-SS-SSTTTS---
-TTTTTT-SS-SSTTTS---
-TTTTTT-SS-SSTTTS---
-TTTTTT-SS-SSTTTS---
-TTTTTT-SS-SSTTTS---
-TTTTTT-SS-SSTTTS---
-TTTTTT-SS-SSTTTS---
-TTTTTT-SS-S-TTTS---
-TTTTTT-SS-S-TTTS---
-TTTTTT-SS-SSTTTS---
-TTSTTT-SS-SSTTTS---
--TTTTT-SS-SSTTTS---
-TTTTTT--S-SSTTTS---
-TTTTTT-SS-SSTTTS---
-TTTTTT-SS-SSTTTS---
-TTTTTT-SS-SSTTTS---
-TTTTTS-SS-SSTTTS---
-TTTTTT-SS-S-TTTS---
-TTTTTT-SS-S-TTTS---
-TTTTTT-SS-S-TTTS---
-TTTTTT-SS-S-TTTS---
-TTTTTT-SS-S-TTTS---
-TTTTTT-SS-SSTTTS---
-TTSTTT-SS-S-TTTS---
-TTTTTT-SS-SSGGGS---
-TTTTTS-SS-S-TTTS---
-TT-TTT-SS-S-TTTS---
-GGGTTT-SS-S-TTTS---
-GGGTTT-SS-S-TTTS---
-TTTTTT-SS-S-TTTS---
-TTTTTT-SS-S-TTTS---
-TTTTTS-SS-SSTTTS---
--SSTTT-SS-S-TTTS---
-GGGTTT-SS-S-TTTS---
--TTTTT-SS-S-TTTS---
--TTTTT-SS---TTTS---
--SSTTT-SS---TTTS---
-TTTTTT-SS---TTTS---
-TTTTTT-SS-SSTTTS---
-GGGTTT-SS--STTTS---
-TTSTTT-SS---TTTS---
-GGGTTT-SS--STTTS---
-GGGTTT-SS---TTTS---
--SSTTT-SS-S-TTTS---
--SSTTT-SS---TTTS---
-GGGTTT-SS-S-TTTS---
-GGGTTT-SS---TTTS---
--TTTTT-SS--STTTS---
--TTTTT-SS---TTTS---
-GGGTTT-SS-S-TTTS---
--TTTTT-SS-SSTTTS---
--TTTTT-SS-TTTTTS---
--TTTTT-SS-TTTTTS---
--TTTTT-SS-S-TTTS---
--TTTTT-SS---TTT----
--TTTTT-SS-TTTTTS---
--TTTTT-SS-TTTTTS---
--TTTTT-SS-TTTTTS---
--TTTTT-SS-S-TTTS---
--GGGGT-SS-TTTTTS---
--TTTTT-SS-TTTTTS---
--TTTTT-SSSS-TTTS---
--TTTTS--SSSSTTTS---
--TTTTT-SS-TTTTTS---
--TTTTS-SS-TTTTTS---
--TTTT--SS-SSTTTS---
--TTSS--SS-TTTTTS---
--TTGGG-SS-SSTTTS---
--TTTTT-SS-SSTTTS---
--TTTTT--TTTTTTTS---
--SSTTT-SS-TTTTSS---
--TTTTS-TT-SSTTTS---
--TTTTS-TT-S-TTTS---
--TTTTT-TT-TTTTTS---
--TTTTS-TT-TTTTTS---
--TTTTS-TT-TTTTTS---
--TTTTS-TT-TTTTTS---
--TTTTS-TT-TTTTTS---
--TTTTS-TT-TTTTTS---
--TTTTS-TT-TTTTTS---
--TTTTS-TT-TTTTTS---
--TTTTS-TT-SSTTTS---
--TTTTS-TT-TTTTTS---
--SSTTS-TT-SSTTTS---
--TTTTS-TT-TTTTTS---
--TTTTS-TT-TTTTTS---
--TTTTT-TT-SSTTTS---
--TTTTS-TTTTTTTTS---
--TTTTS-TT-TTTTTS---
--S-TTS-TT-TTTTTS---
--TTTTS-TT-TTTTTS---
--S-TTS-TTTTTTTTS---
--TTTTS-TTTTTTTTS---
--TTTTTSTTTTTTTTS---
--TTTTSSTT-SSTTTS---
--TTTTTSTT-TTTTTS---
--TTTTTSTTTTTTTTS---
--TTTTSSTTTTTTTTS---
--TTTTT-TTTTTTTTS---
--TTTTS-TT-TTTTTS---
--TTTTS-TTTTTTTTS---
-GGGTTS-TT-TTTTTS---
-GGGTTS-TTTTTTTTS---
--S-TTS-TTTTTTTTS---
--S-TTS-TTTTTTTTS---
--TTTTS-TTTTTTTTS---
--S-TTTSTTTTTTTTS---
--S-TTS-TTTTTTTTS---
--S-TTT-TTTTTTTTS---
--TTTTS-TTTTTTTTS---
--TTTTS-TTTTTTTTS---
--S-TTS-TTTTTTTTS---
--S-TTT-TTTSSTTTS---
--S-TTS-TTTTTTTTS---
--S-TTS-TTTTTTTTS---
--S-TTS-TTTTTTTTS---
--S-TTS-TTTTTTTTS---
--SSTTS-TTTTTTTTS---
--S-TTS-TTTTTTTTS---
--SSTTS-TTTTTTTTS---
--S-TTS-TTTTTTTTS---
--S-TTTSTTTSSGGGS---
--S-TTS-TTTTTTTTS---
--S-TTS-TTTTTTTTS---
--S-TTS-TTTTTTTTS---
--S-TTT-TTTTTTTTS---
-TTSTTS-TTTTTTTTS---
--SSTTT-TTTTTTTTS---
--SSTTTSTTTTTTTTS---
--SSTTS-TTTTTTTTS---
--SSTTT-TTTTTTTTS---
--SSTTT-TTTSSTTTS---
--SSTTS-TTTTTTTTS---
--SSTTS-TTTTTTTTS---
--SSTTSSTTTTTTTTS---
--SSTTS-TTTTTTTTS---
--SSTTS-TTTTTTTTS---
--SSTTS-TTSSSTTTS---
--SSTTS-TTTTTTTTS---
--SSTTS-TTTTTTTTS---
--SSTTSSSTTTTTTTS---
--SSTTS-TTTTTTTTS---
--SSTTS-TTSS-TTTS---
--SSTTS-SSSTTTTTS---
--SSTTSSSSSS-TTTS---
--SSTTSSSSSS-TTTS---
--SSTTSSSSSTTTTTS---
--SSTTSSSSSTTTTTS---
--SSTTSSSSSTTTTTS---
--SSTTSSSSSTTTTTS---
--SSTTS-SS-SSTTTS---
--SSTTS-SS-TTTTTS---
--SSTTSSSS-TTTTTS---
--SSTTSSSSSSSTTTS---
--S-TTSSSS-TTTTTS---
--SSTTSSSS-TTTTTS---
--SSTTSSSS-TTTTTS---
--SSTTS-SSSTTTTTS---
--SSTTSSSS-TTTTTS---
--SSTTSSSS-TTTTTS---
--SSTTS-SSSSSTTTS---
--SSTTSSSS-TTTTTS---
--SSTTS--S-TTTTTS---
--SSTTS--S-TTTTTS---
--SSTTSSSSSGGGGTS---
--SSTTSSSS-TTTTTS---
--SSTTTSSSSTTTTTS---
--SSTTTS-S-TTTTTS---
--SSSSSS-S-TTTTTS---
--SSTTTTSS-SSTTTS---
--SSTTSSSS-TTTTTS---
--SSTTSSSS-TTTTTS---
--SSTTSSSS-TTTTTS---
--SSTTSSSS-TTTTTS---
--SSTTSSSS-SSTTTS---
--SSTTS-SS-TTTTTS---
--SSTTS-SS-S-TTTS---
--SSTTSSSS-TTTTTS---
--SSTTSSSS-SSTTTS---
--S-TTSSSS-TTTTTS---
--S-TTSSSS-TTTTTS---
--SSTTSSSS-TTTTTS---
--SSTTS-SS-TTTTTS---
--SSTTS-TT-TTTTTS---
--SSTTS-SS-TTTTTS---
--SSTTSSSS-TTTTTS---
--SSTTSSTT-SSTTTS---
--SSTTSSSS-TTTTTS---
--SSTTSSTT-TTTTTS---
--SSTTSSSSSSSTTTS---
--SSTTS-SSSTTTTTS---
--SSTTSSSS-SSTTTS---
--SSTTSSSSSTTTTTS---
--SSTTSSSSSSSTTTS---
--SSTTSSSS-TTTTTS---
--SSTTSSSSSSSTTTS---
--SSTTSSSSSTTTTTS---
--SSTTSSSSSSSTTTS---
--S-TTSSSSSS-TTTS---
--SSTTTSSS---TTTS---
--SSTTSSSS-SSTTTS---
--SSTTSSSSSTTTTTS---
--SSTTSSSS-SSTTTS---
--SSTTSSSSSSSTTTS---
--SSTTSSSSSSSTTTS---
--SSTTSSSSSSSTTTS---
--SSTTSSSSSSSTTTS---
--SSTTSSSSSSSTTTS---
--S-TTSSSSSSSTTTS---
--SSTTSSSSSSSTTTS---
--SSSSS-SSSSSTTTS---
--SSTTSSSSSSSTTTS---
--SSTTSSSSSSSTTTS---
--SSTTS-SSSSSTTTS---
--SSTTSSSSSSSTTTS---
--SSTTTSSS-TTTTT----
--SSSSTTSSSSSTTTS---
--SSTTSSSS-SSTTTS---
--S-TTSSSSSSSTTTS---
--SSTTSSSSSSSTTTS---
--SSTTSSSSSSSTTTS---
--SSTTSSSSSSSTTTS---
--TTTTSSSSSSSTTTS---
--SSTTSSSSSSSTTTS---
--TTTTSSSSSSSTTTS---
--SSTTTSSSSSSTTTS---
--SSTTTSSSSSSTTTS---
--TTTTSSSSSSSTTTS---
--TTTTTSSSSTTTTT----
--TTTTTSSSSSSTTTS---
--SSTTTSSSSSSTTTS---
--TTTTTSSSSSSTTTS---
--TTTTTSSSSSSTTTS---
--TTTTTSSSSSSGGGS---
--TTTTTSSSSSSTTTS---
--TTTTSSSSSSSTTTS---
--TTTTTSSSSSSTTTS---
--SSTTTSSSSSSTTTS---
--SSTTTTSSSSSTTTS---
--SSTTSSSSSSSTTTS---
--SSSSSSSSSSSTTTS---
--SSTTSSSSSSSTTTS---
--SSTTSSSSSSSTTTS---
--SSTTSSSSSSSTTTS---
--SSTTTSSSSSSTTT----
--SSTTSSSSSSSTTTS---
--SSTTTSSSSTTTTTS---
--SSTTSSSSSSSTTTS---
--SSTTTSSSSSSTTTS---
--SSTTSSSSSSSTTTS---
--SSTTSSSSSSSTTTS---
--SSTTTSSSSSSTTTS---
--SSTTSSSSSSSTTTS---
--SSTTSSSSSSSTTTS---
--SSTTTSSSSSSTTTS---
-TTTTTTSSSSSSTTTS---
--SSTTSSSSSSSTTTS---
--SSTTSSSSSSSTTTS---
--SSTTSSSSSSSTTTS---
--SSTTSSSSSSSTTTS---
--SSTTSSSSSSSTTTS---
--SSTTSSSSSSSTTTS---
--SSTTSSSSSSSTTTS---
--SSTTTSSSSSSTTTS---
--SSTTSSSSSSSTTT----
--SSTTSSSSSSSTTTS---
--SSTTTSSSSSSTTTS---
--SSTTTSSSSSSTTTS---
--SSTTTSSSSSSTTTS---
--SSTTSSSSSSSTTTS---
--TTTTTSSSSSSTTTS---
--SSTTTSSSSSSTTTS---
--TTTTTSSSSSSTTTS---
--SSTTTSSSSSSTTTS---
--SSTTTSSSSSSTTTS---
--TTTTTSSSSSSTTTS---
--TTTTTSSSSSSTTTS---
--TTTTSSSSSSSTTTS---
--TTTTTSSSSSSTTTS---
--TTTTTSSSSSSTTTS---
-TTTTTTSSSSSSTTTS---
--TTTTTSSSSSSTTTS---
--TTTTTSSSSSSTTTS---
--TTTTTSSSSTTTTTS---
--TTTTTSSSSSSTTTS---
--TTTTTTTSSSSTTTS---
--S-SSTTSSSSSTTTS---
--SSSSTTSSSSSTTTS---
--SSTTTSSS-SSTTTS---
--TTTTTSSS-SSTTTS---
--SSTTTSSSSSSTTTS---
--SSTTTSSSSSSTTTS---
--SSTTTSSSSSSTTTS---
--SSTTSSSSSSSTTTS---
--SSTTTSSSTTTTTTS---
--SSTTSSSSSSSTTTS---
--SSTTTSSSSSSTTTS---
--SSTTSSSSSSSTTTS---
--SSTTTSSSSSSTTTS---
--SGGGSSSSSTTTTT----
--TTTTTSSSSSSTTTS---
--SSTTSSSSSTTTTTS---
--SSTTTSSSSSSTTTS---
--SSTTTSSSSSSTTTS---
--SSTTSSSSSSSTTTS---
--SSTTSSSSSSSTTTS---
--SSTTSSSSSSSTTTS---
--TTTTSSSSSSSTTTS---
--TTTTSSSSSSSTTTS---
--TTTTSSSSSSSTTTS---
--TTTTTSSSSSSTTTS---
--TTTTSSSSSSSTTTS---
--TTTTSSSSSSSTTTS---
--SSTTSSSS-SSTTTS---
--TTTTSSSSSSSTTTS---
--TTTTSSSS-TTTTTS---
--TTTTSSSSSSSTTTS---
--TTTTSSSSSSSTTTS---
--TTTTSSSSSSSTTTS---
--TTTTSSSSSSSTTTS---
--TTTTSSSS-SSTTTS---
--TTTTSSSS-SSTTTS---
--TTTTSSSS-TTTTTS---
--TTTTSSSS-SSTTTS---
--TTTTSSSS-TTTTTS---
--TTTTSSSSSSSTTTS---
--TTTTSSSS-SSTTTS---
--TTTTSSSSSSSTTTS---
----TTSSSSSSSTTTS---
--SGGGS-SSSSSTTTS---
--TTTTSSSS-SSTTTS---
--GGGGSSSSSSSTTTS---
--SSTTSSSSSTTTTTS---
--TTTTSSSS-SSTTTS---
--TTTTTSSS-SSTTTS---
--SSTTSSSSSSSTTTS---
--TTTTTSSSSSSTTTS---
--SSTTSSSSSTTTTTS---
--TTTTSSSSSSSTTTS---
--TTTTSSSSSSSTTTS---
--SSTTSSSSSSSTTTS---
--TTTTT-SSSTTTTTS---
--TTTTSSSSSTTTTTS---
--SSTTSSSSSTTTTTS---
--SSTTSSSS-S-TTTS---
--SSTTSSSS-TTTTTS---
--SSTTS-TTTTTTTTS---
--SSTTS-SSSTTTTTS---
-TTTTTTSSSSTTTTTS---
-TTTTTSSSS-TTTTTS---
-TTTTTSSSSSSSTTTS---
-TTTTTSSSSSSSTTTS---
-GGGTTSSSSSTTTTTS---
-GGGTTT--SSSSTTTS---
-GGGTTS-TTSSSTTTS---
-GGGTTS-SSSTTTTTS---
-GGGTTS-SSSSSTTTS---
-GGGTTT-TTSSSTTTS---
-GGGGGT-TTSSSTTTS---
-GGGTTS-SSSSSTTTS---
-GGGTTS-SSSSSTTTS---
-GGGTTS-TTTTTTTTS---
-GGGTTS-TTTTTTTTS---
--TTTTS-TTTTTTTTS---
--TTTTT-TT-SSTTTS---
--SSTTT-TT-TTTTTS---
-TTSTTS-TTTTTTTTS---
--TTTTS-TTTTTTTTS---
--TTTTTSGGGTTTTTS---
--SSTTS-TTSSSTTTS---
--TTTTT-TTTTTTTTS---
--TTTTTSGGGSSTTTS---
--TTTTT-GGGTTTTTS---
--TTTTSSTTSSSTTTS---
--TTTTT-TTSSSTTTS---
--TTTTS-TTTTTTTTS---
--TTTTS-TTTTTTTTS---
--TTTTS-TTTTTTTTS---
--TTTTS-TTTTTTTTS---
--TTTTS-TTTTTTTTS---
--TTTTS-TTTTTTTTS---
--TTTTS-TTTTTTTTS---
--SSTTS-TTTTTTTTS---
--TTTTT-GGGTTTTTS---
--TTTTT-GGGTTTTTS---
--TTTTT-GGGTTTTTS---
--TTTTS-GGGTTTTTS---
--TTTTS-GGGTTTTTS---
--TTTTS-GGGS-TTTS---
--TTTTT-GGGTTTTTS---
--TTTTS-TTTTTTTTS---
--SSTTS-TTTTTTTTS---
--TTTTS-TTTTTTTTS---
--SSTTT-TTTTTTTTS---
--GGGGS-TTTTTTTTS---
---GGGT-GGGTTTTTS---
---GGGS-GGGTTTTTS---
---GGGT-GGGTTTTTS---
--SGGGT-GGGTTTTTS---
--GGGGS-GGGTTTTTS---
--GGGGS-GGGTTTTTS---
--SGGGS-TTTTTTTTS---
--SGGGS-GGGTTTTTS---
--STTSS-TTSSSTTTS---
--SGGGS-GGGTTTTTS---
--SSTTS-TTTTTTTTS---
--SSTTT-GGGTTTTTS---
--SSTTS-GGGTTTTT----
--SSTTS-GGGTTTTT----
--SSTTS-HHHHSTTTS---
--SSTTS-TTTTTTTTS---
--SSTTS-TTTTTTTTS---
--TTTTS-TTTTTTTTS---
--S-TTT-TTTSSTTTS---
--SSTTT-SSSSSTTTS---
--SSTTT-SSSSSTTTS---
--SSTTT-SSSSSTTTS---
--SSTTS-SS-SSTTTS---
--SSTTT-SSSSSTTTS---
--SGGGT-SSSSSTTTS---
--SGGGT-SSSSSTTTS---
--HHHHH-TTSSSTTTS---
---GGGT-TTSSSTTTS---
---GGGS-TTSSSTTTS---
---GGGS-TTSSSTTTS---
---HHHH-TTSSSTTTS---
--SSGGG-GGGSSTTTS---
--GGGGG-TTSSSTTTS---
---GGGS-TTSSSTTTS---
--SHHHH-TTSSSTTTS---
-TTHHHHTTTSSSTTTS---
-TTTTGGGTTSSSTTT----
-TTHHHHTTTSSSTTTS---
-TTHHHH-GGGTTTTTS---
-TTTTTSSGGGTTTTTS---
-TTHHHH-TTTTTTTT----
-TTHHHH-TTTTTTTTS---
-TTGGGS-TTTTTTTTS---
-TTGGGS-GGGTTTTTS---
-TTGGGG-TTTTTTTTS---
-TTHHHH-TTSTTTTTS---
-GGGGT--TT-TTTTT----
-GGGGG--TT-TTTTTS---
-TTHHHH-TTTTTTTTS---
-GGGGGS-TT-TTTTTS---
-TTGGGS-TT-SSTTTS---
-GGGGGS-SS-SSTTTS---
-TTGGGT-SS-TTTTTS---
-TTGGG--SS-TTTTTS---
-TTHHHH-SS-TTTTT----
-GGGGGS-TTSTTTTTS---
-TTTTTT-TTSTTTTTS---
-TTGGGS-TT-TTTTTS---
-TTGGGS-TTSTTTTTS---
-GGGGTS-TTSTTTTTS---
--SHHHH-SSSSSTTTS---
-TTTTTT-SSSSSTTTS---
-TTHHHH-SSS-STTTS---
-TTHHHH--SSTTTTTS---
-TTGGGS--SSTTTTTS---
-TTGGGT--SSS-TTTS---
-TTHHHH--S-TTTTTS---
-THHHHS-SS-SSTTTS---
-THHHHS-SS-S-TTTS---
--HHHHH-SS---TTTS---
--SSTTT-SS-TTTTTS---
--STTTS-SS-TTTTTS---
--SHHHH-SS---TTTS---
--SHHHH-SS-TTTTTS---
-TTHHHH-SS-TTTTTS---
-TTHHHH--S-TTTTTS---
-TTHHHH--S-S-TTTS---
-TTTTTS--S-TTTTTS---
-TTHHHH-SS-TTTTTS---
-TTHHHH-SS-TTTTTS---
--SGGGS-SS-SSTTTS---
--STTTS-SS-SSTTTS---
--THHHH-SS-SSTTTS---
--THHHH--S-SSTTTS---
--GGGGT-SS-SSTTTS---
---HHHH-SS-S-TTTS---
---HHHH-SS-SSTTTS---
---GGGT-SS-S-TTTS---
--THHHH-SS-SSTTTS---
--THHHH-SS-SSTTTS---
--THHHH-SS-S-TTTS---
---HHHH-SS-SSTTTS---
---GGGG-SS-S-TTTS---
---GGGT-SS-S-TTTS---
--THHHH-SS-SSTTTS---
--GGGGT-SS-S-TTTS---
---GGGG-SS-SSTTTS---
---GGGS-SS-SSTTTS---
--GGGGS-SS---TTTS---
--GGGG--SS-SSTTTS---
--TTTT--SS-S-TTTS---
--TTSS--SS-SSTTTS---
--SSSS--SS-SSTTTS---
--TTSS--SS-S-TTTS---
--SSTT--SS-SSTTTS---
--TTTT--SS-S-TTTS---
--TTTT--SS-SSTTTS---
--TTTT--SS-SSTTTS---
--GGGG--SS-SSTTTS---
--GGGG--SS-SSTTTS---
--TTSS--SS-SSTTTS---
--TTTT--SS-SSTTTS---
--TTTT--SS-SSTTTS---
--TTSS--SS-SSTTTS---
--TTSS--SS-SSTTTS---
--TTSS--SS-SSTTTS---
--GGGS--SS-SSTTTS---
--TTSS--SS-SSTTTS---
--TTSS--SS-SSTTTS---
--TTSS--SS-SSTTTS---
--TTTT--SS-SSTTTS---
--TTTT--SS-SSTTTS---
--TTTT--SS-SSTTTS---
--TTTT--SS-SSTTTS---
--TTTT--SS-SSTTTS---
--S-TT--SS-SSTTTS---
--S-TT--SS-SSTTTS---
--SSTT--SS-S-TTTS---
----TT--SS-SSTTTS---
--S-TT--SS-SSTTTS---
--S-TT--SS-SSTTTS---
--TTTT--SS-SSTTTS---
--TTTT--SS-SSTTTS---
--TTTTS-SS-SSTTTS---
--TTTT--SS-SSTTTS---
--TTTT--SS-SSTTTS---
--TTTT--SS-SSTTTS---
--TTTT--SS-SSTTTS---
--TTTTS-SS-S-TTTS---
--TTTT--SS-SSTTTS---
--TTTT--SS-SSTTTS---
--TTTT--SS-SSTTTS---
--SSTT--SS-SSTTTS---
--SSSS--SS-SSTTTS---
--SSSS--SS-SSTTTS---
--TTTT--SS-SSTTTS---
--SS-SS-SS-S-TTTS---
--SSTT--SS-SSTTTS---
--TTTTS-SS-SSTTTS---
--SS-S--SS-SSTTTS---
--SSSS--SS-SSTTTS---
--SSSS--SS-SSTTTS---
--SSSSS-SS-SSTTTS---
--S-SS--SS-SSTTTS---
--S-SS--SS-SSTTTS---
--S-SS--SS-SSTTTS---
-----S--SS-SSTTTS---
----SS--SS-SSTTTS---
----SS--SS-SSTTTS---
-----S--SS-SSTTTS---
-----S--SS-SSTTTS---
----SS--SS-SSTTTS---
----SS--SS-SSTTTS---
-----S--SS-SSTTTS---
-----S--SS-SSTTTS---
-----S--SS-SSTTTS---
-----S--SS-SSTTTS---
-----S--SS-SSTTTS---
-----S--SS-SSTTTS---
-----S--SS-SSTTTS---
-----S--SS-SSTTTS---
-----S--SS-SSTTTS---
-----S--SS-SSTTTS---
-----S--SSSSSTTTS---
-----S--SS-SSTTTS---
-----S--SS-SSTTTS---
----SS--SSSTTTTTS---
-----S--SS-TTTTTS---
-----S--SSSTTTTTS---
-----S--SS-TTTTTS---
-----S--SSSTTTTTS---
--S--S--SS-SSTTTS---
--S--S--SS-SSTTTS---
--S--SS-SS-SSTTTS---
--S-TT--SS-SSTTTS---
--S-TT--SS-SSTTTS---
--SSTT--SS-S-TTTS---
--SSTT--SS-SSTTTS---
----TT--SS-SSTTTS---
--S-TT--SS-SSTTTS---
--SSTT--SS-SSTTTS---
--S-TT--SS-SSTTTS---
--S-TT--SS-SSTTTS---
--S--S--SS-SSTTTS---
--S--S--SS-S-TTTS---
--S--S--SS-SSTTTS---
-----S--SS-SSTTTS---
--S--S--SS-SSTTTS---
--S--S--SS-SSTTTS---
--S--S--SS-S-TTTS---
--S--S--SS-SSTTTS---
--S--S--SS-SSTTTS---
--S--S--SS-SSTTTS---
--S--S--SS-SSTTTS---
--S--S--SS-SSTTTS---
--S--SS-SS-SSTTTS---
--S--S--SS-SSTTTS---
--S--S--SS-SSTTTS---
--S--S--SS-SSTTTS---
--S--S--SS-S-TTTS---
--S--S--SS-SSTTTS---
--S--S--SS-S-TTTS---
--S--S--SS-SSTTTS---
--S--S--SS-S-TTTS---
--S--S--SS-SSTTTS---
--S--S--SS-SSTTTS---
--S--S--SS-SSTTTS---
--S--S--SS-SSTTTS---
--S--S--SS-SSTTTS---
--S--S--SS-S-TTTS---
--S--S--SS-SSTTTS---
--S-SS--SS-SSTTTS---
--S--S--SS-SSTTTS---
--S--S--SS-SSTTTS---
--S--S--SS-SSTTTS---
--S--S--SS-SSTTTS---
--S--S--SSSSSTTTS---
--S--S--SS-SSTTTS---
--S--S--SS-SSTTTS---
-----S--SS-SSTTTS---
--S-----SS-SSTTTS---
--S--S--SS-S-TTTS---
--S-----SS-SSTTTS---
--S--S--SS-SSTTTS---
--S--S--SS-SSTTTS---
--S--S--SS-SSTTTS---
--S--S--SS-SSTTTS---
--S--S--SS-SSTTTS---
--S--S--SS-SSTTTS---
--S--S--SS-SSTTTS---
--S--S--SS-SSTTTS---
--S--S--SS-SSTTTS---
--S--S--SS-SSTTTS---
--S-----SS-S-TTTS---
--S-----SS-S-TTTS---
--S-----SS-SSTTTS---
--S--S--SS-SSTTTS---
--S--S--SS-S-TTTS---
--S--S--SS-SSTTTS---
--S-----SS-S-TTTSS--
--S--S--SS-SSTTTS---
--S--SS-SS-SSTTTTT--
--S--S--SS-S-TTTSS--
--S-----SS-S-TTTS---
--S-----SS-S-TTTS---
--S-----SS-S-TTTS---
--S-----SS-S-TTTS---
--S-----SS-S-TTTS---
--S-----SS-S-TTTS---
--S--S--SS-S-TTTS---
--S-----SS-S-TTTS---
--S-----SS-S-TTTS---
--S--S--SS-S-TTTS---
--S--S--SS-S-TTTS---
--S-----SS-S-TTTS---
--S--S--SS-S-TTTS---
--S-----SS-S-TTTS---
--S--S--SS-S-TTTS---
--S--S--SS-S-TTTS---
--S--S--SS-S-TTT----
--S--S--SS-SSTTTS---
--S--S--SS-S-TTTS---
--S--S--SS-S-TTTS---
--S--S--SS-SSTTTS---
--S--S--SS-SSTTTS---
--S--S--SS-S-TTSS---
--S--S--SS-SSTTTS---
--SS-S--SS-S-TTTS---
--S--SS-SS-S-TTTS---
--S--S--SS-SSTTTS---
--S--SS-SS-SSTTTS---
--S--SS-SS-SSTTTS---
--S--S--SS-SSTTTS---
--S--S--SS-SSTTTSS--
--S--S--SS-S-TTTSS--
--S--S--SS-SSTTTSS--
--S--S--SS-SSTTTSS--
--S--S--SS-SSTTTS---
--S--S--SS-SSTTTS---
--S--S--SS-SSTTTS---
--S--SS-SS-SSTTTS---
--S--S--SS-SSTTTS---
--S--S--SS-SSTTTS---
--S--S--SS-SSTTTS---
--S-----SS-SSGGGSS--
--S--S--SS-S-TTTS---
--S--S--SS-SSTTTS---
--S-----SS-SSTTTS---
--S--S--SS-SSTTTS---
--S-TTS-SS-SSTTTS---
--SSTTS-SS-SSTTTS---
----TTS-SS-SSTTTS---
--S-TT--SS-SSTTTS---
--S-TT--SS-SSTTTS---
--S-TT--SS-SSTTTS---
--S-TT--SS-SSTTTS---
--S-TT--SS-SSTTTS---
--S-TT--SS-SSTTTS---
--S-SS--SS-SSTTTS---
--S-TT--SS-SSTTTS---
--S-TT--SS-SSTTTS---
--SSTT--SS-SSTTTS---
--S-TT--SS-SSTTTSS--
--S-TT--SS-SSTTTSS--
--S-TT--SS-SSTTTTT--
--S-TTS-SS-SSTTTSS--
--S-TTS-SS-SSTTTTT--
--SSTTS-SS-SSGGGSS--
--SSTT--SS-SSGGGSS--
--S-TT--SS-SSTTSSS--
--S-TT--SS-SSSTT-S--
--S-TT--SS-SSGGGSS--
--S-TT--SS-SSGGGSS--
----TT--SS-SSTTTSS--
---GGG--SS-SSTTTSS--
--S-SS--SS-SSTTTSS--
---TTS--SS-SSTTT-S--
---TT---SS-S-TTT-S--
---TTS--SS-SSSSS-S--
---GGG--SS-SSTTS-S--
---GGGS-SS-SSTTT-S--
---TTS--SS-S-TTS-S--
---TTTS-SS-SSTTT-S--
---TT---SS-SSTTT-S--
---GGGS-SS-SSTTT-S--
---GGGS-SS-SSGGG----
---GGGS-SS-SSTTT-S--
---GGGS-SS-SSTTT-S--
--SGGGS-SS-SSSSS-S--
---GGGS-SS-SSTTT-S--
---GGGS-SS-SSTTT-S--
---GGGS--S-SSTTT----
---TTSS-SS-SSTTT----
---TTSS-SS-SSTTT----
---TTSS-SS-TTTTT----
---TTSS--S-TTTTT-S--
---TTSS-SS-TTTTT----
---TTSS-SS-SSTTT-S--
---TTTS-SS-SSTTT-S--
---TTSS-SS-TTTTT-S--
--STTSS-SS-TTTTTSS--
---TTSS-SS-SSGGG-S--
---TTSS--SSSSTTS-S--
---GGGS-SS-SSGGG-S--
---TTSS-SSS-SGGGSS--
--STTSS--SSSSTTS-S--
---GGGS--SSSSTTT-S--
---GGGS--SSSSGGGSS--
--SGGGS--SSSSTTTSS--
---GGGS-SSSTTTTT-S--
---GGGS-SS-TTTTT-S--
---TTSS-SS-SSTTT-S--
---TT-S-SSSTTTTT-S--
---GGGS-SSSTTTTTSS--
---GGGS-SS-SSTTT-S--
---GGGS-SS-SSTTT-S--
---GGGS-SSSTTTTS-S--
---GGGS-SSSTTGGG-S--
---GGGS-SS-TTTTT-S--
---GGGS--S-TTTTT-S--
---GGGS-SS-TTTTT-S--
---GGGS-SS-TTTTS-S--
---GGGS-SS-TTGGG-S--
---GGGS-SS-TTGGG-S--
---GGGS-SS-TTTTT-S--
---GGGS-SS-TTTTT-S--
---GGGS-SS-TTGGG-S--
---GGGS-SS-TTGGG-S--
---GGGS--S-TTTTTSS--
---GGGS-SS-TTTTTSS--
---TTSS-SS-TTTTT-S--
---GGGS-SS-S-TTT-S--
---GGGS-SS-SSTTT-S--
---GGGS-SS-S-TTT-S--
---GGGS-SS--STTT-S--
---GGGS-SS-SSTTTSS--
---GGGS-SS-S-TTTSS--
--STTSS-SS-SSTTT-S--
---TTSS-SS-SSTTT-S--
-----SS-SS-SSTTT-S--
---TTSS-SS-SSTTT-S--
---TTSS-SS-SSTTT-S--
----TTS-SS-SSTTT-S--
----TTS-SS-SSTTT-S--
----TTS-SS-S-TTT-S--
----TTS-SS-SSTTT-S--
----TTS-SS-SSTTT-S--
----TTS-SS-S-TTT-S--
----TTS-SS-SSTTT-S--
----TTS-SS-SSGGG-S--
----TTS-SS-SSTTT-S--
----TTS-SS-SSTTT-S--
----TTS-SS-SSTTT-S--
----TTS-SS-SSTTT-S--
----TTS-SS-S-TTT-S--
-----S--SS-SSTTT-S--
----TT--SS-SSTTTSS--
----TT--SS-SSTTT-S--
----TT--SS-SSTTT-S--
----TT--SS-SSTTT-S--
----TT--SSSSSTTT-S--
----TT--SS-SSTTT-S--
----TT--SS-SSTTT-S--
----TT--SS-SSTTT-S--
----TT--SS-SSTTT-S--
----SS--SS-SSTTT-S--
----TT--SS-SSTTT-S--
----TT--SSSSSTTTSS--
----TT--SS-SSTTT-S--
----TT--SS-SSTTTSS--
----TT--SS-S-TTT-S--
----TT--SS-S-TTT-S--
----SS--SS-SSTTT-S--
----SS--SS-SSTTT-S--
----TT--SS-SSGGG-S--
----SS--SS-SSTTT-S--
----TT--SSSSSTTT-S--
----TT--SSSSSGGG-S--
----TT--SS-SSTTT-S--
------S-SS-SSTTT-S--
-----S--SS-SSTTT-S--
----SS--SS-SSTTT-S--
----SS--SS-SSTTT-S--
----SSS-SS-SSTTT-S--
----SS--SS-S-TTT-S--
----SSS-SS-S-TTT-S--
-----S--SS-SSTTT-S--
-----SS-SS-SSTTT-S--
-----S--SS-SSTTT-S--
-----S--SS-S-TTT-S--
----SS--SS-S-TTT-S--
----SS--SS-S-TTT-S--
-----S--SS-SSTTT-S--
----SSS-SS-S-TTT-S--
----SSS-SS-SSTTT-S--
----SS--SS-SSTTT-S--
-----SS-SS-SSTTT-S--
----SS--SS-S-TTT-S--
-----SS-SS-S-TTT-S--
----SSS-SS-S-TTT-S--
----TTS-SS-S-TTT-S--
---BTTB-SS-S-TTTSS--
----TTS-SS-S-TTT-S--
----TT--SS-S-TTT-S--
----TT--SS-S-TTT-S--
----TT--SS-S-TTT-S--
----TT--SS-SSTTT-S--
----TT--SS-SSTTT-S--
---BTTB-SS-SSTTT-S--
----TTS-SS-SSTTT-S--
----TTS-SS-TTTTT-S--
---BTTB-SS-TTTTT-S--
----TT--SS-SSTTT-S--
---BTTB-SS-SSTTT-S--
---BTTB-SS-SSTTT-S--
----TTS-SS-SSTTT-S--
----TTS-SS-SSTTT-S--
----SSS-SS-SSTTT-S--
----TTS-SS-SSTTT-S--
----TTS-SS-SSTTT-S--
----TTS-SS-SSTTT-S--
----SSS-SS-SSTTT-S--
---BTTB-SS-S-TTT-S--
---BTTB-SS-SSTTT-S--
----SSS-SS-SSTTT-S--
---BTTB-SS-SSGGG-S--
----SSS-SS-SSTTT-S--
---BTTB-SS-SSTTT-S--
----TTS-SS-SSGGG-S--
----SSS-SS-SSGGG-S--
----SSS-SS-S-TTT-S--
----TTS-SS-S-TTT-S--
----TTS-SS-SSGGG-S--
----SSS-SS-SSTTT-S--
----SSS-SS-SSTTT-S--
----SSS-SS-SSTTT-S--
---BTTB-SS-SSTTT-S--
----TTS-SS-SSTTT-S--
----SSS-SS-SSTTT-S--
----SSS-SS-SSTTT-S--
----SSS-SS-SSTTTSS--
----TT--SS-SSTTT-S--
----SSS-SS-SSTTT-S--
---BTTB-SS-SSTTT-S--
----TTS-SS-SSTTT-S--
----STT-SS-SSTTT-S--
----TT--SS-SSTTT-S--
----TTS-SS-SSTTTSS--
----TTS-SS-S-TTT-S--
----TTS-SS-SSTTT-S--
----TTS-SS-SSTTT-S--
----SS--SS-S-TTT-S--
----SS--SS-SSTTT-S--
----SS--SS-SSTTT-S--
----TT--SS-SSTTT-S--
----SS--SS-SSTTT-S--
----SS--SS-SSTTTSS--
----SS--SS-SSTTT-S--
----SS--SS-SSTTT-S--
----TT--SS-SSTTT-S--
----TT--SS-SSTTT-S--
----TT--SS-SSTTT-S--
---BTTB-SS-SSTTT-S--
----TT--SS-SSTTT-S--
----SS--SS-SSTTT-S--
----TT--SS-SSTTT-S--
----TT--SS-SSTTT-S--
---BTTB-SS-SSTTT-S--
---BTTB-SS-TTTTTSS--
---BTTB-SS-TTTTT-S--
----SS--SS-TTTTT-S--
----TT--SSSTTTTT-S--
----TT--SS-TTTTT-S--
----TT--TT-TTTTT-S--
----TT--SS-SSTTT-S--
----TT--SSSTTTTT-S--
----TT--SSSTTTTTSS--
----TT--TT-SSTTT-S--
----SS--TTSTTTTTSS--
----TT--SSSTTTTT-S--
----TT--SSSTTTTT-S--
----TT--SS-TTTTT-S--
---BTTB-SS-SSTTTSS--
----SS--SS-SSTTTSS--
----SS--SS-SSTTTSS--
----TT--SS-SSTTTSS--
----SS--SSSSSTTTSS--
----SS--SS-SSTTTSS--
----SS--SS-SSTTT-S--
----TT--SS-SSTTT-S--
----SS--SS-SSTTT-S--
----SS--SS-SSTTTSS--
----SSS-SS-TTTTTSS--
---BTTB-SS-SSTTT-S--
----TTS-SSSTTTTT-S--
----SS---SSTTTTT-S--
----SS--SS-TTTTTSS--
---BTTB-SS-SSTTT-S--
----SS--SS-SSGGG-S--
----SS--SS-SSTTT-S--
----SS--SS-SSTTT-S--
----SS--SS-SSTTT-S--
----TT--SS-SSTTT-S--
----TT--SS-SSTTT-S--
----SS--SS-SSTTT-S--
----SS--SS-SSTTT-S--
----SS--SS-SSTTT-S--
----SS--SS-SSTTT-S--
----SS--SS-SSTTT-S--
----TT--SS-SSTTT-S--
----TT--SS-SSTTTSS--
----TT--SS-SSTTTSS--
----TT--SS-SSTTT-S--
----TT--SS-SSTTT-S--
----TT--SS-SSTTT-S--
----TT--SS-SSTTT-S--
----TT--SS-SSTTT-S--
----TT--SS-SSTTT-S--
----TT--SS-SSTTT-S--
----TT--SS--STTT-S--
---BTTB-SS-SSTTT-S--
---BTTB-SS-SSTTT-S--
----TT--SS-SSTTT-S--
----SS--SS-S-TTT-S--
---BTTB-SS-S-TTT-S--
----SS--SS-S-TTT-S--
---BTTB-SS-S-TTT-S--
----SS--SS-S-TTT-S--
----TT--SS---TTT-S--
---BTTB-SS-SSTTT-S--
----SS--SS---TTT-S--
----SS--SS-SSTTT-S--
---BTTB-SS--STTT-S--
----TT--SS--STTT-S--
----SS--SS---TTT-S--
----SS--SS-SSTTT-S--
---BTTB-SS-SSTTT-S--
---BTTB-SS-SSGGG-S--
---BTTB-SS-SSTTT-S--
----SS--SS-SSTTT-S--
---BTTB-SS-SSTTT-S--
---BTTB-SS-SSTTT-S--
---BTTB-SS-SSTTT-S--
----TT--SSSSSTTT-S--
----SS--SS-SSTTT-S--
----TT--SS-SSTTT-S--
---BTTB-SS-SSTTT-S--
---BTTB-SS-SSTTT-S--
----TT--SS-SSTTT-S--
----SS--SSSSSTTT-S--
---BTTB-SS-SSTTT-S--
----TT--SS-SSTTT-S--
----SS--SSSSSTTT-S--
----TT--SS-SSTTT-S--
----SS--SS-SSTTT-S--
----TT--SSSSSTTT-S--
----SS--SS-SSTTT-S--
----SS--SS-SSTTT-S--
----TT--SS-SSTTT-S--
----TT--SSSSSTTT-S--
---BTTB-SS-SSTTT-S--
----SS--SSSSSTTT-S--
----TT--SSSSSTTT-S--
----TT--SSSSSTTT-S--
----SS--SSSS-GGG-S--
----SS--SSSSSTTT-S--
----SS--SS-SSTTT-S--
---BTTB-SS-SSTTT-S--
---BTTB-SS-SSTTT-S--
---BTTB-SS-SSTTT-S--
----SS--SSSSSTTT-S--
----SS--SS-SSTTT-S--
---BTTB-SS-SSTTT-S--
----SS--SS-SSTTT-S--
---BTTB-SS-SSTTT-S--
---BTTB-SS-SSTTT-S--
----TT--SS-SSTTT-S--
---BTTB-SS-SSTTT-S--
---BTTB-SS-SSTTT-S--
----SS--SS-SSTTT-S--
---BTTB-SSSS-TTT-S--
----TT--SS-SSTTT-S--
----TT--SS-SSTTT-S--
---BTTB-SSSSSTTT-S--
---BTTB-SS-SSTTT-S--
----TT--SS-SSTTT-S--
---BTTB-SS-SSTTT-S--
---BTTB-SS-S-TTT-S--
----TT--SS-SSTTT-S--
----TT--SS-SSTTT-S--
---BTTB-SS-SSTTT-S--
---BTTB-SSSSSTTT-S--
----SS--SS-SSTTT-S--
----TT--SS-SSTTT-S--
---BTTB-SSSSSTTT-S--
---BTTB-SS-SSTTT-S--
----TT--SS-SSTTT-S--
----TT--SS-SSTTT-S--
----TT--SS-SSTTT-S--
---BTTB-SS-SSTTT-S--
---BTTB-SS-SSTTT-S--
---BTTB-SS-SSTTT-S--
----SS--SS-SSTTT-S--
----SS--SS-SSTTT-S--
----SSS-SS-SSTTT-S--
----SS--SS-SSTTT-S--
----SS--SS-SSTTT-S--
---BTTB-SS-SSTTT-S--
---BTTB-SS-SSTTT-S--
----SS--SS-SSTTT-S--
---BTTB-SSSTTTTT-S--
---BTTB-SS-SSTTT-S--
---BTTB-SSSTTTTT-S--
---BTTB-SS-SSTTT-S--
---BTTB-SS-SSTTT-S--
----SS--SS-SSTTT-S--
---BTTB-SS-SSTTTSS--
---BTTB-SS-SSTTT-S--
---BTTB-SSSSSGGG-S--
--EETTEESS-SSTTT-S--
--EETTEESS-SSTTT-S--
---BTTB-SS-SSTTT-S--
--EETTEESS-SSTTTSS--
--EETTEESS-SSTTT-S--
--EETTEESS-SSTTT-S--
---BTTB-SS-SSTTT-S--
---BTTB-SS-SSTTT-S--
---BTTB-SS-SSTTT-S--
--EETTEESS-SSTTT-S--
----SS--SS-SSTTT-S--
--B-SS-BSS-SSTTT-S--
--EETTEESS-SSTTT-S--
---BTTB-SS-SSTTT-S--
---BTTB-SS-SSTTT-S--
--EETTEESS-SSTTT-S--
--EETTEESS-SSTTT-S--
--EETTEESS-SSTTT-S--
--EETTEESS-SSTTT-S--
---BTTB-SS-SSTTT-S--
--B-SS-BSS-SSTTT-S--
---BTTB-SS-SSTTT-S--
----SS--SSSTTTTT-S--
--EETTEESS-SSTTT-S--
--EETTEESSSSSTTT-S--
--EETTEESS-SSTTT-S--
--EETTEESS-SSTTT-S--
---BTTB-SS-SSTTT-S--
--EETTEESS-SSTTTSS--
--EETTEESS-SSTTTSS--
---BTTB-SS-SSTTT-S--
--EETTEESS-SSTTT-S--
---BTTB-SS-SSTTT-S--
--EETTEESS-SSTTT-S--
--EETTEESS-SSTTT-S--
--EETTEESS-SSTTT-S--
--EETTEESS-SSTTT-S--
--EETTEESS-SSTTT-S--
--EETTEESS-SSTTT-S--
--EETTEESS-SSTTTSS--
--EETTEESS-SSTTT-S--
--EETTEESS-SSTTT-S--
----SS--SS-SSTTT-S--
--EETTEESS-SSTTT-S--
--EETTEESS-SSTTT-S--
---BTTB-SS-SSTTT-S--
--EETTEESS-S-TTT-S--
---BTTB-SS-SSTTT-S--
---BTTB-SS-SSTTTSS--
--EETTEESS-SSTTT-S--
--EETTEESS-SSTTT-S--
--EETTEESS-SSTTT-S--
--EETTEESS-S-TTT-S--
--EETTEESS-S-TTT-S--
--EETTEESS-SSTTT-S--
--B-SS-BSS-S-TTT-S--
---BTTB-SS-S-TTT-S--
--B-SS-BSS-S-TTT-S--
---BTTB-SS-S-TTT-S--
--B-SS-BSS-S-TTT-S--
--SBTTB-SS-S-TTT-S--
--EETTEESS-S-TTTSS--
---BTTB-SS-S-TTTSS--
--EETTEESS-SSTTT-S--
--EETTEESS-S-TTT-S--
---BTTB-SS-SSTTT-S--
--EETTEESS-SSTTT-S--
--EETTEESS-SSTTT-S--
--EETTEESS-SSTTT-S--
--EETTEESS-SSTTT-S--
---BTTB-SS-SSTTT-S--
--EETTEESS-SSTTT-S--
--EETTEESS-SSTTT-S--
--EETTEESS-SSTTT-S--
---BTTB-SS-S-TTT-S--
--EETTEESS-SSTTT-S--
--B-SS-BSS-SSTTT-S--
--EETTEESS-SSTTT-S--
--B-SS-BSS-SSTTT-S--
----SS--SS-S-TTT-S--
--EETTEESS-SSTTT-S--
---BTTB-SS-SSTTT-S--
---BTTB-SS-SSTTT-S--
--EETTEESS-SSTTT-S--
---BTTB-SS-SSTTT-S--
---BTTB-SS-SSTTT-S--
---BTTB-SS-SSTTT-S--
---BTTB-SS-SSTTT-S--
---BTTB-SS-SSTTT-S--
---BTTB-SS-SSTTT-S--
---BTTB-SS-SSTTT-S--
---BTTB-SS-SSTTT-S--
---BTTB-SS-SSTTT-S--
--EETTEESS--STTT-S--
---BTTB-SS-SSTTTSS--
--EETTEESS-S-TTT-S--
--EETTEESS-SSTTT-S--
---BTTB-SS-S-TTT-S--
---BTTB-SS-S-GGGSS--
--EETTEESS-S-TTT-S--
---BTTB-SS---TTT-TT-
---BTTB-SS-S-GGG-TT-
--EETTEESS-S-GGG-TT-
--EETTEESS---TTT-S--
---BTTB-SS-S-TTT----
---BTTB-SS-TTTTT-S--
---BTTB-SS---TTT----
---BTTB-SS-S-TTT-S--
---BTTB-SS---TTT----
---BTTB-SS---TTT-S--
---BTTB-SS---TTT----
---BTTB-SS---TTT----
---BTTB-SS-S-TTT----
---BTTB-SS-S-TTT-S--
--EETTEESS-S-TTT-S--
--EETTEESS---TTT-S--
--EETTEESS-S-TTT-S--
--EETTEESS-S-GGG-S--
--EETTEESS-S-GGG-S--
--EETTEESS-S-TTT-S--
--EETTEESS-S-TTT-S--
--EETTEESS---GGG-S--
---BTTB-SS-S-TTT-S--
--EETTEESS-S-TTT-S--
--EETTEESS-S-TTT-S--
---BTTB-SS-S-TTT-S--
--EETTEESS-S-TTT-S--
---BTTB-SS-S-TTT-S--
--EETTEESS-S-TTT-S--
--EETTEESS-S-GGG-S--
--EETTEESS-S-GGG-S--
--EETTEESS-S-TTT-S--
--EETTEESS-S-TTT-S--
--B-SS-BSS-S-TTT-S--
---BTTB-SS-S-TTT-S--
---BTTB-SS-S-TTT-S--
--EETTEESS-S-TTT-S--
---BTTB-SS-S-TTT-S--
----SS--SS-S-TTT-S--
--EETTEESS-S-TTT-S--
--EETTEESS---TTT-S--
--EETTEESS---TTT-S--
--EETTEESS---STT-S--
---BTTB-SS---GGG-S--
---BTTB-SS---GGG-S--
--B-SS-BSS---GGG-S--
---BTTB-SS---GGG-S--
--EETTEESS---GGG-S--
---BTTB-SS-S-TTT----
--EETTEESS---TTT-S--
---BTTB-SS---TTT----
---BTTB-SS---GGG-S--
---BTTB-SS---GGG-S--
---BTTB-SS---GGG-S--
---BTTB-SS---TTT-S--
--EETTEESS---TTS-S--
---BTTB-SS--GGGT-S--
---BTTB-SS--GGGT-S--
--EETTEESS--GGGT-S--
--EETTEESS--GGGT-S--
--EETTEESS-S-TTT-S--
--EETTEESS-S-TTT-S--
---BTTB-SS---TTT-S--
---BTTB-SS-S-TTT-S--
--EETTEESS-S-TTT-S--
--EETTEESS---TTT-S--
--EETTEESS-S-TTT----
--EETTEESS---GGG-S--
---BTTB-SS-S-TTT-S--
----SS--SS-S-TTT-S--
--EETTEESS---TTT-S--
--EETTEESS---TTT-S--
--EETTEESS-S-TTT-S--
--B-SS-BSS---TTT-S--
--EETTEESS---TTT-S--
--EETTEESS---TTT-S--
--EETTEESS---TTTSS--
---BTTB-SS---TTT-S--
---BTTB-SS---TTT-S--
---BTTB-SS---TTT-S--
---BTTB-SS---TTTSS--
--EETTEESS---TTTSS--
----SS--SS---TTTSS--
--B-SS-BSS---TTTSS--
---BTTB--S---TTTSS--
---BTTB-SS---TTTSS--
---BTTB-SS---TTTSS--
--EETTEESS---TTTSS--
---BTTB-SSS--TTTSS--
--EETTEESS---TTTSS--
--EETTEESS---SSSSS--
--EETTEESS---TTTSS--
--EETTEESS---TTTSS--
---BTTB-SS---TTT-S--
--EETTEESS---TTT-S--
--EETTEESS---TTT-S--
---BTTB-SS---TTT-S--
--EETTEESS---TTTSS--
--EETTEESS---TTTSS--
--EETTEESS---TTT-S--
--EETTEESS---TTTSS--
--EETTEESS---TTTSS--
--EETTEESS--GGGTSS--
--EETTEESS--GGGTSS--
--EETTEESS--GGGTSS--
--EETTEESS--HHHHSS--
--EETTEESS--GGGTSS--
--EETTEESS--HHHHSS--
--EETTEESS--GGGTSS--
--EETTEESS--HHHHSS--
--EETTEESS-SHHHHSS--
---BTTB-SS--GGGTSS--
--B-SS-BSS-SHHHHSS--
--EETTEESS-SHHHHSS--
--EETTEESS--GGGTSS--
--EETTEESS--GGGTSS--
--EETTEESS--GGGTSS--
---BTTB-SS--HHHHSS--
--EETTEESS--GGGTSS--
--EETTEESS-SHHHHSS--
--EETTEESS-SGGGTSS--
--EETTEESS-SHHHHSS--
--EETTEESS-SGGGTSS--
--EETTEESS-SGGGT-S--
--EETTEESS-SGGGTSS--
---BTTB-SS--GGGTSS--
--EETTEESS-SHHHHSS--
--EETTEESS-SHHHH-S--
--EETTEESS-SSTTTSS--
--EETTEESS-SHHHHSS--
---BTTB-SS--GGGT-S--
--EETTEESS-SGGGT-S--
--EETTEESS--GGGT-S--
---BTTB-SS--HHHHSS--
---BTTB-SS--GGGT-S--
--EETTEESS--GGGTSS--
--B-SS-BSS--GGGT-S--
--EETTEESS--GGGT-S--
--B-SS-BSS--GGGT-S--
--EETTEESS--HHHH-S--
--EETTEESS--HHHHSS--
--EETTEESS--GGGTSS--
--B-SS-BSS--HHHH-S--
--EETTEESS--HHHHSS--
--EETTEE-S--HHHH-S--
--EETTEESS--HHHH-S--
--EETTEESS--HHHHSS--
--EETTEESS--HHHHSS--
--EETTEE-S--HHHH-S--
--EETTEESS--TTTSSS--
--EETTEESS--HHHHSS--
--EETTEESS--HHHH-S--
--EETTEESS--HHHH-S--
--EETTEESS--HHHHSS--
--EETTEESS--HHHH-S--
--EETTEESS--HHHH-S--
--B-SS-BSS--HHHH-S--
--EETTEESS--HHHHSS--
--EETTEESS--GGGT-S--
--EETTEESS--HHHH-S--
--B-SS-BSS--GGGT-S--
----SS--SS--GGGT-S--
--B-SS-BSS--HHHH-S--
---BTTB-SS--GGGTSS--
--EETTEESS--GGGTSS--
--B-SS-BSS--HHHH-S--
--EETTEESSS-GGGT-S--
----SS--SS--GGGTSS--
---BTTB-SS--GGGT-S--
---BTTB-SS--HHHH-S--
--EETTEESS--GGGT-S--
--B-SS-B-SS-HHHHSS--
--EETTEESS--HHHHSS--
---BTTB-SSS--TTT-S--
---BTTB-SSS--TTT-S--
---BTTB-SSS--TTT-S--
---BTTB-SSS--TTT-S--
--EETTEESSS--TTT-S--
---BTTB-SSS--TTT-S--
---BTTB-SSS--TTT-S--
---BTTB-SSS--TTTSS--
---BTTB-SSS--TTT-S--
---BTTB-SSS--TTT-S--
---BTTB-SSS--TTT-S--
--EETTEESSS--TTT-S--
---BTTB-SSS--TTT-S--
--EETTEESSS--TTT-S--
--EETTEESSS--TTT-S--
--EETTEESSS--TTTSS--
--EETTEESSS--TTTSS--
---BTTB-SSS--TTT-S--
---BTTB-SSS--TTT-S--
--EETTEESS---TTT-S--
--EETTEESSS--TTT----
--EETTEESSS--TTT-S--
--EETTEESSS--TTT-S--
---BTTB-SSS--TTT-S--
---BTTB-SSS--TTT-S--
----SS--SSS--TTT-S--
--EETTEESSS--TTT-S--
--EETTEESSS--TTT-S--
---BTTB-SSS--TTT-S--
---BTTB-SSS--TTT-S--
---BTTB-SSS--TTTSS--
--EETTEESSS--TTT-S--
---BTTB-SSS--TTT-S--
---BTTB-SSS--TTT-S--
---BTTB-SSS-GGGT-S--
---BTTB-SSS--TTTSS--
---BTTB-SSS--TTT-S--
---BTTB-SSS--TTT-S--
---BTTB-SSS--TTT-S--
---BTTB-SSS--TTT-S--
---BTTB-SSS--TTT-S--
---BTTB-SSS--TTT-S--
---BTTB-SSS--TTT-S--
---BTTB-SSS--TTT-S--
---BTTB-SSS--TTTSS--
---BTTB-SSS--TTTSS--
--EETTEESSS--TTT-S--
---BTTB-SSS--TTT-S--
---BTTB-SSS--TTT-S--
---BTTB-SSS--TTT-S--
---BTTB-SSS--TTT-S--
--EETTEESSS--TTT-S--
---BTTB-SSS--TTT-S--
---BTTB-SSS--TTT-S--
---BTTB-SSS--TTT-S--
---BTTB-SSS--TTT-S--
---BTTB-SSS--TTT-S--
---BTTB-SSS--TTT-S--
---BTTB-SSS--TTT-S--
--EETTEESSS--TTT-S--
---BTTB-SS--GGGT-S--
---BTTB-SSS--TTT-S--
---BTTB-SS---TTT-S--
--EETTEESSS--TTT-S--
---BTTB-SS---TTT-S--
---BTTB-SSS--TTT-S--
--B-SS-BSSS--TTT-S--
---BTTB-SSS--TTT-S--
---BTTB-SS---TTT-S--
---BTTB-SSS--TTT-S--
---BTTB-SSS--TTT-S--
--EETTEESSS--TTT-S--
---BTTB-SSS--TTT-S--
---BTTB-SSS--TTT-S--
---BTTB-SSS--TTT-S--
---BTTB-SSS--TTT-S--
---BTTB-SSS--TTT-S--
---BTTB-SSS--TTT-S--
---BTTB-SS---TTT-S--
----SS--SSS--TTT-S--
---BTTB-SSS--TTTSS--
---BTTB-SSS--TTT-S--
---BTTB-SSS--TTT-S--
---BTTB-SSS--TTT-S--
---BTTB-SSS--TTT-S--
---BTTB-SSS--TTT-S--
---BTTB-SSS--TTT-S--
---BTTB-SS---TTT-S--
---BTTB-SSS--TTT-S--
---BTTB-SS---TTT-S--
---BTTB-SSS--TTT-S--
---BTTB-SSS--TTT-S--
---BTTB-SSS--TTT-S--
---BTTB-SSS--TTT-S--
---BTTB-SSS--TTT-S--
---BTTB-SSS--TTT-S--
---BTTB-SSS--TTT-S--
---BTTB-SSS--TTT-S--
---BTTB-SSS--TTT-S--
---BTTB-TTS--TTT-S--
---BTTB-SSS--TTT-S--
---BTTB-SS---TTT-S--
---BTTB-SSS--TTT-S--
---BTTB-SSS--TTT-S--
---BTTB-SSS--TTT-S--
---BTTB-SSS--TTT-S--
---BTTB-SSS--TTT-S--
---BTTB-SS---TTT-S--
---BTTB-SSS--TTT-S--
---BTTB-SS---TTT-S--
---BTTB-SSS--TTT-S--
----SS--SSS--TTT-S--
---BTTB-SS---TTT-S--
---BTTB-SSS--TTT-S--
---BTTB-SSS--TTT-S--
---BTTB-SS---TTT-S--
---BTTB-SSS--TTT-S--
---BTTB-SSS--TTT-S--
---BTTB-SSS--TTT-S--
---BTTB-SSS--TTT-S--
---BTTB-SSS--TTT-S--
---BTTB-SS---TTT-S--
---BTTB-SSS--TTT-S--
---BTTB-SSS--TTT-S--
---BTTB-SSS--TTT-S--
---BTTB-SSS--TTT-S--
---BTTB-SSS--TTT-S--
---BTTB-SSS--TTT-S--
----SS--SSS--TTT-S--
---BTTB-SSS--TTT-S--
---BTTB-SSS--TTT-S--
---BTTB-SSS--TTT-S--
---BTTB-SS---TTT-S--
---BTTB-SS---TTT-S--
---BTTB-SSS--TTT-S--
---BTTB-SSS--TTT-S--
---BTTB-SSS--TTT-S--
---BTTB-SS---TTT-S--
---BTTB-SS---TTT-S--
---BTTB-SSS--TTT-S--
---BTTB-SSS--TTT-S--
---BTTB-SSS--TTT-S--
---BTTB-SSS--TTT-S--
---BTTB-SSS--TTT-S--
---BTTB-SS---TTT-S--
---BTTB-SSS--TTT-S--
---BTTB-SSS--TTT-S--
---BTTB-SS---TTT-S--
---BTTB-SSS--TTT-S--
---BTTB-SSS--TTT-S--
---BTTB-SSS--TTT-S--
---BTTB-SSS--TTT-S--
----SS--SSS--TTT-S--
----SS--SSS--TTT-S--
---BTTB-SSS--TTT-S--
----SS--SSS--TTT-S--
---BTTB-SS---TTT-S--
---BTTB-SSS--TTT-S--
---BTTB-SSS--TTT-S--
---BTTB-SSS--TTT-S--
---BTTB-SSS--TTT-S--
---BTTB-SSS-STTT-S--
---BTTB-SSS--TTT-S--
---BTTB-SSS--TTT-S--
---BTTB-SSS--TTT-S--
---BTTB-SS---TTT-S--
---BTTB-SSS--TTT-S--
---BTTB-SSS--TTT-S--
---BTTB-SS---TTT----
----TT--SSS--TTT----
----TT--SSS--TTT----
----TT--SS---TTT----
----TT--SSS--TTT----
---BTTB-SS---TTT-S--
---BTTB-SS---TTT----
---BTTB-SS---TTT-S--
---BTTB-SS--GGGT-S--
---BTTB-SS--GGGT----
---BTTB-SS---TTT-S--
---BTTB-SSS--TTT----
---BTTB-SS---TTT-S--
---BTTB-SS--GGGT-S--
---BTTB-SS---TTT-S--
---BTTB-SSS--TTT-S--
---BTTB-SSS--TTT-S--
----TT--SSS--TTT-S--
---BTTB-SSS--TTT-S--
---BTTB-SSS--TTT-S--
---BTTB-SSS--TTT-S--
---BTTB-SSS--TTT-S--
----SS--SSS--TTT-S--
----SS--SSS--TTT-S--
---BTTB-SSS--TTT-S--
----TT--SSS--TTTSS--
----GGG--SS--TTTSS--
---BTTB-SSS--TTT-S--
----TTT--SS--TTT-S--
----TTS--SS--TTT-S--
----GGG-SSS-STTT-S--
----TTS--SS--TTT-S--
----TTT-SS---TTT-S--
----TTT--SS--TTT-S--
----TTT--SS--TTT-S--
----SSS-SSS--TTT-S--
---BTTB-SSS--TTT-S--
----STT-SSS--TTTSS--
----TTS--SS--TTT-S--
----TTT--SS--TTT-S--
----GGG-SSS--TTT-S--
----GGG-SS---TTT-S--
----GGG-SS---TTT----
----GGG-SSS--TTT----
----SSS-SS---TTT-S--
---BTTB-SS---TTT-S--
----GGG-SS---TTT-S--
----GGG-SS---TTT-S--
----TTS-SS---TTT-S--
----TTS-TT---TTT-S--
----GGG-SS---TTT-S--
----GGG-SS---TTT-S--
----TTS-SS---TTT-S--
----TTS-SS---TTT-S--
----GGG-SS---TTT-S--
----TTT-SS---TTT-S--
----TTS-SS---TTT-S--
----TTS-SS---TTT-S--
----GGG-SS---TTTSS--
---BTTB-SS---TTT-S--
----TTT-SS---TTT-S--
----TTS-SS---TTT-S--
----GGG-SSS--TTT-S--
----TTT-SS---TTT-S--
----GGG-SS---TTT-S--
---BTTB-SSS--TTT-S--
----STT-SS---TTT-S--
----TTS-SS---TTT-S--
----GGG-SSS--TTT-S--
----STT-SS---TTT-S--
----TTS-SS---TTT-S--
----TTT-SS---TTT-S--
----TTT-SSS--TTT-S--
----TTS-SSS--TTT-S--
----GGG-SS---TTT----
----TTT-SS---TTT-S--
----GGG-SSS--TTT-S--
----GGG-SSS--TTT-S--
----TTT-SSS--TTT-S--
----GGG-SS---TTT-S--
----GGG-SSS--TTT-S--
----GGG-SS---TTT-S--
----GGG-SS---TTT-S--
----GGG-SS---TTT----
----TTS-SS--GGGT-S--
----GGG-SS--GGGT-S--
----GGG-SS---TTT----
----GGG-SS---TTT-S--
----TTS-SS--GGGT-S--
----GGG-SS--GGGT-S--
----TTS-SS--GGGT-S--
----GGG-SS--HHHH-S--
---BTTB-SS--GGGT-S--
---BTTB-SS--GGGT-S--
---BTTB-SS--GGGT-S--
---BTTB-SS--GGGT-S--
---BTTB-SS--HHHH-S--
---BTTB-SS--GGGT-S--
----TTT-SS--HHHH-S--
----TTT-SS--HHHH----
----GGG-SS--STTT-S--
----TTS-SS--GGGT-S--
----TTS-SS--STTT-S--
----TTT-SS--HHHH-S--
----TTS-SS--HHHH-S--
----TTS-SS---TTT-S--
---BTTB-SS--GGGT-S--
----GGG-SS--GGGT-S--
----TTS-SS--GGGT-S--
---BTTB-SS--GGGT-S--
----TTS-SS--GGGT-S--
----GGG-SS--GGGT-S--
----TTS-SS--HHHH-S--
----TTT-SS--GGGT-S--
----GGG-SS--GGGT-S--
----TTT-SS--GGGT-S--
----TTT-SS--HHHHSS--
---BTTB-SS--GGGT-S--
---BTTB-SS--HHHH-S--
---BTTB-SS--HHHH-S--
---BTTB-SS--HHHH-S--
---BTTB-SS--HHHH-S--
---BTTB-SS--HHHH-S--
---BTTB-SS--HHHH-S--
---BTTB-SS--HHHHSS--
---BTTB-SS--HHHHSS--
---BTTB-SS--HHHHSS--
---BTTB-SS--HHHHSS--
---BTTB-SS--HHHHSS--
---BTTB-SS--HHHHSS--
---BTTB-SS--HHHHSS--
---BTTB-SS--HHHHSS--
---BTTB-SS--HHHHSS--
---BTTB-SS--HHHHSS--
---BTTB-SS--HHHHSS--
---BTTB-SS--HHHHSS--
---BTTB-SS--HHHHSS--
---BTTB-SS--STTT-S--
---BTTB-SS--GGGT----
----TTS-SS--STTT----
----GGG-SS--TTTT----
----SSS-SS--TTTT-S--
----TTT-SS--TTSS-S--
----TTT-SS--TTTT----
----GGG-SS--GGGG----
---BTTB-SS--GGGG-S--
---BTTB-SS--GGGG----
----GGG-SS--GGGG----
----GGG-SS--GGGG----
----GGG-SS--GGGS-S--
----GGG-SS--HHHH----
----TTS-SS--HHHH-S--
----STT-SS--TTTS----
----TTS-SS--HHHH----
----TTT-SS--HHHHS---
----GGG-SS--GGGS----
----TTS-SS--GGGG----
----TTS-SS--GGGG----
----GGG-SS--GGGS----
----GGG-SS--GGGT----
----GGG-SS--GGGT----
----GGG-SS--GGGG----
----GGG-SS--GGGT----
----TTT-SS--GGGT----
----GGG-SS--GGGS----
----TTT-SS--GGGT----
----TTS-SS--GGGT----
----TTT-SS--GGGG----
----GGG-SS--GGGT----
---BTTB-SS--GGGT----
----TTT-SS--GGGT----
----TTT-SS--GGGT----
----TTT-SS--GGGT----
----TTT-SS--GGGT-S--
----TTS-SS--GGGT-S--
----TTT-SS--GGGT----
----TTT-SS--GGGT----
----TTT-SS--GGGT----
--S-GGG-SS--GGGT----
--S-GGG-SS--GGGT----
--S-GGG-SS--GGGT----
--S-GGG-SS--GGGS----
--S-TTS-SS--GGGT-S--
--S-TTS-SS--GGGT-S--
--S-TTT-SS--GGGG-S--
--S-GGG-SS--GGGT----
--S-GGG-SS--GGGT-S--
--S-GGG-SS--HHHH-S--
--SBTTB-SS--GGGT-S--
--S-TTT-SS--GGGG-S--
--S-GGG-SS--GGGS-S--
--S-TTS-SS--GGGT-S--
--S-GGG-SS--GGGT-S--
--SBTTB-SS--GGGT-S--
--S-TTS-SS--GGGT-S--
--S-TTT-SS--HHHH-S--
----TTT-SS--GGGT-S--
--SBTTB-SS--GGGT-S--
----TTT-SS--GGGS-S--
----TTS-SS--GGGT-S--
--S-TTS-SS--GGGS-S--
--S-TTS-SS--GGGT-S--
--S-TTS-SS--GGGT-S--
--S-TTS-SS--GGGT----
--SBTTB-SS--GGGT-S--
----STT-SS--GGGT-S--
----GGG-SS--HHHH-S--
----TTT-SS--GGGT----
--SBTTB-SS--GGGT-S--
----TTT-SS--GGGT-S--
----TTT-SS--GGGG-S--
----GGG-SS--GGGT----
--S-TTT-SS--GGGT-S--
--S-TTT-SS--GGGS-S--
--S-TTS-SS--GGGT-S--
--S-TTS-SS--GGGS-S--
--S-TTT-SS--GGGT-S--
--S-TTS-SS--GGGT-S--
----TTS-SS--GGGT-S--
--S-TTS-SS--GGGT-S--
--S-TTS-SS--GGGS-S--
--SBTTB-SS--GGGT----
--S-TTS-SS--GGGT-S--
--S-TTS-SS--GGGT-S--
--SBTTB-SS--GGGG-S--
--S-TTS-SS--GGGT----
--SBTTB-SS--GGGT-S--
--SBTTB-SS--GGGT-S--
--S-TTS-SS--GGGT-S--
--SBTTB-SS--GGGG-S--
--S-TTS-SS--GGGG-S--
--S-TTS-SS--GGGS-S--
--S-TTS-SS--GGGT-S--
--S-TTS-SS--GGGS-S--
--S-TTS-SS--GGGT-S--
--S-TTS-SS--GGGT-S--
--SBTTB-SS--GGGS----
--S-TTS-SS--GGGT-S--
--SBTTB-SS--GGGT-S--
----TTS-SS---TTT----
--S-TTS-SS--GGGT-S--
--S-TTS-SS--GGGT----
--S-TTT-SS--GGGT-S--
--S-TTT-SS--GGGT-S--
--S-TTS-SS--GGGT-S--
----TTS-SS--GGGT-S--
--S-GGG-SS--GGGT-S--
----TTS-SS--GGGT-S--
--SBTTB-SS--GGGG-S--
---BTTB-SS--GGGG-S--
---BTTB-SS--GGGG-S--
---BTTB-SS--GGGT----
---BTTB-SS--GGGS-S--
---BTTB-SS--GGGT-S--
----TTT-SS--GGGT----
----TTS-SS---TTT----
--SBTTB-SS--GGGT----
--SBTTB-TT--GGGT----
--S-GGG-SS--TTTT----
--S-TTT-SS--STTT----
----TTT-SS--HHHH----
----TTT-SS--HHHH-S--
----TTT-SS--GGGT-S--
----TTT-SS--GGGT-S--
----TTS-SS--HHHH----
----TTT-SS--HHHH----
--S-TTT-SS--GGGT----
----TTS-SS--GGGT----
----TTT-SS--HHHH----
--S-TTS-SS--GGGT----
---BTTB-SS---TTT-S--
---BTTB-SS--GGGT----
---BTTB-SS--GGGT----
---BTTB-SS--HHHH----
---BTTB-SS--GGGT----
---BTTB-SS--HHHH----
---BTTB-SS--HHHH-S--
---BTTB-SS--GGGT----
----SSS-SS--HHHH-S--
---BTTB-SS--HHHH----
---BTTB-SS--HHHH----
----SSS-SS--HHHHS---
----SSS-SS--HHHHTS--
---BTTB-SS--HHHHTS--
----SSS-SS--HHHHTS--
---BTTB-SS--HHHHTT--
---BTTB-SS--HHHHTT--
---BTTB-SS--HHHHTT--
---BTTB-SS--HHHHTT--
---BTTB-SS--HHHH----
---BTTB-SS--HHHHS---
---BTTB-SS--HHHH----
---BTTB-SS--HHHH----
---BTTB-SS--HHHHS---
---BTTB-SS--STTT----
----TTS-SSS-HHHHS---
---BTTB-SS--HHHH----
---BTTB-SS--HHHH-S--
----TTT-SS--HHHH-S--
----TTS-SS--HHHH-S--
----TTS-SS--HHHH-S--
----TTT-SS--HHHH-S--
----TTT-SS--HHHH-S--
----TTT-SS--HHHH-S--
---BTTB-SS--HHHH-S--
----TTT-SS--HHHH-S--
---BTTB-SS--HHHH-S--
---BTTB-SS--HHHH-S--
---BTTB-SS--GGGT-S--
---BTTB-SS--GGGT-S--
---BTTB-SS--TTTT-S--
---BTTB-SS--TTTT-S--
---BTTB-SSS-GGGG-S--
---BTTB-SS--TTTT-S--
---BTTB-SS--HHHH-S--
---BTTB-SSS-TTTT-S--
---BTTB-SS--TTTT-S--
---BTTB-SS--HHHH-S--
---BTTB-SS--GGGG-S--
---BTTB-SS--TTTS-S--
---BTTB-SS--SGGG----
---BTTB-SS--GGGG-S--
---BTTB-SS---TTT-S--
---BTTB-SS--GGGG-S--
----SSS-SS---GGG-S--
---BTTB-SS--GGGT-S--
---BTTB-SS--HHHHSS--
---BTTB-SS--GGGG-S--
----SSS-SS--GGGGSS--
---BTTB-SS--HHHHSS--
---BTTB-SS--GGGT-S--
---BTTB-SS--STTT-S--
---BTTB-SS--GGGS-S--
---BTTB-SS--GGGG-S--
---BTTB-SS--GGGT-S--
---BTTB-SS--GGGG-S--
----SSS-SS--GGGG-S--
---BTTB-SS--GGGG-S--
---BTTB-SS--GGGG-S--
---BTTB-SS--HHHHSS--
---BTTB-SS--GGGG-S--
---BTTB-SS--HHHH-S--
----SSS-SSS-GGGT-S--
---BTTB-SS--GGGG-S--
---BTTB-SS--HHHHSS--
---BTTB-SS--HHHH-S--
---BTTB-SS--HHHH----
---BTTB-SS--HHHH-S--
---BTTB-SS--TTTS-S--
---BTTB-SS--GGGG-S--
---BTTB-SS--TGGG-S--
----TTS-SS--TGGG-S--
---BTTB-SS--GGGG-S--
---BTTB-SS--GGGT-S--
---BTTB-SS--HHHHSS--
----SSS-SS--SGGGSS--
---BTTB-SS---GGGSS--
---BTTB-SS--GGGTSS--
---BTTB-SSS--STTSS--
---BTTB-SS--GGGGSS--
[truncated: 20,014 more chars]
