# Supplementary material for: Unfolding of α-helical 20-residue poly-glutamic acid analyzed by multiple runs of canonical molecular dynamics simulations
Source: PeerJ. 2018 May 15;6:e4769. doi: 10.7717/peerj.4769 (PMC5958886; doi:10.7717/peerj.4769)
Supplement: Supplemental Information 5 — The data includes the two initial structures and trajectories of secondary structural elements of all the residues in all the snapshots generated in this study. All the figures and tables in this manuscript were generated based on this raw data. [file peerj-06-4769-s005.gz › ss_trajectory/Ide/ide12.txt]

-HHHHHHHHHHHHHHHHHH-
-HHHHHHHHHHHHHHHHTT-
-HHHHHHHHHHHHHHHHHH-
-HHHHHHHHHHHHHHHHHH-
-HHHHHHHHHHHHHHHHHH-
-HHHHHHHHHHHHHHHHHT-
-HHHHHHHHHHHHHHHHHH-
-TTHHHHHHHHHHHHHHTT-
-HHHHHHHHHHHHHHHHHT-
-HHHHHHHHHHHHHHHHTT-
-HHHHHHHHHHHHHHHHTT-
-HHHHHHHHHHHHHHHTS--
-HHHHHHHHHHHHHHHHHH-
-HHHHHHHHHHHHHHHHTT-
-HHHHHHHHHHHHHHHHHH-
-HHHHHHHHHHHHHHHHHH-
-HHHHHHHHHHHHHHHHHH-
-HHHHHHHHHHHHHHHHHH-
-HHHHHHHHHHHHHHHHHH-
-HHHHHHHHHHHHHHHHHH-
-HHHHHHHHHHHHHHHHTT-
-HHHHHHHHHHHHHHHHTT-
-HHHHHHHHHHHHHHHHH--
-HHHHHHHHHHHHHHHHHT-
-HHHHHHHHHHHHHHHHH--
-TTHHHHHHHHHHHHHHH--
-HHHHHHHHHHHHHHHHHH-
-HHHHHHHHHHHHHHHHHH-
-HHHHHHHHHHHHHHHHTT-
-HHHHHHHHHHHHHHHHHT-
-HHHHHHHHHHHHHHHHHH-
-HHHHHHHHHHHHHHHHHH-
-HHHHHHHHHHHHHHHHHH-
-HHHHHHHHHHHHHHHHHH-
-HHHHHHHHHHHHHHHHTT-
-HHHHHHHHHHHHHHHHHH-
-HHHHHHHHHHHHHHHHHT-
-HHHHHHHHHHHHHHHTTT-
-HHHHHHHHHHHHHHHHH--
-HHHHHHHHHHHHHHHHHH-
-HHHHHHHHHHHHHHHHHH-
-HHHHHHHHHHHHHHHHHH-
-HHHHHHHHHHHHHHHHTT-
-HHHHHHHHHHHHHHHHHH-
-HHHHHHHHHHHHHHHHHH-
-HHHHHHHHHHHHHHHHTT-
-HHHHHHHHHHHHHHHHTT-
-HHHHHHHHHHHHHHHHTT-
-HHHHHHHHHHHHHHHHHH-
-HHHHHHHHHHHHHHHHHH-
-HHHHHHHHHHHHHHHHHH-
-HHHHHHHHHHHHHHHHTT-
-HHHHHHHHHHHHHHHHHH-
-HHHHHHHHHHHHHHHHHH-
-HHHHHHHHHHHHHHHHHH-
-HHHHHHHHHHHHHHHHHH-
-HHHHHHHHHHHHHHHTT--
-HHHHHHHHHHHHHHHHHH-
-HHHHHHHHHHHHHHHHHH-
-HHHHHHHHHHHHHHHHHH-
-HHHHHHHHHHHHHHHHHH-
-HHHHHHHHHHHHHHHHHH-
-HHHHHHHHHHHHHHHHHT-
-HHHHHHHHHHHHHHHHHH-
-HHHHHHHHHHHHHHHHHH-
-HHHHHHHHHHHHHHHHHH-
-HHHHHHHHHHHHHHHHHH-
-HHHHHHHHHHHHHHHHHH-
-TTHHHHHHHHHHHHHHHH-
-HHHHHHHHHHHHHHHHHT-
-HHHHHHHHHHHHHHHHHT-
-HHHHHHHHHHHHHHHHHT-
-HHHHHHHHHHHHHHHHTT-
-HHHHHHHHHHHHHHHHHT-
-HHHHHHHHHHHHHHHHHT-
-HHHHHHHHHHHHHHHHHH-
-HHHHHHHHHHHHHHHHHT-
-HHHHHHHHHHHHHHHHHT-
-HHHHHHHHHHHHHHHHTT-
-TTHHHHHHHHHHHHHHHH-
-HHHHHHHHHHHHHHHHHH-
-HHHHHHHHHHHHHHHHHT-
-HHHHHHHHHHHHHHHHHH-
-HHHHHHHHHHHHHHHHT--
-HHHHHHHHHHHHHHHHH--
-HHHHHHHHHHHHHHHHHT-
-HHHHHHHHHHHHHHHTT--
-HHHHHHHHHHHHHHHHHT-
-HHHHHHHHHHHHHHHHHH-
-HHHHHHHHHHHHHHHHHH-
-HHHHHHHHHHHHHHHHHT-
-HHHHHHHHHHHHHHHHHH-
-HHHHHHHHHHHHHHHHHT-
-HHHHHHHHHHHHHHHHHH-
-HHHHHHHHHHHHHHHHTT-
-HHHHHHHHHHHHHHHHHH-
-HHHHHHHHHHHHHHHHHH-
-HHHHHHHHHHHHHHHHHH-
-HHHHHHHHHHHHHHHHHH-
-HHHHHHHHHHHHHHHHH--
-HHHHHHHHHHHHHHHHHT-
-HHHHHHHHHHHHHHHHHT-
-HHHHHHHHHHHHHHHHHT-
-HHHHHHHHHHHHHHHHHT-
-HHHHHHHHHHHHHHHHHT-
-HHHHHHHHHHHHHHHHHH-
-HHHHHHHHHHHHHHHHHH-
-HHHHHHHHHHHHHHHHHH-
-HHHHHHHHHHHHHHHHHH-
-HHHHHHHHHHHHHHHHTT-
-HHHHHHHHHHHHHHHHHT-
-HHHHHHHHHHHHHHHHHH-
-HHHHHHHHHHHHHHHHHH-
-HHHHHHHHHHHHHHHHHH-
-HHHHHHHHHHHHHHHHHT-
-HHHHHHHHHHHHHHHHHH-
-HHHHHHHHHHHHHHHHHH-
-HHHHHHHHHHHHHHHHHH-
-TTHHHHHHHHHHHHHHHH-
-HHHHHHHHHHHHHHHHHH-
-HHHHHHHHHHHHHHHHHH-
-HHHHHHHHHHHHHHHHHH-
-HHHHHHHHHHHHHHHHHT-
-HHHHHHHHHHHHHHHHHH-
-HHHHHHHHHHHHHHHHHH-
-HHHHHHHHHHHHHHHHHH-
-HHHHHHHHHHHHHHHHHH-
-HHHHHHHHHHHHHHHHHH-
-HHHHHHHHHHHHHHHHHH-
-HHHHHHHHHHHHHHHHHH-
-HHHHHHHHHHHHHHHHHH-
-HHHHHHHHHHHHHHHHHH-
-HHHHHHHHHHHHHHHHHT-
-HHHHHHHHHHHHHHHHHT-
-HHHHHHHHTTHHHHHHTT-
-HHHHHHHHTTHHHHHHTT-
-HHHHHHHHHSHHHHHTTT-
-HHHHHHTTTTHHHHHHT--
-HHHHHHTTSSHHHHHHH--
-HHHHHHHHTSHHHHHHHH-
-HHHHHHHHHHHHHHHHHH-
-HHHHHHHTTSHHHHHHHH-
-HHHHHHHTTTHHHHHHHH-
-TTHHHHHHTTHHHHHHHT-
-HHHHHHHHTTHHHHHHHT-
-HHHHHHHTT-HHHHHHHH-
-HHHHHHHHHSHHHHHTT--
-HHHHHHHHHTHHHHHHHT-
-HHHHHHHTTTHHHHHHT--
-HHHHHHHHHHHHHHHHTT-
-HHHHHHHHHTHHHHHHH--
-HHHHHHHHHTHHHHHHHH-
-HHHHHHHHHHHHHHHHHH-
-HHHHHHHHHS-HHHHTTT-
-HHHHHHHHHS-HHHHHHT-
-HHHHHHHHTS-HHHHHHH-
-HHHHHHHHTT-HHHHHTT-
-HHHHHHHTTS-HHHHTTT-
-HHHHHHHTTS-HHHHHHH-
-HHHHHHHHTS-HHHHHHH-
-HHHHHHHHTTTHHHHHTT-
-HHHHHHHHHHHHHHHTT--
-HHHHHHHHHTTHHHHHTT-
-HHHHHHHHHHHHHHHHHH-
-HHHHHHHHHHTHHHHHTT-
-HHHHHHHHHHTHHHHHHH-
-HHHHHHHHHTTHHHHHHH-
-HHHHHHHHHHSHHHHHHH-
-HHHHHHHHHSSHHHHHTT-
-HHHHHHHHHHTHHHHHHH-
-HHHHHHHHHHTHHHHTTT-
-HHHHHHHHHHHHHHHHHH-
-HHHHHHHHTTTHHHHHHH-
-HHHHHHHHHHTHHHHHTT-
-HHHHHHHHHHTHHHHHHH-
-HHHHHHHHHS-HHHHHTT-
-HHHHHHHHHH-HHHHHHH-
-HHHHHHHHHTTHHHHHHH-
-HHHHHHHHHHTHHHHHHH-
-HHHHHHHHHTTHHHHTTT-
-HHHHHHHHHTSHHHHHTT-
-HHHHHHHHHHSHHHHTT--
--HHHHHHHHTSHHHHTTT-
-THHHHHHHHHTHHHHHHH-
-HHHHHHHHHHSHHHHHHH-
-HHHHHHHHHTTHHHHHTT-
-HHHHHHHHHHTHHHHHHH-
-HHHHHHHHHHTHHHHHTT-
-HHHHHHHHHHTHHHHHTT-
-HHHHHHHHHHTHHHHHHH-
-HHHHHHHHHTTHHHHHHH-
-HHHHHHHHHTTHHHHHHH-
-HHHHHHHHHHTHHHHHTT-
-HHHHHHHHHHSHHHHHHH-
-HHHHHHHHHTTHHHHHTT-
-HHHHHHHHHTTHHHHHTT-
-HHHHHHHHHTSHHHHHTT-
-HHHHHHHHHHTHHHHHH--
-HHHHHHHHHHTHHHHHHH-
-HHHHHHHHHHTHHHHHHH-
-HHHHHHHHHTTHHHHHHH-
-HHHHHHHHHHSHHHHTTT-
-HHHHHHHHHTTHHHHGGG-
-HHHHHHHHHHSHHHHTTT-
-HHHHHHHHHHTHHHHTTT-
-HHHHHHHHHHSHHHHTTT-
-HHHHHHHHHHTHHHHTTT-
-HHHHHHHHHTTHHHHTTT-
-HHHHHHHHHHTHHHHHHH-
-HHHHHHHHHTTHHHHHHH-
-HHHHHHHHHHSHHHHHHH-
-HHHHHHHHHHTHHHHTTT-
-HHHHHHHHHTTHHHHTTT-
-HHHHHHHHHHTHHHHHHH-
-HHHHHHHHTT-HHHHHHH-
-HHHHHHHHHTTHHHHTTT-
-HHHHTTTTGGGHHHHTTT-
-HHHHTTHHHHTHHHHTT--
-HHHHTTHHHHTHHHHHHH-
-HHHHTTTTGGGHHHHTTT-
-HHHHTTHHHH-HHHHHHH-
-HHHHHHHHHHTHHHHHHH-
-HHHHHTGGGTTHHHHHHH-
-HHHHHHHHHHTHHHHTTT-
-HHHHHHHHHT-TTTTTT--
-HHHHHHHHHT-TTTTTT--
-HHHHHHHHHT-TTTTTT--
-HHHHHHHHHT-TTTTTT--
-HHHHHHHHHT-TTTTTT--
-HHHHHHHHHT-TTTTTT--
-HHHHHHHHHT-TTTTTT--
-HHHHHHHHHH-HHHHTT--
-HHHHHHHHHS-TTTTTT--
-HHHHHHHHHT-TTTTTS--
-HHHHHHHHTT-TTTTTT--
-HHHHHHHHHH-TTTTTT--
-HHHHHHHHHT-HHHHTT--
-HHHHHHHHHH-HHHHTT--
-HHHHHHHHHT-HHHHTT--
-HHHHHHHHHT-HHHHTT--
-HHHHHHHHHT-HHHHHHH-
-HHHHHHHHHT-TTTGGG--
-HHHHHHHHHT-TTTTGGG-
-HHHHHHHHTT-TTTTGGG-
-HHHHHHHHTT-HHHHGGG-
-HHHHHHHHHT-TTTGGGG-
-HHHHHHHHHT-HHHHGGG-
-HHHHHHHHSS-GGGTTTT-
-HHHHHHHHHHSGGGTTTT-
-HHHHHHHHHH-GGGTTTT-
-HHHHHHHTTT-HHHHTTT-
-HHHHHHHHTT-HHHHTT--
-HHHHHHHHTT-HHHHTTT-
-HHHHHHHHTT-HHHHTTT-
-HHHHHHHHTTSHHHHHHH-
-HHHHHHHHHTSHHHHGGG-
-HHHHHHHHHH-HHHHGGG-
-HHHHHHHHHH-HHHHTTT-
-HHHHHHHHHH-GGGTTTT-
-HHHHHHHHHH-HHHHGGG-
-HHHHHHHHTT-HHHHGGG-
-HHHHHHHHHT-GGGTGGG-
-HHHHHHHHHH-GGGTTTT-
-HHHHHHHHHTSHHHHTTT-
-HHHHHHHHHTSHHHHTT--
-HHHHHHHHHS-HHHHHHH-
-HHHHHHHHHT-HHHHHHH-
-HHHHHHHHHHSHHHHTTT-
-HHHHHHHHHT-HHHHHHH-
-HHHHHHHHHT-TTGGGS--
-HHHHHHHHHH-HHHHTTT-
-HHHHHHHHHT-HHHHHHH-
-HHHHHHHHHT-HHHHHHH-
-HHHHHHHHTT-HHHHTTT-
-HHHHHHHHTT-HHHHHHH-
-HHHHHHHGGG-HHHHTTT-
-HHHHHHHHTT-HHHHHHH-
-HHHHHHHHTTSHHHHTTT-
-HHHHHHHHTTSHHHHTTT-
-HHHHHHHHTTSSTTTGGG-
-HHHHHHHHTT-GGGTTTT-
-HHHHHHHHHT-HHHHTTT-
-HHHHHHHHTT-HHHHTTT-
-HHHHHHHHTT-HHHHTTT-
-HHHHHHHHHHTHHHHTTT-
-TTHHHHTTTT-HHHHTTT-
-HHHHHHHHTT-HHHHHHH-
-HHHHHHHHTT-HHHHTTT-
-HHHHHHHHHH-HHHHTTT-
-HHHHHHHHTT-HHHHHHH-
-HHHHHHHHTTSHHHHTTT-
-HHHHHHHHTT-HHHHHHH-
-HHHHHHHHTT-HHHHHHH-
-HHHHHHHHHT-HHHHTTT-
-HHHHHHHHHT-HHHHHHH-
-HHHHHHHHHHSHHHHTTT-
-HHHHHHHHHT-HHHHTTT-
-HHHHHHHHHTSHHHHTTT-
-HHHHHHHHHH-HHHHTTT-
-HHHHHHHHHTTTTTGGGT-
-HHHHHHHHHTTTTTHHHH-
-HHHHHHHHHT-HHHHHHH-
-HHHHHHHHHH-HHHHHHH-
-HHHHHHHHHHSHHHHTTT-
-HHHHHHHHHT-HHHHTTT-
-HHHHHHHHHH-HHHHTTT-
-HHHHHHHHHH-HHHHTTT-
-HHHHHHHHHT-HHHHTTT-
-HHHHHHHHTT-HHHHTTT-
-HHHHHHHHTT-HHHHTTT-
-HHHHHHHHHT-HHHHHHH-
-HHHHHHHHTT-HHHHTTT-
-HHHHHHHHTT-HHHHTT--
-HHHHHHHHTT-HHHHHHH-
-HHHHHHHHTT-HHHHHHH-
-HHHHHHHHTTSHHHHHHH-
-HHHHHHHHHT-HHHHHHH-
-HHHHHHHHHT-HHHHHHH-
-HHHHHHHHTT-HHHHHHH-
-HHHHHHHHHHSHHHHHHH-
-HHHHHHHHHHSHHHHTT--
-HHHHHHHHTT-HHHHTTT-
-HHHHHHHHTTSHHHHTTT-
-HHHHHHHHHTTHHHHTTT-
-HHHHHHHHHHSHHHHTTT-
-HHHHHHHHHT-HHHHTTT-
-HHHHHHHHTTSHHHHHTT-
-HHHHHHHHHH-HHHHHHH-
-HHHHHHHHHHSHHHHTTT-
-HHHHHHHHHTTHHHHTT--
-HHHHHHHHHTTHHHHHHH-
-HHHHHHHHTT-HHHHHHH-
-HHHHHHHHTT-HHHHTT--
-TTHHHHHHTT-GGGGGGT-
-HHHHHHHHTT-HHHHHHH-
-HHHHHHHHHH-HHHHHHH-
-HHHHHHHHTT-HHHHHHH-
-HHHHHHHHTT-HHHHHHH-
--HHHHHHHHTSHHHHHHH-
-HHHHHHHHTT-TTTHHHH-
-HHHHHHHHHTTHHHHTTT-
-HHHHHHHHTT-HHHHHHH-
-HHHHHHHHTT-HHHHHHH-
-HHHHHHHHTT-HHHHHHH-
-HHHHHHHHTT-HHHHHHH-
-HHHHHHHHTT-HHHHHHH-
-HHHHHHHHTT-HHHHHHH-
-HHHHHHHHTT-TTTGGGT-
-HHHHHHHHTT-TTSHHHH-
-HHHHHHHHTT-TTTHHHH-
-HHHHHHHHHTTGGGGGGT-
-HHHHHHHHTT-HHHHHHH-
-HHHHHHHHTT-GGGHHHH-
-HHHHHHHHGGGHHHHHHH-
-HHHHHHHHTT-TTTHHHH-
-TTHHHHHHTT-GGGGGGT-
-TTHHHHHHTT-TTTHHHH-
-TTHHHHHHHT-HHHHTTT-
-TTHHHHHHTT-GGGGGGT-
-TTHHHHHHTT-GGGHHHH-
-TTHHHHHHTT-GGGHHHH-
-TTHHHHHHTT-TTTHHHH-
--SHHHHHHTT-TTTGGGT-
---HHHHHHHT-HHHHHHH-
---TTHHHHTT-GGGGGGT-
-TTHHHHHHTT-GGGHHHH-
--SHHHHHHTT-HHHHHHH-
--SHHHHHHGGGHHHHHHH-
-TTHHHHHHTT-TTGGGT--
-TTHHHHHHTT-TTTHHHH-
--SHHHHHHTT-TTTHHHH-
-TTHHHHHGGG-TTTHHHH-
-TTHHHHHGGG-STTGGGT-
-TTHHHHTTTT-HHHHTTT-
-TTHHHHHGGG-HHHHHHH-
-TTHHHHTTTT-HHHHTTT-
-TTHHHHTTTT-HHHHTTT-
--THHHHHHTT-HHHHTT--
-TTHHHHHHTT-GGGHHHH-
-TTHHHHHHTT-GGGGGGT-
--SHHHHHHTT-GGGHHHH-
-TTHHHHHHTT-GGGGGG--
-TTHHHHHHTT-GGGHHHH-
-TTHHHHHHHTTGGGHHHH-
-TTHHHHHHTTSGGGHHHH-
--SHHHHHHTTSGGGHHHH-
-TTHHHHHHTTSGGGGGG--
-TTHHHHHHTTSGGGGGGT-
-TTHHHHHHTT-GGGHHHH-
-TTHHHHHHHTTGGGHHHH-
-TT-HHHHHTTSGGGHHHH-
-TTHHHHHHHTTHHHHTTT-
-TTHHHHHHGGGGGGHHHH-
-TTHHHHHHGGGGGGTTT--
--SHHHHHHGGGTTTHHHH-
--SHHHHHHGGGTTTHHHH-
-TTHHHHHHTTSGGGGGG--
--SHHHHHHHTTGGGGGGT-
-TTHHHHHHHHSGGGSTTT-
-TTHHHHHHTTSTT-GGG--
-TTHHHHHHHHTHHHHTTT-
-TTHHHHHHHTTGGGSTTT-
-TTHHHHHHHTTGGGGGGT-
-TTHHHHHHHHTGGGTTT--
--SHHHHHHHTSGGGHHHH-
--SHHHHHHTTSGGGHHHH-
-TTHHHHHHTTSGGGHHHH-
-TTHHHHHHHTTGGGTTT--
-TTHHHHHHHTTHHHHTTT-
--SHHHHHHHTTGGGTTT--
--SHHHHHHHTTGGGGGGG-
-TTHHHHHHHTTTTTTTT--
-TTHHHHHHHTTGGGHHHH-
-TTHHHHHHGGGGGGGGGT-
-TTHHHHHGGGGTTTGGG--
-TTHHHHHGGGGGGGGGG--
--SHHHHHHGGGHHHHTTT-
--SHHHHTTGGG-TTSTTT-
-TTHHHHHHHTTGGGHHHH-
---HHHHHHHTTTTTTTT--
---HHHHHHHS-TTTTTTT-
---HHHHHHHT-GGGGGG--
---HHHHHHTT-HHHHHHH-
---HHHHHHHT-HHHHHHH-
---HHHHHHTT-HHHHHHH-
---HHHHHHTT-TTTTTT--
---HHHHHHTT-HHHHHHT-
---HHHHHHTS-TTTHHHH-
---HHHHHHTT-TTHHHHT-
---HHHHHHTT-HHHHHHT-
---HHHHHHHSSHHHHHHH-
---HHHHHHHT-HHHHHHT-
---HHHHHHHT-HHHHHHT-
--HHHHHHHGGGHHHHHHH-
--HHHHHHHHT-HHHHHHH-
--HHHHHHHTT-HHHHHHH-
--HHHHHHHTT-HHHHHHH-
--HHHHHHHTT-HHHHHHH-
--HHHHHHHTT-HHHHHHH-
--HHHHHHHHH-HHHHHTT-
--HHHHHHHTT-HHHHHHH-
--HHHHHHHHT-HHHHHTT-
--HHHHHHHHH-HHHHTTT-
--HHHHHHHHS-HHHHTTT-
--HHHHHHHHS-HHHHTTT-
--HHHHHHHHS-HHHHHTT-
--HHHHHHHHS-HHHHHHH-
--HHHHHHHHS-HHHHHHH-
--HHHHHHTSS-HHHHHHH-
--HHHHHHHHH-HHHHHHH-
--HHHHHHHHT-HHHHHHH-
--HHHHHHTTT-HHHHHHH-
-HHHHHHHHHH-HHHHHTT-
--HHHHHHHHS-HHHHHTT-
--HHHHHHHTT-HHHHHTT-
--HHHHHHHTT-HHHHHTT-
--HHHHHHHTT-HHHHTTT-
--HHHHHHHTS-HHHHTTT-
--HHHHHHHHH-HHHHTTT-
--HHHHHHHTT-HHHHHHH-
--HHHHHHHTT-HHHHHHH-
--HHHHHHHHH-HHHHHHH-
--HHHHHHHHH-HHHHHTT-
--HHHHHHHHH-HHHHHHH-
--HHHHHHHTS-HHHHHHH-
-THHHHHHHTS-HHHHTTT-
--HHHHHHHTT-HHHHHHH-
--HHHHHHHTS-HHHHHHH-
--HHHHHHHTS-HHHHHHH-
--HHHHHHHTT-HHHHHTT-
--THHHHHHTS-HHHHHHH-
--HHHHHHHTT-HHHHHHH-
--THHHHHHTT-HHHHHHH-
--HHHHHHHHH-HHHHHHH-
--HHHHHHTTTTHHHHHHH-
--HHHHHHHHS-HHHHHHH-
--HHHHHHHHHTHHHHHTT-
--HHHHHHHHTTHHHHHHH-
--HHHHHHHHHTHHHHHTT-
--HHHHHHHHHHHHHHHHH-
--HHHHHHHHHHHHHHHHH-
--HHHHHHHHTTHHHHHHH-
--HHHHHHHHHTHHHHHHH-
--HHHHHHHHTTHHHHHHH-
--HHHHHHHHHTHHHHHHH-
--HHHHHHHHTTTTTHHHH-
--HHHHHHHHTSTTTHHHH-
--HHHHHHHHTTTTTTGGG-
--HHHHHHHHTTTTTTTTT-
--HHHHHHHHHHGGGGGG--
--HHHHHHHHHSGGGHHHH-
--HHHHHHHHHHGGGHHHH-
--TTHHHHHHTTGGGTTTT-
--TTHHHHHHTTGGGHHHH-
--TTHHHHHHH-GGGTTT--
--HHHHHHHHHGGG-STTT-
--TTHHHHHHTTTTTTTTT-
--HHHHHHHHHSGGGHHHH-
--HHHHHHHGGGGGGTTTT-
--TTHHHHHTTSGGGHHHH-
--HHHHHHHHHTTTTHHHH-
--HHHHHHHHTTGGGGGGT-
--HHHHHHHHTTGGGHHHH-
-THHHHHHHHTTGGGGGGT-
--HHHHHHHHTTGGGGGGT-
--HHHHHHHHTTGGGGGGT-
--HHHHHHHHTTHHHHHHH-
--HHHHHHHHTTTTTGGGT-
--HHHHHHHHHTHHHHHHH-
--HHHHHHHHTTGGGTTT--
--HHHHHHHHTTTTTGGG--
--HHHHHHHHTTGGGHHHH-
--HHHHHHHHHSGGGHHHH-
--HHHHHHHTTSGGGHHHH-
--HHHHHHHGGGHHHHGGG-
--HHHHHHHGGGGGGTTTT-
--HHHHHHHHTTTTTHHHH-
--HHHHHHHHTTTTTTTTT-
--HHHHHHHHTTGGGTTTT-
--HHHHHHHHTTTTTHHHH-
--HHHHHHHHTSTTTHHHH-
--HHHHHHHTT-TTTSTTT-
-HHHHHHHHTT-TTTHHHH-
--HHHHHHHTT-TTTHHHH-
--HHHHHHHTT-TTTHHHH-
--HHHHHHHTTSTTTGGGG-
--HHHHHHHHTTTTTSTTT-
--HHHHHHHHTTTTTSGGG-
--HHHHHHHHTTTTTSGGG-
--HHHHHHHTTSTTSSTTT-
--HHHHHHHHTTTTTHHHH-
--HHHHHHHHT-TTTSGGG-
--HHHHHHHHTTTTTGGG--
--HHHHHHHHTTTTTGGG--
--HHHHHHHGGGTTTHHHH-
--HHHHHHHTT-TTTHHHH-
--HHHHHHHTT-TTTHHHH-
--HHHHHHHHH-TTTGGGT-
--HHHHHHHHHSTTTGGGT-
--HHHHHHHHHSTTTGGGT-
--TTHHHHHHHGGGTGGGT-
--HHHHHHHTTSTTTHHHH-
--HHHHHHHHTTTTTHHHH-
--HHHHHHHHTTTTTHHHH-
--HHHHHHHHTTTTTGGGT-
--HHHHHHHHTTGGGHHHH-
--TTHHHHHHHTGGGGGGT-
--HHHHHHHHHTGGGHHHH-
--HHHHHHHHTS-TTGGG--
--HHHHHHHHTS-TTHHHH-
--HHHHHHHHHTTTTGGGT-
--HHHHHHHTT-TTTGGGT-
--HHHHHHHTTTTTTGGG--
--HHHHHHHTS-TTTGGG--
--HHHHHHHHS-TTTGGG--
--HHHHHHHHS-TTTHHHH-
--HHHHHHHHH-TTTGGGT-
--HHHHHHHHHGGGTGGGT-
--HHHHHHHHH-TTTGGGT-
--HHHHHHHHHGGGSGGGT-
--HHHHHHHHHSGGGGGGT-
--HHHHHHHTT-GGGSTTT-
--HHHHHHHHH-TTTHHHH-
--HHHHHHTTT-TTTGGGT-
--HHHHHHHHH-TTGGGG--
--HHHHHHTTT-TTTHHHH-
--HHHHHHTTT-TTTHHHH-
--HHHHHHTTT-TTTGGG--
--HHHHHHHHH-TTTHHHH-
--HHHHHHTTT-TT-TTTT-
--HHHHHHTTT-TTS-TTT-
--HHHHHHHTT-SSSGGGT-
--HHHHHHTTT-TTSSTTT-
--HHHHHHTTT-TTSGGGT-
--HHHHHHHHHSTTSHHHH-
--HHHHHHHTTTTT-GGG--
--HHHHHHHHTSTTTGGG--
--HHHHHHHHTTGGG-TTT-
--HHHHHHHHTTTTTGGGT-
--HHHHHHHHTTTTTGGGT-
--HHHHHHHHHTTTTHHHH-
--HHHHHHHHTTTTTHHHH-
--HHHHHHHHHHGGGHHHH-
--HHHHHHHHHHTTTGGG--
--HHHHHHHTTSTTTGGG--
--HHHHHHHHTTTTTGGGT-
--HHHHHHHHTTTTTHHHH-
--HHHHHHHHTSTTTGGGT-
--HHHHHHHHHTTTSTTT--
--HHHHHHHTT-GGGGGG--
--HHHHHHHHTTTT-GGG--
--HHHHHHHHHTGGGGGG--
--HHHHHHHHTTTTSTTS--
--HHHHHHHHHHTTTGGG--
--HHHHHHHHTTTTSTTT--
--HHHHHHHHS-GGGGGG--
--HHHHHHHTTSTT-GGG--
--HHHHHHHHH-TT-TTTT-
--HHHHHHHHHHTTTGGG--
--HHHHHHHHTTTTTTTT--
--HHHHHHHHTTTTTTTT--
--HHHHHHHHTTTTTGGGT-
--HHHHHHHTT-GGGGGG--
--HHHHHHHHTTTTSGGG--
--HHHHHHHHHSGGGTTT--
--HHHHHHHHHHTTTTTT--
--HHHHHHHTTSGGGGGGT-
--HHHHHHHHTTTTTGGG--
--HHHHHHHHT-GGGGGG--
--HHHHHHHHT-TTTGGGT-
--HHHHHHHHHTGGGGGG--
--HHHHHGGGG-GGGGGG--
--HHHHHGGGG-GGGTTS--
--HHHHHHHHH-GGGGGG--
--HHHHHHHHT-GGGTTS--
--HHHHHHHHTTGGGTTS--
--HHHHHHHHTTGGGGGG--
--HHHHHHHHHTTTSTTT--
--HHHHHHHHHTGGGTTTT-
--HHHHHHHHTTGGGGGG--
--HHHHHHHTTSTT-HHHH-
--HHHHHHHHHTGGGGGGT-
--HHHHHHHHTSTTTTTS--
--HHHHHHHHHSGGGGGG--
--HHHHHHHHTTTT-GGG--
--HHHHHHHHTSGGGGGG--
--HHHHHHHHTTTT-TTS--
--HHHHHHHHTTTT-TTT--
--HHHHHHHHTTTTTGGG--
--HHHHHHHHTTSTTTTT--
--HHHHHHHHTTTT-TTS--
--HHHHHHHHHSGGGGGG--
--HHHHHHHHTTGGGGGG--
--HHHHHHHHTSGGGGGG--
--HHHHHHHHHSGGGTTT--
--HHHHHHHHTTTTTGGG--
--HHHHHHHHHSTT-TTT--
--HHHHHHHHTTGGGTTT--
--HHHHHHHHHTGGGTTT--
--HHHHHHHHH-TT-TTT--
--HHHHHHHHHTGGGTTS--
--HHHHHHHHH-GGGGGG--
--HHHHHHHHHTGGGTTS--
--HHHHHHHHHTGGGTTT--
--HHHHHHHTTTTT-TTT--
--HHHHHHHHHTTT-GGG--
--HHHHHHHHHTGGGGGG--
--HHHHHHHHHTGGGGGG--
--HHHHHHHHHTGGGTTS--
--HHHHHHHHTTTT-TTT--
--HHHHHHHHH-TTTGGG--
--SHHHHHHHH-TT-GGG--
--HHHHHHHHH-TT-GGG--
--HHHHHHHHH-GGGGGG--
--HHHHHHHHHTTT-GGG--
--HHHHHHHHH-GGGGGG--
--HHHHHHHTT-TT-TTT--
--HHHHHHHTT-TT-TTT--
--HHHHHHHHHGGG-TTT--
--HHHHHHHHHGGG-TTS--
--HHHHHHHHHGGG-TTT--
--HHHHHHHHHGGGSGGG--
--HHHHHHHHHTTT--SS--
--HHHHHHHHHTTT--SS--
--HHHHHHHHHHTT--SS--
--HHHHHHHHHHTT--SS--
--HHHHHHHHHHTT--SS--
--HHHHHHHHHTTT--SS--
--TTHHHHHHHHTT--SS--
--HHHHHHHHHTTT--SS--
--HHHHHHHHHTTT-SSS--
--HHHHHHHHHHHH-SS---
--HHHHHHHHHHTT-SGGG-
--HHHHHHHHHTTT--TT--
--HHHHHHHHHGGG--SS--
--HHHHHHTTGGGG-STT--
--HHHHHHHHHHHH--TT--
--HHHHHHHHGGGT--TT--
--HHHHHHHHHHHH--TT--
--HHHHHHHHHHHH--TT--
--HHHHHHHHHHHH--TT--
--HHHHHHHHHHHT-GGG--
--HHHHHHHHHHHH-GGG--
--HHHHHHHHHHHH-GGG--
--HHHHHHHHHTTTSGGG--
--HHHHHHHHHHHHSGGG--
--HHHHHHHHHHHHSGGG--
--HHHHHHHHHHHHSGGG--
--HHHHHHHHHTTT-GGG--
--HHHHHHHHHHHH-TTT--
--HHHHHHHHHHHHSGGG--
--HHHHHHHHHHHHSGGG--
--HHHHHHHHHHHHSGGG--
--HHHHHHHHHHTTSGGG--
--HHHHHHHHHHHHSGGG--
--HHHHHHHHHHTT-GGG--
--HHHHHHHHHTTTSGGG--
--HHHHHHHHHHTTSTTT--
--HHHHHHHHHTTTSTTT--
--HHHHHHHHHGGG-TTT--
--HHHHHHHHHTTTSGGG--
--HHHHHHHHHHTTSTTT--
--HHHHHHHHHTTTSGGG--
--HHHHHHHHHHHHSTTT--
--HHHHHHHHHTTT-GGG--
--HHHHHHHHHHTT-TTT--
--HHHHHHHHHTTT-GGG--
--HHHHHHHHHTTT-GGG--
--HHHHHHHHHTTT-GGG--
--HHHHHHHHHTTT-GGG--
--HHHHHHHHHTTT-TTS--
--HHHHHHHHHTTT-GGG--
--HHHHHHHHHTTT-GGG--
--HHHHHHHHHTTT-GGG--
--HHHHHHHHHTTT-GGG--
--HHHHHHHHHTTT-GGG--
--HHHHHHHHHTTT-GGG--
--HHHHHHHHHTTT-TTT--
--HHHHHHHHHHTT-TTT--
--HHHHHHHHHTTT-TTT--
--HHHHHHHHHTTT-TTT--
--HHHHHHHHHTTTSGGG--
--HHHHHHHHHHHH-GGG--
--HHHHHHHHHTTT-GGG--
--HHHHHHHHHTTT-GGG--
--HHHHHHHHHTTT-TTT--
--HHHHHHHHHTTT-TTS--
--HHHHHHHHHTTT-TTT--
--HHHHHHHHHTTT-GGG--
--HHHHHHHHHTTT-GGG--
--HHHHHHHHHHTT-TTT--
--HHHHHHHHHTTT-GGG--
--HHHHHHHHHTTT-TTS--
--HHHHHHHHHHTT-GGG--
--HHHHHHHHHTTT-TTT--
--HHHHHHHHHTTT-GGG--
--HHHHHHHHHTTT-GGG--
--HHHHHHHHHTTT-GGG--
--HHHHHHHHHHTT-GGG--
--HHHHHHHHHTTTSGGG--
--HHHHHHHHHTTT-TTT--
--HHHHHHHHHTTTSGGG--
--HHHHHHHHHTTT-GGG--
--HHHHHHHHHTTT-TTT--
--HHHHHHHHHHHH-TTT--
--HHHHHHHHHTTTSSSS--
--HHHHHHHHHTTT-TTT--
--HHHHHHHHHHHHSGGG--
--HHHHHHHHHHHHSGGG--
--HHHHHHHHHTTT-GGG--
--HHHHHHHHHTTTSGGG--
--HHHHHHHHHHHHSGGG--
--HHHHHHHHHTTTSGGG--
--HHHHHHHHHHHHSTTT--
--HHHHHHHHHTTTSGGG--
--HHHHHHHHHTTT-GGG--
--HHHHHHHHHTTT-GGG--
--HHHHHHHHHTTT-GGG--
--HHHHHHHHHHHH-GGG--
--HHHHHHHHHHHH-GGG--
--HHHHHHHHHTTT-TTS--
--HHHHHHHHHTTT-GGG--
--HHHHHHHHHHHH-TTS--
--HHHHHHHHHTTT-TTS--
--HHHHHHHHHTTT-GGG--
--HHHHHHHHHHHH-GGG--
--HHHHHHHHHHHH-GGG--
--HHHHHHHHHTTTSGGG--
--HHHHHHHHHTTTSGGG--
--HHHHHHHHHTTT-GGG--
--HHHHHHHHHHHH-GGG--
--HHHHHHHHHTTT-GGG--
--HHHHHHHHHTTT-GGG--
--HHHHHHHHHTTT-GGG--
--HHHHHHHHHTTT-TTT--
--HHHHHHHHHTTT-GGG--
--HHHHHHHHHTTTSGGG--
--HHHHHHHHHHHH-TTT--
--HHHHHHHHHTTTSGGG--
--HHHHHHHHHTTT-GGG--
--HHHHHHHHHHHH-GGG--
--HHHHHHHHHTTT-GGG--
--HHHHHHHHHTTT-GGG--
--HHHHHHHHHTTT-GGG--
--HHHHHHHHHTTT-GGG--
--HHHHHHHHHTTT-GGG--
--HHHHHHHHHTTTSGGG--
--HHHHHHHHHTTT-GGG--
--HHHHHHHHHTTT-TTT--
--HHHHHHHHHTTTSGGG--
--HHHHHHHHHTTT-GGG--
--HHHHHHHHHTTT-TTS--
--HHHHHHHHHTTT-GGG--
--HHHHHHHHHTTT-GGG--
--HHHHHHHHHTTT-TTT--
--HHHHHHHHHTTT-TTT--
--HHHHHHHHHTTT-GGG--
--HHHHHHHHHTTT-GGG--
--HHHHHHHHHTTTSGGG--
--HHHHHHHHHTTT-GGG--
--HHHHHHHHHTTT-GGG--
--HHHHHHHHHTTT-GGG--
--HHHHHHHHHTTT-GGG--
--HHHHHHHHHTTT-GGG--
--HHHHHHHHHTTT-GGGT-
--HHHHHHHHHTTT-GGGT-
--HHHHHHHHHTTT-HHHH-
--HHHHHHHHHTTT-HHHH-
--HHHHHHHHHTTT-GGGT-
--HHHHHHHHHTTT-GGGT-
--HHHHHHHHHTTT-GGGT-
--HHHHHHHHHTTT-HHHH-
--SHHHHHHTTTTT-GGGT-
---HHHHHHTTTTT-GGGT-
---HHHHHTTTTTT-GGG--
---TGGGGGGTTTT-GGG--
---TTTTGGGTTTT-HHHH-
---TTGGGGGTTTT-GGGT-
---GGGGGGGTTTT-GGGT-
---GGGGGGGTTTT-GGGT-
---GGGGGTTTTTT-GGGT-
---GGGGGGGTTTT-HHHH-
---GGGGGGGTTTT-GGGT-
---GGGGGGGTTTT-GGGT-
---GGGGGGGTTTT-GGGT-
---GGGGGGGTTTT-GGGT-
---TT-GGGGTTTT-GGGT-
---GGGTGGGTTTTSHHHH-
---GGGGGGGTTTT-GGGT-
---GGGGGGGTTTT-HHHH-
---TTSSGGGTTTT-HHHH-
---GGGTHHHHTTT-GGGT-
---GGGGGGGTTTTSGGGT-
---GGGGGGGTTTTSHHHH-
---GGGTGGGTTTT-GGGT-
---GGGHHHHHTTT-GGG--
---GGGTGGGTTTT-GGGT-
---GGGTGGGTTTT-HHHH-
---GGGHHHHHTTT-HHHH-
---GGGTTTTTTTT-TTT--
---TTTTTTTTTTT-GGGT-
---GGGHHHHHTTT-HHHH-
---GGGTTTTTTTT-HHHH-
---TTSTTTTTTTS-HHHH-
---GGGTTTTTTTS-GGGT-
---TTTTGGGTTTT-GGGT-
---GGGHHHHHTTT-GGG--
---GGGTTTTTTTT-GGG--
---TTTTTTTTTTTSGGG--
---GGGTGGGTTTT-GGG--
---GGGTTTTTTTS-GGG--
---TTSTGGGTTTT-GGG--
---GGGHHHHHTTT-TTT--
---GGGHHHHHTTTSGGG--
---GGGSGGGTTTTSGGG--
---TTTHHHHHTTT-GGG--
---GGGTTTTTTTT-GGG--
---GGGHHHHHHTT-TTS--
---TTTTHHHHTTT-GGG--
---GGG-HHHHTTT-GGG--
---STTHHHHHTTT-GGG--
---TTTTHHHHTTT-GGG--
---GGGTHHHHTTT-GGG--
---HHHHHHHHHHH-GGG--
---TTHHHHHHTTT-GGG--
---HHHHHHHHTTT-GGG--
---HHHHHHHHTTT-GGG--
---HHHHHHHHTTT-GGG--
---HHHHHHHHTTT-GGG--
---HHHHHHHHHHH-GGG--
---HHHHHHHHTTT-GGG--
---HHHHHHHHTTT-GGG--
---HHHHHHHHTTT-GGG--
---HHHHHHHHTTT-GGG--
---HHHHHHHHTTT-TTT--
---HHHHHHHHHHH-GGG--
---HHHHHHHHTTT-GGG--
---HHHHHHHHTTT-GGG--
---HHHHHHHHTTT-GGG--
---HHHHHHHHTTT-GGG--
---HHHHHHHHTTT-GGG--
---HHHHHHHHTTT-GGG--
---HHHHHHHHTTT-GGG--
---HHHHHHHHHHH-GGG--
---HHHHHHHHTTT-GGG--
---HHHHHHHHTTT-GGG--
---HHHHHHHHTTT-GGG--
---HHHHHHHHHHH-TTT--
---HHHHHHHHHHH-GGG--
---HHHHHHHHHHH-GGG--
---HHHHHHHHTTT-GGG--
---HHHHHHHHHHH-GGG--
---HHHHHHHHTTT-GGG--
---HHHHHHHHTTT-TTT--
---HHHHHHHHTTT-GGG--
---HHHHHHHHTTT-GGG--
---HHHHHHHHTTT-GGG--
---HHHHHHHHTTT-GGG--
---HHHHHHHHTTT-GGG--
---HHHHHHHHHTT-GGG--
---HHHHHHHHTTS-GGG--
---HHHHHHHHTTT-TTT--
---HHHHHHHHTTT-TTT--
---HHHHHHHHTTS-GGG--
---HHHHHHHHTTT-GGG--
---HHHHHHHHTTT-GGG--
---HHHHHHHHTTT-GGG--
---HHHHHHHHTTT-GGG--
---HHHHHHHHTTT-GGG--
---HHHHHHHHTTT-GGG--
---HHHHHHHHHHH-GGG--
---HHHHHHHHTTT-GGG--
---HHHHHHHHTTT-GGGT-
---HHHHHHHHTTT-GGG--
---HHHHHHHHTTT-GGG--
---HHHHHHHHTTT-TTT--
---HHHHHHHHTTT-GGG--
---HHHHHHHHTTT-GGG--
---HHHHHHHHTTT-GGG--
---HHHHHHHHHHH-GGG--
---HHHHHHHHTTT-GGG--
---HHHHHHHHTTT-GGG--
---HHHHHHHHTTT-GGG--
---HHHHHHHHTTT-GGG--
---HHHHHHHHTTT-GGG--
---HHHHHHHHHTT-GGG--
---HHHHHHHHTTT-GGG--
---HHHHHHHHHHH-HHHH-
---HHHHHHHHTTTSHHHH-
---HHHHHHHHTTT-GGG--
---HHHHHHHHTTT-GGGT-
---HHHHHHHHHTT-TTT--
---HHHHHHHHTTT-HHHH-
---HHHHHHHHTTT-GGGT-
---HHHHHHHHHHH-GGG--
---HHHHHHHHTTT-GGG--
---HHHHHHHHHTT-GGG--
---HHHHHHHHTTT-GGGT-
---HHHHHHHHTTT-GGGT-
---HHHHHHHHTTT-HHHH-
---HHHHHHHHTTT-HHHH-
---HHHHHHHHTTT-HHHH-
---HHHHHHHHTTT-GGGT-
---HHHHHHHHTTTSGGG--
---HHHHHHHHTTT-HHHH-
---HHHHHHHHTTT-GGG--
---HHHHHHHHTTTSGGG--
---HHHHHHHHHTT-GGG--
---HHHHHHHHTTT-HHHH-
---HHHHHHHHTTT-GGGT-
---HHHHHHHHHTT-GGG--
---HHHHHHHHHHHSGGG--
---HHHHHHHHTTT-GGG--
---HHHHHHHHTTT-GGG--
---HHHHHHHHTTS-GGG--
---HHHHHHHGGGT-GGG--
---HHHHHHHTTTS-GGG--
---HHHHHHHTTTT-GGG--
---HHHHHHHHTTS-GGG--
---HHHHHHHTTTT-GGG--
---TTHHHHHHGGG-GGG--
---TTHHHHHHHTT-TT---
---TTHHHHHHHHH-GGG--
---TTTTHHHHHHH-GGG--
---TTTTHHHHTTT-GGG--
---TTHHHHHHHHH-HHHH-
---HHHHHHHHHTT-GGGG-
---HHHHHHHHHHH-GGGT-
---HHHHHHHHHHH-GGGT-
---HHHHHHHHHHS-GGGT-
---HHHHHHHHHHH-HHHH-
---HHHHHHHHHTT-HHHH-
---HHHHHHHHHHH-HHHH-
---HHHHHHHHHTT-HHHH-
---HHHHHHHHHHH-HHHH-
---HHHHHHHHHTT-HHHH-
---HHHHHHHHHHHSHHHH-
---HHHHHHHHHHH-HHHH-
---HHHHHHHHHTT-HHHH-
---HHHHHHHHHHH-HHHH-
---HHHHHHHHTTT-HHHH-
---HHHHHHHHHHH-GGGT-
---HHHHHHHHHHH-HHHH-
---HHHHHHHHHTTSHHHH-
---HHHHHHHHHHH-HHHH-
---HHHHHHHHHHHSHHHH-
---HHHHHHHHHHH-HHHH-
---HHHHHHHHHHH-HHHH-
---HHHHHHHHTTT-HHHH-
---HHHHHHHHTTTSHHHH-
---HHHHHHHHHHH-HHHH-
---HHHHHHHHTTT-HHHH-
---HHHHHHHGGGS-HHHH-
--SHHHHHHHHTTT-HHHH-
---HHHHHHHHHTT-GGGT-
---HHHHHHHHHTT-HHHH-
---HHHHHHHHTTTSHHHH-
---HHHHHHHHHHH-HHHH-
---HHHHHHHHTTT-GGGT-
---HHHHHHHHHTT-HHHH-
---HHHHHHHHHTT-HHHH-
---HHHHHHHHHHH-HHHH-
---HHHHHHHHHTT-HHHH-
---HHHHHHHHTTT-HHHH-
---HHHHHHHHTTT-GGG--
---HHHHHHHHHTT-GGGG-
---HHHHHHHHHTT-GGG--
---HHHHHHHHHHH-GGG--
---HHHHHHHHHHH-GGG--
--SHHHHHHHHHTT-GGG--
--SHHHHHHHHHHH-GGG--
---HHHHHHHHHTT-GGG--
---HHHHHHHHHTT-GGGT-
---HHHHHHHHHTT-GGGT-
---HHHHHHHHHTT-GGG--
---HHHHHHHHHTT-GGGT-
---HHHHHHHHHTT-GGGT-
---HHHHHHHHHTT-HHHH-
---HHHHHHHHHHH-GGGT-
---HHHHHHHHHHH-HHHH-
---HHHHHHHHHTT-HHHH-
---HHHHHHHHHTT-HHHH-
---HHHHHHHHHTT-HHHH-
---HHHHHHHHHHH-HHHH-
---HHHHHHHHHHH-HHHH-
---HHHHHHHHHHH-HHHH-
---HHHHHHHHHHH-HHHH-
---HHHHHHHHHHHSTTTT-
---HHHHHHHHHHHSHHHH-
---HHHHHHHHHHHSHHHH-
---HHHHHHHHHHSSHHHH-
---HHHHHHHHHHHSGGG--
---HHHHHHHHHHH-HHHH-
---HHHHHHHHHTT-GGGT-
---HHHHHHHHTTT-GGGT-
---HHHHHHHHHHH-GGGT-
---HHHHHHHHHHH-HHHH-
---HHHHHHHHHHH-HHHH-
---HHHHHHHHHTT-HHHH-
---HHHHHHHHTTTSGGGT-
---HHHHHHHHHHH-GGGT-
--SHHHHHHHHHHH-GGG--
---HHHHHHHHHHH-GGGT-
--SHHHHHHHHHHHSHHHH-
---HHHHHHHHHHH-HHHH-
---HHHHHHHHTTT-HHHH-
---HHHHHHHHHHH-GGGT-
---HHHHHHHHHHH-HHHH-
--SHHHHHHHHHHSSHHHH-
---HHHHHHHHHTTSHHHH-
---HHHHHHHHHHH-HHHH-
---HHHHHHHHHHH-GGGT-
---HHHHHHHHHHH-HHHH-
---HHHHHHHHHTT-GGGT-
---HHHHHHHHHTT-GGGT-
---HHHHHHHHHHH-GGGT-
---HHHHHHHHHHH-GGGT-
---HHHHHHHHHHH-HHHH-
--THHHHHHHHHHH-HHHH-
--THHHHHHHHHHH-HHHH-
---HHHHHHHHHHH-GGGT-
--SHHHHHHHHHHT-HHHH-
--SHHHHHHHHHTTSGGGT-
-TTHHHHHHHHHHH-HHHH-
-TTHHHHHHHHHTTSHHHH-
-HHHHHHHHHHHHH-HHHH-
-HHHHHHHHHHHTTSHHHH-
-HHHHHHHHHHHTT-GGGT-
-HHHHHHHHHHTTT-HHHH-
-HHHHHHHHHHTTT-HHHH-
-HHHHHHHHHHHHH-GGG--
-HHHHHHHHHHHHH-GGGT-
-HHHHHHHHHHHHH-GGGT-
-HHHHHHHHHHHHH-HHHH-
-HHHHHHHHHHHHH-GGGT-
-HHHHHHHHHHTTT-HHHH-
-HHHHHHHHHHHHHSGGGT-
-HHHHHHHHHHHTT-GGGT-
-HHHHHHHHHHTTT-GGGT-
-HHHHHHHHHHHHHSGGGT-
-HHHHHHHHHHTTT-HHHH-
-HHHHHHHHHHTTTSGGGT-
-HHHHHHHHHHHHH-GGG--
-HHHHHHHHHHTTT-GGGT-
-THHHHHHHHHTTT-HHHH-
-THHHHHHHHHHHH-GGG--
--HHHHHHHHHTTT-GGG--
--HHHHHHHHHHTT-GGGT-
--HHHHHHHHHTSS-GGGT-
--HHHHHHHHHHHH-GGG--
--HHHHHHHHHTTSSGGG--
--HHHHHHHHHHHHSGGGT-
--HHHHHHHHHHHH-HHHH-
--HHHHHHHHHHHH-GGGT-
--HHHHHHHHHHHH-GGGT-
--HHHHHHHHHHHH-GGGT-
--HHHHHHHHHHTT-HHHH-
--HHHHHHHHHHTT-GGGT-
--HHHHHHHHHHTTSGGGT-
--HHHHHHHHHHHH-HHHH-
--HHHHHHHHHHHHSHHHH-
-THHHHHHHHHHTT-HHHH-
--HHHHHHHHHHTT-GGGT-
--HHHHHHHHHHTT-HHHH-
--HHHHHHHHHHTT-GGGT-
--HHHHHHHHHHTT-GGG--
--HHHHHHHHHHTT-GGG--
--HHHHHHHHHHTT-TTT--
--HHHHHHHHHHTTSGGG--
--HHHHHHHHHHHT-GGG--
--HHHHHHHHHHHTSGGG--
--HHHHHHHHHHTTSGGG--
--HHHHHHHHHHHTSGGG--
--HHHHHHHHHHHTSHHHH-
--HHHHHHHHHHHTSTTT--
--TTHHHHHHHHHTSTTT--
--HHHHHHHHHHTTSTTT--
--HHHHHHHHHHTT-TTT--
--HHHHHHHHHHTTSTTT--
--HHHHHHHHHHHTSTTT--
--HHHHHHHHHHHHSTTT--
--HHHHHHHHHHTTSTTT--
--HHHHHHHHHHTTSTTT--
--HHHHHHHHHHTTSTTT--
--HHHHHHHHHHTTSTTT--
--HHHHHHHHHHTTSTTT--
--HHHHHHHHHHTTSTTT--
--HHHHHHHHHHTTSTTT--
--HHHHHHHHHHTTSTTT--
--HHHHHHHHHHTTSTTT--
--HHHHHHHHHHHTSTTT--
--HHHHHHHHHHTTSTTT--
--HHHHHHHHHHTTSTTT--
--HHHHHHHHHHTTSTTT--
-THHHHHHHHHHTTSTTT--
--HHHHHHHHHHTTSTTT--
--HHHHHHHHHHTTSGGG--
--HHHHHHHHHHTTSTTT--
--HHHHHHHHHHHTSTTT--
--HHHHHHHHHHHTSTTT--
--HHHHHHHHHHHHSTTT--
--HHHHHHHHHHTTSTTT--
--HHHHHHHHHHHTSTTT--
--HHHHHHHHHHHSSTTT--
--HHHHHHHHHHHSSTTT--
--HHHHHHHHHHHHSTTT--
--HHHHHHHHHHHSSTTT--
--HHHHHHHHHTTSSGGG--
--HHHHHHHHHHTTSGGG--
--HHHHHHHHHHTTSTTS--
--HHHHHHHHHHHTSTTT--
--HHHHHHHHHHTTSTTT--
--HHHHHHHHHHTTSTTT--
--HHHHHHHHHHTSSTTT--
--HHHHHHHHHHHTSTTT--
--HHHHHHHHHHTTSTTT--
--HHHHHHHHHHTTSTTT--
--HHHHHHHHHHHTSTTT--
--HHHHHHHHHHHTSTTT--
--HHHHHHHHHHTTSTTT--
--HHHHHHHHHHTTSTTT--
--HHHHHHHHHHHTSTTT--
--HHHHHHHHHHTTSTTT--
--HHHHHHHHHHTTSGGG--
--HHHHHHHHHGGGSTTT--
--HHHHHHHHHHTTSTTT--
--HHHHHHHHHHHTSTTS--
--HHHHHHHHHHHHSTTT--
--HHHHHHHHHHHHSTTT--
-HHHHHHHHHHHHHSGGG--
--HHHHHHHHHHHHSTTT--
--HHHHHHHHHHHTSTTT--
--HHHHHHHHHHTTSTTT--
--HHHHHHHHHHHHSGGG--
--HHHHHHHHHHTTSTTS--
--HHHHHHHHHHHTSTTT--
--HHHHHHHHHHHTSTTT--
--HHHHHHHHHHHTSTTT--
--HHHHHHHHHHHHSGGG--
--HHHHHHHHHHHTSTTT--
--HHHHHHHHHHHHSTTT--
--HHHHHHHHHHTTSTTT--
--HHHHHHHHHHHTSTTT--
--HHHHHHHHHHHHSTTT--
--HHHHHHHHHHHTSTTT--
--HHHHHHHHHHTTSTTT--
--HHHHHHHHHHTTSTTT--
--HHHHHHHHHHHTSTTT--
--HHHHHHHHHHTTSGGG--
--HHHHHHHHHHTTSTTT--
--HHHHHHHHHHHTSTTT--
--HHHHHHHHHHHHSTTT--
--HHHHHHHHHHTTSTTT--
--HHHHHHHHHHTSSTTT--
--HHHHHHHHHHTSSTTT--
--HHHHHHHHHHTTSTTT--
--HHHHHHHHHHHTSTTT--
--HHHHHHHHHHTTSTTT--
--HHHHHHHHHHTTSTTT--
--HHHHHHHHHHHHSGGG--
--HHHHHHHHHHHHSTTT--
--HHHHHHHHHHTTSTTT--
--HHHHHHHHHHHTSTTT--
--HHHHHHHHHHHHSGGG--
--HHHHHHHHHHHTSGGGT-
--HHHHHHHHHHTTSGGGT-
--HHHHHHHHHHTTSTTT--
--HHHHHHHHHHTTSTTT--
--HHHHHHHHHHTTSGGG--
--HHHHHHHHHHTTSTTT--
--HHHHHHHHHHTTSTTT--
--HHHHHHHHHHHTSTTT--
--HHHHHHHHHHHSSHHHH-
--HHHHHHHHHHHTSGGGT-
--HHHHHHHHHHHHSHHHH-
--HHHHHHHHHHHTSGGG--
--HHHHHHHHHHHTSHHHH-
--HHHHHHHHHHHTSHHHH-
--HHHHHHHHHHHTSGGGT-
--HHHHHHHHHHHHSHHHH-
--HHHHHHHHHHTTSHHHH-
--HHHHHHHHHHHTSGGGT-
--HHHHHHHHHHHTSGGGT-
--HHHHHHHHHHTTSGGGT-
--HHHHHHHHHHHTSHHHH-
--HHHHHHHHHHHTSHHHH-
--HHHHHHHHHHHTSHHHH-
--HHHHHHHHHHHTSHHHH-
--HHHHHHHHHHHSSHHHH-
--HHHHHHHHHHHTSHHHH-
--HHHHHHHHHHTTSHHHH-
--HHHHHHHHHHHHSHHHH-
--HHHHHHHHHHTTSHHHH-
--HHHHHHHHHHHTSHHHH-
--HHHHHHHHHHHHSHHHH-
--HHHHHHHHHHTTSHHHH-
--HHHHHHHHHHHHSHHHH-
--HHHHHHHHHHTTSHHHH-
--HHHHHHHHHHHHSHHHH-
--HHHHHHHHHHHTSHHHH-
--HHHHHHHHHHTTSHHHH-
--HHHHHHHHHHTTSGGGT-
--HHHHHHHHHHHTSHHHH-
--HHHHHHHHHHTTSHHHH-
--HHHHHHHHHHTTSHHHH-
--HHHHHHHHHHHHSHHHH-
--HHHHHHHHHHHHSHHHH-
--HHHHHHHHHHHSSHHHH-
--HHHHHHHHHHTTSHHHH-
--HHHHHHHHHHHTSHHHH-
--HHHHHHHHHHHTSHHHH-
--HHHHHHHHHHHHSHHHH-
--HHHHHHHHHHHHSHHHH-
--HHHHHHHHHHHHSHHHH-
--HHHHHHHHHHHHSHHHH-
--HHHHHHHHHHTTSHHHH-
--HHHHHHHHGGGGSHHHH-
--HHHHHHHHHGGGSHHHH-
--HHHHHHHHHHHTSHHHH-
--HHHHHHHHHHTTSHHHH-
--HHHHHHHHHHHHSHHHH-
--HHHHHHHHHHHHSHHHH-
--HHHHHHHHHHHHSHHHH-
--HHHHHHHHHHHTSHHHH-
--HHHHHHHHHHHHSHHHH-
--HHHHHHHHHHTTSHHHH-
--HHHHHHHHHHHHSHHHH-
--HHHHHHHHHHTTSHHHH-
--HHHHHHHHHHHHSHHHH-
--HHHHHHHHHHHHSHHHH-
--HHHHHHHHHTTTSHHHH-
--HHHHHHHHHGGGSGGGT-
--HHHHHHHHHHTTSHHHH-
--HHHHHHHHHHTTSGGGT-
--HHHHHHHHHHTTSGGGT-
--HHHHHHHHHHHSSHHHH-
--HHHHHHHHHHTTSHHHH-
--HHHHHHHHHHTTSTTT--
--HHHHHHHHHHTTSGGGT-
--HHHHHHHHHHHTSGGGT-
--HHHHHHHHHHHTSHHHH-
--HHHHHHHHHHTTSGGGT-
--HHHHHHHHHHTTSHHHH-
--HHHHHHHHHHHTSHHHH-
--HHHHHHHHHHTTSHHHH-
--HHHHHHHHHHT-SGGGT-
--HHHHHHHHHTT-SGGGT-
--HHHHHHHHHHTTSHHHH-
--HHHHHHHHHHTTSHHHH-
--HHHHHHHHHHTTSGGGT-
--HHHHHHHHHHHTSHHHH-
--HHHHHHHHHHTTSHHHH-
--HHHHHHHHHHHTSGGGT-
--HHHHHHHHHHHTSGGGT-
--HHHHHHHHHHHTSHHHH-
--HHHHHHHHHHHTSHHHH-
--HHHHHHHHHHTTSHHHH-
--HHHHHHHHHHTTSHHHH-
--HHHHHHHHHHHTSGGGT-
--HHHHHHHHHHTTSHHHH-
--HHHHHHHHHGGGSGGGT-
--HHHHHHHHHHTTSHHHH-
--HHHHHHHHHGGGSHHHH-
--HHHHHHHHHGGGSGGGT-
--HHHHHHHHHHTTSHHHH-
--HHHHHHHHHHTTSHHHH-
--HHHHHHHHHHTTSHHHH-
--HHHHHHHHHHTTSHHHH-
--HHHHHHHHHGGGSHHHH-
--HHHHHHHHHHTTSHHHH-
--HHHHHHHHHHHTSHHHH-
--HHHHHHHHHHHTSHHHH-
--HHHHHHHHHHTTSHHHH-
--HHHHHHHHHHTTSHHHH-
--HHHHHHHHHHHTSHHHH-
--HHHHHHHHHHHSSHHHH-
--HHHHHHHHHHHSSHHHH-
--HHHHHHHHHHHHSHHHH-
--HHHHHHHHHHHTSHHHH-
--HHHHHHHHHHTTSHHHH-
--HHHHHHHHHHTTSHHHH-
--HHHHHHHHHHHTSHHHH-
--HHHHHHHHHHHTSGGGT-
--HHHHHHHHHHHTSHHHH-
--HHHHHHHHHHHSSHHHH-
--HHHHHHHHHHHTSGGGT-
--HHHHHHHHHHHTSGGGT-
--HHHHHHHHHHHTSHHHH-
--HHHHHHHHHHHTSHHHH-
--HHHHHHHHHHTTSHHHH-
--HHHHHHHHHHTTSHHHH-
--HHHHHHHHHHTTSHHHH-
--HHHHHHHHHGGGSHHHH-
--HHHHHHHHHGGGSHHHH-
--HHHHHHHHHGGGSHHHH-
--HHHHHHHHHGGGSTTT--
--HHHHHHHHHHTTSGGG--
--HHHHHHHHHGGGSGGG--
--HHHHHHHHHHTTSGGG--
--HHHHHHHHHHTTSGGG--
--HHHHHHHHHHTTSGGG--
--HHHHHHHHHHTTSGGG--
--HHHHHHHHHHHTSGGG--
--HHHHHHHHHHTTSGGG--
--HHHHHHHHHHHSSGGG--
--THHHHHHHHHHTSGGG--
--HHHHHHHHHHTTSGGG--
--HHHHHHHHHHHTSGGG--
--HHHHHHHHHHTTSGGG--
--HHHHHHHHHHHTSHHHH-
--HHHHHHHHHHHTSTTT--
--HHHHHHHHHHTTSGGG--
--HHHHHHHHHHTTSGGG--
--HHHHHHHHHHHTSGGG--
--THHHHHHHHHTTSGGG--
--HHHHHHHHHGGGSGGG--
--HHHHHHHHHHTTSGGGT-
--HHHHHHHHHGGGSGGG--
--HHHHHHHHHHTTSGGG--
--HHHHHHHHHHHSSGGG--
--HHHHHHHHHHHTSGGG--
--HHHHHHHHHHHTSGGG--
--HHHHHHHHHHTTSGGG--
--HHHHHHHHHHTTSGGG--
--HHHHHHHHHHHSSGGG--
--HHHHHHHHHHHSSGGG--
--THHHHHHHHHTTSGGG--
--SHHHHHHHHHHTSGGG--
--THHHHHHHHHHTSHHHH-
--HHHHHHHHHHHTSHHHH-
--HHHHHHHHHHTTSHHHH-
--HHHHHHHHHHHTSGGG--
--THHHHHHHHHHSSGGGT-
--HHHHHHHHHHHSSHHHH-
--HHHHHHHHHHHS-HHHH-
--HHHHHHHHHHT-SGGG--
--HHHHHHHHHHHTSGGGT-
--HHHHHHHHHHTTSHHHH-
--HHHHHHHHHHTTSGGGT-
--HHHHHHHHHGGGSGGG--
--THHHHHHHHGGGSGGG--
--HHHHHHHHHHTTSGGG--
--SHHHHHHHHHTTSGGG--
---HHHHHHHHHHTSGGG--
--SHHHHHHHHHTTSTTT--
--SHHHHHHHHGGGSGGG--
---HHHHHHHGGGGSGGG--
---HHHHHHHHGGGSTTT--
---THHHHHHHGGGSGGG--
---HHHHHHHHGGGSGGG--
---HHHHHHHHTTSSGGG--
---HHHHHHHHHTTSGGG--
---HHHHHHHHHTTSGGG--
---HHHHHHHHHTTSGGG--
---HHHHHHHHHTSSTTT--
---HHHHHHHGGGGSGGG--
---HHHHHHHHGGGSGGG--
---HHHHHHHGGGG-GGG--
---HHHHHHHGGGG-GGG--
---HHHHHHHHGGG-GGGT-
---HHHHHHHHGGG-HHHH-
---HHHHHHHGGGG-HHHH-
---HHHHHHHGGGG-GGG--
---HHHHHHHHGGG-GGG--
---HHHHHHHHTTS-GGGT-
---HHHHHHHHGGG-HHHH-
---HHHHHHHTGGG-GGGT-
---HHHHHHHSTTTSHHHH-
---HHHHHHHTGGG-HHHH-
---HHHHHHTSTTS-HHHH-
---HHHHHHHTGGGSHHHH-
---HHHHHHHHTTTSHHHH-
---HHHHHHHHTTTSTTTT-
---HHHHHHHHHTTSHHHH-
---HHHHHHTTTTTSHHHH-
---HHHHHHTTTTTSHHHH-
---HHHHHHHHTTTSHHHH-
---HHHHHHHHTTTSGGGT-
---HHHHHHHHTTTSGGGT-
---HHHHHHHHHHHSHHHH-
---HHHHHHHHTTSSHHHH-
---HHHHHHHHHHH-HHHH-
---HHHHHHHHTTTSHHHH-
---HHHHHHHHTTTSHHHH-
---HHHHHHHHHHH-HHHH-
---HHHHHHHHTTTSHHHH-
---HHHHHHHHHHHSHHHH-
---HHHHHHHHHHHSHHHH-
---HHHHHHHHHHH-HHHH-
---HHHHHHHHHHH-GGGT-
---HHHHHHHHHHH-HHHH-
---HHHHHHHHHHHSHHHH-
---HHHHHHHHHTT-HHHH-
---HHHHHHHHHHH-TTTT-
---HHHHHHHHHHHSGGGT-
---HHHHHHHHHHHSHHHH-
---HHHHHHHHHTSSHHHH-
---HHHHHHHHTTSSGGGT-
---HHHHHHHHHHHSHHHH-
---HHHHHHHHTTTSHHHH-
---HHHHHHHHHHH-HHHH-
---HHHHHHHHHHHSHHHH-
---HHHHHHHHHHH-HHHH-
---HHHHHHHHHHH-HHHH-
---HHHHHHHHHHH-HHHH-
---HHHHHHHHHTTSHHHH-
---HHHHHHHHHHH-HHHH-
---HHHHHHHHHHHSHHHH-
---HHHHHHHHHHHSHHHH-
---HHHHHHHHTTTSHHHH-
---HHHHHHHHHHH-HHHH-
---HHHHHHHHHTTSHHHH-
---HHHHHHHHTTT-HHHH-
---HHHHHHHHTTTSGGGT-
---HHHHHHHHHHH-HHHH-
---HHHHHHHHHHH-HHHH-
---HHHHHHHHTTT-GGGT-
---HHHHHHHHTTT-TTT--
---HHHHHHHHHHH-GGG--
---HHHHHHHHHTT-HHHH-
---HHHHHHHHTTT-HHHH-
---HHHHHHHHTTT-HHHH-
---HHHHHHHHTTT-HHHH-
---HHHHHHHHHHH-HHHH-
---HHHHHHHHHTT-HHHH-
---HHHHHHHHHHH-HHHH-
---HHHHHHHHTTS-HHHH-
---HHHHHHHHHTT-HHHH-
---HHHHHHHHTTT-HHHH-
---HHHHHHHHTTT-HHHH-
---HHHHHHHHTTT-HHHH-
---HHHHHHHHTTT-HHHH-
---HHHHHHHHTTS-HHHH-
---HHHHHHHHHTT-HHHH-
---HHHHHHHHHTT-HHHH-
---HHHHHHHHHHH-HHHH-
---HHHHHHHHTTT-HHHH-
---HHHHHHHHHHH-HHHH-
---HHHHHHHHTTT-HHHH-
---HHHHHHHHHTT-HHHH-
---HHHHHHHHHHH-HHHH-
---HHHHHHHHHTT-HHHH-
---HHHHHHHHTTS-HHHH-
---HHHHHHHHTTT-HHHH-
---HHHHHHHHTTT-HHHH-
---HHHHHHHHHTTSHHHH-
---HHHHHHHHTTTSHHHH-
---HHHHHHHHHTTSHHHH-
---HHHHHHHHHHH-HHHH-
---HHHHHHHHTTTSHHHH-
---HHHHHHHHHHHSTTT--
---HHHHHHHHHTTSTTT--
---HHHHHHHHTTT-HHHH-
---HHHHHHHHHTT-HHHH-
---HHHHHHHHHHH-HHHH-
---HHHHHHHHTTT-GGGT-
---HHHHHHHGGGT-GGGT-
---HHHHHHHHTTT-GGGT-
---HHHHHHHGGGT-HHHH-
---HHHHHHHGGGT-GGGT-
---HHHHHHHGGGT-HHHH-
---HHHHHHHHTTT-HHHH-
---HHHHHHHHTTT-GGG--
---HHHHHHHHTTT-GGG--
---HHHHHHHGGGT-GGG--
---HHHHHHHHTTT-HHHH-
---HHHHHHHHTTT-HHHH-
---HHHHHHHHTTT-HHHH-
---HHHHHHHHTTT-HHHH-
---HHHHHHHHTTTSHHHH-
---HHHHHHHHTTTSHHHH-
---HHHHHHHHTTTSHHHH-
---HHHHHHHHTTTSHHHH-
---HHHHHHHHTTTSHHHH-
---HHHHHHHHTTTSHHHH-
---HHHHHHHHHHH-GGGT-
---HHHHHHHHTTT-GGG--
---HHHHHHHHTTT-GGG--
---HHHHHHHHTTT-GGGT-
---HHHHHHHHTTT-GGG--
---HHHHHHHHTTT-GGG--
---HHHHHHHHTTT-STT--
---HHHHHHHHTTT-GGGT-
---HHHHHHHHTTT-GGG--
---HHHHHHHHTTT-GGGT-
---HHHHHHHHTTT-GGGT-
---HHHHHHHHTTT-GGG--
---HHHHHHHHTTT-GGG--
---HHHHHHHHTTT-GGGT-
---HHHHHHHHTTT-GGG--
---HHHHHHHHTTTSGGG--
---HHHHHHHHTTTSGGG--
---HHHHHHTTTTTSGGG--
---HHHHHHTTTTT-GGG--
---HHHHHHTTGGG-GGG--
---HHHHHHHTTTT-GGG--
---HHHHHHHTTTTSTTT--
---HHHHHHTTTTTSTTT--
---HHHHHHHTTTTSGGG--
---HHHHHHTTTTTSGGG--
---HHHHHHTTTTTSHHHH-
---HHHHHHTTTTTSGGGG-
---HHHHHHHSTTTSHHHH-
---HHHHHHHTTTTSGGGT-
---HHHHHHHSTTT-HHHH-
---HHHHHHHHGGGSHHHH-
---HHHHHHHSTTTSHHHH-
---HHHHHHHTTTTSGGG--
---HHHHHHHTTTTSGGG--
---HHHHHHHSTTT-GGG--
---HHHHHHTTTTSSGGG--
---HHHHHHTTTTT-GGG--
---HHHHHHH-TTT-GGG--
---HHHHHHH-TTTSGGG--
---HHHHHHH-TTTSGGG--
---HHHHHHH-TTTSGGGT-
---HHHHHHH-TTTSHHHH-
---HHHHHHH-TTTSHHHH-
---HHHHHHH-TTTSTTTT-
---HHHHHHT-TTTSHHHH-
---HHHHHTT-TTTSHHHH-
---HHHHHHT-TTTSGGG--
---HHHHTGGGTTTSHHHH-
---HHHHHHT-TTTSGGGT-
---HHHHHTT-TTTSGGG--
---HHHHHTT-TTTSHHHH-
---HHHHHHT-TTTSHHHH-
---HHHHHHHHTTTSHHHH-
---HHHHHHHTTTSSHHHH-
---HHHHHHHHTTSSHHHH-
---HHHHHHHSTTS-HHHH-
---HHHHHHHSTTSSGGGT-
---HHHHHHHTTTTSGGG--
---HHHHHHHTTTTSGGG--
---HHHHHHHSTTTSHHHH-
---HHHHHHHTTTTSHHHH-
---HHHHHHTTTTSSHHHH-
---HHHHHHHTTTSSHHHH-
---HHHHHHHTTTT-GGGT-
---HHHHHHHSTTSSHHHH-
---HHHHHHHSTTTSHHHH-
---HHHHHHHSTTTSHHHH-
---HHHHHHHTTTTSGGGT-
---HHHHHHTTTTTSGGGT-
---HHHHTGGGTTTSHHHH-
---HHHHHHHTTTTSHHHH-
---HHHHHHHTTTTSGGGT-
---HHHHHHTTTTTSHHHH-
---HHHHHHHSTTTSHHHH-
---HHHHHHHHTTTSHHHH-
---HHHHHHTTTTTSHHHH-
---HHHHHHHTTTTSHHHH-
---HHHHHHHSTTTSGGGT-
---HHHHHHHTTTTSHHHH-
---HHHHHHHHTTTSHHHH-
---HHHHHHHTGGGSHHHH-
---HHHHHHT-TTTSGGGT-
---HHHHHHHTTTTSHHHH-
---HHHHHHH-TTSSGGGT-
---HHHHHHHTTTTSGGGT-
---HHHHGGGGTTTSGGGT-
---HHHHHHHTGGGSGGGT-
---HHHHHHHHTTTSHHHH-
---HHHHGGGSTTT-TTT--
---HHHHHHHTTTTSHHHH-
---HHHHHTT-TTTSHHHH-
---HHHHHHH-TTTSGGGT-
---HHHHHHH-SSSSGGGT-
---HHHHHHH-TTTSHHHH-
---HHHHHHH-TTTSHHHH-
---HHHHHHHTTTTSHHHH-
---HHHHHHH-TTS-HHHH-
---HHHHGGG-TTTSHHHH-
---HHHHHHH-TTTSGGG--
---HHHHHTTSTTTSHHHH-
---HHHHHHT-TTTSGGGT-
---HHHHHHTTGGG-GGGT-
---HHHHHHT-GGG-HHHH-
---HHHHHHH-TTS-GGGT-
---HHHHGGGSGGG-GGGT-
---HHHHHHTSTTT-HHHH-
---HHHHHTTSTTTSHHHH-
---HHHHHHHTTTTSHHHH-
---HHHHHHHTTTTSGGGT-
---HHHHHHHSGGG-GGGT-
---HHHHHHHSTTT-HHHH-
---HHHHHHH-TTS-HHHH-
---HHHHHTTSTTS-GGGT-
---HHHHHHHSTTSSGGGT-
---HHHHHTTSTTT-HHHH-
---HHHHHHHSTTS-HHHH-
---HHHHHHTTTTS-GGGT-
---HHHHHHHTGGG-HHHH-
---HHHHHHHHTTT-GGGT-
---HHHHHHHTTTT-GGGT-
---HHHHHHTTTTTSHHHH-
---HHHHHHHTTTT-GGGT-
---HHHHHHHTTTT-HHHH-
---HHHHHHTTTTT-GGGT-
---HHHHHHTTTTT-GGGT-
---HHHHHHTTTTT-HHHH-
---HHHHHHTTTTT-GGGT-
---HHHHHHTTTTTSHHHH-
---HHHHHHTTTTS-HHHH-
---HHHHHHHSGGG-GGG--
---HHHHTGGGTTTSGGG--
---HHHHHHHSTTTSHHHH-
---HHHHHHHTTTS-GGG--
---HHHHHHHTTTS-HHHH-
---HHHHHHHTTTT-GGG--
---HHHHHHHTTTT-TTT--
---HHHHHHHTTTT-GGGT-
---HHHHHHHSTTT-GGG--
---HHHHHHHHTTT-GGG--
---HHHHHHHHTTT-GGGT-
---HHHHHHTTTTT-GGGT-
---HHHHHHTTTTS-GGGT-
---HHHHHHHHTTT-GGGT-
---HHHHHHHHTTT-GGGT-
---HHHHHHHHTTT-GGGT-
---HHHHHHHHTTT-GGGT-
---HHHHHHHHTTT-STTT-
---HHHHHHHSTTT-GGG--
---HHHHHHTTTTT-GGG--
---HHHHHHHHTTT-GGGT-
---HHHHHHHHTTT-GGG--
---HHHHHHHHTTT-GGG--
---HHHHHHHHTTT-GGGT-
---HHHHHHTTTTT-GGG--
---HHHHHHTTTTT-HHHH-
---HHHHHHTTTTT-GGGT-
---HHHHHHTTTTS-GGG--
---HHHHHTTTTTT-GGG--
---HHHHHHTTTTS-GGG--
---HHHHHTTTTTT-GGG--
---HHHHHHHHTTT-GGG--
---HHHHHHHHTTTSTTS--
---HHHHHHHHTTTSGGG--
---HHHHHHTTTTT-GGG--
---HHHHHHHHTTT-HHHH-
---HHHHHHTTTTT-HHHH-
---HHHHHHTTTTT-GGGT-
---HHHHHHHHTTT-GGGT-
---HHHHHHHHTTS-GGGT-
---HHHHHHHHTTTSHHHH-
---HHHHHHHHTTT-HHHH-
---HHHHHHHHTTT-HHHH-
---HHHHHHHHTTT-GGGT-
---HHHHHHHHTTT-HHHH-
---HHHHHHHHTTT-GGG--
---HHHHHHHHTTT-GGG--
---HHHHHHTTTTTSGGG--
---HHHHHHTTTTTSGGG--
---HHHHHTTTTTT-GGG--
---HHHHHHTTTTS-GGG--
---HHHHHHTTTTT-GGG--
---HHHHHHTTTTTSGGG--
---HHHHHHHHTTT-TTT--
---HHHHHHHTTTT-GGG--
---HHHHHHTTTTT-GGG--
---HHHHHHTTTTT-GGG--
---TTHHHHTTTTT-GGG--
---HHHHHHHTTTTSGGG--
---HHHHHHHTTTT-TTT--
---HHHHHHTTTTTSGGG--
---HHHHHHTTTTT-GGG--
---HHHHHHTTTTT-GGG--
---HHHHHHHTTTT-TTT--
---HHHHHHTTTTT-GGG--
---HHHHHHTTTTT-GGG--
---HHHHHHTSTTT-GGG--
---HHHHHHTTTTT-GGG--
---HHHHHHTTTTT-GGG--
---HHHHHHTTTTT-GGG--
---HHHHHHTTTTT-GGG--
---HHHHHHTTGGG-GGG--
---HHHHHHTTTTT-GGG--
---HHHHHHTSGGG-GGG--
---HHHHHHTTGGG-GGG--
---HHHHHHTTTTT-GGG--
---HHHHHHTTGGG-GGG--
---HHHHHHTTGGG-GGG--
---HHHHHHTTTTT-GGG--
---HHHHHHTTTTT-GGG--
---HHHHHHTTGGG-TTT--
---HHHHHHTTTTS-GGG--
---HHHHHHTTTTS-GGG--
---HHHHHHTTGGG-TTT--
---HHHHHGGGTTT-TTT--
---HHHHHHTTTTT-TTT--
---HHHHHHHTTTT-TTT--
---HHHHHHHHHTT-TTT--
---HHHHHHTTTTT-GGG--
---HHHHHHHGGGT-TTT--
---HHHHHHHGGGT-TTT--
---HHHHHTT-TTT-TTT--
---HHHHHHHGGGG-GGG--
---HHHHHHHTTTT-GGG--
---HHHHHHHTGGG-GGG--
---HHHHHHHGGGG-TTS--
---HHHHHHTTTTT-GGG--
---HHHHHHHTGGG-GGG--
---HHHHHHHTTTT-GGG--
---HHHHHHTTTTT-GGG--
---HHHHHHHTTTT-GGG--
---HHHHHHHTTTT-GGG--
---HHHHHHHTTTT-GGG--
---HHHHHHHGGGT-GGG--
---HHHHHHHGGGT-GGG--
---HHHHHHHTTTT-GGG--
---HHHHHHTTTTT-GGG--
---HHHHHHHTTTT-GGG--
---HHHHHHTTTTT-GGG--
---HHHHHHTTTTTSGGG--
---HHHHHHHTGGG-GGGT-
---HHHHHHTTGGG-GGGT-
---HHHHHHTTTTT-HHHH-
---HHHHHHTSTTT-GGG--
---HHHHHHTTTTT-GGGT-
---HHHHHHT-TTT-GGGT-
---HHHHHHHTTTT-HHHH-
---HHHHHHHTTTS-HHHH-
---HHHHHHHSTT-SGGGT-
---HHHHHHHTTTSSGGGT-
---HHHHHHHSTT-SGGGT-
---HHHHHHTTTT-STTS--
---HHHHHHHTTT-SGGG--
---HHHHHHHHTT-SGGG--
---HHHHHHHHTT--GGG--
---HHHHHHHTSS-SGGG--
---HHHHHHHHTT-SGGG--
---HHHHHHHHTTSSGGG--
---HHHHHHHTTTSSGGG--
---HHHHHHHHTTSSGGG--
---HHHHHHHHTTSSGGG--
---HHHHHHHHTTSSGGG--
---HHHHHHHTTSSSGGG--
---HHHHHHHHTTSSGGG--
---HHHHHHHHTS-SGGG--
---HHHHHHHHTSSSGGG--
---HHHHHHHHTTSSGGG--
---HHHHHHHTTS--GGG--
---HHHHHHHHTTSSGGG--
---HHHHHHHHTTSSGGG--
---HHHHHHHHTTSSGGG--
---HHHHHHHHTTSSGGG--
---HHHHHHHHTTSSGGG--
---HHHHHHHHTTSSGGG--
---HHHHHHHHTTSSGGG--
---HHHHHHHHTT-SGGG--
---HHHHHHHHTTSSGGG--
---HHHHHHHHTTSSGGG--
---HHHHHHHHTT-SGGG--
---HHHHHHHHTTSSGGG--
---HHHHHHHHTTSSGGG--
---HHHHHHHHTT-SGGG--
---HHHHHHHHTSSSGGG--
---HHHHHHHHTTSSTTS--
---HHHHHHHHTT-SGGG--
---HHHHHHHHTTSSGGG--
---HHHHHHHHTT-SGGG--
---HHHHHHHHTTSSGGG--
---HHHHHHHHTTSSGGG--
---HHHHHHHTTT-STTT--
---HHHHHHTGGGSSGGG--
---HHHHHHHTT--STTT--
---HHHHHHGGG-SSTTT--
---HHHHHHGGG--STTT--
---HHHHHHHHTSSSGGG--
---HHHHHHHTTS-STTT--
---HHHHHHHTTS-SGGG--
---HHHHHHHHH--SGGG--
---HHHHHHHTTSSSGGG--
---HHHHHHHHT-SSTTS--
---HHHHHHHHTSSSGGG--
---HHHHHHHHHTSSGGG--
---HHHHHHHHHTSSGGG--
---HHHHHHHHHTSSGGG--
---HHHHHHHHHT-SGGG--
---HHHHHHHHHT-SGGG--
---HHHHHHHHHT-SGGG--
---HHHHHHHHHT-SGGG--
---HHHHHHHHHTSSGGG--
---HHHHHHHHH-SSGGG--
---HHHHHHHHHTSSGGG--
---HHHHHHHHT-SSGGG--
---HHHHHHHTT-SSTTT--
---HHHHHHHHHS-SGGG--
---HHHHHHHHHT-SGGG--
---HHHHHHHHTTSSTTT--
---HHHHHHHHTT-STTS--
---HHHHHHHHHTSSGGG--
---HHHHHHHHTTSSGGG--
---HHHHHHHHTTSSGGG--
---HHHHHHHHTSSSGGG--
---HHHHHHHHTTSSGGG--
---HHHHHHHHTTSSTTT--
---HHHHHHHHTTSSGGG--
---HHHHHHHHTTSSTTT--
---HHHHHHHHTTSSGGG--
---HHHHHHHHTTSSGGG--
---HHHHHHHTTSSSGGG--
---HHHHHHHHTTSSTTT--
---HHHHHHHHT-SSGGG--
---HHHHHHHHTSSSGGG--
---HHHHHHHHTTSSGGG--
---HHHHHHHHHT-STTS--
---HHHHHHHHHTSSGGG--
---HHHHHHHHHTSSGGG--
---HHHHHHHHTTSSGGG--
--SHHHHHHHHTTSSGGG--
---HHHHHHHHTTSSGGG--
--SHHHHHHHHTT--GGG--
---HHHHHHHHHH-STTT--
---HHHHHHHHTT-SGGG--
--SHHHHHHHHHHT-TTT--
--SHHHHHHHHHS--GGG--
--SHHHHHHHHHSS-TTT--
--SHHHHHHHHHSSSGGG--
--SHHHHHHHTTTSSGGG--
--SHHHHHHHHTTSSGGG--
--SHHHHHHHHTTSSGGG--
--SHHHHHHHHTT-STTS--
--SHHHHHHHHTTSSTTT--
--SHHHHHHHHHHSSGGG--
--SHHHHHHHHHH--GGG--
---HHHHHHHHHH--GGG--
--SHHHHHHHHHTSSGGG--
---HHHHHHHHHT-SGGG--
---HHHHHHHHHTSSTTS--
--SHHHHHHHHHTSSTTS--
--SHHHHHHHHHT--TTS--
--SHHHHHHHHHT--GGG--
--SHHHHHHHHHT-SGGG--
--SHHHHHHHHHT--GGG--
--SHHHHHHHHHTTSGGG--
--SHHHHHHHHHT-SGGG--
--STTHHHHHHHTSSGGGT-
--SHHHHHHHHHT-SGGG--
--SHHHHHHHHHT-SGGGT-
--SHHHHHHHHHTSSGGGT-
--SHHHHHHHHHT-SGGG--
--SHHHHHHHHHT-SGGGT-
--SHHHHHHHHHH--HHHH-
---HHHHHHHHHT-SGGGT-
--SHHHHHHHHHT-SGGGT-
--SHHHHHHHHHTSSHHHH-
--SHHHHHHHHHT--HHHH-
--SHHHHHHHHHH--HHHH-
--SHHHHHHHHHH--GGGT-
---HHHHHHHHHHS-GGGT-
--SHHHHHHHHHH--GGGT-
--SHHHHHHHHHH--GGGT-
---HHHHHHHHHHS-GGGT-
--STTHHHHHHTT--GGG--
--SHHHHHHHHHH--SGGG-
--SHHHHHHHHHH--HHHH-
--SHHHHHHHHHT--GGG--
--SHHHHHHHHTTTSHHHH-
--SHHHHHHHTTTT-GGGT-
--SHHHHHHHHHH-SHHHH-
--SHHHHHHHHHH--GGG--
--SHHHHHHHHHH-SHHHH-
--SHHHHHHHHHHSSGGGT-
--SHHHHHHHHHHTSHHHH-
--SHHHHHHHHHH--HHHH-
--SHHHHHHHHTT--GGGT-
--SHHHHHHHHHH--HHHH-
--SHHHHHHHHHH--HHHH-
--SHHHHHHHHHS--HHHH-
---HHHHHHHHHHSSHHHH-
---HHHHHHHHHH-SGGGT-
--SHHHHHHHHHHSSHHHH-
---HHHHHHHHHTSSGGGG-
---HHHHHHHHHHTSHHHH-
--SHHHHHHHHHH--HHHH-
---HHHHHHHHHH--HHHH-
---HHHHHHHHHH--HHHH-
---HHHHHHHHHT--HHHH-
--SHHHHHHHHHHS-HHHH-
--SHHHHHHHHHHSSHHHH-
---HHHHHHHHHHTSHHHH-
---HHHHHHHHHH-SGGGT-
--SHHHHHHHHHH--HHHH-
---HHHHHHHHHH--HHHH-
--SHHHHHHHHTT--GGG--
--SHHHHHHHHTT--HHHH-
--SHHHHHHHHTT--HHHH-
--SHHHHHHHTTT--HHHH-
--SHHHHHHHHTT--HHHH-
--SHHHHHHHHTTS-HHHH-
--SHHHHHHHHTT-SHHHH-
--SHHHHHHHHTTS-HHHH-
--SHHHHHHHTTTS-HHHH-
--SHHHHHHHHHHS-TTT--
--SHHHHHHHHHH--HHHH-
--SHHHHHHHHHHS-HHHH-
--SHHHHHHHHHH--HHHH-
---HHHHHHHHHHS-HHHH-
---HHHHHHHHHH--GGG--
---HHHHHHHHHHS-HHHH-
--SHHHHHHHHHH-SHHHH-
--SHHHHHHHHHHS-HHHH-
--SHHHHHHHHHHSSHHHH-
--STTTHHHHHHHSSHHHH-
--SHHHHHHHHHHSSHHHH-
--SHHHHHHHHHH-SHHHH-
--SHHHHHHHHHHSSGGGT-
--SHHHHHHHHHT--HHHH-
--SHHHHHHHHHH--HHHH-
---HHHHHHHTTT--HHHH-
--SHHHHHHHTTT--HHHH-
--SHHHHHHHTTTS-HHHH-
--SHHHHHHHHHHSSGGGT-
--SHHHHHHHTTTTSGGGT-
--SHHHHHHHHHH-SHHHH-
--SHHHHHHHHHHT-HHHH-
---HHHHHHHHHHTSHHHH-
--SHHHHHHHHHHTSGGGT-
---HHHHHHHHHHSSTTT--
---HHHHHHHHHHS-GGGT-
---HHHHHHHHTTTSGGGT-
---HHHHHHHHHHTSHHHH-
---HHHHHHHHHHT-HHHH-
---HHHHHHHHHH--HHHH-
--SHHHHHHHHHHS-HHHH-
---HHHHHHHHHHTSHHHH-
--SHHHHHHHHHH--HHHH-
---HHHHHHHHHHT-HHHH-
--SHHHHHHHHHH--HHHH-
---HHHHHHHHHH--HHHH-
---HHHHHHHHHHS-HHHH-
--SHHHHHHHHHH--GGGT-
--SHHHHHHHHHH-SHHHH-
--SHHHHHHHHHHTSHHHH-
--SHHHHHHHHHHTSHHHH-
--SHHHHHHHHHHTSHHHH-
--SHHHHHHHHHHSSHHHH-
---HHHHHHHHHH-SHHHH-
--SHHHHHHHHHHTSHHHH-
--SHHHHHHHHHH-STGGG-
--SHHHHHHHHHHSSGGGT-
--SHHHHHHHHHHSSGGG--
--SHHHHHHHHHHSSGGG--
--SHHHHHHHHHHSSHHHH-
--SHHHHHHHHHHSSGGGT-
--SHHHHHHHHTTSSHHHH-
--SHHHHHHHHHHSSGGGT-
---HHHHHHHHTTSSHHHH-
--SHHHHHHHHHHTSHHHH-
--SHHHHHHHHHHSSHHHH-
--SHHHHHHHHHHSSHHHH-
--SHHHHHHHHHHSSHHHH-
--SHHHHHHHHHHSSHHHH-
---HHHHHHHHHTSSHHHH-
--SHHHHHHHHHHSSHHHH-
---HHHHHHHTTTSSHHHH-
--SHHHHHHHTTTTSHHHH-
--SHHHHHHHTTTSSHHHH-
--SHHHHHHHTTTSSHHHH-
---HHHHHHHHHHSSHHHH-
--SHHHHHHHHHHSSHHHH-
--SHHHHHHHTTTSSHHHH-
--SHHHHHHHHTTSSHHHH-
--SHHHHHHHHTTSSHHHH-
--SHHHHHHHTTTSSHHHH-
---HHHHHHHTTTS-GGGT-
--SHHHHHHHHTT-SHHHH-
--SHHHHHHHHTTS-HHHH-
--SHHHHHHHHTTSSHHHH-
--SHHHHHHHHTT-SGGGG-
--SHHHHHHHHTTS-GGGT-
--SHHHHHHHHTT-SHHHH-
--SHHHHHHHHHHSSHHHH-
--SHHHHHHHHHHTSHHHH-
--SHHHHHHHHHHT-GGGT-
--SHHHHHHHHHHTSHHHH-
--SHHHHHHHHHH--HHHH-
--SHHHHHHHHHHT-HHHH-
--SHHHHHHHHHHTSHHHH-
---HHHHHHHHHHT-HHHH-
--SHHHHHHHHHTTSHHHH-
--SHHHHHHHHHTTSHHHH-
--SHHHHHHHHHTT-HHHH-
---HHHHHHHHHHH-HHHH-
--SHHHHHHHHHHHSHHHH-
--SHHHHHHHHHTT-HHHH-
--SHHHHHHHHHHT-HHHH-
--SHHHHHHHHHHSSHHHH-
--SHHHHHHHHHTT-HHHH-
--SHHHHHHHHHTT-HHHH-
--SHHHHHHHHHTTSHHHH-
--SHHHHHHHHHTT-HHHH-
--SHHHHHHHHHHT-HHHH-
--SHHHHHHHHHHT-GGGT-
--SHHHHHHHHHTT-HHHH-
--SHHHHHHHHHTT-HHHH-
--SHHHHHHHHHTTSHHHH-
--SHHHHHHHHHTTSHHHH-
--SHHHHHHHHHTTSSTTT-
--SHHHHHHHHHTTSHHHH-
--SHHHHHHHHTTT-HHHH-
--SHHHHHHHHHHS-HHHH-
--SHHHHHHHHHHH-HHHH-
--SHHHHHHHHHHT-HHHH-
--SHHHHHHHHHTT-HHHH-
--SHHHHHHHHHTTSHHHH-
--SHHHHHHHHHTTSHHHH-
--SHHHHHHHHHTTSHHHH-
--SHHHHHHHHHHH-HHHH-
--SHHHHHHHHHTT-HHHH-
--SHHHHHHHHTTT-HHHH-
--SHHHHHHHHHHH-HHHH-
---HHHHHHHHTTT-HHHH-
---HHHHHHHHHHH-HHHH-
---HHHHHHHHHTT-GGG--
---HHHHHHHHHHH-HHHH-
---HHHHHHHHHHH-HHHH-
---HHHHHHHHTTT-HHHH-
--SHHHHHHHHHTT-GGGT-
--SHHHHHHHHHTT-HHHH-
--SHHHHHHHHHTT-HHHH-
---HHHHHHHHHHSSHHHH-
---HHHHHHHHHHTSHHHH-
---HHHHHHHHHHH-HHHH-
--SHHHHHHHHHHH-HHHH-
--SHHHHHHHHHHS-HHHH-
---HHHHHHHHHTT-TTT--
--SHHHHHHHHTTS-TTT--
---HHHHHHHHHHT-GGG--
---HHHHHHHHHT--TTT--
---HHHHHHHHHHT-TTT--
--SHHHHHHHHHHT-TTT--
---HHHHHHHHHTS-TTS--
---HHHHHHHHTT--TTT--
---HHHHHHHHHTT-TTT--
---HHHHHHHHHTT-GGGT-
---HHHHHHHHHHT-HHHH-
---HHHHHHHHHHTTHHHH-
---HHHHHHHHHHT-HHHH-
---HHHHHHHHHHT-HHHH-
---HHHHHHHHHTT-HHHH-
---HHHHHHHHHTT-HHHH-
---SHHHHTHHHH--HHHH-
---HHHHHHHHHTT-HHHH-
---HHHHHHHHHTS-TTT--
---HHHHHHHHHGGGGGG--
---HHHHHHHHHTT-HHHH-
---HHHHHHHHHTT-GGGT-
---SHHHHHHHHHT-HHHH-
---HHHHHTTGGG--HHHH-
---TTTTTTTGGGS-GGG--
---TTTTTTTGGGTTHHHH-
---SGGGTHHHHHHSGGGG-
---TTTTTTTHHHHT-GGG-
---HHHHHTTHHHHS-GGG-
---HHHHHTTTTGGGGGGT-
---TTGGGTTHHHHHGGG--
---GGGGSTTTGGGGGGGG-
---TGGGTTTTTGGGGGG--
---TTTTTTTHHHHTGGG--
---TTGGGTTHHHHTTTT--
---TTTTTTTTTGGGGGG--
---HHHHHTTHHHHTHHHH-
---HHHHHS-HHHHTHHHH-
---TTGGGS-HHHHTHHHH-
---TTTTSS-HHHHTGGGG-
---SGGGTTTHHHHHGGGT-
---HHHHHTTHHHHTGGG--
---HHHHHTTHHHHTGGG--
---HHHHHHHHHHHTHHHH-
---HHHHHTTTTGGGHHHH-
---HHHHHTSHHHHHGGGT-
---HHHHHTTHHHHTHHHH-
---HHHHHTTTTGGGGGGT-
---HHHHHTTGGGTTHHHH-
---HHHHHHTGGGTTHHHH-
---HHHHHTTGGGTTGGG--
--HHHHHHTSGGGTTGGGG-
--TTHHHHTTTTTTTGGGG-
--TTHHHHTTGGGTTTTT--
--TTHHHHTTTTTTTGGG--
---SHHHHTSGGGTTTTT--
----HHHHTTHHHHTGGG--
----HHHHT-GGGS-GGGT-
--TTHHHHTTGGGGGGGGT-
--SSHHHHT-GGGTT-TTT-
--SSHHHHTTGGGTTHHHH-
--SSTTTTT-GGGTTHHHH-
--SSHHHHTTGGGTTTTT--
--SSSTTTSSGGGTTGGGT-
--SSGGGTSSTTGGGGGGT-
--SSGGGTS-GGGTTHHHH-
--SSGGGTS-GGGTTGGGT-
--SSGGGTS-HHHHTHHHH-
--SSGGGTS-GGGTTHHHH-
--SSGGGSS-GGGS-HHHH-
--SSGGGT--GGGSSHHHH-
--SSGGGT--TTTTTHHHH-
--SSHHHHTSGGGSSHHHH-
--SSHHHHT--TTTSHHHH-
--SSHHHHT--TTTSGGGT-
--TTHHHHT--TTSSGGGT-
--TTTTTTT--TTTSGGGT-
--TTTHHHH--TTSSGGGT-
--TTHHHHT--TTSSSTTT-
--TTHHHHT--TTTSHHHH-
--SSHHHHT--TTSSHHHH-
--TTHHHHT--TTSS-TTT-
--SSHHHHT--TTSS-TTT-
--SSGGGTS--TTSS-TTT-
---SGGGTS--TTSS-TTT-
----GGGTS--TTTS-TTT-
--SSGGGTS--TTSS-TTT-
--SSHHHHS--TTTT-TTT-
--SSGGGTS--TTSS-TTT-
--SSGGGSS--TTTT-TTT-
--SSHHHHS--TTTT-TTT-
----HHHHT--TTTT-TTT-
--SSHHHHT--TTGGGTTT-
--SSHHHHS--TTTT-TTT-
--TTGGGTS--TTTTTTTT-
-GGGHHHHS--TTTT-TTT-
--TTHHHHS--TTTT-TTT-
--TTGGGTS--TTTTTTTT-
--TTGGGTS--TTSS-TTT-
--GGGGGTS--TTTTTTTT-
--TTGGGTS--TTTT-TTT-
--TTGGGTS--TTTTSTTT-
--S-GGGTS--TTTT-TTT-
-GGGGGGTS--SSTTTTTT-
----GGGTS--TTTTTTTT-
--S-GGGTS--TTTTTTTT-
--TTGGGTS--SSTTTTTT-
--S-GGGTS--TTTTTTTT-
--S-GGGTS--TTTTTTTT-
--SSTTTT---TTTTTTTT-
--SSGGGT---SSTT-TTT-
--TTGGGS---SSTT-TTT-
--TTGGG----S-TT-TTT-
--TTGGGT---S-TTTTTT-
--TTGGGTS--S-TTTTTT-
--SSGGGT---S-TTTTTT-
--TTGGGT---S-TTTTT--
--TTGGGTS--SSTTTTTT-
-GGGGGGTS--S-TTTTTT-
--TTGGGTS--S-TTTTTT-
--TTGGGS---SSTTTTTT-
--TTHHHH---S-TTTTTT-
--TTHHHH---S-TTTTTT-
--TTGGGSS--SSTTSTTT-
-GGGGGGS---S-TTTTTT-
--TTHHHH---S-TTTTTT-
--SSHHHHS--SSTTTTTT-
--TTGGGTS--SSTT-TTT-
--TTGGGT---S-TT-TTT-
--TTGGGTS--SSTT-TTT-
--TTGGGSS--S-TT-TTT-
--TTGGGSS-SS-TTTTTT-
--TTGGGTS-SS-TT-TTT-
--TTHHHHS--SSTTTTTT-
--TTTTTSSS-SSTTTTTT-
--TTGGGTS--SSTTTTTT-
--SSGGGTSS-TTTT-TT--
--SSGGGTS-SSSTTTGGG-
--TTGGGTSS-SSTTTTT--
--TTGGGTSS-S-TTTTTT-
--TTGGGTS-SS-TTTTTT-
--TTHHHHS--S-TTTTT--
--TTGGGTS--S-TTTTT--
--TTGGGTS--S-TTTTTT-
--TTGGGTS--SSTTTTTT-
--SSGGGTS--SSTTTTTT-
--TTHHHHS--S-TTTTTT-
--TTGGGTS--S-TTTTTT-
--SSGGGTS--SSTTTTTT-
--TTGGGTS--TTTTTTTT-
--SSGGGTS--TTTTTTTT-
--SSGGGTS--SSTTTTT--
-TTTGGGTS--SSTTTTTT-
--SSGGGSSS-SSTTTTT--
--SSGGGSS--SSTTTTTT-
---SGGG-S--SSTTTTT--
---SGGGTS-SSSTTTTT--
--SSHHHHT--SSTTTSS--
--TTHHHHT-SSSTTTTTT-
--SSHHHHT--SSTTTTTT-
--SSGGGSS--SSTT-TTT-
--TTGGGTS--TTGGGTT--
--SSGGGTS--S-TT-TTT-
--TTGGGSS--SSTT-TT--
--TTGGGS---SSTT-TTT-
--TTHHHHS--SSTT-TT--
--TTGGGTS--SSTT-TTT-
--TTTGGGS-STTTT-SS--
--TTTTTTS--SSTT-SS--
--TTGGGTS--SSTT-SS--
--TTSGGGS--SSTT-SS--
--TTGGGT---SSTT-SS--
--TTGGGS---S-TT-SS--
--TTHHHHT--SSTT-SS--
--TTHHHHT--SSTT-SS--
--SSGGGT---SSTT-SS--
--TTGGGT---SSTT-SS--
--SSHHHH---TTTT-SS--
--SSGGGT---SSTT-SS--
--SSGGGTS--SSSS-SS--
--SSHHHHT--SSSS-SS--
--TTTTTSS--TTSS-SS--
--TTGGGTS--SSSS-SS--
-GGGHHHH--SSSSS-SS--
--TTTTTS---SSSS-SS--
--TTGGGT---TTSS-SS--
--TTTTTT---TTSS-SS--
--TTHHHH---TTTS-SS--
--TTTTTS---SSSS-SS--
--TTHHHH---TTTS-SS--
--TTHHHH---TTTT--S--
--TTGGGT---TTTT--S--
--TTGGGS---TTTT-SS--
--TTGGGS---TTTT--S--
--SSGGGS---TTTT--S--
--TTGGGS---TTTT--S--
--TTGGGS---TTTT--S--
--SSGGGT---TTTT--S--
--S-HHHH---TTTT--TT-
--SSHHHHS--TTTT--S--
--TTGGGS---TTTT--S--
--TTGGGS---TTTT-SS--
--TTGGGT---TTTT-SS--
--TTHHHH---TTTT--TT-
--TTHHHHT--HHHH-SS--
--TTGGGT---TTTT-SS--
--TTTTTS---TTTT-SS--
--TTTTTS---TTTT-SS--
--TTTTTT---TTTT-SS--
--TTTTTS---TTTT-SS--
--TTTTTT---TTTT-SS--
--TTTTTS---TTTS-SS--
--TTTTTS---TTTT-SS--
--TTTTTT---TTTT-SS--
--TTTTTS---TTTT-SS--
--TTTTTT---TTTT-SS--
--TTTTTS---TTTT--S--
--TTTTTS---TTTS-SS--
--HHHHTTT--TTTT-SS--
--TTTTTTT--TTTT-SS--
--HHHHTT---TTTT-SS--
--TTTTTT---TTTT--S--
--TTTTTS---TTTT-SS--
--TTTTTTT--TTTT-SS--
--TTTTTT---TTTT-STT-
--TTTTSS---TTTT-SS--
--TTTGGGS--TTTT--S--
--TTTTTT---TTTT-SS--
--STTSTT---TTTT-SS--
--STTTTT---TTTT--S--
--STTTTS---TTTT-SS--
--SSSTTT---TTTT-SS--
--SGGGGT---TTTT-SS--
--SSGGGS---TTTT-SS--
--HHHHTT---TTTT-SS--
--HHHHTT---TTTT-SS--
--HHHHTTS--TTTT-SS--
-HHHHHHHH--TTTT-SS--
-HHHHHHHS--TTTT-SS--
-HHHHTTSS--TTTT-SS--
-HHHHTTTS--TTTT-SS--
-HHHHHHHH--TTTT-SS--
-HHHHHHHS--TTTT-SS--
-HHHHHHHH--TTTT-SS--
-HHHHHHHH--TTTT-SS--
--HHHHHHH--TTTT-SS--
-HHHHHTTT--TTTT-SS--
-HHHHHTTT--TTTT--S--
-HHHHGGGG--TTTT-SS--
--HHHHTTT--TTTT--S--
-HHHHGGGT--TTTT-SS--
-HHHHHTTT--TTTT--S--
-HHHHHHHS--TTTT-SS--
-HHHHHHHS--TTTT-SS--
-HHHHHHHT--TTTT--S--
-HHHHHHHH--TTTT-SS--
-HHHHHHHH--TTTT-SS--
--HHHHHHH--TTTT--S--
-HHHHHHHH--TTTT-SS--
-HHHHHHTT--TTTT-SS--
-HHHHHHTT--TTTT-SS--
-HHHHHHTT--TTTT-SS--
-HHHHHHTT--TTTT-SS--
-HHHHHHTT--TTTT-SS--
-HHHHHHHT--TTTT-SS--
-HHHHHHHT--TTTT-SS--
-HHHHHHHS--TTTT-SS--
-HHHHHHTT--TTTT-SS--
-HHHHHTTS--TTTT-SS--
-HHHHHHHS--TTTT-SS--
-HHHHHHHH--TTTT-SS--
-HHHHHHHH--TTTT-SS--
-HHHHHTTT--TTTT-SS--
-HHHHHHTT--TTTT-SS--
-HHHHHHTT--TTTT-SS--
-HHHHHHTT--TTTT-SS--
-HHHHHHHH--TTTT-SS--
-HHHHHHTT--TTTT--S--
-HHHHHTTT--TTTT-SS--
-HHHHHHHH--TTTT-SS--
-HHHHHHHH--TTTT-SS--
-HHHHHTTT--TTTT-SS--
-HHHHHTTT--TTTT-SS--
-HHHHHTTT--TTTT-SS--
-HHHHHHHT--TTTT-SS--
-HHHHHTTT--TTTT-SS--
-HHHHHHTT--TTTT-SS--
-HHHHHHTT--TTTT-SS--
-HHHHHHHH--TTTT-SS--
-HHHHHHHH--TTTT-SS--
-HHHHHHHH--TTTT-SS--
-HHHHHHHH--TTTT-SS--
-HHHHHHHH--TTTT-SS--
-HHHHHHHH--TTTT-SS--
-HHHHHHHH--TTTT-SS--
-THHHHHHH--TTTT-SS--
-HHHHHTTS--TTTT-SS--
-THHHHHHH--TTTT-SS--
-THHHHHHH--TTTT-SS--
-HHHHHHHH--TTTT-SS--
-HHHHHHHH--TTTT-SS--
-HHHHHHHH--TTTT-SS--
-HHHHGGGT--TTTT-SS--
-GGGTGGGT--TTTT-SS--
-GGG-GGGT--TTTT-SS--
-GGGGGGGT--TTTT-SS--
-GGG-GGGT--TTTT-SS--
-GGG-GGGT--TTTT-SS--
-GGG-GGGT-STTTT-SS--
-GGGGGGGT-GGGTT-SS--
-GGGTHHHH-STTTT-SS--
-GGGTGGGT-TTTTT-SS--
-HHHHTTTT-STTTT-SS--
-HHHHGGGT-GGGTT-SS--
-HHHHGGGTSGGGTT-SS--
-GGGTGGGG-GGGTT-SS--
-GGGTGGGT-GGGTT-SS--
-GGGTGGGT-STTTT--S--
-GGGTGGGS-STTTT-S---
-HHHHGGGT-TTTTT-SS--
-GGGT-TTT-TTTTT-SS--
-GGGS-TTT-GGGTT-SS--
-HHHHSGGG-TTTTT-SS--
-GGGSSTTTSTTTTT-SS--
-TTTSSTTT-STTTT-SS--
-GGGSSTTTSGGGTT-SS--
-GGGSSTTT-STTTT-SS--
-HHHHSTTT-GGGTT-SS--
-GGGSSTTT-GGGTT-SS--
-TTTSSTTT-STTTT-SS--
-TTTSSTTT-GGGTT-SS--
-TTTSSTTT-STTTT-SS--
-GGGSSTTT-STTTT-SS--
-GGGSSTTT-STTTT-SS--
-TTTSSTTT-TTTTT-SS--
-GGGS-TTT-TTTTT-SS--
-GGGSSTTTSSTTTT-S---
-GGGSSTTTSSTTTT-SS--
-TTTSSSSSSSTTTT-SS--
-GGGTSTTT-STTTT-SS--
-HHHHSTTT-STTTT-SS--
-GGGTSTTT-STTTT-SS--
-TTTSSTTT-STTTT-SS--
-HHHHSTTT-STTTT-SS--
-TTTSSTTT-GGGTT-SS--
-TTTSSTTT-STTTT-SS--
-GGGSSTTTSGGGTT-SS--
-TTTSSTTT-STTTT-SS--
-TTTSSTTT-STTTT-SS--
-GGGSSTTT-STTTT-SS--
-GGGSSTTT--TTTT-SS--
-GGGSSTTT--TTTT-SS--
-GGGTTTTT--TTTT-SS--
-GGGSSTTT--TTTT-SS--
-GGGSSTTT-STTTT-SS--
-GGGSSTTT--TTTT-SS--
-GGGSSTTT-STTTT-SS--
-GGGTTTTT--TTTT-SS--
-GGGSSTTT--TTTT-SS--
-GGGSSTTT--TTTT-SS--
-TT-TTTTT--TTTT-SS--
-TTTTTTTT--TTTT-SS--
-GGGSSTTT--TTTT-SS--
-TTSSSTTT--TTTT-SS--
-GGGSSTTS--TTTT-SS--
-GGGSSTTT--TTTT-SS--
-GGGSSTTTS-TTTT-SS--
-TTSSSTTT--TTTT-SS--
-GGGSSTTS--TTTT-SS--
-GGGSSTTS--TTTT-SS--
-GGGSSTTS--TTTT-SS--
-GGGSSTTT--TTTT-SS--
-GGGSSTTT--TTTT-SS--
-GGGTTSSS--TTTT-SS--
-TTSSSSSS--TTTT-SS--
-GGGSSTTS--TTTT-SS--
-GGGSSTTT--TTTT-SS--
-GGGSSTTS--TTTT-SS--
-GGGSSTTT--TTTT-SS--
-GGGSSTTSSSTTTT-SS--
-TTSSSTTS--TTTT-SS--
-TTSSSTTS-STTTT-SS--
-GGGSSTTT--TTTT-SS--
-GGGSSTTT--TTTT-SS--
-TTTTTTTS--TTTT-SS--
-TTTSSTTT--TTTT-SS--
-GGGSSTTT--TTTT-SS--
-GGGSSTTT--TTTT-SS--
-GGGSSTTT--TTTT-SS--
-TTSTTTTT--TTTT-SS--
-TTTTTTTT--TTTT-SS--
-GGGSSTTT--TTTT-SS--
-GGGSSTTT--TTTT-SS--
-GGGSSTTT--TTTT-SS--
-GGGSSTTT--TTTT-SS--
-GGGSSTTT--TTTT-SS--
-GGGTTTTS--TTTT-SS--
-GGGS-TTT--TTTT-SS--
-GGGSSTTT--TTTT-SS--
-GGGSSSSS--TTTT-SS--
-GGGSSTTS--TTTT-SS--
-GGGS-TTT--TTTT-SS--
-GGGSSTTT--TTTT-SS--
-GGGSSTTT--TTTT-SS--
-GGGSSTTT--TTTT-SS--
-TTTTTSSS--TTTT-SS--
-GGGSSTTT--TTTT-SS--
-TTSSSTTT--TTTT-SS--
-GGGSSTTT--TTTT-SS--
-GGGSSTTT--TTTT-SS--
-GGGSSTTT--TTTT-SS--
-GGGSSTTT--TTTT-SS--
-GGGSSTTT--TTTT-SS--
-GGGSSTTS--TTTT-SS--
-GGGSSTTT--TTTT-SS--
-GGGSSTTT--TTTT-SS--
-GGGSSTTT--TTTT-SS--
-GGGTTTTT--TTTT-SS--
-TTTSSTTT--TTTT-SS--
-TTSSSTTT--TTTT-SS--
-TTSSSTTT--TTTT-S---
-TTSS-TTS--TTTT-SS--
--SSSSTTT--TTTT-SS--
-TTSS-TTS--TTTT-SS--
-TTTS-TTT--TTTT-SS--
-TTSS-TTS--TTTT-SS--
-TTTS-TTT--TTTT-SS--
-TTTS-TTS--TTTT-SS--
--SSS-TTS--TTTT-SS--
-TTSS-TTS--TTTT-SS--
-TTTS-SS---TTTT-SS--
-TTTS-SSS--TTTT-SS--
-TTTS-TTS--TTTT-SS--
--SSSSTTS--TTTT-SS--
--STTTTTS--TTTT-SS--
--STTTTTS--TTTT-SS--
--STTTTTT--TTTT-SS--
--STTTTTT--TTTT-----
--STTTTTT--TTTT-S---
--STTTTTS--TTTT-S---
--STTTTTS--TTTT-SS--
--STTTTTS--TTTT-SS--
--STTTTTS--TTTT-SS--
-TTTTTTTT--TTTT-SS--
--STTTTTT--TTTT-S---
--STTTTTT--TTTT-S---
--STTTTTT--TTTT-S---
--STTTTTT--TTTT-S---
--STTTGGG--TTTT-SS--
--STTTTTT--TTTT-SS--
--STTTTTT--TTTT-S---
--STTTTTT--TTTT-S---
--STTTTTT--TTTT-S---
--STTTTTT--TTTT-SS--
--STTTGGG--TTTT-S---
--STTTGGG--TTTT-SS--
--STTTTTTS-TTTT-SS--
--STTTTTSS-TTTT-SS--
--STTTTTTTTTTTT-SS--
--STTTTTTTTTTTT-SS--
--STTTGGGS-TTTT-SS--
--STTTGGGSSTTTT-SS--
--STTTTTTS-TTTT-SS--
--STTTTTTS-TTTT-SS--
--STTTTTTS-TTTT-SS--
--STTTTTSSSTTTT-SS--
-TTTTTGGGSSTTTT-SS--
--STTTGGGSGGGTT-SS--
--STTTTTSSGGGTT-SS--
--STTTTTTSGGGTT-SS--
--STTTGGGSGGGTT-SS--
-TTTTTGGGSGGGTT-SS--
--STTTTTSSSTTTT-SS--
-TTTTTGGGSSTTTT-SS--
--STTTGGGSSTTTT-SS--
--STTTTTSSTTTTT-SS--
--STTTGGGTGGGTT-SS--
--STTTTTSSSTTTT-SS--
--STTTGGGSSTTTT-SS--
--STTTTTTSSTTTT-SS--
--STTTGGGSTTTTS-SS--
--STTTTTTSSTTTT-SS--
--STTTGGGS-TTTT-SS--
--STTTGGGS-TTTT-SS--
--STTTGGGTTTTTT-SS--
--STTTTTSSSTTTT-SS--
--STTTGGGS-TTTT-SS--
--STTTGGGTTTTTT-SS--
--STTTGGGSSTTTT-SS--
--STTTGGGS-TTTT-SS--
--STTTGGGSSTTTT-SS--
--STTTGGGTTTTTT-SS--
--STTTGGGS-TTTT-SS--
--STTTTTTS-TTTT-SS--
--STTTTTT--TTTT-SS--
--STTTGGG--TTTT-SS--
-TTTTTGGG--TTTT-SS--
--STTTGGG--TTTT-S---
--STTTGGG--TTTS-SS--
--STTTGGG--TTTT-SS--
--STTTGGG--TTTT-SS--
--STTTGGG--TTTT-SS--
--STTTTTS--TTTT-SS--
--STTTTTS--TTTT-SS--
--STTTTTT--TTTT-SS--
--STTTGGGS-TTTT-SS--
--STTTGGGS-TTTT-SS--
--STTTTTSSTTTTT-S---
--STTTTTTSTTTTT-----
--STTTGGGSSTTTT-----
--STTTGGGSSTTTT-S---
--STTTTTTSSTTTT-SS--
--STTTTTTSSTTTT-----
--STTTTTTSSTTTT-----
--STTTTTSSSTTTT-SS--
--STTTTTTSSTTTT-SS--
--STTTTTTSS-TTT-SS--
--STTTTTTSS-TTT-SS--
--STTTTTSSS-TTT-SS--
--STTTTTSSS-TTT-SS--
--STTTTTTSS-TTT-SS--
--STTTGGGTT-TTT-SS--
--STTTTTTSS-TTS-SS--
--STTTTTSSS-TTT-SS--
--STTTTTTSS-TTT-SS--
--STTTTTSS-HHHH-S---
--STTTTTSS-GGGT-SS--
--STTTTTTS-HHHH-SS--
--STTTTTTS-HHHH-SS--
-TTTTTTTTS-GGGT-SS--
--STTTTTTS-HHHH-SS--
-TTTTTTTTS-HHHH-SS--
-TTTTTTTTS-GGGS-S---
-TTTTTTTTS-GGGT-SS--
-TTTTTTTTS-GGGT-SS--
-TTTTTTTTS-GGGT-SS--
--STTTTTTS-GGGT-SS--
--STTTGGGS-HHHH-SS--
--STTTTTSS-GGGT-SS--
--STTTTTSS-GGGT-S---
--STTTTTTS-HHHH-SS--
--STTTTTTS-GGGT-S---
--STTTTTTS-HHHH-SS--
--STTTTTTS-GGGT-SS--
--STTTTTSS-HHHH-SS--
--STTTTTTS-HHHH-S---
--STTTTTTS-HHHH-SS--
--STTTTTTS-HHHH-SS--
--STTTTTTS--TTT-SS--
--STTTTTTS-HHHH-S---
--STTTGGGS-GGGT-SS--
--STTTTTTS-HHHH-SS--
--STTTTTTS-GGGT-SS--
--STTTTTSS-HHHH-SS--
--STTTTTSS-HHHH-SS--
--STTTTTTS-HHHH-S---
--STTTGGGTTHHHH-S---
--STTTTTTS-HHHH-S---
--STTTTTTS-HHHH-S---
--STTTTTTS-HHHH-S---
--STTTTTTS-HHHH-S---
--STTTTTTS-GGGT-S---
--STTTTTTS-HHHH-S---
--STTTTTTS-HHHH-S---
--STTTTTTS-HHHH-S---
--STTTTTSS-HHHH-SS--
--STTTTTTS-GGGT-S---
--STTTTTTS-STTT-SS--
--STTTTTTSSGGGT-SS--
--STTTTTTS-HHHH-SS--
--STTTTTTS-GGGT-SS--
--STTTTTTS-GGGT-SS--
--STTTTTTS-GGGT-SS--
--STTTTTTS-HHHH-SS--
--STTTTTTS-GGGG-SS--
--STTTTTSS-GGGT-SS--
--STTTTTTS-GGGT-SS--
-TTTTTTTTS-GGGT-SS--
-TTTTTTTTS-GGGT-SS--
-TTTTTTTTS-GGGT-SS--
-TTTTTTTTS-GGGT-SS--
-TTTTTTTTS-GGGT-SS--
--STTTTTTS-GGGT-SS--
--STTTGGGS-GGGT-SS--
--STTTTTTS--TTT-SS--
-HHHHHTTTS--TTT-SS--
-HHHHHTTTS--TTT-SS--
-HHHHHTTTS--TTT-SS--
-HHHHHTTTS--TTT-SS--
-HHHHHTTTS--TTT-SS--
--HHHHTTTSS-TTT-SS--
-HHHHHTTTSS-TTT-SS--
-HHHHHTTTS--TTT-SS--
-HHHHHTTTS--TTT-SS--
--HHHHTTTSS-TTT-SS--
-HHHHHTTTSS-TTT-SS--
--HHHHTTTS--TTT-SS--
-HHHHHTTTS--TTT-SS--
-HHHHHTTTS--TTT-SS--
-HHHHHTTTTT-TTT-SS--
--HHHHTTTS--TTT-SS--
-HHHHHTTTSS-TTT-SS--
-HHHHHTTTSS-TTT-SS--
-TGGGTTTTTT-TTT-SS--
-TTTTTTTTTT-TTT-SS--
--GGGTTTTSS-TTT-SS--
-TTTTTTTTTT-TTT-SS--
--HHHHTTTS--TTT-SS--
-TTTTTTTSSSGGGT-SS--
--GGGTTTTS-GGGT-SS--
-TGGGTTTTS--TTT-SS--
--GGGTTTTS--TTT-SS--
--GGGTTTTSSHHHH-SS--
--GGGTTTTS-GGGT-SS--
--STTTTTTS--TTT-SS--
--GGGTTTTS-GGGT-SS--
--GGGTTTTS-GGGT--S--
--HHHHSSSS-GGGT-----
--GGGSSSSS-GGGT-SS--
--GGGTSSSS--TTT-SS--
--GGGTTTTS--TTT-----
--HHHHTTTS--TTT--S--
--HHHHTTSS--TTT--S--
--HHHHSSSS--TTT-SS--
--GGGSSSSSS-TTT--S--
--TTTSSSSS--TTT-SS--
-TGGGSSSSS--TTT--S--
--GGGSSSSS--TTT--S--
--STTSSSSS--TTT-SS--
--STTSSSSS--TTT-SS--
--STTSSTTTT-TTT--S--
--STTSSSSSS-TTT-SS--
--STTSSSSS--TTT--S--
--STTSSSSSS-TTT-SS--
--STTSSSSSS-TTT--S--
--STTSSTTTT-TTT-SS--
--STTSSSSS--TTT-SS--
--STTTSSSS--TTT--S--
--STTTSSSSS-TTT--S--
--STTTSSSS--TTT--S--
--SGGGSSSS--TTT-SS--
--STTTSSSSS-TTT--S--
--GGGTTTTS--TTT-SS--
--GGGSSSSSS-TTT-SS--
--GGGTTTTSS-TTT-SS--
--GGGTTTTSS-TTT-SS--
--GGGTTTTSS-TTT-----
--STTTTTTSS-TTT-SS--
--GGGTTTTSS-TTT-SS--
--GGGTTTTS--TTT-SS--
--GGGTTTTS--TTT-SS--
--GGGTTTTS--TTT-----
--GGGTTTTSS-TTT-----
--GGGTTTTS--TTT-----
--HHHHTTTS--TTT--S--
--HHHHSSSSS-TTT--S--
--SGGGSSSS--TTT--S--
--STTTTTTS--TTT-----
--STTSSSSS--TTT--S--
-GGGGSSSSS--TTT--S--
--GGGTSSSSS-TTT--S--
-TTTTSSSSS--TTT--S--
-GGGGSSSSS--TTT--S--
--GGGSSTTTT-TTT--S--
--GGGSSSSS--TTT--S--
--GGGTSSSS--TTT--S--
--GGGSSSSS--TTT--S--
--GGGSSSSSS-TTT--S--
--HHHHSSSSS-TTT--S--
--HHHHTTTS--TTT--S--
--HHHHSSSS--TTT-----
--TTTSSSSS--TTT-----
--TTTTTSSSS-TTT-----
--GGGSSSSSS-TTT-S---
--TTTSSSSSS-TTT-----
--GGGSSSSSS-TTT-----
-HHHHHTTTSS-TTT-----
--HHHHTTTSS-TTT-----
--HHHHTTTS--TTT-S---
-HHHHHTTTSS-TTT-----
-HHHHHHHHS--TTT-----
-HHHHHTTTSS-TTT-SS--
-HHHHHTTTS--TTT-----
-HHHHHTTTS--TTTS----
-HHHHHTTTTT-GGG-SS--
--HHHHTTTSS-TTT-----
--HHHHTTTSS-TTT--S--
--HHHHTTTS--TTT-SS--
-HHHHHTTTS--TTT-SS--
-HHHHHGGGSS-SSS-SS--
-HHHHHTTTS--TTTTSS--
--HHHHGGGS--GGG-SS--
-HHHHHGGGSS-GGG-S---
--HHHHTTTSS-TTT-----
--HHHHTBTTB-GGG-S---
--HHHHTTTS--GGG-----
--GGGTTTTS--GGG-----
-HHHHHTTTSS-TTT-----
--HHHHTTTSS-TTTSS---
--HHHHTTTSS-TTT-----
--HHHHTTTSS-TTT-----
--GGGTTTTSS-TTT-----
-HHHHHTTSS--TTT-----
--GGGTTTTSS-TTT-----
-TTTTTTTTS--TTT--S--
-GGGGTTTTSS-TTT-----
-GGGGTTTTS--TTT-----
-GGGGTTTTSS-TTT-----
-GGGGTTTTSS-GGG-----
-GGGGTTTTTT-TTS-S---
-GGGGTTTTTT-TTT-S---
-THHHHTTTSS-TTT-S---
-TTTTTTTTSS-TTSSS---
-GGGGTTTTS--TTS-S---
--GGGTTTTSS-TTT-S---
-HHHHHTTTS--TTS-S---
-TTTTTTTTSTTTTT-S---
-TTTTTTTTS--TTTSS---
-TTTTTTTTS--TTT-S---
-TTTTTTTTSSGGGT-S---
-TTTTTTTTSSTTTSSS---
--HHHHTTTS-SGGG-----
-HHHHHHHHS-HHHHSS---
-HHHHHHHHSSGGGTSS---
-HHHHGGGTS-HHHHSS---
-GGGTHHHHSS-GGGSS---
-HHHHGGGTSSHHHHSS---
--GGGHHHHSSHHHHSS---
-TTTTHHHHSSHHHHSS---
-TGGGGGGTSS-TTT-S---
--GGGGGGTSS-GGGSS---
--GGGGGGTSS-GGG-S---
-HHHHGGGTSS-GGG-S---
-GGGTGGGTSS-GGG-S---
-GGGTGGGTSS-TTT-S---
--GGGHHHHSS-TTT-S---
-HHHHHHHHSS-TTT-S---
-HHHHHHHHSS-TTT-S---
-HHHHHHHHSS-TTT-SS--
-HHHHHHHHSS-TTTSS---
-HHHHHHHHSS-TTS-S---
-HHHHHHHHS--TTT-S---
-HHHHHHHHS--TTT-S---
-HHHHHHHHS--TTT-----
-HHHHHHTTS--TTT-----
-HHHHHTTTS--TTT-S---
-HHHHHHTTS--TTT-----
-HHHHHHHHS--TTT-----
-HHHHHHHHS--TTS-S---
-HHHHHHHHS--TTT-----
-HHHHHTTTS--TTT-S---
-HHHHHHHHS--TTTS----
-HHHHHTTTS--TTT-----
-HHHHHTTTS--TTS-S---
-HHHHHTTTS--TTT-----
-HHHHHTTTS--TTT-----
-HHHHHHHHS--TTT-----
-HHHHHTTTS--TTT-S---
-HHHHHTTTS--TTT-S---
-HHHHHHTTSS-GGG-S---
-HHHHHTTTSS-GGG-S---
-HHHHHHTTSS-GGG-S---
-HHHHHHHHSS-TTT-S---
-HHHHHHTTSS-GGG-SS--
-HHHHHHHHS--GGG-S---
-HHHHHTTTS--GGG-S---
-HHHHGGGTSS-GGG-S---
-HHHHHHHHSS-STT-S---
-HHHHHTTTS--GGG-S---
-HHHHHHTTSS-GGGSS---
-HHHHHTTTS--GGG-S---
-HHHHHHTTS--GGG-S---
-HHHHHHHHS---TT-S---
-HHHHHHTSS---TT-S---
-HHHHHHHHS---SS-S---
-HHHHHHHHS---TT-S---
-HHHHHHTTS--GGG-S---
-HHHHHHHHS--STT-----
-HHHHHHHHS--SSS--S--
-HHHHHHHHS--STT-----
-HHHHHHTTS--STT-S---
-HHHHHHHHSS-STT-----
-HHHHHHHHTT-TTT-S---
-TTTTHHHHTT-SSS-S---
-HHHHGGGTS--SSS-S---
-GGGTGGGTS--SSS-S---
-TTTTGGGTS--SSS-SS--
-HHHHHHHHS---SS-S---
-TTTTSTTTS--SSS-S---
-TTTTGGGTS---TT-----
--GGGHHHHS-S-TT-S---
--TTSSTTTS---TT-----
-HHHHHHHHS---SS-SS--
-HHHHHHTTSS--TT-----
-HHHHHTTSS---TT-----
-HHHHHHHHS---TT-SS--
-HHHHHHTTS------SS--
-HHHHHHTTS----S--S--
-HHHHHHHTTT-----SS--
-HHHHHHHHS-S--------
-HHHHHHHTTT-----SS--
-HHHHHHHSS-S-----S--
-HHHHHHHHTT--TT-----
-HHHHHHTTS----------
-HHHHHHTTSS---------
-HHHHHHHHS-SSTT-----
-HHHHHHHHS---TT-----
-HHHHHHTTS---TT-----
-TTGGGGGTS---SS-----
-HHHHHHTTS-S-S------
-TTHHHHTTS----------
-HHHHHHTTS--STT-----
-TTHHHHTTS-S-TT--S--
-TTHHHHTTSSSSTT--S--
-HHHHHHHHS---TT-----
-HHHHHHHHS---TT-----
-HHHHHHHHS---SS-----
-HHHHHTTTS---SS-----
-HHHHHHHHS---SS-----
-HHHHHHTTSS-S-------
-HHHHHHTTS----------
-HHHHHHHT-----------
-HHHHHTTTS---S------
-HHHHHHTT----SS-----
-HHHHHHTTS---SS-----
-HHHHHHHTS---S------
-HHHHHHTTS---S------
-HHHHTTTTSGGGS---S--
-TTHHHHTTSSTTSS-----
-TTGGGTTTSGGGS------
-HHHHHHTTSSSSSS-----
-HHHHHHTTSSSSS------
-HHHHTTTTSTTTTS-----
-HHHHHTTTSTTSSS-S---
-HHHHHHHTSSTTTS-----
-HHHHTTTTSSTTSS-----
-HHHHTTTTSSTTSS-----
-HHHHTTTTSGGGGS-----
-HHHHHTTTSS--S------
-HHHHTTTTSS--S------
-HHHHHTTTSS--S------
-HHHHHTTTSSSSSS-----
-HHHHHHTTSS-STT-----
-HHHHHTTTSSSTTTS----
-HHHHHTTTTTSTTTS----
-HHHHHHTTSSSGGG-----
-HHHHHTTTSTTTTT-----
-HHHHTTTTSS-GGG-----
-HHHHHTTTSS-STT-----
-HHHHHSTTSSSSSS-----
-HHHHHHTTSS-GGG-----
-HHHHHGGGSS-GGGS----
-HHHHHTTTTT-STT-----
-TTHHHHTTSSSSTT-----
-HHHHHHTTSSSGGG-----
-HHHHHHHTSSSSSS-----
-HHHHHHTTSS-SSSS----
-HHHHHHHHSSSSTT-----
-HHHHHHHHSS-GGGS----
-HHHHHHHTSSSSTTS----
-HHHHHHHH-SSSTTS----
-HHHHHHHTSSSSSS-----
-HHHHHHTT-S-GGG-----
-HHHHHHHHSS-TTS-----
-HHHHHHHHS--STT-----
-HHHHHHHH---GGG-----
-HHHHHHHH-STTTT-----
-HHHHHHHH--GGGT-----
-HHHHHHHHSS-GGG-----
-HHHHHHHSSS-GGG-----
-HHHHHHTT---STT-S---
-HHHHHTTS--GGGS-S---
-HHHHHHTT-S-GGG-SS--
-HHHHHHTTS--STT-S---
-HHHHHHTS---STT-S---
-HHHHHHHS---STT-S---
-HHHHHHHHS--STT-SS--
-HHHHHHTTSSSSTT-SS--
-HHHHHTTSSS-GGG-SS--
-HHHHHHTTS--GGG-SS--
-HHHHHHTTSSSGGG-S---
-HHHHHHHHSSSSSS-S---
-HHHHHHHHS--SSS-S---
-HHHHHHHHS--SSS-SS--
-HHHHHHHHS-SSSSSSS--
-HHHHHHHHS-SSS--SS--
-HHHHHHHHS--SSS-SS--
-HHHHHTTTSS-SSS-SS--
-HHHHHHHHSSSSSS-SS--
-HHHHHHHHTT-SSS-SS--
-HHHHHHHHTT-SSS-SS--
-HHHHHTTTSS-SSS-SS--
-HHHHHHHHS--STT-SS--
-HHHHHHTTTT-STT-SS--
-HHHHHHHTTT-STT-SS--
-HHHHHTTTS--STT-SS--
-HHHHHHTTS-SSSS-SS--
-HHHHHHTTS-TTSS-SS--
-HHHHHHTTS--SSS-SS--
-HHHHHHTTS-SSSS-SS--
-HHHHHHHHS--SSS-SS--
-HHHHHHHSSSSSSS-SS--
-TTTTTTSSSS-STT-SS--
-HHHHHTTSSS-TTS-SS--
-HHHHHHHS-GGGSS-SS--
-HHHHHHHSSS-STT-SS--
-HHHHHHSSSSTTSS-SS--
-HHHHHHSSS--SSS-SS--
-TTGGGTSSS--SSS-SS--
-TTHHHHSSS-SSSS-SS--
-HHHHHHHSS--SSS-SS--
-HHHHHHTTS--SSS-SS--
-HHHHHHHSS--TTS-SS--
-HHHHHHHSSSGGGS-SS--
-HHHHHHHSSS-TTS-SS--
-HHHHHHHSSGGGGS-SS--
-HHHHHHHSS-GGGS-SS--
-HHHHHTTSSSGGGS-SS--
-HHHHHHHSSS-GGG-SS--
-HHHHHHHS-GGGGS-SS--
-HHHHHHHSSSGGGS-SS--
-HHHHHHHS-SGGGG-SS--
-HHHHHHHS-SSTTS-SS--
-HHHHHHHTSS-GGG-SS--
-HHHHHHHS--SSSS-SS--
-HHHHHHHT--GGGS-SS--
-HHHHHHHS--GGGS-SS--
-HHHHHHHHSSGGGS-SS--
--HHHHHHT---GGGTTS--
-HHHHHHHT--GGGG-SS--
-HHHHHHHS-GGGGG-SS--
-HHHHHHHS--GGGG-SS--
-HHHHHHHTS--GGG-SS--
-HHHHHHHT---TTS-SS--
-HHHHHHHT---TTS-SS--
-HHHHHHHT---GGG-SS--
-HHHHHHHH---GGG-SS--
-HHHHHTTTS--TTS-SS--
-HHHHTTTT---TTT-SS--
-HHHHHHHH---STT-SS--
-HHHHHHHS---STT--S--
-HHHHHHHT---TTT-SS--
-HHHHHHTS---GGG-SS--
-HHHHHHTS---TTT-SS--
-HHHHHHTT---GGG-SS--
-HHHHHHHTS--GGG-SS--
-HHHHHHHS---TTT-SS--
-HHHHHHHS---TTT-SS--
-HHHHHHHT---TTT--S--
-HHHHHHHT---GGG--S--
-HHHHHHHT--GGGT-SS--
-HHHHHHHT---TTT-SS--
-HHHHHHHT---TTS-SS--
-HHHHHHHT---TTT--S--
-HHHHHHHH---TTT--S--
-HHHHHHHT---TTT--S--
-HHHHHHHT---TTS--S--
-HHHHTTTT---TTT--S--
-HHHHHHHTS--TTT--S--
-HHHHHHHTS--TTT--S--
-HHHHHHHTS--TTT--S--
-HHHHHHHTS--TTT--S--
-HHHHHHHTS--TTT--S--
-HHHHTTTTS--TTT-----
-HHHHHHHTS--TTT--S--
-HHHHHHHTS--TTT--S--
-HHHHHHHTS--TT---S--
-HHHHHHHTS--TTT--S--
-HHHHHHHTS--TTT--S--
-HHHHHHHTS--TTT--S--
-HHHHHHHTS--TTT--S--
-HHHHHHHHS--GGG-SS--
-HHHHHHTTS--TTT-SS--
-HHHHTTTTS--TTT-SS--
-HHHHTTTSS--TTT--S--
-HHHHHHHTS--TTT--S--
-HHHHHHTTS--TTT--S--
-HHHHHHHTS--TTT--S--
-HHHHHHHTS--SS---S--
-HHHHHHHH---SS---S--
-HHHHHTTT---SS---S--
-HHHHHHHH---SS--SS--
-HHHHHHTT---SS------
-HHHHHHHT---SS--SS--
-HHHHHHTTS--SS---S--
-TTHHHHTTS--SS---S--
-HHHHHHTTS--SS---S--
-HHHHHHHHT--SS---S--
-HHHHHHTTS--SS---S--
-HHHHHGGGS--SS---S--
-HHHHHHTTS--SS---S--
-HHHHHHHTS--SS---S--
-HHHHHHTT---SS--SS--
-HHHHHHTT---SS---S--
-HHHHHHHHS--SS---S--
-HHHHHHHTT--SS---S--
-HHHHHHHTS--SS---S--
-HHHHHHHHT--SS---S--
-HHHHHHHHH--SS---S--
-HHHHHHTT---SS---S--
-HHHHHTTS---SS---S--
-HHHHHTTTS--SS--S---
-HHHHHTTT---SS------
-HHHHHHHHS--SS------
-HHHHHHHHS--SS------
-HHHHHHHHS--SS--SS--
-HHHHHHHHTT-SS---S--
-HHHHHHHHS--SS---S--
-HHHHHHHHS--SS---S--
-HHHHHHHHS--SS--SS--
-HHHHHHHHS--SS--SS--
-HHHHHHHHS--SS--SS--
-HHHHHHHHS--SS---S--
-HHHHHHHHS--SS--SS--
-HHHHHHHHS--SS--SS--
-HHHHHHHHS--SS-SSS--
-HHHHHHHHS--SS------
-HHHHHHHHS--SS------
-TTHHHHHHS--SS--S---
-HHHHHHHHS--SS--S---
-HHHHHHHT---SS------
-HHHHHHHHS--SS--S---
-HHHHHHHTS--SS---S--
-HHHHHHTTS--SS------
-HHHHHHTTS--SS---S--
-HHHHHHHTS-STTT--S--
-HHHHHHTT---TTT--S--
-HHHHHHHT--STTS--S--
-HHHHHHTTS-STTT--S--
-HHHHHHHHS--TTT--S--
-HHHHHHHT---TTT-SS--
-HHHHHHHHS--TTT-SS--
-HHHHHHHHS--TTTSSS--
-HHHHHHTT---TTT-SS--
-HHHHHHHT---TTT-SS--
-HHHHHHHTS--TTTSSS--
-HHHHHHHH---TTTSSS--
-HHHHHHTTS--TT--SS--
-HHHHHHTTS--TT-SSS--
-HHHHHHHT---TT-SSS--
-TTHHHHTT---TTT-SS--
-HHHHHHTT---TT--SS--
-HHHHHHHT---TT-SSS--
-HHHHHHTT---TT-SSS--
-HHHHHHHH---TTTSSS--
-HHHHHHHT---TT-SSS--
-HHHHHHHH---SS-SSS--
-HHHHHHHHS--SS--SS--
-HHHHHHHT---TT-SSS--
-HHHHHHTT---TTTSSS--
-HHHHHHTT---SS--SS--
-HHHHHHHT---TT-SSS--
-HHHHHHTT---TT-SSS--
-HHHHHHHT---TTTSSS--
-HHHHHHHT---TT-SSS--
-HHHHHHTS---TTTSSS--
-HHHHHHTT---TT-SSS--
-HHHHHGGG---TTTSSS--
-HHHHHHHS--STTTSSS--
-HHHHHHTT---SS-SSS--
-HHHHHHHT---TTTSSS--
-HHHHHHHT---TTT-SS--
-HHHHHHTT---SS-SSS--
-HHHHHHHSS--TTTSSS--
-HHHHHHHTS--SS-SSS--
-HHHHHHHSSS-SS-SSS--
--TTHHHHTSS-TTTSSS--
-HHHHHHHHSS-SS-SSS--
-HHHHHHHTSS-SS-SSS--
-HHHHHHHTSS-TTTSSS--
-HHHHHHHHS--TTTSSS--
-HHHHHHTTS--SS-SSS--
-HHHHHHHT---SS-SSS--
-HHHHHHHTS--TTTSSS--
-HHHHHHHHS-STTTSSS--
-HHHHHHT----SSSSSS--
-HHHHHHTT---TT-SSS--
-HHHHHHHT---TT-SSS--
-HHHHHHHH---SS-SSS--
-HHHHHHHT---TT-SSS--
-HHHHHHHT---TTTSSS--
-HHHHHHHS---TTTSSS--
-HHHHHHHT---SS-SSS--
-HHHHHHTT---SS-SSS--
-HHHHHHHT--STT-SSS--
-HHHHHHTT---TT-SSS--
-HHHHHHTT---TTTSSS--
-HHHHHHHS---SS-SSS--
-HHHHHHT----TTTSSS--
-HHHHHHHT---TTTSSS--
-HHHHHHHT---TT-SSS--
-HHHHHHH----TT-SSS--
-HHHHHHH----TTTSSS--
-HHHHHHHS---SS-SSS--
-HHHHHHTTS--TT-SSS--
-HHHHHTTS---TT-SSS--
-HHHHHHHS---SS-SSS--
-HHHHHHHS---SS-SSS--
-HHHHHHTS---TTTSSS--
-HHHHHHTSS--TTTSSS--
-HHHHHHTSS--SS-SSS--
-HHHHHHTSS--SS-SSS--
-HHHHHHHTS--SS-SSS--
-HHHHHHHSS--TT-SSS--
-HHHHHHTT---TTTSSS--
-HHHHHTTSS--SS-SSS--
-HHHHHHHS---TTTSSS--
-HHHHHHTT---TTTSSS--
-TTHHHHTT---TT-SSS--
-TTHHHHTT---TTTSSS--
-HHHHHTTSS--TTTSSS--
-HHHHHTTS---SS-SSS--
--HHHHTTS---TTTSSS--
-HHHHHTT----TT-SSS--
-HHHHHTTS---TT-SSS--
-HHHHHTT----TTTSSS--
-HHHHHHHT--SSS-SSS--
-HHHHHHHS---TT--SS--
-HHHHHTTT---SS--SS--
-HHHHHHHH---TTTSSS--
-HHHHHHHHS--TTTSSS--
-HHHHHHHS--STTTSSS--
-HHHHHHHHS--TTTSSS--
-HHHHHHHH---TTTSSS--
-HHHHHHHHS--TT-SSS--
-HHHHHHHSS--SSSSSS--
-HHHHHHHSS--TT-SSS--
-HHHHTTTTS--TT-SSS--
-HHHHHHHTS--TT-SSS--
-HHHHTTTSS--TT-SSS--
-TTHHHHTSS--TT-SSS--
-HHHHHHTSS--TT-SSS--
-TTGGGTTSS--SS-SSS--
-HHHHTTTSS--SS-SSS--
-TTGGGTTSS-SSS-SSS--
-HHHHHHSSS--SS-SSS--
-HHHHTTTSS--SS-SSS--
-HHHHHHTSS--TT-SSS--
-TTGGGTTSS--TT-SSS--
-TTGGGTTSS--SS-SSS--
-HHHHTTSSS--TT-SSS--
-HHHHTTTS---SS-SSS--
-HHHHHHHS---TT-SSS--
-HHHHHHHS---TT-SSS--
-HHHHHHSS--STTTSSS--
-HHHHHHTS---TTTSSS--
-HHHHHHTS---TT-SSS--
-HHHHHHTS---TTTSSS--
-HHHHHHSS---SS-SSS--
-HHHHHHSS---TT-SSS--
-HHHHHHSS---TT-SSS--
-HHHHHHHS---SS-SSS--
-HHHHHHSS---TT-SSS--
-TTHHHHSS---SS-SSS--
-HHHHHHSS---SS-SSS--
-HHHHHHSS---SS-SSS--
-HHHHHHSSS--SS-SSS--
-HHHHTTSSS-SSSSSSS--
-HHHHTTSSS--SS-SSS--
-TTGGGTSS--SSS-SSS--
-HHHHHHSS--SSS-SSS--
-TTHHHHSSS-SSS-SSS--
-HHHHHHHS---SSSSSS--
-HHHHTTTSS--SS-SSS--
-TTGGGTSSS--SS-SSS--
-HHHHHHSS---SSSSSS--
-TTHHHHSS---SSSSSS--
-HHHHHHSS---SSSSSS--
-HHHHHHSSS--SSSSSS--
-TTGGGTTS---SS-SSS--
-TTGGGTSSS--SSS-SS--
-HHHHHHTSS--SSSSSS--
-HHHHHHSSS--SSSSSS--
-TTHHHHSS---SS-SSS--
-TTGGGTTS---SS-SSS--
-TTHHHHTSS--SSSSSS--
-HHHHHHTSS--SSSSSS--
-HHHHHHTSS--SSSSSS--
-HHHHHHSSS--SSSSSS--
-TTHHHHSSS--SS-SSS--
-HHHHTTTSS--TT-SSS--
-HHHHHHTSS--TTTSSS--
-TTHHHHSSS--SS--SS--
-HHHHHHTSS--SS-SSS--
-HHHHHHTSSS-TT-SSS--
-HHHHHHTSS--SS-SSS--
-HHHHHHTSS--TT--SS--
-TTHHHHSSSS-TTT-SS--
-TTHHHHSSS--TTT-SS--
-TTHHHHTSSS-SS-SSS--
-HHHHHHTSS--TT-SSS--
-HHHHTTTSS--SS-SSS--
-HHHHTTTSS--TTTSSS--
-HHHHTTTSS--TT-SSS--
-HHHHHHSSS--TT-SSS--
-HHHHHHSSS--TT-SSS--
-HHHHHH-SS--TT-SSS--
-HHHHTT-SS--SS-SSS--
-HHHHHH-SS--TT-SSS--
-HHHHHH-SS--TT-SSS--
-TTGGGT-SSS-TT-SSS--
-TTHHHHS-SS-TT-SSS--
-HHHHHHSSSS-SS--SS--
-HHHHTTS-SS-SS-SSS--
-HHHHTTS-SS-SS-SSS--
-HHHHHHS--SSSS-SSS--
-HHHHTTS-STTSS-SSS--
-HHHHHHS-SS-SS--SS--
-HHHHHHSSSS-SS-SSS--
-HHHHHH--SS-SS-SSS--
-HHHHHH-SSS-SS--SS--
-HHHHTT-SSS-S--SSS--
-HHHHHH-SSS-TT-SSS--
-TTHHHH---S-SS-SSS--
-TTGGGT-S-S-TT-SSS--
-TTTTTT-SSS-SS-SSS--
-HHHHTT-SSS-TT-SSS--
-TTTTTT-S-S-TT-SSS--
-HHHHHH-SSS-TT-SSS--
-HHHHTT-S-S-TT-SSS--
-HHHHTTSS---TT-SSS--
-HHHHTT-S-S----SSS--
-HHHHHH-S-SGGG-SSS--
-HHHHTT-S-S-TT-SSS--
-HHHHHH-SSS-SS-SSS--
-HHHHTT-S---SS-SSS--
-TTGGGT-S------SSS--
-TTGGGT-S------SSS--
-TTGGGT-S--GGG-SSS--
-TTTTTT-S---TT-SSS--
-HHHHTT-S--GGG-SSS--
-TTTTTT-S---SS-SSS--
-TTTTTT-S---TT-SSS--
-TTHHHH-S----S--SS--
-TTHHHH-S---TT-SSS--
-TTGGGT-S---TT-SSS--
-HHHHHH-S-S-SS-SSS--
-HHHHTT-S-S----SSS--
-TTGGGT-S---S-SSSS--
-TTGGGT-S-S-SS-SSS--
-TTGGGT-S---TT-SSS--
-TTTTTT-S-S-SS-SSS--
-TTTTTT-S-S--S-SSS--
-TTTTTT-S-S----SSS--
-TTTTTT-SSS----SSS--
-TTHHHH-S------SSS--
-TTTTTT-SS-----SSS--
-TTTTTT-SS-----SSS--
-TTTTTTSSSS----SSS--
-TTTTTT-SSS----SSS--
-TTTTTT-SS-----SSS--
-TTTTTT-SSS----SSS--
-TTTTTT-SS-----SSS--
-TTTTTT-SS-----SSS--
-TTGGGT-SS-----SSS--
-TTGGGT-SS-----SSS--
-TTGGGT-SS-----SSS--
-TTGGGT-SS-----SSS--
-TTHHHH-SS--S--SSS--
--GGGTT-SS--S--SSS--
-TTSTTT-SS--SS-SSS--
-TTHHHH-SS-----SSS--
-TTGGGT-SS-----SSS--
-TTGGGT-SSS----SSS--
-TTGGGT-SS-----SSS--
-TTGGGT-SS-----SSS--
-TTGGGT-SSS----SSS--
-TTGGGT-SSS-S--SSS--
-TT-TTT-SS-----SSS--
-TTHHHH-SS--S--SSS--
-TTHHHH-SS--S--SSS--
--SHHHH-SSS-S--SSS--
--SHHHH-SSS-S--SSS--
--SHHHH-SS--S--SSS--
--SHHHH-SS--S--SSS--
--SHHHH-SS--S--SSS--
-TTHHHH-SS--S-SSSS--
--SGGGT-SSS----SSS--
--SHHHH-SS--S--SSS--
-TTHHHH-SS--S--SSS--
-TTGGGT-SS--S--SSS--
-TTHHHH-SS--S--SSS--
-TTGGGT-SS--TT-SSS--
--SGGGT-SS--S--SSS--
-TTGGGT-SS--S--SSS--
-TTHHHH-SS----SSSS--
-TTHHHHSSS-----SSS--
-HHHHHH-SS--S---SS--
-HHHHTT-SS--S--SSS--
-HHHHHH-SS--S--SSS--
-HHHHHH-SS--S--SSS--
-HHHHTT-SS--S--SS---
-HHHHTT-SS-----SSS--
-HHHHHH-SS--S--SSS--
-GGGGGTSSS-----SSS--
-GGGGGG-SS-----SSS--
-GGGGGTSSS-----SSS--
-GGGGGT-SS-----SSS--
-TTHHHH-SS-----SSS--
-TTHHHH-SS-----SSS--
--GGGGT-SS-----SSS--
-GGGGGG-SS-----SSS--
-TTHHHH-SSS----SSS--
-TTHHHH-SS-----SSS--
-TTHHHH-SSS----SSS--
--THHHH-SS-----SSS--
--THHHH-SS-----SSS--
--THHHH-SS-----SS---
-TTHHHH-SS-----SS---
-TTHHHHSSS--S--SS---
--THHHH-SS--S--SS---
-TTHHHH-SS--S--SS---
-TTHHHH-SS--S--SS---
--THHHH-SS--S--SS---
-TTHHHH-SS--S-SS----
--THHHH-SS----SSS---
--THHHH-SS--S-SSS---
-TTHHHH-SS--S-SS----
--GGGGT-S---S-SSS---
--GGGGT-SS--S-SSS---
--THHHH-SS--S-SS----
--THHHH-SS--S-SS----
--GGGGT-SS--S-SS----
--GGGGT-S---SSSS----
--THHHH-SS--S-SS----
-TGGGGT-SS--S-SS----
-TTHHHH-SS--S-SS----
-GGGGGT-SS--S-SS----
--THHHH-SS--S-SS----
--GGGGT-S---S-SS----
--THHHH-SS--SSSS----
--THHHH-SS--SSSS----
--THHHH-S---SSSS----
-HHHHHH-SS--SSSS----
--HHHHH-S---SSSS----
-TTHHHH-S---S-SS----
--THHHH-SS--S-SS----
--HHHHH-S---S-SS----
-TTHHHH-S---S-SS----
-TTHHHH-SS--S-SS----
-HHHHHH-S--SS-SS----
-HHHHHH-SS--SSSS----
-TTHHHH-SS--S-SS----
-TTHHHH-S---SSSS----
-TTHHHH-SS--SSSS----
-TTHHHH-S---SSSS----
-TTTTTS-SS--SSSS----
-TTHHHH-SS--SSSS----
-TTGGGTSSS--SSSS----
-TTTTTSSSS--SSSS----
-TTHHHH-SS--S-SS----
-HHHHHH-S---SSSS----
-TTHHHH-S---SSSS----
-TTHHHH-SS--SSSS----
-TTHHHH-SS--SSSS----
-TTHHHHSSS--SSSS----
-TTHHHH-S---SSSS----
-TTHHHH-S---SSSS----
-TTHHHH-SS--SSSS----
-TTHHHH-S---SSSS----
-HHHHHH-S---S-SS----
-HHHHHH-SS-SS-SS----
-TTHHHHSSS-TTSSS----
-TTHHHH-S---SSS-----
-TTHHHH-SS--SSS-----
-HHHHHS-S---SSSS----
-HHHHTT-S---SSSS----
-HHHHTT-S---SSSS----
-HHHHHT-S---SSSS----
-HHHHTT-S---SSSS----
-HHHHHSSS---SSSS----
-HHHHTTSS---SSSS----
-HHHHHH-S---SSSS----
-TTHHHH-S---SSSS----
-HHHHHH-S--SSSSS----
-HHHHHH-S---SSSS----
-HHHHTTSS--SSSS-----
-HHHHHTSS--SS-S-----
--HHHHSSS---SSS-----
-HHHHTTSS--SSSSS----
-HHHHHHSS--SSSSS----
-HHHHTTSS--SSSSS----
-HHHHTSSS--SSSS-----
-TTGGGSSS--SSSSS----
-TTTTSSSSSSTTSSS----
-TTGGGSSTT-TTSSS----
-HHHHT-SSS-TTSSS----
-HHHHT-SSS-TTSSS----
-TTTTTS-S--TTSSS----
-TTGGGS-SS-TT-SS----
-TTGGGT-SS-SS-S-----
-HHHHH-SSS-TTSTT----
--HHHH-SSS-SSSSS----
-HHHHH-SS--SSSTT----
-GGGSSSSS--TT-SS----
-GGGTTT-S--SS-SS----
-TTSS-S-S--SS-SS----
-GGG-TT----TT-S-----
-TTS-TT-S--TT-SS----
--TT-TT-S--TT-TT----
-TTT-TT-S--TT-SSS---
-TTT-SS----SS-TTS---
-TTS-SS----SS-SSS---
-TTT-SS----SSSSSS---
-TTS-TT----SSSTTS---
-TTT-TT----SSSTTS---
-GGG-SS----SS-TTS---
-TTT-TT----SS-SSS---
-TTT-TT----TT-TTS---
-TTT--S----TT-TTS---
-TTT-TT----TTSSSS---
--SS-SS----TTSSSS---
--SS-TT----TTSTTS---
-TTT-TT---STT-TTS---
-TTTSSS--SSTTSTTS---
-TTT-SS--SSSSSSSS---
--SS-TT--S-TT-TTS---
-TTT-TT--S-SS-TTS---
-TTSSTT--S-SSSTTS---
-TTT-TT--S-TTSTTS---
--SS-TT----TT-TTS---
--SS-TT----TT-TTS---
--SS-TT----TT-TTS---
--SS-TT----TT-SSS---
-TTT-TT-S--TT-TTS---
-TTTTTT-S--TT-TTS---
-TTSSTT-SS-TT-TTS---
-TTS-TT-S--TT-TTS---
--STTTT-S--TTSTTS---
--SSSSS----SSSTTS---
--S--TT----TTSTTS---
--S--TT----TTSTTS---
--SS-TT-SB-TT-SSSB--
--SSS-S--B-TT-TTSB--
--STT-S--B-TT-TTSB--
--SSSTT--B-SS-TTSB--
-TTSSTT-SB-SSSTTSB--
--SSSSS--B-TT-TTSB--
--SS-TT--B-TT-TTSB--
--SS-TT--B-TT-TTSB--
--SS-SS--B-SS-TTSB--
--SS-TT--B-TT-TTSB--
--SS-TT-SB-TT-TTSB--
--SS-TT-SB-TTSTTSB--
--SS--S----TTSTTS---
--SS-TT--B-TT-TTSB--
--SS--S--B-SS-TTSB--
--SS-TT--B-SS-TTSB--
--SS-TT-SB-TT-TTSB--
--SS--S-SB-SS-TTSB--
--SS-TT-SB-TT-TTSB--
--SS-TT--B-SS-TTSB--
--SS-TT--B-SS-TTSB--
--SS-TT-SB-TT-TTSB--
--SS-TT-S--TT-TTS---
--SS-TT-S--TT-TTS---
--SS-TT----SS-SSS---
-TTS-TT--S-TT-TT----
-TTS-SS----TT-TTS---
-TTS-SSS-S-SS-TTS---
-TTS-SS-SB-TT-TTSB--
--SS-TT-S--SS-TTS---
--SS-TT--B-TT-TTSB--
--STTTT--B-SS-TTSB--
--STTTTSS--SS-SSS---
--STTTT-SB-SS-TTSB--
-TTTTTTSSS-SS-TTS---
-TTTTTTSS--TT-TTS---
-TTTTTT-SS-SS-TTS---
-TTS-TTSSS-TT-TTS---
-TTS-TT-SS-SS-TTS---
-TTSSTT-SS-SS-SS----
-TTS--SSS--SS-TTS---
-TTS--SSS--TT-SS----
-TTT--SSS--TT-SSS---
--SS--SSS--TT-SS----
--STTTTSSB-TT-TTSB--
-TTS--SSSB-SS-TTSB--
-TTS--S-S--SS-TTS---
-TTT-TT-SS-SS-TTS---
-TTSSTT-S--TT-TTS---
-TTTSTT-SS-SS-SSS---
-TTTTTT-S--SS-TTS---
-TTT-TT-SS-SS-TTS---
-TTT--S-S--TT-TTS---
-TTT--S-SS-SS-TTS---
-TTTSTT-SS-TT-TTS---
-TTSSTT-S--TT-TTS---
--SS--SSS--TT-TTS---
-TTT-TT-SS-TT-TTS---
--STTTTSSS-TT-TTS---
-TTS-TT-SS-SS-TTS---
-TTS-TT-S--SS-TTS---
-TTSS-S-S--SS-TTS---
-GGGSSSSSB-SS-TTSB--
-GGGSSS-SB-TT-SSSB--
-TTTTSS-S--TT-TTS---
--GGGTT-SS-SS-TTS---
--GGGTT-SS-TT-TTS---
-HHHHTT-S--TT-TTS---
-TTTSTT-S--SS-TTS---
--GGGTT-SB-SS-SS-B--
-GGG-SS-SB-SS-SSSB--
-HHHHSS-SB-SS-TTSB--
--TTTTT-S--SS-TTS---
-GGG-TT-SB-SS-TTSB--
-GGG-TT-SS-TT-SSS---
-GGG-TT-SS-SS-SSS---
-TTTTTT-S--SS-SSS---
-TTTTTT-S--SS-TTS---
-TTTTTT----SS-SSS---
-TGGGTT-S--SS-TTS---
-TGGGTT-S--SS-SSS---
-TTTTTT-SS-SS-TTS---
-TGGGTT-S--SS-SSS---
-TTTTTT-SS-SS-TTS---
-TTTSTT----SS-TTS---
-TTTTTT----TT-TTS---
-TTGGGG--S-SS-TTS---
-TTGGGG-SS-TT-TTS---
-HHHHTT----SS-SSS---
-TGGGTT----TT-TTS---
--GGGTT-S--SS-SSS---
-TTTSTT-SS-SS-SSS---
--GGGTT-SS-SS-TTS---
--GGGTT-TT-TT-TTS---
-TTTTTT-SS-TT-TTS---
-TTTTTT-SS-SSSTTS---
-TTTTTT-SS-TT-TTS---
-TTTSTT-SS-SS-TTS---
--SGGGG-S--SS-TTS---
-HHHHHT-S--TT-TTS---
-HHHHTT-S--TTSTTS---
-HHHHTT-S--TTSTTS---
-TTGGGT-S--SS-TTS---
-TTGGGS-S--SS-TTS---
-HHHHTT-S--SS-TTS---
-TTGGGT-S--TT-TTS---
-TTGGGT-S--TT-TTS---
-TTGGGT-S--TT-TTS---
-TTHHHH-S--TT-TTS---
-TTHHHH-S--TT-TTS---
-TTHHHH-S--TT-SSS---
-HHHHHT-S--TT-TTS---
-TTGGG--TT-TT-TTS---
-HHHHTT-TT-TT-TT----
-TTGGGT-TT-TTSTT----
-HHHHTT-TT-TTSSSS---
-HHHHTT-TT-TT-TTS---
-HHHHTT-TT-SS-TTS---
-HHHHTT-TT-SS-TTS---
-GGGGG--TT-SS-SSS---
-GGGGGG-TT-SS-TTS---
-HHHHTT-TT-SSSSSS---
-TTGGG--TT-SSSSSS---
--SGGG--TT-SSSTTS---
-TTGGG--TT-SS-TT----
--SGGG--TT-SSSTTS---
-HHHHT--TT-SS-SSS---
-HHHHT---S-SS-SSS---
-HHHHT--TT-SSSTTS---
-TTTGGG-TT-SS-SSS---
-HHHHTT-TT-SS-TTS---
-HHHHTT-TT--SSSSS---
-HHHHT--TT-TTSTT----
-HHHHTS-TT-TTSTTS---
-HHHHT--TT-TTSTT----
-HHHHTT-TT-TTSTT----
-HHHHT--TTSTTSTT----
-TTTTT--TT-TTSTT----
-TTTTTS-TT-TTSTT----
-TTTTTS-TT-TTSTT----
-TTTTT--TT-TTSTT----
-TTTTT--TT-TTSTT----
-TTTTT--TT-TTSTT----
-TTTTTT-TT-TTSTT----
-TTTTT--GGGTTSTT----
-TTTTTS-GGGTTSTT----
-TTTTTS-TT-TTSTT----
-TTTTTS-GGGTTSTT----
-TTTGGG-GGGTTSTT----
-TTTTT--TT-TTSTT----
-TTTTT--GGGTTSTTS---
-TTTTTT-GGGTTSTTS---
-TTTTTS-TT-TTSSSS---
-TTTTT--TT-TTSTTS---
-HHHHTT-TT-TTSTTS---
-TTTTTS-SS-TTSTTS---
-TTTTT--TT-TTSTTS---
-TTTTTS-TT-TTSSSS---
-HHHHTS-TT--SSTT----
-HHHHT--TT-TTSTT----
-TTTTT--TT-TTSTT----
-TTTTTS-SS-TTSTT----
-GGGTT-SGGGTTSTT----
-GGGTT--TT-TTSTT----
-TTTTT--SS-TTSTTS---
-HHHHT--TT-TTSTT----
-GGGSS--TT-TTSTT----
-HHHHTT-TT--SSSS----
-HHHHT--TT--SSTT----
-TTTTT--TT---STT----
--TTTTT-TT-TT-TT----
-GGGSS--TT-TT-TT----
-GGGTS--TT--SSTT----
-TTTTT--GGG-SSTT----
-TTTTT--GGG--STTS---
-GGGSS--TTS-SSTT----
-GGGTT--GGGTTSTT----
-HHHHS--TTTTTSTT----
-TTTTT--GGGTTSTTS---
-GGGTTT-TTTTTSTT----
-HHHHTT-TTSTT-TTS---
-HHHHT--GGGSSSTT----
-GGGTT--TT--SSTT----
-GGGTTT-GGGTTSTTS---
-GGGTT--GGGTTSTT----
-GGGTT--GGGTTSTT----
-TTTTTT-TTS-SSTTS---
-TTTTTT-GGGTTSTTS---
-TTTTT--TT--SSTT----
-TTTTTS-TT--SSTT----
-TTTGGG-TT--SSTT----
-TTTTTS-TT--SSTTS---
-TTTTTS-TT---STTS---
-TTTGGG-TT---STTS---
-TTTTT--TT--SSTT----
-TTTTT--GGGTTSTTS---
-TTTTT--TT--SSTTS---
-TTTTT--TT-TTSTTS---
-TTTTT--TT---STT----
-TTTSS--TT--SSTT----
-TTTGGG-TT---STTS---
-TTTTTT-TT--SSTT----
-TTTTTT-TT--SSTT----
-TTTGGG-TT-TTSTTS---
-TTTTTS-SS--S-TT----
-TTTGGG-SS--S-TT----
-TTTTTS-TT----TTS---
-TTTTT--TT---STT----
-TTTGGG-TT---STT----
-TTTTTT-TT-S-STT----
-TTTGGG-TT-S-STT----
-TTTTTS-TT-S-STT----
-TTTGGG-TT-S-STT----
-TTTTTT-TT-SSSTT----
-TTTGGG-TT---STT----
-TTTGGG-TT--SSTT----
-TTTSTT-TT---STTS---
-TTTGGG-TT-S-STTS---
-TTTGGG-TT-SS-TTS---
-TTTTTS-TT-S-STT----
-TTTTT--TT-SSSTT----
-TTTTT--TT-SSSTT----
-TTTTTT-TT-S-STT----
-TTTTTT-TT-S-STT----
-TTTTT--TT-S-STT----
-TTTTTT-TT-S-STT----
-TTTTT--TT-S-STT----
-TTTTT--TT-S-STT----
-TTTTTT-TT--SSTT----
-TTTTTT-TT-S-STT----
-TTTTTT-TT-S-STT----
-TTTTT--TT-SSSTT----
-TTTTTT-TT-SSSTT----
-TTTTTT-TT-SSSTT----
-TTTTTT-TT-SSSTTS---
-TTTTTT-TT-S-STT----
-TTTTTT-TT-S-STT----
-TTTTT--TT-S-STTS---
-TTTTTT-TT-S-STT----
-TTTTT--TT-S-STT----
-TTTTT--TT-SSSTT----
-TTTTTT-TT-S-STT----
-TTTTT--TT-SSSTT----
-TTTTT--TT-SSSTT----
-TTTTTT-TT-S-STT----
-TTTTT--TT-S-STT----
-TTTTT--TT-SS-TT----
-TTTTTT-TT-S-STTS---
-TTTTT--TT-S-STT----
-TTTTTS-TT-S--TTS---
-TTTTTT-TT-S-STTS---
-TTTTT--TT-S-STTS---
-TTTTTT-TT-S--TT----
-TTTTTT-TT-S--TTS---
-TTTTTT-TT-SSSTT----
-TTTTTT-TT-S-STT----
-TTTSS--SS-S-STT----
-TTTTTT-TT-S-STT----
-TTTTTT-TT-S-STT----
-TTTTT--TT-S-STT----
-TTTTT--TT-S-STT----
-TTTTTT-TT-S-STT----
-TTTTTT-TT-SSSTT----
-TTTTT--TT-SSSTT----
-TTTTTT-TT-SSSTT----
-TTTTT--TT-S-STT----
-TTTTT--TT-S-STT----
-TTTTT--TT-S-STT----
-TTTTT--TT-S-STT----
-TTTTTT-TT-S-STT----
-TTTTT--TT-S-STT----
-GGGTTT-TT-S-STT----
-GGGTT--TT-S-STT----
-TTTTTS-TT-S-STT----
-TTTTTT-TT-SSSTT----
-TTTTTT-TT-S-STTS---
-TTTTT--TT-S-STT----
-TTTTT--TT-SSSTT----
-TTTTTT-TT-S-STT----
-TTTTTT-TT-SSSTT----
-TTTTTT-TT-SSSTT----
-TTTTTT-TT-SSSTT----
-TTTSS--TT-S-STT----
-TTTTT--TT-S-STT----
-TTTTTT-TT-S-STT----
-TTTTTT-TT-S-STT----
-TTTTT--TT-S-STT----
-TTTTTT-TT-SSSTT----
-TTTTT--TT-SSSTT----
-TTTTT--TT-S-STT----
-TTTTTT-TT-S-STT----
-TTTTTT-TT-SSSTT----
-TTTTTT-TT-SSSTT----
-TTTTT--TT-S-STT----
-TTTTT--TT-S-STT----
-TTTTTT-TT-SSSTT----
-TTTTTT-TT-S-STT----
-TTTTTT-TT-S-STT----
-TTTTTT-TT-SSSTT----
-TTTTTT-TT-SSSTT----
-TTTTTT-TT-S-STT----
-TTTTTT-TT-S-STT----
-TTTTTT-TT-S-STT----
-TTTTTT-TT--SSTT----
-TTTTT--TT-SSSTT----
-TTTTTS-TT-S-STT----
-TTTTTT-TT-S-STT----
-TTTTT--TT-S-STT----
-TTTTTT-TT-S-STT----
-TTTTT--TT-SSSTT----
-TTTTTT-TT-S-STT----
-TTTTT--TT---STT----
-TTTTT--TT-SSSTT----
-TTTTT--TT-SSSTT----
-TTTTTT-TT-S-STT----
-TTTTTT-TT-S-STT----
-TTTTT--TT-S-STT----
-TTTTT--TT-S-STT----
-TTTTTT-TT-S-STT----
-TTTTTT-TT-S-STT----
-TTTTTT-TT-SSSTT----
-TTTTTT-TT-S-STT----
-TTTTTT-TT-SSSTT----
-TTTTTT-TT-S-STT----
-TTTTTS-TT-SSSTT----
-TTTTTS-TT-SSSTT----
--TTTT--TT-S-STT----
-GGGTT--TT-S-STT----
-TTTTT--TT-S-STT----
-TTTTTS-TT-SSSTT----
-TTTTTT-TT-S-STT----
-TTTTT--TT-S-STT----
-TTTTT--TT-S-STT----
-TTTTTS-TT-SSSTT----
-TTTTT--TT-SSSTT----
-TTTTT--TT-S-STT----
-TTTTT--TT-SSSTT----
-TTTTT--TT-SSSTT----
-TTTTTS-TT-SSSTT----
-TTTTTT-TT-SSSTT----
-TTTTTT-TT-SSSTT----
-TTTTT--TT-S-STT----
-TTTTT--TT-S-STT----
-TTTTT--TT-SSSTT----
-TTTTTS-TT-S-STT----
-TTTTT--TT-SSSTT----
-TTTTTS-TT---STT----
-TTTTTS-TT-S-STT----
-TTTTTS-TT-SSSTT----
-TTTTTS-TT---STT----
-TTTTTT-TT-SSSTT----
-TTTTTS-TT--SSTT----
-TTTTTS-TT-SSSTT----
-TTTTTT-TT-S-STT----
-TTTTTS-TT-SSSTT----
-TTTTTS-TT-S-STT----
-TTTTTS-TT-S-STT----
-TTTTTT-TT-S-STT----
-TTTTTS-TT-SSSTT----
-TTTTTT-TT-SSSTT----
-TTTTTS-TT-S-STT----
-TTTTT--TT-SSSTT----
-TTTTTS-TT-SSSTT----
-TTTTTS-TT-S-STT----
-TTTTT--TT-S-STT----
-TTTTTS-TT-SSSTT----
-TTTTTS-TT-S-STTS---
-TTTTTS-TT-S-STT----
-TTTTTS-TT-S-STT----
-TTTTTS-TT-SSSTT----
-TTTTTS-TT-S-STT----
-TTTTTS-TT-S-STT----
-TTTTTS-TT-SSSTT----
-TTTTTS-TT-SSSTT----
-TTTTTT-TT-SSSTT----
-TTTTTS-TT-S-STT----
-TTTTTS-TT-SSSTT----
-GGGTTS-TT-S-STT----
-TTSTTS-TT-SSSTT----
--TTTTS-TT-SSSTT----
-TTTTTS-TT-S-STT----
-GGGTTT-TT-SSSTT----
-GGGTTS-TT-S-STT----
-GGGTTS-TT-S-STT----
-GGGTTS-TT-S-STT----
-GGGTTS-TT-S-STT----
--SSTTT-TT-S-STTS---
-GGGTTT-TT-S-STT----
-GGGTTS-TT-S-STT----
-GGGTTT-TT-S-STT----
-GGGTTT-TT-S-STT----
-GGGTTS-TT-S-STT----
-GGGTTT-TT-S-STTS---
-TTSTTS-TT-S-STTS---
-GGGTTS-TT-S--TTS---
-TTSTTT-TT-S-STT----
-GGGTTT-SS-S-STTS---
-GGGTTT-TT---STTS---
-GGGTTS-TT-S-STT----
-GGGTTS-TT-S-STT----
-GGGTTS-TT-S-STT----
-GGGTTS-TT-S-STT----
-TTSTTT-TT-S-STT----
-GGGTTS-TT-S-STT----
--TTTTS-TT-S-STT----
-GGGTTT-TT-S-STT----
-GGGTTT-TT-SSSTT----
-GGGTTS-TT-S-STT----
-GGGTTS-TT-SSSTT----
--TTTTS-TT-S-STT----
-TTSTT--TT-S-STTS---
-TTSTT--TT-S-STTS---
-GGGTT--TT-S-STT----
-GGGTTT-TT-S-STT----
-TTTTTS-TT-S-STT----
-TTTTTS-TT-SSSTT----
-TTSTT--TT-SSSTT----
-GGGTT--TT-SSSTT----
-TTSTTS-TT-SSSTT----
--SSTT--TT-SSSTT----
-TTSTTS-TT-SSSTT----
-GGGTTS-TT-SSSTT----
-GGGTTS-TT-S-STT----
-GGGTTT-TT-S-STT----
-GGGTTS-TT-S-STT----
-GGGTTS-TT-SSSTT----
-GGGTTS-TT-SSSTT----
-GGGTTS-TT-SSSTT----
-TTTTTS-TT-SSSTT----
-GGGTT--TT-SSSTTS---
--TTTTS-TT-SSSTTS---
-TT--SS-TT-S-STTS---
--S--SS-TT-S-STT----
-TT--SS-TT-S-STT----
-TT--SS-TT-S-STTS---
-TT--SS-TT-S-STTS---
-TT--SS-TT-S-STTS---
-TT-SSS-TT-S-STT----
-TT--SS-TT-S-STT----
-TT--SS-TT-S-STT----
-TT-SSS-TT-S-STTS---
-TT--SS-TT-SSSTTS---
-TT--SS-TT-SSSTT----
-TT-SSS-TT-S-STTS---
-TT--SS-TT-SSSTTS---
-TT--SS-TT-S-STT----
-TT--SS-TT-S-STT----
----SSS-TT-SSSTT----
-TT--SS-TT-SSSTT----
-TT--SS-TT-SSSTT----
-TT--SS-TT-SSSTT----
-TT--SS-TT-SSSTT----
-TT-SS--TT-SSSTT----
-TT--SS-TT-S-STT----
-TT--SS-TT-S-STT----
-TT--SS-TT-S-STT----
-TT--SS-TT-SSSTT----
-TT--SS-TT-S-STT----
-TT--SS-TT-SSSTT----
-TT--SS-TT-S-STT----
--S--SS-TT-SSSTT----
--S--SS-TT-SSSTT----
--S--SS-TT--SSTT----
--S--SS-TT-SSSTT----
--S--SS-TT-SSSTT----
--S--SS-TT-SSSTT----
--S--SS-TT-SSSTT----
-TT--SS-TT-SSSTT----
--S--SS-TT-SSSTT----
--S--SS-TT-SSSTT----
-TT--SS-TT-SSSTT----
-TT--SS-TT-SSSTT----
-TT-SSS-TT-SSSTT----
--S-SSS-TT-SSSTT----
-TT--SS-TT-SSSTT----
-TT--SS-TT-SSSTT----
-TT-TTS-TT-SSSTT----
-TT-TTS-TT--SSTT----
-TT-TTS-TT---STTS---
-TT-TTS-TT-SSSTT----
-TT-TTS-TT-S-STT----
-TT-TTT-TT--SSTT----
-TT-TT--TT--SSTT----
-TT-TTS-TT---STT----
-TT-TTS-TT-SSSTT----
--S-TTS-TT--SSTT----
-TT-TT--TT-S-STT----
-TT-TTT-TT-S-STT----
-TT-SS--SS-S-STT----
-TT-TT--TT-SSSTT----
-TT-TT--TT-S-STT----
-TT-TT--TT-S-STT----
-TT-TTS-TT-S-STT----
-TT-TTS-TT-S-STT----
-TT-TTS-TT-SSSTT----
-GGGTTS-TT-S-STT----
-TT-TTS-TT-S-STT----
-TT-TT--TT-SSSTT----
-TT-TT--TT-S-STT----
-TT-TT--TT-S-STT----
-TT-TT--TT-SSSTT----
-GGGTTS-TT-SSSTT----
-TTSTTS-TT-S-STT----
-TT-TTS-TT-S-STT----
-TT-TTS-TT-S-STT----
-TT-TTS-TT-SSSTT----
-TTSSSS-TT-SSSTT----
--TTTTS-TT-S-STT----
-TT-TTS-TT-SSSTT----
-TT-TTS-TT-SSSTT----
-TT-TT--SS--SSTT----
-TTSTTS-TT-SSSTT----
-TT-TTS-TT-S-STT----
-TT-TTS-TT--SSTT----
-GGGTTS-TT-S-STT----
-TTSTT--TT-S-STT----
-GGGTTS-TT-S-STT----
-TTSTT--TT--SSTT----
-TT-TT--TT-S-STT----
-GGGTTS-TT-SSSTT----
--S-TTS-TT-S-STT----
-TT-TTS-TT-S-STT----
-TT-TTS-TT-SSSTT----
-GGGTTS-TT-SSSTT----
--S-TTS-TT--SSTT----
-TT-TTS-TT---STT----
--TTTTS-TT-S-STT----
-TT-SSS-TT-SSSTT----
-TT-TTS-TT-S-STT----
-TT-TTS-TT-SSSTT----
-TT-TTS-TT-S-STT----
--S-TT--TT-SSSTTS---
-TT-TT--TT---STTS---
-TT-TT--TT-S-STTS---
-TT-TT--TT-S-STT----
-TT-TTT-TT-SSSTT----
-TT-TT--TT-S-STT----
--S-TT--TT-S-STT----
--S-TTS-TT-S-STT----
--S-TTS-TT-S-STT----
-TT-SSS-TT-S-STT----
--S-TTS-TT--SSTT----
-TT-TT--TT-SSSTTS---
-TT-TT--TT-S-STT----
-GGGTT--TT-S-STT----
-GGGTT--TT-S-STT----
-TT-TT--TT-SSSTT----
-TT-TT--TT-SSSTT----
-GGGTT--TT---STT----
--S-TTT-TT--SSTT----
--TTTTS-TT-S-STT----
-GGGTTS-TT-SSSTT----
-TT-TTT-TT-SSSTT----
-GGGTT--TT-S-STTS---
-GGGTTS-TT--SSTTS---
-TT-TT--TT--SSTT----
-TT-TTS-TT-S-STTS---
-GGGTTS-TT-S-STTS---
-TT-TTS-TT-SSSSSS---
-GGGTT--TT-S-STTS---
-GGGTTS-TT-SSSTTS---
-GGGTTS-TT--SSTTS---
-GGGTTS-TT-S-STTS---
-TT-TT--TT-SSSTTS---
--S-TT--TT-SSSTTS---
-TT-TT--TT---STTS---
-TT-TT--TT--SSTTS---
-TTSTT--TT-S-STTS---
-TT-TT--TT--SSTTS---
-GGGTTS-TT-SSSTTS---
-TT-TT--TT-S-STTS---
-GGGTTS-TT-SSSTTS---
-TT-TTT-TT-S-STTS---
-GGGTT--TT-SSSTT----
-GGGTTS-TT-SSSTT----
-TT-TTT-TT---STT----
-TT-TT--TT-S-STT----
-TT-SS--TT-SSSTT----
--S-TT--TT-SSSTT----
-TT-TT--TT--SSTT----
-TT-TT--TT---STT----
-TT-TTS-TT-S-STT----
-TT-TTS-TT---STTS---
-TT-TT--TT-S-BTTB---
--S-TTS-TT--SSTT----
--S-TTS-TT-SSSTT----
--S-TT--TT--SSTTS---
-TT-SS--TT-SSSTT----
-TT-TT--TT-SSSTT----
-TT-TTS-TT-S-STT----
-TT-TTS-TT--SSTT----
--S-TTS-TT-SSSTTS---
-GGGTTT-TT-S-STTS---
-TT-TT--TT-S-STTS---
--S-TT--TT---STT----
-TT-TT--TT-SSSTT----
-TT-TT--TT-SSSTT----
--S-TTT-TT-SSSTT----
-GGGTTS-TT-SSSTT----
--S-TTS-TT-SSSTT----
-TT-TTS-TT-SSSTT----
-GGGTTS-TT-S-STT----
-GGGTTS-TT-SSBTTB---
-TT-TTT-TT-SSSTT----
-TT-TTS-TT-SSSTTS---
--SSTTS-TT-SSSTT----
-TT-TT--TT-SSSTT----
-TT-TTS-TT--SBTTB---
-TT-SS--SS-SSSTT----
-TT-TTT-TT--SSTTS---
-TT-TT--TT-SSSTT----
-TT-TTS-TT-SSSTT----
-TT-TT--TT-SSSTT----
-TT-TTS-TT-S-STT----
-TT-TT--TT---STT----
-TTSTTS-TT-S-STT----
-TT-SSS-TT-S-STT----
-TT-TTS-TT-S-STT----
-TT-TTS-TT--SSTTS---
-TT-TTS-TT--SSTT----
-TT-TTS-TT--SSTT----
--S-TTS-TT-SSSTTS---
-TT-TT--TT-SSSTTS---
--SSTT--TT-SSSTT----
--SSTT--TT---STTS---
--S-TT--SS-S-STT----
--SSTT--TT-S-STT----
-TT-TT--TT-SSSTT----
--S-TTS-TT-S-STT----
--S-TT--TT-SSSTTS---
-TT-TTS-TT-S-STT----
-TT-SS--TT-S-STT----
-TT-TT--TT-S-STT----
-TT-TTT-TT-S-STT----
-TT-TT--TT-S-STT----
-TT-TTS-TT-S-STT----
-TT-TTT-TT-S-STT----
--S-TTT-TT-SSSTT----
--S-TTT-TT-SSSTT----
--S-TT--TT-SSSTT----
-TT-TTS-TT-S-STT----
-TT-SSS-TT-S-STT----
-TT-TTT-TT-S-STT----
-TT-TTS-TT-S-STT----
-TT-TT--TT--SSTT----
-TT-TTS-TT-S-STT----
-TT-SS--SS---STT----
-TT-TTT-TT-S-STT----
-TT-TTT-TT-SSSTT----
-TT-TT--TT-S-STT----
-TT-TT--TT-S-STT----
-TT-TTT-TT-S-STT----
-TT-TT--TT-S-STT----
-TT-TTS-TT-S-STT----
-TT-TT--TT-SSSTT----
-TT-TT--TT-S-STT----
-TT-TT--TT-S-STT----
--S-TTS-TT-S-STTS---
-TT-TT--TT-S-STT----
--S-TT--TT--SSTT----
-TT-TTS-TT--SSTT----
-GGGTTT-SS---STT----
-TT-SSS-TT---STT----
-TT-TTS-TT-S-STT----
-TT-TTT-TT--SSTT----
-TT-TTS-TT-S-STTS---
--S--SS-TT-SSSTT----
-GGGTTS-TT-S-STT----
--TTTTS-TT-S-STT----
--S--SS-TT-S--TTS---
--S-TTS-TT-S--TTS---
--S-TTS-TT-S-STT----
--S--SS-TT-S-STT----
--S-TTS-TT-SSSTT----
-TT-TTS-TT-SSSTT----
-TTSTTS-TT--SSTTS---
--TTTTS-TT-SSSTTS---
-GGGTTS-TT--S-TTS---
-GGGTTT-TT-S-STTS---
-GGGTTS-TT-S-STTS---
-GGGTT--TT-SSSTTS---
-TT-TT--SS--SSTTS---
--S-TTS-TT-SSSTTS---
-TT-TTS-TT-SSSTTS---
-TT-TTT-SS---STT----
-GGGSSS-TT-SSSTTS---
-TT-TT--TT-S-STTS---
-GGGTT--SS---STTS---
-TT-TT--TT-SSSTT----
-TT-TTS-TT---STT----
-TT-TTS-TT-S-STT----
-TT-TTS-TT---STTS---
-TT-TTS-TT---STTS---
-TT-TTS-TT---STTS---
-TT-TTS-TT---STT----
--S-TT--TT-S-STT----
-TT-SS--TT-S-STT----
-TT-TTT-TT-SSSTT----
-TT-TTT-TT---SSS----
-TT-TT--TT-S-STT----
-TT-TTS-TT-S-BTTB---
-TT-TTT-TT---STT----
-TT-TTT-TT-S-STT----
-TT-TTS-TT---STT----
--S-TT--TT---STT----
-TT-SS--TT--SSTT----
--S-TT--TT-S-STT----
-TT-TT--TT-S-STT----
--S-TTS-TT-S-STT----
--S-TTT-TT-S-STT----
-TT-TTS-TT-S-STT----
-TT-TTS-TT-S-STT----
-TT-TTS-TT-S-STT----
-TT-TT--TT---STT----
-TT-TTS-TT-S-STT----
-TT-TTS-TT-S-STT----
-TT-TTS-TT-S-STT----
--S-TTT-TT-SSSTT----
-TT-TT--TT-S-STT----
-TT-TT--TT---STT----
-TT-TT--TT-S-STT----
-TT-TTS-TT-S-STT----
-TT-TTS-TT-SSSTT----
-TT-TT--TT--SSTT----
-TT-TT--TT---STT----
-GGGTT--TT-S-STT----
-TT-TT--TT--SSTT----
-TT-TTS-TT-S-STT----
-TT-TTS-TT---STT----
-TT-TT--TT-S-STT----
-TT-TT--TT-S-STT----
-TT-TTS-TT-SSSTT----
-TT-TT--TT-S-STTS---
-TT-TT--TT-S-STT----
-TT-TT--TT-S-STT----
-TT-TTT-TT-S-STT----
-TT-TT--TT-S-STT----
--S-TTS-TT-S-STT----
-TT-TT--TT--SSTT----
-TT-TTS-TT---STT----
--S-TTS-TT-S-STT----
-TT-TTS-TT-S-STT----
-TT-TTS-TT-S-STT----
-TT-SSS-TT-S-STT----
-TT-SS--TT-S-STT----
-TT-TT--TT-S-STTS---
-TT-TT--TT-S-STTS---
-TT-TTT-TT-S-STT----
-TT-TT--TT-S-STT----
-TT-TT--TT-SSSTT----
-TT-TT--TT-S-STT----
--S-TTT-TT-S-STT----
-TT-TT--TT--SSTT----
-TT-TTS-TT--SSTT----
-TT-TT--TT-S-STT----
-TT-TT--TT-S-STT----
-TT-TT--TT-S-STT----
--S-TTS-TT---STTS---
-TT-TT--TT-S-STTS---
--S-TTT-TT-S-STT----
-TT-TT--TT-SSSTT----
-TT-TTS-TT-S-STT----
-TT-TTT-TT-S-STT----
-TT-TTS-TT-SSSTT----
-TT-TTS-TT-S-STTS---
-TT-TT--TT-S-STT----
-TT-TT--TT-S-STTS---
-TT-TTS-TT---STTS---
-TT-TTT-TT---STT----
-TT-TTS-TT-S-STT----
--S-TTT-TT-S-STT----
-TT-TT--TT-S-STT----
-TT-TTT-TT-SSSTT----
-TT-TTS-TT---STT----
-TT-TTS-TT---STT----
-TT-TTS-TT--SSTT----
-TT-TTS-TT-TTSTT----
-TT-TTT-GGGTTSTT----
-TT-TTT-TT-TTSTT----
-TT-SS--TTSTTSTT----
-TT-TTT-TTSTTSTT----
-TT-TTT-SS-TTSTT----
-TT-TTT-TT-TTSTT----
-TT-TTT-TT-TTSTT----
--S-TTT-TT-TTSTT----
-TT-SS--TT-TTSTT----
-TT-TTT-TT-TTSTT----
--S-TT--TT---STT----
-TT-TTT-TT-TTSTT----
-TT-TTT-TT-TTSTT----
-TT-TTT-TT-TTSTT----
-TT-SS--TT-TTSTT----
-TT-TT--TT-TTSTTS---
-TT-TT--TT-TTSTTS---
--S-TT--TT-TTSTTS---
--S-TTT-TT-TTSTTS---
-TT-TT--TT-TTSTTS---
--S-TTT-TT-TTSTTS---
--S-TT--TT-TTSTTS---
--S-TTT-TT-TTSTTS---
-TT-TTT-TT-TTSTT----
-TT-TT--TT-TTSTT----
-TT-TTS-TT-TTSTT----
-TT-TT--TTSTTSTTS---
-TT-TTS-TT-TTSTTS---
-TT-TTT-TT-TTSTT----
--S-TTT-TT-TTSSS----
-TT-TTT-TT-TTSTTS---
-TT-TTS-SSS--STT----
-TT-TTS-TT---STTS---
--S-TTT-TT-TTSTTS---
-TT-TTT-TT-TTSTTS---
-TT-TTT-TT-TTSTTS---
-TT-TT--TT-TTSTTS---
-TT-TTT-TT-TTSTT----
--S-TTT-GGGTTSTT----
-TT-TTT-TT-TTSTT----
--S-TTS-TT-TTSTT----
-TT-TTT-TT-TTSTTS---
-TT-TTT-TT-TTSTT----
-TT-TT--TT-TTSTTS---
-TT-TTT-TT-TTSTTS---
--S-TTT-TT-TTSTTS---
-TT-TTT-TT--SSTTS---
-TT-TTT-SS---STTS---
-TT-SS--TT-TTSTTS---
-TT-TTS-SS-TTSTTS---
--S-TTT-TTS--STT----
-TT-TTT-TT-TTSTT----
-TT-TTT-TT-TTSTT----
-TT-TTS-TT-TTSTT----
-TT-TTT-SS-TTSTT----
-TT-TTS-SS---STT----
-TT-TTS-STTTTSTTS---
-TT-TTT-TT-TTSSSS---
-TT-TT--TTSTTSTTS---
-TT-TT--TT-TTSSSS---
-TT-TT--TT-TTSTTS---
-TT-TT--TT-TTSTTS---
-TT-TT--TT-TTSTTS---
-TT-TT--TT--SSTTS---
-TT-TT--TT-TTSTT----
--S-TT--TT-TTSTT----
-TT-TTS-TT-TTSTT----
-TT-TT--TT-TTSTT----
-TT-TT--TT-TTSTT----
-TTSTT--SS-TTSTTS---
-TT-TT--TT-TTSTT----
-TT-TT--GGGTTSTT----
-TT-TT--TT-TTSTTS---
-TT-TTT-TT-TTSTT----
-TT-TT--TT-TTSTT----
-TT-SS--TT-TTSTT----
-TT-TT--TT-TTSTT----
-TT-TTT-TT-TTSTTS---
-TT-TT--TT--SSTT----
-TT-TT--TT-TTSTT----
-TT-TTT-TT-TTSTT----
-TT-TTT-TT-TTSTT----
--S-TT--TT-TTSTT----
-TT-TTT-TT-TTSTT----
--S-TT--TT-TTSTTS---
-TT-TT--TT--SSTTS---
-TT-TT--TT-TTSTTS---
-TT-TT--TT-TTSTTS---
--S-TT--TT-TTSSSS---
-TT-TT--TT-TTSTT----
-TT-SS--TT--SSTT----
-TT-SSS-TT-TTSTTS---
--S-SSS-TT-TTSTTS---
-TT-SSS-TT-TTSTT----
--S-TT--TT-TTSTT----
-TT-TT--TT-TTSTT----
--S-TTS-TT--SSTT----
--S-TT--TT-TTSTT----
-TT-TT--TT-TTSTT----
-TT-TTS-TT-TTSTT----
-TT-TTS-TT-TTSTT----
-TT-TTT-TT-TTSTT----
-TT-TTS-TT-TTSTT----
-TT-TT--TT-TTSTT----
--S-TTS-TT-TTSTT----
-TT-TT--TT-TTSTT----
-TT-SSS-TT-TTSTT----
-TT-TT--TT-TTSTT----
-TT-TT--TT-TTSTT----
-TT-TTT-TT-TTSTT----
-TT-TT--TT-TTSTT----
-TT-TT--TT-TTSTT----
-TT-SSS-TT-TTSTT----
--S-TTS-TT-TTSTT----
--S-SS--TT-TTSTT----
-TT-TTT-TT-TTSTT----
-TT-SS--TT-TTSTT----
--S-TT--TT-TTSTT----
--S-TTT-TT-TTSTT----
-TT-TTT-TT-TTSTT----
-TT-SSS-TT-TTSTT----
--S-TTT-TT---STT----
-TT-SS--TT-TTSTT----
-TT-TTT-TTSTTSTT----
-TT-TT--TT-TTSTT----
-TT-TT--TT-TTSTT----
-TT-TT--TT---STTS---
-GGGTTS-TT-SSSTT----
-TT-TT--TT---STTS---
-TT-SS--TT---STTS---
-TT-SS--TT-TTSTTS---
-TT-TT--TT-TTSTT----
-TT-TTT-TT-TTSTTS---
--S-TT--TT-TTSTTS---
-TT-TT--TT-TTSTT----
--S-TT--TT-TTSTT----
-TT-TTS-TT-TTSTT----
-TT-TTS-TT-TTSTT----
-TT-TT--TT-TTSTT----
-TT-TTT-TT-TTSTT----
--S-TT--TT-TTSTT----
--S-TTT-TT-TTSTT----
-TT-TT--TT-TTSTT----
-TT-TTT-TT-TTSTTS---
-TT-TTT-SSSTTSTTS---
--S-SS--TT-TTSTTS---
-TT-TT--TT-TTSTTS---
-TT-TT--TTSTTSTT----
-TT-TTT-TT-TTSTTS---
-TT-TT--TT---STTS---
-TT-TT--TT-TTSTTS---
--S-TT--TT-TTSTT----
-TT-TT--TT-TTSTT----
-TT-TTS-TT-TTSTTS---
-TT-SSS-TT-TTSTT----
-TT-TT--TT-TTSTT----
-TT-TT--TTSTTSTTS---
-TT-TTS-TT-TTSTTS---
-TT-TTT-TT-TTSTTS---
--S-TTT-TT-TTSTTS---
--S-TT--TT-TTSTTS---
--S-TT--TT-TTSTTS---
-TT-TTS-TT-TTSTTS---
-TT-TTT-TT-TTSTT----
--S-TTT-TT-TTSTTS---
-TT-TT--TT-TTSTTS---
--S-TT--TT-TTSTTS---
-TT-TT--TT-TTSTTS---
--S-TTT-GGGTTSTTS---
--S-TTT-TT-TTSTTS---
--S-TTT-TT-TTSTT----
--S-TTT-TT-TTSTTS---
--S-TTT-TT-TTSTTS---
--S-TTT-SS-TTSTTS---
-TT-TTT-TT-TTSTT----
-TT-TT--TT-TTSTT----
--S-TT--TT-TTSTTS---
--S-TTT-TTSTTSTTS---
--S-TTT-SSSTTSTT----
--S-TT--TT-TTSTT----
-TT-TTT-TT-TTSTT----
--S-TTT-TT-TTSTT----
--S-TT--TT-TTSTT----
-TT-TT--TT-TTSTT----
-TT-TTS-TT-TTSTT----
-TTTTTT-TT-TTSTT----
-TT-TT--TT-TTSTTS---
-TT-TTT-TT-S-STTS---
-TT-TT--TT-S-STTS---
-TT-TTT-TTSTTSTTS---
-GGGTT--TTSTTSTT----
-TT-TTT-TTSTTSTT----
-TTTTT--TT-S-BTTB---
-TT-TT--TT-TTSTT----
-TT-TTT-GGGTTSTT----
-TT-TT--GGGTTSTT----
-TTTTTT-GGGTTSTT----
-TT-TT--GGGTTSTT----
-TT-TT--GGGTTSTTS---
-TT-TT--GGGTTSTTS---
-TT-TT--GGG-SSTTS---
-TT-SS--GGGTTSTTS---
-TTTTT--GGGTTSTTS---
-TT-TT--GGGTTSTTS---
-TTTTT--GGGTTSTTS---
-TT-TT--GGGTTSTTS---
-TTTTS--GGGTTSTTS---
-TTTSS--GGGTTSTTS---
-TTTSS--GGG-SSTTS---
-GGGSS--GGGTTSTTS---
-TTTSS--GGGTTSTTS---
--SSTT--GGGTTSTTS---
-TTGGG--GGGTTSTTS---
-TTTTS-SGGGTTSTTS---
-TTTTS-SGGGTTSTTS---
-TTGGG-SGGGTTSTTS---
-TTTTSSSGGGTTSTTS---
-TTTSS-SGGGTTSTTS---
-TTTSS--GGGTTSTTS---
-TTTTS-SGGGTTSTTS---
-TTTS--SGGGTTSTTS---
-TTTS--SGGGTTSTTS---
-TTTTS-SGGGTTSTTS---
-TTGGG-SGGGTTSTTS---
-TTGGGSSGGGTTSTTS---
-TTTTSSSGGGTTSTTS---
-TTGGGSSGGGTTSTTS---
-TTTTS-SGGGTTSTTS---
-TTSSS-SGGGTTSTTS---
-TTGGG-SGGGTTSTTS---
-TTTT--SSTTTTSTTS---
-GGGG-SSSSSTTSTT----
-TTTTS-STTSTTSTTS---
-TTGGGSSTT-TTSTTS---
---GGG-SGGGTTSTTS---
---TTTSSGGGTTSTT----
-TTTTSSSSSSTTSTTS---
-TTGGG-SSTTTTSTTS---
-TTTTT-STT-TTSTT----
-TTGGGSSSS-TTSTTS---
-TTTTTSSTT--SSTTS---
-TTGGGSSSTTTTSTT----
-TTGGGSS-TTTTSTTS---
-TTGGG-SSTTTTSTTS---
--SGGGSS-TTTTSTT----
--SGGGSSSSSTTSTT----
--STTTTSSS-TTSTT----
-TTTTSSSSSSTTSTT----
-GGGGSSSSS-TTSTT----
-GGGGGSSS--TTSTT----
-GGGGGSSSSSTTSTT----
--GGGGSSSSSTTSTT----
-GGGTTSSSSSTTSTTS---
-GGGTTSSSSS-SSTT----
-GGGGGSSSSSTTSSS----
-GGGGG-STT-TTSTTS---
-GGGGGSSSS-TTSTTS---
-GGGGG-SSSSTTSTTS---
-GGGGG-STTSTTSTTS---
-GGGGS-SSTTTTSTTS---
-GGGGS-STTSTTSTT----
-GGGG-SSSSSTTSTTS---
-GGGGTSS-S-TTSTTS---
-GGGGTSS-SSTTSTT----
-TTGGGSS-SSTTSTTS---
-GGGGSSS-SSTTSTTS---
-GGGTS-S-SSTTSTT----
--TTTS-S-SSTTSTT----
-THHHHSSSS-TTSTTS---
-THHHHSSTT-TTSTTS---
-HHHHSSSSS-TTSTT----
-GGGTSSSSS-TTSTT----
--GGGSSSSSSTTSTTS---
-HHHHTSSSS-TTSTTS---
-HHHHTSSSSSTTSTT----
-HHHHHSSSSSTTSTTS---
-HHHHTSS-S-TTSTTS---
-HHHHTSS-S-SSSTTS---
-HHHHTSSS--TTSTTS---
-TTTTTSSSS-TTSTTS---
-HHHHTSSSS-TTSTTS---
-HHHHSSSSSSTTSTTS---
-HHHHTSS---SSSTTS---
-HHHHTSSSS-TTSTTS---
-HHHHTTSS--TTSTTS---
-HHHHSSSSS-TTSTTS---
--GGGGSSS--TTSTTS---
--GGGSSSTT-TTSTTS---
-HHHHTSSSS-TTSTTS---
-HHHHTSS-S-TTSTTS---
-TTTT-SSS--TTSTTS---
-GGGGTSS-S-TTSTTS---
--GGGSSSS-STTSTT----
-GGGG--SSS-TTSTT----
--GGG-SSS--TTSTT----
--GGGTSS-S-TTSTT----
--GGGTSS-S-TTSTTS---
-GGGT-SS---SSSTTS---
--GGGTSSS--TTSTTS---
-THHHHSS-S-SSSTTS---
--HHHHSS-S-TTSTTS---
--TTTSSSSS-TTSTT----
-HHHHHSS--STTSTTS---
-HHHH-SS-SSTTSTT----
-HHHH-SS-SSTTSTT----
-HHHHSSS---TTSTT----
-HHHHT-SSS-TTSTT----
-HHHHSSSTTSTTSTT----
-HHHHS-SS--TTSTTS---
-HHHHSSSS--TTSTTS---
-TTTTS-STT-TTSTTS---
-HHHHTSSSS-TTSTTS---
-HHHHSSS-S-TTSTTS---
-HHHHTSSTT-TTSTTS---
-HHHHSSSS--TTSTT----
-HHHHSSSS--TTSTTS---
-HHHHTSSSS-TTSTTS---
-HHHH-SSS--TTSTTS---
-HHHHSSSSSSTTSTTS---
-HHHHSSSTTSTTSTTS---
-HHHHSSSSS-TTSTTS---
-HHHHTSSS--TTSTTS---
-HHHHTSSS--TTSTTS---
-HHHHT-SS--TTSTTS---
-HHHHTSS---TTSTTS---
-HHHHS-SS--TTSTTS---
-HHHHT-S-S-TTSTTS---
-TTGGGSS-S-TTSTTS---
-HHHHSSSSS-TTSTTS---
-HHHH-SSTT-TTSTTS---
-HHHH--SS--TTSSSS---
-HHHH--SS--TTSTTS---
-GGGT--STT-TTSTTS---
-HHHH-SSS--TTSTTS---
-HHHH--SS--TTSTTS---
-HHHH--SSS-TTSTTS---
-HHHH---SS-TTSTTS---
-HHHH-SSSS-TTSTTS---
-HHHH--SS--TTSTTS---
-GGGTSSSS--TTSTTS---
-HHHHTSSS--TTSTTS---
-HHHHSSSS--TTSSS----
-HHHHSSSS--TTSTTS---
-GGGTSSSS--TTSTTS---
-HHHHSSSTT-TTSTTS---
-HHHH-SSS--TTSTT----
-HHHH-SSTT-TTSTT----
-HHHH-SSS--TTSTTS---
-HHHH-SSTT-TTSTTS---
-HHHH-SSS--TTSTTS---
-HHHH-SSSS-TTSTTS---
-HHHH-SSSS-TTSTTS---
-GGGT-SSSSSTTSTTS---
-HHHHTSS---TTSTTS---
-HHHHTSSS--TTSTTS---
-GGGTTSS-S-TTSTTS---
-GGGTTSS-S-TTSTTS---
-HHHHSSSSS-TTSTT----
-GGGTSSSSSSTTSTTS---
-TTTTTSSSS-TTSTTS---
-TTTTTSS-SSTTSTTS---
-TTTTTSS-SSTTSTTS---
-TTTTTSSSTTTTSTT----
-HHHHTTS-TTTTSTTS---
-HHHHTSS-TTTTSTTS---
-GGGGGSS-TTTTSTTS---
-HHHHTSS-S-TTSTTS---
-GGGSS-SSS-TTSTTS---
-GGGTTSS-SSTTSTTS---
-GGGTTSS---TTSTTS---
-GGGTTSSS--TTSTTS---
-GGGTTSSSS-TTSTTS---
-GGGTTSS---TTSTT----
-GGGTTSSS--TTSTT----
-GGGTTSSSS-TTSTTS---
-GGGTTTSS--TTSTT----
-GGGTTSSSS-TTSTTS---
-GGGSSSSSS-TTSTT----
-GGGSSSSSS-SSSTT----
-GGGTTTS-S-TTSTTS---
-TTTTTTS---TTSTTS---
-GGGTTTS-S-TTSTT----
-TT-TTTS-S-TTSTTS---
-TTSTTTS-S-TTSTT----
-TT-TTTS-S-TTSTT----
-TT-TTTS--STTSTT----
-TT-TTTS-S-TTSTT----
-TTSTTTS-S-TTSTTS---
-TT-TTTS---TTSTT----
-TT-TTTS---TTSTT----
--S-TTTS---TTSTTS---
-TTSTTTS---TTSTTS---
-TTSTTTS-S-TTSTT----
-TT-TTTS-S-TTSTT----
-TTTTTTS---TTSTT----
-TT-TTTS-S-TTSTT----
-TTSTTTS---TTSTT----
-TT-TTTS-S-SSSTTS---
-TT-TTTS-S-TTSTT----
-TT-TTTS---TTSSS----
-TT-TTTS-S-TTSTTS---
-TT-TTTS-S-TTSTT----
-TT-TTTSS--TTSTT----
-TTTTTTS-S-TTSSSS---
-TT-TTTS-S-TTSTTS---
-TTTTTTS-S-TTSTT----
-TT-TTTS---TTSTT----
-TTSTTTS-S-TTSTT----
-TTSTTTSSS-TTSTT----
-TTTTTTS-S-TTSSSS---
-TTTTTTS---TTSTT----
-TTTTTTS---TTSTT----
-TTTTTTS---TTSSS----
-TTTGGGS-S-TTSTT----
-TTTTTTSSS-TTSSS----
-TTTSSSSSS-TTSTT----
-TTTTTTSSS-TTSTT----
-TTTGGGSSS-TTSTT----
-TTTSTTSSS-TTSTT----
-TTSSTT-SS-TTSTTS---
-GGGSTTSSS-TTSTT----
-TTSSTTS-S-TTSTT----
-TTTSTTSTT-SSSTT----
-TTSSSSSSS-SSSTT----
-GGGSSSSSS-SSSTT----
-GGGSSSSSS-TTSTT----
-TTSSSSSSS-TTSTT----
-GGGSSSSSS-TTSTTS---
-GGG-SSSSS-TTSSSS---
-TTTSSSSSS-TTSTTS---
-GGGSSSSSS-TTSTT----
-GGGSSSSSS-SSSTT----
-GGGSSSSSS-TTSTT----
-GGGSSSSSS-TTSSSS---
-GGGSSSSSS-TTSTT----
-GGGTTSSSS-TTSTT----
-GGGTSS-SS-TTSTT----
-GGGTSS-SS-TTSTT----
-GGGGTSSSS-TTSTT----
-GGGSSSSSS-TTSTTS---
-TTTSSS-SS-TTSTT----
-GGGSSSSSS-TTSTT----
-TTTSSSSSS-TTSTT----
-TTTSSSSSS-TTSTTS---
-TTTSSSSSS-TTSTT----
-TTSSSSSSS-TTSTT----
-TTTSSSSSS-TTSTTS---
-GGGSSSSSS-TTSTT----
-HHHHTTSSS-TTSTTS---
-HHHHTTS-S-TTSTT----
-HHHHTT-SS-TTSTT----
-GGGTTT-SS-TTSTTS---
--TTSSSSSS-TTSTTS---
--TTSSSSSS-TTSTT----
--TTSSSSSS-TTSTT----
-TTTSSSSSS-TTSTT----
-TTTSSSSSS-TTSTT----
-TTTSSSSSS-TTSTT----
-TTTSSS-SS-TTSTT----
-GGGSSSSSS-TTSTT----
-GGGSSS-SS-TTSSSS---
-GGGTSSSSS-TTSTT----
-GGGTSSSSS-TTSTT----
-GGGSSSSSS-TTSTT----
-GGGSSSSSS-TTSTT----
-GGGTSSSSS-TTSTT----
-GGGTSSSSS-TTSTT----
-TTTSSSSSS-TTSTT----
-GGGTSSSSS-TTSTT----
-GGGSSSSSS-TTSTT----
-TTTSSSSSS-TTSTT----
-TTTSSSSSS-TTSTT----
-GGGSSSSSS-TTSTT----
-TTTSSSSSS-TTSTT----
-TTTSSSSSS-TTSTT----
-GGGSSSSSS-TTSTTS---
-TTTSSSSSS-TTSTT----
-TTTSSSSSS-TTSTT----
-TTTSSSSSS-TTSTT----
-TTTSSSSSS-TTSTT----
-TTTTTSSSS-TTSTT----
-TTTSSS-SS-TTSTT----
-GGGSSSSSS-TTSTT----
-TTTTTSSSS-TTSTT----
-GGGSSSSSS-TTSTT----
-GGGTSSSSS-TTSTT----
-GGGTTSSSS-TTSTT----
-GGGSSSSSS-TTSTT----
-GGGSSSSSS-TTSTT----
-GGGTSS-SS-TTSTT----
-GGGSSSSSS-TTSTT----
-GGGSSSSSS-TTSTT----
-TTTSSSSSS-TTSTT----
-GGGTSSSSS-TTSTT----
-TTTSSSSSS-TTSTT----
-GGGSSSSSS-SSSTT----
-GGGSSS-SS-TTSTT----
-TTTSSSSSS-TTSTT----
-TTTSSSSSS-TTSTT----
-TTTSSSSSS-TTSTT----
-GGGSSSSSS-TTSTT----
-TTTSSSSSS-TTSTT----
-GGGSSSS-S-TTSTT----
-GGGS-SS-S-TTSTT----
-GGGTSSS-S-TTSTT----
-GGGTSSS-S-TTSTT----
-GGGSSSSSS-TTSTT----
-GGGTSSSSS-TTSTT----
-HHHHSS-SS-TTSTT----
-GGGSSS-SS-TTSTT----
-GGGSSSSSS-TTSTT----
-GGGSSSSSS-TTSSS----
-HHHHSSSSS-TTSTT----
-GGGSSSSSS-TTSTT----
-GGGSSSSSS-TTSTTS---
-TTTSSSSSS-TTSTTS---
-GGGSSSSSS-TTSTT----
-TTTSSSSSS-TTSTT----
-GGGSSSSSS-TTSSS----
-GGGSSSSSS-TTSTT----
-TTTSSSSSS-TTSTT----
-GGGSSS-SS-TTSTT----
-GGGTSSSSS-TTSTT----
-GGGSSSSSS-TTSTT----
-GGGSSSSSS-TTSTT----
-GGGSSSSSS-TTSTTS---
-GGGSSSSSS-TTSTTS---
-GGGTSS-SS-TTSTTS---
-GGGTSSSSS-TTSTTS---
-GGGSSSSSS-TTSSS----
-GGGTSSSSS-TTSTT----
-TTSSSSSSS-TTSTTS---
-HHHHSS-SS-TTSTTS---
-HHHHSSSSS-TTSTTS---
-TTTSSS-SS-TTSTTS---
-TTSSSSSSS-TTSTTS---
-TTSSSSSSS-TTSTT----
-GGGSSSSSS-TTSTT----
-TTTSSSSSS-TTSTT----
-GGGSSSSSS-TTSSSS---
-HHHHSSSSS-TTSTT----
-GGGSSSSSS-TTSTTS---
-HHHHSS-SS-TTSTTS---
-GGGSSSSSS-TTSTT----
-GGGSSSSSS-TTSTT----
-TTTSSSSSS-TTSTT----
-TTTSSSSSS-TTSTT----
-TTTSSSSSS-TTSTT----
-TTSSSSSSS-TTSTTS---
-TTTSSSSSS-TTSTT----
-TTTSSSS-S-TTSSS----
-GGGSSSSSS-TTSTT----
--TTSSSSSS-TTSTT----
--TTSSSSSS-TTSTT----
-GGGSSSSSS-TTSTT----
--TTSSSS-S-TTSTTS---
--SSSSSSSS-TTSTTS---
--SSSSSSSS-TTSTTS---
--SSSSSSSS-TTSTTS---
--SSSSSSTT-TTSTTS---
--SSSSSSSS-TTSTTS---
--TTSSSSTT-TTSTTS---
--TTSSSSSS-TTSTT----
--TTSSSSTT-TTSTT----
--TTTSSSSS-TTSTT----
--SSTTTSSS-TTSTTS---
-TTTTTTSTT-TTSTT----
-GGGSSSSSS-TTSTT----
-GGGTSSSSS-TTSTT----
-HHHHSSSSS-TTSTT----
-TTTTTTSSS-TTSTT----
-HHHHSSSSS-TTSTT----
-GGGTSSSTT-TTSTT----
-HHHHSSSSS-TTSTT----
-GGGSSSSTT-TTSTTS---
-GGGSSSSSS-TTSTTS---
-GGGTSSSTT-TTSTT----
-GGGSSSSSS-TTSTT----
-GGGSSSSTT-TTSTT----
--TTTSSSSS-TTSTT----
--SSSSSSSS-TTSTT----
-GGGSSSSSS-TTSTTS---
-GGGSSSSSS-TTSTTS---
-GGGSSSSSS-TTSTTS---
-GGGSSSS-S-TTSTTS---
-GGGSSSSSS-SSSTTS---
-GGGTSS--S-TTSTTS---
-GGGTSSSSS-TTSTTS---
--HHHHS-SSS--STTS---
-GGGSSSSSS-TTSTTS---
-GGGTSSSSS-TTSTTS---
--GGGTSSSS-TTSTTS---
-GGGSSSSSS-TTSTTS---
-GGGTSSSSS-TTSTTS---
--TTSSSSSS-TTSTTS---
-GGGSSSSSS-TTSTT----
-GGGSSSSSS-TTSTT----
-GGGSSSSSS-TTSTT----
--TTSSSSSS-TTSTT----
-GGGTTSSS--TTSTTS---
-GGGSSSSS--TTSTT----
-GGGTTSSSS-TTSTT----
-GGGSSSSSS-TTSTT----
--GGGSSSSS-TTSSS----
-GGGSSSSSS-TTSTT----
-GGGSSSSSS-TTSTT----
--TTTTSSSS-TTSTTS---
-GGGSSSSSS-TTSTT----
-HHHHTSSSS-TTSTT----
--TTTTSSTT-TTSTT----
-GGGSSSSSS-TTSTT----
-GGGTSSSSS-TTSTT----
-GGGGTSSS--TTSTT----
-GGGGTSSSS-TTSTT----
-GGGSSSSSS-TTSTT----
--GGGTSSSS-TTSTT----
-GGGSSSSSS-TTSTT----
-GGGTSSSSS-TTSTT----
-GGGSSSSSS-TTSTTS---
-GGGTSSSSS-TTSTT----
-GGGGTSS-S-TTSTT----
-GGGSSSSSS-TTSTT----
-GGGSSSSSS-TTSSS----
-GGGSSSSSS-TTSTTS---
-GGGSSSSSS-TTSTT----
-GGGSSSSSS-TTSTT----
-GGGSSSSSS-TTSTT----
-GGGTTSSSS-TTSTT----
--GGGTSSSS-TTSTT----
--GGGTSSSS-TTSTT----
--GGGTSSSS-TTSTT----
-TGGGTSSSS-TTSTT----
--HHHHSSSS-TTSTT----
--GGGTSSSS-TTSTTS---
--GGGSSSSS-TTSTT----
--GGGTSSSS-TTSTT----
-TTGGGSSSS-TTSTT----
-TTGGGSSSS-TTSTT----
-TTTTTSSSS-TTSTT----
-TTTS-SSSS-TTSTT----
-TTTS-SSSS-TTSTT----
-TTTSSSSSS-TTSTT----
-TTTSSSSSS-TTSSS----
-TTTSSSSSS-TTSTT----
-TTTT-SSSS-TTSTT----
-TTTSSSSSS-TTSTT----
-TTTS-SSSS-TTSSS----
-TTTSSSSSS-TTSTT----
-TTTS-SSSS-TTSTT----
-TTTSSSSSS-TTSTT----
-TTTS-SSSS-TTSTT----
-TTTS-SSSS-TTSTT----
-TTTSSSSSS-TTSSS----
-TTTSSSSSS-TTSTTS---
-TTT--SSSS-TTSTTS---
-TTT-SSSSS-TTSTTS---
-TTT--SSSS-TTSTT----
-TTT--SSSS-TTSTT----
-TTT--SSSS-TTSTT----
-TTT--SSSS-TTSTT----
-TTT--SSSS-TTSTT----
-TTT-SSSTT-TTSTT----
-TTT-SSSSS-TTSTT----
-TTT-SSSSS-TTSTT----
-TTT-SSSSS-TTSTT----
-TTT-SSS-S-TTSTT----
-TTT--S-SS-TTSTTS---
-TTT-SSSSS-TTSTT----
-TTT--SSSS-TTSTT----
-TTTTTSSSS-TTSTT----
-TTTS-SSSS-TTSTT----
-TTTS-SSSS-TTSTT----
-TTTS-SSSS-TTSTT----
-TTTS-SSSS-TTSTT----
-TTTS-SSSS-TTSTT----
-TTTS-SSSS-TTSTT----
-TTTSSS-SS-TTSTT----
-TTTSSSSSS-TTSTTS---
-TTTS-SSSS-TTSTT----
-TTTSSSSSS-TTSTTS---
-TTTSSSSSS-TTSTT----
-TTTSSSSSS-TTSTT----
-TTSSSSSSS-TTSTT----
-TTTSSSSSS-TTSTT----
-TTTS-SSSS-TTSSSS---
-TTTS-SSSS-TTSTT----
-TTTSSSSSS-TTSTT----
-TTTS-SSSS-TTSTT----
-TTT--SSSS-TTSTT----
-TTTSSSSSS-TTSTT----
-TTTSSSSSS-TTSTT----
-TTTTTSSSS-TTSTT----
-TTTSSSSSS-TTSSSS---
-TTTSSSSSS-TTSTTS---
-TTTTSSSSS-TTSTT----
-TTTTTS-SS-TTSTT----
-TTTT-SSSS-TTSTT----
-TTTS-SSSS--SSTTS---
-TTTS-SSSS-SSSSSS---
-TTTS-SSSS-TTSTT----
-TTTS-SSSS-TTSTT----
-TTTS-SSSS-TTSTT----
-TTT-SSSSS-TTSTT----
-TTT--SSSS-TTSTT----
-TTT-SSSSS-TTSTT----
-TTT-SSSSS-TTSTT----
-TTT--SSSS-TTSTT----
-TTT--S-SS-TTSTTS---
-TTT-SSSSS-TTSTT----
-TTS-SSSSS-TTSTT----
-TTTS-SSSS-TTSTT----
-TTS-SSSSS-TTSTT----
-TTT-SS-SS-TTSTTS---
-TTTSSSSSS-TTSSS----
-TTTS-SSSS-TTSTTS---
-TTTS-SSS--TTSTTS---
-TTTS-SSSS-TTSTT----
-TTTSSSSSS-TTSTT----
-TTT-SS-SS-TTSTT----
-TTT--SSS--TT-TTS---
-TTTS-SSSS-TTSTT----
-TTTS-SSSS-TTSTTS---
-TTTS-SSSS-SSSSS----
-TTTS-SSSS-TTSTT----
-TTTS-SSSS-SSSTT----
-TTTS-SSSS-TTSTTS---
-TTTS-SSSS-TTSTT----
-TTTS-SSSS-TTSSSS---
-TTTS-SSSS-TTSSSS---
-TTTS-SSSS-TTSTT----
-TTT--SSSS-TTSTT----
-TTTS-SSSS-TTSSSS---
-TTTS-SSSS-TTSTT----
-TTTS-SSSS-TTSTT----
-TTTS-SSSS-TTSTT----
-TTTS-SSSS-TTSTTS---
-TTTS-SSSS-TTSTT----
--TTS-SSSS-TTSTTS---
--SS--SSSS-TTSTT----
--SS--S-SS-TTSTTS---
--SS--S-SS-TTSTT----
--SS--S-SS-TTSTT----
--SSS-SSSS-TTSTTS---
-TTS--SSSS-TTSTT----
-TTS-SSSSS-TTSSSS---
-TTS--SSSS-TTSTTS---
-TTS--S-SS-TTSTTS---
-TTS--SSSS-TTSTT----
-TTS-SSSSS-TTSTT----
-TTS-SS-SS-TTSTTS---
-TTS--S-SS-TTSTTS---
---S--SSSS-TTSTTS---
-TTS-SS-SS-TTSTT----
-TTSS-SSSS-TTSTTS---
--SSS-S-SS-TTSTT----
--SSS-SSSS-TTSTT----
--SS--SSSS-TTSTTS---
--SSS-SSS--SS-SSS---
--SSS-S-S--SS-TTS---
--SSSTT-S--SS-TTS---
--SSSTT-S--SS-SSS---
--STTTT-S--SS-TTS---
--SSS-SSS--TT-TTS---
--STTTTSS--TT-SSS---
--STTTTSSS-SS-TTS---
--STTTTSS--SS-TTS---
--STT-SSSS-SS-TTS---
--STTTT-S--SS-TTS---
--STTTT-S--SS-TTS---
--STT-SSS--SS-TTS---
--STTTTSS--SS-TTS---
--STTTT-S--SS-TTS---
--STTTT-S--SS-TTS---
--SSSTT-SS-SS-TTS---
--SSSTTSS--SS-TTS---
--SSSTT-SS-SS-TTS---
--SSSTT-SS-TTSTTS---
---TTTTSSS-TTSTT----
---SSTTSSS-SSSTTS---
---TTTT-SS-TTSTT----
--STTTT-SS-TTSTT----
--SSSTTSSS-TTSTTS---
--TTTTTSSS-TTSTT----
--TTTTT-SS-TTSTTS---
--TTGGG-S--SSSTTS---
--HHHHTSSS-TTSTT----
--HHHHTSSS-TTSTT----
--HHHHTSSS-TTSTT----
--TTGGG-SS-TTSTT----
--HHHHTSSS-TTSTT----
--HHHHTSSS-TTSTTS---
--HHHHTSSS-TTSTT----
--TTGGGSSS-TTSTT----
--TTTTS-SS-TTSTT----
--HHHHTSSS-TTSTT----
--TTGGGSSS-SSSTTS---
--TTGGGSSS-TTSTT----
--TTGGG-SS-TTSTTS---
-TTTGGGSSS-TTSTTS---
--TTGGG-SS-TTSTTS---
--TTTTT-SS-TTSTT----
--TTGGG-SS-TTSTTS---
--TTGGGSSS-TTSTTS---
--TTGGGSSS-TTSTT----
--TTGGGSSS-TTSTT----
-TTTTTSSSSSTTSTT----
-TTTGGGSSS-TTSTT----
-GGGGGGSSS-TTSTTS---
--TTGGGSSS-TTSSS----
--TTGGGSSS-TTSTT----
--TTGGGSSS-TTSTT----
--TTGGGSSS-TTSTT----
--TTTTTSSS-TTSTT----
--TTGGGSSS-TTSSSS---
--TTGGGSSS-TTSTTS---
--TTGGGSSS-TTSTT----
--TTTSSSSS-TTSTT----
--TTTTTSSS-TTSTT----
--TTGGGSSS-TTSTT----
--TTTTTSSS-TTSTT----
--TTTTTSSSSTTSTT----
--TTGGGSSS-TTSTT----
--TTTTT-SS-TTSTT----
-GGGTSSSSS-TTSTT----
-HHHHTTSSS-SSSTT----
-HHHHTTSSS-TTSTT----
-HHHHTTSSSSTTSTT----
-HHHHTT-SS-TTSTTS---
-GGGTTTSSS-TTSTTS---
-HHHHTT-SS-TTSTT----
-HHHHTT-SSSTTSTT----
-HHHHTTSSS-TTSTT----
-HHHHTTSSS-SSSTTS---
-HHHHTTSSS-TTSTTS---
--GGGTT-SS-TTSTTS---
-HHHHTTSSS-TTSTT----
-GGGTTTSSS-TTSSSS---
-GGGTTTSSS-TTSTTS---
-GGGTTTSSS-TTSTT----
-HHHHHTSSS-TTSTT----
-HHHHTT-SS-TTSTT----
-HHHHTT-SS-TTSTTS---
-HHHHTT-SS-SSSTTS---
-HHHHTT-SS-SSSTTS---
-HHHHTT-SS-TTSTT----
-HHHHTT-SSSTTSTT----
-HHHHTTSSS-TTSTT----
-HHHHTTSSS-TTSSS----
-HHHHTTSSS-TTSTT----
-GGGTTTSSS-TTSTTS---
--TTTTTSSS-TTSTTS---
-GGGTTTSSS-TTSTTS---
-HHHHSSSSS-TTSTTS---
-GGGTTT-SS-TTSTTS---
-HHHHTT-SS-TTSTTS---
-TTTTTT-SS-TTSTT----
--GGGTT-SS-TTSTTS---
-TTTTTTSSSSTTSSSS---
--GGGTT-SS-SSSTTS---
-HHHHTTSSSSTTSTTS---
-HHHHTTSSS-TTSTTS---
-HHHHTT-SS-TTSTTS---
-HHHHTTSSS-TTSTT----
-HHHHTTSSS-TTSTTS---
-HHHHTT-SS-TTSTTS---
-HHHHHT-SS-TTSTT----
-HHHHHT-SS-SSSTT----
-HHHHHS-SSSTTSTT----
-HHHHHS-SS-TTSTT----
-HHHHHSSSS-TTSTTS---
-HHHHHSSSS-TTSTTS---
-HHHHTT-SS-TTSTT----
-HHHHHT-SS-TTSTT----
-HHHHHT-SS-TTSTT----
-TTTTTS-SS-TTSTT----
-TTHHHH-SS-TTSTT----
-HHHHTT-SS-TTSTT----
-HHHHTT-SS-TTSTT----
-HHHHTTSS--TTSTT----
-HHHHTT-SS-TTSTT----
-HHHHTTSS--SSSSS----
-HHHHTT-SS-TTSTT----
-HHHHTT-S--TTSTT----
-HHHHTTSSS-TTSTT----
-HHHHTT-S--TT-SS----
-HHHHTTSS--TTSTT----
-HHHHTTSSS-SSSTT----
-HHHHHTSS--TTSTT----
-HHHHHTSSS-TTSTT----
-HHHHHT-STTTTSTT----
-HHHHTTSSS-TTSTT----
-HHHHHT-SS-TTSTT----
-HHHHHTSSS-TTSTT----
-HHHHHTSSS-TTSTT----
-HHHHHTSSSSTTSTT----
-HHHHHTSSS-TTSTT----
-HHHHHTSS--TTSSS----
-HHHHTTSSS-TTSTT----
-HHHHTTSSS-TTSSSS---
-HHHHTTSSS-TTSTT----
-HHHHTT-SSSTTSTT----
-HHHHTTSSS-TTSTT----
-HHHHTTSS-STTSTT----
-HHHHTTSS--TTSSSS---
-HHHHTT-SSSTTSTT----
-HHHHTTSSS-TTSTT----
-HHHHTTSSS-TTSTT----
-HHHHHTSSS-TTSTT----
-HHHHTTSSS-TTSTTS---
-HHHHTTSSS-TTSTT----
-HHHHTTSSS-TTSTT----
-HHHHTTSSS-TTSTTS---
-HHHHTTSSS-TTSTTS---
-HHHHTTSSS-TTSTT----
-HHHHTTSSS-TTSSS----
-HHHHHSSSS-TTSTT----
-HHHHHT-SS-TTSTTS---
-HHHHHTSSS-TTSTTS---
-HHHHHT-SS-TTSTT----
-HHHHTT-SS-TTSTTS---
-HHHHHS-SS-TTSTT----
-HHHHTT-SS-TTSTT----
-HHHHTTSSS-TTSTTS---
-HHHHHSSSS-TTSTTS---
-HHHHTT-SS-TTSTT----
-HHHHHTSSS-TTSSS----
-HHHHHS-SS-TTSTT----
-HHHHHS-SS-TTSTT----
-HHHHHT-SS-TTSTT----
-HHHHHT-SS-TTSTT----
-HHHHHT-SS-TTSTT----
-HHHHHT-SS-TTSTT----
-HHHHTT-SS-TTSSS----
-HHHHTT-SS-TTSTT----
-HHHHTT-SS-TTSTT----
-HHHHTTSSS-TTSTT----
-HHHHTT-SS-TTSTTS---
-HHHHTTSSS-TTSTT----
-HHHHTTSSS-TTSTT----
-TTTGGGSSS-TTSTT----
-HHHHHTSSS-TTSTT----
-HHHHTTSSS-TTSTTS---
-HHHHTTSSSSTTSTT----
-HHHHTTSS--TTSTTS---
-HHHHTTSSS-TTSSS----
-HHHHHSSSS-TTSTT----
-HHHHHTSSSSTTSTT----
-HHHHHSSSS-TTSTT----
-HHHHHHSS--TTSTT----
-HHHHHTSSS-TTSTTS---
-HHHHTTSSS-TTSTT----
-HHHHHTSSS-TTSTT----
-HHHHTTSSS-TTSTT----
-HHHHTTSSS-TTSTTS---
-HHHHTTSSS-TTSTTS---
-HHHHTT-SS-TTSTTS---
-HHHHTTSSS-TTSTT----
-HHHHTTSSS-SSSTTS---
-HHHHTTSSS-TTSTT----
-HHHHTTSSS-TTSTTS---
-HHHHTTSSS-TTSTT----
-HHHHTT-SS-TTSSSS---
-HHHHTTSSS-TTSTT----
-HHHHHTSSS-TTSSS----
-HHHHTT-SS-TTSTT----
-HHHHTT-SS-TTSTT----
-HHHHHTSSS-TTSTT----
--TTTTT-SS-TTSTT----
-HHHHTTSSS-TTSTT----
-HHHHTTSSS-TTSTT----
-HHHHHTSSS-TTSTT----
-HHHHTT-SS-SSSTTS---
-HHHHTTSSS-TTSTT----
-HHHHHTSSS-TTSTT----
-HHHHTT-SS-TTSTT----
-HHHHHTSSS-TTSSS----
-HHHHHTSSS-TTSTT----
-HHHHHTSSS-TTSTT----
-HHHHHTSSS-TTSTT----
-HHHHHTSS--SSSTTS---
--HHHHTSSS-SSSTT----
--HHHHTSSS-TTSTT----
-HHHHHTSSS-TTSTTS---
-HHHHHTSSS-TTSTT----
-HHHHHTSSS-TTSTT----
-HHHHHHSSS-TTSTTS---
-HHHHTTSSS-TTSTTS---
-HHHHTTSSS-TTSTT----
-HHHHHTSSS-TTSTT----
-HHHHHHSS--TT-TT----
-HHHHHHSSS-TTSTTS---
-HHHHHTSSS-TTSTTS---
-HHHHTT-SS-SSSSS----
-HHHHTTSSS-TTSTTS---
-HHHHTT-SS-TTSTT----
-HHHHTTSSS-TTSTT----
-HHHHTTSSS-TTSTT----
-HHHHTT-SS-TTSTTS---
-HHHHHHSSS-TTSTT----
-TTTGGGSS--TTSTT----
-HHHHHT-SS-TTSTTS---
-HHHHHTSSS-TTSTT----
-HHHHHTSSS-TTSTT----
-HHHHTTSSS-TTSTT----
-HHHHTTSSS-TTSSSS---
-HHHHTTSSS-TTSTTS---
-HHHHHTSSS-TTSTTS---
-HHHHHTSSS-TTSTTS---
-HHHHTT-SSSTTSTT----
-HHHHTT-SS-TTSTT----
-HHHHHTSSSSTTSTTS---
-HHHHTT-SS-TTSSSS---
-HHHHHTSSS-TTSTT----
-HHHHHH-SS-TTSSS----
-HHHHTT-SSSTTSTT----
-HHHHTT-SS-TTSTT----
-HHHHTTSSS-TTSTT----
-HHHHHTSSS-TTSTTS---
-HHHHTTSSS-TTSTTS---
-HHHHHTSSS-TTSTTS---
-HHHHTTSSS-TTSTTS---
-HHHHTTSSS-TTSTTS---
-HHHHTTSSS-TTSTTS---
-HHHHHHSSS-TTSSSS---
-HHHHTTSSS-TTSTTS---
-HHHHHTSSS-TTSTTS---
-HHHHTTSSS-TTSTTS---
-HHHHTTSSS-TTSTT----
-HHHHTTSSS-TTSTT----
-HHHHHHSSS-TTSTT----
-HHHHTTSSS-TTSTT----
-HHHHHTSSS-TTSTT----
-HHHHHTSSS-TTSTT----
-HHHHHTSSS-TTSTTS---
-HHHHTTSSSSTTSTT----
-HHHHTTSSS-TTSTTS---
-HHHHHHSSS-TTSSS----
-HHHHTT-SSSTTSSSS---
-HHHHTTSSS-TTSTTS---
-HHHHHTSSS-TTSTT----
-HHHHTTSSS-TTSTT----
-HHHHTTSSS-TTSTTS---
-HHHHTTSSS-TTSTT----
-HHHHTTSSS-TTSTTS---
-HHHHHTSSS-TTSTTS---
-HHHHHTSSS-TTSTTS---
-HHHHTTSSS-TTSTT----
-HHHHTTSSS-TTSTT----
-HHHHTTSSS-TTSTT----
-HHHHTTSSS-TTSTT----
-HHHHHTSSS-TTSTTS---
-HHHHTTSSS-TTSTT----
-HHHHTT-SS-TTSTT----
-HHHHTTSSS-TTSSSS---
-HHHHTTSSTTTTSTTS---
-HHHHTTSSS-TTSTTS---
-HHHHHTSSS-TTSTTS---
-HHHHTTSSS-TTSTT----
-HHHHTTSSSSTTSTT----
-HHHHHHSSS-TTSTT----
-HHHHHTSSS-TTSTTS---
-HHHHTTSSS-TTSTT----
-HHHHHTSSS-SS-SSS---
-HHHHTT--S-SSSTT----
-HHHHHHSSS-SSSSS----
-HHHHHTSS--SSSSS----
-HHHHHHSS--SS-SS----
-HHHHTTSS--SSSTT----
-HHHHTTSSS-TTSTT----
-HHHHTTSS--TTSTT----
-HHHHTTSS--SSSSS----
-HHHHTTSS--SS-SS----
-HHHHHSSSS--SSTT----
-HHHHHHSS--TTSTT----
-HHHHHHSS--TTSTT----
-HHHHTTSSS-TTSTT----
-HHHHTTSSS-TT-TT----
-HHHHTTSS--TTSTT----
-HHHHTTSSS-TTSTT----
-HHHHTTSTT-TTSTT----
-HHHHTTSSS-TTSTT----
-HHHHTTSSS-TTSTT----
-HHHHTTSTT-TTSTT----
-HHHHHHSSS-TTSTT----
-HHHHHTSSS-SSSSS----
-HHHHTTSTT-TTSTT----
-HHHHTTSSS-TT-TT----
-HHHHTT-SS-TTSTT----
-HHHHHTSSS-TTSSS----
-HHHHTT-TT-SS-SS----
-HHHHTT-SS-TTSTT----
-HHHHTS-SS-TT-TT----
-HHHHTTSSS-TTSTT----
-HHHHTTSSSSTTSTT----
-HHHHTTSS--TTSTT----
-HHHHTTSS--TT-TTS---
-HHHHTTSS--SS-TTS---
-HHHHTTSTT-SS-TT----
-HHHHTTSS--SS-TT----
-HHHHTTS---SS-TT----
-HHHHTTSS--TTSTT----
-HHHHTTSS--TTSTT----
-TTTTTSSSS-TTSTTS---
-HHHHTTS-S-TTSSS----
-HHHHTTS-SSTTSTT----
-TTGGGSSSS-TTSTT----
-HHHHTTSSS-TTSTT----
--GGGTSSSS-TTSTT----
-TGGGTSSSS-TTSTT----
-HHHHHS-SS-TTSTT----
-HHHHHSSSS-TTSTT----
-HHHHTSSSS-TTSTT----
-HHHHTSSSS-TTSTT----
-HHHHTSSSS-TTSTT----
-HHHHTSSSS-TTSTT----
-HHHHTS-SS-TTSTT----
-HHHHTSSSS-TTSTT----
-HHHHTSSSS-TTSTTS---
-HHHHTSSSS-TTSTT----
-HHHHTSSSS-TTSTTS---
-HHHHTS-SS-TTSTT----
-HHHHTSSSS-TTSTT----
-HHHHTSSSS-TTSTT----
-HHHHTSSSS-TTSTTS---
-HHHHTSSSS-TTSTTS---
-HHHHTSSSS-TTSTT----
-HHHHTSSSS-TTSTT----
-HHHHHSSSS-TTSTTS---
-HHHHTSSSS-TTSTT----
-HHHHTSSSS-SSSTT----
-HHHHTSSSS-TTSTTS---
-HHHHTSSSS-TTSTT----
-HHHHTS-SS-TTSTT----
-HHHHTSSSS-TTSTT----
-HHHHTSSSS-TTSTTS---
-HHHHTSSSS-TTSTT----
-HHHHTSSSS-TTSTT----
-HHHHTSSSS-TTSTTS---
-HHHHTSSSS-TTSTT----
-HHHHTSSSS-TTSTT----
-HHHHTSSSS-TTSSSS---
-HHHHTSSSS-TTSTT----
-HHHHTS-SS-TTSTT----
-HHHHTSSSS-TTSTT----
-GGGTTSSSS-TTSTTS---
-HHHHTS-SS-TTSTTS---
-HHHHTSSSS-TTSTT----
-HHHHTSSSS-TTSTT----
-HHHHTSSSS-TTSTTS---
-HHHHTSSSS-SSSTT----
-GGGTTSSSS-TTSTT----
-HHHHTS-SS-TTSTT----
-GGGTTS-SS-TTSTTS---
-HHHHTSSSS-TTSTT----
-HHHHTS-SS-TTSTT----
-GGGTTSSSS-TTSTT----
-HHHHTSSSS-TTSTT----
-HHHHTSSSS-TTSTTS---
-HHHHTSSSS-TTSTT----
-HHHHTSSSS-TTSTT----
-HHHHTSSSS-TTSTT----
-HHHHTSSSS-TTSTTS---
-HHHHTSSSS-TTSTT----
-HHHHTS-SS-TTSTTS---
-GGGTTS-SS-TTSTTS---
-HHHHTS-SS-TTSTT----
-HHHHTS-SS-TTSTT----
-HHHHTS-SS-TTSTT----
-HHHHTSSSS-TTSTT----
-HHHHTSSSS-TTSTT----
-HHHHTSSSS-TTSTTS---
-HHHHTSSSS-TTSTT----
-HHHHTSSSS-TTSTT----
-HHHHTS-SS-TTSTTS---
-HHHHTSSSS-TTSTTS---
-HHHHTSSSS-TTSSS----
-TTTTTSSSS-TTSTT----
-HHHHTSSSS-TTSSSS---
-HHHHTSSSS-TTSTTS---
-HHHHTSSSS-TTSTTS---
-HHHHTSSSS-TTSTT----
-TTTTTSSSS-TTSTT----
-HHHHTSSSS-TTSTT----
-TTTTTSSSS-TTSTT----
-HHHHTSSSS-TTSTT----
-TTTTTSSSS-TTSTT----
-HHHHTSSSS-TTSTT----
-HHHHTSSSS-TTSTT----
-HHHHTSSSS-TTSTT----
-HHHHTSSSS-TTSTT----
-HHHHTSSSS-TTSTTS---
-HHHHTSSSS-TTSTT----
-HHHHTSSSS-TTSTT----
-HHHHTS-SS-TTSTT----
-HHHHTSSSS-SSSTT----
-HHHHTSSSS-TTSTTS---
-HHHHTSSSSSTTSTT----
-HHHHTSSSS-TTSSS----
-HHHHTSSSS-TTSTTS---
-HHHHTSSSS-TTSTT----
-HHHHTSSSS-TTSTT----
-HHHHTSSSS-TTSTTS---
-HHHHTS-SS-TTSTTS---
-HHHHTSSSS-TTSTTS---
-HHHHTS-SS-TTSTTS---
-HHHHTSSSS-TTSTTS---
-HHHHTSSSS-TTSTT----
-HHHHTSSSS-TTSTT----
-HHHHTSSSS-TTSTT----
-HHHHTSSSS-TTSTTS---
-HHHHTSSSS-TTSTT----
-HHHHTSSSS-TTSTT----
-HHHHTSSSS-TTSTT----
-HHHHTS-SS-TTSTTS---
-HHHHTS-SS-TTSTTS---
-HHHHTSSSS-TTSTT----
-HHHHTSSSS-TTSTT----
-HHHHTSSSS-TTSTT----
-HHHHTSSSS-TTSTT----
-HHHHTSSSS-TTSTT----
-HHHHTSSSS-TTSTT----
-HHHHTSSSS-TTSTT----
-GGGTTSSSS-TTSTT----
-HHHHTSSSS-TTSTT----
-HHHHTSSSS-TTSTT----
-HHHHTSSSS-TTSTT----
-HHHHTSSSS-TTSTT----
-HHHHTSSSS-TTSTT----
-HHHHTSSSS-TTSTT----
-GGGTTSSSS-TTSTT----
-HHHHTSSSS-TTSTTS---
-HHHHTS-SS-TTSTTS---
-HHHHTSSSS-TTSTT----
-HHHHTSSSS-TTSSS----
-HHHHTSSSS-TTSTT----
-HHHHTSSSS-TTSTT----
-HHHHTSSSS-TTSTT----
-HHHHTSSSS-TTSTT----
-HHHHTSSSS-TTSSS----
-HHHHTSSSS-TTSTTS---
-HHHHTSSSS-TTSTTS---
-HHHHTSSSS-TTSTTS---
-HHHHTS-SS-TTSTT----
-HHHHTSSSS-TTSTTS---
-HHHHTS-SS-TTSTT----
-HHHHTS-SS-TTSTT----
-HHHHTSSSS-TTSTTS---
-HHHHTSSSS-TTSTT----
-HHHHTSS-S-TTSTT----
-HHHHTSSSS-TTSTT----
-HHHHTSSSS-TTSSS----
-HHHHTSSSS-TTSTT----
-HHHHTSSSS-TTSTT----
-HHHHTSSSS-TTSTTS---
-HHHHTSSSS-TTSTTS---
-HHHHTSSSS-TTSTT----
-HHHHTSSSS-TTSTT----
-HHHHTSSSS-TTSTT----
-HHHHTSSSS-TTSTT----
-HHHHTSSSS-TTSTT----
-HHHHTSSSS-TTSTT----
-HHHHTS-SS-TTSTT----
-HHHHTSSSS-TTSTTS---
-HHHHTS-SS-TTSTT----
-HHHHTSSSS-TTSTT----
-HHHHTSSSS-TTSTTS---
-TTTTTSSSS-TTSTT----
-HHHHTSSSS-TTSTT----
-HHHHTS-SS-TTSTT----
-HHHHHSSSS-TTSTT----
-TGGGTSSSS-TTSTT----
-HHHHHSSSS-TTSSS----
--TTTTSSSS-TTSTTS---
-HHHHTSSSS-TTSTT----
-HHHHTSSSSSTTSTT----
-HHHHTSSSS-TTSTTS---
-HHHHTSSSS-TTSTT----
-HHHHTSSSS-TTSTT----
-HHHHTSSSS-TTSTT----
-HHHHTSSSS-TTSTT----
-HHHHTSSSS-TTSSSS---
-HHHHTSSSS-TTSTT----
-HHHHTS-SS-TTSTTS---
-HHHHTSSSS-TTSTT----
-HHHHTSSSS-TTSTTS---
-HHHHTSSSS-TTSTTS---
-HHHHTSSSS-TTSTTS---
-HHHHTS-SS-TTSTT----
-HHHHTSSSS-TTSTTS---
-HHHHTSSSS-TTSTT----
-HHHHTSSSS-TTSTT----
-HHHHTSSSS-TTSTT----
-HHHHTSSSS-TTSTTS---
-HHHHTSSSS-TTSTT----
--TTTTSSSS-TTSTT----
--TTTTSSSS-TTSTTS---
--TTTTSSSS-TTSTT----
--TTTTSSSS-TTSTT----
--TTTTSSSS-TTSTT----
--TTTTSSSS-TTSTT----
--TTTTS-SS-TTSSS----
--TTTTSSSS-TTSTT----
--TTTTSSSS-TTSTT----
--TTTTSSSS-TTSTT----
--TTTTSSSS-TTSTT----
-HHHHTSSSS-TTSTT----
-HHHHTSSSS-TTSTT----
-HHHHTSSSS-TTSTT----
-HHHHTSSSS-TTSTTS---
-HHHHTSSSS-TTSTT----
-HHHHTS-SS-TTSTT----
-HHHHTSSSS-TTSTT----
-HHHHTSSSS-SSSTT----
-HHHHTS-SS-TTSTT----
-HHHHTSSSS-TTSTT----
-HHHHTSSSS-TTSTT----
-HHHHTS-SS-TTSTT----
-HHHHTSSSS-TTSTT----
-HHHHTSSSS-TTSTT----
-HHHHTS-SS-TTSTT----
-HHHHTSSSS-TTSTT----
-HHHHTSSSS-TTSTTS---
-HHHHTSSSS-TTSTT----
-TTTTTSSSS-TTSTTS---
-HHHHTSSSS-TTSTTS---
-HHHHTSSSS-TTSTT----
-HHHHTSSSS-SSSTT----
-HHHHTSSSS-TTSTT----
-HHHHTSSSS-TTSTT----
-HHHHTSSSS-TTSTT----
-HHHHTSSSS-TTSTT----
-GGGTTSSSS-TTSTT----
-HHHHTSSSS-SSSTT----
-HHHHTSSSS-TTSTT----
-HHHHTSSSS-TTSTT----
-TTTTTSSSS-TTSTT----
-HHHHTSSSS-TTSTT----
-HHHHTSSSS-TTSTT----
-HHHHTSSSS-TTSTT----
-HHHHTSSSS-TTSTT----
-HHHHTSSSS-TTSTT----
-GGGTTSSSS-TTSTT----
-HHHHTS-SS-TTSTT----
-HHHHTSSSS-TTSTT----
-HHHHTSSSS-TTSTT----
-HHHHTS-SS-TTSTT----
-HHHHTSSSS-TTSTT----
-HHHHTSSSS-TTSTT----
-HHHHTSSSS-TTSTT----
-GGGTTSSSS-TTSTT----
-HHHHTSSSS-TTSTT----
-HHHHTSSSS-TTSTT----
-HHHHTSSSS-TTSSS----
-HHHHTSSSS-TTSTT----
-HHHHTSSSS-TTSTT----
-HHHHTSSSS-TTSTT----
-HHHHTSSSS-TTSTT----
-HHHHTSSSS-TTSTT----
-HHHHTSSSS-TTSTT----
-HHHHTS-SS-TTSTT----
-HHHHTSSSS-TTSTT----
-TTTTTSSSS-TTSTT----
-HHHHTSSSS-SSSTT----
-HHHHTSSSS-TTSTT----
-HHHHTSSSS-TTTTT----
-HHHHTSSSS-TTSTT----
-HHHHTSSSS-TTSTT----
-HHHHTSSSS-TTSTT----
-GGGTTSSSS-TTSTT----
-HHHHTS-SS-TTSTT----
-HHHHTSSSS-TTSTT----
-HHHHTSSSS-TTSTT----
-HHHHTSSSS-TTSTT----
-HHHHTSSSS-TTSTT----
-HHHHTSSSS-TTSTT----
-HHHHTSSSS-TTSTT----
-HHHHTSSSS-TTSTT----
-HHHHTSSSS-TTSSS----
-HHHHTSSSS-TTSTT----
-HHHHTS-SS-TTSTT----
-HHHHTSSSS-TTSTT----
-HHHHTSSSS-TTSTT----
-HHHHTSSSS-TTSTT----
-HHHHTSSSS-TTSTTS---
-HHHHTSSSS-TTSTT----
-HHHHTSSSS-TTSSS----
-HHHHHSSSS-TTSTT----
-HHHHTS-SS-TTSTT----
-HHHHTSSSS-TTSTT----
-HHHHTSSSS-TTSTT----
-HHHHTSSSS-TTSTT----
-HHHHTSSSS-TTSTT----
-HHHHTSSSS-TTSTT----
-HHHHTSSSS-TTSTT----
-HHHHTSSSS-TTSTT----
-GGGTTSSSS-TTSTT----
-TTTTTSSSS-TTSTT----
-HHHHTS--S-TTSTT----
-HHHHTSSSS-TTSTT----
-HHHHTSSSS-TTSTT----
-TTTTTSSSS-TTSTT----
-TTTTTSSSS-TTSTT----
-HHHHTS-SS-TTSTT----
-HHHHTSSSS-TTSTT----
-HHHHTSSSS-TTSTT----
-HHHHTSSSS-TTSTT----
-HHHHTSSSS-TTSTT----
-HHHHTSSSS-TTSTT----
-HHHHTSSSS-SSSTT----
-HHHHTSSSS-TTSTT----
-HHHHTSSSS-TTSTT----
-HHHHTSSSS-TTSTT----
-HHHHTS-SS-TTSTT----
-HHHHTSSSS-TTSTT----
-HHHHTSS-S-TTSTT----
-HHHHTSSSS-TTSTT----
-HHHHTSSSS-TTSTT----
-HHHHTSSSS-TTSTT----
-HHHHTSSSS-TTSTT----
-HHHHTSSSS-TTSTT----
-HHHHTSSSS-TTSTT----
-HHHHTSSSS-TTSTT----
-HHHHTS-SS-TTSTT----
-TTTTTSSSS-TTSTT----
-HHHHTSSSS-TTSTT----
-HHHHTSSSS-TTSTT----
-HHHHTSSSS-TTSTT----
-HHHHTSSSS-TTSTT----
-HHHHTSSSS-TTSTT----
-HHHHTSSSS-TTSSS----
-HHHHTSSSS-TTSTT----
-HHHHTSSSS-TTSTT----
-HHHHTSSSS-TTSTT----
-HHHHTSSSS-TTSTT----
-HHHHTSSSS-TTSTT----
-HHHHTSSSS-TTSTT----
-HHHHTSSSS-TTSTT----
-HHHHTSSSS-TTSTT----
-HHHHTSSSS-TTSTT----
-HHHHTSSSS-TTSTT----
-HHHHTSSSS-TTSTT----
-HHHHTS-SS-TTSTT----
-GGGTTS-SS-TTSTT----
-HHHHTSSSS-TTSTT----
-HHHHTSSSS-TTSTT----
-HHHHTS-SS-TTSTT----
-HHHHTSSSS-TTSTT----
-HHHHTSSSS-TTSTT----
-HHHHTSSSS-TTSTT----
-HHHHTSSSS-TTSTT----
-HHHHTSSSS-TTSTT----
-HHHHTSSSS-TTSTT----
-HHHHTSSSS-TTSTT----
-HHHHTSSSS-TTSTT----
-HHHHTSSSS-TTSTT----
-HHHHTSSSS-TTSSS----
-HHHHTSSSS-TTSTT----
-HHHHTSSSS-TTSTT----
-TTTTTSSSS-TTSTT----
-HHHHTSSSS-TTSTT----
-HHHHTSSSS-TTSTT----
-HHHHTSSSS-TTSSS----
-HHHHTSSSS-TTSSS----
-HHHHTSSSS-TTSTT----
-HHHHTSSSS-TTSTT----
-HHHHTSSSS-TTSTT----
-HHHHTSSSS-TTSTT----
-HHHHTSSSS-TTSTT----
-HHHHTSSSS-TTSTT----
-TTTTTSSSS-TTSTT----
-HHHHTSSSS-TTSTT----
-HHHHTSSSS-TTSTT----
-HHHHTSSSS-TTSTT----
-HHHHTSSSS-TTSTT----
-HHHHTSSSS-TTSTT----
-HHHHTSSSS-TTSTT----
-HHHHTSSSS-TTSTT----
-HHHHTSSSS-TTSTT----
-HHHHTSSSS-TTSTT----
-HHHHTS-SS-TTSTT----
-GGGTTSSSS-TTSTT----
-HHHHSSSSS-TTSTT----
-HHHHTSSSS-TTSTT----
-HHHHTSSSS-TTSTT----
-HHHHTSSSS-TTSTT----
-GGGTTSSSS-TTSTT----
-HHHHTSSSS-TTSTT----
-HHHHTSSSS-TTSTT----
-HHHHTS-SSSTTSTT----
-TTTTTSSSS-TTSTT----
-HHHHTSSSS-TTSTT----
-HHHHTSSSS-TTSSS----
-HHHHTSSSS-TTSTT----
-HHHHTSSSS-TTSTT----
-HHHHTSSSS-TTSTT----
-HHHHTSSSS-TTSTT----
-HHHHTSSSS-TTSTT----
-HHHHTSSSS-TTSTT----
-GGGTTS-SS-TTSTT----
-HHHHSSSSS-TTSTT----
-HHHHTSSSS-TTSTT----
-HHHHTSSSS-TTSTT----
-HHHHTSSSS-TTSTT----
-HHHHTSS-S-TTSTTS---
-HHHHTSSSS-TTSSS----
-HHHHTSSSS-TTSTT----
-HHHHTSSSS-TTSTT----
-HHHHTSSSS-TTSTT----
-HHHHTSSSS-TTSTT----
-HHHHTSSSS-TTSTT----
-HHHHTSSSS-TTSTT----
-HHHHTSSSS-TTSTT----
-HHHHTSSSS-TTSTT----
-HHHHTSSSS-TTSTTS---
-HHHHTSSSS-TTSTT----
-HHHHTSSSS-TTSTT----
-HHHHTSSSS-TTSTTS---
-HHHHTSSSS-TTSTT----
-HHHHTSSSS-TTSTT----
-HHHHTSSSS-TTSTT----
-HHHHTSSSS-TTSTT----
-HHHHTSSSS-TTSTTS---
-HHHHTSSSS-TTSTT----
-HHHHTSSSS-TTSTT----
-TTTTTSSSS-TTSTT----
-HHHHTSSSS-TTSTT----
-HHHHSSSSS-TTSTT----
-HHHHTS-SS-TTSTT----
-TTTSSSSSS-TTSSS----
-HHHHTSSSS-TTSTT----
-HHHHTSSSS-TTSTT----
-HHHHTSSSS-TTSTT----
-HHHHTSSSS-TTSTT----
-HHHHTSSSS-TTSTTS---
-HHHHTSSSS-TTSTTS---
-HHHHTSSSS-TTSTT----
-HHHHTS-SS-TTSTTS---
-HHHHTSSSS-TTSTT----
-HHHHTSSSS-TTSTT----
-HHHHTSSSS-TTSTT----
-HHHHTSSSSSTTSTT----
-HHHHTSSSS-TTSTT----
-HHHHTSSSS-TTSTTS---
-HHHHTSSSS-TTSTT----
-HHHHTS-SS-TTSTT----
-HHHHTSSSS-TTSTT----
-HHHHTS-SS-TTSTT----
-HHHHTSSSS-TTSTTS---
-HHHHTSSSS-TTSTTS---
-HHHHTSSSS-TTSTT----
-HHHHTSSSS-TTSTTS---
-HHHHTSSSS-TTSTT----
-HHHHTSSSS-TTSTT----
-HHHHTSSSS-TTSTTS---
-HHHHTSSSS-TTSTT----
-HHHHTSSSS-TTSTT----
-HHHHTSSSS-TTSSS----
-HHHHTSSSS-TTSTT----
-HHHHTSSSS-TTSTTS---
-HHHHTSSSS-TTSTT----
-HHHHTSSSS-TTSTT----
-HHHHTSSSS-TTSTT----
-HHHHTSSSS-TTSTT----
-HHHHTSSSS-TTSTT----
-HHHHTSSSS-TTSTT----
-HHHHTS-SS-TTSTT----
-HHHHTSSSS-TTSTT----
-HHHHTSSSS-TTSTTS---
-HHHHTSSSS-TTSTT----
-HHHHTSSSS-TTSTTS---
-HHHHTSSSS-TTSSSS---
--TTTTSSSS-TTSTT----
--TTTTSSSS-TTSTT----
--TTTTSSSS-TTSTT----
--TTTTSSSS-TTSTTS---
--TTTTSSSS-TTSTT----
--TTTTSSSS-TTSTTS---
--TTTTSSSS-TTSTT----
--TTTTSSSS-TTSTT----
--TTTTSSSS-TTSTT----
--TTTTSSSS-TTSTT----
--TTTTSSSS-TTSTTS---
--TTTTSSSS-TTSTTS---
--TTTTS-SS-TTSTT----
--TTTTSSSS-TTSTTS---
--TTTTSSSS-TTSTTS---
--TTTTSSSS-TTSTTS---
--TTTTSSSS-TTSTTS---
--TTTTSSSS-TTSTT----
--TTTTS-SS-TTSTTS---
--TTTTSSSS-TTSTTS---
--TTTTSSSS-TTSTTS---
--TTTTSSSS-TTSTT----
--TTTTSSSS-TTSTTS---
--TTTTSSSS-TTSTT----
--TTTTSSSS-TTSTTS---
--TTTTSSSS-TTSTTS---
--TTTTS-SS-TTSTTS---
--TTTTSSSS-TTSTT----
--TTTTSSSS-TTSSS----
--TTTTSSSS-TTSTT----
--TTTTSSSS-TTSSSS---
--TTTTSSSS-TTSTT----
--TTTTSSSS-TTSTT----
--TTTTSSSS-TTSTT----
--TTTTSSSS-TTSTTS---
-HHHHTSSSS-TTSTTS---
-HHHHTSSSS-TTSSS----
-HHHHTSSSS-TTSTT----
-HHHHTSSSS-TTSTTS---
-HHHHTSSSS-TTSTT----
-HHHHTSSSS-TTSTT----
-HHHHTSSSS-TTSTT----
-HHHHTSSSS-TTSTTS---
-HHHHTSSSS-TTSTT----
-HHHHTSSSS-TTSTTS---
-HHHHTSSSS-TTSTTS---
-HHHHTSSSS-TTSTT----
-HHHHTSSSS-TTSTT----
-HHHHTS-SS-TTSSS----
-HHHHTS-SS-TTSTT----
-HHHHTSSSS-TTSTTS---
-HHHHTSSSS-TTSTT----
-HHHHTSSSS-TTSTTS---
-HHHHTS-SS-SSSTTS---
-GGGTTSSSS-TTSTT----
-HHHHTS-SSSTTSTT----
-GGGTTS-SS-TTSTT----
-HHHHTSSSS-TTSTTS---
-HHHHTSSSS-TTSTTS---
-HHHHTSSSS-TTSTT----
-HHHHTSSSS-TTSTT----
-GGGTTSSSS-TTSTT----
-GGGTTS-SS-TTSTT----
-HHHHTS-SS-TTSTT----
-HHHHTS-SS-TTSTT----
-GGGTTSSSS-TTSTT----
-HHHHTSSSS-TTSTT----
-HHHHTSSSS-TTSTT----
-GGGTTSSSS-SSSTT----
-HHHHTSSSS-TTSTT----
-GGGTTSSSS-TTSTT----
-HHHHTS-SS-TTSTT----
-HHHHTSSSS-TTSTT----
-HHHHTSSSS-TTSTT----
-HHHHTSSSS-TTSTT----
-GGGTTSSSS-TTSTT----
-GGGTTS-SS-SSSTTS---
-HHHHTS-SS-TTSTT----
-HHHHTSSSS-TTSTTS---
-HHHHTSSSS-TTSTT----
-HHHHTSSSS-TTSTT----
-HHHHTS-SS-TTSTTS---
-HHHHTSSSS-TTSTT----
-HHHHTSSSS-TTSTTS---
-HHHHTSSSS-TTSSS----
-TTTTTS-SS-TTSTTS---
-HHHHTS-SS-TTSTT----
-HHHHTSSSS-TTSTT----
-HHHHTSSSS-TTSTT----
-HHHHTS-SS-TTSTTS---
-HHHHTSSSSSTTSTT----
-TTTTTSSSS-TTSTTS---
-TTTTTSSSS-TTSTTS---
-TTTTTSSSS-TTSTT----
-TTTSSSSSS-TTSTT----
-HHHHTSSSS-TTSTT----
-HHHHTSSSS-TTSTT----
-HHHHTSSSS-TTSTTS---
-HHHHTS-SS-TTSTT----
-HHHHTSSSS-TTSTT----
-TTTTTSSSS-TTSTT----
-HHHHTSSSS-TTSSS----
-HHHHTSSSS-TTSTT----
-HHHHTSSSS-TTSTTS---
-TTTTTSSSS-TTSTT----
-HHHHTSSSS-TTSTT----
-HHHHTSSSS-TTSTT----
-TTTTTSSSS-TTSTT----
-HHHHTSSSS-TTSTT----
-HHHHTS-SS-TTSSS----
-HHHHTSSSSSTTSTT----
--HHHHSSSS-TTSTT----
-GGGTTSSSS-TTSTT----
-GGGSSSSSS-TTSTT----
--TTTTSSSS-TTSTT----
-GGGTTSSSS-TTSTTS---
-HHHHHSSSS-TTSTT----
-HHHHTSSSS-TTSTT----
-HHHHTSSSS-TTSTT----
-HHHHTSSSS-TTSTT----
-HHHHTSSSS-TTSTT----
-HHHHTSSSS-TTSTTS---
-HHHHTSSSS-TTSTT----
-HHHHTSSSS-TTSTT----
-HHHHHSSSS-TTSTT----
-GGGGTSSSS-TTSTT----
-GGGTTSSSS-TTSTT----
-GGGGTSSSSSTTSTT----
-GGGGTSSSS-TTSTT----
-TTTTTSSSS-TTSTT----
-TTTTTSSSS-TTSTT----
-HHHHTSSSS-TTSTT----
-HHHHTSSSS-TTSTT----
-HHHHTSSSS-TTSTT----
-HHHHTSSSS-TTSTTS---
-HHHHTSSSS-TTSTT----
-HHHHTSSSS-TTSTT----
-TTTTTSSSS-TTSTT----
-HHHHTSSSS-TTSTT----
-HHHHTSSSS-TTSTT----
--TTTTSSSS-TTSTT----
-HHHHTSSSS-TTSTTS---
-HHHHTSSSS-TTSTT----
-HHHHTSSSS-TTSTT----
-HHHHTSSSS-TTSTT----
-HHHHTS-SS-TTSTT----
-HHHHSSSSS-TTSTT----
-GGGTTSSSS-TTSTT----
-HHHHTSSSS-TTSTTS---
-HHHHTSSSS-TTSTT----
-HHHHTSSSS-TTSTTS---
-HHHHTSSSS-TTSTT----
-HHHHTSSSS-TTSTT----
-HHHHTSSSS-TTSTT----
-HHHHTSSSS-SSSTT----
-HHHHTS-SS-TTSTT----
-GGGTTSSSS-TTSTT----
-HHHHTSSSS-SSSTT----
-HHHHTSSSS-TTSTT----
-HHHHTS-SS-TTSTT----
-GGGTTSSSS-TTSTT----
-HHHHTSSSS-TTSSS----
-HHHHTSSSS-TTSTT----
-HHHHTSSSS-TTSTTS---
-HHHHTS-SS-TTSTTS---
-HHHHTSSSS-TTSTT----
-HHHHTSSSSSTTSSS----
-HHHHTSSSS-TTSTTS---
-HHHHTSSSS-TTSTTS---
-HHHHTS-SS-TTSTT----
-HHHHTS-SS-TTSTTS---
-HHHHTSSSS-TTSTT----
-HHHHTSSSS-TTSTT----
-HHHHTS-SS-TTSTT----
-HHHHTS-SS-TTSTT----
-HHHHTSSSS-TTSTT----
-GGGTTS-SS-TTSTT----
-HHHHTS-SS-TTSTT----
-HHHHTSSSS-TTSTT----
-HHHHTSSSS-TTSTT----
-HHHHTS-SS-TTSTT----
-HHHHTSSSS-TTSTT----
-HHHHTS-SS-TTSTTS---
-HHHHTSSSS-TTSTT----
-GGGTTSSSS-TTSTT----
-HHHHTS-SS-TTSTT----
-HHHHTS-SS-TTSSS----
-HHHHTS-SS-TTSTT----
-HHHHTSSSS-TTSTT----
-HHHHTS-SS-TTSTT----
-HHHHTSSSS-TTSTT----
-HHHHTSSSS-TTSTTS---
-HHHHTSSSS-TTSTT----
-HHHHTSSSS-TTSTT----
-HHHHTSSSS-TTSTT----
-HHHHTS-SS-TTSTT----
-HHHHTSSSS-TTSTT----
-HHHHTSSSS-TTSTT----
-HHHHTSSSS-TTSTT----
-HHHHTS-SS-TTSTT----
-HHHHTSSSS-TTSTT----
-HHHHTSSSS-TTSTT----
-HHHHTSSSS-TTSTT----
-HHHHTS-SS-TTSTTS---
-HHHHTSSSS-TTSTT----
-HHHHTS-SS-TTSTT----
-GGGTTSSSS-TTSTT----
-HHHHTSSSS-TTSTT----
-HHHHTSSSS-TTSTT----
-HHHHTSSSS-TTSTTS---
-HHHHTSSSS-TTSTT----
-GGGTTSSSS-TTSTTS---
-HHHHSSSSS-TTSTTS---
-HHHHTSSSS-TTSTT----
-HHHHTSSSS-TTSTT----
-HHHHTSSSS-TTSTT----
-HHHHTSSSS-TTSTT----
-HHHHTSSSS-SSSTT----
-HHHHTS-SS-TTSTTS---
-HHHHTSSSS-TTSTTS---
-HHHHTSSSS-TTSTT----
-HHHHTS-SS-TTSTT----
-HHHHTSSSS-TTSTT----
-HHHHTSSSS-TTSTT----
-HHHHTS-SS-TTSTT----
-HHHHTSSSS-TTSTT----
-GGGTTSSSS-TTSTT----
-HHHHTSSSS-TTSTTS---
-HHHHTSSSS-TTSTT----
-HHHHTSSSS-TTSTT----
-HHHHTSSSS-TTSTT----
-HHHHTSSSS-TTSTT----
-HHHHTSSSS-TTSTTS---
-HHHHTS-SS-TTSTT----
-GGGTTSSSS-TTSTT----
-HHHHTSSSS-TTSTT----
-HHHHTSSSS-TTSTT----
-HHHHTSSSS-TTSTT----
-HHHHTSSSS-TTSTT----
-HHHHTS-SS-TTSTT----
-HHHHTSSSS-TTSTTS---
-HHHHTSSSS-TTSTTS---
-HHHHTSSSS-TTSTT----
-HHHHTSSSS-TTSTT----
-HHHHTSSSS-TTSTT----
-HHHHTSSSS-TTSTT----
-HHHHTSSSS-TTSTT----
-HHHHTSSSS-TTSTTS---
-HHHHTS-SS-TTSTT----
-HHHHTSSSS-TTSTT----
-HHHHTSSSS-TTSTT----
-HHHHTSSSS-TTSTT----
-HHHHTSSSS-TTSTT----
-HHHHTSSSS-TTSSS----
-HHHHTSSSS-TTSSS----
-HHHHTSSSS-TTSTT----
-HHHHTSSSS-TTSTT----
-HHHHTSSSS-TTSTT----
-HHHHTS-SS-TTSTTS---
-HHHHTS-SS-TTSTT----
-HHHHTSSSS-TTSTT----
-HHHHTSSSS-TTSTT----
-HHHHTSSSS-TTSTTS---
-HHHHTSSSS-TTSTT----
-GGGTTSSSS-TTSTT----
-HHHHTSSSS-TTSTTS---
-HHHHTS-SS-TTSTT----
-HHHHSS-SS-TTSTT----
-HHHHTSSSS-TTSTT----
-HHHHTS-SS-TTSTT----
-HHHHTSSSS-TTSTTS---
-HHHHTSSSS-TTSTT----
-HHHHTSSSS-TTSTTS---
-HHHHTSSSS-TTSTT----
-HHHHTSS-S-TTSTT----
-HHHHTSSSS-TTSTT----
-HHHHTSSSS-TTSTTS---
-HHHHTSSSS-TTSTT----
-HHHHTSSSS-TTSTTS---
-HHHHTSSSS-TTSTT----
-GGGTTSSSS-TTSTTS---
-GGGTTSSSS-TTSTT----
-HHHHTSSS--TTSTT----
-HHHHTSSSS-TTSTT----
-HHHHTSSSS-TTSTT----
-HHHHTSSSS-TTSTT----
-HHHHTSSSS-TTSTT----
-HHHHTSSSS-TTSTTS---
-HHHHTSSSS-TTSTT----
-HHHHTSSSS-TTSTT----
-GGGTTSSSS-TTSTTS---
-HHHHTSSSS-TTSTT----
-HHHHTSSSS-TTSTT----
-HHHHTSSSS-TTSTT----
-TTTTTSSSS-TTSTTS---
-HHHHTSSSS-TTSTTS---
-HHHHTSSSS-TTSTT----
-HHHHTSSSS-TTSSSS---
-HHHHTSSSS-TTSSSS---
-HHHHTSSSS-TTSTTS---
-HHHHTSSSS-TTSTTS---
-HHHHTSSSS-TTSTT----
-HHHHTSSSS-TTSTT----
-HHHHTSSSS-TTSTTS---
-HHHHTSSSS-TTSTT----
-HHHHTSSSS-TTSTT----
-HHHHTSSSS-TTSTT----
-HHHHTSSSS-TTSTT----
-HHHHTSSSS-TTSTT----
-HHHHTSSSS-TTSTTS---
-HHHHTS-SS-TTSTT----
-HHHHTSSSS-TTSTT----
-HHHHTSSSS-TTSTT----
-HHHHTSSSS-TTSSS----
-HHHHTS-SS-TTSSS----
-HHHHTS-SS-TTSTT----
-HHHHTSSSS-TTSTTS---
-HHHHTSSSS-TTSTT----
-HHHHTSSSS-TTSSSS---
-HHHHTSSSS-TTSTT----
-TTTTTSSSS-TTSTT----
-HHHHTSSSSSTTSTT----
-HHHHTSSSS-TTSTTS---
-HHHHTSSSS-TTSTT----
-HHHHTSSSS-TTSTTS---
-HHHHTSSSS-TTSTT----
-HHHHTSSSS-TTSTT----
-HHHHTSSSS-TTSTT----
-HHHHSSSSS-TTSTT----
-HHHHTSSSS-TTSTT----
-HHHHSSSSS-TTSTTS---
-HHHHTSSSS-TTSTT----
-HHHHTS-SS-TTSTT----
-HHHHTSSSS-TTSTTS---
-HHHHTSSSS-TTSTT----
-HHHHSSSSS-TTSTT----
-HHHHTSSSS-TTSTT----
-HHHHTSSSS-TTSTT----
-HHHHTSSSS-TTSSSS---
-HHHHTSSSS-TTSTT----
-HHHHTSSSS-TTSTT----
-HHHHSSSSS-TTSTTS---
-TTTTTSSSS-TTSTT----
-HHHHTSSSS-TTSTT----
-TTTSSSSSS-TTSTT----
-HHHHTSSSS-TTSTT----
-HHHHSSSSS-TTSTT----
-HHHHTSSSS-TTSTT----
-HHHHSSSSS-TTSTT----
-HHHHTSSSS-TTSSS----
-HHHHTSSSS-TTSTT----
-HHHHTSSSS-TTSTT----
-HHHHTSSSS-TTSTT----
-HHHHTSSSS-TTSTT----
-HHHHTSSSS-TTSTT----
-HHHHTSSSS-TTSTT----
-HHHHTSSSS-TTSTT----
-HHHHTSSSS-TTSTT----
-HHHHTSSSS-TTSTT----
-HHHHTSSSS-TTSTT----
-GGGTTSSSS-TTSTTS---
-TTTTTSSSS-TTSTT----
-HHHHTSSSS-TTSTT----
-HHHHTSSSS-TTSTT----
-GGGTTSSSS-TTSTT----
-HHHHTSSSS-TTSTT----
-HHHHTSSSS-TTSTTS---
-GGGTTSSSS-TTSTT----
-HHHHTSSSS-TTSTT----
-HHHHTSSSS-TTSTT----
-HHHHTSSSS-TTSSS----
-HHHHTSSSS-TTSTT----
-HHHHTSSSS-TTSTT----
-GGGTTSSSS-TTSTTS---
-HHHHTS-SS-TTSTT----
-HHHHTSSSS-TTSSS----
-HHHHTSSSS-TTSTT----
-HHHHTS-SS-TTSTT----
-GGGTTSSSS-TTSTT----
-HHHHTSSSS-TTSTT----
-HHHHTSSSS-TTSTT----
-HHHHTSSSS-TTSTT----
-HHHHTSSSS-TTSTT----
-HHHHTSSSS-TTSSS----
-HHHHTSSSS-TTSTT----
-HHHHTSSSS-TTSTT----
-HHHHTSSSS-SSSSS----
-HHHHTSSSS-SSSSS----
-HHHHTSSSS-TTSTT----
-HHHHTSSSS-TTSTT----
-HHHHTSSSS-TTSTTS---
-HHHHTSSSS-TTSTT----
-HHHHTSSSS-TTSTTS---
-HHHHTS-SS-TTSSS----
-HHHHTSSSS-TTSTTS---
-HHHHTSSSS-TTSTT----
-HHHHTSSSS-TTSTT----
-HHHHTSSSS-TTSTTS---
-HHHHTSS-S-TTSTTS---
-HHHHTSSSS-TTSTT----
-HHHHTS-SS-TTSTTS---
-HHHHTSSSS-TTSTTS---
-HHHHTS-SS-TTSTTS---
-HHHHTSSSS-TTSTT----
-HHHHTSSSS-TTSSS----
-HHHHTSSSS-TTSSS----
-HHHHTSSSS-TTSTT----
-HHHHTSSSS-TTSTT----
-HHHHTSSSS-TTSTT----
-HHHHTSSSS-TTSTT----
-HHHHTS-SS-TTSTTS---
-HHHHTSSSS-TTSTT----
-HHHHTSSSS-TTSTTS---
-HHHHTSSSS-TTSTT----
-TTTTTSS-S-TTSSS----
-HHHHTS-SS-TTSTT----
-HHHHTSSSS-TTSSSS---
-HHHHTSSSS-TTSTTS---
-HHHHTSSSS-TTSTT----
-HHHHTSSSS-TTSTT----
-HHHHTSSSS-TTSTT----
-GGGTTSSSS-TTSTT----
-HHHHTSSSS-TTSTT----
-HHHHTSSSS-TTSTT----
-HHHHTS-SS-TTSTT----
-HHHHTSSSS-TTSTTS---
-HHHHTSSSS-TTSTTS---
-GGGTTSSSS-TTSTTS---
-HHHHTSSSS-TTSTTS---
-HHHHTSSSS-TTSTT----
-HHHHTSSSS-TTSTT----
-HHHHTSSSS-TTSTT----
-HHHHTSSSS-TTSTTS---
-HHHHTSSSS-TTSTTS---
-HHHHTSSSS-TTSTTS---
-HHHHTS-SS-TTSTT----
-HHHHTSSSS-TTSTTS---
-HHHHTS-SS-TTSTTS---
-HHHHTS--S-TTSTTS---
-HHHHTSSSS-TTSTT----
-HHHHTS-SS-TTSTT----
-HHHHTSSSS-TTSTTS---
-HHHHTS-SS-TTSSS----
-HHHHTSSSS-TTSTTS---
-HHHHTSSSS-TTSTT----
-HHHHTSSSS-TTSTTS---
-HHHHTSSSS-TTSSSS---
-HHHHTS-SS-TTSTT----
-HHHHTSSSS-TTSTT----
-HHHHTSSSS-TTSTT----
-HHHHTS-SS-TTSTT----
-HHHHTSSSS-TTSTT----
-HHHHSS-SS-TTSTT----
-HHHHTSSSS-TTSTT----
-HHHHTSSSS-TTSTT----
-HHHHTSSSS-TTSTT----
-GGGTTSSSS-TTSTT----
-HHHHTSSSS-TTSTTS---
-HHHHTSSSS-TTSTT----
-HHHHTSSSS-TTSTT----
-HHHHTSSSS-TTSTT----
-HHHHTSSSS-TTSTT----
-HHHHTSSSS-TTSTTS---
-HHHHTSS-S-TTSTTS---
-HHHHTSSSS-TTSTT----
-HHHHTSSSS-TTSSS----
-TTTTTSSSS-TTSTTS---
-HHHHTSSSS-TTSTT----
-HHHHTSSSS-TTSTT----
-HHHHTSSSS-TTSTT----
-HHHHTSSSS-SSSTTS---
-HHHHTSSSS-TTSTT----
-HHHHTSSSS-TTSTT----
-HHHHTSSSS-TTSTT----
-HHHHTSSSS-TTSTT----
-HHHHTSSSS-TTSTT----
-TTTTTSSSS-TTSTT----
-HHHHTS-SS-TTSTTS---
-HHHHTSSSS-TTSTT----
-HHHHTSSSS-TTSTT----
-HHHHTSSSS-TTSTT----
-HHHHTSSSS-TTSTT----
-HHHHTSSSS-TTSTT----
-HHHHTSSSS-TTSTTS---
-HHHHTSSSS-TTSTTS---
-HHHHTSSSS-TTSTTS---
-HHHHTS-SS-TTSTT----
-HHHHTSSSS-TTSTT----
-HHHHTS-SS-TTSTT----
-HHHHTS-SS-TTSTTS---
-HHHHTSSSS-TTSTT----
-HHHHTSSSS-TTSTT----
-HHHHTS-SS-TTSTT----
-HHHHTSSSS-TTSTT----
-GGGTTSSSS-TTSTT----
-HHHHTSSSS-TTSTT----
-HHHHTSSSS-TTSTTS---
-HHHHTSSSS-TTSTTS---
-HHHHTSSSS-TTSTTS---
-HHHHTSSSS-TTSTTS---
-HHHHTS-SS-TTSTTS---
-HHHHTS-SS-TTSTT----
-HHHHTS-SS-TTSTTS---
-HHHHTSSSS-TTSTT----
-TTTTTSSSS-TTSTTS---
-HHHHTSSSS-TTSTT----
-HHHHTSSSS-TTSTT----
-HHHHTSSSS-TTSTT----
-HHHHTS-SS-TTSTT----
-HHHHTSS-S-TTSTT----
-HHHHTSSSS-TTSTT----
-HHHHTSSSS-TTSTT----
-HHHHTSSSS-TTSTTS---
-HHHHTSSSS-TTSTTS---
-HHHHTSSSS-TTSTT----
-HHHHTS-SS-TTSTTS---
-HHHHTSSSS-TTSTT----
-HHHHTS-SS-TTSTT----
-HHHHTSSSS-TTSTTS---
-HHHHTSSSS-TTSTTS---
-HHHHTSSSS-TTSTT----
-HHHHTS-SS-TTSTT----
-HHHHTSSSS-TTSTTS---
-HHHHTSSSS-TTSTTS---
-HHHHTSSSS-TTSTTS---
-HHHHTS-SS-TTSTT----
-HHHHTS-SS-TTSTT----
-HHHHTSSSS-TTSTT----
-HHHHTS-SS-TTSTT----
-HHHHTSSSS-TTSTT----
-HHHHTSSSS-TTSTT----
-HHHHTS-SS-TTSTT----
-HHHHTS-SS-TTSTT----
-HHHHTSSSS-TTSSS----
-HHHHTSSSS-TTSTTS---
-HHHHTSSSS-TTSTT----
-HHHHTSSSS-TTSTT----
-HHHHTS-SS-TTSTT----
-HHHHTSSSS-TTSTT----
-HHHHTSSSSSTTSTT----
-HHHHTSSSS-TTSTT----
-HHHHTSSSS-TTSTTS---
-HHHHTSSSS-TTSTT----
-HHHHSSSSS-TTSTT----
-HHHHTSSSS-TTSTT----
-HHHHTSSSS-TTSTT----
-HHHHTSSSS-TTSTT----
-TTTTTSSSS-TTSTT----
-HHHHTSSSS-TTSTT----
-TTTTTSSSS-TTSTT----
-HHHHTS-SS-TTSSS----
-TTTTTSSSS-TTSTT----
-TTTTTSSSS-TTSTT----
-HHHHTS-SS-TTSTTS---
-HHHHTSSSS-TTSTT----
--TTTTSSSS-TTSTT----
--TTTTSSSS-TTSSSS---
-HHHHTS-SS-TTSTT----
-TTTTTSSSS-TTSTT----
-HHHHTS-SS-TTSTTS---
-HHHHTSSSS-TTSTT----
-HHHHTS-SS-TTSTTS---
-HHHHTS-SS-TTSTT----
-HHHHTSSSS-TTSTT----
-HHHHTSSSS-TTSTTS---
-HHHHTS-SS-TTSTT----
-HHHHTSSSS-TTSTT----
--TTTTS-SS-TTSTTS---
--TTTTSSSS-TTSTTS---
--TTTTS--S-TTSTT----
--TTTSS-SS-TTSTT----
--TTTTS-SS-TTSTTS---
--TTTTS-SS-TTSTT----
--TTTTS-SS-TTSTT----
--TTTTS-SS-TTSTT----
--TTTTSSSS-TTSTT----
--TTTTS-SS-TTSTT----
--TTTTS-SS-TTSTT----
--TTTTS-SS-TTSTTS---
--TTTTS-SS-TTSTTS---
--TTTTSSSS-TTSTT----
-HHHHTSSSS-TTSTT----
--TTTTSSSS-TTSTT----
--TTTTSSSS-TTSTTS---
--TTTTS-SS-TTSTT----
--TTTTSSSS-TTSTT----
--TTTTSSSS-TTSTT----
--TTTTSSSS-TTSTT----
--TTTTS-SS-TTSTT----
--TTTTS-SS-TTSTTS---
--TTTTS-SS-TTSTT----
--TTTTS-SS-TTSTT----
--TTTTS-SS-TTSTTS---
--TTTTSSSS-TTSTT----
--TTTTSSSS-TTSTT----
--TTTTS-SS-TTSTT----
--TTTTS-SS-TTSTT----
--TTTTS-SS-TTSTTS---
--TTTTSSSS-TTSTT----
--TTTTSSSS-TTSTTS---
--TTTTS-SS-TTSTT----
--TTTTSSSS-TTSTTS---
--TTTTS-SS-TTSTT----
--TTTTSSSS-TTSTT----
--TTTTS-SS-TTSTT----
--TTTTS-SS-TTSTT----
--TTTTS-SS-TTSTT----
--TTTTS-SS-TTSTT----
--TTTTSSSS-TTSTTS---
--TTTTSSSS-TTSTTS---
--TTTTS-SS-TTSTT----
--TTTTS-SS-TTSTT----
--TTTTSSSS-TTSTT----
--TTTTSSSS-TTSTT----
--TTTTSSSS-TTSTTS---
--TTTTS-SS-TTSTTS---
--TTTTSSSS-TTSTT----
--TTTTS-SS-TTSTT----
--TTTTSSSS-TTSTT----
--TTTTS-SS-TTSTT----
--TTTTS-SS-TTSTT----
--TTTTS-SS-TTSTTS---
--TTTTSSSS-TTSTT----
--TTTTS-SS-TTSTTS---
--TTTTS-SS-TTSTT----
--TTTTS-SS-TTSTTS---
--HHHHS-SS-TTSTT----
--TTTTS-SS-TTSSS----
--TTTTSSSS-TTSTTS---
--TTTTS-SS-TTSTT----
--TTTTSSSS-TTSTT----
--TTTTS-SS-TTSTTS---
--TTTTSSSS-SSSTT----
-HHHHTSSSS-TTSTT----
-TTTTTSSSS-TTSTT----
-TTTTTS-SS-TTSTT----
-HHHHTSSSS-TTSTT----
-TTTTTSSSS-TTSTT----
-HHHHTSSSS-TTSTT----
-HHHHTSSSS-TTSTT----
-HHHHTS-SS-TTSTT----
-HHHHTSSSS-TTSTT----
-HHHHTS-SS-TTSTT----
-HHHHTS-SS-TTSTT----
-HHHHTSSSS-TTSTT----
-GGGTTS-SS-TTSTT----
-GGGTTSSSS-TTSTTS---
-TTTTTS-SS-TTSTT----
-HHHHTSSSS-TTSTT----
-HHHHTSSSS-TTSTT----
-HHHHTS-SS-TTSTT----
-GGGTTSSSS-TTSTT----
-HHHHTS-SS-TTSTTS---
-HHHHTS-SS-TTSTT----
-HHHHTSSSS-TTSTT----
-HHHHTSSSS-TTSTT----
-HHHHTSSSS-TTSTT----
-HHHHTSSSS-TTSTT----
-HHHHTS-SS-TTSTT----
-HHHHTSSSS-TTSTT----
-THHHHSSSS-TTSTT----
-HHHHTSSSS-TTSTT----
-HHHHTSSSS-TTSTT----
-HHHHTS-SS-TTSTT----
-HHHHTS-SS-TTSTTS---
-HHHHTSSSS-TTSTTS---
-HHHHTS-SS-TTSTT----
-HHHHTS-SS-TTSTTS---
-TTTTTSSSS-TTSTT----
-TTTTTSSSS-TTSTT----
-HHHHTSSSS-TTSTT----
-TTTTTSSSS-TTSTT----
-HHHHTS-SS-TTSTTS---
-HHHHTS-SS-TTSTTS---
-TTTTTSSSS-TTSTT----
-TTTTTSSSSSTTSTT----
-TTTTTSSSS-TTSTT----
-HHHHTS-SS-TTSTT----
-HHHHTS-SS-TTSTT----
-HHHHTSSSS-TTSTT----
-HHHHTS-SS-TTSTT----
-HHHHTSSSS-TTSTT----
-HHHHTSSSS-TTSTT----
-HHHHTSSSS-TTSTT----
-HHHHTSSSS-TTSTT----
-TTTTTSSSS-TTSTTS---
-TTTTTS-SS-TTSTT----
-HHHHTS-SS-TTSTT----
-TTTTTSSSS-TTSTT----
-HHHHTSSSS-TTSTT----
-HHHHTS-SS-TTSTT----
-HHHHTSSSS-TTSTT----
-TTTTTSSSS-TTSTT----
-HHHHTSSSS-TTSTT----
-HHHHTSS-S-TTSTTS---
-TTTTTSSSS-TTSTT----
-HHHHSSSSS-TTSTT----
-TTTTTSSSS-TTSTT----
-TTTTTSSSS-TTSTT----
-TTTTTSSSS-TTSTT----
-TTTTTS-SS-TTSTTS---
-TTTTTSSSS-TTSTT----
-TTTTTSSSS-TTSTT----
-TTTTTSSSS-TTSTT----
-TTTTTSSSS-TTSTT----
-HHHHTSSSS-TTSTTS---
-TTTSSS-SS-TTSTTS---
-TTTSSSSSS-TTSTT----
-TTTSSSSSS-TTSSS----
-TTTSSS-SS-TTSTT----
-TTTSSS-SS-TTSTT----
-TTTSSSSSS-TTSTT----
-TTTSSSSSS-TTSTT----
-TTTSSS-SS-TTSTT----
-TTTSSSSSS-TTSSS----
-TTTSSSSSS-TTSSS----
-TTTSSSSSS-TTSTT----
-TTTSSSSSS-TTSTT----
-TTTSSSSSS-TTSTT----
-TTTSSS-SS-TTSTT----
-TTTSSSSSS-TTSTT----
-TTTSSSSSS-TTSTT----
-TTTSSS-SS-TTSTT----
-TTTSSSSSS-TTSTTS---
-TTTSSSSSS-TTSSSS---
-TTTSSSSSS-TTSTTS---
-TTTSSS-SS-TTSTTS---
-TTTSSSSSS-TTSTT----
-TTTSSSSSS-TTSTT----
-TTTSSSSSS-TTSTT----
-TTTSSSSSS-TTSTT----
-TTTSSSSSS-TTSTT----
-TTTSSS-SS-TTSTT----
-TTTSSSSSS-TTSTT----
-TTTSSSSSS-TTSTT----
-TTTSSSSSS-TTSTT----
-TTTSSSSSS-TTSTT----
-TTTSSSSSS-TTSTT----
-TTTSSS-SS-TTSTT----
-TTTSSSSSS-TTSTTS---
-TTTSSSSSS-TTSTT----
-TTTSSSSSS-TTSTT----
-TTTSSSSSS-TTSTT----
-TTTSSSSSS-TTSTT----
-TTTSSSSSS-TTSSS----
-TTTSSS-SS-TTSTTS---
-TTTSSSSSS-TTSTT----
-TTTSSSSSS-TTSTT----
-TTTSSSSSS-TTSTT----
-TTTSSSSSS-TTSTTS---
-TTTSSSSSS-TTSTTS---
-TTTSSSSSS-TTSTTS---
-TTTSSSSSS-TTSTT----
-TTTSSS-SS-TTSTT----
-TTTSSSSSS-TTSTT----
-TTTSSSSSS-TTSTT----
-TTTSSSSSS-TTSTT----
-TTTSSSSSS-TTSTT----
-TTTSSSSSS-TTSTT----
-TTTSSSSSS-TTSTT----
-TTTSSSSSS-TTSTT----
-TTTSSSSSS-TTSSSS---
-TTTSSSSSS-TTSTTS---
-TTTSSS-SS-TTSSS----
-TTTSSSSSS-TTSTT----
-TTTSSSSSS-TTSTTS---
-TTTSSSSSS-TTSTT----
-TTTSSS-SSSTTSTT----
-TTTSSSSSS-TTSTT----
-TTTSSSSSS-TTSTT----
-TTTSSSSSS-SSSTT----
-TTTSSSSSS-TTSTT----
-TTTSSSSSS-TTSTTS---
-TTTSSSSSS-TTSTT----
-TTTSSSSSS-TTSTT----
-TTTSSSSSS-TTSTTS---
-TTTSSSSSS-TTSTT----
-TTTSSSSSS-TTSTT----
-TTTSSSSSS-TTSSS----
-TTTSSSSSS-TTSSS----
-TTTSSS-SS-TTSTT----
-TTTSSSSSS-TTSSS----
-TTTSSSSSS-SSSSS----
-TTTSSSSSS-TTSTT----
-TTTSSS-SS-SSSTTS---
-TTTSSSSSS-TTSTTS---
-TTTSSSSSS-TTSTT----
-TTTSSSS-S-TTSSS----
-TTTSSSSSS-TTSTT----
-TTTSSSSSS-TTSTT----
-TTTSSSSSS-TTSTT----
-TTTSSSSSS-TTSTT----
-TTTSSSSSS-TTSTT----
-TTTSSSSSS-TTSTTS---
-TTTSSSSSS-TTSTT----
-TTTSSSSSS-TTSTT----
-TTTSSSSSS-TTSTTS---
-TTTSSSSSS-TTSTT----
-TTTSSSSSS-TTSTT----
-TTTSSSSSS-TTSTT----
-TTTSSSSSS-TTSTT----
-TTTSSSSSS-TTSTTS---
-TTTSSSSSS-TTSTT----
-TTTSSSSSS-TTSTT----
-TTTSSS-SS-TTSTT----
-TTTSSSSSS-TTSTT----
-TTTSSSSSS-TTSTT----
-TTTSSSSSS-TTSTT----
-TTTSSSSSS-TTSTT----
-TTTSSSSSS-TTSTT----
-TTTSSSSSSSTTSTT----
-TTTSSSSSS-TTSTT----
-TTTSSSSSS-TTSTT----
-TTTSSSSSS-TTSTT----
-TTTSSSSSS-TTSTT----
-TTTSSSSSS-TTSTT----
-TTTSSS-SS-TTSTT----
-TTTSSS--S-TTSTT----
-TTTSSSSSS-TTSTTS---
-TTTSSS-SS-TTSTT----
-TTTSSSSSS-TTSTT----
-TTTSSSSSS-TTSSS----
-TTTSSSSSS-TTSTTS---
-TTTSSSSSS-TTSTT----
-TTTSSSSSS-TTSTT----
-TTTSSSSSS-TTSTT----
-TTTSSS-SS-TTSTT----
-TTTSSS-SS-TTSTT----
-TTTSSS-SS-TTSTT----
-TTTSSSSSS-TTSTT----
-TTTSSSSSS-TTSTT----
-TTTSSSSSS-TTSTTS---
-TTTSSSSSS-TTSTTS---
-TTTSSSSSS-TTSTT----
-TTTSSSSSS-TTSTT----
-TTTSSSS-S-TTSTT----
-TTTSSS-SS-SSSTT----
-TTTSSSSSS-TTSTT----
-TTTSSSSSS-TTSTTS---
-TTTSSSSSS-TTSTTS---
-TTTSSSSSS-TTSTTS---
-TTTSSSSSS-TTSTT----
-TTTSSSS-S-TTSTT----
-TTTSSS-SS-TTSTTS---
-TTTSSS-SS-TTSTTS---
-TTTSSS--S-TTSTTS---
-TTTSSS-SS-TTSSSS---
-TTTSSS--S-TTSTT----
-TTTSSSSSS-TTSSSS---
-TTTSSSSSS-TTSTT----
-TTTSSS-SS-TTSSS----
-TTTSSS-SS-TTSTT----
-TTTSSSSSS-TTSTT----
-TTTSSSSSS-TTSTTS---
-TTTSSSSSS-TTSTT----
-TTTSSS-SS-TTSTTS---
-TTTSSS-SS-TTSTT----
-TTTSSS-SS-TTSTT----
-TTTSSSSSS-TTSTT----
-TTTSSSSSS-TTSSS----
-TTTSSSSSS-TTSTTS---
-TTTSSS-SS-TTSTT----
-TTTSSSSSS-TTSSS----
-TTTSSSSS--TTSTT----
-TTTSSSSSS-TTSTT----
-TTTSSSSS--TT-TT----
-TTTSSSSSS-TTSTT----
-TTTSSSSSS-TTSTT----
-TTTSSSSSS-SSSTT----
-TTTSSSSSS-TTSTT----
-TTTSSSS-S-TTSTT----
-TTTSSSSSS-TTSTTS---
-TTTSSSSSS-TTSTT----
-TTTSSSSSS-TTSTT----
-TTTSSS-SS-TTSTT----
-TTTSSSSSS-TTSTT----
-TTTSSS-SS-TTSTT----
-TTTSSSSSS-TTSTTS---
-TTTSSS--S-TTSTTS---
-TTTSSS-SS-TTSTTS---
-TTTSSSSSS-TTSTTS---
-TTTSSSSSS-TTSTTS---
-TTTSSSSSS-TTSTTS---
-TTTSSSSSS-TTSTTS---
-TTTSSSSSS-SSSTTS---
-TTTSSSSSS-TTSSSS---
-TTTSSSSSS-TTSTTS---
-TTTSSSSSS-TTSTTS---
-TTTSSSSSS-TTSTTS---
-TTTSSS-SS-TTSTTS---
-TTTSSSSSS-SSSTTS---
-TTTSSSSSS-TTSTTS---
-TTTSSSSSS-TTSTTS---
-TTTSSSSSS-TTSTT----
-TTTSSSSSS-TTSTT----
-TTTSSS-SS-TTSTT----
-TTTSSSSSS-TTSTT----
-TTTSSS-SS-TTSTT----
-TTTSSS-SS-TTSTT----
-TTTSSS-SS-TTSTT----
-TTTSSS-SS-TTSTT----
-TTTSSSSSS-TTSTTS---
-TTTSSSSSS-TTSTT----
-TTTSSSSSS-TTSTT----
-TTTSSSSSS-TTSTT----
-TTTSSSSSS-TTSSS----
-TTTSSS-SS-TTSTT----
-TTTSSS-SS-TTSTT----
-TTTSSSSSS-TTSSS----
-TTTSSSSSS-TTSSS----
-TTTSSSSSS-TTSTT----
-TTTSSSSSS-TTSTT----
-TTTSSSSSS-TTSTT----
-TTTSSS-SS-TTSTT----
-TTTSSSSSS-TTSTT----
-TTTSSSSSS-TTSTT----
-TTTSSSSSS-TTSSS----
-TTTSSSSSS-TTSTT----
-TTTSSSSSS-TTSTT----
-TTTSSSSSS-TTSTT----
-TTTSSSSSS-TTSTT----
-TTTSSSSSS-SSSSS----
-TTTSSSSSS-SSSTT----
-TTTSSSSSS-TTSTT----
-TTTSSSSSS-TTSTT----
-TTTSSSSSS-TTSTT----
-TTTSSS-SS-TTSTT----
-TTTSSSSSS-SSSTT----
-TTTSSSSSS-TTSTT----
-TTTSSS-SS-TTSSS----
-TTTSSS-SS-TTSTT----
-TTTSSSSSS-SSSTT----
-TTTSSSSSS-SSSTT----
-TTTSSS-SS-TTSTT----
-TTTSSSSSS-TTSTT----
-TTTSSSSSS-TTSTT----
-TTTSSS-SS-TTSTT----
-TTTSSS-SS-SSSTT----
-TTTSSSSSS-TTSTT----
-TTTSSS-SS--SSTT----
-TTTSSSSSS-TTSTT----
-TTTSSSSSS-TTSTT----
-TTTSSS-SS-TTSTT----
-TTTSSSSSS-TTSTT----
-TTTSSSSSS-TTSSS----
-TTTSSSSSS-SSSTT----
-TTTSSSSSS-TTSTT----
-TTTSSSSSS-TTSSS----
-TTTSSS--S-SSSTT----
-TTTSSSSSS-TTSTT----
-TTTSSSSSS-SSSTT----
-TTTSSSSSS-TTSTT----
-TTTSSSSSS-TTSTT----
-TTTSSSSSS-TTSTT----
-TTTSSSSSS-TTSTT----
-TTTSSSSSS-TTSTT----
-HHHHSS-SS-TTSTT----
-TTTSSS-SS-TTSTT----
-TTTSSSSSS-TTSTT----
-TTTSSS-SS-TTSTT----
-TTTSSS-SS-TTSTT----
-TTTSSS-SS-TTSTT----
-TTTSSS-SS-TTSTT----
-TTTSSSSSS-TTSTT----
-TTTSSS-SS-TTSTT----
-TTTSSSSSS-TTSTT----
-TTTSSS-SS-TTSTT----
-TTTSSS-SS-TTSTTS---
-TTTSSSSSS-TTSTT----
-TTTSSSSSS-TTSTT----
-TTTSSSSSS-SSSTT----
-TTTSSS-SS-TTSTT----
-TTTSSS-SS-TTSTT----
-TTTSSSSSS-TTSTT----
-TTTSSS-SS-TTSTT----
-TTTSSS-SS-TTSTT----
-TTTSSSSSS-TTSTTS---
-TTTSSSSSS-TTSTTS---
-TTTSSSSSS-TTSTT----
-TTTSSSS-S-TTSTTS---
-TTTSSSSSS-TTSTTS---
-TTSSSSSSS-TTSSSS---
-TTTSSSSS--TTSTTS---
-TTTTTSSSS-TTSTT----
-TTTSSSSSS-TTSTT----
-TTTSSSSSS-TTSTT----
-TTTSSSSSS-TTSTT----
-TTTSSSSSS-TTSTT----
-TTTSSSSSS-TTSTTS---
-TTTSSSSSS-TTSTTS---
-TTTSSS-SS-TTSTTS---
-TTTTTSSSS-TTSTT----
-HHHHTSSSS-TTSTT----
-TTTTTSSSS-TTSTT----
-TTTTTSSSS-TTSTTS---
-HHHHTSSSS-TTSTT----
-TTTTTSSSS-TTSTT----
-TTTTTSSSS-SSSTT----
-HHHHTS-SS-SSSTTS---
-TTTTTSSSS-TTSTTS---
-HHHHTSSSS-TTSTT----
-HHHHTSSSS-TTSTT----
-HHHHTSSSS-TTSTT----
-TTTTTSSSS-TTSTT----
-TTTTTSSSS-TTSTT----
-HHHHTSSSS-TTSTT----
-TTTTTSSSS-TTSTTS---
-TTTSSSSSS-TTSTTS---
-TTTTTSSSS-TTSTT----
-TTTTTSSSS-TTSTTS---
-TTTTTSSSS-TTSTT----
-TTTTTSSSS-TTSTTS---
-TTTSSSSSS-TTSTTS---
-TTTTTSSSS-TTSTTS---
-TTTTTSSSS-TTSTT----
-HHHHTSS-S-TTSTT----
-HHHHTSSSS-TTSTT----
-TTTTTSSSS-TTSTT----
-TTTTTSSSS-TTSTT----
-TTTTTSSSS-TTSTTS---
-HHHHTSSSS-TTSTT----
-TTTTTSSSS-TTSTT----
-TTTTTSSSS-TTSTT----
-TTTTTSSSS-TTSTTS---
-TTTTTSSSS-TTSTT----
-HHHHTSSSS-TTSSS----
-TTTSSSSSS-TTSTTS---
-HHHHTSSSS-TTSTT----
-HHHHTSSSS-TTSTTS---
-HHHHTSSSS-TTSTT----
-TTTTTSSSS-TTSTT----
-TTTTTS-SS-TTSTT----
-HHHHTSSSS-TTSTT----
-TTTTTSSSS-TTSTT----
-TTTTTSSSS-TTSTT----
-TTTTTSSSS-TTSTTS---
-HHHHTSSSS-TTSTT----
-HHHHTSSSS-TTSTT----
-HHHHTS-SS-SSSTTS---
-HHHHTS-SS-TTSTT----
-HHHHTSSSS-TTSTTS---
-TTTTTSSSS-TTSTTS---
-HHHHTSSSS-TTSTT----
-HHHHTSSSS-TTSTTS---
-TTTTTSSSS-TTSTT----
-HHHHTS-SS-TTSTTS---
-HHHHTS-SS-TTSTTS---
-TTTTTSSSS-TTSTT----
-HHHHTSSSS-TTSTT----
-HHHHTSSSS-TTSTTS---
-TTTTTSSSS-TTSTTS---
-TTTTTS-SS-SSSTTS---
-TTTTTSSSS-TTSTTS---
-HHHHTSSSS-TTSTTS---
-HHHHTSSSS-TTSTTS---
-HHHHTSSSS-TTSTTS---
-TTTTTSSSS-TTSTT----
-HHHHTS-SS-TTSTT----
-TTTTTS-SS-TTSSSS---
-TTTTTS-SS-TTSTTS---
-TTTTTSSSS-TTSTT----
-TTTTTS-SS-TTSTT----
-TTTTTSSSS-TTSTTS---
-TTTTTS-SS-TTSTTS---
-HHHHTSSSS-TTSTT----
-HHHHTSSSS-TTSTT----
-HHHHTSSSS-TTSTTS---
-HHHHTSSSS-TTSTTS---
-TTTTTSSSS-TTSTTS---
-TTTTTSSSS-TTSTT----
-HHHHTSSSS-TTSTTS---
-TTTTTSSSS-TTSTTS---
-HHHHTSSSS-TTSTTS---
-HHHHTSSSS-TTSTT----
-HHHHTSSSS-TTSTTS---
-TTTTTSSSS-SSSTT----
-HHHHTSSSS-TTSTT----
-HHHHTSSSS-TTSTT----
-HHHHTSSS--TTSTT----
-HHHHTSSSS-TTSTT----
-TTTTTSSSS-TTSTT----
-TTTTTSSSS-TTSTTS---
-HHHHTSSSS-TTSTTS---
-HHHHTSSSS-TTSTTS---
-TTTTTSSSS-TTSTT----
-TTTTTSSSS-TTSTTS---
-TTTTTSSSS-TTSTT----
-HHHHTSSSS-TTSTT----
-HHHHTSSSS-TTSTT----
-HHHHTSSSS-TTSTT----
-TTTTTSSSS-TTSSS----
-TTTTTSSSS-TTSTT----
-TTTTTSSSS-TTSTTS---
-HHHHTSS-S-SSSTTS---
-TTTTTSSSS-SSSTTS---
-TTTTTSS-S-TTSTTS---
-TTTTTSS-S-TTSTTS---
-TTTTTSSSS-SSSTT----
-TTTTTSSSS-TTSTT----
-HHHHTSSSS-TTSTT----
-TTTTTSS-S-TTSTT----
-TTTTTSS-S-TTSTTS---
-TTTTTSS-S-TTSTT----
-TTTSSSSSS-TTSTTS---
-TTTTTSSSS-TTSTTS---
-TTTTTSSSS-TTSTT----
-HHHHTSSSS-TTSTTS---
-HHHHTSSSS-TTSTT----
-HHHHTS-SS-TTSTT----
-HHHHTSSSS-TTSTT----
-HHHHTSSSS-TTSTT----
-HHHHTSSSS-TTSSS----
-HHHHTSSSS-TTSTT----
-TTTSSSSSS-SSSTT----
-HHHHTSSSS-SSSSSS---
-HHHHTSSSS-SSSSS----
-TTTSSSSSS-TTSTT----
-HHHHTSSSS-TTSTT----
-HHHHTSSSS-TTSTT----
-HHHHTSSSS-TTSTT----
-HHHHTSSSS-TTSTT----
-HHHHTSSSS-TTSTT----
-HHHHTSSSS-TTSTTS---
-HHHHTSSSS-TTSTTS---
-TTTTTSSSS-TTSTTS---
-HHHHTSSSS-SSSSSS---
-TTTTTSSSSSTTSTT----
-HHHHTSSSS-SSSTT----
-HHHHTSSSS-TTSTT----
-HHHHTSSSS-TTSTTS---
-HHHHTSSSS-TTSTT----
-HHHHTSSSSSTTSTT----
-HHHHTSSSS-TTSTT----
-HHHHTSSSS-TTSTT----
-HHHHTSSSSSTTSTTS---
-HHHHTSSSS-TTSTT----
-HHHHTSSSS-TTSTT----
-HHHHTSSSS-TTSTT----
-TTTTTSSSSSTTSTT----
-HHHHTSSSS-TTSSS----
-HHHHTSSSS-TTSTT----
-TTTTTSSSS-TTSTT----
-TTTTTS-SS-SSSTT----
-TTTTTSSSS-TTSTT----
-TTTTTSSSS-TTSTT----
-HHHHTSSSS-TTSTT----
-HHHHTSSSS-TTSTTS---
-HHHHTSSSSSTTSTT----
-TTTTTSSSS-TTSTTS---
-HHHHTSSSS-TTSTT----
-TTTTTSSSS-TTSTT----
-HHHHTSSSS-TTSTT----
-HHHHTSSSS-TTSTT----
-HHHHTSSSS-TTSTT----
-HHHHTSSSS-TTSTTS---
-HHHHTSSSS-TTSTT----
-TTTTTSSSS-TTSTTS---
-HHHHTSSSS-TTSTT----
-HHHHTSSSS-TTSTT----
-HHHHTSSSS-TTSTT----
-HHHHTSSSS-TTSTTS---
-HHHHTSSSS-TTSTT----
-HHHHTSSSS-TTSSSS---
-HHHHTSSSS-TTSTTS---
-TTTTTSSSS-TTSTTS---
-TTTTTSSSS-SSSTTS---
-HHHHTSSSS-TTSTT----
-HHHHTSSSS-SSSTT----
-TTTTTSSSS-TTSTT----
-HHHHTSSSS-TTSTTS---
-HHHHTSSSS-TTSSS----
-HHHHTSSSS-TTSTT----
-HHHHTSSSS-TTSTT----
--TTTTSSSS-TTSTT----
-TTTTTSSSS-TTSTT----
-TTTTTSSSS-TTSTTS---
-HHHHTSSSS-TTSTTS---
-HHHHTSSSS-TTSTT----
-HHHHTSSSS-TTSTTS---
-HHHHTSSSS-TTSTT----
-TTTTTSSSS-TTSTT----
-HHHHTS-SS-TTSTT----
-HHHHTS-SS-TTSTT----
-TTTTTSSSS-TTSTTS---
-HHHHTSSSS-TTSTT----
-HHHHTSSSS-TTSTTS---
-TTTTTSS-S-TTSTTS---
-HHHHTSSSS-TTSTT----
-TTTTTSSSS-TTSTT----
-TTTTTSSSS-TTSTT----
-TTTTTSSSS-TTSTT----
-HHHHTSSSS-SSSTT----
-HHHHTSSSS-TTSTT----
-HHHHTSSSS-TTSTT----
-TTTTTS-SS-TTSTT----
-HHHHTS-SS-TTSTT----
-HHHHTSSSS-TTSTT----
-HHHHTSSSS-TTSTT----
-HHHHTSSSS-TTSTTS---
-TTTTTSSSS-TTSTT----
-HHHHTSSSS-TTSTT----
-TTTSSSSSS-TTSTT----
-TTTTTS-SS-TTSTT----
-HHHHTSSSS-TTSTT----
-HHHHTSSSS-TTSTT----
-HHHHTSSSS-TTSTT----
-TTTSSSSSS-TTSTTS---
-HHHHTSSSS-TTSTT----
-HHHHTSSSS-TTSTT----
-TTTTTSSSS-TTSTT----
-HHHHTSSSS-TTSTT----
-HHHHSS-SS-TTSTT----
-HHHHTS-SS-TTSTT----
-HHHHTSSSS-TTSTT----
-HHHHTSSSS-TTSTT----
-HHHHTSSSS-TTSTT----
-HHHHTS-SS-TTSTT----
-HHHHTSSSS-TTSTTS---
-HHHHTSSSS-TTSTT----
-HHHHTS-SS-TTSTT----
-HHHHTSSSS-TTSTTS---
-HHHHTS-SS-TTSTT----
-HHHHTS-SS-TTSTT----
-HHHHTS-SS-TTSTTS---
-HHHHTS-SS-TTSTT----
-HHHHTSSSS-TTSTT----
-HHHHTS-SS-TTSTTS---
-HHHHTS-SS-TTSTT----
-HHHHTSSSS-TTSTTS---
-HHHHTSSSS-TTSTTS---
-HHHHTSSSS-TTSTTS---
-HHHHTSSSS-TTSTTS---
-HHHHTS-SS-TTSTT----
-HHHHTS-SS-TTSTT----
-HHHHTS-SS-TTSTTS---
-IIIIIS-SS-TTSTTS---
-HHHHTSSSS-TTSTTS---
-HHHHTSSSS-TTSTTS---
-HHHHTSSSS-TTSTT----
-HHHHTSSSS-TTSTTS---
-HHHHTS-SS-TTSTT----
-HHHHTSSSS-TTSTT----
-HHHHTSSSS-TTSTTS---
-HHHHTSSSS-TTSTT----
-HHHHTSSSS-TTSTT----
-HHHHTS-SS-TTSTTS---
-HHHHTS-SS-TTSTTS---
-HHHHTS-SS-TTSTT----
-HHHHTS-SS-TTSTT----
-HHHHTSSSS-TTSTTS---
-HHHHTS-SS-TTSTT----
-HHHHTSSSS-TTSTTS---
-HHHHTS-SS-TTSTT----
-HHHHTSSSS-TTSTTS---
-HHHHTSSSS-TTSTTS---
-HHHHTSSSS-TTSTTS---
-HHHHTSSSS-TTSTT----
-HHHHTSSSS-TTSTT----
-GGGTTS-SS-TTSTT----
-HHHHTSSSS-TTSTT----
-HHHHTSSSS-SSSTTS---
-HHHHTSSSS-TTSSSS---
-HHHHTS-SS-TTSTTS---
-HHHHTSSSS-TTSTTS---
-HHHHTS-SS-TTSTTS---
-HHHHTSSSS-TTSTT----
-HHHHTS-SS-TTSTTS---
-HHHHTS-SS-TTSTTS---
-HHHHTS-SS-TTSTTS---
-HHHHTS-SS-TTSTT----
-HHHHTSSSS-TTSTTS---
-HHHHTS-SS-TTSTT----
-HHHHTS-SS-TTSTTS---
-HHHHTS-SS-TTSTT----
-HHHHTS-SS-TTSTTS---
-HHHHTSSSS-TTSTTS---
-HHHHTSSSS-TTSTTS---
-HHHHTSSSS-TTSTT----
-HHHHTS-SS-TTSTT----
-HHHHTSSSS-TTSTTS---
-HHHHTS-SS-TTSTT----
-HHHHTSSSS-TTSTTS---
-HHHHTSSSS-SSSTT----
-HHHHTSSSS-TTSTTS---
-HHHHTSSSS-TTSTTS---
-HHHHTS-SS-TTSTTS---
-HHHHTSSSS-TTSTTS---
-HHHHTSSSS-TTSTTS---
-HHHHTSSSS-TTSTT----
-TGGGTSSSS-TTSTTS---
-TGGGTSSSS-TTSTTS---
-HHHHTS-SS-TTSTT----
-HHHHTS-SS-TTSTTS---
-HHHHTSSSS-TTSTT----
-HHHHTSSSS-TTSTTS---
-HHHHTS-SS-TTSTT----
-HHHHTSSSS-TTSTTS---
-HHHHTSSSS-TTSTT----
-HHHHTSSSS-TTSTT----
-HHHHTSSSS-TTSTT----
-HHHHTSSSS-TTSTTS---
-HHHHTSSSS-TTSTT----
-HHHHTSSSS-TTSTTS---
-HHHHTSSSS-TTSTT----
-HHHHTS-SS-SSSTTS---
-HHHHTSSSS-TTSTTS---
-HHHHTSSSS-TTSTT----
-HHHHTSSSS-TTSTTS---
-HHHHTSSSS-TTSTT----
-HHHHTSSSS-TTSTT----
-HHHHTSSSS-TTSTT----
-HHHHTSSSS-TTSTTS---
-HHHHTSSSS-TTSTTS---
-HHHHTSSSS-TTSTT----
-HHHHTSSSS-TTSTTS---
-HHHHTSSSS-TTSTT----
-HHHHTSSSS-TTSTT----
-GGGTTSSSS-TTSTT----
--TTTTSSSS-TTSTTS---
-HHHHTSSSS-TTSTT----
-HHHHTSSSS-TTSTTS---
-HHHHTS-SS-TTSTTS---
-HHHHTSSS--TTSTT----
-HHHHTSSSS-TTSTT----
-GGGTTSSSS-TTSTTS---
-HHHHTSSSS-TTSTT----
-HHHHTSSSS-TTSTTS---
-HHHHTSSSS-TTSTT----
-HHHHTSSSS-TTSTT----
-HHHHTSSSS-TTSTT----
-HHHHTSSSS-TTSTTS---
-GGGTTS-SS-TTSTTS---
-GGGTTSSSS-TTSTTS---
-HHHHTSSSS-TTSTT----
-GGGTTSSSS-TTSTTS---
-HHHHTS-SS-TTSTT----
-HHHHTSSSS-TTSTT----
-GGGTTSSSS-TTSTT----
-GGGTTS-SS-TTSTT----
-HHHHTSSSS-TTSTT----
-HHHHTS-SS-TTSTTS---
-HHHHTSSSS-TTSTT----
-GGGTTS-SS-TTSTT----
-HHHHTS-SS-TTSTT----
-HHHHTS-SS-TTSTTS---
-GGGTTS-SS-TTSTT----
-HHHHTSSSS-TTSTT----
-HHHHTS-SS-TTSTTS---
-HHHHTS-SS-TTSTTS---
-HHHHTS-SS-TTSTT----
-HHHHTS-SS-TTSTT----
-HHHHTS-SS-SSSTT----
-HHHHTSSSS-TTSTT----
-HHHHTS-SS-TTSTTS---
-HHHHTSSSS-TTSTTS---
-HHHHTSSSS-TTSTTS---
-HHHHTSSSS-TTSSS----
-HHHHTS-SS-TTSTT----
-HHHHTS-SS-TTSTT----
-TTTTTSSSS-TTSTT----
-HHHHTSSSS-TTSTTS---
-HHHHTSSSS-TTSTT----
-HHHHTS-SS-TTSTT----
-HHHHTSSSS-TTSTTS---
-HHHHTSS-S-TTSTT----
-HHHHTSSSS-SSSTT----
-HHHHTSSSS-TTSTTS---
-HHHHTSSSS-TTSTTS---
-HHHHTS-SS-TTSTTS---
-HHHHTSSSS-TTSTT----
-HHHHTS-SS-TTSTT----
-HHHHTSSSS-TTSTT----
-HHHHTSSSS-TTSTT----
-HHHHTSSSS-TTSTT----
-HHHHTSSSS-TTSTT----
-HHHHTSSSS-TTSTTS---
-HHHHTSSSS-TTSTT----
-HHHHTSSSS-TTSTT----
-HHHHTSSSS-TTSTT----
-HHHHTSSSS-TTSTT----
-HHHHTS-SS-TTSTT----
-HHHHTS-SS-TTSTT----
-HHHHTSSSS-TTSTTS---
-HHHHSSSSS-TTSTT----
-HHHHTS-SS-TTSTT----
-HHHHTS-SS-TTSTT----
--TTTTSSSS-TTSTTS---
-HHHHTSSSS-TTSTTS---
-HHHHTSSSS-TTSTTS---
-HHHHTSSSS-TTSTT----
-HHHHTSSSS-TTSTT----
-HHHHTSSSS-TTSTT----
-HHHHTSSSS-TTSTT----
-HHHHTSSSS-TTSTTS---
-HHHHTSSSS-TTSTT----
-HHHHTSSSS-TTSTT----
-HHHHTSSSS-TTSTT----
-HHHHTSSSS-TTSTTS---
-HHHHTSSSS-TTSTTS---
-HHHHTSSSS-TTSTTS---
-HHHHTS-SS-TTSTT----
-HHHHTS-SS-TTSTT----
-HHHHTS-SS-TTSTT----
-HHHHTS-SS-TTSTT----
-HHHHTS-SS-TTSTT----
-HHHHTS-SSSTTSTT----
-HHHHTS-SS-TTSTT----
-HHHHTS-SS-TTSTT----
-GGGTTS-SS-TTSTT----
-HHHHTS-SS-TTSTT----
-HHHHTS-SS-TTSTT----
-HHHHTSSSS-TTSTT----
-HHHHTSSSS-TTSSS----
-HHHHTSSSSSTTSTT----
-TTTTTSSSS-TTSTT----
-TTTTTSSSS-TTSTT----
-TTTSSSSSS-TTSTT----
-IIIIISSSS-TTSTTS---
-HHHHTSSSS-TTSSS----
-HHHHTS-SS-TTSTTS---
-HHHHTSSSS-TTSTT----
-HHHHTS-SS-TTSTTS---
-HHHHTS-SS-TTSTT----
-HHHHTSSSS-TTSTTS---
-HHHHTS-SS-TTSTT----
-HHHHTSSSS-TTSTT----
-HHHHTSSSS-TTSTT----
-HHHHTSSSS-TTSTT----
-HHHHTS-SS-TTSTT----
-HHHHTSSSS-TTSTT----
-HHHHTS-SS-TTSTT----
-HHHHTS-SS-TTSTT----
-HHHHTSSSSSTTSTT----
-HHHHSS-STTTTSSS----
-HHHHTS-SS-TTSTT----
-HHHHTS-SSSTTSTT----
-HHHHTS-SSSTTSTT----
-HHHHTSSSS-TTSTT----
-HHHHTSSSS-TTSTT----
-HHHHTSSSS-TTSTT----
-HHHHTSSSS-TTSTT----
-HHHHTSSSS-TTSTT----
-TTTTTSSSS-TTSTT----
-HHHHTS--S-TTSTT----
-HHHHTS-SS-TTSTT----
-HHHHTS-SS-TTSTT----
-HHHHTSSSS-TTSTT----
-GGGTTSSSS-TTSTT----
-HHHHTS-SS-TTSTT----
-HHHHTSSSS-TTSTT----
-HHHHTS-SS-TTSTT----
-HHHHSS-SS-TTSTT----
-HHHHTSS-S-TTSTTS---
-GGGSSSSSS-TTSTTS---
-GGGTTSSSS-TTSTT----
-GGGGTSSSS-TTSTTS---
-TTTSSSSSS-TTSTT----
-TTTTTSSSS-TTSTTS---
-GGGTTSSSS-TTSTTS---
-GGGTTSSSS-TTSTT----
-HHHHTSSSS-TTSTTS---
-GGGTTSSSS-TTSTT----
-GGGTTS-SS-TTSSS----
-GGGTTSSSS-TTSTT----
-HHHHTSSSS-TTSTT----
-HHHHTS-SS-TTSTTS---
-HHHHTSSSS-TTSTTS---
-HHHHTS-SS-TTSTT----
-HHHHTS-SS-TTSTT----
-HHHHTSSSS-TTSTT----
-HHHHTS-SS-TTSTT----
-HHHHTS-SS-TTSTT----
-HHHHTS-SS-TTSTT----
-HHHHTS-SS-SSSTTS---
-HHHHTSSSS-TTSTT----
-HHHHTS-SS-TTSTT----
-HHHHTS-SS-TTSSS----
-HHHHTSSSS-TTSTT----
-HHHHTS-SS-TTSTT----
-HHHHTSSSS-TTSTT----
-HHHHTSSSS-TTSTTS---
-HHHHTSSSS-TTSTT----
-HHHHTS-SS-TTSTT----
-HHHHTS-SS-TTSTT----
-HHHHTSSSS-TTTTTS---
-HHHHTSSSS-TTSTT----
-HHHHTS-SS-TTSTT----
-HHHHTS-SS-TTSTT----
-HHHHTSSSS-TTSTT----
-HHHHTS-SS-TTSTTS---
-HHHHTS-SS-TTSTTS---
-HHHHTS-SS-TTSTTS---
-HHHHTS--S-TTSTT----
-HHHHTS-SS-TTSTT----
-HHHHTS-SS-TTSTT----
-HHHHTS-SS-TTSTT----
-HHHHTS-SS-TTSTT----
-HHHHTS-SS-TTSTT----
-HHHHTS-SS-TTSSSS---
-HHHHTS-SS-TTSTTS---
-HHHHTS-SS-TTSTTS---
-HHHHTSSSS-TTSSSS---
-HHHHSS-SS-TTSTT----
-HHHHTS-SS-TTSTTS---
-HHHHTSSSS-TTSTTS---
-HHHHTSSSS-TTSTTS---
-HHHHTSSSS-TTSTT----
-TTTTTSSSS-TTSTT----
-HHHHTS-SS-TTSTT----
-HHHHTS-SS-TTSTT----
-HHHHTSSSS-TTSTT----
-HHHHTSSSS-TTSTTS---
-HHHHTSSSS-TTSTTS---
-HHHHTSSSS-TTSTT----
-HHHHTSSSS-TTSTT----
-HHHHTSSSS-TTSTT----
-GGGTTSSSS-TTSTT----
-GGGTTS-SS-TTSTTS---
--TTTTSSSS-TTSTT----
-GGGTTSSSS-TTSTTS---
-HHHHTSSSS-TTSTT----
-GGGTTSSSS-TTSTTS---
-HHHHTSSSS-TTSTT----
-HHHHTSSSS-TTSSS----
-HHHHTSSSS-TTSTT----
-HHHHTSSSSSTTSTT----
-HHHHTSSSS-TTSTT----
-HHHHTSSSS-TTSTT----
-HHHHTSSSS-TTSTTS---
--GGGTSSSS-TTSTT----
-GGGSSSSSS-TTSTT----
-TGGGTSSSS-TTSSS----
--GGGTSSSS-TTSTT----
--GGGTSSSS-TTSTTS---
-GGGGTSSSS-TTSTTS---
-TTTTTSSSS-TTSTTS---
--GGGTSSSS-TTSTT----
-TGGGTSSSS-TTSSS----
-TTTTTSSSS-TTSTTS---
--HHHHS-SS-TTSTTS---
-HHHHHSSSS-TTSTT----
-HHHHTS-SS-TTSTT----
-HHHHTSSSS-TTSTT----
-HHHHTSSSS-TTSTT----
-GGGTSSSSS-TTSTT----
-HHHHTSSSS-TTSTT----
-GGGTTSSSS-TTSTT----
-GGGTTS-SS-TTSTT----
-HHHHTS-SS-TTSTTS---
-HHHHTS-SS-TTSTT----
-HHHHTSSSS-TTSTTS---
-HHHHTSSSS-TTSTT----
-HHHHTSSSS-TTSTT----
-HHHHTSSSS-TTSTT----
-HHHHTSSSS-TTSTT----
-GGGTTSSSS-TTSTT----
--TTTTSSSS-TTSTTS---
-HHHHTSSSS-TTSTT----
-HHHHTS-SS-TTSTTS---
-HHHHTSSSS-TTSTTS---
-HHHHTSSSS-TTSTT----
-HHHHTSSSS-TTSTT----
-HHHHTSSSS-TTSTTS---
-HHHHTS-SS-TTSTTS---
-HHHHTS-SS-TTSTT----
-HHHHTS-SS-TTSTT----
-GGGTTSSSS-TTSSSS---
-HHHHTSSSS-TTSTTS---
-HHHHTS-SS-TTSTT----
-HHHHTSSSS-TTSTTS---
-HHHHHSSSS-TTSSSS---
-HHHHTS-SS-TTSTT----
-HHHHTSSSS-TTSTT----
--TTTTS-SS-TTSTTS---
-HHHHTSSSS-TTSTT----
-HHHHTSSSS-TTSTTS---
-HHHHTSSSS-TTSTTS---
-HHHHTSSSS-TTSTT----
-HHHHTSSSS-TTSTT----
-HHHHTSS-S-TTSTT----
-HHHHTSSSS-TTSTTS---
-HHHHTSSSS-TTSTTS---
-HHHHTSSSS-TTSTTS---
-HHHHTS--S-TTSTT----
-HHHHTSSSS-TTSTT----
-HHHHTSSSS-TTSTTS---
-HHHHTSSSS-TTSTT----
-HHHHTS-SS-TTSTT----
-HHHHTSSSS-TTSTTS---
-HHHHTSSSS-TTSTT----
-HHHHTSSSS-TTSTT----
-HHHHTSSSS-TTSTTS---
-HHHHTS-SS-TTSTT----
-TTTTTSSSS-TTSTTS---
-HHHHTS-SS-TTSTT----
-HHHHTS-SS-TTSTT----
-HHHHTS-SS-TTSTT----
-HHHHTS-SS-TTSTT----
-HHHHTSS-S-TTSTT----
-HHHHTSS-S-SSSSSS---
-HHHHTS-SS-TTSSS----
-HHHHTSSSS-TTSTTS---
-HHHHHTSSS-TTSTT----
-HHHHHTSS--TTSTTS---
-HHHHHTSSS-TTSTTS---
-HHHHHTSS--TTSTTS---
-HHHHHTSS--TTSTTS---
-HHHHHTSS--TTSTT----
-HHHHHTSS--TTSTT----
-TGGGTTSS--TTSSS----
-HHHHHTS---TTSTT----
-HHHHTTS-S-TTSTT----
--HHHHTSSS-TTSTTS---
-TTTTTTS---TTSTT----
--GGGTTSS--TTSTT----
--GGGTTSSS-TTSTT----
--GGGTTSSS-TTSTT----
--GGGTTSS--TTSTT----
-HHHHTTS---TTSTT----
-HHHHTTSTTSTTSTT----
-TTTTTTS-S-TTSTT----
-TTHHHHS---TTSTT----
-TGGGTSS-S-TTSTT----
-TTHHHHS---TTSTT----
-TTTTTTS-S-TTSTT----
--HHHHTSSS-TTSTT----
-TTTTTTS---TTSTT----
-HHHHHTS---TTSTTS---
-HHHHHTSSS-TTSTTS---
-HHHHHTSS--TTSTT----
-HHHHHTSSS-TTSTT----
-TGGGTTSTT-TTSTT----
-HHHHHTSS--TTSTT----
-TTTTTTSSS-TTSTT----
-HHHHHTSS--TTSTTS---
-HHHHHTSSS-TTSTT----
-HHHHHTS-S-TTSTT----
-TTTTTTS-S-TTSTT----
-TTTTTSSSS-TTSTTS---
-TTHHHHSSS-TTSTT----
-TTHHHHSSSSTTSTTS---
-TTTTTTSSSSTTSTT----
-TTTTTTSS--TTSTT----
-TTTTTTSSS-TTSTT----
-TTTTTTSSS-TTSTT----
-TGGGTTSSS-TTSTT----
-TTTTTSSSS-TTSTT----
-TTTTTTSS--TTSTT----
-TGGGTTSSS-TTSTT----
-TTTTTTSSS-SSSTT----
-TTTTTTSSS-TTSTT----
-TTTTTTSSS-TTSTT----
-TTTTTTSSS-TTSTT----
-HHHHHTSSS-TTSTT----
-TTTTTTSSS-TTSTT----
-TTHHHHSS--TTSTT----
-TTTTTTSS--TTSTTS---
-TTTTTTSSS-TTSTT----
--THHHHSSS-TTSTT----
-TTHHHHSSS-TTSTT----
--GGGTTSS--TTSTT----
-TTHHHHSSS-TTSTT----
-TTHHHHSSS-TTSTT----
-TTTTTSSSS-TTSTT----
-TTHHHHSSS-TTSTTS---
-TTTTTTSSS-TTSTT----
-TTHHHHSSSSTTSTT----
-TTTTTTSSSSTTSTT----
-TTTTTTSS--TTSTT----
-TTTTTSSSS-TTSTT----
--STTTSSSS-TTSSS----
-GGGSSSSSS-TTSTT----
-GGGGTSSSS-TTSTTS---
--GGGTSSSS-TTSTTS---
-GGGGTSSSS-TTSTTS---
-GGGGTSSSS-TTSTTS---
--GGGTSSSS-TTSTT----
--GGGTSSSS-TTSSS----
-TTTTTSSSS-TTSSSS---
-GGGGTSSSS-TTSTTS---
-TTGGGSSSS-TTSTTS---
-TGGGTS-SS-TTSTTS---
--GGGTSSSS-TTSSSS---
--GGGTS-SS-TTSTTS---
--GGGTSSSS-TTSTTS---
-GGGGTS-SS-TTSTT----
--GGGTSSSS-TTSTTS---
-GGGGTSSSS-TTSTTS---
-GGGGTSSSS-TTSTT----
--GGGTSSSS-TTSTT----
--GGGTSSSS-TTSTTS---
--GGGTSSSS-TTSTT----
--GGGTSSSS-TTSTTS---
--GGGTSSSS-TTSTT----
--GGGTSSSS-TTSTT----
--TTTTSSSS-TTSTT----
-GGGGTSSSS-TTSTTS---
--GGGTSSSS-TTSTTS---
--GGGTSSSS-TTSTTS---
--GGGTSSSS-TTSTTS---
--GGGTSSSS-TTSSSS---
--GGGTSSSSSTTSTTS---
-GGGGTSSSTTTTSTTS---
-GGGGTSSSSSTTSSSS---
--STTTSSSS-TTSTTS---
-GGGGTSSSSSTTSTTS---
-GGGGTSSSSSTTSTTS---
-GGGGTSSSS-TTSTTS---
-GGGGTSSSS-TTSTTS---
--GGGTSSSSSTTSSSS---
-GGGGTSSSS-TTSTTS---
--GGGTSSSSSTTSTT----
--GGGTSSSS-TTSTTS---
--GGGTSSSS-TTSTTS---
--GGGTSSSSSTTSTTS---
--GGGTSSSS-TTSTTS---
-GGGGTSSSS-TTSTTS---
--GGGTSSSS-TTSTT----
--GGGTSSSS-TTSTTS---
--GGGTSSSS-TTSTT----
--GGGTSSSS-TTSTT----
-GGGSSSSSS-TTSTT----
-GGGGTSSSS-TTSTTS---
-GGGGTSSSS-TTSTTS---
-GGGGTSSSS-TTSTTS---
--GGGTSSSS-TTSTT----
-GGGGTSSSS-TTSTTS---
-GGGGTSSSS-TTSTT----
-GGGGTSSSS-TTSTT----
-GGGGTSSSS-TTSSS----
-GGGGTSSSS-TTSTT----
-GGGGTSSSS-TTSTT----
--GGGTSSSS-TTSSS----
-GGGGTSSSS-TTSTT----
-GGGGTSSSS-TTSTT----
-GGGGGSSSS-TTSSS----
-GGGGGSSSS-TTSTT----
--GGGGSSSS-TTSTT----
-GGGGGS-SS-TTSTTS---
-GGGGSS-SS-TTSTT----
-GGGGTS-SS-TTSSS----
-TTTTTS-SS-TTSSSS---
--GGGTS-SS-TTSTT----
--GGGTSSSS-TTSSS----
--GGGTSSSS-TTSTTS---
--HHHHS-SS-TTSTT----
-TTTTTS-SS-TTSTTS---
-HHHHHSSSS-TTSTTS---
-TTTTTSSSS-TTSSSS---
-TTGGGSSSS-TTSTTS---
-TTGGGSSSS-TTSTTS---
-HHHHHSSSSSTTSTTS---
-HHHHTTSSSSTTSTT----
-HHHHHSSSS-TTSTT----
-HHHHHTSSS-TTSTT----
-TTGGGSSSS-TTSSSS---
-HHHHHS-SS-TTSTTS---
-TTTTTS-SS-TTSTT----
-TTTTTSSSS-TTSSS----
-TTTTTSSSS-TTSTTS---
-TTGGGSSSS-TTSTT----
-GGGGTS-SS-TTSTT----
-TTTTTS-SS-TTSTT----
--GGGTSSSS-TTSTT----
--GGGTSSSS-TTSTT----
-TTTTTS-SS-TTSTT----
-TTGGGSSSS-TTSTT----
-TTTTTS-SS-TTSSS----
-TGGGTS-SS-TTSTT----
--TTTTSSSS-TTSTT----
--GGGTSSSS-TTSTT----
-TGGGTSSSS-TTSTT----
-TTTTTS-SS-TTSTT----
-TTTTTS-SS-TTSTT----
-TTTTTSSSS-TTSTT----
--GGGTSSSS-TTSTTS---
-TGGGTSSSS-TTSTT----
-TTTTTS-SS-TTSTT----
--STTTSSSS-TTSTTS---
-GGGGTSSSS-TTSTTS---
-TTGGGS-SS-TTSTTS---
-TTGGGSSSS-TTSTTS---
-TGGGGSSSS-TTSTT----
-TTGGGSSSS-TTSTT----
-TTGGGSSSS-TTSTT----
-TTTTTSSSS-TTSTT----
-TTGGGSSSS-TTSTT----
-TTTTTSSSS-TTSTT----
--STTTSSSS-TTSSS----
--STTTSSSS-TTSTTS---
-TTHHHHS---TTSTT----
-TTHHHHSSS-TTSTT----
-TTGGGTSS--TTSTT----
-TTHHHHSS--TTSTT----
-TTHHHHSSS-TTSTT----
-TTGGGTSSS-TTSTT----
-TTHHHHSS--TTSTT----
-TTGGGTSTT-TTSTT----
-TTHHHHSTT-TTSTT----
-TTHHHHSSS-TTSTT----
-TTHHHHSSS-TTSTT----
-TTGGGTSSS-TTSTT----
-TTTTTTSSS-TTSTT----
-TTHHHHSTT-TTSTT----
-TTHHHHSSS-TTSTT----
-TTHHHHSSS-TTSTT----
-TTHHHHSSS-TTSTT----
-TTHHHHSSS-TTSTT----
-TTHHHHSSS-TTSTT----
-TTHHHHSSS-TTSTT----
-TTHHHHSSS-TTSTTS---
-TTHHHHSSS-TTSSS----
-TTHHHHSSS-TTSTT----
-TTHHHHSSS-TTSTT----
-TTGGGTSS--TTSTT----
-TTHHHHS-S-TTSTT----
-TTHHHHSSS-TTSTT----
-TTHHHHSSS-TTSTT----
-TTHHHHS-S-TTSTT----
-TTHHHHSSS-TTSTTS---
-TTGGGTS---TTSSSS---
-TTGGGTSS--TTSTTS---
-TTGGGTS---TTSTT----
-TTHHHHSSS-TTSTTS---
-HHHHHHSSS-TTSTTS---
-TTGGGTSS--TTSTTS---
-TTGGGTSSS-TTSTTS---
-TTHHHHSSS-TTSTTS---
-TTHHHHSSS-TTSTTS---
-TTGGGTSSS-TTSTTS---
-TTGGGTSSS-TTSTTS---
-TTHHHHS-S-TTSTT----
-TTGGGTS-S-TTSTTS---
-TTTTTTSSS-TTSTT----
-TTHHHHSSS-SSSTT----
--SHHHHSSS-TTSTT----
-TTGGGTSSS-TTSTT----
-TTGGGTSSS-TTSTTS---
-TTGGGTSSS-TTSTTS---
-TTHHHHS-S-TTSTTS---
-TTGGGTS-S-TTSTT----
-TTGGGTSSS-TTSTTS---
-TTGGGTSSS-TTSTTS---
-TTGGGTSSS-TTSTTS---
-TTHHHHSSS-TTSTTS---
-TTHHHHSSS-TTSTTS---
-TTGGGTSS--TTSTT----
-TTHHHHSSS-TTSTTS---
--SGGGTSS--TTSTTS---
-TTGGGTSSS-TTSTTS---
-TTGGGTSSS-TTSTTS---
-TTGGGT-SS-TTSTTS---
-TTGGGTSSS-TTSTT----
-TTHHHHSSS-TTSTTS---
---GGGTSSS-TTSTT----
-TTHHHHSSS-TTSTTS---
--SGGGTSSS-TTSTTS---
---GGGTSS--TTSTT----
---GGGTSS--TTSTT----
-TTGGGTSS--TTSTTS---
-TTHHHHSSS-TTSTT----
-TTHHHHSSS-TTSTT----
-TTGGGTSSS-TTSTT----
-TTHHHHSSS-TTSTT----
--SHHHHSS--TTSSS----
-TTHHHHSS--TTSTTS---
-TTHHHHSS--TTSTTS---
--SHHHHSS--TTSTT----
-TTHHHHSS--TTSTT----
-TTHHHHSS--TTSTT----
-TTHHHHSSS-TTSTTS---
-TTGGGT-SS-TTSTTS---
-TTHHHHSS--TTSTT----
---HHHHSS--TTSTT----
-TTHHHHSSS-TTSTT----
-TTHHHHSS--TTSTTS---
-TTHHHHSSS-TTSTTS---
-TTHHHH-SS-TTSTT----
---HHHHS-S-TTSTTS---
---GGGTSSS-TTSTT----
---GGGTS-S-TTSTT----
-TTHHHHSSS-TTSTTS---
-TTGGGTSSS-TTSTT----
-TTHHHHSSS-TTSTT----
---HHHHS-S-TTSTT----
-TTHHHHS-S-TTSTT----
---HHHHSSS-TTSTT----
-TTGGGTSSS-TTSTT----
-TTHHHHSS--TTSTTS---
-TTHHHHSSS-TTSTT----
-TTHHHHS---SSSTTS---
-TTGGGTS---TTSTT----
-TTHHHHS---TTSTT----
-TTGGGTSS--TTSTTS---
-TTGGGTSSS-TTSTT----
--THHHHSSS-TTSTTS---
--SGGGTSSS-TTSTTS---
-TTHHHHSSS-TTSTTS---
-TGGGGTSSS-TTSTTS---
-TTHHHHSSS-TTSTT----
-TTHHHHSSS-TTSTT----
-TTGGGTSS--TTSTTS---
-TTGGGTSSS-TTSTT----
-TTGGGTS-S-TTSTT----
-TTHHHHS---TTSTTS---
-TTHHHHSSS-TTSTT----
-TTHHHHSSS-TTSTT----
-TTGGGTSSS-TTSTT----
-TTGGGTS-S-TTSTT----
-TTGGGTSSS-TTSTT----
-TTHHHHSSS-TTSTT----
-TTHHHHS-SSTTSTT----
-HHHHHHS-S-TTSTT----
-TTGGGSS-S-TTSTT----
-TTGGGTSSS-TTSTT----
-TTHHHHSSS-TTSTT----
-TTHHHHSSS-TTSTT----
-TTHHHHSSS-TTSTT----
-TTGGGTSSSSTTSTT----
-TTHHHHSSSSTTSTT----
-TTGGGTSSSSTTSTT----
-TTGGGTS-TTTTSTT----
-TTGGGTSSTTTTSTT----
-TTGGGTSSTTTTSTT----
-TTGGGTSSSSTTSTT----
-TTGGGTS-TTTTSTT----
-TTHHHHSSSSTTSTT----
-TTHHHHSSSSTTSTTS---
-TTHHHHS-SSTTSTT----
-HHHHTTSSS-TTSSSS---
-TTHHHHSSS-TTSTTS---
-TTHHHHSSS-TTSTT----
-TTGGGTS---TTSSSS---
-TTGGGTSSS-TTSTTS---
-TTGGGTS---TTSTT----
-TTHHHHSS--TTSTTS---
-TTHHHHS---TTSTT----
-TTHHHHSS--TTSTTS---
-TTGGGTSSS-TTSTT----
-TTGGGTSSS-TTSTTS---
-TTHHHHSSS-TTSTTS---
-TTGGGTSSS-TTSTT----
-TTHHHHSSS-TTSTTS---
-TTGGGTSS--TTSTT----
-TTHHHHSS--TTSTT----
-GGGGSSSSS-TTSTT----
--GGGSSSSS-TTSTT----
--GGGSSSSSSTTSTT----
-TTHHHHS---TTSTTS---
-TTHHHHSS--TTSTT----
-TTTTTSSSS-TTSSS----
-TTTTTTT---TTSTT----
-TTTTTTT---SSSSSS---
-GGGGTTT---SSSSSS---
-GGGGTSSSS-TTSSSS---
-GGGGTTTS--TTSSSS---
-GGGGSSSSS-TTSSSS---
-GGGGTTT---TTSSSS---
--GGGTTTSS-TTSTTS---
--GGGTTT---TTSSSS---
--GGGTTT---TTSSS----
--GGGTTT---TTSSS----
--GGGTTT---TTSSSS---
-TTTTTTTS--TTSSSS---
--GGGTTT---TT-SSS---
--GGGTTT---TTSSSS---
-GGGGTTT---TTSTT----
--GGGTTT---SSSTT----
-GGGGTSSS--TT-TT----
-GGGGS-SS--TTSTT----
--GGGT-SS--TTSTT----
--GGGTSSS--TTSTT----
-TTTTTSSSS-TTSTT----
--STTTSSS--TTSTTS---
-TGGGTSSSS-TTSTTS---
-TTHHHHSSS-TTSSSS---
-TTHHHHSSS-SSSTT----
-TTHHHHSSS-SSSTT----
-TTHHHHSSS-TTSTT----
-HHHHHHSSS-TTSTT----
-TTGGGTSSS-TTSTTS---
-TTHHHHSSS-TTSTT----
-TTHHHHS---TTSTT----
-TTHHHHSSS-TTSTT----
-TTHHHHSS--TTSTTS---
-TTHHHHSS--TTSSSS---
-TTHHHHSS--TTSTTS---
-TTHHHHSSS-TTSTTS---
-TTHHHHSSS-TTSTT----
-TTHHHHSSS-TTSTT----
-TTGGGTSSS-TTSTTS---
-TTGGGTSS--TTSTTS---
-TTHHHHSS--TTSTTS---
-TTGGGTSSS-TTSTTS---
-TTGGGSSSS-TTSTTS---
-TTGGGTSSTTTTSTTS---
-GGGGGTSSSSTTSTTS---
--GGGGTS-S-TTSTTS---
-TTHHHHSSSSTTSTT----
--GGGGTSSSSTTSTTS---
--GGGGTSSS-TTSTTS---
-TTGGGTSSSSTTSTTS---
-TTHHHHSS--TTSTTS---
-TTGGGTSSS-TTSTTS---
-TTGGGTSSS-TTSTTS---
---GGGTSS--TTSTT----
---HHHHSS--TTSTT----
-TTGGGTS-S-TTSSS----
-GGGGGTS-S-TTSSS----
--GGGGTSSS-TTSTT----
-GGGGGTSSS-TTSTT----
-GGGGGTS---TTSTT----
-TTGGGTSSS-TTSTT----
-TTHHHHS---TTSTT----
-HHHHHHS-S-TTSTT----
-TTGGGTSSS-TTSTT----
-GGGGGTSSS-TTSTT----
-GGGGGTSS--TTSTT----
-TTGGGTSSS-TTSTT----
---HHHHS-S-TTSTT----
-TTTTTTS---TTSTT----
--SHHHHS---TTSTTS---
-TTHHHHS---TTSTT----
-TT-TTTSSS-TTSTTS---
--SGGGTS---TTSTT----
-TTHHHHSSS-TTSTT----
-TTHHHHS---TTSTTS---
-TTHHHHS-S-TTSTT----
--SHHHHS-S-TTSTT----
-TTHHHHSS--TTSTTS---
-TTGGGTSSS-TTSTTS---
-TTGGGTSS--TTSSSS---
-TTHHHHS---TTSTTS---
-TTGGGTSSSSTTSTT----
-TTGGGTSS--TTSTTS---
-TTHHHHSS--TTSTTS---
--SHHHHS-S-TTSTT----
-TTHHHHS---TTSTT----
-TTHHHHSSS-TTSTT----
-TTGGGTS---TTSTTS---
-TTGGGTSSS-TTSTTS---
-TTHHHHS--STTSTT----
-TTGGGTSSSSTTSTTS---
-GGGGGTS-S-TTSTT----
-TTGGGTS-SSTTSTT----
-TTHHHHS---TTSTTS---
-TTGGGTSSS-TTSTTS---
-TTGGGTS---TTSSSS---
--SGGGTS-S-TTSTTS---
-TTGGGTS-SSTTSTTS---
--SHHHHSS--TTSTT----
-TTGGGTSSS-TTSTTS---
-TTHHHHSSS-TTSTT----
-TTHHHHSSSSTTSTTS---
--SGGGTSSSSTTSTTS---
--SGGGTSS--TTSTTS---
--SHHHHSSS-TTSTTS---
--SHHHHS-S-TTSTTS---
--SHHHHSSSSTTSTTS---
--SGGGTSSS-TTSTTS---
--SGGGTSSSSTTSTTS---
-TTHHHHSS--TTSTTS---
-TTGGGTS---TTSTTS---
-TTGGGTS-S-TTSTTS---
-TTHHHHSSS-TTSTTS---
-TTGGGTSSS-TTSTTS---
-TTGGGTSS--TTSTTS---
--SGGGTSSS-TTSSSS---
-TTGGGTS-S-TTSSS----
-TTHHHHS---TTSTTS---
-TTGGGTS---TTSTT----
-TTHHHHS---TTSTT----
-TTGGGTSS-STTSTT----
--SGGGTSS-STTSTTS---
-TTHHHHS---TTSTTS---
-TTGGGTSS--TTSTTS---
-TTGGGTS-S-TTSTT----
-TTGGGTSS--TTSTT----
-TTHHHHSS--SSSSS----
-TTGGGTS-S-TTSTT----
-TTGGGTSSS-TTSTT----
-TTGGGTSSS-TTSTT----
--SGGGTSSS-TTSTTS---
-TTHHHHSSSSTTSTTS---
-TTHHHHS-S-TTSTTS---
-TTHHHHSS--TTSTT----
-TTHHHHS-S-TTSTT----
-TTHHHHS-S-TTSTT----
-TTHHHHS---TTSSS----
--SGGGTS---TTSTT----
-TTHHHHS--STTSTT----
--SHHHHS-S-TTSTT----
-TTHHHHS---TTSTT----
--SGGGTS-S-TTSTT----
-TTGGGTSS--TTSTT----
-TTGGGTS-S-TTSTT----
-TTHHHHS-S-TTSSS----
-TTGGGTSSS-TTSTTS---
-TTHHHHSSS-TTSTTS---
-TTGGGTS---TTSTTS---
-TTGGGTS-S-TTSTT----
-TTHHHHS-S-TTSTTS---
--SGGGTS-S-TTSSS----
-TTGGGTSSS-TTSTT----
-TTGGGTSS--TTSSSS---
--SGGGTSSS-TTSTTS---
-TTHHHHS---TTSTTS---
-TTGGGTS-S-SSSTT----
-TTGGGTS-S-TTSTTS---
--SHHHHS-S-TTSTTS---
-TTHHHHSS--TTSTTS---
-TTGGGTSS--TTSTTS---
-TTGGGTS-S-TTSTTS---
-TTGGGTSS--TTSTTS---
-TTHHHHS-SSTTSTT----
-TTHHHHSSS-TTSTT----
-TTGGGTSSS-TTSTTS---
--SGGGTSS--TTSTTS---
-TTGGGTS---TTSTTS---
-TTHHHHS---TTSTTS---
-TTHHHHS-S-S-STTS---
-TTGGGTSSS-TTSTTS---
-TTGGGTS---TTSTTS---
-TTGGGTS---TTSTTS---
-TTHHHHS---TTSTT----
-TTHHHHSS--TTSTTS---
-TTGGGTS---TTSTTS---
-TTGGGTSS--TTSTTS---
-TTGGGTS-S-TTSTTS---
-TTHHHHS---TTSTTS---
-TTGGGTS---TTSTT----
-TTGGGTS---TTSTT----
-TTGGGTS--STTSTT----
-HHHHTTS-S-TTSTTS---
-TTHHHHS---TTSTTS---
-TTGGGTS---TTSTTS---
-TTGGGTS-S-TTSTTS---
-TTHHHHS---TTSTTS---
-TTHHHHS-S-TTSTTS---
-TTTTTSSS--TTSTT----
-TTGGGTS-S-TTSTT----
-TTHHHHS---TTSTTS---
-TTHHHHS---TTSTT----
-TTGGGTS-S-TTSTT----
-TTHHHHSS--TTSTT----
-TTHHHHS---TTSTT----
-TTGGGTS---TTSTT----
-TTGGGTS---TTSTT----
-TTGGGTS---TTSTTS---
-TTHHHHSSS-TTSTTS---
-TTHHHHS---TTSTT----
-TTGGGSSSS-TTSTT----
-TTGGGTSSSSTTSSS----
-TTGGGTS-S-TTSTTS---
-TTHHHHS-S-TTSTTS---
-TTHHHHS-S-TTSTT----
-TTGGGTS---TTSTTS---
-TTGGGSSSS-TTSTTS---
-TTGGGTS---TTSTTS---
-HHHHTTS---TTSTTS---
-HHHHHHSSS-TTSTTS---
--SGGGTSSS-TTSTTS---
-TTHHHHS-S-TTSTTS---
-TTGGGTS-S-TTSTTS---
-TTGGGTS---TTSTTS---
-TTHHHHS-S-TTSTTS---
-TTHHHHS---TTSTTS---
-TTGGGTS-SSTTSTTS---
-TTHHHHS-S-TTSTTS---
-TTHHHHSSS-TTSTTS---
-TTGGGTSSS-TTSTT----
-TTHHHHSSS-TTSTT----
-TTGGGTS---TTSSS----
-TTHHHHS---TTSTTS---
-TTGGGTS---TTSTT----
-TTGGGTS-S-TTSTT----
-TTGGGTS---TTSTTS---
-TTHHHHS---TTSTT----
-TTGGGTS-S-TTSTTS---
-TTHHHHS---TTSTTS---
-TTGGGTS---TTSTTS---
-TTGGGTS-S-TTSTT----
-TTHHHHS---TTSTTS---
-TTGGGTS-S-TTSSSS---
-TTGGGTS-S-TTSTT----
-TTGGGTS---TTSTT----
-TTGGGTS-S-TTSTT----
-TTGGGTS-S-TTSTTS---
-TTGGGTSSS-TTSTTS---
-TTGGGTS---TTSTT----
-TTGGGTS---TTSTT----
-TTGGGSSSS-TTSTTS---
-TTGGGTS--STTSTTS---
-TTTTTTS-S-TTSTTS---
-TTGGGTS-S-TTSSSS---
-TTGGGTS-S-TTSTTS---
-HHHHTTS---TTSTTS---
-TTGGGTS-S-TTSTT----
-TTGGGTS-S-TTSTTS---
-TTGGGTS---TTSTTS---
-TTHHHHS-S-TTSTTS---
-HHHHTTS-S-TTSTTS---
-HHHHHHS-S-TTSTTS---
-TTGGGTS-SSTTSTTS---
-TTGGGTS---TTSTTS---
-TTGGGTS---TTSTTS---
-TTGGGTS-S-TTSTTS---
-TTHHHHSSS-TTSTTS---
-TTHHHHS---TTSTTS---
-TTGGGTS---TTSTTS---
-TTHHHHS---TTSTTS---
-TTGGGTS---TTSTTS---
-TTGGGTS-S-TTSTTS---
-TTGGGTS---TTSTTS---
-TTGGGTS-S-TTSTTS---
-HHHHTTS-S-TTSTTS---
-TTGGGTS---TTSTTS---
-TTHHHHS---TTSSSS---
-TTGGGSS---TTSSSS---
-TTHHHHS---TTSTT----
-TTHHHHS-S-TTSTT----
-TTGGGTS-S-TTSTT----
-TTGGGTS---TTSTT----
-TTGGGTS-S-TTSTT----
-TTTTTTS---TTSTT----
-TTGGGTS---TTSTT----
-TTTTTTSSS-TTSTT----
-TTHHHHS-S-TTSTT----
-TTGGGTS-S-TTSTT----
-TTGGGTS-S-TTSSS----
-TTHHHHS---TTSTT----
-TTGGGTS---TTSTT----
-TTGGGTS-S-TTSTT----
-TTHHHHSSS-TTSTT----
-TTHHHHS---TTSSS----
-TTGGGTS-S-TTSTT----
-TTHHHHS-S-TTSTT----
-TTTTTTS---TTSTT----
-TTGGGTS-S-TTSTT----
-TTHHHHS---TTSTT----
-TTGGGTS---TTSTT----
-TTHHHHS-S-TTSTT----
-TTHHHHS-S-TTSTT----
-TTGGGTS-S-TTSTT----
-TTHHHHS-S-TTSTT----
-TTGGGTS---TTSTT----
-TTGGGTS---TTSTT----
-TTHHHHS-S-TTSTT----
-TTGGGTS---TTSTT----
-TTGGGTS---TTSTT----
-TTGGGTS-S-TTSSS----
-TTHHHHS-S-TTSTT----
-TTGGGTS-S-TTSTT----
-TTHHHHS-S-TTSTT----
-HHHHTTS-S-TTSTT----
-HHHHTTSS--TTSSS----
-TTGGGTSS--TTSTT----
-TTGGGTS---TTSTT----
-TTHHHHS-S-TTSTT----
-TGGGGTS-S-TTSTTS---
-TTHHHHS---TTSTT----
-TTHHHHSS--TTSTT----
-TTGGGTS-S-TTSTTS---
-TTGGGTS---TTSSSS---
-TTHHHHS-S-TTSTTS---
-TTGGGTS---TTSTT----
-TTHHHHS-S-TTSTT----
-TTGGGSS--STTSTT----
-TTHHHHS---TTSSSS---
-TTGGGTS-S-TTSTTS---
-TTHHHHS---TTSTT----
-TTGGGTS-S-TTSSSS---
-TTGGGTS-S-TTSTT----
-TTHHHHS---TTSTT----
-TTGGGTS-S-TTSTT----
-TTHHHHS-S-TTSTT----
-TTHHHHS---TTSSS----
-TTGGGTS-S-TTSTT----
-HHHHTTSS--TTSSSS---
-TTHHHHS---TTSTT----
-TTGGGTS---TTSTT----
-TTGGGTS---TTSTT----
-TTHHHHSSS-TTSTTS---
-TTHHHHS---TTSTT----
-TTGGGTS---TTSTT----
-TTGGGTS-S-TTSTT----
-TTHHHHSS--TTSTT----
-TTHHHHS---TTSTT----
-TTHHHHS---TTSTTS---
-TTHHHHS---TTSTTS---
-TTHHHHSSS-TTSTT----
-TTGGGTSS--TTSTT----
-TTHHHHS-S-TTSTTS---
-TTGGGTS---TTSTTS---
-TTHHHHS---TTSTTS---
--GGGGSSSS-TTSTTS---
-TTGGGTS---TTSTT----
-TTGGGTS---TTSTT----
-TTHHHHT---TTSTT----
-TTGGGTSS--TTSTT----
-TTHHHHS---TTSTT----
-TTGGGTS---TTSSS----
-TTGGGTS---TTSTT----
-HHHHHHS-S-TTSTT----
-TTHHHHS---TTSTT----
-HHHHTTS-S-TTSTT----
-TTTTTTS-S-TTSTTS---
-HHHHTTS-S-TTSSSS---
-TTTTTTS---TTSTTS---
-TTGGGSSSS-TTSTTS---
-HHHHHHS---TTSTTS---
-TTGGGTS-S-TTSTTS---
-TTTTTTS---TTSTTS---
-TTGGGTS---TTSTTS---
-TTHHHHS---TTSTT----
-TTHHHHS-S-TTSTTS---
-TTTTTTS-S-TTSTTS---
-TTGGGTS-S-TTSTTS---
-TTTTTTS---TTSTTS---
-TTGGGTS-S-TTSTT----
-TTGGGTS-S-TTSSSS---
-TTTTTTS-S-TTSTT----
-TTGGGTS-S-TTSSS----
-TTGGGTSSS-TTSTT----
-HHHHTTS-S-TTSTTS---
-TTGGGTSSS-TTSTTS---
-TTGGGTS-S-TTSTT----
-TTHHHHS-S-TTSTT----
-TTGGGTS---TTSTTS---
-TTGGGTSS--TTSTTS---
-TTGGGSS---TTSTT----
-TTGGGTS---TTSTTS---
-TTHHHHSS--TTSTTS---
-HHHHHTS-S-TTSTT----
-HHHHHTS-S-TTSTT----
-HHHHHTS-S-TTSTT----
-HHHHHSSSS-TTSTT----
-HHHHHTS-S-TTSTT----
-TTTTTTS-S-TTSTT----
-HHHHHTS---TTSTT----
-HHHHTSSSS-TTSTT----
-HHHHHTSS--TTSTT----
--HHHHTSS--TTSTT----
-HHHHHTSSS-TTSTT----
-HHHHHTS---TTSTT----
--HHHHTS---TTSTT----
-HHHHHTSS--TTSTT----
-HHHHHTSSS-TTSTT----
--HHHHTSSS-TTSTTS---
--HHHHTSSS-TTSTTS---
---TTTTSSS-TTSTT----
--STTTSSSS-TTSSSS---
--SGGGTSSS-TTSTT----
--SGGGTSSS-TTSTT----
-GGGGGTSSS-TTSTTS---
--GGGGTSS--TTSTT----
--SGGGTSSS-TTSTT----
--SGGGTSS--TTSTT----
-TTTTTTS-S-TTSTT----
-TTHHHHS---TTSTT----
-TTGGGTS-S-TTSTT----
-TTGGGTSS--TTSTT----
-TTGGGTS-S-TTSTTS---
-HHHHTTSS--TTSTTS---
-TTGGGTSSS-TTSTTS---
-TTGGGTSS--TTSTT----
-TTGGGTS-S-TTSTT----
-TTGGGTS---TTSTT----
-TTGGGTS-S-TTSTT----
-TTGGGTS-S-TTSTT----
-TTGGGTS-S-TTSTT----
-TTGGGTSS--TTSTT----
-TTGGGTSSS-TTSTT----
-TTGGGTS---TTSTT----
-TTGGGTSSS-TTSTT----
-TTGGGTSSS-TTSTTS---
-TTGGGTSS--TTSTT----
-TTGGGTSS--TTSTT----
-TTHHHHS---TTSTT----
-TTGGGTS---TTSTT----
-TTTTTTS-S-TTSTT----
-TTHHHHSSS-TTSTT----
-TTGGGTS-S-TTSTT----
-TTGGGTSS--TTSTTS---
-TTGGGTS-S-TTSSS----
-HHHHTTSSS-TTSTT----
-TTGGGTS-S-TTSTT----
-TTGGGTSSS-TTSTT----
-TTGGGTS---TTSTT----
-TTGGGTS---TTSTT----
-TTGGGTS---TTSTT----
-TTGGGTSSS-TTSTTS---
-TTGGGTSS--TTSTT----
-TTTTTTSS--TTSTTS---
-TTGGGTS---TTSTT----
-TTGGGTS-S-TTSTT----
-TTGGGTSS--TTSTTS---
-TTGGGTS---TTSTT----
-TTGGGTS---TTSTTS---
-TTGGGTS---TTSTT----
-TTGGGTS---TTSTT----
-TTTTTTS-S-TTSTTS---
-TTGGGSS-S-TTSTTS---
-TTGGGTSS--TTSTT----
-HHHHHSS-S-TTSTT----
-HHHHHSS-S-TTSTT----
-THHHHTSSS-TTSTT----
--HHHHTSS--TTSTT----
--HHHHTS---TTSTT----
--HHHHTSSS-TTSTT----
--HHHHTS-S-TTSTT----
-HHHHHTS---TTSTT----
--GGGTTT---TTSTT----
-HHHHHTS---TTSTTS---
-HHHHHSS---TTSTT----
-THHHHTS-S-TTSTT----
--HHHHTS---TTSTT----
--HHHHTS---TTSTT----
--HHHHTS---TTSTT----
--HHHHTS---TTSTT----
-HHHHHTS---TTSTTS---
--GGGTTSS--TTSTTS---
-TTHHHHS-S-TTSTTS---
-TTGGGTSSS-TTSTT----
-TTHHHHS---TTSTT----
-TTGGGSSS--TTSTT----
-TTHHHHS---TTSTT----
-TTGGGTS-S-TTSTT----
-TTHHHHS---TTSTT----
-TTGGGTS---TTSTT----
-TTGGGTSSS-TTSTT----
-TTGGGTS---TTSTTS---
-TTHHHHS-S-TTSTT----
-TTHHHHS---TTSTT----
-TTGGGTS---TTSTT----
-TTHHHHS---TTSTT----
-HHHHTTS---TTSTT----
-TTGGGTS---TTSTTS---
-TTHHHHS---TTSTT----
-TTGGGTS---TTSTT----
-TTHHHHS---TTSTTS---
-TTHHHHS---TTSTT----
-TTGGGTS---TTSTT----
-TTHHHHS-S-TTSTT----
-TTGGGTS---TTSTT----
-TTHHHHS-S-TTSTT----
-TTGGGTS-SSTTSTT----
-TTHHHHS---TTSTT----
-TTTTTTSS--TTSTTS---
-TTGGGTS-S-TTSTTS---
-TTGGGTS---TTSTT----
-TTTTTSS---TTSTT----
-TTGGGSS---TTSTT----
-TTGGGTS---TTSTTS---
-TTTTTTS---TTSSS----
-TTGGGTS---TTSTT----
-TTGGGTS---TTSTT----
-TTGGGTS---TTSTTS---
-HHHHTTSSS-TTSTTS---
-TTGGGTS--STTSTT----
-TTTTTTS-S-TTSTT----
-TTHHHHS---TTSTT----
-TTGGGTS---TTSTTS---
-TTGGGTS---TTSTTS---
-HHHHTTS---TTSTTS---
-TTTTTTS---TTSTTS---
-TTHHHHS-S-TTSTTS---
-TTGGGTS-S-TTSTTS---
-TTGGGTS---TTSTTS---
-TTHHHHS---TTSTTS---
-TTGGGTS-S-TTSTTS---
-HHHHHHS---TTSTTS---
-TTGGGTS-S-TTSTTSS--
-TTGGGTS---SSSTTS---
-TTGGGTS-S-TTSTTS---
-HHHHTTS---TT-SSS---
-TTGGGTS-S-TTSTTS---
-HHHHTTS-S-TTSTTS---
-TTGGGTSS--TTSSSS---
-TTHHHHS---TTSTTS---
-HHHHTTSSSSTTSTTS---
-TTGGGTS---TTSTTS---
-TTGGGTSS--SS-SSS---
-TTGGGTS---TT-TTS---
-TTTTTSS---TT-SSS---
-TTGGGTSS--TT-TTS---
-TTGGGTS---SSSTTS---
-TTHHHHT-S--SSTTS---
-TTHHHHSS--SS-TTS---
-HHHHTTSS--SS-TTS---
-TTHHHHSS--SS-SSS---
-TTGGGTSS--SS-TTS---
-TTGGGTSS--SS-TTS---
-TTGGGTSS--TT-TTS---
-TTGGGTSS--TTSTTS---
-TTGGGTSS--TTSTTS---
-TTGGGTSS--SS-TTS---
-TTGGGTSS--TT-TTS---
-HHHHTTSS--TT-TTS---
-TTGGGTSS--SS-TTS---
-HHHHTTSS--SS-TTS---
-GGGGGTSS--TT-TTS---
-TTGGGTSS--SS-TTS---
-TTGGGTSS--SS-TTS---
-HHHHTTSS--SS-TTS---
-HHHHTTSS--SS-TTS---
-HHHHTTSS--SS-TTS---
-HHHHTTSS--SS-TTS---
-HHHHTTSS--SS-TTS---
-HHHHTTSS--SS-TTSS--
-TTHHHHSS--SS-TTSS--
-HHHHHHSS--SS-TTS---
-TTHHHHSS--SS-TTS---
-HHHHTTSS--SS-TTS---
-HHHHTTSS--SS-TTSS--
-TTGGGTSS--SS-TTS---
-TTGGGTSS--SS-SSS---
-TTHHHHSS--TT-TTS---
-TTGGGTSS--SS-SSS---
-TTGGGTSS--SS-TTS---
-TTHHHHSS--SS-TTS---
-TTGGGTSS--SS-TTS---
--SSTTTSS--SS-TTS---
---HHHHSS--SS-TTS---
--SHHHHSS--SS-TTS---
--SHHHHSS--SS-TTS---
---HHHHSS--SS-TTS---
---GGGTSS--SS-TTSS--
---HHHHSS--SS-TTS---
---HHHHSS--SS-SSS---
---GGGTSS--SS-TTS---
---HHHHSS-SSS-SSS---
---GGGTSS-SSS-SSS---
---GGGTSS--SS-TTS---
---GGGTSS--SS-SSSS--
--GGGGTSS--SS-TTS---
--GGGGTSS--SS-TTS---
--GGGGTSS-SSS-TT----
--GGGGTSS-SSS-TT----
--SGGGTSS-SSS-TT----
--SGGGTS--SSS-TT----
--HHHHHSS-SSS-TT----
--SHHHHSS-SSS-TT----
-THHHHHSS--SS-TT----
--TTTTTSS--SS-TT----
-TTTTTTSS--S--TT----
--THHHHS--SS--TT----
--GGGGTS--SSS-TT----
--GGGGTSS-SSS-TT----
--SGGGTSS-SSS-TT----
-GGGGGTSS--SS-TT----
--SGGGTSS--SS-TT----
-TTGGGTS--SSS-TT----
--HHHHHSS--SS-TT----
--GGGGTS--SSS-TT----
-TTGGGTSS--SS-TT----
--GGGGTSS-SS--TT----
--GGGGTSS--SS-TT----
--GGGGTSS-SSS-TT----
--TTTTTSS-SSS-TT----
--GGGGTSS-SSS-TT----
--GGGGTS--SS--TT----
--SGGGTSS-SSS-TT----
--TGGGTSS-SSS-TT----
-HHHHTTSS-SSSBTTB---
-HHHHTTSS-SSS-TT----
-HHHHTTSS-SS--TT----
-HHHHTTSS-SSSBTTB---
-TTTTTTSS-SSS-TT----
-HHHHTTS--SSS-SS----
-TTHHHHSS-SSS-TT----
-TTGGGTS---SS-SS----
-TTGGGTSS-SS--TT----
-TTGGGTS--SS--TT----
-GGGGGTS--SSS-TT----
-GGGGGTSS-SSS-TT----
-GGGGGTS--SS--TT----
--GGGGTSS-SSS-TT----
-GGGGGTSS-SSS-SS----
-GGGGGTS--SSS-SS----
-GGGGGTSS-SSS-TT----
-GGGGGTSS-SSS-TT----
-TTHHHHSS-SSSBTTB---
-GGGGGTSS-SSS-SS----
--GGGGTSS-SSS-TT----
-TTHHHHSS-SSS-TT----
-GGGGGTS--SS--TT----
-GGGGGTSS-SS--TT----
-GGGGGTSS-SSS-TT----
-GGGGGTSS-SSS-SS----
-GGGGGTSS-SSS-TT----
-GGGGGTS--SSS-TT----
-GGGGGTSS-SSS-TT----
-GGGGGTS--SS-BTTB---
-GGGGGTSS-SSS-TT----
-TTHHHHSS-SSS-TT----
-TTGGGTSS-SSS-TT----
-TTGGGTS---SS-TT----
-TTSTTTSS--SS-TT----
-TTGGGTSS--SS-TT----
-TTGGGTSS--SS-TTS---
--SGGGTSS--SS-TT----
-TTGGGTSS--SS-TT----
-TTGGGTSS-SSS-TT----
-TTHHHHS--STT-TTS---
-TTGGGTSS-SSS-TTS---
-TTGGGTS--SSS-TT----
--SGGGTSS--TT-TT----
-TTGGGTSS--TTSTT----
-TTHHHHSS--SSSSS----
---GGGTSS--TT-TT----
-TTGGGTS---TT-SS----
-TTGGGTSS--SS-SS----
--SGGGTS---SSSTT----
-TTGGGTSS--TT-TT----
--SGGGTSS--SSSSS----
-TTGGGTSS--SSSSS----
-TTGGGTSS--SS-SS----
-TTHHHHSS-STT-TT----
--SGGGTSS-SSS-TT----
-TTGGGTSS-STT-TT----
-TTGGGTSS-SSS-TT----
-TTGGGTSS-SSS-TT----
-TTGGGTSS-SSS-TT----
-TTGGGTSS--SS-SS----
--SGGGTSS--SS-TT----
--SSTTTSS--SS-TT----
-TTGGGTSS-SSS-TT----
-GGGGGTS--SSS-SS----
-TTGGGTSS-SSS-TT----
-TTGGGTS--SSS-TT----
-TTHHHHS--SSS-SS----
--SGGGTSS-SSS-TT----
--SGGGTSS--SS-TT----
-TTGGGTSS-SS--TT----
-TTGGGTSS--SS-TT----
--SGGGTSS-SSS-TT----
--SHHHHSS-SS--TT----
-TTHHHHSS-SS--TT----
-TTHHHHSS-SSS-TT----
-TTHHHHS--SSS-SS----
-TTHHHHSS-SSS-TT----
-TTGGGTSS-SSS-TT----
-TTHHHHSS-SSS-TT----
-TTHHHHSS-SSS-SS----
-TTGGGTSS-SSS-TT----
--SHHHHS--SSS-TT----
-TTHHHHSS-SSS-TT----
--SGGGTSS-SSS-TT----
-TTGGGTSS-SSS-SS----
--SGGGTSS--SS-TT----
--SGGGTSS-SSS-TT----
-TTGGGTSS--SS-SS----
-TTGGGTSS-SS--TT----
--SHHHHS--SSS-TT----
-TTGGGTSS-SSSBTTB---
-TTHHHHSS-SSS-TT----
-TTGGGTSS-SSS-TT----
--SGGGTSS-SSS-SS----
-TTHHHHS--SSS-SS----
-TTGGGSSS-SSS-TT----
-TTGGGTSS-SSS-TT----
-TTGGGTSS-SSS-TT----
-TTSTTTSS-SSS-TT----
-TTGGGTSS-SSS-TT----
-TTHHHHSS-SSS-TT----
-TTGGGTSS-SS--TT----
-TTHHHHSS-SSS-TT----
-TTGGGTSS-SSS-SS----
-TTHHHHS--SSS-TT----
-TTGGGTS--SSS-TT----
-TTHHHHSS--SS-TT----
-TTGGGTS--SS--TT----
-TTHHHHSS--SS-TT----
-TTGGGTSS--SS-TTS---
-TTGGGTSS--TT-TT----
-TTGGGTSS-SSS-TT----
-TTGGGTS--SSS-TT----
-TTHHHHS--SSS-TT----
---GGGTSS-SSS-TT----
---HHHHSS-SSS-TT----
--SHHHHSS-SS--TT----
-TTHHHHSS-SS--TT----
-TTGGGTSS-SSS-TT----
-TTGGGTSS-SSS-TT----
--SGGGTSS-SSS-TT----
-TTHHHHS--SSS-TT----
-TTHHHHSS--SS-TT----
-TTHHHHSS-SSS-TT----
-TTGGGTSS-SSS-SS----
-TTGGGTSS-SSS-TT----
--SHHHHS--SSS-TT----
--SGGGTSS-SSS-TT----
-TTGGGTSS-SSS-TT----
-TTHHHHSS-SSS-TT----
-TTGGGTS--SSS-TT----
-TTHHHHSS-SSS-TT----
-TTGGGTSS--SS-TT----
-TTHHHHSS-SSS-TT----
-TTGGGTSS-SSS-TT----
-TTGGGTSS--SS-SSS---
-TTGGGTSS--SS-TTS---
-TTGGGTSS--SS-TTSS--
-TTGGGTSS--SS-TTSS--
-TTHHHHSS--SS-TTS---
-TTGGGTSS--SS-TTS---
-TTHHHHSS--SS-TTS---
-TTGGGTS---SS-SSS---
-TTHHHHSS--TT-TTS---
-TTHHHHSS--TT-TTS---
--SGGGTSS--SS-TTS---
--SGGGSSS--SS-TTS---
-TTGGGTS--SSS-TTS---
-TTGGGTSS-SSS-TTS---
--SGGGTSS--SS-SSS---
--SGGGTSS--SS-TTS---
-TTGGGTSS--SS-TTS---
-TTGGGTSS--SS-TTS---
-TTGGGTSS--SS-TTS---
-TTHHHHSS--SS-SSS---
-TTGGGTSS--SS-TTS---
-TTHHHHSS--SS-TTS---
--SHHHHSS--SS-TTS---
--SHHHHS---SSSTTS---
--SGGGTSS--SS-TTS---
-TTHHHHSS--SS-TTS---
--SGGGTS---SSBTTB---
-TTHHHHSS--SS-SSS---
-TTHHHHSS--SS-TTS---
--SHHHHSS--SS-TTS---
-TTGGGTSS--SS-TTS---
-TTGGGTSS--S--TTS---
--SGGGTSS--SS-TT----
-TTGGGTSS--SS-TT----
-TTGGGTSS--SS-TT----
-TTHHHHSS-SSS-TT----
-TTHHHHSS--SS-SS----
--SHHHHSS--SS-TT----
-TTGGGTS--SSS-TT----
-TTHHHHSS-SSS-SS----
--SGGGTSS--SS-TT----
-TTHHHHSS--SS-TT----
-TTHHHHSS--SS-TT----
-TTGGGTSS--SSSTTS---
-TTHHHHS---SS-TT----
-TTGGGTS---SSSTT----
--SGGGTSS--TT-TT----
-TTGGGTSS-SSS-TT----
--SHHHHS---SS-TT----
-TTGGGTSS--SS-TT----
-TTGGGTSS-SSS-TT----
-TTGGGTSS--SS-TT----
-TTGGGTSS--SS-TT----
-TTGGGTSS--SSSSS----
-TTGGGTSS--SSSSS----
-TTHHHHSS--SS-SS----
-TTGGGTSS--TT-TT----
-TTGGGTSS--SSSSS----
-TTHHHHSS--SS-TT----
-TTGGGTSS--SS-TT----
-TTGGGTSS--TT-TT----
-TTHHHHSS--TTSTT----
-TTGGGTSS--TT-SS----
-TTGGGTSS--SS-TT----
-TTGGGTS---SS-SS----
-TTGGGTSS--SS-SS----
---HHHHSS--SS-TT----
---GGGTSS--TTSTT----
---HHHHS---TT-TT----
----TTTSS--TTSTT----
---GGGTSS--SS-TT----
---HHHHS---TT-TT----
---GGGTSS--TTSTT----
---GGGTSS--TT-TT----
---GGGTSS--TTSTT----
---GGGSSS--TT-TT----
---GGGTSS--TT-SS----
---GGGTSS--TT-TT----
---STTTSS--TT-TT----
-TTGGGTSS--TT-SS----
---HHHHSS--SS-TT----
---GGGTS---TT-TT----
---HHHHS---TTSTT----
---HHHHS---SSSTT----
---HHHHS---TTSTT----
---HHHHS---TT-TT----
---GGGTS---TT-TT----
---GGGTS---TTSTT----
--SGGGTS--STT-TT----
---GGGTSS--TT-TT----
---GGGTS---TTSTT----
---GGGTSS--TTSTT----
-TTHHHHSS--TT-SS----
-TTHHHHS---TTSTT----
-TTGGGTSS--TT-SS----
-TTHHHHS---TT-TT----
-TTHHHHSS--TT-TT----
-TTHHHHS---TT-TT----
-TTGGGTS---TT-TT----
-TTGGGTS---TTSTT----
-TTHHHHSS--TT-TT----
-TTGGGTSS--TT-TT----
-TTGGGTSS--TTSTT----
-TTHHHHSS--TT-SS----
--SHHHHSS--TTSTT----
--SGGGTSS--TT-TT----
--SGGGTSS--TTSTT----
--SHHHHS---TTSTT----
--SGGGTS---TT-TT----
--SGGGTSS--TT-TT----
--SGGGTSS--TT-SS----
--SHHHHSS--TTSSS----
--SHHHHSS--TT-SS----
--STTTTSS--SS-SS----
--SGGGTSS--TT-TT----
--SHHHHSS--TT-TT----
--SGGGTSS--TT-TT----
--SHHHHS--STT-TT----
--SHHHHS---SS-TT----
--SHHHHSS--TT-TT----
--SGGGTSS--TT-SS----
--SGGGTS---SS-SS----
--SHHHHS---TT-TT----
--SHHHHS---TTSTT----
--SGGGTSS--TTSSS----
--SGGGTS---TTSTT----
--SGGGTSS--TTSTT----
--SGGGTSS--SSSTT----
--SGGGTS---TTSSS----
--SGGGTS---TT-TT----
--SGGGTSS--TT-TT----
--SGGGTSS--TT-TT----
--SGGGTSS--SS-TT----
--SGGGTSS--TT-TT----
--SGGGTS---TT-TT----
--SGGGTS---SSSTT----
--STTTTSS--SSSTT----
--SGGGTSS--TTSTT----
--SHHHHS---TTSSS----
--SHHHHS---SSSSS----
--SGGGTS---SSSTT----
--SGGGTS---TTSTT----
--SGGGTS---TT-TT----
--SGGGTS---TTSTT----
---GGGTSS--TT-TT----
--SGGGTS---TT-TT----
--SHHHHS---TT-TT----
-TTGGGTS---TT-SS----
-TTGGGTSS--TTSTT----
-TTHHHHS---TTSSS----
-TTGGGTS---SSSTT----
-TTGGGTS---TT-TT----
-TTGGGTS---TTSTT----
-TTGGGTS--STT-TT----
--SGGGTS---TT-TT----
-TTGGGTS---TTSTT----
--SGGGTS---TT-TT----
-TTGGGTSS--TT-TT----
-TTGGGTS---SSSTT----
-GGGGGTS---TTSTT----
-TTGGGTSS--TT-TT----
-TTGGGTS---SSSTT----
-TTGGGTS---TTSTT----
--SGGGTS---TT-TT----
--SGGGTS--STT-TT----
-TTGGGTS---TT-TT----
-TTGGGTS---TT-TT----
-TTGGGTSS--TT-TT----
-TTGGGTS---TT-TT----
--SGGGTS--STT-TT----
-TTGGGTSS--TTSTT----
-TTGGGTS---TTSTT----
---GGGTSS--TT-TT----
-TTGGGTS---TT-TT----
-TTGGGTS---TT-TT----
--SGGGTSS--TT-TT----
-TTGGGSS---TTSTT----
-TTGGGTSS--TT-TT----
---GGGTSS--TT-TT----
-TTGGGTSS--TT-TT----
--SGGGTS---TTSTT----
--SGGGTSS--TT-TT----
-TTGGGTS---TT-TT----
-TTHHHHS---TTSTT----
-TTGGGTS---SS-SS----
-TTGGGTS---TT-TT----
-TTGGGTS---TT-SS----
-TTGGGTSS--TT-TT----
-TTGGGTS---TTSTT----
-TTGGGTS---TT-TT----
-TTHHHHSS--TT-TT----
-TTGGGTS---TTSTT----
-TTGGGTS---TTSTT----
---GGGTS---TT-TT----
---GGGTS---TT-TT----
---GGGTS---TT-TT----
---GGGTS---TT-TT----
-TTGGGTS---TT-TT----
-TTHHHHS---TT-SS----
-TTGGGTSS--TTSSS----
-TTGGGTSS--TT-SS----
---GGGTS---TT-TT----
--SGGGTSS--TT-TT----
--SGGGTSS--TT-TT----
-TTHHHHSS--TTSTT----
--SGGGTSS--TT-TT----
-TTHHHHSS--TT-TT----
-TTHHHHS---SSSSS----
-TTGGGTSS--TT-SS----
-TTGGGTS---SSSSS----
--SHHHHS---SSSTT----
-TTGGGTS---TT-TT----
---GGGTS---TTSTT----
-TTGGGTS---SSSTT----
-TTHHHHSS--TT-TT----
-TTGGGTSS--SSSTT----
--SGGGTS---TT-TT----
---GGGTSS--TT-TT----
--SGGGTSS--TTSTT----
--SGGGTSS--TT-SS----
--SHHHHS---SSSTT----
---GGGTS---TTSSS----
---GGGTS---TTSTT----
---GGGTSS--SS-SS----
-TTHHHHSS--SSSTT----
-TTHHHHS---TT-SS----
-TTHHHHSS--SSSSS----
--SGGGTSS--TT-TT----
--SGGGTS---TT-SS----
-TTGGGTS---TT-TT----
-TTTTTTSS--SS-TT----
-TTGGGTS---SS-TT----
-TTGGGTSS--TT-TT----
-TTHHHHSS--SS-TT----
-TTHHHHS---SS-SS----
-TTGGGTS---SS-SS----
-TTGGGTSS--SS-SS----
-TTGGGTS---SSSSS----
-TTGGGTS---SSBTTB---
-TTTTTTSSS-TTSTT----
-TTGGGTS---SSSTT----
-TTHHHHS---SSSTT----
-TTGGGTS---TTSTT----
-TTGGGTSS--TTSTT----
-TTGGGTS-S-SSSTT----
-TTGGGTS---SSSTT----
-TTGGGTSS--SSSTT----
-TTHHHHS---SSSTT----
-TTGGGTS---SSSTT----
-TTGGGTSS--SS-TT----
-TTGGGTS---SSSTT----
-TTHHHHS-S-SSSTT----
-TTGGGTSS--SSSTT----
-TTGGGTS---SSSTT----
--SGGGTS---SSSTT----
-TTGGGTS---SSSTT----
-TTGGGTSS--SSSTT----
-TTGGGTS---SSSTT----
-TTGGGTS---SSSTT----
-TTGGGTS---SSSSS----
-TTHHHHS---SSSTT----
-TTGGGTS---SSSSS----
-TTGGGSSS--SSSTT----
-TTGGGTS---TTSTT----
-TTGGGTS---TTSTT----
--SGGGTS---TTSTT----
-TTGGGTS-S-TTSTT----
-TTGGGTS-S-TTSTT----
--SGGGTS---TTSTT----
--SGGGTS---TTSTT----
--SGGGTS---TTSTT----
-TTGGGTS---SSSTT----
-TTHHHHS---TTSTT----
-TTGGGTSS--SSSSS----
-TTHHHHS---TTSTT----
-TTGGGTS-S-TTSTT----
-TTGGGTS---TTSTT----
-TTGGGTS---TTSTT----
-TTHHHHS-S-SSSTT----
-TTGGGTS---SSSTT----
-TTGGGTS---TTSTT----
-TTGGGTS-S-TTSTT----
-TTHHHHS---TTSTT----
-TTHHHHS-S-TTSTT----
--THHHHS---TTSTT----
--SGGGTS---TTSTT----
-TTGGGTSS--TTSTT----
-TTGGGTSSS-TTSTT----
-TTHHHHSSS-TTSTT----
-TTHHHHS-S-SSSSS----
-TTGGGTSS--TTSSS----
-TTGGGTSSSSTTSTT----
-TTHHHHSS-STTSTT----
-TTHHHHSSS-TTSTT----
-TTHHHHSS--TTSTT----
-TTHHHHS---TTSTT----
-TTHHHHS---SS-TT----
-TTGGGTSS--TTSTT----
-TTGGGTSS--TTSTT----
-TTGGGTSS--SS-TT----
-TTGGGTSS--TT-SS----
-TTGGGTS---TT-TT----
--SGGGTS---SS-TT----
-TTGGGTS---TT-TT----
-TTHHHHSS-STTSTT----
-TTHHHHSS--TT-TT----
-TTGGGTS---TTSTT----
-TTGGGTS---TT-TT----
-TTGGGTS--STTSTT----
-TTGGGTS---TTSTT----
-TTGGGTSS--TTSTT----
-TTGGGTSS--TT-TT----
-TTGGGTSS--TTSTT----
-TTGGGTSS--TT-TT----
-TTGGGTSS--TT-TT----
-TTHHHHSSS-TTSTT----
-TTGGGTSS--SS-TT----
-TTGGGTSS--TTSTT----
-TTHHHHSS--TT-TT----
-TTGGGTSS--TT-TT----
-TTHHHHSS--TTSSS----
-TTGGGTSS--TT-TT----
-TTGGGTSS--TTSTT----
-TTGGGTSS--TTSTT----
--SGGGTSS--SSSTT----
--SGGGTSS--TT-TT----
-TTGGGTSS--TT-TT----
-TTGGGTSS--TTSTT----
-TTHHHHSS--TTSTT----
-TTGGGTSS--TT-TT----
-TTGGGTSS--SSSTT----
-TTGGGTSS--TT-TT----
-TTGGGTSS--TTSTT----
-TTGGGTSS--TT-TT----
-TTGGGTSS--TTSTT----
-TTGGGTS---TT-TT----
-TTGGGTSS--SS-TT----
-TTGGGTSS--TTSTT----
--SGGGT-SS-TTSTT----
--SGGGTS---SSSTT----
---GGGTSS--TTSTT----
-TTGGGTS---TTSTT----
---GGGTSS--SSSTT----
---GGGTSSS-TTSTT----
---GGGTS-S-SSSTT----
---GGGTS---SSSTT----
-TTGGGTS---SSSTT----
---GGGTS---SSSSS----
-TTHHHHS---SSSTTT---
-GGGGGTS---SSSTT----
-TTHHHHSS--SSSTTT---
-GGGGGTS---SSSTTT---
-TTHHHHSS--TTSTTT---
-GGGGGTS---TTSTT----
-GGGGGTS---SSSTT----
-GGGGGTSS--SSSTT----
-TTGGGTSS--SSSGGG---
-GGGGGTS---SSSTTS---
-GGGGGTS---SSSSTT---
-GGGGGTSS--SSSGGG---
-TTGGGTSS--SSSGGG---
--SGGGTS---SSSTTS---
--SGGGTSS--SSSGGG---
-TTHHHHS---SSSGGG---
-TTGGGTSS--TTSGGG---
-TTGGGTS-S-SSSGGG---
-TTGGGTS---SSSSSS---
-GGGGGTS---SSSGGG---
-TTGGGTS---SSSTTT---
--SGGGTS---SSSTT----
---HHHHS---SSSTTT---
--SHHHHS---SSSTTT---
--GGGGTSS--TTSTTT---
-GGGGGTS---TTSTTT---
-TTGGGSS---TTSTT----
-HHHHHHSS--TTSTTT---
-TTGGGTSS--TTSTTTS--
-TTGGGTSS--TTSTTTS--
-TTGGGTSS--TTSTTT---
-TTGGGTS---SSSTTT---
-HHHHHHSSS-SSSTTTS--
-TTGGGTSS--SSSTTTS--
-TTGGGTSSS-SSSTTTS--
-TTGGGTSSS-SSSTTTS--
-TTGGGTSSS-TTSTTTS--
-TTGGGTSSS-SSSTTTS--
-TTGGGTSSS-SSSTTT---
-TTHHHH-SS-SSSTTT---
--SGGGTSSS-SSSTTT---
--SGGGTSS--TTSTT----
-TTGGGTSSS-SSSTTT---
-TTGGGTSSS-SSSGGG---
-TTSTTSSS--SSSTTT---
-TTHHHHS---SSSTTT---
-TTHHHHSS--SSSTTT---
-TTGGGTSS--SSSTTT---
-TTTTTTS---SSSTTT---
-TTSGGGS---SSSTTT---
--SHHHHSS--SSSTTT---
--SHHHHS-----STTT---
-TTTTTTT---SSSTTT---
-TTHHHHSS---SSTTT---
-TTSHHHH-S--SSTTT---
-TTHHHHSS--SSSTTT---
-TTTTTTS---SSSTTT---
-TTHHHHT---SSSTTT---
-TTHHHHH----SSTTT---
-TTHHHHT---SSSTTT---
-TTHHHHH----SSTTT---
-TTHHHHT---SSSTTT---
-TTHHHHHT--SSSTTT---
-TTHHHHH---SSSTTT---
-TTTTTTT---SSSTTT---
-TTHHHHT----SSTTTS--
-TTHHHHT----SSTTT---
-GGGTGGG---SSSTTT---
-TTHHHHT----SSTTT---
-TTHHHHT---SSSTTT---
-TTHHHHTS--SSSTTTS--
-TTHHHHH---SSSTTT---
--SHHHHHT--S-STTT---
-TTHHHHT---SSSTTTS--
-TTHHHHH----SSTTTS--
--STTGGGS---SSTTT---
---HHHHH---SSSTTTS--
---HHHHSSS-SSSTTT---
---HHHHSS--SSSTTTS--
---TTTTS-S-S-STTTS--
---TTTTSSS-SSSTTTS--
---TTGGG---SSSTTTS--
---HHHHH----SSTTTS--
---HHHHT---SSSTTTT--
---TGGGSS---SSTTT---
---TTGGG---SSSTTTS--
---TTGGG---SSSTTTT--
---HHHHT---SSSTTTS--
---HHHHT---SSSHHHH--
---HHHHSS--S-SHHHH--
---HHHHTT-SSSSTTTS--
---HHHHHS--SSSHHHH--
---TTGGG---SSSGGGS--
---HHHHT---SSSTTTS--
---HHHHH---SSSTTTT--
---HHHHH--SSSSTTTS--
---HHHHHT--SSSHHHH--
--SHHHHH---SSSHHHH--
-TTHHHHH---SSSGGGT--
-TTHHHHH-S-SSSHHHH--
-TTHHHHH-S-SSSTTTS--
-TTHHHHH--SSSSHHHH--
-TTHHHHH--SS--TTTS--
-TTHHHHH---S-STTSS--
--SHHHHH---SSSTTSS--
-TTHHHHH-S-S-SGGGS--
-TTHHHHH---SSSGGGG--
-TTHHHHH--S---GGGG--
--SHHHHH--SS--GGGG--
-TTHHHHH--SSS-GGGG--
-TTHHHHH--STT-GGGG--
-TTHHHHT---SS-GGGG--
---HHHHH---TT-GGGS--
---HHHHH--SS--GGGS--
--SHHHHH--SSS-GGGS--
--SHHHHH--SS-SGGGS--
--SHHHHH--SS--GGG---
--SSGGGT--SS--TTS---
--SHHHHH--SS--TTSS--
--SHHHHH--SSS-GGGS--
---HHHHH--SSSBTTBS--
--SHHHHH--SS--GGGS--
--SHHHHH--SSS-GGGS--
--HHHHHH---SS-TTSS--
--TTHHHH--SSS-GGGS--
--HHHHHH--SS--GGG---
--HHHHHH--SS--GGG---
--HHHHHH--SSSSGGG---
--TTHHHH--SS--GGGS--
--HHHHHH--SS-SGGG---
--SHHHHH--SS--GGGS--
--HHHHHH--SS-SGGGS--
--HHHHHHT-SSS-GGG---
--HHHHHH--SSS-TTS---
--HHHHHH--SS--GGG---
--HHHHHH--SSS-TT----
--HHHHHH--SS-STT----
--HHHHHH--SS-BTTB---
--HHHHHH--SS-SGGG---
--HHHHHH--SS-SGGG---
--HHHHHH--SS--TTS---
--HHHHHH--SS-SGGG---
--HHHHHH--SS--GGG---
--HHHHHH--SSSSGGG---
--HHHHHH--SS-STT----
--HHHHHH--STTSTT----
--HHHHHH--SSS-TT----
--HHHHHH--STT-TT----
--HHHHHHT-STT-TT----
--HHHHTTT-SSSSTT----
--HHHHHH--SSSSTT----
--HHHHHH---SSSTT----
--HHHHHH--SS--TT----
--HHHHHH--SSS-TT----
--HHHHHH--STT-TT-S--
--HHHHHH--STT-TT-S--
--HHHHTT--STT-TT----
--HHHHHHT-STT-TT-S--
--HHHHHHT-SSS-TT-S--
--HHHHHHT-SSS-TT-S--
--HHHHHTT-STT-TT-S--
--HHHHHHT-STT-TT-S--
--HHHHTTT-STTSTT----
--HHHHHHT-SSS-TT----
--HHHHHHT-SSS-TT----
--HHHHHHT-SSS-TT-S--
--HHHHHTT-SSS-TT----
--HHHHHTT-SSS-TT-S--
--HHHHHTT-SSS-TT----
--HHHHHTT-SSS-TT----
--HHHHHHT-SSS-TT----
--HHHHHTT-SSS-TT----
--HHHHHTT-SS--TT----
--HHHHHHT-SSS-TT----
--HHHHHHT-SSS-TT----
--HHHHHTT-SSS-TT----
--HHHHHTT-SSS-SS----
--HHHHHTT-SSS-TT----
--HHHHHTT-SSS-TT----
--HHHHHHT-SSS-SS----
--HHHHHHT-SSS-TT-S--
--HHHHHHT-SSS-TT-S--
--HHHHHHT-SSS-SS-S--
--HHHHHHT-SSS-TT-S--
--HHHHHTT-STT-TT-S--
--HHHHHTT-STT-SS-S--
--HHHHHTT-STT-TT-S--
--HHHHHTT-SSS-SS-S--
--HHHHHTT-STT-SS-S--
--HHHHHHT-SSS-SS-S--
--HHHHTTT-SSS-SS----
--HHHHHTT-SSS-TT----
--HHHHHHT-STT-SS----
--HHHHHHT-STT-SS-S--
--HHHHHTT-SSS-TT-S--
--HHHHHHT-SSS-TT----
--HHHHTTT-SSS-SSSS--
--HHHHHHT-SSS-SSSS--
--HHHHHTT-SSS-TTSS--
--HHHHHTT-SSS-TTSS--
--HHHHHTT-SSS-SSSS--
--HHHHHTT-SSS-TTSS--
--HHHHHTT-SSS-TT-S--
--HHHHHTT-SSS-TT-S--
--HHHHHTT-SSS-TT-S--
--HHHHTTT-SSS-TTSS--
--HHHHHHT-SSS-TTSS--
--HHHHHTT-SSS-TTSS--
--HHHHHTT--SS-SSSS--
--HHHHTTT--SS-SSSS--
--HHHHHTT--SS-TTSS--
--HHHHHTT-SSS-TTSS--
--HHHHHTT-SSS-TTS---
--HHHHHTT-SS--TTS---
--SHHHHTT-SS--TTS---
--HHHHHTT-SS--TTS---
--HHHHHTT-SS--TTS---
--HHHHHHT-SS--TTS---
--HHHHHTT-SS--TTSS--
--HHHHHTT-SSS-TTS---
--HHHHHTT-SS--TTS---
--HHHHHTT-SS--TTTT--
--HHHHHTT-SSS-TTTT--
--HHHHHTT-SS--TTS---
--HHHHHTT-SSS-SSS---
--HHHHHTT-SSS-SSS---
--HHHHHTT-SSS-SSS---
--HHHHHTT-SSS-TTS---
--HHHHHTT-SSS-TTS---
--HHHHHTT-SSS-SSS---
--HHHHHTT-SSS-SSS---
--HHHHHTT-SSS-SSS---
--HHHHHTT-SSS-SSS---
--HHHHHHT-SSS-SSS---
--HHHHHHT-SSS-SSS---
--HHHHHTT-SSS-SSS---
--HHHHHTT-SSS-SSS---
--HHHHHTT-SSS-SSS---
--HHHHHTT-SSS-SSS---
--HHHHHTT-SSS-SSS---
--HHHHHTT-SSS-SSS---
--HHHHHTT-SSS-SSS---
--HHHHTTT-SSS-SSS---
--HHHHHTT-SSS-SSS---
--HHHHHTT-SSS-SSS---
--HHHHHTT-SSS-SSS---
--HHHHHTT-SSS-SSS---
--HHHHHHT-SSS-SSS---
--HHHHHTT--SS-SSS---
--HHHHTTT-SSS-SSS---
--HHHHHTT-SSS-SSS---
--HHHHHTT-SSS-SSS---
--HHHHHTT-SSS-SSS---
--HHHHHTT--S--SSS---
--HHHHHTT-SSS-SSS---
--HHHHHTT-SSS--SS---
---HHHHTT-SSS-SSS---
--HHHHHTT-SS--SSS---
--HHHHTTT-SSS-SSS---
--HHHHHTT-SSS-SSS---
--HHHHHTT-SS--SSS---
--HHHHHS--SS--SSS---
--HHHHHTT--SS-SSS---
--HHHHHTT-SSS-SSS---
--HHHHHTT-SSS-SSS---
--HHHHHTT-SSS-SSS---
--HHHHHTT-SSS-SSS---
--HHHHHTT--SS-SSS---
--HHHHHHT-SS--SSS---
--HHHHHTT-SS--SSS---
--HHHHTTT-SSS-SSS---
--HHHHHTT-SSS-SSS---
--HHHHHTT-SS--SSS---
--HHHHHTT-SSS-SSS---
--HHHHHHT-SS--SSS---
--HHHHHHT-SSS-SSS---
--HHHHHHT-SSS-SSS---
--HHHHHHT--SS-SSS---
--HHHHHHT-SS--SSS---
--HHHHHTTSSS--SSS---
--HHHHHTT-SSS-SSS---
--HHHHHTT-SS--SSS---
--HHHHHTT-SSS-SSS---
--HHHHHTT-SSS-SSS---
--HHHHHTT-SSS-SSS---
--HHHHHTT-SS--SSS---
--HHHHHTT-SSS-SSS---
--HHHHHTT-SSS-SSS---
--HHHHHTT-SSS-SSS---
--HHHHHTT-SSS-SSS---
--HHHHHTT-SSS-SSS---
--HHHHHTT-SS--SSS---
--HHHHHTT--S--SSS---
--HHHHHTT-SS--SSS---
--HHHHHTT-SS--SSS---
--HHHHHTT-SS--SSS---
--HHHHHTT-SS--SSS---
--TTHHHHT-SS--SSS---
--HHHHHTT-SS--SSS---
--HHHHHTTSSS--SSS---
--HHHHHTT-SS--SSS---
--HHHHHTT-SSS-SSS---
--HHHHHTT-SS--SSS---
-THHHHHTT-SS--SSS---
--HHHHHTT-SS--SSS---
--HHHHHTT-SS--SSS---
--HHHHTTT-SS--SSS---
--HHHHHTT-SS--SSS---
--HHHHHTT-SS--SSS---
--HHHHHTT-SS--SSS---
--HHHHHTT-SS--SSS---
--HHHHHTT-SS--SSS---
--HHHHHTT-SSS-SSS---
--HHHHHHT-SSS-SSS---
--HHHHHTT-SS--SSS---
--HHHHHTT-SSS-SSS---
--HHHHHHTSSS--SSS---
--HHHHHHT-SS--SSS---
--HHHHHTT-SSS-SSS---
--HHHHTTT-SSS-SSS---
--HHHHHTT-SS--SSS---
--HHHHHTT-SSS-SSS---
--HHHHHTT--SS-SSS---
--HHHHHTT--S--SSS---
--HHHHSSS--SS-SSS---
--HHHHTTS--S--SSS---
--HHHHHTS--S--SSS---
--HHHHTTS--S--SSS---
--HHHHTTS--SS-SSS---
--HHHHTSS--SS-SSS---
--HHHHHTS--SS-SSS---
--HHHHTTS--SS-SSS---
--HHHHTTT--SS-SSS---
--HHHHTTS--SS-SSS---
--HHHHTTS--SS-SSS---
--HHHHHTS--SS-SSS---
--HHHHTTS--SS-SSS---
--HHHHTTS--SS-SSS---
--HHHHTTS--SS-SSS---
--HHHHTTS--SS-SSS---
--STTTTTS-SS--SSS---
--HHHHTTS-SS--SSS---
--HHHHTTS-SSS-SSS---
--HHHHTTS-SSS-SSS---
--HHHHTTS-SS--SSS---
--HHHHTTS-SS--SSS---
--HHHHTTS--S--SSS---
--HHHHTT--SS--SSS---
--HHHHTTS-SSS-SSS---
--HHHHTTS-SS--SSS---
--HHHHTTS-SS--SSS---
--HHHHTT--SS--SSS---
--HHHHTT--SSS-SSS---
--HHHHTTT-SSS-SSS---
--HHHHTTT-SSS-SSS---
--HHHHTTS-SS--SSS---
--HHHHTTS-SSS-SSS---
--HHHHTTT-SSS-SSS---
--HHHHTTS-SSS-SSS---
--HHHHTTT--SS-SSS---
--HHHHTTS-SSS-SSS---
--HHHHTTT-SSS-SSS---
--HHHHTTS-SSS-SSS---
--HHHHTTT-SSS-SSS---
--HHHHTTS-SSS--SS---
--HHHHTTS-SSS-SSS---
--HHHHTTS-SSS-SSS---
--HHHHTTS--SS-SSS---
--HHHHHTS-SSS-SSS---
--HHHHTSS-SSS-SSS---
--HHHHTTS-SSS-SSS---
--TTGGGSS--SS-SSS---
--HHHHTTT-SSS-SSS---
--TTGGGTT-SSS-SSS---
--HHHHTTS-SSS-SSS---
--HHHHHT--SSS-SSS---
--HHHHTTS-SSS-SSS---
--HHHHHTT-SSS-SSS---
--HHHHHTT--SS-SSS---
--HHHHTT--SSS-SSS---
--HHHHHTT-SSS-SSS---
--HHHHHTT--SS-SSS---
--HHHHTTT-SSS-SSS---
--HHHHTTS-SSS-SSS---
--TTTTTTT-SSS-SSS---
--HHHHHTT-SSS-SSS---
--HHHHHTT-SSS-SSS---
--HHHHHTT--SS-SSS---
--HHHHHTT--SS-SSS---
--HHHHHTT--SS-SSS---
--HHHHHTT-SSS-SSS---
--HHHHHTT--SS-SSS---
--HHHHHTT--SS-SSS---
--HHHHHTT-SSS-SSS---
--HHHHHTT-SSS-SSS---
--HHHHHTT-SS--SSS---
--TTTTTTT-SS--SSS---
--HHHHHTT-SSS-SSS---
--HHHHHTT-SSS-SSS---
--HHHHHTT-SSS-SSS---
--HHHHHTT-SSS-SSS---
--HHHHHTT--SS--SS---
--HHHHHTT-SS--SSS---
--HHHHHTT-SSS-SSS---
--HHHHHTT-SS--SSS---
--HHHHHTT-SS--SSS---
--TTGGGTT-SS--SSS---
--HHHHHTT-SS--SSS---
--HHHHHTT-SS--SSS---
--HHHHHTT-SSS-SSS---
--HHHHHTTSS-S-SSS---
--HHHHHTT-SSS-SSS---
--HHHHHTT-S-S-SSS---
--HHHHHTT-SS--SSS---
--HHHHHTT--SS-SSS---
--HHHHHTT-SSS-SSS---
--HHHHHTT-SSS-SSS---
--HHHHHTT-SSS-SSS---
--HHHHHTT-SSS-SSS---
--HHHHHTT-SSS-SSS---
--HHHHHTT-SSS-SSS---
--HHHHHTT-SSS-SSS---
--HHHHHTT-SSS-SSS---
--HHHHHTT-SSS-SSS---
--HHHHHTT-SSS-SSS---
--HHHHHTT-SSS-SSS---
--HHHHHTT-SSS-SSS---
--HHHHHTT-SSS-SSS---
--HHHHHTT-SSS-TTS---
--HHHHHTT-SSS-SSS---
--HHHHHTT--SS-SSS---
--TTGGGTT-SSS-SS----
--HHHHHTT--SS-SSS---
--HHHHHTT--S--SS----
--HHHHHTT-SS--SS----
--HHHHHTT--S--SS----
--HHHHHTT-SS--TT----
--HHHHHTTSSS--TT----
--HHHHHTT-SS--TT----
--HHHHHTT-SS--TT----
--HHHHHTTSSS--TTS---
--HHHHHTTSSS--TT----
--HHHHHTTSSS--SS----
--HHHHHTTSSS--TT----
--HHHHHTT-SS--TT----
--HHHHHTTSSS--TT----
--HHHHHTTSSS--SSS---
--HHHHHTT--S---S----
--HHHHHTT-SS--TT----
--HHHHHTTSSSS-SS----
--HHHHHTT--SS-TT----
--HHHHHTTSSSS--S----
--HHHHHTT-SSS-SS----
--HHHHHTT-SSS-SS----
--HHHHHTT-SS--SS----
--HHHHHTT-SSS-SS----
--HHHHHTT-SSS-SS----
--HHHHHTT-SSS-SSS---
--HHHHHTT--SS-SSS---
--TTTTTTT-SSS--SS---
--HHHHHTT-SSS-SSS---
--HHHHHTT-SSS-SS----
--HHHHHTT-SSS-SS----
--HHHHHTT-SSS-SS----
--HHHHHTT-SSS-SSS---
--HHHHHTT--SS-SS----
--HHHHHT-SSSS-SS----
--HHHHHTT-SSS-SS----
--HHHHHTT--SS-SS----
--HHHHHTTSSSS-SS----
--HHHHHT-SSSS-SS----
--HHHHHTTSSSS-SS----
--HHHHHTT-SSS-SS----
--HHHHHTT-SS--SSS---
--HHHHHTT--SS-SSS---
--HHHHHTT-SSS-SS----
--HHHHHTT-SSS-SSS---
--HHHHHTT-SSS-SS----
--HHHHHTT-SSS-SS----
--HHHHHTT--SS-SS----
--HHHHHTT-SSS-SS----
--HHHHHTT-SSS-SS----
--HHHHHTT-SSS-SS----
--HHHHHTT-SSS-SSS---
--HHHHHTT-SSS-SSS---
--HHHHHTT-SSS-SSS---
-THHHHHTT-SSS-SSS---
--HHHHHTT-SSS-SS----
--HHHHHTT-SSS-SS----
--HHHHHTT-SSS-SS----
--HHHHTTT-SSS-SSS---
--HHHHHTT-SSS-SS----
--HHHHHTT-SSS-SS----
--HHHHHTT-SSS-SS----
--HHHHHTT--SS-SS----
--HHHHHTT--SS-SSS---
--HHHHHTT-SSS-SSS---
--HHHHHTT-SSS-SS----
--HHHHHTT-SSS-SSS---
--HHHHHTT-SSS-SS----
--HHHHHTT-SSS-TT----
--HHHHHTT-SSS-SS----
--HHHHHTT-SSS-SS----
--HHHHHTT--SS-SS----
--SHHHHTT-SSS-SS----
--HHHHHTT-SSS-SSS---
--HHHHHTT-SSS-SS----
--HHHHHTT-SSS-SSS---
--HHHHHTT-SSS-SS----
--HHHHHTT-SSS-TTS---
--HHHHHTT-SSS-SSS---
--HHHHHTT-SS--SSS---
--HHHHHTT-SS--SSS---
--HHHHHTT-SS--SS----
--HHHHHTT-SS--SS----
--HHHHHTT-SS--SS----
--HHHHTTT-SSS-SS----
--HHHHHTT-SS--SSS---
--HHHHHTT-SS--SS----
--HHHHHTT-SS--SSS---
--HHHHHTT-SSS-SS----
--HHHHHTT-SSS-SS----
--HHHHHTT-SSS-SS----
--HHHHHTT-SS--SS----
--HHHHHTT-SS--SS----
--HHHHHTT-SS--SS----
--HHHHHTT-SS--SS----
--HHHHHHT-SS--SS----
--HHHHHTT-SSS-SS----
--HHHHHTT-SS--SS----
--HHHHHTT--S--SS----
--HHHHHTT-SS--SS----
--HHHHHTTS-SS-SS----
--HHHHHTT-SS--SS----
--HHHHHTT-SSS-SS----
--HHHHTTT--S--SSS---
--HHHHHTT--SS-SS----
--HHHHHTT-SSS-TT----
--HHHHHTT-SS--SS----
--HHHHHTT-SSS-SS----
--HHHHHTT-SS--SS----
--HHHHHTT-SSS-SS----
--HHHHHTT-SS--SSS---
--HHHHHTT-SSS-SS----
--HHHHHTT-SS--SS----
---HHHHTT-SS--TT----
--HHHHHTT-SSS-SS----
--HHHHHTT-SSS-SS----
--TGGGGTT-SSS-SS----
--HHHHHTT-SSS-SS----
--HHHHHTT-SSS-SS----
--HHHHHTT-SSS-SS----
--HHHHHTT-SSS-SS----
--HHHHHTT-SSS-SS----
--HHHHHTT-SSS-SS----
--HHHHHTT-SSS-SS----
--HHHHHTT-SSS-SS----
--HHHHHTT-SSS-SS----
--HHHHHTTSSSS-SS----
--HHHHHTT-SSS-SSS---
--HHHHHTT-SSS-SS----
--HHHHHTT-SSS-SS----
--HHHHHTT-SSS-SS----
--HHHHHTT-SSS-SS----
--HHHHHTT-SSS-SS----
--HHHHHTT-SSS-SS----
--HHHHHTT-SSS-SS----
--HHHHHTT-SSS-SSS---
--HHHHHTT-SSS-SS----
--HHHHHTT--SS-SS----
--HHHHHHT--SS-SS----
--HHHHTTT-SSS-SSS---
--HHHHHTT-SSS-SS----
--HHHHHTT-SSS-SS----
--HHHHHTT-SSS-SS----
--HHHHHTT-SSS-SS----
--HHHHHTT--SS-SS----
--HHHHHTT-SSS-SS----
--HHHHHTTSSSS-SS----
--HHHHHTT-SSS-SSS---
--HHHHHTT-SSS-SSS---
--HHHHHTT-SSS-SS----
--HHHHHTT-SSS-SS----
--HHHHHTT-SSS-SS----
--HHHHHTTSS---TT----
--HHHHHTTSS-S-SS----
--HHHHHTTSS---SSS---
--HHHHHTTSS-S-SSS---
--HHHHHTTS-SS-SSS---
--HHHHHTTS-S--TTS---
--HHHHHTTS----SSS---
--HHHHHTT-SSS--SS---
--HHHHHTT--SS--SS---
--TTGGGTT--SS-SSS---
--HHHHHTTSS-S-SSS---
--HHHHHTTSS-S-SSS---
--HHHHHTTSS-S-SSS---
--HHHHHTTSS---TT----
--HHHHHTT-S---TTS---
--HHHHTTTS----SSS---
--HHHHHTTS-SS-SSS---
--HHHHHTTSSSS-SSS---
--HHHHHTTSSSS-SSS---
--HHHHHTTSS-S-SSS---
--HHHHHTTSS-S-SSS---
--HHHHHTT-SSS--SS---
--HHHHHTTSSSS-TTS---
--HHHHHTT--S---SS---
--HHHHHTT-SS--SSS---
--HHHHHTTS-SS-SS----
--HHHHHTTSS---TT----
--HHHHHTTSSS--SSS---
--TTTTTTTSSS--TT----
--HHHHHTTSSS--TT----
--HHHHHTTSSS--TTS---
--HHHHHTT-SS--TTS---
--HHHHHTT-SS--TTS---
--HHHHHTTSS---TT----
--HHHHHTTS----SSS---
--HHHHHTTSSS--SSS---
--HHHHHTT--S--TTS---
--HHHHHTTSSS--TTS---
--HHHHHTT-SS--SSS---
--HHHHHTTSS---SSS---
--HHHHHTTSS---TT----
--HHHHHTTSS---TTS---
--HHHHHTSSS-S-SSS---
--HHHHHTTSS-S-SS----
--HHHHHTT--SS-SSS---
--HHHHHTTS-SS-SS----
--HHHHHTTSS-S-SSS---
--HHHHHTT---S-SS----
--HHHHHTT-SSS-SS----
--HHHHHTT-SSS-SSS---
--HHHHHTTSSSS-SS----
--HHHHHTTSSSS-SSS---
--HHHHHTTSSSS-SSS---
--HHHHHTTSS-S-SSS---
--HHHHHTTSSSS-SSS---
--HHHHHTT-SSS-SS----
--HHHHHTT--S--TTS---
--HHHHHTT--SS-TTS---
--HHHHHTT-SSS--SS---
--HHHHHTT--S--TTS---
--HHHHHTT-SSS-TTS---
--HHHHHTTS-SS-TTS---
--HHHHHTT--S--TTS---
--HHHHHTT--SS-TTS---
--HHHHHTT-SSS-TTS---
--HHHHHTT-SSS-SS----
--HHHHHTTSSSS-SS----
--THHHHTTSSSS-SS----
--HHHHHTTSS-S-SS----
--HHHHHTTSSSS-SS----
--HHHHHTTSSSS-SS----
--HHHHHTTSSSS-SS----
--HHHHHTSSS-S-TT----
--HHHHHTT-SSS-SS----
--HHHHHTT-SSS-SS----
--HHHHHTTS-SS-SS----
--HHHHHTT-SSS-SSS---
--HHHHHTT-SSS-SS----
--HHHHHTT--SS-SSS---
--HHHHHTT--SS-SS----
--HHHHHTT-SSS-SS----
--HHHHHTT-SSS-TT----
--HHHHHTT-SSS-SSS---
--HHHHHTT-SSS-SSS---
--HHHHHTTSS-S-TTS---
--HHHHHTT-SSS-SSS---
--HHHHHTTSS-S-SSS---
--HHHHHTTSS-S-SS----
--HHHHHTTSSSS-SS----
--HHHHHTT-SSS-SS----
--HHHHHTT--SS-SS----
--HHHHHTTS--S-SS----
--HHHHHTTS--S-SS----
--HHHHHTTS--S-SS----
--HHHHHTTS----SS----
--HHHHHTTSSSS-TT----
--HHHHHTT--SS-TT----
--HHHHHTTSS-S-TT----
--HHHHHTTS-SS-TT----
--HHHHHTTSS-S-SS----
--HHHHHTTSSSS-SSS---
--HHHHHTTSSSS-SSS---
--HHHHHTTSSSS-SSS---
--HHHHHTTSSSS-SSS---
--HHHHHTT-SSS-SSS---
--HHHHHHTSS-S-SSS---
--HHHHHTTS-SS-SSS---
--HHHHHTTS-SS-TTS---
--HHHHHTTSS-S-SS----
--HHHHHTTSS-S-SS----
--HHHHHTTS-SS-SS----
--HHHHHTT-SS--TT----
--HHHHHTTS-SS-TT----
--HHHHHTTSSS--TT----
--HHHHHTTS--S-SS----
--HHHHHTTSS-S-SSS---
--HHHHHTT-SSS-SSS---
--HHHHHTTS-SS-SS----
--HHHHHTTSSSS-SS----
--HHHHHTTS-SS-TT----
--HHHHHTTSSSS-SS----
--HHHHHTTSS-S-SS----
--HHHHHTTSSSS-SS----
--HHHHHTT-SSS-TT----
--TTTTTTT-SSS-TT----
--HHHHHTT-SS--TTS---
--HHHHHTTSSSS-TT----
--HHHHHTTSSSS-TT----
--HHHHHTTSSSS-TT----
--HHHHHTTT-S--TT----
--HHHHHTTS-S--TT----
--HHHHHTTS-S--TT----
--HHHHHTT-SSS-TT----
--HHHHHTTSSS--TT----
--HHHHHTTSSS--TT----
--HHHHHTTSSSS-TT----
--HHHHHTTSSSS-TT----
--HHHHHTTSSSS-TT----
--HHHHHTTSSSS-TT----
--HHHHHTT-SS--TT----
--TTTTTTTSSS--TT----
--HHHHHTTSSS--TT----
--HHHHHTTSSS--TT----
--HHHHHTTSSS--TT----
--HHHHHTTSSS--TT----
--HHHHHTTSSS--TT----
--HHHHHTT-SS--TT----
--HHHHHTTSSS--SS----
--HHHHHTTSS-S-SS-S--
--HHHHHTT-SS--TT----
--HHHHHTTSSS--TT----
--HHHHHTTSS---TT----
--HHHHHTTS-S--TT----
--HHHHHTTSSS--TT----
--HHHHHTTSSS--TT----
--HHHHHTT-SS--TT----
--HHHHHHTSSS--TT-S--
--HHHHHTTSS---TTSS--
--HHHHHTTSSS--TTSS--
-HHHHHHTTSSS--TTSS--
--HHHHHTTSS---TTSS--
--HHHHHTSSS---SSSS--
--HHHHHTTSSS--TTSS--
--HHHHHTTSSS--TTTS--
--HHHHHTTS-S--TTTS--
--HHHHHTTS-SS-TTTTT-
--HHHHHTTSSS--TTTT--
--HHHHHTTSSS--TTTT--
--HHHHHTTS-S--TTTT--
--HHHHHTTSSS--GGGS--
--HHHHHTTS-S--HHHH--
--HHHHHTTS-S--GGGS--
--HHHHHTTS-S--TTTS--
--HHHHHTTSSS--TTTS--
--HHHHHTTSSS--TTTS--
--HHHHTTTSSS--HHHH--
-HHHHHHTTSSS--TTTT--
-HHHHHHTTSSS--GGGS--
-HHHHHHTTSSS--GGG---
-HHHHHHTTS-S--STT---
--HHHHHTTSS---TTT---
-HHHHTTTTSSS--TTT---
-HHHHHHTTSSS--GGGS--
-HHHHHHTTSSS--GGG---
-HHHHHHTTSSS--GGG---
-HHHHHHTTSSS--TTTS--
-HHHHHTTTSSS--TTT---
-HHHHHHTTSSS--TTT---
-HHHHHHTTSS---TTT---
-HHHHHHTTSSS--GGG---
-HHHHHHTTSSS--GGG---
-HHHHHHTTS----TTTS--
-HHHHHHTTSSS--TTTS--
-HHHHHHTTSSS--TTTS--
-HHHHHHTTSS---TTTS--
-HHHHHHTTSSS--GGGS--
-HHHHHHTTSS---TTTS--
-HHHHHHTTSS---TTTS--
-HHHHHHTTSS---GGG---
-HHHHHHTTSSS--TTTS--
-HHHHHHTSSSS--TTT---
-HHHHHHTTSSSS-TTTS--
-HHHHHHTTSSSS-TTTS--
-HHHHHHTTSSS--GGGS--
-HHHHHHTT-SSS-GGGS--
-HHHHHHTT-SS--HHHH--
-HHHHHHTT-SS--TTTS--
-HHHHHHTT-SS--TTTS--
-HHHHHHTTSSS--GGGS--
-HHHHHHTTSS---TTTS--
-HHHHHHTTSS---TTTS--
-TTHHHHTTSSS--TTTS--
-HHHHHHTTSS---TTT---
-HHHHHHTTSSSS-TTT---
-HHHHHHTTSSS--TTT---
-HHHHHHTTSS-S-TTT---
-HHHHHHTTSS---GGG---
-HHHHHHTT-SS--TTT---
-HHHHHHTT-SS--TTT---
-HHHHHHTTSSS--TTT---
-HHHHHHTSSSS--TTTS--
-HHHHHHTT-SS--GGG---
-HHHHHHTT-SS--TTTS--
-HHHHHHTTSSS--TTTS--
-HHHHHHTTSSS--TTTS--
-HHHHHHTTSSS--TTTS--
-HHHHHHTTS-S--GGGS--
-HHHHHHTTSS---TTTS--
-HHHHHHTTS-S--TTTT--
-HHHHHHTTSS---TTTT--
-HHHHHHTTSSS--GGGT--
-HHHHHHTTSSS--HHHH--
-HHHHHHTTSS---TTTT--
-HHHHHTTTS----HHHH--
-HHHHHHTTSS---HHHH--
-HHHHHHTTSS---HHHH--
-HHHHHHTTSS---HHHH--
-HHHHHHTTSSS--HHHH--
-HHHHHHTTSSS--TTTS--
-HHHHHHTTSSS--SGGG--
-HHHHHHTT-SS--TTTT--
-HHHHHHTT-SS--TTTT--
-HHHHHHTT-SSS-TGGG--
-HHHHHHTTSS---TTTS--
-HHHHHHTTSS-S-TTTS--
-HHHHHHTTSSS--GGGS--
-HHHHHHTTSSSS-TTTS--
-HHHHHHTTSSSS-GGGS--
-HHHHHTTTSSSS-TTTS--
-HHHHHHTTS-SS-TTTS--
-HHHHHHTTSSS--TTTS--
-HHHHHHTT-SS--TTTS--
-HHHHHHTTSSS--TTTS--
-HHHHHHTT-SS--TTTS--
-HHHHHHTT-SS--TTT---
-HHHHHHTT--S--TTTS--
-HHHHHHTTSSS--TTT---
-HHHHHHTT--S--TTTS--
-HHHHHHTTSSS--TTTS--
-HHHHHHTTSSS--TTTS--
-HHHHHHTTSSS--TTTS--
-HHHHHHTT-SS--TTTS--
-HHHHGGGT-SS--SSTT--
-HHHHHHTT-SS--TTTS--
-HHHHHHTTSS---TTTT--
-HHHHHHTTSS---TTTT--
-HHHHHHTTSSS--TGGG--
-HHHHHHTTSSS--TTTT--
-HHHHHHTT-SS--TTTS--
-HHHHHHTTSSS--TTTT--
-HHHHHHTTSS---TTTT--
-HHHHHHTT-SS--TTTT--
-HHHHHHTTSSS--TTTT--
-HHHHHHTT-SS-SGGGT--
-HHHHHHTT-SS--SGGG--
-HHHHHHTTSSS--SGGG--
-HHHHHHTTSS---STTT--
-HHHHHHTTSSS--SGGG--
-HHHHHHTTSS---TTTT--
-HHHHHHTT-S---TGGG--
-HHHHHHTTSSS--TGGG--
-HHHHHHTTSSS--SGGG--
-HHHHHHTTSSS--TTTS--
-HHHHHHTSSSSS-TTTT--
-HHHHHHTTSSS--TTTT--
-HHHHHHTTSS---TTTT--
-HHHHHTTSSSS--HHHH--
-HHHHHHTT-SS--STTT--
-HHHHHHTT-SS--TTTT--
-HHHHHHTT-SS--HHHH--
-HHHHHHTTSSS--HHHH--
-HHHHHHTTSS---HHHH--
-HHHHHHTTSS---TTTT--
-HHHHHHTTSS-S-TTTS--
-HHHHHHTTSS---TTTS--
-HHHHHHTTSS---TTTS--
-HHHHHHTSSS---TTTS--
-HHHHHHTT-SS--HHHH--
-HHHHHHTT-SS--HHHH--
-HHHHHHTT-SS--GGGT--
-HHHHHHTTSS---TGGG--
-HHHHHHTTSSS--HHHH--
-HHHHHHTTSS---HHHH--
-HHHHHHTTSSS--HHHH--
-HHHHHHTTSSS--TTTT--
-HHHHHHTTS----HHHH--
-HHHHHHTTSSS--SGGG--
-HHHHHHTTSS---GGGT--
-HHHHHHTTSSS--SGGG--
-HHHHHHTTSSS--SGGG--
-HHHHHHTTSSS--SGGG--
-HHHHHHTTSSS--GGGT--
-HHHHHHTTSSS--GGGS--
-HHHHHHTTSSS--GGGT--
-HHHHHHTT-SS--HHHH--
-HHHHHHTTSSS--GGGG--
-HHHHHHTS-SS--HHHH--
-HHHHHHTTSSS--SGGG--
-HHHHHHTTSSS--HHHH--
-HHHHHHTTSS---TTTS--
-HHHHHHTTSSS--TTTT--
-HHHHHHTTSS---TTTT--
-HHHHHHTTSSS--TTTT--
-HHHHHHTTSS---TTTS--
-HHHHHHTTSSS--TTTS--
-HHHHHHTSSS---TTTS--
-HHHHHHTTSSS--GGG---
-HHHHHHTTSSS--TTTT--
-HHHHHHTTSS---TTTT--
-HHHHHHTTSSS---TTT--
-HHHHHHTTSSS--HHHH--
-HHHHHHTTSSSS-TTTS--
-HHHHHHTTSSS--TTTT--
-HHHHHHTTSSSS-TTTT--
-HHHHHHTTSSS--HHHH--
-HHHHHHTTSSSS-HHHH--
-TTHHHHTT--S--HHHH--
-HHHHHTTT--S--HHHH--
-HHHHHTTT--S--HHHH--
-HHHHHTTT--S--GGGT--
-HHHHHTTT-SS--HHHH--
-HHHHHTTT-SS--HHHH--
-HHHHHTTT--S--GGGS--
-HHHHHHTT--S--HHHH--
-HHHHHHTT-SS--HHHH--
-HHHHHHTT-SS--STTT--
-HHHHHHTT--S--TGGG--
--HHHHHTT-SS--HHHH--
-HHHHHHTT-SS--HHHH--
-HHHHHHTT--S--HHHH--
-HHHHHHTT-SS--GGGS--
-HHHHHTTTSSS--GGGT--
-HHHHHHTT-SS--HHHH--
-HHHHHHTT-SS--HHHH--
-HHHHHHTT--S--GGGT--
-HHHHHHTT--S--GGGT--
-HHHHHHTT--S--GGGT--
-HHHHHHTT-SS--GGGT--
-HHHHHHTT-SS--GGGT--
-HHHHHHTT-SS--GGGT--
-HHHHHHTT--S--GGGT--
-HHHHHHTT-SS--GGGT--
-HHHHHHTT--S--GGGT--
-HHHHHHTT--S--HHHH--
-HHHHHHTT-SS--GGGT--
-HHHHHHTT-SS--GGGS--
-HHHHHHTT--S--GGGS--
-HHHHHHTT--S--GGGT--
-HHHHHHTT-SS--HHHH--
-HHHHHHTT-SS--HHHH--
-HHHHHHTT-SS--HHHH--
-HHHHHHTT-SS--GGGT--
-HHHHHHTT-SS--GGGT--
-HHHHHHTT--S--GGGT--
-HHHHHHTT-SS--HHHH--
-HHHHTTTTSSS--GGGT--
-HHHHHHTT-SS--HHHH--
-HHHHHHTT-SS--GGGT--
-HHHHHHTT-SS--HHHH--
-HHHHHHTT-SS--GGGS--
-HHHHHHTT-SS--GGGT--
-HHHHHHTT-SS--GGGS--
-HHHHHHTT-SS--GGGS--
-HHHHHHTT-SS--HHHH--
-HHHHHHTT-SS---GGG--
-HHHHHHTT-SS---TTT--
-HHHHHTTT-SS-S-TTT--
-HHHHHHTT-SS---TTT--
-HHHHGGGT-SS-S-STT--
-HHHHHHTT-SS---GGG--
-HHHHHHTT-SS-S-GGG--
-HHHHHHTT-SS--SGGG--
-HHHHHHTTSSS--SSTT--
-HHHHHHTT-SS--HHHH--
-HHHHHHTT-SS--HHHH--
-HHHHHHTT--S--HHHH--
-HHHHHHTT--S--HHHH--
-HHHHHHTTS-S--HHHH--
-HHHHHHTSSS---HHHH--
-HHHHHHTTSSS--GGGT--
-HHHHHHTTS-S--GGGT--
-HHHHHHTTS-S--HHHH--
-HHHHHHTT-SS--GGGT--
-HHHHHHTT-SS--STTT--
-HHHHHTTT-SS--GGGT--
-HHHHHTTT-SS--GGGT--
-HHHHHHTT--S--GGGT--
-HHHHHHTT--S--HHHH--
-HHHHHHTT--S--HHHH--
-HHHHHHTT--S--STTT--
-HHHHHHTT--S--HHHH--
-HHHHHHTTS-S--STTT--
-HHHHHHTT--S--STTT--
-HHHHHHTT--S--GGGT--
-HHHHHHTT--S--HHHH--
-HHHHHHTT--S--GGGT--
-HHHHHHTT--S--GGGT--
-HHHHHHTT--S--TTTT--
-HHHHHHTT-SS--HHHH--
-HHHHHHTT--S--STTT--
-HHHHHHTT--S--HHHH--
-HHHHHHTT--S--GGGG--
-HHHHHHTT--S--GGGT--
-HHHHHHTTSSS--GGG---
-HHHHHHTT-SS--GGG---
-HHHHHTTT--S--TTTS--
-HHHHHTTT--S--TTTT--
-HHHHHHTT--S---TTS--
-HHHHHHTT--S--GGGG--
-HHHHHHTTS-S--TTTS--
-HHHHHHTT--S--HHHH--
-HHHHHHTT--S--GGGT--
-HHHHHHHTS----TTTS--
-HHHHHHTTS----HHHH--
-HHHHTTTTS-S--HHHH--
-HHHHTTTT--S--HHHH--
-HHHHTTTT--S--HHHH--
-HHHHHHTT--S--HHHH--
-HHHHHHTT--S--HHHH--
-HHHHHHTT--S--TTTT--
-HHHHHHTT--S--TTTT--
-HHHHHHTT-SS--STTT--
-HHHHHHTT--S--TGGG--
-HHHHHHTT-SS--TTTS--
-HHHHHHTT--S--HHHH--
-HHHHHHTT-SS--TTTS--
-HHHHHHTT--S--GGGS--
-HHHHHHTT--S--SGGG--
-HHHHHHTT--S--SGGG--
-HHHHHHTT-SS--GGGS--
-HHHHHHTT--S--GGGS--
-HHHHHHTT-SS--GGGT--
-HHHHHHTT--S--HHHH--
-HHHHHHTTSS---GGGS--
-HHHHHHTT-S---HHHH--
-HHHHHHTT--S--GGGT--
-HHHHHHTTSSS--HHHH--
-HHHHHHTTSS---TTTT--
-HHHHHHTTS-S--GGGS--
-HHHHTTTTSS---SGGG--
-HHHHHHTT-SS--GGGG--
-HHHHHHTTSSS--HHHH--
-HHHHHHTTSS---HHHH--
-HHHHHHTTSSS--TTTS--
-HHHHHHTTSSS--STTT--
-HHHHHHTT-SS--HHHH--
-HHHHHHTT--S--GGGT--
-HHHHHHTT--S--GGGT--
-HHHHHHTT--S--STTT--
-HHHHHHTT-SS--HHHH--
-HHHHHTTT--S--STTT--
-HHHHHHTTS----HHHH--
-HHHHHHTTSS---GGGT--
-HHHHHHTTSS---GGGT--
-HHHHHHTTS-S--STTT--
-HHHHHHTTS----GGGT--
-HHHHHHTTSS---GGGT--
-HHHHHHTTS----GGGT--
-HHHHHHTT--S--GGGT--
-HHHHHHTT-SS--HHHH--
-HHHHHHTTS-S--HHHH--
-HHHHHHTT--S--HHHH--
-HHHHHHTT--S--GGGT--
-HHHHHHTT--S--GGGT--
-HHHHTTTT--S--STTS--
-HHHHHHTTS-S--GGGT--
-HHHHHHTT-SS--GGGT--
-HHHHHHTT-SS--GGGT--
-HHHHHHTT-SS--HHHH--
-HHHHHHTTS-S--GGGT--
-HHHHHHTT-SS---TTT--
-HHHHHHTTSSS--GGGT--
-HHHHHHTT-SS--STTT--
-HHHHHHTT--S--HHHH--
-HHHHHHTTS-S--STTS--
-HHHHHHTT-SS--HHHH--
-HHHHHHTTS-S---TTT--
-HHHHHHTTSS---HHHH--
-HHHHHHTTS----HHHH--
-HHHHHHTT------TTT--
-HHHHHHTT-SS---TTT--
-HHHHHHTT-S----TTT--
-HHHHHHTTSS---GGGS--
-HHHHHHTTSSS--GGGT--
-HHHHHHTTSS---HHHH--
-HHHHHHTT--S--GGGT--
-HHHHHHTT-SS--STTT--
-HHHHHHTT-SS--GGGT--
-HHHHHHTTS-S--GGGT--
-HHHHHTTTS----GGGT--
-HHHHHHTTS-S--HHHH--
-HHHHTTTT--S--GGGT--
-HHHHHHTTSS---HHHH--
-HHHHHHTTS-S--GGGT--
-HHHHHHTTSSS--GGGT--
-HHHHHHTT-SS--GGGT--
-HHHHHHTT-SS--HHHH--
-HHHHHHHTSS---TTTT--
-HHHHHHTTSS----GGG--
-HHHHHHTTSS---HHHH--
-HHHHHHTTSSS--HHHH--
-HHHHHHTT-SS--GGGG--
-HHHHHHTT-SS--TTTS--
-HHHHHHTTSSS--HHHH--
-HHHHHHTTS-S--TTTT--
-HHHHHHTTSSS--STTT--
-HHHHHHTT--S--HHHH--
-HHHHHHTT--S--GGGG--
-HHHHHHTT--SS-HHHH--
-HHHHHHTTS-S--TTTS--
-HHHHHHTT-SS--HHHH--
-HHHHHHTTS-S--HHHH--
-HHHHHHTTSSS--STTT--
-HHHHHHTTS-S--HHHH--
-HHHHHHTT-SS--GGGT--
-HHHHHHTT-SS--GGGT--
-HHHHHHTTS----HHHH--
-HHHHHHTTS-S--SGGG--
-HHHHHHTT--S--SGGG--
-HHHHHHTTSS---GGGT--
-HHHHHHTTS-S--GGGG--
-HHHHHHTT-SS--HHHH--
-HHHHHHTT--S--GGGS--
-HHHHHTTTSSS--SGGG--
-HHHHHHTTS-S--GGGT--
-HHHHHHTT--S--HHHH--
-HHHHHHTTS-S--SGGG--
-HHHHHHTT--S--HHHH--
-HHHHHHTT--S---TTT--
-HHHHHHTTSSS--HHHH--
-HHHHHHTT--S--GGGT--
-HHHHHHTTS-S--GGGT--
-HHHHHHTTSSS--GGGT--
-HHHHHHTT-SS--HHHH--
-HHHHHHTTSSS--HHHH--
-HHHHHHTTSSS--HHHH--
-HHHHHHTTS----GGGT--
-HHHHHHTTS-S--GGGS--
-HHHHHHTTSS---GGGT--
-HHHHHHTT--S--GGGT--
-HHHHHHTT-SS--HHHH--
-HHHHHHTT-SS--GGGS--
-HHHHHHTT--S--GGGT--
-HHHHHHTT--S--GGGT--
-HHHHHHTTSSS--GGGT--
-HHHHHHTTS-S--HHHH--
-HHHHHHTTSS---SGGG--
-HHHHHHTTS----GGGS--
-HHHHHHTTS-S--HHHH--
-HHHHHHTTSS---HHHH--
-HHHHHHTT--S--GGGT--
-HHHHHHTT--S---TTT--
-HHHHHHTTSS---GGGT--
-HHHHHHTTS----GGGT--
-HHHHHHTTS-S--TTTS--
-HHHHHHTT--S--TTTS--
-HHHHHHTTSSS--HHHH--
-HHHHHHTT--S--GGGT--
-HHHHHHTT--S--HHHH--
-HHHHHHTTS-S--HHHH--
-HHHHHHTT-SS--GGGT--
-HHHHHHTT-SS--GGGT--
-HHHHHHTT--S--HHHH--
-HHHHHHTT--S--HHHH--
-HHHHHHTT--S--GGGT--
-HHHHHHTT--S--GGGT--
-HHHHHHTT-SS--HHHH--
-HHHHHHTT--S--GGGT--
-HHHHHHTTS-S--HHHH--
-HHHHHHTT--S--HHHH--
-HHHHHTTT-SS--STTT--
-HHHHHHTT-SS--TTTS--
-HHHHHHTTSSS--TTTS--
-HHHHHHTTSS---HHHH--
-HHHHHHTTSSS--GGGT--
-HHHHHHTT--S--GGGT--
-HHHHHHTTS-S--GGGT--
-HHHHHHTTS-S--GGGT--
-HHHHHHTT--S--HHHH--
-HHHHHHTTS-S--GGGT--
-HHHHHHTT-SS--STTT--
-HHHHHHTT-SS--GGGT--
-HHHHHHTT--S--HHHH--
-HHHHHTTTS-S--HHHH--
-HHHHHHTTS----HHHH--
-HHHHHHTTS----TTTS--
-HHHHHHTTS-S--HHHH--
-HHHHHHTT--S--GGGT--
-HHHHHHTTS-S--HHHH--
-HHHHHHTT-SS--SGGG--
-HHHHHHTT-SS--HHHH--
-HHHHHHTTS----GGGT--
-HHHHHHTTS----GGGT--
-TTHHHHTSS-S--GGGT--
-HHHHHHTTS-S--GGGT--
-HHHHHHTT--S--HHHH--
-HHHHHHTTSSS--GGGT--
-HHHHHHTT-SS--GGGT--
-HHHHHHTTSSS--TTSS--
-HHHHHTTTSSS--GGGT--
-HHHHHHTT--S--GGGT--
-HHHHHHTT-SS--GGGT--
-HHHHHHTTSSS--HHHH--
-HHHHHHTT--S---GGG--
-HHHHHHTTSS---GGGT--
-HHHHHHTTSSS--HHHH--
-HHHHHHHTSSS--GGGT--
-HHHHHHTTSSS--GGGT--
-HHHHHHTT-SS--GGGS--
-HHHHHHTT--S--GGGT--
-HHHHHHTT--S--GGGT--
-HHHHHHTT--S--HHHH--
-HHHHHHTTSSS--HHHH--
-TTHHHHTT-SS--HHHH--
-HHHHHHTT--S--HHHH--
-HHHHHHTTSSS--HHHH--
-HHHHHHTTSS---HHHH--
-HHHHHHTT-SS--HHHH--
-HHHHHHTTS-S--HHHH--
-HHHHHHTT--S--GGGS--
-HHHHHHTT--S--HHHH--
-HHHHHHTT--S--HHHH--
-HHHHHHTT--S--HHHH--
-HHHHHHTT-SS--HHHH--
-HHHHHHTTSSS---HHHH-
-HHHHHHTTSSS--HHHHH-
-HHHHHHTT-SS--HHHHH-
-TTHHHHTTSSS---GGGT-
-HHHHHHTTS-S--HHHHH-
-HHHHHHTTS-S--HHHHH-
-HHHHHHTT-SS--SHHHH-
-HHHHHHTTSS---TTTTT-
-HHHHHHTTSSS--SHHHH-
-HHHHHHTT-SS---HHHH-
-HHHHHHTT--S--SGGGT-
-HHHHHHTTSSS--HHHHH-
-HHHHHHTTSSS--HHHHH-
-HHHHHHTT-SS--HHHHH-
-HHHHHHTT-SS--HHHHH-
-HHHHHHTTSS---TTTTT-
-HHHHHHTTS-S--HHHHH-
-HHHHHHTTSS---HHHHH-
-HHHHHHTTSSS--TTTTT-
-HHHHHTTTS-S--SHHHH-
-HHHHHHTTSSS--TTTTT-
-HHHHHHTTS-S--HHHHH-
-TTHHHHTTSSS--HHHHH-
-HHHHHHTSS-S--HHHHH-
-TTHHHHTT-SS--HHHHH-
-HHHHHHTTS-S--HHHHH-
-HHHHHTTTS-S--HHHHH-
-HHHHHTTTSSS--SGGGT-
-HHHHHHTTSSS--TGGGT-
-HHHHHHTTS-S--SHHHH-
-TTHHHHTTSSS--HHHHH-
-HHHHHHHTSSS--TTTTT-
-HHHHHHTTSSS--HHHHH-
-HHHHHHTT-SS--HHHHH-
-HHHHHHTTSSS--HHHHH-
-HHHHHHTTSSS--HHHHH-
-HHHHHHTTSSS--HHHHH-
-HHHHHHTTSSS--HHHHH-
-HHHHHHTTSSS--HHHHH-
-HHHHHHTT--S--HHHHH-
-THHHHHTT-SS--HHHHH-
-TTHHHHTT--S--HHHHH-
--SHHHHTT--S---HHHH-
--SHHHHTT-SS---HHHH-
--SHHHHTT-SS--HHHHH-
-TTTTTTTT--S---HHHH-
-TTHHHHTT--S--TGGGT-
-TTHHHHTT--S--HHHHH-
-TTHHHHTT--S--HHHHH-
--SHHHHTT-SS---HHHH-
--SHHHHTT-SS--TTTTT-
--SHHHHTT-SS---GGGT-
-TTHHHHTT--S--HHHHH-
--SHHHHTT--S--GGGGT-
--SHHHHTT--S--HHHHH-
--SHHHHTT-SS--HHHHH-
-TTHHHHTT--S--TTTTT-
--SHHHHTT--S--TTTTT-
-TTHHHHTT-SS--TTTTT-
-TTHHHHTT-SS--SGGGT-
-TTHHHHTT--S--HHHHH-
--SHHHHTT-SS--HHHHH-
-TTHHHHTT-SS--HHHHH-
--SHHHHTT--SS-TTTTT-
--SHHHHTT-SSS-TTTTT-
-TTHHHHTT-SS--HHHHH-
-TTHHHHTT--S--HHHHH-
-TTHHHHTT-SS--TTTTT-
-TTHHHHTT-SS--TTTTT-
-TTHHHHTT--S--HHHHH-
-TTHHHHTT-SS--TTTTT-
-TTHHHHTTS-S--TTTTT-
-TTHHHHTT--S--HHHHH-
-TTHHHHTT-SS--HHHHH-
-TTHHHHTT--S--SHHHH-
-TTHHHHTT--S--HHHHH-
-TTHHHHTT--S--GGGTT-
--SHHHHTT-SS--HHHHH-
-TTHHHHTT-SSS-GGGGT-
-TTHHHHTT--S--TTTTT-
-TTHHHHTT--S--TGGGT-
-TTHHHHTT--S--TTTTT-
--SHHHHTT--S--TTTTT-
-TTHHHHTT--S--TTTTT-
--SHHHHTT-SS--TTTTT-
-TTHHHHTT-SS--HHHHH-
-TTTTTTTT--S--HHHHH-
-TTHHHHTT-SS--HHHHH-
--SHHHHTT-SS--TTTTT-
--SHHHHTT-SS--TTTTT-
-TTHHHHTT--S--TTTTT-
-TTHHHHTT--S--TGGGT-
-TTHHHHTT-SS--TTTTT-
-TTHHHHTT--S--TTTTT-
-TTHHHHTT-SS--HHHHH-
--STTGGGT-SS--HHHHH-
-TTHHHHTT-SS--HHHHH-
-TTHHHHTT-SS--SHHHH-
--SHHHHTT-SS--TTTTT-
-TTHHHHTT-SS--GGGGT-
-TTHHHHHT--S---GGGT-
--SHHHHTT-SS--TTTTT-
-TTHHHHTT--S--TTTTT-
--SHHHHTT--S--HHHHH-
-TTHHHHTT--S--TGGGT-
-TTHHHHTT--S--TTTTT-
-TTHHHHTT-SS--HHHHH-
--SHHHHTT--S---GGGT-
-TTHHHHTT-SS--HHHHH-
--SHHHHTT-SS--TTTTT-
-TTHHHHTT-SS--HHHHH-
-TTHHHHTT-SS--TTTTT-
-TTHHHHTT-SS--TTTTT-
-TTHHHHTT-SSS-TGGGT-
-TTHHHHTT-SS--HHHHH-
-TTHHHHTT-SS--HHHHH-
-TTHHHHTT-SS--HHHHH-
-TTHHHHTT--SS-HHHHH-
-TTHHHHTT-SS--HHHHH-
-TTHHHHTT-SS--HHHHH-
-TTHHHHTT-SSS-SHHHH-
--SHHHHTT-SS--HHHHH-
-TTHHHHTT-SS--HHHHH-
-TTHHHHTT--S--HHHHH-
-TTHHHHTT-SS--HHHHH-
-TTHHHHTT-SS--HHHHH-
--SHHHHTT--S--HHHHH-
-TTHHHHTT--SS-HHHHH-
-TTHHHHTT--S--HHHHH-
-TTHHHHTT-SS--HHHHH-
-TTTTTTTT-SS--TTTTT-
-TTHHHHTT-SS--TGGGT-
-TTHHHHTT--S--TTTTT-
-TTHHHHTT--S--TGGGT-
-TTHHHHTT--S--HHHHH-
-TTHHHHTT--SS--HHHH-
-TTHHHHTT-SSS-HHHHH-
-TTHHHHTT--S--HHHHH-
-TTHHHHTT--SS-GGGT--
-TTHHHHTT--SS-HHHHH-
-TTHHHHTT--S--HHHHH-
--SHHHHTT--S--HHHHH-
-TTHHHHTT--S--HHHHH-
-TTHHHHTT--SS-HHHHH-
-TTHHHHTT--S--TTTTT-
-TTHHHHTT--S--TTTTT-
-TTHHHHTT-SS--HHHH--
--SHHHHTT-SSS--HHHH-
-TTHHHHTT-SS--HHHHH-
-TTHHHHTT-SS--HHHHH-
-TTHHHHTT-SS--TTTTT-
--STTTTTT-SS--TTTTT-
--SHHHHTT--SS-TTTTT-
-TTHHHHTTSSS--TTTTT-
-TTHHHHTT-SS--HHHHH-
-TTHHHHTT-SSS-HHHHH-
--SHHHHTT-SS--TTTTT-
-TTHHHHTT-SSS-TTTTT-
-TTHHHHTTSSS--TTTTT-
-TTHHHHTT-SSS-TTTTT-
--SHHHHTT--S--HHHHH-
--SHHHHTT-SSS-HHHHH-
--SHHHHTT-SSS-TTTTT-
--SHHHHTTSSS--TTTTT-
--SHHHHTTSSSS-HHHHH-
--SHHHHTTSSSS-TTTTT-
-TTHHHHTTS-SS-TTTTT-
-TTHHHHTT--S--TTTTT-
-TTHHHHTTS-SS-TTTTT-
-TTHHHHTTSSS--TTTTT-
--SHHHHTT--S--HHHHH-
-TTHHHHTT-SS--HHHHH-
-TTHHHHTT--SS-HHHHH-
--SHHHHTTSSS--TTTTT-
-TTHHHHTT-SS--HHHHH-
-TTHHHHTTSSS--HHHHH-
--SHHHHTT-SS--HHHHH-
--SHHHHTTS-SS-HHHHH-
-TTHHHHTTS-S--TGGGT-
-TTHHHHTT-SSS-HHHHH-
-TTHHHHTT-SS--HHHHH-
-TTHHHHTS-SS--TTTTT-
--SHHHHTT-SS--HHHHH-
--SHHHHTT--S--TTTTT-
-TTHHHHTT--S--TGGGT-
--SHHHHTT-SS--HHHHH-
-TTHHHHTT-SS--HHHHH-
--SHHHHTT-SSS-HHHHH-
-TTHHHHTT-SS--TTTTT-
-TTHHHHTT-SSS-HHHHH-
-TTHHHHTT--S--HHHHH-
-TTHHHHTT-SSS-HHHHH-
-TTHHHHTT-SSS-SHHHH-
--SHHHHTT-SSS-TTTTT-
-TTHHHHTT-SS--HHHHH-
-TTHHHHTT-SSS-HHHHH-
-TTHHHHTT--SS-HHHHH-
-TTHHHHTT--SS-HHHHH-
-TTHHHHTT--S--TTTTT-
-TTHHHHTT--S--HHHHH-
-TTHHHHTT--SS-TTTTT-
-TTHHHHTT--SS-HHHHH-
--SHHHHTT--SS-TTTTT-
-TTHHHHTT--SS-HHHHH-
--SHHHHTT-SSS-HHHHH-
-TTHHHHTT-SSS-SHHHH-
--SHHHHTT--S--HHHHH-
-TTHHHHTTSSSS-TTTTT-
--SHHHHTT-SS--HHHHH-
--SHHHHTTSSS--TTTTT-
-TTHHHHTT-SS--HHHHH-
-TTHHHHTT-SS--HHHHH-
--SHHHHTT-SSS-HHHHH-
-TTHHHHTT-SS--HHHHH-
-TTHHHHTTSSSS-TGGGT-
--SHHHHTT-SS--HHHHH-
--SHHHHTT-SSS-HHHHH-
--STTGGGT-SS--HHHHH-
--SHHHHTT--S--HHHHH-
-TTHHHHTT--S---STTT-
-TTHHHHTT--S--HHHHH-
--SHHHHTT--SS-HHHHH-
-TTHHHHTT-SS--HHHHH-
-TTHHHHTT--S--THHHH-
-TTHHHHTT--S--SHHHH-
--SHHHHTT-SS---HHHH-
--SHHHHTT--S--TTTTT-
--SHHHHTT-SS--HHHHH-
-TTHHHHTT-SS--HHHHH-
-TTHHHHTT-SS--HHHHH-
-TTHHHHTTS--S-TTTTT-
--SHHHHTTSSSS-TTTTT-
-TTHHHHTTSS-S-TTTTT-
--SHHHHTTSSSS-TTTTT-
--SHHHHTT--S--HHHHH-
-TTHHHHTT--S--HHHHH-
-TTHHHHTT--S--HHHH--
-TTHHHHTT-SS--SHHHH-
-TTHHHHTT-SSS-TTTTT-
-TTHHHHTTS-S--TTTTT-
-TTHHHHTT-S-S-TTTTT-
-TTHHHHTT---S-TTTTT-
--SHHHHTT-SSS-TTTTT-
-TTHHHHTT--S--TTTTT-
-TTTTTTTT-SS--HHHHH-
-TTHHHHTT-SS--HHHHH-
-TTHHHHTT-SSS-TTTTT-
-TTHHHHTT-SSS-TTTTT-
-TTHHHHTT-SSS-TTTTT-
-TTHHHHTT-SSS-HHHHH-
-TTHHHHTT-SS--HHHHH-
-TTHHHHTTSSSS-HHHHH-
-TTHHHHTTSSSS-TTTTT-
-TTHHHHTTSSSS-HHHHH-
-TTHHHHTTS-S--HHHHH-
-TTHHHHTTSS-S-HHHHH-
-TTHHHHTTS-S--HHHHH-
-TTHHHHTTSSSS-HHHHH-
-TTHHHHTTS-S--HHHHH-
-TTHHHHTTS-S--TTTTT-
-TTHHHHTT-SS--HHHHH-
-TTHHHHTTSSSS-TTTTT-
--SHHHHTT-SSS-HHHHH-
-TTHHHHTTSS-S-HHHHH-
-TTHHHHTTSSSS-TTTTT-
-TTHHHHTT-SS--HHHHH-
-TTHHHHTT--SS-HHHHH-
-TTHHHHTTSSS--HHHHH-
-TTHHHHTTSS-S-HHHHH-
--SHHHHTTSSS--TTTTT-
-TTHHHHTT--S--HHHHH-
-TTHHHHTT--S--TTTTT-
--SHHHHTT-SSS-HHHHH-
-TTHHHHTT-SS--HHHHH-
-TTHHHHTT-SS--HHHHH-
-TTHHHHTT--S--TTTTT-
-TTHHHHTT-SSS-HHHHH-
-TTHHHHTT-SS--HHHHH-
-TTHHHHTT-SS--TTTTT-
-TTHHHHTT--S--TTTTT-
-TTHHHHTT--S--HHHHH-
-TTHHHHTT-SS--TTTTT-
-TTHHHHTT-SS--HHHHH-
-TTHHHHTT-SS--TTTTT-
-TTHHHHTT-SSS-HHHHH-
-TTHHHHTT-SSS-TTTTT-
-TTHHHHTT--S--HHHHH-
-TTHHHHTTS-S--TTTTT-
-TTHHHHTT-SS--TTTTT-
-TTHHHHTTSSSS-HHHHH-
-TTHHHHTTS--S-HHHHH-
-TTHHHHTTSSS--HHHHH-
-TTHHHHTT-SS--HHHHH-
-TTHHHHTTSSS--TTTTT-
-TTHHHHTTS----HHHHH-
-TTHHHHTTS-S--HHHHH-
-TTHHHHTTSSSS-HHHHH-
-TTHHHHTTSSS--TTTTT-
-TTHHHHTTSSS--TTTTT-
-TTHHHHTT-SS--TGGGT-
-TTHHHHTT-SS--TTTTT-
-TTHHHHTT--S--HHHHH-
--SHHHHTTSSS--TTTTT-
-TTHHHHTTSSS--TTTTT-
--SHHHHTTSS---TGGGT-
-TTHHHHTTS-S--TTTTT-
-TTHHHHTTSSS--HHHHH-
-TTTTGGGTSSS--TTTTT-
-TTHHHHTTSS---TTTTT-
-TTHHHHTTS-S--HHHHH-
-GGGTGGGTSSS--TTTTT-
-TTHHHHTTSSS--TTTTT-
-TTHHHHTTSSS--TTTTT-
-TTHHHHTTSSS--HHHHH-
-TTHHHHTTSSS--TTTTT-
-TTHHHHTTS-S--TTTTT-
-TTHHHHTTS-S--HHHHH-
--SHHHHTTSSS--TTTTT-
--SHHHHTT-SS--TTTTT-
-TTHHHHTTSSS--TTTTT-
-TTHHHHTT-SS--TTTTT-
-TTHHHHTT-SS--HHHHH-
-TTHHHHTTSSS--SGGGT-
-TTHHHHTTSSS--TTTTT-
--SHHHHTT-SS--HHHHH-
--SHHHHTT-SS--HHHHH-
-TTHHHHTTSSS--TTTTT-
--SHHHHTTSS---SGGGT-
-TTHHHHTT-SS--SSTTT-
--SHHHHTT-SS--TTTTT-
-TTHHHHTTSSS--TTTTT-
--SHHHHTT-SS--TTTTT-
-TTHHHHTTSSS--TTTTT-
--SHHHHTT-SS--TTTTT-
-TTTTGGGTSSS--TTTTT-
-TTTTGGGTSSS--HHHHH-
-TTTTGGG--SS--TTTTT-
-TTHHHHTT-SS--HHHHH-
---TTGGG-SSS--TTTTT-
-TTTTGGG---S--TTTTT-
-TTHHHHHTSSS--HHHHH-
--SHHHHT-SSS--TTTTT-
-TTTTGGG---S--TTTTT-
-TTTTGGG-SSS--HHHHH-
-TTTTGGGS-SS--TTTTT-
-TTHHHHTT-SS--TTTTT-
--SHHHHTTSSS--TTTTT-
-TTTTGGGT-SS--HHHHH-
--SHHHHTT-SS--HHHHH-
-TTHHHHTTSSS--TTTTT-
-TTHHHHTT-SS--TTTTT-
-TTHHHHTT-SS--HHHHH-
--SHHHHTT-SS--TTTTT-
--SHHHHTT-SS--TTTTT-
--SHHHHTTSSS--HHHHH-
-TTHHHHTTS-S--TTTTT-
--SHHHHTT-SS--TTTTT-
-TTHHHHTT-SS--HHHHH-
-TTHHHHTT-SS--TTTTT-
-TTHHHHTT-SS--TGGGT-
-TTHHHHTTSSS--TGGGT-
-TTHHHHTTSSS--HHHHH-
--SHHHHTTSS---HHHHH-
-TTTTGGGTSSS--HHHHH-
-TTHHHHTTSSS--SHHHH-
-TTTTTTTTSSS--TTTTT-
-TTHHHHTTSS---HHHHH-
-TTHHHHTTSSS--TTTTT-
-TTHHHHTTSS---TTTTT-
-TTHHHHTTSSS--TTTTT-
-TTHHHHTT-SS--HHHHH-
-TTHHHHTTSSS--HHHHH-
-TTHHHHTTSSS--HHHHH-
---HHHHTTSSS--TTTTT-
---HHHHTTSSS--SGGGT-
--SHHHHTTSS---HHHHH-
-TTHHHHTTSSS--TTTTT-
-TTHHHHTTSSS--TTTTT-
-TTHHHHTTSS---HHHHH-
-TTHHHHTTSSS--HHHHH-
-TTHHHHTTSS---HHHHH-
--SHHHHTTSSS--SHHHH-
-TTHHHHTTS----STTT--
-TTHHHHTTSSS--HHHHH-
-TTHHHHTTSSS--HHHHH-
-TTHHHHTTSSS--HHHHH-
-TTHHHHTTSSS--HHHHH-
--SHHHHTTSSS--HHHHH-
---HHHHTTSSS--TTTTT-
---TTGGGT-SS--TTTTT-
---HHHHTTSSS--HHHHH-
---HHHHTT-SS--HHHHH-
---HHHHTTSS---HHHHH-
---HHHHTTSSS--HHHHH-
--SHHHHTTSS---TTTTT-
--SHHHHTTSSS--HHHHH-
--SHHHHTTSSS--HHHHH-
-TTHHHHTTSSS--TTTTT-
-TTHHHHTT-SS--HHHHH-
-TTHHHHTTSSS--TTTTT-
-TTHHHHTTSSS--HHHHH-
-TTHHHHTTSSS--HHHHH-
-TTHHHHTTSSS--HHHHH-
-TTHHHHTTSSS--TTTTT-
-TTHHHHTTSSS--HHHHH-
-TTHHHHTTSSS--TTTTT-
-TTHHHHTTSSS--HHHH--
-TTHHHHTTSSS--HHHHT-
--THHHHTTSSS--HHHH--
-TTHHHHTTSSS--HHHH--
-TTHHHHTTSSS--HHHH--
-TTHHHHTTSSSS-HHHH--
-TTHHHHTTSSS--HHHH--
-TTHHHHTTSSS--HHHH--
-TTHHHHTTSSS--HHHH--
-TTHHHHTTSSS--TTGGG-
-TTHHHHTTSSS--HHHH--
-TTHHHHTTSSS--HHHH--
--STTTTTTSSS--HHHH--
-TTHHHHTTSSS--HHHH--
--THHHHTTSSS--HHHH--
-TTHHHHTTSSS--HHHH--
-TTHHHHTT-SS--HHHHT-
--SHHHHTT-SS--TGGG--
--SHHHHTT-SS--HHHH--
--SHHHHTTSSS--HHHH--
--SHHHHTTSSS--HHHHH-
--SHHHHTTSSS--HHHH--
--SHHHHTTSSS--HHHHT-
--SHHHHTTSSS--TTTTT-
--SHHHHTTSSS--TTTTT-
-TTHHHHTTSSS--HHHH--
-TTHHHHTTSSS--TTTT--
--THHHHTTSSS--HHHH--
--STTGGGTSS---HHHH--
-TTHHHHTTSSS--TGGG--
--SHHHHTTSSS--HHHH--
--SHHHHHTSSS--HHHH--
-TTHHHHTTSSS--HHHH--
-TTHHHHTTSSS--HHHHT-
--SHHHHTTSSS--HHHH--
--SHHHHTTSSS--HHHH--
-TTHHHHTTSSS--HHHH--
-TTHHHHTTSS---HHHH--
-TTHHHHTTSSS--TTTT--
-TTHHHHTTSSS--HHHHT-
-TTHHHHTTSSS--HHHHH-
-TTHHHHTTSSS--TTTTT-
--SHHHHTTS-S--HHHHH-
--SHHHHTTSSS--HHHHH-
-TTHHHHTTSSS--HHHHH-
-TTHHHHTTSS---TTTTT-
--SHHHHTTSSS--SGGGT-
-TTHHHHTTSSS--HHHHH-
-TTHHHHTTSSS--TTTTT-
---HHHHTT-SS--TTTTT-
---HHHHTT-SS--HHHHH-
--SHHHHTTSS-S-HHHHH-
-TTHHHHTTSSS--HHHHH-
---HHHHTTSSSS-HHHHH-
---HHHHTTSSS--SHHHH-
---HHHHTTSSS--SGGG--
---HHHHTTSSSS-STTT--
---HHHHTTSSS--STTS--
---HHHHTTSSS--HHHHT-
---HHHHHTSSS--HHHHT-
---HHHHTTSSS--TTGGG-
---HHHHTTSSS--TTTTT-
---HHHHTTSSS--TTTT--
---HHHHTTSS---HHHHT-
---HHHHTTSSSS-HHHHH-
---HHHHTTSSS--HHHHH-
---HHHHTTS-S--TTGGG-
--THHHHTTSSS--HHHHH-
---HHHHTTSSS--TTGGG-
---HHHHTTSSS--HHHHH-
--SHHHHTTSSS--TTGGG-
---HHHHTTSSS--HHHHT-
--SHHHHTTSSS--HHHHH-
-TTHHHHTTS----HHHH--
-TTTTTTTT--S--SGGG--
--SHHHHTT-SSS-HHHH--
--SHHHHTSS-SS-HHHH--
--SHHHHTT-SSS-HHHHT-
-TTHHHHTTSS---TTTS--
-TTHHHHTTS-S--HHHH--
---HHHHTTS----HHHH--
---HHHHTTSSSS-HHHH--
---HHHHTTSSS--HHHH--
---HHHHTTS-S--HHHH--
---HHHHTTSSS--HHHH--
-TTHHHHTTSSS--HHHH--
-TTHHHHTTSSSS-HHHH--
---HHHHTTSSS--HHHH--
-TTHHHHTTSSS--HHHH--
-TTHHHHTT-SS--GGGT--
-TTHHHHTT--S--HHHH--
-TTHHHHTT--S--HHHH--
---HHHHTT--S--HHHH--
---TTGGGT--S--HHHH--
--STTGGGT--S--HHHH--
-TTTTGGGT--S--GGGT--
-TTTTTTTT--S---TTT--
-TTTTGGGT--S--HHHH--
--SHHHHTT-SS--HHHH--
-TTHHHHTT-SS--HHHH--
-TTHHHHTT--S--HHHH--
--SHHHHTT-SS--HHHH--
--STTTTTT--SS-GGGT--
-TTHHHHTT-SS--HHHH--
-TTHHHHTT-SS--HHHH--
-TTHHHHTT--S--HHHH--
-TTTTGGGT-SS--GGGT--
-TTHHHHTT--S--HHHH--
-TTHHHHTT-SS--GGGT--
-TTHHHHTT--S---TTT--
--SHHHHTT-SS--HHHH--
-TTHHHHTT-SS--HHHH--
--SHHHHTT-SS--STTT--
--SHHHHTT-SS--TTTS--
-TTHHHHTT-SS--HHHH--
-TTHHHHTT-SSS--GGG--
--SHHHHTT-SSS--TT---
-TTHHHHTT--S--GGG---
---HHHHTT-SSS-TTT---
-TTHHHHTT--S--GGG---
-TTHHHHTT--S--GGG---
-TTHHHHTT--S--SGGG--
-TTHHHHTT--S--GGGT--
--SHHHHTT-SS--TTTT--
--SHHHHTT--S--TTS---
-TTHHHHTT--S--GGGS--
-TTHHHHTT-SS--TTTS--
-TTHHHHTT-SS--GGG---
--SHHHHTT-SS---GGG--
-TTTTGGGT-SS--GGGG--
--SHHHHTT-SS--TTTS--
--SHHHHTT-SS--TTTT--
--SHHHHTT-SS--HHHH--
--SHHHHTT--S--HHHH--
--STTTTTT--S--HHHH--
--SHHHHTT--S--HHHH--
--SHHHHTT--S--GGGT--
--SHHHHTT-SS---GGG--
--SHHHHTT-SS-S-TTT--
--SHHHHTT-SS-S-GGG--
-TTHHHHTT--S---GGG--
-TTHHHHTT-SS-S-GGG--
--SHHHHTT-SS-SGGGG--
-TTTTGGGT--S-S-GGG--
-TTTTGGGT--S---GGG--
--STGGGTT--S---GGG--
-TTTTTTTT--S---GGG--
-TTTTTTTT--S---TTS--
--SHHHHTT-SS---GGG--
--STTTTTT-SS---TTT--
--SHHHHTT-SS---TTT--
-TTHHHHTT-SS-S-TTT--
--SHHHHTT--S-S-TTT--
--SHHHHTT-SS-S-TTT--
--SHHHHTT--S---GGG--
--SHHHHTTSSS---TTT--
--SHHHHTT-S--S-TTT--
--SHHHHTT-SS---TTT--
-TTHHHHTT--S-S-TTT--
--SHHHHTT-SS-S-TTT--
--SHHHHTT--S-S-TTT--
--SHHHHTT-SS-S-TTT--
--SHHHHTT-SS-S-TTT--
-TTHHHHTT--S---TTT--
--SHHHHTT--S-S-TTT--
--SHHHHTT--S---TTT--
--SHHHHTT--S-S-TTT--
--SHHHHTT-SS-S-TTT--
-TTHHHHTT--S---TTT--
---HHHHTT--S---TTT--
-TTHHHHTT--S---TTT--
-TTHHHHTT--S-S-TTT--
-TTHHHHTT--S-S-GGG--
-TTHHHHTT--S---TTS--
-TTHHHHTT--S---TTT--
-TTHHHHTT--S---TTT--
--SHHHHTT------TTT--
-TTHHHHTT------TTT--
-TTHHHHTT-----GGGT--
--SHHHHTT--S---TTT--
-TTHHHHTT--S---GGG--
--SHHHHTT--S---GGG--
-TTHHHHTT--S---GGG--
-TTHHHHTT--S---TTT--
-TTHHHHTT--S---TTT--
-TTHHHHTT--S---TTT--
-TTHHHHTT--S--TTTT--
-TTHHHHTT--S---TTS--
-TTHHHHTT--S---TTT--
--SHHHHTT-SS---TTT--
--SHHHHTT-SS---HHHH-
--SHHHHTT-SS---HHHH-
--SHHHHTT--S---TTT--
--SHHHHTT--S---TTTT-
--SHHHHTT--S---TTTT-
-TTHHHHTT--S-S-GGG--
-TTHHHHTT-SSS--TTTT-
-TTHHHHTT-SSS--TTT--
-TTHHHHTT-SSS--TTT--
-TTHHHHTT-SSS--GGGT-
-TTHHHHTT-SS---SGGG-
-TTHHHHTT--S---GGGT-
-TTHHHHTT-SS---GGGG-
-TTHHHHTT--S---GGGG-
--SHHHHTT--SS--GGG--
-TTHHHHTT--S---TTT--
--SHHHHTT-SS---GGG--
--SHHHHTT-SS---GGG--
--SHHHHTT-SS---GGG--
--SHHHHTT--S---TTT--
---HHHHTT-SS---GGG--
-TTHHHHTT--S---TTT--
-TTTTTTTT--S--TTTT--
---HHHHTT-SS--GGGS--
---HHHHTT-SS--GGGG--
---HHHHTT--SS--TTT--
---HHHHTT-SSS--TTT--
---HHHHTT-SSS--TTT--
---HHHHTT-SSS--TTT--
---HHHHTT-SSS--TTT--
---HHHHTT-SSS--TTT--
--SHHHHTT-SSS--TTT--
--STTGGGT-SSS--TTT--
--SHHHHTT-SS---SSS--
-TTHHHHTT-SS---GGG--
--SHHHHTT-SS---GGG--
-TTHHHHTT-SS---GGG--
---HHHHTT-SS-S-GGG--
---HHHHTT-SSS--TTS--
---HHHHTT-SSSS-TT---
--SHHHHTT-SSS--TTS--
---HHHHTT-SSSS-TTS--
---HHHHTT-SSS--SSS--
---HHHHTT-SSS---SS--
---HHHHTT--SS---SS--
---HHHHTT--SS---SS--
---HHHHTT-SSS---SS--
---TTTTTT--SS-SSSS--
---HHHHTT--SS--SSS--
---HHHHTT--SS-SSSS--
---HHHHTT--SS-S-S---
---HHHHTT---SSSSSS--
---HHHHTT--SSS--SS--
---HHHHTT--SSSSSSS--
---HHHHHT--SSSS-SS--
---HHHHTT--SS-SSSS--
---HHHHTT-SSSSSSS---
---HHHHTT-SSSSSTTS--
---TTGGGT-SSSS--SS--
---HHHHTT-SSSS--SS--
---HHHHTT-SSSS------
---HHHHTT-SSSS--SS--
---HHHHTT--SS---SS--
---HHHHTT-SSSS--SS--
---HHHHTT-SSSS--SS--
---HHHHHT-SSSS--SS--
---HHHHTT-SSS--TTS--
---HHHHTT-SSS-S-SS--
---TTGGGT-SSSS--SS--
---TTTTTT-SSSS--SS--
---HHHHTT-SSSS--SS--
---HHHHTT-SSSS-TT---
---HHHHTT--SS-SSSS--
---HHHHTT-SSSS-TTS--
--STTTTTT-SSSS-TTS--
-TTHHHHTT-SSS---SS--
-TTHHHHTT--SS-SS-S--
-TTHHHHTT--SS----S--
-TTHHHHTT--SS--TTS--
-TTHHHHTT-SSS----S--
--STTGGGT-SS--------
-TTHHHHTT--SSS-TT---
-TTTTGGGT--SS----S--
-TTHHHHTT--SS-------
--SHHHHTT--SS-------
-TTHHHHTT--S----S---
---TTGGGT--SS---SS--
---TTGGGT--SS---SS--
---TTTTTT-SSSS--S---
---TTGGGS-SSSS------
---TTGGGT-SSS-------
---TTGGGT-SSS---S---
---TTGGGS-SSS-SS----
---TTGGGT--SSSSS----
---TTTTTT---S-SSSS--
---HHHHTT--SS---SS--
---HHHHTT---SSSSSS--
---HHHHTT--SS---SS--
---HHHHTT--SS---SS--
---HHHHTT--SS-S-SS--
--SHHHHTT--SS---S---
---HHHHTT--SS---S---
---HHHHTT-SSS-SSSS--
---HHHHTT--SS-S-SS--
---HHHHTT-SSS---SS--
---HHHHTT--SS---S---
---TTTTTTS-SS-SSSS--
---HHHHTT-SSS-------
--SHHHHTT-SSS---S---
---SGGGTT--S----S---
---TGGGTT--SS--SSS--
---GGGGTT--SS---SS--
---TGGGTTS-SS-S-SS--
---HHHHTT-SS-S--SS--
---HHHHTT-SSS-S-SS--
---HHHHTT-SSSS--SS--
---HHHHTT--SS---SS--
---HHHHTT--SS--SSS--
---HHHHTT--SS-SSSS--
--THHHHTT--SS-SSS---
---HHHHTT--SS-SSS---
---HHHHTT--SS-S-SS--
---SGGGTT-SSS-S-----
---HHHHTT--SS--SSS--
---HHHHTT-SSS-SS----
---HHHHTTS-SS-SS----
---TTTTTTS--S-------
---TTGGGT--SS--S----
---TTGGGT--SS--STT--
---HHHHTT--SS---S---
---HHHHTT--SS--S----
---HHHHTT-SSS-------
---HHHHTT--SS-S-S---
---HHHHTT-SSS-------
--SHHHHTT--SS---S---
---HHHHTT--SS-SSS---
---TTTTTT--SS-S-S---
---TTGGGT--SS---SS--
---HHHHTT--SS-S-S---
---HHHHTT--SS-SSS---
---HHHHTT--SS-SS----
---HHHHTT--SS-S-----
---HHHHTT--SS-SSTT--
---HHHHTT--SS-SSTT--
---HHHHTT--SS-S-TT--
---HHHHTT--SS-SSTT--
--THHHHTT--SS-SSSS--
---HHHHTT--SS-SSSS--
---HHHHTT--SS--SSS--
---HHHHTT--SS-SSTT--
---HHHHTT--SS--STT--
---HHHHTT--SS-SSTT--
---HHHHTT--SS-SSSS--
---HHHHTT--SS-SSSS--
---HHHHTT--SS-S-SS--
---HHHHTT--SS---S---
---HHHHTT--SS--S-S--
---HHHHTT--SS-------
--THHHHTT--SS--STT--
---HHHHTT--SS--STT--
---HHHHTT--SS--STT--
---HHHHTT--SS--STT--
---HHHHTT-SSS--STT--
---HHHHTT--SS--STT--
--THHHHTT--SS-SSTT--
---HHHHTT-SS----TT--
---HHHHTT--SS-SSTT--
---HHHHTT--S--S-TT--
---HHHHTT--SS--STT--
---HHHHTT--S--S-TT--
---HHHHTT-SSS-S-TT--
---HHHHTT--SS-SGGG--
---HHHHTT--SS-SSTT--
---HHHHTT--SS-SSTT--
---HHHHTT--SS-S-TT--
---HHHHTT--SS-SSTT--
---HHHHTT--S--S--S--
--THHHHTT--SS--S-S--
---HHHHTT--SS-SS----
---HHHHTT--SS-SSTT--
---HHHHTT--SS-S-TT--
---HHHHTT-SSS-S-TT--
---HHHHTT--SS-SSTT--
---HHHHTT-SSS-SSTT--
---HHHHTT-SS---STT--
---HHHHTT--SS--STT--
---TTTTTT-SSS---TT--
---HHHHTT-SSS-S-TT--
---HHHHTT--SS---TT--
---HHHHTT-SSS-SSTT--
---HHHHTT-SSS-SSTT--
---HHHHTT-SSS--STT--
---HHHHTT-SSS-SSTT--
---HHHHTT--SS-SSTT--
---HHHHTT-SSS-SSTT--
---HHHHTT-SSS-SSTT--
---HHHHTT--SS-SSTT--
---HHHHTT-SSS-SS----
---HHHHTT-SSS-SSTT--
---HHHHTT--SS-SSTT--
---HHHHTT--SS-SSTT--
---HHHHTT--SS-SSTT--
---HHHHTT--SS--GGG--
--THHHHTT--SS--GGG--
---HHHHTT-SSS--GGG--
---HHHHTT-SSS--GGG--
---HHHHTT--SS---TT--
---HHHHTT-SSS--GGG--
--SHHHHTT-SSS-SGGG--
--SHHHHTT--SS---TT--
--SHHHHTT--SS---TT--
-TTHHHHTT--SS-SS----
--SHHHHTT--SS---TT--
--STTGGGT--SS---TT--
--SHHHHTT--SS--STT--
--SHHHHTT--SS--STT--
--SHHHHTT--SS--STT--
--SHHHHTT--SS---TT--
--SHHHHTS-SSS-SSTT--
--SHHHHTT--SS-------
---TTGGGT--SS-SSTT--
---HHHHTT--SS--STT--
---HHHHTT--SS-S-TT--
-TTHHHHTT--SS-SSTT--
-TTHHHHTT--SS-------
---TTGGGT--SS-SSTT--
---HHHHTT--SS-S-TT--
---TTTTTT--SS-S-TT--
---TTGGGT--SS-SSTT--
---TTGGGT-SSS--SS---
--SHHHHTT--SS-SSTT--
--STTGGGT-SSS-SS-S--
-TTTTTTTT-SSS-------
--SHHHHTT--SS--S----
---HHHHTT--SS-------
---TTGGGT--SS----S--
---HHHHTT--SS--SS---
---HHHHTT--SS--S----
---HHHHTT--S---S-S--
---HHHHTT--S---S----
---HHHHTT--S--SS----
---TTGGGT-----SS----
---HHHHTT--SS-------
---HHHHTT--S--------
---HHHHTT------S----
---HHHHTT-----SS----
---HHHHTT--S---STT--
---HHHHTT-----SS----
---HHHHTT--S--SS----
---HHHHTT----SSS----
---HHHHTT--S---S----
---HHHHTT---S-SS----
---TTTTTT--S--SSTT--
---HHHHTT--S--SSTT--
---HHHHTT-----SSTT--
---HHHHTT-----S-TT--
---HHHHTT-----SS----
---HHHHTT-----SSTT--
---HHHHHT-------TT--
---HHHHTT-----S-TT--
---HHHHTT-----S-TT--
---TTTTTT------STT--
---TTTTTT-------TT--
---TTGGGT-----SGGG--
---HHHHTT--SS---TT--
--STTGGGT--S----TT--
---HHHHTT--SS--STT--
---HHHHTT--SS---TT--
---HHHHTT--SS--STT--
---TTGGGT--SS-S-----
---TTTTTT--SS-SS----
--GGGTTTT-SSS-------
---HHHHTT--SS---TT--
---HHHHTT-S-S---TT--
---HHHHTT-SSS-S-TT--
---HHHHTTS--S-SSTT--
---HHHHTT--SS-------
--SHHHHTT--SS-SSTT--
---HHHHTT-SSS---TT--
--SHHHHTT--SS--S----
---HHHHHT--SS-S-TT--
---HHHHTT--SS-SSTT--
--SHHHHTT--SS-S-----
---HHHHTT--SS-SS----
---HHHHTT--SS---TT--
---HHHHTT--SS-------
---HHHHTT-SSS--STT--
---TTGGGT--SS---TT--
---HHHHTT-SSS-SS----
---HHHHTT--SS-------
---HHHHTT--SS-S-TT--
--THHHHTTS-SS-S-TT--
---HHHHTT--S----TT--
---HHHHTT--SS---TT--
---HHHHTT--SS---TT--
---HHHHTT-SSS---TT--
---HHHHTT--SS-------
---HHHHTT--SS---TT--
---HHHHTT-SSS-------
---HHHHTT--SS-------
---HHHHTT--SS-------
--TTTTTTT--SS-------
--THHHHTT--SS-S-----
--THHHHTT--SS--S-S--
--TTTGGGT--SS-STT---
---TTGGGTS-SS-------
--GGGGGGTSSSS-------
---TTTTTT--SS-------
---TTGGGT--SS---TT--
---TTGGGT--SS-------
---HHHHTT--SS-------
---TTTTTSSS---------
---HHHHTTS--S-TT----
---HHHHTTS--S-TT----
---HHHHTTSS---------
---HHHHTT--S--------
---HHHHTT--S--------
---HHHHTT-----------
---HHHHTTS----------
---HHHHTTSS---------
---HHHHTTS----TT----
---HHHHTTS----TT----
---HHHHTTS----------
---HHHHTT--S--TT----
---HHHHTT--S--TT----
---TTTTTT--SS-------
---HHHHTTS-SS-------
---HHHHTTS--S-------
---HHHHTTSS-S-------
---HHHHTTSS-S-------
---HHHHTT-S-S-------
---HHHHTTS----------
--THHHHTTS--S-------
---HHHHTTS--S-------
---HHHHTTS-SS-------
---HHHHTTS--S-------
---HHHHTTSS-S-------
---HHHHTTS-SS-------
---HHHHTTS-SS-SS----
---HHHHTTS--S-------
---HHHHTTS--S-------
---HHHHTTSS-S-------
---HHHHTTS--S-------
---HHHHTTS--S-------
---HHHHTTS--SS------
--THHHHTTS--S-------
--THHHHTT---S-------
--THHHHTTS--S-------
--THHHHTTS--SS------
---HHHHTTS--S-------
--THHHHTTS--S-------
---HHHHTTS--SS------
---TTGGGTS--SS------
---HHHHTTS--SS------
---HHHHTTS--SS------
---HHHHTTSS-S-------
---HHHHTT---S-------
--THHHHTT--SS-------
---HHHHTTS--S-------
---HHHHTTS--S-------
---HHHHTTS--S-------
---HHHHTTSSSS-------
---HHHHTT--SS-------
---HHHHTTS--SS------
--THHHHTTS--SS------
--TTTTTTTS--S-------
--THHHHTTS-SS-------
--THHHHTTS--S-------
--THHHHTTS--S-------
---HHHHTS---S-------
---HHHHTTS--S-------
---HHHHTT--S--------
--THHHHTT--SS-------
--THHHHTT-SSS-------
--SHHHHTTS--S-------
-TTHHHHTT--SS-------
-TTHHHHTTSS-SS------
-TTHHHHTTS--S-------
--SHHHHTTS--S-------
--SHHHHTTS--SS------
--THHHHTTS--SS------
-TTHHHHTTS-SS-------
--THHHHTTS--S-------
--THHHHTT--SS-------
-TTHHHHTT--SS-------
---HHHHTTS--S-------
--SHHHHTT--S--------
-TTHHHHTT--S--------
---HHHHTT--SS-------
--THHHHTT--S--------
-TTHHHHTT--SS-------
-TTHHHHTT--SS-------
--THHHHTT--SS-------
-TTHHHHTT--SS-------
-TTTTTTTT--SS-------
---HHHHTT--SS-------
---HHHHTT-SS--------
---HHHHTT-SS--------
---HHHHTTS--S-------
--THHHHTTS--S-------
---HHHHTTS--SS------
--SHHHHTTS--S-------
--SHHHHTTSSSS-------
---HHHHTTS-SS-------
---HHHHTTS--S-------
---HHHHTSS-S--------
---HHHHTTS--S-------
---HHHHTTS----------
---HHHHS-SSS--------
---HHHHTTSS-S-------
---HHHHTTSS-S-------
--SHHHHTSS-SS-------
-TTHHHHTTS--S-------
-TTHHHHTTSS-SS------
--SHHHHTTS--SS------
--SHHHHTTS--SS------
---HHHHTTSSSSS------
-TTHHHHTT--SS-------
---HHHHTT--S--------
---HHHHTT--SS-------
---HHHHTT--S--------
--SHHHHTT-SSS-------
---HHHHTT--SS-------
---SGGGTTS-S--------
---GGGSSSS-SS-------
--SSTTTTTS-S--------
---GGGSSSS--S-------
--S-GGGTTS--SS------
--SGGGTTT--S--------
--SGGGGTT--S--------
-TTSGGGTT--SS-------
-TTHHHHTT-S---------
-TTHHHHTT---S-------
--SHHHHTT--S--------
--SHHHHTTSSS--------
--SHHHHTTS-S--------
-TTHHHHTTS----------
--STTGGGTS--S-------
--SHHHHTT-SS--------
--SHHHHTTS----------
--SHHHHTTS----------
--SHHHHTTS----------
--SHHHHTTSS---------
--THHHHTSSS---------
--SHHHHTTSSS--------
-TTHHHHTS--S--TT----
--HHHHHTTSS-SSS-----
-HHHHHHTTS----------
-HHHHHHTTSSS-S------
-HHHHHHTTSSS--------
-HHHHHHTTSSS--------
-HHHHHHTT-SS--------
-HHHHHHTT-SS-S------
-HHHHHHTT-SS-S------
-HHHHHHTT-SS--------
-HHHHHHTT-SS-S------
-HHHHHHTT-SS--------
-HHHHHHTT--S--------
-HHHHHHTTS----------
-HHHHHHTTS-S--------
-HHHHHHTT-SS-S------
-HHHHHHTT-SSSS------
-TTHHHHTT-SS-S------
-HHHHHHTT--S--------
-TTHHHHTT-SS--------
-HHHHHHTT-SS--------
-HHHHHHTTSSS--------
-HHHHHHTT-SS--------
-HHHHHHTTSSS-S------
-HHHHHHTTSSSS-------
-HHHHHHTSSSSS-------
-HHHHHHTTSSS--------
-HHHHHHTTSSS--------
-HHHHHHTT-SS-S------
-HHHHHHTT--S--------
-HHHHHHTT----S------
-TTHHHHTT-SS-S------
-HHHHHHTT-SS-S------
-HHHHHHTT-SS--------
-HHHHHHTT-SS-S------
-HHHHHHTT-SS-S------
-HHHHHTTT--S-S------
-HHHHHTTT-SS--------
-HHHHHHTT-SS-S------
-HHHHHTTT-SS-S------
-HHHHHHTT--S--------
-HHHHHHTTS-S--------
-HHHHHHTT--S--------
-HHHHHHTTS---S------
-HHHHHHTT--S-S------
-HHHHHHTTT-S--------
-HHHHHHTT--SS-------
-HHHHHHTT--S-S------
-HHHHHHTT--S--------
-HHHHHHTT--S-S------
-HHHHHTTT-SSSS------
-HHHHTTTTS-S-S------
-HHHHHHTTS---SS-----
-HHHHHHTT--S-S------
-HHHHTTTT--S--------
-HHHHHHTT--S--------
-HHHHHHTT-SS--------
-HHHHHHTT--S--------
-HHHHHHTT--S--------
-HHHHHHTT--S--------
-HHHHHHTT--SS-------
-HHHHHHTT--S--------
-HHHHHHTT--S--------
-HHHHHHTT--S--------
-HHHHHHTT--S-S------
-HHHHHHTT--S--------
-HHHHHHTT--S--------
-HHHHHHTT--S--------
-HHHHHHTT-SS-S------
-HHHHHHTT-SS--------
-HHHHHHTT--S--------
-HHHHHHTT--SS-S-----
-HHHHHHTT-SS--------
-HHHHHHTT--S--------
-HHHHHHTT--S--------
-HHHHHHTT--S--------
-HHHHHHTT-SS--------
-HHHHHHTT--S--------
-HHHHHHTT--S--------
-HHHHHHTT--S--------
-HHHHHHTT--S--------
-HHHHHHTT--S--------
-HHHHHTTT-SS-S------
-HHHHHHTT-SS--------
-HHHHHHTTS----------
-HHHHHHTT--S-S------
-HHHHHHTT-SS--------
-HHHHHHTT--S-S------
-HHHHHHTTS-S--------
-HHHHHHTT--S--------
-HHHHHHTT--S--------
-HHHHHHTT--S-S------
-HHHHHHTT--S--------
-HHHHHHTT--S--------
-HHHHHHTT-SS-S------
-HHHHHHTT--S--------
-HHHHHHTT-SS-S------
-HHHHHHTT-SS--------
-HHHHHHTT--S--------
-HHHHHTTT--S--------
-HHHHHHTT--S-S------
-HHHHHHTT--S--------
-HHHHHHTT--S-S------
-HHHHHHTT--S-S------
-HHHHHHTT--S--------
-HHHHHHTT--S--------
-HHHHHHTT-SS--------
-HHHHHHTT-SS-S------
-TTHHHHTT-SS--------
-HHHHHHTT-SS-S------
-HHHHTTTT--S--------
-TTGGGTSSS-S--------
-HHHHTTTTS-S--------
-HHHHTTTT--S-S------
-HHHHHHTTS-S-S------
-HHHHTTTT--S-S------
-HHHHTTTT-SS--------
-HHHHHHTTS-S--------
-HHHHTTTTS-S-S------
-HHHHHTTTS-S-S------
-HHHHTTTTSSSS-------
-HHHHTTTTSS-S-------
-HHHHTTTTS--S-------
-HHHHTTTTS-S--------
-HHHHTTTTS-S--------
-HHHHHHTT--S--------
-HHHHHHTT--S--------
-HHHHHHTT--S-S------
-HHHHHHTT-SS--------
-HHHHHHTT--S-S------
-HHHHHHTT--S--------
-TTHHHHTT--S-S------
-HHHHHTTTSS--S------
-HHHHHHTTSS--S------
-HHHHHTTTSSS-S------
-HHHHHHTT-SS-S------
-HHHHHTTTSS--S------
-HHHHHHTTSSS-S------
-HHHHHTTTSS-SS------
-HHHHHHTTSS-SS------
-HHHHHHTTSSS-S------
-HHHHHHTT-SS-S------
-HHHHHHTTSSS-S------
-HHHHHHTT-SS-S------
-HHHHHHTTSSS-S------
-HHHHHHTTSSS--------
-HHHHHTTTSSS-S------
-HHHHHHTTSSS-S------
-HHHHHHTTSSS-S------
-HHHHHHTTSSS-S------
-HHHHHTTT-SS-S------
-HHHHHHTTSSSSS------
-HHHHHHTT-SS-S------
-HHHHHHTTSSS-S------
-HHHHHHTTSSS-S------
-HHHHHHTTSSSSS------
-HHHHHHTTSSSSS------
-HHHHHHTTSSSSS------
-HHHHHHTTSSS-S------
-HHHHHHTTSS--S------
-HHHHHHTTSSS-S------
-HHHHHHTTSSS-S------
-HHHHHHTTSSS-S------
-HHHHHHTT-SS-S------
-HHHHHHTTSSS-S------
-HHHHHHTTSSS--------
-HHHHHHTTSSS-S------
-HHHHHHTTSSS-S------
-TTHHHHTS-SS-S------
-HHHHHHTT-SS-S------
-HHHHHHTTSSS-S------
-HHHHHHTT-SS-S------
-HHHHHHTTSSS-S------
-HHHHHHTTSSS-S------
-HHHHHHTTSSS-S------
-HHHHHHTTSSS-S------
-HHHHHHTTSSS-S------
-HHHHHHTTSSS-S------
-HHHHHHTTSSS-S------
-HHHHHHTT-SSSS------
-HHHHHHTT-SS-S------
-HHHHHHTTSSS-S------
-HHHHHHTTSSSSS------
-HHHHHHTT-SS-S------
-HHHHHHTTSSS-S------
-HHHHHHTT-SS-S------
-HHHHHHTTSSS-S------
-HHHHHHTTSSS-S------
-HHHHHHTTSSS-S------
-HHHHHHTT-SS-S------
-HHHHGGGTSSS-S------
-HHHHHTTTSS--S------
-HHHHHHTTSSS-S------
-HHHHHHTTSSS-S------
-HHHHHHTT-SS-S------
-HHHHHHTTSSS-S------
-HHHHTTTTSS--S------
-HHHHHHTTSS--S------
-HHHHHHTTSS--S------
-HHHHHTTT-S--S------
-HHHHHHTTSS--S------
-HHHHTTTT-SS-S------
-HHHHHHTTSSSSS------
-HHHHHHTT-SS-S------
-HHHHHHTTSSS-S------
-HHHHHHTTSS-SS------
-HHHHHHTT-SS-S------
-HHHHHHTTSSS-S------
-HHHHHHTT-SS-S------
-HHHHHHTTSS--S------
-HHHHHHTTSSS-S------
-HHHHHHTTSSS-S------
-HHHHHHTTSSS-S------
-HHHHHHTTSSS-S------
-HHHHHHTT-SS-S------
-HHHHHHTTSSS-S------
-HHHHHHTTSSS-S------
-HHHHHHTTSSS-S------
-HHHHHHTTSSS-S------
-HHHHHHTT-SS-S------
-HHHHHHTTSSS-S------
-HHHHHHTT-SS-S------
-HHHHHHTTSSS-S------
-HHHHHHTTSSS-S------
-HHHHHHTTSSS-S------
-HHHHHHTT-SS-S------
-HHHHHHTTSSS-S------
-HHHHHHTTSSS-S------
-HHHHHHTT-SS-S------
-HHHHHHTTSSS-S------
-HHHHHHTTSSS-S------
-HHHHHTTTSSS-S------
-HHHHHHTT-SS-S------
-HHHHHTTTSSS-S------
-HHHHHHTT-SS-S------
-HHHHHHTTSSS-S------
-HHHHHTTTSSSSS------
-HHHHHHTTSSS-S------
-HHHHHHTTSSS-S------
-HHHHHHTTSS--S------
-HHHHHHTTSS--S------
-HHHHHHTT-SS-S------
-HHHHHTTTSSS-S------
-HHHHHHTT-SS-S------
-HHHHHHTT-SS-S------
-HHHHHHTT-SS-S------
-HHHHHTTT-SS-S------
-HHHHHHTT-SS-S------
-HHHHHTTTSSS-S------
-HHHHHHTTSS-SS------
-HHHHHHTTSSS-S------
-HHHHHHTTSSS-S------
-HHHHHHTTSSS-S------
-HHHHHHTTSSS-S------
-HHHHHHTTSSS-S------
-HHHHHHTT-S--S------
-HHHHHHTT-SS-S------
-HHHHHHTTSSS-S------
-HHHHHHTTSSS-S------
-HHHHTTTTS-S-S------
-HHHHTTTTS-S-S------
-HHHHTTTTSSS-S------
-HHHHTTTTS-S-S------
-HHHHHHTT-SS-S------
-HHHHHHTT-SS-S------
-HHHHHHTT--S-S------
-HHHHHHTT-SS-S------
-HHHHHHTTSS--S------
-HHHHHHTT-SS-S------
-HHHHHHTT-SS-S------
-HHHHHHTT-SS-S------
-HHHHHHTT-SS-S------
-HHHHHHTT-SS-S------
-HHHHHHTT-SS-S------
-HHHHHHTTSSS-S------
-HHHHHHTTSSS-S------
-HHHHHHTT-SS-S------
-HHHHHHTTSSS-S------
-HHHHHHTTSSS-S------
-HHHHHHTTSSS-S------
-HHHHHHTTSS--S------
-HHHHHHTT-SS-S------
-HHHHHHTT-SS-S------
-HHHHHHTT-SS-S------
-HHHHHHTTSSS-S------
-HHHHHHTTSSSSS------
-HHHHHHTTSSS-S------
-HHHHHHTTSSS-S------
-HHHHHHTTSSS-S------
-HHHHHHTT-SS-S------
-HHHHHHTTSSS-S------
-HHHHHHTT-SS-S------
-HHHHHHTT-SS-S------
-HHHHHHTT-SS-S------
-HHHHHHTTSSSSS------
-HHHHHHTTSSS-S------
-HHHHHHTTSSS-S------
-HHHHHHTT-SS-S------
-HHHHHHTT-SS-S------
-HHHHHHTT-SS-S------
-HHHHHHTTSSS-S------
-HHHHHHTT-SS-S------
-HHHHHHTTSSS-S------
-HHHHHHTTSS--S------
-HHHHHHTTSS--S------
-HHHHHHTTSSS-S------
-HHHHHHTT-S--S------
-HHHHHHTT-SS-S------
-HHHHHHTT-S--S------
-HHHHHHTT-SS-S------
-HHHHHHTT-SS-S------
-HHHHHHTTSSS-S------
-HHHHHHTTSSS-S------
-HHHHHHTTSSS-S------
-HHHHHHTT-SS-S------
-HHHHHHTTSSS-S------
-HHHHHHTT-SS-S------
-HHHHHHTTSSS-S------
-HHHHHHTT-SS-S------
-HHHHHHTT-SS-S------
-HHHHHHTT-SS-S------
-HHHHHHTTSSS-S------
-HHHHHHTTSS--S------
-HHHHHHTTSSS-S------
-HHHHHHTTSSS-S------
-HHHHHHTSSSS-S------
-HHHHHHTTSSS-S------
-HHHHHHTTSSS-S------
-TTGGGTTTSS--S------
-HHHHHHTT-SS-S------
-HHHHHHTT-S--S------
-HHHHHTTTSS--S------
-HHHHHHTT-S-SS------
-HHHHHHTT-S--S------
-HHHHHHTTSS--S------
-HHHHHHTT-SS-S------
-HHHHHHTT-SS-S------
-HHHHHHTTSSS-S------
-HHHHHHTTSS--S------
-HHHHHHTTSS--S------
-HHHHHHTT-SSSS------
-HHHHHHTTSSS-S------
-HHHHHHTT-SS-S------
-HHHHHHTT-SS-S------
-HHHHHHTT-SS-S------
--HHHHTTTSS--S------
-HHHHHTTT--S-S------
-HHHHHHTT-SS-S------
-HHHHHHTT-S-SS------
-HHHHHTTTSS-SS------
-HHHHHTTTSSS-S------
-HHHHHTTTSS--S------
-HHHHHHTTSS--S------
-HHHHHHTT-SS-S------
-HHHHHTTTSS--S------
-HHHHHTTT-SS-S------
-HHHHHHTT-SS--------
-HHHHHHTTSSS-S------
-HHHHHHTT-S--S------
-HHHHHHTTSS--S------
-HHHHHHTTSSS-S------
-HHHHHHTTSS--S------
-HHHHHHTT-SS-S------
-TTHHHHTT-SS-S------
-HHHHHHTTSSS-S------
-HHHHHHTTSSS--------
-HHHHHTTTSSS-S------
-HHHHHHTTSSS-S------
-HHHHHTTTSSS-S------
-HHHHHHTTSSS-S------
-HHHHHHTT-SS-S------
-HHHHHHTTSSS--------
-HHHHHHTT-SS-S------
-HHHHHHTT-SS-S------
-HHHHHHTT-SS-S------
-HHHHHTTT-SS-S------
-HHHHHHTT-SS-S------
-HHHHHHTTSSS--------
-HHHHHHTT-SS-S------
-HHHHHHTT-SS-S------
-HHHHHHTTSSS-S------
-HHHHHHTTSSS-S------
-HHHHHHTTSS-SS------
-HHHHHHTT-S---------
-HHHHHHTTSSS-S------
-HHHHHHTT-SS-S------
-HHHHHHTT-S--S------
-HHHHHHTTSSS--------
-HHHHHHTTSSSS-------
-HHHHHHTTSSSS-------
-HHHHHTTTSSSS-------
-HHHHHTTTSSSS-------
-HHHHTTTTSSSS-------
-HHHHHTTTSS-S-------
-HHHHTTTTS-S--------
-HHHHHHSSS-S--------
-HHHHTTTTS-S--------
-HHHHTTTTS-S--------
-HHHHTTTTS-S--------
-HHHHTTTTS-S--------
-HHHHHTTTTSS--------
-HHHHHTTTSSS--------
-HHHHHHTTSSS--------
-HHHHHHTTSSS--------
-HHHHHHTTSSS--------
-HHHHHHTTSSS--------
-HHHHHHTTSSS--------
-HHHHHHTTSSS--------
-HHHHHHTTSSS--------
-HHHHHHTTSSS--------
-HHHHHHTTSSSS-------
-HHHHHHTTSS---------
-HHHHHHTTSSS-S------
-HHHHHTTTSS-SS------
-HHHHHHTTSSSSS------
-HHHHHHTTSSS--------
-HHHHHHTTSS-SS------
-HHHHHHTTSSS-S------
-HHHHHHTTSSS-S------
-HHHHHHTTSS--S------
-HHHHHHTTSSS-S------
-HHHHHHTTSSS-S------
-HHHHHHTTSSS-S------
-HHHHHHTTSSS-S------
-HHHHHHTTSSS--------
-TTHHHHTTSSS-S------
-HHHHHHTTSS--S------
-HHHHHHTTSS-SS------
-HHHHHHT-SS--S------
-HHHHHHTTSS--S------
-HHHHHHTTSS--S------
-HHHHHHTTSS--S------
-HHHHHHTTSSS-S------
-HHHHHTTT-SS-S------
-HHHHHHTT-SS-S------
-HHHHHHTT-S--S------
-HHHHHHTT-SS-S------
-HHHHHHTT--S-S------
-HHHHHHTT--S--------
-HHHHHHTT-SS-S------
-HHHHHHTT--S--S-----
-HHHHHHTT-SS--------
-HHHHHHTT--S-S------
-HHHHHHTT-SS-S------
-HHHHHHTT--S--------
-HHHHHHTT--S--------
-HHHHHHTT--S--S-----
-HHHHHHTT--S-S------
-HHHHHHTT--S-S------
-HHHHHTTT--S--------
-HHHHHTTT-SS-S------
-HHHHHHTT--S-S------
-HHHHHHTTSS--S------
-HHHHHHTT--S-S------
-HHHHHHTT--S-S------
-HHHHHHTT--S--------
-HHHHHHTT-SS--------
-HHHHHHTT--S--------
-HHHHHHTT-SS--------
-HHHHHHTT-SS--------
-HHHHHHTT--S--------
-HHHHHHTT-SS--------
-HHHHHHTT-SS-S------
-HHHHHHTT-SS--------
-HHHHHHTT-SS--------
-HHHHHHTT-SS--------
-HHHHHHTT-SS--S-----
-HHHHHTTT-SS--------
-HHHHHTTT-SS--------
-HHHHHHTT-SS--------
-HHHHHHTT-SS--S-----
-HHHHHHTT-SS--------
-HHHHHHTT-SS--------
-HHHHHHTT-SS--S-----
-HHHHHHTT--S--S-----
-HHHHHHTT--S--------
-HHHHHHTT-SS--------
-HHHHHTTT-SS--S-----
-HHHHHTTT--S--S-----
-HHHHHTTT-SS-----S--
-HHHHHTTT--S-S------
-HHHHHHTT-SS--------
-HHHHHTTT--S-SS-----
-HHHHHHTT-SS-S------
-HHHHHHTT-SS-S------
-HHHHHTTT-SS-S------
-HHHHHTTT-SS-S------
-HHHHHHTT--S-S------
-HHHHHHTT--S-S------
-HHHHHHTT-SS-S------
-HHHHHHTT--S-S------
-HHHHHHTT-SS--------
-HHHHHHTT-SS--------
-HHHHHHTT-SS--S-----
-HHHHHHTTSSS--------
-HHHHHHTT-SS--------
-HHHHTTTT-SS-S------
-HHHHHHTT-SS-S------
-HHHHHHTT-SS--------
-HHHHHHTT-SS--------
-HHHHHHTT-SS--------
-HHHHHHTT-SS--------
-HHHHHHTT-SS--S-----
-HHHHHHTT-SS--------
-HHHHHHTT-SS-S------
-HHHHHHTT-SS--------
-HHHHHTTT-SS-S------
-HHHHHHTT-SS--------
-HHHHHHTT--S--------
-HHHHHHTT-SS-S------
-HHHHHHTT-SS--------
-HHHHHHTT-SS--------
-HHHHHHTT--S--------
-HHHHHHTT-SS--------
-HHHHHHTT--S--------
-HHHHHHTT-SS--------
-HHHHHTTT--S--------
-HHHHHTTT--S--------
-HHHHHHTT-SS--------
-HHHHTTTTS-S--------
-HHHHTTTTS-S--------
-HHHHHHTTS---S------
-HHHHHHTT--S-S------
-HHHHHTTT-SS--------
-HHHHHTTT--SSS------
-HHHHHHTT--S-S------
-HHHHHHTT--S--------
-HHHHHTTT--S-S------
-HHHHHTTT--S-S------
-HHHHHHTT--S-S------
-HHHHHHTT--S-SS-----
-HHHHHTTT--S-S------
-HHHHHHTT--S--------
-HHHHHHTT--S-S------
-HHHHHTTT--S-S------
-HHHHHHTT--S--------
-HHHHHHTT--S-S------
-TTHHHHTT-SS-S------
-HHHHHTTT--S--------
-HHHHHHTT--S-S------
-HHHHHHTT-SS--------
-HHHHHTTT--S-S------
-TTHHHHTT-SS--------
-HHHHHHTT--S-S------
-HHHHTTTTS-S--------
-HHHHTTTT--S-S------
-HHHHHHTT--S--------
--HHHHHTT-SS-S------
-HHHHHTTT--S-SS-----
-HHHHHHTT--S-SS-----
-HHHHHHTT--S-SS-----
-HHHHHHTT-SS--------
-HHHHHHTT-SS--S-----
-TTHHHHTT--S-S------
-HHHHHHTT--S-S------
-HHHHHHTT--S--------
-HHHHTTTTS-S--------
-HHHHHHTT--S-S------
-HHHHHHTT--S--------
-HHHHHHTT--S-S------
-HHHHHTTT-SS--------
-HHHHHTTT--S-S------
-HHHHHHTT--S--------
-HHHHHTTT-SS--------
-HHHHHHTT--S--------
-HHHHHHTT--S-S------
-HHHHHHTT--S--------
-HHHHHTTT-SS-S------
-HHHHHHTT--S-S------
-HHHHHHTT-SS--------
-HHHHHHTT-SS-S------
-HHHHHHTT-SS-S------
-HHHHHHTT-SS--S-----
-HHHHHHTT--S--------
-HHHHTTTT--S--------
-HHHHTTTT--S--------
-HHHHHTTT-SS--------
-HHHHHHTT--S-S------
-HHHHHHTT--S--------
-HHHHHHTT-SS-S------
-HHHHHHTT--S--------
-HHHHHHTT-SS--------
-HHHHHHTT-SS--------
-HHHHHTTT--S-S------
-HHHHHHTT-SS--------
-HHHHHHTT-SS--------
-HHHHHHTT--S--------
-HHHHHHTT-SS--------
-HHHHHHTT-SS--------
-HHHHHHTT-SS--------
-HHHHHTTT--S--------
-HHHHHHTT-SS--------
-HHHHHHTT--S--------
-HHHHHHTT--S--S-----
-HHHHHTTT--S--------
-HHHHHTTT--S-S------
-HHHHHHTT--S--------
-HHHHHHTT-SS--------
-HHHHHTTT--S-S------
-HHHHHHTT--S-S------
-TTHHHHTTS-S-S------
-TTHHHHTTS-S-S------
-HHHHHHTT--S-S------
-HHHHHHTT--S-S------
-HHHHHHTT--S-S------
-HHHHHHTT--S--------
-HHHHHHTT--S--------
-HHHHHHTT--S-S------
-HHHHHHTT--S-S------
-HHHHHHTT--S-S------
-HHHHHHTT--S--------
-HHHHHHTT--S-S------
-HHHHHHTT--S-S------
-HHHHHHTT--S-S------
-HHHHHHTT--S--S-----
-HHHHHHTT-SS--------
-HHHHHHTT-SS--------
-HHHHHHTT-SS--------
-HHHHHHTT--S-S------
-HHHHHHTT--S-S------
-HHHHHHTT--S--------
-HHHHHHTT--S-S------
-HHHHHHTT--SSS------
-HHHHHHTT--S--------
-HHHHHHTT--S-S------
-HHHHHHTT-SS-S------
-HHHHHHTT--S--------
-HHHHHHTT--S--------
-HHHHHHTT--S-S------
-HHHHHHHT-SS--S-----
-HHHHHHTT-SS--------
-HHHHHHTT-SS-S------
-HHHHHHTT--S--------
-HHHHHHTT-SS--------
-HHHHHHTT--S-S------
-HHHHHHTT-SS--------
-HHHHHHTT-SS--------
-HHHHHHTT--S--S-----
-HHHHHHTT--S--------
-HHHHHHTT-SS-S------
-HHHHHHTT-SS--S-----
-HHHHHHTT-SS--------
-HHHHHHTT-SS--------
-HHHHHHTT-SS--------
-HHHHHHTT-SS--------
-HHHHHHTT-SS--------
-HHHHHHTT--S--------
-HHHHHHTT--S--------
-HHHHHHTT--S-S------
-HHHHHHTT--S-S------
-HHHHHHTT--S--------
-HHHHHHTT-SS--------
-TTHHHHTT--S--------
-HHHHHHTT--S-S------
-HHHHHHTT--S-S------
-HHHHHHTT-SS-S------
-HHHHHHTT-SS--------
-HHHHHHTT-SS-S------
-HHHHHHTT-SS-S------
-HHHHHHTT-SS--------
-HHHHHHTT-SS--------
-HHHHHTTT--S-S------
-HHHHHHTT--S-S------
-HHHHHHTT--S-S------
-HHHHHHTT--S-S------
-HHHHHHTT--S-S------
-HHHHHTTT--S--------
-HHHHTTTT--S-S------
-HHHHHTTT--S-S------
-HHHHHTTT--S-S------
-HHHHHHTT-SS--------
-HHHHHHTT-SS--------
-HHHHHHTT--S-S------
-HHHHHHTT-SS--------
-HHHHHHTT-SS-S------
-HHHHHHTS--S-S------
-HHHHHHTTS----S-----
-HHHHHHTT--S-S------
-HHHHHHTT-----------
-HHHHHHTT--S-S------
-HHHHHHTT--S--------
-TTHHHHTT--S--------
-HHHHHHTT--S-S------
-HHHHHHTT-SS--------
-HHHHHHTT--S--S-----
-HHHHHHTT--S--------
-HHHHHHTT--S-S------
-HHHHHHTT--S-SS-----
-HHHHHHTT--S-S------
-HHHHHHTT--S--S-----
-HHHHHHTT-SS--------
-HHHHHHTT-SS--------
-HHHHHHTT-SS--------
-HHHHHHTT--S-S------
-HHHHHHTT--S--------
-HHHHHHTT--S--------
-HHHHHTTT-SS--------
-HHHHHTTT-SS--------
-HHHHHTTT-SS--S-----
-HHHHHTTT--S--S-----
-HHHHHHHT-SS-S------
-HHHHHHTT-SS--------
-HHHHHHTT--S--------
-HHHHHTTT--S--------
-HHHHHHTT--S-S------
-HHHHHHTT--S--------
-HHHHHHTT-SS--------
-HHHHHHTT-SS-S------
-HHHHHHTT--S--------
-HHHHHTTT-SS--------
-HHHHHHTT-SS--------
-HHHHHHTT-SS--------
-HHHHHHTT-SS--S-----
-HHHHHHTT--S--------
-HHHHHHTT-SS--------
-HHHHHHTT-SS--------
-HHHHHHTT-SS--------
-HHHHHHTT-SS-S------
-HHHHHHTT-SS--------
-HHHHHHTT-SS--S-----
-HHHHHHTT-SS--------
-HHHHHHTT-SS--------
-HHHHHHTT-SS--------
-HHHHHHTT-SS--S-----
-HHHHHHTT--S--S-----
-HHHHHHTT-SS--S-----
-HHHHHHTT-SS-SS-----
-HHHHHHTT-SS--S-----
-HHHHHHTT-SS--------
-HHHHHHTT-SS--------
-HHHHHHTT-SS--------
-HHHHHHTT-SS--------
-HHHHHHTT-SS--------
-HHHHHHTT--S--------
-HHHHHHTT--S--------
-HHHHHHTT-SS--------
-HHHHHHTT--S--------
-HHHHHHTT-SS-S------
-HHHHHHTT-SS--------
-HHHHHHTT-SS--------
-HHHHHHTT--S-S------
-HHHHHHTT-SS--------
-HHHHHHTT-SS--------
-HHHHHHTT-SS--------
-HHHHHHTT-SS-S------
-HHHHHHTT--S--------
-HHHHHHTT-SS--------
-HHHHHHTT--S-S------
-HHHHHHTT-SS--------
-HHHHHHTT-SS--------
-HHHHHHTT-SS-S------
-HHHHHHTT--S--------
-HHHHHHTT-SS--------
-HHHHHHTT--S--------
-HHHHHHTT-SS--------
-HHHHHHTT--S--------
-HHHHHHTT-SS--------
-HHHHHHTT--S--------
-TTHHHHTT--S--------
-HHHHHTTT--S--------
-HHHHHHTT-SS-S------
-HHHHHHTT-SS--------
-HHHHHHTT-SS-S------
-HHHHHHTT-SS--------
-HHHHHTTT-SS--------
-HHHHHHTT-SS-S------
-HHHHHHTT-SS--------
-HHHHTTTT--S--------
-HHHHHHTT--S--------
-HHHHHTTT-SS--------
-HHHHHTTT-SS-S------
-HHHHHHTT-SS--------
-HHHHHHTT--S-S------
-HHHHHHTT-SS-S------
-HHHHHHTT--S--------
-HHHHHHTT--S--S-----
-TTHHHHTT--S--------
-HHHHHHTT--S-S------
-HHHHHHTT--S-S------
-HHHHHHTT--S--------
-HHHHHHTT--S-SS-----
-HHHHHHTT--S--------
-HHHHHHTT-SS-S------
-HHHHHHTT--S-S------
-HHHHHHTT-SS-S------
-HHHHHHTT--S--------
-HHHHHHTT--S--------
-HHHHTTTT-SS--------
-HHHHHHTT-SS--------
-HHHHTTTT-SS-S------
-HHHHTTTT-SS--------
-HHHHTTTTSSS--------
-HHHHHTTT-SS----S---
-HHHHHTTT--S--------
-HHHHHHTT--S--------
-HHHHHHTT--S--------
-HHHHHHTT--S--------
-HHHHHHTT-SS--------
-HHHHHHTT-SS-S------
-HHHHHHTT-SS--S-----
-HHHHHHTT--S-S------
-HHHHHHHT--S--------
-HHHHGGGT-SS--------
-HHHHHHTT-SS--------
-HHHHHHTT-SS-S------
-HHHHHHTTS-S--------
-HHHHHHTTSSS--------
-HHHHHHTT-SS--------
-HHHHHHTT-SS--------
-HHHHHHTTSSS--------
-HHHHHHTTSSS-S------
-HHHHHHTTSS--S------
-HHHHHHTT-S--S------
-HHHHHHTT-SS-S------
-HHHHHHTTSSS-S------
-HHHHHHTT-S--S------
-HHHHHHTT--S--------
-TTHHHHTT-SS-S------
-HHHHHHTT----S------
-HHHHHHTT--S-S------
-HHHHHHTT--S--------
-HHHHHHTT--S-S------
-HHHHHHTT-SS-S------
-HHHHHHTT--S--------
-HHHHHHTT-SS-S------
-HHHHHHTT-SS--------
-HHHHHHTT-SS--------
-HHHHHHTT-SS--------
-HHHHHHTT-SS--------
-HHHHHHTT--S-S------
-HHHHHTTT--S--------
-HHHHHHTT-SS--------
-HHHHHHTT-SS--------
-HHHHHHTT-SS--------
-HHHHHHTT-SS--------
-HHHHHTTT-SS--------
-HHHHHHTT-SS--------
-HHHHHHTT-SS--------
-HHHHHHTT--S--------
-HHHHHHTT-SS--------
-HHHHHHTT-SS--------
-HHHHHHTT-SS--------
--HHHHHTTSSS--------
-HHHHHHTT-SS--------
-HHHHHHTT--SS-------
-HHHHHHTT--S--------
-HHHHHHTT--S--------
-HHHHHHTT--S-SS-----
-HHHHHHTT-SS--------
-HHHHHHTT-SS--------
-HHHHHHTT-SS--------
-HHHHHHTT-SS-S------
-HHHHHHTT-SS-S------
-HHHHHHTT-SS--------
-HHHHHHTT-SS--------
-HHHHHHTT-SS--------
-HHHHTTTT-SS--------
-HHHHHHTT-SS-S------
-HHHHHHTT-SS--S-----
-HHHHHHTT-SS--------
-HHHHHHTT-SS--------
-HHHHHHTT-SS--S-----
-HHHHHHTT--S-S------
-HHHHHHTT--S--------
-HHHHHTTT--S--------
-HHHHHHTT--S--------
-HHHHHHTT-SS-S------
-HHHHHHTT-SS-S------
-HHHHHHTT--S-S------
-HHHHHHTT--S--------
-HHHHHHTT-SS--------
-HHHHHHTT--S--------
-HHHHHHTT--S--------
-HHHHHHTT-SS--------
-HHHHHHTT--S--------
-HHHHHHTT--S--------
-HHHHHHTT--S--S-----
-HHHHHHTT--S-S------
-HHHHHHTT--S--------
-HHHHHHTT--S-S------
-HHHHHHTT-SS-S------
-HHHHHHTT--S--------
-HHHHHHTT-SS-S------
-HHHHHHTT--S--------
-HHHHHHTT-SS--------
-HHHHHTTT--S--------
-HHHHHHTT--S-S------
-HHHHHTTT-SS--------
-HHHHHHTT-SS--------
-HHHHHHTT-SS-S------
-HHHHHHTT-SS--------
-HHHHHHTT-SS-S------
-HHHHHHTT--S--S-----
-HHHHHHTT-SS-SS-----
-HHHHHHTT-SS--S-----
-HHHHHHTT-SS-S------
-HHHHHHTT-SS--------
-HHHHHHTT-SS--S-----
-HHHHHHTT--S--S-----
-HHHHHHTT-SS--------
-HHHHHHTT--S--------
-HHHHHHTT--S--------
-HHHHHHTT-SS--------
-HHHHHHTT--S--S-----
-HHHHHTTT--S-S------
-HHHHHHTT--SS-S-----
-HHHHHTTT--S-S------
-HHHHHTTT--S-S------
-HHHHHHTT-SS-S------
-HHHHHHTT--S-S------
-HHHHHHTT-SS--------
-HHHHHHTT--S--------
-HHHHHHTT--S-S------
-HHHHHHTT--S-S------
-HHHHHHTT-SS-S------
-HHHHHHHT--S-SS-----
-HHHHHHTT--S-S------
-HHHHHHTT--S--------
-HHHHHTTT-SS--------
-HHHHHHTT--S--------
-HHHHHHTT--S--------
-HHHHHTTT-SS--------
-HHHHHHTT-SS--------
-HHHHHHTT-SS--------
-HHHHHHTT-SS--S-----
-HHHHHHTT--S-S------
-HHHHHHTT-SS-S------
--HHHHHTT--S--------
-HHHHHHTT--S-S------
-HHHHHHTTS---SS-----
-HHHHHTTT----S------
-HHHHHTTT--S-S------
-HHHHHHTT----SS-----
-HHHHHHTT--S--------
-HHHHHHTT--S--------
-HHHHHHTT--S-S------
-HHHHHHTT--S-S------
-HHHHHHTT--S-S------
-HHHHHHTT-SS-SS-----
-HHHHHHTT-SS--------
-HHHHHHTT--S-S------
-TTHHHHTT--S-S------
-HHHHHHTT--S--------
-HHHHHHTT--S-SS-----
-HHHHHHTT--S-SS-----
-HHHHHTTT--S-S------
-HHHHTTTT--S-S------
-HHHHTTTT--S-S------
-HHHHHTTT----S------
-HHHHTTTTS---S------
-HHHHTTTT----S------
-HHHHHHTTS--SS------
-HHHHHHTTS---S------
-HHHHHTTTS---S------
-HHHHHHTT-S--S------
-HHHHHHTT-S-SS------
-HHHHHHTTS---S------
-HHHHHHTT--S-S------
-TTHHHHTT---SS------
-HHHHHHTT--S-S------
-HHHHHHTT--S-S------
-HHHHHHTT--SS-------
-HHHHHHTT--S-S------
-HHHHHHTT--S--S-----
-TTHHHHTT--S--------
-HHHHHHHT--S-S------
-HHHHHHTT-SS-S------
-HHHHHHTT-SS-S------
-HHHHHHTT-SS--------
-HHHHHHTT-SS-S------
-HHHHHHTT--S--------
-HHHHHHTT--S--------
-HHHHHTTT-SS--------
-HHHHHHTT-SS--------
-HHHHHHTT--S--------
-HHHHHHTT--S--------
-HHHHHHTT--S--S-----
-HHHHHHTT-SS--------
-HHHHHTTT--S-S------
-HHHHHHTT--S--------
-HHHHHHTT--S-SS-----
-HHHHHHTT--S-S------
-HHHHHHTT----S------
-HHHHHHTT-SS-SS-----
-HHHHHHTT--S-S------
-HHHHTTTT--S-S------
-HHHHHHTT-SS-S------
-TTHHHHTT--S-SS-----
-HHHHHTTT--S-S------
-HHHHHHTT--S-S------
-HHHHHHTT--S-S------
-HHHHHHTTS---S------
-HHHHHHTTS----------
-HHHHHHTTS----------
-HHHHHHTT--SS-------
-HHHHHHTT--S--S-----
-HHHHHHTT--S--------
-HHHHHHTT--SS-------
-HHHHHHTT--S--------
-HHHHHHTT--S--------
-HHHHHTTT--S--------
-HHHHHHTT--SS-------
-HHHHHHTT-SS--------
-HHHHHHTT-SS--------
-HHHHHHTT-SS--------
-HHHHHTTT-SS--------
-HHHHHHTT-SS--------
-HHHHHHTT-SS--------
-TTHHHHTT-SSS-------
-HHHHHHTT-SSSS------
-HHHHHHTT-SSSS------
-HHHHHHTT-SSSS------
-HHHHHTTT-SSSS------
-HHHHHHTT-SSS-------
-HHHHHHTT--SSS------
-HHHHHHTT-SSS-------
-HHHHHHTT-SSS-------
-HHHHHTTTSSSS-------
-HHHHTTTTS----------
-HHHHHHTTSSS-S------
-HHHHHHTTSSS--------
-HHHHHHTTS-S--------
-HHHHHHTT--S--S-----
-HHHHHHTT--S--------
-HHHHHHTT-SS--------
-HHHHHTTT-SS--------
-HHHHHHTT-SS--------
-HHHHHHTT-SS--------
-HHHHHHTT--S--------
-HHHHHHTT-SS--------
-HHHHHTTT-SS--------
-HHHHHHTT-SS--------
-HHHHHHTT-SS--------
-HHHHHHTT-SS--------
-HHHHHHTT--S--------
-HHHHHHTT-SS--------
-HHHHHHTT-SS--------
-HHHHHHTT-SS--------
-HHHHHHTT-SS--------
-HHHHHHTT--S--------
-HHHHHHTT-SS--------
-HHHHHHTT-SS--------
-HHHHHHTT-SS-S------
-HHHHHHTT--S--------
-HHHHHHTT--S--------
-HHHHHHTT-SS-S------
-HHHHHHTT--S--------
-HHHHHHTT-SS-S------
-HHHHHHTT-SS-S------
-HHHHHHTT-SS-S------
-HHHHHHTT-SS--------
-HHHHHHTT-SS-S------
-HHHHHHTT--SS-------
-HHHHHHTT--S-S------
-HHHHHHTT--SSTT-----
-HHHHHHTT--S--------
-HHHHHTTT-SS--------
-HHHHHHTT--S-S------
-HHHHHHTT--S-S------
-HHHHHTTT--S-S------
-HHHHHTTT--S-S------
-HHHHHHTT--S-S------
-HHHHHTTT--S--------
-HHHHHHTT--S--------
-HHHHHHTT--S--------
-HHHHHHTT--SS-------
-HHHHHHTT-SS-S------
-HHHHHHTT--S-S------
-HHHHHHTT--S-S------
-HHHHHTTT-SS--------
-HHHHHHTT-SS--------
-HHHHHHTT-SS--------
-HHHHHHTT--S-SS-----
-HHHHHHTT-SS-S------
-HHHHHHTT--S--S-----
-HHHHHHTT--SS-------
-HHHHHHTT--S--------
-HHHHHHTT--S-S------
-HHHHHHTT-SS-S------
-HHHHHHTT-SSSS------
-HHHHHHTT--S-S------
-HHHHHHTT--S--------
-HHHHHHTT--S-S------
-HHHHHHTT--S-S------
-HHHHHHTT-SS--------
-HHHHHHTT--S--------
-HHHHHHTT-SS--------
-HHHHHHTT--S--------
-HHHHHHTT-SSS-------
-HHHHHHTT--SS-------
-HHHHHHTT--S-S------
-HHHHHHTT--S-S------
-HHHHHHTT-SS-S------
-HHHHHHTT-SS-S------
-HHHHHHTT-SS-S------
-HHHHHHTT--S-S------
-HHHHHHTT-SS--------
-HHHHHHTT--S--------
-HHHHHHTT-SS--------
-HHHHHHTT-SS--------
-HHHHHHHT--S-S------
-HHHHHHTT-SS-S------
-HHHHHTTT-SS-S------
-TTHHHHTT--S-S------
-HHHHHHTT-SS-S------
-HHHHHHTT--S--------
-HHHHHHTT--S-S------
-HHHHHHTT--S--------
-HHHHHHTT--S-SS-----
-HHHHHTTT--S-S------
-HHHHHHTT--S--------
-HHHHHHTT-SS-S------
-HHHHHHTT--S--------
-HHHHHHTT--S-SS-----
-HHHHHHTT-SS--------
-HHHHHHTT-SS--------
-HHHHHHTT-SS--------
-HHHHHHTT--S--------
-HHHHHHTT-SS-S------
-HHHHHHTT--S--------
-HHHHHHTT--S--------
-HHHHHTTT-SS--------
-HHHHHHTT-SS--------
-HHHHHHTT-SS--------
-HHHHHTTT-SS--------
-HHHHHHTT-SS--S-----
-HHHHHHTT--S-S------
-HHHHHHTT--S--------
-HHHHHTTT-SS--------
-HHHHHHTT--S-S------
-HHHHHTTT-SS--------
-HHHHHHTT-SS--------
-HHHHHHTT-SS--------
-HHHHHHTT--S--------
-HHHHHTTT--S--------
-HHHHHTTT--S--------
-HHHHHHTT-SSSS------
-HHHHHHTT--S-SS-----
-HHHHHHTT--S--------
-HHHHHHTT-SS-SS-----
-HHHHHTTT--S-S------
-HHHHHHTT-SS-S------
-HHHHHHTT--S--S-----
-HHHHHTTT-SS--------
-HHHHHHTT--S--S-----
-HHHHTTTT--S-S------
-HHHHHHTT--S-SS-----
-HHHHHHTT--S-S------
-HHHHHTTT-SS-S------
-HHHHHHTTSSS-S------
-HHHHHHTTSSS-S------
-HHHHHHTTSS--S------
-HHHHHHTTSSS-S------
-HHHHHHTT--SS-------
-HHHHHHTT-SS-SS-----
-HHHHHHTT--S--------
-HHHHHTTT--S--------
-HHHHHHTT-SS--------
-HHHHHHTT-SS-S------
-HHHHHTTT-SS-S------
-HHHHHHTT--S-SS-----
-HHHHHHTT--S--------
-HHHHHHTTS---SS-----
-HHHHHTTT--S-S------
-HHHHHHTT--S-S------
-HHHHHHTT-SS-S------
-HHHHHHTT-SS-S------
-HHHHHHTT--S--S-----
-HHHHHHTT--S--------
-HHHHHTTT-SS--------
-HHHHHTTT-SS--------
-HHHHHTTT--S--------
-HHHHHTTT--S-SS-----
-HHHHHHTT-SS-S------
-HHHHHHTT--S-S------
-HHHHHHTT--S--------
-HHHHHHTT--S--------
-HHHHTTTT--S-S------
-HHHHHHTT--S--S-----
-HHHHHTTTSSS-S------
-HHHHHTTT-SS-S------
-HHHHHHTTSSS--S-----
-HHHHHHTT-SS--------
-HHHHHTTT--S--------
-HHHHHTTT--S--------
-HHHHHHTT--S--S-----
-HHHHHHTT--S--------
-HHHHHHTT--S--------
-HHHHHTTT--SS-------
-HHHHHTTT--S--------
-HHHHHTTT--S--------
-HHHHHHTT--S--S-----
-HHHHHHTT-SS--------
-HHHHHHTT--S--------
-HHHHTTTT--S--------
-HHHHHHTT--S--------
-HHHHHHTT-SS--------
-HHHHHHTT--S--------
-HHHHHHTT--S--------
-HHHHHHTT-SS--------
-HHHHHHTT--S--S-----
-HHHHHHTT--SS-------
-HHHHHHTT--S--------
-HHHHHHTT-SS--S-----
-HHHHHHTT--SS-------
-HHHHHHTT-SS--------
-HHHHHHTT-SS--------
-HHHHHHTT-SS--------
-HHHHHHTT-SS--------
-HHHHHHTT-SS--------
-HHHHHHTT--S--------
-HHHHHHTT-SS--------
-HHHHHHTT--S--------
-HHHHHHTT--S--------
-HHHHHHTT-SS-S------
-HHHHHHTT--S-S------
-HHHHHHTT-SS-S------
-HHHHHHTT--S-SS-----
-HHHHHHTT--S--S-----
-HHHHHHTT--S-S------
-HHHHHHTT--S-S------
-HHHHHTTT-SS-S------
-HHHHHHTT--S-S------
-HHHHHHTT--S--------
-HHHHHHTT-SS----S---
-HHHHHTTT--S--------
-HHHHHHTT--S-S------
-HHHHHHTT--S--S-----
-HHHHHHTT--S-SS-----
-HHHHHHTT--S--S-----
-HHHHHTTT--S--------
-HHHHHHTT--S--------
-HHHHHHTT--S-S------
-HHHHHHTT--S-S------
-HHHHTTTT--S--S-----
-HHHHHTTT-SS--------
-HHHHHTTT-SS-SS-----
-HHHHHHTT--S-S------
-HHHHHTTT--S--S-----
-HHHHHHTT--S--------
-HHHHHHTT--S-S------
-HHHHHHTT-S--S------
-HHHHHHTTSS--S------
-HHHHHHTTSS--S------
-TTHHHHTT-----------
-HHHHHHTT--S--------
-HHHHHHTT--S--S-----
-HHHHHHTT--S-SS-----
-HHHHHHTT--S-S------
-HHHHHHTT--S-S------
-HHHHHHTT--S--------
-HHHHHHTT-SS-SS-----
-HHHHHHTT--S-S------
-HHHHHHTT-SS-S------
-HHHHHHTT--S-S------
-HHHHHTTT--S--------
-HHHHHHTT--S--S-----
-HHHHHHTT--S--S-----
-HHHHHHTT-SS--------
-HHHHHHTT-SS-S------
-HHHHHHTT-SS--------
-HHHHHHTT--S--------
-HHHHHHTT--S-S------
-HHHHHHTT--S-S------
-HHHHHHTT--S-S------
-HHHHHHTT-SS-S------
-HHHHHHTT-SS-S------
-HHHHHHTT-SS-S------
-HHHHHTTT--S-S------
-HHHHHHTT--S-S------
-HHHHHHTT--S-S------
-HHHHHHTT--S-S------
-HHHHHHTT--S--------
-HHHHHHTT--S--------
-HHHHHHTT--S-S------
-HHHHHHTT--S--------
-HHHHHHTT-SSS-------
-HHHHHHTT--S--------
-HHHHHHTTSS-S-------
-HHHHHHTT-SSSS------
-HHHHHHTT-SSSS------
-HHHHHHTT-SS--------
-HHHHHHTT-SS--------
-HHHHHHTT--S--------
-HHHHHHTT-SS-S------
-HHHHHHTT--S--------
-HHHHHHTT-SS--------
-HHHHHHTT-SS--------
-HHHHHTTT-SS--------
-HHHHHHTT--S-S------
-HHHHHHTT--S-S------
-HHHHHHTT-SS-S------
-HHHHHHTT-SS-S------
-HHHHHHTT--S-SS-----
-HHHHHHTT--S-S------
-HHHHHHTT-SS--------
-HHHHHHTT-SS-S------
-HHHHHHTT--S-S------
-HHHHHHTT--S--------
-HHHHHHTT--S-S------
-HHHHHHTT--S--------
-HHHHHHTT--S-S------
-HHHHHHTT--S--S-----
-HHHHHHTT--S--------
-HHHHHHHT-SS--S-----
-HHHHHHTT-SS--------
-HHHHHTTT-SS--------
-HHHHHHTT--S--------
-HHHHHHTT-SS-S------
-HHHHHHTT-SS-S------
-HHHHHHTT--S--------
-HHHHHTTT--S--------
-HHHHHTTT-SS-S------
-HHHHHHTT-SS--------
-HHHHHHTT-SS--------
-HHHHHHTT-SS-S------
-HHHHHHTT--S--------
-HHHHHHTT--S--------
-HHHHHHTT--S--------
-HHHHHHTT-SS--------
-HHHHHHTT--S--------
-HHHHHHTT--S-S------
-TTHHHHTT-SS--------
-HHHHHHTT-SS-S------
-HHHHHHTT--S--------
-HHHHHHHT--S-S------
-HHHHHHTT--S-S------
-HHHHHHTT--S--------
-HHHHHHTT-SS--------
-HHHHHHTT-SS--------
-HHHHHHTT-SS--------
-TTHHHHTT-SS--------
-HHHHHHTT--S--------
-HHHHHHTT-SS-SS-----
-HHHHHHTT-SS--------
-HHHHHHTT-SS--------
-HHHHHHTT-SS--------
-HHHHHTTT--S--------
-HHHHHHTT-SS--------
-HHHHHHTT-SS-S------
-HHHHHHTT-SS--------
-HHHHHHTT--S--------
-HHHHHHTT--S-S------
-HHHHHHTT-SS-S------
-HHHHHHTT-SS-S------
-HHHHHHTT-SS-S------
-HHHHHHTT--S-SS-----
-HHHHHHTT--S--S-----
-TTHHHHTT-SS--S-----
-HHHHHHTT-SS-SS-----
-HHHHHTTT-SS-SS-----
-HHHHHHTT--S-S------
-HHHHHHTT--S-S------
-HHHHHTTT--S-S------
-HHHHHHTT-SS--------
-HHHHHHTT-SS--S-----
-HHHHHHTT-SS--------
-HHHHHTTT-SS--------
-HHHHHHTT-SS--------
-HHHHHHTT-SS--S-----
-HHHHHHTT--S--------
-TTHHHHTT-SS--------
-HHHHHHTT--S--S-----
-HHHHHHTT--S--------
-HHHHHTTT--S--S-----
-HHHHHHTT--S--S-----
-HHHHHHTT--S-S------
-HHHHHHTT-SS--------
-HHHHHHTT-SS--------
-HHHHHHTT--S--------
-HHHHHHTT--S-SS-----
-HHHHHTTT--S--------
-HHHHHHTT--S--S-----
-TTHHHHTT--S-S------
-HHHHHHTT-SS-S------
-HHHHHHTT--S--------
-HHHHHTTT--S--------
-HHHHHHTT--S--------
-HHHHHHTT-SS-S------
-HHHHHHTT-SS--------
-HHHHHHTT-SS--------
-HHHHHHTT-SS--------
-HHHHHHTT-SS--S-----
-HHHHHHTT-SS--------
-HHHHHHTT--S--------
-HHHHHTTT--S--------
-HHHHTTTTS-S--------
-HHHHHHTT--S--------
-HHHHHHTT--S--------
-HHHHHHTT--S--------
-HHHHHHTT-SS-S------
-HHHHHHTT--S--------
-TTHHHHTT--S--------
-HHHHHHTT--S-S------
-HHHHHHTT--S-S------
-HHHHHHTT--S-S------
-HHHHHHTT--S--------
-HHHHHHTT-SS--------
-HHHHHHTT-SS--------
-HHHHHHTT-SS--S-----
-HHHHHHTT-SS-S------
-HHHHHHTT-SS--------
-HHHHHHTT-SS-S------
-HHHHHHTT-SS-S------
-HHHHHHTT-SS-S------
-HHHHHHTTSSS-S------
-HHHHHHTTSSS--------
-HHHHHHTT-SS--------
-HHHHHHTT-SS-S------
-HHHHHHTT--S-S------
-HHHHHHTT-SS--------
-HHHHHTTT--S--------
-HHHHHTTT-SS-S------
-HHHHHHTT-SS--------
-HHHHHHTT-SS-SS-----
-HHHHHHTT-SS--------
-HHHHHHTT--S--------
-HHHHHHHT--S--S-----
-HHHHHHTT--S--------
-HHHHHHTT--S-S------
-HHHHHHTT--S-S------
-HHHHHHTT--S-SS-----
-HHHHHHHT-SS--------
-HHHHHHTT--S--------
-HHHHHHTT-SS-S------
-HHHHHTTT-SS-S------
-HHHHHHTT-SS-S------
-HHHHHHTT--S-S------
-HHHHHHTTS----------
-HHHHHHTT--S--S-----
-HHHHHHTT-SS--------
-HHHHHHTT-SS-SS-----
-HHHHHHTT-SS--------
-HHHHHHTT-SS--S-----
-HHHHHHTT--S--------
-HHHHHHTT--S--------
-HHHHHHTT-SS-S------
-HHHHHHTT--S--------
-HHHHHTTT--S-S------
-TTHHHHTT--S-S------
-HHHHHHTTS-S-SS-----
-HHHHHHTT--S--------
-HHHHHTTT-SS--------
-HHHHHHTT--S--------
-HHHHHHTT--S--------
-HHHHHTTT--S--------
-HHHHHTTT--S-S------
-HHHHHHTT-SS-S------
-HHHHHTTT--S-S------
-TTHHHHTT--S-S------
-HHHHHTTT--S-S------
-HHHHHHTT--S--S-----
-HHHHHHTT-SS-S------
-HHHHHHTT--S-S------
-HHHHHHTT--S-S------
-HHHHHTTT--S-SS-----
-HHHHHHTT--S--------
-HHHHHHTT--S--------
-HHHHHTTT--S--------
-HHHHHHTT-SS--S-----
-HHHHHHTT--S--S-----
-HHHHHHTT-SS--S-----
-HHHHHTTT--S--------
-HHHHHTTT--S-SS-----
-HHHHHHTT--S--S-----
-HHHHHHTT-SS-S------
-HHHHHHTT--S--------
-HHHHHHTT--S--------
-HHHHHHTT-SS--------
-HHHHHHTT-SS-S------
-HHHHHHTT-SS--------
-HHHHHHTT-SS--------
-HHHHHHTT--S--S-----
-TTHHHHTT-SS--------
-HHHHHHTT-SS-S------
-HHHHHHTT-SS--S-----
-HHHHHHTT--S-S------
-HHHHHHTT-SS--------
-HHHHHHTT--S-S------
-HHHHHHTT-SSSS------
-HHHHHHTT-SSS-------
-HHHHHHTTSSS--------
-HHHHHHTT-SS-S------
-HHHHHHTT-SSS-------
-HHHHHHTT--SS-------
-HHHHHHTT--SS-------
-HHHHHHTTSSSS-------
-HHHHHHTTSS-S-------
-HHHHHHTTSSSS-------
-HHHHHHTTSSSS-------
-HHHHHHTT-SSS-------
-HHHHHHTTSS-S-------
-HHHHHHTTSSSS-------
-HHHHHHTTSS-SS------
-HHHHHHTTSSSS-------
-HHHHHHTTSSSS-------
-HHHHHHTTSSS--------
-HHHHHHTSSSSS-------
-HHHHHHTTSSS--------
-HHHHHHTTSSSSS------
-HHHHHHTT-SSSS------
-HHHHHHTTSSSS-------
-HHHHHHTTSSSSS------
-HHHHHHTT-SSS-------
-HHHHHHTT--S--------
-HHHHHHTT-SS--------
-HHHHHHTTS-S--------
-HHHHHHTT--S--------
-TTTTTTTT--S--S-----
-HHHHHHTT--S-SS-----
-HHHHHHTT--S--S-----
-HHHHHHTT--S--------
-HHHHHTTT-SS-S------
-HHHHHHTT--S-S------
-HHHHHHTT--S-S------
-HHHHHHTT-SS-S------
-TTHHHHTT--S-S------
-HHHHHHTT--S-S------
-HHHHHHTT--S-S------
-HHHHHHTT--S--------
-HHHHHHTT-SS--------
-HHHHHHTT--S--------
-HHHHHTTTS-S--------
-HHHHHHTT-SS-S------
-HHHHHHTT-SS--------
-HHHHHHTT--S--------
-HHHHHHTT-SS--------
-HHHHHHTT--S--------
-HHHHHHTT--S-S------
-HHHHHHTT--S--------
-HHHHTTTT--S-S------
-HHHHHHTT--S-SS-----
-HHHHHHTT--S-S------
-HHHHHTTT--S--------
-HHHHHHTT--S-S------
-HHHHHHTT--S--------
-HHHHHHTT--S-S------
-HHHHHHTT--S-S------
-HHHHHHTT--S-S------
-HHHHHHTT--S-S------
-HHHHHHTT--S-S------
-HHHHHHTT--S--------
-HHHHHHTT--S-S------
-HHHHHHTT--S-S------
-HHHHHHTT--S-S------
-HHHHHHTT--S-S------
-HHHHHHTT--S--------
-HHHHHHTT--S-S------
-HHHHHHTT--S-S------
-HHHHHTTT-SS-S------
-HHHHHHTTSSS-S------
-HHHHHHTT-SS-S------
-HHHHHHTT-SS-S------
-HHHHHHTT--S--------
-HHHHHHTT--S--------
-HHHHHHTT-SS-S------
-HHHHHHTT-SS-S------
-HHHHHHTT--S--------
-HHHHHHTT--S--------
-HHHHHTTT--S--------
-HHHHHHTT-SS--------
-HHHHHHTT-SS--------
-HHHHHHTT-SS--------
-HHHHHHTT--S-S------
-HHHHHHTT--S--------
-HHHHHHTT-SS--------
-HHHHHHTT--S--------
-HHHHHHTT-SS--------
-HHHHHHTT-SS--S-----
-HHHHHHTT--S--------
-HHHHHHTT--S--------
-HHHHHHTT--S--------
-HHHHHHTT--S--------
-HHHHHHTT-SS--------
-HHHHHHTT--S--S-----
-HHHHTTTT--S-S------
-HHHHHHTT-SS--------
-HHHHHTTT-SS--------
-HHHHHTTT-SS--------
-HHHHHHTT-SS--------
-HHHHHHTT-SS--------
-HHHHHTTT--S--------
-HHHHHTTT-SS--------
-HHHHHHTT-SS--------
-HHHHHHTT--S--------
-HHHHHHTT--S--------
-HHHHHHTT-SS--------
-HHHHHHTT-SS-S------
-HHHHHHTT--S-S------
-HHHHHHTT--S--------
-HHHHHHTTSSS-S------
-HHHHHHTT--S--------
-HHHHHHTTS----------
-HHHHHHTT--S--------
-HHHHHHTT-SS--------
-HHHHHHTT--S--------
-HHHHHHTT-S--S------
-HHHHHHTT--S-S------
-HHHHHHTT--S--------
-HHHHHHTT-SS-S------
-HHHHHHHT-SS-S------
-HHHHHHTT-SS--------
-HHHHHHTT--S-S------
-HHHHHHTT-SS-S------
-HHHHHHTT-SS-S------
-HHHHHHTT-SS-S------
-HHHHHHTT-SS-S------
-HHHHHHTT-SS-S------
-HHHHHHTT-SS-S------
-HHHHHHTT-SS--S-----
-HHHHHHTT-SS--------
-HHHHHHTT-SS--------
-HHHHHHTT-SS-S------
-HHHHHHTT-SS-S------
-HHHHHHTT-SS--------
-HHHHHTTT-SS--------
-HHHHHHTT-SS-S------
-HHHHHHTT-SS--------
-HHHHHHTT-SS--------
-HHHHHHTT-SS-S------
-HHHHHHTT-SS--------
-HHHHHHTT--S--------
-HHHHHHTT-SS--------
-HHHHHHTT--S--------
-HHHHHHTT-SS-S------
-HHHHHHTT-SS-S------
-HHHHHHTT-SS--------
-HHHHHHTT-SS-S------
-HHHHHHTT--S--------
-HHHHHHTT--S-S------
-HHHHHTTT--S--------
-HHHHHHTT--S--------
-HHHHHTTT--S--------
-HHHHHTTT-SS--------
-HHHHHTTT--S--------
-HHHHHHTT-SS-S------
-HHHHHHTT-SS-S------
-HHHHHHTT-SS--------
-HHHHHHTT-SS--------
-HHHHHHTT-SS--------
-HHHHHHTT--S--------
-HHHHHTTT-SS--------
-HHHHHHTT--S-S------
-HHHHHHTT--S--------
-HHHHHHTT-SS--S-----
-HHHHHHTT-SS--S-----
-HHHHHHTT--S--------
-HHHHHHTT-SS--------
-HHHHHHTT-SS-S------
-HHHHHHTT-SS-SS-----
-HHHHHHTT-SS-S------
-HHHHHTTT--S--------
-HHHHHHTT--S-SS-----
-HHHHHHTT--S-SS-----
-HHHHHHTT--S-SS-----
-HHHHHHTT--S-S------
-HHHHHHTT----S------
-HHHHHTTT--S--------
-HHHHHHTTSSS--------
-TTHHHHTT-SS--------
-HHHHHHTT-SS--------
-HHHHHHTT-SS--------
-HHHHHHTT--S--------
-HHHHHHTT-SS--------
-HHHHHHTT-SS--------
-HHHHHHTT-SS--------
-HHHHHHTT--S--------
-HHHHHHTT-SS--S-----
-HHHHHHTT--S--------
-HHHHHHTT-SS--------
-HHHHHHTT-SS-S------
-HHHHHHTT--SS-S-----
-HHHHHHTT--S--------
-TTHHHHTT-SS--------
-HHHHHHTT--S--------
-HHHHHHTT-SS--------
-HHHHHHTT--S--------
-HHHHHHTT--S--------
-HHHHHHTT-SS--------
-HHHHHHTT-SS--------
-HHHHHHTT-SS--------
-HHHHHHTT-SS--------
-HHHHHHTT-SS--------
-HHHHHHTT-SS--------
-HHHHHHTT-SS--------
-HHHHHHTT-SS--------
-HHHHHHTT-SS-S------
-HHHHHHTT--S-S------
-HHHHHHTT--S-SS-----
-HHHHHHTT-SS-S------
-HHHHHHTT--S-S------
-HHHHTTTT--S--------
-HHHHHHTT--SS-S-----
-HHHHHHHT--S-S------
-HHHHHHTT--S--------
-HHHHTTTT--S-S------
-HHHHHHTT--S-S------
-HHHHHHTT--S--------
-HHHHHHTT-SS-S------
-HHHHHHTT-SS--------
-HHHHHTTT-SS-S------
-HHHHTTTT--S-S------
-HHHHHTTT--S-S------
-HHHHHHTT--S-SS-----
-HHHHHHTT--S-S------
-HHHHHHTT-SS--------
-HHHHHHTT-SS--------
-HHHHHTTT-SS--------
-HHHHTTTT--S-S------
-HHHHHHTTSSS--S-----
-HHHHHTTTS----------
-HHHHHHTTSSS--------
-TTHHHHTT-SSSS------
-HHHHHHTT--S--------
-HHHHHHTT-SS-S------
-HHHHHHTT--S--------
-HHHHHHTT-SS--S-----
-HHHHHHTT--S--S-----
-HHHHHHTT-SS-S------
-HHHHHHTT--S--S-----
-HHHHHHTT-SS-S------
-HHHHHHTT-SS--------
-HHHHHHTT-SS--------
-HHHHHHTT--S-S------
-HHHHHHTT--S--------
-HHHHHTTT--S--S-----
-HHHHHHTT-SS--------
-HHHHHHTT-SS-S------
-HHHHHHTT-SS-S------
-HHHHHHTT-SS--S-----
-HHHHHHTT-SS--------
-HHHHHHTT--S--------
-HHHHHHTT--S--------
-HHHHHTTT--S-S------
-HHHHHHTT--S-S------
-HHHHHHTT-SS--------
-HHHHHHTT-SS--------
-HHHHHHTT--S--------
-HHHHHHTT-SS--------
-HHHHHHTT-SS-S------
-HHHHHHTT-SS--------
-HHHHHTTT-SS-SS-----
-HHHHHHTT-SS--------
-HHHHHTTT-SS--------
-HHHHHTTT-SS--------
-HHHHHHTT--S-S------
-HHHHTTTT--S-S------
-HHHHHHTT-SS-SS-----
-HHHHHHTT-SS-S------
-HHHHHHTT-SS--------
-HHHHHHTT-SS--------
-HHHHHHTT-SS--------
-HHHHHHTT--S--------
-HHHHHHTT--S--------
-HHHHHHTT--S--S-----
-HHHHHHTT--S--------
-HHHHHHTT--S-SS-----
-HHHHHHTT--S--S-----
-HHHHHHTT--S--S-----
-HHHHHHTT--S-S------
-HHHHHHTT--S-S------
-HHHHHHTT--S-S------
-HHHHHTTT--SS-------
-HHHHHHTT--S--S-----
-HHHHHHTT--SS---S---
-HHHHHHTT--SSS------
-HHHHHTTT--S-S--S---
-HHHHHHTT--SS---S---
-HHHHHHTT-SS----S---
-HHHHHTTT-SS--------
-HHHHTTTT--S-S------
-HHHHHHTT--S--S-S---
-HHHHHHTT--S--------
-HHHHHHTT-SS--------
-HHHHHHTT--S--------
-HHHHHTTT--S-S------
-HHHHHTTT-SS-S------
-HHHHHTTT--S--------
-HHHHHHTT--S--------
-HHHHHHTT--S--------
-HHHHHTTT--S-SS-----
-HHHHHTTT--S--------
-HHHHHTTT--S--------
-HHHHHHTT--S--------
-HHHHHHTT--S-S------
--HHHHTTT--S-S------
-HHHHHHTT--S--------
-HHHHHHTT--S--------
-HHHHHTTT--S--------
-HHHHHHTT--S--------
-HHHHHHTT--S--------
-HHHHHHTT--S--------
-HHHHHHTT--S--------
-HHHHHHTT--S--------
-HHHHHHTT-SS--------
-HHHHHHTT-SS--------
-HHHHHHTT--S--------
-HHHHHHTT--S--------
-HHHHHTTT--S--S-----
-HHHHHTTT--S--------
-HHHHHHTT--S-SS-----
-HHHHHHTT-SS--------
-HHHHHHTT--S--------
-HHHHHHTT--S--------
-HHHHHHTT--S--------
-HHHHHHTT-SS-S------
-HHHHHHTT--S--------
-HHHHHHTT-SS-S------
-HHHHHHTT-SS--------
-HHHHHHTT-SS--------
-HHHHHHTT-SS-S------
-HHHHHHTT--S--------
-HHHHHHTT--S--------
-HHHHHHTT--S-SS-----
-HHHHHHTT--S-S------
-HHHHHHTT--S--------
-HHHHHHTT--SSS------
-HHHHHHTT--S-S------
-HHHHHHHT--S-SS-----
-HHHHHHTT--SS---S---
-HHHHHHTT--S--------
-HHHHHHTT--S--------
-HHHHHHTT-SS----S---
-HHHHHHTT--SS---S---
-HHHHHHTT-SS-S--S---
-HHHHHHTT--SSS--S---
-HHHHHHTT--SS-------
-HHHHHHTT--S--------
-HHHHTTTT--S--------
-HHHHHHTT--S--S-----
-HHHHHHTT-SS--------
-HHHHHHTT--S--------
-HHHHHHTT-SS--------
-HHHHHHTT--S--------
-HHHHTTTT--S--------
-HHHHHHTT--S--------
-HHHHHHTT--S--------
-HHHHHTTT--S-S------
-HHHHHHTT--S--------
-HHHHHHTT-SS--------
-HHHHHHTT-SS--------
-HHHHHHTT-SS-S------
-HHHHHHTT-SS-S------
-HHHHHHTT--S--------
-HHHHHTTT--S--------
-HHHHHTTT--S--------
-HHHHHTTT--S-SS-----
-HHHHHHTT-SS--------
-HHHHHHTT--S--------
-HHHHHHTT-SS-S------
-HHHHHHTT-SS--------
-HHHHHHTT--S--------
-HHHHHHTT--S--------
-HHHHHHTT--S--------
-HHHHHHTT-SS-S------
-HHHHHHTT-SS--------
-HHHHHHTT--S--------
-HHHHHTTT-SS--------
-HHHHHHTT-SS--------
-HHHHHHTT--S--------
-HHHHHHTT--S--------
-HHHHHHTT--S--------
-HHHHHHTT-SS--------
-HHHHHHTT--S--------
-HHHHHTTT-SS--------
-HHHHHTTT--S--------
-HHHHHHTT--S--------
-HHHHHHTT-SS-SS-----
-HHHHHHTT--S--------
-HHHHHHTT--S--------
-HHHHHHTT-SS--------
-HHHHHHTT--S--S-----
-HHHHHHTT--S--------
-HHHHHHTT--S-S------
-HHHHHHTT-SS--------
-HHHHHHTT-SS-S------
-HHHHHHTT-SS-S------
-HHHHHTTT--S--------
-HHHHHHTT--S--------
-HHHHHHTT--S--------
-HHHHHTTT--S--------
-HHHHHHTT--S-SS-----
-HHHHHTTT--S--S-----
-HHHHHTTT--S--------
-HHHHHHTT--S-S------
-HHHHHHTT--S-S------
-HHHHHHTT-SS--------
-HHHHHHTT-SS-S------
-HHHHHHTT--S-S------
-HHHHHHTT--S-TT-----
-HHHHHHTT-SS--------
-HHHHHHTT--S-S------
-HHHHHHHT--SSS------
-HHHHHHTT--SSS------
-HHHHHHTT-SSS---S---
-HHHHHHTT--SS---S---
-HHHHHHTT--S----S---
-TTHHHHTT-SSSS--S---
-HHHHHHTT--SS---S---
-HHHHHHHT--S-S------
-HHHHHHTT--S--S-----
-HHHHHHTT--S--------
-HHHHHHTT--S--------
-HHHHHTTT--S--------
-HHHHHHTT--S-S------
-HHHHHHTT--S--------
-HHHHHHTT--S--------
-HHHHHHTT-SS--------
-HHHHHHTT--S--------
-HHHHHHTT--S--------
-HHHHHHTT--S--------
-HHHHHHTT--S--------
-HHHHHHTT-SS--------
-HHHHHHTT-SS-S------
-HHHHHHTT--S--------
-HHHHHHTT-SS--------
-HHHHHHTT--S--------
-HHHHHHTT-SS--------
-HHHHHHTT--S--------
-HHHHHHTT-SS--------
-HHHHHHTT--S--------
-HHHHHHTT-SS--------
-HHHHHTTT-SS--------
-HHHHHHTT-SS--------
-HHHHHHTT--S--------
-HHHHHHTT--S--------
-HHHHHHTT-SS--------
-HHHHHHTT-SS--------
-HHHHHHTT-SS--------
-HHHHHTTT--S--------
-HHHHHHTT-SS--------
-HHHHHHTT--S--------
-HHHHHTTS-SS--------
-HHHHHHTT--S--------
-HHHHHTTT-SS--------
-HHHHHHTT--S--------
-HHHHHHTT-SS--------
-HHHHHTTT--S-S------
-HHHHHHTT--S-S------
-HHHHHHTT--SS-------
-HHHHHHTT-SSS-------
-HHHHHTTT-SS--------
-HHHHHHTT--S--------
-HHHHHHTT--S--------
-HHHHHHTT--S--------
-HHHHHHTS--S--------
-HHHHHTTT--S--------
-HHHHHHTT-SS--------
-HHHHHHTT--S--------
-HHHHHHTT--S--------
-HHHHHHTT--S--------
-HHHHHHTT-SS--------
-HHHHHHTT-SS--------
-HHHHHHTT-SS--------
-HHHHHHTT-SS--------
-HHHHHHTT--S-S------
-HHHHHHTT--S--------
-HHHHHHTT-SS--------
-HHHHHHTT-SS--------
-HHHHHHTT--S--------
-HHHHHTTT--S-S------
-HHHHHHTT-SS--------
-HHHHHHTT--S--------
-HHHHHHTT-SS--------
-HHHHHHTT-SS--------
-HHHHHHTT--S--------
-HHHHHHTT--S--------
-HHHHHHTT-SS--------
-HHHHHHTT-SS--------
-HHHHHHTT-SS-S------
-HHHHHHTT-SS-SS-----
-HHHHHHTT-SS--S-----
-HHHHHHTT--S-S------
-HHHHHHTT--S--S-----
-HHHHHHTT--S-S------
-HHHHHHTT--S--------
-HHHHHHTT-SS-S------
-HHHHHHTT-SS--------
-HHHHHHTT--S--------
-HHHHHHTT--S--------
-HHHHHHTT-SS-S------
-HHHHHHTT--S--------
-HHHHHHTT--S--------
-HHHHHHTT-SS--S-----
-HHHHHHTT--S--------
-HHHHHHTT--S--------
-TTHHHHTT--S--------
-HHHHHHTT--S-S------
-HHHHHHTT--S-S------
-HHHHHHTT--S--------
-HHHHHHTT-SS--------
-HHHHHHTT-SS--------
-HHHHHHTT-SS--------
-HHHHHTTT--S--------
-HHHHHHTT--S-S------
-HHHHHHTT--S--------
-HHHHHHTT--S-S------
-HHHHHHTT--S--------
-HHHHHHTT--S--------
-HHHHHHTT--S-S------
-HHHHHHTT--S-SS-----
-HHHHHTTT--S--------
-HHHHHHTT--S--------
-HHHHHTTT--S-S------
-HHHHHHTT--S-S------
-HHHHHHTT--S--------
-HHHHHHTT--S--S-----
-HHHHHHTT--S-S------
-HHHHHTTT-SS-S------
-HHHHHHTT-SS-S------
-HHHHHHTT-SS--------
-HHHHHHTT--S--------
-HHHHHHTT--S--------
-HHHHHTTT--S--------
-HHHHTTTT--S--------
-HHHHTTTT-SS--------
-HHHHHHTT-SS--------
-HHHHHHTT-SS--S-----
-HHHHHHTT-SS--------
-HHHHHTTT--S-SS-----
-HHHHHHTT--S-S------
-HHHHHHTT--S--------
-HHHHHHTT--S--------
-HHHHHHHT--S--S-----
-HHHHHHTT--S-S------
-HHHHHHTT--S-SS-----
-HHHHHHTT--S-SS-----
-HHHHHHTT--S-S------
-HHHHHHTT--S-S--S---
-HHHHHHTT--S-S--S---
-HHHHHHTT--SSS--S---
-HHHHTTTT--SSS--S---
-HHHHHHTT--S-S--S---
-TTHHHHTT--S-S------
-HHHHHHTT--S-S------
-HHHHHHTT--SSS--S---
-HHHHHHTT--S----S---
-HHHHHHTT--SS---S---
-HHHHHHTTSSS----S---
-HHHHHTTT-SS----S---
-HHHHHHTT--S----S---
-HHHHHHTT-SS----S---
-TTHHHHTT--SSS--S---
-HHHHHHTT-SS----S---
-HHHHHHTT--SS---S---
-HHHHHHTT-SSS---S---
-HHHHHHTT--S----S---
-HHHHHHTT-SS-S--S---
-HHHHHHTT-SS----S---
-HHHHHHTT--SS---S---
-HHHHHHTT--S----S---
-HHHHHHTT-SSS---S---
-HHHHHHTT--S----S---
-HHHHHHTT--SSS--S---
-HHHHHHTT--SS---S---
-HHHHHHTT--SS---S---
-HHHHHHTT-SS-S--S---
-HHHHHHTT--SS---S---
-HHHHHHTT--S----S---
-HHHHHHTT-SSSS--S---
-HHHHHTTT--SS---S---
-HHHHHHTT--SSS--S---
-TTHHHHTT-SS-S--S---
-HHHHHTTT--S-----S--
-HHHHHTTT-SSSS--S---
-HHHHHTTT--SSS--S---
-HHHHHHTT--SS---S---
-HHHHHTTT--SSS--S---
-HHHHHTTT--SSS--S---
-TTHHHHTT-SSS---S---
-HHHHHHTT-SS-S--S---
-HHHHHHHT--SS---S---
-HHHHHHTT--SS---S---
-HHHHHHTT-SSSS--S---
-HHHHHHTT-SSS---S---
-HHHHHHTT-SSS---S---
-HHHHHHTT--SSS--S---
-HHHHHHTT--SS---S---
-HHHHHHTT-SS----S---
-HHHHHHTT--SSS--S---
-HHHHHHTT--S----S---
-HHHHHHTT-SS-S--S---
-HHHHHHTT-SSSS--S---
-HHHHHTTT-SSSS--S---
-HHHHTTTT-SSSS--S---
-HHHHHTTT-SSSS--S---
-GGGSTTTT-SSSS--S---
-GGGGSTT--SSSS--SS--
--TTSSTTS-SSSS--S---
-GGGSSTT--SS-S--S---
--TTSSTTS-SSSS--S---
-GGGSSTT--SSSS--S---
-GGGSSTTSSSSSS--S---
-GGGSSTT--SSSS--S---
-GGGSSTT--SSSS--S---
-GGGSSTT--SSSS--S---
-GGGGSTTS-SSSS--S---
-GGGSTTTTSSSSS--S---
-GGGSSTT--SSSS--S---
-GGGSTTTT-SSSS--S---
-GGGSSSS--SSSS--S---
-GGGSTTTTSSSSS--S---
--GGGTTTT-SSSS--S---
--TTSSTT--SSSS--S---
--GGGSSS--SSSS--S---
-GGGSSTT--SSSS--S---
--STTSTTS-SSSS--S---
-GGGSSTTS-SSSS--S---
-GGGSSTTS-SSSS--S---
-GGGGSTTS-SSSS--S---
-GGGSSTTSSSSS---S---
-GGGSTTTT-SSSS--S---
-GGGSSTTSSSSSS--S---
-GGGGSSSS-SS-S--S---
-GGGSTTTT-SSSS--S---
-GGGSSTTS-SSSS--S---
-GGGSSTTSSSSSS--S---
-TTTTSTT-SSSSS--S---
-GGGSSTTSSSSSS--S---
-GGGSSSSS-SSSS--S---
-GGGSSTT-SSS-S--S---
-GGGSSTTS-SSSS--S---
-GGGSSTTSSSS-S--S---
-GGGSTTTTSSSSS--S---
-GGGSSTT--SS-S--S---
-GGGGTTTT-SSSS--S---
-GGGSTTTT-SSSS--S---
-GGGGTTTTSSSSS--S---
-GGGSSTT--SSSS--S---
-GGGSTTTTSSSSS--S---
-GGGGSTTSSSS-S--S---
-GGGSSTTS-SS-S--S---
-GGGSTTTT-SSSS--S---
-GGGSSTT--SSSS--S---
-GGGSTTTT-SS-S--S---
--TTSSTT--SSSS--S---
-GGGSSTTSSSSSS--S---
-GGGSSTTSSSSSS--S---
-GGGSSTTSSSSSS--S---
-GGGSSTTSSSSSS--S---
-GGGSSTTSSSSSS--S---
-GGGSSTTSSSSSS--S---
-GGGS-TTSSSSSS--S---
-GGGSSTTSSSSSS--S---
-GGGSSTTSSSS-S--S---
--GGGSSSS--SS-S-S---
-TTTSSSSS--S-S--S---
-GGGS-SSS-SS----S---
-GGGSSSSSSSS-S--S---
-GGGSSSSS-SS-S--SS--
-GGGSSSSS-SS----SS--
-GGGSSSSS-SS-SS-SS--
-GGGSSSSSSSS-S--S---
-GGGSSSSS-SS-S--S---
-TTTS-SSSSSS-S--SS--
-TTTSSSSS-SS-S--SS--
-TTTSSSSS-SS-S--SS--
-TTTSSSSSSSS-S--SS--
-GGGSSSSS-SS-S--SS--
-GGGSSSSSS-S----S---
-GGGSSSSS-SS-S--SS--
-GGGS-SSSSSS-S--SS--
-GGGSSSSSSSS-S--SS--
-GGGSSSSS--S----SS--
-GGGSSSSS-SS-S--SS--
-GGGSSSSS--S----SS--
-GGGSSSSSS-S----SS--
-GGGSSSSSS-S-S--SS--
-GGGSTTTT-SS-S--SS--
-GGGSSSSS-SS-S--S---
-GGGSSSSS-SSSS--SS--
--TTSSSSS-SSSS--SS--
--GGG-SSS-SS-S--SS--
-TTTSSSSS-SSSS--SS--
-GGGSSSSS-SS-S--SS--
-GGGSSSSS-SS-S--SS--
-GGGSSSSS-SS-S--SS--
-TTTTSSSS-SS-S--SS--
-GGGSSSSS-SS-S--S---
-GGGSSSSSSSS-S--SS--
-GGGGSSSS-SS-S--S---
-GGGSSSSS-SS-S--S---
-TTTSSSSS-SS-S--S---
-GGGSSSSS-SS-S--SS--
-GGGSSSSSSSS-S--S---
-GGGSSSSSS-S-S--S---
-GGGSSSSSSSSSS--SS--
-GGGSSSSS-SSSS--S---
-GGGSSSSS-SS-S--SS--
-GGGGSSSS--S-S--SS--
-GGGSSSSS--SSS--SS--
-TTTTSSSS--SSS--SS--
-GGGSSSSS-SSSS--SS--
-GGGSSSSSSSSSS--SS--
--STTSSSS--SSS--S---
-TTTT-SSSS--SS--SS--
-TTTTSSSS--SSS--S---
-TTTTSSSS--SSS--SS--
-TTTS-SSS-SSSS--SS--
-TTTTSSSS--SSS--SS--
-TTTT-SSSS-SSS--SS--
-TTTSSSSSS-S-S--S---
-TTTSSSSS--SSS--S---
-TTTSSSSSSSSSS--SS--
-TTTSSSSS--S-S--SS--
-TTTS-SSSS-SSS--S---
--GGGSSSSS-SSS--SS--
-GGGSSSSS--SSS--SS--
-GGGSTTTTSSSSS--SS--
-GGGSSSSSS-SSS--SS--
-GGGSTTTTS-SSS--SS--
--TTSSSSS-SSSS--S---
-GGGSSSSSSSSSS--S---
--TTSTTTTS-SSS--SS--
-GGGSSSSS-SS-S--S---
-GGGSSSSS--S-S--S---
-GGGSSSSSS-SSS--S---
-GGGSSTTS-SSSS--SS--
-TTGGGTTT-SSSS--S---
-TTHHHHTT-SSSS--SS--
-TTHHHHTT-SSSS--SS--
-TTHHHHTT-SSSS--SS--
-HHHHHTTT-SSS---SS--
-TTHHHHTTSSS----S---
-TTHHHHTT-SSSS--S---
-TTHHHHS---S----SS--
-TTHHHHS--SS----S---
-HHHHHHT-SSSS---SS--
-HHHHTTTTSSS-S--S---
-TTHHHHTT-SS----S---
-HHHHHHTT--SS---S---
-TTHHHHTT-SSS---S---
-TTHHHHTT-SS----SS--
-TTHHHHTT-SS----SS--
-HHHHHHTTSSS-S--SS--
-TTHHHHT--SSSS--SS--
-HHHHHHTT-SSSS--SS--
-TTHHHHTT-SSSS--S---
-TTHHHHS--SSSS--S---
-HHHHHHSS-SSSS--S---
-TTGGGTTT-SSSS--S---
-TGGGTTTT-SSSS--SS--
-TTHHHHT--SSSS--S---
-HHHHHTTT-SSSS--SS--
-TTHHHHTS--SSS--SS--
-TTGGGTTTSSS-S--S---
-TTGGGTTT-SSSS--S---
-TTGGGTTT-SSSS--S---
-TTGGGTT--SSSS--SS--
-TTGGGTTT-SSSS--SS--
-TTHHHHTT-SSSS--SS--
-TTHHHHTT-SSS---SS--
-TGGGTTT--SSS---SS--
-TTTTTTT--SS----S---
-TTTTTTT--SS----S---
-TTHHHHTT-SSS---S---
-GGGSSTTS-SS----SS--
-GGGSTTTT-SS----S---
-GGGSSTT--SSSS--SS--
-GGGSSTT-SSS-S--SS--
-GGGSSTT-SSS----SS--
-GGGSSTTS-SSS---SS--
-GGGSTTTTSSS-S--SS--
-GGGSTTTTSSSSS--S---
-GGGSSSSSSSSSS--S---
-GGGSSTT-SSSSS--S---
-GGGSSTTSSSS-S--S---
-GGGSSTTS-SS-S--S---
-GGGSSTTSSSS-S--SS--
-GGGSSSSSS-SSS--SS--
-GGGSSSSSS-SSS--SS--
-GGGSSSSSS-SSS--SS--
-GGGSSSSSS-SSS--SS--
-GGGSSSSSS-SSS--S---
-GGGSSSSSS-SSS--SS--
-GGGSTTTTSSSSS--S---
-GGGSSSSS--SSS--SS--
-GGGSSSSS-SS-S--SS--
-GGGSSSSSSSSSS--SS--
-GGGSSSSSS-SSS--S---
-GGGSTTTT--SS---S---
-GGGSSSSSS-SS---S---
--GGGSSSSS-S----S---
-GGGSSSSSS--SS--S---
-GGGSSSSSS---S--SS--
-GGGSSSSSS-S----SS--
-GGGSSSSSS-S----SS--
-GGGSTTTTS--SS--SS--
--GGGTTTTS-SS---SS--
-GGGGSSSS--SS---SS--
-GGGSSSSSS-S-S--SS--
-GGGSSSSSS-S----SS--
-GGGSSSSSS-SS---SS--
--GGGSSSS-SS-S--SS--
--GGGSSSSSSSS---SS--
-GGGSSSSS-SSSS--SS--
-GGGSSSSSS-SS---SS--
-TGGGSSSSS-SS---S---
-TTTTSSSSSSS----SS--
-GGGSSSSSSSS-S--SS--
-GGGSSSSSS-SSS--SS--
-GGGSSSSSS-S----SS--
-GGGSSSSS--S----SS--
--GGGSSSSSSS----SS--
-GGGGSSSSSSS-S--SS--
-GGGSSSSSSSS-S--SS--
-GGGGSSSS-SS-S--SS--
-GGGSSSSSS-S-S--SS--
-GGGSSSSSSSSSS--SS--
-GGGS-SSSSSSSS--SS--
-GGGSSSSSSSSSS--SS--
-GGGGSSSS-SS-S--SS--
-GGGSSSSS-SSSS--SS--
-GGGS-SSSS-SSS--SS--
-GGG-SSSSS-SSS--S---
-GGGSSSSS--SSS--SS--
-GGGSSSSSS-SSS--SS--
-GGGSTTTTSSSSS--S---
-GGGSSSSS--SSS--S---
-TTTSSSSSSSS----SS--
--GGGSSSS-SSSS--S---
--TTS-SSSSSSSS--S---
-TTT--SSSS-S-S--S---
-TTT-SSSSS-SSS--SS--
-TTT--SSSS-S-S--S---
-TTT--SSSS--SS--S---
-TTT--SSSS-SSS--SS--
-TTTSSSSS--SSS--SS--
-TTTS-SSS---SS--S---
-TTTSSSSS---SS--S---
-TTTT-SSS--SSS--S---
-TTT--SSS-SSSS--S---
-TTTS-SSS--SSS--SS--
-TTGGGSSS--SSS--S---
-TTGGGTTS--SSS--S---
-TTTTSSSS-SS-S--S---
-TTGGGSSS--S-SS-S---
-TTTSSSSSS-S-SS-S---
-TTTS-SSSS---SS-S---
-GGG-SSSS--S-SS-S---
-GGG--SSSS---SS-S---
-TTTTTSSSS-S-SS-S---
-TTTSSSSSS-S----S---
-GGGSSSSSS-S----S---
--GGGSSSSS-S----SS--
-TTTTTTTT--S----S---
-TTTSSSSS-SS-S--SS--
-TTTS-SSS-SS-S--SS--
-TTTS-SSSS-SSS--S---
-TTTSSSSSSSS----S---
-TTTSSSSS-SS-S--SS--
-TTTS-SSSSSS-S--S---
-TTTS-SSS--S----S---
-TTTS-SSSSSS----S---
-TTT--SSS-SS-SS-S---
-TTTT-SSSSSS--S-S---
-TTTTTSSSSSS----S---
-TTTS-SSSSSS-S--S---
-TTTS-SSS-SS-S--S---
-TTS--SSSSSS-S--S---
-TTTS-SS-SSS----S---
-TTTSSSSS-SS----SS--
-TTTSSSSS-SS----S---
-TTTSSSSSSSS----SS--
-TTTSSSSS-SS----SS--
-TTTSSSSSSSS----S---
-GGGSSSSSS-S----SS--
-GGGSSSSS--S----S---
-GGGSSSSSSSS----SS--
-TTTSSSSSS-S----S---
-TTTSSSSSSSS-S--S---
-TTTSSSSS-SS-S--SS--
-GGGSSSSSSSS-S--S---
-TTTSSSSSSSS----S---
-GGGSSSSSS-S----S---
-TTTSSSSS-SS----S---
-TTSSSSSS--S-S--S---
-GGGSSSSSS-SS---S---
-TTTSSSSSS-SSS--SS--
-GGGS-SSS-SSSS--S---
-TTTSSSSSS-S-S--S---
-GGGSSSSSS------SS--
-GGGSSSSSS-S-S--S---
-GGGSSSSS--S-S--SS--
-GGGSSSSSS-S----SS--
-TTTSSSSS-SS-S--SS--
-GGGSSSSSS-S----SS--
-TTTSSSSSS-S-S--SS--
-TTTSSSSS-SS----S---
-GGGSSSSSSSS----SS--
-TTTSSSSS-SS-S--S---
-GGGSSSSSS-S----SS--
-TTTSSSSSSSS-S--S---
-TTTSSSSSS-S-S--S---
-TTTSSSSS--S-S--SS--
-TTTS-SSS-SS-S--S---
-TTTSSSSSSSS-S--S---
-TTTSSSSSSSS----SS--
-TTTSSSSSSSS-S--SS--
-TTTSSSSS-SS----SS--
-TTTSSSSSSSS-S--SS--
-TTTSSSSS-SS-S--SS--
-TTTSSSSS-SS----SS--
-TTTSSSSSSSS-S--SS--
-TTTSSSSSSSS----SS--
-TTTSSSSSSSS-S--S---
-TTTSSSSSSSS-SS-SS--
-TTTS-SSSSSS-S--SS--
-TTTSSSSS-SS-S--SS--
-TTTSSSSSSSS----SS--
-GGGSSSSS-SS-S--SS--
-TTTS-SSSSSS----SS--
-GGGSSSSS-SS-SS-S---
-GGGS-SSS-SS----S---
-GGGSSSSS-SS----S---
-GGGSSSSSSSS----SS--
-GGGSSSSSSSS----SS--
-GGGSSSSSSSS-S--SS--
-GGGSSSSSS-S----SS--
-GGGSSSSSSSS----SS--
-TTSSSSSS-SS----SS--
-TTTSSSSS--S----SS--
-GGGSSSSS--S----SS--
-GGGGSSSS-SS----SS--
-GGGSSSSS-SS-S--SS--
-TTSSSSSS--S----SS--
-GGGS-SSSSSS----SS--
-TTTSSSSS-SS----SS--
-TTSSSSSS-SS----S---
-GGGSSSSS-SS-S--S---
-GGGSSSSSSSSSS--S---
-GGGSSSSS-SS-S--S---
-GGGS-SSS-SS-S--S---
-TTSSSSSSSSS-S--S---
-GGGSSSSSS-S-S--SS--
-GGGSSSSS-SS----SS--
-GGGSSSSSSSS-S--SS--
-GGGSSSSS-SS----SS--
-GGGSSSSSSSS----S---
-GGGSSSSSSSS----S---
-GGGSSSSS--S----SS--
-GGGSSSSS-SS-S--SS--
-HHHHSTTSSSS----SS--
-TTTSSSSS-SS----SS--
-GGGSSSSS--S----SS--
-TTTSSSSS-SS----SS--
-TTTSSSSS-SS----SS--
-GGGSSSSS-SS----SS--
-GGGSSSSSSSS----SS--
-HHHHSSSS-SS----SS--
-TTTSSSSS-SS----SS--
-TTTSSSSSSSS----SS--
-TTTSSSSS-SS----S---
-TTTSSSSS--SS---S---
-TTTSSSSSS-S----SS--
-TTTSSSSSS-SS---SS--
-GGGSSSSSSSS----SS--
-TTTS-SSS-SS-S--SS--
-GGGSSSSSS-S----SS--
-GGGSSSSS--S----SS--
-GGGSSSSSS-S----SS--
-GGGSSSSSSSS----SS--
-GGGTSSSS--S----SS--
-GGGSSSSSS-SS---SS--
-GGGSSSSS-SSS---S---
-GGGS-SSS-SSS---SS--
-GGGSSSSS--SSS--S---
-HHHHTTSS-SS-S--SS--
-GGGSSSSS-SSSS--S---
-GGGSSSSS-SSS---SS--
-GGGSSSSS-SSSS--SS--
-GGGSSSSS--SS---SS--
--TTS-SSS-SSSS--SS--
-GGGS-SSS-SSSS--SS--
-GGGSSSSS--SSS--SS--
-GGGSSSSS-SSS---SS--
-GGGS-SSS-SSS---SS--
--GGG-SSS--SSS--SS--
-GGGSSSSS--SS---S---
-GGGS-SSSS-SSS--SS--
--TTS-SSS--SS---SS--
-GGGSTTSS-SSSS--SS--
-GGGSSSSS-SSSS--SS--
-GGGGSSSS-SSS---SS--
-GGGSSSSS--SSS--SS--
-TTTTSSSS--SSS--SS--
-GGGSSSSS-SSSS--SS--
-GGGS-SSS-SSSS--SS--
-GGGS-SSS-SSSS--SS--
-TTTSSSSS--SSS--S---
-GGGSSSSS-SSSS--S---
-GGGSSSSS--SSS--SS--
-GGGSSSSS--SS---SS--
-GGGSSSSS-SSS---SS--
-TTTS-SSS-SSS---S---
-GGGTSSSS-SSSS--SS--
-GGGGSSSS--SSS--SS--
-TGGG-SSS-SSSS--SS--
-GGGSSSSS--SSS--SS--
-GGGS-SSS-SS-S--SS--
-TTTS-SSS--SS---SS--
-GGGS-SSS--S-S--SS--
--TTS-SSS--SSSS-SS--
--STT-SSS-SSSS--SS--
--GGG-SSS-SSSS--SS--
-TTTT-SSS--SSS--S---
--STT-SS---SS---SS--
-GGGS-SSS--SS---SS--
-GGGS-SSS--SS---S---
-GGGSSSSS-SSSS--S---
-GGGSSSSS-SS-S--S---
-GGGS-SSS-SSS---S---
-GGGS-SSS-SSSS--S---
-TTTSSSSS-SSSS--S---
-GGGTSSSS-SS----S---
-GGGSSSSS-SS----S---
-GGGS-SSS--S-S--S---
-GGG-SSSS-SSS---SS--
-GGG-TTSS--SSS--SS--
-GGGSSSSS--SSS--SS--
-GGGSSSSS--SS---S---
-TTTSSSSS-SS-S--S---
-GGGSSSSS--SSS--S---
-GGGSSSSS-SSSS--S---
-GGGG-SSS-SSSS--S---
-HHHHSSSS-SSSS--S---
-GGGTSSSS-SSSS--S---
-GGGTTTSS-SS----S---
-GGGTTTSS-SS----S---
-GGGTSSSS-SS----S---
-GGGTTTSS-SS----S---
-HHHHSTTS-SS----S---
-GGGTS-SS--S----S---
-GGGTTTSSSSS----SS--
-GGGT--SS--S----S---
-GGGT--SS-SS----S---
-HHHH--SS-SS-S--S---
-GGGTTTSS--S----SS--
-GGGTGGGS-SSS---S---
-HHHHGGGS-SS----S---
-GGGTTTSS-SS----SS--
-GGGTTTSS-SS--S-S---
-HHHHTTSS-SS--S-S---
-GGGTSSSS-SS----S---
-GGGTSSSS--SS-S-S---
-GGGTSSSS--SS-S-S---
-GGGTSSSS-SSSSS-TT--
-GGGTSSSS-SSSSS-SS--
-GGGTSSSS--SSSS-S---
-HHHHSSSS--SSSS-S---
--TTTSSSS--SSSS-S---
-HHHHHSSS--SS-S-SS--
-HHHHHSSS--SS-S-SS--
-HHHHHHH--SSS-S-S---
-HHHHHHTT-SS--S-TT--
-HHHHHHH--SS-SS-GGG-
-HHHHHHH--SS-SS-TT--
-HHHHHHHT-SS--S-TT--
-HHHHHHH--SS--S-TT--
-HHHHHHH---S--S-TT--
-HHHHHHHT-SS--S-TT--
-HHHHHHHT--S--S-TT--
-HHHHHHHT--SS-S-TT--
-HHHHHTT--SS--S-TT--
-HHHHHHHT-SS--S-TT--
-HHHHHHH---S--S-TT--
-HHHHHHHT-SS--S-TT--
-HHHHHHHT-SS----TTT-
-HHHHHHH--SS--S-GGG-
-HHHHTTT--SS--S-TTT-
-HHHHHHH--SS--S-TT--
-HHHHHHHT-SS--S-TTT-
-HHHHHHH--SS--S-TTT-
-HHHHHHTT-SS--S-TTT-
-HHHHHHHT-SS--S-TTT-
-HHHHHHH--SS--S-TTT-
-HHHHHHHT-SS--S-TTT-
-HHHHHTTT-SS--S-TTT-
-HHHHHHH--SS--S-TTT-
-HHHHHHH--SS--S-TTT-
-HHHHHHH--SS--S-TTT-
-HHHHHHH--SS--S-GGG-
-HHHHHHH--SS--S-GGG-
-HHHHHHH--SS--S-TTT-
-HHHHHHHT-SS--S-TTT-
-HHHHHHH--SS--S-TTT-
-HHHHHHH--SS--S-TTT-
-HHHHHHHT-SS--S-SS--
-HHHHHHH--SS--S-GGG-
-HHHHHHH--SS--S-GGG-
-HHHHHHHT--S----TT--
-HHHHHHHT-SS----GGG-
-HHHHHHH--SS--S-GGG-
-HHHHHHH--SS----GGG-
-HHHHHHH--SS----GGG-
-HHHHHHHT--S----GGG-
-HHHHHTSS--S--S-GGG-
-HHHHTTSS--S----STT-
-HHHHGGGS--S--S-TT--
-HHHHHTTS--S--S-TT--
-HHHHHTTT-SS--S-TT--
-HHHHTTSS--S----TT--
-HHHHHHSS--S--S-TT--
-HHHHTTSS-SS--S-TT--
-HHHHHTSS--S--S-TT--
-HHHHHTTS-SS--S-TT--
-HHHHHTTS-SS--S-TT--
-HHHHHTTS-SS--S-TT--
-HHHHHHT---S--S-TT--
-HHHHTTSS--S----TT--
-HHHHHTT--SSS---SS--
-HHHHHTTS--SS---SS--
-HHHHHHHT-SSS-S-TT--
-HHHHHHTT-SSS-S-TT--
-HHHHHHTT--SS---SS--
-HHHHHHTT-SSS---S---
-HHHHHTTS--SS---S---
-HHHHTTSS-SSS---SS--
-TTGGGSSS-SSS---S---
-HHHHHHSS-SSS---SS--
-HHHHHHSS-SSS---S---
-HHHHTTSS-SSS---S---
-HHHHHHSS-SSS---S---
-HHHHHSSS-SSS---SS--
-HHHHHHSS-SSS---SS--
-HHHHHHSS-SSS---S---
-HHHHHHS--SSS---S---
-HHHHHHTTSSSS---S---
-HHHHHTS-SSSS---S---
-HHHHHTS--SSS---SS--
-HHHHHTS--SSS---S---
-HHHHHTS-SSSS---SS--
-HHHHHTS--SSS---S---
-HHHHHTS--SSS---SS--
-HHHHHTS-SSSS---S---
-HHHHHTS-SSSS---SS--
--GGGTTS--SSS---S---
--GGGTTS--SSS---S---
--GGGTTS--SSS---SS--
--GGGTTS--SSS---TT--
--HHHHTS--SSS---GGG-
-TTTTTTS--SSS---TT--
-HHHHHTS--SSS---TTT-
-TGGGTTS--SSS---GGG-
--HHHHTS-SSSS---TT--
--HHHHTS--SSS---TT--
--HHHHTS--SSS---TT--
--GGGTTS--SSS---TT--
--GGGTTS--SSS---GGG-
-HHHHHTS--SSS---TT--
-HHHHHTS-SSSS---TTT-
-HHHHHTS--SSS---TT--
--HHHHTS--SSS---TT--
-HHHHHTS--SSS---TT--
--HHHHTS--SSS---GGG-
-TGGGTTS--SSS---TT--
-GGGGTTS--SSS---TT--
-TGGGTTS-SSSS---TT--
--HHHHTS--SSS---TT--
-HHHHHTSTTSSS---TT--
--HHHHTS-SSSS---TT--
-HHHHHTS--SSS---TT--
-HHHHHTS--SSS---TT--
-HHHHHTS-SSSS---TT--
-HHHHHTSTTSSS---TT--
-HHHHHTS-SSSS---TT--
-HHHHHTSTTSSS---TT--
-HHHHHTS--SSS---TT--
-HHHHHTS--SSS---GGG-
-HHHHHTS-SSSS---GGG-
-HHHHTTS-SSSS---GGG-
-HHHHHTS-SSSS---GGG-
-HHHHHTS--SSS---SS--
-HHHHHTS-SSSS---TT--
-HHHHHSS-SSSS---TT--
-HHHHHTS-SSSS---TT--
-HHHHHTS-SSSS---TT--
--HHHHTS--SSS---TT--
-HHHHHTS-SSSS---TT--
-HHHHHTSTTSSS---TT--
-HHHHHTS-SSSS---TT--
--HHHHTS-SSSS---TT--
-HHHHHTS-SSSS---TT--
-HHHHHTS-SSSS---TT--
-HHHHHTS--SSS---TT--
-HHHHHTS-SSSS---TT--
-HHHHHTS-SSSS---TT--
-HHHHHTS-SSSS---TT--
-HHHHHTS-SSSS---TT--
--HHHHSS-SSSS---TT--
--HHHHTS-SSSS---TT--
--HHHHTS-SSSS---TT--
--HHHHTS-SSSS---TT--
--GGGTTS-SSSS---TT--
--HHHHTS-SSSS---TT--
--HHHHTS--SSS---TT--
--HHHHTS-SSSS---TT--
--HHHHSS-SSSS---TT--
--HHHHTS--SSS---TT--
--HHHHTS-SSSS---TT--
-TTTTTTS-SSSS---TT--
--HHHHTS-SSSS---TT--
--HHHHTS-SSSS---TT--
-HHHHHTS--SSS---TT--
-HHHHHTS-SSSS---TT--
-HHHHHTS--SSS---TT--
-HHHHHTS--SSS---TT--
-HHHHHTS--SSS---TT--
--HHHHTS-SSSS---TT--
-HHHHHTS--SSS---TT--
--HHHHTS--SSS---TT--
--HHHHTS--SSS---TT--
--HHHHTS-SSSS---TT--
--HHHHTS--SSS---TT--
-HHHHHTS-SSSS---TT--
-HHHHHTS-SSSS---TT--
--HHHHTS-SSSS---TT--
-HHHHHTS-SSSS---GGG-
--HHHHTSSSSSS---TT--
--HHHHTS-SSSS---TT--
-HHHHHTS-SSSS---TT--
--HHHHTS-SSSS---TT--
-HHHHHTS--SSS---TT--
-HHHHHTS-SSSS---SS--
--HHHHTS-SSSS---TT--
--HHHHTS--SSS---TT--
-HHHHHTSSSSSS---TT--
-HHHHHTS-SSSS---TT--
-HHHHHTS--SSS---TT--
--GGGTTSTTSSS---TT--
--HHHHTS-SSSS---TT--
--HHHHTS-SSSS---TT--
-HHHHHTS-SSSS---TT--
-HHHHHTS-SSSS---TT--
-HHHHHTS--SSS---TT--
-HHHHHTS--SSS---TT--
-HHHHHTS--SSS---TT--
-HHHHHTSSSSSS---TT--
-THHHHTS-SSSS---TT--
--HHHHTS-SSSS---TT--
--GGGTTS-SSSS---TT--
-HHHHHSS-SSSS---TT--
-HHHHHTS-SSSS---TT--
-HHHHHTS-SSSS---TT--
-HHHHHTS-SSSS---TT--
-HHHHHTS-SSSS---TT--
--GGGTTS-SSSS---TT--
--GGGTTS-SSSS---TT--
--HHHHTS--SSS---TT--
--HHHHTS-SSSS---TT--
--HHHHTS-SSSS---SS--
--HHHHTS-SSSS---TT--
--GGGTTS-SSSS---TT--
--GGGTTS-SSSS---TT--
--HHHHTS-SSSS---TT--
--HHHHTS-SSSS---TT--
-HHHHHTS-SSSS---SS--
--HHHHTS--SSS---TT--
--HHHHSS--SSS---TT--
--TTTTSS--SSS---TT--
--HHHHTS--SSS---TTT-
--STTTTS--SSS---SS--
--STTTTS-SSSS---SS--
--HHHHTS--SSS---TT--
--HHHHTS--SSS---TT--
--HHHHTS--SSS---TT--
--IIIIIS-SSSS---TT--
--IIIIIS--SSS---SS--
--HHHHTS--SSS---TT--
--IIIIIS--SSS---SS--
--TTTTSS--SSS---TT--
--TTTTSS-SSSS---SS--
--TTTTSS--SSS---TT--
--TTTTSS--SSS---TT--
--HHHHSSTTSSS---TT--
--TTTTSS-SSSS---TT--
--TTTTSS--SSS---TT--
--TTTTSS-SSSS---TT--
--TTTTSS-SSSS---TT--
--TTTTSS-SSSS---TT--
--HHHHTS-SSSS---TT--
--HHHHSS-SSSS---TT--
--TTTTSS-SSSS---TT--
--TTTTSS-SSSS---TTT-
--TTTTTS--SSS---TTT-
--TTTTTS-SSSS---TT--
--TTTTTS-SSSS---TT--
--TTTTTS-SSSS---TT--
--TTTTTS-SSSS---TT--
--TTTTTS-SSSS---TT--
--HHHHSS-SSSS---TT--
--TTTTSS-SSSS---TT--
--HHHHTS--SSS---TT--
--STTTTS-SSSS---TT--
--TTTTSS-SSSS---TT--
--HHHHTS-SSSS---TT--
--TTTTSS-SSSS---TT--
--TTTTSS-SSSS---TT--
--HHHHTS--SSS---TT--
--HHHHTS-SSSS---GGG-
--HHHHTSTTSSS---TT--
--IIIIIS-SSSS---SS--
--HHHHTS-SSSS---SS--
-TIIIIIS-SSSS---SS--
-HHHHHTS-SSSS---SS--
-HHHHHTS--SSS---TT--
-HHHHHTS-SSSS---TT--
-HHHHHTS--SSS---TT--
-HHHHHTS-SSSS---TT--
-HHHHHTS--SSS---TT--
--HHHHTS-SSSS---TT--
-GGGTTTS--SSS---TT--
-THHHHTS--SSS---TT--
--HHHHTS--SSS---TT--
--HHHHTS--SSS---TT--
--GGGTTS--SSS---TT--
-HHHHHTS--SSS---TT--
-GGGGTTS--SSS---TT--
--GGGTTS--SSS---TT--
-GGGGTTS--SSS---TT--
-HHHHHTS--SSS---SS--
--HHHHTS--SSS---TT--
--HHHHTS--SSS---TT--
-THHHHTS-SSSS---TT--
--HHHHTS-SSSS---TT--
-THHHHTS--SSS---SS--
--GGGTTS--SSS---TT--
-TTTTTTS--SSS---TT--
-TTTTTTS--SSS---TT--
--HHHHTS--SSS---TT--
--HHHHTS--SSS---TT--
--HHHHTS--SSS---TT--
--GGGTTS--SSS---TT--
-HHHHTTS--SSS---TT--
--GGGTTS--SSS---TT--
--HHHHTS--SSS---TT--
-TGGGTTS--SSS---TT--
-HHHHHTS--SSS---TT--
-HHHHHTS--SSS---TT--
-GGGGTTS-SSSS---TT--
--HHHHTS--SSS---TT--
-GGGGTTS--SSS---TT--
--HHHHTS--SSS---TT--
--GGGTTS-SSSS---GGG-
-TGGGTTS-SSSS---GGG-
--GGGTTS-SSSS---GGG-
-HHHHHTS-SSSS---GGG-
-HHHHHHS-SSSS---GGG-
-TTTTTSS-SSSS---TT--
-HHHHHSS-SSSS---TT--
-TTTTTTS--SSS---GGG-
-THHHHTS-SSSS---GGG-
--HHHHTS-SSSS---TT--
--HHHHTS-SSSS---TT--
-HHHHHTS--SSS---TT--
--HHHHTS-SSSS---TT--
--HHHHTS-SSSS---TTT-
-HHHHHTS-SSSS---SS--
--HHHHTS-SSSS---SS--
-HHHHHHS-SSSS---TT--
-HHHHHTS-SSSS---TT--
--GGGTTS--SSS---TT--
--GGGTTS-SSSS---TT--
--SHHHHS-SSSS---TT--
--HHHHTS-SSSS---TT--
--GGGTTS-SSSS---SS--
--HHHHTS-SSSS---TT--
--HHHHTS-SSSS---TT--
--HHHHTS-SSSS---TT--
--HHHHTS-SSSS---TTT-
--HHHHTS-SSSS---GGG-
--STTTTS-SSSS---TT--
--SHHHHS-SSSS---TT--
--HHHHTS-SSSS---GGG-
--STTTTS-SSSS---GGG-
--HHHHTS-SSSS---GGG-
--SHHHHS-SSSS---TT--
--GGGTTS-SSSS---TT--
--HHHHTS-SSSS---TTT-
--STTTTS--SSS---GGG-
--HHHHHS-SSSS---GGG-
--HHHHTS-SSSS---GGG-
--HHHHTS-SSSS---GGG-
--HHHHHS-SSSS---GGG-
--HHHHSS-SSSS---GGG-
--HHHHTS-SSSS---GGG-
--HHHHTS--SSS---GGG-
--HHHHTS--SSS---GGG-
--GGGTSS--SSS---GGG-
--HHHHHS-SSSS---GGG-
--HHHHHS-SSSS---GGG-
--GGGTTT-SSSS---GGG-
--STTTTS-SSSS---GGG-
--HHHHTS-SSSS---GGG-
-HHHHHTS-SSSS---GGG-
--HHHHTS-SSSS---GGG-
--HHHHTS-SSSS---GGG-
--HHHHTS-SSSS---GGG-
--HHHHTS--SSS---GGG-
--STTTTS--SSS---GGG-
--GGGTTS-SSSS---GGG-
--STTTTS-SSSS---GGG-
--HHHHTS-SSSS---GGG-
--HHHHHS-SSSS---GGG-
--HHHHTS-SSSS---GGG-
--STTTTS-SSSS---GGG-
--HHHHTS--SSS---GGG-
--HHHHTS-SSSS---GGG-
--HHHHTS-SSSS---GGG-
--HHHHHS-SSSS---GGG-
--GGGTTS-SSSS---GGG-
--HHHHHS-SSSS---GGG-
--HHHHTS-SSSS---GGG-
--HHHHHS-SSSS---GGG-
--HHHHHS-SSSS---GGG-
--HHHHTS-SSSS---GGG-
--HHHHTS-SSSS---GGG-
--HHHHSS-SSSS---GGG-
--HHHHHS--SSS---GGG-
--HHHHSS-SSSS---GGG-
--HHHHHS--SSS---GGG-
--HHHHSS--SSS---GGG-
--HHHHHS-SSSS---GGG-
--HHHHHS-SSSS---GGG-
--HHHHHS-SSSS---GGG-
--HHHHHS-SSSS---GGG-
--HHHHHS-SSSS---GGG-
--HHHHHS--SSS---TT--
--HHHHHS-SSSS---GGG-
--HHHHHS-SSSS---GGG-
--HHHHTS-SSSS---GGG-
--HHHHTS-SSSS---GGG-
--HHHHTS-SSSS---GGG-
-HHHHHHS-SSSS---GGG-
-HHHHHHS-SSSS---GGG-
-HHHHHHS-SSSS---GGG-
-HHHHHTS-SSSS---GGG-
-HHHHHTS--SSS---GGG-
-HHHHHTS-SSSS---GGG-
-HHHHHHS-SSSS---GGG-
-TTTTTSS--SSS---GGG-
-THHHHTS-SSSS---GGG-
-HHHHHTS-SSSS---GGG-
-HHHHHTS-SSSS---GGG-
-TTHHHHS-SSSS---GGG-
-TTHHHHS-SSSS---TT--
-HHHHHHS-SSSS---GGG-
-HHHHHHS-SSSS---GGG-
-HHHHHTS-SSSS---GGG-
--HHHHHS-SSSS---GGG-
--HHHHTS--SSS---GGG-
--THHHHS-SSSS---GGG-
--HHHHHS-SSSS---GGG-
--HHHHHS--SSS---GGG-
--HHHHHS-SSSS---GGG-
--HHHHTS-SSSS---GGG-
--HHHHTS-SSSS---GGG-
--HHHHHS-SSSS---GGG-
--SHHHHS-SSSS---GGG-
--HHHHHS-SSSS---GGG-
--HHHHHS-SSSS---GGG-
--HHHHHS-SSSS---GGG-
--THHHHS-SSSS---GGG-
--HHHHHS-SSSS---TT--
--HHHHHS-SSSS---TT--
--HHHHHS-SSSS---GGG-
--HHHHTS-SSSS---GGG-
--SHHHHS-SSSS---GGG-
--HHHHHS-SSSS---GGG-
--HHHHHS-SSSS---GGG-
--HHHHTS-SSSS---GGG-
--HHHHSS-SSSS---GGG-
--HHHHTS-SSSS---GGG-
--HHHHTS-SSSS---GGG-
--HHHHTS-SSSS---GGG-
--HHHHTS-SSSS---GGG-
-THHHHTS--SSS---GGG-
--HHHHHS-SSSS---GGG-
--HHHHHS-SSSS---GGG-
--HHHHHS-SSSS---GGG-
--GGGTTS-SSSS---GGG-
--HHHHTS-SSSS---GGG-
--HHHHHS-SSSS---GGG-
--HHHHHS-SSSS---GGG-
--HHHHTS--SSS---GGG-
--HHHHHS-SSSS---GGG-
--HHHHSS-SSSS---GGG-
--HHHHTS-SSSS---GGG-
--HHHHHS-SSSS---GGG-
--SHHHHS-SSSS---GGG-
--HHHHTS-SSSS---GGG-
--HHHHTS-SSSS---GGG-
--HHHHTS-SSSS---GGG-
--HHHHTS-SSSS---GGG-
--HHHHHS-SSSS---GGG-
--HHHHHS-SSSS---GGG-
--HHHHTS--SSS---GGG-
--HHHHTS-SSSS---GGG-
-TTTTTTS-SSSS---TT--
-HHHHHTS-SSSS---GGG-
--HHHHTS-SSSS---GGG-
-THHHHTS-SSSS---GGG-
--HHHHTS--SSS---TT--
-THHHHTS-SSSS---TTT-
--SHHHHS-SSSS---TT--
-HHHHHHS-SSSS---TT--
-HHHHHHS-SSSS---TT--
-HHHHHTS-SSSS---SS--
-HHHHHTS-SSSS---TT--
-HHHHHTS-SSSS---TT--
-HHHHHTS-SSSS---TT--
--STTTTS-SSSS---SS--
-HHHHHTS-SSSS---TT--
-TTHHHHS-SSSS---TT--
-GGGGTTS-SSSS---TT--
-HHHHHTS-SSSS---TT--
-HHHHHTS-SSSS---TT--
-HHHHHTS-SSSS---TT--
-HHHHHTS-SSSS---TT--
-HHHHHTS-SSSS---GGG-
-HHHHHHS-SSSS---TT--
-HHHHHTS-SSSS---GGG-
-HHHHHHS-SSSS---TT--
-TTHHHHS-SSSS---TT--
-HHHHHHS--SSS---TT--
-HHHHHHS--SSS---TT--
--STTTTS-SSSS---TT--
--GGGTTS-SSSS---TT--
-HHHHHHS-SSSS---TT--
-HHHHHTS-SSSS---TT--
-TGGGTTS-SSSS---TT--
-HHHHHHS-SSSS---GGG-
-HHHHHTS--SSS---GGG-
-HHHHHHS-SSSS---GGG-
-HHHHHTS-SSSS---TT--
-HHHHHTS--SSS---GGG-
-HHHHHHS-SSSS---GGG-
-HHHHHHS-SSSS---GGG-
-TTHHHHS-SSSS---GGG-
-TTHHHHS-SSSS---TT--
-HHHHHHS-SSSS---TT--
-TTHHHHT-SSSS---TT--
-HHHHHHS--SSS---TT--
-TTHHHHS-SSSS---TT--
-HHHHHHS-SSSS---TT--
-HHHHHTS-SSSS---TT--
-TTHHHHS-SSSS---TT--
-TTHHHHS-SSSS---TT--
-HHHHHTS-SSSS---TT--
-TGGGTTS-SSSS---TT--
-HHHHHHT-SSSS---TT--
-TTHHHHS-SSSS---TT--
-HHHHHTS--SSS---TT--
-TGGGTTS--SSS---TT--
--HHHHSS-SSSS---TT--
-HHHHHHS-SSSS---TT--
-TTTTTTS--SSS---TT--
-TTTTTTS-SSSS---TT--
-TTTTTTS-SSSS---TT--
--GGGTSS-SSSS---TTT-
-HHHHHHS-SSSS---TT--
-HHHHHTS-SSSS---TT--
--GGGTTS--SSS---TT--
-HHHHHHS-SSSS---TT--
--THHHHS-SSSS---TT--
--GGGTSS-SSSS---TT--
--GGGTTS-SSSS---GGG-
--THHHHS-SSSS---TTT-
--HHHHHS-SSSS---TT--
--HHHHHS-SSSS---TT--
--GGGTTS-SSSS---TT--
--SHHHHS-SSSS---TT--
--HHHHHS-SSSS---TT--
--STTTTS-SSSS---TT--
--SHHHHS--SSS---TT--
--GGGTTS-SSSS---TT--
--HHHHTS--SSS---TT--
--GGGTTS-SSSS---TT--
--GGGTTS--SSS---TT--
--GGGTTS-SSSS---TT--
--SHHHHS-SSSS---TT--
--SHHHHS--SSS---TT--
--HHHHHS-SSSS---TT--
--THHHHS-SSSS---TT--
-TTTTTTS-SSSS---TT--
-TTHHHHS--SSS---TT--
-TTHHHHS-SSSS---TT--
-TTHHHHS-SSSS---TT--
-TTHHHHS-SSSS---TT--
-TTHHHHS--SSS---TT--
-TTHHHHS-SSSS---TT--
-TTHHHHS-SSSS---TT--
-TTHHHHS--SSS---TT--
-TTHHHHS--SSS---TT--
-HHHHHHS-SSSS---TT--
-TTHHHHS-SSSS---TT--
-TTHHHHS-SSSS---TT--
-TTHHHHS-SSSS---TT--
-TTHHHHS-SSSS---TT--
-TTHHHHS--SSS---TT--
-TTTTTTS--SSS---TT--
-HHHHHHT-SSSS---TT--
-TTHHHHS-SSSS---TT--
-TTHHHHS-SSSS---TT--
-TTHHHHT-SSSS---TT--
-TTHHHHS-SSSS---TT--
-TTHHHHS-SSSS---TT--
-HHHHHHS-SSSS---TT--
-HHHHHHS-SSSS---TT--
-TTHHHHS-SSSS---TT--
-TTTTTTS-SSSS---TT--
-TTHHHHS--SSS---TT--
-TTHHHHT-SSSS---TT--
-TTHHHHS-SSSS---TT--
-HHHHHHS-SSSS---TT--
-TTHHHHS--SSS---TT--
-HHHHHHS--SSS---TT--
-TTHHHHT-SSSS---TT--
-TTGGGTS--SSS---TT--
-TTTTTTS-SSSS---TT--
-TTHHHHS--SSS---TT--
-TTTTTTS-SSSS---TT--
-HHHHHHS-SSSS---TT--
-TTHHHHS-SSSS---TT--
-TTHHHHS-SSSS---TT--
-TTHHHHS--SSS---TT--
-TTHHHHS--SSS---TT--
-TTHHHHS--SSS---TT--
-TTHHHHS-SSSS---TT--
-TTHHHHS-SSSS---TT--
-TTHHHHS-SSSS---TT--
-HHHHHHS-SSSS---TT--
-TTHHHHS--SSS---TT--
-TTHHHHS-SSSS---TT--
-HHHHHHS--SSS---TT--
-TTHHHHS-SSSS---TT--
-HHHHHHS-SSSS---TT--
-HHHHHHS-SSSS---TT--
-HHHHHHS--SSS---TT--
-TTHHHHS--SSS---TT--
-TTHHHHS-SSSS---TT--
-HHHHHHS--SSS---TT--
-TTHHHHS--SSS---TT--
-TTHHHHS-SSSS---TT--
-HHHHHHS-SSSS---TT--
-TTHHHHS-SSSS---TT--
-TTHHHHS--SSS---TT--
-HHHHHHS-SSSS---TT--
-HHHHHHS-SSSS---TT--
-TTHHHHS-SSSS---TT--
-TTHHHHT-SSSS---TT--
-TTHHHHS-SSSS---TT--
-TTHHHHS--SSS---TT--
-TTHHHHS-SSSS---TT--
-TTHHHHS-SSSS---TT--
-TTHHHHS--SSS---TT--
-TTHHHHS-SSSS---TT--
-HHHHHHS-SSSS---TT--
-TTHHHHS-SSSS---TT--
-TTHHHHS--SSS---TT--
-TTHHHHS-SSSS---TT--
-TTHHHHS--SSS---TT--
-TTHHHHS-SSSS---TT--
-HHHHHHS-SSSS---TT--
-TTHHHHS-SSSS---TT--
-TTHHHHS-SSSS---TT--
-TTHHHHS-SSSS---TT--
-TTHHHHS--SSS---TT--
-TTHHHHS--SSS---TT--
-TTHHHHS--SSS---TT--
-TTHHHHS-SSSS---TT--
-TTHHHHS-SSSS---TT--
-HHHHHHS-SSSS---TT--
-TTHHHHS-SSSS---TT--
-TTHHHHS-SSSS---TT--
-TTGGGTS--SSS---TT--
-TTHHHHS-SSSS---TT--
-HHHHHHS--SSS---TT--
-TTHHHHS-SSSS---TT--
-TTHHHHS-SSSS---TT--
-TTHHHHS--SSS---TT--
-HHHHHHS-SSSS---TT--
-TTTTTTS-SSSS---TT--
-TTHHHHS-SSSS---TT--
-TTTTTSS-SSSS---TT--
-TTHHHHS--SSS---TT--
-TTHHHHS-SSSS---TT--
-HHHHTTS-SSSS---TT--
-TTHHHHT-SSSS---TT--
-HHHHHHS--SSS---TT--
-TTHHHHS-SSSS---TT--
-TTHHHHS--SSS---TT--
-TTHHHHS-SSSS---TT--
-TTHHHHS-SSSS---S---
-TTHHHHS-SSSS---TT--
-TTHHHHS-SSSS---TT--
-TTGGGTS--SSS---TT--
-HHHHHHS-SSSS---TT--
-HHHHHHS--SSS---TT--
-TTHHHHS-SSSS---TT--
-TTHHHHS-SSSS---SS--
-TTHHHHS-SSSS---TT--
-TTHHHHS--SSS---TT--
-HHHHHSS-SSSS---TT--
-TTHHHHS-SSSS---TT--
-TTHHHHT-SSSS---TT--
-TTTTTTS--SSS---TT--
-TTHHHHS-SSSS---GGG-
-GGGGTSS--SSS---GGG-
-TTHHHHS-SSSS---TT--
-TTHHHHS-SSSS---TT--
-TTHHHHS--SSS---TT--
-TTHHHHS-SSSS---TTT-
-TTHHHHS-SSSS---TT--
-TTHHHHS-SSSS---TT--
-TTHHHHS-SSSS---TT--
-HHHHHHS-SSSS---TT--
-TTHHHHS-SSSS---TT--
-TTHHHHS-SSSS---GGG-
-TTHHHHS-SSSS---GGG-
-HHHHHHS--SSS---TT--
-TTHHHHS-SSSS---TT--
-TTHHHHS-SSSS---TT--
-TTTTTSS-SSSS---TT--
-TTHHHHS-SSSS---TT--
-TTHHHHS--SSS---TT--
-TTHHHHS--SSS---TT--
-TTHHHHS-SSSS---TT--
-TTHHHHS-SSSS---TT--
-TTHHHHS-SSSS---TT--
-TTHHHHS--SSS---TT--
-TTHHHHS-SSSS---TT--
-TTHHHHS-SSSS---TT--
-TTHHHHT-SSSS---TT--
-TTTTTTS-SSSS---TT--
-TTHHHHS-SSSS---TT--
-TTHHHHS-SSSS---TT--
-TTHHHHS--SSS---TT--
-TTHHHHS-SSSS---TT--
-TTHHHHS-SSSS---TT--
-TTHHHHS--SSS---TT--
-TTHHHHS--SSS---TT--
-TTHHHHS--SSS---TT--
-TTHHHHS-SSSS---TT--
-TTHHHHS--SSS---TT--
-TTHHHHS-SSSS---TT--
-TTHHHHS-SSSS---TT--
-TTHHHHS-SSSS---TT--
-TTTTTTS-SSSS---TT--
-TTHHHHS-SSSS---TT--
-TTHHHHS-SSSS---TT--
-TTHHHHT-SSSS---TT--
-HHHHHHS--SSS---TT--
-HHHHHHT-SSSS---TT--
-TTGGGTT-SSSS---TT--
-TTHHHHS--SSS---TT--
-TTHHHHS--SSS---TT--
-TTHHHHS-SSSS---TT--
-TTHHHHS-SSSS---TT--
-TTHHHHS-SSSS---TT--
-TTHHHHS-SSSS---TT--
-TTHHHHS--SSS---TT--
-TTHHHHS--SSS---TT--
-TTHHHHS--SSS---TT--
-TTHHHHS-SSSS---TT--
-HHHHHHS-SSSS---TT--
-HHHHHHS-SSSS---TT--
-TTHHHHS--SSS---TT--
-HHHHHHS-SSSS---TT--
-TTHHHHS--SSS---TT--
-TTHHHHS--SSS---TT--
-TTHHHHS-SSSS---TT--
-TTHHHHT--SSS---TT--
-TTHHHHS-SSSS---TT--
-TTHHHHS-SSSS---TT--
-TTHHHHS-SSSS---TT--
-TTGGGTS-SSSS---TT--
-TTHHHHS-SSSS---TT--
-TTHHHHT-SSSS---TT--
-TTHHHHS-SSSS---TT--
-TTHHHHS-SSSS---TT--
-TTHHHHS--SSS---TT--
-TTHHHHS-SSSS---TT--
-TTHHHHS-SSSS---TT--
-HHHHHHS-SSSS---TT--
-TTHHHHS-SSSS---TT--
-TTHHHHS-SSSS---TT--
-TTHHHHS--SSS---TT--
-HHHHHHS-SSSS---TT--
-HHHHTTS-SSSS---TT--
-HHHHHHS-SSSS---TT--
-HHHHTTS--SSS---TT--
-TTHHHHS-SSSS---TT--
-TTHHHHS-SSSS---TT--
-HHHHHHS-SSSS---TT--
-TTHHHHT-SSSS---TT--
-TTHHHHS-SSSS---TT--
-HHHHHHS--SSS---TT--
-HHHHHHS-SSSS---TT--
-TTHHHHS-SSSS---TT--
-TTTTTSS--SSS---TT--
-TTHHHHS-SSSS---TT--
-TTTTTTT--SSS---TT--
-HHHHHHS--SSS---TT--
-TTGGGTS--SSS---TT--
-TTHHHHS--SSS---TT--
-TTGGGTS-SSSS---TT--
-TTHHHHS-SSSS---TT--
-HHHHHHS-SSSS---TT--
-TTHHHHS--SSS---TT--
-HHHHTTS-SSSS---TT--
-TTHHHHS--SSS---TT--
-TTGGGTS-SSSS---TT--
-TTHHHHT-SSSS---TT--
-TTGGGTS-SSSS---TT--
-TTHHHHS-SSSS---TT--
-TTGGGTS-SSSS---TT--
-TTGGGTS--SSS---TT--
-TTTTTTS-SSSS---TT--
-TTHHHHS--SSS---TT--
-HHHHHHS-SSSS---TT--
-TTHHHHS--SSS---TT--
-HHHHHHS-SSSS---TT--
-HHHHHHS-SSSS---TT--
-TTHHHHS-SSSS---TT--
-TTHHHHS-SSSS---TT--
-HHHHHHS-SSSS---TT--
-TTHHHHS--SSS---TT--
-TTHHHHS-SSSS---TT--
-TTHHHHS--SSS---TT--
-TTHHHHS-SSSS---TT--
-TTHHHHS--SSS---TT--
-TTGGGTS-SSSS---TT--
-TTHHHHS--SSS---TT--
-TTGGGTS--SSS---TT--
-TTHHHHS--SSS---TT--
-TTTTTTS-SSSS---TT--
-TTHHHHS-SSSS---TT--
-TTGGGTS-SSSS---TT--
-HHHHHHS-SSSS---TT--
-HHHHTTS-SSSS---TT--
-TTHHHHS-SSSS---TT--
-TTGGGTS--SSS---TT--
-TTHHHHS-SSSS---TT--
-TTGGGTS--SSS---TT--
-TTHHHHS--SSS---TT--
-TTHHHHS-SSSS---TT--
-TTHHHHS--SSS---TT--
-HHHHHHS-SSSS---TT--
-HHHHHHS-SSSS---GGG-
-TTHHHHT-SSSS---TT--
-TTHHHHS-SSSS---TT--
-HHHHHHS-SSSS---TT--
-TTHHHHS-SSSS---TTT-
-HHHHHHS-SSSS---TT--
-TTHHHHS--SSS---TT--
-TTHHHHS--SSS---TT--
-HHHHHHS-SSSS---TT--
-TTGGGTS-SSSS---TT--
-TTHHHHS-SSSS---TT--
-TTHHHHS-SSSS---TT--
-TTHHHHS--SSS---TT--
-HHHHHHS-SSSS---TT--
-TTHHHHS--SSS---TT--
-HHHHHHS-SSSS---TT--
-HHHHHHS--SSS---TT--
-HHHHHHS--SSS---TT--
-HHHHHHS-SSSS---TT--
-TTHHHHS-SSSS---TT--
-TTHHHHS--SSS---TT--
-HHHHHHS--SSS---TT--
-TTHHHHS-SSSS---TT--
-TTHHHHS--SSS---TT--
-HHHHTTS--SSS---TT--
-TTHHHHS--SSS---TT--
-TTHHHHS-SSSS---TT--
-HHHHHHS-SSSS---TT--
-TTHHHHS-SSSS---TT--
-TTHHHHS-SSSS---TT--
-HHHHHHS--SSS---TT--
-TTHHHHS-SSSS---TT--
-TTHHHHS--SSS---TT--
-HHHHHHS--SSS---TT--
-HHHHHHS-SSSS---TT--
-HHHHTTS--SSS---TT--
-HHHHTTS-SSSS---TT--
-HHHHHHS-SSSS---TT--
-TTHHHHS-SSSS---TT--
-TTHHHHS--SSS---TT--
-HHHHHHS--SSS---TT--
-TTGGGTS-SSSS---TT--
-TTGGGTS-SSSS---TT--
-TTHHHHS-SSSS---TT--
-HHHHHHS-SSSS---TT--
-HHHHHHS-SSSS---TT--
-TTHHHHS-SSSS---TT--
-TTHHHHS--SSS---TT--
-TTHHHHS-SSSS---TT--
-TTHHHHS-SSSS---TT--
-TTHHHHS-SSSS---TT--
-TTHHHHS--SSS---TT--
-TTHHHHS-SSSS---TT--
-TTGGGTS-SSSS---TT--
-TTHHHHS-SSSS---TT--
-TTHHHHS-SSSS---TT--
-TTHHHHS-SSSS---TT--
-TTHHHHS--SSS---TT--
-TTHHHHS-SSSS---TT--
-TTHHHHS--SSS---TT--
-TTHHHHS--SSS---TT--
-TTHHHHS--SSS---TT--
-TTHHHHS-SSSS---TT--
-TTHHHHS-SSSS---TT--
-TTTTTTS-SSSS---TT--
-TTHHHHS-SSSS---TT--
-TTHHHHS-SSSS---TT--
-HHHHHHS-SSSS---TT--
-TTHHHHS-SSSS---TT--
-TTGGGTS--SSS---TT--
-TTHHHHS-SSSS---TT--
-TTHHHHS-SSSS---TT--
-TTHHHHS-SSSS---TT--
-TTHHHHS-SSSS---TT--
-HHHHHHS-SSSS---TT--
-TTHHHHS-SSSS---TT--
-TTTTTTS-SSSS---TT--
-TTHHHHS-SSSS---TT--
-TTHHHHS-SSSS---TT--
-TTHHHHS-SSSS---TT--
-TTHHHHT-SSSS---TT--
-TTHHHHS-SSSS---TT--
-HHHHHHS-SSSS---TT--
-TTHHHHS--SSS---TT--
-TTHHHHS-SSSS---TT--
-TTHHHHS--SSS---TT--
-TTHHHHS-SSSS---TT--
-TTHHHHS-SSSS---TT--
-TTHHHHS-SSSS---TT--
-TTHHHHS-SSSS---TT--
-HHHHHHS--SSS---TT--
-TTHHHHS-SSSS---TT--
-TTHHHHS-SSSS---TT--
-TTHHHHS-SSSS---TT--
-HHHHHHS-SSSS---TT--
-HHHHHHS--SSS---TT--
-TTHHHHS--SSS---TT--
-TTHHHHS-SSSS---TT--
-TTGGGTS-SSSS---TT--
-TTGGGTT-SSSS---TT--
-TTHHHHS--SSS---TT--
-TTHHHHS-SSSS---TT--
-TTHHHHS-SSSS---TT--
-TTHHHHS--SSS---TT--
-TTHHHHS-SSSS---TT--
-TTHHHHS--SSS---TT--
-TTGGGTS-SSSS---TT--
-TTHHHHS-SSSS---TT--
-TTHHHHS-SSSS---TT--
-TTGGGTS--SSS---TT--
-TTHHHHS-SSSS---TT--
-TTHHHHS--SSS---TT--
-TTHHHHS-SSSS---TT--
-TTHHHHS-SSSS---TT--
-TTHHHHS-SSSS---TT--
-HHHHHHS-SSSS---TT--
-TTTTTTS-SSSS---TT--
-HHHHHHS-SSSS---TT--
-HHHHHHS--SSS---TT--
-TTHHHHS-SSSS---TT--
-TTHHHHS-SSSS---TT--
-TTHHHHS-SSSS---TT--
-HHHHHHS--SSS---TT--
-HHHHHHS-SSSS---TT--
-TTHHHHS-SSSS---TT--
-TTHHHHS-SSSS---TT--
-TTHHHHS-SSSS---TT--
-TTHHHHS-SSSS---TT--
-TTHHHHS-SSSS---TT--
-HHHHHHS-SSSS---TT--
-TTHHHHS--SSS---TT--
-TTHHHHS-SSSS---TT--
-TTHHHHS-SSSS---TT--
-TTHHHHS--SSS---TT--
-TTHHHHS-SSSS---TT--
-TTTTTTS-SSSS---TT--
-TTHHHHS-SSSS---TT--
-TTHHHHS-SSSS---TT--
-TTHHHHS-SSSS---TT--
-TTHHHHS--SSS---TT--
-TTHHHHS-SSSS---TT--
-HHHHHHS-SSSS---TT--
-TTHHHHS-SSSS---TT--
-HHHHHTS--SSS---TT--
-TTHHHHS--SSS---TT--
-TTHHHHS-SSSS---TT--
-TTHHHHS-SSSS---TT--
-TTHHHHS--SSS---TT--
-HHHHHHS-SSSS---TT--
-TTTTTTS-SSSS---TT--
-HHHHHTS-SSSS---TT--
-THHHHTS--SSS---TT--
-HHHHHHS-SSSS---TT--
-THHHHTS-SSSS---TT--
-HHHHHHS-SSSS---TT--
-TTHHHHS-SSSS---TT--
-HHHHHHS-SSSS---TT--
-HHHHHHS--SSS---TT--
-TTHHHHS-SSSS---TT--
-HHHHHTS--SSS---TT--
-HHHHHHT-SSSS---TT--
-HHHHHTS-SSSS---TT--
-TTHHHHT--SSS---TT--
-HHHHHHS--SSS---TT--
-HHHHHHS-SSSS---TT--
-TTHHHHS-SSSS---TT--
-HHHHHHS-SSSS---TT--
-TTHHHHS-SSSS---TT--
-TTTTTTS-SSSS---TT--
-HHHHHHS-SSSS---TT--
-HHHHHHS-SSSS---TT--
-HHHHHHS-SSSS---TT--
-TTHHHHS-SSSS---TT--
-HHHHHHS-SSSS---TT--
-HHHHHTS-SSSS---TT--
-TTHHHHS--SSS---TT--
-HHHHHHS-SSSS---TT--
-HHHHHHS--SSS---TT--
-TTHHHHS-SSSS---TT--
-HHHHHHS--SSS---TT--
-HHHHHHS-SSSS---TT--
-HHHHHTS-SSSS---TT--
-HHHHTTS--SSS---TT--
-HHHHHHS--SSS---TT--
-TTHHHHS-SSSS---TT--
-HHHHHHS-SSSS---TT--
-TTHHHHS-SSSS---TT--
-TTHHHHS-SSSS---TT--
-TTHHHHS-SSSS---TT--
-TTGGGTS-SSSS---TT--
-HHHHHHS--SSS---TT--
-TTGGGTS--SSS---TT--
-TTHHHHS--SSS---TT--
-TTGGGTS--SSS---TT--
-HHHHHHS-SSSS---TT--
-HHHHHHS-SSSS---TT--
-HHHHHHS--SSS---TT--
-TTTTTTS-SSSS---TT--
-HHHHHHS-SSSS---TT--
-TTHHHHS-SSSS---TT--
-TTTTTTS-SSSS---TT--
-TTHHHHS-SSSS---TT--
-TTHHHHS-SSSS---TT--
-TTTTTTS-SSSS---TT--
-TTHHHHS--SSS---TT--
-TTHHHHS-SSSS---TT--
-TTGGGTS--SSS---TT--
-HHHHTTS--SSS---TT--
-TTHHHHSS-SSS---TT--
-TTGGGTS--SSS---TT--
-TTGGGTS--SSS---TT--
-TTTTTTS--SSS---TT--
-TTGGGTS--SSS---TT--
-TTGGGTS--SSS---TT--
-TTGGGT---SS----TT--
-TTGGGTS--SSS---TT--
-TTGGGT---SSS---TT--
-TTGGGTS--SSS---TT--
-TTGGGTS--SSS---TT--
-TTHHHH---SSS---TT--
-TTGGGTS--SSS---TT--
-TTGGGTS--SSS---TT--
-TTGGGT---SSS---TT--
-TTHHHH---SSS---TT--
-TTGGGT---SSS---TT--
-TTHHHH---SS----TT--
-TTGGGT---SSS---TT--
-TTGGGTT-SSSS---TT--
-TTHHHHT-SSSS---TT--
-TTHHHHS-SSS----TT--
-TTHHHHT-SSS----TT--
-TTHHHH--SSS----TT--
-TTGGGT--SSS----TT--
-TTHHHH--SSS----TT--
-TTHHHH--SSS----TT--
-TTHHHHS-S-S----TT--
-TTHHHH-SS-S----TT--
-TTGGGTSSS-S----TT--
-TTHHHHSSS-S----TT--
-TTHHHHSS--SS---TT--
-TTHHHH-SS-S----TT--
-TTGGGS-SS-S----TT--
-TTGGGT--SSS----TT--
-TTGGGT--SSS----TT--
-TTGGGT--SSS----TT--
-TTTTTS-SS-SS---TT--
-TTGGGS--SSS----TT--
-TTTTTS-SS-S----TT--
-TTGGGT--SSS----TT--
-TTGGGS-SS-S----TT--
-TTGGGS--SSS----TT--
-TTTTSS--SSS----TT--
-TTGGGT--SSS----TT--
-TTGGGS--SSS----TT--
-TTHHHH--SSS----TT--
-TTGGGS-SS-S----TT--
-TTGGGS--S-S----TT--
-TTGGGS--SSS----TT--
-TTGGGS--SSS----TT--
-TTGGGS--SSS----TT--
-TTGGGS--S-S----TT--
-TTGGGS--SSS----TT--
-TTGGGS--S-S----TT--
-TTGGGT-SS-S----TT--
-TTGGGS--S-S----TT--
-TTGGGS-SS-S----TT--
-TTGGGS-SS-S----TT--
-TTGGGS--SSS----TT--
-TTGGGT--SSS----TT--
-TTGGGS-SS-SS---TT--
-TTGGGS-SS-S----TT--
-TTGGG--SS-S----TT--
-TTGGGS-SS-S----TT--
-TTGGGS-SS-SS---TT--
-TTGGGS--SSS----TT--
-TTGGGS-SS-SS---TT--
-TTGGGS-SS-SS---TT--
-TTGGGS-SS-S----TT--
-TTGGGS-SS-S----TT--
-TTGGGS--SSS----TT--
-TTTTTS-SS-S----TT--
-TTGGGT--SSS----TT--
-TTGGGS--SSS----TT--
-TTTTTS--SSS----TT--
-TTGGGS-SS-S----TT--
-TTGGGS--SSS----TT--
-TTGGGT--S-S----TT--
-TTGGGS--S-S----TT--
-TTGGGS--SSS----TT--
-TTGGGS--SSS----TT--
-TTGGGT-SS-S----TT--
-TTGGGS--SSS----TT--
-TTGGGS--SSS----TT--
-TTGGGS--SSS----TT--
-TTGGGS---SSS---TT--
-TTHHHH---SSS---TT--
-TTGGGS--SSSS---TT--
-TTGGGS--SSS----TT--
-HHHHTS--SSSS---TT--
-TTGGGT--SSS----TT--
-TTGGGT--SSSS---TT--
-TTGGGS--SSSS---TT--
-TTGGG---SSS----TT--
-TTHHHH--SSS----TT--
-TTGGGS--SSS----TT--
-TTGGGS--SSS----TT--
-TTGGGS--SSSS---TT--
-TTGGGS--SSS----TT--
-TTGGGS--SSS----TT--
-TTGGGS--SSS----TT--
-TTGGGS--SSSS---TT--
-HHHHTS--SSSS---TT--
-TTGGGS--SSSS---TT--
-TTGGGS--SSS----TT--
-TTGGG---SSS----TT--
-TTGGG---SSS----TT--
-HHHHTS--SSSS---TT--
-TTGGGS--SSSS---GGG-
-TTGGGS--SSSS---TT--
-TTGGGS--SSSS---GGG-
-TTGGGS--SSSS---GGG-
-TTGGGS--SSS----GGG-
-TTTTSS--SSS----TT--
-TTGGGS--SSSS---STT-
-TTHHHH--SSSS---GGG-
-TTGGGS--SSSS---GGG-
-TTGGGS--SSSS---GGG-
-TTGGGT--SSSS---GGG-
-TTGGGS--SSSS---GGG-
-TTGGGS--SSS----GGG-
-TTGGGS--SSS----GGG-
-TTTTTS--SSS----GGG-
-TTGGGS--SSS----TT--
-TTGGG---SSS----GGG-
-TTGGGS--SSS----GGG-
-TTGGGS--SSS----GGG-
-TTGGGS--SSS----GGG-
-TTGGGS-SSSSS---GGG-
-TTGGGS--SSSS---GGG-
-TTGGGS--SSS----GGG-
-HHHHHS--SSS----GGG-
-HHHHT--SS-S----GGG-
-HHHHH--SSSS----GGG-
-HHHHH--SS-S----GGG-
-HHHHH--SS-S----GGG-
-TTTTT--SS-S----GGG-
-HHHHH--SS-S----GGG-
-HHHHH--SS-S----GGG-
-TTTTT--SS-S----TT--
-TTGGG--SSSS----GGG-
-HHHHT---SSS----GGG-
-TGGGGS--SSS----GGG-
-TGGGG---SSS----GGG-
--GGGGG--SSS----TT--
-HHHHH---SSS----TT--
-HHHHT---SSS----TT--
-TTGGGS--SSSS---GGG-
-HHHHH---SSSS---TT--
-HHHHTT--SSSS---TT--
-HHHHH---SSS----TT--
-HHHHHS--SSS----TT--
-HHHHH---SSSS---TT--
-TTGGG--SSSS----TT--
-TTTTT---SSSS---TT--
-HHHHHT--SSSS---TT--
-TTTTT---SSS----TT--
-HHHHH---SSS----TTT-
-TTTTT---SSS----TT--
-HHHHH---SSS----TT--
-HHHHH---SSS----TT--
-HHHHH---SSS----TT--
-HHHHH---SSS----TT--
-HHHHH---SSS----TT--
-HHHHH---SSS----TT--
-HHHHH---SSS----GGG-
-HHHHHT--SSS----TT--
-HHHHH---SSS----TT--
-HHHHT---SSSS---TT--
-HHHHHT--SSSS---TT--
-HHHHHT--SSSS---TTT-
-HHHHH---SSSS---TT--
-HHHHHS---SSS---TT--
-HHHHH---SSSS---TT--
-TTTTTS--SSSS---TT--
-TTGGG---SSS----TT--
-HHHHH---SSS----TT--
-TTTTT---SSS----GGG-
-HHHHH---SSS----TT--
-TTGGG--SSSS----TT--
-TTGGG---SSS----TT--
-TTGGG---SSSS---TT--
-HHHHT---SSS----TT--
-TTGGG--SSSSS---TTT-
-TTGGG--SSSS----TT--
-TTGGGS-SSSSS---TT--
-TTTTT---SSS----TT--
-TTGGG---SSS----TT--
-HHHHT---SSS----TT--
-HHHHH---SSS----TT--
-TTGGG--SSSS----TT--
-HHHHT--SSSSS---TT--
-HHHHTS--SSS----TT--
-HHHHH--SSSSS---TT--
-TTTTT--S-SSS---TT--
--GGGT--SSSS----TT--
-HHHHH--SS-SS---TT--
-HHHHH--SSSSS---TT--
-HHHHH--SSSS----TT--
-TTTTT--SSSSS---TT--
-TTTTT--SSSS----TT--
--GGGT--SS-SS---TT--
-TTTTT---SSSS---TT--
-HHHHS---SSS----TT--
-HHHHH--SSSS----TT--
-TTTTT---SSS----TT--
-TTTTT--S-SSS---TT--
-TTTTT---SSSS---TT--
-TTTTT--SSSSS---TT--
-TTTTT--SSSS----TT--
-HHHHH--SSSS----TT--
-HHHHH--SS-SS---TT--
-HHHHH--SSSSS---TT--
-HHHHH--SS-SS---TT--
-HHHHH---SSS----TT--
-HHHHHS--SSS----TT--
-TTTTT---SSS----TT--
-TGGGTS--SSS----TT--
-HHHHTT--SSSS---TT--
-HHHHTT--SSSS---TT--
-TTHHHH--SSSS-S-TT--
-HHHHH--SSSSS---TT--
-TTGGG--SSSSS---TT--
-TTTTT--SSSS----TT--
-HHHHH--SSSS----TT--
-TTGGG--SS-SS---TT--
-TTGGG----SS----TT--
-TTTTT--SS-SS---TT--
-TTGGG--SS-SS---TT--
-TTGGG--SSSS----TT--
-TTTTT--SSSS----TT--
-HHHHH--SSSS----TT--
-TTGGGT--SSS----TT--
-HHHHTT--SSS----TT--
-TTGGG--S-SS----TT--
-HHHHT--S-SS----TTT-
-TTGGGT--SSS----TT--
-TTGGG--S-SSS---TT--
--GGGTS-SSSTT---TT--
-TTGGG---SSSS---TT--
-TTGGG--SSSS----TT--
--THHHH--SSSS---TT--
-TTGGGS--SSS----TT--
-TTGGGT-SSSSS---TT--
-TTGGGT---SS----TT--
-TTGGGT---SSS---TT--
-TTGGGS---SS----TT--
-TTGGGS-S-SSS---TT--
-TGGGG--S-SS--S-TT--
-TTGGGT-SSSS--S-TT--
-TTTTTT-SSSSS-S-TT--
-TTGGG--S-SS----TT--
-TTGGGT-S-SS----TT--
-TTGGGT---SS----TT--
-TTGGGT-SSSSS---TT--
-TTGGGS--SSSS---TT--
-TTGGG---SSSS---TTT-
-TTGGGT---SSS---GGG-
-TTGGGT---SS----TT--
-TTGGGT---SSS---TT--
-TTGGGS--SSSS---TT--
-TTGGGT--S-S----TT--
-TTGGGT--SSS----TT--
-TTHHHH---SS----TT--
-TTGGGT--SSS----TT--
-HHHHHS---SSS---TT--
-TTGGGTSS-SSS---TT--
-TTGGGS-S-SSS---TT--
-TTGGGT--SSS----TT--
-TTGGGT---SS----TT--
-TTGGGT---SS----TT--
--TTTTT---SS----TT--
-TTGGGS--SSS----TT--
-TTGGGT---SSS---TT--
-TTGGGT--SSS----TT--
-HHHHTS---SS----TT--
-TTGGGS---SS----TT--
-TTGGGS---SS----TT--
-TTGGGSS--SS----TT--
-TTGGGS---SS----TT--
-TTGGGS-S-SS----TT--
-TTGGGS---SS----TT--
-HHHHT---SSS----TT--
-TTGGGS---SSS---TT--
-HHHHTS---SS----TT--
-HHHHTS---SSS---TT--
-TTGGGS-S-SSS---TT--
-TTGGGS---SS----TT--
-TTTTTS-S-SS----TT--
-HHHHTS-S-SSS---TT--
-HHHHTS-SS-SS---TT--
-TTGGGT-SSSS----TT--
-TTGGGT---SS----TT--
-TTGGGT---SS----TT--
-HHHHTSSS-SSS---TT--
-TTGGGS---SSS---TT--
-TTGGGT---SS----TT--
-TTGGGT--SSS----TT--
-TTGGGS--SSS----TT--
-TTGGGT---SSS---TT--
-HHHHHH---SS----TT--
-HHHHTT---SS----TT--
-TTTTTT--SSS--S-TT--
-TTGGGT---SS----TT--
-TTGGGT---SS----TT--
-TTGGGT-S-SS--S-TT--
-HHHHTT--SSS----TT--
-HHHHHHS--SSS---TT--
-HHHHTSSS-SSS---TT--
--TGGGSS--SS----TT--
-TTHHHH---SS--S-TT--
-TTGGGS---SSS---TT--
-HHHHTS-S-SS----TT--
-TTHHHH---SS----TT--
--SGGGS-S-SS----TT--
-TTGGGT---SSS---TTT-
-HHHHTS-S-SSS-S-TT--
-TTGGGT---SS--S-TT--
-HHHHHH---SS----TT--
-TTGGGT--SSS----TT--
-HHHHTS-S-SSS-S-TT--
-TTGGGS---SSS-S-TT--
-TTGGGS---SS----TT--
-TTGGGT---SS----TT--
-TTGGGS--SSSS---TT--
-HHHHTT---SS----TT--
-HHHHTS---SS----TT--
-HHHHTT---SS----TT--
-HHHHHT---SS----TT--
-HHHHHH---SSS---TT--
-TTGGGS---SS----TT--
-TTGGGT---SSS---TT--
-TTGGGT---SS--S-TT--
-TTHHHH--SSS--S-TT--
-TTHHHH---SS----TT--
-TTGGGT---SS----TT--
-TTGGGS---SSS---TT--
-TTHHHH--SSS----TT--
-TTGGGT--SSS----TT--
-HHHHTT--SSSS---TT--
-HHHHHT-SS-SS---TT--
-HHHHTT---SSS---TT--
-HHHHTT---SSS---TT--
-HHHHTT---SSS---TT--
-HHHHTT--S-S----TT--
-HHHHT-----SS---TT--
-TTHHHH---SSS---TT--
-HHHHTT---SSS---TT--
-HHHHHT---SSS---TT--
-HHHHHT---SSS---TT--
-TTTGGG----SS---TTT-
-HHHHHS--SSSS---TT--
-HHHHH--SS-SS---TT--
--HHHH--SSSS----TT--
-HHHHT--SS-SS---TT--
-HHHHT--SSSSS---TT--
-HHHHT--SSSSS---TT--
-HHHHH---SSSS---TT--
--HHHHS-SS-SS---TT--
-HHHHHS-SSSSS---TT--
-HHHHHS-SS-SS---TT--
-HHHHH---SSSS---TT--
-HHHHHT--SSSS---TT--
-HHHHHT---SSS---TT--
-HHHHHS--SSSS---TT--
-HHHHHT---SSS---TT--
-HHHHH---S-SS---TT--
-HHHHH----SSS---TT--
-HHHHHT-SSS-S---TT--
-HHHHTT-SSS-S---TT--
-TTTTTS-SSSSS---TT--
-HHHHTT-SSSSS---TT--
--HHHHS-SSSSS---TT--
-TTTTTS-SSSSS---TT--
-HHHHTS-S--SS---TT--
-HHHHS--SSSSS---TT--
-HHHHH---S-SS---TTT-
--HHHHT-SS-SS---TTT-
-HHHHHT-SS-S----TTT-
-HHHHHS-SS-S----TTT-
-HHHHHT-SSSS----TTT-
-HHHHTT--S-S----TTT-
-HHHHHT-S--SS---TTT-
-HHHHHT-S--SS---TTT-
-HHHHHT---SS----TTT-
-HHHHHS--S-S----TTT-
-HHHHHS-S-SS----TTT-
-TTGGGS----SS---TTT-
-HHHHHS-S-SS----GGG-
-HHHHHT-SS-S----GGG-
--TTTTT-S--SS---TTT-
-HHHHHH--SSS----TTT-
-HHHHTT----SS---TTT-
--HHHHS---SS----TTT-
-HHHHHH----S----GGG-
-HHHHTT----SS---GGG-
-HHHHTS---SS----TTT-
-HHHHHTT--SSS---GGG-
-TTGGGS---SSS---GGG-
-HHHHTT---SSS---TTT-
-HHHHTT----SS---GGG-
-TTGGGT---SS----TTT-
-HHHHTS-S--S----TTT-
-TGGGGS---SS----TTT-
-HHHHHT-S--SS---TTT-
-HHHHTT----SS---TTT-
-HHHHTTS---TT---GGG-
-HHHHTSS-S-SS---GGG-
-HHHHTT--SSSS---GGG-
-TTTTTS-S--TT---TTT-
-TTTTTS-S--TT---TTT-
-TTTTT--S--TT---GGG-
-HHHHT--S--SS---GGG-
-HHHHH----SSS---TTT-
-HHHHH---S-SS---TTT-
-TTTTT--S-SSS---TTT-
-TTGGG----SSS---TTT-
-HHHHS----SS----GGG-
-HHHHS----SS----TTT-
-HHHHH-----SS---TTT-
-HHHHH--S--S----TTT-
-TTTTT--S--SS---TTT-
--HHHH--S--SS---TTT-
--GGGT--S--S----TTT-
-TTTTT--S--S----TTT-
-TTTTT--S--S----TTT-
-TTTTT--S--S----TTT-
-TTGGG--S--SS---TTT-
-TTTTT--S--S----TTT-
-HHHHH--S--S----TTT-
-HHHHH--S--S----TTT-
-HHHHH--S--S----TTT-
-HHHHH--S--S----GGG-
-HHHHH--S--S----TTT-
-TTTTT--S--S----TTT-
-TTTTT--S--S----TTT-
-TTTTT--S--SS---TTT-
-TGGGT--S--SS---TTT-
-HHHHH--S--SS---GGG-
-HHHHS--S--S----GGG-
-HHHHT-----SS---GGG-
-HHHHH--S--SS---GGG-
--GGGT--S--SS---GGG-
-TTGGG--S--S----GGG-
-HHHHT--S--SS---GGG-
-HHHHT--SS-S----GGG-
-HHHHT--S--S----GGG-
-HHHHT--S-SS----GGG-
-HHHHS-----SS---GGG-
-HHHHT--S--SS---GGG-
-HHHHT-----S----GGG-
-HHHHT--S--SS---GGG-
-TTTTT--S--SS---GGG-
-TTTTS----SSS---GGG-
-HHHHT--S--SS---GGG-
-HHHHH--S--SS---GGG-
-HHHHT--S--SS---GGG-
-TTGGG-----SS---GGG-
-HHHHH--S--SS---GGG-
-TTTTT--S-SSS---GGG-
-HHHHH--S--SS---GGG-
-GGGGS--S--SS---GGG-
-HHHHH-----SS---GGG-
-HHHHH--S--SS---GGG-
-HHHHHT-S--SS---TT--
-HHHHHS----SS---GGG-
-HHHHH--S--SS---GGG-
-TTTTT-----SS---GGG-
--GGGS-----SS---GGG-
--HHHH-----SS---TT--
--HHHH--SS-SS---GGG-
-TTTTT-----SS---GGG-
-TTGGG-SSS-SS---GGG-
-HHHHHHS--SSS---GGG-
-HHHHHHSSSSSS---TT--
-HHHHTSSSS-SS---TT--
-HHHHTSSS--SS---TT--
-HHHHHTS---SS---TT--
-HHHHTTTT--SS---TT--
-HHHHHSS---SS---TT--
-HHHHHHS---SS---GGG-
-HHHHHHS---SS---TT--
-HHHHHHTT--SS---TT--
-HHHHHHTT-SSS---TT--
-HHHHHHS--SSS---TT--
-HHHHTTS--SSS---TT--
-HHHHHHS---SS---TT--
-HHHHHHS--SSS---TT--
-HHHHHHT--SSS---TT--
-HHHHHHT--SSS---TT--
-HHHHHHTT-SSS---TT--
-HHHHHHTT-SSS---TT--
-HHHHHHTTSSSS---TT--
-HHHHHTTT-SSS---TT--
-HHHHHHTT-SSS---TT--
-HHHHHHTT-SSS---TT--
-HHHHHHS--SSS---TT--
-HHHHHTS--SSS---TT--
-TTGGGTS--SSS---GGG-
-HHHHTTSS--SS---TT--
-HHHHHTS---SS---TT--
-TTGGGTSS--SS---TT--
-HHHHTSS---SS---TT--
-TTGGGSS---SS---GGG-
-HHHHTTS--SSS---GGG-
-HHHHHHSS--SS---GGG-
-HHHHHSS---SS---GGG-
-HHHHHTS---SS---GGG-
-HHHHTTTT--SS---GGG-
-HHHHHTTT--SS---TTT-
-HHHHTTTT--SS---TTT-
--HHHHTT---SS---GGG-
--HHHHTTT--SS---TTT-
-HHHHHTTT--SS---GGG-
-HHHHHTTT---S---GGG-
-HHHHHTTT---S---GGG-
-HHHHHTTT---S---GGG-
-HHHHHTTT---S---GGG-
-HHHHHHTT---S---GGG-
-HHHHHHTT---S---GGG-
-HHHHHTTT---S---GGG-
-HHHHHHTT---S---GGG-
-HHHHHTTT---S---GGG-
-HHHHHHTT---S---GGG-
-HHHHHHTT---S---GGG-
-HHHHHTTT---S---GGG-
-HHHHHTTT---S---GGG-
-HHHHHTTT---S---GGG-
-HHHHHTTT---S---GGG-
-HHHHHHTT---S---GGG-
-TTTTGGGT---S---GGG-
-HHHHHHTT---S---GGG-
-HHHHHHTT---S---GGG-
-HHHHHTTT---S---GGG-
-HHHHHHTT---S---GGG-
-HHHHHHTT---S---GGG-
-HHHHHTTT---S---GGG-
-HHHHHHTT---S---GGG-
-HHHHHHTT---S---GGG-
-HHHHHTTT---S---GGG-
-HHHHHTTT---S---GGG-
-HHHHHHTT---S---GGG-
-HHHHHHHT---S---GGG-
-HHHHHHTT---S---GGG-
-HHHHHTTT--SS---GGG-
-HHHHHHTT---S---GGG-
-HHHHHTTT---S---GGG-
-HHHHHHTT---S---GGG-
-HHHHHHTT---S---GGG-
-HHHHHHTT--SS---GGG-
-HHHHHHTT---S---GGG-
-HHHHHTTT---S---GGG-
--HHHHTTT---S---GGG-
-HHHHHTTT--SS---GGG-
-HHHHHHTT---S---GGG-
-HHHHHTTT--SS---GGG-
-HHHHHHTT---S---GGG-
-HHHHHTTT---S---GGG-
-HHHHHHTT---S---GGG-
-HHHHHHTT---S---GGG-
-HHHHHHTT---S---GGG-
-HHHHHHTT--SS---GGG-
-HHHHHHTT--SS---GGG-
-HHHHHHTT--SS---GGG-
-HHHHHHTT---S---GGG-
-HHHHTTTT---S---GGG-
-HHHHHHTT---S---GGG-
-HHHHHTTT--SS---GGG-
-HHHHHHTT---S---GGG-
-HHHHHTTT--SS---GGG-
-HHHHHHTT---S---GGG-
-HHHHHHTT-------GGG-
-HHHHHHTT-------GGG-
-HHHHHHTT---S---TT--
-HHHHHHHT---S---GGG-
-HHHHHHHT---S---GGG-
-HHHHHHTT-TT----GGG-
-HHHHHHTT-------GGG-
-HHHHHHTT-------GGG-
-HHHHHTTT-------GGG-
-HHHHHTTT-------GGG-
-HHHHHHTT-TT----TTT-
-HHHHHHTT-TT----GGG-
-HHHHHHTT---S---TTT-
-HHHHHHTT---S---GGG-
-HHHHHHTT---S---TTT-
-HHHHHHHT---S---TTT-
-HHHHHHTT-------TTT-
-HHHHHHTT-------GGG-
-HHHHHHTT-------GGG-
-HHHHHHHT-------TTT-
-HHHHHHTT-------GGG-
-HHHHHHTT-------GGG-
-HHHHHHTT-------GGG-
-HHHHHHTT-------GGG-
-HHHHHHTT-------TTT-
-HHHHHHTT-------TTT-
-HHHHHTTT-------GGG-
-HHHHHHTT-------GGG-
-HHHHHHTT-------GGG-
-HHHHHHTT-------TTT-
-HHHHHHTT-------GGG-
-HHHHHHTT-------TTT-
-HHHHHHHT-------GGG-
-HHHHHHTT-------GGG-
-HHHHHHTT-------GGG-
-HHHHHHTT-------GGG-
-HHHHHHTT-------GGG-
-HHHHHHTT--S----GGG-
-HHHHHHTT--S----GGG-
-HHHHHHTT-------GGG-
-HHHHHHTT-------GGG-
-HHHHHHTT-------GGG-
-HHHHHHTT-------TTT-
--HHHHHTT-------GGG-
-HHHHHTTT-------GGG-
-HHHHHHTT-------GGG-
-HHHHHHTT-------TTT-
-HHHHHHHT-------GGG-
-HHHHTTTT-------GGG-
-HHHHHHTT---S---GGG-
-HHHHHHTT---S---TTT-
-HHHHHHTT-------TTT-
-HHHHHHTT---S---TTT-
-HHHHHHTT---S---TTT-
--HHHHTTT---S---TTT-
-HHHHHHTT-------TTT-
-HHHHHHTT---S---TTT-
-HHHHHHTT---S---TTT-
-HHHHHHTT---S---GGG-
-HHHHHHTT--SS---GGG-
-HHHHHHTT---S---GGG-
-HHHHHHTT-------TTT-
-HHHHHHTT---S--BTTB-
-HHHHHHTT---S---TT--
-HHHHHHTT-------TT--
-HHHHHHTT--S----TTT-
-HHHHHHTT--SS---TT--
-HHHHHHHT-------GGG-
-HHHHHTTT-------TTT-
-HHHHHHTT-------TTT-
-HHHHHHTT-------TTT-
-HHHHHHTT-------TTT-
-HHHHHHTT-------TTT-
-HHHHHHTT-------TTT-
-HHHHHHTT---S---TTT-
-HHHHHHTT---S---TTT-
-HHHHHHTT---S---TT--
-HHHHHHTT---S---TTT-
-HHHHHHTT-------TT--
-HHHHHHTT---S---TT--
-HHHHHHTT-------GGG-
-HHHHHHTT-------GGG-
-HHHHHHTT---S---TTT-
-HHHHHHTT---S---TTT-
-HHHHHHTT---S---TTT-
-HHHHHHTT-------TTT-
-HHHHHHTT---S---TTT-
-HHHHHHTT-------TTT-
-HHHHHHTT-------TTT-
-HHHHHHTT-------TTT-
-HHHHHTTT-------GGG-
-HHHHHHTT-------TTT-
-HHHHHHTT---S---TTT-
-HHHHHHTT-------TTT-
-HHHHHHTT-------TTT-
-HHHHHHTT-------TTT-
-TTTTTTTT-------TTT-
-HHHHHHTT-------TTT-
-HHHHHHTT-------GGG-
-HHHHHHTT-------TTT-
-HHHHHHTT-------TTT-
-HHHHHHTT-------TTT-
-HHHHHHTT-------TTT-
-HHHHHHTT-------GGG-
-HHHHHHTT-------TT--
-HHHHHHTT-------TTT-
-HHHHHTTT-------TTT-
-HHHHHHTT---S---GGG-
-HHHHHHTT-------GGG-
-HHHHHHTT-------TTT-
--HHHHHTT-------GGG-
-HHHHHHTT-------GGG-
-HHHHHHTT-------TT--
-HHHHHHTT-------GGG-
-HHHHHHTT-------GGG-
-HHHHHHTT-------GGG-
-HHHHHHTT-------GGG-
-HHHHHHTT-------TTT-
-HHHHHHTT-------TTT-
--HHHHHTT-------TTT-
-HHHHHHTT-------TTT-
-HHHHHHTT-------TTT-
-HHHHHHTT-------TTT-
-HHHHHHTT-------TTT-
-HHHHHHTT-------TTT-
-HHHHHHTT-------TTT-
-TTHHHHTT---S---TTT-
-HHHHHHTT-------GGG-
-HHHHHTTT-------GGG-
-HHHHHHTT-------TT--
-HHHHHHTT-------GGG-
-HHHHHHTT--S----TTT-
-HHHHHHTT-------GGG-
-HHHHHHTT-------TTT-
-HHHHHHTT-------TT--
-HHHHHHTT-------TT--
-HHHHHHTT-------TT--
-HHHHHHTT-------TT--
-HHHHHHTT-------TT--
-HHHHHHTT-------TT--
-HHHHHHTT-------TT--
-HHHHHHTT-------TT--
-HHHHHHTT-------TT--
-HHHHHHTT-------TT--
-HHHHHHTT---S---TT--
-HHHHHTTT-------TT--
-HHHHHTTT-------TTT-
-HHHHHHTT-------GGG-
-HHHHHHTT-------GGG-
-HHHHHHTT-------TT--
-HHHHHHTT-------TT--
-HHHHHHTT-------TTT-
-HHHHHHTT-------GGG-
-HHHHHHTT---S---GGG-
-HHHHHHTT---S---GGG-
-HHHHHHTT--SS---TT--
-HHHHHHTT---S---TT--
-HHHHHTTT--SS---TT--
-HHHHHHTT---S---TT--
-HHHHHHTT---S---TT--
-HHHHHTTT--SS---TT--
-HHHHHHTT---S---TT--
-HHHHHHTT---S---SS--
-HHHHHHTT---S---GGG-
-HHHHHHTT--SS---TT--
-HHHHHHTT--SS---TT--
-HHHHHHTT--SS---TT--
--STTTTTT--SS---TT--
-HHHHHHTT---S---TT--
-HHHHHTTT--SS---TT--
-HHHHHHTT--SS---TT--
-HHHHHHTT--SS---TT--
-HHHHHHTT---S---TT--
-HHHHHHTT---S---TT--
-HHHHHTTT---S---TT--
-HHHHHTTT--SS---TT--
-HHHHHHTT--SS---TT--
-HHHHHTTT---S---TT--
-HHHHHTTT---S---TT--
-HHHHHHTT--SS---TT--
-HHHHHHTT---S---TT--
-HHHHHTTT---S---TT--
-HHHHHHTT--SS---GGG-
-HHHHHTTT---S---GGG-
-HHHHHTTT--SS---GGG-
-HHHHHHTT--SS---TT--
-HHHHHHTT---S---GGG-
-HHHHHTTT--SS---TT--
-HHHHHHTT-------TT--
-HHHHHHTT---S---TT--
-HHHHHHTT-------TT--
-HHHHHHTT-------TT--
-HHHHHHTT---S---TT--
-HHHHHHTT-------TT--
-HHHHHHTT--SS---TT--
-HHHHHHTT--SS---TT--
-HHHHHHTT--SS---TT--
-HHHHHHTT---S---TT--
-HHHHHHTT--SS---TTT-
-HHHHHHTT--SS---GGG-
-HHHHHHTT---S---GGG-
-HHHHHHTT--SS---GGG-
-HHHHHHTT---S---TT--
-HHHHHHTT-------GGG-
-HHHHHHTT--SS---GGG-
-HHHHHHTT---S---GGG-
-HHHHHHTT--SS---GGG-
-HHHHHHTT--SS---GGG-
-HHHHHHTT--SS---TT--
-HHHHHHTT--SS---TT--
--HHHHTTT--SS---TTT-
-HHHHHHTT--SS---TTT-
-HHHHHHTT--SS---GGG-
-HHHHHHTT--SS---TT--
-HHHHHHHT--SS---TT--
-HHHHHHTT--SS---TT--
-HHHHHHTT--SS---TT--
-HHHHHHTT---S---TT--
-HHHHHTTT--SS---TT--
-HHHHHHTT---S---TT--
-HHHHHHTT---S---TT--
-HHHHHHTT--SS---TT--
-HHHHHHTT--SS---TT--
-HHHHHHTT---S---TT--
-HHHHHHTT--SS---TT--
-HHHHHTTT--SS---TT--
-HHHHHHTT--SS---TT--
-HHHHHTTT---S---TT--
-HHHHHTTT---S---TT--
-HHHHHHTT---S---TT--
-HHHHHHTT---S---TT--
-HHHHHHTT---S---TT--
-HHHHHHTT--SS---TT--
-HHHHHHTT--SS---TT--
-HHHHHTTT--SS---TT--
-HHHHHHTT--SS---TT--
-HHHHHHTT--SS---TT--
-HHHHHTTT---S---TT--
-HHHHHTTT--SS---TT--
-HHHHHHTT--SS---SS--
-HHHHHTTT--SS---TTT-
-HHHHHHTT--SS---TTT-
-HHHHHTTT---S---TT--
-HHHHHHTT--SS---TT--
-HHHHHHTT---S---GGG-
-HHHHHHTT--SS---TT--
-HHHHHHTT--SS---TT--
-HHHHHHTT--SS---TT--
-HHHHHTTT--SS---TT--
-HHHHHHTT--SS---TT--
-HHHHHHTT--SS---TT--
-HHHHHTTT--SS---SS--
-HHHHHTTT--SS---TT--
-HHHHHHTT--SS---TT--
-HHHHHTTT--SS---SS--
-HHHHHHTT--SS---TT--
-HHHHHHTT---S---TT--
-HHHHHHTT--SS---TT--
-HHHHHHTT--SS---TT--
-HHHHHTTT--SS---TT--
-HHHHHHTT---S---TT--
-HHHHHHTT---S---TT--
-HHHHHHTT---S---TT--
-HHHHHHTT--SS---TT--
-HHHHHHTT--SS---TT--
-HHHHHHTT--SS---TT--
-HHHHHHTT--SS---SS--
-HHHHHTTT--SS---TT--
-HHHHHHTT---S---TT--
-HHHHHHTT---S---TT--
-HHHHHHTT---S---TT--
-HHHHHHTT--SS---TT--
-HHHHHHTT--SS---TT--
-HHHHHHTT--SS---TT--
-HHHHHHTT--SS---TT--
-HHHHHHTT--SS---TT--
-HHHHHHTT---S---TT--
-HHHHHHTT--SS---TTT-
-HHHHHHTT---S---TT--
-HHHHHHTT--SS---TT--
-HHHHHTTT--SS---TT--
--HHHHHTT---S---TT--
-HHHHHHTT---S---TT--
-HHHHHHHT--SS---TT--
-HHHHHHHT---S---TT--
-HHHHHTTT---S---TT--
-HHHHHTTT---S---TT--
-HHHHHHTT--SS---TT--
-HHHHHHHT--SS---TT--
-HHHHHHTT--SS---TT--
-HHHHHHTT--SS---TT--
-HHHHHHTT--SS---TT--
-HHHHHHTT--SS---TT--
-HHHHHHTT--SS---TT--
-HHHHHHTT--SS---TT--
-HHHHHHTT--SS---TT--
-HHHHHHTT--SS---TT--
-HHHHHHTT--SS---TT--
-HHHHHHTT--SS---TT--
-HHHHHHTT--SS---TT--
-HHHHHHTT--SS---TT--
-HHHHHHTT--SS---TT--
-HHHHHTTT--SS---TT--
-HHHHHHTT--SS---TT--
-HHHHHHTT--SS---TT--
-HHHHHHTT--SS---TT--
-HHHHHHTT--SS---TT--
-HHHHHHTT--SS---TT--
-HHHHHHTT--SS---TT--
-HHHHHHTT--SS---TT--
-HHHHHTTT--SS---TT--
-HHHHHTTT--SS---TT--
-HHHHHHTT--SS---TT--
-HHHHHHTT--SS---TT--
-HHHHHTTT--SSS--TT--
-HHHHHTTT--SS---TT--
-HHHHHTTT--SS---TT--
-HHHHHHTT--SSS--TT--
-HHHHHHTT--SS---TT--
-HHHHHHTT--SS---TT--
-HHHHHHTT--SSS--TT--
-HHHHHTTT--SSS--TT--
-HHHHHHTT--SSS--GGG-
-HHHHHHTT--SS---TT--
-HHHHHTTT--SS---TT--
-HHHHHTTT--SS---TT--
-HHHHHTTT--SS---TT--
-HHHHHTTT--SS---TT--
-HHHHHTTT--SS---TT--
-HHHHHHTT--SSS--TT--
-HHHHHTTT--SS---TT--
-HHHHHTTT--SS---TT--
-HHHHHTTT--SS---TT--
-HHHHHTTT--SSS--TT--
-HHHHHHTT--SS---TT--
-HHHHHTTT--SS---TT--
-HHHHHTTT--SS---TT--
-HHHHHHTT---S---TT--
-HHHHHHTT--SS---TT--
-HHHHHTTT--SS---TT--
-HHHHHTTT--SS---TT--
-HHHHHTTT--SS---TT--
-HHHHHTTT--SS---TT--
-HHHHHHHT--SS---TT--
-HHHHHHTT--SS---TT--
-HHHHHHTT--SS---TT--
-HHHHHHTT--SS---TT--
-HHHHHHTT--SS---TT--
-HHHHHHTT--SS---TT--
-HHHHHHTT--SS---TT--
-HHHHHHTT--SS---TT--
-HHHHHHTT--SS---TT--
-HHHHHHTT--SS---TT--
-HHHHHHTT---S---TT--
-HHHHHHHT--SS---TT--
-HHHHHHTT--SS---TT--
-HHHHHHTT--SS---TT--
-HHHHHHTT--SS---TT--
-HHHHHHTT--SS---TT--
-HHHHHHTT--SS---TT--
-TTHHHHTT--SS---TT--
-HHHHHHTT--SS---TT--
-HHHHHHTT--SS---TT--
-HHHHHTTT--SS---TT--
-HHHHHTTT--SS---TT--
-HHHHHHTT--SS---TT--
-HHHHHHTT--SS---TT--
-HHHHHHTT--SS---TT--
-HHHHHHTT--SS---TT--
-HHHHHTTT--SS---TT--
-HHHHHHTT--SS---TT--
-HHHHHHTT---S---TT--
-HHHHHHTT--SS---TT--
-HHHHHHTT---S---TT--
-HHHHHHTT---S---TT--
-HHHHHTTT--SS---TT--
--HHHHTTT--SS---TT--
-HHHHHHTT--SS---TT--
-HHHHHHTT--SS---TT--
-HHHHHHTT--SS---TT--
-HHHHHHTT--SS---TT--
-HHHHHHTT---S---TT--
-HHHHHTTT--SS---TT--
-HHHHHHTT--SS---TT--
-HHHHHHTT---S---TT--
-HHHHHHTT--SS---TT--
-HHHHHTTT---S---TT--
-HHHHHTTT--SS---TT--
-HHHHHHTT---S---TT--
-HHHHHTTT--SS---TT--
-HHHHHHTT--SS---TT--
-HHHHHHHT--SS---TT--
-HHHHHHTT--SS---TT--
-HHHHHHTT--SS---TT--
-HHHHHHTT--SS---TT--
-HHHHHTTT--SS---TT--
-HHHHHHTT--SS---TT--
-HHHHHHTT--SS---TT--
-HHHHHHTT--SS---TT--
-HHHHHHTT---S---TT--
-HHHHHTTT--SS---TT--
-HHHHHHTT--SS---TT--
-HHHHHHTT--SS---TT--
-HHHHTTTT---S---TT--
-HHHHHHTT--SS---TT--
-HHHHHHTT--SS---TT--
-HHHHHTTT--SS---GGG-
-HHHHHTTT---S---GGG-
-HHHHHHTT--SS---GGG-
-HHHHHHTT--SS---GGG-
-HHHHHHTT--SS---GGG-
-HHHHHTTT--SS---TT--
-HHHHHHTT--SS---GGG-
-HHHHHHTT--SS---GGG-
-HHHHHHTT--SS---GGG-
-HHHHHHTT--SS---TT--
-HHHHHHTT--SS---STT-
-HHHHHHTT--SS---GGG-
-HHHHHHTT--SS---GGG-
-HHHHHHTT--SS---GGG-
-HHHHHHTT--SS---TT--
-HHHHHHTT--SS---GGG-
-HHHHHTTT--SS---GGG-
-HHHHHHTT--SS---TT--
-HHHHHHTT---S---GGG-
-HHHHHHTT--SS---GGG-
-HHHHHHTT---S---GGG-
-HHHHTTTT-------GGG-
-HHHHHHTT--SS---GGG-
-HHHHHHTT---S---GGG-
-HHHHHHTT--SS---GGG-
-HHHHHHTT--SS---GGG-
-HHHHHTTT---S---GGG-
-HHHHHHTT--SS---GGG-
-HHHHHHTT--SS---GGG-
-HHHHHHTT--SS---TT--
-HHHHHHTT---S---TT--
-HHHHHHTT---S---TT--
-HHHHHHTT--SS---TT--
-HHHHHTTT--SS---TT--
-HHHHHHTT--SS---TT--
-HHHHHHTT--SS---TT--
-HHHHHHTT--SS---TT--
-HHHHHHTT---S---TT--
-HHHHHHTT--SS---TT--
-HHHHHHTT--SS---TT--
-HHHHHTTT--SS---TT--
-HHHHHTTT---S---TT--
-HHHHHTTT--SS---TT--
-HHHHHHTT---S---TT--
-HHHHHHTT--SS---TT--
-HHHHHTTT--SS---TT--
-HHHHHHTT--SS---TT--
-HHHHHHTT--SS---TT--
-HHHHHHTT---S---TT--
-HHHHHTTT--SS---TT--
-HHHHHTTT--SS---TT--
-HHHHHTTT--SS---TT--
-HHHHHHTT--SS---TT--
-HHHHHTTT--SS---TT--
-HHHHHHTT--SS---TT--
-HHHHHHTT---S---TT--
-HHHHHTTT---S---TT--
-HHHHHTTT--SS---TT--
-HHHHHTTT---S---TT--
-HHHHHHTT---S---TT--
-HHHHHTTT--SS---TT--
-HHHHHTTT--SS---TT--
-HHHHHTTT--SS---TT--
-HHHHHTTT--SS---TT--
-HHHHHTTT---S---TT--
-HHHHHTTT--SS---TT--
-HHHHHHTT---S---TT--
-HHHHHTTT--SS---TT--
-HHHHHHTT--SS---TT--
-HHHHHHTT--SS---TT--
-HHHHHTTT---S---TT--
-HHHHHTTT--SS---TT--
-HHHHHTTT--SS---TT--
-HHHHHTTT--SS---TT--
-HHHHHHTT--SS---TT--
-HHHHHTTT---S---TT--
--HHHHTTT---S---TT--
--HHHHTTT--SS---TT--
-HHHHHHTT--SS---TT--
-HHHHHHTT---S---TT--
-HHHHHTTT--SS---TT--
-HHHHHTTT--SS---TT--
-HHHHHTTT---S---TT--
-HHHHHTTT---S---TT--
-TTHHHHTT--SS---TT--
-HHHHHHHT--SS---TT--
-HHHHHHTT--SS---TT--
-HHHHHTTT--SS---TT--
-HHHHHTTT--SS---TT--
-HHHHHTTT--SS---TT--
-HHHHHTTT--SS---TT--
-HHHHHTTT-------TT--
-HHHHHTTT-------TT--
-HHHHHTTT--SS---TT--
-HHHHHTTT--SS---TT--
-HHHHHTTT--SS---TT--
-HHHHHTTT--SS---TT--
-HHHHHHHT---S---TT--
-HHHHHHTT--SS---TT--
-HHHHHTTT--SS---TT--
-HHHHHHTT---S---TT--
-HHHHHHTT--SS---TT--
-HHHHHTTT--SS---TT--
-HHHHHHTT--SS---TT--
-HHHHHHTT---S---TT--
--HHHHTTT---S---TT--
-HHHHHHHT--SS---TT--
-HHHHHTTT---S---TT--
--HHHHTTT--SS---TT--
-HHHHHTTT--SS---TT--
-HHHHHTTT--SS---TT--
-HHHHHTTT--SS---TT--
-HHHHHHTT---S---TT--
-HHHHHHHT---S---TT--
-HHHHHHTT--SS---TT--
-HHHHHTTT---S---TT--
-HHHHHTTT---S---TT--
-HHHHHHTT--SS---TT--
-HHHHHTTT--SS---TT--
-HHHHHHTT--SS---TT--
-HHHHHHTT--SS---TT--
-HHHHHHTT--SS---TT--
-HHHHHTTT--SS---TT--
-HHHHHHTT--SS---TT--
-HHHHHTTT--SS---TT--
-HHHHHTTT--SS---TT--
-HHHHHHTT--SS---TT--
-HHHHHHTT--SS---TT--
-HHHHHHTT--SS---TT--
-HHHHHHTT--SS---TT--
-HHHHHHTT--SS---TT--
-HHHHHHTT--SS---TT--
-HHHHHHTT--SS---TT--
-HHHHHHTT--SS---TT--
-HHHHHHTT---S---GGG-
-HHHHHHTT--SS---TT--
-HHHHHHTT---S---TT--
-HHHHHTTT--SS---TT--
-HHHHHHTT---S---TT--
-HHHHHTTT--SS---TT--
-HHHHHHTT--SS---TT--
-HHHHHHTT--SS---TT--
-HHHHHHTT--SS---TT--
-HHHHHHTT--SS---TT--
-HHHHHTTT--SS---TT--
-HHHHHHTT---S---TT--
-HHHHHHTT--SS---TT--
-HHHHHHTT--SS---TT--
-HHHHHHTT--SS---TT--
-HHHHHHTT---S---TT--
-HHHHHHTT--SS---TT--
-HHHHHHTT--SS---TT--
-HHHHHHTT--SS---TT--
-HHHHHHTT--SS---TT--
-HHHHHHTT--SS---TT--
-HHHHHHTT--SS---TT--
-HHHHHTTT---S---TT--
-HHHHTTTT---S---TT--
--HHHHHTT--SS---TT--
-HHHHHHTT--SS---TT--
-HHHHHHTT--SS---TT--
-HHHHHHTT---S---TT--
-HHHHHHTT--SS---TT--
-HHHHHHTT--SS---TT--
-HHHHHHTT---S---TT--
-HHHHHTTT--SS---TT--
-HHHHHTTT--SS---TT--
-HHHHHTTT--SS---TT--
-HHHHHHTT--SS---TT--
-HHHHHHTT--SS---TT--
-HHHHHHTT--SS---TT--
-HHHHHHTT--SS---TT--
-HHHHHTTT--SS---TT--
-HHHHHHTT--SS---TT--
-HHHHHTTT--SS---TT--
-HHHHHHTT--SS---TT--
-HHHHHHTT--SS---TT--
-HHHHHHTT---SS--TT--
-HHHHHHTT--SS---TT--
-HHHHHTTT--SS---TT--
-HHHHHHHT--SS---TT--
-HHHHHHTT---S---TT--
-HHHHHHTT--SS---TT--
-HHHHHTTT--SS---TT--
-HHHHHHTT--SS---TT--
-HHHHHHTT--SS---TT--
-HHHHHTTT--SS---TT--
-HHHHHHTT--SS---TT--
--HHHHHTT--SS---TT--
-HHHHHHTT--SS---TT--
-HHHHHHTT---S---TT--
-HHHHHHTT---S---TT--
-HHHHHHTT--SS---TT--
-HHHHHHTT---S---TT--
-HHHHHHHT--SS---TT--
-HHHHHHTT---S---TT--
-HHHHHTTT--SS---TT--
-HHHHHHTT--S----TT--
-HHHHHTTT-------TT--
--HHHHTTT-------TT--
-HHHHHHTT---S---TT--
-HHHHHHTT--SS---TT--
-HHHHHHTT-------TT--
-HHHHHHHT---S---TT--
-HHHHHHTT--SS---TT--
-HHHHHHTT--SS---TT--
-HHHHHHTT-------GGG-
-HHHHHTTT-------GGG-
-HHHHHTTT---S---GGG-
-HHHHHTTT-------TT--
-HHHHHTTT-------TT--
-HHHHHTTT-------TT--
-HHHHHHTT--SS---TT--
-HHHHHHTT--SS---TT--
-HHHHHHTT---S---TT--
-HHHHHTTT---S---TT--
-HHHHHHTT--SS---TT--
-HHHHHTTT-------TT--
-HHHHHTTT-------TT--
-HHHHHTTT-------TT--
-HHHHHHTT-------TT--
-HHHHHHTT---S---TT--
-HHHHHHTT-------TT--
-HHHHHTTT-------TT--
-HHHHHHTT--S----TT--
-HHHHHHTT---S---SS--
-HHHHHHTT---S---TT--
-HHHHHHTT---S---TT--
-HHHHHHTT--SS---TT--
-HHHHHTTT---S---GGG-
-HHHHHHTT-------GGG-
-HHHHHTTT--SS---TT--
-HHHHHHTT--SS---TT--
-HHHHHTTT---S---TT--
-HHHHHTTT---S---TT--
--HHHHHTT--SS---TT--
-HHHHHHTT--SS---TT--
-HHHHHHTT---S---TT--
-HHHHHHTT--SS---TT--
-HHHHHHTT--SS---TT--
-HHHHHHTT--SS---TT--
-HHHHHHTT--SS---TT--
-HHHHHHTT---S---TT--
-HHHHHHTT--SS---TT--
-HHHHHHTT---S---TT--
-HHHHHHTT--SS---TT--
-HHHHHHTT--SS---TT--
-HHHHHHTT--SS---TT--
-HHHHHHTT--SS---TT--
--HHHHTTT---S---TT--
-HHHHHTTT-------TT--
-HHHHHHTT--SS---TT--
-HHHHHHTT--SS---TT--
-HHHHHTTT--SS---TT--
-HHHHHTTT--SS---TT--
-HHHHHTTT---S---TT--
-HHHHHHTT--SS---TT--
-HHHHHHTT--SS---TT--
-HHHHHHTT--SS---TT--
-HHHHHHTT--SS---TT--
-HHHHHHTT--SS---TT--
-HHHHHHHT--SS---TT--
-HHHHHTTT--SS---TT--
-HHHHHTTT--SSS--TT--
-HHHHHHTT--SS---TT--
-HHHHHHTT--SS---TT--
-HHHHHHTT--SS---TT--
-HHHHHHTT--SS---TT--
-HHHHHHTT--SS---TT--
-HHHHHHTT---S---TT--
-HHHHHTTT---S---TT--
-HHHHHHTT--SS---TT--
-HHHHHHTT--SS---TT--
-HHHHHHTT--SS---TT--
-HHHHHHTT---S---TT--
-HHHHHHTT---S---TTT-
-HHHHHHTT--SS---TT--
-HHHHHHTT--SS---TT--
-HHHHHHTT--SS---TT--
-HHHHHHHT--SS---TT--
-HHHHHHTT--SS---TT--
-HHHHHTTT--SS---TT--
-HHHHHTTT--SS---TT--
-HHHHHHTT---S---TT--
-HHHHHHTT--SS---TT--
-HHHHHTTT---S---TT--
-HHHHHTTT---S---TT--
-HHHHHHTT--SS---TT--
-HHHHHHTT--SS---TT--
-HHHHHTTT--SS---TT--
-HHHHHHTT---S---TT--
--HHHHHTT---S---TT--
-HHHHHHTT--SS---TT--
-HHHHHHTT--SS---TT--
-HHHHHHTT--SS---TT--
-HHHHHTTT--SS---TT--
-HHHHHHTT--SS---TT--
-HHHHHTTT--SS---TT--
-HHHHHHTT--SS---TT--
-HHHHHHTT--SS---TT--
-TTTTTTTT--SS---TT--
-HHHHHHTT--SS---TT--
-HHHHHHTT---S---TT--
-HHHHHTTT--SS---TT--
-HHHHHHTT--SS---TT--
-HHHHHTTT---S---TT--
-HHHHHHTT--SS---TT--
-HHHHHTTT---S---TT--
-HHHHHHTT---S---TT--
-HHHHHTTT--SS---TT--
-HHHHHHTT--SS---TT--
-HHHHHHTT--SS---TT--
-HHHHHHTT--SS---TT--
-HHHHHHTT--SS---TT--
-HHHHHHTT--SS---TT--
-HHHHHHTT--SS---TT--
-HHHHHHTT--SS---TT--
-HHHHHHTT---S---TT--
-HHHHHHTT--SS---TT--
-HHHHHHTT---S---TT--
-HHHHHHTT--SS---TT--
-HHHHHHTT--SS---TT--
-HHHHHHTT--SS---TT--
-HHHHHHTT---S---TT--
-HHHHHHTT--SS---TT--
-HHHHHTTT--SS---TT--
-HHHHHHTT--SS---TT--
-HHHHHHTT---S---TT--
-HHHHHHTT--SS---TT--
-HHHHHTTT--SS---TT--
-HHHHHHHT---S---TT--
-HHHHHTTT--SS---TT--
-HHHHHHTT--SS---TT--
-HHHHHHTT--SS---TT--
-HHHHHTTT--SS---TT--
-HHHHHHTT---S---TT--
-HHHHHHTT---S---TT--
-HHHHHHTT--SS---TT--
-HHHHHTTT-------TT--
-HHHHHTTT--SS---TT--
-HHHHHTTT--SS---TT--
-HHHHHTTT--SS---TT--
-HHHHHHTT--SS---TT--
-HHHHHHTT--SS---TT--
-HHHHHHTT-------TT--
-HHHHHHTT---S---TT--
-HHHHHTTT---S---TT--
-HHHHHTTT--S----TT--
-HHHHHHTT---S---TT--
-HHHHHHTT--SS---TT--
-HHHHHHTT---S---TT--
-HHHHHTTT---S---TT--
-HHHHHHTT--SS---TT--
-HHHHHHTT--SS---TT--
-HHHHHHTT---S---TT--
-HHHHHHTT---S---TT--
-HHHHHHTT---S---TT--
-HHHHHTTT---S---TT--
-HHHHHHTT---S---TT--
-HHHHHHTT---S---TT--
-HHHHHHTT---S---TT--
-HHHHHHTT---S---TT--
-HHHHHHTT-------TT--
-HHHHHHHT-------TT--
-HHHHHHTT---S---TT--
-HHHHHHTT-------TT--
-HHHHHHTT-------GGG-
-HHHHHHTT-------TT--
-HHHHHHTT-------STT-
-HHHHHHTT-------GGG-
-HHHHHHHT---S---STT-
-HHHHHHTT-------STT-
-HHHHHHTT---S---GGG-
-HHHHHHTT-------GGG-
-HHHHHHTT-------GGG-
-HHHHHHTT-------TT--
-HHHHHHHT-------TT--
-HHHHHHTT-------TT--
-HHHHHHTT-------TT--
-HHHHHHTT-------TT--
-HHHHHHTT-------TT--
-HHHHHHTT---S---TTT-
-HHHHHTTT-------TT--
-HHHHHHTT-------GGG-
-HHHHHHTT-------TT--
-HHHHHHTT-------TT--
-HHHHHHTT-------GGG-
-HHHHHHTT-------TT--
-HHHHHHTT-------GGG-
-HHHHHHTT-------TT--
-HHHHHHTT-------GGG-
-HHHHHHTT-------TT--
-HHHHHHTT-------TT--
-HHHHHHTT-------TT--
-HHHHHHTT-------TT--
-HHHHHHTT-------TTT-
-HHHHHTTT-------TT--
-HHHHHHTT-------TT--
-HHHHHTTT-------TT--
-HHHHHHTT-------GGG-
-HHHHHHTT---S---TTT-
-HHHHHHTT-------GGG-
-HHHHHHTT-------GGG-
-HHHHHTTT-------TTT-
-HHHHHTTT-------TTT-
-HHHHHHTT-------TTT-
-HHHHHHHT-------TTT-
-HHHHHHTT-------TTT-
-HHHHHTTT-------TTT-
-HHHHHHTT-------TTT-
-HHHHHHTT-------TTT-
-HHHHHHTT-------GGG-
-HHHHHHTT-------TTT-
-HHHHHTTT-------TTT-
-HHHHHHTT-------TTT-
-HHHHHHTT-------TTT-
-HHHHHHTT-------TTT-
-HHHHHHTT-------GGG-
-HHHHHHTT-------GGG-
-HHHHHHTT-------GGG-
-TTHHHHTT-------GGG-
-HHHHHHTT-------GGG-
-HHHHHHTT-------GGG-
-HHHHHHTT---S---GGG-
-HHHHHHTT-------GGG-
-HHHHHHTT-------GGG-
-HHHHHHTT-------GGG-
-HHHHHHTT-------GGG-
-HHHHHHTT-------GGG-
-HHHHHHTT-------GGG-
-HHHHHHTT-------GGG-
-HHHHHTTT-------GGG-
-HHHHHHTT-------GGG-
-HHHHHHTT-------GGG-
-HHHHHHTT-------GGG-
-HHHHHHHT-------GGG-
-HHHHHTTT-------GGG-
-HHHHHTTT-------GGG-
-HHHHHTTT-------TTT-
-TTHHHHTT-------TTT-
-HHHHHHTT-------GGG-
-HHHHHHTT-------GGG-
-HHHHHHTT-------GGG-
-HHHHHTTT-------GGG-
--HHHHHTT-------GGG-
-HHHHHHTT-------GGG-
-HHHHHHHT-------GGG-
-HHHHHHTT-------GGG-
-HHHHHHHT-------TTT-
-HHHHHTTT-------TTT-
-HHHHHHTT-------TT--
-HHHHHTTT-------TT--
-HHHHHHTT---S---TT--
-HHHHHHTT---S---TT--
-HHHHHTTT-------TT--
-HHHHHHTT-------TT--
-HHHHHHHT-------TT--
-HHHHHHTT-------TT--
-HHHHHHTT---S---TT--
-HHHHHTTT---S---TT--
-HHHHHTTT---S---SS--
-HHHHHHTT-------TTT-
-HHHHHTTT---S---TT--
-HHHHHHTT-------TT--
-HHHHHHTT---S---TT--
-HHHHHHTT-------TT--
-HHHHHHTT-------TT--
-HHHHHHHT-------TTT-
-HHHHHHTT-------TT--
-HHHHHHTT-------GGG-
-HHHHHHTT-------GGG-
-HHHHHTTT---S---GGG-
-HHHHHHTT---S---TTT-
-HHHHHHTT-------TTT-
-HHHHHHTT---S---TT--
-HHHHHHTT-------TT--
-HHHHHHTT---S---TT--
-HHHHHHTT-------TT--
-HHHHHTTT-------TTT-
-HHHHHHTT-------STT-
-HHHHHHTT---S---TT--
-HHHHHTTT---S---TT--
-HHHHHTTT-------TT--
-HHHHHTTT-------TTT-
-HHHHHTTT-------TT--
-HHHHHTTT-------TT--
-HHHHHHTT-------TT--
-HHHHHHTT-------GGG-
-HHHHHTTT--S----TT--
-HHHHHHTT-------GGG-
-HHHHHHTT-------GGG-
-HHHHHHTT-------GGG-
-HHHHHHTT-------GGG-
-HHHHHHHT-------GGG-
-HHHHHTTT-------GGG-
-HHHHHTTT-------GGG-
-HHHHHHTT-------GGG-
-HHHHHHHT-------GGG-
-HHHHHHTT-------GGG-
-HHHHHHTT-------TT--
-HHHHHHHT-------GGG-
-HHHHHHTT-------GGG-
-HHHHHHTT-------GGG-
-HHHHHHTT---S---GGG-
-HHHHHHTT-------TT--
-HHHHHHTT-------GGG-
-HHHHHHTT-------TTT-
-HHHHHHTT-------TT--
-HHHHHHTT-------GGG-
-HHHHHHTT-------GGG-
-HHHHHHHT-------TT--
-HHHHHHTT-------GGG-
-HHHHHHTT---S---GGG-
-HHHHHHTT-------GGG-
-HHHHHHTT---S---GGG-
-HHHHHHTT--S----GGG-
-HHHHHHTT-------GGG-
-HHHHHHTT-------GGG-
-HHHHHTTT-------GGG-
-HHHHHHHT-------GGG-
-HHHHHHTT-------GGG-
-HHHHHHTT-------TTT-
-HHHHHHTT-------GGG-
-HHHHHHTT-------TT--
-HHHHHHTT-------GGG-
-HHHHHHTT-------TTT-
-HHHHHHHT-------TTT-
-HHHHHHHT-------TTT-
-HHHHHHTT-------TTT-
-HHHHHHTT-------TTT-
-HHHHHHTT---S---TTT-
-HHHHHHTT-------TTT-
-HHHHHHTT---S---GGG-
-HHHHHHHT-------TTT-
-HHHHHHTT-------TTT-
-HHHHHHTT-------GGG-
-HHHHHHHT-------GGG-
-HHHHHHHT-------TTT-
-HHHHHHTT---S---TTT-
-HHHHHTTT-------TTT-
-HHHHHTTT---S---GGG-
-HHHHHTTT---S---TTT-
-HHHHHHTT---S---TTT-
-HHHHTTTT-------TTT-
-HHHHHHHT-------TTT-
-HHHHHHTT-------TTT-
-HHHHHHTT--SS---TTT-
-HHHHHHTT--S----GGG-
-HHHHHHTT--S----GGG-
-HHHHHHHT--SS---GGG-
-HHHHHHTT---S---GGG-
--HHHHTTT--S----TTT-
-HHHHHHHT-------TTT-
-TTHHHHTT-------TTT-
-HHHHHHTT-------TTT-
-HHHHHHTT-------TTT-
-HHHHHTTT-------TTT-
-HHHHHHTT-------TTT-
-HHHHHHTT-------TTT-
-HHHHHHHT-------TTT-
-TTHHHHTT-------TTT-
-HHHHHHTT-------TTT-
-HHHHHHTT-------TTT-
-HHHHHHHT-------STT-
-HHHHHHHT-------GGG-
-HHHHHHTT-------STT-
-HHHHHHTT-------TTT-
-HHHHHTTT-------STT-
-HHHHHHTT-------TT--
-HHHHHHTT-------TTT-
-HHHHHHHT-------TT--
-HHHHHHTT-------TTT-
-HHHHHHTT-------TT--
-HHHHHHTT-------TT--
-HHHHHHTT-------TT--
-HHHHHHTT-------TT--
-HHHHHHTT-------TT--
-HHHHHHTT-------TT--
-HHHHHHTT-------TTT-
-HHHHHHTT---S---TTT-
-HHHHHHTT---S---TTT-
-HHHHHHTT-------STT-
-HHHHHHTT-------GGG-
-HHHHHHTT-------TTT-
-HHHHHHTT-------GGG-
-HHHHHTTT--S----TT--
-HHHHHHTT-------TT--
-HHHHHHTT-------TT--
-HHHHHHTT-------SS--
-HHHHHTTT-------TT--
-HHHHHHTT-------GGG-
-HHHHHHTT-------GGG-
-HHHHHHTT-------GGG-
-HHHHHTTT-------GGG-
-HHHHHTTT-------GGG-
-HHHHHHTT-------GGG-
-HHHHHHHT-------GGG-
-HHHHHHTT-------GGG-
-TTHHHHTT-------GGG-
-HHHHHHHT-------GGG-
-HHHHHHTT---S---GGG-
-HHHHHHTT-------GGG-
-HHHHHHTT-------GGG-
-HHHHHHTT-------GGG-
-HHHHHHTT-------GGG-
-HHHHHHTT-------GGG-
-HHHHHHTT---S---GGG-
-HHHHHTTT-------TTT-
-HHHHHHTT-------TTT-
-HHHHHHHT-------GGG-
-HHHHHHTT-------STT-
-HHHHHHTT-------GGG-
-HHHHTTTT-------TTT-
-HHHHHHTT---S---GGG-
-HHHHHHTT-------GGG-
-HHHHHHTT-------GGG-
-HHHHHHTT-------GGG-
-HHHHHHTT---S---GGG-
-HHHHHHTT---S---TT--
-HHHHHHTT---S---TT--
-HHHHTTTT-------TT--
-HHHHHHTT---S---TTT-
-HHHHHHTT---S---GGG-
-HHHHHHTT-------GGG-
-HHHHHHTT-------GGG-
-HHHHHHTT-------GGG-
-HHHHHHTT-------TT--
-HHHHHHTT---S---GGG-
-HHHHHHTT---S---TT--
-HHHHHHTT-------TTT-
-HHHHHHTT-------TT--
-HHHHHHTT-------TT--
-HHHHHHTT---S---TT--
-HHHHHHTT-------TTT-
-HHHHHHTT-------TTT-
-HHHHGGGT-------TTT-
-HHHHHHTT-------GGG-
-HHHHHTTT-------GGG-
-HHHHHHTT-------TT--
-HHHHHHTT--S----GGG-
-HHHHHHTT-------GGG-
-HHHHHHTT-------GGG-
-HHHHHTTT-------TTT-
-HHHHHHTT-------GGG-
-HHHHHHHT-------GGG-
-HHHHHTTT-------GGG-
-HHHHHHTT-------GGG-
-HHHHHHTT-------GGG-
-HHHHHHTT---S---TT--
-HHHHHHTT-------TT--
-HHHHHHTT-------GGG-
-HHHHHHTT-------GGG-
-HHHHHTTT-------GGG-
-HHHHHHTT-------TT--
-HHHHHHTT-------TT--
-HHHHHHTT-------GGG-
-HHHHHHTT--S----GGG-
-HHHHHTTT--S----GGG-
-HHHHHHTT-------GGG-
-HHHHHHTT-------TTT-
-HHHHHHTT-------GGG-
-HHHHHHTT---S---GGG-
-HHHHHHTT-------GGG-
-HHHHHHTT-------TT--
-HHHHHHHT-------GGG-
-HHHHHHTT-------GGG-
-HHHHHTTT-------GGG-
-HHHHHHHT-------TTT-
-HHHHHHHT-------TTT-
-HHHHHHTT-------TTT-
-HHHHHHTT---S---TTT-
-HHHHHTTT-------TTT-
-HHHHHHTT---S---TTT-
-HHHHHHTT-------TTT-
-TTHHHHTT-------TTT-
-HHHHHHTT---S---TTT-
-HHHHHHHT---S---TTT-
-HHHHHHTT-------TTT-
-HHHHHHTT---S---GGG-
-HHHHHTTT-------TTT-
-HHHHHHHT-------GGG-
-HHHHHHHT---S---TTT-
-HHHHHHTT-------TTT-
-HHHHHHTT-------TTT-
-HHHHHHTT---S---TT--
-HHHHHHHT-------TT--
-HHHHHHTT---S---TTT-
-HHHHHHTT---S---TTT-
-HHHHHHTT-------TTT-
-HHHHHHTT-------TT--
-HHHHHHTT-------TT--
-HHHHHHTT---S---TT--
-HHHHHHTT---S---GGG-
-HHHHHHTT-------GGG-
-HHHHHHTT---S---TT--
-HHHHHHHT-------TT--
-HHHHHHTT---S---TTT-
-HHHHHHTT-------TTT-
-HHHHHHTT-------TT--
-HHHHHHTT-------TT--
-HHHHHHTT-------TT--
-HHHHHTTT---S---TT--
-HHHHHHHT---S---TT--
-HHHHHHTT-------TT--
-HHHHHHTT---S---TT--
-HHHHHHTT---S---SS--
-HHHHHHHT---S---TT--
-HHHHHHTT---S---TTT-
-HHHHHHTT---S---TTT-
-HHHHHHTT---S---TT--
-HHHHHHTT---S---TT--
-HHHHHHTT-------TT--
-HHHHHHTT---S---TT--
-HHHHHHTT---S---TT--
-HHHHHHTT---S---TT--
-HHHHHHTT-------TT--
-HHHHHHTT--SS---TT--
-HHHHHHTT---S---TT--
-HHHHHHTT---S---TT--
-HHHHHHTT---S---TT--
-HHHHHHTT--SS---TT--
-HHHHHHTT---S---GGG-
-HHHHHHTT---S---TT--
-HHHHHHTT---S---GGG-
-HHHHHHTT--S----TT--
-HHHHHTTT--S----TT--
-HHHHHHTT---S---TTT-
-HHHHHHTT--SS---TT--
-HHHHHHTT--SS---TT--
-HHHHHHTT---S---TTT-
-HHHHHTTT---S---TTT-
-HHHHHHTT--S----TT--
-HHHHHHTT---S---TT--
-HHHHHHHT-------TT--
-HHHHHHTT---S---TT--
-HHHHHHTT--SS---TT--
-HHHHHHTT--SS---TT--
-HHHHHHHT--SS---TT--
-HHHHHHTT---S---TT--
-HHHHHHHT---S---TT--
-HHHHHHTT-------TTT-
-HHHHHHTT-------SS--
-HHHHHHTT---S---TTT-
-HHHHHHTT---S---TTT-
-HHHHHHTT-------SS--
-HHHHHHTT---S---TT--
-HHHHHHTT---S---TT--
-HHHHHHTT---S---GGG-
-HHHHHHTT---S---TT--
-HHHHHHTT---S---SS--
-HHHHHHTT---S---TT--
-HHHHHHHT--S----TT--
-HHHHHHTT-------TT--
-HHHHHHTT---S---TT--
-HHHHHHTT---S---TT--
-HHHHHHHT---S---SS--
-HHHHHHTT-------TTT-
-HHHHHHTT---S---TT--
-HHHHHHTT--SS---TT--
-HHHHHHTT--SS---TT--
-HHHHHHTT---S---TT--
-HHHHHTTT---S---TT--
-HHHHHHTT---S---TT--
-HHHHHHHT--SS---TT--
-HHHHHHTT--SS---TT--
-HHHHHHTT--SS---TT--
-HHHHHHTT---S---TT--
-HHHHHTTT---S---TT--
-HHHHHHTT---S---GGG-
-HHHHHHTT---S---TT--
-HHHHHHTT---S---TT--
-TTHHHHTT---S---TT--
-HHHHHTTT---S---SS--
-HHHHHHTT--SS---TT--
-HHHHHHTT--S----TT--
-HHHHHHTT---S---TT--
-HHHHHHTT--SS---TTT-
-HHHHHTTT---S---TT--
-HHHHHHTT---S---TT--
-HHHHHHTT---S---TT--
-HHHHHHTT--SS---TT--
-HHHHHHTT---S---TT--
-HHHHHHTT--SS---TT--
-HHHHHHTT--SS---TT--
-HHHHHHTT-------TT--
-HHHHHHHT--SS---TT--
-HHHHHHTT--S----TTT-
-HHHHHHTT--SS---TT--
-HHHHHHTT--SS---TT--
-HHHHHHTT--SS---TT--
-HHHHHHTT--SS---TTT-
-HHHHHHTT--SS---TTT-
-HHHHHHTT---S---TT--
--HHHHHTT--SS---GGG-
-TTHHHHTT--SS---GGG-
-HHHHHHTT--SS---GGG-
-HHHHHHTT--SS---GGG-
-HHHHHHTT--SS---GGG-
-HHHHHTTT--SS---TT--
-HHHHHTTT--SS---TT--
-HHHHHHTT--SS---TT--
-HHHHHHTT--SS---GGG-
-HHHHHHTT--SS---TT--
-HHHHHHTT---S---TT--
-HHHHTTTT--SS---TT--
-HHHHHHTTS-SS---TTT-
-HHHHHHTTS-SS---TT--
-HHHHHHTT--SS---TT--
-HHHHHHTTS-SS---GGG-
-HHHHHHTT--SS---TTT-
-HHHHHHTTS-SS---TTT-
-TTHHHHTT--SS---GGG-
-HHHHHHTT--SS---GGG-
-HHHHHHTT--SS---TT--
-HHHHHHTT--SS---TT--
-HHHHHHTT--SS---TT--
-HHHHHHTTS-SS---TTT-
-HHHHHHTTS-SS---TT--
-HHHHHHTTS-SS---SS--
-HHHHHHTTS-SS---TT--
--HHHHTTTS-SS---TT--
-HHHHHHTTS-SS---TT--
-HHHHHHTTS-SS---TT--
-HHHHHHTTS-SS---TT--
-HHHHHHTTS-SS---TT--
-HHHHHHTTS-SS---TT--
-HHHHHHTTS-SS---TT--
-HHHHHHTTS-SS---TT--
-HHHHHHTTS-SS---GGG-
-HHHHHHTTS-SS---TT--
-HHHHHHTTS--S---GGG-
-HHHHHHTTS-SS---TT--
-HHHHHHTT--SS---TT--
-TTHHHHTTS--S---GGG-
-HHHHHHTTS--S---TT--
-HHHHHHTTS--S---TT--
-HHHHHHTTS--S---TT--
-HHHHHHTTS--S---TT--
-HHHHHHTTS--S---TT--
-HHHHHTTT--SS---TT--
-HHHHHHTTS-SS---TT--
-HHHHHHTTS-SS---TT--
-HHHHHHTTS--S---TT--
-HHHHHHTTS-SS---TT--
-HHHHHHTTS-SS---TT--
-HHHHHTTTS--S---TT--
-HHHHHTTTS-SS---TT--
-HHHHHHTTS-SS---TT--
-HHHHHHTTS-SS---GGG-
-HHHHHTTTS--S---GGG-
-HHHHHHTTS--S---GGG-
-HHHHHHTTS-SS---GGG-
-HHHHHHTTS--S---GGG-
-HHHHHHTT---S---TTT-
-HHHHHHTTS--S---TTT-
-HHHHHHTTS--S---GGG-
-HHHHHHTTS-SS---GGG-
-HHHHHTTTS--S---TTT-
-HHHHHHTTS-SS---GGG-
-HHHHHHTTS-SS---GGG-
-HHHHHHTTS-SS---GGG-
-HHHHHHTTS-SS---GGG-
-HHHHHHTTS--S---GGG-
-HHHHHHTTS-SS---GGG-
-HHHHHHTTS--S---GGG-
-HHHHHHTTS--S---TTT-
-HHHHHHTT--SS---GGG-
-HHHHHHTTS--S---TTT-
-HHHHHHTTS-SS---GGG-
-HHHHHHTTS--S---GGG-
-HHHHHHTTS--S---TTT-
-HHHHHHTTS--S---TTT-
-HHHHHHTTS--S---TTT-
-HHHHHHTTS--S---TTT-
-HHHHHHTT--SS---TTT-
-HHHHHHTT---S---TTT-
-HHHHHHTTS-SS---GGG-
-HHHHHHTTS--S---GGG-
-HHHHHHTTS--S---GGG-
-HHHHHTTTS--S---GGG-
-HHHHHHTT---S---GGG-
-HHHHHHTTS--S---GGG-
--HHHHHTTS--S---GGG-
--HHHHTTTS--S---TT--
-HHHHHHTTS-SS---GGG-
-HHHHHHTTS--S---TT--
-HHHHHHTTS--S---TT--
-HHHHHHTTS--S---GGG-
-HHHHHHTTS-SS---TT--
-HHHHHHTTS--S---TT--
-HHHHHHTTS-SS---TT--
-HHHHHHTTS--S---SS--
-HHHHHHTTS--S--BTTB-
-HHHHHHTTS--S--BTTB-
-HHHHHHTTS--S--BTTB-
-HHHHHHTTS--S---TT--
-HHHHHTTTS--S---TT--
-HHHHHHTTS-SS---TT--
-HHHHHHTTS-SS---TT--
-HHHHHHTT---S---GGG-
-HHHHHHTTS--S---GGG-
-HHHHHHTTS--S---TT--
-HHHHHHTT---S---GGG-
-HHHHHHTTS--S---GGG-
-HHHHHHTTS-SS---GGG-
-HHHHHHTT--SS---GGG-
-HHHHHTTTS-SS---GGG-
-HHHHHHTTS--S---TT--
-HHHHHHTTS--S---GGG-
-HHHHHHTTS--S---TT--
-HHHHHHTTS--S---GGG-
-HHHHHHTTS--S---TT--
-HHHHHHTTS--S---TT--
-HHHHHHTTS-SS---TT--
-HHHHHHTTS--S---TT--
-HHHHHHTTS--S---TTT-
-HHHHHHTTS--S---GGG-
-HHHHTTTTS-SS---TTT-
-HHHHTTTTS-SS---TT--
-HHHHTTTTS--S---TT--
-HHHHHHTTS-SS---TT--
-HHHHHHTTS--S---TT--
-HHHHHHTTS--S---TT--
-HHHHHHTTS--S---TT--
-HHHHHHTTS--S---TT--
-HHHHHHTTS--S---TT--
-HHHHHHTTS-SS---TT--
-HHHHHHTTS--S---TT--
-HHHHHHTTS--S---TT--
-HHHHHTTTS--S---TT--
-HHHHHTTTS--S---GGG-
-HHHHTTTT---S---TT--
-HHHHHHTTS--S---TT--
-HHHHHHTTS--S---SS--
-HHHHHHTTS--S---TTT-
-HHHHHHTTS--S---SS--
-HHHHHHTTS--S---TT--
-HHHHHHTTS--S---SS--
-HHHHHHTTS--S---TTT-
-TTHHHHTTS--S---SS--
-HHHHHHTTS--S---SS--
-HHHHHHTTS-SS---SS--
-HHHHHHTTS--S---TTT-
-TTHHHHTTS--S---TTT-
-HHHHHHTTS--S---TT--
-HHHHHHTT---S---TTT-
-TTHHHHTTS-SS---TTT-
-HHHHHHTTS-SS---TTT-
-HHHHHHTTS--S---TTT-
-HHHHHHTTS-SS---TTT-
-HHHHHHTTS--S---TTT-
-HHHHHHTTS--S---TTT-
-HHHHHHTT---S---TTT-
-HHHHHHTTS--S---TTT-
-HHHHHHTTS--S---TTT-
-HHHHHHTTS--S---TTT-
-HHHHHHTTS--S---TTT-
-HHHHHHTTS--S---TTT-
-HHHHHTTTS--S---TTT-
-HHHHHHTTS--S---TTT-
-HHHHHTTTS--S---GGG-
-HHHHHTTTS--S---TTT-
-HHHHHHTTS-SS---TTT-
-HHHHHHTTS-SS---TTT-
-HHHHHHTTS--S---TTT-
-HHHHHTTTS-SS---TTT-
-HHHHHHTTS-SS---TTT-
-HHHHTTTTS--S---TTT-
-HHHHHHTTS--S---TTT-
-HHHHHHTTS-SS---TTT-
-HHHHHHTTS-SS---TTT-
-HHHHHHTTS-SS---TTT-
-HHHHHHTTS-SS---TTT-
-HHHHHHTTS-SS---TTT-
-HHHHHHTTS-SS---TTT-
-HHHHHHTTS--S---TTT-
-HHHHHHTTS-SS---TTT-
-HHHHHHTTS-SS---TTT-
-HHHHHHTTS-SS---TTT-
-HHHHHHTTS-SS---TTT-
-HHHHHHTTS-SS---TTT-
-HHHHHHTTS-SS---TTT-
-HHHHHHTTS-SS---TTT-
-HHHHHHTTS-SS---TTT-
-HHHHHHTTS-SS---TTT-
-HHHHHHTTS-SS---TTT-
-THHHHTTTS--S---TTT-
-HHHHHHTTS-S----TTT-
-HHHHHHTTS-SS---TTT-
-HHHHHHTTS-SS---TTT-
-TTHHHHTTS-SS---TTT-
-THHHHTTTS-SS---TTT-
-THHHHHTT--SS---TTT-
-HHHHHHTTS-SS---TTT-
-HHHHHHTTS-SS---TTT-
-HHHHHHTTS-SS---TTT-
-HHHHHHTTS--S---TTT-
-HHHHHHTTS-SS---TTT-
-HHHHHHTTSS-S---TTT-
-HHHHHHTTSSSS---TTT-
-HHHHHHTTS-SS---TTT-
-HHHHHHTTS-SS---TTT-
-HHHHHHTTS-SS---TTT-
-HHHHHHTTS-SS---TTT-
-HHHHHHTTS-SS---TTT-
-HHHHHTTTS-SS---TTT-
-HHHHHHTTS-SS---TTT-
-HHHHHHTTS-SS---TTT-
-HHHHHHTTS-SS---TTT-
-HHHHTTTTS-SS---TTT-
-HHHHTTTTS--S---TTT-
-HHHHTTTTS-SS---TTT-
-HHHHHHTTS-SS---TTT-
-HHHHHHTTSS-S---TTT-
-HHHHHHTTS--S---TTT-
-HHHHHHTTSS-S---TTT-
-HHHHHHTTS-SS---TTT-
-HHHHHHTTS-SS---TTT-
-HHHHHHTTS-SS---TTT-
-HHHHHHTTS-SS---TTT-
-HHHHHHTTS-SS---TTT-
-HHHHHHTTS-SS---TTT-
-HHHHHHTTS-SS---GGG-
-HHHHHHTTS-SS---GGG-
-HHHHHHTTS-SS---GGG-
-HHHHHHTTS-SS---STT-
-HHHHHHTTS-SS---GGG-
-HHHHHHTTS--S---GGG-
-HHHHHHTTS-SS---GGG-
-HHHHHHTTS-SS---TT--
-HHHHHHTTS-SS---GGG-
-HHHHHHTTS-SS---TT--
-HHHHHHTTS-SS---TT--
-HHHHHHTTSS-S---TT--
-HHHHHHTTS--S---TT--
-HHHHHHTTS--S---TT--
-HHHHHHTTSSSS---TT--
-HHHHHHTTS-SS---TT--
-HHHHHHTTSS-S---SS--
-HHHHHHTTS-SS---TT--
-HHHHHHTTSSSS---TT--
-HHHHHHTT--SS---TT--
-HHHHHTTTS-SS---TT--
-HHHHHHTTS-SS---TTT-
-HHHHHHTTS-SS---GGG-
-HHHHHHTTS-SS---GGG-
-HHHHHHTTS-SS---GGG-
-HHHHHHTT--SS---GGG-
-HHHHHHTTS-SS---GGG-
-HHHHHHTTS-SS---GGG-
-HHHHHHTTS--S---GGG-
-HHHHHHTTS-SS---GGG-
-HHHHHHTTS-SS---GGG-
-HHHHHHTTS-SS---GGG-
-HHHHHHTTS-SS---GGG-
-HHHHHTTTS-SS---GGG-
-HHHHHHTTS-SS---STT-
-HHHHHHTTS-SS---GGG-
-HHHHHHTTS-SS---GGG-
-HHHHHHTTS-SS----S--
-HHHHHHTTS-SS---STT-
-HHHHHHTTS-SS----S--
-HHHHHTTTS-SS----TT-
-HHHHHHTTS--S----TT-
-HHHHHHTTS-SS----TT-
-HHHHHHTTS-SS----TT-
-HHHHHHTTS--S----TT-
-HHHHHHTTS-SS-------
-HHHHHHTTSSSS----TT-
-HHHHHHTTSS-S-------
-HHHHHHTTS-SS-------
-HHHHHHTTS-SS-------
-HHHHHHTTS-SS-------
-HHHHHTTTS-SS-------
-HHHHHHTTS-SS-------
-HHHHHHTTS-SS-------
-HHHHHHTTS-SS-------
-HHHHHHTTS-SS-------
-HHHHHHTTS-SS-------
-HHHHHHTTS-SS-------
-HHHHHHTTS-SS-------
-HHHHHHTTS-SS-------
-HHHHHHTTSSSS-------
-HHHHHHTTS-SS-------
-HHHHHHTTS-SS-------
-HHHHHHTTS-SS-------
-HHHHHHTTS-SS-------
-HHHHHHTTS-SS-------
-HHHHHHTTS-SS-------
-HHHHHHTTS-SS-------
-HHHHHHTTS-SS-------
-HHHHHHTTS-SS-------
-HHHHHHTTS-SS-------
-HHHHHHTTS-SS-------
-HHHHHHTTS-SS-------
-HHHHHHTTS--S-------
-HHHHHHTTS-SS-------
-HHHHHHTTSS-S-------
-HHHHHHTTS--S-------
-HHHHHHTTS-SS-------
-HHHHHHTTS----------
-HHHHHHTTS--S-------
-HHHHHHTTS--S-------
-HHHHHHTTS-S--------
-HHHHHHTTS-SS-------
-HHHHHHTTS-SS-------
-HHHHHHTTS--S-------
-HHHHHHTTT-SS-------
-HHHHHHTTSS-S-------
-HHHHHHTTSS-S-------
-HHHHHHTTS--S-------
-HHHHHHTTSSSSS------
-HHHHHHTTS-SS-------
-HHHHHHTTS-SS-------
-HHHHHHTTS-SS-------
-HHHHHHTTSSSS-------
-HHHHHHTTS-SS-------
-HHHHHHTTS-SS-------
-HHHHHHTTSS-S-------
-HHHHHHTTS-SS-------
-HHHHHHTTS-SS-------
-HHHHHHTTS--S-------
-HHHHHHTTS-SS-------
-HHHHHHTTS-SS-------
-HHHHHHTTS--S---S---
-HHHHHHHTS--S---S---
-HHHHHHTTS-SS---S---
-HHHHHHTTS-SS---S---
-HHHHHHTTSSSS---S---
-HHHHHHTTS-SS---S---
-HHHHHHTTS-SS---S---
-HHHHHHTTS-SS---S---
-HHHHHHTTS--S-------
-HHHHHHTTS-SS---S---
-HHHHHHTTSSSS-------
-HHHHHHTTS-SS-------
-HHHHHHTTS-SS-------
-HHHHHHTTS-SS-------
-HHHHHHTTS-SS-------
-HHHHHHTTS-SS-------
-HHHHHHTTS--S-------
-HHHHHHTTS-SS-------
-HHHHHHTTS-SS-------
-HHHHHHTTS-SS-------
-HHHHHHTTS-SS-------
-HHHHHHTTS-SS-------
-HHHHHHTTS-SS-------
-HHHHHHTTS-SS----S--
-HHHHHHTTS-SS-------
-HHHHHHTTS-SS-------
-HHHHHHTTS-SS-------
-HHHHHHTTS-SS-------
-HHHHHHTTS-SS-------
-HHHHHHTTS-SS-------
-HHHHHHTTSSSS-------
-HHHHHHTTS-SS-------
-HHHHHHTTS-SS-------
-HHHHHHTTS-SS-------
-HHHHHHTTS-SS-------
-HHHHHHTTS-S--------
-HHHHHHTTS-SS-------
--HHHHHTTS-SS-------
-HHHHHHTTS-SS-------
-HHHHHHTTS--S-------
-HHHHHHTTS--S-------
-HHHHHHTTS--S-------
-HHHHHHTTS-SS-------
-HHHHHHTTS--S-------
-HHHHHHTTS-SS-------
-HHHHHHTTS-SS-------
--HHHHHTTS--S-------
-HHHHHHTTS-SS-------
-HHHHHHTT--SS-------
-HHHHHHTTS-SS---S---
-HHHHHHTTS--S-------
-HHHHHHTTS--S-------
-HHHHHHTTS--S-------
-HHHHHHTT-----------
-HHHHHHTT--S--------
-HHHHHHTT--SS-------
-HHHHHHTT--SS-------
-HHHHHHTT--SS-------
-HHHHHHTT---S-------
-HHHHHHTT--S--------
-HHHHHHTT--S--------
-HHHHHTTT--S--------
-HHHHHTTT--SS-------
-HHHHHHTT--S--------
-HHHHHHTTS-S--------
-HHHHHHTTS-S--------
-HHHHHHTT--S--------
-HHHHHTTTS--S-------
-HHHHHHTTS--S-------
-HHHHHHTT---S-------
-HHHHHTTTS--S-------
-HHHHHHTT---S-------
-HHHHHHTT---S-------
-HHHHHTTT--SS-------
-HHHHHHTT---S-------
-HHHHHHTTS--S-------
-HHHHHHTTS--S-------
-HHHHHHTTS--S-------
-HHHHHHTT---S-------
-HHHHHTTT---S-------
-HHHHHHTT---S-------
-HHHHHHTT---S-------
-HHHHHHTTS--S-------
-HHHHHHTT---S-------
-HHHHHHTTSS-S-------
-HHHHHHTTSS-S-------
-HHHHHHTTSS-S-------
-HHHHHTTTS--S-------
-HHHHHHTTS--S-------
-HHHHHHTTSS-S-------
-HHHHHHTTS--S-------
-HHHHHHTTS--S-------
-HHHHHHTTS----------
-HHHHHHTTS--S-------
-HHHHHHTTS--S-------
-HHHHHHTTSS-S-------
-HHHHHHTTS----------
-HHHHHHTTS--S-------
-HHHHHHTTS--S-------
-HHHHHTTTS----------
-HHHHHHTTS--S-------
-HHHHHHTTS----------
-HHHHHHTTS--S-------
-HHHHHTTTS--S-------
-HHHHHHTTS-SS-------
-HHHHHHTTS-SS-------
-HHHHHHTTS--S-------
-HHHHHHTTSS-S-------
-HHHHHHTTS--S-------
-HHHHHHTTS--S-------
-HHHHHHTTS--S-------
-HHHHHHTTS-SS-------
-HHHHHHTTS--S-------
-HHHHHHTT--S--------
-HHHHHHTTS--S-------
-HHHHHHTTS-S--------
-HHHHHHTTS----------
-HHHHHHTTS----------
-HHHHHHTTS----------
-HHHHHHTTS--S-------
-HHHHHHTTS--S-------
-HHHHHHTT-----------
-HHHHHHTTS-S--------
-HHHHHHTTS--S-------
-HHHHHHTTS-S--------
-HHHHHHTTS--S-------
-HHHHHHTTS----------
-HHHHHHTTS-SS-------
-HHHHHHTTS--S-------
-HHHHHHTTS-SS-------
-HHHHHHTTS-SS-------
-HHHHHHTT--SS-------
-HHHHHHTTS-SS-------
-HHHHHHTTS-SS-------
-HHHHHHTTS-SS-------
-HHHHHHTTS-SS-------
-HHHHTTTTS-S--------
-HHHHHTTTS--S-------
-HHHHHHTT--SS-------
-HHHHHHTT--SS-------
-HHHHHTTT--SS-------
-HHHHHHTT-----------
-HHHHHHTT--S--------
-HHHHHHTT--S--------
-HHHHHHTT--S--------
-HHHHHHTT--S--------
-HHHHHHTT--S--------
-HHHHHHTT--S--------
-HHHHHHTT--S--------
-HHHHHHHT--S--------
-HHHHHHTT--S--------
-HHHHHHHT--S--------
-HHHHHHHT--S--------
-HHHHHHTT--S--------
-HHHHHHTT--S--------
-HHHHHHTT--S--------
-HHHHHHHT--S--------
-HHHHHHTT--S--------
-HHHHHHTT--S--------
-HHHHHHTT--S--------
-HHHHHHTT--SS-------
-HHHHHHTT--SS-------
-HHHHHHTT--SS-------
-TTHHHHTT--SS-------
-HHHHGGGT--SS-------
-HHHHHHTT--SS-------
-HHHHHHTT-SSS-------
-HHHHHHTT-SSS-------
-HHHHHHTT--SS-------
-HHHHHHTT--SS-------
-HHHHHHTT--S--------
-HHHHHHTT-SS--------
-HHHHHHTT--SS-------
-HHHHHHTT-SS--------
-HHHHHHTT-SSS-------
-HHHHHHTT-SS--------
-HHHHHHHT-SS-----S--
-HHHHHHTS--SS----S--
-HHHHHHTT--SS----S--
-HHHHHHTT-SSSS---S--
-TTHHHHTT-SSS----S--
-HHHHHHTT--SS----S--
-HHHHHHTT-SSS----S--
-HHHHHHHT--SS----S--
-HHHHHHHT--SS----S--
-HHHHHHTT--SS--SSS--
-HHHHHHTT--SS--SSS--
-HHHHHHTT--SS--S----
-HHHHHHTT--SS--S-S--
-HHHHHHHT--SS--S----
-HHHHHHT---SS--S----
-HHHHHHTT-SSS-------
-HHHHHTTT--SS----S--
-HHHHHHTT--SS-------
-HHHHHHTT--SS-------
-HHHHHHTT--SS-------
-HHHHHHTT--SS-------
-HHHHHHTT---S-------
-HHHHHHHT--S-----S--
-HHHHHHHT--------S--
-TTHHHHTT--------S--
-HHHHHHHT--S-----S--
-HHHHHHTT--------S--
-HHHHHHTT---S-------
-HHHHHHTT--------S--
-HHHHHHTT--------S--
-HHHHHHTT--------S--
-HHHHHHTS--------S--
-HHHHHHTT-----------
-HHHHHHTT--------S--
-HHHHHHTT--------S--
--HHHHHTT-----------
-HHHHHHTT--------S--
-HHHHHHTT-----------
-HHHHHHTT--------S--
-HHHHHHTT--------S--
-HHHHHHTT--------S--
-HHHHHHTT--------S--
-HHHHHHTT--------S--
-HHHHHHTT--S-----S--
-HHHHHHTT--------S--
-TTHHHHTT-----------
-HHHHHHTT-----------
-HHHHHHHT---S----S--
-HHHHHHHT---S----S--
-HHHHHHHT--------S--
-HHHHHHTT-S------S--
-HHHHHHTT-S-S-------
-HHHHHHTT-S---------
-HHHHHHTT-TT--------
-HHHHHHTT-S------S--
-HHHHHHTT-S------S--
-HHHHHHTT-S-S----S--
-HHHHHHTTSSSS----S--
-HHHHHHTTTTTSS---S--
-HHHHHHTTSTTS----S--
-HHHHHHTT-SSS----S--
-HHHHHHTT-TTS----S--
-HHHHHHTT-TTS----S--
-HHHHHHTSGGG-----S--
-HHHHHHTTTTS-----S--
-HHHHHTTT-SSS----S--
-HHHHHHTT-SSS----S--
-HHHHHHTTSSSS----S--
-HHHHTTTTSSSS----S--
-HHHHHHTTSSSS----S--
-HHHHHTTTSSS-----S--
-HHHHHTTT-S------S--
-HHHHHHTT-S------S--
-HHHHHTTTTT------S--
-HHHHHTTTTT------S--
-HHHHHHTTTT---------
-HHHHTTTT-S---------
-HHHHHHTTTT---------
-HHHHHHTTTT---------
-HHHHHHTT-S---------
-HHHHHHTT-S---------
-HHHHHHTT-S--S---TT-
-HHHHHHTTTT---------
-HHHHHHTT-S------S--
-HHHHHHTT-S------TT-
-HHHHHHTT-S---------
-HHHHHHTT-SS--------
-HHHHHHTTTT------S--
-HHHHHHTTTT---------
-HHHHHHTT-S---------
-HHHHHHTT--------S--
-HHHHHHTTTT------S--
-HHHHHHTT-SS-----S--
-HHHHHHTT-S------S--
-HHHHHTTT-S------S--
-HHHHHTTT-S------S--
-HHHHHHTT-S------S--
-HHHHHHTTTTS-----S--
-HHHHTTTT-S------S--
-HHHHHHTTTT---------
-HHHHHTTTTT---------
-HHHHHTTTTT---------
-HHHHHHTT-S------S--
-HHHHHTTT-S------TT-
-HHHHHHTT-S------TT-
-HHHHHTTTSS------TT-
-HHHHHTTTTT---------
-HHHHHHTTSS------TT-
-HHHHHHTTTTS-----TT-
-HHHHHTTTSS------TT-
-TTHHHHTT-S------TT-
-HHHHHTTT-S------TT-
-HHHHHHTT-S------TT-
-HHHHHHTT-S------TT-
-HHHHHTTTSS------TT-
-HHHHHHTT-S------TT-
-HHHHHHTT-S------TT-
-HHHHHHTT-S------TT-
-HHHHHHTT-S------TT-
-HHHHHHTT-S------TT-
-HHHHHHHT-S------S--
-HHHHHHTT-S------S--
--HHHHHTT-S------S--
-HHHHHHTT-S------S--
-HHHHHHTT-S------S--
-HHHHHHTT-S------S--
-HHHHHHTT-S------S--
-HHHHHHTT-S------TT-
--HHHHHTTTT------TT-
-THHHHHTT-S------TT-
-HHHHHHTT-S------S--
-HHHHHHTTSS------TT-
-HHHHHHTTTT------TT-
-HHHHHHTTTT------TT-
-HHHHHHTT-S------TT-
-HHHHHTTTTT------TT-
-HHHHHHTTTT------TT-
-HHHHHHTT-S------TT-
-HHHHHTTTSS------TT-
-HHHHHHTT-S------S--
-HHHHTTTT-S------TT-
-HHHHHTTTTT------TT-
-HHHHHHTT-S------TT-
-HHHHTTTTTT------TT-
-HHHHHHTTTT------S--
-HHHHHHTTSS------TT-
-HHHHHHTTTT------TT-
-HHHHHTTTTT------S--
-HHHHHHTTSS------TT-
-HHHHHHTT-S------TT-
-HHHHHHTT-S------TT-
-HHHHHHTTTT------TT-
-HHHHHHTTTT------TT-
-HHHHHHTTSS------TT-
-HHHHHHTTSS------TT-
-HHHHHHTT-S------TT-
-HHHHHHTTTTS-----TT-
-HHHHHHTTTT------S--
-HHHHHHTTTT------S--
-HHHHHHTTSS------TT-
-HHHHHHTTTT------TT-
-HHHHHHTTTT------S--
-HHHHHTTTTT------TT-
-HHHHTTTTTT------S--
-HHHHHHTTTT------TT-
-HHHHHHTTTT------TT-
-HHHHHHTTTT------TT-
-HHHHTTSSTTS-----TT-
-HHHHHHTTSS------S--
-HHHHHHTTTT------TT-
-HHHHHHTTTT------TT-
-HHHHHHTTTTS-----TT-
-HHHHHHTTTTS-----S--
-HHHHHHTTTT------S--
-HHHHTTTTGGG-----TT-
-HHHHHHTTTT------TT-
-HHHHHHTTTT-----STT-
-HHHHHTTTTT-----SS--
-HHHHHHTTSSS----STT-
-HHHHHTTTTTS----STT-
-HHHHHHTTGGG----SS--
-HHHHHHTTTTS-----TT-
-HHHHHTTTTT------TT-
-HHHHHHTT-S------TT-
-HHHHHHTTSS------TT-
-HHHHHHTTTT-----SS--
-HHHHHHTT-TT----SS--
-HHHHHHTTTTS----SS--
-HHHHTTTTTTS-----S--
-HHHHHHTTTTS----SS--
-HHHHHTTTTTS----SS--
-HHHHHHTT-S-----SS--
-HHHHHHTTTT-----SS--
-HHHHHHTTTT-----SS--
-HHHHHHTT-S-----SS--
-HHHHHHTT-------SS--
-HHHHHHTT-S-----SS--
-HHHHHHTT-TT----SS--
-HHHHHHTTGGG----SS--
-HHHHHTTT-TT----SS--
-HHHHHHTT-SSS---SS--
-HHHHHHTTTTSS----S--
-HHHHHHTTGGG----SS--
-HHHHHTTTTTTS---SS--
-HHHHHHTTGGGS---SS--
-HHHHHTTTTTS-----TT-
-HHHHHHTTTTTS----TT-
-HHHHHHTTTTT-----TT-
-HHHHHTTTTT------TT-
-HHHHHHTTSS------TT-
-HHHHHHTTSS------TT-
-HHHHHHTTTT------TT-
-HHHHHTTTTT------S--
-HHHHHHTT-S------TT-
-HHHHHHTTTT------TT-
-HHHHHTTTTT------TT-
-HHHHHHTTTT------TT-
-HHHHHHTTTT------TT-
-HHHHHHTTTT------TT-
-TTHHHHTT-S------TT-
-HHHHHHTTTT------TT-
-HHHHHHTTTT------TT-
-HHHHHHTTTT-----STT-
-HHHHHTTTTTS-----TT-
-HHHHHHTTTTS----SS--
-HHHHHHTTTTT-----TT-
-HHHHHHTTTTS-----TT-
-HHHHHHTTTTTS----S--
-HHHHHHTTTTTS----TT-
-HHHHHHTTTTS-----TT-
-HHHHHHTTTTT-----TT-
-HHHHHHTTTTT----STT-
-HHHHHHTTTTT-----TT-
-HHHHHHTTTTTS----S--
-HHHHHHTTTTSS----TT-
-HHHHHHTTTTSS----TT-
-HHHHHHTTTTTS----TT-
-HHHHHHTTTTS-----S--
-HHHHHHTTTTT-----TT-
-HHHHHHTTTTT----STT-
-HHHHHHTTTT------TT-
-HHHHHHTTSSSS----TT-
-HHHHHHTTSS-S----TT-
-HHHHHHTTTTT-----TT-
-HHHHHHTTTTT-----TT-
-HHHHHHTTTTTS----TT-
-HHHHHHTTTTS-----TT-
-HHHHHHTTTTS-----TT-
-HHHHHHTTTTT-----TT-
-HHHHHHTTTT------TT-
-HHHHHHTTTTT-----S--
-TTHHHHTTTTT---S-TT-
-HHHHHHTTTTT-----TT-
-HHHHHHTTTTT---S-TT-
-HHHHHTTTTTSS----S--
-HHHHHTTTTTSS--S-TT-
-HHHHHTTTSSS---S-TT-
-HHHHHHTTTT----S-TT-
-HHHHHHTTTTSS--S-TT-
-HHHHHTTTTT------TT-
-HHHHHHTT-SS-----TT-
-HHHHHHTT-S------TT-
-HHHHHHTT-S------S--
-HHHHHHTTSS----S-S--
-HHHHHHTT--------TT-
-HHHHHHTT-S------TT-
-HHHHHHTT-SS-----TT-
-HHHHHTTT-S------TT-
-HHHHHHTT-S------TT-
-HHHHHTTT-S------S--
-HHHHHTTT-S------TT-
-HHHHHTTT-SS-----S--
-HHHHHTTT-S----S-S--
-HHHHHHTTTTSS--SSS--
--HHHHHTT-SSS----S--
--HHHHHTTTTSS---SS--
--HHHHTTT-SSS----S--
--HHHHHTT-SSS----S--
--HHHHHTT-SSS----S--
--HHHHHTT-SSS-------
--HHHHHTT-SSS----S--
--HHHHTTTTTSS----S--
--HHHHHTTTTSS----S--
--HHHHHTT-SSS----S--
--HHHHHTT-SSS----S--
--HHHHHTT-SSSS---S--
--HHHHHTT-SSS-S-----
--HHHHTTT-SSSS------
--HHHHHTT-S-S-------
--HHHHHHT-S-S-------
--HHHHHTT-SSS-------
--HHHHHTT-SSS-------
--HHHHHTT-SSS-------
--HHHHHTT-SSS-------
--HHHHTTT-SSS-------
--THHHHTT-SSS-------
--HHHHHTT--SS----S--
--HHHHHTT-TTS-------
--HHHHHTT-TTS----S--
--HHHHTTT-TTS-------
--HHHHHTT-TTS----S--
--HHHHHTT-TTS----S--
--HHHHHHT-TTS----S--
--HHHHTTT-TTS----S--
--HHHHHTT-TTS----S--
--HHHHTTS-TTS----S--
--HHHHHTS-TTS---TT--
--HHHHTTS-TTS----S--
--HHHHTT--TTS--S-S--
-HHHHHTTS-TTS--SSS--
-HHHHHTSS-TTS--SSS--
-HHHHHTT--TTS---SS--
-HHHHHHH--TTS----S--
-HHHHHHH--TTS--SSS--
-HHHHHTT--TTS----S--
-HHHHHHH---SS----S--
-HHHHHTT--TTS-------
-HHHHHHT---SS-------
--THHHHHT--SS-------
-HHHHHTTS-TTS-------
-HHHHHTTS-TTS----S--
-HHHHHHHT-TTS---SS--
-HHHHHHH--TTS---SS--
-HHHHHHH--TTS----S--
-HHHHHHH--TTS---SS--
-HHHHHHT--TTS---SS--
-HHHHHHH--TTS----S--
-HHHHHHH--SSS----S--
-HHHHHHH--SSS----S--
-TTTTTTT--SSS----S--
-HHHHHHH--TTS----S--
-HHHHHHH--SSSS---S--
-HHHHHHH-SSSS--S-S--
-HHHHHHH--TTS--S-S--
-HHHHHHH--TTS----S--
-HHHHHHH--SSS----S--
-HHHHHHH--TTS----S--
-HHHHHHHSSSSS----S--
-HHHHHHH--TTS----S--
-HHHHHHH--SSS----S--
-HHHHHHH--SSS----S--
-HHHHHHH--SSS----S--
--HHHHHH--TTS----S--
-HHHHHHH--SSS----S--
-HHHHHHH--SSS--S-S--
-HHHHHHH-STTS----S--
-HHHHHHH-STTS----S--
-HHHHHHH-GGGS----S--
-HHHHHHH--TTS----S--
-HHHHHHHSSSSS--S-S--
-HHHHHTTS-TTS----S--
-HHHHHHHS-TTS----S--
-HHHHHHHS-TTS----S--
-HHHHHHHS-TTS----S--
-HHHHHHHS-TTS---SS--
-HHHHHHHS-TTS---SS--
-HHHHHHH-STTS----S--
-HHHHHHH--TTS----S--
--HHHHHH--SSS----S--
-HHHHHHH--TTS----S--
-HHHHHHH--SSS----S--
-HHHHHHHT-SSS---SS--
-HHHHHHH--SSS----S--
-HHHHHHHTSSSS----S--
-HHHHHHHTSSSS---TT--
-HHHHHHH---SS---SS--
-HHHHHHH-SSSS----S--
-HHHHHHH-TTSS---TT--
-HHHHHHTT-SS-----S--
-HHHHHHTTTTS----TT--
-TTHHHHTTTTSS---TT--
-HHHHHHTTTTSS---TT--
-HHHHHHTTSSSS----S--
-HHHHHHTT-SSS----S--
-HHHHHHTT-SSS-------
-HHHHHHTT-SSS-------
-HHHHHHTT-SSS-------
-HHHHHHTTSSSS-------
-HHHHHHTT-SSS----S--
-HHHHHHTT-SSS-------
-HHHHHHTTSSSS-------
-HHHHHHTTSSSS-------
-HHHHHHTT-SSS---SS--
-HHHHHTTT-SSS---SS--
-HHHHHHTT-SSS---SS--
-HHHHHHTT-SSS----S--
-HHHHHTTTSSSS---SS--
-HHHHHHTT-SSS---SS--
-HHHHHHTT-SS----S---
-HHHHHHTT-SS----SS--
-HHHHHHTTTTS----S---
-HHHHHHTTTTS----SS--
-HHHHHHTTTTS----S---
-HHHHHHTT-S-----S---
-HHHHHHTT-S---------
-HHHHHHTT-TT----S---
-HHHHHHTT-TT----S---
-HHHHHHTT-TTS---S---
-HHHHHHTT-TTS---S---
-HHHHHHTT-TTS---S---
-HHHHHHTT-TTS---S---
-HHHHHTTT-S-----S---
-HHHHHHTT-S-----S---
-HHHHHHTT-S-----S---
-HHHHHTTTSS-----S---
-HHHHHHTT-S-----S---
-HHHHHTTT-S-----S---
-HHHHHTTTTT-----S---
-HHHHHHTT-S-----S---
-HHHHHHTT-S---------
-HHHHHHTTTT-----S---
-HHHHHHTTSS-----S---
-HHHHHHTT-S-----SS--
-HHHHHHTT-S------S--
-HHHHHHTT-S-----S---
-HHHHHHTT-S------S--
-HHHHHHTT-S---------
-HHHHHHTTTT---------
-TTHHHHTTTT-----S---
-TTTTGGGT-S-----S---
-TTTTTTTTTT-----SS--
-HHHHHHHT-S-----S---
-HHHHHHTTSSS----SS--
-HHHHHHTTTT-----SS--
-HHHHHHTTTTS----SS--
-HHHHTTTTTTS----SS--
-TTHHHHTTTT-----S---
-HHHHHHTTSS-----SS--
-HHHHHTTTTTTS---SS--
-HHHHHHTTTTTS---SS--
-HHHHHHTTTTTS---SS--
-HHHHHHTTTTTS---SS--
-HHHHHHTT-TTS---SS--
-HHHHHHTTTTTS---SS--
-HHHHHHTTSSSS---SS--
-HHHHHHTTSSSS---SS--
-HHHHHHTTSSSS---SS--
-HHHHHHTTTTTS---S---
-HHHHHHTTTTTS---S---
-HHHHHHTTTTTS---S---
-HHHHHHTTTTTS---S---
-HHHHHHTTTTTS---S---
-HHHHHHTTTTS----TT--
-HHHHHHTTTTT----TT--
-HHHHHTTTTTTS---TT--
-TTTTTTTTTTTS---SS--
-HHHHHHTTTTTS---TT--
-TTHHHHTSGGGS---TT--
-HHHHHTTTTTTS---TT--
-HHHHHHTTTTTS---TT--
-HHHHHHTTTTTS---TT--
-HHHHHHTTTTTS---TT--
-HHHHHHTTTTTS----S--
-HHHHHHTTTTTS---SS--
-HHHHHHTTTTTS---SS--
-HHHHHHTTTTT----SS--
-HHHHHTTTTTT----TT--
-HHHHHHTTTTTS----S--
-HHHHHHTTTTT-----S--
-HHHHHHTTTTT-----S--
-HHHHHHTTTTT----SS--
-HHHHHHTTTTT----S---
-HHHHHHTTTTT----S---
-HHHHHHTTTTT----TT--
-HHHHHHTTTTTS---SS--
-HHHHHHTTTTT----SS--
-HHHHHHTTTTT----S---
-HHHHHHTTTTT----S---
-HHHHHHTTTTTS---S---
-HHHHHTTTTTTS---SS--
-HHHHHHTTTTT----SS--
-HHHHHHTTTTTS---S---
-HHHHHTTTTTT----S---
-HHHHHHTTTTTS-------
-HHHHHHTTTTTS-------
-HHHHHHTTTTTS-------
-HHHHHHTTTTT--------
-HHHHHHTTTTTS-------
-HHHHHHTTTTTS-------
-HHHHHHTTTTT--------
-HHHHHHTTTTT-----S--
-HHHHHHTTTTTS-------
-HHHHHHTTTTTS----S--
-HHHHHHTTTTT-----S--
-HHHHHHTTTTTS----S--
-HHHHHHTTTTTS----S--
-HHHHHHTTTTTS----S--
-HHHHHHTTTTTS----S--
-HHHHHHTTTTSS-------
-HHHHHHTTTTTS----S--
-HHHHHHTTTTTS-------
-HHHHHHTTTTT-----S--
-HHHHHTTTTTT-----S--
-HHHHHHTTTTT--------
-HHHHHHTTTTTS-------
-HHHHHHTTTTTS-------
-HHHHHHTTTTTS----S--
-HHHHHHTTTTTS-------
-HHHHHHTTTTTS-------
-HHHHHHTTTTTS-------
-HHHHHHTTTTTS-------
-HHHHHHTTTTTS-------
-HHHHHTTTTTTS-------
-HHHHHTTTTTTS-------
-HHHHHHTTTTTS-------
-HHHHHHTTTTTS-------
-HHHHHHTTTTTS-------
-HHHHHHTTTTTS-------
-HHHHHHTTTTTS-------
-HHHHHHTTTTTS-------
-HHHHHHTTTTTS-------
-HHHHHHTTTTTS-------
-HHHHHHTTTTTS-------
-HHHHHHTTTTTS-------
-HHHHHHTTTTTS-------
-HHHHHTTTTTTS-------
-HHHHHHTTTTTS-------
-HHHHHHTTTTT--------
-HHHHHHTTTTTS-------
-HHHHHHTTTTT--------
-HHHHHHTTTTT--------
-HHHHHHTTTTTS-------
-HHHHHHTTTTTS-------
-HHHHHHTTTTTS-S-----
-HHHHHHTTTTT--------
-HHHHHHTTTTTS-------
-HHHHHTTTTTTS-------
-HHHHHHTTTTTS-------
-HHHHHHTTTTT--------
-HHHHHHTTTTTS-------
-HHHHHHTTTTSS-------
-HHHHHHTTTTTS-------
-HHHHHHTTTTTS-------
-HHHHHHTTTTTS-------
-HHHHHHTTTTTS-------
-HHHHHHTTTTTS----S--
-HHHHHHTSTTTS-------
-HHHHHHTTTTTS-------
-HHHHHHHTTTTS-------
-HHHHHHTTTTTS-------
-HHHHHTTTTTTS-------
-HHHHHHTTTTSS-------
-HHHHHHTTTTTS-------
-HHHHHTTTTTT--------
-HHHHHHTTTTT--------
-HHHHHTTTTTT--------
-HHHHHHTTTTT--------
-HHHHHHTTTTT--------
-HHHHHTTTTTTS-------
-HHHHHHTTTTTS-------
-HHHHHHTTTTTS-------
-HHHHHTTTTTTS-------
-HHHHHTTTTTTS-------
-HHHHHHTTTTTS-------
-HHHHHHTTTTTS-------
-HHHHHHTTTTT--------
-HHHHHHTTSSS--------
-HHHHHHTTTTT--------
-HHHHHHTTTTT--------
-HHHHHHTTTTT--------
-HHHHHHTTTTT--------
-HHHHHHTTTTT--------
-HHHHHHTTTTT--------
-HHHHHHTTTTT--------
-HHHHHHTTTTT--------
-HHHHHHTTTTT--------
-HHHHHHTTTTT--------
-HHHHHHTTTTT--------
-HHHHHHTTTTT----S---
-HHHHHHTTTTT--------
-HHHHHHTTTTT--------
-HHHHHHTTTTT--------
-HHHHHHTTTTT--------
-HHHHHHTTTTT----S---
-HHHHHHTTTTT--------
-HHHHHHTTTTT--------
-HHHHHHTTTTT--------
-HHHHHHTTTTT--------
-HHHHHHTTTTT--------
-HHHHHHTTTTT--------
-HHHHHHTTTTT--------
-HHHHHTTTTTT--------
-HHHHHHTTTTT--------
-HHHHHHTTTTT--------
-HHHHHHTTTTTS-------
-HHHHHHTTTTT--------
-HHHHHHTTTTTS-------
-HHHHHHTTTTTS-------
-HHHHHHTTTTT--------
-HHHHHHTTTTT--------
-HHHHHHTTTTT--------
-TTHHHHTTTTTS-------
-HHHHHHTTTTTS-------
-HHHHHHTTTTTS-------
-HHHHHHTTTTTS-------
-HHHHHHTTTTTS-------
-HHHHHHTTTTTS-------
-HHHHHHTTTTTS-------
-HHHHHHTTTTTTT------
-HHHHHTTTTTTTT------
-HHHHHHTTTTTS-------
-HHHHHTTTTTTSS------
-HHHHHHTTTTTSS------
-HHHHHHTTTTTS-------
-HHHHHHTTTTTSS------
-HHHHHHTTTTTSS------
-HHHHHHTTTTTSS------
-HHHHHHTTGGGSS------
-HHHHHHTTTTTSS------
-HHHHHHTTTTTSS------
-HHHHHHTSTTTS-------
-HHHHHTTTTTTS-------
-HHHHHHTTTTTS-------
-HHHHHHTTTTTS-------
-HHHHHTTTTTTSS------
-HHHHHHTTTTTS-------
-HHHHHTTTTTTSS------
-HHHHHHTTTTTSS------
-HHHHHHTTTTTS-------
-HHHHHHTTTTTS-------
-HHHHHHTTTTTSS------
-HHHHHHTTTTTSS------
-HHHHHTTTTTTSS------
-HHHHHHTTTTTSS------
-HHHHHHTTTTTSS------
-HHHHHHTTTTTSS------
-HHHHHHTTTTTSS------
-HHHHHHTTTTTSS------
-HHHHHHTTTTTS-------
-HHHHHHTTTTTSS------
-HHHHHHTTTTTSS------
-HHHHHHTTTTTSS------
-HHHHHHTTTTTSS------
-HHHHHHTTTTTSS------
-HHHHHHTTTTTSS------
-HHHHHTTTTTTSS------
-HHHHHHTTTTTSS------
-HHHHHHTTTTTSS------
-HHHHHTTTTTTS-------
-HHHHHHTTTTTSS------
-HHHHHHTTTTSSS------
-HHHHHHTTGGGS----S--
-HHHHHHTTTTTS-------
-HHHHHHTTTTTS-------
-HHHHHHTTTTTS-------
-TTHHHHTTTTTS-------
-HHHHHHTTTTT--------
-HHHHHTTTTTT--------
-HHHHHHTTTTT--------
-HHHHHHTTTTT--------
-HHHHHTTTTTT--------
-HHHHHTTTTTT--------
-HHHHHHTTTTT--------
-HHHHHHTTGGG--------
-HHHHHHTTTTT--------
-HHHHHHTTTTT--------
-HHHHHHTTTTT--------
-HHHHHTTTTTT--------
-HHHHHHTTTTT--------
-HHHHHHTTTTT--------
-HHHHHHTTTTT--------
-HHHHHHTTTTT--------
-HHHHHHTTTTT--------
-HHHHHTTTTTS--------
-HHHHHHTTTTT--------
-HHHHHTTTTTTS-------
-HHHHHTTTTTT--------
-HHHHHHTTTTT--------
-HHHHHHTTTTTS-------
-HHHHHHTSTTT--------
-HHHHHTTSTTT--------
-HHHHHTTTTTTS-------
-HHHHHHTTTTTS-------
-HHHHHHTTTTTS-------
-HHHHHTTTTTT--------
-HHHHHTTTTTT--------
-HHHHHHTTTTT--------
-HHHHHHTT-TT--------
-HHHHHTTTTTT--------
-HHHHHHTT-TT--------
-HHHHHHTTGGG--------
-HHHHHTTTTTTS-------
-HHHHHHTTTTTS-------
-HHHHHHTTTTTS-------
-HHHHHHTTTTT--------
-HHHHHTTTTTT--------
-HHHHHHTTTTTS-------
-HHHHHHTTTTT--------
-HHHHHHTTGGG--------
-HHHHHHTTTTS--------
-HHHHHHTTTTT--------
-HHHHHHTTTTT--------
-HHHHHHTTTTT--------
-HHHHHHTTTTTS-------
-HHHHHHTTTTT--------
-HHHHHHTTTTTS-------
-HHHHHHTTTTTS-------
-HHHHHHTTTTTS-------
-HHHHHHTTTTTS-------
-HHHHHHTTTTT--------
-HHHHHHTTTTT--------
-HHHHHHTTTTT--------
-HHHHHHTTTTT--------
-HHHHHHTTTTT--------
-HHHHHHHTTTT--------
-HHHHHHTTTTTS-------
-HHHHHHTTTTS--------
-HHHHHHTTTTT--------
-HHHHHHTTTTTS-------
-HHHHHHTTTTT--------
-HHHHHTTTTTT--------
-HHHHHTTTTTT--------
-HHHHHTTTTTTS-------
-HHHHHTTTTTTS-------
-HHHHHTTTTTT--------
-HHHHHTTTTTT--------
-HHHHHHTTTTTS-------
-HHHHHHTTTTT--------
-HHHHHTTTTTT--------
-HHHHHTTTTTT--------
-HHHHHHTTTTT--------
-HHHHHTTTTTT--------
-HHHHHHTTTTT--------
-HHHHHTTTTTT--------
-HHHHHTTTTTT--------
-HHHHHHTTTTT--------
-HHHHHTTTTTT--------
-HHHHHHTTTTT--------
-HHHHHHTTTTT--------
-HHHHHHTTTTT--------
-HHHHHHTTTTTS-------
-HHHHHHTTTTTS-------
-HHHHHHTTTTTS-------
--HHHHHTTTTTS-------
-HHHHHHTTTTTS-------
-HHHHHTTTTTT--------
-HHHHHHTTTTT--------
-HHHHHHTTTTT--------
-HHHHHHTTTTS--------
-HHHHHHTTTTS--------
-HHHHHHTTTTS--------
-HHHHHHTTTTS--------
-HHHHHHTTTTS--------
-HHHHTTTTTTS--------
-HHHHHHTTTTS--------
-HHHHHHTTTTSS-------
-HHHHHTTTTTS--------
-HHHHHTTTTTS--------
-HHHHHTTTTTS--------
-HHHHHHTT-SS--------
-HHHHHHTTTTS--------
-HHHHHHTTTTS--------
-HHHHHHTT-SS--------
-HHHHHHTTTTS--------
-HHHHHHTTTTS--------
-HHHHHTTTSSS--------
-HHHHHHTTTTS--------
-HHHHHHTTTTS--------
-HHHHHHTTTTS--------
-HHHHHHTTTTS--------
-HHHHHHTTTTS--------
-HHHHHHTTTT---------
-HHHHHHHTTTS--------
-HHHHHHTTTTS--------
-HHHHHHTT-SS--------
-HHHHHHTTTT---------
-HHHHHHTTTT---------
-HHHHHHTTTT---------
-HHHHHHTTTTS--------
-HHHHHHTTTT---------
-HHHHHHTTTT---------
-HHHHHHTTTTS--------
-HHHHHHTTTT---------
-HHHHHHTTTT---------
-HHHHHHTTTT---S-----
-HHHHHHTTTT---------
-HHHHHHTTTTS--------
-HHHHHHTTTT---------
-HHHHHHTTTTS--------
-HHHHHHTTTTS--------
-HHHHHHTTTT---------
-HHHHHHTTTT------S--
-HHHHHHTTSS------S--
-HHHHHHTT-S---------
-HHHHHHTTTTS--------
-HHHHHHHTSSS--------
-HHHHHHTTTT---------
-HHHHHHTT-SS--------
-HHHHHTTTTTS--------
-HHHHHTTT-SS--------
-HHHHHHTTTTS--------
-HHHHHHTT-S---------
-HHHHHHTTTTS--------
-HHHHHHTTTT---------
-HHHHHHTTTTS--------
-HHHHHHTTTTS--------
-HHHHHHTTTTS--------
-HHHHHHTTTTS--------
-HHHHHHTTTTS--------
-HHHHHHHTTTS--------
-HHHHHHTTTTS--------
-HHHHHHTTTTS--------
-HHHHHHTTTTS--------
-HHHHHHTTTTS--------
-HHHHHHHTTTS--------
-HHHHHHTTTTS--------
-HHHHHHTTTTS--------
-HHHHHHTT-SS--------
-HHHHHHTTTTS--------
-HHHHHHHTTTS--------
-HHHHHHTTTTSS-------
-HHHHHHTTTTSS-------
-HHHHHHHT-SS--------
-HHHHHHTT-SS--------
-HHHHHHTTTTS--------
-HHHHHHTT-SS--------
-HHHHHHTT-SS--------
-HHHHHTTTTTS--------
-HHHHHHTT-SS--------
-HHHHHTTTTTS--------
-HHHHHHTTTTS--------
-HHHHHHTT-SS--------
-HHHHHTTTTTS--------
-HHHHHHTT-SS--------
-HHHHHHTTTTS--------
-HHHHHTTTTTS--------
-HHHHHHTT-SS--------
-HHHHHHTTTTS--------
-HHHHHHTTTTS--------
-HHHHHHTTTTS--------
-HHHHHHTTTTS--------
-HHHHHHHTTTS--------
-HHHHHTTTTTS--------
-HHHHHHTTTT---------
-HHHHHHTTTTS--------
-HHHHHHTTTTS--------
-HHHHHHTTTTS--------
-HHHHHTTTTTS--------
-HHHHHTTT-SS--------
-HHHHHHTTTTS--------
-HHHHHHTTSSS--------
-HHHHHHTTSSS--------
-HHHHHTTTTTS--------
-HHHHHHTTTTS--------
-HHHHHHTTSSS--------
-HHHHHTTTTTS--------
-HHHHHHTTSSS--------
-HHHHHHTTTTS--------
-HHHHHHTTTTS--------
-HHHHHHTTSSS-S------
-HHHHHTTTTTS-S------
-HHHHHHHTTTS--------
-HHHHHHTTTTS--------
-HHHHHHTTTTS--------
-HHHHHHTTSSS--------
-HHHHHHTTTTS--------
-HHHHHHTTTTS--------
-HHHHHHTTTT---------
-HHHHHHTTTTS--------
-HHHHHHTTTTS--------
-HHHHHHTTSS---------
-HHHHHHHTTTS--------
-HHHHHHHTTTS--------
-HHHHHHTTTTS--------
-TTHHHHTTTTS--------
-HHHHHHTTTTS--------
-HHHHHHTTTT---------
-HHHHHTTTTT---------
-HHHHHHTTSS---------
-HHHHHHTTTT---------
-HHHHHTTTTT---------
-HHHHHHTTTT---------
-HHHHHTTTTTS--------
-HHHHHHTTSS---------
-HHHHHHTTSSS---S----
-HHHHHHTTTTS--------
-HHHHHHTTTTS--------
-HHHHHTTTTTS--------
-HHHHHHTTTTS--------
-HHHHHHTTTTS--------
-HHHHHHTTTTS---S----
-HHHHHHTTTTS--------
-HHHHHHTTTTS--------
-HHHHHHTT-SS--------
-HHHHHHTTTTS--------
-HHHHHHTTTTS--------
-HHHHHHTTTTS--------
-HHHHHHTTTTS--------
-HHHHHTTTTTS--------
-HHHHHHTTTTS--------
-HHHHHHTTTTS--------
-HHHHHHTTTTS--------
-HHHHHHTTTTS--------
-HHHHHHTTTTS-S------
-HHHHHHTTTTS--------
-HHHHHTTTTTS-S------
-HHHHHHTT-S---------
-HHHHHHTTTT---------
-HHHHHHTTTT---------
-HHHHHHTTTT---------
-HHHHHHTTTT---------
-HHHHHHTTTT---------
-HHHHHTTTTT---------
-HHHHHHTTTT---------
-HHHHHTTTTT---------
-HHHHHTTT-----------
-HHHHHHTT-S---------
-HHHHHHTT-S---------
-HHHHHHHTTT---------
-HHHHHHTTTT---------
-HHHHHTTTTT---------
-HHHHTTTTTT---------
-HHHHHTTTTTS--------
-HHHHHHTTTT---------
-HHHHHHTT-S---------
-HHHHHHTTTT---------
-HHHHHHTTTT---------
-HHHHHHTT-S---------
-HHHHHHTTTT---------
-HHHHHHTT-S---------
-HHHHHHTT-----------
-HHHHHHTT-----------
-HHHHHHTTTT---------
-HHHHHHTTTT---------
-HHHHHHHT-S---------
-HHHHHHTTTT--S------
-HHHHHHTTTT---------
-HHHHHHHTTT---------
-HHHHHHTTTT---S-----
-HHHHHTTTTT---------
-HHHHHTTT-S---S-----
-HHHHHTTTTT---------
-HHHHHTTTTT---------
-HHHHHHTTTT---------
-HHHHHHTT-S---------
-HHHHHTTTTT---------
-HHHHHTTTTT---------
-HHHHHHTTTT---------
-HHHHHTTTTT---------
-HHHHHTTT-S---------
-HHHHHHTTTT---------
-HHHHHTTTTT---------
-HHHHHHTT-S---------
-HHHHHHTTTT---------
-HHHHHHTTTT---------
-HHHHHHTTTT---------
-HHHHHTTTTT---------
-HHHHHHTTTT---------
-HHHHHHTT-SS--------
-HHHHHHTT-SS--------
-HHHHHHTTTTS--------
-HHHHHHHTTTS--------
-HHHHHHTT-SS--------
-HHHHHHTTTTS--------
-HHHHHHHTTTS--------
-HHHHHHTTTTS--------
-HHHHHHTT-SS--------
-HHHHHHTTTTS--------
-HHHHHHTTTTS--------
-HHHHHHTTTTS--------
-HHHHHHHTTTS--------
-HHHHHHTT-S---------
-HHHHHHTTTTS--------
-HHHHHHTTTT---------
-HHHHHHTTTT---------
-HHHHHHTT-S---------
-HHHHHHTT-S---------
-HHHHHHTTTTS-----S--
-HHHHHHTT--S-----S--
-HHHHHHTT-SS-----S--
-HHHHHHTT-SS--------
-HHHHHHTTTTS--------
-HHHHHHTTTTS--------
-HHHHHHTTTTS--------
-HHHHHTTTTTS--------
-HHHHHHTTTTS--------
-HHHHHHTTTT---------
-HHHHHHTTTTS--------
-HHHHHHTTTTS--------
-HHHHHHTTTTS--------
-HHHHHHTT-SS--------
-HHHHHHTT-SS--------
-HHHHHHTTTTS--------
-HHHHHTTTTTS--------
-HHHHHHTTTTS--------
-HHHHHHTT-SS--------
-HHHHHHTTTTS--------
-HHHHHHTTTTS--------
-HHHHHHTTTTS--------
-HHHHHHTTTTS--------
-HHHHHHTTTTS--------
-HHHHHHTTTTS--------
-HHHHHHTTTTS--------
-HHHHHHTTTTS--------
-HHHHHHTTTT---------
-HHHHHHTTTTS--------
-HHHHHHTTTT---------
-HHHHHHTTTT---------
-HHHHHHTT-S---------
-HHHHHHTTTT---------
-HHHHHHTTTT---------
-HHHHHHTTTT---------
-HHHHHHTTTT---------
-HHHHHHTTTT---------
-HHHHHHTT-----------
-HHHHHHTTTT---------
-HHHHHTTTTT---------
-HHHHHHTT-S---------
-HHHHHHTTTT---------
-HHHHHHTTTTS--------
-HHHHHHTTTTS--------
-TTHHHHTTTTS--------
-HHHHHHTTTTS--------
-HHHHHHTTTTS--------
-HHHHHHTTTTS--------
-TTHHHHTT-SS--------
-HHHHHHTT-SS--------
-TTHHHHTT-SS--------
-HHHHHTTTTTS--------
-HHHHHHTTTTS--------
-HHHHHHTTTTS--------
-HHHHHHTTTT---------
-TTHHHHTT-S---------
-HHHHHHHT-----------
-HHHHHHHT-S---------
-HHHHHHTT-S---------
-HHHHHHTTTT---------
-HHHHHHTTTT---------
-HHHHHTTTTT--S------
-HHHHHHTTTT---------
--HHHHHTTTT---------
-HHHHHHTTTT---------
-HHHHHHTTTT---------
-HHHHHHTTTT---------
-HHHHHHTTTT---------
-HHHHHHHTTT---------
-HHHHHHTTTT---------
-HHHHHHTTTT---------
-HHHHHHTTTT---------
-HHHHHHTTTT---------
-HHHHHHTTTT---------
-HHHHHHTTTT---------
-HHHHHHHTTTS--------
-HHHHHHHTTT---------
-HHHHHHH-TT---------
-HHHHHHH-TT---------
-HHHHHHH-TT------S--
-HHHHTTT-TT---------
-HHHHHHH-TT---------
-HHHHHHH-TT---------
-HHHHHHH-SS---------
-HHHHHHH-SS---------
-HHHHHHH-SS---------
-HHHHHHH-TT---------
-HHHHHHH-TT---------
-TTHHHHH-SS---------
-TTTHHHH-SS---------
-HHHHHHH-SS---------
-HHHHHHH-SS---------
-HHHHHHH-SS---------
-HHHHHHH-SS---------
-HHHHHHH-SS------S--
-HHHHHTT-SS------S--
-HHHHHHH-SS------S--
-HHHHHHHTSS------S--
-HHHHHHTTSS---------
-HHHHHHTTSS------S--
-HHHHHHTTSS---------
-HHHHHHTTSS---------
-HHHHHHTTSS---------
-HHHHHHTTSS---------
-HHHHHHTTSS---------
-HHHHHHTTSS---------
-HHHHHHTTSS---------
-HHHHHHTTSS---------
-HHHHHHTTSS---S-----
-HHHHHHTTSS---S-----
-HHHHHHTTSS---S-----
-HHHHHHTTSS---S-----
-HHHHHHHTSS---------
-HHHHHHTTSS---------
-HHHHHHTTSS---------
-HHHHHHTTSS---------
-HHHHHTTTSS---------
-HHHHHHTTSS---------
-HHHHHHTTSS------S--
-HHHHHHTTSS------S--
-HHHHHHHTSS---------
-HHHHHHTTSS---------
-HHHHHHTTSS---------
-HHHHHHTTSS---------
-HHHHHHTTSS---------
-HHHHHHTTSS------S--
-HHHHHHTTSS------S--
-HHHHHHTTSS------S--
-HHHHHHTTSS------S--
-HHHHHHTTTTS-----S--
-HHHHHHTTSSS--------
-HHHHHHTTSSS--------
-HHHHHHHTSS---------
-HHHHHHHTSS---------
-HHHHHHHTSSS--------
-HHHHHHTTSSS--------
-HHHHHHTTSSS--------
-HHHHHHTTSSS--------
-HHHHHHTTSS---------
-HHHHHHTTSS---------
-HHHHHHTTSS---------
-HHHHHHHTSSS--------
-HHHHHHHTSS---------
-HHHHHHH-SS---------
-HHHHHHTT-S---------
-HHHHHHHTSSS--------
-HHHHHHTTSS---------
-HHHHHHTT-SS--------
-HHHHHTTTSSS--------
-HHHHHTTTSS---------
-HHHHHHTTSS---------
-HHHHHHTTSS---------
-HHHHHHTTSS---------
-HHHHHHTTSS-----S---
-HHHHHHTT-S---------
-HHHHHHTTSS---------
-HHHHHHTTSSS--------
-HHHHHHTTSS------S--
-HHHHHHTTSSS-----S--
-HHHHHHTTSS---------
-HHHHHHTTSSS--------
-HHHHHTTTSSS--------
-HHHHHHTTSSS--------
-HHHHHHTTSS---------
-HHHHHHTTSSS--------
-HHHHHTTTSSS--------
-HHHHHHTTSSS--------
-HHHHHHTT-SS-----S--
-HHHHHHTTSS---------
-HHHHHHHTSS---------
-HHHHHHHTSS---------
-HHHHHHTTSS---------
-HHHHHHHTSSS--------
-HHHHHHTT-SS--------
-HHHHHHHTSSS--------
-HHHHTTTT-SS--------
-HHHHHHTTSS---------
-HHHHHHHTSS---------
-HHHHHHTTSSS--------
-TTHHHHTTSS---------
-HHHHHHTTSS---------
-HHHHTTTT-S---------
-HHHHHHHTSS---------
-HHHHHHTTSS---------
-HHHHHHTT-S---------
-HHHHHHHTSS---------
-HHHHHTTTSSS--------
-HHHHHHTTSSS--------
-HHHHHHTT-SS--------
-HHHHHHTTSSS--------
-HHHHHHTTSS---------
-HHHHHHTT-SS--------
-HHHHHHTTSSS--------
-TTHHHHTTSSS--------
-HHHHHHTT-S---------
-HHHHHHTTSSS--------
-HHHHHHTTSS-----S---
-HHHHHHTTSSS--------
-HHHHHHHTSSS--------
-HHHHHTTTSSS--------
-HHHHHTTTSSS--------
-HHHHHHHTSS---------
-HHHHHHTT-SS--------
-HHHHHHTT-SS--------
-HHHHHHHTSSS--------
-HHHHHHTTSSS--------
-HHHHHHTTSSS--------
-HHHHHTTTSSS--------
-HHHHHHTTSS---------
-TTHHHHTTSSS--------
-HHHHHHTT-S---------
-HHHHHHTTSS---------
-HHHHHHHTSS---------
-HHHHHHTT-SS--------
-HHHHHTTTSS---------
-HHHHHHHT-SS--------
-HHHHHHTTSSS--------
-HHHHHHTTSSS--------
-HHHHHHTT-SS--------
-HHHHHHTTSSS--------
-HHHHHHTTSSS--------
-HHHHHHHT-S---------
-HHHHHHHT-SS--------
-HHHHHHHTSSS--------
-HHHHHHTT-SS--------
-HHHHHHTT-SS--------
-HHHHHHTTSS---------
-HHHHHTTTSSS--------
-HHHHHHTTSSS--------
-HHHHHHHTSS---------
-HHHHHHT-SS---------
-HHHHHHTTSS---------
-HHHHHHTTSS---------
-HHHHHHTTSSS--------
-HHHHHHTT-SS--------
-HHHHHHHTSS---------
-HHHHHHTTSS---------
-HHHHHHTTSS---------
-HHHHHHTT-S---------
-HHHHHHTTSS---------
-HHHHHHTTSSS--------
-HHHHHHTTSS---------
-HHHHHHTTSS---------
-HHHHHHTTSS---------
-HHHHHHTTSS---------
-HHHHHHTTSSS--------
-HHHHHHTT-S---------
-HHHHHHTTSS---------
-HHHHHHTTSSS--------
-HHHHHHTT-SS--------
-HHHHHHTT-S---------
-HHHHHHHTSS---------
-HHHHHHTTSSS--------
-HHHHHHTTSS---------
-HHHHHHHTSSS--------
-HHHHHHTTSS---------
--HHHHHTTSS---------
-HHHHHHTT-SS--------
-HHHHHHHTSSS--------
-HHHHHHTT-S---------
-HHHHHHTTSS---------
-HHHHHHTTSSS--------
-HHHHHHTTSS---------
-HHHHHHTTSSS--------
-HHHHHHTTSS---------
-HHHHHHTTSS---------
-HHHHHHTTSS---------
-HHHHHHTTSS---------
-HHHHHHTTSSS--------
-HHHHHHTT-SS--------
-HHHHHHTTSSS--------
-HHHHHHTTSSS--------
-HHHHHHTTSS---------
-HHHHHTTTSS---------
-HHHHHHTTTT---------
-HHHHHHTT-S---------
-HHHHHHTTSS---------
-HHHHHHTT-SS--------
-HHHHHHTTSS---------
-HHHHHHTTSS---------
-HHHHHHTTSS---------
-HHHHHHTTSS--SS-----
-HHHHHHTT-S---------
-HHHHHHTT-SS-S------
-HHHHHHTTSS--SS-----
-HHHHHHTT-SS-SS-----
-HHHHHHTTSSS--S-----
-HHHHHHHTSS--SS-----
-HHHHHHTTSS---S-----
-HHHHHHTTSS--SS-----
-HHHHHHHTSS---S-----
-HHHHHHTTSS--SS-----
-HHHHHHTTSS--SS-----
-HHHHHHTTSS--SS-----
-HHHHHHTTTT--SS-----
-HHHHHTTT-S--SS-----
--HHHHHTTSSS-SS-----
-HHHHHHTTSSS-SS-----
-HHHHHHTTSSS-SS-----
-HHHHHHTTSSS-SS-----
-HHHHHHTTSSS-SS-----
-HHHHHHTT-SS-SS-----
-HHHHHHTTSSS-S------
-HHHHHHTT-S--SS-----
-HHHHHHTT-S--SS-----
-HHHHHHTT-SS-SS-----
-HHHHHHTTSSS-SS-----
-HHHHHHTT-SS-SS-----
-HHHHHHTT-SS--S-----
-HHHHHHTTSSS-SS-----
-HHHHHHTTSS---S-----
-HHHHHHTTSS--SS-----
-HHHHHTTTSSS--S-----
-HHHHHHH-SS---S-----
-HHHHHHTTSSS--S-----
-HHHHHHTTSS---S-----
-HHHHHHTTSS---S-----
-HHHHHHTTSSS-SS-----
-HHHHHHTTSSS--S-----
-HHHHHHTTSSS--S-----
-HHHHHHTT-SS--S-----
-HHHHHHTTSSS--S-----
-HHHHHHTTSSS--S-----
-HHHHHHTTTTS--S-----
-HHHHHHTTSS---S-----
-HHHHHHHTSSS--S-----
-HHHHHHTTSSS--S-----
-HHHHHHTTSSS--S-----
-HHHHHHTTSSS--S-----
-HHHHHHTTSSS-SS-----
-HHHHHHTT-SS-SS-----
-HHHHHHTT-SS--S-----
-HHHHHHHTSS--SS-----
-HHHHHHTTSSS--S-----
-HHHHHHTT-SS--S-----
-HHHHHHTT-SS-SS-----
-HHHHHHTT-SS-SS-----
-HHHHHHTTSSS-SS-----
-HHHHHHTT-SS-SS-----
-HHHHHHTTSSS-SS-----
-HHHHHHTTSS--SS-----
-HHHHHHTT-SS-SS-----
-HHHHHHTTSSS-SS-----
-HHHHHHTT-SS--S-----
-HHHHHHTT-S---S-----
-HHHHHHTT-SS--S-----
-HHHHHHTT-S---S-----
-HHHHHHTTTT---S-----
-HHHHHHTT-S---S-----
-HHHHHHTTSSS--S-----
-HHHHTTTT-SS--S-----
-HHHHHHTTSS---S-----
-HHHHHHTT-SS--S-----
-HHHHHHTT-SS--S-----
-HHHHHHTT-SS--S-----
-HHHHHHHT-SS--S-----
-HHHHHHTT-S--SS-----
-HHHHHHTT-SS-SS-----
-HHHHHHTT-S---S-----
-HHHHHHTT-SS-SS-----
-HHHHHHTT-SS-SS-----
-HHHHHHTTSSS--S-----
-HHHHHHTT-SS--S-----
-HHHHHHHT-SS-SS-----
-HHHHHHTT-SS-SS-----
-HHHHHHTTSS---S-----
-HHHHHHTTSS---S-----
-HHHHHHTT-SS--S-----
-HHHHHHTT-SS-SS-----
-HHHHHTTTSSS--S-----
-HHHHHHHTSS---SS----
-HHHHHHHTSSS--S-----
-HHHHHHTTTT---S-----
-HHHHHTTTSSS--S--S--
-HHHHHTTT-SS--S--S--
-HHHHHHTTSSS--S-----
-HHHHHHTTTTS--S-----
-HHHHHHTT-SS--S--S--
-HHHHHHTT-SS--SS----
-HHHHHHTTTTS--SS----
-HHHHHTTTSSS--S-----
-HHHHHHTTSSS--S-----
-HHHHHHTTSSS--S-----
-HHHHHHTTTTS--S-----
-HHHHHHTTSSS--S-----
-HHHHHHTTSSS--S-----
-HHHHHHTTSSS-SS-----
-HHHHHHTTTTS--SS----
-HHHHHHTT-SS--S-----
-HHHHHHTT-SS-SSS----
-HHHHHHTTSSS--S-----
-HHHHHTTTSSS--S-----
-HHHHHHTTSSS--S-----
-HHHHHTTTSSS-SS-----
-HHHHHHTTSSS--S-----
-HHHHHHTTTTS--S-----
-HHHHHHTTTTS--S-----
-HHHHHHTTTTS--S-----
-HHHHHHTTSSS--S-----
-HHHHHHTTTTS--S-----
-HHHHHHTTSSS--S-----
-HHHHHTTTTTS--S-----
-HHHHHHTT-SS-SS-----
-HHHHHHTTSSS-SS-----
-HHHHHHTT-SS--SS----
-HHHHHHTTTTS--S-----
-HHHHHHTTSSS--S-----
-HHHHHTTT-SS--S-----
-HHHHHHTTSSS--S-----
-HHHHHHTT-SS--SS----
-HHHHHHTTSSS--S-----
-HHHHHHTT-SS-SS-----
-HHHHHHTTSS---S-----
-HHHHHHTTTTS--S-----
-HHHHHHTTTTS--S-----
-HHHHHHTTTTS--S-----
-HHHHHHTTSSS--S-----
-HHHHHHTTTTS--S-----
-HHHHHHTTTTS--S-----
-HHHHHHTTTTS--S-----
-HHHHHHTTTTS--S-----
-HHHHHHTTTTS--S-----
-HHHHHTTTTTS--S-----
-HHHHHTTTTTS-SS-----
-HHHHHHTTTTS--S-----
-HHHHHHTTTTS--S-----
-HHHHHHTTTT-TTS--S--
-HHHHHTTTTTSTTS-----
-HHHHHTTTTT-TTS-----
-HHHHHTTTTT-TTS-----
-HHHHHTTTTTSTTS-----
-HHHHHTTTTTSTTS-----
-HHHHHTTTTT--SS-----
-HHHHHHTTTT-TTS-----
-HHHHHHTTTTS-SS-----
-HHHHHHTTTT--SS-----
-HHHHHHTTTTS--------
-HHHHHHTTTT---S-----
-HHHHHHTTTTS--S-----
-HHHHHTTTTTS-SS-----
-HHHHHHTTTTS-SS-----
-HHHHHHTTTTS--S-----
-HHHHHHTTTTS-SS-----
--HHHHTTTTTS--S-----
--HHHHTTTTT--SS-----
--HHHHTTTTT--SS-----
--HHHHTTTTT--SS-----
--HHHHTTTTT--SS-----
--HHHHTTTTT--SS-----
--HHHHHTT-S--SS-----
--HHHHHTT-S--SS-----
--HHHHTTTSS--SS-----
--TTGGGTTSS--SS-----
--HHHHTTT-SSTTS--S--
--HHHHTTTSSS-SS--S--
--HHHHTTTTTSTTS--S--
--HHHHTTTTT-SSS--S--
--HHHHTTTTT-TTS--S--
--HHHHTTTTT-TTS--S--
--HHHHHTTTT-TTS-----
--HHHHTTTTT-TTS-----
--HHHHTTTTT-TTS-----
--HHHHHTTTT-TTS-----
--HHHHHTTTTTTTS-----
--HHHHHTTTTTTTS-----
--HHHHHTTTT-TTS-----
--HHHHTTTTT-TTS-----
--HHHHHTTTTTTTS-----
--HHHHHTTTTTTTS-----
--HHHHTTTTT-TTS-----
--HHHHTTTTT-TTS-----
--HHHHHTTTTTTTS-----
--HHHHTTTTT-TTS-----
--HHHHTTTTT-SSS-----
--HHHHTTTTT-TTS-----
--HHHHTTTTT-TTS--S--
--HHHHHTTTT-TTS-----
--HHHHTTTTT-TTS-----
--HHHHTTTTT-TTS-----
--HHHHHHTTT-TTS-----
--HHHHHTTTT-TTS-----
--HHHHHTTTT-TTS-----
--HHHHHTTTT-TTS-----
--HHHHHTTTT-TTS-----
--HHHHHTTTTTTTS-----
--HHHHHTTTT-TTS-----
-HHHHHTTTTT-TTS-----
-HHHHHTTTTT-TTS-----
-HHHHHHTTTT-TTS-----
-HHHHHHTTTT-TTS-----
-HHHHHHTTTT-TTS-----
-HHHHHHTTTT-TTS-----
-HHHHHHTTTTTTTS-----
-HHHHHHTTTT-TTS-----
--THHHHTTTT-TT------
--THHHHTTTT-TTS-----
--HHHHTTTTT-TT------
-HHHHHHTTTT-TT------
-HHHHHHTTTTTTTS-----
-HHHHHHTTTT-TTS-----
-HHHHHHTTTT-TTS-----
-HHHHHHTTTT-TTS-----
-HHHHHHTTTT-TTS-----
--HHHHTTTTTTTTS-----
-HHHHHTTTTT-TT------
-HHHHHTTTTTTTT------
-TTHHHHTTTT-TTS-----
-HHHHHHTTTT-TTS-----
-HHHHHTTTTTTTT------
-HHHHHHTTTT-TTS-----
-HHHHHHTTTT-TTS-----
-HHHHHHTTTTTTTS-----
-HHHHHHTTTTTTTS-----
-HHHHHTTTTT-TTS-----
-HHHHHHTTTT-TTS-----
-HHHHHHTTTT-TTS-----
-HHHHHHTTTT-TT------
-HHHHHHTTTT-TT------
-HHHHHTTTTT-TT------
-HHHHHHTTTT-TTS-----
-HHHHHHTTTT-TT------
-HHHHHHTTTT-TTS-----
-HHHHHTTTTT-TTS-----
-HHHHHHTTTT-TT------
-HHHHHHTTTT-TTS-----
-HHHHHTTTTT-TTS-----
-HHHHHTTTTTTTTS-----
-HHHHHHTTTTTTTS-----
-HHHHHHTTTT-SSS-----
-HHHHHHTTTT-TT------
-HHHHHHHTTT-TT------
-HHHHHHTTTT-TT------
-HHHHHHTTTT-TT------
-HHHHHHTTTT-TT------
-HHHHHTTTTTTTTS-----
-HHHHHHTTTTTTTS-----
-HHHHHHTTTT-TTS-----
-HHHHHTTTTT-TTS-----
-HHHHHHTTTT-TTS-----
-HHHHHTTTTT-TT------
-HHHHHTTTTT-TTS-----
-HHHHHHTTTT-TTS-----
-HHHHHHTTTT-TTS-----
-HHHHHHTTTTTTTS-----
-HHHHHHTTTT-TTS-----
-HHHHHHTTTT-TTS-----
-HHHHHHTTTT-TTS-----
-HHHHHHTTTTTTTS-----
-HHHHHHTTSS-TTS-----
-HHHHHHTTTT-TTS-----
-HHHHHHTTTTTTTS-----
-HHHHHHTTTTTTTS-----
-HHHHHHTTTTTTT------
-HHHHHHTTSS-TTS-----
-HHHHHTTTSS-TTS-----
-HHHHHHTTTT-SSS-----
-HHHHHHTTTT-SSS-----
-HHHHHHTTTT-TTS-----
-HHHHHHTTTT-SSS-----
-TTHHHHTTSS-TT------
-HHHHHHTTTTTTT------
-HHHHHHTTTT-TT------
-HHHHHHTTTTTTT------
-HHHHHTTTTT-TT------
-HHHHHHTTTTTTT------
-HHHHHHTTTT-TT------
-HHHHHHTTTT-SS------
-HHHHHHTTTTTTT------
-HHHHHHTTTTTSSS-----
-HHHHHHTTTTTSS------
-HHHHHHTTTT-TT------
-HHHHHHTTTT-TT------
-HHHHHHTTTT-SSS-----
-HHHHHHTTTT-SSS-----
-HHHHHHHTTT-TT------
-HHHHHHTTTT-SS------
-HHHHHHTTTT-TTS-----
-HHHHHTTTTT-TTS-----
-HHHHHHTTTT-TT------
-HHHHHHTTTTTTT------
-HHHHHHTTTT-TTS-----
-HHHHHHTTTT-TTS-----
-HHHHHHTTTT-TTS-----
-HHHHHHTTTTTTT------
-HHHHHHTTTT-TT------
-HHHHHHTTTT-SS------
-HHHHHHTTTT-TT------
-HHHHHHTTTTTTT------
-HHHHHHTTTT-TT------
-HHHHHHTTTT-TT------
-HHHHHHTTTT-TT------
-HHHHHHTTSS-TT------
-HHHHHHTTTT-SS------
-HHHHHHTTTTTTT------
-HHHHHHTTTT-SS------
-HHHHHHTTTT-SS------
-HHHHHHTTTTTTT------
-HHHHHHTTTT-TT------
-TTHHHHTTTT-TT------
-HHHHHTTTTTTTTS-----
-HHHHHHTTTT-TT------
-HHHHHHTTTT--S------
-HHHHHHTTTT-TT------
-HHHHHHTTTT--S------
-TTHHHHTTTT-TT------
-HHHHHHTTTT-TT------
-HHHHHHTTTTTTT------
-TTHHHHTTTT-TT------
-HHHHHHTTTT-TT------
-HHHHHHTTTT-TT------
-HHHHHHTTTT-TT------
-HHHHHHTTTTTTT------
-TTHHHHTTTTTTT------
-TTHHHHTTTTTTT------
-TTHHHHTTTTTTT------
-HHHHHTTTTTTTTS-----
-HHHHHHTTTTTTT------
-HHHHHHTTTTTTT------
-HHHHHHTTTTTTTS-----
-HHHHHTTTTTTSS------
-HHHHHHTTTT-SSS-----
-HHHHHHTTTTTTTS-----
-HHHHHHTTTTTTTS-----
-HHHHHHTTTTTTTS-----
-HHHHHHTTTTTTT------
-HHHHHHTTTTTTTS-----
-HHHHHTTTTTTTT------
-HHHHHHTTTTTTT------
-HHHHHTTTTTTTTS-----
-HHHHHHTTTTSSSS-----
-HHHHHHTTTTSSS------
-HHHHHHTTTTTSSS-----
-HHHHHHTTTTTSSS-----
-HHHHHHTTTTTSS------
-HHHHHHTTTT-TT------
-HHHHHTTTTT-TT------
-HHHHHTTTTT-TT------
-HHHHHHTTTTTSS------
-HHHHHHTTTTTTTS-----
-HHHHHHTTTTTSS------
-HHHHHHTTTTTTT-S----
-TTHHHHTTTTTTT-S----
-HHHHHTTTTTTTT-S----
-HHHHHTTTTTTTTSS----
--HHHHTTTTTTTT-S----
-HHHHHTTTTTTTT-S----
-HHHHHHTTTTTTTSS----
-HHHHHHTTTTTTTSSS---
-HHHHHTTTTTTTT-SS---
-HHHHHHTTTTTTTSSS---
-HHHHHTTTTTTSSSSS---
-HHHHHHTTTTTTT-SS---
-HHHHHHTTTTTTTSSS---
-HHHHHHTTTTTTTSSS---
-HHHHHHTTTTTTTSSS---
-HHHHHHTTTTTTTSS----
-HHHHHHTTTTTSSSS----
-HHHHHHTTTTTTTSSS---
-HHHHHTTTTTTSSSSS---
-HHHHHHTTTTTTT-SS---
-HHHHHTTTTTTTT-SS---
-HHHHHHTTTTTTT-SS---
-HHHHHHTTTTTTT-SS---
-HHHHHHTTTTTTT-S----
-HHHHHHTTTTTTT-SS---
-HHHHHHTTTTTTTSSS---
-HHHHHHTTTT-SS-SS---
-HHHHHHTTTTTTT-SS---
-HHHHHHTTTTTTT-SS---
-HHHHHHTTTT-TT-SS---
-HHHHHHTTTTTTT-SS---
-HHHHHHTTTT-SSSS----
-HHHHHHTTTTTSSSS----
-HHHHHHTTTTTSSS-----
-HHHHHHTTTTSSSSS----
-HHHHHHTTTTSSSS-----
-HHHHHHTTTTTTTSS----
-HHHHHHTTTT-TTS-----
-HHHHHHTTTT-SSS-----
-HHHHHHTTTTTSSSS----
-HHHHHHTTTTTTTS-----
-HHHHHHTTTT-SSS-----
-HHHHHHTTTT-SSSS----
-HHHHHHTTTT-TTS-----
-HHHHHHTTTT--SS-----
-HHHHHHTTTT-TTS-----
-HHHHHHTTTT-TTS-----
-HHHHHHTTTT-TTS-----
-HHHHHHTTTT-TTS-----
-HHHHHHTTTT-SSS-----
-HHHHHHTTTT-SSS-----
-HHHHHHTTTT--SS-----
-HHHHHHTTTT-SSS-----
-HHHHHHTTSS-SSS-----
-HHHHHHTTTT--SS-----
-HHHHHHTTTT--SS-----
-HHHHHHTTTT-TTS-----
-HHHHHHTTTT-TTS-----
-HHHHHHTTTTTTTS-----
--HHHHHTTTT-TTS-----
-HHHHHHTTTT-TTS-----
-TTHHHHTTTT-TTSS----
-HHHHHHTTTT-TTS-----
-HHHHHHTTTT-TTS-----
--HHHHHTTTT-TTS-----
-HHHHHHTTTT-TTS-----
-HHHHHHTTTT-TT------
-HHHHHHTTTT-TTS-----
-HHHHHHTTTT-TTS-----
-HHHHHHTTTT--SS-----
-HHHHHHTTTT--SS-----
-HHHHHHTTTT-TTS-----
-HHHHHHTTTTTTTS-----
-HHHHHHTTTT-TTSS----
-HHHHHHTTTTTTTSS----
--HHHHHTTTT-SSSS----
-HHHHHHTTTTTTT-S----
-HHHHHHTTTT-TT-SS---
-HHHHHHTTTT-TT-S----
-HHHHHHTTTTTTT-S----
-HHHHHHTTTT-TT------
-HHHHHTTTTT-TT-S----
-HHHHHHTTTT-TT-SS---
-HHHHHTTTTT-TT--S---
-HHHHHTTTTT-SSS-S---
-HHHHHHTTTT-SS-SS---
-TTHHHHTTTT-TT--S---
-HHHHHHTTTT-TT--S---
-HHHHHHTTTT-TT-SS---
-HHHHHHTTTT-TT-SS---
-HHHHHHTTTTTTT-SS---
-HHHHHHTTTT-SS-SS---
-HHHHHHTTTT-TT-SS---
-HHHHHHTTTT-TT-SS---
-HHHHHHTTTT-TT-SS---
-HHHHHHTTTT-TT-SS---
-HHHHHHTTTT-TT-SS---
-HHHHHHTTTT-SS-SS---
-HHHHHHTTTT-SS-SS---
--HHHHHTTTT-TT-SS---
-HHHHHHTTTT-TT-SS---
-HHHHHHTTTT-TT-SS---
-HHHHHHTTTT-TT-SS---
-HHHHHHTTTT-TT--S---
-HHHHHHTTTTTSS--S---
--HHHHHTTTT-TT-SS---
-TTHHHHTTTT-TT-SS---
-HHHHHHTTTT-SS-SS---
-HHHHHHTTTT-TT-SS---
-HHHHHHTTTT-TT-SS---
-HHHHHHTTTT-TT-SS---
-HHHHHTTTTT-TT-SS---
-HHHHHHTTTT-TT-SS---
-HHHHHHTTTT-TT-SS---
-TTHHHHTTTT-SS-SS---
-HHHHHHTTTTTTT-SS---
-HHHHHHTTTTTTT-SS---
-HHHHHHTTTT-TT-SS---
-HHHHHHTTTT-TT-SS---
-HHHHHHTTTT-TT-SS---
-HHHHHHTTTT-TT-SS---
-HHHHHTTTTTTTT-SS---
-HHHHHHTTTT-TT-SS---
-HHHHHHTTTT-TT-SS---
-HHHHHHTTTT-TT-SS---
-HHHHHHTTTT-TT-SS---
-HHHHHHTTTT-SS-SS---
-HHHHHHTTTT-TT-SS---
-TTHHHHTTTT-TT-SS---
-HHHHHTTTTT-TT-SS---
-HHHHHHTTTT-TT-SS---
-HHHHHHTTTT-TT-SS---
-HHHHHHTTTTTSS-SS---
-HHHHHHTTTT-TT-SS---
-HHHHHHTTTT-TT-SS---
-HHHHHHTTTT-SSSSS---
-HHHHHHTTTT--S-SS---
-HHHHHHTTTT--SSSS---
-HHHHHHTTTTTTT-SS---
-HHHHHHTTTT-TT-SS---
-HHHHHHTTTT-SS-SS---
-HHHHHHTTTT-TT-SS---
-HHHHHHTTTT--S-SS---
-HHHHHHTTTT-SS-S----
-HHHHHHTTTT-TTSSS---
-HHHHHHTTTT-TT-SS---
-HHHHHHTTTT-TT-SS---
-HHHHHHTTTT-TT-SS---
-HHHHHHTTTT-TT-SS---
-HHHHHHTTTT-TT-SS---
-HHHHHHTTTT-SS-SS---
-HHHHHHTTTT-TT-SS---
-HHHHHHTTTT-SS-SS---
-HHHHHHTTTT-TT-SS---
-HHHHHHTTTT-TT-SS---
-HHHHHHTTTT-TT-SS---
-HHHHHHTTTT-TT-SS---
-HHHHHHTTTT-TT-SS---
-HHHHHHTTTT-TT-SS---
-HHHHHTTTTT-TT-SS---
-HHHHHHTTTT-TT-SS---
-HHHHHHTTTT-TT-SS---
-HHHHHHTTTT-TT-SS---
-HHHHHHTTTT-TT-SS---
-HHHHHHTTTT-TT-SS---
-HHHHHHTTTT-TT-SS---
-HHHHHHTTTT-TT-SS---
-HHHHHHTTTT-TT-SS---
-HHHHHHTTTT-TT-SS---
-HHHHHHTTTT-TT-SS---
-HHHHHHTTTTTTT-SS---
-HHHHHHTTTTTTT-SS---
-HHHHHHTTTT-TT-SS---
-HHHHHHTTTT-TT-SS---
-HHHHHHTTTT-TT-SS---
-HHHHHHTTTTTTTSSS---
-HHHHHHTTTT-TT-SS---
-HHHHHHTTTT-TT-SS---
-HHHHHHTTTT-TT-SS---
-HHHHHHTTTT-TT-SS---
-HHHHHHTTTT-TT-SS---
-HHHHHTTTTT--S-SS---
-HHHHHTTTTT-TT-SS---
-HHHHHHTTSS-SS-SS---
-HHHHHHTTTT-SS-SS---
-HHHHHHTTTT-SS-SS---
-HHHHHHTTTT-SS-SS---
-HHHHHHTTTT-SS-SS---
-HHHHHHTTTT--S-SS---
-HHHHHHTTTT-TT-SS---
-HHHHHHTTTT-TT-SS---
-HHHHHHTTTT-TT-SS---
-HHHHHHTTTT-TT-SS---
-HHHHHHTTTT-TT-SS---
-HHHHHHTTTTTTT-SS---
-HHHHHHTTTT-TT-SS---
-HHHHHHTTTT-TT-SS---
-HHHHHHTTTT-TT-SS---
-HHHHHHTTTT-TT-SS---
-HHHHHHTTTT-TT-SS---
-HHHHHHTTTT-TT-SS---
-HHHHHHTTTT-TT-SS---
-HHHHHHTTTT-TT-SS---
-HHHHHHTTTT-TT-SS---
-HHHHHHTTTT-TT-SS---
-HHHHHHTTTT-TT-SS---
-HHHHHHTTTT-TT-SS---
-HHHHHHTTTT-TT-SS---
-TTHHHHTTTT-TT-SS---
-HHHHHHTTTT-TT-SS---
-HHHHHHTTTT-TT-SS---
-HHHHHHTTTT-TT-SS---
-HHHHHHTTTT-TT-SS---
-HHHHHHTTTT-TT-SS---
--HHHHHTTTT-TT-SS---
-HHHHHHTTTT-TT-SS---
-HHHHHHTTTT-TT-SS---
-HHHHHHTTTT-TT-SS---
-HHHHHHTTTT-TT-SS---
-HHHHHHTTTT-TT-SS---
-HHHHHTTTTT-TT-SS---
-HHHHHHTTTT-TT-SS---
-HHHHHHTTTTTTT-SS---
-HHHHHHTTTT-TT-SS---
-HHHHHHTTTT--S-SS---
-HHHHHHTTTT--S-SS---
-HHHHHHTTTT-TT-SS---
-HHHHHHTTTT-TT-SS---
-HHHHHHTTTT-TT-SS---
-HHHHHHTTTT-TT-SS---
-HHHHHTTTTTTTT-SS---
-HHHHHHTTTT-TT-SS---
-HHHHHHTTTT-TT-SS---
-HHHHHHTTTT-TT-SS---
-HHHHHHTTTT-TT-SS---
-HHHHHHTTTT-TT-SS---
-HHHHHHHTTT--S-SS---
-HHHHHHTTTT-SS-SS---
-HHHHHHTTTT-SS-SS---
-HHHHHTTTTT-TT-SS---
-HHHHHHTTTT-TT-SS---
-HHHHHTTTTT-TT-SS---
-HHHHHHTTTT-TT-SS---
-HHHHHHTTTT-TT-SS---
-HHHHHHTTTT-TT-SS---
-HHHHHHTTTT-TT-SS---
-HHHHHHTTTT-TT-SS---
-HHHHHHTTTT-TT-SS---
-HHHHHHTTTT-TT-SS---
-HHHHHTTTTT-TT-SS---
-HHHHHHTTTT-TT-SS---
-HHHHHHTTSS-TT-SS---
-HHHHHHTTTTTTT-SS---
-HHHHHHTTTT-SS-SS---
-HHHHHHTTTT-SSSSS---
-HHHHHHTTSS-TT--S---
-HHHHHHTTTT-SS-SS---
-HHHHHHTTTT-TT--S---
-HHHHHHTTTT-TT-SS---
-HHHHHHTTTT-TT-SS---
-HHHHHHTTTTTTT-SS---
-HHHHHHTTTTTTT-SS---
-HHHHHHTTTT-TT-SS---
-HHHHHHTTTT-TT-SS---
-HHHHHHTTTTTTT------
-HHHHHHTTTT-TT-S----
-HHHHHHTTTTTTT--S---
-HHHHHTTTTT-TT--S---
-HHHHHHTTTTTTT-SS---
-HHHHHTTTTT-TT-SS---
-HHHHHHTTTT-TT-SS---
-HHHHHTTTTT-TT--S---
-HHHHHHTTTT-TT-SS---
-HHHHHHTTTT-TT--S---
-HHHHHHTTTT-TT-SS---
-HHHHHHTTTTTTT--S---
-HHHHHHTTTTTTT-SS---
-HHHHHHTTTT-TT--S---
-HHHHHHTTTT-TT--S---
-HHHHHHTTTT-TT-SS---
-HHHHHHTTTT-TT--S---
-HHHHHHTTTT-SS--S---
-HHHHHHTTTTTTT--S---
-HHHHHTTTTT-SS--S---
-HHHHHHTTTT-TT--S---
-HHHHHHTTTTTTT--S---
-HHHHHHTTTT-SS--S---
-HHHHHHTTTT-TT--S---
-HHHHHTTTTT-TT--S---
-HHHHHHTTTT-TT-SS---
-HHHHHHTTTT-TT--S---
-HHHHHHTTTTTTT--S---
-HHHHHHTTTT-SS-SS---
-HHHHHHTTTT-TT-SS---
-HHHHHHTTTTTTT-SS---
-HHHHHHTTTTTTT-SS---
-HHHHHHTTTT-TT--S---
-HHHHHHTTTTTTT-SS---
-HHHHHHTTTTTTT-SS---
-HHHHHHTTTTTTT-SS---
-HHHHHHTTTT-TT-SS---
-HHHHHTTTTT-TT--S---
-HHHHHTTTTT-TT--S---
-HHHHHHTTTTTTT--S---
-HHHHHTTTTT-TT--S---
-HHHHTTTTTTTTT-SS---
-HHHHTTTTTT-TT-SS---
-THHHHTTTTT-TT-SS---
-HHHHHTTTSS-TT-SS---
-HHHHHHTTTT-SS--S---
-HHHHHHTTTT-TT--S---
-HHHHHHTTTT-TT-SS---
-HHHHHHTTTT-TT--S---
-HHHHHHTTTT-TT--S---
-HHHHHHTTSS-TT--S---
-HHHHHHTTTT-TT--S---
-HHHHHHTTTT-TT-SS---
-HHHHHTTTTT-TT-SS---
-HHHHHHTTTTTTT-SS---
-HHHHHHTTTTTTT-SS---
-HHHHHHTTTT-TT-SS---
-HHHHHHHTTT-TT-SS---
-HHHHHHTTTT-TT-SS---
-HHHHHHHTTT-TT-SS---
-HHHHHHTTTT-SS-SS---
-HHHHHHTTTT-TTSSS---
-HHHHHHTTTTTTT-SS---
-HHHHHHTTTTTTT-SS---
-HHHHHHHTTT-TT-SS---
-HHHHHHTTTTTSS--S---
-HHHHHTTTTT-TT--S---
-HHHHHHTTTT-TT-SS---
-HHHHHTTTTTTTT-SS---
-HHHHHTTTTT-SS--S---
-HHHHHHTTTTTTT-S----
-HHHHHHHTTTTTT-S----
-TTHHHHTTTT-TT-S----
-HHHHHTTTTT-SS------
-HHHHHHTTTTTTT------
-HHHHHHTTTTTTT-S----
-HHHHHHTTTT-TT------
-HHHHHHTTTT-TT------
-HHHHHHTTTT-TT------
-HHHHHHTTTTTSS------
-HHHHHHTTTT-TT------
-HHHHHHTTTTTTT------
-HHHHHHTTTT-TT------
-HHHHHHTTTT-SS------
-HHHHHHTTTTTTT------
-HHHHHTTTTT-TT------
-HHHHHHTTTT-TT-S-S--
-HHHHHHTTTT-TT-S----
-HHHHHTTTTT-SS-S----
-HHHHHTTTTT-TT------
-HHHHHHTTSS-TT------
-HHHHHTTTTT-TT------
-HHHHHHTTTT-TT------
-TTHHHHTTTT-TT------
-HHHHHHTTTTTTT------
-HHHHHHTTTT-TT------
-HHHHHHTTTT-TT------
-HHHHHHTTTT-TT------
-HHHHHHTTTT-SS------
-HHHHHHTTTT-SS------
-HHHHHHTTTT-TT------
-HHHHHHTTTT-TT------
-HHHHHHTTTT-TT--S---
-HHHHHHTTTTTSS-S----
-HHHHHHTTTT-TT-S----
-HHHHHHTTTT-TT-S----
-HHHHHHTTTT-TT------
-HHHHHHTTTT-TT------
-HHHHHHTTTT-TT------
-HHHHHHTTTT-TT-S----
-HHHHHHTTTTTTTT-----
-HHHHHHTTTT-TTT--S--
-HHHHHHTTTT-TT------
-HHHHHHTTTT-TT------
-HHHHHHTTTT-TT-S----
-HHHHHHTTTT-TTTS----
-HHHHHHTTTT-TT-S-S--
-HHHHHHTTTT-TT-S-S--
-HHHHHHTTTT-TT-S-S--
-HHHHHHTTTTTTT---S--
-HHHHHHTTTT-TT---S--
-HHHHHTTTTT-TT-S-S--
-HHHHHHTTTT-TT---S--
-HHHHHHTTTT-TT-S-S--
-HHHHHHTTTTTTT-S-S--
-HHHHHHTTTT-TT-S----
-HHHHHHTTTT-TTTS----
-HHHHHHTTTT-TT-S----
-HHHHHHTTTTTTT-S----
-HHHHHTTTTT-TTT--S--
-HHHHHTTTTT-TT-S----
-HHHHHHTTTT-TT-S-S--
-HHHHHHTTTT-TT------
-HHHHHTTTTT-TT-S----
-HHHHHHTTTT-TT-S----
-HHHHHHTTTT--S-S----
-HHHHHHTTTT-TT-S-S--
-HHHHHHTTTTTTTTS-S--
-HHHHHHTTTT-TTTS----
-HHHHHHTTSS-TT-S----
-HHHHHHTTTT-TT-S----
-HHHHHHTTTT-TT-S-S--
-HHHHHHTTTTTTT-SS---
-HHHHHHTTTT-TT-TTS--
-HHHHHHTTTT-TT-TT---
-HHHHHHTTTT-TTTTT---
--HHHHHTTTT-TT-TT---
-HHHHHHTTTTTTTTSS---
-HHHHHHTTTT-SS-TT---
-HHHHHHTTTT-TTTTT---
-HHHHHHTTTT-TT-TT---
-HHHHHHTTTT-TTTTT---
-HHHHHHTTTT-TTTTT---
-HHHHHHTTTT-TT-TT---
-HHHHHHTTTT-TTTTT---
-HHHHHHTTTT-TT-TT---
-HHHHHHTTTT-TT------
-HHHHHHTTTT-TT---TT-
-THHHHTTTTT-TT------
-GGGGGGGTTT-TT------
-GGGGGGGTTT-TT------
-HHHHHHTTTT-TT------
-HHHHHTTTTT-TT------
-HHHHHHTTSS-TT------
-HHHHHHTTTT-TTT-----
-HHHHHHTTTT-TT------
-HHHHHHTTTTTTT---S--
-HHHHHTTTTTTTT------
-HHHHHHTTTT-TT------
-HHHHHHTTTT-TT------
-HHHHHHTTTT-TT------
-HHHHHHTTTT-TT------
-HHHHHHTTTT-TTT-----
-HHHHHHTTTT-TT------
-HHHHHHTTTT-TT------
-HHHHHTTTTT-TT------
-HHHHHHTTTTTTT------
[truncated: 20,014 more chars]
