# Supplementary material for: Unfolding of α-helical 20-residue poly-glutamic acid analyzed by multiple runs of canonical molecular dynamics simulations
Source: PeerJ. 2018 May 15;6:e4769. doi: 10.7717/peerj.4769 (PMC5958886; doi:10.7717/peerj.4769)
Supplement: Supplemental Information 5 — The data includes the two initial structures and trajectories of secondary structural elements of all the residues in all the snapshots generated in this study. All the figures and tables in this manuscript were generated based on this raw data. [file peerj-06-4769-s005.gz › ss_trajectory/Ide/ide13.txt]

-HHHHHHHHHHHHHHHHHT-
-HHHHHHHHHHHHHHHHHH-
-HHHHHHHHHHHHHHHHHH-
-HHHHHHHHHHHHHHHHHH-
-HHHHHHHHHHHHHHHHHH-
-HHHHHHHHHHHHHHHHHT-
-TTHHHHHHHHHHHHHHHH-
-HHHHHHHHHHHHHHHHHH-
-HHHHHHHHHHHHHHHHHH-
-HHHHHHHHHHHHHHHHHH-
-HHHHHHHHHHHHHHHHHH-
-HHHHHHHHHHHHHHHHH--
-HHHHHHHHHHHHHHHHHH-
-TTHHHHHHHHHHHHHHHH-
--SHHHHHHHHHHHHHHHH-
--SHHHHHHHHHHHHHHHH-
--SHHHHHHHHHHHHHHHH-
-TTHHHHHHHHHHHHHHHH-
-TTHHHHHHHHHHHHHHHH-
--SHHHHHHHHHHHHHHHH-
-TTHHHHHHHHHHHHHHTT-
--SHHHHHHHHHHHHHHTT-
-TTHHHHHHHHHHHHHHHT-
--STTHHHHHHHHHHHHTT-
-TTHHHHHHHHHHHHHTT--
-TTHHHHHHHHHHHHHHTT-
-TTHHHHHHHHHHHHHTT--
-TTHHHHHHHHHHHHHHHT-
-TTHHHHHHHHHHHHHHHH-
-TTHHHHHHHHHHHHHHHH-
-TTHHHHHHHHHHHHHHHH-
-TTHHHHHHHHHHHHHHHT-
-TTHHHHHHHHHHHHHHHT-
--SHHHHHHHHHHHHHHHH-
-TTHHHHHHHHHHHHHHHH-
-TTHHHHHHHHHHHHHHHH-
--SHHHHHHHHHHHHHHHH-
---HHHHHHHHHHHHHHHH-
--SHHHHHHHHHHHHHHHH-
-TTTTHHHHHHHHHHHHHH-
-TTHHHHHHHHHHHHHHHH-
-TTHHHHHHHHHHHHHHHH-
-TTHHHHHHHHHHHHHHTT-
-TTHHHHHHHHHHHHHHTT-
-TTHHHHHHHHHHHHHHHT-
-TTHHHHHHHHHHHHHHHH-
-TTHHHHHHHHHHHHHHHH-
--SHHHHHHHHHHHHHHH--
-TTHHHHHHHHHHHHHHHT-
-TTHHHHHHHHHHHHHHHH-
-TTHHHHHHHHHHHHHHHH-
-TTHHHHHHHHHHHHHHTT-
-TTHHHHHHHHHHHHHHTT-
--SHHHHHHHHHHHHHHHH-
-TTHHHHHHHHHHHHHTT--
-TTHHHHHHHHHHHHHHHH-
-TTHHHHHHHHHHHHHHHH-
---THHHHHHHHHHHHTTT-
---HHHHHHHHHHHHHHHH-
-TTHHHHHHHHHHHHHHTT-
--STHHHHHHHHHHHHHHH-
--STHHHHHHHHHHHHHHH-
---THHHHHHHHHHHHHTT-
---THHHHHHHHHHHHHTT-
--STHHHHHHHHHHHHHHH-
----HHHHHHHHHHHHHHH-
----HHHHHHHHHHHHHHH-
----HHHHHHHHHHHHHHH-
----TTHHHHHHHHHHHTT-
----HHHHHHHHHHHHHHH-
----HHHHHHHHHHHHHHH-
----HHHHHHHHHHHHHHT-
----HHHHHHHHHHHHHTT-
----HHHHHHHHHHHHHTT-
----TTHHHHHHHHHHHTT-
----HHHHHHHHHHHHHTT-
----HHHHHHHHHHHHHTT-
----HHHHHHHHHHHHHT--
----HHHHHHHHHHHHHS--
----HHHHHHHHHHHHHHH-
----HHHHHHHHHHHHHHT-
--S-HHHHHHHHHHHHHT--
--S-HHHHHHHHHHHHHHT-
----HHHHHHHHHHHHHTT-
--S-HHHHHHHHHHHHTT--
--S-HHHHHHHHHHHHHTT-
----HHHHHHHHHHHHHHH-
----HHHHHHHHHHHHHHT-
--S-HHHHHHHHHHHHHHT-
--S-HHHHHHHHHHHHHHT-
--S-HHHHHHHHHHHHHTT-
--S-HHHHHHHHHHHHHTT-
--S-HHHHHHHHHHHHHHH-
--S-HHHHHHHHHHHHHHT-
--S-HHHHHHHHHHHHHHH-
--S-HHHHHHHHHHHHHTT-
--S-HHHHHHHHHHHHHTT-
--S-HHHHHHHHHHHHHHH-
--S-HHHHHHHHHHHHHHH-
--S-HHHHHHHHHHHHHHT-
--S-HHHHHHHHHHHHHTT-
--S-HHHHHHHHHHHHHHT-
--S-HHHHHHHHHHHHHHH-
--S-HHHHHHHHHHHHHHH-
--S-HHHHHHHHHHHHHH--
--S-HHHHHHHHHHHHHHT-
--S-HHHHHHHHHHHHHHT-
--S-HHHHHHHHHHHHHH--
--S-HHHHHHHHHHHHHH--
--S-HHHHHHHHHHHHHHT-
--S-HHHHHHHHHHHHHHT-
--S-HHHHHHHHHHHHHHT-
--S-HHHHHHHHHHHHHH--
----HHHHHHHHHHHHHTT-
----HHHHHHHHHHHHHTT-
--S-HHHHHHHHHHHHHTT-
--SSHHHHHHHHHHHHHTT-
----HHHHHHHHHHHHHTT-
----HHHHHHHHHHHHHTT-
----HHHHHHHHHHHHTT--
----HHHHHHHHHHHHHTT-
--S-HHHHHHHHHHHHHTT-
--S-HHHHHHHHHHHHHHH-
----HHHHHHHHHHHHHTT-
----HHHHHHHHHHHHHTT-
----HHHHHHHHHHHHHTT-
----HHHHHHHHHHHHHTT-
----HHHHHHHHHHHHHHH-
----HHHHHHHHHHHHHHT-
----HHHHHHHHHHHHHTT-
----HHHHHHHHHHHHHTT-
----HHHHHHHHHHHHHTT-
----HHHHHHHHHHHHHHH-
----HHHHHHHHHHHHHH--
----HHHHHHHHHHHHHH--
----HHHHHHHHHHHHHHH-
----TTHHHHHHHHHHTT--
----HHHHHHHHHHHHHH--
----HHHHHHHHHHHHHHH-
--S-HHHHHHHHHHHHHHH-
--S-HHHHHHHHHHHHHHH-
--S-HHHHHHHHHHHHHHH-
--S-HHHHHHHHHHHHHHH-
----HHHHHHHHHHHHHTT-
--S-HHHHHHHHHHHHHHH-
--S-HHHHHHHHHHHHHHH-
--S-HHHHHHHHHHHHHHH-
--S-HHHHHHHHHHHHHTT-
--S-HHHHHHHHHHHHHHH-
--S-HHHHHHHHHHHHHHH-
--S-HHHHHHHHHHHTTTT-
--S-HHHHHHHHHHHHTT--
----HHHHHHHHHHHHTT--
----HHHHHHHHHHHHHHH-
----HHHHHHHHHHTTGGG-
----HHHHHHHHHHH-TTT-
----HHHHHHHHHHHTTTT-
----HHHHHHHHHHHTTTT-
----HHHHHHHHHHHTTTT-
----HHHHHHHHHHHTTTT-
----HHHHHHHHHHHTTTT-
----HHHHHHHHHHHHHHH-
----HHHHHHHHHHHHHHH-
----HHHHHHHHHHHHHHH-
----HHHHHHHHHHHHHHH-
----HHHHHHHHHHHHHHH-
----HHHHHHHHHHHHHHH-
----HHHHHHHHHHHHHHT-
----HHHHHHHHHHHHHTT-
---HHHHHHHHHHHHHHHH-
---THHHHHHHHHHHHHHH-
---SHHHHHHHHHHHHHHT-
---SHHHHHHHHHHHHHTT-
---THHHHHHHHHHHHHHH-
----HHHHHHHHHHHHHHH-
----HHHHHHHHHHHHHHH-
----TTTTHHHHHHHHHTT-
---SHHHHHHHHHHHHHHH-
----HHHHHHHHHHHHHHH-
---SHHHHHHHHHHHHHHH-
----HHHHHHHHHHHHHTT-
----HHHHHHHHHHHHHTT-
----HHHHHHHHHHHHHTT-
----HHHHHHHHHHHHHTT-
----HHHHHHHHHHHHHHH-
---SHHHHHHHHHHHHHTT-
----HHHHHHHHHHHHHHH-
----HHHHHHHHHHHHHHH-
---THHHHHHHHHHHHHTT-
--SSHHHHHHHHHHHHHHH-
--TTHHHHHHHHHHHHHHH-
--SSHHHHHHHHHHHHHTT-
--TTHHHHHHHHHHHHHTT-
--TTHHHHHHHHHHHHHHH-
--SSHHHHHHHHHHHHHHH-
--TTHHHHHHHHHHHHHHH-
--SSHHHHHHHHHHHHHHH-
--SSHHHHHHHHHHHHHHH-
--SSHHHHHHHHHHHHHHH-
--TTHHHHHHHHHHHHHHH-
--SSHHHHHHHHHHHHHHH-
--SSHHHHHHHHHHHHHHH-
--SSHHHHHHHHHHHHHHH-
--TTHHHHHHHHHHHHHHH-
--TTHHHHHHHHHHHHHHH-
--TTHHHHHHHHHHHHHHH-
--SSHHHHHHHHHHHHHHH-
--TTHHHHHHHHHHHHHH--
--TTTHHHHHHHHHHHHHH-
--TTTHHHHHHHHHHHHHH-
--STTHHHHHHHHHHHHHH-
--TTTHHHHHHHHHHHHHH-
--TTSHHHHHHHHHHHHHH-
--GGGHHHHHHHHHHHHHH-
--SSTHHHHHHHHHHHHHH-
--TTHHHHHHHHHHHHHHH-
--TTHHHHHHHHHHHHHHH-
--TTHHHHHHHHHHHHHHH-
--SSHHHHHHHHHHHHHHH-
--TTHHHHHHHHHHHHHHH-
--TTHHHHHHHHHHHHHHH-
--TTHHHHHHHHHHHHHHH-
--TTHHHHHHHHHHHHHHH-
--SSHHHHHHHHHHHHHHH-
--SSHHHHHHHHHHHHHHH-
--TTHHHHHHHHHHHHHHT-
--SSHHHHHHHHHHHHHHH-
--TTHHHHHHHHHHHHHHH-
--TTHHHHHHHHHHHHHHH-
--TTHHHHHHHHHHHHHHH-
--TTHHHHHHHHHHHHHHH-
--SSHHHHHHHHHHHHHHH-
--SSHHHHHHHHHHHHHHH-
--SSHHHHHHHHHHHHHHH-
--SSHHHHHHHHHHHHHHH-
--SSHHHHHHHHHHHHHTT-
--SSHHHHHHHHHHHHHHH-
--TTHHHHHHHHHHHHHHH-
--TTHHHHHHHHHHHHHHH-
--TTTTHHHHHHHHHHHHH-
--TTHHHHHHHHHHHHHHH-
--TTHHHHHHHHHHHHHHH-
--TTHHHHHHHHHHHHHHH-
--TTHHHHHHHHHHHHHTT-
--TTHHHHHHHHHHHHHHH-
--TTHHHHHHHHHHHHHHH-
--SSHHHHHHHHHHHHHHH-
--SSHHHHHHHHHHHHHTT-
--SSHHHHHHHHHHHHHHH-
--SSHHHHHHHHHHHHHTT-
--TTHHHHHHHHHHHHHHH-
--TTHHHHHHHHHHHHHHH-
--TTHHHHHHHHHHHHHHH-
--TTHHHHHHHHHHHHHTT-
--TTHHHHHHHHHHHHTT--
--TTHHHHHHHHHHHHTT--
-GGGHHHHHHHHHHHHHHT-
--TTHHHHHHHHHHHHHT--
--TTHHHHHHHHHHHHHH--
--TTHHHHHHHHHHHHHT--
--TTHHHHHHHHHHHHHTT-
--TTHHHHHHHHHHHHHTT-
--TTHHHHHHHHHHHHHTT-
--TTHHHHHHHHHHHHHTT-
--TTHHHHHHHHHHHHHHH-
--TTHHHHHHHHHHHHHHH-
--TTHHHHHHHHHHHHHTT-
--TTHHHHHHHHHHHHTTT-
--TTHHHHHHHHHHHHHTT-
--TTHHHHHHHHHHHHHTT-
--TTHHHHHHHHHHHHHTT-
--TTHHHHHHHHHHHHHTT-
--TTHHHHHHHHHHHHHTT-
--TTHHHHHHHHHHHHHTT-
--TTHHHHHHHHHHHHHTT-
--SSHHHHHHHHHHHHHTT-
--TTHHHHHHHHHHHHTT--
--S-HHHHHHHHHHHHHTT-
--TTHHHHHHHHHHHHHTT-
--TTHHHHHHHHHHHHHTT-
--TTHHHHHHHHHHHHHT--
--TTHHHHHHHHHHHHHTT-
--TTHHHHHHHHHHHHHTT-
--SSHHHHHHHHHHHHHTT-
--TTHHHHHHHHHHHHHHH-
--TTHHHHHHHHHHHHHTT-
--TTHHHHHHHHHHHHGGG-
--TTHHHHHHHHHHHHHT--
--TTHHHHHHHHHHHHHTT-
--TTHHHHHHHHHHHHHHH-
--TTHHHHHHHHHHHHHHH-
--TTHHHHHHHHHHHHTTT-
--TTHHHHHHHHHHHHHHH-
--TTHHHHHHHHHHHHHHH-
--TTHHHHHHHHHHHHHHH-
--TTHHHHHHHHHHHHHHH-
--TTHHHHHHHHHHHHHHH-
--TTHHHHHHHHHHHHHTT-
--TTHHHHHHHHHHHHHTT-
--TTHHHHHHHHHHHHTT--
--TTHHHHHHHHHHHHTTT-
--SSHHHHHHHHHHHHTT--
--TTHHHHHHHHHHHGGG--
--TTHHHHHHHHHHHHTT--
--TTHHHHHHHHHHHGGG--
--TTHHHHHHHHHHHGGG--
--TTHHHHHHHHHHHHTT--
--TTHHHHHHHHHHHHTT--
--TTHHHHHHHHHHHHTT--
--TTHHHHHHHHHHHHHT--
--TTHHHHHHHHHHHHHH--
-GGGHHHHHHHHHHHHHT--
--TTHHHHHHHHHHHHTT--
--TTHHHHHHHHHHHHHH--
--TTHHHHHHHHHHHHTT--
--TTHHHHHHHHHHHGGG--
--SSHHHHHHHHHHHTT---
--TTHHHHHHHHHHHHTT--
--TTHHHHHHHHHHHHHT--
--SSHHHHHHHHHHHHTT--
--TTHHHHHHHHHHHHTT--
--TTHHHHHHHHHHHHHTT-
--TTHHHHHHHHHHHHHTT-
--TTHHHHHHHHHHHHHS--
--SSHHHHHHHHHHHHSS--
--TTHHHHHHHHHTTSSS--
--TTHHHHHHHHHHHSSS--
--TTHHHHHHHHHTTSSS--
--SSHHHHHHHHTTTSSS--
--TTHHHHHHHHHHHHSS--
--TTGGGTHHHHHTTTSS--
--TTGGGTHHHHHTT--S--
--TTTTTTHHHHHTTS-S--
--SSTTTTHHHHHTTS-S--
--TTTGGGHHHHHHT-SS--
--TTHHHHHHHHHHTTTT--
--TTSTTTHHHHHHHHTT--
--TTGGGSHHHHHHHHTT--
--TTGGGTHHHHHHHHTT--
--TTSTTTHHHHHHHHTT--
--TTGGGTHHHHHHHHHH--
--TTHHHHHHHHHHHHHT--
--TTHHHHHHHHHHHHHT--
-GGGGGGTHHHHHHHHHT--
-GGGGGGGHHHHHHHHHT--
-THHHHHTHHHHHHHHHT--
-THHHHTTHHHHHHHHHS--
-HHHHHHTHHHHHHHHHS--
-HHHHHHHHHHHHHHHHS--
-THHHHTTHHHHHHHHHH--
-THHHHTHHHHHHHHHHT--
-THHHHTTHHHHHHHHHT--
-GGGGTTTHHHHHHHHHH--
-GGGGSTTHHHHHHHHHH--
-GGGGSSSHHHHHHHHHH--
-GGGGTTTHHHHHHHHHH--
--GGGTTTHHHHHHHHHT--
-GGGGTTTHHHHHHHHHT--
-GGGGTTTHHHHHHHHTT--
-GGGGTTTHHHHHHHHTT--
-GGGGTTTHHHHHHHHTT--
-GGGGTTTHHHHHHHGGG--
-GGGGTTTHHHHHHHHTT--
-THHHHTTHHHHHHHHHT--
-GGGGTTT-HHHHHHHHH--
-GGGGTTTTHHHHHHHHH--
-GGGGTTTHHHHHHHHHH--
-GGGGTTTHHHHHHHHHH--
-TTTTTSSTHHHHHHHHHT-
-GGGGTTTHHHHHHHHHT--
-GGGGTTTHHHHHHHHTT--
-GGGGTTTHHHHHHHHHHH-
-GGGGTTTHHHHHHHHHH--
-THHHHTTHHHHHHHHHTT-
-GGGGTTTHHHHHHHHHHH-
-THHHHTTHHHHHHHHHHH-
-HHHHTTTHHHHHHHHGGG-
-GGGTSTTHHHHHHHHHTT-
-HHHHHTTHHHHHHHHTTT-
-GGGGTTTHHHHHHHHHHH-
-GGGGTTTHHHHHHHHSS--
-TTTTTTTHHHHHHHHTT--
-GGGSSSSHHHHHHHHTS--
-GGGGTSSHHHHHHGGGS--
-GGGGTTTHHHHHHHHTT--
-GGGGTTTHHHHHHHHHHH-
-GGGGTTTHHHHHHHHHH--
-THHHHTTHHHHHHHHHHT-
-HHHHTTTHHHHHHHHHHT-
-HHHHTTTHHHHHHHHHHT-
-HHHHTTTHHHHHHHHHHT-
-TTTSSTTHHHHHHHHHHT-
-TTGGGTTHHHHHHHHHHH-
-TTTTTTTHHHHHHHHHTT-
-TTGGGTTHHHHHHHHHHT-
-HHHHHTTHHHHHHHHHTT-
-GGGSSTTHHHHHHHHHTT-
-HHHHTTTHHHHHHHHHTT-
-GGGTTTTHHHHHHHHHTT-
-GGGTTTTHHHHHHHHHTT-
-GGGGGTTHHHHHHHHHTT-
-GGGGGTTHHHHHHHHHHT-
-GGGTTTTHHHHHHHHHHT-
-GGGTTTTHHHHHHHHHTT-
-GGGTTTTHHHHHHHHHHT-
-GGGGTTTHHHHHHHHGGG-
-HHHHTTTHHHHHHHHTT--
-HHHHHTTHHHHHHHHTT--
-GGGSSTTHHHHHHHHHT--
-GGGSSTTHHHHHHHHTT--
-GGGGTTTHHHHHHHHTT--
-GGGGGSSHHHHHHHHTT--
-GGGGTTTHHHHHHHHTT--
-GGGGTTTHHHHHHHHHT--
-GGGGSTTHHHHHHTTTT--
-HHHHTTTHHHHHHTTSS--
-HHHHTTTHHHHHHTTTS--
-GGGG-TTHHHHHHHHHS--
-TTTTSTTHHHHHHTTTT--
-THHHHTTHHHHHHTTTS--
--GGGTTTHHHHHHHHTS--
-TTTTTTTHHHHHHHHHS--
--GGGGTTHHHHHHHHTS--
--GGGTTTHHHHHHHHTS--
--GGGSSSHHHHHHHHTS--
--HHHHTTHHHHHHHHTS--
--HHHHTTHHHHHHHHTS--
--HHHHTTHHHHHHHHTS--
--GGGTSSHHHHHHHHTS--
--GGGTTTHHHHHHHHTS--
--GGGTTTHHHHHHHHTS--
--HHHHTTHHHHHHHHTS--
--HHHHSSHHHHHHHHTS--
--STTTTTHHHHHHHHTS--
--GGGTTTHHHHHHHHTS--
--HHHHTTHHHHHHHHTS--
--HHHHSSHHHHHHHHTS--
--GGGTTTHHHHHHHHTS--
--GGGTTTHHHHHHTTTT--
--GGGTTTHHHHHHHHTS--
--HHHHTTHHHHHHHHTS--
--GGGTTTHHHHHHHHTS--
--HHHHTTHHHHHHHHTS--
--HHHHTTHHHHHHHHTS--
--HHHHTTHHHHHHTTSS--
--GGGTTTHHHHHHHHSS--
--HHHHTTHHHHHHHHTS--
--HHHHTTHHHHHHHHHS--
--HHHHTTHHHHHHHHTS--
--HHHHTTHHHHHHHHTS--
--HHHHTTHHHHHHHHSS--
--GGGTTTHHHHHHHHSS--
--GGGTTTHHHHHHHTSS--
--GGGTTTHHHHHHHHTS--
--GGGTTTHHHHHHHHSS--
--GGGTTTHHHHHHHHSS--
--HHHHTTHHHHHHHHHS--
--GGGTTTHHHHHHHHSS--
--HHHHTTHHHHHHHHHH--
--HHHHTTHHHHHHTTTS--
--HHHHTTHHHHHHTTTS--
--HHHHTTHHHHHHTTTT--
--HHHHTTHHHHHHTTTS--
--HHHHTTHHHHHHHHHT--
--HHHHHHHHHHHHHHHT--
--HHHHTSHHHHHHHHHT--
--HHHHTTHHHHHHHHHT--
--HHHHTTHHHHTHHHHT--
--HHHHTSHHHHTHHHHT--
--HHHHTTHHHHTHHHHT--
--HHHHTTHHHHSHHHHT--
--HHHHTTHHHHHHHHHT--
--HHHHTTHHHHHHHHHT--
--HHHHTTHHHHHHTTTT--
--HHHHTTHHHHHHTTTT--
--HHHHTTHHHHHHTTTT--
--HHHHTTHHHHHHHHHS--
--HHHHTTHHHHHHHHHH--
--HHHHTTHHHHHHHHTT--
--TTTTTSHHHHHHHHHH--
--GGGGGTHHHHHHHHTT--
--GGGGGGHHHHHHHHHH--
--HHHHTTHHHHHHHHTT--
--TTTGGGHHHHHHHHHH--
--TTTGGGHHHHHHHHHH--
--TTTTTTHHHHHHHHHH--
--TTTTTTHHHHHHHHHH--
--TTTTT-HHHHHHHHHH--
--TTTTT-HHHHHHHHHH--
--TTTTTTHHHHHHHHHH--
--TTTTT-HHHHHHHHTT--
--HHHHT-HHHHHHHHHH--
--TTGGG-HHHHHHHHTT--
--TTGGG-HHHHHHGGGT--
--TTGGGTHHHHHHHHTT--
--TTGGGTHHHHHHHHTT--
--TTGGGTHHHHHHHTTT--
--HHHHTTHHHHHHHHTT--
--HHHHTTHHHHHHHHHH--
--HHHHTTHHHHHHHHTT--
--HHHHTTTHHHHHHHTT--
--HHHHTTTHHHHHHHHH--
--HHHHTTHHHHHHHHHH--
--TTGGG-HHHHHHHHHH--
--HHHHTTHHHHHHHHHH--
--HHHHTTHHHHHHHHHH--
--TTGGGHHHHHHHHHHH--
--TTTS-HHHHHHHHHHH--
--GGGS-HHHHHHHHHHH--
--GGGT-HHHHHHHHHTT--
--TTTS-HHHHHHHHHHH--
--GGGT-HHHHHHHHHHH--
--HHHH-HHHHHHHHHTT--
--GGGT-HHHHHHHHHHH--
--HHHH-HHHHHHHHHHH--
--GGGT-HHHHHHHHHTT--
--GGGG-HHHHHHHHTTT--
--GGGS-HHHHHHHHTTT--
--GGGT-HHHHHHHGGGT--
--GGGTSHHHHHHGGGGT--
--TTTTHHHHHHHGGGGT--
--GGGGHHHHHHHHGGGT--
--TTTTHHHHHHHHGGGT--
--TTSSHHHHHHHHGGGT--
--TTTTHHHHHHHHHHHH--
--TTTTTTHHHHHHHHHH--
--SSTTHHHHHHHHHHTT--
--TTTTHHHHHHHHHHHH--
--TTTTHHHHHHHHHHTT--
--TTSSHHHHHHHHHHTT--
--TTTTHHHHHHHHHHTT--
--TTTTHHHHHHHHHTTT--
--TTTTHHHHHHHHHHTT--
--TTTTHHHHHHHHHHTT--
--S-TTHHHHHHHHHHTT--
--S-TTHHHHHHHHHHHH--
--S-TTHHHHHHHHHTTT--
-TT---HHHHHHHHHHTT--
-TT-S-HHHHHHHHHHTT--
-TT---HHHHHHHHHTTT--
-TT-S-HHHHHHHHHHTT--
-TT-TTHHHHHHHHHHHH--
-TT-SSHHHHHHHHHTTT--
--S-S-HHHHHHHHHTTT--
--S---HHHHHHHHHHHH--
-TT---HHHHHHHHHHHH--
-TT--SHHHHHHHHHHHH--
-TT-S-HHHHHHHHHHHH--
--S---HHHHHHHHHHTT--
-TT---HHHHHHHHHHTT--
-TT---HHHHHHHHHHHH--
-TT---HHHHHHHHHHTT--
--S---HHHHHHHHHHHH--
--S---HHHHHHHHHHHH--
--S-TTHHHHHHHHHHHH--
--S-TTHHHHHHHHHHHH--
-TT-THHHHHHHHHHHHH--
--S-TTHHHHHHHHHTTT--
-TT-TTHHHHHHHHHHHH--
-TT-TTHHHHHHHHHHHH--
-TT-TTHHHHHHHHHHHH--
-TT---HHHHHHHHHHTT--
-TT---HHHHHHHHHHTT--
-TT-S-HHHHHHHHHHHH--
-TT---HHHHHHHHHHHH--
--S---HHHHHHHHHHHH--
--S---HHHHHHHHHHHH--
-TT---HHHHHHHHHHHH--
-TT---HHHHHHHHHHHH--
--S---HHHHHHHHHHHH--
--S-S-HHHHHHHHHHHH--
--S---HHHHHHHHHHHH--
--S---HHHHHHHHHHTT--
-TT-S-HHHHHHHHHHTT--
-TT---HHHHHHHHHHTT--
--S---HHHHHHHHHHTT--
--S---HHHHHHHHHHHH--
-TT--THHHHHHHHHHTT--
-TT-SSHHHHHHHHHHHH--
-TT-TTHHHHHHHHHHHH--
-TT-TTHHHHHHHHHTTT--
-TT-TTHHHHHHHHHHHH--
-TT---HHHHHHHHHHTT--
-TT---HHHHHHHHHHTT--
--S---HHHHHHHHHTTT--
-TT-S-HHHHHHHHHHTT--
--S--SHHHHHHHHHHTT--
--S---HHHHHHHHHHTT--
--S-SSHHHHHHHHHHTT--
--S-SSHHHHHHHHHTTT--
--S---HHHHHHHHHTTT--
--S---HHHHHHHHHHHH--
-TT--SHHHHHHHHHTTT--
----TTHHHHHHHHHHHT--
----TTHHHHHHHHHHHT--
----SSHHHHHHHHHHHT--
--S-TTHHHHHHHHHHHT--
--S-TTHHHHHHHHHHHT--
--S-TTHHHHHHHHHHHT--
--S-TTHHHHHHHHHHHT--
--S-TTHHHHHHHHHHHT--
--S-TTHHHHHHHHHHHT--
-GGGTTHHHHHHHHHHHT--
-TTTTTHHHHHHHHHHHT--
-TT-TTHHHHHHHHHHHT--
-TTSTTHHHHHHHHHHHT--
-GGGTTHHHHHHHHHHHT--
-TTSTTHHHHHHHHHHHT--
-TT---HHHHHHHHHHHT--
-TT---HHHHHHHHHHHT--
-TT---HHHHHHHHHHHS--
-TT---HHHHHHHHHHHT--
-GGGTTHHHHHHHHTTTT--
-TTSS-HHHHHHHHTTTT--
-TTTTTHHHHHHHHTTTT--
-TTTS-HHHHHHHHTTTT--
-TTTS-HHHHHHHHTTTT--
-TTTS-HHHHHHHHHHHT--
-TTTS-HHHHHHHHTTTT--
-TTTS-HHHHHHHHTTTT--
-TTTTTHHHHHHHHHHHT--
-TTTSSHHHHHHHHTTTT--
-TTTTTHHHHHHHHHHHH--
-TTTTTHHHHHHHHHHHT--
-TTTTTHHHHHHHHHTTT--
-TTTHHHHHHHHHHHTTT--
-TTTTTHHHHHHHHHHHT--
-TTTTTHHHHHHHHTTTT--
-TTTTTHHHHHHHHHTTT--
-GGGTTHHHHHHHHTTTT--
-GGGTTHHHHHHHHHHHT--
-TTTTTHHHHHHHHTTTT--
-GGGTTHHHHHHHHTTTT--
-GGGSSHHHHHHHHTTTT--
--TTTTHHHHHHHHHHHT--
-TT-TTHHHHHHHHHHHT--
-TT-TTHHHHHHHHHHHT--
-TT-TTHHHHHHHHTTTT--
-GGGTTHHHHHHHHTTTT--
-TTSTTHHHHHHHHHHHT--
-TTTTTHHHHHHHHTTTT--
-TTTTTHHHHHHHHHHHT--
-TTTTTHHHHHHHHHTTT--
-TTSS-HHHHHHHHTTTT--
-TTSS-HHHHHHHHHHHT--
-TTSSSHHHHHHHHHHHT--
-GGGSSHHHHHHHHHHHT--
-TTSSSHHHHHHHHHTTT--
-GGGTTHHHHHHHHTTTT--
-GGGTTHHHHHHHHTTTT--
-TTTTTHHHHHHHHTTTT--
-HHHHTHHHHHHHHHHHT--
-TTTTTHHHHHHHHHHHT--
-TTTTTHHHHHHHHHHHT--
-TTTTTHHHHHHHHHHHT--
-TTTTTHHHHHHHHHHHT--
-GGGTTHHHHHHHHTTTT--
-GGGTTHHHHHHHHHHHT--
-GGGSSHHHHHHHHTTTT--
-GGGSSHHHHHHHHHHHT--
-GGGSSHHHHHHHHHTTT--
-GGGSSHHHHHHHHHHHT--
-GGGSSHHHHHHHHTTTT--
-GGGTTHHHHHHHHHTTT--
-GGGTTHHHHHHHHHTTT--
-GGGTTHHHHHHHHHTTT--
-GGGTTHHHHHHHHTTTT--
-HHHHTHHHHHHHHTTTT--
-GGGTTHHHHHHHHHHHT--
-GGGSSHHHHHHHHHHHS--
-TT-TTHHHHHHHHHHHT--
-GGGTTHHHHHHHHHHHH--
-GGGTTHHHHHHHHHHHH--
-GGGSSHHHHHHHHHTTT--
-TTSSSHHHHHHHHHHHT--
-GGGTTHHHHHHHHHHHS--
-TTTTTHHHHHHHHHHHT--
-GGGTTHHHHHHHHHHHT--
-HHHHTHHHHHHHHHTTT--
-TTTTTHHHHHHHHHHHT--
-TTTTTHHHHHHHHHHHT--
-GGGTTHHHHHHHHHHHT--
-GGGTTHHHHHHHHHHHT--
-GGGTTHHHHHHHHHHHT--
-GGGTTHHHHHHHHHHHT--
-GGGTTHHHHHHHHHTTT--
--TTTTHHHHHHHHHTTT--
--TTTTHHHHHHHHTTTT--
--TTTTHHHHHHHHHTTT--
-GGGSSHHHHHHHHHHHS--
--TTTTHHHHHHHHHHHT--
--SSTTHHHHHHHHHHHH--
--SSTTHHHHHHHHHTTT--
--SSSSHHHHHHHHHHHH--
--TTTTHHHHHHHHHHTT--
--SSTTHHHHHHHHHHTT--
--S-S-HHHHHHHHHHTT--
--S---HHHHHHHHHHTT--
-TT---HHHHHHHHHHTT--
--S-S-HHHHHHHHHTTS--
--S-S-HHHHHHHHHHTT--
--S-TTHHHHHHHHHHTT--
--S---HHHHHHHHHTTS--
-TT--THHHHHHHHHGGG--
-TT---HHHHHHHHHHHT--
-TT-SSHHHHHHHHHHHT--
-TT-SSHHHHHHHHHHHS--
----S-HHHHHHHHHHTS--
-TT-SSHHHHHHHHHHTT--
-TT-SSHHHHHHHHHHH---
--S-SSHHHHHHHHHTT---
-TT-SSHHHHHHHHHSS---
--S-SSHHHHHHHHHTS---
-TT-SSHHHHHHHHHTS---
--S-SSHHHHHHHHHTT---
-TT-SSHHHHHHHHTTS---
--S-SSHHHHHHHHHHS---
--S-SSHHHHHHHHHHH---
-TT-SSHHHHHHHHHHH---
--S-SSHHHHHHHHHHHS--
--S-SSHHHHHHHHHTTS--
-TT-SSHHHHHHHHHHHH--
-TTTSSHHHHHHHHHHHS--
-TTTSSHHHHHHHHHHH---
-TTSSSHHHHHHHHTTT---
-TTSSSHHHHHHHHHHH---
-TT-SSHHHHHHHHHHH---
-TTTTTHHHHHHHHTTT---
-TTTSSHHHHHHHHHHHS--
-TTTTTHHHHHHHHHTT---
-TTSSSHHHHHHHHHTT---
-TTSSSHHHHHHHHHHTS--
-TTTSSHHHHHHHTTGGG--
-TTSSSHHHHHHHHHTTS--
-TT-SSHHHHHHHHHGGG--
-TTTSSHHHHHHHHSGGG--
-TTSSSHHHHHHHHHHTT--
-TTTTTHHHHHHHHHGGG--
-HHHHSHHHHHHHHHHTT--
-TTTSSHHHHHHHHHHHH--
-GGGSSHHHHHHHHHHHH--
-TTSSSHHHHHHHHHHHH--
-TTSSSHHHHHHHHHHTT--
-TTTSSHHHHHHHHHHTT--
-GGGSSHHHHHHHHHHTT--
-TTTSSHHHHHHHHHHHT--
-GGGTSHHHHHHHHHHTT--
-TTTSSHHHHHHHHHHTT--
-TTSSSHHHHHHHHHHTT--
-TTSSSHHHHHHHHHHTS--
-GGGSSHHHHHHHHHHTT--
-TTTSSHHHHHHHHHTTS--
-TTTSSHHHHHHHHHTTT--
-TTTSSHHHHHHHHHHSS--
-TT-SSHHHHHHHHHTTS--
-TTTTTHHHHHHHHGGGT--
-TTSSSHHHHHHHHHTTT--
-TTSSSHHHHHHHHHHHT--
-TTSSSHHHHHHHHHHTT--
-GGGSSHHHHHHHHHHTT--
-GGGSSHHHHHHHHHHHT--
-GGGSSHHHHHHHHHHHT--
-TTTTTHHHHHHHHHHHT--
-TTSSSHHHHHHHHHHHT--
-HHHHTHHHHHHHHHHHS--
-TTTTTHHHHHHHHHHHH--
-TTTTTHHHHHHHHHHHH--
-HHHHSHHHHHHHHHHHHT-
-TTTTTHHHHHHHHHHTT--
-TTTSSHHHHHHHHHHHH--
-TTTTTHHHHHHHHHHHH--
-TTTTTHHHHHHHHHHTT--
-TTTTTHHHHHHHHHHHH--
-GGGTTHHHHHHHHHHHH--
-GGGTTHHHHHHHHHHHH--
-TTTTTHHHHHHHHHHTT--
-TT-TTHHHHHHHHHHTT--
--TTSSHHHHHHHHHHHH--
--SSTTHHHHHHHHHHTS--
--S-TTHHHHHHHHHHHS--
--S-TTHHHHHHHHHGGG--
--S-TTHHHHHHHHHGGG--
--S-TTHHHHHHHHHGGG--
--TTTTHHHHHHHHHGGG--
--S-TTHHHHHHHHHGGG--
-GGGTTHHHHHHHTTGGG--
--TTTTHHHHHHTTTGGG--
--SSTTHHHHHHHTTGGG--
--TTTTHHHHHHHHHTTS--
-TT-TTHHHHHHHTTGGG--
-TT-TTHHHHHHHTTGGG--
--SSTTHHHHHHHTTGGG--
-GGGTTHHHHHHHTTGGG--
-GGGTTHHHHHHHHTGGG--
--SSTTHHHHHHHHTGGG--
--TTTTHHHHHHHTTGGG--
--TTTTHHHHHHHTT-TT--
-GGGS-HHHHHHHHHGGG--
-TT-S-HHHHHHHHHSSS--
-TT-S-HHHHHHHHHTTS--
-TT-TTHHHHHHTTS-TT--
-TT-TTHHHHHHHHS-TT--
-TT-TTHHHHHHHTS-TT--
-TT-TTHHHHHHHTS-TT--
--S-TTHHHHHHHTT-TT--
--S-TTHHHHHHHHH-TT--
-TT-TTHHHHHHHHHTTT--
--S-TTHHHHHHHHTGGG--
-TTSSSHHHHHHHHTGGG--
-TTTTTHHHHHHTTTTTT--
-TT-TTHHHHHHHTSTTT--
-TT-TTHHHHHHHTTTTT--
-TT-TTHHHHHHHHHTTT--
--TTSSHHHHHHHHHTTT--
-GGGTTHHHHHHHHHTTT--
-GGGTTHHHHHHHHHTTT--
--GGGGHHHHHHHHHHTT--
-TT-TTHHHHHHHHHHTT--
-TT-TTHHHHHHHHHHTT--
-TT-TTHHHHHHHHHHHH--
-GGGTTHHHHHHHHHHTT--
--SSTTHHHHHHHHHHHH--
-TT-TTHHHHHHHHHHTT--
-TT-TTHHHHHHHHHHHH--
-TT-SSHHHHHHHHHHHT--
-TTSTTHHHHHHHHHHTT--
-GGGTTHHHHHHHHHHTT--
-GGGTTHHHHHHHHHHTT--
--SSTTHHHHHHHHHHTT--
-TTSTTHHHHHHHHHHTT--
-TTTTTHHHHHHHHHGGG--
-TTSTTHHHHHHHHHHTT--
-TT-TTHHHHHHHHHTTT--
-TTSTTHHHHHHHHHHTT--
--SS-SHHHHHHHHHHTT--
--SSSSHHHHHHHHHTTT--
--TTTTHHHHHHHHHTTT--
--SSSSHHHHHHHHHTTT--
-TT-TTHHHHHHHHHHHH--
-TTSTTHHHHHHHHHHTT--
-TTTTTHHHHHHHHHHHHH-
-TT-TTHHHHHHHHHHTT--
-TTSTTHHHHHHHHHHHTT-
--SSTTHHHHHHHHHHHHT-
-TT-SSHHHHHHHHHHHHH-
-TT-TTTTHHHHHHHHHHT-
--S--SHHHHHHHHHHHTT-
--S--SHHHHHHHHHHHTT-
--S-TTHHHHHHHHHHHTT-
-TT-TTHHHHHHHHHHHH--
-TT-TTHHHHHHHHHHHHH-
-TT-TTHHHHHHHHHHHHH-
-TT-TTHHHHHHHHHHHHH-
-TT-TTHHHHHHHHHHHHT-
-GGGTTHHHHHHHHHHHHT-
-TTSTTHHHHHHHHHHHHT-
-TTTTTHHHHHHHHHHHHT-
-GGGTTHHHHHHHHHHHHT-
-GGGTTHHHHHHHHHHHHT-
-TT-TTHHHHHHHHHHHHT-
-TT-TTHHHHHHHHHHHH--
-GGGTTHHHHHHHHHHHHT-
-GGGTTHHHHHHHHHHHHT-
-GGGTTHHHHHHHHHHHHT-
-TTSTTHHHHHHHHHHHHH-
-TTSHHHHHHHHHHHHHTT-
-TTTHHHHHHHHHHHHHHT-
-GGGHHHHHHHHHHHHHHT-
-GGGHHHHHHHHHHHHHHT-
--TTHHHHHHHHHHHHHTT-
-GGGHHHHHHHHHHHHHHH-
-GGGHHHHHHHHHHHHHHH-
-TTTHHHHHHHHHHHHHHH-
-TTTHHHHHHHHHHHHHHH-
-TTTHHHHHHHHHHHHHHH-
-TTTHHHHHHHHHHHHHH--
--S-HHHHHHHHHHHHHHT-
-TTSHHHHHHHHHHHHHHT-
-TT-TTHHHHHHHHHHHTT-
-TT-TTHHHHHHHHHHHHT-
-GGGTTHHHHHHHHHHHHH-
-TTSHHHHHHHHHHHHHTT-
-TTSHHHHHHHHHHHHTTT-
-GGGHHHHHHHHHHHHHH--
-TTTHHHHHHHHHHHHHTT-
-GGGHHHHHHHHHHHHHHH-
-TTSHHHHHHHHHHHHHHT-
-TTSHHHHHHHHHHHHHTT-
-TT-HHHHHHHHHHHHHTT-
-GGGHHHHHHHHHHHHHHT-
-TTSHHHHHHHHHHHHHTT-
--S-HHHHHHHHHHHHHHT-
-TT-HHHHHHHHHHHHHHT-
-TT-HHHHHHHHHHHHHHT-
-GGGHHHHHHHHHHHHHHT-
-GGGHHHHHHHHHHHHHTT-
-GGGHHHHHHHHHHHHHTT-
-GGGHHHHHHHHHHHHHHT-
-GGGHHHHHHHHHHHHHHT-
-GGGHHHHHHHHHHHHHHT-
-GGGHHHHHHHHHHHHHHH-
-GGGHHHHHHHHHHHHHHT-
-TT-HHHHHHHHHHHHHH--
-TTSHHHHHHHHHHHHHHT-
--TTHHHHHHHHHHHHHH--
-TT-HHHHHHHHHHHHHHT-
--S-HHHHHHHHHHHHHTT-
--S-HHHHHHHHHHHHHHT-
--S-HHHHHHHHHHHHHHH-
--S-HHHHHHHHHHHHHHT-
--S-HHHHHHHHHHHHHH--
--STHHHHHHHHHHHHHHH-
--S-HHHHHHHHHHHHHHT-
-GGGHHHHHHHHHHHHHHT-
-GGGHHHHHHHHHHHHHHH-
-GGGHHHHHHHHHHHHHHT-
-TT-HHHHHHHHHHHHHH--
-TT-HHHHHHHHHHHHHHH-
-GGGHHHHHHHHHHHHHHH-
-GGGHHHHHHHHHHHHHHT-
-TT-HHHHHHHHHHHHHHT-
-TT-HHHHHHHHHHHHHH--
--SSHHHHHHHHHHHHHHT-
-GGGHHHHHHHHHHHHHHT-
-GGGHHHHHHHHHHHHHHT-
--S-HHHHHHHHHHHHTT--
-TT-HHHHHHHHHHHHHH--
-TTSHHHHHHHHHHHHHHT-
-TT-HHHHHHHHHHHHHTT-
-TT-HHHHHHHHHHHHHHT-
-TTSHHHHHHHHHHHHHHT-
-TTSHHHHHHHHHHHHHHT-
-TTSHHHHHHHHHHHHHHT-
-TT-HHHHHHHHHHHHHHH-
-TT-HHHHHHHHHHHHHHH-
-GGGHHHHHHHHHHHHHHT-
-TT-HHHHHHHHHHHHHHT-
-TT-HHHHHHHHHHHHHHH-
-TT-HHHHHHHHHHHHHHT-
-TT-HHHHHHHHHHHHHHT-
-TT-HHHHHHHHHHHHHHT-
-TT-HHHHHHHHHHHHHHH-
-TT-HHHHHHHHHHHHHHH-
-TT-HHHHHHHHHHHHHHH-
-TT-HHHHHHHHHHHHHHT-
-TTTHHHHHHHHHHHHHHT-
-TT-HHHHHHHHHHHHHTT-
-TT-HHHHHHHHHHHHHTT-
-TT-HHHHHHHHHHHHHHT-
-TT-HHHHHHHHHHHHHH--
-TTSHHHHHHHHHHHHHHT-
-TT-HHHHHHHHHHHHHH--
-TTSHHHHHHHHHHHHHHH-
-TT-HHHHHHHHHHHHHHT-
-TT-HHHHHHHHHHHHHHH-
--S-HHHHHHHHHHHHHHH-
-TT-HHHHHHHHHHHHHHT-
-TT-HHHHHHHHHHHHHH--
-TTSHHHHHHHHHHHHHHT-
-GGGHHHHHHHHHHHHHHH-
-TT-HHHHHHHHHHHHHHT-
-TT-HHHHHHHHHHHHHHT-
-TT-HHHHHHHHHHHHHHT-
-TTSHHHHHHHHHHHHHHH-
-TTSHHHHHHHHHHHHHHH-
-GGGHHHHHHHHHHHHHHH-
-TTSHHHHHHHHHHHHHHT-
-TT-HHHHHHHHHHHHHTT-
-TT-HHHHHHHHHHHHHTT-
-TT-HHHHHHHHHHHHHHT-
-TTTHHHHHHHHHHHHHH--
-TT-HHHHHHHHHHHHHH--
-TT-HHHHHHHHHHHHHHT-
-TT-HHHHHHHHHHHHHHT-
-TTSHHHHHHHHHHHHHHT-
-TTSHHHHHHHHHHHHHHT-
-TT-HHHHHHHHHHHHHTT-
-TT-HHHHHHHHHHHHTT--
-TT-HHHHHHHHHHHHTTT-
-TT-HHHHHHHHHHHHTT--
-TT-HHHHHHHHHHHHHHH-
-TT-HHHHHHHHHHHHTT--
-TT-HHHHHHHHHHHHTT--
-TT-HHHHHHHHHHHHTT--
-TT-HHHHHHHHHHHHHHT-
-TT-HHHHHHHHHHHHHTT-
-TT-HHHHHHHHHHHHHH--
-TT-HHHHHHHHHHHHHHT-
-TT-HHHHHHHHHHHHHHT-
-TT-HHHHHHHHHHHHHHT-
-TT-HHHHHHHHHHHHHHH-
-TT-HHHHHHHHHHHHHHH-
-TT-HHHHHHHHHHHHHH--
-TT-HHHHHHHHHHHHHHT-
-TT-HHHHHHHHHHHHHHT-
-TT-HHHHHHHHHHHHHHH-
-TTTHHHHHHHHHHHHTT--
-TT-HHHHHHHHHHHHHH--
-TT-HHHHHHHHHHHHHH--
-TT-HHHHHHHHHHHHHH--
-TT-HHHHHHHHHHHHHHT-
-TT-HHHHHHHHHHHHTT--
-TT-HHHHHHHHHHHHHHH-
-GGGHHHHHHHHHHHHHTT-
-GGGHHHHHHHHHHHHHHH-
-TT-HHHHHHHHHHHHHHH-
-TT-HHHHHHHHHHHHHHH-
-TT-TTHHHHHHHHHHTT--
-TT-HHHHHHHHHHHHHH--
-TT-HHHHHHHHHHHHHHT-
-TT-HHHHHHHHHHHHHH--
-TTSHHHHHHHHHHHHTTT-
--SSHHHHHHHHHHHHHHH-
-TT-TTHHHHHHHHHGGGT-
-TT-TTHHHHHHHHHHTTT-
-TTTHHHHHHHHHHHGGGT-
-TT-HHHHHHHHHHHHHHH-
-TT-HHHHHHHHHHHHHHH-
-TT-TTHHHHHHHHHHHHH-
-TT-HHHHHHHHHHHHHHH-
-TTSHHHHHHHHHHHHHHH-
-TT-HHHHHHHHHHHHTTT-
-TT-HHHHHHHHHHHHHHH-
-TTTHHHHHHHHHHHHHHH-
-TT-HHHHHHHHHHHHHTT-
-TT-HHHHHHHHHHHHHT--
-TT-HHHHHHHHHHHHHHT-
--S-HHHHHHHHHHHHHHH-
-TT-HHHHHHHHHHHHHTT-
-TT-HHHHHHHHHHHHHHH-
-TTSHHHHHHHHHHHHHHT-
-TTSHHHHHHHHHHHHHHH-
-TTTHHHHHHHHHHHHHHT-
-TT-HHHHHHHHHHHHHT--
-TTSHHHHHHHHHHHHHT--
-TT-HHHHHHHHHHHHTS--
-TTSHHHHHHHHHHHHHHT-
-TTSHHHHHHHHHHHHHHH-
-TT-HHHHHHHHHHHHHHH-
-TT-HHHHHHHHHHTTTTT-
-TT-HHHHHHHHHHHHGGG-
-TT-HHHHHHHHHHSHHHH-
-TT-HHHHHHHHHHHGGGT-
-TT-HHHHHHHHHHHGGGT-
-TT-HHHHHHHHHHTGGGT-
-TT-HHHHHHHHHHTHHHH-
-TTTHHHHHHHHHHTHHHH-
-TTSHHHHHHHHHHTHHHH-
-TTSHHHHHHHHHHTHHHH-
-TT-HHHHHHHHHHTHHHH-
-TTSHHHHHHHHHTTHHHH-
-TTSHHHHHHHHHHTHHHH-
-TTSTTHHHHTTTTSHHHH-
-TTSHHHHHHHHHHTHHHH-
-TTSHHHHHHHHHTTHHHH-
-TTTHHHHHHHHTTTHHHH-
-TTSHHHHHHHHHHTHHHH-
-TTTHHHHHHHHHHTHHHH-
-TT-HHHHHHHHHHTHHHH-
-GGGHHHHHHHHHHSHHHH-
-TT-HHHHHHHHHHSHHHH-
-TT-HHHHHHHHTTSHHHH-
-TT-HHHHHHHHHHTHHHH-
-TT-HHHHHHHHHHTHHHH-
--S-THHHHHHHHHTHHHH-
--S-HHHHHHHHHTTHHHH-
--S-HHHHHHHHHTTHHHH-
-TT-HHHHHHHHHHSHHHH-
-TT-HHHHHHHHHHTHHHH-
-TT-HHHHHHHHHHSHHHH-
-TT-HHHHHHHHHHTHHHH-
-TT--HHHHHHHHTSHHHH-
-TTSHHHHHHHHTT-HHHH-
--S-HHHHHHHHHT-GGGT-
-TT-HHHHHHHHHTSHHHH-
-TTSHHHHHHHHHT-HHHH-
-TT-HHHHHHHHTT-HHHH-
-TTSHHHHHHHHTT-HHHH-
-TT-HHHHHHHHHHTHHHH-
-TT-HHHHHHHHHT-HHHH-
-TT-HHHHHHHHHH-HHHH-
-GGGHHHHHHHHHHSTTTT-
-TTSHHHHHHHHHH-TTTT-
-TT-HHHHHHHHTT-HHHH-
-TTTHHHHHHHHHH-GGGT-
-TTTHHHHHHHHHHSGGGT-
-TTTHHHHHHHHTT-HHHH-
-TTTHHHHHHHHHT-HHHH-
-TTTHHHHHHHHHT-HHHH-
-TTTHHHHHHHTTS-HHHH-
-TTTHHHHHHHHTT-HHHH-
-TTTHHHHHHHHTT-GGGT-
-TTTHHHHHHHHHT-HHHH-
-TTTHHHHHHHHHHSHHHH-
-TTTHHHHHHHHHTSHHHH-
-TTTHHHHHHHHHH-HHHH-
-TTTHHHHHHHHHHSHHHH-
-TTSHHHHHHHHHH-HHHH-
-GGGHHHHHHHHHH-HHHH-
-GGGTTHHHHHHHHSHHHH-
-GGGHHHHHHHHHHSTTTT-
-TTTHHHHHHHHHHSTTT--
-TTSHHHHHHHHHT-STTT-
-GGGHHHHHHHHHHSHHHH-
-TT-HHHHHHHHHH-HHHH-
-GGGHHHHHHHHHHSHHHH-
-TTSHHHHHHHHHH-HHHH-
-TTSHHHHHHHHHS-HHHH-
--SSHHHHHHHHHH-HHHH-
-TTSHHHHHHHHTTSHHHH-
-TT-HHHHHHHHHH-HHHH-
-GGGHHHHHHHHHH-HHHH-
-GGGHHHHHHHHHHSHHHH-
-TT-HHHHHHHHHHSHHHH-
-TT-HHHHHHHHHH-HHHH-
-TTSHHHHHHHHHH-HHHH-
-TT-HHHHHHHHTTSHHHH-
-GGGHHHHHHHHHSSHHHH-
-TT-HHHHHHHHHHSHHHH-
-TTSHHHHHHHHHT-HHHH-
-TTSHHHHHHHHHHSHHHH-
-TT-HHHHHHHHHHSHHHH-
-TTSHHHHHHHHHH-HHHH-
-TT-HHHHHHHHHH-HHHH-
-TT-HHHHHHHHHS-HHHH-
-TT-HHHHHHHHHHSHHHH-
--TTHHHHHHHHHHSHHHH-
-TT-HHHHHHHHHHSHHHH-
-TT-HHHHHHHHHH-HHHH-
-TT-HHHHHHHHHH-HHHH-
-TT-HHHHHHHHHHSHHHH-
-TTSHHHHHHHHHTSHHHH-
-TT-HHHHHHHHHTSHHHH-
-GGGHHHHHHHHHTSHHHH-
-GGGHHHHHHHHHT-HHHH-
-TT-HHHHHHHHHH-HHHH-
-TTTHHHHHHHHTT-HHHH-
-TT-HHHHHHHHHH-HHHH-
-TT-HHHHHHHHHH-HHHH-
-TT-HHHHHHHHHH-HHHH-
--SSHHHHHHHHHH-GGGT-
--S-HHHHHHHHTT-HHHH-
--TTHHHHHHHHTT-GGGT-
-GGGHHHHHHHHHH-GGGT-
-TTSHHHHHHHHTT-HHHH-
-GGGHHHHHHHHHH-HHHH-
-GGGHHHHHHHHTT-HHHH-
-TT-HHHHHHHHTT-HHHH-
-TT-HHHHHHHHHT-HHHH-
-TT-HHHHHHHHHH-GGGT-
--S-HHHHHHHHHH-HHHH-
-GGGHHHHHHHHTT-HHHH-
-GGGHHHHHHHHTT-HHHH-
--TTHHHHHHHHTT-GGGT-
-GGGHHHHHHHHTT-HHHH-
-GGGHHHHHHHHTT-HHHH-
-GGGHHHHHHHHTT-TTT--
-GGGHHHHHHHHHTSHHHH-
-GGGHHHHHHHHTTSHHHH-
-GGGHHHHHHHHHTSHHHH-
-TTTHHHHHHHHTS-HHHH-
-TTTHHHHHHHHHHSHHHH-
-GGGHHHHHHHHHHSHHHH-
-GGGHHHHHHHHHTSTTT--
-GGGHHHHHHHHHHSTTT--
--TTHHHHHHHHHTSGGG--
-GGGHHHHHHHHHTSTTT--
-GGGHHHHHHHHHSSTTT--
-TTSHHHHHHHHTTSTTT--
--SSHHHHHHHHHTSTTT--
--SSHHHHHHHHHTSGGG--
--SSHHHHHHHHTTSTTT--
--SSHHHHHHHHHTSTTTT-
--SSHHHHHHHHHHSTTS--
-TTTHHHHHHHHTTSGGG--
--SSHHHHHHHHTTSHHHH-
--S-HHHHHHHHTT-GGG--
--SSHHHHHHHHHH-TTT--
--SSHHHHHHHHHH-HHHH-
--SSHHHHHHHHHHSHHHH-
--S-HHHHHHHHHH-HHHH-
--SSHHHHHHHHHHSHHHH-
--S-HHHHHHHHHH-HHHH-
--SSHHHHHHHHTT-HHHH-
--SSHHHHHHHHHHSHHHH-
--S-HHHHHHHHHHSHHHH-
--SSHHHHHHGGGTSTTTT-
--SSHHHHHHHHHHSTTT--
--SSHHHHHHHHHHSTTTT-
--S-HHHHHHHHHHSTTT--
--SSHHHHHHHHHHSHHHH-
--SSHHHHHHHHHHSHHHH-
--SSHHHHHHHHHHSTTT--
--SSHHHHHHHHHHSTTTT-
--SSHHHHHHHHHHSTTT--
--SSHHHHHHHHHHSHHHH-
-GGGHHHHHHHHHH-HHHH-
-GGGHHHHHHHHHH-HHHH-
-GGGHHHHHHHHHH-HHHH-
-GGGHHHHHHHHTTSHHHH-
--SSHHHHHHHHTTSHHHH-
-GGGHHHHHHHHTT-HHHH-
-GGGHHHHHHHHTTSHHHH-
-TT-HHHHHHHHTTSHHHH-
-GGGHHHHHHHHHHSHHHH-
-TTSHHHHHHHHHHSTTT--
-GGGHHHHHHHHHHSTTTT-
-GGGHHHHHHHHHT-HHHH-
-GGGHHHHHHHHHSSHHHH-
-TTTHHHHHHHHHH-HHHH-
-TTTHHHHHHHHHH-HHHH-
-HHHHHHHHHHHHH-HHHH-
-GGGHHHHHHHHHH-HHHH-
-TTSHHHHHHHHTT-HHHH-
-TTSHHHHHHHHHH-HHHH-
-TTTHHHHHHHHHH-HHHH-
-TTTHHHHHHHHHH-TTT--
-GGGHHHHHHHHHH-GGGT-
-TTTHHHHHHHHHH-GGGT-
-GGGHHHHHHHHHH-TTT--
-TTTHHHHHHHTTT-HHHH-
-TTTHHHHHHHHTT-GGGT-
-TTTHHHHHHHHTT-GGGT-
-TTTHHHHHHHHHH-GGGT-
-TTTHHHHHHHHHH-HHHH-
-TTTHHHHHHHHTT-STTT-
-TTTHHHHHHHHTT-GGGT-
-TTTHHHHHHHHHH-GGGT-
-TTTHHHHHHHHTT-GGGT-
-GGGHHHHHHGGGT-GGGT-
-TTTTTHHHHGGGT-GGGT-
-TTSHHHHHHHHHH-GGGT-
-GGGHHHHHHHTTT-GGGT-
-TTTHHHHHHGGGT-GGGT-
-GGGHHHHHHHTTT-HHHH-
-GGGHHHHHHGGGT-HHHH-
-TTTHHHHHHGGGT-HHHH-
-TTTHHHHHHGGGT-HHHH-
-TTTHHHHHHGGGT-GGGT-
-GGGHHHHHHHHHH-HHHH-
-TTTHHHHHHHHTT-GGGT-
-GGGHHHHHHHHHH-GGGT-
-TTTHHHHHHHHTT-HHHH-
-GGGHHHHHHHHTT-HHHH-
-TTSHHHHHHHHHH-GGGT-
-GGGHHHHHHHHHT-HHHH-
-GGGHHHHHHHHHT-HHHH-
-GGGHHHHHHHHHH-HHHH-
-TTTHHHHHHHTTTSHHHH-
--TTHHHHHHHTTT-HHHH-
--TTHHHHHHHHHH-HHHH-
-GGGHHHHHHHTTT-HHHH-
-GGGSHHHHHHTTT-HHHH-
-TTTHHHHHHHHHH-HHHH-
-TTTHHHHHHHTTT-HHHH-
-TTTHHHHHHHTTT-HHHH-
-TTTHHHHHHHHHHSHHHH-
-GGGHHHHHHHHTTSHHHH-
-GGGHHHHHHHHHH-HHHH-
-TTSHHHHHHHHHHSHHHH-
--TTHHHHHHHHHHSHHHH-
-GGGHHHHHHHHHS-HHHH-
--TTHHHHHHHTTTSHHHH-
--TTHHHHHHHTTS-HHHH-
--TTHHHHHHHHHHSHHHH-
-TTTHHHHHHHHHH-HHHH-
-TTTHHHHHHHHHH-HHHH-
-TTTHHHHHHHHHH-HHHH-
-TTTHHHHHHHHTTSHHHH-
-TTTHHHHHHHTTSSHHHH-
-TTTHHHHHHHHHH-HHHH-
-TTTHHHHHHHTTSSHHHH-
-TTTHHHHHHHHTTSHHHH-
-HHHHHHHHHHHTTSHHHH-
-TTTHHHHHHHHTTSHHHH-
-TTTHHHHHHHHTT-HHHH-
-TTTHHHHHHHTTSSHHHH-
-HHHHHHHHHHHTT-GGGT-
-TTTHHHHHHHHHTSHHHH-
-TTTHHHHHHHHTTSHHHH-
-TTTHHHHHHHHTTSHHHH-
-GGGHHHHHHHTTS-TTTT-
-TT-HHHHHHHTTS-HHHH-
-TTTTTTHHHHHTTSHHHH-
-GGGTTTHHHHHHSSHHHH-
-TT-TTTHHHHTTTSHHHH-
-TTTTTTHHHHHHHSHHHH-
-TTTTTTHHHHTTSSHHHH-
-GGGTTTHHHHHHHSHHHH-
-TTTTTTHHHHTTSSHHHH-
-TTGGGTHHHHHTT-HHHH-
-TTHHHHHHHHHTS-HHHH-
-HHHHTTHHHHHHH-HHHH-
-HHHHHHHHHHHHH-HHHH-
-HHHHHTHHHHHHHSTTT--
-HHHHTTHHHHTTTSTTTT-
-HHHHTTHHHHTTT-TTTT-
-HHHHTTHHHHHHH-HHHH-
-HHHHTTHHHHHHH-HHHH-
-HHHHTTHHHHTTT-TTTT-
-HHHHTTHHHHHHH-TTT--
-HHHHHTHHHHTTT-TTTT-
-TTGGGGHHHHTTTSHHHH-
-HHHHTTHHHHHHHSTTTT-
-HHHHTTHHHHHHH-HHHH-
-HHHHTTHHHHHHHSTTTT-
-HHHHHTHHHHHHH-HHHH-
-HHHHHSHHHHHHHSTTTT-
-HHHHHTHHHHHHH-HHHH-
-HHHHTTHHHHHHH-GGGT-
-HHHHTTHHHHTTT-GGGT-
-HHHHHTHHHHHHH-GGGT-
-HHHHHSHHHHHHH-HHHH-
-HHHHTTHHHHHHHSHHHH-
-HHHHTTHHHHHHH-HHHH-
-HHHHHTHHHHHHH-HHHH-
-HHHHHSHHHHHHH-HHHH-
-HHHHHTHHHHHHH-GGGT-
-HHHHH-HHHHHHH-GGGT-
-HHHHT-HHHHHHH-HHHH-
-HHHHTTHHHHHHH-GGGT-
-TTGGGSHHHHHHH-HHHH-
-HHHHHHHHHHHHH-GGGT-
-HHHHTTHHHHHHH-GGGT-
-HHHHTTHHHHHHH-GGGT-
-HHHHHHHHHHHHH-HHHH-
-HHHHHHHHHHHTT-STTT-
-HHHHTTHHHHHHH-GGGG-
-HHHHTTHHHHHHH-TTTT-
-HHHHTTHHHHHHH-HHHH-
-HHHHTTHHHHTTTSGGG--
-HHHHTTHHHHHHH-TTTT-
-HHHHTSHHHHHHH-SGGG-
-HHHHHTHHHHTTTSTTTT-
-HHHHHHHHHHHHH-TTTT-
-HHHHHHHHHHHHH-HHHH-
-HHHHTTHHHHHTT-HHHH-
-HHHHTTHHHHHHHSTTTT-
-HHHHTTHHHHHHH-TTTT-
-HHHHTTHHHHHHHSTTTT-
-HHHHTTHHHHTTT-HHHH-
-TTGGGTHHHHHTTSGGGT-
-TTGGGTHHHHHHH-HHHH-
-TTGGGTHHHHTTT-HHHH-
-HHHHTTHHHHTTT-HHHH-
-HHHHTTHHHHHHHSTTTT-
-HHHHTTHHHHTTT-HHHH-
-HHHHHHHHHHTTTSTTT--
-HHHHHSTTTGGGT-TTTT-
-HHHHHHHHHHHHHSTTTT-
-HHHHHHHHHHHHH-TTTT-
-HHHHHHHHHHTTT-TTTT-
-HHHHHHHHHHHHHSHHHH-
-HHHHHTHHHHTTT-HHHH-
-HHHHHSHHHHHTTSHHHH-
-HHHHHTHHHHHTS-HHHH-
-HHHHHTHHHHTTTSHHHH-
-TTTTTTHHHHTTTSHHHH-
-TTGGGSHHHHHTTSHHHH-
-TTGGGGHHHHHTT-SGGG-
-TTHHHHHHHHTTTSTGGG-
-TTTTTTHHHHTTTSTGGG-
--STTTTHHHHTTT-TTT--
--SSGGGHHHHTTT-HHHH-
-TTTTTTHHHHHTT-TTTT-
--STTTSHHHHTTT-HHHH-
-TTTTTTHHHHTTT-HHHH-
-TTTTTTHHHHTTTSHHHH-
-TTTTTTHHHHHHHSTTTT-
-TTTTTGGGGSTTTSHHHH-
-TTTTTTHHHHTTT-HHHH-
-TTHHHHHHHHHHH-HHHH-
-TTSGGGHHHHTTT-HHHH-
-TTSGGGHHHHHTT-HHHH-
-TTHHHHHHHHHTT-HHHH-
-TTGGGTHHHHTTT-HHHH-
-TTHHHHHHHHTTT-HHHH-
--SHHHHHHHHTTT-HHHH-
-TTGGG-HHHHHTT-GGGG-
-TTGGGTHHHHHTT-HHHH-
-TTGGGTHHHHTTT-SGGG-
--SGGGTHHHHHHS-TTTT-
-TTGGGTHHHHHTTSHHHH-
-TTGGGTHHHHHTTSTTTT-
-TTGGGTHHHHHTTSTTTT-
-TTGGGGHHHHHTTSGGGG-
-TTHHHHHHHHHTTSTTT--
-TTSGGGHHHHHTTSTTTT-
--SGGG-HHHHHTTSHHHH-
--SGGGTHHHHHTTSHHHH-
-TTGGGTHHHHHTS-HHHH-
--SGGGTHHHHHTT-HHHH-
--SGGGTHHHHHTT-HHHH-
-GGGGGTHHHHHTTSHHHH-
---GGGTHHHHHTTSHHHH-
---GGGTHHHHHTT-HHHH-
---THHHHHHHHTTSHHHH-
---THHHHHHHHTT-HHHH-
---SHHHHHHHHTTSHHHH-
---SHHHHHHHTTT-HHHH-
----HHHHHHHHTT-GGGT-
---S-HHHHHHHTT-GGG--
-----HHHHHHHTT-GGG--
-----HHHHHHHTT-TTTT-
--S--HHHHHHHTT-GGG--
--S-THHHHHHTTTSTTT--
-----HHHHHHHTSSGGG--
-----HHHHHHHHH-GGGT-
-----HHHHHHHHH-GGG--
-----HHHHHHHTT-GGG--
-----HHHHHHHTT-GGG--
-----HHHHHHHTT-TTT--
----THHHHHHHHH-STT--
-----HHHHHHHTTSTTT--
-----HHHHHHHTT-TTT--
-----TTHHHHHTTSHHHH-
-----HHHHHHHTT-SGGG-
-----HHHHHHHHH-SGGG-
-----HHHHHHTTT-GGGG-
-----TTHHHHTTT-HHHH-
------SHHHHTTT-SGGG-
-----TTHHHHTTS-GGGG-
-----TTHHHHHTTSGGGG-
-----SSHHHHHHH-TTS--
-----SSHHHHTTT-GGGG-
-----SSHHHHTTSSGGG--
-----SSHHHHTTT-GGG--
-----SSHHHHHHH-GGG--
-----SSHHHHTTT-GGGG-
-----SSHHHHHTT-GGG--
-----SSHHHHTTT-STT--
-----SSHHHHTTT-GGG--
-----SSHHHHTTS-GGG--
--S--SSHHHHTTT-GGG--
-----SSHHHHTTT-GGG--
-----SSHHHHHTT-TTT--
-----SSHHHHHHH-GGG--
--S---SHHHHTTT-GGG--
--S--SSHHHHTTT-TTT--
--S--TTHHHHHHH-GGG--
--S--TTHHHHTTT-GGG--
--S--TTHHHHTTT-TTT--
--S--TTHHHHHHHSTTT--
--S--TTHHHHHHH-GGG--
--S--TTHHHHTTT-TTT--
-----TTHHHHTTTSTTT--
--S--SSHHHHTTTSTTT--
----GGGHHHHTTT-GGG--
---S-TTHHHHHHH-TTT--
-----S-HHHHTTT-TTT--
-----S-HHHHTTT-GGG--
-----S-HHHHHHH-GGG--
-----S-HHHHTTT-TTT--
-----S-HHHHTTTSTTT--
-----S-HHHHTTTSTTT--
-------HHHHHHT-TTT--
-----TTHHHHTTT-TTT--
---SSTTHHHHTTT-GGG--
-----TTHHHHTTT-GGG--
----GGGHHHHTTTSGGG--
-----SSHHHHHTT-GGG--
-----TTHHHHHTT-TTT--
-----TTHHHHTTT-GGG--
-----SSHHHHHTT-GGG--
-----SSHHHHHTT-GGG--
-----SSHHHHHHT-GGG--
-----TTHHHHHTT-GGG--
-----SSHHHHHTS-GGG--
-----TTHHHHTTT-GGG--
-----TTHHHHHTS-TTT--
----GGGHHHHHTT-GGG--
-----TTHHHHHTT-TTS--
-----TTHHHHHTT-TTT--
-----TTHHHHHTT-TTT--
-----TTHHHHHTT-TTT--
-----TTGGGTGGG-GGG--
-----TTHHHHHHTSTTT--
-----SSHHHHHTT-TTT--
-----SSTTTTTTT-TTT--
-----SSHHHHHTT-TTT--
---S-S-TTTTTSSSTTT--
-----S-TTTTTTT-TTT--
-----SSHHHHHTTSTTT--
-----SSHHHHHTT-TTT--
-----SSHHHHHTTSTTT--
-----SSHHHHHTT-TTT--
-----SSHHHHTTT-TTT--
---S-SSHHHHHTT-TTT--
-----SSTTGGGTT-TTT--
-----SSHHHHHTTSTTT--
-----SSTTTTTTTSTTT--
-----SSHHHHSTTSTTT--
-----SSTTTTTTTSTTT--
-----SSTTTTTTT-TTT--
-----S-TTGGGTT-TTT--
-----SSHHHH-TT-TTT--
---S-TTTTGGGTTSTTT--
-----SSTTGGGTTSTTT--
---S-TTTTTTTTTSTTT--
--S--TTHHHHHTTSTTT--
--S--TTHHHHTTTSTTT--
--S--THHHHTTTTSTTT--
--S--TTHHHHTTTSTTT--
-----THHHHTTTTSTTT--
-----HHHHHT-TTSTTT--
-----THHHHT-TTSTTT--
-----HHHHHTSTTSTTT--
-----HHHHHT-TTSTTT--
-----HHHHHT-TTSTTT--
---TTHHHHHT-TTSTTT--
-----HHHHTT-TTSGGG--
-----HHHHTT-TTSTTS--
-----HHHHTT-TTSTTT--
-----HHHHHT-TTSTTT--
-----HHHHHH-TTSTTT--
-----HHHHHH-TTSTTT--
---S-HHHHTTSTTSTTT--
---S-HHHHHT-TTSTTT--
---S-HHHHHTTTTSTTT--
--SS-HHHHHHTTTSTTT--
---SSHHHHHT-TTSTTT--
---SSHHHHHTTTTSTTT--
---TTHHHHHHTTTSGGG--
---S-HHHHHT-TTSTTT--
---TTHHHHTT-TTSTTT--
---TTHHHHHT-TTSTTT--
-----HHHHHHTTTSTTT--
---TTHHHHTT-TTSTTT--
---S-HHHHHH-TTSTTT--
---TTHHHHTT-TTSTTT--
---TTHHHHHT-TTSTTT--
---TTHHHHHHTTTSTTT--
---TTHHHHHHTTTSGGG--
---TTHHHHHTTTTSTTT--
---S-HHHHHHTTTSTTT--
---S-HHHHHHTTTSTTT--
---TTHHHHHTTTTSGGG--
---TTTTHHHHTTTSTTT--
---TTHHHHHHTTTSTTT--
---TTHHHHHH-TTSTTT--
---TTHHHHHTTTTSTTT--
---TTHHHHTT-TTSTTT--
---TTHHHHHT-TTSTTT--
---TTHHHHHHTTTSTTT--
---TTHHHHHHGGGSGGG--
---TTHHHHHTTTTSTTT--
--STTHHHHHT-TTSTTT--
--STTHHHHHHTTTSTTT--
---TTHHHHTT-TTSTTT--
---TTHHHHHHTSSSTTT--
--STTHHHHTTSTTSTTT--
--STTHHHHTT-TTSGGG--
---TTHHHHTTSTTSGGG--
---TTHHHHTT-TTSTTT--
--STTHHHHHT-TTSTTT--
---TTHHHHHH-TTSTTT--
---TTHHHHHHTTTSTTT--
---TTHHHHHHSTTSTTT--
---TTHHHHHS-TTSGGG--
---TTHHHHHTTTTSTTT--
--STTHHHHTTSTTSTTT--
--STTHHHHHTTTTSTTT--
---TTHHHHHHSTTSTTT--
---TTHHHHHHSTTSTTT--
---TTHHHHHHSTTSTTT--
---TTHHHHHTTTTSTTT--
---TTHHHHHHTTTSTTT--
---TTHHHHHTTTTSTTT--
--STTHHHHHHSTTSTTT--
--STTHHHHHHSTTSTTT--
--STTHHHHHHTTTSTTT--
--STTHHHHHHTTTSTTT--
--STTHHHHHHSTTSTTT--
--STTHHHHHTTTTSTTT--
--STTHHHHHHTTTSTTT--
--STTHHHHTT-TTSTTT--
--STTHHHHHTTTTSTTT--
--STTHHHHTTSTTSTTT--
--STTHHHHHT-TTSTTT--
--STTHHHHTTSTTSTTT--
---TTHHHHTT-TTSTTT--
---TTHHHHHT-TTSTTT--
---TTHHHHTTSTTSTTT--
---TTTTHHHH-TTSTTT--
---TTHHHHHH-TTSGGG--
---TTHHHHHT-TTSGGG--
---TTHHHHHHSTTSTTT--
---TTTTHHHHSTTSTTT--
--STTHHHHHHTTTSTTT--
---TTHHHHHH-TTSTTT--
---TTHHHHHH-TTSTTT--
---TTHHHHTTSTTSTTT--
---TTHHHHTT-TTSTTT--
---TTHHHHHHTTTSTTT--
---TTTTHHHH--SSTTT--
---TTHHHHHT-TTSTTT--
---TTHHHHHT-TTSTTT--
---TTHHHHHH--SSTTT--
---TTHHHHHT-TTSTTT--
---TTHHHHTTSTTSTTT--
---TTHHHHHT-TTSTTT--
---TTHHHHHH-TTSTTT--
---TTHHHHHTSSSSTTT--
---TTHHHHTTSTTSTTT--
---TTHHHHHT-TTSTTT--
---TTHHHHTT-TTSTTT--
---TTHHHHHTTTTSTTT--
---TTHHHHHH-TTSTTT--
---TTHHHHHT-TTTTTT--
---TTHHHHTT-TTSTTT--
---TTHHHHTT-TTSTTT--
---S-HHHHTT-TTSTTT--
-----HHHHTTSTTSTTT--
-----HHHHTT-TTSTTT--
---SSHHHHTTSTTSTTT--
-----HHHHTT-TTSTTT--
-----HHHHHT-TTSTTT--
---SSHHHHTTSTTSTTT--
---SSHHHHTT-TTSTTT--
----SHHHHHH-TTSTTT--
-----HHHHHTSTTSTTT--
-----HHHHHTTTTSTTT--
---SSHHHHTT-SSSTTT--
-----HHHHHH-TTSTTT--
-----HHHHTT-TTSTTT--
---S-HHHHTTSSSSTTT--
-----HHHHTTSTTSTTT--
---SSHHHHHHTTTSTTT--
---SSHHHHTTSTTSTTT--
-----HHHHTTS-SSTTT--
---SSHHHHTTSTTSTTT--
---SSHHHHHHTTTSTTT--
---TTHHHHHHTSSSTTT--
---TTHHHHHHSTTSTTT--
---TTHHHHTTSTTSTTT--
---TTHHHHHHTTTSTTT--
---TTHHHHHHSTTSTTT--
---TTTTHHHHTTTSGGG--
---TTHHHHHHTTTSTTT--
---TTHHHHHHTTTSTTT--
---TTHHHHHHSTTSTTT--
---TTHHHHHHTTTSTTT--
---TTHHHHHHSTTSTTT--
---TTTTHHHHTTTSTTT--
---TTHHHHHHTTTSTTT--
---TTHHHHHHS-SSTTT--
---TTHHHHHHSTTSTTT--
---TTHHHHHHTTTSTTT--
---TTHHHHHHTTTSTTT--
---TTHHHHHHSTTSTTT--
---TTHHHHHHSTTSTTT--
---TTTTHHHHSTTTTTT--
--STTTTGGGT-TTSTTT--
--SSSHHHHHHSTTSTTT--
---TTHHHHHHTTTSTTT--
---TTTTHHHHSTTSTTT--
---TTHHHHHHSTTSTTT--
---TTTTHHHHSTTSTTT--
---SSHHHHHHTTTSTTT--
---TTHHHHHHSTTSTTT--
---TTHHHHHHTTTSTTT--
---TTHHHHHHSTTSTTT--
---TTTTHHHHTTTSTTT--
---TTHHHHHHTTTSTTT--
---TTTTHHHHTTTSTTT--
---TTHHHHHHSTTSTTT--
---TTHHHHHHSTTSTTT--
--GGGTTHHHHTTTSTTT--
---SSHHHHHHSTTSTTT--
---TTHHHHHHSTTSGGG--
---TTHHHHHHSTTSGGG--
---SSHHHHHHTTTSGGG--
---TTHHHHTTSTTSTTT--
---TTHHHHHH-TTSTTT--
---TTHHHHHHSTTSTTT--
---TTHHHHHHSTTSTTT--
---TTHHHHHHSTTSTTT--
---TTHHHHHHSTTSTTT--
---SSHHHHHHSTTSGGG--
---S-HHHHHHSTTSTTT--
-----TTHHHHSTTSTTT--
-----HHHHHHSTTSTTT--
-----TTHHHHTTTSTTT--
-----HHHHTTSTTSTTT--
-----HHHHHHSTTSTTT--
----THHHHHHSTTSTTT--
-----HHHHHHSTTSTTT--
-----HHHHHHTTTSTTT--
-----HHHHHHTTTSTTT--
---S-HHHHTT-TTSTTT--
-----HHHHHHSTTSTTT--
-----HHHHHHSTTSTTT--
-----HHHHTT-TTSTTT--
-----HHHHTTSTTSTTT--
-----HHHHHHTTTSTTT--
-----HHHHHH-TTSTTT--
-----HHHHHH-TTSTTT--
-----HHHHHH-TTSTTT--
-----HHHHHH--SSTTT--
-----TTHHHHSTTSTTT--
-----HHHHHHSTTSTTT--
-----HHHHHHSTTSTTT--
-----HHHHHHSTTSTTT--
-----HHHHTTSTTSTTT--
-----HHHHHHSTTSTTT--
-----HHHHTT-TTSGGG--
-----HHHHHH-TTSTTT--
-----HHHHTTSTTSTTT--
----SHHHHHHTTTSTTT--
---S-HHHHHHSTTSTTT--
---SSHHHHHHTTTSTTT--
-----HHHHHHTTTSTTT--
-----HHHHHHTTTSTTT--
---SSHHHHHHSTTSTTT--
-----HHHHHHTTTSGGG--
----HHHHHHHSTTSGGG--
----SHHHHHHSTTSTTT--
-----HHHHHHTTTSTTT--
----SHHHHHHTTTSTTT--
----SHHHHHHSTTSTTT--
----SHHHHHHSTTSTTT--
----SHHHHHHTTTSTTT--
-----HHHHHHTTTSTTT--
----HHHHHHHT-SSTTT--
----SHHHHHHSTTSTTT--
---SSHHHHHHTTTSTTT--
---SSTTTTGGGTTSTTT--
---SSTTTTGGGTTSTTT--
---SSGGGSGGGTTSTTT--
---SSGGGSTT-TTSTTT--
---SSGGGSGGGTTSTTT--
---SSGGGSTT-TTSTTT--
---SSGGG-GGGTTSGGG--
---SSGGGSTTSTTSTTT--
---SSTT--GGGTTSGGG--
---SSTT--STTTTSTTT--
---SSTT-HHHHTTSTTT--
---SSSS--GGGSSSGGG--
---SSTT-GGGGTTSTTT--
---SSTT--GGGTTSTTT--
---SSSS--GGGTTSTTT--
---SSTT--GGGTTSTTT--
---SSTT-TTTTTTSTTT--
---SSTT-TGGGTTSTTT--
---SSTT-GGGSTTSTTT--
---SSSS--TTTTTSGGG--
---SSTT-SSTTTTSTTT--
---SSTT--GGGTTSTTT--
---SSTT-GGGGTTSTTT--
---SSSS--GGGTTSTTT--
---SSTT-SGGGTTSTTT--
---SSSS-SGGGTTSTTT--
---SSTT-GGGGTTSTTT--
---SSTT-TTTTTTSTTT--
---SSTT--GGGTTSTTT--
----STT--GGGTTSTTT--
---SSTT--GGGTTTTTT--
---SSGGG-GGGTTSTTT--
---S-TT--GGGTTSGGG--
---SSTT-TTTGGGSGGG--
---S-GGGGGGGTTSTTT--
-----TT-GGGGTTSTTT--
---SSTT-GGGGTTSTTT--
---SSTT-GGGSTTSGGG--
---SSTT--GGGTTSTTT--
---SSTT-GGGGTTSTTT--
---TTTT--GGGTTSTTT--
---SSTT-GGGGTTSTTT--
----STT-SGGGTTSTTT--
---SSTT-TTTTTTSTTT--
---SSTT-TGGGTTSTTT--
---SSTT-GGGTTTTTTT--
---SSTT-GGGGTTSTTT--
---SSTT-STTSTTSTTT--
---SSSS-GGGSTTSTTT--
---SSTT-GGGSTTSTTT--
---SSTT-GGGGTTSTTT--
---SSTT-GGGSTTSGGG--
---SSTT-GGGGTTSGGG--
--SSSTT-STTTTTSTTT--
---SSTT-GGGSTTSTTT--
----STT-TTTTTTSTTT--
---SSTT-TTT-TTSTTT--
---SSTT-TTTSTTSTTT--
---SSTT-TGGGTTSGGG--
---SSTT-SGGGTTSGGG--
----STT-GGGSTTSTTT--
---SSTT-GGGGTTSTTS--
--SSSTT-GGG-TTSTTT--
--TTSTT--TT-TTSTTT--
--SSSTT-GGGSTTSTTT--
--TTSTT-GGGSTTSTTT--
--SSSTT-TGGGTTSTTT--
---SSTT-TTTSTTSTTT--
---SSTT-TTT-TTSTTT--
---SSTT-GGGSTTSTTT--
---SSTT-TTTSTTSTTT--
---SSTT-GGGSTTSTTT--
----STT-GGGSTTSTTT--
---SSTT-TTTSSSSTTT--
---SSTT-TGGGTTSTTT--
---SSTT-SGGGTTSTTT--
---SSTT-SSTTTTSTTT--
----STT-TTTSTTSTTT--
---SSTT-GGGSTTSTTT--
---SSTT-TTTSTTSTTT--
--SSSSS-GGGGTTSGGG--
---SSTT-TTTSTTSGGG--
--SSSTT-TGGGTTSTTT--
--SSSTT-TTTSTTSGGG--
---SSTT-GGGGTTSTTT--
---SSTT--GGGTTSGGG--
---SSTT-TTTSTTSTTT--
----STT-TTTSTTSTTT--
----STT--GGGTTSTTT--
---SSTT-GGGSTTSTTT--
--SSSSS--GGGTTSGGG--
----SSS--GGGTTSGGG--
---SSTT--GGGTTSTTT--
---SSTT-GGGGTTSHHHH-
---SSTT-SGGGTTSGGGT-
--SSSTT-SGGGTTSHHHH-
---SSTT--GGGTTSHHHH-
---SSTT-GGGSTTSGGGG-
---SSTT-TTTTTTSGGGG-
---SSTT-TTTSTTSGGG--
---SSTT-GGGSTTSHHHH-
---SSTT-GGGSTTSTTT--
---SSTT-GGGGTTSTTT--
--SSSTT--GGGTTSTTT--
---SSTT-GGGSTTSGGG--
---SSTT-GGGSTTSHHHH-
--SSSTT-GGGSTTSGGGT-
---SSTT-TTSSTTSHHHH-
----STT-GGGSTTSGGGT-
----STT-TTTSTTSHHHH-
---SSTT-GGGSTTSHHHH-
---SSTT-GGGGTTSHHHH-
---SSTT-STT-TTSGGGT-
---SSTT-TTTTTTSHHHH-
----STT-TTTTTTSGGGT-
---SSTT-GGG-TTSGGGT-
--SSSTT-TTTTTTSHHHH-
---SSTT-TTT-TTSHHHH-
--SSSTTTGGG-TTSHHHH-
--SSSTT-SGGGTTSHHHH-
--SSSTT-TTT-TTSGGGT-
--SSSTTTTTTTTTSGGGT-
---SSTT-SGGGTTSHHHH-
--S-GGGTGGGTTTSGGG--
--S-GGGTGGGTTTSHHHH-
--S-GGG-STTTTTSGGGT-
--S-GGG--TTSTTSHHHH-
---SGGG-GGG-TTSGGGT-
----GGG-GGG-TTSGGGT-
----GGG-GGG-TTSHHHH-
----STT-GGG-TTSGGGT-
----GGG-GGG-TTSHHHH-
-----TT-GGG-TTSGGGT-
--S--TT-TTTTTTSTTTT-
----STT-SGGGTTSTTTT-
---SSTT-GGG-TTSHHHH-
----STT-TTTTTTSGGGT-
----STT-TTTSTTSGGG--
----GGG-TTTTTTSHHHH-
-----TTTTTTTTTSGGGT-
---SSTT-GGG-TTSGGGT-
--SSGGG-GGG-TTSTTTT-
---TTTT-GGGSTTSHHHH-
----STT-GGG-TTSHHHH-
---SGGG-TTTTTTSHHHH-
---SGGG-TTTSTTSHHHH-
---SGGG-GGGGTTSTTT--
---SGGG-GGGGTTSHHHH-
----GGG-GGG-TTSSTTT-
---SGGG-GGG-TTSGGGT-
----GGG-GGG-TTSTTT--
---SGGG-TTTGGGSHHHH-
---SGGG-GGGTSSSTTTT-
---SHHHHGGGSTTSTTT--
---SGGG-GGGGTTSGGGT-
---SGGGGTTTTTTSGGGT-
---SSGGGTTTTTTSHHHH-
----GGG-TTTTTTSGGGT-
----STT-SGGGTTSHHHH-
----GGG-GGGSTTSGGGT-
----GGG-GGG-TTSHHHH-
----TTTSTTTTTTSHHHH-
---STTTTTTTTTTSGGGT-
----TTTTGGGSTTSHHHH-
----TTTTGGGGTTSHHHH-
----SGGGHHHHTTSHHHH-
----GGGSTGGGTTSHHHH-
----TTTSTGGGTTSHHHH-
----SGGGGGG-TTSHHHH-
----TTTTGGG-TTSGGGT-
----TTTSGGG-SSSGGGT-
----GGG-GGGTTTSHHHH-
----HHHHGGGTTTSGGGT-
----TTTSHHHHTTSGGGT-
----HHHHGGGSTTSGGGT-
----HHHHTTTTTTSHHHH-
----TTTSSGGGTTSGGGT-
----TTTTGGGGTTSHHHH-
----TGGGGGGGTTSHHHH-
----TTTSGGGGTTSHHHH-
----TTTSTGGGTTSHHHH-
----GGGTTTTTTTSHHHH-
----GGGGTTTSTTSHHHH-
----TTTTGGGTTTSHHHH-
----TTTSGGGGTTSHHHH-
----TTTS-GGGTTSHHHH-
----TTTSGGGTTTSHHHH-
----TTTSHHHHTTSTTT--
----TTTSGGGSTTSHHHH-
----TTTS-GGGTTSHHHH-
----TTTSTTTTTTSGGGT-
----GGGSTGGGTTSHHHH-
----TTTTSGGGTTSHHHH-
----TTTTTTTTTTSHHHH-
----TTTSSSTTTTSHHHH-
----TTTTGGGTTTSHHHH-
----TTTSGGGGTTSHHHH-
----TTTSTTTTTTSHHHH-
----TTTTGGGTTTSHHHH-
----TTTSHHHHTTSHHHH-
----TTTSGGGTTTSHHHH-
----TTTTGGGTTTSHHHH-
----TTTTGGGTTTSHHHH-
---STTTTHHHHTTSGGG--
---STTTS-TTTTTSHHHH-
---STTTTGGGSTTSGGGT-
----TTTTGGGTTTSGGGT-
---STTTTGGGTTTSGGGT-
----TTTTHHHHTTSHHHH-
----TTTTHHHHTTSGGGT-
----TTTSGGGTTTSHHHH-
---STTTSTTTSTTSHHHH-
----TTTTHHHHTTSHHHH-
----TTTSHHHHTTSHHHH-
----TTTSHHHHTTSHHHH-
----TTTTGGGT-SSHHHH-
----TTTTHHHHTTSHHHH-
----TTTTGGGTTTSHHHH-
----TTTSHHHHTTSGGGT-
----TGGGHHHHTTSHHHH-
----GGGSHHHHTTSHHHH-
----TTTSGGGTTTSHHHH-
----TTTTHHHHTTSHHHH-
----TTTSHHHHTTSHHHH-
----TGGGGGGTTTSHHHH-
----GGGSGGGTTTSHHHH-
----TTTSHHHHTTSHHHH-
----SGGGGGGTTTSHHHH-
----HHHHGGGTTTSGGGT-
---STTTTGGGTTTSHHHH-
----GGGGHHHHTTSHHHH-
----GGGGGGGTTTSHHHH-
----TTTSGGGTTTSHHHH-
----TTTSHHHHTTSHHHH-
----TTTTGGGTTTSHHHH-
----TTTTHHHHTTSHHHH-
---STTTTHHHHTTSHHHH-
----TGGGHHHHTTSGGGT-
----TTTTHHHHTTSHHHH-
----GGGGHHHHTTSHHHH-
----TTTSGGGTTTSHHHH-
----GGGSHHHHTTSGGGT-
----TTTTHHHHTTSHHHH-
---STTTTGGGSTTSGGGT-
----GGGGGGGTTTSTTT--
----SGGGHHHHTTSHHHH-
----GGGGGGGTTTSHHHH-
----GGGSGGGTTTSGGGT-
---SSGGGGGGTTTSGGGT-
----GGG-HHHHTTSHHHH-
---GGGGGHHHHTTSHHHH-
----SGGGHHHHTTSHHHH-
----SGGGGGGTTTSHHHH-
----SGGGHHHHTTSHHHH-
----TTTSGGGTTTSHHHH-
----TTTTGGGTTTSHHHH-
----TTTSHHHHTTSHHHH-
----TTTTHHHHTTSHHHH-
----TTTSHHHHTTSHHHH-
----TTTSHHHHTTSHHHH-
----TTTTGGGTTTSTTTT-
----TTTSGGGTTTSHHHH-
----SGGGHHHHTTSHHHH-
----TTTSHHHHTTSHHHH-
----TTTTTGGGTTSHHHH-
----TGGGGGGGTTSHHHH-
----SGGGHHHHTTSHHHH-
----TGGGGGGTTTSHHHH-
----GGGSHHHHTTSHHHH-
----TTTTGGGTTTSHHHH-
----TTTTGGGTTTSHHHH-
---SSGGGGGGTTTSHHHH-
----TTTSGGGTTTSHHHH-
----SGGGGGGTTTSHHHH-
----HHHHGGG-TTSHHHH-
----TTTTGGGSTTSHHHH-
---GGGGGGGGGTTSHHHH-
----TTTS-GGGTTSHHHH-
----TTTTGGGTTTSHHHH-
---SGGGSGGGTTTSHHHH-
---STTTTGGGTTTSHHHH-
--S-SGGGHHHHTTSHHHH-
--S-TGGGGGGTTTSHHHH-
---GGGTTHHHHTTSHHHH-
---SGGG-HHHHTTSHHHH-
----TTTSGGGGTTSTTT--
----GGGSGGGTTTSHHHH-
----SGGGHHHHTTSTTT--
----GGGGHHHHTTSHHHH-
----TTTTHHHHTTSGGG--
---SSTTSGGGTTTSHHHH-
----TTTTGGGTTTSHHHH-
----GGGGHHHHTTSHHHH-
----HHHHTTTTTTSHHHH-
----TTTTGGGSTTSHHHH-
----GGGSTTTTTTSHHHH-
----GGGSHHHHTTSHHHH-
----TTTTHHHHTTSHHHH-
----TTTSHHHHTTSHHHH-
----GGGGGGGSTTSHHHH-
----TTTTHHHHTTSHHHH-
----HHHHGGGTTTSHHHH-
----TTTSHHHHTTSHHHH-
----TTTTHHHHTTSHHHH-
----TTTSGGGTTTSHHHH-
----GGGSHHHHTTSHHHH-
----GGGTTTTTTTSHHHH-
----HHHHTTTTTTSHHHH-
----GGGTGGGGTTSHHHH-
----GGG-TTTSTTSHHHH-
----GGGSTTGGGGSHHHH-
----HHHHTTTTTTSHHHH-
----GGG-GGGTTTSHHHH-
----HHHHHHHHTTSTTT--
----HHHHGGGGTTSHHHH-
----TTTTSSTTTTSTTT--
----TTTTGGGTTTSHHHH-
----TTT-HHHHTTSHHHH-
----HHHHGGGTTTSHHHH-
----HHHHTTTTTTSHHHH-
----HHHHTTTTTTSHHHH-
----HHHHGGG-TTSGGGT-
----HHHHHHHHTTSGGGT-
----HHHHTTTSTTSHHHH-
----GGGTTTTSTTSHHHH-
----HHHHGGGGTTSTTT--
----TTTSGGGGTTSHHHH-
----HHHHGGGGTTSHHHH-
----HHHHGGGSTTSHHHH-
----HHHHGGG-TTSGGGT-
----HHHHHHHHTTSHHHH-
----HHHHTTTTTTSTTT--
----HHHHGGGGTTSHHHH-
----HHHHTTGGGGSHHHH-
----HHHHSGGGTTSGGGT-
----TTTTGGGSTTSHHHH-
----HHHHGGGSTTSHHHH-
----HHHHHHHHTTSHHHH-
----HHHHSGGGTTSHHHH-
----HHHHSGGGTTSHHHH-
----HHHHTTTSTTSGGGT-
----HHHHGGGGTTSHHHH-
----HHHHGGGSTTSHHHH-
----HHHHSGGGTTSGGGT-
----GGGSGGGTTTSHHHH-
----TTTTTTTTTTSHHHH-
----TTTTTTTTTTSHHHH-
----TTTTTTTSTTSHHHH-
----TTTTTTTGGGSHHHH-
----TTTTTTTSTTSHHHH-
----TTTTSGGGTTSHHHH-
----TTTTSGGGTTSHHHH-
----TTTS-GGGTTSHHHH-
----TTTTHHHHTTSGGGT-
----TTTTGGGGTTSGGG--
----TTTTTTTTTTSGGGT-
----TTTSTGGGTTSGGG--
----TTTT-STTTTSTTT--
----TTTSHHHHTTSGGGT-
----TTT-TTTTTTSHHHH-
----TTTTTTTTTTSHHHH-
----TTTTTTTTTTSGGGT-
----TTTTTTTTTTSHHHH-
----HHHHTTTSTTSHHHH-
----HHHHGGGTTTSHHHH-
----HHHHTTTTTTSGGGT-
----GGG-TTTSTTSHHHH-
----GGG-TTTSTTSHHHH-
----HHHHTTTSTTSGGGT-
----HHHHTTT-TTSGGGT-
----HHHHTTTTTTSGGGT-
----HHHHTTTTTTSGGGT-
----HHHHTTTTTTSGGGT-
----HHHHHHHTTTSGGGT-
----HHHHTTT-TTSGGGT-
----HHHHTTT-TTSHHHH-
----HHHHTTTSTTSHHHH-
----HHHHTTTSTTSHHHH-
----HHHHTTT-TTSHHHH-
----HHHHTTTSTTSHHHH-
----GGGTTTTSTTSHHHH-
----GGGTTTT-TTSHHHH-
----GGGTTTTTTTSHHHH-
----GGGTTTT-TTSHHHH-
----HHHHTTTTTTSHHHH-
----HHHHTTT-TTSGGGT-
----GGGTTTT-TTSGGG--
----GGGTHHHHTTSHHHH-
----GGGTTTTGGG-HHHH-
----GGGTHHHHTTSHHHH-
----GGGTHHHHTTSHHHH-
----GGGTHHHHTTSHHHH-
----GGGTHHHHTTSHHHH-
----GGGTHHHHTTSGGGT-
----HHHHHHHHTTSGGGT-
----HHHHHHHHTTSGGGT-
----GGGTHHHHHT-HHHH-
----GGGGHHHHTTSHHHH-
----GGG-HHHHTTSGGGG-
----GGG-GGGGGSSHHHH-
----GGG-GGGGTTSHHHH-
----HHHHHHHHTTSHHHH-
----GGGGHHHHTTSGGGT-
----SGGGHHHHTTSHHHH-
----SGGGHHHHTTSHHHH-
-----GGGHHHHTTSTTTT-
-----GGGTTGGGTSHHHH-
-----TT-TTTTTSSHHHH-
-----GGGGGGGTSSHHHH-
-----TT-GGGGTSSGGGT-
-----GGGGGGGTSSGGGT-
-----GGGTTHHHHSHHHH-
-----GGGHHHHHSSGGGT-
-----TT-SGGGTSSGGGT-
-----GGGHHHHHTSHHHH-
-----TTSHHHHHT-HHHH-
-----GGGTTTTTSSHHHH-
-----GGGTGGGTSSHHHH-
-----STTTTTTSSSHHHH-
-----STHHHHTT-SGGGT-
----STTTHHHH--SGGGT-
-----TTSSTTTS-SHHHH-
-----GGGSTTTS-SGGGT-
-----GGGHHHH--SHHHH-
-----TTSHHHHS-SGGGT-
-----TTTHHHHS-SHHHH-
-----TTTHHHHS-SHHHH-
-----TTTTTTTS-SHHHH-
----SGGGTTTTTSSHHHH-
----SSTTTTTTT-SGGGT-
----SGGGTTTTT-SHHHH-
----STTTHHHHHSSHHHH-
----SGGGHHHHHT-HHHH-
-----STTHHHHHTSHHHH-
-----GGGHHHHHSSHHHH-
----SGGGHHHHHTSHHHH-
----SSTTHHHHHT-HHHH-
----SSTTGGGSSSSHHHH-
----SSSGGGTSTT-HHHH-
----SSSSTTS-TT-HHHH-
----SSS-TTTGGG-HHHH-
----SSS-TTTGGG-HHHH-
----SSS-TTTGGG-HHHH-
----SSS-TTSGGG-HHHH-
----SSS-TT--TTSHHHH-
----SS--TTS-TTSHHHH-
----SSS-GGGGGGSHHHH-
----SS-GGGSGGGSHHHH-
----SS-GGGSGGGSHHHH-
----SS-GGGSGGGSHHHH-
----SS-GGGTGGGSGGGT-
----SS-GGGTGGGSGGGT-
----SS-GGGTGGGSGGGT-
----SS-GGGGGGGSGGGT-
----SS-TTTTGGGSGGGT-
----SS--SSSTTTSGGGT-
----SS--STTGGGSGGGT-
----SSSSSTTGGGSGGGT-
----SS-TTTTGGGSGGGT-
----SS-TTTTGGGSGGG--
----SS-TTTTGGGSGGGT-
----SS-TTTTTTTSGGGT-
----SS-TTTTGGGSGGGT-
--S-SS-TTTTGGGSGGGT-
----SS-TTTTGGGSGGGT-
----SS---TTGGGSGGGG-
----SS-TTTTGGGSGGG--
----SS-S-TTGGGSTTS--
----SS---TTGGGSGGGG-
----SS---SSGGGSGGG--
----SS-TTTTGGGSGGG--
----SS-S-TTGGGSGGG--
----SS-S-TTGGGSTT---
----SS---TTGGGSTT---
----SS---SSGGGSTTS--
----SS-S-SSGGGSTTS--
----SS-TTSSGGGSTTS--
----SS-TTTTGGGSTT---
----SSSTT-SGGGSTT---
-----SSSSSSGGGSTT---
----SS-TTSSTTSSTT---
----SS-TTTTTTSSTT---
----SS-TTSSTTTSTT---
----SSSTTTTTTSSTTS--
----SS-TTTTTTS-TTS--
----SS-TTTTTTS-TTS--
----SS-TTTTTTS-TTS--
----SS-TTTTTTS-TTS--
----SS-TTTTTTS-TT---
----SS-TTTTGGG--SS--
----SS-TTTTTTS-TT---
----SSSTTTTTTSSTT---
----SS-TTTTTTSSTT---
----SS-TTTTTTSSTT---
----SS-TTTTTTSSTT---
----SS-TTTTTTS-TT---
----TT-TTTTTTTSTT---
----TTTTTTTTTSSTT---
----TTTTTTTTTSSTT---
----TT-TTTTTT--TTS--
---GGG-SSTTTTS-TT---
---GGGGTTTTTT--SS---
---GGGGTTTTTTT-TT---
---GGGGTTTTTT--S----
---GGGG-STTTT---SS--
---GGGGTTTTTT--S----
---SGGGTTTTTT---SS--
---GGGSTTTTTT----S--
---GGGGGGGGTT--S----
---THHHHGGGTT--SSS--
---THHHHGGGTT--SSS--
---TTTGGGTTTTS-SS---
---THHHHGGGTT--S----
---HHHHHGGGTT--S----
---GGGTGGGGTTS-S----
---GGGTGGGGTT--S----
---STTTGGGGTT--S----
---GGGTGGGGTT--SS---
---THHHHTTSTT--SS---
---THHHHGGGTT--SS---
---THHHHHHT-S--SS---
---TTHHHHTTTT--SS---
---TTHHHHHTTT--S----
---TTHHHHTTTT--S----
---TTHHHHTTTT--S----
---THHHHHTTTT--S----
---THHHHHTTTT--SS---
---THHHHGGGTTS-SS---
---HHHHHHHTTT--S----
---THHHHHTTTTS-S----
---HHHHHHHSTT-------
---TTHHHHTS-SS-SS---
---THHHHTTS-SS-S----
---THHHHHHTTT-------
---THHHHHH--S-------
---THHHHHHTTT-------
---THHHHHHTTT-------
---THHHHHTTTT--S----
---THHHHGGGSS--S----
---THHHHHHTTT-------
---TTHHHHHSTT--S----
---TTHHHHTTTTS------
---TTHHHHHGGGS-SS---
---TTHHHHHHTTS--S---
---TTHHHHHHHTS--S---
---TTHHHHHHTTTT-S---
---TTHHHHHHTTS--S---
---TTTTHHHHTTS--S---
---TTTTHHHHTTTT-----
---TTHHHHHHTTS------
---S-HHHHHHTTS------
---THHHHHHHTTSS-----
---THHHHHHHTTS------
---TTHHHHTTTTSS-----
---TTTTGGGTTTSS-----
---TTHHHHTTTTSS-----
---GGGTTTTTSSS------
---TTHHHHTTTTSS-----
---TTHHHHH-SSS--S---
---TTTTTTTTTTS--S---
---THHHHHSSTTSS-S---
---TTHHHHHTTTSS-S---
---THHHHHHHTTS--S---
---HHHHHHTTTTS--S---
---TTHHHHHHTTS------
---TTHHHHHHTTS------
---TTHHHHHHTTS------
---S-HHHHHHHSS--S---
---S-HHHHHHTTS--S---
---TTHHHHHHTTS--S---
---TTHHHHHHTTS--S---
--STTHHHHHHTTS--S---
---THHHHHHHTTS--S---
---THHHHHHHTTS--S---
---HHHHHHHHTTS-SS---
---THHHHHHHTTS--S---
---STHHHHHHTTS------
---TTHHHHHHTTS------
--SS-HHHHHHTTS------
--STTTTHHHHTTS------
--STTHHHHHHTTS------
---SSHHHHHHTTSS-S---
---SSHHHHHHTTS------
---SSHHHHHHTTS--S---
---SSHHHHHHTTS--S---
---SSHHHHHHTTS--S---
---SSHHHHHTTSS------
---SSHHHHHHTTS--S---
---SSHHHHHHTTS-SS---
---SSHHHHTTTTS--S---
----SHHHHTTTTS--S---
----SHHHHTTSSS--S---
---SSHHHHTTSSS--S---
---TTTHHHHHTTS--S---
---TTHHHHHHTTS------
---TTTGGGTTTTS--S---
---TTTTHHHHSSS--S---
---TTHHHHHHSSS--S---
---HHHHHHHHTTS--S---
---HHHHHHHHTTS--S---
---HHHHHHTTTTS--S---
---HHHHHTTTTTS--S---
---HHHHHHTTSSS--S---
---HHHHHHTTTT---S---
---HHHHHHTTSSS-SS---
---HHHHGGGTTTS-SS---
---HHHHHHTTTT--SS---
---HHHHHHTTSSS-SS---
---HHHHHHTTTT--SS---
---HHHHHHTTTT--SS---
---HHHHTTTTTTS-SS---
---HHHHHHTT-SS-SS---
---HHHHHHTTTT--SS---
---HHHHHHTTTT--SS---
---HHHHHHHSTT--SS---
---HHHHHHTTTTS-SS---
---HHHHHHTTTTS-SS---
---HHHHHHTSTTS-SS---
---HHHHHHTT-SS-SS---
---HHHHTTTT-SS-SS---
---HHHHHHTTTTS-SSS--
---HHHHHHTTTT--SS---
---HHHHHTTSSS--SS---
---HHHHHTTS-SS--S---
---HHHHHHTS-SS--S---
---HHHHHHTS-SS-SS---
---HHHHHHHTTT--SS---
---HHHHHHHTTT--SS---
---HHHHHHHTTT--SS---
---HHHHGGG-SS--SS---
---HHHHHHHTTT--SS---
---HHHHHHHTTT--SS---
---HHHHHHTTTT--SS---
---HHHHHHHSTT--SS---
---HHHHHHHHTT--SS---
---HHHHHHHTSS---SS--
---HHHHHHGGGG--SS---
---HHHHHHHHTT--SS---
---HHHHHHHTTT--SS---
---HHHHHHHHTT--SS---
---HHHHHHHHHHS-SS---
---HHHHHHHHHH--SS---
---HHHHHHHHHHS-SSS--
---HHHHHHHHHHS-SS---
---HHHHHHHHHHS-SS---
---HHHHHHHHHH--SS---
---HHHHHHHHHHS-SS---
---HHHHHHHHHH---S---
---HHHHHHHHTTS-SS---
---HHHHHHHHHH--SS---
---HHHHHHHHTTS-SS---
---HHHHHHHHHHS--S---
---HHHHHHHHTTS-SS---
---HHHHHHHHHH---S---
---HHHHHHHHHHS-SS---
---HHHHHHHHHHS-SS---
---HHHHHHHHHHS-SS---
---HHHHHHHHHHS-SS---
---HHHHHHHHHHS-SS---
---HHHHHHHTTTS-SS---
---HHHHHHHHHHS--S---
---HHHHHHHHTTS------
---HHHHHHHHHHS------
---HHHHHHHHHHS------
---HHHHHHHHHHS------
---HHHHHHHHTTS------
---HHHHHHHHHHS------
---HHHHHHHHHHS------
---HHHHHHHHHHS------
---HHHHHHHHHHS------
---HHHHHHHHHHS------
---HHHHHHHHHHS--S---
---HHHHHHHHHHS--S---
---HHHHHHHHHHS--S---
---HHHHHHHHHHS------
---HHHHHHHHHHS-SS---
---HHHHHHHHTT-------
---HHHHHHHHHHS------
---HHHHHHHHTTS------
---HHHHHHHHHHS------
---HHHHHHHHHHS------
---HHHHHHHHHHS------
---HHHHHHHHHHS------
---HHHHHHHHHH-------
---HHHHHHHHTTS------
---HHHHHHHHHHS------
---HHHHHHHHHHS--S---
---HHHHHHHHTTS------
---HHHHHHHHHHS------
---HHHHHHHHHHS--S---
---HHHHHHHHHHS------
---HHHHHHHHHHS------
---HHHHHHHHHHS------
---HHHHHHHHHHS------
---HHHHHHHHHHS------
---HHHHHHHHHH-------
---HHHHHHHHTT-------
---HHHHHHHHHH-------
---HHHHHHHHTT-------
---HHHHHHHHHH-------
---HHHHHHHHHHS------
---HHHHHHHHHHS------
---HHHHHHHHHHS--S---
---HHHHHHHHHHS------
---HHHHHHHHHHS------
---HHHHHHHHTTS--S---
---HHHHHHHHHHS-SS---
---HHHHHHHHHHS--S---
---HHHHHHHHHHS--S---
---HHHHHHHHTT---S---
---HHHHHHHHHHS--S---
---HHHHHHHTTTS--S---
---HHHHHHHHHHS--S---
---HHHHHHHTTTS--S---
---HHHHHHHHHHS--S---
---HHHHHHHHHHS------
---HHHHHHHHTT---S---
---HHHHHHHHTT-------
---HHHHHHHHTT-------
---HHHHHHHHHHS------
---HHHHHHHHHHS--S---
---HHHHHHHHTTS--S---
---HHHHHHHHTTS--S---
---HHHHHHHHHHS------
---HHHHHHHHHH-------
---HHHHHHHHTTS------
---HHHHHHHHTTS--S---
---HHHHHHHHTT-------
---HHHHHHHHHHS------
---HHHHHHHHTT--SS---
---HHHHHHHHHHS------
---HHHHHHHHHH--SS---
---HHHHHHHHHH--S----
---HHHHHHHTTSS--S---
---HHHHHHHHHH--SS---
---HHHHHHHHTT--SS---
---HHHHHHHHTT--SS---
---HHHHHHHHTT--SS---
---HHHHHHHHHHS-SS---
---HHHHHHHHHHS-SS---
---HHHHHHHHHH---S---
---HHHHHHHHTT---SS--
---HHHHHHHHHH---S---
---HHHHHHHHTT-------
---HHHHHHHHHH-------
---HHHHHHHHHH-------
---HHHHHHHHHH-------
---HHHHHHHTTTS------
---HHHHHHHHHH-------
---HHHHHHHHHH---S---
---HHHHHHHHHH-------
---HHHHHHHHHHS--S---
---HHHHHHHHHH---S---
---HHHHHHHHHH---S---
---HHHHHHHHHH---S---
---HHHHHHHHHH---S---
---HHHHHHHHTT---S---
---HHHHHHHHTT---S---
---HHHHHHHHHHS--S---
---HHHHHHHHHH---S---
---HHHHHHHHHH---S---
---HHHHHHHHHHS--S---
---HHHHHHHHTTS--S---
---HHHHHHHHHHS--S---
---HHHHHHHHTTS--S---
---HHHHHHHHHH---S---
---HHHHHHHHHHS--S---
---HHHHHHHHHHS-SS---
---HHHHHHHHHHS--S---
---HHHHHHHHTT---S---
---HHHHHHHHHH---S---
---HHHHHHHHHHS--S---
---HHHHHHHHHH-------
---HHHHHHHHTTS--S---
---HHHHHHHHTTS--S---
---HHHHHHHHHH---S---
---HHHHHHHHHHS--S---
---HHHHHHHHHH--SS---
---HHHHHHHHHH--SS---
---HHHHHHHHHH---S---
---HHHHHHHHHHS--S---
---HHHHHHHHTTS--S---
---HHHHHHHHHH---S---
---HHHHHHHHHHS--S---
---HHHHHHHHHHS--S---
---HHHHHHHHHHS--S---
---HHHHHHHHHHS--S---
---HHHHHHHHHHS--S---
---HHHHHHHHHH---S---
---HHHHHHHHHH---S---
---HHHHHHHHHH---S---
---HHHHHHHHHH---S---
---HHHHHHHHTT---S---
---HHHHHHHHHH---S---
---HHHHHHHHHH---S---
---HHHHHHHHTT---S---
-TTHHHHHHHHTT---S---
-TTHHHHHHHHHHS--S---
-TTHHHHHHHHHH---S---
-TTHHHHHHHHHH---S---
-TTHHHHHHHHHHS--S---
-TTHHHHHHHHHHS--S---
-TTHHHHHHGGGT---S---
-TTHHHHHHHHHH---S---
---HHHHHHHHHHS--S---
--SHHHHHHHHHHS--S---
-TTHHHHHHHHTTS--S---
--SHHHHHHTTTTS--S---
--SHHHHHHHHTTS--S---
-TTHHHHHHTTTTS--S---
-TTHHHHHHHHTTS--S---
--SHHHHHHHTTT---S---
---HHHHHHH-TT---S---
---HHHHHHTTTT---S---
---HHHHHHHTTTS--S---
---HHHHHHTTTT---S---
--THHHHHHHTTTS--S---
--SHHHHHHTTTTS--S---
---HHHHHHTTTTS--S---
---HHHHHHTTTTS--S---
---HHHHHHTTTTS--S---
---TTHHHHTTTT---S---
---HHHHHHHTTTS--S---
---HHHHHGGGTTS--S---
---TTHHHHTTTTS--S---
--SHHHHHHTTTT---S---
--SHHHHHHTTTTS--S---
---HHHHHHTTTTS--S---
---HHHHHHHTTTS-SS---
---HHHHHHTTTT--SS---
---HHHHHHH-TTS-SS---
---HHHHHHT-TTS-SS---
---HHHHHHTTTTS-SS---
---HHHHHHHTTTS--S---
---HHHHHHHTTT---S---
---HHHHHHHTTT--SS---
---HHHHHHHSTTS--S---
---HHHHHHTTTTS--S---
---HHHHHHHSTTS--S---
---HHHHHTTSTTS--S---
---HHHHHTTGGGS--S---
---HHHHHHHTGGG--S---
---HHHHHHT-TT---S---
---HHHHHHHTTT---S---
---HHHHHHHHGGG--S---
---HHHHHHTTTTS--S---
---HHHHTTSSSSS--S---
---HHHHHHTSTTS--S---
---HHHHHHHHGGG--S---
---HHHHHTT-GGG--S---
---HHHHHHHTTTS--S---
---HHHHHHTTTTS--S---
---HHHHHHTTTTS--S---
---HHHHHHTTTTS--S---
---HHHHHHTSTTS-SS---
---HHHHHHTTTTS--S---
---HHHHHHHTTTS--S---
---HHHHHHHHTTS--S---
---HHHHHHTTTTS--S---
---HHHHHHHTTTS--S---
---HHHHHTT-TTS--S---
---HHHHHHHSGGG-SS---
---HHHHHHTTTTS--S---
---HHHHHTT-TT---S---
---HHHHGGG-TT---S---
---HHHHHTT-TTS--S---
---HHHHHHTSTTS--S---
---HHHHHHTTTTS-SS---
---HHHHHHTSTTS-SS---
---HHHHHHHSTTS--S---
---HHHHHHHTTTS--S---
---HHHHHHHSTTS-SS---
---HHHHHHHSTTS--S---
---HHHHHHHTTTS-SS---
---HHHHHHHSGGG-SS---
---HHHHHHHTTTS--S---
---HHHHHHHTGGG--S---
---HHHHHHHTTTS--S---
---HHHHHHHTTTS--S---
---HHHHHHHHTTS--S---
---HHHHHHTTTTS-SS---
---HHHHHHHSGGG--S---
---HHHHHHHTTTS--S---
---HHHHHHTTGGG--S---
---HHHHHHHTTTS--S---
---HHHHHHTTGGG-SS---
---HHHHHHHTTTS-SS---
---HHHHHHHTTTS--S---
---HHHHHHTTTTS--S---
---HHHHHHHSTTS--S---
---HHHHHHHTGGG--S---
---HHHHHHTTTTS--S---
---HHHHHHHTTTS--S---
---HHHHHHHTGGG--S---
---HHHHHHHSGGG--S---
---HHHHHHHHTTS--S---
---HHHHHHHTTTS--S---
---HHHHHHTTTTS--S---
---HHHHHHTTTTS--S---
---HHHHHHHTTTS--S---
---HHHHHHHTSS--SS---
---HHHHHHTTTTS--S---
---HHHHHHHTTTS--S---
---HHHHHHTTTTS--S---
---HHHHHHTTTTS-SS---
---HHHHHHHTGGG--S---
---HHHHHHHSTTS--S---
---HHHHHHHTTTS--S---
---HHHHHHHTGGG--S---
---HHHHHHTTTTS--S---
---HHHHHHHSTTS-SS---
--SHHHHHHTTTT--SS---
---HHHHHHHTTTS--S---
---HHHHHHTSTTS-SS---
---HHHHHHT-TTS--S---
---HHHHHHTTTTT--S---
---HHHHHHT-TT--SS---
---HHHHHHTTTTS--S---
---HHHHHHHTTT---S---
---HHHHHHHTTTS--S---
---HHHHHHHTTT---S---
---HHHHTTTSTTS-SS---
---HHHHGGGTTTS--S---
---HHHHHHHHTTS-SS---
---HHHHHHHSTTS-SS---
---HHHHHHTSTTS-SS---
---HHHHHHHTTTS-SS---
---HHHHHHHTTTS-SS---
---HHHHHHT-TTS-SS---
---HHHHHHHTTTS--S---
---HHHHHTT-TTS--S---
---HHHHHHHTTTS-SS---
---HHHHHHHTTTS-SS---
---HHHHHHHTTTS-SS---
---HHHHHHHTSSS--S---
---HHHHHHH-TTS--S---
---SHHHHHT-SSS--S---
---HHHHHHHTTTS-SS---
---HHHHGGGSTTS--S---
---HHHHGGG-TTS--S---
---HHHHGGGSTTS-SS---
---TTTGGGG-TTS--S---
---HHHHGGG-TTS-SS---
---HHHHGGG-TTS--S---
---HHHHGGG-TTS-SS---
---TTGGGGG-TTS-SS---
---TTTGGGG-TTS--S---
---TTTGGGG-TTS--S---
---TTTGGGG-TTS--S---
---HHHHGGG-TTS-SS---
---HHHHGGG-TTS-SS---
---TTGGGGG-TTS------
---TTTGGGT-TTS-S----
---TTGGGGT-TTS-SS---
---TTGGGGS-TTS-SS---
---TTGGGGG-TTS-SS---
---TTGGGGS-TTS-SS---
---TTGGGGG-TTS-SS---
---TTGGGGG-TTS-SS---
---HHHHGGG-TTS-SS---
---HHHHTTT-SSS-SS---
---HHHHGGG-TTS-SS---
---TTGGGGG-TTS-SS---
---HHHHTTT-TTS--S---
---HHHHGGG--SS-S----
---TTGGGGS-SSS-SS---
---HHHHGGG-SSS-SS---
---HHHHGGG-SS--SS---
---TTGGGGG-SSS-SS---
---HHHHTTS-SSS--S---
---HHHHTTT-TTS-SS---
---HHHHTTS-TTS-SS---
---HHHHTTT-TTT-S----
---HHHHTTT-TTS-SS---
---HHHHTTT-TTS--S---
---HHHHTTS-SSS-SS---
---HHHHTTT-TTS-SS---
---HHHHTTT-TTS--S---
---HHHHHTT-TTS-SS---
---HHHHTTT-TTS--S---
---HHHHTTT-TTS--S---
---HHHHTTT-TT---S---
--SHHHHHTT-TTS--S---
---HHHHHHT-TTS------
---HHHHHTT-TTS--S---
---HHHHHTT-TTS--S---
---HHHHHTT-TT---S---
---HHHHHTT-TTS--S---
---HHHHHTT-SS---S---
---HHHHHTT-TTS------
---HHHHTTS-TTS--S---
---HHHHHTT-TTS--S---
---HHHHHTT-TTS--S---
---HHHHHTT-TTS--S---
---HHHHGGG-TT---S---
---HHHHHTT-TTS--S---
---HHHHHTT-TTS--S---
---HHHHTTS-TTT------
---HHHHHTT-TT-------
---HHHHHTT-TTS------
---HHHHHTT-TTS------
---HHHHGGG-TTS------
---HHHHGGG-TTS------
---HHHHHTT-TTS------
---HHHHTTS-TTS------
---HHHHTTT-TTS------
---HHHHTTS-TTS------
---HHHHHTT-TTS-S----
---HHHHTTT-TTS------
---HHHHTTT-TTS------
---HHHHHTS-TTS------
---HHHHHTT-TTT------
---HHHHTTS-TTT------
--SHHHHTTT-TTS------
--HHHHHTTT-TTS------
--HHHHHTTS-TTS------
--STTGGGGS-TTS------
---TTGGGGS-SSS------
---TTGGGGS-SS--SS---
---TTGGGGS-TTS------
---HHHHHHS-TT-------
---THHHHHHTTTS--S---
---HHHHHHHTTT---S---
---HHHHHHT-TTS-SS---
---HHHHHHH-TTS------
---TTHHHHTTTTS-S----
---TTTTGGGSTTS------
---SSTTTTTSTTS------
--SSSTTHHHHTTS------
--STTTTGGGTTTS------
---TTHHHHHTTTS------
--STTHHHHTTTTS------
---TTSHHHHTTTS------
---TTTTTTTSTTS-SS---
---TTHHHHTTTTS-SS---
---TTHHHHTSTTS-SS---
---TTHHHHHTTTS--S---
---SSTTGGG-SSS-SS---
---TTHHHHHTSS--SS---
---TTHHHHHTSSS-SS---
---TTHHHHTSSSS-SS---
---TTHHHHTTSSS--S---
---TTHHHHTTSSS-SS---
---TTHHHHTTSSS------
---TTHHHHTTSSS-SS---
---TTHHHHTTTT--SS---
---TTHHHHH-TTS-S----
---TTHHHHTTSS--SS---
---SSHHHHTTSS--SS---
---TTHHHHT-SS--SS---
---TTHHHHT-SS--SS---
---TTHHHHT-SSS-SS---
---TTHHHHT-SSS-SS---
---SSHHHHT-SSS-SS---
---TTHHHHT-SS--SS---
---TTHHHHS-SS--SS---
---TTHHHHTTSS--SS---
---TTHHHHT-SSS-SS---
---SSHHHHTTSSS-SS---
---TTHHHHT-SSS-SS---
---TTHHHHTTSSS-SS---
---TTHHHHTTSSS-SS---
---SSHHHHT-SS--SS---
---SSHHHHTTSS--SS---
---SSHHHHTTSSS-SS---
--STTHHHHHTSS--SS---
---SSHHHHTTSSS-SS---
---SSHHHHHTTTS-SS---
---TTHHHHTTSSS-SS---
---SSTTGGGSSS--SSS--
---SSHHHHHTSSS-SSS--
---SSHHHHTTSSS-SSS--
---S-HHHHTTSSS-SSS--
--SS-TTGGGSSSS--SS--
---TTHHHHTTSSS--S---
---TTTTGGGSSSS--S---
---TTHHHHTTSS-------
---TTTTGGGSSS-------
---TTHHHHTTSS---S---
---TTHHHHTTSS---S---
---TTHHHHHSSS---S---
---TTHHHHHTSS-------
---TTHHHHHTSS---S---
---TTHHHHTTSS---S---
---TTHHHHHTSS---S---
---TTHHHHHTSS---S---
---TTHHHHHTSSS------
---TTHHHHHTSSS--S---
---TTHHHHTTSSS--S---
---TTHHHHTTSSS-SS---
---TTHHHHTTSS---S---
---TTHHHHHTSSS--S---
---TTHHHHHTSSS--S---
---SSHHHHTTSS---S---
---TTHHHHTTSS---S---
---S-HHHHHTSSS--SS--
---TTHHHHHTSS--SS---
---TTHHHHTTSS---S---
---TTHHHHTTSS---S---
---TTHHHHTTSS--SS---
---TTHHHHTTSS---SS--
---TTHHHHSSSSS--S---
---SSHHHHTTTT---S---
---TTHHHHTTSS---S---
---SSHHHHHHTTS--S---
---TTHHHHHTSS---S---
---TTHHHHHTSS----S--
---TTHHHHHHHHS---S--
---TTHHHHHHHHS--SS--
---TTHHHHHHHHS--S---
---TTHHHHHHTTS-S----
---TTHHHHHHTT----S--
---TTHHHHHHHHS---S--
---SSHHHHHHHHS------
---TTHHHHHHHHS---S--
---TTHHHHHHTTS---S--
---SSHHHHHHHHS------
---TTHHHHHHHHS------
---TTHHHHHHTTS---S--
---TTHHHHHHHH----S--
---SSHHHHHTSSS------
---SSHHHHTTSSS--SS--
---TTHHHHHHSSS-SSS--
---TTHHHHHSSS---SS--
---SSHHHHHTSSS-SS---
---SSHHHHTSSSS--SS--
--SSSHHHHHTTSS-SSS--
---TTHHHHHSSSS--SS--
---TTHHHHHHHSS------
---TTHHHHHTSSS--S---
---TTHHHHHTSSS--S---
---TTHHHHHTSSS------
---SSHHHHHHSS-------
---SSHHHHHTSS---S---
---SSTTHHHHSSS------
---SSHHHHHSSSS-S----
---SSHHHHHSSSS--S---
---TTHHHHH-SS---S---
---SSHHHHT-SSS--S---
---TTHHHHTTSSS--S---
---TTHHHHHTSSS------
---SSHHHHTTSSS------
---SSTTGGG-SSS--S---
--HHHHHHHTTSSS--S---
--HHHHHHHTTSSS-SSS--
--GGGTTTGGGSS--SS---
---TTTTTGGGSS---S---
---TTTTTGGGSSS--S---
---SSHHHHHTSS-------
---TTTTTTTTSS---S---
---TTTTTTT-SS---S---
---GGGTTGGGSS-------
---TTTTTGGGSSS--S---
---GGGTTGGGSSS--S---
---TTTTTGGGSSS--S---
---TTSHHHHTSSS--SS--
---TTTTTGGGSSS--SS--
---GGGTTTT-SSS--SS--
---STTHHHH-SS---S---
---TTTHHHHTSS---SS--
---GGGHHHH-SS---SS--
---TTTHHHHTSS---SS--
---TTTTTGGGSS---SS--
---TTTHHHHTTTS--SS--
---GGGHHHHHTT---SS--
---GGGHHHHHHH----S--
---TTTHHHHTTT----S--
---TTTHHHHHHHS---S--
---GGGHHHHHHH-------
---TTTHHHHHHH---S---
---TTTHHHHHHHS------
---TTTHHHHHHHS--S---
---TTTHHHHHHHS------
---TTTHHHHHHHS--S---
---TTTHHHHHHHS--S---
---TTTHHHHHHH---S---
---TTTHHHHHHHS--S---
---TTTHHHHHHH---S---
---TTTHHHHHTTS--S---
--STTTHHHHHHHS--SS--
---TTTHHHHHTTS--S---
---TTTHHHHHTTS--S---
--STTTHHHHHTT---SS--
---TTSHHHHHTTS--SS--
---GGGHHHHHTTS-SS---
---TTTHHHHHTTS-SS---
---TT-HHHHHHHS-SSS--
---TTTHHHHHTTS-SS---
---TTTHHHHHTTS-SSS--
---TTTHHHHHHHS-SS---
---TTTHHHHHHHS-SS---
---TT-HHHHHTTS--S---
---TT-HHHHHTTS--SS--
---TT-HHHHHTT---SS--
---TT-THHHHTT---S---
---TTTHHHHHTTS------
---TTTHHHHHTTS------
---TTTHHHHHTTS---S--
---TTTHHHHHHH---SS--
---TTTHHHHHTTS--TT--
---TTTHHHHHTT---TT--
---GGGHHHHHHHS---S--
---TTSSHHHHTTS--SS--
---GGGHHHHHTTS--TT--
---TTTHHHHHTTS--SS--
---TTTHHHHHTTS--SS--
---TTTHHHHHTTS--TT--
---TTTHHHHHTTS--S---
---TTTHHHHHTTS--SS--
---TT-THHHHTTS--TT--
---TTTHHHHHTTS--TT--
---TTTHHHHHHHS--TT--
---TTTHHHHHHH---TT--
---TTTHHHHHTTS--TT--
---TTTHHHHHTTS--TT--
---TTTHHHHHTTS--SS--
---TTTHHHHHTTS--SS--
---TTTHHHHHTTS--SS--
---TTTHHHHHTTS--SS--
---TTTHHHHHTTS--SS--
---TTTHHHHHTTS--SS--
---TTTHHHHHHHS--SS--
---TTTHHHHHTTS--SS--
--STTTHHHHHTTS--TT--
--HHHHHHHHHHHS--TT--
--HHHHHHHHTTTS--SS--
--HHHHHHHHHHHS--TT--
--GGGTHHHHHHHS--TT--
--STTTHHHHHHHS--TT--
--SGGGHHHHHHHS--TT--
---TTTHHHHHTTS--TT--
--STTSHHHHHHHS--TT--
--SGGGHHHHHTTS--TT--
--STTTHHHHHHHS--SS--
--SGGGHHHHHHHS--SS--
--SGGGHHHHHHHS-STT--
--STTTHHHHHHH--GGG--
---GGGHHHHHHHS-TTS--
---TTTHHHHHHHS-GGG--
---HHHHHHHHHHS-GGG--
---GGGHHHHHTTS-GGG--
---GGGHHHHHHHS-GGG--
---TTTHHHHHHHS-GGG--
---GGGHHHHHHHS-TTT--
---TTTHHHHHHHS-TTT--
---TTTHHHHHHHS-GGG--
---GGGHHHHHTTS-TTT--
---GGGHHHHHHHS-TTT--
---GGGHHHHHHHS-TTT--
---GGGHHHHTSSS-TTT--
---TTTHHHHHSSS-TTT--
---GGGTTGGGSSS-TTT--
---GGGTTTTSSSS-TTT--
---TTTHHHHHSS--TTT--
---TTTGGGGGSSS-TTT--
---TTTGGGGSSSS-TTT--
---TT--GGG-SSS-STT--
---TTTGGGGGSSS-GGG--
---TTTGGGG-SSS-TTT--
---TTTHHHHTSSS-SSS--
---SS-HHHHHTTS-TTT--
---TTTTHHHHSSS-GGG--
---SS-THHHHTTS-GGG--
---SS--HHHHSSS--SS--
---TT-GGGGGSSS-TTS--
---SS--GGGGSSS--TT--
---TTTSGGGTTTS--TT--
---TTT-GGGGSSS--TT--
---TTTTTGGGSSS--SS--
---TTTTTTTTTSS--SS--
--STTTTTTT-SSS--SS--
---TTTTTGGGSS---SS--
---GGGHHHHHSSS--SS--
---TTTHHHHTSS---SS--
---TTTHHHHTSS---SS--
---TTTTTGGGSS---SS--
--STTTHHHHTSS---SS--
---TTTTTGGGSS---SS--
---TTTTTGGGSS---SS--
---TTTHHHHTSS---SS--
---TTTTTTTTSSS--SS--
--GGGTTTTT-SSS--SS--
---TTTTTGGGSS---SS--
---TTTTTTTTSS---SS--
---TTTHHHH-SS---TT--
---TTTHHHHTTS---SS--
---TTTTTGGGTT---SS--
---STTHHHHTSSS--SS--
---TTTGGGTS-SS--SS--
---TTS-GGGSSSS--TT--
---TTTTTGGGSSS--SS--
---TTTHHHH-SSS--SS--
---TTTGGGS-SS---SS--
--SGGGGGGG-SS---SS--
--GGGTTTGGGSS---SS--
--GGGTHHHHTTSS--SS--
--STTTTTGGGGTS--SS--
--GGGGHHHHTTTS--SS--
--TTTTHHHHHHHS--SS--
--SGGGHHHHHHHS--TT--
--SGGGHHHHHHH---SS--
--HHHHHHHHHHHS--SS--
--GGG-HHHHTTT---SS--
--TTTTHHHHHTTS--SS--
--TTTSHHHHHTTS--TT--
--TTTTHHHHHHHS--SS--
--GGGSHHHHHTT---SS--
--GGGSHHHHHHHS--SS--
--SSTTHHHHHTT---SS--
--TTTTHHHHHHHS--SS--
--GGGGHHHHHTT---SS--
--TTTTHHHHHTTS--SS--
--GGGTHHHHHHHS--SS--
--GGGTHHHHHTT---SS--
--GGGSHHHHHHHS--SS--
--GGGTHHHHHHHS--SS--
--GGGSHHHHHTTS--SS--
--GGGTHHHHHTTS--SS--
--GGGTHHHHHHHS--SS--
--HHHHHHHHHHH---SS--
--HHHHTTHHHHHS--SS--
--GGGTHHHHHTT---SS--
--GGGTHHHHHTTS--SS--
--GGGTHHHHHTTS--SS--
--GGGTHHHHTTTS--SS--
--HHHHHHHHTTTS--SS--
--GGGTHHHHHHH---SS--
--GGGSHHHHHHHS--SS--
--GGGTHHHHHHHS--SS--
--HHHHHHHHHHHS--SS--
--HHHHHHHHHTTS--SS--
--GGGTHHHHTTT---SS--
--GGGTHHHHHHHS--SS--
--GGGTHHHHHHHS--SS--
--GGGTHHHHHTT---SS--
--HHHHHHHHHHH---SS--
--GGGTHHHHHTTS--SS--
--GGG-HHHHHHH---SS--
--HHHHHHHHHHH---STT-
--HHHHHHHHHTT---TTT-
--GGGTHHHHHHH---TT--
--GGGTHHHHHHHS--TT--
--GGGTHHHHHTTS--GGG-
--GGGTHHHHHHH---TTT-
--HHHHHHHHHHH---GGG-
--GGGTHHHHHHH---TT--
--GGGTHHHHHHH---TT--
--GGGTHHHHHHH---TT--
--HHHHHHHHHTT---TTT-
--HHHHHHHHHHHS--TTT-
--HHHHHHHHHHH---TTT-
--GGGTHHHHHHH---TTT-
--GGGTHHHHHHH---TTT-
--GGGTHHHHHHHS--TTT-
--GGGTHHHHHHHS--TTT-
--GGGTHHHHHHH---TTT-
--GGGTHHHHHTT---TTT-
--HHHHHHHHHHH---TTT-
--GGGTHHHHHHHS--TTT-
--HHHHHHHHHHH---TTT-
--STTTHHHHHTTS--TTT-
--HHHHHHHHHHH---TTT-
--GGGTHHHHHHH---TTT-
--SSTTHHHHHTTS--TTT-
--GGGTHHHHHTTS--TTT-
--GGGTHHHHHHHS--TTT-
--GGGTHHHHHTTS--TTT-
--GGGTHHHHHTTS--TTT-
--GGGTHHHHHHHS--TTT-
--HHHHHHHHHHH---TTT-
--HHHHHHHHHHHS--TTT-
--TTTTHHHHHHHS--TTT-
--GGGGHHHHHHH---TTT-
--HHHHHHHHHTTS--TTT-
--HHHHHHHHHTTS--TTT-
--GGGTHHHHHHHS--TTT-
--GGGTHHHHHTTS--TTT-
--GGGTHHHHHTTS--TTT-
--HHHHHHHHHHHS--TTT-
--GGGSHHHHHHH---TTT-
--GGGSHHHHTTTS--TTT-
--GGGGHHHHHHH---TT--
--HHHHHHHHHHH---STT-
--TTT-HHHHHHH---STT-
--GGGTHHHHHHH---TTT-
--GGGTHHHHHTTS--TTT-
--GGGTHHHHHTT---TTT-
--GGGTHHHHHTT---TTT-
--HHHHHHHHHTT---TTT-
--GGGTHHHHHHH---TTT-
--GGGTHHHHHHH---TTT-
--GGGTHHHHHHH---TTT-
--HHHHHHHHHTT---TTT-
--HHHHHHHHHHHS--TTT-
--HHHHHHHHHTTS--TTT-
--HHHHHHHHHHHS--TTT-
--GGGTHHHHHHHS--TTT-
--GGGTHHHHHTTS--TTT-
--GGGTHHHHHHHS--GGG-
--GGGTHHHHHTTS--TTT-
--GGGTHHHHHTTS--TTT-
--GGGTHHHHHTT---TTT-
--GGGTHHHHHTTS--TTT-
--GGGTHHHHHHH---TTT-
--GGGTHHHHHTT---TTT-
--GGGTHHHHHTT---TTT-
--GGGTHHHHHHHS--TTT-
--GGGGHHHHHHH---GGG-
--GGGGHHHHHTTS--GGG-
--GGGTHHHHHHHS--GGG-
--GGGTHHHHHTTS--TTT-
--GGGTHHHHHHHS--TTT-
--GGGTHHHHHHHS--TTT-
--GGGTHHHHHTT---TTT-
--GGGTHHHHHHH---GGG-
--HHHHHHHHHTTS--TTT-
--HHHHHHHHHTTS--TTT-
--GGGTHHHHHHHS--TTT-
--HHHHHHHHHHH---TTT-
--GGGTHHHHHTTS--TTT-
--HHHHSHHHHHHS--GGG-
--GGGTHHHHHTT---TTT-
--HHHHHHHHHHH---TTT-
--GGGTHHHHHHHS--TTT-
--SGGGHHHHHHHS--TTT-
--HHHHHHHHHHH---TTT-
--TTTTHHHHHHH---SS--
--HHHHHHHHHHHS--SS--
--TTTTHHHHHHHS--SS--
--TGGGHHHHHTT--TTT--
--GGGGHHHHHHHS--SS--
--TTTTHHHHHHHS--SS--
--TTTTHHHHHHHS--TTT-
--GGGTHHHHHHH---TTT-
--STTTHHHHHHHS--TTT-
--GGGTHHHHTTTS--TTT-
--GGGTHHHHHHHS--TTT-
--GGGTHHHHHTTS--TTT-
--GGGTHHHHHHHS--SS--
--GGGTHHHHHHHS--GGG-
--GGGTHHHHHTTS--TTT-
--GGGGHHHHTTTS--TTT-
--GGGGHHHHHHHS--TTT-
--GGGGHHHHHTTS--TTT-
--GGGGHHHHHHHS--TTT-
--STTTHHHHHHHS--TTT-
--GGGTHHHHHTTS--TTT-
--GGGTHHHHHTTS--SS--
--TTTTHHHHHHH---TTT-
--GGGTHHHHTTTS--TT--
--GGGTHHHHHTT---TTT-
--SGGGHHHHHHHS--TTT-
--GGGGHHHHHHHS--TTT-
--SGGGHHHHHHHS--TTT-
--TTTTHHHHHHHS--TTT-
--TTTTHHHHTTTS--SS--
--GGGGHHHHTTTS-TTTT-
--GGG-HHHHHHHS--SS--
--GGG-HHHHHHHS--SS--
--GGGSHHHHHHHS--SS--
--GGGTHHHHHHH---TTT-
--GGGGHHHHHHH---TT--
--GGGGHHHHHHHS--SS--
--GGGTHHHHHTTS--TTT-
--GGGTHHHHHHHS--SS--
--HHHHHHHHHHHS--SS--
--GGG-HHHHHHHS--SS--
--GGGGHHHHHTTS--SS--
--GGG-HHHHHHHS--SS--
--GGG--HHHHTTS--SS--
--GGG-HHHHHTTS--SS--
--GGGGHHHHTTTS--SS--
--GGG-HHHHHTTS--SS--
--GGGSHHHHHTTS--SS--
--GGG-HHHHHHHS--SS--
--GGG-HHHHHTTS--SS--
--HHHHTHHHHTTS--TT--
--GGGSHHHHHHHS--TTT-
--GGG-HHHHHTTS--TTT-
--GGGTTHHHHHHS--TTT-
--GGG-THHHHHHS--TTT-
--GGG-THHHHHHS--TTT-
--GGG-THHHHTTS--TTT-
--GGG--HHHHTTS--TTT-
--GGG--HHHHHHS--TTT-
--GGG--HHHHTTS--TTT-
--GGG--TTGGGTS--TTT-
--GGG--HHHHTTS--TTT-
--GGG--TTHHHHS--TTT-
--TTT--HHHHTTS--TTT-
--GGG--HHHHTT---TTT-
--GGG--HHHHHHS--TTT-
--GGG-HHHHHTTS--TTT-
--GGG-HHHHHHHS--TTT-
--GGG-HHHHHTTS--TTT-
--GGGTHHHHHHHS--TTT-
--GGGTHHHHHHHS--TTT-
--GGGSHHHHHTTS--TTT-
--HHHHHHHHHHHS--TTT-
--GGGTHHHHHHHS--TTT-
--GGGGHHHHHHHS--SS--
--GGGGHHHHHHHS--TTT-
--GGGTHHHHHTTS--TTT-
--HHHHHHHHHHHS--TTT-
--HHHHHHHHHHHS--TTT-
--GGGGHHHHHHHS--TTT-
--GGGTHHHHHHHS--TTT-
--GGGTHHHHHTTS--TTT-
--GGGGHHHHHHHS--TTT-
--GGGTHHHHHHHS--TTT-
--GGGGHHHHHHHS--TTT-
--GGGGHHHHHHH---SS--
--GGGGHHHHHHHS--SS--
--GGGGHHHHHHHS--SS--
--TTTTHHHHHTTS--SS--
--SGGGHHHHHHHS--SS--
--GGG-HHHHHTTS--SS--
--GGGGHHHHHHHS--STT-
--SGGGHHHHHHHS--SS--
--GGGGHHHHHHH---STT-
--TTTTHHHHHHHS--STT-
--GGGSHHHHHHHS--SS--
--HHHHHHHHHHHS--SS--
--GGGSHHHHHHHS--SS--
--GGGGHHHHHHHS--SS--
--HHHHHHHHHHHS--SS--
--HHHHHHHHHHHS--SS--
--HHHHHHHHTTTS--TT--
--HHHHHHHHHTTS--TT--
--HHHHHHHHHHHS--TT--
--HHHHHHHHHHHS--TT--
--HHHHHHHHHTTS--TT--
--HHHHHHHHHTTS--S---
--HHHHHHHHHHHS--SS--
--HHHHHHHHTTTS--TT--
--HHHHHHHHHTTS--SS--
--HHHHHHHHHHHS--TT--
--HHHHHHHHHHH---TT--
--HHHHHHHHHHHS--GGG-
--HHHHHHHHHHHS--TT--
--HHHHHHHHHHHS--TT--
--HHHHHHHHHHHS--GGG-
--HHHHHHHHHHHS--GGG-
--HHHHHHHHHHHS--GGG-
--HHHHHHHHHHHS--GGG-
--HHHHHHHHHHHS--GGG-
--HHHHHHHHHHHS--GGG-
--HHHHHHHHHHHS--TTT-
--HHHHHHHHHTTS--GGG-
--HHHHHHHHHTTS--TTT-
--HHHHHHHHHHHS--TTT-
--HHHHHHHHHHHS--TTT-
--HHHHHHHHHHHS--TT--
--HHHHHHHHHTTS--TTT-
--HHHHHHHHHHHS--TT--
--HHHHHHHHHHHS--TTT-
--HHHHHHHHHTTS--TTT-
--HHHHHHHHHHHS--TTT-
--HHHHHHHHHHHS--TTT-
--HHHHHHHHHHHS--TTT-
--HHHHHHHHHHHS--TTT-
--HHHHHHHHHHHS--TTT-
--HHHHHHHHHTTS--TTT-
--HHHHHHHHHTTS--TTT-
--HHHHHHHHTTTS--TTT-
--HHHHHHHHTTT---TTT-
--HHHHHHHHHTTS--TTT-
--HHHHHHHHHTTS--TTT-
--HHHHHHHHHHHS--TTT-
--HHHHHHHHHTT---TTT-
--HHHHHHHHHTTS--TTT-
--HHHHHHHHHTTS--TTT-
--HHHHHHHHHTTS--TTT-
--HHHHHHHHTTT---SS--
--HHHHHHHHHHHS--TTT-
--HHHHHHHHHHHS--TTT-
--HHHHHHHHHTTS--TTT-
--HHHHHHHHHHHS--TTT-
--HHHHHHHHHTTS--TTT-
--HHHHHHHHHTTS--TTT-
--HHHHHHHHHTTS--TTT-
--HHHHHHHHTTTS-HHHH-
--HHHHHHHHHTTS--TTT-
--HHHHHHHHHTTS--TTT-
--HHHHHHHHHHHS--TTT-
--HHHHHHHHHTTS--TTT-
--HHHHHHHHHTTS--TTT-
--HHHHHHHHTTT--HHHH-
--HHHHHHHHHTTS--GGG-
--HHHHHHHHHHHS--GGG-
--HHHHHHHHHTTS--TTT-
--HHHHHHHHTTTS--GGG-
--HHHHHHHHHHHS--TTT-
--HHHHHHHHHHHS--GGG-
--HHHHHHHHHTTS--GGG-
--HHHHHHHHHTTS--GGG-
--HHHHHHHHHTTS--GGG-
--HHHHHHHHHTTS--GGG-
--SHHHHHHHHHHS--GGG-
--HHHHHHHHHHHS--TTT-
--HHHHHHHHHTTS--TTT-
-HHHHHHHHHHHHS--TTT-
--HHHHHHHHHHHS--TTT-
--HHHHHHHHHHHS--GGG-
--HHHHHHHHHHHS--GGG-
--HHHHHHHHHHHS--GGG-
--HHHHHHHHHHHS--GGG-
--HHHHHHHHHTTS--TTT-
--HHHHHHHHHHH---SS--
--HHHHHHHHHTTS--STT-
--HHHHHHHHTTTS--TTT-
--HHHHHHHHHHHS--TTT-
--HHHHHHHHHTTS--TTT-
--HHHHHHHHHTTS--TTT-
--HHHHHHHHHTTS--GGG-
--HHHHHHHHHTTS--TT--
--HHHHHHHHHHHS--TTT-
--HHHHHHHHHTT---GGG-
--HHHHHHHHHTT---TTT-
--HHHHHHHHHTTS--TTT-
--HHHHHHHHHHHS--SS--
--HHHHHHHHHHH---STT-
--HHHHHHHHHTTS--GGG-
--HHHHHHHHHTTS--TTT-
--HHHHHHHHHHHS--TTT-
--HHHHHHHHTTTS--TTT-
--HHHHHHHHHTTS--TTT-
--HHHHHHHHTTTS--SS--
--HHHHHHHHTTTS--STT-
--HHHHHHHHHTT---TTT-
--HHHHHHHHHTT---TTT-
--HHHHHHHHTTT---TTT-
--HHHHHHHHTTTS--TTT-
--HHHHHHHHHTTS--TTT-
--HHHHHHHHHHHS--GGG-
-HHHHHHHHHHHHS--TTT-
--HHHHHHHTTTTS--TTT-
-HHHHHHHHHHHHS--GGG-
-HHHHHHHHHHHHS--TTT-
-HHHHHHHHHHTT---GGG-
-HHHHHHHHHHHHS--GGG-
-HHHHHHHHHHTTS--TT--
-HHHHHHHHHHHHS--GGG-
-HHHHHHHHHHHHS--SS--
-HHHHHHHHHHHHS--TT--
-HHHHHHHHHHHHS--SS--
-HHHHHHHHHTTTS--SS--
-HHHHHHHHHHHHS--SS--
-HHHHHHHHHHHHS--SS--
-HHHHHHHHHTTSS--TT--
-HHHHHHHHHHTTS--TT--
-HHHHHHHHHHHHS--TT--
-HHHHHHHHHHHHS--SS--
-HHHHHHHHHTTTS--SS--
-HHHHHHHHHTTTS--SS--
-HHHHHHHHHHHHS--TT--
-HHHHHHHHHHHHS--SS--
-HHHHHHHHHHTTS--SS--
-HHHHHHHHHTTTS--SS--
-HHHHHHHHHTTTS--TT--
-HHHHHHHHHHHHS--SS--
-HHHHHHHHHHHHS--SS--
-HHHHHHHHHHHHS--TT--
-HHHHHHHHHHTTS--STT-
-TTHHHHHHHHHHS--TTT-
-HHHHHHHHHHTTS--TTT-
-TTHHHHHHHHTTS--TTT-
-HHHHHHHHHHTTS--TTT-
-HHHHHHHHHHTTS--TTT-
-HHHHHHHHHHHHS--TTT-
-HHHHHHHHHHHHS--TTT-
-HHHHHHHHHHHHS--TT--
-HHHHHHHHHHHHS--GGG-
-HHHHHHHHHHHHS--TTT-
--HHHHHHHHHTTS--TTT-
-THHHHHHHHHHHS--TTT-
--HHHHHHHHHHHS--TTT-
--HHHHHHHHHTTS--TTT-
--HHHHHHHHHHHS--TTT-
-THHHHHHHHHHHS--TTT-
-HHHHHHHHHHTTS--TTT-
-HHHHHHHHHHHHS--TTT-
-TTHHHHHHGGGTS--TTT-
-HHHHHHHHHHHHS--TTT-
-HHHHHHHHHHTTS--TTT-
-HHHHHHHHHHHHS--TTT-
-HHHHHHHHHHTTS--TTT-
-HHHHHHHHHHHHSS-TTT-
-HHHHHHHHHHHHS--TTT-
-HHHHHHHHHHHHS--TTT-
-HHHHHHHHHHHHS--TTT-
-HHHHHHHHHHHHSS-TTT-
-HHHHHHHHHHHHSS-TTT-
-HHHHHHHHHTTTS--TTT-
-HHHHHHHHHHTTS--TTT-
-HHHHHHHHHTTTS--TTT-
-HHHHHHHHHHHHS--TTT-
-HHHHHHHHHHHHS--TTT-
-HHHHHHHHHHHHS--TTT-
-HHHHHHHHHHHHS--TTT-
-HHHHHHHHHHHTS--TTT-
-HHHHHHHHHHHHS--TTT-
-HHHHHHHHHTTT---TTT-
-HHHHHHHHHTTS---TTT-
-HHHHHHHHHTTT---TTT-
-THHHHHHHHHHH---TTT-
-HHHHHHHHHHHH---TTT-
-HHHHHHHHHHHH---TTT-
-HHHHHHHHHHHH---TTT-
-HHHHHHHHHHHH---TTT-
-HHHHHHHHHHTS---TTT-
-HHHHHHHHHHHH---TTT-
-HHHHHHHHHHTT---TTT-
-HHHHHHHHHHTT---TTT-
-HHHHHHHHHHHHS--TTT-
-HHHHHHHHHHHHS--TTT-
-HHHHHHHHHHTTS--TTT-
-HHHHHHHHHTTTS--TTT-
-HHHHHHHHHHTTS--TTT-
-HHHHHHHHHHTTS--TTT-
-HHHHHHHHHHHHS--TTT-
-HHHHHHHHHHHHS--TTT-
-HHHHHHHHHHTTS--TTT-
-TTHHHHHHHHTSS--TTT-
-HHHHHHHHHHHHS--TTT-
-HHHHHHHHHHHHS--TTT-
-HHHHHHHHHHHHS--TTT-
-HHHHHHHHHHHHS--TTT-
-HHHHHHHHHHHHS--TTT-
-HHHHHHHHHHTTS--TTT-
-HHHHHHHHHHTTS--TTT-
-HHHHHHHHHHTTS--TTT-
-HHHHHHHHHHHHS--TTT-
-HHHHHHHHHHHHS--TTT-
-HHHHHHHHHHHHS--TTT-
-HHHHHHHHHHTTS--TTT-
-HHHHHHHHHHHHS--TTT-
-HHHHHHHHHTTTS--TTT-
-TTHHHHHHHHTTS--TTT-
-HHHHHHHHHHHHS--TTT-
-HHHHHHHHHHTTS--TTT-
-HHHHHHHHHHHHS--TTT-
-HHHHHHHHHHHHS--TTT-
-HHHHHHHHHHHHS--TTT-
-HHHHHHHHHHTTS--TTT-
-HHHHHHHHHHHHSS-TTT-
-HHHHHHHHHHHHS--TTT-
-HHHHHHHHHHHHS--TTT-
-HHHHHHHHHHHSS--TTT-
-HHHHHHHHHHTTS--TTT-
-HHHHHHHHHHTTS--TTT-
-HHHHHHHHHHTTS--TTT-
-HHHHHHHHHHHHS--TTT-
-HHHHHHHHHHTTS--TTT-
-HHHHHHHHHHHHS--TTT-
-HHHHHHHHHHHHS--TTT-
-HHHHHHHHHHHS---TTT-
-HHHHHHHHHHHHS--TTT-
-HHHHHHHHHHHSS--SS--
-HHHHHHHHHHHHS--TT--
-HHHHHHHHHHHH---TT--
-HHHHHHHHHHTS---SS--
-HHHHHHHHHHHH--STTT-
-HHHHHHHHHHSS---TT--
-HHHHHHHHTTTSS--TT--
-HHHHHHHHHHHSS--TT--
-HHHHHHHHHHSSS--TT--
-HHHHHHHHHHHSS--SS--
-HHHHHHHHTTSS---TTT-
-HHHHHHHHHTTSS--TTT-
-HHHHHHHHHHT-S--TTT-
-HHHHHHHHHTT-S--TT--
-HHHHHHHHHGGGS--TT--
-HHHHHHHHHHTT---SS--
-HHHHHHHHHHHHS--TTT-
-HHHHHHHHHHHTS--TT--
-HHHHHHHHHHHS---TT--
-HHHHHHHHHHHHS--TT--
-HHHHHHHHHHHHS--TT--
-HHHHHHHHHHTTS--TTT-
-HHHHHHHHHHTTS--TT--
-HHHHHHHHHHHHS--TT--
-HHHHHHHHHHHHS--SS--
-HHHHHHHHHHHHS--SS--
-HHHHHHHHHHHSS--TT--
-HHHHHHHHHHHHS--TT--
-HHHHHHHHHHHHS--SS--
-HHHHHHHHHTTSS--SS--
-HHHHHHHHHHTTS--SS--
-HHHHHHHHHHTTS--SS--
-HHHHHHHHHHTTS-SSS--
-HHHHHHHHHHTTS--TT--
-HHHHHHHHHHTTS--TT--
-HHHHHHHHHHHTS--SS--
-HHHHHHHHHTTTS--TT--
-HHHHHHHHHHHHS--TT--
-HHHHHHHHHHHSS--TT--
-HHHHHHHHHHHHS--TT--
-HHHHHHHHHHHSS--TTT-
-HHHHHHHHHHTTS--TTT-
-HHHHHHHHHHHHS--TTT-
-HHHHHHHHHHTTS--TTT-
-HHHHHHHHHHTTS--TTT-
-HHHHHHHHHHHHS--TTT-
-HHHHHHHHHHTSS--TTT-
-HHHHHHHHHHHHS--TTT-
-HHHHHHHHHHHHS--TTT-
-HHHHHHHHHHTTS--TTT-
-HHHHHHHHHHHHS--TTT-
-HHHHHHHHHHHHS--TTT-
-HHHHHHHHHHHHS--TTT-
-HHHHHHHHHHTTS--TTT-
-HHHHHHHHHHTTS--TTT-
-HHHHHHHHHHTTS--TTT-
-HHHHHHHHHHTTS--TTT-
-HHHHHHHHHHTTS--TTT-
-HHHHHHHHHHTTS--SS--
-HHHHHHHHHHHHS--TTT-
-HHHHHHHHHHHHS--TTT-
-HHHHHHHHHHHHS--SS--
-HHHHHHHHHHHHS--TTT-
-HHHHHHHHHHHHS--SS--
-HHHHHHHHHHHTS--TTT-
-HHHHHHHHHHHTS--TTT-
-HHHHHHHHHHHHS--TTT-
-HHHHHHHHHHHHS--TTT-
-HHHHHHHHHHHHS--TTT-
-HHHHHHHHHHHHS--TTT-
-HHHHHHHHHHHHS--TTT-
-HHHHHHHHHHHHS--STT-
-HHHHHHHHHHHHS--TTT-
-HHHHHHHHHHHHS--GGG-
-HHHHHHHHHHHHS--GGG-
-HHHHHHHHHHHHSS-SS--
-HHHHHHHHHHHHS--TT--
-HHHHHHHHHHHHS--GGG-
-HHHHHHHHHTTTS--SS--
-HHHHHHHHHHHHS--GGG-
-HHHHHHHHHHHHS--TTT-
-HHHHHHHHHHHHS--GGG-
-HHHHHHHHHHHHS--GGG-
-HHHHHHHHHHHHSS-GGG-
-HHHHHHHHHHTTS--GGG-
-HHHHHHHHHHHHSS-TTT-
-HHHHHHHHHHHHTT-SS--
-HHHHHHHHHHHHSS-TTT-
-TTHHHHHHHHTTS--TTT-
-HHHHHHHHHHHHS--STT-
-HHHHHHHHHHHHS--GGG-
-HHHHHHHHHHHHS--GGG-
-HHHHHHHHHTTTSS-STT-
-HHHHHHHHHHHHSS-GGG-
-HHHHHHHHHHHHS--GGG-
-HHHHHHHHHHHTSS-GGG-
-HHHHHHHHHHHTS--GGG-
-HHHHHHHHHHHHS--TTT-
-HHHHHHHHHHHHS--GGG-
-HHHHHHHHHHHHS--GGG-
-HHHHHHHHHHHHS--TTT-
-HHHHHHHHHHHHS--TTT-
-HHHHHHHHHHHHS--GGG-
-HHHHHHHHHHTTS--TTT-
-HHHHHHHHHHHHS--TTT-
-HHHHHHHHHHHSS--TTT-
-HHHHHHHHHTTTS--GGG-
-HHHHHHHHHTTSS--TTT-
-HHHHHHHHHHHHS--TTT-
-HHHHHHHHHHTTS--TTT-
-HHHHHHHHHHHHS--TTT-
-HHHHHHHHHHHHS--TTT-
-HHHHHHHHHTTSS--TTT-
-HHHHHHHHHHHSS--GGG-
-HHHHHHHHHHHS---GGG-
-HHHHHHHHHHHHS--TT--
-HHHHHHHHHHHT--SGGG-
-HHHHHHHHHHHHS-STT--
-HHHHHHHHHHHTS--GGG-
-HHHHHHHHHHHSS-STTT-
-HHHHHHHHHHHTS--TTT-
-HHHHHHHHHHHHS-GGGT-
-HHHHHHHHHHHHS-GGG--
-HHHHHHHHHHHS--GGGT-
-HHHHHHHHHHHH--GGGT-
-HHHHHHHHHHHHS-HHHH-
-HHHHHHHHHHHHS-STTT-
-HHHHHHHHHHHHS-SGGG-
-HHHHHHHHHHTTS-GGGT-
-HHHHHHHHHHTTS-HHHH-
-HHHHHHHHHHHTS-GGG--
-HHHHHHHHHHHTS-GGG--
-HHHHHHHHHHHTS-GGGT-
-HHHHHHHHHHHTS-GGG--
-HHHHHHHHHHTTS--TT--
-HHHHHHHHHHTTS--TTT-
-HHHHHHHHHHTTS-HHHH-
-HHHHHHHHHHHSS-HHHH-
-HHHHHHHHHHHSS-HHHH-
-HHHHHHHHHTTSS-GGG--
-HHHHHHHHHHTTS-HHHH-
-HHHHHHHHHTTTTTTTT--
-HHHHHHHHHHTTS-HHHH-
-HHHHHHHHHHTTS-HHHH-
-HHHHHHHHHHTTS-HHHH-
-HHHHHHHHHHTSS-TTT--
-HHHHHHHHHHTTTTTTT--
-HHHHHHHHHHTTS-HHHH-
-HHHHHHHHHTTSS-SGGG-
-HHHHHHHHHHTTS-GGGT-
-HHHHHHHHHHTT--GGGT-
-HHHHHHHHHTSSS-TTT--
-HHHHHHHHHHSSS-GGG--
-HHHHHHHHHHHHS-TTTT-
-HHHHHHHHHHHHS-TTTT-
-HHHHHHHHHHHHS-GGGG-
-HHHHHHHHHHTTS-HHHH-
-HHHHHHHHHHTTS-HHHH-
-HHHHHHHHHHHTS-HHHH-
-HHHHHHHHHHHSS-HHHH-
-HHHHHHHHHHHHS-HHHH-
-HHHHHHHHHHHHS-HHHH-
-HHHHHHHHHHHHS--TTT-
-HHHHHHHHHHTTSSTTTT-
-HHHHHHHHHHTTS-HHHH-
-HHHHHHHHHHHHS-HHHH-
-HHHHHHHHHHTTS-TTTT-
-HHHHHHHHHHHHS-TTT--
-HHHHHHHHHHTTS-GGG--
-HHHHHHHHHHHHS-TTT--
-HHHHHHHHHHHHS-GGG--
-HHHHHHHHHHHHS-GGG--
-HHHHHHHHHHHHS-TTT--
-HHHHHHHHHHHHS-TTT--
-HHHHHHHHHHHHS-TTT--
-HHHHHHHHHHHHS-TTT--
-HHHHHHHHHHTTS-GGG--
-HHHHHHHHHHTTS-TTT--
-HHHHHHHHHHHHS-TTS--
-HHHHHHHHHHHHS-GGG--
-HHHHHHHHHHTTS-STT--
-HHHHHHHHHHHHS-TTT--
-HHHHHHHHHHTTS-GGG--
-HHHHHHHHHHHHS-GGG--
-HHHHHHHHHHHHS-TTT--
-HHHHHHHHHHHHS-TTT--
-HHHHHHHHHHTTS-GGG--
-HHHHHHHHHHTTS-TTS--
-HHHHHHHHHHTTS-TTT--
-HHHHHHHHHHHHS-TTT--
-HHHHHHHHHHTTS-TTT--
-HHHHHHHHHHHHS-GGG--
-HHHHHHHHHHTTS-GGG--
-HHHHHHHHHHHHS-GGG--
-HHHHHHHHHHHHS-GGG--
-HHHHHHHHHHHHS-TTT--
-HHHHHHHHHHTTS-GGG--
-HHHHHHHHHHHHS-GGG--
-HHHHHHHHHHTTS-GGG--
-HHHHHHHHHHHHS-TTT--
-HHHHHHHHHHHHS-TTT--
-HHHHHHHHHHHHS-TTT--
-TTHHHHHHHHHHS-TTT--
-HHHHHHHHHHHHS--SS--
-HHHHHHHHHHHHS--TT--
-HHHHHHHHHHHHS--TT--
-HHHHHHHHHTTTS--SS--
-HHHHHHHHHHHHS--TT--
-HHHHHHHHHHHHS--TT--
-HHHHHHHHHTTTS-STT--
-HHHHHHHHHTTTS-SSS--
-HHHHHHHHHTTSS--SS--
-HHHHHHHHHTTTS--SS--
-HHHHHHHHHHTTS--SS--
-HHHHHHHHHHTTS--SS--
-HHHHHHHHHHHHS--TT--
-HHHHHHHHHHTTS--SS--
-HHHHHHHHHHTTS--TT--
-HHHHHHHHHTTTS--SS--
-HHHHHHHHHHHHS--SS--
-HHHHHHHHHHHHS--SS--
-HHHHHHHHHHHHS--SS--
-HHHHHHHHHHHSS--SS--
-HHHHHHHHHTTSS--SS--
-HHHHHHHHHHHHS-SSS--
-HHHHHHHHHHHHS--TT--
-HHHHHHHHHHHHS--TT--
-HHHHHHHHHTTTS--TT--
-HHHHHHHHHTTTS--SS--
-HHHHHHHHHHHHTT-SS--
-HHHHHHHHHHHHS--SS--
-HHHHHHHHHHTTS--TT--
-HHHHHHHHHHHHS--TT--
-HHHHHHHHHHHHTT-TT--
-HHHHHHHHHHHHS--TT--
-HHHHHHHHHHTTS--TT--
-HHHHHHHHHHHHS-STT--
-HHHHHHHHHHHHS-STT--
-HHHHHHHHHHHHS-STT--
-HHHHHHHHHHTT--STT--
-HHHHHHHHHHHH---TT--
-HHHHHHHHHHTT---TT--
-HHHHHHHHHHHH---TT--
-HHHHHHHHHHHH---TT--
-HHHHHHHHHHHHS--TT--
-HHHHHHHHHHHHS--TT--
-THHHHHHHHHHHH--TT--
-HHHHHHHHHTTTS--TT--
-HHHHHHHHHHHHS--TT--
-HHHHHHHHHHTT---TT--
-TTHHHHHHHHHH---SS--
-HHHHHHHHHHHH---TT--
-HHHHHHHHHHHHS-SSS--
-HHHHHHHHHHHH---SS--
-HHHHHHHHHTTT--SSS--
-HHHHHHHHHTTT---TT--
-HHHHHHHHHHHH---SS--
-HHHHHHHHHHHH---SS--
-HHHHHHHHHHHH---SS--
-HHHHHHHHHHHH--SSS--
-HHHHHHHHHHHHS--SS--
-HHHHHHHHHTTT---SS--
-HHHHHHHHHHHHS--SS--
-HHHHHHHHHTTT---SS--
-THHHHHHHHHHH---SS--
-THHHHHHHHHHH---SS--
-TTHHHHHHHHHH---SS--
-TTHHHHHHHHHH---TT--
-TTTHHHHHHHHHS--TTT-
-TTHHHHHHHHTT---TT--
-HHHHHHHHHHHH---TT--
-HHHHHHHHHHTT---TT--
-HHHHHHHHHHHH---TT--
-HHHHHHHHHTTT---SS--
-HHHHHHHHHHTT---SS--
-HHHHHHHHHHTT---SS--
-HHHHHHHHHHHH---SS--
-HHHHHHHHHHHH---TT--
-HHHHHHHHHHHH--SSS--
-HHHHHHHHHHHH---TT--
-HHHHHHHHHHHHS-SSS--
-HHHHHHHHHHHH--SSS--
-HHHHHHHHHHHH--SSS--
-HHHHHHHHHHHH--SSS--
-HHHHHHHHHHHH--SSS--
-HHHHHHHHHHHH--SSS--
-HHHHHHHHHHTT--SSS--
-HHHHHHHHHHHH--SSS--
-HHHHHHHHHHHH--SSS--
-HHHHHHHHHHHH--SSS--
-HHHHHHHHHHHH--SSS--
-HHHHHHHHHHTT--SSS--
-HHHHHHHHHHTT--SSS--
-HHHHHHHHHHTT--SSS--
-HHHHHHHHHHTT--SSS--
-HHHHHHHHHHTT--SSS--
-HHHHHHHHHTTT--SSS--
-HHHHHHHHHHTT--SSS--
-HHHHHHHHHHTTS-SSS--
-HHHHHHHHHHHH---SS--
-HHHHHHHHHHTT---SS--
-HHHHHHHHHHTT--SSS--
-HHHHHHHHHHHH--SSS--
-HHHHHHHHHHHH--SSS--
-HHHHHHHHHHHH---SS--
-HHHHHHHHHHTT---SS--
-HHHHHHHHHHHH---SS--
-HHHHHHHHHHHH---SS--
-HHHHHHHHHHHH---SS--
-HHHHHHHHHHHH--SSS--
-HHHHHHHHHHHHH--SS--
-HHHHHHHHHHHHH--SS--
-HHHHHHHHHHHHH--SS--
-HHHHHHHHHHHH---SS--
-HHHHHHHHHHHHH--SS--
-HHHHHHHHHTTTS--SS--
-HHHHHHHHHHHH--SSS--
-HHHHHHHHHHHH--SSS--
-HHHHHHHHHHTT---SS--
-HHHHHHHHHHTTS-SSS--
-HHHHHHHHHHHHH--SS--
-HHHHHHHHHHTTS--SS--
-HHHHHHHHHHHHT--SS--
-HHHHHHHHHHHHT--SS--
-HHHHHHHHHHHH--SSS--
-HHHHHHHHHHHHS--SS--
-HHHHHHHHHHHHS--SS--
-HHHHHHHHHHHHT--SS--
-TTHHHHHHHHHTT--SS--
-HHHHHHHHHHHTT--SS--
-HHHHHHHHHHHTT--SS--
-HHHHHHHHHHHTT--S---
-HHHHHHHHHHHHH--S---
-HHHHHHHHHHHTT--SS--
-HHHHHHHHHHHHT--SS--
-HHHHHHHHHHHHT--SS--
-HHHHHHHHHHHHH--SS--
-HHHHHHHHHHHHS--SS--
-HHHHHHHHHHHHS--SS--
-HHHHHHHHHHHHS--SS--
-HHHHHHHHHHHHT--SS--
-HHHHHHHHHHHHS--SS--
-HHHHHHHHHHTTS-SS---
-HHHHHHHHHHHHT--S---
-HHHHHHHHHHHTT--S---
-HHHHHHHHHHHTT--S---
-HHHHHHHHHHHSS--S---
-HHHHHHHHHHHTT--SS--
-HHHHHHHHHHHTT--S---
-HHHHHHHHHHTTS--S---
-HHHHHHHHHHHHT--S---
-HHHHHHHHHHHTS--S---
-HHHHHHHHHHHHS--S---
-HHHHHHHHHHHTT--S---
-HHHHHHHHHHHHS--SS--
-HHHHHHHHHHTTS--SS--
-HHHHHHHHHHHHT--SS--
-HHHHHHHHHHHHS--S---
-HHHHHHHHHHTTS-SS---
-HHHHHHHHHHHHT--S---
-HHHHHHHHHHHTT--S---
-HHHHHHHHHHHHT--S---
-HHHHHHHHHHHHS--S---
-HHHHHHHHHHHHS--S---
-HHHHHHHHHHHHTT-S---
-HHHHHHHHHHHHS--S---
-HHHHHHHHHHHHS--TT--
-HHHHHHHHHHHHS--SS--
-HHHHHHHHHHHHS--SS--
-HHHHHHHHHHHHTT-SS--
-HHHHHHHHHHHHS--SS--
-HHHHHHHHHHHHS--SS--
-HHHHHHHHHHHHT--SS--
-HHHHHHHHHHHHT--SS--
-HHHHHHHHHHHHS--TT--
-HHHHHHHHHHHHS--SS--
-HHHHHHHHHHTTS--SS--
-HHHHHHHHHHHHS--S---
-HHHHHHHHHHHHS--TT--
-HHHHHHHHHHTTS--TT--
-HHHHHHHHHHTT---SS--
-HHHHHHHHHHHH---SS--
-HHHHHHHHHHTT-S-S---
-HHHHHHHHHHHH-S-S---
-HHHHHHHHHTTT-SSS---
-HHHHHHHHHHHH-SSS---
--HHHHHHHHHHH--SS---
--HHHHHHHHHHH-SSS---
--HHHHHHHHHHH-SSS---
--HHHHHHHHHTTS--SS--
--HHHHHHHHTTT--SSS--
--HHHHHHHHHHH---S---
--HHHHHHHHHTT--SS---
--HHHHHHHHHHH-SSSS--
--HHHHHHHHHHH-SSS---
--HHHHHHHHHHH-SSS---
--HHHHHHHHHHH-SSS---
--HHHHHHHHHHH-SSS---
--HHHHHHHHHHH--SSS--
--HHHHHHHHHHH-SSSS--
--HHHHHHHHHTT--SSS--
--HHHHHHHHHHH--SS---
--HHHHHHHHHTT-SSS---
--HHHHHHHHTTT-SSS---
--HHHHHHHHHHH-SSSS--
--HHHHHHHHHHH-SSSS--
--HHHHHHHHHHH--SSS--
--HHHHHHHHTTT-SSSS--
--HHHHHHHHHHH-S-S---
--HHHHHHHHTTT-SSS---
--HHHHHHHHHTT-SSS---
--HHHHHHHHHHH-SSSS--
--HHHHHHHHHTT-SSS---
--HHHHHHHHHTT--TT---
--HHHHHHHHHHH--SS---
--HHHHHHHHHHH--TT---
--HHHHHHHHHTT--TT---
--HHHHHHHHHTT--TT---
--HHHHHHHHHTT--TT---
--HHHHHHHHHTT--TT---
--HHHHHHHHTTT---S---
--HHHHHHHHHTT--TT---
--HHHHHHHHHHH--TT---
--HHHHHHHHHHH--TT---
--HHHHHHHHHTT--TT---
--HHHHHHHHHHH--TT---
--HHHHHHHHHHH---S---
--HHHHHHHHHHH--TT---
--HHHHHHHHHTT-STT---
--HHHHHHHHHTT--TT---
--HHHHHHHHHHH-STT---
--HHHHHHHHTTT--TT---
--HHHHHHHHHHH--TT---
--HHHHHHHHHHH-STT---
--HHHHHHHHHHH--TT---
--HHHHHHHHHHH-STT---
--HHHHHHHHTTT-SSS---
--HHHHHHHHHHH-STT---
--HHHHHHHHHHHSSSS---
--HHHHHHHHHHH--SS---
--HHHHHHHHHHH-STT---
--HHHHHHHHHHH--TT---
--HHHHHHHHHHH-SSS---
--HHHHHHHHHHH--TT---
--HHHHHHHHHHH-STT---
--HHHHHHHHHHH-STT---
--HHHHHHHHHHH-SSS---
--HHHHHHHHHHH--TT---
--HHHHHHHHHHH--TTS--
--HHHHHHHHHHH-GGG---
--HHHHHHHHHHH--TT---
--HHHHHHHHHHH-STT---
--HHHHHHHHHHH-STTS--
--HHHHHHHHHHH-STTS--
--HHHHHHHHHHH--TTS--
--HHHHHHHHTTT--TTS--
--HHHHHHHHHHH--TT---
--HHHHHHHHHTT-STT---
--HHHHHHHHHTT-STTS--
--HHHHHHHHTTT-SSS---
--HHHHHHHHHHH-STTS--
--HHHHHHHHHHH-STTS--
--HHHHHHHHHHH--TTS--
--HHHHHHHHTTT-STT---
--HHHHHHHHTTT-STTS--
--HHHHHHHHHHH--TTS--
--HHHHHHHHHHH--TT---
--HHHHHHHHHTT-STT---
--TTHHHHHHHHH-SSS---
--HHHHHHHHHTT--TT---
--HHHHHHHHTTT-STTS--
--HHHHHHHHHHH--TTS--
--HHHHHHHHHTT-STTS--
--HHHHHHHHHTT--TTS--
--HHHHHHHHHTT--TTS--
--HHHHHHHHHTT--TT---
--HHHHHHHHHTT--TTS--
--HHHHHHHHHTT--TT---
--HHHHHHHHHHH--SS---
--HHHHHHHHHHT--TTS--
--HHHHHHHHHHH--TTS--
--HHHHHHHHHHH--SSS--
--HHHHHHHHHTT--S----
--HHHHHHHHHHH---S---
--HHHHHHHHHHH--S----
--HHHHHHHHHHH-------
--HHHHHHHHHHT--S----
--HHHHHHHHHHT--SS---
--HHHHHHHHHHT--SS---
--HHHHHHHHHHS--SS---
--HHHHHHHHHHT---S---
--HHHHHHHHHHT-------
--HHHHHHHHHHT---S---
--HHHHHHHHHHS---S---
--HHHHHHHHHHT--SS---
--HHHHHHHHHHT--SS---
--HHHHHHHHHHS---S---
--HHHHHHHHHHTS-SS---
--HHHHHHHTTTTS-S----
--HHHHHHHHHHT--SS---
--HHHHHHHHHHT--SS---
--HHHHHHHHHHS--SS---
--HHHHHHHTTTSS-SS---
--HHHHHHHHHHT--SS---
--HHHHHHHHHHT--SS---
--HHHHHHHHHHS--SS---
--HHHHHHHHHHTS-SS---
--HHHHHHHHHHT--SS---
--HHHHHHHTTTT---S---
--HHHHHHHHTTT--SS---
--HHHHHHHTTTSS--S---
--HHHHHHHHHHTS-SS---
--HHHHHHHTTTTS-SS---
--HHHHHHHTTTT---S---
--HHHHHHHTTTT--S----
--HHHHHHHHHHT--S----
--HHHHHHHTTTS--SS---
--HHHHHHHHHHT--SS---
--HHHHHHHTTTT--SS---
-THHHHHHHTTTT--SS---
-THHHHHHHTTTT--SS---
-THHHHHHHHHHT-------
-THHHHHHHTTTT--SS---
-THHHHHHHTTTT---S---
--HHHHHHHTTTT--S----
--HHHHHHHTTTT---S---
--HHHHHHHTTTT--SS---
--HHHHHHHHHHT--SS---
--HHHHHHHTTTTS-SS---
--HHHHHHHHTTTS-SS---
--HHHHHHHTTTT--SS---
--HHHHHHHTTTTS-SS---
--HHHHHHHTTTT--SS---
--HHHHHHHTTTT--SS---
--HHHHHHHHTTT--SS---
--HHHHHHHHTTT--SS---
--HHHHHHHHTTTS-S----
--HHHHHHHHTTT--SS---
--HHHHHHHHHHT--S----
--HHHHHHHHHHT-------
--HHHHHHHHHHT-------
--HHHHHHHTTTT-------
--HHHHHHHHTTT--S----
--HHHHHHHHTTT--S----
--HHHHHHHHTTT--S----
--HHHHHHHHHHT--SS---
--HHHHHHHTTTT--SS---
--HHHHHHHTTTT--SS---
--HHHHHHHTTTT--SS---
--HHHHHHHTTTT--SS---
--HHHHHHHTTTT--SS---
--HHHHHHHTTTT--SS---
--HHHHHHHTTTT--SS---
--HHHHHHHHHHSS-S----
--HHHHHHHHTTTS-SS---
--HHHHHHHTTTTS-SS---
--HHHHHHHHTTTS-S----
--HHHHHHHHTTTS-SS---
--HHHHHHHHTTSSSS----
--HHHHHHHHTTSS-SS---
--HHHHHHHTTTTS-SS---
--HHHHHHHTTTTS-SS---
--HHHHHHHTTTSS-SS---
--HHHHHHHTTTTS-SS---
--HHHHHHHHTTTS-S----
--HHHHHHHHHHTS--S---
--HHHHHHHHTTT-------
--HHHHHHHHHHT-------
-THHHHHHHHHHT-------
--THHHHHHTTTT-------
--HHHHHHHTTTT-------
--HHHHHHHHHHT-------
--SHHHHHHTTTT--S----
--HHHHHHHHHHT--SS---
--HHHHHHHTTTT--SS---
--HHHHHHHTTTT---S---
--HHHHHHHTTTT--S----
--HHHHHHHHHHS-------
--HHHHHHHTTTTS------
--HHHHHHHTTTTS-S----
--HHHHHHHHHHSS------
--HHHHHHHHHHHS-SS---
--HHHHHHHHHHTSSS----
--HHHHHHHHHHHS-SS---
--HHHHHHHHHHHS-SS---
--HHHHHHHHHHHS-SS---
--HHHHHHHTTTTS-SS---
--HHHHHHHHTTSS-SS---
--HHHHHHHTTTSSSSS---
--HHHHHHHTTTT--SS---
--HHHHHHHTTTTS-SS---
--HHHHHHHTTTTS-SS---
--HHHHHHHTTTS--SS---
--HHHHHHHTTTT--SS---
--HHHHHHHTTTTS-SS---
--HHHHHHHHHHT--SS---
--HHHHHHHHTTTS-SS---
--HHHHHHHHHHT--SS---
--HHHHHHHHTTT-SSS---
--HHHHHHHHTTT--SS---
--HHHHHHTTTTT--SS---
--HHHHHHHHHTTT-SS---
--HHHHHHHHTTT--SS---
--HHHHHHHHTTTS-SS---
--HHHHHHHHHTT--SS---
--HHHHHHHHTTT-SSS---
--HHHHHHHHHTT--SS---
--HHHHHHHHHTT-SSS---
--HHHHHHHHHHT-SSS---
--HHHHHHHHHHT-SSS---
--HHHHHHHHHTT--SS---
--HHHHHHHHTTT--SS---
--HHHHHHHHHTT-SSS---
--HHHHHHHTTTTSSSS---
--HHHHHHHTTTTSSSS---
--HHHHHHHHTTTSSSS---
--HHHHHHHHTTTSSS----
--HHHHHHHTTTTSSSS---
--HHHHHHHTTTTSSSS---
--HHHHHHHHTTT-SSS---
--HHHHHHHHHHT--SS---
--HHHHHHHHHHT-SSS---
--HHHHHHHHHHT-SSS---
--HHHHHHHHTTT-SSS---
--HHHHHHHHTTT-SSS---
--HHHHHHHHHHT-SSS---
--HHHHHHHHTTT-STT---
--HHHHHHHHTTT-STT---
--HHHHHHHHHHT-SSS---
--HHHHHHHHTTT-SSS---
--HHHHHHHHHHT-SSS---
--HHHHHHHHHHT-SSS---
--HHHHHHHHHHT-SSS---
--HHHHHHHHHHT-SSS---
--HHHHHHHHHHT-STT---
--HHHHHHHHHHT--SS---
--HHHHHHHHHHT-STT---
--HHHHHHHHHHT--SS---
--HHHHHHHHTTT--SS---
--HHHHHHHHHHT--SS---
--HHHHHHHHHHT-SSS---
--HHHHHHHHHHT-SSS---
--HHHHHHHHTTTSSSS---
--HHHHHHHHHHT-SSS---
--HHHHHHHHHHT-SSS---
--HHHHHHHHHHT-SSS---
--HHHHHHHHHHT-SSS---
--HHHHHHHHHHTS-SS---
--HHHHHHHHHHTS-TT---
--HHHHHHHHTTTSSSS---
--HHHHHHHHTTTS-SS---
--HHHHHHHHTTTS-SS---
--HHHHHHHHTTTSSSS---
--HHHHHHHHHHTSSSS---
--HHHHHHHHHHTS-SS---
--HHHHHHHHTTTS-SS---
--HHHHHHHHHHTSSSS---
--HHHHHHHHTTTS-TT---
--HHHHHHHHTTT-SSS---
--HHHHHHHHTTTS-SS---
--HHHHHHHHTTTSSSS---
--HHHHHHHHHHT-SSS---
--HHHHHHHHTTTS-SS---
--HHHHHHHHTTTS-SS---
--HHHHHHHHHHT--TT---
--HHHHHHHHHHT--TT---
--HHHHHHHHTTT--SS---
--HHHHHHHHTTTS-SS---
--HHHHHHHHTTTS-SS---
--HHHHHHHHHHT-SSS---
--HHHHHHHHHHT--SS---
--HHHHHHHHHHT-SSS---
--HHHHHHHHTTTSSSS---
--HHHHHHHTTTT--TT---
--HHHHHHHHHHTS-SS---
--HHHHHHHHHHTSSSS---
--HHHHHHHHHHTS-SS---
--HHHHHHHHHHTS-SS---
--HHHHHHHHTTTS-TT---
--HHHHHHHHHHT--TT---
--HHHHHHHHHHTSSSS---
--HHHHHHHHHHTS-SS---
--HHHHHHHHHHTSSTT---
--HHHHHHHHHHTSSSS---
--HHHHHHHHHHTSSSS---
--HHHHHHHHHHTS-SS---
--HHHHHHHHTTTSSSS---
--HHHHHHHHHHT-SSS---
--HHHHHHHHTTTTSTT---
--HHHHHHHHHHT-SSS---
--HHHHHHHHTTT-STT---
--HHHHHHHHHHT--TT---
--HHHHHHHHTTTSSSS---
--HHHHHHHHHHT-SSS---
--HHHHHHHHHHTS-SS---
--HHHHHHHHHHTS-SS---
--HHHHHHHHHHTS-SS---
--HHHHHHHHHHTS-SS---
--HHHHHHHHHHTS-SS---
--HHHHHHHHHHTS-SS---
--HHHHHHHHHHTS-SS---
--HHHHHHHHHHTS-SS---
--HHHHHHHHHHTS-TT---
--HHHHHHHHHHTSSSS---
--HHHHHHHHHHTS-SS---
--HHHHHHHHHHTS-SS---
--HHHHHHHHHHTS-SS---
--HHHHHHHHHHTS-SS---
--HHHHHHHHHHTSSSS---
--HHHHHHHHHHHSSSS---
--HHHHHHHHHHHS-SS---
--HHHHHHHHHHHS-TT---
--HHHHHHHHHHHS-SS---
--HHHHHHHHTTTSSSS---
--HHHHHHHHHHHS-SS---
--HHHHHHHHHHHS-SS---
--HHHHHHHHHHHS-SS---
--HHHHHHHHHHHSSTT---
--HHHHHHHHHHHSSSS---
--HHHHHHHHTTSS-SS---
--HHHHHHHTTTSS-SS---
--HHHHHHHHHHHSSS----
--HHHHHHHTTTSS-TT---
--HHHHHHHHHHHS-SS---
--HHHHHHHTTTTSSSS---
--HHHHHHHHHHTSSSS---
--HHHHHHHTTTTSSSS---
--HHHHHHHHHHTSSSS---
--HHHHHHHTTTTSSSS---
--HHHHHHHHHHSS-SS---
--HHHHHHHHHHSSSS----
--HHHHHHHHHHTTSSS---
--HHHHHHHHHHTSSSS---
--HHHHHHHHHHTSSSS---
--HHHHHHHHHHSSSSS---
--HHHHHHHHHHTS-S----
--HHHHHHHHHHTS-S----
--HHHHHHHHHHTSSS----
--HHHHHHHHTTSSSSS---
--HHHHHHHHHHSSSSS---
-THHHHHHHHTTSSSSS---
--HHHHHHHHHHSS-SS---
--HHHHHHHHHHSS-S----
--HHHHHHHHHHSSSSS---
--HHHHHHHHHHSS-SS---
--HHHHHHHHTTSS-S----
--HHHHHHHHTTSS-SS---
--HHHHHHHHTTSSSTT---
--HHHHHHHHHHSS-TT---
--HHHHHHHHHHSS-TT---
--HHHHHHHHHHSSSTT---
--HHHHHHHHHTTSSTTS--
--HHHHHHHHTTSS-SS---
--HHHHHHHHHTTSSSS---
--HHHHHHHHTTSSSTT---
--HHHHHHHHHTTSSTT---
--HHHHHHHHHTSSSTT---
--HHHHHHHHHTTSSSS---
--HHHHHHHHTTTSSTT---
--HHHHHHHHHTTSSTT---
--HHHHHHHHTTTSSTT---
--HHHHHHHHHTTSSTT---
--HHHHHHHHHTTSSTT---
--HHHHHHHHTTTSSTTS--
--HHHHHHHHHTTSSTTS--
--HHHHHHHHHHTSSTT---
--HHHHHHHHHT-SSTT---
--HHHHHHHHHT-SSTT---
--HHHHHHHHHTT-SSS---
--HHHHHHHHTT-SSTT---
--HHHHHHHHHTTSSTT---
--HHHHHHHHTT-SSTT---
--HHHHHHHHTT-SSTT---
--HHHHHHHHTT-SSTT---
--HHHHHHHHHTTSSTT---
--HHHHHHHHHTTSSTT---
--HHHHHHHHHTTSSTT---
--HHHHHHHHHTTSSTT---
--HHHHHHHTTT-SSTT---
--HHHHHHHHHTTSSTT---
--HHHHHHHHHH--SSS---
--HHHHHHHHHTT-SSS---
--HHHHHHHHHH--SSS---
--HHHHHHHHHH--SSS---
--HHHHHHHHHH--STT---
--HHHHHHHHHT-SSTT---
--HHHHHHHHHH--STT---
--HHHHHHHHHT--SSS---
--HHHHHHHHHT-SSTT---
--HHHHHHHHHTTSSTT---
--HHHHHHHHHHTSSTT---
--HHHHHHHHHTTSSTT---
--HHHHHHHHHTTSSTT---
--HHHHHHHHHT-SSTT---
--HHHHHHHHHH-SSTTS--
--HHHHHHHHHH-SSTT---
--HHHHHHHHHTTSSTT---
--HHHHHHHHHTTSSTT---
--HHHHHHHHHTTSSTT---
--HHHHHHHHHTTSSTT---
--HHHHHHHHTT-SSSS---
--HHHHHHHHHT-SSSS---
--HHHHHHHHHTTSSTT---
--HHHHHHHHTTSSSTT---
--HHHHHHHHHTSSSTT---
--HHHHHHHHHTSSSTT---
-HHHHHHHHHHTTSSTT---
-HHHHHHHHHHTTSSTT---
-HHHHHHHHHHT-SSTT---
-HHHHHHHHHHTTSSTT---
-HHHHHHHHHHTSSSTT---
-HHHHHHHHHHT-SSTT---
-HHHHHHHHHTTSSSTT---
-HHHHHHHHHHTTSSTT---
-HHHHHHHHHHTTSSTT---
-HHHHHHHHHHTTSSTT---
-HHHHHHHHHHTTSSTT---
-HHHHHHHHHHTTSSTT---
-HHHHHHHHHHTTSSTT---
-HHHHHHHHHHTTSSSS---
-HHHHHHHHHHTTSSS----
-HHHHHHHHHHHTSSSS---
-HHHHHHHHHHHTSSSS---
-HHHHHHHHHHTTSSSS---
-HHHHHHHHHHHTSSSS---
-HHHHHHHHHHTTS-SS---
-HHHHHHHHHHHTSSTT---
-HHHHHHHHHHTTS-TT---
-HHHHHHHHHHTTSSTT---
-HHHHHHHHHHTTSSTT---
-HHHHHHHHHHTTSSS----
-HHHHHHHHHHSSSSSS---
-HHHHHHHHHTTSSSSS---
-HHHHHHHHGGGG-SSS---
-HHHHHHHHHHTT-SS----
-HHHHHHHHHHTT-SS----
-HHHHHHHHHHTTSSS----
-HHHHHHHHHHTTSSSS---
-HHHHHHHHHTT-SSSS---
-HHHHHHHHHHTTSSSS---
-HHHHHHHHHHTTSSTT---
-HHHHHHHHHHTSSSTT---
-HHHHHHHHHHTTSSS----
-HHHHHHHHHHHSSSSS---
-HHHHHHHHHHTTSSSS---
-HHHHHHHHHHTTSSSS---
-THHHHHHHHHSSSSTT---
--HHHHHHHHHTTSSSS---
--HHHHHHHHHTTSSS----
--TTHHHHHHHHTT-SS---
--HHHHHHHHTTSSSSS---
--HHHHHHHHHTTSSSS---
--HHHHHHHHHTTSSTT---
--HHHHHHHHHTTSSSS---
--HHHHHHHHHTTSSSS---
--HHHHHHHHHTTSSSS---
--HHHHHHHHHH-SSTT---
--HHHHHHHHHTTSSTT---
--HHHHHHHHHTTSSTT---
--HHHHHHHHHH-SSTT---
--HHHHHHHHHT-SSSS---
--HHHHHHHHTT-SSTT---
--HHHHHHHHHH-SSTT---
--HHHHHHHHHH-SSTT---
--HHHHHHHHHTTSSTT---
--HHHHHHHHHTTSSTT---
--HHHHHHHHHTTSSTT---
--HHHHHHHHHTTSSTT---
--HHHHHHHHTTSSSTTS--
--HHHHHHHHHTTSSTT---
--HHHHHHHHHT--STT---
--HHHHHHHHHHTSSTT---
--HHHHHHHHHT--STT---
--HHHHHHHHTT-SSTT---
--HHHHHHHHHT-SSTT---
--HHHHHHHHHH-SSTT---
--HHHHHHHHTT-SSTTS--
--HHHHHHHHTT-SSTTS--
--HHHHHHHHTTSSSSS---
--HHHHHHHHHH-SSSS---
--HHHHHHHHTT-SSSS---
-THHHHHHHHHHSSSSSS--
--HHHHHHHHHHSSSTTS--
--HHHHHHHHTT-SSTT---
--HHHHHHHHHHSSSSS---
--HHHHHHHHHHSSSTT---
--HHHHHHHHHHSSSTTS--
--HHHHHHHHTTSSSTT---
--HHHHHHHHHHSSSTT---
--HHHHHHHHHSSSSTT---
--HHHHHHHTTTSSSTT---
--HHHHHHHHHHSSSTT---
--HHHHHHHHHHSSSTT---
--HHHHHHHHHHSSSTT---
--HHHHHHHHHHSSSSS---
--HHHHHHHHHHSSSTT---
--HHHHHHHHTTSSSTT---
--HHHHHHHHHHSS-TT---
--HHHHHHHTTTSSSTT---
--HHHHHHHHHHSSSTT---
--SHHHHHHHHTSSSSS---
--HHHHHHHHHHSS-TTS--
--HHHHHHHHHTSSSTT---
--HHHHHHHHHTSSSTT---
--HHHHHHHHHHSS-TT---
--HHHHHHHHHHSSSSS---
--HHHHHHHHHTSSSTT---
--HHHHHHHTTSSSSTT---
--HHHHHHHHTTSSSTT---
--HHHHHHHHHSSSSTT---
-HHHHHHHHHHTSSSTT---
-HHHHHHHHHHSSSSTT---
-HHHHHHHHHHHSSSTT---
-HHHHHHHHHHTSSSTT---
-HHHHHHHHHHTSSSTT---
-HHHHHHHHHHHSSSTT---
-HHHHHHHHHHHSSSTT---
-HHHHHHHHHHHSSSTT---
-HHHHHHHHHHTSSSTT---
-HHHHHHHHHHTSSSTT---
-HHHHHHHHHTTSSSTT---
-HHHHHHHHHHHSSSTT---
-HHHHHHHHHTTSSSTT---
-HHHHHHHHHHTSSSSS---
-HHHHHHHHHHHSSSTT---
-HHHHHHHHHTTSSSTT---
-HHHHHHHHHTTSSSTT---
-HHHHHHHHHHTSSSTT---
-HHHHHHHHHHHSSSTT---
-HHHHHHHHHHTSSSTT---
-HHHHHHHHHHHSSSTT---
-HHHHHHHHHHHSSSTT---
-HHHHHHHHHHTSSSTT---
-TTHHHHHHHHHSSSTT---
-HHHHHHHHHTTSSSTT---
-TTHHHHHHHTTSSSTT---
-HHHHHHHHHTTSSSTT---
-HHHHHHHHHTTSSSTT---
-HHHHHHHHHHHSSSTT---
-HHHHHHHHHHH-SSTT---
-HHHHHHHHHHH-S-TT---
-HHHHHHHHHHH-SSTTS--
-HHHHHHHHHTT-SSTTS--
-HHHHHHHHHHH-SSTTS--
-HHHHHHHHHHH-SSSSS--
-HHHHHHHHHTT-SSTTS--
-HHHHHHHHHHHSSSTT---
-THHHHHHHTTTS-STT---
-HHHHHHHHHTT-SSTT---
-HHHHHHHHHHH-SSTT---
-HHHHHHHHHHH-SSSS---
-HHHHHHHHHTT--STT---
-HHHHHHHHHHH--STT---
-HHHHHHHHHHH--SSS---
-HHHHHHHHHHH--STT---
-HHHHHHHHHTT--SSS---
-HHHHHHHHHTT--SSS---
-HHHHHHHHHTT--STT---
-HHHHHHHHHTT---TT---
-HHHHHHHHHTT--STT---
-HHHHHHHHHTT--STT---
-HHHHHHHHHTT-SSTT---
-HHHHHHHHHTT--STT---
-HHHHHHHHHTT--STT---
-HHHHHHHHHHH--STT---
-HHHHHHHHHTT--STT---
-HHHHHHHHHTT--STT---
-HHHHHHHHHHH--STT---
-HHHHHHHHHHH--STT---
-HHHHHHTTTTT--STT---
-HHHHHHHHHHH--STT---
-HHHHHHHHHTT--STT---
-HHHHHHHHHTT--STT---
-HHHHHHHHHTT---TT---
-HHHHHHHHHHH-SSTT---
-HHHHHHHHHHH--STT---
-HHHHHHHHHHH--STT---
-HHHHHHHHHTT--STT---
-HHHHHHHHHTT--STT---
-HHHHHHHHHTT--STT---
-HHHHHHHHHHH-S-TTS--
-HHHHHHHHHHH-SSTTS--
-HHHHHHHHHTT--STTS--
-HHHHHHHHHTT--STTS--
-HHHHHHHHHTT--STTS--
-TTHHHHHHHHH--STTS--
-HHHHHHHHHHH--SSSS--
-HHHHHHHHHHH--STT---
-HHHHHHHHHHH-SSTT---
-HHHHHHHHHHH--STT---
-HHHHHHHHHHH-SSTTS--
-HHHHHHHHHHH-SSTTS--
-HHHHHHHHHHH-SSTTS--
-HHHHHHHHHHH-SSTTS--
-HHHHHHHHHHHTSSTTS--
-HHHHHHHHHHHTSSTT---
-HHHHHHHHHHH-SSTT---
-HHHHHHHHHHH-SSTTS--
-HHHHHHHHHTT-SSTTS--
-HHHHHHHHHHHTSSTTS--
-HHHHHHHHHHHT-STT---
-HHHHHHHHHHHS-STTS--
-HHHHHHHHHHHS-STT---
-HHHHHHHHHHHT-STTS--
-HHHHHHHHHHHS-STTS--
-HHHHHHHHHHHSSSTTS--
-HHHHHHHHHHH-SSTTS--
-HHHHHHHHHHHS-STT---
-HHHHHHHHHTT-SSTTS--
-HHHHHHHHHHH-SSTTS--
-HHHHHHHHHHHT-STTS--
-HHHHHHHHHHH-SSTTS--
-HHHHHHHHHTT-SSTTS--
-HHHHHHHHHTT-SSTTS--
-HHHHHHHHHHHS-STTS--
-HHHHHHHHHHH--STT---
-HHHHHHHHHHH-SSTTS--
-HHHHHHHHHHHTSSTTS--
-HHHHHHHHHHH-SSTTS--
-HHHHHHHHHTT-SSTTS--
-HHHHHHHHHTT-SSTTS--
-HHHHHHHHHHH-SSTTS--
-HHHHHHHHHHH-SSTTS--
-HHHHHHHHHHH-SSTTS--
-HHHHHHHHHHH-SSTTS--
-HHHHHHHHHHH-SSTTS--
-HHHHHHHHHTT-SSTTS--
-HHHHHHHHHTT-SSTTS--
-HHHHHHHHHTT-SSTTS--
-HHHHHHHHHTT-SSTTS--
-HHHHHHHHHTT-SSTTS--
-HHHHHHHHHHH-SSTTS--
-HHHHHHHHHHH-SSTTS--
-HHHHHHHHHTT-SSTTS--
-HHHHHHHHHHH-SSTTS--
-HHHHHHHHHHH-SSTTS--
-HHHHHHHHHTT-SSTTS--
-HHHHHHHHHHH-SSTTS--
-HHHHHHHHHHH-SSTTS--
-HHHHHHHHHTT-SSTTS--
-HHHHHHHHHHH-SSTTS--
-HHHHHHHHHHH-SSTTS--
-HHHHHHHHHTT-SSTTS--
-HHHHHHHHHTT-SSTTS--
-TTHHHHHHHTT-SSTTS--
-HHHHHHHHTTT-SSTTS--
-HHHHHHHHHTT-SSTTS--
-HHHHHHHHHTT-SSTTS--
-HHHHHHHHHHH-SSTTS--
-HHHHHHHHHTT-SSTTS--
-HHHHHHHHHTT-SSTTS--
-HHHHHHHHHHH-SSTTS--
-HHHHHHHHHTT-SSTTS--
-HHHHHHHHHHH--SSSS--
-HHHHHHHHHHH-SSTTS--
-HHHHHHHHHHH--STTS--
-HHHHHHHHHHH--STTS--
-HHHHHHHHHHH-SSTTS--
-HHHHHHHHHHH-SSTTS--
-HHHHHHHHHHH--STTS--
-HHHHHHHHHHH--STTS--
-HHHHHHHHHHH-SSTTS--
-HHHHHHHHTTT-SSTTS--
-HHHHHHHHHTTSSSTTS--
-HHHHHHHHHHH-SSTTS--
-HHHHHHHHHHH-SSTTS--
-HHHHHHHHHHHS-STTS--
-HHHHHHHHHHH-SSTTS--
-HHHHHHHHHHH-SSTTS--
-HHHHHHHHHHH-SSTTS--
-HHHHHHHHHHH-SSTTS--
-HHHHHHHHHHH-SSTTS--
-HHHHHHHHHHH-SSTTS--
-HHHHHHHHHHHSSSTTS--
-HHHHHHHHHHH-SSTTS--
-HHHHHHHHHHH-SSTTS--
-HHHHHHHHHHHSSSTTS--
-HHHHHHHHHHHSSSTTS--
-HHHHHHHHHHHTSSTTS--
-HHHHHHHHHHHTSSTTS--
-HHHHHHHHHHHTSSTTS--
-HHHHHHHHHHHTSSSSS--
-HHHHHHHHHHHSSSTTS--
-HHHHHHHHHHHTSSTTS--
-HHHHHHHHHHH-SSTTS--
-HHHHHHHHHTT-SSTT---
-HHHHHHHHHHHTSSTTS--
-HHHHHHHHHHTTSSSSS--
-HHHHHHHHHHTTSSTT---
-HHHHHHHHHHTTSSTT---
-HHHHHHHHHHTTSSTT---
-HHHHHHHHHHTTSSTT---
-HHHHHHHHHHTTSSTT---
-HHHHHHHHHHTTSSTT---
-HHHHHHHHHHTTSSTT---
-HHHHHHHHHHTTSSTTS--
-HHHHHHHHHHTTSSTT---
-HHHHHHHHHHHTSSTTS--
-HHHHHHHHHHTSSSTT---
-HHHHHHHHHHTTSSTTS--
-HHHHHHHHHHTTSSTT---
-HHHHHHHHHHTTSSTT---
-HHHHHHHHHHTTSSTT---
-HHHHHHHHHHTTSSSS---
-HHHHHHHHHHTTSSSS---
-HHHHHHHHHHTTSSTT---
-HHHHHHHHHHHTSSTT---
-TTTHHHHHHHTTSSTTS--
-HHHHHHHHHHTSSSSS---
-HHHHHHHHHHHTSSTT---
-HHHHHHHHHHHTSSTT---
-HHHHHHHHHHHSSSSS---
-HHHHHHHHHHHHSSTTS--
-HHHHHHHHHHHTSSTTS--
-HHHHHHHHHTTSSSTTS--
-HHHHHHHHHHTTSSTTS--
-HHHHHHHHHHTSSSTT---
-HHHHHHHHHHTTSSTTS--
-HHHHHHHHHHTTSSTTS--
-HHHHHHHHHTTSSSTTS--
-HHHHHHHHHHHTSSTTS--
-HHHHHHHHHHHTSSTTS--
-HHHHHHHHHTTSSSTTS--
-HHHHHHHHHHTSSSTTS--
-HHHHHHHHGGGGSSTTS--
-HHHHHHHHHHTTSSTTS--
-HHHHHHHHHHTTSSTTS--
-HHHHHHHHHHHT--SSS--
-HHHHHHHHHHTT-STTS--
-HHHHHHHHHHTTSSTTS--
-HHHHHHHHHTT--STTS--
-HHHHHHHHHHH--STTS--
-HHHHHHHHHTTS-STTS--
-HHHHHHHHHHHS--SSS--
-HHHHHHHHHHHT-STTS--
-HHHHHHHHHHHT-STTS--
-HHHHHHHHHHSS-STTS--
-HHHHHHHHHTTS-STTS--
-HHHHHHHHHHTS-STTS--
-HHHHHHHHHHHS-STTS--
-HHHHHHHHHHHS-STTS--
-HHHHHHHHHHTT-STTS--
-HHHHHHHHHHTT-STTS--
-HHHHHHHHHHTT-STTS--
-HHHHHHHHHHHS-STTS--
-HHHHHHHHHGGG-STTS--
-HHHHHHHHHHTT-STTS--
-HHHHHHHHHHTS-STTS--
-HHHHHHHHHHTT-STTS--
-HHHHHHHHHGGG-STTS--
-HHHHHHHHHHHT-STTS--
-HHHHHHHHHHHT-STTS--
-HHHHHHHHHHTS-STTS--
-HHHHHHHHHHHS-STTS--
-HHHHHHHHHHHT-STTS--
-HHHHHHHHHGGG-STTS--
-HHHHHHHHHTTT-STTS--
-HHHHHHHHHHTT-STTS--
-HHHHHHHHHHHS-STTS--
-HHHHHHHHHHHT-STTS--
-HHHHHHHHHHHT-STTS--
-HHHHHHHHHHTT-STTS--
-HHHHHHHHHHHT-STTS--
-HHHHHHHHHHHT-STTS--
-HHHHHHHHHHTT-SSSS--
-HHHHHHHHHHTT-STTS--
-HHHHHHHHHHTS-STTS--
-HHHHHHHHHHHT-STTS--
-HHHHHHHHHHTT-STTS--
-HHHHHHHHHHTT-STTS--
-HHHHHHHHHHTT-STTS--
-HHHHHHHHHHHT-STTS--
-HHHHHHHHHHHS-STTS--
-HHHHHHHHHHHT-STTS--
-HHHHHHHHHHTT-STTS--
-HHHHHHHHHHHT-STTS--
-HHHHHHHHHHHS-STTS--
-HHHHHHHHHHHT-STTS--
-HHHHHHHHHHTT-STTS--
-HHHHHHHHHHS--STTS--
-HHHHHHHHHHH--STTS--
-HHHHHHHHHHT--STT---
-HHHHHHHHHHT--STTS--
-HHHHHHHHHTT--STT---
-HHHHHHHHHHS--STTS--
-HHHHHHHHTT---STTS--
-HHHHHHHHHTT--STT---
-HHHHHHHHHTT--STT---
-HHHHHHHHHHT--STTS--
-HHHHHHHHHHS--STT---
-HHHHHHHHHT---STT---
-HHHHHHHHHHH--STT---
-HHHHHHHHHHH--STT---
-HHHHHHHHHHT--STTS--
-HHHHHHHHHHS--STTS--
-HHHHHHHHHHT--STTS--
-HHHHHHHHHHT--STT---
-HHHHHHHHHHT--STTS--
-HHHHHHHHHHT--STTS--
-HHHHHHHHHHT--STTS--
-HHHHHHHHHHHTTSTTS--
-HHHHHHHHHHH--STTS--
-HHHHHHHHHTT--STTS--
-HHHHHHHHHHT--STTS--
-HHHHHHHHHHH--STTS--
-HHHHHHHHHTT--STTS--
-HHHHHHHHHTT--STTS--
-HHHHHHHHHTT--STT---
-HHHHHHHHHTT--STTS--
-HHHHHHHHHTT--STTS--
-HHHHHHHHHTT--STT---
-HHHHHHHHHTT--STTS--
-HHHHHHHHHTT--STTS--
-HHHHHHHHHHS--STT---
-HHHHHHHHHTT--STT---
-HHHHHHHHHTT--STTS--
-HHHHHHHHHTT--STT---
-HHHHHHHHHHT--STT---
-HHHHHHHHHTT--STT---
-HHHHHHHHHTT--STT---
-HHHHHHHHHHT--STT---
-HHHHHHHHHT---STT---
-HHHHHHHHHHT--STT---
-HHHHHHHHHHS--STT---
-HHHHHHHHHHS--STT---
-HHHHHHHHHHT--STT---
-HHHHHHHHHHT--STT---
-HHHHHHHHHHT--STT---
-HHHHHHHHHHT--STT---
-HHHHHHHHHHT--STT---
-HHHHHHHHHHT--STT---
-HHHHHHHHHTT--STT---
-HHHHHHHHHHT--STT---
-HHHHHHHHHHT--STT---
-HHHHHHHHHHT--SSS---
-HHHHHHHHHHT--STT---
-HHHHHHHHHHT--STT---
-HHHHHHHHHHT---TT---
-HHHHHHHTTTS--STT---
-HHHHHHHHHHS--STTS--
-HHHHHHHHHHT--STTS--
-HHHHHHHHHHT--STT---
-HHHHHHHHHH---STT---
-HHHHHHHHHTT--STTS--
-HHHHHHHHHHH--STT---
-HHHHHHHHHHT--STTS--
-HHHHHHHHHHT--STTS--
-HHHHHHHHTT---STTS--
-HHHHHHHHHHT--STTS--
-HHHHHHHHHH---STT---
-HHHHHHHHHHT--STTS--
-HHHHHHHHHHT--STT---
-HHHHHHHHHHT--STT---
-HHHHHHHHHHS---TTS--
-HHHHHHHHHHT---TTS--
-HHHHHHHHHHTT--TTS--
-HHHHHHHHHHTT--TTS--
-HHHHHHHHHHTTS-TT---
-HHHHHHHHHHTT--TT---
-HHHHHHHHHHHH--SS---
-HHHHHHHHHHTT--SS---
-HHHHHHHHHHTT--SS---
-HHHHHHHHHTTT--TT---
-HHHHHHHHHHHH--SS---
-HHHHHHHHHHTT--SS---
-HHHHHHHHHHTT--SS---
-HHHHHHHHHHHHS-SS---
-HHHHHHHHHHHTT-SS---
-HHHHHHHHHHHTT-SS---
-HHHHHHHHHHHTT-SS---
-HHHHHHHHHHHSS-SS---
-HHHHHHHHHHHTS-SS---
-HHHHHHHHHHHHT-TT---
-HHHHHHHHHHHT--SS---
-HHHHHHHHHGGGS-SS---
-HHHHHHHHHHHTS-SS---
-HHHHHHHHHHTT--SS---
-HHHHHHHHHHHTS-SS---
-HHHHHHHHHHHTS-SS---
-HHHHHHHHHHHHT-SS---
-HHHHHHHHHHHT--SS---
-HHHHHHHHHHHH--TT---
-HHHHHHHHHHTT--SS---
-HHHHHHHHHHGGGSSS---
-HHHHHHHHHHHH-SSS---
-HHHHHHHHHHHH--SS---
-HHHHHHHHHHHHS-SS---
-HHHHHHHHHHHT--SS---
-HHHHHHHHHTTS--SS---
-HHHHHHHHHHHTT-SS---
-HHHHHHHHHHHTT-SS---
-HHHHHHHHHHHT--SS---
-HHHHHHHHHHHHS-SS---
-HHHHHHHHHHHTT-SS---
-HHHHHHHHHHHTT-SS---
-HHHHHHHHHHHHT-SS---
-HHHHHHHHHHHTS-SS---
-HHHHHHHHHHHTT-SS---
-HHHHHHHHHHHHS-SS---
-HHHHHHHHHHHHS-SS---
-HHHHHHHHHHTT--SS---
-HHHHHHHHHHHTS-SS---
-HHHHHHHHHHHTT-SS---
-HHHHHHHHHHHTT-SS---
-HHHHHHHHHHHT--SS---
-HHHHHHHHHHHTS-SS---
-HHHHHHHHHHHTT-SS---
-HHHHHHHHHHHTT-SS---
-HHHHHHHHHHHTT-SS---
-HHHHHHHHHHHTT-SS---
-HHHHHHHHHHHTT-SS---
-HHHHHHHHHHHTT-SS---
-HHHHHHHHHHTTS-SS---
-HHHHHHHHHHHTT-SS---
-HHHHHHHHHHHTT-TT---
-HHHHHHHHHHHT--SS---
-HHHHHHHHHHHTS-SS---
-HHHHHHHHHHHHT-SS---
-HHHHHHHHHHHTT-SS---
-HHHHHHHHHHHHT-SS---
-HHHHHHHHHHHHTSS----
-HHHHHHHHHHHHT-SS---
-HHHHHHHHHHHTTSS----
-HHHHHHHHHHHTTSS----
-HHHHHHHHHHHTTSSS---
-HHHHHHHHHHHHTSS----
-HHHHHHHHHHHHTSSS---
-HHHHHHHHHHHTTSS----
-HHHHHHHHHHHTTSS----
-HHHHHHHHHHHTTSSS---
-HHHHHHHHHHHHHSS----
-HHHHHHHHHHHHSSSS---
-HHHHHHHHHHHHTSSS---
-HHHHHHHHHHHHTSSS---
-HHHHHHHHHHHTTSS----
-HHHHHHHHHHHHTSS----
-HHHHHHHHHHHHSSS----
-HHHHHHHHHHHTTSS----
-HHHHHHHHHHHTTSS----
-HHHHHHHHHHHHTSS----
-HHHHHHHHHHHTTSSS---
-HHHHHHHHHHHHTSSS---
-HHHHHHHHHHHHTSSS---
-HHHHHHHHHHHHSSS----
-HHHHHHHHHHHHTSSS---
-HHHHHHHHHHHHTSSS---
-HHHHHHHHHHHTTSS----
-HHHHHHHHHHHHTSS----
-HHHHHHHHHHHT-SS----
-HHHHHHHHHHTT-SS----
-HHHHHHHHHHHT-SS----
-HHHHHHHHHHHTTSS----
-HHHHHHHHHHHHTSS----
-HHHHHHHHHHHHTSS----
-HHHHHHHHHHHHT-SS---
-HHHHHHHHHHHHTSS----
-HHHHHHHHHHHHTSSS---
-HHHHHHHHHHHHHSS----
-HHHHHHHHHHHHTSS----
-HHHHHHHHHHHHTSS----
-HHHHHHHHHHHTT-S----
-HHHHHHHHHHHHS-S----
-HHHHHHHHHHHHT-S----
-HHHHHHHHHHHHT------
-HHHHHHHHHHHHH------
-HHHHHHHHHHHTT------
-HHHHHHHHHHHHT------
-HHHHHHHHHHHHT-S----
-HHHHHHHHHHHHS------
-HHHHHHHHHHHHS-SS---
-HHHHHHHHHHHHH--S---
-HHHHHHHHHHHHH--S---
-HHHHHHHHHHHHH--S---
-HHHHHHHHHHHHH------
-HHHHHHHHHHHTT------
-HHHHHHHHHHHSS-S----
-HHHHHHHHHHHHH--S---
-HHHHHHHHHHHHT-S----
-HHHHHHHHHHHHT-S----
-HHHHHHHHHHHHT------
-HHHHHHHHHHHHH------
-HHHHHHHHHHHHH------
-HHHHHHHHHHHTT-S----
-HHHHHHHHHHHTT--S---
-HHHHHHHHHHHHH-SS---
-HHHHHHHHHHHHH------
-HHHHHHHHHHHHT--S---
-HHHHHHHHHHHHH--S---
-HHHHHHHHHHHTT-SS---
-HHHHHHHHHHHHH-SS---
-HHHHHHHHHHHHH------
-HHHHHHHHHHHHT------
-HHHHHHHHHHHHH-SS---
-HHHHHHHHHHHTT-SS---
-HHHHHHHHHHHTS-S----
-HHHHHHHHHHHHSSSS---
-HHHHHHHHHHHHS-SS---
-HHHHHHHHHHHTT--S---
-HHHHHHHHHHHTT------
-HHHHHHHHHHHTT--S---
-HHHHHHHHHHHHH--S---
-HHHHHHHHHHHTTSSS---
-HHHHHHHHHHHTTSSS---
-HHHHHHHHHHHTTSSS---
-HHHHHHHHHHHHH-SS---
-HHHHHHHHHHHHHSSS---
-HHHHHHHHHHHHTSSS---
-HHHHHHHHHHHHT-SS---
-HHHHHHHHHHHTT-SS---
-HHHHHHHHHHTTSSSS---
-HHHHHHHHHHHHH-SS---
-HHHHHHHHHHHTT-SS---
-HHHHHHHHHHHTT--S---
-HHHHHHHHHHHHH-SS---
-HHHHHHHHHHTTT-SS---
-HHHHHHHHHHTTT-S----
-HHHHHHHHHHHTT-SS---
-TTHHHHHHHHHHT------
-HHHHHHHHHHHHH-S----
-HHHHHHHHHHHHT-S----
-HHHHHHHHHHHTT-SS---
-HHHHHHHHHHHHHSSS---
-HHHHHHHHHHHHH-SS---
-HHHHHHHHHHHHHSS----
-HHHHHHHHHHHHHSSS---
-HHHHHHHHHHHHSSS----
-HHHHHHHHHHHHHSSS---
-HHHHHHHHHHHTTSS----
-HHHHHHHHHHHTT-SS---
-HHHHHHHHHHHHTSS----
-HHHHHHHHHHHTTSSS---
-HHHHHHHHHHHHH-SS---
-HHHHHHHHHHHHHSSS---
-HHHHHHHHHHHHHSSS---
-HHHHHHHHHHTTT-SS---
-HHHHHHHHHHHHH-SS---
-HHHHHHHHHHHHHSSS---
-HHHHHHHHHHHHHSSS---
-HHHHHHHHHHHHTSSS---
-HHHHHHHHHHHTTSSS---
-HHHHHHHHHHHTT-SS---
-HHHHHHHHHHHHT-SS---
-HHHHHHHHHHHHT-SS---
-HHHHHHHHHHHHH-SS---
-HHHHHHHHHHHHT-SS---
-HHHHHHHHHHHHH--S---
-HHHHHHHHHHHTT--S---
-HHHHHHHHHHHHH--S---
-HHHHHHHHHHHTT--S---
-HHHHHHHHHHHTT--S---
-HHHHHHHHHHHTT-SS---
-HHHHHHHHHHHHT-SS---
-HHHHHHHHHHHHH-SS---
-HHHHHHHHHHHTT-SS---
-HHHHHHHHHHHHH-SS---
-HHHHHHHHHHHTT-SS---
-HHHHHHHHHHHHHSSS---
-HHHHHHHHHHHHH-SS---
-HHHHHHHHHHHHH-SS---
-HHHHHHHHHHHTT-SS---
-HHHHHHHHHHHHS-SS---
-HHHHHHHHHHHHT-SS---
-HHHHHHHHHHHTT-SS---
-HHHHHHHHHHHTT-SS---
-HHHHHHHHHHHHT-SS---
-HHHHHHHHHHHHS-SS---
-HHHHHHHHHHHHTSSS---
-HHHHHHHHHHHTT-SS---
-HHHHHHHHHHTTS-SS---
-HHHHHHHHHHHTT-SS---
-HHHHHHHHHHHTT-SS---
-HHHHHHHHHHHHH-SS---
-HHHHHHHHHHHTT-SS---
-HHHHHHHHHHHHH-SS---
-HHHHHHHHHHHHHSSS---
-HHHHHHHHHHHTT-SS---
-HHHHHHHHHHHHSSSS---
-HHHHHHHHHHHHH-SS---
-HHHHHHHHHHHHHSSS---
-HHHHHHHHHHHHH-SS---
-HHHHHHHHHHHHH-SS---
-HHHHHHHHHHHHH-SS---
-HHHHHHHHHHHHH-SS---
-HHHHHHHHHHTTT-SS---
-TTHHHHHHHHHTT-SS---
-HHHHHHHHHHHHH-SS---
-HHHHHHHHHHHTT-SS---
-HHHHHHHHHHHHH-SS---
-HHHHHHHHHHHTT-SS---
-HHHHHHHHHHHHS-SS---
-HHHHHHHHHHTTS-SS---
-HHHHHHHHHHHHH-SS---
-HHHHHHHHHHHHH-SS---
-HHHHHHHHHHHHT--S---
-HHHHHHHHHHHHT--S---
-HHHHHHHHHHHHS-SS---
-HHHHHHHHHHHHH--S---
-HHHHHHHHHTTTT--S---
-HHHHHHHHHHHHS--S---
-HHHHHHHHHHHHT--S---
-HHHHHHHHHHHHS--S---
-HHHHHHHHHHHHT--S---
-HHHHHHHHHHHHT--S---
-HHHHHHHHHHHHT--S---
-HHHHHHHHHHHSS--S---
-HHHHHHHHHHHSS-SS---
-HHHHHHHHHHHHT--S---
-HHHHHHHHHHHHT--S---
-HHHHHHHHHHHHS-SS---
-HHHHHHHHHHHHS-SS---
-HHHHHHHHHHHTT--S---
-HHHHHHHHHHHHS--S---
--HHHHHHHHHHHT--S---
-HHHHHHHHHHHHS-SS---
-HHHHHHHHHHHHS-SS---
-HHHHHHHHHHHHS-SS---
-HHHHHHHHHHHHT--S---
-HHHHHHHHHHHHT--S---
-HHHHHHHHHHHH---S---
-HHHHHHHHHHHH---S---
-HHHHHHHHHHHHS-SS---
-HHHHHHHHHHTTT-SS---
-HHHHHHHHHHHHS-SS---
-HHHHHHHHHHHHT-SS---
-HHHHHHHHHHHHT-SS---
-HHHHHHHHHHHHS-SS---
-HHHHHHHHHHHHS-SS---
-HHHHHHHHHHHHT--S---
-HHHHHHHHHHHHT--S---
-HHHHHHHHHHHHT--S---
-HHHHHHHHHHHHT--S---
-HHHHHHHHHHHHT--S---
-HHHHHHHHHHHHH--S---
-HHHHHHHHHHHHH--S---
-HHHHHHHHHHHHT--S---
-HHHHHHHHHHHTT--S---
-HHHHHHHHHHHHT-SS---
-HHHHHHHHHHHHT-SS---
-HHHHHHHHHHHHT-SS---
-HHHHHHHHHHHHT--S---
-HHHHHHHHHHHTT--S---
-HHHHHHHHHHHHS-SS---
-HHHHHHHHHHHTT-SS---
-HHHHHHHHHHHHS-SS---
-HHHHHHHHHHHHT--S---
-HHHHHHHHHHHHH--S---
-HHHHHHHHHHHTT--S---
-HHHHHHHHHHHHH-SS---
-HHHHHHHHHHHHT--S---
-HHHHHHHHHHHHH--S---
-HHHHHHHHHHHTS-SS---
-HHHHHHHHHHHTT--S---
-HHHHHHHHHHHTT--S---
-HHHHHHHHHHHHS--S---
-HHHHHHHHHHTTT--S---
-HHHHHHHHHHHTT--S---
-HHHHHHHHHHHHH--S---
-HHHHHHHHHHHHT--S---
-HHHHHHHHHTTS---S---
-HHHHHHHHHTTSS--S---
-HHHHHHHHHHHHH-SS---
-HHHHHHHHHHHTT-S----
-HHHHHHHHHHHTT-S----
-HHHHHHHHHHHTT------
-HHHHHHHHHHHTS-SS---
-HHHHHHHHHHHTT-S----
-HHHHHHHHHHTTT------
-HHHHHHHHHHTTT-S----
-HHHHHHHHHHTTT------
-HHHHHHHHHHTTT------
-HHHHHHHHHHTTT------
-HHHHHHHHHHHTT-S----
-HHHHHHHHHHHHT-S----
-HHHHHHHHHHHTT-S----
-HHHHHHHHHHHHH------
-HHHHHHHHHHHHT------
-HHHHHHHHHHHTT------
-HHHHHHHHHHHHH------
-HHHHHHHHHHHHT-S----
-HHHHHHHHHHHHH-S----
--HHHHHHHHHHHH-S----
-HHHHHHHHHHHHT-S----
-HHHHHHHHHHHTT------
-HHHHHHHHHHHHT-S----
-HHHHHHHHHHHHS-SS---
-HHHHHHHHHHHHT------
-HHHHHHHHHHHHT------
-HHHHHHHHHHHHT------
-HHHHHHHHHHTTS-S----
-HHHHHHHHHHHHS-S----
-HHHHHHHHHHHHH------
-HHHHHHHHHHHHT------
-HHHHHHHHHHHHS-S----
-HHHHHHHHHHHHS------
-HHHHHHHHHHHHH------
-HHHHHHHHHHHTT-SS---
-HHHHHHHHHHHHS-S----
-HHHHHHHHHHHHH------
-HHHHHHHHHHHHH------
-HHHHHHHHHHHHS-S----
-HHHHHHHHHHHTT------
-HHHHHHHHHHHHS-S----
-HHHHHHHHHHHHT------
-HHHHHHHHHHHHT-S----
-HHHHHHHHHHHHH------
-HHHHHHHHHHHHT-SS---
-HHHHHHHHHHHTT-SS---
-HHHHHHHHHHHHT------
-HHHHHHHHHHHHH------
-HHHHHHHHHHHHH------
-HHHHHHHHHHHHH------
-HHHHHHHHHHHHT------
-HHHHHHHHHHHHT------
-HHHHHHHHHHHHT------
-HHHHHHHHHHHHS------
-HHHHHHHHHHHHS------
-HHHHHHHHHHHHT-S----
-TTHHHHHHHHHHS-S----
-HHHHHHHHHHHHS-S----
-HHHHHHHHHHTTS-S----
-HHHHHHHHHHHHT-S----
-HHHHHHHHHHHHT-S----
-HHHHHHHHHHHHH------
-HHHHHHHHHHHHT------
-HHHHHHHHHHHHT-S----
-HHHHHHHHHHHTT-S----
-HHHHHHHHHHTTS-SS---
-HHHHHHHHHHHHT-SS---
-HHHHHHHHHHHHT-SS---
-HHHHHHHHHHHHT-S----
-HHHHHHHHHHHHSSS----
-HHHHHHHHHHHHTSS----
-HHHHHHHHHHHTT-S----
-HHHHHHHHHHHHHS-----
-HHHHHHHHHHHHTS-----
-HHHHHHHHHHHHT-S----
-HHHHHHHHHHHHH-S----
-HHHHHHHHHHHHH-S----
-HHHHHHHHHHHTT-S----
-HHHHHHHHHHHHH-S----
-HHHHHHHHHHHHH-S----
-HHHHHHHHHHHHS-SS---
-HHHHHHHHHHTTSSSS---
-HHHHHHHHHHHHSSSS---
-HHHHHHHHHHHHHSSS---
-HHHHHHHHHHHHTSS----
-HHHHHHHHHHHHHSS----
-HHHHHHHHHHHHH-S----
-HHHHHHHHHHHHHSS----
-HHHHHHHHHHHHHSS----
-HHHHHHHHHHHHHSS----
-HHHHHHHHHHHHHSS----
-HHHHHHHHHHHHT-SS---
-HHHHHHHHHHHHT-S----
-HHHHHHHHHHHTTSS----
-HHHHHHHHHHHHHSS----
-HHHHHHHHHHHHT-SS---
-HHHHHHHHHHHHHSSS---
-HHHHHHHHHHHHHSS----
-HHHHHHHHHHHHHSS----
-HHHHHHHHHHHHTSS----
-HHHHHHHHHHHHH-SS---
-HHHHHHHHHHHHHSSS---
-HHHHHHHHHHTTTSS----
-HHHHHHHHHHHHT-SS---
-HHHHHHHHHHHHT-SS---
-HHHHHHHHHHHTT-SS---
-HHHHHHHHHHHTT-S----
-HHHHHHHHHHHTT-S----
-HHHHHHHHHHHHTSSS---
-HHHHHHHHHHHHH-SS---
-HHHHHHHHHHHHTSSS---
-HHHHHHHHHHHHSSS----
-HHHHHHHHHHHHTSSS---
-HHHHHHHHHHHHSSSS---
-HHHHHHHHHHHHHSSS---
-HHHHHHHHHHHHHSSS---
-HHHHHHHHHHHHT-SS---
-HHHHHHHHHHHHH-SS---
-HHHHHHHHHHHHHSSS---
-HHHHHHHHHHHHHSSS---
-HHHHHHHHHHHHTSSS---
-HHHHHHHHHHHHHSSS---
-HHHHHHHHHHHHHSSS---
-HHHHHHHHHHHHHSSS---
-HHHHHHHHHHHHHSSS---
-HHHHHHHHHHHHS-SS---
-HHHHHHHHHHHHHSSS---
-HHHHHHHHHHHHHSSS---
-HHHHHHHHHHHHHSSS---
-HHHHHHHHHHHHHSSS---
-HHHHHHHHHHHHHSSS---
-HHHHHHHHHHHSS-SS---
-HHHHHHHHHHHTS-SS---
-HHHHHHHHHHHHH-SS---
-HHHHHHHHHHHHT-SS---
-HHHHHHHHHHHHH-SS---
-HHHHHHHHHHHHT-SS---
-HHHHHHHHHHHHS-SS---
-HHHHHHHHHHHHH-SS---
-HHHHHHHHHHHHT-SS---
-HHHHHHHHHHHHHSSS---
-HHHHHHHHHHHHH--S---
-HHHHHHHHHHHTT-SS---
-HHHHHHHHHHHHT-SS---
-HHHHHHHHHHHHH-SS---
-HHHHHHHHHHTTS-SS---
-HHHHHHHHHHHHH-SS---
-HHHHHHHHHHHHH-SS---
-HHHHHHHHHHHHH-SS---
-HHHHHHHHHHHHH-SS---
-HHHHHHHHHHHHT-SS---
-HHHHHHHHHHHHH-SS---
-HHHHHHHHHHHHH-SS---
-HHHHHHHHHHHHH-SS---
-HHHHHHHHHHHHH-SS---
-HHHHHHHHHHHHHSSS---
-HHHHHHHHHHHHT-SS---
-HHHHHHHHHHHHH-SS---
-HHHHHHHHHHHHH-SS---
-HHHHHHHHHHHHH-SSS--
-HHHHHHHHHHHHHSSS---
-HHHHHHHHHHHTT-SS---
-HHHHHHHHHHHHH-SS---
-HHHHHHHHHHHHT-SS---
-HHHHHHHHHHHHT-SS---
-HHHHHHHHHHHHH-SS---
-HHHHHHHHHHHTT--S---
-HHHHHHHHHHHHH-SS---
-HHHHHHHHHHHHH--S---
-HHHHHHHHHHHTT-SS---
-HHHHHHHHHHHHS-SS---
-HHHHHHHHHHHTT--S---
-HHHHHHHHHHTTS-SS---
-HHHHHHHHHHHTT-SS---
-HHHHHHHHHHHHH-SS---
-HHHHHHHHHHHTT-SS---
-HHHHHHHHHHHTS-SS---
-HHHHHHHHHHTTS-SS---
-HHHHHHHHHHTTT-SS---
-HHHHHHHHHHTTS-SS---
-HHHHHHHHHHHTT-SS---
-HHHHHHHHHHHTT-SS---
-HHHHHHHHHHHTT-SS---
-HHHHHHHHHHHTT-SS---
-HHHHHHHHHHHTT-SS---
-HHHHHHHHHHHTT-TT---
-HHHHHHHHHHTTT-SS---
-HHHHHHHHHHHTTSSS---
-HHHHHHHHHHHHH-SS---
-HHHHHHHHHHHTT-SS---
-HHHHHHHHHHHTTSSS---
-HHHHHHHHHHTTTSSS---
-HHHHHHHHHHHHHSSS---
-HHHHHHHHHGGGTSSS---
-HHHHHHHHHGGGTSSS---
-HHHHHHHHHHHHHSSS---
-HHHHHHHHHHHHHSSS---
-HHHHHHHHHHHTT-SS---
-HHHHHHHHHHTTS-SS---
-HHHHHHHHHHHHT-SS---
--HHHHHHHHHHHT-SS---
-HHHHHHHHHHHTT-SS---
-HHHHHHHHHHHHH-SS---
-HHHHHHHHHHHHH-SS---
-HHHHHHHHHHHHH-SS---
-HHHHHHHHHHHHT-SS---
-HHHHHHHHHHHTT-SS---
-HHHHHHHHHHHHT-SS---
-HHHHHHHHHHHTT-SS---
-HHHHHHHHHHHHT-SS---
-HHHHHHHHHHHHHSSS---
-HHHHHHHHHHHHTSSS---
-HHHHHHHHHHHHHSSS---
-HHHHHHHHHHHHHSS----
-HHHHHHHHHHHHHSS----
-HHHHHHHHHHHHHSS----
-HHHHHHHHHHHHHSS----
-HHHHHHHHHHHHHSS----
--TTHHHHHHHHHHSS----
-HHHHHHHHHHHHTSS----
-HHHHHHHHHHHHH-SS---
-HHHHHHHHHHHTTSS----
-HHHHHHHHHHHHHSS----
-HHHHHHHHHHHHH-SS---
-HHHHHHHHHHHHH-SS---
-HHHHHHHHHHHHH-SS---
-HHHHHHHHHHTTT-SS---
-HHHHHHHHHHHHH-SS---
-HHHHHHHHHHHHS-SS---
-HHHHHHHHHHHHS-SS---
-HHHHHHHHHHHTT-SS---
-HHHHHHHHHHHTT-SS---
-HHHHHHHHHHHTT-TT---
-HHHHHHHHHHHHT-SS---
-HHHHHHHHHHHTT-SS---
-HHHHHHHHHHHTT-SS---
-HHHHHHHHHHHHH-SS---
-HHHHHHHHHHHTT-SS---
-HHHHHHHHHHHHH-SS---
-HHHHHHHHHHHTT-SS---
-HHHHHHHHHHHHTSSS---
-HHHHHHHHHHHTS-SS---
-HHHHHHHHHHHTT-S----
-HHHHHHHHHHHHH-S----
-HHHHHHHHHHHTT-S----
-HHHHHHHHHHHTT-S----
-HHHHHHHHHHHTT------
-HHHHHHHHHHHTT-S----
-HHHHHHHHHHHTT-SS---
-HHHHHHHHHHHHT-S----
-HHHHHHHHHHHTT-S----
-HHHHHHHHHHHTT-SS---
-HHHHHHHHHHHHH-SS---
-HHHHHHHHHHTTT-SS---
-HHHHHHHHHHTTT-SS---
-HHHHHHHHHHHHH-S----
-HHHHHHHHHHHTT-S----
-HHHHHHHHHHHHH-S----
-HHHHHHHHHHHTT------
-HHHHHHHHHHTTT--S---
-HHHHHHHHHHHTT------
-HHHHHHHHHHHHH------
-HHHHHHHHHHHTT-SS---
-HHHHHHHHHHHTT-SS---
-TTHHHHHHHHHHH-S----
-HHHHHHHHHHHHH-SS---
-HHHHHHHHHHHTT-SS---
-HHHHHHHHHHHTT------
-HHHHHHHHHHHTT-S----
-HHHHHHHHHHHTT-S----
-HHHHHHHHHHHHH------
-HHHHHHHHHHHHH-S----
-HHHHHHHHHHHTT------
-HHHHHHHHHHHTT------
-HHHHHHHHHHHTT------
-HHHHHHHHHHHTT------
-HHHHHHHHHHHHH------
-HHHHHHHHHHHHH------
-HHHHHHHHHHHHH------
-HHHHHHHHHHHHH------
-HHHHHHHHHHHTT------
-HHHHHHHHHHHTT------
-HHHHHHHHHHHHH------
-HHHHHHHHHHHHH------
-HHHHHHHHHHHTT------
-HHHHHHHHHHHHH------
-HHHHHHHHHHHHH------
-HHHHHHHHHHHHH------
-HHHHHHHHHHHHH------
-HHHHHHHHHHHTT------
-HHHHHHHHHHHHH------
-HHHHHHHHHHHTT------
-HHHHHHHHHHTTT------
-HHHHHHHHHHHHHS-----
-HHHHHHHHHHHHHS-----
-HHHHHHHHHHHHH------
-HHHHHHHHHHHHH------
-HHHHHHHHHHHHH------
-HHHHHHHHHHHTT------
-HHHHHHHHHHTTT------
-HHHHHHHHHHHHHS-----
-HHHHHHHHHHHHH------
-HHHHHHHHHHTTT------
-HHHHHHHHHHTTT------
-HHHHHHHHHHHHHS-----
-HHHHHHHHHHHHH------
-HHHHHHHHHHHHH------
-HHHHHHHHHHHTTS-----
-HHHHHHHHHHHHHS-----
-HHHHHHHHHHHTTS-----
-HHHHHHHHHHHHHS-----
-HHHHHHHHHHHHHS-----
-HHHHHHHHHHHHHS-----
-HHHHHHHHHHHTT------
-HHHHHHHHHHHTTS-----
-HHHHHHHHHHHHHS-----
-HHHHHHHHHHHTT------
-HHHHHHHHHHHHHS-----
-HHHHHHHHHHHTTS-----
-HHHHHHHHHHHHHS-----
-HHHHHHHHHHHHHS-----
-HHHHHHHHHHHTTS-----
-HHHHHHHHHHHHHS-----
-HHHHHHHHHHHHHS-----
-HHHHHHHHHHHHTS-----
-HHHHHHHHHHHHHS-----
-HHHHHHHHHHHHHS-----
-HHHHHHHHHHHHHS-----
-HHHHHHHHHHHTTS-----
-HHHHHHHHHHHHHS-----
-HHHHHHHHHHHHHS-----
-HHHHHHHHHHHHHS-----
-HHHHHHHHHHHHHS-----
-HHHHHHHHHHHHTS-----
-HHHHHHHHHHHHTS-----
-HHHHHHHHHHHHTS-----
-HHHHHHHHHHHTTS-----
-HHHHHHHHHHHTS------
-TTHHHHHHHHHHTS-----
-HHHHHHHHHHTTS------
-HHHHHHHHHHTTT------
-HHHHHHHHHHHTT------
-HHHHHHHHHHTTT------
-HHHHHHHHHHHTT------
-HHHHHHHHHHHTT------
-HHHHHHHHHHHTT------
-HHHHHHHHHHHHS------
-HHHHHHHHHHHTT------
-HHHHHHHHHHTTS------
-HHHHHHHHHHTTT------
-HHHHHHHHHHHHT------
-HHHHHHHHHHHHS------
-HHHHHHHHHHHHH------
-HHHHHHHHHHHHH------
-HHHHHHHHHHHHHS-S---
-HHHHHHHHHHHHH------
-HHHHHHHHHHHTT------
-HHHHHHHHHHHHTS-----
-HHHHHHHHHHHTTS-----
-HHHHHHHHHHHHHS-----
-HHHHHHHHHHHTT------
-HHHHHHHHHHTTSS-SS--
-HHHHHHHHHHHHHS-SS--
-HHHHHHHHHHHHTS-----
-HHHHHHHHHHHHHS-----
-HHHHHHHHHHHHHS-----
-HHHHHHHHHHHHSS-----
-HHHHHHHHHHHTTS-----
-HHHHHHHHHHTTTS-----
-HHHHHHHHHHHHHS-----
-HHHHHHHHHHHHHS-----
-HHHHHHHHHHHHHS-----
-HHHHHHHHHHHHHS-----
-HHHHHHHHHHHTTS-----
-HHHHHHHHHHHHTS-----
-HHHHHHHHHHHSSS-----
-HHHHHHHHHHHHHS-----
-HHHHHHHHHHHHSS-----
-HHHHHHHHHHHHHS-----
-HHHHHHHHHHHTTS-----
-HHHHHHHHHHHHHS-----
-HHHHHHHHHHHTTS-----
-HHHHHHHHHHHTT------
-TTHHHHHHHHHHTS-----
-HHHHHHHHHHHTTS-----
-HHHHHHHHHHHHSS-----
-HHHHHHHHHHHHTS-----
-HHHHHHHHHHHTTS-----
-HHHHHHHHHHHHHS-----
-HHHHHHHHHHHTTS-----
-HHHHHHHHHHHHTS-----
-HHHHHHHHHHHHTS-----
-HHHHHHHHHHHHHS-----
-HHHHHHHHHHHHSS-----
-HHHHHHHHHHHTTS-----
-HHHHHHHHHHHHHS-----
-HHHHHHHHHHTTTS-----
-HHHHHHHHHHHTTS-----
-HHHHHHHHHHHHTS-----
-HHHHHHHHHHHHH--S---
-HHHHHHHHHHHTTS-----
-HHHHHHHHHHHTTS-----
-HHHHHHHHHHHHHS-----
-HHHHHHHHHHHTTS-----
-HHHHHHHHHHHTTS-----
-HHHHHHHHHHHHTS-----
-HHHHHHHHHHHTT------
-HHHHHHHHHHHHH------
-HHHHHHHHHHHHS------
-HHHHHHHHHHHHHS-----
-HHHHHHHHHHHTT------
-HHHHHHHHHHHTTS-----
-HHHHHHHHHHHTTS-----
-HHHHHHHHHHHHHS-----
-HHHHHHHHHHTTT------
-HHHHHHHHHHHTT------
-HHHHHHHHHHHTT------
-HHHHHHHHHHHHHS-----
-HHHHHHHHHHHHHS-----
-HHHHHHHHHHHHTS-----
-HHHHHHHHHHHHHS-----
-HHHHHHHHHHHTTS-----
-HHHHHHHHHHHHTS-----
-HHHHHHHHHHHTTS-----
-HHHHHHHHHHHHT------
-HHHHHHHHHHTTT------
-HHHHHHHHHHHTTS-----
-HHHHHHHHHHHHH------
-HHHHHHHHHHHTTS-----
-HHHHHHHHHHHHHS-----
-HHHHHHHHHHTTTS-----
-HHHHHHHHHHHTT------
-HHHHHHHHHHHTTS-----
-HHHHHHHHHHHHHS-----
-HHHHHHHHHHTTTS-----
-HHHHHHHHHHHTTS-----
-HHHHHHHHHHTTS------
-HHHHHHHHHHHTTS-----
-HHHHHHHHHHHTSS-----
-HHHHHHHHHHHHHS-----
-HHHHHHHHHHHTTS-----
-HHHHHHHHHHHHSS-----
-HHHHHHHHHHHHS------
-HHHHHHHHHHHHHS-----
-HHHHHHHHHHHHHS-----
-HHHHHHHHHHHHHS-----
-TTHHHHHHHHHHSS-----
-HHHHHHHHHHHHSS-----
-HHHHHHHHHHHHHS-----
-HHHHHHHHHHHHHS-----
-HHHHHHHHHHHHTS-----
-HHHHHHHHHHHTSS-----
-HHHHHHHHHHHTTS-----
-HHHHHHHHHHHHHS-----
-HHHHHHHHHHHTTS-----
-HHHHHHHHHHHHHS-----
-HHHHHHHHHHHHSS-----
-HHHHHHHHHHHHSS-----
-HHHHHHHHHHHHHS-----
-HHHHHHHHHHHTTS-----
-HHHHHHHHHHHTTS-----
-HHHHHHHHHHHTTS-----
-HHHHHHHHHHHHTS-----
-HHHHHHHHHHHTTS-----
-HHHHHHHHHHHHHS-----
-HHHHHHHHHHHTTS-----
-HHHHHHHHHHHHHS-----
-HHHHHHHHHHHTS------
-HHHHHHHHHHHHH------
-HHHHHHHHHHHTTS-----
-HHHHHHHHHHHHTS-----
-HHHHHHHHHHHTTS-----
-HHHHHHHHHHHHHS-----
-HHHHHHHHHHHTSS-----
-HHHHHHHHHHHHHS-----
-HHHHHHHHHHHHHS-----
-HHHHHHHHHHHTTS-----
-HHHHHHHHHHHHHS-----
-HHHHHHHHHHHTTS-----
-HHHHHHHHHHHHT------
-HHHHHHHHHHHTTS-----
-HHHHHHHHHHHTT------
-HHHHHHHHHHTTTS-----
-HHHHHHHHHHHHHS-----
-HHHHHHHHHHHHH------
-HHHHHHHHHHHHHS-----
-HHHHHHHHHHHTTS-----
-HHHHHHHHHHHHHS-----
-HHHHHHHHHHHTT------
-HHHHHHHHHHHHH------
-HHHHHHHHHHHTT------
-HHHHHHHHHHHHH------
-HHHHHHHHHHHHH---S--
-HHHHHHHHHHHHH------
-HHHHHHHHHHHHH------
-HHHHHHHHHHHHH------
-HHHHHHHHHHHTT------
-HHHHHHHHHHHHHS-----
-HHHHHHHHHHHTT------
-HHHHHHHHHHHHH------
-HHHHHHHHHHHTT------
-HHHHHHHHHHHTT------
-HHHHHHHHHHHTT------
-HHHHHHHHHHHTT------
-HHHHHHHHHHHTT------
-HHHHHHHHHHHHH------
-HHHHHHHHHHHHHS-----
-HHHHHHHHHHHHH---S--
-HHHHHHHHHHTTT---S--
-HHHHHHHHHHHHH---S--
-HHHHHHHHHHHTT---S--
-HHHHHHHHHHHTT---S--
-HHHHHHHHHHHTT--SS--
-HHHHHHHHHHHHH---S--
-HHHHHHHHHHHHH--SS--
-HHHHHHHHHHHHH--SS--
-HHHHHHHHHHHTT--SS--
-HHHHHHHHHHTTT--SS--
-HHHHHHHHHHHTTS-SS--
-HHHHHHHHHHHTTS-SS--
-HHHHHHHHHHHTT--SS--
-HHHHHHHHHHTTT--SS--
-HHHHHHHHHHHTT--SS--
-HHHHHHHHHHHHH--SS--
-HHHHHHHHHHHHHTSSS--
-HHHHHHHHHHHHH-SSS--
-HHHHHHHHHHHHTT-SS--
-HHHHHHHHHHHHTSSSS--
-HHHHHHHHHHHHHSSSS--
-HHHHHHHHHHTTTSSSS--
-HHHHHHHHHHHHSS-SS--
-HHHHHHHHHHTTTSSSS--
-HHHHHHHHHHTTTSSSS--
-HHHHHHHHHHTTTS-SS--
-HHHHHHHHHHTTSSSSS--
-HHHHHHHHHHTTSSSSS--
-HHHHHHHHHHTTSSSSS--
-HHHHHHHHHHHHHS-SS--
-HHHHHHHHHHTTTS-SS--
-HHHHHHHHHHTTTSSSS--
-HHHHHHHHHHHTTSSSS--
-HHHHHHHHHHHTSSSSS--
-HHHHHHHHHHTTSSSSS--
-HHHHHHHHHHHHHSSSS--
-HHHHHHHHHHTTT-SSS--
-HHHHHHHHHHHTTSSSS--
-HHHHHHHHHHTTSSSSS--
-HHHHHHHHHHTT-S-SS--
-HHHHHHHHHHHT-S-SS--
-HHHHHHHHHHHTTSSSS--
-HHHHHHHHHHTT-SSSS--
-HHHHHHHHHHHHTSSSS--
-HHHHHHHHHHHTT--SS--
-HHHHHHHHHHHTTSSSS--
-HHHHHHHHHHHHTSSSS--
-HHHHHHHHHHHHT-SSS--
-HHHHHHHHHHHTS-SSS--
-HHHHHHHHHHHHT-SSS--
-HHHHHHHHHHHTTSSSS--
-HHHHHHHHHHHH--SSS--
-HHHHHHHHHHHTS-SSS--
-HHHHHHHHHHHTT-SSS--
-HHHHHHHHHHHTTSSSS--
-HHHHHHHHHHHTT-SSS--
-HHHHHHHHHHHTT-SSS--
-HHHHHHHHHHHTTSSSS--
-HHHHHHHHHHHTTSSSS--
-HHHHHHHHHHTT-SSSS--
-HHHHHHHHHHHHSSSSS--
-HHHHHHHHHHTTSS--S--
-HHHHHHHHHHGGGS--S--
-HHHHHHHHHHHTTS--S--
-HHHHHHHHHHHHH---S--
--HHHHHHHHHHHSS--S--
-HHHHHHHHHHHHTS-----
-HHHHHHHHHHHHTS-----
-HHHHHHHHHHHHHS--S--
-HHHHHHHHHHHHHS--S--
-HHHHHHHHHHHHHS-----
-HHHHHHHHHHHHHT--S--
-HHHHHHHHHHHTTS--S--
-HHHHHHHHHHTTTS-----
-HHHHHHHHHHHHHT-----
-HHHHHHHHHHHHHS-----
-HHHHHHHHHHHHHS-----
-HHHHHHHHHHHHHT-SS--
-HHHHHHHHHGGGTS-S---
-HHHHHHHHHHHTTT-----
-HHHHHHHHHHHHHS-S---
-HHHHHHHHHHHHHS-----
-HHHHHHHHHHHHHH-S---
-HHHHHHHHHHHHHH-SS--
-HHHHHHHHHHHHHH-S---
-HHHHHHHHHHHHHH-S---
-HHHHHHHHHHHHTT-SS--
-HHHHHHHHHHHHTT-SS--
-HHHHHHHHHHHHTTSS---
-HHHHHHHHHHHHTT-S---
-HHHHHHHHHHHHTT-S---
-HHHHHHHHHHHTTT-S---
-HHHHHHHHHHHHTT-SS--
-HHHHHHHHHHHHTT-S---
-HHHHHHHHHHHHTT-S---
-HHHHHHHHHHHHHH-S---
-HHHHHHHHHHHHHH-S---
-HHHHHHHHHHHHTT-S---
-HHHHHHHHHHHHHH-S---
-HHHHHHHHHHHHHHSS---
-HHHHHHHHHHHTTSSS---
-HHHHHHHHHHHTTS-S---
-HHHHHHHHHHHHTTSS---
-HHHHHHHHHHHTTTSS---
-HHHHHHHHHHHHTTSS---
-HHHHHHHHHHHHHHSS---
-HHHHHHHHHHHHTTSS---
-HHHHHHHHHHHHTTSSS--
-HHHHHHHHHHHHHHSSS--
-HHHHHHHHHHHHHHSSS--
-HHHHHHHHHHHHTT-SS--
-HHHHHHHHHHHHTTSSS--
-HHHHHHHHHHHHTTSS---
-HHHHHHHHHHHHTTSS---
-HHHHHHHHHHHHHH-SS--
-HHHHHHHHHHHHTTSS---
-HHHHHHHHHHHHTTSSS--
-HHHHHHHHHHHHHHSS---
-HHHHHHHHHHHHTTSS---
-HHHHHHHHHHHHTTSSS--
-HHHHHHHHHHHTTT-S---
-HHHHHHHHHHHHTTSSS--
-TTHHHHHHHHHHHHSSS--
-HHHHHHHHHHHHHH-SS--
-HHHHHHHHHHHHHHSSS--
-HHHHHHHHHHHHHH-SS--
-HHHHHHHHHHHHTT-SS--
-HHHHHHHHHHHHTTSSS--
-HHHHHHHHHHHHTTSSS--
-HHHHHHHHHHHHTTSSS--
-HHHHHHHHHHHHHHSSS--
-HHHHHHHHHHHHHHSSS--
-HHHHHHHHHHHHHH-SS--
-HHHHHHHHHHHHHH-TT--
-HHHHHHHHHHHHTT-TT--
-HHHHHHHHHHHHHH-SS--
-HHHHHHHHHHHHHH-SS--
-HHHHHHHHHHHHTT-SS--
-HHHHHHHHHHHHHH-SS--
-HHHHHHHHHHHHHT-SS--
-HHHHHHHHHHHHHT-SS--
-HHHHHHHHHHHHHSSSS--
-HHHHHHHHHHHHHH-SS--
-HHHHHHHHHHHHHT-SS--
-HHHHHHHHHHHHTT-SS--
-HHHHHHHHHHHHHT-SS--
-HHHHHHHHHHHHTT-SS--
-HHHHHHHHHHHHHT-SS--
-HHHHHHHHHHHHHH-SS--
-HHHHHHHHHHHHHH-SS--
-HHHHHHHHHHHHTT-SS--
-HHHHHHHHHHHTTT-SS--
-HHHHHHHHHHHHTT-S---
-HHHHHHHHHHHHHH-S---
-HHHHHHHHHHHHHH-SS--
-HHHHHHHHHHHHTT-SS--
-HHHHHHHHHHHHTT-S---
-HHHHHHHHHHHHHH-SS--
-HHHHHHHHHHHHTT-SS--
-HHHHHHHHHHHHTT-SS--
-HHHHHHHHHHHHHH-SS--
-HHHHHHHHHHHHHH-SS--
-HHHHHHHHHHHHHT-SS--
-HHHHHHHHHHHHHT-SS--
-HHHHHHHHHHHTTS-SS--
-HHHHHHHHHHHHHT-SS--
-HHHHHHHHHHHHHT-SS--
-HHHHHHHHHHHHHH-SS--
-HHHHHHHHHHHHTT-SS--
-HHHHHHHHHHHHTS-SS--
-HHHHHHHHHHHHTT-SS--
-HHHHHHHHHHHHTT-SS--
-HHHHHHHHHHGGGT-SS--
-HHHHHHHHHHTTTT-SS--
-HHHHHHHHHHHHTT-SS--
-HHHHHHHHHHHHTT-SS--
-HHHHHHHHHHHHTS-SS--
-HHHHHHHHHHHHHS-SS--
-HHHHHHHHHHHHTT-SS--
-HHHHHHHHHHHHTT-SS--
-HHHHHHHHHHHHHH-S---
-HHHHHHHHHHHTTT-SS--
-HHHHHHHHHHHHTT-S---
-HHHHHHHHHHHHTT--S--
-HHHHHHHHHHHHHH-SS--
-HHHHHHHHHHHHHH-SS--
-HHHHHHHHHHHTTT--S--
-HHHHHHHHHHHTTSSSS--
-HHHHHHHHHHHHHH-SS--
-HHHHHHHHHHHHHH-SS--
-HHHHHHHHHHHHHH-SS--
-HHHHHHHHHHHHHS-SS--
-HHHHHHHHHHHHHH-SS--
-HHHHHHHHHHHHHHSSS--
-HHHHHHHHHHHHHHSSS--
-HHHHHHHHHHHHHH-SS--
-HHHHHHHHHHHHHH-SS--
-HHHHHHHHHHHHHH-S---
-HHHHHHHHHHHTTT-S---
-HHHHHHHHHHHHHH--S--
-HHHHHHHHHHHHHH-SS--
-HHHHHHHHHHHHHH-SS--
-HHHHHHHHHHHHHH-SS--
-HHHHHHHHHHHTTT-SS--
-HHHHHHHHHHHHHHS-S--
-HHHHHHHHHHHHTT--S--
-HHHHHHHHHHHHTS-----
-HHHHHHHHHHHTTT-SS--
-HHHHHHHHHHHHHH-SS--
-HHHHHHHHHHHTTT-S---
-HHHHHHHHHHHHTT-S---
-HHHHHHHHHHHHHH-----
-HHHHHHHHHHHHTT-SS--
-HHHHHHHHHHHHHHSSS--
-HHHHHHHHHHHHTT-SS--
-HHHHHHHHHHHHHH-SS--
-HHHHHHHHHHHTTS-SS--
--HHHHHHHHHHHTT-SS--
-HHHHHHHHHHHHTT-SS--
-HHHHHHHHHHHHHH-SS--
-HHHHHHHHHHHHHT-SS--
-HHHHHHHHHHHTTS-SS--
-HHHHHHHHHHHTTS-SS--
-HHHHHHHHHHHHTT-SS--
-HHHHHHHHHHHHHH-S---
-HHHHHHHHHHHHHH-SS--
-HHHHHHHHHHHTTS-SS--
-HHHHHHHHHHHTTS-SS--
-HHHHHHHHHHHHHH--S--
-HHHHHHHHHHHHHH-S---
-HHHHHHHHHHHHHH-----
-TTHHHHHHHHHHHH--S--
-HHHHHHHHHHHHHT--S--
-HHHHHHHHHHHHHT--S--
-HHHHHHHHHHHHHH--S--
-HHHHHHHHHHHHHH--S--
-HHHHHHHHHHHHHH--S--
-HHHHHHHHHHHHHH--S--
-HHHHHHHHHHHHHH--S--
-HHHHHHHHHHHHHHT-S--
-HHHHHHHHHHHHHTS-S--
-HHHHHHHHHHHHTTS-S--
-HHHHHHHHHHHHHTS-S--
-HHHHHHHHHHHHHT-----
-HHHHHHHHHHHHHH-----
-HHHHHHHHHHHHHHS----
-HHHHHHHHHHHHHHT----
-HHHHHHHHHHHHHHS----
-HHHHHHHHHHHHHHS----
-HHHHHHHHHHHHHHS----
-HHHHHHHHHHHHHHT----
-HHHHHHHHHHHHHHT----
-HHHHHHHHHHHHHHT----
-HHHHHHHHHHHHHTT----
-HHHHHHHHHHHHHHT----
-HHHHHHHHHHHHHHS----
-HHHHHHHHHHHHHHH----
-HHHHHHHHHHHHHTTS---
-HHHHHHHHHHHHHHTS---
-HHHHHHHHHHHHHHHS---
-HHHHHHHHHHHHHHTS---
-HHHHHHHHHHHHHHHSS--
-HHHHHHHHHHHHHHHS---
-HHHHHHHHHHHHHHHS---
-HHHHHHHHHHHHHHTS---
-HHHHHHHHHHHHHTTS---
-HHHHHHHHHHHHHHHS---
-HHHHHHHHHHHHHTTS---
-HHHHHHHHHHHHHHTS---
-HHHHHHHHHHHHHHTS---
-HHHHHHHHHHHHHHHS---
-HHHHHHHHHHHHHTTS---
-HHHHHHHHHHHHHTTS---
-HHHHHHHHHHHHHHS----
-HHHHHHHHHHHHHTTS---
-HHHHHHHHHHHHHHS----
-HHHHHHHHHHHHHTT----
-HHHHHHHHHHHHHTSS---
-HHHHHHHHHHHHHTTS---
-HHHHHHHHHHHHHTSS---
-HHHHHHHHHHHHHTTS---
-HHHHHHHHHHHHHHHS---
-HHHHHHHHHHHHHHSS---
-HHHHHHHHHHHHHHS----
-HHHHHHHHHHHHHHHS---
-HHHHHHHHHHHHHTT----
-HHHHHHHHHHHHHHH----
-HHHHHHHHHHHHHTS----
-HHHHHHHHHHHHHHT----
-THHHHHHHHHHHHTT----
-HHHHHHHHHHHHHHH----
-HHHHHHHHHHHHHTT----
-HHHHHHHHHHHHHHT----
-HHHHHHHHHHHHHHH----
-HHHHHHHHHHHHHTT----
-HHHHHHHHHHHHHHH----
-HHHHHHHHHHHHHTTS---
-HHHHHHHHHHHHHTT----
-HHHHHHHHHHHHHHT----
-HHHHHHHHHHHHHHT----
-HHHHHHHHHHHHHTTS---
-HHHHHHHHHHHHHHHS---
-HHHHHHHHHHHHHTTS---
-HHHHHHHHHHHHHHHS---
-HHHHHHHHHHHHHHHS---
-HHHHHHHHHHHHHHHS---
-HHHHHHHHHHHHHHHS---
-HHHHHHHHHHHHHHHS---
-HHHHHHHHHHHHTTTS---
-HHHHHHHHHHHHHHTS---
-HHHHHHHHHHHHHHTS---
-HHHHHHHHHHHHHTTS---
-HHHHHHHHHHHHHHTS---
-HHHHHHHHHHHHHHT----
-HHHHHHHHHHHHHTT----
-HHHHHHHHHHHHHTT----
-HHHHHHHHHHHHHTT----
-HHHHHHHHHHHHHTT----
-HHHHHHHHHHHHHHS----
-HHHHHHHHHHHHHHT----
-HHHHHHHHHHHHHTT----
-HHHHHHHHHHHHHTS----
-HHHHHHHHHHHHHHH----
-HHHHHHHHHHHHHHHS---
-HHHHHHHHHHHHHHT----
-HHHHHHHHHHHHHHHS---
-HHHHHHHHHHHHHTT----
-HHHHHHHHHHHHHHHS---
-HHHHHHHHHHHHHHHS---
-HHHHHHHHHHHHHHHS---
-HHHHHHHHHHHHHHH----
-HHHHHHHHHHHHHHHS---
-HHHHHHHHHHHHHHHS---
-HHHHHHHHHHHHHHHS---
-HHHHHHHHHHHHHHHS---
-HHHHHHHHHHHHHHHS---
-THHHHHHHHHHHHHTS---
-HHHHHHHHHHHHHTTS---
-HHHHHHHHHHHHHHTS---
-HHHHHHHHHHHHHHHS---
-HHHHHHHHHHHHHHTS---
-HHHHHHHHHHHHTTSS---
-HHHHHHHHHHHHHTTS---
-HHHHHHHHHHHHHHHS---
-HHHHHHHHHHHHHHSS---
-HHHHHHHHHHHHHHTS---
-HHHHHHHHHHHHHHTS---
-HHHHHHHHHHHHHTTS---
-HHHHHHHHHHHHHTTS---
-HHHHHHHHHHHHHHTS---
-HHHHHHHHHHHHHTTS---
-HHHHHHHHHHHHHHHS---
-HHHHHHHHHHHHHTSS---
-HHHHHHHHHHHHHHHS---
-HHHHHHHHHHHHTTT----
-HHHHHHHHHHHHHHH----
-HHHHHHHHHHHHHHHS---
-HHHHHHHHHHHHHHHS---
-HHHHHHHHHHHHHHH----
-HHHHHHHHHHHHHHHS---
-HHHHHHHHHHHHHHS----
-HHHHHHHHHHHHHHS----
-HHHHHHHHHHHHHHS----
-HHHHHHHHHHHHHHHS---
-HHHHHHHHHHHHHTS----
-HHHHHHHHHHHHHTT----
-HHHHHHHHHHHHHHS----
-HHHHHHHHHHHHHTS----
-HHHHHHHHHHHHHHT----
-HHHHHHHHHHHHHTT----
-HHHHHHHHHHHHHHT----
-HHHHHHHHHHHHHHS----
-HHHHHHHHHHHHHHT----
-HHHHHHHHHHHHHHS----
-HHHHHHHHHHHHHHSS---
-HHHHHHHHHHHHHH-----
-HHHHHHHHHHHHHHTS---
-HHHHHHHHHHHHHHT----
-HHHHHHHHHHHHHHT----
-HHHHHHHHHHHHHHSS---
-HHHHHHHHHHHHHHS----
-HHHHHHHHHHHHHHSS---
-HHHHHHHHHHHHHHS----
-HHHHHHHHHHHHHHTS---
-HHHHHHHHHHHHHTT----
-HHHHHHHHHHHHHTTS---
-HHHHHHHHHHHHHHS----
-HHHHHHHHHHHHHTS----
-HHHHHHHHHHHHHHS----
-HHHHHHHHHHHHHHT----
-HHHHHHHHHHHHHTT-S--
-HHHHHHHHHHHHTTS-S--
-HHHHHHHHHHHHHTT-S--
-HHHHHHHHHHHHHTTSS--
-HHHHHHHHHHHHHTT-S--
-HHHHHHHHHHHHHTT-S--
-HHHHHHHHHHHHHHS-S--
-HHHHHHHHHHHHHHS-S--
-HHHHHHHHHHHHHTTSS--
-HHHHHHHHHHHHHTTSS--
-HHHHHHHHHHHHHHS-S--
-HHHHHHHHHHHHHTT-S--
-HHHHHHHHHHHHHTT-S--
-HHHHHHHHHHHHHTTSS--
-HHHHHHHHHHHHHHHSS--
-HHHHHHHHHHHHHTSSS--
-HHHHHHHHHHHHHTTSS--
-HHHHHHHHHHHHHHSSS--
-HHHHHHHHHHHHHHHSS--
-HHHHHHHHHHHHHHHSS--
-HHHHHHHHHHHHHHHSS--
-HHHHHHHHHHHHHHHTS--
-HHHHHHHHHHHHHHHTS--
-HHHHHHHHHHHHHHTT---
-HHHHHHHHHHHHHHTTS--
-HHHHHHHHHHHHHHTTS--
-HHHHHHHHHHHHHHTTS--
-HHHHHHHHHHHHHHTTS--
-HHHHHHHHHHHHHHTTS--
-HHHHHHHHHHHHHHHHS--
-HHHHHHHHHHHHHHHSS--
-HHHHHHHHHHHHHHTTS--
-HHHHHHHHHHHHHHHHS--
-HHHHHHHHHHHHHHTTS--
-HHHHHHHHHHHHHHHHS--
-HHHHHHHHHHHHHHTTS--
-HHHHHHHHHHHHHHTTS--
-HHHHHHHHHHHHHHTTS--
-HHHHHHHHHHHHHHHHS--
-HHHHHHHHHHHHHHTTS--
-HHHHHHHHHHHHHHTTS--
-HHHHHHHHHHHHHHTTS--
-HHHHHHHHHHHHHHTTS--
-HHHHHHHHHHHHHHTTS--
-HHHHHHHHHHHHHHHTS--
-HHHHHHHHHHHHHHHSS--
-HHHHHHHHHHHHHGGGS--
-HHHHHHHHHHHHHHTTS--
-HHHHHHHHHHHHHHTTS--
-HHHHHHHHHHHHHHHTS--
-HHHHHHHHHHHHHHHTS--
-HHHHHHHHHHHHHHHHS--
-HHHHHHHHHHHHHHHHS--
-HHHHHHHHHHHHHHHHS--
-HHHHHHHHHHHHHHTT---
-HHHHHHHHHHHHHHHHS--
-HHHHHHHHHHHHHHTTS--
-HHHHHHHHHHHHHHHHS--
-HHHHHHHHHHHHHHTTS--
-HHHHHHHHHHHHHHHHS--
-HHHHHHHHHHHHHTTTS--
-HHHHHHHHHHHHHHHHS--
-HHHHHHHHHHHHHHHHS--
-HHHHHHHHHHHHHTTTS--
-HHHHHHHHHHHHHHHHS--
-HHHHHHHHHHHHHHTTS--
-HHHHHHHHHHHHHHHHS--
-HHHHHHHHHHHHHHHHS--
-HHHHHHHHHHHHHHHSS--
-HHHHHHHHHHHHHHHHS--
-HHHHHHHHHHHHHHHTS--
-HHHHHHHHHHHHHHHTS--
-HHHHHHHHHHHHHTTTS--
-HHHHHHHHHHHHHHHHS--
-HHHHHHHHHHHHHHHHS--
-HHHHHHHHHHHHHTTTS--
-HHHHHHHHHHHHHHHHS--
-HHHHHHHHHHHHHHTTS--
-HHHHHHHHHHHHHHHHS--
-HHHHHHHHHHHHHTTTS--
-HHHHHHHHHHHHHHHHS--
-HHHHHHHHHHHHTTTTS--
-HHHHHHHHHHHTTTTT---
-HHHHHHHHHHHH-TTTS--
-HHHHHHHHHHHH-TTTS--
-HHHHHHHHHHHHTTTT---
-HHHHHHHHHHHHSTTT---
-HHHHHHHHHHHHTTTT---
-HHHHHHHHHHHHSTTTS--
-HHHHHHHHHHHT-GGG---
-HHHHHHHHHHHHTTTT---
-HHHHHHHHHHHTTTTT---
-HHHHHHHHHHHTTTTTS--
-HHHHHHHHHHGGGGGG---
-HHHHHHHHHHGGGTTT---
-HHHHHHHHHHHT-TTT---
-HHHHHHHHHHHTTTTT---
-HHHHHHHHHHHTTTTT---
-HHHHHHHHHHHH-GGG---
-HHHHHHHHHHHT-TTTS--
-HHHHHHHHHHTTSGGG---
-HHHHHHHHHHHH-GGG---
-TTHHHHHHHHHT-TTT---
-HHHHHHHHHHHH-GGG---
-HHHHHHHHHHHT-TTT---
-HHHHHHHHHHHH-TTTS--
-HHHHHHHHHHTT-GGG---
-HHHHHHHHHHHHSTTT---
-HHHHHHHHHHTT-TTT---
-HHHHHHHHHHHH-TTT---
-HHHHHHHHHHHTTTTT---
-HHHHHHHHHHHH-TTTS--
-HHHHHHHHHHHH-TTTS--
-HHHHHHHHHHHT-TTTS--
-HHHHHHHHHHHH-TTTS--
-HHHHHHHHHHHH-TTTS--
-HHHHHHHHHHHH-TTTS--
-HHHHHHHHHHHH-TTTS--
-HHHHHHHHHHHH-TTTS--
-HHHHHHHHHHHH-TTTS--
-HHHHHHHHHHHH-TTSS--
-HHHHHHHHHHHT--TTS--
-HHHHHHHHHHHH--TTS--
-HHHHHHHHHHHH-GGGS--
-HHHHHHHHHHHH-GGGS--
-HHHHHHHHHHHH-GGGS--
-HHHHHHHHHHHH-TTTS--
-HHHHHHHHHHHHTTTTS--
-HHHHHHHHHHHH-TTTS--
-HHHHHHHHHHTT-TTSS--
-HHHHHHHHHHHH-GGGS--
-HHHHHHHHHHHH-GGGS--
-HHHHHHHHHHHTTTTTS--
-HHHHHHHHHHHT-TTSS--
-HHHHHHHHHHHH-TTSS--
-HHHHHHHHHHHH--SS---
-HHHHHHHHHHHH--TT---
-HHHHHHHHHHHH--TT---
-TTHHHHHHHHTTTGGG---
-HHHHHHHHHHHT-TTT---
-HHHHHHHHHHTT-TTT---
-HHHHHHHHHHTTTTTT---
-HHHHHHHHHHHT-TTT---
-HHHHHHHHHHHHSSS----
-HHHHHHHHHHHT-TTS---
-HHHHHHHHHHHT-SS----
-HHHHHHHHHHTT-GGG---
-HHHHHHHHHHHTTTT----
-HHHHHHHHHHHHTTTS---
-HHHHHHHHHHHH-TTS---
-HHHHHHHHHHHHGGGS---
-HHHHHHHHHHHHHTTS---
-HHHHHHHHHHHHHTTS---
-HHHHHHHHHHHHHTT----
-HHHHHHHHHHHHHTS----
-HHHHHHHHHHHHHS-----
-HHHHHHHHHHHHH------
-HHHHHHHHHHHHH------
-HHHHHHHHHHHHT------
-HHHHHHHHHHHTTS-----
-HHHHHHHHHHHTTS-----
-HHHHHHHHHHHTTS-----
-HHHHHHHHHHHTSS--S--
-HHHHHHHHHHTTSS--S--
-HHHHHHHHHHTTS--SS--
-HHHHHHHHHHHTT-SS---
-HHHHHHHHHHTTSS-----
-HHHHHHHHHHHHTSS----
-TTHHHHHHHHTTSS-----
-HHHHHHHHHHHTSS-----
-HHHHHHHHHHTTSSS----
-HHHHHHHHHHTTTSS----
-HHHHHHHHHHTTTSSS---
-HHHHHHHHHHHTTSSS---
-HHHHHHHHHHTTSSSSS--
-HHHHHHHHHHHTTTSSS--
-HHHHHHHHHHHTTSSSS--
-HHHHHHHHHHHTTTSSS--
-HHHHHHHHHHHTTSSSS--
-HHHHHHHHHHHTTSSSS--
-HHHHHHHHHHHTTSSSS--
-HHHHHHHHHHHTTSSSS--
-HHHHHHHHHHHHHHTSS--
-HHHHHHHHHHHTTSSSS--
-HHHHHHHHHHHTTSSSS--
-HHHHHHHHHHHTTSSSS--
-HHHHHHHHHHTTSTTSS--
-HHHHHHHHHHTT-SSSS--
-HHHHHHHHHHHTSSSSS--
-HHHHHHHHHHHTTTTT---
-HHHHHHHHHHHTSSSSS--
-HHHHHHHHHHHHHTTTS--
-HHHHHHHHHHHHHTTTS--
-HHHHHHHHHHTTTTTTS--
-HHHHHHHHHHTTTTTTS--
-HHHHHHHHHHHHTTTTS--
-HHHHHHHHHHHHHTTTS--
-HHHHHHHHHHHHTTTTS--
-HHHHHHHHHHHHTTTTS--
-HHHHHHHHHHHHSSSSS--
-HHHHHHHHHHHHHSSSS--
-HHHHHHHHHTTTTTTTS--
-HHHHHHHHHHHHHTTTS--
-HHHHHHHHHHTTTTTTS--
-HHHHHHHHHHHHTTTTS--
-HHHHHHHHHHTTSSSSS--
-HHHHHHHHHHHHHTTTS--
-HHHHHHHHHHHHTTTTS--
-HHHHHHHHHHTTTTTTS--
-HHHHHHHHHHHHTTTTS--
-HHHHHHHHHHHHTTTTS--
-HHHHHHHHHHHHTTTTS--
-HHHHHHHHHHHHTTTTS--
-HHHHHHHHHHHHHTTTS--
-HHHHHHHHHHTTTTTTS--
-HHHHHHHHHHHHTTTTS--
-HHHHHHHHHHHHTTTTS--
-HHHHHHHHHHHHSSSSS--
-HHHHHHHHHHHHTTTTS--
-HHHHHHHHHHHHTTTTS--
-HHHHHHHHHHHHTTTTS--
-HHHHHHHHHHHHTTTTS--
-HHHHHHHHHHHHTTTTS--
-HHHHHHHHHHHHTTTTS--
-HHHHHHHHHTTTTTTTS--
-HHHHHHHHHHTTTTTTS--
-HHHHHHHHHHHHTTTTS--
-HHHHHHHHHHHHTTTTS--
-HHHHHHHHHHHHTTTTS--
-HHHHHHHHHHHHTTTTS--
-HHHHHHHHHHHHTTTTS--
-HHHHHHHHHHHHTTTTS--
-HHHHHHHHHHHHTTTTS--
-HHHHHHHHHHHHTTTTS--
-HHHHHHHHHHHHTTTTS--
-HHHHHHHHHHHHTTTTS--
-HHHHHHHHHHTTSSSSS--
-HHHHHHHHHHHHTTTTS--
-HHHHHHHHHHHHTTTTS--
-HHHHHHHHHHHHTTTTS--
-HHHHHHHHHHHHTTTTS--
-HHHHHHHHHHHHTTTTS--
-HHHHHHHHHHTTTTTTS--
-HHHHHHHHHHTTTTTTS--
-HHHHHHHHHHHHHSSSS--
-HHHHHHHHHTTTTTTTS--
-HHHHHHHHHHTTTTTTS--
-HHHHHHHHHHTTTTTTS--
-HHHHHHHHHHTTTTTTS--
-HHHHHHHHHTTTTTTTS--
-HHHHHHHHHHHHHTTTS--
-HHHHHHHHHHHHHTTTS--
-HHHHHHHHHHTTTTTTS--
-HHHHHHHHHHHHHTTTS--
-HHHHHHHHHHHHHTTTS--
-HHHHHHHHHHHHHTTTS--
-HHHHHHHHHHHHHTTTS--
-HHHHHHHHHHTTTTTTS--
-HHHHHHHHHHHHHTTTS--
-HHHHHHHHHHHHHTTTS--
-HHHHHHHHHTTTTTTTS--
-HHHHHHHHHHHHHTTTS--
-HHHHHHHHHHHHTTTTS--
-HHHHHHHHHHHHTTTTS--
-HHHHHHHHHHHHTTTTS--
--HHHHHHHHHHHTTTTS--
-HHHHHHHHHHHHHTTTS--
-HHHHHHHHHHHHTTTTS--
-HHHHHHHHHHHHTTTTS--
-HHHHHHHHHHHHTTTTS--
-HHHHHHHHHHHHTTTTS--
-HHHHHHHHHHHHTTTTS--
-HHHHHHHHHHHHTTTTS--
-HHHHHHHHHHHHTTTTS--
-HHHHHHHHHTTTTTTTS--
-HHHHHHHHHHHHTTTTS--
-HHHHHHHHHHTTTTTTS--
-HHHHHHHHHHTTTTTTS--
--HHHHHHHHHTTTTTTS--
-HHHHHHHHHHHHHTTTS--
-HHHHHHHHHHTTTTTTS--
-HHHHHHHHHHHHHTTTS--
-HHHHHHHHHHHHHTTTS--
-HHHHHHHHHHHHTTTTS--
-HHHHHHHHHHTTTTTTS--
-HHHHHHHHHHHHTTTTS--
-HHHHHHHHHTTTTTTTS--
-HHHHHHHHHHHHHTTTS--
-HHHHHHHHHHHHHTTTS--
-HHHHHHHHHHHHHTTTS--
--HHHHHHHHHHHHTTTS--
-HHHHHHHHHHHHHTTTS--
-HHHHHHHHHHHHHTTTS--
-HHHHHHHHHHHHHTTTS--
-HHHHHHHHHHTTTTTTS--
-HHHHHHHHHHHHHTTTS--
-HHHHHHHHHHTTTTTTS--
-HHHHHHHHHHTTSSSSS--
-HHHHHHHHHTTTTTTTS--
-HHHHHHHHHHHHSSSSS--
-HHHHHHHHHHHHSSSSS--
-HHHHHHHHHHHHSSSSS--
-HHHHHHHHHHHHTTTTS--
-HHHHHHHHHHHHSSSSS--
-HHHHHHHHHHHTSSSSS--
-HHHHHHHHHHHHSSSSS--
-HHHHHHHHHHHTTTTTS--
-HHHHHHHHHHHHTTTTS--
-HHHHHHHHHHTTTTTTS--
-HHHHHHHHHHHHSSSSS--
-HHHHHHHHHHTTTTTTS--
-HHHHHHHHHHTTSSSSS--
-HHHHHHHHHHTTSSSSS--
-HHHHHHHHHHHHHSSSS--
-HHHHHHHHHHHHHSSSS--
-HHHHHHHHHHTTSSSSS--
-HHHHHHHHHHTTSSSSS--
-HHHHHHHHHHTTSSSSS--
-HHHHHHHHHHTTSSSSS--
-HHHHHHHHHHHTTSSSS--
-HHHHHHHHHHHTSSSTT--
-HHHHHHHHHHTTSSSSS--
-HHHHHHHHHHTTTSS-S--
-HHHHHHHHHHTTTSSSS--
-HHHHHHHHHHTTTSS-S--
-HHHHHHHHHHHHHSS-S--
-HHHHHHHHHHHHHSS-S--
-HHHHHHHHHHTTTSSSS--
-HHHHHHHHHHTTTSSSS--
-HHHHHHHHHHTTTSSS---
-HHHHHHHHHHHHHTT----
-HHHHHHHHHHHTTTTT---
-HHHHHHHHHHTTTSS----
-HHHHHHHHHHTTTTTT---
-HHHHHHHHHHTTTTTT---
-HHHHHHHHHHTTTSSS---
-HHHHHHHHHHHTTTTT---
-HHHHHHHHHHTTTTTT---
-HHHHHHHHHHTTTTTT---
-HHHHHHHHHHTTTTTT---
-HHHHHHHHHHHTTTTT---
-HHHHHHHHHHHHHTTT---
-HHHHHHHHHHHTTTTT---
-HHHHHHHHHHHHHTTT---
-HHHHHHHHHGGGTTTT---
-HHHHHHHHHHHHHTTT---
-HHHHHHHHHHHHHTTTS--
-HHHHHHHHHHTTTTTSS--
-HHHHHHHHHHTTTTTTS--
-HHHHHHHHHHHTTTTTT--
-HHHHHHHHHHHHHTTTT--
-HHHHHHHHHHHTTTTTT--
-HHHHHHHHHHHTTTTTS--
-HHHHHHHHHHHTSTTTS--
-HHHHHHHHHHHTTTTTT--
-HHHHHHHHHHHTTTTTT--
-HHHHHHHHHHHTTTTTS--
-HHHHHHHHHHHTTTTTS--
-HHHHHHHHHHTTTHHHH--
-HHHHHHHHHHTTTTTTT--
-HHHHHHHHHHTTTHHHH--
-HHHHHHHHHHTTTTTTS--
-HHHHHHHHHHTTTTTTT--
-HHHHHHHHHHTTTTTTT--
-HHHHHHHHHHTTTTTTT--
-HHHHHHHHHHHTTTTTT--
-HHHHHHHHHHHTTTTTT--
-HHHHHHHHHHHTTTTTT--
-HHHHHHHHHHHTTTTTT--
-HHHHHHHHHHHTTTTTS--
-HHHHHHHHHHHTTTTTT--
-HHHHHHHHHHTTTTTTS--
-HHHHHHHHHHHTTTTTT--
-HHHHHHHHHHTTTTTTT--
-HHHHHHHHHHTTTTTTT--
-HHHHHHHHHHHTTTTTS--
-HHHHHHHHHHHHHTTTT--
-HHHHHHHHHHHTTTTTT--
-HHHHHHHHHHHTTTTTT--
-HHHHHHHHHHHTTTTTT--
-HHHHHHHHHHTTTTTTS--
-HHHHHHHHHHTTTTTTT--
-HHHHHHHHHHHTTTTTT--
--HHHHHHHHHTTTTTTT--
-HHHHHHHHHHTTTTTTT--
-HHHHHHHHHHHTTTTTT--
-HHHHHHHHHHTTTTTTT--
-HHHHHHHHHHTTTTTTS--
-HHHHHHHHHHTTTHHHH--
-HHHHHHHHHHHTTTTTS--
-HHHHHHHHHHTTTTTTT--
-HHHHHHHHHHHTTTTTT--
-HHHHHHHHHHHTTTTTT--
-HHHHHHHHHHTTTTTTT--
-HHHHHHHHHHTTTTTTT--
-HHHHHHHHHHHTTTTTT--
-HHHHHHHHHHHHHHHHH--
-HHHHHHHHHHTTTTTTT--
-HHHHHHHHHHTTTTTTS--
-HHHHHHHHHHHHHTTTT--
-HHHHHHHHHHTTTTTTT--
-HHHHHHHHHHHHHTTTT--
-HHHHHHHHHHHTTTTTS--
-HHHHHHHHHHTTTTTTS--
-HHHHHHHHHHHTTTTTT--
-HHHHHHHHHHHTTTTTS--
-HHHHHHHHHHTTTTTTT--
-HHHHHHHHHHTTTTTTT--
-HHHHHHHHHHTTTTTTT--
-HHHHHHHHHHHTTTTTT--
-HHHHHHHHHHHTTTTTT--
-HHHHHHHHHHHTTTTTT--
-HHHHHHHHHHHHHHTTT--
-HHHHHHHHHHHHHTTTT--
-HHHHHHHHHHHHHTTTT--
-HHHHHHHHHHTTTTTTT--
-HHHHHHHHHHHHHTTTT--
-HHHHHHHHHHTTTTTTT--
-HHHHHHHHHHHTTTTTT--
-HHHHHHHHHHHHHTTTT--
-HHHHHHHHHHTTTTTTT--
-HHHHHHHHHHHTTTTTT--
-HHHHHHHHHHTTTTTTT--
-HHHHHHHHHHHTTTTTT--
-HHHHHHHHHHTTTTTTT--
-HHHHHHHHHHHTTTTTT--
-HHHHHHHHHHHTTTTTT--
-HHHHHHHHHHHHHTTTT--
-HHHHHHHHHHTTTTTTS--
-HHHHHHHHHHHHHTTTT--
-HHHHHHHHHHTTTTTTT--
-HHHHHHHHHHHTTTTTT--
--HHHHHHHHHTTTTTTT--
-HHHHHHHHHHTTTTTTT--
-HHHHHHHHHHHTTTTTT--
-TTHHHHHHHHTTTTTTT--
-HHHHHHHHHHTTTTTTT--
-HHHHHHHHHHHHHTTTT--
-HHHHHHHHHHHHHTTTT--
-HHHHHHHHHHHHHHTTT--
-HHHHHHHHHHHTTTTTT--
-HHHHHHHHHHHTTTTTT--
-HHHHHHHHHHHTTTTTS--
-HHHHHHHHHHHHHHTTT--
-HHHHHHHHHHHTTTTTT--
-HHHHHHHHHHGGGTTTS--
-HHHHHHHHHHHT-TTTS--
-HHHHHHHHHHHT-TTTS--
-HHHHHHHHHHHH-TTTS--
-HHHHHHHHHHHHSTTTS--
-HHHHHHHHHHHH-TTTS--
-HHHHHHHHHHHH-TTTS--
-HHHHHHHHHHHH-TTTS--
-HHHHHHHHHHHH-TTTS--
-HHHHHHHHHHHHSHHHH--
-HHHHHHHHHHHHSHHHH--
-HHHHHHHHHHHH-TTTS--
-HHHHHHHHHHHH-TTTS--
-HHHHHHHHHHHHSHHHH--
-HHHHHHHHHHHH-TTTS--
-HHHHHHHHHHHH-HHHH--
-HHHHHHHHHHHS-TTTS--
-HHHHHHHHHHHH-TTTS--
-HHHHHHHHHHHHSTTTS--
-HHHHHHHHHHHH-TTTT--
-HHHHHHHHHHHHSTTTS--
-HHHHHHHHHHHH-HHHH--
-HHHHHHHHHHHT-TTTS--
-HHHHHHHHHHTTSTTTS--
-HHHHHHHHHHHT-HHHH--
-HHHHHHHHHHHHSHHHH--
-HHHHHHHHHHHH-TTTS--
--HHHHHHHHHHH-HHHH--
-HHHHHHHHHHHHSHHHH--
-HHHHHHHHHHHT-HHHH--
-HHHHHHHHHHHT-HHHH--
-HHHHHHHHHHHH-TTTT--
-HHHHHHHHHHHHSHHHH--
-HHHHHHHHHHHT-TTTT--
-HHHHHHHHHHHH-HHHH--
-HHHHHHHHHHHT-TTTS--
-HHHHHHHHHHHTSHHHH--
-HHHHHHHHHHHT-TTTS--
-HHHHHHHHHHHHSTTTT--
-HHHHHHHHHHHH-TTTT--
-HHHHHHHHHHHH-TTTT--
-HHHHHHHHHHHHTTTTS--
-HHHHHHHHHHHH-TTTT--
-HHHHHHHHHHHH-TTTT--
-HHHHHHHHHHHT-TTTS--
-HHHHHHHHHHHH-TTTS--
-HHHHHHHHHHHH-TTTT--
-HHHHHHHHHHTT-TTTS--
-HHHHHHHHHHHHSTTTT--
-HHHHHHHHHHTTSHHHH--
-HHHHHHHHHHHTSTTTS--
-HHHHHHHHHHTTSHHHH--
-HHHHHHHHHHHTSHHHH--
-HHHHHHHHHHHHTHHHH--
-HHHHHHHHHHHT-TTTS--
-HHHHHHHHHHHHTTTTT--
-HHHHHHHHHHTT-TTTT--
-HHHHHHHHHHHH-TTTT--
-HHHHHHHHHHHT-TTTT--
-HHHHHHHHHHTT-TTTT--
-HHHHHHHHHHHHTHHHH--
-HHHHHHHHHHHH-TTTS--
-HHHHHHHHHHHHSTTTT--
--HHHHHHHHHHTTTTTS--
-HHHHHHHHHHHTSTTTT--
-HHHHHHHHHHHTTTTTT--
-HHHHHHHHHHHT-TTTT--
-TTHHHHHHHHHHSHHHH--
-HHHHHHHHHHHTTTTTS--
-HHHHHHHHHHTTTTTTS--
-HHHHHHHHHHHTTHHHH--
-HHHHHHHHHHHTTHHHH--
-HHHHHHHHHHHTTHHHH--
-HHHHHHHHHHHHTHHHH--
-HHHHHHHHHHHHTHHHH--
-HHHHHHHHHHHHTHHHH--
-HHHHHHHHHHHHSTTTS--
-HHHHHHHHHHHHSTTTS--
-HHHHHHHHHHTTSHHHH--
-HHHHHHHHHHHTTTTTS--
-HHHHHHHHHHHHSTTTS--
-HHHHHHHHHHHTTHHHH--
-HHHHHHHHHHHHTHHHH--
-HHHHHHHHHHHHSHHHH--
-HHHHHHHHHHHHTTTTS--
-TTHHHHHHHHHHTGGGT--
--HHHHHHHHHTTTHHHH--
-HHHHHHHHHHHTTTTTT--
-HHHHHHHHHHHHTTTTT--
-HHHHHHHHHHHTTHHHH--
-HHHHHHHHHHHTTTTTS--
-HHHHHHHHHHHHTTTTT--
-HHHHHHHHHHHHHTTTS--
-HHHHHHHHHHHTTTTTS--
-HHHHHHHHHHHHTGGGG--
-HHHHHHHHHHHHHTTTS--
-HHHHHHHHHHHHTTTTS--
-HHHHHHHHHHHHTTTTT--
-HHHHHHHHHHHHTSGGG--
-HHHHHHHHHHHHTTTTT--
-HHHHHHHHHHHHTTTTS--
-HHHHHHHHHHHHTTTTT--
-HHHHHHHHHHHHTTTTS--
-HHHHHHHHHHHHTTTTT--
-HHHHHHHHHHHHSTGGG--
-HHHHHHHHHHHHHHHHH--
-HHHHHHHHHHHTTGGGS--
-HHHHHHHHHHHTTGGGT--
-HHHHHHHHHHHTTTTTS--
-HHHHHHHHHHHHHHHHH--
-HHHHHHHHHHHTTHHHH--
-HHHHHHHHHHHHTHHHH--
-HHHHHHHHHHHHTGGGT--
-HHHHHHHHHHHHTGGGT--
-TTHHHHHHHHHT-HHHH--
-HHHHHHHHHHHHTHHHH--
-HHHHHHHHHHHHTHHHH--
-HHHHHHHHHHHHHTTTT--
-HHHHHHHHHHHHSGGGS--
-HHHHHHHHHHHHTSTTT--
-HHHHHHHHHHHTT-TTT--
-HHHHHHHHHHHT--TTT--
-HHHHHHHHHHHHSGGGT--
-HHHHHHHHHHHH--TTT--
-HHHHHHHHHHHH--GGG--
-HHHHHHHHHHHHTHHHH--
--HHHHHHHHHHHHHHHH--
-HHHHHHHHHHHH-TTSS--
-HHHHHHHHHHTT-TTTS--
-HHHHHHHHHHHHSTTTS--
-HHHHHHHHHHHHTTTTS--
-HHHHHHHHHHHHSTTTS--
-HHHHHHHHHHHHTGGGS--
-HHHHHHHHHHHHTGGGS--
-HHHHHHHHHHHT-GGGS--
-HHHHHHHHHHHH-TTTS--
-HHHHHHHHHHHHSTTTS--
-HHHHHHHHHHHHSTTTT--
-HHHHHHHHHHTTSTTTS--
-HHHHHHHHHHHH-TTTS--
-HHHHHHHHHHHT-TTTT--
-HHHHHHHHHHTTSTTTS--
-HHHHHHHHHHHH-TT-S--
-HHHHHHHHHHHT-TTTS--
-HHHHHHHHHHHTTTTTS--
-HHHHHHHHHHHH-SSSS--
-HHHHHHHHHHHHSTTSS--
--HHHHHHHHHHHSTTSS--
-HHHHHHHHHHHT-TTTS--
-HHHHHHHHHHHT-TTTS--
-HHHHHHHHHHTT-TTTS--
-HHHHHHHHHHHH-TTTS--
-HHHHHHHHHHHH-TTTS--
-HHHHHHHHHHHH-TTTS--
-THHHHHHHHHHT-TTTS--
-HHHHHHHHHHHH-TTTS--
-HHHHHHHHHHHH-SSSS--
-HHHHHHHHHHHH-SSSS--
-HHHHHHHHHHHS-SS-S--
-HHHHHHHHHHHH-SSSS--
-HHHHHHHHHHHH-SSSS--
-HHHHHHHHHHHH-SSSS--
-HHHHHHHHHHHH-SSTT--
-HHHHHHHHHHHT-SSTT--
-HHHHHHHHHHHH-SSSS--
-HHHHHHHHHHHT-SSSS--
-HHHHHHHHHHHH-SSTT--
-HHHHHHHHHHHH-SSTT--
-HHHHHHHHHHHT--SSS--
-HHHHHHHHHHHH--SSS--
-HHHHHHHHHHHT-SSSS--
-HHHHHHHHHHTT-SSTT--
-HHHHHHHHHHTT--SSS--
-HHHHHHHHHHHT-SSTT--
-HHHHHHHHHHHH--SSS--
-HHHHHHHHHHHS-SSSS--
-HHHHHHHHHHHT-SSTT--
-HHHHHHHHHHHS-SSSS--
-HHHHHHHHHHHS-SSSS--
-HHHHHHHHHHHT--SSS--
-HHHHHHHHHHHS--SSS--
-HHHHHHHHHHHH--SSS--
-HHHHHHHHHHHH--SSS--
-HHHHHHHHHHHH--SSS--
-HHHHHHHHHHHS--SSS--
-HHHHHHHHHHHH--SSS--
-HHHHHHHHHHHT--SSS--
-HHHHHHHHHHHS-SSSS--
-HHHHHHHHHHHH-SSSS--
-HHHHHHHHHHTT-SSTT--
-HHHHHHHHHHTT-SSSS--
-HHHHHHHHHHTT-SSSS--
-HHHHHHHHHTTT-SSSS--
-HHHHHHHHHHHT--SSS--
-HHHHHHHHHHTT--SS---
-HHHHHHHHHHHS-TTSS--
-HHHHHHHHHHHT-TTTS--
-HHHHHHHHHHTT-TTTS--
-HHHHHHHHHHTT-TTSS--
-HHHHHHHHHHGGGTTTS--
-HHHHHHHHHHHHTTTTS--
-HHHHHHHHHHHTTTTTS--
-HHHHHHHHHHTTTTTTS--
-HHHHHHHHHHHTTTTTS--
-HHHHHHHHHHHH-TTSS--
-HHHHHHHHHHHTTSSSS--
-HHHHHHHHHHHHTTTSS--
-TTHHHHHHHHHHT-STT--
-HHHHHHHHHHHTTTTTT--
-HHHHHHHHHHHHS-STT--
-HHHHHHHHHHHTTSSSS--
-HHHHHHHHHHHTTTTTT--
-HHHHHHHHHHTT--SSS--
-HHHHHHHHHHTT--SSS--
-HHHHHHHHHHHHTTTSS--
-HHHHHHHHHHHTT-SSS--
-HHHHHHHHHHHT--SSS--
-HHHHHHHHHHHH--SSS--
-HHHHHHHHHHHHS-SSS--
-HHHHHHHHHHHHS-SSS--
-HHHHHHHHHHHHS-SSS--
-HHHHHHHHHHHHS-SSS--
-HHHHHHHHHHHHS-SSS--
-HHHHHHHHHHHTTTTSS--
-HHHHHHHHHHHTTTTSS--
-HHHHHHHHHHHHTTTSS--
-HHHHHHHHHHHTTSSSS--
-HHHHHHHHHHHH--SSS--
-HHHHHHHHHTTT-SSSS--
-HHHHHHHHHHHH--SSS--
-HHHHHHHHHHHS-SSSS--
-HHHHHHHHHHHH--SSS--
-HHHHHHHHHHHH--SSS--
-HHHHHHHHHTTS-SSSS--
-HHHHHHHHHHHH--SSS--
-HHHHHHHHHHHH--SSS--
-HHHHHHHHHHHH--SSS--
-HHHHHHHHHHHH-SSSS--
-HHHHHHHHHHHH--SSS--
-HHHHHHHHHHTS---SS--
-TTHHHHHHHHTT---TT--
-HHHHHHHHHTTT---SS--
-HHHHHHHHHHHH---SS--
-HHHHHHHHHHHH---SS--
-HHHHHHHHHTTT--SSS--
--HHHHHHHHHHH--SSS--
-HHHHHHHHHHTT---TT--
-HHHHHHHHHHHT--SSS--
-HHHHHHHHHHTT--SSS--
-HHHHHHHHHHHTSSSSS--
-HHHHHHHHHHTTSS-TT--
-HHHHHHHHHHHTTSSTT--
--HHHHHHHHHTTSS-SS--
-HHHHHHHHHHTTSSSTT--
-HHHHHHHHHHTTSSSTT--
-GGGTHHHHHHTTSSSSS--
--HHHHHHHHHTTTSSSS--
-HHHHHHHHHHTTSSSTT--
-HHHHHHHHHHHHSSSTT--
-HHHHHHHHHHHTS-SSS--
-HHHHHHHHHHTTS--SS--
-HHHHHHHHHHHHS--TT--
-HHHHHHHHHHHH--SSS--
-HHHHHHHHHHHH---TT--
-HHHHHHHHHHHT---TT--
-HHHHHHHHHHHH---SS--
-HHHHHHHHHHHH--SSS--
-HHHHHHHHHHHH-TTS---
-HHHHHHHHHHHH--SSS--
-HHHHHHHHHHHH-SSTT--
-HHHHHHHHHHHH--STT--
-HHHHHHHHHHTT--SSS--
-HHHHHHHHHHHT---SS--
-HHHHHHHHHTTT---SS--
-HHHHHHHHHHTT---TT--
-HHHHHHHHHTTT---TT--
-HHHHHHHHHHTT---SS--
-HHHHHHHHHHTT---SS--
-HHHHHHHHHTTT---SS--
-HHHHHHHHHHHH--GGG--
-HHHHHHHHHHTS--SSS--
-HHHHHHHHHHHT-SS-S--
-HHHHHHHHHHHH--SSS--
-HHHHHHHHHHHHSSSSS--
-HHHHHHHHHHTTSTT-S--
-HHHHHHHHHHHHTSSSS--
-HHHHHHHHHHHTTTTTS--
-HHHHHHHHHHHHTTT-S--
-HHHHHHHHHHHHTTTTS--
-HHHHHHHHHHHTTTTTS--
-HHHHHHHHHHHTTTTTS--
-HHHHHHHHHHHTTTTTS--
-HHHHHHHHHHHTTTTSS--
-HHHHHHHHHHHHHSSSS--
-HHHHHHHHHHHHHTTTS--
-HHHHHHHHHHHHHTTTS--
-HHHHHHHHHHHTTTTTS--
-HHHHHHHHHHHHHTTTS--
-HHHHHHHHHHHHHTTTS--
-HHHHHHHHHHHTTTTSS--
-HHHHHHHHHHHHHTTSS--
-HHHHHHHHHHHHHSSSS--
-HHHHHHHHHHHTTTTTS--
-HHHHHHHHHHTTTTTTS--
-HHHHHHHHHHHHHTTT---
-HHHHHHHHHHHTTSS----
-HHHHHHHHHHTTTTTT---
-HHHHHHHHHHHTTTTT---
-HHHHHHHHHHTTTSS-S--
-HHHHHHHHHHHTTSS-S--
-HHHHHHHHHHTTTSS-S--
-HHHHHHHHHHHHHTT-S--
-HHHHHHHHHHTTTTT-S--
-HHHHHHHHHHTTTTT-S--
-HHHHHHHHHHHHHTT-S--
-HHHHHHHHHHTTTTTTS--
-HHHHHHHHHHTTTTT-S--
-HHHHHHHHHHTTTTT-S--
-HHHHHHHHHHHTTSS----
-HHHHHHHHHHHTTSS-S--
-HHHHHHHHHHHHTSS----
-HHHHHHHHHHHTSSS----
-HHHHHHHHHHHTTSSSS--
-HHHHHHHHHHHTTSSSS--
-HHHHHHHHHHHTSSSSS--
-HHHHHHHHHHHTSSSSS--
-HHHHHHHHHHTTSSSSS--
-HHHHHHHHHHHTTTTTS--
-HHHHHHHHHHTTTTTT---
-HHHHHHHHHHTTTTTSS--
-HHHHHHHHHHHTTTTSS--
-HHHHHHHHHHHHHTTSS--
-HHHHHHHHHHHTSTTT---
-HHHHHHHHHHHHSTTT---
-HHHHHHHHHHHTTTTTS--
-HHHHHHHHHHHTTTTTS--
-HHHHHHHHHHHTTTTTS--
-HHHHHHHHHHHTTTTTS--
-HHHHHHHHHHHTTTTT---
-HHHHHHHHHHHHHHTTS--
-HHHHHHHHHHHTTTTT---
-HHHHHHHHHHHTTSSSS--
-TTHHHHHHHHHTTSS-S--
-HHHHHHHHHHHTTSSSS--
-HHHHHHHHHHHTTSSSS--
-HHHHHHHHHHHTTSSSS--
-HHHHHHHHHHHTTSS-S--
-HHHHHHHHHHHTTTSSS--
--HHHHHHHHHTTTTTTS--
-HHHHHHHHHHHHHTTTS--
-HHHHHHHHHHTTTTTTS--
-HHHHHHHHHHHHHTTTS--
-HHHHHHHHHHTTTTTTS--
-HHHHHHHHHHTTTTTTS--
-HHHHHHHHHHHTTTTT---
-HHHHHHHHHHHTTTTTS--
-HHHHHHHHHHTTTTTTS--
-HHHHHHHHHHHTTTTTS--
-HHHHHHHHHHHTTTTTS--
-HHHHHHHHHHTTTTTT---
-HHHHHHHHHHTTTTTT---
-HHHHHHHHHHTTTTTT---
-HHHHHHHHHHHTTSSSS--
-HHHHHHHHHHHTTTTTS--
-HHHHHHHHHHHTTTTTS--
-HHHHHHHHHGGGTSSSS--
-HHHHHHHHHHHTTTTTS--
-HHHHHHHHHHHTTTTTS--
-HHHHHHHHHHTTTTTTS--
-HHHHHHHHHHHTTTTTS--
-HHHHHHHHHHTTTTTTS--
-HHHHHHHHHHTTTTTTS--
-HHHHHHHHHHTTTTTTS--
-HHHHHHHHHHTTTTTTS--
-HHHHHHHHHHTTTTTTS--
-HHHHHHHHHHHHHHTT---
-HHHHHHHHHHHTTTTS---
-HHHHHHHHHHHTTSSS---
-HHHHHHHHHHHHHSSS---
-HHHHHHHHHHHTSSSS---
-HHHHHHHHHHHTTSSSS--
-HHHHHHHHHHHTTTTS---
-HHHHHHHHHHHTTSS----
-HHHHHHHHHHHTTSSS---
-HHHHHHHHHHTTTSSS---
-HHHHHHHHHHHHHS-----
-HHHHHHHHHHTTTSS-S--
-HHHHHHHHHHHTTSS----
-HHHHHHHHHHTTTSSS---
-HHHHHHHHHHHTTSSS---
-HHHHHHHHHHHHHSSS---
-HHHHHHHHHHHTTSSS---
-HHHHHHHHHHHTTSSSS--
-HHHHHHHHHHHTTSSSS--
-HHHHHHHHHHHTTSSSS--
-HHHHHHHHHHHHHSSSS--
-HHHHHHHHHHHHHHTTS--
-HHHHHHHHHHHHHS-SS--
-HHHHHHHHHHHTTSSSS--
-HHHHHHHHHHHTTS-SS--
-HHHHHHHHHHGGGSSSS--
-HHHHHHHHHHHHHHSSS--
-HHHHHHHHHHHHHHTTS--
-HHHHHHHHHHHHTTSSS--
-HHHHHHHHHHHHHHTTS--
-HHHHHHHHHHHHHHTSS--
-HHHHHHHHHHHHTT-SS--
-HHHHHHHHHHHHTTTTS--
-HHHHHHHHHHHHHHGGG--
--HHHHHHHHHHHHTTTS--
-HHHHHHHHHHHHHHGGG--
-HHHHHHHHHHHHHTGGG--
-HHHHHHHHHHHHTTGGG--
-HHHHHHHHHHHHHHTTT--
-HHHHHHHHHHHHHHTTS--
-HHHHHHHHHHHHHTGGG--
-HHHHHHHHHHHHHTGGG--
-HHHHHHHHHHHHHTTTT--
-HHHHHHHHHHHHTTGGG--
-HHHHHHHHHHHHHSTTTT-
-HHHHHHHHHHHHHSHHHH-
-HHHHHHHHHHHHHTHHHH-
-HHHHHHHHHHHHHTGGG--
-HHHHHHHHHHHHHTHHHH-
-HHHHHHHHHHHHTTGGGT-
-HHHHHHHHHHHHTTGGGG-
-HHHHHHHHHTGGGTTTTT-
-HHHHHHHHHHHHHTTTTT-
-HHHHHHHHHHHHHTTTTT-
-HHHHHHHHHHHHHTGGGG-
-HHHHHHHHHHHHTTHHHH-
-TTHHHHHHHHHHTTTTT--
-HHHHHHHHHHHHHHHHHH-
-HHHHHHHHHHHHTTTTT--
-HHHHHHHHHHHHHTGGGT-
-HHHHHHHHHHHHHTHHHH-
-HHHHHHHHHHHHTTHHHH-
-HHHHHHHHHHHHTTGGG--
-HHHHHHHHHHHHHTGGGT-
-HHHHHHHHHHHHTTTTTT-
-HHHHHHHHHHHHTTGGGT-
-HHHHHHHHHHHHHTGGGT-
-HHHHHHHHHHHHHTGGGT-
-HHHHHHHHHHHHHTHHHH-
-HHHHHHHHHHHHTTHHHH-
-HHHHHHHHHHHHTTHHHH-
-HHHHHHHHHHHTTTTTT--
-HHHHHHHHHHHHHHGGGG-
-HHHHHHHHHHHHHHHHHH-
-HHHHHHHHHHHTTTSGGG-
-HHHHHHHHHHHHHHTTTT-
-HHHHHHHHHHHHHHHHHH-
-HHHHHHHHHHHHTTTTTT-
-HHHHHHHHHHHHTTTTTT-
-HHHHHHHHHHHTTSGGG--
-HHHHHHHHHHHHH-TTS--
-HHHHHHHHHHHTTSGGGG-
-HHHHHHHHHHHHHHGGGG-
-HHHHHHHHHHHHHTHHHH-
-HHHHHHHHHHHHHSHHHH-
-HHHHHHHHHHHHTTSGGG-
-HHHHHHHHHHHHTTGGGT-
-HHHHHHHHHHHHTSGGGT-
-HHHHHHHHHHHHHTGGGT-
-HHHHHHHHHHHHHTHHHH-
-HHHHHHHHHHHHHT-TTT-
-HHHHHHHHHHHHT-HHHH-
-HHHHHHHHHHHHHHTTT--
-HHHHHHHHHHHHHHGGGT-
-HHHHHHHHHHHHT-GGGG-
-HHHHHHHHHHHHT-HHHH-
-HHHHHHHHHHHHHTHHHH-
-HHHHHHHHHHHHTTHHHH-
-HHHHHHHHHHHHHTTTTT-
-HHHHHHHHHHHHHTTTT--
-HHHHHHHHHHHHHTGGGT-
-HHHHHHHHHHHHTTGGGT-
--HHHHHHHHHHHHHHHHH-
-HHHHHHHHHHHHTTSSTT-
-HHHHHHHHHHHHTTTTT--
-HHHHHHHHHHHHTTTTTT-
-HHHHHHHHHHHHTTGGG--
-HHHHHHHHHHHHHHSSTT-
-HHHHHHHHHHHHTTTTTT-
-HHHHHHHHHHHHTTSGGG-
-HHHHHHHHHHHHTTSGGG-
-HHHHHHHHHHHHTTSGGG-
-HHHHHHHHHHHHTTSGGG-
-HHHHHHHHHHHHTTHHHH-
-HHHHHHHHHHHHHHSGGG-
-HHHHHHHHHHHHTTTGGG-
-HHHHHHHHHHHHHHTTTT-
-HHHHHHHHHHHHHHTTT--
-HHHHHHHHHHHTTTSTTT-
-HHHHHHHHHHHHHHTTTT-
-HHHHHHHHHHGGGSTTTT-
-HHHHHHHHHHHHHTHHHH-
-HHHHHHHHHHHHHTHHHH-
-HHHHHHHHHHHHTTTTT--
-HHHHHHHHHHHHTTGGG--
-HHHHHHHHHHHHHTGGGT-
-HHHHHHHHHHHTT-TTTT-
-HHHHHHHHHHHHTTTTT--
-HHHHHHHHHHHHTTGGGT-
-HHHHHHHHHHHHHSSGGG-
-HHHHHHHHHHHHT-TTTT-
-HHHHHHHHHHHHH-TTT--
-HHHHHHHHHHHHS--GGG-
-HHHHHHHHHHHHH-TGGG-
-HHHHHHHHHHHHHTTTTT-
-HHHHHHHHHHHHHSTTT--
-HHHHHHHHHHHHTTTTTT-
-HHHHHHHHHHHHHTHHHH-
-HHHHHHHHHHHHHTTTTT-
-HHHHHHHHHHHHT-TTTT-
-HHHHHHHHHHHHTTHHHH-
-HHHHHHHHHHHHTTTTTT-
--HHHHHHHHHHHTTTTTT-
-HHHHHHHHHHHHHTGGGG-
-HHHHHHHHHHHHTSTTTT-
-HHHHHHHHHHHTT-HHHH-
-HHHHHHHHHHHTT-TTTT-
-HHHHHHHHHHHHT-GGGG-
-HHHHHHHHHHHHH-HHHH-
-HHHHHHHHHHHTT-TTTT-
-HHHHHHHHHHHHH--GGG-
-HHHHHHHHHHHHH-TTTT-
-HHHHHHHHHHHTT-TGGG-
-HHHHHHHHHHHHH-GGGG-
-HHHHHHHHHHTTS-GGGG-
-HHHHHHHHHHHHH--GGG-
-HHHHHHHHHHHHH-GGGG-
-HHHHHHHHHHHHH--GGG-
-HHHHHHHHHHHHH-GGGG-
-HHHHHHHHHHHHH--GGG-
-HHHHHHHHHHHTT-GGGG-
-HHHHHHHHHHHHH-GGGG-
-HHHHHHHHHHHHTTGGGG-
-HHHHHHHHHHHHH-TTTT-
-HHHHHHHHHHHHH-TTT--
-HHHHHHHHHHHHHS-GGG-
-HHHHHHHHHHHHT-HHHH-
-HHHHHHHHHHHHS-HHHH-
-HHHHHHHHHHHHS-HHHH-
-HHHHHHHHHHHTT-HHHH-
-HHHHHHHHHHHHS-HHHH-
-HHHHHHHHHHHTT-HHHH-
-HHHHHHHHHHHHT-HHHH-
-HHHHHHHHHHHHH-HHHH-
-HHHHHHHHHHHTT-STTT-
-HHHHHHHHHHHTT-HHHH-
-HHHHHHHHHHHTT-TTTT-
-HHHHHHHHHHHHS-HHHH-
-HHHHHHHHHHHTT-HHHH-
-HHHHHHHHHHHTT-HHHH-
-HHHHHHHHHHHTT-HHHH-
-HHHHHHHHHHHHS-TTT--
-HHHHHHHHHHTT--GGG--
-HHHHHHHHHHHT--TTT--
-HHHHHHHHHGGGS-HHHH-
-HHHHHHHHHHTTS-HHHH-
-HHHHHHHHHHTTT-HHHH-
-HHHHHHHHHHTTT-GGGT-
-HHHHHHHHHGGGS-GGGT-
-HHHHHHHHHHTTS-HHHH-
-HHHHHHHHHHTTS-HHHH-
-HHHHHHHHHHTTS-HHHH-
-HHHHHHHHHHHTT-HHHH-
-HHHHHHHHHHTTS-HHHH-
-HHHHHHHHHHTTTSHHHH-
-HHHHHHHHHHTTS-HHHH-
-HHHHHHHHHHTTS-HHHH-
-HHHHHHHHHHTTS-HHHH-
-HHHHHHHHHHTTS-HHHH-
-HHHHHHHHHGGGS-TGGG-
-HHHHHHHHHHHTT-TTTT-
-HHHHHHHHHGGGS-TTTT-
-HHHHHHHHHHTTS-TTTT-
-HHHHHHHHHHTTS-TTTT-
-HHHHHHHHHHGGG-TGGG-
-HHHHHHHHHHHH--TTT--
-HHHHHHHHHHHH--TTT--
-HHHHHHHHHHTT--TTT--
-HHHHHHHHHHTTTTTTT--
-HHHHHHHHHHHH--TTT--
-HHHHHHHHHHTT--TTT--
-HHHHHHHHHHTT--TTTT-
-HHHHHHHHHHHH--TTTT-
-HHHHHHHHHHTT--HHHH-
-HHHHHHHHHHHH--TTTT-
-HHHHHHHHHHHH--HHHH-
-HHHHHHHHHHHH--GGGG-
-HHHHHHHHHHHH--HHHH-
-HHHHHHHHHHHH--TTTT-
-HHHHHHHHHHTT--TTTT-
-HHHHHHHHHHHH--HHHH-
-HHHHHHHHHHHH--TTT--
-HHHHHHHHHHTT--HHHH-
-HHHHHHHHHHHH--HHHH-
-HHHHHHHHHHHT--HHHH-
-HHHHHHHHHHTT--GGG--
-HHHHHHHHHHHH--TTTT-
-HHHHHHHHHHHH--TTTT-
-HHHHHHHHHHTT--HHHH-
-HHHHHHHHHHHH--HHHH-
-HHHHHHHHHHHH--HHHH-
-HHHHHHHHHHHH--HHHH-
-HHHHHHHHHHHS-STTTT-
-HHHHHHHHHHTT--HHHH-
-HHHHHHHHHHHS--HHHH-
-HHHHHHHHHHHH-SSTTT-
-HHHHHHHHHHHT--GGGT-
-HHHHHHHHHTTS-SHHHH-
-HHHHHHHHHHHT--GGGT-
-HHHHHHHHHHHT-STGGG-
-HHHHHHHHHHHT-STTT--
-HHHHHHHHHHHS-SSTTT-
-TTHHHHHHHHHH-SGGG--
-HHHHHHHHHTTT-SGGGT-
-HHHHHHHHHHHH-SGGGT-
-HHHHHHHHHHHH-SGGG--
-HHHHHHHHHHHH-SSGGG-
-HHHHHHHHHHHT-SHHHH-
-HHHHHHHHHHTT--GGGT-
-HHHHHHHHHHHT-SGGGT-
-HHHHHHHHHHHT-SGGGT-
-HHHHHHHHHHHT-SHHHH-
-HHHHHHHHHHTT-SSTTT-
-HHHHHHHHHHHT-SSGGG-
-HHHHHHHHHHHH-SGGGT-
-HHHHHHHHHHTT-SHHHH-
-HHHHHHHHHHHT-SHHHH-
-HHHHHHHHHHHH-SSTTT-
-HHHHHHHHHHHH-SHHHH-
-HHHHHHHHHHHT-SHHHH-
-HHHHHHHHHHTT-STTTT-
-HHHHHHHHHHHH--HHHH-
-HHHHHHHHHHTT--HHHH-
-HHHHHHHHHGGG--HHHH-
-HHHHHHHHHHTT--HHHH-
-HHHHHHHHHHHT-SHHHH-
-HHHHHHHHTTTT--HHHH-
-HHHHHHHHHHHH--TTT--
-HHHHHHHHHHHT-SHHHH-
-HHHHHHHHHHHS-SSTTT-
-HHHHHHHHHHHH-SSTTT-
-HHHHHHHHHHHH-SHHHH-
-HHHHHHHHHHHS-SSTTT-
-HHHHHHHHHTTS-SSTTT-
-HHHHHHHHHHHH-SSGGG-
-HHHHHHHHHHTT-SSTTT-
-HHHHHHHHHHHH-SSGGG-
-HHHHHHHHHHHH-SGGGT-
-HHHHHHHHHHHT-SSTTT-
-HHHHHHHHHHHT-SGGGT-
-HHHHHHHHHHHT-SSTTT-
-TTHHHHHHHHHT-SSGGG-
-HHHHHHHHHHHH-SSGGG-
-HHHHHHHHHHHH-SSGGG-
-HHHHHHHHHHHH-SSGGG-
-HHHHHHHHHHHH-SSTTT-
-HHHHHHHHTTSS-SSGGG-
-TTHHHHHHTTSS-SSGGG-
-HHHHHHHHHHHH-SSTTT-
-HHHHHHHHHHHH-SSTTT-
-HHHHHHHHHHHH-SSTTT-
-HHHHHHHHHHHH-SSTTT-
--HHHHHHHHHHT-SSTTT-
-THHHHHHHHHHT-SSTTT-
--SHHHHHHHHHH-SSTTT-
---HHHHHHHHHH-SSTTT-
--SHHHHHHHHHTTTTTTT-
---HHHHHHHHHHTSSTTT-
---HHHHHHHHHTTTTTTT-
---HHHHHHHHHTTTTTTT-
---HHHHHHHHHHTTTTTT-
---HHHHHHHHHTTTTTTT-
--SHHHHHHHHHHTTTTTT-
--SHHHHHHHHHHTGGGGT-
--SHHHHHHHHHTTGGGGT-
--SHHHHHHHHHTTGGGGT-
--SHHHHHHHHHHTGGGGT-
--SHHHHHHHHHTTGGGS--
---HHHHHHHHHTTGGGS--
---HHHHHHHHHHTGGGTT-
---HHHHHHHHHHHGGGTT-
---HHHHHHHHHHHHTTTT-
---HHHHHHHHHHHHHTTT-
---HHHHHHHHHHHHT----
---HHHHHHHHHHHTT----
---HHHHHHHHHHHHS----
---HHHHHHHHHHHHT----
---HHHHHHHHHHHHTSS--
---HHHHHHHHHHHTTSTT-
-TTHHHHHHHHHHHHTTTT-
---HHHHHHHHHHHHT-TT-
---HHHHHHHHHHHHH-TT-
---HHHHHHHHHHHHTTTT-
---HHHHHHHHHHHHT-TT-
---HHHHHHHHHHHTT-TT-
---HHHHHHHHHHHHH-TT-
---HHHHHHHHHHHHTTTT-
---HHHHHHHHHHHHTTTT-
---HHHHHHHHHHHHT-TT-
---HHHHHHHHHHHHTTS--
---HHHHHHHHHHHHT-TT-
---HHHHHHHHHHHHHTTT-
---HHHHHHHHHHTTT-TT-
---HHHHHHHHHHHHT-TT-
---HHHHHHHHHHHHHTTT-
---HHHHHHHHHHHHHHS--
---HHHHHHHHHHHHHHTT-
---HHHHHHHHHHHHHHTT-
---HHHHHHHHHHHHHHTT-
---HHHHHHHHHHHHHHTT-
--SHHHHHHHHHHHHTTS--
---HHHHHHHHHHHHHHTT-
---HHHHHHHHHHHHTTTT-
--SHHHHHHHHHHHHHHHT-
--SHHHHHHHHHHHHTTS--
--SHHHHHHHHHHHHTTS--
--SHHHHHHHHHHHHTTS--
---HHHHHHHHHHHHHHHH-
--SHHHHHHHHHHHHHHHH-
--SHHHHHHHHHHHHHHHH-
--SHHHHHHHHHHHHHHHT-
--SHHHHHHHHHHHHHHHH-
--SHHHHHHHHHHHHHHH--
--SHHHHHHHHHHHHHHHH-
--SHHHHHHHHHHHHHHHH-
--SHHHHHHHHHHHHHHHH-
--SHHHHHHHHHHHHHHHH-
---HHHHHHHHHHHHHHTT-
--SHHHHHHHHHHHHHHHH-
---HHHHHHHHHHHHHHTT-
---HHHHHHHHHHHHHHHH-
--SHHHHHHHHHHHHHHTT-
--SHHHHHHHHHHHHHHHT-
---HHHHHHHHHHHHHHTT-
---HHHHHHHHHHHHHHTT-
--SHHHHHHHHHHHHHHTT-
--SHHHHHHHHHHHHHHTT-
--SHHHHHHHHHHHHHHT--
--SHHHHHHHHHHHHHHTT-
--SHHHHHHHHHHHHHHTT-
--SHHHHHHHHHHHHHHTT-
--SHHHHHHHHHHHHHHTT-
--SHHHHHHHHHHHHHHHH-
---HHHHHHHHHHHHHHHH-
--SHHHHHHHHHHHHHHHH-
--SHHHHHHHHHHHHHHTT-
--SHHHHHHHHHHHHHHHH-
--SHHHHHHHHHHHHHHHH-
--SHHHHHHHHHHHHHHHH-
---HHHHHHHHHHHHHHTT-
---HHHHHHHHHHHHHHHH-
--SHHHHHHHHHHHHHHHH-
--SHHHHHHHHHHHHHHHH-
--SHHHHHHHHHHHHHHTT-
--SHHHHHHHHHHHHHHHH-
--SHHHHHHHHHHHHHHHH-
--SHHHHHHHHHHHHHHTT-
--SHHHHHHHHHHHHHHHH-
--SHHHHHHHHHHHHHHHH-
--SHHHHHHHHHHHHHHHH-
--SHHHHHHHHHHHHHHHH-
--SHHHHHHHHHHHHHHHH-
--SHHHHHHHHHHHHHHHH-
--SHHHHHHHHHHHHHHHH-
--SHHHHHHHHHHHHHHHH-
--SHHHHHHHHHHHHHHHH-
--SHHHHHHHHHHHHHHHH-
--SHHHHHHHHHHHHHHTT-
--SHHHHHHHHHHHHHHTT-
--SHHHHHHHHHHHHHHHH-
--SHHHHHHHHHHHHHHHH-
--SHHHHHHHHHHHHHHT--
--SHHHHHHHHHHHHHHT--
--SHHHHHHHHHHHHHHH--
--SHHHHHHHHHHHHHHTT-
--SHHHHHHHHHHHHHHT--
--SHHHHHHHHHHHHHHH--
---HHHHHHHHHHHHHHHT-
---HHHHHHHHHHHHHHHT-
--SHHHHHHHHHHHHHHH--
--SHHHHHHHHHHHHHHTT-
--SHHHHHHHHHHHHHHH--
--SHHHHHHHHHHHHHHHT-
--SHHHHHHHHHHHHHHTT-
--SHHHHHHHHHHHHHHTT-
--SHHHHHHHHHHHHHHHT-
--SHHHHHHHHHHHHHHT--
--SHHHHHHHHHHHHHHHT-
--SHHHHHHHHHHHHHHHT-
--SHHHHHHHHHHHHHHHT-
--SHHHHHHHHHHHHHHT--
--SHHHHHHHHHHHHHHHH-
--SHHHHHHHHHHHHHHHH-
--SHHHHHHHHHHHHHTTT-
--SHHHHHHHHHHHHHHHH-
--SHHHHHHHHHHHHHHHH-
--SHHHHHHHHHHHHHHTT-
--SHHHHHHHHHHHHHHHH-
--SHHHHHHHHHHHHHHHH-
--SHHHHHHHHHHHHHHTT-
--SHHHHHHHHHHHHHHHT-
--SHHHHHHHHHHHHHHTT-
--SHHHHHHHHHHHHHHHH-
--SHHHHHHHHHHHHHHHT-
--SHHHHHHHHHHHHHHTT-
--SHHHHHHHHHHHHHHHT-
--SHHHHHHHHHHHHHHHT-
---HHHHHHHHHHHHHHTT-
--SHHHHHHHHHHHHHHTT-
--SHHHHHHHHHHHHHHHT-
--SHHHHHHHHHHHHHHTT-
--SHHHHHHHHHHHHHHHT-
--SHHHHHHHHHHHHHHTT-
--SHHHHHHHHHHHHHHT--
--SHHHHHHHHHHHHHHHH-
--SHHHHHHHHHHHHHHHH-
--SHHHHHHHHHHHHHHHH-
--SHHHHHHHHHHHHHHHH-
---HHHHHHHHHHHHHHHH-
--SHHHHHHHHHHHHHHHT-
---HHHHHHHHHHHHHHHT-
--SHHHHHHHHHHHHHHHT-
---HHHHHHHHHHHHHHHT-
--SHHHHHHHHHHHHHHHH-
--SHHHHHHHHHHHHHHTT-
--SHHHHHHHHHHHHHHHT-
--SHHHHHHHHHHHHHHHH-
--SHHHHHHHHHHHHHHHH-
--SHHHHHHHHHHHHHHHH-
--SHHHHHHHHHHHHHHHH-
--SHHHHHHHHHHHHHHTT-
--SHHHHHHHHHHHHHHHH-
--SHHHHHHHHHHHHHHH--
--SHHHHHHHHHHHHHHHH-
--SHHHHHHHHHHHHHHTT-
--SHHHHHHHHHHHHHHHH-
--SHHHHHHHHHHHHHHHH-
--SHHHHHHHHHHHHHHTT-
--SHHHHHHHHHHHHHHHT-
--SHHHHHHHHHHHHHHHH-
--SHHHHHHHHHHHHHHTT-
--SHHHHHHHHHHHHHHTT-
--SHHHHHHHHHHHHHHHT-
--SHHHHHHHHHHHHHHHT-
--SHHHHHHHHHHHHHHHT-
--SHHHHHHHHHHHHHHTT-
--SHHHHHHHHHHHHHHHT-
--SHHHHHHHHHHHHHHHH-
--SHHHHHHHHHHHHHTT--
--SHHHHHHHHHHHHHHH--
---HHHHHHHHHHHHHHHH-
--SHHHHHHHHHHHHHHHT-
--SHHHHHHHHHHHHHHTT-
--SHHHHHHHHHHHHHHTT-
--SHHHHHHHHHHHHHHHH-
--SHHHHHHHHHHHHHHTT-
--SHHHHHHHHHHHHHHTT-
--SHHHHHHHHHHHHHHH--
--SHHHHHHHHHHHHHHHH-
--SHHHHHHHHHHHHHHTT-
--SHHHHHHHHHHHHHHTT-
--SHHHHHHHHHHHHHHTT-
---HHHHHHHHHHHHHHHT-
--SHHHHHHHHHHHHHHTT-
--SHHHHHHHHHHHHHHTT-
--SHHHHHHHHHHHHHHHT-
--SHHHHHHHHHHHHHHTT-
---HHHHHHHHHHHHHHHH-
--SHHHHHHHHHHHHHHTT-
--SHHHHHHHHHHHHHHTT-
--SHHHHHHHHHHHHHHHT-
--SHHHHHHHHHHHHHHTT-
--SHHHHHHHHHHHHHHHH-
--SHHHHHHHHHHHHHHHT-
--SHHHHHHHHHHHHHTTT-
--SHHHHHHHHHHHHHGGG-
--SHHHHHHHHHHHHHHHH-
--SHHHHHHHHHHHHHTT--
--SHHHHHHHHHHHHHHTT-
---HHHHHHHHHHHHHHHH-
--SHHHHHHHHHHHHHHH--
--SHHHHHHHHHHHHHHH--
--SHHHHHHHHHHHHHHTT-
--SHHHHHHHHHHHHHTT--
--SHHHHHHHHHHHHHHS--
--SHHHHHHHHHHHHHHTT-
--SHHHHHHHHHHHHHTT--
--SHHHHHHHHHHHHHHH--
--SHHHHHHHHHHHHHTTT-
--SHHHHHHHHHHHHHTTT-
--SHHHHHHHHHHHHHTTT-
--SHHHHHHHHHHHHHHT--
--SHHHHHHHHHHHHHHHH-
--SHHHHHHHHHHHHHHTT-
--SHHHHHHHHHHHHHHTT-
--SHHHHHHHHHHHHHHHH-
--SHHHHHHHHHHHHHHHH-
--SHHHHHHHHHHHHHHTT-
--SHHHHHHHHHHHHHHTT-
--SHHHHHHHHHHHHHHHH-
--SHHHHHHHHHHHHHHHH-
--SHHHHHHHHHHHHHHTT-
--SHHHHHHHHHHHHHHHT-
--SHHHHHHHHHHHHHHHT-
--SHHHHHHHHHHHHHHTT-
--SHHHHHHHHHHHHHHTT-
--SHHHHHHHHHHHHHHTT-
--SHHHHHHHHHHHHHHH--
---HHHHHHHHHHHHHHHT-
--SHHHHHHHHHHHHHHH--
--SHHHHHHHHHHHHHHTT-
--SHHHHHHHHHHHHHHHT-
--SHHHHHHHHHHHHHHHT-
--SHHHHHHHHHHHHHHH--
--SHHHHHHHHHHHHHHHT-
--SHHHHHHHHHHHHHHHT-
--SHHHHHHHHHHHHHHHT-
--SHHHHHHHHHHHHHHTT-
--SHHHHHHHHHHHHHHHH-
--SHHHHHHHHHHHHHHHH-
--SHHHHHHHHHHHHHHHH-
--SHHHHHHHHHHHHHHTT-
--SHHHHHHHHHHHHHHHH-
--SHHHHHHHHHHHHHHHH-
--SHHHHHHHHHHHHHHHT-
--SHHHHHHHHHHHHHHTT-
--SHHHHHHHHHHHHHHHH-
--SHHHHHHHHHHHHHHTT-
--SHHHHHHHHHHHHHHHH-
--SHHHHHHHHHHHHHHHH-
--SHHHHHHHHHHHHHHHH-
--SHHHHHHHHHHHHHHH--
--SHHHHHHHHHHHHHHHH-
--SHHHHHHHHHHHHHHHT-
--SHHHHHHHHHHHHHHHH-
--SHHHHHHHHHHHHHHHT-
--SHHHHHHHHHHHHHHHH-
--SHHHHHHHHHHHHHHHH-
--SHHHHHHHHHHHHHHHH-
--SHHHHHHHHHHHHHHTT-
--SHHHHHHHHHHHHHHTT-
---HHHHHHHHHHHHHHTT-
---HHHHHHHHHHHHHHTT-
--SHHHHHHHHHHHHHHHH-
--SHHHHHHHHHHHHHHHH-
--SHHHHHHHHHHHHHHH--
--SHHHHHHHHHHHHHHTT-
--SHHHHHHHHHHHHHHHT-
--SHHHHHHHHHHHHHHHH-
--SHHHHHHHHHHHHHHTT-
--SHHHHHHHHHHHHHHTT-
--SHHHHHHHHHHHHHHHH-
--SHHHHHHHHHHHHHHHH-
--SHHHHHHHHHHHHHHHH-
--SHHHHHHHHHHHHHHTT-
--SHHHHHHHHHHHHHHHH-
--SHHHHHHHHHHHHHHHH-
--SHHHHHHHHHHHHHHHH-
--SHHHHHHHHHHHHHHTT-
--SHHHHHHHHHHHHHHHH-
--SHHHHHHHHHHHHHHHH-
--SHHHHHHHHHHHHHHHT-
--SHHHHHHHHHHHHHHHH-
--SHHHHHHHHHHHHHHH--
--SHHHHHHHHHHHHHHHH-
--SHHHHHHHHHHHHHTTT-
--SHHHHHHHHHHHHHHHH-
--SHHHHHHHHHHHHHHHT-
--SHHHHHHHHHHHHHHHH-
--SHHHHHHHHHHHHHHTT-
--SHHHHHHHHHHHHHHTT-
--SHHHHHHHHHHHHHHHH-
--SHHHHHHHHHHHHHHTT-
--SHHHHHHHHHHHHHHTT-
--SHHHHHHHHHHHHHHHH-
--SHHHHHHHHHHHHHHHT-
--SHHHHHHHHHHHHHHHH-
--SHHHHHHHHHHHHHTT--
--SHHHHHHHHHHHHHHH--
--SHHHHHHHHHHHHHTT--
--SHHHHHHHHHHHHHHHH-
---HHHHHHHHHHHHHHHH-
---HHHHHHHHHHHHHHHH-
---HHHHHHHHHHHHHHH--
--SHHHHHHHHHHHHHHH--
--SHHHHHHHHHHHHHHH--
--SHHHHHHHHHHHHHHHT-
---HHHHHHHHHHHHHHT--
--SHHHHHHHHHHHHHHHT-
--SHHHHHHHHHHHHHHH--
--SHHHHHHHHHHHHHHHT-
--SHHHHHHHHHHHHHHHT-
--SHHHHHHHHHHHHHHH--
--SHHHHHHHHHHHHHHS--
--SHHHHHHHHHHHHHHH--
--SHHHHHHHHHHHHHHH--
--SHHHHHHHHHHHHHHH--
--SHHHHHHHHHHHHHHH--
--SHHHHHHHHHHHHHHHT-
--SHHHHHHHHHHHHHHH--
--SHHHHHHHHHHHHHHHT-
--SHHHHHHHHHHHHHHS--
--SHHHHHHHHHHHHHHS--
--SHHHHHHHHHHHHHHS--
--SHHHHHHHHHHHHHHS--
--SHHHHHHHHHHHHHHS--
--SHHHHHHHHHHHHHHS--
--SHHHHHHHHHHHHHHS--
--SHHHHHHHHHHHHHHT--
--SHHHHHHHHHHHHHHS--
--SHHHHHHHHHHHHTTS--
---HHHHHHHHHHHHTTS--
---HHHHHHHHHHHHHHHT-
---HHHHHHHHHHHHHHH--
---HHHHHHHHHHHHHHHH-
---HHHHHHHHHHHHHHHH-
---HHHHHHHHHHHHHHHH-
---HHHHHHHHHHHHHHHH-
---HHHHHHHHHHHHHHHH-
---HHHHHHHHHHHHHHHH-
---HHHHHHHHHHHHHHHH-
---HHHHHHHHHHHHHHHH-
---HHHHHHHHHHHHHHHT-
---HHHHHHHHHHHHHHHT-
---HHHHHHHHHHHHHHHH-
---HHHHHHHHHHHHHHHH-
---HHHHHHHHHHHHHHHT-
---HHHHHHHHHHHHHHHH-
---HHHHHHHHHHHHHHHH-
---HHHHHHHHHHHHHHTT-
---HHHHHHHHHHHHHHTT-
---HHHHHHHHHHHHHHHH-
---HHHHHHHHHHHHHHTT-
---HHHHHHHHHHHHHHHT-
---THHHHHHHHHHHHHHH-
---HHHHHHHHHHHHHHHT-
---HHHHHHHHHHHHHHHT-
---THHHHHHHHHHHHHHT-
---HHHHHHHHHHHHHHHT-
---HHHHHHHHHHHHHHHT-
---THHHHHHHHHHHHHHT-
---THHHHHHHHHHHHHHT-
---THHHHHHHHHHHHHHT-
---SHHHHHHHHHHHHHHH-
---SHHHHHHHHHHHHHHT-
---SHHHHHHHHHHHHHTT-
---SHHHHHHHHHHHHHHH-
----HHHHHHHHHHHHHHT-
---THHHHHHHHHHHHHHH-
----HHHHHHHHHHHHHHH-
----HHHHHHHHHHHHHHT-
----HHHHHHHHHHHHHHH-
----HHHHHHHHHHHHHHH-
----HHHHHHHHHHHHHHH-
----HHHHHHHHHHHHHHT-
----HHHHHHHHHHHHHHH-
----HHHHHHHHHHHHHHT-
----HHHHHHHHHHHHHH--
----HHHHHHHHHHHHHHH-
----HHHHHHHHHHHHHHH-
----HHHHHHHHHHHHHHH-
----HHHHHHHHHHHHHHH-
----HHHHHHHHHHHHHHH-
----HHHHHHHHHHHHHHH-
----HHHHHHHHHHHHGGG-
----HHHHHHHHHHHHGGG-
----HHHHHHHHHHHHGGG-
----HHHHHHHHHHHHHHH-
----HHHHHHHHHHHHHTT-
----HHHHHHHHHHHHHHH-
----HHHHHHHHHHHHHHH-
----HHHHHHHHHHHHHHH-
----HHHHHHHHHHHHHHH-
----HHHHHHHHHHHHHHT-
----HHHHHHHHHHHHTTT-
----HHHHHHHHHHHHHHT-
----HHHHHHHHHHHHHHT-
----HHHHHHHHHHHHHHH-
----HHHHHHHHHHHHHHH-
----HHHHHHHHHHHHHHH-
----HHHHHHHHHHHHHHH-
----HHHHHHHHHHHHHHT-
----HHHHHHHHHHHHHHT-
----HHHHHHHHHHHHHHT-
----HHHHHHHHHHHHHHT-
----HHHHHHHHHHHHHHH-
----HHHHHHHHHHHHHHH-
----HHHHHHHHHHHHGGG-
----HHHHHHHHHHHHTT--
----HHHHHHHHHHHHGGG-
----HHHHHHHHHHHHHHT-
----TTHHHHHHHHHHHTT-
----HHHHHHHHHHHHHTT-
----HHHHHHHHHHHHTT--
----HHHHHHHHHHHHHHH-
----HHHHHHHHHHHHHHH-
----HHHHHHHHHHHHHHT-
----HHHHHHHHHHHHHHH-
----HHHHHHHHHHHHHHH-
----HHHHHHHHHHHHHHT-
----HHHHHHHHHHHHHHT-
----HHHHHHHHHHHHHHT-
----HHHHHHHHHHHHHHH-
----HHHHHHHHHHHHHHH-
----HHHHHHHHHHHHHTT-
----HHHHHHHHHHHHHT--
----HHHHHHHHHHHHHT--
----HHHHHHHHHHHHHTT-
----HHHHHHHHHHHHHTT-
--S-HHHHHHHHHHHHHT--
----HHHHHHHHHHHHTT--
----HHHHHHHHHHHHHH--
----HHHHHHHHHHHHHHH-
----HHHHHHHHHHHHHHH-
----HHHHHHHHHHHHHTT-
----HHHHHHHHHHHHHTT-
----HHHHHHHHHHHHHHH-
----HHHHHHHHHHHHHHH-
----HHHHHHHHHHHHHHT-
----HHHHHHHHHHHHHHH-
----HHHHHHHHHHHHHH--
----SHHHHHHHHHHHTT--
----HHHHHHHHHHHHHTT-
---SSHHHHHHHHHHHHTT-
---SSHHHHHHHHHHHTT--
---SHHHHHHHHHHHHHH--
----HHHHHHHHHHHHHHH-
----HHHHHHHHHHHHHHH-
---SHHHHHHHHHHHHHHH-
---TTHHHHHHHHHHHHHH-
---TTHHHHHHHHHHHHHH-
---TTHHHHHHHHHHHHTT-
---SSHHHHHHHHHHHTTT-
---TTHHHHHHHHHHHHTT-
---SSHHHHHHHHHHHHTT-
---S-HHHHHHHHHHHHHH-
---S-HHHHHHHHHHHHHH-
---S-HHHHHHHHHHHHHH-
---S-HHHHHHHHHHHHHH-
---S-HHHHHHHHHHHHHH-
---S-HHHHHHHHHHHHHH-
---SSHHHHHHHHHHHHHH-
-----HHHHHHHHHHHHHH-
---S-HHHHHHHHHHHHTT-
-----HHHHHHHHHHHHHH-
-----HHHHHHHHHHHHHH-
-----HHHHHHHHHHHHTT-
-----HHHHHHHHHHHHTT-
-----HHHHHHHHHHHHHH-
-----HHHHHHHHHHHHHH-
-----HHHHHHHHHHHHTT-
-----HHHHHHHHHHHHHH-
-----HHHHHHHHHHHHT--
-----HHHHHHHHHHHHTT-
-----HHHHHHHHHHHHS--
-----HHHHHHHHHHHTT--
---S-HHHHHHHHHHHHHH-
-----SHHHHHHHHHHHHH-
---S-HHHHHHHHHHHHTT-
-----HHHHHHHHHHHHHH-
-----HHHHHHHHHHHHTT-
-----HHHHHHHHHHHHHH-
-----HHHHHHHHHHHHHH-
-----HHHHHHHHHHHHTT-
-----HHHHHHHHHHHHTT-
-----HHHHHHHHHHHTTT-
-----HHHHHHHHHHHHHH-
-----HHHHHHHHHHHHTT-
---S-HHHHHHHHHHHHHH-
-----HHHHHHHHHHHHHT-
---S-HHHHHHHHHHHHHH-
-----HHHHHHHHHHHHTT-
-----HHHHHHHHHHHHTT-
-----HHHHHHHHHHHHTT-
-----HHHHHHHHHHHHTT-
-----HHHHHHHHHHHHTT-
---S-HHHHHHHHHHHHTT-
---SSHHHHHHHHHHHHTT-
---SSHHHHHHHHHHHHHT-
---S-HHHHHHHHHHHHHT-
---SSHHHHHHHHHHHHTT-
---SSHHHHHHHHHHHHH--
---SSHHHHHHHHHHHHHH-
---SSHHHHHHHHHHHHHH-
---SSHHHHHHHHHHHHHT-
---SSHHHHHHHHHHHHHH-
---SSHHHHHHHHHHHHHH-
-----HHHHHHHHHHHHTT-
---S-HHHHHHHHHHHTT--
---S-HHHHHHHHHHHHTT-
---S-HHHHHHHHHHHHHH-
---TTHHHHHHHHHHHHHH-
---TTHHHHHHHHHHHTTT-
---TTHHHHHHHHHHHHHT-
---S-HHHHHHHHHHHHHT-
---SSHHHHHHHHHHHHH--
---SSHHHHHHHHHHHHHH-
---SSHHHHHHHHHHHHHH-
---TTHHHHHHHHHHHHHH-
---SSHHHHHHHHHHHHTT-
---TTHHHHHHHHHHHTT--
---S-HHHHHHHHHHHHHH-
---SSHHHHHHHHHHHHHH-
---S-HHHHHHHHHHHHTT-
--SSSHHHHHHHHHHHHTT-
---TTHHHHHHHHHHHHT--
---TTHHHHHHHHHHHHT--
---SSHHHHHHHHHHHHHH-
---S-HHHHHHHHHHHHHH-
---SSHHHHHHHHHHHHTT-
---SSHHHHHHHHHHHTT--
---S-HHHHHHHHHHHHHT-
---SSHHHHHHHHHHHHHT-
---TTHHHHHHHHHHHHTT-
---SSHHHHHHHHHHHHHH-
---SSHHHHHHHHHHHHHH-
---TTHHHHHHHHHHHHHH-
---SSHHHHHHHHHHHHHH-
---TTHHHHHHHHHHHHHH-
---SSHHHHHHHHHHHTTT-
---TTHHHHHHHHHHHTT--
---SSHHHHHHHHHHHTT--
--STTHHHHHHHHHHHHTT-
--STTHHHHHHHHHHHHTT-
--STTHHHHHHHHHHHTTT-
--STTHHHHHHHHHHHHHH-
--STTHHHHHHHHHHHHT--
---TTHHHHHHHHHHHHHH-
---TTHHHHHHHHHHHHHH-
--STTHHHHHHHHHHHHHT-
---TTHHHHHHHHHHHHT--
---TTHHHHHHHHHHHHHT-
--STTHHHHHHHHHHHTTT-
---SSHHHHHHHHHHHHTT-
---SSHHHHHHHHHHHHHH-
---SSHHHHHHHHHHHHHH-
---SSHHHHHHHHHHHHTT-
---SSHHHHHHHHHHHHTT-
-TTTTHHHHHHHHHHHHTT-
-TTTTHHHHHHHHHHHHS--
-TTTTHHHHHHHHHHHTS--
-TTTTHHHHHHHHHHTTS--
-TTTTHHHHHHHHHHHTT--
-TTS-HHHHHHHHHHHTT--
-TTSSHHHHHHHHHTT-S--
-TTTTHHHHHHHHHHTSS--
-TTSSHHHHHHHHHHTSS--
-TTS-HHHHHHHHHHTSS--
-TTS-HHHHHHHHHHT----
-TTSSHHHHHHHHHHH----
-TTSSHHHHHHHHHTT----
-TTTSHHHHHHHHHHTT---
-TTS-HHHHHHHHHHHTS--
-TTTSHHHHHHHHHHTSS--
-TTTSHHHHHHHHHHHTS--
-TTSSHHHHHHHHHTTSS--
-TTTSHHHHHHHHHHTTS--
-TTT-HHHHHHHHHHTTS--
-TTS-HHHHHHHHHHTTS--
-TTSSHHHHHHHHHHHTS--
-TTSSHHHHHHHHHHTTS--
-TTSSHHHHHHHHHHHTT--
-TTSSHHHHHHHHHTTSS--
-TT--HHHHHHHHHHHTT--
--SS-HHHHHHHHHTTSS--
-TTSSHHHHHHHHHHTTS--
-TTSSHHHHHHHHHHHTS--
-TTS-HHHHHHHHHHTSS--
-TTS-HHHHHHHHHHHTT--
-TTS-HHHHHHHHHHTTS--
-TTS-HHHHHHHHHHTSS--
-TTS-HHHHHHHHHHH----
-TTS-HHHHHHHHHHHTS--
-TTT-HHHHHHHHHHHHT--
-TTS-HHHHHHHHHHHHH--
--S--HHHHHHHHHHHTT--
-TTT-TTHHHHHHHHHHH--
--S--HHHHHHHHHHHHH--
-TTTSHHHHHHHHHHHHH--
-TTSSHHHHHHHHHHHHH--
-TTTSHHHHHHHHHHHHH--
-TTT-HHHHHHHHHHHHT--
-TTT-HHHHHHHHHHHHS--
-TTS-HHHHHHHHHHHTS--
-TTS-HHHHHHHHHHHTT--
-TTTTHHHHHHHHHHHTT--
-TTSSHHHHHHHHHHHHT--
-TTSSHHHHHHHHHHHHH--
-TTTTHHHHHHHHHHHHH--
-TTSSHHHHHHHHHHHHH--
-TTS-HHHHHHHHHHHTT--
--SS-HHHHHHHHHHHHH--
-TTT-HHHHHHHHHHTTT--
-TTS-HHHHHHHHHHHTT--
-TTSSHHHHHHHHHHHTT--
-TTSSHHHHHHHHHHHTT--
--SSSHHHHHHHHHHHHH--
--STTHHHHHHHHHHHHH--
--STTHHHHHHHHHHHHH--
-TT--HHHHHHHHHHHHH--
--S-SHHHHHHHHHHHHH--
-TT--HHHHHHHHHHHTT--
-TT--HHHHHHHHHHHHT--
--S--HHHHHHHHHHHHH--
-TTTTHHHHHHHHHHHHH--
--S--HHHHHHHHHHHHS--
-TT--HHHHHHHHHHHHH--
-TT--HHHHHHHHHHHHH--
-TT--HHHHHHHHHHHHH--
-TT--HHHHHHHHHHHT---
-TT--HHHHHHHHHHHTT--
-TT--HHHHHHHHHHHTS--
-TT--HHHHHHHHHHHHS--
-----HHHHHHHHHHHHS--
-----HHHHHHHHHHHHS--
--S--HHHHHHHHHHHTT--
-----HHHHHHHHHHHHS--
---S-HHHHHHHHHHHHH--
---S-HHHHHHHHHHHHH--
---S-HHHHHHHHHHHTT--
---SSHHHHHHHHHHHTT--
-----HHHHHHHHHHHHH--
---S-HHHHHHHHHHHTT--
--S--HHHHHHHHHHHHH--
-TT--HHHHHHHHHHHTT--
-TTTTHHHHHHHHHHHHT--
-TTTTHHHHHHHHHHGGG--
--STTHHHHHHHHHHHTT--
-TTTTHHHHHHHHHHHHH--
--STTHHHHHHHHHHHHH--
--STTHHHHHHHHHHHHT--
-TTSSHHHHHHHHHHHHT--
-TTTTHHHHHHHHHHHHS--
--STTHHHHHHHHHHTTS--
--STTHHHHHHHHHHHHT--
--STTHHHHHHHHHHHTT--
-TTTTHHHHHHHHHHHHT--
--SSSHHHHHHHHHHHHT--
-TTTTHHHHHHHHHHHHT--
--STTHHHHHHHHHHHHS--
--GGGHHHHHHHHHHHHH--
--TTTHHHHHHHHHHHHH--
--TTTHHHHHHHHHHHHT--
--TTTHHHHHHHHHHHTS--
--TTTHHHHHHHHHHHTT--
--TTTHHHHHHHHHGGGG--
--TTTHHHHHHHHHHGGG--
--TTTHHHHHHHHHHTTT--
--TTTHHHHHHHHHHTTT--
--TTTHHHHHHHHHHTTT--
--TTTHHHHHHHHHHHTT--
--TTTHHHHHHHHHHHTT--
--TTTHHHHHHHHHHTTT--
--TTTHHHHHHHHHHTTS--
--TTTHHHHHHHHHHHHT--
--TTTHHHHHHHHHHHTT--
--TTTHHHHHHHHHHHTT--
--GGGHHHHHHHHHHHTT--
--GGGHHHHHHHHHHHSS--
---TTHHHHHHHHHTTTT--
--GGGHHHHHHHHTTTTT--
--GGGHHHHHHHHHHHTT--
--GGGHHHHHHHHHHHHT--
--GGGHHHHHHHHTTTTT--
--GGGHHHHHHHHHHHTT--
--GGGHHHHHHHHHHHTT--
--TT-HHHHHHHHHHHHS--
-----HHHHHHHHTTSSS--
--GGGHHHHHHHHHHHHS--
--TTTHHHHHHHHTTSSS--
--GGGHHHHHHHHGGGSS--
--GGGHHHHHHHHHHHSS--
--GGGTHHHHHHHHTTSS--
--TTTTHHHHHHHHGGGS--
--TTSTTHHHHHHTGGGS--
--GGGHHHHHHHHTGGGS--
--GGGHHHHHHHHTGGGG--
--GGGHHHHHHHHTSSSS--
--TTTHHHHHHHHGGGSS--
--TTTHHHHHHHHHTTSS--
--TTHHHHHHHHHTTTSS--
-HHHHHHHHHHHHHTTSS--
-GGGTHHHHHHHHTTTTT--
--TTTHHHHHHHHHHGGG--
--TTTHHHHHHHHHGGGG--
--TTTHHHHHHHHHHTTS--
---SSHHHHHHHHHHTTS--
--TTTHHHHHHHHHHHHT--
--TTTHHHHHHHHHHHH---
--TTTHHHHHHHHHHHHT--
--TTTHHHHHHHHHHHHT--
--TTTHHHHHHHHHHHH---
--TTTHHHHHHHHHHHH---
--TTTHHHHHHHHHHHSS--
--TTTHHHHHHHHHHHHT--
--TTTHHHHHHHHHHHHT--
--TTTHHHHHHHHHHHTT--
--GGGHHHHHHHHHHTTS--
--GGGHHHHHHHHHHHTS--
--TTTHHHHHHHHHHHTT--
--GGGHHHHHHHHHHHTT--
--TTTHHHHHHHHHHHHT--
--TTTHHHHHHHHHHHHS--
--TTTHHHHHHHHHHHTT--
--TTTHHHHHHHHHHHHHH-
-GGGSHHHHHHHHHHHHHH-
-GGGGHHHHHHHHHHHHHT-
--TTTHHHHHHHHHHHHHH-
--TTTHHHHHHHHHHHHHH-
--TTTHHHHHHHHHHHHHH-
--TTTHHHHHHHHHHHHHH-
--TTTHHHHHHHHHHHHHH-
--TTTTTHHHHHHHHHHHT-
--TTTHHHHHHHHHHHHHH-
--TTTHHHHHHHHHHHHHH-
-GGGTHHHHHHHHHHHHHH-
--TTTHHHHHHHHHHHHHH-
--TTTHHHHHHHHHHHHHH-
--TTTHHHHHHHHHHHHTT-
--TTTHHHHHHHHHHHHTT-
--TTTHHHHHHHHHHHHHH-
---TTHHHHHHHHHHHHTT-
--TTTHHHHHHHHHHHHHH-
--TTTHHHHHHHHHHHTTT-
--TTTHHHHHHHHHHHHHH-
--TTTHHHHHHHHHHHHHH-
--TTTHHHHHHHHHHHHTT-
--TTTHHHHHHHHHHHHHH-
--TTTHHHHHHHHHHHHTT-
--TTTHHHHHHHHHHHHHH-
--TTTHHHHHHHHHHHHTT-
--TTTHHHHHHHHHHHHHH-
--TTTHHHHHHHHHHHHHH-
--TTTHHHHHHHHHHHHHH-
--TTTHHHHHHHHHHHHHH-
--TTTHHHHHHHHHHHHHH-
--TTTHHHHHHHHHHHHHH-
--TTTHHHHHHHHHHHHHH-
--GGGHHHHHHHHHHHHHH-
--TTTHHHHHHHHHHHHHH-
--TTTHHHHHHHHHHHHHH-
--TTTHHHHHHHHHHHHHH-
--TTTHHHHHHHHHHHHHH-
--TTTHHHHHHHHHHHHTT-
--TTTHHHHHHHHHHHHHT-
--TTTHHHHHHHHHHHHHH-
--GGGHHHHHHHHHHHHTT-
--TTTHHHHHHHHHHHHTT-
--TTTHHHHHHHHHHHHHH-
--TTTHHHHHHHHHHHHHH-
--TTTHHHHHHHHHHHHHT-
--TTTHHHHHHHHHHHHHH-
--TTTHHHHHHHHHHHHHH-
--TTTHHHHHHHHHHHHHH-
--TTHHHHHHHHHHHHHHH-
--TTTHHHHHHHHHHHHTT-
--TTTHHHHHHHHHHHHHT-
--TTTHHHHHHHHHHHHHT-
--TTTHHHHHHHHHHHHHH-
--TTTHHHHHHHHHHHTTT-
--TTTHHHHHHHHHHHTT--
--TTTHHHHHHHHHHHTTT-
--TTTHHHHHHHHHHHHTT-
--TTTHHHHHHHHHHHHHT-
--TTTHHHHHHHHHHHHTT-
--TTTHHHHHHHHHHHHT--
--TTTHHHHHHHHHHHHH--
--TTTHHHHHHHHHHHHTT-
--TTTHHHHHHHHHHHHTT-
--GGGHHHHHHHHHHHTT--
--GGGTTHHHHHHHHHHH--
--TTTHHHHHHHHHHHHTT-
--GGGHHHHHHHHHHHHTT-
--TTTHHHHHHHHHHHTT--
--TTTHHHHHHHHHHHTTT-
--TTTHHHHHHHHHHHHHH-
--TTTHHHHHHHHHHHHHH-
--TTTHHHHHHHHHHHHHH-
--TTTHHHHHHHHHHHHTT-
--TTTHHHHHHHHHHHHTT-
--TTTHHHHHHHHHHHHTT-
--TTTHHHHHHHHHHHHHH-
--TTTHHHHHHHHHHHTTT-
--TTTHHHHHHHHHHHHTT-
--TTTHHHHHHHHHHHHHT-
--GGGHHHHHHHHHHHHHT-
--TTTHHHHHHHHHHHHHT-
--GGGHHHHHHHHHHHTTT-
--GGGHHHHHHHHHHHTTT-
--GGGHHHHHHHHHHHHTT-
--TTTHHHHHHHHHHHHHT-
--SSSHHHHHHHHHHHHHT-
--STTHHHHHHHHHHHHHH-
--GGGHHHHHHHHHHHHHH-
--GGGHHHHHHHHHHHHHH-
--STTHHHHHHHHHHHHHH-
--GGGHHHHHHHHHHHHTT-
--GGGHHHHHHHHHHHHHT-
--GGGHHHHHHHHHHHHTT-
--GGGHHHHHHHHHHHHTT-
--GGGHHHHHHHHHHHHHH-
--GGGHHHHHHHHHHHHH--
--GGGHHHHHHHHHHHHHT-
--GGGHHHHHHHHHHHHH--
--GGGHHHHHHHHHHHHTT-
--GGGHHHHHHHHHHHHHT-
--STTHHHHHHHHHHHTT--
--GGGHHHHHHHHHHHHTT-
--GGGHHHHHHHHHHHTTT-
--TTTHHHHHHHHHHHHHH-
--TTTHHHHHHHHHHHHHH-
--TTTHHHHHHHHHHHHHT-
--TTTHHHHHHHHHHHHHT-
--TTTHHHHHHHHHHHHHT-
--TTTHHHHHHHHHHHHHH-
--TTTHHHHHHHHHHHHHH-
--TTTHHHHHHHHHHHHHH-
--TTTHHHHHHHHHHHHHH-
--GGGHHHHHHHHHHHHHH-
--TTTHHHHHHHHHHHHHH-
--TTTHHHHHHHHHHHHHH-
--TTTHHHHHHHHHHHHTT-
--TTTHHHHHHHHHHHHHH-
--TTTHHHHHHHHHHHHHH-
--TTTHHHHHHHHHHHHHH-
--TTTHHHHHHHHHHHHHT-
--TTTTTHHHHHHHHHHTT-
--GGGHHHHHHHHHHHHHT-
--GGGHHHHHHHHHHHHT--
--GGGHHHHHHHHHHHHHT-
--GGGHHHHHHHHHHHHTT-
--GGGHHHHHHHHHHHHTT-
--SSSHHHHHHHHHHHHTT-
--GGGHHHHHHHHHHHHHT-
--GGGHHHHHHHHHHHHTT-
--STTHHHHHHHHHHHHH--
--TTTHHHHHHHHHHHHHH-
--TTTTHHHHHHHHHHHHH-
--TTTHHHHHHHHHHHHHH-
--TTTTHHHHHHHHHHHHH-
--TTTTHHHHHHHHHHHHH-
--TTTHHHHHHHHHHHTTT-
--TTTHHHHHHHHHHHHTT-
--TTTHHHHHHHHHHHHHH-
--TTTHHHHHHHHHHHHH--
--TTTHHHHHHHHHHHHHT-
--TTTHHHHHHHHHHHHTT-
--TTTHHHHHHHHHHHHTT-
--TTTHHHHHHHHHHHHHH-
--TTTHHHHHHHHHHHHT--
--GGGHHHHHHHHHHHHHT-
--GGGHHHHHHHHHHHHH--
--TTTHHHHHHHHHHHHHT-
--GGGHHHHHHHHHHHHHT-
--GGGHHHHHHHHHHHHHT-
--GGGHHHHHHHHHHHHHT-
--TTSHHHHHHHHHHHHHH-
--GGGHHHHHHHHHHHHHH-
--GGGHHHHHHHHHHHHHT-
--GGGHHHHHHHHHHHHH--
--TTTHHHHHHHHHHHTT--
--GGGHHHHHHHHHHHTT--
--GGGHHHHHHHHHHHHTT-
--GGGHHHHHHHHHHHHHT-
--GGGHHHHHHHHHHHHHT-
--GGGHHHHHHHHHHTTS--
--GGGHHHHHHHHHHHHT--
--GGGHHHHHHHHHHHHT--
--GGGHHHHHHHHHHHTT--
--TTSHHHHHHHHHHHHS--
--GGGHHHHHHHHHHHH---
--GGGHHHHHHHHHHHTT--
--GGGHHHHHHHHHHHTT--
--GGGHHHHHHHHHHHTT--
--GGGHHHHHHHHHHHTT--
--GGGHHHHHHHHHHHTT--
--GGGHHHHHHHHHHHHH--
--GGGHHHHHHHHHHHTT--
--GGGHHHHHHHHHHHTT--
--GGGHHHHHHHHHHHTT--
--GGGHHHHHHHHHHHH---
--GGGHHHHHHHHHHHHS--
--GGGHHHHHHHHHHHHS--
--GGGHHHHHHHHHHHHT--
--GGGHHHHHHHHHHHS---
--GGGHHHHHHHHHHHT---
--GGGHHHHHHHHHHTT---
--GGGHHHHHHHHHHHT---
--GGGHHHHHHHHHHHT---
--GGGTTHHHHHHHHHT---
--TTTHHHHHHHHHHHH---
--STTHHHHHHHHHHHT---
--STTHHHHHHHHHHHH---
--TTTHHHHHHHHHHHHS--
--GGGHHHHHHHHHHHTT--
--GGGHHHHHHHHHHHTT--
--GGGHHHHHHHHHHHTT--
--TTSHHHHHHHHHHHHT--
--TTTHHHHHHHHHHHTS--
--TTTHHHHHHHHHHHHH--
--TTTHHHHHHHHHHHT---
--TTTHHHHHHHHHHHHT--
--TTTHHHHHHHHHHHH---
--GGGTTHHHHHHHHHTT--
--STTHHHHHHHHHHHH---
--GGGHHHHHHHHHHHH---
--GGGHHHHHHHHHHHH---
--GGGHHHHHHHHHHHT---
--TTTHHHHHHHHHHHH---
--GGGHHHHHHHHHHHH---
--GGGHHHHHHHHHHHH---
--GGGHHHHHHHHHHHT---
--GGGHHHHHHHHHHHTT--
--GGGHHHHHHHHHHHHT--
--GGGHHHHHHHHHHHTT--
--STTHHHHHHHHHHHS---
--GGGHHHHHHHHHHHTT--
--GGGHHHHHHHHHHHT---
--TTSHHHHHHHHHHHT---
--GGGHHHHHHHHHHHTS--
--GGGHHHHHHHHHHHTS--
--GGGHHHHHHHHHHHTT--
--GGGHHHHHHHHHHHHHH-
--GGGHHHHHHHHHHHHTT-
--GGGHHHHHHHHHHHHHT-
--GGGHHHHHHHHHHHHH--
--GGGHHHHHHHHHHHTTT-
--GGGHHHHHHHHHHHHHH-
--GGGHHHHHHHHHHHHHH-
--GGGHHHHHHHHHHHHHT-
--GGGHHHHHHHHHHHHHH-
--TTSHHHHHHHHHHHHHH-
--GGGHHHHHHHHHHHHHT-
--GGGHHHHHHHHHHHHHT-
--TTTHHHHHHHHHHHHHH-
--TTSHHHHHHHHHHHHHH-
--STTHHHHHHHHHHHHHT-
--GGGHHHHHHHHHHHHHT-
--GGGHHHHHHHHHHHHHT-
--TTSHHHHHHHHHHHHT--
--GGGHHHHHHHHHHHHS--
--GGGHHHHHHHHHHHHH--
--GGGHHHHHHHHHHHTT--
--TTTHHHHHHHHHHTTT--
--TTSHHHHHHHHHHHTT--
--GGGHHHHHHHHHHTTT--
--GGGHHHHHHHHHHHHH--
--GGGHHHHHHHHHHHSS--
--SSSHHHHHHHHHHHTT--
--GGGHHHHHHHHHHHHT--
--GGGHHHHHHHHHHHTS--
--GGGHHHHHHHHHHHHH--
--GGGHHHHHHHHHHHTT--
--GGGHHHHHHHHHHHHT--
--GGGHHHHHHHHHHHTT--
--GGGHHHHHHHHHHHHS--
--GGGHHHHHHHHHHHHT--
--GGGHHHHHHHHHHHHT--
--STTHHHHHHHHHHHT---
--TTTHHHHHHHHHHHHS--
--TTTHHHHHHHHHHHHS--
--GGGHHHHHHHHHHHH---
--GGGHHHHHHHHHHHTS--
--GGGHHHHHHHHHHHHS--
--GGGHHHHHHHHHHHSS--
--GGGHHHHHHHHHHTTS--
--TTSHHHHHHHHHHTT---
--GGGHHHHHHHHHHHHT--
--GGGHHHHHHHHHHHHH--
--GGGHHHHHHHHHHHTS--
--GGGHHHHHHHHHHHTS--
--GGGHHHHHHHHHHHTS--
--GGGHHHHHHHHHHHHS--
--GGGHHHHHHHHHHHTS--
--GGGHHHHHHHHHHTTS--
--GGGHHHHHHHHHHHH---
--GGGHHHHHHHHHHTT---
--GGGHHHHHHHHHHHH---
--GGGHHHHHHHHHHTTS--
--STTHHHHHHHHHHTTS--
--GGGTTTHHHHHHHHHS--
--TTSTTHHHHHHHHHHS--
--GGGHHHHHHHHHHHT---
--GGGHHHHHHHHHHHS---
--STTHHHHHHHHHHTT---
--GGGHHHHHHHHHHTT---
--GGGHHHHHHHHHHHT---
--GGGHHHHHHHHHTTTS--
--GGGHHHHHHHHHHTT---
--GGGHHHHHHHHHHHT---
--GGGHHHHHHHHHHTTS--
--GGGHHHHHHHHHHHT---
--GGGHHHHHHHHHHHH---
--GGGHHHHHHHHHHHHS--
--GGGHHHHHHHHHHHH---
--GGGHHHHHHHHHHHTS--
--TTTHHHHHHHHHHHTS--
--STTHHHHHHHHHHHT---
--GGGHHHHHHHHHHHTS--
--GGGHHHHHHHHHHHTS--
--TTSHHHHHHHHHHTT---
--GGGHHHHHHHHHHHT---
--TTTHHHHHHHHHHHT---
--TTTHHHHHHHHHHHHS--
--TTTHHHHHHHHHHHTS--
--TTTHHHHHHHHHHHHS--
--GGGHHHHHHHHHHHHS--
--TTTHHHHHHHHHHTTS--
--GGGHHHHHHHHHHTT---
--TTTHHHHHHHHHHHT---
--GGGHHHHHHHHHHTT---
--GGGHHHHHHHHHHTT---
--GGGHHHHHHHHHHTT---
--GGGHHHHHHHHHHTT---
--GGGHHHHHHHHHHHT---
--GGGHHHHHHHHHHTT---
--GGGHHHHHHHHHHHT---
--STTHHHHHHHHHHTT---
--GGGHHHHHHHHHHHT---
--STTHHHHHHHHHHTT---
--GGGHHHHHHHHHHHH---
--STTHHHHHHHHHHHHS--
--GGGHHHHHHHHHHHHS--
--GGGHHHHHHHHHHTT---
--STTHHHHHHHHHHHT---
--GGGHHHHHHHHHHTT---
--GGGHHHHHHHHHHTT---
--GGGHHHHHHHHHHHH---
--TTTHHHHHHHHHHHT---
--GGGHHHHHHHHHHHHS--
--GGGHHHHHHHHHTTS---
--GGGHHHHHHHHHHHT---
--TTTHHHHHHHHHHHHS--
--TTTHHHHHHHHHHHSS--
--GGGHHHHHHHHHHTTS--
--GGGHHHHHHHHHHHT---
--GGGHHHHHHHHHHHHS--
--TTTHHHHHHHHHHTTS--
--GGGHHHHHHHHHHHTS--
--GGGHHHHHHHHHHHSS--
--GGGHHHHHHHHHHHTS--
--STTHHHHHHHHHHTTS--
--GGGHHHHHHHHHHHHS--
--TTSHHHHHHHHHHHSS--
--STTHHHHHHHHHHHHS--
--STTHHHHHHHHHTTTS--
--GGGHHHHHHHHHHTTS--
--STTHHHHHHHHHHTTS--
--GGGHHHHHHHHHHHTS--
--TTSHHHHHHHHHHHT---
--TTTHHHHHHHHHHHT---
--STTHHHHHHHHHHHT---
--GGGHHHHHHHHHHHH---
--GGGHHHHHHHHHHHH---
--TTTHHHHHHHHHHHHS--
--TTTHHHHHHHHHHHHS--
--GGGHHHHHHHHHHTTS--
--GGGHHHHHHHHHHHTS--
--TTTHHHHHHHHHHTTS--
--TTTHHHHHHHHHHTTS--
--TTTHHHHHHHHHHHTS--
--TTTHHHHHHHHHHTTS--
--GGGHHHHHHHHHHHT---
--TTTHHHHHHHHHHTTS--
--GGGHHHHHHHHHHHSS--
--TTSHHHHHHHHHTTSS--
--TTTHHHHHHHHHHHTS--
--GGGTTHHHHHHHHHSS--
--GGGTTHHHHHHHHHHS--
--GGGHHHHHHHHHHHHS--
--TTTHHHHHHHHHHHHS--
--TTTHHHHHHHHHHTTS--
--TTTHHHHHHHHHHTTS--
--TTTHHHHHHHHHHHTS--
--TTTHHHHHHHHHHHHS--
--TTTTTHHHHHHHHTTS--
--GGGHHHHHHHHHHHTS--
--TTTHHHHHHHHHHHTS--
--GGGHHHHHHHHHHHHS--
--GGGHHHHHHHHHHHSS--
--TTTHHHHHHHHHHTTS--
--TTTHHHHHHHHHHHHS--
--TTTHHHHHHHHHHHTS--
--TTTHHHHHHHHHHHSS--
--TTTHHHHHHHHHHHSS--
--TTTHHHHHHHHHHHTS--
--TTTHHHHHHHHHHTTS--
--TTTHHHHHHHHHHTTS--
--TTTHHHHHHHHHHHHS--
--TTTHHHHHHHHHHHT---
--TTTHHHHHHHHHHHTS--
--GGGHHHHHHHHHHHTS--
--TTTHHHHHHHHHHTS---
--TTTHHHHHHHHHHTTS--
--SSSHHHHHHHHHHTTS--
--TTSHHHHHHHHHHHHS--
--GGGHHHHHHHHHTTTS--
--GGGHHHHHHHHHHHHS--
--TTSHHHHHHHHHHHHS--
--TTTHHHHHHHHHHHHS--
--TTTHHHHHHHHHHHHS--
--TTTHHHHHHHHHHHHS--
--TTTHHHHHHHHHHHHS--
--HHHHHHHHHHHHHTTS--
--TTTHHHHHHHHHHTT---
--TTTHHHHHHHHHHHT---
--TTTHHHHHHHHHHHT---
--TTTHHHHHHHHHHHT---
--TTTHHHHHHHHHHHT---
--TTTHHHHHHHHHHHT---
--TTTHHHHHHHHHHHTS--
--TTTHHHHHHHHHHHHS--
--TTTHHHHHHHHHHTTS--
--TTTHHHHHHHHHHHHS--
--TTTHHHHHHHHHHHHS--
--TTTHHHHHHHHHHHT---
--TTTHHHHHHHHHHHTS--
--TTTHHHHHHHHHHTTS--
--TTTHHHHHHHHHHHHS--
--TTTHHHHHHHHHHTTS--
--TTTHHHHHHHHHTTSS--
--TTTHHHHHHHHHHHHS--
--TTTHHHHHHHHHHHTS--
--TTTHHHHHHHHHHTT---
--TTTHHHHHHHHHHHHS--
--TTTHHHHHHHHHHHHS--
--TTTHHHHHHHHHHTTS--
--GGGHHHHHHHHHTTTS--
--TTTHHHHHHHHHHTTS--
--TTTHHHHHHHHHHHSS--
--TTTHHHHHHHHHHTTS--
--TTTHHHHHHHHHHHTS--
--TTTHHHHHHHHHHHSS--
--GGGHHHHHHHHHHHTS--
--TTTHHHHHHHHHHHHS--
--SSSHHHHHHHHHTTS---
--GGGHHHHHHHHHHHHS--
--GGGHHHHHHHHHHHT---
--TTTHHHHHHHHHHHT---
--TTTHHHHHHHHHHHHS--
--TTTHHHHHHHHHHHHS--
--GGGHHHHHHHHHHHHS--
--TT-HHHHHHHHHHHHS--
--TTTHHHHHHHHHHHHS--
--TT-HHHHHHHHHHTTS--
--TTSHHHHHHHHHHTTS--
--TTSHHHHHHHHHHHTS--
--TTSHHHHHHHHHHTTS--
--TT-HHHHHHHHHHHSS--
--TTTHHHHHHHHHTTSS--
--TTTHHHHHHHHHHHSS--
--TTTHHHHHHHHHHHTTT-
--TTTHHHHHHHHHHHHS--
--TT-HHHHHHHHHHHHS--
--GGGHHHHHHHHHHTTS--
--TT-HHHHHHHHHHTTS--
--SSSHHHHHHHHHHTTS--
--SS-HHHHHHHHHHHTS--
--SSSHHHHHHHHHTTSS--
--SSSHHHHHHHHHHHHS--
--SSSHHHHHHHHHHHHS--
--SSSHHHHHHHHHHHTS--
--SSSHHHHHHHHHHHTS--
--SSSHHHHHHHHHTTSS--
--SSSHHHHHHHHHHHTS--
--SSSHHHHHHHHHHHSS--
--SSSHHHHHHHHHHHTS--
--SSSHHHHHHHHHHHSS--
--SSSHHHHHHHHHHHTS--
--SSSHHHHHHHHHHHHS--
--SSSHHHHHHHHHHHSS--
--SSSHHHHHHHHHHHHS--
--SSSHHHHHHHHHHHHS--
--SSSHHHHHHHHHHHHS--
--SSSHHHHHHHHHHHT---
--STTHHHHHHHHHHTT---
--SSSHHHHHHHHHHTS---
--SSSHHHHHHHHHHHT---
--STTHHHHHHHHHHTT---
--SSSHHHHHHHHHHHTS--
--STTHHHHHHHHHHHHS--
--TTTHHHHHHHHHHHTS--
--TTTHHHHHHHHHHHT---
--TTTHHHHHHHHHTTS---
--GGGHHHHHHHHHHHH---
--TT-HHHHHHHHHHHHS--
--TTTHHHHHHHHHHHH---
--TTTHHHHHHHHHHTT---
--TTTHHHHHHHHHHHH---
--TTTHHHHHHHHHHHT---
--GGGHHHHHHHHHHTTS--
--TTSHHHHHHHHHHHHS--
--TTTHHHHHHHHHTTSS--
--TTTHHHHHHHHHHHHS--
--GGGHHHHHHHHHHHHTT-
--GGGHHHHHHHHHHHTTT-
--TTSHHHHHHHHHHHHS--
--TTTHHHHHHHHHHTSS--
--TTTHHHHHHHHHHTTS--
--TT-HHHHHHHHHHHSS--
--TTSHHHHHHHHHHHH---
--TT-HHHHHHHHHHTT---
--TTTHHHHHHHHHHHTS--
--TTTHHHHHHHHHHHHS--
--TTTHHHHHHHHHHHTS--
--TTSHHHHHHHHHHHHS--
--GGGHHHHHHHHHHHSS--
--TTTHHHHHHHHHHTT---
--TTTHHHHHHHHHHHTS--
--GGGHHHHHHHHHHTSS--
--SSSHHHHHHHHHHTTS--
--TTSHHHHHHHHHGGG---
--TTTHHHHHHHHHHTTS--
--GGGHHHHHHHHHHTTS--
--TTTHHHHHHHHHHTTS--
--GGGHHHHHHHHHHTT---
--GGGHHHHHHHHHHTTS--
--GGGHHHHHHHHHHHH---
--GGGHHHHHHHHHHHH---
--GGGHHHHHHHHHHHTS--
--TTTHHHHHHHHHHHTS--
--TTTHHHHHHHHHHHS---
--TTSHHHHHHHHHHTTS--
--TTSHHHHHHHHHHHSS--
--GGGHHHHHHHHHHHTS--
--SSSHHHHHHHHHHHTS--
--TTTHHHHHHHHHHHTS--
--TTSHHHHHHHHHHHHS--
--SSSHHHHHHHHHHHTS--
--TTTHHHHHHHHHHHHS--
--TTSHHHHHHHHHHHHS--
--GGGHHHHHHHHHHHT---
--TTSHHHHHHHHHHHTS--
--TTSHHHHHHHHHHHTS--
--TTTHHHHHHHHHHHHS--
--GGGHHHHHHHHHHTTS--
--GGGHHHHHHHHHHTTS--
--TTTHHHHHHHHHHHHS--
--TTTHHHHHHHHHHHTS--
--GGGHHHHHHHHHHHHS--
--GGGHHHHHHHHHHHHS--
--TTTHHHHHHHHHHHHS--
--TTTHHHHHHHHHHHTS--
--GGGHHHHHHHHHHHHS--
--GGGHHHHHHHHHHHHS--
--TTTHHHHHHHHHHTTS--
--TTTHHHHHHHHHHHHS--
--TTTHHHHHHHHHHTTS--
--TTTHHHHHHHHHHTTS--
--GGGHHHHHHHHHHHHS--
--GGGHHHHHHHHHHHHS--
--TTTHHHHHHHHHHHTS--
--TTSHHHHHHHHHHHTS--
--GGGHHHHHHHHHHHHS--
--GGGHHHHHHHHHHHHS--
--TTTHHHHHHHHHHHTS--
--TTSHHHHHHHHHHHHS--
--TTTHHHHHHHHHHHTS--
--TTTHHHHHHHHHHHHS--
--GGGHHHHHHHHHHTTS--
--GGGHHHHHHHHHHHTS--
--TTTHHHHHHHHHHHTS--
--TTSHHHHHHHHHHTTS--
--TTTHHHHHHHHHHTTS--
--GGGHHHHHHHHHHTTS--
--TTSHHHHHHHHHHHTS--
--TTTHHHHHHHHHHTTS--
--GGGHHHHHHHHHHHSS--
--STTHHHHHHHHHHHTS--
--TTTHHHHHHHHHHHSS--
--TTTHHHHHHHHHHHSS--
--TTTHHHHHHHHHHHSS--
--TTTHHHHHHHHHHHSS--
--TTTHHHHHHHHHHHHTT-
--STT-HHHHHHHHHHSS--
--GGGHHHHHHHHHHHHS--
--GGGHHHHHHHHHHHTS--
--GGGHHHHHHHHHHHTS--
--GGGHHHHHHHHHHHHS--
--GGGHHHHHHHHHHHHS--
--GGGHHHHHHHHHTTSS--
--GGGHHHHHHHHHHHHS--
--TTTHHHHHHHHHHHHS--
--TTTHHHHHHHHHHHHS--
--GGGHHHHHHHHHHHHS--
--TTTHHHHHHHHHHTTS--
--GGGHHHHHHHHHHHTS--
--GGGHHHHHHHHHHHHS--
--GGGHHHHHHHHHHHHS--
--GGGHHHHHHHHHHTTS--
--GGGHHHHHHHHHHTTS--
--STTHHHHHHHHHHHHS--
--GGGHHHHHHHHHHHHS--
--GGGHHHHHHHHHHHHS--
--TTTHHHHHHHHHHHTS--
--TTSHHHHHHHHHHHHS--
--GGGHHHHHHHHHHTTS--
--TT-HHHHHHHHHHTTS--
--GGGHHHHHHHHHHHHS--
--GGGHHHHHHHHHHTT---
--TTSHHHHHHHHHHTTS--
--TTSHHHHHHHHHHTTS--
--TT-HHHHHHHHHHTT---
--TTSHHHHHHHHHHHH---
--GGGHHHHHHHHHHTT---
--TT-HHHHHHHHHHHH---
--TTSHHHHHHHHHHHH---
--TT-HHHHHHHHHHTT---
--TT-HHHHHHHHHHTS---
--GGGHHHHHHHHHHTT---
--TT-HHHHHHHHHHHT---
--TTTHHHHHHHHHHHH---
--TTSHHHHHHHHHHHHS--
--SS-HHHHHHHHHHHHS--
--TT-HHHHHHHHHHHHS--
--SS-HHHHHHHHHHHH---
--TT-HHHHHHHHHHTT---
--TT-HHHHHHHHHHHHS--
--GGGHHHHHHHHHHHHS--
--TT-HHHHHHHHHHHHS--
--TT-HHHHHHHHHHHHS--
--STTHHHHHHHHHHTT---
--TTSHHHHHHHHHHTT---
--GGGHHHHHHHHHHTT---
--GGGTTHHHHHHHHTTS--
--GGGTTHHHHHHHGGGS--
--SSSTTHHHHHHHHHS---
--TTSHHHHHHHHHHHH---
--GGGHHHHHHHHHHHT---
--STTHHHHHHHHHHHHS--
--TT-HHHHHHHHHHHT---
--TT-HHHHHHHHHHHH---
--GGGHHHHHHHHHHHH---
--GGGHHHHHHHHHHHT---
--GGGHHHHHHHHHHHH---
--GGGHHHHHHHHHHTT---
--GGGHHHHHHHHHHTT---
--GGGHHHHHHHHHHTT---
--GGGHHHHHHHHHHHT---
--GGGHHHHHHHHHHTT---
--GGGHHHHHHHHHHH----
--GGGHHHHHHHHHGGG---
--GGGHHHHHHHHHHTT---
--GGGHHHHHHHHHHSS---
--GGGHHHHHHHHHHHT---
--GGGHHHHHHHHHHTS---
--GGGHHHHHHHHHTTS---
--GGGHHHHHHHHHHHT---
--GGGHHHHHHHHHHTT---
--GGGHHHHHHHHHHTT---
--GGGHHHHHHHHHTTT---
--GGGHHHHHHHHHTTT---
--GGGHHHHHHHHHGGG---
--GGGHHHHHHHHHTTT---
--TTTHHHHHHHHHTTT---
--GGGHHHHHHHHHHHT---
--GGGHHHHHHHHHHHH---
--GGGHHHHHHHHHHHH---
--STTHHHHHHHHHHHH---
--GGGHHHHHHHHHHHH---
--GGGHHHHHHHHHHHH---
--GGGHHHHHHHHHHHH---
--GGGHHHHHHHHHHHH---
--GGGHHHHHHHHHHHH---
--GGGHHHHHHHHHHHH---
--STTHHHHHHHHHHHH---
--GGGHHHHHHHHHHHH---
--GGGHHHHHHHHHHHH---
--GGGHHHHHHHHHHHH---
--GGGHHHHHHHHHHHH---
--GGGHHHHHHHHHHTT---
--TT-HHHHHHHHHHTT---
--GGGHHHHHHHHHHHS---
--GGGHHHHHHHHHHHS---
--GGGHHHHHHHHHHHH---
--GGGHHHHHHHHHHHH---
--GGGHHHHHHHHHHHH---
--GGGHHHHHHHHHTTT---
--GGGHHHHHHHHHHHH---
--GGGHHHHHHHHHHHH---
--GGGHHHHHHHHHHTT---
--TTSHHHHHHHHHHHH---
--GGGHHHHHHHHHHTT---
--GGGHHHHHHHHHHTT---
--GGGHHHHHHHHHHHH---
--GGGHHHHHHHHHHHH---
--TTSHHHHHHHHHHTT---
--TT-HHHHHHHHHTTT---
--TTTHHHHHHHHHHTT---
--TTTHHHHHHHHHHHH---
--TT-HHHHHHHHHHHH---
--TTTHHHHHHHHHHTT---
--GGGHHHHHHHHHTTT---
--STTHHHHHHHHHHHH---
--SSSHHHHHHHHHHTT---
--TTSHHHHHHHHHHHH---
--HHHHHHHHHHHHHHH---
--GGGHHHHHHHHHHHH---
--TTTHHHHHHHHHHHH---
--TTTHHHHHHHHHHHH---
--GGGHHHHHHHHHHTT---
--TTTHHHHHHHHHHHS---
--TTTHHHHHHHHHHTTS--
--GGGHHHHHHHHHHTT---
--TTSHHHHHHHHHHHH---
--GGGHHHHHHHHHHHH---
--TTSHHHHHHHHHHHSS--
--SSSHHHHHHHHHHHHS--
--TTTHHHHHHHHHTTS---
--TTTHHHHHHHHHTTS---
--TT-HHHHHHHHHTTSS--
--GGGHHHHHHHHHHTT---
--TTTHHHHHHHHHHTT---
--TT-HHHHHHHHHHHH---
--TT-HHHHHHHHHHHS---
--TT-HHHHHHHHHHHT---
--TTSHHHHHHHHHHHT---
--TTTHHHHHHHHHHHTS--
--TTTHHHHHHHHHHHS---
--TTTHHHHHHHHHTTTS--
--TT-HHHHHHHHHHHTS--
--TTTHHHHHHHHHHHSS--
--TTTHHHHHHHHHHHTS--
--GGGHHHHHHHHHHTT---
--TTTHHHHHHHHHHHHS--
--TTTHHHHHHHHHTTTS--
--TTTHHHHHHHHHHHHS--
--TTTHHHHHHHHHHHHS--
--TTTHHHHHHHHHTTS---
--GGGHHHHHHHHHHTT---
--GGGHHHHHHHHHHTT---
--TTTHHHHHHHHHHHT---
--GGGHHHHHHHHHHTTS--
--TTSHHHHHHHHHHTTS--
--TTSHHHHHHHHHHHT---
--TTTHHHHHHHHHHTTS--
--TTTHHHHHHHHHHHT---
--GGGHHHHHHHHHHTS---
--TTTHHHHHHHHHHHT---
--TT-HHHHHHHHHHTT---
--TTSHHHHHHHHHHHS---
--TTSHHHHHHHHHHHS---
--TTSHHHHHHHHHHHHS--
--GGGHHHHHHHHHHHS---
--GGGHHHHHHHHHHHHS--
--SSSHHHHHHHHHHHT---
--TTTHHHHHHHHHHHH---
--TTSHHHHHHHHHTTS---
--GGGHHHHHHHHHHTTS--
--TTSHHHHHHHHHHHS---
--TTSHHHHHHHHTTSS---
--TTSHHHHHHHHHHHSS--
--STTHHHHHHHHHHHSS--
--TTSHHHHHHHHHHTTS--
--GGGHHHHHHHHHHHHS--
--TTSHHHHHHHHHHTS---
--GGGHHHHHHHHHHTT---
--GGGHHHHHHHHHHHH---
--GGGHHHHHHHHHHHS---
--TTTHHHHHHHHHHTT---
--SSSHHHHHHHHHHTT---
--SSSHHHHHHHHHHTT---
--TT-HHHHHHHHHHHH---
--TTTHHHHHHHHHHHT---
--TTTHHHHHHHHHHTT---
--TT-HHHHHHHHHHHHS--
--TTSHHHHHHHHHHHS---
--TTTHHHHHHHHHHTS---
--TTTHHHHHHHHHHHT---
--TTSHHHHHHHHHHTTS--
--TTSHHHHHHHHHHTTS--
--GGGHHHHHHHHHTTTS--
--TTTHHHHHHHHHHHT---
--TTTHHHHHHHHHHHHS--
--TTTHHHHHHHHHHHSS--
--TT-HHHHHHHHHHTTS--
--TT-HHHHHHHHHHHHS--
--TTSHHHHHHHHHTTS---
--GGGHHHHHHHHHHHS---
--GGGHHHHHHHHHHTT---
--TTSHHHHHHHHHHHT---
--TTTHHHHHHHHHHHT---
--GGGHHHHHHHHHHHT---
--TTTHHHHHHHHHHHSS--
--GGGHHHHHHHHHHTT---
--GGGHHHHHHHHHHTT---
--GGGHHHHHHHHHHTT---
--TTTHHHHHHHHHHHS---
--TTTHHHHHHHHHHHHS--
--GGGHHHHHHHHHHHHS--
--GGGHHHHHHHHHHHH---
--GGGHHHHHHHHHHTT---
--TTSHHHHHHHHHHHT---
--GGGHHHHHHHHHHTS---
--GGGHHHHHHHHHHTT---
--TTSHHHHHHHHHHHS---
--TTSHHHHHHHHHHHH---
--GGGHHHHHHHHHHHT---
--GGGHHHHHHHHHHHH---
--GGGHHHHHHHHHHHTS--
--TTTHHHHHHHHHHHT---
--TTSHHHHHHHHHHHT---
--TTSHHHHHHHHHHHT---
--TTSHHHHHHHHHHHS---
--GGGHHHHHHHHHHHT---
--GGGHHHHHHHHHHHT---
--GGGHHHHHHHHHHHT---
--TTTHHHHHHHHHHHH---
--TTTHHHHHHHHHHHH---
--GGGHHHHHHHHHHHH---
--TTTTTHHHHHHHHHT---
--TTTHHHHHHHHHHHT---
--TTTHHHHHHHHHHHT---
--GGGHHHHHHHHHHHS---
--GGGHHHHHHHHHHHH---
--GGGHHHHHHHHHHHH---
--TTSHHHHHHHHHHHH---
--GGGHHHHHHHHHHHH---
--GGGHHHHHHHHHHHH---
--GGGHHHHHHHHHHTT---
--GGGHHHHHHHHHHHH---
--GGGHHHHHHHHHHHH---
--GGGHHHHHHHHHHTT---
--HHHHHHHHHHHHHHT---
--GGGHHHHHHHHHHHH---
--TTSHHHHHHHHHHHHS--
--TTSHHHHHHHHHHHT---
--TTTHHHHHHHHHHTT---
--TTTHHHHHHHHHHHS---
--TTTHHHHHHHHHHTS---
--TTTHHHHHHHHHHTS---
--TT-HHHHHHHHHHHT---
--TTTHHHHHHHHHHTT---
--TTTHHHHHHHHHHHH---
--TTSHHHHHHHHHHHH---
--GGGHHHHHHHHHHHHS--
--GGGHHHHHHHHHHHH---
--TTSHHHHHHHHHHTT---
--GGGTTHHHHHHHHTT---
--TTTHHHHHHHHHTTS---
--GGGHHHHHHHHHHTT---
--GGGHHHHHHHHHHHH---
--GGGHHHHHHHHHHTT---
--GGGHHHHHHHHHHHS---
--TTSHHHHHHHHHTTT---
--GGGHHHHHHHHHHHH---
--GGGHHHHHHHHHHHH---
--GGGHHHHHHHHHHHT---
--GGGHHHHHHHHHHHH---
--GGGHHHHHHHHHHTT---
--GGGHHHHHHHHHHHH---
--GGGHHHHHHHHHHTT---
--TTSHHHHHHHHHHTTS--
--GGGHHHHHHHHHHTT---
--GGGHHHHHHHHHHTT---
--GGGHHHHHHHHHHHHS--
--GGGHHHHHHHHHHTTS--
--GGGHHHHHHHHHHHHS--
--TTTHHHHHHHHHHHHS--
--TTTHHHHHHHHHHHHS--
--GGGHHHHHHHHHTTT---
--GGGHHHHHHHHHHTT---
--GGGHHHHHHHHHTTTS--
--GGGHHHHHHHHHHTTS--
--GGGHHHHHHHHHHHHS--
--GGGHHHHHHHHHHHHS--
--GGGHHHHHHHHHHHHS--
--GGGHHHHHHHHHHTTS--
--TTTHHHHHHHHHHTT---
--GGGHHHHHHHHHHTTS--
--GGGHHHHHHHHHHTTS--
--TTSHHHHHHHHHHHH---
--TT-HHHHHHHHHHTTS--
--GGGHHHHHHHHHHHH---
--GGGHHHHHHHHHHTTS--
--GGGHHHHHHHHHHHHS--
--GGGHHHHHHHHHHHHS--
--TT-HHHHHHHHHHTTS--
--TTTHHHHHHHHHHTT---
--GGGHHHHHHHHHHTT---
--TTSHHHHHHHHHHHH---
--GGGHHHHHHHHHHHS---
--GGGHHHHHHHHHHHH---
--SSSHHHHHHHHHHTT---
--TT-HHHHHHHHHHHH---
--TTSHHHHHHHHHHHH---
--TTSHHHHHHHHHHHH---
--TTSHHHHHHHHHHHH---
--GGGHHHHHHHHHHHH---
--GGGHHHHHHHHHHHH---
--TTTHHHHHHHHHHHHS--
--GGGHHHHHHHHHHHHS--
--TTSHHHHHHHHHHHHS--
--GGGHHHHHHHHHHHHS--
--TTSHHHHHHHHHHHHS--
--TTTHHHHHHHHHTTSS--
--TTSHHHHHHHHHTTSS--
--TTTHHHHHHHHHTTSS--
--TTTHHHHHHHHTTTSS--
--SSSHHHHHHHHHHHSS--
--TTTHHHHHHHHHHHSS--
--TTTHHHHHHHHHHHTS--
--TTSHHHHHHHHHHHSS--
--TTSHHHHHHHHHHHTS--
--TTTHHHHHHHHHHHTS--
--TTSHHHHHHHHHTTTS--
--TTTHHHHHHHHHTTSS--
--TTTHHHHHHHHHHHSS--
--TTTHHHHHHHHHHHSS--
--TTSHHHHHHHHHHHHS--
--GGGHHHHHHHHHHTTS--
--GGGHHHHHHHHHHHH---
--TTSHHHHHHHHHHHHS--
--GGGHHHHHHHHHHHH---
--TT-HHHHHHHHHHHH---
--GGGHHHHHHHHHHHH---
--TT-HHHHHHHHHHTT---
--STTHHHHHHHHHTTTS--
--SSSHHHHHHHHHTTT---
--TTSHHHHHHHHHHHHS--
--STTHHHHHHHHHTTT---
--GGGHHHHHHHHHTTT---
--TT-HHHHHHHHHHHH---
--GGGHHHHHHHHHHTT---
--TTSHHHHHHHHHHHHS--
--STTHHHHHHHHHHHHS--
--GGGHHHHHHHHHHHH---
--TTSHHHHHHHHHHHH---
--GGGHHHHHHHHHHHHS--
--GGGHHHHHHHHHHHHS--
--TTTHHHHHHHHHHHHS--
--GGGHHHHHHHHHHHHS--
--GGGHHHHHHHHHHHHS--
--GGGHHHHHHHHHHHHS--
--GGGHHHHHHHHHHHH---
--GGGHHHHHHHHHTTSS--
--GGGHHHHHHHHHHHTS--
--GGGHHHHHHHHHHHHS--
--GGGHHHHHHHHHHHH---
--GGGHHHHHHHHHHHHS--
--GGGHHHHHHHHHHHH---
--GGGHHHHHHHHHHHHS--
--GGGHHHHHHHHHHHT---
--TTSHHHHHHHHHHHSS--
--GGGHHHHHHHHHHTT---
--GGGHHHHHHHHHHTT---
--STTHHHHHHHHHTT----
--GGGHHHHHHHHHT-----
--TTSHHHHHHHHHTT----
--GGGHHHHHHHHHTT----
--TTTHHHHHHHHHHT----
--GGGHHHHHHHHHTTTS--
--GGGHHHHHHHHHTTSS--
--GGGHHHHHHHHHHHTT--
--GGGHHHHHHHHHHHTT--
--GGGHHHHHHHHHHHTT--
--TT-HHHHHHHHHHHHS--
--GGGHHHHHHHHHHHHT--
--TT-HHHHHHHHHHHHH--
--GGGHHHHHHHHHHHHT--
--TT-HHHHHHHHHHHHH--
--GGGHHHHHHHHHHTTS--
--TTSHHHHHHHHHHHHH--
--GGGHHHHHHHHHHHHH--
--STTHHHHHHHHHHHHT--
--STTHHHHHHHHHHHHH--
--GGGHHHHHHHHHHHHT--
--GGGHHHHHHHHHHHHT--
--GGGHHHHHHHHHHHHH--
--TTSHHHHHHHHHHHHH--
--GGGHHHHHHHHHHHHH--
--GGGHHHHHHHHHHHHH--
--GGGHHHHHHHHHHHHH--
--GGGHHHHHHHHHHHHH--
--GGGHHHHHHHHHHHHH--
--GGGHHHHHHHHHHHHH--
--GGGHHHHHHHHHHHHH--
--TTTHHHHHHHHHHHHH--
--GGGHHHHHHHHHHHHH--
--GGGHHHHHHHHHHHHH--
--GGGHHHHHHHHHHHHH--
--GGGHHHHHHHHHHHHT--
--GGGHHHHHHHHHHHHH--
--GGGHHHHHHHHHHHHH--
--GGGHHHHHHHHHHHHH--
--GGGHHHHHHHHHHHHH--
--GGGHHHHHHHHHHHTT--
--GGGHHHHHHHHHHHHT--
--GGGHHHHHHHHHHHHS--
--STTHHHHHHHHHHHTT--
--TTSHHHHHHHHHHHHS--
--STTHHHHHHHHHHHHS--
--TTTHHHHHHHHHHHTT--
--GGGHHHHHHHHHHTTS--
--GGGHHHHHHHHHHHHH--
--STTHHHHHHHHHHHHH--
--TTTHHHHHHHHHHHTT--
--SSSHHHHHHHHHHHHT--
--TTSHHHHHHHHHHHHH--
--TTSHHHHHHHHHHHTT--
--GGGHHHHHHHHHHHTT--
--GGGHHHHHHHHHHHHH--
--GGGHHHHHHHHHHHHH--
--TTTHHHHHHHHHHHHH--
--STTHHHHHHHHHHHHH--
--TTTHHHHHHHHHHHHH--
--GGGHHHHHHHHHHHHT--
--GGGHHHHHHHHHHHTT--
--GGGHHHHHHHHHHHHH--
--STTHHHHHHHHHHHHH--
--GGGHHHHHHHHHHHHT--
--TTTHHHHHHHHHHHHT--
--GGGHHHHHHHHHHHS---
--GGGHHHHHHHHHHTT---
--STTHHHHHHHHHHHHS--
--GGGHHHHHHHHHHHH---
--GGGHHHHHHHHHHHHS--
--TTTHHHHHHHHHHTT---
--TTTHHHHHHHHHHHHS--
--GGGHHHHHHHHHHHH---
--GGGHHHHHHHHHHHHS--
--GGGHHHHHHHHHHHH---
--TTTHHHHHHHHHHTTS--
--GGGHHHHHHHHHHTTS--
--GGGHHHHHHHHHHHH---
--GGGHHHHHHHHHHHSS--
--TTTHHHHHHHHHHHHS--
--TTSHHHHHHHHHHHTS--
--GGGHHHHHHHHHTTT---
--GGGHHHHHHHHHHHH---
--GGGHHHHHHHHHHTT---
--STTHHHHHHHHHTTS---
--SSSHHHHHHHHHHHS---
--GGGHHHHHHHHHHHS---
--GGGHHHHHHHHHHHH---
--GGGHHHHHHHHHHHT---
--GGGHHHHHHHHHHHH---
--GGGHHHHHHHHHHHH---
--GGGHHHHHHHHHHHH---
--STTHHHHHHHHHHHH---
--GGGHHHHHHHHHHHH---
--GGGHHHHHHHHHTTS---
--TT-HHHHHHHHHHHT---
--TTTHHHHHHHHHHTT---
--GGGHHHHHHHHHHTT---
--GGGHHHHHHHHHHHH---
--GGGHHHHHHHHHTTS---
--GGGHHHHHHHHHHHT---
--TT-HHHHHHHHHHHH---
--GGGHHHHHHHHHHHT---
--GGGHHHHHHHHHHHT---
--GGGHHHHHHHHHHTT---
--GGGHHHHHHHHHHTT---
--GGGHHHHHHHHHHTT---
--GGGHHHHHHHHHHTT---
--TTTHHHHHHHHHHTT---
--STTHHHHHHHHHHHHT--
--TTTHHHHHHHHHHHGGG-
--GGGHHHHHHHHHHHHTT-
--GGGHHHHHHHHHHHHTT-
--TTSHHHHHHHHHHHHHH-
--GGGHHHHHHHHHHHHHT-
--GGGHHHHHHHHHHHHHH-
--GGGHHHHHHHHHHHHHH-
--TTTHHHHHHHHHHHHTT-
--GGGHHHHHHHHHHHTTT-
--TTTHHHHHHHHHHHHHH-
--GGGHHHHHHHHHHHHHH-
--GGGHHHHHHHHHHHHHH-
--GGGHHHHHHHHHHHHHT-
--TTSHHHHHHHHHHHHHH-
--TTTHHHHHHHHHHHHTT-
--TT-HHHHHHHHHHHHHH-
--TT-HHHHHHHHHHHHHT-
--TT-HHHHHHHHHHHHHH-
--GGGHHHHHHHHHHHHTT-
--STTHHHHHHHHHHHHTT-
--SS-HHHHHHHHHHHHHH-
--SS-HHHHHHHHHHHHHH-
--SS-HHHHHHHHHHHHHT-
--SS-HHHHHHHHHHHHT--
--SS-HHHHHHHHHHHHHT-
--SS-HHHHHHHHHHHHHH-
--SS-HHHHHHHHHHHHHH-
--SS-HHHHHHHHHHHHHT-
--SS-HHHHHHHHHHHHS--
--SS-HHHHHHHHHHHHTT-
--SS-HHHHHHHHHHHHH--
--STTHHHHHHHHHHHHTT-
--SS-HHHHHHHHHHHHH--
--SS-TTHHHHHHHHHHH--
--SS-HHHHHHHHHHHHH--
--SS-HHHHHHHHHHHHH--
---S-HHHHHHHHHHHHH--
--SS-HHHHHHHHHHHHH--
--SS-HHHHHHHHHHHHH--
--TT-HHHHHHHHHHHHH--
--SS-HHHHHHHHHHHTT--
---S-HHHHHHHHHHHTT--
--SS-HHHHHHHHHHHTT--
---S-HHHHHHHHHHHTT--
--SS-HHHHHHHHHHHHHH-
--SS-HHHHHHHHHHHHH--
--SS-HHHHHHHHHHHHH--
--SS-HHHHHHHHHHHHH--
--SS-HHHHHHHHHHHHH--
--SS-HHHHHHHHHHHHH--
--SS-HHHHHHHHHHHTT--
--SS-HHHHHHHHHHTTT--
--SS-HHHHHHHHHHHHH--
---S-HHHHHHHHHHTTS--
--SS-HHHHHHHHHHHTT--
---S-HHHHHHHHHHHTT--
--SS-HHHHHHHHHHHTT--
--S--HHHHHHHHHHHHS--
--SS-HHHHHHHHHHHHH--
--TT-HHHHHHHHHHHHH--
--TT-HHHHHHHHHHHHH--
--TT-TTHHHHHHHHHHH--
--SS-HHHHHHHHHHHHT--
--SSHHHHHHHHHHTTTT--
---SHHHHHHHHHHHHHT--
--SS-HHHHHHHHHHHHH--
--SS-HHHHHHHHHHHHH--
--S--HHHHHHHHHHTTS--
-----HHHHHHHHHHHHH--
-----HHHHHHHHHHHHH--
--S--HHHHHHHHHHHTT--
--S--HHHHHHHHHHHHH--
-----HHHHHHHHHHHTT--
--S--HHHHHHHHHHHHH--
--S--HHHHHHHHHHHHH--
--S--HHHHHHHHHHHHH--
--S--HHHHHHHHHHHHH--
--S--HHHHHHHHHHHHH--
--SS-HHHHHHHHHHHHH--
--SS-HHHHHHHHHHHHS--
--SS-HHHHHHHHHHHTS--
--TT-HHHHHHHHHHHHS--
--SS-HHHHHHHHHHTT---
--TT-HHHHHHHHHHHTS--
--TT-HHHHHHHHHHHHS--
--TTSHHHHHHHHHHHT---
--TTTHHHHHHHHHHTTS--
--S--HHHHHHHHHHHH---
--S--HHHHHHHHHHHH---
-----HHHHHHHHHHHT---
-----HHHHHHHHHHTT---
--S--HHHHHHHHHHHHS--
--S--HHHHHHHHHHHSS--
--S--HHHHHHHHHHTTS--
--S--HHHHHHHHHTTSS--
--SS-HHHHHHHHHHTTS--
-----HHHHHHHHHHHTS--
--S--HHHHHHHHHHHHS--
--S--HHHHHHHHHHTTS--
--S--HHHHHHHHHHHTS--
--S--HHHHHHHHHHHTS--
--S--HHHHHHHHHHHTS--
--S--HHHHHHHHHHTTS--
--S--HHHHHHHHHHHTS--
--S--HHHHHHHHHHTTS--
--SS-HHHHHHHHHHHHS--
--SS-HHHHHHHHHHHHS--
--SS-HHHHHHHHHHTTS--
--SS-HHHHHHHHTTTTS--
--SS-HHHHHHHHHHHH---
--SS-HHHHHHHHHHHHS--
--SS-HHHHHHHHHHHTS--
--SS-HHHHHHHHHHHSS--
--SS-HHHHHHHHHHHHS--
--SS-HHHHHHHHHHHT---
--SS-HHHHHHHHHHHT---
--S--HHHHHHHHHHHTS--
--S--HHHHHHHHHHHSS--
--SS-TTHHHHHHHHHSS--
--S--TTHHHHHHHHHT---
--SS-HHHHHHHHHHHTS--
--SS-HHHHHHHHTTTS---
--S--HHHHHHHHHHHH---
--SS-HHHHHHHHHTTSS--
--SS-HHHHHHHHHTTT---
--SS-TTHHHHHHHHHH---
--SS-HHHHHHHHHHHT---
--SS-HHHHHHHHHHHHS--
--SS-HHHHHHHHHHTTS--
--TTHHHHHHHHHHHHSS--
--TTHHHHHHHHHHHHHS--
--TTHHHHHHHHHHHHH---
--TTHHHHHHHHHHHTT---
--TTHHHHHHHHHHHHHS--
--TTHHHHHHHHHHTTTS--
--TTHHHHHHHHHHHTT---
--TTHHHHHHHHHHHHH---
--TTHHHHHHHHHHHHHS--
--TTHHHHHHHHHHTTT---
--TTHHHHHHHHHHHHS---
--TTHHHHHHHHHHHHH---
--TT-HHHHHHHHTTTT---
--TTHHHHHHHHHHHHSS--
--TTHHHHHHHHHHHHH---
--TTHHHHHHHHHHTTT---
--TTHHHHHHHHHHHHH---
--TTHHHHHHHHHHHHH---
--TTHHHHHHHHHHHHH---
--TTHHHHHHHHHHHHH---
--TTHHHHHHHHHTTTT---
--TTHHHHHHHHHHHHH---
--TTHHHHHHHHHHHHH---
--TTHHHHHHHHHHHHH---
--TTHHHHHHHHHHHHHS--
--TTHHHHHHHHHHHHH---
--TTHHHHHHHHHHHTTS--
--TTHHHHHHHHHHHTT---
--TTHHHHHHHHHHHTT---
--TTHHHHHHHHHHTTT---
--TTHHHHHHHHHHTTT---
--TTHHHHHHHHHHHTT---
--TTHHHHHHHHHHTTT---
--TTHHHHHHHHHHHHHS--
--TTHHHHHHHHHHHHHS--
--SSHHHHHHHHHHHHHS--
--SSHHHHHHHHHHHHHS--
--SSHHHHHHHHHHHHHS--
--SSHHHHHHHHHHHHH---
--TTHHHHHHHHHHHHH---
--TTHHHHHHHHHHHHHS--
--S-HHHHHHHHHHGGGS--
--TTHHHHHHHHHHHTT---
--SSHHHHHHHHHHHTT---
--SSTTHHHHHHHHHHTS--
--SSHHHHHHHHHHHHT---
--S-HHHHHHHHHHHHHS--
---SHHHHHHHHHHHHHS--
--SSHHHHHHHHHHHHHS--
--S-HHHHHHHHHHHHTS--
--SSHHHHHHHHHHHHH---
--SSHHHHHHHHHHHHH---
--TTHHHHHHHHHHHHH---
--SSHHHHHHHHHHHTT---
--SSHHHHHHHHHHHHH---
---SHHHHHHHHHHHHTS--
--SSHHHHHHHHHHHHH---
--SSHHHHHHHHHHHHHS--
--S-HHHHHHHHHHHHH---
----HHHHHHHHHHHHH---
----HHHHHHHHHHHTT---
--S-HHHHHHHHHHHHT---
--SSHHHHHHHHHHHHT---
--SSHHHHHHHHHHHHH---
--SSHHHHHHHHHHHHH---
--S-HHHHHHHHHHHHH---
--S-HHHHHHHHHHHHH---
--SSHHHHHHHHHHHHH---
--SSHHHHHHHHHHHHH---
--S-HHHHHHHHHHHHH---
--SSHHHHHHHHHHHHS---
--S-HHHHHHHHHHHTT---
----HHHHHHHHHHHHT---
--SSHHHHHHHHHHHHT---
--SHHHHHHHHHHHHHH---
---HHHHHHHHHHHHHH---
---HHHHHHHHHHHHHT---
---HHHHHHHHHHHHHH---
---HHHHHHHHHHHHHH---
---HHHHHHHHHHHHHHS--
---HHHHHHHHHHHHTTS--
---HHHHHHHHHHHHHTS--
---HHHHHHHHHHHHTTS--
---HHHHHHHHHHHHTTS--
---HHHHHHHHHHHHHTTT-
---HHHHHHHHHHHHHHS--
--SHHHHHHHHHHHHHHS--
---HHHHHHHHHHHHHHS--
---HHHHHHHHHHHHHHS--
---HHHHHHHHHHHHHHS--
---HHHHHHHHHHHHHHS--
---HHHHHHHHHHHHHHS--
---HHHHHHHHHHHHHHS--
---HHHHHHHHHHHHHHS--
---HHHHHHHHHHHHHHS--
---HHHHHHHHHHHHHHS--
---HHHHHHHHHHHHHHTT-
---HHHHHHHHHHHHHHS--
---HHHHHHHHHHHHHHS--
---HHHHHHHHHHHHHHS--
---HHHHHHHHHHHHTTS--
---HHHHHHHHHHHHTT---
---HHHHHHHHHHHHTTS--
---HHHHHHHHHHHHTT---
---HHHHHHHHHHHHTTS--
---HHHHHHHHHHHHHHS--
---HHHHHHHHHHHHTTS--
---HHHHHHHHHHHHHHS--
---HHHHHHHHHHHHTTS--
---HHHHHHHHHHHHHHS--
---HHHHHHHHHHHHHHS--
---HHHHHHHHHHHHHHS--
---HHHHHHHHHHHHHHS--
---HHHHHHHHHHHHHHS--
---HHHHHHHHHHHHHHS--
---HHHHHHHHHHHTTTS--
---HHHHHHHHHHHHHHS--
---HHHHHHHHHHHHHHS--
---HHHHHHHHHHHHHHS--
---HHHHHHHHHHHHHHS--
---HHHHHHHHHHHHTTS--
---HHHHHHHHHHHHHHS--
---HHHHHHHHHHHHHHS--
---HHHHHHHHHHHHTTS--
---HHHHHHHHHHHHHHS--
---HHHHHHHHHHHHHHS--
---HHHHHHHHHHHHTT---
---HHHHHHHHHHHHHHS--
---HHHHHHHHHHHHTTS--
---HHHHHHHHHHHHTT---
---HHHHHHHHHHHHTTS--
---HHHHHHHHHHHHHHS--
---HHHHHHHHHHHHHHS--
---HHHHHHHHHHHHHTS--
---HHHHHHHHHHHHHTS--
---HHHHHHHHHHHHHTS--
--THHHHHHHHHHHHTTS--
---HHHHHHHHHHHHHHS--
---HHHHHHHHHHHHHHS--
---HHHHHHHHHHHHHHS--
---HHHHHHHHHHHHHTS--
---HHHHHHHHHHHHHHS--
---HHHHHHHHHHHHTTS--
---HHHHHHHHHHHHTSS--
---HHHHHHHHHHHHHHS--
---HHHHHHHHHHHHHTS--
---HHHHHHHHHHHHHT---
---HHHHHHHHHHHHHH---
---HHHHHHHHHHHHTT---
---HHHHHHHHHHHHTT---
---HHHHHHHHHHHHTT---
---HHHHHHHHHHHHTT---
---HHHHHHHHHHHHHH---
---HHHHHHHHHHHHTT---
---HHHHHHHHHHHHHT---
---HHHHHHHHHHHHHHS--
---HHHHHHHHHHHHTT---
---HHHHHHHHHHHHHHS--
---HHHHHHHHHHHHHHS--
---HHHHHHHHHHHHHHS--
---HHHHHHHHHHHHHH---
---HHHHHHHHHHHHHHS--
---HHHHHHHHHHHHHHT--
---HHHHHHHHHHHHTT---
---HHHHHHHHHHHHHH---
---HHHHHHHHHHHHHS---
---HHHHHHHHHHHHHH---
---HHHHHHHHHHHHTT---
---HHHHHHHHHHHHHH---
---HHHHHHHHHHHHHH---
---HHHHHHHHHHHHHH---
---HHHHHHHHHHHHTT---
---HHHHHHHHHHHHTT---
---HHHHHHHHHHHHHH---
---HHHHHHHHHHHHTT---
---HHHHHHHHHHHHTTS--
---HHHHHHHHHHHHHHS--
---HHHHHHHHHHHHHHS--
---HHHHHHHHHHHHTTS--
---HHHHHHHHHHHHHHS--
---HHHHHHHHHHHHHHS--
--THHHHHHHHHHHHHHS--
--SHHHHHHHHHHHHHHS--
---HHHHHHHHHHHHHHS--
---HHHHHHHHHHHHTTS--
--SHHHHHHHHHHHHTSS--
---HHHHHHHHHHHHTTS--
---HHHHHHHHHHHHHHS--
---HHHHHHHHHHHHHTS--
---HHHHHHHHHHHHTT---
---HHHHHHHHHHHHHTS--
---HHHHHHHHHHHHTT---
---HHHHHHHHHHHHHSS--
---HHHHHHHHHHHHHH---
---HHHHHHHHHHHHHTS--
---HHHHHHHHHHHHHH---
---HHHHHHHHHHHHHH---
---HHHHHHHHHHHHHH---
---HHHHHHHHHHHHHH---
---HHHHHHHHHHHTTT---
---HHHHHHHHHHHHTT---
---HHHHHHHHHHHHTT---
---HHHHHHHHHHHHHHS--
---HHHHHHHHHHHHHH---
---HHHHHHHHHHHHHHS--
--SHHHHHHHHHHHHHH---
--SHHHHHHHHHHHHHH---
--SHHHHHHHHHHHHHH---
--THHHHHHHHHHTTTS---
---HHHHHHHHHHHHHH---
---HHHHHHHHHHHHTTS--
---HHHHHHHHHHHHHH---
---HHHHHHHHHHHHTT---
---HHHHHHHHHHHTTTS--
---HHHHHHHHHHHHHH---
---HHHHHHHHHHHHHH---
---HHHHHHHHHHHHHH---
---TTHHHHHHHHHHTTS--
---HHHHHHHHHHHHHHT--
---HHHHHHHHHHHHHHT--
---HHHHHHHHHHHHHHH--
---HHHHHHHHHHHHHHT--
---HHHHHHHHHHHHHHT--
---HHHHHHHHHHHHHHT--
---HHHHHHHHHHHHHHS--
---HHHHHHHHHHHHHHT--
---HHHHHHHHHHHHHHT--
---HHHHHHHHHHHHHHT--
---HHHHHHHHHHHHHHH--
---HHHHHHHHHHHHHHS--
---HHHHHHHHHHHHHHT--
---HHHHHHHHHHHHHTT--
---HHHHHHHHHHHHHTT--
---HHHHHHHHHHHHHHT--
---HHHHHHHHHHHHHHT--
--SHHHHHHHHHHHHHHT--
---HHHHHHHHHHHHHHS--
---HHHHHHHHHHHHHH---
--SHHHHHHHHHHHHHHT--
---HHHHHHHHHHHHHHS--
--SSTTHHHHHHHHHHHT--
---HHHHHHHHHHHHHHH--
---HHHHHHHHHHHHHHT--
--SHHHHHHHHHHHHHHS--
---HHHHHHHHHHHHHHT--
---HHHHHHHHHHHHHHS--
---HHHHHHHHHHHHHHT--
---HHHHHHHHHHHHHTT--
--SHHHHHHHHHHHHHTT--
---HHHHHHHHHHHHHTT--
---HHHHHHHHHHHHHHT--
--SHHHHHHHHHHHHHTT--
--SHHHHHHHHHHHHHHH--
---HHHHHHHHHHHHHHH--
--SHHHHHHHHHHHHHHH--
--SHHHHHHHHHHHHHHH--
---HHHHHHHHHHHHHHH--
---HHHHHHHHHHHHHTT--
---HHHHHHHHHHHHHHH--
---HHHHHHHHHHHHHHT--
--SHHHHHHHHHHHHHTT--
---HHHHHHHHHHHHHHH--
---HHHHHHHHHHHHHHT--
--SHHHHHHHHHHHHHHT--
--SHHHHHHHHHHHHHTT--
--SHHHHHHHHHHHHHHH--
---HHHHHHHHHHHHHTT--
--SHHHHHHHHHHHHHTT--
--SHHHHHHHHHHHHHHS--
--SHHHHHHHHHHHHHHH--
--SHHHHHHHHHHHHHHH--
--SHHHHHHHHHHHHHHT--
--SHHHHHHHHHHHHHHT--
---HHHHHHHHHHHHHHH--
---HHHHHHHHHHHHHHH--
---HHHHHHHHHHHHHHH--
---HHHHHHHHHHHHHHH--
---HHHHHHHHHHHHHHT--
---HHHHHHHHHHHHHHT--
---HHHHHHHHHHHHHTT--
---HHHHHHHHHHHHHHH--
---HHHHHHHHHHHHHHT--
---HHHHHHHHHHHHHTT--
---HHHHHHHHHHHHHTT--
---HHHHHHHHHHHHHHT--
---HHHHHHHHHHHHHHH--
---HHHHHHHHHHHHHTT--
---HHHHHHHHHHHHHHT--
---HHHHHHHHHHHHHTT--
---HHHHHHHHHHHHHTT--
---HHHHHHHHHHHHHHH--
---HHHHHHHHHHHHHHT--
---HHHHHHHHHHHHHHT--
---HHHHHHHHHHHHHHT--
---HHHHHHHHHHHHHTT--
---HHHHHHHHHHHHHHH--
---HHHHHHHHHHHHHHH--
---TTHHHHTHHHHHHHH--
---HHHHHHHHHHHHHHH--
---HHHHHHHHHHHHHHH--
---HHHHHHHHHHHHHHH--
---HHHHHHHHHHHHHHH--
---HHHHHHHHHHHHHHT--
---HHHHHHHHHHHHHHH--
---HHHHHHHHHHHHHHT--
---HHHHHHHHHHHHHTT--
---HHHHHHHHHHHHHTT--
---HHHHHHHHHHHHHHH--
---HHHHHHHHHHHHHHH--
---HHHHHHHHHHHHHHH--
---HHHHHHHHHHHHHHH--
---HHHHHHHHHHHHHHHT-
---HHHHHHHHHHHHHHHT-
---HHHHHHHHHHHGGGTT-
---HHHHHHHHHHHHTTT--
---HHHHHHHHHHHHHHHH-
---HHHHHHHHHHHGGGS--
---HHHHHHHHHHGGGTT--
---HHHHHHHHHHHGGGGT-
---HHHHHHHHGGGGGGGG-
---HHHHHHHHHHHGGGT--
---HHHHHHHHHTTGGGG--
---HHHHHHHHHHHGGGT--
---HHHHHHHHTTTGGGG--
---HHHHHHHHHHHGGGG--
---HHHHHHHHHTTTTTT--
---HHHHHHHHTTTGGGT--
---HHHHHHHHTTTGGGG--
---HHHHHHHHHTTGGGS--
---HHHHHHHHHHTGGGG--
---HHHHHHHHHTS-GGG--
---HHHHHHHHHT-HHHH--
---HHHHHHHHHTS-STT--
---HHHHHHHHHTSSGGG--
---HHHHHHHHHTT-TTS--
---HHHHHHHHHTSSTTT--
---HHHHHHHHHHGGGGT--
---HHHHHHHHHHHHTTT--
---HHHHHHHHHHHH-TT--
---HHHHHHHHHTTS-TT--
---HHHHHHHHHTTT-TT--
---HHHHHHHHHTTT-TT--
---HHHHHHHHHHTS-TT--
---HHHHHHHHHTTT-SS--
---HHHHHHHHHTTS-TT--
---HHHHHHHHHHHHGGG--
---HHHHHHHHHTTTTTS--
---HHHHHHHHHHHHSSS--
---HHHHHHHHHTTS-SS--
---HHHHHHHHHTTSSSS--
---HHHHHHHHHTTSSSS--
---HHHHHHHHHTTSSSS--
---HHHHHHHHHTTS-TT--
---HHHHHHHHHTTTSSS--
---HHHHHHHHHTTSSSS--
---HHHHHHHHHTTS-SS--
---HHHHHHHHHHTSSSS--
---HHHHHHHHHHTS-SS--
---HHHHHHHHHHHHSSS--
---HHHHHHHHHTTSSSS--
---HHHHHHHHHHHHSSS--
---HHHHHHHHHTTSSSS--
---HHHHHHHHHTTSSSS--
---HHHHTTTSGGGSSSS--
---HHHHHTTSGGGSSSS--
---HHHHHTSSGGGSSSS--
--SHHHHHTTSTTSS-SS--
--SHHHHHTTSSTTS-SS--
---HHHHTTSSSTTS-TT--
--SHHHHHTTSGGGT-SS--
---HHHHHTTSGGGT-TT--
---HHHHHHHSGGGSSSS--
---HHHHHTTSGGGS-TT--
---HHHHHHTTGGGS-TT--
---HHHHHHHGGGGS-TT--
---HHHHHHHSGGGS-TT--
---HHHHHHHSGGGTGGG--
--SHHHHHHHSGGGTGGG--
---HHHHHHTSGGGTSTT--
---HHHHHTTSGGGTSTT--
---HHHHTTSSGGGTSTT--
---HHHHHTSSGGGTGGG--
---HHHHHTTSHHHHGGG--
---HHHHHHHSGGGTGGG--
---HHHHHTTTGGGTGGG--
---HHHHHHTSGGGTTTT--
---HHHHHTTHHHHHTTS--
--SHHHHHHTSHHHHTTT--
---HHHHHHSSHHHHTTT--
---HHHHHHTSHHHHTTT--
--SHHHHHTTSGGGTTTT--
---HHHHTTSSHHHHTTT--
---HHHHHTTTHHHHTTT--
--SHHHHHHTSHHHHTTS--
---HHHHHTTSHHHHTTT--
---HHHHHHTHHHHHHHH--
--SHHHHHTTHHHHHHHH--
---HHHHHHTHHHHHHHH--
--SHHHHHHTHHHHHHHH--
--SHHHHHHSHHHHHHHH--
---HHHHHHTHHHHHTTT--
---TTHHHHTHHHHHTTT--
--SHHHHHHTHHHHHTTT--
---TTHHHHTHHHHHTTT--
---HHHHHHTHHHHHHTT--
---HHHHHHTHHHHHHHS--
---HHHHHTSHHHHHHHS--
---HHHHHHTHHHHHTTS--
---HHHHHHTHHHHHHHH--
---HHHHHHTHHHHHHTT--
---HHHHHHTHHHHHTTS--
---HHHHHHTHHHHHTTS--
---HHHHHHTHHHHHHHH--
---HHHHHHSHHHHHHHH--
---HHHHHTTHHHHHHHT--
---HHHHHTTHHHHHHHT--
---HHHHHHSHHHHHHTT--
---HHHHHHTHHHHHHTT--
---HHHHHHSHHHHHHHH--
---HHHHHTTHHHHHHHH--
---HHHHHHTHHHHHHHH--
---HHHHTTSHHHHHTTT--
---HHHHHTTHHHHHHTS--
---HHHHHHTHHHHHHTT--
---HHHHHTTHHHHHHHT--
---HHHHHHTHHHHHHTT--
---HHHHHHHHHHHHHHS--
---HHHHHHTHHHHHHTT--
---HHHHHTTHHHHHHHT--
---HHHHHTTHHHHHHTT--
---HHHHHHTHHHHHTTS--
---HHHHHHTHHHHHHHH--
---HHHHHHTHHHHHHHH--
---HHHHHHTHHHHHHHH--
---HHHHHHTHHHHHHHH--
---HHHHHHTHHHHHHTS--
---HHHHGGGHHHHHHHT--
---HHHHHHTHHHHHHTS--
---HHHHHHHHHHHHHHS--
---HHHHHHTHHHHHHHT--
---HHHHHHTTTHHHHTT--
---HHHHHHTHHHHHHHH--
---HHHHHHTHHHHHHHH--
---HHHHHTTHHHHHHTT--
---HHHHHHTHHHHHHTT--
---HHHHHHTHHHHHTTT--
---HHHHHHTHHHHHHHT--
---HHHHTTSHHHHHHHT--
---HHHHHHSHHHHHHHS--
---HHHHHSSHHHHHHHS--
---HHHHHTSHHHHHHHT--
---HHHHHTTHHHHHHT---
---HHHHHHTHHHHHHHT--
---HHHHHTTHHHHHHTS--
---HHHHHTSHHHHHHTT--
---HHHHTTSHHHHHHTT--
---HHHHHHSHHHHHHTT--
---HHHHHTTHHHHHHHH--
---HHHHHHTHHHHHHHS--
---HHHHHTSHHHHHHHH--
---HHHHHHTHHHHHHHH--
--SHHHHHHHHHHHHHTT--
--SHHHHHHTHHHHHHHH--
--SHHHHHHTHHHHHHHT--
---HHHHHHSHHHHHHTS--
---HHHHHHSHHHHHHTT--
--SHHHHHHTTTHHHHTT--
---HHHHHHHHHHHHHHS--
---HHHHHHHHHHHHHTT--
--SHHHHHHHHHHHHHHT--
---HHHHTTTHHHHHHHH--
--SHHHHHHHHHHHHHHH--
--SHHHHTTTHHHHHHHH--
--SHHHHTTSHHHHHHHH--
---HHHHHHHHHHHHHHTT-
---HHHHHHTHHHHHHHHH-
---HHHHHHTHHHHHHHTT-
---HHHHHHTHHHHHHHHT-
---HHHHHHTHHHHHHHTT-
---HHHHHTTHHHHHHHHH-
---HHHHHHTHHHHHHHHT-
---HHHHHHTHHHHHHTT--
---HHHHHHTHHHHHHHHH-
---HHHHHHSHHHHHHHHH-
---HHHHHHSHHHHHHHHH-
---HHHHHHTHHHHHHHHH-
---HHHHHTTHHHHHHHHH-
---HHHHHHTHHHHHHHTT-
---HHHHHHTHHHHHHHH--
---HHHHHHTHHHHHHHTT-
---HHHHHHTHHHHHHHHT-
---HHHHHTTHHHHHHHHT-
---HHHHTTTHHHHHHHHH-
---HHHHTTSHHHHHHHS--
---HHHHTT-HHHHHHHHT-
---HHHHTTTHHHHHHHHH-
---HHHHTTTHHHHHHHHT-
---HHHHTT-HHHHHHHH--
---HHHHTT-HHHHHHHHT-
---HHHHHT-HHHHHHHHT-
---HHHHTT-HHHHHHHTT-
---TTTTTT-HHHHHHHTT-
---HHHHTT-HHHHHHHTT-
--SHHHHTTSHHHHHHHHH-
---HHHHTT-HHHHHHHHH-
---HHHHTT-HHHHHHHHH-
---HHHHTT-HHHHHHHTT-
--SHHHHTT-HHHHHHHH--
---HHHHTT-HHHHHHHHH-
--SHHHHTT-HHHHHHHTT-
---TTGGGT-HHHHHHHTT-
--THHHHTTTHHHHHHHHH-
--SHHHHTT-HHHHHHHHT-
--SHHHHTT-HHHHHHHH--
---HHHHTT-HHHHHHHT--
--SHHHHTT-HHHHHHHHT-
---TTGGGT-HHHHHHHH--
---TTGGGT-HHHHHHHTT-
---TTGGGT-HHHHHHHHT-
---HHHHTT-HHHHHHHTT-
---TTTTTT-HHHHHHTTT-
--STTHHHH-HHHHHHHHT-
---HHHHTT-HHHHHHHTT-
---HHHHTT-HHHHHHHHT-
---HHHHTT-HHHHHHHHT-
---TTGGGT-HHHHHHHTT-
---HHHHTT-HHHHHHHTT-
---HHHHTT-HHHHHHHTT-
--SHHHHTT-HHHHHHHHH-
---TTHHHH-HHHHHHHHH-
---TTTTTT-HHHHHHHHH-
---HHHHTT-HHHHHHHHH-
---TTHHHH-HHHHHHHHH-
---TTGGGT-HHHHHHHHH-
---HHHHTT-HHHHHHHHH-
---HHHHTT-HHHHHHHHH-
---TTTTTT-HHHHHHHHH-
---HHHHTT-HHHHHHHTT-
---TTTTTT-HHHHHHHHH-
---HHHHTT-HHHHHHTTT-
---TTGGGT-HHHHHHHHH-
---TTGGGT-HHHHHHHHH-
---TTHHHH-HHHHHHHTT-
---TTGGGT-HHHHHHHTT-
---HHHHTT-HHHHHHHHH-
---TTGGGT-HHHHHHHTT-
---TTGGGT-HHHHHHHHH-
--THHHHHH-HHHHHHHHH-
---HHHHTT-HHHHHHHHH-
---HHHHTT-HHHHHHHTT-
---HHHHTT-HHHHHHHHT-
---HHHHTT-HHHHHHHHT-
---HHHHTT-HHHHHHHHH-
---HHHHTT-HHHHHHHTT-
---HHHHTT-HHHHHHHTT-
---HHHHTTSHHHHHHHHH-
---HHHHTTTHHHHHHHHH-
---HHHHTTTHHHHHHHHH-
---HHHHTT-HHHHHHTT--
---HHHHTT-HHHHHHHH--
---SGGGGGTHHHHHHTT--
---TTTTTT-HHHHHHHHH-
---HHHHTT-HHHHHHHHT-
--SHHHHTT-HHHHHHHHT-
---HHHHTT-HHHHHHHH--
---HHHHTT-HHHHHHHHT-
--SHHHHTT-HHHHHHHH--
---HHHHTT-HHHHHHHH--
---HHHHTT-HHHHHHTT--
---HHHHTT-HHHHHHHH--
---HHHHTT-HHHHHHHH--
---HHHHTT-HHHHHHHT--
---HHHHTT-HHHHHHHH--
---HHHHTT-HHHHHHHH--
---HHHHTT-HHHHHHHH--
---HHHHTT-HHHHHHHT--
---HHHHTT-HHHHHHHH--
---HHHHTT-HHHHHHHH--
---TTGGGT-HHHHHHHH--
---HHHHTT-HHHHHHHH--
---HHHHTT-HHHHHHHH--
---HHHHTT-HHHHHHHT--
---HHHHTT-HHHHHHHH--
---TTGGGGTHHHHHHHHT-
---TTTTTT-HHHHHHHT--
---SGGGTT-HHHHHHHT--
---HHHHGGGHHHHHHHT--
---TTTGGGGHHHHHHTT--
---TTTGGGGHHHHHHHHT-
---GGGGGGGHHHHHHHTT-
---TTGGGGTHHHHHHHTT-
---HHHHHTTHHHHHHHTT-
---HHHHHHTHHHHHHHTT-
---HHHHHHSHHHHHHHTT-
---HHHHHHSHHHHGGGGG-
---HHHHHTTTTTGGGGGG-
---HHHHHTSTTTTHHHHT-
---HHHHHTTTTTTHHHHT-
---HHHHHTSTTTTHHHHT-
---TTHHHHTHHHHHHHHT-
---HHHHHHSTTTTGGGGG-
---HHHHHHTTTTTTGGGT-
---HHHHHTTTTTTGGGGT-
--STTHHHHTTTTTGGGGT-
--SHHHHTT-TTTTHHHHH-
--SHHHHHTTHHHHHHHHT-
---HHHHHHTTTTHHHHHH-
--SHHHHHHTHHHHHHHHH-
---HHHHHTTHHHHHHHHH-
--SHHHHHHSHHHHHHHHT-
--SHHHHHHSHHHHHHHTT-
---HHHHHHTHHHHHHHHT-
---HHHHHTTHHHHHHHHT-
---HHHHHTTHHHHHHHTT-
--SHHHHHTSHHHHHHHHT-
--SHHHHHTTHHHHHHHHH-
--SHHHHHHTHHHHHHHHT-
---HHHHHTSHHHHHHHTT-
---HHHHTT-HHHHHHHHH-
---HHHHHHSHHHHHHHHT-
---HHHHHHSHHHHHHHHH-
---HHHHHHTHHHHHHHHH-
---HHHHHHTHHHHHHHHH-
---HHHHHTTHHHHHHHTT-
---HHHHHTTHHHHHHHT--
---HHHHTT-HHHHHHHHH-
---HHHHHHTHHHHHHHHH-
---HHHHHHTHHHHHHTTT-
---HHHHTTSHHHHHHTTT-
---HHHHHT-HHHHHGGGT-
---HHHHHHTHHHHHGGGT-
---HHHHHTTTTHHHHTTT-
---HHHHHTSHHHHHHHTT-
--SHHHHHHTHHHHHHHTT-
---HHHHHTTHHHHHHTTT-
--SHHHHTTSGGGGTSTTT-
--SHHHHHTSHHHHTTGGG-
---HHHHHHTHHHHHSTTT-
---HHHHHTTHHHHTTTTT-
--SHHHHHHTHHHHHSTTT-
---HHHHHHTHHHHHTTTT-
---HHHHHH-HHHHHHTTT-
---HHHHHTTHHHHTTTTT-
--SHHHHHHTHHHHHTTTT-
--SHHHHHTTHHHHTTSS--
--SHHHHHHTHHHHTTTTT-
---HHHHHTTHHHHTTTTT-
---HHHHHHSHHHHH-TTT-
---HHHHHTTHHHHHHTTT-
--SHHHHHTTHHHHTTTTT-
--SHHHHTT-HHHHTTTTT-
--SHHHHTTSHHHHT-TTT-
---HHHHHHTHHHHHTGGG-
---HHHHHHTHHHHTTTTT-
--STTHHHHTHHHHTTTTT-
---HHHHHHTHHHHT-GGG-
---HHHHHHHHHHHH-TTT-
---HHHHHHTHHHHTTTTT-
---HHHHHHTHHHHHSTTT-
---HHHHHHHHHHHTTGGG-
---HHHHHHTHHHHTTSS--
---HHHHHH-TTHHHHTTT-
---HHHHHTTHHHHTTSTT-
---HHHHHTTHHHHTTTTT-
--SHHHHHTTHHHHHTTTT-
---HHHHHTTHHHHTTTTT-
---HHHHHHTHHHHHHTTT-
---HHHHHTTHHHHTTTTT-
--SHHHHHHTHHHHHSTTT-
---HHHHHTTHHHHTTTTT-
--SHHHHHHSHHHHHTGGG-
---HHHHHTTHHHHTTTTT-
---HHHHHTTHHHHHTTTT-
---HHHHHTTHHHHHHTTT-
---HHHHHHTHHHHHTTTT-
--SHHHHHTTHHHHTTTTT-
--SHHHHHHTTTTTTSTTT-
--SHHHHHHTHHHHHTTTT-
--SSHHHHTTHHHHTTTTT-
----HHHHHHTTTTT-STT-
----HHHHHTHHHHT-TTT-
---HHHHHHHHHHHTTTTT-
--SSHHHHHHHHHHHHTTT-
----HHHHHTHHHHTTTTT-
----HHHHTTTTGGG-TTT-
----HHHHHTHHHHTTTTT-
--SSHHHHTTHHHHTTTTT-
---SHHHHHTHHHHTTTTT-
--S-HHHHTTHHHHTTTTT-
---STTGGG-HHHHTTTTT-
--SSHHHHHTTTGGG-TTT-
--SSHHHHHHHHHHT-TTT-
---SHHHHTTHHHHT-TTT-
----HHHHHTHHHHHSTTT-
----HHHHHTTTGGGSTTT-
----HHHHTTHHHHHTTTT-
----HHHHTTHHHHHTGGG-
----HHHHHTHHHHHHTTT-
----HHHHHTHHHHHTTTT-
----HHHHTTTTTGGGSS--
--TTHHHHTTTTGGGGGGG-
--STTTHHHHTTGGGGGGG-
--TTTTTTTTHHHHHTTTT-
--TTHHHHTTHHHHTTGGG-
--TTHHHHH-TTTTTTTTT-
--TTHHHHTTTTTTTSTTT-
--TTHHHHHHHHHHHHTTT-
--TTHHHHHHHHHHTSGGG-
--TTHHHHTTHHHHTTTT--
--TTHHHHHTTTHHHHHTT-
--S-HHHHTTHHHHHHHHT-
--TTHHHHHTHHHHHHHH--
--TTHHHHHTHHHHHHHH--
--TTHHHHTSHHHHHHHH--
--TTHHHHTTHHHHHHHH--
--TTHHHHTTHHHHHHHH--
--TTTTTTTTHHHHHHTT--
--TTTTGGGSHHHHHHTT--
--TTTTTTTSHHHHHHHH--
--TTSGGGSSHHHHHHHH--
--TTHHHHH-HHHHHHHT--
--TTHHHHHSHHHHHHHH--
--TTTTGGGTHHHHHHHT--
--TTHHHHHHHHHHHHTS--
--TTHHHHHSHHHHHHHT--
--TTHHHHT-HHHHHHTT--
--GGGTTTTSHHHHHHHT--
--TTHHHHTSHHHHHHTT--
--TTHHHHHTTTHHHHHH--
--S-HHHHHSHHHHHHHT--
--TTHHHHTTHHHHHHHT--
--TTHHHHHTHHHHHHHH--
--TTHHHHHTHHHHHHHH--
--TTHHHHHTHHHHHHHT--
--TTHHHHHTHHHHHHHT--
--TTHHHHTTHHHHHHHH--
--TTHHHHHTHHHHHHHH--
--TTHHHHHSHHHHHHHS--
--TTHHHHTTHHHHHHHS--
--TTTTTTTSHHHHHHHT--
--TTHHHHHTHHHHHHHH--
--TTHHHHHTHHHHHHTT--
--TTHHHHHHHHHHHHHH--
--STHHHHTTHHHHHHHH--
--STHHHHHTHHHHHHHH--
--SHHHHHHTHHHHHHHT--
--SSHHHHHHHHHHHHTT--
--SSHHHHTTHHHHHHHH--
--HHHHHHHHHHHHHHHH--
--SHHHHHHHHHHHHHHS--
--HHHHHHHTHHHHHHHT--
--HHHHHHHSHHHHHHHH--
--SHHHHHHTHHHHHHHH--
--SHHHHHHTHHHHHHTT--
--SHHHHHHTHHHHHHHT--
--SHHHHHHTHHHHHHTT--
---HHHHHHTHHHHHHTT--
---HHHHHHSHHHHHHHH--
---HHHHHHTHHHHHHTT--
--SHHHHHHHHHHHHTTS--
---HHHHHHTHHHHHHHH--
---HHHHHTTHHHHHHHH--
---GGGGTTSHHHHHHHH--
--SSHHHHHTHHHHHHTT--
---SHHHHTTHHHHHHH---
---HHHHHHTHHHHHHHT--
---HHHHHTTHHHHHHHT--
---HHHHHTTHHHHHHHH--
---SHHHHTTHHHHHHHT--
---HHHHHTTHHHHTTTS--
--STHHHHHHHHHHHHHS--
--SHHHHHHHHHHHTTT---
---THHHHHHHHHHHHTS--
---THHHHHHHHHHHHHT--
--STHHHHHHHHHHHHTT--
---THHHHHHHHHHHHHT--
--SSHHHHHHHHHHHHTT--
--SSHHHHHHHHHHHHTT--
--SHHHHHHHHHHHHHTT--
---HHHHHHHHHHHHHTT--
---THHHHHHHHHHHHHT--
---THHHHHHHHHHHHHH--
---THHHHHHHHHHHHHS--
---THHHHHHHHHHHTTS--
---THHHHHHHHHHHHTT--
---HHHHHHHHHHHHHHT--
--STHHHHHHHHHHHHHH--
--STHHHHHHHHHHHHTS--
--STHHHHHHHHHHHHHT--
--SHHHHHHHHHHHHHHTT-
--STHHHHHHHHHHHHHT--
--SHHHHHHHHHHHHHHTT-
---THHHHHHHHHHHHHTT-
--SGGGHHHHHHHHHHHTT-
--SHHHHHHHHHHHHHHTT-
---THHHHHHHHHHHHHTT-
--STHHHHHHHHHHHHHT--
--STHHHHHHHHHHHHHT--
--STTHHHHHHHHHHHTS--
---TTHHHHHHHHHHHTT--
---THHHHHHHHHHHHTT--
---HHHHHHHHHHHHHHHT-
---HHHHHHHHHHHHHHTT-
---HHHHHHHHHHHHHHH--
---HHHHHHHHHHHHHHHT-
---HHHHHHHHHHHHHHHH-
---HHHHHHHHHHHHHHTT-
---HHHHHHHHHHHHHHHH-
---HHHHHHHHHHHHHHH--
---HHHHHHHHHHHHHHHH-
---HHHHHHHHHHHHHHHH-
---HHHHHHHHHHHHHHHT-
---HHHHHHHHHHHHHHHT-
---HHHHHHHHHHHHHHTT-
---HHHHHHHHHHHHHHHH-
---HHHHHHHHHHHHHHHT-
---HHHHHHHHHHHHHHT--
--SHHHHHHHHHHHHHHHT-
---HHHHHHHHHHHHHHTT-
---HHHHHHHHHHHHHHHT-
--SHHHHHHHHHHHHHHHH-
--SHHHHHHHHHHHHHHHT-
--SHHHHHHHHHHHHHHH--
--SHHHHHHHHHHHHHHH--
--SHHHHHHHHHHHHHHHT-
--SHHHHHHHHHHHHHHHT-
--SHHHHHHHHHHHHHHHT-
---HHHHHHHHHHHHHHHT-
--SHHHHHHHHHHHHHHH--
---HHHHHHHHHHHHHHTT-
---HHHHHHHHHHHHHHH--
--SHHHHHHHHHHHHHHT--
---HHHHHHHHHHHHHHH--
---HHHHHHHHHHHHHHH--
--SHHHHHHHHHHHHHHH--
--SHHHHHHHHHHHHHHH--
---TTHHHHHHHHHHHTT--
--SHHHHHHHHHHHHHHH--
---HHHHHHHHHHHHHHH--
---HHHHHHHHHHHHHHT--
---HHHHHHHHHHHHHHT--
--SHHHHHHHHHHHHHHS--
---HHHHHHHHHHHHHHH--
---HHHHHHHHHHHHHHH--
---HHHHHHHHHHHHHTT--
---HHHHHHHHHHHHHHH--
---HHHHHHHHHHHHHTT--
---HHHHHHHHHHHHHHH--
---HHHHHHHHHHHHHTT--
---HHHHHHHHHHHHHHH--
---HHHHHHHHHHHHHHH--
---HHHHHHHHHHHHHHH--
--SHHHHHHHHHHHHHHH--
--SHHHHHHHHHHHHHHHT-
--SHHHHHHHHHHHHHHHT-
--SHHHHHHHHHHHHHHHT-
---HHHHHHHHHHHHHHHT-
---HHHHHHHHHHHHHHTT-
--SHHHHHHHHHHHHHHHT-
---HHHHHHHHHHHHHHT--
---HHHHHHHHHHHHHTT--
---HHHHHHHHHHHHHTT--
--SHHHHHHHHHHHHHHHH-
--SHHHHHHHHHHHHHHTT-
--SHHHHHHHHHHHHHHTT-
--SHHHHHHHHHHHHHTTT-
---HHHHHHHHHHHHHHHH-
--SHHHHHHHHHHHHHHHH-
--SHHHHHHHHHHHHHTTT-
--SHHHHHHHHHHHHHHHH-
---HHHHHHHHHHHHHHTT-
--SHHHHHHHHHHHHHHHH-
--SHHHHHHHHHHHHHHHH-
---TTHHHHHHHHHHHHHT-
---HHHHHHHHHHHHHHHT-
---HHHHHHHHHHHHHHHT-
---HHHHHHHHHHHHHHHH-
--SHHHHHHHHHHHHHHHT-
---HHHHHHHHHHHHHHHT-
---HHHHHHHHHHHHHTTT-
---HHHHHHHHHHHHHHTT-
--SHHHHHHHHHHHHHHHH-
---HHHHHHHHHHHHHHHH-
---HHHHHHHHHHHHHHHH-
--SHHHHHHHHHHHHHHHH-
---HHHHHHHHHHHHHHTT-
--SHHHHHHHHHHHHHHTT-
--SHHHHHHHHHHHHHHHH-
--SHHHHHHHHHHHHHTT--
---HHHHHHHHHHHHHHTT-
---HHHHHHHHHHHHHHTT-
--SHHHHHHHHHHHHHHH--
---HHHHHHHHHHHHHHH--
---HHHHHHHHHHHHHHH--
---HHHHHHHHHHHHHHH--
---HHHHHHHHHHHHHTT--
---HHHHHHHHHHHHHHHT-
--SHHHHHHHHHHHHHHT--
--SHHHHHHHHHHHHHHHH-
--SHHHHHHHHHHHHHHHT-
---HHHHHHHHHHHHHHHT-
--SHHHHHHHHHHHHHHHT-
--SHHHHHHHHHHHHHHT--
---HHHHHHHHHHHHHHS--
--SHHHHHHHHHHHHHHH--
--SHHHHHHHHHHHHHHT--
--SHHHHHHHHHHHHHHS--
---HHHHHHHHHHHHHHH--
---HHHHHHHHHHHHHTT--
---HHHHHHHHHHHHHHT--
--SHHHHHHHHHHHHHHT--
--SHHHHHHHHHHHHHHS--
---HHHHHHHHHHHHHHH--
---HHHHHHHHHHHHHTT--
---HHHHHHHHHHHHHHH--
--SHHHHHHHHHHHHHHT--
---HHHHHHHHHHHHHHH--
--SHHHHHHHHHHHHHHT--
---HHHHHHHHHHHHHHH--
--SHHHHHHHHHHHHHHH--
--SHHHHHHHHHHHHHTT--
--SHHHHHHHHHHHHTTT--
--SHHHHHHHHHHHHHHH--
---HHHHHHHHHHHHHHH--
---HHHHHHHHHHHHHHH--
--SHHHHHHHHHHHHHHH--
--SHHHHHHHHHHHHHTT--
--SHHHHHHHHHHHHHHT--
--SHHHHHHHHHHHHHTT--
---HHHHHHHHHHHHHHS--
---HHHHHHHHHHHHHHT--
---HHHHHHHHHHHHTTS--
---HHHHHHHHHHHHHTT--
---HHHHHHHHHHHHHTT--
---HHHHHHHHHHHHHTT--
---HHHHHHHHHHHHHHH--
---HHHHHHHHHHHHHHH--
--SHHHHHHHHHHHHHHT--
--SHHHHHHHHHHHHHHH--
--SHHHHHHHHHHHHHHT--
--SHHHHHHHHHHHHHHT--
--SHHHHHHHHHHHHHHH--
---TTHHHHHHHHHHHHT--
---HHHHHHHHHHHHHT---
---HHHHHHHHHHHHHHT--
---HHHHHHHHHHHHHHT--
---HHHHHHHHHHHHHHH--
--SHHHHHHHHHHHHHHH--
--SHHHHHHHHHHHHHHT--
--SHHHHHHHHHHHHHHH--
--SHHHHHHHHHHHHHHT--
--SHHHHHHHHHHHHHHS--
--SHHHHHHHHHHHHHHT--
--SHHHHHHHHHHHHHHH--
--SHHHHHHHHHHHHHTT--
---HHHHHHHHHHHHHTT--
---HHHHHHHHHHHHHHT--
---HHHHHHHHHHHHHTT--
--SHHHHHHHHHHHHHHH--
--SHHHHHHHHHHHHHHT--
--SHHHHHHHHHHHHGGG--
---HHHHHHHHHHHHHHT--
---HHHHHHHHHHHHHHT--
--SHHHHHHHHHHHHHHT--
---HHHHHHHHHHHHHHT--
---HHHHHHHHHHHHHHS--
--SHHHHHHHHHHHHHTT--
---HHHHHHHHHHHHHHT--
---HHHHHHHHHHHHHTT--
---HHHHHHHHHHHHHTT--
--SHHHHHHHHHHHTTTT--
---HHHHHHHHHHHHTSS--
--SHHHHHHHHHHHHTTT--
---HHHHHHHHHHTTGGG--
---HHHHHHHHHHHTTTT--
---HHHHHHHHHHHTTTT--
---HHHHHHHHHHHTTTT--
---HHHHHHHHHHHTTTT--
---HHHHHHHHHHHHTTT--
--SHHHHHHHHHHHHTSS--
---HHHHHHHHHHHTTSS--
---HHHHHHHHHHHTTTT--
---HHHHHHHHHHHTTTT--
---HHHHHHHHHHHHTSS--
--SHHHHHHHHHHHTTTT--
---HHHHHHHHHHTTTTT--
---HHHHHHHHHHHHHTT--
---HHHHHHHHHHHTTTT--
--SHHHHHHHHHHHTTTT--
--HHHHHHHHHHHHHSTT--
--HHHHHHHHHHHHTTTT--
---HHHHHHHHHHHHTSS--
--SHHHHHHHHHHHTTSS--
---HHHHHHHHHHHTTSS--
---HHHHHHHHHHHHHSS--
---HHHHHHHHHHHTTSS--
---HHHHHHHHHHHTTTT--
---HHHHHHHHHHHHTTT--
---HHHHHHHHHHHTTTT--
---HHHHHHHHHHHTTSS--
---HHHHHHHHHHHTSTT--
---HHHHHHHHHHHTTTT--
---HHHHHHHHHHHHTTT--
---HHHHHHHHHHHHTTTT-
---HHHHHHHHHHHHGGG--
---HHHHHHHHHHHHGGG--
---HHHHHHHHHHHHGGGG-
---HHHHHHHHHHHHGGGT-
---HHHHHHHHHHHTTTTT-
---HHHHHHHHHHHHTTTT-
---HHHHHHHHHHHHSTTT-
---HHHHHHHHHHHHHTTT-
---HHHHHHHHHHHHHTTT-
---HHHHHHHHHHHHTSTT-
---HHHHHHHHHHHHTTTT-
---HHHHHHHHHHHTTTTT-
---HHHHHHHHHHHHHTTT-
---HHHHHHHHHHHTTTTT-
---HHHHHHHHHHHHGGGG-
---HHHHHHHHHHHHHTTT-
---HHHHHHHHHHHHSTTT-
---HHHHHHHHHHHTTTTT-
---HHHHHHHHHHHTTTTT-
---HHHHHHHHHHHHHTTT-
---HHHHHHHHHHHHHHTT-
---HHHHHHHHHHHHHTT--
---HHHHHHHHHHHTTTTT-
---HHHHHHHHHHHHHHTT-
---HHHHHHHHHHHHTTTT-
---HHHHHHHHHHHTTTTT-
---HHHHHHHHHHHTTTTT-
---HHHHHHHHHHHTTTTT-
---HHHHHHHHHHHTTTTT-
---HHHHHHHHHHHTTTTT-
---HHHHHHHHHHHHTTTT-
---HHHHHHHHHHHHTTTT-
---HHHHHHHHHHHTTTTT-
---HHHHHHHHHHHTTTT--
---HHHHHHHHHHHT-TT--
---HHHHHHHHHHHTSGGG-
---HHHHHHHHHHHTTTTT-
---HHHHHHHHHHHTTSS--
---HHHHHHHHHHHTTTT--
---HHHHHHHHHHHTTTT--
---HHHHHHHHHHHTTTTT-
---HHHHHHHHHHHTT-TT-
---HHHHHHHHHHHTTTTT-
---HHHHHHHHHHHTTTTT-
---HHHHHHHHHHHTT-TT-
---HHHHHHHHHHHTT-TT-
---HHHHHHHHHHHTT-S--
---HHHHHHHHHHHTT-S--
---HHHHHHHHHHHTT-TT-
---HHHHHHHHHHHTT-TT-
---HHHHHHHHHHHTT-TT-
---HHHHHHHHHHHTT-S--
---HHHHHHHHHHHHHHTT-
---HHHHHHHHHHGGGTS--
---HHHHHHHHHGGGGTTT-
---HHHHHHHHHHGGG-S--
---HHHHHHHHHHGGGTTT-
---HHHHHHHHHHHTTTTT-
---HHHHHHHHHHHTTTTT-
---HHHHHHHHHHGGG-S--
---HHHHHHHHHHGGG-S--
---HHHHHHHHHHHTT-TT-
---HHHHHHHHHHHTTSS--
---HHHHHHHHHHHHTTTT-
---HHHHHHHHHHHHHHTT-
---HHHHHHHHHHHHHHTT-
---HHHHHHHHHHHHHHHH-
---HHHHHHHHHHHHHHTT-
---HHHHHHHHHHHHHHTT-
---HHHHHHHHHHHHHHHT-
---HHHHHHHHHHHHHHTT-
---HHHHHHHHHHHHHHTT-
---HHHHHHHHHHHHHHTT-
---HHHHHHHHHHHHHHHH-
---HHHHHHHHHHHHHHTT-
---HHHHHHHHHHHHHHTT-
---HHHHHHHHHHHHHHTT-
---HHHHHHHHHHHHHHHT-
---HHHHHHHHHHHHHHHH-
---HHHHHHHHHHHHHHT--
---HHHHHHHHHHHHHHHH-
---HHHHHHHHHHHHHHTT-
---HHHHHHHHHHHHHHTT-
---HHHHHHHHHHHHHHH--
---HHHHHHHHHHHHHHH--
---HHHHHHHHHHHHHHHH-
---HHHHHHHHHHHHHHTT-
---HHHHHHHHHHHHHHHT-
---HHHHHHHHHHHHHTT--
---HHHHHHHHHHHHHTTT-
---HHHHHHHHHHHHHHHH-
---HHHHHHHHHHHHHHTT-
---HHHHHHHHHHHHHHHH-
---HHHHHHHHHHHHHTT--
---HHHHHHHHHHHHHHTT-
---HHHHHHHHHHHHHHTT-
---HHHHHHHHHHHHHHHT-
--SHHHHHHHHHHHHHHHH-
---HHHHHHHHHHHHHTTT-
---HHHHHHHHHHHHHTTT-
---HHHHHHHHHHHHHTTT-
---HHHHHHHHHHHHHHHH-
---HHHHHHHHHHHHHHHH-
---HHHHHHHHHHHHHHTT-
---HHHHHHHHHHHHHHHT-
---HHHHHHHHHHHHHHHT-
--SHHHHHHHHHHHHHHTT-
---HHHHHHHHHHHHHHHH-
---HHHHHHHHHHHHHHTT-
---HHHHHHHHHHHHHHHH-
---HHHHHHHHHHHHHHTT-
---HHHHHHHHHHHHHHTT-
--SHHHHHHHHHHHHHHHT-
--SHHHHHHHHHHHHHHHH-
--SHHHHHHHHHHHHHHHH-
---HHHHHHHHHHHHHHHH-
--SHHHHHHHHHHHHHHTT-
--SHHHHHHHHHHHHHHHT-
---HHHHHHHHHHHHHHHH-
---HHHHHHHHHHHHHHHH-
--SHHHHHHHHHHHHHTT--
--SHHHHHHHHHHHHHHH--
--THHHHHHHHHHHHHHHH-
--SHHHHHHHHHHHHHHHH-
---HHHHHHHHHHHHHHHH-
---HHHHHHHHHHHHHHHH-
--SHHHHHHHHHHHHHHHH-
---HHHHHHHHHHHHHHHH-
---HHHHHHHHHHHHHHHT-
--SHHHHHHHHHHHHHHHH-
---HHHHHHHHHHHHHHHH-
---HHHHHHHHHHHHHHHH-
---HHHHHHHHHHHHHHHH-
--SHHHHHHHHHHHHHHHH-
---HHHHHHHHHHHHHHHH-
--SHHHHHHHHHHHHHHHT-
--SHHHHHHHHHHHHHHHT-
--SHHHHHHHHHHHHHHTT-
--SHHHHHHHHHHHHHHHT-
---HHHHHHHHHHHHHTT--
---HHHHHHHHHHHHHHHH-
---HHHHHHHHHHHHHHHH-
--SHHHHHHHHHHHHHHTT-
--SHHHHHHHHHHHHHHHH-
--SHHHHHHHHHHHHHHHT-
--HHHHHHHHHHHHHHHHT-
--HHHHHHHHHHHHHHHHT-
--HHHHHHHHHHHHHHHT--
--HHHHHHHHHHHHHHHH--
--HHHHHHHHHHHHHHHHT-
--HHHHHHHHHHHHHHHTT-
--HHHHHHHHHHHHHHHT--
--HHHHHHHHHHHHHHHHT-
--HHHHHHHHHHHHHHHHT-
--HHHHHHHHHHHHHHHHT-
--HHHHHHHHHHHHHHHHT-
--HHHHHHHHHHHHHHHHH-
--HHHHHHHHHHHHHHHTT-
--HHHHHHHHHHHHHHHHH-
--HHHHHHHHHHHHHHHHH-
--HHHHHHHHHHHHHHHHH-
--HHHHHHHHHHHHHHHHH-
--HHHHHHHHHHHHHHHTT-
--HHHHHHHHHHHHHHHHT-
--HHHHHHHHHHHHHHHHH-
--HHHHHHHHHHHHHHHHT-
--HHHHHHHHHHHHHHHTT-
--HHHHHHHHHHHHHHHHH-
--HHHHHHHHHHHHHHHHH-
--HHHHHHHHHHHHHHHHT-
--HHHHHHHHHHHHHHHHH-
--HHHHHHHHHHHHHHHHH-
--HHHHHHHHHHHHHHHHH-
--HHHHHHHHHHHHHHHHT-
--HHHHHHHHHHHHHHHHH-
--HHHHHHHHHHHHHHHHH-
--HHHHHHHHHHHHHHHHH-
--HHHHHHHHHHHHHHHHH-
--HHHHHHHHHHHHHHHHH-
--HHHHHHHHHHHHHTTT--
--HHHHHHHHHHHHHHHH--
--HHHHHHHHHHHHHHTT--
--HHHHHHHHHHHHHHHHT-
--HHHHHHHHHHHHHHHHH-
--HHHHHHHHHHHHHHHHT-
--HHHHHHHHHHHHHHHHH-
--HHHHHHHHHHHHHHTTT-
--HHHHHHHHHHHHHHHHH-
--HHHHHHHHHHHHHHHHH-
--HHHHHHHHHHHHHHHHT-
--HHHHHHHHHHHHHHHHH-
--HHHHHHHHHHHHHHHHT-
--HHHHHHHHHHHHHHHHH-
--HHHHHHHHHHHHHHHHH-
--HHHHHHHHHHHHHHHHT-
--HHHHHHHHHHHHHHHHT-
--HHHHHHHHHHHHHHHHH-
--HHHHHHHHHHHHHHHHH-
--HHHHHHHHHHHHHHHHH-
--HHHHHHHHHHHHHHHHH-
--HHHHHHHHHHHHHHHHH-
--HHHHHHHHHHHHHHHHH-
--HHHHHHHHHHHHHHHHH-
--HHHHHHHHHHHHHHHHT-
--HHHHHHHHHHHHHHHHH-
--HHHHHHHHHHHHHHHHH-
--HHHHHHHHHHHHHHHHH-
--HHHHHHHHHHHHHHHHH-
--HHHHHHHHHHHHHHHH--
--HHHHHHHHHHHHHHHHT-
--HHHHHHHHHHHHHHHHH-
--HHHHHHHHHHHHHHHHH-
--HHHHHHHHHHHHHHHHH-
--HHHHHHHHHHHHHHHHH-
--HHHHHHHHHHHHHHHHH-
--HHHHHHHHHHHHHHHTT-
--HHHHHHHHHHHHHHHTT-
--HHHHHHHHHHHHHHTTT-
--HHHHHHHHHHHHHHHTT-
--HHHHHHHHHHHHHHHHT-
--HHHHHHHHHHHHHHHH--
--HHHHHHHHHHHHHHHHH-
--HHHHHHHHHHHHHHHHH-
--HHHHHHHHHHHHHHHTT-
--HHHHHHHHHHHHHHHTT-
--HHHHHHHHHHHHHHHHH-
--HHHHHHHHHHHHHHHTT-
--HHHHHHHHHHHHHHHHH-
--HHHHHHHHHHHHHHHHH-
--HHHHHHHHHHHHHHHHH-
--HHHHHHHHHHHHHHHTT-
--HHHHHHHHHHHHHHHHT-
--HHHHHHHHHHHHHHHTT-
--HHHHHHHHHHHHHHHHH-
--HHHHHHHHHHHHHHHHH-
--HHHHHHHHHHHHHHHHH-
--HHHHHHHHHHHHHHHHH-
--HHHHHHHHHHHHHHHHH-
--HHHHHHHHHHHHHHHHH-
--HHHHHHHHHHHHHHHHH-
--HHHHHHHHHHHHHHHTT-
--HHHHHHHHHHHHHHHTT-
--HHHHHHHHHHHHHHHHT-
--HHHHHHHHHHHHHHTTT-
--HHHHHHHHHHHHHHHHH-
--HHHHHHHHHHHHHHHTT-
--HHHHHHHHHHHHHHHHH-
--HHHHHHHHHHHHHHHTT-
--HHHHHHHHHHHHHHHHH-
--HHHHHHHHHHHHHHTTT-
--HHHHHHHHHHHHHHHHH-
--HHHHHHHHHHHHHHTTT-
--HHHHHHHHHHHHHHHTT-
--HHHHHHHHHHHHHHHHH-
--HHHHHHHHHHHHHHHH--
--HHHHHHHHHHHHHHHHH-
--HHHHHHHHHHHHHHHHH-
--HHHHHHHHHHHHHHTTT-
--HHHHHHHHHHHHHHHHH-
--HHHHHHHHHHHHHHHHH-
--HHHHHHHHHHHHHHHT--
--HHHHHHHHHHHHHHHHT-
--HHHHHHHHHHHHHHHTT-
--HHHHHHHHHHHHHHTT--
--HHHHHHHHHHHHHHHHT-
--HHHHHHHHHHHHHHHH--
--HHHHHHHHHHHHHHHH--
--HHHHHHHHHHHHHHHHT-
--HHHHHHHHHHHHHHTT--
--HHHHHHHHHHHHHHHHT-
--HHHHHHHHHHHHHHHHH-
--HHHHHHHHHHHHHHHTT-
--HHHHHHHHHHHHHHHHH-
--HHHHHHHHHHHHHHHHH-
--HHHHHHHHHHHHHHHHT-
--HHHHHHHHHHHHHHTTT-
--HHHHHHHHHHHHHHHTT-
--HHHHHHHHHHHHHHHTT-
--HHHHHHHHHHHHHHHHH-
--HHHHHHHHHHHHHHHTT-
--HHHHHHHHHHHHHHHTT-
--HHHHHHHHHHHHHHHHH-
--HHHHHHHHHHHHHHHTT-
--HHHHHHHHHHHHHHHHH-
--HHHHHHHHHHHHHHHTT-
--HHHHHHHHHHHHHHHHH-
--HHHHHHHHHHHHHHHH--
--HHHHHHHHHHHHHHHHT-
--HHHHHHHHHHHHHHHHT-
--HHHHHHHHHHHHHHHHT-
--HHHHHHHHHHHHHHHHH-
--HHHHHHHHHHHHHHHHT-
--HHHHHHHHHHHHHHHHT-
--HHHHHHHHHHHHHHHTT-
--HHHHHHHHHHHHHHHH--
--HHHHHHHHHHHHHHHHH-
--HHHHHHHHHHHHHHHTT-
--HHHHHHHHHHHHHHHHH-
--HHHHHHHHHHHHHHHTT-
--HHHHHHHHHHHHHHHHH-
--HHHHHHHHHHHHHHTTT-
--HHHHHHHHHHHHHHHHH-
--HHHHHHHHHHHHHHHHH-
--HHHHHHHHHHHHHHHHH-
--HHHHHHHHHHHHHHHHH-
--HHHHHHHHHHHHHHHTT-
--HHHHHHHHHHHHHHTTT-
--HHHHHHHHHHHHHHHHH-
--HHHHHHHHHHHHHHHTT-
--HHHHHHHHHHHHHHHHH-
--HHHHHHHHHHHHHHHHH-
--HHHHHHHHHHHHHHHHH-
--HHHHHHHHHHHHHHHHT-
--HHHHHHHHHHHHHHHHH-
--HHHHHHHHHHHHHHHHT-
--HHHHHHHHHHHHHHHHT-
--HHHHHHHHHHHHHHHHH-
--HHHHHHHHHHHHHHHHH-
--HHHHHHHHHHHHHHHS--
--HHHHHHHHHHHHHHTS--
--HHHHHHHHHHHHHHHH--
--HHHHHHHHHHHHHHHHT-
--HHHHHHHHHHHHHHHTT-
--HHHHHHHHHHHHHHHTT-
--HHHHHHHHHHHHHHHTT-
--HHHHHHHHHHHHHHHT--
--HHHHHHHHHHHHHHHHT-
--HHHHHHHHHHHHHHHHT-
--HHHHHHHHHHHHHHHHT-
--HHHHHHHHHHHHHHHH--
--HHHHHHHHHHHHHHHHH-
--HHHHHHHHHHHHHHHH--
--HHHHHHHHHHHHHHHH--
--HHHHHHHHHHHHHHHH--
--THHHHHHHHHHHHHHH--
--HHHHHHHHHHHHHHHT--
--HHHHHHHHHHHHHHHH--
--HHHHHHHHHHHHHHTT--
--SHHHHHHHHHHHHTTT--
--HHHHHHHHHHHHHHHH--
--HHHHHHHHHHHHHHTT--
--HHHHHHHHHHHHHHTT--
--HHHHHHHHHHHHHHHH--
--HHHHHHHHHHHHHHHS--
--HHHHHHHHHHHHHHHT--
--HHHHHHHHHHHHHHHT--
--HHHHHHHHHHHHHHHTT-
--HHHHHHHHHHHHHHHHH-
--HHHHHHHHHHHHHHHHT-
--HHHHHHHHHHHHHHHHH-
--HHHHHHHHHHHHHHHHT-
--HHHHHHHHHHHHHHHHT-
--HHHHHHHHHHHHHHHHH-
--HHHHHHHHHHHHHHHTT-
--HHHHHHHHHHHHHHHHH-
--HHHHHHHHHHHHHHHTT-
--HHHHHHHHHHHHHHHTT-
--HHHHHHHHHHHHHHTT--
--HHHHHHHHHHHHHHHHT-
--HHHHHHHHHHHHHHHHH-
--HHHHHHHHHHHHHHHTT-
--HHHHHHHHHHHHHHHTT-
--HHHHHHHHHHHHHHHHH-
--HHHHHHHHHHHHHHHTT-
--HHHHHHHHHHHHHHHTT-
--HHHHHHHHHHHHHHHHH-
--HHHHHHHHHHHHHHHHH-
--HHHHHHHHHHHHHHHHH-
--HHHHHHHHHHHHHHHHH-
--HHHHHHHHHHHHHHHHH-
--HHHHHHHHHHHHHHHH--
--HHHHHHHHHHHHHHHHH-
--HHHHHHHHHHHHHHHTT-
--HHHHHHHHHHHHHHHHT-
--HHHHHHHHHHHHHHHTT-
--HHHHHHHHHHHHHHHTT-
--HHHHHHHHHHHHHHHTT-
--HHHHHHHHHHHHHHHHH-
--HHHHHHHHHHHHHHHHH-
--HHHHHHHHHHHHHHHHH-
--HHHHHHHHHHHHHHHHH-
--HHHHHHHHHHHHHHHHH-
--HHHHHHHHHHHHHHHTT-
--HHHHHHHHHHHHHHTTT-
--HHHHHHHHHHHHHHHTT-
--HHHHHHHHHHHHHHHTT-
--HHHHHHHHHHHHHHHHH-
--HHHHHHHHHHHHHHHTT-
--HHHHHHHHHHHHHHHHH-
--HHHHHHHHHHHHHHHHH-
--HHHHHHHHHHHHHHHHH-
--HHHHHHHHHHHHHHHHH-
--HHHHHHHHHHHHHHHHH-
--HHHHHHHHHHHHHHHH--
--HHHHHHHHHHHHHHHHH-
--HHHHHHHHHHHHHHHTT-
--HHHHHHHHHHHHHHHHH-
--HHHHHHHHHHHHHHHHH-
--HHHHHHHHHHHHHHHH--
--HHHHHHHHHHHHHHHTT-
--HHHHHHHHHHHHHHHHT-
--HHHHHHHHHHHHHHHHH-
--HHHHHHHHHHHHHTTTT-
--HHHHHHHHHHHHHHHTT-
--HHHHHHHHHHHHHHHH--
--HHHHHHHHHHHHHHHHT-
--HHHHHHHHHHHHHHHHH-
--HHHHHHHHHHHHHHHHH-
--HHHHHHHHHHHHHHHTT-
--HHHHHHHHHHHHHHHHH-
--HHHHHHHHHHHHHHHHH-
--HHHHHHHHHHHHHHHHH-
--HHHHHHHHHHHHHHHHH-
--HHHHHHHHHHHHHHTTT-
--HHHHHHHHHHHHHHTTT-
--HHHHHHHHHHHHHHHHH-
--HHHHHHHHHHHHHHHHH-
--HHHHHHHHHHHHHHHTT-
--HHHHHHHHHHHHHHTTT-
--HHHHHHHHHHHHHHTTT-
--HHHHHHHHHHHHHHHTT-
--HHHHHHHHHHHHHHTTT-
--HHHHHHHHHHHHHHTTT-
--HHHHHHHHHHHHHHTTT-
--HHHHHHHHHHHHHHHTT-
--HHHHHHHHHHHHHHHHH-
--HHHHHHHHHHHHHHTTT-
--HHHHHHHHHHHHHHHTT-
--HHHHHHHHHHHHHHHT--
--HHHHHHHHHHHHHHHH--
--HHHHHHHHHHHHHHHHT-
--HHHHHHHHHHHHHHHTT-
--HHHHHHHHHHHHHHHTT-
--HHHHHHHHHHHHHHHTT-
--HHHHHHHHHHHHHHHHH-
--THHHHHHHHHHHHHHHH-
--HHHHHHHHHHHHHHHHH-
--HHHHHHHHHHHHHHHHH-
--THHHHHHHHHHHHHHTT-
--HHHHHHHHHHHHHHTTT-
--HHHHHHHHHHHHHHHTT-
--HHHHHHHHHHHHHHHTT-
--HHHHHHHHHHHHHHTTT-
--HHHHHHHHHHHHHHHHH-
--HHHHHHHHHHHHHHHHT-
--HHHHHHHHHHHHHHHHH-
--HHHHHHHHHHHHHHHHT-
--HHHHHHHHHHHHHHHHT-
--HHHHHHHHHHHHHHHHH-
--HHHHHHHHHHHHHHHHH-
--HHHHHHHHHHHHHHHHH-
--HHHHHHHHHHHHHHHHH-
--HHHHHHHHHHHHHHHHH-
--HHHHHHHHHHHHHHHHH-
--HHHHHHHHHHHHHHHHH-
--HHHHHHHHHHHHHHHTT-
--HHHHHHHHHHHHHHHTT-
--HHHHHHHHHHHHHHHH--
--HHHHHHHHHHHHHHHH--
--HHHHHHHHHHHHHHTT--
--HHHHHHHHHHHHHHHH--
--HHHHHHHHHHHHHHHH--
--HHHHHHHHHHHHHHTT--
--HHHHHHHHHHHHHHTT--
--HHHHHHHHHHHHHHHH--
--HHHHHHHHHHHHHHHT--
--HHHHHHHHHHHHHHTT--
--HHHHHHHHHHHHHHHH--
--HHHHHHHHHHHHHHHH--
--HHHHHHHHHHHHHHHH--
--HHHHHHHHHHHHHHHH--
--HHHHHHHHHHHHHHHH--
--HHHHHHHHHHHHHHHS--
--HHHHHHHHHHHHHHHH--
--HHHHHHHHHHHHHHHT--
--HHHHHHHHHHHHHHHT--
--HHHHHHHHHHHHHHHH--
--HHHHHHHHHHHHHHTS--
--HHHHHHHHHHHHHHHH--
--HHHHHHHHHHHHHHHH--
--HHHHHHHHHHHHHHTT--
--HHHHHHHHHHHHHHHH--
--HHHHHHHHHHHHHHHH--
--HHHHHHHHHHHHHHHH--
--HHHHHHHHHHHHHHHH--
--HHHHHHHHHHHHHHHH--
--HHHHHHHHHHHHHHHH--
--HHHHHHHHHHHHHHTT--
--HHHHHHHHHHHHHTTT--
--HHHHHHHHHHHHHHTT--
--HHHHHHHHHHHHHHTT--
--HHHHHHHHHHHHHHHH--
--HHHHHHHHHHHHHHHH--
--HHHHHHHHHHHHHHHH--
--TTHHHHHHHHHHHHTT--
--HHHHHHHHHHHHHHTT--
--HHHHHHHHHHHHHHHH--
--HHHHHHHHHHHHHHHT--
--HHHHHHHHHHHHHHTT--
--HHHHHHHHHHHHHHHT--
--HHHHHHHHHHHHHHTT--
--HHHHHHHHHHHHHHHH--
--HHHHHHHHHHHHHHHH--
--HHHHHHHHHHHHHHHH--
--HHHHHHHHHHHHHHTT--
--HHHHHHHHHHHHHHTT--
--HHHHHHHHHHHHHHTT--
--HHHHHHHHHHHHHGGG--
--HHHHHHHHHHHHHHTT--
--HHHHHHHHHHHHHHTT--
--HHHHHHHHHHHHHHTT--
--HHHHHHHHHHHHHHTT--
--HHHHHHHHHHHHHHHH--
--HHHHHHHHHHHHHHHH--
--HHHHHHHHHHHHHHTT--
--HHHHHHHHHHHHHHTS--
--HHHHHHHHHHHHHHHT--
--HHHHHHHHHHHHHHTT--
--HHHHHHHHHHHHHHTT--
--HHHHHHHHHHHHHHHT--
--HHHHHHHHHHHHHHTT--
--HHHHHHHHHHHHHHHH--
--HHHHHHHHHHHHHHHH--
--HHHHHHHHHHHHHHHT--
--HHHHHHHHHHHHHHTT--
--HHHHHHHHHHHHHHH---
--HHHHHHHHHHHHHHT---
--HHHHHHHHHHHHHHH---
--HHHHHHHHHHHHTTS---
--HHHHHHHHHHHHHHH---
--HHHHHHHHHHHHHHHS--
--HHHHHHHHHHHHHHHS--
--HHHHHHHHHHHHHHHH--
--HHHHHHHHHHHHHHHT--
--HHHHHHHHHHHHHHTT--
--HHHHHHHHHHHHHHTT--
--HHHHHHHHHHHHHHHT--
--HHHHHHHHHHHHHHTT--
--HHHHHHHHHHHHHHHS--
--HHHHHHHHHHHHHHHH--
--HHHHHHHHHHHHHHHT--
--HHHHHHHHHHHHHHTT--
--HHHHHHHHHHHHHHTT--
--HHHHHHHHHHHHHHHH--
--HHHHHHHHHHHHHHTT--
--HHHHHHHHHHHHHHHH--
--HHHHHHHHHHHHHHHH--
--HHHHHHHHHHHHHHHH--
--HHHHHHHHHHHHHHTT--
--HHHHHHHHHHHHHHHT--
--HHHHHHHHHHHHHHHT--
--HHHHHHHHHHHHHHTT--
--HHHHHHHHHHHHHHHT--
--HHHHHHHHHHHHHHHT--
--HHHHHHHHHHHHHHHS--
--HHHHHHHHHHHHHHHH--
--HHHHHHHHHHHHHHTT--
--HHHHHHHHHHHHHHTT--
--HHHHHHHHHHHHHHTT--
--HHHHHHHHHHHHHHHH--
--HHHHHHHHHHHHHHHT--
--HHHHHHHHHHHHHHTT--
--HHHHHHHHHHHHHHHT--
--HHHHHHHHHHHHHHTT--
--HHHHHHHHHHHHHHHH--
--HHHHHHHHHHHHHHHS--
--HHHHHHHHHHHHHHHT--
--HHHHHHHHHHHHHHTT--
--HHHHHHHHHHHHHHHH--
--HHHHHHHHHHHHHHTT--
--HHHHHHHHHHHHHHHH--
--HHHHHHHHHHHHHHHH--
--HHHHHHHHHHHHHHTS--
--HHHHHHHHHHHHHHHH--
--HHHHHHHHHHHHHHTT--
--HHHHHHHHHHHHHTTT--
--HHHHHHHHHHHHHHHH--
--HHHHHHHHHHHHHHTT--
--HHHHHHHHHHHHHHTT--
--HHHHHHHHHHHHHHHH--
--HHHHHHHHHHHHHHHH--
--HHHHHHHHHHHHHHHH--
--HHHHHHHHHHHHHHHS--
--HHHHHHHHHHHHHHTT--
--HHHHHHHHHHHHHHTT--
--HHHHHHHHHHHHHHHH--
--HHHHHHHHHHHHHTTT--
--HHHHHHHHHHHHHHTT--
--HHHHHHHHHHHHHHTT--
--HHHHHHHHHHHHHTTT--
--HHHHHHHHHHHHHHTT--
--HHHHHHHHHHHHHHTT--
--HHHHHHHHHHHHHHHH--
--HHHHHHHHHHHHHHTT--
--HHHHHHHHHHHHHTTT--
--HHHHHHHHHHHHHHTT--
--HHHHHHHHHHHHHHTT--
--HHHHHHHHHHHHHHHT--
--HHHHHHHHHHHHHHHH--
--HHHHHHHHHHHHHHHT--
--HHHHHHHHHHHHHHTT--
--HHHHHHHHHHHHHHHH--
--HHHHHHHHHHHHHHTT--
--HHHHHHHHHHHHHHTT--
--HHHHHHHHHHHHHHTT--
--HHHHHHHHHHHHHHTT--
--HHHHHHHHHHHHHHTT--
--HHHHHHHHHHHHHHHH--
--HHHHHHHHHHHHHHHHT-
--HHHHHHHHHHHHHHHH--
--HHHHHHHHHHHHHHHTT-
--HHHHHHHHHHHHHHHHH-
--HHHHHHHHHHHHHHHTT-
--HHHHHHHHHHHHHHHTT-
--HHHHHHHHHHHHHHHHH-
--HHHHHHHHHHHHHHHT--
--HHHHHHHHHHHHHHHH--
--HHHHHHHHHHHHHHHHH-
--HHHHHHHHHHHHHHHHH-
--HHHHHHHHHHHHHHTTT-
--HHHHHHHHHHHHHHHTT-
--HHHHHHHHHHHHHHHTT-
--HHHHHHHHHHHHHHHHH-
--HHHHHHHHHHHHHHTT--
--HHHHHHHHHHHHHHHTT-
--HHHHHHHHHHHHHHTT--
--HHHHHHHHHHHHHHHTT-
--HHHHHHHHHHHHHHHH--
--HHHHHHHHHHHHHHTT--
--HHHHHHHHHHHHHHHT--
--HHHHHHHHHHHHHHHH--
--HHHHHHHHHHHHHHHHT-
--HHHHHHHHHHHHHHHT--
--HHHHHHHHHHHHHHHTT-
--HHHHHHHHHHHHHHHTT-
--HHHHHHHHHHHHHHHTT-
--HHHHHHHHHHHHHHHHT-
--HHHHHHHHHHHHHHHT--
--HHHHHHHHHHHHHHHHH-
--HHHHHHHHHHHHHHHHH-
--HHHHHHHHHHHHHHHHH-
--HHHHHHHHHHHHHHHHH-
--HHHHHHHHHHHHHHHT--
--HHHHHHHHHHHHHHTT--
--HHHHHHHHHHHHHHHTT-
--HHHHHHHHHHHHHHTTT-
--HHHHHHHHHHHHHHHHH-
--HHHHHHHHHHHHHHHHH-
--HHHHHHHHHHHHHHHTT-
--HHHHHHHHHHHHHHHH--
--HHHHHHHHHHHHHHHTT-
--HHHHHHHHHHHHHHHTT-
--HHHHHHHHHHHHHHHHH-
--HHHHHHHHHHHHHHHHH-
--HHHHHHHHHHHHHHHHH-
--HHHHHHHHHHHHHHHH--
--HHHHHHHHHHHHHHHHT-
--HHHHHHHHHHHHHHHHH-
--HHHHHHHHHHHHHHHTT-
--HHHHHHHHHHHHHHHHT-
--HHHHHHHHHHHHHHHH--
--HHHHHHHHHHHHHHTT--
--HHHHHHHHHHHHHHHH--
--HHHHHHHHHHHHHHTT--
--SHHHHHHHHHHHHHTT--
--SHHHHHHHHHHHHHTT--
---HHHHHHHHHHHHHHH--
---HHHHHHHHHHHHHTT--
--SHHHHHHHHHHHHHHH--
--SHHHHHHHHHHHHHTT--
---HHHHHHHHHHHHTTT--
---HHHHHHHHHHHHHHT--
---HHHHHHHHHHHHHHT--
---HHHHHHHHHHHHHHTT-
---HHHHHHHHHHHHHHTT-
---HHHHHHHHHHHHHHHH-
---HHHHHHHHHHHHHHHT-
---HHHHHHHHHHHHHHH--
--SHHHHHHHHHHHHHHHT-
--SHHHHHHHHHHHHHHTT-
---HHHHHHHHHHHHHHT--
--SHHHHHHHHHHHHHHHH-
---HHHHHHHHHHHHHHH--
---HHHHHHHHHHHHHHTT-
---HHHHHHHHHHHHHHTT-
---HHHHHHHHHHHHHHHT-
---HHHHHHHHHHHHHHH--
---HHHHHHHHHHHHHHT--
---HHHHHHHHHHHHHHTT-
---HHHHHHHHHHHHHHTT-
---HHHHHHHHHHHHHHTT-
---HHHHHHHHHHHHHHTT-
---HHHHHHHHHHHHHHT--
--SHHHHHHHHHHHHHHH--
--SHHHHHHHHHHHHHHHT-
--SHHHHHHHHHHHHHHH--
---HHHHHHHHHHHHHHHH-
--SHHHHHHHHHHHHHHHH-
---HHHHHHHHHHHHHHHH-
---HHHHHHHHHHHHHHHT-
---HHHHHHHHHHHHHHHH-
--SHHHHHHTHHHHHHHHH-
---HHHHHHHHHHHHHHHH-
--SHHHHHHHHHHHHHHHH-
---HHHHHHHHHHHHHHHH-
---HHHHHHHHHHHHHHHH-
---HHHHHHHHHHHHHHHH-
---HHHHHHHHHHHHHHHH-
---HHHHHHHHHHHHHHTT-
---HHHHHHHHHHHHHHHH-
--SHHHHHHHHHHHHHHHH-
---HHHHHHHHHHHHHHHH-
--SHHHHHHHHHHHHHHHT-
---HHHHHHHHHHHHHHT--
---HHHHHHHHHHHHHHH--
---HHHHHHHHHHHHHHHH-
---HHHHHHHHHHHHHHHT-
---HHHHHHHHHHHHHHTT-
---HHHHHHHHHHHHHHTT-
---HHHHHHHHHHHHHHTT-
---HHHHHHHHHHHHHHTT-
--SHHHHHHHHHHHHHHHH-
---HHHHHHHHHHHHHHHT-
---HHHHHHHHHHHHHHTT-
---HHHHHHHHHHHHHHHT-
---HHHHHHHHHHHHHHHH-
---HHHHHHHHHHHHHHHT-
---HHHHHHHHHHHHHHHH-
---HHHHHHHHHHHHHHHT-
---HHHHHHHHHHHHHHHT-
---HHHHHHHHHHHHHHHH-
---HHHHHHHHHHHHHHHH-
---HHHHHHHHHHHHHHHH-
---HHHHHHHHHHHHHHTT-
---HHHHHHHHHHHHHHTT-
---HHHHHHHHHHHHHHHH-
---HHHHHHHHHHHHHHHH-
---HHHHHHHHHHHHHHHH-
---HHHHHHHHHHHHHHHH-
---HHHHHHHHHHHHHHHT-
---HHHHHHHHHHHHHHHT-
---HHHHHHHHHHHHHHTT-
---HHHHHHHHHHHHHHTT-
---HHHHHHHHHHHHTTS--
---HHHHHHHHHHHHHHTT-
---HHHHHHHHHHHHHHTT-
---HHHHHHHHHHHHHTT--
---HHHHHHHHHHHHHTT--
---HHHHHHHHHHHHTTS--
---HHHHHHHHHHHHHHHH-
---HHHHHHHHHHHHHHTT-
---HHHHHHHHHHHHHHHT-
---HHHHHHHHHHHHHHT--
---HHHHHHHHHHHHHHTT-
---HHHHHHHHHHHHHHTT-
---HHHHHHHHHHHHHHTT-
---HHHHHHHHHHHHHHTT-
---HHHHHHHHHHHHHHTT-
---HHHHHHHHHHHHHTTT-
---HHHHHHHHHHHHHTTT-
---HHHHHHHHHHHHHHTT-
---HHHHHHHHHHHHHHT--
---HHHHHHHHHHHHHHTT-
---HHHHHHHHHHHHHHT--
---HHHHHHHHHHHHHHHH-
---HHHHHHHHHHHHHHHH-
---TTHHHHHHHHHHHHHT-
---HHHHHHHHHHHHHHTT-
---HHHHHHHHHHHHHHHT-
---HHHHHHHHHHHHHHHH-
---HHHHHHHHHHHHHHH--
---HHHHHHHHHHHHHHHH-
---HHHHHHHHHHHHHHHH-
---HHHHHHHHHHHHHHTT-
---HHHHHHHHHHHHHHHH-
---HHHHHHHHHHHHHHHT-
--SHHHHHHHHHHHHHHHT-
--SHHHHHHHHHHHHHHHT-
---HHHHHHHHHHHHHHHH-
---HHHHHHHHHHHHHHHH-
---HHHHHHHHHHHHHHHH-
---HHHHHHHHHHHHHHHH-
---HHHHHHHHHHHHHHHH-
---HHHHHHHHHHHHHHHH-
---HHHHHHHHHHHHHHHT-
---HHHHHHHHHHHHHHHH-
---HHHHHHHHHHHHHHHH-
---HHHHHHHHHHHHHHHH-
---HHHHHHHHHHHHHHT--
---HHHHHHHHHHHHHHHT-
---HHHHHHHHHHHHHHH--
--SHHHHHHHHHHHHHHHH-
--SHHHHHHHHHHHHHHHH-
---HHHHHHHHHHHHHHHH-
---HHHHHHHHHHHHHHHH-
--SHHHHHHHHHHHHHHHH-
---HHHHHHHHHHHHHHHH-
---HHHHHHHHHHHHHHHH-
---HHHHHHHHHHHHHHHH-
---HHHHHHHHHHHHHHHH-
---HHHHHHHHHHHHHHHH-
---HHHHHHHHHHHHHHHH-
---HHHHHHHHHHHHHHHT-
---HHHHHHHHHHHHHTTT-
---HHHHHHHHHHHHHHTT-
--SHHHHHHHHHHHHHHHH-
---HHHHHHHHHHHHHHH--
---HHHHHHHHHHHHHHT--
--SHHHHHHHHHHHHHHTT-
---HHHHHHHHHHHHHHHH-
--SHHHHHHHHHHHHHHHH-
--SHHHHHHHHHHHHHHHH-
--SHHHHHHHHHHHHHHHH-
--SHHHHHHHHHHHHHHHH-
--SHHHHHHHHHHHHHHHH-
---HHHHHHHHHHHHHHHH-
--SHHHHHHHHHHHHHHHT-
--SHHHHHHHHHHHHHHHH-
---HHHHHHHHHHHHHHHH-
---HHHHHHHHHHHHHHHH-
---HHHHHHHHHHHHHHHH-
---HHHHHHHHHHHHHHHH-
---HHHHHHHHHHHHHHHH-
---HHHHHHHHHHHHHHHH-
---HHHHHHHHHHHHHHHH-
---HHHHHHHHHHHHHHHH-
---HHHHHHHHHHHHHHHH-
---HHHHHHHHHHHHHHTT-
---HHHHHHHHHHHHHHHH-
---HHHHHHHHHHHHHHHH-
---HHHHHHHHHHHHHHTT-
---HHHHHHHHHHHHHHTT-
---HHHHHHHHHHHHHHTT-
---HHHHHHHHHHHHHHHT-
---HHHHHHHHHHHHHHHH-
---HHHHHHHHHHHHHHHT-
---HHHHHHHHHHHHHHHT-
---HHHHHHHHHHHHHHTT-
---HHHHHHHHHHHHHHHH-
---TTHHHHHHHHHHHHHH-
---HHHHHHHHHHHHHHTT-
---TTHHHHHHHHHHHHHH-
---HHHHHHHHHHHHHHTT-
---HHHHHHHHHHHHHHHH-
---HHHHHHHHHHHHHHHH-
---HHHHHHHHHHHHHHTT-
--SHHHHHHHHHHHHHHHT-
--SHHHHHHHHHHHHHHHT-
---HHHHHHHHHHHHHHHT-
--STTHHHHHHHHHHHHHT-
---HHHHHHHHHHHHHHHH-
---HHHHHHHHHHHHHHTT-
--SHHHHHHHHHHHHHHTT-
--SHHHHHHHHHHHHHHHH-
---HHHHHHHHHHHHHHTT-
--SHHHHHHHHHHHHHHH--
--SHHHHHHHHHHHHHHHH-
---HHHHHHHHHHHHHHTT-
--SHHHHHHHHHHHHHHHH-
---HHHHHHHHHHHHHHHT-
--SHHHHHHHHHHHHHHHH-
---HHHHHHHHHHHHHHHT-
--SHHHHHHHHHHHHHHHH-
--SHHHHHHHHHHHHHHHH-
---HHHHHHHHHHHHHHHH-
--SHHHHHHHHHHHHHHHH-
---HHHHHHHHHHHHHHHH-
--SHHHHHHHHHHHHHHHH-
--SHHHHHHHHHHHHHHHH-
---HHHHHHHHHHHHHHHH-
--SHHHHHHHHHHHHHHTT-
--SHHHHHHHHHHHHHHHH-
--SHHHHHHHHHHHHHHHH-
---HHHHHHHHHHHHHHHH-
---HHHHHHHHHHHHHHHH-
---HHHHHHHHHHHHHHH--
--SHHHHHHHHHHHHHHHH-
--SHHHHHHHHHHHHHHHT-
--SHHHHHHHHHHHHHHTT-
--SHHHHHHHHHHHHHHTT-
---HHHHHHHHHHHHHTT--
--SHHHHHHHHHHHHHHHH-
--SHHHHHHHHHHHHHHHH-
--SHHHHHHHHHHHHHHHH-
---HHHHHHHHHHHHHHHH-
--SHHHHHHHHHHHHHHHH-
--SHHHHHHHHHHHHHHHT-
--SHHHHHHHHHHHHHHHT-
--SHHHHHHHHHHHHTTTT-
--SHHHHHHHHHHHHHSTT-
---HHHHHHHHHHHHTTTT-
---HHHHHHHHHHHHTTTT-
---HHHHHHHHHHHHTSS--
---HHHHHHHHHHHHHSS--
--SHHHHHHHHHHHHHTS--
---HHHHHHHHHHHHHTS--
---HHHHHHHHHHHHHSS--
---HHHHHHHHHHHTT-S--
---HHHHHHHHHHHHH-S--
---HHHHHHHHHHHHHTTT-
---HHHHHHHHHHHHH-TT-
---HHHHHHHHHHHHTTS--
---HHHHHHHHHHHHHTS--
---HHHHHHHHHHHTS-TT-
---HHHHHHHHHHTTS-TT-
---HHHHHHHHHHTTT-TT-
---HHHHHHHHHHTTT-TT-
---HHHHHHHHHHHHH-S--
---HHHHHHHHHHHSS-TT-
---HHHHHHHHHHHTT-TT-
---HHHHHHHHHHHTT-TT-
---HHHHHHHHHHHTTTTT-
---HHHHHHHHHHTTTGGG-
---HHHHHHHHHHHHS-TT-
---HHHHHHHHHHHHTSTT-
---HHHHHHHHHHHHTTTT-
---HHHHHHHHHTTTTGGG-
---HHHHHHHHHTTTTTTT-
---HHHHHHHHHHTS-TTT-
---HHHHHHHHHHHT--TT-
---HHHHHHHHHHHGGGGT-
--SHHHHHHHHHHTS-TTT-
---HHHHHHHHHHHS-TTT-
---HHHHHHHHHHHT-TTT-
---HHHHHHHHHHHTTGGG-
---HHHHHHHHHHTT-GGG-
---HHHHHHHHHHHT-GGG-
---HHHHHHHHHHHH-GGG-
---HHHHHHHHHHHH-GGG-
---HHHHHHHHHHHHSTTT-
---HHHHHHHHHHHHTTTT-
---HHHHHHHHHHHTTTTT-
---HHHHHHHHHHHHSTTT-
---HHHHHHHHHHHTTGGG-
---HHHHHHHHHHHHTGGG-
--SHHHHHHHHHHHHTGGG-
---HHHHHHHHHHHHTTT--
---HHHHHHHHHHHHGGGG-
---HHHHHHHHHHHTTGGG-
---HHHHHHHHHHHHTTTT-
---HHHHHHHHHHHTTGGG-
---HHHHHHHHHHHHGGGG-
---HHHHHHHHHHHTTGGG-
---HHHHHHHHHHHT-TTT-
---HHHHHHHHHHHT-GGG-
---HHHHHHHHHHTT-TTT-
---HHHHHHHHHHHHTTTT-
---HHHHHHHHHHHHTGGG-
---HHHHHHHHHHHTSGGG-
---HHHHHHHHHHHHSTTT-
---HHHHHHHHHHHHTSTT-
---HHHHHHHHHHHTTTTT-
---HHHHHHHHHHHHHGGG-
---HHHHHHHHHHHHTGGG-
---HHHHHHHHHHHHHTTT-
---HHHHHHHHHHHHHGGG-
---HHHHHHHHHHHHHTTT-
---HHHHHHHHHHHHHTT--
---HHHHHHHHHHHTTTT--
---HHHHHHHHHHTTTTT--
---HHHHHHHHHHHHHTT--
---HHHHHHHHHHHHSGGG-
---HHHHHHHHHHHTTTTT-
---HHHHHHHHHHHTTTTT-
---HHHHHHHHHHHHTTTT-
---HHHHHHHHHHHHTTTT-
---HHHHHHHHHHHTTTT--
---HHHHHHHHHHHHHGGG-
---HHHHHHHHHHHHHTTT-
---HHHHHHHHHHHHTTTT-
---HHHHHHHHHHHHHHTT-
---HHHHHHHHHHHTTTTT-
---HHHHHHHHHHHTTTTT-
---HHHHHHHHHHTTTTTT-
---HHHHHHHHHHHHTTTT-
---HHHHHHHHHHHTTSS--
---HHHHHHHHHHHHHHT--
---HHHHHHHHHHTTTTTT-
---HHHHHHHHHHHHHHTT-
---HHHHHHHHHHHTTSS--
---HHHHHHHHHHHTTSS--
---HHHHHHHHHHTTTTTT-
---HHHHHHHHHHHTTTTT-
---HHHHHHHHHHHTTTT--
---HHHHHHHHHHHHHHT--
---HHHHHHHHHHTTTTT--
---HHHHHHHHHHHTTTTT-
---HHHHHHHHHHHHHHT--
---HHHHHHHHHHHHHHT--
---HHHHHHHHHHHHHHT--
---HHHHHHHHHHHTTTTT-
---HHHHHHHHHHHTTTTT-
---HHHHHHHHHHHTTTTT-
---HHHHHHHHHHHTTTTT-
---HHHHHHHHHHHTTGGG-
---HHHHHHHHHHTTTTTT-
---HHHHHHHHHHHTTGGG-
---HHHHHHHHHHHHTTTT-
---HHHHHHHHHHTT-GGG-
---HHHHHHHHHHHTTGGG-
---HHHHHHHHHHHTTTTT-
---HHHHHHHHHHHTTTT--
---HHHHHHHHHHHHTGGG-
---HHHHHHHHHHHTTTTT-
---HHHHHHHHHHHTTGGG-
---HHHHHHHHHHHHTGGG-
---HHHHHHHHHHTTTGGG-
---HHHHHHHHHHHTTTTT-
---HHHHHHHHHHTTTGGG-
---HHHHHHHHHHHHHTTT-
---HHHHHHHHHHHHHHHH-
---HHHHHHHHHHHHHHTT-
---HHHHHHHHHHHHHHHH-
---HHHHHHHHHHHHHHT--
---HHHHHHHHHHHHHHTT-
---HHHHHHHHHHHHHHHT-
---HHHHHHHHHHHHHHHT-
--SHHHHHHHHHHHHHHHT-
--SHHHHHHHHHHHHHHTT-
--SHHHHHHHHHHHHHHHT-
--SHHHHHHHHHHHHHHHH-
---HHHHHHHHHHHHHHHH-
--SHHHHHHHHHHHHHHTT-
---HHHHHHHHHHHHHHHH-
---HHHHHHHHHHHHHHHH-
--SHHHHHHHHHHHHHHHH-
---HHHHHHHHHHHHHHTT-
--SHHHHHHHHHHHHHHHH-
--SHHHHHHHHHHHHHHHT-
---HHHHHHHHHHHHHHTT-
---HHHHHHHHHHHHHHHH-
---HHHHHHHHHHHHHHHH-
---HHHHHHHHHHHHHHHH-
---HHHHHHHHHHHHHHTT-
---HHHHHHHHHHHHHHTT-
---HHHHHHHHHHHHHHTT-
---HHHHHHHHHHHHHHTT-
---HHHHHHHHHHHHHHHH-
---HHHHHHHHHHHHHHHH-
--SHHHHHHHHHHHHHHHH-
---HHHHHHHHHHHHHHHH-
---HHHHHHHHHHHHHHHH-
--SHHHHHHHHHHHHHHHH-
---HHHHHHHHHHHHTTT--
---HHHHHHHHHHHHHHHH-
---HHHHHHHHHHHHHHH--
---HHHHHHHHHHHHHHH--
---TTHHHHHHHHHHHHHT-
---HHHHHHHHHHHHHTTT-
---HHHHHHHHHHHHHHHH-
---HHHHHHHHHHHHHHHT-
---HHHHHHHHHHHHHHHH-
---HHHHHHHHHHHHHHHT-
---HHHHHHHHHHHHHHH--
---HHHHHHHHHHHHHHH--
---HHHHHHHHHHHHHHTT-
---HHHHHHHHHHHHHHH--
---HHHHHHHHHHHHHHHH-
---HHHHHHHHHHHHHHHT-
---HHHHHHHHHHHHHHH--
---HHHHHHHHHHHHHHHH-
---HHHHHHHHHHHHHHTT-
---HHHHHHHHHHHHHHHH-
---HHHHHHHHHHHHHHHT-
---HHHHHHHHHHHHHHTT-
---HHHHHHHHHHHHHHHH-
---HHHHHHHHHHHHHHHT-
---HHHHHHHHHHHHHHHH-
---HHHHHHHHHHHHHHS--
---HHHHHHHHHHHHHHHH-
---HHHHHHHHHHHHHHHH-
---HHHHHHHHHHHHHHHH-
---HHHHHHHHHHHHHHTT-
---HHHHHHHHHHHHHHHH-
---HHHHHHHHHHHHHHTT-
---HHHHHHHHHHHHHHTT-
---HHHHHHHHHHHHHHHT-
---HHHHHHHHHHHHHHHT-
---HHHHHHHHHHHHHHTT-
---HHHHHHHHHHHHHHHH-
---HHHHHHHHHHHHHHHT-
---HHHHHHHHHHHHHHHH-
---HHHHHHHHHHHHHHTT-
---HHHHHHHHHHHHHHHH-
---HHHHHHHHHHHHHHH--
---HHHHHHHHHHHHHHTT-
---HHHHHHHHHHHHHHTT-
--SHHHHHHHHHHHHHHHH-
---HHHHHHHHHHHHHHHH-
---HHHHHHHHHHHHHHHH-
---HHHHHHHHHHHHHHHT-
---HHHHHHHHHHHHHHHT-
---HHHHHHHHHHHHHHTT-
--SHHHHHHHHHHHHHHHT-
--SHHHHHHHHHHHHHTT--
---HHHHHHHHHHHHHHH--
---HHHHHHHHHHHHHHT--
--SHHHHHHHHHHHHHHH--
---HHHHHHHHHHHHHHTT-
---HHHHHHHHHHHHHHH--
---HHHHHHHHHHHHHHTT-
---HHHHHHHHHHHHHHHH-
--SHHHHHHHHHHHHHHHH-
---HHHHHHHHHHHHHHHT-
---HHHHHHHHHHHHHHHH-
--SHHHHHHHHHHHHHHHH-
--SHHHHHHHHHHHHHHHH-
---HHHHHHHHHHHHHHHT-
--SHHHHHHHHHHHHHHHH-
--SHHHHHHHHHHHHHHHH-
---HHHHHHHHHHHHHHHT-
--SHHHHHHHHHHHHHHHT-
--SHHHHHHHHHHHHHHTT-
--SHHHHHHHHHHHHHGGG-
--SHHHHHHHHHHHHTTS--
--SHHHHHHHHHHHHTTTT-
--SHHHHHHHHHHHHTTTT-
--SHHHHHHHHHHHHH-TT-
---TTHHHHHHHHHHHTTT-
--SHHHHHHHHHHHHTTS--
--SHHHHHHHHHHHHTSS--
--SHHHHHHHHHHHHHTS--
--SHHHHHHHHHHHHTTS--
--SHHHHHHHHHHHHTTTT-
--STTHHHHHHHHHHHSS--
--SHHHHHHHHHHHHHHTT-
--HHHHHHHHHHHHHHSTT-
--HHHHHHHHHHHHHTTS--
--HHHHHHHHHHHHHHSS--
--HHHHHHHHHHHHHHTS--
--HHHHHHHHHHHHHH-S--
--HHHHHHHHHHHHTT-S--
--HHHHHHHHHHHHTT-S--
--HHHHHHHHHHHHTT-S--
--HHHHHHHHHHHHTT-S--
--HHHHHHHHHHHHTT-S--
--HHHHHHHHHHHHTT-S--
--HHHHHHHHHHHHHH----
--HHHHHHHHHHHHTT-S--
--HHHHHHHHHHHHHH-S--
--HHHHHHHHHHHHHH-S--
--HHHHHHHHHHHHHH-S--
--HHHHHHHHHHHHTT-S--
--HHHHHHHHHHHHTT-S--
--HHHHHHHHHHHHHH-S--
--HHHHHHHHHHHTTT-S--
--HHHHHHHHHHHHHH-S--
--HHHHHHHHHHHHTT-S--
--HHHHHHHHHHHHHH-S--
--HHHHHHHHHHHHHS-S--
--HHHHHHHHHHHHTT-S--
--HHHHHHHHHHHHTT-S--
--HHHHHHHHHHHHHH----
--HHHHHHHHHHHHTT-S--
--HHHHHHHHHHHHHH-S--
--HHHHHHHHHHHHHT-S--
--HHHHHHHHHHHHHT----
--HHHHHHHHHHHHHS----
--HHHHHHHHHHHHTT-S--
--HHHHHHHHHHHHHH-S--
--HHHHHHHHHHHHHH-S--
--HHHHHHHHHHHHHH-S--
--HHHHHHHHHHHHTT-S--
--HHHHHHHHHHHHTT-S--
--HHHHHHHHHHHHHT-S--
--HHHHHHHHHHHGGGSTT-
--HHHHHHHHHHHHTT-S--
--HHHHHHHHHHHHTT-S--
--HHHHHHHHHHHTTT-TT-
--HHHHHHHHHHHHHHSTT-
--HHHHHHHHHHHTTT-TT-
--HHHHHHHHHHHHHHSTT-
--HHHHHHHHHHHHHS-TT-
--HHHHHHHHHHHHHH-TT-
--HHHHHHHHHHHTTT-TT-
--HHHHHHHHHHHHHH-S--
--HHHHHHHHHHHTTT-TT-
--HHHHHHHHHHHTTT-TT-
--HHHHHHHHHHHTTT-TT-
--HHHHHHHHHHHHHH-S--
--HHHHHHHHHHHHHH-S--
--HHHHHHHHHHHHHHSS--
--THHHHHHHHHHHTT-S--
--HHHHHHHHHHHHHT-S--
--HHHHHHHHHHHHHH-S--
--THHHHHHHHHHHHH-S--
--HHHHHHHHHHHHTT-S--
--HHHHHHHHHHHHTT-S--
--THHHHHHHHHHHHH-S--
--THHHHHHHHHHHHT-S--
--HHHHHHHHHHHHTT-S--
--HHHHHHHHHHHHHH-TT-
--HHHHHHHHHHHHTT-TT-
--HHHHHHHHHHHHHHTTT-
--HHHHHHHHHHHHHTTTT-
--HHHHHHHHHHHHHTTTT-
--HHHHHHHHHHHHHHTTT-
--HHHHHHHHHHHHHHSTT-
--HHHHHHHHHHHHHHTTT-
--HHHHHHHHHHHHHTTTT-
--HHHHHHHHHHHHHTTS--
--HHHHHHHHHHHHHTTTT-
--HHHHHHHHHHHHHHHTT-
--HHHHHHHHHHHHHHHTT-
--HHHHHHHHHHHHHTTTT-
--HHHHHHHHHHHHHHHHT-
--HHHHHHHHHHHHHHTT--
--HHHHHHHHHHHHHHHS--
--HHHHHHHHHHHHHTTT--
--HHHHHHHHHHHHHTTT--
--HHHHHHHHHHHHHTTS--
--HHHHHHHHHHHHHTTT--
--HHHHHHHHHHHHTTTS--
--HHHHHHHHHHHHHTTT--
--HHHHHHHHHHHHHTTT--
--HHHHHHHHHHHHHTTT--
--HHHHHHHHHHHHHHHH--
--HHHHHHHHHHHHHHTT--
--HHHHHHHHHHHHHHTT--
--HHHHHHHHHHHHHHHH--
--HHHHHHHHHHHHHHHH--
--HHHHHHHHHHHHHHHH--
--HHHHHHHHHHHHHHHT--
--HHHHHHHHHHHHHHHT--
--HHHHHHHHHHHHHHHT--
--HHHHHHHHHHHHHHHH--
--HHHHHHHHHHHHHHTT--
--HHHHHHHHHHHHHHTT--
--HHHHHHHHHHHHHHHH--
--HHHHHHHHHHHHHHHH--
--HHHHHHHHHHHHHHHH--
--HHHHHHHHHHHHHHHH--
--HHHHHHHHHHHHHHHHT-
--HHHHHHHHHHHHHHHH--
--HHHHHHHHHHHHHHHHT-
--HHHHHHHHHHHHHHHHT-
--HHHHHHHHHHHHHHHH--
--HHHHHHHHHHHHHHHHH-
--HHHHHHHHHHHHHHHHH-
--HHHHHHHHHHHHHHHHH-
--HHHHHHHHHHHHHHHT--
--HHHHHHHHHHHHHHHHT-
--HHHHHHHHHHHHHHHHH-
--HHHHHHHHHHHHHHHHH-
--HHHHHHHHHHHHHHHHH-
--HHHHHHHHHHHHHHHHH-
--HHHHHHHHHHHHHHHHH-
--HHHHHHHHHHHHHHHHH-
--HHHHHHHHHHHHHHHHH-
--HHHHHHHHHHHHHHHHH-
--HHHHHHHHHHHHHHHHH-
--HHHHHHHHHHHHHHHHH-
--HHHHHHHHHHHHHHHHH-
--HHHHHHHHHHHHHHHHH-
--HHHHHHHHHHHHHHHHH-
--HHHHHHHHHHHHHHHHH-
--HHHHHHHHHHHHHHHHH-
--HHHHHHHHHHHHHHHHH-
--HHHHHHHHHHHHHHHHH-
--HHHHHHHHHHHHHHHHH-
--HHHHHHHHHHHHHHHHT-
--HHHHHHHHHHHHHHHH--
--HHHHHHHHHHHHHHHHH-
--HHHHHHHHHHHHHHHHH-
--HHHHHHHHHHHHHHHHT-
--HHHHHHHHHHHHHHHHH-
--HHHHHHHHHHHHHHHTT-
--HHHHHHHHHHHHHHHHH-
--HHHHHHHHHHHHHHHHT-
--HHHHHHHHHHHHHHHHH-
--HHHHHHHHHHHHHHHHH-
--HHHHHHHHHHHHHHHHH-
--HHHHHHHHHHHHHHHHH-
--HHHHHHHHHHHHHHHHT-
--HHHHHHHHHHHHHHHHH-
--HHHHHHHHHHHHHHHHH-
--HHHHHHHHHHHHHHHHH-
--HHHHHHHHHHHHHHHHT-
--HHHHHHHHHHHHHHHHT-
--HHHHHHHHHHHHHHHHT-
--HHHHHHHHHHHHHHHTT-
--HHHHHHHHHHHHHHHHT-
--HHHHHHHHHHHHHHHH--
--HHHHHHHHHHHHHHHHT-
--HHHHHHHHHHHHHHHTT-
--HHHHHHHHHHHHHHHT--
--HHHHHHHHHHHHHHHHT-
--HHHHHHHHHHHHHHHHT-
--HHHHHHHHHHHHHHHH--
--HHHHHHHHHHHHHHHT--
--HHHHHHHHHHHHHHHHH-
--HHHHHHHHHHHHHHHH--
--HHHHHHHHHHHHHHHS--
--HHHHHHHHHHHHHHHT--
--HHHHHHHHHHHHHHTT--
--HHHHHHHHHHHHHHHT--
--HHHHHHHHHHHHHGGG--
--HHHHHHHHHHHHHHHT--
--HHHHHHHHHHHHHHHS--
--HHHHHHHHHHHHHHTS--
--HHHHHHHHHHHHHHHT--
--HHHHHHHHHHHHHHHS--
--HHHHHHHHHHHHHHHH--
--HHHHHHHHHHHHHHHH--
--HHHHHHHHHHHHHHTT--
--HHHHHHHHHHHHHHHH--
--HHHHHHHHHHHHHHHT--
--HHHHHHHHHHHHHHHT--
--HHHHHHHHHHHHHHHH--
--HHHHHHHHHHHHHHHH--
--HHHHHHHHHHHHHHHH--
--HHHHHHHHHHHHHHHH--
--HHHHHHHHHHHHHHTT--
--HHHHHHHHHHHHHHHT--
--HHHHHHHHHHHHHSSS--
--HHHHHHHHHHHHHHTT--
--HHHHHHHHHHHHHTTS--
--HHHHHHHHHHHHHTTS--
--HHHHHHHHHHHHHHTT--
--HHHHHHHHHHHHHHTT--
--HHHHHHHHHHHHHGGG--
--HHHHHHHHHHHHTT-S--
--HHHHHHHHHHHHHTTS--
--HHHHHHHHHHHHHHTS--
--HHHHHHHHHHHHHHHT--
--HHHHHHHHHHHHHHTS--
--HHHHHHHHHHHHHTTT--
--HHHHHHHHHHHHHH----
--HHHHHHHHHHHHHT----
--HHHHHHHHHHHHTT----
--HHHHHHHHHHHHGGGG--
--HHHHHHHHHHHHHHHT--
--HHHHHHHHHHHHHHTT--
--HHHHHHHHHHHHHTTT--
--HHHHHHHHHHHHHHHH--
--HHHHHHHHHHHHHHHH--
--HHHHHHHHHHHHHHHH--
--HHHHHHHHHHHHHHTT--
--HHHHHHHHHHHHHHHH--
--HHHHHHHHHHHHHHHH--
--HHHHHHHHHHHHHHHTT-
--HHHHHHHHHHHHHHHHH-
--HHHHHHHHHHHHHHHHH-
--HHHHHHHHHHHHHHHHH-
--HHHHHHHHHHHHHHHTT-
--HHHHHHHHHHHHHHHTT-
--HHHHHHHHHHHHHHHHH-
--HHHHHHHHHHHHHHHTT-
--HHHHHHHHHHHHHHHHH-
--HHHHHHHHHHHHHHHHH-
--HHHHHHHHHHHHHHHHH-
--HHHHHHHHHHHHHHHHH-
--HHHHHHHHHHHHHHHHH-
--HHHHHHHHHHHHHHHHH-
--HHHHHHHHHHHHHHHHH-
--HHHHHHHHHHHHHHHHH-
--HHHHHHHHHHHHHHHH--
--HHHHHHHHHHHHHHHTT-
--HHHHHHHHHHHHHHHTT-
--HHHHHHHHHHHHHHHHT-
--HHHHHHHHHHHHHHHHH-
--HHHHHHHHHHHHHHHHH-
--HHHHHHHHHHHHHHHHH-
--HHHHHHHHHHHHHHHHH-
--HHHHHHHHHHHHHHHHT-
--HHHHHHHHHHHHHHHHH-
--HHHHHHHHHHHHHHHHH-
--HHHHHHHHHHHHHHHTT-
--HHHHHHHHHHHHHHHTT-
--HHHHHHHHHHHHHHHHT-
--HHHHHHHHHHHHHHHHH-
--HHHHHHHHHHHHHHHHH-
--HHHHHHHHHHHHHHHHH-
--HHHHHHHHHHHHHHHHH-
--HHHHHHHHHHHHHHHHH-
--HHHHHHHHHHHHHHHTT-
--HHHHHHHHHHHHHHHHH-
--HHHHHHHHHHHHHHHTT-
--HHHHHHHHHHHHHHHHH-
--HHHHHHHHHHHHHHHHH-
--HHHHHHHHHHHHHHHHH-
--HHHHHHHHHHHHHHHHH-
--HHHHHHHHHHHHHHHHH-
--HHHHHHHHHHHHHHHHT-
--HHHHHHHHHHHHHHHHH-
--HHHHHHHHHHHHHHHHH-
--HHHHHHHHHHHHHHHHT-
--HHHHHHHHHHHHHHHHH-
--HHHHHHHHHHHHHHTTT-
--HHHHHHHHHHHHHHHHH-
--HHHHHHHHHHHHHHHTT-
--HHHHHHHHHHHHHHHHH-
--HHHHHHHHHHHHHHHTT-
--HHHHHHHHHHHHHHHHH-
--HHHHHHHHHHHHHHHTT-
--HHHHHHHHHHHHHHTT--
--HHHHHHHHHHHHHHHHH-
--HHHHHHHHHHHHHHHHH-
--HHHHHHHHHHHHHHHHT-
--HHHHHHHHHHHHHHHHH-
--HHHHHHHHHHHHHHHHH-
--HHHHHHHHHHHHHHHHH-
--HHHHHHHHHHHHHHHH--
--HHHHHHHHHHHHHHHHH-
--HHHHHHHHHHHHHHHHH-
--HHHHHHHHHHHHHHTTT-
--HHHHHHHHHHHHHHTTT-
--HHHHHHHHHHHHHHHHH-
--HHHHHHHHHHHHHHHH--
--HHHHHHHHHHHHHHHTT-
--HHHHHHHHHHHHHHHH--
--HHHHHHHHHHHHHHHH--
--HHHHHHHHHHHHHHHTT-
--HHHHHHHHHHHHHHTT--
--HHHHHHHHHHHHHHHHH-
--HHHHHHHHHHHHHHHTT-
--HHHHHHHHHHHHHHHHH-
--HHHHHHHHHHHHHHHHH-
--HHHHHHHHHHHHHHHTT-
--HHHHHHHHHHHHHHTTT-
--HHHHHHHHHHHHHHHTT-
--HHHHHHHHHHHHHHHTT-
--HHHHHHHHHHHHHHHTT-
--HHHHHHHHHHHHHHHTT-
--HHHHHHHHHHHHHHHTT-
--HHHHHHHHHHHHHHHHH-
--HHHHHHHHHHHHHHHHH-
--HHHHHHHHHHHHHHHHH-
--HHHHHHHHHHHHHHHHT-
--HHHHHHHHHHHHHHHHH-
--HHHHHHHHHHHHHHHHT-
--HHHHHHHHHHHHHHHTT-
--HHHHHHHHHHHHHHHHT-
--HHHHHHHHHHHHHHHH--
--HHHHHHHHHHHHHTTS--
--HHHHHHHHHHHHHHHH--
--HHHHHHHHHHHHHHTT--
--HHHHHHHHHHHHHHTT--
--HHHHHHHHHHHHHHTT--
--HHHHHHHHHHHHHHHH--
--HHHHHHHHHHHHHHTT--
--HHHHHHHHHHHHHHHHH-
--HHHHHHHHHHHHHHTT--
--HHHHHHHHHHHHHHTT--
--HHHHHHHHHHHHHHHTT-
--HHHHHHHHHHHHHHHHH-
--HHHHHHHHHHHHHHHHH-
--HHHHHHHHHHHHHHTTT-
--HHHHHHHHHHHHHHTTT-
--HHHHHHHHHHHHHHHHH-
--HHHHHHHHHHHHHHTT--
--HHHHHHHHHHHHHHHTT-
--HHHHHHHHHHHHHHHTT-
--HHHHHHHHHHHHHHHHT-
--HHHHHHHHHHHHHHHHH-
--HHHHHHHHHHHHHHHTT-
--HHHHHHHHHHHHHHHHT-
--HHHHHHHHHHHHHHHHH-
--HHHHHHHHHHHHHHGGG-
--HHHHHHHHHHHHHHHHT-
--HHHHHHHHHHHHHHHTT-
--HHHHHHHHHHHHHHHHT-
--HHHHHHHHHHHHHHHHH-
--HHHHHHHHHHHHHHHHT-
--HHHHHHHHHHHHHHHH--
--HHHHHHHHHHHHHHHTT-
--HHHHHHHHHHHHHHHHH-
--HHHHHHHHHHHHHHHHT-
--HHHHHHHHHHHHHHHHT-
--HHHHHHHHHHHHHHHH--
--HHHHHHHHHHHHHHHHH-
--HHHHHHHHHHHHHHHHH-
--HHHHHHHHHHHHHHHHH-
--HHHHHHHHHHHHHHHHH-
--HHHHHHHHHHHHHHHHH-
--HHHHHHHHHHHHHHHHT-
--HHHHHHHHHHHHHHHTT-
--HHHHHHHHHHHHHHHHT-
--HHHHHHHHHHHHHHHHT-
--HHHHHHHHHHHHHHHHH-
--HHHHHHHHHHHHHHHHH-
--HHHHHHHHHHHHHHHTT-
--HHHHHHHHHHHHHHHHT-
--HHHHHHHHHHHHHHHTT-
--HHHHHHHHHHHHHHHTT-
--HHHHHHHHHHHHHHGGG-
--HHHHHHHHHHHHHHHHH-
--HHHHHHHHHHHHHHHHH-
--HHHHHHHHHHHHHHHHH-
--HHHHHHHHHHHHHHHHH-
--HHHHHHHHHHHHHHHTT-
--HHHHHHHHHHHHHHHHH-
--HHHHHHHHHHHHHHHHH-
--HHHHHHHHHHHHHHHHT-
--HHHHHHHHHHHHHHHHT-
--HHHHHHHHHHHHHHHHH-
--HHHHHHHHHHHHHHHTT-
--HHHHHHHHHHHHHHHTT-
--HHHHHHHHHHHHHHHTT-
--HHHHHHHHHHHHHHHH--
--HHHHHHHHHHHHHHHHH-
--HHHHHHHHHHHHHHHHH-
--HHHHHHHHHHHHHHHHT-
--HHHHHHHHHHHHHHHHH-
--HHHHHHHHHHHHHHHTT-
--HHHHHHHHHHHHHHHHH-
--HHHHHHHHHHHHHHTTT-
--HHHHHHHHHHHHHHTTT-
--HHHHHHHHHHHHHHHHH-
--HHHHHHHHHHHHHHHHT-
--HHHHHHHHHHHHHHHTT-
--HHHHHHHHHHHHHHHTT-
--HHHHHHHHHHHHHHHHH-
--HHHHHHHHHHHHHHHHH-
--HHHHHHHHHHHHHHHHH-
--HHHHHHHHHHHHHHHTT-
--HHHHHHHHHHHHHHHHH-
--HHHHHHHHHHHHHHHHH-
--HHHHHHHHHHHHHHHH--
--HHHHHHHHHHHHHHHHT-
--HHHHHHHHHHHHHHHHT-
--HHHHHHHHHHHHHHHHT-
--HHHHHHHHHHHHHHHHH-
--HHHHHHHHHHHHHHHHT-
--HHHHHHHHHHHHHHHHH-
--HHHHHHHHHHHHHHHHT-
--HHHHHHHHHHHHHHHHH-
--HHHHHHHHHHHHHHHHT-
--HHHHHHHHHHHHHHHHT-
--HHHHHHHHHHHHHHHHT-
--HHHHHHHHHHHHHHHHT-
--HHHHHHHHHHHHHHHHH-
--HHHHHHHHHHHHHHHTT-
--HHHHHHHHHHHHHHHTT-
--HHHHHHHHHHHHHHHHH-
--HHHHHHHHHHHHHHHHH-
--HHHHHHHHHHHHHHHHT-
--HHHHHHHHHHHHHHHHT-
--HHHHHHHHHHHHHHHHH-
--HHHHHHHHHHHHHHHHT-
--HHHHHHHHHHHHHHHHH-
--HHHHHHHHHHHHHHHHH-
--HHHHHHHHHHHHHHHHT-
--HHHHHHHHHHHHHHHHT-
--HHHHHHHHHHHHHHHHH-
--HHHHHHHHHHHHHHHHH-
--HHHHHHHHHHHHHHHHT-
--HHHHHHHHHHHHHHHTT-
--HHHHHHHHHHHHHHHT--
--HHHHHHHHHHHHHHTTT-
--HHHHHHHHHHHHHHTTT-
--HHHHHHHHHHHHHHHTT-
--HHHHHHHHHHHHHHHHT-
--HHHHHHHHHHHHHHHTT-
--HHHHHHHHHHHHHHHH--
--HHHHHHHHHHHHHHHH--
--HHHHHHHHHHHHHHHH--
--HHHHHHHHHHHHHHHH--
--HHHHHHHHHHHHHHHHT-
--HHHHHHHHHHHHHHHHT-
--HHHHHHHHHHHHHHHH--
--HHHHHHHHHHHHHHHT--
--HHHHHHHHHHHHHHTT--
--HHHHHHHHHHHHHHHH--
--HHHHHHHHHHHHHHHH--
--HHHHHHHHHHHHHHHH--
--HHHHHHHHHHHHHHHH--
--SHHHHHHHHHHHHHHH--
--HHHHHHHHHHHHHHTT--
--HHHHHHHHHHHHHHTT--
--HHHHHHHHHHHHHHTT--
--HHHHHHHHHHHHHHTT--
--HHHHHHHHHHHHHHTT--
--HHHHHHHHHHHHHHTT--
--HHHHHHHHHHHHHHHH--
--HHHHHHHHHHHHHHTT--
--HHHHHHHHHHHHHHHH--
--HHHHHHHHHHHHHHHH--
--HHHHHHHHHHHHHHTT--
--HHHHHHHHHHHHHHHH--
--HHHHHHHHHHHHHHHH--
--HHHHHHHHHHHHHHHT--
--HHHHHHHHHHHHHHHHT-
--HHHHHHHHHHHHHHHH--
--HHHHHHHHHHHHHHHHT-
--HHHHHHHHHHHHHHHTT-
--HHHHHHHHHHHHHHHH--
--HHHHHHHHHHHHHHHTT-
--HHHHHHHHHHHHHHHHH-
--HHHHHHHHHHHHHHHTT-
--HHHHHHHHHHHHHHHTT-
--HHHHHHHHHHHHHHHHH-
--HHHHHHHHHHHHHHHHH-
--HHHHHHHHHHHHHHHHH-
--HHHHHHHHHHHHHHHHH-
--HHHHHHHHHHHHHHHHH-
--HHHHHHHHHHHHHHHHH-
--HHHHHHHHHHHHHHHHH-
--HHHHHHHHHHHHHHHHH-
--HHHHHHHHHHHHHHHHH-
--HHHHHHHHHHHHHHHHH-
--HHHHHHHHHHHHHHHHT-
--HHHHHHHHHHHHHHHHH-
--HHHHHHHHHHHHHHHHH-
--HHHHHHHHHHHHHHHHH-
--HHHHHHHHHHHHHHHHH-
--HHHHHHHHHHHHHHHTT-
--HHHHHHHHHHHHHHHHH-
--HHHHHHHHHHHHHHHHH-
--HHHHHHHHHHHHHHHHT-
--HHHHHHHHHHHHHHHH--
--HHHHHHHHHHHHHHHTT-
--HHHHHHHHHHHHHHHTT-
--HHHHHHHHHHHHHHHHT-
--HHHHHHHHHHHHHHHHH-
--HHHHHHHHHHHHHHHHH-
--HHHHHHHHHHHHHHHTT-
--HHHHHHHHHHHHHHHHT-
--HHHHHHHHHHHHHHHHH-
--HHHHHHHHHHHHHHHHH-
--HHHHHHHHHHHHHHHHT-
--HHHHHHHHHHHHHHHHH-
--HHHHHHHHHHHHHHHTT-
--HHHHHHHHHHHHHHHHT-
--HHHHHHHHHHHHHHHHH-
--HHHHHHHHHHHHHHHHH-
--HHHHHHHHHHHHHHHHT-
--HHHHHHHHHHHHHHHHH-
--HHHHHHHHHHHHHHHHH-
--HHHHHHHHHHHHHHHTT-
--HHHHHHHHHHHHHHHH--
--HHHHHHHHHHHHHHHHT-
--HHHHHHHHHHHHHHHHH-
--HHHHHHHHHHHHHHHHH-
--HHHHHHHHHHHHHHHTT-
--HHHHHHHHHHHHHHHHH-
--HHHHHHHHHHHHHHHTT-
--HHHHHHHHHHHHHHHHH-
--HHHHHHHHHHHHHHHHH-
--HHHHHHHHHHHHHHHTT-
--HHHHHHHHHHHHHHHTT-
--HHHHHHHHHHHHHHHHH-
--HHHHHHHHHHHHHHHHH-
--HHHHHHHHHHHHHHHHH-
--HHHHHHHHHHHHHHHHH-
--HHHHHHHHHHHHHHHHH-
--HHHHHHHHHHHHHHTTT-
--HHHHHHHHHHHHHHHHH-
--HHHHHHHHHHHHHHHHH-
--HHHHHHHHHHHHHHHTT-
--HHHHHHHHHHHHHHHHT-
--HHHHHHHHHHHHHHHHT-
--HHHHHHHHHHHHHTTS--
--HHHHHHHHHHHHHTTS--
--HHHHHHHHHHHHHTTTT-
--HHHHHHHHHHHHHTTTT-
--HHHHHHHHHHHHHTTT--
--HHHHHHHHHHHHHTTTT-
--HHHHHHHHHHHHHTTTT-
--HHHHHHHHHHHHHTTS--
--HHHHHHHHHHHHHTTS--
--HHHHHHHHHHHHHTTTT-
--HHHHHHHHHHHHHTTS--
--HHHHHHHHHHHHHHHTT-
--HHHHHHHHHHHHHTTS--
--HHHHHHHHHHHHHTTS--
--HHHHHHHHHHHHHTTS--
--HHHHHHHHHHHHHTTS--
--HHHHHHHHHHHHHTTS--
--HHHHHHHHHHHHTTTTT-
--HHHHHHHHHHHHHTTTT-
--HHHHHHHHHHHHHTTS--
--HHHHHHHHHHHHHTTTT-
--HHHHHHHHHHHHTTTTT-
--HHHHHHHHHHHHHTTTT-
--HHHHHHHHHHHHHHHTT-
--HHHHHHHHHHHHHTTTT-
--HHHHHHHHHHHHHTTTT-
--HHHHHHHHHHHHHTTTT-
--HHHHHHHHHHHHHHTTT-
--HHHHHHHHHHHHTTTTT-
--HHHHHHHHHHHHHTTTT-
--HHHHHHHHHHHHHTTTT-
--HHHHHHHHHHHHHTTTT-
--HHHHHHHHHHHHTTTTT-
--HHHHHHHHHHHHHHHTT-
--HHHHHHHHHHHHTTTTT-
--HHHHHHHHHHHHHHHTT-
--HHHHHHHHHHHHTTTTT-
--HHHHHHHHHHHHTTTS--
--HHHHHHHHHHHHHTTTT-
--HHHHHHHHHHHHHHHTT-
--HHHHHHHHHHHHTTTS--
--HHHHHHHHHHHHTTTTT-
--HHHHHHHHHHHHHHHTT-
--HHHHHHHHHHHHHTTTT-
--HHHHHHHHHHHHHTTTT-
--HHHHHHHHHHHHHHTTT-
--HHHHHHHHHHHHHHHTT-
--HHHHHHHHHHHHHTSTT-
--HHHHHHHHHHHHHTTTT-
--HHHHHHHHHHHHHTTTT-
--HHHHHHHHHHHHHTTTT-
--HHHHHHHHHHHHTTTTT-
--HHHHHHHHHHHHHTTTT-
--HHHHHHHHHHHHHTTS--
--HHHHHHHHHHHHHTTS--
--HHHHHHHHHHHHHTTTT-
--HHHHHHHHHHHHTTTTT-
--HHHHHHHHHHHHTTTTT-
--HHHHHHHHHHHHHTTTT-
--HHHHHHHHHHHHTTTTT-
--HHHHHHHHHHHHHTTTT-
--HHHHHHHHHHHHHTTTT-
--HHHHHHHHHHHHTTTTT-
--HHHHHHHHHHHHTTTTT-
--HHHHHHHHHHHHTTTTT-
--HHHHHHHHHHHHHTTTT-
--HHHHHHHHHHHHHTTTT-
--HHHHHHHHHHHHTTTTT-
--HHHHHHHHHHHHHHHTT-
--HHHHHHHHHHHHHTTTT-
--HHHHHHHHHHHHHTTTT-
--HHHHHHHHHHHHHTTTT-
--HHHHHHHHHHHHHTTTT-
--HHHHHHHHHHHHHTTTT-
--HHHHHHHHHHHHHTTTT-
--HHHHHHHHHHHHHTTTT-
--HHHHHHHHHHHHTTTS--
--HHHHHHHHHHHHHTTTT-
--HHHHHHHHHHHHHTTS--
--HHHHHHHHHHHHHTTS--
--HHHHHHHHHHHHHTTTT-
--HHHHHHHHHHHHTTTTT-
--HHHHHHHHHHHHTTTS--
--HHHHHHHHHHHHTTTTT-
--HHHHHHHHHHHHTTTS--
--HHHHHHHHHHHHHTTTT-
--HHHHHHHHHHHHHTTTT-
--HHHHHHHHHHHHHTTTT-
--HHHHHHHHHHHHHTTTT-
--HHHHHHHHHHHHHH-TT-
--HHHHHHHHHHHHHHHTT-
--HHHHHHHHHHHHHTTTT-
--HHHHHHHHHHHHHTTTT-
--HHHHHHHHHHHHHTTTT-
--HHHHHHHHHHHHHTTTT-
--HHHHHHHHHHHHHTTTT-
--HHHHHHHHHHHHHTTTT-
--HHHHHHHHHHHHHHHTT-
--HHHHHHHHHHHHHHHS--
--HHHHHHHHHHHHHTTTT-
--HHHHHHHHHHHHHTTTT-
--HHHHHHHHHHHHHHHTT-
--HHHHHHHHHHHHHTTTT-
--HHHHHHHHHHHHTTTTT-
--HHHHHHHHHHHHHTTTT-
--HHHHHHHHHHHHHTTTT-
--HHHHHHHHHHHHTTTS--
--HHHHHHHHHHHHTTSS--
--HHHHHHHHHHHHHTTTT-
--HHHHHHHHHHHHHTTTT-
--HHHHHHHHHHHHHTTTT-
--HHHHHHHHHHHHHTTTT-
--HHHHHHHHHHHHHHHS--
--HHHHHHHHHHHHHHHS--
--HHHHHHHHHHHHTTTTT-
--HHHHHHHHHHHHTTTS--
--HHHHHHHHHHHHTTTS--
--HHHHHHHHHHHHHTTTT-
--HHHHHHHHHHHHTTTTT-
--HHHHHHHHHHHHHHHTT-
--HHHHHHHHHHHHTTTTT-
--HHHHHHHHHHHHHHHTT-
--HHHHHHHHHHHHHTTTT-
--HHHHHHHHHHHHHTTTT-
--HHHHHHHHHHHHTTTS--
--HHHHHHHHHHHHTTTTT-
--HHHHHHHHHHHHHHHTT-
--HHHHHHHHHHHHTTTTT-
--HHHHHHHHHHHHHHHS--
--HHHHHHHHHHHHHHHTT-
--HHHHHHHHHHHHHHSS--
--HHHHHHHHHHHHTTTS--
--HHHHHHHHHHHHHHSS--
--HHHHHHHHHHHHHTTS--
--HHHHHHHHHHHHHHHTT-
--HHHHHHHHHHHHHTTTT-
--HHHHHHHHHHHHHTTTT-
--HHHHHHHHHHHHHTTTT-
--HHHHHHHHHHHHHHHTT-
--HHHHHHHHHHHHTTTS--
--HHHHHHHHHHHHHTTS--
--HHHHHHHHHHHHHTTTT-
--HHHHHHHHHHHHHHHTT-
--HHHHHHHHHHHHHTTTT-
--HHHHHHHHHHHHHHHTT-
--HHHHHHHHHHHHHHHTT-
--HHHHHHHHHHHHHTTTT-
--HHHHHHHHHHHHTTTTT-
--HHHHHHHHHHHHHHHTT-
--HHHHHHHHHHHHTTTTT-
--HHHHHHHHHHHHTTTTT-
--HHHHHHHHHHHHHHHTT-
--HHHHHHHHHHHHHHHTT-
--HHHHHHHHHHHHTTTTT-
--HHHHHHHHHHHHHTTTT-
--HHHHHHHHHHHHHHHTT-
--HHHHHHHHHHHHHTTTT-
--HHHHHHHHHHHHHTTTT-
--HHHHHHHHHHHHHTTTT-
--HHHHHHHHHHHHHTTTT-
--HHHHHHHHHHHHHTTTT-
--HHHHHHHHHHHHTTTTT-
--HHHHHHHHHHHHHTTTT-
--HHHHHHHHHHHHHTTTT-
--HHHHHHHHHHHHHTTTT-
--HHHHHHHHHHHHTTTTT-
--HHHHHHHHHHHHHTTTT-
--HHHHHHHHHHHHHTTTT-
--HHHHHHHHHHHHTTTTT-
--HHHHHHHHHHHHHTTTT-
--HHHHHHHHHHHHHTTTT-
--HHHHHHHHHHHHHTTTT-
--HHHHHHHHHHHHHTTTT-
--HHHHHHHHHHHHHHHTT-
--HHHHHHHHHHHHHTTTT-
--HHHHHHHHHHHHHTTTT-
--HHHHHHHHHHHHHHHTT-
--HHHHHHHHHHHHHHHTT-
--HHHHHHHHHHHHHHHTT-
--HHHHHHHHHHHHHTTTT-
--HHHHHHHHHHHHHTTS--
--HHHHHHHHHHHHHTTTT-
--HHHHHHHHHHHHHHHTT-
--HHHHHHHHHHHHTTTTT-
--HHHHHHHHHHHHHTTTT-
--HHHHHHHHHHHHHTTTT-
--HHHHHHHHHHHHHTTTT-
--HHHHHHHHHHHHHHHTT-
--HHHHHHHHHHHHHTTTT-
--HHHHHHHHHHHHHHHTT-
--HHHHHHHHHHHHHTTTT-
--HHHHHHHHHHHHHTTTT-
--HHHHHHHHHHHHHTTS--
--HHHHHHHHHHHHHHHS--
--HHHHHHHHHHHHHHHTT-
--HHHHHHHHHHHHHHHS--
--HHHHHHHHHHHHHTTTT-
--HHHHHHHHHHHHTTTTT-
--HHHHHHHHHHHHHTTTT-
--HHHHHHHHHHHHHHHTT-
--HHHHHHHHHHHHHTTTT-
--HHHHHHHHHHHHHTTTT-
--HHHHHHHHHHHHHHHTT-
--HHHHHHHHHHHHTTTTT-
--HHHHHHHHHHHHHTTTT-
--HHHHHHHHHHHHTTTTT-
--HHHHHHHHHHHHHTTTT-
--HHHHHHHHHHHHTTTTT-
--HHHHHHHHHHHHHTTTT-
--HHHHHHHHHHHHTTTTT-
--HHHHHHHHHHHHTTTTT-
--HHHHHHHHHHHHHTTTT-
--HHHHHHHHHHHHHTTTT-
--HHHHHHHHHHHHTTTTT-
--HHHHHHHHHHHHTTTTT-
--HHHHHHHHHHHHHTTTT-
--HHHHHHHHHHHHHTTTT-
--HHHHHHHHHHHHHHSTT-
--HHHHHHHHHHHHTTSS--
--HHHHHHHHHHHHHTTTT-
--HHHHHHHHHHHHHTTTT-
--HHHHHHHHHHHHHTTTT-
--HHHHHHHHHHHHHTTTT-
--HHHHHHHHHHHHHHHTT-
--HHHHHHHHHHHHTTTTT-
--HHHHHHHHHHHHHTTTT-
--HHHHHHHHHHHHTTTTT-
--HHHHHHHHHHHHHTTTT-
--HHHHHHHHHHHHHTTS--
--HHHHHHHHHHHHTTTTT-
--HHHHHHHHHHHHHTTTT-
--HHHHHHHHHHHHHHHTT-
--HHHHHHHHHHHHHHHTT-
--HHHHHHHHHHHHHTTTT-
--HHHHHHHHHHHHHTTTT-
--HHHHHHHHHHHHHTTTT-
--HHHHHHHHHHHHHTTTT-
--HHHHHHHHHHHHHHHTT-
--HHHHHHHHHHHHTTTTT-
--HHHHHHHHHHHHTTTTT-
--HHHHHHHHHHHHHTTTT-
--HHHHHHHHHHHHHTTTT-
--HHHHHHHHHHHHHTTS--
--HHHHHHHHHHHHTTTTT-
--HHHHHHHHHHHHTTTS--
--HHHHHHHHHHHHHTTTT-
--HHHHHHHHHHHHHTTTT-
--HHHHHHHHHHHHHTSS--
--HHHHHHHHHHHHHHTTT-
--HHHHHHHHHHHHTTTTT-
--HHHHHHHHHHHHHTTS--
--HHHHHHHHHHHHHHHS--
--HHHHHHHHHHHHHTTTT-
--HHHHHHHHHHHHHTTTT-
--HHHHHHHHHHHHHTTTT-
--HHHHHHHHHHHHTTSS--
--HHHHHHHHHHHHTTTTT-
--HHHHHHHHHHHHTTTTT-
--HHHHHHHHHHHHHTTS--
--HHHHHHHHHHHHHHHTT-
--HHHHHHHHHHHHHTTTT-
--HHHHHHHHHHHHHTTS--
--HHHHHHHHHHHHTTTS--
--HHHHHHHHHHHHHTTTT-
--HHHHHHHHHHHHHTTTT-
--HHHHHHHHHHHHHHHTT-
--HHHHHHHHHHHHHTTTT-
--HHHHHHHHHHHHHHHTT-
--HHHHHHHHHHHHHHHTT-
--HHHHHHHHHHHHHHHTT-
--HHHHHHHHHHHHHTTTT-
--HHHHHHHHHHHHTTTTT-
--HHHHHHHHHHHHHTTTT-
--HHHHHHHHHHHHHTTTT-
--HHHHHHHHHHHHHHHTT-
--HHHHHHHHHHHHHHHTT-
--HHHHHHHHHHHHHHHTT-
--HHHHHHHHHHHHTTTTT-
--HHHHHHHHHHHHHTTTT-
--HHHHHHHHHHHHTTTTT-
--HHHHHHHHHHHHHTTTT-
--HHHHHHHHHHHHHTTTT-
--HHHHHHHHHHHHHTTS--
--HHHHHHHHHHHHHHHTT-
--HHHHHHHHHHHHTTTTT-
--HHHHHHHHHHHHHTTTT-
--HHHHHHHHHHHHHHHTT-
--HHHHHHHHHHHHHTTTT-
--HHHHHHHHHHHHHHHTT-
--HHHHHHHHHHHHTTTS--
--HHHHHHHHHHHHHTTS--
--HHHHHHHHHHHHTTTS--
--HHHHHHHHHHHHTTTTT-
--HHHHHHHHHHHHTTTTT-
--HHHHHHHHHHHHHTTTT-
--HHHHHHHHHHHHHTTTT-
--HHHHHHHHHHHHTTTTT-
--HHHHHHHHHHHHTTTS--
--HHHHHHHHHHHHTTTTT-
--HHHHHHHHHHHHHTTTT-
--HHHHHHHHHHHHTTTTT-
--HHHHHHHHHHHHTTTTT-
--HHHHHHHHHHHHTTTTT-
--HHHHHHHHHHHHTTTTT-
--HHHHHHHHHHHHHTTTT-
--HHHHHHHHHHHHHTTTT-
--HHHHHHHHHHHHHTTTT-
--HHHHHHHHHHHHHTTTT-
--HHHHHHHHHHHHHT-TT-
--HHHHHHHHHHHHHTTTT-
--HHHHHHHHHHHHTTTTT-
--HHHHHHHHHHHHHHHTT-
--HHHHHHHHHHHHHTTTT-
--HHHHHHHHHHHHHHHTT-
--HHHHHHHHHHHHHTTTT-
--HHHHHHHHHHHHTTTTT-
--HHHHHHHHHHHHHTTTT-
--HHHHHHHHHHHHHTTTT-
--HHHHHHHHHHHHHTTTT-
--HHHHHHHHHHHHHTTTT-
--HHHHHHHHHHHHTTTTT-
--HHHHHHHHHHHHHTTTT-
--HHHHHHHHHHHHHHHS--
--HHHHHHHHHHHHTTTTT-
--HHHHHHHHHHHHHTTTT-
--HHHHHHHHHHHHHTTTT-
--HHHHHHHHHHHHHTTTT-
--HHHHHHHHHHHHHTTTT-
--HHHHHHHHHHHHHTTS--
--HHHHHHHHHHHHHTTTT-
--HHHHHHHHHHHHHTTTT-
--HHHHHHHHHHHHHTTTT-
--HHHHHHHHHHHHHTTS--
--HHHHHHHHHHHHHHHTT-
--HHHHHHHHHHHHHTTTT-
--HHHHHHHHHHHHHTTTT-
--HHHHHHHHHHHHTTTTT-
--HHHHHHHHHHHHHTTTT-
--HHHHHHHHHHHHHTTTT-
--HHHHHHHHHHHHHTTTT-
--HHHHHHHHHHHHHTTTT-
--HHHHHHHHHHHHHTTTT-
--HHHHHHHHHHHHHTTTT-
--HHHHHHHHHHHHHTTTT-
--HHHHHHHHHHHHHTTTT-
--HHHHHHHHHHHHHTTTT-
--HHHHHHHHHHHHTTTTT-
--HHHHHHHHHHHHHTTTT-
--HHHHHHHHHHHTGGGTT-
--HHHHHHHHHHHHHHHTT-
--HHHHHHHHHHHHHHHTT-
--HHHHHHHHHHHHHTTTT-
--HHHHHHHHHHHHHTTTT-
--HHHHHHHHHHHHTTTTT-
--HHHHHHHHHHHHHTTTT-
--HHHHHHHHHHHHHHHTT-
--HHHHHHHHHHHHHTTTT-
--HHHHHHHHHHHHHTTTT-
--HHHHHHHHHHHHHTTS--
--HHHHHHHHHHHHHTTTT-
--HHHHHHHHHHHHHTTTT-
--HHHHHHHHHHHHHTTTT-
--HHHHHHHHHHHHTTTTT-
--HHHHHHHHHHHHTTTTT-
--HHHHHHHHHHHHHTTTT-
--HHHHHHHHHHHHTTTTT-
--HHHHHHHHHHHHHTTTT-
--HHHHHHHHHHHHHTTTT-
--HHHHHHHHHHHHHHHTT-
--HHHHHHHHHHHHHTTTT-
--HHHHHHHHHHHHTTTTT-
--HHHHHHHHHHHHHHHTT-
--HHHHHHHHHHHHHHHTT-
--HHHHHHHHHHHHTTTTT-
--HHHHHHHHHHHHTTTTT-
--HHHHHHHHHHHHTTTTT-
--HHHHHHHHHHHHHTTTT-
--HHHHHHHHHHHHHTTS--
--HHHHHHHHHHHHHTTTT-
--HHHHHHHHHHHHHTTTT-
--HHHHHHHHHHHHHHHTT-
--HHHHHHHHHHHHHTTTT-
--HHHHHHHHHHHHTTTTT-
--HHHHHHHHHHHHHTTS--
--HHHHHHHHHHHHHTTTT-
--HHHHHHHHHHHHTTTTT-
--HHHHHHHHHHHHHTTTT-
--HHHHHHHHHHHHHTTTT-
--HHHHHHHHHHHHHTTTT-
--HHHHHHHHHHHHHTTTT-
--HHHHHHHHHHHHHTTTT-
--HHHHHHHHHHHHTTTTT-
--HHHHHHHHHHHHHTTTT-
--HHHHHHHHHHHHHHHTT-
--HHHHHHHHHHHHTTTTT-
--HHHHHHHHHHHHTTTTT-
--HHHHHHHHHHHHTTTTT-
--HHHHHHHHHHHHHTSTT-
--HHHHHHHHHHHHHHTTT-
--HHHHHHHHHHHHHHTTT-
--HHHHHHHHHHHHHTTTT-
--HHHHHHHHHHHHHHSTT-
--HHHHHHHHHHHHHTTTT-
--HHHHHHHHHHHHHHHS--
--HHHHHHHHHHHHHTTTT-
--HHHHHHHHHHHHHHHS--
--HHHHHHHHHHHHTTTS--
--HHHHHHHHHHHHHTTTT-
--HHHHHHHHHHHHHTTTT-
--HHHHHHHHHHHHHTTTT-
--HHHHHHHHHHHHHTTTT-
--HHHHHHHHHHHHTTTS--
--HHHHHHHHHHHHHTTTT-
--HHHHHHHHHHHHHTTTT-
--HHHHHHHHHHHHHTTTT-
--HHHHHHHHHHHHHTTTT-
--HHHHHHHHHHHHHTTTT-
--HHHHHHHHHHHHHTTTT-
--HHHHHHHHHHHHHTTTT-
--HHHHHHHHHHHHTTTTT-
--HHHHHHHHHHHHTTTTT-
--HHHHHHHHHHHHHTTTT-
--HHHHHHHHHHHHHTTTT-
--HHHHHHHHHHHHHHHTT-
--HHHHHHHHHHHHHHHTT-
--HHHHHHHHHHHHHTTTT-
--HHHHHHHHHHHHHTTTT-
--HHHHHHHHHHHHTTTTT-
--HHHHHHHHHHHHTTSS--
--HHHHHHHHHHHHHTTS--
--HHHHHHHHHHHHHTTTT-
--HHHHHHHHHHHHTTTTT-
--HHHHHHHHHHHHHTTTT-
--HHHHHHHHHHHHHTTTT-
--HHHHHHHHHHHHHHHS--
--HHHHHHHHHHHHHTTTT-
--HHHHHHHHHHHHHTT---
--HHHHHHHHHHHHHTTTT-
--HHHHHHHHHHHHHTTTT-
--HHHHHHHHHHHHHTTTT-
--HHHHHHHHHHHHHTS---
--HHHHHHHHHHHHHTTTT-
--HHHHHHHHHHHHHTTS--
--HHHHHHHHHHHHHTTTT-
--HHHHHHHHHHHHHHTTT-
--HHHHHHHHHHHHHTTTT-
--HHHHHHHHHHHHHTTTT-
--HHHHHHHHHHHHHTSTT-
--HHHHHHHHHHHHHTTTT-
--HHHHHHHHHHHHHHHTT-
--HHHHHHHHHHHHGGGTT-
--HHHHHHHHHHHHHTSTT-
--HHHHHHHHHHHHHHTTT-
--HHHHHHHHHHHHTTSTT-
--HHHHHHHHHHHHHHTS--
--HHHHHHHHHHHHHHTTT-
--HHHHHHHHHHHHHHTTT-
--HHHHHHHHHHHHHTTTT-
--HHHHHHHHHHHHHTTTT-
--HHHHHHHHHHHHHTTTT-
--HHHHHHHHHHHHHHTTT-
--HHHHHHHHHHHHHHTS--
--HHHHHHHHHHHHHTTS--
--HHHHHHHHHHHHHTSS--
--HHHHHHHHHHHHHHHTT-
--HHHHHHHHHHHHHHTTT-
--HHHHHHHHHHHHHHTTT-
--THHHHHHHHHHHHHTTT-
--THHHHHHHHHHHHHSTT-
--HHHHHHHHHHHHHHHTT-
--THHHHHHHHHHHHHTTT-
--THHHHHHHHHHHHHHTT-
--THHHHHHHHHHHHTSTT-
--THHHHHHHHHHHHHTTT-
--HHHHHHHHHHHHHHHTT-
--THHHHHHHHHHHHHH---
--HHHHHHHHHHHHHHHTT-
--THHHHHHHHHHHHTTTT-
--THHHHHHHHHHHHTTTT-
--THHHHHHHHHHHHTT---
--THHHHHHHHHHHHHTS--
--THHHHHHHHHHHHTTS--
--HHHHHHHHHHHHHHTTT-
--HHHHHHHHHHHHTTSTT-
--HHHHHHHHHHHHHTTTT-
--HHHHHHHHHHHHHHTTT-
--HHHHHHHHHHHHHHHTT-
--HHHHHHHHHHHHHTTTT-
--HHHHHHHHHHHHTTTTT-
--HHHHHHHHHHHHHHTT--
--HHHHHHHHHHHHHTT---
--HHHHHHHHHHHHGGGS--
--HHHHHHHHHHHHHTTS--
--HHHHHHHHHHHHHHSTT-
--HHHHHHHHHHHHHTTTT-
--HHHHHHHHHHHHHTTTT-
--HHHHHHHHHHHHHHS---
--HHHHHHHHHHHHHTTTT-
--HHHHHHHHHHHHGGGTT-
--HHHHHHHHHHHHHTTTT-
--HHHHHHHHHHHHGGGTT-
--HHHHHHHHHHHHHTTTT-
--HHHHHHHHHHHGGGGTT-
--HHHHHHHHHHHHHTTTT-
--HHHHHHHHHHHHHTTTT-
--HHHHHHHHHHHHGGGTT-
--HHHHHHHHHHHHHHS---
--HHHHHHHHHHHHTT-TT-
--HHHHHHHHHHHHHHTTT-
--HHHHHHHHHHHHGGGTT-
--HHHHHHHHHHHHGGGTT-
--HHHHHHHHHHHHHTTTT-
--HHHHHHHHHHHHHTTTT-
--HHHHHHHHHHHHHTTTT-
--HHHHHHHHHHHHHHHTT-
--HHHHHHHHHHHHHTTTT-
--HHHHHHHHHHHHHHHTT-
--HHHHHHHHHHHHHTTTT-
--HHHHHHHHHHHHHHHTT-
--HHHHHHHHHHHHHTTTT-
--HHHHHHHHHHHHHTTTT-
--HHHHHHHHHHHHHTT---
--HHHHHHHHHHHHHTTTT-
--HHHHHHHHHHHHHTTTT-
--HHHHHHHHHHHHHTTTT-
--HHHHHHHHHHHHHTTS--
--HHHHHHHHHHHHHTTTT-
--HHHHHHHHHHHHHTSTT-
--THHHHHHHHHHHHTTTT-
--HHHHHHHHHHHHHTT---
--HHHHHHHHHHHHHTTTT-
--HHHHHHHHHHHHHHSTT-
--HHHHHHHHHHHHHTTS--
--HHHHHHHHHHHHHTTTT-
--HHHHHHHHHHHHHTTTT-
--HHHHHHHHHHHHHTSTT-
--HHHHHHHHHHHHHHTTT-
--HHHHHHHHHHHHHHHTT-
--HHHHHHHHHHHHHHHTT-
--HHHHHHHHHHHHHHHTT-
--HHHHHHHHHHHHHTTTT-
--HHHHHHHHHHHHHTTS--
--HHHHHHHHHHHHHTTTT-
--HHHHHHHHHHHHHTTTT-
--HHHHHHHHHHHHHTTTT-
--HHHHHHHHHHHHHTT---
--HHHHHHHHHHHHHTT---
--HHHHHHHHHHHHHTTTT-
--HHHHHHHHHHHHHTT---
--HHHHHHHHHHHHHTTTT-
--HHHHHHHHHHHHHTTTT-
--HHHHHHHHHHHHHTSTT-
--HHHHHHHHHHHHHTTTT-
--HHHHHHHHHHHHTTSTT-
--HHHHHHHHHHHHHHHTT-
--HHHHHHHHHHHHHTTS--
--HHHHHHHHHHHHHHSTT-
--HHHHHHHHHHHHHTTTT-
--HHHHHHHHHHHHHTT---
--HHHHHHHHHHHHHHGGG-
--HHHHHHHHHHHHHTTTT-
--HHHHHHHHHHHHHHTTT-
--HHHHHHHHHHHHHH----
--HHHHHHHHHHHHHHTTT-
--HHHHHHHHHHHHHHGGG-
--HHHHHHHHHHHHHH-S--
--HHHHHHHHHHHHHHTTT-
--HHHHHHHHHHHHHHHTT-
--HHHHHHHHHHHHHTTTT-
--HHHHHHHHHHHHHHHTT-
--HHHHHHHHHHHHHHTTT-
--HHHHHHHHHHHHHHTTT-
--HHHHHHHHHHHHHTTTT-
--HHHHHHHHHHHHHTTTT-
--HHHHHHHHHHHHHHSTT-
--HHHHHHHHHHHHHHTTT-
--HHHHHHHHHHHHTTTS--
--HHHHHHHHHHHHHHHTT-
--HHHHHHHHHHHHTTTTT-
--HHHHHHHHHHHHHHHTT-
--HHHHHHHHHHHHHHHTT-
--HHHHHHHHHHHHHHHTT-
--HHHHHHHHHHHHHHTS--
--HHHHHHHHHHHHHHHTT-
--HHHHHHHHHHHHHHHTT-
--HHHHHHHHHHHHHHHTT-
--HHHHHHHHHHHHHHHTT-
--HHHHHHHHHHHHHHHTT-
--HHHHHHHHHHHHHHHTT-
--HHHHHHHHHHHHHHHTT-
--HHHHHHHHHHHHHTTTT-
--HHHHHHHHHHHHHTTS--
--HHHHHHHHHHHHHTTTT-
--HHHHHHHHHHHHHHHHT-
--HHHHHHHHHHHHHHHHT-
--HHHHHHHHHHHHHTTS--
--HHHHHHHHHHHHHHHS--
--HHHHHHHHHHHHHHHTT-
--HHHHHHHHHHHHHHHS--
--HHHHHHHHHHHHHTTS--
--HHHHHHHHHHHHHHHS--
--HHHHHHHHHHHHHTTS--
--HHHHHHHHHHHHTTTS--
--HHHHHHHHHHHHHHHS--
--HHHHHHHHHHHHHHTS--
--HHHHHHHHHHHHHHHS--
--HHHHHHHHHHHHHTTS--
--HHHHHHHHHHHHHHHS--
--HHHHHHHHHHHHHHHS--
--HHHHHHHHHHHHHHSS--
--HHHHHHHHHHHHHHHS--
--HHHHHHHHHHHHHHHS--
--HHHHHHHHHHHHHHHS--
--HHHHHHHHHHHHHTTS--
--HHHHHHHHHHHHHTSS--
--HHHHHHHHHHHHHTTS--
--HHHHHHHHHHHHHTTS--
--HHHHHHHHHHHHHHTS--
--HHHHHHHHHHHHHTTS--
--HHHHHHHHHHHHHHSS--
--HHHHHHHHHHHHHHTS--
--HHHHHHHHHHHHHTTS--
--HHHHHHHHHHHHHTTS--
--HHHHHHHHHHHHHHHS--
--HHHHHHHHHHHHHHHH--
--HHHHHHHHHHHHHTTTT-
--HHHHHHHHHHHHHTTS--
--HHHHHHHHHHHHHTTS--
--HHHHHHHHHHHHHTTS--
--HHHHHHHHHHHHTT-TT-
--HHHHHHHHHHHHHTTTT-
--HHHHHHHHHHHHTTTTT-
--HHHHHHHHHHHHTTTTT-
--HHHHHHHHHHHHHHTTT-
--HHHHHHHHHHHHHHHTT-
--HHHHHHHHHHHHHTTTT-
--HHHHHHHHHHHHHTSS--
--HHHHHHHHHHHHHHHTT-
--HHHHHHHHHHHHHHTT--
--HHHHHHHHHHHHHTTTT-
--HHHHHHHHHHHHHTTS--
--HHHHHHHHHHHHHTTS--
--HHHHHHHHHHHHHHHTT-
--HHHHHHHHHHHHHHTTT-
--HHHHHHHHHHHHHHTS--
--HHHHHHHHHHHHHHT---
--HHHHHHHHHHHHTTSS--
--HHHHHHHHHHHHHHTT--
--HHHHHHHHHHHHHHHT--
--HHHHHHHHHHHHHHTT--
--HHHHHHHHHHHHHHHTT-
--HHHHHHHHHHHHHHTT--
--HHHHHHHHHHHHHHHTT-
--HHHHHHHHHHHHHSSS--
--HHHHHHHHHHHHHHSS--
--HHHHHHHHHHHHHHHTT-
--HHHHHHHHHHHHHTSS--
--HHHHHHHHHHHHHHSS--
--HHHHHHHHHHHHHT-S--
--HHHHHHHHHHHHHTTS--
--HHHHHHHHHHHHHTTS--
--HHHHHHHHHHHHHHTS--
--HHHHHHHHHHHHHH-S--
--HHHHHHHHHHHHHH-S--
--HHHHHHHHHHHHHHTS--
--HHHHHHHHHHHHHTT---
--HHHHHHHHHHHHHTTS--
--HHHHHHHHHHHHHTTS--
--HHHHHHHHHHHHHHTS--
--HHHHHHHHHHHHTTSS--
--HHHHHHHHHHHHTTSS--
--HHHHHHHHHHHHTTSS--
--HHHHHHHHHHHHGGGS--
--HHHHHHHHHHHHHHS---
--HHHHHHHHHHHHHTTS--
--HHHHHHHHHHHHHHSS--
--HHHHHHHHHHHHTTSS--
--HHHHHHHHHHHHHTTS--
--HHHHHHHHHHHHHTT---
--HHHHHHHHHHHHHTT---
--HHHHHHHHHHHHHT----
--HHHHHHHHHHHHHTS---
--HHHHHHHHHHHHHHHT--
--HHHHHHHHHHHHHHHT--
--HHHHHHHHHHHHHHTT--
--TTHHHHHHHHHHHHTT--
--HHHHHHHHHHHHTTTT--
--HHHHHHHHHHHHHTTS--
--HHHHHHHHHHHHHTTS--
--HHHHHHHHHHHHHTTS--
--HHHHHHHHHHHHHTTS--
--HHHHHHHHHHHHHHHT--
--HHHHHHHHHHHHHHTS--
--HHHHHHHHHHHHHHHT--
--HHHHHHHHHHHHHHHH--
--HHHHHHHHHHHHHHHT--
--HHHHHHHHHHHHHHHT--
--HHHHHHHHHHHHHHHT--
--HHHHHHHHHHHHHHHS--
--HHHHHHHHHHHHHHHT--
--HHHHHHHHHHHHHHTS--
--HHHHHHHHHHHHHHHT--
--HHHHHHHHHHHHHHHT--
--HHHHHHHHHHHHHHHS--
--HHHHHHHHHHHHHHHH--
--HHHHHHHHHHHHHHHH--
--HHHHHHHHHHHHHHHH--
--HHHHHHHHHHHHHHHH--
--HHHHHHHHHHHHHHHH--
--HHHHHHHHHHHHHHTT--
--HHHHHHHHHHHHHHHH--
--HHHHHHHHHHHHHHHH--
--HHHHHHHHHHHHTTTT--
--HHHHHHHHHHHHHHTT--
--HHHHHHHHHHHHHTTT--
--HHHHHHHHHHHHHHHH--
--HHHHHHHHHHHHHHTT--
--HHHHHHHHHHHHHHHH--
--HHHHHHHHHHHHHTTS--
--HHHHHHHHHHHHHTTT--
--HHHHHHHHHHHHHHHH--
--HHHHHHHHHHHHHHHH--
--HHHHHHHHHHHHHHTT--
--HHHHHHHHHHHHHHHS--
--HHHHHHHHHHHHHHHS--
--HHHHHHHHHHHHHHHS--
--HHHHHHHHHHHHHHHT--
--HHHHHHHHHHHHHHHH--
--HHHHHHHHHHHHHHHH--
--HHHHHHHHHHHHHHTT--
--HHHHHHHHHHHHHHHS--
--HHHHHHHHHHHHHHHT--
--HHHHHHHHHHHHHHHT--
--HHHHHHHHHHHHHHHH--
--HHHHHHHHHHHHHHHS--
--HHHHHHHHHHHHHHHH--
--HHHHHHHHHHHHHHHT--
--HHHHHHHHHHHHHGGG--
--HHHHHHHHHHHHHHTT--
--HHHHHHHHHHHHHTTS--
--HHHHHHHHHHHHHHHH--
--HHHHHHHHHHHHHHHT--
--HHHHHHHHHHHHHHHT--
--HHHHHHHHHHHHHHHT--
--HHHHHHHHHHHHHHHH--
--HHHHHHHHHHHHHHHH--
--HHHHHHHHHHHHHHHT--
--HHHHHHHHHHHHHTTS--
--HHHHHHHHHHHHHHHT--
--HHHHHHHHHHHHHHHH--
--HHHHHHHHHHHHHHHH--
--HHHHHHHHHHHHHHHT--
--HHHHHHHHHHHHHHHT--
--HHHHHHHHHHHHHHHT--
--HHHHHHHHHHHHHHHT--
--HHHHHHHHHHHHHTTT--
--HHHHHHHHHHHHHHHH--
--HHHHHHHHHHHHHHHH--
--HHHHHHHHHHHHHHHH--
--HHHHHHHHHHHHHHHH--
--HHHHHHHHHHHHHTTS--
--HHHHHHHHHHHHHHTS--
--HHHHHHHHHHHHHHHH--
--HHHHHHHHHHHHHHHH--
--HHHHHHHHHHHHHHHH--
--HHHHHHHHHHHHHHHS--
--HHHHHHHHHHHHHHHT--
--HHHHHHHHHHHHHHTT--
--HHHHHHHHHHHHHHHH--
--HHHHHHHHHHHHHHHH--
--HHHHHHHHHHHHHHHH--
--HHHHHHHHHHHHHHHH--
--HHHHHHHHHHHHHHHH--
--HHHHHHHHHHHHHHTT--
--HHHHHHHHHHHHHHTT--
--HHHHHHHHHHHHHHHH--
--HHHHHHHHHHHHHHTS--
--HHHHHHHHHHHHHHHS--
--HHHHHHHHHHHHHHHT--
--HHHHHHHHHHHHHHTT--
--HHHHHHHHHHHHHHHT--
--HHHHHHHHHHHHHHTT--
--HHHHHHHHHHHHHHHT--
--HHHHHHHHHHHHHHTT--
--HHHHHHHHHHHHHTTS--
--HHHHHHHHHHHHHHHT--
--HHHHHHHHHHHHHHHT--
--HHHHHHHHHHHHHHHT--
--HHHHHHHHHHHHHHHH--
--HHHHHHHHHHHHHHHH--
--HHHHHHHHHHHHHHHH--
--HHHHHHHHHHHHHHHH--
--HHHHHHHHHHHHHHHH--
--HHHHHHHHHHHHHHHH--
--HHHHHHHHHHHHHHHS--
--HHHHHHHHHHHHHHTS--
--HHHHHHHHHHHHHHHT--
--HHHHHHHHHHHHHHTT--
--HHHHHHHHHHHHHHHT--
--HHHHHHHHHHHHHHHH--
--HHHHHHHHHHHHHHHH--
--HHHHHHHHHHHHHHHH--
--HHHHHHHHHHHHHHHT--
--HHHHHHHHHHHHHHHS--
--HHHHHHHHHHHHHHHT--
--HHHHHHHHHHHHHHTT--
--HHHHHHHHHHHHHHHH--
--HHHHHHHHHHHHHHHT--
--HHHHHHHHHHHHHHTT--
--HHHHHHHHHHHHHHHT--
--HHHHHHHHHHHHHHHT--
--HHHHHHHHHHHHHHTT--
--HHHHHHHHHHHHHHTT--
--HHHHHHHHHHHHHHHH--
--HHHHHHHHHHHHHHHT--
--HHHHHHHHHHHHHHHS--
--HHHHHHHHHHHHHHHH--
--HHHHHHHHHHHHHHHS--
--HHHHHHHHHHHHHHTT--
--HHHHHHHHHHHHHTTT--
--HHHHHHHHHHHHHHHH--
--HHHHHHHHHHHHHHHH--
--HHHHHHHHHHHHHHHH--
--HHHHHHHHHHHHHHTT--
--HHHHHHHHHHHHHHTT--
--HHHHHHHHHHHHHHTT--
--HHHHHHHHHHHHHHTT--
--HHHHHHHHHHHHHHTT--
--HHHHHHHHHHHHHTTT--
--HHHHHHHHHHHHHHHH--
--HHHHHHHHHHHHHTTT--
--HHHHHHHHHHHHHHHH--
--HHHHHHHHHHHHHHTT--
--HHHHHHHHHHHHHHHH--
--HHHHHHHHHHHHHTTT--
--HHHHHHHHHHHHHHTT--
--HHHHHHHHHHHHHHTT--
--HHHHHHHHHHHHHHHH--
--HHHHHHHHHHHHHTTT--
--HHHHHHHHHHHHHHHH--
--HHHHHHHHHHHHHHHH--
--HHHHHHHHHHHHHHHH--
--HHHHHHHHHHHHHHHH--
--HHHHHHHHHHHHHHTT--
--HHHHHHHHHHHHHHTT--
--HHHHHHHHHHHHHHHH--
--HHHHHHHHHHHHHHTT--
--HHHHHHHHHHHHHHTT--
--HHHHHHHHHHHHHHHH--
--HHHHHHHHHHHHHHTT--
--HHHHHHHHHHHHHHHH--
--HHHHHHHHHHHHHHHH--
--HHHHHHHHHHHHHHHH--
--HHHHHHHHHHHHHHHH--
--HHHHHHHHHHHHHHHH--
--HHHHHHHHHHHHHTTT--
--HHHHHHHHHHHHHHHH--
--HHHHHHHHHHHHHHHH--
--HHHHHHHHHHHHHHHH--
--HHHHHHHHHHHHHHTT--
--HHHHHHHHHHHHHHHH--
--HHHHHHHHHHHHHTTS--
--HHHHHHHHHHHHHHHH--
--HHHHHHHHHHHHHHHH--
--HHHHHHHHHHHHHHHH--
--HHHHHHHHHHHHHHTT--
--HHHHHHHHHHHHHTTT--
--HHHHHHHHHHHHHHHH--
--HHHHHHHHHHHHHHHH--
--HHHHHHHHHHHHHHTT--
--HHHHHHHHHHHHHHHH--
--HHHHHHHHHHHHHHHH--
--HHHHHHHHHHHHHHTT--
--HHHHHHHHHHHHHHTT--
--HHHHHHHHHHHHHHTT--
--HHHHHHHHHHHHHTTT--
--HHHHHHHHHHHHHHTT--
--HHHHHHHHHHHHHHTT--
--HHHHHHHHHHHHHHTT--
--HHHHHHHHHHHHHHHH--
--HHHHHHHHHHHHHHTT--
--HHHHHHHHHHHHHHTT--
--HHHHHHHHHHHHHHHH--
--HHHHHHHHHHHHHHHH--
--HHHHHHHHHHHHHHHH--
--HHHHHHHHHHHHHTTT--
--HHHHHHHHHHHHHHTT--
--HHHHHHHHHHHHHTTT--
--HHHHHHHHHHHHHHHH--
--HHHHHHHHHHHHHHHH--
--HHHHHHHHHHHHHHHS--
--HHHHHHHHHHHHHHTT--
--HHHHHHHHHHHHTGGG--
--HHHHHHHHHHHHHHTT--
--HHHHHHHHHHHHHHHT--
--HHHHHHHHHHHHHHTT--
--HHHHHHHHHHHHHHTT--
--HHHHHHHHHHHHHHHT--
--HHHHHHHHHHHHHHTT--
--HHHHHHHHHHHHHHHH--
--HHHHHHHHHHHHHHHH--
--HHHHHHHHHHHHHHHH--
--HHHHHHHHHHHHHHTT--
--HHHHHHHHHHHHHHHT--
--HHHHHHHHHHHHHHHH--
--HHHHHHHHHHHHHHHT--
--HHHHHHHHHHHHHHTT--
--HHHHHHHHHHHHHHHS--
--HHHHHHHHHHHHHHTT--
--HHHHHHHHHHHHHHHTT-
--HHHHHHHHHHHHHHHHT-
--HHHHHHHHHHHHHHHTT-
--HHHHHHHHHHHHHHHHH-
--HHHHHHHHHHHHHHHTT-
--HHHHHHHHHHHHHHHTT-
--HHHHHHHHHHHHHHHHH-
--HHHHHHHHHHHHHHHHH-
--HHHHHHHHHHHHHHHHH-
--HHHHHHHHHHHHHHHHT-
--HHHHHHHHHHHHHHHHH-
--HHHHHHHHHHHHHHHHH-
--HHHHHHHHHHHHHHHHH-
--HHHHHHHHHHHHHHHHH-
--HHHHHHHHHHHHHHHHH-
--HHHHHHHHHHHHHHHHH-
--HHHHHHHHHHHHHHHHH-
--HHHHHHHHHHHHHHHHT-
--HHHHHHHHHHHHHHHHT-
--HHHHHHHHHHHHHHHHT-
--HHHHHHHHHHHHHHHHH-
--HHHHHHHHHHHHHHHHH-
--HHHHHHHHHHHHHHHHH-
--HHHHHHHHHHHHHHHHH-
--HHHHHHHHHHHHHHHTT-
--HHHHHHHHHHHHHHHHT-
--HHHHHHHHHHHHHHHHT-
--HHHHHHHHHHHHHHHHH-
--HHHHHHHHHHHHHHHHT-
--HHHHHHHHHHHHHHHHH-
--HHHHHHHHHHHHHHHTT-
--HHHHHHHHHHHHHHHTT-
--HHHHHHHHHHHHHHHTT-
--HHHHHHHHHHHHHHHHT-
--HHHHHHHHHHHHHHHHH-
--HHHHHHHHHHHHHHHTT-
--HHHHHHHHHHHHHHHTT-
--HHHHHHHHHHHHHHHTT-
--HHHHHHHHHHHHHHTTT-
--HHHHHHHHHHHHHHTTT-
--HHHHHHHHHHHTTTTT--
--HHHHHHHHHHHHTTTT--
--HHHHHHHHHHHHHHTT--
--HHHHHHHHHHHHHHSS--
--HHHHHHHHHHHTTTTT--
--HHHHHHHHHHHTTTSS--
--HHHHHHHHHHHHTTTT--
--HHHHHHHHHHHHHHSS--
--HHHHHHHHHHHHTTSS--
--HHHHHHHHHHHTTTTT--
--HHHHHHHHHHHTTTTT--
--HHHHHHHHHHHTTTTT--
--HHHHHHHHHHHTTTTT--
--HHHHHHHHHHGGGTTT--
--HHHHHHHHHHHTTGGG--
--HHHHHHHHHHHHHGGG--
--HHHHHHHHHHHHTGGG--
--HHHHHHHHHHHTTGGG--
--HHHHHHHHHHHTTSTT--
--HHHHHHHHHHHTTTTT--
--HHHHHHHHHHHTTGGG--
--HHHHHHHHHHHTSTTT--
--HHHHHHHHHHHHTTTT--
--HHHHHHHHHHHTTGGG--
--HHHHHHHHHHTT-GGG--
--HHHHHHHHHHHHTTTT--
--HHHHHHHHHHHHTTTT--
--HHHHHHHHHHTTTGGG--
--HHHHHHHHHHHHTGGG--
--HHHHHHHHHHHHTTTT--
--HHHHHHHHHHHHSTTT--
--HHHHHHHHHHHHTTTT--
--HHHHHHHHHHTTSGGG--
--HHHHHHHHHHHHGGGT--
--HHHHHHHHHHHTTTTT--
--HHHHHHHHHHHTTTTT--
--HHHHHHHHHHTT-GGG--
--HHHHHHHHHHTT-TTT--
--HHHHHHHHHHTT-TTT--
--HHHHHHHHHHHH-TTT--
--HHHHHHHHHHHHTTTT--
--HHHHHHHHHHHHHGGG--
--HHHHHHHHHHTT-TTT--
--HHHHHHHHHHTT-TTT--
--HHHHHHHHHHHHHTTT--
--HHHHHHHHHHHHSGGG--
--HHHHHHHHHHTT-TTS--
--HHHHHHHHHHTTSTTT--
--HHHHHHHHHHHHHGGG--
--HHHHHHHHHHHH-TTT--
--HHHHHHHHHHHH-TTT--
--HHHHHHHHHHHHTGGG--
--HHHHHHHHHHHHTTTT--
--HHHHHHHHHHHHTTTT--
--HHHHHHHHHHHHTTTT--
--HHHHHHHHHHHHSTTT--
--HHHHHHHHHHHHTTTT--
--HHHHHHHHHHHHTGGG--
--HHHHHHHHHHHTTGGG--
--HHHHHHHHHHHHSGGG--
--HHHHHHHHHHTTTGGG--
--HHHHHHHHHHHHSGGG--
--HHHHHHHHHHHHTTTT--
--HHHHHHHHHHHSSTTT--
--HHHHHHHHHHTT-TTT--
--HHHHHHHHHHHH-TTT--
--HHHHHHHHHHHH-TTT--
--HHHHHHHHHTTT-TTT--
--HHHHHHHHHHHHTTTT--
--HHHHHHHHHHHH-TTT--
--HHHHHHHHHHHHSGGG--
--HHHHHHHHHHHH-GGG--
--HHHHHHHHHHHH-TTT--
--HHHHHHHHHHHHGGGT--
--HHHHHHHHHHHHHTTT--
--HHHHHHHHHHHHHTTT--
--HHHHHHHHHHHTTTTT--
--HHHHHHHHHHHTTTTT--
--HHHHHHHHHHTTTGGG--
--HHHHHHHHHHTT-GGG--
--HHHHHHHHHHGGGTTT--
--HHHHHHHHHGGGGTTT--
--HHHHHHHHHGGGGTTS--
--HHHHHHHHHGGGTTTT--
--HHHHHHHHHGGGGGGG--
--HHHHHHHHHTGGGTTT--
--HHHHHHHHHGGGGTTT--
--HHHHHHHHHSGGGTTT--
--HHHHHHHHHHTTTTTT--
--HHHHHHHHHSTTGGGG--
--HHHHHHHHHHTTTGGG--
--HHHHHHHHHHTTTGGG--
--HHHHHHHHHHTTGGGT--
--HHHHHHHHHHGGGGGG--
--HHHHHHHHHTTTSTTT--
--HHHHHHHHHHTTSTTT--
--HHHHHHHHHSTTTTTT--
--HHHHHHHHTSTTTTTT--
--HHHHHHHHHHGGGTTT--
--HHHHHHHHHTGGGTTT--
--HHHHHHHHHHGGGGGG--
--HHHHHHHHTTHHHHHT--
--HHHHHHHTT-TTHHHH--
--HHHHHHHTT-HHHHTT--
--HHHHHHHHHTHHHHTT--
--HHHHHHHHHHHHHHHH--
--HHHHHHHHTTHHHHTT--
--HHHHHHHHTTHHHHTT--
--HHHHHHHHTTHHHHTT--
--HHHHHHHHHSHHHHHH--
--HHHHHHHHHTTTHHHH--
--HHHHHHHHTTHHHHHT--
--HHHHHHHHHTHHHHTT--
--HHHHHHHHHHHHHHHH--
--HHHHHHHHHTTTHHHH--
--HHHHHHHHTTHHHHTT--
--HHHHHHHHTSHHHHHH--
--HHHHHHHTTSHHHHHS--
--HHHHHHHHHSHHHHHT--
--HHHHHHHHT-TTHHHH--
--HHHHHHHHHTHHHHHT--
--HHHHHHHHTSHHHHHS--
--HHHHHHHHTTHHHHTT--
--HHHHHHHHHTTTTTTS--
--HHHHHHHHHTTTHHHH--
--HHHHHHHHHTTTGGGT--
--HHHHHHHHHTTTGGGT--
--HHHHHHHHHTHHHHHT--
--HHHHHHHHHHHHHHHH--
--HHHHHHHHHHHHHHTT--
--HHHHHHHHTTHHHHHT--
--HHHHHHHHTSTTHHHH--
--HHHHHHHHTSHHHHHH--
--HHHHHHHHTTTTHHHH--
--HHHHHHHHTTHHHHHT--
--HHHHHHHHHSHHHHHH--
--HHHHHHHTT-HHHHHH--
--HHHHHHHHTTHHHHHH--
--HHHHHHHTT-HHHHHH--
--HHHHHHHHTTTTHHHH--
--HHHHHHHHT-HHHHHH--
--HHHHHHHHTTHHHHHH--
--HHHHHHHHTTHHHHTT--
--HHHHHHHHTTHHHHHH--
--HHHHHHHHHTHHHHHH--
--HHHHHHHHHHHHHHHH--
--HHHHHHHHTTHHHHTT--
--HHHHHHHHHTHHHHTT--
--HHHHHHHHHHTTHHHH--
--HHHHHHHHHTHHHHHT--
--HHHHHHHHT-HHHHHT--
--HHHHHHHHHHHHHHTT--
--HHHHHHHHTTHHHHHH--
--THHHHHHHTSHHHHTT--
--HHHHHHHHHTHHHHTT--
--HHHHHHHHTTTTHHHH--
--HHHHHHHHHTHHHHHH--
--HHHHHHHHHTHHHHHH--
--THHHHHHHHTHHHHTT--
--HHHHHHHHTTTTGGGT--
--HHHHHHHHHSTTTTTT--
--TTHHHHHHHTTTGGGT--
--HHHHHHHHHTTTGGGT--
--HHHHHHHHTTTTGGGT--
--HHHHHHHHHTHHHHHHT-
--HHHHHHHHTTHHHHTT--
--HHHHHHHHHTHHHHHHH-
--HHHHHHHHHHHHHHHHH-
--HHHHHHHHTHHHHHHHH-
--HHHHHHHHTHHHHHHHH-
--HHHHHHHHHHHHHHHTT-
--HHHHHHHHTHHHHHHH--
--HHHHHHHHTTTTHHHHH-
--HHHHHHHHTTTTSHHHH-
--HHHHHHHHHHHHHSTT--
--HHHHHHHHHHTTSHHHH-
--HHHHHHHHHHGGGHHHH-
--HHHHHHHHHHHTTHHHH-
--HHHHHHHHHHTT--GGG-
--HHHHHHHHTTTT-GGGG-
--HHHHHHHHHSTT--TTT-
--HHHHHHHHHHTT--TTT-
--HHHHHHHHTTTTS--TT-
--HHHHHHTTT-TT--GGG-
--HHHHHHHHTTTTS-GGG-
--HHHHHHHHHGGG--TTT-
--HHHHHHHHTTTT--SS--
--HHHHHHHHTTGGG-TTT-
--HHHHHHHHTTGGG-TTT-
--HHHHHHHHTTTTT-TTT-
--HHHHHHHHTTTTT-TTT-
--HHHHHHHHTTTTT-TTT-
--HHHHHHHHTTTTT-TTT-
--HHHHHHHHHHTTT-TTT-
--HHHHHHHHTTTTT-TTT-
--HHHHHHHHTTTTT-TTT-
--HHHHHHHTTTTTT-TTT-
--HHHHHHHTTTTTT-GGG-
--HHHHHHHTTTTTS-TTT-
--HHHHHHHHTTTTT-GGG-
--HHHHHHHHHHTTT-TT--
--HHHHHHHHHHTTT-TTT-
--HHHHHHHHTTTTS-GGG-
--HHHHHHHHTTSS--GGG-
--HHHHHHHHTTTTT-TTT-
--HHHHHHHHHHTTS-TTT-
--HHHHHHHHHHSSS-TTT-
--HHHHHHHHHHTTS-TTT-
--HHHHHHHHHHSSS-GGG-
--HHHHHHHHHHTTT-TTT-
--HHHHHHHHHHTTT-GGG-
--HHHHHHHHHHTTT-GGG-
--HHHHHHHHHHSSS-GGG-
--HHHHHHHHHHTTT-GGG-
--HHHHHHHHHHTTT-GGG-
--HHHHHHHHTTTTT-GGG-
--HHHHHHHHHHTTT-GGG-
--HHHHHHHHTTTTT-GGG-
--HHHHHHHHHHTTT-GGG-
--HHHHHHHHTTSSS-GGG-
--HHHHHHHHHHSSS-GGG-
--HHHHHHHHHHSSS-GGG-
--HHHHHHHHHHSSS-GGG-
--HHHHHHHHHHTTT-GGG-
--HHHHHHHHHHTTS-GGG-
--HHHHHHHHHHHHT-GGG-
--HHHHHHHHHHHHT-GGG-
--HHHHHHHHHHTTT-GGG-
--HHHHHHHHHHHHT-GGG-
--HHHHHHHHHHHHS-GGG-
--HHHHHHHHHHHHT-GGG-
--HHHHHHHHHHHHS-GGG-
--HHHHHHHHHHHHT-GGG-
--HHHHHHHHHHHHH-GGG-
--HHHHHHHHHHHHS-TTT-
--HHHHHHHHHHHHT-GGG-
--HHHHHHHHHHHHT-GGG-
--HHHHHHHHHHHHT-GGG-
--HHHHHHHHHHHHT-GGG-
--HHHHHHHHHHHHH-TT--
--HHHHHHHHHHHHT-TT--
--HHHHHHHHHHHHT-TTT-
--HHHHHHHHHHHHT-GGG-
--HHHHHHHHHHHHT-GGG-
--HHHHHHHHHHHHH-GGG-
--HHHHHHHHHHHHT-GGG-
--HHHHHHHHHHHHS-GGG-
--HHHHHHHHHHHHT-GGG-
--HHHHHHHHHHHHT-GGG-
--HHHHHHHHHHHHT-TT--
--HHHHHHHHHHHHT-GGG-
--HHHHHHHHHHHHH-GGG-
--HHHHHHHHHHHHT-GGG-
--HHHHHHHHHHHHS-GGG-
--HHHHHHHHHHHHT-GGG-
--HHHHHHHHHHHHT-GGG-
--HHHHHHHHHHHHS-GGG-
--HHHHHHHHHHHHT-GGG-
--HHHHHHHHHHHHH-GGG-
--HHHHHHHHHHHHT-GGG-
--HHHHHHHHHHHHT-TT--
--HHHHHHHHHHHHH-STT-
--HHHHHHHHHHHHS-TTT-
--HHHHHHHHHHHHT-GGG-
--HHHHHHHHHHTTT-GGG-
--HHHHHHHHHHHHH-GGG-
--HHHHHHHHHHHHT-GGG-
--HHHHHHHHHHHHT-TTT-
--HHHHHHHHHHHHS-GGG-
--HHHHHHHHHHHHS-GGG-
--HHHHHHHHHHHHH-GGG-
--HHHHHHHHHHHHH-STT-
--HHHHHHHHHHHHH-TTT-
--HHHHHHHHHHHHH-TTT-
--HHHHHHHHHHHHS-GGG-
--HHHHHHHHHHHHS-TTT-
--HHHHHHHHHHHHS-TTT-
--HHHHHHHHHHHHH-GGG-
--HHHHHHHHHHHHH-GGG-
--HHHHHHHHHHHHH-GGG-
--HHHHHHHHHHHHS-GGG-
--HHHHHHHHHHHHS-GGG-
--HHHHHHHHHHHHS-TT--
--HHHHHHHHHHHHS-GGG-
--HHHHHHHHHHHHS-GGG-
--HHHHHHHHHHHHS-GGG-
--HHHHHHHHHHHHS-STT-
--HHHHHHHHHHHTS-TTT-
--HHHHHHHHHHTTS-TTT-
--HHHHHHHHHHTTT-TTT-
--HHHHHHHHHHHTS-TTT-
--HHHHHHHHHHTTT-TTT-
--HHHHHHHHHHTTS-GGG-
--HHHHHHHHHHTTS-GGG-
--HHHHHHHHHHTTS-GGG-
--HHHHHHHHHHHTT-GGG-
--HHHHHHHHHHTTS-GGG-
--HHHHHHHHHHTTS-GGG-
--HHHHHHHHHHTTS-TTT-
--HHHHHHHHHHTTT-TTT-
--HHHHHHHHHHTTS-TTT-
--HHHHHHHHHHTTT-TTT-
--HHHHHHHHHHTTS-TTT-
--HHHHHHHHHHTTS-TTT-
--HHHHHHHHHHTTS-TTT-
--HHHHHHHHHHHTS-GGG-
--HHHHHHHHHHTTS-TTT-
--HHHHHHHHHHTSS-TTT-
--HHHHHHHHHHTSS-TTT-
--HHHHHHHHHHTSS-TTT-
--HHHHHHHHHHTSS-TTT-
--HHHHHHHHHHTSS-TTT-
--HHHHHHHHHHTSS-TTT-
--HHHHHHHHHTTSS-GGG-
--HHHHHHHHHTTSS-TTT-
--HHHHHHHHHHHSS-TTT-
--HHHHHHHHGGGSS-TTT-
--HHHHHHHHHTTSS-TTT-
--HHHHHHHHHTTSS-TTT-
--HHHHHHHHHTTSS-TTT-
--HHHHHHHHHHHSS-TTT-
--HHHHHHHHHHTSS-TTT-
--HHHHHHHHHHHSS-TTT-
--HHHHHHHHHHHSS-TTT-
--HHHHHHHHHHHS--TT--
--HHHHHHHHHHTSS-GGG-
--HHHHHHHHHHTSS-GGG-
--HHHHHHHHHHTTS-TTT-
--HHHHHHHHHHTSS-TTT-
--HHHHHHHHHTTSS-TTT-
--HHHHHHHHHHHSS-TTT-
--HHHHHHHHHHHSS-TTT-
--HHHHHHHHHHTS--TTT-
--HHHHHHHHHHTTS-TTT-
--HHHHHHHHHTTSS-TTT-
--HHHHHHHHHTTSS-TTT-
--HHHHHHHHHTTTS-GGG-
--HHHHHHHHHTTS--TTT-
--HHHHHHHHHHTTS-TTT-
--HHHHHHHHHHTSS-TTT-
--HHHHHHHHHHTTS-TTT-
--HHHHHHHHHHTTS-TT--
--HHHHHHHHHHTTS-GGG-
--HHHHHHHHHHTSS-TTT-
--HHHHHHHHHTTSS-TT--
--HHHHHHHHHTTTS-TT--
--HHHHHHHHHTTTSSTTT-
--HHHHHHHHHHTTS-TTT-
--HHHHHHHHHHTT--TTT-
--HHHHHHHHHHTTS-TTT-
--HHHHHHHHHTTTS-TTT-
--HHHHHHHHHHTTS-TTT-
--HHHHHHHHHHTTS-TTT-
--HHHHHHHHHTTTSSGGG-
--HHHHHHHHHHTTSSTTT-
--HHHHHHHHHTTTS-TTT-
--HHHHHHHHHTTTS-TTT-
--HHHHHHHHHHTTSSTTT-
--HHHHHHHHHTTT--TTT-
--HHHHHHHHHTTTS-TTT-
--HHHHHHHHHTTT--TTT-
--HHHHHHHHHHTT--TTT-
--HHHHHHHHHTTTS-TTT-
--HHHHHHHHHHTT--TTT-
--HHHHHHHHHTTTS-TTT-
--HHHHHHHHHTTT--TTT-
--HHHHHHHHHTTTS-TTT-
--HHHHHHHHHHTT--TTT-
--HHHHHHHHHHHH--TTT-
--HHHHHHHHHHTTS-TTT-
--HHHHHHHHHHTT-STTT-
--HHHHHHHHHHHH--TTT-
--HHHHHHHHHHTT--TTT-
--HHHHHHHHHHTT--TTT-
--HHHHHHHHHHTT--TTT-
--HHHHHHHHHHTT--TTT-
--HHHHHHHHHHTT--TTT-
--HHHHHHHHHHTTT-TTT-
--HHHHHHHHHHHHH-TTT-
--HHHHHHHHHHTS--TTT-
--HHHHHHHHHHTTS-SS--
--HHHHHHHHHHTS--SS--
--HHHHHHHHHHTTS-TTT-
--HHHHHHHHHHTTS-SS--
--HHHHHHHHHHTSS-GGG-
--HHHHHHHHHHTTS-GGG-
--HHHHHHHHHHSSS-TT--
--HHHHHHHHHHHHS-GGG-
--HHHHHHHHHHTSS-TTT-
--HHHHHHHHHHTSS-TTT-
--HHHHHHHHHHTSS-TTT-
--HHHHHHHHHHTTS-TTT-
--HHHHHHHHHHTTS-GGG-
--HHHHHHHHHHTSS-TTT-
--HHHHHHHHHTTSS-GGG-
--HHHHHHHHHTTTS-TTT-
--HHHHHHHHHTTTTTTTT-
--HHHHHHHHHHHHTTTTT-
--HHHHHHHHHTTTS-TTT-
--HHHHHHHHHTTSS-TT--
--HHHHHHHHHTTTS-TT--
--HHHHHHHHHTTSS-TTT-
--HHHHHHHHHTTSS-TTT-
--HHHHHHHHHTTTS-TT--
--HHHHHHHHHTTSS-GGG-
--HHHHHHHHHTTTSSTTT-
--HHHHHHHHHHHHSSTTT-
--THHHHHHHHHTTS-SS--
--THHHHHHHHTTTS-TTT-
--THHHHHHHHHTTS-TT--
--HHHHHHHHHTTTS-TTT-
--HHHHHHHHHTTTS-TT--
--HHHHHHHHHTTTS-TTT-
--HHHHHHHHHTTTS-TT--
--HHHHHHHHHTTTSSTT--
--HHHHHHHHHTTTTTTTT-
--HHHHHHHHHHHHTTGGG-
--HHHHHHHHHTTTSSTTT-
--HHHHHHHHHTTTTTGGG-
--HHHHHHHHHTTTTTTTT-
--HHHHHHHHGGGTTTTTT-
--HHHHHHHHHTTTTTTTT-
--HHHHHHHHHTTTSSGGG-
--HHHHHHHHHTTTSSGGG-
--HHHHHHHHHTTTSSTT--
--HHHHHHHHHTTTTTGGG-
--HHHHHHHHHTTTTTTTT-
--HHHHHHHHHTTTTTGGG-
--HHHHHHHHHTTTTTGGG-
--HHHHHHHHHTTTTTGGG-
--HHHHHHHHHTTTS-TTT-
--HHHHHHHHHTTSS-TTT-
--HHHHHHHHHTTSS-TT--
--HHHHHHHHHTTSS-TTT-
--HHHHHHHHHHHSS-TTT-
--HHHHHHHHHHTTS-TTT-
--HHHHHHHHHHTSS-TTT-
--HHHHHHHHHTTSS-TTT-
--HHHHHHHHHHTTSSTTT-
--HHHHHHHHHTTTSSTT--
--HHHHHHHHHTTTSSTTT-
--HHHHHHHHHTTTSSTTT-
--HHHHHHHHHTTTSSTTT-
--HHHHHHHHHTTTTTTTT-
--HHHHHHHHHHHHS-TTT-
--HHHHHHHHHTTTTTTTT-
--HHHHHHHHHTTTSSTTT-
--HHHHHHHHHHTSS-TTT-
--HHHHHHHHHHTTSSSS--
--HHHHHHHHHTTTSSSS--
--HHHHHHHHHTTSS-TTT-
--HHHHHHHHHHTSS-TT--
--HHHHHHHHHHTSS-TTT-
--HHHHHHHHHTTSS-TTT-
--HHHHHHHHHTTTS-STT-
--HHHHHHHHHTTSS-SS--
--HHHHHHHHHHHHS-SS--
--HHHHHHHHHTTTS-STT-
--HHHHHHHHHTTSS-GGG-
--HHHHHHHHHTTSS-TTT-
--HHHHHHHHHTTTS-GGG-
--HHHHHHHHHHTTSSTTT-
--HHHHHHHHHTTTTTTTT-
--HHHHHHHHHTTTTTTTT-
--HHHHHHHHHTTTTTTTT-
--HHHHHHHHHHHHSSGGG-
--HHHHHHHHHTTTTTGGG-
--HHHHHHHHHTTTSSTTT-
--HHHHHHHHHHTTTTGGG-
--HHHHHHHHHTTTTTGGG-
--HHHHHHHHHHTTTTGGG-
--HHHHHHHHHHTTTTTTT-
--HHHHHHHHHHHHSSTTT-
--HHHHHHHHHTTSSSGGG-
--HHHHHHHHHTTTTTGGG-
--HHHHHHHHHHHHTTTTT-
--HHHHHHHHHHHHTTGGG-
--HHHHHHHHHHHHTTGGG-
--HHHHHHHHHTTTSSTTT-
--HHHHHHHHHTTTTT-TT-
--HHHHHHHHHTTTTTGGG-
--HHHHHHHHHTTTTTGGG-
--HHHHHHHHHHHHTTTTT-
--HHHHHHHHHTTTS-TTT-
--HHHHHHHHHTTTS-GGG-
--HHHHHHHHHHTTS-GGG-
--HHHHHHHHHHTTS-GGG-
--HHHHHHHHHTTSS-GGG-
--HHHHHHHHHTTTS-GGG-
--HHHHHHHHHHTTTTGGG-
--HHHHHHHHHHTTS-TTT-
--HHHHHHHHHHTSS-TTT-
--HHHHHHHHHHTTS-GGG-
--HHHHHHHHHHTSS-TT--
--HHHHHHHHHHTSS-TTT-
--HHHHHHHHHHHHS-GGG-
--HHHHHHHHHHTTS-GGG-
--HHHHHHHHHHTSS-GGG-
--HHHHHHHHHTTTTTTTT-
--HHHHHHHHHHTSS-GGG-
--HHHHHHHHHHHSS-GGG-
--HHHHHHHHHTTTS-GGG-
--HHHHHHHHHHTTSSSS--
--HHHHHHHHHHHHTTTTT-
--HHHHHHHHHTTTTTTTT-
--HHHHHHHHHHTTS-GGG-
--HHHHHHHHHHTSS-GGG-
--HHHHHHHHHTTTS-GGG-
--HHHHHHHHHTTTS-TTT-
--HHHHHHHHHTTTS-TTT-
--HHHHHHHHHGGGSSTTT-
--HHHHHHHHHTTSS-GGG-
--HHHHHHHHHHTSS-GGG-
--HHHHHHHHHHTTS-TTT-
--HHHHHHHHHHTTS-GGG-
--HHHHHHHHHHTTS-GGG-
--HHHHHHHHHHTSS-GGG-
--HHHHHHHHHHTTS-TT--
--HHHHHHHHHHTTS-GGG-
--HHHHHHHHHHTTS-GGG-
--HHHHHHHHHTSSS-GGG-
--HHHHHHHHHHTSS-TT--
--HHHHHHHHHHHSS-TTT-
--HHHHHHHHHHHHS-TTT-
--HHHHHHHHHHTTS-TTT-
--HHHHHHHHHHTTS-TTT-
--HHHHHHHHHHHHTTTT--
--HHHHHHHHHHTTS-GGG-
--HHHHHHHHHHHHTTGGG-
--HHHHHHHHHHTTS-GGG-
--HHHHHHHHHHTTS-TTT-
--HHHHHHHHHHTSS-GGG-
--HHHHHHHHHTTSS-TTT-
--HHHHHHHHHHTTS-TTT-
--HHHHHHHHHHTTTTGGG-
--HHHHHHHHHHTTS-GGG-
--HHHHHHHHHHTTS-GGG-
--HHHHHHHHHHTSS-GGG-
--HHHHHHHHHHHHH-TTT-
--HHHHHHHHHHTTS-GGG-
--HHHHHHHHHHSSS-GGG-
--HHHHHHHHHHTTS-GGG-
--HHHHHHHHHTTSS-TTT-
--HHHHHHHHHTTTTTGGG-
--HHHHHHHHHHHHS-TTT-
--HHHHHHHHHHHHS-GGG-
--HHHHHHHHHTTTTTGGG-
--HHHHHHHHHHTTS-TT--
--HHHHHHHHHHTTS-TTT-
--HHHHHHHHHTTSS-GGG-
--HHHHHHHHHTTSS-GGG-
--HHHHHHHHHHHSS-GGG-
--HHHHHHHHHHTTSSTT--
--HHHHHHHHHHHTS-GGG-
--HHHHHHHHHHTTS-GGG-
--HHHHHHHHHHHTTTTTT-
--HHHHHHHHHHTTTTTTT-
--HHHHHHHHHHTTTTTTT-
--THHHHHHHHHTTTTTTT-
--HHHHHHHHHHHHTTGGG-
--HHHHHHHHHHTTTTTTT-
--HHHHHHHHHHHTSSTTT-
--HHHHHHHHHHTTSSTTT-
--HHHHHHHHHHTTTTGGG-
--HHHHHHHHHHTTSSTTT-
--HHHHHHHHHHTTSSGGG-
--HHHHHHHHHHTTS-GGG-
--HHHHHHHHHTTTS-TTT-
--HHHHHHHHHHHH--TTT-
--HHHHHHHHHTTTSSTTT-
--HHHHHHHHHHHHS-TTT-
--HHHHHHHHHHTTSSTTT-
--HHHHHHHHHHTSS-TTT-
--HHHHHHHHHHTSS-TTT-
--HHHHHHHHHTTTS-TTT-
--HHHHHHHHHHTSSSGGG-
--HHHHHHHHHTTTTTTTT-
--HHHHHHHHHHHHS-TTT-
--HHHHHHHHHTTTTTTTT-
--HHHHHHHHHHTSS-GGG-
--HHHHHHHHHHTTS-TTT-
--HHHHHHHHHHTTS-TTT-
--HHHHHHHHHHTTSSGGG-
--HHHHHHHHHHTTSSGGG-
--HHHHHHHHHHTSS-GGG-
--HHHHHHHHHHTTSSGGG-
--HHHHHHHHHHTTS-TTT-
--HHHHHHHHHHTTS-TTT-
--HHHHHHHHHHTSS-GGG-
--HHHHHHHHHTTSS-GGG-
--HHHHHHHHHTTSS-GGG-
--HHHHHHHHHHTTS-GGG-
--HHHHHHHHHHTTS-TTT-
--HHHHHHHHHHTTS-GGG-
--HHHHHHHHHHTTS-TTT-
--HHHHHHHHHHTTS-TTT-
--HHHHHHHHHHTTS-TTT-
--HHHHHHHHHHTSS-GGG-
--HHHHHHHHHHTTS-TTT-
--HHHHHHHHHHTTS-TTT-
--HHHHHHHHHHTTSSTTT-
--HHHHHHHHHHTTSSTTT-
--HHHHHHHHHHHTSSTTT-
--HHHHHHHHHTTSS-TT--
--HHHHHHHHHTTTSSTT--
--HHHHHHHHHHTSSSTTT-
--HHHHHHHHHTTSSSTTT-
--HHHHHHHHHTTSS-TT--
--HHHHHHHHHTTTS-TTT-
--HHHHHHHHHTTSS-TTT-
--HHHHHHHHHHHHS-TTT-
--HHHHHHHHHTTTS-TTT-
--HHHHHHHHHHHHS-TTT-
--HHHHHHHHHHTTSSTTT-
--HHHHHHHHHHHHS-TTT-
--HHHHHHHHHHHH--TTT-
--HHHHHHHHHHTTSSTTT-
--HHHHHHHHHHHHS-TTT-
--HHHHHHHHHHHHSSTTT-
--HHHHHHHHHTTTTTGGG-
--HHHHHHHHHTTTSSTTT-
--HHHHHHHHHHHHSSTT--
--HHHHHHHHHTTTSSTTT-
--HHHHHHHHHHHHSSTTT-
--HHHHHHHHHHHHSSTTT-
--HHHHHHHHHTTTTTGGG-
--HHHHHHHHHTTTS-TTT-
--HHHHHHHHHHTTTTTTT-
--HHHHHHHHHHTTTTTT--
--HHHHHHHHHTTTS-TTT-
--HHHHHHHHHTTSS-TTT-
--HHHHHHHHHTTSS-TTT-
--HHHHHHHHHTTSS-GGG-
--HHHHHHHHHTTTSSTTT-
--HHHHHHHHHHHHTTGGG-
--HHHHHHHHHHHHSSGGG-
--HHHHHHHHHTTTSSGGG-
--HHHHHHHHHHHHTTGGG-
--HHHHHHHHHTTTSSTTT-
--HHHHHHHHHTTTS-TTT-
--HHHHHHHHHTTTTTGGG-
--HHHHHHHHHTTTTTGGG-
--HHHHHHHHHTTTS-TTT-
--HHHHHHHHHHTTTTGGG-
--HHHHHHHHHTTTSSTTT-
--HHHHHHHHHHHHSSTTT-
--HHHHHHHHHHHHTTTTT-
--HHHHHHHHHTTTTTGGG-
--HHHHHHHHHTTTTTTTT-
--HHHHHHHHHHHHS-TTT-
--HHHHHHHHHHTTTTGGG-
--HHHHHHHHHTTTTTTTT-
--HHHHHHHHHTTTS-GGG-
--HHHHHHHHHHHHTTGGG-
--HHHHHHHHHHTTTTGGG-
--HHHHHHHHHTTTTTGGG-
--HHHHHHHHHTTTTTGGG-
--HHHHHHHHHHTTTTTTT-
--HHHHHHHHHTTSS-TTT-
--HHHHHHHHHHTSS-GGG-
--HHHHHHHHHHTTS-GGG-
--HHHHHHHHHHTTS-TTT-
--HHHHHHHHHHTSS-TTT-
--TTHHHHHHHHTTS-GGG-
--HHHHHHHHHHTSS-TTT-
--HHHHHHHHHHTTS-GGG-
--HHHHHHHHHHTTS-TT--
--HHHHHHHHHHTSS-TTT-
--HHHHHHHHHHTT--TTT-
--HHHHHHHHHHHT--GGG-
--HHHHHHHHHHTS--TTT-
--HHHHHHHHHHTTS-TTT-
--TTHHHHHHHHTTT-TTT-
--HHHHHHHHHTTSS-TTT-
--HHHHHHHHHHTTS-TTT-
--HHHHHHHHHHHSS-TTT-
--HHHHHHHHHHTTS-GGG-
--HHHHHHHHHHHTS-TTT-
--HHHHHHHHHHTSS-TTT-
--HHHHHHHHHHTTS-TTT-
--HHHHHHHHHHHHS-TTT-
--HHHHHHHHHHTTS-GGG-
--HHHHHHHHHTTTS-TTT-
--HHHHHHHHHTTTS-GGG-
--HHHHHHHHHHTTSSGGG-
--HHHHHHHHHHTTT-GGG-
--HHHHHHHHHHTTS-SS--
--HHHHHHHHHHTSS-GGG-
--HHHHHHHHHHTS--GGG-
--HHHHHHHHHHTSS-TTT-
--HHHHHHHHHHTSS-TTT-
--HHHHHHHHHHTTS-TTT-
--HHHHHHHHHHTTS-GGG-
--HHHHHHHHHHTTS-TTT-
--HHHHHHHHHHTTS-GGG-
--HHHHHHHHHHHHH-TTT-
--HHHHHHHHHHTTT-TTT-
--HHHHHHHHHHHHH-TTT-
--HHHHHHHHHHTTT-GGG-
--HHHHHHHHHHHHH-GGG-
--HHHHHHHHHHTSS-GGG-
--HHHHHHHHHHHHH-GGG-
--HHHHHHHHHHHHH-TTT-
--HHHHHHHHHHHHH-TTT-
--HHHHHHHHHHTTS-GGG-
--HHHHHHHHHHHHH-TTT-
--SHHHHHHHHHHSS-TTT-
--HHHHHHHHHTTSS-GGG-
--HHHHHHHHHHSSS-GGG-
--HHHHHHHHTTTSS-GGG-
--HHHHHHHHHTTSS-TTT-
--HHHHHHHHHHTTS-TTT-
--HHHHHHHHHHTTS-TTT-
--HHHHHHHHHHTTT-TTT-
--HHHHHHHHHHTTT-GGG-
--HHHHHHHHHHTTS-GGG-
--SHHHHHHHHHTTS-GGG-
--STHHHHHHHHTTT-TTT-
--HHHHHHHHHHTTT-TTT-
--HHHHHHHHHHTTT-TTT-
--HHHHHHHHHHTTT-TTT-
--HHHHHHHHHHTTS-GGG-
--HHHHHHHHHHTTS-TT--
--HHHHHHHHHHTTT-GGG-
--HHHHHHHHHHTTT-GGG-
--HHHHHHHHHHTSS-TTT-
--HHHHHHHHHHTTT-GGG-
--HHHHHHHHTGGGT-GGG-
--HHHHHHHHHHHTS-GGG-
--HHHHHHHHHHTTT-GGG-
--HHHHHHHHHHTTS-GGG-
--HHHHHHHHHHTTS-GGG-
--HHHHHHHHHHHHH-GGG-
--HHHHHHHHHHTTT-TTT-
--HHHHHHHHHHTTT-GGG-
--HHHHHHHHHHHTT-GGG-
--HHHHHHHHHHTSS-TTT-
--HHHHHHHHHHTTS-GGG-
--HHHHHHHHHHTTS-GGG-
--HHHHHHHHHHTTT-GGG-
--HHHHHHHHHHTTS-TTT-
--HHHHHHHHHHTTS-TTT-
--HHHHHHHHHHTTS-GGG-
--HHHHHHHHHHTTS-STT-
--HHHHHHHHHHTTT-TTT-
--HHHHHHHHHHTTS-GGG-
--HHHHHHHHHHTSS-GGG-
--HHHHHHHHHTTTS-TTT-
--HHHHHHHHHTTSS-GGG-
--HHHHHHHHHTTSS-TTT-
--HHHHHHHHHTTSS-GGG-
--HHHHHHHHHTTSS-TTT-
--HHHHHHHHHTTS--TTT-
--HHHHHHHHTTTSS-GGG-
--HHHHHHHHHTTS--TTT-
--HHHHHHHHHTTS--GGG-
--HHHHHHHHHTTSS-GGG-
--HHHHHHHHHTTSS-GGG-
--HHHHHHHHHTTTS-TT--
--HHHHHHHHHTTSS-TT--
--HHHHHHHHHTTTS-GGG-
--HHHHHHHHHTTSS-GGG-
--HHHHHHHHHTTS--TT--
--HHHHHHHHTTTSS-TTT-
--HHHHHHHTTTTTS-GGG-
--TTHHHHHHHTTS--TTT-
--HHHHHHHHHTTS--GGG-
--HHHHHHHHHTTSS-GGG-
--HHHHHHHHHTTS--TT--
--HHHHHHHHHTTSS-GGG-
--HHHHHHHHHTTSS-TT--
--HHHHHHHHHTTTS-GGG-
--HHHHHHHTGGGSS-TTT-
--HHHHHHHHHTTTS-TTT-
--HHHHHHHTGGGSS-GGG-
--HHHHHHHHHTTT--TTT-
--HHHHHHHHHTTSS-GGG-
--HHHHHHHHHTTSS-GGG-
--HHHHHHHHHTTTS-GGG-
--HHHHHHHHHHHHS-TTT-
--HHHHHHHHHTTSS-GGG-
--HHHHHHHHHTTTS-TTT-
--HHHHHHHHHTTSS-GGG-
--HHHHHHHHHTTTS-GGG-
--HHHHHHHHHTTTS-GGG-
--HHHHHHHHHTTTS-TTT-
--HHHHHHHTGGGTS-GGG-
--HHHHHHHHHTTTS-GGG-
--HHHHHHHHHHTTS-STT-
--HHHHHHHHHTTSS--TT-
--HHHHHHHHHHHHS--TT-
--HHHHHHHHHHHHS--TT-
--HHHHHHHHHTTTS--TT-
--HHHHHHHHHTTTS--TT-
--HHHHHHHHHTTTS-----
--HHHHHHHHHTTTS--S--
--HHHHHHHHHTTT---S--
--HHHHHHHHHHHH---S--
--HHHHHHHHHTTS------
--HHHHHHHHHTTT------
--HHHHHHHHHTTTS--S--
--HHHHHHHHHHTS--TT--
--HHHHHHHHHHTT--TT--
--HHHHHHHHHHTT---S--
--HHHHHHHHHTTT--SS--
--HHHHHHHHHHHH--SS--
--HHHHHHHHHTTS--SS--
--HHHHHHHHHHHH--SS--
--HHHHHHHHHHHH--SS--
--HHHHHHHHHHTT--SS--
--HHHHHHHHHHHH--SS--
--TTHHHHHHHHTT--SS--
--HHHHHHHHHHHH--SS--
--HHHHHHHHHHHT--SS--
--HHHHHHHHHHTT--SS--
--HHHHHHHHHHHH--SS--
--HHHHHHHHHHHH--SS--
--HHHHHHHHHHHH--SS--
--HHHHHHHHHHHT--SS--
--HHHHHHHHHHHT--SS--
--HHHHHHHHHHHH--SS--
--HHHHHHHHHHHH--SS--
--HHHHHHHHHHHH--SS--
--HHHHHHHHHHHH--SS--
--HHHHHHHHHHTT--SS--
--HHHHHHHHHHTT--TT--
--HHHHHHHHHTTT--SS--
--HHHHHHHHHHTTS-SS--
--HHHHHHHHHHHT--SS--
--HHHHHHHHHHTT--SS--
--HHHHHHHHHHHHS-SS--
--HHHHHHHHHHHTS-SS--
--HHHHHHHHHHHT--SS--
--HHHHHHHHHHHH--SS--
--HHHHHHHHHHHH--TT--
--HHHHHHHHHHHH--SS--
--HHHHHHHHHHTSS-SS--
--HHHHHHHHHHTTS-SS--
--HHHHHHHHHHHHS-SS--
--HHHHHHHHHHHHS-SS--
--HHHHHHHHHHTSS-SS--
--HHHHHHHHHHHHS-SS--
--HHHHHHHHHHHHS-SS--
--HHHHHHHHHHHHS-SS--
--HHHHHHHHHTTTS-SS--
--HHHHHHHHHHHHS-SS--
--HHHHHHHHHHHHS-SS--
--HHHHHHHHHHHTS--S--
--HHHHHHHHHHHTS-SS--
--HHHHHHHHHHHHS--S--
--HHHHHHHHHHHTS--S--
--HHHHHHHHHHHTS--S--
--HHHHHHHHHHHHS-----
--HHHHHHHHHHTTS--S--
--HHHHHHHHHHTTS--S--
--HHHHHHHHHHTTS--S--
--HHHHHHHHHHTTS--S--
--HHHHHHHHHHTTS--S--
--HHHHHHHHHHTTS--S--
--HHHHHHHHHHHSS--S--
--HHHHHHHHHHTTS--S--
--HHHHHHHHHHHTS--S--
--HHHHHHHHHHHHS--S--
--HHHHHHHHHHHHS--S--
--HHHHHHHHHHHHS-----
--HHHHHHHHHHHHS--S--
--HHHHHHHHHHHHS--S--
--HHHHHHHHHHHHS--S--
--HHHHHHHHHHHHS-----
--HHHHHHHHHHHHS-----
--HHHHHHHHHHTTS-----
--HHHHHHHHHHHHS--S--
--HHHHHHHHHHTTS--S--
--HHHHHHHHHHHHS-SS--
--HHHHHHHHHHHTS-SS--
--HHHHHHHHHHHHS--S--
--HHHHHHHHHTTTS--S--
--HHHHHHHHHHHHS--S--
--HHHHHHHHHHHHS--S--
--HHHHHHHHHHHHS--S--
--HHHHHHHHHHHHS--S--
--HHHHHHHHHHHHS--S--
--HHHHHHHHHHHHS--S--
--HHHHHHHHHHHTS--S--
--HHHHHHHHHHHHS--S--
--HHHHHHHHHHHHS--S--
--HHHHHHHHHTTSS--S--
--HHHHHHHHHTTSS--S--
--HHHHHHHHHHSSS-SS--
--HHHHHHHHHTTSS-SS--
--HHHHHHHHHTTSS-SS--
--HHHHHHHHHHHHS-SS--
--HHHHHHHHHHHHS-SS--
--HHHHHHHHHHHHS--S--
--HHHHHHHHHHTTS--S--
--HHHHHHHHHHHHS--S--
--HHHHHHHHHHHHS--S--
--HHHHHHHHHHHHS--S--
--HHHHHHHHHHHHS--S--
--HHHHHHHHHHHHS--S--
--HHHHHHHHHHHHS--S--
--HHHHHHHHHHHHS--S--
---HHHHHHHHTTSS-----
---HHHHHHHHHHHS--S--
--SHHHHHHHHHHHS--S--
---HHHHHHHHHHHS--S--
---HHHHHHHHHHHS--S--
---HHHHHHHHTTSS--S--
---HHHHHHHHHHHS--S--
---HHHHHHHHHHHS--S--
---HHHHHHHHHTTS--S--
---HHHHHHHHHHHS--S--
---HHHHHHHHHHHS--S--
---HHHHHHHHHTTS--S--
---HHHHHHHHHHHS--S--
---HHHHHHHHHHHS--S--
---HHHHHHHHTTSS-SS--
---HHHHHHHHHHHS--S--
---HHHHHHHHHHHS--S--
---HHHHHHHHHHTS--S--
---HHHHHHHHHHHS--S--
---HHHHHHHHHHHS--S--
---HHHHHHHHHHHS--S--
---HHHHHHHHHTTS--S--
---HHHHHHHHHTTS-----
---HHHHHHHHHHHS--S--
---HHHHHHHHHTTS--S--
---HHHHHHHHTTTS--S--
---HHHHHHHHHTTS--S--
---HHHHHHHHTTTS--S--
---HHHHHHHHHTTS--S--
---HHHHHHHHHTSS-----
---HHHHHHHHHTTS--S--
---HHHHHHHHHHHS--S--
---HHHHHHHHHTTS--S--
---HHHHHHHHHHHS-SS--
---HHHHHHHHHTTS-----
---HHHHHHHHHHHS-----
---TTHHHHHHHHHS-----
---HHHHHHHHHHHS-----
---HHHHHHHHHHHS-----
---HHHHHHHHTTTS-----
---HHHHHHHHHTTS-----
---HHHHHHHHHHHS-----
---HHHHHHHHHHHS-----
---HHHHHHHHHHHS-----
---HHHHHHHHHHHS-----
---HHHHHHHHHHHS-----
---HHHHHHHHHTTS-----
---HHHHHHHHHTTS-----
---HHHHHHHHHHHS-----
---HHHHHHHHHHHS-----
---HHHHHHHHHHHS-----
---HHHHHHHHHHHS-----
---HHHHHHHHHHHS--S--
---HHHHHHHHHHHS-----
---HHHHHHHHHTTS-----
---HHHHHHHHHHHS--S--
---HHHHHHHHHHHS-----
---HHHHHHHHHHHS--S--
---HHHHHHHHHHHS--S--
---HHHHHHHHHHHS--S--
---HHHHHHHHHHHS--S--
---HHHHHHHHTTTS--S--
---HHHHHHHHHTTS--S--
---HHHHHHHHHHHS--S--
---HHHHHHHHHHHS--S--
---HHHHHHHHTTTS--S--
---HHHHHHHHTTTS--S--
---HHHHHHHHTTTS-SS--
---HHHHHHHHTTT---S--
---HHHHHHHHTTT---S--
---HHHHHHHHHTTS--S--
---HHHHHHHHHHHS--S--
---HHHHHHHHHHHS--S--
--HHHHHHHHHHHHS-SS--
-THHHHHHHHHHHHS--S--
--HHHHHHHHHHHHS--S--
--HHHHHHHHHHHHS--S--
--HHHHHHHHHHHHS-SS--
--HHHHHHHHHHHH--SS--
--HHHHHHHHHHHH--SS--
--HHHHHHHHHHHH--SS--
--HHHHHHHHHHHHS--S--
--HHHHHHHHHHHH------
--HHHHHHHHHHHH--SS--
--HHHHHHHHHHHHS-----
---HHHHHHHHHHHS-SS--
---HHHHHHHHHHHS-S---
--SHHHHHHHHHHHS--S--
---HHHHHHHHHHHS-----
---HHHHHHHHHHHS-----
---HHHHHHHHHHHS-----
---HHHHHHHHHHHS--S--
---HHHHHHHHHHHS-----
---TTHHHHHHHHHS-----
---HHHHHHHHHHH------
---HHHHHHHHHHHS-S---
---HHHHHHHHHTTS-S---
---HHHHHHHHHHHS--S--
---HHHHHHHHHHHS-----
---HHHHHHHHHTTS-----
---HHHHHHHHHTTS--S--
--SHHHHHHHHHTTS--S--
---HHHHHHHHHTTS--S--
---HHHHHHHHHTTS--S--
---HHHHHHHHHHHS--S--
---HHHHHHHHHTTS-----
---HHHHHHHHHHTS-----
---HHHHHHHHHHHS-----
---HHHHHHHHHHHS-----
---HHHHHHHHHTTS-----
---HHHHHHHHHHHS-----
---HHHHHHHHHHHS-----
---HHHHHHHHHTTS-----
---HHHHHHHHHHHS-----
---HHHHHHHHHTTS--S--
---HHHHHHHHHHHS-----
---HHHHHHHHHHHS-S---
---HHHHHHHHHHHS-SS--
---HHHHHHHHHHHS-SS--
---HHHHHHHHHTSS-SS--
---HHHHHHHHHTTS-----
---HHHHHHHHHTTS-----
---HHHHHHHHHTT------
---HHHHHHHHHTTS-SS--
---HHHHHHHHHHHS-SS--
--SHHHHHHHHHHHS-SS--
--SHHHHHHHHHHHS-SS--
---HHHHHHHHHTT--SS--
---HHHHHHHHHHHS-SS--
---HHHHHHHHHHHS-SS--
---HHHHHHHHHHHS-SS--
---HHHHHHHHHHHS-SS--
---HHHHHHHHHHHS-SS--
---HHHHHHHHHHHS-S---
---HHHHHHHHHHH--SS--
--SHHHHHHHHHHH--SS--
---HHHHHHHHHHH--SS--
---HHHHHHHHHHHS-SS--
---HHHHHHHHHHHS-SS--
---HHHHHHHHHTTS-SS--
---HHHHHHHHHHHS-SS--
---HHHHHHHHHHHS-SS--
---HHHHHHHHTTTS-S---
---HHHHHHHHHHHS-S---
---HHHHHHHHHHHS-SS--
---HHHHHHHHTTTS-SS--
---HHHHHHHHHHHS--S--
---HHHHHHHHHHHS-S---
---HHHHHHHHHTTS-S---
---HHHHHHHHTTT--S---
---HHHHHHHHHTT--S---
---HHHHHHHHHHH--S---
---HHHHHHHHTTT--S---
---HHHHHHHHHTT------
---HHHHHHHHHHH--S---
---HHHHHHHHHHHS-----
---HHHHHHHHHTTS-----
---HHHHHHHHHHHS-----
---HHHHHHHHTTTS-----
---HHHHHHHHHTTS-----
---HHHHHHHHHTTS-----
---HHHHHHHHHTT------
---HHHHHHHHHHH------
---HHHHHHHHHTT------
---HHHHHHHHHHH------
---HHHHHHHHHHHS-----
---HHHHHHHHHTSS-----
---HHHHHHHHHTT------
---HHHHHHHHHHH------
---HHHHHHHHGGG------
---HHHHHHHHTTT------
---HHHHHHHHHTS------
---HHHHHHHHHHHS-----
---HHHHHHHHTTT------
---HHHHHHHHHHH------
---HHHHHHHHHTTS-----
---HHHHHHHHHTT------
---HHHHHHHHHTT------
---HHHHHHHHHTT------
---HHHHHHHHHTTS-----
---HHHHHHHHHTT------
---HHHHHHHHHTT------
---HHHHHHHHHTTS-----
---HHHHHHHHHTTS-----
---HHHHHHHHHTTS-----
---HHHHHHHHHTTS-----
---HHHHHHHHTTT------
---HHHHHHHHTTTS-----
---HHHHHHHHTTTS-----
---HHHHHHHHTTT------
---HHHHHHHHHTT------
---HHHHHHHHHTT------
---HHHHHHHHTTT------
---HHHHHHHHHHH------
---HHHHHHHHHTT------
---HHHHHHHHHTT------
---HHHHHHHHHHH------
---HHHHHHHHHTT------
---HHHHHHHHHHT------
---HHHHHHHHHHH------
---HHHHHHHHHHH------
---HHHHHHHHHHHS-----
---HHHHHHHHHHH------
---HHHHHHHHHTT------
---HHHHHHHHHHH------
---HHHHHHHHHTT------
---HHHHHHHHHTT------
---HHHHHHHHHHH--S---
--THHHHHHHHHTT------
--THHHHHHHHHTT------
---HHHHHHHHHHH------
--THHHHHHHHHHH------
--SHHHHHHHHHTT------
--THHHHHHHHHTT------
--SHHHHHHHHHHH------
--SHHHHHHHHHTT------
--SHHHHHHHHHHH------
---HHHHHHHHHTS------
---HHHHHHHHHHT------
---HHHHHHHHHHH------
---HHHHHHHHHHH------
---HHHHHHHHHHH------
---HHHHHHHHHHH------
---HHHHHHHHHHT------
---HHHHHHHHHHT------
---HHHHHHHHHTT------
---HHHHHHHHHHH------
---HHHHHHHHHHH------
---HHHHHHHHTTS------
---HHHHHHHHHHH------
---HHHHHHHHHHS------
---HHHHHHHHHHS------
---HHHHHHHHHHT------
---HHHHHHHHHTT------
---HHHHHHHHHHT------
---HHHHHHHHHHS------
---HHHHHHHHHHT------
---HHHHHHHHHTT------
---HHHHHHHHHHTS-----
---HHHHHHHHHHSS-----
---HHHHHHHHHHTS-----
---HHHHHHHTTTT------
---HHHHHHHHHTS------
---HHHHHHHHHHT------
---HHHHHHHHHHT------
---HHHHHHHHHHH------
---HHHHHHHHHTT------
---HHHHHHHHHHT------
---HHHHHHHHHHT------
---HHHHHHHHHHT------
---HHHHHHHHHHT------
---HHHHHHHHHHS------
---HHHHHHHHHHT------
---HHHHHHHHHHHS-----
---HHHHHHHHTTSS-----
---HHHHHHHHHHSS-----
---HHHHHHHHHHHS-----
---HHHHHHHHHHTS-----
---HHHHHHHHHHTS-----
---HHHHHHHHHHTS-----
---HHHHHHHHHTTS-----
---HHHHHHHHHHSS-----
---HHHHHHHHHHHS-----
---HHHHHHHHHTTS-----
---HHHHHHHHHHHS-----
---HHHHHHHHHTTS-----
---HHHHHHHHHTTS-----
---HHHHHHHHHTT------
---HHHHHHHHHHHS-----
---HHHHHHHHHTT------
---HHHHHHHHHTTS-----
---HHHHHHHHHTTS-----
---HHHHHHHHHTT------
---HHHHHHHHHHTS-----
---HHHHHHHHHTTS-----
---HHHHHHHHHHTS-----
---HHHHHHHHHTTS-----
---HHHHHHHHHTTS-----
---HHHHHHHHHTTS-----
---HHHHHHHHHTTS-----
---HHHHHHHHHTTS-----
---HHHHHHHHHTTS-----
---HHHHHHHHHTTS-----
---HHHHHHHHHHTS-----
---HHHHHHHHHHHS-----
---HHHHHHHHHHHS-----
---HHHHHHHHHTTS-----
---HHHHHHHHHHHS-----
---HHHHHHHHHHHS-----
---HHHHHHHHHHH------
---HHHHHHHHHHH------
---HHHHHHHHHHHS-----
---HHHHHHHHHHTS-----
---HHHHHHHHHHHS-----
---HHHHHHHHHHHS-----
---HHHHHHHHHTTS-----
---HHHHHHHHHHHS-----
---HHHHHHHHHTTS-----
---HHHHHHHHTTTS-----
---HHHHHHHHTTTS-----
---HHHHHHHHTTTS-----
---HHHHHHHHHHHS-----
---HHHHHHHHHHHS-----
---HHHHHTTHHHHS-----
---HHHHHHHHHHHS-----
---HHHHHHHHHHHS-----
---HHHHHHHHHHHS-----
---HHHHHTTSTTTS-----
---SHHHHTTHHHHS-----
---HHHHHTTTTTTS-----
---HHHHHTTTTTTS-----
---HHHHHTTTTTSS-----
---HHHHHTTTTTSS-----
---HHHHHTTHHHHS-----
---HHHHHTTHHHHS-----
---HHHHHHHHTTSS-----
---HHHHHHHHTTSS-----
---HHHHHHHHTTSS-----
---HHHHHTTTTTTS-----
---HHHHHTTTTTSS-----
---HHHHTTTTTTSS-----
---HHHHHTTTTTTS-----
---HHHHHTTTTTTS-----
---HHHHHTTTTTTS-----
---HHHHHTTTTTTS-----
---HHHHTTTTTTTS-----
---HHHHHHHHHHHS-----
---HHHHHTTHHHHS-----
---HHHHHHHGGGTS-----
---HHHHHTTHHHHS-----
---HHHHHHTHHHHS-----
---HHHHHHHHHHHS-----
--THHHHHTTHHHHS-----
---HHHHHTTHHHHS-----
---HHHHHTTHHHHS-----
---HHHHHTTHHHHS-----
---HHHHHTTHHHHS-----
---HHHHHHHHHHHS-----
---HHHHHHHGGGTS-----
---HHHHHTTGGGTS-----
---HHHHHHTHHHHS-----
---HHHHHTTSGGGS-----
---HHHHHTTTTTSS-----
---HHHHHHHHHHHS-----
---HHHHHT-HHHHS-----
---HHHHHTTHHHHS-----
---HHHHHTTHHHHS-----
---HHHHHTTHHHHS-----
--SHHHHTT-HHHHS-----
--SHHHHHTTHHHHS-----
---HHHHHT-HHHHS-----
--SHHHHHTTHHHHS-----
--SHHHHHHTHHHHS-----
--SHHHHHTTHHHHS-----
--SHHHHHTTHHHHS-----
--SHHHHHTTHHHHS-----
--SHHHHHTTHHHHS-----
---HHHHHHTHHHHS-----
--SHHHHHHTHHHHS-----
--SHHHHHT-HHHHS-----
--SHHHHHHTHHHHS-----
---HHHHHTTHHHHS-----
--SHHHHHH-HHHHS-----
--SHHHHTT-HHHHS-----
--SHHHHHHTHHHHS-----
--SHHHHHTTHHHHS-----
--SHHHHHH-HHHHS-----
--SHHHHHHSHHHHS-----
---HHHHHHTHHHHS-----
---HHHHHTTGGGGS-----
--SHHHHHTTHHHHS-----
--SHHHHTTSGGGTS-----
---HHHHHTTHHHHS-----
---HHHHHHSGGGTS-----
---HHHHHHTHHHHS-----
--SHHHHHHTGGGTS-----
---HHHHHTTHHHHS-----
---HHHHHTTGGGTS-----
--SHHHHHHTHHHHS-----
---HHHHHHTHHHHS-----
--SHHHHHHTGGGTS-----
---SHHHHTTHHHHS-----
--SHHHHHTTTTTSS-----
--SHHHHHTTHHHHS-----
---HHHHHTTHHHHS-----
---HHHHHTTHHHHS-----
--STTHHHHSHHHHS-----
--SHHHHHTTHHHHS-----
---HHHHTTTHHHHS-----
--SHHHHHTTHHHHS-----
---HHHHHTTTTTSS-----
--SHHHHHTTTTTSS-----
--SHHHHHHTSTTTS--S--
---HHHHHT-GGGTS-----
--SHHHHHHTHHHHS-----
--SHHHHTTSHHHHS-----
---HHHHTT-GGGTS-S---
---HHHHHHSHHHHS-----
--SHHHHHHTGGGTS-----
---HHHHHHTGGGSS-----
--SHHHHTT-GGGSS-S---
--SHHHHTT-GGGTS-SS--
---HHHHTS-GGGTS-----
---HHHHHTTGGGTS-----
--SHHHHTTSGGGTS-----
--SHHHHHHHTTTTS-----
--TTHHHHTSTTTSS--S--
--THHHHHHSTTTTS-----
--SHHHHHHTGGGTS-----
--STHHHHHTGGGGS--S--
--TTHHHHHSHHHHS--S--
--TTHHHHTTGGGTS-S---
--TTTTGGGSGGGTS-SS--
--TTTTGGGSSTTTS--S--
--TTHHHHTT-TTTS-----
--SSHHHHTTTTTTS-----
-GGGTTGGG-TTTTS-----
-TTTHHHHHTHHHH------
-TTTHHHHHHTTTT--SS--
-TTTHHHHTTTTTT--S---
-TTTTTTTT-STTT------
-TTTHHHHHHHHHH------
-TTTHHHHTTHHHH------
-TTTHHHHTTHHHHS-SS--
-TTTHHHHHTHHHHS-S---
-TTTHHHHTTHHHHT-SS--
-TTTTTGGG-HHHHS-S---
-TTTHHHHTTHHHHS-S---
-HHHHHHHTTTTTSS-SS--
-TTTHHHHHHGGGT--SS--
-TTTHHHHTTGGGSS-SS--
-GGGHHHHTTGGGS--S---
-GGGHHHHTTSTTSS-S---
--TTHHHHTTGGGSS-S---
-TTTHHHHTTGGGSS-S---
-TTSHHHHHHTT-SS-S---
-TTTHHHHHGGGGSS-S---
-TTTHHHHHHHH----S---
-TTTHHHHHHHHTS--S---
-TTTHHHHHHHTTSS-S---
-TTTHHHHHHHT-SS-S---
-TTTHHHHHHHHTSS-SS--
-TTTHHHHHHHHTSS-SS--
-TTTHHHHHHTT----S---
-TTTHHHHHHHTTSS-S---
-TTTHHHHHHHTT-S-S---
-TTTHHHHHHHHSS--S---
-TTTHHHHHHHHTT-SS---
-GGGHHHHHHHHTT--S---
-GGGHHHHHHHHTTS-S---
-GGGHHHHHHHHTTS-S---
-TTTHHHHHHHTTSS-SS--
-GGGHHHHHHHHHT--SS--
-TTSHHHHHHHHHHS-S---
-GGGHHHHHHHHHHS-SS--
-TTTHHHHHHHHHHS-SS--
-TTTHHHHHHHHHHS-SS--
-TTTHHHHHHHHHT--S---
-TTTHHHHHHHHHTS-S---
-TTTHHHHHHHHTSS-S---
-TTTHHHHHHHHHT--S---
-TTTHHHHHHHTTS--S---
-TTTHHHHHHHTTS--S---
-TTTHHHHHHTTSS--S---
-TTTHHHHHHHTT---S---
-TTTHHHHHHHHHTS-S---
-TTTHHHHHHHHHS--S---
--TTHHHHHHHHHTS-S---
-GGGHHHHHHHHTTS-S---
-GGGHHHHHHHHHTS-S---
--TTHHHHHHHHHT--S---
-GGGHHHHHHHHTTS-S---
-TTTHHHHHHHHTTS-S---
-TTTHHHHHHHHHTS-S---
-TTTHHHHHHHHTTS-----
-TTTHHHHHHHHTTS-S---
-TTTHHHHHHHHTTS-S---
-TTTHHHHHHHHHHS-S---
-TTTHHHHHHHHTTS-S---
-TTTHHHHHHHHTTS-S---
-TTTHHHHHHHHTTS-----
-TTTHHHHHHHHTTS-----
-TTTHHHHHHHHHTS-----
-TTTHHHHHHHHTTS-----
-TTTHHHHHHHHHTS-----
-TTTHHHHHHHHHT------
-TTTHHHHHHHHHTS-----
-TTTHHHHHHHHHH------
-TTTHHHHHHHHHH------
-TTTHHHHHHHTTSS--S--
-TTTHHHHHHHHTTS--S--
-TTTHHHHHHHHHTS-----
-TTTHHHHHHHHTTS-----
-TTTHHHHHHHHTTS-----
-TTTHHHHHHHHHHS-----
-TTTHHHHHHHHHTS-----
-TTTHHHHHHHHTTS-----
-TTTHHHHHHHHTTS-----
-TTTHHHHHHHHHHSS----
-TTTHHHHHHHHHSS-----
-TTTHHHHHHHHHS------
-TTTHHHHHHHGGG-S----
-TTTHHHHHHHGGG------
-TTTHHHHHHHHHS------
-TTTHHHHHHHHHT------
-TTTHHHHHHHHHTS-----
-GGGHHHHHHHHHSS-----
-TTTHHHHHHHHHHS--S--
-TTTHHHHHHHHTTS-----
-TTTHHHHHHHHTTS--S--
-TTTHHHHHHHHTTS--S--
-TTTHHHHHHHHHHS--S--
-TTTHHHHHHHHHHS--S--
-TTTHHHHHHHTTTS--S--
-TTTHHHHHHHHHHS-----
-TTTHHHHHHHHT-------
-TTTHHHHHHHTTS------
-TTTHHHHHHHHT-------
-TTTHHHHHHHHTS------
-TTTTTHHHHHHTS------
-TTTHHHHHHHHHS------
-TTTHHHHHHHHHT------
-TTTHHHHHHHHHT------
-TTTHHHHHHHHHT------
-TTTHHHHHHHHTT------
-TTTHHHHHHHHHT------
-TTTHHHHHHHHHT------
-TTTHHHHHHHHHT------
-TTTHHHHHHHHTT---S--
-TTTHHHHHHHHHS---S--
-TTTHHHHHHHHHT------
-GGGHHHHHHHHHT--S---
-TTTHHHHHHHHTTS-----
-TTTHHHHHHHHHTS--S--
-TTTHHHHHHHHHTS--S--
-GGGHHHHHHHHHHS--S--
-GGGHHHHHHHHTTS--S--
-TTTHHHHHHHHTTS-SS--
-TTTHHHHHHHHTT---S--
-TTTHHHHHHHHTT---S--
-TTTHHHHHHHHHT---S--
-HHHHHHHHHHHTS---S--
-TTTHHHHHHHHTTS--S--
-TTTHHHHHHHHHTS--S--
-TTTHHHHHHHHHTS--S--
-TTTHHHHHHHHHTS--S--
-TTTHHHHHHHHHHS--S--
-TTTHHHHHHHHHHS--S--
-TTTHHHHHHHHHHS-SS--
-GGGHHHHHHHHHSS--S--
-GGGHHHHHHHHTTS-----
-GGGHHHHHHHHHTS-----
-TTTHHHHHHHHHTS-----
-TTTHHHHHHHHHTS-----
-TTTHHHHHHHHHTS--S--
-TTTHHHHHHHHHTS-----
-TTTHHHHHHHHHHS-----
-TTTHHHHHHHHTTSS----
-TTTHHHHHHHHTTS-----
-TTTHHHHHHHHHHS-----
-TTTHHHHHHHHHTS-----
-TTTHHHHHHHHTTS-----
-TTTHHHHHHHHHHS-SS--
-TTTHHHHHHHHTT------
-TTTHHHHHHHHHSS-----
-TTTHHHHHHHHHTS-----
-TTTHHHHHHHHHHS-S---
-TTTHHHHHHHTTTS--S--
-TTTHHHHHHHHTTS--S--
-TTTHHHHHHHHHHS-----
-TTTHHHHHHHHHHS-----
-TTTHHHHHHHHHHS-----
-TTSHHHHHHHHHHS-----
--TTHHHHHHHHHHS-----
-TTTHHHHHHHHHTS-----
-TTTHHHHHHHTTSS-----
-TTTHHHHHHHGGGS-----
-GGGHHHHHHHHHTS-----
-GGGHHHHHHHHHHS-----
-HHHHHHHHHHHHTS--S--
-GGGHHHHHHHHHHS-----
-TTSHHHHHHHHTTS--S--
--TTHHHHHHHHHHS-SS--
-GGGHHHHHHHHHHS-----
--TTHHHHHHHHHTS--S--
-GGGHHHHHHHHHSS--S--
-GGGHHHHHHHHTTS-----
-TTTHHHHHHHHHTS-----
-GGGHHHHHHHHHHS-----
-GGGHHHHHHTGGGS-----
-GGGHHHHHHHHTTS-----
-GGGHHHHHHHHTTS-----
-GGGHHHHHHHHHTS-----
-GGGHHHHHHHHHHS-----
-GGGHHHHHHHHTTS--S--
-GGGHHHHHHHHTT--SS--
-TTTHHHHHHHHHHS-SS--
-TTTHHHHHHHHTT------
-GGGHHHHHHHHTT---S--
-GGGHHHHHHHHTT------
-GGGHHHHHHHHHT------
-GGGHHHHHHHHHH------
-GGGHHHHHHHHHH---S--
-GGGHHHHHHHHHH--S---
-GGGHHHHHHHHTT---S--
-TT-HHHHHHHHTT---S--
-TTTHHHHHHHHHHS--S--
-GGGHHHHHHHHTT--SS--
--TTHHHHHHHHHSS--S--
-GGGHHHHHHHHHHS-SS--
-TTTHHHHHHHHHHS-SS--
-GGGHHHHHHHHHH--SS--
-GGGHHHHHHHHHH------
-TTTHHHHHHHHHHS-SS--
-GGGHHHHHHHHTTS-SS--
-GGGHHHHHHHHTTS--S--
-GGGHHHHHHHHHH---S--
-TTTHHHHHHHHTT--SS--
-GGGHHHHHHHHTT--SS--
-GGGHHHHHHHHHHS-SS--
--TTHHHHHHHHTTS-SS--
-GGGHHHHHHHHHH--SS--
-GGGHHHHHHHHTTS--S--
--TTHHHHHHHHHHS--S--
-TT-HHHHHHHHHHS--S--
--S-HHHHHHHHHH--SS--
-GGGHHHHHHHHHH---S--
-GGGHHHHHHHHHH---S--
-GGGHHHHHHHHHH--SS--
-TTTHHHHHHHHHHS-SS--
-TTSHHHHHHHHHHS-SS--
-GGGHHHHHHHHHHS-SS--
--TTHHHHHHHHTTS-SS--
-GGGHHHHHHHHTT---S--
-GGGHHHHHHHHTT---S--
-GGGHHHHHHHHHHS-S---
-GGGHHHHHHHHTT--S---
-GGGHHHHHHHHHH--SS--
-GGGHHHHHHHHHH--SS--
-GGGHHHHHHHHTT--SS--
-GGGHHHHHHHHTT--SS--
-GGGHHHHHHHHHH--SS--
--TTHHHHHHHHTT---S--
-GGGHHHHHHHHHH--SS--
-TTTHHHHHHHHHH--SS--
-GGGHHHHHHHHHHS--S--
-TTTHHHHHHHHHH--SS--
-TTTHHHHHHHHHHS-S---
-GGGHHHHHHHHHH---S--
-GGGHHHHHHHHHH------
-GGGHHHHHHHHTTS--S--
-TTTHHHHHHHHTT---S--
-GGGHHHHHHHHHH---S--
-TTSHHHHHHHHHH---S--
-TT-HHHHHHHHHHS-----
-GGGHHHHTTGGGT------
-GGGHHHHHHHHHH---S--
-TTSHHHHHHHHTTS--S--
-GGGHHHHHHHHHHS-SS--
-GGGHHHHHHHHHHS-SS--
--TTHHHHHHHHTTS-SS--
-TT-HHHHHHHHHHS-SS--
-GGGHHHHHHHHHHS--S--
-TTTHHHHHHHHTTS-SS--
-TT-HHHHHHHHTTS-S---
-GGGTTTHHHHHHHS-----
-GGGHHHHHHHHTTS-----
-TT-HHHHHHHHTTS-S---
-GGGHHHHHHHHHHS-----
-GGGHHHHHHHHHHS-----
-GGGHHHHHHHHHHS-----
-GGGHHHHHHHHHHS-----
-TT-HHHHHHHHHHS-----
-GGGHHHHHHHHHHS-----
-GGGHHHHHHHHHH------
-GGGHHHHHHHHHH---S--
-GGGHHHHHHHHHHS-----
-GGGHHHHHHHHHHS--S--
-GGGHHHHHHHHHH------
-GGGHHHHHHHHTT------
-GGGHHHHHHHHHHS-----
-GGGHHHHHHHHHH------
-TTSHHHHHHHHHH------
-GGGHHHHHHHHHHS-----
-GGGHHHHHHHHHHS-----
-TTTHHHHHHHHHH---S--
-TT-HHHHHHHHHH------
-GGGHHHHHHHHTT------
-GGGHHHHHHHHHH------
-TTTHHHHHHHHTT------
-GGGHHHHHHHHHH------
-GGGHHHHHHHHHHS-----
-GGGHHHHHHHHTTS-----
-GGGHHHHHHHHHHS-----
-GGGHHHHHHHHTT------
-GGGHHHHHHTTTTS-----
-GGGHHHHHHHHTT------
-GGGHHHHHHHSTT------
-GGGHHHHHHHTSS------
-TTSHHHHHHHHHTS-----
-GGGHHHHHHHHTT------
-TTSHHHHHHHHTTS-----
-TTSHHHHHHHHTTS-----
-TT-HHHHHHHHHHS-----
-TTTHHHHHHHHHHS-----
-TT-HHHHHHHHHHS-----
-TTTHHHHHHHHHHS-----
-TTSHHHHHHHHHHS-----
-GGGHHHHHHHHHHS-----
-TTTHHHHHHHHHHS-----
-GGGHHHHHHHHTTS-----
-GGGHHHHHHHHHHS--S--
-TT-TTHHHHGGGTS--S--
-GGGHHHHHHHGGGS--S--
--TTHHHHHHHHTTS--S--
-GGGHHHHHHHHHHS--TT-
-GGGHHHHHHHHHHS--TT-
-GGGHHHHHHHHHHS--TT-
-GGGHHHHHHHHHHS--TT-
-GGGHHHHHHHHHHS--TT-
-GGGHHHHHHHHHHS--TT-
-GGGHHHHHHHTTTS--TT-
--TTHHHHHHHHHHS--TT-
-GGGHHHHHHHHTT---S--
-GGGHHHHHHHHHHS--TT-
--TTHHHHHHHHHHS--TT-
-GGGHHHHHHHHHHS--S--
-GGGHHHHHHHHTT---TT-
-GGGHHHHHHHHHH---TT-
-GGGHHHHHHHHTT---TT-
-GGGHHHHHHHHTT---TT-
-GGGHHHHHHHHTT------
-GGGHHHHHHHHTTS-----
-GGGHHHHHHHHHHS--TT-
-GGGHHHHHHHHHHS--TT-
-GGGHHHHHHHHHHS--S--
-GGGHHHHHHHHHHS--TT-
-TTTHHHHHHHHHHS--TT-
-GGGHHHHHHHHTTS--TT-
-TTTHHHHHHHHHHS--TT-
-TTTHHHHHHHHHHS--TT-
-TTTHHHHHHHHHHS--TT-
-GGGHHHHHHHTTTT--TT-
-TTTHHHHHHHHHS---TT-
-GGGHHHHHHTTTT---TT-
-TTTHHHHHHTTTTS--S--
-TTTHHHHHHHTTTS--TT-
-TTTHHHHHHTTTTS--TT-
-TTTHHHHHHHHTTTS-TT-
-TTTHHHHHHTTTTTS-TT-
-GGGHHHHHHHHTTSS-S--
-TTTHHHHHTTTTTSS-S--
-TTTHHHHHHTTTTTS-TT-
-TTTHHHHHHHHTTTS-TT-
-HHHHHHHHHHHHTTS-TT-
-TTTHHHHHHTTTTSS-S--
-TTTHHHHHHTTTTTS-TT-
-GGGHHHHHHHHHTTS-TT-
-GGGHHHHHHTTTTSS-TT-
-GGGHHHHHHHHHTTS-TT-
-GGGHHHHHHTTTTSS-TT-
-GGGHHHHHHTTTTSS-TT-
-TTTHHHHHHHHHTSS-S--
-GGGHHHHHHTTTTTS-TT-
-GGGHHHHHHHHTTTS-TT-
--TTHHHHHHHHHTTS-TT-
-TTSHHHHHHHHTTT--TT-
-GGGHHHHHHTTSSSS-TT-
-GGGHHHHGGGTTTTS-TT-
-GGGHHHHHTTTTTTS-TT-
-GGGHHHHHHHHHTTS-TT-
-GGGHHHHHTTTTTTS-TT-
-GGGHHHHHTTTTTTS-TT-
-GGGHHHHHHTTTTTS-TT-
-GGGHHHHHHHHSSSS-TT-
-GGGHHHHHHTTTTSS-TT-
-GGGHHHHHHTTTTTS-TT-
-GGGHHHHHHHHSSSS-TT-
-GGGHHHHHHHHTTSS-TT-
-GGGHHHHHHTTTTSS-S--
-TTTHHHHHHHHHTTS-TT-
-GGGHHHHHTTTSSSS-TT-
-GGGHHHHHHHHSSSS-TT-
-GGGHHHHHHTTTTTS-TT-
-TTSHHHHHHHHTTTS-TT-
-GGGHHHHHTTTTTTS-TT-
-TTTHHHHHHHTGGGS-TT-
-GGGHHHHHHHHTSSS-S--
--TTHHHHHHHHTTSS-TT-
-TTTHHHHHHTTGGG--S--
-TT-HHHHHHHHTTT--S--
-TTTHHHHHHHHTTTS-TT-
-TTSHHHHHHHTGGGS----
-TT-HHHHHHHHTTT-----
-TT-HHHHHHHHTTT-----
-TT-HHHHHHHHTTT-----
-GGGHHHHHTTTTTS-----
-GGGHHHHHHHHSS------
--TTHHHHHHHHSSS-----
-GGGHHHHHHHHSSS-----
-TT-HHHHHHHHSSS-----
-GGGHHHHHHHTTTT-----
-TT-HHHHHHHTTTT-----
-TT-HHHHHHHHSSS-----
-GGGHHHHHHHHSSS-----
-TTTHHHHHHHHTSS-----
-TTTHHHHHHHHSSS-----
-GGGHHHHHHHHSSSS----
-GGGHHHHHHHHTSS-----
-TT-HHHHHHHHTSSS----
-GGGHHHHHHHHSSSS----
-TTTHHHHHHHHSSSS----
-TTSHHHHHHHHTS------
-TTTHHHHHHHHSSSS----
-GGGHHHHHHHHSS------
-GGGHHHHHHHHSS-S----
-TTTHHHHHHHHTT------
-TT-HHHHHHHHHS------
-TT-HHHHHHHHSS------
-TT-HHHHHHHHSS------
-TT-HHHHHHTTSS------
-GGGHHHHHHHHSS------
-TTTHHHHHHTTSS------
-TTSHHHHHHHHSS------
-TTTHHHHHHTTSS------
-TTTHHHHHHHHHS------
-TTTHHHHHHTTSS------
--TTHHHHHHTTSS------
-TTTHHHHHHTTTT------
-GGGHHHHHHHHSS------
-GGGHHHHHHHHSS------
-GGGHHHHHHHHSS------
-TTTHHHHHHHHSS------
-GGGHHHHHHHHSS------
-GGGHHHHHHHHSS------
-GGGHHHHHHTTSS------
-GGGHHHHHHHHSS------
-GGGHHHHHHHHSS------
-GGGHHHHHHHHSS------
-GGGHHHHHHHHTSS-----
-GGGHHHHHHHSSSS-----
-TTTHHHHHHHHSSS-----
-TTTHHHHHHHHSSS-----
-GGGHHHHHTTTSSS-----
-TTTHHHHHHHHTTT-----
-GGGHHHHHHHHSSS-----
-GGGHHHHHHHHSSS-----
-GGGHHHHHHHHSSS-----
-GGGHHHHHHHHSSS-----
-GGGHHHHHHHHSSSS----
-TTTHHHHHHHHSSS-----
-GGGHHHHHHHHTSS-----
-GGGHHHHHHHHHSS-----
-GGGHHHHHHHHSSS-----
-GGGHHHHHHHHTSS-----
-TTTHHHHHHHHSSS-----
-GGGHHHHHHHHTSS-----
-GGGHHHHHHHHSSS-----
--S-HHHHHHHTSSS-----
--S-HHHHHHHSSSS-----
--S-HHHHHTTTSSS-----
--S-HHHHHHHHSSS-----
--S-HHHHHHTTSSSS----
--S-HHHHHTTSSSS-----
--S-HHHHHHHHTTTS----
--S-HHHHHHTTTTT-----
--S-HHHHHHHHTTT-----
--S-HHHHHHHHTTT-----
----HHHHHHHHTSS-----
----HHHHHHHHSSS-----
--TTHHHHHHTTTTS-----
--TTHHHHHHHHTTT-----
--TTHHHHHHHHTTTS----
--TTHHHHHHHHTTT-----
--TTHHHHHHHHTTT-----
--TTHHHHHHHHTSS-----
--TTHHHHHHHHTTT-----
--TTHHHHHHHHTSS-----
--TTHHHHHHHHTTS-----
--TTHHHHHHHHSSS-----
--TTHHHHHHHHSSS-----
--TTHHHHHHHHSSS-----
--TTHHHHHHTTSSSS----
--SSHHHHHHTTTTS-----
--TTHHHHHHHHTTS-----
--TTHHHHHHTTTTS-----
--TTHHHHHHHTSSS-----
--TTHHHHHHHTSSS-----
--TTHHHHHHHHHSS-----
--TTHHHHHHHTTSSS----
--TTHHHHHHHTTSS-----
--TTHHHHHHHTTSS-----
--TTHHHHHHHTT-S-----
--TTHHHHHHHTS-S-----
--TTHHHHHHHTT-S-----
--TTHHHHHHHTTSS-----
--TTHHHHHHHHTSS--S--
--TTTHHHHHGGGSS-----
--TTTHHHHHHTT-S-----
--TTSHHHHHHTT-S-----
--TTTHHHHHHHSSS--S--
--TTTHHHHHHHHTT-----
--TTTHHHHHHHTTT-----
--TTTHHHHHHHHTT-----
--TTTHHHHHHHHTS--S--
--TTTHHHHHHHHSS-----
--TTTHHHHHHHTSS-----
--SSSHHHHHHHTSS-----
--SSSHHHHHHHTSS-----
-GGGTHHHHHHHHTT-----
--SSSHHHHHHHTTTS----
--TTTHHHHHHHHTT-----
--TTTHHHHHHHHT------
--SSSHHHHHHHHS------
--GGGHHHHHHHHS------
--TTTHHHHHHHHTT-----
--GGGHHHHHHHHTT-----
--TTTHHHHHHHHTT-----
--TTTHHHHHHHHTT-----
--TTHHHHHHHHHTT--S--
--STTHHHHHHHHTT--S--
--HHHHHHHHHHHHS--S--
--HHHHHHHHHTTTT--S--
--HHHHHHHHHHHT---S--
--HHHHHHHHHHTT---S--
--HHHHHHHHHHTTS--S--
--HHHHHHHHHHH----S--
--HHHHHHHHHHHH---S--
--HHHHHHHHHHHH---S--
--HHHHHHHHHHHHS--S--
--HHHHHHHHHHHHT--S--
--HHHHHHHHHHHHTS----
--HHHHHHHHHHTTS-----
--HHHHHHHHHTTTS--S--
--HHHHHHHHHHHSS-----
--HHHHHHHHHHTTS-----
--HHHHHHHHHHHHT-----
--HHHHHHHHHHHHT--S--
--HHHHHHHHHHTTS-----
--HHHHHHHHHHHHS-----
--HHHHHHHHHHHHS-----
--HHHHHHHHHHHHS-----
--HHHHHHHHHHHHH-----
--HHHHHHHHHHHHH-----
--HHHHHHHHHHHHH-----
--HHHHHHHHHHHHH-----
--HHHHHHHHHHHTT-----
--HHHHHHHHHHHTT--S--
--HHHHHHHHHHHHH-----
--HHHHHHHHHHTTT--TT-
--HHHHHHHHHHHTT--S--
--HHHHHHHHHHHTT--S--
--HHHHHHHHHHHTT--S--
--HHHHHHHHHHTTTS-S--
--HHHHHHHHHHHHSS-S--
--HHHHHHHHHHHHHS----
--HHHHHHHHHHHHHS----
--HHHHHHHHHHHHHS----
--HHHHHHHHHHHHHS----
--HHHHHHHHHHHHHS-S--
--HHHHHHHHHHHHHS----
--HHHHHHHHHHHHHS-S--
--HHHHHHHHHHHHH--S--
--HHHHHHHHHHHHHS----
--HHHHHHHHHHHTT-----
--HHHHHHHHHHHTT--S--
--HHHHHHHHHHHHHS-S--
--HHHHHHHHHHHHH--S--
--HHHHHHHHHHTTTS-S--
--HHHHHHHHHHHHH-----
--HHHHHHHHHHHTT--S--
--HHHHHHHHHHHHH--S--
--HHHHHHHHHHHHHS-S--
--HHHHHHHHHHHHHS----
--HHHHHHHHHHHHHS-S--
--HHHHHHHHHHHHH--S--
--HHHHHHHHHHHHH--S--
--HHHHHHHHHHHHHS----
--HHHHHHHHHHHHHT----
--HHHHHHHHHHHTTS----
--HHHHHHHHHHHHH--S--
-HHHHHHHHHHHHHTT----
-HHHHHHHHHHHHHHS-S--
-HHHHHHHHHHHHHTS----
-HHHHHHHHHHHHHTT----
-HHHHHHHHHHHHHTTTT--
--HHHHHHHHHHHHT--TT-
--HHHHHHHHHHTTS--TT-
-HHHHHHHHHHHHHT--TT-
-HHHHHHHHHHHHHT--TT-
-HHHHHHHHHHHTT------
-HHHHHHHHHHHHHH--S--
-HHHHHHHHHHHHHH--S--
-HHHHHHHHHHHHTT--S--
-HHHHHHHHHHHHTT--S--
-HHHHHHHHHHHHHH--S--
-HHHHHHHHHHHTTTS-S--
-HHHHHHHHHHHHHHS----
-HHHHHHHHHHHHTT--S--
-HHHHHHHHHHHHHH--S--
-HHHHHHHHHHHHTT-----
-HHHHHHHHHHHHHH-----
-HHHHHHHHHHHHTT--S--
-HHHHHHHHHHHHHHS----
-HHHHHHHHHHHHTT-----
-HHHHHHHHHHHHHH-----
-HHHHHHHHHHHHHHS----
-HHHHHHHHHHHHHTS----
-HHHHHHHHHHHHHHS----
-HHHHHHHHHHHHHH-----
-HHHHHHHHHHHHHHS----
-HHHHHHHHHHHHHT-----
-HHHHHHHHHHHHHH-----
-HHHHHHHHHHHHHT-----
-HHHHHHHHHHHHHH-----
-HHHHHHHHHHHHHT-----
-HHHHHHHHHHHHHH-----
-HHHHHHHHHHHHTTS----
-HHHHHHHHHHHHHTT----
-HHHHHHHHHHHHHHHS---
-HHHHHHHHHHHHHHSS---
-HHHHHHHHHHHHHHHS---
-HHHHHHHHHHHHHHH----
-HHHHHHHHHHHHHHHS---
-HHHHHHHHHHHHHTS----
-HHHHHHHHHHHHHHHS---
-HHHHHHHHHHHHHHT----
-HHHHHHHHHHHHHHH----
-HHHHHHHHHHHHHTT----
-HHHHHHHHHHHHHHH----
-HHHHHHHHHHHHHHHS---
-HHHHHHHHHHHHHHSS---
-HHHHHHHHHHHHHHSS---
-HHHHHHHHHHHHHHTS---
-HHHHHHHHHHHHHHS----
-HHHHHHHHHHHHHHS----
-HHHHHHHHHHHHHTT----
-HHHHHHHHHHHHHHHS---
-HHHHHHHHHHHHHHH----
-HHHHHHHHHHHHHHHS---
-HHHHHHHHHHHHHHHS---
-HHHHHHHHHHHHHHT----
-HHHHHHHHHHHHHHHS---
-HHHHHHHHHHHHHHS----
-HHHHHHHHHHHHHHS----
-HHHHHHHHHHHHHTTS---
-HHHHHHHHHHHHHHSS---
-HHHHHHHHHHHHHHTS---
-HHHHHHHHHHHHHHTSS--
-HHHHHHHHHHHHHTTS---
-HHHHHHHHHHHHTTTS---
-HHHHHHHHHHHHHTTS---
-HHHHHHHHHHHHHHTS---
-THHHHHHHHHHHHHT----
-HHHHHHHHHHHHHHS----
-THHHHHHHHHHHHHT----
-HHHHHHHHHHHHHTSS---
-THHHHHHHHHHHHHSS---
-THHHHHHHHHHHHHTS---
-THHHHHHHHHHHHHTS---
-THHHHHHHHHHHHHTS---
-HHHHHHHHHHHHHHTS---
-HHHHHHHHHHHHTTTS---
-HHHHHHHHHHHHHTTS---
-HHHHHHHHHHHHHHTS---
-HHHHHHHHHHHHHHS----
-HHHHHHHHHHHHHHTS---
-HHHHHHHHHHHHHHS----
-HHHHHHHHHHHHHHTS---
-HHHHHHHHHHHHHHTS---
-HHHHHHHHHHHHHTTS---
-HHHHHHHHHHHHHHTS---
-HHHHHHHHHHHHHHT----
-HHHHHHHHHHHHHHT----
-HHHHHHHHHHHHHHS----
-HHHHHHHHHHHHHHT----
-HHHHHHHHHHHHHTTS---
-HHHHHHHHHHHHHTSS---
-HHHHHHHHHHHHHHHS---
-HHHHHHHHHHHHHHTS---
-HHHHHHHHHHHHHTTS---
-HHHHHHHHHHHHHHSS---
-HHHHHHHHHHHHHHHS---
-HHHHHHHHHHHHHHTS---
-HHHHHHHHHHHHHHSS---
-HHHHHHHHHHHHHHTS---
-HHHHHHHHHHHHHTTS---
-HHHHHHHHHHHHHHTS---
-HHHHHHHHHHHHHHSS---
-HHHHHHHHHHHHHHHS---
-HHHHHHHHHHHHHTTS---
-HHHHHHHHHHHHTTT----
-HHHHHHHHHHHHHHHS---
-HHHHHHHHHHHHHHH----
-HHHHHHHHHHHHHTT----
-HHHHHHHHHHHHTTT----
-HHHHHHHHHHHHTTT----
-HHHHHHHHHHHHTTS----
-HHHHHHHHHHHHHHS----
-HHHHHHHHHHHHHHT----
-HHHHHHHHHHHHHHH----
-HHHHHHHHHHHHHHS----
-HHHHHHHHHHHHHHS----
-HHHHHHHHHHHHHHS----
-HHHHHHHHHHHHHHT----
-HHHHHHHHHHHHHHS----
-HHHHHHHHHHHHHHS----
-HHHHHHHHHHHHHHT----
-HHHHHHHHHHHHHHT----
-HHHHHHHHHHHHTTT----
-HHHHHHHHHHHHHHS----
-HHHHHHHHHHHHHTSS---
-HHHHHHHHHHHHHTTS---
-HHHHHHHHHHHHHHTS---
-HHHHHHHHHHHHHTSS---
-HHHHHHHHHHHHHTSS---
-HHHHHHHHHHHHHHTS---
-HHHHHHHHHHHHHHT----
-HHHHHHHHHHHHHHT----
-HHHHHHHHHHHHHHT----
-HHHHHHHHHHHHHHTS---
-HHHHHHHHHHHHHHS----
-HHHHHHHHHHHHHHT----
-HHHHHHHHHHHHHHH----
-HHHHHHHHHHHHHHS----
-HHHHHHHHHHHHTT-----
-HHHHHHHHHHHHHTS----
-HHHHHHHHHHHHHHS----
-HHHHHHHHHHHHHHS----
-HHHHHHHHHHHHHHS----
-HHHHHHHHHHHHHSS----
-HHHHHHHHHHHHHHS----
-HHHHHHHHHHHHHTS----
-HHHHHHHHHHHHHHS----
-HHHHHHHHHHHHTTS----
-HHHHHHHHHHHHTT-----
-HHHHHHHHHHHHHHS----
-HHHHHHHHHHHHHTS----
-HHHHHHHHHHHHHTS----
-HHHHHHHHHHHHHTS----
-HHHHHHHHHHHHTTS----
-HHHHHHHHHHHHHTS----
-HHHHHHHHHHHHHT-----
-HHHHHHHHHHHHHTS----
-HHHHHHHHHHHHHT-----
-HHHHHHHHHHHHTTS----
-HHHHHHHHHHHHHTS----
-HHHHHHHHHHHHTT-----
-HHHHHHHHHHHHHH-----
-HHHHHHHHHHHHHT-----
-HHHHHHHHHHHHHH-----
-HHHHHHHHHHHHTT-----
-HHHHHHHHHHHHTT-----
-HHHHHHHHHHHHHT-----
-HHHHHHHHHHHHHT-----
-HHHHHHHHHHHHHH-----
-HHHHHHHHHHHHTTS----
-HHHHHHHHHHHHHH-----
-HHHHHHHHHHHHTT-----
-HHHHHHHHHHHHHT-----
-HHHHHHHHHHHHTT-----
-HHHHHHHHHHHHHT-----
-HHHHHHHHHHHHTT-----
-HHHHHHHHHHHHHT-----
-HHHHHHHHHHHHTT-----
-HHHHHHHHHHHHHT-----
-HHHHHHHHHHHHHH-----
-HHHHHHHHHHHHHH-----
-HHHHHHHHHHHHTT-----
-HHHHHHHHHHHHHT-----
-HHHHHHHHHHHHHHS----
-HHHHHHHHHHHHHHS----
-HHHHHHHHHHHHHHS----
-HHHHHHHHHHHHHTS----
-HHHHHHHHHHHHHH-----
-HHHHHHHHHHHHTT-----
-HHHHHHHHHHHHTT-----
-HHHHHHHHHHHTTS-----
-HHHHHHHHHHHHTT-----
-HHHHHHHHHHHHHH-----
-HHHHHHHHHHHHHHS----
-HHHHHHHHHHHHTTS----
-HHHHHHHHHHHHTTS----
-HHHHHHHHHHHHHHS----
-HHHHHHHHHHHHTT-----
-HHHHHHHHHHHHTTS----
-HHHHHHHHHHHHHHS----
-HHHHHHHHHHHHHTS----
-HHHHHHHHHHHHTTS----
-HHHHHHHHHHHHTTS----
-HHHHHHHHHHHHTTS----
-HHHHHHHHHHHHHTS----
-HHHHHHHHHHHHTTS----
-HHHHHHHHHHHHHSS----
-HHHHHHHHHHHHHHS----
-HHHHHHHHHHHHHTS----
-HHHHHHHHHHHHHHS----
-HHHHHHHHHHHHHTS----
-HHHHHHHHHHHHHTS----
-HHHHHHHHHHHHHSS----
-HHHHHHHHHHHHHHS----
-HHHHHHHHHHHHTTS----
-HHHHHHHHHHHHTT-----
-HHHHHHHHHHHHHHS----
-HHHHHHHHHHHHHHS----
-HHHHHHHHHHHHHHS----
-HHHHHHHHHHHHHHS----
-HHHHHHHHHHHHTT-----
-HHHHHHHHHHHHHHS----
-HHHHHHHHHHHHHH-----
-HHHHHHHHHHHHHTS----
-HHHHHHHHHHHHHTS----
-HHHHHHHHHHHHHHS----
-HHHHHHHHHHHHHHS----
-HHHHHHHHHHHHHTS----
-HHHHHHHHHHHHHTS----
-HHHHHHHHHHHHHTS----
-HHHHHHHHHHHHHHS----
-HHHHHHHHHHHHHTS----
-HHHHHHHHHHHHHSS----
-HHHHHHHHHHHHTSS----
-HHHHHHHHHHHHHHS----
-HHHHHHHHHHHHHT-----
-HHHHHHHHHHHHHHS----
-HHHHHHHHHHHHTT-----
-HHHHHHHHHHHHHHS----
-HHHHHHHHHHHHHHS----
-HHHHHHHHHHHHHTS----
-HHHHHHHHHHHHHHSS---
-HHHHHHHHHHHHHHS----
-HHHHHHHHHHHHHTS----
-HHHHHHHHHHHHHHS----
-HHHHHHHHHHHHHHS----
-HHHHHHHHHHHHHHS----
-HHHHHHHHHHHHHHS----
-HHHHHHHHHHHHTTS----
-HHHHHHHHHHHHHTS----
-HHHHHHHHHHHHHTS----
-HHHHHHHHHHHHTTS----
-HHHHHHHHHHHHHHS----
-HHHHHHHHHHHHHHSS---
-HHHHHHHHHHHHHSS----
-HHHHHHHHHHHHHHS----
-HHHHHHHHHHHHHTS----
-HHHHHHHHHHHHHHS----
-HHHHHHHHHHHHHHS----
-HHHHHHHHHHHHTTS----
-HHHHHHHHHHHHTTS----
-HHHHHHHHHHHHTTS----
-HHHHHHHHHHHHTTS----
-HHHHHHHHHHHHTTS----
-HHHHHHHHHHHHHHS----
-HHHHHHHHHHHHTTS----
-HHHHHHHHHHHHHHS----
-HHHHHHHHHHHTTTS----
-HHHHHHHHHHHHTTS----
-HHHHHHHHHHHHHHS----
-HHHHHHHHHHHHTTS----
-HHHHHHHHHHHHTTS----
-HHHHHHHHHHHHTTS----
-HHHHHHHHHHHTTTS----
-HHHHHHHHHHHHHHS----
-HHHHHHHHHHHHTTTT---
-HHHHHHHHHHHHTTTT---
-HHHHHHHHHHHTTTSS---
-HHHHHHHHHHHHTTSS---
-HHHHHHHHHHHHHHSS---
-HHHHHHHHHHHHTTSS---
-HHHHHHHHHHHHTTSS---
-HHHHHHHHHHHHHHSS---
-HHHHHHHHHHHHHHSS---
-HHHHHHHHHHHHTTSS---
-HHHHHHHHHHHHHHTT---
-HHHHHHHHHHHHHHTT---
-HHHHHHHHHHHHHHTT---
-HHHHHHHHHHHHHHS----
-HHHHHHHHHHHHTTS----
-HHHHHHHHHHHHHHS----
-HHHHHHHHHHHHHHS----
-HHHHHHHHHHHHTTS----
-HHHHHHHHHHHHHHS----
-HHHHHHHHHHHHTTS----
-HHHHHHHHHHHHHHS----
-HHHHHHHHHHHHHHS----
-HHHHHHHHHHHHHHS----
-HHHHHHHHHHHHHHS----
-HHHHHHHHHHHHHHS----
-HHHHHHHHHHHHHHS----
-HHHHHHHHHHHHHHS----
-HHHHHHHHHHHHTTS----
-HHHHHHHHHHHHTTS----
-HHHHHHHHHHHHHHS----
-HHHHHHHHHHHHHHS----
-HHHHHHHHHHHHTT--S--
-HHHHHHHHHHHHHH--S--
-HHHHHHHHHHHTTTS-S--
-HHHHHHHHHHHHHH--S--
-TTHHHHHHHHHHHH--S--
-HHHHHHHHHHHHHH--S--
-HHHHHHHHHHHHTT--S--
-HHHHHHHHHHHHHHS-S--
-HHHHHHHHHHHHHH--S--
-HHHHHHHHHHHHTT--S--
-HHHHHHHHHHHHHH--S--
-HHHHHHHHHHHHHH--S--
-HHHHHHHHHHHHHSS-S--
-HHHHHHHHHHHHHHS-S--
-HHHHHHHHHHHHHHS-S--
-HHHHHHHHHHHHHHS-S--
-HHHHHHHHHHHHHHS-S--
-HHHHHHHHHHHHHHS-S--
-HHHHHHHHHHHHTTS-S--
-HHHHHHHHHHHHHTS-S--
-HHHHHHHHHHHHTTS----
-HHHHHHHHHHHHTTS----
-HHHHHHHHHHHHHHS----
-HHHHHHHHHHHHHHS----
-HHHHHHHHHHHHTTS----
-HHHHHHHHHHHHTTS----
-HHHHHHHHHHHHTTS----
-HHHHHHHHHHHTTTS----
-HHHHHHHHHHHHHTS----
-HHHHHHHHHHHHHHS----
-HHHHHHHHHHHHHTS----
-HHHHHHHHHHHHTTS----
-HHHHHHHHHHHHTTS----
-HHHHHHHHHHHHTTS----
-HHHHHHHHHHHHTT-----
-HHHHHHHHHHHHTTS----
-HHHHHHHHHHHHHH-----
-HHHHHHHHHHHTTS-----
-HHHHHHHHHHHHTTS----
-HHHHHHHHHHHHTTS----
-HHHHHHHHHHHHHHS----
-HHHHHHHHHHHHTTS----
-HHHHHHHHHHHTTSS----
-HHHHHHHHHHHHTTS----
-HHHHHHHHHHHHHSS----
-HHHHHHHHHHHHTTS----
-HHHHHHHHHHHHTTS----
-HHHHHHHHHHHHTTS----
-HHHHHHHHHHHHHT-----
-HHHHHHHHHHHHHT-----
-HHHHHHHHHHHHHT-----
-HHHHHHHHHHHHHT-----
-HHHHHHHHHHHHHS-----
-HHHHHHHHHHHHTT-----
-HHHHHHHHHHHHTT-----
-HHHHHHHHHHHHHH-----
-HHHHHHHHHHHTTT-----
-HHHHHHHHHHHHHH-----
-HHHHHHHHHHHTTT-----
-HHHHHHHHHHHHTT-----
-HHHHHHHHHHHHHHS----
-HHHHHHHHHHHHTT-----
-HHHHHHHHHHHHHS-----
-HHHHHHHHHHHHHTS----
-HHHHHHHHHHHHHH-----
-HHHHHHHHHHHHHH-----
-HHHHHHHHHHHHTTS----
-HHHHHHHHHHHHHHS----
-HHHHHHHHHHHHHHS----
-HHHHHHHHHHHHHHS----
-HHHHHHHHHHHHHT-----
-HHHHHHHHHHHHHTS----
-HHHHHHHHHHHHHHS----
-HHHHHHHHHHHHHTS----
-HHHHHHHHHHHHHSS----
-HHHHHHHHHHHHHTS----
-HHHHHHHHHHHTTSS----
-HHHHHHHHHHHHHSS----
-HHHHHHHHHHHHHSS----
-HHHHHHHHHHHHTTS----
-HHHHHHHHHHHHHTS----
-HHHHHHHHHHHHHSS----
-HHHHHHHHHHHHTTS----
-HHHHHHHHHHHHTTS----
-HHHHHHHHHHHHTTS----
-HHHHHHHHHHHHHTS----
-HHHHHHHHHHHHHTS----
-HHHHHHHHHHHHTTS----
-HHHHHHHHHHHHHTS----
-HHHHHHHHHHHHTTS----
-HHHHHHHHHHHHTTS----
-HHHHHHHHHHHHTTS----
-HHHHHHHHHHHHHHS----
-HHHHHHHHHHHHHTS----
-HHHHHHHHHHHHHSS----
-HHHHHHHHHHHHHHS----
-HHHHHHHHHHHHHHS----
-HHHHHHHHHHHHHSS----
-HHHHHHHHHHHHHTS----
-HHHHHHHHHHHHTTS----
-HHHHHHHHHHHHHTS----
-HHHHHHHHHHHHHHS----
-HHHHHHHHHHHHHH-----
-HHHHHHHHHHHHTTS----
-HHHHHHHHHHHHHT-----
-HHHHHHHHHHHHHHS----
-HHHHHHHHHHHHTTS----
-HHHHHHHHHHHHTT-----
-HHHHHHHHHHHHHTS----
-HHHHHHHHHHHHHH-----
-HHHHHHHHHHHHTT-----
-HHHHHHHHHHHHTT-----
-HHHHHHHHHHHHTTS----
-HHHHHHHHHHHHHH-----
-HHHHHHHHHHHHTT-----
-HHHHHHHHHHHHHH-----
-HHHHHHHHHHHHHT-----
-HHHHHHHHHHHHTT-----
-HHHHHHHHHHHHTT-----
-HHHHHHHHHHHHTTS----
-HHHHHHHHHHHHHTS----
-HHHHHHHHHHHHHTS-S--
-HHHHHHHHHHHHHTS----
-HHHHHHHHHHHHHT-----
-HHHHHHHHHHHHHT-----
-HHHHHHHHHHHHHH--S--
-HHHHHHHHHHHHHH--S--
-HHHHHHHHHHHHHH--S--
-HHHHHHHHHHHHHHS-S--
-HHHHHHHHHHHHHHS----
-HHHHHHHHHHHHHHS----
-HHHHHHHHHHHHHH-----
-HHHHHHHHHHHHHT-----
-HHHHHHHHHHHHHHS----
-HHHHHHHHHHHHHHS----
-HHHHHHHHHHHHHT-----
-HHHHHHHHHHHHHH-----
-HHHHHHHHHHHHTS-----
-HHHHHHHHHHHHTT-----
-HHHHHHHHHHHHTT-----
-HHHHHHHHHHHHHHS----
-HHHHHHHHHHHHHTS----
-HHHHHHHHHHHHHSS----
-HHHHHHHHHHHHHHS----
-HHHHHHHHHHHHTT-----
-HHHHHHHHHHHHHHS----
-HHHHHHHHHHHHTT-----
-HHHHHHHHHHHHHH-----
-HHHHHHHHHHHHTT-----
-HHHHHHHHHHHHHTS----
-HHHHHHHHHHHHHHS----
-HHHHHHHHHHHHTT-----
-HHHHHHHHHHHHHS-----
-HHHHHHHHHHHHHHS----
-HHHHHHHHHHHHHTSS---
-HHHHHHHHHHHHHTSS---
-HHHHHHHHHHHHHHS----
-HHHHHHHHHHHHTTTT---
-HHHHHHHHHHHHTTSS---
-HHHHHHHHHHHHHTSS---
-HHHHHHHHHHHHTTSS---
-HHHHHHHHHHHHHHSSS--
-HHHHHHHHHHHHHHSSS--
-HHHHHHHHHHHHTTSS---
-HHHHHHHHHHHHTTSSS--
-HHHHHHHHHHHHHTSSS--
-HHHHHHHHHHHHTTSSS--
-HHHHHHHHHHTTTSSSS--
-HHHHHHHHHHHHHTSSS--
-HHHHHHHHHHHHHTSS---
-HHHHHHHHHHHHHTTT---
-HHHHHHHHHHHHHTTT---
-HHHHHHHHHHHHHTSS---
-HHHHHHHHHHHHHTTT---
-HHHHHHHHHHHHHTTT---
-HHHHHHHHHHHHHTTT---
-HHHHHHHHHHHHHTTT---
-HHHHHHHHHHHHTTSS---
-HHHHHHHHHHHHHTTT---
--HHHHHHHHHHHHHTT---
--HHHHHHHHHHHHHTT---
--HHHHHHHHHHHHTSS---
-HHHHHHHHHHHHHTSSS--
-HHHHHHHHHHHHTTSSS--
-HHHHHHHHHHHHHTSSS--
-HHHHHHHHHHHHTTSSS--
-HHHHHHHHHHHHTSSSS--
-HHHHHHHHHHHHTTSSS--
-HHHHHHHHHHHHTTSSS--
-HHHHHHHHHHHHTTSSS--
-HHHHHHHHHHHHTTSSS--
-HHHHHHHHHHHHHTSSS--
-HHHHHHHHHHHHTT-SS--
-HHHHHHHHHHHHSS-SS--
-HHHHHHHHHHHHTT-SS--
-HHHHHHHHHHHHS--SS--
-HHHHHHHHHHHHHT-----
-HHHHHHHHHHHHTT--S--
-HHHHHHHHHHHHTT-SS--
-HHHHHHHHHHHTTSSSS--
-HHHHHHHHHHHHTTSSS--
-HHHHHHHHHHHHHHSSS--
-HHHHHHHHHHHHHHSSS--
-HHHHHHHHHHHHHHSSS--
-HHHHHHHHHHHHTTSSS--
-HHHHHHHHHHHHTTSSS--
-HHHHHHHHHHHGGGSSS--
-HHHHHHHHHHHGGGSSS--
-HHHHHHHHHHHHTTSSS--
-HHHHHHHHHHHHHHSS---
-HHHHHHHHHHHHHTSS---
-HHHHHHHHHHHHTTSS---
-HHHHHHHHHHHHHTSS---
--HHHHHHHHHHHHTSS---
-HHHHHHHHHHHHHTSSS--
-HHHHHHHHHHHHHTSS---
-HHHHHHHHHHHHHHSS---
-HHHHHHHHHHHHTTSS---
-HHHHHHHHHHHHTTSS---
-HHHHHHHHHHHHHTSSS--
-HHHHHHHHHHHHHT-SS--
-HHHHHHHHHHGGGG-SS--
-HHHHHHHHHGGGGG-SS--
-HHHHHHHHHHHHHTSS---
-HHHHHHHHHHHHHHSSS--
-HHHHHHHHHHHHHT-SS--
-HHHHHHHHHHHHHH-SS--
-HHHHHHHHHHHHTTSSS--
-HHHHHHHHHHHHHTSSS--
-HHHHHHHHHHHHTTSSS--
-HHHHHHHHHHHHHHSSS--
-HHHHHHHHHHHHHHSSS--
-HHHHHHHHHHHHHHSSS--
-HHHHHHHHHHHHTTSSS--
-HHHHHHHHHHTTTS-TT--
-HHHHHHHHHHGGGGSS---
-HHHHHHHHHTTGGG-SS--
-HHHHHHHHHHHHTTSSS--
-HHHHHHHHHHHHTTSSS--
-HHHHHHHHHHHHHT-SS--
-HHHHHHHHHHHHHT-SS--
-THHHHHHHHHHHTTSSS--
-HHHHHHHHHHHHTTSSS--
-HHHHHHHHHHHHTTSSS--
-HHHHHHHHHHHHHT-SS--
-HHHHHHHHHHHHHSSSS--
-HHHHHHHHHHHHTTSSS--
-HHHHHHHHHHHHHT-SS--
-HHHHHHHHHHHHHH-SS--
-HHHHHHHHHHHHHH-SS--
-HHHHHHHHHHHHTT-SS--
-HHHHHHHHHHHHHHSSS--
-HHHHHHHHHHHHTT-SS--
-HHHHHHHHHHHHHHSSS--
-HHHHHHHHHHHHHH-SS--
-HHHHHHHHHHHHTT-SS--
-HHHHHHHHHHHHHTSSS--
-HHHHHHHHHHHHHS-SS--
-HHHHHHHHHHHHHH-SS--
-HHHHHHHHHHHHHH-SS--
-HHHHHHHHHHHHHH-SS--
-HHHHHHHHHHHHHH-SS--
-HHHHHHHHHHHHHT-SS--
-HHHHHHHHHHHHHH-SS--
-HHHHHHHHHHHHHT-SS--
-HHHHHHHHHHHHHT-SS--
-HHHHHHHHHHHHHHSS---
-HHHHHHHHHHHHHSSS---
-HHHHHHHHHHHHHTSSS--
-HHHHHHHHHHHHHTSSS--
-HHHHHHHHHHHHTT-SS--
-HHHHHHHHHHHGGGSSS--
-HHHHHHHHHHHHHHSS---
-HHHHHHHHHHHHHH-SS--
-HHHHHHHHHHHHHTSSS--
-HHHHHHHHHHHHHHSS---
-HHHHHHHHHHHHHHSS---
-HHHHHHHHHHHHHH-SS--
-HHHHHHHHHHHHHT-SS--
-HHHHHHHHHHHHTTSS---
-HHHHHHHHHHHHTTSS---
-HHHHHHHHHHHHTTSSS--
-HHHHHHHHHHHHTTSSS--
-HHHHHHHHHHHHTTSSS--
-HHHHHHHHHHHHHTSSS--
-HHHHHHHHHHHHTT-SS--
-HHHHHHHHHHHHTTSS---
-HHHHHHHHHHHHTTSS---
-HHHHHHHHHHHHTTSSS--
-HHHHHHHHHHHHTT-SS--
-HHHHHHHHHHHHTTSSS--
-HHHHHHHHHHHHTTSS---
-HHHHHHHHHHHHTTSS---
-HHHHHHHHHHHHHHSS---
-HHHHHHHHHHHHTTSS---
-HHHHHHHHHHHHTT-----
-HHHHHHHHHHHHTT--S--
-HHHHHHHHHHHHHH--S--
-HHHHHHHHHHHTTS-SS--
-HHHHHHHHHHHHTT-----
-HHHHHHHHHHHTTT-S---
-HHHHHHHHHHHTTT--S--
-HHHHHHHHHHHHTT-S---
-HHHHHHHHHHHHHH-S---
-HHHHHHHHHHHHHH-SS--
-HHHHHHHHHHHHHH-S---
-HHHHHHHHHHHHTT-----
-HHHHHHHHHHHHHH-S---
-HHHHHHHHHHHHHH-----
-HHHHHHHHHHHHTT-S---
-HHHHHHHHHHHHHT-S---
-HHHHHHHHHHHHHH-S---
-HHHHHHHHHHHHHH-S---
-HHHHHHHHHHHTTS-S---
-HHHHHHHHHHHHHH-S---
-HHHHHHHHHHHTTT-S---
-HHHHHHHHHHHHTT-SS--
-HHHHHHHHHHHHTT-SS--
-HHHHHHHHHHHHTT-SS--
-HHHHHHHHHHHHHH-S---
-HHHHHHHHHHHHHH-S---
-HHHHHHHHHHHHHT-SS--
-HHHHHHHHHHHHTT-SS--
-HHHHHHHHHHHHHH-SS--
-HHHHHHHHHHHHTT-SS--
-HHHHHHHHHHHHTT-S---
-HHHHHHHHHHHHHH-SS--
-HHHHHHHHHHHHHH-S---
-HHHHHHHHHHHTTT-SS--
-HHHHHHHHHHHHHH-SS--
-HHHHHHHHHHHHHH-S---
-HHHHHHHHHHHHHH-----
-HHHHHHHHHHHHHH-----
-HHHHHHHHHHHHHH-----
-HHHHHHHHHHHHTT-S---
-HHHHHHHHHHHHHT-----
-HHHHHHHHHHHHTT-SS--
-HHHHHHHHHHHHTT-----
-HHHHHHHHHHHHHH-----
-HHHHHHHHHHHTTT-S---
-HHHHHHHHHHHHHHSS---
-HHHHHHHHHHHHHH-S---
-HHHHHHHHHHHHTT-SS--
-HHHHHHHHHHHTTT-S---
-HHHHHHHHHHHHHH-S---
-TTHHHHHHHHHHTT-S---
-HHHHHHHHHHHHHH-S---
-HHHHHHHHHHHHHT-S---
-HHHHHHHHHHHHHT-S---
-HHHHHHHHHHHHHH-S---
-HHHHHHHHHHHHTS-S---
-HHHHHHHHHHHTTTSS---
-HHHHHHHHHHHHHH-S---
-HHHHHHHHHHHHHH-S---
-HHHHHHHHHHHHHH-S---
-HHHHHHHHHHHHTS-S---
-HHHHHHHHHHHHHHSSS--
-HHHHHHHHHHHTTT-SS--
-HHHHHHHHHHHTTT-S---
-HHHHHHHHHTGGGT-SS--
-HHHHHHHHHHHHHHSSS--
-HHHHHHHHHHHHHH-SS--
-HHHHHHHHHHHHHHSSS--
-HHHHHHHHHHHHTT-SS--
-HHHHHHHHHHHHTT-SS--
-HHHHHHHHHHHHHH-SS--
-HHHHHHHHHHHTTT-SS--
-HHHHHHHHHHHHHH-SS--
-HHHHHHHHHHHHTT-----
-HHHHHHHHHHHHHH-----
-HHHHHHHHHHHTTT--S--
-HHHHHHHHHHHHHH--S--
-HHHHHHHHHHHHHS-SS--
-HHHHHHHHHHHHTT--S--
-HHHHHHHHHHHHHT--S--
-HHHHHHHHHHHHHH--S--
-HHHHHHHHHHHHHH--S--
-HHHHHHHHHHHHHH--S--
-HHHHHHHHHHHHHH--S--
-HHHHHHHHHHHHHHS-S--
-HHHHHHHHHHHHHHS-S--
-HHHHHHHHHHHHHHS-S--
-HHHHHHHHHHHHHHS-S--
-HHHHHHHHHHHHHHS-S--
-HHHHHHHHHHHHHH-----
-HHHHHHHHHHHHHH-----
-HHHHHHHHHHHHHH-S---
-HHHHHHHHHHHHTT-S---
-HHHHHHHHHHHHTT-SS--
-HHHHHHHHHHHHHHS-S--
-HHHHHHHHHHHHTTSSS--
-HHHHHHHHHHHHTT-SS--
-HHHHHHHHHHHHTT--S--
-HHHHHHHHHHHHTT-S---
-HHHHHHHHHHHHTT-SS--
-HHHHHHHHHHHHHHSS---
-HHHHHHHHHHHHHHS-S--
--HHHHHHHHHHHTT-----
-HHHHHHHHHHHHHT-SS--
-HHHHHHHHHHHHHT-SS--
-HHHHHHHHHHHHHH-----
-HHHHHHHHHHHHHH-----
-HHHHHHHHHHHTTT-----
-HHHHHHHHHHHHHH-S---
-HHHHHHHHHHHHHH-S---
-HHHHHHHHHHHHHHS-S--
-HHHHHHHHHHHHTTSS---
-HHHHHHHHHHHHHTSSS--
-HHHHHHHHHHHHHHSSS--
-HHHHHHHHHHHHHH-SS--
-HHHHHHHHHHHHHTSSS--
-HHHHHHHHHHHHHH-SS--
-HHHHHHHHHHHHHHSSS--
-HHHHHHHHHHHHHT-SS--
-HHHHHHHHHHHHTT-SS--
-HHHHHHHHHHHHTT-S---
-HHHHHHHHHHHHHS-SS--
--HHHHHHHHHHHTT-SS--
-HHHHHHHHHHHHHH-SS--
-HHHHHHHHHHHHTT-SS--
-HHHHHHHHHHHTTT-SS--
-HHHHHHHHHHHHHH-SS--
-HHHHHHHHHHHHHHSSS--
-HHHHHHHHHHHHHH-SS--
-HHHHHHHHHHHHTT-SS--
-HHHHHHHHHHHHTT-SS--
-HHHHHHHHHHHHHS-SS--
-HHHHHHHHHHHHHH-SS--
-HHHHHHHHHHHHHT-SS--
-HHHHHHHHHHHHHH-SS--
-HHHHHHHHHHHHHT-SS--
-HHHHHHHHHHHHHT-SS--
-HHHHHHHHHHHHHH-SS--
-HHHHHHHHHHHHHH--S--
-HHHHHHHHHHHHHT-SS--
-HHHHHHHHHHHHHH-SS--
-HHHHHHHHHHHHHH-SS--
-HHHHHHHHHHHHTT-S---
-HHHHHHHHHHHHHHSSS--
-HHHHHHHHHHHHHH-SS--
-HHHHHHHHHHHHHH-SS--
-HHHHHHHHHHHHTT-SS--
-HHHHHHHHHHHHHT-SS--
-HHHHHHHHHHHHHH-SS--
-HHHHHHHHHHHHTT-SS--
-HHHHHHHHHHHHTTSSS--
-HHHHHHHHHHHGGGSSS--
-HHHHHHHHHHHHTTSS---
-HHHHHHHHHHHHHTSSS--
-HHHHHHHHHHHHHTSSS--
-HHHHHHHHHHHHHTSSS--
-HHHHHHHHHHHHHHSS---
-HHHHHHHHHHHHHHSSS--
-HHHHHHHHHHHHHTSSS--
-HHHHHHHHHHHHHHSSS--
-HHHHHHHHHHHHTTSSS--
-HHHHHHHHHHHHHHSSS--
-HHHHHHHHHHHHTTSSS--
-HHHHHHHHHHHHHTSSS--
-HHHHHHHHHHHHHTSSS--
-HHHHHHHHHHHHHTSSS--
-HHHHHHHHHHHHHTSSS--
-HHHHHHHHHHHHHTSSS--
-HHHHHHHHHHHHTTSS---
-HHHHHHHHHHHHTTSSS--
-HHHHHHHHHHHHHTSS---
-HHHHHHHHHHHHHTSS---
-HHHHHHHHHHHHHTSS---
-HHHHHHHHHHHHHTSS---
-HHHHHHHHHHHTTS-SS--
-HHHHHHHHHHHHTT-SS--
-HHHHHHHHHHHHHT-SS--
-HHHHHHHHHHHHHT-SS--
-HHHHHHHHHHHHTT-SS--
-HHHHHHHHHHHHHS-S---
-HHHHHHHHHHHHHT-S---
-HHHHHHHHHHHHHH-S---
-HHHHHHHHHHHHHH-SS--
-HHHHHHHHHHHHHT-SS--
-HHHHHHHHHHHHTT-SS--
-HHHHHHHHHHHHHS-SS--
-HHHHHHHHHHHTTSSSS--
-HHHHHHHHHHHTTSSSS--
-HHHHHHHHHHHTTSSSS--
-HHHHHHHHHHHTTSSSS--
-HHHHHHHHHHHHHHSSS--
-HHHHHHHHHHHHTT--S--
-HHHHHHHHHHHHTT--S--
-HHHHHHHHHHHHTT--S--
-HHHHHHHHHHHHTT--S--
-HHHHHHHHHHHTTT-S---
-HHHHHHHHHHHHTT--S--
-HHHHHHHHHHHHTT--S--
-HHHHHHHHHHHHHH--S--
-HHHHHHHHHHHHHHS-S--
-HHHHHHHHHHHHHH--S--
-HHHHHHHHHHHHTT--S--
-HHHHHHHHHHHTTT--S--
-HHHHHHHHHHHHTT--S--
-HHHHHHHHHHHHHH--S--
-HHHHHHHHHHHHHH--S--
-HHHHHHHHHHHHHHSSS--
-HHHHHHHHHHHHTT--S--
-HHHHHHHHHHHTTT--S--
-HHHHHHHHHHHTTT-SS--
-HHHHHHHHHHHHHH-SS--
-HHHHHHHHHHHHHH--S--
-HHHHHHHHHHHHHH--S--
-HHHHHHHHHHHHHH--S--
-HHHHHHHHHHHHHH--S--
-HHHHHHHHHHHHHH--S--
-HHHHHHHHHHHHHH-----
-HHHHHHHHHHHHHHS----
-HHHHHHHHHHHHHS--S--
-HHHHHHHHHHHHTT-SS--
-HHHHHHHHHHHHTT-SS--
-HHHHHHHHHHHHHH-SS--
-HHHHHHHHHHHTTS-SS--
-HHHHHHHHHHHHHH-SS--
-HHHHHHHHHHHHTTSSS--
-HHHHHHHHHHHHHH-SS--
-HHHHHHHHHHHHHTSSS--
-HHHHHHHHHHHHHHSSS--
-HHHHHHHHHHHHHT-SS--
-HHHHHHHHHHHHTTSSS--
-HHHHHHHHHHHHHH-SS--
-HHHHHHHHHHHHTS-SS--
-HHHHHHHHHHHTTT-SS--
-HHHHHHHHHHHHHH-SS--
-TTHHHHHHHHHHHHSSS--
--SHHHHHHHHHHTTSSS--
-HHHHHHHHHHHHHHSSS--
-HHHHHHHHHHHTTSSSS--
-HHHHHHHHHHHHHS-SS--
-HHHHHHHHHHHHTSSSS--
-HHHHHHHHHHHHHTSSS--
-HHHHHHHHHHHHHHSSS--
-HHHHHHHHHHHHHTSSS--
-HHHHHHHHHHHHTTSSS--
-HHHHHHHHHHHTTSSSS--
--HHHHHHHHHHHHSSSS--
--HHHHHHHHHHHHHSSS--
--HHHHHHHHHHHHHSSS--
--HHHHHHHHHHHHHSSS--
--HHHHHHHHHHHTT-SS--
--HHHHHHHHHHHHH-SS--
--HHHHHHHHHHHTT-SS--
--HHHHHHHHHHHHT-SS--
--HHHHHHHHHHHHHSSS--
--HHHHHHHHHHHHTSSS--
--TTHHHHHHHHHHT-SS--
--HHHHHHHHHHHTT-SS--
--HHHHHHHHHHHHTSSS--
-THHHHHHHHHHHTT-SS--
--HHHHHHHHHHHTT-SS--
--HHHHHHHHHHHHHSSS--
--HHHHHHHHHHHHHSSS--
--HHHHHHHHHHHHSSSS--
--HHHHHHHHHHHTTSSS--
--HHHHHHHHHHHTT-SS--
--HHHHHHHHHHHHTSSS--
--HHHHHHHHHHHTTSSS--
--HHHHHHHHHHHTTSSS--
--HHHHHHHHHHHHS-SS--
--HHHHHHHHHHHHT-SS--
--HHHHHHHHHHHHT-SS--
--HHHHHHHHHHHTT-SS--
--HHHHHHHHHHHHT-SS--
--HHHHHHHHHHHTT-SS--
--HHHHHHHHHHHHHSSS--
--HHHHHHHHHHHTT-SS--
--HHHHHHHHHHHTT-SS--
--HHHHHHHHHHHTT-SS--
--HHHHHHHHHHHHH-SS--
--HHHHHHHHHHHHT-SS--
--HHHHHHHHHHHTT--S--
--HHHHHHHHHHHHT--S--
--HHHHHHHHHHHHH-SS--
--HHHHHHHHHHHHH--S--
--HHHHHHHHHHHHH--S--
--HHHHHHHHHHHTT-SS--
--HHHHHHHHHHHHH--S--
--HHHHHHHHHHHHH--S--
--HHHHHHHHHHHHH--S--
--HHHHHHHHHHHTT-SS--
--SHHHHHHHHHHTT--S--
--HHHHHHHHHHHTT--S--
--HHHHHHHHHHHTT--S--
--HHHHHHHHHHHHH--S--
--HHHHHHHHHHHHH--S--
--HHHHHHHHHHHHH--S--
--HHHHHHHHHHHHH-----
--HHHHHHHHHHHHH--S--
--HHHHHHHHHHHHH--S--
--HHHHHHHHHHHHH--S--
-TTHHHHHHHHHHTT--S--
--SHHHHHHHHHHTT--S--
--SHHHHHHHHHHTT--S--
--SHHHHHHHHHHTTSSS--
--HHHHHHHHHHHTT--S--
--HHHHHHHHHHHHHS-S--
--HHHHHHHHHHHTT--S--
--HHHHHHHHHHHTT-SS--
--HHHHHHHHHHHTTSSS--
--SHHHHHHHHHHTT--S--
--HHHHHHHHHHHTTSSS--
--HHHHHHHHHHHTTS-S--
-THHHHHHHHHHHHHSSS--
--HHHHHHHHHHHTTSSS--
--HHHHHHHHHHHTTS-S--
--HHHHHHHHHHHHHS----
--HHHHHHHHHHHTT--S--
--HHHHHHHHHHHTTS-S--
--HHHHHHHHHHHTTSSS--
--HHHHHHHHHHHHHSS---
-THHHHHHHHHHHHHSSS--
-THHHHHHHHHHHHH-SS--
--HHHHHHHHHHHHH-SS--
--HHHHHHHHHHHHHS----
--HHHHHHHHHHHHH--S--
--HHHHHHHHHHHHH-S---
--HHHHHHHHHHHHH--S--
--HHHHHHHHHHHHH--S--
--HHHHHHHHHHHHHS----
--HHHHHHHHHHHHHH-S--
--HHHHHHHHHHHTT-----
--HHHHHHHHHHHTT--S--
--HHHHHHHHHHTTTS----
--HHHHHHHHHHHTT-----
--HHHHHHHHHHHHHS----
--HHHHHHHHHHTTTS-S--
--HHHHHHHHHHHTT-----
--HHHHHHHHHHHTT-----
--HHHHHHHHHHTTTS----
--HHHHHHHHHHHHHHT---
--HHHHHHHHHHHHHTT---
--HHHHHHHHHHHTTTT---
--HHHHHHHHHHHHGGG---
--HHHHHHHHHHHHHTT---
--HHHHHHHHHGGGGGGS--
--HHHHHHHHHHHHHTTS--
--HHHHHHHHHHHHHHH---
--HHHHHHHHHHHHHTT---
--HHHHHHHHHHHHGGG---
--HHHHHHHHHHHHHTT---
--HHHHHHHHHHHGGGG---
--HHHHHHHHHHHHHTT---
--TTHHHHHHHHHHHHT---
--HHHHHHHHHHHHHTT---
--HHHHHHHHHHHHGGG---
--HHHHHHHHHHHHHTT---
--HHHHHHHHHHHHGGG---
--HHHHHHHHHHHHHTT---
--HHHHHHHHHHHHHTT---
--HHHHHHHHHHHHHTS---
--HHHHHHHHHHHHHTT---
--HHHHHHHHHHHHTTS---
--HHHHHHHHHHHHTTSS--
--HHHHHHHHHHHHTTSS--
--HHHHHHHHHHHGGGG---
--HHHHHHHHHHTGGGG---
--HHHHHHHHHHHGGGG---
--HHHHHHHHHHHGGGG---
--HHHHHHHHHHHHHTT---
--HHHHHHHHHHHHHHHS--
--HHHHHHHHHHHHHHT---
--HHHHHHHHHHHHHHT---
--HHHHHHHHHHHHHTT---
--HHHHHHHHHHHHHHS---
--HHHHHHHHHHHHHHT---
--HHHHHHHHHHHHTTSS--
--HHHHHHHHHHHTTTSS--
--HHHHHHHHHHHTTTSS--
--HHHHHHHHHHHHHHSS--
--HHHHHHHHHHHHHHSS--
--HHHHHHHHHHHHTTSS--
--HHHHHHHHHHHHTSSS--
--HHHHHHHHHHHHTTS---
--HHHHHHHHHHHHHHS---
--HHHHHHHHHHHHHSS---
--HHHHHHHHHHHHTTSS--
--HHHHHHHHHHHHHHSS--
--HHHHHHHHHHHHTTS---
--HHHHHHHHHHHHTTS---
--HHHHHHHHHHHHTTS---
--HHHHHHHHHHHHTTS---
--HHHHHHHHHHHHTTSS--
--HHHHHHHHHHHHTTTT--
--HHHHHHHHHHHHHHT---
--HHHHHHHHHHHHHHHT--
--HHHHHHHHHHHHHHTS--
--HHHHHHHHHHHHHHHH--
--HHHHHHHHHHHHHHHS--
--HHHHHHHHHHHHHHHT--
--HHHHHHHHHHHHHHHT--
--HHHHHHHHHHHHHHHT--
--HHHHHHHHHHHHHHHT--
--HHHHHHHHHHHHHHHS--
--HHHHHHHHHHHHHHHT--
--HHHHHHHHHHHHHHHT--
--HHHHHHHHHHHHHHHS--
--HHHHHHHHHHHHHHHS--
--HHHHHHHHHHHHTTSS--
--HHHHHHHHHHHHHHHS--
--HHHHHHHHHHHHTTTS--
--HHHHHHHHHHHHTTT---
--HHHHHHHHHHHHTTTS--
--HHHHHHHHHHHHHTTS--
--HHHHHHHHHHHHTTTS--
--HHHHHHHHHHHHHTT---
--HHHHHHHHHHHHHHTT--
--HHHHHHHHHHHHHHHT--
--HHHHHHHHHHHHHHHS--
--HHHHHHHHHHHHHHHS--
--HHHHHHHHHHHHHHHT--
--HHHHHHHHHHHHHHHT--
--HHHHHHHHHHHHHHHS--
--HHHHHHHHHHHHHHHH--
--HHHHHHHHHHHHHHHT--
--HHHHHHHHHHHHHHHT--
--HHHHHHHHHHHHHHHT--
--HHHHHHHHHHHHHHHT--
--HHHHHHHHHHHHHHTT--
--HHHHHHHHHHHHHHHT--
--HHHHHHHHHHHHHTTS--
--HHHHHHHHHHHHHHHH--
--HHHHHHHHHHHHHHTT--
--HHHHHHHHHHHHHHHS--
--HHHHHHHHHHHHHHHS--
--HHHHHHHHHHHHHTTS--
--HHHHHHHHHHHHHHHS--
--HHHHHHHHHHHHHHHT--
--HHHHHHHHHHHHHHHT--
--HHHHHHHHHHHHHHHT--
--HHHHHHHHHHHHHHHT--
--HHHHHHHHHHHHHTTS--
--HHHHHHHHHHHHHHHT--
--HHHHHHHHHHHHHTTS--
--HHHHHHHHHHHHHHHH--
--HHHHHHHHHHHHHHHT--
--HHHHHHHHHHHHHHHT--
--HHHHHHHHHHHHHHHT--
--HHHHHHHHHHHHHHHT--
--HHHHHHHHHHHHHHHT--
--HHHHHHHHHHHHHHHT--
--HHHHHHHHHHHHHHHS--
--HHHHHHHHHHHHHHHS--
--HHHHHHHHHHHHHHHH--
--HHHHHHHHHHHHHHHH--
--HHHHHHHHHHHHHHHS--
--HHHHHHHHHHHHHHHT--
--HHHHHHHHHHHHHTTS--
--HHHHHHHHHHHHHHHT--
--HHHHHHHHHHHHHHHH--
--HHHHHHHHHHHHHHHTT-
--HHHHHHHHHHHHHHHT--
--HHHHHHHHHHHHHHHT--
--HHHHHHHHHHHHHHHS--
--HHHHHHHHHHHHHHHT--
--HHHHHHHHHHHHHHHT--
--HHHHHHHHHHHHHHHT--
--HHHHHHHHHHHHHTTS--
--HHHHHHHHHHHHHHHTT-
--HHHHHHHHHHHHHTTS--
--HHHHHHHHHHHHHHT---
--HHHHHHHHHHHHHHS---
--HHHHHHHHHHHHHHS---
--HHHHHHHHHHHHHHHTT-
--HHHHHHHHHHHHHHHTT-
--HHHHHHHHHHHHHHHTT-
--HHHHHHHHHHHHHHHTT-
--HHHHHHHHHHHHHHHTT-
--HHHHHHHHHHHHHHHTT-
--HHHHHHHHHHHHHHHTT-
--HHHHHHHHHHHHHHTT--
--HHHHHHHHHHHHHHHS--
--HHHHHHHHHHHHHHTS--
--HHHHHHHHHHHHHHTT--
--HHHHHHHHHHHHHHTT--
--HHHHHHHHHHHHHTTS--
--HHHHHHHHHHHHHHHT--
--HHHHHHHHHHHHHHHS--
--HHHHHHHHHHHHHHHTT-
--HHHHHHHHHHHHHHHHT-
--HHHHHHHHHHHHHHHT--
--HHHHHHHHHHHHHHHHT-
--HHHHHHHHHHHHHHHHT-
--HHHHHHHHHHHHHHHH--
--HHHHHHHHHHHHHHHH--
--HHHHHHHHHHHHHHHT--
--HHHHHHHHHHHHHHHH--
--HHHHHHHHHHHHHHHHH-
--HHHHHHHHHHHHHHHTT-
--HHHHHHHHHHHHHHTTT-
--HHHHHHHHHHHHHHHTT-
--HHHHHHHHHHHHHHHHT-
--HHHHHHHHHHHHHHTT--
--HHHHHHHHHHHHHHHH--
--HHHHHHHHHHHHHHHTT-
--HHHHHHHHHHHHHHHTT-
--HHHHHHHHHHHHHHHHH-
--HHHHHHHHHHHHHHHTT-
--HHHHHHHHHHHHHHHHH-
--HHHHHHHHHHHHHHHTT-
--HHHHHHHHHHHHHHHTT-
--HHHHHHHHHHHHHHHHH-
--HHHHHHHHHHHHHHHHT-
--HHHHHHHHHHHHHHHHH-
--HHHHHHHHHHHHHHHHH-
--HHHHHHHHHHHHHHHHT-
--HHHHHHHHHHHHHHHHH-
--HHHHHHHHHHHHHHHHH-
--HHHHHHHHHHHHHHHHT-
--HHHHHHHHHHHHHHHHT-
--HHHHHHHHHHHHHHHHH-
--HHHHHHHHHHHHHHHHH-
--HHHHHHHHHHHHHHHHH-
--HHHHHHHHHHHHHHHHH-
--HHHHHHHHHHHHHHHTT-
--HHHHHHHHHHHHHHHHH-
--HHHHHHHHHHHHHHHHH-
--HHHHHHHHHHHHHHHHH-
--HHHHHHHHHHHHHHHHH-
--HHHHHHHHHHHHHHHHH-
--HHHHHHHHHHHHHHHHH-
--HHHHHHHHHHHHHHHHH-
-HHHHHHHHHHHHHHHHHT-
--HHHHHHHHHHHHHHHHH-
--HHHHHHHHHHHHHHHHH-
--HHHHHHHHHHHHHHHHH-
--HHHHHHHHHHHHHHHHT-
--HHHHHHHHHHHHHHHHH-
--HHHHHHHHHHHHHHHHH-
--HHHHHHHHHHHHHHHHT-
--HHHHHHHHHHHHHHHHH-
--HHHHHHHHHHHHHHHHH-
--HHHHHHHHHHHHHHHHT-
--HHHHHHHHHHHHHHHHH-
--HHHHHHHHHHHHHHHHH-
--HHHHHHHHHHHHHHHHH-
--HHHHHHHHHHHHHHHHH-
--HHHHHHHHHHHHHHHHH-
--HHHHHHHHHHHHHHHHH-
--HHHHHHHHHHHHHHHHH-
--HHHHHHHHHHHHHHHTT-
--HHHHHHHHHHHHHHHHH-
--HHHHHHHHHHHHHHHH--
--HHHHHHHHHHHHHHHTT-
--HHHHHHHHHHHHHHHH--
--HHHHHHHHHHHHHHHHT-
--HHHHHHHHHHHHHHHHH-
--HHHHHHHHHHHHHHHHH-
--HHHHHHHHHHHHHHHHH-
--HHHHHHHHHHHHHHHHH-
--HHHHHHHHHHHHHHHHH-
--HHHHHHHHHHHHHHHTT-
--HHHHHHHHHHHHHHHTT-
--HHHHHHHHHHHHHHHTT-
--HHHHHHHHHHHHHHHHT-
--SHHHHHHHHHHHHHHT--
--HHHHHHHHHHHHHHHHT-
--HHHHHHHHHHHHHHHTT-
--HHHHHHHHHHHHHHHHH-
--HHHHHHHHHHHHHHHH--
--HHHHHHHHHHHHHHHHH-
--HHHHHHHHHHHHHHHTT-
--HHHHHHHHHHHHHHHHH-
--HHHHHHHHHHHHHHHHH-
--HHHHHHHHHHHHHHHHH-
--HHHHHHHHHHHHHHHHH-
--HHHHHHHHHHHHHHHHH-
--HHHHHHHHHHHHHHHHH-
--HHHHHHHHHHHHHHHHH-
--HHHHHHHHHHHHHHHHH-
--HHHHHHHHHHHHHHHHH-
--HHHHHHHHHHHHHHHHH-
--HHHHHHHHHHHHHHHHH-
--HHHHHHHHHHHHHHHTT-
--HHHHHHHHHHHHHHHHT-
--HHHHHHHHHHHHHHHHH-
--HHHHHHHHHHHHHHHHH-
--HHHHHHHHHHHHHHHHH-
--HHHHHHHHHHHHHHHTT-
--HHHHHHHHHHHHHHHHH-
--HHHHHHHHHHHHHHHTT-
--HHHHHHHHHHHHHHHHH-
--HHHHHHHHHHHHHHHHT-
--HHHHHHHHHHHHHHHTT-
--HHHHHHHHHHHHHHHHT-
--HHHHHHHHHHHHHHHHH-
--HHHHHHHHHHHHHHHHH-
--HHHHHHHHHHHHHHHHT-
--HHHHHHHHHHHHHHHHH-
--HHHHHHHHHHHHHHHTT-
--HHHHHHHHHHHHHHHHH-
--HHHHHHHHHHHHHHHHT-
--HHHHHHHHHHHHHHHHT-
--HHHHHHHHHHHHHHHH--
--HHHHHHHHHHHHHHTT--
--HHHHHHHHHHHHHHHHH-
--HHHHHHHHHHHHHHHHH-
--HHHHHHHHHHHHHHHHH-
--HHHHHHHHHHHHHHHHT-
-HHHHHHHHHHHHHHHHHT-
-HHHHHHHHHHHHHHHHHH-
-HHHHHHHHHHHHHHHHHH-
-HHHHHHHHHHHHHHHHTT-
-HHHHHHHHHHHHHHHHT--
-HHHHHHHHHHHHHHHHTT-
-HHHHHHHHHHHHHHHHTT-
-HHHHHHHHHHHHHHHHTT-
-HHHHHHHHHHHHHHHHTT-
-HHHHHHHHHHHHHHHHTT-
-HHHHHHHHHHHHHHHHHT-
-HHHHHHHHHHHHHHHHTT-
-HHHHHHHHHHHHHHHHTT-
-HHHHHHHHHHHHHHHHHH-
-HHHHHHHHHHHHHHHTTT-
-HHHHHHHHHHHHHHHHHH-
-HHHHHHHHHHHHHHHHTT-
-HHHHHHHHHHHHHHHHTT-
-HHHHHHHHHHHHHHHHTT-
-HHHHHHHHHHHHHHHHHH-
-HHHHHHHHHHHHHHHHTT-
-HHHHHHHHHHHHHHHHHT-
-HHHHHHHHHHHHHHHHHT-
-HHHHHHHHHHHHHHHHHH-
-HHHHHHHHHHHHHHHHHH-
-HHHHHHHHHHHHHHHHH--
-HHHHHHHHHHHHHHHHHH-
-HHHHHHHHHHHHHHHHHH-
-HHHHHHHHHHHHHHHHTT-
-HHHHHHHHHHHHHHHHHT-
-HHHHHHHHHHHHHHHHTT-
-HHHHHHHHHHHHHHHHTT-
-HHHHHHHHHHHHHHHHTT-
-HHHHHHHHHHHHHHHHTT-
-HHHHHHHHHHHHHHHHH--
-HHHHHHHHHHHHHHHHHH-
-HHHHHHHHHHHHHHHHTT-
-HHHHHHHHHHHHHHHHHH-
-HHHHHHHHHHHHHHHHHH-
-HHHHHHHHHHHHHHHHHH-
-HHHHHHHHHHHHHHHHHH-
-HHHHHHHHHHHHHHHHHH-
-HHHHHHHHHHHHHHHHHH-
-HHHHHHHHHHHHHHHHTT-
-HHHHHHHHHHHHHHHHTT-
-HHHHHHHHHHHHHHHHTT-
-HHHHHHHHHHHHHHHHHH-
-HHHHHHHHHHHHHHHHHH-
-HHHHHHHHHHHHHHHHHH-
-HHHHHHHHHHHHHHHHHH-
-HHHHHHHHHHHHHHHHHH-
-HHHHHHHHHHHHHHHHHH-
-HHHHHHHHHHHHHHHHHH-
-HHHHHHHHHHHHHHHHHT-
-HHHHHHHHHHHHHHHHHH-
-HHHHHHHHHHHHHHHHTT-
-HHHHHHHHHHHHHHHHH--
-HHHHHHHHHHHHHHGGG--
-HHHHHHHHHHHHHHHHT--
-HHHHHHHHHHHHHHHHT--
-HHHHHHHHHHHHHHHHT--
-HHHHHHHHHHHHHHHHT--
-HHHHHHHHHHHHHHHHH--
-HHHHHHHHHHHHHHHHH--
-HHHHHHHHHHHHHHHHH--
-HHHHHHHHHHHHHHHHT--
-HHHHHHHHHHHHHHHHT--
-HHHHHHHHHHHHHHHTT--
-HHHHHHHHHHHHHHHHT--
-HHHHHHHHHHHHHHHHH--
-HHHHHHHHHHHHHHHHH--
-HHHHHHHHHHHHHHHHT--
-HHHHHHHHHHHHHHHHH--
-HHHHHHHHHHHHHHHTT--
-HHHHHHHHHHHHHHHHT--
-HHHHHHHHHHHHHHHHS--
-HHHHHHHHHHHHHHHHT--
-HHHHHHHHHHHHHHHTT--
-HHHHHHHHHHHHHHHTT--
-HHHHHHHHHHHHHHHHT--
-HHHHHHHHHHHHHHHHT--
-HHHHHHHHHHHHHHHTT--
-HHHHHHHHHHHHHHHHH--
-HHHHHHHHHHHHHHHHH--
-HHHHHHHHHHHHHHHHH--
-HHHHHHHHHHHHHHHHH--
-HHHHHHHHHHHHHHHHS--
-HHHHHHHHHHHHHHHHT--
-HHHHHHHHHHHHHHHHT--
-HHHHHHHHHHHHHHHHH--
-HHHHHHHHHHHHHHHHH--
-HHHHHHHHHHHHHHHHS--
-HHHHHHHHHHHHHHHHT--
-HHHHHHHHHHHHHHHHT--
-HHHHHHHHHHHHHHTTS--
-HHHHHHHHHHHHHHHHT--
-HHHHHHHHHHHHHHHHH--
-HHHHHHHHHHHHHHHTT--
-HHHHHHHHHHHHHHHHH--
-HHHHHHHHHHHHHHHHHH-
-HHHHHHHHHHHHHHHHHH-
-HHHHHHHHHHHHHHHHHT-
-TTHHHHHHHHHHHHHTT--
-HHHHHHHHHHHHHHHHH--
-HHHHHHHHHHHHHHHHH--
-HHHHHHHHHHHHHHHHHT-
-HHHHHHHHHHHHHHHHTT-
-HHHHHHHHHHHHHHHHHT-
-HHHHHHHHHHHHHHHHHH-
-HHHHHHHHHHHHHHHHTT-
-HHHHHHHHHHHHHHHHHH-
-HHHHHHHHHHHHHHHHTT-
-HHHHHHHHHHHHHHHHHH-
-HHHHHHHHHHHHHHHHHH-
-HHHHHHHHHHHHHHHHHH-
-HHHHHHHHHHHHHHHHHH-
--HHHHHHHHHHHHHHHTT-
--HHHHHHHHHHHHHHHTT-
--HHHHHHHHHHHHHHHHH-
--HHHHHHHHHHHHHHHTT-
--HHHHHHHHHHHHHHHTT-
--HHHHHHHHHHHHHHHHT-
--HHHHHHHHHHHHHHHHH-
--HHHHHHHHHHHHHHHHH-
--HHHHHHHHHHHHHHHHH-
--HHHHHHHHHHHHHHHHH-
--SHHHHHHHHHHHHHTT--
--SHHHHHHHHHHHHHHHH-
--HHHHHHHHHHHHHHHHT-
--HHHHHHHHHHHHHHHHH-
--HHHHHHHHHHHHHHHHH-
---HHHHHHHHHHHHHHH--
---HHHHHHHHHHHHHHHH-
---TTHHHHHHHHHHHHHT-
---HHHHHHHHHHHHHHH--
--SHHHHHHHHHHHHHHHH-
--SHHHHHHHHHHHHHHHH-
--SHHHHHHHHHHHHHHTT-
-TTHHHHHHHHHHHHHHHH-
-TTHHHHHHHHHHHHHHHH-
--SHHHHHHHHHHHHHHHT-
--HHHHHHHHHHHHHHHHH-
--SHHHHHHHHHHHHHHHH-
-TTHHHHHHHHHHHHHHHH-
-HHHHHHHHHHHHHHHHHH-
--HHHHHHHHHHHHHHHTT-
--HHHHHHHHHHHHHHHH--
--HHHHHHHHHHHHHTTTT-
--THHHHHHHHHHHHTTS--
--TTHHHHHHHHHHHHHTT-
-GGGHHHHHHHHHHHTTS--
--TTHHHHHHHHHHHHTS--
--SSHHHHHHHHHHHHTT--
--SSHHHHHHHHHHHHTS--
--SSHHHHHHHHHHHHTS--
--TTHHHHHHHHHHHTTS--
--TTHHHHHHHHHHTTSS--
--TTHHHHHHHHHHHHTS--
--TTHHHHHHHHHHHSSS--
--TTHHHHHHHHHHHHTTT-
--SSHHHHHHHHHHHTTS--
--SSHHHHHHHHHHHHTTT-
--S-HHHHHHHHHHHHHS--
--SSHHHHHHHHHHHHTTT-
--SSHHHHHHHHHHHHTS--
--S-HHHHHHHHHHTTTTT-
--S-HHHHHHHHHHHTTS--
--S-HHHHHHHHHHHHTS--
--TTHHHHHHHHHHHHTT--
--TTHHHHHHHHHHHTTS--
--TTHHHHHHHHHHHHTTT-
--TTHHHHHHHHHHHTTTT-
--TTHHHHHHHHHHHHHHT-
--TTHHHHHHHHHHHHHHH-
--SSHHHHHHHHHHHHHTT-
--TTHHHHHHHHHHHHHHT-
--SSHHHHHHHHHHHHHHT-
--TTHHHHHHHHHHHHHTT-
--SSHHHHHHHHHHHHHTT-
--SSHHHHHHHHHHHHTS--
--SSHHHHHHHHHHHHHH--
--SSHHHHHHHHHHHHHTT-
--TTHHHHHHHHHHHHHHT-
--TTHHHHHHHHHHHHHHH-
--TTHHHHHHHHHHHHHTT-
--TTHHHHHHHHHHHHHH--
--TTHHHHHHHHHHHHHH--
--TTHHHHHHHHHHHHHH--
--TTHHHHHHHHHHHTTT--
--TTHHHHHHHHHHHHTT--
--SSHHHHHHHHHHHHHH--
--TTHHHHHHHHHHHHHH--
--TTHHHHHHHHHHHHHH--
--TTHHHHHHHHHHHHTT--
--TTHHHHHHHHHHHHTT--
--SSHHHHHHHHHHHHTT--
--TTHHHHHHHHHHHHHH--
--SSHHHHHHHHHHHHHH--
--TTHHHHHHHHHHHHHH--
--TTHHHHHHHHHHHHTT--
--TTHHHHHHHHHHHHHH--
--TTHHHHHHHHHHHHHH--
--TTHHHHHHHHHHHHTT--
--TTHHHHHHHHHHHHHH--
--TTHHHHHHHHHHHHHH--
--TTHHHHHHHHHHHHHH--
--TTHHHHHHHHHHHHHH--
--TTHHHHHHHHHHHHHH--
--SSHHHHHHHHHHHHHH--
--TTHHHHHHHHHHHHHH--
--TTHHHHHHHHHHHHHHT-
--SSHHHHHHHHHHHHHHT-
--SSHHHHHHHHHHHHHHT-
--TTHHHHHHHHHHHHTTT-
--TTHHHHHHHHHHHHHHH-
--TTHHHHHHHHHHHHHHH-
--TTHHHHHHHHHHHHHTT-
--TTHHHHHHHHHHHHHTT-
--TTTTHHHHHHHHHHHTT-
--TTHHHHHHHHHHHHHHH-
--TTHHHHHHHHHHHHTTT-
--TTHHHHHHHHHHHHHH--
--TTHHHHHHHHHHHHHHH-
--TTHHHHHHHHHHHHHHH-
--SSHHHHHHHHHHHHHHH-
--TTHHHHHHHHHHHHHHT-
--TTHHHHHHHHHHHHHHH-
--TTHHHHHHHHHHHHHTT-
--SSHHHHHHHHHHHHHHT-
--SSHHHHHHHHHHHHHHT-
--TTHHHHHHHHHHHHHTT-
--TTHHHHHHHHHHHHHT--
--SSHHHHHHHHHHHHHTT-
--SSHHHHHHHHHHHHHTT-
--TTHHHHHHHHHHHHHTT-
--TTHHHHHHHHHHHHHTT-
--TTHHHHHHHHHHHHHTT-
--TTHHHHHHHHHHHHHTT-
--SSHHHHHHHHHHHHTTT-
--S-HHHHHHHHHHHHHTT-
--SSHHHHHHHHHHHHTTT-
--TTHHHHHHHHHHHHHHH-
--TTHHHHHHHHHHHHHHH-
--SSHHHHHHHHHHHHHHH-
--TTHHHHHHHHHHHHHHH-
--SSHHHHHHHHHHHHHHH-
--TTHHHHHHHHHHHHHHH-
--SSHHHHHHHHHHHHHTT-
--TTHHHHHHHHHHHHHTT-
--SSHHHHHHHHHHHHHTT-
--TTHHHHHHHHHHHHHHH-
--TTTTHHHHHHHHHHHHH-
--SSHHHHHHHHHHHHHTT-
--TTHHHHHHHHHHHHHTT-
--SSHHHHHHHHHHHHHHH-
--SSHHHHHHHHHHHHHHT-
--SSHHHHHHHHHHHHHHH-
--TTHHHHHHHHHHHHHHH-
--TTHHHHHHHHHHHHHHT-
-GGGHHHHHHHHHHHHHTT-
-GGGHHHHHHHHHHHHHHT-
-GGGHHHHHHHHHHHHHHH-
-GGGHHHHHHHHHHHHTS--
-TTSHHHHHHHHHHHHHT--
-GGGHHHHHHHHHHHHHH--
--TTHHHHHHHHHHHHHH--
--TTHHHHHHHHHHHHTT--
--TTHHHHHHHHHHHHHT--
--TTHHHHHHHHHHHHHHT-
--SSHHHHHHHHHHHHHHH-
--TTHHHHHHHHHHHHHTT-
--TTHHHHHHHHHHHHTTT-
--TTHHHHHHHHHHHTTS--
--SSHHHHHHHHHHHHHTT-
--TTHHHHHHHHHHHHHT--
--SSHHHHHHHHHHHHHTT-
--TTHHHHHHHHHHHHHTT-
--TTHHHHHHHHHHHHHHH-
--SSHHHHHHHHHHHHHHT-
--TTHHHHHHHHHHHHHTT-
--TTHHHHHHHHHHHHHTT-
--TTHHHHHHHHHHHHHTT-
--TTHHHHHHHHHHHHHHT-
--TTHHHHHHHHHHHHHTT-
--TTHHHHHHHHHHHHHTT-
--TTHHHHHHHHHHHHHTT-
--TTHHHHHHHHHHHHHTT-
-GGGHHHHHHHHHHHHHTT-
--SSHHHHHHHHHHHHHTT-
-GGGHHHHHHHHHHHHHHH-
--TTHHHHHHHHHHHHHTT-
-TTTHHHHHHHHHHHHHHH-
-GGGHHHHHHHHHHHHHTT-
-TTSHHHHHHHHHHHHHTT-
-GGGHHHHHHHHHHHHHTT-
-GGGHHHHHHHHHHHHHS--
--SSHHHHHHHHHHHHTS--
-TTTHHHHHHHHHHHHHS--
-GGGHHHHHHHHHHHHHTT-
-TTTHHHHHHHHHHHHH---
-TTTHHHHHHHHHHHHHT--
-TTTHHHHHHHHHHHHHT--
-TTTHHHHHHHHHHHHHT--
-TTTHHHHHHHHHHHHTT--
-TTTHHHHHHHHHHHHTT--
-TTTHHHHHHHHHHHHTT--
-TTTHHHHHHHHHHHHHH--
-TTTHHHHHHHHHHHHHH--
-TTTHHHHHHHHHHHHHH--
-TTTHHHHHHHHHHHHHH--
-TTTHHHHHHHHHHHHHH--
-TTTHHHHHHHHHHHHHH--
-GGGHHHHHHHHHHHHHH--
-GGGHHHHHHHHHHHHTT--
-TTSHHHHHHHHHHHHHH--
-GGGHHHHHHHHHHHHHH--
-GGGHHHHHHHHHHHHHH--
-GGGHHHHHHHHHHHHHH--
-GGGHHHHHHHHHHHHHH--
-GGGHHHHHHHHHHHHHH--
-TTTHHHHHHHHHHHHHH--
-GGGHHHHHHHHHHHHHTT-
-GGGHHHHHHHHHHHHTT--
-GGGHHHHHHHHHHHHHTT-
-GGGHHHHHHHHHHHHTT--
-GGGHHHHHHHHHHHHHHH-
-TTTHHHHHHHHHHHHHH--
-TTTHHHHHHHHHHHHHHT-
-GGGHHHHHHHHHHHHHHH-
--TTHHHHHHHHHHHHHHT-
-GGGHHHHHHHHHHHHHHT-
-GGGHHHHHHHHHHHHHHT-
-TTTHHHHHHHHHHHHHHT-
-TTTHHHHHHHHHHHHHHT-
-TTTHHHHHHHHHHHHHHH-
-TTTHHHHHHHHHHHHHTT-
-TTTHHHHHHHHHHHHHHH-
-TTTHHHHHHHHHHHHHTT-
-TTTHHHHHHHHHHHHHHH-
-TTTHHHHHHHHHHHHHH--
-TTTHHHHHHHHHHHHHHH-
-TTTHHHHHHHHHHHHHHH-
-TTTHHHHHHHHHHHHHHH-
-TTTHHHHHHHHHHHHHT--
-TTTHHHHHHHHHHHHHHH-
-TTTHHHHHHHHHHHHHHH-
-TTTHHHHHHHHHHHHTT--
-TTTHHHHHHHHHHHHHTT-
-TTTHHHHHHHHHHHHHHH-
-TTTHHHHHHHHHHHHHTT-
-TTTHHHHHHHHHHHHHHH-
-TTTHHHHHHHHHHHHHH--
--TTHHHHHHHHHHHHHHH-
-GGGHHHHHHHHHHHHHTT-
-GGGHHHHHHHHHHHHHTT-
-GGGHHHHHHHHHHHHHTT-
-GGGHHHHHHHHHHHHHHT-
-TTTHHHHHHHHHHHHHHH-
-GGGHHHHHHHHHHHHHHH-
-GGGHHHHHHHHHHHHHHH-
-GGGHHHHHHHHHHHHHTT-
-TTTHHHHHHHHHHHHHHH-
-TTTHHHHHHHHHHHHHHT-
-GGGHHHHHHHHHHHHHTT-
-GGGHHHHHHHHHHHHHHT-
-GGGHHHHHHHHHHHHHHT-
-GGGHHHHHHHHHHHHHHH-
-GGGHHHHHHHHHHHHHHH-
-TTTHHHHHHHHHHHHHHT-
-GGGHHHHHHHHHHHHHHH-
-TTTHHHHHHHHHHHHHHT-
-TTTHHHHHHHHHHHHHHH-
-GGGHHHHHHHHHHHHHHH-
--TTHHHHHHHHHHHHHHH-
-GGGHHHHHHHHHHHHHHH-
-GGGHHHHHHHHHHHHHHH-
-GGGHHHHHHHHHHHHHH--
-GGGHHHHHHHHHHHHHH--
-TTTHHHHHHHHHHHHHHT-
--TTHHHHHHHHHHHHTT--
-GGGHHHHHHHHHHHHHH--
-GGGHHHHHHHHHHHHHT--
-GGGHHHHHHHHHHHHHTT-
-TTTHHHHHHHHHHHHHTT-
-TTSHHHHHHHHHHHHHHH-
-GGGHHHHHHHHHHHHHHT-
-GGGHHHHHHHHHHHHHHH-
-GGGHHHHHHHHHHHHHHH-
-GGGHHHHHHHHHHHHHTT-
-GGGHHHHHHHHHHHHHTT-
-GGGHHHHHHHHHHHHHHH-
-GGGHHHHHHHHHHHHHHH-
-GGGHHHHHHHHHHHHHHH-
-TTSHHHHHHHHHHHHHTT-
-GGGHHHHHHHHHHHHHHH-
-GGGHHHHHHHHHHHHHHH-
-TTTHHHHHHHHHHHHHHT-
-TTSHHHHHHHHHHHHHHH-
-GGGHHHHHHHHHHHHHHH-
-GGGHHHHHHHHHHHHHHH-
-GGGHHHHHHHHHHHHHHH-
-TTTHHHHHHHHHHHHHHH-
-TTTHHHHHHHHHHHHHHH-
-TTTHHHHHHHHHHHHHHH-
-TTTHHHHHHHHHHHHHHH-
-TTTHHHHHHHHHHHHHHH-
-TTTHHHHHHHHHHHHHHT-
-TTTHHHHHHHHHHHHHHH-
-TTTHHHHHHHHHHHHHHH-
-TTTHHHHHHHHHHHHHHT-
-TTTHHHHHHHHHHHHHHH-
-TTTHHHHHHHHHHHHHH--
-TTTHHHHHHHHHHHHHTT-
-TTTHHHHHHHHHHHHHTT-
-TTTHHHHHHHHHHHHHTT-
-TTTHHHHHHHHHHHHHHH-
-TTTHHHHHHHHHHHHHHH-
-TTTHHHHHHHHHHHHHHH-
-TTTHHHHHHHHHHHHTT--
-TTTHHHHHHHHHHHHHH--
-TTTTTHHHHHHHHHHHH--
-TTTHHHHHHHHHHHHHHT-
-TTTHHHHHHHHHHHHHTT-
-TTTHHHHHHHHHHHHHH--
-TTTHHHHHHHHHHHHHTT-
-TTTHHHHHHHHHHHHHHH-
-TTTHHHHHHHHHHHHHHH-
-TTTHHHHHHHHHHHHHHT-
-TTTHHHHHHHHHHHHHTT-
-TTTHHHHHHHHHHHHHHH-
-TTTHHHHHHHHHHHHHTT-
-TTTHHHHHHHHHHHHHHT-
-TTTHHHHHHHHHHHHHHH-
-TTTHHHHHHHHHHHHHHH-
-TTTHHHHHHHHHHHHHHT-
-GGG-HHHHHHHHHHHHHH-
-TTTHHHHHHHHHHHHHHH-
-TTTHHHHHHHHHHHHHHH-
-TTTHHHHHHHHHHHHHHH-
-TTTHHHHHHHHHHHHHHH-
-GGGHHHHHHHHHHHHHHH-
-TTTHHHHHHHHHHHHHHH-
-TTTHHHHHHHHHHHHHHH-
-GGGHHHHHHHHHHHHHHH-
-GGGHHHHHHHHHHHHHHH-
-TTSHHHHHHHHHHHHHHH-
-TTTHHHHHHHHHHHHHHH-
-TTTHHHHHHHHHHHHHHH-
-TTTHHHHHHHHHHHHHHH-
-GGGHHHHHHHHHHHHHHH-
-TTSHHHHHHHHHHHHHHH-
-GGGHHHHHHHHHHHHHHH-
-GGGHHHHHHHHHHHHHHH-
-GGGHHHHHHHHHHHHHHH-
-GGGHHHHHHHHHHHHHHH-
-GGGHHHHHHHHHHHHHHH-
-GGGHHHHHHHHHHHHHHT-
--TTHHHHHHHHHHHHHHH-
-TTTHHHHHHHHHHHHHHH-
-GGGHHHHHHHHHHHHHHH-
-TTSHHHHHHHHHHHHHTT-
-TTTHHHHHHHHHHHHHTT-
-TTTHHHHHHHHHHHHHTT-
-TTTHHHHHHHHHHHHHHH-
-TTTTHHHHHHHHHHHHHH-
-TTTHHHHHHHHHHHHHHH-
-TTTHHHHHHHHHHHHHHH-
-TTTHHHHHHHHHHHHHHH-
-TTTHHHHHHHHHHHHHHH-
-TTTHHHHHHHHHHHHHHT-
-TTTHHHHHHHHHHHHHHH-
-TTTHHHHHHHHHHHHHHH-
-TTTHHHHHHHHHHHHHHH-
-TTTHHHHHHHHHHHHHHH-
-TTTSHHHHHHHHHHHHHH-
-TTTHHHHHHHHHHHHHHT-
-TTTHHHHHHHHHHHHHHH-
-TTTHHHHHHHHHHHHHHH-
-TTTHHHHHHHHHHHHHH--
-TTTHHHHHHHHHHHHHTT-
-TTTHHHHHHHHHHHHHH--
-TTTHHHHHHHHHHHHTT--
-TTTHHHHHHHHHHHHHH--
-TTTHHHHHHHHHHHHTTT-
-TTTHHHHHHHHHHHTTTT-
-TTTHHHHHHHHHHHHHHT-
-TTTHHHHHHHHHHHHHHT-
-TTTHHHHHHHHHHHHHHT-
-TTTHHHHHHHHHHHHHHT-
-TTTHHHHHHHHHHHHHHT-
-TTTHHHHHHHHHHHHHHT-
-TTTHHHHHHHHHHHHHH--
-TTTHHHHHHHHHHHHHH--
-TTTHHHHHHHHHHHHHH--
-TTTHHHHHHHHHHHHTT--
-TTTHHHHHHHHHHHHHHH-
-TTTHHHHHHHHHHHHTT--
-TTTHHHHHHHHHHHHHH--
-TTTHHHHHHHHHHHHTT--
-TTTHHHHHHHHHHHHHH--
-TTTHHHHHHHHHHHHHH--
-TTTHHHHHHHHHHHHHHH-
-TTTHHHHHHHHHHHHHTT-
-TTTHHHHHHHHHHHHHHT-
-TTTHHHHHHHHHHHHHHT-
-TTTHHHHHHHHHHHHHHH-
-TTTTTHHHHHHHHHHHH--
-TTTHHHHHHHHHHHHTTT-
-TTTHHHHHHHHHHHHHHH-
-TTTHHHHHHHHHHHHHHH-
-TTTHHHHHHHHHHHHHTT-
-TTTHHHHHHHHHHHHHHH-
-TTTHHHHHHHHHHHHHTT-
-TTTHHHHHHHHHHHHHH--
-TTTHHHHHHHHHHHHHHH-
-TTTHHHHHHHHHHHHHTT-
-TTTHHHHHHHHHHHHHTT-
-TTTHHHHHHHHHHHHHTT-
-TTTHHHHHHHHHHHHHH--
-TTTHHHHHHHHHHHHHHT-
-TTTHHHHHHHHHHHHHTT-
-TTTHHHHHHHHHHHHHHT-
-TTTHHHHHHHHHHHHHH--
-TTTHHHHHHHHHHHHHHH-
-TTTHHHHHHHHHHHHHTT-
-TTTHHHHHHHHHHHHHH--
-TTTHHHHHHHHHHHHHHH-
-TTTHHHHHHHHHHHHHHH-
-TTTHHHHHHHHHHHHHHH-
-TTTHHHHHHHHHHHHTT--
-TTTHHHHHHHHHHHHHTT-
-TTTHHHHHHHHHHHHHHT-
-TTTHHHHHHHHHHHHHT--
-TTTHHHHHHHHHHHHHT--
-TTTHHHHHHHHHHHHTT--
-TTTHHHHHHHHHHHHHTT-
-TTTHHHHHHHHHHHHHHT-
-TTTHHHHHHHHHHHHHTT-
-TTTHHHHHHHHHHHHHHH-
-TTTHHHHHHHHHHHHHTT-
-TTTHHHHHHHHHHHHHHH-
-TTTHHHHHHHHHHHHHHH-
-TTTHHHHHHHHHHHHHH--
-TTTHHHHHHHHHHHHHHH-
-TTTHHHHHHHHHHHHHHH-
-TTTHHHHHHHHHHHHTT--
-TTTHHHHHHHHHHHHHHT-
-TTTHHHHHHHHHHHHHH--
-TTTHHHHHHHHHHHHHHH-
-TTTHHHHHHHHHHHHHHT-
-TTTHHHHHHHHHHHHHHH-
-TTTHHHHHHHHHHHHHHH-
-GGGHHHHHHHHHHHHHHH-
-TTSHHHHHHHHHHHHHHH-
-TTTHHHHHHHHHHHHHTT-
-GGGHHHHHHHHHHHHHHH-
-GGGHHHHHHHHHHHHHHT-
-GGGHHHHHHHHHHHHHHH-
-TTTHHHHHHHHHHHHHHH-
-TTTHHHHHHHHHHHHHHH-
-TTTHHHHHHHHHHHHHTT-
-TTTHHHHHHHHHHHHHHH-
-TTTHHHHHHHHHHHHHHT-
-TTTHHHHHHHHHHHHHHT-
-TTTHHHHHHHHHHHHHTT-
-TTTHHHHHHHHHHHHHHH-
-TTTHHHHHHHHHHHHHHH-
-TTTHHHHHHHHHHHHHHT-
-TTTHHHHHHHHHHHHHTT-
-TTTHHHHHHHHHHHHTT--
-TTTHHHHHHHHHHHHHHT-
-TTTHHHHHHHHHHHHHT--
-TTTHHHHHHHHHHHHHTT-
-TTTHHHHHHHHHHHHHHH-
-TTTHHHHHHHHHHHHHTT-
-TTTHHHHHHHHHHHHHHH-
-TTTHHHHHHHHHHHHHTT-
-TTTHHHHHHHHHHHHHHH-
-TTTHHHHHHHHHHHHHHH-
-TTTHHHHHHHHHHHHHHH-
-TTTHHHHHHHHHHHHHHH-
-TTTHHHHHHHHHHHHHHH-
-TTTTTHHHHHHHHHHHHH-
-TTTHHHHHHHHHHHHHHH-
-TTTHHHHHHHHHHHHHHH-
-TTTHHHHHHHHHHHHHHH-
-TTTHHHHHHHHHHHHHTT-
-TTTHHHHHHHHHHHHHHH-
-TTTHHHHHHHHHHHHHTT-
-TTTHHHHHHHHHHHHHHH-
-TTTHHHHHHHHHHHHTTT-
-TTTHHHHHHHHHHHHHHH-
-TTTHHHHHHHHHHHHHHH-
-TTTTTHHHHHHHHHHHHH-
-TTTHHHHHHHHHHHHHHH-
-TTTTTHHHHHHHHHHHHH-
-TTTHHHHHHHHHHHHHTT-
-TTTHHHHHHHHHHHHTTT-
-TTTHHHHHHHHHHHHHHH-
-GGGHHHHHHHHHHHHHHH-
-TTSHHHHHHHHHHHHTTT-
--SSHHHHHHHHHHHHHTT-
-GGGHHHHHHHHHHHHHHT-
-TTTHHHHHHHHHHHHHHT-
-GGGHHHHHHHHHHHHHHH-
-GGGHHHHHHHHHHHHHTT-
-TTTHHHHHHHHHHHHHTT-
-TTTHHHHHHHHHHHHHH--
-TTSHHHHHHHHHHHHHHT-
--SSHHHHHHHHHHHHHHT-
-TTTHHHHHHHHHHHHHTT-
-TTTHHHHHHHHHHHHHHH-
-TTTHHHHHHHHHHHHHHT-
-TTTHHHHHHHHHHHHHHT-
-TTTHHHHHHHHHHHHHT--
-TTTHHHHHHHHHHHHHTT-
-TTTHHHHHHHHHHHHHH--
-TTTHHHHHHHHHHHHHTT-
-TTTHHHHHHHHHHHHHHT-
-TTTHHHHHHHHHHHHHHT-
-TTTHHHHHHHHHHHHHTT-
-TTTHHHHHHHHHHHHHTT-
-TTTHHHHHHHHHHHHHHH-
-GGGHHHHHHHHHHHHHHH-
-TTTHHHHHHHHHHHHHHT-
-GGGHHHHHHHHHHHHHTT-
-GGGHHHHHHHHHHHHHHH-
-TTTHHHHHHHHHHHHHTT-
-TTSHHHHHHHHHHHHHHH-
-GGGHHHHHHHHHHHHHTT-
-GGGHHHHHHHHHHHHHHH-
-TTSHHHHHHHHHHHHHHH-
-GGGHHHHHHHHHHHHHHH-
-TT-HHHHHHHHHHHHHHH-
-TT-HHHHHHHHHHHHHHH-
-TT-HHHHHHHHHHHHHHH-
-GGGHHHHHHHHHHHHTTT-
-TT-HHHHHHHHHHHHTTT-
-TT-HHHHHHHHHHHHHHH-
-GGGHHHHHHHHHHHHHTT-
-GGGHHHHHHHHHHHHHHH-
-TTTHHHHHHHHHHHHHTT-
-TTSHHHHHHHHHHHHHH--
-TTTHHHHHHHHHHHHHHH-
-TTTHHHHHHHHHHHHHTT-
-TTTHHHHHHHHHHHHHHT-
-TTTHHHHHHHHHHHHHHH-
-TTTHHHHHHHHHHHHHT--
-TTTHHHHHHHHHHHHHTT-
-TTTHHHHHHHHHHHHHHT-
-TTTHHHHHHHHHHHHHT--
-TTTHHHHHHHHHHHHHHT-
-TTTHHHHHHHHHHHHHTT-
-TTTHHHHHHHHHHHHHHT-
-TTTHHHHHHHHHHHHHH--
-TTTHHHHHHHHHHHHHHH-
-GGGHHHHHHHHHHHHHHH-
-TTTHHHHHHHHHHHHHHH-
-TTTHHHHHHHHHHHHHHH-
-TTTHHHHHHHHHHHHHHH-
-TTSHHHHHHHHHHHHHHH-
-TTTHHHHHHHHHHHHHTT-
-TTTHHHHHHHHHHHHHHT-
-TTTHHHHHHHHHHHHHHT-
-TTTHHHHHHHHHHHHHTT-
-TTTHHHHHHHHHHHHHTT-
-TTTHHHHHHHHHHHHHH--
--TTHHHHHHHHHHHHHTT-
-TTTHHHHHHHHHHHHHHT-
-TTTHHHHHHHHHHHHHHH-
-TTSHHHHHHHHHHHHHTT-
--TTHHHHHHHHHHHHHS--
-GGGHHHHHHHHHHHHHHT-
-TTSHHHHHHHHHHHHHHH-
-TTTHHHHHHHHHHHHHHT-
-TTTHHHHHHHHHHHHHHH-
-GGGHHHHHHHHHHHHHHT-
-TTTHHHHHHHHHHHHHHT-
--TTHHHHHHHHHHHHHHH-
-TTTHHHHHHHHHHHHHH--
-TTTHHHHHHHHHHHHHHT-
-TTTHHHHHHHHHHHHHHH-
-TTSHHHHHHHHHHHHHHH-
-GGGHHHHHHHHHHHHHHT-
-TTTHHHHHHHHHHHHHTT-
-TTTHHHHHHHHHHHHHHH-
-GGGHHHHHHHHHHHHHHH-
-TTSHHHHHHHHHHHHHS--
-TTTHHHHHHHHHHHHHHH-
-TTTHHHHHHHHHHHHHHT-
-TTTHHHHHHHHHHHHHH--
-TTTHHHHHHHHHHHHHHT-
-TTTHHHHHHHHHHHHHHH-
-TTTHHHHHHHHHHHHHTT-
-TTTHHHHHHHHHHHHHHH-
-TTTHHHHHHHHHHHHHHH-
-TTTHHHHHHHHHHHHHTT-
-TTTHHHHHHHHHHHHHHH-
-TTTHHHHHHHHHHHHHHH-
-TTTHHHHHHHHHHHHHHT-
-TTTHHHHHHHHHHHHHHT-
-TTTHHHHHHHHHHHHHHT-
-TTTHHHHHHHHHHHHHHT-
-TTTHHHHHHHHHHHHHHT-
-TTTHHHHHHHHHHHHHTT-
-TTTHHHHHHHHHHHHHH--
-TTTHHHHHHHHHHHHHTT-
-TTTHHHHHHHHHHHHHHT-
-TTTHHHHHHHHHHHHHTT-
-TTTHHHHHHHHHHHHHHT-
-TTTHHHHHHHHHHHHHHH-
-TTTHHHHHHHHHHHHHHH-
-TTTHHHHHHHHHHHHHHH-
-TTTHHHHHHHHHHHHHTT-
-TTTHHHHHHHHHHHHHHT-
-TTTHHHHHHHHHHHHHHH-
-TTTHHHHHHHHHHHHHTT-
-TTTHHHHHHHHHHHHHHT-
-TTTHHHHHHHHHHHHHHT-
-TTTHHHHHHHHHHHHHT--
-TTTHHHHHHHHHHHHHHH-
-TTTHHHHHHHHHHHHHHH-
-GGGHHHHHHHHHHHHHTT-
-GGGHHHHHHHHHHHHHTT-
-TTTHHHHHHHHHHHHHH--
-TTTHHHHHHHHHHHHHHH-
-GGGHHHHHHHHHHHHHHT-
-GGGHHHHHHHHHHHHHH--
-TTSHHHHHHHHHHHHHHT-
-GGGHHHHHHHHHHHHHH--
-TTSHHHHHHHHHHHHHHT-
-TTTHHHHHHHHHHHHHHT-
-TTTHHHHHHHHHHHHHHH-
-TTTHHHHHHHHHHHHTT--
-TTSHHHHHHHHHHHHHHH-
-TTTHHHHHHHHHHHHHTT-
-TTTHHHHHHHHHHHHHHH-
-TTTHHHHHHHHHHHHHHH-
-GGGHHHHHHHHHHHHHTT-
-GGGHHHHHHHHHHHHHHT-
--TTHHHHHHHHHHHHHHH-
-GGGHHHHHHHHHHHHHTT-
-GGGHHHHHHHHHHHHHHT-
--TTHHHHHHHHHHHHHTT-
--TTHHHHHHHHHHHHHTT-
--TTHHHHHHHHHHHHHTT-
--TTHHHHHHHHHHHHHTT-
--TTHHHHHHHHHHHHHHH-
--TTHHHHHHHHHHHHHHT-
--TTHHHHHHHHHHHHHHH-
--S-HHHHHHHHHHHHHTT-
--TTHHHHHHHHHHHHHTT-
--TTHHHHHHHHHHHHHTT-
--TTHHHHHHHHHHHHHTT-
--TTHHHHHHHHHHHHHTT-
--SSHHHHHHHHHHHHHHH-
--TTHHHHHHHHHHHHHTT-
--TTHHHHHHHHHHHHHHH-
--TTHHHHHHHHHHHHHTT-
--SSHHHHHHHHHHHHHHT-
--TTHHHHHHHHHHHHHHH-
-GGGHHHHHHHHHHHHHHT-
-TTTHHHHHHHHHHHHHTT-
-TTSHHHHHHHHHHHHHTT-
-TTSHHHHHHHHHHHHHTT-
--TTHHHHHHHHHHHHHHH-
-TTTHHHHHHHHHHHHHHH-
-GGGHHHHHHHHHHHHHTT-
-GGGHHHHHHHHHHHHHH--
-TTTHHHHHHHHHHHHHHH-
-TTTHHHHHHHHHHHHHTT-
-GGGHHHHHHHHHHHHHHT-
-TTSHHHHHHHHHHHHHHT-
-GGGHHHHHHHHHHHHHHT-
-TTTHHHHHHHHHHHHHTT-
-TTTHHHHHHHHHHHHHH--
-TTTHHHHHHHHHHHHTTT-
-GGGHHHHHHHHHHHHHHH-
-TTSHHHHHHHHHHHHHHH-
-GGGHHHHHHHHHHHHHHH-
-TTTHHHHHHHHHHHHTTT-
-TTTHHHHHHHHHHHHHTT-
-TTTHHHHHHHHHHHHHHT-
-TTSHHHHHHHHHHHHHTT-
-GGGHHHHHHHHHHHHHH--
-GGGHHHHHHHHHHHHHH--
-TTSHHHHHHHHHHHHHHT-
-TTSHHHHHHHHHHHHHHH-
-TTSHHHHHHHHHHHHHHH-
-TTSHHHHHHHHHHHHHHH-
-TTSHHHHHHHHHHHHHHT-
-GGGHHHHHHHHHHHHHHH-
-TTSHHHHHHHHHHHHHHT-
-TTSHHHHHHHHHHHHHHH-
-TTTHHHHHHHHHHHHHHH-
-GGGHHHHHHHHHHHHHHH-
-TTSHHHHHHHHHHHHHTT-
-TTSHHHHHHHHHHHHTT--
-TTTHHHHHHHHHHHHTT--
-TT-HHHHHHHHHHHHHHH-
--SSHHHHHHHHHHHHHHT-
--SSHHHHHHHHHHHHHHH-
-GGGHHHHHHHHHHHHHHH-
-TTSHHHHHHHHHHHHHHH-
-TTSHHHHHHHHHHHHTTT-
-TTSHHHHHHHHHHHHHHH-
-GGGHHHHHHHHHHHHHHH-
-TT-HHHHHHHHHHHHHHH-
-TTTHHHHHHHHHHHHHTT-
-TT-HHHHHHHHHHHHHHH-
-TTTHHHHHHHHHHHHHHH-
-TTTHHHHHHHHHHHHHTT-
--S-HHHHHHHHHHHHHHH-
-TT-HHHHHHHHHHHHHHH-
-TTTHHHHHHHHHHHHHHT-
-TTTHHHHHHHHHHHHHHH-
-TTTHHHHHHHHHHHHHHT-
-TTTHHHHHHHHHHHHHTT-
-TTTHHHHHHHHHHHHHHH-
-TTTHHHHHHHHHHHHTT--
-TTTHHHHHHHHHHHHHTT-
-TTTHHHHHHHHHHHHHHH-
-TTTHHHHHHHHHHHHHHT-
--S-HHHHHHHHHHHHTT--
--SSHHHHHHHHHHHHTT--
--S-HHHHHHHHHHHHHTT-
--TTHHHHHHHHHHHHHTT-
-TTTHHHHHHHHHHHHHHH-
--TTHHHHHHHHHHHHHHH-
-TTTHHHHHHHHHHHHHHT-
-TTTHHHHHHHHHHHHHHH-
--SSHHHHHHHHHHHHHHH-
-GGGHHHHHHHHHHHHTT--
--S-HHHHHHHHHHHHHT--
-TT-HHHHHHHHHHHHHTT-
-TTTHHHHHHHHHHHHHH--
-TTTHHHHHHHHHHHHHH--
-TT-HHHHHHHHHHHHHTT-
--SSHHHHHHHHHHHHHHH-
-GGGHHHHHHHHHHHHHTT-
--S-HHHHHHHHHHHHHHH-
-TT-HHHHHHHHHHHHHTT-
--S-HHHHHHHHHHHHHHH-
--S-HHHHHHHHHHHHHHH-
--S-HHHHHHHHHHHHHHT-
--SSHHHHHHHHHHHHHHT-
--SSHHHHHHHHHHHHHHT-
--SSHHHHHHHHHHHHHHH-
--TTHHHHHHHHHHHHHTT-
--SSHHHHHHHHHHHHHTT-
--SSHHHHHHHHHHHHHTT-
--TTHHHHHHHHHHHHHHH-
--S-HHHHHHHHHHHHHTT-
--S-HHHHHHHHHHHHHTT-
--S-HHHHHHHHHHHHHTT-
-GGGHHHHHHHHHHHHHTT-
--S-HHHHHHHHHHHHHHH-
--S-HHHHHHHHHHHHHTT-
--S-HHHHHHHHHHHHHHH-
--S-HHHHHHHHHHHHHTT-
-TTTHHHHHHHHHHHHHHH-
-TTTHHHHHHHHHHHHHTT-
-TTTHHHHHHHHHHHHHHH-
-TTTHHHHHHHHHHHHHTT-
-TTTHHHHHHHHHHHHHHT-
-TTTHHHHHHHHHHHHHHH-
--TTHHHHHHHHHHHHHHH-
--SSHHHHHHHHHHHHHHH-
--TTHHHHHHHHHHHHHHH-
--SSHHHHHHHHHHHHHHH-
--SSHHHHHHHHHHHHHHH-
--SSHHHHHHHHHHHHHHT-
--SSHHHHHHHHHHHHHHH-
--SSHHHHHHHHHHHHHHH-
--SSHHHHHHHHHHHHHHH-
--SSTTHHHHHHHHHHHTT-
--SSHHHHHHHHHHHHHHH-
--SSHHHHHHHHHHHHHHH-
--TTHHHHHHHHHHHHHHH-
--SSHHHHHHHHHHHHHHH-
--SSHHHHHHHHHHHHHHH-
--SSHHHHHHHHHHHHHHH-
--SSHHHHHHHHHHHHHHH-
--SSHHHHHHHHHHHHHHH-
--SSHHHHHHHHHHHHHHH-
--SSHHHHHHHHHHHHHHT-
--TTHHHHHHHHHHHHHHH-
--TTHHHHHHHHHHHHHHH-
--TTHHHHHHHHHHHHHHH-
-TTHHHHHHHHHHHHHHHH-
--S-HHHHHHHHHHHHHHH-
--S-HHHHHHHHHHHHHHH-
--S-HHHHHHHHHHHHHHH-
--S-HHHHHHHHHHHHHHH-
--S-HHHHHHHHHHHHHHH-
--S-HHHHHHHHHHHHHHH-
--S-HHHHHHHHHHHHHHH-
--S-HHHHHHHHHHHHHHH-
--S-HHHHHHHHHHHHHHH-
--S-TTHHHHHHHHHHHHH-
--S-HHHHHHHHHHHHHHH-
--S-TTHHHHHHHHHHHHH-
--S-HHHHHHHHHHHHHHH-
--S-HHHHHHHHHHHHHHH-
--S-HHHHHHHHHHHHHHH-
--S-HHHHHHHHHHHHHHH-
--S-HHHHHHHHHHHHHS--
--S-HHHHHHHHHHHHHHH-
--S-HHHHHHHHHHHHHTT-
--S-HHHHHHHHHHHHHT--
--S-HHHHHHHHHHHHHHH-
--S-HHHHHHHHHHHHHHH-
--S-HHHHHHHHHHHHHHT-
--S-HHHHHHHHHHHHHTT-
--S-HHHHHHHHHHHHHHH-
--S-HHHHHHHHHHHHHHH-
--S-HHHHHHHHHHHHHHH-
--S-HHHHHHHHHHHHHH--
-TT-HHHHHHHHHHHHHH--
--S-HHHHHHHHHHHHHH--
--S-HHHHHHHHHHHHHHT-
--S-HHHHHHHHHHHHHTT-
--S-HHHHHHHHHHHHHTT-
--S-HHHHHHHHHHHHHHH-
--S-HHHHHHHHHHHHHHH-
--S-HHHHHHHHHHHHTTT-
--S-HHHHHHHHHHHHTTT-
-TT-HHHHHHHHHHHHHHH-
--S-HHHHHHHHHHHHHHT-
-TT-HHHHHHHHHHHHHTT-
--S-HHHHHHHHHHHHTTT-
--S-HHHHHHHHHHHHHTT-
--S-HHHHHHHHHHHHHHH-
--S-HHHHHHHHHHHHHHH-
--S-HHHHHHHHHHHHHHT-
--S-HHHHHHHHHHHHHHH-
--S-HHHHHHHHHHHHHHH-
--S-HHHHHHHHHHHHHHH-
--S-HHHHHHHHHHHHHHH-
--S-HHHHHHHHHHHHHHH-
--S-HHHHHHHHHHHHHTT-
--S-HHHHHHHHHHHHHHH-
--S-HHHHHHHHHHHHHTT-
--S-HHHHHHHHHHHHHHH-
-TT-HHHHHHHHHHHHHHH-
--S-HHHHHHHHHHHHHHH-
-TT-HHHHHHHHHHHHHHT-
--S-HHHHHHHHHHHHHTT-
--S-HHHHHHHHHHHHHTT-
-TT-HHHHHHHHHHHHHHH-
-TTTHHHHHHHHHHHHHHH-
-TTTHHHHHHHHHHHHHHH-
-TTTHHHHHHHHHHHHHHH-
-TTTHHHHHHHHHHHHHTT-
-TTTHHHHHHHHHHHHHHH-
-TTTHHHHHHHHHHHHHTT-
-HHHHHHHHHHHHHHHHHT-
-HHHHHHHHHHHHHHHHHT-
--TTHHHHHHHHHHHHHHH-
-TTTHHHHHHHHHHHHHHH-
--TTHHHHHHHHHHHHHHH-
-GGGHHHHHHHHHHHHHHH-
-TTTHHHHHHHHHHHHHHH-
-TTTHHHHHHHHHHHHHHH-
-GGGHHHHHHHHHHHHHTT-
-TTTHHHHHHHHHHHHHHH-
-TT-HHHHHHHHHHHHHH--
-TTTHHHHHHHHHHHHHTT-
-GGGHHHHHHHHHHHHHHH-
-GGGHHHHHHHHHHHHHTT-
-GGGHHHHHHHHHHHHHHH-
-GGGHHHHHHHHHHHHHHH-
-TT-HHHHHHHHHHHHHHH-
--S-HHHHHHHHHHHHHHT-
-TTTHHHHHHHHHHHHHHH-
-GGGHHHHHHHHHHHHHHH-
-GGGHHHHHHHHHHHHHHH-
-TT-HHHHHHHHHHHHHTT-
-TT-HHHHHHHHHHHHHHT-
-TT-HHHHHHHHHHHHHH--
-TT-HHHHHHHHHHHHHHT-
-TT-HHHHHHHHHHHHHH--
-TTTHHHHHHHHHHHHHHT-
-TTTHHHHHHHHHHHHHTT-
-GGGHHHHHHHHHHHHHHH-
-GGGHHHHHHHHHHHHHHH-
-GGGHHHHHHHHHHHHHHH-
--TTHHHHHHHHHHHHHHH-
-GGGHHHHHHHHHHHHHHH-
--STHHHHHHHHHHHHHH--
-GGGHHHHHHHHHHHHHTT-
-GGGHHHHHHHHHHHHHHH-
--SSHHHHHHHHHHHHHHH-
--S-HHHHHHHHHHHHHHH-
--S-HHHHHHHHHHHHHHH-
-TT-HHHHHHHHHHHHHHH-
-GGGHHHHHHHHHHHHHH--
-GGGHHHHHHHHHHHHHTT-
-TTTHHHHHHHHHHHHHTT-
-TTTHHHHHHHHHHHHHHT-
-TTTHHHHHHHHHHHHHTT-
--STHHHHHHHHHHHHHTT-
--GGGHHHHHHHHHHHHHH-
-HHHHHHHHHHHHHHHHHH-
--GGGHHHHHHHHHHHHHH-
-TTTTHHHHHHHHHHHHHH-
--STTHHHHHHHHHHHHH--
-TTTTHHHHHHHHHHHHTT-
--GGGHHHHHHHHHHHHHH-
--TTTHHHHHHHHHHHHTT-
-TTTTHHHHHHHHHHHHTT-
--GGGHHHHHHHHHHHHHH-
--GGGHHHHHHHHHHHHHH-
--GGGHHHHHHHHHHHHTT-
-GGGTHHHHHHHHHHHHHH-
--GGGTTHHHHHHHHHHHH-
-GGGSTTTHHHHHHHHHTT-
--GGGTTHHHHHHHHHHHH-
--GGGTTTHHHHHHHHHHH-
--GGGTTTHHHHHHHHHH--
--GGGTTTHHHHHHHHHHH-
-TTTSTTHHHHHHHHHHTT-
-TTTTTTTHHHHHHHHHHH-
-TTTTGGGHHHHHHHHHTT-
-TGGGGGGHHHHHHHHHTT-
-GGGGTTTHHHHHHHHHHH-
-TTTTTTTHHHHHHHHHHH-
-GGGSTTTHHHHHHHHHHT-
-TTTTTTTHHHHHHHHHTT-
-GGGSTTTHHHHHHHHHHH-
-GGG-TTTHHHHHHHHHHH-
-GGG-TTTHHHHHHHHHHH-
-GGGTGGGHHHHHHHHHHH-
-TTT-TTSHHHHHHHHHHH-
-TTS-TTSHHHHHHHHHHH-
-GGG-TTTHHHHHHHHHHH-
-GGG-TTTHHHHHHHHHHH-
-GGG-GGGHHHHHHHHHTT-
-TTS-TTTHHHHHHHHHHH-
-TTS-TTTHHHHHHHHHHH-
-GGG-TT-HHHHHHHHHH--
-GGG-GGGHHHHHHHHHH--
-TTS-GGGHHHHHHHHHHT-
-GGG-GGGHHHHHHHHHH--
-TTS-GGGHHHHHHHHHHH-
-TTS-GGGHHHHHHHHHT--
-TTS-SSTHHHHHHHHHTT-
-TTS-SSTHHHHHHHHHHH-
--SS-GGGHHHHHHHHHHH-
-GGG-GGGHHHHHHHHHHT-
--TT-TT-HHHHHHHTTS--
--S--TT-HHHHHHHHHS--
--SS-TTSHHHHHHHHTT--
--TT-GGGHHHHHHHHTT--
--GGGGGGHHHHHHHHTT--
--SS-TTTHHHHHHHHTT--
--SS-STTHHHHHHHHHT--
--SS-TT-HHHHHHHHHTT-
--SS-GGGHHHHHHHHTT--
--SS-GGGHHHHHHHHTT--
--SS-GGGHHHHHHHHTT--
--SS-GGGHHHHHHHTT---
--SS-GGGHHHHHHHHHH--
--STTGGGHHHHHHHHHT--
--SS-GGGHHHHHHHHHHT-
--SS-GGGHHHHHHHHHHT-
-TTS-GGGHHHHHHHHHTT-
--TT-GGGHHHHHHHHHTT-
--GGGGGGHHHHHHHHHHH-
--GGGGGGHHHHHHHHHHH-
--GGGGGGHHHHHHHHHHH-
--TT-SSTHHHHHHHHHHH-
--TTSTTTHHHHHHHHHHT-
--TT-GGGHHHHHHHHHHT-
--TT-TT-HHHHHHHHHHH-
--TT-TT-HHHHHHHHHHH-
--STT-S-HHHHHHHHHHH-
--STTGGGHHHHHHHHHTT-
--GGGGGGHHHHHHHHHHH-
--GGGTTTHHHHHHHHHHH-
--GGGTT-HHHHHHHHHHH-
--GGGTT-HHHHHHHHTTT-
--GGGTTTHHHHHHHHHHH-
--TTSTT-HHHHHHHHHTT-
--TTSTT-HHHHHHHHHHH-
--TTSGGGHHHHHHHHHTT-
--GGGTT-HHHHHHHHHTT-
--TT-GGGHHHHHHHHHHT-
--TT-GGGHHHHHHHHHHH-
--GGGGGGHHHHHHHHHHH-
--GGGGGGHHHHHHHHHHH-
--GGGGGGHHHHHHHHHHH-
--STTGGGHHHHHHHHHTT-
--SS-GGGHHHHHHHHHHH-
--SS-GGGHHHHHHHHHH--
--SS-TTSHHHHHHHHHHT-
--SS-GGGHHHHHHHHHHH-
--SS-GGGHHHHHHHHHTT-
--SS-TTTHHHHHHHHHTT-
--SS-GGGHHHHHHHHHHH-
--SS-GGGHHHHHHHHHHT-
--SS-GGGHHHHHHHHHHH-
--SS-GGGHHHHHHHHHTT-
--SS-GGGHHHHHHHHHHH-
--SS-GGGHHHHHHHHHHH-
--SS-GGGHHHHHHHHHHH-
--SS-GGGHHHHHHHHHTT-
--SS-GGGHHHHHHHHHHH-
--SS-GGGTTHHHHHHHHH-
--SS-TTTHHHHHHHHHTT-
--SS-GGGHHHHHHHHHHH-
--SS-GGGHHHHHHHHHH--
--SS-TTTHHHHHHHHHHH-
--STTGGGHHHHHHHHHHH-
--STTGGGHHHHHHHHHTT-
--SS-GGGHHHHHHHHHH--
--SS-TTTHHHHHHHHHHT-
--SS-TTTHHHHHHHHHHH-
--SS-GGGHHHHHHHHHHH-
--SS-GGGHHHHHHHHHHT-
--SS-TTTHHHHHHHHHHH-
--SS-TTSHHHHHHHHHHH-
--SS-TTSTTHHHHHHHHH-
---S-TTTHHHHHHHHHHH-
--SS-TTTHHHHHHHHHHH-
--SS-TTTHHHHHHHHHHH-
--SS-GGGHHHHHHHHHHH-
--SS-GGGHHHHHHHHHTT-
--SS-TTSHHHHHHHHHHH-
--SS-GGGHHHHHHHHHHH-
--SS-GGGHHHHHHHHTT--
--SS-GGGHHHHHHHHHHH-
--SS-GGGHHHHHHHHHHH-
--SS-TTSHHHHHHHHHH--
--SS-GGGHHHHHHHHHTT-
--SS-GGGHHHHHHHHHHH-
--SS-GGGHHHHHHHHHTT-
--SS-TT-HHHHHHHHHHH-
--SS-GGGHHHHHHHHHHH-
--SS-TT-HHHHHHHHHHH-
--TT-TT-HHHHHHHHHHH-
--SS-GGGHHHHHHHHHHT-
---S-GGGHHHHHHHHHHT-
---S-GGGHHHHHHHHHHH-
---S-TTSHHHHHHHHHHT-
---S-GGGHHHHHHHHHHH-
---S-TT-HHHHHHHHHHH-
---S-TT-HHHHHHHHHHT-
---S--S-HHHHHHHHHHH-
---S-TT-HHHHHHHHHHT-
---S--S-HHHHHHHHHHT-
--SSSSS-HHHHHHHHHHH-
---SS-S-HHHHHHHHHTT-
---SSTT-HHHHHHHHHHH-
--SSS-S-HHHHHHHHHHT-
---SSTT-HHHHHHHHHTT-
--SS-TT-HHHHHHHHHTT-
---S-TT-HHHHHHHHHTT-
---S-TT-HHHHHHHHHHT-
---S-TT-HHHHHHHHHTT-
-----TT-HHHHHHHHHHH-
-----TT-HHHHHHHHHHH-
---S-TT-HHHHHHHHHHT-
---S-TT-HHHHHHHHHHT-
--SS--S-HHHHHHHHHTT-
---SSTT-HHHHHHHHHT--
---SSTT-HHHHHHHHHTT-
---SSTT-HHHHHHHHHH--
---TT---HHHHHHHHHHT-
--SS----HHHHHHHHHHT-
--SS----HHHHHHHHHHH-
--SSS---HHHHHHHHHHT-
--SS----HHHHHHHHHHT-
--SS--S-HHHHHHHHHHT-
--SS--S-HHHHHHHHHTT-
--SS----HHHHHHHHHHH-
--SS----HHHHHHHHHHH-
---S----HHHHHHHHHTT-
---SS---HHHHHHHHHTT-
---SS---HHHHHHHHHHT-
---SS---HHHHHHHHHTT-
---SS---HHHHHHHHHTT-
---S----HHHHHHHHHHH-
---S----HHHHHHHHHHT-
---S----HHHHHHHHHTT-
---S-SS-HHHHHHHHHHH-
---S--S-HHHHHHHHHHT-
---SSS--HHHHHHHHHTT-
---SS-TTHHHHHHHHTT--
---SS---HHHHHHHHHTT-
---SS---HHHHHHHHHH--
---SSSSSHHHHHHTTTT--
---SS---TTHHHHTGGG--
---SS-TTHHHHHHHHTT--
---SS-TTHHHHHHHHTT--
---SS-TTHHHHHHHHHH--
---TT-TTHHHHHHHHHH--
---TTGGGHHHHHHHHTS--
---SS-TTHHHHHHHHTT--
---SS-TTHHHHHHHHHH--
---TT-TTHHHHHHHHHT--
---TT-TTHHHHHHHHH---
---TT-SSHHHHHHHHHT--
---TT-TTHHHHHHHHTT--
---TT-TTHHHHHHHTTS--
---TT-TTHHHHHHHGGG--
---TT-TTHHHHHHHHHS--
---TT-TTHHHHHHHTTS--
---TTTTTHHHHHHHHTS--
---TT-TTHHHHHHHHTT--
---TTTTTHHHHHHHHTT--
---TTTTTHHHHHHHHTT--
---SS-TTHHHHHHHHTT--
---TT-TTHHHHHHHHTT--
---GGGTTHHHHHHHHHH--
---STTTTHHHHHHHHTS--
---GGGTTHHHHHHHHTT--
---GGGSSHHHHHHHHTT--
---SS-TTHHHHHHHHHH--
---TT-TTHHHHHHHHTT--
---GGGTTHHHHHHHHTT--
---GGGTTHHHHHHHHHT--
---TTTTTHHHHHHHHHH--
---SS-TTHHHHHHHHHH--
---SS-TTHHHHHHHHHH--
--SSS-TTHHHHHHHHTT--
--SSS-TTHHHHHHHHHS--
--SSS-SSHHHHHHHHHH--
--SSS-TTHHHHHHHHTT--
--STT-TTHHHHHHHHHH--
--SSS-TTHHHHHHHHTT--
--SSS-SSHHHHHHHHTT--
--SSS-TTHHHHHHHHHH--
--SSS-TTHHHHHHHHTS--
---SS-S-HHHHHHHHTT--
---SS-S-HHHHHHHHHH--
---SS-TTHHHHHHHHHH--
---TT-TTHHHHHHHHHH--
---TT-TTHHHHHHHHHH--
---TT-TTHHHHHHHHTT--
---SS-TTHHHHHHHHTT--
---SS-TTHHHHHHHHTT--
---TT-TTHHHHHHHHHH--
---SS-TTHHHHHHHTTT--
---SS-TTHHHHHHHHHH--
---SS-TTHHHHHHHHHH--
---SS-SSHHHHHHHHHH--
---SS-TTHHHHHHHHTT--
---SSSSSHHHHHHHHTT--
---SSSSSHHHHHHHHTT--
---STTTTHHHHHHHTTT--
--SSSSTTHHHHHHHHHH--
--SSTTTSHHHHHHHHHS--
--SSTTTSHHHHHHHHHS--
--SSTTTTHHHHHHHHHH--
--SSTTTSHHHHHHHHHH--
--SSTTTSHHHHHHHHHH--
--SSSSSSHHHHHHHHHH--
--SSTTT-HHHHHHHHHH--
--SSTTTSHHHHHHHHHH--
--SSTTT-HHHHHHHHHH--
--SSTTT-HHHHHHHHTT--
--SSTTS-HHHHHHHHHH--
--SSTTS-HHHHHHHHHH--
--SSTTS-HHHHHHHHTS--
---STTS-HHHHHHHHHT--
--SSSSTTHHHHHHHHHS--
--SSTTTTHHHHHHHHT---
--SSTTSSHHHHHHHHHT--
--SSTTSSHHHHHHHHHT--
--SSTTTTHHHHHHHHHT--
--SSTTSSHHHHHHHHHS--
--SSSSSSHHHHHHHHH---
--SSTTS-HHHHHHHHHS--
---STTSSHHHHHHHHHS--
--SSTTT-HHHHHHHTS---
--SSTTT-HHHHHHHHT---
--SSTTTTHHHHHHHTT---
--SSTTT-HHHHHHHHT---
--SSTTT-HHHHHHHHH---
--SSTTT-HHHHHHHHSS--
--SSTTT-HHHHHHHHH---
--SSTTT-HHHHHHTTTS--
--SSTTT-HHHHHHHHTS--
--SSTTT-HHHHHHHTSS--
--SSTTT-HHHHHHHHTS--
--SSTTTSHHHHHHHHHS--
--SSTTTSHHHHHHHHTS--
--SSTTT-HHHHHHHHTS--
--SSTTTSHHHHHHHHSS--
--SSTTT-HHHHHHHHHS--
--SSTTTSHHHHHHHHTS--
--SSTTTSHHHHHHHHTS--
--SSTTT-HHHHHHHHSS--
--SSTTT-HHHHHHHHTS--
--SSTTTSHHHHHHHHTS--
--SSTTT-HHHHHHHHTS--
--SSTTT-HHHHHHHHH---
---STTT-HHHHHHTTS---
---STTTSHHHHHHHHHS--
--SSTTT-HHHHHHHHH---
--SSTTT-HHHHHHHHH---
--SSTTT-HHHHHHHTT---
--SSTTS-HHHHHHHTT---
--SSTTTTHHHHHHHHHS--
--SSSSTTHHHHHHHHHS--
--SSTTT-HHHHHHHHHS--
--SSTTT-HHHHHHHTTTT-
--SSTTS-HHHHHHHHHS--
--SSTTS-HHHHHHHHHS--
--SSTTT-HHHHHHHHHTT-
--SSTTS-HHHHHHHTTS--
--SSTTT-HHHHHHHHTS--
--SSTTT-HHHHHHHTTS--
--SSTTS-HHHHHHHHTS--
--SSTTT-HHHHHHHTTS--
--SSTTS-HHHHHHHHHS--
--SSTTT-HHHHHHHHHS--
--SSSSS-HHHHHHHHHS--
--SSSSS-HHHHHHHHHS--
--SSTTTTHHHHHHHHTS--
--SSTTTSHHHHHHHHHS--
--SSTTTSHHHHHHHTTS--
-TTSSSSSHHHHHHHTT---
-TTSTTT-HHHHHHHHT---
-TTTTTS-HHHHHHHHH---
--SSSSSSHHHHHHHHH---
--SSTTS-HHHHHHHHHS--
--SSTTS-HHHHHHHHT---
--SSTTS-HHHHHHHHS---
--SSTTS-HHHHHHHTS---
--SSTTS-HHHHHHHHS---
--SSTTSSHHHHHHHTS---
--SSTTTTHHHHHHHHT---
--SSTTTSHHHHHHHTT---
--SSTTS-HHHHHHHTT---
--SSSSS-HHHHHHHHT---
--SSTTTTHHHHHHHHH---
--SSSSTTHHHHHHHTT---
--SSSSSSHHHHHHHHH---
--SSTTT-HHHHHHHHT---
--SSTTS-HHHHHHHHH---
--SSTTS-HHHHHHHTT---
--SSTTS-HHHHHHHHH---
--SSTTT-HHHHHHHHT---
--SSTTTSHHHHHHHTT---
--SSTTT-HHHHHHHHH---
--SSTTT-HHHHHHHHS---
--SSTTS-HHHHHHHHT---
--SSTTS-HHHHHHHHT---
--SSTTTTHHHHHHHTT---
--SSTTT-HHHHHHHTT---
--SSTTTSHHHHHHHHH---
--SSTTS-HHHHHHHHT---
--SSTTT-HHHHHHHHT---
--SSTTT-HHHHHHHHH---
--SSTTT-HHHHHHHHH---
--SSTTT-HHHHHHHHH---
--SSTTT-HHHHHHHHHS--
--SSTTT-HHHHHHHHH---
--SSTTT-HHHHHHHHH---
--SSTTT-HHHHHHHTS---
--SSTTS-HHHHHHHHS---
--SSTTT-HHHHHHHHS---
--SSTTS-HHHHHHHHSS--
--SSTTT-HHHHHHHHTS--
--SSTTS-HHHHHHHHHS--
--SSTTT-HHHHHHHHT---
--SSTTT-HHHHHHHHS---
--SSTTT-HHHHHHHTT---
--SSTTT-HHHHHHHTT---
--SSSSS-HHHHHHHHH---
--SSSSS-HHHHHHHHH---
---SSSS-HHHHHHTSS---
---SSSS-HHHHHHHTT---
---SSSS-HHHHHHHTT---
--SSSSS-HHHHHHHTT---
---SSSS-HHHHHHHHT---
---SSSS-HHHHHHHHH---
---SSSS-HHHHHHHHH---
---SSSS-HHHHHHHHH---
---SSSS-HHHHHHHHT---
--SSSSS-HHHHHHHTT---
---SSS--HHHHHHHHH---
---SSSS-HHHHHHHHH---
---SSSS-HHHHHHHHH---
---SSS--HHHHHHHTT---
--SSSSSSHHHHHHHHH---
--SSSSSSHHHHHHHHH---
--SSSSS-HHHHHHHHH---
---SSSS-HHHHHHHTT---
---SSSS-HHHHHHHHT---
--SSSSTTHHHHHHHTS---
--SSSSS-HHHHHHHHT---
---SSSS-HHHHHHHHT---
--SSSS--HHHHHHHHT---
--SSTT--HHHHHHHHT---
--SSTT--HHHHHHHHS---
---STT--HHHHHHHTT---
---SSS--HHHHHHHHT---
---SSS--HHHHHHHHH---
--SSTT--TTHHHHHHH---
--SSTT--HHHHHHHTT---
---STT--HHHHHHHHH---
---SSS--HHHHHHHTT---
---SSS--HHHHHHHHS---
---SSSS--HHHHHTTS---
---SSSS--HHHHHHTT---
--SSTTT--HHHHHHTSS--
---STTT--HHHHHHHS---
--SSTTS--HHHHHHHH---
--SSTT---HHHHHHTT---
--SSTT---HHHHHHHS---
----TTT--HHHHHHHT---
--S-TTT--HHHHHHHH---
----TTT--HHHHHHHH---
----TTT--HHHHHTTS---
----TTT--HHHHHHHH---
--S-TTT--HHHHHHHHS--
--S-TTTTTHHHHHHHH---
----TTTTTHHHHHHHH---
----TTT--HHHHHHHH---
----TTT--HHHHHHTTS--
----TTT--HHHHHHHHS--
----TTTS-HHHHHHHS---
----TTTS-HHHHHHTT---
--S-TTTS-HHHHHHHSS--
----TTTTTHHHHHHHT---
----TTTTTHHHHHHHT---
----TTTS-HHHHHHHS---
----TTTSSHHHHHHHH---
----TTTTTHHHHHHHHS--
----TTTTTHHHHHHHH---
----TTTTSHHHHHHHHS--
----TTTTTHHHHHHTT---
----TTTTTHHHHHHHH---
----TTTTTHHHHHHHH---
----TTTTTHHHHHHTS---
---STTTTTHHHHHHHH---
---STTTTTHHHHHHHHS--
---STTTTTHHHHHHHH---
---STTTTTHHHHTTTSS--
---STTTTTHHHHHHHHS--
---STTSS-HHHHHHHSS--
----TTTTTHHHHHHHT---
---STTSS-HHHHHHHH---
----TTTTTHHHHHHHHS--
----TTTS-HHHHHHTTS--
----TTTS-HHHHHHHH---
----SSTT-HHHHHHHHS--
----SSTT-HHHHHHTTS--
----TTTT-HHHHHHHSS--
----TTTTSHHHHHHTTS--
----TTTS-HHHHHHTTS--
----TTTTTHHHHHHTT---
----TTTT-HHHHHHHH---
----TTTT-HHHHHHTS---
----TTGGGHHHHHHTT---
----TTGGGHHHHHTTS---
----TTTT-HHHHHTTS---
----TTTT-HHHHHHHS---
----TTTT-HHHHHHHH---
----TTTT-HHHHHHHHS--
----TTTTSHHHHHTTTS--
----SSTTSHHHHHHHHS--
----TTTTTHHHHHHHHS--
----TTTTSHHHHHHHHS--
----SSTT-HHHHHHHHS--
----TTTT-HHHHHHHHS--
----TTTT-HHHHHHTTS--
---STTTT-HHHHHHHHS--
----SSTT-HHHHHHHHS--
---STTTT-HHHHHHTTS--
----SSTT-HHHHHHHHS--
----TTTT-HHHHHHTTS--
----SSTT-HHHHHHHHS--
----SSTT-HHHHHHHHS--
----TTTT-HHHHHTTS---
---SSSTT-HHHHHHHHS--
---SSSTT-HHHHHTTTS--
---STTTT-HHHHHHHHS--
----TTTT-HHHHHHTTS--
---SSSTT-HHHHHTTSS--
----SSTT-HHHHHHHSS--
----TTTT-HHHHHHTSS--
----TTTT-HHHHHHHSS--
----TTTTSHHHHHTTSS--
----TTTT-HHHHHHTTS--
----SSTTSHHHHHHHTS--
----TTTT-HHHHHHTTS--
----TTTT-HHHHHHHSS--
----TTTT-HHHHHHHSS--
----TTTT-HHHHHHTTS--
----TTTT-HHHHHHHTS--
----TTTS-HHHHHHTTS--
----TTTS-HHHHHHHHS--
----TTTSSHHHHHHHHS--
----TTTSSSHHHHHHTS--
----TTTSS-HHHHHHTS--
----TTSSS-HHHHHTTS--
----TTTSS-HHHHHHTS--
----TTTSS-HHHHHHTS--
----TTTSS-HHHHHHSS--
----TTTS--HHHHHHSS--
----TTTS--HHHHHHSS--
----TTTSS-HHHHHHSS--
----TTSSS-HHHHHHSS--
----TTSS--HHHHHHSS--
----TTSSS-TTHHHHSS--
----TTTS--TTGGGTSS--
----TTSSS-HHHHHHSS--
----TTTSS-HHHHHHSS--
----TTTSS-HHHHHHHS--
----TTSSS-HHHHHHTS--
----TTTSS-HHHHHHTS--
----TTTSS-HHHHHHS---
----TTTSS-HHHHHHH---
----TTTSS-HHHHHHH---
----TTTSS-HHHHHHH---
----TTTS--HHHHHHT---
----TTTS--HHHHHHS---
----TTTS--TTGGGTSS--
----TTTS--HHHHTTSS--
----TTTS--HHHHHHHS--
----TTTSS-HHHHHTTS--
----TTSS--HHHHHHH---
----TTSSS-HHHHHHTS--
----TTSSS-HHHHTTSS--
----TTTSS-HHHHHHT---
----TTTSS-HHHHHHH---
----TTTSS-HHHHTTSS--
----TTTSS-HHHHTTS---
----TTTSS-HHHHHHH---
----TTTSS-HHHHHTT---
----TTSSS-HHHHHHH---
----TTTS--HHHHHHT---
----TTTSS-HHHHHHH---
----TTTSS-HHHHHHS---
----TTTSS-HHHHHTS---
----TTTS--HHHHHTT---
----TTSS--HHHHHHH---
----TTTS--TTHHHHT---
----TTSS--HHHHHHS---
----TTTS--HHHHHHH---
---STTTS--HHHHHTT---
----TTTS--HHHHHHHS--
----TTTSS-HHHHHHHS--
----TTTSS-HHHHHTTS--
----TTTSS-HHHHHHTS--
----TTTSS-HHHHHTTS--
----TTTSS-HHHHTTSS--
----TTTSS-HHHHHTTS--
----TTTSS-HHHHTTSS--
----TTSSS-HHHHTTSS--
----TTSSS-HHHHTTSS--
----TTSSS-HHHHHHSS--
----TTTS--HHHHHHHS--
----TTTSS-HHHHHHHS--
----SSSSS-HHHHHHHS--
----TTTSSHHHHHHTTS--
----TTTS--HHHHHTTS--
----TTSSTTHHHHHHHS--
----TTTSTTHHHHHHHS--
----TTTSTTHHHHHHTS--
----TTSSTTHHHHHHHS--
----TTS-SSHHHHHTTS--
----TTS-SSHHHHHTT---
----TTTTHHHHHHHTS---
----TTTTHHHHHHHHHS--
----TTTTHHHHHHHTT---
----TTTSTTHHHHHTTS--
----TTTSHHHHHHHHHS--
----TTTSHHHHHHHHTS--
----TTTSHHHHHHHHHS--
----TTTSHHHHHHHHHS--
----TTTSHHHHHHHHHS--
----TTTSHHHHHHHHHS--
----TTTSHHHHHHHHHS--
----TTT-HHHHHHHHHS--
----TTTSHHHHHHTTSS--
----TTTSHHHHHHHHHS--
----TTS-HHHHHHHTTS--
----TTT-HHHHHHHHH---
----TTT-HHHHHHHHHS--
----TTTTHHHHHHHHH---
----TTTTHHHHHHHHH---
----TTT-HHHHHHHHH---
----TTTTHHHHHHTTSS--
----TTT-HHHHHHHTT---
----TTT-HHHHHHHHH---
----TTTTHHHHHHHHHS--
----TTTTHHHHHHHHT---
----TTT-HHHHHHHHT---
----TTT-HHHHHHHHH---
----TTT-HHHHHHHHHS--
----SSS-HHHHHHHTTS--
----TTTTHHHHHHHHH---
----TTT-HHHHHHHHH---
----TTT-HHHHHHHHT---
----TTT-HHHHHHHHHS--
----TTS-HHHHHHHHH---
----SSS-HHHHHHHHH---
----SSS-HHHHHHHHHS--
----TT--HHHHHHHHH---
-----SS-HHHHHHHHH---
----TTT-HHHHHHHTT---
----TTT-HHHHHHTTT---
----TTT-HHHHHHTTT---
----TTTSHHHHHHGGG---
----TTT-HHHHHTTSS---
----TTT-HHHHHTTTT---
----TTT-HHHHHTTTT---
----TTT-HHHHTTTTT---
----TTT-HHHHTTSSS---
----TTT-HHHHTTSSS---
----TTTSHHHHTTSSS---
----TTT-HHHHHTTSS---
----TTT-HHHHTTSSS---
----TTT-HHHHHTTSS---
----TTT-HHHHHHHSS---
----TTT-HHHHHHHTT---
----TTT-HHHHHHTTT---
----TTT-HHHHTTSSS---
----TTS-HHHHHHHTT---
----TTT-HHHHHHTTT---
----TTT-HHHHHHHHH---
----TTT-HHHHHHHTT---
---STTS-HHHHHHHTT---
----TTT-HHHHHHHTT---
---STTT-HHHHHHTTT---
---STTTSHHHHHHHTT---
----TTT-HHHHHHHTT---
----TTT-HHHHHHHTT---
----TTTTHHHHHHHTT---
----TTTSHHHHHHHHHH--
----TTTSHHHHHHHTT---
----TTSSHHHHHHHHH---
----TTTSHHHHHHHTT---
----TTTSHHHHHHHHH---
----TTTSHHHHHHHHHS--
----TTT-HHHHHHHHH---
---STTTSHHHHHHHTTS--
----TTT-HHHHHHHTT---
----TTT-HHHHHHHHH---
----TTT-HHHHHHHHTS--
----TTT-HHHHHHHTTS--
----TTT-HHHHHHHTTS--
----TTT-HHHHHHHTTS--
----TTT-HHHHHHHTTS--
----TTT-HHHHHGGGT---
----TTT-HHHHHHHTTS--
----TTT-HHHHHHHTTS--
----TTT-HHHHHHTTTS--
----TTT-HHHHHHHTTS--
----TTT-HHHHHHHHH---
----TTT-HHHHHHHTT---
---STTT-HHHHHHHTT---
---STTT-HHHHHHTTT---
---STTT-HHHHHHHTT---
----TTT-HHHHHHHHH---
----TTT-HHHHHHHTT---
----TTT-HHHHHHTTT---
----TTT-HHHHHHHHH---
----TTT-HHHHHHHHH---
----TTT-HHHHHHHTT---
----TTT-HHHHHHHTT---
----TTT-HHHHHHHHH---
----TTT-HHHHHHHHH---
----TTT-HHHHHHHHTS--
----TTT-HHHHHHHHHS--
----TTT-HHHHHHHHHS--
----TTT-HHHHHHHHHS--
----TTT-HHHHHHHHH---
----TTT-HHHHHHHHH---
----TTT-HHHHHHHHHS--
----TTT-HHHHHHHHH---
----TTT-HHHHHHHHH---
----TTT-HHHHHHHHH---
----TTT-HHHHHHHHH---
----TTT-HHHHHHHHH---
----TTT-HHHHHHHHHT--
----TTT-HHHHHHHTTS--
----TTT-HHHHHHHHHT--
----TTT-HHHHHHHHHT--
----TTT-HHHHHHHHHT--
----TTT-HHHHHHHHHT--
----TTTSHHHHHHHHHS--
----TTT-HHHHHHHTTS--
----TTTSHHHHHHHHHS--
----TTT-HHHHHHHHHT--
----TTT-HHHHHHHHHS--
----HHHHHHHHHHHHHT--
----TTT-HHHHHHHHHS--
----TTT-HHHHHHHHHT--
----HHHHHHHHHHHHHT--
----TTT-HHHHHHHHHS--
----GGG-HHHHHHHHHT--
----GGG-HHHHHHHHHT--
----GGG-HHHHHHHHHT--
----TTT-HHHHHHHHHT--
---STTT-HHHHHHHHHH--
---STTT-HHHHHHHHHT--
----TTT-HHHHHHHHH---
----TTTSHHHHHHHTTS--
----TTTSHHHHHHHHHT--
----TTT-HHHHHHHTTS--
----TTT-HHHHHHHHTS--
---STTT-HHHHHHHHHS--
----TTT-HHHHHHHHTT--
----TTT-HHHHHHHHHT--
----TTT-HHHHHHHHHS--
----TTT-HHHHHHHHT---
----TTT-HHHHHHHHH---
----TTT-HHHHHHHHHS--
----TTT-HHHHHHHHH---
----TTT-HHHHHHHHHS--
----TTS-HHHHHHHTT---
----TTT-HHHHHHHTTS--
----TTT-HHHHHHHHHS--
----TTT-HHHHHHHHHS--
----TTT-HHHHHHHHT---
----TTT-HHHHHHHHHS--
----TTT-HHHHHHHTT---
----TTT-HHHHHHHHH---
----TTT-HHHHHHHHH---
----TTT-HHHHHHHHHS--
----TTS-HHHHHHHHTS--
----TTS-HHHHHHTTS---
----TTS-HHHHHHHHH---
----TTS-HHHHHHHHH---
----TTS-HHHHHHHHH---
----TTS-HHHHHHHHT---
----GGG-HHHHHHHHT---
----TTTTHHHHHHHTT---
----GGG-HHHHHHHSS---
----GGG-HHHHHHHHT---
----GGG-HHHHHHHHH---
----GGG-HHHHHHHHH---
----GGG-HHHHHHHHHS--
----GGG-HHHHHHHHH---
----GGG-HHHHHHHTTS--
----TTS-HHHHHHHHH---
----GGG-HHHHHHHHH---
----TTS-HHHHHHHTT---
----TTTSHHHHHHHHS---
----GGG-HHHHHHHHT---
----GGGTHHHHHHHHS---
---GGGG-HHHHHHHHT---
-----SS-HHHHHHHHS---
-----SS-HHHHHHHHH---
---GGGGTHHHHHHHHH---
---SGGG-HHHHHHHHS---
----GGG-HHHHHHHHH---
----TTS-HHHHHHHHS---
---SGGG-HHHHHHHHT---
----GGG-HHHHHHHTT---
----GGG-HHHHHHHHS---
----GGG-HHHHHHHTT---
----TTTTHHHHHHHTTS--
----TTTSHHHHHHHHHS--
----TTTSHHHHHHHHHS--
----TTT-HHHHHHHHT---
----TTTTHHHHHHHHHS--
----TTS-HHHHHHHHS---
----TTT-HHHHHHHHTS--
----TTT-HHHHHHHHHS--
----TTT-HHHHHHHHH---
----TTT-HHHHHHHHH---
----TTT-HHHHHHHTT---
----TT--HHHHHHHTT---
----TTS-HHHHHHHHT---
----TTTTHHHHHHTTTS--
----TTSSHHHHHHHHT---
----TTSSHHHHHHHHT---
----SSS-HHHHHHHHT---
----TTS-HHHHHHHHH---
----TTS-HHHHHHHHT---
----TTS-HHHHHHHHS---
---STTS-HHHHHHHHH---
----SSS-HHHHHHHTT---
----SSS-HHHHHHHHT---
----SSSSHHHHHHHHH---
----SS--THHHHHTTT---
----TTS-THHHHHHHH---
----SS-SHHHHHHHTS---
----S--THHHHHHHHT---
----S--SHHHHHHHTTS--
----TT-SHHHHHHHHSS--
----TTSSSHHHHHHHHS--
----SS-S-HHHHHHHHS--
----SS---HHHHHHHHS--
----SS---HHHHHHHHS--
----SSS--HHHHHHHTS--
----TTS--HHHHHHHHS--
----TTS--HHHHHHTTS--
----SS---HHHHHHHTS--
----TT--THHHHHHHHS--
---GGGS--TTHHHHTTS--
---STTT--HHHHHHHTS--
---STTT--HHHHHHHTS--
---STTT--HHHHHHHHS--
----TTT--HHHHHHHHS--
---STTT--HHHHHHTTS--
---GGGTS-HHHHHHHHS--
---GGGTSTHHHHHHTTS--
---GGGTS-HHHHHHHTS--
---GGGTS-HHHHHHHHS--
---GGGTS-HHHHHHHTS--
---GGGT--HHHHHHTTS--
---GGGT--HHHHHHTTS--
---GGGTS-HHHHHHHH---
---GGGT-THHHHHHTT---
---GGGS--HHHHHHHH---
---GGGT--HHHHHTTS---
---GGGS--HHHHHHHHT--
---GGGTSHHHHHHHHH---
---GGGSSHHHHHHHHTT--
---GGGSSHHHHHHHHHS--
---GGGSSHHHHHHHHHS--
---GGGSSHHHHHHHTTS--
---TTTSSHHHHHHHTS---
---GGGTSHHHHHHHHH---
---GGGSSHHHHHHHTT---
---GGGSSHHHHHHHTT---
---GGGSSHHHHHHHHH---
---GGGSSHHHHHHHHT---
---GGGSSHHHHHHHHH---
---GGGTSHHHHHHHHH---
---GGGS-HHHHHHHHH---
---GGGS-HHHHHHHHH---
---GGGT-HHHHHHHHH---
---GGGS-HHHHHHHTT---
---GGGT-HHHHHHHHS---
---GGGT-HHHHHHHHHS--
---HHHH-HHHHHHHHH---
---GGGT-HHHHHHHHHS--
---GGGTSHHHHHHHHHS--
---GGGT-HHHHHHHHTT--
---GGGS-HHHHHHHHT---
---GGGT-HHHHHHHHTS--
---GGGS-HHHHHHHHTS--
---GGGS-HHHHHHHTTS--
---GGGT-HHHHHHHHHS--
---GGGT-HHHHHHHHHS--
---GGGT-HHHHHHHTTS--
---GGGS-HHHHHHHHHS--
----TTS-HHHHHHHHTS--
---STTT-HHHHHHHHHS--
---STTS-HHHHHHHHHT--
---STTS-HHHHHHHHHH--
----TTT-HHHHHHHHHS--
---GGGT-HHHHHHHHHT--
---GGGT-HHHHHHHHHS--
---GGGT-HHHHHHHTTS--
---GGGT-HHHHHHHTT---
---GGGT-HHHHHHHHHS--
---GGGT-HHHHHHHTTS--
---GGGT-HHHHHHHHTS--
---GGGT-HHHHHHHHH---
---GGGT-HHHHHHHHHT--
---GGGT-HHHHHHHHHS--
---GGGT-HHHHHHHHT---
---HHHH-HHHHHHHHHS--
---GGGT-HHHHHHHHH---
---GGGT-HHHHHHHHHS--
---HHHH-HHHHHHHHHS--
---GGGT-HHHHHHHHHS--
---GGGS-HHHHHHHHHS--
---GGGT-HHHHHHHHHS--
---GGGS-HHHHHHHHHT--
---GGGS-HHHHHHHHTT--
---GGGS-HHHHHHHHHT--
---GGGS-HHHHHHHHTT--
---GGGS-HHHHHHHHHH--
---GGGS-HHHHHHHHHH--
---GGGS-HHHHHHHHTT--
---GGGS-HHHHHHHHHH--
---GGGS-HHHHHHHHHH--
---GGGS-HHHHHHHHTT--
---GGGT-HHHHHHHHHH--
---GGGT-HHHHHHHHHH--
---HHHH-HHHHHHHHHH--
---GGGT-HHHHHHHHHH--
---HHHH-HHHHHHHHHH--
---GGGT-HHHHHHHHHH--
---GGGT-HHHHHHHHHHH-
---GGGGTHHHHHHHHHHH-
---GGGT-HHHHHHHHTT--
---GGGT-HHHHHHHHHH--
---GGGT-HHHHHHHHHH--
---GGGT-HHHHHHHHHHH-
---GGGSSHHHHHHHHTTT-
---GGGT-HHHHHHHHTTT-
---GGGT-HHHHHHHHHHH-
---GGGT-HHHHHHHHTT--
---GGGT-HHHHHHHHHTT-
---GGGT-HHHHHHHHHHH-
---GGGT-HHHHHHHHHHH-
---GGGT-HHHHHHHHHHH-
---GGGT-HHHHHHHHHHH-
---GGGTSHHHHHHHHHTT-
---THHHHHHHHHHHHHT--
---GGGGTHHHHHHHHHHH-
---TTTTTHHHHHHHHHHH-
---HHHHTHHHHHHHHHHT-
---HHHHTHHHHHHHHHHH-
---HHHHTHHHHHHHHHTT-
---HHHHTHHHHHHHHHH--
---HHHHTHHHHHHHHTT--
---HHHH-HHHHHHHHHT--
---HHHHHHHHHHHHHHTT-
---HHHHTHHHHHHHHHT--
---HHHHSHHHHHHHHHHH-
---HHHHTHHHHHHHHHHH-
---HHHHTHHHHHHHHHTT-
---GGGS-HHHHHHHHHTT-
---HHHHHHHHHHHHHHHH-
---HHHHTHHHHHHHHHHH-
---HHHHHHHHHHHHHHHH-
---HHHHTHHHHHHHHHHT-
---HHHHTHHHHHHHHHTT-
---TTTTTHHHHHHHHHHH-
---HHHHTHHHHHHHHHT--
---HHHHTHHHHHHHHHTT-
---TTTTTHHHHHHHHTT--
---TTTTTHHHHHHHHTT--
---TTTTTHHHHHHHHTT--
---HHHHTHHHHHHHTTT--
---HHHHTHHHHHHHTTT--
---HHHHTHHHHHHHHTT--
---HHHHTHHHHHHHHTT--
---HHHHTHHHHHHHHTT--
---HHHHTHHHHHHHHHH--
---HHHHSHHHHHHHHTT--
---HHHHTHHHHHHHTTT--
---HHHHTHHHHHHHTTS--
---HHHHTHHHHHHHHTT--
---GGGG-HHHHHHHHHH--
---HHHHTHHHHHHHHHT--
---TTTTTHHHHHHHHHS--
---HHHHTHHHHHHHHTT--
---TTGGGHHHHHHHHTT--
---HHHHTHHHHHHHHHH--
---GGGG-HHHHHHHHTT--
---GGGG-HHHHHHHHTT--
---GGGG-HHHHHHHHHT--
---GGGG-HHHHHHHHTT--
---GGGG-HHHHHHHHHH--
---GGG--HHHHHHHHHS--
---GGG--HHHHHHHHT---
---GGG--HHHHHHHHHT--
---TTT--HHHHHHHHHT--
---TTT--HHHHHHHHHH--
---TTT--HHHHHHHHTT--
---TTT--HHHHHHHHTT--
---TTT--HHHHHHHHTT--
---TTT--HHHHHHHHH---
---GGG--HHHHHHHHHT--
---TTT--HHHHHHHHHT--
---GGG--HHHHHHHHHS--
---TTT--HHHHHHHHTT--
---TTT--HHHHHHHHHT--
---GGG--HHHHHHHHTS--
---GGG--HHHHHHHHHH--
---TTT--HHHHHHHHHT--
---TTT--TTHHHHHHHS--
---GGG--HHHHHHHHHS--
---GGG--HHHHHHHHHH--
---GGG--HHHHHHHHHH--
---TTTT-HHHHHHHHHT--
---TTGGGHHHHHHHHHH--
---GGGGGHHHHHHHHTT--
---GGGTTHHHHHHHHTT--
---GGGTTHHHHHHHHHT--
---GGGTTHHHHHHHHHH--
---TTTTTHHHHHHHHTT--
---GGGTTHHHHHHHHHH--
---TTTTTHHHHHHHHHH--
---GGGTTHHHHHHHHHT--
---TTTTTHHHHHHHHTT--
---GGGTTHHHHHHHHHT--
---TTTTTHHHHHHHHTT--
---GGGTTHHHHHHHHHT--
---GGGSSHHHHHHHHHH--
---GGGTTHHHHHHHHHT--
---GGGSSHHHHHHHHHH--
---GGGTTHHHHHHHHHH--
---TTTTTHHHHHHHHHT--
---HHHHTHHHHHHHHHS--
---TTTTTHHHHHHHHH---
---GGGTTHHHHHHHHHH--
---GGGTTHHHHHHHHHT--
---GGGTTHHHHHHHHH---
---GGGTTHHHHHHHHHH--
---GGGTTHHHHHHHHHS--
---GGGTTHHHHHHHHHT--
---GGGTTHHHHHHHHHT--
---GGGTTHHHHHHHHHT--
---GGGTTHHHHHHHHTS--
---GGGTTHHHHHHHHHT--
---GGGTTHHHHHHHHHH--
---GGGGGHHHHHHHHHS--
---TTGGGHHHHHHHHTT--
---HHHHTHHHHHHHHHT--
---HHHHTHHHHHHHHHH--
---HHHHTHHHHHHHHHT--
---HHHHTHHHHHHHHHT--
---HHHHTHHHHHHHHHT--
---HHHHTHHHHHHHHHH--
---HHHHTHHHHHHHHHT--
---HHHHTHHHHHHHHHT--
---HHHHTHHHHHHHHHT--
---HHHHTHHHHHHHHHS--
---HHHHTHHHHHHHHHS--
---HHHHTHHHHHHHHTT--
---HHHHTHHHHHHHHHH--
---HHHHTHHHHHHHHTT--
---HHHHTHHHHHHHHTT--
---TTGGGHHHHHHHHTT--
---TTTTTHHHHHHHHTS--
---TTGGGHHHHHHHHTT--
---GGGGTHHHHHHHHHT--
---TTTTTHHHHHHHHHT--
---HHHHHHHHHHHHHHH--
---GGGGTHHHHHHHHHT--
---TTGGGHHHHHHHHTT--
--STTTTTHHHHHHHHH---
--STTTTTHHHHHHHHHS--
---TTGGGHHHHHHHTTT--
---TGGGTHHHHHHHHHS--
---TTTTTHHHHHHHHHH--
---HHHHHHHHHHHHHHH--
---TGGGTHHHHHHHTTT--
---HHHHHHHHHHHHHTT--
---HHHHHHHHHHHHHHH--
---TTTTTHHHHHHHTTT--
---TTTTTHHHHHHHHTT--
---HHHHHHHHHHHHHTT--
---HHHHTHHHHHHHHTT--
---HHHHHHHHHHHHHHH--
---HHHHHHHHHHHHHHH--
---HHHHTHHHHHHHHHH--
---HHHHTHHHHHHHHHH--
---HHHHTHHHHHHHHTT--
---HHHHHHHHHHHHHHH--
---HHHHHHHHHHHHHHH--
---TTGGGHHHHHHHTTT--
---TTGGGHHHHHHHHHT--
---HHHHTHHHHHHHHHH--
---HHHHHHHHHHHHTTT--
---TTGGGHHHHHHHHTT--
---TTHHHHHHHHHHTTS--
---TTTTTHHHHHHHHHH--
---HHHHHHHHHHHHHTT--
---HHHHTHHHHHHHHHH--
---HHHHTHHHHHHHHHT--
---HHHHTHHHHHHHHHS--
---HHHHHHHHHHHHHHT--
---HHHHTHHHHHHHHHH--
---SGGG-HHHHHHHHTT--
---GGGG-HHHHHHHHHT--
---TTGGGHHHHHHHHHS--
---GGGGSHHHHHHHHHH--
---SGGG-HHHHHHHHHT--
---GGGT-HHHHHHHHHS--
---GGGGTHHHHHHHHTT--
---GGGGTHHHHHHHHHT--
---GGGGSHHHHHHHHHT--
---GGGGGHHHHHHHHHS--
---THHHHHHHHHHHHHT--
---GGGGGHHHHHHHHHT--
---GGGTTHHHHHHHHHT--
---GGGGTHHHHHHHHHT--
---GGGG-HHHHHHHHHS--
---GGGGSHHHHHHHHHS--
---HHHHSHHHHHHHTT---
---HHHHTHHHHHHHHH---
---GGGGGHHHHHHHHS---
---HHHHTHHHHHHHHH---
---TTTTTHHHHHHHTT---
---TTGGGHHHHHHHHH---
---TTGGGTTHHHHHHT---
---HHHHTHHHHHHHHHS--
---TTGGGHHHHHHHTTS--
---HHHHHHHHHHHHHHS--
---GGGG-HHHHHHHHTS--
---TTGGGHHHHHHHHTS--
---HHHHTHHHHHHHHSS--
---HHHHHHHHHHHHHSS--
---TTGGGHHHHHHHHHS--
---TTGGGHHHHHHHHT---
---TTTTTHHHHHHHHH---
---GGGGSHHHHHHHTTS--
---HHHHHHHHHHHHHH---
---HHHHHHHHHHHHHHS--
---HHHHTHHHHHHHTT---
---HHHHSHHHHHHHHH---
---HHHHTHHHHHHHTT---
---HHHHTHHHHHHHHHS--
---HHHHTHHHHHHHHHS--
---GGGGTHHHHHHHHHS--
---SSTT-HHHHHHHTTS--
---TTTTTHHHHHHHHHS--
---TTTTTTHHHHHHHTS--
---TTTTTHHHHHHHHHS--
---TTTTTHHHHHHHTTS--
---TTGGGHHHHHHHTTS--
---TTTTTHHHHHHHTT---
---TTTT-HHHHHHHHH---
---TTTTTHHHHHHHTT---
---TTTTTHHHHHHHHS---
---TTTTTHHHHHHHHS---
---TTTTTHHHHHHHTT---
---TTTT-HHHHHHHTT---
---TTTT-HHHHHHHTT---
---GGGGTHHHHHHHTT---
---TTSS-HHHHHHHTT---
---TTTTTHHHHHHHTT---
---TTTTTHHHHHHHTT---
---GGGGTHHHHHHHTT---
---GGGG-HHHHHHHTT---
---TTTTTHHHHHHHHH---
---SGGGTHHHHHHHTT---
---SGGG-HHHHHHHHTS--
---GGGG-HHHHHHHTT---
---SGGG-HHHHHHHHH---
---GGGG-HHHHHHHHH---
---SGGG-HHHHHHHHH---
---TTTT-HHHHHHHHT---
---SGGGSHHHHHHHTT---
---SGGG-HHHHHHHHT---
---GGGTTHHHHHHHTT---
---GGGG-HHHHHHHHT---
---STTS-HHHHHHHTT---
---GGGS-HHHHHHHTT---
---GGGG-HHHHHHHHT---
---TTTTSHHHHHHHTT---
---HHHHSHHHHHHHHH---
---GGGT-THHHHTTTT---
---HHHHSHHHHHHHHH---
---HHHH-HHHHHHHHT---
---GGGT-HHHHHHHHS---
---HHHH-HHHHHHHHH---
---GGGT-HHHHHHHHH---
---GGGS-HHHHHHHHH---
---GGGG-HHHHHHTTT---
---GGGS-HHHHHHHHT---
---GGGG-HHHHHHHTT---
---HHHH-TTHHHHTTS---
---GGGTSHHHHHHTTS---
---HHHH-HHHHHHTTS---
---GGGS-HHHHHHHTSS--
---HHHHSHHHHHHHTS---
---GGGGSHHHHHHHT----
---HHHHSHHHHHHHHHS--
---GGGTSHHHHHHHHTS--
---HHHH-HHHHHHHHHS--
---HHHHSHHHHHHHHTS--
---HHHH-HHHHHHHHH---
---HHHH-HHHHHHHHH---
---GGGT-HHHHHHHHH---
---HHHHTHHHHHHHHTS--
---HHHHTHHHHHTTTTS--
---HHHHSHHHHHHHHSS--
---HHHHSHHHHHHHHH---
---HHHH-HHHHHHHTS---
---HHHHSHHHHHHHHS---
---TTTTSHHHHHHHHTS--
---TTTT-HHHHHHHHS---
---GGGT-HHHHHHHHTS--
---TTTT-HHHHHHHTTS--
---SGGG-HHHHHHHHS---
---GGGG-HHHHHHHHT---
---GGGG-HHHHHHHHT---
----GGG-HHHHHHHTS---
----GGG-HHHHHHHTT---
----TTS-HHHHHHHTS---
----TTTSHHHHHHHTT---
--S-GGGSHHHHHHHHT---
--S-GGGSHHHHHHHHT---
--S-GGGSHHHHHHHHT---
--S-TTSSHHHHHHHHS---
--SGGGGSHHHHHHHHH---
----TTSSHHHHHHHTT---
--S-TTSSHHHHHHHHS---
--S-SSSSHHHHHHHHHS--
--S-SSSSHHHHHHHHT---
--S-SSSSHHHHHHHHT---
----TTSSHHHHHHHHH---
--S-SSSSHHHHHHHHT---
------SSHHHHHHHHT---
--S---SSHHHHHHHHHS--
--S-TT-SHHHHHHHTT---
----SSSSHHHHHHHTT---
--S-SSSSHHHHHHHHT---
----S-SSHHHHHTTTT---
----TTSSHHHHHHHHT---
----SSSSHHHHHHHTS---
----SSSSHHHHHHHHS---
-----SSSHHHHHHHHS---
----SSSSHHHHHHHHH---
--S-SSSSHHHHHHHHH---
-----SSSHHHHHHHHHS--
----STT-HHHHHHHHH---
---SSTTSHHHHHHHTT---
----STT-HHHHHHHTT---
----STT-HHHHHHHTT---
----SSS-HHHHHHHTT---
----GGG-HHHHHHHHS---
---SSTT-HHHHHHHHT---
---SSSS-HHHHHHHTT---
---SSTT-HHHHHHHTT---
----STT-HHHHHHHHS---
--S-SSS-HHHHHHHHT---
---S-TT-HHHHHHHHH---
-----TT-HHHHHHHHH---
----STT-SHHHHHHHH---
-----TT-HHHHHHHHHS--
-----TT--HHHHHHTTS--
--S-STT--HHHHHTTSS--
---SSTT--HHHHTTSSS--
---S-TT--HHHHHHHSS--
-----TT--HHHHHHHH---
---S-TT--HHHHHHHH---
-----TT--HHHHHHHHS--
-----SS--HHHHHHHH---
-----TT--HHHHHHTT---
-----TT--HHHHHHTT---
---S-SS--HHHHHHHT---
-----SS--HHHHHHHS---
-----SS--HHHHHHTS---
-----SS--HHHHHHHT---
-----SS--HHHHHHHH---
-----SS--HHHHHHHS---
-----S---HHHHHHTS---
-----SS--HHHHHHHH---
-----S---HHHHHHHS---
---S-S---HHHHHHTS---
---S-SS--HHHHHHHH---
---S-SS-SSHHHHHHH---
-----SS--HHHHHHHS---
-----S--HHHHHHHHT---
---SSSS-HHHHHHHHH---
---S-SS-HHHHHHHHT---
---S-S--HHHHHHHHS---
-----S--HHHHHHHHH---
----SSS-HHHHHHTTT---
----STT-HHHHHHHHH---
-----TT-HHHHHHHTT---
-----TT-HHHHHHHHH---
--SSSSS-HHHHHHTTT---
----SSS-HHHHHHHHH---
-----SS-HHHHHHHHH---
-----TT-HHHHHHHHH---
-----TT-HHHHHHHHS---
-----SS-HHHHHHTT----
---TTSS-HHHHHHHTT---
---S-TT-HHHHHHHHH---
--SSSTT-HHHHHHHHH---
---S-TT-HHHHHHTTT---
---S----SHHHHHHTT---
---S----SHHHHHTTT---
---------HHHHHHTS---
---S-----HHHHHHHT---
---------HHHHHHHH---
---------HHHHHHHH---
---S-----HHHHHHTTS--
---------HHHHHHHHS--
---S-----HHHHHHHS---
---------HHHHHHTT---
---------HHHHHHTT---
---------TTHHHHTTS--
---S-S---HHHHHHHHS--
---------HHHHHHHH---
---------HHHHHHHHS--
---------TTHHHHTTS--
---------HHHHHHHHS--
-----SS-STTHHHHTTS--
-----S---TTHHHHHHS--
--------SHHHHHHHHS--
---------HHHHHHSSS--
-----S---HHHHHHTTS--
-----S---TTHHHHTTS--
-----S---TTHHHHTTS--
---------TTHHHHTT---
------S--TTHHHHTT---
---S-----TTHHHHTT---
---S-----TTHHHHTT---
---------TTHHHHTT---
---S-----TTHHHHTT---
---S-----TTHHHHHT---
---------TTHHHHTT---
---------TTTTTTTS---
---------HHHHHHTT---
---S-----HHHHHHTT---
---SS---HHHHHHHTT---
---S----HHHHHHTTT---
----SS--HHHHHHTTT---
----SS--HHHHHHHHH---
----SSS-HHHHHHHTT---
----SS--HHHHHHTTT---
-----S--HHHHHHHHH---
-----SS-HHHHHGGGT---
-----SS-HHHHGGGGS---
---SSSS-HHHHGGGGT---
----SSS-HHHHGGGGS---
----SSS-HHHHHGGGT---
-----SS-HHHHHHTTT---
---SSSS-HHHHGGGTS---
----SSS-HHHHHGGGS---
----SSS-HHHHHHTT----
----SSS-HHHHGGGGS---
----SSS-HHHHHHTSS---
----SSS-HHHHHHTTS---
---SSSS-HHHHHTTSS---
---SSSS-HHHHHHHHS---
---S-SS-HHHHHHTTT---
-----SS-HHHHHHHTS---
-----SS-HHHHHHHTT---
-----SS-HHHHHHHTT---
-----SS-HHHHHHHTT---
-----SS-HHHHHHHTT---
-----S--HHHHHHHTT---
---S-SS-HHHHHHHTT---
---S----HHHHHHHTS---
---S-S--HHHHHHHTT---
---S-S--HHHHHHHHH---
---S----HHHHHHHHS---
---S----HHHHHHHHT---
---S----HHHHHHTTS---
---S----HHHHHHHHS---
---S----HHHHHHHHT---
---S----HHHHHHHHS---
---S----HHHHHHHHH---
---S----HHHHHHHHH---
---S----HHHHHHHHH---
---S----HHHHHHHTT---
---S----HHHHHHHTT---
---S----HHHHHHHHS---
---S----HHHHHHHHH---
---S----HHHHHHHHT---
---S----HHHHHHHHT---
---S----HHHHHHHHH---
---S----HHHHHHHHHS--
---S-----HHHHHHTTS--
---S-----HHHHHHHT---
---S-----HHHHHHHS---
---S-----HHHHHHHS---
---S----SHHHHHHHTS--
--------SHHHHHHHHS--
---------HHHHHHHTS--
---------HHHHHHTTS--
---------HHHHHHHTS--
---------HHHHHHHHS--
---------HHHHHTTSS--
---------HHHHHHHTS--
---------HHHHHHHSS--
----SS---HHHHHHTTS--
----SS---HHHHHHHTS--
----TT---HHHHHHHTS--
----TT--SHHHHHHHSS--
----SS---HHHHHHHHS--
----SS---HHHHHHHTS--
----S----HHHHHHHT---
----SSS--HHHHHHTT---
----TTS--HHHHHHHHS--
----SSS--HHHHHHHT---
----TT---HHHHHTTS---
----TT---HHHHHHHT---
----SS---HHHHHHHHS--
----TT---HHHHHHHTS--
----SS---HHHHHHHT---
----SS---HHHHHHHH---
----TT---HHHHHHHH---
----TT---HHHHHHHT---
----TT---HHHHHHHT---
----TT---TTHHHHTS---
----TT---HHHHHHHT---
----TT---HHHHHHHT---
----TT---HHHHHHH----
----TT---HHHHHHHT---
----TT---HHHHHHHT---
----TT--SHHHHHHHT---
----TT---HHHHHHHT---
----TT---HHHHHHHT---
----TT---HHHHHHHS---
----TT---HHHHHHHT---
----TT---HHHHHHHT---
----TT---HHHHHHHT---
----TT---HHHHHHHT---
----TT---HHHHHHTT---
----TT---HHHHHHTT---
----TT---HHHHHHHT---
----TT---HHHHHHHT---
----TT--HHHHHHHHT---
----TT---HHHHHHHHS--
---BTTB-HHHHHHHHT---
---BTTB-HHHHHHTTTS--
---BTTB-HHHHHHHHH---
---BTTB-HHHHHHTTS---
----SS--HHHHHHHHH---
----TT--HHHHHHHHHS--
----TT--HHHHHHHHHS--
----TT--HHHHHHHHSS--
----TT--HHHHHHHTSS--
----TTS-HHHHHHHHTS--
----TTS-HHHHHHHHTS--
----SSS-HHHHHHHHHS--
----SSS-HHHHHHHHTS--
----SSS-HHHHHHHHHS--
----SSS-HHHHHHHHTS--
----TTS-HHHHHHHHSS--
----TTS-HHHHHHHHH---
----TTS-HHHHHHHHT---
----SSS-HHHHHHHHH---
----SSS-HHHHHHHHT---
----SSS-HHHHHHHHT---
----TTS-HHHHHHHSS---
----SSS-HHHHHHHHH---
----SSS-HHHHHHHHH---
----SSS-HHHHHHHHH---
----SSS-HHHHHHHHH---
----TTS-HHHHHHHHHS--
----TTS-HHHHHHHHHS--
----TTS-HHHHHHHHHS--
----TTS-HHHHHHHTT---
----TTS-HHHHHHHHTS--
----SSS-HHHHHHHHHS--
----SSS-HHHHHHGGGS--
----STT-HHHHHHHHTS--
----STT-HHHHHHTTS---
---BTTB-HHHHHHHTSS--
----SSS-HHHHHHHHHS--
----SSS-HHHHHHHTSS--
----SSS-SHHHHHHHTS--
----TTS-HHHHHHHHHS--
----TTS-HHHHHHHHHS--
----SSS-HHHHHHHHTS--
----STT-HHHHHHHHTS--
----STT-HHHHHHHHHS--
----TTS-HHHHHHHHTS--
----GGG-HHHHHHTTSS--
----TTS-HHHHHHHTTS--
----TTS-HHHHHHHTTS--
--SBTTB-HHHHHHHHHS--
--S-SSS-HHHHHHHHTS--
--S-SSS-HHHHHHHHSS--
--S-SSS-HHHHHHHHH---
--S-SSS-HHHHHHHHT---
--S-SSS-HHHHHHHHT---
--S-SSS-HHHHHHHTT---
--S-SSS-HHHHHHHHH---
--S-TTS-HHHHHHHHH---
----SSS-HHHHHHHTT---
--S-TTS-HHHHHHHHH---
--S-SSS-HHHHHHHHHS--
--S-TTS-HHHHHHHHH---
--SBTTB-HHHHHHHHH---
--S-TTS-HHHHHHHHS---
--S-TTS-HHHHHHTT----
--S-SSS-HHHHHHTTS---
--S-SSS-HHHHHHTT----
--S-SSS-HHHHHHTT----
--S-SSS-HHHHHHHT----
--S-SSS-HHHHHHTT----
--S-SSS-HHHHHTTS----
--S-SSS-HHHHHHTT----
--S-TTS-HHHHHHTTS---
----SSS-HHHHHHHTS---
----SSS-HHHHHHHHS---
----TTS-HHHHHHHTS---
--S-SSS-HHHHHHHTS---
--S-SSS-HHHHHHHHS---
--S-SSS-HHHHHHHTS---
--S-SSS-HHHHHHHHS---
--S-SS--HHHHHHHTS---
--S-SSS-HHHHHHHHS---
--S-SSS-HHHHHHTTS---
--S-SSS-HHHHHHHHS---
----SSS-HHHHHTTTS---
--S-SSS-HHHHHHHH----
--S-SSS-HHHHHHTT----
--S-SSS-HHHHHHHHS---
----SSS-HHHHHHTT----
--S-SSS-HHHHHHHH----
----SSS-HHHHHHHHS---
--S-SSS-HHHHHHHHS---
----SSS-HHHHHHTT----
----SSS-HHHHHHHH----
----SSS-HHHHHHTT----
----SSS-HHHHHHHHS---
----SSS-HHHHHHHH----
----SS--HHHHHHHH----
----SS--HHHHHHTS----
----SS--SHHHHHHH----
----SS--HHHHHHHH----
----SS--HHHHHHHHS---
----SS--HHHHHHTT----
----SSS-HHHHHHHH----
----SSS-HHHHHHHHS---
----SSS-HHHHHHTT----
----SS--HHHHHTTTS---
----SS--HHHHHTTT----
----SS--HHHHHHTTS---
----SS--HHHHHHTTS---
-----S--HHHHHHTT----
----SS--HHHHHHTT----
-----S--HHHHHHTTS---
----SS--HHHHHHHH----
----SS--HHHHHHTT----
----SS--HHHHHHTT----
-----S--HHHHHHHH----
----SS--HHHHHHHH----
-----S--HHHHHTTTS---
----SS--HHHHHHTTS---
----SS--HHHHHHHHS---
-----S--HHHHHHHHS---
--S-SS--HHHHHHHHS---
----SS--HHHHHHHH----
----SS--HHHHHHTTS---
-----S--TTHHHHTT----
-----S--STHHHHTT----
--S-SS--HHHHHHTTS---
--S-SS--HHHHHTTSS---
----SS--HHHHHTTSS---
----SS--HHHHHHTSS---
-----S--HHHHHTSSS---
--------HHHHHTTS----
--S-----HHHHTTSSS---
-----S--HHHHHTT-----
--S-SS--HHHHHHTSS---
----SS--HHHHHHTT----
--S-SS--HHHHHHHTS---
----SS--HHHHHTTSS---
----S---HHHHHHTTS---
--------HHHHTT-SS---
----S---HHHHHTTT----
----S---TTGGG-TT----
-----S--HHHHHTTT----
----SS--HHHHTTTT----
----SS--HHHHTTTTS---
--S-SS--HHHHTTTTS---
--S-SS--HHHHHTTSS---
--S-SS--HHHHHSTTS---
--S-TT--HHHHTTSSS---
--S-SS--HHHHHT-S----
--S--S--HHHHHT-S----
--S-SS--HHHHTTSS----
--S-SS--HHHHHSSSS---
--S--S--HHHHHTTTS---
--S-SS--HHHHH--S----
--S-SS--HHHHH-TT----
--S-SSS-HHHHTTTTS---
--S-SS--TTHHHHTTS---
--S--S--HHHHTS-S----
--S-----HHHHSSTT----
--S-----HHHHTT-S----
--------HHHHHSTT----
--------HHHHHHTT----
--------HHHHTTTT----
--------HHHHTTTT----
--------HHHHHTTT----
--S-----TTGGGSTT----
--------HHHHTTTT----
--------HHHHHSTT----
--------HHHHHSTT----
--------HHHHHSTT----
--------TTGGG-TT----
--------TTGGG-TT----
--------HHHHHH-SS---
--------HHHHTSTT----
--------HHHHTTTT----
--------HHHHTTTT----
----SS--TTGGGSTT----
-----S--HHHHHT-S----
-----S--TTGGGSTT----
--------HHHHTTTT----
--------HHHHTTTT----
--S-----HHHHHSTT----
----S---TTHHHHTTS---
-----S--HHHHHHTT----
-----S--TTGGG-TT----
----SS--TTGGG-TT----
----SS--TTHHHHTT----
----SS--HHHHTTTT----
----SS--HHHHTTTT----
----SS--HHHHTSTT----
-----S--HHHHHTTTS---
----SS--TTGGGTSSS---
----SS--HHHHTTTTS---
----SS--HHHHHHTTS---
----SS--HHHHHHHTS---
----SS--HHHHHHHTS---
----SS--HHHHHHHTS---
----S---HHHHHHTTS---
--------TTHHHHTTS---
-----SS-HHHHHHHTS---
-----S--HHHHHHHHS---
----SS--HHHHHHHTS---
----SS--HHHHHHHSS---
--S-SS--HHHHHHHHS---
--S-SS--HHHHHHHTS---
--S-SS--HHHHHHHTS---
--S-SS--HHHHHHHTS---
--S-SS--HHHHHHTTS---
----SS--HHHHHHTTS---
--S--S--HHHHHHHTS---
-----S--HHHHHHHTS---
--S-SS--HHHHHHHHS---
-----S--HHHHHHHTS---
-----S--HHHHHHHHS---
----SS--HHHHHHHTS---
-----S--HHHHHHTTS---
----SS--HHHHHHHSS---
-----S--HHHHHHHHS---
----SS--HHHHHHHS----
--S-SS--HHHHHHHH----
--S--S--HHHHHHTT----
--S--S--HHHHHHTT----
--S-SS--HHHHHHHT----
--S-SS--HHHHHHTT----
--S--S--HHHHHHHS----
--S-SS--HHHHHHHT----
--S-SS--HHHHHHHHS---
--S--S--HHHHHTTTS---
--S--S--HHHHHHTT----
--S-----HHHHHHHH----
--S--S--HHHHHHHHS---
--S--S--HHHHHHHHS---
--S--S--HHHHHHHHS---
--S--S--HHHHHHHHS---
--S--S--HHHHHHHH----
--S-SS--HHHHHHHHS---
--S--S--HHHHHHHHS---
--S--S---HHHHHHHS---
--S-SS---HHHHHHHS---
--S-SS---HHHHHTT----
--S-SS---HHHHHTTS---
--S-----SHHHHHHHS---
--S------HHHHHHH----
---------HHHHHTTS---
--S------HHHHHHH----
----S----HHHHHHH----
----S----HHHHHHH----
----SS---HHHHHHH----
--S-SS---HHHHHTT----
---------HHHHHHHS---
--------THHHHHTT----
-----S--THHHHHTTS---
--------THHHHHTTS---
--------HHHHHHTTS---
--------HHHHHHHHS---
--------HHHHHHTTS---
--------HHHHHHTTS---
--------HHHHHHHHS---
----S---HHHHHHHHS---
--------HHHHHHHHS---
--------HHHHHHHH----
----SS-SHHHHHHHH----
--------HHHHHHTT----
----S---HHHHHHHH----
----S--SHHHHHHHHS---
----S---HHHHHHHHS---
----S---HHHHHHHHS---
----S---HHHHHHHHS---
----S---HHHHHHHHS---
----S---HHHHHHHHS---
----S---HHHHHHHHS---
--------HHHHHHHH----
--------HHHHHHTT----
--------HHHHHHHH----
--------HHHHHHHHS---
--------HHHHHHHHS---
--------HHHHHHHHS---
----S---HHHHHHHHS---
----SS--HHHHHHTTS---
----S---HHHHHHHTT---
----S---HHHHHHHHT---
----S---HHHHHHHHH---
--------HHHHHHHTTS--
----S---HHHHHHHHS---
----S---HHHHHHHHT---
----S---HHHHHHHHTS--
----S---HHHHHHTTS---
----S---HHHHHHHHT---
----SS--HHHHHHHTT---
----SS--HHHHHHHHHS--
----SS--HHHHHHHHH---
----SS--HHHHHHHHH---
----SS--HHHHHHHHS---
----SS--HHHHHHHHS---
----SS--HHHHHHHHH---
----SS--HHHHHHHTT---
----SS--HHHHHHHHS---
----S---HHHHHHHHHS--
----S---HHHHHHHHHS--
----S---HHHHHHHTTS--
----S---HHHHHHHHTS--
----S---HHHHHHHHSS--
----SS-SHHHHHHHHH---
----S--STTHHHHTTT---
----S---HHHHHHTTT---
----SS--TTHHHHTTT---
----SS--GGGHHHHTT---
----SS--TTTHHHHHH---
----SS--TTTTTTTTT---
----SS--TTTHHHHTT---
----SS--THHHHHHTT---
----SS--HHHHHHHHT---
----SS--HHHHHHHHH---
----SS--THHHHHHHH---
----SS--THHHHHHHT---
----SS--THHHHHHTT---
----SS--THHHHHHTT---
----SS--HHHHHHHTS---
----SS--HHHHHHHHT---
----SS--HHHHHHHTT---
----SS--HHHHHHHTT---
----SS--HHHHHHHHTS--
----SS--THHHHHHH----
----S---HHHHHHHTT---
----SS--HHHHHHHTTS--
----S---HHHHHHHHH---
----S---HHHHHHHTTS--
----SS--THHHHHHTTS--
----S---THHHHHHTTS--
----S--THHHHHHHHHS--
----TTSTHHHHHHHHHS--
----TTSTHHHHHHHHTS--
----TTSTHHHHHHHHHS--
----TTSTHHHHHHHHHS--
----SSSHHHHHHHTTSS--
----SSSHHHHHHHHHTS--
----TTSTHHHHHHHHHS--
----SSSTHHHHHHHHTS--
-----SSHHHHHHHHTTS--
----SSSHHHHHHHHHTS--
----TTSTHHHHHHHHTS--
----SSSHHHHHHHHHSS--
----TTSTHHHHHHHHHS--
----SSSHHHHHHHHTTS--
----TTSHHHHHHHHHTS--
----TTSHHHHHHHHHHS--
----TTSHHHHHHHHHSS--
----SSSHHHHHHHHHTS--
----TTSHHHHHHHHHTS--
----SSSHHHHHHHHHHS--
----SSSHHHHHHHHHTS--
----SSSTHHHHHHHTTS--
----SSSHHHHHHHTTTS--
----TTSHHHHHHHHHHS--
----SSSHHHHHHHTTTS--
----TTSHHHHHHHTTTS--
----TTSHHHHHHHHTTS--
----TTSHHHHHHHHTTS--
----TTSHHHHHHHHTTS--
----TTSHHHHHHHTTTS--
----TTSHHHHHHHHTTS--
----TTSHHHHHHHHHSS--
----TTSHHHHHHHHHTS--
----TTSHHHHHHHHTTS--
----SSSHHHHHHHHTT---
----SSSHHHHHHHHHSS--
----TTSHHHHHHHHTT---
----TTSHHHHHHHHHHS--
----SS-HHHHHHHHHHS--
----SSSHHHHHHHHHTS--
----TTSHHHHHHHTTTS--
----SS-HHHHHHHHHHS--
----TTSHHHHHHHHHH---
----TT-HHHHHHHTTS---
----SSSHHHHHHHHHH---
----TTSHHHHHHHHHH---
----TTSHHHHHHHHHT---
----TTSHHHHHHHHHTS--
----TT-HHHHHHHHHHS--
----TTSHHHHHHHHHTS--
----TTSHHHHHHHHTTS--
----TTSTTTHHHHHHH---
----TTSTTHHHHHHTTS--
----TTSTTHHHHHHHHS--
----TTSTTHHHHHHHS---
----TTSTTHHHHHHHTS--
----TTSTTHHHHHHTT---
----TTSTTHHHHHHHTS--
----TTSTT-THHHHHSS--
----TTSTTTHHHHHTTS--
----SS-TT-HHHHHTTS--
----TTSTTSHHHHHTTS--
----TT-TT-HHHHHTTS--
----TT-GGGTTHHHHHS--
----TT-TT-HHHHHHTS--
----TT-TT-HHHHHTTS--
----TT-TT-HHHHHTSS--
----TT-TT-HHHHHTTS--
----TT-GGGHHHHHHH---
----TT-GGGHHHHHTT---
----TT-GGGHHHHHHT---
----TTSGGGHHHHHTT---
----TTSGGGHHHHHHT---
----TTSHHHHHHHHHHS--
----TTSHHHHHHHHHS---
----TTSHHHHHHHHHHS--
----TTSHHHHHHHHHHS--
----TTSHHHHHHHHHSS--
----TTSHHHHHHHHHTS--
----TTSHHHHHHHHHTS--
----SSSHHHHHHHHTSS--
----TTSHHHHHHHHTTS--
----TTSHHHHHHHHHHS--
----TTSHHHHHHHHHHS--
----TTSHHHHHHHTTTS--
----TTSHHHHHHHHHTS--
----TTSHHHHHHHHHHS--
----TTSHHHHHHHHHHS--
----TTSHHHHHHHHTTS--
----TTSHHHHHHHHHTS--
----TTSHHHHHHHHHTS--
----TTSHHHHHHHHTTS--
----TTSHHHHHHHHHHS--
----TTSHHHHHHHHHHS--
----TTSHHHHHHHHTTS--
----TTSHHHHHHHHHHS--
----TTSHHHHHHHHHTS--
----TTSHHHHHHHHTTS--
----TTSHHHHHHHHTTS--
----TTSHHHHHHHHTTS--
----TTSHHHHHHHHHTS--
----SSSHHHHHHHHTTS--
----TTSHHHHHHHHHTS--
----TTSHHHHHHHHHHTT-
----TTSHHHHHHHHHTS--
----TTSHHHHHHHHTTTT-
----TTSHHHHHHHHTTS--
----TTSHHHHHHHHTTS--
----TTSHHHHHHHHHSS--
----TTSHHHHHHHHHHS--
----TTSHHHHHHHHHHS--
----TTSHHHHHHHHHHS--
----TTSHHHHHHHHHHS--
----TTSHHHHHHHHHHS--
----TTSHHHHHHHHTTS--
----TTSHHHHHHHHHTS--
----TTSHHHHHHHHHTS--
----TTSHHHHHHHHHTS--
----TTSHHHHHHHHTTS--
----TTSHHHHHHHHTTS--
----TTSHHHHHHHHTTS--
----TTSHHHHHHHTTSS--
----TTSHHHHHHHT-SS--
----TTSHHHHHHHTTTS--
----TTSHHHHHHTTTT---
----TTSHHHHHHHHTTS--
----TTSTTHHHHHH-SS--
----TTSTHHHHTTTTTS--
----TTSTHHHHTTTTTS--
----TTSHHHHHHHTTTS--
----TTSHHHHHHTTTTS--
----TTSHHHHHHHHTTS--
----TTSHHHHHHTTTTS--
----TTSHHHHHTTTTTS--
----TTSHHHHHHHHSSS--
----TTSHHHHHHHTTTS--
----TTSHHHHHTTTTTS--
----TTSHHHHHHHTTTS--
----TTSHHHHHHHSTTS--
----TTSHHHHHHHT-SS--
----TTSHHHHHGGGTTS--
----TTSHHHHHTT--SS--
----TTSHHHHHHT--SS--
----TTSHHHHHHHHSSS--
----TTSHHHHHHT-TT---
----TTSHHHHHHHHTT---
----TTSHHHHHHTT-S---
----TTSHHHHHHTTTTS--
----TTSHHHHHHTTTTS--
----TTSHHHHHHT-TTS--
----TTSHHHHHTT-TT---
----TTSHHHHHHT--S---
----TTSHHHHHHH-TT---
----TTSHHHHHTTSTT---
----TTSHHHHHHHS-S---
----TTSHHHHHHH-TT---
----TTSHHHHHHHSTT---
----TTSHHHHHHHSTT---
----TTSHHHHHHHSTT---
----TTSHHHHHHHSTT---
----TTSHHHHHHHSTT---
----TTSHHHHHHHSTT---
----TTSHHHHHHHSTT---
----TTSHHHHHHHSTT---
----TTSHHHHHHHSTT---
----TTSHHHHHHTSTT---
----TTSHHHHHHTSTT---
----TTSHHHHHHHSTT---
----TTSHHHHHHH-TT---
----TTSHHHHHTT-TT---
----TTSHHHHHHH-SS---
----TTSHHHHHHH-SS---
----TTSHHHHHTS-SS---
----TTSHHHHHHH-SS---
----TTSHHHHHHS-SS---
----TTSHHHHHTT-SS---
----TTSHHHHHHH-SS---
----TTSHHHHHTT-SS---
----TT-HHHHHTT-SS---
----TTSHHHHTTT-SS---
----TTSHHHHHHH-SS---
----TTSHHHHHHH-SS---
----TTSHHHHHHH-SS---
----TTSHHHHHHT-SS---
----TTSHHHHHHT-SS---
----TTSHHHHHHT-SS---
----TTSHHHHHHH--S---
----TT-HHHHHHT-SS---
----TT-HHHHHHS-SS---
----TTSHHHHHHT-SS---
----TTSHHHHHHT-SS---
----TT-HHHHHHT-SS---
----TT-HHHHHHH-SS---
----TTSHHHHHHH-SS---
----TTSHHHHHHH-SSS--
----TTSHHHHHHH-SSS--
----TTSHHHHHHT-SS---
----TT-HHHHHHH-SS---
----TT-HHHHHHH-SS---
----SS-HHHHHHTTSSS--
--S-TTSHHHHHHH-SSS--
--S-TTSHHHHHHH-SS---
--S-S-SHHHHHHT-SSS--
--S-TTSHHHHHHSSSSS--
----TTSHHHHHHTSSSS--
--S-TT-HHHHHTTSSSS--
--S-TTSHHHHHHTSSSS--
----TT-HHHHHHHSSS---
----SSSHHHHHHH--S---
--S-TT-HHHHHHHTTS---
----TT-HHHHHHHHTT---
----TT-HHHHHHHHHH---
----TT-HHHHHHHHHH---
----TT-HHHHHHHHHH---
----TTSHHHHHHHTTTS--
----TTSHHHHHHHHTT---
----TTSHHHHHHHHTT---
----TTSHHHHHHHHHH---
----TTSHHHHHHHTTT---
--S-TTSHHHHHHHHHH---
----TTSHHHHHHHTTS---
----TTSHHHHHHHHHH---
----TTSHHHHHHHHTT---
----TTSHHHHHHHHHH---
--S-TTSHHHHHHHHTT---
--S-TTSHHHHHHHTTS---
--S-TTSHHHHHHHHTT---
----TTSHHHHHHHHTT---
--S-TTSHHHHHHHTTT---
--S-TTSHHHHHHHHTT---
--S-TTSHHHHHHHTTT---
--S-TTSHHHHHHHHTT---
--S-TTSHHHHHHHHTT---
--S-TTSHHHHHHHHTT---
--S-TTSHHHHHHHHHS---
--S-TTSHHHHHHHHT----
--S-TTSHHHHHHHHTT---
--S-TTSHHHHHHHHTT---
--S-TTSHHHHHHHHTT---
----SSSHHHHHHHTTT---
--S-TTSHHHHHHHHHS---
--S-TTSHHHHHHHHTTS--
--S-TTSHHHHHHHHHT---
--S-TTSHHHHHHHHTTS--
--S-TTSHHHHHHHHHH---
----TTSHHHHHHHHTT---
--S-TTSHHHHHHHHHH---
----TTSHHHHHHHHHHS--
----TTSHHHHHHHHHHS--
--S-TTSHHHHHHHHHTS--
--S-TTSHHHHHHHHHH---
--S-TTSHHHHHHHHHS---
--S-TTSHHHHHHHHHH---
--S-SSSHHHHHHHHHH---
--S-SSSHHHHHHHHHH---
--S-SSSHHHHHHHHTT---
--S-SSSHHHHHHHHHTS--
--S-SSSHHHHHHHHHH---
--S-TTSHHHHHHHHHHS--
--S-TTSHHHHHHHHHTS--
--S-TTSHHHHHHHHHHS--
--S-TTSHHHHHHHHHTS--
--S-SS-HHHHHHHHHHS--
--S-TTSHHHHHHHHTT---
--S-TTSHHHHHHTTTT---
--S-TTSHHHHHHHHHH---
--S-SS-HHHHHHHHTT---
--S-TT-HHHHHHHHHH---
--S-SSSHHHHHHHHHH---
--S-TTSHHHHHHHHTT---
--S-SSSHHHHHHHHHS---
--S-TT-HHHHHHHHHHS--
--S-TTSHHHHHHHHHH---
--S-TT-HHHHHHHHTT---
--S-TTSHHHHHHHHHTS--
--S-TTSHHHHHHHHTT---
--S-TTSHHHHHHHHTTS--
----TT-HHHHHHHHTTS--
----TT-HHHHHHHHHHS--
----TT-HHHHHHHHHH---
--S-TTSHHHHHHHHHHS--
--S-TTSHHHHHHHHHH---
--S-TT-HHHHHHHHHHS--
--S-TTSHHHHHHHHTTS--
--S-TTSHHHHHHHHHHS--
--S-TTSHHHHHHHHTT---
----TTSHHHHHHHHHHS--
--S-TTSHHHHHHHHHH---
--S-TTSHHHHHHHHTT---
--S-TTSHHHHHHHHHH---
--S-TTSHHHHHHHHTT---
--S-TTSHHHHHHHHHH---
--S-TTSHHHHHHHHHS---
--S-TTSHHHHHHHHHS---
--S-TTSHHHHHHHHHT---
--S-TTSHHHHHHHHTT---
--S-TTSHHHHHHTTTT---
--S-TTSHHHHHHTTSS---
--S-TTSHHHHHHTTTT---
--S-TTSHHHHHHT-TT---
--S-TTSHHHHHHH-TT---
--S-TTSHHHHHHT-TT---
--S-TTSHHHHHHH-TT---
--S-TTSHHHHHHT-TT---
--S-TTSHHHHHHHHTTS--
--S-TTSHHHHHHTTTTS--
--S-TTSHHHHHHTTTTS--
--S-TTSHHHHHHHSSS---
--S-TTSHHHHHHTTTTS--
--S-TTSHHHHHHTSTT---
--S-TTSHHHHHHTTTT---
--S-TTSHHHHHTT-TT---
--S-TTSHHHHHHS-TT---
--S-TTSHHHHHHTTTT---
--S-TTSHHHHHHTTTT---
--S-TTSHHHHHHH-TT---
--S-TTSHHHHHHH-TT---
--S-TTSHHHHHTT-TT---
--S-TTSHHHHHHT-TT---
--S-TTSTTHHHHH-TT---
--S-TTSHHHHHHHSTT---
--S-TTSHHHHHHTSTT---
--S-TTSHHHHHHH------
--S-TTSHHHHHHH-S----
--S-TTSHHHHHHH-SS---
--S-TTSHHHHHHH------
--S-TTSHHHHHHH------
--S-TTSHHHHTTS------
--S-TTSHHHHHHH-S----
--S-TTSHHHHTTS-SS---
--S-TTSHHHHHTT-SS---
--S-TTSHHHHTTS-SS---
--S-TTSTTHHHHS-SS---
--S-TTSHHHHHHT-SS---
--S-TTSHHHHHHS-S----
--S-TTSTTHHHHS-S----
--S-TTSHHHHHHS-S----
--S-TTSHHHHHHT-SS---
--S-TTSHHHHHHT-SS---
--S-TTSHHHHHHS-SS---
--S-TTSHHHHHHT-SS---
--S-TTSTTHHHHS-S----
--S-TTSHHHHHHS-S----
--S-SSSHHHHHHS-S----
--S-TTSTTHHHHSSS----
--S-TTSHHHHHH--SS---
--S-TTSHHHHTTS-SS---
--S-TTSTTHHHHS-SS---
--S-SSSTTHHHHS-S----
--S-TTSTTHHHHS-SS---
--S-TTSHHHHHHT-SS---
--S-TTSHHHHHHS-S----
--S-TTSTTHHHHS-S----
----TTSTTHHHHT-SS---
--S-TTSHHHHHHT-SS---
--S-TTSHHHHTTS-SS---
--S-TTSHHHHHHS-SS---
--S-TTSHHHHTTS-SS---
--S-TTSHHHHTTS-SS---
--S-TTSHHHHTTSSSS---
--S-TTSTTHHHHS-S----
--S-TTSHHHHTTS-SS---
--S-TTSTTHHHHS-S----
--S-TTSHHHHHTS-SS---
--S-TTSHHHHHHS-SS---
--S-TTSHHHHHHT-S----
--S-TTSHHHHHHT-S----
--S-TTSHHHHHHS-S----
--S-TTSHHHHHHS-SS---
--S-TTSHHHHHHH-S----
--S-TTSHHHHHTT-SS---
--S-TTSHHHHHHH-SS---
--S-TTSHHHHHHS-SS---
--S-TT-HHHHHTT-SS---
--S-SS-HHHHHHH-S----
--S-TTSHHHHTTS-SS---
--S-TTSHHHHHHH-S----
----TTSHHHHHHH-S----
--S-TTSHHHHHHH-S----
----TTSHHHHHHHSS----
--S-TTSHHHHHHSSS----
----TTSTTHHHHTSS----
--S-TTSHHHHHHS-S----
--S-TTSHHHHHHHSS----
--S-TTSHHHHTTS-S----
--S-TTSHHHHHHS-SS---
--S-TTSHHHHTTT-SS---
--S-TT-HHHHHTT-SS---
--S-TTSHHHHHHH-SS---
--S-TTSHHHHHHTSSS---
--S-TTSHHHHHHS-S----
--S-TTSHHHHHHS-SS---
--S-TTSHHHHHHS-SS---
--S-TTSHHHHHHHSS----
--S-TTSHHHHHHH-SS---
--S-TTSHHHHHHH-S----
--S-TTSHHHHHHH-S----
--S-TTSHHHHHHH-SS---
--S-TTSHHHHHHH-S----
--S-TTSHHHHTTT-S----
--S-TTSHHHHHHH-S----
--S-TTSHHHHHHH-S----
--S-TTSHHHHHHH-S----
--S-TTSHHHHHHH-S----
--S-TTSHHHHHHH-S----
--S-TTSHHHHHHHSS----
--S-TTSHHHHHHT-S----
--S-TTSHHHHHTT-S----
--S-TTSHHHHTTS-S----
--S-TTSHHHHHHH-S----
--S-TTSHHHHHHT-S----
--S-TTSHHHHHHS-S----
--S-TTSTTHHHHSSSS---
--S-TTSHHHHHHTSS----
--S-TTSHHHHHHT-SS---
--S-TT-HHHHHTT-SS---
----SSSHHHHHTT-SS---
--S-TTSHHHHHHT-S----
--S-TTSHHHHHHH-S----
--S-TTSHHHHHTT------
--S-TTSHHHHHHH-S----
--S-TTSHHHHHTT-S----
--S-TT-HHHHHHH-SS---
--S-TT-HHHHHHH-SS---
--S-TTSHHHHHTT-S----
--S-TT-HHHHHTS-S----
--S-TTSHHHHHHH-S----
--S-TTSHHHHTTT-S----
--S-TTSHHHHHHH-S----
--S-TTSHHHHHHH-S----
--S-TTSHHHHTTS-SS---
--S-TTSHHHHTTT-S----
----TTSHHHHTTS-SS---
--S-TTSHHHHHHH-S----
----TTSHHHHTTT-S----
--S-TTSHHHHHHH-S----
----TTSHHHHTTT-S----
--S-TTSHHHHHHH-S----
--S-TTSHHHHTTTSSS---
--S-TTSHHHHHTT-S----
--S-TTSHHHHHTT-SS---
----TTSHHHHTTSSS----
--S-TTSHHHHTTT-S----
--S-TTSHHHHTTTSS----
----TTSHHHHHHH-S----
--S-TTSHHHHTTT-S----
--S-TTSHHHHHTT-S----
--S-TTSHHHHHHH-S----
--S-TTSHHHHHHH-SS---
--S-TTSHHHHTTT-SS---
--S-TTSHHHHHTT-S----
----TTSHHHHHHH-S----
----TTSHHHHHHH-S----
--S-TTSHHHHHHH-S----
--S-TTSHHHHTTT------
----TTSHHHHHHH-S----
----TTSHHHHTTS-S----
--S-TTSHHHHHTT-S----
----TTSHHHHHHT-S----
----TTSHHHHTTS-SS---
----TTSHHHHHHH-S----
----TTSHHHHHTT-SS---
----TTSHHHHHTT-SS---
----TT-HHHHTTT-S----
----TTSHHHHHTT--S---
----TTSHHHHHHH------
----TT-HHHHHHT------
--S-TTSHHHHHTT------
--S-TTSHHHHTTT--S---
----TTSHHHHHTT------
----TT-HHHHHTT--S---
----TTSHHHHHHH------
--S-TTSHHHHHTT-SS---
--S-TTSHHHHHHH------
--S-TTSHHHHTTT------
----TTSHHHHHTT------
--S-TTSHHHHHHH------
----TTSHHHHHTT--S---
----TTSHHHHTTT------
----TTSHHHHTTT------
----TT-HHHHHHH------
----TTSHHHHTTS-S----
----TTSHHHHHTS-S----
--S-TTSHHHHHTT------
----TTSHHHHHHH--S---
--S-TTSHHHHHTT--S---
--S-TTSHHHHHHH--S---
--S-TTSHHHHHHH--S---
--S-TTSHHHHHTT--S---
--S-TTSHHHHHHH--S---
----TTSHHHHHHT-SS---
----TTSHHHHHTT--S---
----TTSHHHHHHH--S---
----TTSHHHHHHH--S---
----TTSHHHHHHH--S---
--S-TTSHHHHHTT-SS---
----TTSHHHHHTT--S---
--S-TTSHHHHHTT--S---
----TTSHHHHHHH--S---
----TTSHHHHHTT--S---
----TTSHHHHHTT-SS---
--S-TTSHHHHHHT-SS---
----TTSHHHHHTT--S---
----TTSHHHHHHH--S---
--S-TTSHHHHHHH-SS---
--S-TTSHHHHTTT-SS---
--S-TT-HHHHTSS-SS---
--S-TTSHHHHHHH-SS---
--S-TTSHHHHHHS-SS---
--S-TTSHHHHHHH-SS---
--S-TTSHHHHTTT-SS---
--S-TTSHHHHHHH-SS---
--S-TTSHHHHHHS-SS---
--S-TTSHHHHTTS-SS---
--S-TTSHHHHHHT-SS---
--S-TTSHHHHHHH-SS---
--S-TTSHHHHHTT-SS---
--S-TTSHHHHHTT-SS---
--S-TTSHHHHHHT--S---
--S-TTSHHHHHSS-SS---
--S-TTSHHHHHH--SS---
--S-TTSHHHHHHS-SS---
--S-SSSHHHHHHS-SS---
--S-TTSHHHHTTS-SS---
--S-TTSHHHHTTS-SS---
--S-TTSHHHHHHH-SS---
--S-TTSHHHHHTT-SS---
--S-TTSHHHHHHH-SS---
----TTSHHHHHSS-SS---
----TTSHHHHHTS-SS---
----TTSHHHHHTT-SS---
--S-TTSHHHHHHT-SS---
----TTSHHHHHTS-SS---
----TTSHHHHHHT-SS---
----TTSHHHHGGG-SS---
----TTSHHHHTTS-SS---
----TTSHHHHHHT-SS---
----TTSHHHHHHH-SS---
----TTSHHHHTTTSSS---
----TTSHHHHHHS-SS---
--S-TTSHHHHTTS-SS---
----TTSHHHHHHT-SS---
--S-TTSHHHHHHH-SS---
----TTSHHHHHHT-SS---
----TTSHHHHHTT-SS---
--S-TTSHHHHHHT-SS---
----TTSHHHHHHT-SS---
----TTSHHHHHHS-SS---
----TTSHHHHHHH-SS---
--S-TTSHHHHHTT-SS---
----TTSHHHHHHT-SS---
----TTSHHHHTTS-SS---
--S-TTSHHHHHHT-SS---
--S-TTSHHHHHHT-SS---
--S-TTSHHHHHH--SS---
--S-TTSHHHHTT--SS---
--S-TTSHHHHHHT-SS---
--S-TTSHHHHHHH-SS---
--S-TTSHHHHHHS-SS---
----TTSHHHHHHH-SS---
----TTSHHHHHHH-SS---
----TTSHHHHHHH-SS---
--S-TTSHHHHHHT-SS---
----TTSHHHHHHS-SS---
--S-TTSHHHHHHS-SS---
----TTSHHHHHH--SS---
----TTSHHHHHT--SS---
----TTSTTHHHH--SS---
----TTSHHHHTT--SS---
----TTSHHHHTT--SS---
----TTSHHHHTT--SS---
----TTSHHHHTS--SS---
--S-TTSHHHHHS--SS---
--S-TTSHHHHTT--SS---
--S-TTSHHHHTT--SS---
----TTSHHHHTT--SS---
--S-TTSHHHHTTS-SS---
----TTSHHHHTT--SS---
--S-TTSHHHHTT--SS---
----TTSHHHHTT--SS---
----TTSHHHHTT--SSS--
----TTSHHHHTT--SSS--
--S-TTSHHHHTTS-SS---
--S-TTSHHHHTT--SS---
----TTSHHHHTT--SS---
----SSSHHHHHH--SS---
----TTSHHHHTT--SS---
----TTSHHHHHH--SS---
--S-TTSHHHHHT--SS---
--S-TTSHHHHTT--SS---
--S-TTSHHHHTT--SS---
--S-TTSHHHHTT--SS---
--S-TTSHHHHHHS-S----
--S-TTSHHHHTTS-S----
--S-TTSHHHHHHT-S----
--S-TTSHHHHHHT-SS---
--S-TTSHHHHHHS-SS---
--S-TTSHHHHTTS-SS---
----TTSHHHHHH--S----
--S-TTSHHHHHH--S----
--S-TTSHHHHHTT-S----
--S-TTSHHHHHTS-S----
--S-TTSHHHHHSS-S----
--S-TTSHHHHTTT-SS---
--S-TTSHHHHHTT-SS---
--S-TTSHHHHHHT-SS---
--S-TTSHHHHHH--S----
--S-TTSHHHHHS--SS---
--S-TTSHHHHHH--SS---
--S-TTSHHHHHH--S----
--S-SSSHHHHTT--SS---
--S-TTSHHHHTT--SS---
--S-TTSHHHHHH--SS---
--S-TTSHHHHHT--SS---
--S-SSSHHHHHH--SS---
--S-TTSHHHHTT--SS---
--S-TTSHHHHTT--SS---
--S-TTSHHHHHS--SS---
--S-TTSHHHHTS--SS---
--S-TTSHHHHHTS-SS---
--S-TTSHHHHHHS-SS---
--S-TTSTTHHHHS-SS---
--S-TTSHHHHHHS-SS---
----TTSHHHHHH--SS---
----TTSHHHHHT--S----
----TTSHHHHHT--S----
----TTSHHHHTT--S----
--S-TTSHHHHHT--S----
----TTSHHHHTT--SS---
----TT-HHHHTT--SS---
----TTSHHHHHT--SS---
--S-TTSHHHHTT--SS---
--S-TTSHHHHTT--SS---
----TTSHHHHTT--SS---
----TTSHHHHTT--SS---
----TTSHHHHHH--SS---
----TTSHHHHHT--S----
----TTSHHHHHH--SS---
[truncated: 20,014 more chars]
