# Supplementary material for: Unfolding of α-helical 20-residue poly-glutamic acid analyzed by multiple runs of canonical molecular dynamics simulations
Source: PeerJ. 2018 May 15;6:e4769. doi: 10.7717/peerj.4769 (PMC5958886; doi:10.7717/peerj.4769)
Supplement: Supplemental Information 5 — The data includes the two initial structures and trajectories of secondary structural elements of all the residues in all the snapshots generated in this study. All the figures and tables in this manuscript were generated based on this raw data. [file peerj-06-4769-s005.gz › ss_trajectory/Ide/ide9.txt]

-HHHHHHHHHHHHHHHHHH-
-HHHHHHHHHHHHHHHHH--
-HHHHHHHHHHHHHHHHHH-
-HHHHHHHHHHHHHHHHH--
-HHHHHHHHHHHHHHHHHH-
-HHHHHHHHHHHHHHHHH--
-HHHHHHHHHHHHHHHHH--
-HHHHHHHHHHHHHHHHH--
-HHHHHHHHHHHHHHHHH--
-TTHHHHHHHHHHHHHHHT-
-HHHHHHHHHHHHHHHHH--
-HHHHHHHHHHHHHHHHH--
-HHHHHHHHHHHHHHHHH--
-HHHHHHHHHHHHHHHTT--
--SHHHHHHHHHHHHHHHT-
-HHHHHHHHHHHHHHHHTT-
-TTHHHHHHHHHHHHHHH--
-TTHHHHHHHHHHHHHHHT-
-TTHHHHHHHHHHHHHHHH-
-TTHHHHHHHHHHHHHHHT-
-TTHHHHHHHHHHHHHHHT-
-TTHHHHHHHHHHHHHHHH-
-TTHHHHHHHHHHHHHHH--
-TTHHHHHHHHHHHHHHHT-
--SHHHHHHHHHHHHHHH--
--SHHHHHHHHHHHHHHHT-
--STHHHHHHHHHHHHHHH-
---HHHHHHHHHHHHHHHT-
--SHHHHHHHHHHHHHHHH-
--SHHHHHHHHHHHHHHH--
-TTHHHHHHHHHHHHHHHT-
-TTHHHHHHHHHHHHHHH--
--SHHHHHHHHHHHHHHHH-
--SHHHHHHHHHHHHHHHH-
--SHHHHHHHHHHHHHHHT-
--SHHHHHHHHHHHHHHHH-
--SHHHHHHHHHHHHHHHH-
--SHHHHHHHHHHHHHHHH-
--SHHHHHHHHHHHHHHHH-
--SHHHHHHHHHHHHHHHH-
-TTHHHHHHHHHHHHHHTT-
-TTHHHHHHHHHHHHHHH--
-TTHHHHHHHHHHHHHHHH-
--SHHHHHHHHHHHHHHHH-
-TTHHHHHHHHHHHHHHTT-
-TTHHHHHHHHHHHHHHTT-
-TTHHHHHHHHHHHHHHHH-
-TTHHHHHHHHHHHHHHH--
-TTHHHHHHHHHHHHHHH--
-TTHHHHHHHHHHHHHTT--
-TTHHHHHHHHHHHHHHH--
-TTHHHHHHHHHHHHHHH--
-TTHHHHHHHHHHHHHTT--
-TTHHHHHHHHHHHHHHH--
--SHHHHHHHHHHHHHHH--
-TTHHHHHHHHHHHHHHH--
-TTHHHHHHHHHHHHHHH--
--SHHHHHHHHHHHHHHH--
-TTHHHHHHHHHHHHHHH--
--SHHHHHHHHHHHHTTT--
-TTHHHHHHHHHHHHHHH--
-TTHHHHHHHHHHHHHHH--
-TTHHHHHHHHHHHHHTT--
-TTHHHHHHHHHHHHHHH--
--SHHHHHHHHHHHHHHH--
-TTHHHHHHHHHHHHHHH--
-TTHHHHHHHHHHHHHHH--
-TTHHHHHHHHHHHHHHH--
-TTHHHHHHHHHHHHHHH--
--SHHHHHHHHHHHHHHH--
--SHHHHHHHHHHHHHHTT-
-TTHHHHHHHHHHHHHHTT-
-TTHHHHHHHHHHHHHHHH-
-TTHHHHHHHHHHHHHHHH-
-TTHHHHHHHHHHHHHHHH-
-TTHHHHHHHHHHHHHHHH-
-TTHHHHHHHHHHTGGGT--
--SHHHHHHHHHHHHHHHH-
-TTHHHHHHHHHHHHHHH--
--SHHHHHHHHHHHHHHH--
-TTHHHHHHHHHHHHHHT--
--SHHHHHHHHHHHHHHTT-
-TTHHHHHHHHHHHHHHH--
-TTHHHHHHHHHHHHHHHH-
-TTHHHHHHHHHHHHHHHH-
-TTHHHHHHHHHHHHHHHH-
--SHHHHHHHHHHHHHHTT-
--SHHHHHHHHHHHHHHHH-
-TTHHHHHHHHHHHHHHHH-
-TTHHHHHHHHHHHHHHHH-
-TTHHHHHHHHHHHHHHHH-
--HHHHHHHHHHHHHHHHH-
-TTHHHHHHHHHHHHHHHH-
-TTHHHHHHHHHHHHHHHH-
--SHHHHHHHHHHHHHHHT-
---HHHHHHHHHHHHHHHH-
-TTHHHHHHHHHHHHHHHH-
-TTHHHHHHHHHHHHHHHH-
-TTHHHHHHHHHHHHHHHH-
--SHHHHHHHHHHHHHHHH-
-TTHHHHHHHHHHHHHHHH-
-TTHHHHHHHHHHHHHHHH-
-TTHHHHHHHHHHHHHHHH-
-GGGHHHHHHHHHHHHHHH-
-HHHHHHHHHHHHHHHHHH-
-HHHHHHHHHHHHHHHHHH-
-HHHHHHHHHHHHHHHHHH-
-HHHHHHHHHHHHHHHHHH-
-HHHHHHHHHHHHHHHHHH-
-HHHHHHHHHHHHHHHHTT-
-HHHHHHHHHHHHHHHHHH-
-HHHHHHHHHHHHHHHHHH-
-HHHHHHHHHHHHHHHHHH-
-HHHHHHHHHHHHHHHHHH-
-HHHHHHHHHHHHHHHHHH-
-HHHHHHHHHHHHHHHHHH-
-HHHHHHHHHHHHHHHHHH-
-HHHHHHHHHHHHHHHHHH-
-HHHHHHHHHHHHHHHHHH-
-TTHHHHHHHHHHHHHHHH-
-HHHHHHHHHHHHHHHHHH-
-HHHHHHHHHHHHHHHTT--
-HHHHHHHHHHHHHHHHTT-
-HHHHHHHHHHHHHHHTTT-
-HHHHHHHHHHHHHHHHTT-
-HHHHHHHHHHHHHHHHHH-
-HHHHHHHHHHHHHHHHTT-
-TTHHHHHHHHHHHHHHHH-
-TTHHHHHHHHHHHHHTTT-
-HHHHHHHHHHHHHHHHTT-
-HHHHHHHHHHHHHHHTTT-
-HHHHHHHHHHHHHHHHTT-
-HHHHHHHHHHHHHHHHTT-
-HHHHHHHHHHHHHHHTTT-
-HHHHHHHHHHHHHHHHHH-
-HHHHHHHHHHHHHHHHTT-
-HHHHHHHHHHHHHHHTTT-
-HHHHHHHHHHHHHHHHTT-
-HHHHHHHHHHHHHHHTTT-
-HHHHHHHHHHHHHHHTTT-
-HHHHHHHHHHHHHHHHHH-
-HHHHHHHHHHHHHHHHHH-
-HHHHHHHHHHHHHHHHHH-
-HHHHHHHHHHHHHHHHHH-
-HHHHHHHHHHHHHHHHHH-
-HHHHHHHHHHHHHHHHTT-
-HHHHHHHHHHHHHHHHTT-
-HHHHHHHHHHHHHHHHHH-
-HHHHHHHHHHHHHHHHHH-
-HHHHHHHHHHHHHHHHHH-
-HHHHHHHHHHHHHHHHHH-
-HHHHHHHHHHHHHHHHHH-
-HHHHHHHHHHHHHHHHHH-
-HHHHHHHHHHHHHHHHHH-
-HHHHHHHHHHHHHHHHHH-
-HHHHHHHHHHHHHHHHHH-
-HHHHHHHHHHHHHHHHHH-
-HHHHHHHHHHHHHHHHHH-
-HHHHHHHHHHHHHHHHHH-
-HHHHHHHHHHHHHHHHHT-
-HHHHHHHHHHHHHHHTT--
-HHHHHHHHHHHHHHHHTT-
-HHHHHHHHHHHHHHHHHT-
-HHHHHHHHHHHHHHHHHT-
-HHHHHHHHHHHHHHHHH--
-HHHHHHHHHHHHHHHHTT-
-HHHHHHHHHHHHHHHHHT-
-HHHHHHHHHHHHHHHHTT-
-HHHHHHHHHHHHHHHHTT-
-HHHHHHHHHHHHHHHHHH-
-HHHHHHHHHHHHHHHHHT-
-HHHHHHHHHHHHHHHHTT-
-HHHHHHHHHHHHHHHHHH-
-HHHHHHHHHHHHHHHTTT-
-HHHHHHHHHHHHHHHHHH-
-HHHHHHHHHHHHHHHHHH-
-HHHHHHHHHHHHHHHHHT-
-HHHHHHHHHHHHHHHHTT-
-HHHHHHHHHHHHHHGGGG-
-HHHHHHHHHHHHHHHHTT-
-HHHHHHHHHHHHHHHHTT-
-HHHHHHHHHHHHHHHTT--
-HHHHHHHHHHHHHHHHHT-
-HHHHHHHHHHHHHHHHHT-
-HHHHHHHHHHHHHHHHTT-
-HHHHHHHHHHHHHHHHTT-
-HHHHHHHHHHHHHHHHTT-
-HHHHHHHHHHHHHHHHHH-
-HHHHHHHHHHHHHHHHHH-
-HHHHHHHHHHHHHHHHTT-
-HHHHHHHHHHHHHHHHTT-
-HHHHHHHHHHHHHHHHTT-
-HHHHHHHHHHHHHHHHTT-
-HHHHHHHHHHHHHHHHTT-
-HHHHHHHHHHHHHHHHH--
-HHHHHHHHHHHHHHHHH--
-HHHHHHHHHHHHHHHHTT-
-HHHHHHHHHHHHHHHTT--
-HHHHHHHHHHHHHHHTTT-
-HHHHHHHHHHHHHHHTT--
-HHHHHHHHHHHHHHHHH--
-HHHHHHHHHHHHHHHTT--
-HHHHHHHHHHHHHHHHH--
-HHHHHHHHHHHHHHHTT--
-HHHHHHHHHHHHHHHHH--
-HHHHHHHHHHHHHHHHH--
-HHHHHHHHHHHHHHTTT--
-HHHHHHHHHHHHHHHHH--
-HHHHHHHHHHHHHHHHH--
-HHHHHHHHHHHHHHHTT--
-HHHHHHHHHHHHHHHHH--
-HHHHHHHHHHHHHHHHH--
-HHHHHHHHHHHHHHHHS--
-HHHHHHHHHHHHHHTTS--
-HHHHHHHHHHHHHHHHT--
-HHHHHHHHHHHHHTTTT--
-HHHHHHHHHHHHHTTTS--
-HHHHHHHHHHHHHHHHS--
-HHHHHHHHHHHHHHHHT--
-HHHHHHHHHHHHHHHHT--
-HHHHHHHHHHHHHTTTS--
-HHHHHHHHHHHHHHHHS--
-HHHHHHHHHHHHHHHHT--
-GGGTTTHHHHHHHHHHT--
-HHHHHHHHHHHHHHHHT--
-GGGTTTHHHHHHHHHHT--
-GGGTTTHHHHHHHHTTT--
-GGGTTTHHHHHHHTTTT--
-HHHHHHHHHHHHHHHHT--
-GGGSHHHHHHHHHHTTT--
-HHHHHHHHHHHHHHTTT--
-HHHHHHHHHHHHHTTTT--
-HHHHHHHHHHHHHHHHT--
-GGGTHHHHHHHHHHHHT--
-HHHHHHHHHHHHHHHHT--
-HHHHHHHHHHHHHHHHT--
-GGGTHHHHHHHHHHTTT--
-GGGTHHHHHHHHHTTTT--
-HHHHHHHHHHHHHTTTT--
-GGGTTTHHHHHHHHHHT--
-HHHHHHHHHHHHHHHHT--
-GGGTHHHHHHHHHHTTT--
-TTTTHHHHHHHHHHTTT--
-GGGTHHHHHHHHHHTTT--
-GGGTHHHHHHHHHHTTT--
-GGGTHHHHHHHHHHTTT--
--TTTHHHHHHHHHHHHT--
--TTTHHHHHHHHHHHHT--
-GGGTTTHHHHHHHTTTT--
-GGGTHHHHHHHHHTTTS--
--TTTHHHHHHHHHHHHT--
--TTTTTHHHHHHHTTTT--
--TTTHHHHHHHHHTTTT--
-HHHHHHHHHHHHHTTTT--
-GGGTHHHHHHHHHTTTT--
-GGGTHHHHHHTTTTTTT--
-HHHHHHHHHHHHHTTTT--
-HHHHHHHHHHHHHTTTT--
-GGGTHHHHTGGGTTTTT--
-GGGTHHHHHHTTTTTTT--
-GGGTHHHHHHTTTTTTT--
-GGGTHHHHHHHHHTTTT--
-HHHHHHHHHHTTTTTTT--
-GGGTHHHHHHTTTTTTT--
-HHHHHHHHTGGGTTTTT--
-HHHHHHHHHHHTTTTTT--
-GGGTHHHHHHHHHTTTT--
-GGGTHHHHHHHHHTTTT--
-HHHHHHHHHHTTTTTTS--
-GGGTHHHHHHTTTTTTT--
-GGGTHHHHHHTTTTTTT--
-GGGTHHHHHHHHHTTTS--
-HHHHHHHHHHHHHTTTT--
-GGGTHHHHHHHHHTTTT--
-GGGTHHHHHHTTTTTTT--
-GGGTTTTHHHHTTTTTT--
-TTTSHHHHHHTTTTTTT--
-TTTTHHHHHHHTTTTTT--
-TTTTHHHHHHHTTTTTT--
-TTTTHHHHHHTTTTTTT--
-TGGGTTHHHHTTTTTTS--
-HHHHHHHHHHTTTTTTS--
-TGGGHHHHHHTTTTTTT--
--TTTHHHHHHTTTTTTT--
-GGGTHHHHHHHHHTTTS--
-GGGTHHHHHHHHHTTTT--
--TTTHHHHHHTTTTTTT--
-GGGTHHHHHHTTTTTTT--
-HHHHHHHHHHHTTTTTT--
-HHHHHHHHHHTTTTTTT--
-HHHHHHHHHHHTTTTTT--
-TTTTHHHHHHHTTTTTT--
--TTTHHHHHHHTTTTTT--
-HHHHHHHHHHTTTTTTT--
-GGGTHHHHHHHTTTTTT--
--TTTTTHHHHHHHTTTT--
-GGG-HHHHHHHTTTTTT--
-GGG-HHHHHHHTTTTTT--
-GGG-HHHHHHHHTTTTT--
-GGG-HHHHHHHHHTTTS--
-TTT-HHHHHHTTTTTTT--
-GGG-HHHHHHHTTTTTT--
-GGG-HHHHHHHTTTTTT--
-GGG-HHHHHHHTTTTTT--
-TTT-HHHHHHTTTTTTT--
-GGG-HHHHHHHTTTTTT--
-GGG-HHHHHHTTTTTTS--
-TTT-HHHHHHHTTTTTS--
-GGG-HHHHHHHHHTTTT--
-GGG-HHHHHHHTTTTTT--
-GGG-HHHHHHHHHTTTT--
-GGG-HHHHHHTTTTTTT--
-GGG-HHHHHHHHHTTTT--
-TTTSHHHHHHHHHTTTS--
-GGG-HHHHHHHHHTTTS--
-GGG-HHHHHHTTTTTTS--
-GGG-HHHHHHHHHTTTS--
-GGG-HHHHHHTTTTTTS--
-GGG-HHHHHHHHHTTTT--
-GGG-HHHHHHTTTTTTT--
-GGG-HHHHHHTTTTTTT--
-GGG-HHHHHHTTTTTTS--
-GGG-HHHHHHHHHTTTT--
-TTT-HHHHHHHHHTTTT--
-TTT-HHHHHHTTTTTTT--
-TTT-HHHHHHHHHTTTT--
-TTT-HHHHHHHHHTTTS--
-TTT-HHHHHHTTTTTTT--
-TTT-HHHHHHTTTTTTT--
-TTT-HHHHHHHTTTTTT--
-GGG-HHHHHHHTTTTTT--
--TT-HHHHHHHHHTTTS--
--SS-HHHHHHTTTTTTS--
--TT-HHHHHHHTTTTTS--
--TT-HHHHHHHHHTTTS--
--TT-HHHHHHHTTTTTS--
--TT-HHHHHHTTTTTSS--
-TTS-HHHHHHHHHTTTS--
-GGGTHHHHHHHHHTTTS--
-GGG-HHHHHHTTTTTTT--
-TTT-HHHHHHHHHTTTS--
-TTS-HHHHHHHHHTTTS--
-GGG-HHHHHHTTTTTTS--
--GGGHHHHHHHHHTTTS--
-GGGTHHHHHHHTTTTTS--
-GGGSHHHHHHHTTTTTT--
-TTTTHHHHHHTTTTTTS--
--GGGHHHHHHHTTTTTS--
--STTHHHHHHTTTTTTT--
-HHHHHHHHHHTTTTTTT--
-GGGGHHHHHHTTTTTTT--
-GGGGHHHHHHTTTTTTT--
-HHHHHHHHHHHHHTTTT--
--TTTHHHHHHTTTTTTT--
-HHHHHHHHHHHHHTTTT--
-HHHHHHHHHHTTTTTTT--
-GGGTHHHHHHHHHTTTT--
-TTTTHHHHHHHHHTTTT--
-HHHHHHHHHHHHHSSSS--
-HHHHHHHHHHHHHTTTT--
-HHHHHHHHHHHTTTTTT--
-TTTSHHHHHHHHHTTTS--
--TTSHHHHHHHHHTTTT--
-GGGGHHHHHHHTTTTTS--
-TTTTHHHHHHHHHTTTS--
-TTTTHHHHHHHHHTTTS--
-TTTTHHHHHHHTTTTTS--
-TTTTHHHHHHTTTTTTS--
-TTTTHHHHHHHHHHHHH--
-TTTTHHHHHHTTTHHHH--
-GGG-TTHHHHTTTGGGT--
-TTT-SSHHHHTTTGGGT--
-TTTSTTHHHHTTTGGGT--
-TTT-TTHHHHTTTGGGT--
-GGG-TTHHHHTTTGGGT--
-GGG-TTHHHHHTTGGGT--
-GGG-TTHHHHTTTGGGT--
-GGG-TTHHHHHTTHHHH--
-TTTTTTHHHHHTT-TTT--
-TTTSTTHHHHHTTGGGT--
-GGG-TTHHHHHTTGGGT--
-TTTSTTHHHHHHHGGGT--
-GGGGTTHHHHTTTGGGT--
-TTS-TTHHHHTTTGGGT--
-TTTTSSHHHHTTTGGGT--
-TTTTTTHHHHHHHGGGG--
-GGG-TTHHHHTTTSTTT--
-GGGGTTHHHHTTTGGGT--
--STTTTHHHHHTTGGGT--
-GGGGTTHHHHTTTSTTT--
-TTTTTTHHHHTTTGGGT--
--STHHHHHHHTTTTTTT--
-TTHHHHHHHHTTTSTTT--
-HHHHHHHHHHHHHGGGT--
--TTHHHHHHHTTTHHHH--
--TTHHHHHHHHTTGGGT--
-TTTHHHHHHHHTTHHHH--
-HHHHHHHHHHHHHHHHH--
-HHHHHHHHHHHTTHHHH--
-TTHHHHHHHHHHHHHHH--
-HHHHHHHHHHHHHHHHH--
-HHHHHHHHHHTTTTTGGG-
-HHHHHHHHHHTTTTTGGG-
-HHHHHHHHHHHHHTTTTT-
-HHHHHHHHHHTTTHHHHT-
-HHHHHHHHHHHTTGGGS--
-HHHHHHHHHHHHHGGGS--
-HHHHHHHHHHTTTSGGG--
-HHHHHHHHHHTTTSGGG--
-HHHHHHHHHHTTTSGGG--
-HHHHHHHHHHTTTTTT---
-HHHHHHHHHHTTTSGGG--
-HHHHHHHHHHTTTGGG---
-HHHHHHHHHHTTTGGG---
-HHHHHHHHHHHHHGGG---
-HHHHHHHHHHTTTGGG---
-HHHHHHHHHHTTTTTTS--
-HHHHHHHHHHHHHGGGS--
-HHHHHHHHHHHTS-GGG--
-HHHHHHHHHHHTT-TTT--
-HHHHHHHHHHTTS--S---
-HHHHHHHHHHTTSSSTT--
-HHHHHHHHHHHTTTTTT--
-HHHHHHHHHGGGTTTTT--
-HHHHHHHHHGGGTTTTT--
-HHHHHHHHHGGGTTTTT--
-HHHHHHHHHGGGTTTTT--
-HHHHHHHHHHTTTS-TT--
-HHHHHHHHHHHHHTTTT--
-HHHHHHHHHHHHHTTTT--
-HHHHHHHHHHHHHTTS---
-HHHHHHHHHHHTTTT----
-HHHHHHHHHHTTTTTS---
-HHHHHHHHHHTTTTTS---
-HHHHHHHHHHHHHTTS---
-HHHHHHHHHHHHHTT----
-HHHHHHHHHHTTTTT----
-HHHHHHHHHHHTSS-----
-THHHHHHHHHHHHTT----
-HHHHHHHHHHHHH-TT---
-HHHHHHHHHHHHH------
-HHHHHHHHHHTTS---S--
-HHHHHHHHHHTTSS--S--
-HHHHHHHHHHHTS---S--
-HHHHHHHHTGGGS---S--
-HHHHHHHHTGGGS---S--
-HHHHHHHHHGGGS---S--
-HHHHHHHHHHTTSS--S--
-HHHHHHHHHHHTT---S--
-HHHHHHHHHHHTSS--S--
-HHHHHHHHHHTTSS--S--
-HHHHHHHHHHTTTS-----
-HHHHHHHHHHTTTS-----
-HHHHHHHHHHHTS------
-HHHHHHHHHHHTT------
-HHHHHHHHHHHTS------
-HHHHHHHHHHHTSS-----
-HHHHHHHHHHHTT------
-HHHHHHHHHHHTT------
-HHHHHHHHHHTTS------
-HHHHHHHHHHTTSS-----
-TTHHHHHHHHTTSS-----
-HHHHHHHHHHTTT---S--
-HHHHHHHHHHTTS------
-HHHHHHHHHHHTT------
-HHHHHHHHHHTTS------
-HHHHHHHHHHHTT---S--
-HHHHHHHHHHHHH------
-HHHHHHHHHHHTS------
-HHHHHHHHHHHTT------
-HHHHHHHHHHTTTSS----
-HHHHHHHHHHHTSS-----
-HHHHHHHHHHHTT-S----
-HHHHHHHHHHTTTSSS---
-HHHHHHHHHHTTTS-----
-HHHHHHHHHHHHH------
-HHHHHHHHHHHHHSS----
-HHHHHHHHHHHTTSS----
-HHHHHHHHHHTTTSS----
-HHHHHHHHHHTTTSS----
-HHHHHHHHHHHTTSS----
-HHHHHHHHHHHTT------
-HHHHHHHHHHHTT------
-HHHHHHHHHHHTT------
-HHHHHHHHHHTTT------
-HHHHHHHHHHHTT------
-HHHHHHHHHHTTTS-----
-HHHHHHHHHHTTTS-----
-HHHHHHHHHHHTTSS----
--HHHHHHHHHHTSSS----
-HHHHHHHHHHHTTSS----
-HHHHHHHHHHHTSSS----
-HHHHHHHHHHHTSS-----
-HHHHHHHHHHHHSSS----
-HHHHHHHHHHHSSS-----
-HHHHHHHHHHTTS------
-HHHHHHHHHHHTS---S--
-HHHHHHHHHHTTS------
-HHHHHHHHHHHTT-S----
-HHHHHHHHHHTTTSS----
-HHHHHHHHHHTTTSS----
-HHHHHHHHHHTTTSS----
-HHHHHHHHHHTTTSS----
-HHHHHHHHHGGGTSS-S--
-HHHHHHHHHHHTTSS-S--
-HHHHHHHHHHTTTSS-S--
-TTHHHHHHHHTTTSS-S--
-HHHHHHHHHHTTTSS-S--
-HHHHHHHHHHHHHSS-S--
-HHHHHHHHHHHTTSS-S--
-HHHHHHHHHHHTTS-----
-HHHHHHHHHHHTSSS-S--
-HHHHHHHHHHHTSSS-S--
-HHHHHHHHHHTTTSS-S--
-HHHHHHHHHHTTTSS-S--
-HHHHHHHHHHHTTS--S--
-HHHHHHHHHHHTT------
-HHHHHHHHHHHHS---S--
-HHHHHHHHHHHTT---S--
-TTHHHHHHHHHTTS--S--
-TTHHHHHHHHHHHS--S--
-HHHHHHHHHHTTSS--S--
--HHHHHHHHHTTSS--S--
--HHHHHHHHHTTSS--S--
--HHHHHHHHHTTTSS-S--
-HHHHHHHHHHHTS---TT-
-HHHHHHHHHHHTSS--S--
-HHHHHHHHHHHTSS--S--
-HHHHHHHHHHHTTS--S--
-HHHHHHHHHHHTSS--S--
-HHHHHHHHHHHTTSS----
-HHHHHHHHHHHHH------
-HHHHHHHHHHTTTSS----
-HHHHHHHHHHTTT------
-HHHHHHHHHHTTS-S----
-HHHHHHHHHHHHH------
-HHHHHHHHHHHTT-S----
-HHHHHHHHHHTTSS-----
-HHHHHHHHHHHTS------
-HHHHHHHHHGGGS------
-HHHHHHHHHHHTT------
-HHHHHHHHHHHTT------
-HHHHHHHHHHHTTS-----
-HHHHHHHHHHTTTSS----
-HHHHHHHHHHHTT------
-HHHHHHHHHHHTTS-----
-HHHHHHHHHHHTSS-----
-HHHHHHHHHHHHHS-----
-HHHHHHHHHHHTT------
-HHHHHHHHHHHTT------
-HHHHHHHHHHHTS------
-HHHHHHHHHHHTT------
-HHHHHHHHHHHTSS-----
-HHHHHHHHHHHTS------
-HHHHHHHHHHHTT------
-HHHHHHHHHHHTT------
-HHHHHHHHHHHTS------
-HHHHHHHHHHHTS------
--HHHHHHHHHHTT------
-HHHHHHHHHHHTT------
-HHHHHHHHHHHTS------
-HHHHHHHHHHHTT------
-HHHHHHHHHHHTTS-----
-HHHHHHHHHHHTT------
-HHHHHHHHHHHTS------
-HHHHHHHHHHHTT------
-HHHHHHHHHHHTSS--S--
-HHHHHHHHHHHTSS--S--
-HHHHHHHHHHHTTS--S--
-HHHHHHHHHHHHSS--S--
-HHHHHHHHHHHTTS--S--
-HHHHHHHHHHHTTS--S--
-HHHHHHHHHHHTSS--S--
-HHHHHHHHHHHTTS--S--
-HHHHHHHHHHHTTS-----
-HHHHHHHHHHHTT------
-HHHHHHHHHHHTT------
-HHHHHHHHHHHTS------
-HHHHHHHHHHHTT------
-HHHHHHHHHHHTTS-----
-TTHHHHHHHHHHSS-----
-HHHHHHHHHHHHHSS----
-HHHHHHHHHHHTTSS----
-HHHHHHHHHHHTT------
-HHHHHHHHHHHTT-S----
-HHHHHHHHHHHT----S--
-HHHHHHHHHHHT----S--
-HHHHHHHHHHHT-------
-HHHHHHHHHHHT--S----
-HHHHHHHHHHHT--S-S--
-HHHHHHHHHHHT--S----
-HHHHHHHHHHHT--S----
-HHHHHHHHHHHT--S-S--
-HHHHHHHHHHHS--S-TT-
-HHHHHHHHHHHS--S-S--
-HHHHHHHHHHHH--S----
-HHHHHHHHHHHH-------
-HHHHHHHHHHTT--S----
-HHHHHHHHHHHT--S----
-HHHHHHHHHHHS--S----
-HHHHHHHHHHHT-------
-HHHHHHHHHHHT-------
-HHHHHHHHHHHT-------
-HHHHHHHHHHHT-------
-HHHHHHHHHHHT-------
-HHHHHHHHHHHT-------
-HHHHHHHHHHHT-------
-HHHHHHHHHHH--------
-HHHHHHHHHHHT----S--
-HHHHHHHHHHHT-------
-HHHHHHHHHHHT-------
-HHHHHHHHHHHTS------
-HHHHHHHHHHHT----S--
-HHHHHHHHHHHTS------
-HHHHHHHHHHHT----S--
-HHHHHHHHHHHT-------
-HHHHHHHHHHHT-------
-HHHHHHHHHHHS--S----
-HHHHHHHHHHHT--S----
-HHHHHHHHHHHT--S----
-HHHHHHHHHHHT--S----
-HHHHHHHHHHHT-------
-HHHHHHHHHHHT-------
-HHHHHHHHHHHH-------
-HHHHHHHHHHHH----TT-
-HHHHHHHHHHHT----TT-
-HHHHHHHHHTTS----TT-
-HHHHHHHHHTTS----TT-
-HHHHHHHHHHHS----TT-
-HHHHHHHHHHHT----TT-
-HHHHHHHHHHHT----TT-
-HHHHHHHHHHHT----TT-
-HHHHHHHHHHHH---S---
-HHHHHHHHHHHT-------
-HHHHHHHHHHHTS---S--
-HHHHHHHHHHHTS---S--
-HHHHHHHHHHHT-------
-HHHHHHHHHHHS-------
-HHHHHHHHHHHS-------
-HHHHHHHHHHHS-------
-HHHHHHHHHHHH-------
-HHHHHHHHHHHT-------
-HHHHHHHHHHHH-------
-HHHHHHHHHHHH-------
-HHHHHHHHHHHT-------
-HHHHHHHHHHHTS------
-HHHHHHHHHHHHS------
-HHHHHHHHHHHTS------
-HHHHHHHHHHHT---S---
-HHHHHHHHHHHT-------
-HHHHHHHHHHHHS------
--HHHHHHHHHHHS------
--SHHHHHHHHHH-------
--HHHHHHHHHTT-------
--HHHHHHHHHHH-------
--HHHHHHHHHHT-------
--HHHHHHHHHHT-------
--HHHHHHHHHTT-------
--HHHHHHHHHHS-------
--HHHHHHHHHHTS------
--HHHHHHHHHTTS------
--HHHHHHHHHHHS------
--HHHHHHHHHHHS------
--HHHHHHHHHHSS------
--SHHHHHHHHHHS---S--
-HHHHHHHHHHHHS---S--
-HHHHHHHHHHHHS--SS--
-HHHHHHHHHHHHS---S--
-HHHHHHHHHHTTS---S--
-HHHHHHHHHHHHS---S--
-HHHHHHHHHHHHS------
-HHHHHHHHHHTTS------
-HHHHHHHHHHHH-------
-HHHHHHHHHHTTS------
-HHHHHHHHHHTTS------
--HHHHHHHHHHHS------
--HHHHHHHHHHHS------
-HHHHHHHHHHHHS------
-HHHHHHHHHHHHS------
-HHHHHHHHHHHHS------
-HHHHHHHHHHHHS-S----
-HHHHHHHHHHHHS------
-HHHHHHHHHHTTS------
-HHHHHHHHHTTTS------
-HHHHHHHHHHHHS-S----
-HHHHHHHHHHHHS------
-HHHHHHHHHHHHS-S----
-HHHHHHHHHHHHS-S----
-HHHHHHHHHHHHS------
-HHHHHHHHHHTTS------
-HHHHHHHHHHHHS------
-HHHHHHHHHHHHS------
-HHHHHHHHHHHHS------
-HHHHHHHHHHHHS------
-HHHHHHHHHHHTS------
-HHHHHHHHHHHSS------
--HHHHHHHHHHHS------
-HHHHHHHHHHHHS------
-HHHHHHHHHTTTS------
--HHHHHHHHHHHS------
-HHHHHHHHHHHHS------
-HHHHHHHHHHHHS------
-HHHHHHHHHHTTS------
-HHHHHHHHHHHHS------
-HHHHHHHHHHHHS------
-HHHHHHHHHHHHS------
-HHHHHHHHHHHHS------
-HHHHHHHHHHHHS------
-HHHHHHHHHHHHS------
-HHHHHHHHHHHHS------
-HHHHHHHHGGGTS------
-HHHHHHHHHHHH-------
-HHHHHHHHGGGT-------
-HHHHHHHHHHHHS------
-HHHHHHHHGGGTS------
-HHHHHHHHHTTTS------
-HHHHHHHHHHHHS------
-HHHHHHHHHHHHS------
-HHHHHHHHHHHHS------
-HHHHHHHGGGGTS------
-HHHHHTTTHHHHS------
-HHHHHTTGGGGTS------
-HHHHHHHHHHHHS------
-HHHHHHTTTTTTS------
-HHHHHHTSHHHHS------
-HHHHHTTTTTTTS------
-HHHHHHT-HHHHS------
-HHHHHTSSHHHHS------
-HHHHTTTTTTTTS------
-HHHHHHHTTTTTS---S--
-HHHHHHSSSTTTS------
-HHHHHHS-GGGTS------
-HHHHHTTTTTTTS------
-HHHHHHHTTTTTS------
-HHHHHHT-GGGTS------
-HHHHHHTTGGGGS------
-HHHHHHTSGGGSS------
-HHHHHHHGGGGTS------
-HHHHHHS-HHHHS------
-HHHHHHHSGGGTS------
-HHHHHHSSGGGTS------
-HHHHTT-TGGGTS------
-HHHHHTSSHHHHS------
--HHHHTTSHHHHS------
-HHHHHTTTTTTTS------
--HHHHHHHHHHHS------
--HHHHTTHHHHHS------
--HHHHHHHHHHTS------
-HHHHHTTHHHHHS------
-HHHHHTTHHHHH-------
-HHHHHHSHHHHHS------
-HHHHHTTHHHHHS------
-THHHHTTTTTTTS------
-THHHHTTSHHHHS------
-HHHHHHHSHHHHS------
-HHHHHHSHHHHHS------
-HHHHHHHSHHHHS------
-HHHHHHHSHHHHS------
-HHHHHHTHHHHHS------
-HHHHHTTSHHHHS------
-THHHHTTTTGGG-------
-HHHHHTTHHHHHS------
-THHHHHSHHHHHS------
-THHHHTTSHHHHS------
-THHHHTTSHHHHS------
-HHHHHTS-HHHHS------
-HHHHHTTSHHHHS------
-HHHHHTSHHHHHS------
-HHHHHHTTTGGGSSS----
-HHHHHTTHHHHHS-S----
-HHHHHTTTTTTTS------
-HHHHHTTHHHHSS------
-HHHHGGGHHHHHS------
-HHHHHTTTTTTTS------
-HHHHHHTSHHHHS------
-HHHHTTSHHHHHS------
-HHHHTTSHHHHHS------
-HHHHTT-HHHHH-------
-HHHHGGGHHHHHS------
-HHHHGGGHHHHHS------
-HHHHTTTHHHHHS------
-HHHHTTSHHHHHS------
-HHHHHTTHHHHHS------
-HHHHHTTSHHHHS------
-HHHHHTTSHHHHS------
-HHHHTT--HHHHS------
-HHHHTTSSHHHHS------
-HHHHHHTTGGGTS------
-HHHHHHTTGGGTS------
-HHHHHTTSGGGTS------
-HHHHHHTTTTTTS------
-HHHHHHTTTTTTS------
-HHHHHTTHHHHHS------
-HHHHHHTTTTTTS------
-HHHHHHTTTTTTS------
-HHHHHHTTTTTTS------
-HHHHHHHHHHHHS------
-HHHHHHTHHHHHS------
-HHHHHHSTTTTTS------
-HHHHHTTHHHHHS------
-HHHHHHHHHHHTS------
-HHHHHTTHHHHTS------
-HHHHHTTHHHHHS------
-HHHHTTGGGGTSS------
-HHHHGGGHHHHTS------
-HHHHHHGGGGTTS------
-HHHHHGGGHHHHS------
-HHHHGGGGHHHHS------
-THHHHHHTHHHHS------
-HHHHHHHHHTTTS------
--HHHHHHHHHTTS------
-HHHHHHHHHHHHS------
-HHHHHHHHHHTTS------
-HHHHHHHHHHTTS------
-HHHHHHHHHHHHS------
-HHHHHHHHHHTTS------
-HHHHHHHHHHHHS------
-HHHHHHHHHHHHS------
--HHHHHHHHHHHS------
-HHHHHHHHHHHTS------
-HHHHHHHHHHTTS------
-HHHHHHHHHTTSS------
-HHHHHHHHHHTTS------
--HHHHHHHHHTTS------
-HHHHHHHHHHTTS------
-HHHHHHHHHTTSS------
-HHHHHHHHHHTTS------
-HHHHHHHHHHTTS------
-HHHHHHHHHHHTS------
-HHHHHHHHHHTTS------
-HHHHHHHHHHTTS------
-HHHHHHHHHHTTS------
-HHHHHHHHHHHSS------
-HHHHHHHHHHHHS------
-HHHHHHHHHHHHS------
-HHHHHHHHHHHSS------
-HHHHHHHHGGGTS------
-HHHHHHHTHHHHS------
-HHHHHHHHHHHHS------
--TTHHHHHHHHHS------
--HHHHHHHHHTTS------
--HHHHHHHHHTTS------
--HHHHHHHHHHHS------
--HHHHHHHHHHHS------
--HHHHHHHHHHHS------
--HHHHHHHHHHSS------
--HHHHHHHHHHHS------
--HHHHHHHHHHHS------
--HHHHHHHHHHHS------
--HHHHHHHHHHHS------
--HHHHHHHHHTTS------
--HHHHHHHHHHHS------
--HHHHHHHHHHHS------
--HHHHHHHHHHHS------
-HHHHHHHHHHHHS------
-HHHHHHHHHHHHS------
-HHHHHHHHHHHHS------
-HHHHHHHHHHHHS------
-HHHHHHHHHHHTS------
-HHHHHHHHHHHHS------
--HHHHHHHHHHHS------
-HHHHHHHHHHTTS------
-HHHHHHHHHTTTS------
-HHHHHHHHHTTSS------
-HHHHHHHTTTTTS------
-HHHHHHHHGGGTS------
-HHHHHHHHHHHHS------
-HHHHHHHHHHHHS--S---
-HHHHHHHHHHTTS------
-HHHHHHHHHHTTS------
-HHHHHHHHGGGSS------
-HHHHHHHHGGGSS------
-HHHHHHHHHHHHS------
-HHHHHHHHHHHTS------
-HHHHHHHHHHHSS------
-HHHHHHHHHHHTS------
-HHHHHHHHHHHTS------
-HHHHHHHHHHHTS------
-HHHHHHHHHHHTS------
-HHHHHHHHHHHTS------
-HHHHHHHHHHSSS------
-HHHHHHHHHHSSS------
-HHHHHHHHHHHSS------
-HHHHHHHHHHHSS------
-HHHHHHHHHHHT-------
-HHHHHHHHHHHSS------
-HHHHHHHHHHHTS------
-HHHHHHHHHHHSS------
-HHHHHHHHHHHSS------
-HHHHHHHHHHHHS------
-HHHHHHHHHHHTS------
-HHHHHHHHHHHTS------
-HHHHHHHHHHHTS------
-HHHHHHHHHHHTS------
-HHHHHHHHHHTTS------
-HHHHHHHHHTTSS------
-HHHHHHHHHHTTS------
-HHHHHHHHHHHHS------
-HHHHHHHHHHTTS------
-GGGTTTHHHHTTS------
-HHHHHHHHHTTSS------
-HHHHHHHHHHTTS------
-HHHHHHHHHHHTS------
-THHHHHHHHHHSS------
--HHHHHHHHHTTS------
-GGGTHHHHHHTTS------
-TTTSHHHHHHHTS------
-GGGTHHHHHHHTS------
-GGGTHHHHHHHSS------
-HHHHHHHHHHHHS------
-HHHHHHHHHHHHS------
-HHHHHHHHHHHHS------
-GGGTHHHHHHHHS------
-GGGTHHHHHHHHS------
-GGGTHHHHHHHHS------
-GGGTHHHHHHHHS------
-GGGTHHHHHHTTS------
-GGGTHHHHHHHHS------
-HHHHHHHHHHHHS------
-HHHHHHHHHHTT-------
-TTTSHHHHHHHHS------
-HHHHHHHHHHHHS------
-HHHHHHHHHHHHS------
-GGGTHHHHHHHHS------
-GGGSHHHHHHTTS------
-GGGTHHHHHHHHS------
-GGGSHHHHHHTTS------
-TTTTHHHHHHHSS------
-HHHHHHHHHHHHS------
--HHHHHHHHHHHS------
-TGGGHHHHHHHHS------
-GGGTHHHHHHHHS------
-HHHHHHHHHHTTS------
-GGGTHHHHHHHHS------
-GGGTHHHHHHHHS------
-HHHHHHHHHHHHS------
-HHHHHHHHHHHHS------
-GGGTHHHHHHHTS------
-GGGGHHHHHHHHS------
-GGG-HHHHHHTTS------
-TTT-HHHHHHHHS------
-TTS-HHHHHHHHS------
--SS-HHHHHHHHS------
-TTT-HHHHHHHHS------
-TTS-HHHHHHHHS------
-TTT-HHHHHHHHS------
-TTT-HHHHHHHHS------
-TTTSHHHHHHHH-------
-TTT-HHHHHHHH-------
-TTT-HHHHHHHH-------
--SS-HHHHHTTT-------
--STTHHHHHHHH-------
-TTTSHHHHHHHH-------
--STTHHHHHHHH-------
--STTHHHHHHTT-------
--STTHHHHHTTT-------
--STTHHHHHHHHS------
--STTHHHHHHHHS------
--STTHHHHHHTT-------
--STTHHHHHHTT-------
--STTHHHHHHTTS------
--STTHHHHHHTTS------
-TTTTHHHHHHTSS------
--STTHHHHHTTSS------
--STTHHHHHHHHS------
-TTTTHHHHHHHHS------
-TTTTHHHHHHHHS------
--STTHHHHHHHHS------
--STTHHHHHHTTS------
--STTHHHHHHHHS------
-TTTTHHHHHHHSS------
-TTTTHHHHHHHHS------
--STTHHHHHHHSS------
--STTHHHHHHTTS------
--STTHHHHHHTTS------
-TTTTHHHHHHHHS------
-TTSSHHHHHHHSS------
-TTTHHHHHHHTTS------
-TTTTHHHHHHHHS------
-TTSSHHHHGGGTS------
-TTTHHHHHHHHHS------
-TTTHHHHHHHTTS------
-TTTHHHHHHHHHS------
-TTTHHHHHHTTTS------
-TTTHHHHHHHHT-------
-TTTHHHHHHHHHS------
-TTTHHHHHHHTTS------
-TTTHHHHHHHTTS------
-TTTHHHHHHHTT-------
-TTTHHHHHHHTT-------
-TTTHHHHHHHHT-------
-TTTHHHHHHHTT-------
-TTTHHHHHHHHHS------
-TTTHHHHHHHHHS------
-TTTHHHHHHHHHS------
-TTTHHHHHHTTTS------
-TTTHHHHHHHHHS------
-TTTHHHHHHHHHS------
-TTTHHHHHHHHHS------
-TTTHHHHHHHHHS------
-TTTHHHHHHHHHS------
-TTTHHHHHHHHHS------
-TTTHHHHHHHHHS------
-TTSHHHHHHHHTS------
-TT-HHHHHHHHHS------
-TT-HHHHHHHHHS------
-TT-HHHHHHHTTS------
-TT-HHHHHHHHHS------
-GGGHHHHHHHTT-------
-GGGHHHHHHHTTS------
-TTTHHHHHHHHHS------
-GGGHHHHHHHHTTT-----
-TTHHHHHHHHHTS------
-GGGHHHHHHHTSS------
-GGGHHHHHHHHHS------
-TTTHHHHHHHHHS------
-TTTHHHHHHHHHS------
-TTTHHHHHHHHHS------
-GGGHHHHHHHTTS------
--SSHHHHHHHHT-------
-TTTHHHHHHHHHS------
-GGGHHHHHHHHHS------
-TTTHHHHHHHTTS------
-TTTHHHHHHHTTS------
-TTTHHHHHHHHTS------
-GGGHHHHHHHHHS------
-TTTHHHHHHHHHS------
--TTHHHHHHHTT-------
-TTTHHHHHHHHHS------
-GGGHHHHHHHHHS------
-HHHHTHHHHHHHS------
-TTTHHHHHHHHHS------
-TTTHHHHHHTTTS------
-GGGHHHHHHHHHS------
--TTHHHHHHHTTS------
-TTTHHHHHHHHHS------
-GGGTTHHHHTTTS------
-GGGHHHHHHHTTS------
-TTTHHHHHHHHHS------
-TTTHHHHHHHTTS------
-TTTHHHHHHTTTS------
-TTTHHHHHHTTTS------
-TTTHHHHHHHHHS------
--TTHHHHHHHHHS------
-TTTHHHHHHHHHS------
-TTTHHHHHHHHHS------
-TTTHHHHHHHHHS------
-TTTHHHHHHHHHS------
-TTTHHHHHHHHHS------
-TTTHHHHHHHHHS------
-TTTHHHHHHHHHS------
-TTTHHHHHHHHTS------
-TTTHHHHHHHTTS------
-TTTHHHHHHGGG-------
-TTTHHHHHHHHHS------
-TTTHHHHHHTTTS------
--TTHHHHHHTTSS--S---
-TTTHHHHHHHTTS--S---
-TTTHHHHHHHTTS--S---
-TTTHHHHHHHHTS------
-GGGHHHHHHHTTS------
--TTHHHHHHTTTS------
--TTHHHHHHHTTS--S---
----HHHHHHHTT-------
----HHHHHHHTTS------
----HHHHHHHTT-------
----HHHHHHHTT-------
--S-HHHHHHHHH---S---
----HHHHHHHHH-------
----HHHHHHHHH-------
-TT-HHHHHHHHH---S---
-TT-HHHHHHHTT---SS--
-TT-TTHHHHHHH---SS--
--S-HHHHHHHTT---SS--
--SHHHHHHHHHT---SS--
--SHHHHHHHHTT---SS--
---HHHHHHHHHHHS-SS--
---HHHHHHHHHHH--SS--
---HHHHHHHTTTS--SS--
---HHHHHHHHHHS--S---
-TTHHHHHHHHHHS--SS--
---HHHHHHHHHHT--S---
--SHHHHHHHHHHT--S---
--SHHHHHHHHHHH--S---
--SHHHHHHHHHHT--S---
--SHHHHHHHHGGG--S---
--SHHHHHHHHGGG--S---
--SHHHHHHHHHT---S---
---HHHHHHHHHHS--SS--
--SHHHHHHHHHHH--SS--
--SHHHHHHHHHHH--SS--
--SHHHHHHHTTSS-SSS--
-TTHHHHHHHHTS---S---
-TTHHHHHHHHTTT--SS--
-TTHHHHHHHHHH---SS--
-TTHHHHHHHHHHS--SS--
-TTHHHHHHHHHTT--S---
-TTHHHHHHHHHTT--S---
-TTHHHHHHHHHTS---S--
-TTHHHHHHHHHTS------
-TTHHHHHHHHHHS------
--SHHHHHHHHHHS------
-TTHHHHHHHHHHS------
--SHHHHHHHHHHT------
-TTHHHHHHHHHH---SS--
-TTHHHHHHHHTTS--SS--
-TTHHHHHHHHHHS--S---
-TTHHHHHHHHHHS------
-TTHHHHHHHHHHS--SS--
-TTHHHHHHHHHHS---S--
-TTHHHHHHHHHHS---S--
---HHHHHHHHHHS---S--
--SHHHHHHHHHHS---S--
--SHHHHHHHHTT----S--
--SHHHHHHHHTT----S--
--SHHHHHHHHHS---SS--
---HHHHHHHHHH---SS--
---HHHHHHHHHH---SS--
---HHHHHHHHHH----S--
--SHHHHHHHHHH---SS--
---HHHHHHHHTT----S--
--SHHHHHHHTTT-------
--SHHHHHHHHHHS------
--SHHHHHHHHHH---SS--
--SHHHHHHHHHHS--SS--
--SHHHHHHHHHHS--S---
--SHHHHHHHHHTS------
--SHHHHHHHHTTS--S---
--SHHHHHHHHTT---S---
--SHHHHHHHHTTS--S---
--SHHHHHHHHHTS--S---
--SHHHHHHHHHHS--SS--
--SHHHHHHHHHHS--S---
--SHHHHHHHHHTS--S---
--SHHHHHHHHTTS------
-TTHHHHHHHGGGS------
--SHHHHHHHHTTS------
--SHHHHHHHTTSS------
---HHHHHHHHTTS------
-TTHHHHHHHHTTS------
--SHHHHHHHHTTS---S--
---HHHHHHHHTTS------
---HHHHHHHHHHS---S--
--SHHHHHHHHHTS------
-TTHHHHHHHHHTTT--S--
---HHHHHHHHHTTT--S--
-TTHHHHHHHTTSS------
---HHHHHHHHHTTT-----
-TTHHHHHHHHHHS---S--
-TTHHHHHHHHHHS------
-TTTTTTHHHHHTS------
-TTGGGTHHHHHHS------
---TTTSHHHHHHS---S--
---TTTTHHHHTTS---S--
---TTTTHHHHHTS---S--
--S-GGGHHHHTTS---S--
--SHHHHHHHHTTS------
-TTHHHHHHHHTTS------
-TTHHHHHHHHTTS---S--
-TTHHHHHHHHTTS---S--
-TTHHHHGGGTTT----S--
-TTHHHHHHHHTTS--SS--
-TTHHHHHHHHTT-------
-TTHHHHGGG-TT-------
-TTHHHHHHHS------S--
-TTHHHHHTT----------
---SHHHHTT-------S--
-TTHHHHHHHS---------
-TTHHHHHTT----------
-TTHHHHHTT-------S--
-TTHHHHHTT-------S--
--HHHHHHTT-------S--
-TTHHHHHTT----------
-TTHHHHHTT----------
-TTHHHHTTTS---------
---HHHHHTT----------
-TTHHHHHTTS---------
-TTHHHHHHHT--S--S---
---HHHHHTTS-----S---
-TTHHHHGGGG--S--SS--
-TTHHHHHTTS--S------
-TTHHHHHHTS--S--S---
---HHHHHHTS--SS--S--
-TTHHHHHHHS--SS-S---
-TTHHHHHTTS--S--TT--
-TTHHHHHHHS--S--TT--
-TTHHHHHTTS--S--SS--
-TTHHHHHHHS--S--SS--
-TTHHHHHTTS-----SS--
-TTHHHHGGGS--S---S--
-TTHHHHTTTS--SS--S--
-TTHHHHTTTS--S--SS--
-TTHHHHHTTS--S---S--
-TTTTTTGGGS--S---S--
-TTTTGGGGTS--SS--S--
-TTTTTGGGGS--SS--S--
-TTHHHHGGGS--SS--S--
-TTGGGGGGTS--SS--S--
-TTTTGGGGGS--SS--S--
-TTTTTGGGGS--SS--S--
-TTHHHHTTTS--SS--S--
-TTHHHHTTTS--SS--S--
-TTHHHHTTTS--SS--S--
-TTHHHHHHHS--SS--S--
--SHHHHHTTS--SS--S--
-TTHHHHHHHS--SS--S--
-TTHHHHHTTS--SS--S--
-TTHHHHHHHS--SS--S--
---HHHHHHHS--SS--S--
-TTHHHHHHTS--SS--S--
-TTHHHHHHHS--SS--S--
-TTHHHHHHHS--S---S--
-TTHHHHHHHS--SS--S--
-TTHHHHHHHS--SS-SS--
-TTHHHHTTTS------S--
-TTHHHHTTTS--S--SS--
-TTHHHHTTTS------S--
-TTHHHHTTTS--S---S--
-TTHHHHHHHS------S--
-TTHHHHHHHS--S---S--
-TTHHHHHHHS------S--
-TTHHHHHHHS-----SS--
-TTHHHHHTTS------S--
-TTHHHHHHHS--S---S--
-TTHHHHHTT---S--SS--
-TTHHHHHTTS--S---S--
-TTHHHHTTTS--SS--S--
-TTHHHHHHHS--S---S--
-TTHHHHHTT---SS--S--
-TTHHHHHTT---TT--S--
-TTTHHHHTTS--S---S--
-TTTHHHHTTS--SS--S--
-TT-HHHHTTS--SS--S--
-TTHHHHHTTS---S--S--
-TTHHHHGGGS--SS--S--
-TTHHHHGGG---S---TT-
-TTHHHHTTSS--S---S--
-TTHHHHGGGS---S--TT-
-TTHHHHTTTS------S--
-TTHHHHHTT---S---S--
-TTHHHHTTSS--S---S--
-TTHHHHHTSS--S---TT-
-TTHHHHHTTS--SS--S--
-TTHHHHHTTS--S--SS--
-TTHHHHTTTS--S--SS--
-TTHHHHGGGS-----SS--
-TTHHHHGGGS---S--S--
-TTHHHHTTSS--S---TT-
-TTHHHHHHHS--SS--S--
-TTHHHHHTTS--S---S--
-TTHHHHHHHS--S---TT-
-TTHHHHHTTS--SS--TT-
-TTHHHHHTTS--SS--S--
-TTHHHHHTTS--SS--S--
-TTHHHHHTTS--S---TT-
--SHHHHHHTS------TT-
-TTTTHHHHTS--TT--S--
-TTHHHHHHTS------TT-
-TTHHHHHHSS--S---TT-
-TTHHHHHHTS--TT--TT-
-TTHHHHHHHS--S---S--
-TTHHHHHHSS-----STT-
-TTHHHHHHTS--S---TT-
-TTTTGGGTSS--S---TT-
-TTTTHHHHTS--S---TT-
-TTHHHHTTSS--SS--S--
-TTHHHHTTSS---S--TT-
-TTTTGGGTSS--TT--TT-
-TTTTGGGTSS--TT--TT-
-TTTTGGGTSS--TT--S--
-TTTTGGGTSS--SS--TT-
-TTTTGGGTSS--TT--TT-
-TTTTGGGTSS--TT--TT-
-TTTTHHHHSS--TT--TT-
-TTTTGGGTSS--TT--TT-
-TTTTGGGTSS--TT--S--
-TTTTHHHHSS--TT--TT-
-TTTTGGGTSS--TT--TT-
-TTTTGGGTSS--SS--TT-
-TTTTGGGSSS--TT--S--
-TTHHHHHHSS--SS--TT-
--STTHHHHSS--SS--TT-
-TTHHHHHSSS--TT--TT-
-TTTTGGGSSS--S---TT-
-TTTTHHHHSS--SS--TT-
---TTTTTSS---SS--TT-
-TTHHHHHSSS--TT--TT-
---HHHHTTSS--TT--TT-
-TTHHHHHTTS--TT--TT-
--THHHHHHSS--TT--S--
-TTHHHHHHSS--TT--TT-
-TTHHHHHHSS--TT--TT-
---HHHHTTSS--TT--S--
-GGGTHHHHSS--TT--S--
-TTHHHHTTSS--SS--S--
-TTTTHHHHSS--TT--S--
-TTHHHHHHSS--TT--TT-
---HHHHHHSS--TT--TT-
--THHHHTTSS--SS--S--
---TTHHHHSS--TT--TT-
-TTTTGGGSSS--TT--TT-
---HHHHHHTS--SS--TT-
-TTHHHHHHTS--TT--S--
-TTHHHHHHTS--SS--S--
-TTHHHHHHH---SS--S--
-TTHHHHTTT---TT--TT-
---HHHHTTT---TT--TT-
---HHHHHTT---SS--S--
---HHHHHTT---SS--S--
---HHHHHTT---TT--S--
---HHHHHTT---TT--S--
---HHHHHHH---SS--S--
---HHHHHHH---TT--S--
---HHHHHHH---SS--S--
---HHHHHTT---SS--S--
---HHHHHTT---TT--S--
---HHHHHTT---TT--S--
-TTHHHHHHT---S---S--
-TTHHHHHHS---SS--S--
-TTHHHHHHHS--SS--S--
-TTHHHHHHTS--SS--S--
-TTHHHHHHHS--SS--TT-
-TTHHHHHHT---SS--S--
-TTHHHHHTT---SS--S--
-TTHHHHHHTS--SS--S--
-TTHHHHGGG---SS--S--
-TTHHHHHTT---TT--S--
-TTHHHHHTT---SS--S--
-TTHHHHTTT---SS--S--
-TTHHHHTTS---SS--S--
-TTHHHHHTT---SS--S--
-TTHHHHTTT---SS--S--
-TTHHHHTTS---SS--S--
-TTHHHHGGG---S---S--
-TTHHHHHTT---S---S--
-TTHHHHHHH---S---S--
-TTHHHHGGG---S---S--
-TTHHHHGGG---S--SS--
-TTHHHHTTTS--S---S--
-TTHHHHGGG---S---S--
-TTHHHHTTT---S---S--
-TTHHHHTTTS--S---S--
-TTHHHHTTTS--S---S--
-TTHHHHHHHS--S---S--
-TTHHHHTTTS--S---S--
-TTHHHHGGGS--SS--S--
-TTHHHHGGGS------S--
-TTHHHHTTSS--SS--S--
-TTHHHHGGGS--SS--S--
-TTTTTGGGTS--S---S--
-TTTTGGGTTS--SS--S--
-TTHHHHTTTS--SS--S--
-TTHHHHTTSS--S---S--
-TTHHHHTTTS--SS--S--
-TTHHHHTTTS--SS--S--
-TTHHHHTTTS--SS--S--
-TTHHHHTTTS--SS--S--
-TTHHHHTTTS--SS--S--
-TTHHHHTTTS--S---S--
-TTHHHHGGGS--S--SS--
-TTHHHHTTTS--S---S--
-TTHHHHTTTS--SS--S--
-TTHHHHTTTS--S---S--
-TTHHHHTTTS--S--SS--
-TTHHHHTTTS--S--SS--
-TTHHHHTTTS--S---S--
-TTHHHHTTTS--SS--S--
-TTHHHHTTTS--SS--S--
-TTGGGTTTTS--S--SS--
-TTGGGTTTTS--S---S--
-TTHHHHTTTS--SS--S--
-TTGGGTTTTS--SS--S--
-TTHHHHTTTS--SS--S--
-TTGGGTTTTS--S---S--
-TTHHHHTTTS--TT--S--
-TTGGGTTTTS--SS--S--
-TTHHHHTTTS--SS--S--
-TTHHHHHHHS--SS--S--
-TTGGGTTTTS--SS--S--
-TTHHHHTTTS--SS--S--
-TTHHHHTTTS--SS--S--
-GGGGGTTTTS--SS--S--
--SGGGTTTTS--S--SS--
-TT-TTTTTTS--SS--S--
-TTHHHHTTTS--S--SS--
-TTHHHHTTTS--S---S--
-TTHHHHTTTS--SS--S--
-GGGGGTTTTS--S--TT--
-TTGGGTTTTS--SS-SS--
--SSTTTTTTS--S---S--
--SSTTTTTTS--S---S--
--SSTTTTTTS--SS--S--
-TTSTTTTTTS--SS--S--
--SSTTTTTTS--S---S--
-TTHHHHTTTS--SS-SS--
--TTTTTTTTS--S--SS--
--SGGGTTTTS--S--SS--
--SGGGTTTTS--SS--S--
--SHHHHTTTS--SS--S--
--SHHHHTTTS--S---S--
--SHHHHTTTS--S---S--
--SGGGTTTTS--S---S--
--SGGGTTTTS--SS--S--
---GGGTGGGS--S---S--
---GGGTTTTS--S---S--
-TTHHHHTTTS--SS-SS--
-TTGGGTTTTS--SS-SS--
-GGGGGTTTTS--SS-SS--
-GGGGGTGGG---SS-SS--
-TTHHHHGGGS--SS--S--
-GGGGGTTTTS--SS--S--
-TTGGGTTTTS--SS--S--
-TTGGGTTTTS--SS--S--
-TTGGGTTTTS--SS--S--
-TTHHHHTTTS--SS--S--
-TTGGGTTTTS--SS--S--
-TTHHHHTTTS--SS--S--
-TTGGGTTTTS--SS--S--
-TTHHHHTTTS--SS--S--
--SHHHHTTTS--SS--S--
--SGGGTTTTS--SS--S--
-TTGGGTTTTS--S--TT--
-TTGGGTTTTS--SS--S--
--SHHHHTTTS--SS--S--
--SGGGTTTTS--SS--S--
--SHHHHTTTS--SS--S--
-TTGGGTTTTS--SS--S--
-TTGGGTTTTS--SS--S--
-TTGGGTTTTS--SS--S--
-TTGGGTTTTS--SS--S--
-TTGGGTTTTS--SS--S--
---HHHHTTTS--SS--S--
-TTGGGTTTTS--SS--S--
--SHHHHTTTS--SS--S--
--SHHHHTTSS--S---S--
---GGGTTTTS--SS--S--
--SHHHHTTTS--S---S--
---GGGTTTTS--S---S--
---GGGTTTTS--SS-SS--
---GGGTTTTS--S---S--
--GGGGTTTTS--SS-SS--
--SHHHHTTTS--SS--S--
-TTGGGTTTTS--SS--S--
-TTGGGTTTTS--SS--S--
-TTHHHHTTTS--S---TT-
--SGGGTTTTS--SS--TT-
--SGGGTTTTS--S---TT-
-TTHHHHTTTS--S---TT-
---HHHHTTTS--S--SS--
-TTHHHHGGGS--TT--S--
-TTGGGTTTTS--SS--S--
-TTHHHHTTTS--SS--S--
-TTHHHHTTTS--SS--S--
-TTGGGTTTTS--SS--S--
-TTHHHHTTTS--SS--S--
--SHHHHTTSS--SS--S--
-TTHHHHTTTS--S---S--
-TTGGGTGGGS--S---S--
-TTGGGTTTTS--SS--S--
-TTHHHHTTTS--SS--S--
-TTGGGTGGGS--SS--S--
--SHHHHTTTS--SS--S--
-TTHHHHTTTS--SS-SS--
-TTGGGTTTTS--SS--S--
-TTHHHHTTTS--SS--S--
-TTGGGTTTTS--S---S--
-TTGGGTTTTS--SS-SS--
-TTGGGTTTTSS-S--SS--
-TTHHHHTTTS--SS--S--
-TTHHHHTTTS--SS--S--
-TTHHHHTTTS--SS--S--
-TTGGGTTTTS--SS--S--
-TTGGGTGGGS--SS--S--
-TTHHHHGGGS--SS--S--
-TTHHHHGGGS--SS--S--
--SGGGTTTTS--SS--S--
-TTGGGTTTTS--S---S--
-TTGGGTTTTS--SS--S--
-TTHHHHTTTS--TT--S--
-TTGGGTTTTS--SS--S--
-TTGGGTTTTS--SS--S--
-TTGGGTTTTS--SS--S--
-TTGGGTGGGS--SS-SS--
-TTGGGTGGGS--SS-SS--
--SHHHHTTT---S--SS--
--SHHHHTTT---S---S--
--SGGGTTTTS--S---S--
--SHHHHTTT---TT--S--
-TTSTTTTTT---TT--S--
-TTHHHHTTT---SS--S--
-TTHHHHTTSS--TT--S--
-TTGGGTTTTS--TT--S--
--SGGGTTTT---S---S--
-TTGGGTTTT---S---S--
-TTHHHHGGG---S--TT--
-TTHHHHHHHS--S--TT--
-TTHHHHTTTS--S--TT--
---HHHHHTTS--S--TT--
--SHHHHHHHS--SS-TT--
-TTHHHHTTTS--S--TT--
-TTGGGTGGGS--S--TT--
-TTHHHHTTTS--TT--S--
-TTHHHHTTT---SS--S--
-TTGGGTGGG---SS--S--
--SHHHHGGG---SS--S--
-TTGGGTGGGS--SS--S--
-TTHHHHGGGS--SS-SS--
-GGGGGTTTT---SS--S--
--SHHHHGGG---SS--S--
-TTGGGTTTTS--SS--S--
-TTHHHHSSSS--SS--S--
--SHHHHGGG---SS-SS--
-TTHHHHGGGS--SS--S--
-TTHHHHGGG---SS--S--
-TTGGGTTTT---SS--S--
-TTHHHHGGG---TT--S--
--SHHHHGGG---SS--S--
-TTHHHHTTTS--S---S--
-TTGGGTTTTS--S---S--
-TTGGGTSTT---S--SS--
-TTGGGTGGG---SS-SS--
-TTGGGTGGG---SS--S--
-TTGGGTGGG---SS--S--
-TTGGGTGGG---SS--S--
-TTGGGTGGG---SS--S--
-TTGGGTTTT---SS--S--
-TTGGGTGGG---TT--S--
-TTGGGTGGG---SS--S--
-TTHHHHTTS---SS-SS--
-TTHHHHGGGS--TT--S--
--SHHHHTTTS--TT--S--
--SGGGTGGGS--TT--S--
-TTGGGTGGGS--SS--S--
--SGGGTGGGS--SS-SS--
--SSTTTGGGS--SS--S--
--STTTSTTSS--TT--S--
--STTTTGGGS--TT--S--
--STTTTGGGS--SS-SS--
--STTTSGGGS--TT--S--
--STTTSGGG---SS--S--
--STTSSGGGS--SS--S--
--STTTSGGGS--SS--S--
--STTSSGGGS--SS--S--
--STTTSGGGS--TT-SS--
--STTTSGGGS--TT-SS--
--STTTSGGGS--TT--S--
--STTTSTTTS--TT-SS--
--STTTHHHHS--TT--S--
--STTTSGGGS--TT--S--
--STTTHHHHS--TT--S--
--STTTHHHHS--TT--S--
--STTTSGGGS--TT--S--
-TTTTTSGGGS--TT--S--
-TTTTTTTTSS--TT--S--
-TTTTTSTTTS--SS-SS--
-TTTTTHHHHS--SS-SS--
-TTTTTTTTTS--TT--S--
-TTTTTHHHHS--TT--S--
-TTTTTSTTTS--TT--S--
-TTTTTHHHHS--TT--S--
-TTTTTHHHHS--SS--S--
-TTTTTSTTTS--SS-SS--
-TTTTTHHHHS--TT--S--
-TTTTTSGGGS--SS--S--
--STTTSTTTS--SS--S--
-TTTTTSTTTS--SS--S--
--STTSSTTTS--SS--S--
-TTTTTSTTTS--SS--S--
--STTTSTTTS--TT--S--
--STTTSTTTS--SS-SS--
--STTSSTTTS--SS--S--
--STTTSTTTS--SS--S--
--STTSSTTTS--TT--S--
-TTTSSSTTT---TT--S--
-TTTSSSTTT---TT--S--
-TTTSSSTTT---TT-SS--
-TTTSSSTTTS--TT--S--
-TTTSSSTTTS--TT--S--
-TTTSSSTTT---SS-SS--
-GGGTSSTTTS--TT--S--
-TTTSSSTTTS--TT--S--
-TTSSSSTTTS--TT--S--
-HHHHSSTTT---SS--S--
-TTTTSSTTS---SS--S--
--GGGTSTTTS--TT--S--
--GGGSSSSSS--TT--S--
-HHHHTSSSSS--TT--S--
--GGGSSSSSS--TT--S--
-TTTTTTTTTS--TT-SS--
-TTTTSSTTTS--SS--S--
-TTTTSSTTTS--TT--S--
-HHHHSSTTTS--TT--S--
-HHHHSSTTTS--TT--S--
-HHHHHSGGGS--SS--S--
--GGGSSSTTS--TT--S--
-GGGTSSGGGS--TT--S--
-GGGGTSSTTS--TT--S--
-GGGTSSTTSS--TT--S--
--GGGTSSTTS--SS--S--
--GGGSSSSSS--TT--S--
-TTGGGSGGGS--SS--S--
-TGGGTSSTTS--TT--S--
-TTGGGSTTSS--SS-SS--
-TTGGGSGGGS--TT--S--
-TTTS-SSSSS--TT--S--
-TTTS-SSSSS--TT--S--
-TTTS-SSTTS--SS--S--
-TTTS-SSTTS--SS-SS--
-TTTT-STTTS--SS--S--
-TTT--STTTS--SS-SS--
-GGG--STTTS--TT--S--
-GGG--STTTS--TT--S--
-GGG--SGGGS--SS-SS--
-TTT--SGGGS--TT--S--
-TTT--STTTS--TT--S--
-TTT--STTTS--TT--S--
-TTT--STTTS--SS--S--
-TTTS-SSTTS--SS-SS--
-TTTS-SGGGS--TT--S--
-TTTS-STTTS--SS--S--
-TTTSSSGGGS--TT--S--
-TTTTTSTTTS--TT--S--
-TTT--STTTS--TT--S--
-TTTSSSSTTS--TT--S--
-TTTTSSGGGS--SS--S--
--GGGSSSTTS--TT-SS--
-GGGTTSGGGS--TT--S--
-TTTTTTTTTS--TT-SS--
-GGGSSSGGGS--TT--S--
-GGGG-SGGGS--TT--S--
--GGG--GGGS--TT--S--
-GGGG--GGGS--TT--S--
-GGGG--GGGS--SS-SS--
-GGGG--GGGS--TT--S--
-TGGG--GGGS--TT--S--
-GGGG--GGGS--TT-TT--
--GGG--GGGG--TT-SS--
--GGG--GGGS--TT-SS--
-GGGS--GGGS--TT--S--
--TTS-GGGSS--TT-TT--
--TT--GGGGS--TT-TT--
--TTS-GGGGS--TT-TT--
--TT--GGGGT--TT--S--
--SS--GGGSS--GGGTT--
--TT--GGGGS--TT-TT--
--TT--GGGTS--TT--S--
---S--GGGSS--TT--S--
---S--GGGTS--TT-SS--
---S--GGGTS--TT-SS--
---SS-GGGG---TT-SS--
---S--GGGG---TT-SS--
---SS-GGGG---TT--S--
---SS-GGGG---TT--S--
---S--GGGSS--TT--S--
---S--GGGT---TT-SS--
---S--GGGT---TT--S--
---S--GGGT---TT--S--
---SS-GGGS---TT--S--
---SS-GGGT---TT--S--
---S--GGGTS--TT-SS--
---S--GGGGS--TT-SS--
---S--GGGT---TT-SS--
---TT-GGGGS--TT-SS--
---S--GGGGS--TT-SS--
---S---TTTS--TT-SS--
---S--GGGSS--TT-SS--
---S--SGGGS--TT-SS--
---S--SGGGS--TT--S--
---S--GGGGS--TT-TT--
---S--SGGGS--TT--S--
---S---TTTS--SS-SS--
--SS-S-GGG---TT--S--
---S---GGG---TT--S--
--SS-S-GGG---TT-SS--
---S-S-GGG---TT--S--
---S----TT---TT-SS--
---S----TT---TT-SS--
---S----TT---TT-SS--
--TT----SS---TT-SS--
--TTS---TT---TT--S--
--TT----SS---TT--S--
--TT----SS---TT--S--
--SS----SS---TT--S--
--TT-TT-TT---TT--S--
---TTSS-TT---TT--S--
--TTS---TT---TT--S--
--STTS--TTS--TT--S--
--STTS--TT---TT--S--
--GGGS--TT---TT--S--
--TTSSS-TT---TT--S--
--GGGS--TT---TT--S--
--TTTS--TT---TT--S--
--TTTS--SS---TT--S--
--TTTSS-TT---SS-SS--
--TTTSS-SS---TT--S--
--TTTSS-SS---TT--S--
--GGGSS-TT---TT-SS--
--GGGSS-SS---TT-SS--
--GGGTS-SS---TT-SS--
--GGGS-TTS---TT--S--
--GGGSS-TT---TT--S--
--GGGS--TT---TT--S--
--GGG---TT---TT--S--
--GGG---SS---TT--S--
--TTS---SS---TT--S--
--TTTSSSSS---TT--S--
--TTSSS-TT---TT--S--
--TTTSSSTT---TT--S--
--TTSTT-TT---TT--S--
--GGGSS-TT---TT--S--
--GGGSS-TT---TT--S--
--TTTTTTTT---TT-SS--
--GGGTTGGG---TT--S--
--GGGTTTTT---TT--S--
--GGGTTGGG---TT--S--
--GGGS-TTT---TT--S--
--GGGSSTTT---TT--S--
--HHHHGGGT---TT-----
--HHHHSGGG---TT-SS--
--GGGSSGGG---TT-SS--
--TTTSSGGG---TT-SS--
--GGGTTTTT---TT-SS--
--GGGTTTTT---TT--S--
--GGGTTTTT---TTSSS--
--TTTTTTTT---TTSTT--
--TTTTTTTT---TTSTT--
--GGGTTTTTS--TT-TT--
--GGGTTGGGS--TT-SS--
--GGGSSTTSS--TT-----
--TTSTTTTSS--TT--S--
--TTTTTTTTS--TT--S--
--TTTTTGGGS--TT--S--
--GGGTTTTTS--TT--S--
--TTSS-TTTS--TT--S--
--GGGS-TTTS--TT--S--
--TTTTTTTTS--TT--S--
--HHHHTTTTS--TT--S--
--TGGG-TTTS--TT--S--
--HHHH-TTTS--TT--S--
--TTTT-TTTS--TT--S--
--HHHH-TTTS--SS--S--
--TTTT-TTTS--TT--S--
--HHHHTGGGS--TT--S--
--HHHHGGGG---TT--S--
--HHHHTTTT---TT--S--
--HHHHHHHH---TT--S--
--HHHHHTTT---TT--S--
--HHHHHHHHS--S---S--
--HHHHHHHH-------S--
--HHHHGGGS-------S--
--HHHHGGGT-------S--
--THHHHTTSS------S--
--GGGGTGGG---S---S--
--THHHHTTS-------S--
--THHHHHHH---S---S--
--THHHHGGG-------S--
--THHHHGGG-------S--
--HHHHHTTT-------S--
--SHHHHTTT---S---S--
--THHHHTTT---S---S--
--THHHHTTTS---------
--THHHHTTTS------S--
--THHHHTTT---SS--S--
--THHHHTTT----------
--HHHHHGGG----S-----
--GGGT-TTS-------S--
--GGGGGGGG----------
--GGGGGGGG----------
--GGGGG-TT----------
--GGGGS-TT----S--S--
--GGGGS-TT---SS-----
--HHHHS-TT----S-----
--HHHHS-TT-------S--
--GGGT---S-------S--
--TTTS--TTS---------
--TTTS--SSS--SS-----
--HHHH--SSS---------
--HHHH--TTS---------
--GGGT--SSS---------
--HHHH--TTS---------
--HHHH--TTS---------
--GGGT--SSS---------
--GGGG--TTS---------
--GGGG--SSS------S--
--GGGGS-TTS------S--
---GGG--SSS---------
---GGGGGSSS---------
---GGGGTTSS---S-----
---GGG-TTTS---S-----
---GGG-TTSS---------
---GGG-GGGS------S--
---GGGSTTSS---S-----
---GGG-GGGS---------
---STT-TTSS---S-----
--SSTT-TTTS---S--S--
---TTS-GGGS---S--S--
---TT--TTSS--SS--S--
--GGGG-TTTS--S---S--
---TTS-TTT---S---S--
---GGGSTTTS------S--
---STT-TTSS---S--S--
---GGG-TTS-------S--
---GGGTTTTS---------
---GGGSTTT----------
---TGGGTTS-------S--
---GGGTTTS--S-------
---GGGGTTS----------
---TTTTTTT----------
--STTTSTTTS---------
---HHHHTTTS---------
---GGGSTTT----------
----TT-TTT----------
---GGG-TTT-------S--
---TTT-TTT----------
---GGGGTTT----------
---TTT-TTT--S-------
---TTT-TTT----S-----
---GGG-TTT----S-----
----GGGTTT----------
---GGG-GGG----------
---TTT-TTT----S-----
---GGG-TTT----S-----
---SGGGTTT----S-----
---STT-TTT-------S--
---GGG-TTS----S--S--
---GGG-SSS---S---S--
--STTT-TTSS------S--
---TTT-STTS------S--
---STTTTTTS--S---S--
---HHHHTTSS--S---S--
---TTT-GGGTT-----S--
---TTSSTTTS---------
---TTTTTTTS---------
---HHHHTTTSS--------
---TTTSTTTSS--------
---GGG-TTTSS-S------
---TTTSTTTSS-S------
---TTT-TTSSS--------
---GGG-TTTSS-S------
---TTT-SSSSS-SS-----
---TTTSTTTSS-----S--
---HHHHTTSSS-----S--
---TTTSTTTSS-----S--
---TTT-TTTSS--------
---TTTTGGG-S---S----
---GGG-TTTSS---S----
---GGG-TTS-S--------
---GGG-TTS-S---S-S--
---SGGGGGG-------S--
---SGGGGGG-------S--
----TT-TTT-S-----S--
----TTTGGG-S--------
----TTTTTT-S--------
----TTTGGG-S-----S--
----TTTTTT-S-----S--
----SSSTTT-S-----S--
----TTTTTT-S-----S--
----TTTTTTSS-S---S--
----TTTTTTSS-----S--
----TTTTTT-SS-------
----TTTTTTSS--------
----TTTTTT-SS-------
----TTTTTT-SS----S--
----TTTTTT-SS----S--
----GGGTTT-SS----S--
----TTTTTT-SS-------
----TTTGGG--S-------
----TTTTTS-SS-------
----TTTGGG-SS----S--
----TTTTTT-SS-------
----TTTTTT-SS-------
----GGGTTT-SS-------
----TTTGGG-SS-------
----TTTTTS--S----S--
----TTTTTT-SS----S--
----TTTTTTSSS----S--
----TTTTTTSSS----S--
----TTGGGT--S----S--
----TTTTTT-SS----S--
----TTTTTT--S----S--
----TTTGGG-SS----S--
----TTTTTS-SS----S--
----TTTGGG--S-------
----TTTGGG-SS----S--
----TTTGGG-SS----S--
----TTGGGG--S----S--
----TGGGGT-SS----S--
----TTGGGG-SS----S--
----TTGGGT-SS----S--
----TTGGGT-SS----S--
----SGGGTT-SS----S--
----TTTGGG--S----S--
----TTGGGG--S----S--
----TTGGGG--S----S--
----GGGTTT-SS----S--
----STTTTT-SS----S--
----TTGGGT-SS----S--
----TTTTTTSSS----S--
----TTGGGT-SS----S--
----TTGGGT-SS----TT-
----GGGTTT-SS----S--
----TTTTTT-SS----S--
----TTTGGG-SS----S--
----TTTGGG-SS----S--
----GGGGGG-SS----S--
----GGGGGG-SS----S--
----GGGTTT-SS-------
----TTTGGG-SS-------
----TTTGGG-SS----S--
----TTTGGG-SS----S--
----TTTTTT-SS-------
----TTTGGG-SS----S--
----TTTTTT-SS----S--
----GGGGGG-SS----S--
----TTTTTTSSS-------
----GGGGGGSSS----S--
----GGGGGG-SS----S--
----TTTGGGSSS-------
----TTTGGGSSS----S--
----GGGSTTSSS----S--
----GGGTTTSSS----S--
----GGGGGGSSS----S--
----GGGSTTSSS----S--
----GGGSSS-SS-------
----GGGGGGSSS-------
----TTSGGG-SS----S--
----GGGTTTSSS-------
----GGGTTT-SS----S--
----GGGGGG-SS----S--
----TTSTTT-SS----S--
----GGGGGG-SS----S--
----SSSGGG-SS----S--
----GGGTTT-SS----S--
----GGGGGGSSS----S--
----TTTGGG-SS----S--
----GGGTTTSSS----S--
----GGGGGG-SS-------
----TTTGGG-SS----S--
----GGGTTTSSS-------
----TTTGGG-SS-------
----GGGGGG-SS-------
----GGGGGGSSS-------
----GGGTTT-SS-------
----GGGTTT-SS-------
----TTTTTT-SS-------
----TTTTTT-SS----S--
----GGGTTT-SS----S--
----TTTGGG-SS----S--
----GGGGGG-SS----S--
----GGGGGG-SS-------
----GGGGGG-SS-------
----TTTGGG-SS-------
----GGGGGG-SS-------
----TTTGGGSSS-------
----GGGTTT-SS-------
----GGGSSS-SS-------
----TTTGGG-SS-------
----GGGTTTSSS-------
----GGGGGG-SS-------
----TTTGGGSSS-------
----GGGTTT-SS-------
----TTTTTT-SS-------
----TTTTTTSSS-------
----TTTTTT-SS-------
----TTTGGG-SS-------
----TTTGGG-SS-------
----GGGGGG-SS-------
----TTS-TTSSS-------
----TTTGGG-SS-------
----TTTGGG-SS-------
----TTTGGG-SS-------
----TTTGGG-SS-------
----TTTTTT-SS-------
----TTGGGT-SS-------
----TTTGGG-SS-------
----TTTTTT-SS-------
----TTTTTT-SS-------
----TTTTTT--S-------
----TTTGGG-SS-------
----TTTGGG-SS-------
----TTTTTT--S-------
----TTTGGG-SS-------
----TTTGGG-SS-------
----TTTTTT-SS-------
----TTGGGT-SS-------
----TTTTTT-SS-------
----TTTTTT-SS-------
----TTTTTT-SS-------
----TTGGGT-SS-------
----TTTTTT-SS-------
----TTTTTT-SS-------
----TTGGGT-SS-------
----TTTTTT-SS-------
----TTTTTT-SS-------
----TTTTTT-SS-------
----TTTGGG-SS-------
----TTTTTT-SS-------
----TTTTTT-SS-------
----TTTTTT--S-------
----TTTTTT-SS-------
----TTTTTT--S-------
----TTHHHH-SS-------
----TTHHHH-SS-------
----TTGGGS-SS-------
----TTTGGG-SS-------
----TTTTTS-SS-------
----TTTSTT-SS-------
----TTTSTT-SS-------
----TTTGGG-SS-------
----TTTGGG-SS-------
----TTTTTS-SS-------
----TTSSSS-SS-------
----TTTSTT-SS-------
----TTTTTT-SS-------
----TTTGGG-SS-------
----TTGGGTSSS-------
----TTTGGG-SS-------
----TTGGGT-SS-------
----TTTGGG-SS-------
----TTTGGGSSS-------
----TTTGGG-SS-------
----TTTGGG-SS-------
----TTTGGG-SS-------
----TTTGGG-SS-------
----TTTGGG-SS-------
----TTTGGG-SS-------
----TTTGGG-SS-------
----TTTGGG-SS-------
----TTTGGG-SS-------
----TTTGGG-SS-------
----TTTGGG-SS-------
----TTTTTS-SS-------
----TTTTTS-SS-------
----TTTGGG-SS-------
----TTTGGG-SS-------
----TTTGGG-SS-------
----TTTGGG-SS-------
----TTTGGG-SS-------
----TTTTTTSSS-------
----TTTGGG-SS-------
----TTTGGG-SS-------
----TTTGGG-SS-------
----TTTGGG-SS-------
----TTTGGGSSS-------
----TTTSTT-S--------
----TTTGGG-SS-------
----TTTGGG-SS-------
----TTTGGG-SS-------
----TTTGGG-SS-------
----TTTSTT-SS-------
----TTTSTT-SS-------
----TTTSSS-SS-------
----TTTTTT-SS-------
----TTTSTT-SS-------
----TTTGGG-SS-------
----TTTTTT-SS-------
----TTTTTT-SS-------
----TTTTTT-SS-------
----TTTTTS-SS-------
----TTTTTT-SS-------
----TTTTTT-SS-------
----TTTTTT-SS-------
----TTTTTT-SS-------
----TTTTTT-SS--S----
----TTTGGG-SS-------
----TTTGGG-SS-------
----TTTTTT-SS-------
----TTTTTTSSS-------
----TTTTTTSSS-------
----TTTGGG-SS-------
----TTTTTS-SS-------
----TTTTTTSSS--S----
----TTTGGG-SS--S----
----TTTTTTSSS-------
----TTTTTS-SS-------
----TTTTTTSSS-------
----TTTTTTSSS-------
----TTTTTTSSS-------
----TTTTTS-SS-------
----TTTTTS-SS-------
----TTTTTTSSS-------
----TTTGGG-SS-------
----TTTGGG-SS-------
----TTTGGG-SS-S-----
----TTTTTT-SS-------
----TTTTTT-SS-------
----TTTTTT-SS-------
----TTTGGG-SS-------
----TTTGGGSTT-------
----TTTTTTSTT-------
----TTTGGGSSS-S-----
----TTTGGG-SS-S-----
----TTTGGG-TT-------
----TTTTTTSSS-S-----
----TTTGGGSS--S-----
----TTTGGGSSS-S-----
----TTTGGGSSS-S-----
----TTTTTTSSS-S-----
----TTTTTTSSS-S-----
----GGGGGGSSS-------
----GGGTTSSSS-------
----TTTTTSSSS-------
----TTTTTSSSS-------
----GGGTTSSSS-------
----GGGTTSSSS-------
----GGGGGS-SS-------
----GGGTTSSSS-------
----GGGTTSSSS-------
----GGGTTSSSS-------
----GGGTTSSSS-------
----GGGTTS-SS-------
----GGGTTSSSS-------
----TTTGGGSSS-------
----TTTTTTSSS-------
----TTTTTTSSS-------
----TTTTTSSSS-------
----TTTTTSSSS-------
----GGGTTTSSS-S-----
----TTTGGGSSS-S-----
----TTTGGGSSS-------
----TTTGGGSTT-SS----
----TTTGGGSSS-------
----TTTTTSSSS-------
----TTTTTTSSS-------
----TTTTTTSSS-------
----TTTTTTSSS-------
----TTTTTTSSS-------
----TTTTTTSTT-------
----TTTGGGSTT-------
----TTTGGG-TT-------
----TTTGGG-SS-S-----
----TTTTTTSSS-------
----GGGGGGSSS-------
----TTTGGG-SS-------
----TTTTTTSSS-------
----TTTTTTSSS-------
----TTTTTT-SS-S-----
----TTTGGG-SS-S-----
----TTTGGG-SS-S-----
----TTTTTTSS--S-----
----TTTTTT-SS-S-----
----TTTGGG-SS-S-----
----TTTTTT-SS-S-----
----TTTGGGSSS-S-----
----TTTGGGSSS-SS----
----TTTTTTSSS-S-----
----GGGTTT-SS-SS----
----GGGTTS-SS-S-----
----GGGTTTSS--S-----
----TTTGGG-TT-S-----
----TTTTTTSSS-S-----
----TTSGGG-SS-S-----
----GGGGGG-SS-S-----
----TTTGGG-TT-------
----GGGGGG-SS-S-----
----TTTGGG-SS-S-----
----TTTGGG-SS-S-----
----TTTGGG-SS-S-----
----TTTTTT-TT-S-----
----TTTTTT-SS-SS----
----TTTTTT-SS-SS----
----TTTGGG-SS-S-----
----TTTTTT-SS-S-----
----TTTGGG-SS-S-----
----TTTGGG-SS-S-----
----TTTTTT-S--S-----
----TTGGGT-SS-S-----
----HHHHTT-SS-S-----
----TTGGGT-SS-S-----
----HHHHTT-SS-S-----
----HHHHTT-SS-S-----
----TTTGGG-SS----S--
---STTTGGG-SS-S-----
----TTTGGG-SS-S-----
---STTTGGG-SS-S-----
----TTTGGGSSS-S-----
----TTGGGG-SS-S-----
----TTGGGG-SS-S-----
----TTGGGG-SS-S-----
--S-TTTGGG-TT-------
--S-TTTGGG-SS-S-----
--S-TTTGGGSS--S-----
--S-TTTTTT-SS-S-----
--S-TTTTTT-SS-S-----
--SSTTTGGG-SS-S-----
--SSGGGGGGSS--S-----
--SSTTTTTTSS--SS----
--S-TTTTTTSS--S-----
--S-TTTTTTSS--S-----
----TTTGGG-SS-------
--S-TTTTTTSS--S-----
--S-TTTTTTSS--SS----
----TTTTTTSSS-S-----
--S-TTTTTT-SS-S-----
--S-TTTTTT-SS-S-----
----TTTGGG-SS-S-----
----TTTTTTSSS-S-----
----TTTTTT-SS-S-----
----TTTTTTSS--S-----
----TTTGGG-SS----S--
----TTTGGG-SS-S--S--
--S-TTTTTTSS--S--S--
----TTTTTTSSS-SS-S--
----TTTTTTSSS-S--S--
--S-TTTTTT-SS-S--S--
----TTTTTT-SS-S--S--
----TTTTTTSSS-S--S--
----TTTTTTSSS-S--S--
----TTTTTTSS--SS-S--
----TTTTTTSS--SS-S--
----TTTTTTSS--S--S--
----TTTTTT-SS-S--S--
---GGGTTTTSS--S--S--
---GGGTTTTSS--SS-S--
---HHHHTTTSS--SS-S--
-TTHHHHTTTSS--S-----
--GGGGTTTTSS--SS-S--
---HHHHTTTSSS-S--S--
----TTTTTTSS--SS----
---HHHHTTTSS--SS----
---GGGTTTTSS--SS-S--
---GGGTTTTSSS--S-S--
---GGGTTTTSS--SS-S--
---GGGTTTTSS--SS-S--
---HHHHTTTSS--SS-S--
---HHHHTTTSS--SS-S--
---GGGTTTSSSS--S-S--
---GGGTGGG-SS--S-S--
---HHHHTTT-TT--S-S--
---HHHHGGGSSS-SS-S--
---GGGTTTTSS--SS-S--
---GGGTTTT-SS-SS-S--
---HHHHTTTSS--SS-S--
---HHHHTTT-SS-S--S--
---HHHHTTTSS--SS-S--
---HHHHTTTSSS-SS-S--
---GGGTTTT-SS-SS-S--
---HHHHGGG-SS--S-S--
---GGGTGGG-SS--S-S--
---GGGTGGGSTT----S--
---HHHHGGG-SS----S--
---GGGTTTT-SS----S--
---HHHHTTS-SS--S-S--
---HHHHTTS-SS----S--
---STTTTTT-SS----S--
---GGGTGGGSSS-SS-S--
--SHHHHTTSSS--SS-S--
--SHHHHGGGSSS--S-S--
--SHHHHGGGSSS----S--
---GGGTTTTSS---S-S--
---HHHHTTTSS--SS-S--
---GGGTTTTSS--SS-S--
---HHHHTTTSS--SS-S--
---GGGTTTTSS--SS-S--
---GGGTTTTSS--S--S--
---HHHHTTTSS--SS-S--
---GGGTGGGSS--SS-S--
---GGGTTTTSS--SS-S--
---HHHHGGGSS--SS-S--
---HHHHGGGSS--SS-S--
---GGGTGGGSS--SS-S--
---GGGTTTTSS---S-S--
---HHHHGGGSSS--S-S--
---HHHHGGGSS---S-S--
---HHHHGGGSSS--S-S--
---HHHHTTT-S--SS-S--
---HHHHHTT-S--SS-S--
---HHHHGGG-S--SS-S--
--SHHHHHTTSS--SS-S--
--SHHHHGGGSS--SS-S--
---HHHHHTS-SS-SS-S--
--SHHHHHTT-SS-SS-S--
---HHHHTTT-SS-SS-S--
---HHHHTTTSSS-SS-S--
---HHHHGGG-SS-SS-S--
---HHHHTTT-S---S-S--
---HHHHHHH-S--SS-S--
---HHHHHTTSS---S-S--
---HHHHGGGSS--SS-S--
---HHHHTTT-S--SS-S--
---HHHHGGG-SS-SS-S--
--SHHHHGGGSSS--S-S--
--SHHHHGGGSSS--S-S--
--SHHHHGGGSSS-SS-S--
--SHHHHGGGSSS-SS-S--
--SHHHHGGGSSS-SS-S--
---HHHHGGGSSS-SS-S--
---HHHHGGGSSS-SS-S--
---HHHHTTT-S--SS-S--
---HHHHTTT-SS-SS-S--
--SHHHHGGG-SS-SS-S--
---HHHHTTT-SS-SS-S--
---HHHHHTTSSS-SS-S--
--STTGGGSS-SS-SS-S--
--SHHHHHTT-SS-SS-S--
--SHHHHTTTSSS-SS-S--
--SHHHHGGGSSS-SS-S--
--STTTGGGG-SS-SS-S--
--STTTGGGGSS--SS-S--
---TTTGGGGSSS-SS-S--
--STTTGGGTSS--SS-S--
---TTTGGGGSSS-SS-S--
--SHHHHGGGSSS-SS-S--
---TTTGGGGSS--SS-S--
--STTTGGGGSS--SS-S--
--SHHHHTTSSS---S-S--
--SHHHHHHHSS---S-S--
--STTTHHHHSSS-SS-S--
--SHHHHTTSSS---S-S--
--SHHHHTTSSS---S-S--
--STTHHHHTSS---S-S--
--SHHHHHTTSSS-SS-S--
--SHHHHHTTSSS--S-S--
--SHHHHTTTSS--SS-S--
--SHHHHTTTSSS-SS-S--
--SHHHHHHHSSS--S-S--
--SHHHHHHHSS--SS-S--
---HHHHTTTSS--SS-S--
--SHHHHTTTSS--SS-S--
--SHHHHHHHSS--SS-S--
---HHHHGGGSS--SS-S--
--SHHHHHHHSS--SS-S--
---HHHHTTTSSS-SS-S--
--SHHHHGGGSS--SS-S--
--SHHHHGGGSSS-SS-S--
--SHHHHGGGSS--SS-S--
--SHHHHGGGSSS-SS-S--
--SHHHHGGGSS--SS-S--
--SHHHHGGGSS--SS-S--
--SHHHHGGGSS--SS-S--
--SHHHHGGGSS--SS-S--
--SHHHHGGGSS--SS-S--
--SHHHHGGGSSS-SS-S--
--SHHHHHHHSS--SS-S--
--SHHHHGGGSS--SS-S--
--SHHHHGGGSSS-SS-S--
--SHHHHGGGSS--SS----
--SHHHHTTT-S--SS----
--SHHHHTTS-S--SS----
---HHHHHHTSS--SS----
---HHHHHHTSS--SS----
---HHHHHTTSS--SS----
---HHHHHHHSS--SS----
---HHHHHHTSS--SS-S--
---HHHHHHTSS--SS----
---HHHHHTTSSS-SS-S--
--SHHHHHHTSS--SS----
--SHHHHHHTSS--SS-S--
---HHHHHTTSS--SS----
--SHHHHHTTSS--SS----
--SHHHHHHHSS--SS----
--SHHHHHHHSS--SS-S--
--SHHHHHHHSS---S-S--
--SHHHHHHHSS--SS-S--
--SHHHHHHHSS--SS-S--
--SHHHHHHHSS---S----
---HHHHHTTSS--SS-S--
---HHHHHHHSSS-SS-S--
---HHHHTTTSS--SS-S--
---HHHHTTSSSS-SS-S--
---HHHHHHHSS--SS----
--SHHHHHHHSS--SS----
--SHHHHHHHSSS-SS----
--SHHHHHHHSS---S----
--SHHHHTTTSS--SS----
--SHHHHGGGSSS-SS----
--SHHHHTTTSS--SS----
--SHHHHTTTSSS-SS----
--SHHHHTTTSSS-SS----
--SHHHHTTTSSS-SS----
--SHHHHTTTSS--SS----
--SHHHHHHHSS--SS----
--SHHHHTTTSS--SSS---
--SHHHHGGGSSS-SS----
--SHHHHTTSSS--SSS---
--SHHHHTTSSS--SSS---
--SHHHHGGGSSS-SSS---
--SHHHHTTTSS---SS---
--SHHHHTTTSS--SSS---
--SHHHHGGGSSS-SSS---
--SHHHHGGGSSS-SS----
--SHHHHGGGSS--SS----
--SHHHHTTTSSS-SS----
--SHHHHGGGSS--SS-S--
--SHHHHTTTSS--SS----
--SHHHHGGGSS--SS----
--SHHHHGGGSS--SS----
--SHHHHGGGSS--SS----
---HHHHTTTSSS-SS----
--SHHHHGGGSS--SS----
--SHHHHGGGSS--SS----
--SHHHHGGGSS--SS----
--SHHHHGGGSS--SS----
--SHHHHTTTSS--SS----
--SHHHHTTTSS--SS----
--SHHHHTTSSSS-SS----
--SHHHHTTTSSS-SS----
--SHHHHTTTSS--SS----
--SHHHHGGGSS--SS----
--SHHHHHHHSS--SS----
--SHHHHTTTSSS-SS----
--SHHHHHHHSSS-SS----
--SHHHHTTTSSS-SS----
--SHHHHTTSSSS-SS----
--SHHHHGGGSSS-SS-S--
---HHHHTTTSS--SS----
---HHHHHHHSS--SS----
--SHHHHTTTSS--SS----
--SHHHHTTTSSS-SS----
--SHHHHHHHSSS-SS----
---HHHHHHHSSS-SS----
--SHHHHHHHSS--SS----
--SHHHHHHHSS--SS----
--SHHHHTTTSS--SS----
--SHHHHTTTSS---S----
--SHHHHTTTSS--SS----
--SHHHHTTSSS--SS----
--SHHHHHHHSS--SS----
--SHHHHHHHSS--SS----
--SHHHHTTSSS---S----
--SHHHHHHHSS---S----
--SHHHHHHHSS--SS----
--SHHHHTTTSS--SS----
--SHHHHTTTSS--SS----
--SHHHHTTSSSS-SS----
--SHHHHGGGSS--SS----
--SHHHHHHHSS--SS----
--SHHHHTTTSS--SS----
---HHHHGGGSS--SS----
---HHHHTTTSSS-SS----
---HHHHGGGSS--SS----
---HHHHHTTSSS-SS-S--
---HHHHGGGSSS-SS----
---HHHHTTTSS--SS----
---HHHHHHTSSS-SS----
---HHHHHHHSS--SS----
---HHHHHTTSS--SS----
---HHHHGGGSS--SS----
---HHHHHHHSS--SS----
--SHHHHGGGSS--SS----
---HHHHTTTSS--SS----
---HHHHHTTSS--SS----
---HHHHTTTSS--SS----
---HHHHGGGSS--SS----
---HHHHGGGSS--SS----
---HHHHHHTSS--SS----
---HHHHGGGSS--SS----
---HHHHHTTSSS-SS----
---HHHHHHHSS--SS-S--
---HHHHTTSSSS-SS----
---HHHHGGGSS--SS----
---HHHHTTTSS--SS----
---HHHHGGGSSS-SS----
---STTTGGGSSS-SS----
---HHHHHHHSS--SS-S--
---HHHHGGGSSS-SS-S--
---HHHHGGGSSS-SS----
---HHHHGGGSSS-SS----
---TTTGGGGSSS-SS----
---TTTGGGGSSS-SS----
---TTTGGGGSSS-SS----
---TTTGGGGSSS-SS----
---TTTGGGGSSS-SS----
--STTTGGGGSSS-SS-S--
---TTTGGGG-SS-SS----
--STTTGGGGSSS-SS----
--STTTGGGG-SS-SS----
--SHHHHGGG-S--SSS---
--SHHHHGGGSSS-SSS---
--SHHHHGGG-SS-SS----
--SHHHHGGGSS--SS----
--SHHHHGGGSSS-SS----
--SHHHHTTTSS--SS-S--
--SHHHHGGGSSS-SS-S--
---HHHHGGGSSS-SS-S--
--SHHHHGGGSSS-SS-S--
--STTGGGGGSS--SS----
--SHHHHGGGSS--SS----
--SHHHHTTTSS--SS----
--SHHHHGGGSS--SS----
--SHHHHHHHSSS-SS-S--
--SHHHHHTTSS--SS----
--SHHHHHHHSS--SS----
---HHHHHHHSS--SS----
--SHHHHHHHSS--SS----
--SHHHHHHHSS--SS----
--SHHHHHHHSS--SS----
--SHHHHHHHSS--SS----
--SHHHHHHHSS--SS----
--SHHHHHTSSS--SS----
--SHHHHHHHSS--SS----
--STTHHHHTSS--SS-S--
--SHHHHHHTSS--SS----
--SHHHHHTTSS--SS----
--SHHHHHHHSS--SS----
--SHHHHHHHSS--SS----
---HHHHHHHSS--SS----
---HHHHHHHSS--SS----
---HHHHHHHSS--SS----
---HHHHHTTSS--SS----
---HHHHHHTSSS-SS----
---HHHHHHSSSS-SS----
---HHHHHHHSS--SS----
---TTTHHHHSSS-SS-S--
---HHHHHTTSSS-SS-S--
---HHHHHHHSS--SS----
---HHHHHHTSS--SS----
---HHHHHHHSS--SS-S--
---HHHHHHHSS--SS----
---HHHHHHHSS--SS----
---HHHHTTSSS--SS----
---HHHHHHHSSS-SS----
--SHHHHTTTSS--SS----
---HHHHTTTSS--SS----
---HHHHHHHSSS-SS----
---HHHHHHHSS--SS----
---HHHHHHHSS--SS----
---HHHHHTTSSS-SS----
---TTHHHHTSSS-SS----
---HHHHHTTSS--SS----
---HHHHHTTSSS-SS----
--SHHHHHHTSS--SS-S--
---HHHHHTTSSS-SS----
---HHHHHTTSS--SS----
--SHHHHHTTSSS-SS----
--SHHHHHHTSS--SS----
--SHHHHHHTSSS-SS----
--SHHHHHHTSS--SS----
--SHHHHHHTSS--SS-S--
--SHHHHHTTSSS-SS-S--
--SHHHHHHTSSS-SS-S--
---HHHHHHTSSS-SS-S--
--SHHHHHHTSSS-SS----
--SHHHHHHTSSS-SS----
--SHHHHHHTSSS-SS----
---HHHHHHSSS--SS-S--
--STTHHHHTSSS-SS-S--
---HHHHHHTSSS-SS-S--
--SHHHHHTTSS--SS-S--
--SHHHHHTTSSS-SS-S--
---HHHHHHHSSS-SS-S--
---HHHHHHTSS--SS-S--
--SHHHHHHSSSS-SS----
--SHHHHHHHSS--SS----
--SHHHHHTTSS--SS-S--
--SHHHHHHHSS--SS----
--SHHHHHHTSS--SS----
--SHHHHHTTSS--SS-S--
--SHHHHHHTSS--SS----
--SHHHHHHHSS--SS----
--SHHHHHTTSS--SS----
--SHHHHHTTSS--SS----
--SHHHHHHHSSS-SS----
--SHHHHHTTSS--SS----
---HHHHHHHSS--SS----
---HHHHHTTSSS-SS----
---HHHHHTTSSS-SS----
---HHHHHTTSSS-SS----
---HHHHHTTSSS-SS----
---HHHHHTTSS--SS----
---HHHHHHHSS--SS----
---HHHHHTTSS--SS----
---HHHHHHHSS--SS----
---HHHHHHHSS--SS----
---HHHHHHTSS--SS----
---HHHHHTTSSS-SS----
---HHHHHHHSSS-SS----
---HHHHHHHSS--SS----
---HHHHHHTSSS-SS----
---HHHHHTTSS--SS----
--SHHHHHTTSSS-SS----
--SHHHHHTTSS--SS----
---HHHHHHHSS--SS----
--SHHHHHHHSSS-SS----
--SHHHHHHTSS--SS----
--SHHHHHHHSS--SS----
--SHHHHHTTSS--SS----
---HHHHHHHSS--SS----
---HHHHHHHSS--SS----
---HHHHHHHSS--SS----
---HHHHHHHSS--SS----
---HHHHHHTSS--SS----
---HHHHHHHSSS-SS----
--SHHHHHHHSS--SS----
---HHHHHHHSS--SS----
---HHHHHHHSS--SS----
---HHHHHHHSS--SS----
---HHHHHHTSSS-SS----
---HHHHHTTSSS-SS----
---HHHHHHHSS--SS----
---HHHHHHTSS--SS----
---HHHHHHHSSS-SS----
--SHHHHHHHSS--SS----
---HHHHHHTSSS-SS----
---HHHHHHHSS--SS----
--SHHHHHHTSSS-SS----
---HHHHHHHSS--SS----
---HHHHHHTSS--SS----
---HHHHHHTSS--SS----
---HHHHHHSSS--SS----
---HHHHHHHSS--SS----
---HHHHHHHSSS-SS----
---HHHHTTTSSS-SS----
---HHHHHTTSS--SS----
---HHHHHTTSS--SS----
---HHHHHHTSSS-SS----
---HHHHHTTSS--SS----
--SHHHHHHHSSS-SS----
--SHHHHHHHSS--SS----
--SHHHHHHTSS--SS----
-TTHHHHHHHSS--SS----
-TTHHHHHTTSS--SS----
-TTHHHHHHHSS--SS----
-TTHHHHHTTSSS-SS----
-TTHHHHHTTSS--SS----
--SHHHHHHTSS--SS----
--SHHHHHHHSS--SS----
--HHHHHHTTSS--SS----
--HHHHHHTTSS--SS----
--HHHHHHHHSS--SS----
--HHHHHHHTSS--SS----
--HHHHHHTTSSS-SS----
--HHHHHHHHSSS-SS----
--HHHHHHHTSSS-SS----
--HHHHHHHHSSS-SS----
--HHHHHHTTSS--SS----
--HHHHHHHHSSS-SS----
--TTHHHHTTSS--SS----
--HHHHHHHHSSS-SS----
--HHHHHHHHSS--SS----
--HHHHHHHTSSS-SS----
--HHHHHHTTSS--SS----
--HHHHHHTTSSS-SS----
--HHHHHHTTSS--S-----
--HHHHHHHHSS--S-----
--HHHHHHHTSSS-S-----
--HHHHHHTTSS--S-----
--TTHHHHTTSS--S-----
--HHHHHHTTSS--S-----
--TTHHHHTTSS--S-----
--HHHHHHTTSS--SS----
--HHHHHHTTSS--S-----
--HHHHHHTTSS--S-----
--HHHHHHTTSS--SS----
--HHHHHHTTSS--SS----
--HHHHHHTTSS--S-----
--HHHHHHTTSS--S-----
--HHHHHHTTSS--S-----
--HHHHHHHTSS--S-----
--HHHHHHHTSS--S-----
--TTHHHHTTSSS-S-----
--TTHHHHHTSS--S-----
--HHHHHHTTSS--S-----
--HHHHHHTTSS--S-----
--HHHHHHTTSS--S-----
--HHHHHHTSSS--S-----
--HHHHHHHHSS--S-----
--HHHHHHTTSS--S-----
--HHHHHGGGSS--S-----
--HHHHHHTTSS--SS----
--HHHHHHHTSS--SS----
-THHHHHHTTSS--S-----
--HHHHHHHTSSS-S-----
--HHHHHHTTSSS-S-----
--HHHHHHHTSS--S-----
--HHHHHHHHSS--SS----
--HHHHHHHTSS--SS----
--HHHHHHHTSS--SS----
--HHHHHHHTSS--SS----
--HHHHHHTTSS--S-----
--TTHHHHHHSS--SS----
--TTHHHHTTSS--SS----
--HHHHHHHHSS--S-----
--HHHHHHTTSS--S-----
--HHHHHHHTSSS-SS----
--HHHHHHHHSS--SS----
--HHHHHHTTSS--S-----
--HHHHHHHHSS--S-----
--HHHHHHHTSSS-SS----
--HHHHHHHTSS--S-----
--HHHHHHHSSS--S-----
--HHHHHHHHSSS-SS----
--HHHHHHHHSS--SS----
-THHHHHHHHSS--SS----
--HHHHHHHHSS--SS----
--HHHHHHHHSS--SS----
--HHHHHHHTSS--SS----
--HHHHHHTTSS--S-----
--HHHHHHHHSSS-SS----
--HHHHHHHTSS--SS----
--HHHHHHHSSS--S-----
--TTHHHHHSSS--SS----
--HHHHHHHHSS--SS----
--HHHHHHHSSSS-SS----
--HHHHHHHTSSS-S-----
--HHHHHHHTSS--S-----
--HHHHHHHSSS--SS----
--HHHHHHTTSS--SS----
--HHHHHHHTSS--SS----
--HHHHHHHHSS--SS----
--HHHHHHTSSS--SS----
--HHHHHHHT-SS-S-----
--HHHHHHHTSSS-SS-S--
--HHHHHHTTSSS-SS----
--HHHHHHTTSSS-S-----
--HHHHHHTTSS--S-----
--HHHHHHHTSSS-S-----
--HHHHHHHTSSS-SS----
--HHHHHHHTSS--SS-S--
--HHHHHHTTSS--S--S--
--THHHHHHSSSS-------
--HHHHHHTT-SS-S-----
--HHHHHHHTSS--S-----
--HHHHHHTTSS--S-----
--HHHHHHHTSS--------
--HHHHHHHTSSS----S--
--HHHHHGGGSS--------
--HHHHHHTTSSS-S-----
--HHHHHGGGSSS-------
--HHHHHHTTSSS-SS----
--HHHHHHHTSS--SS----
--HHHHHHHSSSS-SS----
--HHHHHHTTSSS-SS----
--HHHHHHHHSSS-SS----
--HHHHHHTTSSS-SS----
--HHHHHHHTSSS--S----
--HHHHHHHTSSS--S----
--HHHHHHTTSSS--S----
--HHHHHHTSSS---S----
--HHHHHHHTSS---S----
--HHHHHHTTSSS-------
--HHHHHHTTSS---S----
--HHHHHHTTSSS-------
--HHHHHHTTSS--SS----
--HHHHHHHTSS--S-----
--HHHHHHHHSS--SS----
--HHHHHHHHSS--SS----
--HHHHHHHHSSS-SS----
--HHHHHHTTSSS--S----
--HHHHHHTTSSS-------
--HHHHHHHHSS--------
--HHHHHHHHSSS--S----
--HHHHHHHHSSS-S-----
--HHHHHHTTSSS-S-----
--HHHHHHTTSSS-SS----
--HHHHHHTTSSS-SS----
--HHHHHHHTSSS-SS----
--HHHHHHHTSS--S-----
--HHHHHHTT-SS-------
--HHHHHHTT-SS-------
--HHHHHHHT-SS-------
--HHHHHHHHSS--------
--HHHHHHHH-SS-------
--HHHHHTTTSSS-------
--HHHHHHTTSSS-------
--HHHHHHHHSSS-------
--HHHHHHHHSSS-SS----
--HHHHHHHTSSS-S-----
--HHHHHHHHSSS-------
--HHHHHHHTSSS--S----
--HHHHHHHSSSS--S----
--HHHHHHHSSSS-------
--HHHHHHH-SSS--S----
--HHHHHTTSSSS-------
--HHHHHHHSSSS--S----
--HHHHHTT-SSS-------
--HHHHHHHTSSS--S----
--HHHHHHHSSSS--S----
--HHHHHHHS-SS--S----
--HHHHHHHS-SS--S----
--HHHHHHHSSSS--S----
--HHHHHHHS-SS-------
--HHHHHHHS-SS-------
--SHHHHHHT-SS-------
--HHHHHHTSSSS--S----
--HHHHHHTTSSS-SS----
---HHHHHHHSSS--S----
---HHHHHHHSSS--S----
---HHHHHHSSSS--S----
---HHHHHHSSSS--S----
---HHHHHTT-SS--S----
---HHHHHTTSSS--S----
---HHHHGGG-SS--S----
---HHHHHTT-SS--S----
--SHHHHHTT-SS--S----
---HHHHHTT-SS--S----
---HHHHHTT-SS--S----
---HHHHHTT-SS--S----
---HHHHTTT-SS--S----
---HHHHHHH-SS--S----
---HHHHHHH-SS--S----
---HHHHHTTSSS--S----
---HHHHHHS-SS--S----
---HHHHHHH-SS--S----
---HHHHHHT-SS--S----
---HHHHHHH-SS--S----
--SSHHHHTT-SS--S----
--SHHHHHTT-SS--S----
---HHHHHHT-SS--S----
---HHHHHTS-SS--S----
---HHHHTTT-SS--S----
---HHHHHHS-SS--S----
---HHHHHHH-SS--S----
--HHHHHHTT-SS--S----
--HHHHHHTT-SS--S----
--HHHHHHTT-SS--S----
--HHHHHHTT-SS--S----
--HHHHHHTT-SS--S----
--HHHHHHTT--S--S----
--HHHHHGGG-SS--S----
--HHHHHGGG--S--S----
--HHHHHGGG-SS-SS----
--TTGGGGGG-SS--S----
--HHHHTTTS-SS--S----
--TTGGGGGG-SS--S----
--TTGGGTTT-SS--S----
--TTGGG-TT-SS-SS----
--HHHHTTTT--S--S----
--TTGGGGGG-SS-SS----
--HHHHTGGG-SS-SS----
--TTGGGGGG-SS--S----
--TTTT-GGG-SS--S----
--HHHH-GGG-SS--S----
--TTTT-TTT-SS--S----
--TTTTTTTT-SS--S----
--STTT-TTT-SS--S----
--TTTT-TTT-SS--S----
--TTTT-STT-SS--S----
--TTTT-GGG-SS--S----
--SGGG-GGG-SS--S----
--TTTT--TTSSS--S----
--HHHH-GGGSSS--S----
--GGGGSTTTSSS--S----
--GGGGGGGG-SS--S----
--GGGGGGGGSSS--S----
--GGGGG-TT-SS-SS----
--TTGGGSTTSSS--S----
--TTTSSGGGSSS--S----
--GGGG-GGGSSS--S----
--HHHH-TTSSSS--S----
--GGGG-GGGSSS--S----
--HHHHTTTTSSS--S----
--GGGG-TTTSSS--S----
--HHHHGGGTSSS--S----
--HHHHTTTT-SS--S----
--HHHHTGGG-SS--S----
--TTGGGTTT-SS--S----
--HHHHTGGG-SS--S----
--HHHHTGGG-SS--S----
--HHHHHGGGSSS--S----
--HHHHGGGGSSS--S----
--TTTTTGGG-SS-SS----
--TTTTTGGG-S--SS----
--HHHHGGGG-SS--S----
--TTTGGGGT-SS--S----
--HHHHGGGG-SS-SS----
--HHHHGGGT-SS-SS----
--HHHHGGGT-SS-SS----
--HHHHGGGT-SS--S----
--HHHHGGGG-SS-SS----
--HHHHHTTT-SS-SS----
--HHHHGGGG-SS-SS----
--HHHHGGGG-S---S----
--HHHHGGGT-S---S----
--HHHHGGGT--S--S----
--HHHHGGGG-SS-SS----
--TTGGGGGT-SS--S----
--HHHHGGGG-SS-SS----
--TTGGGGGG-SS--S----
--TTGGGGGG-SS--S----
--TGGGGTTTSSS--S----
--TTTTTTTT-SS--S----
--TGGGGTTT-SS--S----
--SGGGSGGG-S---S----
--GGGGGGGG-S--SS----
--TTGGGTTT-SS--S----
--TTGGGGTTSSS--S----
--HHHHGGGTSSS--S----
--HHHHGGGG-SS--S----
--HHHHGGGT-SS--S----
--TTTTSGGG-SS--S----
--HHHHTGGG-SS--S----
--HHHHTTTT-SS--S----
--HHHHTTTTSSS--S----
--HHHHTGGG-SS--S----
--HHHH-TTT-SS--S----
--HHHHTTTTSSS--S----
--HHHHTTTT-SS-SS----
--HHHHTTTT-SS-SS----
--HHHH-GGG-SS-SS----
--HHHHTGGG-SS-SS----
--HHHHTTTT-SS-SS----
--HHHHTGGGSS--SS----
--HHHHTTTT-SS-SS----
--HHHHTTTT-SS--S----
--HHHHTTTT-SS--S----
--HHHHSTTT-SS--S----
--HHHHTTTT-SS--S----
--HHHHTTTT-SS-SS----
--HHHHTTTT-SS-SS----
--HHHHTTTT-SS-SS----
--HHHH-TTTSSS-SS----
--HHHHTTTT-SS--S----
--HHHHTTTTSSS--S----
--HHHHTTTT-SS-SS----
--HHHHSTTT-SS-SS----
--GGGTSTTT-SS--S----
--HHHH-GGG-SS-SS----
--HHHHTTTTSSS-SS----
--HHHHTTTTSSS--S----
--HHHHTTTS-SS-SS----
--HHHHTTTTSSS--S----
--HHHHTGGGSSS-SS----
--HHHHTTTTSSS-SS----
--HHHHTSTTSSS--S----
--HHHHTTTTSSS--S----
--HHHHTGGG-SS--S----
--HHHH-GGG-SS-SS----
--HHHHTGGGSSS--S----
--HHHHTGGGSSS--S----
--HHHHTTTTSSS-SS----
--HHHHTTTT-SS-SS----
--HHHHTGGG-SS-SS----
--HHHHTTTTSSS-SS----
--HHHHHGGG-SS-SS----
--HHHHTTTS-SS-SS----
--HHHHGGGTSSS-SS----
--HHHHTTTTSSS--S----
--HHHHTGGG-SS-------
--HHHHGGGT-SS-------
--HHHHTGGG-SS--S----
--HHHHTGGGSSS--S----
--HHHHTTTT-SS-SS----
--HHHHTTTSSSS--S----
--HHHH-TTTSSS-SS----
--HHHHTTTS-SS-SS----
--HHHHTTTS-SS-SS----
--HHHHGGGS-SS-SS----
--HHHHTGGG-SS--S----
--HHHHTTTT-SS-S-----
--HHHHTTTTSSS-------
--HHHHTTTT-SS--S----
--HHHHTGGG-SS-SS----
--HHHHSGGG-SS-------
--HHHHTTTT-SS-S-----
--HHHHTTTSSSS-------
--HHHHTGGGSSS--S----
--HHHHTTTTSSS-------
--HHHHGGGGSSS-------
--HHHHTGGG-SS-S-----
--HHHHTGGGSSS-S-----
--TTTTSTTSSSS-------
--HHHHGGGGSSS--S----
--HHHHTTTTSSS-SS----
--HHHHGGGTSSS-------
--HHHHSGGG-SS----S--
--HHHHSGGG-SS-------
--HHHHHHTT-SS-S-----
--HHHHHHTT-SS-S-----
--HHHHHGGG-SS-S--S--
--HHHHHHTT-S-----S--
--HHHHHGGG-SS-------
--HHHHHHTT-SS-S-----
--THHHHHTTSSS-S-----
--HHHHHHTTSS--------
--HHHHHGGG-SS-------
--THHHHGGGSSS-S-----
--SHHHHGGGSSS-S-----
--HHHHHGGGSSS-S-----
--SHHHHGGGSSS-------
--GGGGTSTTTT--------
--THHHHGGGTT--------
--GGGGTGGGTT--------
--SHHHHGGGTT--------
--HHHHHGGGSSS-S-----
--HHHHHGGGSSS-S-----
--TTTTTGGGSSS-S-----
--TTTTSGGGSSS-S-----
--GGGGSSTTSSS-S-----
--GGGGS-TTSSS-------
--HHHHS--SSSS-S-----
--HHHHHGGGSSS-S-----
--HHHHHGGGSSS-------
--HHHHHGGGSSS-------
--GGGGSSSSSSS-------
--HHHHHGGGSSS-------
--HHHHHGGGSSS-------
--HHHHHGGGSSS-S-----
--HHHHHTTSSSS-S-----
--HHHHS-TT-SS-S-----
--HHHHH-TT-SS-S-----
--HHHHH-TT-SS-------
--SHHHHGGGSS--------
--HHHHHGGGSSS-------
--HHHHHGGGSSS-------
--HHHHTTTT-S--------
--HHHHHGGGSSS-------
--HHHHHGGGSSS-------
--HHHHHGGG-SS-------
--HHHHHGGGSSS-------
--HHHHHGGGSSS-S-----
--HHHHHGGGSS--------
--SHHHHGGGSS--------
--HHHHHGGG-SS-------
--HHHHHGGGSS--------
--HHHHHGGGSS--------
--HHHHHGGGSSS-------
--HHHHHGGG-SS-------
--HHHHHGGG-SS--S----
--HHHHHHTT-SS-SS----
--HHHHHGGG-SS-SS----
--HHHHHGGG-S--SS----
--HHHHGGGGSSS-SS----
--HHHHHHTS-SS-SS----
--HHHHHHTT-SS--S----
--HHHHHHHS-SS--S----
--HHHHHHHH-SS--S----
--HHHHHHHTSSS--S----
--HHHHHTTT-SS--S----
--HHHHHHHTSSS--S----
--HHHHHTTSSSS-SS----
--HHHHHTTTSSS-SS----
--HHHHHTTSSSS-------
--HHHHGGGTSSS-------
--HHHHHHHHSSS-S-----
--HHHHGGGTSSS-S-----
--HHHHHTTTSSS-------
--HHHHHHTTSSS-------
--HHHHHTTTSSS-------
--HHHHHHHHSSS-------
--HHHHHGGGSSS-------
--HHHHHHTTSSS-------
--HHHHHHHHSSS-------
--SHHHHHHHTTS-------
--HHHHHHTTSSS-------
--THHHHGGGSSS-------
--HHHHHGGGSSS-S-----
--HHHHHGGGSSS-------
--HHHHHHTTSSS-S-----
--HHHHHTTSSSS-SS----
--HHHHHTTTSSS-S-----
--HHHHHHHHSSS-S-----
--HHHHHTTSSSS-S-----
--HHHHHHTTSSS-S-----
--HHHHHTTSSSS-S-----
--HHHHHHHHSSS-S-----
--HHHHHHHHSSS-S-----
--HHHHHTTTSSS-S-----
--HHHHHHHHSSS-S-----
--HHHHHTTTSSS-S-----
--HHHHHGGGSSS-S-----
--HHHHHTTSSSS-S-----
--HHHHHHTTSSS-S-S---
--HHHHHHHHSSS-S-----
--HHHHHHTTSSS-S-----
--HHHHHHHHSSS-S-----
--HHHHHHTTSSS-S-----
--HHHHHHHT-SS-S-----
--HHHHHHHHSSS-S-----
--HHHHHHHT-SS-S-----
--HHHHHTTTSSS-S-----
--HHHHHHHH-SS-S-----
--HHHHHHHHSSS-S-----
--HHHHHHTTSSS-S-----
--HHHHHHHH-SS-S-----
--HHHHHHHHSSS---S---
--HHHHHHHHSSS---S---
--HHHHHHHS-SS-------
--HHHHHHHHSSS---S---
--HHHHHHTT-SS-S-S---
--HHHHHHHHSSS-S-SS--
--HHHHHHHHSSS-SSS---
--HHHHHHTTSSS-SSS---
--HHHHHTTTSSS-S-SS--
--HHHHHHHSSSS-S-SS--
--HHHHHHTTSSS-S-SS--
--HHHHHHTTSSS-S-SS--
--HHHHHHHHSSS---SS--
--HHHHHTTTSSS--SSS--
--HHHHHHTTSSS-S-SS--
--HHHHHHTSSSS---SS--
--HHHHHHHHSSS---S---
--HHHHHHTTSSS---SS--
--HHHHHHHHSSS---S---
--HHHHHHHHSSS--SSS--
--HHHHHHTT-SS---SS--
--HHHHHHHHSSS--SS---
--HHHHHHHHSSS--SSS--
--HHHHTTTTSSS--SSS--
--HHHHHHHHSSS---SS--
--HHHHHHHHSSS---S---
--HHHHHHHHSSS-S-S---
--HHHHHHTT-SS---S---
--HHHHHHTT-SS---SS--
--HHHHHHTT-SS---S---
--HHHHHHTTSSS---S---
--HHHHHHTTSSS---S---
--HHHHHHTTSSS--SSS--
--HHHHHHTTSSS--SSS--
--HHHHHHHH-SS---S---
--HHHHHHHH-SS---S---
--HHHHHHHHSSS---S---
--HHHHHHHHSSS---SS--
--HHHHHHHHSSS---SS--
--HHHHHHTTSSS---S---
--HHHHHHTS-SS---SS--
--HHHHHHTT-SS---SS--
--HHHHHHHHSSS---SS--
--HHHHHHTTSSS--SSS--
--HHHHHHHHSSS--SS---
--HHHHHHTTSSS--SS---
--HHHHHHTTSSS---SS--
--HHHHHHHHSS----SS--
--HHHHHHTTSSS--SSS--
--HHHHHHTTSSS--SS---
--HHHHHHTT-SS---S---
--HHHHHHHHSSS---SS--
--HHHHHHHHSSS--SS---
--HHHHHHHHSSS---S---
--HHHHHHTTSSS--SS---
--HHHHHHHSSSS---SS--
--HHHHHTTTSSS---SS--
--HHHHHTTTSSS--SS---
--HHHHHHHHSSS--SS---
--HHHHHHHHSSS---SS--
--HHHHHHHHSSS--SS---
--HHHHHHTTSSS---S---
--HHHHHHHHSSS---SS--
--HHHHHHHTSSS--SSS--
--HHHHHHTTSSS--SSS--
--THHHHHHH-SS--SSS--
--HHHHHTTTSSS---SS--
--HHHHHHHHSS---SSS--
--HHHHHHHHSS---SSS--
--HHHHHHTT-SS---S---
--HHHHHHTTSSS--SSS--
--HHHHHHTTSSS--SS---
--HHHHHHHHSSS--SSS--
--HHHHHHHHSSS---S---
--HHHHHHSSSS----S---
--HHHHHHTSSSS--SSS--
--HHHHHHTTSS---SS---
--HHHHHHHHSSS---S---
--HHHHHHTSSS----S---
--HHHHHHHHSSS--SSS--
--HHHHHHTTSSS---S---
--HHHHHHTTSSS---S---
--HHHHHHHHSSS--SSS--
--HHHHHHTTSSS--SSS--
--HHHHHHTTSSS--SSS--
--HHHHHHHHSSS--SSS--
--HHHHHHTTSSS--SSS--
--HHHHHHHHSSS--SSS--
--HHHHHHTTSSS-SSSS--
--HHHHHGGGSSS--SSS--
--HHHHHTTTSSS---SS--
--HHHHHHHHSSS---S---
--HHHHHHHHSSS---SS--
--HHHHHHTTSSS---S---
--THHHHGGGSSS-------
--HHHHHGGGSSS---SS--
---HHHHGGGSSS----S--
--HHHHHGGGSSS--SSS--
--HHHHHGGGSSS---SS--
--HHHHHHHTSSS----S--
--HHHHHHHHSSS----S--
--HHHHHHTT-SS-------
--HHHHHHTT-SS-------
--HHHHHHTTSSS-------
--HHHHHHTT-SS-------
--HHHHHHTTSSS----S--
--HHHHHHTTSSS---S---
--HHHHHHTTSSS---SS--
--HHHHHHTTSSS---S---
--HHHHHHTTSSS---SS--
--HHHHHHTTSSS---SS--
--HHHHHHTTSSS-------
--HHHHHHHHSS-----S--
--HHHHHHTTSSS----S--
--HHHHHTTTSSS---SS--
--HHHHHHTTSSS---SS--
--HHHHHHTTSSS----S--
--HHHHHHTTSSS----S--
--HHHHHHHHSSS----S--
--HHHHHHTTSS---S----
--HHHHHHTTS-S---SS--
--HHHHHHTTS-S--S-S--
--HHHHHHTTSSS--SSS--
--HHHHHHHHSSS--SSS--
--HHHHHHHHSSS--SSS--
--HHHHHHTTSS---SSS--
--HHHHHHTTSS---SSS--
--HHHHHTTTS----SSS--
--HHHHHHTTSS---SSS--
--HHHHHHHHSS---SSS--
--HHHHHHTTSS---SSS--
--HHHHHHTTSS---SSS--
--HHHHHHHHSS---SSS--
--HHHHHHTTSS---SSS--
--HHHHHHTTSS---SSS--
--HHHHHHTTSS---SSS--
--HHHHHHHHSS---SS---
--HHHHHHTTSS---SSS--
--HHHHHHHHSS---SSS--
--HHHHHHTTSS---SSS--
--HHHHHHTTSS---SSS--
--HHHHHHHHSS---SSS--
--HHHHHHTT-SS--SS---
--HHHHHHTTSS---SSS--
--HHHHHHTTSS---SS---
--HHHHHHTTSS---S----
--HHHHHHTTSS---S----
--HHHHHHTTSS---S----
--HHHHHHTTSSS--S----
--HHHHHHTTSSS--S----
--HHHHHHHH--S--S----
--HHHHHTTT-----S----
--HHHHHHTTSS---S----
--HHHHHHHSSSS--S----
--HHHHHHHHSSS--S----
--HHHHHHHHSSS--S----
--HHHHGGGTSSS--S----
--HHHHHHTTS-SS-S----
--HHHHHHTTS----S----
--HHHHHHTTS-S--S----
--HHHHHTTTS-S--S----
--HHHHHTTTSSS--S----
--HHHHHHTTSS---S----
--HHHHHHTTSSS--S----
--HHHHHHHHSSS--S----
--HHHHHHHHSSS--S----
--HHHHHHTTSSS--S----
--HHHHHHTTSSS--S----
--HHHHHHHHSSS-------
--HHHHHHTTSSS-------
--HHHHHHHTSSS-------
--HHHHHHTTSSS-------
--HHHHHHTTSS---S----
--HHHHHHTTSS--------
--HHHHHTTTSSS-------
--HHHHHHTT-SS--S----
--HHHHHHHH-SS--S----
--HHHHHHTTSSS--S-S--
--HHHHHHTT-SS--S----
--HHHHHHHH-SS--S----
--HHHHHHHHSSS-------
--HHHHHHHH-SS--S----
--HHHHHHHH-SS--S----
--HHHHHHHH-SS--S----
--HHHHHHHH-SS-------
--HHHHHHTT-SS-------
--HHHHHHHH-SS-------
--HHHHHHHT-SS-------
--HHHHHHHH-SS-------
--HHHHHHHH-SS-------
--HHHHHHHHSSS-------
--HHHHHHHH-SS--S----
--HHHHHHHT-SS--S----
--HHHHHHTT-SS-------
--HHHHHHTT-SS-------
--HHHHHHTT-SS-------
--HHHHHHTT-SS-------
--HHHHHHTT-SS--S----
--HHHHHHTT-SS--S----
--HHHHHHHH-SS--S----
--HHHHHHHH-SS--S----
--HHHHHHHH-SS--S----
--HHHHHHTT-SS-------
--HHHHHHHHSSS--S----
--HHHHHHTT-SS-------
--HHHHHHTT-SS--S----
--HHHHHHTT-SS--S----
--HHHHHHTT-SS-------
--HHHHHHHHSSS-------
--HHHHHTTT-SS-------
--HHHHHHTT-SS-------
--HHHHHHHH-SS--S----
--HHHHHHTT-SS--S----
--HHHHHHTTSSS--S----
--HHHHHHTT-SS--S----
--HHHHHHTTSSS--S----
--HHHHHHTT-SS--S----
--HHHHHHHHSSS--S----
--HHHHHHHH-SS-------
--HHHHHHTT-SSS-S----
--HHHHHHTT-SS--S----
--HHHHHHHHSSS--S----
--HHHHHHHH-SS--S----
--HHHHHHHHSSS--S----
--HHHHHHHHSSS--S----
--HHHHHHHHSSS--S----
--HHHHHHHHSSS--S----
--HHHHHHTTSSS--S----
--HHHHHHTTSSS-------
--HHHHHHTTSSS--S----
--HHHHHHTTSSS--S----
--HHHHHHTTSSS--S----
--HHHHHHTT-SS-------
--HHHHHHTTSSS--S----
--HHHHHHHHSSS-------
--HHHHHTTTSS--------
--HHHHHHHHSS--------
--HHHHHHHHSSS-------
--HHHHHHHHSSS-------
--HHHHHHHTSSS-------
--HHHHHHTTSSS-------
--HHHHHHHHSSS-------
--HHHHHHTTSSS-------
--HHHHHHHHSSS-------
--HHHHHHHSSSS-------
--HHHHHHTTSSS-------
--HHHHHHHHSSS-------
--HHHHHHTTSSS-------
--HHHHHHTTSSS-------
--HHHHHHTTSSS-------
--HHHHHHTTSSS-------
--HHHHHHHHSS--------
--HHHHHHHHSSS-------
--HHHHHHTTSSS-------
--HHHHHTTTSSS-------
--HHHHHHTTSSS-------
--HHHHHHHHSSS--S----
--HHHHHHHHSSS--S----
--HHHHHHHHSSS--S----
--HHHHHHTTSSS--S----
--HHHHHHHHSSS--S----
--HHHHHHHHSSS--S----
--HHHHHHHHSSS--S----
--HHHHHHTT-SS--S----
--HHHHTGGG-SS--S----
--HHHHHHTTSSS--S----
--HHHHHHHTSSS--S----
--HHHHHHHTSSS--S----
--HHHHGGGT-SS--S----
--HHHHHHTTSSS--S----
--HHHHHHTTSSS--S----
--HHHHHHHTSSS--S----
--HHHHHHHH--S--S----
--HHHHHHTTSSS--S----
--HHHHHHTTSSS--S----
--HHHHHHTT-SS--S----
--HHHHHHHHSSS--S----
--HHHHHHHTSSS--S----
--HHHHHHTTSSS--S----
--HHHHHHTTSSS--S----
--HHHHHHHHSSS--S----
--SHHHHHTT-SS--S----
--HHHHHHHHS-S-SS----
--HHHHHHHTSSS--S----
--HHHHHHHHSSS--S----
--HHHHHHTTSSS--S----
--HHHHHHTTSSS--S----
--HHHHHHHHSSS--S----
--HHHHHHHHSSS--S----
--HHHHHHTT-SS--S----
--HHHHHHTT-SS--S----
--HHHHHHTT-SS--S----
--HHHHHHHHS-S--S----
--HHHHHTTS-SS--S----
--HHHHHHTS-SS--S----
--HHHHHHHT-SS--S----
--HHHHHHHSSSS--SS---
--HHHHHHTT-SS--S----
--HHHHHHTTSSS--S----
--HHHHHHHT-SS--S----
--HHHHHHHTSSS--S----
--HHHHHHTTSSS--S----
--HHHHHHTTSSS--S----
--HHHHHHHTSSS--S----
--HHHHHHHT-SS--S----
--HHHHHHHS-SS--S----
--HHHHHHHTSSS--S----
--HHHHHHHHSSS--S----
--HHHHHHHT-SS--S----
--HHHHHHTT-SS--S----
--HHHHHHTT-SS--S----
--HHHHHHTT-SS--S----
--HHHHHHTTSSS--S----
--HHHHHHTTSSS--S----
--HHHHHHHHSSS--S----
--HHHHHHTT-SS--S----
--HHHHHHTT-SS--S----
--HHHHHHTT-SS-------
--HHHHHHTTSSS-------
--HHHHHHTTSSS--S----
--HHHHHHTT-S---S----
--HHHHHHTTSS---S----
--HHHHHHTTSS---S----
--HHHHHHTTSSS--S----
--HHHHHHTTSSS--S----
--HHHHHHTTSSS--S----
--HHHHHHHTSS--------
--HHHHHHTT-SS--S----
--HHHHHHHTSSS--S----
--HHHHHHTTSSS--S----
--HHHHHHTTSS---S----
--HHHHHHTTSSS-------
--HHHHHHTTSSS--S----
--HHHHHHTTSSS--S----
--HHHHHHTTSSS--S-S--
--HHHHHHTTSSS--S-S--
--HHHHHTTSSSS--S----
--HHHHHHTTSSS--S-S--
--HHHHHHTTSSS--S-S--
--HHHHHHTTSSS--S-S--
--HHHHHHTT-SS--S-S--
--HHHHHHTT-SS--S-S--
--HHHHHHTTSSS--S----
--HHHHHHTTSSS--S----
--HHHHHHTT-SS----S--
--HHHHHHHTSSS--SSS--
--HHHHHHTSSSS---SS--
--HHHHHHTT-SS---SS--
--HHHHHHTT-SS----S--
--HHHHHHTT-SS----S--
--HHHHHHTT-SS----S--
--TTHHHHTT-SS----S--
--HHHHHHTT-SS----S--
--THHHHHTTSSS----S--
--HHHHHHTT-SS----S--
--HHHHHHTTSSS----S--
--HHHHHHTTSSS---SS--
--HHHHHHTTSSS----S--
--HHHHHHTT--S----S--
--HHHHHHTTSSS---SS--
--HHHHHHTTSSS---SS--
--HHHHHHTT-SS----S--
--HHHHHHHTSSS----S--
--HHHHHTTSSSS----S--
--HHHHHTTS-SS----S--
--HHHHHHTTSSS----S--
--HHHHHHTT-SS----S--
--HHHHHHTTSSS----S--
--HHHHHHTTSSS----S--
--HHHHHHTTSSS----S--
--HHHHHHTT-SS----S--
--HHHHHHTT-SS----S--
--HHHHHTTS-SS----S--
--HHHHHHTT-SS----S--
--HHHHHTTT-SS----S--
--HHHHHGGG-SS----S--
--HHHHHHTS-SS----S--
--HHHHHHTT-SS----S--
--HHHHHHTT-SS----S--
--HHHHHHTTSSS----S--
--HHHHHHTS-SS----S--
--HHHHHHTTSSS----S--
--HHHHHHTT-SS----S--
--HHHHHHTTSSS----S--
--HHHHHHTTSSS----S--
--HHHHHHTTSSS----S--
--HHHHHHTT-SS----S--
--HHHHHHTT--S----S--
--HHHHHHTTSSS----S--
--HHHHHHTT-SS--S-S--
--HHHHHHTT-SS----S--
--HHHHHHTTSSS----S--
--HHHHHHTTSSS----S--
--HHHHHHTT-SS----S--
--HHHHHHTTSSS----S--
--HHHHHHTTSSS----S--
--HHHHHHTT-SS----S--
--HHHHHHTSSSS----S--
--HHHHHHTT-SS----S--
--HHHHHHTT-SS----S--
--HHHHHHTTSSS----S--
--HHHHHHTTSSS----S--
--HHHHHHTTSSS----S--
--HHHHHTTTSSS----S--
--HHHHHHTT-------S--
--HHHHHHTT-SS----S--
--HHHHHHTT-SS----S--
--HHHHHHTTSSS----S--
--HHHHHHTTSSS----S--
--HHHHHHTTSSS----S--
--HHHHHHTT-SS----S--
--HHHHHHTTSSS----S--
--HHHHHHTT-SS--S-S--
--HHHHHHTTSSS----S--
--HHHHHHTTSSS----S--
--HHHHHHTTSSS----S--
--HHHHHHTTSSS---SS--
--HHHHHHTTSSS---SS--
--HHHHHHHTSSS---SS--
--HHHHHHTT-SS---SS--
--HHHHHHTTSSS---SS--
--HHHHHHTT-SS---SS--
--HHHHHHTT-SS---SS--
--HHHHHGGG-SS---SS--
--HHHHHHTT-SS----S--
--HHHHHHTT-SS----S--
--HHHHHHTT-SS----S--
--HHHHHHTT-SS----S--
--HHHHHHTT-SS---SS--
--HHHHHHTT-SS---SS--
--HHHHHHTT-SS---SS--
--HHHHHHTT-SS---SS--
--HHHHHHHH-SS----S--
--HHHHHHHH--S---SS--
--HHHHHHHS-SS----S--
--HHHHHHHT-SS---SS--
--HHHHHHHS-SS---SS--
--HHHHHHHH-SS---SS--
--HHHHHHHH-SS---SS--
--HHHHHHTT-SS--SSS--
--HHHHHHTS-SS--SSS--
--HHHHHHTS-SS---SS--
--HHHHHHHH-SS--SSS--
--HHHHHHTT-SS---SS--
--HHHHHHHT-SS---SS--
--HHHHHHTTSSS--STT--
--HHHHHHHH-SS--SSS--
--HHHHHHHH-SS--STT--
--HHHHHHTT-SS--SSS--
--HHHHHHTT-SS--SSS--
--HHHHHHHH-SS---SS--
--HHHHHHTT-SS---TT--
--HHHHHHTT-SS--STT--
--HHHHHHTT-SS--SSS--
--HHHHHHTT-SS---SS--
--HHHHHHTT-SS---SS--
--HHHHHHTT-SS---SS--
--HHHHHHHH-SS--SSS--
--HHHHHHTT-SS--SSS--
--HHHHHHHS-SS---SS--
--HHHHHTTT-SS---TT--
--HHHHHHTT-SS--SSS--
--HHHHHHTT-SS--STT--
--HHHHHHHT-SS--SSS--
--HHHHHHTT-SS--STT--
--HHHHHHHT-SS---SS--
--HHHHHHTT-SS--STT--
--HHHHHHTT-SS--STT--
--HHHHHHTT-SS--STT--
--HHHHHHTT-SS--SSS--
--HHHHHHTT-SS--SSS--
--HHHHHHHH-SS--SSS--
--HHHHHHTT-SS--SSS--
--HHHHHHHH-SS--SSS--
--HHHHHHHH-SS--SSS--
--HHHHHHTTSSS---SS--
--HHHHHHHH-SS---TT--
--HHHHHHTT-SS---SS--
--HHHHHHTTSSS---SS--
--HHHHHHTT-SS---SS--
--HHHHHHHHSSS---SS--
--HHHHHHHT-SS----S--
--HHHHHHTT-SS---SS--
--HHHHHHTT-SS----S--
--HHHHHHTT-SS----S--
--HHHHHHHH-SS----S--
--HHHHHHTT-SS----S--
--HHHHHHTT-SS----S--
--HHHHHHTT-SS----S--
--HHHHHHTT-SS----S--
--HHHHHHTT-SS----S--
--HHHHHHTT-SS---SS--
--HHHHHHTT-SS----S--
--HHHHHHTT-SS----S--
--HHHHHHTT-SS---SS--
--HHHHHHTT-SS----S--
--HHHHHHTT-SS---SS--
--HHHHHHTT-SS---SS--
--HHHHHHTT-SS----S--
--HHHHHHTT-SS----S--
--HHHHHHTT-SS----S--
--HHHHHHTT-SS----S--
--HHHHHHTT-SS----S--
--HHHHHHTT-SS----S--
--HHHHHGGG-SS----S--
--HHHHHHTT-SS----S--
--TTHHHHTT-SS----S--
--HHHHHHTT-SS----S--
--HHHHHHHH-SS----S--
--HHHHHGGG-SS----S--
--HHHHHHTT-SS----S--
--HHHHHTTT--S----S--
--HHHHHHTT-SS----S--
--HHHHHHTT-SS----S--
--HHHHHHTT-SS----S--
--HHHHHHHH-SS----S--
--HHHHHHTT-SS----S--
--HHHHHHTT-SS----S--
--HHHHHHTT-SS----S--
--HHHHHHTT-SS----S--
--TTHHHHTT-SS----S--
--HHHHHHTT-SS----S--
--HHHHHHHH-SS----S--
--HHHHHHTT-SS----S--
--HHHHHHTT--S----S--
--HHHHHHTT-SS----S--
--HHHHHHTT--S----S--
--HHHHHHTT-SS----S--
--HHHHHHTT-SS----S--
--HHHHHHTT-SS----S--
--HHHHHTTS-SS----S--
--HHHHHHTT-SS----S--
--HHHHHHTT-SS----S--
--HHHHHHTT-SS----S--
--HHHHHHTT--SS---S--
--HHHHHHHS-SS----S--
--HHHHHHTT-SS----S--
--HHHHHHTT-SS----S--
--HHHHHHTT-SS----S--
--HHHHHHTT-SS----S--
--HHHHHHHH-SS----S--
--HHHHHHTT-SS----S--
--HHHHHHTT-SS----S--
--HHHHHHTT-SS----S--
--HHHHHHTT-SS----S--
--HHHHHHTT-SS----S--
--TTHHHHTT--S----S--
--HHHHHHTT-SS----S--
--HHHHHHTT-SS----S--
--SSHHHHTTSSS----S--
--TTHHHHHH-SS----S--
--TTHHHHHH-SS----S--
--TTTTHHHH-SS----S--
--TTHHHHTT-SS----S--
--TTHHHHTT-SS----S--
--TTHHHHHHSSS---SS--
--TTHHHHTTSSS---SS--
--TTHHHHTTSSS----S--
--HHHHHHTT-SS---SS--
--STHHHHTT-SS---SS--
--HHHHHHTTSSS---SS--
--HHHHHHTT-SS----S--
--HHHHHHTT-SS----S--
--HHHHHTTS-SS----S--
--HHHHHGGG--S----S--
--HHHHHGGG-SS---SS--
--HHHHHHTT--S---SS--
--TTHHHHTT--S----S--
--HHHHHHHH--S----S--
--HHHHHHHT-SS----S--
--HHHHHHTT-SS----S--
--TTHHHHTT-SS---SS--
--HHHHHHTT-SS----S--
--HHHHHHTT-SS----S--
--TTHHHHTT-SS----S--
--TTHHHHTT-SS----S--
--HHHHHHTT-SS----S--
--HHHHHHTT-SS----S--
--HHHHHHHH-SS----S--
--HHHHHHTT--S----S--
--HHHHHHTT-SS---SS--
--HHHHHHTT-SS----S--
--HHHHHHTT-SS----S--
--HHHHHHTT-SS----S--
--TTHHHHTT-SS----S--
--HHHHHHTT-SS----S--
--HHHHHHTT-SS----S--
--HHHHHHHT-SS----S--
--HHHHHHTT-SS----S--
--HHHHHHTT-SS----S--
--HHHHHHTT-SS----S--
--HHHHHHTT-SS----S--
--HHHHHHTT-SS----S--
--HHHHHHTT-SS----S--
--HHHHHHTT-SS----S--
--HHHHHHTT-SS----S--
--HHHHHHTT-SS----S--
--HHHHHHTT-SS----S--
--HHHHHHTT-SS----S--
--TTHHHHTT-SS----S--
--HHHHHHTT-SS----S--
--HHHHHHTT-SS----S--
--HHHHHHTT-SS----S--
--HHHHHHTT-SS----S--
--TTHHHHTT-SS----S--
--HHHHHHTT-SS----S--
--HHHHHHHT-SS----S--
--HHHHHHHH-SS----S--
--HHHHHHTT-SS----S--
--TTHHHHTS-SS----S--
--HHHHHHTT-SS----S--
--HHHHHHTT-SS----S--
--HHHHHHTT-SS----S--
--HHHHHTTT-SS----S--
--HHHHHHTT-SS----S--
--HHHHHHTT-SS----S--
--HHHHHHTT-SS----S--
--HHHHHHTT-SS----S--
--HHHHHHTT-SS----S--
--HHHHHHTT-SS----S--
--HHHHHHHT-SS----S--
--HHHHHHTT-SS----S--
--HHHHHHTT-SS----S--
--TTHHHHTT-SS----S--
--TTHHHHTT-SS----S--
--HHHHHHTT-SS----S--
--HHHHHHHH-SS----S--
--HHHHHHTT-SS----S--
--TTHHHHTTSSS----S--
--HHHHHHTT-SS----S--
--HHHHHHTT-SS----S--
--HHHHHHTT-SS----S--
--HHHHHHTT-SS----S--
--HHHHHHTT-SS----S--
--HHHHHTTT-SS----S--
--HHHHHHHHSSS----S--
--HHHHHGGG-SS----S--
--HHHHHHTT-SS----S--
--HHHHHHTT-SS----S--
--HHHHHHTT-SS----S--
--HHHHHHHH-SS----S--
--HHHHHHTT-SS----S--
--HHHHHHTT-SS----S--
--HHHHHHTT-SS----S--
--HHHHHHTT-SS---SS--
--HHHHHHTT-SS----S--
--HHHHHHTT-SS----S--
--TTHHHHTT-SS----S--
--HHHHHHTT-SS----S--
--HHHHHHTT-SS----S--
--HHHHHHTT-SS----S--
--HHHHHHTTSSS---SS--
--HHHHHHTTSSS----S--
--HHHHHHTT-SS----S--
--HHHHHHTT-SS---TT--
--THHHHHTT-SS----S--
---THHHHTT-SS----S--
--TTHHHHTT-SS---SS--
--TTHHHHTT-SS----S--
--TTHHHHTT-SS---SS--
---THHHHTT-SS----S--
---THHHHTT-SS----S--
--TTHHHHTT-SS----S--
--S-HHHHTT-SS---SS--
--STHHHHTT-SS---SS--
---THHHHTT-SS---SS--
--TTHHHHTT-SS----S--
---THHHHTT-SS----S--
---THHHHTT-SS---TTT-
---THHHHTT-SS----S--
--TTHHHHTT-SS----S--
---THHHHTT-SS---SS--
---THHHHTT-SS---SS--
---THHHHTTSSS---SS--
----HHHHTTSSS----S--
----HHHHTT-SS----S--
---THHHHTT-SS----S--
---THHHHTT-SS----S--
---THHHHTTSSS---SS--
---THHHHTT-SS---SS--
---THHHHTT-SS----S--
---THHHHTT-SS----S--
---THHHHTT-SS---TTT-
----HHHHTT-SS---TT--
--STHHHHTT-SS---TT--
--STHHHHTT-SS---TT--
---THHHHTT-SS---TT--
---THHHHTT-SS---TT--
---THHHHTT-SS---TT--
---THHHHTT-SS---SS--
---THHHHTTSSS----S--
---THHHHTT-SS---SS--
--TTHHHHTT-SS---SS--
---THHHHTT-SS---SS--
---THHHHTT-SS---SS--
---THHHHTT-SS---SS--
--GGGGTTTT-SS---SS--
---THHHHTS-SS---SS--
---THHHHTT-SS---SS--
---THHHHTT-SS---SS--
---THHHHTT-SS---SS--
---TTTGGGT-SS---SS--
---THHHHTT-SS---SS--
--STHHHHTT-SS---SS--
---THHHHTT-SS---SS--
---THHHHTT-SS---SS--
---THHHHTT-SS----S--
---THHHHTT-SS---SS--
---THHHHTT-SS---SS--
---THHHHTTSSS---SS--
---THHHHTT-SS----S--
--S-HHHHTT-SS----S--
--S-HHHHHH-SS----S--
----HHHHHH-SS----S--
----HHHHHH-SS----S--
---THHHHHHSSS----S--
--STTTHHHH-SS----S--
---THHHHHH--S----S--
---THHHHTT-SS----S--
----HHHHTS-SS----S--
---THHHHHH-SS----S--
--TTHHHHHT-SS----S--
----HHHHTT-SS----S--
----HHHHTT-SS----S--
--S-HHHHTT-SS----S--
--S-HHHHHHSSS----S--
----HHHHHH-SS----S--
----TTGGGS-SS----S--
----HHHHTT-SS----S--
----HHHHTS-SS----S--
--STHHHHTT-SS----S--
----HHHHTT-SS----S--
---THHHHTT-SS----S--
--S-HHHHTT--S----S--
---THHHHTT-SS----S--
---THHHHTT-SS----S--
----HHHHTT-SS----S--
--S-HHHHTT-SS----S--
----HHHHTT-SS----S--
--TTHHHHTT-SS----S--
---THHHHTS-SS----S--
---THHHHTT-SS----S--
---THHHHTT-SS----S--
---THHHHTT-SS----S--
---THHHHTTSSS----S--
--TTHHHHTT-SS----S--
---HHHHHTT-SS----S--
---THHHHTT-SS----S--
---THHHHTT-SS----S--
--TTHHHHTT-SS----S--
---THHHHTT-SS----S--
--TTHHHHTTSSS---SS--
--TTHHHHTT-SS----S--
---THHHHTT-SS----S--
----HHHHTT-SS---SS--
----HHHHTT--S----S--
----HHHHTT-SS---SS--
---THHHHTTSSS----S--
---THHHHTTSSS----S--
--TTHHHHTT-SS----S--
--STHHHHTT-SS---SS--
---THHHHTT-SS----S--
--TTHHHHTT-SS---SS--
---THHHHTT-SS---SS--
---THHHHTT-SS---SS--
---THHHHTT-SS---SS--
----HHHHTT-SS---SS--
----HHHHTT-SS---SS--
---THHHHTT-SS---SS--
---THHHHTT-SS---SS--
---THHHHTT-SS---SS--
---THHHHTT-SS---SS--
---THHHHTT-SS---SS--
---THHHHTT-SS---SS--
---THHHHTT-SS---SS--
---THHHHTT-SS---SS--
----HHHHTT-SS---SS--
---THHHHTT-SS---SS--
----HHHHTT-SS---SS--
--TTHHHHHS-SS---SS--
--TTHHHHHT-SS---SS--
--TTHHHHTT-SS---SS--
----HHHHTT-SS---SS--
--TTHHHHTT-SS---SS--
---THHHHTT-SS---SS--
---THHHHHT-SS---SS--
---THHHHTTSSS---SS--
--STHHHHHT-SS---SS--
---THHHHTT-SS---SS--
---THHHHHT-SS----S--
----HHHHTTSSS---SS--
---THHHHTT-SS---SS--
---THHHHTT-SS----S--
---THHHHTT-SS---SS--
----HHHHTT-SS---SS--
---THHHHTT-SS---SS--
---THHHHTT-SS---SS--
---THHHHTT-SS---SS--
---THHHHTT-SS---SS--
---THHHHTT-SS---SS--
--STHHHHTT-SS---SS--
---THHHHTT-SS----S--
--STHHHHTT-SS---SS--
--STHHHHTTSSS---SS--
--STHHHHTT-SS---SS--
--SSHHHHTT-SS---SS--
--THHHHHTT-SS---SS--
--STHHHHTT-SS---SS--
---THHHHTT-SS---SS--
---THHHHTT-SS----S--
--SHHHHHTT-SS---SS--
--TTHHHHTT-SS---SS--
--STHHHHTTSSS---SS--
---THHHHTT-SS---SS--
--TTHHHHTT-SS---SS--
--STHHHHTT-SS---SS--
---THHHHTT-SS---SS--
--STHHHHTT-SS---SS--
---THHHHTT-SS---SS--
---THHHHTT-SS----S--
---THHHHTT-SS---SS--
---THHHHTT-SS---SS--
--TTHHHHTTSSS----S--
---THHHHTT-SS----S--
---THHHHHT-SS---SS--
--TTHHHHTT-SS----S--
--TTHHHHTS-SS----S--
--TTHHHHTT-SS----S--
--TTHHHHTT-SS----S--
--THHHHHTT-SS----S--
---THHHHTT-SS---SS--
---THHHHTT-SS---SS--
---THHHHTT-SS---SS--
---HHHHHTT-SS----S--
---HHHHHTT-SS----S--
---HHHHHTT-SS----S--
---HHHHHTT-SS----S--
---HHHHHTT-SS-------
---HHHHHTT-SS-------
---HHHHHTT-SS-------
---HHHHHTT-SS-------
---HHHHHHT-SS-------
--SHHHHHTT-SS----S--
---THHHHTT-SS----S--
---HHHHHTT-SS----S--
---HHHHHTT-SS-------
---HHHHHTT-SS-------
---HHHHHHT-SS-------
---HHHHTTS-SS----S--
---HHHHHTT-SS----S--
---HHHHHHH-SS----S--
---HHHHHTT-SS----S--
---HHHHTTS-SS----S--
---HHHHHTT-SS----S--
---HHHHHHH-SS----S--
---HHHHHTT-SS----S--
---HHHHHHT-SS----S--
---HHHHHTT-SS----S--
---HHHHHTT-SS----S--
---HHHHHHT-SS----S--
---HHHHHTT-SS----S--
---HHHHHTT-SS----S--
---HHHHHTT-SS----S--
---HHHHHTT-SS----S--
---HHHHHTT-SS----S--
---HHHHHTT-SS----S--
--SHHHHHTTSSS----S--
--SHHHHHHH-SS----S--
--SHHHHHTT-SS----S--
---HHHHTTT-SS----S--
---HHHHHTT-SS----S--
---HHHHHTT-SS----S--
---HHHHHTT-SS----S--
---HHHHHTT-SS----S--
---HHHHTTT-SS----S--
--SHHHHGGG-SS----S--
---HHHHGGG-SS----S--
---HHHHGGG-SS----S--
---HHHHGGG-SS----S--
---HHHHTTT-SS----S--
---HHHHHTT-SS----S--
---HHHHHTT-SS----S--
---HHHHHHT-SS----S--
---HHHHHTT-SS----S--
---HHHHHTT--S----S--
---HHHHHTT-SS----S--
---HHHHTTT-SS----S--
---HHHHGGG-SS----S--
---HHHHGGG-SS----S--
---HHHHGGG-SS----S--
---HHHHTTT-SS----S--
---HHHHGGG-SS----S--
---HHHHHTT-SS---SS--
---HHHHGGG-SS----S--
---HHHHGGG-SS----S--
---HHHHHTT-SS----S--
---THHHHTT-SS----S--
--SHHHHHTT-SSS---S--
---HHHHHTT--S----S--
----HHHHTT-SS----S--
---HHHHHTT-SS----S--
---HHHHHHT-SS----S--
---HHHHHTT-SS----S--
---THHHHTT-SS----S--
---THHHHTT-SS----S--
---HHHHHTT-SS----S--
--STHHHHTT-SS----S--
---THHHHTT-SS----S--
--SHHHHHTT-SS----S--
--STHHHHTT-SS----S--
--SHHHHHTT-SS----S--
--SHHHHGGG-SSS---S--
--SHHHHHTT-SS----S--
--SSHHHHTT-SS----S--
--SSHHHHTT-SS----S--
--SSHHHHTT-SS----S--
--SSHHHHTT-SS---SS--
--SSHHHHTT-SS----S--
--SHHHHHHT-SS----S--
--SHHHHHTT-SS----S--
--SHHHHHTTSSS----S--
--SHHHHHHT-SS----S--
--SHHHHHTT-SS----S--
--SHHHHHTT-SS----S--
--SHHHHHTT-SS----S--
--SHHHHHTTSSS----S--
--SHHHHHTT-SS----S--
--SHHHHHTT-SS----S--
--SHHHHHTT-SS----S--
--STHHHHTT-SS----S--
--SHHHHHTT-SS----S--
--SHHHHHTT-SS----S--
--SHHHHHTT-SS----S--
--SHHHHHTT-SS----S--
--SHHHHGGG-SS----S--
--SHHHHHTT-SSS---S--
--SHHHHHTT-SS----S--
--S-HHHHHH-SS----S--
--S-HHHHTT-SS----S--
--S-HHHHTT-SS----S--
----HHHHHT-SS----S--
----HHHHTT-SS---SS--
-TT-HHHHTT-SS---SS--
-TTTHHHHTT-SS---SS--
--S-HHHHTT-SS---SS--
----HHHHTT-SS---SS--
--S-HHHHTT-SS---SS--
----HHHHTT-SS---SS--
--S-HHHHTT-SS---SS--
--S-HHHHTT-SS---SS--
----HHHHHT-SS---SS--
----TTTGGG-SS---SS--
----HHHHTT-SS---SS--
----HHHHTT-SS---SS--
----HHHHTT-SS----S--
----HHHHTT-SS---SS--
----HHHHTT-SS----S--
-TT-HHHHTT-SS----S--
----HHHHTT-SS----S--
----HHHHTT-SS----S--
-TTTHHHHHH-SS---SS--
-TT-HHHHTT-SS---SS--
----HHHHTT-SS---SS--
-TT-HHHHTT-SS---SS--
----HHHHTT-SS---SS--
-TTTHHHHTT-SS---SS--
-TT-HHHHTT-SS---SS--
----HHHHTT-SS----S--
----HHHHTT-SS---SS--
--S-HHHHTT-SS---SS--
--S-TTGGGG-SS---SS--
-TT-HHHHTT-SS----S--
----TTGGGT-SS----S--
-TT-TTGGGG-SS----S--
---THHHHTT-SS----S--
-TT-HHHHTT-SS----S--
--S-HHHHTT-SS----S--
----HHHHTT-SS----S--
----HHHHTT-SS----S--
----HHHHTT-SS----S--
----HHHHTT-SS----S--
----TTGGGG-SS----S--
----TTGGGG-SS----S--
----TTGGGT-SS----S--
----TTGGGG-SS----S--
-TT-TTGGGG-SS----S--
----TTGGGTSSS----S--
----TTGGGG-SS----S--
-TT-TTTTTT-SS----S--
-TT-TTGGGT-SS----S--
---HHHHHHH-SS----S--
---HHHHGGG-SS----S--
----TTGGGT-SS----S--
---HHHHGGG--S----S--
---HHHHTTT-SS----S--
---HHHHGGG-SS----S--
---HHHHGGG-SS----S--
----TTGGGT-SS----S--
----TTGGGT-SS----S--
---HHHHGGG-SS----S--
---HHHHTTTSSS----S--
---HHHHTTT-SS----S--
-TTHHHHGGG-SS----S--
-TTHHHHHHH-SS---TT--
----TTTTTT-SS----S--
--S-TTGGGG-SS----S--
--S-TTGGGT-SS----S--
--S-TTGGGT-SS----S--
--S-HHHHTT-SS----S--
--S-HHHHTT-SS----S--
--S-HHHHTT-SS----S--
----HHHHTT-SS----S--
----HHHHTT-SS----S--
--SHHHHHTT-SS----S--
--SHHHHTTS-SS----S--
--SHHHHGGG-SS----S--
---SHHHHHH-SS----S--
--SHHHHTTT-SS----S--
--SHHHHTTT-SS----S--
--SHHHHTTT-SS----S--
--SHHHHTTS-SS----S--
--SHHHHHTS-SS----S--
---HHHHTTT-SS----S--
---HHHHTTT-SS----S--
--SHHHHHTT-SS----S--
--S-TTGGGT--S----S--
--S-HHHHTT-SS----S--
--S-TTGGGT-SS----S--
--S-TTHHHH-SS----S--
--S-TTGGGG-SS----S--
--S-TTHHHH-SS----S--
---TTTGGGS-SS----S--
--S-TTGGGG-SS----S--
--S-TTGGGS-SS----S--
--S-HHHHHT-SS----S--
--S-TTTGGG-SS----S--
--S-TTGGGG-SS----S--
--S-TTGGGG-SS----S--
--S-TTGGGG-SS----S--
--S-TTTGGG-SS----S--
--S-TTTGGG-SS----S--
--S-TTGGGG-SS----S--
---HHHHGGG-SS----S--
--SSTTTGGG-SS----S--
--SGGGTGGG-SS----S--
--S-TTTGGG-SS----S--
--S-TTTGGG-SS----S--
--S-TTTGGG-SS----S--
--S-TTGGGG-SS----S--
--S-TTGGGG-SS----S--
--S-TTGGGT-SS----S--
--S-TTGGGG-SS----S--
--S-TTGGGG-SS----S--
--S-TTTGGG-SS----S--
--STTTGGGG-SS----S--
--S-TTGGGG-SS---SS--
--S-TTGGGG-SS---SS--
--S-TTGGGG-SS---SS--
--S-TTGGGG-SS---SS--
--S-TTGGGGSSS---SS--
--S-TTGGGG-SS----S--
--S-GGGTTT-SS---SS--
--S-TTGGGG-SS---SS--
--S-TTGGGG-SS---SS--
--S-TTGGGG-SS---SS--
--S-TTGGGG-SS---SS--
--S-TTGGGG-SS----S--
--S-TTGGGG-SS---SS--
--STTTGGGG-SS---SS--
--S-TTTTTT-SS---SS--
--STTTGGGG-SS---SS--
--S-TTGGGG-SS---SS--
--S-TTGGGT-SS---SS--
--S-TTHHHHSSS---SS--
--S-TTGGGG-SS---SS--
--S-TTGGGG-SS---SS--
--S-HHHHTT-SS---SS--
----TTGGGT-SS---SS--
----TTTGGG-SS---SS--
--S-TTTGGG-SS----S--
--S-HHHHTT-SS---SS--
--S-HHHHTT-SS---SS--
----TTTTTSSSS---SS--
--S-HHHHTT-SS---SS--
--S-HHHHHT-SS---SS--
--STHHHHHH-SS---SS--
--S-HHHHHHSSS---SS--
--S-HHHHTT-SS---SS--
--S-HHHHTT-SS---SS--
--S-TTTGGG-SS---SS--
---TTTHHHH-SS---SS--
----HHHHTT-SS---SS--
--STHHHHTT-SS---SS--
----HHHHTT-SS---SS--
----TTGGGT-SS---SS--
--S-TTGGGG-SS---SS--
--S-TTHHHHSSS---SS--
----HHHHTT-SS----S--
--S-HHHHTT-SS---SS--
----HHHHHT-SS---SS--
----TTTGGG-SS---SS--
--S-HHHHTT-SS---SS--
----TTGGGGSSS---SS--
--S-TTGGGG-SS---SS--
--S-HHHHTT-SS---SS--
--STTTGGGG-SS---SS--
--S-TTGGGGSSS----S--
----HHHHHTSSS---SS--
--S-TTHHHHSSS----S--
----HHHHTT-SS---SS--
--STHHHHTT-SS----S--
--S-HHHHTT-SS---SS--
--S-HHHHHT-SS---SS--
--S-HHHHTT-SS---SS--
--S-TTGGGS-SS---SS--
--S-HHHHTT-SS---SS--
--S-TTGGGG-SS---SS--
--STTTGGGG-SS----S--
--S-TTGGGG-SS---SS--
----TTGGGG-SS----S--
--S-TTHHHH-SS---SS--
--S-TTGGGT-SS----S--
--S-TTHHHH-SS----S--
--S-TTGGGGSSS----S--
----TTGGGG-SS---SS--
----TTTTTT-SS---SS--
----HHHHTT-SS---SS--
--S-HHHHTT-SS----S--
--S-HHHHHH-SS---SS--
----HHHHHT-SS---SS--
--SSHHHHTT-SS---SS--
---THHHHHH-SS---SS--
--S-HHHHTT-SS---SS--
--SSHHHHTT-SS---SS--
--S-SHHHHT-SS---SS--
--S-HHHHTT-SS---SS--
----HHHHTT-SS---SS--
----HHHHTTSSS---SS--
---THHHHTT-SS---SS--
--S--TTTTT-SS---SS--
-----HHHHT-SS---SS--
----HHHHHH-SS---SS--
--STHHHHTT-SS---SS--
----HHHHTT-SS---SS--
----HHHHTT-SS---SS--
--S-HHHHTT-SS---SS--
--S-TTHHHH-SS---SS--
--S-HHHHHH-SS---SS--
----HHHHTT-SS---SS--
--S-HHHHTT-SS---SS--
--S-HHHHTT-SS---SS--
--SSHHHHTT-SS---SS--
--S-HHHHHT-SS---SS--
----HHHHHT-SS---SS--
---THHHHTT-SS---SS--
--STTTGGGT-SS----S--
--STHHHHTS-SS---SS--
--STHHHHTT-SS---SS--
--SGGGTTTT--S---SS--
--STHHHHTT-SS---SS--
--SHHHHGGG-SS----S--
----HHHHTT-SS---SS--
--S-HHHHHH-SS---SS--
----HHHHHT-SS---SS--
---THHHHTT-SS---SS--
--STHHHHTT-SS---SS--
--S-HHHHTT-SS---SS--
----TTGGGG-SS---SS--
--S-TTTTTT-SS---SS--
--S-HHHHTT-SS---SS--
--S-TTGGGG-SS----S--
--S-TTGGGT-SS---SS--
--S-TTGGGG-SS---SS--
--S-TTGGGG-SS---SS--
----TTGGGG-SS---SS--
----TTTGGG-SS---SS--
--S-HHHHTTSSS----S--
--S-TTGGGG-SS---SS--
--S-TTGGGG-SS----S--
--S-TTGGGG-SS----S--
--S-TTGGGG-SS---SS--
--SHHHHGGG-SS---SS--
--STTTTGGG-SS---SS--
--S-TTTGGG-SS---SS--
--S-TTGGGT-SS---SS--
--S-TTGGGG-SS---SS--
--S-TTGGGG-SS----S--
--S-TTGGGS-SS---SS--
--S-TTGGGGSSS---SS--
--S-TTGGGG-SS---SS--
--S-TTTTTT-SS---SS--
--S-TTGGGT-SS----S--
--S-HHHHTT-SS---SS--
--S-TTGGGG-SS---SS--
--S-TTGGGG-SS---SS--
--S-HHHHTT-SS---SS--
--S-HHHHTT-SS---SS--
----HHHHTT-SS---SS--
--STHHHHTT-SS---SS--
----HHHHHT-SS---SS--
--S-HHHHHH-SS---SS--
--S-HHHHHT-SS---SS--
--S-HHHHTS-SS---SS--
--S-HHHHTT-SS---SS--
--S-HHHHTT-SS---SS--
--S-TTHHHH--S---SS--
--S-HHHHHT-SS---SS--
---THHHHTT-SS---SS--
--STHHHHTT-SS---SS--
---THHHHTT-SS---SS--
---THHHHTT-SS---SS--
--STHHHHTT-SS---SS--
---THHHHTT-SS----S--
--SGGGTGGG-SS---SS--
---GGGTGGG-SS---SS--
---GGGTTTT-SS---SS--
---GGGTGGGSSS----S--
--S-TTGGGG-SS----S--
--S-HHHHTT-SS---SS--
--S-HHHHTT-SS----S--
--S-HHHHTT-SS---SS--
---THHHHHH-SS---SS--
--S-HHHHTT-SS---SS--
----HHHHTT-SS---SS--
----HHHHTT-SS---SS--
--S-HHHHTT-SS---SS--
--STHHHHTT-SS---SS--
--STHHHHTT-SS---SS--
----HHHHTT-SS---SS--
--SSHHHHTT-SS---SS--
--STHHHHTT-SS---SS--
--SHHHHHTT-SS---SS--
--STHHHHTT-SS----S--
----HHHHTT-SS---SS--
--S-HHHHHH-SS---SS--
--S-HHHHTT-SS---SS--
--S-HHHHHT-SS---SS--
--S-HHHHTT-SS----S--
----HHHHTT-SS---SS--
----HHHHTT-SS---SS--
---THHHHTTSSS---SS--
----HHHHTS-SS---SS--
--S-HHHHTT-SS---SS--
--S-HHHHTT-SS---SS--
--S-HHHHTT-SS----S--
--S-HHHHHT-SS---SS--
----HHHHTT-SS----S--
----HHHHTT-SS---SS--
----HHHHTT-SS---SS--
--S-HHHHTT-SS---SS--
----HHHHHT-SS---SS--
----HHHHTT-SS---SS--
----HHHHTT-SS----S--
--S-HHHHTT-SS---SS--
--S-GGGTTT-SS---SS--
--S-GGGGTT-SS---SS--
--S-STTTTT--S---SS--
--S-SGGGTS-SS---SS--
--S-GGGSSS-SS---SS--
--S-STTSSS-SS---SS--
----GGG-SS-SS---SS--
---THHHHTT-SS---SS--
----HHHHTT-SS----S--
---THHHHTT-SS---SS--
----HHHHTT-SS---SS--
--S-HHHHTT-SS---SS--
--S-HHHHHTSSS---SS--
----HHHHTT-SS---SS--
--S-TTGGGT-SS---SS--
----HHHHTT-SS---SS--
---THHHHTT-SS---SS--
----HHHHHT-SS---SS--
--STHHHHTT-SS---SS--
--SSHHHHTT-SS---SS--
--SHHHHGGG-SS---SS--
---HHHHGGG-SS---SS--
--SSTTTTTT--S----S--
----TTGGGS-SS----S--
--SHHHHGGG-SS---SS--
--SHHHHGGG-SS---SS--
--SHHHHGGG-SS----S--
--SHHHHGGG-SS---SS--
--STHHHHTT-SS---SS--
---THHHHTT-SS---SS--
---THHHHTT--S---SS--
---THHHHTT-SS---SS--
--SHHHHHTT-SS---SS--
--SHHHHTTT-SS---SS--
--STHHHHTT-SS---SS--
---THHHHTT-SS---SS--
--STHHHHTT-SS---SS--
---HHHHGGG-SS---SS--
---HHHHGGG-SS---SS--
--SHHHHGGG-SS---SS--
---THHHHTT-SS---SS--
---HHHHTTT--S---SS--
---GGGTGGG-SS---SS--
--SGGGTGGG-SS---SS--
---THHHHTT-SS---SS--
---THHHHTT-SS---SS--
--STHHHHTT-SS---SS--
--SGGGTGGG-SS----S--
--SGGGTGGG-SS---SS--
--S-TTTGGG-SS---SS--
--S-TTTGGG-SS---SS--
----TTTTTT-SS---SS--
--S-TTTGGGSSS---SS--
--SGGGTGGG-SS----S--
---GGGTGGG-SS---SS--
---GGGTGGG-SS---SS--
---THHHHTTSSS---SS--
---GGGTGGG-SS---SS--
---GGGTGGGSSS----S--
---HHHHGGGSSS----S--
---GGGTGGGSSS----S--
--SGGGTTTTSSS---SS--
--SGGGTTTTSSS---SS--
--SGGGTTTT-SS---SS--
--S-TTTGGG-SS---SS--
--S-TTTTTTSSS---SS--
--SGGGTGGGSSS---SS--
--SGGGTTTTSSS---SS--
----TTTTTTSSS---TTT-
--SGGGTGGGSSS---TTT-
--SSTTTGGG-SS---TTT-
---GGGTGGGSSS---TTT-
--SHHHHGGG-SS---TTT-
--SGGGTTTT-SS----S--
---GGGTTTT-SS---SS--
---GGGTTTT-SS----S--
---STTTGGG-SS----S--
--SGGGTGGG-SS----S--
--SGGGTGGG-SS----S--
---GGGTGGGSSS----S--
---GGGTGGG-SS----S--
--SGGGTGGG-SS---SS--
--SGGGTGGG-SS----S--
---GGGTTTT-SS---SS--
--SGGGTGGG-SS---SS--
--SGGGTGGG-SS----S--
--SGGGTGGG-SS----S--
--SGGGTGGGSSS---SS--
--SGGGTGGG-SS---SS--
--SHHHHGGG-SS---SS--
--SGGGTGGG-SS---SS--
--SGGGTGGG-SS---SS--
--SGGGTGGG-SS---SS--
--SGGGTGGG-SS---SS--
--SGGGTGGG-SS---SS--
--SGGGTTTT-SS---SS--
--SSTTTGGGSSS----S--
--SGGGTTTTSSS---SS--
--SSTTTGGGSSS----S--
--S-TTTTTTSSS---SS--
--GGGGTTTTSSS---SS--
--SGGGTGGG-SS---SS--
--SGGGTGGG-SS---SS--
--GGGGTGGG-SS---SS--
---GGGTTTS-SS----S--
--GGGGTGGG-SS----S--
--GGGGTGGG-SS----S--
--GGGGTTTT-SS----S--
---GGGTGGG-SS---SS--
--SGGGTGGGSSS---SS--
--SGGGTGGGSSS---SS--
--SHHHHGGG-SS---SS--
--SGGGTTTT-SS----S--
---GGGTTTT-SS----S--
--SGGGTGGG-SS---SS--
--SHHHHGGG-SS---SS--
--SGGGTGGG-SS----S--
--SGGGTGGG-SS---SS--
--SGGGGTTT-SS---SS--
--SGGGTGGG-SS---SS--
--SGGGTGGG-SS----S--
--SGGGTGGG-SS----S--
--SGGGTTTTSSS----S--
--SSGGGGGG-SS---SS--
--SGGGTTTTSSS----S--
--SSTTGGGT-SS----S--
--S-TTTTTT-SS---SS--
--S-TTTTTT-SS---SS--
--S-TTGGGG-SS---SS--
--S-TTGGGG-SS----S--
--S-TTGGGG-SS----S--
--S-TTGGGG-SS----S--
--SSTTGGGS-SS----S--
--SSTTTGGG-SS---SS--
--S-TTGGGG-SS----S--
--S-TTGGGG-SS----S--
--S-TTTGGG-SS---SS--
--S-TTGGGG-SS----S--
--S-TTTGGG-SS----S--
--S-TTGGGG-SS----S--
--S-TTTGGG-SS----S--
--SSTTGGGG-SS----S--
--S-HHHHTT-SS---SS--
--S-TTTGGG-SS----S--
--SHHHHHTT-SS----S--
--S-TTGGGG-SS----S--
--S-TTGGGG-SS----S--
--SSTTTGGG-SS----S--
--S-TTGGGT-SS----S--
--S-TTGGGG-SS----S--
--S-TTGGGG-SS----S--
--SSHHHHTT-SS----S--
--SSTTTGGG-SS----S--
--S-TTGGGT-SS----S--
--SHHHHGGG-SS----S--
----TTGGGG-SS---SS--
--S-TTGGGG-SS---SS--
--S-TTGGGG-SS----S--
--SSTTGGGG-SS----S--
--S-TTGGGG-SS----S--
--S-TTGGGG-SS----S--
--S-TTGGGG-SS----S--
--S-TTGGGT-SS----S--
--S-TTGGGS-SS----S--
--S-TTGGGG-SS----S--
--S-TTGGGG-SS----S--
--S-TTGGGG-SS---SS--
--S-TTGGGG-SS---SS--
--S-TTGGGG-SS----S--
--S-TTGGGG-SS----S--
--S-TTGGGG-SS----S--
--S-TTGGGG-SS----S--
--S-TTGGGT-SS----S--
--S-TTGGGG-SS----S--
--SGGGTTTT-SS----S--
--SGGGTGGG-SS----S--
----TTTGGG-SS--S-S--
----TTTTTT-SS----S--
--S-TTTTTT-SS----S--
--S-TTTGGG-SS----S--
----TTTGGG-SS----S--
--S-TTTGGG-SS----S--
--S-TTTGGG-SS----S--
--S-TTTTTS-SS----S--
--S-TTGGGG-SS----S--
--S-TTGGGS-SS----S--
--S-TTGGGG-SS----S--
--S-TTTGGG-SS----S--
--S-TTTGGG-SS----S--
--S-TTGGGG-SS----S--
--SSTTTGGGSSS----S--
--SSTTTGGG-SS----S--
--S-TTTGGG--S----S--
--S-TTTGGG-SS----S--
--SSGGGGGG-SS----S--
--S-TTGGGG-SS----S--
--S-TTGGGG-SS----S--
--S-TTTGGG-SS----S--
--SSTTTGGG-SS----S--
--SSTTTGGG-SS----S--
--SGGGTGGG-SS---SS--
--SGGGTGGG-SS----S--
--SGGGTGGGSSS---SS--
--STTTTGGGSSS----S--
--SGGGTGGG-SS----S--
--SGGGTGGG-SS----S--
--SGGGTGGG-SS---SS--
--SGGGTTTT-SS----S--
--SSTTTGGGSSS---SS--
--SSTTTGGG-SS---SS--
--SSTTTGGG-SS---SS--
--SGGGTGGGSSS---SS--
--SHHHHGGG-SS----S--
--SGGGTGGG-SS---SS--
--SGGGTGGGSSS---SS--
--THHHHTTSSSS---SS--
--SHHHHGGG-SS---SS--
--SHHHHGGGSSS---SS--
--SSTTTGGG-SS----S--
--SGGGTGGG-SS----S--
---HHHHGGG-SS----S--
--TTTTTGGG-SS----S--
---GGGTGGG-SS----S--
--SSTTTGGG-SS----S--
---SHHHHTT-SS---SS--
--SSTTTTTT-SS---SS--
--SGGGTGGG-SS---SS--
---GGGTGGG-SS----S--
--SGGGTTTTSSS---SS--
---GGGTGGG-SS---SS--
---GGGTGGG-SS---SS--
--SGGGTGGG-SS---SS--
--SGGGTGGG-SS---SS--
--SSTTTTTTSSS---SS--
--SSTTTGGG-SS---SS--
--SGGGTGGG-SS---SS--
--SGGGTGGG-SS---SS--
--SGGGTGGG-SS---SS--
--SGGGTGGGSSS----S--
--SGGGTGGG-SS---SS--
--SGGGTGGG-SS----S--
--SGGGTGGG-SS----S--
--SGGGTGGG-SS---SS--
---GGGTGGG-SS---SS--
--SGGGTGGG-SS---SS--
--SGGGTGGG-SS---SS--
---GGGTGGG-SS---SS--
--SGGGTTTTSSS---SS--
--SGGGTTTT-SS---SS--
--SGGGTTTT-SS---SS--
--SGGGTGGG-SS---SS--
--SGGGTGGG-SS---SS--
---GGGTTTT-SS----S--
--SGGGTGGGSSS----S--
--SGGGTGGG-SS----S--
--SGGGTGGG-SS----S--
--SGGGTGGG-SS---SS--
--SGGGTTTT-SS----S--
--SSTTTGGG-SS---SS--
--SSTTTGGG-SS---SS--
--SHHHHGGG-SS----S--
--SGGGTGGG-SS---SS--
--SGGGTGGG-SS----S--
--SGGGTGGG-SS----S--
--SGGGTGGG-SS---SS--
--SHHHHGGG-SS---SS--
--SGGGTTTT-SS---SS--
--SGGGTGGG-SS---SS--
--SGGGTGGG-SS---SS--
--SGGGTGGG-SS---SS--
--SGGGTGGG-SS---SS--
--SGGGTGGG-SS---SS--
--STHHHHTT-SS---SS--
--SGGGTGGG-SS---SS--
--SGGGTGGG-SS---SS--
--SGGGTGGG-SS----S--
--SGGGTGGG-SS----S--
--SGGGTGGG-SS---SS--
--SHHHHGGG-SS---SS--
--SGGGTGGG-SS---SS--
--SGGGTGGG-SS---SS--
--GGGGTGGG-SS---SS--
--GGGGTGGG-SS----S--
--TGGGTGGG-SS----S--
--SGGGTGGG-SS----S--
--SGGGTGGG-SS---SS--
--SHHHHGGG-SS---SS--
--SGGGTGGG-SS----S--
--SHHHHGGG-SS---SS--
--SSTTTGGG-SS---SS--
--SSTTTGGG-SS---SS--
--S-TTTTTS-SS----S--
--SGGGTGGG-SS---SS--
--TTTTTGGG-SS---SS--
--SSTTTGGG-SS----S--
--SSTTTGGG-SS---SS--
--SSTTTGGG-SS---SS--
--SSTTTTTT-SS---SS--
--SSTTTGGG-SS---SS--
--SSTTTGGG-SS----S--
--SSTTTGGG-SS---SS--
--SHHHHGGG-SS---SS--
--SHHHHGGG-SS---SS--
---HHHHTTT-SS---SS--
---HHHHTTS-SS---SS--
--SHHHHHTT-SS----S--
---HHHHTTS-SS---SS--
---HHHHGGG-SS---SS--
--SHHHHTTT-SS---SS--
--SHHHHTTS-SS---SS--
--SHHHHTTT-SS---SS--
--SHHHHGGG-SS---SS--
--SHHHHGGG-SS---SS--
--SHHHHGGG-SS----S--
--S-TTGGGG-SS---SS--
--S-TTGGGT-SS----S--
--S-TTGGGT-SS----S--
--S-TTGGGT-SS----S--
----TTGGGT-SS----S--
--SSTTGGGT-SS---SS--
----TTGGGG--S---SS--
--S-TTGGGG-SS----S--
--S-TTGGGT-SS---SS--
--SSTTGGGT-SS----S--
--S-TTGGGG-SS----S--
--S-TTGGGG-SS---SS--
--S-TTGGGG-SS---SS--
--S-TTGGGG-SS----S--
--S-TTGGGG-SS----S--
--S-TTGGGG-SS----S--
--S-TTGGGT-SS---SS--
--S-TTGGGG-SS----S--
--S-TTTGGG-SS----S--
--SSHHHHTT-SS---SS--
--S-TTGGGG-SS---SS--
--S-HHHHTT-SS---SS--
--S-TTGGGG--S---SS--
--S-HHHHTT-SS---SS--
--S-HHHHTT-SS----S--
--SSTTGGGS-SS---SS--
--S-HHHHTT-SS---SS--
--SSHHHHTT-SS---SS--
--S-HHHHTT--S----S--
--SSHHHHTT-SS---SS--
--S-HHHHTT-SS---SS--
--S-HHHHHT--S---SS--
----HHHHHHSSS---SS--
--S-HHHHTT-SS---SS--
--SSHHHHTT-SS---SS--
--S-HHHHTT-SS---SS--
--S-TTHHHH-SS---SS--
--S-HHHHTT--S---SS--
--S-HHHHTT-SS---SS--
----HHHHHH--S---SS--
--S-GGGGGT-SS---SS--
--S-HHHHTT-SS---SS--
--S-HHHHTT-SS---SS--
--S-HHHHTT-SS---SS--
--S-HHHHTT-SS---SS--
---THHHHTT-SS---SS--
--S-HHHHTT-SS---SS--
--S-TTGGGSSSS---SS--
--S-HHHHHT-SS---SS--
--S-HHHHTT-SS---SS--
--S-HHHHTT-SS---SS--
---SHHHHTT-SS---SS--
---HHHHHTT-SS---SS--
--SSHHHHTT-SS---SS--
--STHHHHTT-SS---SS--
--SSHHHHTT-SS---SS--
--S-TTGGGG-SS----S--
--S-TGGGGT--S---SS--
--S-TTHHHH-SS---SS--
--S-TTGGGT-SS---SS--
--S-HHHHTT-SS---SS--
--SHHHHHTT-SS---SS--
---TTTGGGG-SS----S--
--SSHHHHTT-SS---SS--
--S-TTGGGS-SS---SS--
---THHHHTT-SS---SS--
--S-HHHHTT-SS---SS--
--S-TTTTTSSSS---SS--
--S-TTGGGT-SS---SS--
--S-TTGGGG-SS---SS--
--S-TTTGGG-SS---SS--
--S-TTTGGG-SS---SS--
--S-TTGGGG-SS---SS--
--SSTTGGGG-SS---SS--
--S-TTGGGG-SS---SS--
--S-TTGGGG-SS----S--
--SSHHHHTT-SS---SS--
--S-TTGGGT-SS----S--
--S-TTTGGG-SS---SS--
--S-TTGGGG-SS---SS--
--S-TTGGGG-SS----S--
--S-TTTGGG-SS----S--
--S-TTTGGG-SS----S--
--SSTTTGGG-SS----S--
--SSTTTGGG-SS----S--
--S-TTTTTT-SS----S--
--S-TTTGGG-SS----S--
--S-TTTGGG-SS----S--
--SSTTTGGG-SS----S--
--SSTTTGGG-SS----S--
--S-TTTGGG-SS----S--
--SSHHHHTT-SS----S--
--SSTTTGGG-SS---SS--
--S-TTTGGG-SS----S--
--SSSTTGGG-SS----S--
--SSTTTGGG-SS---SS--
--S-TTTGGG-SS---SS--
--SSTTGGGT-SS----S--
--S-TTGGGG-SS----S--
--SSTTTGGG-SS----S--
--S-TTTGGG-SS---SS--
--SSTTTGGG-SS---SS--
--SHHHHHTT-SS---SS--
--SSTTTGGG-SS---SS--
--SGGGTGGG-SS----S--
---HHHHGGG-SS---SS--
---GGGTTTTSSS---SS--
---GGGTGGG-SS----S--
--SGGGTGGGSSS---SS--
--SGGGTGGGSSS---SS--
--SSTTTGGG-SS----S--
---GGGTGGG-SS---SS--
--SSHHHHTT-SS----S--
--SSTTTGGG-SS----S--
--SHHHHGGGSSS----S--
--SSTTTGGG-SS----S--
--SGGGTGGG-SS---SS--
--SSTTTGGG-SS----S--
--SSTTTGGG-SS---SS--
--THHHHHTT-SS---SS--
--THHHHGGG-SS----S--
--SHHHHGGG-SS----S--
---HHHHGGG-SS----S--
---GGGTGGG-SS----S--
--SGGGTGGG-SS----S--
--SGGGTGGG-SS----S--
--SSTTTGGG-SS----S--
--HHHHHGGG-SS----S--
--THHHHGGG-SS---SS--
--SGGGTGGG-SS----S--
--SHHHHGGG-SS---TT--
---GGGTGGG--S---TT--
--TTTTTGGG-SS----S--
--THHHHGGG-SS---SS--
--SGGGTGGG-SS---SS--
--S-TTGGGG-SS---SS--
--SSTTGGGG-SS----S--
--SSTTGGGG-SS---SS--
--S-TTGGGG-SS---SS--
--S-TTGGGG-SS----S--
--SSTTTGGG-SS----S--
--S-TTTGGG-SS----S--
--S-TTTGGG-SS---SS--
--SSTTTTTT-SS---SS--
--S-TTTTTT-SS---SS--
--SSTTTGGG-SS---SS--
--S-TTTGGG-SS---SS--
--S-TTGGGG-SS---TT--
--S-TTGGGG-SS---TT--
--S-TTGGGS-SS----S--
--S-TTGGGG-SS----S--
--S-TTGGGG-SS----S--
--SSTTGGGG-SS----S--
--S-TTTGGG-SS----S--
--S-TTGGGT-SS----S--
--S-TTTGGG-SS----S--
--S-TTGGGG-SS----S--
--S-TTGGGG-SS----S--
--S-TTTGGG-SS----S--
--S-TTGGGS-SS----S--
--S-TTGGGG-SS----S--
--SHHHHGGG-SS---SS--
--SSTTGGGG-SS----S--
--S-TTGGGG-SS----S--
--S-TTGGGG-SS---SS--
--SSTTTGGG-SS---SS--
--S-TTGGGS-SS---SS--
--S-TTGGGG-SS----S--
--SSTGGGGG-SS----S--
--SSTTTGGG-SS----S--
--S-TTTGGG-SS----S--
----TTTGGG-SS----S--
--SSTTTGGG-SS---SS--
--S-TTGGGG-SS---SS--
--S-TTGGGG-SS---TT--
--S-TTGGGT-SS---SS--
--S-TTGGGT-SS----S--
--S-TTGGGG-SS---SS--
--SSTTGGGTSSS----S--
--SSTTGGGG-SS----S--
--S-TTGGGG-SS----S--
--SHHHHGGG-SS----S--
--SHHHHGGG-SS----S--
---HHHHGGG-SS----S--
--THHHHGGG-SS----S--
--SSTTGGGS-SS----S--
---HHHHGGG-SS---SS--
--SHHHHHTT-SS----S--
--SHHHHGGG-SS----S--
--SGGGTGGG-SS---SS--
--SGGGTGGG-SS----S--
--SGGGTGGG-SS---TT--
--SGGGTGGG-SS----S--
--SHHHHGGG-SS----S--
--SSGGGGGG-SS----S--
--SGGGTGGG-SS----S--
--SGGGTGGG-SS----S--
--SHHHHGGG-SS----S--
--SSTTTGGG-SS---SS--
--S-TTGGGG-SS----S--
--S-TTGGGG-SS---SS--
--S-TTTGGG-SS----S--
--S-TTGGGG-SS----S--
--SHHHHTTT-SS----S--
--S-TTTGGG-SS---SS--
----TTGGGG-SS----S--
--S-TTTTTT-SS----S--
--SSTTGGGS-SS----S--
--SSTTTGGG-SS---SS--
--S-TTTGGG-SS---SS--
--S-TTGGGG-SS----S--
--SSTTGGGG-SS---SS--
--SSTTTGGG-SS---SS--
--S-TTGGGT-SS---SS--
--S-TTGGGG-SS---SS--
--S-TTGGGT-SS----S--
--S-TTGGGG-SS---SS--
--S-TTTTTT-SS---SS--
--S-TTGGGG-SS---SS--
--S-TTGGGG-SS---SS--
--TTTTGGGT-SS---SS--
--TTTTGGGT-SS---SS--
--S-TTGGGT-SS---SS--
--S-TTTGGG-SS----S--
--S-TTTGGG-SS---SS--
--TTTTGGGG-SS---SS--
--S-TTGGGG-SS---SS--
--S-TTGGGG-S----SS--
--S-TTGGGG-S----SS--
--S-TTGGGG------SS--
--S-TTGGGG------SS--
--S-TTTGGG-S----SS--
----TTTGGG-S----SS--
--S-TTGGGG-------S--
--S-TTGGGGS------S--
----TTGGGG-------S--
----TTGGGT-------S--
----TTGGGG-------S--
----TTTGGG-------S--
--S-TTGGGG-------S--
--S-TTTGGG---S---S--
--S-TTTGGG---S---S--
--S-TTTGGG-------S--
----TTTGGG-------S--
--S-TTTGGG---S---S--
--S-TTTGGG-S-----S--
--S-TTTGGG-------S--
--S-TTTGGG-S-----S--
--S-TTTGGG-------S--
--S-TTTGGG-S-----S--
--S-TTTGGG-------S--
--S-TTTGGG-------S--
--S-TTTGGG---S---S--
--S-TTTGGG-S-----S--
--S-TTTGGG-------S--
----TTTGGG-------S--
----TTTGGG-------S--
----TTTGGG---S---S--
--S-TTTGGG-------S--
--S-TTTTTT-------S--
--S-TTTGGG-------S--
----TTTGGGSS-----S--
--S-TTTTTT-S-----S--
--S-TTTGGG---S---S--
--S-TTTGGG-------S--
--S-TTTTTT-------S--
--S-TTTGGG-------S--
----TTTGGG-------S--
----TTTGGG-S-----S--
----TTTGGG-------S--
--S-TTTTTT-------S--
--S-TTTGGG-------S--
--S-TTTGGG-------S--
----TTTTTTS------S--
----TTTTTT-------S--
--S-TTTGGG-------S--
----TTTGGG---S---S--
--S-TTTGGG-------S--
--S-TTTGGG-S-----S--
--S-TTTGGGS------S--
----TTTGGGSS-----S--
--S-TTTGGG-------S--
--S-TTTGGG---S---S--
--S-TTTGGG-------S--
----TTTTTT-------S--
--S-TTTGGG-S-----S--
----TTTGGG--SS---S--
--S-TTTGGG--S----S--
--S-TTTGGG---S---S--
--S-TTTGGG-S-----S--
--S-TTTGGG-------S--
--S-TTTGGG-------S--
----TTTGGG-------S--
--S-TTTTTT-------S--
--S-TTTGGG-S-----S--
--S-TTTGGG-------S--
--S-TTTGGG-S-----S--
--S-TTTGGG-------S--
----TTTGGG-------S--
--S-TTTGGG-------S--
--S-TTTGGG-------S--
----TTTGGG-S-----S--
----TTTGGG-------S--
----TTTGGGS--S---S--
--S-TTTGGG---S---S--
--S-TTTGGG---TT--S--
--S-TTTGGG---TT--S--
--S-TTTTTT---S---S--
--S-TTTGGG---S---S--
--S-TTTGGG---TT--S--
--S-TTTGGG---S---S--
--S-TTTGGG---S---S--
--S-TTGGGG---S---S--
--TTTTTSSS---S---S--
--S-TTTGGG---TT--S--
--S-TTGGGG---TT--S--
--S-TTTTTT---TT--S--
----TTTGGG---S--SS--
----TTTGGG------SS--
----TTTGGG-------S--
----TTTGGGSS----SS--
--SGGGTGGG------SS--
--S-TTTGGG------SS--
--TTTTTGGG------SS--
----TTTGGG-S----SS--
----TTTGGG------SS--
--S-TTTGGG--S---SS--
--S-TTTGGG-S----SS--
--S-TTTTTS-S----SS--
--S-TTTGGG-S----SS--
--S-TTTGGG------SS--
--S-TTTGGG-S----SS--
--S-TTTGGG------SS--
--S-GGGGGG--S---SS--
--S-TTTGGG-------S--
--S-TTTGGG-S----SS--
--S-TTTTTT-------S--
--S-TT-GGG-S----SS--
--S-TTTTTT-S----SS--
--S-TTTTTT-S----SS--
----TTTGGG------SS--
--S-TTTGGG-S----SS--
--S-TTTGGG-S----SS--
----TTTGGG-S----SS--
--S-TTTTTT-S-----S--
--S-TTTGGG-S----SS--
--S-TTTTTT-S----SS--
--S-TTTGGG-S----SS--
--S-TTTGGGS-----SS--
--S-TTTGGGSS-S--SS--
--S-HHHHTTSS----SS--
--S-HHHHTTSS----SS--
--S-TTTGGG-S----SS--
--S-TTTGGG-S----SS--
--S-TTTGGG-SS---SS--
--S-TTTTTS-S----SS--
--S-TTTGGG-SS---SS--
--S-TTTGGGSS----SS--
--S-TTTGGG-S----SS--
--S-TTTGGG-S----SS--
--S-TTTTTTSS----SS--
--S-TTTTTTSS-----S--
--S-TTTGGGSS-----S--
--S-HHHHTTSS----SS--
--S-TTTGGGTT----SS--
--S-TTTGGGSS----SS--
--S-HHHHTTSS-----S--
--S-TTTTTTTT-----S--
--S-HHHHTTSS----SS--
--S-GGGGGGSS----SS--
--S-TTTGGGSS----SS--
--S-TTTGGGSS----SS--
--S-TTTGGGTT----SS--
--S-TTTGGGSS----SS--
--S-TTTTTTSS----SS--
--S-TTTTTT-S----SS--
--S-TTTTTTSS----SS--
--S-TTTTTTSSS---SS--
--S-TTTGGGSSS----S--
--S-TTTGGG-S----SS--
--S-TTTGGG-S----SS--
--S-TTTTTTSS----SS--
--S-TTTGGG-S----SS--
--S-TTTGGG-S----SS--
--S-TTTTTT-S----SS--
--S-TTTGGG-S----SS--
--S-TTTGGGSS----SS--
--S-TTTGGGSS----SS--
--S-TTTGGG-S----SS--
--S-TTTTTT-S-----S--
--S-TTTTTT-S----SS--
--S-TTTGGG-S-----S--
--S-TTTTTTSS----SS--
--S-TTTTTTTT----SS--
--S-TTTGGGSS----SS--
----TTTTTTSS----SS--
--S-TTTTTTTT----SS--
--S-TTTTTTSS----SS--
--S-TTTTTTSS----SS--
--S-TTTTTTSS----SS--
--S-TTTTTTSS----SS--
--S-TTTTTTSS----SS--
--S-TTTGGGSS----SS--
--S-HHHHTT-SS---SS--
--S-TTTGGGSS----SS--
--S-TTTTTTSS----SS--
--S-TTTGGGSS----SS--
--S-TTTTTTSS----SS--
--S-TTTTTTSS----SS--
--S-TTTTTSSS----SS--
--S-TTTGGG-S----SS--
--S-TTTTTT------SS--
----TTTTTT-S----SS--
----TTTTTTSS----SS--
----TTTTTT-S----SS--
--S-TTTGGGSS----SS--
--S-TTTGGG-S----SS--
----TTTTTT-S----SS--
--S-TTTGGGSS----SS--
--S-TTTTTT-S-----S--
--S-TTTTTTSS----SS--
--S-TTTTTTSSS---SS--
--S-TTTGGG-S----SS--
--S-TTTTTTSS-----S--
--S-TTTGGG-S-----S--
--S-TTTGGG-S----SS--
--S-TTTGGGSS----SS--
--S-TTTGGG-S----SS--
--S-TTTGGGTT----SS--
--S-TTTGGGSS----SS--
--S-TTTTTTSS----SS--
----TTTTTTSS-----S--
--S-TTTTTTSS----SS--
--S-TTTGGGSS----SS--
--S-TTTTTTSS----SS--
--S-TTTGGGSS----SS--
--S-TTTGGG-SS---SS--
--S-TTTGGG-S-----S--
--S-TTTGGGSS----SS--
--S-TTTGGG-S----SS--
--S-TTTTTTSS----SS--
--S-TTTGGGSS----SS--
--S-TTTGGG-S----SS--
--S-TTTGGGSS----SS--
--S-TTTGGGSS----SS--
--S-TTTGGGSS----SS--
--S-TTTTTTSS----SS--
--S-TTTGGG-S----SS--
--S-TTTGGG-S----SS--
--S-TTTGGG-S----SS--
--S-TTTGGGSS----SS--
--S-TTTTTTSS----SS--
--S-TTTGGG------SS--
--S-TTTTTTSS-----S--
--S-TTTGGGSS----SS--
--S-TTTGGGSS----SS--
--S-TTTGGGSS----SS--
--S-TTTGGGSS----SS--
--S-TTTGGGSS----SS--
--S-TTTGGGSS----SS--
--S-TTTGGGSS----SS--
--S-TTTTTTSS----SS--
--S-TTTGGGSS----SS--
--S-TTTGGGSS----SS--
--S-TTTTTTSS----SS--
--S-TTTTTTSS----SS--
--S-TTTGGG-S----SS--
--S-TTTGGG-S----SS--
--S-TTTGGGSS----SS--
--S-TTTGGGSS----SS--
--S-TTTGGG------SS--
--S-TTTGGGSS----SS--
--S-TTTTTT-S----SS--
--S-TTTGGGSS----SS--
--S-TTTGGG-S----SS--
--S-TTTGGGSS----SS--
--S-TTTGGG-S----SS--
--S-TTTTTT-SS---SS--
--S-TTTGGG-S----SS--
--S-TTTGGG-SS---SS--
--S-TTTGGGSS----SS--
--S-TTTGGGSSS---SS--
--S-TTTGGGSS----SS--
--S-HHHHTT-S----SS--
--S-HHHHTTSS----SS--
--S-HHHHTTSSS---SS--
--S-TTTGGGSS----SS--
--S-TTTTTTSS----SS--
--S-TTTTTTSS----SS--
--S-TTTGGGSS----SS--
--S-TTTGGGSS-----S--
--S-TTTTTTSS----SS--
--S-TTTGGGSSS---SS--
--S-TTTTTSSS----SS--
--S-TTTGGGSSS---SS--
--S-TTTGGGSSS---SS--
--S-TTTGGGSSS---SS--
--S-TTTGGGSSS---SS--
--S-TTTGGG-SS---SS--
--S-TTTGGGSS----SS--
--S-TTTGGGSSS---SS--
--S-TTTGGGSSS---SS--
--S-TTTGGGSSS---SS--
--S-TTTGGGSSS---SS--
--S-TTTGGGSS----SS--
--S-TTTGGGSSS---SS--
--S-TTTGGGSSS---SS--
--S-TTTGGGSS----SS--
--S-TTTTTTSS-----S--
--S-TTTGGGSSS----S--
--S-TTTGGGSSS---SS--
--S-TTTGGGSSS----S--
--S-TTTGGGSSS----S--
--S-TTTGGGSSS---SS--
--S-TTTGGGSSS----S--
--S-GGGGGGSS-----S--
--S-HHHHTTSS-----S--
--S-HHHHTTSSS----S--
--S-HHHHTTSSS----S--
--S-HHHHTTSSS----S--
--S-HHHHTTSSS---SS--
--S-HHHHTTSSS---SS--
--S-HHHHTTSSS---SS--
--S-HHHHTTSSS----S--
--S-HHHHTTSS----SS--
--S-HHHHTTSSS----S--
--S-HHHHTTSSS----S--
--S-HHHHTTSSS---SS--
--S-HHHHTTSS----SS--
--S-HHHHTTSSS---SS--
--S-HHHHTTSS----SS--
--S-HHHHTTSS----SS--
--S-HHHHHTSSS---SS--
--S-HHHHTTSSS---SS--
--S-HHHHTTSS----SS--
--S-HHHHTTSSS---SS--
--S-HHHHTTSS----SS--
--S-HHHHTTTT----SS--
--S-HHHHTTTT-----S--
--S-HHHHTTSS----SS--
--S-HHHHTTSS----SS--
--S-HHHHTTTT----SS--
--S-HHHHTTSS----SS--
--S-HHHHTTSS----SS--
--S-HHHHTTTT-----S--
--S-HHHHTTSS----SS--
--S-HHHHTTSSS---SS--
--S-HHHHTTSSS---SS--
--S-HHHHTTSSS---SS--
--S-HHHHTTSSS---SS--
--S-TTTTTTSSS---SS--
--S-HHHHTT-SS---SS--
--S-HHHHTT-SS---SS--
--S-HHHHTT-SS---SS--
--S-HHHHTTSSS----S--
--S-HHHHTT-SS---SS--
--S-HHHHTT-SS---SS--
--S-HHHHTT-SS----S--
--S-HHHHTTSSS---SS--
--S-HHHHHHSSS---SS--
--S-HHHHTTSSS---SS--
--S-HHHHTTSSS---SS--
--S-HHHHHTSSS---SS--
--S-HHHHTTSS----SS--
--S-HHHHTTSSS---SS--
--S-HHHHTTSSS---SS--
--S-HHHHTTSSS---SS--
--S-HHHHTT-SS---SS--
--S-HHHHTTSSS---SS--
--S-HHHHTTSSS---SS--
--S-HHHHHHSSS---SS--
--S-HHHHHTSSS---SS--
--S-HHHHHT-SS----S--
--S-HHHHTT-SS---SS--
--S-HHHHHHSSS---SS--
--S-HHHHTTSSS---SS--
--S-HHHHTT-TT---SS--
--S-HHHHHS-SS----S--
--S-HHHHTT-SS---SS--
--S-HHHHHT-SS----S--
--S-HHHHTTSSS---SS--
--S-HHHHHT-SS---SS--
--S-HHHHTSSSS---SS--
--S-HHHHTSSSS---SS--
--S-HHHHHTSSS---SS--
--S-HHHHTT-SS---SS--
--S-HHHHTT-SS----S--
--S-HHHHTT-SS---SS--
--S-HHHHHTSSS---SS--
--S-HHHHTTSSS----S--
--S-HHHHHTSSS---SS--
--S-HHHHHTSSS---SS--
--S-HHHHTTSSS---SS--
--S-HHHHTTSSS---SS--
--S-HHHHHTSSS---SS--
--S-HHHHTSSSS---SS--
--S-HHHHHTSSS---SS--
--S-HHHHHTSSS---SS--
--S-HHHHHTSSS---SS--
--S-HHHHHTSSS---SS--
--S-HHHHTTSSS---SS--
--S-HHHHHTSSS---SS--
--S-HHHHTT-SS---SS--
--S-HHHHTSSSS---SS--
--S-HHHHHTSSS---SS--
--S-HHHHTTSSS---SS--
--S-HHHHTT-SS---SS--
--S-HHHHHT-SS---SS--
--S-HHHHTTSSS---SS--
--S-HHHHHTSSS---SS--
--S-HHHHTTSSS---SS--
--S-HHHHTT-SS---SS--
--S-HHHHHTSSS---SS--
--S-HHHHTSSSS---TT--
--S-HHHHHTSSS---SS--
--S-HHHHTTSSS---SS--
--S-HHHHTT-SS---SS--
--S-TTTTSSSSS---SS--
--S-TTTTSSSSS---SS--
--S-HHHHTT-SS---SS--
--S-TTTTSS-SS---SS--
--S-HHHHTTSSS---SS--
--S-TTGGGG-SS---SS--
--S-TTTTTT-SS---SS--
--S-TTGGGGSSS---SS--
--S-HHHHTT-SS---SS--
--S-HHHHTT-SS---SS--
--S-HHHHTTSSS---SS--
--S-TTGGGG-SS---SS--
--S-TTGGGGSSS---SS--
--S-HHHHHTSSS---SS--
--S-HHHHHTSSS---SS--
--S-HHHHTTSSS---SS--
--S-HHHHHTSSS---SS--
--S-HHHHHTSSS---TT--
--S-HHHHHTSSS----S--
--S-HHHHTTSSS---SS--
--S-HHHHHTSSS---SS--
--S-HHHHTT-SS----S--
--S-HHHHTSSSS---SS--
--S-TTTGGGSSS---SS--
--S-HHHHTTSSS---SS--
--S-HHHHTTSSS----S--
--S-HHHHTTSSS---SS--
--S-TTGGGSSSS----S--
--S-HHHHTTSSS----S--
--S-HHHHTT-SS----S--
--S-HHHHSSSSS----S--
--S-HHHHHSSSS----S--
--S-HHHHTTSSS----S--
--S-HHHHHHSSS----S--
--S-HHHHTTSSS----S--
--S-HHHHHTS-S----S--
--S-HHHHTTSSS---TT--
--S-HHHHTTSSS---SS--
--S-HHHHTTSSS----S--
--S-HHHHTTSSS---TT--
--S-HHHHHTSSS---SS--
--S-HHHHTTSSS----S--
--S-HHHHTTS-S---TT--
--S-HHHHHHSSS----S--
--S-HHHHTTSSS---SS--
--S-HHHHTTSSS----S--
--S-HHHHHTSSS---SS--
--S-HHHHTTSS-----S--
--S-HHHHHTSSS----S--
--S-HHHHHTSSS---SS--
--S-HHHHTTSSS----S--
--S-HHHHTTSSS---SS--
--S-HHHHTTSSS---SS--
--S-HHHHTTSSS---SS--
--S-HHHHTTSSS---SS--
--S-HHHHTTSSS---SS--
--S-HHHHHTSSS---SS--
--S-HHHHHTSS----SS--
--S-HHHHHHSS----SS--
--S-HHHHHTSS----SS--
--S-HHHHHTSSS---SS--
--S-HHHHHTSS----SS--
--S-HHHHHTSS-----S--
--S-HHHHHTSS----SS--
--S-HHHHTTSS-----S--
--S-HHHHTTSS----SS--
--S-HHHHHTSS-----S--
--S-HHHHHTTT-----S--
--S-HHHHHHSS-----S--
--S-HHHHHTSS----SS--
--S-HHHHHTSS-----S--
--S-HHHHHTSS-----S--
--S-HHHHHSSS-----S--
--S-HHHHHTSS----SS--
--S-HHHHHTSSS----S--
--S-HHHHHTSSS---SS--
--S-HHHHTTTT----SS--
--S-HHHHTTSS----SS--
--S-HHHHTTSS----SS--
--S-HHHHHTTT----TT--
--S-HHHHHHTT----SS--
--S-HHHHHTTT----SS--
--S-HHHHTTSS----SS--
--S-HHHHHSSS----SS--
--S-HHHHTTSS-----S--
--S-HHHHHTSS----SS--
--S-HHHHHTSS----SS--
--S-HHHHHTSS-----S--
--S-HHHHHTSS-----S--
--S-HHHHTSSS----TT--
--S-HHHHHTSS-----S--
--S-HHHHTTSSS---SS--
--S-HHHHTTSSS---SS--
--S-HHHHTTSS----SS--
--S-HHHHHHSS-----S--
--S-HHHHTTSS----SS--
--S-HHHHHTSS-----S--
--S-HHHHHTSSS----S--
--S-HHHHTTSSS---TT--
--S-HHHHHTSSS----S--
--S-HHHHHTSSS----S--
--S-TTGGGSSS-----S--
--S-HHHHTTSSS----S--
--S-HHHHHTSSS----S--
--S-HHHHHTSSS----S--
--S-HHHHTTSSS---SS--
--S-HHHHHTSSS----S--
--S-HHHHHTSSS----S--
--S-HHHHHTSS-----S--
--S-HHHHHTTT----SS--
--S-TTHHHHSS-----S--
--S-HHHHHTTT-----S--
--S-HHHHHTSS----SS--
--S-HHHHHTTT-----S--
--S-HHHHHTSSS----S--
--S-HHHHHTSSS----S--
--S-HHHHHTTT-----S--
--S-TTTGGGSS-----S--
--S-TTTTTTSS----SS--
--S-TTHHHHSS----SS--
--S-HHHHHTTT-----S--
--S-HHHHHHSS-----S--
--S-HHHHHTSS----SS--
--S-HHHHTTSSS----S--
--S-HHHHHHSS----SS--
--S-HHHHTTSS-----S--
--S-HHHHHHTT----SS--
--S-HHHHTTSSS---SS--
--S-SHHHHTSSS----S--
--S-HHHHHTSS----SS--
--S-HHHHHTTT-----S--
--S-HHHHTTSS-----S--
--S-HHHHTTSS-----S--
--S-HHHHTTSS----TT--
--S-HHHHTTSS-----S--
--S-HHHHTTTT-----S--
--S-HHHHTTTT-----S--
--S-HHHHTTSSS----S--
--S-HHHHHHSS-----S--
--S-HHHHHTSS-----S--
--S-HHHHHTTT-----S--
--S-HHHHHTSS-----S--
--S-HHHHTTSS----SS--
--S-HHHHHHTT-----S--
--S-TTHHHHSS-----S--
--S-HHHHHTSS-----S--
--S-HHHHTTSSS----S--
--S-HHHHTTSS----SS--
--S-HHHHHTSS-----S--
--S-HHHHTTSS-----S--
--S-HHHHTTSSS---SS--
--S-HHHHTTSSS---SS--
--S-HHHHTT-SS----S--
--S-HHHHTT-SS---SS--
--S-HHHHTTSSS----S--
--S-HHHHTT-SS----S--
--S-HHHHTTSSS----S--
--S-HHHHTT-SS----S--
--S-HHHHTTSSS---SS--
--S-HHHHTTSSS----S--
--S-HHHHTT-SS----S--
--S-HHHHTT-SS---SS--
--S-HHHHTTSSS---SS--
--S-HHHHTTSSS---SS--
--S-HHHHTTSSS---SS--
--S-HHHHTTSSS----S--
--S-TTTGGGSSS---TT--
--S-HHHHTT-SS---SS--
--S-HHHHTTSSS---TT--
--S-HHHHTTSSS----S--
--S-HHHHHTSSS----S--
--S-HHHHTTSSS----S--
--S-HHHHTTSSS----S--
--S-HHHHTTSSS----S--
--S-HHHHTTSSS----S--
--S-HHHHTTSSS----S--
--S-HHHHTTSSS----S--
--S-HHHHTTSSS----S--
--S-HHHHTTSSS----S--
--S-TTGGGG-SS----S--
--S-TTGGGG-SS----S--
--S-HHHHTTSSS----S--
--S-TTTGGG--S----S--
--S--SGGGG-SS----S--
--S-TTGGGG--S---SS--
--S-TTGGGSS-S----S--
--S-TTGGGG--S----S--
--S-HHHHTT--S----S--
--S-SGGGSS--S---SS--
--S-HHHHTT-SS---SS--
--S-HHHHTTS-S----S--
--S-HHHHTT--S---TT--
--S-STTTTT--S---TT--
--S-HHHHTTSSS----S--
--S-HHHHTTSSS---TT--
--S-HHHHTT-SS---SS--
--S-GGGTTTS-S---SS--
--S-GGGTTT-SS---SS--
--S-STTTTT-SS---SS--
--S-HHHHTTSSS---SS--
--S-GGGTTT--SS--SS--
--S-GGGTTT--SS--SS--
--S-GGGTTT--S---SS--
--S-GGGTTT--SS-SSS--
--S-GGGTTT--S---SS--
--S-GGGTTT--SS--TT--
--S-HHHHTT--S---SS--
--S-HHHHTT-SS---SS--
--S-HHHHTTSSS---SS--
--S-HHHHTT-SS---SS--
--S-HHHHTT-SS----S--
--S-HHHHTT-SS----S--
--S-HHHHTTSS-----S--
--S-HHHHTTSS----SS--
--S-HHHHTTSS-----S--
--S-HHHHTTSS-----S--
--S-HHHHTTSSS---SS--
--S-HHHHTTSSS----S--
--S-HHHHTTSS-----S--
--S-TTHHHHTT-----S--
--S-HHHHHHTT----SS--
--S-HHHHHHTT----SS--
--S-HHHHHHTT----SS--
--S-HHHHHHTT----SS--
--S-HHHHHHTT-----S--
--S-HHHHHHTT----TT--
--S-HHHHHHTT----SS--
--S-HHHHHHSS-----S--
--S-HHHHTTTT----SS--
--S-HHHHHHTTS---SS--
--S-HHHHTTSS----SS--
--S-HHHHTTTT-----S--
--S-HHHHHTSS-----S--
--S-HHHHTTSSS----S--
--S-HHHHHTSSS---TT--
--S-HHHHTTSSS----S--
--S-HHHHTTSSS----S--
--S-HHHHTTSSS----S--
--S-HHHHTTSSS---TT--
--S-HHHHHTSS-----S--
--S-HHHHTTSSS----S--
--S-HHHHTTTTS----S--
--S-HHHHHTTT-----S--
--S-HHHHTTSS----SS--
--S-HHHHHTSS----SS--
--S-HHHHHTSS----SS--
--S-HHHHHTTT----SS--
--S-HHHHTTSS----TT--
--S-HHHHTTSS----SS--
--S-HHHHHHSS----SS--
--S-HHHHHTSS----TT--
--S-HHHHTS-S----SS--
--S-HHHHTTTT----SS--
--S-HHHHTTSS-----S--
--S-HHHHTTSS-----S--
--S-HHHHTTSS-----S--
--S-HHHHTTSS-----S--
--S-TTTTTTSS----SS--
--S-HHHHHHSS----SS--
--S-HHHHTTSS----SS--
--S-HHHHHHTT----SS--
--S-HHHHTTTT----SS--
--S-HHHHTTSS----SS--
--S-HHHHHSSS----SS--
--S-HHHHHTSSS---SS--
--S-HHHHTTSS----SS--
--S-HHHHTTSS----SS--
--S-HHHHTTSSS---SS--
--S-HHHHTT-S----SS--
--S-HHHHTT-S----SS--
--S-HHHHTT-S----SS--
--S-HHHHTT-SS---SS--
--S-HHHHHTSS----SS--
--S-HHHHTT-S----SS--
--S-HHHHTTSS----SS--
--S-HHHHTTSS----SS--
--S-HHHHTTSS----SS--
--S-TTHHHHSS----SS--
--S-HHHHHTSS----SS--
--S-HHHHTTSSS---SS--
--S-HHHHHTSSS---SS--
--S-HHHHTTSS----SS--
--S-HHHHTT-SS---SS--
--S-HHHHTT-SS---SS--
--S-HHHHHT-SS---SS--
--S-HHHHHTSS----SS--
--S-HHHHHT-SS---SS--
--S-HHHHTTSSS---SS--
--S-HHHHTT-SS---SS--
--S-HHHHTTSS----SS--
--S-HHHHTTSSS---SS--
--S-HHHHTTSSS---SS--
--S-HHHHTTSSS---SS--
--S-HHHHHTSSS---SS--
--S-HHHHTTSSS---SS--
--S-HHHHHH-SS----S--
--S-HHHHTTSS----SS--
--S-HHHHHHSSS---SS--
--S-HHHHTTSSS---TT--
--S-HHHHHSSSS---TT--
--S-HHHHTTSS----SS--
--S-HHHHHTSS-----S--
--S-HHHHHTSS-----S--
--S-HHHHHTSSS----S--
--S-HHHHTT-SS----S--
--S-HHHHTT-SS----S--
--S-HHHHTT-SS----S--
--S-HHHHTT-SS----S--
--S-HHHHTT-SS----S--
--S-HHHHTT-SS----S--
--S-HHHHTT-SS----S--
--S-HHHHTT-SS----S--
--S-HHHHTTSSS----S--
--S-HHHHHT-SS---SS--
--S-HHHHTT-SS----S--
--S-HHHHTT-SS----S--
--S-HHHHTTSSS----S--
--S-HHHHHT-SS----S--
--S-HHHHHH-SS---SS--
--S-THHHHT-SS----S--
--S-HHHHTT-SS----S--
--S-HHHHTT-SS---SS--
--S-HHHHHH--SS---S--
--S-HHHHHHSSS---SS--
--S-HHHHHT-SS---SS--
--S-HHHHHT-SS---SS--
--S-HHHHTTSSS----S--
--S-HHHHTT-SS----S--
--S-HHHHTT-SS----S--
--S-GGGGGT-SS---SS--
--S-HHHHTTSSS----S--
--S-THHHHSSSS----S--
--S-GGGGTT-SS---SS--
--S-THHHHH-SS---SS--
--S-THHHHHSSS---SS--
--S-GGGTTT-SS---SS--
--S-GGGTTT-SS----S--
--S-GGGGGT-SS----S--
--S-THHHHTS-S----S--
--S-HHHHHT-SS----S--
--S-GGGTTT-SS---SS--
--S-THHHHT-SS---SS--
--S-HHHHTT-SS----S--
--S-THHHHT-SS----S--
--S-GGGTTT--SS---S--
--S-HHHHHT-SS----S--
--S-HHHHTT-SS----S--
--S-GGGGGS-SS----S--
--S-HHHHTT-SS----S--
--S-GGGGGT--S----S--
--S-GGGGGG-SS----S--
--S-HHHHTT-SS----S--
--S-TTTTTS-SS----S--
--S-GGGGGG-SS----S--
--S-HHHHTT-SS----S--
--S-HHHHTT-SS----S--
--S-TTTGGG-SS----S--
--S-HHHHTT-SS---SS--
--S-TTHHHHSSS----S--
--S-HHHHHT-SS----S--
--S-GGGGGTSSS----S--
--S-THHHHT-SS----S--
--S-HHHHHH-SS----S--
--S-HHHHTTSSS----S--
--S-HHHHHH-SS----S--
--S-HHHHTT-SS----S--
--S-HHHHHH-SS----S--
--S-GGGGGT-SS----S--
--S-HHHHHT-SS----S--
--S-HHHHTT-SS----S--
--S-GGGTTT--SS---S--
--S-HHHHTT--S----S--
--S-TTTGGG-SS----S--
--S-HHHHTT-SSS---S--
--S-HHHHTT-SS---SS--
--S-HHHHTT-SS---SS--
--S-THHHHT-SS---SS--
--S-HHHHTT-SS---SS--
--S-HHHHHT-SS---SS--
--S-HHHHHT-SS---SS--
--S-HHHHHT-SS---SS--
--S-HHHHHT-SS---SS--
--S-HHHHHH-SS---SS--
--S-HHHHHT-SS---SS--
--S-THHHHH-SS---SS--
--S-HHHHHT-SS---SS--
--S-HHHHTT-SS---SS--
--S-HHHHHT-SS---SS--
--S-HHHHTT-SS---SS--
--S-HHHHHT-SS----S--
--S-HHHHHT-SS---SS--
--S-HHHHHT-SS---SS--
--S-HHHHHH--S---SS--
--S-HHHHHTSSS---SS--
--S-HHHHHT--S---SS--
--S-HHHHHT-SS---SS--
--S-TTTGGG-SS---SS--
--S-HHHHHT-SS---SS--
--S-GGGGGG-SS---SS--
--S-HHHHTT-SS---SS--
--S-HHHHTT-SS---SS--
--S-THHHHH-SS---SS--
--S-TTTGGG-SS---SS--
--S-GGGGGG-SS---SS--
--S-HHHHTT-SS---SS--
--S-GGGGGG-SS---SS--
--S-HHHHHT--S---SS--
--S-HHHHHH-SS---SS--
--S-THHHHT-SS---SS--
--S-THHHHTSSS---SS--
--S-TTTGGG-SS---SS--
--S-HHHHTT-SS---SS--
--S-HHHHHT-SS---SS--
--S-HHHHHT-SS---SS--
--S-HHHHHT-SS---SS--
--S-HHHHTT-SS---SS--
--S-THHHHT--S---SS--
--S-HHHHHT-SS---SS--
--S-HHHHTT-SS---SS--
--S-HHHHTT-SS---SS--
--S-HHHHHT-SS---SS--
--S-HHHHTT-SS---SS--
--S-TTTGGG-SS---SS--
--S-THHHHT--SS--SS--
--S-THHHHT-SS---SS--
--S-THHHHT-SS---SS--
--S-HHHHTT-SS---SS--
--S-GGGGGG-SS---SS--
--S-HHHHHT-SS---SS--
--S-HHHHHT-SS---SS--
--S-HHHHTT-SS---SS--
--S-HHHHHT-SS---SS--
--S-THHHHT-SS---SS--
--S-HHHHHT-SS---SS--
--S-HHHHHT-SS---SS--
--S-HHHHHT-SS---SS--
--S-THHHHT-SS---SS--
--S-TTTGGG-SS---SS--
--S-GGGGGG-SS---SS--
--S-THHHHT-SS---SS--
--S-HHHHTT-SS---SS--
--S-HHHHHT-SS---SS--
--S-HHHHHT-SS---SS--
--S-HHHHHT-SS---SS--
--S-HHHHTT-SS---SS--
--S-HHHHHT-SS---SS--
--S-HHHHTT-SS---SS--
--S-TTTGGG-SS---SS--
--S-HHHHHS-SS---SS--
--S-HHHHHT-SS---SS--
--S--HHHHH-SS---SS--
--S-HHHHHT-SS---SS--
--S-HHHHHT-SS---SS--
--S-HHHHHT-SS---SS--
--S-HHHHHT-SS---SS--
--S-HHHHTT-SS---SS--
--S-HHHHTT-SS---SS--
--S-HHHHTT-SS---SS--
--S-HHHHHHSSS---SS--
--S-HHHHHHSSS---SS--
--S-THHHHT-SS---SS--
--S-HHHHHT-SS---SS--
--S-TTTGGG-SS---SS--
--S-HHHHHT-SS---SS--
--S-THHHHH-SS---SS--
--S-HHHHHT-SS---SS--
--S-THHHHT-SS---SS--
--S-THHHHT--S---SS--
--S-TTTTTT-SS---SS--
--S-HHHHTT-SS---SS--
--S-TTTGGG-SS---SS--
--S-HHHHTT-SS---SS--
--S-HHHHHT-SS---SS--
--S-HHHHTT-SS---SS--
--S-HHHHHT-SS---SS--
--S-HHHHTT-SS---SS--
--S-HHHHHH-SS---SS--
--S-TTTGGG-SS---SS--
--S-HHHHHH-SS---SS--
--S-HHHHHT--S---SS--
--S-HHHHHT-SS---SS--
--S-HHHHHT-SS---SS--
--S-HHHHHT-SS---SS--
--S-HHHHTT-SS---SS--
--S-HHHHHT-SS---SS--
--S-HHHHHTSSS---SS--
--S-HHHHHT-SS---SS--
--S-HHHHHH-SS---SS--
--S-HHHHHTSSS---SS--
--S-HHHHHH-SS---SS--
--S-HHHHTT-SS---SS--
--S-THHHHT-SS---SS--
--S-GGGGSS-SS---SS--
--S-HHHHHT-SS---SS--
--S-HHHHHT-SS---SS--
--S-HHHHTT-SS---SS--
--S-HHHHHT-SS---SS--
--S-GGGGGG-SS---SS--
--S-GGGTTT-SS---SS--
--S-HHHHTT-SS---SS--
--S-THHHHT-SS---SS--
--S-THHHHT-SS---SS--
--S-HHHHTT-SS---SS--
--S-HHHHTT-SS---SS--
--S-THHHHH-SS---SS--
--S-THHHHT-SS---SS--
--S-HHHHTS-SS---SS--
--S-HHHHTT-SS---SS--
--S-HHHHHT-SS---SS--
--S-GGGGGG-SS---SS--
--S-HHHHHT-SS---SS--
--S-HHHHHTSSS---SS--
--S-HHHHHT-SS---SS--
--S-HHHHTT-SS---SS--
--S-HHHHTT-SS---SS--
--S-HHHHTT-SS---SS--
--S-HHHHHT-SS---SS--
--S-GGGGGG-SS---SS--
--S-HHHHHT-SS---SS--
--S-HHHHTT-SS---SS--
--S-GGGTTT-SS---SS--
--S--TTTTT-SS---SS--
--S-HHHHHH-SS---SS--
--S-THHHHT-SS---SS--
--S-THHHHTSSS---SS--
--S-HHHHHT-SS---SS--
--S-HHHHTT-SS---SS--
--S-HHHHTT-SS---SS--
--S-HHHHTT-SS---SS--
--S-HHHHTT-SS---SS--
--S-HHHHHT-SS---SS--
--S-GGGGGG-SS---TT--
--S-HHHHTT-SS---SS--
--S-THHHHT-SS---SS--
--S-HHHHTT-SS---SS--
--S-HHHHTT-SS---SS--
--S-HHHHHH-SS---SS--
--S-HHHHTT-SS---SS--
--S-HHHHHT-SS---SS--
--S-HHHHTT-SS---SS--
--S-GGGGGG-SS---SS--
--S-HHHHTT-SS---SS--
--S-HHHHHT-SS---SS--
--S-GGGGGG-SS---SS--
--S-HHHHHT-SS---SS--
--S-HHHHTT-SS---SS--
--S-HHHHTT-SS---SS--
--S-HHHHHT-SS---SS--
--S-HHHHHT-SS---SS--
--S-GGGGGG-SS---SS--
--S-THHHHT-SS---SS--
--S-HHHHTT-SS---SS--
--S-HHHHHT-SS---SS--
--S-GGGTTT--S---SS--
--S-HHHHHT-SS---SS--
--S-HHHHHT-SS---SS--
--S-HHHHHT-SS---SS--
--S-HHHHTT-SS---SS--
--S-THHHHT-SS---SS--
--S-HHHHHS-SS---SS--
--S-HHHHHH-SS---SS--
--S-HHHHHT-SS---SS--
--S-HHHHHT-SS---SS--
--S-GGGTTT-SS---SS--
--S-HHHHTT-SS---SS--
--S-HHHHTT-SS---SS--
--S-HHHHTTSSS---SS--
--S-HHHHHT-SS---SS--
--S-THHHHT-SS---SS--
--S-HHHHTT-SS---SS--
--S-GGGGGG-SS---SS--
--S-HHHHHT-SS---SS--
--S-HHHHHT-SS---SS--
--S-HHHHTT-SS---SS--
--S-THHHHT-SS---SS--
--S-HHHHTT-SS---SS--
--S-THHHHT-SS---SS--
--S-GGGGGG-SS---SS--
--S-HHHHHT-SS---SS--
--S-HHHHHTSSS----S--
--S-HHHHTT-SS---SS--
--S-TTTGGG-SS---SS--
--S-HHHHHT-SS---SS--
--S-HHHHHT-SS---SS--
--S-HHHHTT-SS---SS--
--S-GGGGGG-SS---SS--
--S-TTHHHH-SS---SS--
--S-HHHHTT--S---SS--
--S-HHHHTT-SS---SS--
--S-HHHHHH-SS---SS--
--S-HHHHHH--S----S--
--S-HHHHTT-SS----S--
--S-HHHHTTSSS---SS--
--S-HHHHTT-SS---SS--
--S-HHHHHH-SS---SS--
--S-HHHHTT-SS---SS--
--S-HHHHHTSSS----S--
--S-HHHHHT-SS----S--
--S-HHHHHT-SS---SS--
--S-HHHHHH-SS---SS--
--S-HHHHHT-SS----S--
--S-HHHHHT--S----S--
--S-HHHHHTS-S----S--
--S-HHHHTT-SS----S--
--S-HHHHTT-SS---SS--
--S-HHHHHHS-S----S--
--S-HHHHHT-SS----S--
--S-THHHHH-SS----S--
--S-HHHHHT-SS----S--
--S-HHHHTS-SS----S--
--S-THHHHT-SS----S--
--S-HHHHTT-SS---SS--
--S-HHHHHT-SS----S--
--S-TTTGGG-SS----S--
--S-GGGTTT-SS----S--
--S-HHHHTT-SS----S--
--S-HHHHTT-SS----S--
--S-HHHHHT-SS----S--
--S-HHHHTT-SS----S--
--S-HHHHHT-SS----S--
--S-HHHHTT-SS----S--
--S-HHHHTT-SS----S--
--S-HHHHHT-SS----S--
--S-GGGTTT-SS----S--
--S-HHHHHT-SS----S--
--S-HHHHHHSSS-------
--S-HHHHTT-SS-------
--S-GGGGGG-SS----S--
--S-THHHHS-SS----S--
--S-HHHHHT-SS----S--
--S-THHHHTSSS----S--
--S--HHHHT-SS-------
--S-THHHHT-SS-------
--S-THHHHT-SS-------
--S--TTGGG-SS----S--
--S-HHHHTT-SS----S--
--S-GGGGGG-SS----S--
--S-HHHHHT-SS----S--
--S-HHHHTT-SS-------
--S--HHHHT-SS----S--
--S-HHHHTT-SS----S--
--S-HHHHHH-SS----S--
--S-THHHHH-SS----S--
--S-THHHHT-SS----S--
--S-THHHHH-SS----S--
--S-HHHHHT--S----S--
--S-THHHHT-SS----S--
--S-HHHHHS-SS----S--
--S-HHHHHHSSS----S--
--S-THHHHH-SS----S--
--S-THHHHT-SS----S--
--S-HHHHTT-SS----S--
--S-GGGGGG-SS----S--
--S-THHHHH-SS----S--
--S-HHHHTT-SS---SS--
--S-TTTGGG-SS----S--
--S-HHHHHH-SS----S--
--S-HHHHTT-SS----S--
--S-GGGGGG-SS----S--
--S-GGGTTT-SS----S--
--S-GGGTTT-SS----S--
--S-HHHHTT-SS----S--
--S-HHHHHT-SS----S--
--S-TTHHHH-SS-------
--S-THHHHHSSS----S--
--S-GGGGGG-SS-------
--S-TTTGGG-SS----S--
--S-GGGTTT-SS-------
--S-HHHHTTSSS-------
--S-HHHHTT-SS-------
--S-THHHHHSSS-------
--S-HHHHHTSSS----S--
--S-HHHHTTSSS-------
--S-HHHHHT-SS-------
--S-HHHHHH-SS----S--
--S-HHHHTT-SS----S--
--S-HHHHHT-SS----S--
--S-HHHHTT-SS----S--
--S-HHHHHT-SS----S--
--S-HHHHTT-SS----S--
--S-HHHHHT-SS----S--
--S-HHHHTT-SS----S--
--S-HHHHTTSSS----S--
--S-HHHHTT-SS----S--
--S-HHHHHTSSS----S--
--S-HHHHTSSS-----S--
--S-HHHHTT-S-----S--
--S-HHHHTT-SS----S--
--S-HHHHTT-SS----S--
--S-HHHHTT-SS----S--
--S-HHHHTTSSS----S--
--S-HHHHTT-SS----S--
--S-HHHHTT-SS----S--
--S-HHHHTT-SS----S--
--S-HHHHTT-SS----S--
--S-HHHHHT-SS----S--
--S-HHHHTT-SS----S--
--S-HHHHTT-S-----S--
--S-HHHHTT-SS----S--
--S-HHHHTT-SS----S--
--S-HHHHTTSSS----S--
--S-HHHHHT-SS----S--
--S-HHHHTTSSS----S--
--S-TTHHHH-SS----S--
--S-HHHHTT-SS----S--
--S-HHHHHT-SS----S--
--S-HHHHTTSSS----S--
--S-HHHHTT-SS----S--
--S-HHHHTT-SS----S--
--S-HHHHTT-SS----S--
--S-HHHHTTSSS----S--
--S-TTGGGT-SS----S--
--S-HHHHTT-SS----S--
--S-HHHHTSSSS----S--
--S-HHHHTT-SS----S--
--S-HHHHTT-SS----S--
--S-HHHHTT-SS----S--
--S-TTGGGG-SS----S--
--S-TTGGGG-SS----S--
--S-TTGGGGSSS----S--
--S-HHHHTT-SS----S--
--S-HHHHTT-SS----S--
--S-HHHHTTSSS----S--
--S-HHHHTT-SS----S--
--S-HHHHTT-SS----S--
--S-HHHHTT-SS----S--
--S-HHHHHHSSS----S--
--S-HHHHTT-SS----S--
--S-HHHHHTSSS----S--
--S-HHHHHT-SS----S--
--S-HHHHHH-SS----S--
--S-HHHHHT--S----S--
--S-HHHHTTSS-----S--
--S-HHHHTT-SS----S--
--S-HHHHTT-SS----S--
--S-HHHHTT-SS----S--
--S-HHHHTT-SS----S--
--S-TTGGGG-SS----S--
--S-HHHHTT-SS----S--
--S-HHHHTT-SS----S--
--S-HHHHTT-SS----S--
--S-HHHHTT-SS----S--
--S-HHHHTT-SS----S--
--S-HHHHTTSSS----S--
--S-HHHHHT-SS----S--
--S-HHHHTT-SS----S--
--S-HHHHTT-SS----S--
--S-HHHHHTSS-----S--
--S-HHHHHHSS-----S--
--S-HHHHTTSS-----S--
--S-HHHHTT-S-----S--
--S-HHHHTTSS-----S--
--S-HHHHTTSS-----S--
--S-HHHHTTSS-----S--
--S-HHHHTTSS-----S--
--S-HHHHTTSS-----S--
--S-HHHHTTSSS----S--
--S-HHHHTTSSS---SS--
--S-HHHHHHSSS---SS--
--S-HHHHHHSS-----S--
--S-HHHHTTSS-----S--
--S-HHHHTTSS-----S--
--S-HHHHHHSSS----S--
--S-HHHHHTSSS----S--
--S-HHHHTTSS----SS--
--S-HHHHHSSSS----S--
--S-HHHHHTSSS----S--
--S-HHHHTTSSS----S--
--S-HHHHTTSSS----S--
--S-HHHHTT-SS----S--
--S-HHHHTT-SS----S--
--S-HHHHTT-SS----S--
--S-HHHHTTSSS----S--
--S-HHHHTTSSS----S--
--S-HHHHTTSSS----S--
--S-HHHHTTSSS----S--
--S-HHHHTTSSS----S--
--S-HHHHTTSSS----S--
--S-HHHHTT-SS----S--
--S-HHHHHT-SS----S--
--S-HHHHTTSS-----S--
--S-HHHHTT-SS----S--
--S-HHHHTTSSS----S--
--S-HHHHHT-SS----S--
--S-HHHHTT-SS----S--
--S-HHHHHT-SS----S--
--S-HHHHHT-SS----S--
--S-HHHHTT-SS----S--
--S-HHHHHTSSS----S--
--S-HHHHTT-SS----S--
--S-HHHHHTSSS----S--
--S-HHHHTT-SS----S--
--S-HHHHHT-SS----S--
--S-HHHHTT-SS----S--
--S-HHHHTT-SS----S--
--S-TTGGGG-SS----S--
--S-TTGGGG-SS----S--
--S-HHHHTT-SS----S--
--S-HHHHTT-SS----S--
--S-HHHHTTSSS----S--
--S-HHHHTT-SS----S--
--S-TTGGGTSSS----S--
--S-HHHHTTSSS----S--
--S-HHHHTTSSS----S--
--S-HHHHTTSSS----S--
--S-HHHHTTSSS----S--
--S-HHHHTTSSS----S--
--S-HHHHTTSS-----S--
--S-HHHHTTSS-----S--
--S-HHHHHHTT-----S--
--S-HHHHTTSS-----S--
--S-HHHHTTSSS----S--
--S-HHHHTTSS-----S--
--S-HHHHTTSSS----S--
--S-HHHHTTSS-----S--
--S-HHHHTTSSS----S--
--S-HHHHTTSS-----S--
--S-HHHHTTSS-----S--
--S-HHHHTTSS-----S--
--S-HHHHTTSS-----S--
--S-HHHHTTTT-----S--
--S-HHHHTTSS-----S--
--S-HHHHTTSS-----S--
--S-HHHHTTSSS----S--
--S-HHHHTTSSS----S--
--S-HHHHTTSSS----S--
--S-HHHHTTSSS----S--
--S-HHHHTTSSS----S--
--S-HHHHHT-SS----S--
--S-HHHHTT-SS----S--
--S-HHHHTT-SS----S--
--S-HHHHTT-SS----S--
--S-HHHHTT-SS----S--
--S-HHHHTT-SS----S--
--S-HHHHHT-SS----S--
--S-HHHHTT-SS----S--
--S-THHHHT-SS----S--
--S-HHHHTT-SS----S--
--S-THHHHT-SS----S--
--S-GGGTTT-SS----S--
--S-TTTGGG-SS----S--
--S-TTTGGG-SS----S--
--S-HHHHHT-SS----S--
--S-HHHHTT-SS----S--
--S-GGGGGG-SS----S--
--S-HHHHTT-SS----S--
--S-THHHHT-SS----S--
--S-TTTGGG-SS----S--
--S-TTTGGG-SS----S--
--S-GGGGGG-SS----S--
--S-GGGGGG-SS----S--
--S-HHHHTT-SS----S--
--S-HHHHHT-SS----S--
--S-TTTGGG-SS----S--
--S-HHHHTT-SS----S--
--S-HHHHTT-SS----S--
--S-THHHHT-SS----S--
--S-THHHHT-SS----S--
--S-TTTGGG-SS----S--
--S-HHHHTT-SS----S--
--S-TTTTTS-SS----S--
--S-TTTGGG-SS----S--
--S-GGGGGG-SS----S--
--S-GGGTTS-SS----S--
--S-HHHHTT-SS----S--
--S-TTTGGG-SS----S--
--S-HHHHTT-SS----S--
--S-HHHHTT-SS----S--
--S-THHHHH-SS----S--
--S-HHHHTT-SS----S--
--S-HHHHHT-SS----S--
--S-HHHHTT-SS----S--
--S-HHHHTT-SS----S--
--S-HHHHTT-S-----S--
--S-HHHHTT-SS----S--
--S-HHHHTT-SS----S--
--S-HHHHTT-SS----S--
--S-HHHHTT-SS----S--
--S-SGGGTT-SS----S--
--S-HHHHTT-SS----S--
--S-HHHHTT-SS----S--
--S-HHHHTT-SS----S--
--S-HHHHTT-SS----S--
--S-HHHHTT-SS----S--
--S-HHHHTT-SS----S--
--S-HHHHTT-SS----S--
--S-HHHHTTSSS----S--
--S-HHHHTT-SS----S--
--S-HHHHTT-SS----S--
--S-HHHHTT-SS----S--
--S-HHHHTT-SS----S--
--S-HHHHTT-SS----S--
--S-HHHHTT-SS----S--
--S-HHHHTT-SS----S--
--S-HHHHTT-SS----S--
--S-HHHHTT-SS----S--
--S-HHHHTT-SS----S--
--S-HHHHTT-SS----S--
--S-HHHHTT-SS----S--
--S-HHHHHS-SS----S--
--S-HHHHTS-SS----S--
--S-HHHHHHSSS----S--
--S-HHHHTTSSS----S--
--S-HHHHTT-SS----S--
--S-HHHHHT-SS----S--
--S-HHHHTT-SS----S--
--S-HHHHTT-SS----S--
--S-HHHHTT-SS----S--
--S-HHHHTT-SS----S--
--S-HHHHTT-SS----S--
--S-HHHHTTSSS----S--
--S-HHHHTTSSS----S--
--S-HHHHTT-SS----S--
--S-HHHHTT-SS----S--
--S-HHHHTT-SS----S--
--S-HHHHHH-SS----S--
--S-HHHHTTSSS----S--
--S-HHHHTT-SS----S--
--S-HHHHTT-SS----S--
--S-HHHHHH-SS----S--
--S-HHHHHT-SS----S--
--S-HHHHHT-SS----S--
--S-HHHHTT-SS----S--
--S-HHHHHHS-S----S--
--S-HHHHTT--S----S--
--S-HHHHTT-SS----S--
--S-HHHHHH-SS----S--
--S-HHHHHT-SS----S--
--S-THHHHH-SS----S--
--S-HHHHTT-SS----S--
--S-HHHHHTSSSS---S--
--S-HHHHTT-SS----S--
--S-HHHHTT-SS----S--
--S-HHHHHT-SS----S--
--S-HHHHTT-SS----S--
--S-HHHHTT-SS----S--
--S-HHHHTT-SS----S--
--S-HHHHHT-SS----S--
--S-HHHHHH-SS----S--
--S-TTHHHH-SS----S--
--S-HHHHTT-SS----S--
--S-HHHHHT-SS----S--
--S-HHHHHH-SS----S--
--S-HHHHTT-SS----S--
--S-HHHHTT-SS----S--
--S-HHHHHH-SS----S--
--S-HHHHHTSSS----S--
--S-HHHHTT-SS----S--
--S-HHHHTT-SS----S--
--S-HHHHHHSSS----S--
--S-THHHHT-SS----S--
--S-HHHHHH-SS----S--
--S-HHHHHT-SS----S--
--S-HHHHTS-SS----S--
--S-HHHHHH-SS----S--
--S-HHHHTT-SS----S--
--S-HHHHHH-SS----S--
--S-HHHHTT-SS----S--
--S-HHHHTTSSS----S--
--S-HHHHHT-SS----S--
--S-HHHHTT-SS----S--
--S-HHHHTTSSS----S--
--S-HHHHTT-SS----S--
--S-HHHHHH-SS----S--
--S-HHHHTT-SS----S--
--S-HHHHTT-SS----S--
--S-HHHHSSSSS----S--
--S-HHHHTTSSS---SS--
--S-HHHHHTSSS----S--
--S-HHHHTTSSS----S--
--S-HHHHHHSSS----S--
--S-HHHHHTSSS----S--
--S-HHHHHTSSS----S--
--S-HHHHTTSSS----S--
--S-HHHHTTSSS----S--
--S-HHHHTTSSS----S--
--S-HHHHTTSSS----S--
--S-HHHHTT-SS----S--
--S-HHHHTTSSS----S--
--S-HHHHTTSSS----S--
--S-HHHHTTSSS----S--
--S-HHHHHTSSS----S--
--S-TTTGGGSSS----S--
--S-HHHHTTSSS----S--
--S-TTGGGGSSS---SS--
--S-HHHHHTSSS---SS--
--S-HHHHTT-SS---SS--
--S-HHHHTT-SS---SS--
--S-HHHHTTSSS---SS--
--S-HHHHTTSSS---SS--
--S-HHHHTTSSS---SS--
--S-TTGGGG-SS----S--
--S-TTGGGGSSS---SS--
--S-TTGGGGSSS---SS--
--S-TTGGGGSSS---SS--
--S-TTGGGGSSS---SS--
--S-TTTGGGSSS---SS--
--S-TTTGGGSSS---SS--
--S-TTGGGGSSS---SS--
--S-TTTGGGSSS----S--
--S-TTTGGGSSS---SS--
--S-TTTGGGSSS---SS--
--S-TTTGGGSSS----S--
--S-GGGGGGSSS----S--
--S-TTTGGGSSS----S--
--S-TTGGGGSSS----S--
--S-TTGGGGSSS----S--
--S-TTGGGGSSS----S--
--S-TTGGGGSSS----S--
--S-TTGGGSSSS----S--
--S-TTGGGGSSS----S--
--S-TTGGGGSSS----S--
--S-GGGGGG-SS----S--
--S--SGGGGSSS----S--
--S-TTGGGG-SS----S--
--S-TTGGGGSSS----S--
--S-TTGGGGSSS----S--
--S-TTGGGGSSS---TT--
--S-TTGGGGSSS----S--
--S-TTGGGGSSS----S--
--S-TTGGGG-SS----S--
--S-TTGGGGSSS----S--
--S-TTGGGGSSS----S--
--S-TTTGGGSS-----S--
--S-TTGGGSSS-----S--
--S-TTGGGGSS----TT--
--TTTTT--S-SS----S--
--S-TTGGGGSSS-------
--S-HHHHTTSSS----S--
--S-HHHHTTSSS----S--
--TTHHHHTTSSS-------
--S-HHHHTTSSS-------
--SSHHHHHHSSS----S--
--S-HHHHHHSSS----S--
--S-HHHHHSSSS----S--
--S-GGGGGTS-S----S--
--S-GGGGGTSSS----S--
--S-TTHHHHS-S----S--
--S-TTHHHHSSS----S--
--S-HHHHTTSSS----S--
--S--TTGGGSSS----S--
--S-THHHHTSSS----S--
--S-THHHHTSSS----S--
--S-THHHHHSSS----S--
--S-HHHHTTSSS----S--
--S-TTTGGGSSS----S--
--S-THHHHHSSS----S--
--S-HHHHHHSSS----S--
--S-THHHHSSSS----S--
--S-HHHHHHSSS----S--
--S-TTGGGTS-S----S--
--S-TTTTTTSSS----S--
--S-HHHHHSSSS----S--
--S-HHHHHTSSS----S--
--S-THHHHTSSS----S--
--S-TTHHHHSSS----S--
--S-HHHHHHSSS----S--
--S-TTHHHHSSS----S--
--S-HHHHTTSS-----S--
--S-TTGGGSSS-----S--
--S-HHHHTTTTS----S--
--S-HHHHHHSSS----S--
--S-HHHHTTSSS----S--
--S-HHHHHHSSS----S--
--S-HHHHTTSSS----S--
--TTHHHHTTSSS----S--
--S-HHHHHHSSS----S--
--S-HHHHTTSSS----S--
--S-HHHHHHSSS---SS--
--S-HHHHTTSSS---SS--
--S-HHHHHTSSS---SS--
--S-HHHHHHSSS----S--
--S-HHHHTT-SS----S--
--S-HHHHHTTTS----S--
--S-HHHHHTSSS----S--
--S-HHHHTTSSS----S--
--S-HHHHHHSSS----S--
--S-HHHHTTSSS----S--
--S-HHHHTTSSS----S--
--S-HHHHHHSSS----S--
--S-HHHHHTSSS----S--
--S-HHHHTTSSS----S--
--S-HHHHTTSSS----S--
--S-HHHHHTSSS----S--
--S-HHHHHTSSS----S--
--S-HHHHHTSSS---SS--
--S-HHHHHHSSS----S--
--S-HHHHTTSSS----S--
--S-HHHHHTSSS---SS--
--TTHHHHHHSSS---SS--
--S-HHHHHHSSS----S--
--S-HHHHTT-SS--SSS--
--S-TTGGGT-SS---SS--
--S-TTTGGG-SS--S-S--
--S-THHHHHSSS---SS--
--S-TTTTTT-SS---SS--
--S-TTTTTT-SS--SSS--
--S-THHHHH-SS---SS--
--S-HHHHHTSSS---SS--
--S-HHHHHH-SS---SS--
--S-THHHHS-SS----S--
--S-THHHHH-SS-SSSS--
--S-THHHHS-SS---SS--
--S-THHHHH-SS--SSS--
--S-THHHHT-SS--SSS--
--S-HHHHHH-SS-SSSS--
--S-TTHHHH-SS---SS--
--S-HHHHHH-SS---SS--
--S-HHHHTT-SS-SSSS--
--S-HHHHHT-SS--SSS--
--S-HHHHTTSSS--STT--
--S-HHHHHHSSS-SSTT--
--S-THHHHTSSS-SSTT--
--S-HHHHHTSSS--SSS--
--S-HHHHHTSSS--STT--
--S--HHHHTSSS-SSSS--
--S-HHHHTTSSS--SSS--
--S-HHHHHTSSS--SSS--
--S-HHHHTTSSS--SSS--
--S-HHHHHTSSS--SSS--
--S-HHHHHSSSS-SSSS--
--S-HHHHHTSSS--STT--
--TTHHHHTTSSS--STT--
--S-HHHHHT-SS-SSTT--
--S-HHHHHHTT--SSTT--
--S-HHHHTTSS---STT--
--TTHHHHHTSS---STT--
--TTHHHHHTSSS-SSTT--
--S-HHHHTTSSS-SSTT--
--S-HHHHHTSS--SSTT--
--TTHHHHTTSSS--STT--
--S-HHHHHHTT---STT--
--S-HHHHTTTT---STT--
--S-HHHHTTSSS--SSS--
--TTHHHHHTSSS--STT--
--S-HHHHTTSS---STT--
--S-HHHHTTSS--SS-S--
--S-HHHHHH-SS-SSSS--
--S-HHHHTT-S--SSTT--
--S-HHHHHH-S---STT--
--S-HHHHHH-S---SSS--
--S-HHHHHT-S--SSSS--
--TTHHHHHT-S--SSSS--
--TTHHHHHT-S--SSSS--
--TTHHHHHHSS--SS-S--
--SS-HHHHH-S--SSSS--
--S-HHHHHTSS--SSSS--
--S-HHHHTTSS----SS--
--S-HHHHTTSS----SS--
--S-HHHHTTSS--S--S--
--S-HHHHHTSS-----S--
--S-HHHHHTSS-----S--
--S-HHHHHTSS-----S--
--TTHHHHTT-S--S--S--
--S-HHHHHT-SS----S--
--S-HHHHTTSS-----S--
--S-HHHHTTSS----SS--
--S-HHHHHTSS-----S--
--S-HHHHTSSSS-S--S--
--S-HHHHHTSS--S--S--
--S-HHHHTTSS--SS-S--
--S-HHHHTTSS--S--S--
--S-HHHHHHSS--S--S--
--S-HHHHTTSS--SSSS--
--S-HHHHTTSS--SS-S--
--S-HHHHTTSS-----S--
--TTHHHHTTSS--S-SS--
--S-HHHHHTSS--SS-S--
--TTHHHHTTSS--SS-S--
--TTHHHHTTSS--S-SS--
--STHHHHTTSS----SS--
--TTHHHHHHSS--S--S--
--TTTTGGGTSS--S--S--
--S-HHHHHHS---S-SS--
--TTHHHHHHSS--S-SS--
--S-HHHHTTSS-----S--
--S-TTTTTTSS--S-SS--
--SSHHHHTTSS--SSSS--
--S-HHHHHHSS--SSSS--
--S-HHHHTTSS----SS--
--TTHHHHHHSS--SSTT--
--TTHHHHTTSS----SS--
--TTHHHHTSS---SSSS--
--TTHHHHTTSS--SSTT--
--TTHHHHTTSS--SSSS--
--TTHHHHTTSS--SSSS--
--TTHHHHTTSS---SSS--
--TTHHHHTTSS--S-SS--
--TTHHHHTTSS--SSSS--
--TTHHHHTTSS--SSSS--
--TTHHHHTTSS-----S--
--TTHHHHTTSS-----S--
--TTHHHHTTSS--S-SS--
--TTHHHHHHSS----SS--
--TTHHHHTTSS--S-SS--
--TTHHHHHHSS----SS--
--TTHHHHHHSS--S-SS--
--TTHHHHTTSS--S-SS--
--TTHHHHHHSS-----S--
--S-HHHHHHSS----SS--
--SSHHHHTTSS--S-TT--
--SSHHHHHHSS----SS--
--TTHHHHTTSS--S-SS--
--SSHHHHHHSS--S-TT--
--SSHHHHHHSS--SSTT--
--S-HHHHTTSS--S-SS--
--S-HHHHHHSS----SS--
--S-HHHHTTSS--SSTT--
--S-HHHHHHSS--SSTT--
--S-HHHHHHSS--SSTT--
--S-HHHHHHSS--SSTT--
--S-TTHHHHSS--SSTT--
--S-HHHHHHSS--SSTT--
--S-HHHHTTSS--SSTT--
--S-HHHHTTSS--SSTT--
--S-HHHHHHSS--SSSS--
--S-HHHHHHSS--SSSS--
--S-HHHHTTSS--SSTT--
--S-HHHHTTSS--SSTT--
--S-HHHHTTSS--SSTT--
--S-HHHHHHS----SSS--
--SSHHHHHHSS--S-TT--
--S-SHHHHHSS--SSTT--
--S-HHHHHHSS--S-SS--
--S-HHHHHHSS--SSTT--
--TTHHHHHHSS--SSTT--
--TTHHHHTTSS--S-TT--
--S-HHHHHHSS---SSS--
--TTHHHHHHSS--SSSS--
--TTHHHHTTSS----SS--
--TTHHHHTTS---SSSS--
--TTHHHHTTS---S-SS--
--TTHHHHTTS---SSSS--
--S-HHHHTTSS----SS--
--SSHHHHTTSS---STT--
--S-HHHHTTSS--S-TT--
--S-HHHHTTSS--SSSS--
--S-HHHHTTSS----SS--
--SSHHHHTTSS-----S--
--SSHHHHTTS---S--S--
--SSHHHHTTSS--S-SS--
--SSHHHHTTSS--SSSS--
--SSHHHHHHSS--SSSS--
--SSHHHHTTSS--SS-S--
--TTHHHHHHS---SS-S--
--SSHHHHTSS---SS-S--
--TTTTGGGTS--SSS-S--
--SSHHHHTTS---SS-S--
--SSHHHHTTS---SS-S--
--SSHHHHHHS---SS-S--
--TTTTHHHHS---SS-S--
--TTHHHHHHTT--------
--TTHHHHTTS---SS-S--
--TTTTGGGTS---SS----
--TTHHHHHHSS--SS-S--
--TTHHHHTTS---SS----
--TTHHHHHHSS--SS-S--
--TTHHHHHHSS--SS----
--TTTTHHHHS---SS----
--S-TTHHHHSS--SS----
--TTHHHHTTSS--SS----
--TTTTGGGSSS--SS----
--TTHHHHHHSS--SS-S--
--SSHHHHHHSS--SS----
--S-TTHHHHSS--SS----
--S-HHHHHHS-S-SS-S--
--TTTTHHHHS-S-SS-S--
--S-TTHHHHTT--SS----
--TTTTGGGTSS--SS----
--TTTTHHHHSS--SS----
--TTTTHHHHSS--SS----
--SSTTGGGTTTS-SS----
--S-TTHHHHSS---S-S--
--S-TTGGGTSS--SS----
--SSTTHHHHSS--SS----
--S-TTHHHHSS--SS----
--SSTTHHHHTT--SS----
--S-TTGGGTSS--SS----
--SSTTHHHHSS--------
--TTTTHHHHSS--SS----
--TTTTHHHHSS--SS-S--
--S-TTGGGTSS--SS-S--
--SSTTHHHHSS-----S--
--SSTTGGGTSS--------
--TTTTGGGTSS--------
--S-TTHHHHSS--------
--SSTTGGGTSS--------
--S-TTGGGTSS--SS-S--
--TTTTHHHHSS-----S--
--TTTTGGGTTT--SS-S--
--TTTTHHHHSS-----S--
--STTTHHHHSS-----S--
--S-TTHHHHSS-----S--
--S-TTHHHHSS-----S--
--S-TTHHHHS-----SS--
--TTTTHHHHS------S--
--S-HHHHHHS------S--
--S-TTHHHHS-----SS--
--S-TTHHHHSS-----S--
--S-TTHHHHSS-----S--
--S-HHHHHHSS----SS--
--S-TTGGGTSS-----S--
--S-TTHHHHSS----SS--
--S-TTHHHHS-----SS--
--S-TTGGGTS-----SS--
--TTTTHHHHTT----SS--
--SSTTHHHHS-----SS--
--TTTTHHHHS-----SS--
--TTHHHHTTS-----SS--
--SS-HHHHHS-----SS--
--TTHHHHHHS------S--
--TTHHHHHHS-----SS--
--TTTTGGGTS-----SS--
--TTTTGGGTS-----SS--
--TTHHHHHHS------S--
--TTHHHHHHS-----SS--
--TTTTHHHHS-----SS--
--TTTTHHHHS-----SS--
--SSTTHHHHS-----SS--
--TTTTHHHHS-----SS--
--TTHHHHTTSS----SS--
--TTTTHHHHS-----SS--
--TTHHHHHHSS----SS--
--TTHHHHTTSS----SS--
--TTHHHHTTSS----SS--
--SSHHHHHHS------S--
--TTHHHHHHS-----SS--
--SSHHHHTTS---SSSS--
--TTHHHHTTS---S-SS--
--S-HHHHTTS----SSS--
--TTHHHHHHS----SSS--
--SSHHHHTTS---SBTTB-
--SSHHHHTTS---SBTTB-
--TTTTGGGTS-----SS--
--S-TTHHHHS-----SS--
--SSTTTTTTS---SSTT--
--SSTTGGGT------SS--
--S-HHHHTT------SS--
--S-STGGGT------SS--
--S-HHHHHHS---SSTT--
--S-HHHHHHS---SSTT--
--S-HHHHHHS----STT--
--S--GGGTSS----STT--
--S-HHHHHHS----BTTB-
--S-HHHHHHS----STT--
--S-HHHHHHS---SSTT--
--S-HHHHTTS---SBTTB-
--S-TTHHHHS----STT--
--S-TTTTTT----SBTTB-
--SSTTGGGTS----STT--
--S-HHHHTT-----STT--
--S-HHHHTT-----SSS--
--S-HHHHTTS----BTTB-
--S-HHHHTT-----STT--
--S-HHHHHH-----STT--
--S-HHHHTT-----STT--
--S-TTGGGT-----STT--
--S-TTGGGT-----SSS--
--S-TTGGGT-----STT--
--S-GGGTTT---S--TT--
--S-TTTTTT---SSSSS--
--S-TTTTTT---SSSSS--
--S-TTTTTT-----SSS--
--S-TTTTTT---S-SSS--
--S-TTTTTT---S-SSS--
--S-TTTTTT-----STT--
--S-TTGGGT-----SSS--
--S-TTGGGT-----SSS--
--TTTTGGGT-----STT--
--S-TTGGGT-----SSS--
--S-HHHHTT-----STT--
--S-HHHHTT-----SSS--
--TTHHHHTT----SSTT--
--TTHHHHTTS---SSSS--
--S-HHHHTTS----SSS--
--S-HHHHHH----SSTT--
--S-HHHHTTS---SSTT--
--S-HHHHTTS---SSSS--
--TTHHHHTTS----SSS--
--TTHHHHTTS----STT--
--TTHHHHTTS----STT--
--S-HHHHTTS----STT--
--TTHHHHTTS---SSSS--
--TTHHHHTTS----SSS--
--TTHHHHHHT----SSS--
--TTHHHHHHS---SSTT--
--TTHHHHTTS---SSSS--
--TTHHHHTTS--S-STT--
--TTHHHHTTS----SSS--
--TTHHHHTTS----SSS--
--TTHHHHTTS----STT--
--TTHHHHTTS----STT--
--TTHHHHTTS----STT--
--TTHHHHTTS----STT--
--TTHHHHTTS----STT--
--TTHHHHTTS----STT--
--TTHHHHTTS----SSS--
--TTHHHHTTS----SSS--
--TTHHHHTTS---SSSS--
--TTHHHHTTS---SSSS--
--TTHHHHHHS---SSSS--
--TTHHHHTTS---SSSS--
--TTHHHHTTS----STT--
--TTTTGGGTS---SSTT--
--TTHHHHTTS----SSS--
--TTHHHHHHS----SSS--
--TTHHHHTTS----STT--
--TTHHHHHHS----SSS--
--TTHHHHHHS---SSSS--
--TTHHHHHHS---SSTT--
--TTHHHHHHS----STT--
--TTHHHHTTS---SSTT--
--TTHHHHHHS--SSSTT--
--TTHHHHTTS--SSSTT--
--SSHHHHHHS---SSSS--
--TTHHHHHHS---SSTT--
--TTHHHHTTS--SSSSS--
--TTHHHHHHS----SSS--
--TTHHHHTTS--SSSTT--
--TTTTGGGGS----SSS--
--SSTTGGGTS----STT--
--TTHHHHTTS---SSTT--
--TTTTGGGSS---SSTT--
--TTHHHHTTS---SSTT--
--TTTTTSSSS---SSSS--
--SSTTTGGGS---SSTT--
--TTSSTTSSS----STT--
--TTTGGGSSS----STT--
--TTTTTTSSS----STT--
--TTTTTTSSS----STT--
--TTGGGTSSS----STT--
--SS-TTTTTS---SSSS--
--TTTTT-SSS----STT--
--TTGGGTSSS----SSS--
--TTGGGTSSS----STT--
--SSGGGTSSS---SSSS--
--TTGGGTSS----SSSS--
--TTTTTSTT----SSTT--
--SSTTTSTT----SSTT--
--TTGGGTTT-----STT--
--TTGGGTTT----SSTT--
--SSHHHHTTS----STT--
--TTTTTSTT----SSTT--
--SSGGG-TT----SSTT--
--SSGGG-TT--S-SSTT--
--SSGGGSTT----SSTT--
--SSTTT-SS----SSSS--
--SSGGG-TT----SSTT--
--SSGGGTTT----SSTT--
--SSGGG-TT--S-SSTT--
--SSGGG-TT----SSTT--
--TTGGG-TT----SSTT--
--SSGGG-TT----SSTT--
--SSGGGSSS----SSTT--
--TTGGGSTT----SSTT--
--SSGGG-TT----SSTT--
--SSGGG-TT----SSSS--
--SSGGG-SS----SSTT--
--SSGGGGTT----SSSS--
--SSGGGTTT---SSSTT--
--TTGGGTTT---SSSTT--
--TTTGGGTT----SSTT--
--TTGGG-TT---SSSSS--
--SSHHHHTT----SSSS--
--TTGGGSTT----SSSS--
--TTGGG-TT----SSTT--
--TTGGG-TT--B-SSTTB-
--TTGGG-SS--B-SSTTB-
--TTGGGTTT----SSTT--
--TGGGGSTT--B-SSSSB-
--TTGGGTTT----SSTT--
--TTGGG-TT----SSSS--
--TTGGG-TT----SSTT--
--SSGGG-TT----SSTT--
--SSGGGSTTS---SSTT--
--SSGGG-TTS---SSTT--
--SSTTTSTTS---SSTT--
--TTGGG-TT----SSTT--
--SSGGG-TTS---SSTT--
--TTGGG-TT-----SSS--
--SSGGG-SS----SSTT--
--SSTTT-TT----SSSS--
--TTGGG-SS----SSTT--
--TTGGGTTT----SSSS--
--SSGGGGSS----SSTT--
--SSGGG-TT----SSTT--
--TTTTTSTT----SSSS--
--SSGGGTTT-----STT--
--SSHHHHTT-----S-S--
--TTGGGTTT----S--S--
--SSGGGTTT----SSTT--
--SSGGGTTT----SSTT--
--SSGGGTTT-----SSS--
--SSGGGTTT------SS--
--TTGGGTTT----SSTT--
--TTGGGTTT----SS-S--
--SSGGGSTT---TTSTT--
--SSGGGSTTS---SS-S--
--SSSGGGTT---SSS-S--
--S-STTTTTS----S----
--S-GGGTTTS----S-S--
--S--GGG-SS---TTTT--
--S-GGGGTTS---TT-S--
--TTSGGGTTS---TTTT--
--SSGGGGTTS---TTSS--
--SSSGGGGGS---SSTTT-
--SSGGGGGGS---TTTTT-
--TTTGGGGG----TTTTT-
--SSTTGGGGS---TTTTT-
--SSGGGGGGS---TTTTT-
--SSGGGSTTS---TTSS--
--TTTTSGGGS---SSTTT-
--SSGGGTTTS---TTTTT-
--SSTTHHHH----TTTTT-
--SSGGGTTT----TTTTT-
--SSTTTGGG-----STT--
--SSGGG-TTS-----TTT-
--SSTTTTTTS-----TT--
--SSGGGGGGS-TTTTTT--
--TTTTTGGGS---TTSS--
--TTTTTGGGS---S-TT--
--SSTTTGGGS---S-TTT-
--TTTTSSSSS-----TT--
--S-TTSSTTS--SS-TTT-
--SSTTTGGGS--GGGTTT-
--SSTTTGGG---GGGTT--
--SSTTTGGGS--GGGTTT-
--SSTT--TTS--GGGTT--
--TTTT--TT---TTTTT--
--SSTT--SS---TTTTTT-
--S-TT--SSS--GGGTTT-
--TTSS--TT---GGGTTT-
--SSSS--SS---GGGTT--
--TTSS--TTS--GGGTTT-
--TTTS--TTS--GGGTTT-
--TTSS--TT---GGGTT--
--TTSS--TTS--GGGTT--
--TTSS--SS---GGGTT--
--TTSS--TT---GGGTT--
--TTSS--TT---GGGTT--
--SSSS--TT---GGGTT--
--TTSS--TT---GGGTT--
--TTSS--TT---TTTTT--
--TTSS--TT---TTTTTT-
--TTSS--TT--STTTTTT-
--TTSS--TT---TTTTTT-
--TTSS-------TTTTTT-
--SSSS--SS---TTTTTT-
--TTSS--S----TTTTTT-
--TTTS-------TTTTTT-
--HHHH--S----TTTTTT-
--HHHH--S----TTTTTT-
--GGGT--S----TTTTTT-
--HHHHS-SS---GGGTTT-
--HHHHS-S----TTTTTT-
--TGGGTTTS---GGGTTT-
--GGGTSSSS---GGGTTT-
--HHHHSSSS---GGGTTT-
--STTTSSSS---TTTTTT-
--HHHHSSSS---TTTTTT-
--HHHHSSS----TTTTTT-
--STTTSSS----TTTTTT-
--TTTTSSSS---TTTTTT-
--TTTTSSS----TTTTT--
--TTTTSSSS---TTTTT--
--HHHHS-S----TTTTTT-
--HHHHTTS----TTTTTT-
--HHHHS-S----TTTTTT-
--HHHHS-S----TTTTTT-
--HHHH-SS----TTTTTT-
---TTT-SS----TTTTTT-
--GGGT-SS----TTTTTT-
--HHHH-SSS---TTTTTT-
--HHHH-SSS--GGGTTTT-
--HHHH--S----TTTTTT-
--HHHH-SS----TTTTTT-
--SGGG-SS----GGGSS--
--GGGG-SSS---TTTTTT-
--GGGG-SS----TTTTTT-
-THHHH-SS----TTTTTT-
--TTTT-SS----TTTTTT-
--TTTT-SS----TTTTTT-
--TTTT-SS----TTTTTT-
--TTTT-SS----TTTTTT-
--SGGG-SS----GGGTTT-
--GGGG-SS----TTTTTT-
--STTS-SSS---TTTTTT-
--SGGG-SSS---TTTTTT-
--SSTT-SS----TTTTTT-
--SGGG-TTS---TTTTTT-
--SGGG-SS----TTTTTT-
--SGGG-SS----TTTTTT-
--SGGG-SS----TTTTTT-
--SGGG-SS----TTTTTT-
--STTT-SS----TTTTTT-
--SGGG-SS----TTTTTT-
--SGGG-SS----TTTTTT-
--SGGG-SS----GGGSS--
--S-TT--S----TTTSS--
-TT-TT-SS----TTTSS--
--SSTT-SS----TTTSS--
--S-SS-SS----TTTSS--
--S-TT-SS----TTTSS--
--S-TT-SSS---TTTTT--
-TT-TT-SS----TTSSS--
--S-TT-SS----TTTTT--
--S-TT-SS----TTTSS--
--S-TT-SS----TTTTT--
--S-SS-SSS---TTTSS--
--S-SS-SSS---TTTSS--
--S-SS-SSS---TTTSS--
--S-SS-SSS---TTTSS--
--S-SS-SSS---TTTSS--
--S-SS-SSS---TTTSS--
--S-SS-SSS---TTTSS--
--S-SS-SSS---GGGSS--
--S-SS-SSS---TTTSS--
--S-SS-SSS---TTTSS--
-TT-SS-SSS---TTTSS--
-TT-SS-SSS--GGGTSS--
-TT-SS-SSS---TTTSS--
-TT-SS-SSS---TTTSS--
-TT-SS-SSS---TTTSS--
-TT-SS-SSS---TTTSS--
--S-SS-SSS---TTTSS--
-TT-SS-SSS---TTTSS--
-TT-SS-SSS---TTTSS--
-TT-SS-SSS---TTTSS--
-TT-SS-SSS---TTTSS--
-TT-SS-SSS---TTTSS--
-TT-SS-SSS---TTTSS--
-TT-SS-SSS---TTTSS--
-TT-SS-SSS---TTTSS--
-TT-SS-SSS--STTTSS--
--S-SS-SSS--STTSSS--
--S-SS-SSS---TTTSS--
-TT-SS-SSS---TTTSS--
-TT-SS-SSS---TTTSS--
-TT-SS-SSS--STTTSS--
-TT-SS-SSS--STTTSS--
--S-SS-SSS--STTTSS--
-TT-SS-SSS--STTTSS--
-TT-SS-SSS---TTSSS--
-TT-SS-SSS---TTTSS--
--S-SS-SSS--STTTSS--
-TT-SS-SSS---TTTSS--
-TT-SS-SSS--STTTSS--
--S-SS-SSS--STTTSS--
--S-SS-SSS---TTTSS--
--S-SS-SSS--STTTSS--
--S-SS-SSS---TTTSS--
--S-SS-SS----TTTSS--
----SS-SS----TTSSS--
--S-SS-SS----TTSSS--
--S-SS-SS----GGGSS--
--S-SS-SS---SGGGSS--
--S-SS-SSS--STTTSS--
-TT-SS-SS---STTTTT--
--S-SS-SS---STTTTT--
--S-TT-SS----GGGTT--
-TT-TT-SS----TTTTT--
--S-TT-SS----TTTTT--
-TT-TT-SS---STTTTT--
-TT-TT-SS---STTTTT--
-TTSTT-SSS---TTTTT--
-TTSTT-SS----TTTTT--
-TTTTT-SSS--STTTTT--
-TTTTT-SS----TTTTT--
-GGGTT-SS----TTTTT--
-GGGTT-SS----TTTTT--
-TTTTT-SS----TTTTT--
-GGGTT-SS----TTTTT--
-TTTTT-SS----TTTTT--
-TTTTT-SSS---TTTTT--
-TTTTT-SSS---TTTTTT-
-TTSSS-SS----GGGSS--
-TTTSS-SS----TTTSS--
-TTSSS-SS----TTTTT--
-TTSSS-SSS---TTTTT--
-TTSSS-SSS---TTTTT--
-TTSSS-SS----TTTTT--
-TTTSS-SS----TTTTT--
-TTSSS-SS----TTTTT--
-TTTSS-SS----TTTTT--
-TTTTS-SS----TTTTT--
-TTTTS-SS----TTTTT--
-TTSSS-SSS---TTTTT--
-TTSSS-SS----TTTTT--
-TTTSS-SSS---TTTTT--
-TTTTS-SS----TTTTT--
-TTTTS-SS----STTTTT-
-TTSS--SS----GGGTT--
-TTSS--SS----GGGTT--
-TTTSS-SS-----S-TT--
-TTTSS-SSS---TTTTT--
--SSS--SSS---TTSTT--
-TTTSS-SSS---TTSTT--
-TTSSS-SSS---TTSTT--
-TTTSS-TTS---TT-TT--
-TTSSS-TTS---GGGTT--
-TTSSS-SSS---TTSTT--
-TTTSS-SSS---TTSTT--
-TTSSS-SSS---GGGSS--
-TTS-S-SSS----SSTT--
-TTS-S-SSS---TT-TTT-
-TTSSS-SSS---TT-TT--
-TTSSS-SSS---GGGTTT-
-TTS-S-SSS---TTSTT--
-TTS-S-SSS---GGGTT--
-TTSSS-SSS---STTTT--
-TTSSSSSSS---TT-TT--
-TTSSSSSSS---STTTT--
-TTS-S-SSS---GGGTT--
-TTS-SSSSS---GGGTT--
-TTSSS-SSS---TTSTT--
-TTS-SSSSS---TTSTT--
-TTT-S-SSS---SSSTT--
-TTTSS-SSS---TTSTTT-
-TTT-S-SSS---TTSTT--
-TTSSS-SSS---GGGTTT-
-TTSSS-SSS---GGGTTT-
-TTSSS-SSS---TTTTT--
-TTS-S-SSS---TTTSS--
-TTS-S-SSS---TTTTT--
-TTS-S-SSS--STTTTTT-
-TTS-S-SSS---TTTTTT-
-TTS-S-SSS--SGGGTT--
-TTSSS-SSS--SGGGTT--
-TTS---SSS--STTSTT--
-TTSSS-SSS--SGGGSS--
-TTT---SSS--STTSTT--
-TTSS--SSS--STT-TT--
-TTS---SSS--SGGGTT--
-TTS-SSTTS--STTSTT--
-TTS---TTS--STTTTT--
-TTS---TTS--STTTTT--
-TTS---SSS--STTTTT--
-TTS---SSS--STTTTT--
-TTS---SSS---TTTTT--
-TTS---SSS--STTTTT--
-TTS---SSS--STTTTT--
-TT----SSS--STTTTT--
---SSS-SSS---TTTTT--
---SSS-SSS--STTTTT--
---SS--SSS---TTTTT--
---SSS-SSS--STTTSS--
--SSSS-TTS---TTTTTT-
----SSSTTS--STTTTTT-
----SSSTTS---TTTTTT-
----SS-TTS--STTTTTT-
----SS-SSS---TTTTTT-
---SS--SSS---TTTTT--
---SSSSSSS---TTTTT--
---SSS-SSS---TTTTT--
----SS-SSS--STTTTT--
----S--SSS---TTTTT--
----SS-SSS--STTTTTT-
----SSSSSS--STTTTT--
----SS-SSS---TTTTT--
----SS-SSS--STTTSS--
----TT-SSS--STTTTTT-
---SSSSSSS--STTTTT--
----S-SSSS--STTTTT--
----SS-SSS--STTTTTT-
----SSSSSS---TTTTT--
----SS-SSS--STTTTTT-
----SSSSSS--STTTTT--
----SS-SSS---TTTSS--
----SS-SSS--STTTTT--
----SS-SSS--STTTTTT-
----SS-SSS--STTTTT--
----SS-SSS--STTTTT--
-----S-SSS--STTTTT--
-----S-SSS--STTTTTT-
-----S-SSS---TTTTTT-
----SS-SSS--STTTTTT-
----TT-SSS--STTTTTT-
----TT-SSS--STTTTT--
-----S-SSS---TTTTTT-
----SS-SSS--STTTTT--
-----S-SSS--STTTTT--
-----S-SSS--STTTTT--
----SS-SSS--STTTTT--
----SSSSSS---TTTTTT-
----SS-SSS--STTTTT--
----SS-SSS--STTTTTT-
----SS-SSS--STTTTTT-
-----SSSSS--STTTTTT-
----SS-SSS--STTTTTT-
----SS-SSS--STTTTT--
----SS-TTS--STTTTTT-
----SS-TTS--STTTTTT-
----SS-TTS--STTTTTT-
----SS-SSS--STTTTT--
----SS-SSS--STTTTT--
----SSSSSS--STTTTTT-
----SSSTTS--STTTTT--
----SSSTTS--STTTTT--
----SS--SS--STTTTTT-
----SSSSSS--STTTTT--
----SSSSSS--STTTTT--
----SS-SSS--STTTTT--
-----S-SSS--STTTTTT-
----SS-TTS--STTTTTT-
----SS-SSS--STTTTTT-
----SSSSSS--STTTTT--
----SSSSSS--STTTTTT-
----SS-SSS--STTTTT--
----SSSTTS---TTTTTT-
----SSSSSS--STTTTT--
-----SSSSS--STTTTTT-
----SS-SSS--STTTTT--
----SS-SSS---TTTTT--
-----S-SSS--STTTTT--
----SS-SSS--STTTTTT-
----SS-SSS--STTTTTT-
----SS-SSS--STTSTTT-
-----S-SSS--STTSTT--
-----S-SSS--SGGGTT--
----SSSSSS--STTSTT--
----SS-SSS--STTSTT--
----SS-SSS--STTTTT--
----SSSSSS--STTTTT--
----SS-SSS--STTTTT--
----SS-SSS--STTTTT--
----SS-SSS--STTTTT--
----TT-SSS--STTTTTT-
----TTSSSS--STTTTTT-
----TTSSSS--STTTTT--
----SSSSSS--STTTTT--
----SSSSSS--STTTTTT-
----SS-SSS--STTTTTT-
----SSSSSS--STTTTTT-
----SSSSSS--STTTTTT-
----SS-SSS--STTTTT--
-----S-SSS--STTTTTT-
----SS-SSS--STTTTTT-
----SS-SSS--STTTTT--
----SS-SSS--STTTTT--
----SS-SSS--STTTTTT-
----SS-SSS--STTTTTT-
----SS-SSS---TTTTTT-
-----S-SSS--STTTTTT-
----SS-SSS--STTTTTT-
----SS-SSS--STTTTT--
----SSSSSS--STTTTTT-
----SS-SSS--STTTTTT-
-----S-SSS--STTTTTT-
----SS-SSS--STTTTTT-
----SS-SSS--STTTTTT-
----SS-SSS--STTTTTT-
----SS-SSS--STTTTTT-
----SS-SSS--STTTTTT-
----SS-SSS--STTTTTT-
----SS-SSS--STTTTT--
----SS-SSS--STTTTTT-
----SS-SSS--STTTTT--
----SS-SSS--STTTTT--
----SS--SS--STTTTT--
----SS-SSS---TTTTT--
----SSSSSS--STTTTTT-
----SS-SSS--STTTTT--
----SS-SSS--STTTTTT-
----SS-SSS---TTTTT--
----SS-SSS---TTTTTT-
----SS--SS--STTTTTT-
----SS--SS--STTTTTT-
----SS--SS--STTTTT--
----SS--SS--STTTTTT-
----SS--SS--STTTTTT-
----SS--SS--STTTTTT-
----SS-SSS---TTTTT--
----SS--SS--STTTTTT-
----SS--SS--STTTTTT-
----SS--SS--STTTTTT-
----SS--SS--STTTTT--
----SS-SSS--STTTTTT-
----SS--SS--STTTTTT-
----SS-SSS---TTTTTT-
----SS--SS--STTTTT--
----SS--SS--STTTTTT-
----SS--SS--STTTTT--
----SS-SSS--STTTTT--
----SS--SS--STTTTTT-
----SS-SSS--STTTTTT-
----SS--SS--STTTTTT-
----SS--SS--STTTTTT-
----SS--SS--STTTTTT-
----SS--SS--STTTTTT-
----SS--SS--STTTTTT-
----SS--SS--STTTTTT-
----SS--SS--STTTTTT-
----SS--SS--STTTTTT-
----SS-SSS--STTTTTT-
----SS-TTTT-STTTTT--
----SS-SSS--STTTTTT-
----SS-SSS--STTTTTT-
----SS-SSS--STTTTTT-
----SS--SS--STTTTTT-
----SS--SS--STTTTTT-
----SS--SS---TTTTTT-
----SS-TTS--STTTTTT-
----SS-TTS--STTTTTT-
----SS--SS--STTTTTT-
----SS--SS--STTTTTT-
----SS--SS--STTTTT--
----SS-SSS---TTTTT--
----SS-SSS---TTTTT--
----SS--SS--STTTTTT-
----SS-SSS--STTTTTT-
----SS-TTTT-STTTTTT-
----SS--SS--STTTTTT-
----S--TTS--STTTTTT-
----SS-SSS--STTTTTT-
----TT-SSS--STTTTTT-
----SS--SS--STTTTTT-
----SS-SSS--STTTTTT-
----SSSSSS--STTTTTT-
----SS-SSS--STTTTTT-
----SS-SSS--STTTTTT-
-----S-TTS--STTTTTT-
----SSSTTS--STTTTTT-
----SSSTTS--STTTTTT-
----SS-TTS--STTTTTT-
----SS-TTS--STTTTT--
----SS--SS--STTTTTT-
----SS--SS--STTTTTT-
----SS-SSS--STTTTTT-
----SS-SSS--STTTTT--
----SS-SSS--STTTTT--
----SS-TTS--STTTTTT-
----SS-SSS--STTTTTT-
-----S-SSS--STTTTTT-
----SS-SSS--STTTTTT-
----SSSTTS--STTTTT--
----SS-SSS--STTTTTT-
----SS-SSS--STTTTTT-
----SS--SS--STTTTTT-
----SS-SSS--STTTTT--
----SS-SSS--STTTTTT-
-----S-SSS--STTTTT--
----SS-SSS--STTTTTT-
----SS-SSS--STTTTTT-
-----S-SSS---TTTTT--
-----S-SSS--STTTTTT-
-----S-SSS--STTTTT--
-----S-SSS--STTTTTT-
----SS-SSS--STTTTTT-
----SS-SSS--STTTTTT-
----SS-SSS--STTTTTT-
----SS-SSS--STTTTTT-
----SS-SSS--STTTTTT-
----SS-SSS--STTTTTT-
----SS-SSS--STTTTTT-
----SS--SS--STTTTT--
----SS-SSS--STTTTT--
-----S-SSS--STTTTT--
----SS-SSS--STTTTT--
----SS-SSS--STTTTT--
----SS-SSS--STTTTTT-
----SS-SSS--STTTTT--
-----S-SSS--STTTTT--
-----S-SSS--STTTTT--
----TT-SSS--STTTTT--
----SS--SS--STTTTT--
----SS-SSS--STTTTTT-
-----S-SSS--STTTTT--
----SS-SSS-SSTTTTTT-
----SS-SSS--STTTTTT-
-----S-SSS--STTTTT--
----SS--SS--STTTTT--
----SS--SS--STTTTT--
----SS--SS--STTTTTT-
----SS--SS--STTTTT--
-----S--SS--STTTTT--
----SS--SS-SSTTTTT--
----SS--SS--STTTTT--
----SS-TTTT-STTTTTT-
----SS--SS--STTTTT--
----SS--SS--STTTTT--
----SS--SS--STTTTT--
----SS-SSS--STTTTT--
----SS--SS--STTTTTT-
----SS-SSS--STTTTTT-
----SS-SSS--STTTTTT-
-----S-SSS--STTTTTT-
----SS-SSS--STTTTTT-
----SS--SS--STTTTTT-
----SS--SS-SSTTTTTT-
----SS-SSS--STTTTTT-
----SS-SSS-SSTTTTT--
-----S-SSS--STTTTTT-
----SS-SSS-SSTTTTTT-
----SS-SSS--STTTTT--
----SS-SSS--STTTTT--
----SS-SSS--STTTTT--
----SS-SSS--STTTTT--
----SS-SSS--STTTTT--
----SS-SSS--STTTTT--
----TT-SSS--STTTTTT-
----SS-SSS--STTTTTT-
----SS-SSS--STTTTTT-
-----S-SSS--STTTTTT-
----SS-SSS--STTTTTT-
----SS-SSS--STTTTTT-
----SS-SSS--STTTTTT-
----SS-SSS--STTTTTT-
----SS-SSS--STTTTT--
----SS-SSS--STTTTTT-
----SS-SSS--STTTTTT-
----SS-SSS--STTTTTT-
----TT-SSS--STTTTTT-
----TT-SSS--STTTTT--
----TT-SSS--STTTTT--
----SS-SSS--STTTTTT-
----SS-SSS--STTTTTT-
----SS--SS--STTTTT--
----SS-SSS--STTTTT--
----SS-SSS--STTTTT--
----TT-SSS--STTTTT--
----TT-SSS-SSTTTTT--
----SS-SSS-SSTTTTTT-
----SS-SSS--STTTTT--
----SS--SS--STTTTT--
----SS--SS--STTTTTT-
----SS--SS--STTTTT--
----SS--SS--STTTTT--
----SS--SS-SSTTTTT--
----SS--SS--STTTTTT-
----SS-SSS--STTTTT--
----SS--SS--STTTTT--
----SS--SS-SSTTTTTT-
----TT-SSS-S-TTTTTT-
----TT-SSS-SSTTTTTT-
----TT-SSS-SSTTTTTT-
----TT-SSS-SSTTTTTT-
----TT-SSS-SSTTTTTT-
----TT-SSS-S-GGGTTT-
----TT-SSS--SGGGTTT-
----TT-SSS--SGGGTT--
----TT-SSS---GGGTT--
----SS-SSS---GGGTT--
----TT-SSS---GGGTT--
----TT-SSS-SSGGGTT--
----TT-SSS--SGGGTT--
----TT-SSS-SSGGGTT--
----TT-SSS--SGGG-S--
----TT-SSS---GGGTT--
----TT-SSS-S-GGGSS--
----TT-SSS---GGGSS--
----SS-SSS--SGGGSS--
--S-TT-SSS-SSGGGSS--
----TT-SSS-SSGGGTT--
--S-TT-SSS-SSSTTTT--
--S-TT-SSS-SSGGGSS--
----TT-SSS--SGGGSS--
----TT-SSS-SSTT-TT--
----SS-SSS---GGGTT--
----TT-SSS--SGGGTT--
----TT-SSS---GGGTT--
----TT-SSS-SSGGGTT--
----TT-SSS-SSGGGTT--
----TT-SSS-S-TT-TT--
----TT-SSS-S-GGGSS--
----TT-SSS-S-GGG-S--
----TT-SSS-S-TTS-S--
----TT-SSS-S-TTS-S--
----TT-SSS-SSGGG-S--
----TT-SSS-SSGGGSS--
----TT-SSS-SSGGG-S--
----TT-SSS-SSGGGSS--
----SS-SSS-SSGGGSS--
----TT-SSS-SSTT-SS--
----TT-SSS-SSTTSSS--
----TT-SSS-SSTT-SS--
----TT-SSS-SSGGGSS--
----SS-SSS-SSGGGSS--
----TT-SSS-SSGGGSS--
----SS-SSS--SGGGSS--
-----S-SSS-SSGGGSS--
----SS--SS--STTS-S--
----SS--SS-S-GGGSS--
-----S-SSS-SSGGGTT--
----SS--SS-SSGGGSS--
----SS-SSS-SSGGGSS--
----SS--SS-SSTTSSS--
----SS--SS-SSGGG-S--
----SS--SS-SSGGGSS--
----SS--SS-SSGGGSS--
----SS--SS-SSTTS-S--
----SS--SS-SSGGGSS--
----TT-SSS---GGGSS--
----SS-SSS--SSTTSS--
----SS-SSS-SSGGG-S--
----SS-SSS-SSGGGSS--
----SS-SSS-SSTTS-S--
----SS-SSS-SSSSSSS--
----SS-SSS-SSSSS-S--
----SS-SSS-SSSSS-S--
----SS-SSS-SSTTS-S--
----TT-SSS-SSTTSSS--
----SS-SSS-SSSSS-S--
----SS-SSS-SSGGGSS--
----SS--SS-SSSSSSS--
----SS--SS-SSSTT-S--
----SS--SS-SSGGGSS--
----SS--SS-SSGGGSS--
----SS--SS--STTTSS--
----SS-SSS-SSGGGSS--
--S-SS--SS--SGGGSS--
--S-SS--SS-SSGGGTT--
--S-SS-SSS--STTTTT--
--S-SS-SSS-SSTTTTT--
----SS--SS---TTTTT--
--S-SS--SS-SSTTTTT--
----TT-SSS-SSTTTTTT-
--S-SS--SS-SSGGGSS--
--S-SS-SSS-SSTTTSS--
--S-SS-SSS-SSTTTTT--
--S-SS--SS-SSTTTTT--
--S-SS--SS-SSTTTTT--
--S-SS-SSS-SSGGGTT--
--S-SS-SSS--STTTTT--
----SS-SSS-SSTTTTT--
----SS-SSS--STTTTT--
----SS-SSS-SSTTTTT--
----SS--SS-SSGGGTT--
--S--S--SS-SSGGGTT--
--S-SS-SSS-SSGGGTT--
--S-SS--SS-SSGGGSS--
----SS-SSS-SSGGGTT--
----SS-SSS--SGGGTT--
----SS--SS-SSGGGSS--
--S-SS-SSS-SSGGGTT--
----SS-SSS-SSTTTTT--
----SS-SSS-SSGGGTT--
----SS-SSS-SSGGGTT--
-----S-SSS-SSGGGSS--
----SS-SSS-S-GGGTT--
----SS--SS-SSGGGTT--
----SS--SS-SSTTTTT--
----SS--SS-SSTTTTT--
----SS--SS-SSTTTTT--
--S-SS--SS-SSTTTTT--
----SS--SS-S-GGGTT--
--S-SSSSSS-SSTTTSS--
----SS-SSS-SSGGGTT--
----SSS-SS-SSTTTTT--
----SS--SS-SSGGGSS--
----SSSSSS-S-GGGTT--
--S-SS--SS-SSGGGTT--
----SS--SS-SSGGGSS--
----SS--SS-S-GGGTT--
----SS-SSS-SSTTTTT--
----SS--SS--STTTTT--
----SS--SS-S-GGGSS--
--S-SS--SS-SSTTTTT--
----SS--SS-SSTTTTTT-
----SS--SS-SSTTTTT--
----SS--SS-SSTTTTT--
----SS--SS-SSGGGTTT-
----SS--SS-SSTTTTTT-
--S-SS--SS-SSTTTTTT-
----SSS-SS-SSTTTTTT-
----SS--SS-SSTTTTTT-
----SS--SS--STTTTTT-
----SS--SS-SSTTTTTT-
----SSS-SS--STTTTTT-
----SSS-SS-SSTTTTTT-
----SS--SS-SSGGGTTT-
----SS--SS-SSTTTTTT-
---SSS--SS-SSTTTTTT-
----SS--SS-SSTTTTT--
----SS-SSS-SSGGGTTT-
-----SSSSS-SSTTTTT--
-----SSSSS--STTTTTT-
----SS--SS-SSTTTTT--
----SS-SSS-SSTTTTTT-
----SS--SS-SSTTTTTT-
----SSSSSS-SSTTTTTT-
----SS-SSS-SSGGGTT--
----SS--SS-SSTTTTTT-
----SSS-SS-SSTTTTT--
----SSSSSS-SSTTTTT--
----SSS-SS-SSTTTTTT-
----SS--SS-SSTTTTTT-
--S-SSS-SS-SSTTTTT--
----TT--SS-S-GGGTTT-
----SS--SS-SSTTTTTT-
----SSS-SS-SSTTTTTT-
----SS--SS-SSTTTTTT-
----SS--SS-SSTTTTTT-
----SS--SS-SSTTTTTT-
-----S--SS-SSTTTTTT-
----SS--SS-SSTTTTT--
----SS--SS-SSTTTTTT-
----SS--SS-SSTTTTTT-
----SSS-SS-SSTTTTTT-
----SSS-SS-SSTTTTTT-
-----S-SSS-SSTTTTT--
----TT-SSS-SSTTTTTT-
--S-SS-SSS--STTTTT--
----TT-SSS-SSTTTTTT-
----TT-SSS-SSTTTTTT-
--S-TT-SSS-SSTTTTTT-
--S-TT-SSS-SSTTTTTT-
----SS-SSS-SSGGGTTT-
--S-TT-SSS-SSTTTTTT-
----TT-SSS-SSTTTTTT-
--S-TT-SSS-SSTTTTTT-
--S-TT-SSS-SSTTTTTT-
--S-TT-SSS--STTTTTT-
--S-TT-SSS-SSTTTTTT-
--S-TT-SSS-SSGGGTTT-
----TT-SSS-SSTTTTTT-
----TT-SSS-SSTTTTT--
----TT-SSS-SSTTTTTT-
----TT-SSS-SSTTTTT--
----TT-SSS--STTTTTT-
----TT-SSS-S-TTTTTT-
--S-TT-SSS-SSTTTTTT-
--S-TT-SSS-SSTTTTTT-
----TT-SSS-SSTTTTTT-
--S-TT-SSS-S-TTTTTT-
----TT-SSS-SSTTTTTT-
--S-TT-SSS-SSTTTTTT-
--S-TT-SSS--STTTTTT-
--S-SS-SSS-SSTTTTTT-
--S-TT-SSS-SSTTTTTT-
--S-SS-SSS-SSTTTTTT-
--S-TT-SSS--STTTTTT-
--S-TT-SSS-SSTTTTTT-
--S-TT-SSS-SSGGGTTT-
--S-SS-SSS-SSTTTTTT-
----TT-SSS-SSTTTTTT-
--S-TT-SSS-SSTTTTTT-
----SS-SSS-SSTTTTTT-
--S-TT-SSS-SSTTTTT--
--S-TT-SSS-SSTTTTTT-
----SS-SSS-SSTTTTTT-
----TT-SSS-SSTTTTTT-
---SSS--SS-SSTTTTTT-
---SSS-SSS-SSTTTTTT-
----SS-SSS-SSTTTTTT-
----TT-SSS-SSTTTTT--
----TT-SSS--STTTTTT-
--S-TT-SSS-SSTTTTTT-
--S-TT-SSS-SSTTTTTT-
--S-TT-SSS-SSTTTTTT-
--S--S-SSS--STTTTT--
--SSSS--SS-SSTTTTTT-
----SS-SSS-SSTTTTTT-
----TT-SSS-SSTTTTTT-
----TT-SSS-SSTTTTTT-
----SS-SSS-SSTTTTTT-
----SS-SSS--STTTTT--
----SS-SSS-SSTTTTTT-
----TT-SSS-SSTTTTT--
----SS-SSS-SSTTTTT--
----SS-SSS-SSTTTTTT-
-----S-SSS-SSTTTTT--
----SS-SSS-SSTTTTT--
-----SSSSS--STTTTTT-
-----S-SSS-SSGGGSS--
----SS-SSS-SSTTTTTT-
-----S-SSS-SSTTTTT--
----TT-SSS-SSTTTTT--
----SS-SSS-SSTTTTTT-
----SS-SSS-SSTTTTT--
----SS-SSS-SSGGGTT--
----TT-SSS-SSGGGTT--
----SS-SSS-SSGGGTT--
----SS-SSS-SSGGGTT--
----TT-SSS-SSTTTTT--
----TT-SSS-SSTTTTT--
----TT-SSS-SSGGGTT--
----TT-SSS-SSTTTTT--
----SS-SSS-SSTTTTT--
----SS-SSS-SSTTTTT--
----SS-SSS-SSTTTTT--
----SS-SSS--SGGGTT--
----SS--SS--SGGGTT--
----SSS-SS--STTTTTT-
----SS-SSS--STTTTT--
----SS-SSS--STTTTT--
----SS-SSS-SSTTTTT--
----SS-SSS-SSTTTTT--
----SS-SSS--STTTTT--
----SS-SSS-SSGGGSS--
----TT-SSS-SSTTTTT--
----SS-SSS-SSTTTTTT-
----SS-SSS-SSTTTTTT-
----TT-SSS-SSTTTTTT-
----TT-SSS-SSGGGTTT-
----SS-SSS-SSTTTTTT-
----SS-SSS-SSGGGTT--
----SS-SSS-SSGGGTT--
----SS--SS-S-GGGSS--
----TT-SSS-SSGGGTT--
----TT-SSS-S-GGGTT--
----SS-SSS-SSGGG-S--
----TT-SSS-SSGGG-S--
----TT-SSS-S-GGG-S--
----TT-SSS-S-TTSSS--
----TT-SSS-SSGGGSS--
----TT-SSS-SSGGGSS--
----TT-SSS-SSGGGSS--
----TT-SSS-SSGGGSS--
----SS-SSS-SSGGGSS--
----TT-SSS-SSTTSSS--
----TT-SSS-S-TTS-S--
----TT-SSS-SSGGGSS--
----TT-SSS-SSGGG-S--
----TT-SSS-SSGGG-S--
----TT-SSS-SSGGGSS--
----TT-SSS-SSGGGSS--
----TT-SSS-SSGGGSS--
----TT-SSS-SSGGGSS--
----TT-SSS-SSGGGSS--
----SS-SSS-S-GGGSS--
----SS-SSS-SSGGGSS--
----TT-SSS-S-GGGTT--
----TT-SSS-SSGGGSS--
----TT-SSS-SSGGGSS--
----TT-SSS-SSTTSSS--
----TT-SSS-SSGGGTT--
----TT-SSS-SSTTTTT--
----TT-SSS-SSTTT-S--
----TT-SSS-S-TTTTT--
----TTSSSS-SSGGG-S--
----TTSSSS-SSTTS-S--
----TT-SSS-SSGGG-S--
----TT-SSS-SSGGG-S--
----TT-SSS-SSGGG-S--
----TT-SSS-SSGGGSS--
----TT-SSS-SSGGG-S--
----TT-SSS-SSGGG-S--
----TT-SSS-SSGGGSS--
----TT-SSS-SSTTS-S--
----TT-SSS-SSGGG-S--
----TT-SSS-SSGGG----
----TT-SSS-SSGGG----
----TT-SSS-SSGGGS---
----TT-SSS-SSGGGTT--
----TT-SSS-SSGGGSS--
-----S-SSS-SSGGGSS--
----TT-SSS-SSGGGSS--
----TT-SSS-SSGGGSS--
----TT-SSS-SSGGGS---
----TT-SSS-SSGGG----
----TT-SSS-SSGGG----
----SSS-SS-SSGGG-S--
-----S-SSS-SSTTS----
----SS-SSS-SSGGG----
---SSS-SSS-SSGGG-S--
----SS--SS-SSGGG-S--
----SS--SS-SSGGG-S--
----SS-SSS-SSGGG-S--
-----S-SSS-SSGGGTT--
----SS-SSS-SSGGG-S--
----TT-SSS-SSTTS-S--
----SS-SSS-SSGGG-S--
----TT-SSS-SSGGG-S--
----TT-SSS-SSGGG-S--
----TT-SSS-SSGGG-S--
----TT-SSS-SSGGG-S--
----TT-SSS-SSSTT-S--
----TT-SSS-SSGGGSS--
-----S-SSS-SSTTS-S--
----TT-SSS-SSGGGSS--
----TT-SSS-SSTTS-S--
----TT-SSS-SSTTS-S--
----TT-SSS-SSGGGTT--
----TT-SSS-SSGGG-S--
----TT-SSS-SSTTS-S--
----TT-TTTTSSGGG-S--
----TT-SSS-SSGGGSS--
----TT-SSS-SSTTSSS--
----TT-SSS-SSGGGSS--
----SS-SSS-SSGGG-S--
----TT-SSS-SSGGGSS--
----SS-SSS-SSGGG-S--
----TT-SSS-SSTTSSS--
----TT-SSS-SSGGG-S--
----SS-SSS-SSGGG-S--
----TT-SSS-SSGGG-S--
----SS-SSS-SSGGG-S--
-----SSSSS-SSTTS-S--
----TT-SSS-SSGGGSS--
----TTSSSS-SSTTSSS--
-----SSSSS-SSTTS-S--
----TT-SSS-SSTTS-S--
----TT-SSS-SSGGG-S--
----SS-SSS-SSGGGSS--
----SS-SSS-SSTTS-S--
----TT-SSS-SSGGG-S--
----SS-SSS-SSGGG-S--
----SS-SSS-SSTTS-S--
-----S-SSS-SSGGG-S--
----TT-SSS-SSTTS-S--
----SS-SSS-SSGGG-S--
----TT-SSS-SSGGG-S--
----SS-SSS-SSTTSSS--
----TT-SSS-SSTTS-S--
----SS-SSS-SSGGGSS--
----SS-SSS-SSTTS-S--
----TT-SSS-SSTTS-S--
----SS-SSS-SSTTS-S--
----TT-SSS-SSTTS-S--
----TT-SSS-SSTTS-S--
----SS-SSS-SSTTS-S--
----TT-SSS-SSGGG-S--
-----S-SSS-SSTTS-S--
----TT-SSS-SSTTS-S--
----SS-SSS-SSTTS-S--
-----S-SSS-SSTTS-S--
----TT-SSS-SSTTS-S--
-----S-SSS-SSGGGSS--
-----S-SSS-SSGGG-S--
----TT-SSS-SSTTSSS--
----TT-SSS-SSGGGSS--
----SS-SSS-SSGGG-S--
----SS-SSS-SSGGGSS--
-----S-SSS-SSGGGTT--
----SS-SSS-SSGGG-S--
----SS-SSS-SSTTS-S--
-----S-SSS-SSGGG----
----SS-SSS-SSTTS----
-----S-SSS-SSTTS-S--
----SS-SSS-SSGGG----
-----S-SSS-SSTTS-S--
----SS-SSS-SSGGG-S--
----SS-SSS-SSTTS----
-----S-SSS-SSGGG-S--
----SS-SSS-SSGGG-S--
-----S-SSS-SSTTS-S--
---SSS-SSS-SSTTS----
-----S-SSS-SSTTS----
-----S-SSS-SSGGG----
---S-S-SSS-SSGGG-S--
---S-S-SSS-SSTTS-S--
-----S-SSS-SSTTS----
-----S-SSS-SSGGG-S--
-----S-SSS-SSTTS-S--
-----S-SSS-SSGGG----
---S-S-SSS-SSGGG----
---S-S-SSS-SSTTS-S--
---S-S-SSS-SSGGG----
-----S-SSS-SSTTS----
-----S-SSS-SSGGG----
-----S-SSS-SSGGG----
-----S-SSS-SSTTS-S--
---S-S-SSS-SSTTS----
-----S-SSS-SSGGG----
-----S-SSS-SSGGG----
-----S-SSS-SSTTS-S--
---S-S-SSS-SSTTS-S--
---GGG-SSS-SSGGGTT--
----TT-SSS-SSGGG----
-----S-SSS-SSGGG-S--
-----S-SSS-SSGGG-S--
-----S-SSS-SSGGGSS--
-----S-SSS-SSTTS-S--
----SS-SSS-SSTTS-S--
-----S-SSS-SSGGGSS--
-----S-SSS-SSGGG----
----SS-SSS-SSGGGSS--
-----S-SSS-SSGGGS---
-----S-SSS-SSGGGSS--
----TT-SS---SGGG-S--
-----S-SS---SGGGTT--
-----S-SSS-SSTTS-S--
-----S-SSS-SSTTS----
-----S-SSS-SSTTS----
-----S-SSS-SSGGG----
-----S-SSS-SSTTS-S--
-----SSSSS-SSTTS-S--
-----S-SSS-SSGGGS---
---S-S--SS-SSGGG----
-----S-SSS-SSGGG----
-----S-SSS-SSTTS----
-----S-SSS-SSGGGS---
-----S-SS---STTSS---
-----S-SSS--SGGGS---
-----SSSSS-SSGGGSS--
-----S-SSS-SSGGGS---
-----SSSS--SSGGGS---
-----SSSS---SGGG----
-----S-SS--SSTTSSS--
-----S-SS--SSGGGS---
-----S-SS--SSGGG----
-----S-SS--SSGGGS---
-----SSSS--SSGGGS---
-----SSSS---STTT----
-----SSSS---STTS----
-----SBTTB--SGGG----
-----SSSS--SSGGGSS--
-----SSSS--SSTTTSS--
-----S-SS--SSTTTS---
-----SSSS--SSTTTS---
-----SSSS--SSGGGSS--
-----SSSS--SSGGGSS--
-----SSSS--SSGGGSS--
-----SSSS--SSTTTSS--
-----SSSS--SSTTSSS--
-----SSSS--SSGGGSS--
-----SSSS--SSGGGSS--
-----S-SSS-SSGGG-S--
-----S-SSS-SSTTS-S--
-----S-SSS-SSGGG-S--
-----S-SSS-SSTTS-S--
-----S-SSS-SSTTS-S--
-----S-SSS-SSGGG-S--
-----S-SSS-SSGGG-S--
-----S-SS--SSGGG----
-----S-SS--SSGGG-S--
-----SSSS--SSGGG-S--
-----S-SSS-SSGGG----
-----S-SSS-SSGGG-S--
-----S-SSS-SSGGG-S--
-----S-SSS-SSGGG-S--
-----S-SSS-SSTTS----
-----S-SSS-SSGGG----
-----S-SSS-SSGGG----
-----S-SSS-SSTTS----
-----S-SSS-SSTTS-S--
-----S-SSS-SSTTS-S--
-----S-SS--SSGGGSS--
-----S-SSS-SSTTS-S--
-----S-SSS-SSGGG-S--
-------SSS-SSGGG-S--
-------SSS-SSTTS-S--
-------SS--SSGGG-S--
-------SSS-SSGGG-S--
-----S-SS--SSTTS-S--
-----SSSSS-SSGGG-S--
-----S-SSS-SSGGG-S--
-----S-SSS-SSTTS-S--
-------SSS-SSTTS-S--
-------SSS-SSGGG-S--
-----S-SSS-SSTTSSS--
-----S-SSS-SSTTS-S--
-------SSS-SSTTS----
-------SSS-SSTTS-S--
-----S-SSS-SSTTS-S--
-----S-SSS-SSGGG-S--
-------SSS-SSTTS-S--
-------SSS-SSTTS-S--
-------SSS-SSGGG-S--
-------SSS-SSGGG-S--
-------SSS-SSGGG-S--
-------SSS-SSGGG-S--
-------SSS-SSTTS-S--
-------SSS-SSTTS-S--
-------SSS-SSGGG-S--
-------SSS-SSGGG-S--
-------SSS-SSGGG-S--
-------SSS-SSGGG-S--
-------SSS-SSGGGSS--
-------SS--SSGGGSS--
-------SSS-SSGGGSS--
-------SSS-SSGGGSS--
-------SSS-SSGGGSS--
-------SSS-SSSTTSS--
-------SSS-SSTTSSS--
-------SSS-SSGGGSS--
-------SSS-SSGGGSS--
-------SSS-SSGGGSS--
-------SSS-SSGGGSS--
-------SSS-SSTTSS---
--------SS-SSTTSSS--
-----S-SSS-SSTT-S---
-------SSS-SSTTS-S--
-------SS--SSGGGSS--
-------SSS-SSGGG-S--
-------SSS-SSGGG-S--
-------SS--SSGGGTT--
-------SSS-SSGGGTT--
-------SSS-SSGGG-S--
-------SSS-SSGGG----
-------SS--SSGGG----
-------SS--SSGGG----
-------SS--SSGGG-S--
-------SSS-SSGGGSS--
-------SS--SSTTS-S--
-------SSS-SSTTS-S--
-------SSS-SSGGG----
-------SSS-SSTTS----
-------SS--SSGGG----
-------SS--SSGGG----
-------SSS-SSTTS----
-------SSS-SSTTS----
-------SSS-SSTTS-S--
-------SSS-SSGGGS---
-------SS--SSGGGSS--
-------SSS-S-GGG----
-------SS--SSGGG----
-------SS--SSTTS-S--
-------SSS-SSTTS-S--
-------SSS-SSTTS-S--
-------SSS-SSTTS----
-------SSS-SSTTS----
-------SSS-SSGGG----
-------SSS-SSGGG----
-------SSS-SSGGG----
-------SSS-SSGGG----
-----S-SSS-SSGGG-S--
----S--SSS-SSGGG-S--
-----S-SS--SSGGG-S--
-------SSS-SSGGG-S--
-------SSS-SSGGG-S--
-------SSS-SSGGG----
-------SSS-SSGGG----
-------SS--SSGGG----
-------SSS-SSGGG----
----S--SSS-SSGGGS---
----SS-SS--SSGGGS---
-------SS--SSGGGSS--
---S---SS--SSGGG----
---S---SSS-SSGGG-S--
---S---SSS-SSGGGS---
-------SSS-SSGGG----
---S---SSS-S-TTT----
-------SSS-SSGGGS---
-------SSS-SSGGGTT--
------SSSS-SSGGG----
-------SSS-SSGGG----
-------SS--SSTTT----
-------SSS-SSGGGSS--
-----S-SS--SSGGG----
-------SSS-SSTTS-S--
-------SSS-SSGGG-S--
-------SSS-SSTTS----
-------SS--SSGGG----
-------SS--SSGGG----
-------SSS-SSGGG----
------SSSS-SSGGG----
------SSS--SSGGG-S--
------SSS--SSGGG-S--
------SSS--SSGGG-S--
------SSS--SSGGG-S--
------SSS--SSGGGSS--
------SSS--SSGGGSS--
------SSS--SSGGG----
------SSS--SSGGG-S--
-----SSSS--SSGGG-S--
------SSS--SSGGG-S--
------SSS--SSTTS----
------SSS--SSGGGS---
------SSS--SSTTSSS--
-----S-SS--SSGGGSS--
------SSSS-SSGGG-S--
-----SSSS--SSGGGSS--
------SSS--SSGGG-S--
-----SSSS--SSGGG----
-----SSSS--SSGGG-S--
-----SSSS--SSGGG-S--
-----SSSS--SSGGGSS--
------SSS--SSGGGSS--
------SSS--SSGGG----
------SSS--SSGGG-S--
------SSS--SSGGGSS--
------SSS--SSGGG----
------SSS--SSGGG----
------SSS--SSGGG----
------SSS--SSTTS----
----S-SSSS-SSTTS----
------SSS--SSGGG----
------SSS--SSGGGSS--
------SSS--SSTTS----
------SSS--SSGGG----
------SSS--SSTTS----
------SSS--SSGGGSS--
------SSS--SSGGGS---
------SSS--SSGGGS---
------SSS--SSGGGSS--
------SSS--SSGGG----
------SSS--SSGGG----
------SSS--SSGGG----
------SSS--SSGGGS---
-----SSSS--SSGGG----
-----SSSS--SSGGGS---
-----SSSS--SSTTS----
---S-SSSS--SSGGGS---
-----SSSS--SSTTS----
-----SSSS--SSSSS-S--
------SSS--SSTTS-S--
------SSS--SSGGG-S--
------SSS--SSGGGSS--
---S--SSS--SSGGG-S--
------SSS--SSGGG-S--
------SSS--SSGGGSS--
------SSS--SSGGGSS--
-----SSSS--SSGGG-S--
----SSSSS--SSGGGSS--
------SSS--SSGGGSS--
---S-SSSS--SSGGGSS--
------SSS--SSGGGSS--
-----SSSS--SSGGG-S--
------SSS--SSGGG-S--
-----SSSS--SSGGGSS--
-----SSSS--SSGGGSS--
-----SSSS--SSGGGSS--
------SSS--SSGGGSS--
------SSS--SSGGG-S--
------SSS--SSGGGSS--
-----S-SS--SSGGGSS--
-----SSTT--SSTTS-S--
-----S-SS--SSGGG----
----SS-SS--SSTTS----
----SSSSS--SSGGGSS--
----S-SSS--SSGGGSS--
----S--SS--SSGGGSS--
----S--SS--SSGGG----
----SS-SS--SSTTS----
----SS-SSS-SSTTS----
----SS-SS--SSTTS----
----SS-SS--SSGGG-S--
----S--SS--SSTTS-S--
----S--SS--SSGGG-S--
----SS-SS--SSTTS----
----SSSSS--SSGGG----
----SSSTT--SSGGG-S--
-----SSTT--SSTTS----
----SSSTT--SSTTS----
----SSSTT--SSTTS----
----SS-SSS-SSGGG----
-----SSTT--SSTTS-S--
-----SSTT--SSGGG-S--
-------TT--SSGGG-S--
-----S-TT--SSTTS----
------BTTB-SSGGGSS--
------STT--SSTTS-S--
------STT--SSGGGSS--
----S--TT--SSGGGSS--
----TT-TT--SSGGGSS--
------STT--SSTTS-S--
----SS-SS--SSTTS-S--
------BTTB-SSGGGSS--
-----SSTT--SSTTSSS--
-----SSSS--SSTTS-S--
----SSSSS--SSTTSSS--
-----SSTT--SSGGGSS--
-----SSSS--SSGGG-S--
----SSSTT--SSGGG-S--
-----SSTT--SSGGG-S--
----S-SSS--SSTTS-S--
----TTSSS--SSTTS-S--
----S--SS--SSGGG----
----SS-SSS-SSTTS-S--
----SS-SS--SSGGG-S--
----TT-SS--SSTTS-S--
----SS-SSS-SSGGG-S--
----SSSSS--SSGGGSS--
----SS-SSS-SSTTS-S--
----SS-SS--SSTTS----
----TT-SSS-SSGGG-S--
----TT-SSS-SSTTS-S--
----TT-SSS-SSGGG----
----TT-SS--SSTTS-S--
----TT-SSS-SSGGGSS--
----TT-SSS-SSGGG-S--
----TT-SSS-SSGGG-S--
----TT-SSS-SSGGG----
----TT-SSS--SGGGSS--
----TT-SSS-SSGGGTT--
----TT-SS--SSGGGSS--
----TT-SSS-SSGGG-S--
----TT-SSS-SSGGGS---
----TT-SSS-SSGGG----
----TT-SSS-SSGGGS---
----TT-SSS-SSGGGSS--
----TT-SSS-SSGGGSS--
----TT-SSS-SSGGGS---
----TT-SSS-SSGGGSS--
----TT-SSS-SSGGGS---
----TT-SS--SSGGGS---
----TT-SS--SSGGGSS--
----TT-SSS-SSGGGSS--
----TT-SSS-SSGGGSS--
----TT-SSS-SSGGG-S--
----TT-SSS-SSGGGS---
----TT-SSS-SSGGGS---
----TT--SS-SSGGG----
----TT-SSS-SSGGG----
----TT-SSS-SSGGG-S--
----TT-SSS-SSGGGSS--
----TT-SSS-SSGGG-S--
----TT-SSS-SSGGGS---
----TT-SSS-SSGGGSS--
----S--SS--SSGGGSS--
----TT-SSS-SSGGGSS--
----TT-SSS-SSGGGSS--
----TT-SSS-SSGGG----
----TT-SSS-SSGGGSS--
----TT-SSS-SSGGGSS--
----TT-SSS-SSGGGS---
----TT-SSS-SSGGGS---
----TT-SSS-SSGGGSS--
----TT-SSS-SSGGGSS--
----TT-SSS-SSGGGSS--
----TT-SSS-SSGGGSS--
----TT-SSS-SSGGG-S--
----TT-SSS-SSTTS-S--
----SS-SSS-SSTTSS---
----TT-SSS-SSTTSSS--
----TT-SSS-SSGGG----
----TT-SSS-SSGGGSS--
----SS-SSS-SSTTS-S--
----SS--SS-SSGGG-S--
----SSSSSS-SSGGGSS--
----SS--SS-SSGGGSS--
----TT-SSS-SSGGGSS--
----TT-SS--SSTTS-S--
----TT-SSS-SSGGG-S--
----TT-SSS-SSGGGS---
----TT-SSS-SSGGGSS--
----TT-SSS-SSGGGSS--
----TT-SSS-SSGGG----
----TT-SSS-SSSTTS---
----TT-SSS-SSGGGSS--
----TT-SSS-SSGGGSS--
----TT-SSS-SSGGGSS--
----TT-SSS-SSGGGSS--
----TT-SSS-SSGGGSS--
----TT-SSS-SSGGG-S--
----TT-SSS-SSGGGSS--
----TT-SSS-SSTTS----
----TT-SSS-SSGGGS---
----TT-SS--SSGGG----
----SS-SS--SSGGGSS--
----S--SS--SSGGGSS--
----S-SSS--SSGGGSS--
----S-SSS--SSGGGSS--
----SSSSS--SSGGGSS--
----S-SSS--SSGGGSS--
----S-SSS--SSGGGSS--
----S-SSS--SSGGG-S--
------SSS--SSGGGSS--
-----SSSS--SSGGGSS--
-----SSSS--SSGGGSS--
-----SSSS--SSGGGS---
-----SSSS--SSGGGSS--
-----SSSS--SSGGGSS--
-----SSSS--SSGGGSS--
-----SSSS--SSGGGSS--
------SSS--SSGGG-S--
-----SSSS--SSSTTSS--
-----SSSS--SSGGGSS--
-----SSSS--SSGGGSS--
-----SSSS--SSGGGSS--
------SSS--SSGGG-S--
-----TTTT--SSGGGSS--
------BTTB-SSGGGSS--
------BTTB-SSGGGS---
------BTTB-SSGGGS---
------BTTB-SSGGGSS--
------BTTB-SSGGGSS--
-----SBTTB-SSGGGSS--
-----SSTT--SSGGGSS--
-----TBTTB-SSSSS-S--
------STT--SSGGGSS--
-----SSTT--SSSTTSS--
-----SSTT--SSTTSSS--
-----SSSS--SSGGGSS--
-----SSSS--SSTTSSS--
-----SSSS--SSGGGSS--
-----SBTTB-SSGGGSS--
------STT--SSGGGSS--
-----SSTT--SSTTSSS--
-----SSTT--SSSTTSS--
-----SBTTB-SSGGGSS--
-----SSSS--SSGGGSS--
-----SSSS--SSGGGSS--
------STT--SSGGGSS--
-----SBTTB-SSGGG-S--
-----SSSS--SSTTS-S--
-----SBTTB-SSGGGSS--
-----SSTT--SSSTTSS--
-----SBTTB-SSGGGSS--
-----SSTT--SSGGGSS--
------SSS--SSSTTSS--
-----SSSS--SSGGGSS--
------STT--SSGGGSS--
-----TTSS--SSGGGSS--
-----SSSS--SSGGGSS--
-----SBTTB-SSGGGSS--
------STT--SSGGGS---
-----SBTTB-SSGGGS---
-----SBTTB-SSGGGSS--
-----SSSS--SSGGGSS--
------STT--SSGGGSS--
----EEETTEESSGGGSS--
-----SSSS--SSGGGSS--
-----SSSS--SSGGGSS--
------SSS--SSGGGS---
-----SBTTB-SSGGGSS--
-----SSTT--SSGGGSS--
-----SSSS--SSSTTSS--
-----SSTT--SSGGGSS--
-----SSTT--SSGGG-S--
-----SSSS--SSGGGSS--
-----SSSS--SSGGG-S--
------BTTB-SSGGGSS--
-----SSTT--SSGGGSS--
------BTTB-SSGGGSS--
-----TTSS--SSGGGSS--
-----TTSS--SSGGG-S--
-----SSSS--SSGGGSS--
------SSS--SSGGGSS--
-----SSSS--SSGGGSS--
-----SSSS--SSGGGSS--
------BTTB-SSGGGSS--
-----SSSS--SSGGGSS--
-----SSSS--SSGGGSS--
-----SSTT--SSGGGSS--
-----SBTTB-SSGGGSS--
-----SSSS--SSGGGS---
------BTTB-SSGGGSS--
-----SSSS--SSGGGS---
-----SSSS--SSGGGS---
------SSS--SSGGGSS--
-----SSSS--SSGGGSS--
-----SSTT--SSGGGSS--
------STT--SSGGGS---
-----SSSS--SSGGGSS--
------STT--SSGGG-S--
------STT--SSGGGSS--
-----SBTTB-SSGGGSS--
-----SSTT--SSGGGSS--
-----SBTTB-SSGGGS---
------BTTB-SSGGGSS--
-----SSSS--SSSTTSS--
------STT--SSGGGSS--
-----SBTTB-SSTTSSS--
------BTTB-SSGGGSS--
-----SSSS--SSGGGSS--
-----SSSS--SSGGGSS--
-----SSSS--SSSTTSS--
-----SSTT--SSGGGSS--
-----SSTT--SSGGGSS--
------BTTB-SSGGGSS--
-----SSTT--SSSTTSS--
-----SSSS--SSGGGSS--
------BTTB-SSGGGSS--
------SSS--SSGGGSS--
-----SSTT--SSGGGS---
-----SBTTB-SSGGGS---
------SSS--SSGGGS---
------SSS--SSGGGSS--
-----SBTTB-SSGGG----
------STT--SSGGGSS--
------BTTB-SSGGGSS--
-----SSSS--SSGGGSS--
------SSS--SSGGGSS--
-----SBTTB-SSSTTSS--
------SSS--SSGGGSS--
-----SSTT--SSGGGSS--
-----SSTT--SSGGGSS--
-----SSTT--SSGGGSS--
-----SBTTB-SSSTTSS--
------SSS--SSGGGSS--
-----SBTTB-SSGGGSS--
-----SBTTB-SSSTTSS--
------STT--SSSTTSS--
-----SSTT--SSSTTSS--
-----SSSS--SSGGGSS--
-----SSSS--SSGGGSS--
-----SBTTB-SSTTS----
-----SSSS--SSGGG-S--
-----SBTTB-SSGGGSS--
-----SSSS--SSGGGSS--
-----SSSS--SSGGGSS--
-----SSTT--SSGGGSS--
------SSS--SSGGGSS--
-----SBTTB-SSSTTSS--
------STT--SSGGGSS--
-----SSSS--SSGGGSS--
------SSS--SSGGGSS--
-----SSTT--SSGGGSS--
------SSS--SSGGGSS--
-----SSSS--SSGGGSS--
------STT--SSSTTS---
-----SBTTB-SSGGGSS--
------SSS--SSGGGSS--
-----SSTT--SSGGGS---
-----SSSS--SSGGGSS--
-----SSSS--SSGGGSS--
-----SSSS--SSGGGSS--
-----SSSS--SSGGGSS--
-----SSTT--SSGGGSS--
-----TTTT--SSGGGSS--
-----SSTT--SSGGGSS--
------BTTB-SSGGGSS--
------BTTB-SSGGGSS--
------STT--SSTTSSS--
-----SBTTB-SSGGGSS--
-----SBTTB-SSGGGSS--
------BTTB-SSGGGSS--
------BTTB-SSGGGSS--
------BTTB-SSGGGSS--
-----TBTTB-SSGGGSS--
------BTTB-SSTTSSS--
------BTTB-SSTTSSS--
------STT--SSGGGSS--
------BTTB-SSGGGS---
------STT--SSGGGSS--
------BTTB-SSSTTS---
-----SBTTB-SSGGGSS--
------BTTB-SSGGGSS--
------BTTB-SSTTSSS--
------BTTB-SSGGGS---
------BTTB-SSSTTS---
------BTTB-SSSTTSS--
------BTTB-SSGGGSS--
------BTTB-SSGGGSS--
------BTTB-SSGGGSS--
------BTTB-SSGGGSS--
------BTTB-SSGGGSS--
------BTTB-SSTTSSS--
------BTTB-SSGGGSS--
------STT--SSGGGSS--
------BTTB-SSGGGSS--
------BTTB-SSSTTSS--
------BTTB-SSGGGSS--
------STT--SSSTTSS--
------BTTB-SSGGGSS--
------STT--SSGGGSS--
------BTTB-SSGGGSS--
------BTTB-SSGGGSS--
------BTTB-SSGGGSS--
------STT--SSGGGSS--
------STT--SSGGGS---
-----SSTT--SSSTTSS--
------BTTB-SSGGGS---
------BTTB-SSSTTSS--
------BTTB-SSGGGSS--
------BTTB-SSGGGSS--
------SSS--SSGGGSS--
----EEETTEESSGGGSS--
------BTTB-SSGGGSS--
------SSS--SSGGGSS--
------BTTB-SSGGGSS--
------BTTB-SSGGGSS--
------BTTB-SSGGGSS--
------STT--SSGGGSS--
------BTTB-SSGGGSS--
------BTTB-SSSTTSS--
------BTTB-SSGGGSS--
------BTTB-SSSTTSS--
------BTTB-SSGGGSS--
------STT--SSGGGSS--
------BTTB-SSGGGSS--
------BTTB-SSGGGSS--
------BTTB-SSGGGSS--
------BTTB-SSTTSSS--
------SSS--SSTTTSS--
------STT--SSGGGSS--
------SSS--SSGGGSS--
------SSS--SSGGGS---
------BTTB-SSGGGSS--
------BTTB-SSGGGSS--
------SSS--SSTTTSS--
------STT--SSGGGSS--
------BTTB-SSSTTSS--
------BTTB-SSGGGS---
------BTTB-SSGGGSS--
------BTTB-SSGGGSS--
------BTTB-SSGGGSS--
------BTTB-SSGGGSS--
------STT--SSGGGSS--
------BTTB-SSGGGSS--
------BTTB-SSGGGSS--
------BTTB-SSGGGSS--
------BTTB-SSGGGSS--
------BTTB-SSGGGSS--
------BTTB-SSTTSSS--
------BTTB-SSGGGSS--
------STT--SSGGGSS--
------BTTB-SSGGGSS--
------BTTB-SSGGGSS--
------BTTB-SSSTTSS--
------BTTB-SSGGGSS--
------BTTB-SSTTS-S--
------BTTB-SSGGGSS--
------BTTB-SSSTTSS--
------BTTB-SSGGGSS--
------BTTB-SSGGGSS--
------STT--SSSTTSS--
------BTTB-SSSTTSS--
------BTTB-SSGGGSS--
------STT--SSGGGSS--
------STT--SSSTTSS--
------SSS--SSGGGSS--
------BTTB-SSGGGSS--
------BTTB-SSGGGSS--
------STT--SSGGGSS--
------BTTB-SSGGGSS--
------BTTB-SSGGGSS--
------SSS--SSGGGSS--
------BTTB-SSGGGSS--
------STT--SSGGGSS--
------BTTB-SSGGGSS--
------BTTB-SSTTSS---
------BTTB-SSGGGSS--
------BTTB-SSSTTSS--
------BTTB-SSGGGSS--
------BTTB-SSTTSS---
------BTTB-SSGGGSS--
------BTTB-SSTTSSS--
------BTTB-SSGGGSS--
------BTTB-SSGGGSS--
------STT--SSGGG-S--
------BTTB-SSGGGSS--
------BTTB-SSTTSSS--
------BTTB-SSGGGSS--
------BTTB-SSGGGSS--
------BTTB-SSGGGSS--
------BTTB-SSGGGSS--
------SSS--SSTTSSS--
------BTTB-SSGGGSS--
------STT--SSTTS-S--
------STT--SSSSSSS--
------BTTB-SSGGG-S--
------BTTB-SSGGGSS--
------STT--SSGGG-S--
------STT--SSGGGSS--
------BTTB-SSGGG-S--
------BTTB-SSGGGSS--
------BTTB-SSGGGSS--
------BTTB-SSTTS-S--
------BTTB-SSGGGSS--
----S-STT--SSGGG-S--
------BTTB-SSGGG-S--
------BTTB-SSTTS-S--
------BTTB-SSTTS-S--
------BTTB-SSGGGSS--
------BTTB-SSGGGSS--
------STT--SSGGG-S--
------BTTB-SSSTTSS--
------BTTB-SSGGGSS--
------STT--SSGGG-S--
------STT--SSTTS-S--
------BTTB-SSGGG-S--
------BTTB-SSGGG-S--
------BTTB-SSGGGSS--
------BTTB-SSGGG-S--
------BTTB-SSGGG-S--
------BTTB-SSGGG-S--
------STT--SSSTT-S--
------BTTB-SSGGGSS--
------BTTB-SSGGG-S--
------BTTB-SSGGGSS--
------BTTB-SSGGG-S--
------BTTB-SSSTTSS--
------BTTB-SSGGG-S--
------BTTB-SSGGGSS--
------BTTB-SSGGGSS--
------STT--SSGGGSS--
------BTTB-SSGGGSS--
-----SBTTB-SSTTSSS--
----STBTTB-SSSTTSS--
----SSBTTB-SSTTSSS--
----STBTTB-SSGGG-S--
----STBTTB-SSTTSSS--
-----TBTTB-SSSTT-S--
----STBTTB-SSGGGSS--
-----TBTTB-SSSSSSS--
-----TBTTB-SSGGGSS--
----STBTTB-SSTTTSS--
----S-BTTB-SSGGGSS--
----S-BTTB-SSGGGSS--
----STBTTB-SSGGGSS--
----STBTTB-SSGGGSS--
----STBTTB-SSTTSSS--
----STTTT--SSTTS-S--
----GGGTT--SSGGGSS--
----S-STT--SSGGGSS--
----S-BTTB-SSGGGSS--
----S-BTTB-SSGGGSS--
----S-STT--SSGGGSS--
----S-BTTB-SSGGG-S--
-----SBTTB-SSGGGSS--
------BTTB-SSTTTTT--
----S-STT--SSTTTTT--
----S-STT--SSTTTTT--
----S-BTTB-SSTTTSS--
------SSS--SSGGGSS--
----S-BTTB-SSTTTTT--
----SSSTT--SSTTTTT--
----SSSTT--SSTTTSS--
----SSBTTB-SSGGGSS--
----SSBTTB-SSGGGSS--
----SSSTT--SSTTTSS--
----S-BTTB-SSTTTTT--
----S-STT--SSTTTTT--
----S-BTTB-SSTTSTT--
----S-BTTB-SSTTTTT--
----S-BTTB-SSTTTSS--
----SSSTT--SSTTTTT--
----S-SSS--SSGGGSS--
------SSS--SSGGGSS--
------STT--SSSTTSS--
----S-BTTB-SSGGGTT--
----S-BTTB-SSTTTSS--
----S-BTTB-SSGGGSS--
----SSBTTB-SSGGG-S--
-----TTSS--SSGGGSS--
-----TTSS--SSGGGSS--
-----TBTTB-SSTTS-S--
----TTSSS--SSGGG-S--
------BTTB-SSGGGSS--
----S-STT--SSGGGSS--
----S-STT--SSGGGSS--
----S-BTTB-SSGGGSS--
----S-BTTB-SSTTTSS--
----S-BTTB-SSGGGSS--
----S-STT--SSGGG-S--
------STT--SSGGGSS--
----S-BTTB-SSGGG-S--
-----SBTTB-SSGGGSS--
----S-BTTB-SSSTTSS--
-----SBTTB-SSGGG-S--
------BTTB-SSSTTSS--
------STT--SSGGGSS--
------STT--SSGGG-S--
------BTTB-SSGGGSS--
------STT--SSGGGTT--
------STT--SSGGGSS--
------BTTB-SSTTTTT--
-----SSTT--SSTTTTT--
------STT--SSTTTTT--
------SSS--SSTTSSS--
------STT--SSGGGSS--
-----SSSS--SSGGGSS--
------SSS--SSGGGSS--
-----SSSS--SSTTSSS--
------SSS--SSSSSSS--
------SSS--SSGGGSS--
------STT--SSGGG-S--
-----SSTT--SSGGG-S--
-----SSTT--SSGGGSS--
------BTTB-SSGGGSS--
------STT--SSSSSSS--
------BTTB-SSSTTSS--
------STT--SSGGGSS--
-----SSTT--SSTTTSS--
------STT--SSGGGSS--
------BTTB-SSGGGSS--
------SSS--SSTTTSS--
------STT--SSTTTSS--
------BTTB-SSSTTSS--
------STT--SSSTTSS--
-----SSTT--SSGGGSS--
-----SBTTB-SSGGGSS--
------BTTB-SSGGGSS--
------SSS--SSGGGSS--
------SSS--SSGGGSS--
------BTTB-SSGGGSS--
------STT--SSGGGSS--
------STT--SSGGGSS--
-----SSSS--SSGGGSS--
------STT--SSGGGSS--
------SSS--SSGGGSS--
-----SSTT--SSGGGSS--
------SSS--SSGGGSS--
------BTTB-SSGGGSS--
------BTTB-SSGGGSS--
------SSS--SSGGGSS--
------SSS--SSGGGSS--
-----SSTT--SSGGGSS--
------SSS--SSGGGSS--
-----SSTT--SSGGGSS--
------STT--SSGGGSS--
------STT--SSGGGSS--
------BTTB-SSGGGSS--
------BTTB-SSGGGSS--
------STT--SSGGGSS--
------BTTB-SSGGGSS--
-----SBTTB-SSGGGSS--
------BTTB-SSGGGSS--
------BTTB-SSTTSSS--
------BTTB-SSGGGSS--
------BTTB-SSGGGSS--
------STT--SSGGGSS--
-----SBTTB-SSGGGSS--
------BTTB-SSGGGSS--
------STT--SSGGGSS--
------BTTB-SSGGGSS--
-----SSTT--SSGGGSS--
-----SBTTB-SSSTTSS--
------STT--SSGGG-S--
-----SSSS--SSGGGSS--
------SSS--SSGGGSS--
-----SSTT--SSTTS-S--
------BTTB-SSGGGSS--
------STT--SSGGG-S--
------STT--SSSTT-S--
------STT--SSGGG-S--
------BTTB-SSGGGSS--
------STT--SSGGG-S--
-----SBTTB-SSSTT-S--
-----SSTT--SSSTTSS--
------STT--SSGGGSS--
------STT--SSTTS-S--
------STT--SSTTS-S--
-----SSTT--SSGGG-S--
------SSS--SSTTSSS--
------SSS--SSGGGSS--
------SSS--SSGGGSS--
------SSS--SSTTSSS--
------BTTB-SSGGG-S--
------BTTB-SSTTS-S--
------STT--SSGGG-S--
------STT--SSGGG-S--
-----SSTT--SSGGG-S--
-----SSTT--SSGGG-S--
------STT--SSGGGSS--
------STT--SSTTS-S--
------STT--SSGGG-S--
-----SSSS--SSGGGSS--
------STT--SSGGGSS--
------STT--SSGGG-S--
------STT--SSGGG-S--
------STT--SSTTS-S--
------STT--SSGGGSS--
------STT--SSGGGSS--
-----SSTT--SSTTS-S--
------STT--SSGGGSS--
------STT--SSGGG-S--
------STT--SSGGG-S--
-----SBTTB-SSGGGSS--
------BTTB-SSSSSSS--
------BTTB-SSGGGSS--
-----SSTT--SSSTTSS--
------SSS--SSGGGSS--
------STT--SSGGGSS--
------BTTB-SSGGGSS--
------BTTB-SSGGGSS--
------STT--SSGGG-S--
------BTTB-SSGGGSS--
------STT--SSSTT-S--
------BTTB-SSGGGSS--
------STT--SSTTS-S--
-----SBTTB-SSGGGSS--
-----SSTT--SSGGGSS--
------SSS--SSGGGSS--
------BTTB-SSTTS-S--
------STT--SSGGGSS--
------STT--SSGGG-S--
------STT--SSGGGSS--
------BTTB-SSTTTSS--
------STT--SSTTTS---
------STT--SSGGGSS--
------STT--SSSTT-S--
-----SSTT--SSTTS-S--
------STT--SSGGG-S--
-----SSTT--SSGGG-S--
------STT--SSGGG-S--
------BTTB-SSTTS-S--
------SSS--SSGGG-S--
------BTTB-SSGGG-S--
------BTTB-SSGGG-S--
-----SSTT--SSGGG-S--
------STT--SSGGG-S--
------STT--SSGGG-S--
-----SSTT--SSGGGSS--
------SSS--SSTTSSS--
-----SSTT--SSTTS-S--
-----SSSS--SSTTS-S--
------BTTB-SSTTSSS--
------STT--SSTTTSS--
------BTTB-SSGGGSS--
------STT--SSGGGSS--
------BTTB-SSTTS-S--
------STT--SSGGG-S--
------STT--SSTTS-S--
-----SSTT--SSGGG-S--
------STT--SSGGGSS--
------STT--SSGGGSS--
------STT--SSGGGSS--
------STT--SSGGG-S--
-----SBTTB-SSGGGSS--
------BTTB-SSGGGSS--
------STT--SSGGGSS--
-----SBTTB-SSGGGSS--
------STT--SSGGG-S--
------BTTB-SSTTS-S--
-----SSTT--SSTTS-S--
------BTTB-SSGGG-S--
-----SBTTB-SSGGG-S--
-----SBTTB-SSGGG-S--
------BTTB-SSGGGSS--
------STT--SSGGGSS--
------STT--SSGGG-S--
------BTTB-SSGGGSS--
-----SBTTB-SSGGGSS--
------BTTB-SSGGG-S--
------STT--SSGGGSS--
------STT--SSGGGSS--
------BTTB-SSTTS-S--
----S-BTTB-SSTTS-S--
------SSS--SSTTS-S--
------STT--SSGGG-S--
------STT--SSGGG-S--
------BTTB-SSGGG-S--
-----SSTT--SSGGG-S--
-----SSTT--SSGGGSS--
-----SSTT--SSGGGSS--
------STT--SSGGGSS--
-----SSTT--SSGGG-S--
-----SSTT--SSGGG-S--
-----SSTT--SSGGGSS--
------STT--SSGGGSS--
------STT--SSGGGSS--
------STT--SSSTT-S--
-----SSTT--SSGGG-S--
------BTTB-SSGGGSS--
-----SSTT--SSGGGSS--
------STT--SSGGGSS--
-----SSTT--SSGGGSS--
------STT--SSGGG-S--
-----SSTT--SSGGGSS--
------BTTB-SSGGGSS--
------STT--SSGGGSS--
------STT--SSGGGSS--
------STT--SSGGGSS--
------BTTB-SSGGG-S--
------STT--SSGGG-S--
------STT--SSTTSSS--
------BTTB-SSGGG-S--
------STT--SSGGGSS--
------STT--SSGGGSS--
------SSS--SSTTS-S--
------BTTB-SSGGGSS--
------BTTB-SSGGGSS--
------STT--SSTTS-S--
------BTTB-SSTTS-S--
------SSS--SSGGGSS--
------SSS--SSGGGSS--
------STT--SSGGGSS--
------STT--SSGGG-S--
----S-BTTB-SSGGG-S--
------STT--SSTTS-S--
-----SSTT--SSGGGSS--
-----SSTT--SSTTSSS--
-----SBTTB-SSGGGSS--
-----SSTT--SSGGG-S--
------BTTB-SSGGGSS--
-----SSTT--SSGGGSS--
------STT--SSGGG-S--
-----SSTT--SSTTS-S--
------BTTB-SSTTS-S--
------STT--SSGGG-S--
-----SSTT--SSGGGSS--
------STT--SSGGG-S--
------BTTB-SSGGGSS--
-----SSTT--SSTTS-S--
-----SBTTB-SSGGGSS--
------STT--SSGGG-S--
------STT--SSGGG-S--
-----SSTT--SSGGG-S--
------STT--SSGGG-S--
----S-STT--SSGGGSS--
------STT--SSTTS-S--
------STT--SSTTS-S--
------BTTB-SSGGG-S--
------STT--SSGGGSS--
------SSS--SSGGGSS--
------STT--SSGGGSS--
------STT--SSGGGSS--
------STT--SSGGGSS--
------STT--SSGGGSS--
------STT--SSGGGSS--
------STT--SSGGG-S--
-----SBTTB-SSGGGSS--
-----SBTTB-SSTTSSS--
-----SBTTB-SSGGGSS--
-----SSSS--SSGGGSS--
------BTTB-SSTTSSS--
-----SSTT--SSGGG-S--
------BTTB-SSGGGSS--
-----SBTTB-SSGGGSS--
-----SSTT--SSGGG-S--
------STT--SSGGG-S--
-----SSTT--SSGGG-S--
------STT--SSTTSSS--
------STT--SSTTS-S--
-----SSSS--SSGGGSS--
------STT--SSGGG-S--
------BTTB-SSGGGSS--
------STT--SSGGG-S--
-----SSSS--SSGGGSS--
------STT--SSGGG-S--
------BTTB-SSTTS-S--
------SSS--SSTTS-S--
------BTTB-SSGGGSS--
------SSS--SSGGG-S--
------STT--SSGGGSS--
------STT--SSGGG-S--
------STT--SSGGGSS--
------STT--SSTTSSS--
-----SSTT--SSTTS-S--
------SSS--SSGGGTT--
-----SSSS--SSGGGSS--
------SSS--SSGGGSS--
-----SSSS--SSTTSSS--
------SSS--SSGGGSS--
------BTTB-SSGGGSS--
------SSS--SSGGGSS--
------BTTB-SSGGGSS--
------BTTB-SSGGGSS--
-----SBTTB-SSTTSSS--
------SSS--SSGGGSS--
------BTTB-SSGGG-S--
------STT--SSTTSSS--
------SSS--SSGGGSS--
------STT--SSTTSSS--
-----SSTT--SSTTSSS--
------SSS--SSTTS-S--
------STT--SSTTTTT--
------SSS--SSGGGSS--
------SSS--SSGGGSS--
------BTTB-SSGGGSS--
------BTTB-SSGGGSS--
-----SBTTB-SSGGG-S--
------STT--SSSTTSS--
------STT--SSGGGSS--
------BTTB-SSTTTSS--
------STT--SSTTTSS--
------STT--SSTTTSS--
-----SSTT--SSTTTTT--
------BTTB-SSTTTTT--
------SSS--SSGGGSS--
------SSS--SSTTSSS--
------STT--SSSSSSS--
------STT--SSTTTTT--
------STT--SSGGGSS--
------BTTB-SSSTTSS--
------SSS--SSGGGSS--
----S-STT--SSTTSSS--
------SSS--SSTTTTT--
------STT--SSGGGSS--
------STT--SSGGGSS--
------SSS--SSGGGSS--
-----SSSS--SSGGGSS--
------STT--SSGGGSS--
-----SSSS--SSGGG-S--
------BTTB-SSTTS-S--
-----SSSS--SSTTSSS--
------SSS--SSGGGSS--
-----SSSS--SSGGGSS--
------SSS--SSGGGSS--
-----SBTTB-SSGGGSS--
------SSS--SSTTTS---
------SSS--SSGGGSS--
-----SSTT--SSGGGSS--
------STT---STTSSS--
------STT--SSGGGSS--
------SSS--SSGGGSS--
------SSS--SSGGGS---
------SSS--SSGGG----
------SSS--SSGGG----
------SSS--SSGGG----
------SSS--SSGGG----
-----SSSS--SSGGG----
-----SSSS--SSGGG----
------STT--SSGGG-S--
-----SSSS--SSGGG----
------BTTB-SSGGG-S--
-----SSTT--S-GGGS---
------SSS--S-GGGSS--
------SSS--SSGGGSS--
-----SSSS--SSGGGS---
-----SSSS--SSGGG----
-----SSSS--S-GGG----
-----SSSS--S-TTT----
------SSS--S-GGG----
-----SSTT--SSGGG-S--
------BTTB-SSGGG----
------STT--SSGGGS---
------SSS--SSGGGS---
------SSS--SSGGG----
------SSS--SSGGG----
------BTTB-SSGGG----
------SSS--SSGGG----
------STT--SSGGGS---
------SSS--SSGGGSS--
------SSS--SSGGG----
------BTTB-SSGGG-S--
------STT--SSGGG----
------STT--SSGGG----
------BTTB-SSGGGS---
------STT--S-TTT----
-----SSTT--SSGGGSS--
------STT--SSTTTS---
------SSS--SSGGG----
------BTTB-SSGGG----
------SSS--SSGGGSS--
------SSS--S-STT-S--
------STT--S-GGGSS--
------BTTB-SSGGGSS--
------STT--S-GGGTT--
------BTTB-S-TTTSS--
-----SSTT--S-GGGSS--
-----SSSS--S-STTSS--
------STT--S-GGGSS--
-----SBTTB-SSTTTS---
------STT--SSGGGSS--
------SSS--SSGGG-S--
------BTTB-S-GGG-S--
------STT--SSGGG-S--
-----SSTT--S-GGGSS--
------SSS--S-TTTSS--
------SSS--S-TTTTT--
------SSS--S-GGGSS--
------SSS--S-GGGSS--
------STT--S-GGGSS--
-----SSSS--SSGGGSS--
------BTTB-SSGGGSS--
-----SSSS--S-TTTSS--
------STT--S-GGGSS--
------STT--SSGGGSS--
------BTTB-SSGGGSS--
-----SSTT--SSGGGSS--
-----SSTT--SSGGGSS--
------BTTB-SSGGGTT--
------STT--SSGGGSS--
-----SSSS--SSTTTSS--
-----SSSS--SSGGGSS--
------STT--SSGGGTT--
------SSS--SSGGGTT--
-----SSSS--SSSSSSS--
------STT--S-TTTTT--
-----SSTT--SSGGGSS--
-----SSTT--SSGGGTT--
------BTTB-SSTTTTT--
------BTTB-SSTTTTT--
------STT--SSSTTTT--
-----SSTT---STTTTT--
-----SSTT---SGGGSS--
------STT--SSGGGTT--
-----SSTT--SSGGGTT--
------STT--SSTTTTT--
-----SSTT---STTTTT--
------STT---SGGGTT--
------SSS---SGGGSS--
-----SSSS--S-GGGSS--
------SSS---SGGGSS--
------SSS---SGGGTT--
------SSS--S-GGGSS--
------STT---SGGGSS--
-----SSSS----GGGSS--
-----SSTT---SGGGSS--
-----SSTT--S-GGGSS--
-----SSTT----GGGSS--
------STT---SGGGSS--
------SSS---SGGGSS--
------STT---SGGGSS--
------STT--SSTTTSS--
-----SSTT---SGGGTT--
-----SSTT---STTTTT--
------BTTB-SSGGGTT--
-----SSSS--SSGGGSS--
-----SSTT--SSTTTTT--
-----SSSS--SSTTTTT--
-----SSSS--SSGGGSS--
-----SSTT---STTTSS--
-----SSTT--SSTTTTT--
------STT--SSTTTTT--
-----SSTT---STTTTT--
------STT---STTTSS--
------STT--SSTTTTT--
-----SBTTB-SSTTTTT--
-----SSTT--SSGGGSS--
------SSS--SSGGGTT--
------STT--SSGGGTT--
-----SSTT--S-GGGTT--
-----SSTT--SSTTTTT--
-----SSTT--SSGGGSS--
-----SSTT--SSGGGSS--
-----SSTT--SSGGGTT--
-----SSTT--SSTTTTT--
------STT--SSTTTTT--
------STT--SSTTTTT--
------STT--SSTTTTT--
------STT--SSTTTTT--
------STT--S-GGGTT--
------STT--SSGGG----
------STT--SSGGG-S--
------STT--SSGGG-S--
-----SSSS--SSGGGSS--
-----SSSS--SSTTTTT--
-----SSTT--SSTTTTT--
------STT--SSGGGTT--
------STT--SSGGGTT--
------STT--SSTTTSS--
------STT--SSGGGTT--
------STT--SSGGGTT--
------STT--SSTTTTT--
------STT--SSGGGTT--
------STT--SSGGGTT--
-----SSTT--SSGGGS---
------STT--SSSTTSS--
------STT--SSTTTTT--
------SSS---STTTSS--
------SSS---SSTTSS--
-----SSSS--SSGGGSS--
------STT---STTTSS--
------SSS---SGGGSS--
------SSS--SSGGGTT--
-----SSTT--SSGGGSS--
-----SSTT--SSGGGSS--
-----SSTT---SGGGSS--
------SSS--SSGGG-S--
------STT--SSGGGSS--
------STT--SSTTTSS--
------BTTB-SSGGGSS--
------SSS--SSGGGSS--
------SSS--SSGGGSS--
-----SSSS--SSGGGTT--
------SSS--SSGGG-S--
------SSS--SSTTTSS--
------STT--SSGGGSS--
------STT---SGGG-S--
------STT--SSGGGSS--
------STT---SGGGSS--
------BTTB-SSTTTTT--
------STT---STTSSS--
-----SSSS----TTTTT--
-----SSSS--SSGGGTT--
------SSS----GGGSS--
------STT---SGGGSS--
------STT---STTTSS--
------STT--SSGGGSS--
------STT--SSGGGS---
------STT---STTTSS--
-----SSSS---SGGGSS--
------STT--S-GGG-S--
------STT--S-GGGSS--
------SSS--SSGGGSS--
------STT--SSSTTSS--
-----SBTTB-SSGGG-S--
------STT--S-TTTSS--
-----SSSS--SSGGGSS--
------STT--SSTTT-S--
------STT--SSGGG-S--
-----SSTT---SGGG-S--
------STT--SSGGG-S--
------SSS---SGGGTT--
-----SSTT----TTTSS--
------STT--SSGGGSS--
------BTTB-SSSTTSS--
------BTTB-SSTTSSS--
-----SSTT--SSGGG-S--
-----SSTT--SSGGGTT--
-----SSTT--SSGGGTT--
-----SSTT--SSGGGTT--
------STT--SSGGG-S--
-----SSTT--SSGGGTT--
-----SSTT--SSGGGTT--
-----SSTT--SSGGG-S--
-----SSTT---SGGG-S--
------SSS--SSGGG-S--
-----SSSS--SSGGGTT--
-----SSTT--SSGGGTT--
-----SSTT--SSGGGSS--
------SSS--SSGGGTT--
-----SSTT--SSGGGTT--
-----SSTT--S-GGGTT--
------STT---SGGGTT--
------BTTB-SSGGGTT--
------SSS--SSGGGTT--
------STT--SSGGGSS--
-----SSTT--SSGGGTT--
-----SSSS--SSTTTSS--
-----SSSS---SGGGSS--
-----SSTT---SGGGSS--
------STT--SSGGGTT--
------STT--SSGGGSS--
------BTTB-SSGGG-S--
------SSS--SSGGGTT--
------BTTB-SSGGGSS--
------SSS--SSTTT-S--
-----SSTT--S-GGGSS--
-----SSTT--SSGGGSS--
------STT---SGGGSS--
------STT--SSGGG-S--
------BTTB-SSGGG-S--
-----SSSS--SSGGGTT--
-----SSSS--SSGGGSS--
-----SSTT--S-GGG-S--
------STT--SSGGGTT--
-----SSTT---SGGGSS--
------STT--SSGGGSS--
-----SSTT--S-GGG-S--
-----SSSS--SSSTTTT--
------STT--SSGGGTT--
-----SSSS--SSSTTTT--
------STT--SSGGGTT--
------STT--SSGGGTT--
------STT--SSGGGSS--
------STT--SSGGGTT--
------STT--SSGGG-S--
------STT--SSGGG-S--
------STT--SSGGG-S--
------STT--SSGGGSS--
-----SSSS--SSGGGTT--
-----SSSS--S-GGGTT--
------SSS--SSGGGTT--
-----SSSS--SSGGGTT--
------STT--S-GGGTT--
------STT--S-GGG-S--
------STT--SSGGGTT--
-----SSTT--SSGGGTT--
------SSS--SSGGGTT--
-----SSTT--SSGGGTT--
------STT--SSGGGTT--
-----SSSS--SSGGGSS--
-----SSSS---SGGGTT--
-----SSSS---STTTTT--
-----SSSS--SSGGG-S--
------SSS--S-GGG-S--
------SSS--SSGGGTT--
-----SSSS--SSGGGSS--
------SSS--SSGGG-S--
------SSS---STTTTT--
-----SSSS--SSTTTTT--
-----SSSS--SSGGGSS--
-----SSSS---SGGGSS--
-----SSTT---STTTTT--
-----SSTT--SSGGG-S--
----S-STT---SGGGTT--
------SSS---SGGGTT--
------SSS---STTSSS--
-----SSTT--SSSTTTT--
-----SSSS--SSGGGTT--
------STT--SSTTTSS--
-----SSTT---STTTTT--
-----SSTT---SGGGSS--
------STT---SGGGSS--
------SSS--SSGGGSS--
-----SSTT--SSGGG----
------SSS--SSGGGSS--
-----SBTTB-SSTTTTT--
------STT---STTTSS--
------STT--S-TTTTT--
-----SSTT--SSGGGSS--
------STT--SSGGGTT--
------BTTB-SSTTTTT--
------SSS---SGGGSS--
------BTTB-SSGGGSS--
------STT--SSTTTSS--
------SSS---STTTSS--
------SSS---SGGGSS--
------SSS---STTTSS--
-----SSSS---SGGGSS--
------SSS---SGGGSS--
------SSS---SGGGSS--
------STT---SGGGSS--
------SSS---SGGGSS--
------SSS---SGGGSS--
------SSS---SGGGSS--
------SSS---SGGGSS--
------SSS---STTTTT--
------STT--SSGGGSS--
-----SSSS--SSGGGTT--
------STT--SSTTTTT--
-----SSSS---STTTTT--
------STT--SSTTTSS--
------STT--SSTTTSS--
------STT--SSSTTSS--
------STT--SSSTTTT--
-----SSTT--SSSTTTT--
------STT--SSGGGTT--
------STT--SSGGGTT--
------STT--SSGGGTT--
------BTTB-SSGGGSS--
------STT--SSTTTTT--
------STT---SSTTSS--
------STT---SSTTSS--
------SSS--SSGGGSS--
------BTTB-SSGGGTT--
-----SSTT--SSSTTTT--
------SSS--SSGGGSS--
------SSS--SSGGGTT--
------SSS---STTTTT--
------SSS---SGGGSS--
------STT---SGGGSS--
------STT---SGGGSS--
------STT---SGGGSS--
------STT---SSTTSS--
------STT---SGGGSS--
------SSS---SSTTSS--
------STT---SGGGSS--
------STT---SGGGSS--
------STT---STTTSS--
------STT---SGGGSS--
-----SSTT---SGGGSS--
-----SSTT---SGGGSS--
-----SSSS---SGGGSS--
------STT---SSTTSS--
-----SSTT---SGGGSS--
------STT--SSTTTSS--
-----SSSS---STTTSS--
------STT---SGGGSS--
------STT---SSTTSS--
------SSS---SGGGSS--
------SSS---SGGGSS--
------SSS---SGGGTT--
------STT--SSGGGSS--
------STT--SSGGG-S--
------STT--SSGGGSS--
-----SSTT---SSTTSS--
------STT--SSGGGTT--
------STT---SSTTTT--
------STT--SSGGGTT--
------STT---STTSTT--
------SSS---SGGGSS--
-----SSTT---STTSSS--
-----SSSS---STTTTT--
------SSS---STTTTT--
------SSS----TTSTT--
------SSS---SGGGTT--
------SSS---STTSTT--
------STT---STTTTT--
------STT---SGGGSS--
------STT---SGGGTT--
-----SSTT---STTSTT--
------SSS---SGGGTT--
------SSS---SGGGSS--
-----SSSS---SGGGSS--
-----SSSS---SGGGSS--
-----SSSS---STTS-S--
------SSS---SGGGSS--
------STT---SGGGSS--
-----SSSS---SGGGTT--
------SSS---STTTTT--
-----SSSS---SGGGTT--
-----SSSS---SGGGTT--
-----SSSS---STTTTT--
-----SSTT---STTTTT--
------STT---STTSTT--
-----SSSS----TTTTT--
-----SSSS---SGGGTT--
------SSS---SGGGTT--
------SSS---SGGGTT--
-----SSTT----GGGTT--
------STT---STTSTT--
------STT---STTTTT--
-----SSSS----GGGTT--
------SSS---STTSTT--
------STT---SGGGTT--
-----SSTT---SGGGTT--
------SSS---STTTTT--
------SSS---SGGGTT--
------SSS---STTSTT--
------SSS---SGGGTT--
-----SSSS---SGGGTT--
------SSS---STTTTT--
------BTTB--STTTTT--
------STT---STTTTT--
------SSS---SGGGTT--
------SSS---SGGG-S--
-----SSSS---STTTTT--
-----SSSS---STTTSS--
-----SSSS---STTTTT--
------BTTB--SGGG-S--
-----SSSS---STTTTT--
------SSS---SGGGTT--
------SSS---STTSTT--
-----SBTTB--SGGGTT--
------STT-B-STTTTTB-
------BTTB--STTTTT--
------BTTB--STTTTT--
------BTTB--SGGGTT--
------BTTB--SGGGTT--
-----SSTT---STTTTT--
-----SBTTB--SGGGTT--
------BTTB--SSTT-S--
------BTTB---GGGTT--
------SSS---STT-TT--
------STT---SGGGTT--
------SSS---STTTTT--
-----SSTT---SGGGTT--
-----SBTTB--STTTSS--
------BTTB--SGGGTT--
------STT---SGGGTT--
-----SBTTB--STTSTT--
------BTTB--SGGGTT--
------BTTB--STT-TT--
------STT---SGGG-S--
------BTTB--SGGGTT--
------BTTB--SGGGTT--
------BTTB--STT-TT--
-----SBTTB--SGGGTT--
------STT---SGGGTT--
------SSS---SGGGTT--
------BTTB--SGGGTT--
------BTTB--SGGGTT--
------STT---SGGGTT--
------STT---SGGGTT--
-----SSTT---SGGGTT--
-----SBTTB--SGGGTT--
-----SSSS---SGGGTT--
------BTTB--SGGGTT--
------BTTB--SGGGTT--
------STT---SGGGTT--
------STT---SGGGTT--
-----SSTT---SGGGTT--
-----SBTTB--SGGGTT--
------BTTB--SGGGTT--
------BTTB--SGGGTT--
-----SBTTB--SGGGTT--
-----SSTT---SGGGTT--
------BTTB--SGGGTT--
------SSS---SGGGTT--
------STT---SGGGTT--
------BTTB--SGGGTT--
-----SSTT---SGGGTT--
------STT---SGGGTT--
------BTTB--SGGGTT--
-----SSTT---SGGGTT--
------STT---SGGGTT--
-----SBTTB--SGGGTT--
-----SSTT---SGGGTT--
-----SBTTB--SGGGTT--
------BTTB--SGGGTT--
-----SSTT---SGGGTT--
-----SBTTB--SGGGTT--
-----SSTT---SGGGTT--
-----SBTTB--SGGG-S--
------STT---SGGGTT--
------BTTB--SGGGTT--
-----SSTT----GGGTT--
------STT---SGGGTT--
-----SBTTB--SGGGTT--
-----SBTTB--SGGGTT--
-----SBTTB--SGGGTT--
------STT---SGGGTT--
------STT---SGGGTT--
------BTTB--SGGGTT--
-----SBTTB--SGGGTT--
-----SSTT---SGGGTT--
-----SSSS---SGGGTT--
------STT---SGGGTT--
------STT---SGGGTT--
-----SSTT---SGGGSS--
-----SSTT---SGGGSS--
------STT---SGGGTT--
------STT----GGGTT--
------STT---SGGGTT--
------STT---SGGGTT--
------STT---SGGGTT--
------STT----GGGTT--
------STT---SGGGTT--
------STT---SGGGTT--
------STT---SGGGTT--
------BTTB--SGGGTT--
------BTTB--SGGGTT--
------BTTB--SGGGTT--
------STT----GGGTT--
------BTTB--SGGGTT--
------STT---SGGGTT--
------STT---SGGGTT--
------SSS---SGGGTT--
-----SSSS---SGGGTT--
------SSS---SGGGTT--
------SSS---SGGGTT--
------SSS---SGGGTT--
------SSS---SGGGTT--
------SSS---SGGGTT--
------SSS---SGGGTT--
------SSS---SGGGTT--
-----TTSS---SGGGTT--
-----TTSS---SGGGTT--
------SSS---SGGGTT--
------SSS---SGGGTT--
-----SSSS----GGGTT--
-----TTSS---SGGGTT--
------SSS---SGGGTT--
-----SSSS--SSGGGTT--
-----SSSS---SGGGTT--
-----SSTT----GGGTT--
------STT---STTTTT--
------STT---SGGGTT--
------STT----GGGTT--
-----SSSS----GGGTT--
------BTTB--SGGGTT--
------STT---SGGGTT--
------STT---SGGGTT--
-----TTSS---SGGGTT--
-----TTTT---SGGGTT--
-----TTSS---SGGGTT--
------SSS---SGGGTT--
-----SSSS---SGGGTT--
------BTTB--SGGGTT--
------STT---SGGGTT--
------STT---SGGGTT--
-----SSTT---SGGGTT--
-----SSTT---SGGGTT--
------STT---SGGGTT--
-----SSSS---SGGGTT--
-----SSTT---SGGGTT--
-----SSTT---SGGGTT--
-----SSSS----GGGTT--
------SSS---SGGGTT--
------SSS----GGGTT--
------STT---SGGGTT--
------STT----TTTTT--
------STT---STTTTT--
------STT----TTTTT--
------SSS----TTTTT--
-----SSTT----TTTTT--
-----SSTT----TTTTT--
------STT----TTTTT--
------SSS----TTTTT--
-----SSTT----TTTTT--
------STT----TTTTT--
-----SBTTB--STTTTT--
------STT----TTTTT--
------BTTB--STTTTT--
------STT---STTSTT--
------STT--SSSSSTT--
------STT--SSTTSTT--
------STT--SSTTTTT--
------SSS--SSTTTTS--
-----SSSS--SSSTTTT--
------BTTB---TTTTS--
------SSS--SSSTTTS--
------STT----TTTTS--
------STT--SSTTTTS--
------STT---STTSSS--
------BTTB-SSTTTTS--
------STT--SSTTTTS--
------STT--S-TTTTS--
------BTTB-S-TTTTS--
-----SSTT--S-TTTTS--
-----SBTTB-SSTTTTS--
------BTTB-SSSSTTS--
------BTTB-SSTTTTS--
------BTTB-S-TTTTS--
------BTTB-S-TTTTS--
-----SSTT--S-TTSSS--
------BTTB-S-TTTTS--
------BTTB---TTTTS--
------STT---STTTTS--
------BTTB---TTTTS--
-----SBTTB--STTTTS--
------BTTB--STTTTS--
------STT---STTTTS--
------STT----TTTTS--
-----SSTT---STTTTS--
------STT---STTTTS--
-----TBTTB-SSTTGGG--
------SSS---STTTTS--
------STT--SSTTGGG--
------BTTB-SSTTGGG--
-----SBTTB-SSTTTTS--
-----SSTT--SSTTTTS--
------BTTB-SSTTTTS--
------STT--SSTTTTS--
------SSS--SSTTTTS--
-----SSTT--SSTTTTS--
------BTTB-SSTTTTS--
------STT--SSTTTTS--
------STT--SSTTSSS--
------STT--SSTTTTS--
------STT--SSTTTTS--
-----SBTTB-SSTTTTS--
------STT--SSTTTTS--
-----SSTT--SSTTSSS--
------BTTB-SSTTSSS--
------STT--S-TTSSS--
------STT--SSTTTTS--
-----SSTT--SSTTSSS--
-----SSTT--SSTTTTS--
------STT--SSTTTTS--
------STT--SSTTSSS--
-----SBTTB-SSTTTTS--
-----SSTT--SSTTSSS--
------BTTB-SSTTTTS--
------SSS--SSTTSSS--
------STT--SSTTSSS--
------STT--SSTTTTS--
-----SSTT--SSTTTTS--
------BTTB-SSTTSSS--
------STT--SSTTTTS--
------STT--SSTTTTS--
-----SSTT--SSTTTTS--
-----SSTT--SSTTTTS--
------STT--SSTTTTS--
------STT--SSTTTTS--
-----SSSS--SSTTTTS--
-----SSTT--SSSSTTS--
------BTTB-SSTTTTS--
-----SSTT--SSTTGGG--
------STT--SSTTGGG--
-----SSSS--SSTTGGG--
------STT--SSTTGGG--
------STT--SSTTGGG--
------STT--SSTTGGG--
-----SSTT--S-TTTTS--
-----SSSS--SSTTTTS--
------STT--SSTTTTS--
-----SSTT--SSTTSSS--
------STT--SSTTGGG--
------STT--S-TTTTS--
------STT---STTTTS--
-----SSTT--SSTTGGG--
------BTTB--STTGGG--
------STT---STTGGG--
------STT---STTGGG--
------STT---STTTTS--
------STT---STTGGG--
------STT--SSTTTTS--
------STT---STTSSS--
------STT----TTGGG--
------STT---STTGGG--
------STT---STTTTS--
------STT---STTTTS--
------SSS---STTGGG--
------STT---STTTTS--
------STT---STTTTS--
------STT---STTTTS--
------BTTB--STTGGG--
-----SSTT---STTGGG--
------BTTB--STTTTS--
------STT---STTTTS--
------STT---STTTTS--
------STT---STTTTS--
------STT---STTGGG--
-----SSTT----TTGGG--
------STT---STTGGG--
------STT---STTGGG--
-----SSSS---STTTTS--
-----TTTT----TTTTS--
------STT----TTTTS--
-----SSTT----TTTTS--
------STT----TTTTS--
------STT----TTTTS--
-----SSTT----TTTTS--
-----SSTT----TTTTS--
------STT---STTTTS--
------STT----TTTTS--
------STT---STTTTS--
------STT----TTTTS--
------STT----TTTTS--
------BTTB---TTTTS--
------BTTB--STTGGG--
-----SSTT----TTGGG--
------STT----TTTTS--
-----SSSS----TTGGG--
------STT----TTGGG--
------STT----TTGGG--
------BTTB--STTTTS--
-----SSTT---STTGGG--
------STT----TTGGG--
-----SSTT---STTTTS--
------STT---STTTTS--
------STT---STTGGG--
------STT---STTGGG--
------STT---STTGGG--
------STT---STTTTS--
------STT----TTGGG--
-----SSSS---STTSSS--
------STT---STTSSS--
------STT---STTGGG--
------STT---STTSSS--
------STT---STTTTS--
------STT---STTSTT--
------STT---STTGGG--
------STT---STTGGG--
------STT---STTGGG--
------STT---STTGGG--
------STT---STTSSS--
------BTTB--STTGGG--
-----SSTT---STTTTS--
------STT---STTGGG--
------STT---STTGGG--
-----SBTTB---TTTTS--
------STT----TTGGG--
------STT----TTTTS--
------BTTB---TTTTS--
------STT----TTTTS--
------STT----TTTTS--
------STT----TTSSS--
------BTTB---TTTTS--
------STT----TTTTS--
------STT---STTTTS--
------STT---STTTTS--
------STT----TT-SS--
------STT---STTTTS--
------BTTB---TTTTS--
------STT----TTGGG--
-----SSTT---SSSSSS--
------STT----S-SSS--
------STT----S-STT--
-----SSTT----S-STT--
------STT---STTSTT--
------STT----S-STT--
------STT--SSS-STT--
------STT--SSS-SSS--
-----SSTT--SSTTTTS--
------STT--S-TTTTS--
-----SSSS--S-SSSSS--
------SSS--S-TTTTS--
------STT--S-TTTTS--
-----SSTT--S-TTTT---
-----SSSS--SSTTTTS--
-----SSSS--S-TTTTS--
------SSS--SSTTGGG--
------SSS--S-TTTTS--
------SSS--S-TTSSS--
------STT--SSTTTTS--
------STT---STTTTS--
-----SBTTB--STTTTS--
------STT---STTTTS--
------SSS--SSTTGGG--
------STT--SSTTTTS--
------STT--SSTTTTS--
------SSS--SSTTTTS--
------BTTB-S-TTTTS--
-----SBTTB-SSTTTTS--
------BTTB-SSTTTTS--
-----SSTT--SSTTTTS--
------BTTB-SSTTTTS--
-----SSTT--SSTTGGG--
------BTTB-SSTTTTS--
------STT--SSTTTTS--
------BTTB-SSTTTTS--
-----SSTT--SSTTTTS--
------STT--SSTTTTS--
------SSS--SSTTTTS--
-----SSSS--SSTTGGG--
------SSS--SSTTGGG--
------SSS--SSTTTTS--
-----SSSS--SSTTTTS--
------SSS--SSTTTTS--
------SSS--S-TTGGG--
------BTTB-SSTTGGG--
------SSS--SSTTTTS--
-----SSTT--SSTTGGG--
-----SSSS--SSTTTTS--
------SSS--SSTTTTS--
-----SSTT--S-TTTTS--
------BTTB-SSTTTTS--
-----SSSS--SSTTTTS--
-----SSSS--SSTTGGG--
-----SSSS--SSTTTTS--
------SSS--SSTTGGG--
------SSS--SSTTGGG--
------SSS--SSTTGGG--
-----SSTT--SSTTTTS--
-----SSTT--SSTTTTS--
-----SSSS--SSTTTTS--
-----SSTT--SSTTTTS--
------STT--S-TTTTS--
------SSS--S-TTTTS--
-----SSTT--S-SSTTS--
-----SBTTB-S-TTSSS--
------BTTB-S-TTTTS--
-----SSTT--SSTTTTS--
------BTTB-SSTTGGG--
------BTTB-S-TTTTS--
------STT--SSTTGGG--
------STT--S-TTTTS--
------STT--SSTTTTS--
------STT--SSTTGGG--
-----SSSS--S-TTGGG--
------SSS--SSTTTTS--
------SSS--S-TTGGG--
-----SSTT--S-TTGGG--
------BTTB-SSTTGGG--
-----SSSS--SSTTGGG--
-----SSTT--SSTTTTS--
------BTTB-SSTTTTS--
------STT--S-TTTTS--
------STT--SSTTTTS--
------BTTB-SSTTTTS--
------STT--SSTTTTS--
-----SSTT--SSTTTTS--
------STT--SSTTTTS--
------SSS--SSTTTTS--
------BTTB-SSTTTTS--
-----SSSS--SSTTTTS--
------SSS--SSTTTTS--
-----SSSS--SSTTTTS--
------STT--SSTTTTS--
-----SSSS--SSTTTTS--
------STT--SSTTTTS--
------STT--SSTTTTS--
------SSS--SSTTTTS--
------STT--SSTTTTS--
------SSS--SSTTGGG--
-----SBTTB-SSTTGGG--
------BTTB-SSTTTTS--
-----SBTTB-SSTTGGG--
----S-STT--SSSSGGG--
------SSS--SSTTGGG--
-----SSSS--SSTTTTS--
------SSS--S-TTGGG--
------SSS--SSSSGGG--
-----SBTTB-SSS-GGG--
-----SSSS--SSSSTTS--
-----SSSS--SSTTTTS--
-----SSTT--SSTTTTS--
-----SSSS--SSTTTTS--
-----SSTT--SSTTGGG--
-----SSSS--SSTTTTS--
------SSS--SSSSTTS--
------SSS--SSTTTTS--
-----SSSS--SSTTTTS--
------SSS--SSTTGGG--
-----SSSS--SSSSGGG--
-----SSSS--SSTTGGG--
------SSS--SSTTGGG--
------SSS--SSTTGGG--
-----SSTT--SSTTTTS--
------STT--SSTTTTS--
------BTTB-SSTTTTS--
-----SSTT--SSSSTTS--
-----SSSS--SSSSGGG--
-----SSTT--SSTTGGG--
------SSS--SSTTTTS--
------STT--SSTTTTS--
-----SSSS--SSTTGGG--
------STT--SSTTTTS--
------SSS--SSTTGGG--
------BTTB-SSTTTTS--
------STT--SSTTTTS--
------SSS--SSTTTTS--
------SSS--SSTTTTS--
------SSS--SSTTTTS--
------SSS--S-TTTTS--
-----SSSS--SSTTTTS--
------STT--SSSSTTS--
------STT--SSTTGGG--
------SSS--SSTTTTS--
-----SSSS--SSTTTTS--
-----SSSS--SSTTTTS--
-----SSSS--SSTTTTS--
-----SSTT--SSTTSSS--
------SSS--SSTTTTS--
-----SSSS--SSTTSSS--
------BTTB-SSTTTTS--
------STT--SSTTTTS--
------SSS--SSTTSSS--
-----SSSS--SSTTTTS--
------SSS--SSTTTTS--
------SSS--SSTTTTS--
------STT--SSTTTTS--
------SSS--SSTTTTS--
-----SSSS--SSTTTTS--
------SSS--SSTTTTS--
------STT--SSTTTTS--
-----SSSS--SSTTTTS--
------SSS--S-TTTTS--
------SSS--S-TTTTS--
------STT--S-TTGGG--
-----SSTT--SSTTGGG--
------STT--S-TTSTT--
-----SSTT--S-TTTTS--
-----SSTT--SSTTTTS--
-----SSSS--S-TTTTS--
------SSS--SSTTTTS--
-----SSSS--SSTTTTS--
-----SSSS--S-TTTTS--
-----SSSS--SSTTGGG--
-----SSSS--SSTTTTS--
------SSS--SSTTGGG--
------SSS--SSTTTTS--
------SSS--SSTTTTS--
------SSS--SSTTTTS--
------SSS--SSTTTTS--
------SSS--SSTTTTS--
-----SSSS--SSTTGGG--
------STT--SSTTTTS--
-----SSSS--SSTTGGG--
------SSS--SSTTTTS--
------SSS--SSTTGGG--
------SSS--SSTTTTS--
------SSS--SSTTGGG--
------BTTB-SSTTTTS--
------SSS--SSTTTTS--
------SSS--SSTTTTS--
-----SSTT--S-TTGGG--
-----SSSS--SSTTTTS--
------SSS--SSTTTTS--
------SSS--S-TTTTS--
------SSS--SSSSTTS--
------SSS----TTTTS--
------SSS----TTGGG--
------SSS--SSTTTTS--
--S---SSS--SSTTTTS--
------SSS--SSTTGGG--
-----SSTT--S-TTGGG--
-----SBTTB-SSTTTTS--
-----SSSS--SSSSTTS--
------SSS--SSTTGGG--
------SSS--SSTTTTS--
------SSS--S-TTTTS--
------SSS--SSTTTTS--
-----SSSS--SSTTTTS--
------SSS--SSTTTTS--
------SSS--SSTTTTS--
-----SSSS--SSTTTTS--
----S-STT--SSTTTTS--
-----SSSS--SSTTTTS--
------STT--SSTTTTS--
------SSS--SSTTTTS--
------BTTB-SSTTTTS--
------SSS--S-TTSSS--
----S-SSS--SSTTSSS--
------SSS--SSTTTTS--
------SSS--S-TTGGG--
-----SSSS--SSSSTTS--
------SSS--SSSSTTS--
------SSS--SSTTTTS--
------SSS--SSTTTTS--
-----SSSS--SSTTTTS--
-----SSSS--S-TTTTS--
-----SSSS--SSTTTTS--
-----SSTT--SSTTTTS--
------SSS--SSTTTTS--
------SSS--SSTTGGG--
-----SSTT--S-TTGGG--
------SSS--SSTTTTS--
------SSS--SSTTGGG--
-----SSSS--SSTTTTS--
------SSS--SSTTTTS--
------SSS--SSTTTTS--
-----SSSS--S-TTTTS--
------SSS--SSTTTTS--
------SSS--SSTTGGG--
-----SSSS--SSTTTTS--
------SSS--SSTTTTS--
------SSS--SSTTTTS--
------SSS--SSTTTTS--
------SSS--S-TTSSS--
------SSS--SSTTTTS--
------STT--SSTTTTS--
-----SSSS--S-TTSSS--
------SSS--SSTTTTS--
------SSS--SSTTSSS--
------BTTB-S-TTGGG--
------STT--SSTTTTS--
------STT--SSTTTTS--
------STT--SSTTTTS--
-----SBTTB-SSTTTTS--
------STT--SSTTTTS--
------STT--SSTTGGG--
-----SSTT--SSTTGGG--
------SSS--S-TTTTS--
------STT--SSTTTTS--
------BTTB-SSTTGGG--
------BTTB-SSTTGGG--
------STT--SSTTGGG--
------BTTB-S-TTGGG--
------BTTB-SSTTTTS--
-----SSSS--SSTTGGG--
------SSS--SSTTTTS--
------SSS--SSTTTTS--
-----SSSS--SSTTTTS--
-----SSSS--SSTTGGG--
------STT--SSTTTTS--
------SSS--SSTTGGG--
------SSS--SSTTTTS--
------SSS--SSTTTTS--
------SSS--SSTTTTS--
------SSS--SSTTTTS--
------BTTB-SSTTGGG--
------SSS--S-TTGGG--
------SSS--SSTTTTS--
------SSS--SSTTGGG--
------SSS--SSTTGGG--
-----SSSS--S-TTGGG--
--S---SSS--SSTTTTS--
----S-SSS--SSTTTTS--
------SSS--SSTTTTS--
------SSS--SSTTTTS--
------SSS--SSTTTTS--
------SSS--SSTTTTS--
------SSS--SSTTTTS--
------SSS--SSTTGGG--
------SSS--S-TTGGG--
-----SSSS--SSTTTTS--
------SSS--SSTTGGG--
------STT--SSTTGGG--
------STT--SSTTTTS--
------SSS--SSTTGGG--
-----SSSS--SSTTGGG--
-----SSSS--SSTTTTS--
-----SSTT--SSTTTTS--
-----SSSS--S-TTGGG--
-----SSSS--SSTTGGG--
------SSS--S-TTTTS--
------SSS--SSTTGGG--
-----SSSS--SSTTTTS--
-----SSSS--SSTTTTS--
-----SSSS--SSTTTTS--
-----SSSS--SSTTTTS--
------SSS--SSTTTTS--
------BTTB-SSTTGGG--
-----SSSS--SSTTTTS--
------SSS--SSTTTTS--
------SSS--SSTTGGG--
------SSS--SSTTTTS--
----S-SSS--SSTTTTS--
----S-SSS--SSTTTTS--
------SSS--SSTTTTS--
------SSS--SSTTTTS--
------SSS--SSTTTTS--
--S---SSS--SSTTTTS--
--S---SSS--SSTTTTS--
--S---SSS--SSTTSSS--
--S---SSS--SSTTTTS--
------SSS--SSTTTTS--
--S--SSSS--SSTTTTS--
--S---SSS--SSTTTTS--
--S---SSS--SSTTTTS--
--S---SSS--SSTTTTS--
--S---BTTB-SSTTTTS--
--S---SSS--SSTTTTS--
--S---SSS--SSTTTTS--
--S-S-SSS--SSTTGGG--
--S---SSS--SSTTGGG--
--S---SSS--SSTTGGG--
--S---SSS--SSTTTTS--
--S-S-STT--SSTTGGG--
--S---STT--SSTTTTS--
--S--TTSS--S-TTTTS--
------SSS--SS--GGG--
--S---SSS--S---TTS--
--S---SSS--SSTTTTS--
--S---SSS--S-S-TTS--
--S---SSS--S-TTTTS--
--S---SSS--S---TTS--
------SSS--SSS-TTS--
------SSS--S---SSS--
------SSS--S-SSSSS--
------SSS--S---SSS--
------BTTB-S-TTGGG--
--S---BTTB---SSTTS--
--S---SSS----TTTTS--
--S---SSS----SSTTS--
--S--TTSS----TTSSS--
--S---SSS--S-SSGGG--
--S---SSS--S-SSTTS--
--S---SSS--S--STTS--
--S--SSSS----SSSSS--
--S--SSSS----SSGGG--
--S---SSS----SSTTS--
--S---SSS--S-TTTTS--
--S---SSS-----STTS--
--S---STT--S-SSSSS--
--S---SSS--S-TTGGG--
------STT--S-TTTTS--
-----SSSS----TTGGG--
--S---SSS--S-TTGGG--
------SSS--S-TTTTS--
------STT--S-TTGGG--
--S---SSS--S-TTTTS--
--S---BTTB-S-TTGGG--
--S--SSSS--S-TTTTS--
--S---STT--S-TTTTS--
--S--SSSS--S-TTTTS--
--S---SSS--S-TTTTS--
--S---STT--S-TTTTS--
--S--SSTT--S-TTTTS--
------SSS--S-TTTTS--
------SSS--S-TTTTS--
--S---STT--S-TTTTS--
------SSS--S-TTTTS--
------SSS--S-TTSSS--
-----SSSS--S-TTTTS--
------BTTB-S-TTTTS--
-----SSSS--S-TTTTS--
-----SSSS--S-TTTTS--
------STT--S-TTTTS--
------SSS--S-TTTTS--
------SSS--S-TTTTS--
------SSS--S-TTTTS--
--S---STT--S-TTTTS--
--S--SSSS--S-TTTTS--
-----SSTT--S-TTTTS--
------SSS--S--STTS--
-----SSSS--S-TTTTS--
--S---SSS--S-TTTTS--
------STT--S-TTTTS--
------BTTB-SSTTTTS--
--S---STT--S--STTS--
------STT--S-TTTTS--
------SSS--S-TTTTS--
------BTTB-S-TTTTS--
------STT--S-TTTTS--
------SSS--S-TTTTS--
------SSS--S-TTTTS--
------SSS--S-TTTTS--
--S--SSSS--S-TTSSS--
------SSS--S-TTTTS--
------SSS--S-TTTTS--
--S---SSS--S-TTGGG--
------STT--S-TTGGG--
------SSS--S-TTTTS--
--S---SSS--S-TTGGG--
------SSS--S-TTGGG--
------SSS--SSTTTTS--
------STT--SSTTGGG--
------BTTB-S-TTSSS--
------SSS--S-TTTTS--
------SSS--S-TTTTS--
------SSS--S-TTTTS--
------SSS--S-TTTTS--
------BTTB-S--STTS--
--S---SSS--S--STTS--
--S---BTTB-S-TTSSS--
--S---SSS--S-TT-TT--
--S--SSSS--S-SSSSS--
--S---SSS--S-SSSSS--
--S--SSSS--S-TTTTS--
--S---SSS--S-TTGGG--
--S---SSS--S-TTGGG--
--S---SSS----TTGGG--
--S---SSS--S-TTGGG--
--S---SSS--S-TTTTS--
--S---SSS--S-TTTTS--
--S---SSS--S-TTGGG--
------SSS--S-TTTTS--
------SSS--S-TTTTS--
--S---SSS--S-TTTTS--
-----SSSS--S-TTTTS--
--S---SSS----TTTTS--
--S---SSS----TTTTS--
--S---BTTB-S-TTTTS--
------SSS----TTTTS--
--S---SSS--S-TTTTS--
--S--SSTT--S-TTTTS--
--S---SSS--S-TTTTS--
------SSS--S-TTTTS--
------BTTB-S-TTTTS--
--S---SSS--S-TTTTS--
--S---STT--S-SSGGG--
------STT-----SGGG--
------STT-----STTS--
--S---STT-----STTS--
--S---SSS-----STTS--
-----SSSS--S-SSGGG--
--S---STT--S--STTS--
------SSS------TTS--
------BTTB-S--SSSS--
--S---STT--S--STTS--
--S---STT--S-SSTTS--
--S---STT--S--SGGG--
--S---SSS--S--SSSS--
--S---SSS--S-SSTTS--
--S--SSSS--S-SSTTS--
--S---STT--S-SSGGG--
--S---STT--S-SSTTS--
--S--SBTTB-S-SSSTT--
--S---SSS--S-SSTTS--
--S--SSTT--S-TTTTS--
-----SSSS----TTGGG--
----S-SSS----SSTTS--
------SSS----SSTTS--
------SSS----SSGGG--
--S---SSS----SSTTS--
--S---SSS--S-SSSSS--
--S--SBTTB---SSGGG--
--S---SSS--S-SSTTS--
--S---SSS--S-TTGGG--
--S--SSSS--S-TTTTS--
--S---SSS----TTGGG--
--S---SSS----TTGGG--
--S---SSS-----SSTT--
--S---SSS----SSTTS--
--S---SSS----SSSTTT-
--S---SSS--S-SSSTTT-
--S---SSS--S-TTSTTT-
--S---SSS--S-TTTTTT-
--S---SSS--S-TT-TTT-
------SSS--S-SSGGGT-
--S--SSSS--S-SSGGGT-
--S---BTTB-S-SSGGGT-
--S--SSSS--S-SSTTTT-
------SSS--S-SSGGGT-
------STT--S-SSGGGT-
--S---SSS--S-SSTTTT-
------STT--S-SSGGGT-
--S---BTTB-S-SSGGGT-
--S--SSSS--S-SSGGGT-
--S---STT--S-SSGGGT-
--S---SSS--S-SSGGGT-
--S--SSTT--S-SSGGGT-
--S---SSS--S-SSGGGT-
--S--SSTT--S-SSGGGT-
--S---BTTB-S-SSGGGT-
--S---STT--S-SSGGGT-
--S---STT--S-SSGGGT-
--S--SSSS--S-SSGGGT-
--S---BTTB-S-SSGGGT-
--S---SSS--S-SSGGGT-
--S---SSS--S-SSHHHH-
--S---SSS--S-SSGGGT-
--S---SSS--S-SSGGGT-
--S---STT--S-SSGGGT-
--S---SSS--S-SSGGGT-
--S---SSS--S-SSGGGT-
--S---SSS--S-SSTTTT-
--S---SSS--S-SSGGGT-
--S---SSS--S-SSGGGT-
--S---SSS--S-S-GGGT-
--S---SSS--S-SSGGGT-
--S---SSS--S-SSGGGT-
--S---BTTB-S-TTGGGT-
--S---STT--S-SSTTTT-
--S---STT----TTGGGT-
--S---STT----TTGGGT-
--S---SSS----TTGGGT-
--S---STT----TTGGGT-
--S--SSTT----TTGGGT-
--S---STT----TTGGGT-
--S---STT----TTGGGT-
--S--SSTT----TTGGGT-
--S---SSS----TTGGGT-
--S---STT----TTGGGT-
--S--SSTT----TTGGGT-
--S---SSS----TTGGGT-
--S---SSS----TTGGGT-
--S--SSTT----TTGGGT-
--S--SSSS----TTGGGT-
--S---BTTB---TTGGGT-
--S---SSS----TTGGGT-
--S---SSS----TTGGGT-
--S---STT----TTGGGT-
--S---SSS--S-TTGGGT-
--S--SSSS----TTGGGT-
--S---SSS----TTGGGT-
--S--SSSS----TTGGGT-
--S--SSSS----TTGGGT-
--S--SSTT--S-TTGGGT-
--S---STT--S-TTGGGT-
--S---SSS----TTGGGT-
--S---SSS----TTGGGT-
--S---STT----TTGGGT-
--S---STT----TTGGGT-
--S---STT----TTGGGT-
--S---SSS----TTGGGT-
--S---SSS----TTGGGT-
--S---STT----TTGGGT-
--S---STT----TTGGGT-
--S---STT--S-TTGGGT-
--S---STT----TTGGGT-
--S---STT--S-TTGGGT-
--S---SSS----TTGGGT-
--S--SSSS----TTGGGT-
--S---SSS----TTGGGT-
--S---SSS--S-TTGGGT-
--S--SSSS--S-TTGGGT-
--S--SBTTB---TTGGGT-
--S---SSS----TTGGGT-
--S---SSS----TTGGGT-
--S---SSS--S-TTGGGT-
--S---STT----TTGGGT-
--S--SSSS----TTGGGT-
--S---SSS----TTGGGT-
--S--SSSS----TTGGGT-
--S---SSS----TTGGGT-
--S---SSS----TTGGGT-
--S---STT----TTGGGT-
--S---SSS----TTGGGT-
--S---SSS----TTGGGT-
--S---BTTB---TTGGGT-
--S---SSS----TTGGGT-
--S---SSS----TTGGGT-
--S---SSS--S-TTSTTT-
--S---SSS--S-TTGGGT-
--S---SSS--S-SSGGGT-
--S--SSSS--S-TTGGGT-
--S---SSS--S-TTGGGT-
--S---STT----TTGGGT-
--S---SSS----TTGGGT-
--S---STT--S-TTGGGT-
--S---SSS--S-TTGGGT-
--S---SSS--S-TT-TTT-
--S--SSSS--S-TTGGG--
--S--SSTT--S-TTGGG--
--S---STT--S-TTGGG--
--S---STT--SSTTGGGT-
--S---SSS--SSTT-TTT-
--S---SSS--SSTTGGGT-
--S---BTTB-SSTT-TTT-
--S---BTTB-SSTTGGGT-
--S---SSS--SSTT-TTT-
--S---SSS--S-TTGGGT-
--S---SSS--SSTTGGGT-
--S--SSSS--SSTTGGGT-
--S---SSS--S-TTGGGT-
--S---STT--SSTTGGGT-
--S---BTTB-S-TTGGGT-
--S--SSTT--S-TTGGGT-
--S---BTTB-S-TTGGG--
--S---SSS--S-TTTTS--
--S--SSTT--S-TTTTS--
--S---STT--S--STTS--
--S--SSSS--S-TTTTTT-
--S--SSSS--S-TTTTTT-
--S--SSSS--S-TTGGGT-
--S---STT--TTTTGGGT-
--S---SSS--SSTTGGGT-
--S---SSS--S--SGGGT-
--S--SSSS--SS-SGGGT-
--S--SSTT--SSTTGGGT-
--S---STT--SSTTGGGT-
--S--SSSS--SSTTGGGT-
--S---BTTB-SSTTGGGT-
--S---SSS--S-TTGGGT-
--S---STT--S-TTGGGT-
--S---SSS--S-TTGGGT-
--S---SSS--S-SSGGGT-
--S---BTTB-SS-SGGGT-
--S---SSS--SSTTGGGT-
--S---SSS--S-TTGGGT-
--S---SSS--SSTTGGGT-
--S---SSS--SSTTGGGT-
--S--TTTT--SSTTGGGT-
--S---STT--S-TTGGGT-
--S---STT--SSTTHHHH-
--S---STT--SSTTGGGT-
--S---SSS--SSTTGGGT-
--S---STT--S-TTGGGT-
--S---SSS--S-TTGGGT-
--S---BTTB-S-TTGGGT-
--S---STT--SSTTGGGT-
--S---SSS--SSTTGGGT-
--S--SSSS--SSTTGGGT-
--S---SSS--S-TTGGGT-
--S---STT--S--SGGGT-
--S---SSS--SSTTGGGT-
--S---STT--S-TTGGGT-
--S---SSS--SSTTGGGT-
--S---SSS--SSTTTTTT-
--S---SSS--SSTTGGGT-
-----SSTT--S-TTGGGT-
--S---SSS--SSTTGGGT-
--S-S-SSS--S-TTGGGT-
--S---SSS--SSTTGGGT-
--S---SSS--SSTTGGGT-
--S---STT--SSTTGGGT-
--S---SSS--SSTTGGGT-
------STT--S-TTTTTT-
--S---SSS--SSTTTTTT-
--S---STT--SSTTHHHH-
--S---SSS--SSTTGGGT-
--S---SSS--SSSSHHHH-
------STT--SSTTGGGT-
--S--SSSS--SSTTGGGT-
--S---SSS--SSTTGGGT-
--S---BTTB-SSTTGGGT-
--S---SSS--SSTTGGGT-
--S---SSS--SSTTGGGT-
--S---SSS--SSTTGGGT-
-----SSSS--SSTTGGGT-
----S-STT--SSTTGGGT-
--S---SSS--SSTTGGGT-
--S---SSS--SSTTGGGT-
-----SSSS--SSTTGGGT-
--S---SSS--TTTTGGGT-
--S--SSSS--TTTTGGGT-
--S---SSS--SSTTHHHH-
--S---SSS--SSTTGGGT-
------SSS--SSTTGGGT-
--S-S-STT--SSTTGGGT-
--S---BTTB-SSTTGGGT-
--S---SSS--SSTTGGGT-
--S---SSS--SSTTGGGT-
--S--SSSS--SSTTGGGT-
------STT--TTTTGGGT-
------STT--TTTTGGGT-
------SSS--TTTT-TTT-
------SSS--SSTTGGGT-
------SSS--TTTTGGGT-
------SSS--SSTTGGGT-
------SSS--SSTTGGGT-
------SSS--SSTTGGGT-
-----SSSS--S-TTGGG--
------SSS--SSTTGGG--
------SSS--S-TTGGG--
------SSS--S-TTGGGT-
--S--SSSS--SSTTGGG--
------SSS--TTTTGGGT-
--S---STT--SSTTGGG--
--S---SSS--TTTTGGGT-
--S---STT--SSTTGGGT-
--S---STT--SSTTGGG--
--S---STT--SSTTGGG--
--S---BTTB-S-TTGGG--
--S---SSS--S-TTGGG--
--S---SSS--SSTTGGG--
--S---SSS--SSTTGGG--
--S---BTTB-SSTTHHHH-
--S---SSS--S-TTTTTT-
--S---STT--S-TTGGGT-
--S---BTTB-SSTTGGGT-
--S---SSS--SSTTGGGT-
--S---STT--SSTTGGG--
--S---SSS--SSTTGGGT-
--S--SSSS--SSTTGGG--
--S---SSS--S-TTGGG--
--S---SSS--S-TTGGGT-
--S---SSS--S-TTGGGT-
--S---SSS--SSTTGGG--
--S---SSS--S-TTSTT--
--S---BTTB-SSTTGGG--
--S---STT--S-TTGGG--
--S---SSS--S-TTGGG--
--S---SSS--S-TTGGG--
--S---SSS--S-TTGGG--
--S--SSSS--S---GGG--
--S--SSSS--S---GGG--
--S--SSSS----TTGGG--
--S---SSS--S-TTGGG--
--S---STT--S-TTGGG--
--S---STT--TTTTGGG--
--S---SSS--SSTTGGG--
--S---BTTB-SSTTGGG--
--S---SSS--S-TTGGG--
--S---SSS--SSTTGGG--
--S---STT--S-TTGGG--
--S---SSS--TTTTGGG--
--S---SSS--S-TTGGG--
--S--SSSS--TTTTGGG--
--S---SSS--S-TTGGG--
--S---SSS--S-TTGGG--
--S--SSSS--S-TTGGG--
--S---STT----TTGGG--
--S--SSSS----TTGGG--
--S---SSS----TTGGG--
--S--TTSS----TTGGG--
--S--SSSS--S-SSGGGT-
--S--SSSS--S-SSGGG--
--S---STT--S-S--TT--
------STT--S-S-STT--
--S---SSS--S-SS-TT--
-----SSTT--S-SS-TT--
--S---BTTB-S-SS-TTT-
--S---BTTB---SS-TT--
------SSS--S-SS-TTT-
--S--SSSS--S-SS-TTT-
--S---BTTB-S-S--TTT-
--S-S-SSS----SS-TT--
--S--SSSS--S-S--TT--
--S--SSSS--S-SS-TTT-
--S---SSS--S--S-TTT-
--S---STT--S-S--TTT-
--S---STT--S-SS-TT--
--S---SSS--S-SS-TT--
--S---BTTB-S-SS-TTT-
--S---STT--S-SS-TT--
--S---SSS--S-SS-TT--
--S---STT--S-SS-TT--
--S---STT--S-SS-TT--
--S---BTTB-S-SS-TT--
--S--SSTT--S-SS-TT--
--S--SSSS--S-SS-TT--
--S--SSTT--S-SS-TTT-
--S--SSSS--S-SS-TTT-
--S--SSSS--S-SS-TT--
--S--SSTT--S-SS-TT--
--S---STT--S--S-TT--
--S---STT--S--S-TT--
--S---STT--S--S-TTT-
--S---STT----SS-TT--
--S---SSS--S-SS-TT--
--S---SSS----SS-TT--
--S---SSS--S-SS-TT--
--S---SSS----TTGGGT-
--S---SSS--S-TTGGGT-
--S---BTTB----S-TTT-
--S---SSS--S-S--TT--
--S-S-SSS--S-SS-TTT-
--S---SSS--S-S--TTT-
--S---SSS--S-SS-TTT-
--S---SSS--S--SSTTT-
--S---SSS--S--SSTT--
--S---SSS----SSSTT--
--S---SSS--S--S-TTT-
--S---SSS----S--TTT-
--S---SSS----SS-TTT-
--S--SSSS----SS-TTT-
--S---SSS----SS-TTT-
--S---SSS---SSS-TTT-
--S---SSS--S-S--TTT-
------SSS--S-S--TTT-
--S---SSS----S--TTT-
------SSS--S-S--TTT-
------SSS--SSSS-TTT-
--S---SSS--SSS--TTT-
--S---SSS--S-SS-TTT-
--S---SSS--S-S-STTT-
------SSS--S-SS-TTT-
--S---SSS--S-SS-TTT-
--S---SSS--S-SS-TTT-
-----SSSS--SSSS-TTT-
--S---SSS--S-SS-TT--
-----SSSS--S-SS-TTT-
------SSS--S-SS-TTT-
------SSS--S-S--TTT-
------SSS--S-SS-TTT-
------STT--S-SS-TTT-
------STT--S-S--TTT-
----S-SSS--S-S--TTT-
------SSS--S-SS-TTT-
------SSS--S-S--TTT-
------SSS--S-SS-TTT-
-----SSSS--S-SS-TTT-
------SSS--S-SS-TTT-
------STT--S-SS-TTT-
-----SSSS--S-SS-TTT-
------SSS--S-SS-TTT-
------STT--S-SS-TTT-
------STT--S-S--TT--
------STT--S-S--TTT-
------SSS--S-S--TTT-
------STT--S-S--TTT-
------STT--S-S--TTT-
-----SSTT--S-S--TTT-
------SSS--SSS--TTT-
------STT--S----TTT-
------STT--S-S--TTT-
------SSS--S-S-STTT-
------BTTB-SSS--TTT-
-----SSTT--S-S--TTT-
------SSS--S-S-STTT-
------STT--SSS-STTT-
------STT--SS--STTT-
------SSS--S-S-STTT-
------STT--S-S-STTT-
------SSS--S---STTT-
------BTTB-S-S-STTT-
------SSS--S-S-STTT-
------SSS--S-S--TTT-
------STT--S-S--TTT-
------STT--S-S-STTT-
------SSS--S-S-STTT-
------SSS--S-S-STTT-
------SSS--S-S-STTT-
------STT--S-S--TTT-
------SSS--S-S--TTT-
------SSS--SSS-STTT-
------SSS--S-S-STTT-
-----SSSS--SSSS-TTT-
------STT--S-S--TTT-
------STT--S----TTT-
-----SSTT--S--SSTTT-
------SSS--S-S--TTT-
-----SSTT--SS--STTT-
------SSS--SS--STTT-
-----SSSS--SSS-STTT-
------SSS--SS---TTT-
------STT--SSS-STTT-
------SSS--SS--STTT-
------BTTB-SSS--TTT-
------SSS--SSS-STTT-
------SSS--SSS-STTT-
------STT--SSS--TTT-
------STT--SSSS-TTT-
------STT--SSS-STTT-
------BTTB-SSS-STTT-
------STT--SSS-STTT-
------SSS--SS---TTT-
------SSS--SSS--TTT-
------SSS--SSSSSTTT-
------STT--S-S-STTT-
------SSS--SSSS-TTT-
------STT--S-SS-TTT-
------SSS--S-SSSTTT-
------SSS--S-SSSTTT-
-----SSSS--S-S-STTT-
------SSS--S-SSSTTT-
------SSS--S-S-STTT-
-----SSSS--S-SSSTTT-
------SSS--SSS-STTT-
------STT--S-S-STTT-
------STT--S-S-STTT-
------SSS--S---STTT-
------SSS--S-S-STTT-
------SSS--S-S-STTT-
------SSS--S-S-STTT-
------SSS--S-SSSTTT-
--S---SSS--SSS-STTT-
--S--SSSS--SSS--TTT-
--S--SBTTB-SSS--TTT-
--S--SSSS--S-S-STTT-
--S---SSS--SS--STTT-
--S---BTTB-SSS-STTT-
--S--SSSS--SSS-STTT-
--S--SSSS--SSS-STTT-
------SSS--SS---TTT-
--S---BTTB-SSS--TTT-
--S---BTTB-SSS-STTT-
--S---SSS--SSS-STTT-
--S---SSS--SSS-STTT-
------SSS--SSS-STTT-
--S---SSS--SSS-STTT-
-----SSSS--SSS--TTT-
--S---SSS--SSSS-TTT-
--S---SSS--SS---TTT-
--S---SSS--SSS--TTT-
--S---STT--SSS--TTT-
--S---SSS--SSS--TTT-
--S--SSSS--SSS-STTT-
--S--SSSS--SSS-STTT-
--S---SSS--SSS-STTT-
--S---SSS--SSS-STTT-
-----SSSS--SSS-STTT-
------SSS--SSS-STT--
--S---STT--SSS-STTT-
-----SSSS--SSS-STTT-
--S---SSS--SSSS-TTT-
--S---SSS--SSSS-TTT-
--S---SSS--SSSS-TTT-
------SSS--SSSS-TTT-
--S---SSS--SSSS-TTT-
--S---SSS--S-SS-TTT-
--S---SSS--SSSS-TTT-
------SSS--SSSS-TTT-
--S--SSSS--SSS--TTT-
-----SSSS--SSS--TTT-
--S--SSSS--SSS-STT--
--S---BTTB-SSS-STT--
--S---SSS--SSS-STTT-
--S--SSSS--SSS--TTT-
--S---SSS--SSS--TTT-
--S--SSSS--S-S-STT--
--S---BTTB-SSS-STTT-
--S---BTTB-S-S-STT--
--S--SSSS--SSS-STT--
--S---SSS--S-S-GGGT-
------SSS--SSS--TTT-
--S---SSS--SS--STTT-
------SSS--SSS-STTT-
--S---STT--SSS-STTT-
------SSS--SSS-STTT-
------SSS--SSS-STTT-
------SSS--S-S-STTT-
------BTTB-SS---TTT-
------SSS--SSS--TTT-
--S---SSS--SSS-STTT-
------SSS--SSS-STTT-
--S---SSS--SSS-STTT-
------SSS--SSSSSTTT-
--S---SSS--SS--STT--
------SSS--SSS-STTT-
------SSS--SS--STTT-
--S---SSS--SS--STT--
--S---STT--SS--STTT-
--S--SSTT--S----TT--
--S---SSS--SS--STTT-
--S---BTTB-SS--STT--
--S---STT--SS--STTT-
------STT--SS--STTT-
------BTTB-SS--STTT-
-----SSSS--SS---TTT-
--S---BTTB-SS---TTT-
-----SSSS--SS---TTT-
------BTTB-SSS-STTT-
------SSS--SSS--TTT-
-----SSSS--SSS--TTT-
-----SSTT--SS---TTT-
------SSS--SS---TTT-
------STT--SS---TTT-
------SSS--SSSS-TTT-
------SSS--SSSS-TTT-
--S---SSS--SS---TTT-
------SSS--SS---TTT-
-----SSSS--SS---TTT-
-----SSSS--SS---TTT-
-----SSSS--SS---TTT-
------STT--SS--STTT-
-----SBTTB-SSS-STTT-
-----SSSS--SSS-STTT-
-----SBTTB-SS--STTT-
------STT--SS--STTT-
--S---STT--SS--STTT-
--S---SSS--SS---TTT-
------SSS--SS---TTT-
------SSS--SS--STTT-
-----SSSS--SS---TTT-
------SSS--SS--STTT-
------STT--S-S--TTT-
------BTTB-SSS--TTT-
------BTTB-SS---TTT-
-----SSTT--SSSS-TTT-
------SSS--SSS--TTT-
------STT--SSS-STTT-
------SSS--SSSS-TTT-
------SSS--S-S--TTT-
-----SSSS--SSS--TTT-
--S---SSS--SSS--TTT-
-----SSTT--SSS--TTT-
------SSS--SS---TTT-
--S---SSS--SSS--TTT-
--S--SSSS--S-S--TTT-
------SSS--SS---TTT-
------SSS--SSS--TTT-
------SSS--SS---TTT-
------SSS--S-S--TTT-
------STT--SSSS-TTT-
------SSS--SSS--TTT-
------SSS--SS---TTT-
------SSS--SSS--TTT-
------SSS--SSS-STTT-
------SSS--SS--STTT-
--S---SSS--S-S-STT--
------SSS--SSS-STTT-
------SSS--SS---TTT-
--S---STT--SSS-STTT-
--S--SSTT--SS---TTT-
--S---SSS--SSS-STTT-
------SSS--SSS-STTT-
--S--SSTT--SS--STTT-
--S---SSS--SS--STTT-
--S---SSS--SSS-STTT-
--S---BTTB-SSS-STTT-
-----SSSS--SSS-STTT-
--S---BTTB-SS--STTT-
------BTTB-SSS-STTT-
------SSS--SS--STTT-
--S---SSS--SSS-STTT-
------SSS--SSS-STTT-
------STT--SSS-STTT-
------SSS--SSS-STTT-
--S---STT--SSSSSTTT-
-----SSTT--SSS-STTT-
------STT--SSS-STTT-
------SSS--SS--STTT-
------STT--SS--STTT-
------SSS--SS--STTT-
--S---SSS--S-S-STTT-
------STT--SS--STTT-
--S--SSTT--SSS-STTT-
------STT--SSS-STTT-
--S--SSTT--SSS-STTT-
------STT--SSS-STTT-
------BTTB-SS--STTT-
------SSS--S-S-STTT-
------SSS--TTSSSTTT-
------SSS--SS--STTT-
------STT--SSS-STTT-
-----SSTT--SSS-STTT-
------BTTB-SSSS-TTT-
------SSS--SSSS-TTT-
------STT--S-SS-TTT-
--S---STT--SSSS-TTT-
------SSS--S-S--TTT-
------STT--S-SS-TTT-
-----SSTT--SSS--TTT-
------STT--S-SS-TTT-
------SSS--SSSS-TTT-
------STT--S-SS-TTT-
--S---BTTB-SSS--TTT-
--S--SSSS--SSSS-TTT-
-----SSTT--SSSS-TTT-
------SSS--SSS-STTT-
--S---SSS--SSSSSTTT-
------BTTB-SSSS-TTT-
------STT--SSSS-TTT-
------SSS--SSSS-TTT-
-----SSTT--SSSS-TTT-
------BTTB-SSSSSTTT-
------SSS--S-SSSTTT-
------BTTB-SSS--TTT-
------BTTB-SSSSSTTT-
------BTTB-SSSS-TTT-
------SSS--S-SS-TTT-
------STT--SSSS-TTT-
------BTTB-SSSS-TTT-
--S---STT--SSSS-TTT-
--S---STT--SSS-STTT-
--S---BTTB-SSS-STTT-
------STT--SSS-STTT-
------STT--S-SSGGGT-
------STT--S-SSGGGT-
------BTTB-SSSSSTTT-
------STT--S-S--TTT-
------SSS--SSSSSTTT-
------STT--SSS-STTT-
------BTTB-SSSSSTTT-
-----SSSS--SSSSSTTT-
------SSS--SSSSGGGT-
------STT--SSSSSTTT-
------STT--SSS--TTT-
------SSS--S-SS-TTT-
-----SSTT--SSSSSTTT-
--S---SSS--S-SSSTTT-
------BTTB-SS---TTT-
-----SSTT--SS--STTT-
-----SSTT--SSS-STTT-
------STT--SSS-STTT-
-----SSTT--SS--STTT-
------STT--SS--STTT-
------STT--S-S-STTT-
--S---BTTB-SSS-STTT-
------BTTB-SSS-STTT-
------SSS--SSS-STTT-
------SSS--SS--STTT-
--S---BTTB-SSS-STTT-
------BTTB-S-S-STTT-
-----SSSS--SSS-STTT-
--S---STT--SSS-STTT-
------SSS--S-S-STTT-
------SSS--S-SS-TTT-
------SSS--S-SS-TTT-
--S---SSS--S-SS-TTT-
--S---SSS--SSSS-TTT-
--S---STT--S---STTT-
-----SSSS--S-S-STT--
--S---BTTB-S-S-STT--
--S--SSSS--S-S-STTT-
-----SSSS--S-S-STTT-
------SSS--SSS-STTT-
------SSS--SSS-STTT-
------SSS--S-S-STT--
------SSS--SSSSSTTT-
------BTTB-SSS-STT--
-----SSSS--SSS-STTT-
------BTTB-SS--STTT-
------STT--SSS-STTT-
-----SSSS--SSS-STTT-
------SSS--SSS-STTT-
------SSS--SSS-STTT-
------SSS--SSSSSTTT-
------SSS--SSSSSTTT-
------STT--SSS-STTT-
------STT--SSS-STTT-
-----SSSS--SSS-STTT-
--S---SSS--SSS-STTT-
--S---SSS--SSS-STTT-
------SSS--SSS-STTT-
------SSS--SSS-STTT-
-----SSTT--SSS-STTT-
------SSS--SS--STTT-
-----SSSS--S-S-STTT-
------SSS--SSS-STT--
------SSS--SSS-STTT-
------SSS--SS--STTT-
------SSS--SS--STTT-
------STT--SSS-STTT-
-----SSSS--SSS-STTT-
-----SSSS--SSS-STTT-
------SSS--SSS-STT--
--S---SSS--SSS-STT--
------SSS--SSS-STTT-
-----SSTT--TTS-STTT-
------SSS--SS--STT--
--S---SSS--SSS-STTT-
-----SSTT--SSS-STTT-
------BTTB-SSS-STTT-
--S--SSSS--SSS-STTT-
------SSS--SS--STTT-
-----SSSS--SSS-STT--
------SSS--SSS-STTT-
------STT--SSS--TTT-
--S--SSTT--SS---TTT-
------BTTB-SS---TTT-
------STT--SSS--TTT-
------STT--SS---TTT-
--S---STT--SSSS-TTT-
------STT--SSSS-TTT-
------STT--SS---TTT-
------BTTB-SSS-STTT-
--S---STT--SSS--TTT-
------BTTB-SSS-STTT-
--S---STT--SSS--TTT-
------SSS--SSS-STT--
------SSS--S-S-STTT-
------STT--S-S-STTT-
--S---STT--SSS-STTT-
-----SSTT--SSS-STTT-
------BTTB-SSS-STTT-
------BTTB-SSS-STT--
------BTTB-SS--STTT-
--S---SSS--SS--STT--
------SSS--SSS--TTT-
------SSS--SS--STTT-
-----SBTTB-S-S-STTT-
------SSS--S---STTT-
-----SSTT--SS---TTT-
--S---STT--S-S-STTT-
------SSS--S-S-STT--
------SSS--S-S-STTT-
------STT--S-S-STTT-
------STT--S-SS-TTT-
-----SBTTB-SSS-STT--
------STT--S-S-STT--
------SSS--SS--STT--
------STT--SS--STT--
------STT--SSS-STT--
------STT--S-S-STT--
------SSS--S-S-STT--
------BTTB-S-S-STT--
--S---SSS--SS--STT--
--S---STT--S---STT--
------STT--S-S-STT--
------SSS--S-S-STT--
------SSS--S-S-STT--
------SSS--S-S-STT--
------SSS--S-S-STT--
-----SSSS--SSS-STT--
-----SSSS--SS--STT--
------SSS--SS--STT--
------SSS--S-S-STT--
-----SSSS--SS--STT--
-----SSSS--S-S-SSS--
------SSS--SS--STT--
-----SSSS--SS--STT--
-----SSSSS-SSS-STT--
-----SSSS--SSS-STT--
-----SS-S--SSS-STT--
-----SS-S--TTSSSTT--
-----SS-S--SSS-STT--
-----SSSS--SSS-STT--
-----SSSS--S-S-STT--
-----SSSS--S-SS-TT--
-----SSSS--S---STT--
-----SSSS--SS--STT--
-----SSSS--SS---TT--
-----SSSS--SS--STT--
-----SSSS--SS---TT--
------SSS--S-S--TT--
-----SSSS--S----TT--
--S---SS---S-S-STT--
--S--SSSS--SSS-STT--
-----SSSS--S-S-STT--
-----SSSS--S-S-STT--
-----SSS---S-S-STT--
-----SSSS--S-S-STT--
-----SSS---S-S-SSS--
-----SSSS--S-S-SSS--
-----SSS---S-S-STT--
-----SSS---S-S-STT--
-----SSSS-SSSS-STT--
-----SSS--SSSS--TT--
-----SSSS--SSS--TT--
-----SSS---S-S-STT--
-----SSSS--S-S-STT--
-----SSSS--S-S--TT--
------SS---S-S-STT--
-----SSS---S-S-STT--
-----SSS-----S-STT--
--S--SSSS--S-S-STT--
-----SSSS--S-S-STT--
-----SSS---S-S-STT--
-----SSS---S-S-STT--
-----SSS---S-S-STT--
-----SSSS--S-S-STT--
-----SSSS--S-S-STT--
-----SSSS--S-S-STT--
-----SSSS--SSS-STT--
------SSS--SSS-STT--
------SSS--SSS-STT--
-----SSSS--SSS-STT--
-----SSSS--SSS-STT--
-----SSSS--SSSS-TT--
------SS---S-S--TT--
-----SSS---SSS-SSS--
-----SSS--SSSS--TT--
-----SSSS--SS---TT--
-----SSSS--SSS-STT--
--S--SSSS--SSS-BTTB-
-----SSS---S---STT--
-----SSSS--S-S-BTTB-
-----SSS---S-SSSTT--
--S--SSSS--SS--STT--
-----SSS---SS---TT--
-----SSSS--S-S-STT--
-----SSS---SSSSTTS--
-----SSS---S-S-BTTB-
-----SSSS--S-S-BTTB-
-----SSS---S-S-BTTB-
-----SSSS--S-S-BTTB-
-----SSSS--SSS-BTTB-
--S--SSS---S-S-BTTB-
-----SSSS-SS-S-SSS--
------SSS--SSS-BTTB-
------SSS--SSS-BTTB-
------SSS-SSSS-BTTB-
------SSS-SSS--BTTB-
-----SSSS--SSS-BTTB-
------SSS-SSSS-STT--
------SSS--SSS-STT--
------SSS--SSS-STT--
------SSS-SS-S-STT--
------SSTT-SSS-BTTB-
---S--SSS--SSS-BTTB-
------SSS-SSSSSBTTB-
------SSS-SSSS-BTTB-
---S-SSSS-SSSSSBTTB-
---S--SSS-SSSS-BTTB-
---S--SSS-SSSS-BTTB-
---S--SSS--SSS-BTTB-
---S--SSS--SSS-BTTB-
---S--SSS-SSSSSBTTB-
--S---SSS--SSS-BTTB-
---S--SSS-SSSS-BTTB-
---S--SSS--SSS-BTTB-
------SSS--SSS-BTTB-
------SSS--SSS-BTTB-
------SSTTSSSS-BTTB-
------SSS-SSSS-BTTB-
------SSS--SS--BTTB-
------SSTT-SSS-BTTB-
------SSS--SSS-BTTB-
------SSS-SSSS-BTTB-
------SSS-SSSS-BTTB-
------SSS-SSSS-BTTB-
------SSS-SSSS-BTTB-
------SSS--SSS-BTTB-
------SSS--SSS-BTTB-
------SSS--SSS-BTTB-
------SSS-SSSS-BTTB-
------SSS--SSS-BTTB-
------SSS-SSSS-BTTB-
------SSS--SSS-BTTB-
------SSS--SSS-BTTB-
------SSS-SSSS-BTTB-
------SSS--SSS-BTTB-
------SSS--SSS-BTTB-
------SSTT-SSS-BTTB-
------STT-SSSS-BTTB-
------SSS-SSSS-BTTB-
------SSS--SSS-SSS--
------SSS-SSSS-SSS--
------SSTTSSSS-BTTB-
------SSS--SSS-BTTB-
------SSS-SSSSSGGG--
------SSS-SSSTTGGG--
------SSS--SSTTBTTB-
------SS---SSTTGGG--
------SSS--SSSSGGG--
------SSS-SSSTTGGG--
------SSS--SSTTBTTB-
------SSS--SSTTGGG--
------SSS--S-TTBTTB-
------SS---SSTTGGG--
------SSS--SSTTBTTB-
------SSS-SSSSSGGG--
------SSS--SSTTBTTB-
------SSS--SSTTBTTB-
------STT--SSTTGGG--
---S--SSS--SSTTGGG--
---S--SSS--S-TTGGG--
------SS---SSSSGGG--
------SSS-SS-S-BTTB-
------SSS--SSTTGGG--
------SSS-SSSTTGGG--
------SSS--SSTTGGG--
------SSS--SSTTBTTB-
------SSS-SSSTTGGG--
------SSS-SSSTTGGG--
-----SSSS-SSSTTGGG--
------SSS-SSSTTGGG--
------SSS--SSTTGGG--
------SSS--SSTTGGG--
------SSS--SSSSGGG--
------SSS--SSTTGGG--
------SSS-SS-SSGGG--
------SSS--SSSSGGG--
------SSS--SSSSGGG--
------SSS--SSTTGGG--
------SSS--SSSSGGG--
------SSS--SSSSGGG--
------SSS--SSTTGGG--
------SSS--SSSSBTTB-
------SSS--SSSSGGG--
------SSS--SSTTGGG--
------SSS--S-SSGGG--
------SSS-SS-SSGGG--
------SSS-SS-SSGGG--
------SSS--SSSSBTTB-
------SSS-SS-SSGGG--
--S---SSS-SSSSSBTTB-
------SS--SSSTTGGG--
------SSS--SSTTGGG--
------SSS-SS-SSGGG--
------SSS-SS-S-GGG--
------SSS-SSSSSGGG--
------SSS--SSTTGGG--
------SSS--SSTTGGG--
------SSS--SSTTGGG--
------SSS--SSTTGGG--
------SSS-SSSTTGGG--
------SSS--SSTTGGG--
------SSS--SSSSGGG--
------SSS--SSTTGGG--
------SSS--SSTTGGG--
------SSS--SSTTGGG--
------SSS--SSTTGGG--
------SSS--SSTTGGG--
------SSS-SSSSSBTTB-
------SSS-SSSTTBTTB-
------SSS--SSSSBTTB-
------SSS-SSSTTGGG--
------SSS--SSTTGGG--
------SSS--SSTTGGG--
------SSTTSSSTTGGG--
------SSTTSSSSSGGG--
------SSS--SSS-BTTB-
------SSS--SSTTGGG--
------SSS-SS-TTBTTB-
------SSS-SSSSSGGG--
------SSS-SSSTTGGG--
------SSS--SSTTGGG--
------SSS-STTTTBTTB-
------SSS-SSSSSGGG--
------SSS--SSSSGGG--
------SSTTSS-S-GGG--
------SSS-SS-SSGGG--
------SSS-SS-SSBTTB-
------SSS--S-SSGGG--
------SSS--S--SBTTB-
------SSS-SS-SSGGG--
------SS---S-SSGGG--
------SS--SS-SSGGG--
------SSS-SS-SSBTTB-
------SS--SS-S-BTTB-
------SS--SS-S-GGG--
------SS--SS-SSGGG--
------SSS-SS-SSGGG--
------SS--SS-SSGGG--
------SSS-SS-SSGGG--
------SSS-SS-SSGGG--
------SS--SS-SSGGG--
------SSS-SS-SSGGG--
------SSS-SS-SSGGG--
------SSS-SS-SSGGG--
------SSS-SS-S-GGG--
------SSS-SS---BTTB-
------S-S-SS-SSBTTB-
------S-S--S-SSGGG--
-----SS----S-SSGGG--
-----SS---SS-SSGGG--
------SS--SS-S-GGG--
------SS--SS---GGG--
--S--SSS--SS-SSGGG--
-----SSS---S--SGGG--
------SS--SS-S-GGG--
-----SSS--SS-SSGGG--
------SSS-SS--SGGG--
-----SSS--SS-S-BTTB-
--S--SSSS-SS-SSGGG--
--S--SSS---S-SSGGG--
-----SSSS-SS-S-GGG--
-----SSS--SS---GGG--
------SS--SS-S-GGG--
-----SSS--SS-S-BTTB-
------SS--SS---TTS--
------SSS-SS-SSGGG--
--S--SSSS-SS--SGGG--
-----SSS--SS-SSBTTB-
-----SSSS-SS-SSBTTB-
-----SSSS-SS-SSGGG--
--S--SSS--SS---GGG--
-----SSSS-SS-SSGGG--
-----SSS--SS--SGGG--
------SSS-SS-SSGGG--
-----SSSS-SS--SGGG--
------SSS-SS-SSGGG--
-----SSSS-SS-SSBTTB-
-----SSSS-SS-SSBTTB-
-----SSSS-SS-SSGGG--
-----SSSS-SS-SSGGG--
-----SSS--SS-SSGGG--
-----SSSS-SS-SSGGG--
-----SSSS-SS-SSGGG--
--S--SSSS-SS-SSBTTB-
-----SSSS-SS-SSGGG--
-----SSSS-SS-SSGGG--
-----SSS--SS-SSGGG--
------SS--SS-S-TTS--
-----SSS--SS-SSBTTB-
-----SSSS-SS-SSGGG--
-----SSS--SS-S-BTTB-
-----SSS--SS-SSBTTB-
-----SSS--SS-SSGGG--
-----SSS---S-SSGGG--
--S--SSSS-SSTTSGGG--
-----SSS-----SSGGG--
--S--SSSS-SS-SSTTT--
------SSS-SSTTSGGG--
-----SSS--SS-SS-TT--
-----SSS--SS-SSBTTB-
-----SSS--SS-SS-TT--
------SSS-SS-SSGGG--
-----SSSS-SS-SSGGG--
-----SSSS-SS-SSGGG--
-----SSS--SS---BTTB-
-----SSS--SS---BTTB-
--S--SSS--SS---BTTB-
--S---SSS-SS---BTTB-
-----SSS--SS---BTTB-
-----SSS--SS--SBTTB-
------SS--SS---BTTB-
------SS--SS---BTTB-
--S--SSSS--S---BTTB-
--S--SSS--SS---BTTB-
--S--SSS--SS---BTTB-
-----SSSS-SS---BTTB-
------SS--SS---BTTB-
------SSS-SS---BTTB-
------SSS--S---BTTB-
-----SSS--SS---BTTB-
-----SSSS-SS---BTTB-
------SS--SS---BTTB-
-----SSS--SS---BTTB-
-----SSSS-SS---BTTB-
------SSS-SS---BTTB-
-----SSSS-SS---BTTB-
-----SSS---S---BTTB-
-----SSS--SS---BTTB-
-----SSS--SS---BTTB-
-----SSSS-SS---BTTB-
------SS--SS---BTTB-
------SSS-SS---BTTB-
-----SSSS-SS---BTTB-
------SSS-SS---BTTB-
------SSS-SS---BTTB-
------SSS-SS---BTTB-
-----SSS--SS---BTTB-
-----SSS--SS---BTTB-
-----SSS--SS---BTTB-
-----SSSS-SS---BTTB-
-----SS---SS---BTTB-
-----SSSS-SS---BTTB-
-----SSSS-SS-S-BTTB-
------SSS-SS---BTTB-
-----SSS--SS---BTTB-
-----SSS---S---BTTB-
-----SSS--SS---BTTB-
-----SSS--SS---BTTB-
-----SSS--SS---BTTB-
-----SSS--SS---BTTB-
-----SSS--SS---BTTB-
-----SSSS-SS---BTTB-
-----SSSS-SS---BTTB-
-----SSSS-SS---BTTB-
-----SSS--SS---BTTB-
-----SSS---S---BTTB-
-----SSS--SS---BTTB-
-----SSS--SS---BTTB-
-----SSS--SS---GGG--
-----SSSS-SS--SBTTB-
-----SSS--SS---GGG--
-----SSS--SS---GGG--
------SSS--S---GGG--
-----SSSS-SS---STT--
------SS--SS---STT--
-----SSS--SS----TT--
-----SSS---S----TT--
-----SSS--SS---TTT--
-----SSSS-SS---TTS--
-----SSS--SS---TTT--
--S--SSSS-SS---TTT--
-----SSSS-SS----TT--
------SSS-SS----TT--
-----SSSS--S----TT--
-----SSS--SS----TT--
-----SSS--SS----TT--
-----SSSS-SS----TT--
-----SSS--SSS---TT--
-----SSS--SS----TT--
------SSS-SS----TT--
-----SSSS-SS----TT--
-----SSS--SS----TT--
-----SSSS-SS----TT--
-----SSSS-SSS--STT--
-----SSS--SS---STT--
-----SSS--SSS--STT--
-----SSS--SS----TT--
-----SSS--SSS---TT--
------SS--SSS---TT--
-----SSS---SS--STT--
-----SS---SS--BTTTB-
-----SSS--SSS-SSTT--
-----SSS--SSS--GGG--
-----SSS---S--SSTT--
-----SSS--SS--SSTT--
------SS--SS---STT--
-----SSS--SS---STT--
-----SSS--SS--SSTT--
-----SSSS-SS--SSTT--
-----SS---SS--SSTT--
-----SS---SS--SSTT--
-----SSSS-SS--SSTT--
-----SSSS-SS--SSTT--
-----SSSS-SS--SGGG--
-----SSSS-SS--SGGG--
-----SSS--SS--STTT--
------SSS-SSS-SGGG--
-----SSSS-SS--SGGG--
-----SSS--SS--SSTT--
-----SSSS--S--SSTT--
------SSS-SS--SGGG--
-----SSSS-SSS-STTS--
------SSS-SS--SGGG--
------SSS-SS--SGGG--
------SSTTSS--SSTT--
------SSS-SS--SSTT--
------SSS--SS-SGGG--
------SSS-SS--SGGG--
-----SSSS--S--SGGG--
-----SSS--SS--SSTT--
-----SSSS-SS--SGGG--
------SSS-SS--SSTT--
------SSS-SS---STT--
------SSSSSS--SSTT--
------SSS-SS---STT--
------SSS-SS--SSTT--
------SSS-SS--SSTT--
------SSS-SS--SGGG--
------SS--SS--SSTT--
------SSS-SS--SGGG--
------SS--SS--SSTT--
------SSS-SS--SGGG--
-----SSSS-SS-SSGGG--
-----SSS--SS--SGGG--
------SSS-SS--SSTT--
-----SSS--SS--SGGG--
-----SSSS-SS--SGGG--
-----SSS-SSS--SGGG--
------SSS-SS--SSTT--
------SSS-SS--SSTT--
-----SSSS-SS--SSTT--
-----SSS--SS--SSTT--
-----SSS--SS--SSTT--
-----SSSS-SS---STT--
-----SSS--SS--SSTT--
-----SSS--SS--SSTT--
------SSS-SS--STTT--
-----SSS--SS--SSTT--
-----SSS--SS--SSTT--
-----SSS--SS---STT--
-----SSSS-SS--SSTT--
------SSS-SS--SSTT--
------SS--SS--SSTT--
------SS--SS---TTT--
-----SSS--SS--SSTT--
------SSS-SS--STTT--
-----SSS--SS--STTT--
------SS--SS--BTTTB-
-----SSS--SS--BTTTB-
-----SSS--SS--BTTTB-
-----SSS--SS--BTTTB-
-----SSS--SS--SSTT--
-----SSSS-SS--BTTTB-
-----SSS--SS--BTTTB-
-----SSS--SS--SSTT--
-----SSS--SS--BTTTB-
-----SSS--SS--SSTT--
-----SSSS-SS--SSTT--
-----SSSS-SS--BTTTB-
-----SSSS-SS--SSTT--
-----SSS---S--BTTTB-
-----SSS---S--BTTTB-
-----SSSS-SS--BTTTB-
-----SS---SS--BTTTB-
-----SSS--SS--BTTTB-
-----SSS--SS--SSTT--
------SSS-SS--BTTTB-
-----SSSS-SS--SSTT--
-----SSSS--S--BTTTB-
-----SSS---S--BTTTB-
-----SSS---S--BTTTB-
-----SSS---S--BTTTB-
-----SSSS-SS--BTTTB-
-----SSTT--S--BTTTB-
------SSS--S--SGGG--
-----SSTT-SS--BTTTB-
-----SSS---S--BTTTB-
-----SSS---S--BTTTB-
-----SSSS--S--BTTTB-
-----SSSS-----BTTTB-
------SS---S--BTTTB-
------SSS--S--SSTT--
-----SSS---S--BTTTB-
-----SSS---S--SSTT--
-----SSS---S--BGGGB-
-----SSS--S---STTT--
------SS--S---BTTTB-
-----SSS--S---BTTTB-
-----SSSS-----BTTTB-
------SS------SSTT--
-----SSS------BTTTB-
-----SSSS-----BTTTB-
-----SSSS-----BTTTB-
-----SSSS-S---SSTT--
-----SSSS-S---BTTTB-
-----SSSS-S---BTTTB-
-----SSSS-----SSTT--
-----SSS-S----BTTTB-
-----SSS-S----BTTTB-
-----SSSS-S---BGGGB-
-----SSSS-----BTTTB-
-----SSS------SSTT--
-----SSS--S---SSTT--
------SS--S---BTTTB-
-----SSS--S---BTTTB-
-----SSS-SS---SSTT--
-----SSS-SS---BTTTB-
-----SSSSS----BTTTB-
-----SSSSS----BTTTB-
-----SSSSS----SSTT--
-----SSSSS----SSTT--
-----SSSS-----SSTT--
------SSS-----BGGGB-
-----SSSS-----BTTTB-
-----SSSS-----BTTTB-
-----SSSS-S---BTTTB-
-----SSSS-S---BGGGB-
-----SSS--S---BTTTB-
------SS--S---BTTTB-
------SS--S---BTTTB-
-----SSS--S---BTTTB-
-----SSS--S---BTTTB-
-----SSSS-----BTTTB-
-----SSSS-S---BTTTB-
-----SSS--S---SSSS--
-----SSSS-S---SSTT--
------SS------BTTTB-
------SS------BTTTB-
------SSSSS---SSTT--
-----SSSS-S---SSTT--
-----SSS------BTTTB-
------SSS-----BGGGB-
-----SSS------BTTTB-
-----SSSS-----BGGGB-
------SS------BTTTB-
-----SSS------BTTTB-
------SS------BTTTB-
-----SSS------BTTTB-
-----SSSS-----BGGGB-
-----SSS--S---SGGG--
-----SSS------BTTTB-
-----SSSS-S---BTTTB-
-----SSSS-----BGGGB-
-----SSSS-S---BTTTB-
-----SSSS-----SSTT--
-----SSSS-----BTTTB-
-----SSSS-----BTTTB-
-----SSS------BTTTB-
-----SSS------BTTTB-
-----SSS------BGGGB-
-----SSS------BTTTB-
-----SSS------BGGGB-
-----SSSS-SS--BTTTB-
-----SSS------BTTTB-
-----SSSS--S--BTTTB-
-----SSS------BTTTB-
-----SSSS-----SSTT--
-----SSSS-SS--BTTTB-
-----SSSS-----BGGGB-
-----SSS------BTTTB-
-----SSSS-SS--BTTTB-
-----SSS-TTS--BTTTB-
-----SSS-TTS--BTTTB-
------SSS-S---BTTTB-
-----SSSS-S---BTTTB-
-----SSS--S---BTTTB-
-----SSS--S---BTTTB-
-----SSS------BTTTB-
-----SSS-SSS--BTTTB-
-----SSS--SS--BTTTB-
-----SSS---S--SSTT--
-----SS--TTS--BTTTB-
-----SSSSTTS--BTTTB-
-----SSS-TTS--BTTTB-
-----SSS-TTS--BTTTB-
-----SSS--SS--BTTTB-
------SS--S---SSTT--
-----SSS-TTS--SGGG--
-----SSS-TTS-SSSTT--
-----SSS---S--SGGG--
-----SSS--SS--SSTT--
-----SSS---S--BTTTB-
-----SSSS--S--BTTTB-
-----SSSS-SS--BTTTB-
-----SSS---S--BTTTB-
-----SSS---S--SSTT--
-----SSS---S--BTTTB-
------SS---S--SGGG--
-----SSS---S--BTTTB-
-----SSS---S--BTTTB-
-----SSS------BTTTB-
-----SSS------BTTTB-
-----SSS-S----BGGGB-
-----SSSSS-S--SSTT--
-----SSSSS----BTTTB-
-----SSSS-----SSTT--
-----SSS------BTTTB-
-----SSS---S--SSTT--
------SS---S--SGGG--
------SSS-----BTTTB-
-----SSSS--S--BTTTB-
-----SSS------BTTTB-
-----SSS------SSTT--
------SS---S--SGGG--
-----SSS---S--SSTT--
-----SSSSSSS--BTTTB-
-----SSS--SS--BTTTB-
------SS--SSS-BTTTB-
-----SSS---S--BGGGB-
-----SSSSTTS--SGGG--
-----SSSS-SS--SSTT--
-----SSSS-SS--BTTTB-
------SSS-SSS-BTTTB-
-----SSS--SS--BGGGB-
-----SSSSTTS--SSTT--
-----SSS-TTSS-BTTTB-
------SS-TTSS-BTTTB-
-----SSS-TTSS-BTTTB-
-----SSS-TTS--BTTTB-
-----SSS-TTS--BGGGB-
-----SSSSTTSS-BTTTB-
-----SSS--SS--BTTTB-
------SS--SS--BGGGB-
-----SSSS-SS--BTTTB-
-----SSS--SS--SGGG--
------SS--SSS-SSTT--
------SS--SS--SGGG--
-----SSSS-SSS-BTTTB-
-----SSSSTTS--BTTTB-
------SS--SS--SGGG--
-----SSS--SS--SGGG--
-----SSSS-SS--BTTTB-
-----SSS-TTS--SSTT--
-----SSS-TTS--BTTTB-
-----SSSSTTS--SSTT--
-----SSSSTTSS-BTTTB-
-----SSSSTTS--BTTTB-
-----SSS-TTS--BTTTB-
-----SSS-TT---SSTT--
-----SSSSTT---SSTT--
-----SSS-TTS--SSTT--
-----SSS-TT---BTTTB-
-----SSS--SS--BTTTB-
-----SSS-TTS--BTTTB-
-----SS--TTS--SGGG--
-----SSS-TTSS-BTTTB-
-----SSSSTTSS-BGGGB-
-----SSSS-SS--SSTT--
-----SSSSTTSS-BTTTB-
-----SSS-TTS--SSTT--
------SS-TT---BTTTB-
-----SSS-TTS--BTTTB-
-----SS--TTS--BTTTB-
------SS-TTS--BTTTB-
------SSS-SS--BTTTB-
-----SSS-TTSS-BTTTB-
-----SSS-TTS--SSTT--
-----SSS-TTS--SGGG--
-----SSS-TT---SSTT--
-----SSSS-SS--SSTT--
------SS--SS--SGGG--
-----SSS--SS--SGGG--
-----SSS-TTSS-BTTTB-
-----SSSSTTS--BTTTB-
-----SSS--SS--BTTTB-
-----SSSS-SS--BGGGB-
-----SSSS-SS--SGGG--
-----SSSS-SS--SGGG--
-----SSS--SS--SGGG--
-----SSS--SS--BTTTB-
-----SSS-TTS--BTTTB-
-----SSS--SSS-SSTT--
-----SSSSTTS--SSTT--
------SS------SGGG--
-----SS-STTS--BTTTB-
-----SSSS--S--BTTTB-
------SSSTTS--BTTTB-
-----SSSS-SS--SSTT--
------SSSTTSS-BTTTB-
-----SSSS-SS--BTTTB-
-----SSSS-SS--SSTT--
-----SSS-TTS--BTTTB-
-----SSS-TTS--BTTTB-
------SS-TTS--BTTTB-
------SS-TTS--BTTTB-
-----SSS-TTS--BTTTB-
-----SSS-TTS--BTTTB-
-----SSSSTTS--BTTTB-
-----SSS-TTS--SSTT--
-----SSSS-SS--SSTT--
-----SSS-TTS--BTTTB-
-----SSS-TTS--BTTTB-
-----SSS-TTS--BTTTB-
-----SSS-TTS--SSTT--
------SS--SS--BTTTB-
-----SSS--SS--BTTTB-
-----SSS--SS--BTTTB-
-----SSSS-SS--BTTTB-
-----SSSS-SS--BTTTB-
-----SSSS-SS--SSTT--
-----SSSS-SS--SSTT--
-----SSSSTTS--BTTTB-
-----SSSSTTS--SSTT--
-----SSSSTTS--BTTTB-
-----SSS-TTS--BTTTB-
-----SSSS-SS--BTTTB-
-----SSSSTTS--BTTTB-
-----SSSSTTS--SSTT--
-----SSS-TTS--SSTT--
-----SS--TTS--BTTTB-
-----SSS-TTS--BTTTB-
-----SSS-TTS--SSTT--
-----SSS-TTS--SSTT--
-----SSS-TTS--SSTT--
-----SSSSTTS--SSTT--
-----SSSSTTS--BTTTB-
-----SSS--SS--SSTT--
-----SSS-TTS--SSTT--
-----SSSS-SS--BTTTB-
-----SSS-TTS--BTTTB-
-----SSSSTT---BTTTB-
-----SSS-TTS--BGGGB-
-----SSS-TTS--BTTTB-
-----SSS-TTS--SSTT--
-----SSSSTTS--SSTT--
-----SSSSTTS--BTTTB-
-----SSS-TTS--BTTTB-
-----SSS-TTS--BTTTB-
-----SSSS-SS--BTTTB-
-----SSSSTTS--BGGGB-
-----SSSSTTSS-BTTTB-
-----SSS--SS--BTTTB-
-----SSSSTTS--SSTT--
-----SSSSTTS--SSTT--
-----SSSS-SS--SSTT--
-----SSSS-----BTTTB-
-----SSS------BTTTB-
-----SSSS-----BTTTB-
-----SSS------SSTT--
-----SSSS-----BTTTB-
-----SSS------BTTTB-
-----SSS------SSTT--
-----SSS------SSTT--
-----SSS------BTTTB-
-----SSSS-----BTTTB-
-----SSSS-----SSTT--
-----SSSS-----SGGG--
-----SSS------SSTT--
-----SSS------SSTT--
-----SSS------SSTT--
-----SSSS-----SGGG--
-----SSSS-----SSTT--
-----SSS------SSTT--
-----SSS------SGGG--
-----SSSS-----BTTTB-
-----SSSS-----SSTT--
------SSS-----BTTTB-
-----SS-------BTTTB-
-----SSSS-----SSTT--
-----SSSS-----BTTTB-
------SSS-----SSTT--
-----SSS------BTTTB-
------SSS-----SSTT--
-----SSS------BTTTB-
-----SSS------SSTT--
------SSS-----SSTT--
-----SSSS-----SSTT--
-----SSS--S---BTTTB-
-----SSS-----SSSTT--
------SSS-S---BTTTB-
-----SSS--S---SGGG--
-----SSSS-----BTTTB-
-----SSS--S---SSTT--
-----SSS------SGGG--
-----SSSS-----SGGG--
------SSS-S---BTTTB-
------SSS-S---BGGGB-
-----SSSS-S---SGGG--
-----SSSS-S---SGGG--
------SS--S---BTTTB-
------SS--S---BTTTB-
-----SSSS-S---BTTTB-
------SSS-S---SGGG--
------SS--S---SGGG--
------SSSSS---SSSS--
------SS--S---BTTTB-
------SS--S--SBTTTB-
------SS--S--SBTTTB-
------SSS-S--SBTTTB-
------SSS-----SSTT--
------SS------SSTT--
------SSS-----BGGGB-
------SSS-----BTTTB-
-----SSSS-S---BTTTB-
------SS--S---BTTTB-
-----SS---S---BGGGB-
-----SSS--S---SSTT--
-----SSSS-S---BTTTB-
------SS--S---BGGGB-
------SSS-S---BTTTB-
------SSS-S---BTTTB-
------SS--S---BTTTB-
------SS-SS---BTTTB-
-----SSSSSS---BTTTB-
------SSS-S---BTTTB-
------SSSSS---SGGG--
------SSS-S---SSTT--
------SSSSS---BTTTB-
------SSSSS---BGGGB-
------SSS-S---BTTTB-
-----SSS--S---BTTTB-
-----SSSS-S---BTTTB-
------SS--S---BGGGB-
------SS--S---BTTTB-
------SS--S---BGGGB-
------SSS-S---BTTTB-
------SSS-S---BTTTB-
------SS--S---SSTT--
------SSS-S---BTTTB-
------SSS-S---BTTTB-
-----SSS--S--SBTTTB-
------SSS-S---BTTTB-
------SS--S-S-BGGGB-
------SS--S---BTTTB-
------S---S---BTTTB-
------SS--S---BTTTB-
-----SS---S--SBTTTB-
------SS-SS---BTTTB-
------SSS-S---BTTTB-
------SS-SS---BTTTB-
------S-S-S---BTTTB-
------SSS-S---BTTTB-
------SSS-S---BTTTB-
------SSS-S--SBTTTB-
------SSS-S---BTTTB-
------SS--S---BTTTB-
-----SSSSSS---BGGGB-
------SSS-S---BGGGB-
------SSS-S---BTTTB-
-----SSS--S---BTTTB-
------SSS-S---BTTTB-
------SSS-S---SGGG--
-----SSSS-S---BTTTB-
------SSS-S---BTTTB-
------SS--S---BTTTB-
------SSSSS---BTTTB-
------SSS-S---BTTTB-
------S-S-S---BTTTB-
------S---S---BTTTB-
-----SSS--S---BTTTB-
------SS--S---BTTTB-
-----SSS--S---BTTTB-
-----SS---S---BTTTB-
-----SS-S-S---BGGGB-
------SSS-S---BTTTB-
------SSS-S---BGGGB-
-----SS-S-S---BTTTB-
-----SS-S-S---BTTTB-
-----SSSS-S---BTTTB-
-----SSSS-S---BTTTB-
------SSS-S---BTTTB-
-----SS-S-S---BGGGB-
------SS--S---BTTTB-
------SS--S---BTTTB-
------SSS-S---BTTTB-
------SSS-S---BTTTB-
------SSS-----BGGGB-
------SSS-S---BGGGB-
-----SSSSSS---BGGGB-
------SSSSS---BTTTB-
------SSS-S---BTTTB-
------SSS----BBTTTB-
------SSS-S---BTTTB-
------SS--S---SGGG--
------SSS-S---BTTTB-
-----SS-S-S---BTTTB-
-----SSSS-S---BTTTB-
------SSS-S---BTTTB-
-----SSSS-S---BTTTB-
-----SSS--S---BTTTB-
------SSS-S---BTTTB-
-----SSSS-S--SBTTTB-
------SSS-S---BGGGB-
-----SSSS-S---BTTTB-
-----SSSS-S---BTTTB-
------SS--S---BTTTB-
-----SSSS-S---BTTTB-
------SS--S---BTTTB-
------SS------BTTTB-
-----SSS--S---BTTTB-
------SSS-S---BGGGB-
------SSS-S---BTTTB-
------SSS-S---BTTTB-
-----SSS--S---BTTTB-
------SS--S---BGGGB-
-----SS-S-S---SGGG--
------SS--S---BTTTB-
------S---S---BTTTB-
-----SSS--S---BTTTB-
-----SSS--S---BTTTB-
------SSS-----BTTTB-
------SSS-S---BTTTB-
------SSS-S---BTTTB-
-----SSSS-----BTTTB-
-----SSS------BTTTB-
-----SSS--S---BGGGB-
-----SSSS-S---BTTTB-
------SS------BTTTB-
------S-S-----BTTTB-
-----SSS------BTTTB-
-----SS-S-----BTTTB-
------S-S-----BGGGB-
------SSS-----BTTTB-
------SSS-S---BTTTB-
------SSS-S---BTTTB-
------SSS-S---BGGGB-
-----SSTT-S---BTTTB-
-----SSS--S---BGGGB-
-----SSTT-S---BTTTB-
-----SSS--S---BTTTB-
-----SSS--S---BTTTB-
-----SSS--S---BTTTB-
-----SSS--S---BTTTB-
-----SSSS-S---BTTTB-
-----SSSS-S---BTTTB-
-----SSSS-S---BTTTB-
-----SSS--S---BGGGB-
-----SSSS-S---BTTTB-
-----SSSS-S---BGGGB-
-----SS-S-----BTTTB-
------SSS-S---BTTTB-
------SSS-S---BTTTB-
-----SS-S-S---BTTTB-
------SSS-S---BTTTB-
-----SS---S---BTTTB-
-----SS---S---BTTTB-
-----SSS--S---BTTTB-
-----SSSS-S---BTTTB-
-----SSSS-S---BTTTB-
-----SSTT-S---BTTTB-
-----SSSS-S---BGGGB-
-----SSSS-S---SGGG--
-----SS-S-S---BTTTB-
-----SSS--S---BTTTB-
-----SS-S-S---SGGG--
-----SSSS-S---BTTTB-
------S-S-S---SGGG--
-----SSSS-S---BGGGB-
---B-SSS--S---SGGGB-
-----SS---S---BTTTB-
-----SSSS-S---BGGGB-
-----SSSS-S---SGGG--
------SSS-S---BTTTB-
-----SSSS-S---BGGGB-
------SSS-S---BGGGB-
------SSS-S---SGGG--
-----SSSS-----SGGG--
------SSSSS---SGGG--
------SSS-S---BTTTB-
-----SSSS-S---SGGG--
-----SSSS-S---BTTTB-
-----SS-S-S---SGGG--
-----SS---S---STTT--
------S-S-S---BTTTB-
-----SSSS-S---SGGG--
---B-SSSS-S---SGGGB-
-----SSSS-S---SSTT--
------SSS-S---BGGGB-
-----SSSS-S---SGGG--
------SSS-S---BGGGB-
------SSS-S---SSTT--
------SSS-S---BTTTB-
-----SSSS-S---BTTTB-
------SSS-S---BTTTB-
------SSS-S---SSSS--
-----SSSS-S---BTTTB-
-----SSSS-S---BGGGB-
-----SSSS-S---SGGG--
------SSS-S---SSTT--
---B--SSS-S---SSTTB-
------SSS-S---BTTTB-
------SSS-S---BTTTB-
-----SSSS-S---BTTTB-
-----SSSS-S---BGGGB-
------SSS-S---SSTT--
------SSS-S---BTTTB-
------SSS-S---BGGGB-
-----SSSS-S---SSTT--
------SSS-S---SSTT--
-----SSSS-S---SSTT--
------SSS-S---SSTT--
-----SSSS-S---BTTTB-
------SSS-S---BTTTB-
-----SSSS-S---SGGG--
-----SS-S-S---BGGGB-
-----SSSS-S---SSTT--
-----SSSS-S---BTTTB-
------SSS-S---BTTTB-
------SSS-S---BTTTB-
---B-SSSS-S---SGGGB-
---B-SSSS-S---SSTTB-
-----SS-S-S---SSTT--
------SSS-S---BTTTB-
-----SS-S-S---SSTT--
-----SSSS-S---SSTT--
------SSS-S---SGGG--
------SSS-S---SGGG--
------SSS-S---SGGG--
------SSS-S---SGGG--
-----SSSS-S---BTTTB-
-----SSSS-S---SGGG--
-----SSSS-S---SGGG--
------SSS-S---BTTTB-
-----SSSSSS---BTTTB-
------SS-SS---SGGG--
------SSS-S---BTTTB-
---B--SSSSS---SSTTB-
------SSS-S---SSTT--
-----SSSS-S---SSTT--
------SSS-S---BTTTB-
-----SSSS-S---SSTT--
-----SSSS-S---SSTT--
-----SSSSSS---BTTTB-
------SSS-----BTTTB-
-----SSSS-S---BGGGB-
-----SSSS-S---SSTT--
-----SSSSSS---BTTTB-
------SSS-S---SSTT--
-----SS-S-S---SSTT--
-----SSSS-S---BTTTB-
------SSS-S---BTTTB-
-----SS-S-S---BTTTB-
------SSS-----SSTT--
---S-SSSS-----BTTTB-
------S-S-S---BTTTB-
-----SS-S-----SSTT--
-----SS-S-----BTTTB-
------SS-SS---SGGG--
------SS--S---SGGG--
---S--SSS-----SGGG--
---S--SSS-S---SSTT--
---S-SSSSSS---SSTT--
---S--SS-SS---BTTTB-
---S--SS--S---BTTTB-
---S--SSS-S---BTTTB-
---S--SS-SS---SGGG--
---S--SSSSS--SBTTTB-
---S-SSS-SS---BTTTB-
---S--SS-SS---BTTTB-
------SSS-S---BTTTB-
---S-SSS-SS---SSTT--
--SS-SSSS-S---BTTTB-
---S--SS-SS---BTTTB-
---S--SS--S---SSTT--
---S--SSS-S---SSTT--
---S-SS-S-S---BTTTB-
--SS-SSSSSS---SGGG--
--SS-SSSSSS---BTTTB-
--S--SSS-SS---SSTT--
-----SSS-SS---BTTTB-
--SS-SSS--S---SGGG--
--S--SSSS-S---BTTTB-
--SS-SSS-SS---BTTTB-
--SS-SSTTSS---SSTT--
--S--SSSS-S---BTTTB-
--S--SSSSSS---BTTTB-
--S--SSS-SS---BGGGB-
--S--SSS-SS---BTTTB-
--S---SSSS----BTTTB-
--SS-SSS-SS---BTTTB-
--SS-SSS-SS---BTTTB-
--SS-SSSS-S---SGGG--
--SS--SSS-----SSTT--
--SS--SSSS----SGGG--
--S--SSS------SSTT--
--S--SSS--S---BTTTB-
--S---SSS-----SSTT--
------SSS-----BGGGB-
------SSS-----BTTTB-
--S---SSS-----SSTT--
--S---SSS-----BTTTB-
--SS--SSS-----BTTTB-
------SSSSS---BTTTB-
--S--SSSS-S---SSTT--
--SS--SSS-----BTTTB-
--SS-SSSS-----BTTTB-
--SS-SS-S-----SGGG--
---S--SS--S---SSTT--
--SS-SSS-SS---SGGG--
--SS-SSSS-S---BTTTB-
--SS-SSSS-----SGGG--
---S-SSSS-----BTTTB-
---S--SSS-S---SSTT--
---S-SS---S---SSTT--
---S-SS-S-S---SSTT--
---S-SSS------BGGGB-
---S-SSSS-----BTTTB-
--SS-SSSS-S---SSTT--
---S-SS-S-----SGGG--
--S--SSSS-----BTTTB-
--SS-SSSS-----BTTTB-
--SS-SSSSSS---SGGG--
--SS-SSS------SSTT--
--S--SSSS-----BTTTB-
--SS-SSSS-----BTTTB-
--SS-SSSS-----SSTT--
--S--SSSS-----SSTT--
--S--SSSS-----SGGG--
--SS-SSSS-----SSTT--
--S--SSSS-----BTTTB-
--SS-SS-S-S---SSTT--
--SS-SS--S----SGGG--
--S--SSSS-----BTTTB-
--SS-SS-SSS---SGGG--
--S--SS-SSS---SGGG--
-----SSSSS----SSTT--
-----SS-S-S---SSTT--
---S-SSSS-----SSTT--
-----SS-S-S---BTTTB-
-----SSSS-S---BTTTB-
---S-SSSS-S---BTTTB-
---S-SS-S-S---SSTT--
---S-SSSS-S---SSTT--
---S-SS-S-S--SSSTT--
--SS-SS-S-S---SSTT--
--SS-SSSS-S---SSTT--
--SS-SS-S-S---BTTTB-
--SS-SS-S-S---SSTT--
--SS-SS-S-S---BTTTB-
---S-SS-S-S---BTTTB-
---S-SS-S-S---BTTTB-
---S-SSSS-S---SGGG--
---S-SSSS-S---SSTT--
---S-SS-S-S---SSTT--
--SS-SS-S-S---BTTTB-
--SS-SS-SSS---BTTTB-
--SS-SSSS-S---BTTTB-
--SS-SSSS-S---SGGG--
--SS-SSSS-S---BTTTB-
---S-SS-SS----BTTTB-
--SS-SSS-S----BTTTB-
--SS-SSSS-----SSTT--
--SS-SSSS-----SGGG--
--SS-SSSS---S-SGGG--
--SS-SSSS-----BTTTB-
--SS-SSS------SSTT--
--SS-SS--SS---BTTTB-
--SS-SSS-SS---BTTTB-
--SS-SS-SS----SSTT--
--SS-SSS------SGGG--
--SS-SS-S-----SSTT--
--S---SSSSS---BTTTB-
--S--SSS------BTTTB-
--SS-SSSS-----BTTTB-
--S--SSS-SS---BTTTB-
--SS-SSS-S----BGGGB-
--S--SSSS-----SGGG--
--SS-SSS------BTTTB-
--SS-SS-------BTTTB-
--SS-SSSSS----BTTTB-
--SS-SS-S----SSSTT--
--SS-SSSS-S---SSTT--
--S--SSS--S---SSTT--
-----SSS-SS---BTTTB-
-----SSS-S----SGGG--
-----SSS-SS---SGGG--
-----SS-S-----SSTT--
---S-SSSS-----BTTTB-
---S-SS-S-----BTTTB-
--SS-SSSS-----SGGG--
--SS-SS-S-----SSTT--
--S--SSSS---S-SSTT--
--SS-SSSS-----SGGG--
-----SSSS-----BTTTB-
-----SSSS-----SGGG--
--SS-SS-S---S-SGGG--
-----SSSS-----BTTTB-
-----SS-S-----BTTTB-
------SSS-----SGGG--
-----SS-S-----BTTTB-
-----SSSS-S---BGGGB-
-----SSSS-----BTTTB-
-----SSSS-S---BTTTB-
-----SS-S----SSSTT--
-----SS-S-----BTTTB-
-----SS-S-----BTTTB-
-----SSSS-----BGGGB-
-----SS-S-----SSTT--
-----SS-S-----BTTTB-
-----SS-S-----BTTTB-
-----SSSS-----BTTTB-
-----SS-------SSTT--
-----SS-S-----BTTTB-
-----SS-S-----BTTTB-
-----SS-S-----BTTTB-
-----SSSS-----BGGGB-
-----SS-S-----BTTTB-
-----SS-S-----BTTTB-
-----SSSS-----SSTT--
-----SS-S-S---BTTTB-
------SSSSS---BGGGB-
-----SSSSSS---BTTTB-
-----SSSSSS---BTTTB-
-----SS-SSS---SSTT--
-----SSSSSS---BTTTB-
-----SSSSTT---SSTT--
-----SS-SSS---SGGG--
-----SSSSTT---SSTT--
------SSSTT---SSTT--
------SSSSS---BTTTB-
-----SSSSTT---BGGGB-
-----SS-STT---BTTTB-
-----SSSSTT---SSTT--
-----SSSSTT---BTTTB-
-----SSSSTT---BTTTB-
-----SS-SSS---BTTTB-
-----SSSSTT---BTTTB-
-----SSSSSS---BTTTB-
-----SS-STT---SGGG--
-----SSSSTT---SGGG--
-----SSSSTT---SSTT--
-----SS-STT---BGGGB-
-----SS-SSS-S-BTTTB-
-----SS-STT-S-BTTTB-
-----SS-SSS---SGGG--
-----SS-S-S---BTTTB-
-----SS-SSS---BTTTB-
--S--SS-------BTTTB-
--S--SS-------BTTTB-
-----SS-S-----BTTTB-
------SSS-----BTTTB-
-----SSSS-----BTTTB-
-----SS-SS----BTTTB-
-----SSSSS----BTTTB-
-----SSSSS----BTTTB-
--S--SSSS-----BGGGB-
------SSS-----BTTTB-
------SSS-----SGGG--
------SSS-----BTTTB-
--S---SSS-----SSTT--
------SSSSS---BTTTB-
--S---SSS-----SGGG--
------SSS-----SSTT--
------SSS-----SSTT--
-----SSSS---S-BGGGB-
------SSS-----BGGGB-
-----SSSS-----BTTTB-
------SSS-----SSTT--
------SSS-----BGGGB-
------SSS-----SGGG--
------SSS-----BGGGB-
------SSS-----SGGG--
------SSS-----BTTTB-
-----SSSSS----SGGG--
------SSS-----BGGGB-
------SSS-----SSTT--
------SSS-----BGGGB-
------SSS-----BTTTB-
------SSS-----BTTTB-
-----SSSS-----BTTTB-
--S---SSS-----BTTTB-
------SSS-----BTTTB-
------SSS-----SSTT--
------SSS-----SGGG--
-----SSSS-----BTTTB-
------SSS-----SGGG--
------SSS-----BTTTB-
--S--SSSS-----BTTTB-
--S--SSSS-----BTTTB-
------SS------SGGG--
-----SSSS-----BTTTB-
------SSS-----SGGG--
-----SSSS-S---BTTTB-
--S---SSS-S---SGGG--
--S---SSS-S---SGGG--
--S---SS--S---BTTTB-
--S---SSS-----BGGGB-
--S---SSS-----BTTTB-
--S--SSS-S----BTTTB-
------SSSSS---SSTT--
--S--SSS-SS---SSTT--
--S---SS--S---BTTTB-
-----SSS--S---BGGGB-
-----SSS-SS---BTTTB-
-----SSS--S---BTTTB-
------SS-SS---BTTTB-
------SSSSS---SGGG--
------SSSSS---SSTT--
------SSS-----BTTTB-
------SSS-S---BTTTB-
------SSS-S---SGGG--
------SSS-----BGGGB-
------SS----S-BTTTB-
-----SSSS-----BTTTB-
--S--SSSS-----BTTTB-
-----SSSS-----BGGGB-
------SSS-----SSTT--
--S---SSS-----BGGGB-
--S---SSS-----BTTTB-
--S--SSSS-----BGGGB-
--S--SS---S---BTTTB-
--S--SSS-SS---BTTTB-
-----SSS-SS---BTTTB-
--S--SSS------BGGGB-
--S--SSS--S---BTTTB-
-----SSS------SGGG--
-----SSSS-----STTT--
--S--SSSS-----BTTTB-
--S--SSSS-----BTTTB-
-----SSSS-----BTTTB-
-----SSSS-----BTTTB-
--S--SSSS-----BTTTB-
--S--SSSS-----BTTTB-
--S--SSSS-S---BTTTB-
------SSS-----BTTTB-
--S--SSSS-----BTTTB-
-----SSSS-----BTTTB-
------S-------BTTTB-
------SSS-----BTTTB-
------S-S-----BTTTB-
--S---SSS-----BTTTB-
--S---S-S-----BTTTB-
--SS--SSS-----BTTTB-
--S---SSS-----BGGGB-
--SS--SSS-----BTTTB-
--S---SSS-----BGGGB-
--S---S-S-----BTTTB-
--S---SSS-----BTTTB-
------S-S----SBTTTB-
--S---S-S----SBTTTB-
------S-S-----BTTTB-
------S-S-S---BTTTB-
------SSS-----BTTTB-
--S---SSS-----BGGGB-
--S--SS-S-----BTTTB-
--S---S-S-----BTTTB-
--S--SS-S-----BGGGB-
--S---SSS-----BTTTB-
--S---SSS-----BTTTB-
--S--SS-S-----BTTTB-
--S--SS-S-----BTTTB-
------SSS-----BGGGB-
--S---SSSS----BTTTB-
--S---SSSS----BGGGB-
-----SSSSS----BGGGB-
--S---SSSS----BTTTB-
-----SSSSS----BTTTB-
--S---SSS-----SGGG--
------SSS-----BTTTB-
------SSS-----BTTTB-
------SSS-----BTTTB-
-----SSSS-----BTTTB-
------SSSS----BTTTB-
------SSSSS---BTTTB-
------SSSSS---BGGGB-
------SS-SS---BGGGB-
-----SSS-SS---SGGG--
------SS-SS---BTTTB-
-----SSS-SS---BTTTB-
------SSSS----BTTTB-
------SS-SS---BGGGB-
------SS-SS---BTTTB-
------SS-S----SGGG--
-----SS-------SGGG--
-----SSS-SS-S-BTTTB-
-----SSS-S--S-SSTT--
-----SSS----S-BTTTB-
-----SSS-S----BGGGB-
-----SSS-S----BTTTB-
-----SSS-SS---BGGGB-
------SS-SS---SSTT--
------SS-SS---BTTTB-
-----SSS-SS---SSTT--
-----SSS-SS---BTTTB-
-----SSS-SS---BTTTB-
-----SSS-SS---BTTTB-
-----SS--SS---BGGGB-
-----SS--S----BTTTB-
-----SSS-SS---BGGGB-
-----SS--SS---SSTT--
-----SS--SS---BTTTB-
-----SS--SS---BGGGB-
-----SS--SS---BTTTB-
-----SS--SS---BTTTB-
-----SSS-SS---SSTT--
-----SSS-SS---BGGGB-
-----SSS-S----SSTT--
-----SSS-SS---BTTTB-
-----SSS-SS---BTTTB-
-----SSS-S----BTTTB-
-----SSS------SGGG--
-----SS---S---BTTTB-
-----SSS-SS---BTTTB-
-----SSS------BTTTB-
-----SSS-S----BTTTB-
-----SSS-S----BGGGB-
-----SSS--S---BTTTB-
-----SSS------SSTT--
-----SSS-SS---BTTTB-
-----SSS-S----BTTTB-
-----SSS--S---BGGGB-
-----SSS------SSTT--
-----SSS--S---SGGG--
-----SS--SS---BGGGB-
-----SSS-SS---BTTTB-
-----SSS------BTTTB-
-----SSS------BTTTB-
-----SSS------BTTTB-
-----SSS------BTTTB-
-----SSS------SGGG--
-----SSS------BTTTB-
-----SSS------BTTTB-
-----SSS------BTTTB-
-----SSS------BTTTB-
-----SSS------SSTT--
-----SSS-S----BTTTB-
-----SSS--S---SGGG--
------SS-S----SGGG--
------SS-S----BTTTB-
-----SSS--S---BTTTB-
------S---S---BTTTB-
-----SSS------BTTTB-
-----SSS--S---BTTTB-
-----SSSS-----BTTTB-
-----SSS------BTTTB-
-----SS------SBTTTB-
-----SSSS-----BTTTB-
-----SSS--S---BTTTB-
-----TTSS-S---BTTTB-
-----TT-S-S---BTTTB-
--S--SSSS-S---SSTT--
-----SS-S-S---BTTTB-
--S--SSS--S---BTTTB-
--S--TTSS-S---SSTT--
-----SSS--S---BTTTB-
-----TTS--S---SSTT--
--S--SSSS-S---BTTTB-
--S--SS-S-S---BTTTB-
--S--SS-S-S---BGGGB-
--S--SS-S-S---BTTTB-
-----TTS--S---BTTTB-
-----TTS--S---SSTT--
-----SSS--S---BGGGB-
-----SS---S---BTTTB-
-----SSS------BTTTB-
-----SSS-SS---BTTTB-
------SS------BTTTB-
------SS--S---SGGG--
--S--SS---S---SSTT--
------SS-S----SGGG--
--S---SS------BTTTB-
--S--SSS------SSTT--
--S--SSS------SSTT--
--S--SSS------BGGGB-
--S--SSS------BGGGB-
--S--SSS------SSTT--
--S--SSS------SSTT--
--S--SSS------BTTTB-
--S--SSS------SSTT--
--S---SS-SS---BTTTB-
--S--SSS------BTTTB-
--S--SSS-S----BTTTB-
--S--SSS-S----BTTTB-
--S---SS-SS---BTTTB-
--S--SSS-SS---BTTTB-
--S--SSS-SS---BTTTB-
--S---SS-SS---BTTTB-
--S---SS-S----BTTTB-
--S--SSS------SSTT--
--S---TT------BTTTB-
--S---SS------BTTTB-
--S---SS------BTTTB-
--S---SS------BTTTB-
--S---SS-S----BTTTB-
--S---SS-SS---BTTTB-
--S---SS------BTTTB-
--S--SSS------BTTTB-
--S--SSS--S---BTTTB-
--S--SSS------BTTTB-
--S---SS------BTTTB-
--S--SSS------BTTTB-
--S--SSS-SS---BTTTB-
--S--SSS-SS---BTTTB-
--S--SSS-S----BTTTB-
--S--SSS-SS---BTTTB-
--S--SSS-SS---BTTTB-
--S--SSS-S----BTTTB-
--S--SSS-S----BTTTB-
--S--SSS-S----BTTTB-
--S--SSS-S----SGGG--
--S--SSS-SS---BGGGB-
--S--SSS-SS---BTTTB-
--S--SSS-SS---BTTTB-
--S--SSS-SS---BTTTB-
--S--SSS-SS---BTTTB-
--S--SSS-SS---BTTTB-
--S--SSS--S---BTTTB-
--S--SS--SS---SSTT--
--S--SS--SS---BTTTB-
--S--SSS-SS---BTTTB-
--S--SSS-SS---BTTTB-
--S--SSS-SS---SSTT--
--S--SSS-SS---SGGG--
--S--SSS-SS---SSTT--
--S--SSS--S---BTTTB-
--S--SSS-SS---SGGG--
--S--SSS-SS---SSTT--
--S--SSS-SS---BTTTB-
--S--SSS------BTTTB-
--S--SSS--S---SSTT--
--S--SSS--S---SSTT--
--S--SSS-SS---BTTTB-
--S--SSS-SS---BTTTB-
--S--SSS--S---BTTTB-
--S--SSS--S---SSTT--
--S---SS--S---BTTTB-
--S---SS-SS---SGGG--
--S--SSS-SS---SGGG--
--S--SSS-SS---SSTT--
--S--SSS-SS---BTTTB-
--S---SS-SS---BTTTB-
--S--SSS-S----BTTTB-
--S--SSS-SS---BTTTB-
--S--SSS------BTTTB-
--S---SS------BTTTB-
--S--SSS--S---BTTTB-
--S--SSS--S---BTTTB-
--S--SSS------BTTTB-
--S--SSS------BTTTB-
--S--SSS------BTTTB-
--S--SSS--S---SGGG--
--S--SSS--S---SSTT--
--S--SSS--S---BTTTB-
--S--SSS--S---SGGG--
--S--SSS------BTTTB-
--S--SSS--S---BTTTB-
--S--SSS------SSTT--
--S--SSS--S---SSTT--
--S--SSS------BGGGB-
--S--SSS--S---BGGGB-
--S--SSS--S---BTTTB-
--S--SSS--S---BTTTB-
--S--SSS--S---BTTTB-
--S--SSS--S---BTTTB-
--S--SSS------BTTTB-
--S--SSS--S---BGGGB-
--S--SSS------BTTTB-
--S--SSS------BTTTB-
--S--SSS------BGGGB-
--S--SSS------BTTTB-
--S--SSS------SSTT--
--S--SSS------BTTTB-
--S--STT------BTTTB-
--S---TT--S---BTTTB-
--S---TT------BTTTB-
--S---TT------SSTT--
--S---TT--S---BTTTB-
--S---TT------SSTT--
--S---TT--S---BTTTB-
--S---SS-S----BTTTB-
--S---SS------SSTT--
--S---SS--S---BTTTB-
------SS--S---BTTTB-
-----SSS------BTTTB-
-----SSS--S---SSTT--
-----SSS--S---BTTTB-
--S--SSS-SS---SSTT--
--S--SSS--S---BTTTB-
--S--STT--S---BTTTB-
--S--SSS--S---BTTTB-
--S--SSS--S---BGGGB-
--S--SSS--S---BTTTB-
--S--SSS------BTTTB-
--S--SSS--S---SSTT--
--S--SSS--S---BTTTB-
--S--SSS------BTTTB-
--S--SSS------BTTTB-
--S--SSS--S---BTTTB-
--S--SSS--S---BTTTB-
--S--SSS--S---BTTTB-
--S--SSS--S---BTTTB-
--S--SSS--S---BTTTB-
--S--SSS------BTTTB-
--S--SSS------BTTTB-
--S--SSS------BTTTB-
--S--SSS------BTTTB-
--S--SSS------BTTTB-
--S--SSS------BTTTB-
--S--SSS--S---BTTTB-
--S--SSS--S---BTTTB-
--S---SS--S---BTTTB-
--S---SS------SGGG--
--S--SSS--S---BTTTB-
--S--SSS------BTTTB-
--S--SSS-SS---BTTTB-
--S--SSS--S---BTTTB-
--S--SSS-S----BTTTB-
--S--SSS-S----BTTTB-
--S--SSS-S----BTTTB-
--S--SSS------SSTT--
--S--SSS-SS---BGGGB-
--S--SSS-SS---BTTTB-
--S--SSS------BTTTB-
--S--SSS--S---BTTTB-
--S--SSS--S---SSTT--
--S--SSS--S---BTTTB-
--S--SSS------BTTTB-
--S--SSS--S---SSTT--
--S--SSS------BTTTB-
--S--SSS--S---BTTTB-
--S--SSS--S---BTTTB-
--S--SSS--S---BGGGB-
--S--SSS------BTTTB-
--S--SSS------BTTTB-
--S--SSS------BTTTB-
--S--SSS------BTTTB-
--S--SSS------BTTTB-
--S--SSS------BTTTB-
--S--SSS------BTTTB-
--S--STT-SS---BTTTB-
--S--SSS--S---BTTTB-
--S--SSS-SS---BTTTB-
--S--SSS--S---BTTTB-
--S--SSS------BTTTB-
--S---SS--S---SSTT--
--S--SSS------BTTTB-
--S--SSS--S---BTTTB-
--S--SSS------BTTTB-
--S--SSS------BTTTB-
--S--SSS--S---BTTTB-
--S--SSS------SGGG--
--S--SSS------SSTT--
--S--SSS-S----BTTTB-
--S--STT------BTTTB-
--S--SSS------BTTTB-
--S--SSS------BTTTB-
--S--SSS--S---BTTTB-
--S--SSS------BTTTB-
--S--SSS--S---SSTT--
--S--SSS-S----BTTTB-
--S---TT-S----BTTTB-
--S---SS--S---BTTTB-
--S---TT------SGGG--
--S--SSS--S---SSTT--
--S---SS--S---BTTTB-
--S--SSS--S---BTTTB-
--S--SSS------BTTTB-
--S--SSS------BGGGB-
--S--SSS------SSTT--
--S--SSS--S---BTTTB-
--S--SSS-SS---BTTTB-
--S--SSS------BTTTB-
--S--SSS-S----BTTTB-
--S--SSS------SSTT--
--S--SSS------SSTT--
--S--SSS-----SSSTT--
--S--SSS------BTTTB-
--S--SSS--S---SSTT--
--S---SS--S---SGGG--
--S--SSS------SSTT--
--S--SSS------SSTT--
--S--SSS------BTTTB-
--S---TT------BTTTB-
--S--SSS--S---BTTTB-
--S--STT------BTTTB-
--S--SSS------BGGGB-
--S--SSS--S---SSTT--
--S---TT-S----BTTTB-
--S--SSS------BTTTB-
--S---SS------BTTTB-
--S--SSS------BTTTB-
--S---SS-S----BTTTB-
--S--SSS-SS---BTTTB-
--S---SS-SS---BTTTB-
--S--SSS-SS---BGGGB-
--S---TT-SS---BGGGB-
--S--SSS-SS---SSTT--
--S--SSS-SS---BTTTB-
--S--SSS-S----BGGGB-
--S---SS-S----BTTTB-
--S---TT------BGGGB-
--S---TT------BTTTB-
--S--STT------BTTTB-
--S--SSS-S----BTTTB-
--S--SSS-SS---BTTTB-
--S--SSS-SS---BTTTB-
--S--SSS-S----SGGG--
--S--SSS-SS---BTTTB-
--S--SSS-S----BTTTB-
--S--SSS-S----BGGGB-
--S--SSS-SS---BTTTB-
--S--SSS-SS---BTTTB-
--S--SSS------BTTTB-
--S--SSS-S----SGGG--
--S--SSS-S----BTTTB-
--S--SSS------BTTTB-
--S--SSS-S----BTTTB-
--S--SSS--S---BTTTB-
--S--SSS-SS---SGGG--
-----SSS-SS---BGGGB-
-----SSS-SS---BTTTB-
-----SSS--S---BGGGB-
-----SSS-SS---BTTTB-
-----SSS-S----BTTTB-
-----SSS-SS---BGGGB-
-----SSS------BTTTB-
-----SSS--S---BTTTB-
-----SSS------BTTTB-
-----SSS------BTTTB-
------SS--S---BTTTB-
-----SSS-S----SSTT--
-----SSS-S----BTTTB-
-----SSS-S----SGGG--
-----SSS-S----BTTTB-
-----SSS-S----SSTT--
-----SSS-S----BTTTB-
-----SSS-S----SGGG--
--S--SSS-SS---SGGG--
--S--SSS-S----BTTTB-
--S--SSS-SS---BTTTB-
--S---SS-S----BTTTB-
--S--SSS-S----BTTTB-
--S--SSS-S----SSTT--
--S--SSS-S----BTTTB-
-----SSS-S----BTTTB-
-----SSS-S----SGGG--
-----SSS-S----BTTTB-
-----SSS-S----BGGGB-
--S--SSS-S----BTTTB-
--S--SSS-S----BTTTB-
--S--SSS-SS---SGGG--
--S--SSS-SS---BTTTB-
--S--SSS-SS---SGGG--
--S--SSS------BTTTB-
--S--SSS-S----SGGG--
--S--SSS-S----BGGGB-
--S--SSS------SSTT--
--S--SSS------SSTT--
--S--SSS-SS---BTTTB-
--S--SSS-S----SSTT--
--S--SSS-SS---SGGG--
--S--SSS-S----BTTTB-
--S--SSS-S----BTTTB-
--S--SSS------BTTTB-
--S--SSS-SS---SSTT--
--S--SSS-S----BTTTB-
--S--SSS------SGGG--
--S--SSS-S----BTTTB-
--S--SSS-S----SSTT--
--S--SSS-S----BTTTB-
--S--SSS-S----SGGG--
--S--SSS-S----SSTT--
--S--SSS-S----SGGG--
--S--SSS-S----BTTTB-
--S--SSS------BTTTB-
--S--SSS------SGGG--
--S--SSS-S----BTTTB-
--S--SSS-S----BTTTB-
--S--SSS-S----BTTTB-
--S--SSS-SS---BTTTB-
--S--SSS-S----SGGG--
--S--SSS-S----BTTTB-
--S--SSS-S----BGGGB-
--S--SSS-S----SSTT--
--S--SSS-S----BTTTB-
--S--SSS-S----BTTTB-
--S--SSS-SS---BTTTB-
--S--SSS-SS---BGGGB-
--S--SSS------BTTTB-
--S--SSS-S----BGGGB-
--S--SSS-S----BTTTB-
--S--SSS-SS---BTTTB-
--S--SSS-S----BTTTB-
--S--SSS-SS---BTTTB-
--S--SSS-S----BTTTB-
--S--SSS-S----BTTTB-
--S--SSS--S---BTTTB-
--S--SSS-SS---BGGGB-
--S--SSS-SS---BTTTB-
--S--SSS-S----SGGG--
--S--SSS-S----BTTTB-
--S--SSS-S----SGGG--
--S--SSS-SS---BTTTB-
--S--SSS-S----SGGG--
--S--SSS-S----SGGG--
--S--SSS-S----SGGG--
--S--SSS-S----BTTTB-
--S--SSS-S----BTTTB-
--S--SSS-SS---SSTT--
--S--SSS-S----SGGG--
--S--SSS-SS---SSTT--
--S--SSS-SS---BGGGB-
--S--SSS-SS---SGGG--
--S--SSS-SS---BTTTB-
--S--SSS-SS---BTTTB-
--S--SSS-SS---BTTTB-
--S--SSS-S----BTTTB-
--S--SSS-S----BGGGB-
--S--SSS-SS---BTTTB-
--S--SSS-SS---BTTTB-
--S--SSS-SS---BGGGB-
--S--SSS-S----BTTTB-
--S--SSS-S----BTTTB-
--S--SSS-S----SGGG--
--S--SSS------SSTT--
--S--SSS------SSTT--
--S--SSS------SSTT--
--S--SSS------SGGG--
--S--SSS------BTTTB-
--S--SSS------BGGGB-
--S--SSS------BTTTB-
--S--SSS------SGGG--
--S--SSS------SGGG--
--S--SSS------BGGGB-
--S--SSS-SS---SSTT--
--S--SSS------BTTTB-
--S--SSS-S----BTTTB-
--S--SSS------SGGG--
--S--SSS------SSTT--
--S--SSS------BTTTB-
--S--SSS------BTTTB-
--S--SSS------BTTTB-
--S--SSS------BTTTB-
--S--SSS------SSTT--
--S--SSS------SGGG--
--S--SSS-S----BTTTB-
--S--SSS-S----SSTT--
--S--SSS-S----BGGGB-
--S--SSS-S----BGGGB-
--S--SSS-S----SSTT--
--S--SSS------BTTTB-
--S--SSS------BTTTB-
--S--SSS------SSTT--
--S--SSS-S----SGGG--
--S--SSS-S----BTTTB-
--S--SSS-S----SGGG--
--S--SSS------BTTTB-
--S--SSS--S---SGGG--
--S--SSS------SGGG--
--S--SSS--S---BTTTB-
--S--SSS------SGGG--
--S--SSS------BTTTB-
--S--SSS------BGGGB-
--S--SSS------BGGGB-
--S--SSS------SGGG--
--S--SSS------SGGG--
--S--SSS--S---BTTTB-
--S--SSS------BGGGB-
--S--SSS------SSTT--
--S--SSS-SS---BGGGB-
--S--SSS------SGGG--
--S--SSS------SSTT--
--S--SSS------BGGGB-
--S--SSS------SSTT--
--S--SSS--S---SSTT--
--S--SSS------BTTTB-
--S--SSS------SSTT--
--S--SSS------SGGG--
--S--SSS-S----BGGGB-
--S--SSS------BTTTB-
--S--SSS------BTTTB-
--S--SSS------SSTT--
--S--SSS------SSTT--
--S--SSS------BGGGB-
--S--SSS-----SSGGG--
--S--SSS--S---BTTTB-
--S--SSS-S----BTTTB-
--S--SSS-S----SGGG--
--S--SSS--S---BTTTB-
--S--SSS------BTTTB-
--S--SSS------BTTTB-
--S--SSS------BTTTB-
--S--SSS-S----SSTT--
--S--SSS-S----SSTT--
--S--SSS-S----BTTTB-
--S--SSS------BTTTB-
--S--SSS------BTTTB-
--S--SSS-S----BTTTB-
--S--SSS-S----SGGG--
--S--SSS-S----BTTTB-
--S--SSS-S----BTTTB-
--S--SSS-S----BTTTB-
--S--SSS-S----BTTTB-
--S--SSS-S----SSTT--
--S--SSS-S----SSTT--
--S--SSS------BTTTB-
--S--SSS------SGGG--
--S--SSS------SSTT--
--S--SSS------SSTT--
--S--SSS-S----BTTTB-
--S--SSS------BTTTB-
--S--SSS------BTTTB-
--S--SSS-----SBTTTB-
--S--SSS------BTTTB-
--S--SSS------BTTTB-
--S--SSS--S---SGGG--
--S--SSS------SSTT--
--S--SSS------BTTTB-
--S--SSS------SGGG--
--S--SSS------SSTT--
--S--SSS------BTTTB-
--S--SSS------BTTTB-
--S--SSS------BTTTB-
--S--SSS------SSTT--
--S--SSS-S----BTTTB-
--S--SSS------BTTTB-
--S--SSS------BTTTB-
--S--TTT-S----SSTT--
--S--SSS--S---BTTTB-
--S--SSS-S----BTTTB-
--S--SSS------BTTTB-
--S--SSS-S----SSTT--
--S--SSS------SSTT--
--S--SSS------BTTTB-
--S--SSS------SGGG--
--S--SSS------BTTTB-
--S--SSS-S----BTTTB-
--S--SSS------SSTT--
--S--SSS-S----BTTTB-
--S--SSS-S----BTTTB-
--S--SSS-SS---BTTTB-
--S--SSS-S----BTTTB-
--S--SSS-SS---BTTTB-
--S--SSS-S----BTTTB-
--S--SSS-S----SSTT--
--S--SSS------BTTTB-
--S--SSS-S----BTTTB-
--S--SSS------SSTT--
--S--SSS--S---BTTTB-
--S--SSS------BTTTB-
--S--SSS------BTTTB-
--S--SSS------SSTT--
--S--SSS-S----BTTTB-
--S--SSS------BGGGB-
--S--SSS------BTTTB-
--S--SSS------BTTTB-
--S--SSS------SSTT--
--S--SSS--S---SSTT--
--S--SSS--S---BTTTB-
--S--SSS-SS---BTTTB-
--S--SSS------SSTT--
--S--SSS-S----SSTT--
--S--SSS-S----BTTTB-
--S--SSS------BTTTB-
--S--SSS--S---BTTTB-
--S--SSS-SS---BTTTB-
--S--SSS------BGGGB-
--S--SSS------BTTTB-
--S--SSS------BTTTB-
--S--SSS------BTTTB-
--S--SSS--S---BGGGB-
--S--SSS------BTTTB-
--S--SSS------BTTTB-
--S--SSS------BTTTB-
--S--SSS------BGGGB-
--S--SSS-S----BTTTB-
--S--SSS-S----SGGG--
--S--SSS------BTTTB-
--S--SSS------BTTTB-
--S--SSS-S----BTTTB-
--S--SSS------BTTTB-
--S--SSS------BTTTB-
--S--SSS------BTTTB-
--S--SSS-S----BTTTB-
--S--SSS------BTTTB-
--S--SSS------BTTTB-
--S--SSS------BTTTB-
--S--SSS------SSTT--
--S--SSS-S----SGGG--
--S--SSS------BTTTB-
--S--SSS------BTTTB-
--S--SSS-S----SSTT--
--S--SSS-SS---BTTTB-
--S--SSS------SSTT--
--S--SSS------BTTTB-
--S--SSS-SS---BTTTB-
--S--SSS-SS---BTTTB-
--S--SSS-SS---BTTTB-
--S--SSS-S----BTTTB-
--S--SSS-SS---BTTTB-
--S--SSS-SS---BTTTB-
--S--SSS-S----BTTTB-
--S--SSS-S----BTTTB-
--S--SSS-S----BTTTB-
--S--SSS-S----BTTTB-
--S--SSS-S----SSTT--
--S--SSS-SS---SGGG--
--S--SSS-SS---BTTTB-
--S--SSS-S----BTTTB-
--S--SSS-S----BTTTB-
--S--SSS-SS---SSTT--
--S--SSS-SS---BTTTB-
--S--SSS-SS---BTTTB-
--S--SSS-SS---BTTTB-
--S--SSS-SS---BTTTB-
--S--SSS-SS---SSTT--
--S--SSS-SS---BTTTB-
--S--SSS-SS---SGGG--
--S--SSS-SS---SSTT--
--S--SSS-SS---BTTTB-
--S--SSS-SS---BTTTB-
--S--SSS-SS---BGGGB-
--S--SSS-S----BTTTB-
--S--SSS-SS---SGGG--
--S--SSS-SS---BTTTB-
--S--SSS-SS---SGGG--
--S--SSS-SS---SGGG--
--S--SSS-SS---BTTTB-
--S--SSS-SS---BTTTB-
--S--SSS-SS---BTTTB-
--S--SSS-SS---BTTTB-
--S--SSS-SS---SGGG--
--S--SSS-SS---BTTTB-
--S--SSS-SS---BGGGB-
--S--SSS-SS---BTTTB-
--S--SSS-SS---SSTT--
--S--SSS-SS---SGGG--
--S--SSS-SS---SSTT--
--S--SSS-SS---SSTT--
--S--SSS-SS---SSTT--
--S--SSS-SS---BTTTB-
--S--SSS-SS---BTTTB-
--S--SSS-S----BTTTB-
--S--SSS-SS---BTTTB-
--S--SSS-SS---BTTTB-
--S--SSS-SS---BGGGB-
--S--SSS-S----BTTTB-
--S--SSS-S----BTTTB-
--S--SSS-SS---SSTT--
--S--SSS-SS---BTTTB-
--S--SSS-SS---SSTT--
--S--SSS-SS---BGGGB-
--S--SSS-SS---BTTTB-
--S--SSS-SS---BTTTB-
--S--SSS-SS---BTTTB-
--S--SSS-SS---BTTTB-
--S--SSS-SS---BTTTB-
--S--SSS-SS---BTTTB-
--S--SSS-SS---SGGG--
--S--SSS-SS---BTTTB-
--S--SSS-S----BGGGB-
--S--SSS-S----BTTTB-
--S--SSS-S----BTTTB-
--S--SSS--S---SSTT--
--S--SSS--S---SGGG--
--S--SSS------BTTTB-
--S--SSS------BTTTB-
--S--SSS--S---BTTTB-
--S--SSS-SS---SSTT--
--S--SSS-SS---BTTTB-
--S--SSS------BTTTB-
--S--SSS-S----BTTTB-
--S--SSS-S----BTTTB-
--S--SSS-SS---BTTTB-
--S--SSS-S----BTTTB-
--S--SSS-S----BTTTB-
--S--SSS-SS---BTTTB-
--S--SSS-SS---BTTTB-
--S--SSS-SS---SGGG--
--S--SSS-SS---SGGG--
--S--SSS-SS---BGGGB-
--S--SSS-SS---BGGGB-
--S--SSS-SS---SGGG--
--S--SSS-SS---BTTTB-
--S--SSS-SS---SGGG--
--S--SSS-SS---BTTTB-
--S--SSS-SS---BTTTB-
--S--SSS-SS---SGGG--
--S--SSS-SS---SSTT--
--S--SSS-SS---SSTT--
--S--SSS-SS---BTTTB-
--S--SSS-SS---BTTTB-
--S--SSS-SS---SGGG--
--S--SSS-SS---SSTT--
--S--SSS-SS---SSTT--
--S--SSS-SS---SSTT--
--S--SSS-SS---BGGGB-
--S--SSS-SS---SSTT--
--S--SSS-SS---BTTTB-
--S--SSS-SS---SGGG--
--S--SSS-SS---SGGG--
--S--SSS-SS---SGGG--
--S--SSS-SS---SSTT--
--S--SSS-SS---SGGG--
--S--SSS-SS---SSTT--
--S--SSS-SS---BGGGB-
--S--SSS-SS---SGGG--
--S--SSS-SS---BTTTB-
--S--SSS-SS---SGGG--
--S--SSS-SS---BTTTB-
--S--SSS-SS---SGGG--
--S--SSS-SS---SGGG--
--S--SSS-SS---SSTT--
--S--SSS-SS---BGGGB-
--S--SSS-SS---SSTT--
--S--SSS-SS---SSTT--
--S--SSS-SS---SSTT--
--S--SSS-SS---BTTTB-
--S--SSS-SS---SGGG--
--S--SSS-SS---SSTT--
--S--SSS-SS---SGGG--
--S--SSS-SS---BTTTB-
--S--SSS-SS---BTTTB-
--S--SSS-SS---BTTTB-
--S--SSS-SS---BTTTB-
--S--SSS-SS---BTTTB-
--S--SSS-SS---SSTT--
--S--SSS-SS---BTTTB-
--S--SSS-SS---BTTTB-
--S--SSS-SS---BTTTB-
--S--SSS-SS---BTTTB-
--S--SSS-SS---BTTTB-
--S--SSS-SS---BTTTB-
--S--SSS-SS---BTTTB-
--S--SSS-SS---BTTTB-
--S--SSS-SS---SSTT--
--S--SSS-SS---BTTTB-
--S--SSS-SS---SSTT--
--S--SSS-SS---BTTTB-
--S--SSS-SS---BTTTB-
--S--SSS-SS---BTTTB-
--S--SSS-SS---BTTTB-
--S--SSS-SS---SSTT--
--S--SSS-SS---SSTT--
--S--SSS-SS---SGGG--
--S--SSS-SS---BTTTB-
--S--SSS-SS---BTTTB-
--S--SSS-SS---BTTTB-
--S--SSS-SS---BTTTB-
--S--SSS-SS---BTTTB-
--S--SSS-SS---SSTT--
--S--SSS-S----BTTTB-
--S--SSS-S----SGGG--
--S--SSS-S----BTTTB-
--S--SSS-SS---BGGGB-
--S--SSS-SS---BTTTB-
--S--SSS-SS---BTTTB-
--S--SSS-SS---BTTTB-
--S--SSS-SS---BTTTB-
--S--SSS-SS-S-SSTT--
--S--SSS-SS---BTTTB-
--S--SSS-SS---SGGG--
--S--SSS-SS---SGGG--
--S--SSS-SS---BTTTB-
--S--SSS-SS---BTTTB-
--S--SSS-SS---BGGGB-
--S--SSS-SS---SSTT--
--S--SSS-SS---BTTTB-
--S--SSS-SS---BGGGB-
--S--SSS-SS---BTTTB-
--S--SSS-SS---SSTT--
--S--SSS-SS---BTTTB-
--S--SSS-SS---BTTTB-
--S--SSS-SS---BTTTB-
--S--SSS-SS---BTTTB-
--S--SSS-SS---BGGGB-
--S--SSS-SS---SGGG--
--S--SSS-SS---SSTT--
--S--SSS-SS---SSTT--
--S--SSS-SS---BGGGB-
--S--SSS-SS---SGGG--
--S--SSS-SS---BTTTB-
--S--SSS-SS---BGGGB-
--S--SSS-SS---BTTTB-
--S--SSS-SS---SGGG--
--S--SSS-SS---BGGGB-
--S--SSS-SS---SGGG--
--S--SSS-SS---BGGGB-
--S--SSS-SS---BTTTB-
--S--SSS-SS---BGGGB-
--S--SSS-SS---BTTTB-
--S--SSS-SS---SGGG--
--S--SSS-SS---SSTT--
--S--SSS-SS---BGGGB-
--S--SSS-SS---SGGG--
--S--STT--S---BGGGB-
--S--SSS-SS---BGGGB-
--S--SSS-SS---BTTTB-
--S--SSS-SS---BTTTB-
--S--SSS-SS---BTTTB-
--S--SSS-SS---BTTTB-
--S--SSS-SS---BTTTB-
--S--SSS-SS---BTTTB-
--S--SSS-SS---BTTTB-
--S--SSS-SS---BTTTB-
--S--SSS-SS---BTTTB-
--S--SSS-SS---BTTTB-
--S--SSS-SS---BTTTB-
--S--SSS-SS---BTTTB-
--S--SSS-SS---BTTTB-
--S--SSS-SS---SSTT--
--S--SSS-SS---SSTT--
--S--SSS-SS---BGGGB-
--S--SSS-SS---SGGG--
--S--SSS-SS---SSTT--
--S--SSS-SS---SSTT--
--S--SSS-SS---BTTTB-
--S--SSS-SS---BGGGB-
--S--SSS-SS---BTTTB-
--S--SSS-SS---BTTTB-
--S--SSS-SS---BGGGB-
--S--SSS-SS---SSTT--
--S--SSS-SS---BTTTB-
--S--SSS-SS---BTTTB-
--S--SSS-SS---BTTTB-
--S--SSS-SS---SGGG--
--S--SSS-SS---BTTTB-
--S--SSS-SS---BGGGB-
--S--SSS-SS--BBTTTB-
--S--SSS-SS---BTTTB-
--S--SSS-SS---SGGG--
--S--SSS-SS---SSTT--
--S--SSS-SS---BTTTB-
--S--SSS-SS---SSTT--
--S--SSS-SS---SSTT--
--S--SSS-SS---BTTTB-
--S--SSS-SS---BTTTB-
--S--SSS-SS---BTTTB-
--S--SSS-SS---BTTTB-
--S--SSS-SS---BTTTB-
--S--SSS-SS---BTTTB-
--S--SSS-SS---BTTTB-
--S--SSS-SS---BTTTB-
--S--SSS-SS---BTTTB-
--S--SSS-SS---BTTTB-
--S--SSS-SS---BTTTB-
--S--SSS-SS---SGGG--
--S--SSS-SS---SSTT--
--S--SSS-SS---SSTT--
--S--SSS-SS---SGGG--
--S--SSS-SS---BTTTB-
--S--SSS-SS---SGGG--
--S--SSS-SS---BTTTB-
--S--SSS-SS---SSTT--
--S--SSS-SS---SSTT--
--S--SSS-SS---BTTTB-
--S--SSS-SS---BGGGB-
--S--SSS-SS---SGGG--
--S--SSS-SS---SSTT--
--S--SSS-SS---SGGG--
--S--SSS-SS---BGGGB-
--S--SSS-SS---BTTTB-
--S--SSS-SS---BTTTB-
--S--SSS-SS---BTTTB-
--S--SSS-SS---BGGGB-
--S--SSS-SS---BGGGB-
--S--SSS-SS---BTTTB-
--S--SSS-SS---BTTTB-
--S--SSS-SS---BTTTB-
--S--SSS-SS---BGGGB-
--S--SSS-SS---BTTTB-
--S--SSS-SS---BTTTB-
--S--SSS-S----BTTTB-
--S--SSS-SS---SGGG--
--S--SSS-SS---SSTT--
-----STT-SS---BTTTB-
--S--SSS-SS---BTTTB-
--S--SSS-SS---BTTTB-
--S--SSS-S----SSTT--
--S--SSS-SS---BTTTB-
--S--SSS-SS---SSTT--
--S--SSS-SS---BTTTB-
--S---SS-SS---BGGGB-
--S--SSS-SS---BTTTB-
--S--SSS-SS---BTTTB-
--S--SSS-S----SGGG--
--S--SSS-SS---SGGG--
--S--SSS-SS---SGGG--
--S---SS-SS---BTTTB-
--S--SSS-SS---SGGG--
--S--SSS-SS---SSTT--
--S--SSS-SS---SGGG--
--S--SSS-SS---BTTTB-
--S--SSS-SS---BTTTB-
--S--SSS-SS---SSTT--
--S--SSS-SS---BTTTB-
--S--SSS-SS---BTTTB-
--S--SSS-SS---BTTTB-
-----SSS-SS---BTTTB-
--S--SSS-SS---BGGGB-
-----SSS-SS---SGGG--
-----SSS-SS---BTTTB-
--S---SS-SS---SGGG--
--S--SSS-SS---BGGGB-
--S--SSS-SS---BTTTB-
--S--SSS-SS---SGGG--
--S--SSS-SS---BTTTB-
--S--SSS-SS---BTTTB-
--S--SSS-S----BTTTB-
--S---SS-S----BTTTB-
--S--SSS-S----BGGGB-
--S--SSS-SS---SSTT--
--S--SSS-SS---BTTTB-
--S--SSS-SS---BGGGB-
--S--SSS-SS---SSTT--
--S--SSS-SS---SGGG--
--S--SSS-SS---BTTTB-
--S--SSS-SS---SGGG--
--S--SSS-SS---BTTTB-
--S--SSS-SS---BGGGB-
--S--SSS-SS---BTTTB-
--S--SSS-SS---BTTTB-
--S--SSS-SS---SGGG--
--S--SSS-SS---SGGG--
--S--SSS-SS---SGGG--
--S--SSS-SS---BGGGB-
--S--SSS-S----BTTTB-
--S--SSS-S----BTTTB-
--S--SSS------BTTTB-
--S--SSS-S----BTTTB-
--S--SSS------SGGG--
--S--SSS------BTTTB-
--S--SSS------SGGG--
--S--SSS-S----BGGGB-
--S--SSS------SSTT--
--S--SSS------SSTT--
--S--SSS------SSTT--
--S--SSS------BTTTB-
--S--SSS------BTTTB-
--S--SSS-S----BGGGB-
--S--SSS-S----SSTT--
--S--SSS-S----SSTT--
--S--SSS------BTTTB-
--S--SSS-S----BTTTB-
--S--SSS-S----BTTTB-
--S--SSS------BGGGB-
--S--SSS------BTTTB-
--S--SSS------SSTT--
--S--SSS------BTTTB-
--S--SSS------BTTTB-
--S--SSS------BTTTB-
--SS-SSS------BTTTB-
--S--SSS------SSTT--
--S--SSS-S----BTTTB-
--S--SSS-S----BGGGB-
--S--SSS------SGGG--
--S--SSS-S----BTTTB-
--S--SSS-S----SGGG--
--S--SSS-S----SSTT--
--S--SSS------SSTT--
--S--SSS--S---SSTT--
--S--SSS------BTTTB-
--S--SSS-S----BTTTB-
--S--SSS-S----BTTTB-
--S--SSS-S----SGGG--
--S--SSS------SSTT--
--S--SSS------SSTT--
--S--SSS------SSTT--
--S--SSS------SGGG--
--S--SSS-S----BTTTB-
--S--SSS------BTTTB-
--S--SSS------BTTTB-
--S--SSS------BTTTB-
--S--SSS------SSTT--
--S--SSS------BTTTB-
--S--SSS----S-BTTTB-
--S--SSS----S-BTTTB-
--S--SSS----S-BTTTB-
--S--SSS----S-BGGGB-
--S--SSS----S-BGGGB-
--S--SSS------SGGG--
--S--SSS----S-BTTTB-
--S--SSS----S-BTTTB-
--S--SSS------BTTTB-
--S--SSS----S-BTTTB-
--S--SSS----S-SGGG--
--S--SSS----S-BGGGB-
--S--SSS----S-SSTT--
--S--SSS------SGGG--
--S--SSS----S-SGGG--
--S--SSS------BGGGB-
--S--SSS------BTTTB-
--S--SSS------BTTTB-
--S--SSS------SGGG--
--S--SSS------BTTTB-
--S--SSS------SGGG--
--S--SSS------SSTT--
--S--SSS------BTTTB-
--S--SSS------BTTTB-
--S--SSS------SGGG--
--S--SSS------BTTTB-
--S--SSS------BTTTB-
--S--SSS------SGGG--
--S--SSS------BGGGB-
--S--SSS------SSTT--
--S--SSS------SSTT--
--S--SSS------SGGG--
--S--SSS------BGGGB-
--S--SSS------SGGG--
--S--SSS------BGGGB-
--S--SSS------BTTTB-
--S--SSS------BGGGB-
--S---SS-S----SGGG--
--S--SSS------BTTTB-
--S--SSS-S----SGGG--
--S--SSS------SSTT--
--S--SSS------BTTTB-
--S--SSS------SGGG--
--S--SSS------SGGG--
--S--SSS------SSTT--
--S--SSS------BTTTB-
--S--SSS----S-BTTTB-
--S--SSS----S-BGGGB-
--S--SSS------SGGG--
--S--SSS------BTTTB-
--S--SSS-S----BGGGB-
--S--SSS------BTTTB-
--S--SSS------SGGG--
--S--SSS-S--S-BTTTB-
--S--SSS-S----BTTTB-
--S--SSS-S----BTTTB-
--S--SSS------SSTT--
--S--SSS-S--S-BGGGB-
--S--SSS-S--S-BTTTB-
--S--SSS-S--S-BTTTB-
--S--SSS-S--S-BTTTB-
--S--SSS-S----BTTTB-
--S--SSS-SS-S-BGGGB-
--S--SSS-S--S-BTTTB-
--S--SSS----S-BTTTB-
--S--SSS--S-S-BGGGB-
--S--SSS-SS---BTTTB-
--S--SSS-SS---SGGG--
--S--SSS-SS-S-SGGG--
--S--SSS-SS---BTTTB-
--S--SSS-S--S-BGGGB-
--S--SSS-S----BTTTB-
--S--SSS-S----BTTTB-
--S--SSS-S----SGGG--
--S--SSS-S----BTTTB-
--S--SSS-S--S-SGGG--
--S--SSS-SS---BTTTB-
--S--SSS-S----BTTTB-
--S---SSSS--S-SGGG--
--S--SSSSS--S-SGGG--
--S--SSS-S--S-BTTTB-
--S--SSS-SS-S-SSTT--
--S--SSS-SS---SGGG--
--S--SSS--S---BGGGB-
--S--SSS--S---BGGGB-
--S--SSS----S-BGGGB-
--S--SSS-SS-S-SGGG--
--S--SSS-SS---BTTTB-
--S--SSS-SS-S-BTTTB-
--S--SSS-S--S-BGGGB-
--S--SSS------BTTTB-
--S--SSS------SGGG--
--S--SSS------SSTT--
--S--SSS------BTTTB-
--S--SSS------BTTTB-
--S--SSS----S-SGGG--
--S--SSS-S--S-BTTTB-
--S--SSS------BTTTB-
--S--SSS-SS-S-BTTTB-
--S--SSS-SS-S-BGGGB-
--S--SSS------BTTTB-
--S--SSS-S--S-BTTTB-
--S--SSS-S--S-BTTTB-
--S--SSS-S----BGGGB-
--S--SSS-SS-S-BTTTB-
--S--SSS-S--S-SGGG--
--S--SSS-S--S-BTTTB-
--S--SSS----S-SGGG--
--S--SSS-S--S-BTTTB-
--S---SS-S--S-BTTTB-
--S--SSS-S----BTTTB-
--S--SSS-SS---BTTTB-
--S--SSS-SS---BTTTB-
--S--SSS-SS---BTTTB-
--S--SSS-SS---SGGG--
--S---SS-S--S-BGGGB-
--S--SSS-S--S-BTTTB-
--S--SSS-S--S-BTTTB-
--S--SSS-SS---SSTT--
--S--SSS-S--S-BGGGB-
--S--SSS-SS-S-BTTTB-
--S--SSS-S--S-BTTTB-
--S--SSS-S--S-BTTTB-
--S--SSS-S----BTTTB-
--S--SSS-S--S-BTTTB-
--S--SSS-SS-S-SGGG--
--S--SSS-S----BTTTB-
--S--SSS----S-SGGG--
--S--SSS----S-BTTTB-
--S--SSS----S-BGGGB-
--S--SSS-S--S-BTTTB-
--S--SSS----S-BGGGB-
--S--SSS--S---BGGGB-
--S--SSS-SS-S-BTTTB-
--S--SSS----S-BTTTB-
--S--SSS-S--S-BGGGB-
--S---SS-S----BTTTB-
--S--SSS----S-BTTTB-
--S--SSS-SS-S-SGGG--
--S--SSS-S--S-BTTTB-
--S---SS-SS-SBBTTTB-
--S--SSS-S--S-SGGG--
--S--SSS-S--S-BTTTB-
--S--SSS-S--S-BTTTB-
--S--SSS-S--S-BTTTB-
--S--SSS-S--S-BTTTB-
--S--SSS-S--S-BGGGB-
--S--SSS-S--S-BGGGB-
--S--SSS-SS---BTTTB-
--S--SSS----S-BGGGB-
--S--SSS--S-S-BGGGB-
--S--SSS-S----SGGG--
--S--SSS------BTTTB-
--S--SSS-S----BTTTB-
--S--SSS-S--S-BTTTB-
--S--SSS-S----BGGGB-
--S--SSS-S----BTTTB-
--S--SSS-S----BTTTB-
--S--SSS-S--S-BTTTB-
--S--SSS-S--S-BTTTB-
--S--SSS-S--S-BTTTB-
--S--SSS-SS-S-BTTTB-
--S--SSS-S----BTTTB-
--S--SSS-SS---BTTTB-
--S--SSS-SS---BTTTB-
--S--SSS-S----SSTT--
--S--SSS-S----SSTT--
--S--SSS-S----BGGGB-
--S--SSS-S----SSTT--
--S--SSS-SS---BTTTB-
--S---SS-S--S-BTTTB-
--S--SSS-SS---SSTT--
--S--SSS-SS-S-BTTTB-
--S--SSS-S----BTTTB-
--S--SSS------BTTTB-
--S--SSS-SS---SSTT--
--S--SSS-S--S-BTTTB-
--S--SSS-S----BTTTB-
--S--SSS------BTTTB-
--S--SSS------BTTTB-
--S--SSS------BTTTB-
--S--SSS-S--S-SGGG--
--S--SSS-SS---BTTTB-
--S--SSS-S--S-SSTT--
--S--SSS-SS-S-BTTTB-
--S--SSS------BTTTB-
--S--SSS-S--S-BTTTB-
--S--SSS-SS-S-BTTTB-
--S--SSS-S--S-BTTTB-
--S--SSS----S-SGGG--
--S--SSS----S-SGGG--
--S--SSS--S-S-BTTTB-
--S--SSS-S--S-BTTTB-
--S--SSS-S--S-BGGGB-
--S--SSS-S----BTTTB-
--S--SSS-S----BTTTB-
--S--SSS-S----BTTTB-
--S--SSS------BTTTB-
--S--SSS------BTTTB-
--S--SSS-S----BTTTB-
--S--SSS-SS---SSTT--
--S--SSS-SS---BTTTB-
--S--SSS-S----BTTTB-
--S--SSS-S----BTTTB-
--S--SSS-S----BTTTB-
--S--SSS-S----BTTTB-
--S--SSS-S--S-BGGGB-
--S--SSS------SGGG--
--S--SSS-S----SGGG--
--S--SSS-S----BGGGB-
--S--SSS-S--S-BTTTB-
--S--SSS-S----SGGG--
--S--SSS----S-BGGGB-
--S--SSS----S-SGGG--
--S--SSS----S-BGGGB-
--S--SSS----S-BTTTB-
--S--SSS----S-BGGGB-
--S--SSS--S-S-SSTT--
--S--SSS----S-SGGG--
--S--SSS----S-BTTTB-
--S--SSS------BTTTB-
--S--SSS------BGGGB-
--S--SSS-S----SGGG--
--S--SSS--S---SGGG--
--S--SSS-S----BGGGB-
--S--SSS-S--S-BTTTB-
--S--SSS-S----BTTTB-
--S--SSS-S----BTTTB-
--S--SSS-S----SGGG--
--S--SSS-S----BTTTB-
--S--SSS-SS-S-BGGGB-
--S--SSS-S--S-SGGG--
--S--SSS-S--S-SGGG--
--S--SSS-S--S-BTTTB-
--S--SSS-S----BTTTB-
--S--SSS----S-BTTTB-
--S--SSS-S----SSTT--
--S--SSS-S--S-BTTTB-
--S--SSS-S--S-BTTTB-
--S--SSS----S-BTTTB-
--S--SSS-S--S-SGGG--
--S--SSS-S----SGGG--
--S--SSS-S----SGGG--
--S--SSS-S--S-SGGG--
--S--SSS-SS---SGGG--
--S--SSS-S----BGGGB-
--S--SSS-SS---BTTTB-
--S--SSS-SS-S-BTTTB-
--S--SSS-S--S-BGGGB-
--S--SSS-S----BTTTB-
--S--SSS-S--S-BGGGB-
--S--SSS----S-BGGGB-
--S--SSS------BTTTB-
--S--SSS------BGGGB-
--S--SSS--S---SGGG--
--S--SSS------SSTT--
--S--SSS------SGGG--
--S--SSS------BTTTB-
--S--SSS-S----BTTTB-
--S--SSS-S----BTTTB-
--S--SSS-S----BGGGB-
--S--SSS-S----SGGG--
--S--SSS-SS---BGGGB-
--S--SSS----S-BTTTB-
--S--SSS-S----SSTT--
--S--SSS----S-BTTTB-
--S--SSS-S----BTTTB-
--S--SSS-S----BTTTB-
--S--SSS-SS---BTTTB-
--S--SSS----S-BTTTB-
--S--SSS-SS---BTTTB-
--S--SSS-SS---BTTTB-
--S--SSS-SS-S-BTTTB-
--S--SSS-SS---BTTTB-
--S--SSS-S----BTTTB-
--S--SSS--S-S-BGGGB-
--S--SSS----S-BGGGB-
--S--SSS----S-SGGG--
--S---SS-S----BGGGB-
--S--SSS-S----BTTTB-
--S---SS-S----BTTTB-
--S--SSS-S----BTTTB-
--S--SSS-S----SGGG--
--S--SSS-S----BGGGB-
--S--SSS----S-BTTTB-
--S--SSS----S-BTTTB-
--S--SSS--S---SGGG--
--S--SSS-SS-S-BTTTB-
--S--SSS------SSTT--
--S--SSS-S--S-SGGG--
--S--SSS----S-SGGG--
--S--SSS-S--S-BGGGB-
--S--SSS-S--S-SGGG--
--S--SSS-S--S-SGGG--
--S--SSS-S----BGGGB-
--S--SSS-SS-S-SGGG--
--S--SSS----S-BGGGB-
--S--SSS----S-SGGG--
--S--SSS------SGGG--
--S--SSS------SGGG--
--S--SS-------SGGG--
--S--SSS------SGGG--
--S--SSS------SGGG--
--S--SSS------BTTTB-
--S--SSS------BTTTB-
--S--SSS-SS---SGGG--
--S--SSS------SGGG--
--S--SSS------SGGG--
--S--SSS------SGGG--
--S--SSS------BTTTB-
--S--SSS------BTTTB-
--S--SSS--S---BGGGB-
--S--SSS------BTTTB-
--S--SSS------BTTTB-
--S--SSS----S-BGGGB-
--S--SSS----S-SGGG--
--S--SSS------SGGG--
--S--SSS------SGGG--
--S--SSS----S-BTTTB-
--S--SSS------SGGG--
--S--SSS------BTTTB-
--S--SSS----S-SGGG--
--S--SSS--S-S-SSTT--
--S--SSS----S-SGGG--
--S--SSS------SSTT--
--S--SSS--S---BGGGB-
--S--SSS--S---SGGG--
--S--SSS------BTTTB-
--S--SSS------SGGG--
--S--SSS------BGGGB-
--S--SSS------BTTTB-
--S--SSS------SSTT--
--S--SSS--S-S-BGGGB-
--S--SSS----S-BTTTB-
--S--SSS-SS-S-SGGG--
--S--SSS----S-SGGG--
--S--SSS----S-BGGGB-
--S--SSS-S--S-BTTTB-
--S--SSS-SS---BTTTB-
--S--SSS------BTTTB-
--S--SSS-S--S-BTTTB-
--S--SSS-S--S-BTTTB-
--S--SSS-SS-S-BTTTB-
--S--SSS-SS-S-BTTTB-
--S--SSS-S----BGGGB-
--S--SSS-S----BGGGB-
--S--SSS-S--S-BTTTB-
--S--SSS-S--S-SGGG--
--S--SSS-S--S-BTTTB-
--S--SSS-S--S-BTTTB-
--S--SSS-S--S-BTTTB-
--S--SSS------BTTTB-
--S--SSS----S-BGGGB-
--S--SSS------BGGGB-
--S--SSS----S-SGGG--
--S--SSS------BGGGB-
--S--SSS----S-SGGG--
--S--SSS----S-BTTTB-
--S--SSS------BTTTB-
--S--SSS----S-SSTT--
--S--SSS----S-BTTTB-
--S--SSS----S-BGGGB-
--S--SSS------SGGG--
--S--SSS-S----SGGG--
--S--SSS-S--S-BTTTB-
--S--SSS-S--S-BGGGB-
--S--SSS-S--S-SGGG--
--S--SSS-S--S-BTTTB-
--S--SSS----S-SGGG--
--S--SSS----S-BTTTB-
--S--SSS--S---BTTTB-
--S--SSS-SS-S-SGGG--
--S--SSS-SS-S-BTTTB-
--S--SSS------BTTTB-
--S--SSS------BTTTB-
--S--SSS-S----STTS--
--S--SSS------SGGG--
--S--SSS-SS---BTTTB-
--S--SSS--S-S-BGGGB-
--S--SSS-SS---BTTTB-
--S--SSS-SS---BTTTB-
--S--SSS-S----BTTTB-
--S--SSS-SS---BTTTB-
--S--SSS-SS---BTTTB-
--S--SSS-SS---BTTTB-
--S--SSS-SS---BTTTB-
--S--SSS--S---BTTTB-
--S--SSS-SS---BTTTB-
--S--SSS-SS---BTTTB-
--S--SSS-SS---STTS--
--S--SSS-SS---BTTTB-
--S--SSS-SS---BTTTB-
--S--SSS-SS---BTTTB-
--S--SSS-SS-S-BTTTB-
--S--SSS--S---BTTTB-
--S--SSS-SS---BGGGB-
--S--SSS-SS---BGGGB-
--S--SSS-SS---BTTTB-
--S--SSS-SS---BTTTB-
--S--SSS-SS---BTTTB-
--S--SSS-SS---BTTTB-
--S--SSS-SS---BTTTB-
--S--SSS-SS---BTTTB-
--S--SSS-SS---BTTTB-
--S--SSS-SS---BTTTB-
--S--SSS-SS---BTTTB-
--S--SSS-SS---BTTTB-
--S--SSS--S---BTTTB-
--S--SSS-SS---BTTTB-
--S--SSS-SS---BTTTB-
--S--SSS-SS---BTTTB-
--S--SSS-SS---BTTTB-
--S--SSS-SS---BTTTB-
--S--SSS-SS---SGGG--
--S--SSS-SS---BTTTB-
--S--SSS-SS---BTTTB-
--S---SS-SS---STTS--
--S---SS-SS---BTTTB-
--S--SSS-SS---SGGG--
--S---TT-SS---BTTTB-
--S--SSS-SS---BTTTB-
--S--SSS-SS---BTTTB-
--S--SSS-SS---BGGGB-
--S--SSS-SS---BTTTB-
--S---SS-SS---BTTTB-
--S--SSS-SS---BTTTB-
--S--SSS-SS---BTTTB-
--S--SSS-SS---SGGG--
--S--SSS-SS---BGGGB-
--S--SSS-SS---BGGGB-
--S--SSS-SS---SGGG--
--S--SSS-SS---BTTTB-
--S--SSS-SS---SGGG--
--S--SSS-SS---BTTTB-
--S--SSS-SS---BGGGB-
--S--SSS-SS---SGGG--
--S--SSS-SS---BTTTB-
--S--SSS--S---BTTTB-
--S--SSS-SS---BTTTB-
--S--SSS-SS---SGGG--
--S--SSS-SS---BTTTB-
--S--SSS-SS---BTTTB-
--S---SS-SS---SGGG--
--S--SSS-SS---BTTTB-
--S--SSS-SS---BTTTB-
--S--SSS-SS---BTTTB-
--S--SSS-SS---BTTTB-
--S--SSS-SS---BTTTB-
--S--SSS-SS---BTTTB-
--S---SS-SS---BTTTB-
--S---SS-SS---BTTTB-
--S--SSS-SS---BTTTB-
--S--SSS-SS---BTTTB-
--S--SSS-SS---BGGGB-
--S--SSS-SS---BTTTB-
--S--SSS-SS---BTTTB-
--S--SSS-SS---BTTTB-
--S--SSS-SS---BTTTB-
--S---SS-SS---BTTTB-
--S---SS-SS---BTTTB-
--S---SS-SS---BTTTB-
--S--SSS-SS---BTTTB-
--S---SS-SS---BGGGB-
--S--SSS-S----BTTTB-
--S--SSS-SS---BTTTB-
--S---SS-SS---BTTTB-
--S--SSS-SS---BGGGB-
--S--SSS-SS---BTTTB-
--S--SSS-SS---BTTTB-
--S--SSS-SS---BGGGB-
--S--SSS-SS---SGGG--
--S--SSS-SS---BTTTB-
--S--SSS-SS---BTTTB-
--S--SSS-SS---BTTTB-
--S--SSS-SS---BTTTB-
--S--SSS-SS---BTTTB-
--S--SSS-SS---BTTTB-
--S--SSS-SS---BTTTB-
--S--SSS-SS---BTTTB-
--S--SSS-SS---BTTTB-
--S--SSS-SS---BTTTB-
--S--SSS-SS---BTTTB-
--S--SSS-SS---BTTTB-
--S--SSS-SS---BTTTB-
--S--SSS-SS---BTTTB-
--S--SSS-SS---SGGG--
--S--SSS-SS---BTTTB-
--S--SSS-SS---BTTTB-
--S--SSS-SS---BTTTB-
--S--SSS-SS---BTTTB-
--S--SSS-SS---BTTTB-
--S--SSS-SS---BGGGB-
--S--SSS-SS---BTTTB-
--S--SSS-SS---BTTTB-
--S--SSS-SS---BTTTB-
--S--SSS-S----BTTTB-
--S--SSS-SS---BTTTB-
--S--SSS-SS---SGGG--
--S--SSS-SS---BTTTB-
--S--SSS-SS---BGGGB-
--S--SSS-SS---BTTTB-
--S--SSS-SS---BTTTB-
--S--SSS-SS---BTTTB-
--S--SSS-SS---BTTTB-
--S--SSS-SS---BGGGB-
--S--SSS-SS---BTTTB-
--S--SSS-SS---BTTTB-
--S--SSS-SS---BTTTB-
--S--SSS-SS---BTTTB-
--S--SSS--S---BTTTB-
--S--SSS--S---BTTTB-
--S--SSS-S----BTTTB-
--S--SSS-SS---BTTTB-
--S--SSS--S---BGGGB-
--S--SSS------BTTTB-
--S--SSS-S----SSTT--
--S--SSS-S----BTTTB-
--S--SSS------BTTTB-
--S--SSS-S----BTTTB-
--S--SSS------BTTTB-
--S--SSS-S----BTTTB-
--S--SSS-S--S-BGGGB-
--S--SSS-S----BTTTB-
--S--SSS-SS-S-BTTTB-
--S--SSS------BTTTB-
--S--SSS------SSTT--
--S--SSS----S-BTTTB-
--S--SSS----S-BTTTB-
--S--SSS------SSTT--
--S--SSS----S-BTTTB-
--S--SSS-SS-S-BTTTB-
--S--SSS-SS---BTTTB-
--S--SSS-SS---BTTTB-
--S--SSS-SS---BTTTB-
--S--SSS-SS---BTTTB-
--S--SSS-SS---SGGG--
--S--SSS-SS---BTTTB-
--S--SSS-SS---BTTTB-
--S--SSS-SS---BGGGB-
--S--SSS-SS---BTTTB-
--S--SSS-SS---SGGG--
--S---TT-SS---BTTTB-
--S--SSS-SS---SGGG--
--S--SSS-SS---BTTTB-
--S--SSS-SS---BTTTB-
--S--SSS-SS---BTTTB-
--S--SSS-SS---BTTTB-
--S--SSS-SS---BGGGB-
--S--SSS-SS---BTTTB-
--S--SSS-SS---BTTTB-
--S--SSS-SS---BGGGB-
--S--SSS-SS---BGGGB-
--S--SSS-SS---SGGG--
--S--SSS-SS---BTTTB-
--S---SS-SS---SGGG--
--S--SSS-SS---BTTTB-
--S--SSS-SS---BTTTB-
--S--SSS-SS---BTTTB-
--S--SSS-S----SGGG--
--S--SSS-SS-S-BTTTB-
--S--SSS-SS---BTTTB-
--S--SSS-SS---BTTTB-
--S--SSS-SS---SGGG--
--S---SS-S----SGGG--
--S--SSS-S----BTTTB-
--S--SSS-S----BTTTB-
--S--SSS-S----BTTTB-
--S---SS-S----BTTTB-
--S---SS-S----SGGG--
--S--SSS-SS---SGGG--
--S--SSS-SS---BTTTB-
--S--SSS-SS---BGGGB-
--S--SSS-SS-S-SGGG--
--S--SSS-SS---BTTTB-
--S--SSS-SS---BTTTB-
--S--SSS-SS---BGGGB-
--S--SSS-SS-S-BTTTB-
--S--SSS-SS---BTTTB-
--S--SSS-SS-S-BTTTB-
--S--SSS-SS---BTTTB-
--S--SSS-S--S-BTTTB-
--S--SSS-SS---BGGGB-
--S--SSS-SS---BTTTB-
--S--SSS-SS---BTTTB-
--S--SSS-SS---SGGG--
--S--SSS-SS-S-BTTTB-
--S--SSS-SS---BTTTB-
--S--SSS-SS-S-SGGG--
--S--SSS-SS---SGGG--
--S--SSS-SS-S-SGGG--
--S--SSS-SS-S-BTTTB-
--S--SSS-SS---BTTTB-
--S--SSS-SS-S-BTTTB-
--S--SSS-SS-S-BTTTB-
--S--SSS-SS-S-BTTTB-
--S--SSS-SS-S-BTTTB-
--S--SSS-SS-S-BGGGB-
--S--SSS-SS---SGGG--
--S--SSS-SS-S-BTTTB-
--S--SSS-SS-S-SSTT--
--S--SSS-SS-S-BTTTB-
--S--SSS-SS-S-BTTTB-
--S--SSS-SS-S-BTTTB-
--S--SSS-SS-S-BTTTB-
--S--SSS-SS---SGGG--
--S--SSS-SS-S-BTTTB-
--S--SSS-SS-S-BTTTB-
--S--SSS-SS-S-BTTTB-
--S--SSS-SS---BTTTB-
--S--SSS-S--S-BTTTB-
--S--SSS-SS-S-BTTTB-
--S--SSS-S----BTTTB-
--S--STT-SS---BTTTB-
--S--SSS-S----BTTTB-
--S--STT-SS-S-BTTTB-
--S---SS-SS-S-BTTTB-
--S--STT-SS-S-BTTTB-
--S--SSS-SS-S-BTTTB-
--S--SSS-SS-S-BTTTB-
--S--SSS-SS---BTTTB-
--S--SSS-SS---BTTTB-
--S--SSS-SS---BTTTB-
--S--SSS-SS---BTTTB-
--S---TT-SS---BTTTB-
--S--SSS-SS---BTTTB-
--S--SSS-SS---BTTTB-
--S--SSS-SS---BTTTB-
--S--SSS-SS---BTTTB-
--S--SSS-SS---BTTTB-
--S--SSS-SS---BTTTB-
--S--SSS-SS---BTTTB-
--S--SSS-SS---BTTTB-
--S--SSS-SS---BTTTB-
--S--SSS-SS---BTTTB-
--S---SS-SS-S-SSTT--
--S--SSS-SS---BTTTB-
--S--SSS-SS-S-BTTTB-
--S--SSS-SS-S-BTTTB-
--S--SSS-SS-S-BTTTB-
--S--SSS-SS---SGGG--
--S--SSS-SS---SGGG--
--S--SSS-SS---BTTTB-
--S--SSS-SS---BTTTB-
--S--SSS-SS---BGGGB-
--S--SSS-SS---SGGG--
--S--SSS-SS---BGGGB-
--S--SSS-SS-S-BGGGB-
--S---SS-SS---BTTTB-
--S--SSS-SS---BTTTB-
--S--SSS-SS---BGGGB-
--S--SSS-SS---BTTTB-
--S--SSS-SS---BTTTB-
--S--SSS-SS---BTTTB-
--S---TT-SS---BTTTB-
--S--SSS-SS---BTTTB-
--S--SSS-SS---BTTTB-
--S---SS-SS---BGGGB-
--S--STT-SS---SGGG--
--S--STT-SS-S-BTTTB-
--S--SSS-SS---SSTT--
--S--SSS-SS---BGGGB-
--S--SSS-SS---BTTTB-
--S--SSS-SS-S-BGGGB-
--S--SSS-SS---BTTTB-
--S--SSS-SS---BTTTB-
--S--STT-SS---SGGG--
--S--SSS-SS---BTTTB-
--S--SSS-SS--BBTTTB-
--S--SSS-SS---BTTTB-
--S--SSS-SS---BTTTB-
--S--SSS-SS-S-BTTTB-
--S--SSS-SS---BGGGB-
--S--SSS-SS---BTTTB-
--S--SSS-SS---BTTTB-
--S--SSS-SS---BGGGB-
--S--SSS-SS-S-BTTTB-
--S--SSS-SS---BGGGB-
--S--SSS-SS---BTTTB-
--S--SSS-SS---BTTTB-
--S--SSS-SS---SGGG--
--S--SSS-SS---BTTTB-
--S--SSS-SS---BTTTB-
--S--SS---S---BTTTB-
--S--SSS-SS---BGGGB-
--S--SSS-SS---BTTTB-
--S--SSS-SS---BTTTB-
--S--SSS-SS---BTTTB-
--S--SSS-SS---BTTTB-
--S--SSS-SS---BTTTB-
--S--SSS-SS-S-BTTTB-
--S--SSS-SS---BTTTB-
--S--SSS-SS---BTTTB-
--S--SSS-SS---BTTTB-
--S--SSS-SS---BTTTB-
--S--SSS-SS---BTTTB-
--S--SSS-SS---BTTTB-
--S--SSS-SS---BTTTB-
--S--SSS-SS---BTTTB-
--S--SSS-SS---BTTTB-
--S--SSS-SS---BTTTB-
--S--SSS-SS---BTTTB-
--S--SSS-SS---BTTTB-
--S--SSS-SS---BTTTB-
--S--SSS-SS---STTT--
--S---TT-SS---BTTTB-
--S--STT-SS---BTTTB-
--S--SSS-SS---BTTTB-
--S--SSS-SS---BTTTB-
--S--STT-SS---SSTT--
--S--SSS-SS---BGGGB-
--S--STT-SS-S-BGGGB-
--S--SSS-SS---BTTTB-
--S--STT-SS---BTTTB-
--S--SSS-SS---BTTTB-
--S--SSS-SS---BTTTB-
--S--SSS-SS---BTTTB-
--S--SSS-SS---BTTTB-
--S--SSS-SS-S-SGGG--
--S--SSS-SS-S-BTTTB-
--S--SSS-SS---BTTTB-
--S--SSS-SS---BTTTB-
--S--SSS-SS---BTTTB-
--S--SSS-SS---BTTTB-
--S--SSS-SS---BTTTB-
--S---SS-SS---BGGGB-
--S--STT-SS---BTTTB-
--S--SSS-SS---BTTTB-
--S--SSS-SS-S-BTTTB-
--S--SSS-SS---BTTTB-
--S--SSS-SS---BTTTB-
--S--SSS-SS---BTTTB-
--S--STT-SS---BTTTB-
--S--SSS-SS---BGGGB-
--S--SSS-SS---BGGGB-
--S--SSS-SS---SGGG--
--S--SSS-SS---BTTTB-
--S--SSS-SS---BTTTB-
--S--SSS-SS---BTTTB-
--S--SSS-SS---BTTTB-
--S--SSS-SS---BTTTB-
--S--SSS-SS---BGGGB-
--S--SSS-SS---BTTTB-
--S--SSS-SS---BTTTB-
--S--SSS-SS---BTTTB-
--S--SSS-SS---STTS--
--S--SSS-SS---BTTTB-
--S--SSS-SS---SGGG--
--S--SSS-SS---BTTTB-
--S--SSS-SS---BTTTB-
--S--SSS-SS---BTTTB-
--S--SSS-SS---SGGG--
--S--SSS-SS---BTTTB-
--S---TT-S----SGGG--
--S--SSS-S----BTTTB-
--S--SSS-SS-S-SSTT--
--S--SSS-SS---BTTTB-
--S--STT-SS-S-BTTTB-
--S--STT-SS-S-BTTTB-
--S---TT-SS---BGGGB-
--S--SSS-SS---SSTT--
--S--SSS-SS---BTTTB-
--S--SSS-SS---BTTTB-
--S---SS-SS---BGGGB-
--S--SSS-SS---BTTTB-
--S---SS-SS---BTTTB-
--S---TT-SS---BTTTB-
--S--SSS-SS---BTTTB-
--S--SSS-SS---BTTTB-
--S--SSS-SS-S-BTTTB-
--S--SSS-SS---BTTTB-
--S--SSS-SS-S-BTTTB-
--S---SS-SS-S-BTTTB-
--S--SSS-SS-S-BTTTB-
--S--SSS-SS---SGGG--
--S--SSS-SS-S-BGGGB-
--S--SSS-SS---BTTTB-
--S--SSS-SS---BGGGB-
--S--SSS-SS---BTTTB-
--S--SSS-SS---BTTTB-
--S--SSS-SS---SGGG--
--S--SSS-SS-S-BTTTB-
--S--SSS--S---BTTTB-
--S--SSS-SS---BTTTB-
--S--SSS-SS---BTTTB-
--S--SSS-SS-S-BTTTB-
--S--SSS-SS---BTTTB-
--S--SSS-SS---BTTTB-
--S--SSS-SS---BTTTB-
--S--SSS-SS-S-SGGG--
--S--SSS-SS---BTTTB-
--S--SSS-SS---BTTTB-
--S--SSS-SS-S-BGGGB-
--S--SSS-SS-S-SGGG--
--S--SSS-SS-S-BTTTB-
--S--SSS-SS---BGGGB-
--S--SSS-SS---BGGGB-
--S--SSS-SS---BGGGB-
--S--SSS--S---BGGGB-
--S--SSS-SS---BGGGB-
--S--SSS-SS---BGGGB-
--S--SSS-SS-S-BTTTB-
--S--SSS-SS---BTTTB-
--S--SSS-SS-S-BTTTB-
--S--SSS-SS---SSTT--
--S--SSS-SS---SSTT--
--S--SSS-SS---BTTTB-
--S--SSS-SS---BTTTB-
--S--SSS-SS---BTTTB-
--S--SSS-SS---SGGG--
--S--SSS-SS---BTTTB-
--S--SSS-SS---BTTTB-
--S--SSS-SS---BGGGB-
--S--SSS-SS---BGGGB-
--S--SSS-SS---SGGG--
--S--SSS-SS---BTTTB-
--S--SSS-SS---BTTTB-
--S--SSS-SS-S-BTTTB-
--S--SSS-SS---SGGG--
--S--SSS-SS---BTTTB-
--S--SSS-SS---BTTTB-
--S--SSS-SS---BTTTB-
--S--SSS-SS---BTTTB-
--S--SSS-SS---BTTTB-
--S--SSS-SS---BTTTB-
--S--SSS-SS---SGGG--
--S--SSS-SS---BTTTB-
--S--SSS-SS---BGGGB-
--S--SSS-SS---BGGGB-
--S--SSS-SS---BTTTB-
--S--SSS-SS---BTTTB-
--S--SSS-SS---BTTTB-
--S--SSS-SS---BTTTB-
--S--SSS-SS---BTTTB-
--S--SSS-SS---BTTTB-
--S--SSS-SS---BTTTB-
--S--SSS-SS---SGGG--
--S--SSS-SS---BTTTB-
--S--SSS-SS---BTTTB-
--S--SSS-SS---BTTTB-
--S--SSS-SS---BTTTB-
--S--SSS-SS---BTTTB-
--S---SS-SS---BGGGB-
--S--SSS--S---BTTTB-
--S---TT-SS---BTTTB-
--S--STT--S---BTTTB-
--S--SSS-SS--BBTTTB-
--S---TT--S---BTTTB-
--S--SSS--S---BTTTB-
--S--SSS-SS---BTTTB-
--S---SS-SS---BTTTB-
--S--SSS-SS---BTTTB-
--S--SSS--S---BTTTB-
--S--SSS-SS---BTTTB-
--S--SSS-SS---BTTTB-
--S--SSS--S---BTTTB-
--S--SSS-SS---BTTTB-
--S--SSS-SS--BBTTTB-
--S--SSS--S---BTTTB-
--S--SSS--S---BTTTB-
--S--STT--S---BTTTB-
--S--STT--S---BTTTB-
--S--STT--S---BTTTB-
--S--SSS--S---BTTTB-
--S--STT--S---BGGGB-
--S--STT-SS---BTTTB-
--S--STT--S-S-BTTTB-
--S---TT--S---BTTTB-
--S--SSS--S---SGGG--
--S--SSS-SS---SGGG--
--S--SSS-SS---BTTTB-
--S--SSS-SS---BTTTB-
--S--SSS--S---BTTTB-
--S--SSS-SS---SGGG--
--S--SSS--S---BTTTB-
--S--SSS-SS---BTTTB-
--S--SSS-SS---SGGG--
--S--SSS-SS---BTTTB-
--S--SSS-SS---BTTTB-
--S--SSS--S---BGGGB-
--S--SSS-SS---BTTTB-
--S--SSS-SS---BTTTB-
--S--SSS-SS---BGGGB-
--S--SSS-SS---BTTTB-
--S--SSS-SS---BTTTB-
--S--SSS--S---BTTTB-
--S--SSS-SS---SSTT--
--S--SSS-SS---BTTTB-
--S--STT-SS---BTTTB-
--S--SSS-SS-S-SGGG--
--S--SSS--S---BGGGB-
--S--STT--S---BTTTB-
--S--SSS--S---SGGG--
--S--SSS--S---BTTTB-
--S--STT-SS---BTTTB-
--S--SSS--S---BTTTB-
--S--SSS-SS---BTTTB-
--S--STT--S---BTTTB-
--S--SSS-SS---BTTTB-
--S--SSS-SS---BTTTB-
--S---TT--S---BGGGB-
--S--SSS-SS---BTTTB-
--S---TT--S---BTTTB-
--S--SSS--S---BTTTB-
--S--STT-SS---BTTTB-
--S--STT--S---BTTTB-
--S--SSS-SS-S-BTTTB-
--S--STT-SS---BTTTB-
--S--STT--S---BTTTB-
--S--STT--S---BTTTB-
--S--SSS-SS---BTTTB-
--S--STT-SS---BTTTB-
--S---SS-SS---BTTTB-
--S--STT-SS---BTTTB-
--S--SSS--S---BTTTB-
--S--STT-SS---SGGG--
--S--STT--S---BTTTB-
--S--SSS--S---BTTTB-
--S--SSS--S---SGGG--
--S--STT-SS---BTTTB-
--S---TT--S---BTTTB-
--S--SSS-SS---BGGGB-
--S--STT--S---BGGGB-
--S--SSS-SS---BGGGB-
--S--SSS-SS---BTTTB-
--S--SSS--S---BTTTB-
--S--STT-SS---BTTTB-
--S--STT--S---BTTTB-
--S---TT-SS---BTTTB-
--S--STT-SS---BTTTB-
--S--SSS-SS---BTTTB-
--S--SSS-SS---BTTTB-
--S--SSS-SS---BTTTB-
--S--SSS--S---BTTTB-
--S--SSS-SS---BTTTB-
--S---SS-SS---BGGGB-
--S---SS--S---BGGGB-
--S--STT-SS---BTTTB-
--S--SSS-SS---BTTTB-
--S--SSS--S---BTTTB-
--S---TT--S---BTTTB-
--S--STT--S---BTTTB-
--S--SSS--S---BGGGB-
--S--SSS-SS---BTTTB-
--S--STT--S---BTTTB-
--S--SSS--S---BGGGB-
--S--SSS-SS---BTTTB-
--S--SSS-SS---BTTTB-
--S--SSS-SS---BTTTB-
--S--SSS--S---BGGGB-
--S--SSS-SS---BTTTB-
--S---TT-SS---BTTTB-
--S--SSS--S---BTTTB-
--SS-STT--S-S-BGGGB-
--SS-STT--S---SGGG--
--S--SSS--S---BTTTB-
--S--STT--S---BTTTB-
--S--STT--S---BTTTB-
--S--STT--S---BTTTB-
--S--SSS--S---BGGGB-
--S--STT-SS---BGGGB-
--S--STT--S---BGGGB-
--S---TT--S---BTTTB-
--S--STT-SS---BTTTB-
--S--SSS-SS---BTTTB-
--S--STT-SS---BTTTB-
--S--SSS-SS--BBTTTB-
--S--SSS-SS---BTTTB-
--S--SSS--S---BTTTB-
--S--SSS-S----BTTTB-
--S--SSS-SS---BGGGB-
--S--SSS-SS--BBTTTB-
--S--SSS-SS---BTTTB-
--S--SSS-SS---BTTTB-
--S--SSS-SS---BTTTB-
--S--SSS-SS---BTTTB-
--S--SSS-SS---BTTTB-
--S--SSS-SS---BTTTB-
--S--SSS-SS---BTTTB-
--S--SSS-SS---BTTTB-
--S--SSS-SS---BTTTB-
--S--SSS-SS---BTTTB-
--S--SSS-SS---BTTTB-
--S--SSS-SS---BTTTB-
--S--SSS-SS---BTTTB-
--S--SSS-SS---BTTTB-
--S--SSS-SS---BTTTB-
--S--SSS-SS---BGGGB-
--S--SSS--S---BTTTB-
--S--SSS-SS-S-SGGG--
--S--SSS-SS---BTTTB-
--S--SSS-SS---BGGGB-
--S--SSS-SS---BTTTB-
--S--SSS-SS-S-BTTTB-
--S--SSS-SS-S-BTTTB-
--S--SSS-SS---BTTTB-
--S--SSS-SS---BTTTB-
--S--SSS-SS---BTTTB-
--S--SSS-SS---BTTTB-
--S--SSS-SS--BBTTTB-
--S--SSS-SS---SGGG--
--S--SSS-SS---BGGGB-
--S--SSS-SS---BTTTB-
--S--SSS-SS---STTT--
--S--SSS-SS---BTTTB-
--S--SSS-SS---BTTTB-
--S--SSS-SS---BTTTB-
--S--SSS-SS-S-BTTTB-
--S--SSS-SS---BTTTB-
--S--SSS-SS---SGGG--
--S--SSS-SS---BGGGB-
--S--SSS-SS---BTTTB-
--S--SSS-SS---BTTTB-
--S--SSS-SS---BTTTB-
--S--SSS-SS---BTTTB-
--S--STT-SS---SGGG--
--S--STT-SS---BTTTB-
--S--SSS-SS---BTTTB-
--S--STT--S---BGGGB-
--S--SSS-SS---BTTTB-
--S--SSS-SS---BGGGB-
--S--SSS-SS---BTTTB-
--S--SSS-SS---BTTTB-
--S--SSS-SS-S-BTTTB-
--S--SSS-SS-S-BGGGB-
--S--SSS-SS---BTTTB-
--S--SSS-SS-S-BTTTB-
--S--SSS-SS-S-BTTTB-
--S--SS--SS-S-BTTTB-
--S--SSS-SS---BTTTB-
--S--SSS-SS-S-BTTTB-
--S--SSS--S-S-BTTTB-
--S--SSS-SS-S-SGGG--
--S--SSS-SS---BGGGB-
--S--SSS-SS---BTTTB-
--S--SSS-SS---BTTTB-
--S--SSS-SS---BTTTB-
--S--SSS-SS---BTTTB-
--S--SSS-SS-S-BTTTB-
--S--SSS-SS---BTTTB-
--S--SSS-SS---BTTTB-
--S--SSS-SS---BTTTB-
--S--SSS-SS---BTTTB-
--S--SSS-SS-S-BTTTB-
--S--SSS-SS---BTTTB-
--S--SSS-SS---BTTTB-
--S--SSS-SS---BTTTB-
--S--SSS-SS---BTTTB-
--S--SSS--S---BTTTB-
--S--SSS-SS---BTTTB-
--S--SSS-SS---BTTTB-
--S--SSS-SS---BTTTB-
--S--SSS-SS---BTTTB-
--S--SSS-SS---BTTTB-
--S--SSS-SS---BTTTB-
--S--SSS-SS---BTTTB-
--S--SSS-SS---BTTTB-
--S--SSS-SS---SGGG--
--S--SSS-SS---STTS--
--S--SSS-SS---BTTTB-
--S--SSS-SS---BTTTB-
--S--SSS-SS---BTTTB-
--S--SSS-SS---BTTTB-
--S--SSS-SS---BTTTB-
--S--SSS-SS---BTTTB-
--S--SSS-SS---BTTTB-
--S--SSS-SS---BTTTB-
--S--SSS-SS---BGGGB-
--S--SSS-SS--BBTTTB-
--S--SSS-SS---BTTTB-
--S--SSS-SS---BTTTB-
--S--SSS-SS---BGGGB-
--S--SSS-SS---BTTTB-
--S--SSS-SS---BTTTB-
--S--SSS-SS---BTTTB-
--S--SSS-SS---BTTTB-
--S--SSS-SS---BTTTB-
--S--SSS-SS---BTTTB-
--S--SSS-SS---BTTTB-
--S--SSS-SS---BTTTB-
--S--SSS-SS---BTTTB-
--S--SSS-SS---BTTTB-
--S--SSS-SS---BTTTB-
--S--SSS-SS---BTTTB-
--S--SSS-SS---STTS--
--S--SSS-SS---BGGGB-
--S--SSS-SS---BTTTB-
--S--SSS-SS---BTTTB-
--S--SSS-SS---BTTTB-
--S--SSS-SS-S-BGGGB-
--S--SSS-SS-S-BGGGB-
--S--SSS-SS---BGGGB-
--S--SSS-SS---BTTTB-
--S--SSS-SS---BTTTB-
--S--SSS-SS---BTTTB-
--S--SSS-SS---BTTTB-
--S--SSS-SS-S-BTTTB-
--S--SSS-SS-S-BTTTB-
--S--SSS-SS-S-SGGG--
--S--SSS-SS-S-SGGG--
--S--SSS-SS-S-BGGGB-
--S--SSS-SS---BTTTB-
--S--SSS-SS---BTTTB-
--S--SSS-SS---BTTTB-
--S--SSS-SS---BTTTB-
--S--SSS-SS--BBTTTB-
--S--SSS-SS---BTTTB-
--S--SSS-SS---SGGG--
--S--SSS-SS---BTTTB-
--S--SSS-SS-S-BTTTB-
--S--SSS-SS---BTTTB-
--S--SSS-SS---BTTTB-
--S--SSS-SS---BTTTB-
--S--SSS-SS---BTTTB-
--S--SSS-SS---BTTTB-
--S--SSS-SS---BTTTB-
--S--SSS-SS---BTTTB-
--S--SSS-SS---BTTTB-
--S--SSS-SS---SGGG--
--S--SSS-SS---BTTTB-
--S--SSS-SS---BGGGB-
--S--SS--SS---BTTTB-
--S--SSS-SS---BTTTB-
--S--SSS--S---BTTTB-
--S--SSS--S---SGGG--
--S--SSS--S---BTTTB-
--S--SSS--S---BGGGB-
--S--SSS-SS---BGGGB-
--S--SSS-SS---BTTTB-
--S--SSS-SS---SGGG--
--S--SSS-SS---BTTTB-
--S--SSS-SS---BTTTB-
--S--SSS-SS---BTTTB-
--S--SSS-SS---BTTTB-
--S--SSS-SS---BTTTB-
--S--SSS-SS---SGGG--
--S--SSS-SS---BTTTB-
--S--SSS-SS---BTTTB-
--S--SSS-SS---BTTTB-
--S--SSS--S---BTTTB-
--S--SSS--S---BTTTB-
--S--SSS--S---BTTTB-
--S--SSS--S---BTTTB-
--S--SSS--S---BTTTB-
--S--SSS-SS---BTTTB-
--S--SSS-SS---BTTTB-
--S--SSS--S---BTTTB-
--S--SSS-SS---BTTTB-
--S--SSS-SS---BTTTB-
--S--SSS-SS---BGGGB-
--S--SSS-SS---BTTTB-
--S--SSS-SS---BTTTB-
--S--SSS-SS---BTTTB-
--S--SSS-SS---BTTTB-
--S--SSS-SS---BTTTB-
--S--SSS-SS---BGGGB-
--S--SSS-SS---SGGG--
--S--SSS-SS---BTTTB-
--S--SSS-SS---BTTTB-
--S--SSS-SS---BTTTB-
--S--SSS-SS---BGGGB-
--S--SSS-SS---BTTTB-
--S--SSS-SS---BTTTB-
--S--SSS-SS---BTTTB-
--S--SSS-SS---BTTTB-
--S--SSS-SS---BTTTB-
--S--SSS-SS---BTTTB-
--S--SSS-SS---BTTTB-
--S--SSS-SS---BGGGB-
--S--SSS-SS---BTTTB-
--S--SSS-SS---BTTTB-
--S--SSS-SS---BTTTB-
--S--SSS-SS---BTTTB-
--S--SSS-SS---BTTTB-
--S--SSS-SS---BTTTB-
--S--SSS-SS---BTTTB-
--S--SSS--S---BTTTB-
--S--SSS--S---BTTTB-
--S--SSS--S---BTTTB-
--S--SSS--S---BGGGB-
--S--SSS-SS---BTTTB-
--S--SSS--S---BTTTB-
--S--SSS-SS---BTTTB-
--S--SSS-SS--BBTTTB-
--S--STT--S---BTTTB-
--S--SSS--S---BGGGB-
--S--SSS-SS---BTTTB-
--S--SSS------BTTTB-
--S--SSS------SGGG--
--S--SSS-SS---BGGGB-
--S--SSS--S---SSTT--
--S--SSS-S----BTTTB-
--S--SSS-SS---SGGG--
--S--SSS-SS---BTTTB-
--S--SSS--S---BTTTB-
--S--SSS-SS---BTTTB-
--S--SSS--S---BTTTB-
--S--SSS-SS---BTTTB-
--S--SSS-SS-S-BTTTB-
--S--SSS-SS---BTTTB-
--S--SSS-SS-S-BTTTB-
--S--SSS-SS---BTTTB-
--S--SSS-SS---BTTTB-
--S--SSS-SS---SGGG--
--S--SSS-SS---SGGG--
--S--SSS--S---BTTTB-
--S--SSS--S---BTTTB-
--S--SSS-SS---BGGGB-
--S--SSS-SS---SSTT--
--S--SSS-SS---BTTTB-
--S--SSS-SS---SSTT--
--S--SSS-SS---SSTT--
--S--SSS-SS---BTTTB-
--S--SSS-SS---BTTTB-
--S--SSS-SS---BTTTB-
--S--SSS-SS---BGGGB-
--S--SSS--S---BTTTB-
--S--SSS-SS---BGGGB-
--S--SSS-SS-S-SGGG--
--S--SSS-SS---SGGG--
--S--SSS--S---SGGG--
--S--SSS--S---BTTTB-
--S--SSS-SS---SGGG--
--S--SSS--S---BTTTB-
--S--SSS-SS---BGGGB-
--S--SSS-SS---SGGG--
--S--SSS-SS---BGGGB-
--S--SSS--S---BGGGB-
--S--SSS-SS---BTTTB-
--S--SSS-SS---BTTTB-
--S--SSS-SS---BTTTB-
--S--SSS-SS---BTTTB-
--S--SSS-SS---BTTTB-
--S--SSS-SS---BGGGB-
--S--SSS-SS---BTTTB-
--S--SSS-SS---BTTTB-
--S--SS--SS---BTTTB-
--S--SSS-SS---BGGGB-
--S--SSS-SS---BTTTB-
--S--SSS-SS-S-BGGGB-
--S--SSS-SS-S-BTTTB-
--S--SSS-SS-S-BTTTB-
--S--SS--SS---BTTTB-
--S--SSS-SS-S-BTTTB-
--S--SSS-SS-S-SGGG--
--S--SSS-SS-S-BGGGB-
--S--SSS-SS-S-BTTTB-
--S--SSS-SS-S-BTTTB-
--S--SSS-SS---BGGGB-
--S--SSS-SS-S-BTTTB-
--S--SSS-SS-S-BTTTB-
--S--SSS-SS---BGGGB-
--S--SSS-SS-S-BGGGB-
-----SSS-SS---BGGGB-
--S--SSS-SS---SGGG--
--S--SSS--S---BTTTB-
--S--SSS--S---BTTTB-
--S--SSS-SS-S-SGGG--
--S--SSS-SS---SGGG--
--S--SSS-SS-S-BGGGB-
--S--SSS-SS---BGGGB-
--S--SSS-SS-S-BGGGB-
--S--SSS-SS---BTTTB-
--S--SSS-SS---BGGGB-
--S--SSS-SS-S-SSTT--
--S--SSS-SS---BTTTB-
--S--SSS-SS---BGGGB-
--S--SSS-SS-S-SGGG--
--S--SSS-SS-S-BGGGB-
--S--SSS-SS---SSTT--
--S--SSS-SS-S-BGGGB-
--S--SSS-SS---SSTT--
--S--SSS-SS---BTTTB-
--S--SSS-SS-S-BTTTB-
--S--SSS-SS---BTTTB-
--S--SSS-SS-S-BTTTB-
--S--SSS-SS---BGGGB-
--S--SSS-SS---BTTTB-
--S--SSS-SS---BTTTB-
--S--SSS-SS---BGGGB-
--S--SS--SS---BTTTB-
--S--SSS-SS-S-BGGGB-
--S--SSS--S-S-BTTTB-
--S--SSS-SS---BTTTB-
--S--SSS--S---BGGGB-
--S--SSS-SS-S-SGGG--
--S--SSS--S---BGGGB-
--S--SSS--S---SGGG--
--S--SSS-SS---BTTTB-
--S--SSS-SS---SSTT--
--S--SSS-SS-S-BTTTB-
--S--SSS-SS-S-BTTTB-
--S--SSS-SS---BGGGB-
--S--SSS-SS-S-BGGGB-
--S--STT--S-S-BTTTB-
--S--STT-SS-S-SSTT--
--S--STT--S---BTTTB-
--S--STT-SS---BTTTB-
--S--STT-SS-S-BTTTB-
--S--SSS-SS---BTTTB-
--S--SSS-SS---BTTTB-
--S--SSS-SS---BTTTB-
--S--SSS-SS---SSTT--
--S--SSS-SS-S-BTTTB-
--S--SSS-SS-S-BTTTB-
--S--SSS-SS---BGGGB-
--S--SSS-SS---BTTTB-
--S--SSS-SS---BTTTB-
--S--SSS-SS---SSTT--
--S--SSS-SS---BTTTB-
--S--SSS-SS---BTTTB-
--S--SSS-SS-S-SGGG--
--S--SSS-SS---SSTT--
--S--SSS--S---BTTTB-
--S--SSS--S---SGGG--
--S--SSS-SS---BGGGB-
--S--SSS--S---BTTTB-
--S--SSS-SS---BGGGB-
--S--SSS-SS---BGGGB-
--S--SSS-SS---SSTT--
--S--SSS-SS---BGGGB-
--S--SSS-SS---SGGG--
--S--SSS--S---BTTTB-
--S--SSS----S-BGGGB-
--S--SSS--S---BTTTB-
--S--SSS-SS-S-BTTTB-
--S--SSS--S---BGGGB-
--S--SSS--S---BGGGB-
--S--SSS-SS---SSTT--
--S--SSS-SS---BGGGB-
--S--SSS-SS---BTTTB-
--S--SSS--S---SGGG--
--S--SSS--S---BTTTB-
--S--SSS--S---BTTTB-
--S--SSS--S---BTTTB-
--S--SSS-SS---SGGG--
--S--SSS-SS---SSTT--
--S--SSS-SS---BTTTB-
--S--SSS--S---BGGGB-
--S--SSS-SS---BTTTB-
--S--SSS-SS---BTTTB-
--S--SSS--S---BTTTB-
--S--SSS-SS---SGGG--
--S--SSS-SS---BTTTB-
--S--SSS--S---BGGGB-
--S--SSS-SS---BTTTB-
--S--SSS-SS---BTTTB-
--S--SSS-SS---BTTTB-
--S--SSS-SS---BTTTB-
--S--SSS--S---SGGG--
--S--SSS-SS---BGGGB-
--S--SSS--S---BGGGB-
--S--SSS--S---BTTTB-
--S--SSS--S---BTTTB-
--S--SSS--S---BTTTB-
--S--SSS--S---BGGGB-
--S--SSS--S---BTTTB-
--S--SSS-SS---SGGG--
--S--SSS--S---SGGG--
--S--SSS-SS---SGGG--
--S--SSS-SS---BTTTB-
--S--SSS--S---BTTTB-
--S--SSS-SS---BTTTB-
--S--SSS-SS---BTTTB-
--S--SSS--S---BTTTB-
--S--SSS-SS---BTTTB-
--S--SSS-SS---SGGG--
--S--SSS-SS---BTTTB-
--S--SSS-SS---SGGG--
--S--SSS-SS---SGGG--
--S--SSS-SS---BTTTB-
--S--SSS-SS---BTTTB-
--S--SSS-SS---BTTTB-
--S--SSS-SS---SGGG--
--S--SSS-SS---BTTTB-
--S--SSS-SS---BTTTB-
--S--SS--SS---BTTTB-
--S--SSS-SS---BTTTB-
--S--SSS-SS---BGGGB-
--S--SSS-SS-S-BTTTB-
--S--SSS-SS---BTTTB-
--S--SSS-SS---SGGG--
--S--SSS-SS---SGGG--
--S--SSS-SS---BTTTB-
--S--SSS-SS---SGGG--
--S--SSS-SS-S-SSTT--
--S--SSS-SS---SGGG--
--S--SSS--S---BTTTB-
--S--SSS-SS---SGGG--
--S--SS--SS---BTTTB-
--S--SSS-SS-S-BTTTB-
--S--SSS-SS---SGGG--
--S--SSS-SS---BGGGB-
--S--SSS-SS---BTTTB-
--S--SSS-SS---BTTTB-
--S--SSS-SS---BTTTB-
--S--SSS-SS---BTTTB-
--S--SSS-SS---BTTTB-
--S--SSS-SS---BTTTB-
--S--SSS-SS-S-BTTTB-
--S--SSS-SS---BTTTB-
--S--SSS-SS---BGGGB-
--S--SSS-SS---BGGGB-
--S--SSS-SS---BGGGB-
--S--SSS-SS---BTTTB-
--S--SSS-SS---SSTT--
--S--SSS-SS---BGGGB-
--S--SSS-SS---SGGG--
--S--SSS-SS-S-BTTTB-
--S--SSS-SS---SGGG--
--S--SSS--S---BTTTB-
--S--SSS-SS-S-BTTTB-
--S--SSS-SS---SGGG--
--S--SSS-SS---SGGG--
--S--SSS-SS-S-BTTTB-
--S--SSS-SS---BGGGB-
--S--SSS-SS---BGGGB-
--S--SSS-SS---SSTT--
-----SSS-SS---BTTTB-
--S--SSS-SS---BTTTB-
--S--SSS-SS---BTTTB-
--S--SSS-SS---BTTTB-
--S--SSS-SS---BTTTB-
--S--SSS-SS---BTTTB-
--S--SSS-SS---BGGGB-
--S--SSS-SS---SSTT--
--S--SSS-SS---BTTTB-
--S--SSS-SS---BTTTB-
--S--SSS-SS-S-BTTTB-
--S--SSS-SS---SSSS--
--S--SSS-SS---BTTTB-
-----SSS-SS---SSTT--
--S--SSS-SS---BTTTB-
-----SSS-SS---SSTT--
-----SS--SS---SSTT--
-----SSS-SS---BTTTB-
-----SSS-SS---SSTT--
-----SSS-SS---BTTTB-
-----SSS-SS-S-BTTTB-
-----SSS-SS---BTTTB-
-----SSS-SS---BTTTB-
-----SSS-SS---BTTTB-
-----SSS-SS---BTTTB-
-----SSS-SS---BGGGB-
--S--SSS-SS---SSTT--
-----SSS-SS---BGGGB-
-----SSS-SS---BGGGB-
-----SSS-SS---BTTTB-
-----SSS-SS---BGGGB-
-----SSS-SS-S-BTTTB-
-----SSS-SS---BTTTB-
-----SSS-SS---BTTTB-
-----SSS-SS---BTTTB-
-----SSS-SS---BTTTB-
-----SSS-SS---SSTT--
-----SSS-SS---BTTTB-
-----SSS-SS---BTTTB-
-----SSS-SS---BTTTB-
--S--SSS-SS---SGGG--
-----SSS-SS---SGGG--
-----SSS-SS---BTTTB-
--S--SSS-SS---SSTT--
--S--SSS-SS---BTTTB-
-----SSS-SS---SSTT--
--S--SSS-SS---SGGG--
-----SSS-SS---SGGG--
--S--SSS-SS---SGGG--
-----SSS-SS---BTTTB-
-----SSS-SS---SGGG--
-----SSS-SS---BTTTB-
-----SSS-SS---BTTTB-
-----SSS-SS---BTTTB-
-----SSS-SS---BTTTB-
-----SSS-SS---BTTTB-
-----SSS-SS---BTTTB-
-----SS---S---BTTTB-
-----SSS-SS---BTTTB-
-----SSS-SS---SGGG--
-----SSS-SS---SSTT--
-----SSS-SS---BTTTB-
-----SS--SS---BGGGB-
-----SSS-SS---BTTTB-
-----SSS-SS---SSTT--
-----SSS-SS---BTTTB-
-----SSS-SS---SGGG--
-----SSS-SS---SSTT--
-----SSS-SS---BTTTB-
-----SSS-SS---BTTTB-
-----SSS-SS---SSTT--
-----SS--SS---BTTTB-
-----SSS-SS---BTTTB-
-----SS--SS---BGGGB-
-----SS--SS---SGGG--
-----SS--SS-S-BGGGB-
------SS-SS-S-BTTTB-
------SS-SS-S-SGGG--
-----SSSSSS-S-BTTTB-
-----SSSSSS-S-SGGG--
-----SSS-SS-S-BTTTB-
-----SSSSSS-S-BTTTB-
-----SSS-SS-S-SSTT--
-----SSSSSS-S-BTTTB-
-----SSSSSS---BTTTB-
-----SSSSSS-S-BTTTB-
-----SSS-SS-S-BGGGB-
-----SSS-SS---SGGG--
-----SSS-SS---BTTTB-
-----SSS-SS-S-SGGG--
-----SSS-SS-S-STTS--
-----SSSSSS-S-SSTT--
-----SSSSSS-S-BTTTB-
-----SSSSSS-S-BTTTB-
-----SSS-SS-S-SGGG--
-----SSS-SS-S-BTTTB-
-----SSS-SS-S-BTTTB-
-----SSS-SS---BTTTB-
-----SSS-SS-S-SSTT--
-----STT--S-S-BTTTB-
-----SSS-SS-S-SSTT--
-----SSS-SS---BTTTB-
-----SSS-SS---BTTTB-
-----SSS-SS---BTTTB-
-----SSS-SS---SGGG--
-----SSS--S---BTTTB-
-----SSS--S---BGGGB-
-----STT-SS---BTTTB-
-----STT-SS-S-BGGGB-
-----STT-SS---BGGGB-
-----SSS-SS---BTTTB-
-----SSS-SS---SSTT--
-----SSS-SS---BTTTB-
-----SSS-SS---BTTTB-
------TT--S---SSTT--
-----STT--S---BTTTB-
-----SSS-SS---SSTT--
-----SSS-SS---SGGG--
-----SSS-SS---BTTTB-
-----STT-SS---BTTTB-
-----SSS-SS---SGGG--
-----SSS-SS---BTTTB-
-----SSS-SS---BTTTB-
-----SSS-SS---BTTTB-
-----SSS-SS---BTTTB-
-----SSS--S---BTTTB-
-----STT--S---BTTTB-
-----STT-SS-S-BTTTB-
-----STT-SS-S-BTTTB-
-----STT-SS---BTTTB-
-----SSS-SS---BTTTB-
-----SSS-SS-S-BGGGB-
-----SSS-SS---BTTTB-
-----SSS-SS---BTTTB-
-----SSS-SS---BTTTB-
-----SSS-SS---BTTTB-
-----STT--S---BTTTB-
-----S-S-SS---BTTTB-
-----SSS-SS---BTTTB-
-----SSS--S---SSTT--
-----SSS-SS---SSTT--
-----SSS-SS---BTTTB-
-----STT--S---SGGG--
-----STT-SS---SGGG--
-----STT-SS-S-SSTT--
-----STT-SS-S-BTTTB-
-----SSS--S---SSTT--
-----SSS-SS---BGGGB-
-----SSS-SS-S-BTTTB-
-----SSS-SS---BGGGB-
-----SSS-SS---BTTTB-
-----SSS-SS---SSTT--
-----SSS-SS---BTTTB-
-----SSS-SS---BTTTB-
-----SSS-SS---BTTTB-
-----SSS--S---BTTTB-
-----SSS--S---BTTTB-
-----SSS--S---BTTTB-
-----SSS--S---BTTTB-
-----SSS-SS---BTTTB-
-----SSS-SS---SSTT--
-----SSS-SS---BTTTB-
-----SSS-SS-S-BTTTB-
-----STT--S---BTTTB-
-----SSS-SS-S-SSTT--
-----STT--S---SSTT--
-----STT-SS---BTTTB-
-----STT-SS---BTTTB-
-----STT--S---BTTTB-
-----SSS-SS---SSTT--
-----STT-SS---BTTTB-
-----STT-SS---SGGG--
-----STT-SS---BTTTB-
-----STT-SS-S-SSTT--
-----STT--S---BTTTB-
------TT--S---BTTTB-
-----STT--S---BGGGB-
-----STT--S---BGGGB-
-----STT-SS---BTTTB-
-----STT-SS---BGGGB-
-----STT-SS---BTTTB-
-----STT--S---BTTTB-
-----STT--S---BTTTB-
-----STT--S---BTTTB-
-----STT--S---BGGGB-
-----STT--S---BTTTB-
------TT-SS-S-BTTTB-
-----SSS-SS-S-BTTTB-
-----SSS--S-S-BTTTB-
-----STT--S---BTTTB-
------TT--S---BTTTB-
-----STT--S---BGGGB-
------TT--S---BTTTB-
-----STT--S---BTTTB-
------TT-SS-S-BTTTB-
-----STT-SS-S-SSTT--
-----STT-SS---BTTTB-
-----SSS-SS-S-BTTTB-
-----STT-SS-S-BTTTB-
-----SSS-SS---BTTTB-
-----SSS-SS-S-BTTTB-
-----STT-SS-S-BTTTB-
-----STT--S-S-BTTTB-
-----STT-SS---BTTTB-
-----SSS-SS---BTTTB-
-----STT-SS---BTTTB-
-----SSS-SS---SSTT--
-----SSS-SS---BTTTB-
-----SSS-SS---BGGGB-
-----SSS-SS-S-BTTTB-
-----SSS-SS---BTTTB-
------TT--S---BTTTB-
-----STT-SS-S-BTTTB-
-----STT-SS-S-BTTTB-
-----SSS--S-S-BTTTB-
-----STT-SS---BTTTB-
-----SSS-SS---BTTTB-
-----SSS-SS---BTTTB-
-----STT-SS---SSTT--
-----STT-SS---BTTTB-
-----STT--S---BTTTB-
-----STT-SS---BTTTB-
-----STT-SS---BTTTB-
-----STT-SS---BTTTB-
-----STT-SS---BTTTB-
------TT-SS---BTTTB-
-----SSS-SS---BTTTB-
-----SSS-SS-S-BTTTB-
-----SSS-SS---SSTT--
-----SSS-SS---BTTTB-
-----STT-SS---BTTTB-
-----STT--S-S-SSTT--
-----SSS-SS-S-SSTT--
-----STT-SS-S-SSTT--
-----SSS-SS-S-BTTTB-
-----STT-SS-S-BTTTB-
-----STT-SS-S-BTTTB-
-----STT-SS---SSTT--
------TT-SS---BTTTB-
------TT-SS---BTTTB-
-----SSS-SS---BTTTB-
-----SSS-SS---BTTTB-
-----STT-SS---BGGGB-
-----STT-SS---BGGGB-
------TT--S---BTTTB-
------SS--S---BTTTB-
-----STT-SS---BTTTB-
-----S-S-SS---SSTT--
------SS-SS---BGGGB-
-----S-S-SS-S-BTTTB-
------TT--S---BTTTB-
-----SSS-SS---BTTTB-
-----STT-SS---BTTTB-
-----STT-SS---BTTTB-
-----STT--S---BTTTB-
------TT-SS---BTTTB-
-----SSS-SS---BTTTB-
-----SSS-SS---BTTTB-
-----SSS-SS-S-BTTTB-
-----SSS-SS-S-BTTTB-
-----SSS-SS---BTTTB-
-----SSS-SS---BTTTB-
-----SSS-SS-S-SSTT--
------SS-SS---BTTTB-
-----SSS-SS---BTTTB-
-----SSS-SS-S-BTTTB-
-----SSS--S---BTTTB-
-----SSS--S-S-BTTTB-
-----SSS-SS-S-SGGG--
-----SSS-SS---BTTTB-
-----SSS--S---SSTT--
-----SSS--S---BTTTB-
-----SSS--S---BTTTB-
-----SSS-SS---BTTTB-
-----SSS-SS-S-BTTTB-
-----SSS-SS-S-BTTTB-
-----SSS-SS---BTTTB-
-----SSS-SS---BTTTB-
-----SSS-SS---BTTTB-
-----SSS--S---BTTTB-
-----SSS-SS---BTTTB-
-----STT--S---BTTTB-
------TT-SS---BTTTB-
-----SSS--S---BTTTB-
-----SSS--S---BTTTB-
-----SSS-SS---SGGG--
-----STT--S---SSTT--
-----SSS-SS---SGGG--
------SS-SS---BTTTB-
------SS-SS---SSTT--
------SS-SS---SGGG--
-----SSS-SS---BTTTB-
-----SSS-SS---BTTTB-
-----SSS-SS---SSTT--
------SS-SS---SSTT--
-----SS--SS---SGGG--
-----SSS-SS---BTTTB-
-----SSS-SS-S-BTTTB-
------TT-SS---SGGG--
-----SSS--S---SGGG--
-----STT-SS---BGGGB-
-----STT--S-S-BTTTB-
------SS-SS---BGGGB-
-----SSS-SS-S-BTTTB-
-----SSS-SS---BTTTB-
-----SSS-SS-S-BTTTB-
-----STT-SS---BTTTB-
-----STT-SS-S-SSTT--
-----SSS-SS-S-BTTTB-
-----STT-SS---SSTT--
-----SSS-SS-S-BTTTB-
-----STT-SS---BTTTB-
-----STT-SS---BTTTB-
-----STT--S---BTTTB-
-----SSS-SS---BTTTB-
-----SSS-SS-S-BTTTB-
-----STT-SS---BTTTB-
-----STT-SS---BTTTB-
-----STT-SS---BTTTB-
-----SSS-SS---BGGGB-
-----STT-SS---BTTTB-
-----STT-SS---BTTTB-
-----SSS-SS---SGGG--
-----STT-SS---BTTTB-
-----STT-SS---BTTTB-
-----SSS-SS---BTTTB-
-----STT--S-S-BTTTB-
-----STT--S---SGGG--
-----STT-SS---BTTTB-
-----SSS-SS---BTTTB-
-----STT--S---SSTT--
-----STT--S---BGGGB-
-----STT-SS---STTS--
-----STT-SS-S-BTTTB-
-----SSS-SS---BTTTB-
-----STT-SS-S-BTTTB-
-----STT-SS---BTTTB-
-----SSS-SS---BGGGB-
-----SSS-SS-S-SGGG--
-----STT-SS---SSTT--
-----SSS-SS---SGGG--
-----S-S-SS---BTTTB-
-----SSS-SS---BTTTB-
------TT--S---BTTTB-
-----STT-SS---BTTTB-
-----SSS-SS---BGGGB-
-----SSS-SS---BTTTB-
-----SSS-SS-S-BTTTB-
-----SSS-SS---BTTTB-
-----SSS-SS-S-SSTT--
-----SSS-SS---BTTTB-
-----STT-SS---BTTTB-
-----STT-SS---BTTTB-
-----STT-SS---BTTTB-
-----STT-SS---BTTTB-
-----STT--S---BTTTB-
-----STT-SS---BTTTB-
-----STT-SS---BGGGB-
-----STT--S---SSTT--
-----SSS--S---BTTTB-
-----STT-SS---BTTTB-
-----STT--S---BTTTB-
-----SSS-SS---SGGG--
-----STT-SS---BTTTB-
------TT--S---BTTTB-
-----STT--S---STTS--
-----SSS--S---BTTTB-
-----SSS-SS---BTTTB-
-----SSS-SS-S-SSTT--
-----STT-SS---BTTTB-
------TT--S---BTTTB-
-----SSS-SS---BTTTB-
-----SSS-SS---BTTTB-
-----SSS-SS---SSTT--
-----SSS-SS---BTTTB-
-----SSS-SS---BGGGB-
-----STT-SS-S-SSTT--
-----STT-SS---BTTTB-
-----STT--S---BTTTB-
-----SSS-SS-S-BTTTB-
-----STT-SS---BTTTB-
------TT-SS---BGGGB-
------TT--S---SSTT--
-----STT-SS---BTTTB-
------TT--S-S-BTTTB-
-----STT-SS-S-BTTTB-
-----SSS-SS---BTTTB-
-----STT-SS-S-SSTT--
-----SSS-SS---BTTTB-
-----SSS-SS-S-SGGG--
-----STT-SS-S-BTTTB-
------TT--S---SGGG--
-----STT-SS---BTTTB-
-----STT-SS---BTTTB-
-----STT-SS---BGGGB-
-----STT--S---BGGGB-
------TT-SS---BTTTB-
------TT-SS---BGGGB-
-----STT-SS---SGGG--
-----STT-SS---BTTTB-
-----STT--S---SSTT--
-----STT-SS-S-BGGGB-
-----STT-SS---BTTTB-
-----STT-SS---BGGGB-
-----STT--S---BGGGB-
-----STT-SS---BTTTB-
-----SSS-SS---BTTTB-
-----STT-SS---BTTTB-
-----SSS-SS---BGGGB-
-----STT-SS---BTTTB-
-----SSS-SS---BTTTB-
-----SSS-SS---BTTTB-
-----SSS--S---BTTTB-
-----STT-SS---BTTTB-
-----SSS-SS-S-BTTTB-
-----SSS-SS---BTTTB-
-----STT-SS---BGGGB-
-----STT-SS---BGGGB-
-----STT--S---BTTTB-
-----SSS--S---BTTTB-
-----SSS-SS---BTTTB-
-----SSS-SS-S-BTTTB-
-----STT-SS-S-BTTTB-
-----STT-SS---BTTTB-
-----SSS-SS---BGGGB-
-----SSS-SS---BTTTB-
-----STT--S---BTTTB-
-----STT--S---SSTT--
-----STT-SS-S-BGGGB-
-----STT-SS---STTT--
-----STT-SS-S-BTTTB-
-----STT-SS---SSTT--
-----STT-SS---BTTTB-
-----STT-SS---SSTT--
-----STT--S---SGGG--
------TT-SS---BTTTB-
------TT--S---BGGGB-
-----STT--S---BGGGB-
-----STT--S---BTTTB-
-----STT--S---SGGG--
-----STT-SS---SSTT--
-----SSS-SS---BTTTB-
-----STT-SS---BTTTB-
-----STT-SS---SGGG--
-----SSS-SS---BTTTB-
-----SSS-SS---BGGGB-
-----STT-SS---SGGG--
------TT-SS---SSTT--
-----SSS-SS---BTTTB-
-----STT-SS---SSTT--
-----STT-SS-S-BTTTB-
-----STT-SS-S-BTTTB-
-----STT-SS-S-SSTT--
-----SSS--S---BGGGB-
-----STT-SS---BTTTB-
-----SSS-SS---BGGGB-
-----STT-SS---BGGGB-
-----STT--S---BTTTB-
-----STT-SS---BTTTB-
-----STT-SS-S-BTTTB-
-----STT-SS---BGGGB-
-----SSS-SS-S-SGGG--
-----SSS-SS---BTTTB-
-----STT-SS---SGGG--
-----STT--S---BTTTB-
------TT-SS---BGGGB-
-----STT-SS---BTTTB-
-----STT-SS---BGGGB-
-----STT-SS-S-BTTTB-
-----SSS-SS-S-BTTTB-
-----STT-SS-S-SGGG--
-----STT-SS---BTTTB-
-----SSS-SS---BTTTB-
-----SSS-SS---SSTT--
-----STT-SS---BTTTB-
-----STT-SS---BTTTB-
-----STT-SS---BTTTB-
-----STT-SS---BGGGB-
-----STT-SS---BTTTB-
-----SSS-SS---BTTTB-
-----STT-SS---SSTT--
-----STT-SS---BGGGB-
-----SSS-SS---SGGG--
-----SSS-SS---BTTTB-
-----STT-SS-S-BTTTB-
-----STT-SS-S-SSTT--
-----SSS-SS---BTTTB-
-----SSS-SS---BTTTB-
-----SSS-SS-S-BTTTB-
-----STT--S---SSTT--
-----SSS-SS---BTTTB-
-----SSS-SS-S-BTTTB-
-----SSS-SS---BTTTB-
-----STT-SS---BTTTB-
-----SSS-SS---BTTTB-
-----SSS-SS---BTTTB-
-----STT-SS-S-BTTTB-
-----STT-SS---BTTTB-
-----SSS-SS---BTTTB-
-----SSS-SS---BTTTB-
-----STT-SS---BTTTB-
-----STT-SS---BTTTB-
-----SSS-SS---BTTTB-
-----STT-SS---BGGGB-
-----SSS-SS---SGGG--
-----SSS-SS---BGGGB-
-----SSS-SS---SSTT--
-----SSS-SS---BTTTB-
-----SSS-SS---SSTT--
-----SSS-SS---BTTTB-
-----SSS-SS---SSTT--
-----SSS-SS---BTTTB-
-----SSS-SS---BTTTB-
-----SSS-SS-S-BTTTB-
-----SSS-SS---SSTT--
-----SSS-SS-S-SSTT--
-----STT-SS---BTTTB-
-----SSS-SS---BTTTB-
-----SSS-SS---BTTTB-
-----STT-SS---BTTTB-
-----SSS-SS-S-BTTTB-
-----SSS-SS---BTTTB-
-----SSS-SS-S-BGGGB-
-----SSS-SS-S-BTTTB-
-----SSS-SS---SSTT--
-----SSS-SS---SGGG--
-----STT-SS---BTTTB-
-----STT--S---SSTT--
-----SSS-SS---BTTTB-
-----SSS-SS---SSTT--
-----SSS-SS---BTTTB-
-----SSS-SS---BTTTB-
-----SSS-SS---SSTT--
-----SSS-SS-S-BTTTB-
-----SSS--S-S-SSTT--
-----SSS--S---SSTT--
-----SSS-SS---BTTTB-
-----SSS-SS---SGGG--
-----STT--S---BTTTB-
-----SSS-SS---BTTTB-
-----SSS-SS---SGGG--
-----SSS-SS---SSTT--
-----SSS-SS---BTTTB-
-----SSS-SS---BTTTB-
-----STT-SS---BTTTB-
-----STT-SS---SSTT--
-----STT-SS---BTTTB-
-----STT-SS---BTTTB-
-----STT-SS---BTTTB-
-----SSS-SS---BTTTB-
-----SSS--S---BTTTB-
-----SSS-SS---SGGG--
-----SSS-SS---BGGGB-
-----STT-SS---BGGGB-
-----STT-SS---BTTTB-
-----SSS-SS---BTTTB-
-----SSS-SS---SGGG--
-----SSS-SS---SSTT--
-----STT--S-S-BTTTB-
-----SSS-SS---BGGGB-
-----STT-SS---BTTTB-
-----SSS-SS-S-BTTTB-
-----SSS-SS-S-BTTTB-
-----STT-SS-S-SGGG--
-----STT--S-S-BTTTB-
-----STT-SS-S-BTTTB-
-----SSS--S---BGGGB-
-----STT--S---BGGGB-
-----STT--S---BTTTB-
-----STT-SS-S-BTTTB-
-----SSS-SS---BGGGB-
-----SSS-SS---SGGG--
-----STT-SS-S-BGGGB-
-----SSS-SS-S-SGGG--
-----STT-SS-S-BTTTB-
-----STT--S---SSTT--
-----STT-SS---SSTT--
-----STT--S---BTTTB-
-----STT--S---SSTT--
-----STT--S---SSTT--
-----STT--S---SSTT--
-----STT--S-S-BTTTB-
------TT--S---BGGGB-
-----SSS-SS---SGGG--
------TT--S---BTTTB-
-----STT--S---BTTTB-
-----STT-SS---BTTTB-
-----STT-SS-S-SSTT--
-----STT--S---SSTT--
-----STT--S---SSTT--
-----STT--S---BTTTB-
-----STT-SS---BGGGB-
-----STT--S---BGGGB-
-----STT-SS---BTTTB-
-----STT-SS---SSTT--
------TT--S---SGGG--
-----SSS-SS---SSTT--
------TT--S---BTTTB-
------TT--S---SSTT--
-----STT--S---SSTT--
------TT-SS---BTTTB-
-----STT--S---BTTTB-
------TT--S---BTTTB-
-----STT--S---BTTTB-
-----STT--S---SSTT--
------TT--S---SSTT--
-----STT--S---BTTTB-
-----STT--S---SGGG--
------TT--S---BTTTB-
-----STT--S---BGGGB-
-----STT--S-S-BGGGB-
-----STT--S---BTTTB-
-----STT--S---BTTTB-
------TT--S---SGGG--
-----STT-SS-S-BTTTB-
-----STT-SS-S-BTTTB-
-----STT--S---BTTTB-
-----STT--S---BTTTB-
-----STT-SS---SSTT--
-----STT-SS---SSTT--
------TT-SS-S-BTTTB-
-----SSS-SS---BTTTB-
-----STT-SS-S-BTTTB-
-----STT--S-S-SSTT--
-----STT--S---BTTTB-
-----STT-SS-S-BTTTB-
-----SSS--S---BTTTB-
-----SSS--S-S-SSTT--
-----S-S-SS-S-BTTTB-
-----S-S-SS---BTTTB-
-----SSS-SS---BTTTB-
-----SSS-SS-S-BTTTB-
-----SSS-SS-S-BTTTB-
-----SSS-SS---SGGG--
-----SSS-SS---SGGG--
-----STT-SS---BTTTB-
-----SSS-SS---SGGG--
-----STT--S---BTTTB-
-----SSS-SS---SSTT--
-----STT-SS-S-BTTTB-
-----SSS-SS-S-BGGGB-
-----SSS-SS-S-SGGG--
-----SSS-SS---SGGG--
-----STT-SS---SGGG--
-----SSS-SS---SGGG--
-----SSS-SS-S-BGGGB-
-----SSS-SS-S-BGGGB-
-----SSS-SS---BTTTB-
-----SSS-SS---BGGGB-
-----SSS-SS-S-BTTTB-
-----SSS-SS-S-BTTTB-
-----SSS-SS---BGGGB-
-----SSS-SS---BGGGB-
-----SSS-SS-S-SSTT--
-----SSS-SS---SGGG--
-----SSS-SS---SSTT--
-----STT-SS---BTTTB-
-----SSS-SS---SGGG--
-----SSS-SS-S-BTTTB-
-----SSS-SS-S-SSTT--
-----STT-SS-S-BGGGB-
-----STT--S---SGGG--
-----SSS-SS-S-BTTTB-
-----SSS-SS-S-BGGGB-
-----STT-SS---BGGGB-
-----SSS-SS---BTTTB-
-----SSS-SS---BTTTB-
-----SSS-SS---BTTTB-
-----SSS-SS-S-BTTTB-
-----SSS-SS-S-BTTTB-
-----SSS-SS-S-BTTTB-
-----SSS-SS-S-BTTTB-
-----SSS-SS---BTTTB-
-----STT-SS---BGGGB-
-----SSS-SS---BGGGB-
-----SSS-SS-S-BTTTB-
-----SSS-SS---BTTTB-
-----SSS-SS-S-SGGG--
-----SSS-SS-S-BTTTB-
-----STT-SS-S-BTTTB-
-----SSS--S-S-BTTTB-
-----SSS-SS---BGGGB-
-----STT-SS---SGGG--
-----SSS-SS-S-BTTTB-
-----SSS-SS---BTTTB-
-----SSS-SS---BTTTB-
-----SSS-SS---BTTTB-
-----SSS-SS---BTTTB-
-----SSS-SS-S-BTTTB-
-----SSS-SS-S-BTTTB-
-----STT-SS-S-BTTTB-
-----SSS-SS-S-BTTTB-
-----SSS-SS-S-BTTTB-
-----SSS-SS---BTTTB-
-----SSS-SS-S-BTTTB-
-----STT-SS---BTTTB-
-----STT-SS---BTTTB-
-----SSS--S-S-BTTTB-
-----SSS-SS-S-BTTTB-
-----SSS-SS-S-BTTTB-
-----SSS-SS-S-BTTTB-
-----STT-SS-S-BTTTB-
-----SSS-SS-S-BTTTB-
-----SSS-SS---BTTTB-
-----STT-SS-S-BTTTB-
-----STT-SS-S-BGGGB-
-----STT--S---BTTTB-
-----STT--S---SGGG--
-----STT-SS---BTTTB-
------TT--S---SSTT--
-----STT--S-S-BGGGB-
-----STT--S-S-BTTTB-
-----STT-SS-S-BGGGB-
-----STT--S---BGGGB-
-----STT-SS---BGGGB-
-----STT--S-S-SSTT--
-----STT--S-S-BTTTB-
-----STT--S---SSTT--
-----STT--S-S-BTTTB-
-----STT--S-S-SSTT--
-----STT-SS---SSTT--
-----STT--S-S-SGGG--
-----SSS--S---BTTTB-
-----SSS-SS-S-BTTTB-
-----STT-SS-S-SSTT--
-----SSS--S-S-SSTT--
-----SSS-SS---BTTTB-
-----SSS-SS---BTTTB-
------TT-SS---SSTT--
-----STT--S---SGGG--
------TT-SS---SGGG--
-----STT--S-S-BTTTB-
-----STT-SS---SGGG--
-----STT--S---SSTT--
-----STT-SS---BTTTB-
-----STT-SS-S-BTTTB-
-----STT-SS---BGGGB-
-----STT--S---SSTT--
-----STT--S---BGGGB-
-----STT--S---BTTTB-
-----SSS-SS---BTTTB-
-----SSS-SS---BTTTB-
-----SSS-SS---SSTT--
-----SSS-SS-S-BTTTB-
-----SSS--S-S-SSTT--
-----STT--S---BTTTB-
-----STT-SS---SGGG--
-----STT-SS---BTTTB-
-----SSS-SS-S-BTTTB-
-----SSS-SS-S-BTTTB-
-----SSS-SS---SGGG--
-----SSS-SS-S-SGGG--
-----SSS--S---SGGG--
------TT-SS---BGGGB-
------TT-SS---SSTT--
------TT-SS---SGGG--
-----STT--S-S-SGGG--
-----SSS-SS-S-SGGG--
-----SSS--S---BGGGB-
-----STT--S-S-SSTT--
-----STT--S---SSTT--
-----SSS-SS---BGGGB-
-----STT--S---SGGG--
-----STT--S---SSTT--
-----SSS-SS---SGGG--
-----STT--S---SSTT--
-----SSS-SS-S-SGGG--
-----SSS-SS-S-SGGG--
-----SSS--S---BGGGB-
-----SSS-SS---BTTTB-
-----SSS--S-S-BTTTB-
-----SSS-SS-S-SGGG--
-----SSS-SS---SGGG--
-----SSS-SS---BTTTB-
-----SSS-SS---SGGG--
-----SSS-SS-S-BGGGB-
-----STT--S---BTTTB-
-----SSS-SS---BGGGB-
-----STT--S---SGGG--
-----STT-SS---BTTTB-
-----STT-SS---BGGGB-
-----STT--S---SGGG--
-----STT--S-S-SGGG--
-----SSS-SS---SGGG--
-----STT--S---SSTT--
-----STT-SS-S-BGGGB-
-----STT-SS---SGGG--
-----STT--S---BTTTB-
-----SSS-SS---SSTT--
-----SSS--S-S-SSTT--
-----SSS--S---SGGG--
-----STT--S---SGGG--
-----SSS-SS-S-SGGG--
-----SSS-SS-S-BTTTB-
-----SSS-SS---BGGGB-
-----SSS-SS-S-SSTT--
-----SSS-SS---SGGG--
-----SSS--S-S-SGGG--
-----SSS-SS---SSTT--
-----STT-SS---BTTTB-
-----SSS--S-S-SSTT--
-----STT--S---SSTT--
-----STT--S---BTTTB-
-----STT--S---BGGGB-
-----STT--S---BTTTB-
-----STT-SS---BGGGB-
-----STT--S---SGGG--
-----STT--S---SGGG--
-----STT--S---SSTT--
-----STT-SS---BTTTB-
-----STT--S---SSTT--
-----STT-SS---SGGG--
------TT-SS---SGGG--
------TT-SS---BTTTB-
------TT-SS---BGGGB-
-----STT--S-S-SSTT--
-----SSS-SS-S-BTTTB-
-----STT-SS---BTTTB-
-----SSS-SS---BTTTB-
------TT-SS-S-SSTT--
-----STT--S-S-BGGGB-
-----STT--S-S-SSTT--
-----STT--S-S-SGGG--
-----STT--S---SGGG--
-----SSS-SS---SGGG--
-----SSS-SS-S-SSTT--
-----STT-SS-S-SSTT--
-----SSS--S---SGGG--
-----SSS-SS---BTTTB-
-----SSS-SS---SSTT--
-----SSS-SS-S-SGGG--
-----SSS-SS-S-SSTT--
-----STT--S---SGGG--
-----STT-SS---BGGGB-
-----STT--S-S-BGGGB-
-----STT-SS---SGGG--
------TT-SS---BTTTB-
-----STT--S---SSTT--
-----STT-SS---SSTT--
------TT--S---SGGG--
------TT--S---SSTT--
-----STT-SS-S-SSTT--
-----SSS--S-S-BTTTB-
-----STT-SS---SGGG--
-----SSS--S-S-BGGGB-
-----STT--S---SGGG--
-----STT--S---SGGG--
-----STT--S---BGGGB-
-----SSS--S---BTTTB-
-----SSS--S---BGGGB-
-----STT--S---BTTTB-
-----SSS-SS---SSTT--
-----STT--S-S-SSTT--
-----SSS--S---BTTTB-
-----STT--S---SGGG--
-----STT--S---SGGG--
-----STT--S-S-BGGGB-
-----STT--S---BGGGB-
-----STT--S---BGGGB-
-----STT--S---SGGG--
-----STT--S-S-BGGGB-
-----STT--S---SGGG--
-----STT--S---BGGGB-
-----STT--S-S-SSTT--
-----STT--S---BTTTB-
-----SSS--S---BGGGB-
-----SSS--S---SGGG--
-----SSS--S---SGGG--
-----SSS-SS-S-BGGGB-
-----STT--S---SSTT--
-----STT--S---BTTTB-
-----STT--S---BTTTB-
-----STT--S---BTTTB-
-----SSS--S---BTTTB-
-----STT--S-S-BTTTB-
-----STT--S---SSTT--
-----STT--S---SSTT--
-----SSS--S---SSTT--
-----SSS--S---BTTTB-
-----STT-SS---SGGG--
-----SSS-SS-S-BTTTB-
-----SSS-SS---SGGG--
-----STT-SS---BTTTB-
-----SSS--S---BGGGB-
-----STT--S---BGGGB-
-----SSS-SS-S-BTTTB-
-----STT--S---SSTT--
-----SSS-SS---BTTTB-
-----SSS-SS---SGGG--
-----SSS--S---BGGGB-
-----STT--S-S-SSTT--
-----STT--S-S-SGGG--
-----STT--S-S-SGGG--
-----STT--S---BTTTB-
-----STT-SS---BTTTB-
-----STT--S---SSTT--
-----STT--S-S-BTTTB-
-----STT-SS---BTTTB-
-----STT--S---BTTTB-
-----STT-SS---BGGGB-
-----STT--S---BTTTB-
-----STT--S---SGGG--
-----STT--S---BTTTB-
-----STT-SS-S-BGGGB-
-----STT--S-S-BTTTB-
-----STT--S---BGGGB-
-----STT--S-S-SGGG--
-----STT--S---SGGG--
-----STT--S-S-BTTTB-
-----STT-SS-S-BTTTB-
-----SSS--S-S-SSTT--
-----STT--S---SGGG--
-----STT--S-S-SGGG--
------TT-SS---BTTTB-
-----STT--S---SSTT--
-----SSS--S-S-SGGG--
-----SSS--S---BTTTB-
-----STT--S---BTTTB-
-----STT--S-S-SGGG--
-----STT--S---SSTT--
-----STT-SS-S-BGGGB-
-----STT--S---BGGGB-
-----STT--S---SSTT--
-----STT--S---BGGGB-
-----SSS-SS-S-SSTT--
-----SSS--S-S-BTTTB-
-----STT--S---BTTTB-
-----STT--S-S-SGGG--
-----STT--S---BGGGB-
-----STT--S---SGGG--
------SS--S---SGGG--
-----STT-SS---BTTTB-
-----STT--S---SSTT--
-----STT--S---SSTT--
-----SSS--S-S-BTTTB-
-----SSS--S---SGGG--
------TT--S---BTTTB-
-----STT-SS---BGGGB-
-----STT--S---SSTT--
-----STT-SS---BTTTB-
-----STT--S-S-SSTT--
-----SSS--S---BTTTB-
-----STT-SS---BTTTB-
-----STT--S---SGGG--
-----STT--S---BTTTB-
------SS--S---BTTTB-
------TT--S---SSTT--
------TT-SS---SSTT--
-----STT--S---SSTT--
-----STT--S---BTTTB-
-----STT--S---SSTT--
-----STT--S---SSTT--
-----STT--S---SGGG--
-----STT--S---SSTT--
-----SSS--S-S-BGGGB-
-----SSS--S-S-BTTTB-
-----SSS--S---BTTTB-
-----SSS--S---SGGG--
-----SSS--S-S-BTTTB-
-----SSS--S---SSTT--
-----SSS--S---BTTTB-
-----STT--S---BTTTB-
-----STT--S-S-BTTTB-
-----STT--S---BTTTB-
-----STT--S---BTTTB-
-----STT--S---BTTTB-
-----STT-SS---SSTT--
-----STT--S---BTTTB-
-----STT--S-S-SSTT--
-----STT--S---BTTTB-
-----STT--S---SGGG--
-----STT--S---SSTT--
-----SSS-SS---SGGG--
-----STT--S-S-SGGG--
-----STT--S---SSTT--
-----STT--S-S-SSTT--
-----STT--S-S-SGGG--
-----SSS--S-S-SSTT--
-----STT--S-S-BTTTB-
-----STT-SS---BGGGB-
-----SSS-SS---SGGG--
-----STT-SS-S-SSTT--
-----STT--S---SGGG--
-----STT-SS-S-BTTTB-
-----STT-SS-S-SSTT--
-----STT--S---SGGG--
-----STT-SS---SSTT--
-----SSS--S---BTTTB-
-----STT-SS---SGGG--
-----STT-SS---BGGGB-
-----SSS-SS---BTTTB-
-----STT--S---BTTTB-
-----SSS-SS-S-SGGG--
-----STT--S---SSTT--
-----STT--S---SSTT--
-----STT--S---BTTTB-
-----STT--S---SSTT--
-----STT--S---SSTT--
-----SSS-SS-S-SGGG--
-----STT--S---SSTT--
-----STT--S---BTTTB-
-----STT--S---SGGG--
-----STT--S---BTTTB-
-----STT--S---SSTT--
-----STT--S---BTTTB-
-----STT--S---BTTTB-
-----STT--S---BTTTB-
-----STT--S---SSTT--
-----SSS--S---SSTT--
-----STT--S---BTTTB-
-----STT--S---SSTT--
-----STT--S---SGGG--
-----STT--S---SGGG--
-----STT--S---BGGGB-
-----STT--S---SGGG--
-----STT--S---BGGGB-
------TT--S---SSTT--
-----SSS--S---SSTT--
------TT--S---BTTTB-
------TT--S---BGGGB-
-----SSS-SS---SSTT--
-----SSS-SS---SSTT--
-----STT-SS---SSTT--
-----STT-SS---SSTT--
-----STT-SS---BTTTB-
------SS-SS---SSTT--
-----STT-SS---BTTTB-
-----STT--S---SSTT--
-----STT--S---BTTTB-
------TT-SS---BTTTB-
-----STT--S---BTTTB-
-----STT--S---BTTTB-
-----STT--S---SSTT--
-----STT--S---BTTTB-
-----STT--S---BTTTB-
-----STT--S---SGGG--
-----STT--S---SSTT--
--S--STT--S---SSTT--
-----SSS--S---BTTTB-
-----SSS-SS---SSTT--
-----SSS-SS---SSTT--
-----STT-SS---BTTTB-
-----STT--S---BTTTB-
-----STT--S---SSTT--
-----SSS--S---SSTT--
-----SSS--S---SSTT--
-----SSS-SS-S-BTTTB-
-----SSS-SS---BTTTB-
-----SSS-SS---BTTTB-
-----STT-SS---SSTT--
-----SSS-SS---BGGGB-
-----SSS-SS---SGGG--
-----STT-SS-S-SSTT--
-----SSS-SS-S-BTTTB-
-----STT-SS---BGGGB-
-----STT-SS---SSTT--
-----STT-SS---BTTTB-
-----STT-SS---BTTTB-
-----STT-SS---BTTTB-
-----STT-SS-S-BTTTB-
-----SSS-SS---BTTTB-
------TT-SS-S-SSTT--
-----STT-SS---BTTTB-
-----STT-SS-S-BTTTB-
-----STT-SS---BGGGB-
-----STT-SS-S-BTTTB-
-----SSS-SS---BGGGB-
-----SSS-SS-S-BTTTB-
-----STT-SS---BTTTB-
-----SSS-SS-S-BTTTB-
-----STT-SS---SSTT--
-----STT-SS---BTTTB-
-----SSS-SS---SSTT--
-----SSS-SS---BTTTB-
-----STT-SS-S-BTTTB-
-----STT-SS---BTTTB-
-----SSS-SS---BTTTB-
------TT-SS---BTTTB-
-----STT--S---BTTTB-
-----STT--S---BTTTB-
-----STT--S---BTTTB-
-----STT--S---BTTTB-
-----STT--S---BTTTB-
-----STT--S-S-BTTTB-
-----STT--S---BTTTB-
-----SSS--S---BTTTB-
-----STT--S---BTTTB-
-----SSS-SS-S-BTTTB-
-----SSS-SS---BGGGB-
-----SSS-SS---SSTT--
-----STT--S---BTTTB-
-----STT--S---BTTTB-
-----STT--S---BTTTB-
-----STT--S---BTTTB-
-----STT--S---BTTTB-
-----STT--S---BTTTB-
-----STT--S---BTTTB-
-----STT--S---BTTTB-
-----STT--S---BTTTB-
-----SSS--S---BTTTB-
-----STT--S---BTTTB-
-----STT--S---BTTTB-
-----STT--S---BTTTB-
-----STT--S---BTTTB-
-----STT--S---BTTTB-
-----SSS-SS---BGGGB-
------TT--S---SSTT--
-----SSS-SS-S-BTTTB-
-----SSS-SS---BTTTB-
-----SSS-SS-S-SSTT--
-----SSS--S---BTTTB-
-----STT--S---SSTT--
-----STT--S---BTTTB-
-----STT-SS-S-SGGG--
-----STT--S---BGGGB-
-----STT--S---SSTT--
-----STT-SS-S-SSTT--
-----STT--S---SSTT--
-----STT-SS---BTTTB-
-----STT--S---BTTTB-
-----STT--S---BTTTB-
-----SSS--S---BTTTB-
-----SSS--S---BTTTB-
-----SSS-SS---SSTT--
-----SSS--S-S-SSTT--
-----S-S-SS---SSTT--
-----SSS-SS---BTTTB-
-----SSS-SS---BTTTB-
-----SSS-SS---BTTTB-
-----STT-SS---BTTTB-
-----SSS-SS---BGGGB-
-----STT-SS---SSTT--
-----STT-SS---BTTTB-
------TT-SS---BTTTB-
-----STT-SS-S-SGGG--
-----SSS-SS---BGGGB-
------TT-SS---SSTT--
------TT-SS-S-SSTT--
-----SSS-SS-S-BTTTB-
-----STT-SS---BTTTB-
-----SSS-SS-S-BTTTB-
-----STT-SS---BTTTB-
-----STT-SS---SSTT--
-----STT-SS---SSTT--
-----SSS-SS---BTTTB-
-----SSS-SS-S-BTTTB-
-----SSS-SS---BTTTB-
-----SSS-SS---SSTT--
-----SSS-SS---SGGG--
-----SSS-SS---BGGGB-
-----SSS-SS-S-BTTTB-
-----STT-SS---BGGGB-
-----STT--S---SGGG--
-----STT--S---SGGG--
-----STT--S---BTTTB-
-----STT--S---SGGG--
-----SSS--S---BGGGB-
-----SSS--S---BTTTB-
-----SSS--S---BTTTB-
-----SSS--S---BTTTB-
-----SSS--S---BTTTB-
-----SSS--S---BTTTB-
-----SSS--S---SSTT--
-----SSS-SS---BTTTB-
-----SSS-SS---BTTTB-
-----SSS--S---BTTTB-
-----SSS--S---BGGGB-
-----STT--S---BTTTB-
-----SSS--S---BTTTB-
-----SSSSSS---BTTTB-
-----SSS-SS---SSTT--
-----SSS-SS---SGGG--
-----SSS-SS---BTTTB-
-----SSS-SS---SGGG--
-----SSS-SS---BGGGB-
-----SSS-SS-S-BTTTB-
-----STT-SS---BTTTB-
-----STT--S---BTTTB-
-----STT--S---BGGGB-
-----STT--S---BTTTB-
-----STT--S---SGGG--
-----STT--S---SSTT--
-----STT-SS---BTTTB-
-----STT--S---SSTT--
-----SSS-SS-S-BTTTB-
-----STT--S---BTTTB-
-----STT-SS---SGGG--
-----STT-SS---BGGGB-
-----SSS-SS---BTTTB-
-----SSS-SS---BTTTB-
-----SSS-SS---BTTTB-
-----SSS-SS---BTTTB-
-----STT-SS-S-BTTTB-
-----STT-SS---BGGGB-
-----STT-SS---BTTTB-
-----SSS-SS---BTTTB-
-----SSS-SS---SSTT--
-----SSS-SS---BTTTB-
-----SSS-SS---BTTTB-
-----SSS-SS-S-BTTTB-
-----SSS-SS---BTTTB-
-----STT-SS---BTTTB-
-----STT-SS---BTTTB-
-----SSS-SS---SSTT--
-----SSS-SS---BTTTB-
-----SSS-SS---SSTT--
-----SSS-SS---BTTTB-
-----SSS-SS---BTTTB-
-----SSS-SS---BTTTB-
-----STT-SS---BGGGB-
-----STT--S-S-BTTTB-
-----STT-SS---BTTTB-
-----SSS-SS---BTTTB-
-----STT-SS---BTTTB-
-----SSS-SS---BTTTB-
-----SSS-SS---BTTTB-
-----SSS-SS---BTTTB-
-----STT-SS---BTTTB-
-----SSS--S---BTTTB-
-----STT-SS---BGGGB-
-----SSS-SS---BTTTB-
-----STT-SS---BTTTB-
-----SSS-SS---BTTTB-
-----SSS-SS---BTTTB-
-----SSS-SS---SSTT--
-----SSS-SS---BTTTB-
-----SSS-SS---BTTTB-
-----SSS-SS---BGGGB-
-----SSS-SS---BTTTB-
-----SSS-SS---BTTTB-
-----SSS-SS---BGGGB-
-----SSS-SS---SSTT--
-----SSS-SS---BTTTB-
-----SSS-SS---BTTTB-
-----SSS-SS---BTTTB-
-----SSS-SS---SGGG--
-----SSS-SS---BTTTB-
-----SSS-SS---BTTTB-
-----SSS-SS---BTTTB-
-----STT-SS---BTTTB-
-----SSS-SS---BTTTB-
-----SSS-SS---BTTTB-
-----SSS--S---SSTT--
-----STT--S---BTTTB-
-----SSS-SS---SSTT--
-----SSS-SS---BTTTB-
-----SSS-SS---SSTT--
-----SSS-SS---BTTTB-
-----STT--S---SSTT--
-----SSS-SS---BTTTB-
-----SSS-SS---BTTTB-
-----SSS-SS-S-SGGG--
-----SSS-SS---BTTTB-
-----SSS-SS---BTTTB-
-----SSS-SS---SSTT--
-----STT-SS---SGGG--
-----STT-SS---SSTT--
-----STT-SS---SGGG--
-----SSS-SS---SSTT--
-----SSS-SS---BTTTB-
-----SSS-SS---BTTTB-
-----SSS-SS---BTTTB-
-----SSS-SS---SSTT--
-----SSS-SS---BTTTB-
-----SSS--S---SSTT--
-----STT-SS---BTTTB-
-----STT--S---BTTTB-
-----STT-SS---BTTTB-
-----SSS--S---SSTT--
-----SSS-SS---SSTT--
-----STT-SS---BTTTB-
-----SSS-SS---SGGG--
-----SSS-SS---BTTTB-
-----SSS-SS---BTTTB-
-----STT-SS---BTTTB-
-----SSS-SS---SGGG--
-----SSS-SS---BTTTB-
-----SSS-SS---BTTTB-
-----SSS-SS---BTTTB-
-----SSS-SS-S-BTTTB-
-----STT-SS---SSTT--
-----SSS-SS---SSTT--
-----SSS-SS---BGGGB-
-----SSS-SS---SGGG--
-----SSS-SS---SSTT--
-----SSS-SS---BTTTB-
-----SSS-SS---BTTTB-
-----SSS-SS---BTTTB-
-----SSS-SS---SSTT--
-----STT-SS---BTTTB-
-----SSS-SS---BTTTB-
-----SSS-SS---SSTT--
-----SSS-SS---SGGG--
-----SSS-SS---BTTTB-
-----SSS-SS---BTTTB-
-----SSS-SS---SSTT--
-----STT-SS---SSTT--
-----SSS-SS---BTTTB-
-----STT-SS---BTTTB-
-----SSS-SS---SSTT--
-----SSS-SS---SSTT--
-----SSS-SS---SSTT--
-----SSS-SS---SSTT--
-----STT-SS---BTTTB-
-----SSS--S---SGGG--
-----SSS-SS---SSTT--
-----STT-SS---BTTTB-
-----SSS-SS---BTTTB-
-----SSS-SS-S-SGGG--
-----SSS-SS---SGGG--
-----SSS-SS-S-SSTT--
-----SSS-SS---BTTTB-
-----SSS-SS---SSTT--
-----SSS-SS---BTTTB-
-----SSS-SS---BTTTB-
-----SSS-SS-S-BTTTB-
-----SSS-SS-S-BTTTB-
-----SSS-SS-S-BTTTB-
-----SSS-SS---BTTTB-
-----SSS-SS---BTTTB-
-----SSS-SS-S-BTTTB-
-----SSS-SS-S-BTTTB-
-----SSS-SS-S-BTTTB-
-----STT-SS---SSTT--
-----SSS-SS-S-BTTTB-
-----SSS-SS-S-SSTT--
-----SSS-SS---SSTT--
-----SSS-SS---SSTT--
-----SSS-SS-S-BTTTB-
-----SSS-SS---SSTT--
-----SSS-SS---BTTTB-
-----SSS-SS---SGGG--
-----SSS-SS---BTTTB-
-----SSS-SS---BTTTB-
-----SSS-SS---BTTTB-
-----SSS-SS---BTTTB-
-----SSS-SS---BTTTB-
-----SSS-SS---SSTT--
-----SSS-SS---BTTTB-
-----SSS-SS---BTTTB-
-----SSS-SS---BTTTB-
-----SSS-SS---BTTTB-
-----SSS-SS-S-BTTTB-
-----SSS-SS---BTTTB-
-----SSS-SS---BTTTB-
-----SSS-SS---SSTT--
-----SSS-SS---BTTTB-
-----SSS-SS-S-BTTTB-
-----SSS-SS---BTTTB-
-----SSS-SS---BTTTB-
-----SSS-SS---BTTTB-
-----SSS-SS-S-BTTTB-
-----SSS-SS---BTTTB-
-----SSS-SS---SSTT--
-----SSS-SS-S-BTTTB-
-----STT-SS---SSTT--
-----STT-SS---BTTTB-
-----SSS-SS---BTTTB-
-----SSS-SS---BTTTB-
-----SSS-SS---SSTT--
-----SSS-SS---BTTTB-
-----SSS-SS-S-SSTT--
-----SSS-SS---SSTT--
-----SSS-SS---SSTT--
-----SSS-SS---SGGG--
-----SSS-SS---BTTTB-
-----STT-SS---BTTTB-
-----SSS-SS-S-BTTTB-
-----STT-SS---BTTTB-
-----SSS-SS---BTTTB-
-----STT-SS---BTTTB-
-----SSS-SS---BTTTB-
-----SSS-SS-S-BTTTB-
-----STT-SS-S-SSTT--
-----SSS-SS---BTTTB-
-----SSS-SSS--BTTTB-
-----SSS-SS---BTTTB-
-----STT-SS---SSTT--
-----STT-SS---SSTT--
-----STT-SS---BTTTB-
-----SSS-SS-S-BTTTB-
-----SSS-SS---BTTTB-
-----STT-SS---BGGGB-
-----SSS-SS---SSTT--
-----SSS-SS---SSTT--
-----STT-SS---SGGG--
-----STT-SS-S-BTTTB-
-----STT-SS---BTTTB-
-----STT--S---SGGG--
-----STT-SS---BTTTB-
-----SSS-SS---BTTTB-
-----STT-SS---BTTTB-
-----SSS-SS---SSTT--
-----STT--S---BTTTB-
-----SSS-SS---BTTTB-
-----STT--S---BTTTB-
-----STT-SS---SSTT--
-----SSS--S---SSTT--
-----STT-SS---BTTTB-
-----STT-SS---BTTTB-
-----SSS-SS-S-SSTT--
-----STT--S---SSTT--
-----SSS-SS-S-BTTTB-
-----SSS-SS---SSTT--
-----SSS-SS---BTTTB-
-----STT-SS---BGGGB-
-----SSS-SS---BTTTB-
-----STT-SS---BTTTB-
-----STT-SS---BTTTB-
-----STT-SS---BTTTB-
-----STT--S---BGGGB-
-----STT-SS---BTTTB-
-----STT-SS---BTTTB-
-----STT-SS---BTTTB-
-----SSS-SS-S-BTTTB-
-----STT-SS-S-BTTTB-
-----SSS-SS---BTTTB-
-----STT-SS---SSTT--
-----STT-SS---SGGG--
-----SSS-SS-S-BTTTB-
-----SSS-SS-S-BGGGB-
-----STT-SS---SSTT--
-----STT-SS---BGGGB-
-----STT-SS-S-BTTTB-
-----SSS-SS---SSTT--
-----SSS-SS-S-SSTT--
-----STT--S---SSTT--
-----STT-SS---SSTT--
-----SSS-SS-S-BTTTB-
-----STT-SS---BGGGB-
-----STT-SS---BTTTB-
-----STT-SS---BGGGB-
-----SSS-SS---SSTT--
-----STT-SS---BTTTB-
-----STT-SS---SSTT--
-----STT-SS---SSTT--
-----STT-SS---BTTTB-
-----SSS-SS---BGGGB-
-----STT-SS-S-BTTTB-
-----SSS-SS-S-BGGGB-
-----STT-SS---BTTTB-
-----SSS-SS---BTTTB-
-----STT-SS---BTTTB-
-----STT-SS---BTTTB-
-----SSS--S---SGGG--
-----SSS-SS---BTTTB-
-----STT-SS---BTTTB-
-----STT-SS---BTTTB-
-----STT--S---BTTTB-
-----STT--S---BTTTB-
-----STT--S---BTTTB-
-----SSS--S---BTTTB-
-----STT--S---BTTTB-
-----STT--S---SSTT--
-----SSS--S---BTTTB-
-----SSS-SS---BTTTB-
-----STT-SS---BTTTB-
-----SSS-SS---SSTT--
-----SSS-SS---BTTTB-
-----SSS--S---BTTTB-
-----SSS-SS-S-BTTTB-
-----SSS-SS---BTTTB-
-----STT-SS---SGGG--
-----STT-SS---BTTTB-
-----SSS-SS---BTTTB-
-----STT-SS---BTTTB-
-----SSS-SS-S-BTTTB-
-----SSS-SS-S-BTTTB-
-----SSS-SS-S-BTTTB-
-----STT--S---BTTTB-
-----STT-SS-S-BTTTB-
-----STT-SS---BTTTB-
-----SSS-SS---BTTTB-
-----STT-SS---BTTTB-
-----STT-SS---BTTTB-
-----STT-SS---BTTTB-
-----STT-SS---BTTTB-
-----SSS-SS---BTTTB-
-----STT-SS---SGGG--
-----STT-SS---BTTTB-
-----SSS-SS-S-BTTTB-
-----SSS-SS---BTTTB-
-----SSS-SS---BTTTB-
-----SSS-SS---BTTTB-
-----STT-SS---BTTTB-
-----STT-SS---BTTTB-
-----STT-SS---BTTTB-
-----STT-SS---BTTTB-
-----STT-SS---BTTTB-
-----STT-SS---BGGGB-
-----STT-SS---SGGG--
-----SSS-SS---BTTTB-
-----STT-SS---BTTTB-
-----SSS-SS---SGGG--
-----SSS-SS---SSTT--
-----SSS-SS---BTTTB-
-----SSS-SS---BTTTB-
-----SSS-SS---BTTTB-
-----SSS-SS---BGGGB-
-----SSS-SS-S-BTTTB-
-----SSS-SS---BGGGB-
-----SSS-SS-S-BTTTB-
-----SSS-SS---BTTTB-
-----SSS-SS---BTTTB-
-----SSS-SS---BTTTB-
-----SSS-SS---BGGGB-
-----SSS-SS---BGGGB-
-----SSS-SS-S-BGGGB-
-----SSS-SS-S-SSTT--
-----SSS-SS-S-SSTT--
-----STT-SS-S-SSTT--
-----STT--S---SGGG--
-----STT-SS---BTTTB-
-----STT-SS---BGGGB-
-----STT-SS-S-SSTT--
-----STT-SS-S-BGGGB-
-----SSS-SS-S-BTTTB-
-----SSS-SS---BTTTB-
-----SSS-SS---BGGGB-
-----SSS-SS---BGGGB-
-----SSS-SS---BTTTB-
-----SSS-SS-S-SSTT--
-----STT-SS---BTTTB-
-----SSS-SS-S-BTTTB-
-----STT-SS-S-BTTTB-
-----SSS-SS-S-SSTT--
-----STT-SS---BGGGB-
-----STT-SS---SGGG--
-----STT-SS---BTTTB-
-----STT-SS-S-SSTT--
-----STT-SS---BTTTB-
-----STT--S---BTTTB-
-----STT-SS---SGGG--
-----SSS-SS-S-BTTTB-
-----SSS-SS---SGGG--
-----SSS-SS---SGGG--
-----SSS--S---BTTTB-
-----STT-SS-S-SSTT--
-----STT-SS---BTTTB-
-----SSS-SS---SGGG--
-----STT--S---BGGGB-
-----SSS-SS---SGGG--
-----STT-SS---BGGGB-
-----STT-SS---SGGG--
-----STT-SS---SGGG--
-----STT-SS---SGGG--
-----STT--S---BTTTB-
-----STT-SS-S-BGGGB-
------TT-SS---SGGG--
------TT-SS---BGGGB-
-----STT--S---BTTTB-
-----SSS--S---SGGG--
------TT-SS---BGGGB-
------TT--S---SSTT--
-----STT--S---BTTTB-
-----STT--S---SGGG--
------TT--S---SGGG--
-----STT--S---SGGG--
------TT--S---BTTTB-
-----STT-SS---SSTT--
-----STT-SS---BTTTB-
-----STT-SS---SSTT--
-----SSS-SS---BTTTB-
-----SSS-SS---BTTTB-
-----SSS-SS---SSTT--
------TT-SS---BTTTB-
-----SSS-SS---BTTTB-
------SS--S---SSTT--
-----SSS--S---SGGG--
-----STT--S---SGGG--
-----SSS-SS---BTTTB-
-----STT-SS---BGGGB-
-----SSS-SS---BTTTB-
-----SSS-SS---BTTTB-
-----SSS-SS---BTTTB-
-----SSS-SS---BTTTB-
-----SSS-SS---BTTTB-
-----STT--S-S-BGGGB-
-----STT--S---BGGGB-
-----SSS--S---BTTTB-
-----STT--S-S-BTTTB-
-----STT--S---BTTTB-
-----SSS--S---BTTTB-
-----SSS--S---SGGG--
------TT--S---BTTTB-
-----STT-SS-S-BGGGB-
-----STT--S---BTTTB-
-----STT-SS---BTTTB-
-----STT--S---BTTTB-
-----STT--S---BTTTB-
-----STT-SS---BTTTB-
-----STT--S-S-BGGGB-
-----STT--S---BTTTB-
-----STT--S---BTTTB-
-----STT--S---BTTTB-
-----STT--S---BTTTB-
-----STT--S---BTTTB-
-----STT--S---BGGGB-
-----STT-SS---BGGGB-
-----STT--S---BTTTB-
-----STT--S---BTTTB-
-----STT--S---BGGGB-
-----STT--S---BTTTB-
-----STT--S---BGGGB-
-----STT--S---BTTTB-
-----STT--S---BTTTB-
-----SSS--S---BTTTB-
-----SSS-SS---BTTTB-
-----SSS-SS---BGGGB-
-----STT-SS---BGGGB-
-----STT-SS---BTTTB-
-----SSS--S---SGGG--
-----STT-SS---BTTTB-
-----SSS--S---BTTTB-
-----SSS-SS---SSTT--
-----SSS-SS---BGGGB-
-----STT-SS---BTTTB-
-----STT-SS---BTTTB-
-----STT--S---BGGGB-
-----SSS-SS---BTTTB-
-----STT--S---BTTTB-
-----STT-SS---BTTTB-
-----STT--S---SSTT--
-----STT--S---BTTTB-
-----STT--S---BTTTB-
-----STT--S---SGGG--
-----STT--S---SSTT--
-----STT--S---BTTTB-
-----SSS--S---BTTTB-
-----STT--S---BGGGB-
-----STT-SS---SSTT--
-----SSS--S---BTTTB-
-----SSS--S---BGGGB-
-----SSS--S---SGGG--
-----STT-SS---BTTTB-
-----STT--S---BTTTB-
------TT--S---BTTTB-
-----STT-SS---SGGG--
-----STT--S---SGGG--
-----STT-SS---BTTTB-
-----STT-SS---BTTTB-
-----SSS-SS---SGGG--
-----SSS--S---SGGG--
-----SSS-SS-S-BGGGB-
-----SSS--S---BTTTB-
-----STT-SS---BTTTB-
-----STT--S---BTTTB-
------TT--S---BTTTB-
-----STT--S---BTTTB-
-----STT--S---BTTTB-
-----STT--S---SSTT--
-----STT--S---BGGGB-
-----STT--S---BTTTB-
-----STT--S---BTTTB-
-----STT-SS---BTTTB-
-----STT-SS---BTTTB-
-----STT-SS---BGGGB-
-----SSS-SS-S-BGGGB-
-----STT-SS-S-BTTTB-
-----SSS-SS---SGGG--
-----STT--S---BGGGB-
-----STT--S---SGGG--
-----SSS-SS-S-BTTTB-
-----STT--S---SGGG--
-----SSS-SS---SGGG--
-----STT-SS---SGGG--
-----STT-SS-S-BTTTB-
-----SSS-SS---SGGG--
-----SSS--S-S-BGGGB-
-----SSS-SS---BGGGB-
-----SSS--S---BGGGB-
-----STT--S---BTTTB-
-----STT--S-S-BTTTB-
-----STT--S---BTTTB-
-----SSS-SS-S-BTTTB-
-----STT-SS---BTTTB-
-----SSS-SS---SGGG--
-----STT-SS---BTTTB-
-----STT-SS---BTTTB-
-----STT-SS-S-BTTTB-
-----STT-SS---BGGGB-
-----STT-SS-S-BTTTB-
-----STT-SS-S-BTTTB-
------TT-SS-S-BTTTB-
-----STT-SS-S-SSTT--
-----STT-SS-S-BTTTB-
-----STT-SS---BTTTB-
-----SSS-SS-S-BTTTB-
-----SSS-SS---BTTTB-
-----STT--S---BTTTB-
-----STT-SS---BTTTB-
-----SSS-SS---BTTTB-
-----STT-SS---BGGGB-
-----STT-SS-S-BTTTB-
-----SSS-SS---SSTT--
-----SSS-SS-S-SSTT--
-----STT-SS---BGGGB-
-----STT-SS---SGGG--
-----STT-SS---BTTTB-
-----STT--S---BGGGB-
-----STT--S---SSTT--
-----STT-SS---BTTTB-
-----STT--S---BTTTB-
-----STT-SS---BGGGB-
-----STT-SS-S-BTTTB-
-----STT-SS-TTBTTTB-
-----STT--S---BTTTB-
-----STT--S---BGGGB-
-----STT-SS-S-BTTTB-
-----STT-SS-S-BGGGB-
-----STT-SS---SSTT--
------TT-SS---SGGG--
-----STT-SS-S-SGGG--
-----STT-SS---SSTT--
-----STT-SS---SGGG--
-----STT--S---SSTT--
-----STT-SS---SGGG--
------TT-SS-S-BTTTB-
-----STT--S---SGGG--
-----STT--S---BTTTB-
-----STT--S---BGGGB-
-----STT--S---BTTTB-
-----STT--S---BGGGB-
-----STT-SS-S-BTTTB-
-----STT--S-S-BTTTB-
------TT--S-S-BTTTB-
-----STT-SS---BGGGB-
-----SSS--S---BGGGB-
-----STT--S---BGGGB-
-----STT--S---BTTTB-
------TT--S---BTTTB-
-----STT--S---BTTTB-
-----STT--S---BGGGB-
-----STT--S---BGGGB-
-----STT--S---BTTTB-
-----STT--S---BTTTB-
-----STT--S---BTTTB-
-----STT-SS-S-BGGGB-
-----STT--S---BTTTB-
-----STT--S---BGGGB-
-----STT--S---BGGGB-
-----SSS--S---BTTTB-
------TT--S---BTTTB-
------TT--S---BTTTB-
------TT--S---BTTTB-
------TT-SS---BTTTB-
------TT-SS---SSTT--
-----STT--S---SSTT--
-----STT--S---BTTTB-
-----STT--S---BTTTB-
-----STT--S---BTTTB-
-----STT--S---BGGGB-
-----STT--S---SSTT--
-----STT--S---BTTTB-
-----STT--S---BGGGB-
-----SSS--S---BGGGB-
-----STT--S---BTTTB-
-----STT-SS---BTTTB-
-----STT--S---BTTTB-
-----SSS--S---BGGGB-
-----STT--S---SGGG--
-----STT--S---BTTTB-
-----STT--S---BTTTB-
-----SSS-SS---BTTTB-
------TT--S---BTTTB-
-----STT--S---BTTTB-
-----SSS--S-S-BTTTB-
-----SSS--S---BTTTB-
-----SSS--S---BTTTB-
-----SSS--S-S-SSTT--
-----STT-SS---BTTTB-
-----STT--S---BTTTB-
-----STT-SS---BTTTB-
------TT--S---BTTTB-
------TT--S---BTTTB-
------TT--S---SSTT--
------TT--S---BTTTB-
------TT--S---BTTTB-
-----STT--S---SSTT--
------TT--S---BTTTB-
------SS--S---BTTTB-
-----STT--S---SGGG--
------TT--S---SSTT--
-----SSS--S---BGGGB-
------TT--S---BTTTB-
-----STT--S---BTTTB-
-----STT--S---BGGGB-
-----SSS--S---BTTTB-
-----STT--S---SGGG--
-----STT-SS---SGGG--
-----SSS-SS---SSTT--
-----STT--S---SSTT--
-----STT--S---BTTTB-
-----STT--S---SSTT--
-----STT--S---SSTT--
-----SSS-SS---BGGGB-
-----STT--S---BTTTB-
-----STT--S---BTTTB-
-----STT-SS---BTTTB-
-----STT-SS---BGGGB-
------TT-SS---SGGG--
-----SSS-SS---SSTT--
-----STT-SS---BTTTB-
-----STT-SS---BTTTB-
-----STT-SS---BTTTB-
-----STT-SS---BTTTB-
-----STT-SS---SSTT--
-----STT-SS---SSTT--
-----STT-SS---BTTTB-
-----STT-SS---BTTTB-
-----STT-SS---BGGGB-
-----STT-SS---BTTTB-
-----STT-SS---BTTTB-
-----STT-SS---BTTTB-
-----STT-SS---BTTTB-
-----STT-SS---BTTTB-
-----STT-SS---BTTTB-
-----STT-SS---BTTTB-
-----STT-SS---BTTTB-
------TT-SS---BTTTB-
-----STT-SS---BTTTB-
-----STT-SS---BTTTB-
-----STT-SS---BTTTB-
-----STT-SS---BTTTB-
-----STT-SS---BTTTB-
-----SSS-SS---BTTTB-
-----STT-SS---BTTTB-
------TT-SS---BTTTB-
------TT-SS---BTTTB-
-----STT-SS---BTTTB-
-----STT-SS---SSSS--
-----STT-SS---BGGGB-
------TT-SS---BTTTB-
------TT-SS---BTTTB-
-----STT-SS---BTTTB-
-----SSS-SS---BTTTB-
------TT-SS---BTTTB-
-----STT--S---BTTTB-
------TT--S---BTTTB-
-----STT--S---SSTT--
------TT--S---SSTT--
-----STT--S---BTTTB-
-----STT--S---BTTTB-
-----STT--S---SSTT--
------TT-SS---BTTTB-
-----STT--S---SSTT--
------TT--S---BGGGB-
-----S-S-SS---BTTTB-
-----STT--S---BTTTB-
-----SSS-SS---BTTTB-
-----STT-SS---BTTTB-
-----STT-SS---SSTT--
-----STT-SS---SSTT--
-----STT-SS---BTTTB-
-----SSS-SS---BTTTB-
-----STT-SS---BTTTB-
-----STT-SS---SSTT--
-----STT-SS---BTTTB-
-----STT-SS---SSTT--
-----STT-SS---BTTTB-
-----STT--S---BTTTB-
-----STT-SS---BTTTB-
-----SSS--S---BTTTB-
-----STT--S---BTTTB-
-----STT--S---BTTTB-
-----STT--S---BTTTB-
-----STT--S---BTTTB-
-----SSS--S---BTTTB-
-----STT--S---BTTTB-
-----STT--S---BTTTB-
-----STT--S---BTTTB-
-----STT--S---BTTTB-
-----STT--S---SSTT--
-----STT--S---BTTTB-
-----STT--S---BTTTB-
-----STT--S---BTTTB-
-----STT--S---BTTTB-
-----STT--S---SSTT--
-----STT--S---BTTTB-
-----STT--S---BTTTB-
-----STT--S---SSTT--
-----STT--S---BTTTB-
-----STT--S---BTTTB-
-----STT--S---BTTTB-
-----STT-SS---BTTTB-
-----STT--S---BTTTB-
-----STT--S---BTTTB-
-----STT--S---BTTTB-
------TT--S---BTTTB-
------TT--S---BTTTB-
------TT--S---SSTT--
------TT--S---BTTTB-
-----STT--S---BTTTB-
------TT--S---BTTTB-
-----STT-SS---SSTT--
-----STT-SS---BTTTB-
-----STT--S---BTTTB-
-----STT-SS---BTTTB-
-----STT-SS---BTTTB-
-----STT-SS---SSTT--
-----SSS-SS---BTTTB-
-----SSS-SS-S-BTTTB-
-----SSS-SS---SSTT--
-----SSS-SS---SSTT--
-----SSS-SS---SSTT--
-----STT--S---SSTT--
-----SSS-SS---BTTTB-
-----SSS-SS---SSTT--
-----SSS-SS---BTTTB-
-----SSS-SS---BTTTB-
-----SSS-SS---BTTTB-
-----SSS-SS---BTTTB-
-----SSS--S---BTTTB-
-----SSS-SS---SGGG--
-----STT-SS---SSTT--
-----STT-SS-S-SSTT--
-----STT-SS---BGGGB-
-----SSS-SS-S-SSTT--
-----STT-SS---BTTTB-
-----SSS-SS-S-BTTTB-
------SS--S---SGGG--
-----SSS-SS---SGGG--
-----SSS-SS---BTTTB-
-----SSS-SS---BTTTB-
-----SSS--S---SGGG--
-----SSS-SS---SGGG--
-----SSS-SS---SSTT--
-----SSS--S---SGGG--
-----SSS-SS---BTTTB-
-----SSS-SS---SGGG--
-----SSS-SS---BTTTB-
-----STT-SS---SGGG--
-----STT-SS---BTTTB-
-----SSS-SS---BTTTB-
-----SSS--S---BTTTB-
-----SSS-SS---SSTT--
-----SSS-SS---SSTT--
-----SSS-SS---BTTTB-
-----STT--S---SSTT--
-----SSS--S---SSTT--
-----SSS-SS---BTTTB-
-----SSS-SS---SSTT--
-----SSS-SS---BTTTB-
-----SSS-SS---BTTTB-
-----SSS-SS---BTTTB-
-----SSS--S---BTTTB-
-----SSS-SS---BTTTB-
-----SSS-SS---BTTTB-
-----SSS-SS---BTTTB-
-----SSS-SS---BTTTB-
-----SSS-SS---BTTTB-
-----SSS-SS---BTTTB-
-----SSS-SS---BTTTB-
-----STT-SS---BTTTB-
-----SSS-SS---BTTTB-
-----SSS-SS-S-SSTT--
-----SSS-SS---BTTTB-
-----SSS-SS-S-BTTTB-
-----SSS-SS---BTTTB-
-----STT-SS---BTTTB-
-----SSS-SS---BTTTB-
-----STT--S---SSTT--
-----STT-SS---BTTTB-
-----SSS-SS---BTTTB-
-----SSS--S---BTTTB-
-----STT--S---STTT--
-----STT--S---BTTTB-
-----STT-SS---BTTTB-
-----SSS--S---BTTTB-
-----STT-SS---BTTTB-
-----STT-SS---BTTTB-
-----STT--S---SSTT--
-----SSS--S---BTTTB-
-----STT--S---BTTTB-
-----STT--S---BTTTB-
-----STT--S---BTTTB-
-----STT--S---SSTT--
-----STT--S---BTTTB-
-----STT-SS---SGGG--
-----STT--S---BTTTB-
-----STT-SS---BTTTB-
-----STT-SS---BTTTB-
-----STT-SS---BTTTB-
-----STT-SS---BTTTB-
-----STT--S---BTTTB-
-----STT--S---BTTTB-
-----STT--S---BTTTB-
-----SSS--S---BTTTB-
-----SSS--S---BTTTB-
-----STT--S---BTTTB-
------TT--S---SSTT--
------TT--S---BTTTB-
------TT-SS---SGGG--
------TT--S---BTTTB-
-----STT--S---BGGGB-
-----STT--S---BTTTB-
-----STT--S---BTTTB-
-----STT--S---BTTTB-
-----STT--S---SSTT--
-----STT--S---BTTTB-
-----STT--S---BTTTB-
-----STT--S---SSTT--
-----STT--S---BTTTB-
-----STT--S---BTTTB-
-----STT--S---SSTT--
-----SSS--S---SSTT--
-----STT--S---BTTTB-
-----STT-SS---SSTT--
-----STT--S---SSTT--
-----SSS-SS---SGGG--
-----STT-SS---BGGGB-
-----SSS-SS---SSTT--
-----SSS--S---BTTTB-
-----STT--S---BTTTB-
-----SSS--S---SSTT--
-----SSS--S---BTTTB-
-----SSS--S---SGGG--
-----STT--S---BTTTB-
-----STT--S---BTTTB-
-----SSS-SS---SSTT--
-----SSS-SS---BTTTB-
-----SSS-SS---SGGG--
-----SSS-SS---BTTTB-
-----SSS-SS---BTTTB-
-----SSS-SS---BTTTB-
-----STT-SS-S-BTTTB-
-----SSS--S---SSTT--
-----SSS-SS---BGGGB-
-----SSS-SS---BTTTB-
-----SSS-SS---SSTT--
-----STT-SS---BGGGB-
-----STT-SS---BTTTB-
-----STT--S---BTTTB-
-----STT--S---SSTT--
-----STT-SS---BTTTB-
-----SSS--S---BTTTB-
-----SSS--S---BTTTB-
-----SSS-SS---BTTTB-
-----STT--S---SSTT--
-----STT-SS---BTTTB-
-----STT--S---BTTTB-
-----STT--S---BTTTB-
-----SSS-SS---BTTTB-
-----SSS--S---BTTTB-
-----STT--S---BTTTB-
-----STT--S---BTTTB-
-----STT--S---BTTTB-
-----STT--S---BTTTB-
-----SSS-SS---SSTT--
-----SSS--S---BTTTB-
-----STT-SS---BTTTB-
-----SSS--S---SSTT--
-----STT--S-S-BTTTB-
-----STT--S---BTTTB-
-----SSS--S---BGGGB-
-----SSS-SS---SSTT--
-----SSS--S---SGGG--
-----SSS--S---BTTTB-
-----STT--S---BTTTB-
-----SSS-SS---BTTTB-
-----SSS-SS---BTTTB-
-----SSS--S---BTTTB-
-----SSS--S---SSTT--
-----SSS-SS---BTTTB-
-----SSS-SS---BTTTB-
-----STT--S---BTTTB-
-----STT-SS---BTTTB-
-----STT-SS---BTTTB-
-----SSS-SS---BTTTB-
-----SSS-SS---SSTT--
-----SSS--S---BTTTB-
-----SSS--S---SSTT--
-----STT-SS---SSTT--
-----SSS-SS---BTTTB-
-----SSS-SS---BTTTB-
-----SSS-SS---SGGG--
-----SSS-SS---SSTT--
-----SSS-SS---SSTT--
-----SSS-SS---BGGGB-
-----SSS-SS---BGGGB-
-----SSS-SS---SGGG--
-----SSS-SS---BGGGB-
-----STT--S---SGGG--
-----SSS-SS---BTTTB-
-----STT--S---SSTT--
-----STT--S---SSTT--
-----STT--S---BTTTB-
-----STT--S---BGGGB-
-----STT--S---BTTTB-
-----SSS-SS---BTTTB-
-----SSS--S---BTTTB-
------TT-SS---BTTTB-
-----STT-SS---SSTT--
-----SSS-SS---BTTTB-
-----SSS-SS---SSTT--
-----STT-SS---BTTTB-
-----SSS-SS---SSTT--
-----SSS-SS---BTTTB-
-----SSS-SS---BTTTB-
-----SSS-SS---BTTTB-
-----SSS--S---SGGG--
-----SSS-SS---SSTT--
-----SSS--S---BTTTB-
-----SSS-SS---BTTTB-
-----SSS-SS---SSTT--
-----SSS-SS---BTTTB-
-----SSS-SS---BTTTB-
-----SSS-SS---SSTT--
-----SSS-SS---BTTTB-
-----SSS-SS---SSTT--
-----STT-SS---SSTT--
-----SSS-SS---SSTT--
-----SSS-SS---BTTTB-
-----SSS-SS---BTTTB-
-----SSS-SS---BTTTB-
-----SSS-SS---SSTT--
-----SSS-SS---BTTTB-
-----SSS-SS---BTTTB-
-----SSS-SS---BTTTB-
-----SSS-SS---BTTTB-
-----SSS-SS---BTTTB-
-----SSS-SS---BTTTB-
-----SSS-SS---SSTT--
-----SSS-SS---BTTTB-
-----SSS-SS---SSTT--
-----SSS-SS---SSTT--
-----SSS-SS---SSTT--
-----SSS-SS---BTTTB-
-----SSS-SS---SSTT--
-----SSS-SS---SSTT--
-----SSS-SS---SSTT--
-----SSS-SS---BTTTB-
-----SSS-SS---BTTTB-
-----SSS-SS---BTTTB-
-----SSS-SS---BTTTB-
-----SSS-SS---BTTTB-
-----SSS-SS---BTTTB-
-----SSS-SS---BTTTB-
-----SSS-SS---BGGGB-
-----SSS-SS---BTTTB-
-----SSS-SS---BTTTB-
-----SSS-SS---BTTTB-
-----SSS-SS---BTTTB-
-----SSS-SS---BTTTB-
-----SSS-SS---BTTTB-
-----SSS-SS---BTTTB-
-----SSS-SS---BTTTB-
-----SSS-SS---SSTT--
-----SSS-SS---SSTT--
-----SSS-SS---SSTT--
-----SSS-SS---SSTT--
-----SSS-SS---SSTT--
-----SSS-SS---SSTT--
-----SSS-SS---BTTTB-
-----SSS-SS---SSTT--
-----SSS-SS---BTTTB-
-----SSS-SS---BGGGB-
-----SSS-SS---BTTTB-
-----SSS-SS---BTTTB-
-----SSS-SS---BTTTB-
------SS-SS---BTTTB-
-----SSS-SS---BTTTB-
-----STT-SS---BTTTB-
-----SSS-SS---BTTTB-
-----SSS-SS---BTTTB-
-----SSS-SS---BTTTB-
-----SSS-SS---BTTTB-
-----SSS-SS---SGGG--
-----SSS-SS---BTTTB-
-----SSS-SS---BTTTB-
-----SSS-SS---BGGGB-
-----SSS-SS---SSTT--
-----SSS-SS---BTTTB-
-----SSS-SS---BTTTB-
-----SSS-SS---BTTTB-
-----SSS-SS---BTTTB-
-----SSS-SS---SSTT--
-----SSS-SS---BTTTB-
-----SSS-SS---BTTTB-
-----SSS-SS---BTTTB-
-----SSS-SS---BGGGB-
-----SSS-SS---BTTTB-
-----SSS-SS---BTTTB-
-----SSS-SS---BTTTB-
------SS--S---SSTT--
-----SSS-SS---SSTT--
-----SSS-SS---BTTTB-
-----SSS-SS---SSTT--
-----SSS--S---BTTTB-
-----SSS-SS---BTTTB-
-----SSS-SS---BTTTB-
-----SSS-SS---BTTTB-
-----SSS-SS---BGGGB-
-----SSS-SS---SGGG--
-----SSS-SS-S-BTTTB-
-----SSS-SS---BGGGB-
-----SSS-SS---SGGG--
-----SSS-SS---SGGG--
-----SSS-SS---SSTT--
-----SSS-SS---BTTTB-
-----SSS-SS---BTTTB-
-----SSS-SS---SSTT--
-----SSS-SS---SSSS--
-----SSS-SS---SSTT--
-----SSS-SS---BTTTB-
-----SSS-SS---BTTTB-
-----SSS-SS---SSTT--
-----SSS-SS---SSTT--
-----SSS-SS---SSTT--
-----SSS-SS---BTTTB-
-----SSS-SS---BTTTB-
-----SSS-SS---SSTT--
-----SSS-SS---SSTT--
-----SSS-SS---SSTT--
-----SSS-SS---SGGG--
-----SSS-SS---BTTTB-
-----SSS-SS---SSTT--
-----SSS-SS---SSTT--
-----SSS-SS---SGGG--
-----SSS-SS---BTTTB-
-----SSS-SS---BTTTB-
-----SSS-SS---BGGGB-
-----SSS-SS---BTTTB-
-----SSS-SS---BTTTB-
-----SSS-SS---BTTTB-
-----SSS-SS---BTTTB-
-----SSS-SS---BTTTB-
-----SSS-SS---BTTTB-
-----SSS-SS---BTTTB-
-----SSS-SS---SSTT--
-----SSS-SS---BTTTB-
-----SSS-SS---SGGG--
-----SSS-SS---BTTTB-
-----SSS-SS---BTTTB-
-----SSS-SS---BTTTB-
-----SSS-SS---BTTTB-
-----SSS-SS---BGGGB-
-----SSS-SS---SSTT--
-----SSS-SS---BTTTB-
-----SSS-SS---BTTTB-
-----SSS-SS---BTTTB-
-----SSS-SS---BTTTB-
-----SSS-SS---BTTTB-
-----SSS-SS---SGGG--
-----SSS-SS---SSTT--
-----SSS-SS---BTTTB-
-----STT-SS---BTTTB-
-----SSS-SS---SGGG--
-----SSS-SS---SSTT--
-----STT-SS---BTTTB-
-----SSS-SS---BTTTB-
-----SSS-SS---BGGGB-
-----SSS-SS---BTTTB-
-----SSS-SS---BTTTB-
-----SSS-SS---BGGGB-
-----SSS-SS---BTTTB-
-----SSS-SS---BTTTB-
-----SSS-SS---BTTTB-
-----SSS-SS---SGGG--
-----SSS-SS---SGGG--
-----SSS-SS---BTTTB-
-----SSS-SS---SSTT--
-----SSS-SS---BTTTB-
-----SSS-SS---BTTTB-
-----SSS-SS---BTTTB-
-----SSS-SS---BGGGB-
-----SSS-SS---BTTTB-
-----SS--SS---BTTTB-
-----SS--SS---BTTTB-
-----SSS-SS---SSTT--
-----SS--SS---BTTTB-
-----SSS-SS---BTTTB-
-----SSS-SS---BTTTB-
-----SSS-SS---BTTTB-
-----SSS-SS---BTTTB-
-----SSS-SS---BTTTB-
-----SSS-SS---BTTTB-
-----SSS-SS---BTTTB-
-----SSS-SS---SSTT--
-----SSS-SS---BTTTB-
-----SSS-SS---BTTTB-
-----SSS-SS---SSTT--
-----SS--SS---SGGG--
-----SSS-SS---SGGG--
-----SSS-SS---BTTTB-
-----SSS-SS---BGGGB-
-----SSS-SS---BTTTB-
-----SSS-SS---SGGG--
-----SSS-SS---BTTTB-
-----SSS-SS---BTTTB-
-----SSS-SS---SSTT--
-----SSS-SS---SGGG--
-----SSS-SS---SSTT--
-----SSS-SS---SGGG--
-----SSS-SS---BTTTB-
-----SSS-SS---BGGGB-
-----SSS-SS---SSTT--
-----SSS-SS---BTTTB-
-----SSS-SS---BTTTB-
-----SSS-SS---SSTT--
-----SSS-SS---SSTT--
-----SSS--S---SSTT--
-----SSS-SS---SSTT--
-----SSS-SS---SGGG--
-----SSS-SS---SSTT--
-----SSS-SS---BGGGB-
-----SSS-SS---BGGGB-
-----SSS-SS---BTTTB-
-----SSS-SS---SGGG--
-----SSS-SS---SSTT--
-----SSS-SS---SSTT--
-----SSS-SS---BTTTB-
-----SSS-SS---BTTTB-
-----STT-SS---BTTTB-
-----STT-SS---BTTTB-
-----SSS-SS-S-SGGG--
-----STT-SS---SSTT--
-----STT-SS---SSTT--
-----SSS-SS---SSTT--
-----SSS-SS---SGGG--
-----SSS-SS---SGGG--
-----SSS-SS---BGGGB-
-----STT-SS---BTTTB-
-----SSS-SS---SSTT--
-----SSS-SS---BGGGB-
-----STT-SS---BTTTB-
-----STT-SS---BTTTB-
-----SSS-SS---BTTTB-
-----STT-SS---BTTTB-
-----STT-SS---BTTTB-
-----SSS-SS---BTTTB-
-----SSS-SS---BTTTB-
-----SSS-SS---BTTTB-
-----SSS-SS---BTTTB-
-----STT-SS---BTTTB-
-----STT-SS---BTTTB-
-----SSS-SS-S-BTTTB-
-----SSS-SS-S-SGGG--
-----STT-SS-S-BTTTB-
-----SSS-SS-S-SGGG--
-----STT-SS---SGGG--
-----SSS-SS-S-SGGG--
-----SSS-SS---SSTT--
-----SSS-SS---BTTTB-
-----SSS-SS---BTTTB-
-----SSS-SS-S-BTTTB-
-----SSS-SS---BTTTB-
-----SSS-SS---BTTTB-
-----SSS-SS---SSTT--
-----SSS-SS---SGGG--
-----SSS-SS---SSTT--
-----SSS-SS---BTTTB-
-----SSS-SS---BTTTB-
-----SSS-SS---BTTTB-
-----SSS-SS---SSTT--
-----STT-SS---BTTTB-
-----SSS-SS---BTTTB-
-----STT-SS-S-BTTTB-
-----SSS-SS---BTTTB-
-----SSS-SS---BTTTB-
-----SSS-SS-S-BTTTB-
-----STT-SS---BGGGB-
-----SSS-SS---BTTTB-
-----SSS-SS---BTTTB-
-----STT-SS---BTTTB-
-----STT-SS---SSTT--
-----SSS-SS---SSTT--
-----STT-SS---BTTTB-
-----STT-SS---SGGG--
-----STT-SS---BTTTB-
-----SSS-SS-S-BGGGB-
-----SSS-SS---SSTT--
-----SSS-SS---BTTTB-
-----SSS-SS---BTTTB-
-----STT-SS---SSTT--
-----S-S-SS---SGGG--
-----SSS-SS---BTTTB-
-----SSS-SS---SGGG--
-----SSS-SS---BTTTB-
-----SSS-SS---BTTTB-
-----SSS-SS---SGGG--
-----SSS-SS---SSTT--
-----SSS-SS---BTTTB-
-----SSS-SS---SSTT--
-----SS--SS---BTTTB-
-----SSS-SS---SSTT--
-----SSS-SS---BTTTB-
-----SSS-SS---SGGG--
-----SSS-SS---BTTTB-
-----SSS-SS---BTTTB-
-----SSS-SS---SGGG--
------SS-SS---BTTTB-
-----SSS-SS---BTTTB-
-----SSS-SS---SSTT--
-----SSS-SS---BTTTB-
-----SSS-SS---BTTTB-
-----SSS-SS---SSTT--
-----SSS-SS---BTTTB-
-----SSS-SS---BTTTB-
-----SSS-SS---BTTTB-
-----SS--SS---SSTT--
-----SSS-SS---SGGG--
-----SSS-SS---SGGG--
-----SSS-SS---SSTT--
-----SSS-SS---BGGGB-
-----SSS-SS---BTTTB-
-----SSS-SS---BTTTB-
-----SSS-SS---BGGGB-
-----SSS-SS---BTTTB-
-----STT-SS---SGGG--
-----SSS-SS---BTTTB-
-----SSS-SS---SSTT--
-----SSS-SS---BTTTB-
-----SSS-SS---BTTTB-
-----SSS-SS---BTTTB-
-----SSS-SS---BTTTB-
-----SSS-SS---BTTTB-
-----SSS-SS---BTTTB-
-----SSS-SS---SSTT--
-----SSS-SS---SSTT--
-----SSS-SS---SSTT--
-----SSS-SS---BGGGB-
-----SSS-SS---BTTTB-
-----SSS-SS---BTTTB-
-----SSS-SS---BTTTB-
-----SSS-SS---BTTTB-
-----SSS-SS---SSTT--
-----SSS-SS---BTTTB-
-----SSS-SS---BTTTB-
-----SSS-SS---BTTTB-
-----SSS-SS---SSTT--
-----SSS-SS---BTTTB-
-----SSS-SS---SSTT--
-----STT-SS---BTTTB-
-----SSS-SS-S-BTTTB-
-----SSS-SS---SGGG--
-----SSS-SS---BTTTB-
-----SSS-SS---SSTT--
-----SSS-SS---BTTTB-
-----SSS-SS---BTTTB-
-----SSS-SS---BTTTB-
-----SSS-SS---BTTTB-
-----SSS-SS---SGGG--
-----SSS-SS--SBTTTB-
-----SSS-SS---SSTT--
-----SSS-SS---SSTT--
-----SSS-SS---BTTTB-
-----SSS-SS---SSTT--
-----SSS-SS---BTTTB-
-----SS--SS---SSTT--
-----STT-SS---SSTT--
-----SSS-SS---BTTTB-
-----SSS-SS---BTTTB-
-----SSS-SS---BTTTB-
-----SSS-SS---SSSS--
-----SSS-SS---BTTTB-
-----SSS-SS---SSTT--
-----SS--SS---SSTT--
-----SS--SS---SGGG--
-----STT-SS---BTTTB-
-----SSS-SS---SGGG--
-----SSS-SS---SGGG--
-----SSS-SS---BTTTB-
-----SSS-SS---BGGGB-
-----SSS-SS---SSTT--
-----SSS-SS---BGGGB-
-----SSS-SS---BTTTB-
-----SSS-SS---BGGGB-
-----SSS-SS---BTTTB-
-----SSS-SS---SSTT--
-----SSS-SS---SSTT--
-----SSS-SS---SSTT--
-----SSS-SS---BTTTB-
-----SSS-SS---SGGG--
-----SSS-SS---BTTTB-
-----SSS-SS---SSTT--
-----SSS-SS---SSTT--
-----SSS-SS---SSTT--
-----SSS-SS---SGGG--
-----SSS-SS---SGGG--
-----SSS-SS---SSSS--
-----SSS-SS---BTTTB-
-----SSS-SS---SSTT--
-----SSS-SS---BTTTB-
-----SSS-SS---SSTT--
-----SSS-SS---BGGGB-
-----SSS-SS---BTTTB-
-----SSS-SS---BTTTB-
-----SSS-SS---BTTTB-
-----SSS-SS---BTTTB-
-----SSS-SS---BTTTB-
-----SSS-SS---BTTTB-
-----SSS-SS---BTTTB-
-----SSS-SS---BTTTB-
-----SSS-SS---BGGGB-
-----SSS-SS---SSTT--
-----SSS-SS---BTTTB-
-----SSS-SS---BTTTB-
-----SSS-SS---BTTTB-
-----SSS-SS---BTTTB-
-----SSS-SS---BTTTB-
-----SSS-SS---SGGG--
-----SSS-SS---BTTTB-
-----SSS-SS---BTTTB-
-----SSS-SS---BTTTB-
-----SSS-SS---BTTTB-
-----SSS-SS---BTTTB-
-----SSS-SS---BTTTB-
-----SSS-SS---BTTTB-
-----SSS-SS---BTTTB-
-----SSS-SS---BTTTB-
-----SSS-SS---BTTTB-
-----SSS-SS---BTTTB-
-----SSS--S---BTTTB-
-----SSS-SS---BTTTB-
-----SSS-SS---BTTTB-
-----SSS-SS---BGGGB-
-----SSS-SS---SSTT--
-----SSS-SS---BTTTB-
-----SSS-SS---BTTTB-
-----SSS-SS---BTTTB-
-----SSS-SS---SSTT--
-----SSS-SS---SSTT--
-----SSS-SS---BTTTB-
-----SSS-SS---BTTTB-
-----SSS-SS---BTTTB-
-----SSS-SS---BTTTB-
-----SSS-SS---BTTTB-
-----STT-SS---SSTT--
-----SSS--S---BTTTB-
-----SSS-SS---BTTTB-
-----SSS-SS---BTTTB-
-----SSS-SS---BTTTB-
-----SSS-SS---BTTTB-
-----SSS-SS---BTTTB-
-----SSS-SS---SSTT--
-----SSS-SS---SSTT--
-----STT-SS---BTTTB-
-----SSS-SS---SSTT--
-----SSS-SS---BTTTB-
-----SSS-SS---BGGGB-
-----SSS-SS---BTTTB-
-----SSS-SS---BTTTB-
-----SSS-SS---SSTT--
-----SSS-SS---BTTTB-
-----STT-SS---BTTTB-
-----STT--S---SSTT--
------TT--S---SSTT--
-----STT-SS---BTTTB-
------TT--S---BTTTB-
-----STT--S---SSTT--
------TT--S---SSTT--
-----STT--S---SSTT--
-----STT-SS---SSTT--
------TT-SS---SSTT--
-----STT--S---SSTT--
-----SSS-SS---SSTT--
------TT--S---BTTTB-
-----STT--S---BTTTB-
-----SSS--S---BGGGB-
-----SSS--S---BTTTB-
-----STT--S---BTTTB-
-----SSS--S---SSTT--
------TT--S---SSTT--
-----STT-SS---BGGGB-
-----STT--S---SGGG--
-----STT--S---SSTT--
-----STT--S---SSTT--
-----STT-SS---BTTTB-
-----STT-SS---BTTTB-
-----STT--S---BTTTB-
-----STT-SS---BTTTB-
-----STT--S---BGGGB-
-----STT--S---BTTTB-
-----SSS--S---SSTT--
-----STT--S---BTTTB-
-----SSS-SS---BTTTB-
-----SSS-SS---BTTTB-
-----SSS-SS---BTTTB-
-----SSS-SS---BTTTB-
-----SSS-SS---BTTTB-
-----SSS-SS---BTTTB-
-----SSS-SS---SSTT--
-----SSS-SS---BTTTB-
-----SSS-SS---BTTTB-
------SS-SS---BTTTB-
-----SSS-SS---BGGGB-
------TT-SS---BTTTB-
-----SSS-SS---SGGG--
-----SSS-SS---BGGGB-
-----SSS-SS---BGGGB-
-----SSS--S---SSTT--
------SS--S---BTTTB-
-----STT--S---BGGGB-
-----SSS--S---BTTTB-
-----STT--S---BTTTB-
-----SSS-SS---BTTTB-
-----SSS-SS---BTTTB-
-----SSS-SS---BTTTB-
-----SSS-SS---BTTTB-
-----SSS-SS---BTTTB-
-----SSS-SS---SGGG--
-----SSS-SS---BTTTB-
-----SSS-SS---BGGGB-
-----SSS-SS---BTTTB-
-----SSS-SS---BTTTB-
-----SSS-SS---SSTT--
-----SSS-SS---SSTT--
-----SSS-SS---SSTT--
-----SSS-SS--SBTTTB-
-----SSS-SS---BTTTB-
-----SSS-SS---SSTT--
-----SSS-SS---SSTT--
-----SSS-SS---BTTTB-
-----SSS-SS---BTTTB-
-----SSS-SS---BTTTB-
-----SSS-SS---BTTTB-
-----SSS-SS---BTTTB-
------SS-SS---BTTTB-
-----SSS-SS---BTTTB-
-----SSS-SS---BTTTB-
-----SSS-SS---SSTT--
-----SSS-SS---BTTTB-
-----SSS-SS---SSTT--
-----SSS-SS---BTTTB-
-----SSS-SS---BTTTB-
-----SSS-SS---SSTT--
-----SSS-SS---BTTTB-
-----SSS-SS---BTTTB-
-----SSS-SS---BTTTB-
-----SSS-SS---BTTTB-
-----SSS-SS---BGGGB-
-----SSS-SS---BTTTB-
-----SSS-SS---BTTTB-
-----SSS-SS---BTTTB-
-----SSS-SS---SGGG--
-----SSS-SS---SSTT--
-----SSS-SS---BGGGB-
-----SSS-SS---BTTTB-
-----SSS-SS---SGGG--
-----SSS-SS---BTTTB-
-----SSS-SS---SSTT--
-----SSS-SS---BGGGB-
-----SSS-SS---BTTTB-
-----SSS-SS---BTTTB-
-----SSS-SS---BTTTB-
-----SSS-SS---BTTTB-
-----SSS-SS---BTTTB-
-----SSS-SS---BTTTB-
-----SSS-SS---BTTTB-
-----SSS-SS---SSTT--
-----SSS-SS---BGGGB-
-----SSS-SS---SSTT--
-----SSS-SS---BTTTB-
-----SSS-SS---BGGGB-
-----SSS-SS---BGGGB-
-----SSS-SS---BGGGB-
-----SSS-SS---BGGGB-
-----SSS-SS---BGGGB-
-----SSS-SS---BGGGB-
-----SSS-SS---BGGGB-
-----SSS-SS---SGGG--
-----SSS-SS---BTTTB-
-----SSS-SS---SSTT--
-----SSS-SS---BTTTB-
-----STT-SS---BTTTB-
-----SSS-SS---BTTTB-
-----SSS-SS---BTTTB-
-----SSS-SS---SSTT--
-----SSS-SS---SGGG--
-----SSS-SS---SSTT--
-----SSS-SS---BTTTB-
-----SSS-SS---BGGGB-
-----STT-SS---BTTTB-
-----SSS-SS---BTTTB-
-----SSS-SS---SSTT--
-----SSS-SS---SSTT--
-----SSS-SS---BTTTB-
-----STT-SS---BGGGB-
-----SSS-SS---BGGGB-
-----SSS-SS---BTTTB-
-----STT-SS---SGGG--
-----SSS-SS---BTTTB-
-----SSS-SS---BGGGB-
-----SSS-SS---BTTTB-
-----SSS-SS---BTTTB-
-----SSS-SS---BGGGB-
-----SSS-SS---BTTTB-
-----SSS-SS---BTTTB-
-----SSS-SS---SGGG--
-----SSS-SS---SSTT--
-----SSS-SS---SGGG--
-----SSS-SS---SSTT--
-----SSS-SS---BTTTB-
-----SSS-SS---BTTTB-
-----SSS-SS---BTTTB-
-----SSS-SS---SSTT--
-----SSS-SS---BTTTB-
-----SSS-SS---BTTTB-
-----SSS-SS---BTTTB-
-----SSS-SS---BTTTB-
-----SSS-SS---BGGGB-
-----SSS-SS---SSTT--
-----SSS-SS---BTTTB-
-----SSS-SS---SSTT--
-----SSS-SS---BTTTB-
-----SSS--S---BTTTB-
-----SSS-SS---BTTTB-
-----SSS-SS---SSSS--
-----STT-SS---BTTTB-
-----SSS-SS---BTTTB-
-----SSS-SS---SGGG--
-----SSS-SS---BTTTB-
-----SS--SS---BTTTB-
-----SSS-SS---BTTTB-
-----SSS-SS---BTTTB-
-----STT-SS---SSTT--
-----SSS-SS---BGGGB-
-----SSS-SS---BTTTB-
-----SSS-SS---BTTTB-
-----SSS-SS---SSTT--
-----SSS-SS---SSTT--
-----SSS-SS---BTTTB-
-----SSS-SS---BTTTB-
-----SSS-SS---SSTT--
-----SSS-SS---SSTT--
-----SS--SS---BTTTB-
-----SSS-SS---SSTT--
-----SSS-SS---SGGG--
-----SSS-SS---SSTT--
-----SSS-SS---BTTTB-
-----SSS-SS---BTTTB-
-----SSS-SS---BGGGB-
-----SSS-SS---SSTT--
-----SSS-SS---SSTT--
-----SSS-SS---SGGG--
-----SSS-SS---BTTTB-
-----SSS-SS---BTTTB-
-----SSS-SS---SSTT--
-----SSS-SS---SGGG--
-----SSS-SS---BGGGB-
-----SSS-SS---BTTTB-
-----SSS-SS---SSTT--
-----SSS-SS---BTTTB-
-----SSS-SS---BTTTB-
-----SS--SS---BTTTB-
-----SSS-SS---BTTTB-
-----SSS-SS---BGGGB-
-----STT-SS---BTTTB-
-----SSS-SS---SSTT--
-----SSS-SS---BTTTB-
-----SSS-SS---BTTTB-
-----STT-SS---BTTTB-
-----SSS-SS---BTTTB-
-----SSS-SS---BTTTB-
-----SSS-SS---BTTTB-
-----SSS-SS---BTTTB-
-----SSS-SS---BTTTB-
-----SSS-SS---BTTTB-
-----SSS-SS---BTTTB-
-----SSS--S---SSTT--
-----SSS-SS---BTTTB-
-----SS--SS---BTTTB-
-----STT--S---SSTT--
-----SSS--S---BTTTB-
-----SSS--S---SSTT--
-----SSS--S---BTTTB-
-----STT-SS---SGGG--
-----STT-SS---SGGG--
-----SSS-SS---SGGG--
-----STT-SS---BTTTB-
-----SSS-SS---BTTTB-
-----STT-SS---BTTTB-
-----STT-SS---SSSS--
-----STT-SS---BTTTB-
-----STT-SS---BTTTB-
-----STT-SS---SSTT--
-----SSS-SS---BTTTB-
-----STT-SS---BTTTB-
-----SSS-SS---BTTTB-
-----SSS-SS---SSTT--
-----SSS-SS---SSTT--
-----STT-SS---BGGGB-
-----SSS-SS---SSTT--
-----SSS-SS---BTTTB-
-----SSS-SS---BTTTB-
-----SSS-SS---BTTTB-
-----STT-SS---SSTT--
-----SSS--S---BTTTB-
-----SSS--S---BTTTB-
-----SSS-SSS-SBTTTB-
-----STT--SS--BTTTB-
-----STT-SS---BTTTB-
-----STT--S---SSTT--
-----SSS--S---SSTT--
-----SSS--S---BTTTB-
-----STT--S---SSTT--
-----SSS--S---BGGGB-
-----SSS--S---BTTTB-
-----SSS-SS---BTTTB-
-----STT--S---SSTT--
-----STT-SS---BTTTB-
-----STT-SS---BTTTB-
-----SSS-SS---SSTT--
-----SSS-SS---SSTT--
-----SSS-SS---BTTTB-
-----STT-SS---BTTTB-
-----SSS-SS---SSTT--
-----STT-SS---SSTT--
-----STT-SS---BTTTB-
-----STT-SS---BTTTB-
-----SSS-SS---BTTTB-
-----SSS-SS---BTTTB-
-----STT-SS---BTTTB-
-----STT-SS---BTTTB-
-----STT-SS---BTTTB-
-----SSS-SS---SSTT--
-----SSS-SS---BTTTB-
-----STT-SS---BTTTB-
-----STT-SS---BTTTB-
-----STT-SS---BTTTB-
-----STT-SS---BTTTB-
-----STT-SS---BTTTB-
-----STT-SS---BTTTB-
-----SSS-SS---BTTTB-
-----SSS-SS---BTTTB-
-----STT-SS---BTTTB-
-----STT-SS---BTTTB-
-----SSS-SS---BTTTB-
-----SSS-SS---BTTTB-
-----SSS-SS---BTTTB-
-----SSS-SS---BTTTB-
-----SSS-SS---SSTT--
-----SSS-SS---BTTTB-
-----SSS-SS---BTTTB-
-----SSS-SS---BTTTB-
-----SSS-SS---BTTTB-
-----SS--SS---BTTTB-
-----SS--SS---SSTT--
-----SSS-SS---BTTTB-
-----SS--SS-S-BTTTB-
-----SSS-SS-S-BTTTB-
-----SSS-SS---SSTT--
-----SSS-SS-S-SSTT--
-----SSS-SS---SGGG--
-----SSS-SS---BTTTB-
-----STT-SS---BTTTB-
-----SSS--S---BTTTB-
-----SSS--S-S-BTTTB-
-----SSS-SS---SSTT--
-----SSS-SS---BTTTB-
-----SSS-SS---BTTTB-
-----SSS-SS---BTTTB-
-----SSS-SS-S-BTTTB-
-----SSS-SS---BTTTB-
-----STT-SS---BTTTB-
-----STT-SS---BTTTB-
-----STT-SS---SSTT--
-----STT-SS-S-BTTTB-
-----SSS-SS---BTTTB-
-----SSS-SS---SSTT--
-----SSS-SS---BTTTB-
-----SSS-SS---BTTTB-
-----SSS-SS---SSTT--
-----SSS-SS---BTTTB-
-----SSS-SS---BTTTB-
-----SSS-SS---BTTTB-
-----SSS-SS-S-SSTT--
-----SSS-SS---SSTT--
-----SSS-SS---BTTTB-
-----SSS-SS-S-BTTTB-
-----STT-SS-S-BTTTB-
-----SSS-SS-S-BTTTB-
-----SSS-SS-S-SSTT--
-----STT-SS---SSTT--
-----SSS-SS-S-SSTT--
-----SSS-SS---SSTT--
-----SSS-SS-S-SSTT--
-----STT-SS-S-SSTT--
-----SSS-SS---BTTTB-
-----SSS-SS---SSTT--
-----STT-SS-S-BTTTB-
-----STT-SS-S-BTTTB-
-----SSS-SS---SSTT--
-----STT-SS-S-BGGGB-
-----SSS-SS---BTTTB-
-----SSS-SS---BTTTB-
-----STT-SS---SSTT--
-----STT-SS---BTTTB-
-----SSS-SS---BTTTB-
-----SSS-SS---SSTT--
-----SSS-SS-S-BTTTB-
-----STT-SS---BGGGB-
-----SSS-SS---BTTTB-
-----SSS-SS---BTTTB-
-----SSS-SS---BTTTB-
-----STT-SS---SGGG--
-----SSS-SS-S-SSTT--
-----STT-SS---BGGGB-
-----STT-SS---BTTTB-
-----SSS-SS---BTTTB-
-----SSS-SS---SSTT--
-----STT-SS---BTTTB-
-----SSS-SS---BTTTB-
-----SSS-SS---SSTT--
-----SSS-SS-S-BTTTB-
-----SSS-SS-S-BTTTB-
-----SSS-SS---BTTTB-
-----SSS-SS---BGGGB-
-----SSS-SS---BTTTB-
-----SSS-SS-S-SSTT--
-----SSS-SS---BTTTB-
-----STT-SS-S-BTTTB-
-----SSS-SS-S-SSTT--
-----SSS-SS-S-BTTTB-
-----SSS-SS-S-BTTTB-
-----STT-SS---BTTTB-
-----SSS-SS-S-BTTTB-
-----SSS-SS-S-SSTT--
-----SSS-SS-S-BTTTB-
-----SSS-SS-S-SSTT--
-----SSS-SS---SSTT--
-----STT-SS---BTTTB-
-----STT-SS---BTTTB-
-----SS--SS-S-BTTTB-
-----SSS-SS---SSTT--
-----SSS-SS---BTTTB-
-----SSS-SS-S-BTTTB-
-----SSS-SS---SSSS--
-----SSS-SS-S-BTTTB-
-----SSS-SS---BTTTB-
-----SSS-SS-S-BTTTB-
-----STT-SS---BTTTB-
-----SSS-SS-S-BTTTB-
-----SSS-SS---SSTT--
-----SSS-SS---BTTTB-
-----SSS-SS-S-BTTTB-
-----SSS-SS---BTTTB-
-----SSS-SS-S-SGGG--
-----SSS-SS-S-BTTTB-
-----SSS-SS---SSTT--
-----SSS-SS-S-SGGG--
-----SS--SS---BTTTB-
-----SS--SS---BTTTB-
-----SS--SS-S-SGGG--
-----SSS-SS---BGGGB-
-----SSS-SS---BTTTB-
-----SSS-SS---BTTTB-
-----SS--SS-S-BTTTB-
-----SS--SS---BGGGB-
-----SS--SS---BTTTB-
-----SSS-SS---SGGG--
-----SS--SS-S-BTTTB-
-----SS--SS-S-BTTTB-
-----SSS-SS---BTTTB-
-----SS--SS---BTTTB-
-----SS--SS---BGGGB-
-----SS--SS---BTTTB-
-----SSS-SS-S-SGGG--
-----SS--SS---BTTTB-
-----SS--SS---BTTTB-
-----SSS-SS---BTTTB-
-----SSS--S---BTTTB-
-----SS--SS-S-BTTTB-
-----SSS--S-S-BTTTB-
-----SSS--S-S-BTTTB-
-----SSS--S-S-SSTT--
-----SS--SS---BTTTB-
-----SSS--S---BGGGB-
-----SSS--S---BTTTB-
-----SSS--S---BTTTB-
-----SS---S---BGGGB-
-----SSS--S---BTTTB-
-----SSS--S---BTTTB-
-----SSS--S---BTTTB-
-----SSS--S---BTTTB-
-----SSS--S---BGGGB-
-----SSS--S---BTTTB-
-----SS---S---BTTTB-
-----SSS-SS---BTTTB-
-----SSS--S---BTTTB-
------SS-SS---SGGG--
------SS-SS---BTTTB-
-----STT--S---SSTT--
-----STT--S---BGGGB-
-----SSS--S---BGGGB-
-----SSS--S---BTTTB-
-----SSS--S---BGGGB-
-----SSS-SS---BTTTB-
-----SSS-SS---BTTTB-
-----SS---S---BTTTB-
-----SSS--S---SSTT--
-----SSS--S---BTTTB-
-----SS---S---BTTTB-
-----SSS--S---BGGGB-
-----STT--S---BTTTB-
------SS--S---BTTTB-
-----SSS--S---BTTTB-
-----SSS--S---SGGG--
-----SSS-SS---BGGGB-
-----SSS-SS---BTTTB-
-----SSS--S---BGGGB-
-----SSS--S---BGGGB-
-----SSS--S---BTTTB-
-----SSS--S---SGGG--
-----SSS--S---SGGG--
-----SSS--S---BTTTB-
--S--SSS--S---BTTTB-
--S--SSS--S---SSTT--
--S--SSS--S---BTTTB-
--S--SSS--S---BTTTB-
--S--SSS--S---BTTTB-
-----SSS--S---SSTT--
--S--SSS--S---BTTTB-
--S--SSS--S---BGGGB-
-----SSS--S---BTTTB-
-----SSS--S---BTTTB-
-----SSS--S---BGGGB-
-----SSS--S---SSTT--
-----SSS--S---BTTTB-
--S--SSS--S---SGGG--
-----SSS--S---BTTTB-
-----SSS--S---BGGGB-
--S--SSS--S---BTTTB-
-----SSS-SS---BTTTB-
-----SSS--S---BTTTB-
-----SSS--S---SGGG--
-----SS---S---BTTTB-
-----SSS--S---BGGGB-
-----SSS--S---SGGG--
-----SSS--S---BTTTB-
-----SSS--S---BTTTB-
------SS--S---SSTT--
-----SSS--S---BTTTB-
-----SSS--S---SGGG--
-----SSS--S---SGGG--
-----STT--S---BGGGB-
-----SSS--S---BGGGB-
-----S-S-SS---BTTTB-
------SS--S---SGGG--
-----SSS--S---BGGGB-
------SS--S---BGGGB-
-----SSS--S-S-BTTTB-
------SS--S-S-BGGGB-
------SS--S---SGGG--
------SS--S---BGGGB-
------SS--S---SGGG--
-----SSS--S---SSTT--
------TT-SS---SGGG--
-----SSS--S---BTTTB-
-----SSS--S---BTTTB-
-----SSS--S---BGGGB-
-----SSS--S-S-BTTTB-
-----SSS--S-S-SGGG--
-----SSS--S--BBTTTB-
-----SSS-SS-S-BTTTB-
-----SSS--S-S-SGGG--
-----SSS--S-S-BTTTB-
-----SSS--S---BTTTB-
-----SSS--S-S-BGGGB-
-----SSS--S---BTTTB-
-----SSS--S-S-SGGG--
-----SSS--S---BTTTB-
------S---S-S-SGGG--
-----SSS--S-S-BTTTB-
-----SS---S-S-BTTTB-
-----SSS--S-S-BTTTB-
-----SSS----S-BTTTB-
------SS--S-S-BTTTB-
------SS--S-S-BTTTB-
------SS--S---BTTTB-
--S---SS--S---BTTTB-
--S--SSS--S---BTTTB-
--S---TT--S-S-SSSS--
--S--SSS--S---BTTTB-
--S---SS-SS-S-BTTTB-
--S--STT-SS-S-BTTTB-
--S--SSS-SS-S-BTTTB-
--S--SSS-SS-S-SGGG--
--S--STT-SS-S-SGGG--
--S--STT-SS-S-SGGG--
--S--SSS-SS-S-BTTTB-
--S--SSS-SS---BTTTB-
--S--STT-SS-S-BTTTB-
--S--STT--S---BTTTB-
--S--SSS--S---BTTTB-
--S--SSS-S----BTTTB-
--S--STT------BTTTB-
--S--STT------BTTTB-
--S--STT--S-S-BTTTB-
--S--SSS-S--S-SGGG--
--S--SSS-SS-S-BTTTB-
--S--STT-SS-S-BGGGB-
--S---TT-SS-S-BGGGB-
-----SSS-SS---BGGGB-
-----SSS-SS-S-SGGG--
-----SSS-SS-S-SGGG--
-----STT--S---BGGGB-
-----STT--S---BGGGB-
-----SSS--S-S-SGGG--
-----SSS--S-S-BTTTB-
-----SSS--S-S-BTTTB-
-----SSS--S-S-BTTTB-
-----SSS-SS-S-BGGGB-
-----STT--S---SGGG--
------SS-SS---BTTTB-
-----SSS-SS-S-BTTTB-
-----SSS--S---BTTTB-
-----SSS-SS---SGGG--
-----SSS-SS---SGGG--
-----SSS-SS-S-SSTT--
-----SS--SS-S-SGGG--
-----SSS-SS---BGGGB-
-----SSS-SS-S-BTTTB-
-----SSS-SS-S-BTTTB-
-----STT-SS-S-BTTTB-
-----SSS-SS---SSTT--
-----SSS-SS---BGGGB-
-----SSS-SS---BTTTB-
-----SSS-SS---BTTTB-
-----SSS-SS-S-BTTTB-
-----SSS-SS---BGGGB-
-----SSS-SS-S-SSTT--
-----SSS--S-S-BGGGB-
-----SSS-SS-S-BTTTB-
-----SSS-SS-S-BGGGB-
-----SSS-SS---BTTTB-
-----SSSSSS---BTTTB-
-----SSSSSS---BTTTB-
-----SSS-SS---BTTTB-
-----SSS-SS-S-BTTTB-
-----SSS-SS-S-BTTTB-
-----SSSSSS---SGGG--
-----SSS-SS---BTTTB-
-----SSS-SS---SGGG--
-----SSSSSS---SGGG--
-----SSS-SS-S-BGGGB-
-----SSS-SS-S-BGGGB-
-----SSS-SS---BGGGB-
-----SSS-SS---BTTTB-
-----SSS-SS-S-BGGGB-
-----SSS-SS-S-BTTTB-
-----SSS-SS---BGGGB-
-----SSS-SS-S-SGGG--
-----SSS-SS---BGGGB-
-----SSS-SS---SGGG--
-----SSS-SS-S-SGGG--
-----SSS-SS---SGGG--
-----SSS-SS---SGGG--
-----SSS-SS-S-BTTTB-
-----SSSSSS-S-SGGG--
-----SSS-SS-S-BTTTB-
-----SSSSSS-S-BTTTB-
-----SSS-SS-TTSGGG--
-----SSS-SS-S-BGGGB-
-----SSS-SS-S-SGGG--
-----SSS-SS-S-SGGG--
-----SSS-SS-S-SGGG--
-----SSS-SS-S-BTTTB-
-----SSS-SS-S-SGGG--
----SSSS-SS---BGGGB-
-----SSS-SS---BTTTB-
-----SSS-SS---BTTTB-
-----SSS-SS-S-BGGGB-
-----SSS-SS---SGGG--
----SSSS-SS---SGGG--
-----SSS-SS-S-SGGG--
----SSSS-SS-S-BGGGB-
-----SSS-SS---BTTTB-
-----SSS-SS---BTTTB-
-----SSS-SS---BTTTB-
-----SSS-SS---BTTTB-
-----SSS-SS---BGGGB-
-----SSS-SS---BTTTB-
-----SSS-SS---BTTTB-
-----SSS--S---BGGGB-
-----SSS--S---BGGGB-
--S--SSS--S-S-BTTTB-
--S--STT-SS-S-BGGGB-
--S--SSS-SS-S-BTTTB-
--S--SSS-SS-S-BTTTB-
--S--SSS-SS---BGGGB-
--S--SSS-SS-S-BGGGB-
--S--SSS-SS-S-BGGGB-
--S--SSS-SS-S-BGGGB-
--S--SSS-SS---SGGG--
-----SSS-SS-S-SGGG--
-----SSS-SS---BGGGB-
-----SSS-SS---BTTTB-
--S--SSS-SS---SSTT--
--S--SSS-SS-S-BGGGB-
--S--SSS-SS---BTTTB-
--S--SSS-SS---SSTT--
--S--SSS-SS-S-BGGGB-
-----SSS-SS---SGGG--
--S--SSS-SS-S-BTTTB-
--S--SSS-SS-S-SSTT--
-----SSS-SS-S-BGGGB-
--S--STT-SS-S-SGGG--
--S--SSS-SS---BGGGB-
--S---SS-SS---SGGG--
--S---SS-SS---SGGG--
--S---TT-SS-S-BTTTB-
--S--SSS-SS-S-SGGG--
--S---SS-SS---SGGG--
--S--SSS-SS---BGGGB-
--S--SSS--S---SGGG--
--S--SSS-SS-S-BTTTB-
--S--SSS-SS---SSTT--
--S--SSS-SS---SSTT--
--S---SS-SS---BTTTB-
--S--SSS-SS-S-BTTTB-
--S---SS-SS---SGGG--
--S---SS-SS---SSTT--
--S--STT-SS---BTTTB-
--S--STT-SS---SSTT--
--S---TT-SS---BTTTB-
--S--SSS-SS---BTTTB-
--S---TT-SS---BTTTB-
--S---SS-SS---BTTTB-
--S--SSS-SS---SSTT--
--S---SS-SS---BTTTB-
--S--SSS-SS---BTTTB-
--S--SSS-SS---BTTTB-
--S--SSS-SS---BTTTB-
--S--STT-SS---BTTTB-
--S--SSS-SS---BTTTB-
--S--SSS-SS---BTTTB-
--S--SSS-SS---BTTTB-
--S--SSS-SS---BTTTB-
--S--SSS-SS---BTTTB-
-----STT-SS-S-SGGG--
-----SSS-SS---SSTT--
-----SSS--S---SSTT--
------SS-SS---BTTTB-
------SS-SS---SSTT--
------SS-SS---BTTTB-
-------S-SS---BTTTB-
------SS-SS---BGGGB-
------SS-SS---SSTT--
------TT-SS---SGGG--
------SS-SS---BGGGB-
------SS-SS---SGGG--
------SS-SS-S-SGGG--
------SS-SS---BGGGB-
------SSSSS---SSTT--
------SSSSS---SGGG--
------SS-SS-S-BTTTB-
------SS-SS---BTTTB-
------SS-SS-S-BTTTB-
----S-SS-SS---BGGGB-
------SS--S---BTTTB-
------SS--S---BTTTB-
------SS--S---BGGGB-
------SS-SS---BTTTB-
------SS-SS---BTTTB-
-----SSS-SS---BTTTB-
-----SSS-SS---BTTTB-
-----SSS-SS---SGGG--
-----SSS-SS---SGGG--
------SS--S---BGGGB-
-----SSS-SS---BTTTB-
------SS-SS---BTTTB-
-----SSS--S---STTS--
------SS--S---BGGGB-
-----SSS--S---BTTTB-
-----SSS-SS---BGGGB-
------SS--S---BTTTB-
------SS-SS---SGGG--
------SS--S-S-SGGG--
-----SSS--S---BTTTB-
------SS--S---SGGG--
------SS--S---BGGGB-
------SS-SS---SGGG--
-----SSS-SS---BTTTB-
------SS-SS---BTTTB-
------SS-SS-S-BGGGB-
-----SSS-SS-S-BGGGB-
-----SSS-SS---SGGG--
-----SSS-SS---BTTTB-
-----SSS-SS---SGGG--
-----SSS-SS---BGGGB-
-----SSS-SS-S-BGGGB-
-----SSS--S-S-SSTT--
-----SSS-SS---BGGGB-
-----SSS-SS---BGGGB-
-----SSS-SS-S-BTTTB-
-----SS--SS---SGGG--
-----SSS-SS-S-BTTTB-
-----SSS-SS-S-SSTT--
-----SSS-SS-S-BTTTB-
-----SSS-SS---SSTT--
----SSSS-SS-S-BTTTB-
-----SSS-SS---BTTTB-
-----SSS-SS---SGGG--
-----SSS--S---SGGG--
-----SSS--S---BTTTB-
-----SSS--S---BGGGB-
--S--SSS--S---BTTTB-
--S--SSS--S---SGGG--
--S--SSS--S---BTTTB-
--S--SSS-SS---SGGG--
-----SSS--S---BTTTB-
--S--SSS--S---BTTTB-
--S--SSS--S---BTTTB-
--S--SSS--S---BTTTB-
--SS-SSS--S---BTTTB-
--SS-SSS--S---BTTTB-
--SS-SSS--S---BTTTB-
--S--SSS-SS---BTTTB-
--S--SSS-SS---BTTTB-
--S--SSS--S---BTTTB-
--S--SSS--S---BTTTB-
--S---SS--S---BTTTB-
--S-TTSS--S---BTTTB-
-----SSS--S---BTTTB-
--S--SSS-SS---BTTTB-
----SSSS--S-S-BTTTB-
----SSSS--S---BTTTB-
----SSSS--S---SSTT--
-----SSS--S---BTTTB-
----SSSS--S---BTTTB-
-----SSS--S---BTTTB-
-----SSS--S-S-BTTTB-
--S--SSS--S---BTTTB-
--S--SSS-SS---BTTTB-
----SSSS--S---BTTTB-
--S--SSS--S---BTTTB-
--S-SSSS--S---BTTTB-
--S-SSSS--S-S-BTTTB-
--S--SSS--S---BGGGB-
--S-SSSS--S---BGGGB-
--S-SSSS--S---SGGG--
-----SSS--S---BTTTB-
--S--SSS--S---SSSS--
-----SS---S---BTTTB-
----SSSS--S---BTTTB-
--S-SSSS-SS-S-BTTTB-
--S--SSS--S---BTTTB-
----SSSS--S---BTTTB-
----SSSS--S---BTTTB-
-----SSS--S---BTTTB-
--S--SSS--S---BTTTB-
--S--SSS--S---BTTTB-
----SSSS--S---SSTT--
----SSSS--S---BTTTB-
----SSSS--S---BTTTB-
----TTSS--S---BTTTB-
----TTSS--S---BTTTB-
----SSSS--S---BGGGB-
----TTSS--S---BTTTB-
----TTSS--S---BTTTB-
----TTSS--S---SSTT--
----TTSS--S---SSTT--
----TTSS--S---BTTTB-
--S-TTSS--S---BGGGB-
--S-TTSS--S---BTTTB-
--S-TTSS--S---BTTTB-
----TTSS--S---BTTTB-
----TTSS--S---BTTTB-
----TTSS--S---BTTTB-
----TTS---S---BTTTB-
----TTSS--S-S-BTTTB-
----TTSS--S---BGGGB-
----TTSS--S---BGGGB-
----TTSS--S---BTTTB-
----TTSS--S---BTTTB-
----TTSS--S-S-BTTTB-
----TTSS--S---SGGG--
----TTS---S---BTTTB-
----TTS---S---BTTTB-
----TTSS--S---SSTT--
----TTS---S---SGGG--
----TTS---S---BTTTB-
----TTS---S---BTTTB-
----TTS---S---BTTTB-
----TTS---S---BTTTB-
----TTS--SS---SGGG--
----TTS---S---BTTTB-
----SSS---S---BTTTB-
----TTS---S---BTTTB-
----TTS--SS---BTTTB-
----TTS---S---BTTTB-
----TTS--SS---BTTTB-
----SSS--SS---BTTTB-
----TTS---S---BTTTB-
----TTS---S---BTTTB-
----SSS---S---BTTTB-
----TTS---S---BTTTB-
----TTS---S---BTTTB-
----TTS---S---BTTTB-
----TTS---S---BTTTB-
----TTS---S---SGGG--
----TTS---S---BTTTB-
----TTS---S---BTTTB-
----TTS---S---BTTTB-
----TTS---S---BTTTB-
----TTS---S---BTTTB-
----TTS---S---BTTTB-
----TTS---S---BTTTB-
----TTS---S---BTTTB-
----TTS---S---BTTTB-
----TTS---S---BTTTB-
----TTS---S---BTTTB-
----TTS---S---BTTTB-
----TTS---S---BTTTB-
----TTS--SS---BTTTB-
----TTS---S---BTTTB-
----TTS---S---BTTTB-
----TTS--SS---BTTTB-
----TTS--SS---BTTTB-
----TTS--SS---BGGGB-
----TTS--SS---BTTTB-
----TTS--SS---BTTTB-
----TTS--SS---BTTTB-
----TTS--SS---BTTTB-
----SSS---S---BTTTB-
----TTS---S---BTTTB-
----TTS--SS---BTTTB-
----TTS---S---STTS--
----TTS---S---BTTTB-
----TTS---S---BTTTB-
----SSS---S---BTTTB-
----SSS---S---SSTT--
----SSS---S---BTTTB-
----S-----S---BTTTB-
----SS----S---BTTTB-
----TTS---S---BTTTB-
----TTS--SS---BTTTB-
----SSS--SS---BTTTB-
----TTS--SS---BGGGB-
----TTS--SS---BTTTB-
----TTS--SS---BTTTB-
----TTS--SS---BTTTB-
----SSS---S---BTTTB-
----SSS---S---SSTT--
----SSS--SS---BTTTB-
----SSS--SS---BTTTB-
----SSS--SS---BTTTB-
----SSS--SS---BTTTB-
----TTS---S---BTTTB-
----TTS--SS---BTTTB-
----SSS--SS---BTTTB-
----SSS---S---BTTTB-
----TTS--SS---BTTTB-
----TTS--SS---BTTTB-
----TTS--SS---BTTTB-
----TTS--SS---BTTTB-
----TTS--SS---BTTTB-
----TTS---S---BTTTB-
----TTS--SS---BTTTB-
----TTS--SS---BTTTB-
----TTS--SS---BTTTB-
----TTS---S-S-BTTTB-
----TTS---S---BTTTB-
----SSS---S---BTTTB-
----TTS---S---BTTTB-
----SSS---S---BTTTB-
----SS----S---BTTTB-
----SS----S---BTTTB-
----TTS---S---BTTTB-
----SS----S---BTTTB-
----SS----S---BTTTB-
----TTS---S---BGGGB-
----TTS---S---BTTTB-
----TTS---S---BTTTB-
----TTS---S---BTTTB-
----TTS---S---BTTTB-
----TTS---S---BTTTB-
----TTS---S---BTTTB-
----SSS---S---SSTT--
----SSS---S---BTTTB-
----TTS---S---BTTTB-
----TTS---S---SSTT--
----TTS---S---SGGG--
----TT----S-S-BTTTB-
----TTS--SS-S-BTTTB-
----TTS---S---BTTTB-
----TTS--SS---BTTTB-
----TTS---S---BTTTB-
----SSS--SS---BTTTB-
----TTS---S-S-SSTT--
----TTS---S---BTTTB-
----TTS---S---BTTTB-
----TTS--SS---SSTT--
----TTS--SS---BTTTB-
----TTS---S---BTTTB-
----S-----S---BTTTB-
----TT---SS---BTTTB-
----TTS---S---BTTTB-
----TTS---S---SSTT--
----TTS--SS---SSTT--
----TT---SS-S-BTTTB-
----SS---SS---SSTT--
----SS---SS---BTTTB-
----TT---SS---BTTTB-
----TT---SS---BGGGB-
----TT---SS---BTTTB-
----TT---SS---BTTTB-
----TT---SS---BGGGB-
----TT---SS-S-BGGGB-
----TT---SS---BTTTB-
----TT---SS---BTTTB-
----SS---SS---BTTTB-
----SS---SS---BTTTB-
----SS---SS---BTTTB-
----TT---SS---BTTTB-
----TT---SS---SSTT--
----SS---SS---BTTTB-
----TT---SS---BTTTB-
----TT---SS---SSTT--
----TT---SS---SSTT--
----TTS--SS---BGGGB-
----TTS---S---SSTT--
----TTS---S---SSTT--
----TT---SS---BTTTB-
----TT---SS---BTTTB-
----TTS--SS---SSTT--
----TTS--SS---BTTTB-
----TTS--SS---BTTTB-
----TT----S-S-BTTTB-
----TTS---S---BTTTB-
----TT---SS---BTTTB-
----TTS--SS---BTTTB-
----TTS--SS---BTTTB-
----TTS--SS---BTTTB-
----SSS--SS---BGGGB-
----TTS--SS-S-BTTTB-
----TTS--SS---BTTTB-
----TTS--SS---BTTTB-
----TTS---S---BTTTB-
----TTS--SS---BTTTB-
----TTS--SS---SGGG--
----TTS--SS---BTTTB-
----TTS--SS---BTTTB-
----TTS--SS---BTTTB-
----TTS--SS---BTTTB-
----TTS--SS---BTTTB-
----TTS--SS-S-BGGGB-
----TT---SS---BTTTB-
----SSS--SS---SSTT--
----SSS--SS-S-BTTTB-
----TT---SS-S-SSTT--
----TTS--SS---BTTTB-
----TTS---S-S-BGGGB-
----TTS--SS-S-BGGGB-
----TTS--SS-S-BTTTB-
----TTS--SS---BGGGB-
----TTS---S---BTTTB-
----SS----S---BTTTB-
----TT---SS---BTTTB-
----TT---SS-S-BTTTB-
----TT---SS---SGGG--
----TT---SS---BGGGB-
----TTS--SS---BTTTB-
----TTS--SS-S-BTTTB-
----SSS--SS-S-BTTTB-
----TTS--SS-S-BTTTB-
----TTS--SS---BTTTB-
----TTS---S---BTTTB-
----TTS--SS---BGGGB-
----TTS--SS-S-BTTTB-
----TTS--SS---BGGGB-
----TTS--SS-S-BTTTB-
----TT---SS-S-SSTT--
----TTS--SS-S-SGGG--
----TTS--SS---SGGG--
----SSS---S-S-BTTTB-
----TTS--SS-S-BTTTB-
----SSS--SS-S-BGGGB-
----TT---SS-S-BTTTB-
----TT---SS-S-BTTTB-
----SSS--SS---SGGG--
----TTS--SS-S-BTTTB-
----SSS--SS-S-BTTTB-
----TTS--SS---BTTTB-
----SSS--SS---BTTTB-
----TTS--SS---BTTTB-
----TTS--SS---SGGG--
----TTS--SS-S-BTTTB-
----TTS--SS---SSTT--
----SSS--SS-S-BTTTB-
----TTS--SS---BTTTB-
----TTS--SS---BTTTB-
----TT---SS---BTTTB-
----SSS--SS---BTTTB-
----SS----S---BGGGB-
----TTS--SS-S-BTTTB-
----TTS--SS-S-BGGGB-
----TTS--SS---SGGG--
----TTS--SS-S-SGGG--
----TTS--SS-S-BGGGB-
----TTS--SS-S-BGGGB-
----TTS--SS-S-BGGGB-
----TT---SS-S-BTTTB-
----TTS--SS---BGGGB-
----TTS--SS-S-BGGGB-
----TTS--SS---SGGG--
----TTS---S-S-BTTTB-
----TT---SS---BTTTB-
----TTS--SS-S-BGGGB-
----TTS--SS-S-BTTTB-
----TTS--SS-S-SGGG--
----TTS--SS---BTTTB-
----TTS--SS-S-BTTTB-
----TTS--SS-S-BTTTB-
----TTS--SS-S-BTTTB-
----TT---SS-S-BTTTB-
----TTS--SS---BTTTB-
----SSS--SS---BGGGB-
----SSS--SS-S-BGGGB-
----TTS--SS-S-BGGGB-
----TTS--SS-S-SGGG--
----TTS--SS---BGGGB-
----TTS--SS---BTTTB-
----TTS--SS-S-BTTTB-
----TTS--SS-S-SGGG--
----SSS--SS-S-BGGGB-
----TTS--SS---SGGG--
----TTS--SS---BTTTB-
----TTS--SS---BGGGB-
----TTS--SS---BTTTB-
----SSS--SS---BTTTB-
----TTS--SS-S-SGGG--
----TTS--SS-S-BGGGB-
----TTS--SS---BGGGB-
----TTS--SS-S-BTTTB-
----TTS--SS-S-BTTTB-
----SSS--SS---SGGG--
----TTS--SS-S-BTTTB-
----SSS--SS-S-SGGG--
----TTS--SS-S-BGGGB-
----SSS--SS-S-BTTTB-
----TTS--SS-S-BGGGB-
----TTS--SS---BTTTB-
----TTS--SS-S-BTTTB-
----TTS---S-S-BGGGB-
----SSS---S-S-BGGGB-
----TTS--SS-S-BGGGB-
----SSS--SS-S-BTTTB-
----TTS--SS-S-SGGG--
----TTS--SS-S-BTTTB-
----TTS--SS-S-SGGG--
----SSS---S-S-BTTTB-
----TTS--SS-S-BTTTB-
----TTS--SS-S-BGGGB-
----TTS--SS---SGGG--
----SSS--SS-S-SGGG--
----TT---SS-S-BGGGB-
----TTS--SS-S-SGGG--
----SSS--SS-S-SGGG--
----TTS--SS-S-BGGGB-
----TTS---S-S-SGGG--
----SSS--SS-S-SGGG--
----TT---SS-S-BTTTB-
----TTS--SS-S-SGGG--
----TTS--SS---SSTT--
----TTS--SS-S-BTTTB-
----TTS--SS---SSTT--
----TT---SS---SGGG--
----SSS--SS---SGGG--
----SSS--SS---BGGGB-
----SSS---S---BTTTB-
----TTS--SS---BGGGB-
----TTS--SS---SSTT--
----TTS--SS---BTTTB-
----TT---SS---SGGG--
----TT---SS---SGGG--
----SSS--SS-S-BTTTB-
----TTS--SS-S-BTTTB-
----TT---SS-S-BTTTB-
----SS---SS-S-SGGG--
----TT---SS---BTTTB-
----TT---SS---BGGGB-
----SSS--SS---SGGG--
----TT----S---BGGGB-
----TT----S---SGGG--
----TT----S---SGGG--
----TT---SS---BTTTB-
----TT---SS-S-BTTTB-
----TT---SS-S-SGGG--
----TT---SS-S-SGGG--
----TT---SS-S-BTTTB-
----TT----S-S-BGGGB-
----TT----S-S-BTTTB-
----TT---SS-S-BGGGB-
----TT---SS-S-BTTTB-
----TT---SS---BTTTB-
----TT----S-S-BTTTB-
----TT----S---BTTTB-
----TT---SS---BTTTB-
----TT---SS-S-BGGGB-
----TT---SS-S-BTTTB-
----TT---SS-S-BTTTB-
----TT---SS---BTTTB-
----TT---SS---BGGGB-
----TT---SS-S-BGGGB-
----TT---SS---SGGG--
----TT----S---SSTT--
----TT---SS---BTTTB-
----TT---SS---BTTTB-
----TT----S---BTTTB-
----TT---SS---BTTTB-
----SS---SS---SSTT--
----SS----S---BTTTB-
----TTS--SS---SSSS--
----TT----S---BTTTB-
----SS---SS-S-BTTTB-
----TT---SS-S-BTTTB-
----SSS--SS---SGGG--
----SSS--SS---SGGG--
----SSS--SS-S-SGGG--
----TTS--SS-S-BTTTB-
----TT---SS-S-BTTTB-
----TTS--SS-S-BTTTB-
----TT---SS---SSTT--
----TT---SS-S-BTTTB-
----TT---SS---SSTT--
----TTS--SS-S-BTTTB-
----TT----S---BTTTB-
----TT---SS-S-BGGGB-
----TTS--SS---BTTTB-
----TTS--SS---SGGG--
----TTS--SS---SGGG--
----TT---SS---BGGGB-
----TTS--SS-S-BGGGB-
----TTS--SS-S-BTTTB-
----TTS--SS-S-SSTT--
----TTS--SS---SGGG--
----TT---SS-S-SGGG--
----TT---SS-S-SGGG--
----TTS--SS-S-BTTTB-
----TT---SS-S-BGGGB-
----TT---SS---BGGGB-
----TTS---S---BGGGB-
----TT----S---SGGG--
----TT---SS---BTTTB-
----SSS---S---BTTTB-
----TT---SS---BTTTB-
----TT---SS---BTTTB-
----TT---SS-S-BTTTB-
----TT---SS---SGGG--
----TT---SS-S-SSTT--
----TT---SS-S-BTTTB-
----TT---SS---BTTTB-
----TT----S---SSTT--
----TT---SS---BTTTB-
----TTS---S---BTTTB-
----TTS--SS---SSTT--
----SSS---S---SSTT--
----TTS--SS---BTTTB-
----SSS--SS---BTTTB-
----TTS---S---BGGGB-
----TTS--SS---SGGG--
----TTS---S---BTTTB-
----TTS---S---BTTTB-
----TTS---S---BTTTB-
----TTS---S---BTTTB-
----TTS--SS---BGGGB-
----TTS---S---BTTTB-
----TTS---S---SSTT--
----SSS---S---SGGG--
----TTS---S---SGGG--
----TTS---S---BTTTB-
----TTS--SS---BTTTB-
----TTS---S---BTTTB-
----TTS---S---BGGGB-
----TTS---S---BGGGB-
----TTS---S---BTTTB-
----TTS---S---BGGGB-
----TTS---S---BTTTB-
----TTS---S---BGGGB-
----SSS---S---BGGGB-
----TTS---S---BTTTB-
----TTS---S---BTTTB-
----TTS--SS---SGGG--
----TTS---S-S-BTTTB-
----SSS---S---BTTTB-
----TTS---S---BTTTB-
----TTS--SS---BGGGB-
----TTS---S---BTTTB-
----SSS---S-S-BTTTB-
----TTS---S---BTTTB-
----TTS---S---BTTTB-
----TT---SS-S-BTTTB-
----TT---SS-S-BTTTB-
----TT---SS---BTTTB-
----SS---SS-S-BTTTB-
----TTS---S---BTTTB-
----TTS---S---BTTTB-
----TTS--SS---BTTTB-
----TTS--SS---SGGG--
----TTS--SS---BTTTB-
----SSS--SS---BTTTB-
----TTS---S-S-BTTTB-
----TTS--SS-S-BTTTB-
----TTS--SS---SGGG--
----TTS--SS---SSTT--
----TTS--SS---BTTTB-
----TTS--SS---BTTTB-
----TTS---S---BGGGB-
----TTS--SS---BTTTB-
----TTS--SS---BTTTB-
----TTS--SS-S-BGGGB-
----TTS---S---BGGGB-
----TTS---S-S-BTTTB-
----TTS---S-S-BTTTB-
----TTS--SS---SGGG--
----TTS---S-S-BTTTB-
----TTS---S-S-BTTTB-
----TTS---S---BTTTB-
----TTS---S---SSTT--
----TTS---S---BTTTB-
----TTS---S---BTTTB-
----TTS--SS---SSTT--
----TTS--SS-S-BGGGB-
----TTS---S-S-SGGG--
----TTS---S---SGGG--
----TTS--SS-S-BGGGB-
----TTS--SS-S-SGGG--
----TTS---S-S-SGGG--
----TTS--SS-S-BTTTB-
----TTS--SS-S-SGGG--
----TTS---S---SGGG--
----TTS--SS---SGGG--
----TTS--SS---SGGG--
----TTS---S---BTTTB-
----TTS---S---SSTT--
----TTS---S---SSTT--
----TTS---S-S-SGGG--
----TTS---S-S-BTTTB-
----TTS---S-S-BTTTB-
----TTS--SS---BTTTB-
----TTS--SS---BGGGB-
----TTS--SS---BTTTB-
----SSS---S-S-BTTTB-
----TTS--SS-S-BGGGB-
----TT---SS-S-SSTT--
----TTS---S-S-BGGGB-
----TTS--SS-S-SGGG--
----TTS---S---BTTTB-
----TTS---S-S-SGGG--
----TTS---S---BTTTB-
----TTS---S-S-BTTTB-
----TTS---S---SGGG--
----TTS---S---SGGG--
----TTS--SS---SGGG--
----TTS---S---SGGG--
----TTS---S-S-BTTTB-
----TTS---S---BGGGB-
----TTS---S---BTTTB-
----TTS--SS---BTTTB-
----TTS---S---BTTTB-
----TTS---S---BTTTB-
----TTS---S---BTTTB-
----TTS---S---BGGGB-
----SSS--SS-S-SGGG--
----TT----S-S-BTTTB-
----TTS--SS-S-BTTTB-
----TTS---S---BGGGB-
----TTS---S---BGGGB-
----TTS---S-S-BTTTB-
----TTS---S-S-BGGGB-
----SSS--SS---BGGGB-
-----SS--SS---BTTTB-
-----SS---S-S-BTTTB-
-----SS--SS-S-SSTT--
-----SS---S---BGGGB-
----TTS---S---BTTTB-
----SSS--SS---BTTTB-
----TTS--SS-S-BTTTB-
----TTS---S---BGGGB-
----TTS---S-S-BTTTB-
----SSS---S---BGGGB-
----TTS--SS---BGGGB-
----TT---SS---BTTTB-
----TTS--SS-S-SGGG--
----TTS--SS-S-BTTTB-
----SSS--SS---BTTTB-
----TT---SS-S-BTTTB-
----TT---SS-S-BTTTB-
----TTS--SS-S-BTTTB-
----TT---SS---BTTTB-
----TT---SS---BGGGB-
----TT---SS---STTT--
----TT---SS---BTTTB-
----TT---SS-S-BTTTB-
----TT---SS-S-BTTTB-
----TT---SS---BTTTB-
----TT---SS---SGGG--
----TTS--SS-S-SGGG--
----TTS--SS---BGGGB-
----TTS--SS---SGGG--
----TTS--SS-S-BTTTB-
----TT---SS---BTTTB-
----TTS--SS---BGGGB-
----TTS--SS---BGGGB-
----TTS--SS---BGGGB-
----TT---SS-S-BTTTB-
----TT---SS-S-BTTTB-
----TTS--SS-S-SGGG--
----SS---SS-S-BGGGB-
----TT---SS-S-BTTTB-
----TT---SS-S-SGGG--
----TT---SS-S-SGGG--
----TT---SS-S-BTTTB-
----TT---SS-S-BGGGB-
----TTS--SS-S-BGGGB-
----SSS--SS---BTTTB-
----SSS--SS-S-BTTTB-
----SSS--SS---BTTTB-
----SSS--SS---BTTTB-
----SSS--SS---BTTTB-
-----SS--SS-S-BTTTB-
-----SS--SS---BTTTB-
----SSS--SS-S-BTTTB-
-----SS--SS-S-BTTTB-
----SSS--SS-S-SSTT--
----SSS--SS-S-SGGG--
----SSS--SS-S-BTTTB-
----SSS--SS-S-SSTT--
----SSS--SS-S-BGGGB-
----SSS--SS-S-BGGGB-
----TT---SS---BGGGB-
----TTS--SS---BTTTB-
-----SS--SS---BTTTB-
----SSS--SS---BTTTB-
----SSS--SS-S-BTTTB-
-----SS--SS-S-BTTTB-
----SSS--SS-S-BGGGB-
-----SS--SS-S-BTTTB-
-----SS--SS---BTTTB-
-----SS--SS-S-SSTT--
-----SS--SS---BTTTB-
-----SS--SS-S-BTTTB-
-----SS--SS-S-BTTTB-
-----SS--SS-S-BTTTB-
-----SS--SS-S-BTTTB-
------S--SS-S-BTTTB-
------S--SS-S-BGGGB-
----S-S--SS-S-BTTTB-
------S--SS---BTTTB-
---------SS-S-BGGGB-
---------SS---SGGG--
------S---S---BGGGB-
------S---S---BGGGB-
------S--SS-S-BGGGB-
------S---S-S-SGGG--
------S---S---SGGG--
------S---S---BTTTB-
----------S---BTTTB-
------S---S---BGGGB-
------S---S---BGGGB-
-----SS---S---BTTTB-
------S---S---BGGGB-
------S---S---SGGG--
------S---S---BTTTB-
----------S-S-SGGG--
------S---S---BGGGB-
-----SS--SS---BTTTB-
---------SS-S-SGGG--
-----SS--SS---BTTTB-
-----SS--SS---BTTTB-
-----SS--SS-S-BTTTB-
-----SS--SS---SSTT--
-----SS--SS-S-BTTTB-
-----SS--SS-S-SGGG--
-----SS--SS-S-SGGG--
-----SS--SS-S-SSTT--
-----SS---S---SGGG--
-----SS---S-S-BTTTB-
-----SS---S---BTTTB-
-----SS---S---BTTTB-
-----SS---S---SSTT--
-----SS---S---BTTTB-
-----SS---S---SSTT--
-----SS---S---BTTTB-
-----SS---S---SSTT--
-----SS---S---SSTT--
-----SS---S---BGGGB-
-----SS---S---SGGG--
-----SS---S---BTTTB-
-----SS---S---BGGGB-
-----SS---S---SSTT--
-----SS---S---BTTTB-
-----SS---S---BTTTB-
-----SSS--S---SSTT--
-----SS---S---BTTTB-
-----SS---S-S-BGGGB-
-----SS---S---SGGG--
-----SS---S-S-BTTTB-
-----SS---S---SGGG--
-----SS---S---BTTTB-
-----SS--SS---BGGGB-
-----SS---S---BGGGB-
-----SS---S-S-BTTTB-
-----SS--SS---SGGG--
-----SS---S---BTTTB-
-----SS---S-S-BTTTB-
-----SS---S-S-BTTTB-
-----SS---S---BTTTB-
-----SS--SS-S-BTTTB-
-----SS---S-S-BTTTB-
-----SS---S-S-SSTT--
-----SS---S-S-BTTTB-
------S---S-S-BTTTB-
-----SS--SS-S-SSSS--
-----S---SS-S-BTTTB-
-----SS---S---BTTTB-
-----SS---S---BTTTB-
-----SS---S-S-BGGGB-
-----SS---S-S-BGGGB-
-----SS---S---BGGGB-
-----SS--SS-S-BTTTB-
-----SS-S-S-S-BTTTB-
-----SS--SS---BGGGB-
------S---S-S-SGGG--
-----SS--SS-S-BTTTB-
-----SS--SS-S-BTTTB-
-----SS---S-S-BGGGB-
-----SS---S---BTTTB-
-----SS---S---BTTTB-
-----SS---S---BTTTB-
-----SS-SSS---BTTTB-
-----SS-SSS---BTTTB-
-----SS---S---BTTTB-
-----SS---S-S-SGGG--
-----SS---S---SGGG--
-----SS--SS-S-BGGGB-
-----SS--SS-S-BGGGB-
-----SS--SS-S-BGGGB-
-----SS--SS-S-BTTTB-
-----SS--SS-S-SGGG--
-----SS--SS---SGGG--
-----SS--SS-S-BGGGB-
-----SS--SS-S-SGGG--
-----SS--SS-S-SGGG--
-----SS--SS-S-SGGG--
-----SS--SS-S-SGGG--
-----SS--SS-S-BTTTB-
-----SS--SS-S-SGGG--
-----SS--SS---BGGGB-
-----SS--SS-S-SSTT--
-----SS--SS-S-SGGG--
-----SS--SS-S-BTTTB-
-----SS---S---BTTTB-
-----SS--SS---BGGGB-
-----SS---S---BTTTB-
-----SS---S---BGGGB-
-----SS---S---BTTTB-
-----SS---S---BTTTB-
-----SS---S---BGGGB-
-----SS---S---BTTTB-
-----SS---S---BTTTB-
-----SS---S---BTTTB-
-----SS---S---SGGG--
-----SS---S---BGGGB-
-----SS---S---SGGG--
-----SS---S---BTTTB-
-----SS---S---BGGGB-
-----SS---S---BTTTB-
-----SS---S---SGGG--
-----SS---S---SGGG--
-----SS---S---BTTTB-
-----SS---S---BTTTB-
-----SS---S---BTTTB-
-----SS---S---BTTTB-
-----SS---S---BTTTB-
-----SS---S---BTTTB-
-----SS---S---BTTTB-
-----S----S---BGGGB-
-----S----S---BTTTB-
-----S----S---BTTTB-
-----SS---S---BTTTB-
-----SS---S---BGGGB-
------S---S---BGGGB-
-----SS---S---BTTTB-
-----SS---S---BTTTB-
-----SS--SS---BTTTB-
-----SS--SS-S-BTTTB-
-----SS---S-S-BGGGB-
-----SS---S---BGGGB-
-----SS--SS---BTTTB-
-----SS--SS---BTTTB-
-----SS--SS---SGGG--
-----SS--SS-S-BGGGB-
-----SS--SS---BGGGB-
-----SS--SS---BTTTB-
-----SS---S---SGGG--
-----SS---S---BGGGB-
-----SS---S---BTTTB-
-----SS--SS---BGGGB-
-----SS---S---SGGG--
-----SS---S---BTTTB-
-----SS--SS-S-BGGGB-
-----SS--SS---SGGG--
-----SS--SS---BGGGB-
-----SS--SS---BGGGB-
-----SS--SS---BGGGB-
-----SS--SS---BTTTB-
-----SS--SS---BTTTB-
-----SS--SS---BGGGB-
-----SS--SS---BTTTB-
-----SS--SS---BTTTB-
-----SS--SS---BTTTB-
-----SS--SS---BTTTB-
-----SS--SS---SGGG--
-----SS--SS---SSTT--
-----SS--SS---BTTTB-
---------SS---BTTTB-
------S--SS---BTTTB-
-----SS--SS---BGGGB-
-----SS--SS---SSTT--
-----SS--SS---BTTTB-
-----SS--SS---SSTT--
-----SS--SS---SSTT--
-----SS--SS-S-SSTT--
-----SS--SS---SSTT--
-----SS--SS---SSTT--
------S--SS---SGGG--
-----SS--SS---BTTTB-
------S--SS---BGGGB-
-----SS--SS---BTTTB-
------S--SS---BGGGB-
------S--SS---SGGG--
-----SS--SS---SGGG--
-----SS--SS---BTTTB-
-----SS--SS---BTTTB-
-----SS--SS---SGGG--
-----SS--SS---BGGGB-
-----SS--SS---SSTT--
-----SS--SS---SSTT--
------S--SS---BTTTB-
-----SS--SS---SSTT--
-----SS--SS---BGGGB-
-----SS--SS---BGGGB-
-----SS--SS---BGGGB-
-----SS--SS---SGGG--
-----SS--SS---BGGGB-
-----SS--SS---SSTT--
-----SS--SS---BTTTB-
------S--SS---BTTTB-
-----SS--SS---BTTTB-
-----SS--SS---BTTTB-
-----SS--SS---SSTT--
-----SS--SS---BTTTB-
-----SS--SS---BTTTB-
------S--SS---BTTTB-
------S--SS---SSTT--
---------SS---BTTTB-
------S--SS---BTTTB-
------S--SS---SGGG--
-----SS--SS---SGGG--
-----SS--SS---BTTTB-
-----SS--SS---BTTTB-
-----SS--SS---BTTTB-
-----SS--SS---BTTTB-
-----SS--SS---SSTT--
-----SS--SS---BTTTB-
-----SS--SS---BTTTB-
-----SS--SS---BTTTB-
-----SS--SS---BTTTB-
-----SS--SS---BTTTB-
-----SS--SS---BTTTB-
------S--SS---BTTTB-
-----S---SS---BTTTB-
-----SS--SS---BTTTB-
-----SS--SS---SSTT--
-----SS--SS---BTTTB-
-----SS--SS---BTTTB-
-----SS--SS---BTTTB-
-----SS--SS---BTTTB-
-----SS--SS---BTTTB-
-----SS--SS---BTTTB-
-----SS--SS---BTTTB-
-----SS--SS---BTTTB-
-----SS--SS---BTTTB-
-----SS--SS---BTTTB-
-----SS--SS---BTTTB-
-----SS--SS---SSTT--
-----SS--SS---BTTTB-
-----SS--SS---SGGG--
-----SS--SS---BTTTB-
-----SS--SS---BTTTB-
-----SS--SS---BTTTB-
-----SS--SS---BTTTB-
-----SS--SS---BTTTB-
-----SS--SS---BTTTB-
-----SS--SS---BTTTB-
-----SS--SS---BTTTB-
-----SS--SS---BTTTB-
-----S---SS---BTTTB-
------S--SS---BTTTB-
-----SS--SS---BTTTB-
-----SS--SS---BTTTB-
-----SS--SS---BTTTB-
-----SS--SS---BTTTB-
-----SS--SS---BTTTB-
-----SS--SS---SSTT--
-----SS--SS---BTTTB-
-----SS--SS---BTTTB-
-----SS--SS---BTTTB-
-----SS--SS---BTTTB-
-----SS--SS---SGGG--
-----SS--SS---SGGG--
-----SS--SS---BTTTB-
-----SS--SS---BTTTB-
-----SS--SS---SGGG--
-----SS--SS---SSTT--
------S--SS---BTTTB-
-----SS--SS-S-SGGG--
-----SS--SS-S-SGGG--
-----SS--SS---SGGG--
-----SS--SS-S-SGGG--
-----SS--SS---SSTT--
-----SS--SS---BGGGB-
-----SS--SS---SSTT--
-----SS--SS---SGGG--
-----SS--SS---BTTTB-
-----SS--SS---BTTTB-
-----SS--SS---BTTTB-
-----SS--SS---BTTTB-
-----SS--SS---BTTTB-
-----SS--SS---BTTTB-
-----SS--SS---BTTTB-
-----SS--SS---BTTTB-
-----SS--SS---BTTTB-
-----SS--SS---SSTT--
-----SS--SS---BTTTB-
-----SS--SS---BGGGB-
-----SS--SS---SSTT--
-----SS--SS---BTTTB-
-----SS--SS---BTTTB-
-----SS--SS---BTTTB-
-----SS--SS---BTTTB-
-----SS--SS---BTTTB-
------S--SS---SSTT--
-----SS--SS---BTTTB-
-----SS--SS---BTTTB-
-----SS--SS---BTTTB-
-----SS--SS---BGGGB-
-----SS--SS---BTTTB-
-----SS--SS---BTTTB-
-----SS--SS---BTTTB-
-----SS--SS---BTTTB-
-----SS---S---BTTTB-
-----SS--SS---BTTTB-
-----SS---S---SSTT--
-----SS---S---BTTTB-
--S--SS--SS---BTTTB-
--S--SS--SS---BTTTB-
--S--SS---S---SGGG--
-----SS--SS---BTTTB-
-----SS---S---SGGG--
-----SS---S---SSTT--
--S--SS--SS---BTTTB-
-TTS-SS--SS---SSTT--
--S--SS--SS---SSTT--
--S--SS--SS---BTTTB-
-TTS-SS--SS---BTTTB-
--SS-SS--SS---BTTTB-
--SS-SS--SS---BGGGB-
---S-SS--SS---BTTTB-
--SS-SS--SS---BTTTB-
--SS-SS--SS---BTTTB-
--S--SS--SS---BTTTB-
--S--SS--SS---BTTTB-
--S--SS--SS---BTTTB-
--SS-SS--SS---BTTTB-
--S--SS--SS---BTTTB-
---S-SS---S---BTTTB-
--SS-SS--SS---BTTTB-
--SS--S---S---SGGG--
--SS-SS---S---BGGGB-
-TTS-SS--SS---BTTTB-
--S---S--SS---BTTTB-
--SS-SS--SS---BGGGB-
---S-SS--SS---BGGGB-
--SS-SS---S---BGGGB-
-TTS-SS--SS---SSTT--
--SS-SS--SS---SGGG--
-TTS-SS--SS---BTTTB-
-TTS-SS--SS---BTTTB-
-TTS-SS--SS---BTTTB-
-TTS-SS--SS---BTTTB-
-TTS-SS--SS-S-BGGGB-
--SS-SS--SS---BTTTB-
-TTS-SS--SS---SGGG--
--SS-SS--SS-S-BTTTB-
--SS-SS--SS-S-BGGGB-
--SS-SS--SS---BTTTB-
--SS-SS--SS-S-BGGGB-
--S--SS--SS-S-BTTTB-
-TTS-SS--SS---BGGGB-
-TTS-SS--SS---BGGGB-
--SS-SS---S---SGGG--
--SS-SS--SS---SGGG--
--SS-SS--SS---BGGGB-
--SS-SS--SS---BTTTB-
-TTS-SS--SS-S-BGGGB-
-TTS-SS--SS---BGGGB-
-TTS-SS--SS-S-SSTT--
-TTS-SS--SS-S-SGGG--
-TTS-SS--SS---SSTT--
--SS-SS--SS---SSTT--
--SS-SS--SS-S-SGGG--
--SS-SS--SS---SGGG--
--SS-SS--SS---BGGGB-
--SS-SS--SS---BTTTB-
--SS--S--SS---BGGGB-
--SS--S--SS---SGGG--
--SS-SS--SS---SSTT--
--SS-SS--SS---BTTTB-
--SS-SS--SS---BTTTB-
--SS-SS--SS---BTTTB-
-TTS-SS--SS---BTTTB-
--SS-SS--SS---BTTTB-
--SS-SS--SS---BTTTB-
--SS-SS--SS---BTTTB-
--SS-SS--SS---BTTTB-
--SS-SS--SS---BGGGB-
--SS-SS--SS---BTTTB-
--SS-SS--SS---BTTTB-
--SS-SS--SS---BGGGB-
--SS-SS--SS---BTTTB-
--SS-SS--SS-S-BTTTB-
--SS-SS--SS-S-SSTT--
--SS-SS--SS-S-SGGG--
--SS-SS--SS---BTTTB-
--SS-SS--SS---SGGG--
--SS-SS--SS-S-BTTTB-
--SS-SS--SS-S-BTTTB-
-TTS-SS--SS-S-BTTTB-
--SS-SS--SS---BGGGB-
--SS-S---SS-S-BGGGB-
--SS-SS--SS-S-BGGGB-
--SS-SS--SS---SGGG--
--SS-S---SS-S-BTTTB-
--SS-SS--SS---SSTT--
--SS-SS--SS---BGGGB-
--SS-SS--SS---SGGG--
---S-SS--SS---BTTTB-
---S-SS--SS-S-BGGGB-
--SS-SS--SS---SSTT--
---S-SS--SS---BTTTB-
---S-SS--SS---BGGGB-
--SS-SS--SS-S-BGGGB-
--SS-SS--SS-S-BGGGB-
--SS-SS--SS---SGGG--
--SS-SS--SS-S-SSTT--
--SS-SS--SS---BTTTB-
--SS-SS--SS---BTTTB-
--S--SS--SS---BTTTB-
--S--SS--SS-S-BTTTB-
--SS-SS--SS-S-BTTTB-
--SS-SS--SS---SGGG--
--SS-SS--SS-S-BTTTB-
--SS-SS--SS---BGGGB-
--SS-SS--SS---SGGG--
--SS-SS--SS---BTTTB-
--SS-SS--SS-S-BTTTB-
--SS-SS--SS-S-BTTTB-
--SS-SS--SS-S-BTTTB-
--SS-SS--SS---BGGGB-
--SS-SS--SS-S-BTTTB-
--S--SS--SS-S-BTTTB-
--S--SS--SS-S-SGGG--
--S--SS--SS-S-BTTTB-
--S--SS--SS-S-BGGGB-
--SS-SS--SS-S-BTTTB-
--SS-SS--SS-S-SSTT--
--SS-SS--SS---BGGGB-
--SS-SS--SS---SSTT--
--S--SS--SS---BTTTB-
--SS-SS--SS---BTTTB-
-TTS-SS--SS-S-BTTTB-
--SS-SS--SS-S-BTTTB-
--SS-SS--SS---BTTTB-
--SS-SS--SS---BTTTB-
--SS-SS--SS---BTTTB-
--SS-SS--SS---BGGGB-
--SS-SS--SS---SGGG--
--SS-SS--SS-S-BTTTB-
--SS-SS--SS---SGGG--
--SS-SS--SS---BGGGB-
--SS-SS--SS---BTTTB-
--SS-SS--SS---BTTTB-
--SS-SS--SS-S-BTTTB-
--SS-SS--SS---BTTTB-
--SS-SS--SS---BTTTB-
--SS-SS--SS---BTTTB-
--SS-SS--SS---SSTT--
--SS-SS--SS---SSTT--
--SS-SS--SS---SSTT--
--SS-SS--SS---BTTTB-
--SS-SS--SS---BTTTB-
--SS-SS--SS---BGGGB-
--SS-SS--SS---BTTTB-
--SS-SS--SS---BTTTB-
--SS-SS--SS---BTTTB-
--SS-SS--SS---BGGGB-
--SS-SS--SS---BTTTB-
--S--SS--SS-S-BGGGB-
--SS-SS--SS-S-BTTTB-
-TTS-SS--SS---SSTT--
--SS-SS--SS---SGGG--
-TTS-SS--SS---BTTTB-
--SS-SS--SS---SGGG--
--SS-SS--SS---SGGG--
--SS-SS--SS-S-BTTTB-
--SS-SS--SS---BTTTB-
--SS-SS--SS---SGGG--
--SS-SS--SS-S-SGGG--
--SS-SS--SS-S-BTTTB-
--SS-SS--SS-S-BTTTB-
--SS-SS--SS---BGGGB-
-TTS-SS--SS---BGGGB-
--SS-SS--SS---BGGGB-
-TTS-SS--SS---BGGGB-
-TTS-SS--SS-S-BTTTB-
--SS-SS--SS-S-BGGGB-
-TTS-SS--SS-S-BTTTB-
--SS-SS--SS---SGGG--
--SS-SS--SS-S-BGGGB-
--SS-SS--SS---SGGG--
--SS-SS--SS-S-BGGGB-
--SS-SS--SS-S-BTTTB-
-TTS-SS--SS-S-BTTTB-
-TTS-SS--SS---SGGG--
--SS-SS--SS---BTTTB-
-TTS-SS--SS---SGGG--
-TTS-SS--SS---BTTTB-
-TTS-SS--SS---BTTTB-
--SS-SS--SS---BTTTB-
-TTS-SS--SS---BTTTB-
--SS-SS--SS---BTTTB-
--SS-SS--SS---BGGGB-
--SS-SS--SS---BGGGB-
--SS-SS--SS---SSTT--
--SS-SS--SS-S-BTTTB-
-TTS-SS--SS---SGGG--
-TTS-SS--SS-S-BTTTB-
-TTS-SS--SS---BGGGB-
-TTS-SS--SS---BGGGB-
-TTS-SS--SS---BGGGB-
-TTS-SS--SS--BBTTTB-
-TTS-SS--SS-S-BTTTB-
-TTS-SS--SS---BTTTB-
-TTS-SS--SS---BTTTB-
-TTS-SS--SS---BGGGB-
--S--SS--SS---BTTTB-
-TT--SS--SS---BTTTB-
--S--SS--SS---BTTTB-
--S--SS--SS-S-BTTTB-
--S--SS--SS---BTTTB-
-TT--SS--SS-S-BGGGB-
--S--SS--SS-S-SSTT--
--SS-SS--SS---SGGG--
-TTS-SS--SS---BTTTB-
--SS-SS--SS---BTTTB-
--SS-SS--SS---BTTTB-
--SS-SS--SS---SGGG--
--S--SS--SS---SSTT--
--S--SSS-SS---BTTTB-
--S--S---SS---SSTT--
--SS-SS--SS---BTTTB-
--SS-SS--SS---BTTTB-
--SS-SS--SS-S-BTTTB-
--S--SS--SS---BTTTB-
--SS-SS--SS---BTTTB-
--S--SS--SS---BTTTB-
--S--SS--SS---BTTTB-
--SS-SS--SS---BTTTB-
--SS-SS--SS---BGGGB-
--SS-SS--SS---BTTTB-
--SS-SS--SS---BTTTB-
--SS-SS--SS---SGGG--
--SS-SS--SS---BGGGB-
--SS-SS--SS---SGGG--
--SS-SS--SS---BTTTB-
--SS-SS--SS-S-BTTTB-
--SS-SS--SS---BGGGB-
--SS-SS--SS---BGGGB-
--SS-SS--SS---BGGGB-
--SS-SS--SS---BTTTB-
--SS-SS--SS-S-BTTTB-
--SS-SS--SS---BTTTB-
--SS-SS--SS-S-SGGG--
--S--SS--SS-S-BTTTB-
--SS-SS--SS-S-BGGGB-
--SS-SS--SS---BTTTB-
--SS-SS--SS-S-BTTTB-
--SS-SS--SS---BGGGB-
--SS-SS--SS-S-BTTTB-
-TTS-SS--SS-S-BGGGB-
--SS-SS--SS-S-BGGGB-
--SS-SS--SS-S-BTTTB-
-TTS-SS--SS-S-BTTTB-
-TTS-SS--SS-S-BTTTB-
-TTS-SS--SS-S-SGGG--
-TT--SS--SS-S-BTTTB-
-TT--SS--SS-S-SGGG--
-TTS-SS--SS-S-SSTT--
--SS-SS--SS-S-BTTTB-
--SS-SS--SS-S-BTTTB-
--SS-SS--SS-S-BTTTB-
--SS-SS--SS---BTTTB-
--SS-SS--SS-S-BTTTB-
--SS-SS--SS---BTTTB-
--SS-SS--SS---SGGG--
--SS-SS--SS---SSTT--
--SS-SS--SS-S-BGGGB-
--SS-SS--SS-S-BGGGB-
--SS-SS--SS-S-SGGG--
--SS-SS--SS---SGGG--
--SS-SS--SS-S-SGGG--
--SS-SS--SS-S-BGGGB-
--SS-SS--SS-S-BGGGB-
--SS-SS--SS-S-BTTTB-
--SS-SS--SS-S-SGGG--
--SS-SS--SS-S-SGGG--
-TTS-SS--SS---SGGG--
[truncated: 20,014 more chars]
