# Supplementary material for: Unfolding of α-helical 20-residue poly-glutamic acid analyzed by multiple runs of canonical molecular dynamics simulations
Source: PeerJ. 2018 May 15;6:e4769. doi: 10.7717/peerj.4769 (PMC5958886; doi:10.7717/peerj.4769)
Supplement: Supplemental Information 5 — The data includes the two initial structures and trajectories of secondary structural elements of all the residues in all the snapshots generated in this study. All the figures and tables in this manuscript were generated based on this raw data. [file peerj-06-4769-s005.gz › ss_trajectory/Ide/ide17.txt]

-HHHHHHHHHHHHHHHHH--
-HHHHHHHHHHHHHHHHH--
-HHHHHHHHHHHHHHHHHT-
-HHHHHHHHHHHHHHHHHT-
-HHHHHHHHHHHHHHHHHT-
-HHHHHHHHHHHHHHHHH--
-HHHHHHHHHHHHHHHHH--
-HHHHHHHHHHHHHHHHHH-
-HHHHHHHHHHHHHHHTT--
-HHHHHHHHHHHHHHHHTT-
-HHHHHHHHHHHHHHHHHT-
-HHHHHHHHHHHHHHHHTT-
-HHHHHHHHHHHHHHHHHT-
-HHHHHHHHHHHHHHHHTT-
-HHHHHHHHHHHHHHHHTT-
-HHHHHHHHHHHHHHHHH--
-HHHHHHHHHHHHHHHHH--
-HHHHHHHHHHHHHHTTT--
-HHHHHHHHHHHHHHHHH--
-HHHHHHHHHHHHHHHTS--
-HHHHHHHHHHHHHHHTT--
-HHHHHHHHHHHHHHTTT--
-HHHHHHHHHHHHHHHHH--
-HHHHHHHHHHHHHHHTT--
-HHHHHHHHHHHHHHHHH--
-HHHHHHHHHHHHHHHTT--
-HHHHHHHHHHHHHHHHH--
-HHHHHHHHHHHHHHTTT--
-HHHHHHHHHHHHHHHHH--
-HHHHHHHHHHHHHHHHH--
-HHHHHHHHHHHHHHHTT--
-HHHHHHHHHHHHHHHTT--
-HHHHHHHHHHHHHHHHH--
-HHHHHHHHHHHHHHHHH--
-HHHHHHHHHHHHHHHHH--
-HHHHHHHHHHHHHHHHH--
-HHHHHHHHHHHHHHTTT--
-HHHHHHHHHHHHHHHHH--
-HHHHHHHHHHHHHHHHH--
-HHHHHHHHHHHHHHHHH--
-HHHHHHHHHHHHHHTTT--
-HHHHHHHHHHHHHHTTT--
-HHHHHHHHHHHHHHTTT--
-HHHHHHHHHHHHHHHHH--
-HHHHHHHHHHHHHHTTT--
-HHHHHHHHHHHHHHHHH--
-HHHHHHHHHHHHHHHTT--
-HHHHHHHHHHHHHHHHH--
-HHHHHHHHHHHHHHHHH--
-HHHHHHHHHHHHHHHHH--
-HHHHHHHHHHHHHHHHH--
-HHHHHHHHHHHHHHHHH--
-HHHHHHHHHHHHHHHTT--
-HHHHHHHHHHHHHHHTT--
-HHHHHHHHHHHHHHHHH--
-HHHHHHHHHHHHHHHTT--
-HHHHHHHHHHHHHHHHH--
-HHHHHHHHHHHHHHHHH--
-HHHHHHHHHHHHHHHHH--
-HHHHHHHHHHHHHHHHS--
-HHHHHHHHHHHHHHHHT--
-HHHHHHHHHHHHHHHHH--
-HHHHHHHHHHHHHHHHH--
-HHHHHHHHHHHHHHHTT--
-HHHHHHHHHHHHHHHTT--
-HHHHHHHHHHHHHHTSS--
-HHHHHHHHHHHHHHHHS--
-HHHHHHHHHHHHHHTTS--
-HHHHHHHHHHHHHHHHT--
-HHHHHHHHHHHHHHHHT--
--HHHHHHHHHHHHHHTT--
--HHHHHHHHHHHHHHHT--
--HHHHHHHHHHHHHHHT--
-HHHHHHHHHHHHHHHHS--
-HHHHHHHHHHHHHHHHT--
-HHHHHHHHHHHHHHHHT--
-HHHHHHHHHHHHHHHHT--
-HHHHHHHHHHHHHHHTS--
-HHHHHHHHHHHHHHHHT--
-HHHHHHHHHHHHHHHHS--
-HHHHHHHHHHHHHHHTS--
-HHHHHHHHHHHHHHHHT--
-TTHHHHHHHHHHHHHHH--
-HHHHHHHHHHHHHHHHT--
-HHHHHHHHHHHHHHHHT--
-HHHHHHHHHHHHHHHTT--
-HHHHHHHHHHHHHHHHT--
-HHHHHHHHHHHHHHHTT--
-HHHHHHHHHHHHHHHTT--
-HHHHHHHHHHHHHHHTT--
-HHHHHHHHHHHHHHHTT--
-HHHHHHHHHHHHHHGGG--
-HHHHHHHHHHHHHHHHT--
-HHHHHHHHHHHHHHHTT--
-HHHHHHHHHHHHHHHTT--
-HHHHHHHHHHHHHHHHH--
-HHHHHHHHHHHHHHHHHT-
-HHHHHHHHHHHHHHHHHT-
-HHHHHHHHHHHHHHHHHT-
-HHHHHHHHHHHHHHHHH--
-HHHHHHHHHHHHHHHHT--
-HHHHHHHHHHHHHHGGGG-
-HHHHHHHHHHHHHHHHT--
-HHHHHHHHHHHHHHHHHT-
-HHHHHHHHHHHHHHHHHT-
-HHHHHHHHHHHHHHHHTT-
-HHHHHHHHHHHHHHHHHT-
-HHHHHHHHHHHHHHHHHT-
-HHHHHHHHHHHHHHHHHT-
-HHHHHHHHHHHHHHHHHH-
-HHHHHHHHHHHHHHHHHH-
-HHHHHHHHHHHHHHHHTT-
-HHHHHHHHHHHHHHHHHT-
-HHHHHHHHHHHHHHHHHT-
-HHHHHHHHHHHHHHHTT--
-HHHHHHHHHHHHHHHHT--
-HHHHHHHHHHHHHHHHTT-
-HHHHHHHHHHHHHHHTT--
-HHHHHHHHHHHHHHHHHT-
-HHHHHHHHHHHHHHHHHT-
-HHHHHHHHHHHHHHHHT--
-HHHHHHHHHHHHHHHHTT-
-HHHHHHHHHHHHHHHHTT-
-HHHHHHHHHHHHHHHHTT-
-HHHHHHHHHHHHHHHHTT-
-HHHHHHHHHHHHHHHGGG-
-HHHHHHHHHHHHHHHTT--
-HHHHHHHHHHHHHHHTT--
-HHHHHHHHHHHHHHHGGG-
-HHHHHHHHHHHHHHGGGG-
-HHHHHHHHHHHHHHGGG--
-HHHHHHHHHHHHHHHGGG-
-HHHHHHHHHHHHHHHGGG-
-HHHHHHHHHHHHHHGGGG-
-HHHHHHHHHHHHHHGGGG-
-HHHHHHHHHHHHHHHGGG-
-HHHHHHHHHHHHHHHHHT-
-HHHHHHHHHHHHHHHHTT-
-HHHHHHHHHHHHHHHHTT-
-HHHHHHHHHHHHHHHHHH-
-HHHHHHHHHHHHHHHTTT-
-HHHHHHHHHHHHHHHHHH-
-HHHHHHHHHHHHHHHHHH-
-HHHHHHHHHHHHHHHHHH-
-HHHHHHHHHHHHHHHTTT-
-HHHHHHHHHHHHHHHHHH-
-HHHHHHHHHHHHHHHHHH-
-HHHHHHHHHHHHHHHHHH-
-HHHHHHHHHHHHHHHHHT-
-HHHHHHHHHHHHHHHHTT-
-HHHHHHHHHHHHHHHHTT-
-HHHHHHHHHHHHHHHHHT-
-HHHHHHHHHHHHHHHHHH-
-HHHHHHHHHHHHHHHHHH-
-HHHHHHHHHHHHHHHHHH-
-HHHHHHHHHHHHHHHHTT-
-HHHHHHHHHHHHHHHHHH-
-HHHHHHHHHHHHHHHTTT-
-HHHHHHHHHHHHHHHTTT-
-HHHHHHHHHHHHHHHGGG-
-HHHHHHHHHHHHHHHHTT-
--HHHHHHHHHHHHHHHHH-
-HHHHHHHHHHHHHHHHTT-
-HHHHHHHHHHHHHHHHTT-
-HHHHHHHHHHHHHHHHTT-
-HHHHHHHHHHHHHHHHTT-
-HHHHHHHHHHHHHHHHTT-
-HHHHHHHHHHHHHHHHHH-
-HHHHHHHHHHHHHHHTT--
-HHHHHHHHHHHHHHHGGG-
-HHHHHHHHHHHHHHGGGG-
-HHHHHHHHHHHHHHHGGG-
-HHHHHHHHHHHHHHHGGG-
-HHHHHHHHHHHHHHHGGG-
-HHHHHHHHHHHHHHHGGG-
-HHHHHHHHHHHHHHHHTT-
-HHHHHHHHHHHHHHHGGG-
-HHHHHHHHHHHHHHHHTT-
-HHHHHHHHHHHHHHTTTT-
-HHHHHHHHHHHHHHHHTT-
-HHHHHHHHHHHHHHHHTT-
-HHHHHHHHHHHHHHHHTT-
-HHHHHHHHHHHHHHHHTT-
--HHHHHHHHHHHHHHSS--
-HHHHHHHHHHHHHTTSS--
-HHHHHHHHHHHHHHHHS--
-HHHHHHHHHHHHHHHHS--
-THHHHHHHHHHHHTTSS--
-HHHHHHHHHHHHHHHHS--
-HHHHHHHHHHHHHTTSS--
-HHHHHHHHHHHHHTTSS--
-HHHHHHHHHHHHHHHTT--
-HHHHHHHHHHHHHTTSS--
-HHHHHHHHHHHHHHHHT--
-HHHHHHHHHHHHHHTTS--
-HHHHHHHHHHHHHHHHS--
-HHHHHHHHHHHHHHHH---
-HHHHHHHHHHHHHTTTS--
--HHHHHHHHHHHHTTS---
-THHHHHHHHHHHHHHHS--
-HHHHHHHHHHHHHHTTS--
-HHHHHHHHHHHHHHTTS--
-HHHHHHHHHHHHHHTTS--
-HHHHHHHHHHHHHHHHS--
-HHHHHHHHHHHHHHHHS--
-HHHHHHHHHHHHHHTT---
-HHHHHHHHHHHHHHHT---
-HHHHHHHHHHHHHHHT---
-HHHHHHHHHHHHHHHT---
-HHHHHHHHHHHHHTTTS--
-HHHHHHHHHHHHHTT----
-HHHHHHHHHHHHHHHT---
-HHHHHHHHHHHHHHTT---
-HHHHHHHHHHHHHHHT---
-HHHHHHHHHHHHHTT----
-HHHHHHHHHHHHHTT----
-TTHHHHHHHHHHTTT-S--
-HHHHHHHHHHHHTTS----
-HHHHHHHHHHHHHTT----
-HHHHHHHHHHHHHTTS---
-HHHHHHHHHHHHHHHT---
-HHHHHHHHHHHHHHHT---
-HHHHHHHHHHHHHHHT---
-HHHHHHHHHHHHHHH----
-HHHHHHHHHHHHHHHT---
-HHHHHHHHHHHHHHTT---
-HHHHHHHHHHHHHHTT---
-HHHHHHHHHHHHHHHTS--
-HHHHHHHHHHHHHHHTS--
-HHHHHHHHHHHHHHHT---
-HHHHHHHHHHHHHHHTS--
-HHHHHHHHHHHHHHHHS--
-HHHHHHHHHHHHHHHHS--
-HHHHHHHHHHHHHHTTS--
-HHHHHHHHHHHHHHTTS--
-HHHHHHHHHHHHHHHS---
-HHHHHHHHHHHHHHHT---
-HHHHHHHHHHHHHHTT---
-HHHHHHHHHHHHHHHHS--
-HHHHHHHHHHHHHHHHS--
-HHHHHHHHHHHHHHHH---
-HHHHHHHHHHHHHHHH---
-HHHHHHHHHHHHHHHT---
-TTHHHHHHHHHHHHHT---
-HHHHHHHHHHHHHHHT---
-HHHHHHHHHHHHHHTT---
-HHHHHHHHHHHHHHHT---
-HHHHHHHHHHHHHHHT---
-HHHHHHHHHHHHHHHTS--
-HHHHHHHHHHHHHHHHS--
-TTHHHHHHHHHHHHHHS--
-HHHHHHHHHHHHHHHH---
-HHHHHHHHHHHHHHHHS--
-HHHHHHHHHHHHHHHH---
-HHHHHHHHHHHHHHTT---
-HHHHHHHHHHHHHHTT---
-HHHHHHHHHHHHHHTS---
-HHHHHHHHHHHHHHHT---
-THHHHHHHHHHHHHH----
-HHHHHHHHHHHHHHHS---
-HHHHHHHHHHHHHHHT---
-THHHHHHHHHHHHHHS---
-HHHHHHHHHHHHHHHS---
-HHHHHHHHHHHHHHHT---
--GGGHHHHHHHHHTTS---
-GGGTHHHHHHHHHHHH---
-GGGTHHHHHHHHHHHH---
-GGGTHHHHHHHHHHHT---
-GGGTHHHHHHHHHHHT---
-HHHHHHHHHHHHHHHH---
-HHHHHHHHHHHHHHHH---
-HHHHHHHHHHHHHTTS---
-HHHHHHHHHHHHHHTT---
-HHHHHHHHHHHHHHTT---
-HHHHHHHHHHHHHHHT---
-HHHHHHHHHHHHHHHS---
-HHHHHHHHHHHHHHHH---
-HHHHHHHHHHHHHHHSS--
-HHHHHHHHHHHHHHHT---
-HHHHHHHHHHHHHHHT---
-HHHHHHHHHHHHHHHT---
-HHHHHHHHHHHHHHHT---
-HHHHHHHHHHHHHHHT---
-HHHHHHHHHHHHHHHT---
-HHHHHHHHHHHHHHHT---
-HHHHHHHHHHHHHHHT---
-HHHHHHHHHHHHHHTT---
-HHHHHHHHHHHHHHTT---
-HHHHHHHHHHHHHHHT---
-HHHHHHHHHHHHHHHT---
-HHHHHHHHHHHHHHHS---
-HHHHHHHHHHHHHHHT---
-HHHHHHHHHHHHHHHS---
-HHHHHHHHHHHHHHHH---
-HHHHHHHHHHHHHHHT---
-HHHHHHHHHHHHHHHT---
-HHHHHHHHHHHHHHHS---
-HHHHHHHHHHHHHHT----
-HHHHHHHHHHHHHTT----
-HHHHHHHHHHHHHTTS---
-HHHHHHHHHHHHHHTS---
-HHHHHHHHHHHHHTTSS--
-HHHHHHHHHHHHHTT----
-HHHHHHHHHHHHHTS----
-HHHHHHHHHHHHHHS----
-HHHHHHHHHHHHHTT-S--
-HHHHHHHHHHHHHHHS---
-HHHHHHHHHHHHHHHTS--
-HHHHHHHHHHHHHHTTS--
-HHHHHHHHHHHHHTTS---
-HHHHHHHHHHHHHHSS---
-HHHHHHHHHHHHHHSSS--
-HHHHHHHHHHHHHTTTS--
-HHHHHHHHHHHHHHHT---
-HHHHHHHHHHHHHHHT---
-HHHHHHHHHHHHHHTT---
-HHHHHHHHHHHHHHHT---
-HHHHHHHHHHHHHHHT---
-HHHHHHHHHHHHHHHT---
-HHHHHHHHHHHHHHHT---
-HHHHHHHHHHHHHHTT---
-HHHHHHHHHHHHHHHT---
-HHHHHHHHHHHHHHHT---
-HHHHHHHHHHHHHHHT---
-HHHHHHHHHHHHHHTT---
-HHHHHHHHHHHHHHHT---
-HHHHHHHHHHHHHHHH---
-HHHHHHHHHHHHHHHTS--
-HHHHHHHHHHHHHHTTS--
-HHHHHHHHHHHHHHTT---
-HHHHHHHHHHHHHGGGS--
-HHHHHHHHHHHHHTTTS--
-HHHHHHHHHHHHHTTTS--
-HHHHHHHHHHHHHGGGS--
-HHHHHHHHHHHHHTTTS--
-HHHHHHHHHHHHHHHHS--
-HHHHHHHHHHHHHHHTS--
-HHHHHHHHHHHHHHTTS--
-TTHHHHHHHHHHHTTTS--
-HHHHHHHHHHHHHHHTS--
-HHHHHHHHHHHHHHHTS--
-HHHHHHHHHHHHHHTTS--
-HHHHHHHHHHHHHHTTS--
-HHHHHHHHHHHHHHTTS--
-HHHHHHHHHHHHHHHTS--
-HHHHHHHHHHHHHHHTS--
-HHHHHHHHHHHHHHTTS--
-HHHHHHHHHHHHHHHTS--
-HHHHHHHHHHHHHHHTS--
-HHHHHHHHHHHHHHHTS--
-HHHHHHHHHHHHHHHT---
-HHHHHHHHHHHHHHHHS--
-HHHHHHHHHHHHHHHT---
-HHHHHHHHHHHHHHTT---
-HHHHHHHHHHHHHHHT---
-HHHHHHHHHHHHHHHT---
-TTHHHHHHHHHHHHHT---
-HHHHHHHHHHHHHTTTS--
-HHHHHHHHHHHHHTTSS--
-HHHHHHHHHHHHHHHHS--
-HHHHHHHHHHHHHHHH---
-HHHHHHHHHHHHHHHHS--
-HHHHHHHHHHHHHHHTS--
-HHHHHHHHHHHHHHHHS--
-HHHHHHHHHHHHHHHHS--
-HHHHHHHHHHHHHHHHS--
-HHHHHHHHHHHHHHHHS--
-HHHHHHHHHHHHHHTTS--
-HHHHHHHHHHHHHHHHS--
-HHHHHHHHHHHHHHHHS--
-HHHHHHHHHHHHHHHT---
-HHHHHHHHHHHHHHHHS--
-HHHHHHHHHHHHHHHHS--
-HHHHHHHHHHHHHHHHS--
-HHHHHHHHHHHHHTTTS--
-HHHHHHHHHHHHHHTTS--
-HHHHHHHHHHHHHHTT---
-HHHHHHHHHHHHHHTTS--
-HHHHHHHHHHHHHHHHS--
-HHHHHHHHHHHHHHHTS--
-HHHHHHHHHHHHHHTTS--
-HHHHHHHHHHHHHHHHS--
-HHHHHHHHHHHHHHHH---
-HHHHHHHHHHHHHHTTS--
-HHHHHHHHHHHHHHHH---
-HHHHHHHHHHHHHHHH---
-HHHHHHHHHHHHHHTT---
-HHHHHHHHHHHHHHTT---
-HHHHHHHHHHHHHHHH---
-HHHHHHHHHHHHHHTTS--
-HHHHHHHHHHHHHHTT---
-HHHHHHHHHHHHHHHH---
-HHHHHHHHHHHHHHHS---
-HHHHHHHHHHHHHHTT---
-HHHHHHHHHHHHHHHT---
-TTHHHHHHHHHHHHTT---
-HHHHHHHHHHHHHHTTS--
-HHHHHHHHHHHHHHTTS--
-HHHHHHHHHHHHHHTTS--
-HHHHHHHHHHHHHHTTS--
-HHHHHHHHHHHHHHHHS--
-HHHHHHHHHHHHHHTT---
-HHHHHHHHHHHHHTTSS--
-HHHHHHHHHHHHHHTTS--
-HHHHHHHHHHHHHHTTS--
-HHHHHHHHHHHHHHHSS--
-HHHHHHHHHHHHHHTTS--
-HHHHHHHHHHHHHHTTS--
-HHHHHHHHHHHHHHTTS--
-HHHHHHHHHHHHHHTTS--
-HHHHHHHHHHHHHHTTS--
-HHHHHHHHHHHHHHHTS--
-HHHHHHHHHHHHHHTTS--
-HHHHHHHHHHHHHHHTS--
-HHHHHHHHHHHHHHTTS--
-HHHHHHHHHHHHHHHTS--
-HHHHHHHHHHHHHHTTS--
-HHHHHHHHHHHHHHHSS--
-HHHHHHHHHHHHHHHHS--
-HHHHHHHHHHHHHHHTS--
-HHHHHHHHHHHHHHHTS--
-HHHHHHHHHHHHHHHTS--
-HHHHHHHHHHHHHHHHS--
-HHHHHHHHHHHHHHHT---
-HHHHHHHHHHHHHHHTS--
-HHHHHHHHHHHHHHHT---
-HHHHHHHHHHHHHHTS---
-HHHHHHHHHHHHHHHT---
-HHHHHHHHHHHHHHTT---
-HHHHHHHHHHHHHHHT---
-HHHHHHHHHHHHHHTT---
-HHHHHHHHHHHHHHTTS--
-HHHHHHHHHHHHHGGGS--
-HHHHHHHHHHHHHHTTS--
-HHHHHHHHHHHHHHHH---
-HHHHHHHHHHHHHHHTS--
-HHHHHHHHHHHHHHTT---
-HHHHHHHHHHHHHHHT---
-HHHHHHHHHHHHHHHT---
-HHHHHHHHHHHHHHTS---
-HHHHHHHHHHHHHHTS---
-HHHHHHHHHHHHHHHS---
-HHHHHHHHHHHHHHTT---
-HHHHHHHHHHHHHHH----
-HHHHHHHHHHHHHHT----
-HHHHHHHHHHHHHHHSS--
-HHHHHHHHHHHHHHH----
-HHHHHHHHHHHHTTTSS--
-HHHHHHHHHHHHHHHHS--
-HHHHHHHHHHHHHHHTS--
-HHHHHHHHHHHHHHHTS--
-HHHHHHHHHHHHHHHTS--
-HHHHHHHHHHHHHHHTS--
-HHHHHHHHHHHHHHTTS--
-HHHHHHHHHHHHHHHTS--
-HHHHHHHHHHHHHHHHS--
-TTHHHHHHHHHHHHHHS--
-HHHHHHHHHHHHHHTTS--
-TTHHHHHHHHHHHHHHS--
-HHHHHHHHHHHHHHHTS--
-HHHHHHHHHHHHHHHHS--
-HHHHHHHHHHHHHHTTS--
-HHHHHHHHHHHHHHHHS--
-HHHHHHHHHHHHHHHTS--
-HHHHHHHHHHHHHHHHS--
-HHHHHHHHHHHHHHHHS--
-HHHHHHHHHHHHHHHHS--
-HHHHHHHHHHHHHHTTS--
-HHHHHHHHHHHHHTTT---
-HHHHHHHHHHHHHHHHS--
-HHHHHHHHHHHHHTTTS--
-HHHHHHHHHHHHHTTTS--
-HHHHHHHHHHHHHHHHS--
-HHHHHHHHHHHHHHHH---
-HHHHHHHHHHHHHHHH---
-HHHHHHHHHHHHHHTT---
-HHHHHHHHHHHHHHHHS--
-HHHHHHHHHHHHHHTT---
-HHHHHHHHHHHHHHHHS--
-HHHHHHHHHHHHHHTTS--
-HHHHHHHHHHHHHHTT---
-HHHHHHHHHHHHHHHTS--
-HHHHHHHHHHHHHHHHS--
-HHHHHHHHHHHHGGGSS--
-HHHHHHHHHHHHHHHH---
-HHHHHHHHHHHHHHHHS--
-HHHHHHHHHHHHHHHHS--
-HHHHHHHHHHHHHHHHS--
-HHHHHHHHHHHHHHHHS--
-HHHHHHHHHHHHHHHTS--
-HHHHHHHHHHHHHHHTS--
-HHHHHHHHHHHHHHHHS--
-HHHHHHHHHHHHHHHSS--
-HHHHHHHHHHHHHHHHS--
-HHHHHHHHHHHHHHHTS--
-HHHHHHHHHHHHHHTT---
-HHHHHHHHHHHHHHHTS--
-HHHHHHHHHHHHHHHS---
-HHHHHHHHHHHHHHHHS--
-HHHHHHHHHHHHHHHTS--
-HHHHHHHHHHHHHHHSS--
-HHHHHHHHHHHHHHHHS--
-HHHHHHHHHHHHHHHT---
-HHHHHHHHHHHHHHHT---
-HHHHHHHHHHHHHTTS---
-HHHHHHHHHHHHHHHTS--
-HHHHHHHHHHHHHHHT---
-HHHHHHHHHHHHHHTTS--
-HHHHHHHHHHHHHHHSS--
-HHHHHHHHHHHHHHHTS--
-HHHHHHHHHHHHHHHHS--
-HHHHHHHHHHHHHHTTS--
-HHHHHHHHHHHHHHHHS--
-HHHHHHHHHHHHHHTTS--
-HHHHHHHHHHHHHHTTS--
-HHHHHHHHHHHHHHTTS--
-HHHHHHHHHHHHHSSSS--
-HHHHHHHHHHHHHT-SS--
-HHHHHHHHHHHHHHSSS--
-HHHHHHHHHHHHHHTTS--
-HHHHHHHHHHHHHHTS---
-HHHHHHHHHHHHHHHH---
-HHHHHHHHHHHHHHHH---
-HHHHHHHHHHHHHHHS---
-HHHHHHHHHHHHHTTT---
-HHHHHHHHHHHHHHHT---
-HHHHHHHHHHHHHHHS---
-HHHHHHHHHHHHHHHHS--
-HHHHHHHHHHHHHHHHS--
-HHHHHHHHHHHHHHHHS--
-HHHHHHHHHHHHHHTTS--
-HHHHHHHHHHHHHHHH---
-HHHHHHHHHHHHHHHHS--
-HHHHHHHHHHHHHHTTS--
-HHHHHHHHHHHHHHTTS--
-HHHHHHHHHHHHHHTT---
-HHHHHHHHHHHHHHHH---
-HHHHHHHHHHHHHHHT---
-HHHHHHHHHHHHHHHH---
-HHHHHHHHHHHHHHTT---
-HHHHHHHHHHHHHTTS---
-HHHHHHHHHHHHHHTT---
-HHHHHHHHHHHHHHTT---
-HHHHHHHHHHHHHHHS---
-HHHHHHHHHHHHHHHT---
-HHHHHHHHHHHHHHHT---
-HHHHHHHHHHHHHHHS---
-HHHHHHHHHHHHHHHT---
-HHHHHHHHHHHHHHHT---
-HHHHHHHHHHHHHHHTS--
-HHHHHHHHHHHHHHTT---
-HHHHHHHHHHHHHHHT---
-HHHHHHHHHHHHHHHS---
-HHHHHHHHHHHHHHTT---
-HHHHHHHHHHHHHHHT---
-HHHHHHHHHHHHHHHH---
-HHHHHHHHHHHHHHHH---
-HHHHHHHHHHHHHHTT---
-HHHHHHHHHHHHHHHT---
-HHHHHHHHHHHHHHH----
-HHHHHHHHHHHHHHTS---
-HHHHHHHHHHHHHHHS---
-HHHHHHHHHHHHHHHS---
-HHHHHHHHHHHHHHHT---
-HHHHHHHHHHHHTTSS---
-HHHHHHHHHHHHHHHS---
-HHHHHHHHHHHHHHHS---
-HHHHHHHHHHHHHHTS---
-HHHHHHHHHHHHHHTT---
-HHHHHHHHHHHHHHHS---
-HHHHHHHHHHHHHHHS---
-HHHHHHHHHHHHHTTS---
-HHHHHHHHHHHHHTTS---
-HHHHHHHHHHHHHTT----
-HHHHHHHHHHHHHGGG---
-HHHHHHHHHHHHHTT----
-HHHHHHHHHHHHHGGG---
-HHHHHHHHHHHHHHTS---
-HHHHHHHHHHHHHTTS---
-HHHHHHHHHHHHHGGG---
-HHHHHHHHHHHHHGGG---
-HHHHHHHHHHHHHHTT---
-HHHHHHHHHHHHGGGGS--
-HHHHHHHHHHHHGGGG---
-HHHHHHHHHHHHHHHHS--
-HHHHHHHHHHHHHGGG---
-HHHHHHHHHHHHHHTT---
-HHHHHHHHHHHHHHHT---
-HHHHHHHHHHHHHHHTS--
-HHHHHHHHHHHHHHHTS--
-HHHHHHHHHHHHHHHSS--
-HHHHHHHHHHHHHHHT---
-HHHHHHHHHHHHHHHT---
-HHHHHHHHHHHHHHHTS--
-TTHHHHHHHHHHHHHSS--
-HHHHHHHHHHHHHHTTS--
-HHHHHHHHHHHHHHTT---
-HHHHHHHHHHHHHHHS---
-HHHHHHHHHHHHTTTS---
-HHHHHHHHHHHHHHHT---
-HHHHHHHHHHHHHHTT---
-HHHHHHHHHHHHHTTS---
-HHHHHHHHHHHHHTTS---
-HHHHHHHHHHHHHHTS---
-HHHHHHHHHHHHHTTS---
-HHHHHHHHHHHHGGGS---
-HHHHHHHHHHHHTTTS---
-HHHHHHHHHHHHHHHS---
-HHHHHHHHHHHHHTTS---
-HHHHHHHHHHHHHTTS---
-HHHHHHHHHHHHHHTS---
-HHHHHHHHHHHHHTTS---
-HHHHHHHHHHHHHHTS---
-HHHHHHHHHHHHHTTS---
-HHHHHHHHHHHHHHTS---
-HHHHHHHHHHHHHTSS---
-HHHHHHHHHHHHHHHS---
-HHHHHHHHHHHHHTTS---
-HHHHHHHHHHHHHHTS---
-HHHHHHHHHHHHHTTS---
-HHHHHHHHHHHHHHT----
-HHHHHHHHHHHHHTT----
-HHHHHHHHHHHHHTTS---
-HHHHHHHHHHHHHTTS---
-HHHHHHHHHHHHHHTTS--
-HHHHHHHHHHHHHTTTS--
-HHHHHHHHHHHHHTTTS--
-HHHHHHHHHHHHHTTTS--
-HHHHHHHHHHHHHTTTS--
-HHHHHHHHHHHHHHHHS--
-HHHHHHHHHHHHHHTTS--
-HHHHHHHHHHHHHTTTS--
-HHHHHHHHHHHHHTTTS--
-HHHHHHHHHHHHHGGGS--
-HHHHHHHHHHHHHGGGS--
-HHHHHHHHHHHHHTTTS--
-HHHHHHHHHHHHHHTTS--
-HHHHHHHHHHHHHTTTS--
-HHHHHHHHHHHHHTTTS--
-HHHHHHHHHHHHHHTTS--
-HHHHHHHHHHHHHTTT---
-HHHHHHHHHHHHHTTT---
-HHHHHHHHHHHHHHTT---
-HHHHHHHHHHHHHHTT---
-HHHHHHHHHHHHHHTTS--
-HHHHHHHHHHHHHTTTS--
-HHHHHHHHHHHHHTTTS--
-HHHHHHHHHHHHHTTTS--
-HHHHHHHHHHHHHTTTS--
-TTHHHHHHHHHHHTTTS--
-TTHHHHHHHHHHHHTT---
-HHHHHHHHHHHHHTTTS--
-HHHHHHHHHHHHHTTTS--
-HHHHHHHHHHHHHTTTS--
-HHHHHHHHHHHHHTTTS--
-HHHHHHHHHHHHHTTTS--
-HHHHHHHHHHHHHTTTS--
-HHHHHHHHHHHHHTTTS--
-HHHHHHHHHHHHHTTTS--
-HHHHHHHHHHHHHTTT---
-HHHHHHHHHHHHHTTT---
-HHHHHHHHHHHHHTTT---
-HHHHHHHHHHHHHHHHH--
-HHHHHHHHHHHHGGGT---
-HHHHHHHHHHHHHHHH---
-HHHHHHHHHHHHHHTT---
-HHHHHHHHHHHHHHHH---
-HHHHHHHHHHHHHHHHS--
-HHHHHHHHHHHHHHHH---
-HHHHHHHHHHHHHHHH---
-HHHHHHHHHHHHHHHHS--
-HHHHHHHHHHHHHTTTS--
-HHHHHHHHHHHHHHTTS--
-HHHHHHHHHHHHHHTT---
-HHHHHHHHHHHHHHHHS--
-HHHHHHHHHHHHHHTT---
-HHHHHHHHHHHHHHHH---
-HHHHHHHHHHHHHHHHS--
-HHHHHHHHHHHHHTTTS--
-TTHHHHHHHHHHHTTTS--
-HHHHHHHHHHHHHTTT---
-HHHHHHHHHHHHHHTTS--
-HHHHHHHHHHHHHHTTS--
-HHHHHHHHHHHHHHTTS--
-HHHHHHHHHHHHHHHHS--
-HHHHHHHHHHHHHHTTS--
-HHHHHHHHHHHHHHHHS--
-HHHHHHHHHHHHHHTTS--
-HHHHHHHHHHHHHHTT---
-HHHHHHHHHHHHHHTTS--
-HHHHHHHHHHHHHHTTS--
-HHHHHHHHHHHHHHTTS--
-HHHHHHHHHHHHHHTTS--
-HHHHHHHHHHHHHHTTS--
-HHHHHHHHHHHHHHTTS--
-HHHHHHHHHHHHHHHHS--
--HHHHHHHHHHHHHHHS--
-TTHHHHHHHHHHHHHHS--
-GGGHHHHHHHHHHHHHS--
-THHHHHHHHHHHHHHHS--
-TTHHHHHHHHHHHHHHS--
-HHHHHHHHHHHHHHHHS--
-TTHHHHHHHHHHHHTTS--
-TTHHHHHHHHHHHHHHS--
-TTHHHHHHHHHHHHHHS--
--SHHHHHHHHHHHHHHS--
-TTHHHHHHHHHHHHHHS--
-TTHHHHHHHHHHHHHHS--
-TTHHHHHHHHHHHHHSS--
-TTHHHHHHHHHHHHHHS--
-TTHHHHHHHHHHHHHHS--
-TTHHHHHHHHHHHHTTS--
-TTHHHHHHHHHHHHTSS--
-TTHHHHHHHHHHHHTTS--
--SHHHHHHHHHHHHHHS--
---HHHHHHHHHHHHTT---
---HHHHHHHHHHHHTTS--
---TTHHHHHHHHHHHHS--
-TTHHHHHHHHHHHHHHS--
-TTHHHHHHHHHHHHTTS--
-TTHHHHHHHHHHHHTTS--
-TTHHHHHHHHHHHHTTS--
-TTHHHHHHHHHHHHHHS--
-TTHHHHHHHHHHHHHTS--
---HHHHHHHHHHHHTSS--
-TTHHHHHHHHHHHHHHS--
---HHHHHHHHHHHHHHS--
---HHHHHHHHHHHHHHS--
---HHHHHHHHHHHHHH---
---HHHHHHHHHHHHTT---
--SHHHHHHHHHHHHHH---
---HHHHHHHHHHHHHT---
--SHHHHHHHHHHHHHH---
--SHHHHHHHHHHHHHH---
-TTHHHHHHHHHHHHHH---
-TTHHHHHHHHHHHHHHS--
-TTHHHHHHHHHHGGGT---
--SHHHHHHHHHHTGGG---
-TTHHHHHHHHHHGGGSS--
--SHHHHHHHHHHHTTT---
---HHHHHHHHHHHHHHS--
---HHHHHHHHHHHHHHS--
---HHHHHHHHHHHHTSS--
---HHHHHHHHHHHHTTS--
---HHHHHHHHHHHHHHS--
---HHHHHHHHHHHHTS---
-TTHHHHHHHHHHHHHHS--
--SHHHHHHHHHHHHHSS--
-TTHHHHHHHHHHHTTS---
-TTHHHHHHHHHHHHHHS--
-TTHHHHHHHHHHHHHS---
-TTHHHHHHHHHHHHHS---
-TTHHHHHHHHHHHHSS---
---HHHHHHHHHHHHHT---
---HHHHHHHHHHHHHS---
--THHHHHHHHHHHHHT---
--HHHHHHHHHHHHHTT---
--HHHHHHHHHHHHHTT---
--HHHHHHHHHHHHHTT---
--HHHHHHHHHHHHHHT---
--HHHHHHHHHHHHHHS---
--HHHHHHHHHHHHHHS---
--HHHHHHHHHHHHTTS---
--HHHHHHHHHHHHHTS---
--HHHHHHHHHHHHTTS---
--HHHHHHHHHHHHHTS---
--HHHHHHHHHHTTTTS---
--HHHHHHHHHHHTTSS---
--HHHHHHHHHHHTTT----
--HHHHHHHHHHHHTTS---
--HHHHHHHHHHHTTTS---
--HHHHHHHHHHHHHTS---
--HHHHHHHHHHTTTT----
--HHHHHHHHHHHTTT----
--HHHHHHHHHHTTTT----
--HHHHHHHHHHHSTT----
--HHHHHHHHHHTTTT----
--HHHHHHHHHHHHTT----
--HHHHHHHHHHTTSS----
--HHHHHHHHHHHTTT----
-THHHHHHHHHHHTTS----
--HHHHHHHHHHHTTS----
--HHHHHHHHHHHTTS----
--HHHHHHHHHHHTSS----
--HHHHHHHHHHHTSS-S--
--TTTTTHHHHHHTTS----
--TTTHHHHHHHHHSS----
--TTTHHHHHHTTTSS-S--
--GGGHHHHHHTTTSS-S--
--TTTHHHHHHHHHTT-S--
--TTTHHHHHHHHHTT-TT-
--TTTHHHHHHHT-TT-S--
--TTTHHHHHHHTS------
--GGGHHHHHHHTTS-----
--TTTTTHHHHGGGS-----
--HHHHHHHHHHHSS-----
--TTTHHHHHHHTT------
--TTTHHHHHHGGG------
--TTTHHHHHHHS-------
--TTTHHHHHHHT-------
--HHHHHHHHHHH-------
--TTTHHHHHHHTTS-----
--TTTHHHHHHHTT------
--TTTHHHHHHHTTS-----
--GGGHHHHHHHTTSS----
--GGGHHHHHHGGGS-----
--GGGHHHHHHHHHT-----
--TTTHHHHHHHHHT-----
--TT-HHHHHHHHTTS----
--TTTHHHHHHHHHTS----
--GGGHHHHHHHTTS-----
--TT-HHHHHHHTT------
--TTTTTHHHHHHH-S----
--TTTTTHHHHTT--S-S--
--TTTHHHHHHHTT---S--
--TTTHHHHHHHTS------
--TTTHHHHHHHTS------
--TTTHHHHHHHHS-S----
-HHHHHHHHHHHHT-S----
-GGGTHHHHHHHT-S-----
-HHHHHHHHHHTT-------
-TTTTHHHHHHHH-------
-TTTTHHHHHHHH-------
-TTTTHHHHHHHH-------
-TTTSHHHHHTTT----S--
-TTTTHHHHHHTT-------
-TTTSHHHHHHHT-------
-TTTSHHHHHHHT-------
-TTTTHHHHHHHHT------
-TTTSHHHHHHHT--S----
-HHHHHHHHHHHH-------
-GGGTHHHHHHHH-------
-TTT-HHHHHHHH-------
-HHHHHHHHHHHH-------
-TTTSHHHHHHHH-------
-TTTSHHHHHHHH-------
-HHHHHHHHHHHT-------
-TTTSHHHHHHHHS------
-TTTTHHHHHHHTS------
-HHHHHHHHHHHHS------
-HHHHHHHHHHHT-S-----
-GGGTHHHHHHHHS------
-GGGTHHHHHHHH-------
-GGGTHHHHHHTT-------
-HHHHHHHHHHTT-SS----
-HHHHHHHHHT-S-SS----
-HHHHHHHHTTSS-------
-HHHHHHHHHHTS--S----
-HHHHHHHHHTTT--S----
-HHHHHHHHHTTS-S-----
-HHHHHHHHHHTT-S-----
-HHHHHHHHHHTT-------
-HHHHHHHHHHTT-------
-HHHHHHHHHHHHS------
-HHHHHHHHHHTT---S---
-HHHHHHHHHHTT--SS---
-HHHHHHHHHHHT--SS---
-HHHHHHHHHHTT--SS---
--HHHHHHHHHHT--SS---
-HHHHHHHHHHHT--S----
-HHHHHHHHHHHT---S---
-TTHHHHHHHHHT---S---
-HHHHHHHHHTTS--SSS--
-HHHHHHHHHHTT---SS--
-HHHHHHHHHHHS--SS---
-HHHHHHHHHHHT--SSS--
-HHHHHHHHHHHT---S---
-HHHHHHHHHHHH---S---
-HHHHHHHHHHTT---S---
-HHHHHHHHHHHT-------
-HHHHHHHHHHHH-------
-HHHHHHHHHHTT-------
-HHHHHHHHHHHT-------
-HHHHHHHHHHHT-S-----
-HHHHHHHHHHHS-S-----
-HHHHHHHHHHTT-S-----
-HHHHHHHHHHHTS------
-HHHHHHHHHHTT-S-----
-HHHHHHHHHHHT-S-----
--TTTHHHHHHHT-S-----
--HHHHHHHHHTTSS-----
--HHHHHHHHHTT-S-----
--GGGGHHHHHHT-S-----
--GGGTHHHHHHT-S-----
--HHHHHHHHHHS-S-----
--TTTTHHHHHTT-S-----
--HHHHHHHHHHTSS-S---
--TTTTHHHHHTTSS-S---
--TTT-HHHHHHTSS-S---
--TTS-HHHHHHHSS-S---
--TTTTHHHHHTTSS-----
--TTS-HHHHHHHSS-S---
--TTS-HHHHHHHSS-S---
--SSS-HHHHHHHSS-S---
--TT--HHHHTTTTT-S---
--TT-SHHHHHTTSS-S---
--TT--HHHHHTTSS-S---
--TT--HHHHHTTSSSSS--
--TT--HHHHHTTSS-S---
--TT--HHHHHTTSSSS---
--TT--HHHHHTT-SSS---
--TT--HHHHHTTSSSS---
--SS--HHHHHTTSS-S---
-TTT--HHHHHHTSS-S---
-TTT--HHHHHHTSS-S---
-TTT--HHHHHHSSSSS---
-TTT--HHHHHHTSSSSS--
-TTTS-HHHHHHTSS-SS--
-TTT--HHHHHHTSSSSS--
-TTTS-HHHHHHSSSSSS--
-TTTS-HHHHHTT-SSSS--
-TTTS-HHHHHTTSSSSS--
-TTTS-HHHHHTTSSSSS--
-TTTSSHHHHHHT-SSSS--
-TTTS-HHHHHTT--SSS--
-TTTSHHHHHHHT--SSS--
-TTTSHHHHHHHT--SSS--
-TTTSHHHHHGGG--SSS--
-TTTTHHHHHHTT--SSS--
-TTTTHHHHHHHH--SS---
-TTT-HHHHHHTT--SSS--
-TTTTHHHHHHHH--SSS--
-TTTSHHHHHHHH--SSS--
-TTTTHHHHHHHT---S---
-TTTSHHHHHHHH--SSS--
-TTTSHHHHHHHH--SS---
-TTTSHHHHHHTT---SS--
-TTTSHHHHHHHH--SS---
-TTTSHHHHHHHH---SS--
-TTTTHHHHHHHH--SS---
-TTTTHHHHHHHS---S---
-TTTTHHHHHHHT--SS---
-TTTTHHHHHHTT--SSS--
-HHHHHHHHHHHT--SSS--
--TTTHHHHHHHS-SSSS--
-HHHHHHHHHHHT--SSS--
-TTTTHHHHHHTT---SS--
-GGGTHHHHHHHH--SSS--
-TGGGHHHHHHTT--SSS--
-TTTSHHHHHHTT--SS---
-TTTTHHHHHHHH--SS---
-GGGGHHHHHHTT--SS---
-TTTSHHHHHHHH--SS---
-TTTSHHHHHHTS--SSS--
--GGGHHHHHHHH--SSS--
-TTTTHHHHHHTT--SSS--
-TTTTHHHHHHHH--SSS--
-GGGTHHHHHHHT--SSS--
-GGGTHHHHHHHT--SSS--
-GGGTHHHHHHHS-SSS---
-GGGTHHHHHHHS--SS---
-GGGTHHHHHHHT--SS---
-TTTTHHHHHHHH--SS---
-TTTTHHHHHHHH--SS---
-TTTTHHHHHHHH---SS--
-HHHHHHHHHHTT---SS--
-GGGTHHHHHHTS---SS--
--TTTHHHHHHTT---SS--
--HHHHHHHHTTS---S---
-TTTTHHHHGGGG---S---
-HHHHHHHHGGGG-------
-HHHHHHHHGGGG----S--
-HHHHHHHHTGGG---SS--
-HHHHHHHHHHTT---SS--
-HHHHHHHHHHTT-SSSS--
-HHHHHHHHHHHT-SSSS--
-HHHHHHHHHHHT-SSSS--
-HHHHHHHHHHHTSS-SS--
-HHHHHHHHHHHTSSSSS--
-HHHHHHHHHHHTSSSSS--
-HHHHHHHHHHTT-S-SS--
-HHHHHHHHHHHT-S-SS--
-HHHHHHHHHHHT-S--S--
-HHHHHHHHHHHH---SS--
-HHHHHHHHHHHT----S--
-HHHHHHHHHHHT----S--
-HHHHHHHHHHTT----S--
-HHHHHHHHHHTT----S--
-HHHHHHHHHHTT---SS--
-HHHHHHHHHHTT-S-SS--
-HHHHHHHHHHTT----S--
-HHHHHHHHHHTT---SS--
-HHHHHHHHHHHH----S--
-HHHHHHHHHHHT----S--
-HHHHHHHHHHHH----S--
-HHHHHHHHHHHT----S--
-HHHHHHHHHHHH----S--
-HHHHHHHHHHHT----S--
-HHHHHHHHHHTT-S--S--
-HHHHHHHHHHHS-S--S--
-HHHHHHHHHHHH-S--S--
-HHHHHHHHHHHT---SS--
-HHHHHHHHHHHS-S-SS--
-HHHHHHHHHHTT-SSSS--
-HHHHHHHHHHTT---SS--
-HHHHHHHHHHTT--SSS--
-HHHHHHHHHHTS---SS--
-HHHHHHHHHHHH---SS--
-HHHHHHHHHTTS---SS--
-HHHHHHHHHHSS-S--S--
-HHHHHHHHHTTS-S--S--
-HHHHHHHHHHHH----S--
-HHHHHHHHHHHT---SS--
-HHHHHHHHHHHS-S-S---
-HHHHHHHHHHHT-------
-HHHHHHHHHHHT-S--S--
-HHHHHHHHHHHT-S-----
--HHHHHHHHHTT-S--S--
-HHHHHHHHHHHS----S--
-HHHHHHHHHHTT-------
-HHHHHHHHHHTT----S--
-HHHHHHHHHHTT----S--
-HHHHHHHHHHTT-S-SS--
-HHHHHHHHHHHT-S-SS--
-HHHHHHHHHHTT-S--S--
-HHHHHHHHHTTT-S-SS--
-HHHHHHHHHHTT-S-SS--
-HHHHHHHHHHHT-S-S---
-HHHHHHHHHHTT-S-----
-HHHHHHHHHHTT-S-SS--
-HHHHHHHHHHTT---SS--
-HHHHHHHHHHHS-S--S--
-HHHHHHHHHHTT-S--S--
-HHHHHHHHHHTT-S--S--
-HHHHHHHHHHHT-S--S--
-HHHHHHHHHHTT-S--S--
-HHHHHHHHHHTT-S-SS--
--HHHHHHHHHTT---SS--
--HHHHHHHHHHT-S-SS--
-HHHHHHHHHHHH---SS--
-HHHHHHHHTTTT---S---
-HHHHHHHHHHHT-------
-HHHHHHHHHHTT-------
-HHHHHHHHHHHS-S-----
-HHHHHHHHHHHH-------
-HHHHHHHHHHHH----S--
-HHHHHHHHHHTT-------
-HHHHHHHHHHHT----S--
-HHHHHHHHHHHS---SS--
-HHHHHHHHHHHT-S--S--
-HHHHHHHHHHTT-S-SS--
-HHHHHHHHHHTT-S-SS--
-HHHHHHHHHHHT-SS----
-HHHHHHHHHHHS-SSS---
-HHHHHHHHHHT--SS----
-HHHHHHHHHHTT-SS----
-HHHHHHHHHHHT-SSS---
-HHHHHHHHHHT--SS----
-HHHHHHHHHHTT-SSS---
-HHHHHHHHHHTT-SSS---
-HHHHHHHHHHHTSS-SS--
-HHHHHHHHHHHT-SSSS--
-TTHHHHHHHHHTSSSS---
-HHHHHHHHHHHSSSS----
-TTHHHHHHHTTS-SSS---
-HHHHHHHHHHTS-SS----
--HHHHHHHHHHTSSS----
--HHHHHHHHHHTSSS----
-HHHHHHHHHHHTSSS----
-HHHHHHHHHHHSSSS----
-HHHHHHHHHHHTSSS----
-HHHHHHHHHHHTSSS----
-HHHHHHHHHHTT-SS----
-HHHHHHHHHHHTSSS----
-HHHHHHHHHTTSSSS----
-HHHHHHHHHHHSSSS----
-HHHHHHHHHHTTSS-----
-HHHHHHHHHHTTSSS----
-HHHHHHHHHHTTSS-----
-HHHHHHHHHHHHSSS----
-HHHHHHHHHHTT-S-----
-HHHHHHHHHHTS-S-----
-HHHHHHHHHHTT-SS----
-HHHHHHHHHHHTSSS----
-HHHHHHHHTTTT-SS----
-HHHHHHHHHHSSSS-----
-HHHHHHHHHHHSSS-----
-HHHHHHHHHHHT-S-----
-HHHHHHHHTTS-SS-----
-HHHHHHHHHHSSSSS----
-HHHHHHHTTSS--SS----
-HHHHHHHHTT---SS----
-HHHHHHHTTT---SS----
-HHHHHHHHHHTT-SS----
-HHHHHHHHHHT--SS----
-HHHHHHHHHHHTSS-----
-HHHHHHHHHHTTSS-----
-HHHHHHHHHHTTSSS----
-HHHHHHHHHHHSSS-----
-HHHHHHHHTTTSSSS----
-HHHHHHHHTTS--SS----
-HHHHHHHHHTS--SS----
-HHHHHHHHTTT-SS-----
-HHHHHHHHTTT-SS-----
-HHHHHHHHTTT-SS-----
-HHHHHHHHHTT--SS----
-HHHHHHHHTTT--SS----
-HHHHHHHHHHT--SS----
-HHHHHHHHHTT--SS----
-HHHHHHHHTTSS-SS----
-HHHHHHHHHHSS-SS----
-HHHHHHHHTTS--SS----
-HHHHHHHHHHS--S-----
-HHHHHHHTTTS--S-----
-HHHHHHHTTTS--S-----
-HHHHHHHHTTS--SS----
-HHHHHHHHTSS--SS----
-HHHHHHHHHHH--S-----
-HHHHHHHHHS---S-----
-HHHHHHHHHHT--S-----
-HHHHHHHHHHT--S-----
-HHHHHHHHHTT--SS----
-HHHHHHHHHHT--S-----
-HHHHHHHHHHT--S-----
-HHHHHHHHHHT--------
--HHHHHHHHHT--------
-HHHHHHHHHHS--------
-HHHHHHHHHHS--------
-HHHHHHHHHHS--------
-HHHHHHHHHTT--------
-HHHHHHHHHHT--------
-HHHHHHHTTSS---S----
-HHHHHHHTTTSS-------
-HHHHHHHTTTS--------
-HHHHHHHHHHS--S-----
-HHHHHHHTTTS--S-----
-HHHHHHHHTS---S-----
-HHHHHHHHTTS--S-----
-HHHHHHHHHSS--SS----
-HHHHHHHHHHS--SS----
-HHHHHHHHHHS--SS----
-HHHHHHHHHH-S-S-----
-HHHHHHHHTTS--SS----
-HHHHHHHTTTS--SS----
-HHHHHHHHTTS--SS----
-HHHHHHHTTTS--SS----
-HHHHHHHHTTS---S----
-HHHHHHHHHHS--SS----
-HHHHHHHHHHH--S-----
-HHHHHHHHTTT--SS----
-HHHHHHHHTTS--SS----
-HHHHHHHHHHS--S-----
-HHHHHHHHHHH--S-----
-HHHHHHHHHHH--S-----
-HHHHHHHHTTSS-S-----
-HHHHHHHHHHH--S-----
-HHHHHHHHHHH--S-----
-HHHHHHHHTTT--SS----
-HHHHHHHHHTT--SS----
-HHHHHHHHHTT--SS----
-HHHHHHHHHTT--SS----
-HHHHHHHHHTT--S-----
-HHHHHHHHHHHS-SS----
-HHHHHHHHTTT--S-----
-HHHHHHHHHHH--S-----
-HHHHHHHHHHHS-S-----
-HHHHHHHHHHHS-------
-HHHHHHHHHHHS-S-----
-HHHHHHHHHHH--S-----
-HHHHHHHHHHH--SS----
-HHHHHHHHHHTS-SS----
-HHHHHHHHHHHS-SS----
-HHHHHHHHHHT--SS----
-HHHHHHHHHHT--SS----
-HHHHHHHHHHT--SS----
-TTHHHHHHHHT--SS----
-HHHHHHHHHHT--SS----
-HHHHHHHTTTSS-SS----
-HHHHHHHGGGG--SS----
-HHHHHHHHHHH---S----
-HHHHHHHSTTT--SS----
-HHHHHTTGGGT--SS----
-HHHHHHHGGGT--SS----
-HHHHHHHGGGS--SS----
-HHHHTTTGGGTS--S----
-HHHHHHHGGGT---S----
-HHHHHHHGGGSS--S----
-HHHHHHHGGGT---S----
-HHHHHHHGGGT--SS----
-THHHHHGGGGT--SS----
--TTTTTTTGGG---S----
--GGGGTHHHHTS--S----
--TTTTTHHHHH---S----
--SSTTTHHHHS---S----
--TTTTTHHHHH---S----
--TTTTTHHHHHS-SS----
--TTTTTHHHHHS-SS----
--TTTTTHHHHHS--S----
--TTTTTSGGGTS--S----
--TTTTTSHHHHS--S----
--TTSSSHHHHHS--S----
--TTTTTSHHHH---S----
-HHHHTTTGGGS---S----
-HHHHTTHHHHHS--S----
-HHHHTTHHHHHS-SS----
-HHHHTSHHHHHS-SS----
-HHHHTTHHHHHS--S----
-HHHHSSGGGGTS-SS----
-TTTTTTSHHHHS--S----
-TTTTTTHHHHHS--S----
-TTTTTTHHHHTS--S----
-TTTTTTHHHHHS--S----
-TTTGGGHHHHHS-SS----
-TTTTTTTTTTTS-SS----
-TTTGGGHHHHHS--S----
-TTTGGGHHHHHS--S----
-TTTTTTHHHHTS--S----
-TTTGGGTTGGGS--S----
-TTTTTTTTTTTS-SS----
-TTTTTTTHHHHS-SS----
-TTTTTSHHHHSS--S----
-TTTTTTTTGGGS--S----
-TTTTTTHHHHHS-SS----
-TTTTTTHHHHHS-SS----
-TTTTTTHHHHHS--S----
-TTTTTTHHHHHS-------
-TTTTTTHHHHHS-------
-TTTTTTHHHHHS--S----
-TTTTTTHHHHHS-------
-TTTTTTTTTTTS--S----
-TTTTTTTTTTTS--S----
-TTTTTTTHHHHS--S----
-TTTTTSTTTTTS--S----
-TTTTTTHHHHHS--S----
-TTTTT-HHHHHS--S----
-TTTTTSHHHHHS-------
-TTTTSSHHHHHS-------
-TTTTTTHHHHHS--S----
-TTTTSSTHHHHS-SS----
-TTTTTTHHHHSS--S----
-TTTHHHHHHHTS--S----
-TTTGGG-GGGTS--S----
-TTTTTS-HHHHS-------
-TTTTTSTTTTTS-------
-TTTTTSGGGTSS-------
-TTTTTTHHHHSS-SS----
-TTTGGGGGGTSS-------
-TTTTTTHHHHTS-------
-TTTTTTHHHHSS-------
-TTTTTTHHHHTS-------
-TTTGGGTTTTT--------
--SSTTTTHHHHS-SS----
--SSTTTHHHHH---S----
-TTTGGGHHHHH--------
-TTTTTSHHHHHS-------
-TTTGGGHHHHSS--S----
-TTTTTTHHHHHS--S----
-TTTTTTHHHHSS--S----
-TTTTTTHHHHTS--S----
-TTTTT-THHHHS--S----
--SSSS-GGGGTS--S----
--SSTT-GGGGTS--S----
-TTTTSSGGGGTS--S----
-TTTTT-THHHHS--S----
-TTTTT-THHHHS--S----
-TTTGGGGGGGTS--S----
-TTTTT--GGGTS--S----
-TTTTT--GGGTS--S----
-TTTTS--GGGTS-------
-TTTTTT-GGGTS-------
-TTTTT--GGGTS--S----
-TTTGGG-GGGTS--S----
-TTTTT--GGGTS--S----
-TTTTGGGGGGT---S----
-TTTTTS-GGGTS--S----
-TTTGGG-GGGTS--S----
--SSTTS-GGGTS--S----
-TTTGGG-GGGTS--S----
-TTTGGG-STTTS--S----
--SSSSSTTTTTSS-S----
--SSSSSSSTTTS--S----
-TTTTSSTTTTTS--S----
--SSTT-SSTTTS--S----
--SSSS-TTTTT---S----
--SSTT-TTTTTS--S----
--SSTT-TTSSS---S----
-TTTSTTTTGGG--SS----
--SSTTSTTTTTSSSS----
--SSTT-TTTTT--SS----
--SSTT-S-GGG---S----
--SSTT-TTTTTS--S----
--SSTT-TTTTT---S----
--SSTT-TTTTSSS-S----
--SSTTSTTTTTS-SS----
--SSTT-TTTTTS-SS----
--SSTTSSSTTTSSS-----
--SSTTTTTGGGSTT-----
--SSTT-TTTTTSS------
-TTTTS-TTGGG--------
-TTTSS-TTTTTSS------
-TTTTS-TTTTTS-------
--SSTT-SSGGGS-------
--SSTT-TTGGG--------
--SSTTSTTSSSS-------
-TTTGGGSSGGG--------
--SSTTSTTGGGS-------
--SSTT-TTTTTS-------
--SSTT-TTGGGS-------
--SSTTSTTGGG--------
--SSTTSTTGGGS-------
--SSTTSTTTTTS-------
--SSSS-TTTTTS-------
--SSTT-TTTTTS-------
--SSTTSTTTTTS-------
--SSTT-TTTTTS-------
--SSTT-TTTTTS-------
--SSSS-TTSSSS--S----
--SSTT-TTTTT--TT----
--SSTT-TTTTT--TTS---
--SSTT-TTTTT---SS---
-TTTTT-TTTTT--TT----
--SSTT-TTTTS--TTS---
--SSTT-TTTTTS--SS---
--SSTT-TTTTS--TTS---
--SSTT-SSTTT--TTS---
--SSTTSSSTTS-STTS---
--SSTT-SSGGG--TTS---
--SSTTSSSGGG--TTS---
--SSTTSTTGGG--TT----
-TTTTTSTTTTT--TTS---
-TTTGGGTTSTT--TT----
--SSTTTTTGGG--TTS---
-TTTGGGTTTTT--TTS---
-TTTTTTTTSSS--TT----
-TTTTTTTTSTT--TTS---
--SSTTTTTGGG--TTS---
--SSTTSTTGGG--TTS---
-TTTTTTTTSTT--TT----
-TTTGGGTTSTT--TT----
-TTTGGGTTTTT---S----
--SSTTSTTTTT--S-----
-TTTTTTTTGGG--SS----
--SSSSSTTGGG--SS----
-TTTTT-S-TTTS-S-----
--SSTT-TTTTTS-SS----
--SSTTSTTTTTS-S-----
--SSTT-TTTTT--S-----
--SSTT-TTTTT--S-----
--SSTT-S--SS--S-----
--SSTT-S--SS--SS----
--SSTT-S--SS--------
-TTTTT-S-SSS--------
--SSTT-SSTT---------
--SSTT-SSSS---------
--SSTT-SS-S--S------
-TTTTT-----S--------
--SSTT-S---S--------
--SSGGGS-S-SS-------
--SSTT-S-TTSS-------
--SSTT-SSTTSS----S--
--SSSS-S-SSSS--S----
-TTTGGG---SSS-------
--SSTTS--SSSS-------
--SSTTT--SSSS--S----
-TTTGGG--SSSS-------
--SSTTS---SSS-------
--SSTTTSS-SS--------
--SSTT-SS-SSS-------
--SSSS-SS-SSS-------
-TTTTT-SSSSSS-------
-TTTTGGG--SSS-------
-TTTTTTS--SSS-------
--TTTGGG--SSS--S----
--TTTGGG--SSS-------
--TTTGGGS-SSS--S----
--TTTGGG--SSS-------
--TTTGGG--SSS--S----
--TTTTTS--SSSS------
--TTTSSS--SSSS------
--HHHHTT--SSSSS-----
--TTHHHH--SSS--S----
--TTHHHH--SSS-------
--TTTTTS--SSSTT-----
--SSSSSS--SSSS------
-TTTTTTS--SSS--S----
-TTTTGGG--SSSS------
-TTTTSTT--SSSS-S----
-TTTTTTS--SSSS------
-TTTTTTS--SSSS------
-TTTTTSS--SSSTT-----
--SSGGGS--SSSS-S----
--SSGGGSS-TT-S-S----
--SSTT-S--TTSS-S----
--SSTT-SS-TTSS------
--TTTT-SS-TTSS------
--SSTT-SS-TTSTT-----
--SSTT-SS-TTSTT-----
--TTTT-S--SSSS-S----
--SSTTSS--TTSTTS----
--SSTT-SS-SSSS-S----
--SSTT-S--TTSS------
--TTGGGS--TTSS-S----
-TTTGGGS--TTS--S----
-TTTTTSS--SSS-------
-TTTGGGS--SSS-------
-TTTTTS--TTTS--S----
-TTTTTS--TTTS-------
-TTTTTS--TTTTT-S----
--SSTTS--TTTS-------
--SSTTS--TTTSS------
-TTTTTS--TTTSS------
-TTTGGG--TTTS-------
--SSTTT--TTTSS------
-TTTTTS--GGGSS-S----
--SSTTS--TTTTT------
--SSTTS--TTTTT------
--SSTTT--TTTSS------
--SSTTS--TTTS-------
-TTTTT---TTTS--S----
--SSTTS--TTTS-------
--SSTTS--TTTS-------
--SSTTT--TTTS--S----
--SSTTT--TTTS--S----
--SSTTT--TTTS--S----
-TTTTTT--TTTS--S----
-TTTTTT--TTTS--S----
-TTTTTT--TTTS-------
-TTTTTT--TTTSS------
-TTTTTT--TTTS-------
-TTTTTT--TTTS-------
-TTTTTT--TTTS-------
-TTTTTT--TTTS-------
-TTTTTT--TTTS-------
-TTTSS---TTTS-------
-TTTTS---TTTS-------
-TTTSTTTTTTTS-------
-TTTTTT--TTTSS------
-TTTTTT--TTTSS--S---
-TTT-TT--TTTSSTTS---
-TTTTTT--TTTSS--S---
--SSSTT--TTTSS------
--STTTT--TTTS--S----
--STT-S--TTTS-------
--SSSTT--TTTS-------
-TTTSTTS-TTTS-------
-TTTSTTS-TTTS-------
-TTTSTTS-TTTS-------
-TTTSTTTTTTTS-------
-GGGTTTS-TTTS-------
-HHHHTTS-TTTS-------
-GGGTTTS-TTTS-------
--TT-TTS-TTTS-------
--TTSTT--TTTS-------
--TTSTT--TTTS-------
--TT-TT--TTTS--S----
-GGG-TT--TTTS--S----
--TT-TTS-TTTS--S----
-GGG-TTS-TTTS--S----
-TTTTTT--TTTS-SS----
-GGGGTTS-TTTS--S----
-GGG-TTS-TTTSSS-----
-GGG-TT--TTTS-------
-GGGGTTS-TTTS--S----
-GGG-TT--TTTS-SS----
-GGGTTT--TTTSS-S----
-GGG-TTS-TTTS-S-----
-GGG-TT--TTTS--S----
-GGGGTT--TTTS-S-----
-GGG-TT--TTTS-S-----
-GGG-TT--TTTS--S----
-TTS-TT--TTTS--S----
-TTSSTT--TTTS--S----
--TT-TT--TTTS--S----
-GGG-TT--TTTSS-S----
-GGGGTTS-TTTS-SS----
-GGGGTTS-TTTS-SS----
-GGG-TTS-TTTS--S----
-GGGSTT--TTTSSSS----
-TTTSTT--TTTS--S----
-TTTSTT--TTTS--S----
-GGGSTT--TTTS--S----
-TTT-TT--TTTS--S----
-TTS-TT--GGGSS-S----
-GGG-TTS-TTTSSSS----
-GGG-TTS-TTTS--S----
-GGG-SSS-TTTS--S----
-TTT-TTS-TTTS--S----
-TTS-TTS-TTTS--S----
-TTT-TTS-TTTS--S----
-GGG-TTS-TTTS--S----
-GGG-TTS-TTTS--S----
-GGG-TTS-TTTS-------
-TTT-TTS-TTTS-------
-GGG-TTS-TTTS-------
-GGG-TTS-TTTS-------
-GGG-TTS-TTTS-------
-TTT-TTS-TTTS-------
-GGG-TTS-GGGS--S----
-GGG-TT--TTTS--S----
-GGG-TTS-TTTS-------
-GGG-TTS-TTTSSS-----
-TTT-TT--TTTSSS-----
-GGG-TT--TTTS-SS----
-TTT-TT--TTTS-------
-TTT-TTS-GGGS-S-----
-GGG-TTS-TTTS-S-----
-GGG-TTS-TTTSSS-----
-GGG-TTS-TTTSSS-----
-TTS-TTS-TTTS-S-----
-TTT-TTS-TTTS-------
-GGG-TTS-TTTS-------
-TTT-TTS-TTTS-------
-GGG-TTS-TTTS-------
-GGG-TTS-TTTS-------
-GGG-TTS-TTTS-------
-TTT-TTS-TTTS-------
-TTT-TTS-TTTS--S----
-GGG-TTS-TTTS-------
-GGG-TT--TTTS-------
-GGG-TT--TTTS--S----
-GGG-TT--TTTS--S----
-TTT-TT--TTTS--S----
-GGG-TT--TTTS--S----
-TTT-SS--TTTS--S----
-GGG-TT--TTTS--S----
-GGG-TT--TTTS--S----
-TTT-TT--TTTS--S----
-TTT-SS--TTTS--S----
-TTT-TTS-TTTS--S----
-GGG-TT--TTTS--S----
-TTT-TT--TTTS--S----
-GGG-TT--TTTS--S----
-GGG-TT--TTTS--S----
-TTT-TT--TTTS--S----
-TTT-TT--TTTS--S----
-GGG-TT--TTTS-------
-GGG-TTS-TTTS-------
-TTT-TT--TTTS-------
-TTT-TTS-TTTS-------
-GGG-TT--TTTS-------
-TTT-SS--TTTS-------
-TTT-TT--TTTS-------
-TTT-SS--TTTS-------
-TTT-TT-GGGTS-------
-TTT-TT--TTTS-------
-TTT-TT--TTTS-------
-TTS-TT--TTTS-------
-TTT-TTS-TTTS-------
-TTT-SSS-TTTS-------
-TTT-TTS-TTTS-SS----
-TTT-SS--TTTS--S----
-GGG-SS--TTTS--S----
-TTT-GGG-TTTS--S----
-TTS-SSS-TTTS--S----
-TTT-STT-TTTS--S----
-TTT-STT-TTTS--S----
-TTT-STT-GGGS--S----
-TTT-TT--TTTS--S----
-TTT-TT--TTTS--S----
-TTT-TTS-TTTS-SSS---
-TTT-TTS-TTTS--SS---
-TTT-TTS-TTTS-SS----
-TTT-TTS-TTTSS-S----
-TTT-TTS-TTTS--S----
-TTT-SSS-TTTS--SS---
-TTT-TTS-TTTS--SS---
-TTT-SSS-TTTS--SS---
-TTT-SSS-TTTS--SSS--
-TTT-STT-TTTS--SS---
-TTT-SSS-TTTS--SS---
-TTT-SSS-TTTS-TTS---
-TTT-STT-TTTS--S----
-TTT-SS--TTTS--SS---
-TTT-GGG-TTTS--SS---
-TTT-SS--TTTS--SS---
-TTT-SS--TTTSS-SS---
-TTT-STT-TTTS--SS---
-TTT-STT-TTTS--SS---
-GGG-SS--TTTS--SS---
-TTT-TT--TTTS--SS---
-TTT-STT-TTTS--SS---
-TTT-TT--TTTSS-SS---
-TTT-GGG-TTTSS--S---
-TTT-SSS-TTTS---S---
-TTT-TT--TTTS---S---
-TTT-TT--TTTS-------
-TTT-TTS-TTTS---S---
-TTT-GGG-TTTS-------
-TTT-STT-TTTS---S---
-TTT-GGG-TTTS---S---
-TTT-GGG-TTTS-------
-TTT-GGG-TTTS-------
-TTT-GGG-TTTS---S---
-TTT-GGG-TTTS---S---
-GGG-STT-TTTS---S---
-TTT-TT--TTTS-------
-TTT-STT-TTTS-------
-TTT-TT--TTTS-------
-TTT-SSS-TTTS--SS---
-GGG-SSS-TTTS--SS---
-TTS-SSS-TTTS--SS---
-GGG--TT-TTTS--SS---
-GGG-TTS-TTTS--SS---
-TTT--TT-TTTS---S---
-GGG-STT-TTTS---S---
-TTT-STT-TTTS---S---
-TTT-TTS-TTTS--SS---
-TTS-STT-TTTS--S----
-TTT-STT-TTT---S----
-TTT-STT-TTTS--S----
-TTT--TT-TTTS--S----
-GGG--TT-TTTS--S----
-GGG-STT-TTTS--S----
-TTT-STT-TTTS--S----
--TT-STT-TTTS--S----
-GGG-STT-TTTS--S----
-GGG-STT-TTTS--S----
-GGG--TT-TTTS--S----
-GGG-STT-TTTS--S----
-GGG-STT-TTTS--S----
-GGG-STT-TTTS--S----
-GGG-STT-TTTS--S----
-TTT-STT-TTTS--S----
-GGG-STT-TTTS--S----
-GGG-STT-TTTS--S----
-GGG-STT-TTTS--S----
-GGG-STT-GGGS--S----
-GGG-STT-TTTS--S----
-GGG-STT-TTTS--S----
-TTT-STT-TTTS--S----
-GGG-STT-TTTS--S----
-GGG-STT-TTTS--S----
-GGG-STT-TTTS--S----
--TT-STT-TTTS--SS---
-GGG-STT-TTTS--SS---
-GGG-STT-TTTS--SS---
-GGG-STT-TTTS--SS---
-GGG-STT-TTTS--SS---
-GGG-STT-TTTS--SS---
-GGG-STT-TTTS--S----
--TT-STT-TTTS--S----
-GGG-STT-TTTS--S----
-GGG-STT-TTTS--S----
-GGG-STT-TTTS--S----
-TTT-STT-TTTS--S----
-TTT-STT-TTTS--S----
-TTT-STT-TTTS--S----
-TTT-STT-TTTS--S----
-TTT-STT-TTTS--S----
-TTS--TT-TTTS--S----
-TTT-STT-TTTS--S----
-TTT-STT-TTTS--S----
-TTT-STT-GGGS--S----
-TTT-STT-TTTS--S----
-TTTSSTT-TTTS--S----
-TTT-STT-TTTS--SS---
-TTT-STT-TTTS--SS---
-TTT-STT-TTTS--SS---
-GGG-STT-TTTS--SS---
-TTTSSTT-TTTS--SS---
-TTT-STT-TTTS--SS---
-TTT-STT-TTTS--S----
-TTT-STT-TTTS--SS---
-TTTSSTT-TTTS--SS---
-TTT-STT-TTTS--SS---
-TTT-STT-TTTS--SS---
-TTT-STT-TTTS--SS---
-TTT-STT-TTTS--SS---
-TTT-STT-TTTS--SS---
-GGG-STT-TTTS--SS---
-GGG-STT-TTTS--SS---
-GGG-STT-TTTS--SS---
-GGG-STT-TTTS--SS---
-TTT--TT-TTTS--S----
-TTT--TT-TTTS--SS---
-TTT--TT-TTTS--S----
-TTTSSTT-TTTS--S----
-TTTS-TT-TTTS--S----
--SSSSTT-TTTS--S----
-TTTSSTT-TTTS--S----
-TTTSSTT-TTTS--S----
-TTTSSTT-TTTS--S----
-TTT-STT-TTSS--SS---
-TTT-STT-TTTS--S----
-TTT-STTGGGGS--S----
-TTT-STT-TTTS--S----
-TTT-STT-GGGS--S----
-TTT-STT-TTTS--S----
-TTT-STT-TTTS--S----
-TTTSSTT-GGGS--SS---
-TTTSSTT-GGGS--S----
-TTTSSTT-TTTS--S----
-TTT--TT-TTSS--SS---
-TTT--TT-TTTS--SS---
-TTT-STT-TTTS--S----
-TTT--TT-TTTS--SS---
-TTT--TT-GGGS--SS---
--SS--TT-TTTS--SS---
--TT--TT-GGGS--S----
--TT--TT-TTTS--S----
--TT--TT-TTT---S----
--TT--TT-TTSS--S----
-GGG--TT-TTTS--SS---
--TT--TT-TTTS--SS---
--SS--TT-GGGS--SS---
--TT--TT-TTTS--S----
--SS--TT-TTTS--SS---
--SS-STT-TTTS--SS---
--SS-GGG-TTTS--SS---
--SS-TTS-TTTS--SS---
--SS-GGG-TTTS--SS---
--S--GGG-TTTS--S----
--S--GGG-GGGS--S----
--S--GGG-TTSS--SS---
--S--GGG-TTTS--SS---
--S--GGG-TTTS--SS---
-TTS-GGG-TTTTT-SS---
-TTSSGGG-TTTS--S----
--SS-GGG-TTTS--S----
--SS-GGG-TTTS--S----
--SS-GGG-GGGS--S----
--SS-GGG-TTTS--S----
-TTS-GGG-TTTS--S----
--SS-GGG-TTTS--SS---
--SS-GGG-TTTS--SS---
--SS-GGG-TTTS--SS---
-TTS-GGG-TTTS--S----
--SS-GGG-TTTS--SS---
--SS-GGG-TTTS--SS---
--S--GGG-TTTS--S----
--SS-GGG-TTTS--SS---
--S--GGG-TTTS--S----
--SS-STT-TTTS--S----
--SS-GGG-TTTS--S----
--SS-GGG-TTTS--S----
--SS-GGG-TTTS--S----
--SS-TTS-TTTS--SS---
--SS-GGG-TTTS--S----
--SS-GGG-TTTS--S----
--SS-GGGGGGTS--S----
--SS-TTS-TTTS--SS---
--SS-GGG-TTTS--SS---
--SS-GGG-TTTS--SS---
--SS-GGG-TTTS--SS---
--S--GGG-TTTS--S----
--S--GGG-TTTS--S----
--S--GGG-TTTS--S----
--SS-GGG-TTTS--S----
--S--GGG-TTTS--S----
--SS-GGG-TTTS-------
--SS-GGG-TTTS--S----
--SS-GGG-TTTS--S----
--SS-TTS-TTTS--S----
--SS-GGG-TTTS--S----
--SS-HHHHTTTS--S----
--SS-GGG-TTTS--S----
--SS-GGG-TTTS--S----
--SS-GGG-TTTS--S----
--SS-GGG-TTTS--S----
--SS-GGG-TTTS--S----
--SS-GGG-TTTS--S----
--SS-GGG-TTTS--S----
--SS-GGG-TTTS--S----
--SS-GGG-TTTS--S----
--SS-GGG-TTTS--SS---
--SS-GGGGGGTS--SS---
--SS-GGG-TTTS--SS---
--SS-GGG-TTTS--SS---
--SS-GGG-TTTS--SS---
--SS-GGG-TTTS--SS---
--SS-GGG-TTTS--SS---
--SS-GGG-TTTS--SS---
--SS-GGG-TTTS--SS---
--SS-HHHHTTTS--S----
--SS-GGG-TTTS--S----
--SS-GGG-TTTS--S----
--SS-GGG-TTTS--S----
--SS-GGG-TTTS--SS---
--SS-GGG-TTTS--S----
--SS-TTTGGGTS--SS---
--SS-GGG-TTTS--S----
--SS-GGG-TTTS--S----
--SS-HHHHTTTS--S----
--SS-HHHHTTTS--S----
--SS-HHHHTTTS--S----
--SS-TTTGGGTS--S----
--S--TTTGGGTS--S----
--S--GGGGGGTS--S----
--S--TTGGGGTS--S----
--S--TTGGGGTS--SS---
--S--GGG-TTTS--SS---
--S--SGGGTTTS--S----
--S--GGG-TTTS--SS---
--S--GGGGGGTS--SS---
--S--GGGGTTTS--S----
--S--GGGGTTTS--SS---
--SS-GGG-TTTS--SS---
--S--TTT-TTTS--SS---
--S--GGGGTTTS--SS---
--S--GGGGTTTS--SS---
--SS-GGG-TTTS--SS---
-TT--GGG-TTTS--SS---
-TT--GGGGTTTS--SS---
--S--GGGGTTTS--SS---
--S--GGGGTTTS--SS---
--SS-GGGGTTTS--SS---
--S--GGGGTTTS--SS---
--S--GGGGTTTS--SS---
-TT--GGGGTTTS--SS---
-TTT-GGGGTTTS--SS---
-TTS-GGGGTTTS--S----
-TTS-GGGGTTTS--SS---
-TTTSGGGGTTTS--SS---
-TTTSGGGGTTTS--SS---
--TTSGGG-TTTS--SS---
--TTSGGGGTTTS--SS---
--SSSGGG-TTTS--S----
--SSS-GGGTTTS--SS---
-GGG--TT-TTTS--S----
-GGG--GGGTTTS--S----
-TTT--GGGTTTS--SS---
-TTT--GGGTTSS--SS---
-TTT--GGGTTTS--SS---
-GGG--GGGTTTS--S----
--TT--GGGTTTS--S----
-TTT--GGGTTTS--SS---
-TTT--GGGTTTS--SS---
-TTT--GGGTTTS--SS---
-TTT--GGGTTTS--S----
-GGG--GGGTTTS--S----
-TTT--GGGTTTS--S----
-TTT--GGGTTTS--S----
-TTT--TT-TTTS--SS---
-TTT--GGGGGTS--S----
-TTT--GGGTTTS--S----
-TTT--GGGTTTS--S----
-TTT--GGGTTTS--SS---
-TTT--GGGTTTS--S----
-TTT--GGGTTTS--S----
--SS--GGGTTTS--S----
--TT--GGGTTTS--SS---
--TT--GGGTTTS--SS---
--S---GGGTTTS--SS---
--TT--GGGTTTS--S----
-GGG--GGGTTTS--S----
--S---GGGGGGS--S----
--S---GGGTTTS--SS---
-TTS--GGGTTTS--SS---
-TT---GGGGGTS--S----
-TT---GGGTTTS--SS---
-TTS--TTSTTTS--SS---
-TTS--GGGTTTS--SS---
-TT---GGGTTTS-------
--S---GGGTTTS--S----
--S---GGGTTTS--S----
--S---GGGTTTS--SS---
--S---GGGTTTS--SS---
-TTS--GGGTTTS--S----
--SS--GGGTTTS--S----
-TTS--GGGTTTS--SS---
-TTS--GGGTTTS--SS---
-TTS--GGGTTTS--SS---
--S---GGGTTTS--SS---
--SS--GGGTTTS--S----
--SS--GGGTTTS--SS---
--S---GGGTTTS--SS---
--S---GGGTTTS--SS---
-TT---GGGTTTS--SS---
--S---GGGTTTS--SS---
--S---GGGTTTS--SS---
--S---GGGTTTS--SS---
--S---GGGTTTS--SS---
--S---GGGTTTS--SS---
--S---GGGTTTS--SS---
-TTS--GGGTTTS--S----
-TTS--GGGTTTS--S----
-TT---GGGTTTS--S----
--S---GGGTTTS--S----
--SS--GGGTTTS--S----
-TT---GGGTTTS--SS---
-TT---GGGTTTS--SS---
--S---GGGTTTS--SS---
-TT---GGGTTTS--S----
--SS--TT-TTTS--SS---
--SS--GGGTTTS--S----
-TTS--GGGTTTS--S----
-TTS--GGGTTTS--SS---
-TT---GGGTTTS--S----
--S---GGGTTTS--S----
--S---GGGTTT---S----
--S---GGGTTTS--S----
--S---GGGTTTS--S----
--S---GGGTTTS--S----
--SS--GGGTTTS--S----
--S---TT-TTTS--S----
--S---GGGGGGS--S----
--S---GGGTTTS-------
--S---GGGTTTS--S----
--SS--GGGTTTS--S----
--SS--GGGTTTSS------
--S---GGGTTTS--S----
--S---GGGTTTSS------
--SS--GGGTTTSS------
--SS--GGGGGGS--S----
--S---GGGTTTS--S----
--SS--GGGTTTSS-S----
--SS--GGGTTTSS-S----
--SS--TT-TTTS--S----
--SSS-GGGTTTS--S----
--S-TTTT-TTTS--S----
--SS--GGGTTTS--S----
--S---GGGGGTS--SS---
--SS--GGGTTTS--S----
--S---TTSTTTSS-S----
--S---GGGTTTS--S----
--SS--GGGTTTS--S----
--S---GGGTTTSS-S----
--S---GGGTTTS--S----
--S---GGGTTTS--S----
-TT---GGGTTTS--S----
--SS--TT-TTTS--S----
--S---TT-TTTS--S----
--SS--GGGTTTS--S----
--S---GGGTTTS--S----
--S---GGGTTTS--S----
--S---GGGTTTS--S----
-TT---GGGTTTS--S----
--SS--GGGTTTS--S----
--SS--GGGTTTS--S----
--SS--GGGTTTS--S----
--SS--GGGTTTS--S----
--S---GGGTTTS--S----
-TT---GGGTTTS--S----
-TT---GGGTTTS-------
-TT---GGGTTTS--S----
--SS--GGGTTTS--S----
--SS--GGGTTTS--S----
--SS--GGGTTTS--S----
--SS--GGGTTTS--S----
--SS--GGGTTTS--S----
--SS--GGGTTTS--S----
--SS--GGGTTTS--SS---
--S---GGGTTTS--SS---
-TTS--GGGTTTS--S----
--S---GGGTTTS--S----
--SS--GGGTTTS--S----
--S---GGGTTTS--S----
--S---GGGTTTS--S----
-TT---GGGTTTSS-S----
--S---GGGTTTSS------
--S---TTSTTTS--S----
--SS--GGGTTTS--S----
--S---GGGTTTS--S----
--S---GGGTTTS--S----
-TT---GGGTTT---S----
--S---GGGTTTSS------
--SS--GGGTTTS--S----
--SS--GGGTTTSS------
--S---GGGTTTSS------
-TTS--TT-TTTSS------
--SS--GGGTTTS--S----
--SS--GGGTTTSS------
--SS--GGGTTTSS------
--S---GGGTTTSS------
--S---GGGTTTSS------
-TT---GGGTTTSS------
--SS--GGGTTTS-------
--SS--GGGTTTS-------
--SS--GGGTTT---S----
--SS--GGGTTTS--S----
--S---GGGTTTS--S----
-TTS--GGGTTTSS------
--S---GGGTTTS--S----
--SS--GGGTTTS--S----
--SS--GGGTTTS--S----
--SS--GGGTTTS--S----
--SS--GGGTTTS--S----
--SS--GGGTTTS-------
--SS--TTSTTTS--S----
--SS--GGGTTTS-------
--SS--GGGTTTS--S----
--SS--GGGTTTS--S----
--SS--GGGTTT---S----
--SS--GGGTTTS--S----
-TT---GGGTTTS-------
-TT---GGGTTTSS-S----
-TT---GGGTTTS--S----
-TT---GGGTTTS--S----
--S---GGGTTTSS------
-TTS--TTSTTTSS------
--SS--GGGTTTSS------
-TT---TT-TTTSS------
--SS--GGGTTTS-------
--SS--GGGTTTS-------
--S---GGGTTTSS------
--SS--GGGTTTSS------
--S---GGGTTTSS------
--SS--GGGTTTSS------
--S---TTSTTTS-------
--SS--GGGTTTSS------
--S---GGGTTTS-------
--SS--GGGTTTS-------
--S---GGGTTTS-------
--S---GGGTTTS-------
--S---GGGTTTS-------
--S---SS-TTT--------
--SS--TT-TTTSS------
-TTS--TT-TTTS-------
--SS--TT-TTTS-------
-TT---TT-TTTS-------
-TT---GGGTTTSS------
--SS--GGGTTTS-------
--SS--TT-TTTS-------
--S---TTGGGTS-------
--S---TT-TTTS-------
-TTS--TT-TTTS-------
--S---TT-TTTS-------
-TTS--TT-TTT--------
--S---TT-TTT--------
--SS--GGGTTTS-------
--SS--GGGTTTS-------
--SS--TT-TTTS-------
--S---GGGTTT--------
--SS--GGGTTTS-------
--SS--GGGTTTS-------
--SS--GGGTTTS-------
--SS--TTSTTTS-------
--S---TT-TTTS-------
-TT---TT-TTTSS------
--S---GGGTTTSS------
--SS--TT-TTTSS------
--SS--TT-TTTSS------
-TT---TT-TTTSS------
-TT---GGGTTTSS------
-TT---GGGTTTSS------
-TT---GGGTTTSS------
--S----S-TTTSS------
-TTS--TT-TTTS-------
-TTS--TT-TTT--------
--SS--TT-TTTSS------
--S---TT-TTTS-------
--SS--TT-TTTS-------
-TTS--TT-TTTS-------
-TTS--TT-TTTS-------
--S---TT-TTTS-------
--S---TT-TTTS-------
--SS--TT-TTTS-------
--SS--TT-TTTS-------
--SS--TT-TTTS-------
--SS--TT-TTTS-------
--SS--TT-TTTS-------
--SS--TT-TTTS-------
--SS--TT-TTTS-------
--SS--TT-TTTS-------
--SS--TT-TTTS-------
--SS--TT-TTTS-------
-TTS--TT-TTTS-------
--SS--TT-TTTS-------
--S---TT-TTTS-------
-TTS--TT-TTTS-------
-TTS--TT-TTTS-------
--SS--TT-TTTS-------
-TT---TT-TTTS-------
--S---TT-TTTS-------
--S---TT-TTT--------
--S---TT-TTTS-------
--S---TT-TTTS-------
-TT---TT-TTTS-------
--S---TT-TTTS-------
--SS--TT-TTTS-------
--S---TT-TTTS-------
--S---GGGTTTS-------
--SS--TT-TTTS-------
--SS--TT-TTTSS------
-TTS--TT-TTTSS------
--SS--TT-TTTSS------
--SS--TT-TTTSS------
--SS--TT-TTTS-------
--SS--TT-TTTS-------
--SS--TT-TTTS-------
--S---GGGTTTS-------
--SS--GGGTTT--------
--SS--TT-TTTS-------
--SS--TT-TTTS-------
--SS--TT-TTTS-------
--SS--TT-TTTS-------
--SS--TT-TTTS-------
--S---TT-TTTS-------
-TT---TT-TTTS-------
--S---TT-TTTS-------
--SS--TT-TTT--------
--S---TT-TTTS-------
--S---TT-TTTS-------
--SS--TT-TTTS-------
-TTS--TT-TTTS-------
--S---TT-TTTS-------
--SS--TTTTTTS-------
--SS--TT-TTTS-------
--SS--TT-TTTS-------
--SS--TT-TTTS-------
--SS--TT-TTTS-------
--SS--TT-TTTS-------
--SS--TT-TTTS-------
--SS--TT-TTTS-------
--SS--TT-TTTS-------
--SS--TT-TTTS-------
--SS--TT-TTTS-------
--SS--TT-TTTS-------
--SS--TTGGGTS-------
--SS--TT-TTTS-------
--SS--TT-TTTS-------
--SS--TT-TTTS-------
--SS--TT-TTTS-------
--SS--TT-TTTS-------
--SS--TT-TTTS-------
--SS--TT-TTTS-------
--SS--TT-TTTS-------
--SS--TT-TTTS-------
--SS--TT-TTTS-------
--SS--TT-TTTS-------
--SS--TT-TTTS-------
--SS--TT-TTTS-------
--SS--TT-TTTS-------
--SS--TT-TTTS-------
--SS--TT-TTTS-------
--SS--TT-TTTS-------
--SS--TT-TTT----S---
--SS--TT-TTTS-------
--SS--TT-TTTS-------
--SS--TT-TTTS-------
--SS--TT-TTTS-------
--SS--TT-TTTS-------
--SS--TTGGGTS-------
--SS--GGGGGTS--S----
--SS--GGGTTTS-------
--SS--GGGTTTS-------
--SS--GGGTTTS-------
--SS--GGGGGTS-------
--SS--TT-TTTS-------
--SS--GGGTTTS-------
--SS--TT-TTTS-------
--SS--TT-TTTS-------
--SS--TT-TTTS-------
-TT---TT-TTTS-------
--SS--TT-TTTS-------
--SS--TT-TTTS-------
--SS--TT-TTTS-------
--SS--TT-TTTS-------
--SS--TT-TTTS-------
--SS--TT-TTTS-------
--SS--TT-TTTS-------
--SS--TT-TTTS-------
--SS--TT-TTTS-------
--SS--TT-SSSS-------
--SS--TT-TTTS-------
--SS--GGGGGTS---S---
--SS--GGGTTTS--S----
--SS--GGGTTTS---S---
--SS--GGGTTTS--SS---
--SS--GGGTTTS---S---
--SS--SGGGGTS--SS---
--SS--GGGTTTS-------
--SS--GGGTTTS---S---
--SS--GGGGGTS---S---
--SS--GGGTTTS-------
--SS--TT-TTTS-------
--SS--GGGTTTS-------
--SS--TT-TTTS-------
--SS--TT-TTTS-------
--SS--TT-TTTS-------
--SS--TT-TTTS-------
--SS--TT-TTTS-------
--SS--TT-TTTS-------
--SS--TT-TTTS-------
--SS--TT-TTTS-------
--SS--TT-TTTS-------
--SS--TT-TTTS-------
--SS--TT-TTTS-------
--SS--TT-TTTS-------
-TT---TT-TTTS-------
--SS--TT-TTTS-------
-TT---TT-TTTS-------
--SS--TT-TTTS-------
--SS--TT-TTTS-------
--SS--TT-TTTS-------
-TTS--TT-TTTS-------
--S---TT-TTTS-------
-TT---TT-TTTS-------
--S---TT-TTTS-------
--SS--TT-TTTS-------
-TT---TT-TTTS-------
--S---TT-TTTS-------
--SS--TT-TTTS-------
--SS--TT-TTTS-------
--SS--TT-TTTS-------
--SS--TT-TTTS-------
--SS--TT-TTTS-------
--SS--TT-TTTS-------
--SS--TT-TTTS-------
--SS--TT-TTTS-------
--SS--TTGGGTS-------
--SS--TT-TTTS-------
--SS--TT-TTTS-------
--SS--TT-TTTS-------
--SS--TT-TTTS-------
--SS--TT-TTTS-------
--SS--TT-TTTS-------
--SS--TTGGGTS-------
--SS--TT-TTTS-------
--SS--TT-TTTS-------
--SS--TT-TTTS-------
--SS--TT-TTTS-------
--SS--TT-TTTS-------
-TTS--TT-TTTS-------
-TTS--TT-TTTS-------
-TTS--TT-TTTS-------
-TTS--TT-TTTS-------
-TTS--GGGTTTS-------
-TTS--TT-TTTS-------
-TTS--TT-TTTS-------
-TTS--TT-TTTS-------
-TTS--TT-TTTS-------
-TTS--TT-TTTS-------
-TTS--TT-GGGS-------
-TTS--TT-TTTS-------
-TTS--TT-TTTS-------
-TTS--TT-TTTS-------
-TTS--TT-TTTS-------
-TTS--TT-TTTS-------
-TTS--TT-TTTSS------
-TTS--TT-TTTS-------
-TTS--TT-TTTS-------
-TTS--TT-TTTS-------
-TTS--TT-TTTS-------
-TTS--TT-TTTS-------
-TTS--TT-TTTS-------
-TTS--TT-TTTS-------
-TTS--TT-TTTS-------
-TT---TT-TTTS-------
-TT---TT-TTTS-------
-TT---GGGTTTS-------
-TTS--TT-TTTS-------
--SS--TT-TTTS-------
--S---TT-TTTS-------
-TTS--TT-TTTS-------
-TTS--TT-TTTS-------
--S---TT-TTTS-------
-TT---TT-TTTS-------
-TTS--TT-TTTS-------
-TT---TT-TTTS-------
-TT---TT-TTTS-------
-TT---TT-TTTS-------
-TTS--TT-TTTS-------
--SS--TT-TTTS-------
-TTS--TT-TTTS-------
-TTS--TT-TTTS-------
-TT---GGGTTTS-------
-TT---TT-TTTS-------
--S---TT-TTTS-------
--S---GGGTTTS-------
--SS--TT-TTTS-------
-TTS--TT-TTTS-------
-TTS--TT-TTTS-------
-TTS--TT-TTTS-------
-TT---TT-TTTS-------
-TTS--TT-TTTS-------
-TTS--TT-TTTS-------
--S---TT-TTTS-------
-TT---TT-TTTS-------
--SS--TT-TTTS-------
--SS--TT-TTTS-------
-TT---GGGTTSS-------
-TT---GGGTTTS-------
--S---TTGGGT--------
--SS--GGGTTTS-------
--S---GGGTTTS-------
-TTS--TT-TTTS-------
--S---GGGTTTS-------
-TTS--TT-TTT--------
-TT---TT-TTTS-------
-TTS--TT-TTTS-------
-TT---TT-TTTS-------
-TTS--TT-TTTS-------
-TT---TT-TTTS-------
-TT---TT-TTTS-------
-TTS--TT-TTTS-------
--S---TT-TTTSS------
--SS--TT-TTTS-------
-TTS--TT-TTTS-------
-TT---TT-TTTS-------
-TT---TT-TTTS-------
-TT---GGGTTTS-------
-TTS--TT-TTTS-------
--SS--TT-TTTS-------
-TT---TT-TTTS-------
--SS--GGGTTTS-------
-TTS--TT-TTTS-------
-TT---TT-TTTS-------
-TTS--TT-TTTS-------
-TT---TT-TTTS-------
-TTS--TT-TTTS-------
--S---TT-TTTS-------
-TT---TT-TTTS-------
-TT---GGGTTTS---S---
-TTS--GGGTTT--------
-TTS--TT-TTTS---S---
--S---TT-TTTS-------
-TT---TT-TTTS-------
-TT---GGGTTTS-------
-TTS--GGGTTTS--SS---
-TTS--GGGTTTS-------
-TTS--GGGTTTS-------
--S---GGGTTTS-------
-TTS--GGGTTTS-------
-TTS--GGGTTTS-------
-TTS--GGGTTTS-------
-TTS--GGGTTTS-------
--SS--TT-TTTS-------
--SS--GGGTTTS-------
--SS--STTTTTS-------
--SS--GGGTTTS---S---
--SS--GGGTTTS-------
-TTS--TT--SSS-------
--S---TT--SSS-------
--SS--TT--SSS-------
-TT--GGG--SSS-------
-TT--GGG--TTS-------
--S--GGG--SSS-------
--S--GGG--SSS-------
-TT--GGG--SSS-------
-TT---TT--SSS-------
--SS--TT--SSS---S---
--SS--TT--SSS---S---
-TTS--TT--TTS--SS---
-TTS---S--SSS--SS---
--SS--TT-SSSS--SS---
-TT----S--SSS--SS---
-TT----S--SSS---S---
-TT--GGG--SSS---S---
-TT--GGGS-TT----S---
-TT--GGG--SS----S---
-TT--GGG--SSS--S----
-TT--GGG--SSS-------
-TT--GGG--SS----S---
-TT---TT--SSS---S---
-TT--TTS--SSS-------
--S--GGG--TT--------
-TT--GGG--SSS-------
-TT--GGG--SSS---S---
--S--GGG--SSS---S---
--S--GGG--SSS-------
--S--GGG-TTTS-------
--S--GGGGTTTS---S---
--S--GGGGTTTS---S---
--S--GGGGTTTS---S---
--S--GGGGTTTS-------
--S--GGGGTTTS-------
--S--GGGGTTTS-------
--S--GGGGTTTS-------
-TT--GGGGTTTS-------
--S--GGGGTTTS-------
--S--GGGGTTTS-------
--S--GGGGTTTS-------
-TT--TTTTTTTS---S---
--S--GGGGTTTS---S---
--S--GGGGTTTS--SS---
--S--GGGGTTTS--SS---
--S--GGGGTTT---SS---
--S--GGGGTTTS---S---
--S--GGGSTTTS-------
--S---GGGTTTS---S---
--S--GGGSTTTS---S---
--S--GGGSTTTS---S---
--S--GGGSGGG----S---
--S--GGG-TTTS-------
--S--GGGSTTTS-------
-TT--GGGGTTTS-------
--S--GGGGTTTSS------
--S--GGGGTTTS-------
--S-GGGGGTTTS-------
-TT--GGGSTTTS---S---
--S--GGGSTTTS-------
-TT--GGGGTTTS-------
-TT--GGG-TTTS-------
--S--GGGGTTTS-------
-TT--GGGGTTTS-------
-TT--GGGGTTTS--S----
-TTS-GGGSTTTS--S----
-TT--GGGGTTTS--S----
--S--GGGGTTTS-------
--S--GGGGTTTS--S----
--S--GGGGTTTS-------
--S--GGGGTTTS-------
--S--GGGGTTTS--S----
--S--GGGGTTT---S----
--S--GGGGTTTS--S----
--S--GGGGTTTS--S----
--S--GGGGTTTS--S----
--S--GGGGTTTS--S----
--S--GGGGTTTS--S----
--S--GGGGTTT---S----
--S--GGGSTTTS--S----
--S--GGGGTTTS--S----
--SS-GGGGTTTS--S----
--S--GGGGTTTS--S----
--S--GGGGTTTS--S----
--S--GGGGTTTS--S----
--S--GGGGTTTS--S----
--S--GGGGTTTS--S----
--S--GGGGTTTS--SS---
--S--GGGGTTT---S----
--S--GGGGTTT---S----
--SS-GGGGTTTS--S----
--SS-GGGGTTTS--S----
-TT--GGGGTTSSS------
--S--GGGGTTTSS------
-TT--GGGGTTTS--S----
--S--GGGGTTTS--S----
-TT--GGGGTTTS--S----
--S--GGGGTTTS--S----
--S--GGGGTTTS--S----
--S--GGGGTTTS--S----
--S--GGGGGGGS--S----
--S--GGGGTTT---S----
--S--GGGGTTTS--S----
--S--GGGGTTTS--S----
--S--GGGGTTTS--S----
--S--GGGGTTTS--S----
--S--GGGGTTTS--S----
--S--GGGGTTTS--S----
--S--GGGGTTTS--S----
--S--GGGSTTTS--S----
--S--GGGGTTTS--S----
--S--GGGTTTTS--S----
--S--GGGGTTTS--S----
--S--GGGGTTTS--S----
--S--GGGGTTTS--S----
--S--GGGGTTTS--S----
--S--GGGGTTTS--SS---
-TT--GGGGTTTS--S----
--S--GGGGTTTS---S---
--S--GGGGTTTS--S----
--S--GGGGTTTS--SS---
--S--GGGGTTTS--S----
--S--GGGGGGGS--SS---
--S--GGGSTTTS--S----
--S--GGGGTTTS--S----
--S--GGGGTTTS-------
--S--GGGGTTTS-------
--S--GGGGTTTS-------
--S--GGGGTTTS-------
--S--GGGGTTTS-------
--S--GGGGTTTS-------
--S--GGGSTTTS-------
--S--GGGSTTTS-------
--S--GGGGTTTS-------
--S--GGGGTTTS-------
--S--GGGGTTTS-------
--S--GGGSTTTS-------
--S--GGGGTTTS-------
--S--GGGSTTT--------
--S--GGGGTTTS-------
--S--GGGGGGG--------
--S--GGGGTTTS-------
--S--GGGSTTT--------
--S--GGGGTTTS-------
--S--GGGSTTTS-------
--S--GGGGTTTS-------
--S--GGGGTTTS-------
--S--GGGGTTTS-------
--S--GGGGTTTS-------
--S--GGGGTTTS-------
--S--GGGGTTTS-------
--S--TTTTTTT--------
--S--GGGGTTTS-------
--S--GGGSTTTS-------
--SS--GGGTTTS-------
--SS--TTSTTTS-------
--SS--GGGTTTS-------
--SS--GGGTTTS-------
--SS--GGGTTTS-------
--SS--TT-TTTS-------
--SS--TT-TTTS-------
--SS--GGGTTTS-------
--SS--TT-TTTS-------
--SS--TT-TTTS-------
--SS--TT-TTTS-------
--SS--TT-TTTSS------
--SS--TT-TTTS-------
--SS--TT-TTTS-------
--S---TT-TTTS-------
-TT---TT-TTTS-------
-TTSS-TT-TTTS-------
-TTSS-SS-TTT--------
-TT-S-TT-TTT--------
-TTSS-TT-TTTSS------
-TTSS-SS-TTT--------
-TTSS-TT-TTT--------
-TTSS-TT-TTTS-------
-TTSS-TT-TTTS-------
-TTSS-TT-TTTS-------
-TTSS-TT-TTTS-------
-TTS--TT-TTT--------
-TTSS-TT-TTT--------
-TT---TTSTTSS-------
-TTS--TT-TTT---S----
-TTS--TT-TTTS--S----
-TTS--TT-TTT--------
-TTS-GGGGTTT---S----
-TT--GGGSTTTS-------
-TT--GGGGTTTS--S----
-TT--GGG-TTTS-------
-TT--GGGGTTTS-------
-TTS-GGGGTTTS-------
-TTS--TTS-TTS-------
-TTS--GGGGGGS-------
-TT--GGGGTTT--------
-TT---GGGTTTS-------
-TTS--GGGGGGS-------
-TT---GGGTTTS-------
-TT---TTSSSSS-------
-TTS--GGGTTTS-------
-TTS--TTSTTTS--S----
-TTS--SSSTTTS--S----
-TTS--TT-TTTS-------
-TTS--GGGTTTS-------
-TTSS-GGGTTTS-------
-TTSTTTT-TTT---S----
-TTS--STTTTSS--S----
-TTS--STTTTSS-------
--S---GGGTTTS-------
--SS--GGGTTTS--S----
--SS--GGGGGG---S----
--SS--GGGGGG--------
--SS--GGGTTTS-------
-TTS--GGGTTTSS------
-TTS--GGGTTTS--S----
--SS--GGGTTTS--S----
--SS--GGGGGTS--S----
-TTS--GGGTTT---S----
--SS--GGGTTT---S----
-TT---GGGTTTS--S----
-TT---GGGTTTS--S----
--SS--GGGTTTS--S----
--S---GGGTTTSS------
--SS--GGGTTTS--S----
--SS--GGGTTT---S----
--SS--GGGTTTS--S----
--SS--GGGTTTS--S----
--SS--GGGTTTS--S----
--SS--GGGTTTSS------
--SS--GGGTTTSS------
--SS--GGGTTT---S----
--SS--GGGTTTS--S----
--SS-GGGGTTTS--S----
--SS--GGGTTT---S----
--SS--GGGTTTS--S----
--SS--GGGTTTS--S----
--SS--GGGTTTS--S----
--SS--TTSTTTS--S----
--SS--GGGTTTS--S----
--SS--GGGTTT---S----
--SS--GGGTTTS--S----
--SS--GGGTTTS--S----
--SS--GGGTTTS--S----
--SS--GGGTTTS--S----
--SS--GGGGGTS--S----
--SS--GGGTTTS--S----
--SS--GGGTTTS--S----
--SS--GGGTTTS--S----
--S---TTSTTTS--S----
--SS--TT-TTTS-------
--SS--TT-TTTS-------
--SS--TT-TTTS-------
--S---GGGTTTS--S----
--SS--GGGTTTS--S----
--S---TT-TTTS-------
--S---TT-TTTS--SS---
--SS--GGGTTTS--S----
--S---GGGTTTS--S----
--SS--GGGTTTS-------
--SS--GGGTTT---S----
--SS--GGGTTTS--S----
--SS--GGGTTTS--S----
--SS--GGGTTT---S----
--SS--GGGTTT---S----
--SS--GGGTTTS--S----
--SS--GGGGGGS--SS---
--SS--GGGTTT---SS---
-TTS--GGGTTTS--S----
--SS--GGGTTT---S----
--SS--GGGTTT---SS---
--SS--TTS-SSS--S----
--S---GGG-SSS--S----
--S---GGG-SSS--SS---
--S---TT--SSS--S----
--S---TT--SSS--S----
--SS--TT--SSS--S----
--S---TT--SSS--S----
--S---TT--SSS--S----
--SS--TT--SSS--S----
--S---TTS-SSS--S----
-TT---TT--SSS--S----
--S---TT--SSS--S----
--SS--GGG-SSS--S----
--SS--TTS-SSS--S----
--S---GGG-SSS--S----
--SS--TT--SSS--S----
--SS--TT--SSS--S----
--S---GGG-SSS--S----
--SS--TTS-SSS--S----
--SSS-TT--SSS--S----
--SS--TTS-SSS--S----
--SS--TT--SSS--S----
--SS--TT--SSS--S----
--SS--TT--SS---S----
--SS--TT--SSS--S----
--SS--TT--SSS--S----
--SS--TT--SSS-------
--SS--TT--SSS--S----
--SS--TT--SSS--S----
--S---TT--SSS--S----
--SS--TT--SSS--S----
-TTS--TT--SSS--S----
--SS--TT--SSS--S----
--SS--SS--SSS--S----
-TTS--TT--SSS--S----
--SS--TT--SS---S----
-TTS--GGG-SSS--S----
--SS--TT-TTS---S----
-TTS--STT-SS---S----
--SS--STT-SSS--S----
--SS--STT-SSS--S----
--SS-STT--SSS--S----
--SS--TT--SSS--S----
--SS--TT--SSS--S----
--SS--TT--SSS--S----
--SS--TT--SSS--S----
--SS--TT--SSS--S----
--S---TT--SSS--S----
--SSS-TT--SSS--S----
--SSS-TT--SSS--S----
--SSS-SS--SSS--S----
--SSS-GGG-SSS--S----
--SS--GGGTTSS--S----
--SSTHHHH-SSS--S----
-TTSGGGGS-SSS--S----
--S-SGGGS-SSS--SS---
-TT--GGGG-SSS--SS---
-TT--GGGG-SSS--SS---
--S--GGGG-SSS--S----
-TTS-GGG--SSS--SS---
-TT--GGGG-SSS--SS---
-TT--GGGG-SSS--SS---
-TT--GGGGTTTS--SS---
-TTS-GGG--SSS--SS---
-TTS-GGGTTTSS--SS---
-TTS-GGGS-SSS--SS---
-TT--GGGG-SSS--SS---
--SS-GGG--SSS--SS---
-TT--GGG--SSS--SS---
-TT--GGG--SSS--SS---
-TT--GGGG-SSS--SS---
-TT--GGG--SSS--SS---
-TT--GGGS-SSS--SS---
--SS-GGG--SSS---S---
-TT--GGGS-SSS--SS---
-TT--GGGG-SSS--SS---
-TT--GGGS-SSS--SS---
-TT--GGGG-SSS--SS---
--S--GGGS-SSS--SS---
--S--GGGG-SSS--SS---
--S--GGGG-SSS--SS---
-TT--GGG--SSS--SS---
-----GGGG-SSS--SS---
--S--GGGGTTTS--SS---
-TT--GGGG-SSS--SS---
-TT--GGGTTSSS--SS---
--S--GGGG-SSS--SS---
-TT--GGGS-SSS--SS---
-TT--GGGG-SSS--SS---
-TT--GGGG-SSS--SS---
--S--GGGG-SSS--SS---
-TT--GGGG-SSS--SS---
-TT--TTTTTTSS--SS---
-TT--GGGG-SSS--SS---
-TT--GGGG-SSS--SS---
-TT--GGGS-SSS--SS---
-TT--GGGS-SSS--SS---
-TT--GGGS-SSS--SS---
-TT--GGGG-SSS--SS---
--S--GGGG-SSS--SS---
-TT--GGGGGSSS--SS---
-TT--GGGG-SSS--SS---
--S--GGGS-SSS--SS---
-TT--GGGG-SSS--SS---
-TT--GGG--SSS--SS---
-TT--GGGS-SSS--SS---
-TT--GGGS-SSS--SS---
-TT--GGGG-SSS--SS---
-TT--GGGG-SSS--SS---
--S--GGG--SSS--SS---
-TT--GGGG-SSS--SS---
-TT--GGG--SSS--S----
-TT--GGG--SSS--S----
--S--GGG--SSS--S----
-TT--GGGS-SSS--S----
-TT--GGGG-SSS--S----
-TT--GGGG-SSS--SS---
-TT--GGG--SSS--SS---
--S--GGG--SSS--SS---
-TT--GGG--SSS--SS---
-TT--GGG--SSS--SS---
--S--GGG--SSS--SS---
-TT---TT--SSS--SS---
-TT---TTS-SSS--SS---
--S---TT--SSS--SS---
-TT---TT--SSS--SS---
-TT---TT-TTSS--SS---
-TT---TT--SSS--SS---
-TT--GGGG-SSS--SS---
-TT--GGG--SSS--SS---
-TT--GGGG-SSS--SS---
-TT--GGGG-SSS--SS---
-TTSSGGG--SSS--SS---
-TTSSGGGS-SSS--SS---
-TT-SGGGG-SSS--SS---
-TT-SGGGG-SSS--SS---
-TT--GGGG-SSS--SS---
-TTSSGGGS-SSS--SS---
-TTSSGGGS-SSS--SS---
-TTSSGGG--SSS--SS---
-TTSSGGGGTTTS--SS---
--S-SGGGG-SSS--SS---
-TTS-GGG--SSS--SS---
-TTS-GGGS-SSS--SS---
-TTS-GGGGTTTS--SS---
-TTSSGGGG-SSS--SS---
-TTS-GGGS-SSS--SS---
-TTS-GGGG-SSS--SS---
-TTS-GGGS-SSS--SS---
-TTS-GGG--SSS--SS---
-TTS-GGGG-SSS--SS---
-TTS-GGGS-SSS--SS---
-TTS-GGGG-SSS--SS---
-TTS-GGGS-SSS--SS---
-TTS-GGGG-SSS--SS---
-TTS-GGGG-SSS--SS---
-TTS-GGG--SSS--SS---
-TTS-GGGS-SSS--SS---
-TTS-GGGG-SSS--SS---
-TTS-GGGG-SSS--S----
-TTS-GGGS-SSS--S----
-TTS-GGG--SSS--SS---
-TTS-GGGG-SSS--SS---
-TTS-GGGS-SSS--S----
-TTS-GGG--SSS--SS---
-TTS-GGG--SSS--SS---
-TTS-GGG--SS---S----
-TTS-GGG--SSS-------
-TTS-GGG--SSS--SS---
-TT--GGG--SSS--S----
-TTS-TTS--SSS--S----
-TTS-GGG--SSS--SS---
-TTS-GGG--SSS--SS---
-TTS-GGG--SS---S----
-TTS-GGG--SSS--SS---
-TTS-GGG--TT---SS---
-TTS-GGG--SSS--SS---
-TTS-GGGG-SSS---S---
-TTS-GGGG-SSS--SS---
-TTS-GGGS-SSS--SS---
-TTS-GGGS-TTS--SS---
-TTS-GGGS-SS---SS---
-TTS-GGG--SSS---S---
-TTS-GGGS-TT---SS---
-TTS-GGG--SSS--SS---
-TTS-GGG--SS---SS---
-TTS-GGG--SSS--SS---
-TTS-GGGS-SSS--SS---
-TTS-TTSS-TT---SS---
-TTS--TT--SSS--SS---
--SS-GGGS-SSS--SS---
-TTS-GGGS-SSS--S----
-TTS-GGG--SSS--S----
-TTS-GGGG-SSS--S----
-TTS-TTS--SSS--S----
-TTS--TT--SSS--SS---
-TTS---S--TTS---S---
-TTS---SS-SSS---S---
-TTS--SSS-TTS---S---
-TTS--SSS-SS---SS---
-TTS--SS--SSS--SS---
-TTS-SSSS-TT---SS---
-TTS--TTS-TTS--SS---
-TTS--TT--SSS--SS---
-TTS--TT--SSS--SS---
-TTS--SSS-SSS--SS---
-TTS--TT--SSS--SS---
--SS-GGG--SSS--SS---
--SS--TT--SSS--SS---
---SS-TT--SSS--SS---
---S--TT-TTSS--S----
--SSS-TT-TTTS---S---
---SS-TT--SSS--S----
---S--TT--SSS---S---
---S--TT--SSS---S---
---S--TTS-SSS---S---
---S--TT--SSS---S---
--SS--TTS-SSS---S---
---S--TTT-SSS--S----
---S--TTS-TTS--S----
---S--TTS-SSS--S----
-TTS--TTT-SSS--S----
--SS--TTS-SSS--SS---
---S--TTS-TTS--SS---
--SS--TTS-SSS--S----
--SS--TTS-SSS--S----
--SS--TTS-SSS--SS---
--SS--TTS-SSS--SS---
---S--TTS-SSS--SS---
---S--TTS-SSS--S----
---S--TTS-SSS--S----
--SS--STT-SSS--S----
--SS--TTS-SSS--S----
---S--TTS-SSS--SS---
--SS--TTS-SSS--S----
---S--GGGTTSS-------
--SS--TTS-SSS--S----
---S--TTS-SSS--SS---
---S--TTS-SSS--SS---
---S--TTS-SSS--S----
---S--GGG-SSS--S----
---S--TTS-SSS--SS---
--SS--TTT-TTS--S----
--SS--TTS-TTS--SS---
--SS--TTT-TTS--S----
--SS--TTT-SSS---S---
---S--TTT-TTS---S---
---S--TT--SSS--S----
--SS--TTS-SSS--SS---
---S--TT--SSS--SS---
--SS--TTS-SSS--SS---
---S--TTS-SSS--SS---
---S--TTS-SSS--S----
--SS--TT--SSS--SS---
--SS--TTS-SSS--SS---
--SS--TT--SSS--SS---
--SS--TTTTTSS--SS---
--SS--TTTTTSS--SS---
--SS--TTS-SSS--SS---
--SS--TTS-SSS--SS---
--SS--TTT-SSS---S---
--SS--TTS-SSS--SS---
--S---TTT-SSS--SS---
--S---TTS-SSS--SS---
------TTS-SSS--SS---
--S---GGG-SSS--S----
------TTS-SSS-------
------TTT-SSS--SS---
------TTS-SSS--S----
--S---TTS-SSS---S---
------TTS-SSS--S----
------TTS-SSS-------
--S---TTT-SSS--S----
------TTS-SSS--S----
------TTS-TTS--SS---
------TTSSSSS---S---
------TTTSSSS--S----
------TTSSSSS--S----
------TTSSSSS-------
------TTT-SSS--S----
------TTSSSSS--S----
------TTSSSSS--SS---
------TTTSSSS--SS---
--S---TTSSSSS--SS---
--S---TTSSSSS--SS---
------TTSSSSS--S----
--S---TTSSSSS--SS---
------TTTTTSS--SS---
------TTS-SSS--SS---
------TTT-TTS--S----
--SS--GGG-TTS--SS---
--S---TTS-SSS-------
--SS--TTSSSSS---S---
--SS--TTS-TTS---S---
--SS--TTSSSSS---S---
--S---TTSSSSS---S---
--S---TTSSSSS---S---
--S---TTSSTTS--SS---
--S---SSSSSSS---S---
--S---TTSSSSS---S---
------TTTSSSS---S---
--S---TTSSSSS---S---
------TTS-SSS---S---
--S---TTS-SSS---S---
--S---TTTTTTS---S---
--S---TTS-SSS---S---
------TTTTTTS---S---
------TTTSTTS---S---
------TTSSSSS---S---
--S---TTSSSSS---S---
--SS--TTSSSSS---S---
--SS--TTT-TTS---S---
--SS--TTTGGGS-------
------TTTTTTS---S---
--S---TTTTTTS---S---
------TTTTTTS---S---
------TTTTTTS-------
---S--TTTTTTS---S---
------TTTTTTS-------
------TTTTTTS---S---
------TTTTTTS-------
------TTTTTTS-------
------TTTTTTS-------
--S---TTTTTTS-------
------TTTTTTS-------
------TTTTTTS-------
------TTTTTTS-------
------TTTTTTS-------
------TTTGGGS-------
------TTTTTTS-------
------TTTTTTS-------
------TTTTTTS-------
------TTTTTTS-------
---S--TTTTTTS---S---
------TTTTTTS-------
------TTTTTTS-------
------TTTTTTS-------
------TTTTTTS-------
------TTTTTTS-------
------TTTTTTS-------
---S--TTTTTTS-------
------TTTTTTS-------
------TTTTTTS-------
------TTTTTTS-------
------TTTTTTS-------
------TTTTTTS-------
------TTTTTTS-------
------TTTTTTS-------
------TTTTTTS-------
------TTTTTSS-------
------TTTTTTS-------
------TTTTTTS-------
------TTTTTTS-------
--S---TTTTTTS-------
------TTTTTTS-------
------TTTTTTS-------
------TTTTTTS-------
------TTTTTTS-------
------TTTTTTS-------
------GGGSSSS-------
------TTSSSSS-------
------TTSSSSS-------
------TTTTSSS-------
------TTSSSSS-------
------TTSSSSS-------
------TTTTSSS-------
--S---TTTTTTS-------
--SS--TTTTTTS-------
---S--TTTTTTS-------
---S--TTGGGTS-------
---S--TTTTTTS-------
--S---TTTTTTS-------
---S--TTTTTTS-------
--S---TTTTTTS-------
--SS--TTTTTTS-------
---S--TTTGGGS-------
--S---TTTTTTS-------
------TTTTTTS-------
------TTTTTTS-------
------TTTTTTS-------
--S---TTTTTTS-------
--S---TTTTTTS-------
--S---TTTTTTS-------
--SS--TTTTTTS-------
--SS--TTTTTTS-------
--SS--TTTTTTS-------
--SS--TTTTTTS-------
--SS--TTTTTTS-------
--S---TTTTTTS-------
--S---TTTTTTS-------
--S---TTTTTTS-------
--S---TTTTTTS-------
--SS--TTTTTSS-------
--SS--TTTTTTS-------
--S---TTTTTTS-------
--SS--TTTTTTS-------
--SS--TTTTTTS----S--
--SS--TTTTTTS-------
--SS--TTTTTTS-------
--SS--TTTTTTS-------
--SS--TTTTTTS----S--
--S---TTTTTTS-------
--SS--TTTTTTS--S----
--SS--TTTTTTS-------
--SS--TTTTTTS--SS---
--SS--TTTTTTS--SS---
--SS--TTTTTTS---S---
--SS--TTTTTTS---S---
--SS--TTTTTTS--SS---
--SS--TTTTTTS--SS---
--SS--TTTTTTS--SS---
--SS--TTTTTTS--SS---
--SS--TTTTTTS--SS---
--SS--TTTTTTS--SS---
--SS--TTTTTTS--SS---
--SS--TTTTTTS--SS---
--SS--TTTTTTS--SS---
--S---TTTTTTS--SS---
--SS--TTGGGTS--SSS--
--SS--TTTTTTS--SS---
--SS--TTGGGTS--SSS--
--SS--TTTTTTS--SSS--
--SS--TTTTTTS--SS---
--SS--TTTTTTS--SS---
--SS--TTTTTTS--SS---
--SS--TTTTTTS--SS---
--SS--TTTTTTS--SS---
--SS--TTTTTTS--SS---
--SS--TTTTTTS---S---
--SS--TTTTTTS--SS---
--SS--TTTTTTS--SS---
--S---TTTTTTS--SS---
--SS--TTTTTTS--SS---
--S---TTTTTTS--SS---
--S---TTTTTTS---S---
--S---TTTTTTS--SS---
--S---TTTTTTS--SS---
--S---TTTTTTS--SS---
--S---TTTTTTS--S----
--S---TTTTTTS--SS---
--SS--TTTTTTS--SS---
--SS--TTTTTTS---S---
--S---TTTTTTS---S---
--S---TTTTTTS--SS---
--S---TTTTTTS--SS---
--S---TTTTTTS--SS---
--SS--TTTTTTS--SS---
--SS--TTTTTTS---S---
--S---TTTTTTS--SS---
--SS--TTTTTTS---S---
--S---TTTTTTS--SS---
--SS--TTTTTTS---S---
--S---TTTTTTS---S---
--S---TTTTTTS---S---
--S---TTTTTTS---S---
--S---TTTTTTS---S---
--S---TTTTTTS--SS---
--SS--TTTTTTS--SS---
--SS--TTTTTTS--SS---
--SS--TTTTTTS--SS---
--SS--TTTTTTS--SS---
--S---TTTTTTS--SS---
--SS--TTTTTTS--SS---
--SS--TTTTTTS--SS---
--SS--TTTTTTS---S---
--SS--TTTTTTS--SS---
--S---TTTTTTS---S---
--SS--TTGGGTS--SS---
--SS--TTTTTTS--SS---
--SS--TTTTTTS--SS---
--SS--TTTTTTS---S---
--S---TTTTTTS--SS---
--S---TTTTTTS--SS---
--S---TTTTTTS---S---
--S---TTTTTTS---S---
--S--GGGTTTTS---S---
--S---TTTTTTS---S---
--SS--TTTTTTS---S---
--SS--TTTTTTS---S---
--SS--TTTTTTS--SS---
--SS--TTTTTTS---S---
--SS--TTTTTTS---S---
--SS--TTTTTTS---S---
--SS--TTTTTTS---S---
--SS--TTTTTTS---S---
--SS--TTTTTTS--SS---
--SS--TTTTTTS--SS---
--SS--TTTTTTS--SS---
--SS--TTTTTTS--SS---
--SS--TTTTTTS--SS---
--S---TTTTTTS--SS---
--SS--TTTTTTS--SS---
--S---TTTTTTS--SS---
--SS--TTTTTTS--SS---
--SS--TTTTTTS--SS---
--SS--TTTTTTS---S---
--SS--TTTTTTS---S---
--SS--TTTTTTS--SS---
--SS--TTTTTTS--SS---
--SS--TTTTTTS--SS---
--SS--TTTTTTS--SS---
--SS--TTTTTTS---S---
--S---TTTTTTS---S---
--SS--TTTTTTS--SS---
--SS--TTTTTTS---S---
--SS--TTTTTTS--SS---
--SS--TTTTTTS--SS---
--SS--TTTTTTS--SS---
--SS--TTTTTSS---S---
--SS--TTTTTTS---S---
--SS--TTTTTTS--SS---
--SS--TTTTTTS--SS---
--SS--TTTTTTS--SS---
--SS--TTTTTTS---S---
--SS--TTTTTTS--SS---
--SS--TTTTTTS--SS---
--SS--TTTTTTS--SS---
--SS--TTTTTTS--SS---
--SS--TTTTTTS--SS---
--SS--TTTTTTS--SS---
--SS--TTTTTTS--SS---
--SS--TTTTTTS--SS---
--SS--TTTTTTS--SS---
--SS--TTTTTTS--SS---
--SS--TTTTTTS--SS---
---S--TTTTTTS---S---
--SS--TTTTTTS--SS---
--SS--TTTTTTS---S---
--SS--TTTTTTS---S---
--SS--TTTTTTS--SS---
--SS--TTTTTTS--SS---
--SS--TTTTTTS--SS---
--SS--TTTTTTS--SS---
--SS--TTTTTTS-------
--SS--TTTTTTS---S---
--SS--TTTTTTS--SS---
--SS--TTTTTTS--SS---
--SS--TTTTTTS--SS---
--SS--TTTTTTS--SS---
--SS--TTTTTTS---S---
--SS--TTTTTTS-------
--SS--TTTTTTS---S---
--SS--TTTTTTS--SS---
--SS--TTTTTTS---S---
--SS--TTTTTTS-------
--SS--TTTTTTS-------
--SS--TTTTTTS---S---
--SS--TTTTTTS--SS---
--SS--TTTTTTS---S---
--SS--TTTTTTS-------
--SS--TTTTTTS-------
--SS--TTTTTTS-------
--SS--TTTTTTS-------
--SS--TTTTTTS-------
--SS--TTTTTTS-------
--SS--TTTTTTS-------
--SS--TTTTTTS--SS---
--SS--TTTTTTS---S---
--SS--TTTTTTS--S----
--SS--TTTTTTS-------
--SS--TTTTTTS-------
--SS--TTTTTTS--SS---
--SS--TTTTTTS--SS---
--SS--TTTTTTS--SS---
--SS--TTTTTTS---S---
--SS--TTTTTTS---S---
--SS--TTTTTTS-------
--SS--TTTTTTS-------
--SS--TTTTTTS---S---
--SS--TTTTTTS-------
--SS--TTTTTTS-------
--SS--TTTTTTS-------
--SS--TTTTTTS-------
--SS--TTTTTTS-------
--SS--TTTTTTS--SS---
--SS--TTTGGGS--S----
--SS--TTTTTTS-------
--SS--TTTTTTS-------
--SS--TTTTTTS-------
--SS--TTTTTTS-------
--SS--TTTTTTS-------
--SS--TTTTTTS-------
--SS--TTTTTTS-------
--SS--TTTTTTS-------
--SS--TTTTTTS-------
--SS--TTTTTTS-------
--SS--TTTTTTS---S---
--SS--TTTTTTS-------
--SS--TTTTTTS-------
--SS--TTTTTTS-------
--SS--TTTTTTS-------
--SS--TTTTTTS-------
--SS--TTTTTTS-------
--SS--TTTTTTS-------
--SS--TTTTTTS-------
--SS--TTTTTTS-------
--SS--TTTTTTS---S---
--SS--TTTTTTS-------
--SS--TTTTTTS-------
--SS--TTTTTTS-------
--SS--TTTTTTS-------
--SS--TTTTTTS-------
--SS--TTTTTTS-------
--SS--TTTTTTS-------
--SS--TTTTTTS-------
--SS--TTTTTTS-------
--SS--TTTTTTS-------
--SS--TTTTTTS-------
--SS--TTTTTTS-------
--SS--TTTTTTS-------
--SS--TTTTTTS-------
--SS--TTTTTTS-------
--SS--TTTTTTS-------
--SS--TTTTTTS-------
--SS--TTTTTTS-------
--SS--TTTTTTS-------
--SS--TTTTTTS-S-----
--SS--TTTTTTS-S-----
--SS--TTTTTTS-------
--SS--TTTTTTS-S-----
--SS--TTTTTTS-S-----
--SS--TTTTTTS-------
--SS--TTTTTTS-S-----
--SS--TTTTTSS-------
--SS--TTTTTTS-------
--SS--TTTTTTS-------
--SS--TTTTTTS-------
--SS--TTTTTTS-------
--SS--TTTTTTS-------
--SS--TTTTTTS-------
--SS--TTTTTTS-------
--SS--TTTTTTS-------
--SS--TTTTTTS-------
--SS--TTTTTTS-------
--SS--TTTTTTS-------
--SS--TTTTTTS-------
--SS--TTTGGGS-------
--SS--TTTTTTS-------
--SS--TTTTTT--------
--SS--TTTTTTS-------
--SS--TTTTTTS-------
--SS--TTTTTTS-------
--SS--TTTTTTS-------
--SS--TTTTTTS-------
--SS--TTGGGTS-------
--SS--TTGGGTS-------
--SS--TTGGGTS-------
--SS--TTTTTTS-------
--SS--TTTTTTS-------
---S--TTTTTTS-------
--SS--TTTTTTS-------
--SS--TTTGGG--------
--SS--TTTTTTS-------
--SS--TTTTTTS-------
--SS--TTTTTT--------
--SS--TTTGGG--------
--SS--TTTTTTS-------
--SS--TTTTTTS-------
--SS--TTTTTTS-------
--SS--GGGTTTS-------
--SS--HHHHTTS-------
--SS--GGGTTT--------
--SS--GGGTTTS-------
--SS--TTTTTTS-------
--SSS-TTTGGG--------
--SS--TTTTTTS-------
--SS--TTTGGG--------
--SS--TTTTTT--------
--SS--TTTTTTS-------
--SS--GGGTTT--------
--SS--TTTTTTS-------
--SS--GGGTTTSS------
--SS--TTTTTTS-------
--SS--TTTTTTSS------
--SS--TTTTTTS-------
--SS--TTTTTTS-------
--SS--TTTTTTS-------
--SS--TTTTTTS-------
--SS--GGGTTT--------
--SS--TT-TTT--------
--SSS-TT-TTTS-------
--SS--GGGTTTS-------
--SS--TT-TTT--------
--SS--TTTTTTS-------
--SS--GGGTTTS-------
--SS--TT-TTT--------
--SS--TTSTTTSS------
--SS--TT-TTTSS------
--SS--TTSGGG-S------
--SSS-TT-TTS-S------
--SS--TTSTTTSS------
--SS--TTTSSSSS------
--SS--TT-TTTS-------
--SS--TTTTTTSS------
--SS--TT-TTTSS------
--SS--TT-TTTSS------
--SS--GGGTTTSS------
--SS--TTTTTTSS------
--SS--TTTTTTTT------
--SSS-GGGTTTSS------
--SS--GGGTTTSS------
--SS--TTTTTSSS------
--SS--GGGTTTSS------
--SS--GGGTTTSS------
--SSS-GGGTTTSS------
--SSS-GGGTTTSS------
--SSS-TTTTTTSS------
--SS--HHHHTSSS------
--SS--GGGGGGSS------
--SSS-GGGTTTSS------
--SS--GGGTTT--------
--SSS-TTTTTTSS------
--SSS-GGGTTTSS------
--SSS-TTTTTTS-------
--SS--TTTGGGS-------
--SS--GGGTTTS-------
--SS--TTTGGGS-------
--SS--TT-TTTS-------
--SSS-TT-TTT--------
--SSS-TT-TTTS-------
--SS--GGGTTTS-------
--SS--TTTTTTS-------
--SS--GGGTTTS-------
--SS--GGGTTTS-------
--SS--GGGTTTS-------
--SS--GGGTTTS-------
--SS--GGGTTTS-------
--SS--GGGTTT--------
--SSS-TT-TTTS-------
--SS--TT-TTTS-------
--SS--GGGTTTS-------
--SS--TT-TTTS-------
--SS--TTSTTTS-------
--SS--TT-TTT--------
--SS--TT-TTTS-------
--SS--GGGTTTS-------
--SS--GGGTTTS-------
--SS--TT-TTTS-------
--SS--TT-TTTS-------
--SSS-GGGTTTS-------
--SS--TT-TTTS-------
--SS--TT-TTTS-------
--SS--TT-TTT--------
--SS--TTTGGGS-------
--SSS-TT-TTTS-------
--SSS-TT-TTTS-------
--SS--SS-TTTS-------
--SSS-TTSTTTS-------
--SSS-TTSTTTS-------
--SS--GGGTTTS-------
--SS--TTSTTTS---S---
--SS--GGGTTTS-------
--SS--TTSTTT----S---
--SS--TT-TTT--------
--SS--TT-TTTS-------
--SS--TT-TTTS-------
--SS--TT-TTTS-------
--SS--TTTTTT--------
--SSS-TTTTTTS-------
--SSS-GGGTTT--------
--SSS-GGGTTTS-------
--SS--TT-TTTS--S----
--SS--TT-TTTS-------
--SS--TT-TTTS-------
--SS--TTTTTTS-------
--SS--GGGTTTS-------
--SS--GGGTTTS-------
--SSS-TTSTTTS-------
--SS--TTTGGGS-------
--SS--TTTTTTS-------
--SS--TTTTTTS-------
--SSS-TTTGGGS-------
--SSS-TTTTTTS-------
--SS--TTTTTT---S----
--SS--TTTTTTS-------
--SS--TTGGGTS-------
--SS--GGGTTTS---S---
--SS--GGGTTT--------
--SS--TTTTTTS---S---
--SSS-TTTTTTS--S----
--SS--GGGTTTS---S---
--SSS-GGGTTTS---S---
--SS--GGGTTTS-------
--SS--TTSTTT--------
--SS--GGGTTTS--SS---
--SS--TTTTTTS--S----
--SS--TTTTTTS--S----
--SSS-TTSTTTS-------
--SS--TTTTTTS-------
--SSS-TTTTTTS-------
--SS--TTTTTTS-------
--SS--TTTTTTS---S---
--SS--TTSTTTS---S---
--SS--TTTTTTS-------
--SS--GGGTTTS-------
--SS--TTTTTTS--S----
--SS--TTTTTTS--S----
--SS--GGGTTTS--SS---
--SS--TTTTTTS-------
-BSS--GGGTTTS-----B-
--SS--TTTTTTS---S---
--SS--TTSTTT----S---
-BSS--TTSTTT----S-B-
--SS--TT-TTTS---S---
-BSS--TTSTTTS---S-B-
--SS--GGGTTTS---S---
--SS--GGGTTT----S---
-BSS--GGGTTTS---S-B-
-BSS--GGGTTT----S-B-
-BSSS-GGGTTTS---S-B-
-BSSS-GGGTTTS---S-B-
---STTTTSTTTS-------
-BSS--GGGTTT----S-B-
--SS--GGGGGG----S---
-BSS--GGGTTTS---S-B-
-BSS--TTSTTT------B-
--SSS-GGGTTT----S---
-BSS--TTTTTTS---S-B-
-BSSS-TTSTTTS---S-B-
-BSS--GGGTTT----S-B-
-BSS--GGGTTT------B-
-BSS--TTTGGGS-----B-
-BSS--TTSTTTS---S-B-
-BSS--TTSTTT----S-B-
-BSS--GGGTTTS---S-B-
-BSSS-TT-TTTS-----B-
-B-SS-GGGTTTS---S-B-
-BSSS-GGGTTT------B-
--SSS-GGGTTT----S---
-BSS--GGGTTTS---S-B-
-BSS--GGGTTTS---S-B-
-BSS--GGGTTTS---S-B-
-BSS--TTSTTTS---S-B-
--SS--TTTTTTSS--S---
--SS--TGGGGT---SS---
--SS--TTGGGTSS-SS---
--SS--GGGGGTS--SS---
--SS--GGGTTT---SS---
--SSS-GGGTTTSS-SS---
--SSS-TTTTTTS--SS---
--SS--GGGTTTS---S---
--SS--TTSTTTS--SS---
--SS--TTTTTTS--SS---
--SSS-GGGTTTS--SS---
--SSS-GGGTTTS--SS---
--SS--GGGTTTS--SS---
--SS--GGGTTTS--SS---
--SSS-TTTTTTS--SS---
--SS--TTTTTT---SS---
--SS--GGGTTTS--SS---
--SS--TT-TTT---SS---
--SS--TTSTTTS--SS---
--SS--GGGTTTS--SS---
--SS--GGGTTTS--SS---
--SS-GGGTTTTS--SS---
--SS-GGGTTTTS--SS---
--SS--STTTTTS---S---
--SS--SSSTTTS-------
--SS--GGGTTTS-------
--SS--GGGTTTS---S---
--SS--GGGTTTS-------
--SS--GGGTTTS--SS---
--SS--TTTTTTS--SS---
--SS--TTTTTTS---S---
--SS--GGGTTTS--SS---
--SS-GGGGTTTS---S---
--SS--GGGTTT----S---
--SS-GGGGTTT---SS---
--SS--GGGTTT---SS---
--SS--GGGTTT---SS---
--SS--TT-TTTS--SS---
--SSS-GGGTTT---SS---
--SS--GGGTTT---SS---
--SS--GGGTTTS--SS---
--SS--GGGTTTS--SS---
--SSS-GGGTTTS--SS---
--SS--GGGTTTS--SS---
--SS--SSSTTTS---S---
--SS--GGGTTTS---S---
--SS--TTSTTTS-------
--SS--TTTTTTS---S---
--SS-GGGGTTTS--SS---
--SS--GGGTTTS--SS---
--SS--GGGTTTS--SS---
--SSS-GGGTTT---SS---
--SS--GGGTTTS--SS---
--SS-GGGTTTTS--SS---
--SS-GGGSTTTS--SS---
--SS--GGGTTTS---S---
--SS--GGGTTT---SS---
--SS--TTSTTTS-------
--SS--TTTTTTS---S---
--SS--TTTTTTS--SS---
--SS--TTTTTTS--SS---
--SS--TTTTTTS--SS---
--SS--TTTTTTS--SS---
--SS--TTTTTTS---S---
--SS--GGGTTTS--S----
--SSS-GGGTTTS-------
--SS--GGGTTTS-------
--SSS-GGGTTTS-------
--SS--TTTTTTS-------
--SS--GGGTTTS-------
--SS--TTTTTTS-------
--SS--GGGTTTS-------
--SS--TTTTTTS-------
--SS--TTSTTTS-------
--SS--TT-TTTS-------
--SS--TTSTTTS-------
--SS--TT-TTT--------
--SS--TTSTTTS---S---
--SS--GGGTTT--------
--SS--TT-TTT--------
-BS--GGGGTTT------B-
--S--GGGGTTTS-------
--S--GGGGTTT--------
-BS--GGGGTTT------B-
-BSS-GGGGTTT------B-
--SS-GGGSTTTS-------
--S--GGG-TTTS-------
--S--GGGGTTTS-------
--S--GGGGTTTS-------
--S--GGGSTTTS-------
--SS-GGGGTTTS-------
--SS-GGGGTTTS-------
--SS-GGGGTTTS-------
--SS-GGGGTTTS--S----
--SS--GGGTTTS-------
--SS--GGGTTTS-------
--SS--TTSTTTS---S---
--SS--GGGTTTS---S---
--SS--GGGTTTS--SS---
--SS--GGGTTTS---S---
--S---GGGTTTS---S---
--SS-GGGGTTTS-------
--SS-GGGSTTTS-------
--SS-GGGGTTTS-------
-BS--GGGGTTTS-----B-
--S--GGGGTTTS-------
-BS--GGGSTTTS-----B-
--S--GGGGTTTS-------
--S--GGGGTTTS---S---
--SS-GGGSTTTS-------
-BS--GGGTTTTS-----B-
--SS-GGGGTTTS-------
--S--GGGGTTTS-------
--S--GGGGTTTS-------
--SS---SSTTTS-------
-BS--GGGGTTT------B-
--SS-GGGGTTT--------
--S--TTSSTTT----S---
--S--GGGTTTTS-------
--S--GGGSTTTS-------
-BSS-GGGSTTT------B-
--S--GGGGTTTS-------
--S--GGGSTTTS-------
--S--GGGGTTTS-------
--S--GGGGTTTS-------
--S--GGG-TTT--------
--S--GGG-TTT--------
--S--TTTSTTT--S-----
--S--GGG-TTTS-------
--S--GGG-TTTS-------
--S--GGG-TTT--S-----
--S--TTT-TTT--------
--S--TTTSTTT--S-----
--S--GGG-TTTS-S-----
--S--GGG-TTT--S-----
--S--GGGTTTTS-S-----
--S--GGGSTTTS-S-----
--S--GGG-TTTS-------
--S--GGG-TTT--------
--S--GGG-TTT--S-----
--S--GGGSTTT--S-----
--S--GGG-TTT--S-----
--S--TTS-TTT--------
-BS--GGG-TTT------B-
--S--GGG-TTTS-S-----
-BS--GGG-TTT--S---B-
--S--GGG-TTTS-------
--S--GGG-TTT--S-----
--S--GGG-TTT--------
--S--GGG-TTTS-------
--S--GGG-TTT--S-----
-BS--GGG-TTT--S---B-
--S--GGG-TTT--S-----
--S--TTT-TTT--S-----
--S--GGG-TTT--------
--S--GGG-TTTS-S-----
--S--GGG-TTTS-------
--S--GGGGTTT--------
--SS-TTT-TTT--------
--S--GGG-TTT--S-----
--S--GGG-TTT--------
--SS-GGG-TTTS-------
--S--GGG-TTT--------
--SS-GGG-TTT--------
--SS-GGG-TTTS-S-----
--SS-GGG-TTTS-------
--SS-GGG-TTTS-S-----
--SS-GGG-TTTS-------
--S--GGG-TTT--------
--S--GGG-TTT--S-----
--SS-GGG-TTTS-S-----
--SS-GGG-TTTS-S-----
--SS-GGG-TTT--S-----
--SS-GGG-TTT--S-----
--SS-GGG-TTTS-S-----
--SS-TTT-TTTS-------
--SS-GGG-TTTS-------
--SSSGGG-TTTS-------
--SSSTTTSTTTS-------
--SSSGGG-TTTS-------
--SS-GGG-TTTS-------
--SS-GGG-TTTS-------
--SS-GGG-TTTS-------
--SS-TTT-TTTS-S-----
--S--GGG-TTTS-S-----
--S--TTS-TTTS-S-----
--SS-TTT-TTTS-S-----
--SS-GGGSTTTS-S-----
--SS-GGGSTTTS-S-----
--SS-GGGSTTTS-S-----
--SS-GGGSTTTS-------
--SS-TTTTTTTS-------
--SSSTTT-TTTS-------
--SS-TTTSTTTS-------
--SSSGGGSTTTS-------
--SSSGGGSTTTS-------
--S--GGGSTTTS-------
--SSSGGG-TTTS-------
--SS-GGG-TTTS-------
--SSSGGGGTTTS-------
--SS-GGG-TTTS-------
--SSSGGG-TTTS-------
--SSGGGG-TTTS-------
--S-SGGGSTTTS-------
--SS-GGGGTTTS-------
--SS-GGGSTTTS-------
--SSTTTTTTTTS-------
--S-SGGGSTTTS-------
---S-GGGSTTTS-------
--SS-TTT-TTTS---S---
--SSSGGGSTTTS-------
--SS-GGGSTTTS-------
--SS-GGG-TTTS-------
--SSTTTTTTTTS-------
--SS-HHHHTTTS-------
--SSSTTTSTTTS-------
---SGGGTSTTTS---S---
-----GGGGTTT--------
---S-GGGGTTT--------
---S-GGGGTTT--------
---S--GGGTTT--------
---S--GGGTTT--------
--SS--GGGTTT--------
---S--GGGTTT--------
---S--TTSTTT--------
--SS--GGGTTT--------
---S--GGGTTT--------
--SS--GGGTTTS--S----
---S--GGGTTTS-------
---SS-GGGTTT--------
---SS-GGGTTTS--S----
---S---TTTTTS--S----
--SS---TTTTTS--S----
--SS--GGGTTTS--S----
--SS--TTTTTTS--S----
--SS--GGGTTTS--S----
--SS--TTTTTTS--S----
--SS--GGGTTTS--S----
--SSS-TTTTTTS--SS---
--SSS-GGGTTTS--SS---
--SSS-TTTTTTS--SS---
--SS--GGGTTTS--SS---
--SS--TTTTTTS--S----
--SSS-TTTTTTS--SS---
--SSS-TTTTTTS--SS---
--SS--GGGTTTS--SS---
--SS--GGGTTTS---S---
--SS--TTTTTTS--SS---
--SS--TTTTTTS--SS---
--SS--TTTTTTS--S----
--SS--GGGTTTS--SS---
--SS--TTTTTTS---S---
--SS--GGGTTTS-------
--SS--GGGTTTS-------
--SS--GGGTTTS-------
--SS--TTSTTTS-------
--SS--GGGTTTS--S----
--SS--GGGTTTS--S----
--SS--GGGTTTS-------
--SS--GGGTTTS-------
--SS--GGGTTTS-------
--SS--GGGTTTS-------
--SS--GGGTTTS-------
--SSS-GGGTTTS-------
--SS--GGGTTTS-------
--SS--TTSTTTS-------
--SS--GGGTTTS-------
--SS--GGGTTT--------
--SS--GGGTTT--------
--SS--TTSTTTS-------
--SS--GGGTTTS--S----
--SS--TTSTTTS-------
--SS--GGGTTTS-------
--SS--GGGTTTS-------
--SS--HHHHTTS---S---
--SSS-TTTTTTS---S---
--SS--TTTTTSS---S---
--SSS-GGGTTT--------
--SSS-TTTTTT---S----
--SSS-TTTTTTS--S----
--SSS-TTTTTTS--SS---
--SSS-TT-TTTS---S---
--SSS-GGGTTTS---S---
--SS--TTGGGTS--SS---
--SSS-TTTTTTS---S---
--SS--GGGGGG----S---
--SS--GGGTTT----S---
--SS--GGGTTT----S---
--SS--GGGTTT---SS---
--SS--GGGTTTS---S---
--SS--TT-TTT----S---
--SS--TTSTTTSS--S---
--SS--GGGTTT-S--S---
--SS--TTTTTTS---S---
--SS--GGGTTT----S---
--SS--GGGTTTS--SS---
--SS--GGGGGGS--SS---
--SS--TTTTTTS---S---
--SS--GGGTTTS---S---
--SS--GGGTTTS---S---
--SS--GGGTTTS--SS---
--SS--GGGTTTS--SS---
--SS--STTTTTS---S---
--SS--GGGTTT----S---
--SS--TTSTTTS---S---
--SS--GGGTTTS---S---
--SS--GGGTTT----S---
--SS--GGGTTTS---S---
--SS--STTTTTS---S---
--SS--GGGTTTS---S---
--SS--GGGTTTS---SS--
--SS--GGGTTTS---S---
--SSS-GGGTTTS---S---
--SS--GGGTTTS---S---
--SS--GGGTTTS---S---
--SS--GGGTTTS---S---
--SS--GGGTTTS---S---
--SS--GGGTTTS---S---
--SS--GGGTTTS---S---
--SS--TTTTTTS---S---
--SS--GGGTTTS---S---
--SS--TTTTTTS---S---
--SS--GGGTTTS---S---
--SS--TT-TTTS---S---
--SS--TGGGGTS---S---
--SS--SSGGGTS---S---
--SS--GGGTTT----S---
--SS--GGGTTTS---S---
--SS--GGGTTT----S---
--SS--GGGTTTS---S---
--SS--GGGGGTS---S---
--SS--GGGTTTS---S---
--SS--GGGTTTS---S---
--SS--GGGTTTS---S---
--SS--GGGTTTS---S---
--SS--GGGTTTS---S---
--SS--GGGTTTS---S---
--SS--TTTTTTS---S---
--SS--TTTTTT----S---
--SS--GGGTTTS---S---
--SSS-GGGTTTS---S---
--SSS-TTTTTTS---S---
--SS--GGGTTTS---S---
--SS--GGGTTTS---S---
--SS--GGGTTTS---S---
--SSS-GGGTTTS---S---
--SSS-TTTTTTS---S---
--SS--HHHHTTS---S---
--SS--TTTTTTS---S---
--SS--HHHHTTS---S---
--SS--TTTTTTS---S---
--SSS-TTSTTTS---S---
--SS--GGGTTTS---S---
--SS--GGGTTTS---S---
--SS--GGGTTTS---S---
--SSS-TTTTTTS---S---
--SSS-TTTTTTS---S---
--SS--GGGTTTS-------
--SS--HHHHTTS-------
--SS--GGGTTTS-------
--SS--GGGTTTS-------
--SS--GGGTTTS-------
--SS--TTTTTTS-------
--SS--GGGTTTS---S---
--SS--GGGTTTS---S---
--SS--TTTTTTS---S---
--SSS-TTTTTTS---S---
--SSS-GGGTTTS-------
--SSS-GGGTTTS-------
--SS--GGGTTTS-------
--SS--GGGTTTS---S---
--SS--GGGTTTS---S---
--SS--GGGTTTS---S---
--SS--GGGTTTS-------
--SS--GGGTTTS-------
--SS--GGGTTTS---S---
--SS--GGGTTTS---S---
--SS--STTTTTS---S---
--SS--GGGTTTS-------
--SS--GGGTTTS-------
--SS--TTSTTTS-------
--SS--GGGTTTS-------
--SS--TTTTTTS-------
--SS--TTTTTTS-------
--SS--GGGTTTS-------
--SS--GGGTTTS-------
--SS--STTTTTS---S---
--SS--GGGTTTS-------
--SS--GGGTTTS-------
--SS--GGGTTTS-------
--SS--GGGTTTS---S---
--SS--GGGTTTS-------
--SS--GGGTTTS-------
--SS--GGGTTTS-------
--SS--TT-TTT--------
--SS--GGGTTT--------
--SS--GGGTTT--------
--SS--GGGTTT--------
--SS--GGGTTT---S----
--SS--TT-TTTS-------
--SS--GGGTTT----S---
--SS--GGGTTT----S---
--SS--GGGTTT----S---
--SS--GGGTTT----S---
--SS--GGGTTT----S---
--SS--GGGTTT----S---
--SS--TTGGGT----S---
--SS--TT-TTT----S---
--SS--TT-TTT--------
--SS--GGGTTTS---S---
--SS--GGGTTT----S---
--SS--GGGTTTS---S---
--SS--TT-TTT----S---
--SS--TT-TTT----S---
--SS--GGGTTTS---S---
--SS--GGGTTT----S---
--SS--GGGTTTS---S---
--SS--GGGTTTS---S---
--SS--GGGTTTS---S---
--SS--TTSTTTS-------
--SS--GGGTTTS---S---
--SSS-GGGTTT----S---
--SS--GGGTTT----S---
--SS--GGGTTT----S---
--SS--GGGTTTS-------
--SS--GGGTTT---SS---
--SS--GGGTTTS---S---
--SSS-GGGTTT----S---
--SS--GGGTTT----S---
--SS--TT-TTTS---S---
-BSS--GGGTTT----S-B-
-BSS--GGGTTTS---S-B-
-BSS--TTSTTTS---S-B-
--SS--GGGTTTS---S---
--SS--GGGTTTS---S---
--SS--HHHHTTS--SS---
--SSS-GGGTTT---SS---
--SS--TT-TTTS--SS---
-BSSS-GGGTTTS--SS-B-
-BSS--GGGTTTS--SS-B-
--SS--TTTTTTS---S---
--SSS-TTTTTTS---S---
--SS--GGGTTTS--SS---
--SS--GGGTTTS--SS---
--SSS-GGGTTTS--SS---
--SS--GGGTTTS--SS---
--SS--GGGTTTS--SS---
--SS--GGGTTTS--SS---
--SSS-GGGTTTS--SS---
--SSS-GGGTTTS--SS---
--SS--GGGSSSS---S---
--SS--TTSSSSS--SS---
--SS--TTSSSSS---S---
--SS--TTSSSSS--SS---
--SS--TTTTSSS--SS---
--SS--TTSSSSS--SS---
--SS--TTS-SSS--S----
---S--GGGSSSS-------
---S--TTSSSSS-------
---S--GGGSSSS-------
--SS--GGGTSSS--SS---
---S--TTTTTTS--SS---
---S--TTTTTTS---S---
---S--HHHHTTS--SS---
-BSS--HHHHTTS--SS-B-
---S--HHHHTTS--SS---
---S--TTTTTTS--SS---
--SS--HHHHTTS--SS---
-B-S--HHHHTTS--SS-B-
---S--HHHHTTS--SS---
-B-S--TTTTTTS-----B-
---S--GGGTTTS-------
---S--TTTTTTS---S---
---S--GGGTTTS--SS---
---S--GGGTTTSS-SS---
---S--GGGTTTS--SS---
--SS--GGGTTTS-------
-BSS--GGGTTTS---S-B-
--SS--TTTTTTS--SS---
---S--TTTTTTS--SS---
-B-S--GGGTTTS--S--B-
---S--GGGTTTS---S---
---S--GGGTTTS--SS---
--SS--GGGTTTS--SS---
---S--TTTTTTS-------
---S--HHHHTTS---S---
--SS--HHHHTTS--SS---
---S--HHHHTTS---S---
--SS--HHHHTTS--S----
---S--HHHHTTS--S----
---S--HHHHTTS-------
-B-S--HHHHTTS-----B-
---S--HHHHTTS--SS---
---S--HHHHHHS--SS---
-B-S--HHHHTTS---S-B-
---S--HHHHTTS--SS---
---S--HHHHSSS--SS---
---S--GGGTSSS--S----
--S---GGGGSSS--S----
--SS--GGGTSSS--SS---
---S--HHHHSSS---S---
--SS--HHHHTTS--SS---
---S--HHHHTTS--SS---
--SS--HHHHTTS--SS---
---S--HHHHTTS--SS---
---S--HHHHTTS--SS---
--SS--GGGTSSS--SS---
---S--TTSSSSS--SS---
---SS-TTSSSSS-------
--SS--GGGSSSS--SS---
--SS--GGGSSSS--SS---
---S--TTSSSSS--SS---
-B-S--GGGSSSS--SS-B-
--SS--TTSSSSS--SS---
---S--TTSSSSS-------
-B-SS-TTSSSSS--S--B-
-BSS--TTSSSSS--S--B-
--SS--GGGSSSS---S---
--SS--TTSSSSS---S---
--SS--TTSSSSS-------
--SS--GGGSSSS---S---
---S--GGGSSSS---S---
---S--GGGSSSS--S----
--SS--GGGSSSS--SS---
---S--TTSSSSS--SS---
---S--TTSSSSS--SS---
--SS--GGGSSSS--SS---
---S--GGGSSSS---S---
---S--GGGSSSS--SS---
---S--GGGSSSS---S---
---S--GGGSSSS-------
---S--GGGSSSS-------
---S--TTSSSSS-------
---S--GGGSSSS--SS---
---S--GGGBSSSB--S---
---S--GGGSSSS---S---
---S--GGGSSSS-------
---S--GGGSSSS---S---
---S--TTTTTTS---S---
---S--TTTTTTS-------
---S--TTSSSSS-------
--SS--GGGTTTS--SS---
---S--HHHHTTS-------
---S--GGGSSSS---S---
---S--GGGSSSS-------
---S--TTSSSSS--SS---
---S--GGGSSSS--SS---
---S--GGGSSSS-------
---S--GGGSSSS---S---
---S--GGGSSSS--SS---
---S--GGGSSSS---S---
---S--GGGSSSS--SS---
---S--GGGSSSS-------
--SS--GGGSSSS-------
---S--TTSSSSS--SS---
--SS--TTSSSSS--SS---
---S--GGGSSSS--SS---
---S--GGGSSSS-------
--SS--GGGSSSS-------
---S--GGGSSSS---S---
---S--TTSSSSS---S---
-B-S--GGGSSSS-----B-
---S--GGGSSSS-------
---S--GGGSSSS---S---
--SS--GGGSSSS--S----
---S--HHHHTTS--SS---
---S--HHHHTTS---S---
---S--GGGSSSS--SS---
---S--GGGTSSS--SS---
--SS--GGGTSSS---S---
---S--GGGSSSS--S----
--SS--GGGSSSS--SS---
---SS-GGGSSSS--SS---
---S--TTSSSSS--SS---
---S--GGGSSSS---S---
--SSS-TTTTSSS-------
---S--TT-SSSS-------
---SS-TT-SSSS-------
--SS--TTTTSSS--SS---
---S--TTTTSSS-------
---S--GGGSSSS-------
---S--GGGSSSS-------
---S--GGGSSSS-------
--SS--GGGSSSS---S---
-BSS--TTSSSSS---S-B-
--SS--GGGSSSS---S---
---S--GGGSSSS--SS---
---S--GGGSSSS-------
---S--GGGTTTS-------
-BSS--GGGSSSS-----B-
---S--TTSSSSS---S---
---S--GGGSSSS---S---
---S--TTSSSSS---S---
---S--GGGSSSS---S---
---S--TTSSSSS--SS---
---SS-TTSSSSS-------
---S--GGGSSSS---S---
--SS--GGGSSSS--SS---
---S--GGGSSSS--SS---
---S--TTSSSSS--SS---
--SS--GGGSSSS--S----
--SS--TTSSSSS--SS---
-B-S--GGGSSSS---S-B-
---S--TTSSSSS---S---
---S--TTSSSSS---S---
---S--TTSSSSS---S---
---S--GGGSSSS-------
---S--GGGSSSS---S---
--SS--GGGSSSS---S---
---S--GGGTTTS---S---
--SS--GGGSSSS---S---
---S--TTSSSSS-------
---S--GGGSSSS---S---
--SS--GGGSSSS---S---
---S--GGGSSSS--SS---
---S--GGGSSSS--S----
---S--GGGSSSS---S---
---S--GGGSSSS---S---
---S--GGGSSSS---S---
--SS--GGGSSSS-------
---S--GGGSSSS-------
---S--GGGSSSS---S---
---S--GGGSSSS-------
---S--GGGSSSS-------
-BSS--GGGSSSS---S-B-
-B-S--TTSSSSS-----B-
---S--GGGSSSS-------
-BSS--GGGSSSS---S-B-
---S--GGGSSSS-------
-B-S--GGGSSSS-----B-
-B-S--TTSSSSS-----B-
--SS--TTSSSSS-------
---S--TTSSSSS-------
---S--GGGSSSS---S---
-B-S--GGGSSSS---S-B-
---S--GGGSSSS-------
---S--TTSSSSS-------
---S--GGGSSSS-------
---S--GGGSSSS-------
---S--TTSSSSS-------
---S--GGGSSSS-------
---S--TTSSSSS---S---
-B-S--TTTTTTS-----B-
---S--GGGSSSS-------
---S--TTSSSSS---S---
-B-S--TTSSSSS-----B-
---S--GGGSSSS--SS---
--SS--GGGSSSS---S---
---S--GGGSSSS---S---
--SS--GGGSSSS---S---
---SS-GGGSSSS--SS---
--SS--TTSSSSS---S---
-B-SS-GGGSSSS---S-B-
-B-S--TTSSSSS---S-B-
--SS--GGGSSSS---S---
---S--TTSSSSS---S---
---S--GGGSSSS-------
-B-S--GGGSSSS---S-B-
---S--GGGSSSS-------
---S--GGGSSSS-------
---S--GGGSSSS-------
-BSS--GGGSSSS-----B-
---S--GGGSSSS---S---
---S--TTSSSSS--SS---
--SS--GGGSSSS---S---
--SS--TTSSSSS---S---
---S--GGGSSSS-------
--SS--TTSSSSS-------
---S--TTSSSSS-------
---S--TTSSSSS---S---
---S--GGGSSSS---S---
-B-S--TTTTSSS---S-B-
-B-S--TTSSSSS-----B-
-B-S--TTSSSSS---S-B-
---S--GGGSSSS---S---
---S--GGGSSSS---S---
---S--TTSSSSS-------
--SS--GGGSSSS---S---
--SS--GGG-SSS---S---
---S--GGG-SSS--SS---
---S--GGGSSSS---S---
--SS--TTSSSSS---S---
---S--GGGSSSS--SS---
---S--GGGSSSS-------
---S--GGGSSSS---S---
---S--GGGSSSS---S---
---S--GGGGSSS---S---
-B-S--TTSSSSS-----B-
---S--GGGSSSS---S---
---S--TTSSSSS-------
---S--GGGSSSS---S---
---S--GGGSSSS--SS---
-B-S--GGGSSSS-----B-
---S--TTSSSSS---S---
-B-S--GGGSSSS---S-B-
-B-S--TTSSSSS---S-B-
-B-S--TTSSSSS---S-B-
---S--TTSSSSS---S---
---S--TTSSSSS---S---
-B-S--GGGSSSS---S-B-
---S--TTSSSSS-------
---SS-GGGSSSS---S---
--SS--GGGSSSS---S---
---S--GGGSSSS---S---
-BSS--GGGSSSS---S-B-
-BSS--GGGSSSS---S-B-
---S--GGGSSSS---S---
---S--TTSSSSS---S---
-B-S--GGGSSSS---S-B-
-B-S--GGGSSSS---S-B-
---S--TTSSSSS---S---
--SS--TTSSSSS-------
--SS--TTSSSSS---S---
---S--GGGSSSS--SS---
---S--GGGSSSS-------
--SS--TTTTSSS--SS---
--SS--GGGSSSS--SS---
---S--GGGSSSS---S---
--SS--GGGSSSS--SS---
-BSS--GGGSSSS---S-B-
-BSS--GGGSSSS-----B-
---SS-TTSSSSS---S---
---S--TTSSSSS---S---
---S--TTTTTTS---S---
-BSS--TTTTTTS--SS-B-
-BSS--TTTTTTS---S-B-
--SSS-TTTTTTS---S---
---S--TTTTTTS---S---
--SS--TTTSSSS---S---
-B-S--TTTGGGS--SS-B-
---S--TTTSSSS---S---
-B-S--TTTTTSS---S-B-
---SS-TTTTTTS-------
---S--TTTTTTS---S---
---S--TTTTTTS---S---
---S--TTTTTTS---S---
-B-S--TTTTTTS-----B-
-B-S--TTTSSSS-----B-
---S--TTTTTTS-------
---S--TTTTTTS-------
---S--TTTTTTS--S----
-BSS--HHHHTTS---S-B-
--SS--HHHHTTS---S---
---S--HHHHTTS-------
---S--HHHHTTS---S---
---S--HHHHTTS-------
---S--TTTTTTS---S---
---S--TTTTTTS--SS---
---S--TTTTTTS--SS---
---S--TTTTTTS--S----
---S--GGGTTTS--SS---
---S--HHHHTTS--SS---
-B-S--HHHHTTS---S-B-
---S--HHHHTTS--SS---
---S--HHHHTTS--SS---
---S--HHHHTTS--SS---
---S--TTTTTTS-------
---S--GGGTTTS--SS---
---S--TTTTTTS--SS---
-B-S--HHHHTTS--SS-B-
---SS-TTTTTTS---S---
--SS--HHHHTTS--SS---
--SS--TTTTTTS--SS---
--SS--TTTTTTS--SS---
---S--HHHHTTS--SS---
---S--TTTTTTS--SS---
-BSS--TTTTTTS---S-B-
---S--HHHHTTS--SS---
--SS--HHHHTTS--SS---
---S--HHHHTTS--SS---
---S--TTTTTTS-------
---S--HHHHTTS---S---
---S--TTTTTTS--S----
---S--HHHHTTS-------
--SS--TTTTTTS--S----
---S--TTTTTTS---S---
---S--TTTTTTS--SS---
--SS--HHHHTTS---S---
--SS--HHHHTTS--SS---
--SS--HHHHTTS--S----
--SS--HHHHTTS--SS---
---S--HHHHTTS--SS---
---S--HHHHTTS--SS---
---S--HHHHTTS--SS---
---S--HHHHTTS--SS---
---S--TTTTTTS---S---
---S--TTTTTTS---S---
--SS--HHHHTTS--SS---
---S--HHHHTTS--SS---
---S--HHHHTTS--SS---
---S--TTTTTTS-------
---S--HHHHTTS---S---
---S--HHHHTTS--SS---
---S--HHHHTTS---S---
-B-S--HHHHTTS---S-B-
---S--HHHHTTS-------
---S--GGGGGTS---S---
---S--GGGSSSS---S---
--SS--GGGTTTS---S---
---S--HHHHTTS-------
---S--HHHHTTS--SS---
---S--HHHHTTS-------
--SS--HHHHTTS--S----
---S--HHHHTTS--SS---
-B-S--HHHHTTS-----B-
---S--HHHHTTS-------
--SS--HHHHTTS--SS---
---S--HHHHTTS-------
---S--HHHHTTS-------
---S--HHHHTTS---S---
---S--HHHHTTS--SS---
--SS--HHHHTTS---S---
--SS--HHHHTTS--SS---
---S--HHHHTTS---S---
--SS--HHHHTTS--SS---
---S--HHHHTTS--SS---
---S--HHHHTTS--SS---
---S--HHHHTTS--SS---
---S--HHHHTTS--SS---
---S--HHHHTTS---S---
---S--HHHHTTS-------
---S--TTTTTTS-------
--SS--HHHHTTS---S---
---S--HHHHTTS---S---
---S--HHHHTTS-------
---S--HHHHTTS---S---
---S--HHHHTTS-------
---S--HHHHTTS--SS---
---S--TTTTTTS---S---
---S--HHHHTTS---S---
---S--HHHHTTS-------
---S--TTTTTTS-------
---S--HHHHTTS-------
---S--HHHHTTS---S---
--SS--HHHHTTS---S---
---S--HHHHTTS---S---
---SS-TTGGGTS-------
---S--HHHHTTS-------
---S--HHHHTTS--S----
---S--HHHHTTS--S----
---S--HHHHTTS-------
--SS--TTGGGTS---S---
---S--TTTTTTS--SS---
---S--TTGGGTS---S---
---S--HHHHTTS-------
---S--HHHHTTS-------
---S--HHHHTTS---S---
---S--HHHHTTS-------
---S--HHHHTTS---S---
---S--HHHHHHS---S---
--SS--HHHHHHS-------
---S--HHHHTTS---S---
---S--HHHHHHS---S---
---S--HHHHHHS---S---
---S--HHHHHHS---S---
--SS--HHHHTTS---S---
---SS-HHHHTTS---S---
---S--HHHHTTS--SS---
---S--HHHHTTS--SS---
---S--HHHHTTS--SS---
--SS--HHHHTTS--SS---
---S--HHHHTTS---S---
-B-S--HHHHTTS---S-B-
---S--HHHHTTS---S---
--SS--HHHHHHS--SS---
-B-S--HHHHTTS---S-B-
---S--HHHHTTS-------
---S--HHHHTTS-------
---S--HHHHTTS---S---
-B-S--HHHHTTS-----B-
---S--HHHHTTS-------
---S--HHHHTTS---S---
---S--HHHHTTS-------
---S--HHHHTTS-------
---S--HHHHTTS-------
---S--HHHHTTS-------
---S--TTGGGTS-------
---S--HHHHTTS-------
---S--HHHHTTS-------
--SS--HHHHTTS--S----
--SS--HHHHTTS-------
---S--TTTTTTS--S----
---S--HHHHTTS--S----
---S--HHHHTTS--S----
---S--HHHHTTS-------
---S--HHHHTTS--S----
--SS--HHHHTTS-------
--SS--HHHHTTS--SS---
---S--HHHHTTS-------
--SS--HHHHTTS--SS---
---S--HHHHHHS-------
---S--HHHHTTS--S----
---S--HHHHTTS-------
---S--HHHHTTS-------
---S--HHHHTTS-------
---S--HHHHTTS-------
---S--HHHHTTS--SS---
---S--HHHHTTS---S---
--SS--HHHHTTSS------
--SS--HHHHTTS--SS---
--SS--HHHHTTS--SS---
--SS--GGGSSSS--SS---
---S--HHHHTTS-------
---S--HHHHTTS--S----
---S--HHHHTTS-------
---S--HHHHTTS--SS---
--SS--HHHHTTS---S---
---S--HHHHTTS--S----
--SS--HHHHTTS--SS---
--SS--HHHHHHS--SS---
---S--HHHHTTS--SS---
---SS-HHHHTTS---S---
---SS-HHHHTTS--SS---
--SS--HHHHHHS-------
---SS-HHHHHHS---S---
--SS--TTHHHHS-------
---S--HHHHTTS--SS---
---S--HHHHHHS--S----
--SSS-TTHHHHS--SS---
--SS--HHHHTTS--S----
--SS--HHHHHHS--SS---
--SS--HHHHTTS---S---
--SS--HHHHTTS--S----
--SS--HHHHTTS--S----
--SS--HHHHTTS--SS---
---S--HHHHTTS--SS---
--SS--TTTTTTS--SS---
---S--HHHHHHS--SS---
---S--HHHHTTS--SS---
--SS--HHHHTTS--SS---
--SS--HHHHTTS---S---
---S--HHHHTTS--SS---
--SS--TTHHHHS---S---
---S--HHHHTTS--SS---
---S--TTGGGTSS-SS---
--SS--HHHHTTS--SS---
--SS--HHHHTTS---S---
--SS--HHHHTTS--SS---
--SS--HHHHTTS---S---
---S--HHHHTTS--SS---
--SS--HHHHTTS--SS---
--SS--HHHHTTS--SS---
--SS--HHHHTTSS-SS---
---S--HHHHTTSS-SS---
--SSS-TTTTTTS--SS---
--SS--HHHHTTSS-SS---
--SS--HHHHTTS--SS---
--SS--TTGGGTS--SS---
--SS--HHHHTTS---S---
--SS--HHHHTTS-------
---S--TTHHHHS--SS---
---S--HHHHTTS--SS---
--SS--HHHHTTS---S---
---S--TTGGGTS---S---
---SS-HHHHTTS--SS---
--SS--HHHHTTS--SS---
--SS--HHHHTTS--SS---
--SS--HHHHTTS--SS---
--SS--HHHHTTS--SS---
--SS--HHHHTTS--SS---
--SS--HHHHTTS--SS---
--SS--HHHHTTS--SS---
--SS--HHHHHHS--SS---
--SS--TTGGGTS--SS---
--SS--TTGGGTS--SS---
---S--HHHHTTS---S---
---S--HHHHHHS---S---
--SS--HHHHTTS---S---
--SS--HHHHTTS--SS---
--SS--HHHHTTS--SS---
--SS--HHHHTTS--SS---
--SS--HHHHTTS-------
--SS--HHHHTTS---S---
---S--HHHHTTS--SS---
--SS--HHHHTTS--S----
---S--HHHHTTS-------
---S--HHHHTTS---S---
--SS--HHHHTTS---S---
--SS--HHHHTTS--SS---
--SS--HHHHTTS--SS---
--SS--HHHHTTS--SS---
--SS--HHHHTTS--SS---
--SS--HHHHTTS--SS---
--SS--HHHHHHS--SS---
--SS--HHHHTTS--S----
---SS-HHHHHHS--S----
--SS--HHHHTTS--SS---
--SS--HHHHTTS--SS---
--SS--HHHHTTS--SS---
--SS--HHHHTTS--SS---
--SS--HHHHTTS--SS---
--SS--HHHHTTS--SS---
--SS--HHHHTTS--SS---
---S--HHHHTTS--SS---
--SS--HHHHTTS---S---
--SS--HHHHHHS--SS---
---S--TTHHHHS--SS---
---S--HHHHTTS--SS---
---S--HHHHHHS---S---
---S--HHHHHHS---S---
---S--HHHHTTS---S---
---S--STTTSSS-------
---S--TTTTTTS--SS---
--SS--HHHHTTS--SS---
---S--HHHHTTS---S---
---S--TTGGGTS--SS---
--SS--HHHHHHS-------
---S--HHHHHHS---S---
---S--HHHHHHS---S---
---S--HHHHHHS--SS---
---S--HHHHHHS--SS---
---S--HHHHHHS--S----
--SS--HHHHTTS--S----
---S--HHHHHHT-------
--SS--HHHHHHS--SS---
---S--HHHHTTS--SS---
--SS--HHHHTTS--SS---
--SS--TTGGGTS--SS---
--SS--HHHHTTS--SS---
--SS--HHHHTTS--SS---
--SS--HHHHTTS--SS---
--SS--HHHHTTS--SS---
--SS--HHHHHHS--SS---
--SS--HHHHTTS--S----
---S--HHHHTTS--S----
---S--HHHHHHS--S----
---S--HHHHTTS--S----
--SS--HHHHTTS--SS---
--SS--HHHHHHS--SS---
--SS--HHHHTTS--SS---
--SS--HHHHTTS--SS---
---S--HHHHHHS-------
---S--HHHHTTSS-SS---
---S--HHHHTTS--SS---
---S--HHHHTTS--S----
---S--HHHHTTS---S---
--SS--HHHHTTS-------
--SS--HHHHTTS-------
--SS--HHHHTTS--SS---
---S--HHHHHHS-------
--SS--HHHHTTS--SS---
---S--HHHHTTS--SS---
--SS--HHHHTTS--SS---
--SS--HHHHTTS--SS---
--SS--HHHHTTS--SS---
--SS--HHHHTTSS-SS---
--SS--HHHHHHS--SS---
--SS--TTHHHHS--SS---
---S--HHHHHHS-------
---S--HHHHHHS-------
---S--HHHHHHS-------
---S--HHHHHHS-------
---S--HHHHHHS--S----
--SS--HHHHHHS--SS---
--SS--HHHHTTS--SS---
--SS--HHHHHHS--SS---
--SS--HHHHTTS--SS---
---S--TTGGGTS--S----
---S--HHHHHHS---S---
---S--HHHHTTS---S---
---S--HHHHHHS-------
---S--HHHHHHT-------
---S--HHHHTTS--SS---
---SS-HHHHTTS---S---
--SS--HHHHHHS--SS---
--SS--HHHHTTS--SS---
--SS--HHHHTTS--SS---
--SS--HHHHTTS--SS---
---SS-HHHHTTS--S----
--SS--HHHHTTS--SS---
---S--HHHHTTS--SS---
--SS--HHHHTTS--SS---
---S--HHHHTTS--S----
---S--HHHHTTS--S----
--SS--HHHHTTS--SS---
--SS--HHHHHHS--S----
---S--HHHHHHS-------
---S--HHHHTTS--S----
---S--HHHHTTS--S----
---S--HHHHHHS--S----
---S--HHHHTTS--S----
---S--HHHHTTS-------
---S--HHHHTTS---S---
---S--HHHHHHS---S---
---S--HHHHTTS---S---
---S--HHHHTTS---S---
---S--HHHHTTS-------
---S--HHHHTTSS--S---
---S--HHHHTTS---S---
---S--HHHHTTS-------
--SS--HHHHTTS--SS---
---S--HHHHTTS-------
---S--HHHHTTS-------
--SS--HHHHTTS--SS---
---S--HHHHTTS---S---
---S--HHHHTTS-------
---S--HHHHTTS---S---
---S--HHHHTTS-------
---S--HHHHTTS---S---
---S--HHHHTTS-------
---S--HHHHTTS---S---
---S--HHHHTTS--S----
--SS--HHHHHHS---S---
---S--HHHHTTS-------
--SS--HHHHTTS--SS---
---S--HHHHTTS---S---
---S--HHHHTTS--SS---
---S--HHHHTTS-------
--SS--HHHHTTS---S---
---S--HHHHTTS-------
---S--HHHHTTS---S---
-B-S--HHHHTTS-----B-
---S--HHHHTTS-------
---S--HHHHTTS---S---
---S--HHHHTTS-------
---S--HHHHTTS-------
---S--HHHHTTS---S---
-BSS--HHHHTTS---S-B-
---S--HHHHTTS---S---
---S--HHHHTTS-------
---S--HHHHTTSS-SS---
-B-S--HHHHTTS-----B-
-B-S--HHHHTTS---S-B-
---S--HHHHTTS---S---
-BSS--HHHHTTS--SS-B-
---S--TTGGGTS--SS---
--SS--HHHHHHS--SS---
--SS--HHHHTTS--SS---
-BSS--HHHHTTS--SS-B-
-BSS--HHHHTTS--SS-B-
--SS--HHHHTTS--SS---
---S--HHHHTTS---S---
--SS--HHHHTTS--SS---
--SS--HHHHTTS--SS---
--SS--HHHHTTS--SS---
--SS--HHHHTTS--SS---
--SS--HHHHTTS--SS---
--SS--HHHHTTS--SS---
--SS--HHHHTTS--SS---
--SS--HHHHHHS--SS---
--SS--TTHHHHS--SS---
--SS--HHHHHHS--S----
--SS--HHHHHHS--SS---
--SS--HHHHTTS--SS---
--SS--HHHHTTS--SS---
-BSS--HHHHTTS---S-B-
--SS--HHHHTTS--SS---
-BSS--HHHHTTS--SS-B-
--SS--HHHHTTS--SS---
--SS--HHHHTTS--SS---
-BSS--HHHHTTS--SS-B-
--SS--HHHHTTS--SS---
--SS--HHHHTTS--SS---
--SS--HHHHTTS--SS---
--SS--HHHHTTS--SS---
---S--HHHHTTS--S----
--SS--HHHHTTS--SS---
--SS--HHHHTTS--S----
--SS--HHHHTTS--SS---
--SS--HHHHTTS--SS---
--SS--HHHHTTS--SS---
--SS--HHHHTTS--SS---
--SS--HHHHTTS--SS---
--SS--HHHHTTS--SS---
--SS--HHHHTTS--SS---
---S--HHHHTTS--SS---
---S--HHHHHHS--S----
--SS--HHHHTTS--SS---
--SS--TTGGGTS--SS---
--SS--HHHHTTS--SS---
--SS--HHHHTTS--SS---
--SS--HHHHTTS--SS---
--SS--HHHHTTS--SS---
--SS--TTGGGTS--SS---
--SSS-HHHHTTS--SS---
--SS--HHHHTTS--SS---
--SSS-HHHHTTS---S---
--SS--HHHHTTS--SS---
--SS--HHHHTTS--SS---
--SS--HHHHTTS--SS---
--SS--HHHHTTS--SS---
--SS--HHHHTTS--SS---
---S--HHHHTTSS-SS---
--SS--HHHHTTSS-S----
---S--HHHHTTS---S---
---S--HHHHTTS-------
---S--HHHHTTS---S---
--SS--HHHHTTS---S---
-B-S--HHHHHHS---S-B-
--SS--HHHHTTS---S---
--SS--HHHHTTS--SS---
--SS--HHHHTTS--SS---
--SS--HHHHTTS--SS---
--SS--HHHHTTS--SS---
--SS--TTTTTTS--SS---
--SS--HHHHHHS--SS---
--SS--HHHHTTS--SS---
--SS--HHHHTTS--SS---
--SS--HHHHTTS--SS---
--SS--HHHHHHS--SS---
--SS--HHHHTTS--SS---
--SS--HHHHTTSS-SS---
--SS--HHHHTTS--SS---
--SSS-HHHHTTS--SS---
--SS--HHHHTTS--SS---
--SSS-HHHHTTS--SS---
--SS--HHHHTTS--SS---
--SS--HHHHHHS--SS---
--SS--HHHHTTS--SS---
--SS--HHHHTTS--SS---
--SS--HHHHHHS--SS---
--SS--HHHHHHS--SS---
--SS--HHHHTTS--SS---
--SS--HHHHTTS--SS---
--SS--HHHHTTS--SS---
--SSS-HHHHTTS--SS---
--SS--HHHHTTS--SS---
--SS--HHHHHHS--SS---
--SS--TTHHHHS--SS---
--SS--HHHHTTS--SS---
--SS--TTHHHHS--SS---
--SS--HHHHHHS--SS---
--SSS-HHHHHHS--SS---
--SS--HHHHHHT--SS---
--SS--TTGGGTS--SS---
--SSS-HHHHTTS--SS---
--SS--HHHHHHS--SS---
--SS--HHHHTTS--SS---
--SSS-HHHHHHS--SS---
--SS--HHHHTTS--SS---
--SS--HHHHHHS---S---
--SS--HHHHTTS--SS---
--SS--HHHHHHS--SS---
--SS--HHHHHHT---S---
--SS--HHHHHHT--SS---
--SS--HHHHHHS--SS---
--SS--TTHHHHS---S---
--SS--HHHHTTS--SS---
--SS--HHHHTTS--SS---
--SS--HHHHTTS--SS---
--SSS-HHHHHHS--SS---
--SS--HHHHTTS--SS---
--SS--HHHHTTT---S---
--SS--HHHHHHS---S---
--SS--HHHHHHT---S---
--SS--HHHHHHT--SS---
--SS--HHHHHHT---S---
--SS--HHHHHHT---S---
--SS--HHHHTTT--SS---
--SS--HHHHHHT--SS---
--SS--TTHHHHS--SS---
--SS--HHHHHHS--SS---
--SS--HHHHHHT--SS---
--SS--HHHHHHT---S---
--SS--HHHHHHS--SS---
--SSS-HHHHHHS--SS---
--SS--HHHHHHS--SS---
--SSS-HHHHHHT--SS---
--SS--HHHHTTS--SS---
--SS--HHHHTTS--SS---
--SS--HHHHHHS--SS---
--SS--HHHHHSS--SS---
--SSS-HHHHTTS--SS---
--SS--HHHHTTS--SS---
--SSS-HHHHHHS--SS---
--SS--HHHHHHS--SS---
--SSS-HHHHHTS--SS---
--SSS-HHHHHHS--SS---
--SSS-HHHHTTS--SS---
--SS--HHHHTTS--SS---
--SS--HHHHTTS--SS---
--SS--TTGGGTS--SS---
--SS--HHHHHHS--SS---
--SS--HHHHTTS---S---
--SS--HHHHTTS--SS---
--SS--HHHHTTS---S---
--SS--HHHHTTS--SS---
--SS--HHHHTTS---S---
--SS--HHHHHHS--SS---
--SSS-HHHHHHS--SS---
--SS--HHHHTTS--SS---
--SS--HHHHTTS---S---
--SS--HHHHTTT--SS---
--SS--HHHHHHS--SS---
--SS--HHHHHHS--SS---
--SS--HHHHHHS--SS---
--SS--HHHHHHS---S---
--SS--HHHHHHS---S---
--SS--HHHHTTS--SS---
--SS--HHHHHHS--SS---
--SS--HHHHHHS--SS---
--SS--HHHHHHS--SS---
--SS--HHHHTTS--SS---
--SS--HHHHTTS--SS---
--SS--HHHHTTS--SS---
--SS--HHHHHHS--SS---
--SSS-HHHHHHS--SS---
--SS--HHHHHHS---S---
--SS--HHHHHHS--SS---
--SS--HHHHHHS--SS---
--SS--HHHHHHS--SS---
--SS--HHHHHHS--SS---
--SS--HHHHHHT--SS---
--SS--HHHHHHS--SS---
--SS--HHHHHHS--SS---
--SS--HHHHHHT--SS---
--SS--HHHHHHS--SS---
--SS--HHHHHHS--SS---
--SS--HHHHHHS--SS---
--SS--HHHHHHS--SS---
--SSS-TTHHHHS--SS---
--SS--HHHHHHS--SS---
--SS--HHHHTTS--SS---
--SSS-TTTTSSS--SS---
--SS--TTTSSSS--SS---
--SS--HHHHHHS--SS---
--SS--TTTTTTS--SS---
--SS--TTTTSSS--SS---
--SS--HHHHHSS--SS---
--SSS-GGGGSSS--SS---
--SS--TTTTTTS--SS---
--SS--GGGGSSS--SS---
--SSS-GGGGTSS--SS---
--SS---STTSSS--SS---
--SS--TTGGGTS--SS---
--SS--HHHHTTS--SS---
--SSS-HHHHSSS--SS---
--SS--HHHHTTS--SS---
--SSS-HHHHTTS--SS---
--SS--HHHHTTS--SS---
--SS--HHHHHHS--SS---
--SS--TTGGGTS--SS---
--SS--HHHHTTS--SS---
--SS--HHHHTTS--SS---
--SS--HHHHTTS--SS---
--SS--HHHHHHS--SS---
--SSS-HHHHHHS--SS---
--SSS-HHHHHHS--SS---
--SSS-HHHHHHS---S---
--SS--HHHHTTS--SS---
--SS--TTHHHHS--SS---
--SSS-HHHHHHS--SS---
--SS--HHHHHHS--SS---
--SS--HHHHTTS--SS---
--SSS-HHHHTTS--SS---
--SSS-HHHHHHS--SS---
--SS--HHHHHHS--SS---
--SS--HHHHHHS--SS---
--SS--HHHHTTS--SS---
--SS--HHHHTTS--SS---
--SS--HHHHHHS--SS---
--SS--HHHHHHS--SS---
--SS--HHHHTTS--SS---
--SS--HHHHHHS--SS---
--SS--HHHHHHS--SS---
--SS--TTGGGTS--SS---
--SSS-HHHHHHS--SS---
--SS--HHHHTTS--SS---
--SS--HHHHTTS--SS---
--SS--TTHHHHS--SS---
--SS--HHHHHHS--SS---
--SS--HHHHHHS--SS---
--SS--HHHHHHS--SS---
--SS--HHHHHHS--SS---
--SSS-HHHHTTS--SS---
--SS--HHHHHHS--SS---
--SS--HHHHTTS--SS---
--SS--HHHHTTS--SS---
--SS--HHHHHHS--SS---
--SS--HHHHTTS--SS---
--SS--HHHHTTS--SS---
--SS--HHHHTTS--SS---
--SS--HHHHTTS--SS---
--SS--HHHHTTS--SS---
--SS--HHHHHHS--SS---
--SSS-HHHHHHS--SS---
--SS--HHHHHHS--SS---
--SS--TTHHHHS--SS---
--SS--SHHHHTS--SS---
--SSS-HHHHHHS--SS---
--SSS-TTHHHHS--SS---
--SS--TTHHHHS--SS---
--SS--HHHHHHS--SS---
--SSS-TTHHHHS--SS---
--SS--HHHHHHS--SS---
--SSS-HHHHTTS--SS---
--SS--HHHHHHS--SS---
--SSS-HHHHTTS---S---
--SS--HHHHTTS--SS---
--SSS-HHHHHHS--SS---
--SS--HHHHHHS--SS---
--SS--HHHHHHS--SS---
--SS--HHHHHHS--SS---
--SSS-TTTTTTS--SS---
--SSS-HHHHHHS--SS---
--SSS-HHHHHHS--SS---
--SSS-HHHHHHS--SS---
--SSS-HHHHHHS--SS---
--SS--HHHHHHS--SS---
--SSS-HHHHHHS--SS---
--SS--TTHHHHS--SS---
--SS--HHHHHHS--SS---
--SS--HHHHTTS---S---
--SS--HHHHHHS--SS---
--SS--HHHHHHS--SS---
--SSS-HHHHHHS--SS---
--SS--HHHHHHS--SS---
--SSS-HHHHTTS--SS---
--SS--HHHHTTS--SS---
--SS--HHHHTTS--SS---
--SS--HHHHHHS--SS---
--SSS-HHHHHHS--SS---
--SSS-HHHHTTS--SS---
--SSS-HHHHHHS---S---
--SSS-HHHHHHS--SS---
--SSS-HHHHTTS--SS---
--SSS-HHHHHHS--SS---
--SSS-HHHHHHS--SS---
--SSS-HHHHHHS--SS---
--SS--HHHHHHS--SS---
--SS--TTTTTTS--SS---
--SSS-HHHHHHS--SS---
--SSS-HHHHHHS--SS---
--SSS-HHHHHHS--SS---
--SSS-HHHHHHS--SS---
--SS--HHHHHHS--SS---
--SSS-HHHHHHS--SS---
--SSS-HHHHTTS---S---
--SS--HHHHTTS---S---
--SS--HHHHHHT--SS---
--SS--HHHHTTS--SS---
--SS--HHHHHHS--SS---
--SS--HHHHHHT--SS---
--SS--HHHHTTS--SS---
--SSS-HHHHHHT--SS---
--SSS-HHHHHHT--SS---
--SS--HHHHHHT---S---
--SS--HHHHHHT--SS---
--SSS-HHHHHHT--SS---
--SSS-HHHHHHT--SS---
--SS--HHHHHHT--SS---
--SSS-HHHHTTT--SS---
--SS--HHHHHHS--SS---
--SS--HHHHHHT--SS---
--SS--HHHHTTT--SS---
--SS--HHHHHHT--SS---
--SS--HHHHHHT---S---
--SS--HHHHHHT--SS---
--SS--HHHHHHT--SS---
--SS--HHHHHHT--SS---
--SS--HHHHHHT--SS---
--SSS-HHHHHHT---S---
--SSS-HHHHHHT--SS---
--SS--HHHHHHT--SS---
--SS--HHHHHHS--SS---
--SS--HHHHHHS--SS---
--SSS-HHHHHHS--SS---
--SSS-HHHHHHS--SS---
--SS--HHHHHHT--SS---
--SSS-HHHHTTS--SS---
--SSS-HHHHTTS--SS---
--SSS-HHHHTTS--SS---
--SS--HHHHHHS--SS---
--SS--HHHHHHS--SS---
--SSS-HHHHHHT--SS---
--SS--HHHHHHS--SS---
--SS--HHHHHHT--SS---
--SS--HHHHTTS--SS---
--SS--HHHHHHT--SS---
--SS--HHHHHHS--SS---
--SS--HHHHHHS--SS---
--SS--HHHHHHS--SS---
--SSS-HHHHHHT--SS---
--SS--HHHHHHS---S---
--SSS-HHHHTTS--SS---
--SS--HHHHHHS--SS---
--SS--HHHHHHS--SS---
--SS--HHHHTTS--SS---
--SS--HHHHHHS--SS---
--SS--HHHHHHS--SS---
--SS--HHHHHHT---S---
--SS--HHHHHHS--SS---
--SS--HHHHHHS--SS---
--SS--HHHHHHT--SS---
--SS--HHHHHHT--SS---
--SS--HHHHHHS---S---
--SS--HHHHHHT--SS---
--SS--HHHHHHS--SS---
--SS--HHHHHHS---S---
--SS--HHHHHHS---S---
--SS--HHHHHHS---S---
--SS--HHHHHHS---S---
--SS--HHHHTTS--SS---
--SS--HHHHTTS---S---
--SS--HHHHHHT---S---
--SS--HHHHHHS---S---
--SS--HHHHHHS---S---
--SS--HHHHHHT---S---
--SS--HHHHHHS--SS---
--SS--HHHHHHS--SS---
--SS--HHHHHHS--SS---
--SS--HHHHHHT---S---
--SS--HHHHHHS--SS---
--SS--HHHHHHS---S---
--SS--HHHHHHS--SS---
--SSS-HHHHHHS--SS---
--SSS-HHHHHHS--SS---
--SS--HHHHHHT--SS---
--SS--HHHHHHS--SS---
--SS--HHHHHHS--SS---
--SS--HHHHHHS---S---
--SSS-HHHHHHS--SS---
--SS--HHHHHHS--SS---
--SS--HHHHHHS--SS---
--SS--HHHHHHS--SS---
--SS--HHHHHHS--SS---
--SS--HHHHHHT--SS---
--SS--HHHHHHT--SS---
--SS--HHHHHHS--SS---
--SSS-HHHHHHS--SS---
--SSS-HHHHHHS--SS---
--SSS-TTHHHHS--SS---
--SS--HHHHHHS--SS---
--SS--HHHHTTS--SS---
--SS--HHHHTTS--SS---
--SS--HHHHTTS--SS---
--SS--HHHHTTS--SS---
--SSS-HHHHTTS--SS---
--SSS-HHHHTTS--SS---
--SS--HHHHHHS--SS---
--SS--HHHHHHS--SS---
--SSS-TTHHHHS--SS---
--SS--HHHHHHS--SS---
--SS--HHHHHHS--SS---
--SS--HHHHHHS--SS---
--SSS-HHHHHHS--SS---
--SSS-HHHHTTS--SS---
--SSS-HHHHHHS--SS---
--SS--HHHHHHS--SS---
--SS--TTHHHHS--SS---
--SSS-HHHHTTS--SS---
--SS--HHHHTTS--SS---
--SS--HHHHHHS--SS---
--SSS-HHHHHHS--SS---
--SS--HHHHTTS--SS---
--SS--HHHHHHS--SS---
--SS--HHHHHHS---S---
--SS--HHHHTTS--SS---
--SS--HHHHTTS---S---
--SS--HHHHHHS---S---
--SS--HHHHHHS--SS---
--SSS-HHHHTTS--SS---
--SS--HHHHHHS--SS---
--SS--HHHHHHT--SS---
--SS--HHHHTTS--SS---
--SSS-HHHHHHS--SS---
--SSS-TTHHHHS---S---
--SS--HHHHHHS---S---
--SSS-HHHHTTS--SS---
--SS--HHHHTTS--SS---
--SS--HHHHHHS---S---
--SS--HHHHHHS--SS---
--SS--HHHHHHT---S---
--SS--HHHHHHS--SS---
--SS--HHHHHHS--SS---
--SS--HHHHTTS--SS---
--SS--HHHHHHS---S---
--SSS-HHHHHHS--SS---
--SS--HHHHTTS---S---
--SSS-TTTTTTS--SS---
--SSS-HHHHTTS--SS---
--SS--HHHHTTS--SS---
--SSS-HHHHHHS--SS---
--SS--HHHHHHS--SS---
--SSS-HHHHHHS--SS---
--SS--HHHHTTS---S---
--SSS-HHHHHHS--SS---
--SSS-HHHHHHS--SS---
--SS--HHHHTTS--SS---
--SS--HHHHTTS--SS---
--SS--HHHHTTS--SS---
--SS--HHHHTTS--SS---
--SSS-HHHHTTS--SS---
--SSS-HHHHTTS--SS---
--SSS-TTHHHHS--SS---
--SS--HHHHTTS--SS---
--SSS-HHHHHHS---S---
--SS--HHHHTTS--SS---
--SS--HHHHHHS--SS---
--SSS-HHHHTTS--SS---
--SS--TTGGGTS--SS---
--SSS-TTHHHHSS-SS---
--SSS-HHHHHHS--SS---
--SS--HHHHHHS--SS---
--SSS-HHHHHHS--SS---
--SSS-HHHHHHS--SS---
--SSS-HHHHHHS--SS---
--SS--HHHHHHS--SS---
--SS--HHHHHHS--SS---
--SSS-HHHHTTS--SS---
--SS--HHHHTTS--SS---
--SS--HHHHTTS--SS---
--SS--HHHHHHS--SS---
--SS--HHHHTTS--SS---
--SS--TTGGGTS--SS---
--SS--HHHHTTS--SS---
--SS--TTGGGTS---S---
--SS--HHHHTTS--SS---
--SS--HHHHHHS---S---
--SS--HHHHHHS--SS---
--SS--HHHHHHS--SS---
--SS--HHHHHHS--SS---
--SS--HHHHHHS--SS---
--SS--HHHHTTS---S---
--SS--HHHHHHS---S---
--SS--HHHHHHS---S---
--SS--HHHHHHS--SS---
--SS--HHHHHHS---S---
--SS--HHHHHHS---S---
--SS--HHHHHHS--SS---
--SS--HHHHTTS---S---
--SSS-HHHHHHS--SS---
--SS--HHHHTTS--SS---
--SSS-HHHHTTS--SS---
--SS--HHHHHHS--SS---
--SS--HHHHHHS--SS---
--SSS-HHHHHHS--SS---
--SSS-HHHHHHS---S---
--SS--HHHHTTS--SS---
--SS--HHHHHHS--SS---
--SS--HHHHHHS--SS---
--SS--TTTTTTS--SS---
--SS--HHHHHHS--SS---
--SS--HHHHHHS--SS---
--SSS-HHHHHHS--SS---
--SS--HHHHHHS--SS---
--SS--HHHHHHS--SS---
--SS--HHHHHHS--SS---
--SS--HHHHTTS--SS---
--SSS-HHHHHHS--SS---
--SS--HHHHHHS-------
--SS--HHHHTTS--S----
--SS--HHHHHHS--S----
--SS--HHHHHHS--SS---
--SS--HHHHHHS--SS---
--SS--HHHHHHS--SS---
--SS--HHHHHHS--S----
--SS--HHHHHHT--SS---
--SS--HHHHTTS-------
--SS--HHHHHHSS--S---
--SSS-HHHHHHT--SS---
--SS--HHHHHHT---S---
--SSS-HHHHHHS---S---
--SSS-HHHHHHT--SS---
--SS--HHHHTTS--SS---
--SS--HHHHTTS--SS---
--SS--HHHHTTS--SS---
--SS--HHHHTTS--SS---
--SS--TTTTTTS--SS---
--SS--HHHHTTS---S---
--SS--HHHHTTS--SS---
--SS--HHHHTTS--SS---
--SSS-HHHHTTS--SS---
--SS--HHHHTTS--SS---
--SSS-HHHHTTS--SS---
--SSS-HHHHTTS--SS---
--SSS-HHHHTTS--SS---
--SSS-HHHHTTS--SS---
--SSS-HHHHTTS--SS---
--SS--HHHHTTS--SS---
--SS--HHHHTTS--SS---
--SS--HHHHTTS--SS---
--SSS-HHHHTTS--SS---
--SSS-HHHHTTS--SS---
--SS--HHHHTTS--SS---
--SSS-HHHHTTS---S---
--SS--HHHHHHS--SS---
--SSS-HHHHTTS---S---
--SS--HHHHHHS--SS---
--SSS-HHHHTTS--SS---
--SS--HHHHTTS--SS---
--SSS-TTTTTTS--SS---
--SS--TTGGGTS--SS---
--SS--HHHHTTS--SS---
--SSS-HHHHTTS--SS---
--SSS-HHHHTTS---S---
--SS--HHHHTTS--SS---
--SS--HHHHTTS--SS---
--SS--HHHHTTS--SS---
--SSS-HHHHTTS--SS---
--SSS-HHHHHHS---S---
--SS--HHHHTTS--SS---
--SSS-HHHHTTS---S---
-BSS--HHHHTTS--SS-B-
--SS--HHHHTTS---S---
--SS--HHHHTTS--SS---
--SS--HHHHTTS--SS---
--SSS-HHHHTTS--SS---
--SS--TTTTTTS--SS---
--SS--TTGGGTS---S---
-BSSS-HHHHTTS--SS-B-
--SSS-HHHHTTS---S---
--SS--HHHHHHS--SS---
--SS--HHHHHHS--SS---
--SS--HHHHTTT---S---
--SS--HHHHHHT--SS---
--SSS-HHHHHHT---S---
--SS--HHHHTTT---S---
--SS--HHHHHHT--SS---
--SS--HHHHTTSS-SS---
--SS--HHHHTTS--SS---
--SS--HHHHHHS---S---
--SS--HHHHTTSS-SS---
--SSS-HHHHHHT---S---
--SS--HHHHTTT---S---
--SS--HHHHHHT--SS---
--SS--HHHHTTT--SS---
--SS--HHHHHHT--SS---
--SS--HHHHHHT---S---
--SS--HHHHHHT--SS---
--SS--HHHHHHS--SS---
--SS--HHHHTTT--SS---
--SS--HHHHHHS--SS---
--SS--HHHHHHS--S----
--SS--HHHHHHS--SS---
--SS--TTTTTTS--SS---
--SS--TTHHHHS--SS---
--SS--HHHHHHS---S---
--SS--HHHHHHS---S---
--SS--HHHHTTT--SS---
--SS--HHHHHHS--SS---
--SS--HHHHTTS--SS---
--SS--HHHHTTS--SS---
--SS--HHHHHHS-------
--SS--HHHHTTS--SS---
--SS--HHHHHHS--SS---
--SS--HHHHTTS--SS---
--SS--HHHHTTS--SS---
--SS--HHHHTTS--SS---
--SS--HHHHTTS---S---
--SS--HHHHHHS---S---
--SS--HHHHHHS--SS---
--SS--HHHHHHT--SS---
--SS--HHHHHHT---S---
--SS--TTHHHHT---S---
--SS--HHHHTTT--SS---
--SS--HHHHTTS---S---
--SS--HHHHHHS---S---
--SS--HHHHTTS---S---
--SS--HHHHHHT--SS---
--SS--HHHHTTT---S---
--SS--HHHHHHS--SS---
--SS--HHHHHHT--SS---
--SS--HHHHHHS---S---
--SS--HHHHHHS--SS---
--SS--HHHHHHT--SS---
--SS--HHHHTTS--SS---
--SS--HHHHTTS---S---
--SS--HHHHHHS--SS---
--SS--HHHHHHS---S---
--SS--HHHHHHS--SS---
--SS--HHHHHHS--SS---
--SS--HHHHHHS--SS---
--SS--HHHHHHS--SS---
--SS--HHHHHHS--SS---
--SS--HHHHHHS---S---
--SS--HHHHHHS--SS---
--SS--HHHHHHS--SS---
--SS--HHHHHHS---S---
--SS--HHHHHHS---S---
--SS--HHHHHHT---S---
--SS--HHHHHHS---S---
--SS--HHHHHHS---S---
--SS--HHHHHHT--SS---
--SS--HHHHHHT---S---
--SSS-TTHHHHS---S---
--SS--HHHHHHS---S---
--SS--HHHHTTT---S---
--SS--HHHHTTT--SS---
--SS--HHHHHHS--SS---
--SS--HHHHHHS--SS---
--SS--HHHHTTT--SS---
--SS--HHHHHHS--SS---
--SS--HHHHHHT---S---
--SS--HHHHHHS--SS---
--SSS-HHHHHHS--SS---
--SS--HHHHHHT--SS---
--SS--HHHHHHS--SS---
--SS--HHHHHHT--SS---
--SS--HHHHTTS-------
--SS--HHHHHHS-------
--SSS-HHHHHHS--SS---
--SS--HHHHHHS-------
--SS--HHHHHHS--S----
--SS--HHHHHHS--SS---
--SS--HHHHHHS-------
--SS--HHHHHHT--SS---
--SS--HHHHTTT---S---
--SS--HHHHTTS--SS---
--SS--HHHHHHS--SS---
--SS--HHHHHHS--S----
--SS--HHHHHHT-------
--SS--HHHHTTS--SS---
--SS--HHHHTTT-------
--SS--HHHHTTS--S----
--SS--HHHHHHS--SS---
--SS--HHHHHHS--S----
--SS--HHHHHHS--S----
--SS--TTHHHHS-------
--SS--HHHHHHS-------
--SS--HHHHHHS-------
--SS--HHHHHHS--SS---
--SS--HHHHHHS--SS---
--SS--HHHHHHS--S----
--SS--HHHHHHS-------
--SS--TTHHHHS--SS---
--SS--HHHHTTS--SS---
--SS--HHHHHHS---S---
--SS--HHHHHHS-------
--SS--HHHHHHS-------
--SS--HHHHTTS---S---
--SS--HHHHHHS-------
--SS--TTHHHHS--SS---
--SS--HHHHHHS--S----
--SS--HHHHHHS--SS---
--SS--TTGGGTS--SS---
--SS--TTHHHHS---S---
--SS--HHHHTTS---S---
--SS--HHHHHHT-------
--SSS-HHHHHHS-------
--SS--HHHHTTS-------
--SS--TTGGGTS-------
--SS--HHHHTTS-------
--SS--HHHHTTS-------
--SS--HHHHHHS-------
--SS--HHHHHHS-------
--SS--HHHHTTS---S---
--SSS-HHHHHHS---S---
--SS--HHHHTTS--SS---
--SS--HHHHHHT--SS---
--SS--HHHHTTS--SS---
--SS--HHHHHHS---S---
--SS--HHHHTTS---S---
--SS--HHHHHHS---S---
--SS--HHHHHHS--SS---
--SS--HHHHHHS--SS---
--SS--HHHHHHS--SS---
--SS--HHHHHHS---S---
--SS--HHHHHHS--SS---
--SS--HHHHTTS---S---
--SS--TTHHHHS--SS---
--SS--HHHHHHS---S---
--SSS-HHHHHHS---S---
--SSS-HHHHTTS--SS---
--SS--HHHHHHS--SS---
--SS--TTGGGTS--SS---
--SS--HHHHTTS--SS---
--SS--HHHHTTS--SS---
--SS--HHHHTTS--SS---
--SS--HHHHHHS--SS---
--SS--TTGGGTS--SS---
--SSS-HHHHHHS--SS---
--SS--HHHHHHS--SS---
--SS--HHHHTTS--SS---
--SS--HHHHTTS--SS---
--SSS-TTGGGTS--SS---
--SSS-TTHHHHS--SS---
--SS--TTGGGTS--SS---
--SSS-TTGGGTS--SS---
--SSS-TTTTTTS--SS---
--SS--HHHHTTS--SS---
--SSS-HHHHTTS--SS---
--SSS-TTHHHHS--SS---
--SS--HHHHTTS--SS---
--SS--HHHHTTS--SS---
--SS--HHHHTTS--SS---
--SS--HHHHTTS--SS---
--SS--TTTSSSS--SS---
--SS--HHHHTTS--SS---
--SS--HHHHTTS--SS---
--SS--HHHHTTS--SS---
--SS--HHHHTTS--SS---
--SS--GGGTSSS--SS---
--SS--GGGSSSS--SS---
--SS--HHHHTTS--SS---
--SS--HHHHTTS--SS---
--SS--TTTTTTS--SS---
--SS--TTGGGTS--SS---
--SS--HHHHTTS--SS---
--SS--HHHHTTS--SS---
--SS--HHHHTTS--SS---
--SS--HHHHHHT--SS---
--SS--HHHHHHS---S---
--SS--HHHHTTS--SS---
--SS--HHHHTTS---S---
--SS--HHHHTTS--SS---
--SS--HHHHHHS--SS---
--SS--HHHHTTS--SS---
--SS--TTGGGTS--SS---
--SS--TTTTTTS---S---
--SS--TTGGGTS--SS---
--SS--HHHHTTS--SS---
--SSS-HHHHTTS--SS---
--SS--HHHHTTS--SS---
--SS--HHHHTTS--SS---
--SS--HHHHTTS--SS---
--SS--HHHHTTS--SS---
--SSS-HHHHTTS--SS---
--SS--HHHHTTS--SS---
--SS--HHHHTTS--SS---
--SS--TTGGGTS--SS---
--SS--TTGGGTS--SS---
--SS--HHHHHHS--SS---
--SS--HHHHHHS---S---
--SS--TTHHHHS---S---
--SS--HHHHHHS--SS---
--SS--HHHHHHS---S---
--SS--HHHHHHS--SS---
--SS--HHHHTTS--SS---
--SS--HHHHHHS--SS---
--SS--HHHHHHS--SS---
--SS--HHHHHHS--SS---
--SS--HHHHHHS--SS---
--SS--HHHHHHS---S---
--SS--HHHHHHS--S----
--SS--HHHHHHS--S----
--SS--TTHHHHT--SS---
--SS--TTHHHHS---S---
--SS--HHHHHHS--SS---
--SS--HHHHHHS--SS---
--SS--HHHHTTS--SS---
--SS--HHHHHHT---S---
--SS--HHHHTTS---S---
--SS--HHHHTTS--SS---
--SS--HHHHHHS---S---
--SS--HHHHHHS-------
--SS--HHHHHHT--SS---
--SS--HHHHTTS---S---
--SS--HHHHHHS---S---
--SS--TTHHHHS--SS---
--SS--HHHHHHT--SS---
--SS--HHHHHHT--SS---
--SS--HHHHTTS--SS---
--SS--HHHHHHS--SS---
--SS--TTHHHHS---S---
--SS--HHHHHHS--SS---
--SS--HHHHTTT---S---
--SS--HHHHTTT-------
--SS--HHHHTTT---S---
--SS--HHHHHHT---S---
--SS--HHHHTTT---S---
--SS--TTHHHHS---S---
--SS--TTHHHHS---S---
--SS--TTGGGTS---S---
--SS--HHHHHHS-------
--SS--TTHHHHS--S----
--SS--TTGGGTS-------
--SS--HHHHHHS--SS---
--SS--HHHHHHT--S----
--SS--HHHHTTT-------
--SS--HHHHTTS---S---
--SS--HHHHTTS--SS---
--SS--GGGGGTS--SS---
--SS--TTGGGTS--SS---
--SS--TTGGGTS---S---
--SS--HHHHTTS--SS---
--SS--TTGGGTS---S---
--SS--TTTTTTS-------
--SS--TTGGGTS-------
--SSS-TTGGGTS---S---
--SS--TTGGGTS-------
--SS--HHHHTTS-------
--SS--HHHHTTS-------
--SS--TTGGGTS--S----
--SS--TTGGGTS-------
--SS--HHHHTTS--S----
--SS--TTGGGTS-------
--SS--TTGGGTS-------
--SS--TTGGGTS-------
--SS--HHHHTTS-------
--SS--HHHHTTS-------
--SS--TTGGGTS-------
--SS--TTGGGTS-------
--SS--HHHHTTS-------
--SS--HHHHTTS-------
--SS--TTGGGTS-------
--SS--GGGGGTS-------
--SS--HHHHTTS-------
--SS--HHHHTTS-------
--SS--HHHHTTS-------
--SS--TTTTTTS-------
--SS--TTGGGSS-------
--SS--HHHHTTS-------
--SS--HHHHTTS-------
--SS--HHHHTTS-------
--SS--TTTTTTS-------
--SS--TTTTTTS-------
--SS--TTGGGTS-------
--SS--TTGGGTS-------
--SS--HHHHTTS--S----
--SS--HHHHTSS--S----
--SS--HHHHTTS--S----
--SS--HHHHTTS-------
--SS--HHHHTTS--S----
--SS--HHHHTTS-------
--SS--HHHHTTS-------
--SS--THHHHSS-------
--SS--HHHHTTS-------
--SS--GGGGGTS--S----
--SS--HHHHTTS--S----
--SS--HHHHTTS--SS---
--SS--HHHHTTS--S----
--SS--TTGGGTS--S----
--SS--TTGGGTS--S----
--SS--TTGGGTS--S----
--SS--HHHHTTS--S----
--SS--TTGGGTS--S----
--SS--HHHHTTS--TT---
--SS--HHHHTTS--S----
--SS--HHHHTTS--S----
--SS--HHHHTTS--S----
--SS--HHHHTTS--S----
--SS--HHHHTTS--S----
--SS--HHHHTTS--S----
--SS--TTGGGTS--S----
--SS--TTGGGTS--S----
--SS--TTGGGTS--S----
--SS--HHHHTTS--SS---
--SS--TTGGGTS--SS---
--SS--HHHHTTS--SS---
--SS--TTTTTTS--SS---
--SS--TTHHHHS--SS---
--SS--TTGGGTS--S----
--SS--HHHHTTS--SS---
--SS--TTGGGTS--S----
--SS--TTTTTTS--SS---
--SS--HHHHTTS--SS---
--SS--TTGGGTS--S----
--SS--HHHHTTS--S----
--SS--HHHHTTS--SS---
--SS--HHHHTTS--SS---
--SS--HHHHTTS--S----
--SS--TTTTTTS--S----
--SS--TTTTTTS--SS---
--SS--TTGGGTS--SS---
--SS--HHHHTTS--S----
--SS--HHHHTTS--S----
--SS--HHHHTTS--S----
--SS--HHHHTTS--SS---
--SS--HHHHTTS--S----
--SS--GGGGSSS--SS---
--SS--TTGGGTS--SS---
--SS--HHHHTTS--SS---
--SS--HHHHTTS--SS---
--SS--TTHHHHS--SS---
--SS--HHHHTTS--SS---
--SS--TTGGGTS--S----
--SS--TTGGGTS--S----
--SS--HHHHTTS--S----
--SS--TTTTTTS--S----
--SS--TTGGGTS--SS---
--SS--HHHHTTS--S----
--SS--HHHHTTS--S----
--SS--HHHHTTS-------
--SS--TTGGGTS--S----
--SS--TTGGGTS--S----
--SS--TTGGGTS--S----
--SS--HHHHTTS--S----
--SS--TTGGGTS-------
--SS--TTGGGTS-------
--SS--HHHHTTS-------
--SS--HHHHTTS-------
--SS--TTGGGTS-------
--SS--TTGGGTS-------
--SS--TTGGGTS-------
--SS--TTGGGTS-------
--SS--TTTTTTS--S----
--SS--TTGGGTS--S----
--SS--TTGGGTS--TT---
--SS--HHHHTTS--SS---
--SS--TTGGGTS--TT---
--SS--TTGGGTS--TT---
--SS--TTGGGTS--TT---
--SS--TTTTTTS--TT---
--SS--TTGGGTS--TT---
--SS--TTTTTTS--TT---
--SS--TTGGGTS--TT---
--SS--TTGGGTS---S---
--SS--TTGGGTS-------
--SS--TTGGGTS---S---
--SS--TTGGGTS--SS---
--SS--TTGGGTS---SS--
--SS--HHHHTTS---SS--
--SS--HHHHTTS--S----
--SS--HHHHTTS--SS---
--SS--HHHHTTS--SS---
--SS--GGGGGTS--SS---
--SS--TTTTTTS--TT---
--SS--TTGGGTS--TT---
--SS--HHHHTTS--S----
--SS--TTGGGTS--S----
--SS--TTGGGTS--S----
--SS--TTGGGTS--S----
--SS--HHHHTTS--S----
--SS--TTTTTTS--SS---
--SS--TTGGGTS--S----
--SS--TTGGGTS--SS---
--SS--HHHHTTS--TT---
--SS--HHHHTTS--TT---
--SS--TTTTTSSS-TT---
--SS--HHHHTTS--S----
--SS--HHHHHHS--TT---
--SS--TTHHHHS--TT---
--SS--HHHHTTS--TT---
--SS--TTGGGTS--TT---
--SS--TTTTTTS--TT---
--SS--TTHHHHS--TT---
--SS--TTTTTTS--TT---
--SS--HHHHTTS--TT---
--SS--HHHHTTS--TT---
--SS--TTGGGTS--TT---
--SS--TTTTTTS--TT---
--SS--GGGGSSS--TT---
--SS--HHHHTTS--TT---
--SS--TTTTTTS--TT---
--SS--SHHHHSS--TT---
--SS--HHHHTTS--TT---
--SS--TTGGGTS--TT---
--SS--GGGGSSS--TT---
--SS--HHHHTTS--TT---
--SS--TTGGGTS--TT---
--SS--TTGGGTS--TT---
--SS--HHHHHHS--TT---
--SS--HHHHTTS--TT---
--SS--TTGGGTS--TT---
--SS--TTTTTTS--TT---
--SS--TTTTTTS--TT---
--SS--TTTTTTS--TT---
--SS--TTTTTTS--TT---
--SS--TTGGGTS--TT---
--SS--HHHHTTS--TT---
--SS--TTGGGTS--TT---
--SS--TTGGGTSS-TT---
--SS--TTTTTTSS-TTS--
--SS--TTGGGTS--TT---
--SS--TTGGGTS--TT---
--SS--HHHHTTS--TT---
--SS--TTGGGTS--TT---
--SS--GGGGGTS--TT---
--SS--GGGGSSS--SS---
--SS--GGGGTSS--TT---
--SS--GGGGGTS--TT---
--SS--GGGGTSS--TT---
--SS--SSTTTTS--TT---
--SS--GGGGSSS--TT---
--SS--GGGGSSS--TT---
--SS--GGGTTTS--TT---
--SS--TTTTTTS--TT---
--SS--TTTTTTS--TT---
--SS--GGGTTT-S-TT---
--SS--HHHHTTS--SS---
--SS--GGGTTTS---S---
--SS--TTSSSSS--SS---
--SS--GGGTTTS--SS---
--SS--TTHHHHS--SS---
--SS--TTGGGTS--SS---
--SS--TTGGGTS--SS---
--SS--TTHHHHS---S---
--SS--TTGGGTS-------
--SS--TTGGGTS-------
--SS--TTGGGTS--SS---
--SS--TTGGGTS---S---
--SS--HHHHTTS---S---
--SS--TTGGGTS---S---
--SS--TTGGGTS---S---
--SS--TTGGGTS--SS---
--SS--HHHHTTS--TT---
--SS--TTGGGTS--TT---
--SS--HHHHTTS--TT---
--SS--HHHHTTS--TT---
--SS--TTGGGTS--SS---
--SS--TTHHHHS--SS---
--SS--GGGGTTS--TTS--
--SS--GGGGSSS--TT---
--SS--GGGTTTS--SS---
--SS--GGGTSSS-BTTB--
--SS--GGGTTTS--SS---
--SS--HHHHTTS-BTTB--
--SS--GGGTTTS-BTTB--
--SS--GGGGSSS-BTTB--
--SS--TTTTSSS-BTTB--
--SS--GGGGSSS--SS---
--SS--GGGTTTS-BTTB--
--SS--TTTTTTS--TT---
--SS--GGGGGTS--TTS--
--SS--GGGGGTS--TT---
--SS--TTGGGTS--TT---
--SS--TTGGGTS-BTTB--
--SS---GGGSSS--TTS--
--SS--SGGGGTS--TTS--
--SS--GGGGGTS--TT---
--SS--GGGGGTS--TT---
--SS--TGGGGTS--TT---
--SS--SGGGSSS--SS---
--SS--TTGGGTS--S----
--SS--TTTTTTS--S-S--
--SS--TTGGGTS--TT---
--SS--TTGGGTS--TT---
--SS--HHHHTTS--TT---
--SS--HHHHHHS--TT---
--SS--TTGGGTS--TT---
--SS--TTGGGTS--SS---
--SS--HHHHTTS--TT---
--SS--TTGGGTS--TT---
--SS--HHHHTTS--TT---
--SS--TTHHHHS--TT---
--SS--THHHHSS--SSS--
--SS--GGGSSSS--TTS--
--SS--TTTTTTS--TT---
--SS--HHHHTTS--SS---
--SS--HHHHTTS--TT---
--SS--HHHHTTS--TT---
--SS--HHHHTTS--TTS--
--SS--TTGGGTS--TTS--
--SS--TTGGGTS--TTS--
--SS--HHHHTTS--TTS--
--SS--TTGGGTS--TTS--
--SS--GGGGGTS--TTS--
--SS--TTGGGTS--TTS--
--SS--TTTTTTS--TTS--
--SS--TTTTTTS--TT---
--SS--HHHHTTS--TT---
--SS--TTGGGTS--TT---
--SS--TTTTTTS--TT---
--SS--TTGGGTSS-TT---
--SS--TTHHHHS--TT---
--SS--TTGGGTS--TT---
--SS--HHHHTTS--TT---
--SS--HHHHTTSS-TT---
--SS--HHHHHHS--TT---
--SS--TTHHHHS--TT---
--SS--TTGGGTS--TTS--
--SS--TTGGGTS--TT---
--SS--HHHHTTS--TT---
--SS--HHHHTTS--TTS--
--SS--TTGGGTS--TTS--
--SS--HHHHTTS--TTS--
--SS--TTGGGTS--TTS--
--SS--HHHHTTS--TTS--
--SS--HHHHHHS--SSS--
--SS--TTTTTTS--TTS--
--SS--HHHHTTS--TTS--
--SS--TTGGGTS--SSS--
--SS--TTGGGTS--TTS--
--SS--TTGGGTS--TTS--
--SS--TTGGGTS--SSS--
--SS--TTGGGTS--TTS--
--SS--HHHHTTS--TTS--
--SS--HHHHTTS--TT---
--SS--TTGGGTS--TTS--
--SS--TTGGGTS--TTS--
--SS--TTTTTTS--TT---
--SS--TTGGGTS--TTS--
--SS--TTGGGTS--TT---
--SS--TTGGGTS--SS---
--SS--HHHHTTS--TT---
--SS--TTGGGTS--TTS--
--SS--TTGGGTS--TTS--
--SS--HHHHTTS--TT---
--SS--HHHHTTS--TT---
--SS--TTGGGTS--TT---
--SS--TTGGGTSS-TT---
--SS--TTGGGTS--TTS--
--SS--HHHHTTSS-TT---
--SS--HHHHTTSS-TT---
--SS--TTGGGSS--TTS--
--SS--TTGGGTS--TT---
--SS--TTTTSSS--TT---
---S--TTGGGTSS-TTS--
--SS--TTGGGTSS-TT---
--SS--TTTTTTSS-TTS--
--SS--TTGGGTSS-TT---
--SS--HHHHTTS--TTS--
--SS--HHHHTTSS-TTS--
--SS--TTGGGTS--TTS--
--SS--HHHHTTS--TTS--
--SS--HHHHTTS--TTS--
--SS--HHHHTTS--TT---
--SS--HHHHTTS--TT---
--SS--HHHHTTS--TT---
--SS--TTGGGTS--TT---
--SS--HHHHTTS--TT---
--SS--TTGGGTS--S----
--SS--GGGGGTS--TT---
--SS--GGGGGTS--TT---
--SS--GGGGGTSS-TT---
--SS--GGGGGTSS-TT---
--SS--GGGGGTSS-TT---
--SS--TTTTTTSS-TT---
--SS--TTGGGTS--TT---
--SS--GGGGGTS--TT---
--SS--TGGGGTS--TTS--
--SS--HHHHTTSS-SS---
--SS--GGGGGTS--SS---
--SS--GGGGGTSS-TT---
--SS--GGGGGTSS-TT---
--SS--GGGGGTS--TT---
--SS--GGGGGTS--TT---
--SS--GGGTTTSS-TT---
--SS--TT-TTTS--TT---
--SS--GGGTTT---SS---
--SS--TTGGGTS--TT---
--SS--GGGGGTS--TT---
--SS--GGGGGTS--TT---
--SS--GGGGGTSS-TT---
--SS--TTGGGTS--TT---
--SS--GGGGGTS--TT---
--SS--GGGGGTS--TT---
--SS--GGGGGTS--TT---
--SS--GGGGGTSS-TT---
--SS--GGGGGTS--TT---
--SS--GGGGGTSS-TT---
--SS--TTGGGTS--TT---
--SS--TTGGGTSS-TT---
--SS--TTGGGTSS-SS---
--SS--HHHHTTSS-TT---
--SS--TTGGGTS--TTS--
--SS--TTGGGTSS-TTS--
--SS--GGGGGTSS-TTS--
--SS--TTGGGTSS-SSS--
--SS--GGGTTTSS-TT---
--SS--GGGTTTS--TT---
--SS--GGGTTTSS-TT---
--SS--HHHHTTS--TT---
--SS--GGGTTTSS-TT---
--SS--GGGTTTSS-TTS--
--SS--GGGGGTSS-TTS--
--SS--GGGGGTSS-TTS--
--SS--TTGGGTS--TT---
--SS--GGGGTTS--TTS--
--SS--GGGGGTS--TT---
--SS--GGGGGTSS-TT---
--SS--GGGGGTSS-TT---
--SS--GGGGGTS--TT---
--SS--GGGGGTSS-TT---
--SS--GGGTTTS--TT---
--SS--HHHHTTS--TT---
--SS--GGGGTTS--TT---
--SS--GGGGGTS--TT---
--SS--GGGGGTSS-TT---
--SS--GGGGTTS--TT---
--SS--TTGGGTS--TT---
--SS--GGGGGTS--TT---
--SS--TTGGGTS--TT---
--SS--GGGGGTS--TT---
--SS--GGGGGTS--TTS--
--SS--GGGGGTSS-TT---
--SS--GGGGGTS--TTS--
--SS--HHHHTTS--TTS--
--SS--TTGGGTSS-TTS--
--SS--TTGGGTS--TT---
--SS--HHHHTTS--TT---
--SS--GGGTTTS--TT---
--SS--GGGTTTS--TT---
--SS--GGGTTTSS-TT---
--SS--GGGTTTSS-TT---
--SS--TTTTTTS--TT---
--SS--GGGGGTSS-TT---
--SS--GGGTTTS--TT---
--SS--GGGTTTSS-TT---
--SS--GGGGGTS--TTS--
--SS--GGGTTTSS-TT---
--SS--GGGTTTSS-TT---
--SS--GGGGGTSS-TT---
--SS--HHHHTTS--TT---
--SS--TTTTTTSS-TT---
--SS--TTTTTTS--TT---
--SS--HHHHTTS--TT---
--SS--TTGGGTS--TT---
--SS--GGGTTTS--TT---
--SS--HHHHTTS--TT---
--SS--GGGTTTSS-TT---
--SS--GGGTTTSS-TT---
--SS--GGGTTTSS-TT---
--SS--GGGTTTS--TT---
--SS--GGGTTTS--TT---
--SS--GGGTTTSS-TT---
--SS--GGGTTTS--TT---
--SS--GGGTTTS--TT---
--SS--GGGTTTS--TT---
--SS--GGGTTTS--TT---
--SS--GGGTTTS--TT---
--SS--GGGTTTS--TT---
--SS--GGGTTTS--TT---
--SS--GGGTTTS--TT---
--SS--GGGTTTSS-TT---
--SS--GGGTTTSS-TT---
--SS--GGGTTTSS-TT---
--SS--GGGTTTSS-TT---
--SS--GGGTTTSS-TT---
--SS--GGGTTTS--TT---
--SS--GGGTTTSS-TT---
--SS--GGGTTTSS-TT---
--SS--GGGTTTSS-TT---
--SS--GGGTTTSS-TT---
--SS--GGGTTTSS-GGG--
--SS--GGGTTTSS-TT---
--SS--GGGTTTSS-GGG--
--SS--GGGTTTS--GGG--
--SS--GGGTTTSS-GGG--
--SS--GGGTTTSS-GGG--
--SS--TTTTTTSS-GGG--
--SS--GGGTTTSS-GGG--
--SS--GGGGGTSS-GGG--
--SS--GGGGGTSS-GGG--
--SS--GGGTTT-S-GGG--
--SS--GGGTTTSS-GGG--
--SS--HHHHTTS--GGG--
--SS--GGGTTTS--GGG--
--SS--HHHHTTS--GGG--
--SS--GGGTTTSS-GGG--
--SS--GGGTTTSS-GGG--
--SS--GGGTTTSS-GGG--
--SS--GGGTTTSS-GGG--
--SS--GGGTTTS--GGG--
--SS--GGGTTTS--GGG--
--SS--GGGTTTS--GGG--
--SS--HHHHTTS--GGG--
--SS--HHHHTTS--GGG--
--SS--HHHHTTS--GGG--
--SS-THHHHTTS--GGG--
--SS--HHHHTTS--GGG--
--SS--HHHHTTS--STT--
--SS--HHHHTTS--GGG--
--SS--HHHHTTS--GGG--
--SS--HHHHTTS--GGG--
--SS--HHHHTTS--GGG--
--SS--HHHHTTS--GGG--
--SS--HHHHTTS--TTT--
--SS--HHHHTTS--GGG--
--SS--TTTTTTS--GGG--
--SS--HHHHTTS--GGG--
--SS--HHHHTTS--GGG--
--SS--HHHHTTS--GGG--
--SS--HHHHTTS--GGG--
--SS--HHHHTTS--SSS--
--SS--HHHHTTS--GGG--
--SS--HHHHTTS--GGG--
--SS--HHHHTTS--TT---
--SS--HHHHTTS--SS---
--SS--HHHHTTS--TT---
--SS--HHHHTTS--TT---
--SS--HHHHTTS--TT---
--SS--HHHHTTS--TT---
--SS--HHHHTTS--TT---
--SS--HHHHTTS--TT---
--SS--HHHHTTS--TT---
--SS--HHHHTTS--TT---
--SS--HHHHTTS--TT---
--SS--HHHHTTS--TT---
--SS--HHHHTTS--TTS--
--SS--HHHHTTS--TTS--
--SS--HHHHTTS--TT---
--SS--HHHHTTS--TT---
--SS--HHHHTTS--TT---
--SS--HHHHTTS--TT---
--SS--HHHHTTS--TTS--
--SS--HHHHTTS--TT---
--SS--HHHHTTS--TT---
--SS--HHHHTTS--TTS--
--SS--HHHHTTS--TTS--
--SS--HHHHTTS--TT---
--SS--HHHHTTS--TT---
--SS--HHHHTTS--TT---
--SS--HHHHTTS--TT---
--SS--HHHHTTS--TT---
--SS--HHHHTTS--TT---
--SS--HHHHTTS--TTS--
--SS--HHHHTTS--TT---
--SS--HHHHTTS--TTS--
--SS--HHHHTTS--TTS--
--SS--HHHHTTS--TTS--
--SS--HHHHTTS--TTS--
--SS--HHHHTTS--TT---
--SS--HHHHTTS--TT---
--SS--HHHHTTS--TTS--
--SS--HHHHTTS--SSS--
--SS--HHHHTTS--TTS--
--SS--HHHHTTS--SSS--
--SS--HHHHTTS--TTS--
--SS--HHHHTTS--SSS--
--SS--HHHHTTS--SSS--
--SS--HHHHTTS--SSS--
--SS--HHHHTTS--SSS--
--SS--HHHHTTSS-TTS--
--SS--HHHHTTS--TTS--
--SS--HHHHTTS--SSS--
--SS--HHHHTTSS-TTS--
--SS--HHHHTTS--TTS--
--SS--HHHHTTS--TTS--
--SS--HHHHTTS--TTS--
--SS--HHHHTTS--SSS--
--SS--HHHHTTS--TTS--
--SS--HHHHTTS--SSS--
--SS--HHHHTTS--TTS--
--SS--HHHHTTS--S-S--
--SS--HHHHTTS--TTS--
--SS--HHHHTTS--TTS--
--SS--HHHHTTS--SSS--
--SS--HHHHTTS--SSS--
--SS--HHHHTTS--TT---
--SS--HHHHTTS--TTS--
--SS--HHHHTTS--TTS--
--SS--HHHHTTS--TTS--
--SS--HHHHTTS--SSS--
--SS--TTTTTTS--TTS--
--SS--HHHHTTS--TTS--
--SS--HHHHTTS--TTS--
--SS--HHHHTTS--TTS--
--SS--TTTTTTS--TTS--
--SS--HHHHTTS--TTS--
--SS--HHHHTTS--TTS--
--SS--HHHHTTS--TTS--
--SS--HHHHTTS--TTS--
--SS--HHHHTTS--TTS--
--SS--HHHHTTS--TTS--
--SS--HHHHTTS--SSS--
--SS--HHHHTTS--SSS--
--SS--HHHHTTS--SSS--
--SS--HHHHTTS--SS---
--SS--HHHHTTS--TTS--
--SS--HHHHTTS--S-S--
--SS--HHHHTTS--TT---
--SS--HHHHTTS--TT---
--SS--HHHHTTS--TT---
--SS--HHHHTTS--TT---
--SS--HHHHTTS--TT---
--SS--HHHHTTS--SS---
--SS--HHHHTTS--TTS--
--SS--HHHHTTS--SSS--
--SS--HHHHTTSS-TT---
--SS--HHHHTTS--TT---
--SS--HHHHTTS--TT---
--SS--HHHHTTS--TT---
--SS--HHHHTTS--TT---
--SS--HHHHTTS--SS---
--SS--HHHHTTS--TTS--
--SS--HHHHTTS--S-S--
--SS--HHHHTTS--TTS--
--SS--HHHHTTS--TTS--
--SS--HHHHTTS--TTS--
--SS--HHHHTTS--TTS--
--SS--HHHHTTS--TTS--
--SS--HHHHTTS--TTS--
--SS--HHHHTTS--TTS--
--SS--TTTTTTS--SSS--
--SS--TTGGGTS--TTS--
--SS--HHHHTTS--SSS--
--SS--HHHHTTS--TTS--
--SS--HHHHTTS--TTS--
--SS--HHHHTTS--TT---
--SS--HHHHTTS--TT---
--SS--HHHHTTS--TT---
--SS--HHHHTTS--TT---
--SS--HHHHTTS--TT---
--SS--HHHHTTS--TT---
--SS--HHHHTTS--SSS--
--SS--HHHHTTS--TTS--
--SS--HHHHTTS--TTS--
--SS--HHHHTTS--TTS--
--SS--HHHHTTS--TTS--
--SS--HHHHTTS--TTS--
--SS--HHHHTTS--SSS--
--SS--HHHHTTS--TTS--
--SS--HHHHTTS--TTS--
--SS--HHHHTTS--TTS--
--SS--HHHHTTS--TTS--
--SS--HHHHTTS--TTS--
--SS--HHHHTTS--TTS--
--SS--HHHHTTS--TTS--
--SS--HHHHTTS--TTS--
--SS--HHHHTTS--SSS--
--SS--HHHHTTS--TTS--
--SS--HHHHTTS--TTS--
--SS--TTGGGTS--TTS--
--SS--TTTTTTS--TTS--
--SS--TTGGGTS--TTS--
--SS--TTGGGTSS-TTS--
--SS--TTHHHHS--TTS--
--SS--TTGGGTS--TTS--
--SS--TTGGGTSS-TTS--
--SS--TTTTTTS--SSS--
--SS--TTGGGTS--TTS--
--SS--TTGGGTS--TTS--
--SS--TTGGGTS--TTS--
--SS--TTGGGTS--TTS--
--SS--TTGGGTS--TTS--
--SS--TTGGGTS--TTS--
--SSS-TTGGGTS--SSS--
--SS--TTGGGTS--TTS--
--SS--TTGGGTS--TTS--
--SS--TTGGGTS--TTS--
--SSS-TTGGGTS--TTS--
--SSS-TTGGGTS--SSS--
--SSS-TTGGGTS--SSS--
--SSS-TTGGGTS--TTS--
--SS--TTGGGTS--SSS--
--SS--TTGGGTS--TTS--
--SS--TTGGGTS--SSS--
--SS--TTGGGTS--TTS--
--SS--TTTTTTS--TTS--
--SS--TTGGGTS--TTS--
--SS--TTGGGTS--TTS--
--SS--TTGGGTS--TTS--
--SS--TTGGGTS--TTS--
--SS--TTGGGTS--TTS--
--SS--TTTTTTS--TTS--
--SSS-TTGGGTS--TTS--
--SSS-TTGGGTS--TTS--
--SSS-TTGGGTS--TTS--
--SSS-TTGGGTS--TTS--
--SS--TTGGGTS--SSS--
--SS--TTGGGTS--TTS--
--SSS-TTGGGTS--SS---
--SS--TTGGGTS--SS---
--SS--TTGGGTS--SSS--
--SS--TTHHHHS--TTS--
--SS--TTGGGTS--TTS--
--SS--TTGGGTS--TTS--
--SS--TTGGGTS--SSS--
--SS--TTGGGTS--TTS--
--SS--TTGGGTS--TTS--
--SS--TTHHHHS--TTS--
--SS--TTGGGTS--TTS--
--SS--TTGGGTS--TTS--
--SS--TTGGGTS--TTS--
--SS--TTGGGTS--TTS--
--SS--TTGGGTS--TTS--
--SS--TTGGGTS--TTS--
--SS--TTGGGTS--TTS--
--SS--TTHHHHS--SSS--
--SS--TTGGGTS--TTS--
--SS--TTHHHHS--TTS--
--SS--HHHHTTS--TTS--
--SS--TTHHHHS--TTS--
--SS--TTHHHHS--TTS--
--SS--TTGGGTS--SSS--
--SS--TTHHHHS--TTS--
--SS--HHHHHHS--TTS--
--SS--HHHHTTS--SSS--
--SS--TTGGGTS--TTS--
--SS--HHHHTTS--TTS--
--SS--TTTTTTS--TTS--
--SS--TTGGGTS--TTS--
--SS--HHHHTTS--TTS--
--SS--TTHHHHS--TTS--
--SS--HHHHTTSS-TTS--
--SS--TTGGGTS--TTS--
--SS--TTGGGTS--TTS--
--SS--TTGGGTS--TTS--
--SS--TTGGGTS--TTS--
--SS--TTGGGTS--TT---
--SS--HHHHTTS--TT---
--SS--TTGGGTS--TT---
--SS--TTGGGTS--TT---
--SSS-TTGGGTS--TT---
--SS--TTGGGTS--TT---
--SS--HHHHHHS--TT---
--SS--TTTTTTS--SS---
--SS--HHHHTTS--TT---
--SS--HHHHTTS--TTS--
--SS--TTTTTTS--TTS--
--SS--TTGGGTS--TTS--
--SS--TTHHHHS--TT---
--SS--TTTTTTS--TT---
--SS--TTGGGTS--TTS--
--SS--HHHHTTS--SSS--
--SS--HHHHTTS--TTS--
--SS--TTTTTTS--TTS--
--SS--TTGGGTS--TTS--
--SS--HHHHTTS--TTS--
--SS--TTGGGTS--TTS--
--SS--HHHHTTS--TTS--
--SS--HHHHTTS--TTS--
--SS--TTGGGTS--TT---
--SS--HHHHTTS--TT---
--SS--HHHHTTS--TT---
--SS--TTGGGTS--TT---
--SS--HHHHTTS--TT---
--SS--HHHHTTS--TT---
--SS--HHHHTTS--TT---
--SS--HHHHTTS--TT---
--SS--HHHHTTS--TT---
--SS--HHHHTTS--TT---
--SS--HHHHTTS--TT---
--SS--HHHHHHS--TT---
--SS--HHHHTTSS-TT---
--SS--HHHHTTS--TT---
--SS--HHHHTTS--TT---
--SS--HHHHTTS--TT---
--SS--HHHHTTS--TT---
--SS--TTGGGTS--TT---
--SS--TTGGGSS--TT---
--SS--TTGGGTS--TT---
--SS--HHHHTTS--TT---
--SS--HHHHTTS--TT---
--SS--HHHHTTS--TT---
--SS--TTGGGTS--TT---
--SS--HHHHTTS--TT---
--SS--HHHHTTS--TT---
--SS--HHHHTTS--TT---
--SS--HHHHTTS--TT---
--SS--HHHHTTS--TT---
--SS--HHHHTTS--SS---
---S--HHHHTTS--SS---
---S--HHHHTTS--TT---
--SS--HHHHTTS--TT---
---S--HHHHTTS--S----
---S--HHHHTTS--TT---
---S--HHHHTTS--TT---
--SS--HHHHTTS--TT---
--SS--HHHHTTS--TT---
--SS--HHHHTTS--TT---
---S--GGGGSSS--TT---
--SS--GGGTTTS--TT---
--SS--TTSTTTS--TT---
--SS--GGGTTTS--TT---
---S--GGGTTTS--TT---
--SS--TTTTTTS--TT---
--SS--TTGGGTS--TT---
--SS--GGGGGTS--TT---
--SS--TTGGGTS--TT---
--SS--TTGGGTS--TTS--
--SS--GGGGGTS--GGG--
--SS--TTGGGTS--GGG--
--SS--GGGGGTS--GGG--
--SS--TTGGGTS--GGG--
--SS--GGGGGTS--GGG--
--SS--GGGGGTS--TTT--
--SS--GGGTTTS--TTT--
--SS--GGGGGTS--TTT--
--SS--TTGGGTS--TTT--
--SS--GGGGGTS--GGG--
--SS--TTTTTTS--TTT--
--SS--GGGGGTS--TTT--
--SS--GGGGGTS--TTT--
--SS--GGGGGTS--TTT--
--SS--TTGGGTS--GGG--
--SS--GGGGGTS--TTS--
--SS--TTGGGTS--TTT--
--SS--TTGGGTS--TTS--
--SS--GGGGGTS--TTT--
--SS--GGGGGTS--TTT--
--SS--SGGGGTS--TTT--
--SS--TTGGGTS--TTT--
--SS--GGGTTTS--GGG--
--SS--TTGGGTS--GGG--
--SS--GGGGGTSS-GGG--
--SS--TTGGGTSS-GGG--
--SS--GGGGGTSS-GGG--
--SS--GGGGGTS--TTT--
--SS--TTGGGTSS-GGG--
--SS--GGGTTTSS-GGG--
--SS--TTGGGTS--TTT--
--SS--GGGTTTS--GGG--
--SS--TTGGGTS--TTT--
--SS--GGGGGTS--TTT--
--SS--GGGTTTS--TTT--
--SS--GGGTTTSS-GGG--
--SS--HHHHTTS--GGG--
--SS--GGGTTTS--TTT--
--SS--GGGTTTS--TTT--
--SS--GGGTTTS--TTT--
--SS--GGGTTTS--TTT--
--SS--GGGTTTS--TTT--
--SS--GGGTTTS--TTT--
--SS--GGGTTTS--TTT--
--SS--GGGGGTS--TTT--
--SS--TTGGGTS--TTT--
--SS--TTGGGTS--GGG--
--SS--GGGGGTSS-TTT--
--SS--GGGGGTSS-TTT--
--SS--GGGGGTS--GGG--
--SS--HHHHTTS--TTT--
--SS--GGGGGTS--GGG--
--SS--TTGGGTS--GGG--
--SS--HHHHTTS--GGG--
--SS--GGGGGTS--GGG--
--SS--GGGTTSS--GGG--
--SS--GGGTTTS--GGG--
--SS--TTGGGTS--GGG--
--SS--GGGGGTS--GGG--
--SS--GGGGGTS--GGG--
--SS--GGGGGTS--GGG--
--SS--GGGGGTS--GGG--
--SS--GGGGGTS--GGG--
--SS--GGGTTTS--GGG--
--SS--GGGGGTS--GGG--
--SS--GGGGGTS--GGG--
--SS--GGGGGTS--GGG--
--SS--GGGGGTS--SSS--
--SSS-GGGGGTS--TTT--
--SS--GGGTTTS--GGG--
--SS--GGGGGTS--GGG--
--SS--GGGGGTS--GGG--
--SS--GGGGGTS--TTS--
--SS--GGGGGTS--GGG--
--SS--TTGGGTS--GGG--
--SS--GGGTTTS--GGG--
--SSS-GGGGGTS--GGG--
--SSS-GGGGGTS--GGG--
--SS--GGGGGTS--GGG--
--SS--TTGGGTS--GGG--
--SS--GGGGGTSS-GGG--
--SS--GGGGGTS--STT--
--SS--GGGTTTSS-GGG--
--SS--GGGTTTS--GGG--
--SS--GGGTTTSS-GGGG-
--SS--GGGGGTS--GGGG-
--SS--GGGTTTSS-GGGG-
--SS--GGGGGTS--TT---
--SS--GGGTTTS--GGGG-
--SS--GGGTTTSS-TTT--
--SS--GGGTTTSS-TTT--
--SS--GGGGGTS--TTTT-
--SS--GGGGGTSS-GGG--
--SS--GGGTTT---GGG--
--SS--GGGGGTS--GGG--
--SS--GGGGGTS--GGG--
--SS--GGGTTTS--GGG--
--SS--GGGGGT---GGG--
--SS--GGGTTTSS-GGGG-
--SS--TTTTTTS--GGG--
--SS--GGGTTTSS-GGG--
--SS--GGGTTTSS-GGG--
--SS--GGGTTTS--GGG--
--SS--GGGGGTS--HHHH-
--SS--GGGGGTS--GGGT-
--SS--GGGTTTS--HHHH-
--SS--GGGGGTS--GGGT-
--SS--GGGGGTS--GGGT-
--SS--GGGGGTS--GGG--
--SSS-GGGGGTS--HHHH-
--SSS-GGGGGTS--HHHH-
--SS--TTGGGTS--GGGT-
--SS--TTSTTTS--GGGT-
--SS--GGGTTTSS-HHHH-
--SS--GGGTTTS--HHHH-
--SS--GGGGGTS--GGGT-
--SS--TTGGGTSS-GGGT-
--SSS-GGGTTTS--GGGT-
--SS--GGGTTTS--GGGT-
--SS--GGGGGTS--HHHH-
--SS--GGGTTTS--GGGG-
--SS--TTTTTTS--TTT--
--SS--HHHHHHS--GGGT-
--SS--TTGGGTS--GGGT-
--SSS-GGGGGTS--GGGT-
--SS--GGGGGTS--GGGT-
--SS--TTTTTTS--HHHH-
--SS--TTTTTTS--GGGT-
--SS--TTTTTTS--GGG--
--SS--TTTTTTS--HHHH-
--SS--GGGGGTS--GGGT-
--SS--GGGTTTS--HHHH-
--SS--TTTTTT---GGGT-
--SS--TTTTTTS--GGGT-
--SS--GGGTTT---GGGT-
--SS--TT-TTTS--GGGT-
--SS--GGGTTTS--GGGT-
--SS--GGGTTTSS-GGGT-
--SS--GGGGGTS--GGGT-
--SS--GGGGGTS--GGGT-
--SS--GGGGGTSS-HHHH-
--SS--GGGGGTS--GGGT-
--SS--GGGTTTSS-GGGT-
--SS--GGGTTTSS-GGGT-
--SS--GGGGGTS--STTT-
--SS--GGGTTTSS-GGGT-
--SS--GGGTTTS--GGGT-
--SS--GGGTTTS--GGGT-
--SS--GGGGGTS--GGGT-
--SS--GGGTTTS--GGGT-
--SS--TGGGGTS--GGGT-
--SS--GGGGTTS--HHHH-
--SS--GGGGGTS--GGGT-
--SS--GGGGGTS--HHHH-
--SS--GGGGGTS--HHHH-
--SS--GGGGGTS--HHHH-
--SS--GGGGGTS--GGGT-
--SS--GGGGGTS--GGGT-
--SS--GGGTTTS--GGGT-
--SS--GGGGGTS--HHHH-
--SS--TTGGGTS--GGGT-
--SS--TTGGGTS--GGGT-
--SS--TTGGGTS--HHHH-
--SS--HHHHTTS--HHHH-
--S---HHHHTTS--HHHH-
--SS--TTGGGTS--HHHH-
--SS--TTGGGTS--HHHH-
--SS--TTGGGTS--GGGT-
--SS--TTTTTTS--GGGT-
--SS--GGGGGTS--GGGG-
--SS--TTGGGTS--GGGG-
--SS--TTGGGTS--GGGG-
--SS--TTGGGTS--GGGG-
--SS--TTGGGTS--GGG--
--SS--HHHHTTS--GGGG-
--SS--HHHHTTS--GGG--
--SS--TTGGGTS--GGG--
--SS--GGGGGTS--GGG--
--SS--GGGGGTS--GGG--
--SS--GGGGGTS--GGG--
--TT--TTGGGTS--GGG--
--SS--TTGGGTS--TTS--
--SS--HHHHTTS--GGG--
--SS--TTGGGTS--GGG--
--SS--TTGGGTS--GGG--
--SS--TTGGGTS--GGG--
--SS--GGGGGTS--GGG--
--SS--GGGGGTS--GGG--
--TT--TTTTTTS--GGG--
--SS--TTTTTTS--GGG--
--SS--HHHHTTS--GGG--
--SS--TTGGGTS--GGG--
--SS--GGGGGTS--GGG--
--SS--TTGGGTS--GGG--
--SS--GGGGGTS--GGG--
--SS--GGGGGTS--GGG--
--SS--TTGGGTS--TT---
--SS--TTGGGTSS-TT---
--SS--GGGGGTS--TT---
--SS--GGGGGTSS-TT---
--SS--GGGGGTSS-TT---
--SS--TTGGGTSS-TT---
--SS--TGGGGTSS-TT---
--SS--TGGGGTSS-TT---
--SS--TTGGGTS--TT---
--SS--TTGGGTS--TT---
--SS--TTGGGTSS-TT---
--SS--TGGGGTSS-TT---
--SS--GGGGGTSS-TT---
--SS--GGGGGTS--TT---
--SS--GGGGGTS--TT---
--SS--GGGGGT---TT---
--SS--GGGGGTS--TT---
--SS--GGGTTTS--TT---
--SS--GGGTTT---TT---
--SS--GGGGGT---TT---
--SS--GGGGGTS--TT---
--SS--TTGGGTS--TT---
--SS--TTGGGTS--TT---
--SS--TTGGGTS--TT---
--SS--GGGGGTS--TT---
--SS--GGGGGTS--SSS--
--SS--GGGGGTS--SS---
--SS--GGGGGTS--TT---
--SS--TTGGGTS--TT---
--SS--GGGGGTS--TT---
--SS--TTGGGTS--TT---
--SS--GGGGGTS--SS---
--SS--GGGGGTSS-TT---
--SS--TTGGGTS--TTS--
--SS--TTGGGTS--TT---
--SS--GGGGGTS--TT---
--SS--TTGGGTS--TT---
--SS--GGGGGTS--TT---
--SS--GGGGGTS--TT---
--SS--GGGGGTS--SS---
--SS--GGGGGTS--TTS--
--SS--TTGGGTS--TTS--
--SS--GGGGGTS--TTS--
--SS--GGGGGTS--TTS--
--SS--TTGGGTS--TTS--
--SS--GGGTTTS--TTS--
--SS--GGGGGTS--TT---
--SS--TTGGGTS--TTS--
--SS--TTGGGTS--TT---
--SS--HHHHTTS--TTS--
--SS--HHHHTTS--TTS--
--SS--HHHHTTS--TT---
--SS--HHHHTTS--TTS--
--SS--HHHHTTS--TTS--
--SS--HHHHTTS--TT---
--SS--HHHHTTS--TTS--
--SS--HHHHTTS--TTS--
--SS--TTGGGTS--TTS--
--SS--HHHHTTS--TTS--
--SS--HHHHTTS--TTS--
--SS--HHHHTTS--TTS--
--SS---TTTTTS--TTS--
--SS--TTGGGTS--TTS--
--SS--HHHHTTS--TTS--
--SS--HHHHTTS--TTS--
---S--HHHHTTS--TTS--
---S--HHHHTTS--TTS--
---S--HHHHTTS--TTS--
--SS--HHHHTTS--TTS--
--SS--HHHHTTS--TTS--
---S--HHHHTTS--TTS--
---S--HHHHHHS--TTS--
---S--HHHHTTS--TTS--
--SS--HHHHTTS--TTS--
---S--HHHHTTS--TTS--
---S--HHHHTTS--TTS--
--SS--TTGGGTS--TTS--
--SS--HHHHTTS--TTS--
--SS--SGGGTTS--TTS--
--SS--GGGGTTS--TTS--
---S--GGGTTTS--TTS--
--SS--GGG-SSS--TTS--
--SS--GGGSSSS--TTS--
---S--HHHHTTS--TTS--
--SS--TTTTSSS--TTS--
--SS--HHHHTTS--TTS--
--SS--HHHHTTS--SSS--
--SS--HHHHTTS--SSS--
--SS--HHHHTTS--SSS--
--SS--GGGGGTS--TTS--
--SS--HHHHTTS--TTS--
--SS--HHHHTTS--TTS--
--SS--HHHHHHS--TTS--
--SS--HHHHHHS--TTS--
--SS--HHHHHHS--TTS--
---S--HHHHHHS--TTS--
--SS--HHHHTTS--TTS--
--SS--HHHHHHS--TTS--
--SS--HHHHHHS--TTS--
--SS--HHHHTTS--TT---
--SS--HHHHHHS--TTS--
--SS--HHHHHHS--TTS--
--SS--HHHHHHS--SS---
--SS--THHHHHT--TTS--
--SS--HHHHHHT--TTS--
--SS--HHHHHHT--SSS--
--SS--HHHHTTS--TTS--
--SS--HHHHTTT--TTS--
--SS--HHHHHHS--TTS--
--SS--HHHHTTS--TTS--
--SS--HHHHHHS--TTS--
--SS--HHHHHHS--SSS--
--SS--HHHHHHS--SSS--
--SS--HHHHHHT--SSS--
--SS--HHHHHHT--SSS--
--SS--HHHHTTS--SSS--
--SS--HHHHHHS---SS--
--SS--HHHHTTT---SS--
--SS--HHHHHHT---SS--
--SS--HHHHHHT---SS--
--SS--HHHHHHT---SS--
--SS--HHHHHHT---SS--
--SS--HHHHTTT---SS--
--SS--HHHHTTT----S--
--SS--HHHHHHT----S--
--SS--HHHHTTT----S--
--SS--HHHHHHT---SS--
--SS--HHHHHHT---SS--
--SS--HHHHHHT--SSS--
--SS--HHHHHHS---SS--
--SS--HHHHHHS--SSS--
--SS--HHHHTTS--SSS--
--SS--HHHHTTS---SS--
--SS--HHHHHHS---SS--
--SS--HHHHHHS---SS--
--SS--HHHHHHT---SS--
--SS--HHHHTTT---SS--
--SS--HHHHHHT---SS--
--SS--HHHHHHT---SS--
--SS--HHHHHHS---SS--
--SS--HHHHTTS--TTS--
--SS--HHHHHHT---SS--
--SS--HHHHHHT---SS--
--SS--HHHHHHT---SS--
--SS--HHHHHHT---SS--
--SS--HHHHHHT---SS--
--SS--HHHHTTT---SS--
--SS--HHHHHHT---SS--
--SS--HHHHHHS---SS--
---S--HHHHHHT---SS--
---S--HHHHHHT---S---
---S--HHHHHHT---S---
---S--HHHHHHT---SS--
---S--HHHHHHT---SS--
---S--HHHHHHT--SSS--
---S--HHHHHHT---SS--
---S--HHHHHHS---SS--
--SS--HHHHHHT--SSS--
--SS--HHHHHHT--SSS--
--SS--HHHHHHT--SSS--
--SS--HHHHHHT---SS--
--SS--HHHHHHT---SS--
--SSS-HHHHHHT---S---
--SS--HHHHHHS---SS--
--SS--HHHHHHT---SS--
--SS--HHHHHHT---SS--
--SSS-HHHHHHS---S---
--SS--HHHHHHS-------
--SS--HHHHHHS---S---
--SS--HHHHHHT-------
--SS--HHHHTTS-------
--SS--HHHHHHT-------
--SS--HHHHHHT-------
--SS--HHHHHHT---S---
--SS--HHHHTTS---S---
--SS--HHHHHHT---S---
--SS--HHHHTTT---S---
--SS--HHHHHHS---S---
--SS--HHHHHHT---SS--
--SS--HHHHHHT---SS--
--SSS-HHHHHHT---SS--
--SS--HHHHTTT---SS--
--SS--HHHHHHS---SS--
--SSS-HHHHHHT---SS--
--SS--HHHHHHT----S--
--SS--HHHHHHT---SS--
--SSS-HHHHHHT--SS---
--SS--HHHHTTS---SS--
--SS--HHHHHHS---SS--
--SSS-TTHHHHT---SS--
--SS--TTTTTTT---S---
--SS--TTHHHHT-------
--SS--HHHHHHT-------
--SS--HHHHHHT---S---
--SS--HHHHHHT---S---
--SS--HHHHTTT--SSS--
--SS--HHHHHHT--SSS--
--SSS-HHHHTTT--SSS--
--SS--HHHHHHT--SSS--
--SS--HHHHHHT--SSS--
--SS--HHHHHHT--TTS--
--SS--HHHHHHT--SS---
--SS--HHHHHHT--TT---
--SS--HHHHHHT--TTS--
--SS--HHHHTTT--TTS--
--SS--HHHHHHT--GGG--
---S--HHHHHHT--GGG--
---SS-HHHHHHS--GGG--
--SS--HHHHHHT--GGG--
---S--HHHHHHT--GGG--
--SS--HHHHHHT--GGG--
--SS--HHHHHHT--GGG--
--SS--HHHHTTT--GGG--
--SS--TTGGGTT--GGG--
---S--HHHHHHT--GGG--
--SS--HHHHHHS--TTT--
---S--HHHHTTS--GGG--
---S--THHHHHS--GGG--
---S--HHHHTTT--GGG--
---S--HHHHHHT--STT--
--SS--HHHHTTT--GGG--
---S--HHHHHHT--GGG--
--SS--HHHHHHT--GGG--
---SS-HHHHTTS--GGG--
---S--HHHHHHS--GGG--
---S--HHHHTTT--GGG--
---S--HHHHTTS--GGG--
---S--HHHHHHS--STT--
---S--HHHHHHS--GGG--
---S--HHHHTTS--GGG--
---S--HHHHHHT--STT--
---S--HHHHHHS--GGG--
--SS--HHHHHHT--GGG--
---S--HHHHHHS--TTS--
---S--HHHHTTT--TT---
-TTS--HHHHHHT--TT---
-TTS--HHHHHHT--GGG--
---S--HHHHHHS--STT--
---S--HHHHHHT--GGG--
---S--HHHHTTS--GGG--
---S--HHHHTTS--STT--
---S--HHHHHHS--GGG--
---S--TTTTTTS--GGG--
---S--GGGTTTS--GGG--
---S--GGGGGTSS-GGG--
---S--TTGGGTS--GGG--
---S--TTTTTTS--GGG--
--SS--TTTTTTSS-GGG--
--SS--GGGTTTS--GGG--
---S--GGGGGTS--GGG--
---S--GGGTTTS--GGG--
---S--HHHHTTS--GGG--
---S--HHHHTTS--GGG--
---S--GGGTTTS--GGG--
--SS--GGGTTTS--GGG--
--SS--GGGGGTS--TTT--
---S--GGGGGTS--GGG--
---S--GGGTTTS--GGG--
---S--GGGTTTS--GGG--
---S--GGGTTTS--GGG--
---S--TTTTTTSS-GGG--
---S--GGGTTTS--GGG--
---S--GGGGGTS--GGG--
---S--GGGGGTS--GGG--
---S--TTGGGTS--TTS--
---S--GGGTTTS--GGG--
---S--GGGTTTSS-GGG--
--SS--GGGTTTS--GGG--
--SS--GGGTTTS--GGG--
--SS--GGGTTTS--GGG--
--SS--GGGTTTS--GGG--
--S---GGGTTTS--GGG--
--S---GGGTTTS--GGG--
--S---GGGTTTS--GGG--
--SS--GGGTTTS--GGG--
--S---GGGTTTS--GGG--
--SS--GGGTTTS--GGG--
--SS--GGGGGTS--GGG--
--SS--GGGTTTS--GGG--
--SS--GGGSSSS--GGG--
--SS--GGGTTTS--GGG--
------GGGGSSS--GGG--
--SS--TTSSSSS--GGG--
--S---TTSSSSS--GGG--
--S---TTSSSSS--GGG--
--S---GGGTTTS--GGG--
--S---GGGSSSS--TTT--
--S---GGGSSSS--GGG--
--S---GGGSSSS--GGG--
--S---TTSSSSS--TTS--
--SS--TTSSSSS--TTS--
--S---TTSSSSS--GGG--
--SS--GGGSSSS--GGG--
--SS--TTTTTTS--GGG--
--S---GGGTTTS--GGG--
--S---GGGTTTS--GGG--
--SS--GGGGGTSS-GGG--
--SS--TTGGGTS--GGG--
--SS--GGGTTTS--GGG--
--SS---GGGGTS--GGG--
--SS--TTGGGTS--GGG--
--SS--GGGTTTS--GGG--
--SS--TTTTTTS--TTT--
--SS--HHHHTTS--GGG--
--SS--GGGTTTS--GGG--
--SS--GGGTTTS--GGG--
--SS--GGGSSSS--GGG--
--SS--TTSSSSS--GGG--
--SS--GGGSSSS--GGG--
--SS--TTSSSSS--TTT--
--SS--GGGSSSS--TTT--
--SS--SSSSSSS--TTT--
--SS--TTSSSSS--GGG--
--SS--GGGSSSS--GGG--
--SS--TTSSSSS--TTT--
--SS--TTSSSSS--TTT--
--SS--GGGSSSS--TTT--
--SS--GGGTTTS--GGG--
--SS--GGGSSSS--TTT--
--SS--GGGSSSS--GGG--
--SS--GGGSSSS--GGG--
--SS--TTSSSSS--GGG--
--SS--GGGSSSS--STT--
--SS--TTTTTTS--GGG--
--SS--GGGSSSS--TTS--
--SS--TTSTTTS--GGG--
--SS--TT-TTTS--GGG--
--SS--TTSSSSS--GGG--
--SS--TTSSSSS--GGG--
--SS--TTSSSSS--GGG--
--SS--TTTTTTS--TT---
--SS--TTTTTTS--GGG--
--SS--TTTSSSS--TTS--
--SS--GGGSSSS--TTS--
--SS--TTSSSSS--TTS--
--SS--TTTSSSS--SSS--
--SS--TTTTTSS--GGG--
--SS--TTTSSSS--TT---
--SS--TTTSSSS--GGG--
--SS--TTTSSSS--GGG--
--SS--TTTTTTS--GGG--
--SS--TTTSSSS--TTS--
--SS--TTSSSSS--GGG--
--SS--TTGGGTS--GGG--
--SS--TTTTTTS--GGG--
--SS--TTTTTTS--GGG--
---S--TTTSSSS--GGG--
--SS--TTSTTTS--GGG--
--SS--TTTTTTS--GGG--
--SS--TTSSSSS--GGG--
--SS--TTSSSSS--STT--
--SS--TTTTTTS--GGG--
--SS--TTTTTTS--GGG--
--SS--TTTTTTS--TTS--
--SS--TTTSSSS--GGG--
--SS--TTTSSSS--GGG--
--SS--TTTTTTS--GGG--
--SS--TTTTTTS--GGG--
--SS--TTTTTSS--GGG--
--SS--TTTTTTS--GGG--
--SS--GGGSSSS--GGG--
--SS--GGGSSSS--GGG--
--SS--TTTTTSS--GGG--
--SS--TTTTTTS--GGG--
--SS--TTSTTTS--GGG--
--SS--TTSSSSS--GGG--
--SS--TTTTTTS--GGG--
--SS--GGGSSSS--GGG--
--SS--TTTTTTS--GGG--
--SS--TTSSSSS--GGG--
--SS--TTSSSSS--TTT--
--SS--TTSSSSS--GGG--
--SS--GGGSSSS--TTT--
--SS--TT-SSSS--GGG--
--SS--TTSSSSS--GGG--
--SS--GGGSSSS--GGG--
--SS--TTSSSSS--GGG--
--SS--GGGSSSS--TTT--
--SS--TTSSSSS--TTT--
--SS--TTSSSSS--GGG--
--SS--TTTTTTS--TTT--
--SS--TTSSSSS--GGG--
--SS--TTSSSSS--TTT--
--SS--TTSSSSS--TTT--
--SS--GGGSSSS--TTT--
--SS--TTSSSSS--GGG--
--SS--TTSSSSS--GGG--
--SS--TTSSSSS--GGG--
--SS--TTSSSSS--TTT--
--SS--TTSSSSS--TTT--
--SS--GGGSSSS--TTT--
--SS--GGGTTTS--TTT--
--SS--TTTTTTS--TTT--
--SS--TTTTTTS--TTT--
--SS--TTTTTTS--GGG--
--SS--TTTTTTS--TTT--
--SS--TTTTTTS--GGG--
--SS--TTTTTTS--TTT--
--SS--TTTTTTS--GGG--
--S---TTTTTTS--TTS--
--S---TTTTTTS--TTS--
--S---TTTTTTS--TTS--
--S---TTTTTTS--GGG--
--S---TTTTTTS--GGG--
--S---TTTTTTS--GGG--
--S---TTTTTTS--GGG--
------TTTTTT---GGG--
--S---TTTTTTS--GGG--
--S---GGGTTTS--GGG--
--S----TTTTTS--GGG--
--S----TTTTTS--GGG--
--S----TTTTTS--TTS--
--S----TTTTTS--GGG--
--S---GGGTTTS--GGG--
--S---GGGTTTS--GGG--
--S---GGGTTTS--GGG--
--S---GGGTTTS--GGG--
--S---GGGTTTS--GGG--
--S---GGGTTTS--GGG--
--S---GGGGGTS--GGG--
--S---GGGTTTS--TTT--
--S---GGGTTTS--TTT--
--S---GGGGGTS--GGG--
--S---GGGTTTS--TTS--
--S---GGGGGTS--GGG--
--S---GGGTTTS--GGG--
--S---GGGTTTS--GGG--
--S---GGGTTTS--GGG--
------GGGTTTS--GGGG-
--S---GGGTTTS--GGG--
--S---GGGTTT---GGG--
--S---GGGGGTS--TTS--
--S---GGGTTTS--GGG--
--S---GGGTTTS--GGG--
--S---GGGGGTS--TT---
--S---GGGGGTS--TT---
--S----GGGGTS--GGG--
--S---GGGGGTS--GGG--
--S---TGGGGTS--TTT--
--S---TTGGGT---TTT--
--S----GGGGTS--GGG--
--S---SGGGGT---TT---
--S---TTGGGT---TT---
--S---TTGGGTS--GGG--
--S---SGGGGTS--GGG--
--S----GGGGT---GGG--
--SS--TTGGGTS--GGG--
--S---TTGGGTS--TTS--
--S----GGGGT---GGG--
--S---TTGGGT---GGG--
--S---SGGGGTS--TTS--
--S---TTGGGTS--GGG--
--S---TTTTTTS--GGG--
--S---HHHHTTS--GGG--
--S---TTGGGTS--GGG--
--S---HHHHTTS--GGG--
--S---TTGGGTS--GGG--
--S---TTGGGTS--TTS--
--S---HHHHTTS--GGG--
--S---TTGGGTS--TTS--
--S---TTGGGTS--TT---
--S---TTGGGTS--TTS--
--S---TTGGGTS--GGG--
--S---TTGGGTS--GGG--
--S---TTGGGTS--GGG--
--SS--TTGGGTS--GGG--
--S---HHHHTTS--GGG--
--S---HHHHTTS--GGG--
--S---TTGGGTS--GGG--
--SS--TTGGGTS--GGG--
--S---TTGGGTS--HHHH-
--S---TTGGGTS--GGGT-
--S---TTTTTTS--HHHH-
--S---TTGGGTS--HHHH-
--S---HHHHTTS--GGGT-
--S---TTGGGTS--HHHH-
--S---TTTTTTS--GGGT-
--S---HHHHTTS--GGGT-
--S---TTTTTTS--GGGT-
--S---TTTTTTS--GGGT-
--S---SGGGSSS--GGGT-
--S---TTGGGTS--GGG--
--S---GGGSSSS--GGGT-
--S---GGGSSSS--HHHH-
--S---TTSSSSS--GGGT-
--S---TTSSSSS--TTT--
--S---TTSSSSS--HHHH-
--S---TTSSSSS--HHHH-
--S---TTSSSSS--HHHH-
--SS--GGGSSSS--HHHH-
--S---GGGSSSS--HHHH-
--S---GGGSSSS--HHHH-
--S---GGGSSSS--GGG--
--S---TTS-SSS--GGG--
--S---TTSSSSS--HHHH-
--S---TTSSSSS--HHHH-
--S---TTSSSSS--GGG--
--S---GGGSSSS--TTT--
--S---GGGSSSS--TTT--
--S---TTSSSSS--GGG--
--S---TTSSSSS--TTT--
------GGGSSSS--GGGG-
--S---TTSSSSS--GGGG-
------TTSSSSS--HHHH-
--S---HHHHTTS--HHHH-
--S---HHHHTTS--GGGT-
--S---HHHHTTS--GGGT-
--S---TTGGGTS--HHHH-
--S---HHHHTTS--GGG--
--S---HHHHTTS--GGGT-
--S---HHHHTTS--GGGT-
------TTTTTTS--GGGT-
------TTTTTTS--GGGT-
------HHHHTTS--GGGT-
------HHHHTTS--GGGT-
------HHHHTTS--HHHH-
------TTGGGTS--GGGT-
--S---HHHHTTS--HHHH-
------TTTTTTS--GGGT-
--S---HHHHTTS--GGGT-
------TTTTTTS--GGG--
------TTTTTTS--HHHH-
--S---TTTTTTS--GGGT-
--S---TTTTTTS--HHHH-
--S---TTTTTTS--GGGT-
--S---TTTTTTS--HHHH-
--S---TTGGGTS--GGGT-
--S---TTGGGTS--HHHH-
--S---TTHHHHS--GGGT-
--S---HHHHTTS--GGGT-
--S---TTTTTTS--HHHH-
--S---TTTTTTS--HHHH-
--S---TTTTTTS--HHHH-
--SS--TTTTTTS--HHHH-
--SS--TTTTTTS--HHHH-
--S---TTTTTTS--HHHH-
--S---HHHHTTS--HHHH-
--SS--TTTTTTS--HHHH-
--S---HHHHTTS--HHHH-
--S---TTGGGTS--HHHH-
--S---TTTTTTS--HHHH-
--SS--TTGGGTS--HHHH-
--S---TTGGGTS--TTT--
--S---TTTTTTS--HHHH-
--S---TTGGGTS--HHHH-
--SS--TTGGGTS--HHHH-
--SS--TTGGGTS--HHHH-
--SS--HHHHTTS--GGGT-
--SS--HHHHTTS--HHHH-
--SS--HHHHTTS--HHHH-
--SS--TTGGGTS--HHHH-
--SS--HHHHTTS--HHHH-
--SS--TTGGGTS--HHHH-
--SS--TTGGGTS--GGGT-
--S---TTGGGTS--GGGT-
--SS--TTGGGTS--HHHH-
--SS--TTGGGTS--GGGT-
--SS--TTTTTTS--HHHH-
--SS--TTGGGSS--HHHH-
--SS--TTTTTTS--HHHH-
--SS--TTGGGTS--HHHH-
--SS--TTGGGTS--HHHH-
--SS--HHHHTTS--HHHH-
--SS--HHHHTTS--HHHH-
--SS--TTGGGTS--GGGT-
--SS--TTTTTTS--GGGT-
--SS--HHHHTTS--HHHH-
--SS--HHHHTTS--HHHH-
--S---HHHHTTS--HHHH-
--SS--TTGGGTS--GGG--
--SS--TTHHHHS--HHHH-
--SS--TTHHHHS--HHHH-
--SS--TTGGGTS--HHHH-
--SS--TTHHHHS--HHHH-
--SS--TTGGGTS--HHHH-
--SS--TTGGGTS--HHHH-
--S---TTGGGTS--HHHH-
--SS--TTGGGTS--GGGG-
--SS--TTGGGTS--HHHH-
--SS--TTTTTTS--SGGG-
---S--TTGGGTS--GGGG-
---S--TTGGGTS--GGGT-
---S--HHHHTTS--HHHH-
--SS--TTTTTTS--GGGT-
--SS--TTGGGTS--GGGT-
--SS--TTTTTTS--HHHH-
--SS--TTGGGTS--HHHH-
--SS--HHHHTTS--GGG--
--SS--HHHHTTS--GGG--
---S--GGGGGTS--GGG--
--SS--HHHHTTS--TTT--
--SS--HHHHTTS--GGGT-
--SS--TTGGGTS--GGG--
--SS--HHHHTTS--GGG--
---S--TGGGGTS--GGGG-
---S--TTGGGTS--GGGG-
--SS--TTGGGTS--GGG--
--SS--GGGGGTS--HHHH-
---S--TTGGGTS--HHHH-
--SS--TTGGGTS--HHHH-
--SS--GGGGGTS--GGGG-
--SS--HHHHTTS--HHHH-
--SS--HHHHTTS--HHHH-
--SS--TTTTTTS--GGGT-
--SS--TTGGGTS--HHHH-
--SS--GGGGGTSS-GGGT-
--SS--TTTTTTS--HHHH-
--SS--GGGTTTS--HHHH-
--SS--GGGGGTS--GGGT-
--SS--TTTTTTS--HHHH-
--SS--GGGTTTS--HHHH-
---S--TTTTTTS--HHHH-
--SS--GGGTTTS--HHHH-
--SS--GGGTTTS--HHHH-
--SS--GGGTTTS--HHHH-
---SS-GGGGGTS--GGG--
--SS--HHHHTTS--TTT--
---SS-HHHHTTSS-HHHH-
---S--HHHHTTS--HHHH-
--SS--HHHHTTS--HHHH-
---S--HHHHTTS--HHHH-
---S--HHHHTTS--TTT--
---S--TTHHHHS--HHHH-
---S--HHHHTTS--HHHH-
--SS--HHHHTTS--GGGT-
---S--TTGGGTS--GGGT-
--SS--TTHHHHS--GGGT-
---S--TTGGGTS--GGGT-
---S--TTHHHHS--GGG--
--SS--HHHHTTS--GGGG-
---S--TTGGGTS--GGGG-
---S--TTTTTTS--GGGG-
--SS--TTGGGTS---TT--
---S--HHHHHHS---TTT-
---S--TTHHHHS---TTT-
--SS--TTHHHHS---GGG-
---S--TTHHHHS---GGG-
---S--TTGGGTS---GGG-
--SS--TTHHHHS---GGG-
--SS--HHHHTTS---TT--
---S--TTGGGTS---TTT-
---S--HHHHTTS---TTT-
------HHHHTTS---GGG-
------TTHHHHS---TTT-
---S--TTGGGTS---TT--
---S--TTTTTTS---TT--
---S--HHHHTTS---GGG-
---S--TTTTTTS---GGG-
---S--TTGGGTS---GGG-
---S--TTTTTTS---GGG-
---S--TTGGGTS---TTT-
---S--TTGGGTS---TTT-
---S--TTGGGTS---TTT-
------TTGGGTS---TTT-
--SS--TTGGGTS---TTT-
---S--TTGGGTS---TTT-
---S--TTGGGTS---TTT-
--SS--TTGGGTS---TTT-
---S--TTGGGTS-S-TTT-
--SS--HHHHTTS---TTT-
---S--TTGGGTS---TTT-
---S--TTGGGTS---TTT-
--SS--TTGGGTS---TTT-
--SS--TTGGGTS---TTT-
--SS--SGGGSSS---TTT-
---S--TTGGGTS---TTT-
--SS--TTGGGTS---TTT-
---S--TTGGGTS---TTT-
---SS-TTGGGTS---TTT-
--SSS-TTGGGTS---SS--
---S--TTGGGTS---TTT-
---S--TTGGGTS---TTT-
---S--TTGGGTS---TTT-
---SS-TTGGGTS---GGG-
---S--TTGGGTS---GGG-
---S--TTGGGTS---TTT-
---S--TTGGGTS---GGG-
---S--TTGGGTS---GGG-
---S--TTGGGTS---TTT-
--SSS-TTGGGTS---TT--
---S--TTTTTTS---TTT-
--SS--TTGGGTS---TTT-
--SS--TTTTTTS---TTT-
--SSS-TTTTTTS---TTT-
---S--TTTTTTS---GGG-
--SS--TTTTTTS---TTT-
---S--TTTTTTS---GGG-
---SS-TTTTTTS---GGG-
---SS-TTTTTTS---TTT-
---SS-TTTTTTS---TTT-
---SS-TTTTTTS---TTT-
---SS-TTTTTTS---SS--
---SS-HHHHTTS---SS--
---SS-TTTTTTS---TT--
---SS-TTTTTTS---TT--
---SS-TTTTTTS---TT--
---SS-TTTTTTS---TTT-
--SSS-TTTTTTS---TTT-
---SS-TTTTTTS---TT--
---STTGGGTTTS---TT--
---SS-TTTTTTS---TT--
---SS-TTTTTTS---TTT-
--SS--TTTTTTS---TT--
---S--TTTTTTS---TT--
---S--TTTTTTS---TTT-
---SS-TTTTTTS---TTT-
---SS-TTTTTTS---TTT-
---SS-TTTTTTS---TTT-
---SS-TTTTTTS---TTT-
---SS-TTTTTTS---TTT-
---SS-TTTTTTS---TTT-
---S--TTTTTTS---TTT-
---S--TTTTTTS---TTT-
---SS-TTTTTTS---TTT-
--SSS-TTTTTTS---TTT-
---STTTTTTTTS---TTT-
---SS-TTTTTTS---TTT-
---SS-TTTTTTS---TTT-
---SS-TTTTTTS---TTT-
---SS-TTTTTTS---TTT-
--SSS-TTTTTTS---TTT-
---SS-TTTTTTS---TT--
---SS-TTTTTTS---TTT-
---SS-TTTTTTS---TT--
---SS-TTTTTTS---SS--
--SSS-TTTTTTS---SS--
--SSTTGGGTTTS---SS--
---STTTTTTTTS---TT--
--SSS-STTTTTS---TTT-
--SSTTTTTTTTS---TTT-
--SSS-TTTTTTS---TTT-
--SSS-GGGTTTS---TTT-
--SSS-GGGTTTS---TT--
--SSS-TTTTTTS---TT--
--SSTTTTTTTTS---SS--
--SSS-TTTTTTS---SS--
--SSS-TTTTTTS---TT--
--SSS-TTTTTTS---TTT-
---STTTTTTTTS---TTT-
--SSS-GGGTTTS---TTT-
--SS--TTTTTTS---TTT-
--SSS-GGGTTTS---TTT-
--SSS-TTTTTTS---TTT-
---S--TTTTTTS---TTT-
---SS-TTTTTTS---TTT-
---SS-TTTTTTS---TTT-
---SS-TTSTTTS---TTT-
---SS-GGGTTTS---TTT-
---SS-TTTTTTS---TTT-
---SS-GGGTTTS---TTT-
---SS-TTTTTTS---TTT-
---SS-TTTTTTS---TTT-
---SS-TTTTTTS---TTT-
---SS-TTTTTTS---SS--
---SS-TTTTTTS---TTT-
--SSS-TTTTTTS---GGG-
---SS-TTTTTTS---TTT-
---SS-TTTTTTS---TTT-
--SSS-TTTTTTS---TTT-
---SS-TTTTTTS---TTT-
---SS-TTTTTTS---TTT-
---SS-TTTTTTS---TTT-
---SS-GGGTTTS---TTT-
--SSS-GGGTTTS---TTT-
--SSS-TTTTTTS---TTT-
---SS-TTSTTTS---TTT-
--SSS-TTTTTTS---TTT-
--SSS-TTTTTTS---TTT-
---SS-TTTTTTS---TTT-
---STTGGGTTTS---TTT-
--SSS-GGGTTTS---TTT-
---STTTTTTTTS---TTT-
---SS-GGGTTTS---TTT-
---SS-GGGTTTS---TTT-
---SS-GGGTTTS---TTT-
---SS-GGGTTTS---GGG-
---SS-TTTTTTS---TTT-
---SS-GGGTTTS---TTT-
---SS-GGGTTTS---TTT-
---SS-STTTTTS---TTT-
--SSS-GGGTTTS---TTT-
---SS-GGGTTTS---TTT-
--SSS-STTTTTS---TTT-
---SS-STTTTTS---TTT-
--SSS-SSSTTTS---TTT-
---SS-GGGTTTS---TTT-
---SS-GGGTTTS---TTT-
---SS-STTTTTS---TT--
--SSS-GGGTTTS---TT--
---SS-TT-TTTS---TTT-
--SS--GGGTTTS---TTT-
--SS-GGGGTTTS---TTT-
--SS-GGGGTTTS---TTT-
--SS-GGGSTTTS---TTT-
--SSTTTTTTTTS---TTT-
--SSSTTTTTTTS---TT--
--SSGGGTSTTT----TT--
--SSTTTTTTTTS---SS--
--SSSTTTTTTTS-S-TTT-
--SSSTTTSTTTS---TTT-
--SSSTTTTTTT----TTT-
--SSSTTTTTTT----GGG-
--SSSTTTTTTT----TTT-
--SSSSGGGTTT----GGG-
--SSSTTTTTTTS---GGG-
--SSSGGGSTTT----GGG-
--SSSGGGTTTTS---GGG-
--SSTTSTTTTTS---TT--
--SSSTTTTTTTS---GGG-
--SSGGGTTTTTS---GGG-
--SSTTTTTTTT----GGG-
--SSSGGG-TTT----TTT-
--SSSTTTSTTT----TTT-
---STTTTTTTT----TTT-
--SSSTTTSTTT----TTT-
--SSSGGGSTTTS---TTT-
--SSSGGG-TTTS---TTT-
--SSS-TTSTTTS---TTT-
--SSGGGTSTTTS---TTT-
--SSTTTT-TTTS---TTT-
--SSSTTT-TTTS---TTT-
--SSSTTT-TTTS---GGG-
--SSSTTTSTTTS---GGG-
--SSSTTTSGGGS---GGG-
--SS-TTSSTTTS---TTT-
--SSGGGT-TTTS-S-TTT-
---SGGGT-TTT----TTT-
--SSTTTTTTTTS--GGGT-
--SSSSGGGTTTS---TTT-
--SSSTTTTTTTS---TTT-
--SSGGGT-TTTS---TTT-
--SS-TTTSTTTS---GGG-
--SSSTTTTTTTS---TTT-
---SSTTTSTTT--S-TTT-
---SSTTTSTTTS---TTT-
---SS-TT-TTTS---TTT-
---S-TTTSTTT--S-TTT-
---S-TTTSTTTS-S-TTT-
--SSSTTTTTTTS-S-TTT-
--SSS-STTTTTS---TTT-
--SSTTTTTTTTS---TTT-
--SSGGGTSTTTS-S-TTT-
--SSSTTTSTTS--S-TTT-
--SSSTTTSTTT----TT--
--SSSTTTSTTT--S-TTT-
--SS-TTTSTTT--S-TTT-
--SS-TTTSTTT--S-TTT-
--SSGGGTSTTTS-S-TTT-
--SSSGGGGTTTS---TTT-
--SSGGGGGTTTS---TTT-
--SSGGGTSTTTS-S-TT--
--SS-TTTSTTT--S-TTT-
--SSGGGG-TTTS-S-TTT-
--SSGGGT-TTTS-S-GGG-
--SSSGGGGTTTS-S-TT--
--SSGGGG-TTT--S-TTT-
--SSGGGT-TTTS-S-TTT-
--SSSSGGGTTTS---TTT-
--SSSSGGGTTTS-S-TTT-
--SSSGGGSTTTS-S-TT--
--SSSTTTSTTTS-S-TTT-
--SSSTTTTTTTS---TTT-
--SS-TTT-TTT--S-TTT-
--SSGGGG-GGGS---TTT-
--SSGGGG-TTTS-S-TTT-
--SSSGGGSTTTS-S-TTT-
--SSSGGG-TTTS-S-GGG-
--SSGGGG-TTTS-S-GGG-
--SSGGGG-TTTS-S-GGG-
--SSSTTT-TTTS---GGG-
--SSGGGT-TTTS---GGG-
--SSSTTTSTTTS-S-GGG-
--SSGGGG-TTT--S-GGG-
-TT--TTTTTTTS-S-GGG-
--S--TTTSTTTS-S-GGG-
-TT--TTTSTTT----GGG-
-TT--TTTTTTT----GGG-
-TTS-TTTSTTT--S-GGG-
-TTS-TTTTTTTS-S-GGG-
-TTSSTTTSTTT--S-GGG-
-TTS-TTTSTTTS-S-GGG-
-TTS-TTTSTTTS---GGG-
-TTS-TTSSTTT----GGG-
-TTS-TTTTTTTS---TTT-
-TTS-TTTSTTTS---GGG-
-TTSTTTTTTTTS---TTT-
-TTSSTTTTTTTS---TTT-
-TTSSTTTSTTTS---TTT-
-TTSSTTT-TTTS---TTT-
--SSSTTTSTTTS-S-TTT-
--SSTTTTTTTTS---TTT-
--SSTTTTTTTTS---TTT-
--SSSTTTSGGGS-S-TTT-
--SS-TGGGTTTS-S-TTT-
--SSGGGTTTTT----TTT-
--SS-TTTSTTT--S-TT--
--SS-TTTTTTTS-S-TT--
--SSSTTT-TTT--S-STT-
--SSS-GGGTTTS---STT-
--SSSSTTSTTT--S-TT--
--SSGGGG-TTTS-S-TTT-
--SSSTTT-TTTS-S-TTT-
--SSSTTTSTTTS---TT--
--SS-TTT-TTTS-S-TTT-
--SSSTTT-TTTS-S-TTT-
--SSSGGG-TTTS-S-TTT-
--SSSTTT-TTTS-S-TTT-
-TTSGGGG-TTTS---TTT-
--SSGGGG-TTTS---TT--
--SSGGGT-TTTS---TT--
--SSGGGT-TTTS---SS--
--SS-GGG-TTTS---SS--
--SSSTTT-TTTS---SS--
--SS-TTTSTTTS-S-SS--
--SS-TTT-TTT----SS--
--SS-GGG-TTTS-S-SS--
--SS-TTTSTTTS-S-TTT-
--SS-TTSSTTTS-S-SS--
--SSGGGG-TTTS-S-SS--
--SSTTTTSTTTS---SS--
--SSSGGG-TTTS---SS--
--SSGGGTSTTTS---SS--
--SSSTTT-TTTS-S-SS--
--SSGGGT-TTTS---SS--
--SSSGGG-TTTS---SS--
--SSGGGTSTTTS---SS--
--SSSGGGSTTTS---SS--
--SSGGGTSTTTS---SS--
--SSGGGTSTTTS---SS--
--SSGGGG-TTTS---SS--
--SSSTTT-TTTS---SS--
--SSSGGG-TTTS---SS--
--SSGGGG-TTT----SS--
--SSSTTTSTTTS---SS--
--SSSGGG-TTTS---SS--
--SSGGGG-TTTS---SS--
--SSSTTT-TTTS---SS--
--SSSTTT-TTTS---SS--
--SSSGGG-TTTS---SS--
--SSSTTTSTTTS---SS--
--SSSGGG-TTTS---SS--
--SSGGGG-TTTS---SS--
--SSSGGG-TTTS---SS--
--SSGGGG-GGGS-S-SS--
--SSSTTT-TTT----SS--
--SSSGGG-TTTS-S-SS--
--SSSTTS-GGG----TT--
--SSGGGT-TTT----SS--
--SSGGGG-TTT----SS--
--SSTTTTSTTTS---SS--
--SSSGGG-TTTS---SS--
--SSGGGG-TTTS---SS--
--SSSGGG-TTTS---SS--
--SSSTTTSTTT----SS--
--S-SGGG-TTT----SS--
--SSSTTT-TTTS---SS--
-TTSGGGG-TTTS---SS--
--SSGGGTTTTTS---SS--
--SSGGGTSTTTS---SS--
-TTSGGGTTTTTS---SS--
-TTSGGGTTTTTS---SS--
--SSTTTTSTTTS-S-SS--
--SSTTTTSTTTS---SS--
-TTSTTGGGTTTS---SS--
-TTSTTGGGTTT----SS--
-TTSTTGGGTTT----SS--
--SSSGGGGTTTS---SS--
-TTSSGGGGTTTS---SS--
--SSSGGGGTTTS---SS--
--SSGGGGGTTT----SS--
-TTSSGGGGGGGS---SS--
--SSSGGGGTTTS---SS--
--SSSSGGGTTTS---TT--
-TTSTTGGGTTTS---SS--
-TTSTTTTSGGGS---TT--
-TTSTTGGGTTTS---SS--
-TT-TT-TTTTTS---SS--
-TT-TTSTTTTTS---SS--
-TT-SSSTTTTTS---SS--
-TT-TTSSSTTTS---SS--
-TT-TT-TTTTTS---SS--
-TT-TTGGGTTSS---SS--
----TTGGGTTTS---SS--
--S-TTGGGTTTS---SS--
-TTSTTGGGTTTS---SS--
-TTSTTSTTTTTS---SS--
-TTSTTGGGTTT----SS--
-TTSTTGGGTTTS---SS--
-TTSTTGGGTTTS---SS--
-TT-GGGGGTTTS--TTT--
-TTSTTGGGTTTS---SS--
-TTSTTTTTTTTS---SS--
-TTSTTGGGTTTS---SS--
-TT-TTGGGTTTS---SS--
-TTSTTGGGTTTS---SS--
-TTSTTTTSTTTS---SS--
-TT-TTTTSTTTS---SS--
-TTSTTGGGTTTS---SS--
----TTTTSTTTS---SS--
----TTGGGTTTS---SS--
----TTTTSTTTS---SS--
-TTSTTTTSTTTS--TTT--
----SSGGGTTTS---SS--
-TTSTTTTSTTTS---SS--
-TTSTTGGGTTTS---SS--
-TTSTTTTSTTTS---SS--
-TTSTTGGGTTTS---SS--
-TTSTTGGGTTTS---SS--
-TTSTTGGGTTTS---SS--
-TTSTTGGGTTTS---TT--
--SSTTTTSTTTS---SS--
-TTSTTGGGTTTS---SS--
-TTSTTTTSTTTS---SS--
-TTSTTTTSTTTS---SS--
-TTSTTTTSTTTS---SS--
-TTSTTGGGTTTS---SS--
-TTSTTGGGTTTS---SS--
-TTSTTGGGTTTS---SS--
-TT-TTTTSTTTS---SS--
-TT-TTTTSTTTS---SS--
-TT-TTTTSTTTS---SS--
-TTSTTTT-TTTS---SS--
-TTSTTGGGTTTS---SS--
-TTSTTGGGTTTS---SS--
-TTSTTTTTTTTS---SS--
--S-TTTTTTTTS---SS--
-TTSTTGGGTTTS---SS--
-TTSTTTTSTTTS---SS--
-TTSTTGGGTTTS---SS--
-TTSTTGGGTTTS---SS--
-TTSTTGGGTTTS---SS--
-TTSTTSTTTTTS---SS--
-TTSTTGGGTTTS---SS--
-TTSTTGGGTTTS---SS--
-TTSTTGGGTTTS---SS--
-TTSTTTTSTTTS---SS--
-TTSTTTTSTTTS---SS--
-TTSTTGGGTTTS---SS--
-TTSTTSSSTTTS---SS--
-TTSTTTTSTTTS---SS--
-TTSTTTTTTTTS---SS--
-TTSTTTTTTTTS---SS--
-TTSTTGGGTTTS---SS--
-TTSTTGGGTTTS---TT--
-TTSTTTTTTTTS---SS--
-TTSTTTT-TTTS---SS--
-TTSTTTTSTTTS---SS--
-TTSTTTTSTTTS---SS--
-TTSTTGGGTTTS---SS--
-TT-TTTTTTTTS---SS--
-TTSTTGGGTTTS---SS--
-TTSTTTTSTTTS---SS--
-TTSTTTTTTTTS---SS--
-TTSTTTTTTTTS---SS--
-TTSTTTTTTTTS---SS--
-TTSTTGGGTTTS---SS--
-TTSTTTT-TTTS---SS--
-TT-TTTTTTTTS---SS--
-TTSTTTTTTTTS---SS--
--S-SSTTTTTTS---SS--
-TT-SSTTSTTTS---SS--
-TT-SSGGGTTTS---SS--
-TT-TTGGGTTTS---SS--
-TTSTTGGGTTTS---SS--
--SSGGGGTTTTS---SS--
-TTSGGGGGTTTS---SS--
--SSSGGGSTTTS---SS--
-TTSGGGGSTTTS---SS--
--SSTGGGGTTTS---SS--
-TTSTTGGGTTTS---SS--
-TT-HHHHTTTTS---SS--
-TTSTTGGGTTTS---SS--
-TT-TTGGGTTTS---SS--
-TTSHHHHTTTTS---SS--
-TTSTTGGGTTTS---SS--
-TTSGGGG-TTTS---SS--
-TTSGGGG-TTTS---SS--
-TTSGGGT-TTTS---SS--
--S-HHHH-TTTS---SS--
-TTSSTTT-TTTS--GGG--
-TTSHHHH-TTTS---SS--
-TTSHHHHTGGGS---SS--
-TTSHHHHTTTTS---SS--
-TTSHHHHTTTTS---SS--
-TTSHHHHTTTTS---SS--
-TTSHHHHTTTTS---SS--
-TTSHHHHTTTTS---SS--
-TTSHHHHTTTTS---SS--
-TTSHHHHTTTTS---SS--
-TTSHHHHSTTTS---SS--
-TTSHHHHTTTTS---SS--
-TTSHHHHTTTTS---SS--
-TTSTTGGGTTTS---SS--
-TTSHHHHTTTTS---SS--
-TTSHHHHTTTTS---SS--
-TTSTTTTTTTTS---SS--
-TTSHHHHTTTTS---SS--
-TTSHHHHTTTTS---SS--
-TTSHHHHTTTTS---SS--
-TTSHHHHTTTTS---SS--
-TTSHHHHTTTTS---SS--
-TTSHHHHSTTTS---SS--
-TTSHHHHTTTTS---SS--
-TTSHHHHTTTTS---SS--
-TTSHHHHTTTTS---SS--
-TTSHHHHTTTTS---TT--
-TTSHHHHTTTTS---SS--
-TTSHHHHTTTTS---SS--
-TTSHHHHTTTTS---SS--
-TTSHHHHTTTT----SS--
-TTSHHHHTTTT----SS--
--SSHHHHTTTTS---SS--
-TTSHHHHTTTTS---SS--
-TTSHHHHTTTT----SS--
-TTSHHHHTTTTS---SS--
-TT-HHHHTTTS----SS--
-TTSHHHHTTTTS---SS--
-TTSHHHHTTTTS---SS--
-TTSHHHHTTTTS---TT--
-TTSHHHHTTTTS---SS--
-TTSHHHHTTTTS---TT--
--SSHHHHTTTTS---TT--
-TTSHHHHTTTTS---TT--
-TTSTTGGGTTTS---TT--
-TTSHHHHTTTTS---TT--
-TTSHHHHTTTTS---TT--
-TTSHHHHTTTTS---TT--
-TTSHHHHTTTTS---TT--
-TT-HHHHTTTTS---TT--
--SSHHHHTTTTS---TT--
-TTSHHHHTTTTS---TT--
-TTSHHHHTTTTS---TT--
-TTSHHHHTTTTS---TT--
-TTSHHHHTTTTS---TT--
-TTSTTGGGTTTS---TT--
-TTSTTGGGTTTS-------
-TTSHHHHTTTTS---TT--
-TTSHHHHTTTTS---TT--
-TTSHHHHTGGGS---TT--
-TTSHHHHTTTTS---TT--
-TTSTTGGGTTTS---TT--
-TTSHHHHTTTTS---TT--
-TTSHHHHSGGGS---TT--
-TTSHHHHSTTTS---TT--
-TTSHHHHTTTTS---TT--
-TTSHHHHTTTTS---TT--
-TT-HHHHSTTTS---TT--
-TTSHHHHTTTTS---TT--
-TTSHHHHTTTT----TT--
-TTSHHHHTTTTS---SS--
-TTSHHHHTTTTS---TT--
-TTSHHHHSTTTS---TT--
-TTSHHHHTTTTS---TT--
-TTSSTTTSTTTS---SS--
-TT-HHHHSTTSS---TT--
-TTSTTGGGTTTS---TT--
-TT-HHHHTTTTS---SS--
-TT-HHHHTTTTS---TT--
-TT-HHHHTTTTS---TT--
-TTSHHHHTTTTS---TT--
-TT-HHHHTTTTS---TT--
-TT-HHHHTTTTS---TT--
-TT-HHHHTTTTS---TT--
-TT-HHHHTTTTS---SS--
-TTSHHHHTTTTS---TT--
-TTSHHHHSTTSS---TT--
-TTSHHHHTTTTS---TT--
-TTSHHHHTTTTS---TT--
-TTSHHHHTTTTS---TT--
-TT-HHHHTTTTS----S--
-TT-HHHHTTTTS---TT--
-TTSHHHHTGGGS---TT--
-TTSHHHHTTTTS----S--
-TTSHHHHTTTTS-------
-TT-HHHHTTTTS----S--
-TTSHHHHTTTT-----S--
-TTSGGGGGTTTS----S--
-TTSHHHHTTTTS---TT--
-TTSHHHHTTTT--------
-TTSHHHHSTTTS-------
-TTSHHHHTTTTS----S--
-TTSHHHHTTTT----TT--
-TTSHHHHTTTTS---TT--
-TTSHHHHTGGGS---GGG-
-TTSHHHHTTTTS----S--
-TTSHHHHTTTT-----TT-
-TTSHHHHTTTT----TT--
-TTSHHHHTGGG-----TT-
-TTSHHHHTTTTS---TT--
-TTSHHHHTTTTS-S--S--
-TTSHHHHTTTTS----TT-
-TTSHHHHTTTT-----TT-
-TTSHHHHTTTTS----S--
-TTSHHHHTTTTS---TTT-
-TTSHHHHTTTTS----S--
-TTSHHHHTTTTS----S--
-TT-HHHHTTTTS----S--
-TTSHHHHTTTTS----S--
-TT-HHHHTTTTS---TT--
-TTSHHHHTTTTS----S--
-TT-HHHHTTTTS----TT-
-TTSHHHHTTTTS----TT-
-TTSHHHHTTTTS----S--
-TTSHHHHTTTTS----S--
-TTSHHHHSTTTS----S--
-TTSHHHHTTTTS----S--
-TTSHHHHTTTSS----S--
-TTSHHHHTTTTS----S--
-TT-HHHHSTTTS----S--
-TTSHHHHTTTTS----S--
-TTSHHHHTTTTS---TT--
-TTSHHHHTTTTS---TTT-
-TTSHHHHTTTTS----S--
-TTSHHHHTTTTS---TT--
-TTSHHHHTTTTS----S--
-TTSHHHHTTTTS----S--
-TTSHHHHTTTTS----S--
-TTSHHHHTTTTS---GGG-
-TT-HHHHTTTTS----TT-
-TTSTTTTTTTTS----TT-
-TTSHHHHTTTT-----TT-
-TTSHHHHTTTTS----TT-
-TTSHHHHTTTTS----S--
-TTSHHHHTTTTS----TT-
-TTSHHHHTTTTS----TT-
-TTSHHHHTTTTS---TT--
-TTSTTTTTTTTS---TT--
-TTSHHHHTTTTS-------
-TT-TTTTTTTT----TT--
-TT-HHHHTTTTS---TT--
-TT-HHHHTTTTS---TT--
--S-HHHHTTTTS---TT--
-TT-TTGGGTTTS----S--
-TTSHHHHTTTTS----TT-
-TT-HHHHTTTTS----TT-
-TTSHHHHTGGG-----TT-
-TTSHHHHTTTS-----TT-
-TTSHHHHTTTTS----TT-
-TTSHHHHTTTTS----TT-
-TTSHHHHTTTTS---GGG-
-TTSHHHHTTTTS----TT-
-TTSHHHHTTTTS---GGG-
-TTSTTTTTTTTS----TT-
-TT-TTTTTTTTS----TT-
-TTSHHHHTTTSS----TT-
-TTSHHHHTTTT-----TT-
-TTSHHHHTTTT-----TT-
-TTSHHHHTTTS-----TT-
-TTSHHHHTTTT--------
-TTSHHHHTTTTS-------
-TT-HHHHTTTTS----TT-
-TTSHHHHTTTTS----TT-
--SSHHHHTTTTS-------
-TTSHHHHTTTTS----TT-
-TT-HHHHTTTTS-------
-TT-HHHHTTTTS----TT-
-TT-HHHHTTTTS---TT--
-TT-TTTTTTTTS----TT-
-TTSHHHHTTTTS----TT-
--SSHHHHTTTT-----TT-
-TTSHHHHTTTTS----TT-
-TTSHHHHTTTTS----S--
-TTSTTGGGTTTS---TT--
-TTSHHHHTTTTS---GGG-
-TTSHHHHTTTT-----TT-
-TTSHHHHTTTTS----TT-
-TTSHHHHTTTTS---GGG-
-TTSHHHHTTTTS----S--
-TTSHHHHSTTTS---TT--
-TTSHHHHTTTSS----S--
-TTSHHHHTTTTS----S--
-TTSHHHHTTTTS----S--
-TTSHHHHTTTT-----S--
-TT-HHHHTTTTS----S--
-TTSTTTTTTTTS----TT-
-TTSHHHHTTTTS----TT-
-TTSHHHHTTTT-----TT-
--SSHHHHTTTT-----TT-
-TTSHHHHTTTTS----TT-
-TT-HHHHTTTTS----TT-
-TTSHHHHTTTTS--S-TT-
-TTSTTGGGTTTS----TT-
-TTSHHHHTTTTS--S-TT-
-TT-HHHHTTTTS--S-TT-
-TT-HHHHTTTTS----TT-
-TTSHHHHTTTTS----TT-
-TT-HHHHTTTTS--S-TT-
-TTSHHHHTTTTS---STT-
-TT-HHHHTTTTS--S-TT-
-TTSHHHHTTTTS----TT-
-TTSHHHHTTTTS---SS--
-TTSHHHHTTTTS----TT-
-TTSHHHHTTTTS--S-TT-
-TTSHHHHTTTTS----TT-
-TTSHHHHTTTTS----TT-
-TTSHHHHTTTTS----TT-
-TTSHHHHTTTTS----TT-
-TTSHHHHTTTT---GGGG-
-TTSHHHHTTTTS--TTTT-
-TTSHHHH-TTTS---GGG-
-TTSHHHHTGGG---GGGG-
-TTSHHHHTTTTS--SSTT-
-TTSTTTTTTTTS--TTTT-
-TT-HHHHTTTTS---TT--
-TTSHHHHTTTSS--GGG--
-TTSHHHHTTTTS----TT-
-TTSHHHHTTTTS----TT-
-TTSHHHHTTTTS--TTTT-
-TTSHHHHTTTTS----TT-
-TTSHHHHSTTTS-------
-TTSHHHHTTTTS-------
-TTSHHHHTTTTS--TTTT-
-TTSHHHHTTTT---GGGG-
-TTSHHHHTTTT----GGG-
-TTSHHHHTTTTS--GGGG-
-TTSHHHHTTTTS---GGG-
-TTSHHHHTTTTS---GGG-
-TTSHHHHTGGG----TT--
-TTSHHHHTTTTS--GGGG-
-TTSHHHHTTTTS--GGGG-
-TTSHHHHTGGGS--TTTT-
-TTSHHHHTGGGS--GGGG-
-TTSHHHHSTTT-----TT-
-TTSHHHHTTTTS--TT---
-TTSHHHHTTTTS--SS---
-TTSHHHHTTTTS----TT-
-TTSHHHHTTTTS----TT-
-TTSHHHHTTTTS----TT-
-TTSHHHHTTTTS----TT-
-TTSHHHHTTTT---TTTT-
-TTSTTGGGTTTS-------
-TTSHHHHTTTTS-------
-TT-HHHHTTTTS-------
-TTSHHHHTTTTS-------
-TTSHHHHTTTTS---TT--
-TTSHHHHTTTTS----S--
-TTSHHHHTTTT---TTS--
-TTSHHHHTTTT-----S--
-TTSHHHHTTTTS--TTS--
-TT-HHHHTTTS----SS--
-TTSHHHHTTTTS--GGG--
-TTSHHHHTTTT----TT--
-TT-TTTTTTTT---GGG--
-TTSHHHHTTTTS---TT--
-TTSHHHHTGGG----TT--
-TTSHHHHTTTTS----S--
-TTSTTGGGTTTS----S--
-TTSTTGGGTTTS----S--
-TTSHHHHTTTTS---TT--
-TTSTTTTTGGGS-------
-TTSHHHHTTTS--------
-TTSHHHHTTTS----TT--
-TTSTTTTTGGG---GGG--
-TTSTTTTTTTTS--GGG--
-TTSHHHHTTTTS---TT--
-TTSHHHHTTTSS--GGG--
-TTSHHHHTTTS---TTS--
-TT-TTTTTTTTS---TT--
-TTSHHHHTTTT---GGG--
-TTSHHHHSTTTS--GGG--
-TTSTTTTTTTT----TT--
-TTSHHHHTTTTS--GGG--
-TTSHHHHTTTT----SS--
-TTSHHHHTTTT----TT--
-TTSHHHHTTTT----TT--
-TTSHHHHTTTTS---TT--
-TTSHHHHTTTT---GGG--
-TT-TTGGGTTTS--GGG--
-TT-HHHHTTTTS--TT---
-TTSHHHHTTTTS--GGG--
-TT-HHHHTTTTS---TT--
-TT-HHHHTTTTS---TT--
-TT-HHHHTTTS---GGG--
-TT-TTGGGGGG---GGG--
-TTSTTTTTTTTS--GGG--
-TTSHHHHSGGGS---TT--
-TTSTGGGGTTSS--GGG--
-TT-HHHHTTTTS--GGG--
-TTSHHHHTGGGS---TT--
-TT-HHHHTGGG---GGG--
--S-HHHHTTTT---GGG--
--SSHHHHTTTSS---TT--
--S-HHHHTGGGS--GGG--
--S-HHHHTTTTS--GGG--
--S-HHHHTTTTS---TT--
--SSHHHHSTTTS--TTS--
--S-HHHHTTTTS---TT--
--S-HHHHTTTTS--GGG--
-TT-HHHHTTTT----TT--
-TT-TTGGGTTTS--GGG--
--S-TTTTTTTTS--GGG--
--S-HHHHSTTTS--GGG--
--S-HHHHTTTTS---TT--
-TT-HHHHTTTTS---TT--
-TT-HHHHTTTTS---SS--
--S-HHHHTTTTS--GGG--
--S-HHHHTTTSS--GGG--
--S-HHHHSTTTS--GGG--
--S-HHHHSTTTS--GGG--
-TT-HHHHTGGGS--TTS--
--S-HHHHTTTTS--GGG--
--S-HHHHTTTTS---TT--
--S-HHHHSTTTS--GGG--
--S-TGGGSTTTS--GGG--
--S-HHHHSTTTS--GGG--
--S-TTTTTTTTS--GGG--
--S-HHHHTTTTS--GGG--
--S-TTGGGTTTS--GGG--
-TT-HHHHSTTTS--TTT--
-TT-HHHHTTTTS--TTT--
--S-HHHHTTTTS--TTT--
--S-HHHHTTTSS--TTT--
--S-HHHHTTTTS--TTT--
--S-HHHHSTTTS--TTT--
--S-HHHHTTTTS--TTT--
--S-SGGGSTTTS--TTT--
--S-HHHHTTTTS--TTT--
-TT-HHHHTTTTS--TTT--
-TT-HHHHTTTT---TTT--
--S-SGGGSTTTS--TTT--
--S-HHHHSTTSS--TTT--
-TT-HHHHSTTTS--TTT--
-TT-HHHHTTTTS--GGG--
--S-HHHHTTTTS--GGG--
--S-HHHHTTTTS---TT--
-TT-TTGGGTTTS--GGG--
-TT-TTGGGTTTS--TTT--
--S-TTTTTTTTS--TTT--
--S-HHHHTTTTS--TTT--
--S-HHHHTTTTS--TTT--
--S-HHHHTTTTS--TTT--
--S-HHHHTGGGS--TTT--
--S-TTTTTTTTS--TTT--
--S-TTGGGTTTS--TTT--
--SSHHHHTTTTS--TTT--
--S-HHHHTTTTS--TTT--
--S-HHHHSGGGS--TTT--
-TT-HHHHTTTTS--TTT--
--S-HHHHTTTTS--GGGT-
--S-HHHHTTTT---HHHH-
-TT-TTTTSTTTS--HHHH-
--S-HHHHSTTTS--HHHH-
--S-TTGGGTTTS--GGGT-
-TT-TTTTTTTTS---GGG-
--S-HHHHSTTTS---GGG-
--S-HHHHSTTTS--HHHH-
--S-HHHHTTTTS--HHHH-
--SSTTGGGTTTS--HHHH-
--S-HHHHTTTTS--HHHH-
--S-HHHHTTTT---HHHH-
--S-HHHHTTTTS--TTT--
--SSHHHHTTTTS---TTT-
-TT-HHHHTTTTS--GGGT-
--S-HHHHTTTTS--GGGT-
--S-HHHHSTTTS--HHHH-
--S-HHHHTTTTS--TTS--
--S-HHHHTTTTS--HHHH-
--S-HHHHTTTTS--HHHH-
-TT-HHHHTTTTS--HHHH-
--S-HHHHSTTT---HHHH-
--S-TTTTTTTTS--HHHH-
--S-HHHHTTTTS--HHHH-
-TT-HHHHSTTTS--HHHH-
-TT-HHHHTTTTS--GGG--
--S-HHHHTTTTS--GGG--
--S-HHHHSTTTS--HHHH-
--S-HHHHTTTTS--HHHH-
--S-HHHHTTTTS--HHHH-
--S-HHHHTTTT---HHHH-
--S-HHHHTTTTS--HHHH-
--S-HHHH-TTTS---TTT-
--S-HHHHTTTTS--HHHH-
----HHHHTTTTS--HHHH-
----HHHHTTTTS--HHHH-
----HHHHSTTTS--HHHH-
----HHHHTTTSS--HHHH-
--S-HHHHTTTTS--GGGT-
--S-HHHHTTTTS--GGGT-
-TT-HHHHTTTTS--TTTT-
--S-TTGGGTTTS--HHHH-
--S-TTGGGTTTS--HHHH-
--S-HHHHSTTTS--HHHH-
-TT-HHHHTTTTS--GGGT-
-TTSTTGGGTTTS--GGGT-
-TTSHHHHTTTTS--HHHH-
-TTSHHHHTTTTS--HHHH-
-TTSTTGGGTTTS--HHHH-
-TTSHHHHTTTTS--HHHH-
-TT-HHHHTTTTS--GGGT-
-TTSHHHH-TTTS--HHHH-
-TTSHHHHTTTTS--GGGT-
-TTSHHHHTTTTS--HHHH-
-TTSHHHHTTTTS--TTT--
-TTSTTTTTTTTS--HHHH-
-TTSHHHHTTTTS--HHHH-
--SSHHHHSTTTS--HHHH-
--SSHHHHTTTTS--GGGT-
--SSHHHHTTTTS--GGGT-
--SSHHHHTTTTS--TTT--
--SSHHHHTTTTS--GGGT-
--SSHHHHTTTTS--HHHH-
--SSHHHHTTTTS--GGGT-
--S-HHHHTTTTS--HHHH-
--S-HHHHTTTSS--HHHH-
--SSTTTTTTTTS--HHHH-
--SSHHHHSTTTS--GGGT-
-TTSHHHHTTTTS--HHHH-
-TT-HHHHTTTTS--GGGT-
-TTSHHHHTTTTS--HHHH-
-TTSHHHHTTTSS--HHHH-
---SHHHHTTTSS--HHHH-
-TTSHHHHTGGGS--HHHH-
--SSHHHHTTTTS--GGGT-
--S-HHHHTTTTS--GGGT-
--SSHHHHTTTTS--HHHH-
--SSHHHHTTTTS--TTTT-
--SSHHHHTTTTS--GGGT-
--SSHHHHTTTTS--HHHH-
--SSHHHHSTTTS--HHHH-
--SSHHHHTTTTS--HHHH-
--SSHHHHTTTTS--HHHH-
--SSHHHHTTTTS--HHHH-
--SSHHHHSTTTS--HHHH-
--S-HHHHTTTTS--HHHH-
--S-HHHHSTTTS--HHHH-
--SSTTGGGTTTS--HHHH-
--S-HHHHTTTTS--TTT--
--S-HHHHTTTTS--HHHH-
-TT-HHHHTTTTS--HHHH-
--SSHHHHTTTTS--HHHH-
-TT-HHHHTTTTS--HHHH-
--S-HHHHTTTTS--HHHH-
--S-HHHHSTTTS--GGGG-
--S-TTTSSTTTS--GGGG-
--SSHHHHSTTTS---GGG-
--S-HHHHTTTSS--HHHH-
--S-HHHHSTTTS---GGG-
--SSHHHHTTTTS--HHHH-
--SSTTGGGTTTS--HHHH-
--SSHHHHTTTTS--HHHH-
--SSTTTTTTTTS---GGG-
--S-HHHHTTTTS--GGG--
--S-TTTTTTTTS--HHHH-
--S-HHHHTTTTS--HHHH-
--S-HHHHTTTTS--TTT--
--S-TTGGGTTTS--GGGT-
-TT-HHHHTTTSS--HHHH-
--S-HHHHTTTTS--HHHH-
-TT-HHHHTTTTS--HHHH-
-TT-TTTTTTTSS--TTT--
--S-HHHHTTTTS--HHHH-
--S-HHHHTTTTS--HHHH-
--SSHHHHTTTTS--GGG--
--S-TTGGGTTTS--HHHH-
--S-TTGGGTTTS--HHHH-
--S-HHHHTTTSS--HHHH-
--S-TTGGGTTTS--HHHH-
--S-HHHHSTTTS--HHHH-
--S-HHHHSTTTS--GGGT-
--S-TTTTSTTTS--HHHH-
--S-HHHHTTTTS--HHHH-
--S-HHHHTTTTS---TTT-
--S-HHHHTTTTS--HHHH-
--S-HHHHSTTTS--HHHH-
--S-TTTTTTTTS--GGGT-
--S-TTGGGTTTS--GGGT-
--S-HHHHTTTTS--GGGT-
--S-TTTT-TTTS---GGG-
--SSTTGGGTTTS---TTT-
-TT-HHHHTTTTS--HHHH-
-TT-HHHHTTTTS--HHHH-
-TT-HHHHTTTTS--GGGT-
-TT-HHHHTTTTS--GGGT-
-TT-TTGGGTTTS--TGGG-
-TTSHHHHTTTTS--TTTT-
-TT-TTTTTTTTS--GGG--
--S-STTTSTTTS---TTT-
--S-HHHHTTTTS--HHHH-
-TT-HHHHTTTTS--GGG--
-TT-HHHHTTTTS--GGGT-
--S-HHHHTTTTS--GGGT-
--S-HHHHSTTSS--GGGT-
--S-HHHHTTTTS--HHHH-
-TT-HHHHTTTTS--HHHH-
-TT-HHHHTTTTS--HHHH-
-TT-HHHHSTTTS--HHHH-
-TT-TGGGSTTTS--GGGT-
-TT-TTGGGTTTS--HHHH-
-TT-HHHHTTTTS--HHHH-
-TT-HHHHTTTTS--GGGT-
-TT-HHHHTTTTS--HHHH-
-TT-TTGGGTTTS--HHHH-
-TT-HHHHTTTTS--HHHH-
-TT-HHHHTTTTS--HHHH-
--SSHHHHTTTTS--HHHH-
-TTSHHHHTTTTS--HHHH-
-TTSHHHHTTTSS--GGGT-
-TT-HHHHTTTTS--GGGT-
-TT-HHHHTTTTS--GGGT-
-TT-HHHHTTTTS--GGGT-
-TT-HHHHTTTTS--GGGT-
-TTSHHHHTTTTS--GGGT-
-TT-HHHHTTTTS---TTT-
-TTSHHHHTTTT---TGGG-
-TTSTTTTTTTTS--GGGG-
-TT-HHHHSTTTS---TTT-
-TT-HHHHTTTTS---GGG-
-TT-HHHHTTTTS--HHHH-
-TT-HHHHTGGG----GGG-
-TTSTTTTTTTT---HHHH-
-TTSHHHHTTTTS--HHHH-
--SSHHHHSTTS---GGGT-
-TTSHHHHTTTTS--GGGG-
-TT-HHHHTGGGS---TTT-
-TTSHHHHTTTTS--HHHH-
-TT-HHHHTGGGS--HHHH-
-TT-HHHHSTTTS--HHHH-
-TT-HHHHSTTTS--GGGT-
--S-HHHHTTTSS--HHHH-
--S-HHHHTTTT----GGG-
--S-HHHHTTTT---GGG--
-TTSHHHHSTTT---GGGT-
-TT-HHHHSTTTS--GGG--
-TTSGGGTSTTTS--GGG--
---SHHHHSTTT---GGGT-
---SHHHHTTTT---GGG--
---SHHHHTTTTS--GGG--
---SHHHHTTTTS---TT--
---STTTTTTTTS--GGG--
---SHHHHSTTT---TTT--
---SHHHHSTTT---TTT--
---SHHHHSTTT---TTT--
---SHHHHSTTTS--TTT--
---SHHHHTTTTS--TTT--
---SHHHHTTTTS--GGG--
---SHHHHTTTTS--TTT--
---SHHHHTTTTS--TTT--
---SHHHHTTTTS--GGG--
---STTTTTTTTS--TTT--
--S-HHHHTTTTS--TTT--
---SHHHHTTTT---TTT--
--S-HHHHTTTTS--TTT--
--SSHHHHTTTTS--TTS--
-TTSHHHHTTTTS--GGG--
-TT-HHHHTTTTS--TTT--
--S-HHHHSTTTS--TTT--
-TTSHHHHTTTTS--TTT--
-TTSHHHHTTTTS--TTT--
--SSHHHHTTTTS--TTT--
-TT-HHHHTTTTS--TTT--
-TTSTTGGGTTTS--GGG--
-TTSHHHHTTTT---GGG--
-TTSHHHHTGGG---GGG--
-TTSHHHHTTTTS--TTT--
-TTSHHHHTTTSS--TTT--
-TTSHHHHTTTSS--TTT--
-TT-HHHHTGGGS--TTT--
--SSHHHHTTTSS--GGG--
-TTSHHHHTTTTS--GGG--
-TTSHHHHTGGGS--TTT--
-TTSHHHHTTTTS--TTS--
--S-HHHHTTTT---TTT--
-TTSHHHHTTTTS--TTT--
-TTSHHHHTTTTS--GGG--
-TTSHHHHTTTTS--GGG--
-TTSHHHHSGGG---GGG--
-TTSHHHHTGGGS--TTT--
-TTSTTGGGTTTS--TTT--
-TTSHHHHTTTTS--TTT--
-TTSHHHHTTTTS--TTT--
-TTSHHHHTGGGS--TTT--
-TTSTTTTTTTTS--TTT--
--SSHHHHTTTTS--GGG--
-TTSHHHHTTTS---GGG--
--SSHHHHTTTTS--GGG--
--SSHHHHTTTTS--GGG--
-TTSHHHHTTTTS--GGG--
--SSHHHHTTTTS--GGG--
-TT-HHHHTTTTS--GGG--
-TTSHHHHTTTTS--TTS--
-TTSHHHHSTTTS--GGG--
-TTSHHHHTTTTS--GGG--
-TTSHHHHTTTTS---SS--
--SSHHHHTTTTS--GGG--
-TT-HHHHTTTTS--GGG--
-TTSHHHHTTTTS--GGG--
-TTSTTGGGTTTS--GGG--
-TTSHHHHTTTTS--TTS--
-TTSTTGGGTTTS--GGG--
--SSHHHHTTTTS---TT--
-TTSHHHHTTTTS--TTS--
-TTSTTGGGTTTS---TT--
-TTSHHHHTTTT---TTT--
-TTSHHHHSTTTS--TTT--
--SSHHHHTTTTS--TTT--
-TTSHHHHTTTSS--TTT--
-TTSHHHHTTTTS--TTT--
-TTSHHHHTTTTS--TTT--
-TTSHHHHTTTT----TT--
-TTSHHHHTTTTS--HHHH-
-TTSHHHHTTTTS--TGGG-
-TTSHHHHTTTTS--GGG--
-TTSHHHHTTTTS--TTT--
-TTSHHHHTTTTS--GGGT-
-TTSHHHHTTTTS--HHHH-
-TT-HHHHTTTS---HHHH-
-TT-HHHHSTTTS--TTT--
-TTSTTGGGTTTS--HHHH-
-TTSHHHHTTTTS--HHHH-
--S-HHHHTTTTS--HHHH-
-TTSTTGGGTTTS--GGGT-
-TT-HHHHTTTTS--HHHH-
-TTSHHHHTTTTS---TTT-
-TT-HHHHTTTTS--HHHH-
-TTSHHHHTTTTS--GGGT-
-TTSHHHHTTTTS--HHHH-
-TTSHHHHTTTTS--HHHH-
-TTSHHHHTGGG----TTT-
-TTSHHHHTTTT---HHHH-
-TTSGGGTSGGG---HHHH-
--SSHHHHTTTTS--HHHH-
-TT-HHHHTTTTS--HHHH-
-TTSHHHHTTTTS--HHHH-
-TT-HHHHTTTT---HHHH-
-TTSHHHHTTTTS--GGGT-
-TT-HHHHTTTTS--HHHH-
-TT-HHHHTTTTS--HHHH-
-TTSHHHHTTTTS--HHHH-
-TT-HHHHTTTTS--HHHH-
-TTSHHHHSGGGS--HHHH-
-TTSHHHHTTTT---HHHH-
--S-HHHHSTTTS---TTT-
-TTSHHHHTTTTS--HHHH-
-TT-TTTTTTTTS--GGGT-
--S-TTTTTTTTS---TTT-
-TTSHHHHTTTTS--GGGT-
-TT-HHHHTTTSS--GGGG-
-TT-HHHHTTTTS---GGG-
--SSHHHHTTTSS---SS--
--SSHHHHTTTTS--HHHH-
-TTSHHHHTGGG---GGGT-
-TTSHHHHTTTS----TTT-
-TTSHHHHTTTT---GGGT-
-TTSHHHHTTTSS---TTT-
--S-HHHHTTTTS--GGGT-
-TTSHHHHTTTTS--GGGT-
-TTSHHHHTTTTS--HHHH-
-TT-HHHHSTTTS--HHHH-
-TTSHHHHTTTTS---TTT-
--SSHHHHTTTT---GGGT-
-TT-HHHHTGGGS--GGGT-
--SSHHHHTTTTS---TTT-
--SSHHHHTGGGS---TTT-
--SSHHHHTTTTS---GGG-
-TT-HHHHTTTT----GGG-
--SSHHHHTTTT----GGG-
--SSHHHHSTTT---GGG--
--S-HHHHTTTTS---TTT-
-TT-HHHHTTTTS---GGG-
-TTSHHHHTTTTS---GGG-
-TTSHHHHTTTTS---GGG-
--S-HHHHTTTT----TTT-
-TTSHHHHTGGG----GGG-
-TTSHHHHSTTT---GGGG-
-TT-HHHHTTTT---HHHH-
--SSHHHHTTTTS---GGG-
-TTSHHHHTTTSS---GGG-
-TTSHHHHTTTTS---GGG-
-TT-HHHHTTTTS---TT--
-TTSHHHHTTTTS---TT--
-TTSHHHHTTTTS---TT--
-TTSHHHHTTTTS---TTT-
--SSHHHHTTTTS---TT--
--SSHHHHSTTTS---TT--
-TTSHHHHTTTTS---TT--
-TTSHHHHTTTTS---TT--
-TTSHHHHTTTT----SS--
-TTSHHHHTTTTS---TT--
-TTSHHHHTTTT----TT--
-TTSHHHHTTTTS---TT--
-TTSHHHHTTTTS---TT--
-TT-HHHHTTTTS---TT--
-TTSHHHHSTTT----TT--
-TTSHHHHTTTTS---TTT-
-TTSHHHHTTTTS---TT--
-TTSHHHHTTTTS---TT--
--SSHHHHTTTTS---TT--
-TTSHHHHTTTTS---TT--
--SSHHHHTTTSS---TT--
-TTSHHHHTTTTS-S-TTT-
-TTSHHHHTTTT--S-TT--
-TTSHHHHTTTTS---TT--
-TTSHHHHTTTTS---TT--
-TTSHHHHTTTTS---TT--
--S-HHHHTTTTS---S---
-TTSHHHHTTTTS---S---
-TTSHHHHTTTT----TT--
-TTSHHHHTTTTS---TT--
-TT-HHHHTTTTS---TT--
-TTSHHHHTTTTS---S---
-TTSTTTTTTTTS---TT--
-TTSHHHHTTTS----TT--
-TTSHHHHTTTTS---TT--
-TTSHHHHTTTTS---TT--
-TTSHHHHTTTTS---S---
-TTSHHHHTTTT----TT--
--SSHHHHTTTTS---TT--
-TT-HHHHTTTT----TT--
-TT-TTGGGTTTS---TT--
-TTSHHHHTTTTS---TT--
-TT-HHHHTTTT----TT--
-TTSHHHHTTTT----SS--
-TTSHHHHTTTTS---TT--
--SSHHHHTTTT----SS--
-TTSHHHHTTTT----TT--
-TTSHHHHTTTTS---TT--
-TTSHHHHSTTT----S---
-TTSHHHHTTTTS---S---
-TTSHHHHTTTTS---S---
--S-HHHHTGGG----S---
-TTSHHHHTTTTS---TT--
-TT-TTTTTTTTS---SS--
--S-HHHHTTTTS---TT--
--SSHHHHSTTTS---TT--
-TT-HHHHTTTTS---TT--
-TT-TTTTTTTTS---TT--
-TTSHHHHTTTTS---SS--
-TTSHHHHSTTT----TT--
-TTSTTTTTTTTS---TT--
-TTSHHHHTTTTS---TT--
-TTSHHHHTTTTS---TT--
-TTSHHHHTTTTS---TT--
-TTSHHHHTTTTS---TTT-
--SSTTGGGTTTS---TTT-
--SSHHHHTTTTS---TTT-
-TTSHHHHTTTTS---TTT-
-TTSHHHHTTTSS---SS--
-TTSHHHHTTTTS---SS--
-TTSHHHHTTTT----TTT-
-TT-TTTTTTTTS---TTT-
-TT-HHHHTTTTS---TTT-
-TT-HHHHTTTSS---TTT-
--SSHHHHTTTTS---TTT-
-TT-HHHHTTTTS---TTT-
-TT-TTGGGTTTS---TTT-
-TTSHHHHTGGGS---TTT-
-TTSTTGGGTTTS---TTT-
-TTSTTGGGTTTS---TTT-
-TTSHHHHSTTTS---TTT-
-TTSHHHHTTTT----TTT-
-TTSHHHHTTTTS---TTT-
--SSHHHHTTTTS---TTT-
-TTSHHHHTTTTS---TTT-
--SSTTTTTGGGS---TTT-
-TTSHHHHTTTTS---TTT-
--SSHHHHTTTTS---TTT-
-TTSHHHHTTTTS---TTT-
-TTSHHHHTTTTS---TT--
-TTSHHHHTTTTS--GGGT-
-TTSHHHHSTTTS---TTT-
-TTSTTTTTGGGS---TTT-
--SSTTGGGGGGS--GGGT-
-TTSTTTTTTTTS--GGGT-
-TTSTTGGGTTTS--GGGT-
--SSHHHHTTTTS---TTT-
-TT-HHHHTGGGS---TTT-
-TTSHHHHTTTTS--HHHH-
-TTSHHHHTTTTS--GGGT-
-TT-HHHHTTTTS--HHHH-
-TTSHHHHTTTTS--HHHH-
-TTSTTTTTTTTS--GGGT-
-TTSHHHHTTTTS--GGGT-
-TTSTTTTTTTTS--GGGT-
-TTSHHHHTGGG---GGGT-
-TTSTTTTTTTTS--GGGT-
-TT-TTTTTTTT----TTT-
--SSHHHHTTTTS--GGGT-
-TTSHHHHTTTS----TTT-
-TT-HHHHTTTTS---GGG-
-TTSHHHHTTTTS---GGG-
-TT-HHHHTTTTS---GGG-
-TTSTTTTTTTTS---TT--
-TTSHHHHTGGGS---GGG-
-TTSHHHHTTTTS---GGG-
-TTSHHHHTTTTS---TT--
--SSHHHHSTTTS--GGG--
-TTSTTTTTTTTS--GGGG-
-TTSHHHHSTTTS---GGG-
-TTSHHHHSTTTS--GGGG-
-TTSHHHHTTTTS--GGGG-
-TTSHHHHTTTSS---GGG-
-TTSHHHHTTTTS--GGGT-
-TTSTTGGGTTTS---TTT-
--S-HHHHTTTTS--GGGT-
-TTSHHHHTTTT---GGGT-
-TTSHHHHTGGG---HHHH-
-TTSHHHHTTTTS--HHHH-
-TTSHHHHTTTSS--HHHH-
-TTSTTGGGTTTS---GGG-
-TTSHHHHTGGG----TT--
-TTSHHHHTTTTS--GGGG-
-TTSHHHHTTTTS--GGG--
-TTSHHHHTTTTS---TT--
-TTSHHHHTTTTS---TT--
-TTSHHHHTTTTS--GGG--
-TTSHHHHTTTTS--GGG--
-TTSTTTTTTTTS--GGG--
-TTSHHHHTTTTS---TT--
-TTSHHHHTTTTS--GGG--
-TTSTTTTTTTTS--TTT--
-TTSHHHHTTTTS--TTT--
-TTSHHHHTTTTS--TTT--
-TTSHHHHTTTT---TTT--
-TTSTTTTTTTTS--TTT--
-TTSTTGGGTTTS--TTT--
-TTSHHHHSTTTS--TTT--
-TTSHHHHTTTTS--GGG--
--S-HHHHTTTTS--GGG--
-TTSHHHHTTTTS--TTT--
--SSGGGGGTTTS--TTS--
-TTSHHHHSTTTS--TTT--
-TT-HHHHTTTTS--TTS--
--SSHHHHTTTTS--TTT--
-TT-TTTTTTTTS--GGG--
-TTSHHHHTTTTS--TTT--
-TTSTTTTTTTTS--GGG--
-TTSHHHHTTTTS--TTT--
-TT-HHHHTTTTS--GGG--
-TTSHHHHTTTTS--GGG--
-TT-HHHHTTTTS--TTT--
-TT-HHHHTTTTS--GGG--
-TTSHHHHTTTTS--TTT--
-TTSHHHHTTTTS--TTT--
-TTSHHHHTTTTS--TTT--
-TTSHHHHTTTT----TT--
-TTSHHHH-TTT----TT--
-TTSHHHHTTTT---GGG--
-TTSTTGGGTTTS--GGG--
-TTSHHHHTTTTS--TTT--
--SSHHHHTTTTS---TT--
-TTSHHHHTTTTS---TT--
-TT-HHHHTTTTS---TT--
-TTSTTGGGTTTS---TT--
-TTSHHHHTTTT----TT--
-TTSHHHHTTTTS---SS--
-TTSHHHHSTTTS---TT--
-TTSHHHH-TTTS---TT--
-TTSHHHHTTTTS---TT--
-TTSTTTTTTTTS---TT--
-TTSHHHHTTTTS---TT--
--S-HHHHTTTTS---TT--
-TTSHHHHTTTTS--GGG--
-TTSGGGGSTTTS--GGG--
-TTSHHHH-TTTS--TTT--
-TT-HHHHTTTTS--GGG--
-TT-TTTTTTTTS--GGG--
-TT-HHHHTTTTS--GGG--
-TTSHHHHTTTT---GGG--
-TT-HHHHTTTTS--GGG--
-TT-TTGGGTTTS--GGG--
-TTSHHHHTTTTS--GGG--
-TT-HHHHTTTTS---TT--
-TTSTTGGGTTTS---TT--
-TT-HHHHTTTTS---TT--
--SSHHHHTTTTS---TT--
-TTSHHHHTTTTS---SS--
-TTSHHHHTTTTS---SS--
-TTSHHHHTTTTS---SS--
-TT-HHHH-TTT----SS--
-TT-TTGGGTTTS---SS--
-TT-HHHHTTTTS---SS--
-TT-HHHHSTTTS--TT---
-TTSHHHH-TTTS---SS--
-TTSHHHH-TTTS---TT--
--SSHHHHSTTTS--TT---
-TTSHHHHTTTTS---SS--
-TTSHHHHSTTTS-S-S---
-TTSHHHHTTTTS---SS--
-TT-HHHHTTTTS---SS--
-TT-HHHHTTTTS--GGG--
-TT-HHHHSTTTS--GGG--
-TT-HHHHTTTTS---SS--
-TT-TTGGGTTTS---SS--
-TTSHHHHTTTTS---SS--
-TT-HHHHTTTTS---TT--
-TT-HHHHTGGGS---TT--
-TT-TTTTTTTTS---SS--
-TT-HHHHTTTTS---TT--
--S-HHHHSTTTS---SS--
-TT-HHHHSTTTS---TT--
--S-HHHHTTTTS---SS--
-TTSHHHHTTTSS---SS--
-TT-HHHHTGGGS---SS--
-TTSHHHHTTTTS---SS--
-TTSHHHHTTTTS---SS--
-TTSHHHHTTTTS---SS--
-TTSHHHHTTTTS---SS--
-TT-TTGGGTTTS---SS--
-TT-TTTTTTTT----SS--
-TT-TTTTTTTTS---SS--
-TT-HHHHTTTTS---SS--
-TT-HHHHTTTSS---SS--
-TT-HHHHTTTSS---SS--
-TT-HHHHTGGGS---SS--
-TT-HHHHTTTTS---SS--
-TT-HHHHTTTTS--TTS--
-TT-TTGGGTTTS---SS--
-TTSTTTTTTTTS---TT--
-TTSTTTTTTTTS---TT--
--SSHHHHTTTTS---TT--
--SSHHHHTTTTS---SS--
--S-HHHHTTTTS---TT--
-TT-HHHHTTTTS---TT--
-TTSHHHHTTTSS---TT--
-TTSHHHHTTTTS---TT--
-TTSTTTTTTTTS---TT--
--S-TTGGGGGGS---TT--
-TT-HHHHTTTTS---TT--
-TT-TTTTTTTTS---TT--
--S-TTTTTGGGS---TT--
--SSTTTTSTTTS---TT--
-TTSTTTTTTTS----TT--
-TT-HHHHTGGGS---TT--
-TT-TTGGGTTTS---TT--
-TT-SGGG-TTTS---TT--
--SSTTTTTTTTS---TT--
--S-HHHHTTTTS---TT--
-TTSHHHHGGGT----TT--
-TTSHHHHTTTTS---SS--
-TTSHHHHTTTTS---TT--
-TTSHHHHSTTTS---TT--
-TTSHHHHTTTTS---TT--
-TTSHHHHTGGGS---TT--
-TTSHHHHTGGGS---TT--
-TTSHHHHTTTTS---TT--
-TT-TTGGGTTTS---TT--
-TTSHHHHTGGGS---TT--
-TT-HHHHTTTTS---TT--
--SSHHHHTTTTS---TT--
-TTSTTTTTTTTS---TT--
-TT-HHHHTTTTS---TT--
--S-TTGGGTTTS---TT--
--SSTTGGGTTTS---TT--
-TTSHHHHTGGG----SS--
-TTSHHHHTTTTS---TT--
-TTSTTGGGGGGS---SS--
-TT-HHHHTTTTS---TT--
-TT-HHHHTTTTS---TT--
--SSHHHHTTTTS---SS--
-TTSTTTTTGGG----TT--
-TT-TTTTTTTTS---TT--
--S-TTGGGTTTS---SS--
-TTSTTTTTTTTS---TT--
-TTSHHHHTGGGS---SS--
-TTSTTGGGTTTS---SS--
-TT-TTGGGTTTS---TT--
-TT-HHHHTTTSS---TT--
--S-HHHHTTTTS---SS--
-TT-HHHHTTTTS---TT--
-TT-TTGGGTTTS---TT--
--S-HHHHSTTSS---SS--
-TT-HHHHTTTT----TT--
-TT-HHHHTTTS----TT--
----HHHHTTTT----TT--
----TTGGGTTT----TT--
-TT-HHHHTTTT----TT--
-TT-TTGGGTTTS---SS--
----TTTTTGGGS---TT--
--S-TTGGGTTTS---TT--
-TT-TTGGGTTTS---TT--
-TT-HHHHSTTTS---TT--
--S-HHHHSGGGS---TT--
--S-TTGGGTTTS---TT--
--S-HHHH-TTTS---TT--
----HHHHTTTTS---TT--
----HHHHTTTTS---TT--
----HHHHSGGGS---TT--
----HHHHTTTTS---SS--
----TTGGGTTTS---TT--
----HHHHTTTT----TT--
----HHHHTTTT----TT--
----HHHHTTTSS---TT--
----HHHHTTTTS---TT--
----TTGGGTTTS---TT--
----HHHHTTTTS---TT--
----TTTTTTTTS---TT--
----HHHHTTTTS---TT--
----TTGGGTTTS---TT--
----TTTTSTTTS---TT--
----HHHHTGGGS---TT--
----HHHHTTTSS---SS--
--S-HHHHTTTT----TT--
--S-TTGGGTTTS---TT--
----HHHHTTTTS---TT--
----HHHHTTTSS---TT--
----HHHHTTTTS---TT--
--S-HHHHTTTTS---TT--
----HHHHSTTTS---TT--
--S-TTGGGTTTS---SS--
--S-HHHHTTTTS---TT--
----HHHH-TTTS---TT--
----HHHHTTTTS---TT--
----HHHHTTTTS---TT--
----HHHHTGGGS---TT--
----TTTTTTTTS---TT--
----TTGGGTTTS---TT--
----TTGGGTTTS---TT--
----TTGGGTTTS---SS--
----HHHHTTTTS---TT--
----HHHHTTTTS---SS--
----HHHHTTTTS---SS--
----HHHHTTTTS---TT--
--S-HHHHTTTTS---SS--
--S-HHHHTTTTS---TT--
----HHHHTTTTS---SS--
--S-HHHHTTTTS---TT--
--S-TTGGGTTTS---TT--
--S-TTGGGTTTS---TT--
--S-HHHHTTTTS---SS--
--S-HHHHTTTSS---SS--
--S-TTGGGGGGS---TT--
----HHHHTTTTS---TT--
----HHHHTTTTS---TT--
----HHHHTTTTS---TT--
----HHHHTTTTS---TT--
--S-HHHHTTTTS---TT--
--S-HHHHTTTTS---SS--
--S-HHHHTTTTS---TT--
--S-HHHHTTTTS---TT--
--S-HHHHTTTTS---TT--
--S-HHHHTTTTS---SS--
--S-HHHHTTTTS---TT--
----HHHHTGGG----TT--
----HHHHTTTTS---TT--
----HHHHTTTTS---TT--
----HHHHTTTTS---TT--
----HHHHTTTTS---TT--
----HHHHTTTT----TT--
----HHHHSTTTS---TT--
----HHHHTTTTS---TT--
----HHHHTTTTS---TT--
----HHHHTTTTS---TT--
----TTGGGTTTS---TT--
----TTGGGTTTS---TT--
----GGGGGTTTS---TT--
----HHHHSTTTS---TT--
----HHHHTTTTS---TT--
----HHHHTTTTS---SS--
----TTGGGTTTS---TT--
----HHHHTTTTS---SS--
----HHHHTTTTS---SS--
----TTGGGTTTS---SS--
----HHHHTTTTS---TT--
----TTGGGTTTS---TT--
----HHHHSTTTS---TT--
----HHHHTTTTS---TT--
----HHHHTTTTS---TT--
----HHHHTTTTS---S---
----HHHHTTTTS-------
----HHHHTTTT----SS--
----HHHHTTTTS---TT--
----HHHHSTTTS---TT--
----HHHHTTTTS---TT--
----HHHHTTTTS---TT--
----HHHHTTTTS---SS--
----HHHHTTTTS---TT--
----HHHHSTTTS---TT--
----HHHHSTTTS---TT--
----HHHHTTTTS---TTT-
----TTGGGTTTS---TTT-
----HHHHTTTTS---TTT-
----TTTTTTTTS---TTT-
----TTGGGTTTS---TT--
----HHHHSTTT----SS--
----HHHHSTTTS---SS--
----HHHHTTTTS---SS--
----HHHHTTTTS---SS--
----STTTSTTTS---SS--
----HHHHTTTTS---SS--
----TGGGGTTTS---SS--
----TTGGGTTTS---TTT-
----TTGGGTTTS---SS--
----HHHHSTTTS---TT--
----TTGGGTTTS---TT--
----HHHHHTTTS---TT--
----TTTTTTTTS---TT--
----HHHHTTTTS---TT--
--S-TTGGGTTTS---TT--
--S-TGGGGTTTS---TT--
--S-TTGGGTTTS---SS--
--S-TTTSSTTTS---TT--
--S-HHHHTTTTS---SS--
--S-TTGGGTTTS---SS--
--S-HHHHTTTTS---TT--
--S-HHHHTTTTS---TT--
--S-HHHHSTTT----TTT-
--S-HHHHTTTT----TTT-
--S-HHHHSTTTS---TT--
--S-HHHHTTTTS---TTT-
--S-HHHHTTTTS---TT--
--S-HHHHTTTTS---TT--
--S-HHHHTTTTS---TTT-
--S-HHHHTTTTS---TTT-
--S-HHHHTTTTS---TTT-
--S-HHHHTTTTS---TTT-
--S-HHHHTTTTS---TT--
--S-HHHHTTTT----TT--
--S-HHHHSTTTS---TTT-
--S-HHHHTTTTS---TT--
--S-HHHHTTTTS---TTT-
--S-HHHHTTTTS---TT--
--S-HHHHTTTTS---TTT-
--S-HHHHTTTT----TT--
--S-HHHHTTTTS---TTT-
--S-HHHHTTTTS---TTT-
--S-TTGGGTTTS---TTT-
--S-HHHHGGGTS---TTT-
--S-HHHHGGGTS---TTT-
--S-TTGGGTTTS---TTT-
--S-HHHHTTTTS---TTT-
--S-HHHHTTTTS---TTT-
--S-HHHHTTTTS---TTT-
--S-HHHH-TTSS---TT--
--S-TTTTTTTTS---TTT-
--S-HHHH-TTTS---SS--
--S-HHHHSTTTS---SS--
--S-HHHHTTTTS---TTT-
--S-HHHHTTTTS---TT--
--S-HHHHTTTTS---TT--
--S-TTTTTTTTS---SS--
--S-HHHHSTTTS---TT--
--S-HHHHTTTSS---TTT-
--S-HHHHSTTTS---TTT-
--S-HHHHTTTTS---TTT-
--S-HHHHTTTTS---TTT-
--S-HHHHTTTTS---TTT-
--S-HHHHTTTTS---TTT-
--S-HHHHTTTSS---TTT-
--S-HHHHTTTTS---TT--
--S-HHHHTTTTS---TTT-
--S-HHHHTTTTS---TTT-
--S-HHHHTTTTS---TTT-
--S-HHHHTTTTS---TTT-
--S-HHHHTTTTS---TT--
--S-HHHHTTTT----SS--
--S-HHHHTTTT----TT--
--S-HHHHTTTTS---TT--
--S-HHHHTTTTS---TT--
--S-HHHHTTTTS---TTT-
--S-HHHHTTTTS---TTT-
--S-HHHHTTTTS---TTT-
--S-HHHHTTTTS---TTT-
--S-HHHHTTTTS---TTT-
--S-HHHH-TTTS---TTT-
--S-HHHHSTTTS---TTT-
--S-HHHHTTTTS---TTT-
--S-HHHHSTTSS---TTT-
--S-HHHHTTTTS---TTT-
--S-HHHHTTTTS---TTT-
--S-HHHHTTTTS---TTT-
--S-HHHHTGGGS---TTT-
--S-HHHHTTTTS---TT--
----HHHHTTTTS---TTT-
----TTTTTTTSS-S-TTT-
--S-HHHHTTTTS-S-TT--
--S-HHHH-TTS----TT--
--S-GGGT-GGGS-TTTTT-
--S-HHHHTTTTS---SS--
--S-HHHHTTTTS---SS--
--S-GGGG-TTTS---TTT-
--S-TTGGGTTTS---SS--
----GGGT-TTSS-S-SS--
----TTGGGTTTS---SS--
--S-TTTTTTTTS---TT--
--S-GGGGGTTTS---TTT-
--S-GGGGGTTTS---TT--
--S-GGGGSGGGS---TT--
--S-TTGGGTTSS---SS--
--S-GGGGGGGGS---SS--
----GGGGGTTSS---TTT-
--S-GGGGGGGGS---TT--
--S-GGGGGTTSS---TTT-
--S-GGGGGTTSS---TTT-
--S-GGGGGTTTS---TTT-
--S-GGGGGTTTS---TT--
--S-GGGGGTTT----TTT-
--S-GGGTTTTTS---TTT-
--S-GGGGGTTTS---TTT-
--S-GGGTTTTTS---TTT-
--S-GGGTTTTTS---TTT-
--S-GGGTTTTTS---TT--
--S-GGGTTTTTS---TT--
--S-GGGTTGGGS---TT--
--S-GGGTTTTSS---SS--
--S-GGGTTTTTS---TTT-
--S-TGGGGTTTS---TT--
--S-GGGGGTTTS---TTT-
----TTGGGTTTS---TTT-
--S-GGGTTTTTS---TTT-
--S-HHHHTTTSS---TT--
--S-TTGGGTTTS---TT--
--S-TTGGGTTTS---SS--
--S-HHHHTTTTS---SS--
--S-HHHHTTTTS---SS--
--S-TTTTTTTTS---TT--
--S-TTTTTTTTS---SS--
--S-HHHHTTTT--------
--S-HHHHTTTTS---TT--
--S-HHHHTTTTS---SS--
--S-HHHHTGGGS---TT--
--S-HHHHTTTTS---TT--
--S-HHHHTTTTS---TT--
--S-HHHHTTTTS---TT--
--S-TTGGGTTTS---TT--
--S-HHHHTTTTS---TT--
----HHHHTTTTS---TT--
----HHHHTTTSS---TT--
----TTGGGTTTS---TT--
----TTGGGTTTS---TT--
----TTGGGTTTS---TT--
----TTGGGTTTS---TT--
----TTGGGTTTS---TT--
----TTTTTTTTS---TT--
----TTTTTTTTS---TT--
----TTGGGTTTS---TT--
----TTGGGTTTS---TT--
----TTTTTTTTS---TT--
----TTGGGTTTS---TT--
----TTGGGTTTS---TT--
----TTGGGTTTS---TT--
----TTGGGTTTS---TT--
----HHHHTTTTS---TT--
----TTGGGTTTS---TT--
----TTGGGTTTS---TT--
----TTGGGTTTS---TT--
----TTGGGTTTS---TT--
----TTGGGTTTS---TT--
----TTGGGTTTS---TT--
----TTGGGTTTS---TT--
----TTGGGTTTS---TT--
----TTGGGTTTS---TT--
----TTGGGTTTS---TT--
----TTGGGTTTS---SS--
----TTTTTTTTS---TT--
----TTGGGTTTS---TT--
----TTGGGTTTS---SS--
----TTGGGTTTS---TT--
----HHHHTTTTS---TT--
----TTGGGTTTS---TT--
----HHHHTTTTS---TT--
----HHHHTTTTS-------
----HHHHTTTTS---TT--
----HHHHTTTTS---TT--
----HHHHTTTTS---TT--
----HHHHTTTTS---TT--
----HHHHSTTT----TT--
----HHHHSTTTS---TT--
--S-HHHHTTTTS---TT--
--S-HHHHTTTTS---TT--
--S--TTTSTTTS---TT--
--S-HHHHTTTTS---TT--
----HHHHSTTTS---TT--
----TTGGGTTTS---TT--
----HHHHTTTTS---TT--
----HHHHTTTTS---TT--
----HHHHTTTTS---SS--
----TTGGGTTTS---TT--
----STTS-TTTS---TT--
-TT-TTGGGTTTS---TT--
-TT--GGG-TTTS---TT--
-TT-HHHHSTTTS---TT--
-TT-HHHHTTTTS---TT--
-TT-HHHHTTTTS---TT--
-TT-HHHH-TTTS---TT--
--S-HHHH-TTTS---SS--
--S-GGGT-TTTS---TT--
--S-HHHHTTTSS---TT--
--S-TTTT-TTTS---SS--
--S-HHHHSTTTS---TT--
--S-GGGT-TTTS---TT--
--S-HHHH-TTTS---TT--
--S-HHHHTTTTS---TT--
--S-HHHHSTTTS---TT--
-TTSHHHHTTTTS---TT--
--S-GGGT-TTTS---TT--
--S-TTGGGTTTS---TT--
--S-GGGT-TTTS---SS--
--S-HHHHTTTTS---SS--
--S-HHHH-TTTS---SS--
--S-HHHHTTTSS---SS--
--S-HHHHTTTTS---TT--
--S-HHHHTTTTS---TT--
--S-TGGG-TTTS---TT--
--S-HHHHTTTTS---SS--
--SSHHHHSTTTS---SS--
--S-HHHH-TTTS---SS--
--SSHHHHTTTTS---SS--
--S-HHHHTTTTS---TT--
--SSSTTTSTTTS---SS--
--SSHHHHSTTTS---SS--
--SSHHHHSTTTS---SS--
--SSHHHHTTTTS---TT--
--SSHHHHTTTTS---TT--
--SSHHHHTTTTS---SS--
-TTSHHHHSTTTS---SS--
--SSHHHHTTTSS---SS--
-TTSHHHHTTTTS---SS--
--SSHHHHTTTTS---SS--
---SHHHHTTTTS---SS--
---SHHHHTTTTS---TT--
---SHHHHTTTTS---TT--
--SSTTTTTTTTS---SS--
---SHHHHTTTTS---TT--
--SSHHHHTTTTS---TT--
---SHHHHSTTTS---TT--
-TTSHHHHTTTTS---TT--
-TTSHHHHTTTTS---TT--
-TTSHHHHTTTTS---TT--
-TTSHHHHTTTTS---TT--
-TTSHHHHSTTTS---TT--
-TTSHHHHTTTTS---TT--
-TT-HHHHTTTTS---TTT-
-TTSHHHHSTTTS---TTT-
-TTSHHHHTTTTS---TT--
-TTSHHHHTTTTS---TT--
-TTSHHHHTTTTS---TT--
-TTSHHHHSTTSS---TT--
-TTSHHHHTTTTS---TT--
--SSHHHHTTTTS---TTT-
--SSHHHHTTTTS---SS--
--SSHHHHTTTTS---TT--
--SSTTGGGTTTS---TT--
-TTSHHHHTTTTS---TTT-
--SSHHHHTTTTS---TT--
-TTSHHHHTTTTS---TT--
-TTSHHHHSTTTS---TT--
-TTSHHHHTTTTS---TT--
-TTSHHHHTTTTS---TT--
-TTSHHHHTTTTS---TT--
-TTSHHHHTTTTS---TT--
-TTSHHHHTTTTS---TT--
--SSHHHHTTTTS---TT--
-TTSTTTTTTTTS---TT--
--SSHHHHTTTTS---TT--
-TTSHHHHTTTTS---TT--
-TTSHHHHTTTTS---TT--
-TTSHHHH-TTTS---SS--
-TTSHHHHSTTTS---TT--
-TTSHHHHTTTTS---SS--
-TTSHHHHTTTTS---TT--
--SSTTGGGTTTS---SS--
--SSHHHHTTTTS---TT--
--SSTTTTTTTT----SS--
--SSTTTTTTTTS---SS--
--SSTTTTTTTTS---SS--
--SSTTTTTGGGS---TT--
--SSTTTTTTTSS---TT--
--SSTTTTTTTTS---TT--
--SSTTTTTTTTS---TT--
--SSTTTTTTTTS---SS--
--SSTTTTTTTTS---TT--
--SSTTTTTTTTS---TT--
--SSTTTTTTTTS--STT--
--SSTTTTTTTTS---TT--
--SSTTTTTTTSS---TT--
--SSTTTTTGGGS---TT--
--SSTTTTTGGGS---TT--
--SSTTTTTTTTS---TT--
--SSTTTTTTTTS---SS--
-TTSTTTTTTTTS---SS--
--SSTTTTTTTTS---TT--
-TTSTTTTTTTTS---TT--
--SSTTTTTTTTS---SS--
-TTSTTTTTTTTS--SSS--
--SSTTTTTTTTS--SSS--
-TTSTTTTTTTTS---SS--
--SSTTTTTTTTS---SS--
--SSTTTTTGGGS---SS--
-TT-TTTTTTTTS---TT--
-TTSTTTTTTTTS---SS--
-TTSTTTTTTTTS---SS--
-TTSTTTTTTTTS---TT--
-TTSTTTTTTTTS---TT--
-TT-TTTSSTTTS---TT--
-TTSTTTTTTTTS---TT--
--SSTTTTTTTTS---TT--
-TTSTTTTTTTTS---TT--
-TTSTTTTTTTTS---TT--
-TTSTTTTTTTTS---TT--
-TTSTTTTTTTTS---TT--
-TT-TTTTTTTTS---TT--
-TTSTTTTTTTTS---TT--
--SSTTTTTTTTS---SS--
-TTSTTTTTTTTS---SS--
-TT-TTTSSTTTS---SS--
-TT-TTTTTTTTS---SS--
-TT-TTTTTTTTS---TT--
-TT-TTTTTTTTS---TT--
--SSTTTTTTTTS---TT--
-TTSTTTTTTTTS---TT--
-TT-TTTTTTTTS---TT--
-TT-TTTTTTTTS---TT--
--SSTTTTTTTTS---TT--
-TT-TTTTTTTTS---TT--
-TT-TTTTTTTTS---TT--
-TTSTTTTTTTTS---TT--
--S-TTTTTTTTS---TT--
-TT-TTTTTTTTS---TT--
-TT-TTTTTTTTS---TT--
-TTSTTTTTTTTS---TT--
-TTSTTTSSTTTS---TT--
-TTSTTTSSTTTS---TT--
-TTSTTTSSTTTS---SS--
-TTSTTTSSTTTS---SS--
-TTSTTTSSGGGS---TT--
-TTSTTTTTTTTS---TT--
-TTSTTTTTTTTS---TT--
-TTSTTTTTTTTS---SS--
-TTSTTTTTTTTS---TT--
-TTSTTTSSTTTS---TT--
-TTSTTTTTTTTS---SS--
--SSTTTSSTTTS---TT--
---STTTSSTTTS---TT--
-TTSTTTTTTTTS---SS--
--SSTTTSSTTTS---SS--
-TTSTTTTTTTTS--SSS--
-TTSTTTSSTTTS---SS--
-TTSTTTSSTTTS---SS--
-TTSTTTTTTTTS---SS--
-TT-TTTTTTTTS---SS--
--SSTTTTTTTTS---SS--
-TTSTTTTTTTTS---TT--
-TTSTTTTTTTTS---TT--
-TTSTTTTTTTTS---SS--
-TTSTTTTTTTTS---SS--
-TT-TTTTTTTTS---SS--
-TTSTTTTTTTTS---TT--
--SSTTTTTTTTS---SS--
--SSTTTTTTTTS---SS--
--SSTTTTTTTTS---SS--
--SSTTTTTTTTS---SS--
--SSTTTTTTTTS---TT--
--SSTTTTTTTTS---SS--
--SSTTTTTTTTS---SS--
-TT-TTTTTTTTS---SS--
--SSTTTTTTTTS---SS--
-TTSTTTTTTTTS---SS--
-TTSTTTTTTTTS--SSS--
--S-TTTTTTTTS---SS--
-TT-TTTTTTTTS---SS--
--SSTTTTTTTTS---SS--
-TT-TTTTTTTTS---TT--
-TT-TTTTTTTTS---SS--
-TT-TTTTTTTTS---SS--
-TTSTTTTTTTTS---SS--
-TT-TTTTTTTTS---SS--
-TTSTTTTTTTTS---SS--
-TT-TTTTTTTTS---SS--
-TT-TTTTTTTTS---SS--
--SSTTTTTTTTS---SS--
-TT-TTTTTTTTS---SS--
-TTSTTTTTTTTS---SS--
--SSTTTTTTTTS---SS--
--SSTTTTTTTTS---TT--
--SSTTTTTTTTS---SS--
--SSTTTTTTTTS---SS--
--SSTTTTTTTTS---SS--
--SSTTTTTTTTS---SS--
--SSTTTTTTTTS---SS--
--SSTTTTTTTTS---SS--
-TT-TTTTTTTTS---SS--
-TTSTTTTTTTTS---SS--
--SSTTTTTTTTS---SS--
--SSTTTTTTTTS---SS--
--SSTTTTTTTTS---SS--
--SSTTTTTTTTS---TT--
--SSGGGTTTTTS---SS--
--SSGGGTTTTTS---TT--
--SSTTTTTTTTS--SSS--
-TTSTTTGGGGTS---SS--
-TTSGGGTTTTTS---SS--
-TT-TTTTHHHHS---SS--
-TTSTT-TTTTTS---SS--
-TTSTTTTTTTTS---TT--
-TTSTT-TTTTTS---SS--
-TTSTTTTTTTTSS--TT--
-TTSTTTTTGGGS--STT--
-TTSTTTTTGGGS---TT--
-TTSTT-TTTTTS---TT--
--SSGGGTTTTTS---TT--
-TTSTT-TTTTTS---TT--
-TTSTTTTTTTTS--STT--
-TTSTTSTTTTSS--STT--
-TTSTT-TTTTTS--STT--
-TTSTT-TTTTTS--STT--
-TTSTT-TTTTTS--STT--
-TTSTT-TTTTTS---SS--
-TTSTTSSSTTTS---SS--
-TT-TTSTTGGGS---SS--
-TTSTT-SSTTTS--SSS--
-TTSTT-TTTTTS--SSS--
-TTSTT-TTTTTS---SS--
--SSSTTTTTTTS---SS--
-TTSGGGSSTTTS--SSS--
--SSGGGTTTTTS---SS--
---STTTTTTTTS---SS--
--SSGGGSSTTTS--TTT--
-TTSGGGTTTTTS--SSS--
-TTSTTSTTTTTS---SS--
-TTSGGGTTTTTS---SS--
-TTSTTTSSTTTS---SS--
-TTSGGGSSTTTS---SS--
--SSGGGSSTTTS---SS--
-TTSGGGTTTTTS---SS--
--SSGGGTTTTTS---SS--
-TTSTT-SSTTTS---SS--
-TTSGGGTTTTTS---SS--
-TTSGGGTTTTTS---SS--
-TTSGGGTTTTTS---SS--
-TTSTTTTTTTTS---SS--
-TTSTTTTTTTTSS--SS--
-TTSTT-SSTTTS---SS--
--SSTTTTTTTTS---SS--
--SSTTTTTTTTS---SS--
--SSTTTTTTTTS---SS--
--S-TT-TTTTTS--SSS--
-TTSTT-TTTTTS--SSS--
--SSTT-TTTTTSS--TT--
-TTSTTTTTTTTS---SS--
-TTSTT-TTTTTS--SSS--
--SSTT-TTTTTS--SSS--
-TTSTT-SSTTTS--SSS--
-TTSSS-SSTTTS---SS--
-TTSTTSTTTTTS---SS--
-TTSGGGTTTTTS---SS--
---STT-TTTTTS---SS--
-TTSTTSTTTTTS--SSS--
-TTSTT-TTTTTS---TT--
-TTSTT-TTTTTS---SS--
-TTSGGGTTTTTS---SS--
-TTSTT-TTTTTS--SSS--
-TTSTTSSSTTTS--SSS--
--SSTT-SSTTTS--SSS--
-TTSTT-TTTTTS---SS--
-TTSTT-TTTTTS---SS--
--SSGGGTTTTTS---SS--
-TTSTT-TTTTTS---SS--
-TTSTT-TTTTTS---SS--
-TTSTT-SSTTTS---SS--
-TTSTT-SSTTTS---SS--
-TTSGGGTTTTTS--SSS--
-TTSTTSTTTTTS---SS--
-TTSGGGTTTTTTT--SS--
-TT-SSSSSTTTS--SSS--
-TTSTT-SSTTTS--SSS--
-TTSTT-SSTTTS---SS--
--SSTT-SSTTTS---SS--
-TTSGGGSSTTTS---SS--
-TTSTT-SSTTTS---TT--
-TTSTT-TTTTTS---SS--
-TTSTT-SSTTTS--SSS--
-TTSTTTSSTTTS--SSS--
-TTSTTSSSGGGS--SSS--
-TTSTTTTTTTTS---SS--
-TTSTT-SSTTTS---SS--
-TTSTT-SSTTTS---SS--
-TTSTT-SSTTTS---SS--
--SSTT-SSTTTS---SS--
-TTSTT-SSTTTS---SS--
-TTSTTTSSTTTS---SS--
--SSTTTTTTTTS---SS--
-TTSTT-SSTTTS---SS--
-TTSTT-SSTTTS---SS--
-TTSTT-SSTTTS---SS--
--SSTT-SSTTTS---TT--
--S-TTTTTTTTS---TT--
--SSTTTSSTTTS---SS--
-TTSTT-SSTTTS---SS--
-TTSTT-SSTTTS---SS--
-TTSTT-SSTTTS---SS--
-TTSTT-SSTTTS---SS--
-TTSTT-SSTTTS---SS--
-TTSTTSSSTTTS---SS--
--SBTTBSSTTTS---SS--
-TTBTTBSSTTTS---SS--
-TTSTT-SSTTTS---SS--
-TTBTTBSSTTTS---SS--
-TTSTT-SSTTTS---SS--
-TTSTT-TTTTTS---SS--
-TT-TTSSSTTTS---SS--
-TTSTTTTTTTTS---SS--
-TTSTT-SSTTTS---SS--
-TTSTTTSSSSSS---SS--
-TTSTTTSSSSSS---SS--
-TTSTT-TTSSSS----S--
-TTSGGGTTSSS----SS--
-TTSTT-SSSTT----SS--
-TTSGGGSSSTT----SS--
--SSTT-SSSSS-----S--
-TTSTTTSSSSS-----S--
-TTSTTTSSSSS----SS--
-TTBTTBSSSSS----SS--
-TTSGGGTTSSSS-------
-TTSGGGTTTTTS---S---
-TTSTT-TTTTTS---S---
-TTSTT-TTTTTS---S---
-TTSTT-TTTTTS---SS--
-TTSTT-TTTTTS---S---
-TTSTT-TTTTT--------
-TTSTT-TTTTTS-------
-TTSTT-TTTTTS-------
-TTSTT-TTTTTS-------
-TTSTT-SSTTTS-------
-TTSTT-TTTTTS----S--
-TTSTT-TTTTTS----S--
-TTSTT-TTSSSS---SS--
-TTSTT-TTSSSS---SS--
-TTSTT-TTSSSS----S--
-TTSTT-TTSTTS----S--
-TTSTTTTTSSS-----S--
-TTSTTTTTSSS-----S--
-TTSTTTTTSSS-----S--
-TTSTT-TTSSS-----S--
--SSTT-SSSSS-----S--
-TTSTT-TTSSSS----S--
-TTSTT-SSTTTS----S--
-TTSTT-SSTTTS-------
--SSTT-TTTTTS-------
-TTSTT-TTTTT--------
-TTSTT-TTSSS--------
-TTSTT-TTTTT--------
-TTSTT-TTTTTS-------
-TTSTTGGGTTTS----TT-
-TTSTT-TTTTTS----TT-
-TTSTT-TTTTT-----TT-
-TTSTTTTTTTTS----TT-
-TTSTT-TTTTTS----TT-
-TTSTT-TTTTTS---STT-
-TTSTTTTTTTTS----TT-
-TTSTT-TTTTTS---SS--
-TTSGGGTTTTT----STT-
-TTSGGGTTTTT----SS--
-TTSSTTTTTTT-----S--
-TTSGGGTTTTT----SS--
-TTSTTSTTTTT----TT--
-TTSGGGTTTTT-----S--
-TTSGGGTTTTT----SS--
-TTSGGGTTTTT----STT-
-TTSGGGTTTTT-----S--
-TTSGGGTTTTT-----S--
-TTSGGGTTTTT-----TT-
-TTSTT-TTTTTS----TT-
-TTSTT-TTTTT-----TT-
-TTSTT-TTTTT-----TT-
-TTSTTSTTTTT-----TT-
-TTSTTTTTTTT-----TT-
-TTSTTTTTGGG-----S--
-TTSTT-TTGGG-----S--
-TTSTT-TTTTT-----S--
-TTSTT-TTTTS-----S--
-TTSTT-TTGGG-----S--
-TTSGGGTTTTT--------
-TTSGGGTTGGG--------
-TTSTT-TTTTTS-------
-TTSGGGSSTTT--------
-TTSTT-TTGGG--------
-TTSTT-TTTTT-----S--
-TTSGGGTTTTS-----S--
-TTSTT-TTGGG-----S--
-TT-GGGTTGGGS----S--
-TTSTTTTTGGG-----S--
--SSTTTTTGGG-----S--
-TTSTTSTTGGG-----S--
-TTSTT-TTGGG-----S--
-TTSTT-TTGGG-----S--
-TTSTT-TTGGG-----TT-
-TTSTT-TTGGG-----S--
-TTSTT-TTGGG-----S--
-TTSTT-TTTTT-----TT-
-TTSTTTTTTTT-----TT-
-TTSSS-TTTTTS----TT-
-TTSGGGTTGGG-----TT-
-TTSGGGTTGGGS----TT-
-TTSGGGTTTTSS----TT-
-TTSGGGTTGGGS----TT-
-TTSGGGTTGGGS----S--
-TTSTTSTTGGGS----TT-
-TTSGGGTTGGGS----TT-
-TTSGGGTTTTTS----TT-
-TTSTT-TTGGGS----TT-
-TTSGGGTTGGGS----TT-
-TTSTTTTTGGGS----TT-
-TTSTTTTTGGGS----TT-
-TTSTTTTTGGGS----TT-
-TTSGGGTTGGGS----TT-
--SSTTTTTGGGS----TT-
--SSTTTTTGGGS----S--
--SSTTTTTTTTS----S--
--SSTTTTTGGGS----TT-
--SSTTTTTGGGS----TT-
--SSTTTTTTTTS----TT-
-TTSTTTSSTTTS----TT-
-TTSTTTTTGGGS----TT-
-TTSTTTTTGGGS----TT-
-TTSGGGTT-TTS----TT-
-TTSGGGTTGGGS----TT-
-TTSTTTTTGGG-----TT-
-TTSTTTTTGGG-----TT-
-TTSTTTTTGGG-----TT-
-TTSGGGTTGGG-----TT-
-TTSTTTTTTTT-----TT-
-TTSGGGSSTTTS----TT-
-TTSGGGTTTTT-----TT-
-TTSTTTTTTTS-----TT-
-TTSGGGSSSSSS----TT-
--SSGGGTTTTTS----TT-
-TTSTTTTTSSSS----TT-
-TTSTTTSSSSSS----TT-
--SSTTTTTSSSS----TT-
-TTSTTHHHHTT-----TT-
-TTSHHHHHHTT-----TT-
-TTSTTTTTGGG-----TT-
-TTSGGGTTGGGS----TT-
--SSTTTTTGGGS----TT-
-TTSTTTTTGGGS----TT-
-TTSGGGTTGGGS----TT-
-TTSTTTTTTTTS----TT-
-TTSTTSTTTTTS----TT-
-TTSGGGTTTTTS----TT-
-TTSTTTTTTTTS----TT-
-TTSGGGTTTTTS----S--
-TTSTTTTTTSSS----TT-
-TTSGGGTTGGGS----S--
-TTSTTTTTGGGS----TT-
-TTSGGGTTTTTS----TT-
-TTSGGGSSTTTS----TT-
--SSTTTTTTTTS----TT-
-TTSGGGSSTTTS----TT-
--SSGGGSSTTTS----TT-
-TTSGGGSSTTTS----TT-
---STTTTTTTTSS---TT-
--SSGGGTTTTTS----TT-
-TTSGGGTTTTTS----TT-
--SSTTTTTGGGS----TT-
--SSTTTTTTTTS----TT-
--SSTTTTTTTTS----S--
-TTSGGGSSTTTS----TT-
-TTSTTTTTTTTS----TT-
-TTSTTTTTTTTS----TT-
--SSTTTTTTTTS----S--
--SSTTTTTTTTS----S--
-TTSHHHHTTTTS----TT-
-TTSTTTTTTTTS----S--
-TTSGGGSSTTTS----S--
-TTSGGGSSTTTS----S--
-TTSTTTTTTTTS----S--
-TTSGGGTTTTTS----S--
-TTSTT-TTTTTS----S--
-TTSTT-TTTTT-----S--
-TTSTT-TTGGG-----S--
-TTSGGGTTTTSS----S--
-TTSGGGTTTTTS----TT-
-TTSTTGGGTTTS----S--
-TTSTTTTTTTTS----TT-
-TTSGGGSSTTTS----TT-
-TTSGGGTTTTTS----TT-
-TTSTTTTTGGGS----TT-
-TTSGGGTTTTT-----S--
-TTSTTTTTTTT-----S--
-TTSGGGTTTTT-----S--
-TTSTTTTTTTT-----S--
-TTSTTTTTTTT-----S--
-TTSHHHHTTTT-----S--
-TTSHHHHSTTT--------
-TTSTTTTTTTT--------
-TTSTTTSSTTT-----S--
-TTSTTTSSGGG--------
-TTSHHHHTTTT-----S--
-TTSTTTSSGGG-----S--
-TTSTTTTTTTT-----S--
-TTSTTTTTTTTS----S--
-TTSTTTSSTTT-----S--
-TTSTTTTTTTS-----S--
-TTSTTTSSTTT-----S--
-TTSTTTSSTTTS----S--
-TTSTTTTTTTTS----S--
-TTSTTTTTTTTS-S--S--
-TTSTTTTTTTT--S--S--
-TTSTTTTTTTTS-S--S--
--SSTTTTTTTTSSS--S--
--SSTTTTTTTTSSS--S--
-TTSTTTTTTTTS-S--S--
-TTSHHHHTTTTSTT--S--
-TTSTTTTTHHHHTT--S--
-TTSTTTTTTTTS-S--S--
-TTSTTTSSTTTS-S--S--
-TTSTT-TTTTTS-S--S--
-TTSTTTTTGGGSTT--S--
-TTSTTGGGGGGSTT--S--
-TTSTTGGGGGGTTT--S--
-TTSTTGGGGGGT-S-----
-TTSTTGGG-TTTTT--S--
-TTSTTGGGGGGT-S--TT-
-TTSTTGGGGGGS-S-----
-TTSTTGGG-TTTTT-GGG-
-TTSHHHHSGGGT-S-GGG-
-TTSHHHHTGGGTTT-GGG-
--SSTTTTS-TTSTT-TT--
-TTSTTGGGGGGSTT--TT-
--SSHHHHTTTTSTT-GGG-
--SSTTGGGGGGSTTSSS--
-TTSTTTTTGGGSTT-----
-TTSGGGS-GGGSTTS-S--
-TTSGGG--TTTS-SSSS--
-TTSGGGS-GGGTTTSSS--
-TTSGGGS-HHHH-SSSS--
-TTSGGG--GGGTTTS-S--
-TTSTTT--GGG-TTS-S--
-TTSGGG--GGGTTTS----
-TTSGGG--HHHHTTS-TT-
-TTSGGG--TTTSTTS----
-TTSTTT--GGGSTTS----
-TTSGGG--TTTSTTS----
-TTSGGG--TTTSTTS----
--SSGGGG-GGGSTTS-S--
-TTSGGGS-GGG-TTS----
-TTSGGGS-GGGSTTS----
-TTSGGGS-GGGSSSS-S--
-TTSTTTSSTTT-TTS-S--
--SSGGGS-TTTSTTS-S--
-TTSGGGTSGGGSTTS----
-TTSGGGS-STT-TTS-TT-
-TT-HHHHTTTS-TTSSTT-
-TTSHHHH-GGGTTTSSS--
-TTSGGGT-GGGSTTS-TT-
-TTSHHHHGGGG-TTSS---
-TTSHHHHGGGGSTTS----
-TTSHHHHGGGTS-SS----
-TTSHHHHTGGG-TTS----
-TTSHHHHTGGGS-SS----
-TTSHHHHGGGTSTTS----
-TTSHHHHTTTTS-SS----
-TTSHHHHTSTTSTTS----
-TTSHHHHTGGGSTTS-S--
-TTSHHHHTTGGGTTS----
-TTSHHHHTTTTSTTS-S--
-TTSHHHHTGGGSTTS----
-TTSHHHHTGGGSTT-----
-TTSGGGG-GGGSTTS----
-TTSSGGG-GGGGTTS----
-TTSHHHHTGGGSTT--S--
-TTSHHHHTGGGGTTS-S--
-TTSTTGGGGGGSTTS-S--
-TTSHHHH-GGGGTTS-S--
-TTSHHHHSGGG-TT--S--
-TTSTTGGGTTS-TT--S--
-TTSGGGT-TTS-TT-----
-TTSTGGG-GGG-TT--S--
-TTSHHHH-GGG-TTS----
-TTSHHHH-GGGGTTS-S--
-TTSGGGT-GGGSTT-----
-TTSGGGT-GGG-TT-----
-TTSGGGT-GGG-TT-----
-TT-GGGT-SGGGTT-----
-TTSSGGG-GGG-TTS----
-TTSGGGT-GGGSTTS-S--
-TTSTTTTTGGGSTTS----
-TTSTTTT-HHHHTTS----
-TTSGGGG-GGG-SSS----
-TTSHHHH-TTTSTTS-S--
-TTSHHHHSGGGSTT-----
-TTSHHHHHTTT-TT--S--
-TTSHHHH-TTS--S--S--
-TTSTTTS-TTS-TT--S--
-TTSGGGG-TTS--SS-S--
-TTSGGGT-GGGS-S-----
-TTSGGGG-GGGS-S--S--
-TTSGGGGTGGG-TT--S--
-TTSGGGG-TTTSTT--S--
-TTSHHHHSHHHHTT--S--
-TTSTTGGGTTTS-S--S--
-TTSTTGGGGGGS-S--S--
-TTSTTGGGGGGSTT--S--
-TTSTTGGGGGGTTT--S--
-TTSTTHHHHTT-TT--S--
-TTSHHHHTGGG-TT--S--
-TTSTTGGGGGG-TT--S--
-TTSHHHHHGGGSTT--S--
--SSHHHHSHHHHTT--S--
-TTSTTHHHHTTTTT--S--
--SSTTGGGTTTS-S--S--
-TTSTTGGGTTTSTT--S--
-TTSTTGGGTTTSTT-----
-TTSTTTTTGGGS-S--S--
-TTSTTTTTTTTS-S--S--
-TTSTTTTTTTTSTT--S--
--SSTTTTTGGGS-S--S--
--SSTTTTTGGG-TT--S--
-TTSTTTTTTTT-TT--S--
--SSTTTTTGGGSTT--S--
-TTSTT-TTGGGSTT--S--
-TTSGGGTTGGGG-S--S--
-TTSTT-TTTTTSTT--S--
-TTSTT-GGGGTSTT--S--
-TTSGGGTTGGGTTT--S--
-TTSGGGTTHHHHSS--S--
-TTSGGGTTGGGTSS--S--
-TTSTTTTTHHHH-S--S--
-TTSGGGTTGGGS-S--S--
-TTSTT-TTTTSSTT--S--
-TTSTT-TTTTT-TT--S--
-TTSGGGTTHHHHTT--S--
-TTSGGGTTHHHHTT--S--
--SSTT-TTHHHH-S--S--
-TTSGGGTTGGGSTT--S--
-TTSGGGTTHHHHTT--S--
-TTSGGGTTGGGT-S--S--
-TTSGGGTTGGGTTT--S--
-TTSTT-TTGGGTTT--S--
-TTSGGGTTGGGTSS--S--
-TTSTT-TTGGGS-S--S--
-TTSTT-TTGGGTTT--S--
-TTSTT-TTGGGTTT--S--
-TTSTT-TTGGGTTTS-S--
-TTSTT-TTHHHHTT-----
-TTSGGGTTGGGTTTS----
-TTSGGGTTTTTSTT-----
-TTSGGGTTTTT-TT--S--
-TTSGGGTTTTS-SS-----
-TTSGGGTTGGG-SS-----
-TTSGGGTTGGG-SS-----
-TTSGGGTTGGG-SS--S--
-TTSGGGTTGGG-SS--S--
-TTSGGGTTGGG-SS--S--
-TTSTT-TTGGG-SS--S--
-TTSGGGTTGGGSSS-----
-TTSGGGTTGGG-SS-----
-TTSGGGTTGGG-SS-----
-TTSSTTTTGGG-SS-----
--SSSTTTTGGG-SS-----
-TTSGGGTTTTS-SS-----
-TTSGGGTTGGG--S-----
-TTSGGGTTTTTSSS-----
-TTSGGGTTGGG-SS-----
-TTSGGGTTGGG-SS-----
-TTSTT-TTGGG--S-----
-TTSTTBTTGGG-SS--B--
-TTSSSBTTGGG-SS--B--
-TTSTTBTTGGG--S--B--
-TTSTTBTTGGG-SS--B--
-TTSTTBTTGGG-SS--B--
-TTSTTBTTTTT--S--B--
-TTSTTBTTGGG-SS--B--
-TTSTTBTTTTT-SS--B--
-TTSSSBTTTTS-SS--B--
-TTSTT-TTGGG-SS-----
-TTSTTBTTTTT--S--B--
-TTSTTBTTTTT-SS--B--
-TTSTTBTTTTT-SS--B--
-TTSTTBTTGGG-SS--B--
-TTSTTBTTGGG--S--B--
-TTSTTBTTGGG-SS--B--
-TTSTTBTTTTT--S--B--
-TTSTTBTTTTT-SS--B--
-TTSTTBTTTTT--SS-B--
-TTSTTBTTGGG-SS--B--
-TTSTTBTTGGG-SS--B--
-TTSTTBTTGGG-SS--B--
-TTSTTBTTGGG-SS--B--
-TTSTTBTTTTT-SS--B--
-TTSTTBTTGGG-SS--B--
-TTSTTBTTGGG-SS--B--
-TTSGGGTTTTT-SS-----
-TTSTTBTTGGG-SS--B--
-TTSGGGTTTTT-SS-----
-TTSTT-TTGGG-SS-----
-TTSTT-TTTTT-SS-----
-TTSTT-TTGGG-SS-----
-TTSTT-TTGGG-SS-----
-TTSTT-TTGGG-SS-----
-TTSTT-TTGGG-SS-----
-TTSTTBTTGGG-SS--B--
-TTSTTBTTGGG--SS-B--
-TTSGGGTTGGG--SS----
-TTSTTBTTGGG-SS--B--
-TTSTTBTTGGG-SS--B--
-TTSTT-TTGGG-SS-----
-TTSTTBTTGGG--S--B--
-TTSTTBTTGGG--S--B--
-TTSTTBTTGGG-SS--B--
--SSTTBTTGGG-SS--B--
-TTSTTBTTGGG--S--B--
-TTSTTBTTGGG--S--B--
-TTSTT-SSGGG-SS-----
-TTSTTBSSGGG-SS--B--
-TTSTT-S-GGG--SS----
-TTSTTBTTGGG--SS-B--
-TTSTTBTTGGG-SS--B--
-TTSTTBTTTTT--SS-B--
-TTSTTBTTGGG--S--B--
-TTSTTBTTTTS--SS-B--
-TTSTTBTTTTS-SSS-B--
-TTSTTBTTGGG-SS--B--
-TTSTTBTTGGG-SS--B--
-TTSTTBTTGGG--S--B--
-TTSGGGTTTTT-SS-----
-TTSTTBTTGGG-SS--B--
-TTSTTBTTGGG--SS-B--
-TTSTTBTTTTT--S--B--
-TTSTTBTTTTT--S--B--
-TTSTTBTTGGG--S--B--
-TTSGGGTTGGG--S-----
-TTSTTBTTTTT--S--B--
-TTSGGGTTGGG--S-----
-TTSTTBTTTTS-SS--B--
-TTSGGGTTGGG-SS-----
-TTSGGGTTGGG-SS-----
-TTSGGGTTGGG--S-----
--SSTT-TTGGG--S-----
-TTSTT-TTTTS-SS-----
-TTSTTBTTGGG-SS--B--
-TTSGGGTTGGG-SS-----
-TTSTTBTTTTTS-S--B--
-TTSGGGTTTTT--S-----
-TTSGGGTTTTT--SS----
-TTSGGGSSGGG-SS-----
-TTSGGGTTGGG-SS-----
-TTSGGGTTTTT-SS-----
--SSGGGTTGGG-SS-----
-TTSTTBTTGGG-SS--B--
-TTSGGGTTTTT-SS-----
--SSTTBTTGGG-SS--B--
-TTSGGGTTGGG-SS-----
-TTSTTBTTGGG-SS--B--
-TTSTTBSSGGG-SS--B--
-TTSTTBTTGGG-SS--B--
-TTSTTBTTGGG-SS--B--
-TTSTTBTTGGG-SS--B--
-TTSTTBTTGGG-SS--B--
-TTSTTBTT-SSSSS--B--
-TTSTTBTTGGG-SS--B--
-TTSTTBTTGGG-SS--B--
-TTSTTBTTGGG-SS--B--
-TTSTTBTTGGG-TT--B--
-TTSTTBTTGGG-SS--B--
-TTSTTBTTGGG-SS--B--
-TTSTTBTTGGG-SS--B--
--SSTTBTTGGG-SS--B--
-TTSTTBTTGGG-SS--B--
-TTSTTBTTGGG-SS--B--
-TTSTTBTTTTS-SS--B--
-TTSTTBTTTTT-SS--B--
-TTSTTBTTGGG-SS--B--
--SSTTBTTGGG-SS--B--
-TTSTTBTTTTT-SS--B--
-TTSTTBTTTTT-SS--B--
-TTSTTBTTTTT-SSS-B--
-TTSTTBTTTTT-SS--B--
-TTSTTBTTGGG-SS--B--
-TTSTTBTTTTTSSS--B--
-TTSTTBTTGGG-SS--B--
-TTSTT-TTGGG-SS-----
-TTSTT-TTGGG-SS-----
-TTSTTBTTGGG-SS--B--
-TTSTTBTTTTS-SS--B--
-TTSTTBTTGGG-SS--B--
-TTSTTBTTGGG-SS--B--
-TTSTTBTTGGG-SS--B--
-TTSTTBTTGGG-SS--B--
-TTSTT-TTTTT-SS-----
-TTSTT-TTTTT-SS-----
-TTSSSBTTTTT-SS--B--
-TTSTTBTTTTT-SS--B--
-TTSTT-TTTTT-SS-----
-TTSTTBTTTTT-SS--B--
-TTSTTBTTTTT-SS--B--
-TTSTTBTTTTT-SS--B--
-TTSTTBTTTTT-SS--B--
-TTSTTBTTGGG-SS--B--
-TTSGGGTTGGG-SS-----
-TTSTTBTTTTT-SS--B--
-TTSTTBTTGGG-SS--B--
-TTSTT-TTGGG-SS-----
-TTSTTBTTGGG-SS--B--
-TTSGGGTTGGG-SS-----
-TTSTTBTTTTT-SS--B--
-TTSTTBTTTTT-SS--B--
-TTSTT-TTGGG-SS-----
-TTSTTBTTTTT-SS--B--
-TTSTTBTTTTT-SS--B--
-TTSTTBTTTTT--SS-B--
-TTSTTBTTTTT-SS--B--
-TTSTTBTTTTT-SS--B--
-TTSTTBTTTTTSTT--B--
-TTSTTBTTTTT-SS--B--
-TTSTTBTTTTT-SS--B--
-TTSTTBTTTTTSSS--B--
-TTSTTBTTTTT-SS--B--
-TTSGGGTTGGG-SS-----
-TTSTTBTTGGG-SS--B--
-TTSTTBTTTTT-SS--B--
-TTSTTBTTGGG-SS--B--
-TTSTTBTTTTS-SS--B--
--SSTTBTTTTT-SS--B--
-TTSTTBTTGGG-SS--B--
-TTSTTBTTTTT-SS--B--
-TTSTTBTTTTT-SS--B--
-TTSGGGTTGGG-SS-----
-TTSTTBTTGGG-SS--B--
-TTSTTBTTGGG-SS--B--
-TTSTTBTTTTT-SS--B--
-TTSTTBTTGGG-SS--B--
-TTSTTBTTGGG-SS--B--
-TTSTTBTTTTT-SS--B--
-TTSTTBTTGGG-SS--B--
-TTSTTBTTGGG-SS--B--
--SSTTBTTTTS-SS--B--
-TTSTTBTTGGG-SS--B--
-TTSTTBTTGGG-SS--B--
-TTSTTBTTTTTSTT--B--
-TTSTTBTTGGG-SS--B--
-TTSTTBTTTTTSTT--B--
-TTSTTBTTTTTSTT--B--
-TTSTT-TTTTTSTT-----
-TTSTTBTTTTTSSS--B--
-TTSTTBTTTTT-TT--B--
-TTSTTBTTGGGSTT--B--
-TTSTTBTTTTTSTT--B--
-TTSTTBTTTTTSSS--B--
--SSTTBTTTTTSTT--B--
-TTSTTBTTGGGSSS--B--
-TTSTTBTTGGG-SS--B--
-TTSTTBTTGGG-SS--B--
-TTSTTBTTGGG-SS--B--
--SSTTBTTGGG-SS--B--
-TTSTTBTTGGG-SS--B--
-TTSTTBTTGGG-SS--B--
-TTSTTBTTGGG-SS--B--
-TTSTTBTTTTT-SS--B--
-TTSTT-TTGGG-SS-----
-TTSTTBTTGGG-SS--B--
-TTSTTBTTGGG-SS--B--
-TTSTTBTTTTT-SS--B--
-TTSGGGTTGGG-SS-----
-TTSGGGTTGGG-SS-----
-TTSTTBTTGGG-SS--B--
-TTSTT-TTGGG-SS-----
-TTSGGGTTGGG-SS-----
-TTSTT-TTGGG-SS-----
-TTSTT-TTGGG-SS-----
-TTSTTBTTGGG-SS--B--
-TTSTTSTTGGG-SS-----
-TTSTTBTTTTT-SS--B--
-TTSTT-TTTTT-SS-----
-TTSTTBTTGGG-SS--B--
-TTSGGGTTGGG-SS-----
-TTSTTBTTTTT-SS--B--
-TTSTT-TTGGG-SS-----
-TTSTTBTTGGG-SS--B--
-TTSTTBTTGGG-SS--B--
-TTSTTBTTGGG-SS--B--
-TTSTTBTTTTT--S--B--
-TTSTTBTTTTTSTT--B--
-TTSTTBTTTTT-SS--B--
-TTSGGGTTGGG-SS-----
-TTSGGGTTTTT-SS-----
-TTSTTBTTGGG-SS--B--
-TTSTTTTTGGG-SS-----
-TTSGGGTTGGG-SS-----
-TTSTT-TTTTT-SS-----
-TTSGGGTTGGG--S-----
-TTSTTBTTGGG-SS--B--
-TTSTTBTTGGG-SS--B--
-TTSGGGTTGGG-SS-----
-TTSTTBTTTTT--S--B--
-TTSTTBTTTTT-TT--B--
-TTSTTTTTGGG--S-----
-TTSGGGTTGGG-SS-----
-TTSGGGTTGGG--S-----
-TTSTTTTTGGG-SS-----
-TTSTTTTTGGG-SS-----
-TTSGGGTTGGG-SS-----
--SSTTTTTGGG-SS-----
-TTSTTSSSGGG--S-----
-TTSTTTTTGGG-TT-----
--SSGGGTTTTT--S-----
-TTSTT-SSTTT--S-----
--SSTT-TTGGG-SS-----
-TTSGGGTTTTT--S-----
-TTSGGGTTGGG-SS-----
-TTSTT-TTTTTS-S-----
-TTSTTTTTTTT--S-----
-TTSTT-TTTTT-SS-----
-TTSTT-TTTTT-SS-----
-TTSTT-TTTTT--S-----
-TTSTTBTTTTT--SS-B--
-TTSTT-TTTTS--SS----
-TTSTT-TTTTT--S-----
-TTSTT-TTTTTSTT-----
-TTSGGGTTGGGSTT-----
-TTSGGGTTGGGSTT-----
-TTSGGGTTGGGS-SS----
-TTSGGGTTGGGSTT-----
-TTSGGGTTGGGSTT-----
-TTSGGGTTTTTSTT-----
--SSTTTTTTTTSTT-----
-TTSGGGTTTTTSTT-----
-TTSGGGTTGGG-TT-----
-TTSGGGTTGGGSTT-----
-TTSGGGTTTTTS-S-----
-TTSGGGTTGGGSTT-----
-TTSGGGTTTTTSTT-----
-TTSTTTTTGGGSTT-----
--SSGGGTTTTTSTT-----
-TTSGGGTTTTTSTT-----
-TTSGGGTTGGGS-S-----
-TTSGGGTTGGGSTT-----
-TTSGGGTTGGGS-S-----
--SSTT-TTGGGSTT-----
-TTSGGGTTGGGSTT-----
-TTSGGGTTTTTSTT-----
-TTSTTTTTGGGS-S-----
-TTSGGGTTGGGSTT-----
-TTSTT-TTGGGSTT-----
-TTSTTBTTTTTSTT--B--
-TTSGGGTTGGG-TT-----
-TTSGGGTTGGGSTT-----
-TTSGGGTTGGGS-SS----
-TTSGGGTTGGGSTT-----
-TTSGGGTTGGGSTT-----
-TTSGGGTTTTS-TT-----
-TTSGGGTTGGGSTT-----
-TTSGGGTTTTTSTT-----
-TTSGGGTTTTTSTT-----
-TTSGGGTTGGGS-SS----
-TTSGGGTTTTTSTT-----
-TTSGGGTTGGGSTT-----
-TTSGGGTTTTTSTT-----
-TTSGGGTTGGGSTT-----
-TTSTT-TTGGGSTT-----
-TTSTT-TTGGGSTT-----
-TTSTT-TTGGGS-S-----
-TTSTTBTTTTTSTT--B--
-TTSTTTTTGGGS-SS----
-TTSTT-TTTTTS-SS----
-TTSTTBTTGGGSTTS-B--
-TTSTTBTTTTSSTTS-B--
-TTSGGGTTGGGSTTS----
-TTSGGGTTTTT-TT-----
-TTSGGGTTTTTSTTS----
-TTSTTBTTTTTSTT--B--
-TTSGGGTTTTTSTTS----
-TTSGGGTTTTT-TT-----
-TTSTTTTTTTTSTTS----
-TTSGGGTTTTTSTTS----
-TTSTTTTTTTTS-SS----
-TTSTTBTTGGGSTTS-B--
-TTSTTBTTTTTS-SS-B--
-TTSTTBTTGGGSTT--B--
-TTSGGGTTTTT-TT-----
-TTSGGGTTTTTSTT-----
-TTSTTBTTTTTSTT--B--
-TTSTTBTTTTTSTTS-B--
-TTSGGGTTGGGSTT-----
-TTSTTBTTGGGS-SS-B--
-TTSGGGTTGGGS-SS----
-TTSGGGTTTTTSTT-----
-TTSGGGTTGGGSTT-----
-TTSGGGTTTTTS-SS----
-TTSGGGTTTTTS-SS----
-TTSGGGTTTTTSTTS----
-TTSTTBTTGGGSTT--B--
-TTSTTBTTGGGSTT--B--
-TTSTTBTTTTTSTT--B--
-TTSGGGTTGGGSTT-----
-TTSGGGTTGGGSTT-----
-TTSTTBTTGGG-TT--B--
-TTSGGGTTTTT--S-----
-TTSTTBTTGGGS-S--B--
-TTSGGGTTGGGS-S-----
-TTSGGGTTGGGSTTS----
-TTSTTBTTTTTS-S--B--
-TTSTTBTTGGGS-SS-B--
-TTSGGGTTTTS--S-----
-TTSTTBTTGGGSTTS-B--
-TTSTTBTTTTTS-SS-B--
-TTSTTBTTTTTSTTS-B--
-TTSTTBTTTTTS-SS-B--
-TTSTTBTTGGGSTT--B--
-TTSGGGTTTTTSTTS----
-TTSTTBTTGGGSTT--B--
-TTSTTBTTTTTSTT--B--
-TTSTTBTTTTTSTTS-B--
-TTSTTBTTGGG--SS-B--
-TTSGGGTTTTTS-SS----
-TTSGGGTTTTT-TT-----
-TTSGGGTTTTTS-S-----
-TTSTTBTTTTTSTT--B--
-TTSTTBTTTTTS-SS-B--
-TTSTTBTTGGGSTTS-B--
-TTSGGGTTGGGS-SS----
-TTSGGGTTGGGS-SS----
-TTSGGGTTGGGS-SS----
-TTSGGGTTTTTSTTS----
-TTSTTBTTGGGSTTS-B--
-TTSTTBTTGGGSTTS-B--
-TTSTTBTTGGG-TTS-B--
-TTSTTBTTGGGSTTS-B--
-TTSTTBTTTTT-TTS-B--
-TTSTTBTTGGG-TTS-B--
-TTSGGGTTTTTSTTS----
-TTSTTBTTGGGSTTS-B--
-TTSTTBTTTTTSTTS-B--
-TTSTTBTTTTTSTTS-B--
-TTSTTBTTGGGSTTS-B--
-TTSTTBTTTTTSTTS-B--
-TTSTTBTTGGG-TT--B--
-TTSTTBTTTTS-SS--B--
--SSTTBTTGGG-SS--B--
-TTSTTBTTGGG-SS--B--
-TTSTTBTTGGG-SS--B--
-TTSTTBTTGGG-SS--B--
-TTSTTBTTGGG-SS--B--
-TTSTTBTTTTT-SS--B--
-TTSTTBTTGGG-SS--B--
-TTSTTBTTGGG-SS--B--
-TTSTTBTTGGG-SS--B--
-TTSTTBTTGGG-SS--B--
-TTSTTBTTGGG-SS--B--
-TTSTTBTTGGG-SS--B--
-TTSGGGTTGGG-SS-----
-TTSTTBTTGGG-SS--B--
-TTSTTBTTGGG-SS--B--
-TTSTTBTTGGG-SS--B--
-TTSTTBTTGGG-SS--B--
-TTSTTBTTGGG-SS--B--
-TTSTTBTTGGG-SS--B--
-TTSTTBTTGGG-SS--B--
-TTSTTBTTTTT--S--B--
-TTSTTBTTGGG-SS--B--
-TTSTTBTTGGG-SS--B--
-TTSTTBTTGGG-SS--B--
-TTSTTBTTGGG-SS--B--
-TTSTTBTTGGG-SS--B--
-TTSGGGTTGGG-SS-----
-TTSTTBTTGGG-SS--B--
-TTSTTBTTGGG-SS--B--
-TTSTTBTTGGG-SS--B--
-TTSTTBTTGGG-SS--B--
-TTSTTBTTGGG-SS--B--
-TTSTTBTTGGG-SS--B--
-TTSTTBTTGGGSSS--B--
-TTSTTBTTGGG-SS--B--
-TTSGGGTTGGG-SS-----
-TTSTTBTTGGG-SS--B--
-TTSTTBTTGGG-SS--B--
-TTSTTBTTGGG-SS--B--
-TTSTTBTTTTT--S--B--
-TTSTTBTTTTT-SS--B--
-TTSGGGTTGGG-SS-----
-TTSTTBTTGGG-SS--B--
-TTSTTBTTGGG-SS--B--
-TTSGGGTTGGG-SS-----
-TTSTTBTTGGG-SS--B--
-TTSTTBTTGGG-SS--B--
-TTSTTBTTTTT-SS--B--
-TTSTTTTTGGG-SS-----
-TTSGGGTTGGG-SS-----
-TTSGGGTTGGG-SS-----
-TTSTTBTTGGG-SS--B--
-TTSGGGTTTTT-SS-----
--SSGGGTTTTT--SS----
-TTSGGGTTTTT--S-----
-TTSGGGTTTTT--S-----
--SSGGGTTTTT--S-----
-TTSGGGTTTTT--S-----
-TTSTTTTTTTT--S-----
-TTSGGGTTTTT--S-----
-TTSGGGTTTTT--S-----
-TTSTT-TTTTT--S-----
-TTSTT-TTTTT--SS----
-TTSGGGTTTTT--S-----
-TTSTTBTTTTT--S--B--
-TTSTTBTTGGG--S--B--
-TTSTT-TTGGG--S-----
-TTSGGGTTTTT--S-----
-TTSGGGTTTTT--S-----
-TTSGGGTTTTT--S-----
-TTSTT-TTTTT--S-----
-TTSGGGTTTTT-SS-----
-TTSGGGTTTTT-SS-----
-TTSGGGTTTTT-SS-----
-TTSGGGTTTTT-SS-----
-TTSTTBTTTTT-SS--B--
-TTSTTBTTGGG-SS--B--
-TTSGGGTTTTT-SS-----
-TTSTTBTTGGG-SS--B--
-TTSTTBTTGGG-SS--B--
-TTSTTBTTTTT--S--B--
-TTSTTBTTGGG-SS--B--
-TTSTTBTTGGG-SS--B--
-TTSTTBTTTTS-SS--B--
-TTSTTBTTGGG-SS--B--
-TTSTTBTTGGG-SS--B--
-TTSTTBTTGGG-SS--B--
-TTSTTBTTGGG-SS--B--
-TTSTTBTTGGG-SSS-B--
--SSTTBTTGGG--SS-B--
-TTSTTBTTGGG-SS--B--
-TTSTTBTTTTS-SS--B--
-TTSTTBTTTTS-SS--B--
-TTSTTBTTGGG-SS--B--
-TTSTTBTTGGG-SS--B--
-TTSGGGTTGGG-SS-----
-TTSTTBTTGGG-SS--B--
-TTSTTBTTGGG-SS--B--
-TTSTTBTTTTT-SS--B--
-TTSTTBTTTTS-SS--B--
-TTSTTBTTGGG-SS--B--
-TTSTTBTTGGG-SS--B--
-TTSTTBTTGGG-SS--B--
-TTSGGGGGGGT-SS-----
-TTSGGGTTTTS-SS-----
-TTSTTBTTTTT-SS--B--
-TTSTTBTTTTT-SS--B--
-TTSTTBTTGGG-SS--B--
-TTSTTBTTGGG-SS--B--
--SSGGGTTGGG-SS-----
-TTSTTBTTTTT-SS--B--
-TTSTTBTTGGG-SS--B--
-TTSTTBTTTTT-SS--B--
-TTSTTBTTGGG--S--B--
-TTSTTBTTGGG-SS--B--
--SSTTBTTTTS-SS--B--
-TTSTTBTTGGG-SS--B--
-TTSTTBTTGGG-SS--B--
-TTSTTBTTGGG-SS--B--
-TTSTTBTTGGG-SS--B--
-TTSTTBTTGGG-SS--B--
-TTSTTBTTGGG-SS--B--
-TTSTT-TTGGG-SS-----
-TTSTTBSSGGG-SS--B--
-TTSTT-TTTTT-SS-----
-TTSTT-TTTTT-SS-----
-TTSTTBTTGGG-SS--B--
-TTSTTBTTGGG-SS--B--
-TTSTTBTTTTT-SS--B--
-TTSTTBTTGGG-SS--B--
-TTSTTBTTTTT-SS--B--
-TTSTT-SSGGG-SS-----
-TTSTTBTTTTT-SS--B--
-TTSTTBTTGGG-SS--B--
-TTSTTBTTGGG-SS--B--
-TTSTTBTTGGG-SS--B--
-TTSTTBTTTTT-SS--B--
-TTSTTBTTTTT-SS--B--
-TTSTTBTTTTT-SS--B--
-TTSTTBTTGGG-SS--B--
-TTSTTBTTGGG-SS--B--
-TTSTTBTTGGG-SS--B--
-TTSTTBTTGGG-SS--B--
-TTSTTBSSTTT-SS--B--
-TTSTTBTTTTT-SS--B--
-TTSTTBTTGGG-SS--B--
-TTSTTBTTGGG-SS--B--
-TTSTTBTTGGG-SS--B--
-TTSTTBTTTTS-SS--B--
-TTSGGGTTGGG-SS-----
-TTSTTBTTGGG-SS--B--
--SSTTBTTTTT-SS--B--
-TTSTTBTTGGG-SS--B--
-TTSTTBTTGGG-SS--B--
-TTSTTBTTTTT-SS--B--
-TTSTTBTTGGG-SS--B--
-TTSTTBTTGGG-SS--B--
-TTSTT-TTGGG-SS-----
-TTSTTBTTGGG-SS--B--
-TTSTTBTTGGG-SS--B--
-TTSTT-TTGGG-SS-----
-TTSGGGTTGGG-SS-----
-TTSTTBTTTTT-SS--B--
-TTSTTBTTGGG-SS--B--
-TTSTTBTTGGG-SS--B--
-TTSTTBTTGGG-SS--B--
-TTSGGGGGGGT-SS-----
-TTSTTBTTGGG-SS--B--
-TTSTTBTTGGG-SS--B--
-TTSTTBTTGGG-SS--B--
--SSTTBTTTTS-SS--B--
-TTSTTBTTGGG-SS--B--
-TTSTTBTTGGG-SS--B--
-TTSTTBTTGGG-SS--B--
-TTSTTBTTGGG-SS--B--
-TTSTTBTTGGG-SS--B--
-TTSTTBTTTTT-SS--B--
-TTSTTBTTTTT-SS--B--
-TTSTTBTTTTS-SS--B--
-TTSTTBTTGGG-SS--B--
-TTSTTBTTGGG-SS--B--
-TTSTTBTTTTT-SS--B--
-TTSGGGTTTTT-SS-----
-TTSTTBTTGGG-SS--B--
-TTSTTBTTGGG-SS--B--
-TTSTTBTTTTT-SSS-B--
-TTSTTBTTTTT-SS--B--
-TTSTTBTTGGG-SS--B--
-TTSTTBTTGGG-SS--B--
-TTSTTBTTTTT-SS--B--
-TTSGGGTTTTT-SS-----
-TTSTTBTTTTT-SS--B--
--SSTTBTTGGG-SS--B--
-TTSTT-TTGGG-SS-----
-TTSTTBTTGGG-SS--B--
-TTSTTBTTGGG-SS--B--
-TTSTTBTTTTT-SS--B--
-TTSTTBTTGGG-SS--B--
-TTSTTBTTTTT-SS--B--
-TTSGGGTTGGG-SS-----
-TTSTTBTTGGG-SS--B--
-TTSTTBTTGGG-SS--B--
-TTSTTBTTGGG-SS--B--
-TTSTTBTTTTT-SS--B--
-TTSTTBTTTTT-SS--B--
-TTSTTBTTTTT-SS--B--
-TTSTTBTTGGG-SS--B--
-TTSTTBTTTTT-SS--B--
-TTSTTBTTGGG-SS--B--
-TTSGGGTTTTT-SS-----
-TTSTTBTTTTT-SSS-B--
-TTSGGGTTGGG-SS-----
-TTSTTBTTGGG-SS--B--
-TTSTTBTTTTT-SS--B--
-TTSTTBTTGGG-SSS-B--
-TTSTTBTTGGG-SS--B--
-TTSTTBTTTTT-SS--B--
-TTSTTBTTGGG-SS--B--
-TTSTTBTTGGG-SS--B--
-TTSGGGTTTTT-SS-----
-TTSGGGTTTTT-SS-----
-TTSGGGTTGGG-SS-----
-TTSGGGTTGGG-SS-----
-TTSGGGTTTTT-SS-----
-TTSTTBSSGGG-SS--B--
-TTSTTBTTGGG-SS--B--
-TTSGGGTTGGG-SS-----
-TTSTT-TTGGG-SSS----
-TTSGGGTTGGG-SS-----
-TTSSTBTTGGG-SS--B--
-TTSGGGTTTTT-SS-----
-TTSTTBTTGGG-SS--B--
-TTSTTBTTTTT-SS--B--
-TTSTTBTTTTT--S--B--
-TTSTTBTTGGG-SS--B--
-TTSTTBTTTTT-SS--B--
-TTSGGGTTTTTSSS-----
-TTSGGGTTTTT-SS-----
-TTSGGGTTTTT-SSS----
-TTSGGGTTGGG-SS-----
-TTSGGGTTGGG-SSS----
-TTSGGGTTGGG--SS----
-TTSGGGTTTTT--SS----
-TTSGGGTTTTT--S-----
-TT-GGGTTTTT--S-----
-TTSTTBTTTTT--SS-B--
-TTSGGGTTTTT--SS----
-TTSTTBTTTTT--SS-B--
-TTSTTBTTTTT--S--B--
-TTSGGGTTTTT--SS----
-TTSTTBTTTTT--S--B--
--SSGGGTTTTT--SS----
-TTSGGGTTTTT--S-----
-TTSTTBTTTTT--SS-B--
-TTSTTBSSTTT--SS-B--
-TTSTTBTTTTT--S--B--
-TTSTTBTTTTT--S--B--
-TTSGGGTTTTT-SS-----
-TTSGGGTTTTT-SS-----
-TTSGGGTTTTT-SS-----
-TTSTTBTTTTT-SS--B--
-TTSTTBTTGGG-SS--B--
-TTSTTBTTTTT-SS--B--
-TTSGGGTTGGGSSS-----
--SSTTBTTGGG-SS--B--
-TTSGGGTTGGG-SS-----
-TTSGGGTTGGG-SS-----
-TTSTTBTTTTS-SS--B--
-TTSTTBTTGGG-SS--B--
-TTSTT-TTTTT-SS-----
-TTSTTBTTTTT-SS--B--
-TTSGGGTTTTT-SS-----
-TTSGGGTTGGG-SS-----
-TTSTTBTTGGG-SS--B--
-TTSGGGTTGGG-SS-----
-TTSTTBTTGGG-SS--B--
-TTSTT-TTTTT-SS-----
-TTSTTBTTTTT--SS-B--
--SSGGGTTTTT-SS-----
-TTSGGGTTTTT--S-----
-TTSTTBTTTTT-SS--B--
-TTSGGGTTTTT--SS----
-TTSGGGTTTTT--S-----
-TTSGGGTTTTT--S-----
-TTSGGGTTTTT--SS----
-TTSGGGTTTTT--SS----
-TTSGGGTTTTT-SS-----
-TTSGGGTTTTT-SS-----
-TTSGGGTTGGG-SS-----
-TTSGGGTTTTT-SS-----
-TTSGGGTTTTT--S-----
-TTSGGGTTTTT--SS----
-TTSGGGTTTTT-SS-----
-TTSTTBTTTTT-SS--B--
-TTSTTBTTTTT-SS--B--
-TTSGGGTTTTT-SS-----
-TTSGGGTTTTT-SS-----
-TTSTTBTTTTT-SS--B--
-TTSGGGTTTTT-SS-----
-TTSGGGTTGGG-SS-----
-TTSGGGTTGGG-SS-----
-TTSGGGTTTTT-SS-----
-TTSGGGTTTTT-SS-----
-TTSGGGTTTTT-SS-----
-TTSGGGTTTTT-SS-----
-TTSGGGTTGGG-SS-----
-TTSGGGGGTTT-SS-----
-TTSGGGTTTTT--SS----
-TTSGGGTTTTT--S-----
-TTSGGGTTTTT-SS-----
-TTSTTTTTTTT-SS-----
-TTSSTTTTTTT-SS-----
-TTSTTBTTTTT-SS--B--
-TTSGGGTTTTT-SS-----
-TTSGGGTTTTT-SS-----
-TTSTTBTTTTT-SS--B--
-TTSTTBTTGGG-SS--B--
-TTSTTBTTTTS-SS--B--
-TTSTTBTTGGG-SS--B--
-TTSTTBTTTTT--S--B--
-TTSTTBTTTTT-SS--B--
-TTSGGGTTTTT-SS-----
-TTSTTBTTTTS-SS--B--
-TTSTTBTTTTT-SS--B--
-TTSGGGTTGGG-SS-----
-TTSTTBTTGGG-SS--B--
-TTSTTBTTGGG-TT--B--
-TTSTTBTTGGG-SS--B--
-TTSTTBTTGGGSSS--B--
-TTSGGGTTTTT-SS-----
-TTSTTBTTTTT-SS--B--
-TTSTTBTTTTTSSS--B--
-TTSGGGTTGGG-SS-----
-TTSGGGTTGGG-SS-----
-TTSGGGTTTTTSSS-----
-TTSTTBTTGGG-SS--B--
-TTSTTBTTGGG-SS--B--
-TTSTTBTTGGG-SS--B--
-TTSGGGTTGGG-SS-----
-TTSTTBTTTTT-SS--B--
-TTSTTBTTGGG-SS--B--
-TTSTT-TTTTS-SS-----
-TTSGGGTTTTT-SS-----
-TTSTTBTTGGG-SS--B--
-TTSTTBTTGGG-SS--B--
-TTSGGGTTGGG-SS-----
-TTSTTBTTGGG-SS--B--
-TTSGGGTTGGG-SS-----
-TTSTTBTTTTT--S--B--
--SSTTBTTGGG-SS--B--
-TTSGGGTTGGG-SS-----
-TTSGGGTTTTS-SS-----
-TTSTTBTTTTT-SS--B--
-TTSTTBTTTTT-SS--B--
-TTSGGGTTTTT-SS-----
-TTSGGGTTTTT-SS-----
-TTSTTBTTGGG-SS--B--
-TTSTTBTTTTT-SS--B--
-TTSGGGTTTTT-SS-----
-TTSGGGTTGGG-SS-----
-TTSGGGTTGGG-SS-----
-TTSGGGTTTTT-SS-----
-TTSGGGTTTTT-SS-----
-TTSTTBTTGGG-SS--B--
-TTSTTBTTTTT-SS--B--
-TTSGGGTTTTTSSS-----
-TTSGGGTTTTT-SS-----
-TTSSTBT-GGG-SS--B--
-TTSGGGTTTTT-SS-----
-TTSGGGTTTTT-SS-----
-TTSGGGTTTTT-SS-----
-TTSGGGTTTTT-SS-----
-TTSTTBTTTTT-SS--B--
-TTSTTBTTTTT-SS--B--
-TTSGGGTTGGG-SS-----
-TTSGGGTTGGG-SS-----
-TTSGGGTTGGG-SS-----
-TTSGGGTTGGG-SS-----
-TTSTTBTTTTT-SS--B--
-TTSGGGTTTTT-SS-----
-TTSGGGS-GGG-SS-----
-TTSGGGTTTTT-SS-----
-TTSTTBSSTTT-SS--B--
-TTSTTBS-TTT-SS--B--
-TTSTTBTTGGG-SS--B--
-TTSTTBTTGGG-SS--B--
-TTSGGGTTTTT-SS-----
-TTSGGGTTGGG-SS-----
-TTSGGGTTTTT-SS-----
-TTSGGGTTTTT-SS-----
-TTSTTBTTGGG-SS--B--
-TTSTTBTTTTT-SS--B--
-TTSGGGTTTTTSTT-----
-TTSTTBTTTTTSSS--B--
-TTSGGGTTTTT-SS-----
-TTSGGGTTGGG-SS-----
-TTSGGGTTTTT--S-----
--SSTTBTTTTT--S--B--
-TTSGGGTTTTT--S-----
-TTSGGGTTTTT--S-----
-TTSGGGTTTTT--S-----
-TTSGGGTTTTT--S-----
-TTSGGGTTTTT--SS----
-TTSGGGTTTTT-SSS----
-TTSGGGTTTTT--S-----
-TTSTT-TTTTT--S-----
-TTSGGGTTTTT--SS----
-TTSGGGTTTTT--SS----
-TTSGGGTTTTT--SS----
-TTSSSBTTTTT--S--B--
-TTSTTBTTTTT--S--B--
-TTSGGGTTTTT--S-----
-TTSGGGTTTTT--S-----
-TTSGGGTTTTT--S-----
-TTSTT-TTTTT--S-----
-TTSTTBTTTTT--S--B--
-TTSTTBTTTTT--SS-B--
-TTSTTBTTTTT--S--B--
-TTSGGGTTTTT--SS----
-TTSGGGTTTTT--S-----
-TTSGGGTTTTT--S-----
-TTSTTBTTTTTSSS--B--
-TTSGGGTTTTT-SS-----
-TTSGGGTTTTT--S-----
-TTSGGGTTTTT--S-----
-TTSGGGTTTTT--SS----
-TTSGGGTTTTT--S-----
-TTSTTBTTTTT--S--B--
-TTSTTBTTTTT--SS-B--
-TTSGGGTTGGG-SS-----
-TTSTTBTTTTT-SS--B--
-TTSGGGTTTTT-SS-----
-TTSGGGTTTTT-SS-----
-TTSGGGTTTTT-SS-----
-TTSGGGTTTTT-SS-----
-TTSTTBTTTTT-SS--B--
-TTSTTBTTTTT-SS--B--
-TTSTTBTTGGG-SS--B--
-TTSGGGTTGGG-SS-----
-TTSGGGTTTTT--S-----
-TTSTT-TTTTT-SS-----
-TTSTTBTTTTT-SS--B--
-TTSGGGTTTTT-SS-----
-TTSTTBTTTTT-SS--B--
--SSGGGTTTTT-SS-----
-TTSTTBTTTTT-SS--B--
-TTSGGGTTGGG-SS-----
-TTSGGGTTGGG-SS-----
-TTSGGGTTGGG-SS-----
--SSGGGTTTTT-SS-----
-TTSGGGTTTTT-SS-----
-TTSTTBTTGGG-SS--B--
-TTSTT-TTTTS-SS-----
-TTSGGGTTGGG-SS-----
-TTSGGGTTGGG-SS-----
--SSGGGTTGGG-SS-----
-TTSSTTTTTTT-SS-----
-TTSGGGTTGGG-SS-----
-TTSTT-TTGGG-SS-----
-TTSTTBTTGGG-SS--B--
-TTSTTBTTGGG-SS--B--
-TTSGGGTTGGG-SS-----
-TTSGGGTTGGG-SS-----
-TTSTTBTTTTTSSS--B--
-TTSTTBTTTTTSTT--B--
-TTSGGGTTTTTSTTS----
-TTSTTBTTTTT--SS-B--
-TTSTTBTTTTT--SS-B--
-TTSTT-TTTTT--SS----
-TTSTTTTTTTT--SS----
-TTSGGGTTTTT--SS----
-TTSTT-TTTTT--S-----
-TTSTTBTTTTT--S--B--
-TTSTTBTTTTT--S--B--
-TTSTTBTTTTT--S--B--
-TTSTTBTTTTT--S--B--
-TTSTTBTTTTT--S--B--
-TTSTT-TTTTT--SS----
-TTSGGGTTGGG-SS-----
-TTSTT-TTTTT--SS----
-TTSGGGTTTTT-SS-----
-TTSTTBTTTTT-SS--B--
-TTSTTBTTGGG-SS--B--
-TTSGGGTTTTT-SS-----
-TTSTTBTTTTT-SS--B--
-TTSTTBTTGGG-SS--B--
-TTSTT-TTTTT-SS-----
-TTSTTBTTGGG-SS--B--
-TTSTTBTTGGG-SS--B--
-TTSGGGTTTTT-SS-----
-TTSTTBTTTTT-SS--B--
-TTSTT-TTGGG-SS-----
-TTSTTBTTTTT-SS--B--
-TTSTT-TTGGG-SS-----
-TTSGGGTTGGG-SS-----
-TTSTTBTTGGG-SS--B--
-TTSTTBTTGGG-SS--B--
-TTSTT-TTGGG-SS-----
-TTSTTBTTGGG-SS--B--
-TTSTTBTTGGG-SS--B--
-TTSTT-TTGGG-SS-----
-TTSTT-TTTTS-SS-----
-TTSGGGTTGGG-SS-----
-TTSTT-TTGGG-SS-----
-TTSGGGTTTTT-SS-----
-TTSGGGTTGGG-SS-----
-TTSTT-TTTTT-SS-----
-TTSTTBTTGGG-SS--B--
-TTSTTBTTTTT-SS--B--
-TTSTT-TTGGG-SS-----
--SSTTBTTGGG-SS--B--
-TTSTTBTTTTT-SS--B--
-TTSGGGTTGGG-SS-----
-TTSTTBTTGGG-SS--B--
--SSTTBTTGGG-SS--B--
-TTSTTBTTTTS-SS--B--
-TTSTTBTTGGG-SS--B--
-TTSTTBTTTTT-SS--B--
-TTSGGGTTGGG-SS-----
-TTSTTBTTTTS-SS--B--
-TTSTTBTTTTT-SS--B--
-TTSGGGTTTTS-SS-----
-TTSTTBTTTTT-SS--B--
-TTSGGGTTGGG-SS-----
--SSTTBTTGGG-SS--B--
-TTSTTBTTGGG-SS--B--
-TTSTTBTTGGG-SS--B--
-TTSGGGTTTTS-SS-----
-TTSGGGTTTTT-SS-----
-TTSGGGTTTTT-SS-----
-TTSTTBTTGGG-SS--B--
-TTSTTBTTGGG-SS--B--
-TTSTTBTTGGG-SS--B--
-TTSGGGTTGGG-SS-----
-TTSTTBTTGGG-SS--B--
-TTSGGGTTTTT-SS-----
-TTSTTBTTTTT-SS--B--
-TTSGGGTTTTS-SS-----
-TTSTTBTTTTT-SS--B--
-TTSTTBTTGGG-SS--B--
-TTSTTBTTGGG-SS--B--
-TTSGGGTTGGG-SS-----
-TTSTTBTTGGG-SS--B--
-TTSGGGTTGGG-SS-----
-TTSGGGTTGGG-SS-----
-TTSGGGTTTTT-SS-----
-TTSTT-TTTTT-SS-----
-TTSTTTTTTTT-SS-----
-TTSTTTTTTTT--SS----
-TTSGGGTTTTT--S-----
-TTSTTTTTTTTSSS-----
-TTSTTTTTTTT-SS-----
-TTSGGGTTTTS-SS-----
--SSTTTTTTTT-SS-----
-TTSTTTTTTTT-SS-----
-TTSTTTTTTTT-SS-----
-TTSGGGTTTTT-SS-----
-TTSGGGTTTTS-SS-----
-TTSTTTTTTTT-SS-----
-TTSGGGTTGGG-SS-----
-TTSGGGSSGGG-SS-----
-TTSGGGTTTTT-SS-----
-TTSTTTTTTTT-SS-----
-TTSTTTTTTTT-SS-----
-TT-GGGTTGGG-SS-----
-TTSTT-TTGGGSTT-----
-TTSTTSS-TTT-TT-----
-TTSGGGTTTTTSTT-----
-TTSTT-TTTTT-TT-----
-TTSGGGS-TTTSTT-----
-TTSGGGTTTTTSTT-----
-TTSTTSS-TTTSTT-----
-TTSTTSS-TTTSTT-----
-TTSTT-SSTTT-TT-----
-TTSTT-S-TTTSTT-----
-TTSTTSSSTTTSTT-----
-TTSTT-TTTTTSTT-----
-TTSGGGS-GGGSTT-----
-TTSTTSTTTTTSTT-----
-TTSTTSTTTTTSTT-----
-TTSTT-TTGGGSTT-----
-TTSGGGTTGGG-TT-----
-TTSTT-TTTTTSTT-----
-TTSTT-TTGGG-SS-----
-TTSTT-TTGGG-SS-----
-TTSTT-TTTTTSTT-----
-TTSTTSTTTTT-TT-----
--SSTT-SSTTTSTT-----
---STTTTTGGGSTT-----
-TTSTTSTTGGG-SS-----
-TTSTTTTTGGG-SS-----
-TTSGGGTTTTTSSS-----
-TTSGGGS-TTT-SS-----
-TTSTTTTTGGG-SS-----
-TTSGGGTTTTT-SS-----
-TTSTTSTTTTT-SS-----
--SSTT-TTGGG-SS-----
-TTSTTTTTTTT-SS-----
--SSTT-TTTTT-SS-----
--SSTT-TTTTT-SS-----
--SSTT-TTTTT-SS-----
---STTSTTTTT--S-----
---SGGGSSTTT--S-----
--SSGGGTTGGG-SS-----
--SSTTBTTTTT-SS--B--
--SSTTBSSTTT--S--B--
--S-GGGTTGGG-SS-----
-TT-TTBS-TTT-SS--B--
--SSTTBS-TTS-SS--B--
--S-TTBS-TTS-SS--B--
--S-GGGTTTTT-SS-----
--SSTT-SSTTT--SS----
--S-SSBS-GGG--S--B--
--SSTT-S-TTS--S-----
----TT-S-TTT--S-----
--SSTTBTTTTT--SS-B--
--SSGGGTTTTTS-SS----
-TT-GGGTTTTT--SS----
--SSGGGTTTTT--SS----
--SSGGGTTTTT--SS----
--SSGGGTTTTT--SS----
--SSGGGTTTTT--SS----
--SSGGGTTTTT--SS----
--S-TTBTTTTTS-SS-B--
--SSTTBTTTTTS-SS-B--
--SSSTTTTTTTS-S-----
--SSGGGTTTTTS-SS----
--S-SSBSSTTTSTT--B--
--SSTTBS-TTTSTT--B--
--SSTTBS-TTTSTT--B--
--SSTT-S-TTTSTT-----
--S-TT-S-TTTSTT-----
--SSTTBSSTTTSTT--B--
--S-TTBSSTTTSTT--B--
--S-TTBS-TTTSTT--B--
--S-TTBTTTTTSTT--B--
-TT-TTBS-TTTSTT--B--
--S-TTBS-TTTSTT--B--
--S-TTBS-TTTSTT--B--
--S-TTBTTTTTSTT--B--
--S-TTBS-TTT-TT--B--
--S-TTBS-TTTSTT--B--
----TTBS-TTT--SS-B--
----TTBS-TTTS-S--B--
----TTBSSTTTS-SS-B--
----TTBS-TTT--SS-B--
----TTBTTTTT--SS-B--
----TT-TTTTT--SS----
----TT-TTTTTS-SS----
----TT-S-TTTS-SS----
----TTBS-TTT-SS--B--
--S-TTTT-TTT--SS----
--S-TTBS-TTT-SS--B--
--S-TTBSSTTTSTT--B--
--S-TT-TTTTTSSS-----
--S-STTS-TTTSSS-----
----TTBSSTTTSTT--B--
--S-TTBTTTTT-SS--B--
--S--S-TTTTTSSS-----
--S-TTBTTTTT--S--B--
--S-SSBTTTTT--S--B--
--S-TTBTTTTT-SS--B--
--S-TTBTTTTTSTT--B--
--S-TTBTTTTTSTT--B--
--SGGGBTTTTTSTT--B--
--SSTTBSSTTTSTT--B--
--S-TTB--TTT-SS--B--
--SSTTB--TTT--S--B--
--SSSSBTTTTT--S--B--
--STTS-TTTTT-SS-----
--STTSBTTTTT-SS--B--
---TTSBTTTTS-SS--B--
--SGGGBTTGGG-SS--B--
--STT-BTTTTT-SS--B--
---TT-BTTTTTSSS--B--
--STT-BTTTTT-SS--B--
--STTSBTTTTT--S--B--
--STTSBTTTTT-SS--B--
--STTSBTTTTT--S--B--
--STT-BTTTTT-SS--B--
--STT-BTTTTT-SS--B--
--STTSBTTGGGSTT--B--
--STT-BTTTTTSTT--B--
--STTSBTTTTTSTT--B--
--STTSBTTTTTSTT--B--
--STTSBTTTTTSTT--B--
--STTTBTTTTT-TT--B--
--STTTBTTGGG-SS--B--
--STT-BTTTTT--S--B--
---TTTBTTTTT--S--B--
--STTTBTTTTTS-SS-B--
--STTTBTTTTTSTT--B--
--STTTBTTGGG-TT--B--
--STTTBTTGGG-SS--B--
---TTS-TTTTTSSS-----
---TT-BSSTTTSSS--B--
--STT-BSSTTTSSS--B--
---TTTBTTTTTSSS--B--
---TT-BSSTTTSSS--B--
---TTTBTTGGGSTT--B--
--S---BTTTTT-SS--B--
--STTTBTTGGG-TT--B--
--STTSBTTTTTSSS--B--
---TTSBTTTTT--S--B--
---TTTBTTTTT-TT--B--
--STTTBTTTTS-SS--B--
---TTTBTTTTT--SS-B--
---TTTBTTTTT--S--B--
---TTTBTTTTTSSS--B--
---TTTBTTTTT-SS--B--
---GGGBTTTTTSSS--B--
--S-TTBTTTTT-SS--B--
--SGGGBTTTTSSSS--B--
---TTTBTTTTT--S--B--
--S-STBTTTTTSSS--B--
--STTTBSSGGGSTT--B--
--STTTTTTTTTSTT-----
--STTTTTTGGG-SS-----
--STTTBSSTTTSTT--B--
--STTTBTTGGGSSS--B--
--S-STBTTTTTSTT--B--
--STTTBTTTTTSSS--B--
--SSSTBTTGGG-SS--B--
--STTTBTTTTT-SS--B--
---TTTBTTGGG-SS--B--
---TT-BTTTTT-SS--B--
--STTTTTTGGGSSS-----
--STTTTTTGGGSSS-----
---TTTBTTTTTSTT--B--
---TTTTTTTTTSSS-----
---TTTBTTGGGSTT--B--
---TTTBTTGGG-SS--B--
-TTTTTBTTTTTSSS--B--
-TTTTTTTTTTTSTT-----
---TTTTTTTTT-TT-----
---TTTTTTTTT-SS-----
--STTTTTTTTTSTT-----
---TTTTTTTTTSTT-----
--STTTBTTTTTSSS--B--
---TTTTSSTTT-SS-----
---TTTBTTTTT--S--B--
---TTS-TTTTS-TT-----
---TTSBSSGGG-SS--B--
---SSSBTTGGG-SS--B--
---TTSBTTGGGSSS--B--
---TTSBTTTTT--S--B--
---SS-BTTTTSSSS--B--
---TTSBTTGGG-SS--B--
---SSSBTTGGG-SS--B--
--STTS-SSTTTSSS-----
---TTSBTTTTTSTT--B--
---TT-BTTGGGSTT--B--
---TT-BTTTTTSSS--B--
---TTTBTTTTT-SS--B--
--STTS-TTTTT-SS-----
---SS-BTTTTT-SS--B--
---TTSBTTTTT-SS--B--
--STT--TTTTT-SS-----
---SSSBTTTTT-SS--B--
---SSSBTTTTT-SS--B--
---TTSBTTTTT-TT--B--
---TT-BTTTTT-SS--B--
---TTSBTTTTT-SS--B--
--STTSBTTTTT-SS--B--
---GGGBTTTTT--S--B--
--STTSBTTTTTSSS--B--
--STTSBTTTTT-SS--B--
---TTSBTTTTT-SS--B--
---TTSBTTTTT-SS--B--
--STT--TTTTTSSS-----
--STT-B--SSSS-SS-B--
--STTS---TTTSSS-----
--STTTBTTTTTSSS--B--
--STT-BTTTTT--SS-B--
---TTSBSSTTTS-S--B--
--STTSBTTTTT--S--B--
--STTSBSSTTTSSS--B--
--STTTTTTGGG-TT-----
--STTTBTTTTTSSS--B--
--STTSBTTTTTSSS--B--
--STTTBTTTTTSSS--B--
--SGGGBTTTTT-SS--B--
--STTTBTTTTTSTT--B--
--STTTTTTTTTSSS-----
--STTSBSSTTT--S--B--
--STTTTTTTTTSTT-----
--STTTTTTTTTSSS-----
--SSS-BTTTTTSSS--B--
--STTSBTTTTTSTT--B--
--STTS-SSTTTSTT-----
--STTS-TTTTTSSS-----
--STTTBTTGGGSTT--B--
--SGGGGTTTTT-SS-----
--SSSTBTTTTT-SS--B--
--SSTTBTTTTTSSS--B--
--SSTTBTTTTT-SS--B--
--SGGG-TTTTT-SS-----
--SGGG-TTTTT-SS-----
--SGGGBTTTTT--S--B--
--SGGGBTTTTT-SS--B--
--SGGGBTTTTT-SS--B--
--STTTBTTTTT-SS--B--
--STTTBTTTTTS-S--B--
--SGGGBTTTTTS-S--B--
--SGGGBTTTTTSTT--B--
--SGGGBTTTTTS-S--B--
--SSTTBTTTTTSTT--B--
--SGGGBTTTTTSSSS-B--
--SGGGBTTTTTSTTS-B--
--SGGGBTTTTTS-S--B--
--SGGGBTTTTTS-S--B--
--SGGGBTTTTT-SS--B--
--SGGGBTTTTT--S--B--
--SGGGBTTGGG-TT--B--
---GGGBTTTTTSSS--B--
---GGGBTTTTTSSS--B--
---TTTBTTTTT-SS--B--
---TTTBTTTTTS-S--B--
--STTTBTTTTT-SS--B--
--SGGGBTTTTT-SS--B--
---GGGBTTTTT-SS--B--
---GGGBTTTTT-SS--B--
---TTSBTTTTT-TT--B--
---TTTBTTGGGSTT--B--
---GGGBTTTTT-SS--B--
--SGGGBTTTTT-SS--B--
--SGGGBTTTTT-SS--B--
--SGGGBTTTTT-SS--B--
--SGGGBTTTTT--SS-B--
--STTTBTTTTT-SS--B--
--STTSBTTTTT--S--B--
--STTTBTTTTT--S--B--
--STTTBTTTTTSTT--B--
--STTTBTTTTTSTT--B--
--STTTBTTTTT-SS--B--
--SGGGBTTTTTSSS--B--
--STTTBTTTTT--S--B--
--STTTBTTTTT-SS--B--
---TTTBTTTTT-SS--B--
---TTTBTTTTT-SS--B--
--STTTBTTTTT-SS--B--
--STTTBS-TTTSSS--B--
--STTTBTTTTTS-S--B--
--SGGGBTTTTTSSS--B--
--STTTBTTTTT-SS--B--
--SGGGBTTTTT-SS--B--
--STTSBTTTTT--S--B--
--STTTBTTTTT-TT--B--
--SGGGBTTTTT--S--B--
--SGGGBTTTTT-SS--B--
--SGGGBTTTTS-SS--B--
--STTTBTTTTT--SS-B--
---TTTBTTTTT--SS-B--
---TTTSTTTTTS-S-----
--STTTB--TTTSTT--B--
--STTTS--TTTSTT-----
--STTTB--TTT-SSS-B--
--STTTB--TTT-SSS-B--
--STTTB--TTT-SS--B--
---TTTB--TTT-SS--B--
---TTTB--TTT--SS-B--
---TTTBTTTTT--SS-B--
---TTTBTTTTT--SS-B--
---TTTBTTTTTS-SS-B--
--STTTBTTTTT--SS-B--
---TTTBTTTTT-SS--B--
---TTTBTTTTTSSS--B--
---TTTBTTTTTSSS--B--
---TTTBTTTTTSSS--B--
---TTTBTTTTT-SS--B--
---TTTBTTTTT-SS--B--
---TTTBTTTTT-SS--B--
---TTTBTTTTT-SS--B--
---TTTBTTTTT-SS--B--
---TTTBTTTTT-SS--B--
---TTTBTTTTT-SS--B--
---TTTBTTTTT-SS--B--
---TTTBTTTTT-SS--B--
---TTT-TTTTT-SS-----
---TTTBTTTTT-SS--B--
---TTT-TTTTT-SS-----
---TTTBTTTTTSSS--B--
---TTTBTTTTTSTT--B--
---TTTBTTTTTS-S--B--
---TTTSTTTTTSTT-----
---TTTBTTTTT-TT--B--
---TTTBTTTTT-SS--B--
---TTTBTTTTTSTT--B--
---TTTBTTTTT-SS--B--
---TTTBTTTTT-SS--B--
---TTT-TTTTTSTT-----
---TTTBTTTTTS-S--B--
---TTTBTTTTTSTT--B--
---TTTBTTTTTSTT--B--
---TTTBTTTTT--S--B--
---TTTBTTTTT--S--B--
---TTTBTTTTT-SS--B--
---TTT-TTTTT--S-----
---TTTBTTTTT--S--B--
---TTT-TTTTT--S-----
---TTTBTTTTT-SS--B--
---TTTBTTTTT-TT--B--
---TTTBTTTTT--S--B--
---TTTBTTTTT--S--B--
---TTTBTTTTTS-S--B--
---TTTBTTTTTSSS--B--
--STTTBTTTTTSSS--B--
--STTT-TTTTTS-S-----
--STTTBTT-SS--S--B--
---TTTBTTTTT-SS--B--
---TTTB---SS--S--B--
--STTTB---SS-SS--B--
--STTT-TT-SS--S-----
--STTTB---SS--S--B--
---TTT-SS-SS-SS-----
--STTTBTTGGG-SS--B--
---TTTB-SGGG-SS--B--
---TTTBTTTTT--S--B--
--STTTBTT-SS-SS--B--
---TTTBSS-SSSSS--B--
--STTTB-S-SS-SS--B--
---TTTBTTTTT--S--B--
---TTTBTTTTT-SS--B--
---TTTBTTTTT-SS--B--
---TTTBTTTTT-SS--B--
---TTTBTTTTT-SS--B--
---TTTBTTTTT-SS--B--
---TTTBTTTTT-SS--B--
---TTTBTTTTT-SS--B--
---TTTSTTTTT-SS-----
---TTTBTTTTT-SS--B--
---TTTBTTTTTSSS--B--
---TTTBTTTTT-SS--B--
---TTTBTTTTT-SS--B--
---TTTBTTTTT--S--B--
---TTTBTTTTT-SS--B--
---TTTBTTTTTSSS--B--
---TTTBTTTTT-SS--B--
---TTTBTTTTT-TT--B--
---TTTBTTTTTS-S--B--
---TTTSTTTTT-SS-----
---TTTBTTTTT-SS--B--
---TTTBTTTTT-SS--B--
---TTTBTTTTT-SS--B--
---TTTBTTTTT-SS--B--
---TTTBTTTTT-SS--B--
--STTTBTTTTT-SS--B--
---TTTBTTTTT-SS--B--
---TTTBTTTTT--S--B--
---TTTBTTTTT--S--B--
---TTTBTTTTT--S--B--
---TTTBTTTTT-SS--B--
---TTTBTTTTT-SS--B--
---TTTBTTTTT-SS--B--
---TTTSTTTTT-SS-----
---TTTBTTTTT-SS--B--
---TTTBTTTTT-SS--B--
---TTTBTTTTTSSS--B--
---TTTBTTTTT-SS--B--
---TTTBTTTTT-SS--B--
---TTTSTTTTT-SS-----
---TTTBTTTTT-SS--B--
---TTTSTTTTT--S-----
---TTTBTTTTT-TT--B--
---TTTSTTTTT-SS-----
---TTTBTTTTT-SS--B--
---TTTBTTTTTS-S--B--
---TTTBTTTTT-SS--B--
---TTTBTTTTT-SS--B--
---TTTBTTTTT-SS--B--
---TTT-TTTTT--S-----
---TTTBTTTTT-TT--B--
---TTTBTTTTTS-SS-B--
---TTT-TTTTT--SS----
---TTTBTTTTT-SS--B--
---TTTBTTTTT-SS--B--
---TTTBTTTTT--S--B--
---TTTBTTTTT--S--B--
---TTTBTTTTT-SS--B--
---TTTBTTTTT-SS--B--
---TTTBTTGGG-SS--B--
---TTTBTTTTT-SS--B--
---TTTBTTGGG-SS--B--
---TTTBTTTTT--S--B--
---TTTBTTGGG-SS--B--
--STTTBTTTTT-SS--B--
---TTTBTTTTT-SS--B--
---TTTBTTTTT-SS--B--
---TTTBTTTTTSSS--B--
---TTTBTTTTT--S--B--
---TTTBTTTTT--S--B--
---TTTBTTTTT-SS--B--
---TTTBTTTTT--S--B--
---TTTBTTTTT--S--B--
---TTTBTTTTT--S--B--
---TTTBTTTTT--S--B--
---TTTBTTTTT-SS--B--
---TTTBTTTTT-SS--B--
---TTTBTTTTT-SS--B--
---TTTBTTTTT-SS--B--
---TTTBTTTTT-SS--B--
---TTTSTTTTT-SS-----
---TTTBTTTTT--S--B--
---TTTSTTTTT--S-----
---GGGBTTGGG-SS--B--
---GGGBTTTTT-SS--B--
----TTBTTTTT--S--B--
----TTBTTGGG-SS--B--
----TTBTTTTT--S--B--
----TTBTTGGG-SS--B--
----TTBTTTTT--S--B--
----TTBTTTTT--S--B--
----TTBTTTTS-SS--B--
----TTBTTTTT-SS--B--
----TTBTTTTT--SS-B--
----TTBTTTTT-SS--B--
----TTBTTTTT--S--B--
----TTBTTTTT--S--B--
----TTBTTTTT-SS--B--
----TTSTTTTT-SS-----
----TTBTTTTT-SS--B--
----TTBSSTTT-SS--B--
----TTBTTTTT--S--B--
----SSBTTTTT-SS--B--
----SSBTTTTT-SS--B--
----SSBTTTTT-SS--B--
----SSBTTTTT-SS--B--
----SSBTTTTT-SS--B--
----SSBTTTTT-SS--B--
----SSBTTTTT-SS--B--
----SSBTTTTT-SS--B--
----SSBTTTTT-SS--B--
----SSBTTTTS-SS--B--
----SSBTTGGG-SS--B--
----SSBTTTTT-SS--B--
--S-SSBTTTTS-SS--B--
-----SBTTTTT-SS--B--
----SSBTTTTT-SS--B--
----SSBTTTTT-SS--B--
----SSBTTTTT-SS--B--
-----SBTTTTT-SS--B--
----SSBTTTTT-SS--B--
----SSBTTTTT--S--B--
----SS-TTGGG-SS-----
----SSBTTTTT-SS--B--
----SSBTTTTT-SS--B--
----SSBTTTTS--S--B--
----SSBTTTTT-SS--B--
----SSBTTTTTSTT--B--
----SSBTTTTT-SS--B--
-----SBTTTTS--S--B--
----SSBTTGGG-SS--B--
----SSBTTGGG-SS--B--
----SSBTTTTT--S--B--
----SS-TTGGG-SS-----
--S-SSBTTGGG-SS--B--
--S-STBTTTTT-SS--B--
----TTBTTTTT-SS--B--
----SSBTTGGG-SS--B--
----SSBTTTTS-SS--B--
----SSBTTTTS--S--B--
----SSBTTGGG--S--B--
----SSBTTTTT-SS--B--
----SSBTTTTT--S--B--
----TTBTTTTTSSS--B--
----TTBTTGGG-SS--B--
--S-TTBTTGGG-SS--B--
--SSTTBTTTTT--S--B--
--S-TTBTTTTT--S--B--
--TTTTBTTGGG-SS--B--
--SSTTBTTTTT-SS--B--
--SSTTBTTTTT-SS--B--
--SSTTBTTTTT-SS--B--
--SSTTBTTGGG-SS--B--
--SSTTBTTTTT-SS--B--
--SSTTBTTTTT--S--B--
--SSTTBTTTTT--S--B--
--SSSTBTTTTT--S--B--
--SSTTBTTGGG-SS--B--
--SSTTBTTGGG-SS--B--
--SSTTBTTTTT--S--B--
--SSTTBTTTTT-SS--B--
--TTTTBTTTTTS-S--B--
--TTTTBTTTTSSSS--B--
--TTTTBTTTTS-SS--B--
--TTTTBTTGGG-SS--B--
--TTTTBSSTTT-SS--B--
--SSTTBTTTTTSSS--B--
--SSTTBTTTTT--S--B--
--SSSSBTTTTTSSS--B--
--SSTTBTTTTT-SS--B--
--SSTTBTTTTS-SS--B--
--SSTTBTTGGGSTT--B--
--SSTTBTTGGG-SS--B--
--TTTTBTTGGG-SS--B--
--SSTTBTTTTTSSS--B--
--SSTTBTTTTT-SS--B--
--SSTTBTTTTT-SS--B--
--SSTTBTTGGG-SS--B--
--SSTT-TTTTS--S-----
--SSTTBTTTTT-SS--B--
--SSTTBTTTTT-SS--B--
--SSTTBTTTTT--S--B--
--SSTTBTTTTT--S--B--
--SSSTBTTTTT--S--B--
--SSTTBTTGGG-SS--B--
--SSTTBTTTTS-SS--B--
--SSTTBTTTTT-SS--B--
--SSTTBTTTTS-SS--B--
--SSTTBTTTTT-SS--B--
--SSTTBTTTTT-SS--B--
--TTTTBTTTTT-SS--B--
--SSTTBTTTTTSSS--B--
--SSTTBTTTTT--S--B--
--SSTTBTTTTT--S--B--
--SSTTBTTTTTS-S--B--
--S-TTBTTTTT-SS--B--
--SSTTBTTGGG--S--B--
--SSTTBTTTTT-SS--B--
--SSTTBTTTTT-TT--B--
--SSSTBTTTTS-SS--B--
--SSTTBTTTTT-SS--B--
--SSTTBTTTTT-SS--B--
--SSTTBTTTTTSSS--B--
--SSTTBTTTTT-SS--B--
--SSSSBTTTTT-SS--B--
--SSTTBTTTTS-TT--B--
--SSTTBTTTTT-SS--B--
--SSGGGTTTTS-SS-----
--SSTTBTTTTTS-S--B--
--SSTTBTTTTS-SS--B--
--SSTTBTTTTS-SS--B--
--SSTTBTTTTS-SS--B--
--SSTTBTTGGG-SS--B--
--SSTTBTTTTTS-S--B--
--SS-TBTTGGG-SS--B--
--SSTTBTTTTS-SS--B--
--SSTTBTTGGG-SS--B--
--SSTTBTTTTS-SS--B--
--SSTTBTTGGGSTT--B--
--SSTTBTTTTS--S--B--
--SSSSBSSTTS-SS--B--
--SSTTBTTTTTSTT--B--
--SSTTBTT-TT-SS--B--
--SSTTBTTTTT-SS--B--
--SSTTBTTTTT-SS--B--
--TTTTBTTTTT--S--B--
--SSTTBTTTTT-SS--B--
--SSTTBTTTTTSSS--B--
--SSTTBTTTTT-SS--B--
--SSTTBTTTTT-SS--B--
--SSTTBTTTTT-SS--B--
--SSTTBTTTTTSTT--B--
--SSTTBTTTTT--S--B--
--SSTT-TTTTTSTTS----
--SSSSBTTTTT--SS-B--
--SSSSBTTTTTS-S--B--
--SSTTBTTTTTSSS--B--
--SSTTBTTTTT-SS--B--
--SSSSBTTTTS-SS--B--
--SSSSBTTTTT-SS--B--
--SSTTBTTTTT-SS--B--
--SSTTBTTTTT-SS--B--
--SSTTBTTTTT-SS--B--
--S-TTBTTTTTS-S--B--
--SSTTBTTTTTSSS--B--
--SSTTBTTTTT-SS--B--
--SSSSBTTTTT-SS--B--
--S-TTBTTTTT-SS--B--
--SGGGBTTTTT-SS--B--
--S-TTBTTTTT-SS--B--
----TTBTTTTT--S--B--
----TTBTTGGG--S--B--
----TTBTTTTT--S--B--
----TTBTTTTT--SS-B--
----TTBTTTTT--SS-B--
----TTBTTGGG-SS--B--
----SSBTTTTT-SS--B--
----TTBTTTTT--S--B--
----TTBTTTTT-SS--B--
----TTBS-TTTSSS--B--
----TTBS-TTT-SS--B--
----SSBTTTTT-SS--B--
----TTBTTTTT-SS--B--
----TTBTTTTT-SS--B--
----TTBTTTTT-SS--B--
----TTBTTTTT-SS--B--
----TTBTTTTTSTT--B--
----TTBTTTTT-SS--B--
----TTBTTTTTS-S--B--
----TTBTTTTT-SS--B--
----TTBTTTTT-SS--B--
----TTBTTTTT-SS--B--
----TTBTTTTT--S--B--
----TTBTTTTT--S--B--
----TTBTTTTT-SS--B--
--S-TT-TTTTTSSS-----
----TTBTTTTTSSS--B--
----TTBTTTTTSSS--B--
----TTBTTTTT-SS--B--
----TTBTTTTTSSS--B--
---STTBTTTTT-SS--B--
----TTBTTTTT-SS--B--
----TTBTTTTT--S--B--
----TTBTTTTT-SS--B--
----TTBTTGGG-SS--B--
----TTBTTTTT-SS--B--
----TTBTTTTT--S--B--
----TTBTTGGG-SS--B--
----TTBTTGGG-SS--B--
----TTBTTTTT-SS--B--
----TTBTTTTT-SS--B--
----TTBTTTTT-SS--B--
----TTBTTTTT-SS--B--
----TTBTTTTT-SS--B--
----TTBTTTTT-SS--B--
----TTBTTTTT-SS--B--
----TTBTTGGG-SS--B--
----TTBTTTTT--S--B--
----TTBTTTTT-SS--B--
----SSBGGGGT-SS--B--
----TTBTTGGG-SS--B--
----TTBTTTTT-SS--B--
---STTBTTTTT-SS--B--
----TTBTTTTT-SS--B--
----TTBTTTTS-SS--B--
----TT-TTTTS-SS-----
----TTBTTTTT-SS--B--
----TTBTTTTT-SS--B--
----TTBTTTTT-SS--B--
----TTBTTTTS-SS--B--
----TTBTTTTTSSS--B--
----TTBTTTTTSSS--B--
----TTBTTTTT-SS--B--
----TTBTTTTT-SS--B--
----TTBTTTTTSTT--B--
----TTBTTTTS-SS--B--
----TTBTTTTT-SS--B--
----TTBTTTTT-SS--B--
----TTBTTTTTSSS--B--
----TTBTTTTT-SS--B--
----TTBTTTTTSSS--B--
----TTBTTTTS--S--B--
----TTBTTTTT--S--B--
----TTBTTTTT-SS--B--
----TTBTTTTT-SS--B--
----TTBTTTTT-SS--B--
----TTBTTTTT-SS--B--
----TTBTTTTS-SS--B--
----TTBTTTTT-SS--B--
----TTBTTTTT-SS--B--
----TTBTTTTT-SS--B--
----TTBTTTTT-SS--B--
----TTBTTTTTS-S--B--
----TTBSSTTTSSS--B--
----TTBTTTTT-SS--B--
----TTBTTTTTSSS--B--
----TTBTTTTT-SS--B--
----TT-TTTTT-SS-----
----TTBTTTTT-SS--B--
----TTBTTTTT--S--B--
----TTBTTTTS-SS--B--
----TTBTTTTT-SS--B--
----TTBTTTTT-SS--B--
----TTBTTTTT-SS--B--
----TTBTTTTT--S--B--
----TTBTTTTT-SS--B--
----TTBTTGGG-SS--B--
----TTBTTTTT-SS--B--
----TTBTTTTTSSS--B--
----TTBTTTTT-SS--B--
----TTBTTTTT--S--B--
----TTBTTTTTS-S--B--
----TTBTTTTTS-SS-B--
----TTBTTTTTS-S--B--
----TTBTTTTTS-S--B--
----TTBTTTTT--S--B--
----TTBTTTTT-SS--B--
----TTBSGGGT-SS--B--
----TTBS-TTT-SS--B--
----TT-TTTTT-SS-----
----TTBTTTTT-SS--B--
----TTBTTTTT--S--B--
----TTBTTTTT--S--B--
----TTBTTTTT-SS--B--
----TTBTTTTT-SS--B--
----TTBTTTTT--S--B--
----TTBTTTTT-TT--B--
----TTBTTTTT-SS--B--
--S-TTBTTTTT-SS--B--
----TTBTTTTT-SS--B--
----TTBTTTTTSSS--B--
----TTBTTTTT-SS--B--
----TTBTTTTT--S--B--
----TTBTTTTTSTT--B--
----TTBTTTTTS-SS-B--
----TTBTTTTT-SS--B--
----TTBTTGGGSSS--B--
----TTBTTTTT-SS--B--
----TTBTTTTT-SS--B--
----TTBTTTTT-SS--B--
--S-TTBTTTTT-SS--B--
--S-TTBTTTTTSSS--B--
--S-TTBTTTTT-SS--B--
----TTBTTTTS-SS--B--
----TTBTTTTT--S--B--
----TTBTTTTT--S--B--
---STTBTTTTT-SS--B--
----TT-TTTTTSSS-----
----TTBTTTTT-SS--B--
----TTBTTTTSSSS--B--
----TTBTTTTT-SS--B--
----TTBTTTTT-SS--B--
----TTBTTGGG-SS--B--
----TTBTTTTS-SS--B--
----TTBTTTTS-SS--B--
----TTBTTTTT-SS--B--
----TTBTTTTTSTT--B--
----TTBTTGGG-SS--B--
----TTBTTTTT-SS--B--
----TTBTTTTT--S--B--
----TTBTTTTT-SS--B--
----TTBTTTTT--S--B--
----TTBTTTTT--S--B--
----TTBTTGGG-SS--B--
----TTBTTTTTSSS--B--
----TTBTTTTT--S--B--
----TTBTTTTT--S--B--
----TTBTTTTT-SS--B--
----TTBTTTTT-SS--B--
----TTBTTTTT-SS--B--
----TTBTTTTT-SS--B--
----TTBTTTTT-SS--B--
----TTBTTTTT-SS--B--
----TTBTTTTTS-S--B--
----TTBTTTTTS-S--B--
----TTBTTTTTS-SS-B--
----TTBTTTTTS-S--B--
----TTBTTTTTS-S--B--
----TTBTTTTTSSS--B--
---STTBTTTTTSSS--B--
---STTBTTTTTSSS--B--
----TTBTTTTTS-SS-B--
----TTBTTTTTS-S--B--
----TTBTTTTSSSS--B--
----TTBTTTTT-TT--B--
----TTBTTTTT-TT--B--
----TTBTTTTTS-S--B--
----TTBTTTTTSSS--B--
----TTBTTTTT-SS--B--
----TTBTTTTTS-S--B--
----SSBTTTTTSSS--B--
----TTBTTTTT-SS--B--
----TTBTTTTT--S--B--
----TT-TTTTT-SS-----
----TTBTTTTT-SS--B--
----TTBTTTTTSSS--B--
----TTBTTTTT-SS--B--
----TTBTTTTT-SS--B--
----TTBTTTTT-SS--B--
----TTBTTTTTSSS--B--
----TTBTTTTTS-S--B--
----SSBTTGGG-SS--B--
----TTBTTTTTS-SS-B--
---STTBTTTTT-SS--B--
----TTBTTTTT-SS--B--
----TTBTTTTTSSS--B--
---STTBTTTTT-SS--B--
---STTBTTTTT-TT--B--
----TTBTTTTT-SS--B--
----TTBTTTTT-SS--B--
---STTBTTTTTS-S--B--
---STTBTTTTT-SS--B--
----TTBTTGGG-SS--B--
---STTBTTTTT-SS--B--
----TTBTTTTT--SS-B--
----SSBTTTTT-SS--B--
----SSBTTTTT-SS--B--
----TTBTTTTTSSS--B--
----TTBTTTTT--S--B--
----TTBTTTTT-SS--B--
----TTBTTTTT-SS--B--
----TTBTTTTT-SS--B--
----TTBTTTTT--SS-B--
----TTBTTGGG-SS--B--
----TTBTTGGG-SS--B--
----TTBTTTTT-SS--B--
----TTBTTTTT--S--B--
----TTSTTTTT--S-----
----TT-TTTTT-SS-----
----TTBTTTTT-SS--B--
----TTBTTTTT-SS--B--
----TTBTTTTTSTT--B--
----TTBTTTTT--S--B--
----TT-TTTTT-SS-----
----TTBTTTTT-SS--B--
----TTBTTTTT-SS--B--
----TTBTTTTT--SS-B--
----TTBTTTTT--S--B--
----TTBTTTTT-TT--B--
----TTBTTGGG-SS--B--
----TTBTTGGG-SS--B--
----TTBTTTTT-SS--B--
----TTBTTTTT-SS--B--
----TTBTTGGG-SS--B--
----TT-TTTTT-SS-----
----TTBTTGGG-SS--B--
----TTBTTTTT-SS--B--
----TTBTTTTTSSS--B--
----TTBTTTTT-SS--B--
----SSBTTTTTSTT--B--
----SSBTTTTTSTTS-B--
----TTBTTTTTSSS--B--
----TTBTTTTTSTT--B--
----TTBTTTTTSTT--B--
----TTBS-TTTSTT--B--
----TTBTTTTTSSS--B--
----TTBTTTTTSTT--B--
----TTBTTTTTSSS--B--
----TT-TTTTTSTT-----
----TT-TTTTTSTT-----
----TT-TTTTTSTT-----
----TT-TTTTTSTT-----
----TT-TTTTTSTT-----
----TT-TTTTTSSS-----
----TT-TTTTT-SS-----
----TT-TTTTT-SS-----
----TT-TTTTTSSS-----
----TT-TTTTTSSS-----
----TT-TTTTTSSS-----
----TT-TTTTT-SS-----
----TT-TTGGG-SS-----
----TT-TTTTTSSS-----
----TT-TTTTTSSS-----
----TT-TTTTT-SS-----
----TT-TTTTTSTT-----
----TT-TTTTTSSS-----
----TT-TTTTTSSS-----
----TT-TTTTTSSS-----
----TT-TTTTTSSS-----
----TT-TTTTTSSS-----
----TT-TTTTTSSS-----
----SS-TTTTS-SS-----
----TT-TTTTT-SS-----
----TTSTTTTTSSS-----
----SS---TTTSSS-----
----TT-TTTTTSSS-----
----TTSTTGGG-SS-----
----TTSTTTTT-SS-----
----TT-TTTTTSSS-----
----TT-TTTTTSSS-----
----TT-TTTTTSTT-----
----TT-TTTTTSSS-----
----TT-TTTTTSSS-----
----TT-TTTTTSSS-----
----SS-TTTTTSSS-----
----TT-TTTTTSSS-----
----TT-TTTTTSSS-----
----TT-TTTTTSSS-----
----TT-TTTTTSSS-----
----TTSTTTTTSSS-----
----TT-TTTTTSSS--TT-
----SS-TTTTTSSS--S--
----TT-TTTTTSSS-----
----TT-TTTTTSSS-----
----TT-TTTTTSSS--S--
----TT-TTTTTSSS--S--
----TT-TTTTTSSS--TT-
----TT-TTTTTSSS--S--
----TT-TTTTT-SS--S--
----TT-TTTTSSSS--S--
----TT-TT-TT-SS-----
----TT-TTTTSSSS-----
----TT----SSSSS--S--
----TT-TT-SSSSS--S--
----TT-TTTTTSSS--S--
----TTSTT-SSSSS--S--
----TT-TT-SSSSS--S--
----SS-TT-SSSSS--S--
----TT-TT-TTSSS--S--
----TT----SSSSS--S--
----TT--S-SS-SS--S--
----TT-TT-SSSSS--S--
----TT--S-SSSSS--S--
----TT--S-TTSSS--S--
----TT--S-SSSSS--S--
----TT-S--SS-SS--S--
----TT-TT-TTSSS--S--
----TT-TT-TT-SS--S--
----TT-TT-SSSSS--TT-
----TT-TT-SSSSS--TT-
----TT-TT-SSSSS--S--
----TT-TT-SSSSS--S--
----TT-TT-TT-SS--TT-
----TT-TT-SSSSS--S--
----TT-TT-SS-SS--TT-
----TT-TTTTS-SS--S--
----TT-TT-SS-S---TT-
----TT-TT-SS-SS--TT-
----TT-TT-SSSSS--TT-
----TT-TTTTSSSS--TT-
----TT-TT-SSSSS--TT-
--S-TT-TTTTS-SS--TT-
----TT-TT-SSSTT--TT-
----TT-TT-SS-SS--S--
----TT-TTTTS-SS--TT-
----TT-TT-SS-SS--TT-
----TT-TT-SS-SS--S--
----TT-TT-SS-SS--TT-
----TT-TT-SSSSS--TT-
----TT-TT-SS-SS--TT-
----TT-TTTTSSSS--S--
----SS-TT-SS-SS--TT-
----TT-TT-SS-SS--TT-
----TT-TT-SSSTT--S--
----TT-TT-SSSTT--TT-
----TT-TT-SSSTT--S--
----TT-TTGGGSTT--TT-
----TT-S--SSSTT--TT-
----TT-TT-SSSTT--TT-
----TT-TT-SSSTT--TT-
----TT-TT-SSSTT--S--
----TT-TT-SSSTT--S--
----TT-TTGGGSTT--TT-
----TT-TT-TTSTT--TT-
----TT-TT-SSSTT--TT-
----TT-TT-SSSTT--S--
----TT-TTGGGSTT--S--
----TT-TT-SSSTT--TT-
----TT-TT-SSSTT--TT-
----TT-SS-SSSTT--S--
----TT-TT-SSSTT--TT-
----TT-S--SSSTT--TT-
----TT-TT-SSSTT--TT-
----TT-TT-TTSTT--TT-
----TT-TT-SSSTT--TT-
----TT-TT-SSSTT--TT-
----TT-TT-SSSTT--S--
----TT-TT-SSSTT--TT-
----TT-TT-SSSTT--TT-
----TT-TTTTSSTT--TT-
----TT-TTTTSSTT--TT-
----TT-TT-TTSTT--TT-
----TT-TT-SSSTT--TT-
----TT-TT-SSSTT--TT-
----TT-TT-SSSTT--TT-
----TT-TTTTSSTT--S--
----TT-TT--SSTT--TT-
----TT-TT-SSSSS--TT-
----TT-TT-SSSTT--TT-
----TT-TT-SSSTT--TT-
----TT----SSSTT--TT-
----TT-TT-SSSTT--TT-
----TT-S--SSSTT--TT-
----SS-S--SSSTT--TT-
----TT-S--SSSTT--TT-
----TT-TT-SSSTT--TT-
----TT-TT-SSSTT--TT-
----TT-TT-SSSTT--TT-
----TT-TT-SSSSS--TT-
----SS-SS-SSSTT--TT-
----TT-TT-SSSTT--TT-
----TT-SS-SSSTT--TT-
----TT----SSSTT--TT-
----TT-S--SSSTT--TT-
----TT-TT-SSSTT--TT-
----TT-TTTTSSTT--TT-
----TT-TTTTSSTT--TT-
----TT-TT-SSSTT--TT-
----TT-TT-SSSTT--TT-
----TT-TT-SSSTT--TT-
----TT-TT-TTSTT--TT-
--S-TT-TTTTSSTT--TT-
--S-TT-TT-TTSTT--TT-
--S-TT-TT-SSSTT--TT-
----TT-TT-SSSTT--TT-
----TT-TTGGGSTT--TT-
----TT-TTTTSSTT--TT-
----TT-TT-SSSTT--TT-
----TT-TTTTSSTT--TT-
--S-TT-TTGGGSTT--TT-
--S-TT-TTTTSSTT--TT-
--S-TT-TTTTSSTT--TT-
----TT-TT-SSSTT--TT-
----TT-TT-SSSTT--TT-
----TT-TTTTSSTT--TT-
----TT-TTTTSSTT--TT-
----TT-TT-SSSTT--TT-
----TT-TT-SSSTT--TT-
----TT-TTTTSSTT--TT-
----TT-TTTTSSTT--TT-
----TT-TTTTSSTT--TT-
----TT-TT-TTSTT--TT-
----TT-TT-SSSTT--TT-
----TT-TTTTSSTT--TT-
----TT-TTTTSSTT--TT-
----TT-TT-SSSTT--TT-
----TTTTTTTSSTT--TT-
----TT-TTTTSSTT--TT-
----TT-TTTTSSTT--TT-
----TT-TT-SSSTT--TT-
----TTTTTTTSSTT--TT-
----TT-TT-SSSTT--TT-
----TT-TTTTSSTT--TT-
----TT-TTTTSSTT--TT-
----TT-TT-TTSTT--TT-
----TT-TTTTSSTT--TT-
----TT-TTTTSSTT--TT-
----TT-TT-SSSTT--TT-
----TT-TTTTSSTT--TT-
----TT-TT-SSSTT--TT-
----TT-TT-SSSTT--TT-
----TT-TTTTSSTT--TT-
----TT-TT-SSSTT--TT-
----TT-TTGGGSTT--TT-
----TT-S--SSSTT--TT-
----TT-TT-SSSTT--TT-
----TT-TTTTTSTT--TT-
----TT-TTTTSSSS--TT-
----TT-TTTTSSTT--TT-
----TT-TTTTSSTT--TT-
----TT-TTTTSSTT--TT-
----TT-TTTTSSTT--TT-
--S-TT-TTTTSSTT--TT-
----TT-TTTTSSTT--TT-
----TTTTTTTSSTT--TT-
----TT-TTTTSSTT--TT-
----TT-TTGGGSTT--TT-
----TT-TT-SSSTT--TT-
----TT-TTTTSSTT--TT-
----TT-TTTTSSTT--TT-
--S-TTTTT-SSSTT--TT-
----TT-TTTTSSTT--TT-
----TTTTTTTSSTT--TT-
----TT-TT-SSSTT--TT-
--S-TT-TT-SSSTT--TT-
----TT-TT-SSSTT--TT-
----TT-TT-SSSTT--TT-
----TT-TTTTSSTT--TT-
----TT-TTTTSSTT--TT-
----TT-TTTTSSTT--TT-
----TT-TT-SSSTT--TT-
----TT-TT-SSSTT--TT-
----TT-TT-SSSSS--TT-
----TTTTT-SSSSS--TT-
----TT-TT-SSSTT--TT-
----TT-TT-SSSTT--TT-
----TT-TT--SSTT--TT-
----TT-TT-SSSSS--TT-
----TT-TT-SSSSS--TT-
----TT-TT-SSSTT--TT-
----TTTTT-SSSSS--TT-
----TT-TT-SSSSS--TT-
----TT-TT-SSSSS--TT-
----SS--S-SSSTT--TT-
----SS-TT-SSSSS--TT-
----TTTTT-SSSTT--TT-
----TTTTT-SSSTT--TT-
----TTTTT-SSSSS--TT-
----TTTTT-SSSTT--TT-
----TTTTT-SSSSS--TT-
----TTTTT-SSSSS--TT-
----TTTTT-SSSSS--TT-
----TTTTT-SSSSS--TT-
----TTTTT-SSSTT--TT-
----TTTTT-SS-SS--TT-
----TTTTT-SSSTT--TT-
----TTTTT-SSSSS--TT-
----TTTTT--SSSS--TT-
----TTTTT-SSSSS--TT-
----TTTTT-SSSSS--TT-
----TTTTT-SSSSS--TT-
----TTTTT-SSSTT--TT-
----TTTTT-SSSSS--S--
----TTTTT-SSSSS--TT-
----TTTTT--SSSS--TT-
----TTTTT-SSSSS--TT-
----TTS-S-SSSSS--TT-
----TT--S-SSSSS--TT-
----TT--S-SSSSS--TT-
----TT-TT-SSSSS--TT-
----TT-TT-SSSSS--TT-
----TT-TT-SSSSS--S--
----TT-TT-SSSSS-----
----TT-TT-SSSTT--TT-
----TT--S-SSSSS--TT-
----TT-TT-SSSTT--TT-
----TT-TT-SSSTT--TT-
----TT-TT-SSSSS--TT-
---STT-TT-SSSSS--TT-
----TT-TT-SSSSS--TT-
----TT-TT-SSSSS--TT-
----TT-TT-SSSSS--TT-
----TT-TT-SSSSS--TT-
----TT-TT-SSSSS-----
----TTTTT-SSSSS--TT-
----TTTTT-SS-SS-----
----TTTTT-SSSSS-----
----TTTTT-SSSSS-----
----SS-TT-SSSSS-----
----TTTTT-SSSSS-----
----TTTTT-SSSSS--S--
----TT----SSSSS-----
----TT-TT-SSSTT-----
----TT--S-SSSSS--S--
----TT-TT-SSSSS--S--
----TT-TT-SSSSS--TT-
----TTSTT-SSSSS--TT-
----TT--S-SSSSS--TT-
----TT--S-SSSSS--TT-
----TT--S-SSSSS--TT-
----TTTTT-SSSTT--TT-
----TT-TT-SSSSS--TT-
----TT-TT-SSSSS--TT-
----TT-TT-SSSTT--TT-
----TT-TT-SSSSS--TT-
----TT-TT-SSSTT-----
----TT-TT-SS-SS--S--
----TT--S-SSSSS--S--
----TT--S-SSSSS-----
----TT--S-SSSSS-----
----SS----SSSSS--S--
----TT--S-SSSSS--TT-
----TT-TT-SSSSS--TT-
----TT-TT-SSSSS--TT-
----TT-TT-SSSSS--TT-
----TT-TT-SSSTT--S--
----TT-TT-SSSTT--TT-
----TTTTT-SS-SS--S--
----TT-TT-SSSSS--S--
----TTTTT-SSSSS--TT-
----TTTTT-SSSSS--TT-
----TT-TT-SSSSS--TT-
----TTTTT-SS-SS--TT-
----TTTTT-SSSSS--TT-
----TT-SS-SSSSS--TT-
----TTTTT-SS-SS--S--
--S-TTTTT-SS-SS--TT-
----TTTTT-SS-SS--TT-
----TTTTT-SSSSS--TT-
----TTTTT--SSSSS-TT-
----TTTTT--SSSSS-TT-
----TTTTT-SS-SSS-TT-
----TTTTT-SSSSSS-TT-
----TTTTT-SS-SSS-TT-
----SSSTT-SS-SSS-TT-
----TTSTT-SS-SSS-TT-
----TTTTT-SS-SSS-TT-
----TTTTT-SS-SSS-TT-
----TTTTT-SS-SSS-TT-
----TTTTT-SS-SS--TT-
----TTTTT--SSSSS-S--
----TTTTT--SSSSS-TT-
----TTTTT--SSSSS-TT-
----TTTTT-SSS-SS-TT-
----TTTSS-SSS-SS-TT-
----TTTSS--SS-SS-TT-
----TT-SS-SS-SSS-TT-
----TTTSS-SSS-SS-TT-
----TT-SS--S-SS--TT-
----TTTSS--S--S--TT-
---STT-SS-SSS-S--TT-
---STT-SS--S-SS--TT-
----TT-SS-SS--S--TT-
----TT-SS-SSS-S--TT-
---STT-SS-SSS-SS-TT-
----TT-SS--S--S--TT-
----TT-SS-SS--SS-TT-
---STTTSS-SS-SSS-TT-
---STTTSS-SS--SS-TT-
----TTTTT-SSS-SS-TT-
---STT-SS-SS--S--TT-
---SSS-TT-SSS-SS-TT-
----TT-SS-SSS-SS-TT-
----TT-SS--S-SS--TT-
----TT-SS--S-SS--TT-
---STT-TT-SS--S--TT-
----TT-SS-SS-SS--TT-
---SSS-SS-SS--SS-TT-
----TT-SS-SS--S--TT-
---SSS-SS-SS--S--TT-
----TT-TT--S--S--TT-
----SS-SS-SS--SS-TT-
----SS-SS-SSSSS--TT-
----SS-SS--S-SS--TT-
----SS-SS-SS--SS-TT-
----SS-SS--SS-S--TT-
----SS-SS--S-SS--TT-
----SS-SS-SS-SS--TT-
---SSS-SS-SS--SS-TT-
---SSS-SS--S-SS--TT-
----SS-SS-SS-SS--TT-
----SS-SS--SS-S--TT-
---SSS-SS-SS--S--TT-
---SSS-SS-SS--S--TT-
----SS-SS-SS-SS--TT-
----SS-SS--S-SS--TT-
---SSS-SS--S-SS--TT-
----SS-TT-SS-SSS-TT-
----SS-SS--S-SS--TT-
----SS-SS-SSS-S--TT-
---SSS-SS--SSSS--TT-
----SS-SS-SS--S--TT-
----SS-SS-SS--S--TT-
----SS-SS-SS--SS-TT-
----SS-SS--SS-S--TT-
----SS--S-SS--SS-TT-
--S-SSSSS-SS--SS-TT-
---SSS--S-SS--SS-TT-
----SS--S-SS-SS--TT-
---SSS-SS-SS-SSS-TT-
----SS-SS-SS-SSS-TT-
---SSS-SS-SS-TTS-TT-
----SS-SS-SS-SSS-TT-
----SS-TT-TT-SS--TT-
----SS-SS--S-SSS-TT-
----SS-SS--S-SSS-TT-
----SS-SS-SS-SSS-TT-
----SS-SS-SS-SSS-TT-
----SS-SS--S--SS-TT-
---SSS-SS--S--S--TT-
----SS-SS--S-SS--TT-
----SS-SS--SS-SS-TT-
----SS-SS--SS-S--TT-
----SS-SS-SS--S--TT-
--S-SS-SS-SS--S--TT-
---SSS-SS-SS-SS--TT-
----SS-SS-SS-SS--TT-
----SS-SS-SS--SS-TT-
---SSS-SS-SS-SS--TT-
----SS-SS-SSS-SS-TT-
----SS-SS--SSSSS-TT-
---SSS-SS-SSS-S--TT-
---SSS-SS-SSS-S--TT-
----TT-SS-SSS-S--S--
----TT-SS-SSS-S--TT-
----TT-SS--SSSSS-TT-
----TT-SS-SSS-SS-TT-
----TT-SS-SSS-SS-TT-
----TTTSS-SSS-SS-TT-
----TT-SS-SSS-SS-TT-
----TTTTT-SSS-SS----
----TTTSS-SS-SSS-TT-
----TT-SS-SSS-SS-TT-
----TT-SS-SSS-SS-TT-
--S-TT-TT-SSS-SS-TT-
----TT-SS-SS--SS-TT-
----TTTTT-SSSSSS-TT-
----TTTTT-SSS-SS-S--
----TT-SS-SSS-SS-TT-
----TT-SS-SSS-SS-TT-
----TT-SS-SSS-SS-TT-
----TTTSS-SSS-SS-TT-
----TT-SS-SSS-SS-TT-
----TT-SS-SS--SS-TT-
----SS-TT-SSS-SS-TT-
----TTTTT-SS--SS-TT-
----TTTSS--SSSSS-TT-
----TT-SS-SSSSSS-TT-
----SS-TT-SSS-SS-TT-
----TT-TT--SSSSS-TT-
----TTTTT--SSSSS-TT-
----SS-TT--S--SS-TT-
----TT-TT--SS-SS-TT-
----TTTTT--SS-SS-TT-
----TT-TT-SSS-SS-TT-
----TT-TT-SSSTTS-TT-
----SS-SS-SSS-SS-TT-
----SS-TT-SSSTTS-TT-
----SS-TT-SSS-SS-TT-
----SS-SS-SSSTTS-TT-
----TT-TT-SSS-SS-TT-
----TTTTT-SSSTT--TT-
--S-TTTTT-SSSTTS-TT-
--S-TT-TT-SSS-SS-TT-
----SS-TT-SSSTTS-TT-
----SS-TT-SSS-SS----
----SS-TT-SSSTTS-TT-
----SS-TT-SSSTTS-TT-
--S-SS-TT-SSS-SS-TT-
----TT-TT-SSSSS--TT-
----TT-TT-SSSSS--TT-
----TT-TT-SS-SSS-TT-
----TTTTT-SSSSSS-TT-
----TT-TT-SSSSS--TT-
----TTTTT-SSS-SS-TT-
----TT-TT-SS--SS-TT-
----TTTTT-SS-SS--TT-
----TT-TT-SSS-SS-TT-
----TTTTT-SS--S--TT-
----TTTTT-SS--SS-TT-
----TTTTT-SS--SS-TT-
----TTTTT-SS--SS-TT-
----TTTTT-SSS-SS-TT-
----TTT-S-SS-SS--TT-
----TTTTT-SS--SS-TT-
----TTTTT-SS--SS-TT-
----TTTTT-SS--SS-TT-
----TTTTT-SS--SS-S--
----TTTTT-SS-SSS-S--
----TTTTT-SS--SS-TT-
----TTTTT-SS--SS-TT-
----TTTTT-SSS-SS-TT-
----TTTSS-SS-TTS-TT-
----TTTSS-SS--SS-TT-
--S-TTT-S-SS--S--S--
----TTT-S-SSS-S--TT-
----TTT-S-SSS-S--TT-
----TTT-S-SS-SS--S--
----SS-TT-SS-SS--S--
----TTTTT-SSS-S--TT-
----TTTTT-SSSTT--S--
----TTTTT-SSS-SS-S--
----TTT-S-SSS-S--TT-
----TTT-S-SS-SS--TT-
---STTT-S-SS-SS--TT-
----TTT-S-SS--S--S--
---STTTTT-SS-SSS-S--
----TTT-S-SS-SS--S--
----TTTTT-SS-SS--S--
----TTTTT-SS--SS-S--
----TTTTT-SS-SS--S--
----TTTTT-SSS-S--S--
----TTTTT-SS--SS-S--
----TTT-S-SS-SS--S--
---STTTTT-SS--S--S--
----TTTTT-SS--SS-S--
----TTS-S-SS-SS--S--
----TTTTT-SS--S--S--
----TTTTT-SS--S--TT-
----TTT-S-SS-SS--TT-
----TTTSS-SS-SS--TT-
----TTTSS-SS-SSS-TT-
----TTTTT-SS-SSS-TT-
----TTTTT-SS-SS--TT-
----TTTTT-SS-SSS-TT-
----TTTTT-SS-SS--TT-
----TTTTT-SS-SS--TT-
----TTTTT-SS-SS--TT-
----TTTSS-SS-SSS-TT-
----TTTTT-SS-SS--TT-
----TTTSS-SS--SS-TT-
----TTTSS-SS--S--TT-
----TTTTT-SS-SSS-TT-
----TTT-S-SS-SS--TT-
----TTTTT-SS-SS--TT-
----TTTTT-SS--S--TT-
----TTTTT-SS--SS-TT-
----TTTTT-SS--SS-TT-
----TTTTT-SS--SS-TT-
----TTTSS-SS-SS--TT-
----TTTTT-SS--S--TT-
---STTTSS-SS--SS-TT-
----TTTTT-SS--SS-TT-
----TTTSS-SS--SS-S--
----TTTTT-SS-SS--TT-
----TTTTT-SS--S--TT-
----TTTTT-SS--S--TT-
----TTTTT-SS--SS-TT-
---SGGGTT-SS-SSS-TT-
----TTTTT-SS-SS--TT-
----TTTTT-SS--SS-TT-
----TTTSS-SS--S--S--
----TTS-S-SS--SS-S--
----TTTTT-SS--SS-S--
----TTTTT-SS-SS--S--
----TTTTT-SS--SS-S--
----TTTTT-SS--SS-S--
----TTT-S-SS--S--S--
----TTTTT-SS--S--S--
----TTTSS-SS-SS--S--
----TTTTT-SS--S--S--
----TTTTT-SS--SS-S--
----TTT-S-SS--SS-S--
---STTTTT-SS-SS--S--
----TTTTT-SS--S--S--
----TTTTT-SS--SS-S--
----TT-TT-SS--S--S--
---STT-TT-SS--S--S--
---STT-TT-SS-SS--S--
----TT-TT-SS--S--S--
---STT-TT-SS-SS--S--
----TT-TT-SS--SS-S--
----TTTTT-SS-SS--S--
----TT-TT-SS--SS-S--
--S-TT-TT-SS-SSS-S--
--S-TTTTT-SS--SS-S--
--S-TT-TT-SSS-SS-S--
----TTTTT-SSS-SS-S--
--S-TTTTT-SS--SS-S--
----TTT-S-SS--SS-S--
----TTTTT-SS--S--S--
----TT-TT-SS--S--S--
----TTTTT-SS--S--S--
---STT-TT-SS--S--S--
----TT-TT-SS--S--S--
----TT-TT-SS--S--S--
----TT-TT-SS-SS--S--
----TTTTT-SS--SS-S--
----TT-TT-SS--S--S--
----TTTTT-SS-SS--S--
----TTTTT-SS-SS--S--
----TT-TT-SS--S--S--
----TT-TT-SS--S--S--
----TTTTT-SS-SS--S--
----TT-TT-SS-SS--S--
----TT-TT-SS--S--S--
----TT-TT-SS-SS--S--
----TT-TT-SS-SS-----
----TT-TT-SS-SS-----
----TTTTT-SS-SS-----
----TT-TT-SS-SS--S--
----TT-SS-SS-SS-----
----TT-TT-SS--S-----
----TT-TT-SS--S-----
----TTTTT-SS--S-----
---STT-TT-SS-SS--S--
----TT-TT-SS-SS--S--
----TT-TT-SS-SS--S--
----TT-SS-SS--S-----
----TT-TT-SS--SS----
----TT-SS-SS-SS-----
----TT-TT-SS--S-----
----TT-TT-SS--S-----
----TT-TT-SS--S-----
----TTTTT-SS-SS--S--
----TT-SS-SS-SS--S--
----TT-TT-SS--S--S--
----TTTTT-SS--S-----
----TT-TT-SS-SS--S--
----TTTTT-SS--S--S--
----TT-TT-SS-SS--S--
----TT-TT-SS-SS--S--
----TT-TT-SS--S--S--
----TT-TT-SS-SS--S--
----TTTTT-SS--SS-S--
----TT-TT-SS--SS-S--
----TTTTT-SS-SSS-S--
----TTTSS-SS-SS--S--
----TTTTT-SS-SS--S--
----TTTTT-SS--SS-S--
----TTTTT-SS--SS-S--
----TTTTT-SS--S--S--
----TTTSS-SS--S--S--
---STTTTT-SS--SS-S--
----TT--S-SS--S--S--
----TT--S-SS--SS-S--
----TTTSS-SSSSS--S--
----TT-TT-SS--SS-S--
----TTTTT-SS--SS-S--
----TT-TT-SS--S--S--
----TTTTT-SS--S--S--
----TTTTT-SSS-SS-S--
----TT-TT-SS--SS-S--
----TT--S-SS--S--S--
----TTTTT-SS--SS-S--
----TTTTT-SS-SSS-S--
----TTTTT-SS--SS-S--
----TT-TT-SS--SS-S--
----TT-TT-SS--SS-S--
----TT-TT-SS--SS-S--
----TTTTT-SS--S--S--
----TTTTT-SS--S--S--
----TTTTT-SS-SS--TT-
----TTTTT-SS-SS--TT-
----TT-TT-SS-SS--TT-
----TTTTT-SS--S--TT-
----TT-TT-SS--S--TT-
----TT-SS-SS--S--S--
----TT-TT-SS--SS----
----TTTTT-SS--S--S--
----TT-TT-SS--S--S--
----TT-TT-SS--S-----
----TTTTT-SS--S-----
----TT-TT-SS-SS-----
----TT-TT-SS--S-----
----TTTTT-SS--S-----
----TTTTT-SS--S-----
----TTTTT-SS--S-----
----TT-TT-SS-SS--S--
----TT-TT-SS-SSS-S--
----TTTTT-SS--SS-TT-
----TT-TT-SS--SS-S--
----TT-SS-SS-SS--S--
----TTTTT-SS--S-----
----TT-TT-SS--S-----
----TT-TT-SS--S-----
----TT-TT-SS--S-----
----TT-TT-TT-SS--TT-
----TT-TT-SS-SS-----
---STT-TT-SS--S--S--
----TT-SS-SS--SS----
----TT-TT-SS-TT-----
---STT-TT-SS-TT-----
---STT-TT-SS--SS----
----TTTTT-SS--S-----
----TT-TT-SS--S-----
----TT-TT-SS-SS-----
----TTTTT-SS-SS-----
----TT-TT-SS--S-----
----TT-TT-SS-SS-----
----TT-TT-SS-SS-----
----TTTTT-SS--S-----
----TTTTT-SS--S-----
----TT-TT-SS-SS-----
----TT-TT-SS-SSS----
----TT-TT-SS-SS-----
----TT-TT-SS--S-----
----TT-TT-SS--S-----
----TT-TT-TT-SS-----
----TT-TT-SS--S-----
----TT-TT-SS--S-----
----TT-TT-TT--SS----
----TT-SS-TT--S-----
----TT-SS-SS-SS-----
----TT-TT-SS--S-----
----TT-TT-SS-SS-----
----TT-TT-SS-SS-----
----TT-TT-SS-SS-----
----TTTSS-SS-SS-----
----SS-SS-SS--S-----
----TT-SS-SS--S-----
----TTTTT-SS--S-----
----TT-TT-SS--S-----
----TT-TT-SS-SS-----
----TT-SS-SS-SS-----
----TTTTT-TT--S-----
----TT-TT-SS-TT-----
----TT-TT-SS-TT-----
----TTTTT-SS-SS-----
----TT-SS-SS-SS-----
----TTTTT-SS-SS-----
----TT-SS-SS-SS-----
----TT-TT-SS-SS-----
----TT-SS-SS-SS-----
----TTTTT-SS-SS-----
----TTTTT-SS-SS-----
----TT-TT-SS-SS-----
----TT-TT-SS-SS-----
----TT-TT-SS--S-----
----TT-TT-SS--S-----
----TT-TT-SS-TT-----
----TT-TT-SS--S-----
---STTTTT-SS--S-----
----TT-TT-SS-SS-----
----TT-TT-SS-SS-----
---STTTTT-SS--S-----
---SSS-TT-SS--S-----
---STT-SS-SS-SS-----
---STT-SS-SS-SS-----
---STTTSS-SS--S-----
----TTSSS-SS-SS-----
---SSSSSS-SS-SS-----
---SSS-TT-SS--S-----
----SS-TT-SS-SS-----
----SS-TT-TT--S-----
----SS-TT-TT--S-----
---SSSSTT-TT--S-----
---SSSSTT-TT--S-----
---STT-TT-TT--S-----
---SSSSTT-SS--S-----
----TT-TT-SS-SS-----
----SSSTT-SS--S-----
----SSSTT-SS--S-----
---SSSSTT-TT--S-----
---SSSSTTSTT--S-----
----TTTSS-SS--S-----
----SSSTT-TT--S-----
---SSSSTT-SS-SS-----
---STT-SS-SS-SS-----
---STTTTT-SS-SS-----
----TTTTT-TT-SS-----
----TTTSS-SS-SS-----
----TTTTT-SS-SS-----
----TT-SS-SS-SS-----
----TTTTT-SS-SS-----
---SSSSSS-SS--S-----
---SSSSSS-SS--S-----
---SSSSSS-SS-SS-----
---SSS-SS-SS-SS-----
---SSS-SS-SS-SS-----
---SSS-SS-SS-SS-----
---SSS-SS-SS--S-----
---SSS-SS-SS-SS-----
----SS-SS--S-SS-----
---SSS-SS-SS-SS-----
----SSSSS--S-SS-----
----TTSSS-SS-SS-----
----TTTSS-SS-SS-----
----TTTSS-SS--S-----
----TT-SS-SS-SS-----
----TTTTT-SS--S-----
----TT-SS-SS--S-----
---STT-SS-SS--S-----
----TT-SS-SS--S-----
----TTTSS-SS-SS-----
----TT-SS-SS--S-----
----TTTSS-SS-SS-----
----TT-SS-SS--S-----
----TTTSS-SS--SS----
----TTTSS-SS--SS----
----TTTSS-SS--SS----
----TTTSS-SS--SS----
----TT-SS-SS--S-----
----TT-SS-SS--S-----
----TTSSS-SS--SS----
----TTSSS-SSS-S-----
----TTTSS-SS--S-----
----TTTTT-SS--S-----
----TTTTT-SS--S-----
----TTTTT-SSS-S-----
----TTTTT-SS--SS----
----TTTSS-SS--S-----
----TTTTT-TT--S-----
----TTTTT-SS--S-----
---STTTTT-TT--SS----
---STTTTT-TT--SS----
---STTTTT-TT--SS----
---STTTTT-SS--S-----
---STTTTT-SS--SS----
----TTTTT-SS--SS----
----TTTSS-SS--SS----
----TTTTT-SS--S-----
----TTTTT-SS--SS----
----TTTTT-SS--SS----
----TTTTT-SS--S-----
---STTTTT-SS--S-----
---STTTTT-SS--S-----
----TTTTT-SSS-SS----
---STTTTT-SSS-SS----
----TTTTT-SSS-SS----
----TTTTT-SSS-SS----
----TTTTT-SSS-SS----
----TTTTT-SSS-SS----
----TTTTT-SSS-SS----
----TTTTT-SSS-SS----
----TTTTT-SSS-SS----
----TTTTT-SSS-SS----
----TTTTT-SSS-SS----
----TTTTT-SSS-SS----
----TTTTT-SS--S-----
----TTTTT-SS--SS----
----TTTTT-SSS-SS----
----TTTTT-SSS-SS----
----TTTTT-SSS-SS----
---STTTTT-SSS-SS----
---STTTTT-SSS-SS----
---STTTSS-SS--SS----
----TTTSS-SS--SS----
----TTTSS-SSS-SS----
----TTTSS-SS-SS-----
----TTTSS-SS--S-----
----TTTSS-SS-SS-----
----TTTSS-SS--S-----
----TTTSS-SS--S-----
----TTTSS-SSS-S-----
----TTTSS-SS-SS-----
----TTTTT-SS--S-----
----TTTTT-SS--SS----
----TTTSS-SS--S-----
----TTTSS-SS-SS-----
----TTTTT-SS-SS-----
---STTTSS-SS-SS-----
---STTTSS--S-SS-----
---STTTTT-SS-SS-----
----TTTSS-SS--S-----
----TTTTT-SS--S-----
----TTTTT-SS-SS-----
----TTTTT-SS--S-----
----TTTTT-SS-SS-----
----TTTSS-SSS-SS----
----TTTSS-SSS-SS----
----TTTSS-SS--SS----
--S-TTTSSTTSS-SS----
----TTTSS-SSS-SS----
----TTTSS-SSS-SS----
----TTTSS-SSS-SS----
----TTTSS-SSS-SS----
----TTTSS-SSS-SS----
----TTTSS-SSS-SS----
----TTTSS-SS--SS----
----TTTSS-SSS-SS----
----TTTSS-SSS-SS----
----TTSSS-SSS-SS----
----TTTTT-SSS-SS----
----TTTSS-SSS-SS----
----TTTSS-SSS-S-----
----TTTSS-SSS-SS----
----TTTSS-SSS-SS----
----TTTSS-SSS-SS----
----TTTSS-SSS-SS----
----TTTSS-SSS-SS----
----TTSSS-SSS-SS----
----SSSSS-SS--SS----
----SSSSS-SS-SS-----
----SSSSS-SS--SS----
----SSSTT-SS-SS-----
----SSSSS-SS-SS-----
----SSSSS-SS--S-----
----SSSSS--SS-SS----
----SSTTT-SS--S-----
----SSTTT-SS--SS----
----SSTTT-SS--S-----
----SSTTT-SS--S-----
----SSTTT-SS--SS----
----TTTTT-SS--SS----
----TTTTT-SSS-SS----
----TTTTT-SSS-S-----
----TTTTT-SSS-S-----
----TTTTT-SSS-SS----
----TTTTT-SSS-SS----
----TTTTT-SSS-SS----
----TT-SS-SSS-SS----
----TTTSS-SSS-S-----
----TTTSS-SSS-S-----
----TT-SS-SS-SS-----
----TTTTT-SSS-S-----
----TTTTT-SSS-S-----
----TTTSS-SSS-SS----
----TTTSS-SS--S-----
----TTTSS-SS--S-----
----TTTSS-SSS-S-----
----TTTTT-SS--S-----
----TTTTT-SS--SS----
----TT-SS-SS--S-----
---STTTSS-SS--S-----
---STTTSS-SS-SS-----
----TTTSS--SSSS-----
----TTTSS--SSSS-----
----TTTSS-SSS-SS----
----TTTTT-SSS-S-----
----TTTTT-SSS-SS----
----TTTTT-SSSSS-----
----TTTSS-SSSSSS----
----TTTTT-SSS-SS----
----TTTTT-SSS-SS----
----TTTTT-SSS-SS----
----TTTTT-SSS-SS----
----TTTTT-SSS-S-----
----TTTTT-SSS-S-----
----TTTSS-SS--SS----
----TTTSS-SSS-S-----
----TTTTT-SSS-SS----
----TTTTT-SSS-S-----
----TTTTT-SSS-S-----
----TTTTT-SS-SS-----
----TTTTT-SSS-S-----
----TTTTT-SSS-S-----
---STTTTT--SSSS-----
----TTTTT--SS-S-----
----TTTTT-SSSSSS----
----TTTTT-SSS-S-----
----TTTSS--SS-SS----
----TTTSS-SSS-S-----
----TTTTT-SS-SS-----
----TTTSS-SSS-SS----
----TTTSS-SSS-SS----
----TTTTT-SSS-SS----
---STTTSS--SS-SS----
---STTTSS-SSS-S-----
---STTTTT-SSS-S-----
----TTTTT-SSS-S-----
---STTTTT-SSS-S-----
----TTTTT-SSS-SS----
----TTTSS-SSS-S-----
----TTTSS-SSS-SS----
----TTTSS-SSS-S-----
----TTTSS-SSS-SS----
---STTTSS-SSS-SS----
----TTTTT-SSS-S-----
----TTTTT-SSS-S-----
----TTTSS-SSS-SS----
----TTTTT-SSS-S-----
---STTTTT-SSS-S-----
---STTTTT-SSS-S-----
---STTTSS-SSS-SS----
----TTTTT-SSS-SS----
----TTTTT-SSS-S-----
----TTTSS-SSS-SS----
----TTTTT-SSS-S-----
----TTTSS-SSS-SS----
----TTTSS-SSS-S-----
---STTTSS-SSS-SS----
----TTTSS-SSS-SS----
----TTTSS-SS--SS----
----TTTTT-SSS-S-----
----TTTTT-SSS-S-----
----TTTTT-SS-SS-----
----TTTTT-SSS-S-----
----TTTTT-SS-SS-----
---STTTTT-SS--S-----
----TTTTT-SS-SSS----
----TTTTT-TT--S-----
----TTTTT-SSS-S-----
----TTTSS-SSS-SS----
----TTTTT-SSS-SS----
----TTTTT-SSS-SS----
----TTSSS-SSS-SS----
----TTTTT-SSS-S-----
----TTTTT-SSS-SS----
----TTTSS--SS-SS----
----TTTTT-SSS-S-----
----TTTSS-SSS-SS----
----TTTTT-SSS-SS----
----TTTSS-SSS-SS----
----TTTTT-SSS-SS----
----TTTTT-SSS-SS----
----TTTTT-SSS-SS----
----TTTTT-SSSSSS----
----TTTTT--SS-SS----
----TTTTT-SSS-SS----
----TTTTT-SSS-SS----
----TTTTT-SSS-SS----
----TTTTT--SSSSS----
----TTTSS--SSSSS----
----TTTTT-SSS-SS----
----TTTTT--SSSSS----
----TTTTT-SSS-SS----
---STTTTT-SSS-SS----
---STTTTT-SSS-SS----
---STTTTT-SS-SSS----
---STTTTT-SSS-SS----
----TTTTT-SSS-SS----
---STTTTT-SSS-SS----
---STTTTT-SSS-SS----
----TTTTT-SSS-SS----
----TTTSS-SSS-SS----
----TTTTT-SSS-SS----
----TTTTT-SSS-SS----
----TTTTT-SSS-SS----
----TTTSS-SSS-SS----
----TTTTT-SSS-SS----
----TTTSS-SSS-SS----
----TTTSS-SSS-SS----
----TTTSS-SSS-SS----
----TTTSS-SSS-SS----
----TTTSS-SSS-SS----
----TTTSS-SSS-SS----
----TTTTT-SSS-SS----
----TTTTT-SSS-SS----
----TTTTT-SSS-SS----
----TTTSS-SSS-SS----
----TTTTT-SSS-S-----
----TTTTT-SSS-S-----
----TTTSS-SSS-S-----
----TTTTT-SSS-S-----
----TTTTT-SSS-SS----
----TTTTT-SSS-SS----
----TTTTT-SSSSSS----
----TTTSS--SSSSS----
----TTTSS-SSS-SS----
----TTTSS--SS-S-----
----TTTTT-SSSSSS----
----TTTTT--SSSS-----
----TTTTT-SSSSS-----
----TTTTT-SSS-SS----
----TTTSS-SSS-S-----
----TTTTT--SSSS-----
----TTTTT-SSSSS-----
----TTTTT-SSS-S-----
----TTTTT-SSS-S-----
----TTTTT-SSSSS-----
----TTTTT-SSS-S-----
----TTTSS-SS--SS----
----TTTTT-SS--S-----
----TTTSS--S-SSS----
----TTTSS--S-SS-----
----TTTSS-SS-SS-----
----TTTSS-SS--S-----
----TTTSS-SS-SS-----
----TTTSS-TT--S-----
----TTTSS-SSS-S-----
----TTTSS-SSS-SS----
----TTTTT-SSS-SS----
----TTTTT-SSS-SS----
----TTTTT-SSS-S-----
----TTTTT-SSS-S-----
----TTTTT-SSS-S-----
----TTTTT-SSS-S-----
----TTTTT-SSS-SS----
----TTTTT-SSS-S-----
----TTTSS-SS--S-----
----TTTTT-SSS-S-----
----TTTTT-SSS-S-----
----TTTTT-SSS-SS----
----TT-SS-SSS-S-----
----TTTSS-SS--SS----
----TTTSS-SSS-SS----
----TTTTT-SSS-SS----
---STTTSS-SSS-SS----
----TTTSS-SSS-SS----
----TTTSS-SSS-SS----
----TTTSS-SSS-S-----
----TTTSS-SS--S-----
----TTTSS-SSS-SS----
----TTTSS-SSS-SS----
----TTSSS-SSS-SS----
----TTTSS-SSS-SS----
----TTTSS-SSS-SS----
----TTTSS-SSS-S-----
----TTTSS--SSSS-----
----TTTSS-SS-SS-----
----TTTSS--SS-SS----
----TTTSS-SS--SS----
----TTTSS--S-SS-----
----TTTSS-SS--SS----
----TTTSS-SS--SS----
----TTTSS-SS--S-----
----TTTSS-SS--SS----
----TTTSS-SS--SS----
----TTTSS-SS--SS----
----TTTSS-SS--SS----
----TTTSS-SS--S-----
----TTTSS-SS--SS----
----TTTSS-SS--SS----
----TTTSS-SS--SS----
----TTTSS-SS--S-----
----TTTSS--S--SS----
----TTSSS-SS--SS----
----TTSSS-SS--SS----
----TTSSS-SS--SS----
----TTTSS-SS--S-----
----TTSSS-SS--S-----
----TTTSS-SS--S-----
----TTTSS-SS-SS-----
----TTSSS-SS--S-----
----TTTSS-SS-SS-----
----TTTSS-SS-SS-----
----TTSSS-SS-SS-----
----TTSSS-SS--S-----
----TTSSS-SS-SS-----
----TTSSS-SS--S-----
----TTSSS-SS--S-----
----TTSSS-SS--S-----
----TTTSS-SS--S-----
----TT-SS-SS--S-----
----TTSSS-SS--S-----
----TTSSS-SS--S-----
----TTTSS-SS--SS----
----TTTSS-SS-SS-----
----TTTSS-SS--S-----
----TTTSS-SS--S-----
----TTTSS-SS-SS-----
----TTTSS-SS--S-----
----TTTSS-SS--S-----
----TTSSS-SS-SS-----
----TTTSS-SS--S-----
----TTTSS-SS--S-----
----TTTSS-SS--S-----
----TTTSS-SS-SS-----
----TTTSS-SS--S-----
----TTTSS-SS--S-----
----TTTSS-SS-SS-----
----TTTSS-SS--S-----
----TTTSS-SS--S-----
----TTTSS-SS-SS-----
----TTTSS-SS-SS-----
----TTSSS-SS-SS-----
----TTSSS-SS-SS-----
----TTSSS-SS--S-----
----TTSSS-SS--S-----
----TTSSS-SS--S-----
----TTSSS-SS--S-----
---SSSSSS-SS-SS-----
----TTSSS-SS--S-----
----TTSSS-SS--SS----
----TTSSS-SS--SS----
----TTTSS-SS--SS----
----TTTSS-SS--SS----
----TTTSS-SS--S-----
----TTSSS-SS--S-----
----TTSSS-SS-SS-----
----TTSSS-SS-SS-----
----TTTSS-SS-SS-----
----TTTSS-SS-SS-----
----TTSSS-SS--S-----
----TTTSS-SS-SS-----
--S-TTTSS-SS-SS-----
--S-TTTSS-SS--S-----
--S-TTTSS-SS-SS-----
--S-TTTSS-SS--S-----
--S-TTTSS-SS-SS-----
----SSSSS-SS--SS----
----TT-SS-SS--S-----
----TTSSS-SS--S-----
----TTSSS-SS-SS-----
----TTSSS-SS-SS-----
----TT-SS-SS--S-----
----TT-SS-SS--S-----
----TTSSS-SS-TT-----
----TTSSS--S-SS-----
----TTTSS-SS-SS-----
----TTTSS-SS-SS-----
----TTTSS-SS-TT-----
----TTTTT-SS-SS-----
----TTTSS-SS-SS-----
----TTTTT-SS--S-----
----TTTSS-SS-SS-----
----TTTSS-SS-SS-----
----TTTSS-SS-SS-----
----TTTSS-SS-SS-----
----TTTSS-SS-SS-----
----TTTSS-SS-SS-----
----TTTSS-SS-SS-----
----TTTSS-SS-SS-----
----TTTSS-SS-SS-----
----TTTSS-SS-SS-----
----TTTSS-SS-SS-----
----TTTSS-SS-SS-----
----TTTSS-SS-SS-----
----TTTSS-SS-SS-----
----TTTSS-SS--S-----
----TTTSS-SS-SS-----
----TTTSS-SS-SS-----
----TTTSS-SS-SS-----
----TTTSS-SS-SS-----
----TTSSS-SS-SS-----
----TTTSS-SS-SS-----
----TTTSS-SS--S-----
----TTTSS-SS--S-----
----TTTSS-SS--S-----
----TTTSS-SS--S-----
----TTTSS-SS--S-----
----TTTSS-SS-SS-----
----TTTSS-SS-SS-----
----TTTTT-SS--S-----
----TTTSS-SS-SS-----
----TTTSS-SS--SS----
----TTTTT-SS--S-----
----TTTSS-SS-SS-----
----TTTSS-SS-SS-----
----TTTSS-SS-SS-----
----TTTSS-SS-SS-----
----TTTSS-SS--S-----
----TTTTT-SS-SS-----
----TTTSS-SS-SS-----
----TTTSS-SS-SS-----
----TTTTT-SS-SS-----
----TTTSS-SS--S-----
----TTTSS-SS-SS-----
----TTTSS-SS-SS-----
----TTTSS-SS--S-----
----TTTSS-SS--S-----
----TTTSS-SS-SS-----
----TTTSS-SS-SS-----
----TTTSS-SS-SS-----
----TTTSS-SS-SS-----
----TTTSS-SS--S-----
----TTTSS-SS-SS-----
----TTTSS-SS-SS-----
----TTTSS-SS--S-----
----TTTSS-SS--S-----
----TTTSS-SS--S-----
----TTTSS-SS-SS-----
----TTTSS-SS--SS----
----TTTSS-SS-SS-----
----TTTSS-SS-SS-----
----TTTSS-SS-SS-----
----TTTSS-SS-SS-----
----TTTSS-SS--S-----
----TTTSS-SS-SS-----
----TTTSS-SS-SS-----
----TTTSS-SS-SS-----
----TTTSS-SS-SS-----
----TTTSS-SS--S-----
----TTTSS-SS-SS-----
----TTTSS-SS-SS-----
----TTTSS-SS-SS-----
----TTTSS-SS-SS-----
----TTTSS-SS--SS----
----TTTSS-SS--S-----
----TTTSS-SS-SS-----
----TTTSS-SS-SS-----
----TTTSS-SS--SS----
----TTTSS-SS--S-----
----TTTSS-SS-SS-----
----TTTSS-SS-SS-----
----TTTSS-SS-SS-----
----TTTSS-SS-SS-----
----TTTSS-SS--S-----
----TTTSS-SS--S-----
----TTTSS-SS-SS-----
----TTTSS--S-SS-----
----TTTSS-SS-SS-----
----TTTSS-SS-SS-----
----TTTSS-SS-SS-----
----TTTSS-SS-SS-----
----TTTSS-SS-SS-----
----TTTSS-SS--S-----
----TTTSS-SS-SS-----
----TTTSS-SS--SS----
---STTTSS-SS--S-----
----TTTSS-SS--SS----
---STTTSS-SS--SS----
----TTTSS-SS--S-----
----TTTSS-SSS-SS----
---STTTSS-SS--S-----
----TTTSS-SS--S-----
----TTTSS-SS--S-----
----TTTSS-SS-TT-----
---STTTSS-SS-SS-----
----TTTSS-SS--SS----
---STTTSS-SS--SS----
---STTTSS-SS--SS----
---STTTSS-SS--SS----
----TTTSS-SS--S-----
----TTTSS-SS--S-----
----TTTSS-SS--SS----
----TTTSS-SS--S-----
----TTTSS-SS--SS----
----TTTSS-SS--SS----
----TTTSS-SS--SS----
----TTTSS-SS--SS----
----TTTSS-SS--SS----
----TTTSS-SS--S-----
----TTTSS-SS--SS----
----TTTSS-SS--S-----
----TTTSS-SS--SS----
----TTTSS-SS--SS----
----TTTSS-SSS-SS----
----TTTSS-SSS-SS----
----TTTSS-SS--SS----
----TTTSS-SS-SS-----
----TTTSS-SS--S-----
----TTTSS-SS--S-----
----TTTSS-SS--S-----
----TTTSS-SS--S-----
----TTTSS-SS-SS-----
----TTSSS-SS-SS-----
----TTTSS-SS--SS----
----TTTSS-SS--S-----
----TTTSS-SS-SS-----
----TTTSS-SS-SS-----
----TTTSS-SS-SS-----
----TTTSS-SS--S-----
----TTTSS-SS-SS-----
----TTSSS-SS--S-----
----TTTSS-SS-SS-----
----TTTSS-SS--S-----
----TTTSS-SS--S-----
----TTTSS-SS-SS-----
----TTTSS-TT--SS----
----TTTSS-SS--S-----
----TTTSS-SS-SS-----
----TTTSS-SS--S-----
----TTSSS-SS--S-----
----TTSSS-SS--S-----
----TTSSS-SS--SS----
----TTTSS-SS-SSS----
---STTTSS-SS--SS----
----TTSSS-SS--SS----
----TTTSS-SS--S-----
----TTTSS-SS--S-----
----TTTSS-SS--S-----
----TTTSS-SS--S-----
----TTTSS-SS--SS----
----TTTSS-SS--SS----
----TTTSS-SS-SSS----
----TTTSS-SS--S-----
----TTTSS-SS--SS----
----TTTSS-SS--S-----
----TTTSS-SS--SS----
----TTTSS-SS-SS-----
----TTTTT-SS-SSS----
----TTTSS-SS-SS-----
----TTTSS-SS-SS-----
----TTTSS-SS-SS-----
--S-TTTSS-SS--SS----
----TTTSS-SS-SS-----
--S-TTTSS-SS--S-----
----TTTSS-SS--S-----
----TTTSS-SS-SS-----
----TTTSS-SS-SS-----
----TTTSS-SS-SS-----
----TTTSS-SS-SS-----
----TTTSS-SS-SS-----
----TTTSS-SS-SS-----
----TTTSS-SS-SS-----
----TTTSS-SS--S-----
----TTTSS-SS-SS-----
----TTTSS-SS-SS-----
----TTTSS-SS--S-----
----TTTSS-SS--S-----
----TTSSS-SS-SS-----
----TTTSS-SS--S-----
----TTTSS-SS-SS-----
--S-TTSSS-SS--S-----
----TTTSS-SS--S-----
----TTTSS-SS--S-----
----TTTSS-SS--S-----
----TTTSS-SS--S-----
----TTSSS-SS--S-----
----TTTSS-SS--S-----
----TTTSS-SS-SS-----
----TTTSS-SS-SS-----
----TTTSS-SS--S-----
----TTTSS-SS--S-----
----TTTSS-SS-SS-----
----TTTSS-SS-SS-----
----TTTSS-SS--S-----
----TTTSS-SS-SS-----
----TTTSS-SS-SS-----
----TTTSS-SS--S-----
----TTTTT-SS-SS-----
----TTTSS-SS-SS-----
----TTTSS-SS-SS-----
----TTTSS-SS-SS-----
----TTTSS-SS-SS-----
----TTTSS-SS-SS-----
----TTTTT-SS-SS-----
----TTTSS-SS-SS-----
----TTTTT-SS-SS-----
----TTTSS-SS--SS----
----TTTSS-SS-SS-----
----TTTTT-SS-SS-----
----TTTTT-SS--S-----
----TTTSS-SS-SS-----
----TTTSS-SS-SS-----
----TTTSS-SS--S-----
----TTTSS-SS-SS-----
---STTTSS-SS--S-----
----TTTSS-SS-SS-----
----TTTSS-SS--S-----
----TTTTT-SS-SS-----
---STTTTT-SS-SS-----
---STTTTT-SS-SS-----
---STTTSS-SS-SS-----
---STTSSS-SS-SS-----
----TTTSS-SS--S-----
----TTTSS-SS-SS-----
---STTTTT-SS-SS-----
----TTTSS-SS-SS-----
---STTTTT-SS-SS-----
---STTTTT-SS-SS-----
----TTTTT-SS--S-----
----TTTTT-SS-SS-----
----TTTSS-SS-SS-----
----TTTSS-SS-SS-----
----TTTSS-SS-SS-----
----TTTSS-SS-SS-----
----TTTSS-SS-SS-----
----TTTSS-SS-SS-----
----TTTTT-SS-SS-----
----TTTSS-SS--S-----
----TTTSS-SS--S-----
----TTTSS-SS--S-----
----TTTSS-SS-SS-----
----TTTSS-SS-SS-----
----TTTSS-SS-SS-----
----TTTSS-SS-SS-----
----TTTSS-SS-SS-----
----TTTTT-SS-SS-----
----TTTSS-SS--S-----
----TTTSS-SS-SS-----
----TTTSS-SS-SS-----
----TTTSS-SS-SS-----
----TTTSS-SS-SS-----
----TTTSS-SS-SS-----
----TTTSS-SS-TT-----
----TTTTT-SS-SS-----
----TTTSS-SS-SS-----
----TTTSS-SS--S-----
----TTTSS-SS-SS-----
----TTTSS-SS--S-----
----TTTSS-SS-SS-----
----TTTSS-SS-SS-----
----TTTSS-SS-SS-----
----TTTSS-SS-SS-----
----TTTSS-SS-SS-----
----TTTSS-SS-SS-----
----TTTSS-SS-SS-----
---STTTSS-SS-SS-----
----TTTSS-SS-SS-----
----TTTSS-SS-SS-----
----TTTSS-SSSSS-----
----TTTSS-SS--S-----
----TTTSS-SS-SS-----
---STTTTT-SS--S-----
----TTTTT-TT--S-----
----TTTSS-SS-SS-----
----TTTSS-SS-SS-----
----TTTSS-SS-SS-----
----TTTSS-SS-SS-----
----TTTSS-SSS-S-----
----TTTSS-SS-SS-----
----TTTSS-SS-SS-----
----TTSSS-SS-SS-----
----TTTSS-SS-SS-----
----TTSSS-SS-SS-----
----TTTSS-SS--S-----
----TTTSS-SS-SS-----
----TTTTT-SS-SS-----
----TTTSS-SS-SS-----
----TTTSS-SS-SS-----
----TTTSS-SS-SS-----
----TTTSS-SS-SS-----
---STTTTT-SS-SS-----
----TTTTT-SSSSS-----
----TTTSS-SS-SS-----
----TTTSS-SS--S-----
---STTTSS-SS-SS-----
----TTTSS-SS-SS-----
---STTTSS-SS-SS-----
----TTTSS-SS-SS-----
----TTTTT-SS-SS-----
---STTTSS-SS-SS-----
----TTTSS-SS-SS-----
----TTTSS-SS--S-----
---STTTSS-SS--S-----
---STTTSS-SS-SS-----
----TTTSS-SS-SS-----
----TTTSS-SS-SS-----
---STTTSS-SS-SS-----
---STTTSS-SS-SS-----
----TTTSS-SS-SS-----
----TTTSS-SS-SS-----
----TTTSS-SS-SS-----
----TTTSS-SS-SS-----
----TTTSS-SS-SS-----
----TTTSS-SS-SS-----
----TTTSS-SS-SS-----
---STTTSS-SS-SS-----
----TTTSS-SS-SS-----
----TTTSS-SS-SS-----
----TTSSS-SS--S-----
---STTTSS-SS-SS-----
---STTTSS-SS-SS-----
---STTTSS-SS-SS-----
---STTTSS-SS--S-----
---STTTSS-SS-SSS----
---STTTSS-SS-SS-----
----TTTSS-SS--S-----
----TTTSS-SS-SS-----
---STTSSS-SS-SS-----
----TTTSS-SS-SS-----
----TTTSS-SS--S-----
---STTTSS-SS-SS-----
---STTTSS-SS-SS-----
----TTTSS-SS-SS-----
----TTTSS-SS-SS-----
---STTTSS-SS-SS-----
----TTTSS-SS--S-----
----TTTSS-SS-SS-----
----TTTSS-SS-SS-----
----TTTSS-SS-SS-----
----TTTSS-SS--S-----
----TTTSS-SS--S-----
----TTTSS-SS-SS-----
----TTTSS-SS-SS-----
----TTTTT-SS-SS-----
----TTTSS-SS--S-----
----TTTSS-SS-SS-----
----TTTTT-SS--S-----
----TTTTT-SS-SS-----
----TTTSS-SS-SS-----
----TTTSS-SS-SS-----
----TTTSS-SS-SS-----
----TTTSS-SS--S-----
----TTTSS-SS--S-----
----TTTSS-SS--S-----
----TTTSS-SS-SS-----
----TTTSS-SS-SS-----
----TTSSS-SS-SS-----
----TTTSS-SS-SS-----
----TTTSS-SS-SS-----
----TTTTT-SS-SS-----
----TTTTT-SS-SS-----
----TTTSS-SS-SS-----
----TTTSS-SS--S-----
---STTTSS-SS-SS-----
---STTTSS-SS-SS-----
---STTTSS-SS-SS-----
---STTTSS-SS-SS-----
----TTTSS-SS-SS-----
----TTTSS-SS--S-----
---STTTSS-SS-SS-----
---STTTSS-SS-SS-----
----TTSSS-SS-SS-----
----TTTSS-SS--S-----
---STTTSS-SS-SS-----
----TTTSS-SS-TT-----
---STTTSS-SS--S-----
----TTTSS-SS-SS-----
----TTTSS-SS-SS-----
----TTTSS-SS-SS-----
----TTTSS-SS-SS-----
----TTTSS-SS--S-----
----TTTSS-SS--S-----
----TTTSS-SS-SS-----
----TTTSS-SS--SS----
--S-TTTSS-SS--S-----
----TTTSS-SS--S-----
----TTTSS-SS--S-----
----TTTSS-SS--S-----
----TTTSS-SS--S-----
----TTTSS-SS--S-----
----TTTSS-SS--SS----
----TTTSS-SS--S-----
----TTTSS-SS-SS-----
----TTTSS-SS--S-----
----TT-SS-SS--S-----
----TTTSS-SS--S-----
----TTTSS-SS--S-----
----TTTSS-SS--S-----
----TTSSS--S-SS-----
----TTTSS--S--S-----
----TTSSS-SS--S-----
----TTTSS-SS--S-----
----TTTSS-SS--S-----
----TTTSS-SS--S-----
----TTTSS--S-SS-----
----TTTSS-SS--SS----
----TTTSS-SS-SS-----
----TTTSS-SS-SS-----
----TTTSS-SS-SS-----
----TTTSS-SS--S-----
----TTTSS-SS--S-----
----TTTSS-SS--SS----
----TTTSS-SS-SS-----
----TTTSS-SS--S-----
----TTTSS-SS--S-----
----TTTSS-SS--S-----
----TTTSS-SS--S-----
----TTTSS-SS-SS-----
----TTTSS-SS-SS-----
----TTTSS-SS--S-----
----TTSSS-SS--SS----
----TTTSS-SS--S-----
----TTTSS-SS--S-----
----TTSSS-SS--S-----
----TTTSS-SS--S-----
----TTTSS-SS--S-----
----TTTSS-SS-SS-----
----TTTSS-SS-SS-----
----TTTSS-SS--S-----
----TTTSS-SS-TT-----
----TTTSS-SS-SS-----
----TTTSS-SS-SS-----
----TTTSS-SS-SS-----
---STTTSS-SS--SS----
----TTTSS-SS--S-----
----TTTSS-SS--S-----
----TTTTT-SS--S-----
----TTTSS-SS-SS-----
----TTTSS-SS-SS-----
----TTTSS-SS-SS-----
----TTTSS-SS-SS-----
----TTTSS-SS-SS-----
----TTTSS-SS-SS-----
----TTTTT-SS-SS-----
----TTTTT-SS-SS-----
----TTTSS-SS-SS-----
----TTTSS-SS-SS-----
----TTTSS-SS-SS-----
----TTTTT-SS-SS-----
----TTTSS-SS-SS-----
----TTTSS-SS-SS-----
----TTTSS-SS-SS-----
----TTTSS-SSSTT-----
----TTTSS-SSS-SS----
----TTTSS-SSS-SS----
----TTTSS-SSS-SS----
----TTTSS-SSS-SS----
----TTTSS-SS--SS----
----TTTSS-SS--S-----
----TTTSS-SSS-S-----
----TTTTT-SS--SS----
----TTTSS-SSS-SS----
----TTTSS-SS--SS----
----TTTSS-SS--S-----
----TTTTT-SS--S-----
----TTTSS-TT--S-----
----TTTSS-SS--S-----
----TTTSS-SS-SS-----
----TTTSS-SS-TT-----
----TTTSS-SS--S-----
----TTTTT-TT--S-----
----TTTTT-SS-SS-----
----TTTTT-SS--S-----
----TTTSS-SS-SS-----
----TTTSS-SS-SS-----
----TTTSS-SS-SS-----
----TTTSS-SS-SS-----
----TTTSS-SS-SS-----
----TTTTT-SS--S-----
----TTTTT-SS-SS-----
----TTTTT-SS-SS-----
----TTTTT-TT-SS-----
---STTTSS-SS--S-----
----TTTSS-SS--S-----
----TTTTT-SS-SS-----
----TTSSS-SS-SS-----
----TTTTT-SS-SS-----
---STTTTT-SS-SS-----
----TTTSS-SS--S-----
----TTTTT-SS-SS-----
----TTTSS-SS-SS-----
----TTTSS-SS-SS-----
----TTTTT-SS-SS-----
----TTTTT-SS-SS-----
----TTTTT-SS-SS-----
----TTTSS-SS-SS-----
----TTTSS-SS-SS-----
----TTTSS-SS-SS-----
----TTTSS-SS--S-----
----TTTSS-SS-SS-----
----TTTTT-SS--S-----
----TTTSS-SS-SS-----
----TTTTT-SS--S-----
----TTTSS-SS-SS-----
----TTTSS-SS-SS-----
----TTTSS-SS--S-----
----TTTSS-SS-SS-----
----TTTSS-SS-SS-----
----TTTSS-SS-SS-----
----TTTSS-SS-SS-----
----TTTTT-SS--S-----
----TTTTT-SSS-S-----
----TTTSS-SS--S-----
----TTTSS-SS--S-----
----TTTSS-SS-SS-----
----TTTSS-SS-SS-----
----TTTSS-SS-SS-----
----TTTTT-SS-SS-----
----TTTSS-SS--S-----
----TTTSS-SS-SS-----
----TTTTT-SS-SS-----
----TTTSS-SS-SS-----
----TTTSS-SS-SS-----
----TTTTT-SS-SS-----
----TTTSS-SS-SS-----
----TTTTT-SS-SS-----
----TTSSS-SS--S-----
----TTTSS-SS--S-----
----TTTSS-SS-SS-----
----TTTTT-SS-SS-----
----TTTSS-SS--S-----
----TTTSS-SS--S-----
----TTTSS-SS--S-----
----TTTSS-SS--S-----
----TTTSS-SS-SS-----
----TTTSS-SS-SS-----
----TTTSS-SS-SS-----
----TTSSS-SS-SS-----
----TTTSS-SS-SS-----
----TTTSS-SS--S-----
----TTTSS-SS--S-----
----TTTSS-SS--S-----
----TTTSS-SS-TT-----
----TTTSS-SS--S-----
----TTTSS-SS-SS-----
----TTTSS-SS--SS----
----TTTSS-SS--SS----
----TTTSS-SS--S-----
----TTTSS-SS--S-----
----TTSSS-SS--S-----
----TTTSS-SS--S-----
----TTTSS-SS--SS----
----TTTSS-SS--SS----
----TTTSS-SS--SS----
----TTTSS-SSS-SS----
----TTTSS-SS--S-----
----TTTSS-SS--S-----
----TTTSS-SS--S-----
----TTTSS-SS--S-----
----TTTSS-SS--S-----
----TTTSS-SS-SS-----
----TTTSS-SS--SS----
----TTTSS-SS--SS----
----TTTSS-SS--SS----
----TTTSS-SS--SS----
----TTTSS-SS--S-----
----TTTSS-SS--SS----
----TTTSS-SS--S-----
----TTTSS-SS-SS-----
----TTTSS-SS--S-----
----TTSSS-SS--SS----
----TTSSS-SS--SS----
----TTTSS-SSS-SS----
----TTSSS-SS--SS----
----TTTSS-SSS-S-----
----TTSSS-SS--S-----
----TTTSS-SSS-SS----
----TTTSS-SSSSS-----
----TTTTT-SSS-SS----
----TTTSS-SSS-SS----
----TTTSS-SSS-SS----
----TTTSS-SSS-S-----
----TTTSS-SSS-SS----
----TTTSS-SSS-SS----
----TTTSS-SSS-SS----
----TTTTT-SSS-SS----
----TTTTT-SSS-SS----
--S-TTTTT-SSS-SS----
----TTTTT-SSS-SS----
----TTTSS-SS-SSS----
----TTTTT-SS--SS----
----TTTTT-SSS-SS----
----TTTTT-SSS-S-----
----TTTSS-SSS-SS----
----TTTSS-SSS-SS----
----TTTSS-SSS-SS----
----TTTSS-SSS-SS----
----TTSSS-SSS-S-----
----TTTTT-SSS-SS----
----TTTTT-SSS-SS----
----TTTSS-SSS-SS----
----TTTTT-SSS-SS----
----TTTSS-SSS-SS----
----TTTSS-SSS-SS----
----TTTTT-SSS-SS----
----TTTSS-SSS-SS----
----TTTSS-SSS-SS----
----TTTSS-SSS-SS----
----TTTSS-SSS-SS----
----TTTSS-SSS-SS----
--S-TTTSS-SSS-SS----
----TTTSS-SSS-SS----
--S-TTTSS-SSS-SS----
----TTTSS-SSS-SS----
----TTTSS-SSS-SS----
----TTTSS-SSS-SS----
----TTTTT-SSS-SS----
----TTTTT-SSS-SS----
----TTTTT-SSS-SS----
----TTTSS-SSS-SS----
----TTTTT-SSS-SS----
----TTTTT-SSS-S-----
----TTTSS-SSS-SS----
----TT-SS-SSS-S-----
---STTTSS-SSS-SS----
---STTTSS-SS--S-----
----TTTSS-SS--S-----
----TTTSS--SS-S-----
----TTTSS-SSSSSS----
---STTTSS-SSS-SS----
----TTTSS-SSS-SS----
----TTTSS-SSSSSS----
----TTTSS-SSS-SS----
----TTTSS-SSS-S-----
----TTTSS-SSSSSS----
----TTTSS-SSS-S-----
----TTTSS-SSS-S-----
----TTTSS-SSS-SS----
----TTSSS-SSS-SS----
---STTTSS-SSS-SS----
---STTTTT-SSS-SS----
---STTTSS-SSS-SS----
----TTTTT-SSS-S-----
----TTTSS-SS-SSS----
----TTTSS-SS-SSS----
----TTTSS-SSS-SS----
----TTTSS-SSS-SS----
---STTTSS-SSS-SS----
----TTSSS-SSS-SS----
----TTTSS-SSS-SS----
----TTTTT-SSS-SS----
----TTTSS-SSS-SS----
----TTTSS-SSS-SS----
----TTTSS-SSS-SS----
----TTTSS-SSS-SS----
----TTTSS-SSS-SS----
----TTTSS-SSS-SS----
----TTTSS-SSS-SS----
----TTTSS-SSS-SS----
----TTTSS-SSS-SS----
----TTTTT-SSS-SS----
---STTTSS-SSS-SS----
---STTTSS-SSS-S-----
----TTTSS-SSS-SS----
----TTTSS-SSSSSS----
----TTTSS-SSS-SS----
----TTTSS-SSS-SS----
----TTTSS-SSS-SS----
---STTTSS-SSS-S-----
----TTTSS-SSS-SS----
----TTTSS-SSS-SS----
----TTTSS-SSS-SS----
----TTTSS-SSS-SS----
----TTTSS-SSS-SS----
----TTTSS-SSSSSS----
----TTTTT-SSS-S-----
----TTTSS-SSS-SS----
----TTTSS-SSS-SS----
----TTTSS-SSS-SS----
----TTTSS-SSS-S-----
----TTTSS-SSS-SS----
----TTTSS-SSS-SS----
----TTTSS-SSS-S-----
----TTTSS-SSS-SS----
----TTTSS-SSS-SS----
----TTTSS-SSS-SS----
----TTTSS-SSS-SS----
----TTTSS-SSS-SS----
----TTTSS-SSS-SS----
----TTTSS-SSS-SS----
----TTTSS-SSS-S-----
----TTTSS-SSS-SS----
----TTTSS-SSS-S-----
----TTTSS-SSS-SS----
----TTTSS-SS-SSS----
----TTTSS-SSS-SS----
----TTTSS-SS-SSS----
----TTTSS-SSS-SS----
----TTTSS-SSS-SS----
----TTTSS-SSS-SS----
----TTTSS-SSS-SS----
----TTTSS-SS--SS----
----TTTSS-SSS-SS----
----TTTSS-SSS-SS----
----TTTSS-SSS-SS----
----TTTSS-SSS-SS----
----TTTSS-SSS-S-----
----TTTSS-SSS-SS----
----TTTSS-SSS-SS----
---STTTSS-SSS-S-----
----TTTSS-SSS-S-----
----TTTSS-SSS-S-----
----TTTSS-SSS-S-----
----TTTSS-SSS-SS----
----TTTSS-SSS-SS----
----TTTSS-SSS-SS----
----TTTSS-SSS-SS----
----TTTSS-SSS-SS----
----TTTSS-SSS-SS----
----TTTSS-SSS-SS----
----TTTSS-SSS-SS----
----TTTSS-SSS-SS----
----TTTSS-SSS-SS----
----TTTSS-SSS-SS----
----TTTTT-SSS-SS----
----TTTSS-SSS-SS----
----TTTSS-SSSSS-----
----TTTSS-SSS-S-----
---STTTSS-SSS-SS----
----TTTSS-SSS-S-----
----TT-SS-SSS-SS----
----TTTSS-SSS-SS----
----TTTSS-SSS-SS----
----TTTSS-SSS-SS----
----TTTSS-SSS-SS----
----TTTSS-SSS-S-----
--S-TTTSS-SSS-S-----
----TTTSS-SSS-SS----
----TTTSS-SSS-S-----
----TTTSS-SSS-SS----
----TTTSS-SSS-SS----
----TTTSS-SSS-SS----
----TTTSS-SSS-SS----
----TTTSS-SSS-SS----
----TTTSS-SS-SS-----
----TTTSS-SSS-SS----
----TTTSS-SSS-SS----
----TTTSS-SSSSSS----
----TTTSS-SSS-SS----
----TTTSS-SSS-SS----
----TTTSS-SSS-SS----
----TTTSS-SS--SS----
----TTTSS-SSS-S-----
----TTTSS-SS-SSS----
----TTTSS-SS-SSS----
----TTTSS-SSS-SS----
----TTTSS-SSSSSS----
----TTTSS-SSS-SS----
----TTTSS-SSS-SS----
----TTTSS-SSS-SS----
----TTTSS-SSS-SS----
----TTSSS-SSS-SS----
----TTTSS-SSSSSS----
----TTSSS-SSS-SS----
---STTTSS-SSS-SS----
----TTTTT-SSS-S-----
----TTTTT-SSS-S-----
----TTTSS-SSS-SS----
----TTTSS-SSS-SS----
----TTTSS-SSS-SS----
----TTTSS-SSS-S-----
---STTTSS-SSS-S-----
----TTTSS-SSS-S-----
----TTTSS-SSS-S-----
---STTTSS-SSS-S-----
----TTTTT-SSS-S-----
----TTTSS-SSS-SS----
----TTTSS-SSSSSS----
----TTTSS-SSS-SS----
---STTTSS-SSS-S-----
----TTTSS-SSS-SS----
----TTTSS-SSS-SS----
----TTTSS-SSS-S-----
----TTTSS-SSS-SS----
----TTTSS-SSS-SS----
----TTTSS-SSS-SS----
----TTTSS-SSS-SS----
----TTTSS-SSS-SS----
----TTTSS-SSS-SS----
----TTTSS-SSS-SS----
----TTTSS-SSS-S-----
----TTTSS-SSS-SS----
----TTTTT-SSS-SS----
----TTTSS-SSS-S-----
----TTTSS-SSS-SS----
----TTTSS-SSS-SS----
----TTTTT-SSS-SS----
----TTTTT-SSS-SS----
----TTTSS-SSS-SS----
----TTTSS-SSS-SS----
----TTTSS-SSS-SS----
----TTTTT-SSSSS-----
----TTTSS-SSS-SS----
----TTTSS-SSS-SS----
----TTTSS-SSS-SS----
----TTTTT-SSS-SS----
----TTTTT-SSS-SS----
----TTTSS-SSS-SS----
----TTTSS-SSS-SS----
----TTTTT-SSS-S-----
----TTTSS-SSS-SS----
----TTTSS-SSS-SS----
----TTTSS-SSS-SS----
----TTTTT-SSS-SS----
----TTTSS-SSS-S-----
----TTTSS-SSS-S-----
----TTTSS-SSS-SS----
----TTTSS-SSS-SS----
----TTTTT-SSS-SS----
----TTTSS-SSS-SS----
----TTTSS-SSS-SS----
----TTTSS-SSS-SS----
----TTTSS-SS-SSS----
----TTTSS-SSS-SS----
----TTTSS-SSS-SS----
----TTTSS-SSS-SS----
----TTTTT-SSSSSS----
----TTTTT-SSS-SS----
----TTTTT-SS-SSS----
----TTTSS-SS-SSS----
----TTTTT-SS-SSS----
----TTTTT-SSS-S-----
----TTTSS-SS--SS----
----TTTSS-SSS-SS----
----TTTSS-SSS-SS----
----TTTTT-SSS-SS----
---GGGTTT-SSS-SS----
----TTTTT-SS--SS----
----TTTTT-SS-SSS----
----TTTSS-SSS-SS----
----TTTTT-SSS-SS----
----TTTTT-SSS-SS----
----TTTSS-SSS-SS----
----TTTSS-SSS-SS----
----TTTSS-SSS-SS----
----TTTSS-SSS-S-----
----TTTSS-SSS-SS----
----TTTSS-SSS-SS----
----TTTSS-SSS-SS----
----TTTSS-SSS-SS----
----TTTSS-SSS-SS----
----TTTTT-SSS-SS----
----TTTSS-SSS-SS----
----TTTTT-SSS-S-----
----TTSSS-SSS-SS----
----TTSSS-SSS-SS----
----TTTSS-SSS-SS----
----TTTSS-SSS-S-----
----TTTSS-SSS-S-----
----TTTSS-SSS-SS----
----TTTSS-SSS-SS----
----TTTSS--SS-S-----
----TTTSS-SSS-S-----
----TTTSS-SSS-S-----
----TTTSS-SSS-S-----
----TTTSS-SSS-SS----
----TTTSS-SSS-S-----
----TTTSS-SSS-SS----
----TTTSS-SSS-S-----
----TTTSS-SSS-SS----
----TTTSS-SSS-S-----
----TTTSS-SSS-SS----
----TTTTT-SSS-S-----
----TTTSS-SSS-SS----
----TTTTT-SSS-S-----
----TTTSS-SSS-SS----
----TTTSS-SSS-SS----
----TTTSS--SS-SS----
----TTTSS-SSS-SS----
----TTTSS-SSS-SS----
----TTTSS-SS--SS----
----TTTSS-SSSSS-----
----TTTSS-SSSSSS----
----TTTSS-SSS-SS----
----TTTSS-SSS-SS----
----TTTSS-SSS-SS----
----TTTSS-SSS-SS----
----TTTSS-SSS-SS----
----TTTSS-SSS-SS----
----TTTSS-SSS-SS----
----TTTSS-SSS-SS----
----TTTSS-SSS-SS----
----TTTSS-SSS-SS----
----TTTSS-SSS-SS----
----TTTSS-SSS-SS----
----TTTSS-SSS-SS----
----TTTSS-SSS-SS----
----TTTSS-SSS-S-----
----TTTSS-SSS-S-----
----TTTSS-SSS-SS----
----TTTTT-SS--SS----
----TTTSS-SSS-SS----
----TTTSS-SS--SS----
----TTTSS--SSSS-----
----TTTTT-SSS-S-----
----TTTSS-SSS-SS----
----TTTTT-SS--S-----
----TTTSS-TT--S-----
----TTTSS-SSS-SS----
----TTTSS-SSS-SS----
----TTTSS-SSS-SS----
----TTTSS-SS--SS----
----TTSSS-SSS-SS----
----TTTSS-SSS-SS----
----TTTSS-SSS-S-----
----TTTSS-SSS-SS----
----TTTSS-SSS-S-----
----TTTSS-SSS-S-----
----TTTTT-SSS-S-----
----TTTSS-SSS-S-----
----TTTSS-SSSSSS----
----TTTSS-SSS-S-----
----TTTSS-SSS-S-----
----TTTSS-SSS-S-----
----TTTSS-SSS-SS----
----TTTSS-SSS-S-----
----TTTSS-SSS-SS----
----TTTSS-SSS-SS----
----TTSSS-SSS-SS----
----TTTSS--SS-SS----
----TTSSS-SSS-SS----
----TTSSS-SSS-SS----
----TTTSS-SSS-SS----
----TTTSS--SS-SS----
----TTTTT-SSS-S-----
----TTTSS-SSS-SS----
----TTTSS-SSS-S-----
----TTTTT-SSS-S-----
----TTTTT-SSS-SS----
----TTTSS-SSS-SS----
----TTTSS-SSS-SS----
---STTTSS-SSSSS-----
---STTTSS-SSS-S-----
---STTTSS-SSS-SS----
----TTTSS-SSS-SS----
----TTTSS-SSS-SS----
----TTTSS-SSS-SS----
----TTTSS-SSS-SS----
----TTTSS-SS--SS----
---STTTSS-SSS-SS----
----TTTSS-SSS-SS----
----TTTSS-SSS-SS----
--S-TTTSS-SSS-SS----
--S-TTTSS-SSS-S-----
----TTTSS-SSS-S-----
----TTTSS-SSS-S-----
----TTTTT-SSS-S-----
----TTTTT-SSS-S-----
----TTTTT-SSS-SS----
----TTTSS-SSSSSS----
----TTSSS-SS--SS----
----TTTSS-SS--SS----
----TTTTT-SSS-SS----
----TTTTT-SSS-SS----
----TTTSS-SSS-SS----
----TTTSS-SSS-SS----
---STTTSS-SSS-SS----
----TTTSS-SSS-SS----
----TTTSS-SS--SS----
----TTTSS-SSS-SS----
----TTTSS-SSSSSS----
----TTTTT-SSS-SS----
----TTSSS-SSS-SS----
----TTTSS-SSS-SS----
----TTTSS-SS--S-----
----TTTSS-SSS-SS----
----TTTSS-SSS-SS----
----TTTSS-SSS-SS----
----TTTSS-SSS-S-----
----TTTSS-SS--S-----
----TTTSS-SSS-S-----
----TTTSS-SSS-S-----
---STTTSS-SSS-S-----
---STTTSS-SSS-S-----
----TTTSS-SSS-S-----
----TTTSS-SSS-S-----
----TTTSS-SSS-S-----
----TTTSS-SS-SSS----
----TTTSS-SS--SS----
----TTTSS-SSS-SS----
----TTTSS-SSS-SS----
---STTTSS-SSS-SS----
----TTTSS-SS--SS----
----TTTSS-SSS-SS----
----TTTSS-SSS-SS----
----TTTSS-SS--SS----
----TTTSS-SSS-SS----
----TTTSS-SSS-SS----
----TTTSS-SSS-SS----
----TTTSS-SSSSS-----
----TTTSS-SSS-S-----
----TTTSS-SSS-SS----
----TTTSS-SSS-S-----
----TTTSS-SSS-S-----
----TTTSS-SSS-SS----
----TTTSS-SSS-S-----
----TTTSS-SSS-SS----
----TTTSS-SSS-SS----
----TTTSS--SS-SS----
----TTTSS-SSS-SS----
----TTTSS-SSS-S-----
----TTTTT-SSS-S-----
----TTTSS--SS-SS----
----TTTSS-SSS-SS----
----TTTSS-SSS-S-----
----TTTTT-SSS-S-----
----TTTSS-SSS-S-----
----TTTTT-SSSSS-----
----TTTTT-SSS-S-----
----TTTSS-SSS-SS----
----TTTSS-SSS-S-----
---STTTSS-SSS-S-----
----TTTSS--SS-SS----
----TTTSS-SSS-SS----
----TTTSS-SS-SSS----
----TTTSS-SSSSS-----
----TTTSS-SSS-SS----
----TTTSS-SSS-S-----
----TTTSS-SSS-SS----
----TTTSS-SSS-SS----
----TTTSS-SSS-S-----
----TTTSS--SSSSS----
----TTTSS-SSS-SS----
--S-TTTSS-SSSSSS----
--TTTTTSS-SSS-SS----
--S-TTTSS-SS--S-----
--S-TTTSS-SSS-S-----
--S-TTTSS-SSS-SS----
----TTTSS-SSS-SS----
--S-TTTSS--SSSSS----
----TTTTT-SSS-SS----
----TTTSS-SSS-S-----
----TTTSS-SSS-SS----
----TTTSS-SSS-SS----
----TTTSS-SSS-S-----
----TTTTT-SSS-S-----
----TTTSS-SSS-SS----
----TTTSS--SS-S-----
----TTTSS-SSS-S-----
----TTTTT-SSS-S-----
--S-TTTTT-SSS-S-----
----TTTTT-SSS-S-----
----TTTTT-SSS-SS----
----TTTTT-SSS-S-----
----TTTSS-SSS-SS----
----TTTSS-SSS-SS----
----TTTSS-SSS-SS----
----TTTSS-SSS-SS----
----TTTSS-SS--SS----
----TTTSS-SSS-SS----
----TTTSS-SSS-SS----
----TTTSS-SS--S-----
----TTSSS-SSS-SS----
----TTTSS-SSS-SS----
----TTTSS-SSS-SS----
----TTTSS-SSS-S-----
----TTTSS-SSS-SS----
----TTTSS-SSS-SS----
----TTTSS-SSS-SS----
----TTTSS-SSS-SS----
----TTTSS-SSS-S-----
----TTTSS-SSS-S-----
----TTTSS-SS-SSS----
----TTTSS-SSS-SS----
----TTTSS-SSS-SS----
----TTTSS-SSS-SS----
----TTTSS-SSS-SS----
----TTTSS-SSS-SS----
----TTTSS-SSS-SS----
----TTTSS-SSS-SS----
----TTTSS--SS-SS----
----TTTSS-SSS-SS----
----TTTSS-SSS-SS----
----TTTSS-SSS-SS----
----TTTTT-SSS-SS----
----TTTSS-SSS-S-----
---STTTSS-SSS-SS----
----TTTSS-SSS-SS----
----TTTSS-SSSSSS----
----TTTSS-SSS-S-----
---STTTSS-SSS-SS----
----TTTSS-SSS-SS----
----TTTSS-SSS-SS----
----TTTSS-SSSSSS----
----TTTSS-SSS-SS----
---STTTSS-SSS-SS----
----TTTSS-SSS-SS----
----TTTSS-SSS-S-----
----TTTTT-SSS-S-----
----TTTSS-SSS-SS----
----TTTTT-SSS-S-----
----TTTSS-SSS-SS----
----TTTSS-SSS-SS----
----TTTSS-SSS-SS----
----TTTSS-SSS-SS----
----TTSSS-SS-SSS----
----TTTSS-SSS-SS----
---STTTSS-SSS-SS----
----TTTSS--SSSS-----
----TTTSS-SSS-SS----
----TTTSS-SSSSSS----
---STTTSS-SSS-SS----
---STTTSS-SSS-SS----
----TTSSS-SSS-SS----
----TTTSS-SSS-SS----
----TTTSS-SSS-SS----
----TTTTT-SSS-SS----
----TTTSS-SSS-SS----
----TTTSS-SSS-SS----
----TTTSS-SSS-SS----
----TTTSS-SSS-SS----
----TTTSS-SSS-SS----
--S-TTTSS-SSS-S-----
----TTTSS-SSS-SS----
----TTTSS-SSSSSS----
----TTTSS-SSS-SS----
----TTTSS-SSS-SS----
----TTTSS-SSS-SS----
----TTTSS-SSS-SS----
----TTSSS-SSS-SS----
----TTTSS-SSS-SS----
----TTTSS-SSS-SS----
----TTTSS-SSS-SS----
----TTTSS-SSS-SS----
----TTTSS-SSS-SS----
----TTTSS-SS--SS----
----TTTSS-SSS-SS----
----TTTSS-SSS-SS----
----TTTSS-SSS-SS----
----TTTSS-SSS-SS----
----TTTSS-SSS-SS----
----TTTSS-SSS-S-----
----TTTSS-SSS-SS----
----TTTSS-SSS-SS----
--S-TTTSS-SSS-SS----
----TTTSS-SSS-SS----
----TTTSS-SSS-SS----
----TTTSS-SSS-SS----
---STTTSS-SSS-SS----
---STTTSS-SSS-SS----
----TTTSS-SSS-SS----
----TTTSS-SS--SS----
----TTTSS-SSS-SS----
----TTTSS-SSS-SS----
----TTTSS-SSS-SS----
----TTSSS-SSS-SS----
----TTTSS--SS-SS----
----TTTSS-SSS-SS----
----TTTTT-SSS-SS----
----TTTSS-SSS-SS----
----TTTSS-SSS-S-----
----TTTSS--SS-SS----
----TTTSS-SSS-SS----
----TTTSS-SSS-SS----
----TTTSS-SSSSSS----
---STTTSS-SSSSSS----
---STTTSS-SSS-SS----
---STTTSS--SS-SS----
---STTTSS-SS--SS----
----TTTSS-SSS-SS----
----TTTSS-SS-SSS----
----TTTSS-SSS-SS----
----TTTSS-SSS-SS----
----TTTSS-SSS-SS----
----TTTSS-SSS-SS----
----TTTSS-SSS-SS----
----TTTSS-SSS-SS----
----TTTSS-SSS-SS----
----TTSSS-SSS-SS----
----TTSSS-SSS-SS----
----TTTSS-SSSSSS----
----TTTSS-SSS-S-----
----TTTSS--SSSS-----
----TTTSS-SSS-S-----
----TTTSS-SSS-SS----
----TTTSS--SSSS-----
----TTTSS-SSS-SS----
----TTTSS-SSS-S-----
----TTTSS-SSS-S-----
----TTTSS--SS-S-----
----TTTSS-SSS-SS----
----TTTSS-SSS-SS----
----TTTSS-SSS-S-----
----TTTSS-SSS-SS----
----TTTSS-SSSSSS----
----TTTSS-SSS-SS----
----TTTSS-SS--SS----
----TTTSS-SSS-SS----
----TTTSS-SSS-SS----
----TTTSS-SSS-S-----
----TTTSS-SSS-SS----
----TTTSS-SSS-SS----
----TTTSS-SSS-SS----
----TTTSS-SSS-SS----
----TTSSS-SSS-SS----
----TTTSS-SSS-SS----
----TTTSS-SSS-S-----
----TTTTT-SSS-SS----
----TTTSS-SSS-SS----
----TTTSS-SSS-SS----
----TTTSS-SSS-SS----
----TTTSS-SSSSSS----
----TTTSS-SSS-SS----
----TTTTT-SSS-S-----
----TTTSS-SSS-SS----
----TTTSS-SS--SS----
----TTTSS-SSS-SS----
----TTTSS--SS-SS----
----TTTSS-SSSSS-----
----TTTSS--SS-SS----
----TTTSS-SSS-SS----
----TTTSS--SS-SS----
----TTTSS-SSS-SS----
----TTTSS--S-SSS----
----TTTSS-SSS-SS----
----TTTSS-SSS-SS----
----TTTTT-SSS-SS----
----TTTSS-SSS-SS----
----TTTSS-SSS-SS----
----TTTSS-SSS-SS----
----TTTSS-SSS-S-----
----TTTSS-SSSSSS----
----TTTSS-SSS-SS----
----TTTSS-SSS-SS----
----TTTSS-SSS-SS----
----TTTSS-SSSSSS----
----TTTSS-SSS-SS----
----TTTSS-SSS-S-----
----TTTTT-SSS-S-----
----TTTSS-SSS-SS----
----TTTSS-SS--SS----
----TTTSS-SSS-S-----
----TTTTT-SSS-S-----
----TTTTT-SSS-SS----
----TTTTT-SSS-S-----
----TTTSS-SSS-S-----
----TTTSS-SSS-SS----
----TTTSS--SS-SS----
----TTTSS-SSS-SS----
----TTTSS--SS-SS----
---STTTSS-SS--S-----
---STTTSS-SSS-S-----
----TTTSS-SSS-SS----
----TTTSS-SSS-SS----
----TTTSS-SSS-SS----
----TTTSS-SSS-SS----
----TTTSS-SSS-SS----
----TTTSS-SSS-SS----
----TTTSS-SSS-SS----
----TTSSS-SSS-SS----
----TTTSS-SS-SSS----
----TTTSS-SSS-SS----
----TTTSS-SSS-SS----
----TTTSS-SSS-SS----
----TTTSS-SSS-SS----
----TTTSS-SSS-SS----
----TTTSS-SSS-SS----
----TTTSS-SSS-SS----
----TTTSS-SSS-SS----
----TTTSS-SSS-SS----
----TTTSS-SSS-SS----
----TTTSS--SS-SS----
----TTTSS-SSS-S-----
----TTTSS-SSS-SS----
----TTTSS-SSS-SS----
----TTTSS-SSS-SS----
----TTTSS-SSS-SS----
----TTTSS-SSS-SS----
----TTTSS-SS--SS----
----TTTSS-SSS-SS----
----TTTSS-SS-SSS----
----TTTSS-SS--SS----
----TTTSS-SSS-SS----
----TTTSS-SSS-SS----
----TTTSS-SSS-S-----
----TTTSS-SS--SS----
----TTTSS-SSS-SS----
----TTTSS-SSS-SS----
----TTTSS-SSS-SS----
----TTTSS-SSS-SS----
----TTTSS-SSS-SS----
----TTTSS-SSS-SS----
----TTTSS-SSS-SS----
----TTTSS-SS-SSS----
----TTTSS-SS--SS----
----TTTSS-SS--SS----
----TTTSS-SSS-SS----
----TTTSS-SSS-SS----
----TTTSS-SSS-SS----
----TTTSS-SSS-SS----
----TTTTT-SSS-S-----
----TTTTT-SSSSSS----
----TTTSS-SS-SSS----
----TTTSS-SSS-SS----
----TTSSS-SSSSSS----
----TTTSS-SSSSSS----
----TTTSS-SSS-SS----
--S-TTTSS-SSS-SS----
----TTTSS-SSS-SS----
----TTTSS-SSS-S-----
----TTTSS-SSSSSS----
---GGGTSS-SS-SSS----
----TTTSS-SS-SSS----
----TTTSS-SSS-SS----
----TTTSS-SSS-SS----
----TTTSS-SSS-SS----
----TTSSS-SSSSSS----
----TTTSS-SSS-SS----
----TTTSS-SSS-SS----
----TTTSS-SSS-SS----
----TTTSS-SS-SSS----
----TTTSS-SSS-SS----
----TTTSS-SSS-SS----
----TTTSS-SSS-SS----
----TTTSS-SSS-SS----
----TTTSS-SSS-SS----
----TTTSS-SSS-SS----
----TTTSS-SSS-SS----
----TTTSS-SSS-SS----
----TTTSS-SS-SSS----
----TTTSS-SS--SS----
----TTTSS-SSS-SS----
----TTTSS-SSS-S-----
----TTTSS-SSS-SS----
----TTTSS-SS-SSS----
----TTTSS-SSSSSS----
----TTTSS-SS--SS----
----TTTSS-SS-SSS----
----TTTSS-SS-SSS----
----TTTSS-SSS-SS----
----TTTSS-SS--SS----
----TTTSS-SSS-S-----
----TTTSS-SSS-SS----
----TTTSS-SSS-SS----
----TTTSS-SSS-SS----
----TTTSS-SSS-SS----
----TTTSS--SSSS-----
----TTTSS-SS--SS----
----TTTSS-SSS-S-----
----TTTSS-SSS-S-----
----TTTSS-SSS-SS----
----TTTSS-SSS-S-----
----TTTSS-SSS-SS----
----TTTSS-SSS-SS----
----TTTSS-SS-SSS----
----TTTSS-SSSSSS----
----TTSSS-SSS-SS----
----TTTSS-SSSSSS----
----TTTSS-SSSSSS----
----TTTSS-SS-SS-----
----TTTSS-SSS-SS----
----TTTSS-SS--S-----
----TTTSS-SS-SSS----
----TTTTT-SSS-S-----
----TTTSS-SSS-SS----
----TTTTT-SS-SSS----
----TTTSS-SS-SSS----
----TTTSS-SS-SSS----
----TTTSS-SS-SSS----
----TTTTT-SSSSSS----
----TTTTT-SS-SSS----
----TTTSS-SSS-SS----
----TTTSS-SSS-SS----
----TTTSS-SS--SS----
----TTTSS-SSS-SS----
----TTTSS-SS-SSS----
----TTTSS-SS--SS----
---STTTSS-SSS-SS----
----TTTSS-SSS-SS----
----TTTSS-SSS-SS----
----TTTSS-SSS-SS----
----TTTSS-SSS-SS----
----TTTSS-SSS-SS----
----TTTSS-SSS-SS----
----TTTTT-SSS-SS----
----TTTSS-SS-SSS----
----TTTSS-SS--SS----
----TTTSS-SSSSS-----
----TTTSS-SSS-SS----
----TTTSS-SS--SS----
----TTSSS-SSS-SS----
----TTSSS-SS-SSS----
----TTTSS-SS--SS----
----TTTSS-SSSSSS----
----TTTSS-SSS-SS----
----TTTSS-SS--S-----
----TTTSS-SS--SS----
----TTTSS-SS--SS----
----TTTSS-SSS-SS----
----TTTSS-SSS-SS----
---STTTSS-SSS-SS----
----TTTSS-SSS-S-----
---STTTSS-SSS-SS----
---STTTSS-SS--S-----
---STTTSS-SSS-SS----
----TTTSS-SS-SSS----
----TTTSS-SS--SS----
----TTTSS-SS--SS----
----TTTSS-SS--SS----
----TTTSS-SS-SSS----
----TTTSS-SS-SSS----
----TTTSS-SS-TTS----
----TTTSS-SS-TTS----
----TTTSS-SS--SS----
----TTTSS-SS--SS----
----TTTTT-SS--S-----
---STTTSS-SS--SS----
----TTTSS-SS--S-----
----TTTSS-SS--SS----
----TTTSS-SS--SS----
----TTTSS-SS--SS----
----TTTSS-SS--SS----
----TTTSS-SS--SS----
----TTTSS-SSS-SS----
----TTTSS-SS--SS----
----TTTTT-SSS-S-----
----TTTSS-SSS-SS----
----TTTSS-SSS-SS----
---STTTTT-SSS-SS----
----TTTSS-SSS-SS----
----TTTSS-SSS-SS----
----TTTSS-SSS-SS----
----TTTSS-SSS-SS----
----TTTSS-SSS-SS----
----TTTSS-SSS-SS----
----TTTSS-SSS-SS----
---STTTSS-SSS-SS----
----TTTSS-SSS-SS----
----TTTSS-SSS-SS----
----TTTTT-SSS-SS----
----TTTTT-SSS-SS----
----TTTTT-SSS-SS----
----TTTSS-SS--SS----
----TTTTT-SSS-SS----
----TTTSS-SS--S-----
----TTTSS-SS-SS-----
----TTTSS-SS-SS-----
----TTTSS-SS-SS-----
----TTTSS-SS-SS-----
----TTSSS-SS-SS-----
----TTTSS-SS-SS-----
----TTTTT-SS-SS-----
----TTTSS-SSS-S-----
----TTTSS-SSSSS-----
----TTTSS-SSSSS-----
----TTTSS-SSSSSS----
----TTTSS-SS-SSS----
----TTTSS-SS--SS----
----TTTSS-SS--SS----
----TTTSS-SS--SS----
----TTTSS-SS--SS----
----TTTSS-SSS-SS----
----TTTSS-SSS-SS----
----TTTSS-SSSSSS----
----TTTSS-SSSSS-----
----TTTSS-SSS-SS----
----TTTSS-SS-SSS----
----TTTSS-SSSSSS----
----TTTSS-SSS-SS----
----TTTSS-SSS-SS----
----TTTSS-SS--S-----
----TTTSS-TT-SS-----
----TTTSS-SS-SS-----
----TTTTT-SSSSSS----
----TTTSS-SSS-SS----
----TTTSS-SSS-SS----
----TTTSS-SSS-SS----
----TTTTT-SSS-S-----
----TTTSS-SSS-SS----
----TTTSS-SS-SS-----
----TTTSS-SSS-SS----
----TTTSS-SSS-S-----
----TTTSS-SSSSSS----
----TTTSS-SSS-SS----
----TTTSS-SSS-SS----
----TTTSS-SSS-SS----
----TTTSS-SSS-SS----
----TTTSS-SS--SS----
----TTTSS-SSSSSS----
----TTTSS-SSS-SS----
----TTTSS-SSS-SS----
----TTTSS-SSS-SS----
----TTTSS-SS--SS----
----SSSSS-SSS-SS----
----TTSSS-SSS-SS----
----TTTSS-SS--SS----
----TTTSS-SSSSSS----
----TTSSS-SSSSSS----
----TTTSS-SSSSSS----
----TTSSS-SSSSSS----
----TTSSS-SS-SSS----
----TTTSS-SS-SSS----
----TTSSS-SSSSSS----
----TTTSS-SSS-SS----
---STTTSS-SSS-SS----
----TTTSS-SS-SSS----
----TTTSS-SSS-SS----
----TTSSS-SSS-SS----
----TTSSS-SS--SS----
----TTTSS-SSS-SS----
----TTTSS-SSS-SS----
----TTTTT-SSS-SS----
----TTTSS-SSS-SS----
----TTTSS-SSS-SS----
----TTTSS-SSS-SS----
----TTTSS-SSSSSS----
----TTTTT-SSS-SS----
----TTTTT-SSS-SS----
----TTTTT-SSS-SS----
----TTTTT-SSS-SS----
----TTTTT-SSS-SS----
----TTTTT-SSS-SS----
----TTTSS-SSS-SS----
----TTTTT-SSS-SS----
----TTSSS-SSS-SS----
----TTSSS-SSSSSS----
----TTTSS-SSS-SS----
----TTTSS--SS-S-----
----TTTSS-SS--SS----
----TTTSS-SSS-S-----
----TTTSS-SS--SS----
----TTTSS-SSSSSS----
----TTTSS-SSS-S-----
----TTTTT-SSS-SS----
----TTTTT-SSS-SS----
----TTTSS-SSS-SS----
----TTTSS-SSSSSS----
----TTTTT-SSS-SS----
----TTTSS-SSS-SS----
----TTTSS-SS--SS----
----TTTSS-SSS-SS----
----TTTSS-SSS-SS----
----TTTSS-SSS-SS----
----TTTTT-SSS-SS----
----TTTSS-SSS-SS----
----TTTSS-SSS-SS----
----TTTSS-SSS-SS-S--
----TTTSS-SSS-SS-S--
----TTTSS-SSS-SS----
----TTTSS-SSS-SS----
----TTTSS-SSS-SS----
----TTTSS-SSS-SS----
----TTTSS-SSS-SS----
----TTTSS--SS-SS----
----TTTSS--SS-SS-S--
----TT-SS--SS-SS----
----TTTSS-SSS-SS-S--
----TTTSS-SSS-SS----
----TTTSS-SSS-SS----
----TTTSS-SSS-SS----
----TTTSS-SS-SSS----
----TTTSS-SSS-SS----
----TTTSS-SSS-SS----
----TTTSS-SSS-SS----
----TTTSS-SSS-SS-S--
----TTTSS-SSS-SS-S--
----TTTSS-SSS-SS-S--
----TTTSS--SS-SS----
----TTTSS-SSS-SS----
----TTTSS-SSS-SS----
----TTTSS-SSS-SS----
----TTTSS-SS--SS-S--
----TTTTT-SSS-S--S--
----TTTTT-SSS-S-----
----TTTSS-SS--SS----
----TTTSS-SSS-SS----
----TTTSS-SSS-S-----
----TTTSS-SSS-S-----
----TTTSS-SSS-SS----
----TTTSS-SSS-SS----
----TTTSS-SSS-SS----
----TTTSS-SSS-SS----
----TTTSS-SSS-S-----
----TTTSS-SSSSSS----
---STTTSS-SSS-S-----
----TTTSS-SSS-SS----
----TTTSS-SSS-SS----
----TTSSS-SSS-SS-S--
----TTTSS-SSS-SS----
----TTTSS-SS--S-----
----TTTSS-SSSSSS----
----TTTSS-SSS-SS----
----TTTSS-SSS-S-----
----TTTSS-SS-SSS----
----TTTSS-SSS-S-----
----TTTSS-SSS-SS----
----TTTSS--S-SS-----
----TTTSS-SSSSS--S--
----TTTSS-SS--SS-S--
----TTTSS-SS--S-----
----TTTSS-SSS-SS----
--SSTTTSS-SS--SS----
---STTTSS-SSS-SS----
--SSTTTSS-SSS-SS----
---STTTSS-SSS-SS----
--S-TTTSS-SSS-SS----
----TTSSS-SSSSSS----
----TTTSS-SS-SSS----
----TTSSS-SSS-SS----
----TTSSS-SS-SSS----
--SSTTTSS-SS-SSS----
--SSTTTSS-SSS-SS----
---STTTSS-SS--SS----
--S-TTTSS-SSSSSS----
----TTTSS-SS-SSS----
--S-TTTTT-SSSSSS-S--
--S-TTTTT-SS-SSS-S--
----TTTSS-SSSSSS-S--
----TTTTT-SS--SS-S--
----TTTSS-SS--SS-S--
----TTTTT-SSSSSS-S--
----TTTSS-SSS-SS-S--
----TTTTT-SS--SS-S--
---STTTSS-SSS-SS-S--
----TTTSS--SS-SS-S--
----TTTTT-SS-SSS-S--
----TTTSS-SSSSSS-S--
----TTTSS-SSS-SS-S--
----TTTSS-SSS-SS-S--
----TTTTT-SS-SSS-S--
----TTTSS-SS-SSS-S--
----TTTSS--SSSS-----
----TTTSS-SSSSSS-S--
----TTSSS-SSSSSS-S--
---STTTSS-SSS-SS----
----TTTSS-SSS-SS-S--
----TTTSS-SS--SS----
----TTTSS-SSS-SS----
----TTTSS-SSSSSS----
----TTTSS-SS-SSS-S--
----TTTSS-SSS-SS-S--
----TTTSS--SS-SS-S--
----TTTSS-SSS-SS----
----TTTSS--SS-SS----
----TTTTT-SSSSSS-S--
---STTTSS-SSS-SS----
----TTSSS-SS-SSS----
----TTTSS-SSS-SS----
----TTTSS-SSSSSS----
----TTTSS-SSS-SS----
----TTTSS-SS--SS-S--
----TTTTT-SS--SS----
---STTTTT-SSS-SS----
---STTTTT-SSS-SS----
----TTTSS-SSS-SS----
----TTTSS-SSS-SS----
----TTTTT-SSS-SS----
----TTTSS-SSS-SS-S--
----TTTTT-SSS-SS----
----TTTTT-SSS-SS----
----TTTTT-SS--SS----
----TTTTT-SSS-SS----
----TTTTT-SSS-SS-S--
----TTTSS-SS-SSS----
----TTTTT-SS-SSS----
----TTTTT-SS--SS-S--
----TTTTT-SSSSSS-S--
----TTTTT-SSS-SS-S--
----TTTTT-SS--SS-S--
----TTTTT-SSS-S--S--
----TTTSS-SS--SS----
----TTTSS-SS--SS----
----TTTTT-SS--SS----
----TTTTT-SS--SS----
----TTTTT-SSS-SS----
---STTTTT-SSS-SS----
----TTTSS-SS-SSS----
---STTTSS-SS-SSS----
---STTTTT-SS-SSS----
----TTTTT-SS-SSS-S--
----TTTSS-SS-SSS----
----TTTTT-SS-SSS-S--
---STTTSS-SS-SSS----
----TTTSS-SSS-SS----
----TTTSS-SS--SS----
----TTTTT-SSS-SS----
----TTTSS-SS--SS----
----TTTSS-SS-SSS----
----TTTSS-SS--SS----
----TTTTT-SSS-SS-S--
----TTTSS-SSS-SS----
---STTTSS-SS-SSS----
----TTSSS--SS-SS----
----TTTSS-SS--SS----
----TTTSS-SS--SS----
----TTTSS-SSS-S-----
----TTTSS-SSSSSS----
----TTTSS-SSS-SS-S--
----TTSSS-SSSSS--S--
----TTSSS-SSSSSS----
----TTSSS-SSS-SS----
----TTTSS-SSS-S-----
----TTTTT-SSS-SS----
----TTTSS-SSS-SS----
----TTSSS-SS-SSS----
----TTSSS-SS-SSS----
---STTSSS-SSS-S-----
---STTSSS-SS--SS----
---STTTSS-SSS-SS----
----TTTSS-SS--SS----
----TTTSS-SSS-S-----
----TTTSS-SSS-SS----
----TTTSS-SSS-S-----
---STTTSS-SSS-SS----
----TTTSS--SSSSS----
----TTTSS-SSS-SS-S--
----TTTSS-SSS-SS----
----TTTSS-SSS-SS----
----TTTSS-SSS-SS----
----TTTSS-SSSSSS-S--
----TTTSS-SSSSSS----
----TTSSS-SSS-SS----
----TTTSS-SSS-SS-S--
----TTTSS-SSS-SS----
----TTTSS-SS-SSS----
----TTTSS-SSS-SS----
----TTTSS-SSS-SS----
----TTTSS-SSS-SS----
----TTTSS-SS-SSS----
----TTTSS-SS--SS-S--
----TTTSS--SS-SS----
----TTTSS-SS--SS----
----SSSSS-SS--SS----
----TTSSS-SSS-SS----
----TTSSS-SS--SS----
----TTTSS-SSS-SS----
----TTTSS-SSS-SS----
----TTTTT-SSS-SS----
----TTTTT-SSS-SS-S--
----TTTSS-SSS-SS-S--
----TTSSS-SSS-SS-S--
----TTSSS-SSS-SS-S--
----TTSSS-SSSSSS-S--
----TTTSS-SSS-SS-S--
----TTSSS-SSS-SS----
----TTSSS--SSSSS----
----TTTSS-SSS-SS----
----TTTTT-SSS-SS----
----TTTSS-SSS-SS----
----TTTSS-SSS-SS----
----TTTTT-SS--S--S--
----TTTTT-SS--S-----
----TTTSS-SS--SS-S--
----TTTSS-SSS-SS-S--
----TTTSS-SS--SS----
----TTTSS-SSS-SS----
----TTTSS-SS-SSS----
----TTSSS-SSS-SS----
----TTSSS-SSS-SS----
----TTSSS-SSS-SS----
----TTSSS-SSS-SS----
----TTSSS-SSS-SS----
----TTTSS-SSS-SS-S--
----TTTSS-SSS-SS-S--
----TTTSS-SSS-SS----
----TTSSS-SSS-SS----
----TTTSS-SSS-SS-S--
----TTTSS-SSS-SS-S--
----TTTSS-SSS-SS----
----TTTSS-SSS-S-----
----TTTSS-SSS-SS----
----TTTSS-SSS-SS----
----TTTSS-SSS-SS-S--
----TTTSS-SSSSSS----
----TTSSS-SSS-SS----
----TTTTT-SSS-SS----
----TTTSS-SSS-SS----
----TTTSS-SSS-SS----
----TTTSS-SSS-SS----
----TTTTT-SSSSSS----
----TTTTT-SSS-SS----
---STTTTT-SS-SS-----
----TTTSS-SSS-SS-S--
----TTTSS-SSS-SS----
----TTTSS-SS-SSS----
----TTTSS-SSS-SS-S--
----TTTSS-SSS-SS----
----TTTTT-SSS-S-----
----TTTSS-SS--S-----
----TTTSS-SSS-S-----
----TTTSS-SSS-S--S--
----TTTSS--SS-S--S--
----TTTSS--S--S--S--
----TTTSS-SSS-SS-S--
----TTTSS--SS-SS----
----TTTSS-SS--SS----
----TTTSS-SS--SS----
----TTTSS--S--S-----
----TTTSS-SS--SS----
----TTTSS-SS--S-----
----TTTSS-SSS-S-----
----TTTSS-SSS-SS----
----TTTSS-SS--SS----
----TTTSS-SSS-S-----
----TTTTT-SSS-SS----
----TTTTT-SS--SS----
----TTTTT-SSS-SS-S--
----TTTSS-SSS-SS----
----TTTSS-SSS-SS----
----TTTSS-SS--SS----
----TTTSS-SSS-SS-S--
----TTTSS-SSS-SS----
----TTTSS-SSS-SS----
----TTTSS-SSS-SS----
----TTTSS-SSS-SS----
----TTTSS-SSS-SS----
----TTTSS-SSS-SS----
----TTTTT-SSS-SS-S--
----TTTSS-SSS-SS----
----TTSSS-SSS-SS----
----TTTSS-SSS-SS-S--
----TTTSS-SSS-SS----
----TTTSS-SSS-SS----
----TTTSS-SS--SS----
----TTTSS-SSS-SS----
----TTTSS-SSS-SS----
----TTTSS-SSS-SS----
----TTTTT-SSS-SS-S--
----TTTTT-SS--SS----
----TTTSS-SSS-SS----
----TTTSS-SSS-SS-S--
----TTTSS-SSS-SS-S--
----TTTSS-SS--SS----
----TTTSS-SSS-SS-S--
----TTTSS-SSS-SS----
----SSSSS-SS--SS----
----TTTTT-SSS-SS----
----TTTSS-SSS-SS-S--
----TTTSS-SSS-SS-S--
----TTTSS-SSS-SS----
----TTTSS-SS--SS-S--
----TTTSS-SS--S-----
----TTTSS-SS--SS----
----TTTSS-SS--S--S--
----TTTSS-SS--S--S--
---STTTSS-SS--SS----
----TTTSS-SS--SS----
----TTTSS-SSS-SS----
----TTTTT-SS--SS----
----TTTTT-SSS-SS----
---STTTSS-SSS-SS-S--
---STTTSS-SSS-SS----
----TTTTT-SSS-SS----
----TTTTT-SSS-SS----
----TTTSS-SS--SS----
----TTTSS-SS--SS-S--
----TTSSS-SSS-S-----
----TTSSS-SSS-SS----
----TTTSS-SSS-SS----
---STTSSS-SSS-SS----
---STTTSS--SS-SS----
---STTTSS-SSS-S-----
----TTTSS-SSS-SS----
----TTTTT-SSS-SS----
----TTTSS-SS--SS----
----TTTSS-SSS-SS----
----TTTSS-SS--SS----
----TTTSS-SSS-SS----
----TTTSS-SSS-SS-S--
----TTTSS--SS-SS----
----TTTSS-SSS-SS----
----TTTSS-SSS-SS-S--
----TTTSS-SSS-SS-S--
----TTTSS-SS--SS-S--
----TTTSS-SSS-SS-S--
----TTTSS-SS--SS----
----TTTSS-SS--SS----
----TTTSS-SSSSSS----
----TTTSS-SS-SSS----
----TTTTT-SSS-S-----
----TTTSS-SS--SS----
----TTTTT-SS--SS----
----TTTSS-SS-SS-----
----TTTSS-SS-SSS----
----TTTTT-SS-SSS----
----TTTSS--S--SS----
----TTTTT-SSSSSS----
----TTTTT-SS-SSS----
----TTTTT-SSS-SS----
----TTTSS-SS-SSS----
----TTTSS--SSSSS----
----TTTSS-SSSSSS----
----TTTSS-SSSSSS----
----TTTTT-SSSSSS----
----TTTTT-SSS-SS----
---STTTSS-SSS-S-----
---STTTSS-SSS-S-----
----TTTSS-SSSSS-----
----TTTSS-SS--S-----
----TTTSS-SS-SSS----
----TTTSS-SSS-SS----
----TTSSS-SSSSSS----
----TTTSS-SSS-SS----
----TTTSS-SSSSSS----
----TTTSS-SSSSSS----
----TTSSS-SS--SS----
----TTSSS-SSS-SS----
----TTTSS-SSS-SS----
----TTTSS-SSSSSS----
----TTSSS-SS-SSS----
----TTSSS--SS-SS----
----TTSSS-SS-SSS----
----TTTSS-SSS-SS----
----TTTSS-SS--S-----
----TTTSS-SS--SS----
----TTSSS-SS-SSS----
----TTTTT-SS--SS----
---STTTSS-SS-SSS----
----TTTSS--SS-SS----
----TTTSS--SS-S-----
----TTTSS-SSS-SS----
---STTTTT-SSS-SS----
----TTTSS-SSS-SS----
----TTTTT-SSS-S-----
----TTTSS-SSSSSS----
---STTTSS-SS--S-----
----TTTTT-SSSSS-----
----TTTSS-SSS-S-----
----TTSSS-SSS-SS----
----TTTTT-SSS-SS----
----TTTTT-SSS-SS----
----TTTSS-SSS-SS----
----TTTSS-SSS-SS----
----TTTSS-SSS-SS----
----TTTSS-SSS-SS----
----TTTSS-SSS-SS----
---STTTSS-SSS-SS----
----TTTSS-SSS-SS----
----TTTSS-SSS-SS----
----TTTSS-SSS-S-----
----TTTSS-SSS-SS----
----TTTSS-SSS-SS----
----TTTSS-SSS-SS----
----TTTSS-SSS-SS----
----TTTTT-SSS-SS----
----TTTSS-SSS-SS----
----TTSSS-SSS-SS----
----TTTSS-SSS-SS----
---STTSSS-SSSSSS----
----TTSSS-SS--SS----
---STTTSS-SS--SS----
----TTTSS--SS-SS----
----TTTSS-SSS-SS----
----TTTSS-SSS-SS----
----TTTSS-SSS-SS----
----TTTSS-SSS-SS----
----TTTSS-SSS-SS----
----TTTSS-SSS-SS----
----TTTSS-SSS-SS----
----TTTSS-SSS-SS----
----TTTSS--SSSSS----
----TTTSS-SSS-SS----
----TTTTT-SSS-SS----
----TTTTT-SSS-SS----
----TTTTT-SSS-SS----
----TTTTT-SSS-SS----
----TTTSS-SSS-SS----
----TTTSS-SSS-SS----
----TTTSS--SS-SS----
----TTSSS-SSS-SS----
----TTTSS-SSS-SS----
----TTTSS--SS-SS----
----TTTSS-SSS-SS----
----TTTSS--SS-SS----
----TTTSS-SSS-SS----
----TTTSS-SS--SS----
----TTTSS--SS-SS-S--
----TTTSS-SSS-SS----
----TTTSS-SS--SS-S--
---STTTSS-SS-SSS-S--
---STTTSS-SSS-SS----
---STTTSS-SSS-SS-S--
----TTTSS-SSSSSS----
----TTTSS-SSS-SS----
----TTTSS-SSS-SS----
----TTTSS-SSS-SS----
----TTTSS-SSS-S-----
----TTTSS-SSS-SS----
----TTTSS-SSS-SS----
----TTTSS-SSS-S-----
----TTTSS-SSS-SS----
----TTTSS-SSS-SS----
----TTTTT-SSS-S-----
----TTTSS-SSS-SS----
----TTTSS-SSS-SS----
----TTTSS-SSS-SS----
----TTTSS-SSS-SS----
----TTTSS-SSS-SS----
----TTTSS-SSS-SS----
----TTTSS-SSS-SS----
----TTTSS-SSS-SS----
----TTTSS-SSS-SS----
----TTTTT-SS-SS-----
--S-TTTSS-SS-SSS----
----TTTSS-SS-SSS----
----TTSSS-SSS-SS----
----TTTSS-SSS-SS----
----TTTSS-SSS-SS----
----TTTSS-SSS-SS----
----TTTSS-SSS-SS----
----TTTSS-SSS-SS----
----TTTSS-SS--SS----
----TTTSS-SSS-SS----
----TTTSS-SSS-SS----
----TTTSS-SSS-SS----
----TTTSS-SSSSSS----
----TTTSS-SSS-SS----
----TTTSS-SSS-SS----
----TTTSS-SSS-SS----
----TTTSS-SSS-SS----
----TTTSS-SS--SS----
----TTTSS-SSS-SS----
----TTTSS-SSS-SS----
----TTTSS-SSS-SS----
----TTTSS-SSS-SS----
----TTTSS-SS--SS----
----TTTSS-SSS-SS----
----TTTSS-SS--SS----
----TTTSS-SSS-SS-S--
----TTTSS-SSS-SS-S--
----TTTSS--SS-SS-S--
----TTTSS-SSS-SS-S--
----TTTTT-SSS-SS-S--
----TTTSS-SSS-SS-S--
----TTTTT-SSS-SS----
----TTSSS-SSS-SS----
----TTTTT-SSS-S--S--
----TTSSS-SSS-S-----
----TTSSS-SSS-SS-S--
----TTTSS-SSS-SS----
----TTTSS-SSS-SS----
----TTTSS-SSS-SS-S--
----TTTSS-SSS-SS----
----TTTSS-SSSSSS----
----SSSSS-SSS-SS----
----TTTSS-SSS-SS-S--
----TTTSS-SSS-SS----
---STTTSS-SSS-SS-S--
----TTTSS-SSS-SS-S--
----TTTSS-SSS-SS-S--
----TTTSS-SSS-SS-S--
----TTTSS-SSS-SS-S--
----TTTSS-SSS-SS-S--
----TTTSS-SSS-SS-S--
----TTTSS-SSS-S-----
----TTSSS-SSS-S--S--
----TTTSS-SSS-SS-S--
----TTSSS-SSS-SS-S--
----TTTSS-SSS-SS----
----TTSSS-SSS-SS-S--
----TTTSS-SS--S--S--
----TTTSS-SSS-SS-S--
----TTTSS-SS-SS--S--
----TTTSS-SSS-SS-S--
----TTTSS-SSS-SS----
----TTTSS-SSS-SS----
----TTTSS-SSS-SS----
----TTTSS-SSS-SS----
----TTTSS-SSS-SS----
----TTTSS-SSS-SS----
----TTTSS-SSS-SS----
----TTTSS--SS-SS----
----TTTSS-SSS-S-----
---STTTSS-SSS-S-----
----TTTSS-SSS-SS----
----TTTSS-SSS-SS----
----TTTTT-SSS-SS----
----TTSSS-SSS-SS-S--
----TTTSS-SSS-SS----
----TTTSS-SSS-SS----
----TTTSS-SSS-SS-S--
--S-TTTTT-SSS-SS----
----TTTSS-SSS-SS----
----TTTSS-SSS-SS-S--
----TTTSS-SSS-SS----
----TTTSS-SSS-SS----
----TTTSS-SSS-SS----
----TTTSS-SSS-SS-S--
----TTTSS-SSS-SS----
--S-TTTSS-SSS-SS----
--S-TTTSS-SSS-SS----
----TTTSS--SS-SS-S--
----TTTSS-SS-SSS----
----TTTSS-SSS-SS-S--
----TTTSS-SSS-SS----
----TTTSS-SSS-SS----
----TTTSS-SSSSSS----
----TTTSS-SSS-S-----
---STTTSS-SSS-SS----
---STTTSS-SSS-SS----
----TTTSS-SSS-SS----
----TTTSS-SSS-SS----
----TTTSS-SS-SSS-S--
----TTTSS-SSS-SS----
----TTTSS-SSS-SS----
----TTTSS-SSS-SS----
----TTTSS-SSS-SS----
----TTTSS-SSS-SS-S--
----TTTSS-SSSSSS-S--
----TTSSS-SSS-SS----
----TTSSS-SSS-SS----
----TTTSS--SSSSS----
---STTTSS-SSS-SS----
---STTTTT-SSS-SS-S--
----TTTSS-SSSSSS----
----TTSSS-SSS-SS----
----TTSSS-SSS-SS----
----TTTSS-SSS-SS-S--
----TTTSS-SSS-SS-S--
----TTTSS-SSS-SS-S--
----TTTSS-SSS-SS----
----TTTSS-SSS-SS----
----TTTSS-SSS-SS----
---STTTSS-SSS-SS----
----TTTSS-SSSSSS----
----TTTSS-SSS-S-----
---STTTSS-SSS-SS----
----TTTSS-SSS-SS----
----TTTSS-SS--SS-S--
----TTTSS-SSS-SS----
----TTTSS-SSS-SS----
----TTTSS-SSS-SS----
----TTTSS--SS-SS----
---STTTSS--SS-SS-S--
---STTTSS--SS-SS----
----TTTSS-SSS-SS----
----TTTSS-SSS-SS----
---STTTSS--SS-SS----
---STTTSS--SS-SS----
----TTTSS--SS-SS----
---STTTSS--SSSSS----
----TTTSS--SS-SS----
---STTTSS--SS-SS----
----TTTSS-SS--SS-S--
----TTSSS-SSS-SS-S--
----TTSSS-SSSSSS----
----TTTSS-SSS-SS-S--
---STTTTT-SSS-SS----
----TTTSS--SS-SS----
----TTTSS-SSS-SS----
----TTTSS-SSS-SS----
----TTTSS--SS-SS----
----TTTSS-SSS-SS----
----TTTTT-SSS-SS----
----TTTTT-SSS-SS----
----TTTSS--SS-SS----
----TTTSS-SSS-SS----
----TTTSS-SSS-SS----
----TTTSS--SS-SS----
----TTTSS--SS-SS----
----TTTSS-SSS-SS----
----TTTSS--SS-SS----
----TTTSS-SSSSSS----
----TTTSS--SSSSS----
----TTTSS-SSS-SS-S--
----TTTTT-SSS-SS----
----TTTSS--SS-SS-S--
----TTTSS--SSSSS----
----TTTSS--SSSSS----
----TTTSS-SSS-SS----
----TTTSS--SS-SS----
----TTTSS--SS-SS----
----TTTSS--SS-SS----
----TTTSS--SS-SS----
----TTTSS-SSS-SS----
----TTTSS-SSS-SS----
----TTTSS--SS-SS----
----TTTSS-SSS-SS----
----TTTSS-SSS-SS----
----TTTSS-SSS-SS----
----TTTSS-SSS-SS----
----TTTSS--SS-SS----
----TTTSS-SSS-SS----
----TTTSS--SS-SS----
---STTTSS-SSSSSS----
----TT-SS--SS-SS----
----TT-SS--SS-SS----
----TTTSS-SSS-SS----
----TTTSS-SSS-SS----
---STTTTT-SSS-S--S--
----TTTTT-SSS-SS----
----TTTTT-SSS-SS----
----TTTSS-SSS-SS----
----TTTSS-SSS-SS----
---STTTTT-SSS-SS----
----TTTSS-SSS-SS----
----TTTSS-SSS-SS----
----TTTSS-SSS-SS----
----TTTSS-SSS-SS----
----TTTSS-SSS-SS----
----TTTSS--SS-SS----
----TTTSS-SSS-SS----
----TTTTT-SSS-SS----
----TTSSS-SSS-SS----
----TTTSS--SS-SS----
----TTSSS-SSS-SS----
----TTSSS-SSS-SS----
----TTTSS-SSS-SS----
---STTSSS-SSS-SS----
----TTTTT-SSS-SS----
----TTTTT-SSSSSS----
----TTTSS-SSS-SS-S--
----TTTTT-SSS-S-----
----TTTSS-SSS-SS----
----TTTSS-SSS-SS----
----TTSSS-SSS-SS----
----TTTSS--SS-SS-S--
----TTTTT-SSS-SS----
----TTTSS-SSS-SS-S--
---STTTSS-SSS-SS----
----TTTSS-SSS-SS-S--
---STTTSS-SSS-SS----
----TTTSS-SSS-SS----
----TTTSS-SSS-SS-S--
----TTTTT-SSS-SS-S--
----TTSSS--SS-SS-S--
----TTTSS--SS-SS-S--
----SSSSS--SS-SS-S--
----TT-SS--SS-SS-S--
----TTTSS--SS-SS-S--
----SSSSS-SSS-SS----
----TTSSS-SSS-SS-S--
---STTTSS--SSSSS-S--
----TTTSS-SSS-SS-S--
----TTTSS--SSSSS-S--
----TTTSS-SSS-SS-S--
----TTTSS-SSS-SS-S--
----TTSSS--SS-SS-S--
----TTTSS-SSS-SS----
---STTSSS-SSS-SS----
----TTTTT-SSS-SS----
----TTTSS-SSS-SS----
----TTTTT-SSSSSS----
----TTTSS-SSS-SS----
----TTTSS-SSS-S-----
----TTTTT-SSS-S-----
----TTTSS-SSS-SS----
----TTTSS-SSS-SS----
----TTTTT-SSS-S-----
----TTTSS-SSS-SS----
----TTTTT-SSS-SS----
----TTTTT-SSS-SS----
----TTTSS-SSS-SS----
----TTTSS-SSS-SS----
----TTTSS-SSS-SS----
----TTTSS--SS-SS----
----TTTSS-SSS-SS----
----TTTSS--SS-SS----
----TTTSS--SSSSS----
----TTTSS--SSSSS-S--
----TTTSS-SSS-SS----
----TTTTT-SSS-SS----
----TTTTT-SSSSSS----
----TTTTT--SSSSS-S--
----TTTSS--SSSSS----
---GGGTTT-SSS-SS----
---GGGTSS-SSS-SS----
---GGGTSS-SSS-SS----
---GGGTSS--SSSSS----
---GGGTSS--SSSS-----
---GGGTTT-SSS-S-----
---GGGTTT-SSS-SS----
---GGGTSS-SSS-SS----
---GGGTSS--SS-SS----
---GGGTSS-SSS-SS----
---GGGTSS-SSS-SS----
---GGGTSS-SSS-SS----
---GGGTSS-SSS-SS----
---GGGTTT-SSS-SS----
---GGGTTT-SSS-SS----
---GGGTTT-SSS-SS----
---GGGTTT-SSS-SS----
---GGGTTT-SSS-SS-S--
---GGGTTT-SSSSSS----
---GGGTTT-SSSSSS----
---GGGTSS-SSS-SS----
---GGGTTT-SSSSSS----
---GGGTTT-SSS-SS----
---GGGTTT-SS-SSS----
---GGGTSS-SS--SS----
---GGGTSS--SS-SS----
---GGGTSS--SS-SS----
---GGGTSS-SS--SS----
---GGGTSS-SSS-SS-S--
---GGGSSS-SSS-SS-S--
---TTSSSS--SS-SS----
---TTSSSS-SSS-SS-S--
---TTSSSS-SSS-SS----
---TTSSSS--SS-SS----
---TTSSSS--SS-SS----
---TTSSSS-SSS-SS----
---GGGSSS--SS-SS----
---GGGTSS--SSSSS----
---GGGTSS-SSS-SS----
---GGGSSS-SSS-SS----
---GGGSSS-SSS-SS----
---GGGTSS-SSS-SS----
---GGGSSS-SSSSSS----
---GGGTSS-SSS-SS----
---GGGSSS-SSSSSS----
---GGGSSS-SSSSSS----
---GGGSSS-SS-SSS----
---GGGSSS-SSS-SS----
---GGGSSS-SS--SS----
---GGGTSS-SSS-SS----
---GGGTSS-SSSSSS----
---GGGTSS-SSS-SS----
---GGGTSS-SSS-SS----
---GGGSSS-SSS-SS----
---GGGTTT-SSS-SS----
---GGGTSS-SSS-SS-S--
---GGGTTT-SSS-SS----
---GGGTSS-SSS-SS----
---GGGTSS-SSS-SS----
---GGGTSS-SSS-SS----
---GGGTSS--SSSSS----
---GGGTSS-SSS-SS----
---GGGTSS-SSS-SS----
---GGGTTT-SSS-SS-S--
---GGGTSS-SSSSS-----
---GGGTSS-SSS-S-----
---GGGTTT-SSS-SS----
---GGGTSS-SSS-SS-S--
---GGGTSS-SSS-SS-S--
---GGGTSS-SSS-SS----
---GGGTSS-SSS-SS----
---GGGTSS-SSS-SS----
---GGGTSS-SSS-SS----
---GGGTTT-SSS-SS-S--
---GGGTSS-SSS-SS----
---GGGSSS-SSS-SS-S--
---GGGTSS-SSS-S-----
---GGGTTT-SSS-SS-S--
---GGGTSS-SSS-SS-S--
---GGGTSS-SSS-SS----
---GGGTSS-SSS-SS----
---GGGSSS-SSS-S-----
---GGGTSS-SSS-S-----
---GGGTSS-SSS-SS----
---GGGTSS-SSS-SS----
---GGGTTT-SSS-SS-S--
---GGGSSS-SSS-SS----
---GGGTTT-SS--SS----
---GGGTSS-SSS-S-----
---GGGTSS-SS-SSS----
---GGGTSS-SSS-SS----
---GGGSSS-SSS-SS----
---GGGTSS-SSSSSS----
---GGGTSS-SSS-SS----
---GGGSSS--SS-SS----
---GGGTSS--SS-SS----
---GGGSSS-SSS-SS----
---GGGTSS-SSS-S-----
---GGGTSS-SSS-SS----
---GGGSSS-SSS-SS----
---GGGTSS-SSS-SS----
---GGGTSS-SSS-SS----
---GGGTSS-SSS-SS----
---GGGTSS-SSS-SS-S--
---GGGTSS-SSS-SS-S--
---GGGTSS-SS--SS----
---GGGTSS-SSS-SS----
---GGGTSS-SSS-SS-S--
---GGGTSS-SSS-SS-S--
---GGGTSS-SSS-SS----
--BTTBTTT-SS-SSS----
---GGGTSS--SSSSS-S--
---GGGTTT-SSS-SS----
---GGGTSS--SS-SS-S--
---GGGTSS-SSS-SS----
---GGGTSS-SSS-SS----
--BTTBTSS-SSSSSS----
---TTSSSS-SSS-S--S--
---GGGTTT-SSS-SS-S--
---GGGTTT-SSS-S-----
---GGGTTT-SSS-SS----
---GGGTSS-SSSSSS----
---GGGTTT-SSS-SS----
---GGGTTT-SSSSSS----
---GGGTSS-SSS-SS----
---GGGTSS-SSS-SS----
---GGGTSS-SSS-SS-S--
---GGGTSS-SS--SS-S--
---GGGTTT-SSS-SS-S--
---GGGTTT-SS-SS-----
---GGGTSS-SSS-SS----
---GGGTSS-SSS-SS----
---TTTTSS-SSS-SS----
---GGGTSS-SS-SSS-S--
---GGGTSS--SS-S--S--
---GGGTTT-SSS-SS----
---GGGTSS-SS--SS-S--
---GGGTSS--SS-SS-S--
---GGGTSS-SSS-SS----
---GGGTSS-SSSSSS-S--
---GGGTTT-SSS-S-----
---GGGTTT-SS--SS-S--
---GGGTSS-SSS-S-----
---GGGTSS-SS--SS----
---GGGTSS-SS--SS----
---GGGTTT-SSS-SS----
---GGGTTT-SSS-SS----
---GGGSSS-SSS-S-----
---GGGTSS-SSS-SS----
---GGGSSS-SSS-S-----
---GGGTTT-SSS-SS----
---GGGTSS-SSS-SS----
---GGGTSS-SSS-SS----
---GGGTSS-SSSSSS----
---GGGTSS-SSS-SS----
---GGGTSS-SSS-SS-S--
---GGGTSS-SSS-SS-S--
---GGGTTT-SSS-SS----
---GGGTSS-SSS-SS-S--
---GGGTSS-SSS-SS----
---GGGTTT-SSS-SS----
---GGGTSS-SSS-SS----
---GGGTSS-SSS-SS----
---GGGTSS-SSS-SS-S--
---GGGTSS-SS-SSS----
---GGGSSS-SSS-SS----
---GGGSSS-SSS-SS----
---GGGSSS-SSS-SS-S--
---GGGSSS-SSS-SS----
---GGGSSS-SSS-SS-S--
---GGGSSS-SS-SSS-S--
---GGGTSS-SSS-SS----
---GGGTSS-SSS-SS----
---GGGSSS-SSS-SS----
---GGGTSS-SSS-SS----
---GGGSSS-SS-SSS-S--
---GGGSSS-SSS-SS----
---GGGTSS-SS-SSS----
---GGGSSS-SSS-SS----
---GGGTSS-SSS-SS----
---GGGTSS-SSS-SS----
---GGGSSS-SSS-SS-S--
---GGGTSS-SSS-SS-S--
---GGGSSS-SSS-SS-S--
---GGGTSS-SSS-SS-S--
---GGGTSS-SSS-SS-S--
---GGGSSS-SSS-SS-S--
---GGGSSS-SSS-SS----
---GGGTSS-SSS-SS----
---GGGTSS-SSS-SS----
---GGGTSS-SSS-SS----
---GGGTSS-SSS-SS-S--
---GGGTSS-SSS-S-----
---GGGTSS-SSS-SS----
---GGGTSS-SSS-SS----
---GGGSSS-SSS-SS----
---GGGTSS-SSS-SS----
---GGGTSS-SSS-SS----
---GGGTSS--SS-SS----
---GGGTSS-SSS-SS----
---GGGTTT-SSS-SS-S--
---GGGSSS-SSS-SS----
---GGGTSS-SSS-SS----
---GGGTSS-SSS-SS----
---GGGTSS-SSS-SS----
---GGGTSS-SSS-SS----
---GGGTSS-SSS-SS----
---GGGSSS-SSS-SS----
---GGGTSS-SSS-SS----
---GGGSSS-SSS-SS----
---GGGSSS-SSS-SS----
---GGGSSS-SSS-SS----
---GGGSSS-SSS-SS-S--
---GGGTSS-SSS-SS----
---GGGTSS-SSS-SS----
---GGGSSS-SSS-SS----
---GGGTSS-SSS-SS----
---GGGTSS-SSS-SS----
---GGGTSS-SSS-SS----
---GGGSSS-SSS-SS----
---GGGSSS-SS-SSS----
---GGGSSS-SSS-SS----
---GGGSSS-SSS-SS----
---GGGSSS--SS-SS----
---GGGTSS-SSS-SS----
---GGGTSS-SSSSSS----
---GGGTSS-SSS-SS-S--
---GGGTSS-SSS-SS----
---GGGTSS-SSS-SS----
---GGGTTT-SSS-SS----
---GGGTSS-SSS-SS-S--
---GGGSSS-SSS-SS-S--
---GGGTSS-SSSSSS-S--
---GGGTSS-SSS-SS----
---GGGTSS-SSS-SS----
---GGGTSS-SSS-SS----
---GGGSSS-SSS-SS-S--
---GGGSSS-SSS-SS----
---GGGTSS-SSS-SS-S--
---GGGTSS--SS-SS----
---GGGTSS-SSSSSS----
---GGGTSS-SS-SSS----
---GGGSSS-SSS-SS----
---STTSSS-SSS-SS----
---GGGTSS-SSS-SS----
---GGGTSS-SSS-SS----
---GGGTSS-SSS-S-----
---GGGTSS-SSS-SS----
---GGGTSS-SSS-SS----
---GGGTSS-SSS-SS----
---GGGTSS-SSS-SS----
---GGGTSS-SSS-SS----
---GGGTSS-SSS-SS----
---GGGTSS-SSS-SS----
---GGGTSS-SS--SS----
---GGGTSS-SSS-SS----
---GGGTSS-SSS-SS----
---GGGTSS-SSS-SS----
---GGGTSS-SSS-SS----
---GGGTSS-SSS-SS----
---GGGTSS-SSS-SS----
---GGGTSS-SSS-SS----
---GGGTSS-SSS-SS----
---GGGTSS-SSS-SS----
---GGGTSS-SS--SS----
---GGGTSS-SSS-SS----
---GGGTSS-SSS-SS----
---GGGTSS-SSS-SS----
---GGGTSS-SS-SSS----
---GGGTSS-SSS-SS----
---GGGTSS-SSS-SS----
---GGGSSS-SSS-SS-S--
---GGGTSS-SSS-SS----
---GGGTSS-SSS-SS----
---GGGTSS-SSS-SS----
---GGGTSS-SSS-SS-S--
---GGGTSS-SSS-SS-S--
---GGGTSS-SSS-SS-S--
---GGGTSS-SSS-SS-S--
---GGGTSS-SSS-SS-S--
---GGGTSS-SSS-SS-S--
---GGGTSS-SSS-SS----
---GGGTSS-SSS-SS----
---GGGTSS-SSS-SS----
---GGGTSS-SSS-SS----
---GGGTTT-SSS-SS----
---GGGTSS-SSSSS-----
---STTSSS-SSS-SS----
---GGGTSS-SS--SS----
---GGGTSS-SSS-SS----
---GGGSSS-SSS-SS----
---GGGTSS-SSS-SS----
---GGGTTT-SSS-SS-S--
---GGGTSS-SSS-SS----
---GGGTSS-SSS-SS----
---GGGTSS-SSS-SS-S--
---GGGTSS-SSS-SS-S--
---GGGTSS-SSS-SS----
---GGGTTT-SSS-SS----
---GGGTSS-SSS-SS----
---GGGTSS-SSS-SS----
---GGGTSS-SSS-SS----
---GGGTSS-SSS-SS----
---GGGTSS-SSS-SS----
---GGGTSS-SSS-SS----
---GGGTSS-SSS-SS----
---GGGSSS-SSS-SS----
---GGGTSS-SSS-SS----
---GGGTSS-SSS-SS-S--
---GGGTSS-SSS-SS----
---GGGTSS-SSS-SS----
---GGGTTT-SSS-SS----
---GGGTSS-SSS-SS----
---GGGTSS-SSS-SS----
---GGGTSS-SSS-SS----
---GGGTSS-SSS-SS----
---GGGTSS-SSS-SS-S--
---GGGTSS-SSS-SS-S--
---GGGTSS-SSS-SS----
---GGGTSS-SSS-SS----
---GGGTSS-SSSSSS----
---GGGTSS-SSS-SS----
---GGGTSS-SSS-SS----
---GGGSSS-SSS-SS----
---GGGTSS-SSS-SS----
---GGGTSS-SSS-SS----
---GGGTSS-SSS-SS----
---GGGTSS-SSS-SS----
---GGGSSS-SSS-SS----
---GGGTSS-SSS-SS----
---GGGTSS-SSS-SS----
---GGGTTT-SSS-SS----
---GGGTSS-SSS-SS----
---GGGTSS-SSS-SS----
---GGGSSS-SSS-SS----
---GGGTSS-SSS-SS----
---GGGTSS-SSS-SS----
---GGGTSS-SSS-SS----
---GGGSSS-SSS-SS----
---GGGSSS-SSSSSS----
---GGGTSS-SSS-SS----
---GGGTSS-SSS-SS----
---GGGTSS-SSS-SS----
---GGGTSS-SSS-SS----
---GGGTTT-SSS-SS----
---GGGTTT-SSS-SS----
---GGGSSS-SSS-SS----
---GGGTSS--SS-SS----
---GGGTSS-SS--SS-S--
---GGGTSS--SS-SS----
---STTTSS-SS--SS----
---GGGTSS-SSS-SS-S--
---HHHHSS-SSS-SS-S--
---GGGSSS-SSS-SS----
---GGGTTT-SSS-SS-S--
---GGGTSS-SSS-SS-S--
---GGGTSS-SSS-SS-S--
---GGGTSS-SSS-SS-S--
---GGGTSS-SSS-SS----
---GGGTSS--SSSSS----
---GGGTSS-SSS-SS----
---GGGTSS-SSS-SS----
---GGGTSS--SS-SS----
---GGGTSS--SS-S-----
---GGGTSS--SSSSS----
---GGGTSS--S-SSS-S--
---GGGTSS-SS--SS----
---GGGTSS-SSS-SS----
---GGGTSS-SS--SS-S--
---GGGTSS-SSS-SS----
---GGGTSS-SSS-SS----
---GGGTSS-SSS-SS----
---GGGTSS-SSS-SS----
---GGGTSS-SSS-SS-S--
---GGGTSS-SSS-SS-S--
---GGGTSS-SS--SS-S--
---GGGTSS-SSS-SS-S--
---GGGTSS-SS-SSS----
---GGGTSS-SS-SS-----
---GGGTSS-SS--SS-S--
---GGGTSSSSS--SS-S--
---GGGTSS-SS--S--S--
---GGGSSSS-S--SS-S--
---GGGTSS-SS--S--S--
---GGGSSS-SS--S--S--
---GGGTSS-SS--S--S--
---GGGTSS-SS-SS--S--
---GGGTSS-SS--SS----
---GGGTSS-SS--S--S--
---GGGSSS-SS--SS----
---GGGTSS-SS--S-----
---GGGTSS--S-SSS-S--
---GGGSSS-SS--SS----
---GGGTSS-SS--SS----
---GGGTSS-SSS-SS----
---GGGTSS-SSS-SS----
---GGGTSS-SSS-SS----
---GGG-SS-SS--SS----
---GGGTSS-SSS-SS----
---GGGTSS-SSS-SS----
---GGGTTT-SSS-S-----
---GGGTSS-SS--SS----
---GGGTSS-SS--SS----
---GGGTSS-SSS-SS-S--
---GGGTSS-SSS-S--S--
---GGGTSS-SSSSSS-S--
---GGGTSS-SSS-SS-S--
---GGGTSS-SSS-SS-S--
---GGGTSS-SSS-SS-S--
---GGGTSS-SSS-SS----
---GGGTSS-SSS-SS----
---GGGSSS-SS--SS----
---GGGSSS-SSS-SS----
---GGGTSS-SSS-SS----
---GGGSSS-SSS-SS----
---GGGTSS-SSS-SS-S--
---GGGTSS-SSS-SS----
---GGGTSS-SSS-SS----
---GGGTSS-SSS-SS----
---GGGTSS-SSS-SS----
---GGGTSS-SSS-SS----
---GGGTTT-SSS-SS----
---GGGTSS-SSS-SS----
---GGGTSS-SSS-SS-S--
---GGGSSS-SSS-SS-S--
---GGGTSS-SSS-SS-S--
---GGGTSS-SSS-SS-S--
---GGGTSS-SSS-SS-S--
---GGGTSS-SSS-SS----
---GGGTSS-SSS-SS-S--
---GGGTSS-SSS-SS----
---GGGTSS-SSS-SS-S--
---GGGTSS-SS--SS-S--
---GGGTSS-SSS-SS----
---GGGTSS-SSS-SS----
---GGGTSS-SSS-SS----
---GGGTSS-SSS-SS----
---GGGTSS-SSS-SS----
---GGGTSS-SS-SSS----
---GGGTSS-SS-SS-----
---GGGTSS-SS-SSS----
---TTSSSS-SS--S-----
---GGGTSS-SS--SS-S--
---GGGTSS-SS--SS-S--
---GGGTSS-SSS-SS----
---GGGSSS-SSS-SS-S--
---GGGTSS-SSS-S-----
---GGGTSS-SSS-SS----
---GGGTSS-SSS-SS----
---GGGTSS-SSS-SS----
---GGGTSS--SS-SS----
---GGGTSS-SSS-SS----
---GGGTSS--SS-SS----
---GGGTSS-SSS-SS----
---GGGTSS-SSS-SS----
---GGGTSS-SSS-SS----
---GGGTSS-SSS-SS----
---GGGTSS-SSS-SS----
---GGGTSS-SSS-SS----
---GGGTSS-SSS-SS-S--
---STTTTT-SSS-SS-S--
---GGGTSS-SSSSS-----
---GGGTTT-SSS-SS-S--
---GGGTTT-SSS-SS----
---GGGTTT-SSSSSS----
---GGGTSS-SSS-SS-S--
---GGGTSS-SSSSSS----
---GGGTSS-SS-SSS----
---GGGTSS-SSS-SS----
---GGGTSS-SSS-SS----
---GGGTSS-SS--SS----
---GGGTSS-SS-SS-----
---GGGTSS-SSS-SS----
---GGGSSS-SSS-SS----
---GGGTSS-SSS-SS----
---GGGTSS-SSS-SS----
---GGGTSS-SSS-SS----
---GGGTTT-SSS-SS----
---GGGTSS-SSS-SS-S--
---GGGTSS-SSS-SS----
---GGGTTT-SSS-SS----
---GGGTTT-SSS-SS----
---GGGTTT-SSS-SS----
---GGGTTT-SSS-SS-S--
---GGGTSS-SSS-SS----
---GGGTSS-SSS-SS----
---GGGTSS-SSS-SS-S--
---GGGTTT-SSS-SS-S--
---GGGTTT-SSS-SS-S--
---GGGTTT-SSS-SS----
---GGGTSS-SSS-SS-S--
---GGGTTT-SS--SS-S--
---GGGTSS-SSS-SS----
---GGGTTT-SSSSSS-S--
---GGGTTT-SSS-SS-S--
---GGGTSS-SSS-SS-S--
---GGGTSS-SSS-SS----
---GGGTSS-SSS-SS----
---GGGSSS-SS--SS----
---GGGSSS--SSSSS----
---GGGSSS--SS-S-----
---GGGSSS-SSS-SS----
---GGGSSS-SSSSS-----
---GGGSSS-SSS-SS----
---GGGTSS--SS-S-----
---GGGTSS-SSS-SS----
---GGGTSS-SS--SS----
---GGGTSS-SSS-SS----
---GGGSSS-SSS-SS----
---GGGTSS-SSS-SS-S--
---GGGSSS-SSS-SS----
---GGGTSS-SSS-SS-S--
---GGGTSS-SSS-SS----
---GGGSSS-SSS-SS----
---GGGTSS-SSS-SS----
---GGGTSS-SSSSSS----
---GGGTSS-SSS-SS----
---GGGSSS-SSS-S-----
---GGGTSS-SSS-SS----
---GGGSSS-SSS-SS----
---GGGSSS-SSS-SS-S--
---GGGTSS--SS-S-----
---GGGTSS-SSS-SS-S--
---GGGTSS-SSS-SS----
---GGGTSS--SS-SS----
---GGGTSS-SSS-SS----
---GGGTSS-SSSSSS----
---GGGTSS-SS-SSS----
---GGGTSS-SSS-SS----
---GGGTSS-SSS-SS----
---GGGSSS-SSS-SS----
---GGGTSS-SSS-SS----
---GGGTSS-SSS-SS----
---GGGTSS-SSS-SS----
---GGGTSS-SSS-SS-S--
---GGGTSS-SSSSSS----
---GGGTSS-SSS-SS----
---GGGTSS-SSS-SS-S--
---GGGTSS-SSS-SS----
---GGGTSS-SSS-S-----
---GGGTTT-SSS-SS----
---GGGTSS-SSS-SS----
---GGGSSS-SSS-SS-S--
---GGGSSS-SSS-S-----
---GGGTSS-SSS-SS----
---GGGTSS-SSS-SS-S--
---GGGTSS-SSS-SS-S--
---GGGTSS-SSS-SS-S--
---GGGSSS-SSS-SS-S--
---GGGTSS-SSS-SS-S--
---GGGSSS-SSS-SS-S--
---GGGTSS-SSS-S-----
---GGGSSS-SSS-SS----
---GGGTSS-SSS-SS-S--
---GGGSSS-SSS-SS-S--
---GGGTSS-SSS-SS-S--
---GGGTSS-SS--SS-S--
---GGGTSS-SSS-SS-S--
---GGGTSS-SSS-SS----
---GGGTSS-SSS-SS-S--
---GGGTSS--SS-SS-S--
---GGGTSS--SS-SS-S--
---GGGTSS--S--SS-S--
---GGGTSS-SSS-SS-S--
---GGGTTT-SSS-S-----
---GGGTSS-SSS-SS----
---GGGTSS-SSS-SS----
---GGGTSS-SSS-SS----
---GGGTSS-SSS-SS-S--
---TTSSSS-SSS-SS-S--
---TTSSSS-SSS-SS----
---TTSSSS-SSS-SS-S--
---TTSSSS-SSS-SS----
---TTSSSS-SS--SS----
---TTSSSS-SSS-SS----
---TTSSSS-SS--S-----
---TTSSSS--SSSS-----
---GGGSSS-SS--SS----
---TTSSSS-SSS-SS----
---TTSSSS-SSS-SS----
---TTSSSS-SSS-SS----
---TTSSSS-SSS-SS----
---TTSSSS-SSS-SS----
---GGGSTT-SSS-SS----
---GGGTSS-SSS-SS----
---TTSSTT-SSS-SS----
---TTSSSS-SSS-SS----
---TTSSSS-SSS-SS----
---TTSSSS-SSS-SS----
---TTSSSS-SS--SS----
---GGGTSS-SSS-SS----
---GGGTSS-SSS-SS-S--
---GGGSSS-SSS-S-----
---TTSSTT-SSS-SS-S--
---TTSSSS-SS--SS-S--
---TTSSSS-SSS-SS----
---TTSSSS-SSS-SS----
---TTSSSS-SSS-SS-S--
---GGG-SS-SSS-SS-S--
---TTSSSS-SSS-SS----
---GGGTSS-SSS-SS----
---GGGTSS-SSS-SS-S--
---GGGTTT-SSS-SS-S--
---GGGTTT-SSS-SS-S--
---GGGTSS--SS-SS-S--
---GGGTSS-SSS-SS-S--
---GGGTSS-SSS-SS-S--
---GGGTSS-SSS-SS-S--
---GGGTTT-SSS-SS-S--
---GGGTSS-SSS-SS-S--
---GGGTSS-SSS-SS-S--
---GGGTSS-SSS-SS----
---GGGTSS-SSS-SS----
---GGGTSS-SSS-SS-S--
---GGGTSS-SSS-S-----
---GGGTSS-SSS-SS-S--
---GGGTSS-SSS-S--S--
---GGGTSS-SSS-S--S--
---GGGTSS-SSS-S-----
---GGGTSS-SSS-S-----
---GGGTSS-SSS-SS-S--
---GGGTSS-SSS-SS----
---GGGTSS-SSS-SS----
---GGGTSS-SSS-SS----
---GGGTSS-SS--S-----
---GGGTSS-SS-SSS----
---GGGTSS-SSS-SS----
---GGGTSS-SSS-SS----
---GGGTTT-SSS-S-----
---GGGTSS-SSS-SS----
---GGGTSS-SSS-SS-S--
---GGGTSS-SS--SS----
---GGGTSS-SSS-SS-S--
---GGGTSS-SSS-SS-S--
---GGGTSS-SSS-SS----
---GGGTSS-SSS-SS-S--
---GGGTSS-SSS-SS-S--
---GGGTSS-SS--SS-S--
---GGGTSS-SS--SS-S--
---GGGTSS-SSS-SS-S--
---GGGTSS-SSS-SS-S--
---GGGTSS-SSS-SS-S--
---GGGTSS-SSS-SS-S--
---GGGTSS-SSS-SS-S--
---GGGTSS-SSS-SS-S--
---GGGTTT-SSS-SS-S--
---GGGTSS-SS--SS----
---GGGTSS-SSS-SS----
---GGGTSS-SSS-SS----
---GGGTSS-SSS-S-----
---GGGTSS-SSS-SS-S--
---GGGTSS-SS--SS----
---GGGTSS-SSS-SS----
---GGGTSS-SSS-SS----
---GGGTSS-SSS-SS----
---GGGTSS-SSS-SS----
---GGGTSS-SSS-SS----
---GGGTSS-SSS-SS----
---GGGTSS-SSS-SS----
---GGGTSS-SSS-SS----
---GGGTSS-SSS-SS----
---GGGTSS-SS--SS----
---GGGTSS-SSS-SS----
---GGGTSS-SS--SS----
---GGGTSS-SSS-SS----
---GGGTSS-SSS-SS----
---GGGTSS-SSS-SS----
---GGGTSS-SSS-SS----
---GGGTSS-SSS-SS----
---GGGTSS-SSS-SS----
---GGGTSS-SSS-SS----
---GGGTSS-SSS-SS----
---GGGTSS-SSS-SS----
---GGGTSS-SSS-SS----
---GGGTSS-SSS-SS-S--
---GGGTSS-SSS-SS----
---GGGTSS-SSS-SS-S--
---GGGTSS-SSS-SS-S--
---GGGTSS-SSS-SS-S--
---GGGTSS-SSS-SS----
---GGGTSS-SSS-SS-S--
---GGGTSS-SSS-SS-S--
---GGGTSS-SSS-SS-S--
---GGGTSS-SSS-SS----
---GGGTSS-SSS-SS----
---GGGTSS-SSS-SS----
---GGGTSS-SSS-SS----
---GGGTSS-SSS-SS----
---GGGTSS-SSS-SS----
---GGGTSS-SSS-SS----
---GGGTSS-SSS-SS----
---GGGTSS-SSS-SS----
---GGGTSS-SSS-SS-S--
---GGGTSS-SSS-SS----
---GGGTSS-SSS-SS----
---GGGTSS-SSS-S-----
---GGGTSS-SSS-SS----
---GGGTSS-SSS-SS----
---GGGTSS-SSS-SS----
---GGGTSS-SSS-SS----
---GGGTSS-SSS-SS----
---GGGTSS-SSS-SS----
---GGGTSS-SSS-SS----
---GGGTSS-SSS-SS----
---GGGTSS-SSS-SS----
---GGGTSS-SSS-SS----
---GGGTSS-SS--SS----
---GGGTSS-SSS-SS----
---GGGTSS-SSS-SS----
---GGGSSS-SSS-SS----
---GGGTSS-SSS-SS----
---GGGTSS-SSS-SS----
---GGGTSS-SSS-SS----
---GGGTTT-SSS-SS----
---GGGTSS-SSS-SS----
---GGGTSS-SSS-SS----
---GGGTSS-SSS-SS----
---GGGTSS-SSS-SS----
---GGGTSS-SSS-SS----
---GGGTSS-SSS-SS-S--
---GGGTSS-SSS-SS----
---GGGTSS-SSS-SS----
---GGGTSS-SSS-SS----
---GGGTSS-SSS-SS----
---GGGTSS-SSS-SS-S--
---GGGTSS-SSS-SS----
---GGGTSS-SSS-SS----
---GGGTSS-SSS-SS----
---GGGTSS-SSS-SS----
---GGGTSS-SS-SSS----
---GGGTSS-SSS-S-----
---GGGTSS-SSS-S--S--
---GGGTSS-SS--SS-S--
---GGGTSS-SSS-SS-S--
---GGGTSS-SS--SS----
---GGGTSS-SSS-S-----
---GGGTSS-SSS-S-----
---GGGTSS-SSS-S-----
---GGGTSS-SSS-SS-S--
---GGGTSS-SS--S-----
---GGGTSS-SSS-S-----
---GGGTSS-SSS-SS----
---GGGTTT-SSS-SS----
---GGGTTT-SS--SS----
---GGGTTT-SS--SS----
---GGGTTT-SS--SS----
---GGGTSS-SSS-S-----
---GGGTSS-SSS-SS----
---GGGTSS-SSS-SS----
---GGGTTT-SS--S-----
---GGGTSS-SSS-SS----
---GGGTSS-SSS-SS----
---GGGTTT-SSS-SS----
---GGGTTT-SSS-SS----
---GGGTSS-SSS-SS----
---GGGTTT-SSS-SS----
---GGGTTT-SSS-SS----
---GGGTSS-SSS-SS----
---GGGTSS-SSS-SS----
---GGGTSS-SSS-SS----
---GGGTTT-SSS-SS----
---GGGTSS-SSS-SS-S--
---GGGTSS-SSSSSS----
---GGGTSS-SSS-SS----
---GGGTSS-SSS-SS----
---GGGTSS-SS--SS----
---GGGTSS-SSS-SS----
---GGGTTT-SSS-S--S--
---GGGTTT-SSS-SS-S--
---GGGTSS-SSS-SS----
---GGGTTT-SSS-SS----
---GGGTTT-SSS-SS----
---GGGTTT-SSS-SS----
---GGGTTT-SSS-SS-S--
---GGGTSS-SSS-SS-S--
---GGGTTT-SSS-S--S--
---GGGTTT-SSS-S--S--
---GGGTTT-SSS-SS-S--
---GGGTSS-SSS-SS-S--
---GGGTSS-SS--SS-S--
---GGGTSS-SSS-SS-S--
---GGGTSS-SSS-SS-S--
---GGGTTT-SSS-SS-S--
---GGGTSS-SSS-SS----
---GGGTSS-SSS-S-----
---GGGTTT-SSS-SS-S--
---GGGTTT-SSS-S-----
---GGGTSS-SSS-SS----
---GGGTTT-SSS-S--S--
---GGGTSS-SSS-SS----
---GGGTSS-SSS-SS----
---GGGTSS-SSS-SS----
---GGGTTT-SSS-SS----
---GGGTSS-SSS-SS----
---GGGTSS-SSS-SS----
---GGGTSS-SSS-SS----
---GGGTSS-SSS-SS-S--
---GGGTSS-SSS-SS----
---GGGTSS-SSS-SS----
---GGGTSS-SSS-SS-S--
---GGGTSS-SSS-SS----
---GGGTSS-SSS-SS----
---GGGTSS-SS--SS----
---GGGTSS-SS--SS----
---GGGTSS-SSS-SS----
---GGGTSS-SSS-SS----
---GGGTSS-SSS-S-----
---GGGTSS-SSS-SS----
---GGGTSS-SSSSSS----
---GGGTTT-SSS-SS----
---GGGTTT-SSS-SS----
---GGGTSS-SSS-SS-S--
---GGGTSS-SSSSSS----
---GGGTSS-SSS-SS----
---GGGTTT-SSS-SS----
---GGGTTT-SSS-SS----
---GGGTSS-SSS-SS----
---GGGTTT-SSS-S-----
---GGGTSS-SSS-SS-S--
---GGGTSS-SSS-SS----
---GGGTSS-SSS-SS----
---GGGTSS-SSS-SS----
---GGGTSS-SSS-SS----
---GGGTSS-SSS-SS----
---GGGTSS-SSS-SS----
---GGGTSS-SSS-SS----
---GGGTSS-SSS-SS----
---GGGTTT-SSS-SS----
---GGGTTT-SSS-SS----
---GGGTSS-SSS-SS----
---GGGTSS-SSS-SS-S--
---GGGTSS-SSS-SS----
---GGGTTT-SSS-S-----
---GGGTSS-SSS-SS----
---GGGTSS-SSS-SS----
---GGGTSS-SSS-SS----
---GGGTTT-SSS-SS----
---GGGTSS-SSS-SS----
---GGGTSS-SSS-SS----
---GGGTSS-SSS-SS----
---GGGTTT-SSS-SS----
---GGGTSS-SSS-SS-S--
---GGGTTT-SSS-SS-S--
---GGGTTT-SSS-SS----
---GGGTTT-SSS-SS-S--
---GGGTTT-SSS-SS-S--
---GGGTTT-SSS-SS-S--
---GGGTSS-SSS-SS-S--
---GGGTSS-SSS-SS-S--
---GGGTTT-SSS-SS----
---GGGTSS-SSS-SS----
---GGGTSS-SSS-SS----
---GGGTTT-SSS-SS----
---GGGTSS-SSS-SS----
---GGGTSS-SSS-SS----
---GGGTSS-SSS-SS----
---GGGTSS-SSS-SS----
---GGGTSS-SSS-SS----
---GGGTSS-SSS-SS----
---GGGTSS-SSS-SS----
---GGGTSS-SSS-SS----
---GGGTSS-SSS-SS----
---GGGTSS-SSS-SS----
---GGGTSS-SSS-SS----
---GGGTSS-SSS-SS----
---GGGTSS-SSS-SS----
---GGGTSS-SSS-SS----
---GGGTSS-SSS-SS----
---GGGTSS-SSS-SS----
---GGGTTT-SSS-SS----
---GGGTTT-SSS-SS----
---GGGTTT-SSS-S-----
---GGGTTT-SSS-SS----
---GGGTTT-SSS-SS----
---GGGTSS-SSS-SS----
---GGGTTT-SSS-SS----
---GGGTTT-SSS-S-----
---GGGTTT-SSS-SS----
---GGGTSS-SSS-SS----
---GGGTTT-SSS-S-----
---GGGTTT-SSS-S-----
---GGGTSS-SSS-SS----
---GGGTTT-SSS-SS----
---GGGTTT-SSS-S-----
---GGGTSS--SS-SS----
---GGGTSS-SSS-SS----
---GGGTSS-SSS-SS----
---GGGTSS-SSS-SS----
---GGGTSS-SSS-SS----
---GGGTSS-SSS-SS----
---GGGTSS-SSS-SS----
---GGGTSS-SSS-SS----
---GGGTSS-SSS-SS----
---GGGTTT-SSS-SS----
---GGGTSS--SS-SS----
---GGGTSS-SSS-SS----
---GGGTSS-SSS-SS----
---GGGTSS-SSS-SS----
---GGGTTT-SSS-SS----
---GGGTTT-SSS-SS----
---GGGTSS-SSS-SS----
---GGGTSS-SSS-SS----
---GGGTTT-SSS-SS----
---GGGTSS-SSS-SS----
---GGGTSS-SSS-SS----
---GGGTSS-SSS-SS----
---GGGTSS-SSS-SS----
---GGGTSS-SSS-SS----
---GGGTSS-SSS-SS----
---GGGTSS-SSS-SS----
---GGGTSS-SSS-SS----
---GGGTSS-SSS-SS----
---GGGTTT-SSS-SS----
---GGGTTT-SSS-SS----
---GGGTSS-SSS-SS----
---GGGTSS-SSS-SS----
---GGGTSS-SSS-SS----
---GGGTSS-SSS-SS----
---GGGTSS-SSS-SS----
---GGGTSS-SSS-SS----
---GGGTTT-SSS-SS----
---GGGTSS-SSS-SS----
---GGGTSS-SSS-SS----
---GGGTSS-SSS-SS----
---GGGTSS-SSS-SS----
---GGGTSS-SSS-SS----
---GGGTSS-SSS-SS----
---GGGTSS-SSS-SS----
---GGGTSS-SSS-SS----
---GGGTSS-SSS-SS----
---GGGTSS-SSS-SS----
---GGGTSS-SS--SS----
---GGGTSS-SSS-SS----
---GGGTSS-SSS-SS----
---GGGTTT-SSS-SS----
---GGGTSS-SSS-SS----
---GGGTSS-SSS-SS----
---GGGTSS-SSS-SS----
---GGGTSS-SSS-SS----
---GGGTSS-SSS-SS----
---GGGTSS-SSS-SS----
---GGGTSS-SSS-SS----
---GGGTSS-SSS-SS----
---GGGTSS-SSS-SS----
---GGGTSS--SS-SS----
---GGGTSS-SSS-SS----
---GGGTSS--S--SS----
---GGGTSS-SS-SSS----
---GGGTTT-SS--SS----
---GGGTTT-SSS-SS----
---GGGTSS-SSS-SS----
---GGGTSS--S--SS----
---GGGTTT-SSS-SS----
---GGGTTT-SSS-SS----
---GGGTTT-SSS-SS----
---GGGTTT-SSS-SS----
---GGGTTT-SSS-SS----
---GGGTSS-SSS-SS----
---GGGTSS-SSS-S-----
---GGGSSS-SSS-S-----
---GGGTSS-SSS-SS----
---GGGTTT-SS--SS----
---GGGTSS-SSS-SS----
---GGGTTT-SS-SSS----
---GGGTTT-SSS-SS----
---GGGTTT-SS--SS----
---GGGTSS--SS-SS----
---GGGTSS--SS-SS----
---GGGTTT-SSS-SS----
---GGGTSS-SSSSSS----
---GGGTSS-SSS-SS----
---GGGTSS-SS--SS----
---GGGTSS-SS--SS----
---GGGTTT-SS-SSS----
---GGGTTT-SSS-SS----
---GGGTSS-SSS-SS----
---GGGTSS--SSSSS----
---GGGTTT-SS--SS----
---GGGTSS-SS--SS----
---GGGTSS-SSS-SS----
---GGGTSS-SSS-SS----
---GGGTSS-SSS-SS----
---GGGTSS-SSS-SS----
---GGGTTT-SSS-SS----
---GGGTTT-SSS-S-----
---GGGTSS-SSS-SS----
---GGGTSS-SSS-SS----
---GGGTSS-SSS-SS----
---GGGSSS--SS-SS----
---GGGTSS--SSSS-----
---GGGTSS-SSS-SS----
---GGGSSS-SSS-SS----
---GGGTSS-SSS-SS----
---GGGTSS-SS--SS----
---GGGTSS-SSS-SS----
---GGGTSS--SSSSS----
---GGGTSS--SS-SS----
---GGGTSS-SSS-SS----
---GGGTSS--SS-S-----
---GGGTSS--SS-SS----
---GGGTSS-SSS-SS----
---GGGTSS--S-SSS----
---GGGTSS--S-SSS----
---GGGTSS-SSS-SS----
---GGGTSS-SSS-SS----
---GGGTSS-SSS-SS----
---GGGTSS-SSS-SS----
---GGGTSS-SSS-SS----
---GGGTSS-SSS-SS----
---GGGTSS-SSS-SS----
---GGGTSS-SSS-SS----
---GGGTSS--SS-SS----
---GGGTSS-SSS-SS----
---GGGTSS-SSS-S-----
---GGGTSS-SS-SSS----
---GGGTSS-SSS-S-----
---GGGTSS--SS-SS----
---GGGTSS--SS-SS----
---GGGTSS-SSS-SS----
---GGGTSS-SSS-SS----
---GGGTSS-SS--SS----
---GGGTSS--SS-SS----
---GGGTSS-SSS-S-----
---GGGTTT-SSS-SS----
---GGGTSS-SSS-SS----
---GGGTSS-SSS-SS----
---GGGTSS--SS-SS----
---GGGTSS-SSS-SS----
---GGGTSS--SS-SS----
---GGGSSS-SSS-SS----
---GGGTSS-SSS-SS----
---GGGTSS--SS-SS----
---GGGTSS--SS-SS----
---GGGTSS-SSS-SS----
---GGGTSS-SSS-SS----
---GGGTSS--SS-SS----
---GGGTSS--SSSSS----
---GGGTTT-SS--SS----
---GGGTSS--SSSSS----
---GGGTSS--SS-SS----
---GGGTSS--SS-SS----
---GGGTSS--SS-SS----
---GGG-SS-SSS-SS----
---GGGTSS--S--SS----
---GGGTSS--SS-SS----
---GGGTSS--SSSSS----
---GGGTSS--SS-SS----
---GGGTSS-SSS-SS----
---GGGTSS--SS-SS----
---GGGSSS-SSS-SS----
---GGGTSS-SSS-SS----
---GGGTSS--SS-SS----
---GGGTTT-SSS-SS----
---TTSSTT-SSS-SS----
---TTSSSS-SSS-SS----
---TTSSSS-SSS-SS----
---TTSSSS-SSS-SS----
---TTSSSS-SSS-S-----
---TTSSSS-SSS-SS----
---GGGSTT-SSS-SS----
---GGGSSS-SSS-SS----
---GGG-SS--SSSSS----
---TTSSTT-SSS-S-----
---SSS-SS-SSS-S-----
---TTSSSS-SSS-SS----
---GGGSSS-SSS-S-----
---TTSSTT-SSS-S-----
---GGGSSS-SSS-S-----
---TTS-TT-SSS-S-----
---TTSSTT-SSS-S-----
---TTSSTT-SSSTT-----
---TTSSTT-SSSTT-----
---GGG-TT-SSSTT-----
---GGGSSS-SSS-SS----
---GGGSTT-SSSTTS----
---TTSSSS-SSS-S-----
---TTSSSS-SSS-S-----
---TTSSSS-SSS-S-----
---TTSSSS-SSS-S-----
---TTSSTT-SSSTT-----
---TTSSSS-SSS-S-----
---TTSSSS-SSS-SS----
---TTSSSS-SSS-SS----
---TTSSSS-SSS-SS----
---GGGSSS-SSS-S-----
---TTSSSS-SSS-SS----
---TTSSSS-SSSTT-----
---TTSSSS-SSSTTS----
---TTSSTT-SSSTT-----
---TTSSTT-SSSTT-----
---GGGSSS-SSS-S-----
---TTSSTT-SSSTT-----
---TTSSSS-SSSTT-----
---GGGSSS-SSS-S-----
---GGGSSS-SSS-S-----
---TTSSSS-SSS-S-----
---TTSSTT-SSS-S-----
---TTSSTT--SS-S-----
---TTSSSS-SSS-SS----
---GGGSSS-SSS-S-----
---GGGSTT-SSS-S-----
---TTSSSS-SSS-S-----
---TTSSSS-SSS-S-----
---GGGSSS-SSS-S-----
---GGGSSS-SSS-SS----
---GGGSSS-SSS-S-----
---GGGSSS-SSS-S-----
---GGGSSS-SSS-S-----
---GGGSSS-SSS-SS----
---TTSSSS-SSS-S-----
---GGGSSS-SSS-S-----
---TTSSSS-SSS-S-----
---GGGSSS-SSS-SS----
---GGGSSS-SSS-SS----
---TTSSSS-SSS-S-----
---TTS-TT-SSS-S-----
---GGG-SS-SSS-S-----
---GGGSSS--SS-SS----
---TTTTSS--SS-SS----
---TTSSTT-SSS-S-----
---GGGSSS-SSS-S-----
---TTSSTT-SSS-S-----
---GGGSTT-SSS-S-----
---GGGSTT-SSS-S-----
---GGGSSS-SSS-S-----
---TTSSSS-SSS-S-----
---TTSSSS-SSS-S-----
---TTSSSS-SSS-SS----
---TTSSSS--SS-S-----
---GGGSTT-SSS-S-----
---TTS-SS-SSS-S-----
---TTSSSS-SSS-SS----
---TTSSTT-SSS-S-----
---TTSSTT-SSS-S-----
---GGGSSS-SSS-S-----
---GGGSSS-SSS-S-----
---GGGSSS-SSS-SS----
---GGGTSS-SSS-SS----
---GGGSSS-SSS-SS----
---GGGSSS-SSS-SS----
---TTS-SS-SSS-SS----
---GGG-SS-SSS-SS----
---TTSSSS-SSS-S-----
---GGGTSS--SSSSS----
---GGG-SS--SS-SS----
---GGGSSS-SSS-SS----
---TTSSSS-SSS-S-----
---TTSSSS-SSS-S-----
---GGGSSS-SSS-S-----
---TTS-TT-SSS-S-----
---GGGTTT-SSS-S-----
---GGG-TT-SS-SSS----
---GGGSSS--S-SS-----
---GGGTSS--SSSSS----
---GGGSSS--S--SS----
---GGGSSS-SSS-SS----
---GGGTSS-SS--SS----
---TTSSSS--SS-SS----
---TTSSTT-SSSSS-----
---GGGTSS-SSS-S-----
---TTSSSS-SSS-SS----
---TTSSTT-SSS-S-----
---TTSSTT-SSS-S-----
---GGGSTT-SSS-S-----
---TTSSSS--SS-SS----
---TTS-SS-SSSSS-----
---TTSSSS-SSSSS-----
---GGGSSS-TTSTT-----
---GGGTSS-SS-SSS----
---TTSSSS--S-SS-----
---TTSSSS-SS-SSS----
---TTSSSS-SS--S-----
---GGGSSS-SSS-SS----
---TTSSSS-SSS-SS----
---TTSSSS-SSS-SS----
---TTSSTT-SSS-S-----
---GGGTTT-SSS-S-----
---TTSSTT-SSS-S-----
---TTSSSS-SSS-S-----
---TTSSSS-SSS-SS----
---TTSSSS-SSS-S-----
---GGGTTT-SSS-S-----
---GGG-SS-SSS-SS----
---TTSSSS-SSS-SS----
---GGGSSS-SSS-SS----
---GGG-SS--SS-S-----
---GGGTSS--SS-SS----
---TTS-SS-SSS-SS----
---TTS-TT-SSS-SS----
---GGGSSS-SSS-SS----
---GGGSSS-SSS-SS----
---GGGSSS-SSS-SS----
---TTSSSS-SSS-SS----
---GGGSSS-SSS-SS----
---GGGSSS-SSS-S-----
---TTSSSS-SSS-SS----
---GGGSSS-SSS-SS----
---GGGSSS-SSS-SS----
---GGG-SS-SSS-SS----
---GGG-SS-SSS-SS----
---GGGSSS-SSS-SS----
---TTSSSS-SSS-SS----
---GGGSSS-SSS-S-----
---TTSSSS-SSS-S-----
---TTS-SS-SSS-S-----
---TTSSSS-SSS-SS----
---TTSSSS-SSS-SS----
---GGGSSS-SSS-SS----
---GGGSSS-SSS-SS----
---GGGSSS--SSSSS----
---TTSSSS-SSS-S-----
---TTSSSS-SSS-S-----
---TTSSSS-SSS-SS----
---GGGSSS-SSS-SS----
---TTSSSS-SSS-SS----
---TTSSSS-SSS-SS----
---GGGSSS-SSS-SS----
---TTSSSS-SSS-SS----
---GGGSSS-SSS-SS----
---TTSSSS-SSS-SS----
---GGGSSS-SSS-SS----
---GGGSTT-SSS-SS----
---GGGSSS-SSS-SS----
---TTSSTT-SSS-SS----
---TTSSSS-SSS-SS----
---GGGSTT-SSS-SS----
---TTSSSS-SSS-S-----
---GGGSSS-SSS-SS----
---TTSSSS-SS-SS-----
---TTSSSS-SS--SS----
---TTSSSS--SS-SS----
---GGG-TT-SSS-S-----
---TTS-SS-SSS-S-----
---TTSSSS--SS-SS----
---TTSSSS-SSS-S-----
---TTSSSS-SSS-S-----
---TTSSSS-SSS-S-----
---TTSSSS-SSS-SS----
---TTSSSS-SSS-SS----
---GGGSSS-SSS-SS----
---TTSSSS-SS--SS----
---TTSSSS-SSS-SS----
---GGGSSS-SSS-SS----
---GGGSSS-SSS-SS----
---TTSSTT-SSS-S-----
---TTSSSS-SSS-SS----
---GGGSSS-SSS-SS----
---TTSSSS-SSS-SS----
---TTSSSS-SSS-SS----
---GGGSSS-SSS-S-----
---GGGSSS-SSS-SS----
---TTSSTT-SSS-SS----
---TTSSSS-SSS-S-----
---TTSSSS-SSS-SS----
---TTSSTT-SSS-SS----
---GGGSTT-SSS-SS----
---TTS-SS-SSS-SS----
---GGG-SS-SSS-SS----
---TTS-SS--SS-SS----
---TTSSSS-SSS-SS----
---GGGSSS-SSS-SS----
---TTS-SS-SSS-SS----
---TTS-SS-SSS-S-----
---TTS-SS-SSS-SS----
---TTSSSS-SSS-SS----
---GGGSSS-SSS-SS----
---GGGSSS-SSS-SS----
---TTSSSS-SSS-SS----
---GGGSSS-SSS-SS----
---GGGSSS-SSS-SS----
---GGGSSS-SSS-SS----
---GGGSSS-SSS-SS----
---TTSSSS-SSS-SS----
---GGGSSS-SSS-SS----
---TTSSSS-SSS-S-----
---TTS-SS-SSS-SS----
---TTSSTT-SSS-S-----
---TTSSSS-SSSSSS----
---GGGSSS-SSS-SS----
---TTSSSS-SSS-SS----
---TTSSSS-SSS-SS----
---TTSSTT-SSS-SS----
---TTSSSS-SSS-S-----
---TTSSSS-SSS-SS----
---GGGSSS-SSS-SS----
---GGGSSS-SSS-SS----
---TTSSSS--SS-SS----
---TTSSSS-SSSSSS----
---TTSSSS--SS-SS----
---GGGSSS-SS--SS----
---TTSSSS--SS-SS----
---TTSSSS-SSS-SS----
---TTSSSS-SSS-SS----
---TTSSSS--SS-SS----
---TTSSSS--S--SS----
---GGGTTT-SSS-SS----
---TTS-SS--SS-SS----
---GGG-SS-SSSSSS----
---TTS-SS--SS-SS----
---TTSSSS-SSS-SS----
---TTSSSS-SSS-SS----
---TTSSSS-SS-SSS----
---TTSSSS-SSSSS-----
---TTSSSS-SSSSSS----
---TTSSSS-SSSSSS----
---TTSSSS-SSS-SS----
---TTS-SS-SSS-SS----
---GGGSSS-SSS-SS----
---GGGTSS-SSS-SS----
---GGGSSS-SSS-SS----
---GGGTSS--S--SS----
---GGGTTT-SSS-SS----
---GGGTSS-SSS-SS----
---GGGTSS-SSS-SS----
---GGGTSS-SSS-SS----
---GGGTSS-SSS-SS----
---GGGTSS-SSS-SS----
---GGGTSS--S-SS-----
---GGGTSS--SS-SS----
---GGGSSS-SSSSSS----
---GGGSSS--SS-SS----
---GGGTSS--SS-SS----
---GGGTSS--SS-SS----
---GGGTSS--SS-SS----
---GGGTSS--SS-SS----
---GGGTSS--S-SS-----
---GGGTSS--SSSSS----
---GGGTSS--SS-SS----
---GGGTSS--SSSSS----
---GGGTSS--SS-SS----
---GGGTSS-SSS-SS----
---GGGTSS-SSS-SS----
---GGGTSS--SSSS-----
---GGGTSS--SS-S-----
---GGGTSS-SS-SSS----
---GGGTSS-SS--SS----
---GGGTSS-SS--SS----
---GGGTTT-SSS-SS----
---GGGTSS-SSS-SS----
---GGGTSS-SSSSSS----
---GGGTSS-SSS-SS----
---GGGTTT-SSS-SS----
---GGGTSS-SSS-SS----
---GGGTTT-SSS-SS----
---GGGTSS-SSS-SS----
---GGGTSS-SS-SS-----
---GGGTSS-SSS-SS----
---GGGTSS--SSSSS----
---GGGTSS-SSSSSS----
---GGGSSS-SSS-SS----
---GGGTSS-SSS-SS----
---GGGTSS--SS-SS----
---GGGTTT-SS--SS----
---GGGTTT-SS-SSS----
---GGGTSS-SSS-SS----
---GGGTSS-SSS-SS----
---GGGTSS-SSS-SS----
---GGGTSS-SSS-SS----
---GGGTSS-SSSSSS----
---GGGTSS-SS--SS----
---GGGTSS-SSS-SS----
---GGGTSS--SS-SS----
---GGGTSS-SSS-SS----
---GGGTTT-SSS-SS----
---GGGTSS--SS-SS----
---GGGTTT-SSS-S-----
---GGGTSS-SSS-SS----
---GGGSSS-SSS-SS----
---GGGTSS-SSS-SS----
---GGGSSS--SS-SS----
---GGGTSS--SS-SS----
---GGGSSS-SSS-SS----
---GGGTSS--SS-SS----
---GGGTSS--SS-SS----
---GGGTSS-SSS-SS----
---GGGTSS-SSS-SS----
---GGGTSS-SSS-SS----
---GGGTSS-SSS-SS----
---GGGTSS-SSS-SS----
---GGGTSS--SS-SS----
---GGGTSS-SSS-SS----
---STTTSS-SSS-SS----
---GGGTSS-SSS-SS----
---GGGTSS-SSS-SS----
---GGGTSS--SS-SS----
---GGGTTT-SSS-SS----
---GGGTSS-SSS-SS----
---GGGTSS--SS-SS----
---GGGTSS--SS-SS----
---GGGTSS-SSS-SS----
---GGGTSS--SS-SS----
---STTTSS-SSS-SS----
---GGGTTT-SSS-SS----
---GGGTTT-SSS-SS----
---GGGTSS-SSS-SS----
---GGGTSS--SS-SS----
---GGGTTT-SSS-SS----
---GGGTTT-SSS-SS----
---GGGTTS--SSSSS----
---GGGTTT-SS-SSS----
---GGGTSS-SSS-SS----
---GGGTSS-SSSSSS----
---GGGTSS-SSSSSS----
---GGGTSS-SSSSSS----
---GGGTTT-SSS-SS----
---STTTSS--SS-SS----
---GGGTTT-SSS-SS----
---GGGTSS-SSS-SS----
---GGGTTT-SSS-SS----
---GGGTSS--SS-SS----
---GGGTSS-SSS-SS----
---GGGTTT-SSS-SS----
---GGGTTT-SSS-SS----
---STTTTT-SSS-SS----
---GGGTTT--SS-SS----
---GGGTTT-SSS-SS----
---GGGTTT-SSS-SS----
---GGGTSS-SSS-SS----
---GGGTTT-SSS-SS----
---GGGTTT-SSS-SS----
---GGGTTT-SSS-SS----
---GGGTTT-SSS-SS----
---GGGTTT-SSSSSS----
---GGGTTT-SSSSSS----
---GGGTTT-SSSSSS----
---GGGTTT-SSSSSS----
---GGGTTT-SSS-SS----
---GGGTTT-SSSSSS----
---GGGTTT-SSS-SS----
---GGGTTT-SSSSSS----
---GGGTSS-SSSSSS----
---GGGTSS--SSSSS----
---HHHHTT-SSS-SS----
---GGGTSS--S-SSS----
---GGGTSS-SSSSSS----
---GGGTSS-SSSSSS----
---GGGTSS-SS-SSS----
---GGGTTT--SSSSS----
---GGGTTT-SSSSSS----
---STTTSS-SS-SSS----
---GGGTSS-SSSSSS----
---GGGTSS-SSSSSS----
---STTTTT-SSSSSS----
---GGGTTT-SS-SSS----
---GGGTSS-SSSSSS----
---GGGTSS-SS-SSS----
---HHHHTT-SSSSSS----
---STTTTT-SSS-SS----
---GGGTTT-SSS-SS----
---GGGTTT-SSSSSS----
---GGGTTT-SSS-SS----
---HHHHSS-SSS-SS----
---GGGTSS--SSSSS----
---HHHHSS-SSSSSS----
---HHHHTT--SS-SS----
---HHHHSS-SSSSSS----
---HHHHSS--SS-SS----
---SSTTSS--SS-SS----
---TTTTSS-SSS-SS----
---TTTTTT-SSSSSS----
---TTTTSS--SSSSS----
---TTTTTT-SSSSSS----
---TTTTSS-SSS-SS----
---TTTTTT-SSSSSS----
---TTTTSS-SSS-SS----
---TTSSSS-SS-SSS----
---SSTTSS--S-SSS----
---SSTTSS-SSS-SS----
---TTS-SS-SSS-SS----
---SSTTSS-SSS-SS----
---TTTTTT-SSSSSS----
---SSTTTT-SSS-SS----
---GGGSSS-SSS-SS----
---GGGGTT-SSS-SS----
---GGGTTT-SSS-SS----
---GGGGSS-SSSSSS----
---SGGGSS--SSSSS----
---GGGSSS--SS-SS----
---GGGSSS--SS-SS----
---GGGSSS-SSS-SS----
---STTSSS--SS-SS----
---SGGGSS-SS-SSS----
---SSSSTT-SSS-SS----
---TTS-SS-SSS-SS----
---TTSSTT-SSS-SS----
---TTTSSS-SSS-SS----
---TTSSSS-SS--SS----
---TTSSSS-SSS-SS----
---TTSSSS-SSS-SS----
---TTTSSS-SSS-SS----
---TTTSTT-SSSSSS----
---TTTSSS-SSS-SS----
---TTTSSS-SSSSSS----
---TTSSSS-SSSSSS----
---TTTSSS-SSS-SS----
---TTSSSS-SSS-SS----
---TTSSSS-SSSSSS----
---TTSSSS-SS--SS----
---TTTSTT-SSS-SS----
---TTTSSS-SSS-SS----
---TTTSSS-SSS-SS----
---TTTSSS-SSS-SS----
---TTTSTT-SSS-SS----
---TTTSTT-SSS-SS----
---TTSS-S-SSS-SS----
---TTSSSS-SSS-SS----
---TTTSSS-SSSSSS----
---TTTSSS-SSSSSS----
---TTSSSS-SS-SSS----
---TTTSSS-SSS-SS----
---TTSSSS-SSSSSS----
---TTTSSS-SSS-SS----
---TTTSSS-SSS-SS----
---TTTSTT-SSSSSS----
---TTSSSS-SSS-SS----
---TTSSSS-SSS-SS----
---TTSSSS-SSS-SS----
---TTSSSS-SSS-SS----
---TTTSSS-SSSSSS----
---TTTSSS-SS-SSS----
---TTTSSS-SSS-SS----
---TTSSSS-SSS-SS----
---TTTSSS-SS--SS----
---TTTSSS-SSS-SS----
---TTSSSS-SS-SSS----
---TTTSSS-SSS-SS----
---TTTSSS-SS--SS----
---TTTSSS-SS--SS----
---TTTSSS-SSS-SS----
---TTTSTT-SSS-SS----
---TTTTSS-SS-SSS----
---TTTSSS-SS-SSS----
---TTTSSS-SS--SS----
---TTSSSS-SS-SSS----
---TTSSSS-SS-SSS----
---TTSSSS-SS-SSS----
---TTTSSS-SS-SSS----
---TTSSTT-SSS-SS----
---TTTSSS-SSS-SS----
---TTSSSS-SSS-SS----
---TTTSSS-SS-SSS----
---TTTSSS--SS-S-----
---TTTSSS-SSS-SS----
---TTT-SS-SSS-SS----
---TTTSSS-SSS-SS----
---TTTSSS-SS--S-----
---TTSSSS-SSS-SS----
---TTTSSS-SS-SSS----
---TTSSSS--SS-SS----
---TTSSSS-SS--SS----
---TTTSSS-SSS-SS----
---TTTSSS-SSS-SS----
---TTTSSS-SSS-SS----
---TTTSSS-SSS-SS----
---TTTSSS-SSS-SS----
---TTTSSS-SSS-SS----
---TTSSSS-SSSSSS----
---TTTSSS-SSSSSS----
---TTSSSS-SSSSSS----
---TTTSSS-SSS-SS----
---TTTSSS-SSSSSS----
---TTTSSS-SSS-SS----
---TTTSSS-SSS-SS----
---TTTSSS-SS-SSS----
---TTSSSS-SSSSSS----
---TTSSSS-SSSSSS----
---TTSSSS-SSSSSS----
---TTSSSS-SSSSSS----
---TTTSTT-SSSSSS----
---TTSSSS-SSS-SS----
---TTTSSS-SSS-SS----
---TTTSSS-SSSSSS----
---TTTSSS--SSSSS----
---TTTSSS-SSSSSS----
---TTTSSS-SS-SSS----
---TTTSTT-SSS-SS----
---TTTSSS-SSS-SS----
---TTSSSS-SSS-SS----
---TTSSSS-SSS-SS----
---TTTSTT-SSS-SS----
---TTSSSS-SSS-SS----
---TTTSTT-SS-SSS----
---TTTSTT-SS-SSS----
---TTSSTT-SSSSSS----
---TTTSTT-SSSSSS----
---TTTSSS-SSSSSS-S--
---TTTSSS-SS-SSS-S--
---TTTSTT-SSS-SS-S--
---TTTSSS-SSS-SS-S--
---TTSSSS-SSSSSS-S--
---TTTSTT-SSSSSS----
---TTTSSS-SS--SS----
---TTSSSS-SSS-SS----
---TTTSSS-SS-SSS----
---TTTSSS-SSS-SS-S--
---TTTSSS-SSS-SS-S--
---TTTSSS-SS--SS-S--
---TTSSTT-SSS-SS----
---TTSSSS-SS-SSS----
---TTSSTT-SSS-SS-S--
---TTTSSS-SS-SSS-S--
---TTTSSS-SS-SSS----
---TTTSSS-SS--SS----
---TTTSSS-SSS-SS-S--
---TTS-TT-SSSSSS-S--
---TTSSSS-SS-SSS-S--
---TTSSSS-SSS-SS----
---SSS-SS-SSS-SS----
---TTT-SS-SSS-SS----
---TTS-SS-SSS-SS----
---TTT-SS-SSS-SS----
---TTT-SS-SSS-S-----
---TTT-SS--SSSSS----
---TTS-SS-SSS-SS----
---TTT-SS-SS-SSS----
---TTS-TT-SSS-SS-S--
---TTT-TT-SSS-SS----
---TTS-TT-SSS-SS-S--
---TTTSTT-SSS-SS----
---TTTSTT-SSS-SS----
---TTTSTT-SSS-SS-S--
---TTT-TT-SS--S--S--
---TTTSTT-SSS-SS----
---TTTGGG-SSS-S-----
---TTT-TT-SSS-S-----
---TTSSSS-SSS-SS-S--
---TTSSSS-SS-SSS----
---TTS-SS-SSS-SS----
---TTTSSS-SSSSSS-S--
---TTSSSS-SSS-SS----
---TTT-TT-SSS-SS----
---TTS-TT-SS--SS----
---TTTSTT-SSS-SS----
---TTSSTT-SSS-SS----
---TTS-TT-SSS-SS----
---TTS-SS-SSS-SS----
---TTSSTT-SSS-SS----
---TTSSSS-SS-SSS----
---TTTSSS-SSS-SS----
---TTS-TT-SSS-SS----
---TTT-SS-SSS-SS----
---TTS-SS--SS-SS----
---TTS-SS-SSS-SS----
---TTSSSS-SSS-SS----
---TTTSSS-SS--SS----
---TTTSSS-SS--SS----
---TTT-SS-SSS-SS----
---TTS-SS-SSS-SS----
---TTSSSS-SSSSSS----
---TTS-SS-SSS-SS----
---TTS-SS-SSS-S-----
---SSS-SS-SS-SSS----
---SS--TT-SS--S-----
---SS--SS-SSS-S-----
----SSSTT-SSS-SS----
----SS-SS-SSS-S-----
---SS--TT-SS--SS----
---SS--SS-SSS-SS----
---SSS-TT-SSSSSS----
---SSS-SS-SSSSSS----
---SSS-SS-SSSSSS----
---SSS-SS--SSSSS----
---SSSSSS-SSS-SS----
---SSSSSS-SSSSSS-S--
---SSSSSS-SSS-SS----
---SSSSSS-SSS-SS----
---SSSSSS-SSSSSS----
---SSSSSS-SSS-SS----
---SSSSSS-SSSSSS----
---SSSSTT-SS--S-----
---SSSSSS-SSS-S--S--
---SSSSTT-SSS-S--S--
---SSSSSS-SSS-SS----
---SSS-SS-SSS-S--S--
---TTS-TT-SSS-S--S--
---TTS-TT-SSS-S--S--
---TTT-SS-SSS-S--S--
---TTTSTT-SSS-S-----
---TTT-SS--SSSS-----
---TTTSTT-SS--SS-S--
---TTT-SS-SSS-SS-S--
--GGGT-SS-SSS-SS-S--
---TTT-SS--SS-SS-S--
---TTT-TT-SSS-SS-S--
---TTT-SS-SSSSS--S--
---TTTSTT-SSS-SS-S--
---TTT-SS-SS-SS--S--
---TTTSTT-SSS-SS-S--
---TTTSSS-SSS-SS-S--
---TTTSSS-SSS-SS-S--
---TTT-SS--SS-SS-S--
---TTTSTT-SSS-SS-S--
---TTT-SS-SSSSSS-S--
---TTTSTT-SSS-SS-S--
---TTTSTT-SSS-SS-S--
---TTGGGS-SSS-S--S--
---TTTSSS-SSS-SS-S--
---TTT-TT-SSS-SS-S--
---TTTSSS-SSS-S--S--
---TTTSSS-SSS-S--S--
---TTTGGG-SSS-SS-S--
---TTTSSS-SSSSSS-S--
---TTTSTT-SSS-S--S--
---TTTSTT-SSS-SS-S--
---TTTSTT-SSS-SS-S--
---TTTGGG-SSS-SS-S--
---TTTGGG-SSSSSS-S--
---TTTGGG-SSSSSS-S--
---TTTSSS--SS-SS-S--
---TTT-SS-SSS-SS-S--
---TTT-SS-SS-SSS-S--
---TTT-SS-SS-SSS-S--
---TTTSSS-SSS-SS-S--
---TTTSSS-SSS-SS-S--
---TTS-SS-SSS-SS-S--
---GGG-SS-SSS-SS-S--
---TTSSSS--SS-SS-S--
---TTSSSS--S-SSS-S--
---TTSSSS-SS-SSS-S--
---TTS-SS--SS-SS-S--
---TTTSSS-SS-SSS-S--
---TTSSSS--S-SSS-S--
---TTTSSS-SSS-SS-S--
---TTSSSS-SSS-SS-S--
---SSSSSS-SSS-SS-S--
---SSSSSS-SSS-SS-S--
---TTTSSS-SSS-SS-S--
---TTSSSS--SS-SS-S--
---TTTSSS--SS-SS-S--
---TTS-SS-SSSSSS-S--
---SSSSSS-SSS-SS-S--
---SSSSSS-SSS-SS-S--
---SSSSSS-SSS-SS-S--
---SSSSSS-SSS-SS-S--
---SSSSSS-SSS-SS-S--
---SSSSSS--SS-SS-S--
---SSSSSS-SSS-SS-S--
---SSSSSS-SSS-SS-S--
---SSSSSS-SSS-SS-S--
----SSSSS--SS-SS-S--
---SSSSTT-SSS-SS-S--
---SSSSSS--SS-SS-S--
---SSSSTT-SSS-SS-S--
---SSTTTS-SSS-SS-S--
---SSSSTT--SS-SS-S--
---SSSSTT-SSS-SS-S--
---SSSSTT--SS-SS-S--
---SSSSSS-SS--SS-S--
---SSTTTS--S--SS-S--
---SSSSSS-SSS-SS-S--
---SSSSTT-SSS-SS-S--
---SSTTTS-SSS-SS-S--
---SSSSSS-SS--SS-S--
---SSSSSS-SSS-SS-S--
----SSSTT-SSS-SS-S--
---SSSSSS--SS-SS-S--
---SSSSSS--SS-SS-S--
---SSSSTT-SSS-SS-S--
---SSSSSS-SSS-SS-S--
---SSSSSS-SS--SS-S--
---TTSSSS--SS-SS-S--
---TTSSSS--S--SS-S--
---TTTSSS--SS-SS-S--
---TTTSSS-SSS-SS-S--
---TTS-SS-SS--SS-S--
---TTS-SS-SSS-SS-S--
---TTT-SS-TT--SS-S--
---TTS-SS-TT--SS-S--
---TTTSSS-TTS-S--S--
---TTT-SS-TT-SS--S--
---TTSSSS-TT-SS-----
---TTT-SS-SS--S-----
---TTTSTT-SSS-SS----
---TTTSTT-SSS-SS----
---TTT-SS-SSS-SS----
---TTTSTT-SSS-SS-S--
---TTT-TT-SSSSSS-S--
---TTSSSS-SSS-SS-S--
---TTSSTT-SSSSSS-S--
---TTSSSS-SSS-SS-S--
---TTT-SS-SSS-SS-S--
---TTSSSS-SSS-SS-S--
---TTTSSS-SSSSSS-S--
---TTSSSS-SSSSSS-S--
---TTTSSS-SSSSSS-S--
---TTSSSS-SSS-SS-S--
---TTTSSS-SS-SSS-S--
---TTTSSS-SSS-SS-S--
---TTTSSS-SSS-SS-S--
---TTTSSS-SS-SSS-S--
---TTTSTT-SS-SSS-S--
---TTTSSS-SSSSSS-S--
---TTTSSS-SSSSSS-S--
---TTS-TT-SSSSSS-S--
---TTS-SS-SSSSSS-S--
---TTSSSS-SSSSSS-S--
---TTSSSS-SS-SSS-S--
---TTTSSS-SSS-SS-S--
---TTSSSS-SSS-SS-S--
---TTTSSS-SSSSSS-S--
---TTTSSS-SSSSSS-S--
---TTTSSS-SS-SSS-S--
---TTTTSS-SSSSSS-S--
---TTTTSS-SSSSSS-S--
---TTTTTT-SSS-SS-S--
---TTTTTT-SSSSSS-S--
---TTTSSS-SSSSSS-S--
---TTTSSS-SSSSSS-S--
---TTTTTT-SSSSSS-S--
---TTTSSS-SSSSSS-S--
---TTTSSS-SSSSSS-S--
---TTTSSS-SS-SSS-S--
---TTTTSS-SS-SSS-S--
---TTTTSS-SSSSSS-S--
---TTTSSS-SS-SSS-S--
---TTTTSS-SSSSSS-S--
---TTTSSS-SSSSSS-S--
---TTTSSS-SSSSSS-S--
---TTTSSS-SS-SSS-S--
---TTTTTT-SS-SSS-S--
---TTTSSS-SS-SSS-S--
---TTTSSS-SS--SS-S--
---GGGTTT-SSSSSS-S--
---TTTSSS-SS-SSS-S--
---TTTSTT-SSSSSS-S--
---TTTSSS-SSS-SS-S--
---TTT-SS-SSS-SS-S--
---TTT-SS-SSSSSS-S--
---TTTSSS-SSSSSS-S--
---TTT--S--SS-SS-S--
---TTT--S-SSSSSS-S--
---TTT-SS-SSS-SS-S--
---TTT-SS-SSSSSS-S--
---TTT--S-SSSSSS-S--
---TTT-SS-SSS-SS-S--
---TTT-SS-SS-SSS-S--
---TTTS-S-SSSSSS-S--
---TTT--S-SS--SS-S--
---TTT--S-SS-SSS-S--
---TTT--S-SS-SSS-S--
---TTT-SS-SS-SSS-S--
---TTT-SS-SSSSSS-S--
---TTS-SS-SSS-SS-S--
---TTT-SS-SSS-SS-S--
---TTT-SS-SSS-SS-S--
---TTT-SS-SSS-SS-S--
---TTT-SS-SSSSSS-S--
---TTT-SS-SSS-SS-S--
---TTT-SS-SSS-SS-S--
---TTT-SS-SSSSSS-S--
---TTT-SS-SSS-SS-S--
---TTT-SS-SSSSSS-S--
---TTT-SS-SS-SSS-S--
---TTT-SS-SSSSSS-S--
---TTT-SS-SS-SSS-S--
---TTT-SS-SSS-SS-S--
---TTT-SS-SSS-SS-S--
---TTT-SS-SSS-SS-S--
---TTT-SS-SSS-SS-S--
---TTS-SS-SSS-SS-S--
---TTS-SS-SSS-SS-S--
---TTS-SS-SS-SSS-S--
---TTS-SS-SS-SSS-S--
---TTS-SS-SS-SSS-S--
---TTT-SS-SS-SSS-S--
---TTS-SS-SS-SSS-S--
---TTT-SS-SS--SS-S--
---TTS-SS-SS--SS-S--
---TTT-SS-SS--SS-S--
---TTTSSS-SS--SS-S--
---TTT-SS-SS-SSS-S--
---TTS-SS-SS--SS-S--
---TTS-SS-SS--SS-S--
---TTT-SS-SS--SS-S--
---TTT-SS-SS-SSS-S--
---TTS-SS-SS--SS-S--
---TTT-SS--S-SSS-S--
---TTS-SS-SS--SS-S--
---TTT-SS--S-SSS-S--
---TTS-SS--S-SSS-TT-
---TTT-SS--S-SSS-S--
---TTT-TT-SS--SS-TT-
---TTT-TT-SS--SS-TT-
---TTS-SS-SS--SS-S--
---TTS-SS-SSS-SS-S--
---TTT-SS-SS--SS-TT-
---TTT-SS-SS-SS--TT-
---TTS-SS-SS-SSS-TT-
---TTT-SS-SS--SS-TT-
---TTT-SSSSS-SSS-TT-
---TTS-SSSSS--SS-TT-
---TTS-SS-SS--SS-S--
---TTT-SS-SS--S--S--
---TTS-SS-TT-SSS-TT-
---TTT-SS-SS--SS-S--
---TTT-SS-SS--SS-S--
---TTT-SS-SS--SS-TT-
---TTT-SS-SS--SS-S--
---TTT-SS-SS--SS-TT-
---TTT-SS-SS-SSS-TT-
---TTT-SS-SS--SS-TT-
---TTT-SS-SS-SSS-TT-
---TTT-SS-SS-SS--TT-
---TTT-SS--SSSSS-TT-
---TTT-SS--SSSS--S--
---TTT-SS--SS-S--TT-
---TTT-SS--SSSS--TT-
---TTT-SS-SSSSS--S--
---TTT-SS-SSS-SS-S--
---TTT-SS-SS-SS--S--
---TTT-SS-SS-SS--S--
---TTSSSS--SSSS--S--
---TTT-SS-SSSSS-----
---TTT-SS-SSS-SS-S--
---TTT-SS-SSS-S--S--
---TTT-SS-SSS-S--S--
---TTT-SS-SSS-S--S--
---TTT-SS--SS-S--S--
---TTTSSS-SSSSS-----
---TTS-SS--SSSS-----
---TTT-SS-SSSSS-----
---TTTSSS-SSSSS-----
---TTTSSS-SSS-S-----
---TTTSSS-SSS-SS-S--
---TTT-SS-SSS-SS-S--
---TTT-SS-SSS-SS-S--
---TTT-SS-SSS-SS-S--
---TTS-SS-SSS-SS----
---TTT-SS-SSS-S-----
---TTT-SS--SS-S--S--
---TTT-SS--SS-S-----
---TTT-SS-SSS-S-----
---TTT-SS-SSS-S-----
---TTT-SS-SSS-S--S--
---TTT-SS-SSS-S-----
---TTT-SS-SSS-S--S--
---TTT-SS-SSS-S--S--
---TTT-SS-SSS-S--S--
---TTT-SS-SSS-S--S--
---TTT-SS-SSS-SS-S--
---TTT-SS-SSS-S--S--
---TTT-SS-SSS-S--S--
---TTT-SS-SSS-S-----
---TTTSSS-SSS-S--S--
---TTT-SS-SSS-S-----
---TTT-SS-SSS-S-----
---TTT-SS-SSS-SS----
---TTT-SS-SSS-S-----
---TTT-SS-SS--S-----
---TTT-SS-SSS-S-----
---TTT-SS-SSS-S-----
---TTT-SS-SSS-S-----
---TTT-SS-SSS-S-----
---TTT-SS-SSS-S-----
---TTT-SS-SSS-S-----
---TTT-SS-SSS-S-----
---TTT-SS-SSS-S-----
---TTT-SS-SSS-S-----
---TTT-SS-SSS-S-----
---TTTSSS-SSS-S-----
---TTT-SS-SSS-S-----
---TTT-SS-SSS-S-----
---TTT-SS-SSS-S-----
---TTT-SS-SSS-S--TT-
---TTT-SS-SSS-S--S--
---TTT-SS-SSS-S--S--
---TTT-SS-SSS-S--S--
---TTT-SS-SSS-S--S--
---TTT-SS-SS--S--S--
---TTT-SS-SSS-SS----
---TTS-SS-SSSSS--S--
---TTS-SS-SS-SS--TT-
---TTT-SS-SSS-SS-S--
---TTT-SS-SSS-SS-S--
---TTT-SS-SSS-SS-TT-
---TTS-SS--SS-SS-S--
---TTTSSS-SSS-SS-TT-
---TTT-SS-SSS-SS-S--
---TTT-SS-SSS-SS-S--
---TTT-SS-SSS-SS-S--
---TTS-SS-SSS-SS-TT-
---TTT-SS-SSS-SS-TT-
---TTT-SS-SSS-SS-TT-
---TTT-SS-SSS-SS-TT-
---TTT-SS-SSS-SS-TT-
---TTT-SS-SSS-SS-TT-
---TTT-SS-SSS-SS-TT-
---TTT-SS-SSS-SS-TT-
---TTT-SS-SSS-SS-TT-
---TTT-SS-SSS-SS-TT-
---TTT-SS-SSS-SS-TT-
---TTT-SS-SSS-SS-TT-
---TTT-SS-SSS-SS-TT-
---TTT-SS-SS--SS-TT-
---TTT-SS-SSS-SS-TT-
---TTS-SS-SSS-SS-TT-
---TTSSSS-SSS-SS-S--
---TTT-SS-SSS-SS-S--
---TTT-SS-SSS-SS-S--
---TTS-SS-SSS-SS-S--
---TTS-SS-SSS-SS-TT-
---TTT-SS-SSSSSS-TT-
---TTT-SS-SSS-SS-TT-
---TTT-SS-SSS-SS-TT-
---TTT-SS-SSS-SS-TT-
---TTT-SS-SSS-SS-TT-
---TTTSSS-SSS-SS-TT-
---TTT-SS-SSS-SS-TT-
---TTT-SS-SSS-SS-TT-
---TTT-SS-SSS-SS-TT-
---TTT-SS-SSS-SS-TT-
---TTT-SS-SSS-SS-TT-
---TTT-SS--SS-SS-TT-
---TTT-SS-SSSSSS-TT-
---TTT-SS-SSS-SS-S--
---TTT-SS-SSS-SS-TT-
---TTT-SS-SSS-SS-TT-
---TTT-SS-SSS-SS-TT-
---TTT-SS--SS-SS-TT-
---TTT-SS--SS-SS-TT-
---TTT-SS-SS-SSS-TT-
---SSS-SS--SS-SS-TT-
---TTT-SS-SSS-SS-TT-
---TTT-SS-SSS-SS-TT-
---TTT-SS-SSS-SS-TT-
---TTT-SS--SS-SS-TT-
---TTT-SS-SSSSSS-TT-
---TTSSSS--SS-SS-TT-
---TTT-SS--SSSSS-TT-
---TTT-SS--SS-SS-TT-
---TTT-SS--SS-SS-TT-
---TTT-SS-SSS-SS-S--
---TTT-SS--SS-SS-S--
---TTT-SS-SSS-SS-TT-
---TTTSSS--SS-SS-TT-
---TTT-SS-SSS-SS-TT-
---TTT-SS-SSS-SS-S--
---TTT-SS-SSS-SS-TT-
---TTT-SS-SSS-SS-TT-
---TTT-SS-SSS-SS-TT-
---TTT-SS-SSS-SS-TT-
---TTT-SS-SSS-SS-TT-
---TTTSSS-SSS-SS-TT-
---TTT-SS-SSS-SS-TT-
---TTT-SS-SSS-SS-TT-
---TTT-SS-SSS-SS-TT-
---TTT-SS-SSS-SS-TT-
---TTT-SS-SSS-SS-TT-
---TTT-SS-SSS-SS-TT-
---TTS-SS-SSS-SS-TT-
---TTS-SS-SSS-SS-TT-
---TTTSSS-SSSSSS-TT-
---TTS-SS-SSSSSS-TT-
---TTT-SS-SSS-SS-TT-
---TTSSSS-SSS-SS-TT-
---TTTSSS-SSS-SS-TT-
---TTSSSS-SSS-SS-TT-
---TTSSSS-SSS-SS-TT-
---TTSSSS-SS--SS-TT-
---TTS-SS-SSS-SS-TT-
---TTT-SS-SS--SS-TT-
---TTTSSS--S-SSS-TT-
---TTTSSS--S-SSS-TT-
---TTTSSS-SSS-SS-S--
---TTSSSS-SSS-SS-S--
---TTSSSS-SSS-SS-S--
---TTSSSS-SS--SS-S--
---TTSSSS-SSS-SS-S--
---TTSSSS-SS--SS-TT-
---TTTSSS-SSS-SS-S--
--STTSSSS-SSS-SS-S--
---TTSSSS-SSS-SS-TT-
---TTSSSS-SS--SS-TT-
---TTSSSS-SSS-SS-TT-
---TTSSSS-SSS-SS-TT-
---TTSSSS-SS--SS-S--
---TTSSSS-SS--SS-TT-
---TTS-SS-SS--SS-TT-
---TTS-SS-SSS-SS-TT-
---TTSSSS--S--SS-TT-
---TTSSSS--SSSSS-TT-
---TTSSSS-SSS-SS-TT-
---SSSSSS-SSS-SS-TT-
---TTSSSS--SS-SS-S--
---TTSSSS-SSS-SS-S--
---TTSSSS-SSS-SS-S--
---TTSSSS-SSS-SS-S--
---TTSSSS--SS-SS-TT-
---TTSSSS-SSS-SS-S--
---TTSSSS-SSS-SS-S--
---TTTSSS-SSS-SS-S--
--STTSSSS-SSS-SS-S--
--STTSSSS-SSS-SS-S--
--STTSSSS-SSS-SS-S--
--STTSSSS-SSS-SS-S--
--STTSSSS-SSS-SS-S--
---TTSSSS-SSS-SS-TT-
---TTSSSS--SS-SS-TT-
---TTSSSS--SS-SS-TT-
--STTSSSS-SSS-SS-TT-
--STTSSSS-SSS-SS-TT-
--STTS-SS--SS-SS-TT-
--STTSSSS-SSS-SS-TT-
--STTSSSS-SSS-SS-TT-
--STTSSSS-SSS-SS-TT-
---TTSSSS-SSS-SS-TT-
--STTSSSS-SSS-SS-TT-
--STTSSSS-SS-SSS-TT-
---TTSSSS-SSS-SS-TT-
---TTSSSS-SSS-SS-TT-
--STTS-SS-SSS-SS-TT-
---TTSSSS-SSS-SS-TT-
---TTS-SS-SSS-SS-TT-
--STTSSSS-SSS-SS-TT-
--STTSSSS-SSS-SS-TT-
---TTSSSS-SSS-SS-S--
--STTSSSS-SS--SS-TT-
--STTSSSS-SSS-SS-TT-
--STTS-SS-SSS-SS-TT-
--STTSSSS-SSS-SS-TT-
--STTSSSS--SS-SS-TT-
--STTSSTT-SSS-SS-TT-
---TTSSSS-SSS-SS-TT-
---TTSSSS-SSS-SS-TT-
---TTSSSS-SS--SS-TT-
---TTSSSS-SSS-SS-TT-
---TTSSSS-SSS-SS-TT-
---TTSSSS-SSS-SS-TT-
---TTSSSS-SSS-SS-TT-
---TTS-SS-SSS-SS-TT-
---TTSSSS-SSS-SS-S--
---TTSSSS-SSS-SS-TT-
--STTSSSS-SSS-SS-TT-
---TTS-SS-SSS-SS-TT-
---TTSSSS-SSS-SS-TT-
--STTSSSS-SSS-SS-TT-
---TTSSSS-SSS-SS-TT-
--SSSSSSS-SSS-SS-TT-
---TTSSSS-SSS-SS-TT-
---TTS-SS-SSS-SS-TT-
--STTSSSS-SSS-SS-TT-
--STTSSSS-SSS-SS-TT-
--STTTSSS-SSS-SS-TT-
---TTTSTT-SSS-SS-TT-
---TTSSSS-SSS-SS-TT-
---TTSSSS-SSS-SS-TT-
---TTSSSS-SSS-SSSTT-
---TTSSSS-SSS-SSSTT-
---TTSSSS-SSS-SS-TT-
--STTSSSS-SSS-SS-TT-
--STTSSSS-SSS-SS-TT-
---TTSSSS-SSS-SS-TT-
--STTSSSS-SSS-SS-S--
--SSSSSSS-SSS-SS-S--
--STTSSSS-SSSSSS-TT-
--STTSSSS-SSS-SS-TT-
--STTSSSS-SSS-SS-TT-
--STTSSSS-SSS-SS-TT-
--STTSSSS-SSS-SS-TT-
--STTSSSS-SSS-SS-TT-
--STTSSSS-SSS-SS-S--
--STTSSSS-SSS-SS-TT-
--STTSSSS-SSS-SS-TT-
--STTSSSS-SSS-SS-TT-
--STTSSSS-SSS-SS-TT-
--STTSSSS-SSS-SS-TT-
---TTSSSS-SSS-SS-TT-
---TTSSSS-SSS-SS-TT-
--STTSSSS-SS--SS-TT-
--STTSSSS-SSS-SS-TT-
--STTSSSS-SSS-SS-TT-
--STTSSSS-SS--SS-S--
--STTSSSS-SSS-SS-TT-
---TTSSSS-SSS-SS-TT-
--STTSSSS-SSS-SS-TT-
--STTSSSS--SS-SS-TT-
---TTSSSS-SSS-SS-TT-
--STTSSSS-SS--SS-TT-
--STTSSTT-SSS-SS-TT-
--STTSSSS--SS-SS-TT-
--STTSSSS-SSS-SS-TT-
--STTSSSS--S-SSS-TT-
---TTSSSS-SS-SSS-S--
--STTSSSS-SSS-SS-TT-
---TTSSSS-SSS-SS-S--
---TTSSSS-SSSSSS-S--
---TTSSSS-SSS-SS-S--
--STTSSSS-SSS-SS-S--
--STTSSSS-SSS-SS-S--
--STTSSSS-SSSSSS-S--
--STTSSSS-SSS-SS-S--
--STTSSSS-SSS-SS-S--
--STTSSSS-SSS-SS-S--
--STTSSSS-SSSSSS-S--
--STTSSSS-SSS-SS-S--
--STTSSSS-SSS-SS-S--
---TTSSSS-SSS-SS-S--
--STTS-SS-SSS-SS-S--
---TTSSSS-SSS-SS-S--
--STTSSTT-SSS-SS-S--
--STTSSSS-SSS-SS-S--
---TTSSSS-SSS-SS-S--
--SSSSSSS-SSS-SS-S--
--STTSSSS-SSS-SS-S--
---TTSSSS-SSS-SS-S--
--STTSSSS-SSS-SS-S--
--STTSSSS-SSSSSS-S--
--STTS-SS-SSS-SS-S--
--STTSSSS-SSS-SS-S--
--STTSSSS-SSS-SS-S--
--STTSSSS-SSSSSS-S--
--STTSSSS-SSS-SS-S--
--STTSSSS-SSSSSS-S--
--STTSSSS-SSS-SS-S--
---TTSSSS-SSS-SS-S--
--SSTT-SS-SSS-SS-S--
--STTS-SS-SSSSSS-S--
---TTS-SS-SSS-SS-S--
---TTS-SS-SSS-SS-S--
---TTSSSS-SSS-SS-S--
---TTSSSS-SSS-SS-S--
---TTSSSS-SSS-SS-S--
---TTSSSS-SSS-SS-S--
---TTSSSS-SSS-SS-S--
---SSSSSS-SSS-SS-S--
---TTS-SS-SSS-SS-S--
---TTSSSS-SS--SS-S--
---TTSSSS-SSS-SS-S--
--STTSSSS-SSS-SS-S--
--STTSSSS-SS-SSS-S--
--STTSSSS-SSS-SS-S--
--STTSSSS-SSS-SS-S--
---TTSSSS-SSS-SS-S--
---TTSSSS-SSS-SS-S--
---TTSSSS-SSS-SS-S--
---TTSSSS-SSS-SS-S--
---TTSSSS-SSS-SS-S--
---TTSSSS-SSS-SS-S--
---TTSSSS-SSS-SS-S--
---TTSSSS-SSS-SS-S--
---TTSSSS-SSS-SS-S--
---TTS-SS-SSS-SS-S--
---TTSSSS-SSS-SS-S--
---TTSSSS-SS--SS-S--
---TTS-SS-TTSSSS-S--
---TTS-SS-SSSSSS-S--
---TTS-SS-SSSSSS-S--
---TTS-SS-SS--SS-S--
---TTS-SS-SSS-SS-S--
---TTS-SS-SSS-SS-S--
--STTS-SS-SSS-SS-S--
---TTS-SS-SSS-SS-S--
---TTS-SS-SS--SS-S--
---TTS-SS-SSS-SS-S--
---TTS-SS-SSS-SS-S--
---TTSSSS-SSS-SS-S--
---TTSSSS-SSSSSS-S--
---TTSSSS-SSS-SS-S--
---TTSSSS-SSS-SS-S--
---TTSSSS-SSS-SS-S--
---TTSSSS-SSS-SS-S--
---TTSSSS-SSS-SS-S--
---TTSSSS-SS-SSS-S--
---TTSSSS-SS-SSS-S--
---TTSSSS-SS-SSS-S--
---TTSSSS-SS--SS-S--
---TTSSSS-SS-SSS-S--
---TTSSSS-SSS-SS-S--
---TTSSSS-SSS-SS-S--
---TTSSSS-SS--SS-S--
---TTSSSS-SSS-SS-S--
---TTSSSS-SSS-SS-S--
---TTSSSS-SSS-SS-S--
---TTSSSS-SS-SSS-S--
---TTSSSS-SS--SS-S--
---TTS-SS-SSS-SS-S--
---TTSSSS-SSS-SS-S--
---TTS-SS-SSS-SS-S--
---TTSSSS-SSS-SS-S--
---TTSSSS-SSS-SS-S--
---TTSSSS--SS-SS-S--
---TTSSSS-SSSSSS-S--
---TTSSSS--SS-SS-S--
---TTS-TT-SSS-SS-S--
---TTSSSS-SSS-SS-S--
---TTSSSS-SSS-SS-S--
---TTTSSS-SSS-SS-S--
---TTSSSS-SSS-SS-S--
---TTTSSS-SSS-SS-S--
---TTSSSS-SSS-SS-S--
---TTSSSS-SSS-SS-S--
---TTSSSS-SSS-SS-S--
---TTS-SS-SSS-SS-S--
---TTS-SS-SSS-SS-S--
---TTSSSS-SSS-SS-S--
---TTSSSS--SS-SS-S--
---TTSSSS--SSSSS-S--
---TTSSSS-SSSSSS-S--
---TTSSSS-SSS-SS-S--
---TTS-SS-SS--SS-TT-
---TTSSSS-SSS-SS-S--
---TTS-SS-SSS-SS-S--
---TTSSSS-SSSSSS-S--
---TTSSSS-SSS-SS-S--
---TTSSSS-SSS-SS-S--
---TTSSSS-SSS-SS-S--
---TTSSSS-SS-SSS-S--
---TTSSSS-SS--SS-S--
---TTTSSS-SSS-SS-S--
---TTSSSS-SSS-SS-S--
---TTSSSS-SSS-SS-S--
---TTSSSS-SSS-SS-S--
---TTSSSS-SSS-SS-S--
---TTSSSS-SSS-SS-S--
---TTS-SS-SSS-SS-S--
---TTS-SS-SSSSSS-S--
---TTSSSS-SSS-SS-S--
---TTS-SS-SSS-SS-S--
---TTS-SS-SS-SSS-S--
---TTS-SS-SS-SSS-S--
---TTT-SS-SS--SS-S--
---TTS-SS-SSS-SS-S--
---TTT-SS-SSSSSS-S--
---TTS-SS-SS-SSS-S--
---TTS-SS-SSS-SS-S--
---TTS-SS-SSS-SS-S--
---TTS-SS-SSS-SS-S--
---TTS-SS-SSSSSS-S--
---TTS-SS-SS-SSS-S--
---TTS-SS-SS--SS-S--
---TTS-SS--SSSSS-S--
---TTS-SS--SSSSS-S--
---TTS-SS--SSSSS-S--
---TTT-SS-SSSSSS-S--
---TTS-SS-SSSSSS-S--
---TTS-SS-SSS-SS-S--
---TTS-SS-SSS-SS-S--
---TTSSSS-SS-SSS-S--
---TTSSSS-SS-SSS-S--
---TTSSSS--S-SSS-S--
--STTSSSS-SSSSSS-S--
---TTSSSS--SSSSS-S--
---TTSSSS-SS--SS-S--
---TTSSSS-SS-SSS-S--
--STTSSSS-SSS-SS-S--
--STTS-SS-SS-SSS-S--
--STTSSSS-SSS-SS-S--
--STTS-SS-SS--SS-S--
--STTSSSS-SS--SS-S--
---TTSSSS-SS-SSS-S--
--STTSSSS-SSSSSS-S--
---TTSSSS-SSS-SS-S--
---TTS-SS-SSS-SS-S--
---TTSSSS-SSS-SS-S--
---TTSSSS-SSS-SS-S--
---TTSSSS-SS-SSS-S--
--STTSSSS--SSSSS-S--
--STTSSSS-SS-SSS-S--
--STTSSSS-SS-SSS-S--
--STTSSSS-SSSSSS-S--
--STTSSSS-SS-SSS-S--
--STTSSSS-SSSSSS-S--
--STTSSSS--SSSSS-S--
---TTSSSS-SS-SSS-S--
--STTSSSS--S-SSS-S--
--STTSSSS-SSSSSS-S--
--STTSSSS--S-SSS-S--
--STTSSSS--SSSSS-S--
--STTSSSS--SSSSS-S--
--STTSSSS--SSSSS-S--
--STTSSSS-SS-SSS----
---TTSSSS-SS-SSS-S--
---TTSSSS-SSSSSS-S--
---TTSSSS--SSSSS-S--
--STTSSSS--SSSSS-S--
---TTS-SS--S-SSS-S--
---TTS-SS--SSSSS-S--
---TTS-SS-SSSSSS-S--
---TTS-SS-SS-SSS-S--
---TTS-SS-SS-SSS-S--
---TTSSSS--SSSSS-S--
---TTSSSS-SSSSSS-S--
---TTSSSS--S-SSS-S--
---TTS-SS-SS-SSS-S--
---TTS-SS--S-SSS-S--
---TTSSSS--SSSSS-S--
---TTSSSS-SS-SSS-S--
---TTSSSS--S-SSS-S--
---TTSSSS-SSS-SS-S--
---TTSSSS--S--SS-S--
---TTSSSS--SS-SS-S--
---TTSSSS--S-SSS-S--
---TTSSSS--SSSSS-S--
---TTSSSS--S-SSS-S--
---TTSSSS-SS-SSS-S--
---SSSSSS-SS--SS-S--
---TTSSTT-SS-SSS-S--
---TTSSTT-SS-SSS-S--
---TTSSSS-SSSSSS-S--
---TTSSSS-SSSSSS-S--
---TTSSSS--SSSSS-S--
---TTSSSS--S-SSS-S--
---TTSSTT--S-SSS-S--
---TTSSSS-SS-SSS-S--
---TTSSSS--S-SSS-S--
---TTSSSS--SSSSS-S--
---TTS-SS--SSSSS-S--
---TTSSSS-SS-SSS-S--
---TTSSSS--SSSSS-S--
---TTSSSS--S-SSS-S--
---TTSSSS--SSSSS-S--
---TTSSSS--SSSSS-S--
---TTSSSS--S-SSS-S--
---TTSSSS-SS-SSS-S--
---SSSSSS--S-SSS-S--
---TTSSSS--S-SSS-S--
---TTSSSS--SSSSS-S--
---TTS-SS--SSSSS-S--
---TTSSSS--S-SSS-S--
---TTSSSS-SS-SSS-S--
---TTTSSS-SSSSSS-S--
---TTSSSS-SS-SSS-S--
--STTSSSS-SSS-SS-S--
---TTSSSS--SSSSS-S--
---TTSSSS--SSSSS-S--
---TTSSSS--SSSSS-S--
---TTSSSS--SSSSS-S--
---TTSSSS-SSSSSS-S--
---TTSSSS-SS-SSS-S--
---TTSSSS-SSSSSS-S--
---TTSSSS--SSSSS-S--
---TTSSSS--SSSSS-S--
---TTSSSS--S-SSS-S--
--STTSSSS--SSSSS-S--
---TTSSSS-SSSSSS----
---TTS-SS--SS-SS-S--
---TTS-SS--SSSSS-S--
---TTSSSS--SSSSS-S--
---TTSSSS--SSSSS-S--
---TTSSSS--SSSSS-S--
---TTSSSS--SSSSS-S--
---TTSSSS-SSSSSS----
--STTS-SS--SSSSS-S--
---TTSSSS-SSSSSS-S--
---TTSSSS-SS-SSS-S--
---TTSSSS--SSSSS-S--
---TTSSSS--S-SSS-S--
---TTS-SS--SS-SS-S--
---TTSSSS-SSS-SS-S--
---TTSSSS-SSS-SS-S--
---TTSSSS-SSS-SS-S--
---TTSSSS-SSS-SS-S--
---TTSSSS-SSS-SS-S--
---TTSSSS--SS-SS-S--
---TTSSSS--S--SS-S--
---TTSSSS-SSS-SS-S--
---TTSSSS-SSS-SS-S--
---TTSSSS-SSS-SS-S--
---TTSSTT-SSSSSS-S--
---TTSSSS-SS--SS-S--
---TTSSSS-SSS-SS-S--
---TTSSSS-SSS-SS-S--
---TTSSSS--SS-SS-S--
---TTSSSS--SS-SS-S--
---TTS-SS--SS-SS-S--
---TTS-SS--S-SSS-S--
---TTSSSS--SSSSS-S--
---TTS-SS--SSSSS-S--
---TTSSSS--SS-SS-S--
--SSSS-SS--SS-SS-S--
---TTSSSS--SSSSS-S--
---TTS-SS--SSSSS-S--
---TTSSSS-SS-SSS-S--
---TTSSSS--SSSSS-S--
---TTSSSS--SSSSS-S--
--STTSSSS--S-SSS-S--
--STTSSSS--SSSSS-S--
--STTSSSS--SSSSS-S--
---TTSSSS--S-SSS-S--
---TTSSSS-SSS-SS-S--
--STTSSSS--S-SSS-S--
--STTS-SS--SS-SS-S--
--STTSSSS-SS-SSS-S--
---TTSSSS-SSSSSS-S--
---TTSSSS--SSSSS-S--
--STTSSSS--S-SSS-S--
--STTSSSS--SSSSS-S--
---TTSSSS-SS--SS-S--
--STTSSSS--SSSSS-S--
---TTS-SS--SSSSS-S--
--STTS-SS--SSSSS-S--
--STTS-SS--SS-SS-S--
---TTS-SS--SS-SS-S--
---TTSSSS--SSSSS-S--
---TTSSSS-SS--SS-S--
---TTSSSS-SS--SS-S--
---TTSSSS-SS-SSS-S--
---TTS-SS--SSSSS-S--
---TTS-SS--SS-SS-S--
---TTSSSS-SSSSSS-S--
---TTS-SS--SSSSS-S--
---TTS-SS--SSSSS-S--
---TTS-SS-SSS-SS-S--
---TTSSSS--S-SSS-S--
---TTSSSS-SS-SSS-S--
---TTS-SS-SSS-SS-S--
---TTSSSS-SS--SS-S--
---TTS-SS-SSS-SS-S--
---TTSSSS--SSSSS-S--
---TTSSSS-SS-SSS-S--
---TTSSSS-SSSSSS-S--
---TTSSSS--S-SSS-S--
---TTSSSS-SS-SSS-S--
---TTSSSS-SS--SS-S--
---TTSSSS-SSS-SS-S--
---TTSSSS-SS--SS-S--
---TTSSSS-SSS-SS-S--
--STTS-SS-SSS-SS-S--
---TTSSSS-SSSSSS-S--
--STTS-SS--SS-SS-S--
---TTSSSS-SSSSSS-S--
---TTSSSS-SSSSSS-S--
---TTSSSS-SS-SSS-S--
--STTSSSS-SSS-SS-S--
--STTSSSS-SS-SSS-S--
--STTSSSS-SSS-SS-S--
--STTS-SS-SSS-SS-S--
--STTS-SS-SSSSSS-S--
--STTSSSS-SSS-SS-S--
--STTSSSS--SSSSS-S--
---TTSSSS-SS-SSS-S--
---TTSSSS-SSSSSS-S--
---TTSSSS-SS-SSS-S--
--STTSSSS-SSS-SS-S--
--STTSSSS-SSS-SS-S--
--STTSSSS--SS-SS-S--
---TTSSSS-SS-SSS-S--
---TTSSSS-SSS-SS-S--
---TTSSSS-SSSSSS-S--
--STTSSSS--SSSSS-S--
---TTSSSS-SS-SSS-S--
---TTSSSS-SSSSSS-S--
---TTSSSS-SS-SSS-S--
---TTSSSS-SSSSSS-S--
---TTSSSS--SSSSS-S--
--STTSSSS-SS-SSS-S--
--STTSSSS-SSS-SS-S--
--STTSSSS--SS-SS-S--
---TTSSSS-SSS-SS-S--
--STTSSSS-SSS-SS-S--
--STTSSSS-SS--SS-S--
---TTSSSS-SSS-SS-S--
---TTS-SS-SSSSSS-S--
---TTS-SS-SS-SSS-S--
---TTSSSS-SS-SSS-S--
---TTS-SS-SSSSSS-S--
--STTSSSS-SS-SSS-S--
--STTS-SS-SS-SSS-S--
--STTS-SS-SSS-SS-S--
--STTSSSS--SSSSS-S--
--STTS-SS-SSSSSS-S--
--STTSSSS-SSS-SS-S--
--STTSSSS--S--SS-S--
--STTSSSS--S--SS-S--
---TTS-SS-SSS-SS-S--
---TTSSSS-SSS-SS-S--
---TTSSSS-SS-SSS-S--
---TTSSSS-TTS-SS-S--
---TTSSSS-TT-SSS-S--
--STTSSSS-SS-SSS-S--
---TTSSSS-SS-SSS-S--
---TTSSSS-SS--SS-S--
--STTSSSS-SSSSSS-S--
--STTSSSS-SS-SSS-S--
---TTSSSS-SSSSSS-S--
---SSSSSS-SSSSSS-S--
---TTS-SS--SSSSS-S--
--STTSSSS-SSS-SS-S--
--STTSSSS-SS--SS-S--
--STTSSSS-SSSSSS-S--
--STTSSSS-SSSSSS-S--
---TTSSSS-SS-SSS-S--
---TTSSSS--SSSSS-S--
---TTSSSS-SS-SSS-S--
---TTSSSS-SSS-SS-S--
---TTSSSS-SSS-SS-S--
---TTSSSS-SS-SSS-S--
--STTSSSS-SS-SSS-S--
--STTSSSS-SSS-SS-S--
---TTSSSS-SS-SSS-S--
---TTSSSS-SS-SSS-S--
---TTSSSS-SS-SSS-S--
---TTSSSS-SSSSSS-S--
---TTSSSS-SS-SSS-S--
---TTS-SS-SSS-SS-S--
---TTSSSS-SSS-SS-S--
---TTSSSS-SSSSSS-S--
---TTSSSS-SSSSSS-S--
---TTSSSS-SSS-SS-S--
---TTSSSS--SS-SS-S--
---TTSSSS-SSSSSS-S--
---TTS-SS--SSSSS-S--
---TTSSSS-SSS-SS-S--
---TTS-SS--SSSSS-S--
---TTSSSS-SS-SSS-S--
---TTSSSS-SSS-SS-S--
---TTSSSS-SSSSSS-S--
---TTSSSS-SSSSSS-S--
---TTSSSS-SS-SSS-S--
---TTSSSS-SSSSSS-S--
---TTSSSS-TT-SSS-S--
---TTSSSS-SS-SSS-S--
---TTSSSS-SSS-SS-S--
---TTSSSS-SS-SSS-S--
---TTSSSS-SSSSSS-S--
---TTSSSS-SSSSSS-S--
---TTSSSS-SS-SSS-S--
---TTSSSS-SS-SSS-S--
---TTSSSS--SSSSS-S--
---TTSSSS-SS-SSS-S--
---TTSSSS-SSS-SS-S--
---TTSSSS-SS--SS-S--
---TTSSSS-SSS-SS-S--
---TTSSSS-SS--SS-S--
---TTSSSS-SS-SSS-S--
---TTSSSS-SS-SSS-S--
---TTSSSS--SS-SS-S--
---SSSSSS--SS-SS-S--
---TTSSSS-SSSSSS-S--
---TTS-SS-SSSSSS-S--
---SSS-SS-SSS-SS-S--
---TTSSSS-SS-SSS-S--
---TTSSSS-SS-SSS-S--
---TTSSSS-SSSSSS-S--
--STTSSSS-SSS-SS-S--
---TTSSSS-SSS-SS-S--
---TTSSSS-SSS-SS-S--
---TTSSSS-SSS-SS-S--
---TTSSSS-SSS-SS-S--
---TTSSSS-SSS-SS-S--
---TTSSSS-SS--SS-S--
---TTSSSS-SS-SSS-S--
---TTSSSS-SS-SSS-S--
---TTSSSS-SSSSSS-S--
---TTSSSS-SSSSSS-S--
---TTS-SS-SSS-SS-S--
---TTSSSS-SS--SS-S--
---TTSSSS--SS-SS-S--
---TTSSSS-SS-SSS-S--
---TTSSSS-SS--SS-S--
---TTSSSS--SSSSS-S--
---TTSSSS-SS-SSS-S--
---TTSSSS-SS-SSS-S--
---TTSSSS-SS-SSS-S--
---TTSSSS-SSSSSS-S--
---TTSSSS-SSS-SS-S--
---TTSSSS-SS-SSS-S--
---TTSSSS-SSS-SS-S--
---TTSSSS-SS--SS-S--
---TTS-SS-SSS-SS-S--
---TTS-SS--SS-SS-S--
---TTSSSS-SSS-SS-S--
---TTSSTT-SS-SSS-S--
---TTSSSS--S-SSS-S--
---TTSSSS-SSSSSS-S--
---SSSSSS--S-SSS-S--
---TTS-TT-SSS-SS-S--
---TTS-SS-SSS-SS-S--
---TTSSSS-SSSSSS-S--
---TTSSSS-SSSSSS-S--
---TTSSSS--SSSSS-S--
---TTSSSS--SSSSS-S--
---TTSSSS-SS--SS-S--
---TTSSSS-SS-SSS-S--
---TTSSSS-SS-SSS-S--
---TTSSSS-SSSSSS-S--
---TTSSSS-SS-SSS-S--
--STTSSSS-SS-SSS-S--
--STTSSSS-SS-SSS-S--
--STTSSSS--S-SSS-S--
--STTSSSS--SSSSS-S--
--STTSSSS--SSSSS-S--
--STTSSSS-SS-SSS-S--
--STTSSSS-SSS-SS-S--
--STTSSSS-SS-SSS-S--
---TTSSSS--S-SSS-S--
---TTSSSS-SS-SSS-S--
---TTSSSS-SS-SSS-S--
---TTSSSS--SSSSS-S--
--STTSSSS--SSSSS-S--
---TTSSSS-SS-SSS-S--
--STTSSSS-SSS-SS-S--
---TTSSSS-SSSSSS-S--
--STTSSSS--SS-SS-S--
--STTSSSS-SS-SSS-S--
--STTSSSS-SS-SSS-S--
---TTSSSS-SS-SSS-S--
--SSSSSSS-SSS-SS-S--
---TTSSSS-SS-SSS-S--
---TTS-SS-SS-SSS-S--
--STTS-SS-SS--SS-S--
--STTSSSS-SSS-SS-S--
--STTSSSS-SSS-SS-S--
---TTSSSS-SSS-SS-S--
--STTSSSS-SSS-SS-TT-
--STTSSSS-SS-SSS-S--
---TTS-SS-SSS-SS-S--
---TTSSSS-SSS-SS-S--
---TTSSSS-SSS-SS-S--
---TTSSSS-SSS-SS-TT-
---TTSSSS-SSS-SS-S--
---TTSSSS-SS-SSS-TT-
---TTSSSS-SS--SS-S--
---TTSSSS-SS--SS-S--
---TTSSSS-SS--SS-S--
---TTSSSS-SS-SSS-TT-
---TTSSSS-SSS-SS-S--
---TTSSSS-SSS-SS-S--
---TTSSSS-SS--SS-TT-
---TTSSSS-SS--SS-S--
---TTSSSS-SS--SS-S--
---SSSSSS-SSS-SS-S--
---TTSSSS-SSS-SS-TT-
---TTSSSS-SSS-SS-S--
---TTSSSS-SSS-SS-S--
---TTSSSS-SS--SS-S--
---TTTSSS-SS--SS-S--
---TTSSSS-SS--SS----
---TTSSSS-SS--SS-S--
---TTSSSS-SSS-SS-S--
---TTSSSS-SS--SS----
---TTSSSS-SS--SS-S--
---TTTSSS-SSS-SS-S--
---TTSSSS-SSS-SS-S--
---TTSSSS-SSSSSS-S--
---TTSSSS-SS--SS-S--
---TTSSSS-SS--SS----
---TTSSSS-SSS-SS-S--
---TTSSSS-SSS-SS-S--
---TTSSSS-SSS-SS-S--
---TTSSSS-SSS-SS-S--
--STTSSSS-SS--SS-TT-
--STTSSSS-SS-SSS-TT-
--STTSSSS-SSS-SS----
--STTSSSS-SS--SS-S--
--STTSSSS-SSS-SS-S--
--SSSSSSS-SSS-SS-S--
--STTSSSS-SSS-SS-S--
--STTSSSS-SSS-SS----
--STTSSSS-SSSSSS----
---SSSSSS-SSS-SS----
---TTSSSS-SSS-SS----
---TTSSSS-SSSSSS-S--
---TTSSSS-SSSSSS----
---TTSSSS-SS-SSS----
--STTSSSS-SSSSSS----
--STTSSSS-SSS-SS-S--
---TTSSSS-SSS-SS-TT-
--STTSSSS-SSSSSS-S--
--STTSSSS-SSS-SS-S--
--STTSSSS-SSS-SS-S--
--STTSSSS-SSSSSS-S--
---TTSSSS--SS-SS-S--
--STTSSSS-SS--SS-S--
--STTSSSS-SSSSSS-S--
--STTSSSS-SSS-SS-S--
--STTSSSS-SS-SSS-S--
--STTSSSS-SSS-SS-S--
---TTSSSS-SSS-SS-S--
--STTSSSS-SSS-SS-S--
---TTSSSS-SSS-SS-S--
---TTSSSS--SS-SS-S--
---TTSSSS-SSS-SS-S--
---TTSSSS-SSS-SS-S--
---TTSSSS-SSS-SS-S--
---TTSSSS--SS-SS-S--
---SSSSSS-SSS-SS-S--
---TTSSSS-SSS-SS-S--
---TTTSSS-SSS-SS-S--
---TTSSSS-SSS-SS-S--
--STTSSSS-SSS-SS-S--
--STTSSSS-SSS-SS-S--
--SSSSSSS-SSS-SS-S--
---TTSSSS-SSS-SS-S--
---TTSSSS-SSS-SS-S--
--STTSSSS-SSS-SS-S--
--STTSSSS-SS--SS-S--
--STTSSSS-SSS-SS-S--
---TTSSSS-SSS-SS-S--
---TTSSSS-SS--SS-S--
---TTSSSS-SSS-SS-S--
---TTSSSS-SS--SS-S--
--STTSSSS--SS-SS-S--
---TTSSSS-SSS-SS-S--
---TTSSSS-SSS-SS-S--
---TTSSSS-SSSSSS-S--
---TTSSSS-SSSSSS-S--
---TTSSSS-SSS-SS-S--
---TTSSSS-SSS-SS-S--
---SSSSSS-SSS-SS-S--
---TTSSSS-SSS-SS-S--
---TTSSSS-SS--SS-S--
--STTSSSS-SSS-SS-S--
--STTSSSS-SSS-SS-S--
---TTSSSS-SSS-SS-S--
---TTSSSS-SS--SS-S--
---TTSSTT-SSS-SS-S--
---TTSSTT-SSS-SS-S--
---TTSSSS-SSS-SS----
---TTSSSS-SSS-SS-S--
---TTSSSS-SSS-SS-S--
--STTSSSS-SSS-SS-S--
---TTSSSS-SSS-SS-S--
---TTSSSS-SSS-SS-S--
---TTSSSS-SSS-SS-S--
---TTSSSS-SSSSSS-S--
---TTTSSS-SSS-SS-S--
--STTSSSS-SSSSSS-S--
--STTSSSS-SS-SSS-S--
---TTSSSS-SS--SS-S--
--STTSSSS-SS--SS-S--
--STTSSSS-SSSSSS-S--
--STTSSSS-SSS-SS-S--
--STTSSSS-SSS-SS----
---TTSSSS-SSS-SS-S--
---TTSSSS-SSS-SS-S--
---TTSSSS-SSS-SS-S--
---TTSSSS-SSS-SS-S--
---TTSSSS-SSS-SS-S--
---TTS-SS-SS--SS-S--
---TTSSSS-SSSSSS-S--
---TTS-SS-SS--SS-S--
---TTSSSS-SS-SSS-S--
---TTSSSS-SSS-SS-S--
---TTSSSS-SSS-SS-S--
---TTSSSS-SSS-SS-S--
---TTSSSS-SS-SSS-S--
---TTSSSS-SS--SS-S--
---TTSSSS-SSS-SS-S--
---TTSSSS-SSSSSS-S--
---TTSSSS-SSSSSS-S--
---TT--SS--SS-SS-S--
---TTSSSS-SSS-SS-S--
---TTSSSS--SS-SS-S--
---TTTSSS--SSSSS-S--
---TTSSSS--SS-SS-S--
---TTSSSS-SS-SSS-S--
---TTSSSS-SSS-SS-S--
---SSS-SS-SSSSSS-S--
---TTSSSS-SSS-SS-S--
--STTS-SS-SSS-SS-S--
---TT-SSS-SSS-SS-S--
---TTSSSS-SSS-SS-S--
--STTSSSS-SSS-SS-S--
---TTSSSS--SS-SS-S--
--STTSSSS--SS-SS-S--
---TTSSSS-SS--SS-S--
--STTSSSS-SSS-SS-S--
---TTSSSS-SS-SSS-S--
---TTSSSS-SSSSSS-S--
---TTTSSS-SS-SSS-S--
---TTSSSS-SSSSSS-S--
---TTSSSS-SSS-SS-S--
---TTSSSS-SS--SS-S--
---TTSSSS-SS--SS-S--
---TTSSSS-SSS-SS-S--
---TTSSSS-SSS-SS-S--
---TTSSSS-SSS-SS-S--
--STTSSSS-SSS-SS-S--
---TTSSSS-SS--SS-S--
--STTSSSS-SS--SS-S--
---TTSSSS-SSSSSS-S--
---TTSSSS-SSS-SS-S--
---TTS-SS-SS-SSS-S--
---TTSSSS-SSSSSS-S--
---TTSSSS-SSS-SS-S--
---TTTSSS-SSS-SS-S--
---TTSSSS-SSS-SS-S--
---TTSSSS-SSS-SS-S--
---TTSSSS-SSS-SS-S--
---TTSSSS-SS--SS-S--
---TTSSSS-SSS-SS-S--
--STTSSSS-SSS-SS----
--STTS-SS-SSS-SS----
---TTSSSS-SSSSSS-S--
--STTSSSS-SSSSSS-S--
--STTSSSS-SS-SSS-S--
--STTSSSS-SSS-SS-S--
---TTSSSS-SSS-SS-S--
--STTSSSS-SSS-SS-S--
--STTSSSS-SSS-SS-S--
--STTSSSS-SSS-SS----
---TTSSSS-SSS-SS-S--
--STTSSSS-SSS-SS-S--
---TTSSSS-SSS-SS-S--
---TTSSSS-SSS-SS-S--
---TTS-SS-SSS-SS-S--
---TTSSSS-SSS-SS-S--
---TT--SS-SSS-SS-S--
---TTSSSS-SS--SS-S--
---TTS-SS-SSS-SS-S--
---SSSSSS-SSS-SS-S--
---TTSSSS-SSS-SS-S--
---TTSSSS-SSS-SS-S--
---TTSSSS-SSS-SS-S--
---TTSSSS-SSS-SS-S--
---TTSSSS-SSS-SS-S--
---TTSSSS-SSS-SS-S--
---TTSSSS-SS-SSS-S--
---TTS-SS-SSS-SS-S--
---TTSSSS-SSSSSS-S--
---TTSSSS-SSS-SS-S--
---TTSSSS-SSS-SS-S--
---TTSSSS-SSS-SS-S--
---TTSSSS-SSS-SS-S--
---TTSSSS-SSS-SS-S--
---TTSSSS-SS--SS-S--
---TTSSSS-SSS-SS-S--
---TTSSSS-SSS-SS-S--
---TTSSSS-SSS-SS-S--
---TTSSSS-SSSSSS-S--
--STTS-SS-SS--SS-S--
---TTSSSS-SSS-SS-S--
---TTSSSS-SSSSSS-S--
---TTSSSS-SS--SS-S--
---TTSSSS-SSS-SS-S--
---TTSSSS-SSS-SS-S--
---TTSSSS-SSS-SS-S--
---TTSSSS-SSS-SS-S--
---TTSSSS-SSS-SS-S--
---TTS-SS-SSS-SS-S--
---TTSSSS-SSS-SS-S--
---TTSSSS-SSS-SS-S--
---TTSSSS-SSSSSS-S--
---TTSSSS-SSS-SS-S--
---TTSSSS-SS-SSS-S--
---TTS-SS-SS--SS-S--
---TTSSSS-SS-SSS-S--
---TTSSSS-SS-SSS-S--
---TTSSSS-SSS-SS-S--
---TTSSSS-SS--SS-S--
---TTSSSS-SSS-SS-S--
---TTSSSS-SSS-SS-S--
---SSSSSS-SSS-SS-S--
---TTSSSS-SSSSSS-S--
---TTSSSS-SSS-SS-S--
---TTSSSS-SSS-SS-S--
---TTSSSS-SSS-SS-S--
---TTSSSS-SSS-SS-S--
---TTSSSS-SSS-SS-S--
---TTSSSS-SS-SSS-S--
--STTSSSS-SSSSSS-S--
---TTSSSS-SS-SSS-S--
---TTSSSS-SSSSSS-S--
---TTSSSS-SSS-SS-S--
---TTSSSS-SSS-SS----
---TTSSSS-SS--SS-S--
---TTSSSS-SSS-SS-S--
---TTSSSS-SSS-SS-S--
---TTSSSS-SS--SS-S--
---TTSSSS-SSS-SS-S--
---TTSSSS-SSS-SS-S--
--STTSSSS-SSS-SS-S--
--STTSSSS-SS--SS-S--
--STTSSSS-SSS-SS-S--
--STTSSSS-SSS-SS-S--
--STTSSSS--S-SSS-S--
--STTSSSS-SSS-SS-S--
---TTS-SS-SSS-SS-S--
---TTSSSS-SS--SS-S--
---TTSSSS-SSS-SS-S--
---TTSSSS-SSS-SS-S--
---TTSSSS-SSS-SS-S--
---TTSSSS-SSSSSS-S--
---TTSSSS-SSS-SS-S--
---TTSSSS-SSSSSS-S--
---TTSSSS-SS--SS-S--
---SSSSSS-SS-SSS-S--
---SSSSSS-SSS-SS-S--
---SS-SSS--SS-SS-S--
--SSS--SS--SS-SS-S--
---SS-SSS-SSS-SS-S--
--SSS-SSS-SS-SSS-S--
---SS--SS-SSS-SS----
--SSSS-SS-SSS-SS-S--
---SS--SS-SSS-SS-S--
---SS-SSS-SSS-SS-S--
---SS-SSS-SSSSSS-S--
---SSSSSS-SSS-SS-S--
---SS--SS-SSSSSS-S--
---SSS-SS-SSS-SS-S--
---TTSSSS-SS--SS-S--
---TTSSSS-SSS-SS-S--
---TTSSSS-SSS-SS-S--
---TTS-SS-SSS-SS-S--
---TTSSSS-SSS-SS-S--
---TTSSSS-SS--SS-S--
---TTSSSS-SSSSSS-S--
---TTSSSS-SSSSSS-S--
--STTSSSS-SSS-SS----
---TTSSSS-SSS-SS-S--
---TTTSSS-SSS-SS-S--
---TTSSSS-SSSSSS-S--
---TTSSSS-SS-SSS-S--
---TTSSSS-SS-SSS-S--
---TTSSSS-SS--SS-S--
---TTSSSS-SSSSSS-S--
---TTSSSS-SSSSSS-S--
---TT-SSS--SS-SS-S--
---SSS-SS-SSS-SS-S--
---TTSSSS-SSS-SS-S--
---TTSSSS--S-SSS-S--
---TTSSSS-SS-SSS-S--
---TTSSSS-SSSSSS-S--
---TTSSSS-SSS-SS----
---TT--SS-SSS-SS-S--
---TTSSSS-SSSSSS-S--
---TTSSSS-SSS-SS-S--
---TTSSSS-SS-SSS-S--
---TTSSSS-SSS-SS-S--
---TTSSSS-SSS-SS-S--
---SSSSSS-SSSSSS-S--
---TTTSSS-SSS-SS-S--
---TTSSSS-SS--SS-S--
---TTSSSS-SSS-SS-S--
---TTSSSS-SS--SS-S--
---TTSSSS-SS-SSS-S--
--STTSSSS-SS-SSS-S--
---TTSSSS--S-SSS-S--
---TTSSSS-SS-SSS-S--
---TTSSSS-SS-SSS-S--
---TTSSSS-SS-SSS-S--
---TTTSSS-SSS-SS-S--
---TTTSSS-SS-SSS-S--
---TTS-SS-SSS-SS-S--
---TTS-SS-SS--SS-S--
---TTSSSS-SSS-SS-S--
---TTSSSS-SSSSSS-S--
---TTSSSS-SSS-SS-S--
---TTSSSS-SS--SS-S--
---TTSSSS--SS-SS-S--
---TTSSSS--SS-SS-S--
---STT-SS-SSS-SS-S--
--SGGGSSS-SSS-SS-S--
--SHHHHSS-SSS-SS-S--
--SGGGTSS-SS--SS-S--
--SGGGTSS-SS--SS-S--
--SGGGTSS-SSS-SS-S--
--SGGGTSS-SSS-SS-S--
--SGGGTSS-SS-SSS-S--
--SGGGTSS-SSS-SS-S--
---GGGTSS-SSS-SS-S--
---GGGTSS--SS-SS-S--
---GGGTSS--S--SS-S--
--GGGGTSS-SSS-SS-S--
---GGGTSS-SSS-SS-S--
---STTTSS-SS-SSS-S--
---GGGTSS-SSS-SS-S--
---GGGTSS-SSS-SS-S--
---GGGTSS-SSS-SS-S--
---GGGTSS-SSS-SS-S--
---GGGTSS-SS--SS-S--
--SGGGTSS-SSS-SS-S--
--SGGGTSS-SSS-SS-S--
--SGGGTSS-SS-SSS-S--
---GGGTSS-SSS-SS-S--
---GGGTSS-SSS-SS-S--
---GGGTSS-SSSSSS-S--
---GGGTSS-SSS-SS-S--
---GGGTSS-SS--SS-S--
---GGGTSS-SS-SSS-S--
---STTTSS-SSS-SS----
---STTTSS-SSS-SS-S--
---GGGTSS-SS-SSS-S--
---GGGTSS-SSS-SS-S--
---GGGTSS-SS-SSS-S--
---GGGTSS-SSS-SS-S--
---HHHHSS-SS-SSS-S--
---GGGTSS-SS-SSS-S--
---GGGTSS-SS--SS-S--
---GGGTSS-SSS-SS-S--
---GGGSSS-SSS-SS-S--
---GGGTSS-SS-SSS-S--
---GGGTSS-SSSSSS-S--
--GGGGTSS-SSS-SS-S--
---GGGTSS-SSS-SS-S--
---GGGTSS--SS-SS-S--
---GGGTSS-SSS-SS-S--
---GGGTSS--SS-SS-S--
--GGGGTSS--SS-SS-S--
---GGGTSS-SSSSSS-S--
---GGGTSS-SS-SSS-S--
---GGGTSS-SS--SS-S--
---GGGTSS-SSS-SS-S--
---GGGTSS-SS--SS-S--
---GGGTSS-SS--SS-S--
---GGGTSS-SSS-SS-S--
---GGGTSS-SS--SS-S--
---GGGTSS-SS--SS-S--
---GGGTSS-SS--SS-S--
---GGGTSS-SS--SS-S--
---GGGTSS-SSS-SS-S--
--GGGGTSS-SSSSSS----
---GGGTSS--SS-SSS---
--GGGGTSS--SS-SSSS--
---GGGTSS--SSSSS-S--
---GGGTSS-SS-SSS-S--
---GGGTSS-SS-SSS-S--
---GGGTSS-SS-SSS-S--
---GGGTSS--SSSSS-S--
---GGGTSS-SSSSSS-S--
---GGGTSS-SS--SS-S--
---GGGTSS-SSS-SSSS--
---GGGTSS-SSS-SSSS--
--GGGGTSS-SSS-SS-S--
---GGGTSS-SSS-SS-S--
---GGGTSS-SS-SSS-S--
---GGGTTT-SSS-SSSS--
---GGGTTT-SSS-SS-S--
---GGGTTT-SS-SSSSS--
---GGGTTT-SSS-SSSS--
---GGGTSS-SS-SSS-S--
---GGGTSS-SSS-SS-S--
---GGGTSS-SSSSSS-S--
---GGGTSS-SSS-SSSS--
---GGGTSS-SSS-SSSS--
---GGGTSS-SSSSSS-S--
---GGGTSS-SS--SSSS--
---GGGTSS-SS-SSSSS--
---GGGTSS-SS--SS-S--
---GGGTSS-SS-SSSSS--
---GGGTSS-SSSSSS-S--
---GGGTSS-SSS-SSSS--
---TTSSSS-SSS-SSSS--
---TTSSSS--SSSSSSS--
---TTSSSS-SSS-SSSS--
---TTSSSS-SSS-SSSS--
--STTS-SS--S-SSS-S--
--STTSSSS--SSSSSSS--
--STTSSSS-SSS-SSSS--
--STTSSSS-SSSSSSSS--
--STTSSSS-SSSSSSS---
--STTSSSS-SSSSSSSS--
--STTSSSS-SS--SSSS--
--STTSSSS-SSS-SSSS--
--STTSSSS-SSSSSSSS--
--STTSSSS-SSSSSSSS--
--STTSSSS--SSSSSSS--
---TTSSSS-SS-SSSSS--
---TTSSTT-SSS-SS-S--
--STTSSSS-SSS-SS-S--
---TTSSSS-SSS-SS-S--
---TTSSSS-SSS-SS-S--
---TTSSSS-SSS-SS-S--
---TTS-SS-SSS-SS-S--
---TTSSSS-SS-SSS-S--
---SSSSSS-SSS-SS-S--
--GGGSSSS-SSS-SS-S--
--TTSSSSS-SSS-SS-S--
--GGGSSSS--SS-SS-S--
--GGGSSSS-SSS-SS-S--
--GGGSSSS-SSS-SS-S--
--GGGS-SS-SSS-SS-S--
---TTS-SS-SSS-SS-S--
---TTS-SS-SSS-SS-S--
---TTSSSS-SSSSSS-S--
---TTSSSS-SSS-SS-S--
---TTSSSS-SSS-SS-S--
---TTSSSS-SSS-SS-S--
---TTSSSS-SSS-SS-S--
---TTSSSS-SSS-SS-S--
---TTSSSS-SSS-SS-S--
---TTSSSS-SSS-SS-S--
---TTSSTT-SSSSSS-S--
---GGGSSS-SSS-SS-S--
---TTSSSS-SSS-SS-S--
---TTSSSS-SSS-SS-S--
---TTSSSS-SSS-SS-S--
--GGGSSSS-SSS-SS-S--
---GGGSSS-SSS-SS-S--
--GGGSSTT-SSS-SS-S--
--GGGSSSS-SSS-SS-S--
--GGGTSSS-SSS-SS-S--
--GGGSSSS-SSS-SS-S--
--GGGSSTT-SSS-SS-TT-
--GGGSSTT-SSS-SS-S--
--GGGSSSS-SSS-SS-S--
--GGGSSTT-SSS-SS----
--GGGS-SS-SSS-SS-S--
--GGGSSSS-SSS-SS-S--
--GGGSSSS-SSS-SS-S--
--GGGSSSS-SSS-SS-S--
--HHHHSSS-SSS-SS-S--
---TTSSSS-SSS-SS-S--
--TTTSSSS-SSS-SS-S--
--TTTSSSS-SSS-SS-S--
--GGGS-SS-SSS-SS-S--
--TTTSSSS-SSS-SS-S--
--TTTSSSS-SSS-SS-S--
--GGGTSSS-SSS-SS-S--
--TTTSSSS-SSS-SS-S--
--TTTSSSS-SS--SS-S--
--TTTSSSS-SS-SSS-S--
--TTTSSSS-SS--SS-S--
--TTTSSSS-SSS-SS-S--
--TTTSSSS--SS-SS-S--
--HHHHSSS-SSS-SS-S--
---TTTSSS-SSS-SSS---
--HHHHSSS-SSS-SS-S--
--HHHHSSS-SSS-SS-S--
--HHHHSSS-SSS-SS-S--
--HHHHSSS-SSS-SS-S--
--HHHHTSS-SSS-SS----
--HHHHTTT-SSS-SS----
--HHHHSSS-SSS-SS-S--
--HHHHSSS-SSS-SS----
--HHHHSSS--SS-SS----
--HHHHTSS-SSS-SS-S--
--HHHHSSS-SS--SS----
--HHHHSTT-SSS-SS----
--TTTSSSS-SSS-SS----
--TTTSSSS-SSS-SS-S--
--HHHHTSS--SSSSS----
--TTTSSSS-SSS-SS----
--TTSSSTT-SSS-SS-S--
--GGGSSSS-SSS-SS----
--TTTSSSS-SSS-SS-S--
--GGGSSSS-SSS-SS-TT-
---TTSSSS-SSS-SS-S--
--GGGSSSS-SSS-SS-S--
--GGGGSSS-SSS-SS-S--
--GGGSSSS-SSS-SS-S--
--GGGSSTT-SSS-SS-S--
--GGGSSSS-SSS-SS-S--
--TTTSSSS-SSS-SS-S--
--GGGTSSS-SSS-SS-S--
--TTTSSSS-SSS-SS-S--
--TTTS-SS-SSS-SS-S--
--TTTS-SS-SSS-SS----
--TTTS-SS-SSS-SS-S--
--TTTS-SS-SSS-SS-S--
--TTTT-SS-SSS-SS-S--
--TTTS-SS-SSS-SS-TT-
--TTTS-SS-SSS-SS-TT-
--TTTS-SS-SSS-SS-S--
--TTTS-SS-SSS-SS-S--
--TTTS-SS-SSS-SS-S--
--TTTS-SS-SSS-SS-S--
--TTTS-SS-SSS-SS-S--
--TTTS-SS-SSS-SS-S--
--TTTS-SS-SSS-SSSS--
--TTTS-SS-SSS-SS-S--
--TTTS-SS-SSS-SS-S--
--TTTS-SS-SSS-SS-TT-
--TTTS-SS-SSS-SS-S--
--TTTS-SS-SSS-SS-S--
--TTTS-SS-SSS-SS-S--
--TTTSSSS-SSS-SS-S--
--TTTSSSS-SSS-SS-S--
--GGGSSSS-SSS-SS-S--
--GGGSSSS-SSS-SS-S--
---GGGTSS-SSS-SS-S--
---GGGTSS-SSS-SS-S--
---GGGTSS-SSS-SS-S--
--GGGGTTT-SSS-SS-S--
--SGGGSSS-SSS-SS-S--
--TTTTTSS-SSS-SS-S--
--TTTTTSS-SSS-SS-S--
---GGGSSS-SSS-SS-S--
--GGGGSSS-SSS-SS-S--
---STTSSS-SSS-SS-S--
--TTTTSSS-SSS-SS-S--
--TTTTTSS-SSS-SS-S--
--TTTTTSS-SSS-SS-S--
--GGGGTSS-SSS-SS-S--
--TTSS-SS-SSS-SS-S--
--TTTTTSS-SSS-SS-S--
--TTTT-SS-SSS-SS-S--
--TTTT-SS-SSS-SS-S--
--TTTT-SS-SSS-SS-S--
--TTTT-SS-SSS-SS-S--
--TTSS-SS-SSS-SS-S--
--TTSS-SS-SSS-SS----
--TTSS-SS-SSS-SS-S--
--GGGG-SS-SSS-SS-S--
--TTTT-SS-SSS-SS-S--
--GGGG-SS-SSS-SS-S--
--GGGG-SS-SSS-SS-S--
--GGGS-SS-SSS-SS-S--
--GGGS-SS-SSS-SS-S--
--GGGS-SS-SSS-SS----
--GGGS-SS-SSS-SS-S--
---GGGGSS-SSS-SS-S--
--GGGG-SS-SSS-SS-S--
--GGGTTSS-SSS-SS-S--
--SGGG-SS-SSS-SS-S--
---GGGTSS-SSS-SS-S--
--TTTTTSS-SSS-SS-S--
--TTTTTSS-SSS-SS-S--
--GGGGTSS-SSS-SS-S--
--GGGGTSS-SSS-SS-S--
--GGGGTSS-SSS-SS----
--GGGGTSS-SSS-SS-S--
--GGGGTSS-SS--SS-S--
--GGGGTTT-SSS-SS-S--
--GGGGSSS-SSS-SS-S--
---GGGTSS-SSS-SS-S--
---GGGTSS-SSS-SS-S--
--TGGGTTT-SSS-SS-S--
--SGGGTSS-SSS-SS-S--
--TGGGTSS-SSS-SS-S--
--SSTTTSS-SSS-SS-S--
--TTTTTSS-SSS-SS-S--
---GGGTSS-SS-SSS-S--
--SGGGSSS-SSS-SS-S--
--GGGGSSS-SSS-SS-S--
---GGGSTT-SS-SSS-S--
---GGGSSS-SSS-SS-S--
---GGGSSS-SSS-SS-S--
---STTTSS-SSS-SS-S--
---GGGSSS-SSS-SS-S--
--GGGSSSS-SSS-SS-S--
--GGGGSSS-SSS-SS-S--
--SGGGSSS-SSS-SS-S--
---GGGSSS-SSS-SS-S--
---GGGSSS-SSS-SS-S--
--GGGSSSS-SS-SSS-S--
---TTSSSS-SSSSSS-S--
--GGGGSSS--SS-SS-S--
--GGGSSSS-SSSSSS-S--
--GGGSSSS-SSS-SS-S--
--GGGSSSS-SS--SS-S--
--TTTSSSS-SSS-SS-S--
---TTSSSS-SSS-SS-S--
---TTSSSS-SSS-SS-S--
---GGGSSS-SS-SSS-S--
---GGGTSS-SSS-SS-S--
--GGGSSSS-SS-SSS-S--
--STTSSSS-SSS-SS-S--
--GGGGSSS--SS-SS-S--
---TTSSSS-SSS-SS-S--
--SGGGSSS--S-SSS-S--
---GGGSSS-SSS-SS-S--
--TTTSSSS-SSSSSS-S--
--GGGSSSS-SSS-SS-S--
--GGGS-SS-SSS-SS-S--
--GGGS-SS-SSS-SS-S--
--GGGSSSS-SSS-SS-S--
--GGGSSSS-SSS-SS-S--
--TTSSSSS-SS--SS-S--
---TTSSSS-SSS-SS-S--
--GGGSSSS-SSS-SS-S--
--GGGSSSS-SSS-SS-S--
--TTSSSSS-SSS-SS-S--
--GGGSSSS-SSS-SS-S--
--TTTSSSS-SSS-SS-S--
--GGGSSSS-SSSSSS-S--
--GGGSSSS-SSSSSS-S--
--GGGSSSS-SS--SS-S--
--GGGSSSS-SS-SSS-S--
--GGGSSSS--SSSSS-S--
--GGGSSSS-SSS-SS-S--
--TTTS-SS-SSS-SS-S--
--TTTSSSS-SSS-SS-S--
--GGGSSSS-SS--SS-S--
--GGGSSSS-SSS-SS-S--
--GGGSSSS-SSS-SS-S--
--GGGSSSS--SSSSS-S--
--GGGSSSS-SSS-SS-S--
--TTSSSSS-SSS-SS-S--
--TTSSSSS--SS-SS-S--
--GGGSSSS-SSS-SS-S--
--GGGSSSS--SS-SS-S--
--TTTSSSS-SSS-SS-S--
--HHHHSSS-SSS-SS-S--
--GGGSSSS-SSS-SS-S--
--GGGSSSS-SSS-SS-S--
--GGGSSSS--SS-SS-S--
--GGGS-SS-SS-SSS-S--
--GGGSSSS-SSS-SS-S--
--GGGSSSS-SSS-SS-S--
--GGGSSSS-SSS-SS-S--
--GGGSSSS-SSS-SS-S--
--GGGSSSS-SSSSSS-S--
--GGGSSSS-SSS-SS-S--
--GGGSSSS-SSS-SS-S--
--TTTS-TT-SSSSSS-S--
--GGGSSSS-SS-SSS-S--
--GGGSSSS-SSSSSS-S--
--SGGGTSS-SSS-SS-S--
---GGGSSS-SS-SSS-S--
--TGGGSSS-SSS-SS-S--
--TTTTTSS-SSS-SS-S--
--TTTTTSS-SS-SSS-S--
--HHHHSSS-SSSSSS-S--
--TTTS-SS-SSS-SS-S--
--GGGTSSS-SSSSSS-S--
--TTTSSSS-SSS-SS-S--
--TTTS-SS-SSS-SS-S--
--TTTSSSS-SSS-SS-S--
--GGGSSSS-SSSSSS-S--
--TTTS-SS-SS-SSS-S--
--GGGSSSS-SSS-SS-S--
--GGGSSSS-SS-SSS-S--
--GGGSSSS-SS-SSS-S--
--GGGSSSS-SS--SS-S--
--GGGSSSS-SSS-SS-S--
--GGGSSSS-SSS-SS-S--
--TTTSSSS-SS--SS-S--
--TTTSSSS-SSS-SS-S--
--GGGSSSS-SSS-SS-S--
--GGGSSSS-SSS-SS-S--
--GGGSSSS-SS--SS-S--
--GGGSSSS-SSSSSS-S--
--GGGTSSS--SSSSS-S--
--GGGSSSS-SSS-SS-S--
--GGGSSSS-SS-SSS-S--
--GGGSSSS-SSS-SS-S--
--GGGSSSS-SSS-SS-S--
--GGGSSSS-SSS-SS-S--
--GGGSSSS-SSS-SS-S--
--GGGSSSS-SSS-SS-S--
--GGGSSSS-SS-SSS-S--
--GGGSSSS-SS-SSS-S--
--GGGSSSS-SS-SSS-S--
--GGGSSSS-TT-SSS-S--
--GGGSSSS-SS--SS-S--
--GGGSSSS--SS-SS-S--
--GGGSSSS-SSSSSS-S--
--GGGSSSS-SSS-SS-S--
--GGGSSSS--SSSSS-S--
--GGGSSSS-SSSSSS-S--
---GGGSSS-SS-SSS-S--
---GGG-SS-SS--SS-S--
---TTS-SS-SS-SSS-S--
--GGGSSSS-SS-SSS-S--
--GGGTSSS-SS-SSS-S--
--GGGT-SS--S-SSS-S--
---GGGSSS-SS-SSS-S--
---GGGTSS-SS--SS-S--
---TTTSSS-SS-SSS-S--
--GGGT-SS-SSS-SS-S--
--TTTSSSS--SS-SS-S--
--TTTSSSS--SS-SS-S--
--TTTS-SS-SS--SS-S--
--TTSS-SS-SS-SSS-S--
--TTSS-SS-SSS-S--S--
--TTSS-SS-SS--SS-S--
--TT-S-SS-SSS-SS-TT-
--TTSS-SS-SS--SS-S--
--SSS--SS-SSS-SS-S--
--SS---SS-SSS-SS-S--
--SS---SS-SSS-SS-S--
--SSSS-SS-SS-SSS-S--
--SSS--TT-SSS-SS-S--
--SSSS-TT-SSS-SS-S--
--SSSS-TT-SSS-SS-S--
--SSS--SS-SSSSS--S--
--SSSS-TT-SSSSSS-S--
--SSSS-TT-SSSSSS-TT-
--SSSS-TT-SS-SSS-TT-
--SSSS-TT-SSSSSS-S--
--SSSS-SS-SSS-SS-S--
--SSSS-TT-SSS-SS-S--
--SSSS-TT-SSS-SS-S--
--SSSS-TT-SSS-SS-S--
--SSSS-TT-SSS-SS-S--
--SSS--TT-SS-SSS-S--
--SSSS-SS-SSS-SS-S--
--SS-S-TT-SSS-SS-S--
--SSSS-TT-SSS-SS-S--
--TTSS-SS-SSS-SS-S--
--TTS--SS-SSS-SS-S--
--TTTT-SS-SSSSSS-S--
--TTSS-SS-SSS-SS-S--
---SSS-TT-SSS-SS-S--
--TT-S-TT-SSS-SS----
--TTSS-TT-SSS-SS----
--TTSS-TT-SSS-SS-S--
--TTS--TT-SS--SS-S--
--TTS--TT-SSSSSS-S--
--TTSS-TT-SSS-SS-S--
--TTSS-TT-SS--SS----
--TTSS-TT-SSS-SS-S--
--TTSS-TT-SS-SSS-S--
--TTS--TT-SSSSSS----
--TTS--TT-SSSSSS-S--
--SSSS-TT-SSSSSS-S--
--SSS--TT-SS-SSS----
--TT---TT-SSSSSS----
--TT-S-TT-SSSSSS-S--
--TTS--TT-SSS-SS-S--
--TTS--TT-SSSSSS-S--
---S---SS-SSS-SS-S--
--SSS--TT-SSS-SS-S--
--TTS--TT-SSS-SS-S--
--TTSS-TT-SSSSSS----
----SS-TT-SS-SSS-S--
--TTSS-TT-SSS-SS-S--
---SSS-TT-SSS-SS-S--
-----S-TT-SSS-SS-S--
----SS-TT-SSS-SS----
----SS-TT-SSSSSS-S--
----S--TT-SSS-SS-S--
---SS--TT-SSSSSS-S--
----S--TT-SSS-SS-S--
----SS-SS-SSSSSS-S--
----SS-TT-SS-SSS-S--
----SS-TT-SS-SSS----
----SS-TT-SSS-SS-S--
----SS-TT-SSS-SS-S--
----SS-TT-SS-SSS-S--
----SS-TT-SS--SS-S--
---SSS-SS-SSS-SS-S--
----SS-TT--SS-SS-S--
----SS-TT--SS-SS----
---SSS-TT-SS-SSS----
---SSS-TT-SSS-SS-S--
----SS-TT-SSS-SS-S--
--SSSS-SS-SSSSSS-S--
---SSS-TT-SSS-SS-S--
---SSS-TT-SSS-SS-S--
----S--TT-SSS-SS-S--
----SS-SS-SSS-SS-S--
----S--SS-SSS-SS-S--
----SS-TT-SSS-SS-S--
--SSSS-TT-SSS-SS-S--
---SSS-TT-SSS-SS-S--
--SSS--SS-SSS-SS-S--
---SS--TT-SSS-SS-S--
--SSS--SS-SSS-SS-S--
---SSS-SS-SSS-SS-S--
--SSS--TT-SSS-SS-S--
--SSS--TT-SSS-SS-S--
--SSS--TT-SSSSSS-S--
--SSS--TT-SSS-SS-S--
--SSS--SS-SSSSSS-S--
--SSS--SS-SSS-SS-S--
--SSSS-TT--SS-SS-TT-
--SSS--TT-SSS-SS-S--
--SSS--TT-SSS-SS-S--
--SSSS-TT-SSSSSS----
--SSSS-TT-SSSSSS-S--
--SSSS-TT--SSSSS----
--SSSS-TT--SSSSS----
--SSSS-SS-SSS-SS----
--SSSS-TT-SSSSSS----
--SSSS-TT-SSS-SS-S--
--SSSS-TT-SSS-SS-S--
--SSTT-TT-SSS-SS-S--
--SSSS-TT-SSS-SS-S--
--SSSS-TT-SSS-SS-S--
--SSSS-TT-SSS-SS-S--
--SSSS-TT-SSS-SS-S--
--SSSS-TT-SSS-SS-S--
--SSSS-TT-SSS-SS-S--
--SSSS-TT-SSS-SS-S--
--SSSS-SS-SSSSSS----
--SSTT-TT-SS-SSS-S--
--SSS--TT-SSS-SS-S--
--SSSS-SS-SSS-SS-S--
--SSS--TT-SSS-SS-S--
--SSSS-TT-SSS-SS-S--
--SSSS-TT-SSS-SS-S--
--SSSS-TT-SSS-SS-S--
--SSSS-TT-SSS-SS-S--
--SSSS-TT-SSS-SSSS--
--SSSS-TT-SSS-SS-S--
--SSSS-TT-SSSSSS-S--
--SSSS-SS-SSS-SS-S--
--SSSS-TT-SSS-SS----
--SSSS-TT-SSS-SS-S--
--SSSS-TT-SSS-SS-S--
--SSSS-TT-SSS-SS-S--
--SSSS-TT-SS--SS-S--
--SSSS-TT-SSSSSS-S--
--SSSS-TT-SSS-SS-S--
--SSSS-TT-SSS-SS-S--
--SSSS-TT-SSS-SS-S--
--SSSS-TT-SSS-SS-S--
--SSTT-TT-SSSSSS-S--
--SSSS-TT-SSS-SS-S--
--SSTT-TT-SSS-SS-S--
--SSSS-TT-SSS-SS-S--
--SSSS-TT-SSS-SS-S--
--SSSS-TT-SSS-SS-S--
--SSSS-TT-SSS-SS-S--
--S-TT-SS-SSS-SS-S--
--S-SS-TT-SSS-SS-S--
--S-SS-TT-SSS-SS-S--
--SSSS-SS-SSS-SS-S--
--S-SS-TT-SSS-SSS---
--SSSS-TT-SSS-SS-S--
--S-SS-SS-SS--SS-S--
--SSSS-SS-SSS-SS-S--
--S-TT-SS-SSS-SS-S--
--SSTT-TT-SSS-SS-S--
--SSSS-TT-SSS-SS-S--
--SSSS-TT-SSS-SS-S--
--SSSS-TT-SSS-SS-S--
--S-SS-TT-SSS-SS-S--
--SSSS-SS-SSS-SS-S--
--SSSS-SS-SSS-SS-S--
--S-SS-TT-SSS-SS-S--
--S-SS-TT-SS--SS----
----SS-TT-SSS-SS-S--
--SSSS-TT-SSS-SS-S--
--S-SS-TT-SSS-SS-S--
--S-S--TT-SSS-SS-S--
----SS-SS-SSS-SS-S--
--S-SS-SS-SS--SS-S--
--S-SS-SS-SSS-SS-S--
--S-SS-TT-SSS-SS-S--
--S-SS-TT-SSS-SS-S--
--S-SS-SS-SSS-SS-S--
--SS---SS-SSS-SS-S--
--SSSS-TT-SSS-SS-S--
--SS---SS-SSS-SS-S--
--S--S-SS--SS-SS-S--
--S----SS-SSS-SS-S--
--S--S-TT-SSS-SS-S--
--SS-TTSS-SSS-SS-S--
--SS-TTTT-SSS-SS-S--
-----TTSS-SS--SS-S--
--SS-TTSS-SS-SSS----
--SS-TTTT-SS-SSS-S--
--SS-TTSS-SS--SS----
--SSSTTTT-SS--SS-S--
--SSSTTSS-SSS-SS-S--
--SS---SS-SS--SS-S--
--SS-TTSS-SS--SS-S--
--S-SS-SS-SS--SS-S--
--SSSS-TT-SS--SS-S--
--SSSS-TT-SS--SS-S--
--SSSS-SS-SSS-SS-S--
--SSGGGSS-SSS-SS-S--
--SSTTTTT-SSS-SS-S--
--SSTTTTT-SS-SSS-S--
--SSTTTSS-SS--SS-S--
--SSTTTTT-SS--SS-S--
--SSTTTTT-SS--SS-S--
--SSTTTTT-SS-SSS----
--SSTTTSS-SS--SS-S--
--SSTTTTT-SS--SS-S--
--SSGGGSS-SSS-SS-S--
--SSGGGSS-SSS-SS-S--
--SSGGGSS-SSS-SS-S--
--SSGGGSS-SSS-SS-S--
--SS-TTTT-SSS-SS-S--
--SS-TTSS-SS--SS-S--
--SSSTTSS-SSS-SS----
--SSSTTSS-SS--SS-S--
--SSGGGSS-SSS-SS-S--
--SSTTSSS-SSS-SS-S--
--SSTTTSS-SS--SS-S--
--SSTTTTT-SSS-SS-S--
--SSTTTTT-SS-SSS-S--
--SSTTTTT-SS--SS-S--
--SSTTTTT-SS--SS-S--
--SSTTTTT-SS--SS-S--
--SGGGTSS-SS--SS-S--
--S-TTTSS-SSS-SS-S--
--S-TTTSS-SSS-SS-S--
--SSTTTSS-SSS-SS-S--
--SSTTTSS-SSS-SS-S--
--S-TTTTT-SSS-SS-S--
--SGGGTSS-SSS-SS-S--
--SGGGTSS-SS--SS----
--SSTTTSS-SSS-SSSS--
--S-TTTSS-SS--SS-S--
--SGGGTTT-SS--SS-S--
--SGGGTSS-SS--SS-S--
--SGGGTSS-SSS-SS-S--
--S-TTTTT-SSS-SS-S--
--SSTTTSS-SSS-SS-S--
--S-TTTTT-SSS-SS-S--
--S-TTTTT-SS--SS-S--
--S-TTTSS-SSS-SS-S--
--SSTTTTT-SSS-SS-S--
--SSTTTSS-SSS-SS-S--
--SSTTTSS-SS--SS-S--
--SSTTTTT-SSS-SS-S--
--SSTTTTT-SS-SSS-S--
--S-TTTTT-SS-SSS-S--
--S-TTTTT-SSS-SS-S--
--S-TTTTT-SS-SSS-S--
--S-TTTTT-SS--SS-S--
--S-TTTTT-SSS-SS-S--
--S-TTTTT-SS--SS-S--
--S-TTTSS-SSS-SS-S--
--S-TTTTT-SS--SS-S--
--S-TTTTT-SS--SS-S--
--S-TTTSS-SSS-SSSS--
--S-TTTSS-SSS-SS-S--
--S-TTTSS-SSS-SS-S--
--S-TTTTT-SS--SS-S--
--SSTTTSS-SS-SSS-S--
--SSTTTTT-SSS-SS-S--
--SSTTTSS-SS--SS-S--
--SSTTTTT-SSS-SS-S--
--SSTTTTT-SSS-SS-S--
--SSTTTSS-SSS-SS-S--
--S-TTTSS-SSS-SS-S--
--S-TTTTT-SSSSSS-S--
--S-HHHHT-SSS-SS-S--
--S-TTTTT-SSS-SS-S--
--SSTTTSS-SSS-SS----
--SSTTTSS-SSS-SS-S--
--SSTTTSS-SS--SS-S--
--SSTTTSS-SS--SS-S--
--S-TTTTT-SSS-SS-S--
--S-TTTTT-SSS-SS-S--
--S-TTTTT-SS--SS-S--
----TTSSS-SS--SS-S--
--S-TTSSS-SSS-SS-S--
--S-TTSSS-SSS-SS-S--
----TTSSS-SSS-SS-S--
----TTSSS-SSS-SS-S--
----TTSSS-SS--SS-S--
----TTSSS-SSS-SS-S--
----TTSSS-SSS-SSSS--
----TTSSS-SSS-SS-S--
----TTSSS-SSS-SS-S--
---STTSSS-SSS-SS-S--
----TTTTT-SSSSSS-S--
----TTTTT-SSS-SS-S--
----TTTTT-SSS-SS-S--
----TTTTT-SS-SSS-S--
---GGGTTT-SS-SSS-S--
----TTTTT-SS--SS-S--
----TTTTT-SS--SS-S--
----TTTSS-SS--SS-S--
---GGGTSS-SSS-SS----
----TTTTT-SSS-SS----
---GGGTSS-SS--SS-S--
--SSTTTTT-SS--SS-S--
----TTTTT-SS--SS-S--
----TTTTT-SSSSSS----
----TTTTT-SSS-SS----
---STTTSS-SS-SSS----
----TTTTT-SSSSSS-S--
----TTTTT-SSS-SSS---
----TTTTT-SSSSSS-S--
---GGGTTT-SS-SSS----
---GGGTTT-SSS-SS-S--
----TTTSS-SSS-SS----
----TTTTT-SS--SS----
----TTTTT-SS-SSS----
---SHHHHT-SSSSSS----
---STTTTT-SS--SS----
---GGGTTT-SS-SSS----
----TTTTT-SS-SSS----
---STTTTT-SS-SSS-S--
---GGGTTT-SS--SS----
---GGGTTT-SSSSSS-S--
---GGGTSS-SS--SS----
---GGGTTT-SS-SSS----
---GGGTTT-SS-SSS----
---GGGTTT-SS-SSS-S--
---GGGTTT-SS-SSS-S--
---GGGTSS-SS--SS-S--
---GGGTSS-SSS-SS-S--
---GGGTTT-SSS-SS-S--
---GGGTTT-SS--SS-S--
--GGGGTTT-SS--SS-S--
---THHHHT-TT-SSS-S--
---GGGTTT-TT-SSS-S--
--TTGGGSS-SSS-SS-S--
---GGGTTT-SS--SS-S--
---GGGTTT-SS--SS-S--
---GGGTSS-SS-SSS-S--
--GGGGTTT-SS-SSS-S--
---GGGTTT-SS-SSS-S--
---GGGTSS-SS--SS-S--
---GGGTTT-TT-SSS-S--
---GGGTTT-TT-SSS-S--
---GGGTTT-SSS-SS-S--
---GGGTTT-SS--SS-S--
---GGG-SS-SS--SS-S--
---GGG-SS-SSS-SS-S--
---STT-SS-SSS-SS-S--
---TTS-SS-SS--SS-S--
---GGG-SS-SS-SSS-S--
---GGG-SS-SS--SS-S--
---GGG-SS-SS--SS-S--
--SGGG-SS-SS--SS-S--
--S-TTSSS-SS-SSS-S--
----TTSSS-SSS-SS-S--
----TTSSS-SS-SSS-S--
--S-TTTSS-SS-SSS-S--
--S-TTSSS-SS-SSS-S--
--SSTTTSS-SS-SSS-S--
--SGGGTSS-SS--SS-S--
--SSTTTSS-SS-SSS-S--
--SGGGTSS-SS--SS-S--
--SGGGTSS-SS-SSS-S--
--SGGGTSS-SS--SS-S--
--SGGGTSS-SS--SS-S--
--SGGGTSS-SSS-SS-S--
--SGGGTSS-SS-SSS-S--
--SSTTTSS-SS--SS-S--
--SGGGTSS-SS--SS-S--
--SGGGTSS-SSS-SS-S--
--SGGGTSS--S-SSS-S--
--SGGGTSS-SS--SS-S--
--SGGGTSS-SSS-SS-S--
--SGGGTSS-SS-SSS-S--
--SGGGTSS--SSSSS-S--
--SGGGTSS-SSSSSS-S--
--SSTTTSS--SSSSS-S--
--SGGGTSS-SS-SSS-S--
--SSTTTSS-SSSSSS-S--
--SSTTTSS-SSS-SS-S--
--SSTTTSS-SS--SS-S--
--SGGGTSS-SS-SSS-S--
--SGGGTSS-SS-SSS-S--
--SGGGTSS-SS-SSS-S--
--SGGGTSS-SSSSSS-S--
--SSTTTSS-SSSSSS-S--
--SGGGTSS-SSS-SS-S--
--SGGGTSS-SSS-SS-S--
--SGGGTSS-SSSSSS-S--
--SSTTTSS-SSSSSS-S--
--SSTTTSS--SSSSS-S--
--SSTTTSS--SSSSS-S--
--SSTTTSS-SSS-SS-S--
--SGGGTSS--SSSSS-S--
--SGGGTSS--S-SSS-S--
--SSTTTSS-SS-SSS-S--
--SSTTTSS-SS-SSS-S--
--SSTTTSS-SSSSSS-S--
--SSTTTSS-SSSSSS-S--
--SSTTTSS-SS-SSS-S--
--SSTTTSS-SSSSSS-S--
--SSTTTSS-SSS-SS-S--
--SSTTSSS-SSS-SS-S--
--SSTTTSS-SSSSSS-S--
--SSTTTSS-SS-SSS-S--
--SSTTSSS--SSSSS-S--
--SSTTTSS-SSSSSS-S--
--SSTTTSS-SSS-SS-S--
--SSTTTSS-SSS-SS-S--
--SSTTTSS--SS-SS-S--
--SSTTTSS-SSS-SS-S--
--SSTTTSS-SSSSSS-S--
--SSTTTSS-SSSSSS-S--
--SSTTTSS-SSSSSS-S--
--SSTTTSS-SS-SSS-S--
--SSTTSSS-SSS-SS-S--
--SSTT-SS-SSS-SS-S--
--SSTTTSS-SSSSSS-S--
--S-TTTSS-SS-SSS-S--
--S-TTTSS-SS-SSS-S--
----TTTSS-SSSSSS-S--
--SSTTTSS-SS-SSS-S--
--S-TTTSS-SSS-SS-S--
--S-TTTSS-SS-SSS-S--
--S-TTTSS-SSSSSS-S--
--S-TTTSS-SS-SSS-S--
----TTTSS-SSSSSS-S--
--S-TTTSS-SS-SSS-S--
----TTTSS-SS-SSS-S--
--S-TTTSS-SS-SSS-S--
--S-TTTSS--SSSSS-S--
----TTTSS-SS-SSS-S--
--S-TTTSS-SSS-SS-S--
--S-TTSSS-SS-SSS-S--
--SSTTTSS-SS-SSS-S--
--S-TTTSS-SS-SSS-S--
----TTTSS-SSSSSS-S--
--S-TTTSS-SSS-SS-S--
--SSTTTSS-SS-SSS-S--
--SSTTTSS-SSS-SS-S--
--SSTTTSS-SSS-SS-S--
--SSTTTSS-SSS-SS-S--
--SSTTTSS-SS--SS-S--
--SSTTTSS-SS-SSS-S--
--SSTTTSS-SSSSSS-S--
--SSTTTSS-SSS-SS-S--
--SSTTTSS-SS-SSS-S--
--SSTTTSS-SS--SS-S--
--S-TTTSS-SSSSSS-S--
--SSTTTSS-SSS-SS-S--
--SSTTTSS-SSSSSS-S--
--SSTTTSS-SSS-SS-S--
--SSTTTSS-SS-SSS-S--
--SSTTTSS-SSSSSS-S--
--SSTTTSS-SS-SSS-S--
--SSTTTSS-SSSSSS-S--
--SSTTTSS-SS--SS-S--
--SSTTSSS-SSS-SS-S--
--SSTTTSS-SS--SS-S--
--S-TTSSS-SS-SSS-S--
--S-TTTSS--SS-SS-S--
--S-TTTSS-SSS-SS-S--
--S-TTTSS-SS-SSS-S--
--S-TTTSS-SSSSSS-S--
--S-TTTSS-SS--SS-S--
--S-TTTSS-SSS-SS-S--
--S-TTTSS--S-SSS-S--
--SSTTTSS--SSSSS-S--
--SSTTTSS-SSS-SS-S--
--SSTTTSS-SSS-SS-S--
--SSTTTSS-SS--SS-S--
--SSTTTSS-SS-SSS-S--
--SSTTTSS-SSS-SS-S--
--SSTTTSS-SSS-SS-S--
--SSTTTSS--SSSSS-S--
--SSTTTSS-SSS-SS-S--
--SSTTTSS--SS-SS-S--
--SSTTTSS-SSS-SS-S--
--SSTTTSS--SS-SS-S--
--SSTTTSS--SS-SS-S--
--SSTTSSS-SSS-SS-S--
--SSTTSSS-SSS-SS-S--
--SSTTTSS--SS-SS-S--
--SSTT-SS-SSS-SS-S--
--SSTTTSS--SSSSS-S--
--SSTTTSS-SSS-SS-S--
--SSTTTSS-SSSSSS-S--
--S-TTTSS-SSSSSS-S--
--SSTTTSS-SSS-SS-S--
--SSTTTSS-SSS-SS-S--
--S-TTTSS-SSSSSS-S--
--SSTTTSS-SSS-SS-S--
--SSTT-SS-SSS-SS-S--
--SSTT-SS-SSS-SS-S--
--SSTT-SS-SSS-SS-S--
--SSTTTSS--SS-SS-S--
--SSTT-SS-SSS-SS-S--
--SSTTTSS-SSS-SS-S--
--SSTT-SS-SSSSSS-S--
--SSTTSSS-SS--SS-S--
--SSSSSSS-SSS-SS-S--
--SSTTTSS-SSSSSS-S--
--SSTTTSS-SSSSSS-S--
--SSTTTSS-SSSSSS-S--
--SSTTTSS-SS--SS-S--
--SSTTTSS-SS-SSS-S--
--SSTTTSS-SSS-SS-S--
--SSTTTSS-SSS-SS-S--
--SSTTTSS--SS-SS-S--
--SSTTTSS-SSSSSS-S--
--SSTTTSS-SSS-SS-S--
--SSTTTSS-SSS-SS-S--
--SSTTTSS-SS-SSS-S--
--SSTTTSS-SSSSSS-S--
--SSTTTSS-SSSSSS-S--
--SSTTTSS-SS-SSS-S--
--SSTTTSS--SSSSS-S--
--SSTTTSS-SSS-SS-S--
--SSTTTSS-SSS-SS-S--
--SSSSSSS-SSSSSS-S--
--SSSSSSS--SS-SS-S--
--SSSSSSS--SS-SS-S--
--SSSSSSS--SS-SS-S--
--SSTTTSS-SS-SSS-S--
--SSSSSSS-SSS-SS-S--
--SSTTTSS-SS-SSS-S--
--SSTTTSS-SSS-SS-S--
--SSTTTSS-TT-SSS-S--
--SSTTTSS-SSS-SS-S--
--SSTTTSS--SS-SS-S--
--SSTTTSS-SSSSSS-S--
--SSTTTSS-SS-SSS-S--
--SSTTTSS-SSSSSS-S--
--SSTTTSS-SSS-SS-S--
--SSTTTSS-SSS-SS-S--
--SSTTTTT-SSS-SS-S--
--SSTTTSS-SSS-SS-S--
--SSTTTSS-SSS-SS-S--
--SSTTTSS-SS-SSS-S--
--SSTTTSS-SS-SSS-S--
--SSTTTSS-SSSSSS-S--
--SSTTTSS-SS-SSS-S--
--SSTTSSS-SSS-SS-S--
--SSTTTSS-SS-SSS-S--
--SSTTTSS-SS-SSS-S--
--SSTTTSS-SS-SSS-S--
--SSTTTSS-SSS-SS-S--
--SSTTTTT-SSS-SS-S--
--SSTTTSS-SSS-SS-S--
--SSTTTSS--SS-SS-S--
--SSTTTSS-SSS-SS-S--
--SSTTTSS-SSS-SS-S--
--SSTTTSS-SSS-SS-S--
--SSTTTSS-SSS-SS-S--
--SSTTTSS-SSS-SS-S--
--SSTTTSS-SSS-SS-S--
--SSTTTSS-SSS-SS-S--
--SSTTTSS-SSS-SS-S--
--SSTTTSS-SSS-SS-S--
--S-TTTSS-SS--SS-S--
--SSTTTSS-SS-SSS-S--
--S-TTTSS-SSS-SS-S--
----TTSSS-SS-SSS-S--
--SGGGTSS-SS-SSS-S--
--SSTTTSS-SS-SSS-S--
--SSTTTSS-SSSSSS----
--SSTTTSS-SSSSSS----
--SSTTTSS-SSS-SS-S--
--SSTTTSS--SSSSS-S--
--SSTTTSS-SSSSSS-S--
--SSTTTSS-SSS-SS-S--
--SSTTTSS-SSS-SS-S--
--SSTTTSS-SSS-SS-S--
--SSTTTSS-SSS-SS-S--
--SSTTTSS--SS-SS-S--
--SSTTTSS-SSS-SS-S--
--SSTTTSS-SS-SSS-S--
--SSTTTSS-SS--SS-S--
--SSTTTSS-SSSSSS-S--
--SSTTTSS-SSSSSS-S--
--SSTTTSS-SSS-SS-S--
--SSTTTSS-SSS-SS-S--
--SSTTTTT-SSS-SS-S--
--SSTTTSS-SSSSSS-S--
--SSTTTSS-SS--SS-S--
--SSTTTSS-SSS-SS-S--
--SSTTTSS-SSSSSS-S--
--SSTTTSS--SS-SS-S--
--SSTTTSS-SS-SSS-S--
--SSTTTSS-SS-SSS-S--
--SSTTTSS-SS-SSS-S--
--SSTTTSS-SS-SSS-S--
--SSTTTSS-SS-SSS-S--
--SSTTTSS-SS-SSS-S--
--SSTTSSS-SSS-SS-S--
--SSTTTSS-SS-SSS-S--
--SSTTTSS-SS-SSS-S--
--SSTTTSS-SS-SSS-S--
--SSTTTSS-SS-SSS-S--
--SSTTTSS-SSSSSS-S--
--SSTTTSS-SSS-SS-S--
--SSTTTSS--S-SSS-S--
--SSTTTSS--SSSSS-S--
--SSTTTSS-SSSSSS-S--
--SSTTTSS-SS--SS-S--
--SSSSSSS-SS-SSS-S--
--SSTTTSS-SSSSSS-S--
--SSTTTSS-SS-SSS-S--
--SSTTTSS-SSSSSS-S--
--SSTTTSS-SSSSSS-S--
--SSTTTSS--SSSSS-S--
--SSTTSSS-SSSSSS-S--
--SSTTTSS-SS-SSS-S--
--SSTTTSS-SSS-SS-S--
--SSTTSSS-SSSSSS-S--
--SSTTTSS--SSSSS-S--
--SSTTTSS-SSS-SS-S--
--SSTTTSS-SSSSSS-S--
--SSTTTSS--SS-SS-S--
--SSTTTSS-SSSSSS-S--
--SSTTTSS-SS-SSS-S--
--SSTTTSS-SSSSSS-S--
--SSTTTSS-SS--SS-S--
--SSTTTSS-SSS-SS-S--
--SSTTTSS-SS-SSS-S--
--SSTTTSS-SS--SS-S--
--SSTTTSS-SSS-SS-S--
--SSTTTSS-SSSSSS-S--
--SSTTTSS-SSS-SS-S--
--SSTTTSS-SSS-SS-S--
--SSTTSSS-SS--SS-S--
--SSTTTSS-SSS-SS-S--
--SSTTSSS-SSS-SS-S--
--SSTTSSS-SS-SSS-S--
--SSTTSSS-SSS-SS-S--
--SSTTTSS-SSS-SS-S--
--SSTTSSS-SSSSSS-S--
--SSTTSSS-SSSSSS-S--
--SSTTSSS-SSS-SS-S--
--SSTTTSS-SSS-SS-S--
--SSTTTSS-SSS-SS-S--
--SSTTTSS-SSS-SS-S--
--SSTTTSS-SSS-SS-S--
--SSTTTSS-SSS-SS-S--
--SSTTTSS-SSS-SS-S--
--SSTTTSS-SSS-SS-S--
--SSTTTSS-SSS-SS-S--
--SSTTSSS-SSS-SS-S--
--SSTTTSS-SSS-SS-S--
--SSTTTSS-SSS-SS-S--
--SSTTTSS-SSS-SS-S--
--SSTTTSS-SSS-SS-S--
--SSTTTSS-SSS-SS-S--
--SSTTTSS-SSS-SS-S--
--SSTTTSS-SSS-SS-S--
--SSTTTSS-SSS-SS-S--
--SSTTTSS-SSS-SS-S--
--SSTTTSS-SS--SS-S--
--SSTTTSS-SSS-SS-S--
--SSTTTSS-SSS-SS-S--
--SSTTTSS-SSS-SS-S--
--SSTTTSS-SSS-SS-S--
--SSTTTSS-SSS-SS-S--
--SSTTTSS-SSS-SS-S--
--SSTTTSS-SSS-SS-S--
--SSTTTSS-SSS-SS-S--
--SSTTSSS-SSS-SS-S--
--SSTTTSS-SSS-SS-S--
--SSTTTSS-SSS-SS-S--
--SSTTTTT-SSS-SS-S--
--SSTTTSS-SSS-SS-S--
--SSTTTSS-SSS-SS-S--
--SSTTTSS-SSS-SS-S--
--SSTTTSS-SSS-SS-S--
--SSTTTSS-SSS-SS-S--
--SSTTTSS-SSS-SS-S--
--SSTTSSS-SSS-SS-S--
--SSTTSSS-SSS-SS-S--
--SSTTTSS-SSS-SS-S--
--SSTTSSS-SS-SSS-S--
--SSTTTSS--SSSSS-S--
--SSTTSSS-SSS-SS-S--
--SSTTTSS-SSS-SS-S--
--SSTTTSS-SSS-SS-S--
--SSTTTSS-SSS-SS-S--
--SSTTTSS-SSSSSS-S--
--SSTTTSS-SSS-SS-S--
--SSTTTSS-SSS-SS-S--
--SSTTTSS-SSS-SS-S--
--SSTTTSS-SSS-SS-S--
--SSTTTSS-SSS-SS-S--
--SSTTTSS-SSS-SS-S--
--SSTTTSS-SSSSSS-S--
--SSTTTSS-SS-SSS-S--
--SSTTTSS-SSSSSS-S--
--SSTTTSS-SSS-SS-S--
--SSTTTSS-SSSSSS-S--
--SSTTTSS--SS-SS-S--
--SSTTTSS-SS--SS-S--
--SSTTTSS-SSSSSS-S--
--SSTTTSS-SSSSSS-S--
--SSTTTSS-SSS-SS-S--
--SSTTTSS-SSS-SS-S--
--SSTTTSS-SSSSSS-S--
--SSTTTSS-SSS-SS-S--
--SSTTTSS-SSSSSS-S--
--SSTTTSS--SS-SS-S--
--SSTTTSS-SS--SS-S--
--SSTTTSS-SSSSSS-S--
--SSTTTSS-SSSSSS-S--
--SSTTTSS-SSS-SS-S--
--SSTT-SS-SS-SSS-S--
--SSTTSSS-SSS-SS-S--
--SSTTTSS-SSS-SS-S--
--SSTTTSS-SSS-SS-S--
--SSTTTSS-SS-SSS-S--
--SSTTTSS--SS-SS-S--
--SSTTTSS-SSS-SS-S--
--SSTTTSS-SSS-SS-S--
--SSTTTSS-SSS-SS-S--
--SSTTTSS-SSSSSS-S--
--SSTTTSS-SSS-SS-S--
--SSTTTSS-SSSSSS-S--
--SSTTTSS-SSS-SS-S--
--SSTTTSS-SS--SS-S--
--SSTTTSS-SSS-SS-S--
--SSTTTSS--SS-SS-S--
--SSTTTSS-SSS-SS-S--
--SSTTTSS-SSS-SS-S--
--SSTTTSS-SSS-SS-S--
--SSTTTSS-TT-SSS-S--
--SSTTTSS-SSSSSS-S--
--SSTTTSS--S-SSS-S--
--SSTTTSS--SS-SS-S--
--SSTTTSS-SS-SSS-S--
--SSTTTSS-SSS-SS-S--
--SSTTTSS--SSSSS-S--
--SSTTTSS-SSS-SS-S--
--SSTTTSS-SSSSSS-S--
--SSTTTSS-SS-SSS-S--
--SSTTTSS-SS-SSS-S--
--SSTTTSS-SS-SSS-S--
--SSTTTSS-SS-SSS-S--
--SSTTTSS-SSSSSS-S--
--SSTTTSS-SSS-SS-S--
--SSTTTSS-SSS-SS-S--
--SSTTTSS-SSS-SS-S--
--SSTTTSS-SSS-SS-S--
--SSTTTSS-SS--SS-S--
--SSTTSSS-SS-SSS-S--
--SSTTTSS-SSSSSS-S--
--SSTTTSS-SSSSSS-S--
--SSTTTSS-SSSSSS-S--
--SSTTTSS-SSS-SS-S--
--SSTTTSS-SSSSSS-S--
--SSTTTSS--SS-SS-S--
--SSTTTSS-SSSSSS-S--
--SSTTTSS-SSS-SS-S--
--SSTTTSS-SSSSSS-S--
--SSTTTSS-SSS-SS-S--
--SSTTTSS-SSS-SS-S--
--SSTTTSS-SSS-SS-S--
--SSTTTSS-SSS-SS-S--
--SSTTTSS--SS-SS-S--
--SSTTTSS-SSS-SS-S--
--SSTTTSS-SSS-SS-S--
--SSTTTSS-SSS-SS-S--
--SSTTTSS-SSS-SS-S--
--SSTTTSS-SSS-SS-S--
--SSTTTSS-SSS-SS-S--
--SSTTTSS--S-SSS-S--
--SSTTTSS-SSS-SS-S--
--SSTTTSS-SSSSSS-S--
--SSTTTSS-SS-SSS-S--
--SSTTTSS-SS-SSS-S--
--SSTTTSS-SSS-SS-S--
--SSTTTSS-SSS-SS-S--
--SSTTTSS-SS-SSS-S--
--SSSSSSS-SSS-SS-S--
--SSTTSSS-SSS-SS-S--
--SSTTSSS-SSS-SS-S--
--SSTTSSS-SSS-SS-S--
--SSTTTSS-SSS-SS-S--
--SSTTSSS-SSS-SS-S--
--SSTTSSS-SSS-SS-S--
--SSTTTSS-SSS-SS-S--
--SSTTTSS-SSSSSS-S--
--SSTTTSS-SSS-SS-S--
--SSTTTSS-SSS-SS-S--
--SSTTTSS-SSS-SS-S--
--SSTTTSS-SSS-SS-S--
--SSTTTSS-SSS-SS-S--
--SSTTTSS-SSS-SS-S--
--SSTTTSS-SSS-SS-S--
--SSTTTSS-SSS-SS-S--
--SSTTTSS-SSSSSS-S--
--SSTTTSS-SSS-SS-S--
--SSTTSSS-SSS-SS-S--
--SSTTTSS-SSS-SS-S--
--SSTTTSS-SSS-SS-S--
--SSTTTSS-SSS-SS-S--
--SSTT-SS-SSS-SS-S--
--SSTTTSS-SSS-SS-S--
--SSTTTSS-SSS-SS-S--
--SSTTTSS-SSS-SS-S--
--SSTTTSS-SSS-SS-S--
--SSTTTSS-SSS-SS-S--
--SSTTSSS-SSS-SS-S--
--SSTTTSS-SSS-SS-S--
--SSTTTSS-SSS-SS-S--
--SSTTTSS-SSS-SS-S--
--SSTTSSS-SSS-SS-S--
--SSTTTSS--SSSSS-S--
--SSTTTSS-SS-SSS-S--
--SSTTTSS-SS-SSS-S--
--SSTTTSS-SSS-SS-S--
--SSTTTSS-SSS-SS-S--
--SSTTTSS-SSS-SS-S--
--SSTTTSS-SSS-SS-S--
--SSTTTSS-SSS-SS-S--
--SSTTTSS-SSS-SS-S--
--SSTTTSS-SSS-SS-S--
--SSTTTSS-SSS-SS-S--
--SSTTTSS-SSS-SS-S--
--SSTTTSS-SSS-SS-S--
--SSTTTSS-SSS-SS-S--
--SSTTTSS-SSS-SS-S--
--SSTTTSS-SSS-SS-S--
--SSTTTSS-SSS-SS-S--
--SSTTTSS-SSS-SS-S--
--SSTTTSS-SSS-SS-S--
--SSTTTSS-SSSSSS-S--
--SSTTTSS-SSS-SS-S--
--SSTTTSS-SSS-SS-S--
--SSTTTSS-SSS-SS-S--
--SSTTTSS-SSS-SS-S--
--SSTTTSS-TT-SSS-S--
--SSTTTSS-SS--SS-S--
--SSTTSSS-SS--SS-S--
--SSTTTSS-SS--SS-S--
--SSTTTSS--S--SS-S--
--SSTTTSS-SSS-SS-S--
--SSTTTSS-SSS-SS-S--
--SSTTTSS--SSSSS-S--
--SSTTTSS--SSSSS-S--
--SSTTTSS-SSS-SS-S--
--SSTTTSS-SSS-SS-S--
--SSTTTSS-SS-SSS-S--
--SSTTTSS--SS-SS-S--
--SSTTTSS-SSS-SS-S--
--SSTTTSS-SSSSSS-S--
--SSTTTSS-SSS-SS-S--
--SSTTTSS-SSS-SS-S--
--SSTTTSS-SSS-SS-S--
--SSTTTSS-SSS-SS-S--
--SSTTTSS-SSS-SS-S--
--SSTTTSS--SS-SS-S--
--TTTTTSS-SSSSSS-S--
--TTTTTSS-SSS-SS-S--
--SSTTTSS-SSS-SS-S--
--SSTTTSS-SSS-SS-S--
--SSTTTSS-SSSSSS-S--
--SSTTTSS-SSS-SS-S--
--SSTTTSS--SS-SS-S--
--SSTTTSS-SSS-SS-S--
---STTTSS-SSS-SS-S--
--S-TTTSS-SSS-SS-S--
--S-TTTSS-SSSSSS-S--
--S-TTTSS-SSS-SS-S--
--S-TTTSS-SSSSSS-S--
--S-TTTSS-SS-SSS-S--
--S-TTTTT-SSS-SS-S--
--S-TTTSS-SSS-SS-S--
--S-TTTSS-SSS-SS-S--
--S-TTTSS-SSS-SS-S--
--SSTTTSS-SSS-SS-S--
--SSTTTTT-SS--SS-S--
--TTTTTTT-SSS-SS-S--
--SSTTTSS-SS-SSS-S--
--TTTTTSS-SSS-SS-S--
--TTTTTSS-SSS-SS-S--
--TTTTTSS-SS-SSS-S--
--SSTTTSS-SSS-SS-S--
--TTTTTSS-SSS-SS-S--
--TTTTTSS-SS-SSS-S--
--SSTTTSS--SS-SS-S--
---STTTSS-SSS-SS-S--
--TTTTTSS-SS--SS-S--
--SSTTTSS--S-SSS-S--
--SSTTTSS-SS--SS-S--
--TTTTSSS-SSS-SS-S--
--TTTTTSS-SSSSSS-S--
--SSTTTSS--SS-SS-S--
--SSTTTSS-SSS-SS-S--
--TTTTTSS--SS-SS-S--
--TTTTTSS--SS-SS-TT-
--TTTTTSS--SSSSS-S--
--TTTTTSS--S--SS-S--
--TTTTTSS-SSS-SS-S--
--TTTTTSS-SSS-SS-S--
--SSTTTSS--S-SSS-S--
--TTTTTSS--SSSSS-S--
--TTTTTSS--S-SSS-S--
--TTTTTSS--SSSSS-S--
--TTTTTSS--SS-SS-S--
--TTTTTSS-SSS-SS-S--
--TTTTTSS-SSS-SS-S--
--TTTTTSS--S-SSS-S--
--TTTTTSS-SSS-SS-S--
--TTTTTSS--SSSSS-S--
--TTTTTSS-SSS-SS-S--
--SSTTTSS--S-SSS-TT-
--TTTTTSS-SS-SSS-TT-
--TTTTTSS-SSS-SS-TT-
--TTTTTTT-SSS-SSSTT-
--TTTTTSS-SSS-SS-TT-
----TTTSS--SS-SS-TT-
--TTTTSSS--SS-SS-TT-
--TTTTTSS--S-SSS-TT-
---STTTSS--SS-SS-TT-
--TTTTTSS--SS-SS-TT-
---STTTSS-SS--SS-S--
--TTTTTSS-SSS-SS-TT-
--SSTTTSS-SSS-SS-TT-
--TTTTTSS-SS--SS-TT-
--TTTTTTT-SSS-SS-TT-
--TTTTTSS-SSS-SS-TT-
--SSTTTSS-SSS-SS-TT-
--TTTTSSS-SSS-SS-TT-
--TTTTTSS-SSS-SS-TT-
--TTTTTSS-SSS-SS-TT-
--TTGGGSS-SSS-SS-TT-
--TTTTTSS-SSS-SS-TT-
--TTGGGSS-SSS-SS-TT-
--TTGGGSS--SS-SS-TT-
---SGGGSS-SSS-SS-TT-
--TTTTSSS-SSSSSS-TT-
--TTTTTSS-SSS-SS-TT-
--TTHHHHS--SSSSS-TT-
--TTTTTSS-SSSSSS-TT-
--TTTTTTT-SSS-SS-TT-
--TTTTTTT-SSS-SS-TT-
--S-GGGSS-SSS-SS-TT-
--TTGGGSS-SSS-SS-TT-
--S-TTTSS-SSS-SS-TT-
--TTGGGSS-SSS-SS-TT-
--TTHHHHS-SSSSSS-TT-
--TTTTTSS-SSS-SS-TT-
--TTGGGSS-SSS-SS-TT-
----GGGSS-SSS-S--TT-
----GGGSS-SSS-SS-TT-
----TTTSS-SSS-SS-TT-
----GGGSS-SSS-SS-TT-
--TTGGGSS-SSSSS--TT-
----GGGSS-SSS-SS-TT-
----TTTSS-SSS-SS-TT-
----TTTSS-SSS-SS-TT-
----TTTTT-SSS-SS-TT-
----GGGSS-SSS-SS-TT-
----TTTTT-SSS-SS-TT-
----GGGSS-SSS-SS-TT-
----HHHHT-SS-SSS-TT-
----TTTTT--SS-SS-TT-
----TTTSS-SSS-SS-TT-
----TTTSS-SSS-SS-TT-
----TTTTT-SSS-SS-TT-
----TTTSS-SS--SS-TT-
----TTTTT-SS-SSS-TT-
----TTTSS-SSS-SS-S--
----TTTSS-SSS-SS-TT-
----TTTSS-SSS-SS-TT-
----TTTSS-SS-SSS-TT-
----TTTSS--SS-SS-TT-
----TTTSS--SS-SS-TT-
----TTSSS-SSS-SS-TT-
----TTSSS--SS-SS-TT-
----TTSSS-SS-SSS-TT-
----TTTSS-SSS-SS-TT-
----TTSSS--S--SS-TT-
----TTTTT-SSS-SS-TT-
----TTTSS-SSSSSS-S--
[truncated: 20,014 more chars]
