# Supplementary material for: Unfolding of α-helical 20-residue poly-glutamic acid analyzed by multiple runs of canonical molecular dynamics simulations
Source: PeerJ. 2018 May 15;6:e4769. doi: 10.7717/peerj.4769 (PMC5958886; doi:10.7717/peerj.4769)
Supplement: Supplemental Information 5 — The data includes the two initial structures and trajectories of secondary structural elements of all the residues in all the snapshots generated in this study. All the figures and tables in this manuscript were generated based on this raw data. [file peerj-06-4769-s005.gz › ss_trajectory/Ide/ide16.txt]

-HHHHHHHHHHHHHHHHH--
-HHHHHHHHHHHHHHHHHH-
-HHHHHHHHHHHHHHHHHH-
-HHHHHHHHHHHHHHHHHH-
-HHHHHHHHHHHHHHHHTT-
-HHHHHHHHHHHHHHHHHH-
-HHHHHHHHHHHHHHHHHH-
-HHHHHHHHHHHHHHHHHH-
-HHHHHHHHHHHHHHHHHH-
-HHHHHHHHHHHHHHHHHH-
-HHHHHHHHHHHHHHHHHT-
-HHHHHHHHHHHHHHHHHT-
-HHHHHHHHHHHHHHGGGG-
-HHHHHHHHHHHHHHHGGG-
-HHHHHHHHHHHHHHHHTT-
-HHHHHHHHHHHHHHHHTT-
-HHHHHHHHHHHHHHHHTT-
-HHHHHHHHHHHHHHHHTT-
-HHHHHHHHHHHHHHHHHT-
-HHHHHHHHHHHHHHHHTT-
-HHHHHHHHHHHHHHHHTT-
-HHHHHHHHHHHHHHHHTT-
-HHHHHHHHHHHHHHHHTT-
-HHHHHHHHHHHHHHHTTT-
-HHHHHHHHHHHHHHTTS--
-HHHHHHHHHHHHHHHTTT-
-HHHHHHHHHHHHHHTTS--
-TTHHHHHHHHHHHHTTS--
-HHHHHHHHHHHHHHHTTT-
-HHHHHHHHHHHHHHHTS--
-HHHHHHHHHHHHHHHTS--
-HHHHHHHHHHHHHHHTS--
-HHHHHHHHHHHHHHHTS--
-HHHHHHHHHHHHHTT-S--
-HHHHHHHHHHHHHHTTTT-
-HHHHHHHHHHHHHHTTTT-
-HHHHHHHHHHHHHHHTTT-
-TTHHHHHHHHHHHHHHTT-
-HHHHHHHHHHHHHHHHTT-
-TTHHHHHHHHHHHHHHTT-
-HHHHHHHHHHHHHHHHHT-
-HHHHHHHHHHHHHHHHHH-
-HHHHHHHHHHHHHHHHHH-
-HHHHHHHHHHHHHHHTTT-
-HHHHHHHHHHHHHHHTTT-
-HHHHHHHHHHHHHHHHTT-
-HHHHHHHHHHHHHHHGGG-
-HHHHHHHHHHHHHHHHTT-
-HHHHHHHHHHHHHHHHHT-
-HHHHHHHHHHHHHHHHH--
-HHHHHHHHTHHHHHHTT--
-HHHHHHHHTTHHHHHTT--
-HHHHHHHHTTHHHHHHT--
-HHHHHHHHTTHHHHHTT--
-HHHHHHTTS-TTHHHHT--
-HHHHHHTTSSHHHHHHH--
-HHHHHHTT--HHHHHTT--
-HHHHHHHHTHHHHHHTT--
-HHHHHHHHTHHHHHHTT--
-HHHHHHTTSHHHHHHHH--
-HHHHHHHTTHHHHHHHH--
-HHHHHHHTTHHHHHHTT--
-HHHHHHHTTHHHHHHTT--
-HHHHHHHHTHHHHHHTT--
-HHHHHHHHSHHHHHHTT--
-HHHHHHHHTHHHHHHHT--
-HHHHHHHHTHHHHHTT---
-HHHHHHHHHHHHHHGGG--
-HHHHHHHHHHHHHHTTT--
-HHHHHHHHHHHHHHHHS--
-HHHHHHHHHHHHHHHTS--
-HHHHHHHHHHHHHHHTS--
-HHHHHHHHHHHHHHHSS--
--HHHHHHHHHHHHHHTS--
--THHHHHHHHHHHHHTT--
-TTHHHHHHHHHHHHHHT--
---HHHHHHHHHHHHHHH--
--SHHHHHHHHHHHHHHH--
--S-HHHHHHHHHHHHHH--
--SSHHHHHHHHHHHHTT--
--S-HHHHHHHHHHHTTT--
--S-HHHHHHHHHHHTTT--
--S-HHHHHHHHHHHHHH--
--S-HHHHHHHHHHHHHH--
-TT-HHHHHHHHHHHHHS--
--STHHHHHHHHHHHHTT--
--S-HHHHHHHHHHHHHH--
--SSHHHHHHHHHHHTTT--
--SSHHHHHHHHHHHHHT--
--S-HHHHHHHHHHHHHH--
--S-HHHHHHHHHHHHHH--
--STHHHHHHHHHHHHHH--
-TT-HHHHHHHHHHHHHH--
--S-HHHHHHHHHHHHTT--
--S-HHHHHHHHHHHHHT--
--S-HHHHHHHHHHHHHT--
--SSSHHHHHHHHHHHHS--
--SSHHHHHHHHHHHHHT--
--SSHHHHHHHHHHHHHS--
--S-HHHHHHHHHHHHHH--
--S-HHHHHHHHHHHHTT--
--SSHHHHHHHHHHHHHT--
--SSHHHHHHHHHHHHHT--
--SSHHHHHHHHHHHHTT--
--SSHHHHHHHHHHHHHS--
--S-HHHHHHHHHHHHHT--
--SHHHHHHHHHHHHHHT--
--SHHHHHHHHHHHHHTT--
--SHHHHHHHHHHHHHHT--
--SHHHHHHHHHHHHTT---
--STHHHHHHHHHHHHH---
--STTHHHHHHHHHHHH---
--SSSHHHHHHHHHHHHS--
--STTHHHHHHHHHHHS---
--STTHHHHHHHHHHHS---
--TT-TTHHHHHHHHTT---
--GGGTHHHHHHHHHHH---
-GGGGHHHHHHHHHHTT---
--GGGHHHHHHHHHHTTS--
--GGGHHHHHHHHHHHHH--
--GGGHHHHHHHHHHTTS--
--GGGHHHHHHHHHHHHT--
--GGGHHHHHHHHHHHTT--
--GGGHHHHHHHHHHHTT--
--GGGHHHHHHHHHHHHT--
--GGGHHHHHHHHHHHHH--
--GGGHHHHHHHHHHHHS--
--GGGHHHHHHHHHHHTT--
--GGGHHHHHHHHHHHTT--
--GGGHHHHHHHHHHHHT--
--GGGHHHHHHHHHHHHT--
--GGGHHHHHHHHHHHTT--
--GGGHHHHHHHHHHHTT--
--GGGHHHHHHHHHHHHH--
--GGGHHHHHHHHHHHHH--
--GGGHHHHHHHHHHHHH--
-TTTTHHHHHHHHHHHHH--
--GGGHHHHHHHHHHHTT--
--GGGHHHHHHHHHHHTS--
--GGGHHHHHHHHHHTSS--
--GGGHHHHHHHHHHHTS--
--GGGHHHHHHHHHHHTS--
--GGGHHHHHHHHHHHTS--
--GGGHHHHHHHHHHHTS--
--GGGHHHHHHHHHHTTTT-
--GGGHHHHHHHHHHHHTT-
--STTHHHHHHHHHHHTTT-
--STTHHHHHHHHHHHTTT-
-TTTTHHHHHHHHHHHSTT-
--STTHHHHHHHHHHHGGG-
--HHHHHHHHHHHHHHHTT-
--STTHHHHHHHHHHHHTT-
--STTHHHHHHHHHHHTTT-
--STTHHHHHHHHHHHTTT-
--STTHHHHHHHHHHHTTT-
--STTHHHHHHHHHHHTTT-
--STTHHHHHHHHHHT-TT-
--STTHHHHHHHHHHTT---
--STTHHHHHHHHHHTTTT-
--STTHHHHHHHHHHTTTT-
--SSSHHHHHHHHHHHSTT-
-TTSSHHHHHHHHHHTTTT-
--SSSHHHHHHHHHHHHTT-
--STTHHHHHHHHHTTTS--
--STTHHHHHHHHHTTSS--
-TTTTHHHHHHHHHHHTS--
-TTTTHHHHHHHHHHTTTT-
-TTTTHHHHHHHHHHHHHT-
-TTTHHHHHHHHHHHHHH--
-TTTTHHHHHHHHHHHHHT-
--STTHHHHHHHHHHTTTT-
--STTHHHHHHHHHHTTTT-
-TTTTHHHHHHHHHHTTTT-
--STTHHHHHHHHHHHTTT-
--STTHHHHHHHHHHTTTT-
--STTHHHHHHHHHHTTTT-
--STTHHHHHHHHHHHHTT-
--STTHHHHHHHHHHTTS--
--STTHHHHHHHHHHTTTT-
--STTHHHHHHHHHHTTTT-
--STTHHHHHHHHHTTTTT-
--STTHHHHHHHHHHHHTT-
--STTHHHHHHHHHHHHTT-
--STTHHHHHHHHHHHHTT-
--STTHHHHHHHHHHHHHT-
-TTTTHHHHHHHHHHHHHT-
--STTHHHHHHHHHHHHHT-
--STTHHHHHHHHHHHHHH-
--STTHHHHHHHHHHHTT--
--STTHHHHHHHHHHHHHH-
--STTHHHHHHHHHHHHHH-
--STTHHHHHHHHHHHHHH-
--SSSHHHHHHHHHHHHT--
--STTHHHHHHHHHHHHH--
--STTHHHHHHHHHHHHHT-
--STTHHHHHHHHHHHHTT-
--STTHHHHHHHHHHHHHH-
--STTHHHHHHHHHHHHTT-
--STTHHHHHHHHHHHHHH-
--STTHHHHHHHHHHHHTT-
--STTHHHHHHHHHHHHTT-
--STTHHHHHHHHHHHTT--
--STTHHHHHHHHHHHHTT-
--STTHHHHHHHHHHHHHH-
--STTHHHHHHHHHHHHH--
--STTHHHHHHHHHHHHH--
--STTHHHHHHHHHHHHTT-
--STTHHHHHHHHHHHHTT-
--STTHHHHHHHHHHHHH--
--STTHHHHHHHHHHHHHH-
--STTHHHHHHHHHHHHHT-
--STTHHHHHHHHHHHHHH-
--STTHHHHHHHHHHHHHH-
--STTHHHHHHHHHHHHHT-
--STTHHHHHHHHHHHHTT-
--STTHHHHHHHHHHHHHH-
--TTTHHHHHHHHHHHHHH-
--GGGHHHHHHHHHHHTTT-
--TTTHHHHHHHHHHHTTT-
--GGGHHHHHHHHHHHHTT-
-TTTTHHHHHHHHHHHHHT-
--STTHHHHHHHHHHHHTT-
-TTTTHHHHHHHHHHHTTT-
--STTHHHHHHHHHHHGGG-
--STTHHHHHHHHHHHHHT-
--STTHHHHHHHHHHHHHT-
--STTHHHHHHHHHHHHHH-
--STTHHHHHHHHHHHHH--
--STTHHHHHHHHHHHHHH-
--STTHHHHHHHHHHHHHT-
--STTHHHHHHHHHHHHTT-
--STTHHHHHHHHHHHHTT-
--STTHHHHHHHHHTTTT--
--STTHHHHHHHHHHHHHT-
--STTHHHHHHHHHHHHHH-
-TTTTHHHHHHHHHHHHHH-
--SSSHHHHHHHHHHHHTT-
--STTHHHHHHHHHHHHTT-
--S-SHHHHHHHHHHHHTT-
-TTTTHHHHHHHHHHHHHT-
--STTHHHHHHHHHHHHHH-
-TTSSHHHHHHHHHHHHTT-
-TTTTHHHHHHHHHHHHT--
-TTTTHHHHHHHHHHHHTT-
--STTHHHHHHHHHHHHH--
--STTHHHHHHHHHHHHHT-
--STTHHHHHHHHHHHHHH-
--STTHHHHHHHHHHHHHH-
--STTHHHHHHHHHHHHHT-
--STTHHHHHHHHHHHHHH-
--STTHHHHHHHHHHHHHH-
--STTHHHHHHHHHHHHHH-
--STTHHHHHHHHHHHHHT-
--STTHHHHHHHHHHHHHH-
--STTHHHHHHHHHHHHH--
--STTHHHHHHHHHHHHHH-
--STTHHHHHHHHHHHHTT-
--STTHHHHHHHHHHHHHH-
--STTHHHHHHHHHHHHTT-
--STTHHHHHHHHHHHHTT-
--SS-HHHHHHHHHHHHHT-
--SS-HHHHHHHHHHHHHH-
--SS-TTHHHHHHHHHHHH-
--SS-HHHHHHHHHHHHHT-
--SS-HHHHHHHHHHHHHH-
--SS-HHHHHHHHHHHHTT-
--SS-HHHHHHHHHHHHHH-
--SS-HHHHHHHHHHHHTT-
--S--HHHHHHHHHHHHTT-
--SS-HHHHHHHHHHHHHH-
--SS-HHHHHHHHHHHHHH-
--SS-HHHHHHHHHHHHHT-
-TT--HHHHHHHHHHHHTT-
--SS-HHHHHHHHHHHHHH-
--SS-HHHHHHHHHHHHTT-
--SS-HHHHHHHHHHHHHH-
--SS-HHHHHHHHHHHHTT-
--SS-HHHHHHHHHHHHHH-
--SS-HHHHHHHHHHHHTT-
--SS-HHHHHHHHHHHHHH-
--SS-HHHHHHHHHHHHHH-
--SS-HHHHHHHHHHHHHT-
--SS-HHHHHHHHHHHHHH-
--SS-HHHHHHHHHHHHHT-
--SS-HHHHHHHHHHHHTT-
--SS-HHHHHHHHHHHHT--
--SS-HHHHHHHHHHHHT--
--SS-HHHHHHHHHHTTT--
--SSHHHHHHHHHHHHHH--
--SSHHHHHHHHHHHHHT--
--SSHHHHHHHHHHHHHTT-
--SSHHHHHHHHHHHHHHH-
--SSHHHHHHHHHHHHHTT-
--SSHHHHHHHHHHHHHHT-
--SSHHHHHHHHHHHHHHH-
--SSHHHHHHHHHHHHHHH-
--SSHHHHHHHHHHHHHHT-
--SSSHHHHHHHHHHHHHT-
--SSHHHHHHHHHHHHHHT-
--SSHHHHHHHHHHHHHHT-
--SSHHHHHHHHHHHHHHH-
--SSHHHHHHHHHHHHHTT-
--SSHHHHHHHHHHHHHHH-
--S-HHHHHHHHHHHHHHH-
-TT-HHHHHHHHHHHHHHH-
--SSHHHHHHHHHHHHHHH-
--S-HHHHHHHHHHHHHHH-
--SSHHHHHHHHHHHHHHH-
-TTSSHHHHHHHHHHHHHH-
--SSHHHHHHHHHHHHHHT-
-TTSHHHHHHHHHHHHHHH-
--SSSHHHHHHHHHHHHHH-
--SSHHHHHHHHHHHHHTT-
-TTSSHHHHHHHHHHHHHH-
--SSSSHHHHHHHHHHHHH-
--SSSHHHHHHHHHHHHHH-
--SSSHHHHHHHHHHHHHT-
-TTSSHHHHHHHHHHHHHH-
--SSSHHHHHHHHHHHHTT-
--SSSHHHHHHHHHHHHHH-
--STTHHHHHHHHHHHHHT-
--STTHHHHHHHHHHHHHH-
--STTHHHHHHHHHHHHHH-
--STTTHHHHHHHHHHHHH-
--STTTHHHHHHHHHHHTT-
--GGGTHHHHHHHHHHHHH-
--STTTHHHHHHHHHHHTT-
--STTTHHHHHHHHHHHHT-
--STTTHHHHHHHHHHHHH-
--STTTHHHHHHHHHHHHH-
--STTTHHHHHHHHHHHHH-
--STTTHHHHHHHHHHTTT-
--STTTHHHHHHHHHHTTT-
--STTTHHHHHHHTTTTTT-
--STTTHHHHHHHHTTTTT-
--STTTHHHHHHHHTTTTT-
--STTTHHHHHHHHHHGGG-
--STTTHHHHHHHHTTGGG-
--STTTHHHHHHHHTTSS--
--STTTHHHHHHHHTTGGG-
--STTTTHHHHHHHTTGGG-
--STTTHHHHHHHHTTSTT-
--STTTHHHHHHHHHHTTT-
--STTTHHHHHHHHHHTTT-
--STTTHHHHHHHHHHGGG-
--STTTHHHHHHHHTTTTT-
--STTTHHHHHHHHHHTTT-
--STTTHHHHHHHHTTTT--
--STTTHHHHHHHHHTTT--
--STTTHHHHHHHHHTTT--
--STTTHHHHHHHHTTTT--
--STTTHHHHHHHHHTTT--
--STTTHHHHHHHHTTTT--
--TTTTHHHHHHHHTTTT--
--STTTHHHHHHHHTTSS--
--STTTHHHHHHHHTTSS--
--STTTHHHHHHHHHSSS--
--STTTHHHHHHHHHTTT--
--STTTHHHHHHHHHTTT--
--STTTHHHHHHHHTSTT--
--STTTHHHHHHHHHHTT--
--STTTHHHHHHHHHTTT--
--STTTHHHHHHHTTSTT--
--STTTHHHHHHHTTTTT--
--STTTHHHHHHHTT-TT--
--STTTHHHHHHHGGGTT--
--STTTHHHHHHHHHTTT--
--STTTHHHHHHHGGGTT--
--STTTHHHHHHHHTTTT--
--STTTHHHHHHHHTTTT--
--STTTHHHHHHHTT-TT--
--STTTHHHHHHHHTTTT--
-TTSSSHHHHHHHHTTTT--
--SSSSHHHHHHHHHHTT--
--SSSSHHHHHHHHTTTT--
--SSSSHHHHHHHHHTTT--
--SSSSHHHHHHHTTS----
--SSSSHHHHHHHHHTS---
--SSTTHHHHHHHGGGS---
--SHHHHHHHHHHHHHS---
--SHHHHHHHHHHGGGS---
--SHHHHHHHHHHHHSS---
--SHHHHHHHHHHTTS----
--SHHHHHHHHHHHHS----
--SHHHHHHHHHHHTS----
--SHHHHHHHHHHHTT----
--SHHHHHHHHHHHHT----
-TTHHHHHHHHHHTTS----
--SHHHHHHHHHHHTT----
--SHHHHHHHHHHHTS----
--SHHHHHHHHHHHTS----
-TTHHHHHHHHHHTTS----
--SHHHHHHHHHHHTS----
---HHHHHHHHHHTTT----
-TTHHHHHHHHHHHHH----
-TTHHHHHHHHHHTTT----
---HHHHHHHHHHHHH----
--SHHHHHHHHHHHHH----
--SHHHHHHHHHHHTT----
--SHHHHHHHHHHTTS----
--SHHHHHHHHHHHTT----
-TTTTHHHHHHHHHTT----
-TTHHHHHHHHHHHHHSS--
--SHHHHHHHHHHHHHTS--
-TTHHHHHHHHHHHHHTS--
-TTHHHHHHHHHHHTTSS--
--SHHHHHHHHHHHHHSS--
-TTHHHHHHHHHHHHTT---
-TTHHHHHHHHHHHHTS---
-TTHHHHTSHHHHHTTS---
-TTHHHHHHHHHHTTTS---
-TTTTTTTHHHHHHTT----
-TTGGGSSHHHHHHHH----
--SHHHHTSHHHHHHH----
-TTHHHHHHHHHHTTT----
-TTTGGGSSHHHHHHH----
-TTHHHHHHHHHHTTTS---
-TTHHHHHHHHHHTTT----
-TTHHHHTHHHHHHTT----
-TTTTHHHHHHHHHTT----
-TTTTTTTSHHHHTTT----
-TTTTGGG-HHHHHHH----
-TTTTGGGTHHHHHHHS---
--STTGGGTHHHHHHHS---
-TTTGGGTTHHHHHHHH---
-TTTTGGGHHHHHHHTT---
--SGGGGSTHHHHHHHT---
-TTTTTTSHHHHHHTT----
-TTTTGGGTTHHHHHHT---
-TTHHHHHTHHHHHHHS---
-TTTTGGGHHHHHHHHT---
-TTTTGGGTHHHHHHHT---
-TTTTTTTHHHHHHHTTS--
-TTTTTTHHHHHHHHHTS--
--STTTTHHHHHHHHHT---
-TTTTTTHHHHHHHHHT---
-TTTTS-HHHHHHHHHSS--
-TTTTS-HHHHHHHHHS---
-TTTTT-HHHHHHTTTS---
--SGGG-HHHHHHHHHS---
-TTTTT--HHHHGGGT----
--STTT-HHHHHHTTT----
--STTS-HHHHHHHHH----
-TTTT--HHHHHHHHHS---
-TTTT--HHHHHHHHH----
-TTTTTTHHHHHHTTT----
-GGGGTTHHHHHGGGT----
----STTHHHHHHHHH----
---SSTTHHHHHHHHH----
---SSTTHHHHHHHHT----
---SSTTHHHHHHHHT----
---SSTTHHHHHHHHS----
---SSTTHHHHHHHHHS---
---SSTTHHHHHHHHHS---
---SSTTHHHHHHHHH----
---SSTTHHHHHHTTT----
---SSTTHHHHHHHHH----
--SSSTTHHHHHHTTT----
---SSSSHHHHHHHTT----
-TTTTSSHHHHHHHTT----
--SSSTTHHHHHHTTT----
-TTSSSSHHHHHHTTT----
-TTTTTTHHHHHHHTT----
--STTTTHHHHHHHTT----
---TTTTHHHHHHHTT----
---S-SSHHHHHHHTT----
---SSTTHHHHHHHTT----
---TTTTHHHHHHHTT----
-TTTTSSHHHHHHHTT----
-TTS---HHHHHHHHH----
-TTTTTTHHHHHHHHH----
--STTTTHHHHHHHTT----
--STTS-HHHHHHHTT----
--STTTTHHHHHHHTT----
--STTTTHHHHHHHTT----
--STTTTHHHHHHHHH----
-TTTTTTHHHHHHHHH----
--SSSTTHHHHHHHTT----
-TTSSTTHHHHHHHTT----
-TTSSTTHHHHHHHTT----
-GGGSTTHHHHHHHHH----
-TTSSTTHHHHHHHTT----
--SSSTTHHHHHHTTT----
---SSTTHHHHHHHHHS---
----STTHHHHHTTTSS---
---TTTTHHHHHHTTTS---
-----TTHHHHHHHHHS---
---S-TTHHHHHHHTT----
---SSTTHHHHHHHHHS---
---SSTTHHHHHHHTTS---
---S-TTHHHHHHGGG----
-----TTHHHHHHHHHS---
---TTTTHHHHHHHHHS---
---TTTTHHHHHHHHHS---
---TTTTHHHHHHHHH----
--STTSSHHHHHHHHH----
-GGGGTTHHHHHHHHHS---
---S-TTHHHHHHHHHS---
--SSSSSHHHHHHHHH----
-TTTTTTHHHHHHHHT----
---TTTTHHHHHHTTS----
-TTTTTTHHHHHHHHHS---
---TTTTHHHHHHHH-----
---TTTTHHHHHHHHT----
---SS-SHHHHHHHHH----
--STTTTHHHHHHHHH----
-TTSSTTHHHHHHHHH----
-TTSSTTHHHHHHHHT----
--STTTTHHHHHHHHS----
-TTTTTTHHHHHHHTT----
-TTTTTTHHHHHHHHH----
-TTTTTTHHHHHHHHH----
-TTSSSSHHHHHHHHH----
-TTTTSSHHHHHHHHH----
-TTTTSSHHHHHHHHT----
-TTTTTTHHHHHHHHH----
--STTTTHHHHHHHHHT---
---TTTTHHHHHHHHH----
-TTTTTTHHHHHHHHH----
-TTTTTTHHHHHHHHT----
-TTTTTTHHHHHHHHH----
--STTTTHHHHHHHHH----
--STTTTHHHHHHTTT----
--STTTTHHHHHHHHT----
-TTTTTTHHHHHHTTS----
--STTTTHHHHHHTT-----
-TTTTTTHHHHHHTT-----
-TTSSTTHHHHHHTT-----
-TTSSTTHHHHHHTT-----
-TTTTTTHHHHHHTT-----
-TTTTTTHHHHHHTS-----
-GGGG--HHHHHHTS-----
-GGGGTTHHHHHHTT-----
-TTTTTTHHHHHHTT-----
-TTSSTTHHHHGGGG-----
-TTTTTTHHHHGGGG-----
-TTTTTTHHHHGGGG-----
-TTTTTTHHHHHTTT-----
-TTTTTTHHHHHHHT-----
-TTSSTTHHHHHHHT-----
--SSSTTHHHHHHHT-----
--STTSSHHHHHHTT-----
---TTSSHHHHHHHH-----
---TTTTHHHHHHTT-----
---TTTTHHHHHHTT-----
-TTTTSSHHHHHHHT-----
-TTTTTTHHHHHHHT-----
---TTTTHHHHHHHH-----
-TTTTTTHHHHHHTT-----
-TTTTTTHHHHHHTT-----
-TTTTSSHHHHHHHT-----
-TTTTTTHHHHHHHT-----
-TTTTSSHHHHHHHT-----
-TTTTTTHHHHHHHH-----
-TTTTTTHHHHHHHH-----
-TTTTTTHHHHHHTT-----
-TTTTSSTTHHHHTT-----
-TTTTTTHHHHHHHH-----
-TTTTTTHHHHHTTT-----
-TTTTTTHHHHHHTT-----
-TTTTTTHHHHHHTT-----
-TTTTTTHHHHHHTTS----
--STTTTHHHHHHHHS----
--STTTTHHHHHHHTS----
--SSSTTHHHHHHHHS----
--SSSTTHHHHHHTT-----
--SSSTTHHHHHHHH-----
--GGGTTHHHHHHHH-----
--GGGTTHHHHHHHHS----
--GGGTTHHHHHHHH-----
--TTTTTHHHHHHHHS----
--TTTTTHHHHHHHHS----
--HHHHTHHHHHHHHS----
--TTSTTHHHHHHHHS----
--GGGTTHHHHHHHHS----
--TTTTTHHHHHHHHS----
--GGGTTTTHHHHHSS----
--GGG--HHHHHHTTS----
--GGGS-HHHHHHHSS----
--GGGG-HHHHHHHHS----
--HHHHTHHHHHHHSS----
--GGGG-HHHHHHHHS----
--GGGT--HHHHHHHS----
--SGGGGHHHHHHHHSS---
--TTGGGHHHHHHHHS----
--SGGGSHHHHHTTTS----
--GGGGGTTHHHHHHS----
--TTGGGHHHHHHHHSS---
--TTGGGHHHHHHHHSS---
--HHHHTHHHHHHHHSS---
--HHHHTTHHHHTTTSS---
--HHHHTHHHHHHHHS----
--HHHHTHHHHHHHHS----
--HHHHSHHHHHHTTSSS--
--HHHHTHHHHHTTTS----
--STTTSHHHHHHHHSS---
--TTTT-HHHHHHHHS----
--HHHHTHHHHHHHHS----
--HHHHSHHHHHHHHS----
--TTGGGHHHHHHHHS----
--TTGGGHHHHHHHHS----
--HHHHTHHHHHTTS-----
--HHHHTHHHHHHHH-----
--HHHHSHHHHHHHHS----
--HHHHTHHHHHHHHS----
--STTTTHHHHHHHHS----
--HHHHSHHHHHHHHS----
--HHHHTHHHHHHHHS----
--TTTTTHHHHHHHHS----
--HHHHTHHHHHHHH-----
--HHHHTHHHHHHHH-----
--HHHHTHHHHHHHH-----
--HHHHTHHHHHHHH-----
--HHHHSHHHHHHHH-----
--TTTTTHHHHHHHH-----
--HHHHTHHHHHHHH-----
--HHHHSHHHHHHTT-----
--HHHHTHHHHHHHH-----
--HHHHTHHHHHHHH-----
--TTGGGHHHHHHHH-----
--TTGGGHHHHHHHS-----
--TGGGSHHHHHHH------
--HHHHTHHHHHTTS-----
--HHHHTHHHHHHHH-----
--TTGGGHHHHHHHTS----
--TTGGGHHHHHHHT-----
--SGGGGHHHHHHHH-----
-TTGGGSHHHHHHHH-----
--SGGGSHHHHHHTTS----
--TTGGGHHHHHHTTS----
--STTTTHHHHHHHH-----
--SGGGGHHHHHTTT-----
--SGGGSHHHHHHHH-----
--STGGGHHHHHHHH-----
--SGGGSHHHHHHTT-----
--SGGGSHHHHHHHH-----
--STTTTHHHHHHHHS----
--STTTSHHHHHHHT-----
--SGGG-HHHHHHHH-----
--SGGG-HHHHHHHHS----
--STTTTHHHHHTTS-----
--SGGG-HHHHHTTT-----
--SGGGGTTHHHHTT-----
--STTTSHHHHTTTT-----
--STTTSHHHHHHHT-----
--SSGGGHHHHTTTT-----
--STTTSHHHHHHHT-----
--SSGGGHHHHTTTT-----
--SSGGGHHHHTTTT-----
--SGGGSHHHHHHTT-----
-TTGGGTTTGGGTTT-----
--SGGGTHHHHTTTT-----
--SGGGTHHHHHHHT--S--
--SHHHHHHHHHHHH-SS--
--SHHHHHHHHHHHHSSS--
-TTHHHHHHHHHHHT-SS--
-TTHHHHHHHHHHHT-SS--
--SHHHHHHHHHHHH-SS--
--SHHHHHHHHHHHH--S--
--SHHHHHHHHHHHS-SS--
--SHHHHHHHTTTTT-SS--
--SHHHHHHHHHHHH-SS--
--SHHHHHHHHHHHHSSS--
--SHHHHHHHHHHHT-SS--
--SHHHHHHHHHHHS--S--
--SHHHHHHHHHHTS-SS--
--SHHHHHHHHHHTS-S---
--SHHHHHHHHHTTSSS---
-TTHHHHHHHHHHHSSS---
---HHHHHHHHHHHHSS---
-TTHHHHHHHHHHTSSS---
-TTHHHHHHHHHHTT-----
--SHHHHHHHHHHTTS----
-TTHHHHHHHHHHHHS----
-TTHHHHHHHHHHHH-----
-TTHHHHHHHHHHTT--S--
--SHHHHHHHHHHTT-----
---HHHHHHHHHHTT-----
--SHHHHHHHHHHTT--S--
-TTHHHHHHHHHHTT--S--
--SHHHHHHHHHHHHSS---
-TTHHHHHHHHHHHTSSS--
-TTHHHHHHHHHHHTSSS--
-TTHHHHHHHHHHTTS-S--
-TTHHHHHHHHHHTTSSS--
--SHHHHHHHHHHHHSS---
--SHHHHHHHHHHTTSSS--
--SHHHHHHHHHHHHSSS--
--SHHHHHHHHHHTTSSS--
--SHHHHHHHHHHTTSSS--
--SHHHHHHHHHHTTSS---
--SHHHHHHHHHHTTTTS--
--SHHHHHHHHHHHHSSS--
--SHHHHHHHHHHHHSSS--
--SHHHHHHHHHHTTSSS--
--SHHHHHHHHHHTTSSS--
--SHHHHHHHHHHHTSSS--
--SHHHHHHHHHHTTSSS--
--STHHHHHHHHHTTSSS--
-TTTHHHHHHHHHHHSSS--
--STHHHHHHHHHHHS----
--STHHHHHHHHHHHS----
--STHHHHHHHHHHSS----
--SHHHHHHHHHHHHS----
--SHHHHHHHHHHHHS----
--SHHHHHHHHHHHHS----
--SHHHHHHHHHHHHS----
--SHHHHHHHHHHTTS----
--SHHHHHHHHHHTTS----
--SHHHHHHHHHHHT-----
--SHHHHHHHHHHHHS----
--SHHHHHHHHHHHSS----
--SHHHHHHHHHHHHS----
--SHHHHHHHHHHHHS----
--SHHHHHHHHHHHT-----
--SHHHHHHHHHHHS-----
--SHHHHHHHHHHHT-----
--SHHHHHHHHHHHT-----
--SHHHHHHHHHHHS-----
---HHHHHHHHHHHH-----
--STTHHHHHHHHHH-----
---HHHHHHHHHHHHS----
---HHHHHHHHHHTT-----
---HHHHHHHHHHHH-----
---HHHHHHHHHHHHS----
---HHHHHHHHHHTTS----
---HHHHHHHHHHTT-----
---HHHHHHHHHHTT-----
---HHHHHHTTTGGG-----
---HHHHHHTTTGGG-----
---HHHHHHHHHGGG-----
---HHHHHHHHHHHT-----
---HHHHHHHHHHHT-----
--SHHHHHHHHHHHT-----
--SHHHHHHHHHHHH--S--
--SHHHHHHHHHHHT-----
---HHHHHHHHHHHH-----
--SHHHHHHHHHHHT-----
---HHHHHHHHHHHH-----
---HHHHHHHHHHHH-----
---HHHHHHHHHHTT-----
---HHHHHHHHHHHH-----
---HHHHHHHHHHHH-----
---HHHHHHHHHHTT-----
---HHHHHHHHHHHH-----
---HHHHHHHHHTTT-----
---HHHHHHHHHHTT-----
---HHHHHHHHHHHT-----
---HHHHHHHHHHTS-----
---HHHHHHHHHHTT-----
---HHHHHHHHHHTT-----
---HHHHHHHHTTTT-----
---HHHHHHHHTTTS-----
----HHHHHHHHHS------
---HHHHHHHHHHH------
---HHHHHHHHHHS------
---HHHHHHHHHHSS-----
---HHHHHHHHTTS---S--
---GGGTHHHHHHHS-----
---TTTSHHHHHHHT-----
---TTTTHHHHTTTT-----
---HHHHHHHHHHHS--S--
---TTTTHHHHHHHT-SS--
---HHHHHHHHGGGS-SS--
---TTTTHHHHHHHS--S--
---TTTTHHHHHHHH-SS--
---TTTTHHHHHTT--SS--
---TTTTHHHHHHTT-SS--
---GGGGHHHHHHTT-SS--
---TTTSHHHHHHHS-SS--
---GGG-HHHHHHHT-SS--
---SSTTHHHHHHHT-SS--
---TTTTHHHHHHHS-SS--
---HHHHHHHHGGGG--S--
---HHHHHHHHTGGG--S--
---TTTSHHHHHHTT--S--
---TTTTHHHHHHTT-SS--
---HHHHHHHHHHHS-SS--
---HHHHHHHHHHHH--S--
---TTTSHHHHHHHH-SS--
---SHHHHHHHHHTS--S--
---TTTTHHHHHHHH-S---
---SGGGHHHHHHTT--S--
---HHHHHHHHHHHH-SS--
---HHHHHHHHHHHH--S--
---GGGTHHHHHHHS--S--
---HHHHHHHHHHHS--S--
---HHHHHHHHHHHT--S--
---HHHHHHHHHHHH--S--
---HHHHHHHHHHHS-----
---HHHHHHHHHHHH-----
---HHHHHHHHTTTS-----
---HHHHHHHHHHHS-S---
---HHHHHHHHHHHSSS---
---SGGGHHHHHHHSSS---
---HHHHHHHHHHHTS----
---GGGGHHHHHHHS-S---
---TTTTHHHHHHHS-----
---TTTTHHHHHHHT-----
---HHHHHHHHHHHT-----
---TTTTHHHHHHHT-----
---HHHHHHHHHHHS-----
---TTTTHHHHHHHH-----
---TTTTHHHHHHHT--S--
---HHHHHHHHTTTT--S--
---HHHHHHHHHHHT--S--
---HHHHHHHHHHHT--S--
---HHHHHHHHHHHT--S--
---TTTTHHHHHHHTTTS--
---TTTTHHHHHHHT-----
---TTTTHHHHHHHT-----
---TTTTHHHHHHHT--S--
---TTTSHHHHTTTT-----
---TTTTHHHHTTTT-----
---TTTTHHHHTTTTSS---
---GGG-HHHHHHHT-----
---GGG-HHHHTTTT-----
---GGG-HHHHHHHS-----
---GGG-HHHHHHHT-----
---GGG-HHHHHHHS-----
---GGG-HHHHHHHTTT---
---TTTTTTTHHHHT-----
---TTTTTHHHHHHT-----
---TTTTTHHHHHHT-----
---TTT-TTTHHHHTTT---
---TTTSTHHHHHHT-----
---GGGGHHHHHTTS-S---
---GGGGHHHHHHHT-----
---GGGGHHHHHTTT-----
---GGGSHHHHHHHT-----
---GGGGHHHHHHHT-----
---SGGGHHHHHHHT-----
---TTTTHHHHHHHT-----
---GGGSHHHHHTTTS-S--
---GGGGHHHHTTTTSSS--
---TTTTHHHHTTTTSSS--
---TTTSHHHHHHHSSSS--
---GGGSHHHHHHHTSSS--
---GGGSHHHHHHHTSSS--
---TTTSHHHHHTTTSSS--
---GGG-HHHHTTTTSS---
---GGGSHHHHHHHTSSS--
---TTTSHHHHHHHTSS---
---GGGSHHHHHHHSSSS--
---TTTSHHHHHHHTSSS--
---TTTSHHHHHHHTSSS--
---GGGSHHHHTTTTSSS--
---GGGSHHHHHHHTSSS--
---TTTSHHHHHHHSSSS--
---GGGSHHHHHHHTSSS--
---GGGSHHHHHHHT-SS--
---GGGGHHHHHHHT-SS--
---TTTSHHHHHHHT-SS--
---TTTSHHHHTTTT-SS--
---GGG-HHHHHHHS-SS--
---GGGSHHHHHHHT-SS--
---TTTSHHHHHHHS-SS--
---TTTSHHHHHHHT-SS--
---TTTSHHHHHHHS-SS--
---GGGSHHHHHHT-SSS--
---GGG-HHHHHHHS-SS--
---STTSHHHHHHHS-SS--
---GGGGHHHHHHHS-SS--
---GGGSHHHHHHH-TTS--
---TTTTHHHHHHT--SS--
---TTSSHHHHHHHSTTS--
---TTTTTTHHHHS-SSS--
---TTTTHHHHHHHSTTS--
---TTTTHHHHHHHSSSS--
---TTTSHHHHHTTTSSS--
---GGGSHHHHHHTSSSS--
---TTTSHHHHHHHSSSS--
---TTTSHHHHHHTTTSS--
---SGGGHHHHHHHTTTS--
---TTTSHHHHHHHTTT---
---GGGSHHHHHHH-TT---
---TTT-HHHHHHH-TT---
---TTTSHHHHHHHTSS---
---TTTSHHHHHHHTTT---
---TTTSHHHHHHHSTT---
---TTTSHHHHHHHTTTS--
---TTT-HHHHHHH-TT---
---HHHHHHHHHHHSTT---
---HHHHHHHHHHHSTT---
---TTTSHHHHHHH-TT---
---TTTSHHHHHHH--S---
---TTTTHHHHHHH-TT---
---HHHHHHHHHHHTTT---
---HHHHHHHHHHHSTT---
---TTTSHHHHHHHSTT---
---TTTSHHHHHHHTTTS--
---HHHHHHHHHHT-TT---
---TTTSHHHHHHH-TT---
---GGGGHHHHHHH-TT---
---HHHHHHHHHHHTTT---
---TTTTHHHHHHH-TT---
---GGG-HHHHHHHSTT---
---TTTTHHHHHHHTSS---
---TTTTHHHHHHT-TT---
---TTT-HHHHHHHTTTS--
---GGG-HHHHHHTSSS---
---TTS-HHHHHHTTTT---
---GGG-HHHHHHHSTT---
---GGGSHHHHHHTSTT---
---TTTTHHHHHHHSTTS--
---TTT-HHHHHHH-TTS--
---TTS-HHHHHHH-TT---
---TTTTHHHHHTT-TT---
---GGG-HHHHHHHSTT---
---TTS-HHHHHHHSTTS--
---TGGGHHHHHHHS-SS--
---TTT-HHHHHHHSTTS--
---TTT-HHHHTTTSTTS--
---TTTTHHHHHHH-TTS--
---TTT-HHHHHHHSTTS--
---GGG-HHHHHHHSTTS--
---TTTTHHHHHHHSTTS--
---TTTTHHHHHHHSTTS--
---TTTTHHHHHHHSTT---
---TTTTHHHHHHHSTTS--
---TTT-HHHHHHHSTT---
---TTS-HHHHHHHSTT---
---TTS-HHHHTTTTTT---
---GGG-HHHHHHHSTT---
---TTS-HHHHHHHTTT---
---TTS-HHHHTTTTTT---
---TTS-HHHHHHHTTT---
---TTS-HHHHHHHTSS---
---TTS-HHHHHHHSTT---
---TTS-HHHHHHHTTT---
---TTT-HHHHHHHSTT---
---TTT--TTHHHHSTT---
---TTT--HHHHHHSTT---
---GGG--TTHHHHHSSS--
---GGG--TTTTTS-TTS--
---TTT--TTGGGS-TTS--
---TTT--TTGGGT-TTS--
---GGG--TTGGGS-TT---
---TTT--TTTTTS-SSS--
---GGG--TTGGG--TT---
---TTT--TTGGGT-SSS--
---TTT--TTHHHH-SSS--
---TTT--TTGGGT-SSS--
---GGG--TTHHHH-SSS--
---TTT--TTHHHH-SSS--
---GGG--TTHHHH-SSS--
---TTT--TTHHHHTTTS--
---TTT-TTTHHHHSSSS--
---TTT--TTGGGS-TTS--
---TTTS-TTGGGT-SSS--
---TTT--TTGGGT-SSS--
---TTT--TTGGGT-SSS--
---TTT--TTGGGT-SSS--
---TTT--TTGGGT--SS--
---TTT--TTGGGT--SS--
---GGG--TTGGGT--SS--
---TTT-HHHHTTT--SS--
---GGG--TTGGGT--SS--
---TTT--TTHHHH-SSS--
---TTT--TTTTTT-SSS--
--STTT--TTGGGT-SSS--
---TTT--TTGGGT-SSS--
----SS--TTGGGS-SSS--
---TTT--TTGGGT-SSS--
---SSS--TTGGGT--S---
---TTT--TTGGGT--SS--
---TTT--TTGGGT-SSS--
---TTT--TTGGGT--SS--
---TTT--TTGGGT-SSS--
---TTT--TTGGGT-SSS--
---TTT--TTGGGT-SSS--
---TTT--TTGGGT--SS--
---TTT--TTTTTT--SS--
---TTT--TTGGGT--SS--
---TTT--SSHHHH-SSS--
---GGG--TTGGGT-SSS--
---GGG--TTHHHH--S---
---TTT--TTHHHH--SS--
---TTT--SSSTTT--SS--
---TTT--SSGGGT-SSS--
---TTT--SSGGGT-SSS--
---TTT--TTGGGT-SSS--
---TTT--TTGGGT--SS--
---TTT--TTGGGT--SS--
---TTT--TTGGGT--SS--
---TTT--TTGGGT-SSS--
---TTT--TTGGGT--SS--
---TTT--TTGGGS--SS--
---TTT--TTGGGT--SS--
---TTT--TTGGGT-SSS--
---TTT--TTGGGT--SS--
---TTT--TTGGGT--SS--
---TTT--TTGGGT--SS--
---TTT--TTGGGT--SS--
---TTT--TTGGGT--SS--
---TTT--TTHHHH--SS--
---TTT--TTGGGT--SS--
---TTT--TTHHHH-SSS--
---TTT--TTHHHH-SS---
---TTT--TTHHHH-SSS--
---TTT--TTHHHH-SS---
---TTT--TTHHHH-SSS--
---TTT--TTGGGT--SS--
---TTT--HHHHTT--SS--
---TTT--TTTTSS--SS--
---TTT--TTGGGS--SS--
---TTT--TTTTTS--SS--
---TTT--TTTTTS--SS--
---TTT--TTGGGT--SS--
---TTT--TTGGGS--SS--
---TTT--TTGGGT--SS--
---TTT--TTHHHH--SS--
---TTT--TTGGGT--SS--
---TTT--TGGGGT--SS--
---TTT--TTHHHH--SS--
---TTT--GGGGGS-SSS--
---TTT-SS-GGGT--SS--
---TTT--S-HHHH--SS--
---TTT-SSSHHHH-SSS--
---TTT-SS-HHHH--SS--
---TTTSTT-GGGT-SSS--
---TTTSGGGGGGT-SS---
---TTTSTTSHHHH--S---
---TTT-TTTTTTT--SS--
---TTTSTTTHHHH--SS--
---TTTSHHHHHHH--S---
---TTTSHHHHHHH--SS--
----SS-HHHHHHH--SS--
----SS-HHHHHHH--SS--
---SSTTHHHHHHH--SS--
---SSTTHHHHTTT-SSS--
---SSTTHHHHHHT-SSS--
---SSTTHHHHHHH--SS--
---SSS-HHHHHHH--SS--
---SSTTHHHHHHH--SS--
---SSS-HHHHHHH--SS--
---SSS-HHHHTTS--SS--
---SSTTHHHHHHT--SS--
----TTSHHHHHHH--SS--
---SSTTHHHHHHT--SS--
----TTTHHHHHHT--SS--
----TTSHHHHHHH--SS--
---SSTTHHHHHHH--SS--
---SSTTHHHHHHH--SS--
---SSSSHHHHHHH--SS--
---SSSSHHHHHHH--SS--
---SSTTHHHHHHH--SS--
---SSSSHHHHHHH--SS--
----SSSHHHHHHH--SS--
---SSTTHHHHHHH--SS--
----SSSHHHHHHH--SS--
---SSTTHHHHHHH--SS--
---SSTTHHHHHHH--SS--
----TTSTTHHHHT--SS--
----TT-HHHHHHH--SS--
---STTTHHHHHHH--SS--
----SS-HHHHHHH--SS--
---SSSTHHHHHTT--SS--
---SSTTHHHHHHH--SS--
---SSSSHHHHHTS--SS--
---STTTHHHHHHH--SS--
---STTTHHHHHHT--SS--
---STTTHHHHHHT--SS--
---STTTHHHHHTT--S---
---SSTTHHHHHHT--SS--
---SSTTHHHHHHH---S--
---SSSSHHHHHHH--SS--
---SSSSHHHHHHH--SS--
---SSTTHHHHHHH------
----TTTHHHHHHH--SS--
----TTTHHHHHHT--SS--
---STTTHHHHHHT--SS--
---STTTHHHHHHH--SS--
----TTTHHHHHHH--S---
----TTTHHHHHHT-SSS--
---STTTHHHHHHT-SS---
----TTTHHHHHHT--S---
---STTTHHHHHTT--SS--
---STTTHHHHHHT-SSS--
---STTTHHHHHHT--S---
---SSSSHHHHHTT-SS---
---STTTHHHHHTS-SS---
---STTTHHHHHHH-SS---
---STTTHHHHHHH--S---
---STTTHHHHHHH--SS--
---SSSSHHHHHHT--SS--
---STTTHHHHHHT--SS--
---STTTHHHHHTT-SSS--
---SSSSHHHHHHS--SS--
---STTTHHHHHHH--SS--
---SSSSHHHHHHH--SS--
---SSSSHHHHHHH--SS--
---SSSSHHHHHHH--SS--
----TTTHHHHHHT--SS--
----TTTHHHHHHH--SS--
----TTTHHHHHHH--SS--
---STTTHHHHHHH--SS--
----TTTHHHHHHH--SS--
----TTTHHHHHHH--SS--
---SSSSHHHHHHT-SSS--
----TTTHHHHHHH--S---
----TTTHHHHHHH--SS--
---STTTHHHHHHH--SS--
----SS-HHHHHHS--SS--
----TTTHHHHHHT--SS--
----TTTHHHHHHH--SS--
----TTTHHHHHHH--SS--
----TTTHHHHHHH--SS--
----TTTHHHHHHH--SS--
---STTTHHHHHHT--SS--
---SSSSHHHHHHH--SS--
---STTTHHHHHHH--SS--
----TTTHHHHHHH--SS--
----TTTHHHHHHH--SS--
---STTTHHHHHHH--SS--
---STTTHHHHHHT--SS--
----TTTHHHHHHS--SS--
----TTTHHHHHHH--SS--
---STTTHHHHHHT--SS--
----TTTHHHHHHT--SS--
---STTTHHHHHHH--SS--
---STTTHHHHHHH--SS--
---STTTHHHHHHH--SS--
---SSTTHHHHHHH--SS--
---SSS-HHHHHHH--SS--
---SSS-HHHHHTT--SS--
---SSSSHHHHHHH--SS--
---STTTHHHHHHH--SS--
---STTTHHHHHHH--SS--
---STTTHHHHHHT--SS--
---SSTTHHHHHHH--SS--
---SSTTHHHHHHH--SS--
---SSSSHHHHHHH--SS--
---SSTTHHHHHHH--SS--
---TTT-HHHHHHH--SS--
---STTTHHHHHHH--SS--
---SSSSHHHHHHH--SS--
---TTT-HHHHHHH--SS--
---HHHHHHHHHHH--SS--
---TTTSHHHHHHHS-SS--
---STTTHHHHHHH--SS--
---SSSSHHHHHHH--SS--
---TTTSHHHHHHH--SS--
---TTT-HHHHHHH--SS--
---HHHHHHHHHHH--SS--
---SSTTHHHHHHH--SS--
---SSTTHHHHTTS--SS--
---SSTTHHHHHHH--SS--
---SSTTHHHHHHH--SS--
---SSSSHHHHHHS--SS--
---SSSSHHHHTTS--SS--
---SSSSHHHHHTT--SS--
----STTHHHHHHH--SS--
---SSSSHHHHHHH--SS--
---SSSSHHHHHHH--SS--
----SSSHHHHHHT--SS--
---SSSSHHHHHHT--SS--
---SSSSTTHHHHS--SS--
---SSTTHHHHHHH--SS--
----SSSHHHHHHH--SS--
---SSSSHHHHHHH--SS--
---SSTTHHHHHHH--SS--
---SSSSHHHHHTT--SS--
---SSSSHHHHHTT--SS--
---SSTTHHHHTTT--SS--
---SSTTHHHHTTT--SS--
---TTTTHHHHTTT--SS--
---SSSSHHHHTTT--SS--
---SSTTHHHHHTT--SS--
---SSSSHHHHHHH--SS--
---SSTTHHHHHTS--SS--
---SSSSHHHHHTT--SS--
----SSSHHHHHHH--SS--
---SSSSHHHHHHH--SS--
---SSSSHHHHHHH--SS--
---SSSSHHHHHTT--SS--
---SSTTHHHHHTT--SS--
----TTTHHHHHTT--SS--
----TTTHHHHHTT--SS--
----TTTHHHHHHH--SS--
----TTTHHHHHHH--SS--
----TTTHHHHHTT--SS--
----TTTHHHHHTT--SS--
----SS-HHHHHTT--SS--
----TTTHHHHHHH--SS--
----TTTHHHHHHH--SS--
----TTTHHHHHTT--SS--
----TTTHHHHHTT--SS--
----TTTHHHHHHH--SS--
----TTTHHHHHTT--SS--
----SS-HHHHHHH--SS--
----TTTHHHHHTTS-SS--
----TTTHHHHHHH--SS--
----TTTHHHHHTT--SS--
---SSS-HHHHHTT--SS--
----SSSHHHHHHH--SS--
----SS-HHHHHHH--SS--
---SSSSHHHHHTT--SS--
---SSTTHHHHHTT--SS--
---SSTTHHHHHTT--SS--
---SSSSHHHHHHH--SS--
----SSSHHHHHTT--SS--
----SSSHHHHHHH--SS--
---SSTTHHHHHTT--SS--
---SSTTHHHHHHH-TTTT-
---SSTTHHHHHHH--SS--
---SSTTHHHHHHHS-SS--
---SSSSHHHHHTT--SS--
---SSSSHHHHHHH--SS--
---SSSSHHHHHTT--SS--
---SSTTHHHHHHS--SS--
---SSS-HHHHHHHS-SS--
---SSSSHHHHHHH--SS--
---SSSSHHHHHHH--SS--
----TTTHHHHHTT--SS--
---STTTHHHHHTT--SS--
----TTTHHHHHTT--S---
---SSS-HHHHHTT--SS--
---SSS-HHHHHTT--SS--
---STTTHHHHHHH--SS--
----SSSHHHHHHH--S---
----SSSHHHHHTT--S---
----SSSHHHHTTT--SS--
----STTHHHHHTT--SS--
---SSTTHHHHHHH--SS--
---SSSSHHHHHTT--SS--
---SSS-HHHHHHH--SS--
---SSTTHHHHGGG--SS--
---SSSSHHHHHHT--SS--
---SSTTHHHHHTT--SS--
---SSTTHHHHHTT--SS--
---SSTTHHHHHTS--SS--
---STTTHHHHHTT--S---
---STTTHHHHHHH--S---
---STTSHHHHHHH--SS--
---SSSSHHHHHHT--SS--
---STTTHHHHHTT--SS--
----TTTHHHHHHH--SS--
----TTTHHHHHHS--SS--
----TTTHHHHHTT--SS--
----TTTHHHHHTT--S---
----TTTHHHHHHH--S---
----TTTHHHHHHH--S---
----SSSHHHHHHH--SS--
---SSSSHHHHHTT--S---
----SSSHHHHHHT-SS---
----SSSHHHHHHT-SSS--
---SSSSHHHHHTT-TTS--
---SSSSHHHHHHS--SS--
---STTTHHHHHTTSTTS--
---SSSSHHHHHHHSGGG--
---SSSTHHHHHTT-STT--
---SSTTHHHHHHHSSTT--
---SSSTHHHHHHHSSTT--
---SSTTHHHHHTTSSTT--
---SSSSHHHHHHT-SSS--
---SSSSHHHHHHT-SSS--
----TTSHHHHHTT-STT--
---STTTHHHHHTT-SSS--
---STTTHHHHHHHSSTT--
---STTTHHHHHHHSSSS--
---STTTHHHHHTTSSTT--
---STTTHHHHHHS-STT--
---STTTHHHHHHHS-SS--
---STTTHHHHHHT--TT--
---STTTHHHHHTT--TT--
---SSSSHHHHHTT-TTS--
---SSS-HHHHHTT-GGG--
---SSS-HHHHHTT-TTS--
---SSSTHHHHHHH-GGG--
---SSS-HHHHHHH-GGG--
---STTTHHHHHTT-GGG--
---SSTTHHHHHTT-GGG--
---SSTTHHHHHHH-TTT--
---STTTHHHHHHS-TTT--
---STTTHHHHTTS-TTT--
----TTTHHHHTTT-TTT--
---STTTHHHHTTS-TTT--
---STTTHHHHHTT-TTT--
----TTTHHHHHTT-HHHH-
---STTTHHHHHHT-HHHH-
---STTTHHHHHTT-TTT--
---STTTHHHHHTT-TTT--
---STTTHHHHHTT-TTT--
---SSS-HHHHHTT-TTTT-
---STTTHHHHHTT-TTT--
---SSSSHHHHHTT-TTT--
---SSTTHHHHHTT-TTT--
---TTTTHHHHHHT-TTT--
---TTTTHHHHHTT-SSS--
---SSSSHHHHHHH-SSS--
---STTTHHHHHTT-SSS--
---STTTHHHHTTS-SSS--
---STTTHHHHHHH-SSS--
---STTTHHHHHHH-SSS--
---STTTHHHHHHH-SSS--
---STTTHHHHHHS-SSS--
---STTTHHHHHHH-SSS--
----TTTHHHHHHH-SSS--
---SSSSHHHHHHH--S---
----SS-HHHHHHS-SSS--
----TTTHHHHHHS-SSS--
---SSSSHHHHHHT-SS---
---SSSSHHHHHHH-SSS--
---SSSSHHHHHHS-SSS--
----TTTHHHHHTT-SSS--
----TTTHHHHHHH--SS--
----TTTHHHHHTS-TTS--
----TTTHHHHTTS-TTT--
----TTTHHHHHTT-TTS--
----TTTHHHHHHTTTTS--
----SS-HHHHHTTSTTS--
---SSSSHHHHHHTTTTT--
---SSTTHHHHHTT-TTT--
---STTTHHHHHHTTGGG--
---STTTHHHHHHSSTTT--
---STTTHHHHHTTSTTTT-
---STTTHHHHHTTSHHHH-
---STTTHHHHHTTSGGGG-
---STTTHHHHHTTSGGG--
---STTTHHHHTTSS-SS--
---STT-HHHHHTT-TTT--
---TTTSHHHHHHH-GGG--
---TTT-HHHHHHHSGGGG-
---TTT-HHHHHHHSGGG--
---TTT-HHHHHHH-TTT--
---HHHHHHHHHHTTTTTT-
---TTTSHHHHHTT-GGGG-
---TTTSHHHHHHHSGGGG-
---TTT-HHHHHTTSGGGT-
---TTTSHHHHHHTSGGG--
---TTT-HHHHHHTSGGGT-
---TTTTHHHHHHHSGGGT-
---SSTTHHHHHHHTGGGT-
---HHHHHHHHHHHSGGG--
---TTT-HHHHHHHSGGGT-
---TTT-HHHHHTT-GGGT-
---HHHHHHHHHHHSGGGT-
---TTTSHHHHHHH-GGGG-
---SSS-HHHHHHTSGGGT-
---TTT-HHHHHHTSGGGG-
---TTT-HHHHHTT-GGGG-
---HHHHHHHHHHHSGGGT-
---HHHHHHHHHHH-GGGT-
---HHHHHHHHHHH-GGGG-
---HHHHHHHHHHH-GGGT-
---HHHHTTTTTTT-GGGG-
---TTT-HHHHHTT-GGGT-
---TTTSHHHHHHH-GGGG-
---TTT-HHHHHHT-HHHH-
---HHHHHHHHHHHTTTTT-
---HHHHHHHHHHTTGGGT-
---HHHHHHHHHHTTGGGT-
---HHHHHHHHHHTTGGGT-
---HHHHHHHHHHHTGGGG-
---HHHHHHHHHHHSGGGG-
---HHHHHHHHHHHTGGGG-
---TTT-HHHHHHHTGGGT-
---HHHHHHHHHHHSGGGG-
---HHHHHHHHHHHSGGGT-
---TTTSHHHHHHHTGGGG-
---TTT-HHHHHHTSGGGG-
---TTT-HHHHHHHSGGGG-
---HHHHHHHHHTTSGGGG-
---HHHHHHHHHHT-TTS--
---TTT-HHHHHHS-TTTT-
---HHHHHHHHHHTTTTTT-
---HHHHHHHHHHT-TTT--
---HHHHHHHHHHT-TTT--
---HHHHHHHHHHH-TTT--
---HHHHHHHHHHHSTTTT-
---HHHHHHHHHHHTHHHH-
---TTT-HHHHHHHHTTTT-
---HHHHHHHHHTT-TTT--
---HHHHHHHHHTT-HHHH-
---HHHHHHHHHTT-HHHH-
---HHHHHHHHHHT-TTTT-
---TTTSHHHHHTTSHHHH-
---TTT-HHHHHTT-HHHH-
---HHHHHHHHHTTSHHHH-
---HHHHHHHHHTT-TTTT-
--SHHHHHHHHHTT-HHHH-
---HHHHHHHHHHHSHHHH-
---TTT-HHHHHHH-GGGG-
---HHHHHHHHHTTSGGGT-
---TTTSHHHHHHHHTTTT-
---HHHHHHHHHTT-TTT--
---TTT-HHHHHTT-TTTT-
---TTT-HHHHHTTSHHHH-
--BTTTBSHHHHTT-TTT--
--STTT-HHHHHHHSGGG--
---HHHHHHHHHHHSTTT--
---TTT-HHHHTTTTTTTT-
---HHHHHHHHHHHTTTT--
---TTTSHHHHHHHSTTTT-
---TTT-HHHHHTT-GGG--
---TTSTHHHHHTTSTTTT-
---TTT-HHHHHTTSTTTT-
---TTT-HHHHHTT-TTTT-
---HHHHHHHHHHHHHHHH-
---TTT-HHHHHHH-HHHH-
---HHHHHHHHHTT-TTT--
---TTT-HHHHHTT-TTT--
---TTT-HHHHHHH-TTTT-
---TTT-HHHHHHHSTTTT-
---HHHHHHHHHHH-HHHH-
---TTT-HHHHHHHSTTTT-
---TTT-HHHHHTT-HHHH-
---HHHHHHHHTTTSSGGG-
---HHHHHHHHTTTSTTTT-
---HHHHHHHHTTTSHHHH-
---TTTSHHHHHHH-SGGG-
---TTTSHHHHTTT-TTTT-
---TTTSHHHHTTTSGGG--
---HHHHHHHHTTTSTTT--
---TTTSHHHHHHHSTTTT-
---TTTSHHHHHTT-TTTT-
---TTTTHHHHHTT-GGGT-
---TTTSHHHHHTTTTTTT-
---TTTSHHHHHHHTSGGG-
---HHHHHHHHHHHSGGGG-
---HHHHHHHHHTT-GGGT-
---TTT-HHHHHTT-HHHH-
---HHHHHHHHHHHSGGGT-
---HHHHHHHHHHHSHHHH-
---TTT-HHHHHHH-HHHH-
---HHHHHHHHHTT-SGGG-
---HHHHHHHHHTTSGGG--
---TTT-HHHHHHH-GGGG-
---TTT-HHHHHHH-HHHH-
---HHHHHHHHHHH-GGGT-
---GGG-HHHHHHH-GGGT-
---HHHHHHHHHHHTGGGG-
---HHHHHHHHHHHSGGGG-
---HHHHHHHHHTTSTTTT-
---HHHHHHHHTTTTGGGT-
---TTTSHHHHHTT-GGGT-
---TTTSHHHHHHHSTTT--
---TTT-HHHHHHHTHHHH-
---TTTSHHHHHHHTGGG--
---HHHHHHHHHTTSHHHH-
---TTT-HHHHHHHHTTT--
---STTTHHHHHTTTTTTT-
---TTT-HHHHHHHSTTTT-
---HHHHHHHHHHHTTTT--
---TTT-HHHHHTT-TTT--
---TTT-HHHHHHHSGGG--
---SSSSHHHHHHT-TTTT-
---TTTSHHHHHTTSGGG--
---TTTSHHHHHHHS-GGG-
---SSS-HHHHHHHS-STT-
---TTTSHHHHHHHSTTT--
---TTT-HHHHHHHSTTTT-
---TTTSHHHHHHHTTTTT-
---SSS-HHHHHHHHTTT--
---TTTSHHHHHHHSTTTT-
---TTT-HHHHHHHSTTTT-
---HHHHHHHHHHH-TTTT-
---HHHHHHHHTTTSHHHH-
---TTT-HHHHHTT-TTTT-
---TTT-HHHHHHH-TTT--
---TTT-HHHHTTTSTTT--
---HHHHHHHHHHHTHHHH-
---TTT-HHHHHTT-TTT--
---TTT-HHHHHTTSTTT--
---TTT-HHHHHTTTTTS--
---TTT-HHHHTTTSSSS--
---TTTSHHHHHTTTTTT--
---TTTSHHHHHHHHTTT--
---TTTSHHHHHHHHTTS--
---SSTTHHHHHTTTTTT--
---TTTSHHHHHHHHGGG--
---TTT-HHHHHHHHTTT--
---TTT-HHHHHTT-TTT--
---TTT-HHHHHHHSTTT--
---TTT-HHHHHTT-TTS--
---TTTSHHHHHTTSTTT--
---TTT-HHHHHHSSTTS--
---TTT-HHHHHTTSTTT--
---HHHHHHHHHHHHTTT--
---TTTSHHHHHHHHTTT--
---TTTSHHHHHTTTTTT--
---TTT-HHHHHHHHTTT--
---TTTSHHHHHTTSTTT--
---TTTSHHHHHHHSGGG--
---TTTSHHHHHTTTTTT--
---HHHHHHHHTTTSTTT--
---HHHHHHHHHTT-TTT--
---TTT-HHHHHHHSGGG--
---TTT-HHHHHHHSSTT--
---TTT-HHHHHHHSGGG--
---TTT-HHHHTTT-TTS--
---TTT-HHHHHHH-GGG--
---HHHHHHHHHHH-GGG--
---HHHHHHHHTTTSTTT--
---SSS-HHHHTTTSGGG--
---TTT-HHHHTTTSTTS--
---HHHHHHHHTTTSGGG--
---STTTHHHHTTTTTTS--
---STTTHHHHHHH-GGG--
---STTTHHHHHTT-TTT--
---STTTHHHHHTTSGGG--
---STTTHHHHHHHSTTS--
---SSS-HHHHHHHSTTT--
---SSS-HHHHHHHSTTS--
---STTTHHHHHHHTTTS--
---STTTHHHHTTTTTTT--
---SSS-HHHHTTTTTTT--
---STTTHHHHHHHSTT---
---STTTHHHHHHHSGGG--
---STTTHHHHTTTTGGG--
---HHHHHHHHHHHTTTS--
---TTT-HHHHHHH-TTS--
---HHHHHHHHTTTSGGG--
---HHHHHHHHHHH-GGG--
---TTT-HHHHHHHTTTS--
---TTT-HHHHHHHSTTS--
---TTT--TTGGGTSTTS--
---TTT--TTGGGTSTTS--
---TTT--TTHHHHTGGG--
---TTT--TTGGGTTGGG--
---TTT--TTHHHHSGGGT-
---TTT--TTHHHHSTTS--
---TTT--TTHHHHTTTT--
---TTT--TTHHHHSGGG--
---TTT--TTHHHHTGGG--
---TTT--TTGGGTTTTTT-
---TTT--TTHHHHTTTS--
---TTT--TTHHHHTGGG--
---TTT--TTGGGTTGGG--
---TTT--TTHHHHTGGG--
---TTT--TTHHHHSTTS--
---TTT--TTHHHHSGGG--
---TTT--TTHHHHSGGGT-
---TTT--TTHHHHS-TT--
---TTT--TTHHHHT-SS--
---TTT--TTGGGTS-TT--
--STTT--TTHHHHS-TT--
--STTT--TTHHHHT-TT--
--STTT--TTGGGTT-TT--
--STTT--TTHHHHT-TT--
--STTT--TTHHHHS-TT--
---TTT--TTHHHHS-SS--
---TTT--TTGGGTTGGG--
---TTT--TTHHHHTGGGT-
--STTT--TTHHHHSTTT--
---TTT--TTHHHHTGGG--
---TTT--TTGGGTSTTT--
---TTT--TTHHHHSTTT--
---TTT--TTGGGTTTTT--
---TTT--TTHHHH-TTT--
---TTT--TTGGGTTTTT--
---TTT--TTHHHHSTTT--
---TTT--TTGGGTTTTT--
---TTT--TTHHHHSTTS--
---TTT--TTHHHHTTTT--
---TTT--TTGGGTSTTT--
---TTT--TTGGGTSTTT--
---TTT--TTGGGTTTTT--
---TTT--TTGGGTTTTT--
---TTT--TTGGGTSTTT--
---TTT--TTGGGT-TTT--
---TTT--TTGGGTSTTT--
---TTT--TTGGGTTTTT--
---TTT--TTGGGT-TTT--
--STTT--TTGGGTTTTT--
---TTT--TTGGGTTTTT--
--STTT--TTGGGTTTTT--
--STTT--TTGGGTTTTT--
---TTT--TTGGGTTTTT--
--STTT--TTHHHHTTTT--
--STTT--TTHHHHSTTT--
--STTT--TTGGGTTTTT--
--STTT--TTHHHHSTTT--
--STTT--TTHHHH-TTT--
--STTT--TTGGGT-TTT--
--STTT--TTHHHHSTTT--
--STTT--TTGGGTTTTT--
--STTT--TTHHHHSTTT--
--STTT--TTHHHHSTTT--
--STTT--TTHHHHSTTT--
--STTT-STTHHHHTTTT--
--STTT-SHHHHHHTTTT--
--STTT--TTGGGTTGGG--
--STTT--TTGGGTSTTT--
--STTT--TTHHHHTTTT--
--STTT--TTGGGTSTTT--
--STTT--TTGGGTTTTT--
--STTT--TTGGGTSTTT--
--STTT--HHHHTTTTTT--
--STTT-SHHHHTTTTTT--
--STTT--TTGGGTTTTT--
--STTT--TTHHHHSTTT--
--STTT--TTGGGTSTTT--
---TTT--TTTTTTTTTT--
---TTT--HHHHHHSTTT--
--STTT--TTHHHHSTTT--
--STTT--TTGGGTSTTT--
--STTT--TTGGGTTTTT--
--STTT--TTHHHHSTTT--
--STTT--TTGGGTTTTT--
--BTTTB-TTGGGTTTTT--
--STTT--TTGGGTTTTT--
--STTT--TTHHHHTTTT--
---TTT-STTGGGTSTTT--
---TTT-STTGGGTSTTT--
---TTT-STTGGGTSTTT--
---TTT-STTHHHHSTTT--
--STTT-SSSGGGTTGGG--
---TTT--TTGGGTSTTT--
---TTT--TTHHHH-TTT--
---TTT--TTHHHHSTTT--
---TTT-STTGGGTSTTT--
---TTT--TTHHHHSTTT--
--STTT--TTHHHH-TTT--
--STTT--HHHHHHSTTT--
-BBTTTB-TTHHHHSTTT--
--STTT--TTHHHHSTTT--
-BBTTTB-TTHHHH-TTT--
--STTT--TTHHHH-TTT--
--STTT--TTGGGT-TTT--
--STTT--TTHHHHSTTT--
-BBTTTB-TTHHHHSTTT--
--STTT--TTHHHHSTTS--
--STTT--TTHHHHSTTT--
--STTT--TTHHHHSTTT--
--STTT--TTHHHHTTTT--
-BBTTTB-TTHHHHTTTT--
--STTT--TTGGGTSTTT--
---TTT--HHHHHHTTTT--
--STTT--TTGGGT-TTT--
--STTT--HHHHHHSTTT--
--STTT--HHHHHHSTTT--
---TTT--HHHHHHSTTT--
--STTT--HHHHHH-TTT--
--STTT--HHHHHH-TTT--
--STTT--HHHHTT-TTT--
---TTT--HHHHTT-TTT--
---TTT--TTHHHHSTTT--
--STTT--TTHHHHSTTT--
---TTT--TTHHHHSTTT--
---TTT--TTHHHHTTTT--
--BTTTB-HHHHTT-TTT--
---TTT--HHHHHHSTTT--
---TTT--TTHHHHTTTT--
---TTT--TTHHHHSTTT--
---TTT--TTHHHHSTTT--
---TTT--HHHHTT-TTT--
---TTT--HHHHHHTTTT--
---TTT--TTHHHHSTTT--
---TTT--TTGGGTTTTT--
---TTT--TTGGGT-TTT--
---TTT--HHHHTT-GGG--
---TTT--TTGGGTSTTT--
---TTT--HHHHHH-TTT--
---TTT--HHHHHHSTTT--
---TTT--HHHHHHSTTTT-
---TTT--HHHHHHSTTT--
---TTT--HHHHHHSTTT--
--BTTTB-HHHHHHSTTT--
---TTT--HHHHHHSTTT--
---TTT--HHHHHHSTTT--
---TTT--TTHHHHSTTT--
---TTT--HHHHHHSTTT--
---TTT--HHHHHH-TTT--
--BTTTB-HHHHTT-TTT--
--BTTTB-HHHHHHSTTTT-
---TTT--HHHHHHSTTT--
---TTT--HHHHHHSTTT--
--BTTTB-HHHHHHTTTT--
--BTTTB-HHHHTTSTTT--
--BTTTB-HHHHHHSTTTT-
---TTT--HHHHHT-TTTT-
---TTT--HHHHHTTTTTT-
---TTT--HHHHHHSTTT--
---TTT--HHHHHH-TTT--
---TTT--HHHHHHSTTT--
---TTT--HHHHHHHTTT--
---GGG--TTGGGTSGGG--
---TTT--TTHHHHSTTT--
---TTT-THHHHHHSTTT--
---GGG-TTTHHHHSTTT--
---GGGSTHHHHHHSTTT--
--SGGG--HHHHTT-TTT--
--SGGG--TTHHHHTTTT--
---GGG--TTHHHHTTTT--
--STTT--HHHHHHTTTT--
--STTT--TTHHHHTTTT--
--STTT--TTHHHHTTTT--
--STTT--HHHHHHTTTT--
--STTT--HHHHHHSTTT--
--STTT--TTHHHHTTTT--
--STTT--HHHHHHTTTT--
--STTT--TTHHHHTTTT--
--STTT--HHHHHHSTTT--
--STTT--HHHHHHTTTT--
--STTT--HHHHHHSTTT--
--STTT--TTHHHHTTTT--
--STTT--TTHHHHTTTT--
--STTT--HHHHHHSTTT--
--STTT--TTHHHHTTTT--
--STTT--TTHHHHTTTT--
--STTT--HHHHHH-TTT--
--STTT--TTHHHHTTTT--
--STTT--HHHHHHTTTT--
--STTT--HHHHHHTTTT--
---TTT--TTTTTS-TTT--
---TTT--TTHHHHTTTT--
---TTT--HHHHHHTTTT--
--STTT--HHHHHHTGGG--
---TTT--HHHHHHTTTT--
---TTT--HHHHHHSTTT--
---GGG--TTHHHHTTTT--
---GGG--HHHHHHTTTT--
---TTS-THHHHHHTTTT--
---TTT-THHHHHHTTTT--
---GGG--HHHHHHTTTT--
---TTT--HHHHHH-TTT--
---TTT--HHHHHHTTTT--
---GGG-THHHHHHTTTT--
---GGG-HHHHHHHSTTT--
---GGG-HHHHHHHTTTT--
---TTT-HHHHHHHSTTT--
--STTT-HHHHHHHSTTT--
--STTT-HHHHHHHSTTT--
--SGGG-HHHHHHHSTTT--
--SGGG-HHHHHHHTTTT--
--SGGG-HHHHHHHSTTT--
--SGGG-HHHHHHHTHHHH-
--SGGG-HHHHHHHTHHHH-
--STTS-HHHHHHHTGGGT-
--SGGG-HHHHHHTTTTT--
--SGGG-HHHHHHHTHHHH-
--SGGG-HHHHHHHTTTT--
--SGGG-HHHHHHTTTTTT-
--SGGG-HHHHHHHTHHHH-
--SGGG-HHHHHHHHHHHH-
--SGGG-HHHHHHTSGGG--
--STTS-HHHHHHHTGGGT-
--SGGG-HHHHHHTTTTTT-
--SGGG-HHHHHHHTHHHH-
--SGGG-HHHHHHHTHHHH-
--SGGG-HHHHHHHTGGGT-
--STTT-HHHHHHHTHHHH-
--STTT-HHHHHHHHHHHH-
--STTT-HHHHHHHHHHHH-
--STTT-HHHHHHHTTTT--
---TTT-HHHHHHHTTTTT-
--SGGG-HHHHHHHTTTT--
--SGGG-HHHHHHHTHHHH-
--SGGG-HHHHHHHTHHHH-
--SGGG-HHHHHHHTHHHH-
--SGGG-HHHHHHHTGGGG-
--STTT-HHHHHHHTHHHH-
--STTT-HHHHHHHTGGGG-
---GGG-HHHHHHTTGGGT-
--SGGG-HHHHHHTTHHHH-
--STTTSHHHHHHHTGGGT-
--STTT-HHHHHHHHGGGT-
--STTS-HHHHHHHHHHHH-
--STTT-HHHHHHHHGGG--
--STTT-HHHHHHHTTTTT-
--STTT-HHHHHHTTTTTT-
--STTT-HHHHHHHTHHHH-
--STTT-HHHHHHTTTTT--
--STTT-HHHHHHHTGGG--
--STTS-HHHHHHTTGGG--
--STTS-HHHHHHHTGGG--
--SGGG-HHHHHHHTTTTT-
--SGGG-HHHHHHHTGGG--
--STTS-HHHHGGGGSTT--
--SGGG-HHHHHGGGGGG--
--SGGG-HHHHHHTTTTT--
--SGGG-HHHHHHHTGGG--
--SGGG-HHHHHHTTTTT--
--SGGG-HHHHHTTTSSS--
--SGGG-HHHHHHHHTTTT-
--STTT-HHHHHHTTTTTT-
--SGGG-HHHHHTTTTTTT-
--STTS-HHHHHHHHSGGG-
--SGGG-HHHHHHHHGGG--
--STTT-HHHHHHHHHTTT-
--STTT-HHHHHHTTGGGG-
--STTT-HHHHHHTTGGG--
--STTT-HHHHHHHHGGG--
--STTT-HHHHHTTTGGG--
--SGGG-HHHHHHHTTTT--
--STTT-HHHHHHHTTTTT-
--SGGG-HHHHHHHSTTT--
--SGGG-HHHHHHHSTTT--
--STTT-HHHHHHHSTTT--
--SGGG-HHHHHHHTTTT--
--SGGG-HHHHHHHTTTT--
--SGGG-HHHHHHHSTTT--
--SGGG-HHHHHTT-TTT--
--SGGG-HHHHHHHSTTT--
--SGGG-HHHHHHTTTTT--
---GGG-HHHHHHHSTTT--
--SGGG-HHHHHHTTTTT--
--SGGG-HHHHHHHTTTT--
--SGGG-HHHHHHTTTTT--
--STTT-HHHHHTTSGGG--
--STTT-HHHHHHHTTTT--
--STTTSHHHHHHHHTTT--
--SGGG-HHHHHTTSTTT--
--SGGG-HHHHHHHTTTT--
--SGGG-HHHHHHHTTTS--
--SGGG-HHHHHHHHTTT--
--STTT-HHHHHHHHTTS--
--SGGG-HHHHHHHHGGG--
--SGGG-HHHHHHHHGGG--
--SGGG-HHHHHHHHTTT--
--SGGG-HHHHHHHHGGG--
--STTT-HHHHHHTTTTT--
--STTTSHHHHHHHHGGG--
--STTT-HHHHHHTTTTS--
--STTT-HHHHHTTTTTT--
--SGGG-HHHHHHHHSSS--
--SGGGSHHHHHHHHGGG--
--STTT-HHHHHTTTGGG--
--SGGG-HHHHHHHHTTT--
--SGGGSHHHHHHHHGGG--
--STTT-HHHHHHHHTTS--
--STTT-HHHHHHHHGGG--
--STTTSHHHHHHHSTTT--
--STTT-HHHHHHTTTTS--
--STTTSHHHHHHTTGGG--
-TTTTTSTHHHHHHTTTS--
--SGGG-HHHHHHTTTT---
--SGGG-HHHHHHHSTT---
--STTT-HHHHHHHTGGG--
--STTS-HHHHHHHTTTT--
--SGGG-HHHHHHHTTTT--
--SGGG-HHHHHHHT-SS--
--SGGG-HHHHHHHTTTT--
--STTT-HHHHHHTTTTS--
--STTT-HHHHHHHTTTT--
--STTT-HHHHHHHTTTT--
--SGGG-HHHHHHHTSTT--
--STTTSHHHHHHHTTTT--
--STTT-HHHHHHHHTTT--
--SGGG-HHHHHHHHTTT--
--SGGG-HHHHHHHHTTT--
--STTT-HHHHHHTTTTT--
--SGGG-HHHHHHHHTTT--
--SGGG-HHHHHHTTTTT--
--STTT-HHHHHHHHTTT--
--SGGG-HHHHHHHHTTT--
--SGGG-HHHHHHHHTTT--
--SGGG-HHHHHHHHHTT--
--SGGG-HHHHHHHHTTT--
--SGGG-HHHHHHHHHHH--
--STTT-HHHHHHHHTTT--
--STTT-HHHHHHHHTTT--
--STTT-HHHHHHTSTTT--
--STTT-HHHHHHHHTTT--
--STTT-HHHHHHHTTTT--
--STTT-HHHHHHTTTTT--
--SGGG-HHHHHHTTTTT--
--SGGG-HHHHHTTTTTT--
--SGGG-HHHHHHHHTTT--
--SGGG-HHHHHHHHTTT--
--STTT-HHHHHTTTTTT--
--SGGG-HHHHHTTTTTT--
--STTS-HHHHHTTTGGG--
--SGGG-SHHHHTTTSTT--
--SGGG-HHHHHTTTGGG--
--SGGG-HHHHHTTTGGG--
--SGGG-HHHHHTTTTTT--
--SGGG-HHHHHTTTTTT--
---TTT-HHHHHTTTTTT--
--SGGG-HHHHHTTTTTT--
--SGGG-HHHHHHTTTTT--
--SGGG-HHHHHTTTTTT--
--SGGG-HHHHHHTTTTT--
--SGGG-HHHHHHTTTTT--
--STTT-HHHHHHTTTTT--
--STTT-HHHHHHHHTTT--
--SGGG-HHHHHHHHTTT--
--STTS-HHHHHHHSTTT--
--STTT-HHHHHHHHTTT--
--STTT-HHHHHHHTTTT--
--STTT-HHHHHHTTTTT--
--STTT-HHHHHHTTTTT--
--STTT-THHHHHHTTTT--
--STTT-THHHHHTTTTT--
--SGGG-HHHHHHHHTTT--
--STTT-THHHHHSSGGG--
--STTT-HHHHHTTSTTS--
--STTT-HHHHHHTTTTT--
---TTT-HHHHHHTTTTT--
--SGGG-HHHHHHHSTTT--
--STTT-HHHHHHTTTTT--
---TTT-HHHHHHTTTTT--
---TTT-HHHHHHHSTTT--
---TTT-HHHHHHHTTTTT-
---GGG-HHHHHHHHTTTT-
---TTT-HHHHHHTTHHHH-
---TTT-HHHHHHTTHHHH-
---GGG-HHHHHHHTTTTT-
---TTT-HHHHHHHT-TTT-
---TTT-HHHHHHHHHHHH-
---TTT-HHHHHHHTHHHH-
---STT-HHHHHHHTHHHH-
---GGG-HHHHHHHTHHHH-
---GGG-HHHHHHHTHHHH-
---TTT-HHHHHHHHHHHH-
---TTT-HHHHHHHTGGGT-
---TTT-HHHHHHHSGGGT-
---GGG-HHHHHHHTHHHH-
---GGG-HHHHHHHTHHHH-
---TTT-HHHHHHHSTTT--
---TTT-HHHHHHHTTTT--
---TTT-HHHHHHTTTTT--
---GGG-HHHHHHHTTTT--
---GGG-HHHHHHHTTTTT-
---GGG-HHHHHHTTTTT--
---GGG-HHHHHHHSTTT--
---GGG-HHHHHHHTHHHH-
---GGG-HHHHHHTTHHHH-
---GGG-HHHHHHHSHHHH-
---TTT-HHHHHHTTHHHH-
---GGG-HHHHHHTTHHHH-
--STTT-HHHHHHHTGGGT-
---GGG-HHHHHHHTHHHH-
---TTT-HHHHHHHTGGGT-
---TTT-HHHHHHHGGGGT-
---GGG-HHHHHTT-GGGT-
---TTT-HHHHHHHTGGGT-
---GGG-HHHHHHTTHHHH-
---TTT-HHHHHHHHGGG--
---TTT-TTHHHHTTHHHH-
--STTT-HHHHHHHHGGG--
---TTT-HHHHHHHHGGGT-
---TTT-HHHHHHHHGGGT-
---TTT-HHHHHHHHTTT--
---GGG-HHHHHTTTSTT--
---GGG-HHHHHHHHTTT--
---TTT-HHHHHHTTTTTT-
---TTT-HHHHHHHHTTT--
---GGG-HHHHHHTTTTT--
---GGG-HHHHHHTTTTS--
---GGG-HHHHHHTTTTS--
---TTT-HHHHHHTTTTT--
---TTT-HHHHHHTTTTT--
---GGG-HHHHHHTTSSS--
---TTT-HHHHHHTTSSS--
---TTT-HHHHHHTTTT---
---TTS-HHHHHTTTTTT--
---TTT-HHHHHHTTTTS--
--SGGG-HHHHHTTTTTTT-
--SGGG-HHHHHHHHTTT--
--SGGG-HHHHHTTTTTS--
--SGGG-HHHHHHHHTTT--
--SGGG-HHHHHTTTTTT--
--SGGG-HHHHHHTSSSTT-
--SGGG-HHHHHHTTTTT--
--SGGG-HHHHHHTTTTTT-
--STTTSHHHHHTTTTTT--
--SGGG-HHHHHHTTTTS--
--STTTSHHHHHTTTTTT--
--STTTSHHHHHTTTTTS--
--STTT-HHHHHHTTTTTT-
--STTT-THHHHTTTSSTT-
--SGGG-HHHHHTTTTTTT-
--SGGG-THHHHTTTSSTT-
--SGGG-THHHHTTTSSS--
--STTT-THHHHTTTTTS--
--STTT-THHHHTTTTTS--
--STTTSHHHHHTTTTTT--
--STTTSTHHHHTTTTTS--
--STTT-HHHHHTTTTTS--
--SGGG-HHHHHTTTTTS--
--SGGG-THHHHHHHTTS--
--STTT-THHHHHTTTT---
--STTT-THHHHHHSTT---
--STTT-HHHHHTTTTT---
--SGGG-HHHHHHTTTTT--
--STTT-THHHHHTTTTT--
--STTT-THHHHHHTTTT--
--STTT-TTHHHHTTTTS--
--STTTSTHHHHHHTGGG--
--SGGG-THHHHHTTHHHH-
--STTT-TTHHHHTTTTT--
--SGGG-TTHHHHTTHHHH-
--SGGG-THHHHHHTHHHH-
--SGGG-THHHHHHTHHHH-
--STTT-THHHHHHTHHHH-
--STTT-THHHHHHTHHHH-
--STTT-TTHHHHTTHHHH-
--SGGG-HHHHHHTTGGGT-
--STTT-HHHHHHHTGGG--
--SGGG-HHHHHHH-HHHH-
--SGGG-HHHHHHHTHHHH-
--STTT-HHHHHHHGGGT--
--STTT-HHHHHHHTTTTT-
--STTT-HHHHHHHHGGGT-
--SGGG-HHHHHHHHTTT--
--SGGG-HHHHHHHHHHHH-
--SGGG-HHHHHHHHGGGG-
--SGGG-HHHHHHHHTTTT-
--STTT-HHHHHHHHHHHH-
--SGGG-HHHHHTTTTTTT-
--SGGG-HHHHHHTTTTTT-
--SGGG-HHHHHTTTGGGT-
--STTT-HHHHHTTTGGGT-
--SGGG-HHHHHTTTGGGT-
--SGGG-HHHHHTTTTTS--
--SGGG-HHHHHTTTGGGT-
--STTT-HHHHHHHHSGGG-
--SGGG-HHHHHHHHHHHH-
--STTT-HHHHHHHHGGG--
--STTTSHHHHHHHTHHHH-
--SGGG-HHHHHHHHHHHH-
--STTTSHHHHHHTTHHHH-
--SGGG-HHHHHTTTHHHH-
--SGGG-HHHHHHHHGGGT-
--SGGG-HHHHHHHTHHHH-
--SGGG-HHHHHHTTTTT--
--SGGG-HHHHHHHHTTT--
--SGGG-HHHHHHHHTTTT-
--SGGGSHHHHHHHHTTT--
--SGGGSHHHHHHHHTTT--
--SGGG-HHHHHHTTGGGG-
--SGGG-HHHHHHTTGGGG-
--STTT-HHHHHHTTTTTT-
--SGGG-HHHHHTTTTTTT-
--SGGG-HHHHHHHTHHHH-
--SGGG-HHHHHHHTGGG--
--SGGG-HHHHHHTTGGGT-
--STTT-HHHHHHTTTTTT-
--SGGG-HHHHHHTTSTTT-
--SGGG-HHHHHHHSGGGT-
--SGGG-HHHHHHHHHHHH-
--SGGG-HHHHHHHTHHHH-
--STTT-HHHHHHHTHHHH-
--SGGG-HHHHHHHTHHHH-
--SGGG-HHHHHHTTHHHH-
--SGGG-HHHHHHTTGGGT-
--STTT-HHHHHHHTHHHH-
--STTT-HHHHHHHHGGGT-
--SGGG-HHHHHHHTGGGT-
--STTT-HHHHHHTTGGGT-
--SGGG-HHHHHHTTGGGT-
--SGGG-HHHHHHTTGGGT-
--SGGG-HHHHHHTTGGG--
--SGGG-HHHHHHHTHHHH-
--SGGG-HHHHHHTTHHHH-
--STTS-HHHHHHHTTTT--
--STTT-HHHHHHHHTTT--
--SGGG-HHHHHHTTTTTT-
--STTT-HHHHHHHHTTS--
--SGGG-HHHHHHHHTTTT-
--SGGG-HHHHHTTTGGGG-
--STTT-HHHHHHTTGGGG-
--SGGG-HHHHHTTT-TTT-
--SGGG-HHHHHTTTGGGG-
--SGGG-HHHHHHTTGGGG-
--SGGG-HHHHHHHHGGGG-
--SGGG-HHHHHHHHGGG--
--SGGG-HHHHHHTTGGGG-
--SGGG-HHHHHHTTGGGG-
--STTT-HHHHHHHTHHHH-
--SGGG-HHHHHHTTGGGT-
--SGGG-HHHHHHHTHHHH-
--SGGG-HHHHHHTTTTTT-
--SGGG-HHHHHHHHTTTT-
--SGGG-HHHHHHTTTTTT-
--SGGG-THHHHHHTHHHH-
--STTT-HHHHHHTTHHHH-
--SGGG-HHHHHHTTHHHH-
--SGGG-HHHHHHTSHHHH-
--SGGG-HHHHHHHTHHHH-
--SGGG-HHHHHHHTHHHH-
--STTS-HHHHHHHSHHHH-
--SGGG-HHHHHHHSTTTT-
--SGGG-HHHHHHHTGGGT-
--SGGG-HHHHHHTTGGGG-
--STTT-HHHHHHTSGGGG-
--SGGG-HHHHHHTTGGGG-
--SGGG-HHHHHHHTGGG--
--SGGG-HHHHHHHHGGGG-
--SGGG-HHHHHHHTGGGT-
--SGGG-HHHHHHTTGGGT-
--STTT-HHHHHHTTTTTT-
--SGGG-HHHHHHHTGGG--
--STTT-HHHHHHHSGGGT-
--SGGGSHHHHHHTTGGGT-
--SGGG-HHHHHHTTHHHH-
--STTT-HHHHHHHTGGGT-
--SGGG-HHHHHHHTGGGT-
--STTT-HHHHHHTTGGGG-
--SGGGSHHHHHHHTGGGG-
--STTTTHHHHHHTTGGGG-
--STTT-HHHHHHTTGGGG-
--STTT-HHHHHHHTGGGG-
--STTT-HHHHHHH-GGGG-
--STTT-HHHHHHHHTTTT-
--SGGG-HHHHHHTTGGGG-
--STTT-HHHHHHHSTTTT-
--STTT-HHHHHHTTTT---
--STTT-HHHHHHTTGGGG-
--STTT-HHHHHHHTGGGG-
--SGGG-HHHHHHHTGGGG-
--SGGG-HHHHHHTTGGGG-
--SGGG-HHHHHHHTTTTT-
--SGGG-HHHHHHHTGGGG-
--SGGG-HHHHHHHTGGGG-
--STTT-HHHHHHTTGGGG-
--STTT-HHHHHHHTTTTT-
--SGGG-HHHHHHHTGGGG-
--STTT-HHHHHHHTTTTT-
--SGGGSGGGHHHHTTTTT-
--STTT-THHHHHHTGGGG-
--STTT-THHHHHHTGGGG-
--SGGG-THHHHHHHGGGG-
--STTT-THHHHHTTGGGG-
--STTT-HHHHHHTTTTTT-
--STTT-THHHHHHGGGGG-
--SGGG-THHHHHHTGGGG-
--SGGG-HHHHHHHTGGGG-
--SGGG-HHHHHHHTGGGG-
--SGGG-HHHHHHTTGGGG-
--SGGG-HHHHHHTTGGGG-
--SGGG-HHHHHHTTGGGG-
--STTT-HHHHHHHTGGGT-
--SGGG-HHHHHHTSGGGG-
--SGGG-HHHHHHHTGGGG-
--SGGG-HHHHHHHHGGGG-
--SGGG-HHHHHHTTGGGT-
--SGGG-HHHHHHTTGGGT-
--SGGG-THHHHHTTGGGG-
--STTT-HHHHHHHHGGGT-
--STTT-HHHHHHHTGGGT-
--SGGG-HHHHHHTTGGGT-
--SGGG-HHHHHHHTGGGT-
--STTS-HHHHHHTTGGG--
--SGGG-HHHHHHHHGGGT-
--SGGG-HHHHHTTTGGGT-
--SGGG-HHHHHHTTGGGT-
--SGGG-HHHHHHTTGGG--
--SGGG-HHHHHHHHGGGT-
--SGGG-HHHHHHTTGGG--
--SGGG-HHHHHHHHGGG--
--SGGG-HHHHHHTTGGGT-
--SGGG-HHHHHHHTHHHH-
--STTT-HHHHHHHHGGGT-
--SGGG-HHHHHHHTGGGT-
--SGGG-HHHHHHHSGGGT-
--SGGG-HHHHHHHTGGGT-
--SGGG-HHHHHHHTHHHH-
--SGGG-HHHHHHHTGGGT-
--SGGG-HHHHHHTTGGGG-
--SGGG-HHHHHHTTGGGT-
--SGGG-HHHHHHTTGGGT-
--SGGG-HHHHHHTTTTTT-
--SGGG-HHHHHHTTSTTT-
--STTT-HHHHHHHTTTTT-
--SGGG-HHHHHHHTHHHH-
--SGGG-HHHHHHTTHHHH-
--SGGG-HHHHHHTTHHHH-
--SGGG-HHHHHHTTTTTT-
--SHHHHHHHHHHTTTTTT-
--SGGG-GGGTTGGGTTTT-
--STTT-HHHHHHHTTTT--
--SGGG-HHHHHHTTTTT--
--SGGG-HHHHHHHHGGG--
---GGGTHHHHHHTTTTT--
--SGGG-HHHHHHTTTTT--
--SGGG-HHHHHHTTTTS--
--SGGG-HHHHHHHTTTT--
--SGGG-HHHHHHHTTTS--
---GGG-HHHHHHTTTTS--
--SGGG-HHHHHHHTTTT--
--SHHHHHHHHHHTTTTT--
--SGGG-HHHHHHHTTTT--
--SGGG--THHHHTSTTS--
--SGGG-HHHHHHHTTTT--
--SGGG--HHHHGGGTTT--
--SGGG-HHHHHHTTTTT--
--SGGG-HHHHHHTTTTS--
--SGGG-HHHHHHHGGGT--
--SGGGTHHHHHHTTTTT--
--SGGGTHHHHHHHTTTT--
--SGGG-HHHHHHHHTTS--
--SGGGTHHHHHHTTTTT--
--SGGG-HHHHHHTTTTS--
--SGGG-HHHHHTTTTTS--
--SGGG-HHHHHHTTTTT--
---GGGTHHHHHHTTTTT--
--SGGGTHHHHHHHHTTT--
--SGGG-HHHHHHHHTTS--
---GGGTHHHHHHHHTTT--
--SGGG-HHHHHHHTTTT--
--SGGGTHHHHHHHTTTT--
--SHHHHHHHHHHTTTTS--
--SGGG-HHHHHHHSSS---
--SGGG-HHHHHHHTSS---
--SGGG-HHHHHHHTSS---
--SGGG-HHHHHHHTSS---
--SGGG-HHHHHHHHSS---
--SGGGTHHHHHHHHSS---
--SGGGTHHHHHHHTSS---
--SGGG-HHHHHHHHSS---
--SGGG-HHHHHHHTTT---
--SGGG-HHHHHHTTSS---
--SGGG-HHHHHHHTSS---
--SGGGTHHHHHHHTTS---
--STTT-HHHHTTTTSS---
--SGGG-HHHHHHH-SS---
--SGGG-HHHHHHHTSSS--
--STTT-HHHHHHHTSS---
--SGGG-HHHHHHHTSS---
--STTS-HHHHHHHTSSS--
---TTS-HHHHHHHTSSS--
--SGGGGHHHHHTTSSS---
---SGGGHHHHHHTTSS---
---GGGGHHHHHHHHSS---
--SGGGGHHHHHHHSSS---
--SGGGGHHHHHHHTTS---
--SGGGGHHHHHTT-SS---
--SGGGGHHHHHTTTTT---
--SGGGTHHHHHTT-SSS--
--SHHHHHHHHHHH-SSS--
--SGGGTHHHHHTS-SS---
--SGGGTHHHHHHS-SS---
--SHHHHHHHHTTS-SS---
--SGGGTHHHHHHHTSS---
--SHHHHHHHHHHHSSS---
--SGGGTHHHHHHHSSS---
--SHHHHHHHHHHHTSS---
--SHHHHHHHHHHHSSS---
--SGGGGHHHHHHHTSS---
--SHHHHHHHHHHTTSS---
--SGGGTHHHHHHTTSS---
--SGGGGHHHHHHHTSS---
--SGGGTHHHHHHTSSSS--
--SGGGGHHHHHHTSSSS--
--SHHHHHHHHHHT-SS---
--SGGGTHHHHHHT-SS---
--SHHHHHHHHHTT-SS---
--SGGGTHHHHHHH--S---
--SGGGTHHHHHHT-SS---
--SGGG-HHHHHHH--S---
--SGGGTHHHHHHH--S---
--SGGGTHHHHHHH--S---
--SGGGTHHHHHHS-SS---
--SGGGTHHHHHHT-SS---
--SGGGTHHHHHHT--S---
--SGGGTHHHHHHS-SS---
--SGGGTHHHHHHT-SS---
--SGGGTHHHHHHH-SS---
--SGGGTHHHHHHS-SS---
--SGGGTHHHHHHH-SS---
--SGGGTHHHHHHT-SS---
--SGGGTHHHHTTS-SS---
--SGGGTHHHHHHH-SS---
---GGGTHHHHHHT-SS---
--SGGGTHHHHHHT-SS---
--SHHHHHHHHHTT-SS---
--SGGGTHHHHHS--SS---
--SGGGTHHHHHTT-SS---
--SHHHHHHHHHHH-SS---
--SGGGTHHHHHHT-SS---
--SGGGTHHHHHHS--SS--
--SGGGTHHHHHHH--S---
--SGGGTHHHHHHT-TT---
--SGGGTHHHHHHTSTT---
--SHHHHHHHHHHT-TT---
--SGGGTHHHHHHH-TT---
--SGGGTHHHHHHH-TT---
--SHHHHHHHHHTT-TT---
--SHHHHHHHHHHH-TT---
--SGGGTHHHHHHHTTT---
--SGGGTHHHHHHH-TTS--
--SGGGTHHHHHHHSTTS--
--SGGGTHHHHHHHS-SS--
--SGGGTHHHHHHH-TT---
--SGGGTHHHHHTT-TT---
--SGGGTHHHHGGG-TTS--
--SGGGTHHHHGGG-TTS--
--SHHHHHHHHHTTTTTS--
--SHHHHHHHHGGGGTT---
--SGGGTTTGGGTTTTTS--
--SGGGTTTGGGTTTTTS--
--SHHHHHHHH-TTSTTS--
--SGGGTTTGGGGGGTTS--
--SHHHHGGGTSGGGTTS--
--SHHHHHHHHTGGGTTS--
--SHHHHHHHH-GGG-SS--
--SHHHHHHHTTTT--SS--
--SHHHHHHHH-TTTTSS--
--SHHHHTTTT-TT-SSS--
--SHHHHHHHTSTT--S---
--SHHHHHHHHSTT--S---
--SHHHHHHHT-TTS-SS--
--SHHHHGGGTSTTS-SS--
--SHHHHHHHH-GGGSSS--
--SHHHHGGGT-TTS-SS--
--SHHHHHHHH-TT-SSS--
--SHHHHHHHHTTTS-SS--
--SHHHHTGGGGTTS--S--
--SHHHHGGGG-TTSSSS--
--SHHHHGGGT-TTSSSS--
--SHHHHGGGG-TTS-SS--
--SHHHHHHHHTTTS-SS--
--SHHHHHHHTSGGG-SS--
--SHHHHHHHTTGGG-SS--
--SHHHHHHHTTGGG-S---
--SHHHHHHHHTGGG-S---
--SHHHHHHTT-TTS-----
--SHHHHHHHT-TTTSS---
--SHHHHHHHH-TTSSS---
--SHHHHHHHTTTTSSS---
--SHHHHHHHHTTTS-----
--SHHHHHHHTSTT--S---
--SHHHHHHHTTGGG-SS--
--SHHHHHHTT-TTSSS---
--SHHHHHHHTTGGG-SS--
--SHHHHHHHTTGGG--S--
--SHHHHHHHHTGGG-SS--
--SHHHHHHHTTTTT-SS--
--SHHHHHHHHTTTT--S--
--SHHHHHHHHTTTTT-S--
--SHHHHHHHTTSTT-SS--
--SHHHHHHHTTHHHHSS--
--SHHHHHHHTTGGG-SS--
--SHHHHHHHHTGGG-SS--
--SHHHHHHHHTGGGTTTT-
---HHHHHHHHTGGGTSS--
---HHHHHHHHTTTSS-S--
--SHHHHHHHHTTTTSSS--
--SHHHHHHHHSTTSSSS--
--SHHHHHHHHSTTTSSS--
--SHHHHHHHHTGGGTS---
--SHHHHHHHHSGGGSS---
--SHHHHHHHTTTTTTT---
--SHHHHHHHTTTTSSSS--
--SHHHHHHHHTTTTSSS--
--SHHHHHHTTSTTTSSS--
--SHHHHHHHTTTTSSSS--
--SHHHHHHHTTGGGTSS--
--SHHHHHHHHSTTTTTS--
--SHHHHHHTT-TTTSS---
--SHHHHHHTT-TTTSS---
--SHHHHHHHTTTTTTT---
--SHHHHHHHTTTTTTT---
--SHHHHHHHHTTTTTT---
--SHHHHHHHHSTTTTT---
--SHHHHHHHTTTTTTT---
--SHHHHHHHTTTTTTTS--
--SHHHHHHHHSTTTTT---
--SHHHHHHHT-TTTSS---
--SHHHHHHHT-TTTSSS--
--SHHHHHHHHTTTTTTS--
--SHHHHHHHHSTTTTTS--
--SHHHHHHHT-SSTTT---
--SHHHHHHTT-SSTTT---
--SHHHHTGGG-SSTTT---
--SHHHHHHTT-SSGGG---
--SHHHHHHHT-SSTTT---
--SHHHHHHHH-SSTTT---
--SHHHHHHHH--STTT---
--SHHHHHHHT--GGGT---
--SHHHHHHHTS-STTTS--
--SHHHHHHHHS-STTT---
--SHHHHHHHSSTTTTT---
--SHHHHHHHHS-STTT---
--SHHHHHHHH-SSGGGS--
--SHHHHHHHT-SSTTTS--
--SHHHHHHHT-SSTTTS--
---HHHHHHHT-SSTTTS--
---HHHHHHTT-SSTTTS--
--SHHHHHHHS-SSTTTS--
--SHHHHHHHH-SSTTTS--
--SHHHHHHHH-SSTTTS--
--SHHHHHHHHSSSTTT---
--SHHHHHTTS-SSTTT---
---HHHHHHTT-SSTTT---
--SHHHHHHHSSSSTTT---
--SHHHHHHHS-SSTTT---
--SHHHHHHHT-SSTTT---
--SHHHHHHHT-SSTTT---
---HHHHHHHH-SSTTT---
--SHHHHHHTT-SSTTTS--
--SHHHHHHTS-SSTTTS--
--SHHHHHHTTSSSTTTS--
---HHHHTTTTSSSTTTS--
--SHHHHHHHT-SSTTTS--
---HHHHTGGG--STTS---
---HHHHTGGG-SSTTS---
---GGGTTGGG-SSTTT---
---HHHHTTTT-SSGGG---
---GGGTTTTS-SSTTT---
---HHHHTGGG-SSTTT---
---GGGTTGGG-SSTTT---
---GGGTTTTT-SSGGGS--
---GGGTTTTS-SSGGG---
---GGGHHHHH-SSGGGS--
---TTTTTGGG-SSTTTS--
---GGGTTTTT-SSTTSS--
---TTTTTTTT-SSSTTS--
---TTTHHHHH-SSTTTS--
---HHHHHHHT-SSTTTS--
---HHHHTTTT-SSTTTS--
---TTTHHHHT-SSTTTS--
---TTTTTTTT-SSTTTS--
---HHHHHHHH-SSTTTS--
---TTTHHHHT-SSTTTS--
---TTTTTGGG-SSTTTS--
---HHHHTTTS-SSTTTS--
---HHHHHHHT-SSTTTS--
---TTTHHHHT-SSTTTS--
---TTTHHHHH-SSTTTS--
---TTTHHHHH-SSTTTS--
---TTTHHHHS-SSTTTS--
---GGGHHHHH-SSTTTS--
---TTTTTGGG-SSTTTS--
---HHHHTTTT-SSTTTS--
---TTTTTTTT-TTTTTS--
---GGGTTTTT-SSTTTS--
---TTTTTGGG--STTTS--
---TTTTTGGG-SSTTTS--
---HHHHTGGG-SSGGGTT-
---TTTTTTTT-SSSTTTT-
---TTTTTTTT-TT-TTS--
---TTTTTTTT--S-TT---
---TTTTTTTT--SGGG---
---TTTTTTTT--SSSS---
---TTTTTGGG-SSSTTS--
---GGGTTTTT--SSSSS--
---TTTTTGGG-SSSTTS--
---GGGTTGGG-TTSTTS--
---GGGTTGGG-SSSTTS--
---GGGTTTTSSTTSTTTT-
---GGGTTGGG-TTTTTTT-
---GGGHHHHHSTTTTTS--
---GGGHHHHHSTTTTTS--
---TTTTTGGGSSSTTTS--
---HHHHTGGG-TTTTTS--
---TTTTTGGG-SSTTTS--
---HHHHTGGG-TTTTTS--
---TTTGGGGG--STTTS--
---HHHHTGGG--STTTS--
---GGGTTTTT--STTTS--
---GGGHHHHH--STTTS--
---GGGTTTTT--GGGTS--
---GGGTTGGGSTHHHHTT-
---GGGTTGGGSHHHHHS--
---TTTTTGGGSHHHHHS--
---GGGTTGGG-THHHHTT-
---GGGHHHHH--HHHHS--
---GGGTTGGG--HHHHS--
---GGGHHHHTS-GGGTS--
---GGGTTGGG--HHHHS--
---GGGTTGGGSTHHHHS--
---GGGHHHHHSSHHHHS--
---GGGHHHHT-HHHHHS--
---GGGTTGGG-HHHHHS--
---SSSHHHHT-TTTTTS--
---GGGHHHHT-TTTTTS--
---GGGHHHHT-SSTTTS--
---TTTTHHHH-SSTTTS--
---GGGHHHHT-SSTTTS--
---GGGHHHHT-TTTSSS--
---GGGHHHHTTTTTSSS--
---GGGHHHHT-TTSSSS--
---GGGHHHHH-TTSSSS--
---GGGHHHHT-SSTTTS--
---TTTHHHHT-SSTTTS--
---TTTHHHHT-SSSSSS--
---TTTHHHHTSSSTTTS--
---HHHHTGGGSSSTTT---
---TTTTTGGGTSSTTT---
---HHHHTGGGSSSTTTS--
---GGGTTGGGTSSTTT---
---TTTTTGGGSSSGGG---
---GGGTTGGG-SSTTT---
---STTTTTTTSSSTTT---
---GGGHHHHTSSSTTTS--
---TTTTTGGG-SSTTTS--
---GGGTTGGGSSSTTTS--
---GGGTTGGG-SSTTTS--
---STTHHHHT-TTTTTS--
----TTTTGGG-TTTTTS--
----TTTTGGGSSSTTTS--
----TTTTTTT-SSTTTS--
----TTHHHHTTSSTTTS--
----TTHHHHT-SSTTT---
----TTHHHHT-TTTTTS--
----TTHHHHTSSSTTTS--
----TTHHHHHTTTTTTS--
----TTHHHHHSTTTTTS--
----S-HHHHTTTTTTTS--
----S-HHHHHSTTTTTS--
----S-TTGGGSSSGGGT--
----S-HHHHHS-STTTS--
----TTHHHHHSTTTTTS--
--S-TTHHHHH-SSTTTS--
----S-HHHHH-S-TTTT--
----S-TTGGGSS-TTTT--
---SSSHHHHSSS-TTTS--
---SS-HHHHH---TTTS--
---SS-TTTTT---TTTS--
---SS-TTTTT---TTTT--
----SSHHHHH---TTTS--
----S-TTTTT---TTTS--
---SSHHHHHH---TTTS--
---SS-HHHHH---TTTS--
---SS-HHHHHTT-TTTS--
---SS-HHHHHS--TTTS--
----S-HHHHHT--TTTT--
---SS-TTGGG---TTTS--
---SS-HHHHHS--TTTS--
---SS-TTTTTS-GGGTS--
----TTHHHHH---TTTS--
---TTTHHHHH---GGGS--
----TTHHHHH---TTTS--
----SSHHHHTS--GGGT--
---TTTHHHHT---TTS---
--SGGGHHHHH---SSS---
---GGGHHHHH----SS---
---HHHHHHHH--S-SS---
---HHHHTGGG----SS---
---HHHHHHHH--S-TT---
---GGGTTGGG--SSTT---
---HHHHTGGG--S-TTT--
---HHHHHHHTSSS-TTT--
---HHHHHHHT--SSTT---
---HHHHHHTT-TTSTT---
---HHHHHHTT-SSSTT---
---HHHHHHTT-SSGGG---
---HHHHHHHH-SSTTSS--
---HHHHHHHHTSSTTTS--
---HHHHHHHHTSSGGGS--
---HHHHHHHTTTTTTTS--
---HHHHHHHHTTTHHHH--
---HHHHHHHTTTTGGGS--
---HHHHHHHHTTGGGGS--
---HHHHHHHTTTTTTSS--
---HHHHHHHT-GGGGGS--
---HHHHHHTT-TTGGGT--
---HHHHHHHH-GGGGGS--
---HHHHHHHHHHHHHHS--
---HHHHHHHHSTTGGG---
---HHHHHHTT-TTGGGS--
---HHHHHHHHSTTGGGS--
---HHHHHHTT-HHHHTS--
---HHHHHHHHSHHHHTT--
---HHHHHHHH-HHHHT---
---HHHHHHHH-HHHHTT--
---HHHHHHTTSHHHHT---
---HHHHHHHHSHHHHT---
---HHHHHHTT-HHHHT---
---HHHHHHTT-HHHHT---
---HHHHHHHH-HHHHS---
---HHHHHHHH-GGGGT---
---HHHHHHHH-TTTTT---
---HHHHHHHH-HHHHHS--
---HHHHHHHHSHHHHSS--
---HHHHHHTTSHHHHH---
---HHHHHHHHSHHHHS---
---HHHHHTTTSTTGGG---
---HHHHHHHHSHHHHT---
---HHHHHHHHSHHHHT---
---HHHHHHTT-TTTTT---
---HHHHHHHHSHHHHH---
---HHHHHHHHTHHHHH---
---HHHHHHHHTTTTTT---
---HHHHHHHHTHHHHHS--
---HHHHHHHHSHHHHHT--
---HHHHHHTTSHHHHHH--
---HHHHHHTTTHHHHHH--
---HHHHHHTTTHHHHHH--
---HHHHHHHTTHHHHTT--
---HHHHHHHTTHHHHTT--
---HHHHHHHTTTTGGGT--
---HHHHHHHHTHHHHHH--
---HHHHHHHTTHHHHTT--
---HHHHHHHTTHHHHTT--
---HHHHHHTTTHHHHTT--
---HHHHHHHTTHHHHTS--
---HHHHHHHTTHHHHHT--
---HHHHHHHTSHHHHTT--
---HHHHHHHTTHHHHTT--
---HHHHHHHHHHHHHTT--
---HHHHHHHHSHHHHTT--
---HHHHHHHTTHHHHTT--
---HHHHHHHTTHHHHTT--
---HHHHHHTTTHHHHTT--
---HHHHHHHTTHHHHTT--
---HHHHHHHTTHHHHTT--
---HHHHHHHHTHHHHTT--
---HHHHHHHHTHHHHTT--
---HHHHHHHTTHHHHTT--
---HHHHHHHHHTTGGGT--
---HHHHHHHHHHHHHTT--
---HHHHHHHTTHHHHHH--
---HHHHHHHTTHHHHTT--
---HHHHHHHTTHHHHTT--
---HHHHHHHTTTTGGGT--
---HHHHHHHTTHHHHHS--
---HHHHHHTT-HHHHTT--
---HHHHHHHH-HHHHTS--
---HHHHHHTTSTTGGGS--
---HHHHHHHHSHHHHTT--
---HHHHHTTTTHHHHTT--
---HHHHHTTTTHHHHTT--
---HHHHHTTTSTTGGGT--
---HHHHHTTTSHHHHTT--
---HHHHHTTTSHHHHTS--
---HHHHHHTTSHHHHHT--
---HHHHHHTTTTTTGGG--
---HHHHHHTTTHHHHTT--
---HHHHHTTTTHHHHTT--
---HHHHGGGTTHHHHTT--
---HHHHHHHHTHHHHHT--
---HHHHHHHHTHHHHTS--
---HHHHGGGTTTTHHHH--
---HHHHGGGTTHHHHTS--
---HHHHGGGTTHHHHTT--
---HHHHGGGTTHHHHTS--
---HHHHHHHHSHHHHTT--
---HHHHHTTTTHHHHTT--
---HHHHHTTTTTTGGGS--
---HHHHHHHHSHHHHTT--
---HHHHGGGTSHHHHHS--
---HHHHGGGTTHHHHTS--
---HHHHHHHHSHHHHTT--
---HHHHGGGTSHHHHTT--
---HHHHHHHHTHHHHTT--
---HHHHHHHHTHHHHHS--
---HHHHHHHHTTTGGG---
---HHHHHHHHTHHHHT---
---HHHHHHHHTGGGTS---
---HHHHHHHHTHHHHS---
---HHHHHHHHTGGGTS---
---HHHHHHHHSGGGTS---
---STHHHHHHTHHHHS---
---HHHHHHHHHGGGTSS--
---HHHHHHHHTGGGTSS--
---HHHHHHHHTGGGTSS--
---HHHHHHHHTHHHHSS--
---HHHHHHHHTGGGTSS--
---HHHHHHHTTHHHHHS--
---HHHHHHHTTGGGTSS--
---HHHHHHHHTGGGTSS--
---HHHHHHHHTHHHHH---
---HHHHHHHTTTTTTSS--
---HHHHHHHTTHHHHHS--
---HHHHHHTT-HHHHTS--
---HHHHHHHTTHHHHHS--
---HHHHHHTT-HHHHHS--
---HHHHHHTT-HHHHSS--
---HHHHHHHT-TTTTTS--
---HHHHHHHHHHHHHTS--
---HHHHHHHH-HHHHHS--
---HHHHHHHTTHHHHHS--
---HHHHHHHTSHHHHTS--
---HHHHHHTTTHHHHT---
---HHHHHHHHSHHHHH---
---HHHHHHHHTHHHHH---
---HHHHHHHHTHHHHH---
---HHHHHHTTSHHHHH---
---HHHHHHHTSTGGGS---
---HHHHHHHHTHHHHH---
---HHHHHHHHSHHHHH---
---HHHHHHHHTHHHHH---
---HHHHHHHHTHHHHH---
---HHHHHHHHTHHHHT---
---HHHHHHHHTTTTTTS--
---HHHHHHHTTHHHHHS--
---HHHHHHHTTHHHHTS--
---HHHHHHHHTGGGTSS--
---HHHHHHTTTHHHHHS--
---HHHHTTTTTHHHHHS--
---THHHHTSS--HHHHS--
---HHHHTTTT-GGGTTS--
---HHHHHTTS-THHHHS--
---HHHHHHTS-GGGTSS--
---HHHHHTTT-GGGSSS--
---HHHHHTTTSGGGSS---
---HHHHHHTT-GGGTT---
---HHHHHTTT-HHHHH---
---HHHHHTTT--HHHHS--
---HHHHHHTT-HHHHH---
---HHHHHGGG-HHHHS---
---HHHHHGGG-HHHHS---
---HHHHHGGG-HHHHT---
---HHHHHHTT-GGGTS---
---HHHHHHHHSTHHHH---
---HHHHHHHHSGGGTS---
---HHHHHHHHTHHHHT---
---HHHHHHHHSHHHHS---
---HHHHHTTS-GGGTT---
---HHHHHTTT-HHHHT---
---HHHHHTTT-HHHHT---
---HHHHHHHHHHHHHT---
---HHHHHHHHHHHHHS---
---HHHHHTTTTHHHHTS--
---HHHHHHTTTHHHHTS--
---HHHHHHHTTHHHHT---
---HHHHHHHTTHHHHTS--
---HHHHHHHTTHHHHTS--
---HHHHHHHTTHHHHTS--
---HHHHHHHHHHHHHTS--
---HHHHHHHTSHHHHTS--
---HHHHHHHHTHHHHTS--
---HHHHHHHTTHHHHTS--
---HHHHHHHTTHHHHTS--
---HHHHHHHTTHHHHTS--
---HHHHHHHH-HHHHTS--
---HHHHHHHTTHHHHTS--
---HHHHHHHHTHHHHT---
---HHHHHHHHHHHHHTS--
---HHHHHHHHHHHHHT---
---HHHHHHHTTGGGTTS--
---HHHHHHHTTTTBTTSB-
---HHHHHHHTTGGGTTS--
---HHHHHHHTTHHHHTS--
---HHHHHHHTTGGGTTS--
---HHHHHHTT-TTBTTSB-
---HHHHHHHHHGGGTTS--
---HHHHHHHTTTTBTTSB-
---HHHHHHHHHGGGTTS--
---HHHHHHTTSGGGTTS--
---HHHHHHHHSHHHHT---
---HHHHHHHHHHHHHS---
---HHHHHHHHHHHHHT---
---HHHHHHHHHHHHHT---
---HHHHHHHHTHHHHTS--
---HHHHHHHHSHHHHTS--
---HHHHHHHHTHHHHSS--
---HHHHHHTTTHHHHTS--
---HHHHHHHHHHHHHTS--
---HHHHHHHHTHHHHTS--
---HHHHHHHHHHHHHTS--
---HHHHHHHHTGGGTTS--
---HHHHHHHHSTTBTTSB-
---HHHHHHHHTTTBTTSB-
---HHHHHHTTTGGGTTS--
---HHHHHHHHTHHHHTS--
---HHHHHHHHTTTBTTSB-
---HHHHHHHTTGGGTTS--
---HHHHHHHHTGGGTTS--
---HHHHHHHTTHHHHT---
---HHHHHHHHTGGGTTS--
---HHHHHHHHTGGGTT---
---HHHHHHHHTGGGTTS--
---HHHHHHTTTHHHHTS--
---HHHHHHHHTHHHHTS--
---HHHHHHTTTHHHHTS--
---HHHHHHTTTHHHHTS--
---TTHHHHTTTHHHHTS--
---HHHHHHHHTHHHHTS--
---HHHHHHHHTGGGTTS--
---HHHHHTTTGGGBTTSB-
---HHHHHHHTTHHHHTS--
---HHHHHHHTTHHHHTS--
---HHHHHHHTTGGGTTS--
---HHHHHHHTTHHHHTS--
---HHHHHHHTTHHHHTS--
---HHHHHHHTTHHHHTS--
---HHHHHHHHTTTBTTSB-
---HHHHHHHHTTTBTTSB-
---TTTHHHHHTTTBTTSB-
---HHHHHHHTSHHHHTS--
---HHHHHHHTTHHHHTS--
---HHHHHHHTTHHHHTS--
---HHHHHHHTTGGGTTS--
---HHHHHHHTTGGGTTS--
---HHHHHHHTTHHHHTS--
---HHHHHHHTTGGGTT---
---HHHHHHHTTHHHHT---
---HHHHHHHTTTTTTTS--
---HHHHHHHTSTTTTT---
---HHHHHHHTTHHHHTS--
---HHHHHHHTTHHHHTS--
---HHHHHHHTTHHHHT---
---HHHHHHHTTHHHHT---
---HHHHHHHTGGGGTT---
---HHHHHHHTTGGGTT---
---HHHHHHHTHHHHHT---
---HHHHHHHTTIIIIIS--
---HHHHHHHTTHHHHT---
---HHHHHHTTGGGTTS---
---HHHHHHHTTTTBTTSB-
---HHHHHHHTGGGTTS---
---HHHHHHHTTIIIIIS--
---HHHHHHHTGGGTTS---
---HHHHHHHTGGGTTSS--
---HHHHHHHTHHHHTTS--
---HHHHHHHTHHHHTTSB-
---HHHHHHHTTIIIIIS--
---HHHHHHHTTHHHHT---
---HHHHHHHTHHHHTT---
---HHHHHHHTHHHHTTS--
---HHHHHHHTHHHHTSS--
---HHHHHHHTTHHHHT---
---HHHHHHHTTHHHHTS--
---HHHHHHHTTHHHHT---
---HHHHHHHTTHHHHT---
---HHHHHHHTTIIIII---
---HHHHHHHTTHHHHTS--
---HHHHHHHTTHHHHT---
---HHHHHHHHTHHHHT---
---HHHHHHHHTHHHHT---
---HHHHHHHTTHHHHT---
---HHHHHHHTTIIIII---
---THHHHHHHTHHHHT---
---HHHHHHHHTHHHHT---
---HHHHHHHTTHHHHT---
---HHHHHHHTTHHHHT---
---HHHHHHHHTHHHHTS--
---THHHHHHTTHHHHT---
---TTHHHHHHTHHHHT---
---TTHHHHTTTHHHHT---
---TTHHHHHHTTTBTTSB-
---TTHHHHHTTHHHHT---
---TTHHHHHHTHHHHTS--
---TTHHHHTTTHHHHTS--
---TTHHHHHHTTTTTTS--
---TTHHHHHHTHHHHTS--
---GGGTGGGTTTTTTTS--
---TTHHHHTTTHHHHTS--
---TTHHHHHHTTTBTTSB-
---TTHHHHHHTGGGTTS--
---TTHHHHTTTGGGTTS--
---TTHHHHHHTGGGTTS--
---S-HHHHHHTGGGTSS--
---S-TTHHHHTGGGTSS--
---S-HHHHHHTGGGTSS--
---S-TTHHHHTGGGTSS--
---S-HHHHTTTGGGTS---
---S-HHHHHHTGGGTSS--
---S-HHHHHTGGGGTSS--
---S-HHHHHHTHHHHSS--
---S-HHHHHHTGGGTSS--
---S-HHHHHHTGGGTSS--
-----HHHHHHTGGGTS---
-----HHHHHHTGGGTSS--
-----HHHHHHTGGGTS---
-----HHHHHHTGGGSS---
-----HHHHHHTGGGTS---
-----HHHHHHTGGGTS---
-----HHHHHHTGGGTS---
-----HHHHHHTGGGTS---
-----HHHHHHTGGGTS---
-----TTHHHHTGGGTSS--
-----HHHHHHTGGGSSS--
-----HHHHHHTGGGTSS--
-----HHHHHHTGGGTSS--
-----HHHHHHTGGGTSS--
-----HHHHHHTGGGTSS--
-----HHHHHTTGGGSSS--
-----HHHHHHGGGGTSS--
-----HHHHHHTGGGSSS--
-----TTHHHHTGGGSSS--
----STTHHHHTGGGTSS--
----SHHHHHHTGGGTSS--
----THHHHHHTGGGTSS--
----TTTGGGTTGGGTSS--
-----TTHHHHTGGGTSS--
-----TTGGGTTGGGTSS--
-----TTHHHHSGGGSSS--
-----TTGGGTSGGGTSS--
-----TTTGGGTGGGTSS--
-----TTTGGGTGGGTSS--
---S-TTTTTTTTTSSSS--
---S-HHHHTTTHHHHSS--
---S-GGGTTTTGGGTSS--
-----TTTHHHHGGGTSS--
-----HHHHTTTGGGTSS--
-----HHHHTTTGGGTSS--
-----HHHHTTTGGGTSS--
-----HHHHHTTHHHHSS--
-----HHHHHT-HHHHSS--
-----HHHHHTTTTTTT---
-----HHHHTTTTTTSS---
-----HHHHHT-GGGTS---
-----HHHHHTTTTTTT---
-----HHHHHHTHHHHSS--
-----HHHHHT-GGGTSS--
-----HHHHHTTGGGTS---
-----HHHHHHSGGGTSS--
-----HHHHHHTHHHHSS--
-----HHHHHH-GGGTSS--
-----HHHHHTTGGGTSS--
-----HHHHHTSGGGTSS--
-----HHHHHHTGGGTSS--
-----HHHHTTTGGGTSS--
-----HHHHTTTGGGTSS--
-----HHHHHHHHHHHSS--
-----HHHHHHHGGGTSS--
-----HHHHHHHGGGTSS--
----SHHHHHTTHHHHSS--
-----HHHHHTTGGGSSS--
-----HHHHHTTHHHHSS--
-----HHHHHT-GGGTSS--
-----HHHHHTTHHHHSS--
-----HHHHHTSHHHHSS--
-----HHHHHHHGGGTSS--
-----HHHHHTTGGGTSS--
-----HHHHHTTGGGTSS--
-----HHHHHHTTTTSSS--
-----HHHHHTSHHHHSS--
-----HHHHHTTHHHHSS--
-----HHHHHHSGGGTSS--
-----HHHHHHHGGGSS---
-----HHHHTTTGGGTSS--
-----HHHHHHHHHHHSS--
-----HHHHHTTGGGTSS--
-----HHHHHHTGGGTSS--
-----HHHHHHSGGGSSS--
-----HHHHGGGGGGTSS--
-----HHHHHHHGGGTSS--
-----HHHHHHHHHHHSS--
-----HHHHHTTGGGTTS--
-----HHHHHTTGGGTSS--
-----HHHHHTTGGGSSS--
-----HHHHHTTGGGSS---
-----HHHHHTTGGGTSS--
-----HHHHTTS-HHHHS--
-----HHHHTTSTHHHHS--
-----HHHHHHSTTTTTS--
-----TTGGGTSHHHHH---
-----HHHHHHSTGGGTS--
-----TTHHHHSTTTTTS--
-----TTHHHHSTTTTT---
-----HHHHTT-TTTTTS--
-----HHHHHH-HHHHH---
-----TTHHHHSHHHHHS--
-----TTHHHHTTTTTTS--
-----HHHHHHSHHHHH---
-----HHHHHHSTTTTT---
----STTGGGT-HHHHHS--
-----TTHHHH-HHHHH---
-----TTGGGT-HHHHHS--
----SHHHHTT-TTHHHH--
-----TTGGGT-TTTTTS--
-----HHHHTT-HHHHH---
----SHHHHTT-SGGGT---
-----HHHHTT-SGGGT---
-----HHHHTT-SSTTTS--
-----HHHHTT-TTTTTS--
-----HHHHHHTTTTTTS--
-----HHHHHHSTTTTT---
-----HHHHTT-TTTTTS--
-----HHHHHHSTTTTTS--
-----HHHHHH-TTTTTS--
-----HHHHHHSSSTTTS--
-----HHHHHH-TTTTT---
-----HHHHHH-TTTTT---
-----HHHHHH-TTTTTS--
-----HHHHTTSTTTTT---
-----HHHHHHSTTTTT---
-----HHHHTTSTTTTTS--
-----HHHHHHSTTTTTS--
-----HHHHTT-TTTTT---
-----HHHHTTSTTTTT---
-----HHHHHHSTGGGT---
-----HHHHHHSTTTTT---
-----HHHHTTSTTTTT---
-----HHHHHH-TTTTT---
-----HHHHHH-TTTTT---
-----HHHHHH-HHHHHS--
-----HHHHHHSTTTTT---
-----HHHHHHSTTTTT---
-----HHHHHHSTTTTT---
-----HHHHHHSTTTTT---
-----HHHHTT-TTTTT---
-----HHHHHHSHHHHH---
-----HHHHHHHHHHHH---
-----HHHHHHTTTTTT---
-----HHHHHHTTTTTTS--
-----HHHHHHTTTTTTS--
-----HHHHHH-HHHHHS--
-----HHHHHHSTTTTTS--
-----HHHHHHHTTTTTS--
-----HHHHHHHHHHHHS--
-----HHHHTTTHHHHHS--
-----HHHHTTTTTTTTS--
-----HHHHHHSTTTTTS--
-----HHHHHHTTTTTTS--
-----HHHHHHTTTTTT---
-----HHHHHH-TTTTT---
-----HHHHHHHHHHHH---
-----HHHHTTTTTTTTS--
-----HHHHTT-TTTTTS--
-----HHHHHHTTTTTT---
-----HHHHTTSTGGGTS--
-----HHHHTT-TTTTTS--
-----HHHHHH-TTTTTS--
-----HHHHTT-TTTTT---
-----HHHHHHHTTTTTS--
-----HHHHTT-HHHHH---
-----HHHHTT-HHHHHS--
-----HHHHTT-SGGGT---
-----HHHHHHHGGGGT---
-----HHHHTT-TTTTT---
-----TTHHHH-HHHHHS--
-----HHHHTT-HHHHH---
-----HHHHHHHHHHHHS--
-----HHHHTT-HHHHH---
-----HHHHTTTTTTTT---
-----HHHHHHHTTTTT---
-----HHHHHTTTTTTT---
-----HHHHHHHHHHHH---
-----HHHHTT-TTTTTS--
--S--HHHHTTSHHHHH---
-----HHHHHT-TTTTT---
-----HHHHHTSTTTTT---
-----TTTHHHHHHHHHS--
-----TTGGGG-HHHHHS--
-----TTGGGG-TTTTTS--
---S-TTTGGG-HHHHHS--
-----TTGGGG-HHHHH---
-----TTGGGGTHHHHHS--
-----TGGGGG-HHHHH---
-----TTGGGGTHHHHH---
-----TTGGGGTHHHHH---
-----TTGGGGTTTTTTS--
-----TTGGGG-SHHHH---
-----TTGGGGTTTTTTS--
-----SGGGGGTTGGGT---
-----TGGGGTS-GGGTS--
-----TTGGGG-THHHHS--
-----TTHHHHTHHHHH---
-----GGGGTTTHHHHH---
-----GGGGGG-HHHHS---
-----GGGGGG-HHHHH---
-----GGGGGGTHHHHH---
-----HHHHHH-HHHHH---
-----HHHHHT-TGGGTS--
-----HHHHHHTSSTTTS--
-----HHHHHHSHHHHH---
-----HHHHTTSSHHHH---
-----HHHHHTTHHHHH---
--S--HHHHHHTTTTTT---
--S--HHHHHHTHHHHH---
--S--HHHHHHHTTTTT---
--S--HHHHHTTHHHHHS--
-----HHHHHTTTGGGSS--
--S--HHHHHHTGGGGT---
--S--HHHHHHTGGGTS---
--S--HHHHHHHGGGTS---
--S--HHHHHHHHHHHS---
--S--HHHHHHHHHHHS---
-----HHHHHHHHHHHS---
--S--HHHHHHHHHHHS---
--S--HHHHHTTHHHHS---
-----HHHHTT-HHHHT---
-----HHHHHH-GGGTS---
-----HHHHHT-GGGTS---
-----TTGGGS-GGGTS---
-----HHHHHS-HHHHSS--
-----HHHHTT-HHHHS---
-----HHHHTT-HHHHT---
--S--HHHHHT-HHHHH---
-----HHHHHS-HHHHT---
-----TTTTTTTHHHHTS--
-----HHHHTS-HHHHT---
-----HHHHT--HHHHS---
-----HHHHTT-TTGGG---
--S--TTGGGS-TTTTSS--
--S--HHHHTS-TTTTTS--
--S--HHHHTT-HHHHHS--
--S--HHHHTTHHHHTTS--
--S--HHHHTT-SHHHHS--
--S--HHHHH--HHHHHS--
--S--HHHHH--GGGGTS--
--S--GGGGTS-TTTTTS--
--S--HHHHHS-TTTTTS--
--S--HHHHTT-HHHHHS--
--S--HHHHHT-HHHHTS--
--S--HHHHHH-SGGGTS--
--S--HHHHHTTTTTTT---
--S--HHHHTT-TTGGG---
-----HHHHHT-TTGGGS--
-----HHHHHT-TTGGGS--
-----HHHHHT-TTGGGS--
--S--HHHHTT-TTTTT---
-----HHHHTT-SGGGG---
--S--HHHHHH-HHHHTS--
--S--HHHHHT-TTGGGS--
--S--HHHHTT-TGGGG---
--S--HHHHHH-TTGGGS--
-----HHHHTT-HHHHHS--
-----HHHHHT-TTTTTS--
--S--HHHHHHSTTGGGS--
--S--HHHHHHSTTTTTS--
--S--HHHHHH-HHHHH---
--S--HHHHHH-HHHHT---
--S--HHHHHT-TTTTT---
--S--HHHHHH-TTGGGS--
-----HHHHHTTHHHHTS--
-----HHHHHT-HHHHS---
-----HHHHHT-HHHHT---
-----HHHHHTTHHHHT---
-----HHHHHTTHHHHH---
-----HHHHHHSHHHHH---
-----HHHHTT-HHHHTT--
-----HHHHHH-HHHHHS--
-----HHHHHT-HHHHHS--
-----HHHHTT-HHHHHT--
-----HHHHTTTHHHHHH--
-----HHHHHT-HHHHHH--
--S--HHHHHH-HHHHHH--
--S--HHHHTT-HHHHTT--
--S--HHHHHHTHHHHTT--
--S--HHHHHHTHHHHHH--
--S--HHHHHTTHHHHHT--
--S--HHHHHTTHHHHHH--
--S--HHHHHTTHHHHHT--
--S--HHHHHTSHHHHHT--
--S--HHHHHTTHHHHTS--
-----HHHHHHSHHHHTT--
-----HHHHHT-HHHHHS--
--S--HHHHTS-HHHHTT--
--S--HHHHT--TTHHHH--
--S--HHHHT--HHHHTS--
-----HHHHT--HHHHTT--
--S--HHHHT--HHHHHH--
-----HHHHH--HHHHTS--
-----HHHHT--HHHHTT--
-----TTGGGS-HHHHTT--
-----TTGGG--HHHHHH--
-----HHHHH--TTGGGS--
-----HHHHH--HHHHTT--
-----HHHHTT-TTTTTT--
-----HHHHH--TTGGGT--
-----HHHHH--HHHHTT--
-----HHHHH--HHHHTT--
-----HHHHHT-HHHHHH--
-----TTGGG--HHHHTT--
-----HHHHTTTHHHHHH--
-----TTTTT--TTHHHH--
-----HHHHS--TTGGGT--
-----HHHHH--HHHHHH--
-----HHHHTS-HHHHHH--
-----TTGGG--HHHHTT--
-----HHHHT--HHHHHH--
-----HHHHT--TTGGGT--
-----HHHHTT-HHHHHH--
-----HHHHTT-HHHHTT--
-----HHHHTT-HHHHHH--
-----HHHHTT-HHHHTT--
-----HHHHTT-HHHHTS--
-----HHHHTT-TTGGGT--
-----HHHHTS-HHHHHH--
-----HHHHTT-HHHHHT--
-----HHHHTT-HHHHTT--
-----HHHHTT-HHHHHH--
-----HHHHTT-HHHHHH--
---S-HHHHTT-HHHHHT--
-----HHHHT--HHHHHT--
-----HHHHT--HHHHHS--
-----HHHHH--HHHHTT--
-----HHHHH--HHHHTT--
-----HHHHT--HHHHHT--
-----HHHHS--HHHHHH--
-----SHHHH--HHHHTT--
-----HHHHH--HHHHHH--
-----HHHHHS-HHHHTT--
-----HHHHH--HHHHHT--
-----HHHHH--HHHHTT--
-----HHHHT--HHHHHH--
-----HHHHS--HHHHHH--
-----HHHHT--HHHHHH--
--S--HHHHS--TTGGGT--
-----HHHHH--TTGGGT--
-----TGGGG--TTGGGT--
-----HHHHHS-HHHHTT--
-----HHHHTS-HHHHTT--
-----HHHHTTTTTHHHH--
-----TTTTTSSHHHHTT--
-----HHHHT--TTHHHH--
-----HHHHHS-HHHHTT--
-----HHHHTSSTTHHHH--
-----HHHHSSSHHHHTT--
-----HHHHHS-HHHHTT--
-----HHHHHS-HHHHTT--
-----HHHHHSSHHHHTT--
-----HHHHTSTHHHHHH--
-----HHHHSS-HHHHHH--
-----HHHHTS-HHHHTT--
-----STTTS--HHHHTT--
-----HHHHH--HHHHHH--
-----HHHHT--HHHHTT--
-----HHHHT--HHHHHH--
-----TTGGGS-HHHHHH--
-----HHHHTS-HHHHHH--
-----HHHHSS-HHHHHH--
-----HHHHHS-TTGGGT--
-----HHHHHS-TTHHHH--
-----GGGGG--HHHHHH--
-----HHHHS--HHHHTT--
-----HHHHTS-HHHHTT--
-----HHHHH--TTTTTS--
-----HHHHH--TTTT-S--
-----TTTTT--HHHHTS--
-----HHHHHS-HHHHTT--
-----HHHHH--TTGGGS--
-----HHHHT--HHHH-S--
-----HHHHH--GGGS----
-----HHHHS--TTTT-S--
-----TTGGG--STTT----
-----TTGGG--TTTTTS--
-----HHHHT--GGGS-S--
-----TTTTS--GGGT-S--
-----HHHHS--GGGT-S--
-----HHHHS--GGGG-S--
-----HHHHT---GGG-S--
-----HHHHSS-GGGS----
-----HHHHS--GGGS-S--
-----HHHHTS-GGGS-S--
-----HHHHT--TTTT-S--
-----GGGGS--GGGS-S--
-----HHHHH--HHHH-S--
-----HHHHT--GGGT-S--
-----HHHHT--TTTTSS--
-----HHHHT--HHHH-S--
-----HHHHT--TTTS-S--
-----HHHHT--TTTS-S--
----STTTTT--GGGG-S--
-----TTGGG--GGGT-S--
-----TGGGG--HHHH----
-----HHHHT--GGGG-S--
-----HHHHH--GGGG-S--
-----HHHHT--TTTS-S--
-----HHHHT--TTTS----
-----HHHHT--TTTT-S--
-----HHHHHS-TTTT-S--
-----HHHHTS-HHHH-S--
-----HHHHSS-TTTSSS--
-----HHHHHS-TTTT-S--
-----HHHHHS-TTTT----
-----HHHHTS-GGGS-S--
-----HHHHTS-GGGS-S--
-----HHHHT--GGGS-S--
-----TTTTT-SGGGG-S--
-----HHHHT--GGGS-S--
-----THHHH--TTSS----
-----HHHHT--GGGS-S--
-----HHHHT--GGGT-S--
-----HHHHS--GGGG-S--
-----HHHHH--HHHH-S--
-----HHHHH--GGGS----
-----HHHHTT-TTTS-S--
-----HHHHHS-HHHH-S--
-----HHHHTS-GGGT-S--
-----HHHHH--GGGT-S--
-----HHHHH--GGGT----
-----HHHHT--TTTTSS--
-----HHHHTS-GGGTSS--
-----HHHHHS-GGGT-S--
-----HHHHTT-HHHH-S--
-----HHHHTT-HHHHSS--
-----HHHHTT-HHHHSS--
-----HHHHSS-GGGTSS--
-----TTTTSS-HHHHSS--
-----TTTS-S-HHHHSS--
-----GGGG-S-GGGTSS--
-----TTTTSS-HHHHSS--
-----TTTS-S-GGGTSS--
-----TTT--S-HHHHSS--
-----TTT-SS-HHHHSS--
-----GGGGTT-TTTSSS--
-----TGGGTT-HHHHSS--
-----GGGGTT-HHHHSS--
--S--TTTSTT-HHHHSS--
--S--TTTSTT-HHHHSS--
-----GGG-TT-HHHHSS--
--S--TTTTTT-HHHHSS--
--SS-GGGGTT-HHHHSS--
---S-GGG-TT-TTTTSS--
--SS-GGG-TT-HHHHSS--
---S-GGG-TT-TTTSSS--
-----GGG-TT-TTTSSS--
-----GGG-TT-TTTSSS--
-----GGG-SS--TTSSS--
-----TTTSTT-STTTSS--
-----TTTTTT-HHHHSS--
-----GGG-SS-HHHHSS--
-----GGG-SS-TTTSSS--
-----GGG-TT-TTTSSS--
-----GGG-TT-TTTSSS--
-----GGG-TT-TTTSSS--
-----GGG-TT-TTTSSS--
-----GGG-TT-TTTSSS--
--S--GGG-TT-TTTTSS--
-----GGG-TT-HHHHSS--
--S--GGG-TT-TTTTSS--
-----GGG-TT-GGGT-S--
-----GGG-TT-GGGT-S--
-----GGG-TT-GGGG-S--
--S--GGG-TT--GGG-S--
-----GGG-TT-GGGT----
-----GGG-TT--TTT-S--
-----GGG-TT-GGGG----
--S--GGG-TT-GGGG----
-----GGG-TT-GGGG----
-----GGG-TT-GGGG----
-----GGG-TT-GGGG----
-----GGG-TT-GGGG----
-----GGG-TT-HHHHSS--
-----GGG-TT-HHHHSS--
-----GGGSTT-SGGG-S--
-----GGG-TT-TTTTSS--
-----GGG-TT-TTTTSS--
-----GGG-TT-TGGGSS--
-----GGG-TT-TTTS----
-----GGG-TT-GGGSSS--
-----GGG-TT-GGGSS---
-----GGGSTT-HHHHS---
-----GGG-TT-HHHHSS--
-----GGG-TT-TTTT----
-----GGG-TT-TTTT----
-----GGGTTT-GGGG----
-----GGG-TT-GGGT----
-----GGG-TT-GGGT----
-----GGGTTT-HHHH----
-----GGGSTT-STTT----
-----GGGTTT-HHHH----
-----HHHHTT-HHHH----
-----GGGTTT-HHHH----
-----SGGGTT-GGGG----
-----GGGGTT-HHHH----
-----GGGTTT-HHHH----
-----GGG-TT-HHHH----
-----GGGTTT-HHHHS---
-----GGG-TT-HHHH----
-----GGG-TT-HHHHS---
-----GGG-TT-HHHHS---
-----TTTSTT-GGGS----
-----GGGTTT-HHHH----
-----GGGTTT-HHHH----
-----GGGSTT-HHHH----
-----GGG-TT-HHHHT---
-----TTSSSS-HHHH----
-----GGG-TT-HHHH----
-----GGG-TT-HHHHT---
-----TTT-TT-HHHHS---
-----GGG-TT-HHHHS---
-----GGG-TT-HHHHH---
-----GGG-TT-HHHHT---
-----TTS--S-HHHHH---
-----GGG-TT-HHHHH---
-----GGG-TT-HHHHHS--
-----GGG-TT-HHHHH---
-----GGGGTT-HHHHH---
-----GGGGTT-SHHHH---
-----GGG-TT-HHHHH---
-----GGGGTT-HHHHT---
-----GGGSTT-HHHHH---
-----GGGGTT-HHHHT---
-----GGG-SS-HHHHH---
-----GGGSSS-HHHHT---
-----GGGSSS-HHHHT---
-----TT--S--TTGGG---
-----GGG-S--HHHHT---
-----GGG-SS-HHHHS---
-----GGGGS--TTGGG---
-----TTTTSS-HHHHT---
-----TT--SS-HHHHS---
-----TT--SS-TTGGG---
-----TT--TT-HHHHT---
-----GGG-TT-HHHHT---
-----TTS-TT-SHHHH---
-----TT--TT-HHHHH---
-----TT--TT-HHHHHS--
-----TT--TT-SHHHHT--
-----TT--TT-HHHHHT--
-----TT--TTS-HHHH---
-----TT--TTSSTTTS---
-----GGG-TT--TTTT---
-----GGG-TT--TTTT---
-----GGG-TT--TTTT---
-----GGG-TT--TTTT---
-----TT--TTS-TTTT---
-----TTS-TTSSTTTS---
--S--GGG-TT--TTTT---
-----GGG-TTS-TTTT---
-----TTS-TTS-TTSS---
-----TTS-TTS-SSTT---
--S--GGG-TTS-TTSS---
-----GGG-TTS-TTTT---
-----GGG-TTS-TT-S---
-----GGG-TTS-TTTT---
-----GGG-TTS-TTTT---
-----GGG-TTS-TTTT---
-----GGG-TTS-TTTT---
-----GGG-SSS-TTTT---
-----GGG-TTS-TTSS---
-----GGG-TTS-SGGG---
-----GGG-TTS-TGGG---
-----TTS-TTS-TGGGS--
-----GGG-TTS-TTTTS--
-----GGG-TTS-SSTT---
-----TTS-TTS-SGGG---
-----GGG-TTS-GGGGS--
-----GGG--SS-TTTTS--
-----GGG-TT--TTTTS--
-----GGG-TT--SGGG---
----SGGG-TT--GGG-S--
-----GGG-TT--TT--S--
-----GGG-TT--GGG-S--
-----TTT-TT--TT--S--
-----GGG--SS-GGG-S--
-----GGG-TTS-GGG-S--
-----GGG-TTS-TT--S--
-----TTS-TTS-TT-----
-----TTS-TT--TT-----
-----TT--TTS-SS-----
-----TTS-TT--GGG----
-----TTT-TTS-GGG----
-----GGG-TT--TTTT---
-----GGG-TT--SSTT---
-----GGG-TT--GGGG---
-----GGG-TT--TTTT---
-----GGG-TTS-GGG----
-----GGG-TTS-GGG----
-----GGG-TTS-GGG----
-----GGG-TTS-GGG----
-----GGG-TTS-GGG----
-----GGG-TTS-GGG----
-----GGG-TTS-GGG----
-----GGG-SSS-STT----
-----GGG-SSS-GGG----
-----GGG-SSS-GGG----
-----TTT-SSS--TT----
-----GGG-SSS-GGG----
-----GGG-SSS-GGG----
-----GGG-SSS-TTT----
-----GGG-SSS-TTT----
-----TTT-SSS-TTS----
-----GGG-SS--TTT----
-----GGG-SSS-GGG----
--S--GGG-SSS-TTTS---
-----TTT-SSS-GGG----
--S--GGG-SSS-GGG----
-----TTT-SSS-GGG----
-----GGG-SSS-TTT----
-----GGG-SSS-GGG----
-----GGG-SSS-GGG----
-----GGG-SSS-GGG----
-----GGG-SSS-GGG----
-----TTT-TTS-TTSS---
-----GGG-TTS-TTTS---
-----GGG-SSS-SSTT---
-----TTT-SS--GGGG---
-----GGG-SS--GGGG---
--S--GGG-SS--GGGG---
--S--GGG-SS--TGGG---
--S--GGG-SS--GGGG---
--S--TTT-SS--GGGG---
--S--GGG-SS--GGGS---
--S--TTT-SS--TGGG---
--S--GGG-SS--SGGG---
--S--TTT-SS--HHHH---
--S--TTT-SS--HHHH---
--S--GGG-SS--HHHH---
--S--TTT-SS--HHHH---
--S--GGG-SS--HHHH---
--S--GGG-SS--TTTT---
--S--TTT-SS--TTTT---
--S--GGG-SS--HHHH---
--S--GGG-SS--TTTS---
--S--TTT-SS--HHHH---
--S--TTT-SS--HHHH---
--S--TTT-SS--HHHH---
--S--GGG-SS--HHHH---
--S--GGG-SS--HHHH---
--S--GGG-SS--HHHH---
--S--TTT-SSS-HHHH---
--S--TTT-SS--HHHH---
--S--TTT-SS--TGGG---
--S--GGG-SS--HHHH---
-----GGG-SS--HHHH---
-----TTT-SS--TTTT---
-----TTT-SS--HHHH---
--S--TTT-SS--HHHH---
-----TTT-SSS-TGGG---
-----TTT-SS--TTTT---
--S--TTT-SS--HHHH---
--S--GGG-SS--TTTS---
--S--GGG-SS--TTTT---
-----GGG-SS--TGGG---
--S--GGG-SS--SGGG---
--S--GGG-SSS-TTTT---
--S--GGG-SS--HHHH---
--S--GGG-SS--HHHH---
--S--GGG-SS--SGGG---
-----TTT-SS--TTTS---
-----GGG-SSS-STTT---
-----GGG-SS--TTTT---
--S--GGG-SS--SGGG---
--S--GGG-SS--SGGG---
-----GGG-SS--SGGG---
-----GGG-SS--HHHH---
-----TTT-SS--HHHHS--
-----TTT-SS--HHHH---
-----GGG-SSS-HHHHS--
--S--GGG-SS--HHHHS--
--S--GGG-SS--HHHHS--
--S--TTT-SS--HHHHS--
-----GGG-SS--TTTS---
--S--GGG-SS--TTTSS--
--S--GGG-SS--HHHH---
-----GGG-SS--GGGT---
-----TTT-SS--HHHH---
--S--GGG-SS--TTTS---
--S--GGG-SS--TTTTS--
-----TTT-SS--HHHHS--
-----GGG-SS--STTSS--
-----TTT-SS--STTTS--
-----TTT-SSS-HHHHS--
--S--GGG-SSS-HHHHS--
-----TTT-SS--HHHHS--
--S--GGG-SS--TTTTS--
-----TTT-SS--TTTSS--
--S--GGG-SSS-HHHHS--
--S--GGG-SS--STTSS--
-----GGG-SS--GGGTS--
--S--TTT-SS--GGGSS--
-----TTT-SSS-STTTS--
--S--TTT-SS--STTTS--
--S--TTT-SS--GGGTS--
-----GGG-SS--GGGTS--
-----GGG-SS--HHHHS--
--S--GGG-SS--HHHHS--
-----TTT-SS--HHHHS--
-----TTT-SS--HHHHS--
-----TTT-SS--HHHHS--
--S--TTT-SSS-HHHHS--
-----GGG-SS--HHHHS--
-----TTT-SSS-HHHHS--
--S--TTT-SSS-HHHHS--
-----GGG-SS--TTTSS--
--S--TTT-SSS-HHHHS--
--S--GGG-SS--SGGGS--
--S--GGG-SSS-TTTTS--
--S--GGG-SS--TGGGS--
--S--TTT-SS--HHHHS--
--S--TTT-SS--TGGGS--
--S--GGG-SS--TTTTS--
--S--GGG-SS--TTTSS--
--S--GGG-SS--TTTTS--
-----GGG-SS--TTTTS--
-----GGG-SSS-TTTTS--
-----GGG-TTS-HHHHS--
-----TTT-SSS-HHHHS--
--S--TTT-TTS-HHHHS--
-----GGG-SS--TTTSS--
--S--GGG-SS--TGGGS--
-----TTT-SS--TGGGS--
--S--GGG-SS--TTTTS--
-----GGG-SS--HHHHS--
--S--GGG-SS--GGGS---
-----GGG-SS--HHHHS--
--S--TTT-SS--HHHH---
-----TTT-SSS-HHHHS--
--S--GGG-SS--TTTSS--
--S--TTT-SS--TTTTS--
--S--TTT-SSS-TTTTS--
-----GGG-SS--TTTTS--
--S--TTT-TT--TTTTS--
-----GGG-SS--TTTTS--
-----GGG-SS--TTTTS--
--S--GGG-SS--TGGGS--
--S--TTT-SS--TTTTS--
-----GGG-SS--HHHHS--
-----GGG-SS--GGGSS--
-----GGG-SS--TTTSS--
--S--GGG-SS--HHHHS--
--S--GGG-SS--HHHHS--
--S--GGG-SS--GGGSS--
--S--TTT-SS--GGGSS--
--S--TTT-SS--HHHHS--
--S--GGG-SS--GGGTS--
-----GGG-SS--HHHHS--
--S--GGG-SS--HHHHS--
--S--GGG-SS--HHHHS--
--S--TTT-TTS-GGGSS--
--S--TTT-SS--GGGSS--
-----GGG-SS--HHHHS--
-----TTT-SS--HHHHS--
-----GGG-SS--GGGSS--
-----GGG-TT--GGGTS--
-----TTT-TT--HHHHS--
-----TTT-TT--HHHHS--
-----GGG-TT--HHHHTT-
--S--GGG-TT--HHHHS--
-----TTT-TT--GGGTS--
-----TTT-TT--HHHHS--
-----TTT-SS--GGGGS--
--S--TTT-SS--TGGGS--
-----GGG-SS--TTTTS--
-----TTT-TT--GGGTS--
-----TTT-SS--GGGTS--
-----GGG-SS--GGGSS--
-----GGG-SS--GGGSS--
-----GGG-SS--GGGT---
-----GGG-SS--HHHHS--
-----GGG-SS--GGGSS--
-----TTT-SS--HHHH---
-----GGG-SS--SSTT---
-----GGG-SS--TTTT---
-----TTT-SS--TTTTS--
-----GGG-SS--TTTT---
-----GGG-SS--TTTT---
-----GGG-SS--GGGTS--
-----TTT-SS--TTS----
-----TTT-SS--GGGSS--
-----GGG-SS--GGG-S--
-----GGG-SS--GGGSS--
-----TTT-SS--GGGSS--
--S--GGG-SSS-GGGSS--
--S--TTT-SS--TTTS---
-----GGG-SS--TTTSS--
--S--TTT-SS--GGGS---
-----GGG-SS--GGGS---
-----GGG-SS--GGGS---
-----TTT-SS--GGGS---
-----TTT-SS--GGGGS--
-----GGG-SS--GGGGS--
--S--GGG-SS--GGGSS--
-----GGG-SS--GGGSS--
-----GGG-SS--TTSS---
-----GGG-SS--GGGS---
-----GGG-SSS-GGGS---
--S--GGG-SS--GGGS---
-----GGG-SSSSSGGGS--
--S--GGG-SS--SGGG---
--S--GGG-SS--SSTTS--
-----GGG-TT-STT-S---
-----GGG-SS--TTTT---
-----GGG-TT--TTTTS--
-----GGG-TT--TTTT---
--S--GGG-SS--TTTT---
-----GGG-SS--TTTT---
--S--TTS-SS--SSTT---
-----GGG-SS--TTTT---
-----GGG-S-S-TTTT---
-----GGG-SS--TTTT---
-----GGG-S-SSTTTT---
--S--GGG-S--STTTTS--
-----GGG-TT--TTTT---
-----TTT-SS--SSTTS--
-----GGG-SS-STTSSS--
-----TTT-SS--TTTTS--
-----TTT-SS--SSTTS--
--S--GGG-SS--TTTT---
--S--GGG-SS--TTTT---
--S--TTT-SS-SSSTT---
-----TTT-S--SSSTT---
-----TTT-S--SS-TT---
-----TTT-S--SSSS----
-----TTT-SS-SSS-----
-----TTT-SS-SSSSS---
-----TTT-SS-STTSS---
-----TTT-SS-SSSSS---
-----TTT-S--SSSTT---
--S--GGG-S--SSSTT---
-----TTT-SS-STTTT---
--S--TTT-SS-STTSS---
--S--TTT-TT-STTTT---
--S--TTT-SS-STT-----
-----TTT-S--SSS-----
-----GGG-SS--SS-----
-----TTT-SS--SSSS---
--S--GGG-SS--TTSS---
--S--TTT-S--SSSS----
--S--GGG-SS-STTS----
--S--GGG-SS-SS-S----
--S--GGG-SS-SS-SS---
-----GGG-SS-STT-S---
--S--GGG-SS-SS-SS---
-----TTS-S--SSSSS---
-----TTT-SS-SSS-S---
-----GGG-S--SSSSS---
-----TTT-S--SSSSS---
-----GGG-SS--SSSS---
--S--GGG-SS-STT-S---
--S--TTT-SSS-TT-S---
--S--TTT-TTS-TTSS---
--S--TTT-TT-SSS-S---
--S--GGG-TTS-TTSS---
--S--GGG-SSS-TT-S---
-----GGG-TTS-TT-S---
-----GGG-TT--TT-----
--S--TTT-SS--TT-S---
--S--TTT-SS--TT-S---
-----GGG-SSS-TT-----
-----GGG-TT--S------
-----GGGSSSS-TT-----
-----TTT-SS--TT-----
-----TTT-TT--SS-S---
-----TTTSTTS-TT-S---
-----GGGSTTS-TT-S---
-----TTTSTTS-TT-S---
-----GGGSTTS-TT-S---
-----GGGSSSS-TT-S---
-----GGGSSSS-TT-S---
-----GGGSSSS-TT-S---
-----GGGSTTS-TT-S---
-----GGGSSSS-TT-S---
-----GGGSSSS-GGGS---
-----TTTSTTS-TT-S---
-----TTT-SSS-TT-S---
-----TTTSSSS-TT-S---
-----GGGSSSS-TTSS---
-----GGGSTTS-TTSS---
-----GGGSTTS-TTSS---
-----GGG-TT--GGGS---
-----GGGSSSS-TTSS---
-----GGG-SSS-TTSS---
-----TTTSTTS-TTSS---
-----TTSSTTS-TTS----
-----GGGSSSS-TTSS---
-----TTTSSS--SSSS---
-----GGGSSSS-TTSS---
-----TTTSSS--TTSS---
-----TTT-SSS-TTSS---
-----TTTSSS--TTSS---
-----TTTSSS--TT-S---
-----TTTSSS--TT-S---
-----TTT-SS--SS-S---
-----TTT-SS--TT-S---
-----GGGSSS--TT-S---
-----TTTSSS--TT-S---
-----TTT-SS--TTSS---
-----TTTSSS--TTSS---
-----TTTSSS--TTS----
-----TTTSTT--SS-----
-----GGGSSS--TT-S---
-----GGGSTT--TTS----
-----TTSSSS--SSSS---
-----GGGSSS--TTSS---
-----GGGSSS--TTSS---
-----TTTSSS--TT-S---
-----GGGSSS--TT-SS--
-----GGG-TT--TTSS---
-----TTTSTT--SS-S---
-----GGGSSS--SS-S---
-----TTTSSS--TT-S---
-----GGGSSS--TTSS---
---S-GGG-SS--SSSS---
---S-TTT-SS--SS-S---
---S-GGGSSS--TT-S---
---S-GGG-SS--SS-----
---S-TTTSSS--SS-S---
---SSGGGSTT--TTSS---
-----SSS-SS--TTSS---
---S-GGG-SS--TT-S---
-----TTTSSS--TTSS---
-----TTS-SSS-SSSS---
-----TTS-SS--TT-S---
-----TTS-SSS-TTSS---
-----GGGSSS--TTSS---
-----TTTSSS--TTSS---
----SGGGSSSS-TTSS---
-----GGGSSS--TT-S---
-----GGG-SSS-TT-S---
-----GGGSTTS-TTSS---
-----GGG-TTS-TTSS---
-----GGG-SSS-TT-S---
-----GGG-SSS-TTSS---
----SGGGSTTS-TTSS---
---S-GGGSSSS-TTSS---
-----GGG-SS--TTSS---
---S-TTTSSS--TTSS---
-----GGG-SSS-TTSS---
-----GGG-SS--TTSS---
-----TTTSSSS-TTSS---
---S-GGG-TT--TTSS---
---S-GGG-SSS-TTSS---
---SSGGG-TT--STTS---
-----GGG-SS--TTSS---
-----GGG-SS--SSSS---
-----GGG-SS--TTSS---
---SSGGGSSS--TTS----
---S-TTTSSS--TTSS---
---S-GGG-TT--TTS----
-----GGG-SS--TTTS---
-----GGG-SSS-TTSS---
---SSGGGSSS--TTS----
-----GGG-SSS-S-SS---
-----GGG-SS--GGGS---
-----GGG-SS--TTSS---
----STTTSSS--GGGS---
---SSTTSSSSS-TTSS---
---S-GGGSSS--GGGS---
---S-GGGSSSS-TTSS---
---S-GGGSSS--GGGS---
---S-GGGSSS--TTTS---
---S-GGGSSSS-TTSS---
---SSTTSSSS--GGGS---
---S-TTTSSS--GGGS---
---S-TTTSTTS-GGGS---
-----TTTSTT--GGGS---
-----TTTSSSS-GGGS---
-----TTTSTTS-GGGS---
---S-TTTSTTS-GGGS---
-----TTTSSS--GGGS---
-----TTTSSS--GGGS---
-----TTTSTT--GGGS---
---S-TTT-TT--GGGS---
-----TTT-TT--GGGTT--
-----TTT-TT--TTTS---
-----TTT-SS--TTTTT--
----STTTSTT--GGGTT--
---S-TTTSSS--TTTTT--
---S-TTTSTTS-TTSS---
-----TTT-SSS-TTSSS--
-----TTTSSS--TTTTT--
-----GGG-TTS-TTSS---
-----TTTSSS--TTTS---
-----GGG-TT--TTTS---
-----TTS-TT--TTTSS--
-----TTT-TT--TTTS---
---S-GGGSTTS-TTTSS--
---S-TTT-TT--TTTSS--
---S-TTTSTT-STTTSS--
-----TTT-TT--TTTS---
---S-TTS-SS--TTTS---
-----TTT-TTS-TTTS---
---S-TTTSTTS-TTTS---
---S-TTT-SS--TTTSS--
-----TTTSTT--TTTS---
-----TTTSTTS-TTTSS--
-----TTTSTTS-TTTS---
----STTTSSSS-TTTS---
-----GGGSTT--TTTS---
---S-TTTSSS--TTTS---
-----TTTSTTS-TTTS---
-----GGG-SS--TTTS---
-----TTTSTT--TTTS---
---S-TTT-TT--TTTS---
---S-TTTSTT--TTTSS--
---S-TTSSTTS-TTTS---
-----TTTSTTS-TTTS---
-----GGGSTTS-TTTS---
---SSGGGSSSS-GGGS---
---SSTTSSSSS-TTTS---
---SSTTSSSSS-TTTS---
---SSTTSSSSS-TTTS---
----STTSSSSS-TTTS---
----STTSSSSS-TTTS---
----SGGGSSSS-TTTS---
---SSGGGSSSS-TTTS---
---S-GGGSSSS-TTTSS--
---SSGGGSSSS-TTTS---
----STTSSSSS-TTTS---
---SSTTSSSS--TTTS---
---SSGGGSSS--TTTS---
---S-TTSSTTS-TTTS---
---SSGGGSTTS-TTTSS--
---S-GGG-SS--TTTS---
---S-GGGSSS--TTTSS--
---S-GGGSSSS-TTTSS--
----SGGGSSSS-GGGS---
-----TTSSSSS-STTTT--
-----GGGSSS--GGGS---
-----GGGSSS--TTTS---
---S-GGGSTTS-GGGTT--
-----GGGSSSS-GGGS---
-----GGGSSS--GGGS---
-----TTT-SS--GGG----
-----TTTSSS--GGG----
-----TTT-SS--GGG-TT-
---S-TTTSSS--GGG-TT-
---S-TTTSSS--TTT-S--
---S-TTTSSS--TTT-S--
---S-GGGSSS--TTT----
-----GGGSTT--GGG----
---S-TTSSSS--GGG-S--
-----TTTSSS--GGG-S--
-----TTTSSS--TTT-S--
-----GGG-SS--GGG-S--
-----TTT-SS--GGG-S--
-----TTT-SS--GGG-S--
-----TTS-SS--GGG-S--
-----TTT-SS--TTS-S--
-----GGG-SS--GGG-S--
-----GGG-SS--GGG-S--
-----GGG-SS--GGG-S--
---SSTTSSSSS-GGG----
-----GGGSSS--GGG-TT-
-----GGGSSS--TTT-S--
-----TTT-SS--TTT-S--
-----TTTSSS--GGG-S--
-----GGGSSS--GGG-S--
-----GGGSSS--TTT-TT-
-----GGGSSS--TTT-TT-
-----GGGSSS--GGG-S--
-----TTTSSS--GGG-S--
-----TTS-SS--TTT-S--
-----TTT-SS--TTS-S--
-----TTT-SS--GGG-TT-
-----TTT-SS--TTT-S--
-----GGG-SS--GGG-S--
-----GGG-SS--TTT-S--
-----GGG-SS--TTT-S--
-----GGG-SS--TTT-S--
-----TTT-SS--TTT-S--
-----GGG-SS--TTT-S--
-----TTT-SS--TTT-S--
-----GGG-SS--TTT-S--
-----TTT-SS--TTT-S--
-----TTT-SS--TTT-S--
-----GGG-SS--TTT-S--
-----TTS-SS--GGG-S--
-----GGG-SS--GGG----
-----GGG-SS--GGG----
-----GGG-SS--TTT-S--
-----TTTSSS--SSS-S--
-----GGGSSS--TTS-S--
-----GGG-SS--TTS-S--
--S--GGGSSS--GGG-S--
-----TTTSSS--GGG-S--
-----TTSSSS--STT----
-----TTTSSS--GGG-S--
-----GGGSSS--TTT----
-----GGGSSS--GGG----
-----TTS-SS--GGG----
-----GGG-SS--GGG----
-----GGG-SS--GGG----
-----TTT-SS--GGG----
-----TTT-SS--STT----
-----GGG-SS--TTS----
-----GGG-SS--TTS----
-----GGG-SS--TTT----
-----TTT-SS--TTS----
-----TTT-SS--TTS----
-----TTT-SS--TTT----
-----TTT-SS--TTT----
-----TTT-SS--SSS----
-----TTT-SS--TTS----
-----GGG-SS--TTS----
-----TTTSSS--GGG----
-----TTTSSS--GGG----
-----GGG-SS--TTT-S--
-----TTTSSS--TTT----
-----GGGSSS--GGG-S--
-----TTT-SS--TTS-S--
-----TTTSSS--GGG----
-----GGG-SS--GGG-S--
-----TTT-SS--GGG-S--
-----TTT-SS--GGG-S--
-----TTTSSS--STT-S--
-----TTT-SS--TTS-S--
-----TTT-SS--TTSSS--
-----TTT-SS--GGG-S--
-----TTTSSS--TTSSS--
-----TTT-SS--TTSSS--
-----TTT-SS--TTS-S--
-----GGG-SS--GGG-S--
-----TTT-SS--TTS-S--
-----TTT-SS--TTS-S--
-----TTT-SS--SSSSS--
-----GGG-SS--TT--S--
-----TTT-SS--SS--S--
-----TTT-SS--TTT-S--
-----GGG-SS--TTTSS--
-----TTT-SS--GGG-S--
-----TTT-SS--GGG----
-----TTT-SS--STT-S--
-----GGG-SS---TTSS--
-----TTTSSS--GGGSS--
-----GGGSSS--GGG-S--
-----TTS-SS--GGGSS--
-----TTTSSS--GGG-S--
-----GGG-SS---TT-S--
-----GGG-SS--GGG-S--
-----TTT-SS--STT-S--
-----TTTSSS--STTSS--
-----TTT-SS--TTS-S--
-----TTTSSS--GGG-S--
-----TTT-SS--GGG----
-----TTT-SS--TTT-S--
-----TTS-SS--GGG-S--
-----TTT-SS--GGG----
-----GGG-SS--TTT-S--
-----GGG-SS--GGG----
-----TTT-SS--TTS----
-----GGG-SS---TT-S--
-----TTT-SS--GGGSS--
-----TTT-SS--GGG-S--
-----TTT-SS--GGG-S--
-----TTT-SS--TTT-S--
-----TTTSSS--STT-S--
-----GGG-SS--TTT-S--
-----GGG-SS--TTT-S--
-----GGG-SS--TTT----
-----GGG-SS--TTT-S--
-----GGG-SS--TTT-S--
-----GGG-SS--STTSS--
-----GGG-SS--STT-S--
-----GGGSSS--STT-S--
-----GGG-SS--GGG-S--
-----GGG-SS--STT-S--
-----GGGSSS--STT-S--
-----GGGSSS--STT-S--
-----GGG-SS--GGG-S--
-----GGGSSS--GGGSS--
-----GGG-SS--GGG-S--
-----GGGSSS--GGG-S--
-----GGG-SS--GGG-S--
-----GGG-SS--TTT----
-----GGG-SS--TTT----
-----GGG-SS--TTT----
-----GGG-SS--SSSS---
-----GGG-SS--TTTT---
-----GGG-SS--TTT----
-----GGG-SS--TTTS---
-----GGG-SS--TTTS---
-----GGG-SS--TTTS---
-----GGG-SS--TTTS---
-----GGG-SS--TTTT---
-----GGG-SS--TTTS---
-----GGG-SS--TTT----
-----TTS-SS--TTT----
-----GGG-SS--TTT----
-----GGG-SS--TTT----
-----GGG-SS--TTT----
-----TTT-SS--TTT----
-----TTT-SS--TTT----
-----TTTSSS--TTT----
-----TTTSSS--TTTSS--
-----TTS-SS--TTT----
-----TTSSSS--TTT----
-----TTS-SS--TTT----
----BTTBSSS--GGG----
-----GGGSSS--TTT----
-----TTTSSS--TTT----
-----GGGSSS--TTT----
-----TTTSSS--TTT-S--
-----TTT-SS--TTT-S--
-----STT-SS--TTT----
-----TTT-SS--TTT----
-----GGGSSS--TTT----
-----TTTSSS--TTS----
-----TTTSSS--STT-S--
-----TTSSSS--GGG----
-----TTT-SS--TTT----
-----GGGSSS--GGG----
-----GGG-SS-GGGG-S--
-----GGG-SS-GGGG----
-----TTT-SS-TTSS----
-----GGG-SS-TTTS-S--
-----GGG-SS-TTTT-S--
-----TTTSSS-TTSS-S--
-----GGG-SS-TTTT-S--
-----GGG-SSSTTTT-S--
-----TTTS-SSTTTT-S--
-----GGGSSS-TTTT-S--
-----GGGSSS-GGGGSS--
-----TTTSSS-TTTT-S--
-----TTTSSS--STTSS--
-----TTTSSS-TTTT-S--
-----GGG-SS-TTTT-S--
-----GGG-SS-TTTTSS--
-----GGG-SS-TTSS-S--
-----GGG-SS--SSS-S--
-----GGG-SS--S-S-S--
-----TTTSSS-TT-SSS--
-----TTT-SS-TTTTSS--
-----GGG-SS-TT-S-S--
-----GGGSSS--S-S-S--
-----GGG-SS---TT-S--
-----GGGSSS----S-S--
-----TTT-SS--STT-S--
-----GGGSSS--SSS-S--
-----TTTSSS--STT-S--
-----TTT-SS--SSSSS--
-----GGG-SS--SSS-S--
-----GGGSSS--SSS-S--
-----TTT-SS--STT-S--
-----GGG-SS--STT-S--
-----GGG-SS--STT-S--
-----GGG-SS--GGGSS--
-----GGG-SS--STT-S--
-----GGG-SS--STTSS--
-----TTS-SS---TTSS--
-----GGG-SS---TT-S--
-----GGG-SS---TT-S--
-----GGG-SS--STTSS--
-----GGG-SS--STT-S--
-----GGG-SS---TTSS--
-----GGG-SS--STTSS--
-----TTT-SSSSSTT-S--
-----GGG-SS-SGGG-S--
-----GGG-SSS-STT-S--
-----GGGSSSSSSTT-S--
-----GGG-SS--STTSS--
-----TTTSSSS-STTSS--
-----GGG-SS--SSSSS--
-----TTT-SS--S-SSS--
-----GGG-SS--STTSS--
-----GGGSSSS-STTSS--
-----TTTSSS--SSSSS--
-----GGGSSS--STTSS--
-----GGGSSS--STT-S--
-----GGGSSS--STTSS--
-----GGG-SS--STTSS--
-----GGG-SS--STTSS--
-----GGGSSSS-STTSS--
-----GGGSSS--STTSS--
-----GGGSSS--STTSS--
-----GGG-SS--STTSS--
-----GGG-SS--STT-S--
-----GGG-SSS-STT-S--
-----GGG-SS--STT-S--
-----GGG-SS--STT-S--
-----GGGSSS--STTSS--
-----STT-SS--STT-S--
-----GGG-SS--STT-S--
-----GGG-SS--STT-S--
-----GGG-SS--SSSSS--
-----GGG-SS--STTSS--
-----GGG-SS--STTSS--
-----GGG-SSS-STTSS--
-----GGG-SS--STTSS--
-----GGG-SS--STTSS--
-----GGGSSS--STTSS--
-----GGG-SS--S-SSS--
-----GGG-SSS-SSSSS--
-----TTTSSS--STTSS--
-----GGG-SS--SSSSS--
-----GGG-SS--STTSS--
-----GGGSSS--STTSS--
-----GGG-SS--SSSSS--
-----GGG-SS--STTSS--
-----GGGSSSS-STTSS--
-----GGG-SS--STTSS--
-----GGG-SS--STTSS--
-----GGGSSS-SSTTSS--
-----GGG-SS--STTSS--
-----GGG-SS--STTSS--
-----GGGSSSSSSTTSS--
-----GGG-SSSSSTTSS--
-----GGG-SS-SSTTSS--
-----GGGSSSSSSS-SS--
-----GGG-SS-SSTTSS--
-----GGGSSSSSSSSSS--
-----GGG-SSS-SSSSS--
-----GGGSSS-SSTTSS--
-----GGG-SSS-STTSS--
-----STT-SS--STTSS--
-----GGGSSS--STTSS--
-----GGG-SSS-SSS-S--
-----GGG-SS--STT-S--
-----GGG-SS--STT-S--
-----GGG-SS---TT-S--
-----GGG-SSS-S---S--
-----GGG-SSS-STT-S--
-----GGG-SS--STTSS--
-----TTTSSS--STTSS--
-----GGGSSS---TTSS--
-----TTTSSSS-STTSS--
-----GGG-SS---TT-S--
-----GGGSSS---TTSS--
-----GGG-SS---TTSS--
-----GGGSSS---TT-S--
-----GGGSSS---TT-S--
-----GGGSSS---TT-S--
-----GGGSSSS--SSSS--
-----GGGSSSS--TT-S--
-----GGG-SSS--TTS---
-----GGG-SS---TTSS--
-----STTSSSS--TTSS--
-----GGGSSS---TTS---
-----GGGSSSS--TTS---
-----GGGSSSS--TTSS--
-----GGGSSSS--TTS---
-----GGGSSSS--TTSS--
-----GGGSSSS--TTSS--
-----GGGSSSS--TTSS--
-----GGG-SSS--TTSS--
-----GGGSSS---TTSS--
-----GGGSSSS--TTSS--
-----GGGSSSS--TTSS--
-----GGGSSSS--TTSS--
-----GGGSSSS--TTSS--
-----GGGSSS---TTSS--
-----GGGSSS---TTSS--
-----GGGSSSS--TTSS--
-----GGGSSSS--TTS---
-----GGGSSSS--TT----
-----GGGSSSS--TTS---
-----GGGSSSS--TTS---
-----GGGSSS---TTS---
-----GGGSSS---TTS---
-----GGG-SS---TTS---
-----GGG-SS---TTS---
-----GGGSSS---TTS---
-----GGGSSSS--TTS---
-----GGG-SS--STTS---
-----GGGSSS---TTS---
-----TTTSSS---TTS---
-----GGGSSS--STTS---
-----GGGSSSS--TTS---
-----GGG-SS--STTS---
-----GGG-SS--STTS---
-----TTT-SS---TTS---
-----GGGSSS---TTS---
-----GGGSSS---TTS---
-----GGG-SSS--TTS---
-----GGG-SS--STTS---
-----TTT-SS--STTS---
-----TTT-SS--STTS---
-----TTTSSS---TTS---
-----TTTSSS---TTS---
-----TTTSSS--STTSS--
-----GGGSSS---TTS---
-----TTTSSSS-STTS---
-----GGG-SS--STTS---
-----GGGSSS--STTS---
-----TTT-SS---TTS---
-----GGG-SS--STTS---
-----GGGSSS---TTS---
-----STT-SS--SSSS---
-----GGG-SS--STTS---
-----GGG-SS--STTS---
-----TTTSSS--STTS---
-----GGGSSS--STTS---
-----GGGSSS--STTS---
-----TTTSSS--STTS---
-----GGG-SS--STTS---
-----TTS-SS--STTS---
-----GGGSSS--STTS---
-----TTT-SS--STTS---
-----TTT-SS--STTS---
-----TTTSSS---TTS---
-----STT-SS---TTS---
-----GGGSSS---TTS---
-----GGGSSS--STTS---
-----GGG-SS--STTS---
-----GGG-SS--STT----
-----GGGSSS---TT----
-----GGGSSS---TTS---
-----GGG-SS--STT----
-----GGG-SS---TTS---
-----GGG-SS--STT----
-----GGGSSS--SSSS---
-----GGGSSS---TT----
-----TTT-SS---TT----
-----GGG-SS--STTS---
-----GGG-SSS-STTS---
-----GGGSSSSSSTTS---
-----GGGSSSSSSTTS---
-----GGGSSS-SSTTS---
-----GGGSSS--SSSS---
-----STTSSSS-STTS---
-----GGGSSS-SSTTS---
-----GGGSSSSSSSSS---
-----GGGSSSSTTTSS---
-----GGGSSSS-STTS---
-----GGGSSS--STTS---
-----GGGSSS-SSTTS---
-----GGGSSSS-S-SS---
-----GGG-SS-SSTTS---
-----GGGSSS-SSTTS---
-----GGGSSS--SSSS---
-----GGG-SS-SSTTS---
-----GGG-SS-SSTTS---
-----GGGSSS-SSTTS---
-----GGGSSS-SSTTS---
-----GGG-SS--STTS---
-----GGG-SS-SSTTS---
-----GGGSSS-SSTTS---
-----GGGSSS-SSTTS---
-----GGG-SS-SSTTS---
-----GGGSSS-SSSSS---
-----GGG-SS-SSSSS---
-----GGGSSS-SSSSS---
-----GGGSSS-SSSSS---
-----GGGSSS-SSSSS---
-----GGGSSS-SSTTS---
-----GGG-SS-SSSSS---
-----GGGSSS-SSTTS---
-----GGG-SS-SSTT----
-----GGGSSS-SSTTS---
-----GGGSSS-SSTT----
-----GGGSSS-SSTTS---
-----GGGSSS-SSTT----
-----GGG-SS-SSTT----
-----GGG-SS-SSTT----
-----GGGSSS-SSTT----
-----GGG-SS-SSTTS---
-----GGG-SS-SSTTS---
-----STTSSS-SSSSS---
-----GGG-SS-SSSSS---
-----STT-SS-SSSSS---
-----GGG-SS-SSSSS---
-----GGG-SS--SSSS---
-----GGGSSSS-SSSS---
-----GGG-SS--SSSS---
-----GGGSSS--SSSS---
-----GGG-SS-SSSS----
-----GGG-SS-SSSSS---
-----GGGSSS-SSSSS---
-----STT-SS-SSTTS---
-----GGGSSS-SSTT----
-----GGGSSS-SSTTS---
-----STTSSS-SSTTS---
-----STTSSS-SSTTS---
-----GGGSSS-SSTTS---
-----GGGSSS-SSTTS---
-----STTSSS-SSSSS---
-----GGGSSS-SSSSS---
-----GGG-SS-SSSSS---
-----GGGSSS-SSSSS---
-----GGGSSS--SSSS---
-----GGGSSS-SSSSS---
-----GGG-SS--SSSS---
-----GGGSSS--SSS----
-----GGG-SS-SSSS----
-----GGG-SS--SSS----
-----GGGSSS-SSSSS---
-----GGG-SS--SSS----
-----GGG-SS-SSSS----
-----GGG-SS--SSS----
-----STT-SS-SSSS----
-----STTSSS-SSTT----
-----GGG-SS-SSTTS---
-----GGGSSS-SSTT----
-----STT-SS-SSTT----
-----GGG-SS-SSTT----
-----GGG-SS-SSTT----
-----GGGSSS-SSTT----
-----GGGSSS-SSTTS---
-----STT-SS-SSTT----
-----STT-SS-SSTTS---
-----STT-SS-SSTTS---
-----STT-SSSSSTTS---
-----STTSSSSSSSSS---
-----STT-SSS-STTS---
-----GGGSSSS-STT----
-----GGGSSSS-STT----
-----GGGSSSSTTSSS---
-----GGGSSSSTTTTS---
-----GGG-SS-TTTTS---
-----GGGSSSSTTTTS---
-----GGG-SS-TTTTS---
-----STT-SS-TTTSS---
-----STT-SS--STTS---
------TTSSS--STTS---
------TTSSS--STTS---
-----STTSSSSSSSSS---
-----GGG-SSS-SSSS---
-----GGGSSSSSSTTS---
-----GGG-SSS-STTS---
-----GGGSSSS-STTS---
-----GGGSSS--STTS---
-----GGGSSSS-STTS---
-----GGGSSS-SSTTS---
-----STTSSS-SSTTS---
-----STTSSS-SSTTS---
------TTSSS-SSTTS---
------TTSSS-SSTTS---
------TTSSS-SSTTS---
------TTSSS-SSTTS---
-----S-SSSS-SSTTS---
-------S-SS-SSTTS---
-------S-SS-SSTTS---
-------S-SS-SSTTS---
------TT-SS-SSTTSS--
------SS-SS-SSTTS---
------SSSSS-SSTTS---
-------SSSS-SSTTS---
-------S-SS-SSTTS---
------SS-SS-SSTTS---
------SS-SS-SSTTS---
-----SSSSSS-SSTTS---
---S-SSS-SS-SSTTS---
---S--SSSSS-SSTTS---
---SS-SSSSS-SSTTS---
---SS-SS-SS-SSTTS---
---S--SSSSS-SSSSS---
---S--SSSSS-SSTTS---
-----SSSSSS-SSTTS---
-----SSSSSS-SSTTS---
---S-SSSSSS-SSTTS---
---S--SSSSS-SSTTS---
---SS-SSSSS-SSTTS---
--SS-SSSSSS-SSTTS---
---S--SSSSS-SSTTS---
---S--SSSSS-SSTTS---
---S--SSSSS-SSTTS---
---S-S-SSSS-SSTTS---
--S----SSSS-SSTTS---
---S---SSSS-SSTTS---
---S--SSSSS-SSTTS---
-------SSSS-SSTTS---
-------SSSS-SSTTS---
-------SSSS-SSTTS---
-----S-SSSS-SSSSS---
-----S-SSSS-SSTTS---
-----S-SSSS-SSSSS---
-----STTSSS-SSTTS---
-----S-SSSS-SSSSS---
--SS-S-SSSS-SSTTS---
--S---SSSSS-SSTTS---
--SS-S-SSSS-SSTTS---
--SS-S-SSS--SSTTS---
--S---TTSS--SSTTS---
---S--TT-SS-SSTTS---
------TTSS--SSSSS---
------TTSSS-SSSSS---
------TTSSS-SSSSS---
------TTSSS-SSS-S---
------TT-S--SSSSS---
------TTSS--SSSSS---
------TTSS--SSTTS---
------TTSS--SSTTS---
------TTSS--SSTTS---
------TTSSS-SSTTS---
---S--TTSS--SSTTS---
------TTSS--SSTTS---
------TTSS--SSTTS---
------TTSS--SSSSS---
------TTSS--SSTTS---
------TTSS--SSSSS---
------TTSSS-SSSSS---
------TTSS--SSSSS---
------TTSS--SSSSS---
------TTSS--SSS-SS--
------TTSS--SSSSSS--
------TTSS--SSSSS---
------TTSS--SSSSS---
------TTSS--SSSSS---
-----GGGSS--SSTTS---
------TTSS--SSTTS---
------TTSS--SSSSS---
-----GGGSS--SSTTS---
------TTSS--SSSSS---
-----GGGSS--SSTTS---
-----GGGSS--SSSSS---
-----GGGSS--SSTTS---
-----GGGSS--SSSSS---
-----GGGSS--SSSSS---
-----GGGSS--SSTTS---
----GGGGSS--SSTTS---
-----GGGSS--SSTTS---
-----GGGSS--SSTTS---
------TTSSS-SSTTS---
-----GGGSS--SSTTS---
------TTSS--SSTTS---
------TTSS--SSTTS---
------TTSS--SSTTS---
-----GGGSS--SSTTS---
-----GGGSS--SSTTS---
-----GGGSS--SSTTS---
------TTSS--SSTTS---
------TTSS--SSTTS---
------TTSS--SSTTS---
------TTSS--SSTTS---
------TTSS--SSTTS---
------TTSS--SS-SS---
----S-TTSS--SSTTS---
------TTSSS-SS-SS---
------TTSS--SSTTS---
------SSSSS-SSS-S---
------TTSS--SSSSS---
-----GGGSS--SSSSS---
-----GGGSS--SSTTS---
------TTSSS-SSTTS---
------TTSS--SSTTS---
------TTSS--SSTTS---
------TTSS--SSTTS---
------TTSS--SSTTS---
------TTSS--SSTTS---
-----TTTSSS-SSTTS---
------TTSS--SSTTS---
------TTSSS-SSTTS---
------TTSS--SSSSS---
-----GGGSS--SSTTS---
-----GGGSSS-SSTTS---
-----GGGSS--SSSSS---
-----GGGSSS-SSTTS---
-----GGGSS--SSS-S---
-----GGGSSS-SSS-----
-----STTSS--SSTTS---
---S-GGGSS--SSTTS---
-----GGGSSS-SSTTS---
-----GGGSS--SSTTS---
-----GGGSS--SSS-S---
-----GGGSSS-SSS-----
-----GGGSS--SSTTS---
-----GGGSS--SSTTS---
-----GGGSS--SSTTS---
-----GGGSS--SSTTS---
------TTSSS-SSTTS---
------TTSS--SSTTSS--
------TTSS--SSTTS---
------TTSS--SSSSS---
------TTSS--SSTTS---
-----GGGSS--SSTTS---
-----GGGSS--SSSSS---
------TTSS--SSTTS---
------TTSS--SSTTSS--
-----GGGSS--SSSSS---
------TTSS--SSTTS---
------TTSSS-SSTTS---
-----GGGSS--SSTTS---
----SGGGSSS-SSTT----
------TTSSS-SSTT----
-----GGGSSS-SSTT----
-----GGGSS--SSTT----
-----GGGSS--SSTT----
-----GGGSSS-SSTT----
-----GGGSSS-SSTT----
-----STTSSS-SSTT----
-----GGGSS--SSTT----
----TTTTSSS-SSTT----
----TTTTSSS-SSTT----
----SSTTSSS-SSTT----
----TTSS-SS-SSTT----
----SSTTSS--SSTT----
----SSTTSS--SSTT----
----TTTTSS--SSTT----
----TTTTSSS-SSTT----
----TTSS-SS-SSTT----
----SSTTSSS-SSTT----
----TTTTSSS-SSTT----
----TTTTSSS-SSTT----
----TTTT-SS-SSTT----
----TTTT-SS-SSTT----
----TTTT-SS-SSSSS---
----TTTT-SS-SSTTS---
----TTTT-SS-SSSSS---
----TTTTSSS-SSTT----
----TTTTSSS-SSTTS---
----TTTTSSS-SSTTS---
----TTTTSSS-SSTTS---
----TTTTSSS-SSTTS---
----TTSSSSS-SSTTS---
----TTTT-SS-SSTTS---
----TTTTSS--SSSSS---
----TTTTSSS-SSSSS---
----TTTTSSS-SSTTS---
----TTTTSSS-SSTTS---
----TTTTSS--SSSSS---
----TTTSSS--SSTTS---
----TTTSSSS-SSTTS---
----TTTSSS--SSTTS---
----TTTTSS--SSTTS---
----TTTSSS--SSTTS---
----GGGGSS--SSTTS---
----HHHHSS--SSTTS---
----GGGGSSS-SSTTS---
----HHHHSS--SSTTS---
----HHHHSS--SSTTS---
----HHHHSS--SSTTS---
----TTTTSS--SSTTS---
----TTTTSS--SSSSS---
----TTTTSS--SSTTS---
----TTTTSSS-SSTTS---
----TTTTSSS-SSTTS---
----TTTSSS--SSTTS---
----TTTTSS--SSTTS---
----SS-SSS--SSTTS---
----TT-SSS--SSTT----
----SS-SSS--SSTT----
----SS-SSS--SSSS----
----SS-SSS--SSTT----
----TT-SSS--SSTT----
----SS-SSSS-SSTT----
----SS-SSS--SSTT----
----SS-SSSS-SSTT----
----S--SSS--SSTTS---
----STTSSSS-SSTTS---
----S--SSSS-SSTTS---
----S--SSSS-SSTTS---
----S--SSSS-SSTTS---
----S--SSSS-SSTTS---
----S--SSSS-SSSSS---
----S--SSSS-SSTTS---
----S--SSSS-SSTTS---
----S--SSSS-SSTT----
----S--SSSS-SSSSS---
----S--SSSS-SSTTS---
----S--SSSS-SSTT----
--S-S--SSSS-SSTTS---
----S--SSSS-SSTTS---
----S--SSSS-SSTTS---
----S--SSSS-SSTTS---
----S--SSSS-SSTTS---
----TTSSSSS-SSTTS---
----TTSSSSS-SSTTS---
----TTSS-SS-SSTTS---
----TTTT-SS-SSSS----
----TTTTSSS-SSTT----
----TT-SSSS-SSTTS---
----TTTTSSS-SSTTS---
----SSTTSSS-SSTTS---
----TTTTSSS-SSTTS---
----TTTTSSS-SSTTS---
----SSTTSSS-SSTT----
----S--S-SS-SSTTS---
----SS-SSSS-SSTTS---
----TTTT-SS-SSTTS---
----SS-SSSS-SSTTS---
----S--SSSS-SSTTS---
----TTTTSSS-SSTTS---
----SS-SSSS-SSTTS---
----SS-SSSS-SSTTS---
----TTTTSSS-SSSSS---
----TTTTSSS-SSTTS---
----TTTTSSS-SSTTS---
----TTTTSSS-SSTTS---
----TTTTSSS-SSTT----
----TTTTSSS-SSTT----
----TTTTSSS-SSTT----
----S-TTSSS-SSTT----
----TTTTSSS-SSTT----
----TTTTSSS-SSTT----
----TTTT-SS-SSTT----
----TTTT-SS-SSTT----
----TTTTSSS-SSTT----
----TT-SSSS-SSTT----
----TT-SSSS-SSTT----
----TTSSSSS-SSTT----
----TTTTSSS-SSTT----
----TTTTSSS-SSTT----
----TTTTSSS-SSTT----
----TTTT-SS-SSTTS---
----TTTTSSS-SS------
----TTTTSSS-SSTTS---
----TTTTSSS-SSS-----
----TTTTSSS-SSTT----
----TTTT-SS-SSS-----
----SSTTSS--SSS-----
----TTTT-SS-SSTT----
----GGGGSSS-SSTT----
----TTTTSSS-SSTT----
----S--SSSS-SSTT----
----SS-SSS--SSTT----
----SSSSSS--SSTT----
----TTTT-SS-SSTT----
----TTTTSSS-SSTT----
----TTTTSSS-SSSS----
----TTTTSSS-SSTT----
----TTTTSSS-SSS-----
----TTSSSSS-SSTT----
----TTSSSSS-SSS-----
----TTTTSS--SSS-----
----TTTTSS--SSSS----
----TTTTSSS-SSS-----
----TTTTSSS-SSS-----
----GGGGSSS-SSSS----
----TTTTSS--SSS-----
----TTTTSSS-SSTT----
----TTTTSSS-SSTT----
----GGGGSSS-SSSS----
----TTTTSSS-SSSS----
----TTTTSS--SSS-----
----TTTTSSS-SSSSS---
----TTTTSS--SSS-----
----SSTT-SS-SSS-----
----TTTT-SS-SS-S----
----TTTT-SS-SSSSS---
----TTTTSSS-SS------
----TTTTSSS-SS------
----TTTT-SS-SS------
----TTSSSS--SS------
----TTTTSS--SS------
----TTTTSSS-SS------
----TTTTSSS-SS------
----TTTTSSS-SS--S---
----TTTTSSS-SS------
----TTTT-SS-SS------
----TTTTSSS-SS------
----TTTT-SS-SS------
----TTTTSS--SS------
----TTTTSSS-SS------
----TTTTSSS-SS------
----TTTTSSS-SS--S---
----TTTT-SS-SS--S---
----TTTTSSS-SS------
----TTTTSS--SS------
----TTTTSS--TT------
----TTTTSS--SS------
----TTTTSS--TT------
----TTTTSS--TT------
----TTTTSS--TT------
----TTTTSS--TT------
----TTTTSS--TT------
----TTTTSS--TT------
----TTTTSS--TT------
----TTTTSS--TT------
----TTTTSS--TT------
----TTTTSSS-SS------
----TTTTSSS-SS------
----TTTTSS--TT------
----TTTTSS--TT------
----TTTTSS--TT------
----TTTTSS--TT------
----TTTTSS--SS------
----TTTTSS--SS------
----TTTTSS--SS------
----TTTTSSS-TT------
----TTTTSS--SS------
----TTTTSS--SS------
----TTTTSS--SS------
----TTTTSSS-SS------
----TTTTSS--SS------
----TTTTSS--SS------
----TTTTSS--SS------
----TTTTSS--SS------
----TTTTSS--SS------
----TTTTSS--SS------
----TTTTSS--SS------
----TTTTSS--SS------
----TTTTSSS-SS------
----TTTTSSS-SS------
----TTTTSS--SS------
----TTSSSS--SSS-----
----TTTTSS--SS------
----TTTTSS--SS------
----TTSSSSS-SS------
----TTTTSSS-SS------
----TTTTSSS-SS------
----TTTTSSS-SS------
----GGGGSSS-SS------
----GGGGSSS-SS------
----GGGGSS--SS------
----GGGGTT--SS------
----TTTTSS--SS------
----GGGGSSS-SS------
----GGGGSSS-SS------
----GGGGSS--SS------
----GGGGSS--SS------
----GGGGSSS-SS------
----TTTTSSS-SS------
----GGGGTT--SS------
----GGGGSS--SS------
----GGGGTT--SS------
----TTTTSS--SS------
----GGGGTT--SS------
----TTTTSS--SS------
----GGGGSS--SS------
----GGGGTT--SS------
----GGGGSS--SS------
----GGGGSSS-SS-S----
----GGGGTT--SS------
----GGGGSS--SS------
----TTTTSS--SS------
----GGGGSS--SS------
----GGGGTT--SS------
----GGGGSS--SS------
----GGGGSS--SS------
----GGGGSS--SS------
----GGGGSS--SS------
----GGGGSSS-SS------
----GGGGSS--SS------
----TTTTSS--SS------
----GGGGSS--SS------
----TTTTSS--SS-S----
----SGGGSS--SS------
----GGGGSS--SS------
----GGGGSS--SS------
----TTTTSS--SS------
----TTTTSSS-SS------
----TTTTSS--SS------
----TTTTSS--SS------
----TTTTSS--SS------
----TTTTSSS-SS------
----TTTTSSS-SS------
----TTTTSSS-SS------
----TTTTSSS-SS-S----
----GGGGSS--SS------
----GGGGSS--SS------
----TTTTSSS-SS------
----GGGGSSS-SS------
----TTTTSSS-SS------
----TTTTSSS-SS------
----GGGGSSS-SS------
----GGGGSS--SS------
----GGGGTT--SS------
----GGGGSSS-SS------
----GGGGSS--SS------
----GGGGSSS-SS------
----TTTTSSS-SS------
----TTTTSSS-SS------
----GGGGSS--SS------
----TTTTSS--SS------
----GGGGTT--SS------
----GGGGSSS-SS------
----GGGGSS--SS------
----GGGGSS--SS------
----TTTTSS--SS------
----TTTTSS--SS------
----TTSSSS--SS------
----TTTTSSS-SS------
----TTTTSS--SS------
----SSTTSS--SS------
----GGGGSS--SS------
----TTTTSS--SS------
----TTTTSS--SS------
----TTTTSS--SS------
----TTTTSS--SS------
----TTTTSS--SS------
----TTTTSS--SS---S--
----TTTTSS--SS---S--
----TTTTSSS-SS---S--
----TTSSSS--SS---S--
----TTTTSSS-SS------
----TTSSSSS-SS------
----TTTTSSS-SS------
----TTTSSSS-SS------
----TTTTSSS-SS------
----TTTTSSS-SS------
----TTTTSS--SS------
----TTTTSS--SS------
----TTTTSSS-SS---S--
----TTTTSSS-SS---S--
----TTSSSS--SS------
----TTSSSSS-SS------
----TTTTSS--SS---S--
----TTTTSS--SS---S--
----TTTT-SS-SS---S--
----TTTTSS--SS---S--
----TTSSSSS-SS------
----TTTTSSS-SS------
----TTTSSSS-SS------
----TTTTSS--SS------
----TTTT-S--SS---S--
----SSTTSS--SS---S--
----TTTTSS--SS---S--
----TTTTSS--SS---S--
----TTTTSSS-SS---S--
----TTTTSSS-SS---S--
----SSTTSSS-SS---S--
----TTTTSS--SS--SS--
----TTTTSSS-SS---S--
----TTTT-SS-SSS--S--
----TTTT-SS-SSS--S--
----TTTTSS--SSS--S--
----TTTTSSS-SS---S--
----TTTT-SS-SS---S--
----TTTT-SS-SS---S--
----TTTTSSS-SS---S--
----TTTTSSS-SS---S--
----TTTTSSS-SS---S--
----TTTTSS--SS---S--
----TTTTSS--SS--SS--
----TTTTSSS-SS--SS--
----TTTTSS--SS--SS--
----TTSSSS--SS--SS--
----SSTTSS--SS--SS--
----TTTTSSS-SS------
----TTTTSSS-SS---S--
----TTTTSS--SS---S--
----TTSSSS--SS---S--
----TTTTSS--SS---S--
----TTTTSS--SS------
----TTTTSSS-SS---S--
----TTTSSSS-SS---S--
----TTTTSS--SS---S--
----SGGGSSS-SS---S--
----TTTTSSS-SS---S--
----TTTTSSS-SS---S--
----TTTT-SS-SS---S--
----TTTTSSS-SS---S--
----TTSSSS--SS---S--
----TTTTSSS-SS---S--
----TT-SSS--SS---S--
----TTTTSS--SS------
----TTTTSSS-SS---S--
----TTTTSS--SS------
----TTTTSS--SSS-----
----TTTT-SS-SSS--S--
----TTTTSSS-SS---S--
----TTTTSS--SS---S--
----TTTTSSS-SS---S--
----TTTTSS--SS---S--
----TTTTSS--SS---S--
----TTTTSS--SS--SS--
----TTTSSS--SS--SS--
----TTTTSS--SS--SS--
----TTTTSSS-SS---S--
----TTTTSS--SS---S--
----TTTSSS--SS---S--
----TTTTSS--SS---S--
----TTTTSSS-SS---S--
----TTTTSSS-SS--SS--
----TTTT-SS-SS--SS--
----TTTTSSS-SS--SS--
----TTTTSSS-SS--SS--
----TTTTSS--SS---S--
----TTTTSS--SS--SS--
----TTTTSS--SS--SS--
----TTTTSS--SS---S--
----TTTTSSS-SS--SS--
----TTTTSSS-SS---S--
----TTTTSS--SS--SS--
----TTTTSS--SS--SS--
----TTTTSS--SS--SS--
----TTTTSS--SS--SS--
----TTTTSS--SS--SS--
----TTTTSS--SS--SS--
----TTTTSS--SS--SS--
----TTTTSS--SS--SS--
----TTTTSSS-SS--SS--
----TTTTSSS-SS--SS--
----TTTTSSS-SS--SS--
----TTSSSSS-SS--SS--
----TTTTSSS-SS--SS--
----TTSSSS--SS--SS--
----TTTTSSS-SS--SS--
----TTTTSS--SS--SS--
----TTTTSSS-SS--SS--
----TTSSSSS-SS--SS--
----TTTTSSS-SS--SS--
----TTTTSSS-SS--SS--
----TTTTSSS-SS--SS--
----TTTTSS--SS--SS--
----TTTTSS--SS--SS--
----SSTTSSS-SS--SS--
----TTSSSSS-SS--SS--
----TTTTSS--SS--SS--
----TTSSSS--SS---S--
----TTTTSS--SS---S--
----TTSSSSS-SS--SS--
----TTTTSS--SS--SS--
----TTTT-SS-SS--SS--
----TT-SSSS-SS---S--
----TTTTSSS-SS--SS--
----TTTTSSS-SS---S--
----TTTTSSS-SSS--S--
----TTTTSS--SS---S--
----TTTTSS--SS---S--
----TTSSSSS-SS---S--
----TTTTSSS-SS---S--
----TTTT-SS-SS------
----TTSSSSS-SS------
----TTTTSSS-SS------
----TTTTSS--SS---S--
----TTTTSSS-SS--SS--
----TTTTSSS-SS--SS--
----TTTTSSS-SS--SS--
----TTTTSS--SS--S---
----TTSSSSS-SS--SS--
----TTSSSSS-SS--S---
----TTTTSS--SS--SS--
----TTTTSS--SS--S---
----TTTTSSS-SS--S---
----TTSSSS--SS--S---
----TTTTSS--SS--SS--
----TTTTSSS-SS--S---
----TTTT-SS-SS--S---
----TTTT-SS-SS--S---
----TTTTSSS-SS--S---
----TTTTSSS-SS--S---
----TTTTSSS-SS------
----TTSS-SS-SSS-SS--
----TTTT-S--SS--SS--
----TTSSSSS-SS--SS--
----TTTTSSS-SS--S---
----TTTTSSS-SS------
----TTTTSS--SS------
----TTTTSSS-SS--S---
----TTTTSSS-SS------
----TTTTSS--SS------
----TTTSSS--SS--SS--
----TTTTSS--SS--SS--
----TTTTSSS-SSS-SS--
----TTTTSSS-SS--SS--
----TTTTSSS-SSS-SS--
----TTSSSS--SS--SS--
----TTTTSSS-SS--SS--
----TTTTSSS-SS--SS--
----TTTTSSS-SS--SS--
----TTTTSSS-SSS-SS--
----TTTTSSS-SS--SS--
----TTTTSS--SS--SS--
----TTTTSSS-SSS-SS--
----TTSSSSS-SSS-SS--
----TTTTSSS-SS--S---
----TTTTSS--TTS-----
----TTTTSS--TT--S---
----TTTTSS--TTS-S---
----TTTTSS--TTS--S--
----TTTTSS--TTS--S--
----TTTTSS--TTS--S--
----TTTTSS--TTS--S--
----TTTTSS--TTS--S--
----TTTT-S--TTS--S--
----TTTT-TT-TTS--S--
----TTTT-S--TTS--S--
----TTTT-S--TTS--S--
----TTTTSS--TTS-S---
----TTTT-S--TTS-----
----TTTTSS--TTS-S---
----TTTT-SS-TTS-S---
----TTTT-SS-SSS-S---
----TTTT-SS-SSS-S---
----TTTTSSS-SSS-SS--
----TTTT-SS-SSS-SS--
----TTTTSS--SSS-SS--
----TTTT-SS-SSS-----
----TTTT-S--SSS-----
----TTTT-SS-SSS-SS--
----TTTT-SS-SSS-SS--
----TTTT-S--SS------
----TTTT-S--SS---S--
----TTTT-SS-SSS--S--
----TTTTSSS-SS---S--
----TTTT-SS-SSS--S--
----TTTTSSS-TTS-----
----TTTTSSS-SSS-SS--
--S-TTTTSSS-SSS-S---
----TTTT-SS-SSS-S---
----TTTTSSS-SSS-----
----TTTTSS--SSS-----
----TTTTSS--TTS-----
----TTTTSS--TTS-----
----TTTTSS--TTS-----
----TTTTSS--TTS-----
----TTTTSS--TTS-----
----TTTTSS--TTS-----
----TTTTSS--TTS-----
----TTSSSS--SSS-----
----TTTTSS--SSS-----
----TTTSSS--SSS-----
----TTTTSS--SSS-----
----TTTTSS--SSS-S---
----TTSSSS--SSS-----
----TTTTSS--SSS-----
----TTTTSS--SSS-----
----TTTTSS--SSS-----
----TTTTSSS-SSS-----
----TTTT-SS-SSS-----
----TTSSSSS-SSS-----
----TTTTSSS-SSS-----
----TTTTSSS-SSS-----
----TTSSSSS-SSS-----
----TTTTSSS-SSS-----
----TTTTSSS-SSS-----
----TTTTSSS-SSS-----
----TTTTSSS-SSS-----
----TTTTSSS-SSS-----
----TTTTSSS-SSS-----
----TTTTSSS-SSS-S---
----TTTTSS--SSS-S---
----TTTTSSS-SSS-S---
----TTTTSS--SSS-S---
----TTSSSS--SSS-----
----TTTTSSS-SSS-----
----TTTTSSS-SSS-----
----TTTTSSS-SSS-----
----TTTTSSS-SSS-----
----TTTTSS--SSS-----
----TTTTSS--SSS-----
----TTTTSSS-SSS-----
----TTTTSS--SSS-----
----TTTTSSS-SSS-----
----TTTTSSS-SSS-----
----SSTTSSS-SSS-----
----TTSS-SS-SS------
----TTTT-SS-SSS-S---
----TTTT-SS-SSS-----
----TTTT-SS-SSS-----
----TTTTSS--SSS-----
----TTTTSSS-SSS-----
----TTSS-SS-SSS-----
----TTTTSSS-TTS-----
----TTTTSSS-SSS-----
----TTTTSSS-SSS-S---
----TTTTSSS-SSS-S---
----TTTT-SS-SSS-----
----SSTT-SS-SSS-S---
----SSTT-SS-SSS-S---
----SSTTSSS-SSS-S---
----SSTT-SS-SS--S---
----SSTT-SS-SS--S---
----SSTT-SS-SS------
----SSTT-SS-SS------
----TTTTSSS-SSS-S---
----TTTTSSS-SSS-----
----TTTTSSS-SS--S---
----TTTTSSS-SS--S---
----TTTTSSS-SSS-----
----TTTT-SS-SS--S---
----TTTT-SS-SSS-S---
----TTTTSSS-SSS-S---
----TTTT-SS-SS--S---
----TTTTSS--TT--S---
----TTTT-SS-SS--S---
----TTTTSS--TT--S---
----GGGG-S--SS--S---
------TT-SS-SS--S---
----S-TTSSS-SS--S---
------TT-SS-TTS-S---
----S-TT-SS-SS--S---
------TT-SS-SSS-S---
----S-TT-SS-SS--S---
------TTSSS-SSS-S---
----SSTTSSS-SSS-S---
----S-TT-SS-TT--S---
----SSTTSSS-SS--S---
----S-TT-S--SSS-S---
----TTTTSSS-SSS-S---
----SSTTSSS-TTS-S---
----S-TTSSS-SS--S---
----SSTTSSS-SS--S---
----SSTTSSS-SS--S---
----SSTT-SS-SSS-S---
----S-TT-SS-SS--S---
----SSTTSSS-SS--S---
----SSTTSSS-SSS-S---
----TTTT-SS-SSS-S---
----SSTT-SS-SS--S---
----S-TT-SS-SS--S---
----SSTT-SS-SS--S---
----SSTTSSS-SS--S---
----SSTT-SS-SS--S---
----SSTTSSS-SS--SS--
----SSTTSSS-SSS-SS--
----SSTTSSS-SS--SS--
----SSTTSSS-SS--SS--
----S-TTSSS-SS--SS--
----S-TT-SS-SS--S---
----SSTT-SS-SSS-S---
----S-TTSSS-SSS-SS--
----SSTT-SS-SSS-SS--
----S-TTSSS-SS--SS--
----SSTTSSS-SSS-SS--
----SSTTSS--SS--SS--
----SSTTSS--SS--SS--
----S-TT-SS-SS--SS--
----SSTT-SS-SS--SS--
----SSTTSSS-SSS-SS--
----SSTTSS--SS--SS--
----SSTTSSS-SS--SS--
------TT-SS-SSS-SS--
-----STT-SS-SS--SS--
-----STTSSS-SS--SS--
----S-TT-SS-SS--SS--
----SSTT-SS-SS--SS--
----SSTT-SS-SS--S---
-----STT-SS-SSS-S---
------TT-SS-SSS-S---
----TTTT-SS-SSS-S---
----TTTTSSS-SSS-SS--
----TTTT-SS-SSS-SS--
----TTTTSSS-SS--S---
----SSTTSSS-SSS-SS--
----SSTTSSS-SS--SS--
----SSTTSSS-SS--SS--
----SSTTSSS-SS--SS--
----S-TTSSS-SS--SS--
------TTSS--SS--SS--
----S-TTSSS-SS--SS--
----SSTTSS--SS--SS--
----TTTTSSS-TT--SS--
----SSTT-SS-SSS-SS--
----S-TT-SS-SS--SS--
------TT-SS-SS--SS--
----TTTTSS--SS--SS--
----SSTTSS--SS--SS--
----SSTT-SS-SSS-SS--
----TTTTSS--SS--SS--
-----STT-S--SS--SS--
------TT-SS-SSS-SS--
----SSTT-SS-SS--SS--
----SSTTSSS-SSS-SS--
----SSTTSSS-SS--SS--
----SSTT-SS-SS--SS--
----SSTTSSS-SS--SS--
----TTTT-SS-SSS-SS--
----SSTTSSS-SS--S---
----S-TTSS--SSS-SS--
----S-TT-S--SS--SS--
----SSTT-SS-SS--SS--
----S-TTSSS-SS--SS--
----SSTT-SS-SSS-SS--
----TTTT-SS-SSS-SS--
----SSTT-SS-SSS-SS--
----SSTT-SS-SS--SS--
----SSTT-SS-SS--SS--
----S-TT-SS-SSS-SS--
----TTTTSSS-SSS-SS--
----GGGG-SS-SS--SS--
----TTTTSSS-SS--SS--
----TTTT-SS-SS--SS--
----TTTTSSS-SS--SS--
----SSTTSSS-SSS-SS--
----SSTT-SS-SS--SS--
----SSTTSSS-SS--S---
----SSTTSSS-SSS-S---
----TTTTSSS-SSS-S---
----SSTT-SS-SS--SS--
----TTTTSSS-SS--SS--
----TTTTSSS-SS--SS--
----SSTTSSS-SS--SS--
----SSTTSSS-SSS-SS--
----TTTTSSS-SS--SS--
----TTTTSSS-SSS-SS--
----SSTTSSS-SSS-SS--
----SSTTSSS-SS--SS--
----SSTT-SS-SSS-SS--
----SSTTSSS-SSS-SS--
-----STTSSS-SS--SS--
----SSTTSSS-SS--SS--
------TTSSS-SS--SS--
----S-TT-SS-SS--SS--
----TTTTSSS-SS--SS--
----SSTTSSS-SSS-SS--
----S-TTSSS-SSS-SS--
----SSTTSS--SS--SS--
----SSTTSS--SS--SS--
----SSTTSSS-SS--SS--
----SSTTSSS-SSS-SS--
----SSTTSSS-SS--SS--
----SSTTSSS-SS--SS--
----S-TTSSS-SS--SS--
----S-TTSSS-SS--SS--
----SSTTSSS-SS--SS--
----SSTTSSS-SS--S---
----SSTTSSS-SS--S---
----SSTTSS--SS--S---
----SSTTSS--SS--S---
----SSTTSSS-SS--S---
----SSTTSSS-SS--S---
----SSTTSSS-SS--S---
----TTTTSSS-SS--S---
----SSTTSSS-SSS-S---
----SSTTSSS-SSS-S---
----SSTT-SS-SS--S---
----SSTTSSS-SS--S---
----SSTTSS--SSS-SS--
----SSSSSS--SS--S---
----SSTTSSS-SSS-SS--
----SSTTSSS-SS--S---
----SSTTSS--SSS-S---
----SSTTSS--SSS-S---
----SSTTSSS-SSS-SS--
----SSTTSS--SS--SS--
----SSTTSSS-SSS-SS--
----SSTTSSS-SSS-SS--
----SSTTSS--SS--SS--
----SSTTSS--SSS-S---
----SSTTSSS-SSS-SS--
----SSTTSSS-SS--S---
----SSTTSS--SS--SS--
----SSTTSSS-SSS-SS--
----TTTTSSS-SS--S---
----SSTT-SS-SS--SS--
----SSTTSS--SSS-SS--
----SSTTSS--SS--S---
----SSTTSS--SS--SS--
----SSTTSS--SS--S---
----SSTTSS--SS--S---
----SSTTSS--SS--SS--
----SSTTSS--SSS-S---
----SSTTSS--SSS-SS--
----SSTT-S--SS--SS--
----SSTTSSS-SSS-S---
----SSTTSS--SS--SS--
----SSTTSSS-SS--SS--
----SSTTSS--SSS-S---
----SSTTSSS-SS--S---
----SSTTSS--SS--S---
----SSTTSS--TT--S---
----SSTTSS--SS--S---
----SSTTSSS-SS--SS--
----SSTTSS--SS--SS--
----SSTTSS--SS--SS--
----SSTTSSS-SSS-S---
----SSTTSSS-SSS-S---
----SSTTSSS-SSS-S---
----SSTTSSS-SS--S---
----SSTTSSS-SSS-SS--
----SSTTSSS-SS--SS--
----SSTTSSS-SSS-SS--
----SSTTSSS-SS--SS--
----SSTTSSS-SS--SS--
----SSTTSSS-SS--SS--
----SSTTSSS-SS--SS--
----SSTTSSS-SS--SS--
----SSTTSSS-SS--SS--
------TTSSS-SS--SS--
-----STT-SS-SSS-SS--
-----STT-SS-SSS-SS--
----SSTTSS--SSS-SS--
----SSTTSS--SS--SS--
----SSTTSS--SSS-SS--
----SSTTSS--TTS-SS--
-----STTSSS-SS--SS--
----SSTTSS--SS--SS--
----SSTTSS--SSS-SS--
----SSTT-S--SS--SS--
----SSTTSSS-SSS-SS--
----SSTT-SS-SS--SS--
-----STTSSS-SSS-SS--
----SSTTSSS-SS--SS--
-----STTSSS-SS--SS--
----SSTTSSS-SSS-S---
-----SSSSS--SSS-SS--
----SSTTSS--SS--SS--
----SSSSSS--SSS-SS--
-----STT-SS-SS--SS--
----SSTTSSS-SSS-SS--
-----STTSS--SS--SS--
-----SSSSS--SS--SS--
----SSTTSSS-SSS-SS--
-----STTSS--SSS-SS--
----SSSSSS--SSS-SS--
-----SSSSS--SS--SS--
----SSTTSS--SSS-SS--
-----SSSSSS-SSS-SS--
----SSTTSS--SS--SS--
----SSTTSS--SSS-SS--
----SSTTSS--SS--SS--
----SSTTSS--SS--SS--
----SSTTSS--SS--SS--
----SSTTSSS-SS--S---
-----STTSS--SS--SS--
----SSTTSSS-SS--S---
----SSTTSS--SSS-S---
----SSTTSS--SS--S---
----SSTTSS--SS--S---
----SSTTSS--SS--SS--
--S-TTTTSSS-SS--S---
-----STTSS--SS--SS--
----TTTTSSS-SS--S---
----TTTTSSS-SS--S---
----TTTT-SS-SS--S---
----TTTTSSS-SSS-SS--
----SSTTSSS-SS--SS--
-----STTSS--SSS-SS--
-----STTSS--SSS-SS--
-----STT-S--SS--SS--
-----STTSS--SS--S---
----TTTTSS--SS--S---
----TTTTSS--SS--S---
----TTTTSSS-SS--SS--
----SSTTSS--SS--S---
-----STTSS--SSS-S---
-----GGGSS--SSS-S---
----TTTTSS--SSS-S---
----TTTTSSS-SSS-SS--
----TTTTSS--SS--S---
----TTTTSSS-SS--SS--
----TTTTSSS-SS--S---
----TTTT-SS-SS--S---
----TTTT-SS-SSS-SS--
----TTTT-SS-SSS-SS--
----TTTT-SS-SS--SS--
----TTTTSS--SSS-S---
----TTTTSS--SSS-SS--
----SSTTSSS-SS--SS--
------TT-SS-SS--SS--
------TTSSS-SSS-SS--
-----STTSSS-SSS-SS--
----TTTT-SS-SSS-S---
----TTTTSSS-SS--SS--
----TTTTSSS-SS--S---
-----STT-SS-SSS-S---
-----STT-SS-SSS-SS--
----TTTTSSS-SS--SS--
----SSTT-SS-SSS-S---
-----STTSSS-SSS-S---
------TT-SS-SS---S--
----TTTTSSS-SSS-SS--
----TTTT-S--SS--SS--
----TTTT-S--TT--SS--
----TTTTSS--SSS-SS--
----TTTTSSS-SS--SS--
----SSTTSSS-SS--SS--
----SSTT-SS-SS--SS--
----SSTT-SS-SSS-SS--
----TTTTSS--SSS-S---
----SSTTSS--SS--SS--
----TTTT-SS-SSS-SS--
----TTTT-SS-SS--S---
----TTTT-S--SS------
----TTTTSSS-SS--S---
----TTTTSSS-SS--S---
----TTTTSSS-SSS-S---
----GGGG-SS-SSS-S---
----TTTTSSS-SSS-S---
----TTTT-SS-SSS-S---
----GGGGSSS-SSS-S---
----TTTTSS--SSS-S---
----TTTT-SS-SSS-S---
----GGGG-SS-SSS-S---
----TTTT-S--SSS-----
----SSTTSS--SSS-S---
----SSTT-SS-SSS-S---
----S-TT-SS-SSS-SS--
----S-TT-SS-SSS-SS--
----SSTT-SS-SSS-S---
----S-TT-SS-SSS-SS--
----SSTT-SS-SSS-SS--
-----STT-SS-SSS-S---
-----STT-SS-SS------
----S-TT-SS-SS--S---
----SSTTSSS-SSS-S---
-----STT-SS-SSS-S---
----SSTT-SS-SSS-S---
----SSTTSSS-SSS-S---
----SSTTSS--SSS-S---
----SSTT-S--SSS-S---
------TT-SS-SSS-S---
----S-TT-S--SSS-S---
----SSTTSSS-SSS-SS--
----S-TT-SS-SS--S---
-----STT-SS-SSS-SS--
----SSTT-SS-SSS-SS--
------TT-SS-SSS-SS--
----TTTTSS--SSS-S---
----SGGGSSS-SSS-S---
----TTTT-SS-SSS-S---
---STTTTSSS-SSS-S---
---STTTTSSS-SSS-S---
---SSSTT-SS-SSS-SS--
---STTTTSSS-SSS-S---
---STTTT-SS-SSS-S---
---SGGGGSS--SSS-S---
---STGGGSSS-SSS-TT--
---TTTTTSSS-SSS-S---
---SGGGGSSS-SSS-SS--
---SGGGGSSS-SSS-SS--
----TTTT-SS-SSS-TT--
---STTTTSSS-SSS-TT--
---STTTTSSS-SSS-TT--
----TTTTSSS-SSS-TT--
----TTTTSS--SSS-TT--
----TTTTSSS-SSS-TT--
----TTTTSSS-SSS-TT--
----TTTTSSS-SSS-GGG-
---STGGGSSS-SSS-TT--
----GGGGSSS-SSS-TT--
---TTGGGSS--SSS-TT--
---SGGGGSS--SSS-TT--
---TTTTTSS--SSS-TT--
---TTTTTSS--SSS-TT--
---GGGTTSSS-SSS-TT--
---STTTTSS--SSS-TT--
---STTTTSS--SSS-TT--
---STTTTSS--SSS-TT--
---GGGGGSS--SSS-TT--
---TTTTTSS--SSS-TT--
---TTTTTSS--SSS-S---
---STGGGSS--SSS-S---
---STTTSSS--SSS-S---
---TTTTTSSS-SSS-TT--
---TTTTTTT--SSS-S---
---SHHHHSS--SSS-S---
---TTGGGSS--SSS-TT--
---TTTTTTT--SSS-TT--
---GGGGGSS--SSS-TT--
---TTTTTSSS-SSS-TT--
---STTTTSSS-SSS-S---
---TTTTTSSS-SSS-S---
---TTGGGSS--SSS-TT--
---SGGGSSS--SSS-TT--
---SSGGGSSS-SSS-TT--
---TTTTTSS--SSS-TT--
---THHHHSS--SSS-TT--
---TTGGGSSS-SSS-TT--
---STGGGSSS-SSS-TT--
---STTTTSSS--SS-TT--
---SSGGGSS--SSS-TT--
---TTTTTSSS-SSS-TT--
---SSGGGSSS-SSS-TT--
---THHHHSSS-SSS-TT--
----TTTTSSS-SSS-TT--
---STGGGSSS-SSS-TT--
----TTTTSSS-SSS-TT--
---SHHHHSSS-SSS-TT--
----TTTSSSS-SSS-TT--
----TTTTSSS-SSS-TT--
---SSGGGSSS-SSS-TT--
----TTTTSSS-SSS-TT--
----TTTTSS--SSS-TT--
---SHHHHSSS-SSS-TT--
----HHHHSSS-SSS-TT--
----GGGGSSS-SSS-TT--
----HHHHSSS-SSS-TT--
----GGGGSSS-SSS-TT--
----GGGGSSS-SSS-TT--
----GGGGSSS-SSS-TT--
---STGGGSSS-SSS-TT--
----TTTTSSS-SSS-TT--
----TTTTSSS-SSS-TTT-
----TTTTSSS-SSS-TT--
----SSTTSSS-SSS-TT--
----SGGGSSS-SSS-TT--
----GGGGSS--SSS-TT--
----GGGGSSS-SSS-TT--
----GGGGSSS-SSS-TTT-
-----GGGSSS-SSS-TT--
-----GGGSSS-SSS-TT--
----GGGGSSS-SSS-TT--
----TTTTSSS-SSS-SS--
----GGGGSSS-SSS-TT--
----GGGGSSS-SSS-TT--
----TTTTSSS-SSS-TT--
----GGGGSS--SSS-GGG-
----GGGGSSS-SSS-GGG-
----TTTTSS---SS-TT--
----GGGGSSS-SSS-TTT-
----GGGGSSS-SSS-TTT-
----GGGGSSS-SSS-TT--
----GGGG-SS-SSS-TT--
----GGGGSSS-SSS-SS--
----GGGGSSS-SSS-TT--
----SGGGSSS-SSS-TT--
----GGGGSSS-SSS-TT--
----SGGGSSS-SSS-TT--
----GGGGSSS-SSS-TT--
----GGGGSSS-SSS-TT--
----GGGGSSS-SSS-TT--
----GGGGSSS-SSS-TT--
----GGGGSSS-SSS-TT--
----GGGGSSS-SSS-TT--
----GGGGSSS-SSS-TT--
----GGGGSSS-SSS-TT--
----GGGGSSS-SSS-TT--
----GGGGSSS-SSS-SS--
----TTTTSS--SSS-TT--
----TGGGSSS-SSS-TT--
----SSTTSSS-SSS-TT--
----TTTTSSS-SSS-TT--
----TTTTSSS-SSS-TT--
----TTTTSS--SSS-TT--
----TTTTSSS-SSS-TT--
----TTTSSS--SSS-TT--
----TTTTSSS-SSS-SS--
----TTTTSS--SSS-TT--
----TTTTSS--SSS-TT--
----TTTTSSS-SSS-TT--
----TTTTSSS-SSS-TT--
----TTTTSSS-SSS-TT--
----TTTTSSS-SSS-TT--
----TTTTSSS-SSS-TT--
----TTTTSSS-SSS-TT--
----TTTTSSS-SSS-TT--
----TTTSSS--SSS-TT--
----TTTTSSS-SSS-SS--
----TTTTSSS-SSS-TT--
----TTTTSS--SSS-TT--
----TTTTSSS-SSS-TT--
---HHHHTSS--SSS-TT--
----TTTTSSS-SSS-TT--
----TTTTSSS-SSS-TT--
----TTTTSSS-SSS-TT--
----TTTTSSS-SSS-TTT-
----TTTTSSS-SSS-TT--
----TTTTSSS-SSS-TT--
----TTTTSSS-SSS-TT--
----TTTTSSS-SSS-TT--
----TTTTSSS-SSS-TT--
----TTTTSSS-SSS-TT--
----SSTTSSS-SSS-TT--
----GGGGSSS-SSS-TT--
----SSTTSSS-SSS-TT--
----TTTTSSS-SSS-SS--
----TTTT-S--SSS-TT--
----TTTTSSS-SSS-TT--
----TTTT-SS-SSS-TT--
----TTTTSSS-SS--TT--
----TTTTSSS-SSS-TT--
----TTTTSSS-SSS-TT--
----TTTTSSS-SSS-TT--
----TTTTSSS-SSS-TT--
----TTTTSS--SSS-TT--
----TTTTSS--SSS-TT--
----TTTTSS--SSS-TT--
----TTTTSSS-SSS-TT--
----TTTTSSS-SSS-TT--
----TTTTSSS-SSS-TT--
----TTTTSSS-SSS-TT--
----TTTTSSS-SSS-TT--
----TTTTSSS-SSS-TT--
----TTTTSSS-SSS-TT--
----TTTTSSS-SSS-TT--
----SSTTSSS-SSS-TT--
----TTTTSSS-SSS-TT--
----TTTTSSS-SSS-TT--
----TTTTSSS-SSS-TTT-
----TTTTSSS-SSS-TT--
----TTTTSSS-SSS-TT--
----SSTTSSS-SSS-TT--
----SSTTSSS-SSS-TT--
----TTTTSSS-SSS-TT--
----SSTTSSS-SSS-TT--
----SSTTSSS--SS-TT--
----TTTTSSS-SSS-TT--
----TTTTSSS-SSS-TTT-
----TTTTSSS-SSS-TT--
----TTTTSSS-SSS-TTT-
----SSTTSSS-SSS-TT--
----TTTTSSS-SSS-TT--
----SSTTSS--SSS-TTT-
----SSTTSSS-SSS-TT--
----SSTTSSS-SSS-TT--
----SSTTSSS-SSS-TT--
----SSTTSSS-SSS-TT--
--S-SSTTSSS-SSS-TT--
----SSTTSSS-SSS-TT--
--S-SSTTSSS-SSS-TTT-
----SSTTSSS-SSS-TT--
--S-SSTTSSS-SSS-TT--
--S-SSTTSSS-SSS-TT--
--S-SSTTSSS-SSS-TT--
--S-SSTTSSS-SSS-TT--
--S-SSTTSSS-SSS-TT--
----SSTTSSS-SSS-TT--
--S-SSTTSSS-SSS-TT--
----SSTTSSS-SSS-TT--
----SSTTSSS-SSS-TT--
----SSTTSS--SSS-TT--
--S-SSTTSSS-SSS-TT--
--S-SSTTSSS-SSS-TT--
----SSTT-SS-SSS-TT--
----SSTTSSS-SSS-TT--
----SSTTSSS-SSS-TT--
----SSTT-SS-SSS-TT--
--S-SSTTSSS-SSS-TT--
--S-SSTTSSS-SSS-TT--
--S-SSTTSSS-SSS-TT--
--S-SSTTSSS-SSS-TT--
--S-SSTTSS--SSS-TT--
--S-SSTTSSS-SSS-TT--
--S-SSTTSSS-SSS-TTT-
--S-SSTTSSS-SSS-TT--
--S-SSTTSSS-SSS-TT--
--S-SSTTSSS-SSS-TT--
--S-SSTTSSS-SSS-TT--
--S-SSTTSSS-SSS-TT--
--S-SSTTSSS-SSS-TT--
--S-SSTTSSS-SSS-TT--
--S-SSTTSSS-SSS-TT--
--S-SSTTSSS-SSS-TT--
--S-SSTTSSS-SSS-TT--
--S-SSTTSSS-SSS-TT--
----SSTTSSS-SSS-TT--
--S-SSSSSSS-SSS-TT--
--S-SSTTSSS-SSS-TT--
--S-SSTTSSS-SSS-TT--
--S-SSTTSSS-SSS-TT--
--S-SSTTSS--SSS-TT--
--S-SSTTSSS-SSS-TT--
--S-SSTTSSS-SSS-TT--
--S-SSTTSSS-SSS-TT--
--S-SSTTSSS-SSS-TT--
----SSTTSSS-SSS-TT--
----SSTTSSS-SSS-TT--
----SSTTSSS-SSS-TT--
----SSTTSSS-SSS-TT--
----SSTTSSS-SSS-TT--
----SSTTSSS-SSS-TT--
----SSTTSSS-SSS-TT--
----SSTTSSS-SSS-TT--
----SSTTSS--SSS-TT--
----SSTTSSS-SSS-TT--
--S-SSTTSSS-SSS-SS--
----SSTTSSS-SSS-TT--
--S-SSTTSSS-SSS-TT--
----SSTTSSS-SSS-TT--
----SSTTSSS-SSS-TT--
----SSTTSSS-SSS-TT--
----SSTTSSS-SSS-TT--
----SSTTSSS-SSS-TT--
--S-SSTTSSS-SSS-TT--
--S-SSTTSSS-SS--TT--
--S-SSTTSSS-SSS-TT--
--S-SSTTSSS-SSS-TT--
--S-SSTTSSS-SSS-TT--
--S-SSTTSSS-SSS-TT--
--S-SSTTSSS-SSS-TT--
--S-SSTTSS--SSS-TT--
--S-SSTTSSS-SSS-TT--
--S-SSTTSSS-SSS-TT--
--S-SSTTSS--SS--SS--
--S-SSTTSSS-SSS-S---
--S-SSTTSSS-SSS-S---
--S-SSTTSSS-SSS-TT--
--S-SSTTSSS-SSS-TT--
--S-SSTTSSS-SSS-SS--
--S-SSTTSSS-SSS-S---
----SSTTSSS-SSS-TT--
----SSTTSS--SS--TT--
----SSTTSSS-SS--SS--
----SSTTSSS-SSS-TT--
----SSTTSSS-SSS-TT--
----SSTTSSS-SSS-TT--
----SSTTSSS-SS--TT--
----SSTTSSS-SS--TT--
----SSTTSSS-SS--TT--
----SSTTSSS-SS--TT--
----SSTTSS--SS--TT--
----SSTTSSS-SS--TT--
----SSTTSS--SS--TT--
----SSTTSS--SSS-TT--
----SSTTSS--SS--TT--
----SSTTSS--SS--TT--
----SSTTSS--SSS-TT--
----SSTTSS--SS--TT--
----SSTTSSS-SS--TT--
----SSTTSSS-SS--TT--
----SSTTSSS-SSS-TT--
----SSTTSSS-SS--SS--
----SSTTSSS-SS--TTT-
----SSTTSSS-SSS-SS--
----SSTTSSS-SSS-SS--
----SSTTSSS-SSS-TT--
----SSTTSSS-SS--TT--
----SSTTSSS-SS--TT--
----SSTTSSS-SSS-TT--
----SSTTSS--SSS-TT--
----SSTTSSS-SSS-TT--
----SSTTSS--SSS-SS--
----SSTTSS--SSS-TT--
----SSTTSSS-SSS-TT--
----SSTTSSS-SSS-TTT-
----SSTTSS--SSS-TT--
----SSTTSSS-SSS-TT--
----SSTTSSS-SSS-TTT-
----SSTTSSS-SSS-TT--
----SSTTSSS-SSS-TT--
----SSTTSSS-SSS-TTT-
----SSTT-SS-SSS-TT--
----SSTTSSS-SSS-TT--
----SSTTSSS-SSS-TT--
----SSTTSSS-SSS-TT--
----SSTTSSS-SSS-TT--
----SSTTSSS-SS--SS--
----SSTTSSS-SS--GGG-
----SSTTSS--SS--TT--
----SSTTSS--SSS-TT--
----SSTTSS--SS--TTT-
----SSTTSSS-SS--TT--
----SSTTSS--SS--TT--
----SSTTSS--SS--TT--
----SSTTSS--SS--SS--
----SSTTSSS-SSS-TT--
----SSTTSSS-SS--TT--
----SSTTSSS-SSS-TT--
----SSTTSSS-SSS-TT--
----SSTTSSS-SS--TT--
----SSTTSSS-SS--TT--
----SSTTSS--SSS-TT--
----SSTTSS--SS--TT--
----SSTTSS--SSS-TT--
----SSTTSS--SS--TT--
----SSTTSSS-SS--TT--
----SSTTSSS-SS--TT--
----SSTTSS--SS--TT--
----SSTTSSS-SSS-TT--
----SSTTSSS-SS--TT--
----SSTTSS--SS--TT--
----SSTTSS--SS--TT--
----SSTTSS--SS--TT--
----SSTTSSS-SS--TT--
----SSTTSS--SS--TT--
----SSTT-S--SS--TT--
----SSTTSSS-SSS-TT--
----SSTTSSS-SS--TT--
----SSTTSSS-SS--TT--
----SSTTSSS-SS--TT--
----SSTT-SS-SSS-TT--
----SSTTSS--SS--TT--
----SSTTSSS-SS--TT--
----SSTT-SS-SSS-TT--
----SSTTSS--TT--TT--
----SSTTSSS-SS--TT--
----SSTTSSS-SS--TT--
----SSTTSS--SS--TT--
----SSTT-SS-SS--TT--
----SSTTSS--SS--TT--
----SSTTSS--SSS-SS--
----SSTTSS--SS--TTT-
----SSTTSS--SS--TT--
----SSTT-SS-SS--SS--
----SSTTSS--SS--TT--
----SSTTSSS-SSS-TT--
----SSTTSSS-SSS-TTT-
----SSTTSSS-SS--TT--
----SSTTSSS-SSS-TT--
-----STTSSS-SSS-TT--
----SSTTSSS-SS--TT--
----SSTTSS--SS--TT--
----SSTTSSS-SS--TT--
----SSTTSS--SS--TT--
----SSTTSSS-SSS-TT--
----SSTTSSS-SSS-TT--
----SSTTSSS-SSS-TT--
----SSTTSS--SS--TT--
----SSTTSS--SSS-TT--
----SSTTSS--SS--TT--
----SSTT-SS-SS--TT--
----SSTTSSS-SS--TT--
----SSTTSSS-SS--TT--
----SSTTSS--SSS-TT--
----SSTTSS--SS--TT--
----SSTTSS--SS--TT--
----SSTTSSS-SSS-TT--
----SSTTSSS-SS--TT--
----SSTTSSS-SSS-TT--
----SSTTSS--SS--TT--
----SSTTSS--SS--TT--
----SSTTSSS-SS--TT--
----SSTTSSS-SS--TT--
----SSTTSSS-SSS-TT--
----SSTTSSS-SSS-TT--
----SSTTSS--SS--TT--
----SSTTSS--SSS-TT--
----SSTTSS--SS--TT--
----SSTTSS--SS--TT--
----SSTTSS--SSS-TT--
----SSTT-SS-SS--TT--
----SSTTSSS-SSS-TT--
----SSTT-SS-SS--TT--
----SSTTSSS-SSS-TT--
-----STTSSS-SS--TT--
----SSTTSS--SS--TT--
----SSTTSSS-SS--TT--
----SSTT-SS-SS--TT--
----SSTTSS--SS--TT--
----SSTTSS--SS--TT--
----SSTTSS--SS--TT--
----SSTT-SS-SS--TT--
----SSTTSS--SS--TT--
----SSTTSSS-SS--TT--
----SSTTSS--SS--TT--
----SSTTSSS-SS--TT--
----SSTTSSS-SS--TT--
----SSTTSS--SSS-TT--
----SSTTSS--SSS-TT--
----SSTTSS--SS--TT--
----SSTTSSS-SS--TT--
----SSTTSS--TT--TT--
----SSTTSS--SS--TT--
----SSTTSS--SS--TT--
----SSTTSS--SS--TT--
----SSTTSSS-SS--TT--
----SSSSSS--SS--TT--
----SSTTSS--SS--TT--
----SSTTSSS-SS--TT--
----SSTTSSS-SS--TT--
----SSSSSSS-SS--TT--
----SSTTSSS-SS--TT--
----SSTTSSS-SS--TT--
----SSTTSSS-SSS-TT--
----SSTTSSS-SSS-TT--
----SSTTSSS-SS--TT--
----SSTTSSS-SS--TT--
----SSTTSSS-SS--TT--
----SSTTSSS-SS--TT--
----SSTTSSS-SS--TT--
----SSTT-SS-SS--TT--
----SSTTSSS-SS--TT--
----SSTTSSS-SS--TT--
----SSTT-SS-SS--TT--
----SSTTSS--SS--TT--
----SSTTSS--SS--TT--
----SSTTSS--SS--TT--
----SSTTSSS-SS--TT--
----SSTT-S--SSS-TT--
----SSTTSS--SS--TT--
----SSTTSS--SS--TT--
----SSTTSS--SS--TT--
----SSTTSS--SS--TT--
----SSTTSSS-SS--TT--
----SSTTSS--SS--TT--
----SSTTSSS-SS--TT--
----SSTTSS--SS--TT--
----SSTTSS--SS--TT--
----SSTTSS--SS--TT--
----SSTTSSS-SS--TT--
----SSTTSS--SS--TT--
----SSTTSSS-SS--TT--
----SSTTSSS-SSS-TT--
-----STTSSS-SSS-TT--
----SGGGSSS-SS--TT--
-----STTSS--SSS-TT--
----SSTTSSS-SSS-TT--
----SSTTSSS-SS--TT--
----SSTTSSS-SS--TT--
----SSTTSSS-SS--TT--
----SSTTSS--SS--TT--
----SSTTSS--SS--TT--
----SSTTSS--SSS-TT--
----SSTTSSS-SSS-TT--
----SSTTSSS-SS--TT--
----SSTTSS--SS--TT--
----SSTTSSS-SS--TT--
----SSTTSSS-SS--TTT-
----SSTTSS--SSS-TT--
----SSTTSSS-SS--TT--
-----STTSSS-SSS-TT--
----SSTTSSS-SSS-TT--
----SSTTSSS-SS--TT--
----SSTTSSS-SS--TT--
----SSTTSSS-SSS-TT--
----SSTTSSS-SS--TT--
---SSSTT-SS-SS--TT--
---SSSTTSS--SSS-TT--
---S-STTSS--SS--TT--
---SSSTTSSS-SSS-TT--
---SSSTTSSS-SS--TT--
---S-STTSSS-SSS-TT--
---S-GGGSSS-SS--TT--
---SSGGGSSS-SS--TT--
---SSSTTSSS-SS--TT--
---SSSTTSSS-SS--TT--
---SSSTTSSS-SS--SS--
---SSSTTSSS-SS--TT--
---SSSTTSS--SS--TT--
---S-STTSSS-SS--TT--
---S-STT-SS-SS--TT--
---SSSTTSSS-SS--TT--
---SSGGGSSS-SS--TT--
---SSGGGSSS-SSS-TT--
---TTGGGSSS-SSS-TT--
---SSGGG-SS-SSS-TT--
---SSGGGSS--SS--TT--
---STTTTSS--SS--TT--
---STTTTSSS-SSS-TT--
---SSGGGSSS-SS--TT--
----TGGG-SS-SS--TT--
---SSSTTSSS-SS--TT--
---SSGGGSS--SS--TT--
---STTTTSSS-SSS-TT--
---STTTTSSS-SS--TT--
----TTTTSSS-SS--TT--
----SGGGSSS-SS--TT--
----TTTTSSS-SS--TT--
----TTTTSSS-SSS-TT--
----TTTTSS--SS--TT--
----TTTTSSS-SSS-TT--
----TTTTSSS-SSS-TT--
----TTTTSSS-SS--TT--
----TTTTSS--SSS-TT--
----TTTTSSS-SSS-TT--
----TTTT-SS-SS--TT--
----SSTTSS--SS--TT--
----GGGGSSS-SSS-TT--
---STTTTSSS-SSS-TT--
---STTTSSSS-SS--TT--
----TTTS-SS-SS--SS--
----TTTTSS--SS--TT--
----TTTTSS--SS--TT--
----TTTTSSS-SS--TT--
----TTTTSS--SS--S---
----TTTTSSS-SS--TT--
----GGGG-SS-SS--TT--
----GGGGSSS-SS--TT--
----GGGGSSS-SSS-TT--
----GGGGSS--SSS-TT--
----GGGGSSS-SSS-TT--
----SGGGSSS-SSS-TT--
----GGGGSSS-SS--TT--
----GGGGSSS-SSS-TT--
----GGGGSSS-SSS-TTT-
----GGGGSSS-SSS-TT--
----SGGGSS--SS--TT--
----GGGGSS--SSS-TT--
----GGGGSSS-SSS-TT--
----GGGGSSS-SSS-TT--
--S-GGGG-SS-SS--TT--
----GGGGSS--SSS-TT--
----GGGGSS--SSS-TT--
----GGGG-SS-SSS-TT--
----GGGGSS--SS--TT--
----GGGGSSS-SS--TT--
----GGGGSS--SS--TT--
----GGGGSSS-SS--TT--
----GGGG-SS-SSS-TT--
----GGGGSSS-SSS-TT--
----GGGGSSS-SS--TT--
----GGGGSS--SS--TT--
----GGGG-SS-SS--TT--
----GGGGSS--SSS-TT--
----GGGGSSS-SS--TT--
----GGGGSSS-SSS-TT--
----TTTTSS--SS--TT--
----GGGGSSS-SS--TT--
---SGGGGSS--SS--TT--
----GGGGSSS-SS--TT--
----GGGGSS--SS--TT--
----GGGSSSS-SSS-TT--
----GGGGSSS-SSS-TT--
----GGGGSSS-SSS-TT--
----TTTTSS--SSS-TT--
----GGGG-SS-SS--TT--
----GGGGSSS-SSS-TT--
----TTTTSSS-SS--GGG-
----TTTTSSS-SSS-TT--
----GGGGSS--SS--TT--
----GGGGSSS-SS--TT--
----GGGGSSS-SSS-TT--
---SSGGGSSS-SS--TT--
---SSTTSSS--SSS-TT--
----SGGGSSS-SS--TT--
---SSGGGSSS-SS--TT--
---STTTTSSS-SSS-SS--
----GGGGSSS-SS--TT--
----GGGGSS--SS--TTT-
----GGGGSSS-SS--TT--
----GGGGSS--SS--TT--
----GGGGSSS-SS--TT--
----GGGG-SS-SS--TT--
----GGGGSS--SS--TT--
----GGGGSSS-SSS-TT--
----GGGGSS--SSS-TT--
----GGGGSSS-SSS-TT--
----GGGG-SS-SSS-TT--
----SGGG-SS-SS--TT--
----GGGGSS--SS--TT--
----TTTTSSS-SSS-TT--
----GGGGSSS-SSS-TT--
----TTTTSS--SSS-TT--
----TTTTSSS-SSS-TT--
----SSTTSSS-SSS-TT--
----TTTTSSS-SS--TT--
----SSSSSSS-SS--TT--
----TTTTSSS-SS--TT--
----TTTTSS--SSS-TT--
----TTTT-SS-SS--TT--
----SSTT-S--SSS-TT--
----SSTT-S--SSS-TT--
----TTTT-SS-SS--SS--
----TTTTSS--SS--SS--
----SSTTSSS-SS--TT--
----TTTT-SS-SSS-TT--
----TTTTSSS-SS--TT--
----SSTTSSS-SS--SS--
----TTTTSSS-TT--SS--
----TTTTSSS-SS--SS--
----SSTTSSS-SSS-TT--
----TTTTSSS-SS--TT--
----TTTT-SS-SS--TT--
----TTTTSSS-SS--TT--
----TTTTSS--SS--TT--
----TTTTSSS-SS--TT--
----TTTTSSS-SSS-SS--
----TTTT-SS-SSS-SS--
----TTTTSSS-SSS-SS--
----TTTTSSS-SSS-S---
----TTTT-SS-SS--S---
----SSTTSS--SS--SS--
----TTTT-SS-SS--SS--
----SSTTSSS-SS--SS--
----TTTTSSS-SS--SS--
----SSTTSSS-SS--SS--
----TTTTSSS-SS--SS--
----TTTTSSS-SS--SS--
----SSTTSSS-SS--SS--
----SSTTSS--SSS-SS--
----TTTTSSS-SSS-SS--
----SSTTSSS-SS--SS--
----TTTTSSS-SS--S---
----TTTTSSS-SS--S---
----TTTTSSS-SSS-TT--
----TTTTSSS-SS--SS--
----TTTT-S--SSS-S---
----SSTTSS--SS--S---
----SSTTSS--SS--S---
----TTTTSS--SSS-S---
----TTTTSSS-SSS-S---
----TTTTSSS-SS--S---
----TTTT-S--SSS-S---
----SSTT-SS-SSS-S---
----TTTTSS--SS--S---
----TTTT-SS-SSS-S---
----GGGG-SS-SS--S---
----SSTTSS--SSS-S---
----TTTTSS--SSS-S---
----TTTTSSS-SSS-S---
----TTTT-S--SS--S---
----TTTTSSS-SS--S---
----GGGGSSS-SS--S---
----TTTTSS--SS--S---
----TTTTSS--SS--S---
----GGGGSS--SSS-S---
----TTTTSS--SSS-S---
----TTTTSSS-SS--S---
----TTTTSSS-SSS-S---
----TTTTSS--SS--S---
----TTTTSSS-SS--S---
----SSTTSSS-SS--S---
----SSTTSS--SS--S---
----SSTT-S--SS--S---
----TTTTSSS-SS--S---
----TTTTSSS-SS--S---
----TTTTSSS-SS--S---
----TTTTSSS-SS--S---
----SSTT-SS-SS--S---
----SSTTSSS-SSS-S---
----TTTTSSS-SSS-S---
----TTTTSS--SSS-S---
----TTTTSSS-SSS-S---
----TTTTSSS-SS--S---
----TTTTSSS-SS--S---
----TTTTSSS-SS--SS--
----TTTTSSS-SSS-SS--
----TTTTSS--SS--SS--
----TTTTSSS-SS--SS--
----SSTTSSS-SS--SS--
----TTTTSSS-SSS-S---
----TTTTSSS-SSS-S---
----TTTTSSS-SS--S---
----TTTTSSS-SSS-SS--
----GGGGSSS-SSS-S---
----TTTTSSS-SS--S---
----TTTTSSS-SSS-S---
----GGGGSSS-SS--SS--
----TTTTSSS-SSS-SS--
----TTTT-S--SSS-S---
----TTTTSS--SS--S---
----TTTT-SS-SSS-S---
----SSTTSSS-SSS-S---
----TTTTSS--SS--S---
----TTTTSS--SS--S---
----TTTTSSS-SS--S---
----TTTTSSS-SSS-S---
----TTTTSSS-SS--SS--
----TTTTSSS-SS--S---
----TTTTSS--SS--SS--
----TTTTSSS-SS--SS--
----GGGGSS--SSS-SS--
----TTTTSSS-SS--SS--
----TTTTSSS-SS--S---
----SSTTSSS-SSS-S---
----TTTTSSS-SSS-SS--
----TTTTSSS-SS--S---
----TTTTSSS-SSS-S---
----SSTTSSS-SS--S---
----TTTTSSS-SS--S---
----TTTT-SS-SS--S---
----TTTTSSS-SS--SS--
----TTTT-SS-SS--S---
----TTTTSSS-SS--S---
----SSTTSS--SS--SS--
----TT-S-SS-SS--S---
----TTTTSSS-SS--S---
----TTTTSS--SS--S---
----TTTTSSS-SSS-S---
----SSTTSS--SS--S---
----TTTTSSS-SS--S---
----SSTTSSS-SS--SS--
----TTTTSSS-SSS-S---
----GGGGSSS-SS--S---
----TTTTSSS-SS--S---
----TTTTSSS-SSS-S---
----SSTTSSS-SS--SS--
----TTTTSSS-SS--S---
----SSTTSSS-SS--SS--
----SSTTSS--SS--SS--
----SSTTSSS-SSS-S---
----TTTTSSS-SSS-SS--
----TTTTSSS-SS--S---
----TTTTSSS-SS--SS--
----TTTTSSS-SS--SS--
----TTTT-SS-SSS-SS--
----TTTTSSS-SS--SS--
----TTTTSSS-SS--SS--
----TTTTSS--SSS-SS--
----TTTTSSS-SSS-SS--
----TTTTSSS-SSS-S---
----TTTTSSS-SS--S---
----TTTTSSS-SS--S---
----TTTT-SS-SS--S---
----TTTTSSS-SS--S---
----TTTTSSS-SS--S---
----TTTT-SS-SS--SS--
----TTTTSSS-SS--SS--
----TTTTSSS-SS--SS--
----TTTTSSS-SSS-SS--
----TTTTSSS-SS--SS--
----TTTTSSS-SS--SS--
----TTTT-SS-SS--SS--
----TTTTSSS-SS--SS--
----TTTTSSS-SSS-S---
----SSTTSSS-SSS-S---
----TTTT-SS-SS--S---
----TTTTSSS-SS--SS--
----TTTTSSS-SSS-SS--
----TTTTSSS-SS--S---
----SSTTSSS-SSS-S---
----TTTT-SS-SSS-SS--
----TTTTSSS-SS--SS--
----TTTT-SS-SSS-S---
----SSTTSSS-SS--SS--
----TTTTSSS-SSS-SS--
----TTTTSSS-SSS-SS--
----TTTT-SS-SSS-SS--
----GGGGSSS-SSS-SS--
----TTTTSSS-SSS-S---
----TTTTSSS-SS--S---
----SSTTSSS-SS--SS--
----TTTTSSS-SSS-SS--
----TTTT-SS-SS--SS--
----SSTTSSS-SS--S---
----TTTTSSS-SS--SS--
----SSTTSSS-SS--SS--
----TTTTSS--SSS-SS--
----TTTT-SS-SSS-SS--
----TTTTSSS-SS--S---
----SSTTSSS-SSS-SS--
----SSTTSSS-SSS-SS--
----TTTT-SS-SSS-SS--
----TTTTSSS-SS--SS--
----TTTTSSS-SSS-S---
----TTTTSS--SSS-SS--
----GGGG-SS-SSS-S---
----GGGGSSS-SSS-S---
----SGGGSSS-SSS-S---
----TTTTSSS-SSS-S---
----TTTTSSS-SSS-S---
----TTTT-SS-SSS-S---
----TTTTSS--SS--S---
----TTTTSSS-SS--S---
----SSTTSS--SSS-S---
----TTTTSSS-TT--S---
----TTTTSSS-SS--S---
----S-TTSSS-SS--S---
----TTTT-SS-SS--S---
----TTTTSSS-SS--S---
----TTTTSSS-SS--S---
----TTTTSSS-SS--S---
----TTTTSS--SS--S---
----TTTTSSS-SS--S---
---STTTTSSS-SS--S---
----TTTT-SS-SSS-S---
----TTTT-SS-SS--S---
----TTTTSS--SS--S---
----TTTTSS--SSS-SS--
----TTTTSSS-SSS-S---
----TTTT-SS-SSS-S---
----TTTTSSS-SS--SS--
----TTTTSS--SS--S---
----SSTTSS--SS--S---
----TTTTSS--SS--S---
----TTTTSSS-SS--S---
----TTTTSS--SS--S---
----SSTT-SS-SS--S---
----TTTTSSS-SS--S---
----TTTTSSS-SS--S---
----TTTTSSS-SS--SS--
----TTTT-SS-SS--S---
----TTTT-SS-SS--S---
----TTTTSSS-SS--S---
----SSTTSSS-SS--S---
----TTTT-SS-SSS-S---
----TTTTSSS-SSS-S---
----TTTT-SS-SS--S---
----SSTTSSS-SS--S---
----TTTTSSS-SS--S---
----TTTT-SS-SS--S---
----TTTTSS--SS--SS--
----TTTTSSS-SS--S---
----TTTTSSS-SS--S---
----TTTTSSS-SS--S---
----TTTTSS--SS--S---
----TTTTSSS-SS--S---
----SSTTSSS-SS--S---
----S-TTSSS-SSS-S---
----TTTTSSS-SSS-S---
----SSTT-SS-SSS-S---
----TTTT-SS-SS--S---
----TTTTSSS-SS--SS--
----TTTT-SS-SS--S---
----TTTTSSS-SS--SS--
----TTTTSSS-SS--S---
----TTTTSSS-SS--SS--
----TTTTSSS-SSS-SS--
----TTTTSSS-SS--SS--
----TTTTSSS-SS--SS--
----TT-S-SS-SS--SS--
----SSTTSSS-SS--SS--
----TTTTSSS-SS--SS--
----TTTTSSS-SS--SS--
----TTTTSSS-SS--SS--
----TTTTSSS-SS--SS--
----TTTTSSS-SS--SS--
----TTTT-SS-SS--SS--
----TTTTSSS-SS--SS--
----TTTTSSS-SS--SS--
----TTTTSSS-SS--SS--
----TTTTSS--SS--SS--
----TTTTSS--SSS-SS--
----TTTT-SS-SS--SS--
----TTTT-SS-SSS-SS--
----TTTTSSS-SSS-SS--
----TTTTSSS-SS--SS--
----TTTTSSS-SS--SS--
----TTTTSSS-SS--SS--
----TTTTSSS-SSS-S---
----TTTTSSS-SSS-S---
----TTTTSSS-SSS-S---
----TT-SSSS-SSS-S---
----TTTTSSS-SS--S---
----TTTTSSS-SS--S---
----TTTT-SS-SSS-S---
----SSTT-SS-SSS-S---
----TTTTSSS-SSS-S---
----TTTTSSS-SS--SS--
----TTTT-SS-SS--S---
----TTTTSSS-SS--S---
----TTTTSSS-SSS-S---
----TTTTSSS-SSS-S---
----TTTTSSS-SSS-S---
----SSTTSSS-SS--S---
----SSTTSS--SS--S---
----TTTTSSS-SSS-S---
----TTTTSSS-SS--S---
----SSTTSSS-SSS-S---
----TTTTSSS-SS--S---
----TTTTSSS-SSS-S---
----TT-SSSS-SS--S---
----TTSSSSS-SSS-SS--
----SSTTSSS-SS--S---
----TTTTSSS-SSS-S---
----GGGGSSS-SSS-S---
----GGGGSSS-SSS-S---
----TTTTSSS-SSS-S---
----TTTTSSS-SS--S---
----TTTTSS--SS--SS--
----GGGGSS--SS--SS--
----SSTTSS--SS--S---
----TTTTSSS-SS--S---
----TTTTSS--SS--SS--
----TTTTSSS-SS--SS--
----TTTTSSS-SSS-SS--
----TTTT-SS-SS--SS--
----TTTTSSS-SS--S---
----TTTTSSS-SSS-S---
----TTTTSSS-SS--S---
----TTTTSSS-SSS-S---
----TTTTSSS-SS--S---
----TTTTSSS-SS--S---
----TTTTSSS-SS--S---
----TTTT-SS-SS--S---
----TTTTSSS-SSS-S---
----TTTT-SS-SSS-S---
----TTTTSS--SSS-S---
----SSTTSSS-SSS-S---
----TTTTSSS-SS--S---
----TTTTSSS-SS--SS--
----TTTTSSS-SS--SS--
----TTTTSS--SS--SS--
----TTTTSS--SS--SS--
----TTTTSSS-SS--SS--
----SSTTSS--SS--S---
----SSTT-S--SS--S---
----SSTT-SS-SS--SS--
----SSTTSSS-SSS-SS--
----TTTT-SS-SS--SS--
----TTTTSSS-SS--S---
----SSTTSSS-SS--S---
----TTTTSSS-SS--SS--
----TTTTSSS-SSS-SS--
----TTTTSSS-SSS-SS--
----SSTTSSS-SSS-S---
----SSTTSSS-SSS-S---
----SSTTSSS-SS--S---
----SSTTSS--SS--SS--
----SSTT-SS-SSS-SS--
----SSTT-SS-SSS-SS--
----SSTTSSS-SSS-S---
----SSTTSSS-SS--S---
----TTTTSSS-SSS-S---
----SSTTSSS-SSS-S---
----SSTTSSS-SSS-S---
----SSTT-SS-SS--S---
----SSTTSS--SSS-S---
----TTTTSSS-SS--S---
----SSTT-SS-SSS-S---
----TTTTSSS-SSS-S---
----TTTTSSS-SS--S---
----TTTTSS--SSS-SS--
----TTTT-SS-SS--SS--
----TTTTSSS-SS--SS--
----TTTTSSS-SS--S---
----TTTTSSS-SSS-S---
----TTTTSSS-SS--S---
----TTTTSSS-SSS-S---
----TTTTSSS-SSS-S---
----TTTTSSS-SS--S---
----TTTT-SS-SS--S---
----TTTTSSS-SSS-SS--
----TTTTSSS-SSS-SS--
----SSTTSSS-SSS-SS--
----TTTTSSS-SS--SS--
----TTTTSSS-SS--S---
----TTTTSSS-SS--S---
----TTTTSSS-SS--SS--
----SSTTSSS-SS--SS--
----TTTTSSS-SS--SS--
----TTTTSSS-SS--S---
----SSSSSSS-SS--SS--
----SSTT-SS-SSS-S---
----TTTT-SS-SS--S---
----TTTTSSS-SSS-SS--
----TTTTSSS-SSS-S---
----TTTTSSS-SSS-SS--
----TTTT-SS-SSS-SS--
----TTTT-S--SSS-SS--
----TTTTSSS-SSS-SS--
----TTTTSSS-SS--SS--
----TTTT-SS-SSS-S---
----TTTT-SS-SSS-SS--
----TTTT-SS-SSS-SS--
----TTTTSS--SSS-SS--
----TTTTSS--SS--SS--
----TTTTSS--SS--S---
----TTTTSS--TTS-SS--
----TTTTSS--TTS-S---
----TTTTSS--TTS-S---
----TTTTSS--TTS-S---
----TTTTSS--TTS-SS--
----TTTTSS--TTS-SS--
----TTTTSS--SSS-SS--
----SSTTSS--TT--S---
----TTTTSS--TT--S---
----TTTTSS--SS--S---
----TTTTSS--TT--S---
----TTTTSS--TT--SS--
----TTTTSS--TT--S---
----TTTTSS--TT--S---
----TTTTSS--TT--S---
----TTTTSS--TT--S---
----TTTTSS--SSS-S---
----TTTTSS--SS--S---
----TTTTSSS-SSS-S---
----TTTTSSS-SSS-S---
----TTTTSS--SSS-S---
----TTTTSSS-SS--S---
----TTTTSS--SSS-SS--
----TTTTSS--SS--S---
----TTTTSS--SSS-S---
----TTTTSS--SSS-S---
----GGGGSSS-SSS-S---
----TTTTSS--SSS-SS--
----TTTTSS--TTS-S---
----GGGGSSS-SSS-S---
----TTTTSS--SSS-SS--
----TTTTSS--SSS-SS--
----TTTTSS--SS--S---
----TTTTSS--SSS-S---
----TTTTSS--SS--S---
----SSTTSSS-SSS-SS--
----TTTTSS--SSS-S---
----TTTTSS--SSS-SS--
----TTTTSSS-SSS-SS--
----TTTTSS--SSS-SS--
----TTTTSS--SS--SS--
----TT-SSS--SS--SS--
----TT-SSS--SS--S---
----TTTTSS--SS--S---
----TTTTSSS-SS--SS--
----GGGGSS--SS--SS--
----SSTTSS--SS--SS--
----GGGGSS--SS--SS--
----TTTT-SS-SS--TT--
----TTTTSS--SS--SS--
----TTTTSS--SS--SS--
----TTTTSS--SS--SS--
----GGGGSSS-SS--SS--
----TTTTSSS-SS--SS--
----TTTT-SS-SS--SS--
----TTTT-S--SSS-SS--
----TTTT-SS-SS--SS--
----TTTTSS--SS--SS--
----TTTT-SS-TT--S---
----TTTTSSS-SS--SS--
----TTTT-SS-SS--S---
----TTTTSSS-SS--S---
----TTTTSSS-SS--S---
----TTTT-SS-SS--SS--
----TTTT-SS-SSS-SS--
----SSTTSSS-SS--SS--
----TTTTSS--SS--SS--
----TTTTSSS-SS--SS--
----TTTTSSS-SS--SS--
----TTTT-SS-SS--SS--
----TTTTSS--TT--S---
----TTTTSSS-SS--S---
----TTTTSS--SS--S---
----TTTTSS--SS--S---
----TTTTSS--SS--SS--
----TTTTSS--SS--S---
----TTTTSSS-SS--S---
----TTTTSSS-SS--S---
----TTTT-SS-SS--SS--
----TTTTSS--SS--S---
----TTTTSS--SS--SS--
----TT-SSSS-SS--SS--
----TTTT-SS-SS--SS--
----TTTTSSS-SS--SS--
----TTTTSS--SS--S---
----TTTTSSS-SS--SS--
----TTTTSS--SS--S---
----TTTTSS--SS--SS--
----TTTTSS--SS--SS--
----TTTTSS--SS--SS--
----TTTTSS--SS--SS--
----TTTSSS--SS--S---
----TTTTSS--SS--SS--
----TTTTSSS-SS--SS--
----TTTSSS--SS--SS--
----TTTTSS--SS--SS--
----TTTTSS--SS--TT--
----TTTTSS--SS--TT--
----TTTTSS--SS--S---
----TTTTSS--SS--S---
----TTTTSS--SS--S---
----TTTTSS--SS--S---
----TTTTSS--SS--SS--
----TTTTSS--SS--TT--
----TTTTSSS-SS--S---
----TTTTSS--SS--S---
----TTTTSSS-SS--SS--
----TTTTSS--SS--S---
----TTTTSS--SS--S---
----TTTTSS--TT--SS--
----TTTTSS--TT--S---
----TTTTSS--TTS-S---
----TTSSSS--TT--SS--
----TTTTSS--TT--TT--
----TTTTSS--TT--S---
----TTTTSS--TT--S---
----TTTTSS--TT--SS--
----TTTTSS--TT--SS--
----TTTTSS--TT--TT--
----TTTTSS--TT--SS--
----TTTTSS--TT--S---
----TTTTSS--TT--TT--
----TTTTSS--TT--TT--
----TTTTSS--TT--SS--
----TTTTSS--TT--S---
----TTTTSS--TT--TT--
----TTTTSS--TT--TT--
----TTTTSS--SS--TT--
----TTTTSS--SS--SS--
----TTTTSS--SS--SS--
----TTTTSS--SS--TT--
----TTTTSS--SS--SS--
----TTTTSSS-SS--SS--
----TTTTSSS-SS--SS--
----SSTTSS--SS--SS--
----TTTTSS--SS--S---
----TTTTSS--SS--SS--
----TTTTSS--SS--SS--
----TTTTSS--SS--S---
----TTTTSS--SS--S---
------TTSS--SS--S---
----TTTTSS--TT--SS--
----TTTTSSS-SS--SS--
----TTTTSS--TT--SS--
----TTTTSSS-SS--S---
----TTTT-SS-SS--S---
----TTTTSS--TT--S---
----TTTT-SS-SS--SS--
----TTTTSS--TT--SS--
----TTTTSS--TT--SS--
----TTTTSS--SS--SS--
----TTTTSSS-SS--SS--
----TTTTSS--SS--SS--
----TTTTSSS-SS--SS--
----TTTTSSS-SS--SS--
----TTTTSS--TT--S---
----TTTT-S--SS--SS--
----TTTTSSS-SS--S---
----TTTTSS--SS--SS--
----TTTT-S--SS--SS--
----TTTTSS--SS--SS--
----TTTTSS--SS--S---
----TTTTSS--SS--S---
----TTTTSS--SS--SS--
----TTTTSS--SS--SS--
----TTTTSS--SS--S---
----TTTTSS--SS--SS--
----TTTTSS--SS--SS--
----TTTTSS--SS--SS--
----TTTTSSS-SS--SS--
----TTTTSSS-SS--SS--
----TTTTSS--SS--SS--
----TTTTSSS-SS--SS--
----TTTTSS--SS--SS--
----TTTTSSS-SS--SS--
----TTTTSSS-SS--SS--
----TTTTSSS-SS--SS--
----TTTTSS--SS--SS--
----TTTTSSS-SS--SS--
----SSTTSS--SS--SS--
----TTTTSSS-SS--S---
----TTTTSS--SS--SS--
----TTTTSSS-SS--S---
----TTTTSS--SS--S---
----TTTTSS--SS--S---
----TTTTSS--SS--SS--
----SSTTSSS-SSS-SS--
----TTTTSS--SS--S---
----TTTTSS--SS--S---
----TTTTSSS-SS--SS--
----TTTTSS--SS--SS--
----TTTTSS--SSS-S---
----TTTTSS--SS--S---
----TTTTSS--SSS-SS--
----TTTTSS--TT--SS--
----TTTTSS--TT--SS--
----TTTT-S--SSS-SS--
----TTTTSSS-SSS-S---
----TTTTSS--SS--S---
----TTTT-SS-SS--S---
----TTTTSS--SS--S---
----TTTT-SS-SS--S---
----TTTTSS--SS--S---
----SSTTSSS-SS--SS--
----SSTT-SS-SS--S---
----TTTTSSS-SS--S---
----TTTTSSS-SS--SS--
----TTTTSSS-SS--SS--
----TTTTSSS-SSS-SS--
----TTTTSSS-SSS-S---
----TTTTSS--SSS-SS--
----SSTTSSS-SS--SS--
----TTTTSSS-SS--SS--
----TTTTSSS-SS--SS--
----TTTTSSS-SS--SS--
----TTTTSS--SS--SS--
----TTTTSSS-SS--SS--
----TTTTSSS-SS--SS--
----TTTTSSS-SS--SS--
----TTTTSS--SS--SS--
----TTTTSS--SS--SS--
----TTTTSSS-SS--SS--
----TTTT-SS-SS--SS--
----TTTT-S--SS--SS--
----TTTTSSS-SS--SS--
----TTTTSSS-SS--SS--
----TTTTSSS-SS--SS--
----TTTT-SS-SS--SS--
----TTTTSSS-SS--TT--
----TTTTSSS-TT--TT--
----TTTTSS--SS--TT--
----TTTTSS--SS--TT--
----TTTTSSS-SSS-SS--
----TTTTSSS-SSS-SS--
----TTTTSSS-SS--SS--
----TTTTSSS-SS--SS--
----TTTTSSS-SS--SS--
----TTTTSS--SS--TT--
----TTTTSS--TT--SS--
----TTTTSS--TT--TT--
----TTTTSSS-TT--TT--
----TTTTSS--SS--TT--
----TTTTSSS-SS--TT--
----TTTTSS--TT--TT--
----TTTTSSS-TT--SS--
----TTTTSS--TT--SS--
----TTTTSSS-SS--TT--
----TTTTSS--TT--SS--
----TTTTSSS-SS--SS--
----SSTTSS--TT--TT--
----TTTTSSS-SS--TT--
----TTTTSS--SS--TT--
----TTTTSS--SS--TT--
----TTTTSS--TT--TT--
----TTTTSS--SS--TT--
----TTTTSSS-SS--SS--
----TTTTSS--SS--TT--
----TTTTSSS-TT--TT--
----TTTTSS--SS--TT--
----TTTTSS--TT--TT--
----TTTTSSS-TT--TT--
----TTTTSS--SS--TT--
----TTTTSS--TT--SS--
----TTTTSS--SS--SS--
----TTTTSS--SS--SS--
----TTTTSS--SS--SS--
----TTTTSS--TT--SS--
----TTTTSS--TT--SS--
----TTTTSS--SS--SS--
----TTTTSS--SSS-SS--
----TTTTSS--SS--SS--
----TTTTSSS-SS--SS--
----TTTTSS--TT--SS--
----TTTTSS--TT--SS--
----TTTTSS--TT--SS--
----TTTTSS--SS--SS--
----TTTTSS--TT--SS--
----TTTTSS--SS--SS--
----TTTTSS--SS--SS--
----TTTTSS--TT--SS--
----TTTTSSS-SS--SS--
----TTTTSS--TT--SS--
----TTTTSS--SS--SS--
----TTTTSSS-SS--SS--
----TTTTSS--SS--SS--
----TTTTSS--SS--SS--
----TTTTSS--SS--SS--
----TTTTSS--SS--SS--
----TTTTSS--TT--SS--
----SSTTSSS-TT--S---
----TTTTSS--SS--SS--
----TTTTSS--TT--SS--
----TTTTSS--SSS-SS--
----TTTTSS--TT--SS--
----TTTTSS--SS--SS--
----TTTTSS--TT--SS--
----TTTTSS--SS--SS--
----TTTTSSS-TT--TT--
----TTTTSS--SS--SS--
----TTTTSS--TT--SS--
----TTTTSS--TTS-SS--
----TTTTSS--SS--SS--
----TTTTSS--SS--SS--
----TTTTSS--TT--SS--
----TTTTSS--SS--SS--
----TTTTSS--TT--SS--
----TTTTSS--TTS-SS--
----TTTTSS--TT--SS--
----TTTTSS--SS--SS--
----TTTTSS--SS--SS--
----TTTTSS--TT--SS--
----TTTTSS--TT--SS--
----TTTTSSS-SS--SS--
----TTTTSSS-TTS-SS--
----TTTTSS--TT--SS--
----TTTTSS--SS--SS--
----TTTTSSS-SS--SS--
----TTTTSS--TT--SS--
----TTTTSS--TT--SS--
----TTTTSS--SS--SS--
----TTTTSS--TT--SS--
----TTTTSS--TT--SS--
----TTTTSS--TT--SS--
----TTTTSSS-TT--SS--
----TTTTSS--TT--SS--
----TTTTSS--TT--SS--
----TTTTSS--TT--SS--
----TTTTSS--TT--SS--
----TTTTSS--SSS-SS--
----TTTTSS--TT--SS--
----TTTTSS--SS--SS--
----TTTTSS--SS--SS--
----TTTTSSS-SS--SS--
----TTTTSS--SS--SS--
----TTTTSS--TTS-SS--
----TTTTSS--SS--SS--
----TTTTSS--TTS-S---
----GGGGSS--TT--SS--
----TTTTSS--TT--SS--
----TTTTSS--SS--SS--
----TTTTSS--TT--SS--
----TTTTSS--TT--SS--
----TTTTSS--TTS-SS--
----TTTTSS--TT--SS--
----TTTTSS--SS--SS--
----TTTTSS--TT--TT--
----GGGGSS--TT--SS--
----TTTTSSS-SS--SS--
----TTTTSS--TT--SS--
----TTTTSS--SS--SS--
----TTTTSS--SS--SS--
----TTTTSS--TT--SS--
----TTTTSS--SS--SS--
----TTTTSS--TT--SS--
----TTTTSS--SS--SS--
----TTTTSS--TT--SS--
----TTTTSS--TT--SS--
----TTTTSSS-SSS-SS--
----TTTTSS--TT--SS--
----TTTTSS--SSS-SS--
----SGGGSS--SSS-SS--
----TTTTSS--TT--SS--
----TTTTSSS-SS--SS--
----TTTTSS--SS--SS--
----TTTTSSS-SS--SS--
----TTTTSS--SS--SS--
----TTTTSS--SS--SS--
----TTTTSS--SSS-SS--
----GGGGSS--TT--SS--
----GGGGSS--SS--SS--
----TTTTSS--SSS-SS--
----TTTTSS--TT--SS--
----GGGGSSS-TT--SS--
----TTTTSS--TT--SS--
----TTTTSS--TT--SS--
----TTTTSS--SSS-SS--
----TTTTSS--SS--SS--
----TTTTSS--SS--SS--
----TTTTSS--TT--SS--
----TTTTSS--TT--SS--
----TTTTSS--SS--SS--
----TTTTSS--SS--SS--
----GGGGSS--SS--SS--
----TTTTSS--TT--SS--
----TTTTSS--TT--SS--
----TTTTSS--SS--SS--
----TTTTSS--TT--SS--
----TTTTSS--SS--SS--
----TTTTSS--TTS-SS--
----TTTTSSS-SSS-SS--
----TTTTSS--SS--SS--
----TTTTSS--SS--SS--
----TTTTSS--SS--SS--
----TTTTSS--TT--SS--
----TTTTSS--SSS-SS--
----TTTTSSS-SS--SS--
----TTTTSS--SS--TT--
----TTTTSS--SS--SS--
----TTTTSSS-SS--SS--
----GGGGSSS-SSS-SS--
----TTTTSS--SS--SS--
----SSTTSS--SS--SS--
----TTTTSSS-SS--SS--
----TTTTSS--SS--SS--
----TTTTSS--SS--SS--
----TTTTSS--SS--SS--
----TTTTSS--SS--SS--
----TTTTSSS-SS--SS--
----TTTTSS--TT--SS--
----TTTTSS--SS--SS--
----TTTTSS--SS--SS--
----TTTTSSS-SS--SS--
----TTTTSSS-TT--SS--
----TTTTSSS-SS--SS--
----TTTTSSS-TT--SS--
----TTTTSSS-SS--SS--
----TTTTSS--SS--SS--
----TTTTSSS-SS--SS--
----TTTTSS--SS--SS--
----TTTTSSS-SS--SS--
----SSTTSSS-SS--SS--
----TTTTSSS-SS--SS--
----TTTTSS--SS--SS--
----TTTTSSS-SS--SS--
----TTTTSSS-SS--SS--
----TTTTSSS-SS--SS--
----TTTTSS--SS--SS--
----TTTTSSS-SSS-SS--
----TTTTSS--SS--SS--
----TTTT-SS-SSS-SS--
----TTTTSSS-SS--SS--
----TTTTSSS-SSS-SS--
----TTTTSSS-SS--SS--
----TTTTSSS-SSS-SS--
----TTTTSS--SS--SS--
----TTTTSS--SS--SS--
----TTTTSSS-SS--SS--
----TTTTSSS-SS--SS--
----TTTTSS--SSS-SS--
----TTTTSSS-SS--SS--
----TTTT-SS-SS--SS--
----TTTTSSS-SS--SS--
----TTTTSSS-SS--SS--
----TTTTSSS-SS--SS--
----TTTTSSS-SS--SS--
----TTTTSS--SS--SS--
----TTTTSSS-SSS-SS--
----TTTTSSS-SS--SS--
----TTTTSSS-SS--SS--
----TTTTSS--SS--TT--
----SSTTSS--SS--SS--
----TTTTSSS-SS--SS--
----TTTTSSS-SS--SS--
----TTTTSSS-SS--SS--
----TTTTSSS-SS--SS--
----TTTTSSS-SS--SS--
----TTTT-S--SS--TT--
----TTTTSSS-SSS-TT--
----TTTTSSS-SSS-SS--
----TTTTSSS-SS--SS--
----TTTTSS--SS--SS--
----TTTTSSS-SS--SS--
----TTTTSS--SS--TT--
----TTTTSS--SS--SS--
----TTTT-SS-SS--SS--
----TTTTSS--SS--SS--
----TTTTSSS-SS--SS--
----TTTTSSS-SS--SS--
----TTTTSSS-SS--SS--
----TTTTSSS-SS--SS--
----TTTTSSS-SS--SS--
----TTTTSS--SS--SS--
----TTTTSSS-SS--SS--
----TTTTSSS-SS--SS--
----TTTTSSS-SS--SS--
----TTTTSS--SS--SS--
----TTTTSS--SS--SS--
----TTTTSS--SS--SS--
----TTTTSS--SSS-SS--
----TTTTSS--SSS-SS--
----TTTT-SS-SSS-SS--
----TTTTSSS-SS--SS--
----TTTTSS--SS--SS--
----TTTTSSS-SS--SS--
----TTTTSSS-SSS-SS--
----TTTTSSS-SS--S---
----TTTTSSS-SSS-SS--
----TTTTSSS-SSS-SS--
----TTTTSS--SSS-SS--
----TTTT-SS-SSS-SS--
----TTTTSSS-SS--SS--
----TTTTSSS-SS--SS--
----TTTTSS--SS--SS--
----TTTTSS--SS--SS--
----TTTTSS--SS--SS--
----TTTTSSS-SS--SS--
----TTTT-SS-SSS-SS--
----TTTTSSS-SS--SS--
----SSTTSSS-SS--SS--
----TTTTSSS-SS--SS--
----TTTTSSS-SS--SS--
----TTTTSSS-SS--SS--
----TTTTSSS-SS--SS--
----TTTTSS--TT--SS--
----TTTTSSS-SS--SS--
----TTTTSS--SS--TT--
----TTTTSS--TT--TT--
----TTTTSS--SSS-TT--
----TTTTSS--SS--SS--
----TTTTSS--SS--TT--
----TTTTSS--TTS-SS--
----TTTTSSS-TT--SS--
----TTTTSSS-SS--SS--
----TTTTSS--SS--SS--
----TTTTSSS-TT--SS--
----TTTTSS--TT--SS--
----TTTTSSS-SS--SS--
----TTTTSS--TT--SS--
----TTTTSSS-SS--SS--
----TTTTSSS-TT--SS--
----TTTTSSS-SS--SS--
----TTTTSSS-SS--SS--
----TTTTSS--TT--SS--
----TTTTSS--TT--SS--
----TTTTSS--TT--SS--
----TTTTSSS-TT--SS--
----TTTTSSS-TT--SS--
----TTTTSS--TT--SS--
----TTTTSSS-SS--SS--
----TTTTSS--TTS-SS--
----TTTTSS--SS--SS--
----TTTTSSS-TTS-SS--
----TTTTSSS-SS--SS--
----TTTTSS--TT--SS--
----TTTTSSS-SS--SS--
----TTTTSS--SS--SS--
----TTTTSS--SSS-SS--
----TTTTSS--TT--SS--
----TTTTSS--SS--SS--
----TTTTSSS-SS--SS--
----TTTTSS--TT--SS--
----TTTTSS--TTS-SS--
----TTTTSS--TT--SS--
----TTTTSS--TTS-SS--
----TTTTSS--SS--SS--
----TTTTSS--SS--SS--
----TTTTSS--TTS-SS--
----TTTTSS--SS--SS--
----TTTTSS--SSS-SS--
----TTTTSS--SS--SS--
----TTTTSS--TT--SS--
----TTTTSS--SSS-SS--
----TTTTSS--TT--SS--
----TTTTSS--TT--SS--
----TTTTSS--SS--SS--
----TTTTSS--TT--SS--
----TTTTSS--SS--SS--
----TTTTSS--TT--SS--
----TTTTSSS-TT--SS--
----TTTTSSS-SS--SS--
----TTTTSS--TT--SS--
----TTTTSS--TT--SS--
----TTTTSS--SS--SS--
----TTTTSSS-SS--TT--
----TTTTSSS-TT--SS--
----TTTTSS--TT--SS--
----TTTTSSS-SS--SS--
----TTTTSS--TT--SS--
----TTTTSS--SS--SS--
----TTTTSS--SSS-SS--
----TTTTSS--SSS-SS--
----TTTTSS--TTS-SS--
----TTTTSS--SS--SS--
----TTTTSSS-TT--SS--
----TTTTSSS-TT--SS--
----TTTTSS--TTS-SS--
----TTTTSS--SS--SS--
----TTTT-SS-SS--SS--
----TTTTSS--TT--SS--
----TTTTSS--SS--SS--
----TTTTSSS-SSS-SS--
----TTTTSSS-SS--SS--
----TTTTSS--TT--SS--
----TTTTSS--SS--SS--
----TTTTSS--SS--SS--
----TTTTSS--TT--SS--
----TTTTSS--TT--SS--
----TTTTSS--TT--SS--
----TTTTSS--TT--SS--
----TTTTSS--TT--SS--
----TTTTSS--SSS-SS--
----TTTTSSS-SSS-SS--
----SSTTSS--SS--SS--
----TTTTSS--SS--SS--
----TTTTSS--SS--SS--
----TTTTSS--TTS-SS--
----TTTTSS--SSS-SS--
----TTTTSS--SS--SS--
----TTTTSS--TT--SS--
----TTTTSS--TT--SS--
----TTTTSS--TTS-SS--
----TTTTSS--SSS-SS--
----TTTTSS--SS--SS--
----TTTTSS--SS--SS--
----TTTTSSS-SS--SS--
----TTTTSS--SS--SS--
----TTTTSS--SS--SS--
----TTTTSS--SS--TT--
----TTTTSS--TT--SS--
----TTTTSSS-SS--SS--
----TTTTSS--TTS-SS--
----TTTTSSS-SS--SS--
----TTTTSS--SSS-TT--
----TTTTSS--SS--SS--
----TTTTSS--SS--SS--
----TTTTSS--SS--SS--
----TTTTSSS-SS--SS--
----TTTTSSS-SSS-SS--
----TTTTSS--SS--SS--
----TTTTSS--SSS-SS--
----TTTTSS--SS--SS--
----TTTTSSS-SS--SS--
----TTTTSS--SS--SS--
----TTTTSS--SS--SS--
----TTTTSS--SS--SS--
----TTTTSSS-SS--TT--
----TTTTSS--SS--SS--
----TTTTSS--SS--SS--
----TTTTSSS-SS--SS--
----TTTTSSS-SS--SS--
----TTTTSSS-SS--SS--
----TTTTSSS-SS--SS--
----TTTTSS--SS--SS--
----TTTTSSS-SS--SS--
----TTTTSSS-SSS-SS--
----TTTTSSS-SS--SS--
----TTTTSSS-SS--TT--
----TTTTSS--SS--TT--
----TTTTSSS-SS--SS--
----TTTTSS--SS--SS--
----TTTTSSS-SS--SS--
----TTTTSS--SSS-SS--
----TTTTSS--TT--TT--
----TTTTSS--TT--TT--
----TTTTSS--SSS-SS--
----TTTTSSS-SS--TT--
----TTTTSSS-SS--SS--
----TTTTSSS-SS--SS--
----TTTTSSS-SS--SS--
----TTTTSSS-SS--SS--
----TTTTSSS-SS--TT--
----TTTTSS--SS--SS--
----TTTTSS--SS--SS--
----TTTTSS--SS--SS--
----TTTTSS--SS--SS--
----TTTTSS--SS--SS--
----TTTTSS--SS--SS--
----TTTTSS--SS--SS--
----TTTTSS--SS--TT--
----TTTTSS--SS--TT--
----TTTTSS--SS--TT--
----TTTTSS--SS--SS--
----SSTTSS--SS--SS--
----TTTTSS--SS--SS--
----TTTTSSS-SS--SS--
----TTTTSSS-SS--SS--
----TTTTSSS-SS--SS--
----TTTTSS--SS--SS--
----TTTTSSS-SS--SS--
----TTTTSSS-SS--TT--
----TTTTSSS-SS--SS--
----TTTTSSS-SSS-SS--
----TTTTSSS-SSS-TT--
----TTTTSSS-SS--TT--
----TTTTSSS-SS--TT--
----TTTTSSS-SSS-TT--
----TTTTSS--TT--TT--
----TTTTSSS-SS--SS--
----TTTTSSS-SS--SS--
----TTTTSSS-SS--SS--
----TTTTSSS-SS--SS--
----TTTTSS--TT--SS--
----TTTTSSS-SS--TT--
----TTTTSSS-SS--SS--
----TTTTSSS-SSS-SS--
----TTTTSS--SS--SS--
----TTTTSS--SS--SS--
----TTTT-S--SS--SS--
----TTTT-SS-SSS-SS--
----SSTTSS--SSS-SS--
----TTTTSS--SS--SS--
----TTTTSSS-SS--SS--
----TTTTSS--SS--SS--
----TTTTSS--SS--SS--
----TTTT-S--TT--TT--
----TTTTSSS-SS--SS--
----TTTTSSS-SS--SS--
----TTTTSS--SS--SS--
----TTTTSSS-SS--SS--
----TTTTSSS-SSS-TT--
----TTTTSS--SSS-SS--
----TTTTSS--SS--SS--
----TTTTSS--SS--SS--
----TTTTSS--SS--SS--
----TTTTSS--SS--SS--
----TTTTSS--SS--SS--
----TTTTSSS-SS--SS--
----TTTTSS--SS--SS--
----TTTT-SS-SS--TT--
----TTTTSS--SS--TT--
----TTTTSSS-SSS-SS--
----TTTTSS--TT--SS--
----TTTTSS--SS--SS--
----TTTTSSS-SS--SS--
----TTTTSSS-SS--SS--
----TTTTSS--TT--SS--
----TTTTSSS-TT--SS--
----TTTTSSS-TTS-SS--
----TTTTSS--TT--TT--
----TTTTSS--TT--SS--
----TTTTSSS-TT--SS--
----TTTTSSS-SSS-SS--
----TTTTSSS-TT--SS--
----TTTTSS--TT--SS--
----TTTTSSS-SS--SS--
----TTTTSS--TT--SS--
----TTTTSS--TT--TT--
----TTTTSS--TT--SS--
----TTTTSS--TTS-SS--
----TTTTSS--TT--SS--
----TTTTSS--TTS-SS--
----TTTTSS--TT--TT--
----TTTTSS--TT--SS--
----TTTTSS--TTS-SS--
----TTTTSSS-TTS-SS--
----TTTTSSS-TT--TT--
----TTTTSS--TTS-TT--
----TTTTSSS-TTS-SS--
----TTTTSS--TT--SS--
----TTTTSSS-SS--SS--
----TTTTSS--TT--SS--
----TTTTSS--TT--SS--
----TTTTSS--TT--TT--
----TTTTSS--TT--SS--
----TTTTSS--TT--SS--
----TTTTSS--TT--SS--
----TTTTSS--TTS-SS--
----TTTTSS--TTS-SS--
----TTTTSS--TT--SS--
----TTTTSS--TT--SS--
----TTTTSS--TT--SS--
----TTTTSS--SS--SS--
----TTTTSSS-SS--SS--
----TTTTSS--SS--SS--
----TTTTSS--SS--SS--
----TTTTSSS-SS--SS--
----TTTTSSS-SS--SS--
----TTTTSSS-SS--SS--
----TTTTSSS-SSS-SS--
----TTTTSSS-SS--SS--
----TTTTSSS-SS--SS--
----TTTTSS--SS--SS--
----TTTT-SS-SS--SS--
----TTTTSSS-SS--SS--
----TTTTSSS-SS--SS--
----TTTTSS--TT--SS--
----TTTTSS--TT--SS--
----TTTTSS--TT--SS--
----TTTTSS--TT--SS--
----TTTTSSS-SS--SS--
----TTTTSS--TT--SS--
----TTTTSS--SS--SS--
----TTTTSSS-SS--SS--
----TTTTSS--SS--SS--
----TTTTSS--SS--SS--
----TTTTSS--TT--SS--
----TTTTSS--TT--SS--
----TTTTSS--TTS-TT--
----TTTTSS--TT--SS--
----TTTTSS--SS--SS--
----TTTTSS--TT--SS--
----TTTTSS--TT--SS--
----TTTTSS--TT--SS--
----TTTTSS--TT--SS--
----TTTTSS--SSS-SS--
----TTTTSS--TT--SS--
----TTTTSS--TTS-SS--
----TTTTSS--TT--SS--
----TTTTSS--TT--SS--
----TTTTSS--TT--SS--
----TTTTSS--TT--SS--
----TTTTSS--SS--SS--
----TTTTSS--SS--S---
----TTTTSS--SS--SS--
----TTTTSSS-SS--SS--
----TTTTSS--SS--SS--
----TTTTSS--SS--SS--
----TTTTSSS-TT--SS--
----TTTTSS--SS--SS--
----TTTTSS--TT--SS--
----TTTTSS--TT--SS--
----TTTTSS--TT--SS--
----TTTTSS--TT--SS--
----TTTTSS--TT--SS--
----TTTTSS--TT--SS--
----TTTTSS--TT--SS--
----TTTTSS--SS--SS--
----TTTTSS--TT--SS--
----TTTTSS--TT--SS--
----TTTTSS--SSS-SS--
----TTTTSSS-TT--SS--
----TTTTSSS-SS--SS--
----TTTTSSS-SS--SS--
----TTTTSSS-SS--SS--
----TTTTSSS-SS--SS--
----TTTTSS--TT--SS--
----TTTTSS--TT--SS--
----TTTTSS--TT--SS--
----TTTTSSS-SS--SS--
----TTTTSSS-TT--SS--
----TTTTSS--SS--TT--
----TTTTSS--TT--SS--
----TTTTSS--TT--SS--
----TTTTSS--SS--SS--
----TTTTSS--SS--SS--
----TTTT-S--TT--SS--
----TTTTSS--SS--SS--
----TTTTSS--TT--SS--
----TTTTSS--SS--SS--
----TTTTSSS-SSS-SS--
----TTTTSSS-SS--SS--
----TTTTSS--SS--SS--
----TTTTSS--SS--SS--
----TTTTSS--SS--SS--
----TTTTSS--SSS-SS--
----TTTTSS--SS--SS--
----TTTTSS--TT--SS--
----TTTTSS--TT--SS--
----TTTTSSS-SS--SS--
----TTTTSS--SS--SS--
----TTTTSS--SS--SS--
----TTTTSSS-SS--SS--
----TTTTSS--SS--SS--
----TTTTSSS-SS--TT--
----SSTTSSS-SS--SS--
----TTTTSSS-SS--SS--
----TTTTSSS-SS--SS--
----TTTTSS--SS--SS--
----TTTTSS--SS--SS--
----SSTTSS--SS--SS--
----TTTTSSS-SS--SS--
----TTTTSSS-SS--SS--
----TTTT-SS-SS--SS--
----TTTTSSS-SS--SS--
----TTTT-SS-SS--SS--
----TTTTSS--SS--SS--
----TTTTSS--SS--SS--
----TTTT-SS-SS--SS--
----TTTT-SS-SS--SS--
----TTTTSSS-SS--SS--
----TTTTSSS-SS--SS--
----TTTTSS--SS--SS--
----TTTTSS--SS--SS--
----TTTTSS--SSS-SS--
----TTTTSS--SSS-SS--
----TTTTSS--SSS-SS--
----TTTTSSS-SS--SS--
----TTTTSSS-SS--SS--
----TTTTSS--SSS-SS--
----TTTTSSS-SS--TT--
----TTTTSS--TT--SS--
----TTTTSS--SS--SS--
----TTTTSSS-TT--SS--
----TTTTSSS-SS--SS--
----TTTTSSS-SS--SS--
----TTTTSS--SS--SS--
----TTTTSS--TT--SS--
----TTTTSSS-SS--SS--
----TTTTSSS-SSS-SS--
----TTTTSS--SS--SS--
----TTTTSS--SS--SS--
----TTTTSSS-SSS-SS--
----TTTT-S--SS--SS--
----TTTTSSS-SS--SS--
----TTTTSSS-SS--SS--
----TTTTSSS-SS--TT--
----TTTTSS--SS--SS--
----TTTTSSS-SS--SS--
----TTTTSSS-SSS-SS--
----TTTTSS--TT--SS--
----TTTTSSS-SSS-SS--
----TTTTSS--SSS-SS--
----TTTTSS--SSS-SS--
----TTTTSS--SS--SS--
----TT-SSS--SS--SS--
----TTTTSSS-SS--SS--
---STTTTSS--SS--SS--
----TTTTSS--SSS-SS--
----SSTTSSS-SS--SS--
----TTTTSS--SS--SS--
----TTTTSSS-SS--SS--
----TTTTSSS-SS--SS--
----TTTTSS--SSS-SS--
----TTTTSSS-SSS-SS--
----TTTTSSS-SS--SS--
----TTTTSSS-SS--SS--
----TTTTSSS-SS--SS--
----TTTTSSS-SS--SS--
----TTTTSSS-SS--SS--
----TTTTSSS-SS--SS--
----TTTTSSS-SS--SS--
----TTTTSSS-SS--SS--
----TTTTSS--TT--SS--
----TTTTSSS-SS--SS--
----TTTTSSS-SS--SS--
----TTTTSSS-SS--SS--
----TTTTSSS-SS--SS--
----TTTTSSS-SSS-SS--
----TTTTSS--SS--SS--
----TTTTSSS-SS--SS--
----TTTTSSS-SS--SS--
----TTTTSSS-SSS-SS--
----TTTTSS--SSS-SS--
----TTTTSS--SS--SS--
----TTTTSS--TT--SS--
----TTTTSS--TT--SS--
----TTTTSS--SS--SS--
----TTTTSS--TT--SS--
----TTTTSS--TTS-SS--
----TTTTSSS-SS--SS--
----TTTTSS--SSS-SS--
----TTTTSSS-TT--SS--
----TTTTSS--SS--SS--
----TTTTSSS-SS--SS--
----TTTTSSS-SS--SS--
----TTTTSSS-SS--SS--
----TTTTSS--SS--SS--
----TTTTSSS-SS--SS--
----TTTTSSS-SSS-S---
----TTTTSSS-SS--SS--
----TTTTSSS-SS--SS--
----TTTTSS--SS--TT--
----TTTTSS--SSS-SS--
----TTTTSS--SSS-TT--
--S-TTTTSSS-SSS-SS--
----TTTTSSS-SSS-SS--
----SSTTSS--SSS-SS--
----TTTTSS--SS--TT--
----TTTTSSS-SS--SS--
----TTTTSS--SSS-SS--
----TTTTSSS-SS--SS--
----TTTTSS--SS--SS--
----TTTTSS--SS--SS--
----TTTTSS--SS--SS--
----TTTTSSS-SSS-SS--
----TTTTSSS-SS--SS--
----GGGGSSS-SSS-SS--
----TTTTSSS-SSS-SS--
----TTTTSTT-SS--SS--
----GGGGSSS-SS--SS--
----TTTTSS--SSS-SS--
----TTTTSSS-SSS-SS--
----TTTT-S--SS--SS--
----TTTTSSS-SS--SS--
----TTTTSS--TT--TT--
----GGGGSS--SS--SS--
----TTTTSS--TT--SS--
----TTTTSS--SS--S---
----TTTTSS--TT--SS--
----TTTTSS--TT--SS--
----TTTTSS--TT--SS--
----TTTTSS--TTS-SS--
----TTTTSS--SS--SS--
----TTTTSS--TT--SS--
----TTTTSS--SS--SS--
----TTTTSS--TTS-SS--
----TTTTSS--SSS-SS--
----TTTTSS--TT--SS--
----TTTTSS--SS--SS--
----TTTTSS--TT--SS--
----TTTTSS--SSS-SS--
----TTTTSS--TT--SS--
----TTTTSS--SS--SS--
----TTTTSS--SSS-SS--
----TTTTSS--SS--SS--
----TTTTSSS-SS--SS--
----SSTTSS--SS--SS--
----TTTTSS--SS--SS--
--S-TTTTSSS-SS--SS--
--S-SSTTSSS-SS--SS--
--S-TTTTSSS-SS--SS--
--S-SSTTSS--SS--SS--
--S-SSTTSS--SS--SS--
--S-TTTTSS--SS--SS--
--S-TTTTSSS-TT--SS--
--S-TTTTSSS-SS--SS--
----TTTTSS--SS--SS--
----TTTTSS--TT--SS--
----TTTTSS--SS--SS--
---SGGGGSS--SS--SS--
--S-TTTTSS--SS--SS--
--SSTTTTSS--TT--SS--
----TTTTSS--TT--SS--
----TTTTSSS-SSS-SS--
----TTTTSSS-SSS-SS--
----TTTTSS--SSS-SS--
----TTTTSS--TTS-SS--
----TTTTSS--TT--SS--
----TTTTSS--TT--SS--
----SSTTSS--SS--SS--
----TTTTSS--SSS-SS--
----TTTTSS--SSS-TT--
----TTTTSS--SS--TT--
----TTTTSS--SS--TT--
----TTTTSS--SS--TT--
----TTTTSSS-SS--SS--
----TTTTSS--SSS-SS--
----TTTTSS--SSS-SS--
----TTTTSSS-SSS-SS--
----TTTT-SS-SSS-SS--
----TTTTSS--SS--SS--
----TTTTSSS-SS--SS--
----TTTTSSS-SS--SS--
----TTTTSS--SS--SS--
----TTTTSS--SS--SS--
----TTTTSS--SS--SS--
----TTTTSS--SSS-SS--
----TTTTSS--SS--SS--
----TTTTSS--SSS-SS--
----TTTTSS--SSS-SS--
----TTTTSSS-SS--SS--
----TTTT-SS-SS--SS--
----TTTTSSS-SSS-SS--
----TTTTSS--SS--SS--
----TTTTSSS-SSS-SS--
----TTTTSSS-SSS-SS--
----TTTTSSS-SSS-SS--
----TTTTSS--SSS-SS--
----TTTTSS--SS--SS--
----TTTTSSS-SSS-SS--
----TTTTSSS-SS--SS--
----TTTTSSS-SSS-SS--
----TTTTSSS-SSS-SS--
----GGGGSSS-SS--SS--
----TTTTSS--SS--SS--
----TTTTSS--SS--SS--
----TTTTSSS-TT--SS--
----TTTTSSS-SS--SS--
----SSTTSSS-SS--SS--
----TTTTSSS-SS--SS--
----TTTTSSS-SS--S---
----TTTTSSS-SS--SS--
----TTTTSSS-SSS-SS--
----TTTTSSS-SSS-SS--
----TTTTSSS-SS--SS--
----TTTT-SS-SSS-SS--
----TTTTSSS-SSS-SS--
----TTTTSSS-SS--SS--
----TTTTSS--TT--SS--
----TTTT-SS-SSS-SS--
----TTTTSS--SS--SS--
----TTTTSS--SS--SS--
----TTTTSS--SS--SS--
----TTTTSS--SS--SS--
----TTTTSSS-TT--SS--
----TTTTSS--SS--SS--
----TTTTSS--SS--SS--
----TTTTSS--SS--SS--
----TTTTSSS-SS--SS--
----TTTTSSS-SS--SS--
----TTTTSS--SS--SS--
----TTTTSS--TT--SS--
----TTTTSS--TT--SS--
----TTTTSS--SS--SS--
----TTTTSS--TT--SS--
----TTTTSS--SS--SS--
----TTTTSS--SSS-SS--
----GGGGSS--SSS-SS--
----GGGGSS--SS--SS--
----TTTTSS--SS--SS--
----TTTTSS--SS--SS--
----TTTTSS--SS--SS--
----TTTTSS--TT--SS--
----TTTTSS--SS--SS--
----TTTTSSS-SS--SS--
----TTTTSS--TT--SS--
----TTTTSS--TT--SS--
----TTTTSS--SS--SS--
----TTTTSS--SS--SS--
----TTTTSS--SS--SS--
----TTTTSS--SS--SS--
----TTTTSS--TT--SS--
----TTTTSS--TT--SS--
----TTTTSS--TT--SS--
----TTTTSS--TT--SS--
----TTTTSS--TT--SS--
----TTTTSS--SS--TT--
----TTTTSS--SS--SS--
----TTTTSSS-SSS-TT--
----TTTTSS--SS--TT--
----TTTTSS--TT--TT--
----TTTTSSS-TTS-SS--
----TTTTSS--SS--TT--
----TTTTSS--TT--TT--
----TTTTSS--TT--TT--
----TTTTSS--SS--TT--
----GGGGSSS-SS--TT--
----TTTTSS--TTS-SS--
----SSTTSS--TT--SS--
----GGGGSSS-SS--SS--
----TTTTSS--SS--SS--
----TTTTSS--TT--SS--
----TTTTSS--SS--SS--
----TTTTSS--SS--SS--
----TTTTSS--SS--SS--
----SSTTSS--TT--TT--
----SSTTSS--TTS-TT--
----TTTTSS--TT--TT--
----TTTTSS--TT--SS--
----TTTTSS--SSS-SS--
----TTTTSS--SS--SS--
----TTTTSS--SS--SS--
----TTTTSS--TTS-SS--
----TTTTSS--TTS-SS--
----TTTTSS--TTS-SS--
----TTTTSS--TTS-SS--
----GGGGSS--SS--SS--
----TTTTSS---SS-SS--
----TTTTSS--SSS-SS--
----TTTTSS--SSS-SS--
----TTTTSS--TT--SS--
----TTTTSS--TT--SS--
----TTTTSS--TT--SS--
----TTTTSS--SS--SS--
----TTTTSS--SSS-SS--
----TTTTSS--TT--SS--
----TTTTSS--SS--SS--
----TTTTSS--TT--SS--
----TTTTSS--SSS-SS--
----TTTTSS--TT--SS--
----TTTTSSS-SS--SS--
----TTTTSS--TT--SS--
----TTTTSS--SSS-SS--
----SSTTSS--TTS-SS--
----SSTTSSS-TT--SS--
----SSTTSS--SSS-SS--
----TTTTSS--SSS-SS--
----TTTTSSS-SSS-TT--
----TTTTSS--TTS-SS--
----TTTTSS--SS--SS--
----TTTTSS--SS--SS--
----TTTTSS--TT--SS--
----GGGGSS--TTS-SS--
----TTTTSS--TTS-SS--
----TTTTSS--TT--SS--
----TTTTSS--TT--SS--
----TTTTSS--TTS-SS--
----TTTTSS--SS--SS--
----TTTTSS--TT--SS--
----GGGGSS--SS--SS--
----TTTTSSS-SS--SS--
----TTTTSSS-TT--SS--
----TTTTSSS-TTS-SS--
----TTTTSS--SSS-SS--
----TTTTSS--SS--TT--
----TTTTSS--TT--SS--
----TTTTSS--SS--SS--
----TTTTSS--SS--SS--
----TTTTSS--TTS-SS--
----TTTTSS--TT--SS--
----TTTTSS--TT--SS--
----TTTTSS--SS--SS--
----TTTTSS--SS--SS--
----TTTTSS--TT--SS--
----TTTTSS--SS--SS--
----TTTTSS--SS--TT--
----TTTTSS--SS--TT--
----SSTTSS--TT--SS--
----TTTTSS--TT--SS--
----GGGGSS--SS--SS--
----TTTTSS--SSS-SS--
----TTTTSS--TT--SS--
----TTTTSSS-TT--SS--
----TTTTSS--TT--SS--
----TTTTSS--TT--SS--
----SSTTSS--TT--SS--
----TTTTSS--TT--TT--
----TTTTSS--TT--TT--
----GGGGSS--TT--SS--
----TTTTSS--TT--TT--
----TTTTSS--TT--TT--
----GGGGSS--SS--SS--
----SSTTSS--SS--SS--
----TTTTSS--TT--SS--
----TTTTSS--SS--SS--
----SGGGSS--TT--TT--
----SGGGSS--TT--SS--
----SSTTSS--TTS-SS--
----TTTTSS--TT--SS--
----SSTTSS--SSS-SS--
----TTTTSSS-SS--SS--
----TTTTSS--SS--SS--
----TTTTSS--TT--SS--
----TTTTSS--TT--SS--
----SSTTSS--TT--SS--
----TTTTSS--TTS-SS--
----TTTTSS--TT--SS--
----TTTTSS--TT--SS--
----TTTTSS--TT--SS--
----TTTTSS--TT--SS--
----TTTTSS--TT--SS--
----TTTTSSS-SSS-SS--
----TTTTSSS-TT--SS--
----TTTTSSS-SS--SS--
----TTTTSS--SS--TT--
----TTTTSS--TT--TT--
----TTTTSS--SS--TT--
----TTTTSS--SS--TT--
----TTTTSS--SS--TT--
----TTTTSS--SS--SS--
----SSTTSSS-SS--SS--
----TTTTSS--SS--SS--
----SSTTSS--SS--SS--
----TTTTSS--SS--SS--
----TTTTSS--SS--SS--
----TTTTSS--SSS-SS--
----TTTTSS--SS--SS--
----TTTTSS--SSS-SS--
----GGGGSSS-SS--SS--
----TTTTSS--SS--SS--
----TTTTSS--SS--SS--
----TTTTSSS-SS--TT--
----TTTTSSS-SSS-TT--
----SSTTSS--TT--TT--
----TTTTSS--SSS-TT--
----TTTT-S--SSS-TT--
---SSGGGSS--SSS-SS--
----TTTTSS--SSS-SS--
----SSTTSS--SS--SS--
----TTTTSSS-SS--SS--
----TTTTSS--SS--SS--
----SSTTSSS-SS--SS--
----TTTTSSS-SSS-SS--
----GGGGSS--SS--TT--
----SSTTSS--SS--TT--
---STTTTSS--TT--SS--
----TTTTSSS-SSS-SS--
----GGGGSS--SS--SS--
----TTTTSS--SS--SS--
----TTTTSS--SS--SS--
----TTTTSSS-SSS-SS--
----TTTTSSS-SS--SS--
----TTTTSS--SSS-SS--
----GGGGSS--SSS-SS--
----GGGGSSS-SS--SS--
----TTTTSS--SS--SS--
----TTTTSSS-SSS-SS--
----GGGGSS--SSS-SS--
----GGGGSSS-SSS-SS--
----TTTTSS--SS--SS--
----GGGGSS--SS--SS--
----TTTTSSS-SS--SS--
----GGGGSS--SS--SS--
----TTTTSS--SS--SS--
----TTTTSS--SS--SS--
----TTTTSS--SS--SS--
----TTTTSS--SS--SS--
----TTTTSS--TT--SS--
----TTTTSS--TT--SS--
----TTTTSS--SS--SS--
----TTTTSS--SSS-SS--
----TTTTSS--SSS-SS--
----TTTTSS--TT--TT--
----TTTTSS--SS--SS--
--S-TTTTSS--SSS-SS--
----TTTTSS--SS--SS--
----TTTTSS--SSS-SS--
----TTTTSS--SS--SS--
----TTTTSS--TT--SS--
----TTTTSSS-TT--TT--
----TTTTSSS-SS--TT--
----TTTTSS--TTS-SS--
----TTTTSS--TT--SS--
----TTTTSS--TT--SS--
----TTTTSS--SSS-SS--
----TTTTSS--TT--SS--
----SSTTSS--SS--TT--
----TTTTSSS-TT--SS--
----TTTTSSS-SSS-SS--
----TTTTSS--SS--TT--
----TTTTSS--TT--TT--
----TTTTSS--SS--TT--
----TTTTSS--SS--SS--
----SSTTSS--TT--TT--
----TTTTSS--TT--SS--
----TTTTSS--SS--SS--
----TTTTSSS-TT--TT--
----TTTTSSS-SS--TT--
----TTTT-SS-SS--TT--
----TTTTSSS-SS--TT--
----TTTTSSS-SS--TT--
----TTTTSS--SS--TT--
----TTTTSS--TT--TT--
----TTTTSSS-SS--SS--
----TTTTSS--SS--SS--
----TTTTSSS-SS--SS--
----TTTTSS--TT--SS--
----TTTTSS--SS--SS--
----TTTTSS--TT--SS--
----TTTTSS--TT--SS--
----TTTTSSS-SS--SS--
----TTTTSS--SS--SS--
----TTTTSS--TT--TT--
----TTTTSSS-TT--SS--
----TTTTSS--TT--TT--
----TTTTSS--TT--SS--
----TTTTSS--SS--SS--
----TTTTSS--TT--SS--
----TTTTSS--TTS-TT--
----TTTTSS--TT--SS--
----TTTTSS--SSS-SS--
----TTTTSS--SS--SS--
----TTTTSS--TT--SS--
----TTTTSS--TT--SS--
----TTTTSS--SS--SS--
----TTTTSSS-SS--SS--
----TTTTSS--SS--SS--
----TTTTSS--TTS-SS--
----TTTTSSS-SS--SS--
----TTTTSS--TT--TT--
----TTTTSS--TT--TT--
----TTTTSS--TT--TT--
----TTTTSS--TT--S---
----TTTTSS--TT--SS--
----TTTTSSS-TT--SS--
----TTTTSS--TT--SS--
----TTTTSS--TT--SS--
----TTTTSS--SS--TT--
----TTTTSS--SS--SS--
----TTTTSS--SS--SS--
----TTTTSS--SSS-SS--
----TTTTSS--SS--SS--
----TTTTSS--SS--SS--
----TTTTSS--TT--SS--
----TTTTSS--SS--SS--
----TTTTSS--TT--SS--
----TTTTSS--TT--TT--
----TTTTSS--SS--TT--
----TTTTSS--TT--SS--
----TTTTSS--SS--SS--
----TTTTSS--SS--SS--
----TTTTSS--TT--SS--
----TTTTSS--TT--TT--
----TTTTSS--TT--S---
----TTTTSSS-SS--TT--
----TTTTSSS-SS--TT--
----TTTTSSS-SS--TT--
----TTTTSSS-SS--SS--
----TTTTSS--TT--SS--
----TTTTSS--SS--SS--
----TTTTSS--SS--SS--
----TTTTSS--SS--SS--
----TTTTSS--SS--SS--
----TTTTSS--SS--SS--
----TTTTSS--SS--SS--
----TTTTSS--SSS-SS--
----TTTTSS--SSS-SS--
----TTTTSS--SS--SS--
----TTTTSS--SSS-SS--
----TTTTSSS-SSS-SS--
----TT-SSSS-SS--SS--
----SS-SSSS-SSS-S---
----TTSSSSS-SS--SS--
----TTSSSSS-SS--TT--
----TTTTSSS-SSS-TT--
----TTTTSSS-SSS-TT--
----TTTTSSS-SSS-SS--
----TTTTSSS-SSS-SS--
----SGGGSSS-SSS-SS--
----GGGGSSS-SS--SS--
----TTTTSSS-SS--TT--
----TTTTSSS-SS--TT--
----TTTT-SS-SS--TT--
----TTTTSS--SSS-TT--
----TTTTSS--SS--TT--
----TTTTSSS-SS--TT--
----TTTTSSS-SS--TT--
----GGGGSSS-SS--SS--
----GGGGSSS-SSS-SS--
----TTTTSSS-SSS-SS--
----TTTTSS--SS--SS--
----TTTTSS--SS--TT--
----TTTTSSS-SS--TT--
----TTTTSS--SSS-TT--
----TTTTSSS-SSS-TT--
----GGGSSS--SSS-TT--
----SSTTSS--SS--SS--
----TTTTSSS-SS--SS--
----GGGGSSS-SS--SS--
----TTTTSSS-SS--SS--
----TTTTSSS-SS--SS--
----TTTTSSS-SS--SS--
----TTTTSS--SS--SS--
----TTTTSSS-SS--SS--
----GGGGSSS-SS--TT--
----TTTTSSS-SS--TT--
----TTTTSSS-SS--TT--
----TTTTSSS-TT--TT--
----TTTTSSS-SS--SS--
----TT-SSSS-SS--TT--
----TTTTSSS-SS--SS--
----TTTTSSS-SS--SS--
----GGGGSSS-SS--SS--
----TTTTSSS-SSS-SS--
----TTTTSSS-SS--SS--
----TTTTSSS-SS--SS--
----TTTTSSS-SS--SS--
----TTTTSSS-SS--SS--
----TTTTSSS-SSS-SS--
----TTTTSSS-SS--TT--
----TTTTSS--SS--TT--
----TTTTSS--SS--TT--
----TTTTSSS-SS--TT--
----TTTTSSS-SS--TT--
----TTTTSSS-SS--TT--
----TTTTSS--SSS-TT--
----TTTTSSS-SS--TT--
----TTTTSSS-SS--TT--
----TTTT-SS-SS--SS--
----TTTTSS--SS--SS--
----TTTTSS--SS--SS--
----TTTTSS--SSS-SS--
----TTTTSS--SSS-SS--
----TTTTSS--SS--SS--
----TTTTSS--SS--TT--
----GGGGSSS-SS--SS--
----TTTTSS--SSS-SS--
----GGGGSSS-SS--SS--
----TTTTSSS-SSS-SS--
----SSTTSSS-SS--TT--
----TTTTSSS-SS--TT--
----TTTTSSS-SS--SS--
----TTTTSSS-SS--TT--
----TTTTSS--SS--SS--
----TTTTSSS-SS--SS--
----TTTTSSS-SS--SS--
----TTTTSSS-SS--SS--
----TTTTSS--SS--SS--
----TTTTSS--SS--SS--
----TTTTSS--SSS-SS--
----TTTTSS--SS--SS--
----TTTTSS--SS--SS--
----TTTTSS--SS--SS--
----TTTTSS--SSS-SS--
----TTTTSSS-SS--SS--
----TTTTSSS-SS--SS--
----SSTT-SS-SS--SS--
----TTTTSSS-SS--SS--
----TTTTSS--SSS-SS--
----TTTTSSS-SS--SS--
----TTTT-SS-SS--SS--
----TTTTSS--SS--SS--
----TTTTSS--SS--SS--
----TTTTSS--SS--TT--
----TTTTSS--SS--TT--
----SSTTSS--SS--SS--
----GGGGSS--SS--SS--
----GGGGSSS-SS--TT--
----TTSSSSS-SS--SS--
----TTTTSSS-SS--SS--
----TTTTSSS-SS--SS--
----TTTTSSS-SS--SS--
----TTTTSSS-SS--SS--
----TTTTSSS-SS--SS--
----TTTTSS--SS--SS--
----TTTTSS--TT--SS--
----SSTTSS--SS--SS--
----TTTTSSS-SS--SS--
----TTTTSS--SS--SS--
----TTTTSS--SS--TT--
----TTTT-S--SS--SS--
----TTTTSS--SS--SS--
----TTTTSSS-SSS-TT--
----TTTTSS--SSS-SS--
----GGGGSSS-SSS-SS--
----SSTTSS--SS--SS--
----TTTT-SS-SS--SS--
----TTTTSSS-SS--SS--
----TTTT-S--SS--SS--
----TTTTSS--SS--SS--
----TTTTSSS-SSS-SS--
----TTTT-SS-SSS-SS--
----TTTT-SS-SS--SS--
----TTTTSSS-TTS-SS--
----TTTT-SS-SS--SS--
----TTTT-SS-SS--SS--
----TTTTSSS-SS--SS--
----TTTT-SS-SS--SS--
----TT-SSSS-SS--SS--
----TTTTSSS-SS--SS--
----TTTTSSS-SS--SS--
----TTTTSS--SS--SS--
----TTTTSS--SS--SS--
----TTTT-S--SS--SS--
----TTTTSS--TTS-SS--
----TTSSSS--SS--SS--
----TTTTSS--SSS-TT--
----TTTTSSS-SS--SS--
----TTTTSSS-SS--TT--
----TTTTSSS-SS--TT--
----TTTTSSS-SS--TT--
----TTTTSSS-SS--SS--
----TTTTSS--SS--SS--
----TTTTSS--SS--SS--
----TTTTSSS-SS--SS--
----TTTTSSS-SS--TT--
----TTTTSS--SS--SS--
----TTTTSSS-SS--SS--
----TTTTSSS-SS--SS--
----TTTTSSS-SS--SS--
----TTTT-SS-SS--SS--
----TTTTSS--SS--SS--
----TTTTSSS-SS--SS--
----TTTTSSS-SS--SS--
----SSTTSSS-SS--SS--
----TTTTSSS-SS--SS--
----TTSSSSS-SS--TT--
----TTTT-S--SS--SS--
----TTTTSSS-SSS-SS--
----TTTTSSS-SS--SS--
----TTTTSSS-SSS-S---
----TTTT-SS-SSS-SS--
----SSTT-SS-SS--S---
----TTTT-SS-SSS-SS--
----TTTTSSS-SSS-SS--
----TTTTSSS-SSS-SS--
----TTTTSSS-SSS-SS--
----GGGGSSS-SSS-SS--
----GGGGSSS-SSS-SS--
----GGGGSSS-SSS-SS--
----TTTTSSS-SSS-SS--
----TTTTSSS-SSS-TT--
----TTTTSSS-SSS-SS--
----GGGGSSS-SSS-SS--
----SGGGSSS-SS--S---
----SGGGSS--SSS-TT--
----SGGGSSS-SSS-SS--
----TTTTSSS-SSS-SS--
----TTTTSSS-SS--SS--
----TTTT-SS-SSS-SS--
----TTTT-SS-SS--SS--
----TTTTSSS-SS--SS--
----TTTTSS--SS--SS--
----TTTTSSS-SS--SS--
----TTTT-SS-SSS-SS--
----TTTT-SS-SS--SS--
----TTTTSSS-SS--SS--
----TTTTSSS-SS--SS--
----TTTTSSS-SSS-SS--
----TTTTSSS-SS--SS--
----SSTTSSS-SS--TT--
----TTTT-SS-SS--TT--
----TTTTSS--SS--SS--
----TTTTSS--SS--TT--
----TTTTSS--SSS-TT--
----TTTTSSS-SSS-TT--
----TTTTSSS-SS--TT--
----TTTTSS--SS--TT--
----TT-SSSS-SS--SS--
----TTTTSSS-SSS-SS--
----TTTTSSS-SS--SS--
----GGGGSSS-SSS-SS--
----TTTTSSS-TT--SS--
----SSTTSSS-SS--TT--
----TTTTSSS-SS--TT--
----TTTT-SS-SS--SS--
----TTTTSSS-SSS-SS--
----TTTTSSS-SSS-SS--
----TTTTSSS-SS--TT--
----TTTT-SS-SSS-TT--
----TTTTSSS-SS--SS--
----TTTTSSS-SS--SS--
----TTTTSSS-SS--SS--
----TTTTSS--SS--TT--
----TTSSSSS-SS--SS--
----TTTTSSS-SSS-SS--
----SSTTSSS-SS--SS--
----TTTT-SS-SS--SS--
----TTTTSSS-SS--SS--
----TTTTSSS-SS--SS--
----TTTT-SS-SS--SS--
----SSTTSSS-SSS-SS--
----SSTT-SS-SSS-SS--
----TTTTSSS-SS--SS--
----SSTTSSS-SS--SS--
----SSTTSSS-SS--SS--
----SSTTSSS-SS--SS--
----SSTTSSS-SS--SS--
----SSTTSS--SS--SS--
----SSTTSS--SS--SS--
----TTTTSS--SS--S---
----SSTTSSS-SS--TT--
----TTTT-SS-SS--SS--
----TTTSSS--SS--SS--
----TTTTSS--SS--SS--
----TTTTSS--TT--TT--
----TTTTSS--TT--SS--
----SSTTSS--SS--SS--
----TTTTSS--SS--TT--
----TTTTSS--SS--SS--
----SSTTSS--SS--SS--
----TTTTSS--SS--SS--
----TTTTSS--SS--SS--
----SSTTSS--SS--SS--
----SSTTSS--SS--TT--
----TTTTSSS-SS--SS--
----TTTTSSS-SS--SS--
----SSTTSSS-SS--SS--
----TTTTSS--SS--SS--
----SSTTSS--TT--SS--
----TTTTSS--TT--SS--
----SSTTSS--SSS-SS--
----TTTTSS--TT--SS--
----TTTTSS--SS--SS--
----SSTTSS--SS--SS--
----SSTTSS--SS--SS--
----SSTTSS--SS--SS--
----SSTTSS--SS--SS--
--SSSSTTSS--SS--SS--
--S-SSSSSS--SS--SS--
--S-SSTTSS--SSS-SS--
----SSSSSS--SS--SS--
----TTTTSS--SSS-SS--
----TTTTSS--SSS-SS--
----TTTTSS--SS--SS--
----SSTTSS--SSS-SS--
----TTTTSS--SSS-SS--
----TTTTSS--SSS-TT--
----TTTTSS--SSS-SS--
----TTTT-S--SSS-SS--
----TTTT-S--TTS-SS--
----SSTT-S--SSS-SS--
----TTSSSS--SSS-SS--
----TTTT-S--SS--SS--
----SSTT-S--SSS-S---
----TTTTSS--SSS-SS--
----SSTTSS--SSS-S---
----SSTTSS--SSS-S---
------TT-S--SSS-TT--
------TT-S--TTS-TT--
----S-TT-S--TT--TT--
-----STTSS--SSS-SS--
----S-TTSS--TT--SS--
------TTSS--TT--SS--
------TTSS--TTS-SS--
------TT-S---S--TT--
------TT-S---SS-SS--
------TTSS--SSS-S---
------TTSS--TT--S---
------TTSS--TTS-SS--
------TTSS--SSS-S---
------TTSS--SSS-S---
------TTSS--TTS-SS--
-----STTSS--TTS-SS--
------TTSS--TTS-SS--
------TTSS--SS--SS--
------TTSS--TTS-SS--
------TTSS--TTS-SS--
-----STT-S---SS-SS--
-----STTSS---SS-SS--
-----STT-S--TT--SS--
------SSSS--SSS-SS--
-----STTSS--SSS-TT--
-----STTSS---SS-TT--
------TTSS--SS--TT--
-----STT-S--TTS-TT--
-----STTSS---SS-TT--
------TTSS---SS-TT--
-----STT-S--TTS-TT--
-----SSSSS--SSS-TT--
-----STTSS---SS-TT--
-----STTSS---SS-TT--
-----STTSS--SSS-TT--
------TTSS---SS-TT--
-----STTSS--SSS-SS--
-----STTSS--SS--SS--
-----STTSS--TTS-SS--
----SSTTSS--SSS-SS--
----SSTTSS--SSS-SS--
-----STTSS--SSS-SS--
----SSTTSS--SS--S---
-----STTSS--SS--SS--
----SSTTSS--SSS-SS--
----SSTTSS--SSS-SS--
-----STTSS--SSS-SS--
----SSTTSS--SS--SS--
----SSTTSSS-SSS-SS--
-----STTSS--SSS-SS--
----SSTTSSS-SS--SS--
----SSTTSSS-SS--SS--
-----STTSSS-SS--SS--
----SSTTSSS-SSS-SS--
----SSTTSS--SS--SS--
----SSTT-SS-SSS-SS--
----SSTTSSS-SS--SS--
-----STTSSS-SS--SS--
----SSTTSSS-SSS-SS--
----SSTTSSS-SS--TT--
----SSTTSSS-SS--TT--
----SSTTSSS-SS--TT--
----SSTTSSS-SS--TT--
-----STTSSS-SS--TT--
----SSTTSSS-SSS-TT--
----SSTTSS--SSS-TT--
------TTSSS-SSS-SS--
-----GGGSSS-SSS-SS--
------TTSSS-SSS-SS--
-----STTSS--SS--SS--
-----STTSSS-SSS-SS--
-----STTSSS-SSS-SS--
----SSTTSSS-SSS-TT--
----SSTTSSS-SSS-SS--
----SGGGSSS-SSS-SS--
----S-TT-SS-SSS-SS--
----S-TTSSS-SSS-SS--
----SSTTSS--SSS-SS--
-----STTSSS--SS-SS--
----SSTTSSS-SSS-SS--
----SSTTSS--SSS-SS--
-----STTSSS-SSS-SS--
--S-SSTTSSS-SSS-SS--
----SSTTSSS-SSS-SS--
-----STTSS--SSS-SS--
-----GGGSS--SSS-SS--
----SSTTSS--SSS-SS--
----SSTTSS--SSS-SS--
-----STTSSS-SSS-SS--
-----STTSSS-SSS-SS--
-----STTSSS-SS--SS--
----SSTTSSS-SS--SS--
-----STTSSS-SS--SS--
----SSTTSSS-SS--SS--
-----STTSSS-SS--SS--
-----STTSSS-SS--SS--
----S-TTSSS-SS--SS--
----SSTTSS--SSS-SS--
----SSTTSS--SS--SS--
----SSTTSSS-SS--SS--
----SSTTSSS-SS--SS--
-----STTSSS-SS--SS--
-----STTSSS-SS--SS--
--S-SSTTSSS-SS--SS--
----SSTTSSS-SS--SS--
----SSTTSSS-SSS-SS--
--S-SSTTSS--SS--SS--
----SSTTSSS-SS--TT--
----SSTTSSS-SS--TT--
-----STTSS--SSS-TT--
----SSTTSS--SS--TT--
----SSTTSS--SS--SS--
----SSTTSS--SS--SS--
----SSTTSSS-SS--SS--
----SSTTSS--SS--SS--
----SSTTSSS-SSS-SS--
-----STTSS--SS--SS--
----SSTTSS--SS--SS--
-----STTSS--SS--SS--
----SSTTSSS-SS--SS--
----SSTTSSS-SSS-SS--
----SSTTSS--SS--SS--
----SSTTSS--SSS-SS--
----SSTTSS--TTS-TT--
----SSTTSS--SSS-TT--
----SSTT-SS-SSS-TT--
----SSTTSSS-SSS-TT--
----SSTTSSS-SSS-TT--
----SSTTSSS-SSS-TT--
----SSTTSSS-SSS-TT--
----SSTT-SS-SS--TT--
----SSTT-SS-SSS-TT--
----SSTT-SS-SSS-TT--
----SSTTSSS-SS--TT--
----SSTTSSS-SS--TT--
----SSTTSSS-SS--SS--
----SSTTSSS-SS--SS--
----SSTTSSS-SS--SS--
----SSTTSS--SS--SS--
-----STTSS--SS--SS--
----SSTTSS--SS--TT--
----SSTTSSS-SS--TT--
----SSTTSSS-SS--TT--
----SSTTSS--SS--TT--
----SSSSSS--SSS-TT--
----SSTTSS--SS--TT--
-----STTSS--SS--TT--
-----STTSS--SS--SS--
----SSTTSSS-SS--SS--
-----STTSSS-SS--SS--
----SSTTSSS-SS--SS--
----SSTTSSS-SS--S---
----SSTTSS--SSS-SS--
----SSTTSS--SS--SS--
----SSTTSSS-SS--SS--
----SSSSSSS-SSS-SS--
----SSTTSSS-SS--SS--
-----STTSSS-SS--SS--
-----STTSSS-SS--SS--
----SSTTSS--SSS-SS--
----SSTTSS--SS--SS--
-----STTSSS-SS--SS--
----SSTTSSS-SSS-SS--
----SSSSSS--SS--SS--
----SSTTSSS-SS--SS--
----SSTTSS--SS--TT--
----SSTTSS--SSS-TT--
----SSTTSSS-SS--TT--
----SSTTSS--TTS-SS--
------TTSSS-SS--SS--
----SSTTSSS-SSS-SS--
----SSTTSS--SS--SS--
----SSTTSS--SS--SS--
----SSTTSS--SS--SS--
----SSTTSSS-SS--SS--
----SSTTSSS-SSS-SS--
----SSTTSS--SSS-SS--
----SSTTSSS-SSS-SS--
----SSTTSS--SS--SS--
----SSSSSS--SSS-SS--
----SSTTSS--SSS-SS--
----SSTT-S--SS--SS--
----SSTTSS--SSS-SS--
----SSTTSSS-SSS-SS--
----SSTTSS--SSS-SS--
----S-TTSS--SSS-SS--
----SGGGSSS-SSS-SS--
----SSTTSSS-SSS-SS--
----SSTTSS--SSS-SS--
----SSTTSS--SS--SS--
----S-TTSS--SSS-SS--
----SSTTSS--SS--S---
----SSTTSSS-SSS-SS--
--S-SSTTSS--SS--SS--
------TTSSS-SS--SS--
----SSTTSS--SSS-SS--
----SSTTSS--SS--SS--
--S--STTSSS-SS--SS--
------TTSSS-SS--SS--
-----STTSS--SS--SS--
-----STTSSS-SS--SS--
--S-SSTTSSS-SS--SS--
----SSTTSSS-SS--SS--
-----STTSS--SSS-SS--
----SSTTSS--SSS-TT--
--S--STTSS--SSS-TT--
----SSTTSS--TT--TT--
----SSTTSS--SS--TT--
-----STTSS--SSS-TT--
--S--STTSS--SSS-TT--
------TTSS--TTS-TT--
--S---TTSS---SS-TT--
-----STTSS---SS-TT--
------SSSS---S--TT--
----SSTT-S--SS--TT--
----SSTTSS--SSS-TT--
----SSTTSS--TT--TT--
--S---TTSSS-SS--TT--
-----STTSSS-SS--TT--
----SGGGSS--SSS-TT--
----SGGGSS--SSS-TT--
----SSTTSS--SS--TT--
----SSTTSSS-SS--SS--
----SSTTSSS-SS--TT--
----SSTTSSS-SSS-TT--
-----GGGSS--SS--TT--
-----GGGSSS-SSS-TT--
----SGGGSS--SS--SS--
-----GGGSSS-SSS-SS--
-----GGGSSS-SSS-SS--
----SSTTSSS-SS--TT--
----SSTTSSS-SSS-TT--
----SSTTSSS-SSS-TT--
----SSTTSSS-SS--SS--
-----STTSSS-SS--TT--
----SSTTSSS-SSS-TT--
----SSTTSS--SS--TT--
----SGGGSSS-SSS-TT--
-----STTSSS-SS--TT--
----SGGGSSS-SS--TT--
----SSTTSSS-SS--TT--
----SGGGSSS-SS--SS--
-----STTSSS-SS--SS--
----SSTTSSS-SSS-SS--
----SSTTSS--SS--SS--
--S-SSTTSSS-SSS-SS--
----SSTTSSS-SS--SS--
----SSTTSSS-SS--SS--
----SSTTSSS-SS--SS--
----SSTTSS--SS--SS--
----SSTT-SS-SS--SS--
--S-SSTTSSS-SSS-SS--
--S--STTSSS-SSS-SS--
--S--STTSSS-SS--SS--
--S--STTSSS-SS--SS--
--S--STTSSS-SS--SS--
--S--STT-SS-SS--SS--
--S--STT-SS-SSS-TT--
--S--STT-SS-SS--SS--
--S--STTSSS-SS--SS--
--S-SSTT-SS-SSS-SS--
--S-S-TTSSS-SS--SS--
--S-SSTT-SS-SS--SS--
--S-SSTTSSS-SSS-SS--
--S-SSTTSSS-SSS-TT--
--S-SSTTSSS-SS--TT--
--S-SSTTSSS-SS--SS--
--S-SSTTSSS-SS--SS--
--S-SSTTSSS-SS--SS--
--S--STTSSS-SS--SS--
--S--STTSS--SS--SS--
--S--STTSS--TT--SS--
--S-SSTTSSS-SS--SS--
--S--STTSSS-SS--SS--
--S-SSTTSSS-SS--SS--
--S--STTSSS-SS--SS--
--S--STTSSS-SS--SS--
--S--STTSSS-SS--SS--
--S--STTSSS-SS--SS--
--S--STTSSS-SS--SS--
--S--STTSS--SS--SS--
--S-SSTTSSS-SS--SS--
--S--STTSSS-SS--SS--
--S--STTSSS-SS--SS--
--S--STTSSS-SS--SS--
--S--STTSSS-SS--SS--
--S-SSTTSSS-SS--SS--
--S-SSTTSS--SS--SS--
--S--STTSSS-SS--SS--
--S--STTSS--SS--SS--
--SS-STTSSS-SS--SS--
--S--STTSS--SS--SS--
--S--STTSSS-SS--SS--
--S-SSSSSS--SS--TT--
--S-SSTTSSS-SS--SS--
--S-SSTTSSS-SS--SS--
--S-SSTTSSS-SSS-SS--
--S-SSTTSSS-SS--SS--
--S--STTSSS-SS--SS--
--S--STTSS--SS--SS--
--S--STTSSS-SS--SS--
--S--STTSSS-SS--SS--
--S-SSTTSSS-SS--SS--
--S--STTSSS-SS--SS--
----SSTTSSS-SS--SS--
--S-SSTTSSS-SS--SS--
--S-SGGGSSS-SS--SS--
--S--STTSSS-SSS-SS--
--S--STT-SS-SSS-SS--
--S-SSTTSSS-SSS-TT--
--S-SSTTSSS-SSS-SS--
--S-SSTTSSS-SSS-SS--
--S-SSTTSSS-SSS-SS--
--S--STT-SS-SS--SS--
--S--STTSSS-SS--SS--
--S-SSTT-SS-SSS-SS--
--S-SSTTSSS-SS--SS--
--S-SSTT-SS-SS--SS--
--S-SSTTSSS-SS--SS--
--S--STTSS--SS--SS--
--S--STTSSS-SS--SS--
--S--STTSSS-SSS-SS--
--S--STTSSS-SSS-SS--
--S--S-SSSS-SSS-SS--
--S--STTSSS-SS--SS--
--S--STT-SS-SS--SS--
--S-SSTTSSS-SS--SS--
--S--STTSSS-SSS-SS--
--S--STTSSS-SSS-SS--
--S--GGG-SS-SSS-SS--
--S--STT-SS-SSS-SS--
--S--STT-SS-SSS-SS--
--S-SGGGSSS-SSS-SS--
--S--STTSSS-SSS-S---
--S---TTSSS-SSS-S---
--S--STTSSS-SSS-S---
--S--STTSS--SSS-SS--
--S--STTSSS-SS--SS--
--S--STTSSS-SS--SS--
--S-SSTTSS--SSS-SS--
--S-SSTTSS--SSS-SS--
--S-SSTT-SS-SSS-SS--
--S-SSTT-S--SS--TT--
--S--STTSSS-SSS-TT--
--S-SSTT-SS-SS--TT--
--S-SSTTSSS-SSS-TT--
--S-SSTTSSS-SS--SS--
--S-SSTTSSS-SSS-SS--
--S-SSTT-SS-SSS-SS--
--S-SSTTSSS-SS--SS--
--S-SSTTSSS-SS--SS--
----SSTTSSS-SS--SS--
----SSTTSSS-SS--SS--
----SSTTSSS-SS--SS--
--S-SSTTSS--SSS-SS--
--S-SSTTSS--SS--SS--
----SSTTSS--SS--SS--
--S-SSTTSSS-SS--SS--
----SSTTSSS-SS--SS--
-----STTSSS-SS--SS--
----SSTTSSS-SS--SS--
--S-SSTTSS--SS--SS--
----SSTTSSS-SS--TT--
----SSTTSSS-SS--TT--
----SSTTSSS-SS--TT--
----SSTTSSS-SS--SS--
-----SSSSSS-SS--SS--
----SSTTSSS-SS--TT--
----SSTTSS--SS--SS--
----SSTTSSS-SSS-SS--
--S-SSTTSSS-SS--SS--
--S--STTSSS-SS--SS--
--S-SSTTSSS-SS--SS--
--S-SSTTSSS-SS--SS--
----SSTTSSS-SS--SS--
----SSTTSSS-SSS-SS--
-----STTSS--SS--SS--
----SSTTSSS-SS--SS--
----S-TTSSS-SS--SS--
----SSTTSSS-SS--SS--
----SSTTSS--SSS-SS--
----SSTTSSS-SS--SS--
----SSTTSSS-SS--SS--
----SSTTSSS-SS--SS--
----SSTTSS--SSS-SS--
----SSTTSSS-SS--SS--
----SSTTSSS-SSS-SS--
--S-SSTTSSS-SS--SS--
--S-SSTTSSS-SS--SS--
--S-SSTTSSS-SS--SS--
----SSTTSS--SS--SS--
----SSTTSSS-SSS-SS--
----SSTTSSS-SS--TT--
----SSTTSSS-SS--TT--
----SSTTSS--SSS-SS--
----SSTTSS--SSS-TT--
----SSTTSSS-SS--TT--
----SSTTSSS-SSS-TT--
----SSTTSSS-SSS-TT--
----SSTTSSS-SSS-TT--
----SSTTSS--SSS-TT--
----SSTTSSS-SSS-TT--
----SSTTSS--SSS-TT--
----SSTTSSS-SSS-TT--
----SSTTSS--SSS-TT--
----SSTTSSS-SSS-TT--
----SSTTSSS-SSS-TT--
----SSTTSSS-SSS-TT--
----SSTTSS--SSS-TT--
----SSTTSSS-SSS-TT--
----SSTTSSS-SSS-TT--
----SSTTSSS-SSS-TT--
----SSTTSSS-SSS-TT--
----SSTTSSS-SSS-TT--
----SSTTSSS-SSS-TT--
----SSTTSSS-SSS-TT--
--S-SSTTSSS-SSS-TT--
----SSTTSSS-SSS-TT--
--S-SSTTSSS-SSS-TT--
--S-SSTTSS--SSS-TT--
--S-SGGGSS--SS--TT--
--S-SSTTSSS-SS--TT--
--S-SSTTSS--SSS-TT--
--S-SS-SSS--SSS-TT--
--S-SSTTSS--SSS-SS--
--S-SSTTSS--SS--SS--
----SSTTTT--SSS-SS--
----SSTTSS--SSS-SS--
----SSTTSS--SS--TT--
----SSTTSS--SSS-TT--
----SSTTSS--SSS-TT--
--S-SSTTSS--SSS-TT--
----SSTTSS--SS--TT--
----SSTTSS--SSS-TT--
----SS-SSS--SSS-TT--
----SSTTSS--SSS-TT--
----SSTTSS--SSS-TT--
----SS-SSS--SSS-TT--
----SSTTSS--SSS-TT--
----SSTTSS--SSS-TT--
----SSTTSSS-SSS-TT--
----SSTTSSS-SSS-TT--
----S-TTSSS-SSS-TT--
----SSTTSS--SSS-TT--
----SSTTSSS-SSS-TT--
----SSTTSSS-SSS-TT--
----SSTTSS--SSS-SS--
----SSTTSS--SSS-SS--
----SSTTSS--SSS-TT--
----SSTTSS--SSS-TT--
----SSTTSS--SSS-TT--
----SSTTSS--SSS-TT--
----SSTTSS--SSS-TT--
----SSTTSS--SSS-TT--
-----STTSS--SSS-TT--
----SSTTSS--SSS-TT--
----SSTTSS--SSS-TT--
------TTSSS-SSS-TT--
----SSTTSSS-SSS-TT--
-----STTSSS-SSS-TT--
-----STTSSS-SSS-TT--
----SSTTSSS-SSS-TT--
-----GGGSSS-SSS-TT--
----SSTTSSS-SSS-TT--
----SSTTSSS-SSS-SS--
----SS-SSSS-SSS-TT--
----SSTTSSS-SSS-TT--
-----STTSSS-SSS-TT--
-----GGGSS--SSS-TT--
----SSTTSS--SSS-TT--
-----GGGSS--SSS-SS--
----SSTTSS--SSS-TT--
----SGGGSS--SSS-TT--
----S-TTSS--SSS-TT--
----SSTTSSS-SSS-TT--
----SSTTSSS-SSS-TT--
--S-SSTTSSS-SSS-TT--
----SSTTSSS-SSS-SS--
----SSTTSSS-SSS-SS--
----SSTTSSS-SSS-SS--
----SSTTSSS-SSS-TT--
----SSTTSSS-SSS-TT--
----SSTTSSS-SSS-TT--
----SGGGSS--SSS-TT--
----SSTTSSS-SSS-TT--
----SSTTSSS-SSS-TT--
-----GGGSS--SS--TT--
-----GGGSS--SSS-TT--
------TT-SS-SSS-TT--
------TTSSS-SSS-TT--
------TTSSS-SS--TT--
------TTSSS-SS--TT--
-----STTSSS-SS--TT--
-----STTSSS-SSS-TT--
----SSTTSSS-SSS-TT--
----S-TTSSS-SS--TT--
------TTSS--SS--TT--
------TTSSS-SS--TT--
-----GGGSSS-SS--TT--
------TTSSS-SSS-TT--
------TTSSS-SS--TT--
------TT-SS-SS--TT--
------TTSSS-SS--TT--
------TTSSS-SS--TT--
------TTSSS-SS--TT--
-----GGGSSS-SSS-TT--
-----STTSSS-SS--TT--
-----GGGSSS-SS--TT--
------TTSSS-SS--TT--
------TTSSS-SSS-TT--
-----STTSSS-SS--TT--
------SSSSS-SS--TT--
----SSTTSSS-SS--TT--
----SSTTSS--SS--SS--
----SSTTSSS-SSS-TT--
----SSTTSS--SS--TT--
----SSTTSS--SS--TT--
--S-SSTTSS--SS--SS--
--S-SSTTSS--SSS-TT--
--S-SSTTSS--SS--TT--
--S-SSTTSS--SSS-TT--
--S-SSTTSS--SS--TT--
--S-SSTTSS--SS--TT--
--S-SSTTSS--SSS-SS--
----SSTTSS--SSS-TT--
--S-SSTTSS--SS--TT--
--S-SSTTSS--SSS-TT--
--S-SSTTSS--SSS-TT--
--S-SSTTSS--SS--TT--
--S-SSTTSS--SSS-TT--
--S-SSSSSSS-SSS-TT--
----SSTTSS--SS--TT--
----SSTTSSS-SS--TT--
----SSTTSSS-SS--TT--
----SSTTSSS-SS--TT--
--S-SSTTSSS-SSS-TT--
--S-SSTTSSS-SS--TT--
--S-SSTTSSS-SS--TT--
--S-SSTTSS--SS--TT--
--S-SSTTSSS-SS--TT--
--S-SSTTSSS-SSS-SS--
--S-SSTTSSS-SSS-SS--
--S-SSTTSSS-SSS-TT--
--S---TTSSS-SSS-TT--
------TTSSS-SS--TT--
--S-S-TTSSS-SSS-TT--
--S-S-TTSSS-SS--TT--
--S---TTSSS-SSS-TT--
--S---TTSSS-SSS-TT--
--S---TTSSS-SSS-TT--
--S---TTSSS-SSS-TT--
--S---TTSSS-SS--TT--
--S---TTSSS-SSS-TT--
--S---TTSSS-SSS-TT--
-----GGGSSS-SS--TT--
------TTSSS-SS--TT--
--S---TT-SS-SS--TT--
------TTSSS-SS--TT--
--S---TT-SS-SS--TT--
--S---TT-SS-SS--TT--
--S---TT-SS-SS--TT--
--S---TT-SS-SSS-TT--
------TTSSS-SS--TT--
------TT-SS-SS--TT--
------TTSSS-SSS-TT--
------TT-SS-TT--TT--
------TT-SS-SS--TT--
----TTTTSSS-SSS-TT--
----TTTTSS--TTS-TT--
----TTTTSS--TT--TT--
----TTTTSSS-SSS-TT--
----TTTTSSS-SSS-TT--
----TTTTSSS-SSS-TT--
----TTTTSSS-SSS-TT--
----TTTTSSS-SSS-TT--
----TTTTSSS-SSS-TT--
----TTTTSSS-SSS-TT--
----TTSSSSS-SSS-TT--
----TTSSSS--SSS-TT--
----SSTTSSS-SSS-TT--
----TTTTSSS-SSS-TT--
----TTSSSSS-SSS-TT--
----TTTTSSS-SSS-TT--
----TTTTSSS-SS--SS--
----TTTTSSS-SSS-TT--
----GGGGSSS-SS--TT--
----TTTTSSS-SSS-TT--
----TTTTSSS-SSS-TT--
----TTTTSSS-SSS-TT--
----TTTTSS--SSS-TT--
----TTTTSSS-SSS-TT--
----TTTTSS--SSS-TT--
----TTTTSSS-SSS-TT--
----TTTTSS--SS--TT--
----GGGGSSS-SSS-TT--
----TTTTSSS-SSS-TT--
----TTTTSSS-SSS-TT--
----TTTTSSS-SSS-TT--
----TTTTSSS-SS--TT--
----TTTTSSS-SSS-TT--
----TTTTSS--SS--TT--
----TTTTSSS-SSS-TT--
----TTTTSSS-SSS-TT--
----TTTTSSS-SSS-TT--
----SSTTSS--SSS-TT--
----TTTTSS--SSS-TT--
----TTTTSSS-SSS-TT--
----TTTTSSS-SSS-TT--
----TTTTSSS-SS--TT--
----TTTTSSS-SS--TT--
----TTTTSSS-SS--TT--
----TTTTSSS-SSS-TT--
----TTTTSSS-SSS-TT--
------TTSSS-SSS-TT--
----GGGGSSS-SSS-TT--
----GGGGSSS-SS--TT--
----GGGGSS--SSS-TT--
----GGGGSSS-SS--TT--
----GGGGSSS-SSS-TT--
----TTTTSSS-SS--TT--
----TTTTSSS-SSS-TT--
----TTTTSSS-SS--TT--
----GGGGSSS-SSS-TT--
----TTTTSS--SSS-TT--
----TTTTSS--SS--TT--
----SSTTSS--SS--TT--
----TTTTSS--SSS-TT--
----GGGGSS--SS--TT--
----GGGGSS--SS--TT--
--S-TTTTSS--SS--TT--
--S-TTTTSS--SS--TT--
--S-TTTTSS--SS--TT--
--S-TTTTSSS-SS--TT--
--S-TTTTSSS-SS--SS--
--S-TTTTSSS-SS--SS--
--S-TTTTSSS-SSS-TT--
--S-TTTTSSS-SS--TT--
----TTTTSSS-SSS-TT--
--S-TTTTSSS-SS--TT--
----TTTTSSS-SS--TT--
--S-TTTTSSS-SS--TT--
--S-TTTTSSS-SSS-TT--
----TTTTSSS-SS--SS--
----TTTTSS--SS--SS--
--S-TTTTSSS-SS--SS--
----TTTTSSS-SS--SS--
--S-TTTTSSS-SS--SS--
----TTTTSSS-SS--TT--
----TTTTSSS-SSS-TT--
----TTTTSSS-SSS-TT--
----TTTTSSS-SS--TT--
--S-TTTTSSS-SS--SS--
----TTTTSSS-SS--SS--
----TTTTSSS-SS--SS--
----TTTTSSS-SS--SS--
----TTTTSSS-SSS-SS--
----TTTTSSS-SSS-SS--
----TTTTSSS-SS--TT--
----TTTTSSS-SS--TT--
----TTTTSSS-SS--TT--
----TTTTSSS-SS--TT--
----TTTTSSS-SSS-TT--
----TTTTSSS-SS--TT--
----TTTTSSS-SSS-TT--
----TTTTSSS-SSS-SS--
----TTTTSSS-SS--SS--
----TTTTSSS-SSS-TT--
----TTSSSSS-SSS-TT--
----TT-SSSS-SSS-TT--
----TTTTSSS-SSS-TT--
----GGGGSSS-SSS-TT--
----TTSSSSS-SSS-TT--
----TTTTSSS-SSS-TT--
----TTTTSSS-SSS-TT--
----TTTTSSS-SSS-TT--
----TTTTSSS-SS--TT--
----TTTTSSS-SSS-TT--
----TTTTSSS-SSS-TT--
----TTTTSSS-SSS-TT--
----TTTTSSS-SSS-TT--
----TTTTSSS-SSS-TT--
----GGGGSSS-SSS-TT--
----TTSSSSS-SSS-TT--
----TTTTSSS-SSS-SS--
----TTTTSSS-SS--TT--
----TTTTSS--SS--TT--
----TTTTSSS-SSS-TT--
----TTTTSS--TTS-TT--
----TTTTSSS-SSS-TT--
----TTTTSSS-SSS-TT--
----TTTTSSS-SSS-TT--
----TTTTSSS-SS--TT--
----TTTTSSS-SS--TT--
----TTTTSS--SSS-TT--
----TTTTSS--SSS-TT--
----TTTTSSS-SSS-TT--
----TTTTSS--SSS-SS--
----GGGGSSS-SS--SS--
----SSTTSSS-SS--SS--
----TTTTSSS-SSS-SS--
----TTTTSSS-SSS-TT--
----TTTTSSS-SSS-TT--
----TTTTSSS-SSS-TT--
----GGGGSSS-SSS-TT--
----TTTTSSS-SSS-TT--
----TTTTSSS-SS--TT--
----TTTTSS--SS--TT--
----GGGSSSS-SSS-TT--
----TTTTSSS-SSS-TT--
----TTTTSSS-SS--TT--
----TTTTSSS-SS--TT--
----TTTTSS--SSS-TT--
----TTTTSSS-SSS-TT--
----TTTTSS--SS--TT--
----TTTTSSS-SSS-TT--
----TT-SSSS-SSS-TT--
----SSSSSS--SSS-TT--
----TTTTSS--SSS-TT--
----TTTTSS--SSS-TT--
----TTTTSSS-SSS-TT--
----TTTTSSS-SSS-TT--
----TTTTSSS-SSS-TT--
----TTTTSSS-SSS-TT--
----TTTTSS--SSS-TT--
----TTTTSSS-SSS-TT--
----TTTTSSS-SSS-TT--
----TTTTSS--SSS-TT--
----TTSSSS--SSS-TT--
----TTSSSS--SSS-TT--
--S-TTTTSS--SSS-TT--
--S-TTTTSS--SSS-TT--
----TTTTSSS-SS--TT--
----TTTTSS--SSS-TT--
--S-TTTTSS--SSS-TT--
----TTTTSSS-SSS-TT--
----TTTTSSS-SSS-TT--
----TTTTSSS-SSS-TT--
----TTTTSSS-SSS-TT--
----TTTTSSS-SSS-TT--
----TTTTSS--SSS-TT--
----TTTTSSS-SSS-TT--
----TTTTSS--SSS-TT--
----TTTTSSS-SSS-TT--
----GGGGSSS-SSS-TT--
--S-TTTTSSS-SSS-TT--
----TTTTSSS-SSS-TT--
----TTTTSSS-SSS-TT--
----TTTTSSS-SS--TT--
--S-GGGGSSS-SSS-TT--
----TTTTSSS-SS--TT--
--S-TT-SSSS-SSS-TT--
--S-TTTT-SS-SSS-SS--
--S-SSTTSSS-SSS-SS--
----TT-SSSS-SSS-SS--
----TTTTSS--SSS-TT--
----TTTTSS--SSS-TT--
----TTTTSSS-SSS-TT--
----TTTTSS--TTS-TT--
----TTTTSSS-SSS-TT--
----TT-SSSS-SSS-TT--
----GGGGSSS-SS--TT--
----TTTTSSS-SSS-TT--
----TTTTSSS-SSS-TT--
----TTTTSSS-SSS-TT--
----SSTTSSS-SSS-TT--
----TTTTSSS-SSS-TT--
----TTTTSSS-SSS-TT--
----TTTTSSS-SSS-TT--
----TTTTSSS-SSS-TT--
----TTTTSSS-SSS-TT--
----TTTTSSS-SSS-TT--
----TTTTSSS-SSS-TT--
----TTTTSSS-SSS-TT--
----TT-S-SS-SSS-TT--
----TTTTSSS-SSS-TT--
----TTTT-SS-SSS-TT--
----TTSSSSS-SS--TT--
----TTTTSSS-SSS-TT--
----TTTTSSS-SSS-TT--
----TTTTSSS-SSS-TT--
----TTTTSSS-SSS-TT--
----TTTTSSS-SSS-SS--
----TTTTSSS-SSS-TT--
----TTTTSS--SS--TT--
----TTTTSSS-SS--TT--
----TTTTSSS-SSS-TT--
---STTTTSS--SSS-SS--
----TTTT-SS-SSS-SS--
----TTTTSSS-SSS-SS--
----TTTTSSS-SSS-SS--
----TTTTSSS-SSS-TT--
----TTTTSSS-SS--TT--
----TTTTSSS-SSS-TT--
----TTTT-SS-SSS-SS--
----TTTTSSS-SSS-TT--
----TTTTSSS-SSS-SS--
----TTTTSSS-SSS-SS--
----TTTTSSS-SSS-SS--
----TTTTSSS-SSS-SS--
----TTTTSS--SSS-SS--
----TTTTSSS-SSS-SS--
----TTTTSSS-SS--SS--
----TTTTSSS-SS--TT--
----TTTTSSS-SS--SS--
----TT-SSS--SSS-TT--
----TTTTSSS-SSS-TT--
----TTTTSSS-SSS-TT--
----TTTTSSS-SSS-TT--
----GGGGSSS-SSS-TT--
----TTTTSSS-SSS-TT--
----TTTTSS--SS--TT--
----TTTTSS--SSS-TT--
----TTTTSSS-SSS-TT--
----TTTTSSS-SS--TT--
----SSTTSS--SS--TT--
----TTTTSSS-SS--TT--
----TTSSSSS-SS--TT--
----TTTTSSS-SS--TT--
----TTTTSSS-SS--TT--
----TTTTSS--SS--TT--
----TTTTSS--SS--TT--
----TTTTSSS-SS--TT--
----TTTTSSS-SS--TT--
----TTTTSS--SSS-TT--
----TTTTSS--SSS-TT--
----TTTTSSS-SSS-TT--
----TTTTSSS-SSS-TT--
----GGGGSSS-SSS-TT--
----GGGGSSS-SSS-TT--
----GGGGSSS-SS--TT--
----GGGGSS--SSS-TT--
----GGGGSSS-SSS-TT--
----GGGGSSS-SSS-TT--
----TTTTSS--SSS-TT--
----GGGGSS--SS--TT--
----GGGGSSS-SSS-TT--
----GGGGSSS-SS--TT--
----GGGGSS--SS--TT--
----GGGGSSS-SS--TT--
----TTTTSSS-SSS-TT--
----TTTTSSS-SS--TT--
----TTTTSSS-SSS-TT--
----TTTTSS--SSS-TT--
----TTTTSSS-SSS-TT--
----TTTTSS--SSS-TT--
----GGGGSSS-SSS-TT--
----GGGGSSS-SSS-TT--
-------SSSS-SSS-TT--
-----STTSSS-SSS-TT--
----TTTTSSS-SSS-TT--
----TTTTSSS-SSS-TT--
----TTTTSSS-SSS-TT--
----TTTTSSS-SSS-TT--
----GGGGSS--SS--TT--
----GGGGSSS-SS--TT--
----TTTTSSS-SS--TT--
----TTTTSS--SS--TT--
----TTTTSS--TT--TT--
----TTTTSSS-TTS-TT--
----GGGGSSS-SSS-TT--
----TTTTSSS-SSS-TT--
----TTTTSS--TTS-TT--
----TTSSSSS-SSS-TT--
----TTTTSSS-SSS-TT--
----TTTTSSS-SSS-TT--
----TTTTSSS-SSS-TT--
----TTTTSSS-SSS-TT--
----TTTTSSS-TTS-TT--
----TTTTSSS-SSS-TT--
----TTTTSSS-SSS-TT--
----TTTTSSS-SSS-TT--
----TTTTSSS-TT--TT--
-----S-SSS--SSS-TT--
----TTTTSSS-SS--TT--
----TTTTSSS-SSS-TT--
----TTTTSSS-SS--TT--
----TTTTSSS-SSS-TT--
----TTTTSSS-TT--TT--
----TTTTSS--SS--TT--
----TTSSSSS-SS--TT--
----TTTTSSS-SS--TT--
----TTTTSSS-SSS-TT--
----TT-SSSS-SSS-TT--
----TTTTSSS-SS--TT--
----TTTTSSS-SS--TT--
----TTTTSSS-SS--TT--
----TTTT-SS-SS--TT--
----TTTT-SS-SSS-TT--
----TTTTSSS-SS--TT--
----SSTTSSS-SS--TT--
----TTTT-SS-SS--TT--
----TTTT-SS-SS--TT--
----TTTT-SS-SSS-TT--
----TTTTSSS-SS--TT--
----TTTT-SS-SSS-TT--
----TTTT-SS-SSS-TT--
----TTTT-SS-SS--TT--
----TTTT-SS-SSS-TT--
----TTTTSSS-SS--TT--
----TTTT-SS-SS--TT--
----TTTT-SS-SS--TT--
----TTTTSSS-SSS-TT--
----TTTT-SS-SS--TT--
----TTTTSSS-SSS-TT--
----TTTTSSS-SSS-TT--
----TTTT-SS-SSS-TT--
----TTTT-SS-SSS-TT--
----TTTT-SS-SSS-TT--
----TTTTSSS-SSS-TT--
----TTTTSSS-SSS-TT--
----TTTT-SS-SSS-TT--
----TTTT-SS-SSS-TT--
----TTTT-SS-SS--SS--
----TTTTSSS-SSS-SS--
----TTTTSSS-SS--SS--
----TTTTSSS-SS--TT--
----TTTTSSS-SS--SS--
----TTTTSSS-SS--TT--
----TTTTSSS-TT--TT--
----TTTTSSS-SSS-TT--
----TTTTSSS-SSS-TT--
----TTTTSSS-SS--TT--
----TTTT-SS-SSS-TT--
----SSTTSSS-SS--TT--
----TTTT-SS-SSS-TT--
----SSTTSSS-SS--TT--
----SSTT-SS-SSS-TT--
----TTTTSSS-SS--TT--
----TTTTSSS-SS--TT--
----TTTT-SS-SS--TT--
----TTTT-SS-SSS-TT--
----TTTT-SS-SS--TT--
----TTTTSSS-SS--TT--
----TTTTSSS-SS--TT--
----TTTT-SS-SS--TT--
----TTTTSSS-SSS-TT--
----TTTTSSS-SSS-TT--
----TTTTSSS-SS--TT--
----TTTT-SS-SSS-SS--
----TTTTSSS-SSS-TT--
----TTTT-SS-SSS-TT--
----TTTT-SS-SS--TT--
----TTTT-SS-SSS-TT--
----TTTTSSS-SS--TT--
----TTTT-SS-SSS-TT--
----TTTTSSS-SS--TT--
----TTTT-SS-SS--TT--
----TTTT-S--SS--TT--
----TTTTSSS-SS--TT--
----TTTTSS--SSS-TT--
----TTTT-S--SS--TT--
----TTTTSS--TT--TT--
----TTTTSS--TT--TT--
----TTTTSS--TTS-TT--
----TTTT-S--SSS-TT--
----TTTT-SS-SS--TT--
----TTTTSSS-SS--TT--
----SSTT-SS-SS--TT--
----TTTTSSS-SSS-TT--
----TTTTSS--SSS-TT--
----TTTTSS--SSS-TT--
----TTTTSS--SSS-TT--
----TTTTSSS-SSS-TT--
----TTTTSSS-SS--TT--
----TTTTSSS-SS--TT--
----TTTTSSS-SSS-TT--
----TTTTSSS-SS--TT--
----TTTTSSS-SS--TT--
----SSTTSS--SS--TT--
----TTTT-SS-SS--TT--
----TTTTSSS-SS--TT--
----TTTT-SS-SS--TT--
----TTTTSSS-TTS-TT--
----TTTT-SS-SS--TT--
----TTTT-SS-SSS-TT--
----TTTT-SS-SSS-TT--
----TTTT-SS-SS--TT--
----TTTTSSS-TTS-TT--
----TTTTSS--TTS-TT--
----TTTTSSS-SSS-TT--
----TTTT-SS-SS--TT--
----TTTT-SS-SS--TT--
----TTTT-SS-SSS-TT--
----TTTT-SS-SS--TT--
----TTTT-SS-SSS-TT--
----TTTT-SS-SSS-TT--
----TTTT-SS-SS--TT--
----TTTT-SS-SS--TT--
----TTTT-SS-SSS-TT--
----TTTT-SS-SS--TT--
----TTTTSSS-SS--TT--
----TTTT-S--TTS-TT--
----TTTTSSS-SS--TT--
----TTTTSSS-TT--TT--
----TTTTSSS-SSS-TT--
----TTTT-SS-SSS-TT--
----TTTT-SS-SSS-TT--
----TTTTSSS-SSS-SS--
----TTTTSSS-SSS-SS--
----SSTTSSS-SSS-TT--
----TTTTSS--SSS-TT--
----GGGGSSS-SSS-TT--
----TTTTSSS-SS--TT--
----GGGGSSS-SSS-TT--
----TTTTSS--SSS-TT--
----SSTTSSS-SSS-TT--
----TTTTSS--SSS-TT--
----TTTTSSS-SS--TT--
----TTTTSSS-SSS-TT--
----TTTTSSS-SSS-TT--
----TTTTSSS-SSS-TT--
----TTTTSSS-SSS-TT--
----TTTTSSS-SSS-TT--
----TTTTSS--SSS-TT--
----TTSSSSS-SSS-TT--
----TTTTSSS-SSS-TT--
----TTTTSSS-SSS-TT--
----TTTTSS--SSS-TT--
----TTTTSSS-SSS-TT--
----TTTTSS--SSS-TT--
----TTTTSSS-SS--TT--
----TTTTSS--SSS-TT--
----GGGGSSS-SSS-TT--
----TTTTSSS-SSS-TT--
----TTTTSS--TTS-TT--
----SSTTSSS-SS--TT--
----TTTTSSS-SSS-TT--
----TTTTSSS-SS--TT--
----TTTTSSS-SSS-TT--
----TTTTSSS-SSS-TT--
----TTTTSS--SSS-TT--
----TTTTSSS-SSS-TT--
----TTTT-SS-SS--TT--
----TTTT-SS-SS--SS--
----TTTT-SS-SSS-TT--
----SSTTSS--SSS-TT--
----TTTT-SS-SSS-TT--
----TTTT-SS-SS--TT--
----TTTTSSS-SS--TT--
----TTTTSSS-SS--TT--
----TTTT-SS-SSS-TT--
----TTTTSSS-SSS-TT--
----TTTT-SS-SS--TT--
----TTTT-SS-SS--TT--
----TTTTSSS-SSS-TT--
----TTTTSSS-TTS-TT--
----GGGGSS--SSS-TT--
----GGGGSS--SSS-TT--
----GGGGSSS--SS-TT--
----GGGGSSS-SSS-TT--
-----GGGSSS-SS--TT--
----GGGGSSS-SSS-TT--
----GGGGSSS-SS--TT--
----TTTTSSS-SSS-TT--
----GGGGSSS-SSS-TT--
----TTTTSSS-SSS-TT--
----TTTTSSS-SSS-TT--
----TTTTSSS-SS--TT--
----GGGSSSS-SS--TT--
----GGGGSSS-SSS-TT--
----SSTTSSS-SSS-TT--
----TTTTSSS-SSS-TT--
----TTTTSSS-SSS-TT--
----GGGGSSS-SSS-TT--
----TTTTSSS-SS--TT--
----GGGGSSS-SSS-TT--
----GGGGSSS-SSS-TT--
----GGGGSSS-SSS-TT--
----TTTTSSS-SSS-TT--
----TTTTSSS-SSS-TT--
----TTTTSSS-SSS-TT--
----GGGGSS--SSS-TT--
----TTTTSSS-SSS-TT--
----GGGGSSS-SSS-TT--
----TTTTSSS-SSS-TT--
----TTTTSSS-SSS-TT--
----TTTTSSS-SS--TT--
----TTTTSSS-SSS-TT--
----TTTTSSS-SSS-TT--
----TTTTSSS-SS--TT--
----TTTTSSS-SSS-TT--
----GGGGSSS-SSS-TT--
----TTTTSS--SSS-TT--
----TTTTSS--SS--TT--
----TTTTSS--SSS-TT--
----TTTTSSS-SSS-TT--
----GGGGSS--SSS-TT--
----TTTTSSS-SSS-TT--
----TTTTSS--SS--TT--
----GGGGSSS-SSS-TT--
----TTTTSSS-SSS-TT--
----GGGGSSS-SSS-TT--
----GGGGSSS-SSS-TT--
----TTTTSS--SSS-TT--
----TTTTSSS-SSS-TT--
----TTTTSSS-SSS-TT--
----TTTTSSS-SSS-TT--
----TTTTSSS-SSS-TT--
----TTSSSSS-SS--TT--
----GGGGSSS-SS--TT--
----TTSSSS--SSS-TT--
----TTTTSS--SSS-TT--
----GGGGSS--SSS-TT--
----GGGGSSS-SS--TT--
----GGGGSSS-SS--TT--
----GGGSSS--SS--TT--
----GGGGSS--SSS-TT--
----GGGGSS--SSS-TT--
----GGGGSS--SSS-TT--
----TTTTSS--SSS-TT--
----GGGGSSS-SS--TT--
----TTTTSSS-SSS-TT--
----TTTTSSS-SSS-TT--
----GGGGSSS-SSS-TT--
----GGGGSSS-SSS-TT--
----GGGGSSS-SSS-TT--
----TTTTSSS-SS--TT--
----TTTTSSS-SSS-TT--
----TTTTSSS-SS--TT--
----TTTTSSS-SS--TT--
--S-TTTTSSS-SS--TT--
----TTTTSSS-TT--TT--
----TTTT-S--SS--TT--
----TTTT-SS-SS--SS--
----TTTT-SS-SSS-SS--
----TTTTSSS-SS--SS--
----TTTT-SS-SSS-TT--
----TTTTSS--SS--TT--
----TT-SSS--SSS-TT--
----SSTTSS--TT--TT--
----TTTTSS--SS--SS--
----TTTTSSS-TT--TT--
----TTTTSSS-SSS-TT--
----TTTTSSS-SS--TT--
----TTTTSSS-SS--TT--
----TTTTSSS-SSS-TT--
----TTTTSSS-SSS-TT--
----SSTTSSS-SS--SS--
----TTTTSSS-SS--SS--
----TTTT-SS-SS--TT--
----TTTTSS--TTS-TT--
----TTTTSSS-SS--TT--
----TTTTSSS-SS--TT--
----TTTTSSS-SSS-TT--
----TTTTSSS-SSS-SS--
----TTTTSSS-SSS-TT--
----TTTTSSS-SSS-TT--
----TTTTSS--TTS-TT--
----TTTTSS--SS--TT--
----TTTTSSS-SS--TT--
----TTSSSSS-SS--TT--
----TTTTSSS-SSS-TT--
----TTTTSSS-SSS-TT--
----TTTTSS--SSS-TT--
----TTTTSS--SSS-TT--
----TTTTSS--TT--TT--
----SS-SSS--SS--TT--
----SS-SSS--SS--TT--
----SS-SSS--SS--TT--
-------SSS--SS--SS--
-------SSS--SS--SS--
----SSSSSS--SS--TT--
----SS-SSS--SS--TT--
----SSTTSS--TT--TT--
----TTTTSSS-SSS-TT--
----GGGGSSS-TT--TT--
----TTTTSSS-SSS-TT--
----TTTTSSS-SSS-TT--
----TTTTSSS-SSS-TT--
----GGGGSSS-SSS-TT--
----TTTT-S--SSS-TT--
----TTTT-SS-SS--TT--
----TTTT-SS-SSS-TT--
----TTTTSSS-SSS-TT--
----TTTTSS--SS--TT--
----TTTTSSS-SS--SS--
----TTTTSSS-SS--SS--
----TTTTSSS-SS--TT--
----TTTT-SS-SS--SS--
----TTTTSSS-SSS-TT--
----TTTTSS--SS--SS--
----GGGGSS--SS--SS--
----TTTT-SS-SSS-TT--
----TTTT-SS-SS--TT--
--S-TTTTSS--SSS-TT--
----TTTTSSS-SSS-TT--
----TTTT-SS-SSS-TT--
----TTTTSS--SSS-TT--
----TTTT-SS-SSS-TT--
----TTTTSSS-SS--TT--
----TTTTSSS-SSS-TT--
----TTTT-SS-SSS-TT--
--S-TTTTSSS-SSS-TT--
--S-TTTTSSS-SS--TT--
--S-TTTTSSS-SSS-TT--
----TTTTSSS-SSS-TT--
----TTTT-SS-SSS-TT--
--S-TTTTSSS-SSS-TT--
--S-TTTTSSS-SS--TT--
--S-TTTTSSS-SSS-TT--
----TTTT-SS-SSS-TT--
----TTTTSSS-SSS-TT--
----TTTTSSS-SS--TT--
----TTTT-SS-SS--TT--
----TTTTSSS-SS--TT--
--S-TTTTSSS-SS--TT--
--S-SSTTSSS-SSS-TT--
--S-SSTTSSS-SSS-TT--
----TTTTSSS-SS--TT--
----TTTTSS--SSS-TT--
----TTTTSSS-SSS-TT--
----TTTTSSS-SS--TT--
----TTTTSSS-SS--TT--
----TTTTSSS-SSS-TT--
----TTTTSSS-SSS-TT--
----TTTTSSS-SSS-TT--
----TTTTSSS-SSS-TT--
----TTTTSSS-SSS-TT--
----TTTTSSS-TT--TT--
----TTTTSSS-SSS-TT--
----TTTTSSS-SSS-TT--
----TTTTSSS-SS--TT--
----TTTTSSS-SS--TT--
----TTSSSS--SSS-SS--
----TTTTSS--SSS-SS--
----TTTT-SS-SSS-SS--
----TTTTSSS-SSS-SS--
----TTTTSSS-TTS-TT--
----TTTTSSS-SS--SS--
----TTTTSSS-SSS-SS--
----TTTT-S--SS--TT--
----TTTTSSS-SSS-TT--
----TTTTSS--SSS-TT--
----TTTT-SS-SSS-TT--
----TTTT-SS-SS--TT--
----TT-S-SS-SSS-TT--
----TTTTSSS-SSS-TT--
----TTTTSSS-SSS-TT--
----TTTTSSS-SSS-TT--
----TTTTSSS-SSS-TT--
----TTTTSSS-SSS-TT--
----TTTTSSS-SS--TT--
----TTTTSSS-SSS-TT--
----TTTTSSS-SSS-TT--
----TTTTSSS-SS--TT--
----TTTTSSS-SSS-SS--
----GGGGSSS-SSS-SS--
----TTTTSSS-TTS-TT--
----TTTTSSS-SS--TT--
----TTTTSSS-SSS-TT--
----TTTTSS--SSS-TT--
----TTTTSSS-TTS-TT--
----GGGGSSS-SS--TT--
----GGGGSSS-SS--TT--
----TTTTSSS-SSS-TT--
----TTTTSSS-SSS-TT--
----TTTTSS--SSS-TT--
----GGGGSS--SSS-TT--
----GGGGSS--SSS-TT--
----GGGGSS--SSS-TT--
----GGGGSSS-SSS-TT--
----GGGGSSS-SSS-TT--
----GGGGSS--SSS-TT--
----GGGGSSS-SSS-TT--
----GGGGSSS-SSS-TT--
----TTTTSS--SS--TT--
----TTTTSSS-SSS-TT--
----TTTTSSS-SSS-TT--
----GGGSSS--SSS-TT--
----SGGGSSS-SSS-TT--
----GGGGSSS-SSS-TT--
-----GGGSSS-SSS-TT--
----GGGGSSS-SS--TT--
----GGGGSSS-SSS-TT--
----TTTTSSS-SS--TT--
----TTTTSSS-SS--TT--
----TTTT-SS-SS--TT--
----TTTTSS--SSS-TT--
----TTTTSSS-SS--TT--
----TTTTSSS-SSS-TT--
----TTTTSS--SSS-TT--
----TTTTSSS-SSS-TT--
----TTTTSSS-SSS-SS--
----TTTTSSS-SSS-TT--
----TTTTSSS-SS--TT--
----TTTT-SS-SSS-SS--
----TTTTSSS-SS--SS--
----TTTTSSS-SSS-SS--
----TTTTSSS-SSS-SS--
----TTTTSSS-SS--TT--
----TTTT-SS-SSS-TT--
----TTTTSS--SS--TT--
----TTTTSSS-SS--TT--
----TTTT-SS-SS--TT--
----TTTT-SS-SS--TT--
----TTTTSSS-SSS-SS--
----SSTTSSS-SS--TT--
----TTTTSSS-SSS-TT--
----TTTTSSS-SSS-TT--
----TTTTSSS-SSS-TT--
----TTTTSSS-SSS-TT--
----GGGGSSS-SS--TT--
----TTTTSSS-SS--TT--
----TTTTSSS-SSS-TT--
----TTTTSSS-SSS-TT--
----TTTTSSS-SSS-TT--
----TTTTSSS-SS--TT--
----TTTTSS--SSS-TT--
----TTTTSSS-SSS-TT--
----SSTTSS--SSS-TT--
----TTTTSSS-SS--TT--
----TTTTSS--SSS-TT--
----TTTTSSS-SSS-TT--
----TTTTSSS-SSS-TT--
----TTTTSSS-SSS-TT--
----GGGGSS--SSS-TT--
----TTTTSS--SS--TT--
----TTTTSS--SS--TT--
----TTTTSSS-SSS-TT--
----TTTTSSS-SS--TT--
----TTTTSSS-SSS-TT--
----TTTTSSS-SSS-TT--
----TTTTSSS-SS--TT--
----TTTTSSS-SS--TT--
----TT-SSSS-SS--TT--
----TTTTSSS-SSS-TT--
----TTTTSS--SSS-TT--
----TTTTSSS-SS--SS--
----TTTTSSS-SS--SS--
----TTTTSSS-SSS-SS--
----TTTTSSS-SSS-TT--
----TTTTSSS-SSS-TT--
----TTTTSSS-SSS-TT--
----TTTTSSS-SSS-TT--
----SSTTSSS-SS--TT--
----TTTTSSS-SSS-SS--
----TTTTSS--TTS-TT--
----TTTTSSS-SS--TT--
----TTTTSSS-SSS-TT--
----TTTTSSS-SSS-TT--
----TTTT-SS-SSS-TT--
----TTTTSSS-SSS-TT--
----TTTT-SS-SS--TT--
----TTTT-SS-SSS-TT--
----TTTTSSS-SS--TT--
----TTTTSSS-SS--TT--
----TTTTSSS-SS--SS--
----TTTTSS--SS--SS--
----TTTTSS--SSS-SS--
----TTTT-SS-SS--TT--
----TTTTSSS-SSS-TT--
----TTTTSSS-SS--TT--
----TTTTSS--SS--TT--
----TTTTSSS-SS--TT--
----TTTTSSS-SSS-TT--
----TTTT-SS-SSS-TT--
----TTTTSSS-SSS-TT--
----TTTTSSS-SS--TT--
----TTTTSSS-SS--TT--
----TTTTSSS-SS--TT--
----TTTTSSS-SSS-TT--
----TTTTSSS-SSS-TT--
----TTTTSSS-TT--SS--
----TTTTSSS-SS--TT--
----TTTTSSS-SS--TT--
----SSTTSSS-SS--TT--
----TTTTSSS-SS--TT--
----TTTTSSS-SS--TT--
----TTTTSS--SS--TT--
----TTTTSSS-SS--TT--
----TTTTSSS-SS--TT--
----TTTTSSS-SSS-TT--
----TTTTSSS-SSS-TT--
----TTTTSS--SSS-TT--
----TTTTSSS-SSS-TT--
----TTTTSSS-SS--TT--
----TTTTSSS-SSS-TT--
----TTTTSSS-SSS-TT--
----TTTTSSS-SS--TT--
----TTTTSS--SSS-TT--
----TTTTSSS-SSS-TT--
----TTSSSS--SS--TT--
----TTTTSS--SS--TT--
----TTTTSS--SS--TT--
----TTTTSS--SS--TT--
----TTTTSSS-SS--TT--
----TTTT-S--TT--TT--
----TTTTSS--TT--TT--
----SSTTSSS-SS--TT--
----TTTTSSS-SSS-TT--
----TTTTSSS-SSS-TT--
----TTTTSSS-SS--TT--
----TTTTSSS-SS--TT--
----TTTT-SS-SS--TT--
----TTTTSSS-SS--TT--
----TTTTSSS-SSS-TT--
----TTTTSSS-SSS-TT--
----TTTTSSS-SS--TT--
----TTTT-SS-SS--TT--
----TTTT-SS-SSS-TT--
----TTTTSSS-TT--TT--
----TTTT-S--SS--TT--
----TTTTSS--SS--TT--
----TTTTSS--TT--TT--
----TTTTSS--TT--TT--
----TTTTSSS-SS--TT--
----TTTTSS--TTS-TT--
----TTTTSSS-SS--TT--
----TTTTSSS-SS--TT--
----TTTTSSS-SS--TT--
----TTTTSSS-SS--TT--
----TTTTSSS-SS--TT--
----TTTTSSS-SSS-TT--
----TTTTSS--TT--TT--
----TTTTSSS-SS--TT--
----TTTTSSS-SSS-TT--
----TTTTSSS-SSS-TT--
----TTTTSSS-SSS-TT--
----TTTTSSS-SSS-TT--
----TTTTSSS-SS--TT--
----TTTTSS--SSS-SS--
----TTSSSS--SS--TT--
----TTTTSSS-SSS-TT--
----TTTTSSS-SS--TT--
----TTTTSSS-SS--TT--
----TTTT-SS-SS--TT--
----TTTTSSS-TT--TT--
----TTTTSS--SS--TT--
----TTTTSS--SS--TT--
----TTTTSSS-SSS-TT--
----TTTTSSS-SS--TT--
----TTTT-S--SS--TT--
----TTTTSSS-SS--TT--
----TTTTSSS-SSS-TT--
----TTTTSSS-SSS-TT--
----TTTTSSS-SSS-TT--
----TTTTSSS-SSS-TT--
----TTTT-S--SS--TT--
----TTTTSSS-SSS-SS--
----TTTT-SS-SSS-SS--
----TTTTSSS-SS--TT--
----TTTT-SS-SS--TT--
----TTTT-SS-TT--TT--
----TTTTSSS-SSS-TT--
----TTTTSSS-SSS-SS--
----TTTTSSS-SSS-SS--
----TTTTSSS-SSS-SS--
----TTTTSSS-SSS-SS--
----TTTTSSS-SSS-SS--
----TTTTSSS-SSS-SS--
----TTTTSSS-SSS-SS--
----TTTTSSS-SS--SS--
----TTTTSSS-SSS-SS--
----TTTT-SS-SSS-SS--
----TTTTSS--SSS-TT--
----TTTTSSS-SSS-TT--
----TTTTSSS-SSS-TT--
----TTTTSSS-SSS-TT--
----TTTTSSS-SSS-TT--
----TTTT-SS-SS--TT--
----TTTTSS--TTS-SS--
----TTTTSSS-SS--SS--
----TTTTSSS-SS--TT--
----TTTTSSS-SSS-TT--
----TTTTSS--SSS-TT--
----TTTTSSS-SSS-TT--
----TTTTSSS-SSS-TT--
----TTTTSSS-SS--TT--
----TTTTSSS-SSS-TT--
----TTTT-SS-SS--TT--
----TTTT-SS-SSS-TT--
----TTTTSSS-SS--TT--
----TTTTSSS-SSS-TT--
----TTTTSSS-SS--TT--
----TTTT-S--SS--TT--
----TTTTSSS-TT--TT--
----TTTTSS--TTS-TT--
----SSTTSS--SS--TT--
----TTTT-SS-SS--TT--
----TTTTSSS-SS--TT--
----TTTT-S--SSS-TT--
----TTTTSSS-SSS-TT--
----TTTT-SS-SS--TT--
----TTTTSSS-SSS-TT--
----TTTTSSS-SSS-TT--
----TTTT-SS-SS--TT--
----TTTTSSS-SS--TT--
----TTTTSSS-SS--TT--
----TTTTSSS-SSS-TT--
----TTTTSS--SS--TT--
----TTTTSSS-SSS-TT--
----TTTT-SS-SSS-TT--
----TTTT-SS-SS--TT--
----TTTTSS--TT--TT--
----TTTT-S--SS--TT--
----TTTTSS--SS--TT--
----TTTT-S--SS--TT--
----TTTT-SS-SSS-SS--
----TTTTSSS-SSS-TT--
----TTTTSSS-SS--SS--
----TTTTSSS-TT--TT--
----TTTTSSS-SSS-TT--
----TTTTSSS-SS--TT--
----TTTTSSS-SS--TT--
----TTTTSSS-SSS-TT--
----TTTTSSS-SSS-TT--
----GGGGSSS-SSS-TT--
----GGGGSSS-SSS-TT--
----TTTTSSS-SSS-TT--
----TTTTSSS-SS--TT--
----TTTTSS--SSS-TT--
----TTTTSSS-SS--TT--
----TTTTSSS-SSS-TT--
----TTTTSS--SSS-TT--
----TTTTSSS-SSS-TT--
----TTTTSSS-SSS-TT--
----TTTTSSS-SSS-TT--
----TTTTSS--SSS-TT--
----TTTTSS--TTS-TT--
----TTTTSS--SSS-TT--
----TTTTSSS-SS--TT--
----TTTTSSS-SSS-TT--
----TTTT-SS-SS--TT--
----TTTT-SS-SSS-TT--
----TTTTSSS-SSS-TT--
----TTTTSSS-SSS-TT--
----TTTTSSS-SS--TT--
----TTTT-S--TTS-SS--
----TTTT-SS-SS--TT--
----TTTT-SS-SS--TT--
----TTTT-SS-SSS-TT--
----TTTT-SS-SS--TT--
----TTTT-SS-SSS-TT--
----TTTT-SS-SS--TT--
----TTTT-SS-SSS-TT--
----TTTT-SS-SS--TT--
----TTTT-SS-SS--TT--
----TTTTSS--TT--TT--
----TTTTSS--SS--TT--
----TTTTSS--SS--TT--
----TTTTSSS-SSS-TT--
----TTTTSSS-SSS-TT--
----TTTTSSS-SSS-TT--
----TTTTSSS-SSS-TT--
----TTTTSSS-SSS-TT--
----TTTTSS--SSS-TT--
----TTTTSSS-SS--TT--
----TTTTSS--SS--TT--
----TTTTSSS-SSS-SS--
----TTTTSSS-SSS-TT--
----TTTTSSS-SSS-TT--
----TTTTSSS-SS--SS--
----TTTTSSS-SSS-TT--
----TTTTSS--SSS-SS--
----TTTTSSS-SSS-SS--
----TTTTSSS-SS--TT--
----TTTTSSS-SS--TT--
----TTTTSSS-SSS-TT--
----TTTTSS--SSS-SS--
----TTTTSS--SSS-SS--
----TTTTSS--SSS-SS--
----TTTTSS--SS--SS--
----TTTT-SS-SS--TT--
----TTTTSSS-SS--TT--
----TT-SSSS-SSS-TT--
----TTTTSSS-SS--TT--
----TTTTSSS-SS--TT--
----TTTTSSS-SS--TT--
----TTTTSSS-SS--TT--
----TTTTSSS-SS--TT--
----TTTTSSS-SS--S---
----TTTTSSS-SSS-SS--
----TTTT-SS-SSS-SS--
----TTTTSS--SSS-TT--
----TTTTSSS-SSS-TT--
----TTTTSSS-SSS-TT--
----TTTTSS--SS--TT--
----TTTTSSS-SSS-TT--
----TTTTSSS-SS--TT--
----TTTTSSS-SSS-TT--
----TTTTSS--SS--TT--
----TTTTSSS-SS--TT--
----TTTTSSS-TT--TT--
----TTTT-SS-SS--TT--
----TTTTSSS-SSS-TT--
----SSTTSSS-SSS-TT--
----TTSSSS--SSS-TT--
----GGGGSSS-SSS-TT--
----TTTTSSS-SS--TT--
----TTTTSSS-SS--TT--
----TTTTSSS-SSS-SS--
----TTTTSSS-SS--SS--
----TTTTSS--SS--TT--
----TTTTSSS-SS--SS--
----TTTTSSS-SS--SS--
----TTTTSSS-SS--SS--
----TTTTSS--SS--TT--
----SSTTSSS-SS--TT--
----TTTTSS--SS--TT--
----TTTTSS--SS--TT--
----TTTTSSS-SS--TT--
----TTTTSSS-SS--TT--
----TTTTSSS-SS--TT--
----GGGGSSS-SS--TT--
----GGGGSSS-SS--TT--
----GGGGSSS-SS--TT--
----TTTTSS--SS--TT--
----TTTTSS--SS--TT--
----TTTTSSS-SS--TT--
----TTTTSSS-SS--SS--
----TTTTSSS-SS--TT--
----TTTTSSS-SS--TT--
----TTTTSSS-TT--TT--
----TTTTSSS-SS--TT--
----TTTTSS--SS--TT--
----TTTTSSS-SS--TT--
----TTTTSSS-SSS-TT--
----TTTTSSS-SSS-TT--
----TTTTSSS-SS--TT--
----TTTTSSS-SSS-S---
----SSSSSSS-SS--SS--
----TTTTSSS-SSS-SS--
----TTTTSSS-SS--SS--
----SSTTSSS-SS--SS--
----TTTTSSS-SS--TT--
----TTTTSSS-SSS-TT--
----TTTTSS--SS--TT--
----TTTTSSS-SSS-TT--
----TTTTSSS-SSS-TT--
----TTTTSSS-SS--TT--
----TTTTSSS-SS--TT--
----SSTTSSS-SS--TT--
----TTTTSSS-SS--TT--
----TTTTSSS-SS--TT--
----TTTTSSS-SS--TT--
----TTTTSSS-SS--TT--
----SSTTSS--SS--TT--
----SSTTSSS-SS--TT--
----TTTTSSS-SS--TT--
----TTTTSS--SS--SS--
----TTTTSSS-SSS-TT--
----TTTTSSS-SS--TT--
----TTTTSS--SSS-TT--
----TTTTSSS-SS--TT--
----TTTTSSS-SS--SS--
----TTTTSSS-SS--TT--
----TTTTSSS-SS--TT--
----TTTTSSS-SS--TT--
----TTTTSSS-SS--TT--
----TTTTSSS-SSS-TT--
----TTTTSSS-SS--TT--
----TTTTSSS-SS--TT--
----TTTTSSS-SS--TT--
----TTTTSS--SS--TT--
----TTTTSSS-SSS-TT--
----TTTTSSS-SSS-TT--
----TTTTSS--SSS-TT--
----TTTTSSS-SSS-TT--
----GGGGSSS-SSS-TT--
----GGGGSSS-SSS-TT--
-----STTSSS-SSS-TT--
----TTTTSS--SSS-TT--
----TTTTSS--SSS-TT--
----TTSSSSS-SSS-TT--
----TTTTSSS-SS--TT--
----TTTTSSS-SS--TT--
----TTTTSSS-SS--TT--
----TTTT-SS-SS--TT--
----TTTT-SS-SS--TT--
----TTTTSSS-SS--TT--
----TTTT-SS-SS--TT--
----TTTTSSS-SS--TT--
----TT-SSSS-SSS-TT--
----TTTT-SS-SS--TT--
----TTTTSSS-SS--TT--
----TTTT-SS-TTS-TT--
----TTTTSSS-SS--TT--
----TTTT-SS-SS--TT--
----TTTTSSS-SSS-TT--
----TTTTSSS-SSS-TT--
----TTTT-SS-SSS-TT--
----TTTT-SS-SSS-TT--
----TTTTSSS-SS--TT--
----TTTT-SS-SS--TT--
----TTTT-SS-SS--TT--
----TTTT-SS-SS--TT--
----TTTT-SS-SS--TT--
----TTTTSSS-SS--SS--
----TTTTSSS-SS--SS--
----SSTTSSS-SS--TT--
----TTTT-SS-SS--TT--
----TTTTSSS-SS--TT--
----TTTTSSS-SS--TT--
----TTTT-SS-SSS-SS--
----TTTTSSS-SS--TT--
----TTTTSSS-SS--TT--
----TTTT-SS-TT--TT--
----TTTTSSS-SS-BTTB-
----TTTT-SS-SS-BTTB-
----TTTTSSS-SS--TT--
----TTTTSSS-SSS-TT--
----TTTT-SS-SSSBTTB-
----TTTTSSS-SSS-SS--
----TTTT-SS-SSS-TT--
----TTTTSSS-SSS-TT--
----TTTT-SS-TT--TT--
----TTTT-SS-SS--TT--
----TTTTSSS-SSS-SS--
----TTTT-SS-SS--SS--
----S-TT-SS-SSS-TT--
----TTTT-SS-SSS-SS--
----TTTT-SS-SS--SS--
------TT-SS-SS---S--
----TTTTSSS-SS---S--
----TTTTSS--SS--SS--
----TTTT-SS-SS---S--
----TTTTSSS-SS--TT--
----TTTT-SS-TT--TT--
----TTTTSS--SS--TT--
----TTTTSSS-SS--TT--
----SSTTSSS-SS--TT--
----TTTTSSS-SS--TT--
----TTTTSSS-SS--TT--
----TTTTSS--SS--TT--
----TTTTSSS-SS--TT--
----TTTT-SS-SS---S--
----TTTTSSS-SS--TT--
----TTTTSSS-SS--TT--
----TTTTSSS-SS--TT--
----TTTTSSS-SS--TT--
----SSTTSSS-SS--TT--
-----STTSSS-SS--TT--
----SSTTSSS-SS--TT--
----SSTTSSS-SS--TT--
----SSTTSSS-SS--TT--
----SGGGSSS-SS--SS--
-----STTSSS-SS--SS--
-----SSSSSS-SS--TT--
------TT-SS-SS--TT--
------TTSSS-SS--TT--
----TTSSSSS-SS--TT--
----TTSSSSS-SS--TT--
----SSTTSSS-SS--TT--
----TTTT-SS-SS--TT--
----TTTT-SS-SS--TT--
----TTTT-SS-SS--TT--
----TTTT-SS-SS--TT--
----TTTT-SS-SS--TT--
----TTTTSSS-SS--TT--
----TTTTSSS-SS--TT--
----TTTT-SS-SS--TT--
----TTSSSSS-SS--SS--
----TTTT-SS-SS--SS--
----SSTTSSS-SS--SS--
----GGGGSSS-SS--SS--
----TTTTSS--SS--SS--
----GGGSSSS-SS--SS--
----TTTTSSS-SS--SS--
----TTTTSSS-SS--SS--
----TTTTSSS-SS--SS--
----TTTTSSS--SS-SS--
----TTTTSS--SS--SS--
-----TTSSS--SSS-SS--
----TTTTSSS-SS--SS--
-----STTSSS-SSS-SS--
----SSTTSSS--SS-SS--
----TTTTSSS-SSS--S--
----TTTTSSS-TTS-SS--
----TTTTSS--TTS-SS--
----TTTTSS--TTS--S--
----TTTTSSS-TT---S--
----TTTTSSS-SSS--S--
----TTTT-SS-SS---S--
----TTTT-SS-SS---S--
----TTTTSSS-SSS--S--
----TTTTSSS-SS---S--
----TTTTSSS-SS---S--
----GGGGSSS-SSS-SS--
----GGGGSSS-SS--SS--
----TTTTSSS-SS--SS--
----TTTTSSS-SS--TT--
----TTTT-SS-SS--SS--
----TTTTSSS-SS--TT--
----TTTTSSS-SS--SS--
----TTTT-SS-SS--TT--
----TTTTSSS-SS--TT--
----TTTT-SS-SS--TT--
----TTTT-SS-SS--TT--
----TTTT-SS-SS--TT--
----TTTT-SS-SS--SS--
----TTTT-SS-SS--TT--
----TTTT-SS-SS--TT--
----TTTT-SS-SS--TT--
----TTTTSSS-SS--SS--
----TTTT-SS-SS--SS--
----TTTT-SS-SS--SS--
----TTTT-SS-SS--SS--
----TTTTSSS-SS--SS--
----TTTTSSS-SS--SS--
----TTTT-SS-SS--SS--
----TTTT-SS-SS--SS--
----TTTT-SS-SS--SS--
----TTTTSSS-SS--TT--
----TTTT-SS-SS--SS--
----TTTTSSS-SS--SS--
----TTTTSS--SS--SS--
----TTTTSSS-SS--TT--
----TTTT-SS-SS--SS--
----TTTTSSS-SS--SS--
----TTTTSSS-SS--SS--
----TTTT-SS-SS--SS--
------TTSSS-SS--SS--
----TTTT-SS-SS--SS--
----TTTTSSS-SS--SS--
----TTTT-SS-SS--SS--
----TTTT-SS-SS--SS--
----TTTT-SS-SS--SS--
----TTTT-SS-SS--SS--
----TTTTSSS-TT--SS--
----TTTTSSS-SS--SS--
----TTTTSSS-SS--SS--
----TTSS-SS-TT--SS--
------SS-SS-SS--SS--
----SSSS-SS-SS--TT--
----TTTT-SS-SS--TT--
----TTSS-SS-SS--TT--
----TTTT-SS-SS--TT--
----TTTT-TT-SS--TT--
----TTSS-SS-SS--TT--
----TTTT-SS-SS--TT--
----TTTT-SS-SS--TT--
---STTTT-SS-SS--TTT-
----TTTT-SS-SS--TT--
----TTTT-SS-SS--TT--
----TTTT-SS-SS--TT--
----TTTT-SS-SS--TT--
----TTTT-SS-SS--TT--
----TTTT-SS-SS--GGG-
----TTTT-SS-SS--TTT-
----TTTT-SS-SS--GGG-
----TTTT-SS-SS--TT--
----TTTTSSS-SS--GGG-
----TTTT-SS-SS--TT--
----TTTT-SS-SS--GGG-
----TTTT-SS-SS--TTT-
----TTTTSSS-SS--GGG-
----TTTT-SS-SS--TT--
----TTTT-SS-SS--SS--
----TTTT-SS-SS--SS--
----TTTTSSS-SS--TT--
----TTTT-SS-SS--TT--
----TTTT-SS-SS--TT--
----TTTT-SS-SS--SS--
----TTTT-SS-SS--TTT-
----TTTT-SS-SS--TT--
----TTTT-SS-SS--TT--
----TTTT-S--SS--SS--
----TTTT-SS-SS--SS--
---STTTTSS--SS--TTT-
---STTTT-SS-SS--TTT-
---STTTT-SS-SS--STT-
---STTTT-SS-SS--GGG-
----TTTT-SS-SS--GGG-
----TTTT-SS-SS--TT--
----TT-S-SS-SS--GGG-
---STTTT-SS-SS--TT--
----TTTT-SS-SS--TT--
----TTTTSSS-TT--TT--
----TTTT-SS-SS--TT--
----TTTT-SS-SS--TT--
----TTTT-SS-SS--TT--
---STTTT-SS-SS--TT--
----TTTT-SS-SS--SS--
---SSSTT-SS-SS--GGG-
----TTTT-SS-SS--TT--
----TTTT-SS-SS--TT--
----TTTT-SS-SS--TT--
----TTTT-SS-SS--TT--
----TTTT-SS-SS--TT--
----TTTT-SS-TT--TTT-
---STTTTSS--SS--TT--
----TTTT-SS-SS--TT--
----TTTT-SS-SS--TT--
----TTTTSSS-SS--TT--
---STTTT-SS-SS--TT--
----TTTT-SS-SS--TT--
---STTTT-S--TT--TT--
---STTTT-SS-SS--SS--
---STTTT-SS-SS--TT--
---STTTTSSS-SS--TT--
----TTTTSSS-SS--SS--
---STTTT-SS-SS--TT--
---STTTT-SS-SS--TT--
---STTTT-SS-SS--TT--
---STTTT-SS-SS--SS--
---STTTT-SS-SS--SS--
----TTTT-SS-SS--TT--
---STTTT-SS-SS--TT--
----TTTT-SS-SS--TT--
----TTTT-SS-SS--TT--
---STTTT-SS-SS--TT--
----TTTT-SS-SS--SS--
---STTTT-SS-TT--TT--
---STTTT-SS-SS--TT--
----TTTTSSS-SS--TT--
---STTTT-SS-SS--TT--
---STTTT-SS-SS--TT--
---STT-S-SS-SS--TT--
---STTTT-SS-SS--TT--
----TTTT-SS-SS--TT--
---STTTT-SS-SS--TTT-
---STTTT-SS-SS--TT--
----TTTT-SS-SS--TT--
---STTTT-SS-SS--TT--
---STTTT-SS-SS--TT--
---STTTTSSS-SS--TT--
---STTTT-S--SS--STT-
---SSSTT-SS-SS--TT--
---STTTT-SS-SS--TTT-
---STTTT-SS-SS--TT--
---STTTT-SS-SS--TT--
---STTTT-SS-SS--TT--
---STTTT-SS-SS--TT--
---STTTT-SS-SS--TT--
---STTTT-SS-SS--TT--
---STTTT-SS-SS--TT--
----TTTT-S--SS--TT--
---STTTT-SS-SS--TT--
----TTTT-SS-SS--TT--
---STTTT-SS-SS--TT--
----TTTT-SS-SS--TT--
----TTTT-SS-SS--TT--
----TTTT-SS-SS--TT--
----TTTT-SS-SS--TT--
----TTTT-SS-SS--SS--
----TTTT-SS-SS--TT--
----TTTT-SS-SS--TT--
---STTTT-SS-SS--TT--
---STTTTSSS-SS--TT--
---STTTT-SS-SS--TT--
---STTTT-SS-SS--TT--
---STTTT-SS-SS--TT--
---STTTT-SS-SS--TT--
---STTTT-S--SS--TT--
---STTTT-SS-SS--TT--
---STTTT-SS-SS--TT--
----TTTT-SS-SS--TT--
---STTTT-SS-SS--TT--
---STTTT-SS-SS--TT--
---STTTTSSS-SS--TT--
---STTTT-SS-SS--TT--
----TTTT-SS-SS--TT--
---STTTT-SS-SS--SS--
---STTTT-SS-SS--TT--
----TTTT-SS-SS--TT--
---STTTT-SS-SS--SS--
---STTTT-SS-SS--TT--
---STTTTSSS-SS--TT--
----TTTT-SS-SS--TT--
---STTTT-SS-SS--TT--
---STTTT-SS-SS--TT--
---STTTT-SS-SS--TT--
----TTTTSSS-SS--TT--
---STTTT-SS-SS--TTT-
---STTTT-SS-SS--TT--
---STTTT-SS-SS--TT--
---STTTT-SS-SS--TT--
---STTTT-SS-SS--TTT-
----TTTT-SS-SS--TT--
----TTTT-SS-SS--TT--
---STTTT-SS-SS--TT--
----TTTT-SS-SS--TT--
---SSSTT-SS-SS--TT--
----TTTT-SS-SS--TTT-
----TTTT-SS-SS--SS--
---STTTT-SS-TT--TT--
---SSSTT-SS-SS--TT--
----TTTT-SS-SS--SS--
----TTTT-SS-SS--TT--
---STTTT-SS-SS--TT--
---STTTT-SS-SS--TT--
---STTTTSSS-SS--TT--
---STTTT-SS-SS--STT-
---STTTT-SS-SS--TTT-
---STTTT-SS-SS--TT--
---SSSTT-SS-SS--TT--
---STTTT-SS-SS--SS--
---STTTT-SS-SS--SS--
---STTTT-SS-SS--TT--
----TTTT-SS-SS--TT--
----TTTT-SS-SS--TT--
----TTTT-SS-SS--TT--
----TTTT-SS-SS--TT--
----TTTT-SS-SS--TT--
----TTTT-SS-SS--TT--
----TTTT-SS-SS--STT-
----TTTT-SS-SS--STT-
----TTTT-SS-SS--SS--
----TTTT-SS-SS--TT--
----TTTT-SS-SS--STT-
---STTTT-SS-SS--SS--
----TTTT-SS-SS--TT--
---STTTT-SS-SS--TT--
---STTTT-SS-SS--TT--
---STTTT-SS-SS--TT--
---STTTT-SS-SS--TT--
---STTTT-SS-SS--TT--
---STTTT-SS-SS--TT--
----TTTT-SS-SS--TT--
---STTTT-SS-SS--TT--
---STTTT-SS-SS--TT--
---STTTT-SS-SS--TT--
----TTTT-SS-SS--TT--
---STTTT-SS-SS--TT--
---STTTT-SS-SS--TT--
----TTTT-SS-SS--SS--
---STTTT-SS-SS--STT-
---STTTT-SS-SS--STT-
---STTTT-S--SS--SS--
---STTTT-SS-SS--SS--
----TTTT-SS-SS--TT--
----TTTT-SS-SS--TT--
----TTTTSSS-SS--TT--
----TTTT-SS-SS--TTT-
---STTTT-SS-SS--TT--
----TTTT-SS-SS--TT--
---STTTT-SS-SS--TT--
---STTTT-SS-SS--TT--
---STTTT-SS-SS--TT--
---STTTT-S--SS--TT--
---SSSTT-SS-SS--TT--
----TTTT-SS-SS--TT--
---STTTT-SS-TT--TT--
---STTTT-SS-SS--TT--
----TTTT-SS-SS--TT--
---STTTT-SS-SS--TT--
---STTTT-SS-SS--TT--
---STTTT-SS-SS--TT--
---STTTT-SS-SS--TTT-
---STTTT-SS-SS--TT--
---STTTT-S--SS--TT--
----TTTT-SS-SS--TT--
---STTTT-SS-SS--TT--
----TTTT-SS-SS--TT--
---STTTT-SS-SS--TT--
----TTTT-SS-SS--TT--
----TTTT-SS-TT--TT--
---STTTT-SS-SS--TT--
---STTTT-SS-SS--TT--
----TTTT-SS-SS--TT--
----TTTT-SS-SS--SS--
---STTTT-SS-SS--SS--
---STTTT-SS-SS--TT--
---STTTT-SS-SS--SS--
---STTTT-SS-SS--TT--
----TTTT-SS-SS--TT--
---STTTT-SS-SS--TT--
----TTTT-SS-SS--TT--
---STTTT-SS-SS--TT--
---SSSTT-SS-SS--TT--
----TTTT-SS-SS--TT--
---STTTT-SS-SS--TT--
---SSSTT-SS-SS--TT--
----TTTT-SS-SS--TT--
---STTTT-SS-SS--TT--
---STTTT-SS-SS--TT--
----TTTT-SS-SS--TT--
---STTTT-SS-SS--TT--
---STTTT-SS-SS--TT--
----TTTT-SS-SS--TT--
----TTTT-SS-SS--SS--
----TTTT-SS-SS--TT--
----TTTT-SS-SS--TT--
----TTTTSSS-SS--SS--
----TTTT-SS-SS--SS--
----SSTT-SS-SS--SS--
----TTTT-SS-SS--TT--
---SSSTT-SS-SS--TT--
---STTTTSS--SS--SS--
---STTTTSSS-SS--TT--
---STTTT-SS-SS--TT--
---STTTTSSS-SS--SS--
----TTTTSSS-SS--TT--
----TTTTSSS-SS--SS--
----TTTT-S--SS--SS--
----TTTTSSS-SS--SS--
----TTTTSS--SS--TT--
---STTTT-S--SS--TT--
---STTTTSS--SS--SS--
----TTTT-SS-SS--SS--
----TTTT-SS-SS--TT--
---STTTTSSS-SS--TT--
----TTTT-SS-SS--TT--
----TTTT-SS-SS--TT--
----TTTT-SS-SS--TT--
---STTTT-SS-SS--TT--
---STTTT-SS-SS--TT--
---STTTT-SS-SS--TT--
---STTTT-SS-SS--TT--
---STTTT-SS-SS--TT--
---STTTTSSS-SS--TT--
---STTTT-SS-SS--TT--
----TTTT-SS-SS--TT--
----TTTTSS--SS--TT--
----SSTT-SS-SS--TT--
---STTTT-SS-SS--TT--
---STTTT-SS-SS--TT--
---STTTT-SS-SS--TT--
---STTTT-SS-SS--TT--
----TTTT-SS-SS--SS--
---STTTT-SS-SS--SS--
----TTTT-SS-SS--TT--
---SSSTTSSS-SS--TT--
---STTTT-SS-SS--TT--
---STTTTSSS-SS--TT--
----TTTT-SS-SS--TT--
---STTTT-SS-SS--TT--
----TTTT-SS-SS--SS--
---STTTTSSS-SS--SS--
----TTTT-SS-SS--TT--
---STTTT-SS-SS--SS--
----TTTT-SS-SS--TT--
---STTTT-SS-SS--TT--
----TTTT-SS-SS--SS--
----TTTTSSS-SS--SS--
---STTTT-SS-SS--TT--
---STTTT-SS-SS--SS--
----TTTTSSS-SS--TT--
---STTTT-SS-SS--SS--
---SSSTT-SS-SS--TT--
----TTTT-SS-SS--TT--
---STTTT-SS-SS--TT--
----SSTT-SS-SS--TT--
----TTTT-S--SS--TT--
----SSTTSS--SS--SS--
----TTTTSSS-SS--TT--
----TTTT-SS-SS--TT--
----TTTT-SS-SS--TT--
----TTTTSSS-SS--TT--
----TTTT-SS-SS--TT--
----TTTTSSS-SS--TT--
----TTTTSSS-SS--SS--
----TTTT-SS-SS--TT--
----TTTTSSS-SS--TT--
----TTTT-SS-SS--TT--
----TTTT-SS-SS--TT--
---SSSTT-S--SS--SS--
----TTTT-SS-SS--SS--
---SSSTT-S--SS--TT--
----TTTTSSS-SS--TT--
---STTTT-SS-SS--TT--
----TTTT-SS-SS--TT--
----TTTT-SS-SS--TT--
---STTTT-SS-SS--TT--
---STTTT-SS-SS--SS--
----TTTTSSS-SS--SS--
----TTTTSSS-SS--SS--
---STTTT-SS-SS--TT--
----TTTT-SS-SS--TT--
----TTTT-SS-SS--TT--
---STTTT-SS-SS--TT--
----TTTTSSS-SS--TT--
----TTTT-SS-SS--TT--
---STTTT-SS-SS--TT--
----TTTTSSS-SS--TT--
----TTTTSSS-SS--TT--
---STTTT-SS-SS--TT--
----TTTT-SS-SS--TT--
----TTTT-SS-SS--TT--
----TTTT-SS-SS--TT--
---STTTT-SS-SS--TT--
---STTTTSSS-SS--TT--
----TTTT-SS-SS--TT--
----TTTTSSS-SS--TT--
---STTTT-S--SS--TT--
----TTTT-SS-SS--TT--
---STTTT-SS-SS--TT--
---STTTT-SS-SS--TT--
----TTTT-SS-SS--TT--
----TTTT-SS-SS--TT--
----TTTT-SS-SS--TT--
----TTTTSSS-SS--TT--
----TTTT-SS-SS--TT--
---STTTT-SS-SS--TT--
----TTTT-SS-SS--TT--
---STTTTSSS-SS--TT--
----TTTT-SS-SS--TT--
---STTTT-SS-SS--TT--
---SSSTT-SS-SS--TT--
----TTTT-S--SS--TT--
----TTTT-SS-SS--SS--
----TTTT-SS-SS--SS--
----TTTT-SS-SS--TT--
----TTTT-SS-SS--SS--
----TTTT-SS-SS--SS--
----TTTT-SS-SS--TT--
---STTTT-SS-SS--SS--
----TTTT-SS-SS--SS--
----TTTT-SS-SS--TT--
----TTTT-SS-SS--SS--
----TTTT-SS-SS--SS--
----TTTT-SS-SS--TT--
---STTTTSSS-SS--TT--
---STTTT-SS-SS--SS--
---STTTT-SS-SS--TT--
---STTTT-SS-SS--SS--
---STTTTSSS-SS--TT--
---STTTT-SS-SS--TT--
----TTTTSSS-SS--TT--
----TTTT-SS-SS--TT--
----TTTTSSS-SS--TT--
----TTTT-SS-SS--TT--
----TTTTSSS-SS--SS--
----TTTTSSS-SS--TT--
----TTTT-SS-SS--TT--
----TTTT-SS-SS--SS--
----TTTTSSS-SS--TT--
----TTTTSSS-SS--TT--
----TTTT-SS-SS--SS--
----GGGG-SS-SS--TT--
----TTTT-SS-SS--TT--
----TTTT-SS-SS--TT--
----TTTTSSS-SS--TT--
----TTTT-SS-SS--SS--
----TTTTSSS-SS--SS--
----TTTT-SS-SS--SS--
----TTTT-SS-SS--TT--
----TTTTSSS-SS--SS--
----TTTT-SS-SS--TT--
----TTTT-SS-SS--TT--
----TTTT-SS-SS--SS--
---STTTTSSS-SS--TT--
----TTTT-SS-SS--TT--
----TTTT-SS-SS--TT--
----TTTT-SS-SS--SS--
----TTTT-SS-SS--TT--
----TTTT-SS-SS--TT--
---STTTTSSS-SS--TT--
----SSTT-SS-SS--TT--
----TTTT-SS-SS--TT--
---STTTT-SS-SS--TT--
----SSTTSSS-SS--TT--
---STTTT-SS-SS--TT--
----TTTT-SS-SS--SS--
----TTTT-SS-SS--TT--
----TTTT-SS-SS--SS--
----TTTTSSS-SS--TT--
---STTTT-SS-SS--TT--
----TTTT-SS-SS--TT--
----TTTTSSS-SS--TT--
----TTTT-SS-SS--TT--
----TTTT-SS-SS--TT--
---STTTT-SS-SS--TT--
---STTTTSSS-SS--TT--
----TTTT-SS-SS--TT--
----TTTTSSS-SS--SS--
----TTTT-SS-SS--TT--
----TTTTSS--SS--TT--
----TTTT-SS-SS--TT--
----TTTT-SS-SS--TT--
----TTTTSSS-SS--SS--
----TTTT-SS-SS--SS--
----TTTT-S--SS--TT--
----TTTTSSS-SS--TT--
----TTTT-SS-SS--TT--
----TTTT-SS-SS--TT--
----TTTTSSS-SS--TT--
----TTTT-SS-SS--TT--
----TTTT-SS-SS--TT--
----TTTTSSS-SS--TT--
----TTTTSSS-SS--TT--
----TTTTSSS-SS--TTT-
----TTTTSSS-SS--TTT-
----TTTTSS--SS--TTT-
----TTTTSSS-SS--TTT-
----TTTT-SS-SS--TTT-
----TTTTSSS-SS--TT--
----TTTT-SS-SS--TTT-
----TTTTSS--SS--TTT-
----TTTTSSS-SS--TTT-
----TTTT-SS-SS--TT--
----TTTTSSS-SS--TTT-
----TTTT-SS-SS--TTT-
----TTTT-SS-SS--TTT-
----TTTT-SS-SS--TT--
----TTTT-SS-SS--TTT-
----TTTT-SS-SS--TTT-
----TTTT-SS-SS--TTT-
----TTTT-SS-SS--TT--
----TTTT-SS-SS--TTT-
----TTTT-SS-SS--TT--
----TTTT-SS-SS--TT--
----TTTT-SS-SS--TTT-
----TTTT-SS-SS--TTT-
----TTTT-SS-SS--TT--
----TTTT-SS-SS--TTT-
---STTTT-SS-SS--TTT-
---STTTT-SS-SS--TTT-
----TTTT-SS-SS--TT--
---STTTT-SS-SS--TTT-
----TT-S-SS-SS--TTT-
---STTTT-SS-SS--TTT-
----TTTT-SS-SS--TTT-
----TTTT-SS-SS--TTT-
----TTTTSSS-SS--TT--
----TTTT-SS-SS--TTT-
----TTTT-SS-SS--TTT-
----TTTT-SS-SS--TTT-
----TTTTSSS-SS--TTT-
---STTTT-SS-SS--TT--
----SSTT-SS-SS--TT--
----TTTT-SS-SS--TTT-
----TTTTSSS-SS--TTT-
----TTTT-SS-SS--TTT-
----TTTTSSS-SS--TT--
----TTTTSSS-SS--TT--
---STTTTSS--SS--TTT-
----TTTT-SS-SS--TT--
----TTTT-S--SS--TTT-
----TTTT-SS-SS--TTT-
----SSTTSSS-SS--TT--
---STTTT-SS-SS--TTT-
----TTTT-SS-SS--TTT-
----TTTTSSS-SS--TTT-
----TTTT-SS-SS--TTT-
----TTTT-SS-SS--TT--
---STTTTSSS-SS--TT--
---STTTT-SS-SS--TTT-
----TTTT-SS-SS--TT--
----TTTT-SS-SS--TTT-
---SSSTT-SS-SS--TTT-
---STTTT-SS-SS--TTT-
---STTTT-SS-SS--TT--
---STTTTSSS-SS--TTT-
---STTTT-SS-SS--TT--
----TTTT-SS-SS--TT--
---STTTTSSS-SS--TTT-
---STTTT-SS-SS--TT--
----TTTT-SS-SS--TT--
----TTTT-S--SS--TT--
----TTTTSSS-SS--TT--
----TTTT-SS-SS--TT--
---STTTT-SS-SS--SS--
---STTTT-SS-SS--TT--
---STTTT-SS-SS--TT--
----TTTT-SS-SS--SS--
----TTTT-SS-SS--TT--
----TTTT-SS-SS--SS--
----TTTT-SS-SS--SS--
----TTTT-SS-SS--TT--
---STTTT-SS-SS--SS--
----TTTT-SS-SS--TT--
----TTTT-SS-SS--TT--
---STTTT-SS-SS--SS--
---STTTT-SS-SS--SS--
----TTTT-SS-SS--TT--
---STTTT-SS-SS--TT--
---STTTTSSS-SS--TT--
----TTTTSSS-SS--TT--
----TTTT-SS-SS--TT--
---STTTT-SS-SS--SS--
----TTTT-SS-SS--TT--
----TTTT-SS-SS--SS--
---SSSTT-SS-SS--TT--
---STTTT-SS-SS--TT--
----TTTT-SS-SS--TT--
----TTTT-SS-SS--SS--
---STTTTSSS-SS--TT--
----TTTT-SS-SS--TT--
---STTTT-SS-SS--TT--
----TTTT-SS-SS--TT--
----TTTT-SS-SS--TT--
----TTTT-SS-SS--TT--
---STTTT-SS-SS--TT--
---STTTTSSS-SS--SS--
----TTTT-SS-SS--STT-
---STTTT-SS-SS--TT--
----SSTT-SS-SS--TT--
----S-TT-SS-SS--TT--
---SSSTT-SS-SS--TTT-
---STTTT-SS-SS--TT--
---STTTT-SS-SS--TTT-
---SSSTT-SS-SS--TTT-
---SSSTT-SS-SS--TTT-
---SS-TTSSS-SS--TTT-
----TTTT-SS-SS--TT--
---STTTT-SS-SS--TTT-
----TTTT-SS-SS--GGG-
---STTTT-SS-SS--TT--
----TTTT-SS-SS--TTT-
----TTTT-SS-SS--TTT-
----TTTT-SS-SS--TTT-
----TTTT-SS-SS--TTT-
----TTTT-SS-SS--TTT-
---STTTT-SS-SS--TT--
----SSTT-SS-SS--TTT-
----TTTT-SS-SS--TTT-
---STTTT-SS-SS--TT--
----TTTT-SS-SS--TTT-
---STTTT-SS-SS--TTT-
----TTTT-SS-SS--TT--
---STTTT-TT-SS--TTT-
---STTTT-SS-SS--TTT-
---STTTTSSS-SS--TTT-
----TTTTSS--SS--TT--
----TTTT-SS-SS--TT--
----TTTT-S--SS--TTT-
----TTTTSSS-SS--TTT-
----TTTT-SS-SS--TTT-
----TTTT-SS-SS--TTT-
----TTTTSSS-SS--TTT-
---STTTT-SS-SS--TT--
---STTTT-SS-SS--TTT-
---STTTT-SS-SS--TTT-
----TTTT-SS-SS--TTT-
---STTTT-SS-SS--TT--
----TTTT-SS-SS--TTT-
----TTTT-SS-SS--SS--
----TTTT-SS-SS--TT--
---STTTT-SS-SS--TTT-
---STTTT-SS-SS--TTT-
---SSSTT-SS-SS--TT--
----TTTT-SS-SS--TTT-
----TTTT-SS-SS--TTT-
----TTTT-SS-SS--TTT-
----TTTT-SS-SS--TTT-
----TTTT-SS-SS--TTT-
----TTTT-SS-SS--TT--
----TTTT-SS-SS--TTT-
----TTTT-SS-SS--TTT-
---STTTTSSS-SS--TTT-
----TTTTSSS-SS--TTT-
----TTTT-SS-SS--TTT-
----TTTT-SS-SS--TTT-
----TTTT-SS-SS--TT--
---STTTT-SS-SS--TTT-
----TTTTSSS-SS--TTT-
----TTTTSSS-SS--TTT-
----TTTT-SS-SS--TTT-
----TTTT-SS-SS--GGG-
----TTTT-SS-SS--TTT-
----TTTTSSS-SS--TTT-
----TTTTSSS-SS--TTT-
----TTTTSSS-SS--TTT-
---STTTTSSS-SS--TTT-
----TTTTSSS-SS--TTT-
----TTTTSSS-SS--TT--
----TTTT-SS-SS--GGG-
----TTTTSSS-SS--TTT-
----TTTTSSS-SS--TTT-
---STTTTSSS-SS--TTT-
----TTTTSSS-SS--SS--
---STTTTSSS-SS--SS--
----TTTTSS--SS--TT--
----TTSSSSS-SS--TT--
---STTTTSSS-SS--TT--
---STTTTSSS-SS--TT--
---STTTTSS--SS--TTT-
---STTTTSSS-SS--TT--
----TTTTSS--SS--TTT-
---STTTTSSS-SS--TTT-
---STTTTSSS-SS--TT--
---STTTTSSS-SS--TTT-
----TTTTSSS-SS--TT--
----TTTTSSS-SS--TTT-
----TTTTSSS-SS--TTT-
----TTTTSSS-SS--TTT-
----TTTTSSS-SS--TTT-
----TTTTSSS-SS--TTT-
----TTTTSSS-SS--TTT-
----TTTTSSS-SS--TT--
----TTTTSSS-SS--TT--
----TTTTSSS-SS--TT--
----TTTTSSS-SS--TTT-
---STTTT-SS-SS--TTT-
----TTTTSSS-SS--TTT-
----TTTTSSS-SS--TTT-
----TTTTSSS-SS--TT--
----TTTTSSS-SS--TTT-
----TTTTSSS-SS--TTT-
---STTTTSSS-SS--TTT-
----TTTTSSS-SS--TTT-
----TTTTSSS-SS--TT--
----TTTTSS--SS--TTT-
----TTTTSSS-SS--TT--
----TTTTSS--SS--TTT-
---STTTTSSS-SS--TTT-
----TTTTSSS-SS--TTT-
---STTTTSSS-SS--TTT-
---STTTTSSS-SS--TTT-
---STTTTSSS-SS--TTT-
---STTTTSSS-SS--TTT-
---STTTTSSS-SS--TTT-
---STTTT-SS-SS--STT-
---STTTT-SS-SS--TTT-
---STTTT-SS-SS--TTT-
----TTTT-SS-SS--TT--
---STTTT-SS-SS--TTT-
----TTTT-SS-SS--TTT-
----TTTT-SS-SS--TTT-
----TTTT-SS-SS--TT--
----TTTT-SS-SS--TTT-
---STTTT-SS-SS--TT--
----TTTT-S--SS--TTT-
----TTTT-SS-SS--TTT-
---STTTT-SS-SS--TTT-
----TTTT-SS-SS--TTT-
----TTTT-SS-SS--TTT-
---STTTT-SS-SS--TTT-
----TTTT-SS-SS--TTT-
----TTTT-SS-SS--TTT-
----TTTT-SS-SS--TTT-
---STTTT-SS-SS--TTT-
---STTTT-SS-SS--TT--
---SSSTT-SS-SS--TT--
----TTTT-SS-SS--TTT-
----TTTT-SS-SS--SS--
----TTTT-SS-SS--TTT-
----SSTT-S--SS--GGG-
----TTTT-SS-SS--TTT-
---STTTT-SS-SS--TTT-
----TTTT-S--SS--SS--
----TTTT-SS-SS--GGG-
----TTTT-SS-SS--SS--
----TTTT-SS-SS--GGG-
----TTTT-SS-TT--TTT-
----TTTTSSS-SS--TTT-
----TTTT-SS-SS--TTT-
----TTTT-SS-SS--TT--
----TTTT-SS-SS--TTT-
----SSTT-SS-SS--TTT-
----TTTT-S--SS--TTT-
----TTTT-SS-SS--TT--
----TTTT-SS-SS--TTT-
----TTTTSSS-SS--TTT-
----TTTT-SS-SS--TT--
----TTTT-SS-SS--TTT-
----TTTT-SS-SS--TT--
----TTTT-SS-SS--TT--
----SSTT-SS-SS--TT--
----TTTT-SS-SS--TT--
---STTTT-SS-SS--TTT-
---STTSS-SS-SS--TTT-
---STTTT-SS-SS--TT--
----TTTT-SS-SS--TTT-
----TTTT-SS-SS--TTT-
----SSTT-SS-SS--TT--
----TTTT-SS-SS--TT--
----TTTT-SS-SS--TT--
---STTTT-SS-SS--SS--
---STTTT-SS-SS--TTT-
----TTTT-SS-SS--TT--
---STTTT-SS-SS--TT--
----TTTT-SS-SS--TT--
----TTTT-SS-SS--TT--
----TTTTSSS-SS--TT--
----SSTTSSS-SS--TTT-
---STTTT-SS-SS--TTT-
----TTTT-SS-SS--TTT-
----TTTTSSS-SS--TT--
----TTTT-SS-SS--TTT-
----TTTTSSS-SS--TT--
---STTTT-SS-SS--TTT-
---STTTT-SS-SS--TTT-
---STTTT-SS-SS--SS--
----TTTT-SS-SS--TT--
----TTTT-SS-SS--TTT-
----TTTT-SS-SS--TTT-
----TTTT-SS-SS--TTT-
----TTTT-SS-SS--TTT-
----TTTT-SS-SS--TT--
----TTTT-SS-SS--TT--
----TTTT-SS-SS--TT--
----TTTT-SS-SS--TT--
----TTTT-SS-SS--TTT-
----TTTT-SS-SS--TT--
----TTTT-SS-SS--TT--
----TTTT-SS-SS--TT--
----TTTTSS--SS--TT--
----TTTT-SS-SS--TT--
----TTTT-SS-SS--TTT-
----SSTT-SS-SS--TTT-
----TTTTSS--SS--TTT-
----TTTTSSS-SS--TT--
----TTTTSSS-SS--TT--
----TTTTSSS-SS--TTT-
----TTTTSSS-SS--TTT-
----TTTTSSS-SS--TT--
----TTTTSSS-SS--SS--
----TTTTSSS-SS--TT--
----TTTT-SS-SS--TT--
----TTTTSSS-SS--TTT-
----TTTTSSS-SS--TTT-
----TTTT-SS-SS--TTT-
----TTTT-SS-TT--TTT-
----TTTT-SS-SS--TTT-
----TTTT-SS-SS--TTT-
----TTTT-SS-SS--TTT-
----TTTT-SS-SS--TTT-
----TTTT-SS-SS--TTT-
----TTTT-SS-SS--TTT-
----TTTT-SS-SS--SS--
----TTTT-SS-SS--TTT-
----TTTT-SS-SS--TTT-
----TTTT-SS-SS--SS--
----TTTT-SS-SS--TTT-
----TTTT-SS-SS--TT--
----TTTT-SS-SS--TTT-
----TTTT-SS-SS--TTT-
----TTTT-SS-SS--TTT-
----TTTTSSS-SS--TTT-
----TTTT-SS-SS--TTT-
----TTTT-SS-SS--TTT-
----TTTT-SS-SS--TT--
----TTTT-SS-SS--TT--
----TTTT-S--SS--TT--
----TTTTSSS-SS--TT--
----TTTT-SS-SS--TT--
----TTTT-SS-SS--TTT-
----TTTTSSS-SS--TTT-
----TTTTSSS-SS--TT--
----TTTTSSS-TT--TTT-
----SSTT-S--SS--TTT-
----TTTT-SS-SS--TTT-
----TTTT-SS-SS--TT--
----TTTT-SS-SS--TTT-
----TTTT-SS-SS--TT--
----TTTT-SS-SS--TT--
----TTTT-SS-SS--TT--
----TTTT-SS-SS--TT--
----TTTTSSS-SS--TTT-
----TTTT-SS-SS--TT--
----TTTT-S--SS--TT--
----TTTTSSS-SS--TTT-
----TTTTSSS-TT--TTT-
----TTTT-SS-SS--TT--
----TTTT-SS-SS--TTT-
----TTTT-SS-SS--TT--
----TTTT-SS-TT--TTT-
----TTTTSSS-SS--TT--
----TTTTSSS-TT--TTT-
----TTTT-SS-SS--TT--
----TTTT-SS-SS--SS--
----TTTT-SS-SS--SS--
----TTTT-S--SS--TT--
----TTTT-SS-SS--TT--
----TTTT-SS-SS--TT--
----TTTT-SS-SS--TT--
----TTTTSSS-SS--TT--
----TTTTSSS-SS--TT--
----TTTTSSS-SS--TT--
----TTTT-SS-SS--SS--
----TTTT-SS-SS--TT--
----TTTTSSS-SS--TT--
----TTTT-SS-SS--TT--
----TTTTSSS-SS--SS--
----TTTTSSS-SS--SS--
----TTTT-SS-SS--TT--
----TTTTSSS-TT--TT--
----TTTT-SS-SS--TT--
----TTTTSSS-SS--TT--
----TTTTSSS-SS--SS--
----TTTTSSS-SS--SS--
----TTTT-SS-SS--TT--
----TTTT-SS-SS--TT--
----TTTTSSS-SS--TT--
----TTTT-SS-SS--SS--
----TTTT-SS-SS--SS--
----TTTT-SS-SS--TT--
----SSTT-SS-SS--TT--
----TTTTSSS-SS--TT--
----TTTT-SS-SS--TT--
----TTTT-SS-SS--TT--
----TTTTSSS-SS--SS--
----TTTT-SS-SS--TT--
----TTTTSSS-SS--TT--
----TTTT-SS-SS--TT--
----TTTTSSS-SS--TT--
----TTTTSSS-SS--TT--
----TTTT-SS-SS--TT--
----TTTTSSS-SS--TT--
----TTTT-SS-SS--TT--
----TTTT-SS-SS--SS--
----TTTTSSS-SS--TT--
----TTTT-SS-SS--TT--
----TTTT-SS-SS--TT--
----TTTTSSS-SS--TT--
----TTTT-SS-SS--TT--
----TTTT-SS-SS--SS--
----TTTT-SS-SS--SS--
----TTTT-SS-SS--TT--
----TTTT-SS-SS--TT--
----TTTTSSS-SS--TT--
----TTTTSSS-SS--TT--
----TTTTSSS-SS--TT--
----TTTT-SS-SS--TT--
----TTTTSSS-TT--TT--
----TTTT-SS-SS--SS--
----TTTT-SS-TT--TTT-
----TTTT-SS-SS--TTT-
----TTTT-SS-SS--TTT-
----TTTT-SS-SS--TTT-
----TTTT-SS-SS--TTT-
----TTTT-SS-SS--TT--
----SSTT-SS-SS--TTT-
----TTTT-SS-SS--TTT-
----TTTT-SS-TT--TT--
----TTTT-SS-SS--TTT-
----TTTTSS--TT--TT--
----TTTT-SS-TT--TTT-
----TTTT-SS-SS--TTT-
----TTTT-SS-TT--TT--
----SSTT-SS-SS--TTT-
----TTTT-SS-SS--TT--
----TTTTSSS-SS--TTT-
----TTTTSSS-SS--TTT-
----SSTT-SS-SS--STT-
----TTTT-SS-SS--TTT-
----TTTTSSS-TT--TT--
----TTTT-SS-SS--TT--
----TTTT-SS-SS--TTT-
----TTTT-SS-SS--TTT-
----TTTTSSS-SS--TTT-
----TTTT-SS-SS--TTT-
----TTTT-SS-SS--TTT-
----TTTT-SS-SS--TTT-
----TTTT-SS-SS--TTT-
----TTTT-SS-SS--GGG-
----TTTT-SS-SS--TTT-
----TTTT-SS-SS--TTT-
----TTTT-SS-SS--TTT-
----TTTTSSS-SS--TTT-
----TTTT-SS-SS--TT--
----TTTT-SS-SS--TTT-
----TTTT-SS-SS--TTT-
----TTTTSSS-SS--TT--
----TTTT-SS-SS--TT--
----TTTT-SS-SS--TTT-
----TTTT-SS-SS--TTT-
----TTTT-SS-SS--TTT-
----TTTT-SS-SS--TTT-
----TTTT-SS-SS--TTT-
----TTTTSSS-SS--TTT-
----TTTT-SS-SS--TT--
----TTTTSSS-SS--TTT-
----TTTT-SS-SS--TT--
----TTTT-SS-SS--TTT-
----TTTT-SS-SS--TTT-
----TTTT-SS-SS--TTT-
----TTTT-SS-SS--TTT-
----TTTT-SS-SS--TTT-
----TTTT-SS-SS--TTT-
----TTTT-SS-SS--TTT-
----TTTTSSS-SS--TTT-
----TTTT-SS-SS--TTT-
----TTTT-SS-SS--TT--
----TTTT-SS-TT--TT--
----TTTT-SS-SS--TTT-
----TTTT-SS-SS--TTT-
----SSTT-SS-SS--TTT-
----TTTT-SS-SS--TTT-
----TTTT-SS-SS--TTT-
----TTTTSSS-SS--TTT-
----TTTT-SS-SS--TTT-
----TTTTSSS-SS--TTT-
----TTTT-SS-SS--TTT-
----TTTT-SS-SS--GGG-
----TTTT-S--TT--GGG-
----TTTT-SS-SS--GGG-
----TTTT-SS-SS--TT--
----TTTT-SS-SS--GGG-
----TTTT-SS-SS--TTT-
----TTTT-SS-SS--TTT-
----TTTTSSS-SS--TTT-
----TTTTSSS-SS--TTT-
----TTTT-SS-SS--TTT-
----TTTT-SS-SS--TTT-
----TTTT-SS-SS--TT--
----TTTTSSS-SS--TT--
----TTTTSSS-SS--SS--
----TTTT-SS-SS--TT--
----TTTT-SS-SS--TT--
----TTTT-SS-SS--TTT-
----TTTT-SS-SS--TT--
----TTTT-SS-SS--TT--
----TTTT-SS-SS--TT--
----TTTT-SS-SS--TT--
----SSTTSSS-TT--TT--
----TTTTSSS-SS--TT--
----TTTTSSS-SS--TT--
----TTTT-SS-SS--TT--
----TTTT-S--SS--TT--
----TTTT-SS-SS--TT--
----SSTT-SS-SS--TT--
----TTTTSSS-TT--TT--
----TTTT-SS-SS--TT--
----TTTTSSS-SS--TTT-
----TTTT-S--SS--TT--
----TTTT-SS-TT--SS--
----TTTT-SS-SS--TT--
----TTTTSS--TT--SS--
----TTTT-SS-SS--SS--
----TTTT-SS-SS--SS--
----TTTT-SS-SS--SS--
----TTTTSSS-TT--TT--
----TTTT-SS-TT--TT--
----TTTTSS--SS--TT--
----TTTT-SS-SS--TT--
----TTTT-SS-SS--TT--
----TTTTSSS-SS--TT--
----TTTTSSS-SS--TT--
----TTTT-SS-SS--TT--
----TTTT-SS-SS--TT--
----TTTTSSS-SS--SS--
----TTTTSSS-SS--TT--
----TTTT-SS-SS--TT--
----TTTTSSS-SS--TT--
----TTTTSSS-SS--TT--
----TTTTSSS-SS--SS--
----TTTT-SS-SS--TT--
----TTTT-SS-SS--TT--
----TTTT-SS-SS--SS--
----TTTT-SS-SS--TT--
----TTTT-SS-TT--SS--
----TTTT-SS-SS--SS--
----TTTTSSS-SS--SS--
----TTTT-SS-SS--SS--
----TTTT-SS-SS--SS--
----TTTTSSS-SS--TT--
----TTTTSS--SS--SS--
----TTTT-SS-SS--SS--
----TTTT-SS-SS--SS--
----TTTT-SS-SS---S--
----TTTT-SS-SS--SS--
----TTTTSSS-SS--SS--
----TTTT-SS-SS--SS--
----TTTT-SS-SS--SS--
----SSTTSSS-TT--SS--
----TTTT-SS-SS--SS--
----TTTTSSS-SS--SS--
----TTTT-SS-SS--TT--
----TTTTSSS-SS--SS--
----TTTT-SS-SS--SS--
----TTTT-SS-SS--TT--
----TTTTSSS-SS--SS--
----TTTT-SS-SS--TT--
----SSTT-SS-SS--SS--
----TTTT-SS-SS--TT--
----TTTT-SS-SS--TT--
----TTTT-SS-SS--TT--
----TTTTSSS-SS--TT--
----TTTT-SS-SS--SS--
----TTTT-SS-SS--TT--
----TTTT-SS-SS--SS--
----TTTT-SS-SS--TT--
----TTTT-SS-SS--SS--
----TTTT-SS-SS--TT--
----TTTTSSS-TT--SS--
----TTTT-SS-SS--SS--
----TTTTSSS-SS--TT--
----TTTT-SS-SS--TT--
----TTTT-SS-SS--SS--
----TTTT-SS-SS--TT--
----TTTTSSS-SS--TT--
----TTTTSSS-SS--TT--
----TTTTSSS-SS--TT--
----TTTTSSS-SS--TT--
----TTTTSSS-SS--TT--
----TTTT-SS-SS--TT--
----TTTT-SS-SS--TT--
----TTTT-SS-SS--SS--
----SSTT-SS-SS--TT--
----TTTT-SS-SS--SS--
----TTTT-SS-SS--TT--
----TTTT-SS-SS--SS--
----TTTT-SS-SS--TT--
----TTTT-SS-SS--TT--
----TTTT-SS-SS--SS--
----TTTT-SS-SS--TT--
----TTTT-SS-SS--TT--
----SSTTSS--SS--TT--
----TTTT-SS-SS--TT--
----TTTT-SS-SS--TT--
----SSTT-SS-SS--TT--
----TTTT-SS-SS--TTT-
----TTTT-SS-SS--TT--
----TTTT-SS-SS--TT--
----TTTT-SS-SS--TTT-
----TTTTSSS-SS--TT--
----TTTTSSS-SS--TT--
----TTTT-SS-SS--SS--
----TTTTSSS-TT--TT--
----TTTT-SS-SS--TT--
----TTTT-SS-SS--TT--
----TTTTSSS-SS--TT--
----SSTT-SS-SS--TT--
----TTTT-SS-SS--TT--
----TTTT-SS-SS--TT--
----TTTT-SS-SS--TT--
----TTTT-SS-SS--TT--
----TTTTSSS-SS--TT--
----TTTT-SS-SS--SS--
----TTTT-SS-SS--TT--
----TTTTSS--SS--SS--
----TTTT-SS-SS--TT--
----TTTT-SS-SS--TT--
----TTTT-SS-SS--TT--
----TTTT-SS-SS--TT--
----TTTT-SS-SS--TT--
----TTTT-SS-SS--TT--
---SS-TT-SS-SS--SS--
----TTTT-SS-SS--TT--
----TTTTSSS-SS--TT--
----TTTTSSS-SS--TT--
----TTTT-SS-SS--SS--
----TTTT-SS-SS--TT--
----TT-S-SS-SS--TT--
----TTTTSSS-SS--SS--
----TTTT-S--SS--TT--
----TTTTSSS-SS--TT--
----TTTTSS--SS--TT--
----TTTTSSS-SS--TT--
----TTTT-SS-SS--TT--
----TTTT-SS-SS--TT--
----TTTT-SS-SS--TT--
----TTTT-SS-TT--TT--
----TTTT-SS-SS--TT--
----TTTT-SS-SS--TT--
----SSTT-SS-SS--TT--
----TTTT-SS-SS--SS--
----TTTTSSS-SS--TT--
----TTTT-SS-SS--SS--
----TTTT-SS-SS--TT--
----TTTT-SS-SS--SS--
----TTTT-SS-SS--SS--
----TTTT-SS-SS--SS--
----TTTT-SS-SS--TT--
----TTTT-SS-SS--TT--
----TTTT-SS-SS--TT--
----TTTT-SS-SS--TTT-
----TTTT-SS-SS--TT--
----TTTT-SS-SS--TTT-
----TTTTSSS-SS--TTT-
----TTTT-SS-SS--TTT-
----TTTT-SS-SS--TTT-
----TT-S-SS-SS--TTT-
----TTTT-SS-SS--TTT-
----TTTT-SS-SS--TTT-
----TTTT-SS-SS--TTT-
----TTTT-SS-SS--TTT-
----SSTT-SS-SS--TTT-
----TTTTSSS-SS--TTT-
----TTTT-SS-SS--TTT-
----TTTTSSS-SS--TTT-
----TTTT-SS-SS--TTT-
----SSTT-SS-SS--TTT-
----TTTT-SS-SS--TTT-
----SSTT-SS-SS--TTT-
----TTTT-SS-SS--TTT-
----TTTT-SS-SS--TTT-
----TTTT-SS-TT--TTT-
----TTTT-SS-SS--TTT-
----TTTT-SS-SS--TTT-
----SSTTSSS-SS--TTT-
----TTTT-SS-SS--TTT-
----TTTT-SS-SS--TTT-
----TTTT-SS-SS--TTT-
----TTTT-SS-SS--TTT-
----TTTTSSS-SS--TTT-
----TTTTSSS-SS--TTT-
----TTTT-SS-SS--TTT-
----TTTTSSS-SS--TTT-
----TTTTSSS-SS--TT--
----TTTT-SS-SS--TTT-
----TTTT-SS-SS--TT--
----TTTTSSS-SS--TT--
----TTTTSSS-SS--TT--
----TTTT-SS-SS--TT--
----TTTT-SS-SS--TTT-
----TTTT-SS-SS--TT--
----TTTT-SS-SS--SS--
----TTTT-SS-SS--TT--
----TTTT-SS-SS--TT--
----TTTT-SS-SS--SS--
----TTTT-SS-SS--TT--
----TTTT-SS-SS--TT--
----TTTT-SS-SS--TT--
----TTTT-SS-SS--TT--
----TTTT-SS-SS--TT--
----TTTT-SS-SS--TT--
----SSTTSSS-SS--TT--
---STTTT-SS-SS--TT--
----SSTT-SS-SS--SS--
----TTTT-SS-SS--SS--
----TTTT-SS-SS--SS--
----TTTT-SS-SS--SS--
----SSTT-SS-SS--SS--
----TTTT-SS-SS--TT--
----TTTT-SS-SS--SS--
----TTTT-SS-SS--SS--
----TTTTSSS-SS--TT--
----TTTT-SS-SS--SS--
----TTTT-SS-SS--TT--
--S-TTTT-SS-SS--TTT-
--S-SSTT-SS-SS--TTT-
----TTTT-SS-SS--TT--
----TTTT-SS-SS--TT--
----TTTT-SS-SS--TTT-
----TTTTSS--SS--TT--
----TTTT-SS-SS--TT--
----TTTT-SS-SS--TT--
----TTTT-SS-SS--TTT-
----TTTT-SS-SS--TT--
----TTTT-SS-SS--TTT-
----TTTTSSS-SS--TTT-
----TTTT-SS-SS--TTT-
----TTTT-SS-SS--TT--
----TTTTSSS-SS--TT--
----TTTTSSS-SS--TTT-
----TTTT-SS-SS--TT--
----TTTT-SS-SS--TTT-
----TTTT-SS-SS--TT--
----TTTT-SS-SS--TT--
----TTTT-SS-TT--TT--
----TTTT-SS-SS--TTT-
----TTTT-SS-SS--TTT-
----TTTT-SS-SS--TTT-
----TTTT-SS-SS--TTT-
----TTTT-SS-SS--TTT-
----TTTT-SS-SS--TTT-
----TTTT-SS-SS--TTT-
----TTTT-SS-SS--TTT-
----TTTT-SS-SS--TTT-
----TTTT-SS-SS--TTT-
----TTTT-SS-SS--TTT-
----TTTT-SS-SS--TTT-
----TTTT-SS-SS--STT-
----TTTT-SS-SS--TTT-
----TTTT-SS-SS--TT--
----SSTT-SS-SS--TTT-
----TTTT-SS-SS--TTT-
----TTTT-SS-SS--TTT-
----TTTT-SS-SS--TTT-
----TTTT-SS-SS--TTT-
----TTTT-SS-SS--TTT-
----SSTT-SS-SS--TTT-
----SSTT-SS-SS--TTT-
----TTTT-SS-SS--TTT-
----TTTT-SS-SS--TTT-
----TTTT-SS-SS--TT--
----TTTTSSS-SS--TTT-
----TTTT-SS-SS--TTT-
----TTTT-SS-SS--TTT-
----TTTT-SS-SS--TTT-
----TTTTSSS-SS--TTT-
----SSTTSSS-SS--TTT-
----TTTT-SS-SS--TTT-
----TTTT-SS-SS--TTT-
----TTTT-SS-SS--SS--
----TTTTSSS-SS--TTT-
----TTTT-SS-SS--TTT-
----TTTT-SS-SS--TTT-
----TTTT-SS-SS--TTT-
----TTTT-SS-SS--STT-
----TTTT-SS-SS--TTT-
----TTTT-SS-SS--TTT-
----TTTT-SS-SS--TTT-
----TTTTSSS-SS--TTT-
----TTTTSSS-SS--STT-
----TTTT-SS-SS--TTT-
----TTTTSSS-SS--TTT-
----TTTTSSS-SS--TTT-
----TTTTSSS-SS--TTT-
----TTTTSSS-SS--TTT-
----TTTTSSS-SS--TTT-
----TTTTSSS-SS--TTT-
----TTTTSSS-SS--TTT-
----TTTTSSS-SS--TTT-
----TTTTSSS-SS--TTT-
----TTTT-SS-SS--TTT-
----TTTT-SS-SS--TTT-
----SSTTSSS-SS--TTT-
----TTTT-SS-SS--STT-
----TTTTSSS-SS--TTT-
----TTTT-SS-SS--TTT-
----TTTT-SS-SS--TT--
----TTTT-SS-SS--TTT-
----TTTTSSS-SS--TTT-
----TTTT-SS-SS--TTT-
----TTTT-SS-SS--TT--
----TTTTSS--SS--TTT-
----TTTTSSS-SS--TTT-
----TTTTSSS-SS--STT-
----TTTTSSS-SS--TTT-
----TTTT-SS-SS--STT-
----TTTT-SS-SS--TTT-
----TTTTSSS-SS--TTT-
----TTTT-SS-SS--TTT-
----TTTTSSS-SS--TTT-
----TTTT-SS-SS--TTT-
----TTTTSSS-SS--TTT-
----TTTTSSS-SS--TTT-
----TTTT-SS-SS--TTT-
----TTTT-SS-TT--TTT-
----TTTTSSS-SS--TTT-
----TTTT-SS-SS--TTT-
----TTTT-SS-SS--TTT-
----TTTT-SS-SS--TTT-
----TTTT-SS-SS--TTT-
----TTTTSSS-SS--TTT-
----TTTT-SS-SS--TTT-
----TTTTSSS-SS--TTT-
----TTTT-SS-SS--TTT-
----TTTT-SS-SS--TTT-
----TTTTSSS-SS--TTT-
----TTTTSSS-SS--TTT-
----TTTTSSS-SS--TTT-
----TTTT-SS-SS--TTT-
----TTTT-SS-SS--TTT-
----TTTT-SS-SS--TTT-
----TTTT-SS-SS--TTT-
----TTTT-SS-SS--TTT-
----TTTT-SS-SS--TTT-
----TTTT-SS-SS--TTT-
----TTTT-SS-SS--TTT-
----TTTTSSS-SS--TTT-
----TTTTSSS-SS--TTT-
----TTTTSSS-SS--TTT-
----TTTT-SS-SS--TTT-
----TTTT-SS-SS--TTT-
----TTTTSSS-SS--TTT-
----TTTTSSS-SS--TTT-
----TTTT-SS-TT--TTT-
----TTTT-SS-SS--TTT-
----TTSS-SS-SS--TTT-
----TTTT-SS-SS--TTT-
----TTTT-SS-SS--TTT-
----TTTTSSS-SS--TTT-
----TTTT-SS-SS--TTT-
----TTTT-SS-SS--TTT-
----TTTTSSS-SS--TTT-
----TTTT-SS-SS--TT--
----TTTTSSS-SS--TTT-
----TTTTSSS-SS--TTT-
----TTTT-SS-SS--TT--
----TTTT-SS-SS--TTT-
----TTTT-SS-SS--TTT-
----TTTT-SS-SS--TTT-
----TTTT-SS-SS--TTT-
----TTTTSSS-SS--TT--
----SSTTSSS-SS--TT--
----TTTT-SS-SS--SS--
----TTTT-SS-SS--TTT-
----TTTT-SS-SS--TT--
----TTTT-SS-SS--TTT-
----TTTT-SS-SS--TTT-
----TTTT-SS-SS--TTT-
----TTTT-SS-SS--TTT-
----TTTT-SS-SS--TTT-
----TTTT-SS-SS--TTT-
----TTTT-SS-SS--SS--
----TTTT-SS-SS--TTT-
----TTTT-SS-SS--TT--
----TTTT-SS-SS--TT--
----SSTT-SS-SS--TTT-
----TTTT-SS-SS--TTT-
----TTTT-SS-SS--TTT-
----TTTT-SS-SS--TTT-
----TTTT-SS-SS--TT--
----TTTT-SS-SS--TTT-
----TTTT-SS-SS--TTT-
----TTTT-SS-SS--TTT-
----TTTT-SS-SS--TT--
----TTTT-SS-SS--TTT-
----SSTT-SS-SS--SS--
----TTTT-SS-SS--TT--
----TTTT-SS-SS--TTT-
----TTTT-SS-SS--TTT-
----TTTT-SS-SS--TT--
----TTTT-SS-SS--TTT-
----TTTT-SS-SS--TTT-
----TTTT-SS-SS--TT--
----TTTT-SS-SS--TTT-
----TTTT-SS-SS--TT--
----TTTT-SS-SS--STT-
----TTTT-SS-SS--TTT-
----TTTT-SS-SS--TTT-
----TTTTSSS-SS--TTT-
----TTTT-SS-SS--TTT-
----TTTT-SS-SS--TTT-
----TTTT-SS-SS--TTT-
----TTTT-SS-SS--TTT-
----TTTT-SS-SS--TTT-
----TTTT-SS-SS--TT--
----TTTT-SS-SS--STT-
----TTTT-SS-SS--TTT-
----TTTT-SS-SS--SS--
----TTTTSSS-SS--TTT-
----TTTT-SS-SS--TT--
----TTTT-SS-SS--TTT-
----TTTT-SS-SS--TTT-
----TTTT-SS-SS--TT--
----TTTT-SS-SS--TTT-
----TTTTSSS-SS--TTT-
----TTTT-SS-SS--TTT-
----TTTT-SS-SS--TTT-
----TTTT-SS-SS--TTT-
----TTTT-SS-SS--TTT-
----TTTT-SS-SS--TTT-
----TTTT-S--SS--TTT-
----TTTT-SS-SS--TT--
----TTTT-SS-SS--TT--
----GGGGSS--SS--TT--
----TTTTSSS-SS--TT--
----TTTT-SS-SS--TT--
----TTTTSSS-SS--TT--
----TTTT-SS-SS--SS--
----TTTTSSS-SS--TT--
----TTTT-SS-SS--TT--
----TTTT-SS-SS--TT--
----TTTT-SS-SS--TT--
----TTTT-SS-SS--TT--
----SSTTSSS-SS--TT--
----TTTT-SS-SS--TT--
----TTTTSSS-SS--TT--
----SSTT-SS-SS--TT--
----TTSS-SS-SS--TT--
--S-TTTT-SS-SS--SS--
----TTTT-SS-SS--SS--
----TTTT-SS-SS--TT--
----TTTT-SS-SS--TT--
--S-TTTT-SS-SS--TT--
--S-TTTT-SS-SS--TT--
----TTTTSSS-SS--TT--
----TTTTSSS-SS--TT--
----TTTT-SS-SS--SS--
----TTTT-SS-SS--TT--
----TTTT-SS-SS--TT--
----TTTT-SS-SS--TT--
----TTTT-SS-SS--SS--
--S-TTTT-SS-SS--SS--
----TTTT-SS-SS--TT--
--S-TTTTSSS-SS--TT--
--S-TTTT-SS-SS--TT--
----TTTT-SS-SS--TT--
----TTTT-SS-SS--TT--
----TTTT-SS-SS--SS--
----TTTTSSS-SS--TT--
----TTTT-SS-SS--SS--
----TTTT-SS-SS--TT--
----TTTT-SS-SS--SS--
----TTTT-SS-SS--SS--
----TTTT-SS-SS--TT--
----TTTT-SS-SS--TT--
----TTTT-SS-SS--TT--
----TTTT-SS-SS--TT--
----TTTT-SS-SS--TT--
----TTTT-SS-SS--TT--
----TTTT-SS-SS--TT--
----TTTT-SS-SS--TT--
----TTTT-SS-SS--TT--
----TTTT-SS-SS--TT--
----TTTTSSS-SS--TT--
----TTTT-SS-SS--TT--
----TTTTSSS-SS--TT--
----TTTT-SS-SS--TT--
----TTTTSSS-SS--TT--
----TTTTSSS-SS--TT--
----TTTT-SS-SS--TT--
----TTTT-SS-SS--SS--
--S-TTTT-SS-SS--TT--
----TTTT-SS-SS--SS--
----SSTT-SS-SS--TT--
----TTTT-SS-SS--TT--
----TTTT-SS-SS--TT--
----TTTT-SS-TT--TT--
----TTTT-SS-SS--TT--
----TTTT-SS-SS--TT--
----TTTTSSS-SS--TT--
----SSTT-SS-SS--TT--
----TTTTSSS-SS--TT--
----TTTT-SS-SS--TT--
----TTTT-SS-SS--TT--
----TTTTSSS-TT--SS--
----TTTT-SS-SS--TT--
----TTTTSS--SS--TT--
----TTTT-SS-SS--TT--
----TTTT-SS-SS--TT--
----TTTT-SS-SS--TT--
----TTTT-SS-SS--TT--
----TTTT-SS-SS--TT--
----TTTT-SS-SS--SS--
----TTTT-SS-SS--SS--
----SS-S-SS-SS--TT--
----TTTT-SS-SS--TT--
----SSTT-SS-SS--TT--
----TTTT-SS-SS--TT--
----TTTTSSS-TT--TT--
----TTTTSSS-SS--TT--
----SSTT-SS-SS--TT--
----TTTT-SS-SS--TT--
----TTTTSSS-SS--TT--
----TTTTSS--SS--TT--
----TTTT-SS-SS--TT--
----SSTT-SS-SS--TT--
----TTTT-SS-SS--TT--
----TTTT-SS-SS--TT--
----TT-S-SS-SS--TT--
----TTTTSSS-SS--TT--
----TTTT-SS-SS--TT--
----TTTT-SS-SS--SS--
----TTTTSSS-SS--TT--
----TTTT-SS-SS--TT--
----TTTT-SS-SS--TT--
----TTTT-SS-SS--TT--
----TTTT-SS-SS--TT--
----SSTT-SS-SS--TT--
----TTTT-SS-SS--TT--
----TTTT-SS-SS--TT--
----TTTT-SS-SS--TT--
----TTTT-SS-SS--SS--
-----STT-SS-SS--SS--
----TTTT-SS-SS--TT--
----SSTT-SS-SS--TT--
----TTSS-SS-SS--TT--
----TTTT-SS-SS--TT--
----TTTT-SS-SS--TT--
----TTTT-SS-SS--TT--
----TTTT-SS-SS--SS--
----TTTT-SS-SS--SS--
----TTTT-SS-SS--TT--
----SSTT-SS-SS--SS--
----TTTT-SS-SS--TT--
----TTTT-SS-SS--SS--
----TTTT-SS-SS--SS--
----TTTT-SS-SS--SS--
----TTTT-SS-SS--TT--
----TTTT-SS-SS--SS--
--S-TTTTSSS-SS--SS--
--S-GGGGSSS-SS--TT--
----TTTT-SS-SS--TT--
--S-TTTTSSS-SS--SS--
----TTTT-SS-SS--SS--
--TTTTTTSS--SS--TT--
--TTTTTTSS--SS--TT--
--TTTTTTSSS-SS--SS--
--TTTTTT-SS-SS--TT--
--TTTTTTSSS-SS--TT--
--TTTTTT-SS-SS--SS--
--TTTTTTSSS-SS--TT--
--TTTTTTSSS-SS--SS--
--S-TTTT-SS-SS--TT--
--TTTTTT-SS-SS--TT--
--TTTTTT-SS-SS--SS--
--TTTTTT-SS-SS--SS--
--TTTTTT-SS-SS--TT--
--S-SSTT-SS-SS--TT--
--S-TTTT-SS-SS--SS--
----TTTTSSS-SS--SS--
----SSTT-SS-SS--SS--
----TTTT-SS-SS--SS--
----TTTTSSS-SS--TT--
--S-TTTTSSS-SS--SS--
----SSTT-SS-SS--SS--
----TTTT-SS-SS--TT--
----TTTT-SS-SS--TT--
----TTTTSSS-SS--SS--
--S-TTTT-SS-SS--SS--
--S-SSTT-SS-SS--TT--
---STTTTSSS-SS--TT--
--S-TTTT-SS-SS--SS--
--S-TTTTSSS-SS--SS--
----SSTT-SS-SS--SS--
----TTTT-SS-SS--SS--
--S-TTTT-SS-SS--SS--
--S-TTTTSSS-SS--SS--
--S-TTTT-SS-SS--SS--
----SSTT-SS-SS--SS--
----TTTT-SS-SS--SS--
--S-TTTT-SS-SS--SS--
----TTTT-SS-SS--SS--
----TTTT-SS-SS--TT--
--S-SSTTSSS-SS--TT--
----TTTT-SS-SS--SS--
----TTTT-SS-SS---S--
----TTTT-SS-SS---S--
----TTTTSSS-SS--SS--
----TTTT-SS-SS--SS--
----TTTTSSS-SS--SS--
----TTTT-SS-SS--SS--
----TTTT-SS-SS--SS--
--S-TTTTSS--SS--TT--
----TTTT-SS-SS--TT--
----TTTT-SS-SS--TT--
----SSTTSSS-SS--SS--
----TTTTSSS-SS--TT--
----TTTTSSS-SS--TT--
----SSTT-SS-SS--SS--
----TTTT-SS-SS--TT--
----TTTT-S--SS--TT--
--S-TTTT-SS-SS--TT--
----TTTTSSS-SS--TT--
----TTTTSSS-SS--TT--
--S-TTTT-SS-SS--TT--
--S-TTTT-SS-SS--TT--
----TTTT-SS-SS--TT--
----TTTT-SS-SS--TT--
----TTTTSSS-SS--SS--
--S-TTTTSSS-SS--TT--
----SSTT-SS-SS--TT--
----TTTT-SS-TT--TT--
----TTTT-SS-SS--TT--
----TTTT-SS-SS--SS--
--S-TTTTSSS-SS--TT--
----SSTTSSS-SS--TT--
--S-TTTT-SS-SS--TT--
----TTTT-SS-SS--SS--
--S-TTTT-SS-SS--TT--
--S-TTTT-SS-SS--TT--
--S-TTTT-SS-SS--TT--
----TTTT-SS-SS--TT--
----SSTT-SS-SS--SS--
--S-TTTT-SS-SS--TT--
--S-TTTTSSS-SS--TT--
--S-TTTT-SS-SS--TT--
--S-TTTT-SS-SS--TT--
--S-TTTT-SS-SS--TT--
--S-SSTT-SS-SS--TT--
----TTTT-SS-SS--TT--
--S-TTTT-SS-SS--TT--
----TTTT-SS-SS--TT--
----TTTT-SS-SS--TT--
----TTTT-SS-SS--SS--
----TTTT-SS-SS--TT--
----TTTT-SS-SS--TT--
--SSTTSSSSS-SS--SS--
---STTTT-SS-SS--TT--
---STTTT-SS-SS--TT--
----TTTTSSS-SS--TT--
----TTTT-SS-SS--TT--
--SSTTTT-SS-SS--TT--
---STTTTSSS-SS--TT--
---STTTT-SS-SS--TT--
---SSSTT-SS-SS--TT--
----TTTT-SS-SS--TT--
----TTTT-SS-SS--TT--
---STTTTSSS-SS--SS--
---STTTT-SS-SS--TT--
---STTTT-SS-SS--SS--
---STTTTSSS-SS--TT--
---SSSTT-SS-SS--TT--
---SSSTT-SS-SS--SS--
---STTTT-SS-SS--SS--
---SSSTT-SS-SS--TT--
--SSTTTT-SS-SS--TT--
---SSSTT-SS-SS--SS--
---STTTT-SS-SS--TT--
--SSTTTT-SS-SS--TT--
--SSTTTT-SS-SS--TT--
--SSTTTTSS--SS--TT--
---STTTT-SS-SS--SS--
--SSTTTT-SS-SS--SS--
--SSTTTT-SS-SS--TT--
--S-TTTTSSS-SS--TT--
---STTTT-SS-SS--TT--
---STTTT-SS-SS--TT--
---STTTT-SS-SS--TT--
---STTTTSSS-SS--TT--
---STTTT-SS-SS--TT--
---SSSTTSSS-SS--TT--
---STTTT-S--SS--TT--
--SSTTTTSSS-SS--TT--
--SSSSTT-SS-SS--TT--
--SSTTTT-SS-SS--TT--
---STTTT-SS-SS--TT--
--SSTTTT-SS-SS--TT--
--SSTTTT-SS-SS--TT--
---STTTT-SS-SS--SS--
--SSTTTT-SS-SS--TT--
---STTTTSSS-SS--TT--
----TTTT-SS-SS--SS--
----SSTTSSS-SS--TT--
----TTTT-SS-SS--TT--
---STTTTSSS-SS--TT--
----TTTT-SS-SS--TT--
----TTTT-SS-SS--TTT-
----TTTTSSS-SS--TT--
----TTTT-SS-SS--SS--
----SSTT-SS-SS--SS--
----TTTT-SS-SS--TT--
----TTTT-SS-SS--TT--
----SSTT-SS-SS--TT--
----TTTT-SS-SS--TT--
---STTTT-SS-SS--TTT-
--SSTTTTSSS-SS--TTT-
---SSSTT-SS-SS--TTT-
---STTTT-SS-SS--TT--
--S-TTTT-SS-SS--TTT-
--SSTTTT-SS-TT--TTT-
--SSTTTTSSS-SS--TTT-
--SSTTTT-SS-SS--TT--
--SSTTTT-SS-SS--TT--
--SSTTTT-SS-SS--TTT-
--SSTTTT-SS-SS--TTT-
--S-TTTT-SS-SS--TTT-
--SSTTTTSSS-SS--TT--
--SSTTTTSSS-SS--TTT-
--S-TTTTSSS-SS--TTT-
--S-TTTTSSS-SS--TTT-
----TTTT-SS-SS--TT--
--S-TTTT-SS-SS--TT--
--S-TTTTSS--SS--TTT-
--SSSSTTSSS-SS--TTT-
--S-TTTTSSS-SS--TTT-
--S-TTTT-SS-SS--TT--
--S-TTTT-SS-SS--TTT-
--S-SSTTSSS-SS--TT--
--SSTTTT-SS-SS--STT-
--SSSSTT-SS-SS--TTT-
---SSSTT-SS-SS--TT--
--SSTTTT-SS-SS--TT--
----TTTTSSS-SS--TTT-
---STTTT-S--SS--SS--
---SSSTT-SS-SS--TT--
---STTTT-SS-SS--TTT-
--SSSSTTSSS-SS--TTT-
--SSTTTT-SS-SS--TT--
--SSTTTT-SS-SS--TTT-
--SSTTTT-SS-SS--STT-
--SSSSTT-SS-SS--TTT-
--S-TTTT-SS-SS--TTT-
--SSTTTT-SS-SS--TTT-
--SSTTTT-SS-SS--TTT-
--S-TTTT-SS-SS--TT--
--SSTTTT-SS-SS--TT--
--SSTTTT-SS-SS--TT--
--SSTTTT-SS-SS--TT--
--SSTTTTSSS-SS--TTT-
--SSTTTT-SS-SS--TT--
---STTTTSSS-SS--TT--
---STTTT-SS-SS--TT--
--SSTTTT-SS-SS--TT--
----SSTT-SS-SS--TT--
----TTTTSSS-SS--TT--
----TTTT-SS-SS--TT--
----TTTT-SS-SS--TT--
----TTTT-SS-SS--TT--
----TTTTSSS-SS--TT--
----TTTT-SS-SS--TT--
--S-TTTT-SS-SS--TT--
----TTTT-S--SS--TT--
--S-TTTT-SS-SS--TT--
--S-SSTTSSS-SS--TT--
----TTTT-SS-SS--TT--
----TTTTSSS-SS--SS--
----TTTTSSS-SS--TT--
----TTTT-SS-SS--TT--
--S-TTTT-SS-SS--TT--
----TTTTSSS-SS--TTT-
----TTTT-SS-SS--SS--
----TTTT-SS-SS--TT--
----TTTT-SS-SS--TT--
----TTTTSSS-SS--TT--
----TTTT-SS-SS--TT--
----TTTT-SS-SS--TT--
----TTTT-SS-SS--TT--
----TTTTSSS-SS--TTT-
----TTTT-SS-SS--TT--
----TTTT-SS-SS--TT--
----TTTT-SS-SS--TT--
----TTTT-SS-SS--TT--
----TTTTSSS-SS--TT--
----TTTTSSS-SS--TT--
----TTTT-SS-SS--SS--
----TTTT-SS-SS--TT--
----TTTT-SS-SS--TT--
----TTTT-SS-SS--TT--
----TTTTSSS-SS--TT--
----TTTT-SS-SS--TT--
----TTTT-SS-SS--TT--
----TTTTSSS-SS--TT--
----TTTT-SS-SS--SS--
----SSTTSSS-SS--TT--
----TTTT-SS-SS--TT--
----SSTT-SS-SS--TT--
----TTTT-SS-SS--SS--
----TTTT-SS-SS--TT--
----TTTTSSS-SS--TT--
----TTTT-SS-SS--TT--
----TTTT-SS-SS--TT--
----TT-S-SS-SS--TT--
----TTTTSSS-SS--TT--
----TTTT-SS-SS--TT--
----TTTT-S--SS--SS--
----TTTT-SS-TT--SS--
----TTTT-SS-SS--TT--
----TTTTSSS-SS--TT--
----TTTTSSS-SS--TT--
--S-TTTTSSS-SS--TT--
--S-TTTTSSS-SS--TT--
--SSTTTTSSS-SS--SS--
--S-TTTTSSS-SS--SS--
--SSTTTT-SS-SS--SS--
--S-TTTT-SS-SS--TTT-
--S-TTTTSSS-SS--TTT-
--S-TTTTSSS-SS--TTT-
--S-TTTT-SS-SS--TTT-
--S-SSTTSSS-SS--TTT-
--S-TTTTSSS-SS--SS--
--S-SSTT-SS-SS--GGG-
--S-TTSSSSS-SS--TT--
-TT-SSTT-SS-SS--TTT-
-TT-TTTTSSS-SS--GGG-
-TT-TTTTSSS-SS--TTT-
--S-TTTTSSS-SS--TTT-
-TT-SSTTSSS-SS--TT--
-TT-TTTT-SS-SS--SS--
--S-TTTT-SS-SS--TT--
--S-TTTTSSS-SS--SS--
--S-TTTTSSS-SS--SS--
--S-SSTT-SS-SS--SS--
--S-SSTTSSS-SS--TT--
--S-SSTTSSS-SS--SS--
--S-TTTT-SS-SS--SS--
--S-TTTT-SS-SS--TTT-
--S-TTTT-SS-SS--TTT-
--S-TTTT-SS-SS--TTT-
--S-TTTT-SS-SS--TTT-
--SSTTTT-SS-SS--TTT-
--SSTTTT-SS-SS--TTT-
--SSTTTT-SS-SS--TTT-
--SSTTTT-SS-SS--TT--
--S-TTTT-SS-SS--TTT-
--S-TTTTSSS-SS--TTT-
--SSTTTT-SS-SS--SS--
--SSTTTT-SS-SS--TT--
--SSTTTT-SS-SS--TTT-
--S-TTTT-SS-SS--TTT-
--S-TTTTSS--SS--TTT-
--S-TTTT-SS-SS--TTT-
--S-TTTT-SS-SS--TTT-
--S-TTTT-SS-SS--TTT-
--S-TTTT-SS-SS--TTT-
--S-TTTT-SS-SS--TTT-
--S-TTTT-SS-SS--TTT-
--S-TTTT-SS-SS--TTT-
--S-TTTT-SS-SS--TTT-
--SSSSTT-SS-SS--TTT-
--SSTTTT-SS-SS--TTT-
--S-TTTT-SS-SS--TTT-
--S-TTTTSS--SS--SS--
--SSTTTT-S--SS--TT--
--SSTTTT-S--SS--TT--
--SSTTTT-SS-SS--TTT-
--S-TTTT-S--SS--TTT-
--SSSSTT-S--SS--TTT-
--SSTTTT-S--SS--TTT-
--S-TTTT-S--SS--TT--
--S-TTTTSS--SS--TTT-
--S-TTTT-SS-SS--TT--
--S-TTTTSSS-SS--TTT-
--S-TTTTSSS-SS--TT--
--S-TTTT-SS-SS--GGG-
--S-TTTT-SS-SS--TT--
--S-SSTT-SS-SS--TT--
--S-SSTTSSS-SS--TT--
--S-TTTTSSS-SS--TTT-
--S-TTTT-S--SS--TT--
--S-TTTTSSS-SS--TT--
--S-TTTT-SS-SS--TT--
--S-TTTTSSS-TT--TT--
--S-TTTT-S--SS--TT--
--SSTTTTSSS-SS--TT--
--SSTTTT-S--SS--TT--
--SSTTTTSS--SS--SS--
--SSTTTT-SS-SS--SS--
--SSTTTT-SS-SS--SS--
--SSSSTT-SS-SS--SS--
--SSSSTT-SS-SS--SS--
--SSTTTT-SS-SS--SS--
--SSTTTT-SS-SS--SS--
--S-TTTT-SS-SS--TT--
--S-TTTT-SS-SS--TT--
--S-TTTT-SS-SS--TT--
--S-TTTTSSS-SS--TT--
--SSTTTT-SS-SS--TT--
--S-TTTT-SS-SS--SS--
--S-TTTT-S--SS--SS--
--SSSSTT-SS-SS--TT--
--SSTTTT-SS-SS--TT--
--S-TTTTSSS-SS--SS--
--S-SSTT-SS-SS--TT--
--S-TTTT-SS-SS--TT--
--S-TTTTSSS-SS--SS--
--S-TTTT-SS-SS--SS--
--S-TTTTSSS-SS--SS--
--S-TTTTSSS-SS--TT--
--S-TTTTSSS-SS--TT--
--S-TTTTSSS-SS--TT--
--S-TTTT-SS-SS--TT--
--S-TTTT-SS-SS--TT--
--S-SSTT-SS-SS--TT--
--S-TTTT-SS-SS--TT--
--S-TTTT-SS-SS--TT--
--S-SSTTSSS-SS--TT--
--S-TTTT-SS-SS--TT--
--S-SSTT-SS-SS--TT--
--S-TTTT-SS-SS--SS--
--S-SSTTSSS-SS--TT--
--SSSSTTSSS-SS--TT--
--S-TTTTSSS-SS--TT--
--S-SSTT-SS-SS--TT--
--S-TTTT-SS-SS--TT--
--S-TTTTSSS-SS--TT--
--S-TTTT-SS-SS--SS--
--S-TTTTSSS-SS--TT--
--S-TTTT-SS-SS--TT--
--S-TTTT-SS-SS--TT--
--S-TTTT-SS-SS--TT--
--S-TTTTSSS-SS--TT--
--S-TTTTSSS-SS--TT--
--S-TTTTSSS-SS--TT--
--SSTTTT-SS-SS--SS--
--SSSSTTSSS-SS--TT--
--SSTTTT-SS-SS--TT--
--SSTTTT-SS-SS--TT--
--SSSSTTSSS-SS--TT--
--SSTTTTSSS-SS--TT--
--SSTTTT-SS-SS--TT--
--SSTTTTSSS-SS--TT--
--SSTTTT-SS-SS--TT--
--SSTTTT-SS-SS--SS--
--SSTTTT-SS-SS--TT--
--SSTTTT-SS-SS--TT--
--SSSSTT-S--SS--TT--
--S-TTTTSSS-SS--SS--
--S-TTTTSSS-SS--TT--
--S-TTTT-SS-SS--SS--
--S-SSTTSSS-SS--SS--
--SSTTTT-SS-SS--TTT-
--S-SSTT-SS-SS--TT--
--S-TTTT-SS-SS--STT-
--SSSSTT-SS-SS--TT--
--SSTTTT-SS-SS--TT--
--SSSSTTSSS-TT--SS--
--SSTTTT-SS-SS--TT--
--SSSSTT-SS-SS--TT--
--SSTTTT-SS-SS--SS--
--SSTTTTSSS-SS--SS--
--SSSSTT-SS-SS--TT--
--SSSSTTSSS-SS--TT--
--S-TTTT-SS-SS--TT--
--SSSSTTSSS-SS--TT--
--SSSSTTSSS-SS--TT--
--SSSSTTSSS-SS--TT--
--SSTTTT-SS-SS--TT--
--S-TTTTSS--SS--TT--
--SSTTTT-SS-SS--SS--
--S-TTTT-SS-SS--SS--
--SSSSTTSS--SS--TT--
--S-SSTT-SS-SS--SS--
--S-SSTT-SS-SS--TT--
--S-SSTT-SS-SS--TT--
--S-TTTTSSS-SS--SS--
--SSSSTT-SS-SS--TT--
--SSSSTT-SS-SS--TT--
--S-TTTTSS--SS--TT--
--SSSSTT-SS-SS--TT--
--SSTTTT-SS-SS--TT--
--S-TTTT-SS-SS--TT--
--S-TTTT-SS-SS--TT--
--S-TTTT-SS-SS--TT--
--S-TTTT-SS-SS--TT--
--S-SSTTSS--SS--TT--
--S-SSTTSSS-SS--SS--
--S-TTTTSSS-SS--TT--
--S-TTTTSS--SS--TT--
--S-TTTTSSS-SS--TT--
--S-TTTTSSS-SS--TT--
--S-SSTTSSS-SS--TT--
--S-SSTTSS--SS--SS--
--S-SSTTSSS-SS--SS--
--S-TTTT-SS-SS--TT--
--S-TTTTSSS-SS--TT--
--S-TTTT-SS-SS--TT--
--S-TTTT-SS-SS--TT--
--S-TTTTSS--SS--TT--
--S-TTTTSS--SS--TT--
--SSTTTT-SS-SS--TT--
--S-TTTT-SS-SS--TT--
--S-TTTT-SS-SS--TT--
--S-SSTT-SS-SS--SS--
--S-TTTT-SS-SS--TT--
--S-TTTT-SS-SS--TT--
--S-TTTT-SS-SS--SS--
--S-TTTT-SS-SS--TT--
--S-SSTTSS--SS--SS--
--S-TTTT-SS-SS--TT--
--S-TTTTSSS-SS--TT--
--S-TTTT-SS-SS--TT--
--S-SSTTSS--SS--SS--
--S-SSTTSS--SS--SS--
--SSTTTT-SS-SS--TT--
--SSTTTT-SS-SS--TT--
--S-TTTT-S--SS--SS--
--S-TTTT-SS-SS--SS--
--S-TTTT-SS-SS--SS--
--S-TTTT-SS-SS--SS--
--S-SSTT-SS-SS---S--
--S-TTTTSSS-SS--SS--
--S-TTTT-SS-SS--SS--
--S-TTTT-SS-SS--SS--
--S-TTTT-SS-SS--TT--
--SSSSTTSSS-SS--SS--
--S-TTTT-SS-SS--SS--
--S-TTTT-S--SS--SS--
--SSTTTTSSS-SS--SS--
--S-TTTTSSS-SS--SS--
--S-GGGG-SS-SS--TT--
--SSSSTT-SS-SS--TT--
--S-TTTT-SS-SS--TT--
--S-SSTTSSS-SS--TT--
--S-TTTT-SS-SS--TT--
--S-TTTT-SS-SS--TT--
--S-TTTT-SS-SS--TT--
--S-TTTT-SS-SS--TT--
--SSTTTT-SS-SS--SS--
--SSTTTT-SS-SS--TT--
--SSSSTTSSS-SS--TT--
--SSTTTT-SS-SS--TT--
--SSTTTT-SS-SS--TT--
--SSTTTTSSS-SS--SS--
--SSSSTT-SS-SS--SS--
--SSTTTTSSS-SS--TT--
--SSTTTTSSS-SS--SS--
--S-TTTTSSS-SS--TT--
--S-TTTT-SS-SS--SS--
--S-TTTTSS--SS--SS--
--S-TTTT-SS-SS--SS--
--S-TTTT-SS-SS--TT--
--SSTTTT-SS-SS--TT--
--SSTTTT-SS-SS--TT--
--S-TTTT-SS-SS--SS--
--S-TTTT-SS-SS--TT--
--SSTTTTSSS-SS--TT--
--S-TTTT-SS-SS--TT--
--S-TTTT-SS-SS--TT--
--SSTTTT-SS-SS--TT--
--SSTTTT-SS-SS--TT--
--SSTTTT-SS-SS--TT--
--S-TTTTSSS-SS--TT--
--S-TTTT-SS-SS--TT--
--SSSSTT-SS-SS--TT--
--SSTTTT-SS-SS--TT--
--SSSSTT-SS-SS--TT--
--SSSSTT-SS-SS--TT--
--SSSSTT-SS-SS--TT--
--SSTTTTSSS-SS--TT--
--SSSSTTSSS-SS--TT--
--SSSSTT-SS-SS--TT--
--SSSSTT-SS-SS--TT--
--SSTTTT-SS-SS--TT--
--SSTTTTSSS-SS--SS--
--S-TTTTSSS-SS--SS--
--SSSSTTSSS-SS--SS--
--SSSSTT-SS-SS--SS--
--SSTTTT-SS-SS--SS--
--SSTTTT-SS-SS--SS--
--SSTTTT-SS-SS--SS--
--SSSSTTSSS-SS--SS--
--SSSSTT-SS-SS--SS--
--SSTTTT-SS-SS--SS--
--SSTTTT-SS-SS--SS--
--SSTTTT-SS-SS--SS--
--SSSSTTSSS-SS--SS--
--SSTTTT-SS-SS--TT--
--SSSSTTSSS-SS--TT--
--SSTTTTSSS-SS--TT--
--SSSSTTSSS-SS--TT--
--SSTTTTSSS-SS--TT--
--SSTTTT-SS-SS--TT--
--SSTTTTSSS-TT--SS--
--SSTTTTSSS-SS--SS--
--SSSSTT-SS-SS--TT--
--SSTTTTSSS-SS--TT--
--SSSSTT-SS-SS--TT--
--SSSSTT-SS-SS--TT--
--S-TTTT-SS-SS--TT--
--SSSSTTSSS-SS--TT--
--SSTTTT-SS-SS--TT--
--SSTTTT-SS-SS--TT--
--SSSSTT-SS-SS--TT--
--S-TTTT-S--SS--TT--
--SSTTTT-SS-SS--SS--
--S-SSTT-SS-SS--TT--
--SSTTTT-SS-SS--TT--
--SSTTTTSSS-SS--SS--
--SSTTTT-SS-SS--TT--
--S-TTTT-SS-SS--TT--
--SSSSTTSSS-SS--TT--
--SSTTTT-S--SS--TT--
--SSSSTT-S--SS--TT--
--SSSSTT-SS-SS--SS--
--SSTTTTSSS-SS--TT--
--SSSSTT-SS-SS--TT--
--S-TTTT-SS-SS--TT--
--SSTTTT-SS-SS--TT--
--SSTTTTSSS-SS--TT--
--SSTTTT-SS-SS--TT--
--SSTTTT-SS-SS--TT--
--SSTTTT-SS-SS--TT--
--SSTTTT-SS-SS--TT--
--SSTTTT-SS-SS--TT--
--SSTTTT-SS-SS--TT--
--SSTTTT-SS-SS--TT--
--SSTTTTSS--SS--TT--
--SSTTTT-SS-SS--TT--
--SSSSTT-SS-SS--TT--
--SSTTTTSSS-SS--TT--
--SSTTTT-SS-SS--TT--
--SSTTTT-SS-SS--TT--
--SSSSTTSSS-SS--TT--
--SSTTTT-SS-SS--TT--
--SSTTTT-SS-SS--TT--
--SSTTTT-SS-SS--TT--
--SSTTTT-SS-SS--TT--
--SSSSTT-SS-SS--TT--
--SSTTTT-SS-SS--TT--
--SSTTTT-SS-SS--TT--
--SSTTTTSSS-SS--TT--
--SSTTTT-SS-SS--TT--
--SSSSTTSSS-SS--SS--
--SSTTTT-SS-SS--TT--
--SSTTTTSSS-SS--TT--
--SSTTTTSSS-SS--SS--
--SSTTTTSSS-SS--SS--
--SSTTTTSSS-SS--TT--
--SSTTTT-SS-SS--TT--
--SSTTTT-SS-SS--TT--
--SSTTTT-SS-SS--TT--
--SSSSTT-SS-SS--SS--
--SSTTTT-SS-SS--TT--
--SSTTTTSSS-SS--TT--
--SSTTTT-SS-SS--TT--
--SSTTTT-SS-SS--TT--
--SSTTTT-SS-SS--TT--
--SSTTTT-SS-SS--TT--
--SSTTTT-SS-SS--SS--
--SSSSTT-SS-SS--TT--
--SSTTTT-SS-SS--TT--
--SSTTTT-S--SS--TT--
--SSSSTTSS--SS--TT--
--SSTTTTSSS-SS--TT--
--SSTTTT-SS-SS--TT--
--SSTTTTSSS-SS--SS--
--SSTTTT-SS-SS--SS--
--SSTTTT-SS-SS--TT--
--SSSSTT-SS-SS--SS--
--SSSSTT-SS-SS--SS--
--SSSSTTSSS-SS--TT--
--SSTTTT-SS-SS--TTT-
--SSTTTT-SS-SS--SS--
--SSTTTTSSS-SS--TT--
--SSTTTT-SS-SS--TT--
--SSSSTTSSS-SS--TTT-
--SSTTTTSSS-SS--TTT-
--SSTTTT-SS-SS--TT--
--SSTTTT-SS-SS--TTT-
--SSSSTTSSS-SS--TTT-
--SSTTTT-SS-SS--TT--
--SSTTTT-SS-SS--SS--
--SSTTTTSS--SS--TT--
--SSTTTT-SS-SS--TT--
--SSTTTTSSS-SS--SS--
--SSTTTTSSS-SS--TT--
--SSTTTT-SS-SS--GGG-
--SSTTTT-SS-SS--TTT-
--SSTTTT-SS-SS--TTT-
--SSTTTT-SS-SS--TTT-
--SSTTTT-SS-SS--TTT-
--SSTTTT-SS-SS--TTT-
--SSTTTTSSS-SS--TTT-
---SSSTTSSS-SS--TTT-
--SSTTTT-SS-SS--TTT-
--SSSSTT-SS-SS--TTT-
---STTTT-SS-SS--TTT-
--SSSSTT-SS-SS--TTT-
--SSTTTTSSS-SS--TTT-
---STTTT-SS-SS--TTT-
--SSTTTT-SS-SS--TTT-
--SSTTTTSS--SS--TTT-
--SSTTTTSSS-TT--TTT-
--SSTTTT-SS-SS--TT--
--SSTTTT-SS-SS--TT--
--SSTTTT-SS-SS--TTT-
---STTTTSSS-SS--TT--
---STTTTSSS-SS--TTT-
---STTTT-SS-SS--TTT-
---STTTT-SS-SS--TT--
--SSTTTT-SS-SS--TT--
---STTTTSSS-SS--TT--
---STTTT-SS-SS--SS--
--SSSSTTSSS-SS--SS--
---SSSTT-SS-SS--SS--
---STTTT-SS-SS--TT--
---STTTT-SS-SS--TTT-
---STTTTSSS-SS--TTT-
---STTTTSSS-SS--TTT-
---SSSTT-SS-SS--TTT-
--SSTTTT-SS-SS--TTT-
--SSTTTT-SS-SS--TTT-
--SSTTTT-SS-SS--TTT-
--SSTTTT-SS-SS--TTT-
----TTTT-SS-SS--TTT-
--SSTTTT-SS-SS--TTT-
---STTTT-SS-SS--TTT-
---STTTT-SS-SS--TTT-
---STTTTSSS-SS--TTT-
--SSTTTT-SS-SS--STT-
--SSTTTT-SS-SS--TTT-
---STTTT-SS-SS--TTT-
--SSSSTT-SS-SS--TTT-
--SSTTTTSSS-SS--TTT-
--SSTTTTSSS-SS--TTT-
--SSTTTT-SS-SS--TTT-
--SSTTTT-SS-SS--TTT-
--SSTTTTSSS-TT--TTT-
--S-TTTT-SS-SS--TTT-
---STTTT-SS-SS--TTT-
----TTTT-SS-SS--TTT-
----TTTT-SS-SS--TTT-
--SSTTTT-SS-SS--TTT-
--SSTTTTSSS-SS--TTT-
--SSTTTTSSS-SS--TT--
---STTTT-SS-SS--TTT-
--SSTTTT-SS-SS--TTT-
--SSSSTTSSS-SS--TTT-
--SSTTTT-SS-SS--TTT-
--SSTT-S-SS-SS--TT--
--SSTTTT-SS-SS--TTT-
--SSTTTT-SS-SS--TTT-
---STTTT-SS-SS--TTT-
---STTTT-SS-SS--TTT-
--SSTTTT-SS-SS--TTT-
---STTTT-SS-SS--TTT-
--SSTTTT-SS-SS--TTT-
--SSTTTT-SS-SS--TTT-
---STTTTSSS-SS--TTT-
--SSTTTT-SS-SS--TT--
--SSTTTT-SS-SS--TTT-
--SSTTTT-SS-SS--SS--
--SSSSTT-SS-SS--TTT-
---STTTTSSS-SS--TTT-
---STTTTSSS-SS--TTT-
--SSSSTTSSS-SS--TTT-
--SSTTTTSSS-SS--TTT-
--SSTTTT-SS-SS--TT--
--SSSSTT-SS-SS--GGG-
----TTTT-SS-SS--TT--
---STTTT-SS-SS--TTT-
--SSTTTTSSS-SS--TTT-
--S-TTTT-S--SS--TTT-
----TTTT-SS-SS--TTT-
--S-TTTT-SS-SS--TTT-
--S-TTTTSS--TT--TTT-
--SSTTTT-SS-SS--TTT-
---STTTTSSS-SS--TTT-
---STTTT-SS-SS--TTT-
---STTTTSSS-SS--TT--
----TTTTSSS-SS--TT--
----TTTTSSS-TT--TTT-
----TTTTSSS-SS--TTT-
---SSSTT-SS-SS--TTT-
---STTTTSSS-SS--TTT-
---SSSTTSSS-SS--TTT-
---STTTT-SS-SS--TTT-
---STTTT-S--TT--TTT-
--SSTTTT-SS-SS--TTT-
---STTTT-SS-SS--TTT-
--SSTTTT-SS-SS--TTT-
---STTTT-SS-SS--TTT-
--SSTTTT-SS-SS--TTT-
--SSTTTT-SS-SS--GGG-
--SSTTTTSSS-SS--TTT-
---STTTT-SS-SS--TTT-
--SSTTTT-SS-SS--TTT-
--SSSSTTSSS-SS--TTT-
---STTTT-SS-SS--TTT-
---SSSTTSSS-TT--TTT-
---STTTT-SS-SS--TTT-
---STTTTSSS-SS--TTT-
---SSSTT-SS-SS--TTT-
---STTTT-SS-SS--TT--
---STTTTSSS-SS--TTT-
--TTTTTT-SS-SS--TTT-
--TTTTTT-SS-SS--TTT-
--TTTTTT-SS-SS--SS--
--TTTTTT-S--SS--TTT-
--TTSSTTSS--SS--TTT-
--SSTTTT-SS-SS--SS--
--TTSSTTSSS-SS--SS--
--TTTTTTSSS-SS--SS--
--TTTTTT-SS-SS--SS--
--TTTTTT-SS-SS--SS--
--SSSSTT-SS-SS--SS--
--SSTTTT-SS-SS--SS--
--TTTTTT-SS-SS--TT--
--SSTTTT-SS-SS--SS--
--TTSSTT-SS-SS--SS--
--TTTTTT-SS-SS--SS--
--TTTTTT-SS-SS--SS--
--TTTTTTSSS-SS--TT--
--TTTTTTSSS-SS--TT--
--TTTTTT-SS-SS--TT--
--TTTTTT-SS-SS--TT--
--SSTTTTSSS-SS--TT--
--S-TTTTSSS-SS--TTT-
--TTTTTTSSS-SS--TT--
--TTTTTT-SS-SS--TTT-
--TTTTTT-SS-SS--TTT-
--TTTTTT-SS-SS--TT--
--TTSSTT-SS-SS--TT--
--SSTTTT-SS-TT--TTT-
--TTTTTT-SS-SS--TTT-
--TTTTTT-SS-SS--TT--
--TTSSTTSSS-SS--TT--
--TTTTTT-SS-SS--TTT-
--SSTTTT-SS-SS--TT--
--TTTTTT-SS-SS--TT--
--TTTTTTSSS-SS--TTT-
--TTTTTT-SS-SS--TTT-
--TTTTTTSSS-SS--TT--
--S-TTTT-SS-SS--TTT-
--TTTTTT-SS-SS--TT--
--SSTTTT-SS-SS--TTT-
--TTTTTTSSS-SS--TTT-
--TTTTTTSSS-SS--TTT-
--SSTTTT-SS-SS--TT--
--TTTTTT-SS-SS--TT--
--SSTTTT-SS-SS--TT--
--SSTTTT-SS-SS--TT--
--SSTTTT-SS-SS--TT--
--SSTTTT-SS-SS--TT--
--SSTTTT-SS-SS--TT--
--SSTTTTSSS-SS--TT--
--SSTTTTSSS-SS--SS--
--SSTTTT-SS-SS--TTT-
--SSTTTT-SS-SS--TTT-
--SSTTTT-SS-SS--TT--
--SSTTTTSSS-SS--TTT-
--TTTTTT-SS-SS--TTT-
--SSTTTT-SS-SS--TTT-
--SSTTTT-SS-SS--TTT-
--TTTTTT-SS-SS--TTT-
--SSTTTT-SS-SS--TTT-
--TTTTTT-SS-SS--TTT-
--SSTTTT-SS-SS--TTT-
--SSTTTT-SS-SS--TTT-
--SSTTTTSSS-SS--TT--
--SSTTTT-SS-SS--TT--
--TTTTTT-SS-SS--TT--
--TTTTTT-SS-SS--TT--
--SSTTTT-SS-SS--TTT-
--TTTTTTSSS-SS--TT--
--TTTTTT-SS-SS--TT--
--TTTTTTSSS-SS--TT--
--SSTTTT-SS-SS--TT--
--SSTTTTSSS-SS--TTT-
--SSTTTT-SS-SS--TT--
--TTTTTT-SS-SS--TT--
--SSTTTTSSS-SS--TT--
--TTTTTT-SS-SS--TT--
--TTTTTT-SS-SS--TT--
--S-TTTT-SS-SS--TT--
--S-TTTT-SS-SS--TT--
--S-TTTT-SS-SS--TT--
--S-TTTT-SS-SS--TT--
--S-TTTTSSS-SS--TT--
--S-TTTT-SS-SS--TT--
--S-TTTT-SS-SS--TT--
--S-TTTT-SS-SS--TT--
--TTTTTT-SS-SS--TT--
--TTTTTT-SS-SS--TT--
--TTTTTT-SS-SS--TT--
--TTTTTT-SS-SS--TTT-
--TTTTTT-SS-SS--TT--
--SSTTTT-S--SS--TTT-
--S-TTTT-SS-SS--TT--
--SSTTTT-SS-SS--TT--
--TTTTTT-SS-SS--TT--
--SSTTTT-SS-SS--TT--
--TTTTTT-SS-SS--TT--
--TTTTTTSS--SS--TT--
--TTTTTT-SS-SS--TT--
--TTTTTT-SS-SS--TT--
--SSTTTT-SS-SS--TT--
--SSTTTTSSS-SS--GGG-
--SSTTTTSSS-SS--TT--
--TTTTTT-SS-SS--TTT-
--SSTTTTSSS-SS--TT--
--S-TTTT-SS-SS--TT--
--TTTTTT-SS-SS--SS--
--SSTTTT-SS-SS--SS--
--SSTTTTSSS-SS--TT--
--S-TTTT-SS-SS--TTT-
--TTTTTT-SS-TT--TTT-
--SSTTTT-SS-SS--TT--
--SSTTTTSSS-SS--SS--
--TTTTTT-SS-SS--TT--
--S-TTTT-SS-SS--TT--
--S-TTTT-SS-SS--TT--
--SSSSTT-SS-SS--TTT-
--TTTTTTSSS-SS--TT--
--SSTTTT-SS-SS--TT--
--SSTTTT-SS-SS--TT--
--S-TTTTSS--SS--TT--
--SSTTTT-SS-SS--TT--
--SSTTTT-SS-SS--TT--
--SSTTTT-SS-SS--TTT-
--SSTTTT-SS-SS--TT--
--SSTTTT-SS-SS--TT--
--SSTTTT-SS-SS--TT--
--S-TTTT-SS-SS--TTT-
--S-TTTT-SS-SS--TT--
--S-TTTT-SS-SS--TT--
--S-TTTTSS--SS--TT--
--S-TTTT-SS-SS--TT--
--S-TTTT-SS-SS--SS--
--S-TTTT-SS-SS--TT--
--SSTTTT-SS-SS--TT--
--TTTTTTSSS-SS--TT--
--SSTTTT-SS-SS--TT--
--S-TTTT-SS-SS--TT--
--TTTTTT-SS-SS--TT--
--SSTTTT-SS-SS--TT--
--S-TTTT-SS-SS--TT--
--S-TTTT-SS-SS--TT--
--S-TTTT-SS-SS--TT--
--S-TTTT-SS-SS--TT--
--SSTTTT-SS-SS--TT--
--TTSSTT-SS-SS--TT--
--TTTTTT-SS-SS--TT--
--S-TTTT-SS-SS--TT--
--SSTTTT-SS-SS--SS--
--TTTTTT-SS-SS--TT--
--TTTTTT-SS-SS--SS--
--S-TTTT-SS-SS--TT--
--SSTTTT-SS-SS--TT--
--SSTTTT-SS-SS--TT--
--SSTTTT-SS-SS--SS--
--SSTTTTSS--SS--TT--
--TTSSTT-S--SS--TT--
--S-TTTT-SS-SS--SS--
--S-TTTT-SS-SS--TT--
--TTTTTT-SS-SS--TT--
--SSTTTT-SS-SS--TT--
--SSTTTTSSS-SS--SS--
--TTTTTT-SS-SS--TT--
--S-TTTTSS--SS--TT--
--SSTTTT-SS-SS--TT--
--TTTTTT-SS-SS--SS--
--TTTTTT-SS-SS--SS--
--SSTTTTSSS-SS--TT--
--SSTTTT-SS-SS--TT--
--TTTTTT-SS-SS--TT--
--S-TTTT-SS-SS--TT--
--TTTTTTSSS-SS--TT--
--SSTTTT-SS-SS--TT--
--SSTTTTSSS-SS--TT--
--SSTTTT-SS-SS--TT--
--S-TTTT-SS-SS--TT--
--TTTTTT-SS-SS--TT--
--SSTTTTSSS-SS--TT--
--S-TTTT-SS-SS--SS--
--S-TTTT-SS-SS--TT--
--S-TTTT-SS-SS--TT--
--S-TTTT-SS-SS--TT--
--SSTTTTSS--SS--TT--
--TTTTTT-SS-SS--TT--
--TTSSTT-SS-SS--TT--
--SSTTTT-SS-SS--SS--
--TTTTTTSSS-TT--TT--
--TTTTTT-SS-SS--TT--
--TTTTTT-SS-SS--TT--
--TTTTTTSSS-SS--TT--
--TTTTTTSSS-SS--TT--
--SSTTTT-SS-SS--TT--
--TTTTTTSSS-SS--TT--
--TTTTTTSSS-SS--TT--
--TTTTTT-SS-SS--TT--
--SSTTTT-SS-SS--TT--
--TTTTTT-SS-SS--SS--
--TTTTTT-SS-SS--TT--
--TTTTTTSSS-SS--TT--
--SSTTTTSSS-SS--TT--
--TTTTTT-SS-SS--TT--
--TTTTTT-SS-SS--TT--
--TTTTTTSSS-SS--TT--
--SSTTTTSSS-SS--TT--
--SSTTTT-SS-SS--SS--
--TTTTTT-SS-SS--SS--
--TTTTTTSSS-SS--TT--
--SSTTTTSSS-SS--TT--
--SSTTTT-SS-SS--TT--
--SSTTTTSSS-SS--SS--
--TTTTTT-SS-SS--TT--
--SSTTTT-SS-SS--SS--
--SSTTTT-SS-SS--TT--
--SSTTTT-SS-SS--SS--
--SSTTTT-SS-SS--SS--
--SSTTTT-SS-SS--SS--
--SSTTTT-SS-SS--SS--
--SSTTTTSSS-SS--SS--
--SSTTTT-SS-SS--SS--
--TTTTTT-SS-SS--SS--
--TTTTTTSSS-SS--SS--
--SSTTTT-SS-SS--SS--
--SSTTTT-SS-SS--SS--
--TTTTTT-SS-SS--SS--
--SSTTTT-SS-SS--TT--
--TTTTTT-SS-SS--TT--
--SSTTTTSSS-SS--SS--
--SSTTTT-SS-SS--SS--
--TTTTTT-SS-SS--SS--
--TTTTTT-SS-SS--SS--
--SSGGGG-SS-SS--TT--
--TTTTTT-SS-SS--TTT-
--SSTTTT-SS-SS--SS--
--TTTTTT-SS-SS--SS--
--SSTTTT-SS-SS--SS--
--SSTTTT-SS-SS--SS--
--SSTTTT-SS-SS--SS--
--SSTTTT-SS-SS--SS--
--SSTTTT-SS-SS--SS--
--SSTTTT-SS-SS--SS--
--SSTTTT-SS-SS--SS--
--TTTTTT-SS-SS--SS--
--SSTTTTSSS-SS--SS--
--SSTTTTSSS-SS--SS--
--TTTTTT-SS-SS--SS--
--SSTTTT-SS-SS--SS--
--TTTTTT-SS-SS--SS--
--S-TTTT-SS-SS--SS--
--TTTTTT-SS-SS--SS--
--SSTTTT-S--TT--SS--
--TTTTTT-SS-SS--SS--
--SSTTTT-SS-SS--SS--
--TTTTTT-SS-SS--SS--
--SSTTTT-SS-SS--SS--
--SSTTTTSSS-SS--SS--
--TTTTTT-SS-SS--SS--
--SSTTTT-S--SS--SS--
--SSTTTT-SS-SS--SS--
--SSTTTT-SS-SS--SS--
--SSTTTT-SS-SS--SS--
--TTTTTT-S--SS--SS--
--SSTTTT-SS-SS--SS--
--SSTTTT-SS-SS--SS--
--TTTTTT-SS-SS--SS--
--SSTTTT-SS-SS--SS--
--SSTTTTSSS-SS--SS--
--SSTTTT-SS-SS--SS--
--SSTTTT-SS-SS--SS--
--SSTTTT-SS-SS--SS--
--TTTTTTSSS-SS--SS--
--TTTTTTSSS-SS--SS--
--TTTTTTSSS-SS--SS--
--TTTTTT-SS-SS--SS--
--TTTTTTSSS-SS--SS--
--SSTTTT-SS-SS--SS--
--SSTTTT-SS-SS--SS--
--TTTTTT-SS-SS--SS--
--TTTTTTSSS-SS--SS--
--SSTTTTSSS-SS--SS--
--TTTTTT-SS-SS--SS--
--TTTTTTSS--SS--SS--
--TTTTTT-SS-SS--SS--
--TTTTTT-SS-SS--SS--
--TTTTTTSSS-SS--TT--
--TTTTTT-SS-SS--TT--
--TTTTTT-SS-SS--TT--
--SSTTTTSSS-SS--TT--
--TTTTTT-SS-SS--SS--
--TTTTTT-SS-SS--SS--
--TTTTTT-SS-SS--TT--
--TTTTTT-SS-SS--TT--
--SSTTTT-SS-SS--SS--
--TTTTTTSSS-SS--SS--
--SSTTTTSS--SS--SS--
--TTTTTTSSS-SS--SS--
--SSTTTTSSS-SS--SS--
--TTTTTT-SS-SS--SS--
--TTTTTT-SS-SS--SS--
--TTTTTT-SS-SS--SS--
--SSTTTTSSS-SS--SS--
--SSTTTT-SS-SS--SS--
--TTTTTTSSS-SS--SS--
--TTTTTT-SS-SS--SS--
--TTTTTTSSS-SS--SS--
--TTTTTTSSS-SS--TT--
--TTTTTT-SS-SS--SS--
--TTTTTT-SS-SS--TT--
--SSTTTT-SS-SS--TT--
--TTTTTT-SS-SS--TT--
--SSTTTT-SS-SS--SS--
--TTTTTTSSS-SS--SS--
--SSTTTTSSS-SS--SS--
--SSTTTT-SS-SS--SS--
--SSTTTT-SS-SS--SS--
--SSTTTT-SS-SS--SS--
--SSTTTTSSS-SS--SS--
--TTTTTT-SS-SS--SS--
--TTTTTT-SS-SS--SS--
--TTTTTTSS--TT--SS--
--TTTTTTSSS-SS--SS--
--SSTTTT-SS-SS--SS--
--TTTTTTSSS-SS--SS--
--TTTTTT-SS-SS--SS--
--SSTTTT-SS-SS--SS--
--TTTTTT-S--SS--SS--
--TTTTTT-SS-SS--SS--
--TTSSTTSS--SS--STT-
--TTSSTTSS--SS--SS--
--SSTTTTSSS-SS--SS--
--SSTTTTSS--SS--SS--
--TTTTTTSS--SS--SS--
-TTTSSTTSSS-SSS-SS--
-TTTSSTTSS--SS--SS--
-TTTSSTTSSS-SSS-SS--
-TTTTTTTSSS-SSS-SS--
-TTSSSTT-SS-SS--SS--
-TTTTTTTSS--SS--SS--
-TTSSSTT-SS-SS--SS--
-TTTTTTT-S--SS--SS--
-TTTTTTTSS--SS--SS--
-TTTTTTTSSS-SS--SS--
-TTTSSTTSSS-SS--SS--
-TTTTTTTSSS-SS--SS--
-TTTTTTTSSS-SS--TT--
-TTTTTTT-SS-SS--SS--
-TTTTTTT-SS-SS--TT--
-TTTTTTTSSS-SS--SS--
-TTTTTTT-SS-SS--TT--
-TTTTTTT-SS-SS--TTT-
-TTTTTTT-SS-SS--TTT-
-TTTTTTT-SS-SS--TTT-
-TTTTTTT-SS-SS--SS--
-TTTTTTT-SS-SS--TT--
-TTTTTTT-SS-SS--TTT-
-TTTTTTT-SS-SS--TT--
-TTTTTTT-SS-SS--GGG-
-TTTTTTT-SS-SS--TTT-
-TTTTTTT-SS-SS--TTT-
-TTTTTTT-SS-SS--TTT-
-TTTTTTT-SS-SS--TTT-
-TTTTTTTSSS-SS--TTT-
-TTTTTTTSSS-SS--TTT-
-TTTTTTT-SS-SS--TTT-
-TTTTTTT-SS-SS--TTT-
-TTTTTTT-SS-SS--TTT-
-TTTTTTTSSS-TT--TTT-
-TTTTTTTSSS-SS--TTT-
-TTTTTTT-SS-SS--TTT-
-TTTTTTT-SS-SS--TTT-
-TTTTTTT-SS-SS--TTT-
-TTTTTTT-SS-SS--TT--
-TTTTTTT-SS-SS--TT--
-TTTTTTT-SS-SS--TT--
-TTTTTTT-SS-SS--TTT-
-TTTTTTT-SS-SS--TT--
-TTTTTTT-SS-SS--SS--
-TTTTTTT-SS-SS--TTT-
-TTTTTTTSSS-SS--TTT-
-TTTTTTT-SS-SS--TTT-
-TTTTTTT-SS-SS--TTT-
-TTTTTTT-SS-SS--TTT-
-TTTTTTTSSS-SS--TTT-
-TTTTTTT-SS-SS--TTT-
-TTTTTTTSSS-SS--TTT-
-TTTTTTT-SS-SS--TTT-
-TTTTTTT-SS-SS--TTT-
-TTTTTTT-SS-SS--TT--
-TTTTTTT-SS-SS--TTT-
-TTTTTTT-SS-SS--TTT-
-TTTTTTT-SS-SS--TTT-
-TTTTTTT-SS-SS--TTT-
-TTTTTTT-SS-SS--TTT-
-TTTTTTT-SS-TT--STT-
-TTTTTTT-SS-SS--TT--
-TTTTTTTSSS-SS--TTT-
-TTTTTTT-SS-SS--TT--
-TTTTTTT-SS-SS--TTT-
-TTTTTTTSSS-SS--TTT-
-TTTTTTT-SS-SS--TTT-
-TTTTTTTSSS-SS--TTT-
-TTTTTTT-SS-SS--TTT-
-TTTTTTT-SS-SS--TTT-
-TTTTTTTSSS-SS--TT--
-TTTTTTT-SS-SS--TTT-
-TTTTTTTSSS-SS--TTT-
-TTTTTTT-SS-SS--TTT-
-TTTTTTT-SS-SS--TTT-
-TTTTTTTSSS-SS--TTT-
-TTTTTTT-S--SS--TTT-
-TTTTTTT-SS-SS--TTT-
-TTTTTTT-SS-SS--TTT-
-TTTTTTTSSS-SS--TTT-
-TTTTTTT-SS-SS--TTT-
-TTTTTTT-SS-SS--TTT-
-TTTTTTT-SS-SS--TTT-
-TTTTTTT-SS-SS--TTT-
-TTTTTTT-SS-SS--TT--
-TTTTTTT-SS-SS--TT--
-TTTTTTT-SS-SS--TTT-
-TTTTTTT-SS-SS--TTT-
-TTTTTTT-SS-SS--TTT-
-TTTTTTT-SS-SS--TTT-
-TTTTTTT-SS-SS--TTT-
-TTTTTTT-SS-SS--TTT-
-TTTTTTT-SS-SS--TTT-
-TTTTTTT-SS-SS--TTT-
-TTTTTTT-S--SS--TTT-
-TTTTTTT-SS-SS--TTT-
-TTTTTTT-SS-SS--TTT-
-TTTTTTT-SS-SS--TTT-
-TTTTTTT-SS-SS--GGG-
-TTTTTTT-SS-SS--TTT-
-TTTTTTTSSS-SS--TT--
-TTTTTTT-SS-SS--SS--
-TTTTTTT-SS-SS--TTT-
-TTTTTTT-SS-SS--TTT-
-TTTTTTT-SS-SS--TTT-
-TTTTTTT-SS-SS--TTT-
-TTTTTTT-SS-SS--TTT-
-TTTSSTT-SS-SS--TTT-
-TTTTTTT-SS-SS--TTT-
-TTTTTTTSSS-SS--TTT-
-TTTTTTT-SS-SS--TTT-
-TTTSSTT-SS-SS--TTT-
-TTTSSTTSSS-SS--GGG-
-TTTTTTT-SS-SS--TTT-
-TTTTTTT-SS-SS--TTT-
-TTTTTTTSSS-SS--TT--
-TTTTTTT-SS-SS--TTT-
-TTTTTTT-SS-SS--TTT-
-TTTTTTTSSS-SS--TT--
-TTTTTTTSSS-SS--TT--
-TTTTTTT-SS-SS--TT--
-TTTTTTT-SS-SS--TTT-
-TTTTTTT-SS-SS--TTT-
-TTTTTTTSSS-SS--TT--
-TTTTTTT-SS-SS--TTT-
-TTTTTTTSSS-SS--TTT-
-TTTTTTT-SS-SS--TTT-
-TTTTTTT-S--SS--TTT-
-TTTTTTT-SS-SS--TTT-
-TTTTTTT-SS-SS--TTT-
-TTTSSTT-SS-SS--TTT-
-TTTTTTT-SS-SS--TTT-
-TTTTTTT-SS-SS--TTT-
-TTTTTTT-SS-SS--TTT-
-TTTTTTT-SS-SS--TTT-
-TTTTTTT-SS-SS--TTT-
-TTTTTTT-SS-SS--TTT-
-TTTSSTT-SS-SS--TTT-
-TTTTTTT-SS-SS--TTT-
-TTTTTTT-SS-SS--TTT-
-TTTTTTT-SS-SS--TTT-
-TTTTTTT-SS-SS--TTT-
-TTTSSTT-SS-SS--TTT-
-TTTTTTT-SS-SS--TTT-
-TTTTTTT-SS-SS--TT--
-TTTTTTT-SS-SS--TTT-
-TTTTTTT-SS-SS--TTT-
-TTTTTTT-SS-SS--SS--
-TTTTTTT-SS-SS--TTT-
-TTTTTTT-SS-SS--TTT-
-TTTTTTT-SS-SS--TTT-
-TTTTTTT-SS-SS--TTT-
-TTTTTTT-SS-SS--TTT-
-TTTTTTTSSS-SS--TTT-
-TTTTTTT-SS-SS--TTT-
-TTTSSTT-SS-SS--TTT-
-TTTTTTT-SS-SS--TTT-
-TTTTTTT-SS-TT--TTT-
-TTTTTTT-SS-SS--TT--
-TTTTTTT-SS-SS--TTT-
-TTTTTTT-SS-SS--TT--
-TTTTTTT-SS-SS--TTT-
-TTTTTTT-SS-SS--TTT-
-TTTTTTT-SS-SS--TTT-
-TTTTTTTSSS-SS--TTT-
-TTTTTTTSSS-SS--TTT-
-TTTTTTT-SS-SS--TTT-
-TTTTTTT-SS-SS--TTT-
-TTTTTTT-SS-SS--STT-
-TTTTTTTSSS-SS--TTT-
-TTTTTTT-SS-SS--TTT-
-TTTSSTT-SS-SS--TTT-
-TTTTTSSSSS-SS--TTT-
-TTTTTTTSSS-SS--STT-
-TTTTTTT-SS-SS--TTT-
-TTTTTTT-SS-SS--TTT-
-TTTTTTT-SS-SS--TTT-
-TTTTTTT-SS-SS--TTT-
-TTTTTTT-SS-SS--TTT-
-TTTTTTT-SS-SS--TTT-
-TTTTTTT-SS-SS--TTT-
-TTTSSTTSSS-SS--TTT-
-TTTSSTTSSS-SS--TTT-
-TTTTTTT-SS-SS--SS--
-TTTSSTT-SS-SS--TT--
-TTTTTTT-SS-SS--TTT-
-TTTTTTT-SS-SS--TT--
-TTTTTTTSSS-SS--TT--
-TTTTTTT-SS-SS--TT--
-TTTTTTT-SS-SS--TTT-
-TTTTTTT-SS-SS--TTT-
-TTTTTTT-S--SS--GGG-
-TTTTTTT-SS-SS--TTT-
-TTTTTTT-S--SS--TTT-
-TTTTTTT-SS-SS--TTT-
-TTTTTTTSSS-SS--TTT-
-TTTTTTT-SS-SS--TTT-
-TTTTTTT-SS-SS--TTT-
-TTTTTTT-SS-SS--TTT-
-TTTTTTT-SS-SS--TTT-
-TTTTTTT-SS-SS--TTT-
-TTTTTTT-SS-SS--TTT-
-TTTSSTTSSS-SS--TTT-
-TTTSSTT-SS-SS--TTT-
-TTTTTTT-SS-SS--SS--
-TTTTTTT-SS-SS--TTT-
-TTTTTTT-SS-SS--TTT-
-TTTTTTT-SS-SS--TTT-
-TTTTTTT-SS-SS--TTT-
-TTTTTTT-SS-SS--TTT-
-TTTTTTT-SS-SS--TTT-
-TTTTTTT-SS-SS--TTT-
-TTTTTTT-SS-SS--TT--
-TTTTTTT-SS-SS--TTT-
-TTTTTTTSSS-SS--TTT-
-TTTTTTT-SS-SS--TTT-
-TTTTTTT-SS-SS--TTT-
-TTTTTTT-SS-SS--TTT-
-TTTTTTT-SS-SS--TTT-
-TTTSSTT-SS-SS--TTT-
-TTTTTTT-SS-SS--TTT-
-TTTTTTTSSS-SS--TTT-
-TTTTTTTSSS-SS--TTT-
-TTTTTTT-SS-SS--TTT-
-TTTTTTTSSS-SS--TTT-
-TTTTTTT-SS-SS--TTT-
-TTTSSTTSSS-SS--TTT-
-TTTTTTTSSS-SS--TT--
-TTTTTTTSSS-SS--TTT-
-TTSTTTT-SS-SS--TTT-
-TTTTTTT-SS-SS--TTT-
-TTTTTTT-SS-SS--TTT-
-TTTTTTT-SS-SS--TTT-
-TTTTTTT-SS-SS--TTT-
-TTTTTTT-SS-SS--TTT-
-TTTTTTT-SS-SS--TTT-
-TT-TTTTSSS-SS--TTT-
-GGGSSTT-SS-SS--TTT-
-GGGSSTT-SS-SS--TTT-
-GGGSSTTSSS-SS--TTT-
-GGGTTTT-SS-SS--TTT-
-GGGTTTT-SS-SS--TTT-
-GGGTTTT-SS-SS--TTT-
-GGGTTTT-SS-SS--TTT-
-TT-TTTT-SS-SS--TTT-
-GGGTTTT-SS-SS--TTT-
-TT-TTTT-SS-SS--TTT-
-TTSTTTT-TT-SS--TTT-
-TTTTTTT-TT-SS--TTT-
-TT-SSTT-TT-SS--TTT-
-TT-SSTT-TT-SS--TTT-
-GGGTTTT-SS-SS--TTT-
-TTSTTTT-SS-SS--TTT-
-TT-TTTT-TT--SS-TTT-
-TTSTTTT-TT-SS--TTT-
-TT-TTTT-TT-SS--TTT-
-TT-TTTT-SS-SSS-TTT-
-GGGTTTT-SS-SS--TTT-
-TT-TTTT-TT-SS--TTT-
-TTTTTTT-TT-SS--TTT-
-TTTTTTT-SS-SS--TT--
-GGGTTTT-TT-SS--TT--
-TTTTTTT-SS-SS--TTT-
-TT-TTTT-TT-SS--STT-
-TT-TTTT-TT-SS--TTT-
--TTTTTT-TT-SS--TTT-
-TTSTTTT-SS-SS--TTT-
-TT-SSTT-SS-SS--TTT-
-TTSSSTT-SS-SS--TTT-
--TTTTTT-SS-SS--TTT-
--SSTTTTSSS-SS--TT--
--TTTTTT-SS-SS--TTT-
--TTTTTT-SS-SS--TTT-
--TTSSTTSSS-SS--TTT-
--TTTTTTSSS-SS--TTT-
--TTTTTT-SS-SS--TT--
--TTTTTTSSS-SS--TT--
--TTSSTT-SS-SS--TT--
--SSTTTT-SS-SS--TT--
--SSTTTT-SS-SS--TT--
--TTTTTTSSS-SS--TT--
--TTTTTT-SS-SS--TT--
--TTSSTT-SS-SS--TT--
--TTTTTT-SS-SS--SS--
--TTTTTT-SS-SS--SS--
--TTTTTT-SS-SS--SS--
--SSTTTT-SS-SS--SS--
--TTTTTT-SS-SS--SS--
--TTTTTT-SS-SS--SS--
--TTTTTT-SS-SS--SS--
--TTTTTT-SS-SS--SS--
--TTTTTT-SS-SS--SS--
--TTTTTTSSS-SS--SS--
--TTTTTT-SS-SS--SS--
--TTTTTT-SS-SS--SS--
--S-TTTT-SS-SS--SS--
--TTSSTT-SS-SS--SS--
--TTSSTT-SS-SS--SS--
--TTTTTT-SS-SS--SS--
--TTSSTTSSS-SS--SS--
--TTTTTT-SS-SS--SS--
--TTTTTTSSS-SS--TT--
--S-TTTT-SS-SS--TT--
--S-TTTT-SS-SS--TT--
--S-TTTT-SS-SS--TT--
--TTSSTT-SS-SS--TT--
--TTTTTT-SS-SS--TT--
--SSTTTT-SS-SS--TT--
--SSTTTT-SS-SS--TT--
--TTTTTT-SS-TT--TT--
--TTTTTTSSS-SS--TT--
--TTTTSS-SS-SS--TT--
--TTTTTT-SS-SS--TT--
--SSTTTT-SS-SS--TT--
--SSTTTT-SS-SS--TT--
--SSTTTT-SS-SS--TT--
--SSTTTTSSS-SS--STT-
--SSTTTTSSS-SS--TT--
--SSTTTT-SS-SS--TTT-
--SSTTTT-SS-SS--TT--
--SSTTTT-SS-SS--TT--
--SSTTTTSSS-SS--SS--
--SSTTTTSSS-SS--TT--
--SSTTTTSSS-SS--TT--
--SSTTTT-SS-SS--TT--
--SSTTTT-SS-SS--TT--
--SSSSTT-SS-SS--TT--
--SSTTTT-SS-SS--TT--
--SSSSTT-SS-SS--TT--
--SSTTTT-SS-SS--TT--
--SSTTTT-SS-SS--SS--
--SSTTTTSSS-SS--TT--
--SSTTTT-SS-SS--TT--
--SSTTTT-SS-SS--TT--
--SSTTTT-SS-SS--TT--
--SSTTTTSSS-SS--TT--
--SSTTTT-SS-SS--SS--
--SSTTTT-SS-SS--TT--
--SSTTTTSSS-SS--SS--
--SSTTTTSSS-SS--SS--
--SSTTTT-SS-SS--SS--
--SSTTTTSSS-SS--SS--
--SSTTTT-SS-SS--SS--
--SSTTTT-SS-SS--SS--
--SSTTTTSSS-SS--TTT-
--SSSSTT-SS-SS--SS--
-TTTTTTTSSS-SS--TTT-
-TTTTTTT-SS-SS--TTT-
-TTTTTTT-SS-SS--TTT-
-TTTTTTT-SS-SS--TTT-
-TTTTTTT-SS-SS--TTT-
-TTTTTTT-SS-SS--TT--
-TTTTTTT-SS-SS--TTT-
-TTTTTTT-SS-SS--TTT-
-TTTTTTT-SS-SS--TT--
-TTTTTTT-SS-SS--TTT-
-TTTSSTT-SS-SS--TTT-
-TTTTTTT-SS-SS--TTT-
-TTTTTTT-SS-SS--TTT-
-TTTTTTT-SS-SS--TTT-
-TTTTTTT-SS-SS--TT--
-TTTTTTT-SS-SS--TTT-
-TTTTTTT-SS-SS--TTT-
-TTTTTTT-SS-SS--TTT-
-TTTTTTT-SS-SS--TTT-
-GGGTTTT-SS-SS--TTT-
-TT-TTTT-SS-SS--TTT-
-TTSTTTT-SS-SS--TTT-
-GGGTTTT-SS-SS--TTT-
-TTTTTTT-SS-SS--TTT-
-GGGTTTT-SS-SS--TTT-
-GGGTTTT-SS-SS--TTT-
--TTTTTT-SS-SS--TTT-
--TTTTTTSSS-SS--SS--
--SSTTTT-SS-SS--TTT-
--TTTTTT-SS-SS--TTT-
--SSTTTT-SS-SS--TTT-
--SSSSTTSSS-SS--TTT-
--TTTTTT-SS-SS--TTT-
--SSTTTT-SS-SS--TTT-
--TTTTTTSSS-SS--TTT-
--SSTTTT-SS-SS--TTT-
--SSTTTT-SS-SS--TTT-
--SSTTTTSSS-SS--TTT-
--SSTTTT-SS-SS--TTT-
--SSTTTT-SS-SS--TTT-
--SSTTTT-SS-SS--TTT-
--SSTTTT-SS-SS--TTT-
--TTTTTT-SS-SS--TT--
--TTSSTT-S--SS--TT--
--TTTTTT-S--SS--TTT-
--SSTTTT-SS-SS--TTT-
--TTTTTT-SS-SS--TTT-
--TTTTTT-SS-SS--TTT-
--SSTTTT-SS-SS--STT-
--TTTTTT-SS-SS--TT--
--TTTTTT-SS-SS--TT--
--TTTTSS-SS-SS--TT--
--TTTTTT-SS-SS--TT--
--SSTTTT-SS-SS--TT--
--TTTTTT-SS-SS--TT--
--TTTTTT-SS-SS--SS--
--TTTTTT-S--SS--SS--
--TTTTTT-SS-SS--TT--
--SSTTTT-SS-SS--TT--
--TTTTTT-SS-SS--TT--
--TTTTTT-SS-SS--TT--
--TTTTTTSSS-SS--TT--
--SSTTTT-SS-SS--TT--
--TTSSTT-SS-SS--TT--
--TTTTTTSSS-SS--SS--
--TTTTTTSSS-SS--TT--
--TTTTTT-SS-SS--TT--
--TTTTTT-SS-SS--TT--
--TTTTTTSSS-SS--TT--
--SSTTTT-SS-SS--TT--
--SSTTTT-SS-SS--TT--
--SSTTTTSSS-SS--SS--
--S-TTTT-SS-SS--SS--
--SSTTTT-SS-SS--SS--
--SSTTTT-SS-SS--TT--
--SSTTTT-SS-SS--SS--
--SSTTTT-S--SS--TT--
--SSTTTT-SS-SS--TT--
--SSTTTT-SS-SS--TT--
--SSTTTT-SS-SS--SS--
--SSSSTT-SS-SS--SS--
--SSTTTT-SS-SS--TT--
--SSTTTT-SS-SS--TT--
--SSSSTTSSS-TT--TT--
--SSSSTT-SS-SS--SS--
--SSTTTTSSS-SS--TT--
--S-TTTT-SS-SS--SS--
--SSTTTT-SS-SS--TT--
--S-TTTT-SS-SS--TT--
--SSTTTT-SS-SS--TT--
--SSTTTTSSS-SS--TT--
--SSTTTT-SS-SS--TT--
--SSTTTT-SS-SS--TT--
--S-TTTT-SS-SS--TT--
--S-TTTT-SS-SS--TT--
--S-SSTT-SS-SS--TT--
--S-TTTT-SS-SS--TT--
--SSSSTT-SS-SS--TT--
--S-SSTT-SS-SS--TT--
--S-TTTT-SS-SS--TT--
--S-TTTT-SS-SS--SS--
--S-TTTT-SS-SS--TT--
----SSTT-SS-SS--SS--
----TTTT-SS-SS--SS--
----TTTT-SS-SS--SS--
--S-TTTT-SS-SS---S--
----TTTT-SS-SS--SS--
----SSTT-SS-SS--TT--
----TTTT-SS-SS--SS--
----SSTT-SS-SS--TT--
----S-TT-SS-SS--TT--
--S-SSTT-SS-SS--SS--
--S-SSTT-SS-SS--TT--
----TTTTSSS-SS--SS--
----SSTT-SS-SS--SS--
--S-SSTT-SS-SS--SS--
----TTTT-SS-SS--TT--
----TTTT-SS-SS--SS--
------TT-SS-SS--TT--
----S-TT-S--SS--TT--
------TT-SS-SS--TT--
--S---TT-SS-SS--TT--
------TT-SS-SS--TT--
--S---TT-SS-SS--TT--
--S---TT-SS-SS--TT--
------TT-S--SS--TT--
----TTTTSSS-SS--TT--
----TTTT-S--SS--TT--
----TTTT-SS-SS--SS--
--S-TTTT-SS-SS--TT--
----SSTTSSS-SS--TT--
--S-TTTT-SS-SS--TT--
----TTTT-SS-SS--TT--
----TTTTSSS-SS--TT--
----TTTT-SS-SS--TT--
----TTTTSSS-SS--SS--
----TTTT-SS-SS--SS--
----TTTTSSS-SS--TT--
----TTTT-SS-SS--SS--
----TTTT-SS-SS--TT--
----TTTT-SS-SS--TT--
----TTTT-SS-SS--SS--
----TTTT-SS-SS--SS--
----TTTT-SS-SS--TT--
----TTTT-SS-SS--TT--
----TTTT-SS-SS--TTT-
----TTTT-SS-SS--TTT-
----TTTT-SS-SS--TTT-
----TTTT-SS-SS--TTT-
----SSTT-SS-SS--GGG-
----SSTT-SS-SS--TTT-
----TTTT-SS-SS--TT--
----TTTT-SS-SS--TTT-
----TTTT-SS-SS--TTT-
----TTTT-SS-SS--TTT-
----TTTT-SS-SS--TT--
----TTTT-SS-SS--TTT-
----TTTT-SS-SS--TTT-
----TTTTSSS-SS--GGG-
----TTTTSSS-SS--SS--
----TTTTSSS-SS--TTT-
----TTTT-SS-TT--TTT-
----TTTT-SS-SS--TTT-
----TTTT-SS-SS--TT--
----TTTT-SS-SS--TTT-
----TTTTSSS-SS--TTT-
----TTTT-SS-SS--TTT-
----TTTTSSS-SS--TTT-
----TTTT-SS-SS--TT--
----TTTTSSS-SS--STT-
----TTTT-SS-SS--GGG-
----TTTT-SS-SS--TT--
----TTTT-SS-SS--TTT-
----TTTTSSS-SS--TT--
----TTTT-S--SS--TT--
----TTTT-SS-SS--TTT-
----TTTT-SS-SS--TTT-
----TTTTSSS-SS--TTT-
----TTTTSSS-SS--TT--
----TTTT-SS-SS--TTT-
----TTTT-SS-SS--TT--
----TTTT-SS-SS--GGG-
----TTTT-SS-SS--TTT-
----TTTT-SS-SS--TTT-
----TTTT-SS-SS--TTT-
----TTTT-SS-SS--TTT-
----TTTT-SS-SS--TT--
----TTTTSSS-SS--TT--
----TTTTSSS-SS--TTT-
----TTTTSSS-SS--TTT-
----TTTT-SS-SS--TT--
----SSTT-SS-TT--TT--
----TTTT-SS-SS--TTT-
----TTTTSSS-SS--TTT-
----TTTT-SS-SS--TTT-
----TTTT-SS-SS--TTT-
----TTTTSSS-SS--TTT-
----TTTT-SS-SS--TTT-
----TTTT-SS-SS--TTT-
----TTTTSSS-TT--GGG-
----TTTT-SS-SS--TT--
----TTTTSSS-SS--TTT-
----TTTTSSS-SS--TTT-
----TTTTSSS-SS--TTT-
----TTTTSSS-SS--TTT-
----TTTT-SS-SS--TT--
----TTTT-SS-SS--TTT-
----TTTTSSS-SS--TT--
----TTTTSSS-SS--SS--
---STTTTSSS-SS--TT--
----TTTTSSS-SS--TT--
----TTTTSSS-SS--TTT-
----TTTT-SS-SS--TTT-
---STTTT-SS-SS--TTT-
----TTTTSSS-SS--SS--
----TTTT-SS-SS--TT--
----TTTT-SS-SS--TTT-
----TTTT-SS-SS--TTT-
----TTTT-SS-SS--TTT-
----TTTT-SS-SS--TTT-
---STTTT-SS-SS--TT--
----TTTT-SS-SS--TTT-
---SSSTTSSS-SS--TTT-
----TTTTSSS-SS--TTT-
----TTTTSSS-SS--TTT-
----TTTT-SS-SS--TTT-
----TTTTSSS-SS--TT--
----TTTT-SS-SS--TTT-
----TTTT-SS-SS--TTT-
----TTTT-SS-SS--TT--
---STTTTSSS-SS--TTT-
----TTTT-SS-SS--TTT-
---STTTT-SS-SS--TTT-
----TTTT-SS-SS--TTT-
----TTTT-SS-SS--TT--
----TTTT-SS-SS--TTT-
----TTTT-SS-SS--TTT-
---STTTT-SS-SS--TT--
----TTTTSS--SS--TTT-
----SSTTSS--SS--TTT-
----TTTT-SS-SS--TTT-
----TTTT-SS-SS--TTT-
----TTTTSSS-SS--TTT-
----TTTT-SS-SS--TTT-
----TTTTSSS-SS--TTT-
----TTTT-SS-SS--TTT-
---STTTTSSS-SS--TTT-
----TTTT-SS-SS--TTT-
---STTTT-SS-SS--TT--
----TTTT-SS-SS--TTT-
---STTTT-SS-SS--TTT-
----TTTTSSS-SS--TTT-
----TTTT-SS-SS--TTT-
----TTTT-SS-SS--TTT-
----SSTTSSS-SS--TTT-
----TTTT-SS-SS--TT--
----TTTTSSS-SS--TTT-
----TTTTSSS-SS--TTT-
----TTTT-SS-SS--TT--
----TTTT-SS-SS--TTT-
----TTTT-SS-SS--TT--
---STTTT-SS-SS--TTT-
----SSTT-SS-SS--TTT-
----TTTTSSS-SS--TTT-
----TTTT-SS-SS--TTT-
----TTTTSSS-SS--TTT-
----TTTT-SS-SS--TTT-
----TTTT-SS-SS--TTT-
----TTTT-SS-SS--TTT-
----TTTTSSS-SS--TTT-
---STTTT-SS-SS--TTT-
----TTTT-SS-SS--TT--
----TTTTSSS-SS--TT--
----TTTTSSS-SS--TTT-
----TT-S-SS-SS--TT--
---STTTT-SS-SS--TTT-
----TTTT-SS-SS--TTT-
----TTTT-SS-TT--TTT-
----TTTT-SS-SS--TT--
----TTTT-SS-SS--TT--
----TTTT-SS-SS--TTT-
---STTTTSSS-SS--TTT-
----TTTT-SS-SS--TTT-
----TTTTSSS-SS--TTT-
----TTTT-SS-SS--TT--
----TTTTSS--SS--TTT-
----TTTTSSS-SS--TTT-
---STTTT-SS-SS--TTT-
---STTTTSSS-SS--TT--
---STTTT-SS-SS--TTT-
---STTTT-SS-SS--TTT-
---STTTT-SS-SS--TTT-
----TTTT-SS-SS--TT--
----TTTT-SS-SS--TTT-
----TTTT-SS-SS--TTT-
----TTTTSSS-SS--TTT-
---STTTT-SS-SS--TTT-
----TTTT-SS-SS--TT--
----TTTT-SS-SS--TTT-
----TTTT-SS-SS--TTT-
----TTTT-SS-SS--TTT-
---SSSTT-SS-SS--TTT-
---STTTT-SS-SS--TTT-
----TTTT-SS-SS--TTT-
---STTTT-SS-SS--TTT-
----TTTT-SS-SS--TTT-
----TTTT-SS-SS--TTT-
---SSSTT-SS-SS--TTT-
---STTTT-SS-SS--TT--
---STTTT-SS-SS--TTT-
----TTTT-SS-SS--TT--
---SSSTT-SS-SS--TTT-
---STTTT-SS-SS--TTT-
---STTTT-SS-SS--TTT-
----TTTT-SS-SS--TTT-
---SSSTT-SS-SS--TTT-
---STTTT-SS-SS--TT--
---STTTT-SS-SS--TTT-
----TTTT-SS-SS--TT--
----TTTT-SS-SS--TT--
----TTTTSSS-SS--TTT-
----TTTT-SS-SS--TTT-
----TTTT-SS-SS--TTT-
----TTTT-SS-SS--TT--
----TTTT-SS-SS--TTT-
----TTTT-SS-SS--TT--
----SSTTSS--SS--TTT-
----TTTT-SS-SS--TTT-
----TTTT-SS-SS--TTT-
----TTTT-SS-SS--TT--
----TTTT-SS-SS--TTT-
----TTTT-SS-SS--TTT-
----TTTT-SS-SS--TTT-
----TTTT-SS-SS--TTT-
----TTTT-SS-TT--TT--
----TTTT-SS-SS--TT--
----TTTT-SS-SS--TT--
----TTTTSSS-SS--TTT-
----TTTT-S--SS--TT--
----TTTT-SS-SS--TTT-
----TTTTSSS-SS--TTT-
----TTTT-SS-SS--TT--
----TTTT-SS-SS--TTT-
----TTTT-SS-SS--TTT-
----TTTTSSS-SS--TTT-
---STTTT-SS-SS--TTT-
----TTTTSSS-SS--TTT-
----TTTTSSS-SS--TTT-
----TTTT-SS-SS--TTT-
----TTTT-SS-SS--TT--
---SSSTTSSS-SS--TTT-
----TTTTSSS-SS--TTT-
----TTTT-SS-SS--TTT-
---STTTT-SS-SS--TTT-
---STTTT-SS-SS--TT--
----TTTT-SS-SS--TTT-
----TTTTSSS-SS--TTT-
---STTTT-SS-SS--TT--
---STTTT-SS-SS--TT--
----TTTT-SS-SS--TT--
----TTTT-SS-SS--TTT-
----TTTT-SS-SS--TTT-
----TTTT-SS-SS--TTT-
----TTTT-SS-SS--TTT-
----TTTT-SS-SS--TTT-
---STTTT-SS-SS--TT--
----TTTT-SS-SS--TTT-
----TTTT-SS-SS--TT--
----TTTT-SS-SS--TT--
----TTTTSSS-SS--TTT-
----TTTTSSS-SS--TTT-
----TTTT-SS-SS--TT--
----TTTT-SS-SS--TTT-
----TTTT-SS-SS--TTT-
----TTTT-SS-SS--TTT-
----TTTTSSS-SS--TTT-
----TTTT-SS-SS--TTT-
----TTTTSSS-SS--TTT-
----TTTT-SS-SS--TTT-
---SSSTT-SS-TT--TTT-
----TTTT-SS-SS--TT--
----TTTT-SS-SS--TTT-
----TTTT-SS-SS--TT--
----TTTT-SS-SS--TTT-
---STTTTSSS-SS--TTT-
----TTTT-SS-SS--TT--
----TTTT-SS-SS--TTT-
----TTTTSSS-SS--TTT-
----TTTTSSS-SS--TT--
----TTTTSSS-SS--TTT-
---STTTT-SS-SS--TTT-
----TTTTSSS-SS--TTT-
----TTTT-SS-SS--TTT-
----TTTT-SS-SS--TT--
----TTTT-SS-SS--TTT-
----TTTT-SS-SS--TT--
----TTTT-SS-SS--TT--
----SSTTSSS-SS--TT--
----TTTT-SS-SS--TT--
----TTTT-SS-SS--SS--
----TTTT-SS-SS--TT--
----TTTT-SS-SS--TT--
----TTTT-SS-TT--SS--
----TTTT-SS-SS--TT--
----TTTT-SS-SS--TT--
----TTTT-SS-SS--TT--
----TTTT-SS-SS--TT--
----TTTTSS--SS--TT--
----TTTTSSS-SS--TT--
----TTTTSSS-SS--SS--
----TTTT-SS-SS--TT--
----TTTT-SS-SS--SS--
----TTTT-SS-SS--TT--
----TTTT-SS-SS--SS--
----TTTTSSS-SS--TT--
----TTTT-SS-SS--TT--
----TTTTSSS-SS--SS--
----TTTT-SS-SS--SS--
----TTTT-SS-SS--SS--
----TTTTSSS-SS--TT--
----TTTT-SS-SS--TT--
----TTTT-SS-SS--TT--
----TTTTSSS-SS--TT--
----TTTT-SS-SS--SS--
----TTTT-SS-SS--TT--
----TTTT-SS-SS--TT--
----TTTT-SS-SS--TT--
----TTTTSSS-SS--TT--
----TTTT-SS-SS--TT--
----TTTT-SS-SS--SS--
----TTTTSSS-SS--TT--
----TTTT-SS-TT--TT--
----TTTT-SS-SS--SS--
----TTTT-SS-SS--TT--
----TTTT-SS-SS--TT--
----TTTTSSS-SS--TT--
----TTTTSSS-SS--TT--
----TTTT-SS-SS--TT--
----TTTT-SS-SS--TT--
----TTTT-SS-SS--TT--
----TTTT-SS-SS--SS--
----TTTT-SS-SS--SS--
----TTTT-SS-SS--SS--
----TTTT-SS-SS--TT--
----TTTTSSS-SS--TT--
----TTTTSSS-SS--SS--
----TTTTSSS-SS--SS--
----TTTT-SS-SS--TT--
----TTTT-SS-SS--SS--
----TTTT-SS-SS--TT--
----TTTT-SS-SS--TT--
----TTTT-SS-SS--TT--
----TTTT-SS-SS--TT--
----TTTT-SS-SS--SS--
----TTTTSSS-SS--TT--
----TTTTSSS-SS--SS--
----TTTT-SS-SS--TT--
----TTTTSSS-SS--TT--
----TTTTSSS-SS--TT--
----TTTT-SS-SS--TT--
----TTTT-SS-SS--TT--
----TTTT-SS-SS--SS--
----TTTTSSS-SS--SS--
----TTTT-SS-SS--TT--
----TTTT-SS-SS--SS--
----TTTT-SS-SS--SS--
----TTTT-SS-SS--SS--
----TTTT-SS-SS--SS--
----TTTT-SS-SS--TT--
----TTTT-SS-SS--TT--
----TTTT-SS-SS--TT--
----TTTT-SS-SS--TT--
----TTTT-SS-SS--TT--
----TTTT-SS-SS--TT--
----TTTT-SS-SS--TT--
----TTTT-SS-SS--TT--
----TTTT-SS-SS--TT--
----TTTTSSS-SS--TT--
----TTTT-SS-SS--SS--
----TTTTSSS-SS--TT--
----TTTTSSS-SS--TT--
----TTTT-SS-SS--SS--
----TTTT-SS-SS--TT--
----TTTT-SS-SS--TT--
----TTTT-SS-SS--TT--
----TTTT-SS-SS--SS--
----TTTT-SS-SS--TT--
----TTTT-SS-SS--TT--
----TTTTSSS-SS--TT--
----SSTTSSS-SS--SS--
----TTTT-SS-SS--TT--
----TTTT-SS-SS--TT--
----TTTT-SS-SS--TT--
----TTTT-SS-SS--TT--
----TTTT-SS-SS--TT--
----TTTT-SS-SS--TT--
----TTTT-SS-SS--TT--
----TTTT-SS-SS--TT--
----TTTT-SS-SS--TT--
----TTTT-SS-SS--TT--
----TTTT-SS-SS--SS--
----TTTTSSS-SS--SS--
----TTTT-SS-SS--TT--
----TTTT-SS-SS--SS--
----TTTT-SS-SS--TT--
----TTTT-SS-SS--TT--
----TTTT-SS-SS--TT--
----TTTT-SS-SS--TT--
----SSTT-SS-SS--TT--
----TTTT-SS-SS--TT--
----TTTT-SS-SS--TT--
----TTTT-SS-SS--TT--
----TTTT-SS-SS--SS--
----TTTTSSS-SS--TT--
----TTTTSSS-SS--TT--
----SSTT-SS-SS--TT--
----TTTT-SS-SS--TT--
----TTTT-SS-SS--SS--
----TTTT-SS-SS--TT--
----TTTT-SS-SS--TT--
----GGGGSSS-SS--TT--
----TTTTSSS-SS--TT--
----TTTTSSS-SS--TT--
----TTTT-SS-SS--SS--
----TTTT-SS-SS--TT--
----TTTT-SS-SS--TT--
----TTTT-SS-SS--TT--
----SSTT-SS-SS--TT--
----TTTTSSS-SS--TT--
----TTTT-SS-SS--TT--
----TTTT-SS-SS--SS--
----TTTT-SS-SS--TT--
----TTTT-SS-TT--TT--
----TTSS-SS-SS--TT--
----TTTT-SS-SS--TT--
----TTTT-SS-SS--TT--
----TTTT-SS-SS--TT--
----TTTT-SS-SS--TT--
----TTTT-SS-SS--TT--
----TTTT-SS-SS--SS--
----TTTT-SS-SS--TT--
----TTTTSSS-SS--TT--
----TTTT-SS-SS--TT--
----TTTT-SS-SS--TT--
----TTTTSSS-SS--SS--
----TTTTSS--SS--TT--
----TTTT-SS-SS--TT--
----TTTT-SS-SS--SS--
----TTTT-SS-SS--SS--
----TTTT-SS-SS--SS--
----TTTT-SS-SS--SS--
----SSTTSS--SS--SS--
----TTTT-S--SS--TT--
----TTTT-SS-SS--SS--
----TTTT-SS-SS--SS--
----TTTT-SS-SS--TT--
----TTTT-SS-SS--TT--
----SSTTSSS-SS--SS--
----TTTT-SS-SS--SS--
----TTTT-SS-SS------
----SSTT-SS-SS------
----TTTT-SS-SS--S---
----TTTT-SS-SS--S---
----TTTT-SS-SS------
----TTTT-SS-SS--S---
----TTTT-SS-SS--S---
----TTTTSSS-SS------
----TTTTSS--TT--S---
----TTTT-S--SS--S---
----TTTTSS--SS--S---
----TTTTSS--SS--S---
----TTTTSSS-SS--S---
----TTTT-SS-SS--S---
----TTTT-SS-SS--S---
----TTTT-SS-SS--S---
----TTTTSSS-SS--S---
----SSTT-SS-SS--S---
----TTTT-SS-SS--S---
----TTTT-SS-SS--S---
----TTTTSSS-SS--S---
----TTTT-SS-SS--S---
----SSTT-SS-SS--S---
----TTTT-SS-SS--S---
----TTTT-SS-SS--S---
----TTTTSSS-SS--S---
----TTTT-S--SS--S---
----TTTTSSS-SS--S---
----TTTT-SS-SS--S---
----TTTT-SS-SS--S---
----TTTTSS--SS--S---
----TTTTSS--SS--S---
----TTTTSSS-SS--S---
----TTTT-SS-SS--S---
----TTTTSSS-SS--S---
----TTTTSSS-SS--S---
----TTTTSSS-SS--S---
----TTTTSSS-SS-SS---
----TTTT-SS-SS--S---
----TTTTSSS-SS--S---
----TTTTSSS-SS-SS---
----TTTTSSS-SS-SS---
----TTTTSSS-SS-SS---
----TTSSSS--SS--S---
----TTTT-SS-SS--S---
----TTTTSSS-SS-SS---
----TTTTSSS-SS--S---
----TTTTSSS-SS-SS---
----TTTTSSS-SS-SS---
----TTTTSSS-SS--S---
----TTTTSSS-SS-SS---
----TTSSSS--SS--S---
----TTTTSSS-SS--S---
----TTTTSSS-SS--S---
----TTTT-SS-SS--S---
----TTTTSSS-SS--S---
----TTTTSS--SS--S---
----TTTTSSS-SS--S---
----TTTTSSS-SS--S---
----TTTT-SS-SS--S---
----TTTTSSS-SS--S---
----TTTTSSS-SS--S---
----TTTT-SS-SS--S---
----TTTTSSS-SS--S---
----TTTTSSS-SS--S---
----TTTT-SS-SS--S---
----TTTTSSS-SS--S---
----TTTT-SS-SS--S---
----TTTTSS--SS--S---
----TTTT-SS-SS--S---
----TTTT-SS-SS--S---
----TTTT-SS-SS--S---
----TTTT-SS-SS--S---
----TTTTSSS-SS--S---
----TTTT-SS-SS--S---
----TTTT-SS-SS-SS---
----SSTTSSS-SSS-S---
----TTTT-SS-SS--S---
----TTTT-SS-SS--S---
----TTTT-SS-SS--S---
----TTTT-SS-SS--S---
----TTTT-SS-SS--S---
----TTTT-SS-SS--S---
----TTTT-SS-SS--S---
----TTTT-SS-SS-SS---
----TTTT-SS-SS-SS---
----TTTT-SS-SS--S---
----TTTTSSS-SS--S---
----TTTT-SS-SS--S---
----TTTT-SS-SS--S---
----TTTT-SS-SS--S---
-----STTSSS-SS--S---
--SS-STT-SS-SS--S---
--S-SSTT-SS-SS--S---
------TT-SS-SS--S---
--S-SSTT-SS-SS--SS--
--S-S-TT-SS-SS--S---
--S-S-TT-SS-SS--S---
----S-TT-SS-SS-SS---
-----STT-SS-SS--S---
----TTTTSSS-SS--S---
----TTTTSSS-SS--S---
----TTTTSSS-SS--S---
----GGGG-SS-SS--S---
----TTTTSSS-SS--S---
----TTTT-SS-SS-SS---
----TTTT-SS-SSS-S---
----TTTT-SS-SS--S---
----SSTTSSS-SS--S---
----TTTT-SS-SS--S---
----TTTT-SS-SS--S---
----TTTT-SS-SS-SS---
----TTTTSSS-SS--S---
----TTTT-SS-SS--S---
----TTTT-SS-SS--S---
---STTTTSSS-SSSSS---
---STTTTSSS-SS--S---
---STTTT-SS-SS--S---
----TTTT-SS-SS--S---
----TTTT-SS-SSS-S---
----TT-SSSS-SSS-S---
----TTTT-SS-SS--S---
----TTTTSSS-SS--S---
----TTTTSSS-SSS-S---
----TTTTSSS-SS--S---
----TTTTSSS-SS-SS---
----TTTT-SS-SS--S---
----TTTTSSS-SS--S---
----TTTTSSS-SS--S---
----TTTTSSS-SS--S---
----TTTTSSS-SS--S---
----TTTT-SS-SS--S---
----TTTT-SS-SS-SS---
----TTTTSSS-SS--S---
----TTTTSS--SSSSS---
----TTTT-SS-SS--S---
----TTTT-SS-SS--S---
----TTTTSSS-SS-SS---
----TTTT-SS-SS-SS---
----TTTTSSS-SS--S---
----TTTT-SS-SS--S---
----TTTT-SS-SS--S---
----TTTT-SS-SS--S---
----TTTT-SS-SS--S---
----TTTTSSS-SS--S---
----TTTTSSS-SS--S---
----TTTT-SS-SS--SS--
----TTTT-SS-SS--SS--
----TTTT-SS-SS--SS--
----TTTT-SS-SS-SSS--
----TTTT-SS-SS--S---
----TTTT-SS-SS--S---
----TTTT-SS-SS-SS---
----TTTT-SS-SS--S---
----TTTT-SS-SS--S---
----TTTT-S--SS-SS---
----TTTTSS--SS--S---
----TTTT-S--SSS-S---
----TTTT-SS-SS--S---
----TTTT-S--SS--S---
----TTTT-SS-SS--S---
----TTTT-SS-SS--S---
----TTTT-SS-SS--S---
----TTTTSSS-SSS-S---
----TTTT-SS-SSSSS---
----TTTT-SS-SSS-S---
----TTTT-SS-SS--S---
----TTTT-SS-SSS-S---
----TTTT-SS-SS-SS---
----TTTT-SS-SS-SS---
----TTTT-SS-SS-SS---
----TTTT-SS-SS--S---
----TTTTSS--SS-SS---
----TTTT-SS-SS--S---
----TTTT-SS-SS--S---
----TTTT-SS-SS-SS---
----TTTT-SS-SS-SS---
----TTTT-SS-SS-SS---
----TTTT-SS-SS--S---
----TTTT-SS-SS-SS---
----TTTTSSS-SS-SS---
----TTTT-SS-SS-SS---
----TTTTSS--SS--S---
----TTTT-SS-TT--S---
----TTTT-SS-SS-SS---
----TTTT-SS-TT-SS---
----TTTT-SS-SS-SS---
----TTTTSSS-SS-SS---
----TTTT-SS-SS-SS---
----TTTT-SS-SS--S---
----TTTT-SS-SS-SS---
----TTTT-SS-SS--S---
----TTTT-SS-SS--S---
----TTTT-SS-SS--S---
----TTTT-SS-SS--S---
------TT-SS-SS--S---
----TTTT-SS-SS--S---
----TTTT-SS-SS--S---
----TTTTSSS-SS--S---
----TTTT-SS-SS--S---
----TTTTSSS-SS--S---
----TTTT-SS-SSSSS---
----TTTTSSS-SS-SS---
----TTTTSSS-SS--S---
----TTTT-SS-SS--S---
----TTTT-SS-SS-SS---
----TTTTSSS-SS-SS---
----TTTTSSS-SS--S---
----TTTTSSS-SS--S---
----TTTT-SS-SS-SS---
----TTTT-SS-SS--S---
----TTTTSSS-SS-SS---
----TTTT-SS-SS--S---
----TTTTSSS-SS--S---
----TTTT-SS-SS--S---
----TTTT-SS-SS--S---
----TTTTSSS-SS--S---
----TTTTSSS-SS--S---
----TTTT-SS-SS--S---
----TTTT-SS-SS--S---
----TTTT-SS-SS--S---
----TTTTSSS-TT--S---
----TTTTSSS-SS--S---
----TTTTSSB-SS--S-B-
----SSTTSSS-SS--S---
----TTTTSSS-SS--S---
----SSTTSSS-SS--S---
----TTTTSSS-SS--S---
----TTTTSSS-SS--S---
----TTTTSSS-SS--S---
----TTTTSSS-SS--S---
----TTTTSSS-SS--S---
----TTTTSSS-SS--S---
----TTTTSSS-SS--S---
----TTTTSSB-SS--S-B-
----TTTTSSS-SS--S---
----TTTTSSS-SS--S---
----TTTTSSB-SS--S-B-
----TTTTSSS-SS--S---
----TTTTSSS-SS--S---
----SSTTSSS-SS-SS---
----TTTTSSS-SS--S---
----TTTT-SS-SS-SS---
----SSTTSS--SS-SS---
----TTTTSSS-SS--S---
----TTTTSSS-SS--S---
----TTTTSSS-SS--S---
----TTTTSSS-SS--S---
----TTTTSSS-SS--S---
----TTTTSSS-SS--S---
----TTTT-SS-SS-SS---
----TTTT-S--SS--S---
----TTTT-SS-SS--S---
----TTTT-SS-TT-SS---
----TTTTSSB-SS--S-B-
----TTTTSSS-SS--S---
----SSTTSSB-SS--S-B-
----TTTTSSS-SS--S---
----TTTT-SS-SS--S---
----TTTTSSS-SS--S---
----TTTTSSS-SS-SS---
----TTTT-SB-SS--S-B-
----TTTT-SB-SS-SS-B-
----TTTTSSS-SS--S---
----TTTTSSS-SS--S---
----TTTT-SS-SS--S---
----TTTT-SS-TT-SS---
----TTTT-SS-SS--S---
----TTTT-SS-SS--S---
----TTTTSSB-TT-SS-B-
----TTTT-SB-SS--S-B-
----TTTT-SB-SS--S-B-
----TTTT-SB-SS-SS-B-
----TTTTSSB-SS--S-B-
----GGGG-SB-SS--S-B-
----TTTT-S--SS-SS---
----TTTT-SB-SS-SS-B-
----TTTT-SB-SS--S-B-
----TTTT-SB-SS-TT-B-
----TTTT-SS-SS-SS---
----TTTT-SB-SS-SS-B-
----TTTT-SS-TT-SS---
----TTTTSS--SS-SS---
----TTTTSSS-SS--S---
----TTTT-SB-SS--S-B-
----TTTT-SS-SS--S---
----TTTT-SB-SS--S-B-
----TTTT-SS-SS--S---
----TTTT-SB-SS--S-B-
----TTTT-SS-SS--S---
----TTTTSSB-SS--S-B-
----TTTTSSB-SS--S-B-
----TTTT-SB-SS--S-B-
----TTTT-SS-SS--S---
----TTTT-SS-SS--SS--
----TTTT-SS-SS--SS--
----TTTT-SS-SS--SS--
----TTTTSSS-SS--S---
----TTTT-SS-SS--SS--
----TTTT-SS-SS-SS---
----TTTT-SS-SS--SS--
----TTTT-SS-SS-SSS--
----TTTT-SS-SS--SS--
----TTTT-SS-SS--S---
----TTTT-SB-SS-SSSB-
----TTTT-SS-SS--S---
----TTTT-SS-SS--SS--
----TTTT-SS-SS-SS---
----TTTT-SS-SS-SSS--
----TTTT-SS-SS--SS--
----TTTT-SS-SS--S---
----TTTT-SS-SS--SS--
----TTTT-SS-SS--S---
----TTTT-SB-SSSSS-B-
----TTTT-SS-SS--S---
----TTTTSSS-SS--S---
----TTTT-SS-SS--S---
----TTTT-SS-SS--S---
----TTTTSSS-SS--S---
----TTTT-SS-SS--S---
----TTTT-SS-SS--S---
----SSTTSSS-SS-SS---
----TTSS-SS-SS-SS---
----TTTT-SS-SS--S---
----TTTT-SS-SS--S---
----TTTT-SB-SS-SS-B-
----SSTT-SS-SS--S---
----TTTT-SS-SS--S---
----TTTT-SS-SS--S---
----TTTT-SS-SS--S---
----TTTT-SS-SS--S---
----TTTT-SB-SS--S-B-
----TTTT-SS-SS--S---
----TTTTSSS-SS--S---
----TTTT-SS-SS--S---
----TTTT-SS-SS--S---
----SSTT-SB-SS--S-B-
----TTTT-SS-SS--S---
----SSTT-SS-SS--SS--
----TTSSSS--SS--S---
----SSTT-SS-SS--S---
----TTTT-SB-SS--S-B-
----TTSSSSS-SS--S---
----TTTT-SS-SS-SS---
----TTTT-SB-SS--S-B-
----TTTT-SB-SS--S-B-
----TTTT-SS-SS-SS---
----TTTTSSS-SS--S---
----TTTTSSS-SS--S---
----TTTT-SB-SS--S-B-
----TTTT-SS-SS--S---
----TTTTSSS-SS--S---
----TTTT-SS-SS--S---
----TTTTSSS-SS--S---
----TTTT-SS-SS--S---
----TTTT-SS-SS--S---
----TTSS-SS-SS--S---
----TTTT-SS-SS--S---
----TTTT-SB-SS--S-B-
----TTTT-SS-SS--S---
----TTTT-SS-SS--S---
----TTTT-SS-SS--S---
----TTTT-SS-SS-SS---
----TTTT-SS-SS--S---
----TTTT-SS-SS--S---
----SSTTSSS-SS--S---
----TTTTSSS-SS--S---
----TTTT-SS-SS--S---
----TTTT-SS-SS--S---
----TTTTSSS-SS--S---
----TTTT-SS-SS--S---
----SSTT-SB-SS--S-B-
----TTTTSSS-SS--S---
----TTTTSSS-SS--S---
----TTTT-SS-SS--S---
----TTTT-SS-SS--S---
----TTTT-SS-SS--S---
----TTTTSSS-SS--S---
----TTTT-SS-SS--SS--
----TTTT-SS-SS--S---
----TTSS-SS-SS--S---
----SSTT-SS-SS--SS--
----TTTTSSS-SS--SS--
----TTTT-SS-SS--SS--
----TTTT-SS-SS--SS--
----TTTTSSS-SS--SS--
----TTTT-SS-SS--S---
----SSTTSSS-SS--S---
----TTTTSSS-SS--S---
----TTTT-SS-SS--S---
----TTTT-SS-SS--S---
----TTTT-SS-SS--SS--
----TTTT-SS-SS--SS--
----TTTT-SS-SS--SS--
----TTTT-SS-SS--S---
----TTTT-SS-SS--S---
----TTTT-SS-SS--S---
----TTTT-SB-SS--S-B-
----TTTT-S--SS--S---
----TTTTSSS-SS--S---
----TTTT-S--SS--SS--
----TTTTSSS-SS--S---
----TTTT-SS-SS--S---
----TTTT-SS-SS--S---
----TTTT-SS-SS--S---
----TTTTSSS-SS--S---
----TTTT-SS-SS--S---
----TTTT-SB-SS--S-B-
----TTTTSSS-SS--S---
----TTTTSSS-SS--S---
----TTTTSSS-SS-SS---
----TTTTSSS-SS-SS---
----TTTT-SS-SS--S---
----TTTTSSS-SS-SS---
----TTTTSSS-SS--S---
----TTTT-SS-SS--S---
----TTTT-SS-SS--S---
----TTTT-SS-SS--S---
----TTTT-SS-SS--S---
----TTTT-SS-SS--S---
----TTTT-SS-SS--S---
----TTTT-SB-SSS-S-B-
----TTTT-SS-SS-SS---
----TTTTSSB-SS--S-B-
----TTTT-SS-SS--S---
----TTTTSSS-SS--S---
----TTTTSSS-SS--S---
----TTTTSSS-SS--S---
----TTTT-SS-SS--S---
----TTTTSSS-SS--S---
----TTTT-SS-SS--S---
----TTTTSSS-SS--S---
----TTTT-SS-SS--S---
----TTTTSSS-SS--S---
----TTSSSSS-SS--S---
----TTTTSSS-SS--S---
----TTTT-SS-SS--S---
----TTTT-SS-SS-SS---
----TTTTSSS-SSS-S---
----TTTT-SS-SSS-S---
----TTTTSSB-SS--S-B-
----TTTT-SB-SS--S-B-
----TTTT-SS-SS--S---
----TTTT-SS-SS--S---
----TTTT-SS-SS--S---
----TTTT-SS-SS--S---
----TTTT-SS-SS--S---
----TTTTSSS-SS-SS---
----TTTT-SS-SS--S---
----TTTT-SS-SS--S---
----TTTT-SS-SS--S---
----TTTTSSS-SS--S---
----TTTTSSS-SS--S---
----TTTT-SS-SS--S---
----TTTTSSS-SS--S---
----TTTTSSS-SS--S---
----SSTT-SS-SS-SS---
----TTTT-SS-SS--S---
----TTTTSSS-SS-SS---
----TTTT-SS-SS--S---
----TTTT-SS-SS--S---
----TTTT-SS-SS-SS---
----TTTTSSB-SS--S-B-
----TTTT-SS-SS--S---
----GGGGSSS-SS--S---
----TTTTSSB-SS--S-B-
----TTTT-SS-SS--S---
----TTTT-SS-SS--S---
----TTTT-SS-SS--S---
----TTTT-SS-SS-SS---
----TTTT-SB-SS--S-B-
----TTTT-SB-SS--S-B-
----TTTTSSB-SS-SS-B-
----TTTT-SS-SS-SS---
----TTTT-SB-SS-SS-B-
----TTTTSSB-SS-SS-B-
----TTTT-SB-SS--S-B-
----TTTT-SS-SS-SS---
----TTTT-SB-SS-SS-B-
----TTTT-SS-SS--S---
----TTTTSSS-SS-SS---
----TTTTSSS-TT--S---
----TTTTSSS-SS--S---
----TTTTSSB-SSSSS-B-
----TTTTSSS-SS--S---
----TTTTSSB-SS-SS-B-
----TTTTSSS-SS--S---
----TTTT-SS-SS-SS---
----TTSSSSB-SS-SS-B-
----TTTTSSS-SS--S---
----TTTTSSS-SS--S---
----TTSSSSS-SS--S---
----TTTT-SS-SS--S---
----TTTT-SS-SS--S---
----TTTTSSS-SS-SS---
----TTTT-SB-SS-SS-B-
----TTTT-SS-SS-SS---
----TTTTSSS-SS--S---
----TTTTSSB-SS--S-B-
----TTTTSSS-SS--S---
----TTTTSSS-SS--S---
----TTTTSSS-SS-SS---
----TTTTSSS-SS--S---
----TTTTSSS-SS--S---
----TTTTSSS-SS--S---
----TTTT-SS-SS--S---
----TTTTSSB-SS--S-B-
----TTTTSSS-SS--S---
----TTSS-SS-SS--S---
----TTTTSSS-SS--S---
----TTTTSSS-SS--S---
----TTTT-SS-SS--S---
----TTTTSSS-SS--S---
----TTTTSSS-SS--S---
----TTTTSSS-SS--S---
----TTTT-SB-SS--S-B-
----TTTT-SB-SS--S-B-
----TTTTSSS-SS--S---
----TTTTSSS-SS--S---
----TTTTSSS-SS--S---
----SSTT-SS-SS--S---
----TTTTSSB-SS--S-B-
----TTTT-SB-SS--S-B-
----TTTT-SS-SS--S---
----TTTT-SS-SS-SS---
----TTTTSSB-SS--S-B-
----TTTT-SB-SSSSS-B-
----TTTT-SS-SS-SS---
----TTSS-SS-SS--S---
----TTTT-SS-SS--S---
----TTTT-SS-SS--S---
----TTTTSSS-SS--S---
----TTTT-SS-SS--S---
----TTTTSSS-SS-SS---
----TTTT-SS-SS-SS---
----TTTTSSS-SS-SS---
----TTTTSSS-SS--S---
----TTTT-SS-SS--S---
----TTTT-SS-SS--S---
----TTTT-SB-SS--S-B-
----TTTT-SS-SS--S---
----TTSSSSS-SS--S---
----TTTT-SS-SS--S---
----TTTT-SS-SS--S---
----TTTT-SB-SS--S-B-
----TTTT-SS-SS-SS---
----TTTT-SS-SS-SS---
----GGGG-SB-SS-SS-B-
----TTTT-SS-SS-SS---
----TTSS-SB-SS-SS-B-
----TTSS-SB-SS-SS-B-
----TTTT-SS-SS-SS---
----TTTT-SS-SS-SS---
----TTTT-SS-SS-SS---
----TTTTSSS-SS-SS---
----TTTT-SS-SS-SS---
----TTTT-SS-SS-SS---
----TTTT-SS-SS--S---
----TTTT-SS-SS--S---
----TTTTSSS-SS-SS---
----TTTT-SS-SS--S---
----TTTT-SB-SS-SS-B-
----TTTT-SB-SS--S-B-
----TTTT-SS-SS-SS---
----TTTT-SB-SS--S-B-
----TTTT-SS-SS-SS---
----TTTT-SS-SS--S---
----TTTT-SS-SS--S---
----TTTT-SS-SS--S---
----TTTTSSS-SS--S---
----TTTT-SS-SS--S---
----SSTTSSS-SS--S---
----TTTT-SB-SS--S-B-
----TTTTSSS-SS--S---
----TTTT-SS-SS--S---
----TTTT-SS-SS--S---
----TTTTSSS-SS--S---
----TTTT-SB-SS--S-B-
----TTTTSSS-SS--S---
----TTTTSSB-SS--S-B-
----TTTT-SS-SS--S---
----TTTT-SB-SS--S-B-
----TTTT-SS-SS--S---
----TTTTSSS-SS--S---
--S-TTTT-SB-SS--S-B-
----TTTT-SB-SS--S-B-
----TTTTSSS-SS--S---
----TTTTSSB-SS--S-B-
----TTTT-SS-SS--S---
----TTTT-SS-SS--S---
----TTTTSSS-SS--S---
----TTTT-SS-SS--S---
----TTTT-SS-SS--S---
----TTTT-SS-SS--S---
----TTTTSSS-SS--S---
----TTTT-SS-SS--S---
----TTTTSSS-SS--S---
----TTTT-SS-SS-SS---
----TTTT-SS-SS-SS---
----TTTT-SS-TT-SS---
----TTTT-SB-SS--S-B-
----TTTT-SS-SS-SS---
----TTTTSSB-SS-SS-B-
----TTTTSSS-SS--S---
----TTTTSSS-SS--S---
----TTTTSSB-SS--S-B-
----TTTT-SS-SS-SS---
----TTTT-SB-SS--S-B-
----TTTTSSS-SS-SS---
----TTTTSSS-SS--S---
----TTTT-SS-SS--S---
----TTTT-SS-SS-SS---
----TTTT-SS-SS-SS---
----TTTT-SS-SS--S---
----TTSS-SS-SS-SS---
----TTTT-SS-SS--S---
----TTTT-SS-SS--S---
----TTTT-SS-SS-SS---
----TTTT-SS-SS--S---
----TTSS-SS-SS------
----TTTT-SS-SS------
----TTTT-SS-SS--S---
----TTTT-SS-SS--S---
----TTTT-SS-SS--S---
----TTTT-SS-SS--S---
--S-TTTT-S--SS--S---
----TTTT-SS-SS--S---
----TTTT-SS-SS--S---
----TTTT-SS-SS--S---
----TTTT-SS-SS--S---
----TTTT-SS-SS--S---
----TTTT-SS-SS--S---
----TTTTSSS-SS--S---
----TTTTSSS-SS-SS---
----TTTT-SS-SS-SSS--
----TTSS-SS-SS-SS---
----TTTT-SS-SS--S---
----TTSS-SB-SS--S-B-
----TTTT-SS-SS--S---
----TTSS-SB-SS-SS-B-
----TTSS-SB-SS-SS-B-
----TTTT-SB-SS--S-B-
----TTTT-SB-SS--S-B-
----TTSS-SB-SS--S-B-
----TTTT-SS-SS-SS---
----TTTT-SB-SS--S-B-
----TTTT-SB-SS--S-B-
----TTTT-SS-SS--S---
----TTTT-SS-SS--S---
----TTTT-SS-SS--S---
----TTTT-SS-SS-SS---
----TTTT-S--SS--S---
----TTSS-SS-SS--S---
----TTTT-SS-SS--S---
----TTTT-SS-SS--S---
----TTTT-SS-SS------
----TTTT-SS-SS-SS---
----TTTT-SS-SS--S---
----TTTT-SS-SS--S---
----TTTT-SS-SS--S---
----TTTT-S--SS--S---
----TTTT-SS-SS--S---
----TTTT-SS-SS--S---
----TTTT-SS-SS--S---
----TTTT-SS-SS--S---
----TTTT-SS-SS--S---
----TTTT-SS-SS--S---
----TTTT-SS-SS-SS---
----TTTT-SS-SS--S---
----GGGG-SS-SS--S---
----TTTT-SS-SS--S---
----TTTT-SS-SS--S---
----TTTT-SS-SS--S---
----TTTTSSS-SS--S---
----TTTT-SS-SS--S---
----TTTT-SS-SS--S---
----TTTT-SB-SS--S-B-
----TTTT-SS-SS--S---
----TTTT-SS-SS--S---
----TTTT-SS-SS--S---
----GGGG-SS-SS--S---
----TTTTSSS-SS--S---
----TTTT-SS-SS--S---
----TTTT-SS-SS-SS---
----GGGG-SS-SS-SS---
----TTTT-SS-SS--S---
----TTTT-SS-SS--S---
----TTTT-SS-SS--S---
----TTTT-SS-SS--S---
----TTTT-SS-SS-SS---
----TTTT-SS-SS--S---
----TTTT-SS-SS--S---
----TTTTSSS-SS--S---
----TTTT-SS-SS--S---
----TTTT-SS-SS--S---
----TTTT-SS-SS--S---
----TTTT-SS-SS--S---
----TTTTSSS-SS--S---
----TTTTSSS-SS--S---
----TTTT-SS-SS--S---
----TTTT-SS-SS--S---
----TTTT-SS-SS--S---
----TTTTSSS-SS--S---
----TTTT-SS-SS--S---
----TTTT-SS-SS-SS---
----TTTT-SS-SS--S---
----TTTTSSS-SS--S---
----TTTT-SS-SS--S---
----TTTT-SS-SS--S---
----TTTT-SS-SS--S---
----TTTT-SS-SS--S---
----TTTT-SS-SS--S---
----TTTT-SS-SS--S---
----TTTT-SS-SS--S---
----TTTT-SS-SS--S---
----TTTT-SS-SS--S---
----TTTT-SS-SS--S---
----TTTTSSS-SS--S---
----TTTT-SS-SS--S---
----TTTT-SS-SS--S---
----TTTT-SS-SS--S---
----TTTT-SS-SS--S---
----TTTT-SS-SS--S---
----TTTT-SS-SS--S---
----TTTT-SS-SS--S---
----TTTT-SS-SS--S---
----TTTT-SS-SS--S---
----TTSS-SS-SS--S---
----TTTT-SS-SS--S---
----TTTT-SS-SS--S---
----TTTT-SS-SS--S---
----TTTT-SS-SS--S---
----TTTT-SS-SS--S---
----TTTTSSS-SS--S---
----TTTT-SS-SS--S---
----TTTT-SS-SS--S---
----TTTT-SS-SS--S---
----TTTT-SS-SS--S---
----TTTT-SS-SS--S---
----TTTT-SS-SS--S---
----TTTT-SS-SS--S---
----TT-S-SS-SS--S---
----TTTT-SS-SS--S---
----TTTT-SS-SS--S---
----TTTTSSS-SS--S---
----TTTT-SS-SS--S---
----TTTT-SS-SS--S---
----TTTT-SS-SS--S---
----TTTT-SS-SS--S---
----TTTT-SS-SS--S---
----TTTT-SS-SS--S---
----TTTTSSS-SS--S---
----TTTTSSS-SS--S---
----TTTT-SS-SS--S---
----TTTT-SS-SSS-S---
----TTTT-SS-SS--S---
----TTTT-SS-SS--S---
----TTTT-SS-SSS-S---
----TTTT-SS-SS--S---
----TT-S-SS-SS--S---
----TTTTSSS-SS--S---
----TTTTSSS-SS--S---
----TTTT-SS-SS--S---
----TTTT-SS-SS--S---
----TTTT-SS-SS--S---
----TTTT-SS-SS--S---
----TTTTSSS-SS--S---
----TTTTSSS-TT--S---
----TTTTSSS-TT--S---
----GGGG-SS-SS-SS---
----TTTT-SS-SS-SS---
----TTTTSSS-SSSSS---
----TTTTSSS-SS--S---
----TTTTSSS-SS-SS---
----TTTT-SS-SS-SS---
----TTTT-SS-SS-SS---
----TTTT-SS-SS-SS---
----TTTTSSS-SS--S---
----TTTT-SS-SS--S---
----TTTTSSS-SS--S---
----TTTTSS--SS--S---
----TTTT-SS-SS--S---
----TTTTSSS-SS--S---
--S-TTTT-SS-SS-SS---
--S-TTTT-SS-SS--S---
--S-TTTT-SS-SS--S---
--TTTTTT-SS-SS--S---
----TTTT-SS-TT-SS---
----TTTT-SS-SSSSS---
----TTTTSSS-SS-SS---
----TTTT-SS-SS-SS---
----TTTT-SS-SS--S---
----TTTT-SS-SS--S---
----TTTTSSS-SS-SS---
----TTTTSSS-SS-SS---
----TTTTSSS-SS-SS---
----TTTT-SS-SSS-S---
----TTTTSSS-SS-TT---
----TTTT-SS-SS-SS---
----TTTT-SS-SS-SS---
----SSTT-SS-SS-SS---
----TTTTSSS-SS-TT---
----SSTT-SS-SSSSS---
---STTTT-SS-SS-SS---
----TTTT-SS-SS--S---
----TTTT-SS-SS--S---
----TTTTSSS-SS--S---
----TTTT-SS-SS--S---
----TTTTSSS-SSS-S---
----TTTTSSS-SS--S---
----TTTTSSS-SSS-S---
----TTTTSSS-SS--S---
----TTTTSSS-SS-SS---
----TT-SSS--SS--S---
----SSSSSSS-SS-SS---
----GGGGSSS-SS-SS---
----TTTTSSS-SS--S---
----TTTTSSS-SS-SS---
----TTTTSSS-SS--S---
----TTTTSSS-SS-SS---
----TTTTSSS-SS-SS---
----TTTT-SS-SS--S---
----TTTTSS--SSSSS---
----GGGGSSS-SS-SS---
----S-TT-SS-SS-SS---
----TTTT-SS-SS-SS---
----TTTT-SS-TT-TT---
----TTTT-SS-SS--S---
----SSTT-SS-SS--S---
----TTTT-SS-SS-SS---
----TTTT-SS-SS--S---
------TT-SS-SS-SS---
----TTTT-SS-SS--S---
-------S-SS-SSS-S---
------SS-SS-SS--S---
------TT-SS-SS-SS---
----S-TT-SS-SS-SS---
------TT-SS-SS-SS---
----S-TT-SS-SS--S---
----TTSS-SS-SS--S---
----TTTT-SS-SS-SS---
----TTTT-SS-SS--S---
----TTTT-SS-SS--S---
----TTTT-SS-SS--S---
----TTTT-SS-SS--S---
----TTTT-SS-SS--S---
----TTTT-SS-SS--S---
----TTTT-SS-SS--S---
----TTTT-SS-SS--S---
----TTTT-SS-SS--S---
----TTTT-SS-SS-SS---
----TTTT-SS-SS--S---
----TTTT-SB-SS--S-B-
----TTTT-SS-SS--S---
----TTTT-SS-SS--S---
----TTTT-SS-SS--S---
----TTTT-SS-SS--S---
----TTTT-SS-SS--S---
----TTTT-SS-SS--S---
----TTTT-SS-SS-SS---
----TTTT-SS-SS-SS---
----TTTTSSS-SS--S---
----TTTT-SS-SS--S---
----TTTT-SS-SS-SS---
----GGGGSSS-SS--S---
----TTTTSS--SS-SS---
----GGGGSSS-SS-SS---
----GGGGSS--SS-SS---
----TTTTSSS-SS--S---
----TTTTSSS-SS--S---
----TTTTSSS-SS-SS---
----TTTTSSS-SS-SS---
----TTTTSSS-SS--S---
----TTTTSSS-SS--S---
----TTTTSSS-SS--S---
----TTTTSSS-SSSSS---
----GGGGSSS-SS-SS---
----GGGGSSS-SS-SS---
--S-GGGGSSS-SS--S---
--S-TTTTSSS-SS-SS---
----TTTT-SS-SS-SS---
----TTTTSSS-SS-SS---
----TTTTSSS-SS-SS---
--S-GGGGSSS-SS-SS---
--S-TTTTSSS-SS-SS---
----TTTTSSS-SS--S---
----GGGGSSS-SS-SS---
--S-TTTTSSS-SS--S---
--S---TTSSS-SS--S---
--S-TTTTSSS-SS--S---
--TTTTTTSSS-SS--S---
--TTGGGGSSS-SS--S---
--TTTTTTSSS-SS--S---
--TTTTTTSSS-SS--S---
--TTTT-SSSS-SS--S---
--TTTTTTSSS-SS--S---
--TTTTTTSSS-SS--S---
--TTTTTT-TT-SS--S---
--TTTTTTSSS-SS-SS---
--TTTTTT-SS-SS--S---
--TTTTTT-SS-SS--S---
--TTTTTT-SS-SS--S---
--TTTTTT-SS-SS--S---
--TTTTTT-SS-SS--S---
--TTTTTTSSS-SS--S---
--TTTTTTSSS-SS--S---
--TTTTTTSSS-SS--S---
--TTTTTTSSS-SS--S---
--TTTTTT-SS-SS--S---
--TTTTSS-SS-SS--S---
--TTTTTT-SS-SS--S---
--TTTTTT-SS-SS--S---
--TTTTTT-SS-SS--S---
--TTTTSS-SS-SS--S---
--TTTTTTSSS-SS--S---
--TTSSTT-SS-SS--S---
--TTTTTT-SS-SS--S---
--TTTT-S-SS-SS--S---
--TTTTTT-SS-SS--S---
--TTTTTT-SS-SS--S---
--TTTTTT-SS-SS--S---
--TTTTTT-SS-SS--S---
--TTTTTT-SS-SS--S---
--TTTTTT-SS-SS--S---
--TTTTTT-SS-SS--S---
--TTTTTT-SB-SS--S-B-
--TTTTTTSSS-SS--S---
--TTTTTT-SS-SS--S---
--TTTTTT-SS-SS--S---
--TTTTTT-SS-SS--S---
--TTTTTT-SS-SS--S---
--TTTTTT-SS-SS--S---
--TTTTTT-SS-SS--S---
--TTTTTT-SS-SS--S---
--TTTTTT-SB-SS--S-B-
--TTTTTT-SS-SS--S---
--TTTTTTSSS-SS--S---
--TTTTTTSSS-SS--S---
--TTTGGGSSS-SS--S---
--TTGGGGSSS-SS--S---
----GGGGSSS-SS--S---
--S-GGGGSSS-SS--S---
--S-GGGG-SS-SS--S---
--S-GGGGSSS-SS--S---
--S-GGGGSSS-SS--S---
--S-GGGGSSS-SS--S---
--TTGGGGSSS-SS--S---
--S-TTTTSSS-SS--S---
--S-TTTTSSS-SS--S---
--S-TTTTSSS-SS--S---
--S-TTTTSSS-SS--S---
--S-TTTTSSS-SS--S---
--S-TTTTSSS-SS--S---
--S-TTTTSSS-SS--S---
--S-TTTTSSS-SS--S---
----TTTTSSS-SS--S---
--TTTTTTSSS-SS-SS---
--S-TTTTSSS-SS--S---
--S-TTTTSSS-SS--S---
--TTTTTTSSS-SS--S---
--S-TTTTSSS-SS--S---
--S-TTTTSSS-SS--S---
--S-TTTTSSS-SS--S---
--TTTTTTSSS-SS--S---
--TTTTTTSSS-SS--S---
--TTTTTTSSS-SS--S---
--TTTTTTSSS-SS--S---
--TTTTTTSSS-SS--S---
--TTTTTTSSS-SS--S---
--TTTTTTSSS-SS--S---
--S-TTTTSSS-SS--S---
--S-TTTTSSS-SS--S---
----TTTTSSS-SS--S---
----TTTTSSS-SS--S---
----TTTTSSS-SS--S---
----TTTTSSS-SS--S---
----TTTTSSS-SS--S---
----TTTTSSS-SS--S---
--S-TTTTSSS-SS--S---
----TTTTSSS-SS--S---
--SSTTTTSSS-SS--S---
--SSTTTT-SS-SS--S---
--SSTTTTSSS-SS--S---
--SSSSTTSSS-SS--S---
--SSTTTTSSS-SS--S---
--SSTTTTSSS-SS--S---
---STTTTSSS-SS--S---
--S-TTTT-SS-SS--S---
--S-S-TT-SS-SS--S---
--SSS-TTSSS-SS--S---
--SSTTTT-SS-SS-SS---
--SSS--S-SS-SS--S---
--SSS-TTSS--SS--S---
--SSTTTT-SS-SS--S---
--SSTTTT-SS-SS--S---
---STTTTSSS-SS--S---
---STT-SSSS-SS-SS---
----TTTT-SS-SS--S---
--SSTTTTSSS-SS--S---
--SSSS-SSSS-SS--S---
--SSTTTTSSS-SS-SS---
--SSTTTT-SS-SS--S---
--SSTTTT-SS-SS--S---
--S-TTTT-SS-SS-SS---
--S-TTTTSSS-SS--S---
--S-TTTT-SS-SS--S---
--SSTTTTSSS-SS--S---
--SSTTTTSSS-SS--S---
--SSTTTT-SS-SS--S---
--SSTTTTSSS-SS--S---
--SSTTTTSSS-SS--S---
--SSTTTT-SS-SS--S---
--SSTTTT-SS-SS--S---
---STTTT-SS-SS--S---
--S-TTTT-SS-SS--S---
---SSSTTSSS-SS--S---
---STTTT-SS-SS--S---
--SSTTTT-SS-SS--S---
--SSTTTT-SS-SS--S---
--SSTTTT-SS-SS--S---
--SSTTTT-SS-SS--S---
--S-TT-S-SS-SS--S---
--S-TT-S-SS-SS--S---
---STTTT-SS-SS--S---
---STTTT-SS-SS--S---
--SSTTTTSSS-SS--S---
--SSTTTT-SS-SS--S---
---STTTT-SS-SS--S---
--S-TTTTSSS-SS--S---
---STTTTSSS-SS--S---
--S-TTTT-SS-SS--S---
--SSTTTTSSS-SS--S---
--SSTTTT-SS-SS--S---
--SSSSTTSSS-SS--S---
--SSTTTT-SS-SS--S---
--SSTTTT-SS-SS-SS---
--SSTTTTSSS-SS--S---
--SSTTTTSSS-SS--S---
--SSTTTT-SS-SS--S---
--SSTTTT-SS-SS--S---
--SSTTTTSSS-SS--S---
--SSTTTTSSS-SS--S---
--SSTTTTSSS-SS-SS---
---SSSTTSSS-SS--S---
---STTTTSSS-SS--S---
---STT-SSSS-SS--S---
---STTTT-SS-SS--S---
--SSTTTT-SS-SS--S---
--SSTTTTSSS-SS--S---
--SSTTTTSSS-SS--S---
--SSSSTTSSS-SS--S---
---STTTT-SS-SS--S---
--SSTTTTSSS-SS--S---
--SSTTTTSSS-SS--S---
---SSSTT-SS-SS--S---
--S-TTTT-SS-SS--S---
--S-TTTT-SS-SS--S---
--S-TTTTSSS-SS--S---
----TTTT-SS-SS--S---
----TTTT-SS-SS--S---
--SSS-TT-SS-SS--S---
--SSTTTT-SS-SS--S---
--SSTTSS-SS-SS--S---
--SSTTTT-SS-SS--S---
--S-TTTT-SS-SS--S---
--S-TTTT-SS-SS--S---
--S-TTTT-SS-SS--S---
----TTTT-SS-SS--S---
----TTTT-SS-SS--S---
--S-TTTT-SS-SS--S---
---STTSS-SS-SS--S---
---STTTT-SS-SS--S---
--S-SSTTSSS-SS--S---
----TTSS-SS-SS--S---
--SSTT-SSSS-SS--S---
--SSTTTTSSS-SS--S---
--SSTTTT-SS-SS--S---
--SSSSTTSSS-SS--S---
--SSTTTT-SS-SS--S---
---STTTT-SS-SS--S---
--SSTTTT-SS-SS--S---
--S-TTTT-SS-SS--S---
---STTTT-SS-SS--S---
--SSSSTT-SS-SS--S---
--SSTTTT-SS-SS-SS---
---STTTT-SS-SS--S---
--SSTTSS-SS-SS--S---
--SSSSTT-SS-SS--S---
--S-TTTT-SS-SS--S---
---STTSSSSS-SS--S---
---STTTT-SS-SS--S---
---SSSTTSSS-SS--S---
--SSSS-SSSS-SS--S---
--SSSSSSSSS-SS--S---
--SSTTTT-SS-SS--S---
---SSS-S-SS-SS--S---
--SSSSSS-SS-SS--S---
--SSTTTTSS--SS--S---
--SSSSSSSSS-SS--S---
--SSSSSS-SS-SS--S---
---STTTT-SS-SS--S---
---STTTT-SS-SS--S---
--S-TTSS-SS-SS--S---
---STTTTSSS-SS--S---
---STT-SSSS-SS--S---
----SSTT-SS-SS--S---
----TTTT-SS-SS--S---
--SSS-TT-SS-SS--S---
---STTTTSS--SS--S---
---STTTTSS--SS--S---
---STTTTSSS-SS--S---
--SSTTTT-SS-SS--S---
---STTTT-SS-SS--S---
--SSTTTT-SS-SS--S---
---SS-TT-SS-SS--S---
---SSS-SSSS-SS--S---
--SSTTTT-SS-SS--S---
---STTTT-SS-SS--S---
---SSSTTSSS-SS--S---
---STTTTSSS-SS--S---
--SSTTTT-SS-SS--S---
--SSS-TTSSS-SS-SS---
---STTTTSSS-SS--S---
--SSTTTT-SS-SS-SS---
--SSTTTTSSS-SS--S---
--SSTTTT-SS-SS--S---
--SSTTTT-SS-SS--S---
--SSTTTT-SS-SS--S---
--SSS-TT-SS-SS--S---
--SSTTTT-SS-SS--S---
--SSTTTT-SS-SS--S---
--SSTTSS-SS-SS--S---
--SSTTTT-SS-SS--S---
--SSSSTT-SS-SS--S---
--SSTTTT-SS-SS-SS---
--SSTTTT-SS-SS--S---
--SSTTTT-SS-SS--S---
--SSTTTT-SS-SS--S---
--SSSSTT-SS-SS-SS---
--SSTTTT-SS-SS--S---
--SSS-TT-SS-SS--S---
--SSTTTT-SS-SS--S---
----S-TT-SS-SS-SS---
--SSSS-SSSS-SS--S---
--SSSS-S-SS-SS--S---
--SSS-TT-SS-SS--S---
--SSS-TT-SS-SS-SS---
--SSS-TT-SS-SS--S---
--SSSSSS-SS-SS-SS---
--SSS-SS-SS-SS-SS---
--SSTTTT-SS-SS-SS---
--SSS-TT-SS-SS--S---
---TTSTT-SS-SS--S---
---SSSTTSSS-SS-SS---
---STTTT-SS-SS-SS---
---STTTTSSS-SS-SS---
---GGGTTSSS-SS-SS---
----TTTTSS--SS--S---
---STT-SSSS-SS--S---
---SS-TT-SS-SS--S---
---SSSTTSSS-SS-SS---
----TTTTSSS-SS--S---
---STTSSSSS-SS--S---
---STTTTSSS-SS--S---
--SSTTTTSSS-SS--S---
---STT-SSSS-SS-SS---
----TTTTSSS-SS--S---
--SSTTTTSSS-SS--S---
---STTTTSSS-SS-SS---
---SSSTT-SS-SS--S---
--SSTTTT-SS-SS--S---
--SSTTTTSSS-SS--S---
---STTTTSSS-SS-SS---
--SSTTTTSSS-SS--S---
---STTTT-SS-SS--S---
----TTSS-SS-SS-SS---
--SSTTTT-SS-SS--S---
--SSSSTTSSS-SS--S---
--SSTTTT-SS-SS-SS---
--SSTTTTSSS-SS--S---
--SSTTTT-SS-SS-SS---
--SSTTTT-SS-SS--S---
--SSSSTT-SS-SS-SS---
--SSTTTT-SS-SS-SS---
---STTTT-SS-SS--S---
---STT-S-SS-SS-SS---
----SSTTSSS-SS--S---
--SSTTTT-SS-SS-SS---
---STT-S-SS-SS--S---
---SS-TTSSS-SS--S---
---STTTT-SS-SS-SS---
---STTTT-SS-SS-SS---
---SS-TT-SS-SS--S---
---STTTT-SS-SS-SS---
---STTTT-SS-SS-SS---
--SSTTTT-SS-SS-SS---
--SSTTTT-SS-SS-SS---
---SS-TT-SS-SS-SS---
--SSS-TT-SS-SS-SS---
---SS-TT-SS-SS-SS---
--SSTTTT-SS-SS-SS---
--SSTTTT-SS-SS-SS---
---STTTT-SS-SS-SS---
---STT-SSSS-SS-SS---
---STTTT-SS-SS--S---
---STTSS-SS-SS--S---
---STTSSSSS-SSS-S---
--SSTT-SSSS-SS--S---
---STTTT-SS-SS--S---
---STTTTSSS-SS--S---
---STTTT-SS-SS--S---
---STT-S-SS-SS--S---
---STTTT-SS-SS--S---
---STTTT-SS-SS--S---
----TTTT-SS-SS--S---
---STTTT-SS-SSS-S---
----SSTTSSS-SS--S---
---STTTT-SS-SSS-S---
---SSSTTSSS-SS--S---
---STT-SSSS-SS--S---
---STT-SSSS-SS-SS---
---STTTTSSS-SS-SS---
--SSTTTT-SS-SS--S---
---STT-S-SS-SS--S---
---STTTTSSS-SS--S---
--SSTTTT-SS-SS-SS---
---SSS-S-SB-SS-SS-B-
---STTTT-SS-SS-SS---
---STTTT-SB-SS-SS-B-
---STTTT-SB-SS-SS-B-
---STTTT-SS-SS-SS---
--SSTTTT-SB-SS-SS-B-
--SSTTTT-SB-SS-SS-B-
---STTSS-SS-SS-SS---
--SSTTTT-SB-SS-SS-B-
--SSTTTT-SS-SS--S---
--SSTTTT-SB-SS-SS-B-
---SSSTT-SB-SS-SS-B-
---SSSTT-SB-SS-SS-B-
---STTTT-SB-SS-SS-B-
----TTTT-SB-SS-SS-B-
----TTTT-SB-SS-SS-B-
---SSSTT-SB-SS-SS-B-
----TTTT-SS-SS-SS---
--S-TTTT-S--SS-SS---
---STTTT-SS-SS--S---
---STTSS-SB-SS-SS-B-
--S-TTTTSSB-SS-SS-B-
---STTTT-SS-SS--S---
---SSSTT-SB-SS--S-B-
---STTTT-SB-SS--S-B-
---STTTT-SB-SS--S-B-
---GGGTT-SS-SS-SS---
---TTSTT-SB-SS-SS-B-
---STTTT-SS-SS-SS---
--S-TTTT-SB-SS-SS-B-
--SSSSTT-SS-SS-SS---
---STTTT-SB-SS-SS-B-
---STTTT-SS-SS-SS---
---STTTT-SB-SSSSS-B-
--SSTTTT-SB-SS-SS-B-
--SSTTTT-SS-SS-SS---
--SSTTTTSSS-SS-SS---
---STTTTSSS-SS--S---
--SSTTTTSSB-SS--S-B-
---STTTTSSB-SS-SS-B-
----TTTT-SS-SSS-S---
---STTTT-SB-SS-SS-B-
--SSTTTT-SB-SS-SS-B-
---STTTTSSS-SS-SS---
--SSTTTT-SB-SS-SS-B-
--SSTTTT-SS-SS-SS---
---STTTT-SS-SS-SS---
--SSTTTT-SS-SS-SS---
--SSTTTT-SS-SS-SS---
--SSTTTT-SS-SS-SS---
--SSTTTT-SS-SS--S---
--SSTTTT-SS-SS-SS---
---STTTT-SS-SS-SS---
--SGGGTT-S--SS-SS---
---STTTT-SB-SS--S-B-
--SSTTTTSS--SS--S---
--SSTTTT-SS-SS--S---
--SSTTTT-SB-SS--S-B-
--SGGGTTSSS-SS--S---
----TTTTSSS-SS-SS---
---STTTT-SS-SS--S---
--SSTTTT-SS-SS-SS---
--SSSSTT-SS-SS-SS---
--SSTTTT-SS-SS--S---
--SSTTTT-SS-SS-SS---
--SSTTTT-SS-SS-SS---
--SSTTTT-SS-SS-SS---
--SSTTTT-SS-SS--S---
---STTTT-SS-SS--S---
--SSSSTT-SB-SS-SS-B-
--SSTTTT-SS-SS--S---
--S-TTTTSS--SS-SS---
--S-TTTT-SS-SS--S---
--S-TTTT-SS-SS-SS---
--SSTTTT-SS-SS--S---
--S-SSTT-SS-SS--S---
---GGGTT-SS-SS--S---
---TTSTT-SS-SS--S---
----TTTT-SS-SS-SS---
---STTTT-SS-SS--S---
----TTTT-SS-SS--S---
--SSTTTT-SS-SS-SS---
--S-TTTT-SS-SS-SS---
----TTTTSSB-SS-SS-B-
--SSTTTT-SS-SS-SS---
---STTTT-SB-SS-SS-B-
---STTTT-SS-SS-SS---
---STTTT-SS-SS-SS---
--SSTTTT-SS-SS-SS---
--SSTTTT-SB-SS-SS-B-
--SSSSSS-SS-SS-SS---
---STTSS-SS-SS-SS---
--SSTTTT-SS-SS-SS---
--SSTTTT-SS-SS-SS---
--SSTTTT-SB-SS-SS-B-
---STTTT-SS-SS-SS---
---SSSTT-SS-SS-SS---
--SSTTTT-SS-SS-SS---
--SSSSTT-SB-SS-SS-B-
--SSTTTTSSS-SS-SS---
--SSTTTTSSS-SS-SS---
--SSTTTT-SS-SS-SS---
--STTSTT-SS-SS-SS---
--SSTTTTSS--SS--S---
--SSTTSSSSS-SS--S---
--S-TTTTSSB-SS--S-B-
----TTTTSSS-SS--S---
--SSTTTT-SS-SS--S---
--S-TTTT-S--SS--S---
--S-TTTTSSS-SS--SS--
--S-TTTT-SS-SS--S---
----TTTTSSS-SS-SS---
----TTTT-SS-SS-SS---
--S-TTTT-SS-SS--S---
----TTTT-SS-SS--S---
--S-TTTT-SS-SS--S---
----TTTT-SS-SS-SS---
----TTTT-SS-SS-SS---
--S-SSTTSSS-SS--S---
--SSTTTTSSS-SS-SS---
----TTTT-S--SS--S---
----TTTTSS--SS-SS---
----TTTT-SS-SS--S---
----TTTTSSB-SS--S-B-
----TTTT-SS-SS-SS---
----TTTT-SS-SS--S---
----TTTT-SS-SS-SS---
--S-TTSS-SS-SS-SS---
--S-TTTT-SS-SS-SS---
--S-TTTTSS--SSSSS---
--S-TTTT-SS-SS-SS---
----TTTTSSS-SS-SS---
----TTSS-SS-SS-SS---
--S-SSTTSSS-SS-SS---
--S-TTSS-SS-SS-SS---
--S-TTTTSSS-SS-SS---
--SSTTTT-SS-SS-SS---
--S-TTTTSSS-SS-SS---
----SSTT-SS-SS--S---
--SSTTTTSSS-SS--S---
--SSTTTTSSS-SS--S---
--SSTTTT-SB-SS-SS-B-
---STT-SSSS-SS--S---
--S-TTTT-SS-SS--S---
--SSTTTTSSB-SS--S-B-
--S-TTTTSSS-SS--S---
---STTTT-SS-SS--SS--
---SSSTT-SB-SS--S-B-
--SSTTTT-SS-SS--S---
--SSSSTT-SS-SS--SS--
--SSTTTT-SB-SS--S-B-
----SSTT-SS-SS--S---
---STTTT-SB-SS--S-B-
----TTTT-SS-SS-SS---
--S-TTTT-SB-SS--S-B-
----TTTT-SS-SS--S---
--S-TTTT-SS-SS--S---
----TTSS-SS-SS--S---
----TTTT-SS-SS--S---
---STTTT-SB-SS--S-B-
----TTTT-SS-SS--S---
----TTTT-SS-SS--S---
--SSTTTT-SB-SS--S-B-
--S-TTTT-SS-SS--S---
--S-TTTT-SB-SS--S-B-
--S-TTTT-SB-SS--S-B-
--SSTTTT-SS-SS--S---
--SSTTTT-SB-SS--S-B-
--SSTTTT-SS-SS--S---
--SSTTTTSSS-SS--S---
--SSSSTTSSS-SS--S---
--SSTTTT-SB-SS--S-B-
--SSTTTT-SS-SS--S---
--SSSSTT-SB-SS--S-B-
--SSTTTT-SS-SS--S---
--SSTTTT-SS-SS--S---
--SSTTTT-SB-SS--S-B-
---STTTT-SB-SS--S-B-
---STTTT-SB-SS--S-B-
----TTTT-SB-SS--S-B-
---STTTT-SB-SS--S-B-
--S-TTTT-SB-SS--S-B-
---STTTT-SB-SS-SS-B-
--SSTTTT-SB-SS--S-B-
---SS-TT-SB-SS--S-B-
--SSTTTT-SB-SS-SS-B-
--SSTTTT-SB-SS--S-B-
--S-TTTT-SB-SS--S-B-
--S-TTTT-SB-SS--S-B-
--S-TTTTSSB-SS--S-B-
----TTTT-SS-SS--S---
--S-TTTTSSS-SS--S---
--S-TTTT-SB-SS--S-B-
----TTTT-SB-SS--S-B-
--S-TTTT-SS-SS--S---
--S-TTTT-SS-SS--S---
---STTTTSSB-SS--S-B-
--S-SSTTSSB-SS--S-B-
--SSTTTTSSS-SS--S---
--S-TTTTSSS-SS--S---
--SSSSTTSSS-SS--S---
--SSSSTTSSS-SS--S---
--S-TTTTSSS-SS--S---
--SSTTTTSSS-SS--S---
--S-TTTT-SS-SS--S---
--SSTTTTSSB-SS--S-B-
--SSSSTT-SB-SS-SS-B-
--S-TTTT-SS-SS--S---
---SSSTT-SS-SS--S---
--SSSSTTSSS-SS--S---
--SSSSTTSSS-SS--S---
--S-TTTT-SB-SS--S-B-
--SSTTTT-SB-SS--S-B-
--SSTTTT-SS-SS--S---
--SSSSTT-SS-SS--S---
--S-TTTT-SS-SS--S---
--SSTTTTSSS-SS--S---
--SSTTTTSSS-SS--S---
--SSSSTTSSS-SS--S---
--SSTTTTSSS-SS--S---
--SSSSTT-SS-SS--S---
--SSTTTT-SS-SS--SS--
--SSSSTTSSS-SS--S---
---SSSTT-SS-SS--S---
---SSSTTSSS-SS--S---
--SSTTTTSSS-SS--S---
--SSTTTTSSS-SS--S---
--SSSSTT-SB-SS-SS-B-
--SSTTTTSSS-SS--S---
--SSTTTT-SB-SS--S-B-
---STTTT-SS-SS--S---
--SSTTTTSSS-SS--S---
--SSTTTT-SS-SS--S---
--S-TTTT-SS-SS--S---
---SSSTTSSB-SS--S-B-
--SSTTTTSSS-SS--S---
--S-SSTTSSS-SS--S---
--SSSSTTSSS-SS--S---
--SSTTTTSSS-SS--S---
--SSTTTT-SS-SS--S---
---SSSTTSSB-SS--S-B-
---SSSTTSSB-SS--S-B-
--SSSSTTSSS-SS--S---
--SSTTTT-SS-SS--S---
--SSTTTTSSB-SS--S-B-
--SSSSTT-SB-SS--S-B-
--S-TTTT-SS-SS--S---
--SSTTTT-SS-SS-SS---
--SSTTTTSSS-SS--S---
--SSSSTT-SS-SS--S---
--SSTTSSSSS-SS--S---
--SSTTTTSSS-SS--S---
--SSTTTT-SS-SS--S---
----SSTTSSB-SS--S-B-
--SSSGGG-SS-SS--S---
--S-TTTT-SS-SS--S---
--SSTTTT-SS-SS--S---
--SSTTTTSSS-SS--S---
--SSTTTTSSS-SS--SS--
--SSTTTTSSS-SS--S---
--S-TTTT-SS-SS--SS--
---STTTTSSS-SS--SS--
--SSSSTT-SS-SS--SS--
--SSTTTTSSS-SS--SS--
----TTTTSSS-SS--SS--
--SSTTTT-SS-SS--SS--
---SSSTTSSS-SS--S---
---STTTTSSS-SS--S---
----TTTT-SS-SS--S---
---STTTT-SS-SS--S---
----TTTT-SS-SS--S---
---STTTT-SS-SS--S---
--SSTTSS-SS-SS--S---
--SSTTTTSSS-SS--SS--
--SSSS-SSSS-SS--S---
--S-TTTTSSS-SS--S---
---SSSTT-SS-SS--S---
---STTTT-SS-SS--S---
---STTTTSSS-SS--S---
---SSSTTSSS-SS--S---
---STTTT-SS-SS-SS---
---STTTTSSS-SS--S---
--S-TTTT-SS-SS--S---
--SSTTTT-SB-SS--S-B-
--SSTTTT-SS-SS--S---
--SSSSTT-SS-SS--S---
----TTTT-SB-SS--S-B-
---STTTT-SS-SS-SS---
--SSSSTT-SS-SS--S---
--SSTTTTSSB-SS--S-B-
---SSSTTSSS-SS--S---
---SSSTTSSS-SS--S---
----TTTT-SS-SS--S---
----TTTTSSS-SS--S---
--S-TTTTSSS-SS--S---
--SSTTTTSSS-SS--SS--
--S-TTTTSSS-SS--S---
--SSSSTTSSS-SS--S---
--SSTTTT-SS-SS--S---
---STTTT-SS-SS--S---
---STTTT-SS-SS--S---
--SSTTTTSSS-SS--S---
--SSTTTT-SB-SS--S-B-
--SSTTTTSSS-SS--S---
--S-TTTT-SS-SS--S---
----SSTT-SS-SS--S---
--SSTTTT-SS-SS--SS--
---SSSTT-SS-TT--SS--
--SSSSTT-SS-SS--SS--
--S-TTTT-SS-SS--SS--
--S-TTTT-SS-SS--SS--
----TTTT-S--SS--SS--
---STTTT-SS-SS--SS--
---STTTTSSS-SS--S---
----TTTT-SS-SS--SS--
--SSTTTT-S--SS--SS--
--SSTTTTSSS-SS--SS--
--SSSSTT-S--SS--SS--
--SSTTTT-SS-SS--SS--
--SSTTTT-S--TT--SS--
---SSSTT-SS-SS--SS--
--SSTTTT-SS-SS--SS--
--SSSSTT-SS-SS--SS--
--SSTTTT-SS-SS--SS--
---SSSTTSSS-SS--SS--
---SSSTTSSS-SS--SS--
----TTTTSSS-SS--SS--
---SSSTTSSS-SS-SS---
---SSSTTSSS-SS-SS---
---STTTT-SS-SS--S---
---SSSTT-SS-SS--SS--
----TTTTSSS-SS--SS--
--SSSSTT-S--SS--S---
--S-TTTT-SS-SS--SS--
--SSTTTT-SS-SS--SS--
---STTTT-SS-SS--SS--
---SSSTT-SS-SS--S---
---SSSTT-SS-SS-SSS--
----TTTT-SS-SS--SS--
--SSSSTTSSS-SS--SS--
--S-SSTT-SS-SS--SS--
---SSSTT-SS-SS--SS--
--S-TTTT-SS-SS--SS--
--SSSSTT-SS-SS--SS--
----TTTT-SS-SS--S---
--S-TTTT-SS-SS--SS--
----SSTT-SS-SS--S---
----TTTT-SS-SS--SS--
---STTTT-SS-SS--SS--
--SSSSTT-SS-SS--SS--
--S-TTTT-SS-SS--S---
---STTTT-SS-SS--S---
----TTTT-SS-SS--S---
----TTTT-SS-SS--S---
--SSTTTT-SS-SS--S---
---STTTT-S--SS--SS--
---STTTT-SS-SS--SS--
----TTTT-SS-SS--SS--
--S-SSTT-SS-SS--SS--
----TTTTSSS-SS--SS--
--SSSSTT-SS-SS--SS--
--S-TTTT-SS-SS--S---
----TTTT-SS-SS--SS--
---SSSTT-SS-SS--S---
--SSTTTT-SS-SS--SS--
---STTTT-SS-SS--SS--
--S-TTTT-SS-SS--SS--
--SSTTTT-SS-SS--SS--
---STTTT-SS-SS--S---
--S-TTTT-SS-SS--SS--
--S-SSTT-SS-SS--SS--
--SSSSTT-SS-SS--SS--
--S-TTTT-SS-SS--S---
--SSTTTT-SS-SS------
--SSTTTT-S--SS--SS--
--S-TTTT-S--SS--SS--
--S-TTTT-SS-SS--SS--
----TTTT-SS-SS--S---
---STTTT-SS-SS--SS--
--SSTTTT-SS-TT--SS--
----TTTT-SS-SS--S---
---STTTT-SS-SS--SS--
----TTTT-SS-SS--SS--
--SSTTTT-SS-SS--SS--
--SSTTTT-SS-SS--S---
--SSSSTTSSS-SS--S---
--SSTTTT-SS-SS--SS--
--SSTTTTSSS-SS--S---
--S-TTTT-SS-SS--S---
--S-TTTTSSS-SS--SS--
--S-TTTTSSS-SS--SS--
----TTTTSSS-SS--SS--
--SSSSTT-SS-SS--SS--
--SSTTTT-SS-SS--SS--
--SSTTTT-SS-SS--S---
--S-TTTT-SS-SS--S---
--S-TTTT-SS-SS-SS---
--SSTTTT-SS-SS--S---
---STTTT-SS-SS--S---
---SSSTT-SS-SS--S---
---SSSTT-SS-SS--SS--
--S-TTTT-SS-SS--S---
--S-SSTT-SS-SS--S---
--SSTTTT-SS-SS--S---
--SSSSTT-SS-SS--S---
--SSSSTT-SS-SS--S---
--S-TTTT-TT-SS--S---
--SSTTTTSSS-TT--S---
--SSSSTTSSS-SS--S---
--S-TTTT-SS-SS--S---
--SSSSTT-SS-SS--S---
---STTTT-SS-SS--S---
---STTTT-SS-SS--S---
--SSTTTT-SS-SS--S---
--SSSSTT-SS-SS--SS--
--SSSSTTSSS-SS--S---
--SSTTTTSSS-SS--S---
--SSSSTT-SS-SS-SS---
--SSTTTT-SS-SS--SS--
--SSTTTT-SS-SS--S---
--SSSSTT-SS-SS--SS--
--S-TTTT-S--SS--SS--
--S-TTTTSS--SS--SS--
--SSTTTT-S--TT--SS--
--SSSSTT-S--SS--SS--
--S-TTTT-S--SS--SS--
--SSTTTT-SS-TT--S---
--SSTTTT-SS-SS--S---
--SSSSTT-SS-SS--SS--
--SSTTTT-SS-SS--S---
--SSTTTT-SS-SS--S---
--SSTTTT-SS-SS--S---
--SSSSTT-SS-SS--S---
--SSTTTT-SS-SS--SS--
--SSSSTT-SS-SS--SS--
--SSTTTT-SS-SS--SS--
---STTTT-SS-SS--SS--
----TTTT-SS-SS--SS--
--S-TTTT-SS-SS--SS--
--SSTTTT-SS-SS--SS--
--SSSSTT-SS-SS--SS--
--SSTTTT-SS-SS--SS--
--SSTTTT-SS-SS--SS--
--SSTT-S-SS-SS--SS--
--SSTTTT-SS-SS--SS--
--SSTTTT-SS-TT--SS--
--SSTTTT-SS-SS--SS--
--SSTTTT-SS-TT--SS--
--SSTTTT-SS-SS--SS--
--SSTTTT-SS-SS--SS--
--SSTTTT-SS-SS--SS--
--SSTTTTSSS-SS--SS--
--SSTTTTSSS-SS--SS--
--SSTTTTSSS-SS--SS--
--SSSSTT-SS-SS--SS--
--SSTTTTSSS-SS--SS--
--SSTTTT-SS-SS--SS--
---SSSTTSSS-SS--SS--
--SSTTTT-SS-SS--SS--
--S-TTTT-SS-SS--SS--
--SSTTTT-SS-SS--SS--
--S-SSTTSSS-SS--SS--
--SSSSTT-SS-SS--SS--
--SSTTTT-SS-SS--SS--
--SSTTTT-SS-SS--S---
--SSTTTT-SS-SS--SS--
--SSSSTT-SS-SS--SS--
--SSTTTTSSS-SS--SS--
--SSTTTT-SS-SS--SS--
--SSSSTT-SS-SS--SS--
--SSSSTT-SS-SS--SS--
--S-TTTT-SS-SS--SS--
--S-TTTT-SS-SS--S---
---STTTT-SS-SS--S---
--SSSSTT-SS-SS--SS--
----SSTT-SS-SS--S---
----TTTT-SS-SS--SS--
---STTTT-SS-SS--SS--
----TTTT-SS-SS--SS--
----TTTT-SS-SS--S---
----TTTT-SS-SS--SS--
----TTTT-SS-SS--S---
---SSSTT-SS-SS--SS--
--SSTTTT-SS-SS--SS--
--SSTTTTSSS-SS--SS--
--S-TTTTSSS-SS--SS--
----TTTT-SS-SS--SS--
---SSSTT-SS-SS---S--
---SSSTT-SS-SS--SS--
--SSSSTT-SS-SS--SS--
---SSSTTSSS-SS---S--
----SSTT-SS-SS------
--SSTTTT-SS-SS--SS--
--S-TTTT-SS-SS--SS--
---SSSTT-SS-SS--SS--
--SSSSTT-SS-SS--S---
--S-SSTT-SS-SS--S---
--SSSSTTSSS-SS--SS--
--SSSSTT-SS-SS--S---
--SSTTTTSSS-SS--S---
--SSTTTT-SS-SS--SS--
--SSTTTT-SS-SS--SS--
--SSSSTT-SS-SS--S---
--SSTTTT-SS-SS--S---
--SSSS-S-SS-SS--S---
--SSTTTTSSS-SS------
--S-TTTT-SS-SS--S---
--S-SSTT-SS-SS--S---
--SSSSTT-SS-SS--SS--
--S-TTTT-SS-SS---S--
--SSTTTT-SS-SS--S---
--S-TTTT-S--SS---S--
--SSSSTT-S--SS--SS--
--SSSSTTSSS-SS--S---
--SSTTTT-SS-SS--SS--
--S-TTTT-SS-SS---S--
--S-TTTT-S--TT--SS--
--S-TTTT-SS-SS------
--SSTT-S-S--SS---S--
--SSTTTT-SS-SS--S---
--SSSSTTSSS-SS------
--SSTTTT-SS-SS---S--
---SSSTT-SS-SS---S--
--SSTTTT-SS-SS---S--
--SSTTTT-SS-SS--SS--
--SSTTTT-SS-SS--SS--
----TTTT-SS-SS--SS--
--SSTTTT-SS-SS--SS--
--SSTTTT-SS-SS--SS--
----TTTT-SS-SS--SS--
---SSSSS-S--SS-SS---
----TTTT-SS-SS--S---
---SSSTTSSS-SS--SS--
----SSTTSSS-SS---S--
--S-TTTT-SS-SS---S--
--SSTTSS-S--SS--SS--
--SSSSTTSS--SS--SS--
--SSTTTT-SS-SS--SS--
--SSTTTT-SS-SS--SS--
--SSSSTT-SS-SS--SS--
--SSSSTTSSS-SS--SS--
--S-TTTT-SS-SS--SS--
--SSTTTT-SS-SS--SS--
--SSTTTT-SS-SS--SS--
--S-TTTT-SS-SS---S--
--S-TTTTSSS-SS---S--
--S-TTTT-SS-SS---S--
--S-SSTT-SS-SS--SS--
--S-TTTT-SS-SS--SS--
----TTTT-SS-SS--SS--
----SSTTSS--SSS-SS--
--S-TTTT-SS-SS--SS--
----TTTTSS--SS--SS--
----TTTT-SS-SS--SS--
----TTTTSSS-SS--SS--
----TTTTSS--SS--SS--
----TTTTSSS-SS--SS--
----TTTT-S--SS--SS--
----TTTTSS--SS--SS--
----TTTTSSS-TT--SS--
----TTTTSSS-SS--SS--
--S-TTTTSSS-SS--SS--
----TTTTSS--SS--SS--
--SSTTTTSSS-SS--SS--
----TTTT-SS-SS--SS--
--S-TTTT-SS-SS--SS--
--S-TTTT-SS-SS--SS--
----TTTT-SS-SS--SS--
----TTTTSS--SS--SS--
----TTTT-SS-SS--SS--
----TTTT-SS-SS--SS--
--S-TTTTSS--SS--SS--
----TTTTSS--SS--S---
--S-SSTTSS--SS--SS--
----SSTT-SS-SS--S---
----TTTT-SS-SS--SS--
----TTTTSSS-SS--S---
--S-TTTTSSS-SS--SS--
--S-TTTT-S--SS--SS--
--S-TTTTSSS-SS--SS--
--S-TTTTSS--SS--S---
----TTTT-SS-SS--S---
----TTTTSS--SS--SS--
--SSTTTT-SS-SS--SS--
--S-SSTTSS--SS--S---
----TTTTSS--SS--S---
--S-TTTT-SS-SS--SS--
--S-TTTTSS--SS--SS--
--S-TTTTSS--SS--S---
----TTTT-SS-SS--S---
---STTTTSS--SS--SS--
----TTTT-S--SS--S---
--S-TTTTSS--SS--SS--
---STTTTSSS-SS--S---
----TTTT-SS-SS--S---
--S-SSTT-S--SS--S---
--S-TTTT-S--SS--SS--
--SSTTTT-SS-SS--S---
--SSGGGGSS--SS--S---
--S-TTTTSSS-SS--SS--
--S-TTTTSSS-SS--SS--
--SSTTTTSSS-SS--SS--
--SSSSTTSSS-SS------
--SSTTTTSS--SS--S---
--SSGGGGSS--SS--S---
--S-TTTTSSS-SS--S---
--SSTTTT-S--SS--S---
---STTTT-SS-SS--SS--
--SSTTTT-S--SS--SS--
--SSSSTT-S--SS--S---
---SSSTT-SS-SS--S---
--SSSSTTSS--SS--SS--
--SSTTTT-S--SS-SS---
----TTTTSS--SS--SS--
--S-GGGG-SS-SS--SS--
--S-TTTT-SS-SS--SS--
----TTTTSSS-SS--S---
----TTTTSS--SS--S---
----TTTT-SS-SS--S---
--S-TTTTSS--TT--S---
----TTTT-SS-SS--S---
--SSTTTT-SS-SS--SS--
----SSTTSS--SS--S---
--S-TTTT-S--SS--S---
---STTTTSS--SS--SS--
--SSSSTTSS--SS--SS--
--S-SSTTSSS-SS--SS--
--SSTTTT-SS-SS--S---
--SSTTTTSS--SS--SS--
--SSTTTT-SS-SS--SS--
----TTTT-SS-SS--SS--
--SSTTTT-S--SS--S---
---STTTT-S--SS--SS--
--SSTTTT-S--SS--S---
--S-TTTT-S--SS--SS--
--SSGGGG-S--SS--SS--
--SSTTTT-SS-SS--SS--
--SSGGGG-SS-SS--SS--
--SSTTTT-S--SS--SS--
--SSTTTT-SS-SS--SS--
--SSTTTT-SS-SS--SS--
--S-TTTT-SS-SS--SS--
--S-TTTT-SS-SS--SS--
--S-TTSS-SS-SS--SS--
--S-TTTT-SS-SS--SS--
--S-TTTT-SS-SS---S--
----SSTT-SS-SS--S---
----TTTTSSS-SS---S--
----TTTT-SS-SS--SS--
----TTTT-S--SS--SS--
----TTTT-SS-SS--SS--
----TTTT-SS-SS--SS--
----TTTT-S--TT--S---
----TTTT-SS-SS--SS--
----TTTT-SS-SS---S--
----TTTT-SS-SS--SS--
----TTTT-SS-SS--SS--
----TTTT-SS-SS---S--
----TTTT-SS-SS--SS--
----TTTT-SS-SS--SS--
----TTTT-SS-SS--SS--
----TTTT-SS-SS--SS--
----TTTT-S--SS--SS--
----TTTT-SS-SS--SS--
----TTSS-SS-SS--SS--
---STTTT-SS-SS---S--
---SSSTT-SS-SS--SS--
---STTTT-SS-SS--SS--
---SSSTT-S--SS--SS--
---SSSTT-SS-SS--SS--
---STTTT-SS-SS--SS--
---STTTT-SS-SS--SS--
---STTTT-SS-SS--SS--
---STTSS-SS-SS--SS--
---STTTT-SS-SS--SS--
---STTTT-SS-SS--SS--
---SSSTT-SS-SS---S--
----TTTT-SS-SS---S--
---STTTT-S--SS--SS--
---STTTT-SS-SS--SS--
---STTTT-S--SS--SS--
----TTTT-SS-SS--SS--
----TTTT-SS-SS---S--
----TTTT-SS-SS---S--
----TTTT-SS-SS---S--
----TTTT-SS-SS---S--
----TTTTSSS-SS---S--
----TTTT-SS-SS---S--
----TTTT-SS-SS---S--
----TTTT-SS-SS---S--
---STTTT-SS-SS---S--
---STTTT-SS-SS--SS--
---STTTT-SS-SS--SS--
---STTTT-SS-SS--SS--
---STTTT-SS-SS--SS--
---STTTT-SS-SS--SS--
---STTTT-SS-SS--SS--
---STTTT-SS-SS--SS--
---STT-S-SS-SS--SS--
---STTTT-SS-SS--SS--
---STTTT-SS-TT---S--
---STTTT-SS-SS--SS--
---STTTT-SS-TT--SS--
---SSSTT-SS-SS---S--
---STTTT-SS-SS--SS--
---STTTT-SS-SS--SS--
---STTTT-SS-SS---S--
---STTTT-SS-SS---S--
---STTTT-SS-SS---S--
----TTTT-SS-SS---S--
----TTTT-SS-SS---S--
---STTTT-SS-SS--SS--
---STTTT-SS-SS--SS--
---STTTT-SS-TT--SS--
---SS-TT-SS-SS--SS--
---STTTT-SS-TT--SS--
---STTTT-SS-SS---S--
----TTTT-SS-SS--SS--
---STTTT-SS-SS--SS--
---STTTT-SS-SS--SS--
---SSSTT-SS-SS--SS--
---STTTT-SS-SS--SS--
---SS-TT-SS-SS--SS--
---STTTT-SS-SS--SS--
---SSSTT-SS-SS--SS--
---SSSTT-SS-SS---S--
---STTTT-SS-SS---S--
---STTTT-SS-TT--SS--
---STTTT-S--TT--SS--
---STTTT-SS-SS--SS--
--SSTTTT-SS-SS--SS--
---STTTT-SS-SS--SS--
--SSTTTT-SS-SS--SS--
---STTTT-SS-SS--SS--
---STTTT-SS-SS--SS--
---STTTT-SS-TT--SS--
---STTTT-SS-SS--SS--
--SSTTTT-SS-SS--SS--
--SSSSTT-SS-SS--SS--
--SSTTTT-SS-SS---S--
---STTTT-SS-SS--SS--
---STTTT-SS-SS--SS--
---STTTT-S--SS--SS--
---STT-S-SS-SS--SS--
---STTTT-S--TT--SS--
---STTTT-SS-TT---S--
---STT-S-SS-SS--SS--
---STTTT-SS-SS--SS--
---STTTT-SS-SS--SS--
----TTTT-S--SS--SS--
---STTTT-SS-SS--SS--
---SSSTT-SS-SS--SS--
---STTTT-SS-TT--SS--
---STTTT-SS-TT--SS--
---SSSTT-SS-SS--SS--
---STTTT-SS-SS--SS--
---STTTT-SS-SS--SS--
---STTTT-SS-SS--SS--
---SSSTT-SS-SS--SS--
---STTTT-SS-SS--SS--
---STTTT-SS-SS--SS--
---STTTT-SS-SS--SS--
---SS-TT-SS-TT--SS--
---SS--S-SS-TT--SS--
---STTTT-SS-SS--SS--
---STTTT-SS-TT---S--
---STTTT-SS-SS---S--
---SSSTT-SS-SS--SS--
--SSSGGG-SS-SS---S--
--SSTTTT-SS-SS--SS--
---SS--S-SS-SS--SS--
---SSS-S-SS-SS--SS--
---SSSTT-SS-SS--SS--
--SSSSTT-SS-SS--SS--
---STTTT-SS-SS--SS--
---STTTT-SS-SS--SS--
---STTTT-SS-SS--SS--
--SSTTTT-S--SS--SS--
---STTTT-SS-SS--SS--
---STTTT-SS-SS--SS--
---SS-TT-SS-SS--SS--
---STTTT-SS-SS--SS--
---SSSTT-S--SS--SS--
--SSTTTT-S--SS--SS--
---STTTT-S--SS--SS--
--SSTTTT-SS-SS--SS--
---STTTT-SS-SS--SS--
---STT-S-S--SS--SS--
--SSTTTT-SS-SS--SS--
---STTTT-SS-SS--SS--
---SS--S-SS-SS--SS--
--SSTTTT-SS-SS--SS--
--SSTTTT-SS-TT--SS--
--SSS--S-SS-SS--SS--
--SSTTTT-SS-SS--SS--
---STTTT-SS-SS--SS--
---STTTT-SS-SS--SS--
---STTTT-SS-SS--SS--
---STTTT-SS-SS--SS--
--SSSSTT-SS-SS--S---
--SSSSTT-SS-SS--SS--
---SSSTT-SS-SS--SS--
--SSTTTT-SS-SS--SS--
---STTTT-SS-SS--SS--
---STTTT-S--SS--SS--
---STTTT-SS-SS--S---
---STTTT-S--TT--SS--
---STTTT-SS-SS--SS--
---STTTT-SS-SS--SS--
---STTTT-S--SS--SS--
---STTTT-S--TT--SS--
---STTTT-S--SS--SS--
---STTTT-SS-SS--SS--
---STT-S-SS-SS--SS--
----TTTT-SS-TT--SS--
---STTTT-SS-SS--S---
--SSS--S-SS-SS--SS--
--SSTTTT-S--SS--SS--
---SSSTT-SS-SS--SS--
---SS-TT-SS-SS--SS--
---SSS-S-SS-SS--SS--
----TTTT-S--SS--SS--
---STTTT-SS-SS--SS--
--SSTT-S-S--SS--SS--
---STTTT-SS-SS--SS--
---SS--S-S--SS--SS--
---STTTT-S--SS--SS--
--TTTTTT-SS-SS--SS--
---STTTT-SS-SS--S---
---STTTT-SS-SS--S---
---STTTT-SS-SS--SS--
---STTTT-SS-SS--S---
---STTTT-SS-SS--SS--
--SSTTTT-SS-SS--S---
---STTTT-SS-SS--S---
----TTTT-S--SS--SS--
---STTTT-SS-SS--S---
---STTTT-SS-SS--S---
---STTTT-SS-SS--S---
--SSTTTT-SS-SS-SS---
--SSTTTT-SS-TT-SS---
--SSTTTT-SS-SS--S---
---STTTT-SS-SS--S---
---STTTT-SS-SS-SS---
---STTTT-SS-SS-SS---
---STTTT-SS-SS-SS---
---SSSTT-SS-SS--S---
---SS-TT-SS-SS--SS--
---STTTT-SS-SS--SS--
---STTTT-SS-TT--SS--
---STTTT-SS-SS--S---
---STTTT-SS-SS--S---
---STTTT-SS-SS--SS--
--SSTTTT-SS-SS-SSS--
---STTTT-SS-SS--SS--
---STTTT-SS-SS--SS--
--SSTTTT-SS-SS--SS--
---STTTT-SS-SS--S---
--SSTTTT-SS-SS--S---
---STTTT-SS-SS-SSS--
---STTTT-SS-SS--S---
---STTTT-SS-SS--SS--
---STTTT-SS-SS--SS--
---STTTT-SS-SS-SSS--
---STTTT-SS-SS--S---
---SGGGG-SS-SS-SSS--
---STTTT-SS-SS-SSS--
----TTTT-SS-SS--SS--
----TTTT-SS-SS--SS--
----TTTT-SS-SS--SS--
---SSSTT-SS-SS--SS--
----TTTT-SS-SS--SS--
---STTTT-SS-TT-SS---
---STTTT-SS-SS--SS--
---SSSTT-SS-SS---S--
---STTTT-SS-SS--S---
----TTTT-SS-SS--SS--
---STTTT-SS-SS--SS--
----TTTT-SS-SS--SS--
----TTTT-SS-SS--S---
----TTTT-SS-SS--SS--
---STTTT-SS-SS--SS--
---STTTT-SS-SS--S---
---STTTT-SS-SS--S---
---STTTT-SS-SS--S---
---STTTT-SS-SS--SS--
---STTTT-SS-SS-SS---
---STTTT-SS-SS--S---
---STTTT-SS-SS-TT---
--SSTTTT-SS-SS-SS---
--SSTTTT-SS-SS-SS---
---STTTT-SS-SS--S---
---STTTT-SS-SS--S---
---STTTT-S--SS--SS--
---STTTT-SS-SS--SS--
---STT-S-S--SS--SS--
---STTTT-S--SS-SS---
---STTTTSS--SS-SSS--
---STTTTSS--SS-SS---
---STTTT-S--SS--S---
---SSSTT-S--TT--SS--
---STTTT-SS-SS--S---
---STTTT-SS-SS-SS---
---STTTT-SS-SS--SS--
----TTTT-S--SS-SSS--
----TTTT-SS-SS--SS--
---STTTT-S--SS--SS--
----TTTT-S--SS--SS--
---STTTT-S--SS--SS--
---STTTT-S--SS--SS--
---STTTT-S--SS--SS--
---STTTT-SS-SS--SS--
--SSTTTT-SS-SS--SS--
---STTTT-SS-SS--SS--
---STTTT-S--SS--SS--
---STTTT-S--SS--SS--
---STTTT-SS-SS-SSS--
---STTTT-S--SS--SS--
---STTTT-S--SS--SS--
----TTTT-S--SS--SS--
---STTTT-SS-SS--S---
---STTTT-S--SS--SS--
---STTTT-SS-SS--SS--
---STTTT-S--SS--SS--
---STTTT-SS-SS--SS--
---STTTT-SS-SS-SS---
---STTSS-SS-SS--SS--
---STTTT-SS-SS-SS---
---STTTT-SS-SS--SS--
---STTTT-SS-SS--S---
---STTTT-SS-SS--SS--
---STTTT-SS-SS-SS---
---STTTT-SS-SS--S---
---STTTT-SS-SS--SS--
---STTTT-SS-SS-SS---
---STTTT-SS-SS--S---
---STTTT-SS-SS--SS--
---STTTT-SS-SS--S---
---STTTT-SS-SS--S---
---STTTT-SS-TT--SS--
---STTTT-SS-SS-SS---
---STTTT-SS-SS-SS---
---STTTT-SS-SS--SS--
---STTTT-SS-SS--SS--
---STTTT-SS-SS--SS--
---STTTT-SS-SS--SS--
---STTTT-SS-SS-SSS--
---SSSTT-SS-SS--SS--
---STTTT-SS-SS--SS--
---STTTT-SS-TT--SS--
---STTTT-SS-SS--SS--
----TTTT-SS-SS--SS--
---STTTT-SS-SS--S---
---STTTT-SS-SS--SS--
---STTTT-SS-SS--S---
---STTTT-SS-SS--S---
---STTTT-SS-SS-SS---
---STTTT-SS-SS--SS--
---STTTT-SS-SS-SS---
---STTTTSSS-SS-SS---
----TTTT-SS-TT--S---
---STTTT-SS-SS--S---
---STTTT-SS-SS--S---
---STTTT-SS-SS-SS---
---STTTT-SS-SS--S---
---STTTT-SS-SS--S---
---STTTT-SS-SS--SS--
---SSSTT-SS-SS-SS---
---STTTT-SS-SS--SS--
----TTTT-SS-SS--SS--
---STTTT-SS-SS-SSS--
---STTTT-SS-SS--S---
---STTTT-SS-SS-SS---
---SGGGG-SS-SS--S---
---STTTT-SS-SS--S---
---STTTT-SS-SS--SS--
---STTTT-SS-SS--S---
---STTTT-SS-SS--SS--
---STTTT-SS-SS--SS--
---STTTT-SS-SS--SS--
---STTTT-SS-SS--SS--
---STTTT-SS-SS--S---
---STTTT-SS-SS--S---
---STTTT-SS-TT-SS---
---STTTT-SS-SS--S---
---STTTT-SS-SS--SS--
---SSSTT-SS-SS--SS--
---STTTT-SS-SS--S---
---STTTT-SS-SS--SS--
---STTTT-SS-SS--SS--
---STTTT-SS-SS-SSS--
---STTTT-SS-SS-SSS--
---STTTT-SS-SS--SS--
---STTTT-SS-SS-SSS--
---STTTT-SS-SS-SS---
---STTTT-SS-SS-SS---
---STTTT-SS-SS-SSS--
----TTTT-SS-SS--S---
---STTTT-SS-SS--SS--
---SS-TT-SS-SS-SSS--
---STTTT-SS-SS--S---
----TTTT-SS-SS--SS--
---SSSTT-SS-SS--SS--
---STTTT-SS-SS--SS--
---STTTT-SS-SS--SS--
---STTTT-SS-SS--SS--
---STTTT-SS-SS--SS--
---STTTT-SS-SS--SS--
---STTTT-SS-SS--S---
---SSSTT-SS-SS--S---
---STTTT-SS-SS--SS--
---STTTT-SS-SS--SS--
--SSSSTT-SS-SS--S---
--SSTTTT-SS-SS--S---
---STTTT-SS-SS--SS--
---STTTT-SS-SS--SS--
---STTTT-SS-SS--SS--
--SSTTTT-SS-SS--SS--
--SSTTTT-SS-SS--S---
---STTTT-SS-SS--SS--
--SSTTTT-SS-SS--SS--
---STTTT-SS-SS--SS--
---STTTT-S--SS--SS--
---STTTT-SS-SS--SS--
---STTTT-SS-SS--SS--
---STTTT-SS-SS--SS--
---STTTT-SS-SS--SS--
--SSTTTT-SS-SS--SS--
--SSTTTT-SS-SS-SSS--
--SSTTTT-SS-SS-SSS--
--SSTTTT-SS-SS--SS--
---STTTT-SS-SS--SS--
---STTTT-SS-SS-SSS--
--SSTT-S-SS-SS-SSS--
--SSTTTT-SS-SS-SSS--
---STTTT-SS-SS-SSS--
---STTTT-SS-SS--SS--
--SSSSTT-SS-SS-SSS--
---SSSTT-S--SS--SS--
---STTSS-SS-SS--SS--
---STTTT-SS-SS--SS--
---STTTT-SS-SS--SS--
---STTTT-SS-SS--SS--
---SS-TT-SS-SS--SS--
--SSTTTT-S--TT--SS--
---STTTT-S--SS-SSS--
--SSTTTT-S--SS--SS--
--SSTTTT-S--SS--S---
--SSTTTT-S--SS--S---
--SSTTTT-S--SS--SS--
---STTTT-SS-SS--SS--
---STTTT-SS-SS--SS--
--SSTTTT-SS-SS--SS--
---STTTT-SS-SS--SS--
---STTTT-SS-SS--SS--
---STTTT-SS-SS--SS--
---STTTT-SS-SS--SS--
---SSSTT-S--SS--SS--
---STTTT-SS-SS--SS--
--SSTTTT-SS-TT--SS--
--SSTTTT-SS-SS--SS--
---STTTT-SS-SS--SS--
--SSTTTT-S--SS--SS--
---STTTT-SS-SS--SS--
---STTTT-SS-SS--SS--
---STTTT-SS-SS--SS--
---STTTT-SS-SS--SS--
--SSTTTT-SS-SS--S---
---SSSSSSSS-SS--SS--
--SSTTTT-SS-SS--S---
--SSTTTT-SS-SS--SS--
--SSTTTT-SS-SS--SS--
--SSTTTT-SS-SS--SS--
--SSTTTT-SS-SS--SS--
--SSTTTT-SS-SS--SS--
--SSTTTT-SS-SS--SS--
---STTTT-SS-SS--SS--
---STTTT-SS-SS--SS--
---STTTT-SS-SS--SS--
--SSTTTT-SS-SS--SS--
---STTTT-SS-SS--SS--
---STTTT-SS-SS--SS--
--SSTTTT-SS-SS--SS--
--SSTTTT-SS-SS--SS--
--SSTTTT-SS-SS-SSS--
---SSSTT-SS-SS--SS--
---STTTT-SS-TT--SS--
---STTTT-SS-SS--SS--
--SSSS-S-SS-SS--SS--
--SSTTTT-SS-SS--SS--
--SSTTTT-SS-SS--SS--
--SSSSTT-SS-SS--SS--
--SSTTTTSSS-SS--SS--
---STTTT-SS-SS--SS--
--SSTTTTSSS-SS--SS--
---STTTTSSS-SS--SS--
--SSTTTTSS--SS--SS--
---STTTT-SS-SS--SS--
---STTTT-SS-SS--SS--
---STTTTSS--SS--SS--
---STTTT-SS-SS--SS--
---STTSS-SS-SS--SS--
---SSSSSSSS-SS--SS--
--SSSSTT-SS-SS--SS--
---SSSTTSSS-SS--SS--
---STTTTSS--SS--SS--
--SSTTTTSS--TT--SS--
---SSSTT-SS-SS--SS--
--SSTTTT-SS-SS--SS--
--SSTTSS-SS-SS--SS--
--SSSSTTSS--SS--S---
---SSSTT-SS-SS--SS--
----TTTT-SS-SS--SS--
---SSSTT-SS-SS--SS--
---STTTT-SS-SS--SS--
---STTTTSS--SS--SS--
--SSTTTT-S--SS--SS--
---SSSTT-S--SS-SSS--
---STTTT-SS-SS--SS--
---SSSTTSSS-SS-SSS--
---STTTT-S--SS-SSS--
---STTTT-SS-SS--SS--
---STTTT-SS-SS--SS--
---STTTT-S--SS--SS--
--SSTT-S-SS-SS--SS--
--SSTTTT-SS-SS--SS--
--SSTTTTSS--TT--SS--
---STTTT-SS-SS-SSS--
--SSTTTT-S--SS-SSS--
---STTTT-SS-SS--SS--
--SSTTTT-SS-SS--SS--
--SSTTTT-SS-SS--SS--
--SSTTTTSSS-SS---S--
--SSTTTTSSS-SS---S--
--SSTTTT-SS-SS--SS--
--SSTTTT-SS-SS-SSS--
--SSTTTT-S--SS--SS--
--SSTTTTSSS-SS--SS--
--SSTTTTSSS-SS--SS--
--SSTTTT-SS-SS--SS--
--SSTTTT-SS-SS--SS--
--SSSSTT-SS-SS---S--
--SSTTTT-SS-SS---S--
--SSTTTTSSS-SS---S--
--SSTTTTSSS-SS---S--
---STTTTSSS-SS--SS--
--SSSSTTSSS-SS---S--
--SSTTTTSSS-SS--SS--
--SSTTTTSSS-SS--SS--
--SSTTTT-SS-SS--SS--
--SSTTTT-SS-SS--SS--
--SSTTTT-SS-SS--SS--
--SSTTTT-S--SS--SS--
--SSTTTTSS--SS--SS--
--SSTTTTSSS-SS--SS--
---SSSTTSSS-SS--SS--
---STTTT-S--SS--SS--
---STTTTSSS-SS--SS--
---SSSTTSS--SS--SS--
--SSTTTT-SS-SS--SS--
---SSSTT-S--SS--SS--
---SSSTTSS--SS--S---
---STTTT-S--SS--SS--
---STTTT-SS-SS-SS---
---STTTT-S--SS--SS--
---STTTT-S--SS--SS--
---SSSTT-S--SS--SS--
---STTTT-SS-SS--SS--
---STTTTSSS-SS--S---
---STTTTSSS-SS--S---
--SSTTTTSSS-SS--S---
---STTTTSS--SS--S---
---STTTT-SS-SS--SS--
----TTTT-SS-SS--S---
--SSTTTT-SS-SS--SS--
---STTTT-SS-SS--S---
--SSTTSSSSS-SS--S---
--SSTTSS-S--SS-SS---
---STTTTSS--SS--SS--
--SSTTTT-SS-SS--SS--
--SSTTTT-S--SS--SS--
---STTTTSS--TT--SS--
---STTTT-S--SS-SSS--
--SSTTTT-S--SS--S---
---STT-SSS--SS--S---
---STTTT-S--TT--SS--
---STTSS-SS-SS-SS---
---STTSS-SS-SS--S---
---SSSSS-SS-SS--SS--
--SSTTSSSSS-SS-SS---
---STTSS-SS-SS------
---STTSS-SS-SS------
---STTTT-SS-SS--SS--
---SSSTT-SS-SS-SS---
---SSSTT-SS-SS--SS--
---STTTT-SS-SS-SSS--
---SSSTT-SS-SS--SS--
---STTTT-S--SS-SSS--
--SSTTSSSSS-SS-SSS--
---SSSSSSSS-SS--SS--
---STTTT-SS-SS--SS--
---SSSTTSSS-SS--SS--
---STTSSSSS-TT-SSS--
--SSTTSSSSS-SS--SS--
---STTSSSSS-SS--SS--
---STTTTSSS-SS--SS--
---STTTTSSS-SS--S---
---SSSTT-SS-SS--SS--
---SSSTTSSS-SS--SS--
---STTTTSSS-SS--SS--
---STTSSSS--SS--SS--
--SSTTTT-SS-SS--SS--
---STTTT-SS-SS--SS--
---STTTT-SS-SS--SS--
---STTTT-SS-SS-SSS--
---SSSTTSSS-SS--TT--
---STTTT-SS-SS--SS--
---STTTTSSS-SS--TT--
---STTTT-SS-SS--TT--
---STTTT-SS-SS--SS--
---STTTT-SS-SS--TT--
---STTTTSS--SS--SS--
---SSSTTSS--SS--SS--
---STTTT-S--SS--SS--
---STTTT-SS-SS-STT--
---STTSS-SS-SS--SS--
---STTTTSSS-SS--SS--
---STTTTSSS-SS--SS--
---STTTTSSS-SS--SS--
---STTTT-SS-SS--SS--
---STTTT-SS-SS--SS--
--SSTTTT-S--SS--S---
---SSSTT-SS-SS--SS--
---STTTT-S--SS--S---
---STTTT-S--SS--SS--
---STTTT-S--SS--S---
---STTTT-SS-SS--SS--
---SSSTT-S--SS--S---
---SSSTT-S--SS--SS--
---SSSTTSS--SS--SS--
---SSSTTSS--SS--SS--
---STTTTSS--TT--SS--
---STTTTSS--SS--SS--
---STTTT-SS-SS--SS--
---SSSTT-S--SS--S---
---STTTT-SS-SS--SS--
---STTTT-SS-SS--SS--
---STTTT-S--SS--SS--
---STTTT-SS-SS-SSS--
----SSTT-S--SS--SS--
----TTTTSS--TT--SS--
---STTTT-SS-SS--SS--
----TTSS-SS-SS--SS--
---SSSTT-SS-SS--S---
---STTTT-S--SS--S---
---SSSTT-S--SS--S---
--SSSSTT-SS-SS-SS---
---SSSTT-S--SS--S---
---SSSTT-SS-SS--SS--
---STTTT-SS-SS--S---
---STTTT-S--SS--S---
---STTTT-SS-SS--SS--
---STTSS-SS-TT--SS--
---SSSTT-SS-SS--SS--
---STTTTSSS-SS--S---
---STTTT-SS-SS--SS--
----TTTTSSS-SS---S--
---STTTT-SS-SS------
---STTTTSSS-SS--S---
---SSSTT-SS-SS--S---
---STTTT-S--SS--S---
---STTTTSS--SS--S---
---STTTT-S--SS-SS---
---STTTT-SS-SS--S---
---STTTT-S--TT--SS--
---SSSTTSSS-SS--S---
---STTTT-S--SS--SS--
--SSSSTT-SS-SS---S--
---STTTTSS--SS--SS--
---SSSTT-SS-SS---S--
---SSSTT-SS-SS--SS--
---SSSTTSS--SS--SS--
---STTTT-S--SS--SS--
---STTTT-SS-SS--SS--
--SSTTTT-S--SS--SS--
---STTTTSS--SS--S---
---STTTT-SS-SS--S---
---SSSTT-SS-SS--SS--
----TTTT-SS-TT--SS--
---STTTT-SS-SS--SS--
---STTTT-SS-SS-SSS--
---STTTT-SS-SS--S---
--SSSSTT-S--TT--SS--
---STTTTSSS-SS--SS--
---STTTT-SS-SS--SS--
----TTTT-SS-SS--SS--
----TTTT-SS-SS---S--
--SSTTTT-SS-SS--SS--
----TTTT-SS-SS--SS--
----TTTT-SS-SS--S---
----TTTT-SS-SS--S---
----TTTT-SS-SS--S---
----TTTT-S--SS-SS---
----TTTT-S--SS-SS---
----TTTT-S--SS--SS--
----TTTT-SS-SS--SS--
----TTTT-SS-SS--SS--
----TTTT-S--SS--SS--
----TTSS-SS-SS--SS--
----TTTT-SS-SS--S---
----TTTT-SS-SS--SS--
----TTTT-S--SS--SS--
----SSTTSS--SS--SS--
----SSTT-SS-SS--SS--
----SSTT-SS-SS--SS--
----TTTT-S--SS--SS--
----SSTT-SS-SS---S--
----TTTT-SS-SS---S--
----TTTTSS--TT--SS--
----TTTT-SS-SS--SS--
----TTTT-S--SS--SS--
----TTTT-S--SS---S--
----SSTT-S--SS---S--
----TTTTSS--SS--SS--
----SSTT-SS-SS--SS--
----TTTT-S--SS--SS--
----TTTT-S--SS--SS--
----TTTT-S--SS--SS--
----SSTTSS--SS--SS--
----TTTT-SS-SS--SS--
----TTTT-SS-SS---S--
----TTTTSS--TT--SS--
----SSTTSS--TT---S--
----TTTTSSS-SS--SS--
----TTTT-SS-SS--SS--
----TTTT-SS-SS--SS--
----SSTT-SS-SS---S--
----TTTTSS--TT--SS--
----TTTT-SS-SS--SS--
----TTTT-SS-SS--SS--
----SSTTSS--SS--SS--
----TTTT-SS-SS--SS--
--S-TTTT-SS-SS--SS--
--S-TTTT-SS-SS--SS--
----TTTT-SS-SS--SS--
----TTTT-SS-SS--SS--
----TTTT-SS-SS--SS--
----TTTTSS--SS--SS--
----TTTTSSS-SS--S---
----TTTT-SS-SS--SS--
----TTTT-S--SS--SS--
--S-TTTTSS--SS-SSS--
--S-TTTTSSS-SS--SS--
----TTTTSS--SS--SS--
----TTTTSSS-SS--SS--
----TTTT-SS-SS--SS--
----TTTT-S--SS--S---
----TTTT-SS-SS--SS--
----TTTT-SS-SS--S---
--S-TTTT-SS-SS--SS--
----SSTT-SS-SS--SS--
----TTTT-SS-SS--SS--
----SSTT-S--SS--SS--
----TTTT-SS-SS--SS--
----TTTT-SS-SS--SS--
----TTTT-SS-SS--SS--
----TTTT-SS-SS--TT--
----TTTT-SS-SS--SS--
----TTTT-SS-SS--SS--
----TTTTSSS-TT--SS--
----TTTT-SS-SS--SS--
----TTTT-SS-SS--SS--
----TTTTSSS-SS--SS--
----TTTT-SS-SS--SS--
----TTTTSS--TT--SS--
----TTTT-SS-SS--SS--
----TTTT-SS-SS---S--
----TTTT-SS-SS--SS--
----TTTT-SS-SS--SS--
----TTTT-SS-SS--SS--
----TTTT-SS-SS--SS--
----TTTTSS--SS--SS--
--S-TTTT-S--SS--SS--
----TTTT-S--SS--SS--
----TTTT-SS-SS--SS--
----TTTTSSS-SS--SS--
----TTTT-S--SS--SS--
--S-TTTTSSS-SS--SS--
----TTTTSSS-SS---S--
----TTTT-SS-SS---S--
----TTTT-SS-SS---S--
----TTTT-SS-SS---S--
----TTTTSS--SS--SS--
----TTTT-SS-SS--SS--
----TTTT-SS-TT---S--
----TTTTSSS-SS--SS--
----TTTT-SS-SS--SS--
----TTTT-SS-SS--SS--
----TTTT-SS-SS---S--
----TTTT-SS-SS--S---
----TTTTSSS-SS--SS--
----TTTT-S--SS--SS--
----SSTT-SS-SS--SS--
----TTTTSSS-SS--SS--
----TTTTSSS-SS--SS--
----TTTTSSS-SS--SS--
----TTTT-SS-SS--SS--
----TTTT-SS-SS--SS--
----TTTT-SS-SS------
--S-TTTT-SS-SS---S--
--S-TTTT-SS-SS---S--
--TTTTTTSS--SS---S--
--TTTTTTSSS-SS---S--
--S-TTTT-SS-SS---S--
----TTTT-SS-SS---S--
--S---TTSSS-SS---S--
--S-TTTTSSS-SS---S--
--S-TTSSSSS-SS---S--
--S-TTTTSS--TT--SS--
--TTTTSS-S--SS--SS--
--TTTTSSSS--TT---S--
--TTTTTT-S--SS--SS--
--S-TTSSSSS-SS---S--
--S-TTTT-SS-SS---S--
--S-TTTT-SS-SS---S--
--S-TTTT-SS-SS---S--
--S-TTTTSSS-SS---S--
--TTTTTT-SS-SS---S--
----TTTTSSS-SS---S--
----TT-S-SS-SS---S--
----TTTTSSS-SS---S--
----TTTT-SS-SS---S--
----TTTTSSS-SS--SS--
--S-TTTTSS--SS--SS--
--S-TTTT-SS-SS---S--
--S-TTTT-SS-SS--SS--
----TTTTSS--SS---S--
----TTTT-S--SS---S--
----TTTTSS--SS---S--
----TTSS-S--SS--SS--
----TTSS-S--SS--SS--
----TTTT-S--SS--SS--
----TTTT-SS-SS---S--
----TTTTSSS-SS---S--
----TTTT-SS-SS--SS--
----TTSSSSS-SS--SS--
----TTTTSSS-SS--SS--
----TTTTSS--SS---S--
----TTTT-S--SS---S--
----TTTTSS--SS--SS--
----TTTT-S--SS--SS--
----TTSS-S--SS--SS--
----TTTT-SS-SS---S--
----TTTT-SS-SS---S--
----TTSS-SS-SS---S--
----TTTT-SS-SS---S--
----TTTT-SS-SS---S--
----TTTTSS--SS--SS--
----TTTT-SS-SS---S--
----TTTTSSS-SS--SS--
----TTTT-SS-SS--SS--
----TTTT-SS-SS--SS--
----TTTT-SS-SS--SS--
----TTTT-SS-SS--SS--
----TTTT-SS-SS--SS--
----TTTT-S--SS--SS--
----TTSS-SS-SS--SS--
----TTTT-SS-SS--SS--
----TTTT-SS-SS--SS--
----TTTT-SS-SS---S--
----TTTT-SS-SS--SS--
----TTTT-SS-SS---S--
----TTTT-SS-SS---S--
---SSSTT-SS-SS--SS--
----TTTTSSS-SS---S--
----TTTT-SS-SS--SS--
----TTTTSSS-SS--SS--
----TTTTSS--SS--SS--
----TTTTSSS-SS--SS--
----TTTT-SS-SS--SS--
----TTTT-SS-SS--SS--
----TTTT-SS-SS--SS--
----SSTTSS--SS--SS--
----SSTT-S--SS--SS--
----TTTT-SS-SS--SS--
----TTTTSSS-SS---S--
----TTTT-SS-SS---S--
----TTTT-SS-SS--SS--
----TTTT-SS-SS--SS--
----TTTT-SS-SS--SS--
----TTTT-S--SS--SS--
----TTTT-SS-SS--SS--
----SSSS-SS-SS--SS--
----TTTT-SS-SS--SS--
----TTTT-SS-SS--SS--
----TTTT-SS-SS--SS--
----TTTTSSS-SS---S--
----TTTTSSS-SS---S--
----TTTT-SS-SS---S--
----TTTT-SS-SS---S--
----TTTT-SS-SS---S--
----TTTT-SS-SS--SS--
----TTTT-SS-SS---S--
----TTTT-SS-SS--SS--
----TTTTSSS-SS---S--
----TTTT-SS-SS---S--
----TTTTSSS-SS------
----TTTTSSS-SS---S--
----TTTTSSS-SS---S--
----TTTT-SS-SS--SS--
----TTTT-SS-SS--SS--
----TTTT-SS-SS--SS--
----TTTTSS--TT--SS--
----TTTT-SS-SS--SS--
----TTTTSSS-SS--SS--
----TTTT-SS-SS--SS--
----TTTT-SS-SS---S--
----TTTTSSS-SS--SS--
----TTTTSSS-SS---S--
----TTTTSSS-SS---S--
----TTTT-SS-SS---S--
----TTTT-SS-SS---S--
----TTTTSSS-SS--SS--
----TTTTSSS-SS--SS--
----TTTTSSS-SS--SS--
----TTTTSSS-SS---S--
----TTTTSSS-SS--SS--
----TTTTSSS-SS--SS--
----TTTTSSS-SS--SS--
----TTTTSS--SS--SS--
----TTTTSS--SS--SS--
----SSTTSSS-SS--SS--
----TTTTSSS-SS--SS--
----TTTT-SS-SS--SS--
----SSTTSSS-SS--SS--
----TTTTSSS-SS--SS--
----TTTT-SS-SS---S--
----TTTTSSS-SS--SS--
----TTTTSSS-SS--SS--
----TTTTSSS-SS---S--
----TTTTSSS-SS---S--
----TTTTSSS-SS--SS--
----TTTTSS--SS--SS--
----TTTTSS--SS---S--
----TTTTSSS-SS---S--
----TTTT-SS-SS---S--
----TTTTSSS-SS--SS--
----TTTTSSS-SS---S--
----TTTT-SS-SS---S--
----TTTTSSS-TT---S--
----TTTTSSS-SS--SS--
----TTTTSSS-SS---S--
----SSTT-S--SS--SS--
----TTTT-SS-SS--SS--
----TTTTSSS-SS--SS--
----TTTTSSS-SS--SS--
----TTTTSS--SS--SS--
----TTTTSSS-SS--SS--
----TTTT-SS-SS--SS--
----TTTT-SS-SS--SS--
----TTTT-SS-SS--SS--
----TTTTSSS-SS---S--
----TTTT-SS-SS--SS--
----TTTT-SS-SS--SS--
----TTTT-SS-SS--SS--
----TTTT-SS-SS--SS--
----TTTT-SS-SS--SS--
----TTTT-SS-SS--SS--
----TTTTSS--SS--SS--
----TTTTSS--SS--SS--
----TTTT-SS-SS--SS--
----TTTT-SS-SS--SS--
----TTTT-SS-SS---S--
----TTTT-SS-SS---S--
----TTTT-SS-SS---S--
----TTTT-SS-SS--SS--
----TTTT-SS-SS--SS--
----TTTT-S--SS--SS--
----TTTT-S--TT--SS--
----TTTTSSS-SS--SS--
----TTTTSSS-SS--SS--
----TTTTSSS-SS--SS--
----TTTT-SS-SS--SS--
----TTTTSSS-SS--SS--
----TTTTSSS-SS--SS--
----TTTT-SS-SS--SS--
----TTTTSS--SS--SS--
----TTTTSSS-SS---S--
----TTTTSSS-SS---S--
----TTTTSSS-SS--SS--
----TTTT-S--TT--SS--
----TTTT-SS-SS--SS--
----TTTT-S--SS--SS--
----TTTT-SS-SS--SS--
----TTTT-SS-SS---S--
----TTTT-SS-SS--SS--
----TTTT-S--SS--SS--
----TTTT-S--SS---S--
----TTTT-S--SS--SS--
----TTTT-SS-SS---S--
----TTTT-SS-SS--SS--
----TTTT-S--SS--SS--
----TTTT-SS-SS--SS--
----TTTT-S--SS---S--
----TTTTSS--SS--SS--
----TTSS-S--SS--SS--
----TTTTSS--SS---S--
----TTTT-S--SS--SS--
----TTTT-S--SS--SS--
----TTTT-SS-SS--SS--
----TTTT-S--SS---S--
----TTTT-SS-SS--SS--
----TTTT-S--SS--SS--
----GGGG-SS-SS---S--
----TTTT-SS-SS--SS--
----TTTTSSS-SS---S--
----TTSS-S--SS--SS--
----TTSSSS--SS--SS--
----TTTT-SS-TT--SS--
----TTTTSS--SS--SS--
----TTTTSS--SS--SS--
----TTTTSS--SS--SS--
----TTTT-SS-SS--SS--
----TTSS-S--SS--SS--
----TTTT-SS-SS--SS--
----TTTT-SS-SS--SS--
----TTSS-SS-SS--SS--
----TTTT-S--SS--S---
----TTTTSS--SS--SS--
----TTTT-SS-TT--SS--
----TTTT-SS-SS--SS--
----TTTT-S--SS--SS--
----TTTT-SS-SS--SS--
----TTTT-SS-SS--SS--
----TTTT-SS-SS--SS--
----TTTT-SS-SS--S---
----TTTT-SS-SS--SS--
----TTTT-SS-SS--S---
----TTTT-SS-SS--S---
----TTTTSS--SS--SS--
----TTTTSS--SS--SS--
----TTTT-SS-SS--SS--
----TTTT-S--SS--S---
----TTTTSS--SS--SS--
----TTTT-SS-SS--S---
----TTTTSS--SS--S---
----TTTT-S--SS--SS--
----TTTT-S--SS--S---
----TTTT-SS-SS--SS--
----TTTTSS--SS--SS--
----TTTTSS--SS--SS--
----TTTT-S--SS--SS--
----TTTT-SS-SS--SS--
----TTTTSS--SS--SS--
----TTTT-S--SS-SS---
----TTTT-SS-SS--SS--
----TTTT-S--SS--SS--
----TTTT-SS-SS--SS--
----TTTT-S--SS--SS--
----TTTT-S--SS--SS--
----TTTT-SS-SS--SS--
----TTTTSS--SS--SS--
----TTTT-S--SS--SS--
----TTTT-SS-SS--SS--
----TTTT-SS-SS--SS--
----TTTT-SS-SS--SS--
----TTTT-SS-SS--SS--
----TTTT-SS-SS--SS--
----TTTT-SS-SS--SS--
----TTTT-SS-SS--SS--
----TTTT-SS-SS--SS--
----TTTT-SS-SS--SS--
----TTTTSS--SS--SS--
----TTTT-S--SS--SS--
----TTTTSSS-SS--SS--
----TTTT-SS-SS--SS--
----TTTT-SS-SS--SS--
----TTTTSSS-SS--SS--
----TTTT-SS-SS--SS--
----TTTT-S--SS--SS--
----TTTT-S--SS--SS--
----TTTT-SS-SS--SS--
----TTTT-SS-SS---S--
----TTTT-SS-SS--SS--
----TTTTSSS-SS--SS--
----TTTT-SS-SS--SS--
----TTTT-SS-SS--SS--
----TTTT-SS-SS---S--
----TTTT-SS-SS---S--
----TTTT-SS-SS--SS--
----TTTT-SS-SS---S--
----TTTT-SS-SS---S--
----TTTTSSS-SS--SS--
----TTTTSSS-SS--SS--
----TTTT-SS-SS--SS--
----TTTTSSS-SS--SS--
----TTTTSSS-SS---S--
----TTTTSS--SS--SS--
----TTTT-SS-SS--SS--
----TTTT-SS-SS--SS--
----TTTT-S--TT--SS--
----TTTT-SS-SS--SS--
----TTTTSSS-SS---S--
----TTTTSSS-SS---S--
----TTTTSSS-SS---S--
----TTTTSSS-SS---S--
----TTTTSSS-SS---S--
----TTTTSSS-SS---S--
----TTTT-SS-SS--SS--
----TTTTSSS-SS--SS--
----TTTTSSS-SS--SS--
----TTTT-SS-SS--SS--
----TTTT-SS-SS--SS--
----TTTT-SS-SS--SS--
----TTTT-SS-SS--SS--
----TTTTSSS-SS--SS--
----TTTT-SS-SS--SS--
----TTTTSSS-SS--SS--
----TTTT-SS-SS--SS--
----TTTT-SS-SS--SS--
----TTTTSSS-SS--SS--
----TTTT-SS-SS--SS--
----TTTT-SS-SS--SS--
----TTTT-SS-SS--SS--
----TTTT-SS-SS--SS--
----TTTTSS--SS--SS--
----TTTT-SS-SS--SS--
----TTTT-SS-SS--SS--
----TTTT-SS-SS--SS--
----TTTT-SS-SS--SS--
----TTTT-SS-SS--SS--
----TTTT-SS-SS--SS--
----TTTT-SS-SS---S--
----TTTT-SS-SS---S--
----TTTT-SS-SS--SS--
----TTTT-SS-SS---S--
----TTTT-SS-SS---S--
----TTTTSSS-SS--SS--
----TTTTSSS-SS---S--
----TTTTSSS-SS---S--
----SSTT-SS-SS--SS--
----TTTT-SS-SS--SS--
----TTTT-SS-SS--SS--
----TTTT-SS-SS--SS--
----TTTT-SS-SS--SS--
----TTTTSSS-SS--SS--
----TTTT-SS-SS--SS--
----TTTT-SS-SS--SS--
----TTTT-SS-SS--SS--
----TTTT-SS-SS--SS--
----TTTT-SS-SS--SS--
----TTTT-SS-SS--SS--
----TTTT-SS-SS--SS--
----TTSSSSS-SS--SS--
----TTTT-SS-SS--SS--
----TTTT-S--SS--S---
----TTTT-S--SS--SS--
----TTTT-S--SS--SS--
--S-TTTT-SS-SS--SS--
--S-TTTT-SS-SS--SS--
--S-TTTT-SS-SS--S---
--S-TTTT-SS-SS--SS--
--S-TTTT-SS-SS--SS--
----TTTT-SS-SS--SS--
--S-TTTTSS--SS--SS--
--S-TTTT-SS-SS---S--
----TTTT-SS-SS--SS--
----TTTT-SS-SS---S--
----TTTT-SS-SS---S--
----TTTT-SS-SS--SS--
----TTTT-SS-SS--SS--
----TTTT-SS-SS--SS--
----TTTT-SS-SS--SS--
----SSTT-SS-SS--SS--
----TTTT-SS-SS--SS--
----TTTT-SS-SS--SS--
----TTTT-SS-SS--SS--
----TTTT-SS-SS--SS--
----TTTT-SS-SS--SS--
----TTTT-S--SS--SS--
----TTTT-S--SS--SS--
----TTTT-S--SS---S--
----TTTT-SS-SS---S--
----TTTT-SS-SS--SS--
----TTTT-SS-SS--SS--
----TTTT-SS-SS--SS--
----TTTT-SS-SS--SS--
----TTTT-SS-SS--SS--
----TTTT-SS-SS--SS--
----TTTT-SS-SS--SS--
----TTTT-SS-SS--SS--
----TTTTSSS-SS--SS--
----TTTT-SS-SS--SS--
----TTTT-SS-SS--SS--
----TTTT-SS-SS--SS--
----SSTT-SS-SS--SS--
----TTTT-SS-SS--SS--
----TTTTSSS-SS--SS--
----TTTT-SS-SS--SS--
----TTTT-S--SS--SS--
----TTTT-SS-SS--SS--
----TTTT-SS-SS--SS--
----TTTT-SS-SS--SS--
----TTTTSS--SS--SS--
----TTTT-SS-SS--SS--
----TTTT-SS-SS--SS--
----TTTT-SS-SS--SS--
----TTTT-SS-SS--SS--
----TTTT-SS-SS--SS--
----TTTT-SS-SS--SS--
----TTTT-SS-SS--SS--
----TTTT-SS-SS--SS--
----TTTT-SS-SS--SS--
----TTTTSSS-SS--SS--
----TTTTSSS-SS--SS--
----TTTTSS--SS---S--
----TTTT-SS-SS--SS--
----TTTT-SS-SS--SS--
----TTTT-SS-SS--SS--
----TTTT-S--SS--SS--
----TTTTSSS-SS--SS--
----TTTTSSS-SS--SS--
----TTTT-SS-SS--SS--
----TTTT-SS-SS---S--
----TTTT-SS-SS--SS--
----TTTT-SS-SS--SS--
----TTTT-SS-SS---S--
----TTTT-S--SS--SS--
----TTTT-SS-SS--SS--
----TTTTSSS-SS--SS--
----TTTT-SS-SS---S--
----TTTT-SS-SS---S--
----TTTT-SS-SS---S--
----TTTTSS--SS--SS--
----TTTT-S--SS--SS--
----TTTT-SS-SS--SS--
----TTTT-S--SS--SS--
----TTTT-SS-SS--SS--
----TTTT-S--SS--SS--
----SSTT-S--SS--SS--
----TTTT-S--SS--SS--
----TTTT-SS-SS--SS--
----TTTT-SS-SS--SS--
----TTTT-SS-SS--SS--
----TTTT-SS-SS--SS--
----TTTTSS--SS--SS--
----SSTT-SS-SS--SS--
----TTTT-SS-SS--SS--
----TTTT-S--SS--SS--
----TTTT-S--SS--SS--
----SSTT-S--SS--SS--
----TTTT-SS-SS--SS--
----TTTT-S--SS--SS--
----TTTT-SS-SS--SS--
----TTTT-S--SS--SS--
----TTTT-SS-SS--SS--
----TTTT-SS-SS--SS--
----SSTT-SS-SS--SS--
----TTTTSSS-SS---S--
----TTTT-SS-SS--SS--
----TTTTSSS-SS--SS--
----TTTTSS--SS--SS--
----TTTTSSS-SS--SS--
----TTTTSS--SS--SS--
----TTTTSSS-SS--SS--
----TTTT-SS-SS--SS--
----TTTT-SS-SS---S--
----TTTT-SS-SS--SS--
----TTTTSS--SS--SS--
----TTTT-SS-SS--SS--
----TTTT-SS-SS--SS--
----TTTT-SS-SS--SS--
----TTTT-SS-SS--SS--
----TTTT-SS-SS--SS--
----TTTTSSS-SS---S--
----TTTT-SS-SS--SS--
----TTTT-SS-SS--SS--
----TTTT-S--SS--SS--
----TTTT-SS-SS--SS--
----TTTT-S--SS--SS--
----TTTT-SS-SS--SS--
----TTTT-S--SS--SS--
----TTTT-SS-SS--SS--
----TTTT-SS-SS--SS--
----TTTT-SS-SS--SS--
----TTTT-SS-SS---S--
----TTTT-SS-SS--SS--
----TTTT-S--SS--SS--
----TTTT-S--SS--SS--
----TTTTSSS-SS--SS--
----TTTTSSS-SS--SS--
----TTTT-SS-SS--SS--
----TTTT-SS-SS--SS--
----SSTT-SS-SS--SS--
----TTTT-SS-SS--SS--
----TTTT-S--SS--SS--
----TTTT-S--SS--SS--
----TTTTSSS-SS---S--
----TTTT-SS-SS---S--
----TTTT-SS-SS--SS--
----TTTTSS--SS--SS--
----TTTT-SS-SS---S--
----TTTT-SS-SS--S---
----TTTTSSS-SS--S---
----TTTT-SS-SS--S---
----TTTT-SS-SS--S---
----TTTT-SS-SS--SS--
----TTTT-SS-SS--SS--
----TTTT-S--SS--SS--
----TTTT-SS-SS--SS--
----TTTT-SS-SS------
----TTTTSSS-SS--SS--
----TTTT-SS-TT--S---
----TTTT-SS-SS--SS--
----SSTT-SS-SS--SS--
----TTTT-S--SS--SS--
----TTTT-SS-SS--S---
----TTTT-SS-SS--SS--
----TTTT-SS-SS--SS--
----TTTT-SS-SS--SS--
----TTTT-SS-SS--SS--
----SSTT-S--SS--SS--
----TTTT-SS-SS--SS--
----TTTT-SS-SS--S---
----TTTT-SS-SS--SS--
----TTTT-SS-SS--S---
----TTTT-S--SS--SS--
----TTTT-SS-SS--SS--
----TTTT-SS-SS--SS--
----TTTT-SS-SS--SS--
----SSTT-SS-SS--SS--
----TTTT-SS-SS--SS--
----TTTT-SS-SS--SS--
----TTTT-SS-SS--SS--
----TTTT-SS-SS--S---
----TTTT-SS-SS--S---
----TTTTSSS-SS--S---
----TTTT-SS-SS--S---
----TTTT-SS-SS--SS--
----TTTT-SS-SS--S---
----SSTT-S--SS--SS--
----TTTT-SS-SS--SS--
----TTTT-SS-SS--SS--
----TTTT-SS-SS--S---
----TTTT-SS-SS--SS--
----TTTT-SS-SS--SS--
----TTTT-SS-SS--SS--
----TTTT-S--SS--SS--
----TTTT-SS-SS--SS--
----TTTT-SS-SS--SS--
----TTTT-SS-SS--SS--
----TTTT-SS-SS--SS--
----TTTTSSS-SS--SS--
----TTTTSSS-SS--SS--
----TTTT-SS-SS--SS--
----TTTT-SS-SS--SS--
----TTTT-SS-SS--SS--
----TTTT-S--SS--SS--
----TTTT-S--SS--SS--
----TTTT-SS-SS--S---
----TTTT-S--SS--SS--
----TTTT-SS-SS--SS--
----TTTT-SS-SS--SS--
----TTTT-SS-SS--SS--
----TTTT-SS-SS--SS--
----TTTT-SS-SS--SS--
----TTTT-SS-SS--SS--
----TTTT-SS-SS--SS--
----TTTTSSS-SS--SS--
----TTTT-SS-SS--SS--
----TTTT-SS-SS------
----TTTT-SS-SS--SS--
----TTTTSSS-SS--S---
----TTTT-SS-SS--S---
----TTTTSSS-SS--SS--
----TTTT-SS-SS--SS--
----TTTT-SS-SS--SS--
----TTTT-SS-SS--SS--
----TTTT-SS-SS--SS--
----TTTTSSS-TT---S--
----TTTT-SS-SS--SS--
----TTTTSSS-SS---S--
----TTTTSSS-SS--SS--
----TTTT-SS-SS--SS--
----SSTT-SS-SS--SS--
----TTTT-SS-SS--SS--
----TTTT-SS-SS--SS--
----TTTTSS--SS--SS--
----TTTT-SS-SS--SS--
----TTTT-SS-SS--SS--
----TTTT-SS-SS--SS--
----TTTT-SS-SS--S---
----TTTT-SS-SS--SS--
----TTTT-SS-SS--SS--
----TTTT-SS-SS--SS--
----TTTTSS--SS-SSS--
----TTTTSSS-SS--SS--
----TTTT-SS-SS--SS--
----TTTT-S--SS--SS--
----TTTT-SS-SS--SS--
----TTTT-SS-SS--SS--
----TTTT-SS-SS--SS--
----TTTT-SS-SS--SS--
----TTTTSS--SS--SS--
----TTTT-S--TT--SS--
----TTTTSS--SS--SS--
----TTTTSS--SS--S---
----TTTTSS--SS--S---
----TTTTSS--SS--SS--
----TTTTSSS-SS--SS--
----TTTTSSS-SS--SS--
----TTTT-SS-SS--SS--
----TTTT-SS-SS--S---
----TTTTSSS-SS--S---
----TTTT-SS-SS--SS--
----TTTT-S--SS--S---
----TTTT-S--SS--SS--
----TTTTSS--SS--SS--
----TTTT-S--SS--SS--
----TTTTSS--SS--S---
----TTTT-SS-SS--SS--
----TTTT-S--SS--S---
----TTTT-SS-SS-SS---
----TTTT-S--SS--SS--
----TTTT-SS-SS--SS--
----TTTT-SS-SS--SS--
--S-TTTTSS--SS--S---
----TTTT-SS-SS--SS--
----TTTTSS--SS--SS--
----TTTT-S--SS--SS--
----TTTT-S--SS--S---
----TTTT-SS-SS--SS--
----TTTT-SS-SS--SS--
----TTTTSSS-SS------
----TTTT-S--SS---S--
----TTTT-S--SS--SS--
----SSTT-SS-SS--S---
----TTSS-SS-SS--S---
----TTTT-SS-SS--SS--
----TTTT-SS-SS--S---
----TTTT-SS-SS--S---
----TTTT-SS-SS--SS--
----TTTT-SS-SS--S---
----TTTT-SS-SS--SS--
----TTTT-SS-SS--SS--
----TTTTSS--SS--SS--
----SSTT-S--SS--SS--
----TTTT-SS-SS--SS--
----TTTTSS--SS--SS--
----TTTT-S--SS--SS--
----TTTT-SS-SS--SS--
----SSTTSSS-SS--S---
----TTTT-SS-SS--S---
----TTTTSS--SS--S---
----TTTT-S--SS--SS--
----TTTTSS--SS---S--
----TTTT-S--SS--SS--
----TTTTSS--SS--SS--
----TTTT-S--SS---S--
----TTTT-S--SS---S--
----TTTTSS--SS---S--
----TTTT-S--SS--SS--
----SSTT-SS-SS--SS--
----TTTT-S--SS--SS--
----TTTT-SS-SS---S--
----TTTT-SS-SS--SS--
----TTTT-SS-SS--SS--
----TTTT-SS-SS---S--
----TTTT-SS-SS--SS--
----TTTT-SS-SS---S--
----TTTT-SS-SS--SS--
----TTTT-SS-SS--SS--
----TTTTSS--TT--SS--
----TTTT-SS-SS--SS--
----TTTT-SS-SS--SS--
----TTTT-S--SS--SS--
----TTTT-SS-SS---S--
----TTTT-SS-SS---S--
----TTTT-SS-SS---S--
----TTTTSSS-SS---S--
----TTTTSSS-SS---S--
----TTTTSSS-SS---S--
----TTTT-SS-SS---S--
----TTTT-SS-SS---S--
----TTTT-SS-SS---S--
----TTTT-SS-SS---S--
----TTTTSSS-SS---S--
----TTTT-SS-SS---S--
----TTTTSSS-SS--SS--
----TTTT-SS-SS--SS--
----TTTT-SS-SS--SS--
----TTTT-SS-SS--SS--
----TTTT-SS-SS--SS--
----TTTT-SS-SS--SS--
----TTTT-SS-SS--SS--
----TTTTSS--SS--SS--
----TTTT-SS-SS--SS--
----TTTTSSS-SS--SS--
----TTTT-SS-SS--SS--
----TTTT-SS-SS--SS--
----TTTT-SS-SS--SS--
----TTTT-SS-SS--SS--
----TTTT-SS-SS--SS--
----TTTT-SS-SS--SS--
----TTTT-SS-SS--SS--
----TTTT-SS-SS--SS--
----TTTT-S--SS--SS--
----TTTT-SS-SS--SS--
----TTTTSS--SS--SS--
----TTTT-SS-SS--SS--
----TTTT-SS-SS---S--
----TTTT-SS-SS---S--
----TTTTSSS-SS---S--
----TTTTSSS-SS---S--
----TTTT-SS-SS--SS--
----TTTTSSS-SS--SS--
----TTTTSS--SS--SS--
----TTTT-SS-SS--SS--
----TTTT-SS-SS--SS--
----TTTT-SS-SS--SS--
----TTTT-SS-SS--SS--
----TTTT-SS-SS--SS--
----SSTT-SS-SS--SS--
----TTTT-SS-SS--SS--
----TTTT-SS-SS--SS--
----TTSSSS--SS--SS--
----SSTT-SS-SS--SS--
----TTTT-SS-SS--SS--
----TTTT-SS-SS--SS--
----TTTT-SS-SS--SS--
----TTTT-SS-SS--SS--
----TTTT-SS-SS--SS--
----TTTT-SS-SS--SS--
----TTTT-SS-SS--SS--
----TTTT-SS-SS---S--
----TTTT-SS-SS--SS--
----TTTT-SS-SS--SS--
----TTTT-SS-SS--SS--
----SSTT-SS-SS--SS--
----TTTT-SS-SS--SS--
----TTTT-SS-SS--SS--
----TTSSSSS-SS--SS--
----TTTT-SS-SS--SS--
----TTTT-S--SS--SS--
----TTTT-SS-SS--S---
----TTTT-S--SS--SS--
----TTTT-S--SS--SS--
----TTTT-S--SS--SS--
----TTTT-SS-SS--SS--
----TTTT-S--SS--SS--
----TTTTSSS-TT--SS--
----TTTTSS--TT--SS--
----TTTT-SS-SS--SS--
----TTTT-S--SS--SS--
----TTTT-S--SS--SS--
----TTTTSSS-TT--SS--
----TTTT-SS-SS--SS--
----TTTTSS--SS--SS--
----TTTT-SS-SS--SS--
----TTTTSS--SS--SS--
----TTTTSS--SS--SS--
----TTTTSSS-SS--SS--
----SSTT-SS-SS--SS--
----TTTT-SS-SS--SS--
----TTTTSSS-SS--SS--
----TTSS-SS-SS--SS--
----TTTTSSS-SS--SS--
----TTTT-SS-SS--SS--
----TTTTSSS-SS--SS--
----TTTTSS--SS--SS--
----TTTTSS--SS--SS--
----TTTTSSS-SS--SS--
----TTTT-SS-SS--SS--
----TTTT-SS-SS--SS--
----TTTT-SS-SS--SS--
----TTTT-SS-SS--SS--
----TTTTSSS-TT--S---
----TTTTSSS-SS--SS--
----TTTT-SS-SS--SS--
----SSTTSS--TT--SS--
----TTTT-SS-SS--SS--
----TTTT-S--SS--SS--
----TTTTSS--SS--SS--
----TTTT-S--TT--SS--
----TTTTSS--SS--SS--
----TTTT-SS-SS--SS--
----TTTTSSS-SS--S---
----TTTT-SS-SS--SS--
----TTTT-SS-SS--SS--
----TTTT-SS-SS--SS--
----TTTT-SS-SS--SS--
----TTTTSSS-SS--SS--
----TTTT-S--SS--SS--
----TTTT-S--TT--SS--
----TTTTSS--SS--SS--
----TTTT-SS-SS--SS--
----SSTTSSS-SS--SS--
----TTTT-SS-TT--SS--
----TTTT-SS-SS--SS--
----TTTTSS--SS---S--
----TTTT-SS-SS---S--
----TTTT-SS-SS--SS--
----TTTT-SS-SS---S--
----TTTT-SS-SS--SS--
----TTTT-SS-SS--SS--
----TTTT-SS-SS--SS--
----TTTT-S--SS--SS--
----TTTT-S--SS--SS--
----TTTT-SS-SS---S--
----TTTT-SS-SS---S--
----TTTTSSS-SS---S--
----TTTT-SS-SS---S--
----TTTT-SS-SS--SS--
----TTTT-S--SS--SS--
----TTTT-SS-SS--SS--
----TTTT-SS-SS---S--
----TTTT-SS-SS--SS--
----TTTT-SS-SS---S--
----TTTT-S--TT---S--
----TTTT-SS-SS--SS--
----TTTT-SS-SS--SS--
----TTTT-SS-SS--SS--
----TTTT-SS-SS--SS--
----TTTT-SS-SS--SS--
----TTTT-S--SS---S--
----SSTT-SS-SS--SS--
----TTTTSSS-SS--SS--
----TTTT-SS-SS--SS--
----TTTT-S--SS--SS--
----TTTTSSS-SS--SS--
----TTTT-SS-SS--SS--
----TTTT-SS-SS---S--
----TTTT-SS-SS---S--
----TTTT-SS-SS--SS--
----TTTT-SS-SS--SS--
----TTTTSSS-SS--SS--
----TTTT-SS-SS--SS--
----TTTT-S--SS--SS--
----TTTT-SS-SS--SS--
----TTTT-SS-SS--SS--
----TTTT-S--SS--SS--
----TTTT-SS-SS--SS--
----TTTT-S--SS---S--
----TTTT-S--SS---S--
----TTTT-S--SS--SS--
----TTTT-SS-SS--SS--
----TTTT-SS-SS--S---
----TTTT-S--SS--SS--
----TTTT-S--SS--SS--
----TTTT-SS-SS--SS--
----TTTT-S--TT--SS--
----TTTT-S--SS--SS--
----TTTT-SS-SS--SS--
----TTTT-SS-SS--SS--
----TTTT-SS-SS--SS--
----TTTT-SS-SS--SS--
----TTTT-SS-SS--SS--
----TTTT-S--SS--SS--
----SSTT-SS-SS--SS--
----TTTT-SS-SS--SS--
----TTTT-SS-SS--SS--
----SSTT-S--SS--SS--
----TTTT-S--SS--SS--
----TTTT-S--SS--SS--
----TTTTSS--SS--SS--
----TTTT-SS-SS--SS--
----TTTT-S--SS--SS--
----TTTT-S--SS--SS--
----TTTT-S--SS--SS--
----TTTT-S--SS--SS--
----TTTT-S--SS--SS--
----TTTT-S--SS--SS--
----TTTT-S--SS--SS--
----TTTT-SS-SS--SS--
----TTTT-S--SS--SS--
----TTTT-SS-SS--SS--
----TTTT-S--SS--SS--
----TTTTSS--SS--SS--
----TTTT-SS-SS--SS--
----TTTT-SS-SS--SS--
----TTTT-SS-SS--S---
----TTTT-SS-SS--S---
----TTTT-SS-SS--SS--
----TTTT-S--SS--SS--
----TTTT-SS-SS--SS--
----TTTT-S--SS--S---
----SSTT-SS-SS--SS--
----TTTT-SS-SS--S---
----TTTT-S--SS--SS--
----TTTT-S--SS--SS--
----TTTT-S--SS--SS--
----TTTT-SS-SS--SS--
----SSTTSS--SS--SS--
----TTTT-S--SS--SS--
----TTTTSS--SS--SS--
----SSTT-S--SS--SS--
----TTTT-SS-SS--SS--
----TTTT-SS-SS--S---
----TTTT-SS-SS--S---
----TTTT-S--SS--S---
----TTTTSSS-SS--S---
----TTTT-SS-SS--S---
----TTTT-SS-SS-SS---
----TTTT-SS-SS--SS--
----TTTT-SS-SS--SS--
----TTTT-SS-SS--SS--
----TTTTSSS-SS--SS--
----SSTTSS--SS-SS---
----TTTT-S--SS--SS--
----TTTT-SS-SS--SS--
----TTTTSS--SS--SS--
----TTTT-S--SS--SS--
----TTTT-SS-SS--SS--
----TTTTSS--SS---S--
----TTTT-S--SS--SS--
----TTTT-S--TT-SSS--
----SSTT-SS-SS--SS--
----TTTT-S--SS---S--
----SSTTSS--SS--SS--
----TTTT-S--SS--SS--
----TTTT-SS-SS--S---
----TTTTSS--SS--SS--
----TTTTSS--SS--SS--
----TTTT-SS-SS--S---
----TTTT-S--SS--SS--
----SSTT-S--SS--SS--
----TTTT-SS-SS--SS--
----TTTT-S--SS--SS--
----TTTT-S--SS--SS--
----TTTT-SS-SS--S---
----TTTT-S--SS--SS--
----SSTT-SS-SS------
----TTTTSSS-SS---S--
----TTTTSSS-SS--S---
----TTTT-SS-SS--SS--
----TTTT-S--SS--SS--
----TTTTSS--SS--SS--
--S-SSTTSS--SS--SS--
----SSTT-S--SS--SS--
--S-SSTT-S--SS--SS--
--S-SSTTSS--SS--SS--
----TTTTSS--SS--SS--
----TTTT-SS-SS---S--
----SSTTSSS-SS--SS--
----TTTTSS--SS--SS--
----TTTT-SS-SS--SS--
----TTTT-SS-SS--SS--
----TTSSSS--SS--SS--
----TTTT-S--SS---S--
----TTTT-S--SS--SS--
----TTTT-SS-SS--SS--
----TTTT-S--SS--SS--
----TTTTSS--SS---S--
----TTTT-SS-SS------
----TTSSSSS-SS--S---
----TTTT-S--SS--S---
----SSTTSS--SS--S---
----TTTT-S--SS--S---
----TTTT-S--SS--S---
----TTTT-SS-SS--SS--
----TTTT-S--SS--S---
----TTTTSS--SS--S---
----TTTTSS--TT--S---
----TTTT-S--SS--S---
----TTTT-S--SS--SS--
----TTTT-S--SS--SS--
----TTTT-S--SS--S---
----TTTT-S--SS--SS--
----TTTT-SS-SS--SS--
----SSTTSS--SS--SS--
----TTTTSSS-SS--SS--
----TTTT-SS-SS--SS--
----TTTT-SS-SS--SS--
----TTTT-SS-SS--SS--
----TTTT-SS-SS--SS--
----SSTT-SS-SS--SS--
----TTTT-SS-SS--SS--
----TTTT-SS-SS--SS--
----TTTT-SS-SS--SS--
----TTTT-SS-SS--SS--
----TTTTSS--SS--SS--
----TTTTSSS-SS---S--
----TTTTSS--SS--SS--
----TTTT-SS-SS--SS--
----TTTT-S--SS--S---
--S-TTTT-SS-SS--S---
----TTTT-SS-SS--SS--
----TTTT-SS-SS--S---
----TTTTSSS-SS--SS--
----TTTT-S--SS--SS--
----TTTT-SS-SS--SS--
----SSTTSS--SS--SS--
----TTTTSSS-SS--SS--
----TTTTSS--SS--SS--
----TTTTSS--SS--SS--
----TTTT-S--SS--SS--
----TTTT-S--SS--SS--
----TTTT-S--SS---S--
----TTTT-S--SS--SS--
----TTTT-SS-SS--S---
----TTTT-SS-SS--S---
----TTTT-S--SS------
----TTTT-S--SS--SS--
----TTTT-SS-SS--SS--
----TTTT-SS-SS--S---
----TTTT-SS-SS--S---
----TTTT-SS-SS--SS--
----TTTT-SS-SS--SS--
----TTTT-SS-SS--SS--
----TTTT-SS-SS--SS--
----TTTT-SS-SS--SS--
----TTTT-SS-SS--SS--
----TTTTSSS-SS-SS---
----TTTT-SS-SS--SS--
----TTTTSS--SS--SS--
----TTTT-S--SS--S---
----TTTT-S--SS--SS--
----TTTTSS--SS--SS--
----TTTT-S--SS--SS--
----TTTT-S--SS--SS--
----TTTT-S--SS--SS--
----TTTT-SS-SS--SS--
----TTTTSS--SS--SS--
----TTTT-SS-SS--SS--
----TTTT-SS-SS--SS--
----TTTT-SS-SS--SS--
----TTTT-SS-SS--SS--
----TTTT-S--SS--SS--
----TTTT-S--SS--SS--
----TTTT-SS-SS--SS--
----SSTT-S--SS--SS--
----TTTT-SS-SS--S---
----TTTTSS--SS--SS--
----GGGG-S--SS--SS--
----TTTT-SS-SS--S---
----TTTT-SS-SS--SS--
----TTTTSS--TT--SS--
----TTTT-S--SS--SS--
----TTTT-S--SS--SS--
----TTTT-SS-SS--SS--
----TTTT-SS-SS--S---
----TTTT-SS-SS--SS--
----TTTT-SS-SS--S---
----TTTT-SS-SS--SS--
----TTTT-SS-SS--SS--
----TTTT-SS-SS--SS--
----TTTT-SS-SS--SS--
----TTTT-SS-SS--SS--
----TTTTSSS-SS--SS--
----TTTT-S--SS--SS--
----TTTT-SS-SS--SS--
----TTTT-S--SS--SS--
----TTTT-SS-SS--SS--
----TTTT-SS-SS--SS--
----TTTT-SS-SS--SS--
----TTTT-SS-SS--SS--
----TTTT-SS-SS--SS--
----TTTT-SS-SS--SS--
----TTTT-SS-SS--SS--
----TTTT-SS-SS--SS--
----TTTT-SS-SS--SS--
----TTTT-SS-TT--SS--
----TTTT-SS-SS--SS--
----TTTT-S--SS--SS--
----TTTT-SS-SS---S--
----TTTT-S--SS--SS--
----TTTT-SS-SS--SS--
----TTTT-SS-SS--SS--
----TTTT-S--SS--SS--
----TTTT-S--SS--S---
----TTTT-S--SS--SS--
----TTTT-SS-SS--SS--
----TTTTSS--SS--SS--
----TTTT-S--SS--S---
----TTTTSSS-SS--SS--
----TTTT-SS-SS--S---
----TTTT-SS-SS---S--
----TTTTSS--SS--SS--
----SSTTSS--SS--S---
----SSTTSS--SS--S---
----TTTT-S--SS--S---
----TTTT-SS-SS--S---
----TTTT-S--SS--S---
----TTTTSS--SS--SS--
----TTTT-SS-SS--SS--
----TTTT-S--SS--S---
----TTTT-S--SS--S---
----TTTT-S--SS--SS--
----TTTT-SS-SS--SS--
----TTTTSS--SS--SS--
----TTTT-SS-SS--SS--
----TTTT-SS-SS--SS--
----TTTT-S--SS--SS--
----TTTT-SS-SS---S--
----TTTT-SS-SS--SS--
----TTTTSSS-SS--SS--
----TTTT-SS-SS--SS--
----TTTT-SS-SS--SS--
----TTTT-S--SS--SS--
----TTTT-S--SS--S---
----TTTT-SS-SS--S---
----TTTT-S--SS--SS--
----TTTTSS--SS--SS--
----TTTT-SS-SS--SS--
----TTTT-S--SS--SS--
----TTTTSSS-SS--SS--
----SSTTSS--SS--SS--
----TTTT-SS-SS--SS--
----TTTT-SS-SS--SS--
----TTTTSSS-SS--SS--
----TTTT-SS-SS--SS--
----TTTTSSS-SS--SS--
----TTTTSS--SS--SS--
----TTTT-SS-SS--SS--
----TTTT-SS-SS--SS--
----TTTT-SS-SS--SS--
----TTTTSSS-SS--SS--
----TTTT-SS-SS--SS--
----TTTTSSS-SS--SS--
----TTTT-SS-SS--SS--
----TTTTSSS-SS--SS--
----TTTT-SS-SS--SS--
----TTTTSSS-SS--SS--
----TTTT-SS-SS--SS--
----TTTT-SS-SS--SS--
----TTTT-SS-SS--SS--
----TTTT-SS-SS--SS--
----TTTT-SS-SS--SS--
----TTTT-SS-SS--SS--
----TTTT-SS-SS--SS--
----TTTT-SS-SS--SS--
----TTTTSSS-SS--SS--
----TTTTSSS-SS--SS--
----TTTTSSS-SS--SS--
----TTTT-S--SS--SS--
----TTTT-SS-SS--SS--
----TTTT-SS-SS--SS--
----TTTTSSS-SS--SS--
----TTTT-S--SS--SS--
----TTTT-SS-SS--SS--
----TTTTSS--SS--SS--
----TTTT-SS-SS--SS--
----SSTT-SS-SS--SS--
----TTTT-SS-SS--SS--
----TTTT-SS-SS--S---
----TTTT-SS-SS------
----TTTT-SS-SS------
----TTTT-SS-SS------
----TTTT-SS-SS------
----TTTT-S--SS--TT--
----TTTTSSS-SS--TT--
----TTTT-SS-SS--TT--
----SSTTSSS-SS--SS--
----TTTTSSS-SS--SS--
----TTTT-SS-SS--SS--
----TTTTSSS-SS--SS--
----TTTT-SS-SS--SS--
----TTTT-SS-SS--SS--
----TTTTSSS-SS--SS--
----TTTTSSS-SS--SS--
----TTTTSSS-SS--TT--
----TTTTSSS-SS--SS--
----TTTT-SS-SS--TT--
----TTTTSSS-SS--SS--
----TTTTSSS-SS--SS--
----TTTT-SS-SS--SS--
----TTTTSSS-SS--TT--
----TTTT-S--SS--SS--
----TTTT-S--SS--TT--
----TTTT-SS-SS--TT--
----TTTTSSS-SS--SS--
----TTTT-S--SS--SS--
----SSTT-S--SS--SS--
----TTTT-SS-SS--SS--
----TTTT-SS-SS--SS--
----TTTT-SS-SS--TT--
----TTTT-SS-SS--TT--
----TTTTSSS-SS--TT--
----TTTT-SS-SS---S--
----TTTTSSS-SS--SS--
----TTTTSSS-SS--TT--
----TTTT-SS-SS--TT--
----TTTTSSS-SS--SS--
----TTTT-SS-SS--TT--
----TTTTSSS-SS--TT--
----SSTTSSS-SS--SS--
----TTTT-SS-SS--SS--
----TTTT-SS-SS---S--
----TTTT-SS-SS--SS--
----TTTT-SS-SS--TT--
----TTTTSS--SS---S--
----TTTT-S--SS--SS--
----TTTT-S--SS--SS--
----TTTT-S--SS--SS--
----SSTT-S--SS--SS--
----TTTTSSS-SS--SS--
----TTTTSSS-SS--SS--
----TTTT-SS-SS---S--
----TTTTSSS-SS--SS--
----TTTTSSS-SS--SS--
----TTTT-SS-SS--SS--
----TTTTSSS-SS--SS--
----SSTT-SS-SS--SS--
----TTTTSSS-SS--SS--
----TTTT-SS-SS--SS--
----TTTT-SS-SS--TT--
----TTTTSSS-SS--SS--
----TTTTSSS-SS--SS--
----TTTTSSS-SS--SS--
----TTTT-SS-SS--SS--
----TTTT-SS-SS--SS--
----TTTTSSS-SS--SS--
----TTTT-SS-SS--SS--
----TTTT-SS-SS--SS--
----TTTT-SS-SS--SS--
----TTTT-SS-SS--TT--
----TTTTSSS-SS--SS--
----TTTT-SS-SS--SS--
----TTTTSSS-SS--TT--
----TTTTSSS-TT--SS--
----TTTTSSS-SS--TT--
----TTTTSSS-SS--TT--
----TTTT-SS-SS--SS--
----TTTT-SS-SS--TT--
----TTTTSSS-SS--SS--
----TTTTSSS-SS--TT--
----TTTTSSS-SS--SS--
----TTTTSS--SS--SS--
----TTTT-SS-SS--TT--
----TTTTSSS-SS--SS--
----TTTTSSS-SS--TT--
----TTTTSSS-SS--SS--
----GGGGSSS-SS--SS--
----TTTTSSS-SS--TTT-
----TTTTSSS-SS--TT--
----TTTTSSS-SS--GGG-
----TTTTSSS-TT--TT--
----TTTTSSS-SS--SS--
----TTTTSSS-SS--SS--
----TTTTSSS-SS--TT--
----TTTTSS--TT--TT--
----TTTTSS--SS--TT--
----TTTTSS--SS--TT--
----TTTT-SS-SS--TT--
----TTTT-SS-SS--TT--
----TTTT-SS-TT--TT--
----TTTTSS--SS--TT--
----TTTT-S--TT--TT--
----TTTT-SS-SS--TT--
----TTTT-SS-SS--TT--
----TTTT-SS-SS--TT--
----TTTTSSS-SS--SS--
----TTTT-SS-SS---S--
---STTTT-SS-SS--TT--
----TTTT-SS-SS--SS--
----TTTTSS--SS--SS--
----TTTT-SS-SS--TT--
----TTTT-SS-SS--TT--
----TTTT-SS-SS--TT--
----TTTTSSS-SS--TT--
----TTTT-S--SS--TT--
----TTTT-SS-SS------
----SSTT-S--SS------
----TTTTSSS-SS---S--
----TTTTSS--SS------
----TTTT-S--SS------
----TTTTSS--SS------
----TTTTSS--SS--SS--
----TTTT-SS-SS--S---
----TTTTSSS-SS--S---
----TTTTSS--SS--S---
----TTTT-S--SS------
----TTTT-SS-SS------
----SSTT-SS-SS------
----TTTTSSS-SS------
----TTTTSSS-SS------
----TTTT-SS-SS------
----TTTT-SS-SS------
----TTTTSSS-SS------
----TTTT-SS-SS--SS--
----GGGGSS--SS--S---
----TTTTSS--SS--S---
----TTTT-S--SS------
----TTTT-SS-SS---S--
----TTTT-S--SS---S--
----TTTT-S--SS---S--
----TTTTSSS-SS------
----TTTTSSS-SS------
----TTTT-SS-SS------
----TTTT-SS-SS------
----TTTTSS--SS--SS--
----TTTTSS--SS--SS--
----TTTT-S--TT--SS--
----TTTTSSS-SS--SS--
----TTTTSSS-SS--SS--
----TTTTSSS-SS--SS--
----TTTT-SS-SS--SS--
----TTTT-SS-SS--SS--
----TTTT-SS-SS--SS--
----SSTTSSS-SS--SS--
----TTTT-SS-SS--SS--
----TTTT-SS-SS--S---
----TTTTSSS-TT--SS--
----TTTTSSS-SS--SS--
----TTTTSSS-SS--SS--
----TTTTSS--SS--SS--
----TTTTSSS-TT-SS---
----TTTTSSS-TT--SS--
----TTTTSSS-SS--SS--
----TTTT-SS-SS--SS--
----TTTT-S--SS--SS--
----TTTT-SS-SS--S---
----TTTT-S--SS--S---
----TTTT-S--SS--SS--
----TTTT-SS-SS--SS--
----TTTT-SS-SS--SS--
----TTTT-S--SS--SS--
----GGGGSS--SS--SS--
----TTTTSS--SS--SS--
----TTTTSSS-SS--S---
----TTTTSS--TT--SS--
----TTTT-SS-SS--SS--
----TTTT-SS-SS--SS--
----TTTTSSS-SS---S--
----TTTTSSS-SS--S---
----TTTT-SS-SS---S--
----TTTTSSS-SS---S--
----TTTTSSS-SS---S--
----TTTTSSS-SS---S--
----TTTTSS--TT--SS--
----TTTTSS--SS---S--
----SSTTSSS-SS--SS--
----TTTTSS--SS---S--
----TTTTSSS-SS---S--
----TTTTSS--SS---S--
----TTTTSSS-SS---S--
----TTTT-SS-SS---S--
----TTTT-SS-SS---S--
----TTTT-SS-SS---S--
----TTTTSS--TT--SS--
----TTTT-SS-SS---S--
----TTTT-SS-SS---S--
----TTTT-SS-SS---S--
----TTTT-SS-SS--SS--
----TTTT-SS-SS---S--
----TTTTSSS-SS---S--
----TTTTSSS-SS---S--
----TTTT-SS-SS---S--
----TTTT-SS-SS---S--
----TTTT-S--SS---S--
----TTTT-SS-SS---S--
----TTTTSSS-SS---S--
----TTTT-SS-SS--SS--
----TTTT-S--SS--SS--
----TTTTSS--SS--SS--
----TTTTSS--SS--SS--
----TTTT-S--SS--SS--
----TTTT-SS-SS--SS--
----TTTT-SS-SS--SS--
----TTSSSS--SS---S--
----TTTTSS--SS---S--
----TTTT-S--SS---S--
----TTTT-SS-SS---S--
----TTTTSSS-SS--SS--
----TTTTSS--SS--SS--
----TTTT-SS-SS---S--
----TTTT-SS-SS---S--
----TTTT-SS-SS---S--
--S-TTTT-SS-SS--SS--
----TTTTSSS-SS---S--
----TTTTSS--SS---S--
----TTTTSSS-SS---S--
----TTTT-SS-SS---S--
----GGGGSS--SS--SS--
--S-TTTTSS--SS---S--
--S-TTTT-SS-SS---S--
--S-GGGG-SS-SS---S--
----TTTTSS--SS---S--
--S-TTTT-S--SS--SS--
----TTTT-S--SS--SS--
----TT-S-SS-SS---S--
----TTTT-S--SS--SS--
----TTTT-SS-SS--SS--
----TTTT-S--SS---S--
----SSTTSSS-SS--SS--
--S-TTTT-SS-SS---S--
----SSTTSS--SS--SS--
--S-TTTTSSS-SS--SS--
----TTTT-S--SS---S--
----TTTTSS--SS--SS--
--S-TTTTSSS-SS--SS--
----TTTTSSS-SS--SS--
--S-TTSSSSS-SS--SS--
--S-TTTT-SS-SS---S--
--S-TTTT-SS-SS---S--
--S-TTTTSS--SS--SS--
--S-TTTTSS--SS--SS--
----TTTT-SS-SS---S--
----TTTTSS--SS--SS--
----TTTT-SS-SS--SS--
----TTTTSS--SS---S--
----TTTT-S--SS--SS--
----TTTTSS--SS--SS--
----TTTT-S--SS---S--
----TTTT-S--SS---S--
----TTTTSSS-SS---S--
----TTTTSSS-SS---S--
----TTTT-SS-SS--SS--
----TTTT-SS-SS--SS--
----TTTTSSS-SS---S--
--S-TTTT-S--SS--SS--
----TTTTSSS-SS--SS--
--TTTTTT-SS-SS---S--
--TTTTTTSSS-SS--SS--
--TTTTTT-SS-SS--SS--
--TTTTTTSS--SS--SS--
--TTTTTTSS--SS---S--
--TTTTTT-SS-SS--SS--
--TTTTTTSS--SS--SS--
--TTTTTTSSS-SS--SS--
--TTTTSS-S--SS---S--
--TTTTTTSSS-SS--SS--
--TTTTTTSS--SS--SS--
--TTTTTTSSS-SS--SS--
--TTTTTTSS--SS---S--
--TTTTTTSS--SS--SS--
--TTTTTT-S--SS--SS--
--TTTTSSSS--SS--SS--
--TTTTSSSS--SS--SS--
--SSTTTT-S--SS--SS--
--SSTTTT-S--SS--SS--
--TTTTTT-SS-SS--SS--
--TTTTTT-SS-SS--SS--
--TTTTTTSS--SS--SS--
--TTTTTT-SS-SS--SS--
--TTTTTT-SS-SS---S--
--TTTTSS-SS-SS--SS--
--SSTTTT-SS-SS--SS--
--TTTTTT-SS-SS--SS--
--TTTTTT-SS-SS--SS--
--TTTTTTSSS-SS--SS--
--TTTTTT-S--SS--SS--
--TTGGGG-SS-SS--SS--
--TTTTTT-SS-SS--SS--
--TTTTTT-SS-SS--SS--
--TTTTTT-SS-SS--SS--
--TTTTTT-SS-SS--SS--
--TTTTTT-SS-SS--SS--
--TTTTTT-SS-SS--SS--
--TTTTTT-SS-SS--SS--
--TTTTSS-SS-SS---S--
--TTTTTT-SS-SS---S--
--TTTTTT-SS-SS--SS--
--TTTTTT-SS-SS---S--
--TTSSTT-SS-SS--SS--
--TTSSTTSSS-SS--SS--
--TTTSTT-SS-SS--SS--
--SSTTTT-SS-SS--SS--
--TTTTTT-SS-SS--SS--
--TTTTTT-SS-SS--SS--
--TTTTTTSSS-SS--SS--
--TTTTTTSSS-SS--SS--
--TTTTTT-SS-SS--SS--
--TTTTTT-SS-SS--SS--
--TTTTTT-SS-SS--SS--
--TTGGGG-SS-SS--SS--
--TTTTTTSSS-SS--SS--
--TTTTTT-SS-SS--SS--
--TTTTTT-SS-SS--SS--
--TTTTTT-SS-SS--SS--
--TTTTTT-SS-SS--SS--
--TTTTTT-SS-SS--SS--
--TTTTTT-SS-SS--SS--
--TTTTTT-SS-SS--SS--
--TTTTTT-SS-SS--SS--
--TTTTTT-SS-SS--SS--
--SSTTTT-SS-SS--SS--
--SSTTTT-SS-SS--SS--
--SSTTTT-SS-SS--SS--
--SSTTTT-SS-SS--SS--
---STTTT-SS-SS--SS--
--SSTTTTSS--SS--SS--
---STTTT-S--SS--SS--
---STTTTSS--SS--SS--
--SSTTTT-SS-SS--SS--
--SSTTTTSSS-SS--SS--
--SSTTTTSSS-SS--SS--
---STTTTSS--SS--SS--
---STTTTSS--SS---S--
--SSTTTT-SS-SS--SS--
---STTTT-SS-SS--SS--
---STTTT-S--SS--SS--
--TTTTTT-S--SS--SS--
--SSTTTTSS--SS--SS--
--SSTTTTSS--SS--SS--
--S-TTTT-S--TT--SS--
---STTTTSS--SS--SS--
---STTTTSS--SS--SS--
---STTTTSS--SS--SS--
---STTTTSS--SS--SS--
--SSTTTT-S--SS--SS--
--SSTTTTSS--SS--S---
--SSTTTT-S--SS--SS--
--TTTTTT-SS-TT--S---
--SSTTTTSSS-SS--S---
--TTTTTTSS--SS--S---
--TTTTTTSS--SS--SS--
---STTTT-S--SS--SS--
----TTTTSS--SS--SS--
----TTTT-S--SS--SS--
--SSTTTT-SS-SS--SS--
--TTTTTT-S--SS--SS--
----TTTT-SS-SS--S---
---STTTTSSS-SS------
----SSTTSS--SS--SS--
----TTTT-SS-SS--SS--
----TTTT-SS-SS--SS--
----TTTTSS--SS---S--
----TTTTSSS-SS--S---
----TTTT-SS-SS--S---
----TTTT-SS-SS--S---
----TTTT-SS-SS--S---
----TTTTSSS-SS--S---
----TTTT-SS-SS--S---
----TTTT-SS-SS--S---
----TTTT-SS-SS--SS--
----TTTT-SS-SS--S---
----TTTT-SS-SS--S---
----TTTT-SS-SS--S---
----TTTT-SS-SS--SS--
----TTTTSSS-SS------
----TTTTSSS-SS---S--
----TTTT-SS-SS---S--
----TTTTSSS-SS---S--
----TTTT-SS-SS--SS--
----TTTT-SS-SS--SS--
----TTTT-SS-SS--S---
----TTTT-SS-SS--S---
----TTTTSSS-SS--S---
----TTTT-SS-SS--S---
----TTTTSSS-SS--SS--
----SSTTSSS-SS--SS--
----SSTT-SS-SS--SS--
----TTTTSSS-SS--SS--
----TTTT-SS-SS--S---
----TTTT-SS-SS--SS--
----TTTTSSS-SS--SS--
----TTTTSSS-SS--SS--
----SSTTSSS-SS--S---
----TTTTSSS-SS--SS--
----TTTT-SS-SS-SSS--
----TTTT-SS-SS--SS--
----TTTT-SS-SS-SS---
----TTTT-SS-SS--SS--
----TTTT-SS-SS-SS---
----TTSS-SS-SS-SS---
----TTTT-SS-SS-SS---
----TTTT-SS-SS--S---
----TTTT-S--SS--SS--
----TTTT-SS-SS--S---
----TTTT-SS-SS--S---
----TTTT-SS-SS--SS--
----TTTT-SS-SS--SS--
----TTTT-SS-SS--SS--
----TTTT-SS-SS--SS--
----TTTTSS--SS--SS--
---STTTT-SS-SS--SS--
----TTTTSS--SS--SS--
--SSTTTTSS--SS--SS--
----TTTT-SS-SS--S---
----TTTT-SS-SS--SS--
----TTTT-SS-SS--SS--
----TTTTSSS-SS--SS--
----TTTTSSS-SS--S---
----TTTT-SS-SS--SS--
----TTTT-SS-SS--SS--
----TTTT-SS-SS--S---
----TTTT-SS-SS--SS--
----TTTT-SS-SS--S---
----TTTT-SS-SS--S---
----TTTT-S--SS--SS--
----TTTT-SS-SS--SS--
----TTTT-SS-SS--SS--
----TTTTSSS-SS--S---
----TTTT-SS-SS--S---
----TTTT-SS-SS--S---
----TTTT-SS-SS--S---
----TTTTSS--SS--S---
----TTTT-SS-SS--SS--
----TTTT-SS-SS--SS--
----TTTT-S--SS--S---
----TTTT-SS-SS--SS--
----TTTTSSS-SS--S---
----TTTTSS--SS--S---
----TTTTSS--SS--SS--
----TTTT-S--SS--S---
--S-TTTT-S--SS--S---
----TTTT-SS-SS--S---
--S-TTTT-S--SS--SS--
--S-TTTT-S--SS--S---
--S-TTTTSSS-SS--SS--
----TTTTSS--SS--SS--
---STTTT-S--SS--SS--
----TTTT-SS-SS--SS--
----TTTTSSS-SS--S---
----TTTTSS--SS--SS--
--S-SSTTSS--SS--S---
--SSGGGGSS--SS--SS--
----TTTTSS--SS--S---
--S-TTTTSS--SS--S---
----TTTT-S--SS--SS--
----TTTTSS--SS--SS--
----TTTTSS--SS--S---
----SSTTSS--SS--S---
----TTTT-S--SS--SS--
----TTTTSS--SS--SS--
----TTTTSS--SS--S---
----TTTTSSS-SS--SS--
----TTTT-S--SS--SS--
----TTTTSS--SS--SS--
----TTTT-S--SS--SS--
----TTTT-S--SS--SS--
----TTTTSSS-SS--SS--
---STTTTSS--SS--SS--
----TTTTSSS-SS--SS--
--TTTTTTSSS-SS--SS--
----TTTT-SS-SS--SS--
----TTTT-SS-SS--S---
----TTTTSSS-SS--SS--
----TTTT-SS-SS--SS--
----TTTTSSS-SS--SS--
----TTTTSS--SS--SS--
----TTTTSSS-SS--SS--
---STTTTSS--SS--SS--
----TTTTSS--SS--SS--
----TTTTSS--SS--SS--
----TTTT-S--SS--S---
----TTTTSS--SS--SS--
----TTTT-S--SS--S---
----TTTTSS--SS--SS--
---STTTTSS--SS--S---
---STTTT-S--SS--S---
----TTTTSS--SS--S---
----TTTTSS--SS--S---
----TTTT-SS-SS--S---
----TTTT-SS-TT-SS---
----TTTT-S--SS--SS--
----TTTTSS--SS--SS--
----TTTTSSS-SS--SS--
---STTTT-SS-SS--S---
---STTTTSS--SS--SS--
--SSTTTT-S--SS--SS--
---STTTT-SS-SS--SS--
---STTTTSSS-TT--SS--
----TTTTSS--SS--S---
----TTTTSS--SS--SS--
--S-TTTT-S--SS--SS--
---STTTTSS--SS--SS--
---SSSTT-SS-SS--SS--
----TTTTSSS-SS--S---
----TTTTSSS-SS--S---
----TTTTSS--SS--S---
----TTTT-SS-SS--S---
----TTTT-SS-SS--S---
----TTTTSS--SS--S---
----TTTT-SS-SS--S---
----TTTT-SS-SS--SS--
--SSTTTTSS--SS--SS--
----TTTT-S--TT--S---
----TTTTSSS-SS--S---
----TTTTSS--SS--SS--
----TTTTSS--SS--S---
----TTTT-S--SS--SS--
----TTTT-S--SS--SS--
---STTTTSS--SS--SS--
---STTTT-SS-SS--SS--
---STTTT-SS-SS--S---
--SSTTTTSSS-SS--SS--
----TTTT-SS-SS--S---
----TTTT-SS-SS--SS--
----TTTTSSS-SS--SS--
---STTTTSSS-SS--SS--
---STTTT-SS-SS--S---
---STTTT-SS-SS---S--
--SSTTTTSSS-SS---S--
--SSTTTTSSS-SS--SS--
----TTTTSS--TT--SS--
--SSTTTTSS--SS--SS--
---STTTT-S--TT------
----TTTTSS--SS--SS--
----TTTTSS--SS--SS--
----TTTTSS--SS--SS--
----TTTT-S--SS--SS--
----TTTT-S--SS--SS--
----TTTT-SS-SS--SS--
----TTTTSS--SS--SS--
----TTTTSS--SS--SS--
----TTTT-S--SS--SS--
----TTTTSSS-SS--SS--
----TTTTSS--SS--SS--
---STTTTSSS-SS--S---
----TTTTSS--SS--SS--
--S-TTTTSS--SS--S---
----TT-SSS--SS--SS--
---STTTT-S--SS--SS--
---STTTT-S--SS--SS--
---STTTTSSS-SS--SS--
---STTTTSS--SS--S---
----TTTTSS--SS--SS--
----TTTT-SS-SS--SS--
---STTTT-S--SS--S---
---STTTT-SS-SS--S---
----TTTTSSS-SS--S---
---STTTTSS--SS--SS--
---SSSTT-SS-SS--SS--
---STTTTSSS-SS--SS--
---SSSTTSS--SS--S---
---STTTTSS--SS--S---
---STTTT-SS-SS--SS--
---SSSTT-S--TT--SS--
---STTTT-SS-SS--S---
---SSSTT-SS-SS--SS--
---STTTT-SS-SS--SS--
---STTTTSSS-SS--SS--
---STTTTSSS-SS-SS---
---STTTT-SS-SS--S---
---SSSTT-SS-SS--S---
---SSSTT-SS-SS--S---
---SSSTT-SS-SS--S---
---STTTT-SS-TT--SS--
---STTTT-SS-SS--SS--
---STTTT-SS-SS--SS--
---STTTTSS--SS--SS--
---STTTT-SS-SS--SS--
---STTTT-SS-TT--SS--
---SSSTT-S--SS--S---
---STTTT-SS-SS--S---
--SSTTTT-SS-SS--SS--
--SSSSTTSSS-SS--SS--
--SSTTTT-SS-SS--SS--
--SSTTTT-SS-SS--SS--
---STTTTSSS-SS--SS--
---STTTT-S--SS--SS--
---STTTT-SS-SS--S---
---STTTT-S--SS--SS--
---STTTTSS--SS--SS--
---STTTTSSS-SS--SS--
---SSSTTSSS-SS--SS--
---SSSTTSS--SS--SS--
---STTTT-SS-SS--SS--
---STTTTSS--SS--SS--
----TTTTSSS-TT--SS--
---STTTT-SS-SS--SS--
---STTTT-SS-SS--SS--
---STTTT-SS-SS--SS--
---STTTT-SS-SS-SSS--
---STTTT-SS-SS--SS--
---STTTT-SS-SS--SS--
---STTTT-SS-SS--SS--
---STTTT-SS-SS-SSS--
---STTTTSSS-SS-SSS--
---SSSTTSSS-SS--SS--
---SSSTT-SS-SS--SS--
---SSSTTSSS-SS--SS--
---SSSTT-SS-SS--SS--
---SSSTTSSS-SS--SS--
--SSTT-SSSS-SS-SSS--
---STTTTSSS-SS--SS--
---SSSTTSS--SS--SS--
---SSSTTSSS-SS--SS--
---SSSTT-SS-SS--SS--
---SSSTTSSS-SS--SS--
---STTTTSSS-SS--SS--
---STTTTSSS-SS--SS--
---STTTTSSS-SS-SSS--
---SSSSSSSS-SS-SSS--
---STTTT-SS-SS-SSS--
--SSTTTT-SS-SS-SSS--
--SSTTTTSSS-SS--SS--
---STTTTSSS-SS--SS--
---SSSTTSSS-SS--SS--
---SSSTTSSS-SS--SS--
---STTTTSSS-SS--SS--
---STTTT-SS-SS--SS--
---STTTT-SS-SS--SS--
---STTTTSSS-SS--SS--
---STTTTSSS-TT--SS--
---STTTTSSS-SS--SS--
---STTTTSSS-SS--SS--
---STTTT-SS-SS-SS---
---STTTT-SS-SS-STT--
---STTTTSSS-SS--SS--
---STTTT-SS-SS--SS--
---STTTT-SS-TT--SS--
---STTTT-SS-SS--SS--
---STTTTSSS-SS--SS--
---STTTT-S--SS--SS--
---STTTTSSS-SS--SS--
---STTTT-SS-SS--S---
---STTTTSS--SS--S---
---SSSTT-SS-SS--SS--
---STTTT-SS-SS--S---
---STTTTSSS-SS--S---
--SSTTTTSSS-SS--S---
---STTTTSSS-SS--S---
---STTTTSSS-SS--S---
---STTTTSSS-SS--S---
---STTTTSSS-SS--S---
---STTTT-SS-SS--SS--
---STTTTSSS-SS--S---
---STTTT-SS-SS--S---
---STTTT-SS-SS--S---
---STTTT-SS-SS--S---
---STTTTSSS-SS--S---
---SSSTTSSS-SS--S---
---SSSTTSSS-SS--S---
---STTTT-SS-SS--S---
---STTTT-SS-SS--S---
--SSTTTT-SS-SS-SS---
--SSTTTT-SS-SS--SS--
--SSTTTTSSS-SS--SS--
--SSTTTT-SS-SS--SS--
--SSTTTT-SS-SS--SS--
---STTTT-SS-SS--SS--
----TTTTSSS-SS--SS--
----TTTTSSS-SS--SS--
----TTTT-SS-SS--SS--
----TTTT-SS-SS---S--
----TTTT-SS-SS--S---
----TTTT-S--SS--SS--
----TTTT-S--SS--SS--
--S-TTTT-SS-SS--SS--
---STTTT-SS-SS--SS--
--SSTTTT-SS-SS------
--SSTTTT-SS-SS------
--SSTTTTSSS-SS------
--SSTTTT-SS-SS------
---STTTT-SS-SS---S--
--SSSSTT-SS-SS---S--
--SSTTTT-SS-SS--SS--
--SSTTTT-S--SS--SS--
--SSTTTTSS--SS--S---
--TTTTTT-S--TT--SS--
---STTTT-SS-SS--SS--
---STTTTSSS-SS---S--
---STTTT-SS-SS---S--
----TTTT-SS-SS--SS--
--S-TTTT-SS-SS--SS--
--SSTTTT-SS-SS--SS--
----TTTT-S--TT--SS--
--S-TTTT-SS-SS--SS--
----TTTT-SS-SS--SS--
----TTTT-SS-SS---S--
----TTTT-S--SS--SS--
----TTTT-SS-SS--SS--
--S-TTTT-SS-SS--SS--
----TTTT-SS-SS--SS--
--S-TTTT-S--SS------
----TTTTSSS-SS---S--
----TTTT-SS-SS---S--
--S-TTTTSSS-SS---S--
---STTTTSSS-SS---S--
----TTTT-SS-SS---S--
----TTTT-SS-SS---S--
----TTTTSSS-SS------
----TTTTSSS-SS---S--
----TTTTSS--SS---S--
----TTTT-SS-SS--SS--
----TTTT-SS-SS--SS--
--S-TTTT-SS-SS--SS--
--SSTTTT-SS-SS------
--TTTTTTSS--TT--SS--
--TTTTTT-SS-SS--SS--
--TTTTTT-SS-SS---S--
----TTTT-SS-SS---S--
----TTTT-SS-SS------
----TTTTSSS-SS------
--S-TTTT-SS-SS------
---STTTTSS--SS------
----TTTTSSS-SS--S---
--S-GGGGSSS-TT--SS--
---SGGGG-SS-SS--SS--
----TTTTSSS-SS---S--
----TTTT-SS-SS--SS--
---STTTT-SS-SS--SS--
--SSTTTTSS--SS---S--
----TTTTSSS-SS---S--
--SSTTTTSSS-SS--SS--
--SSTTTTSSS-SS---S--
----TTTT-SS-SS--SS--
---STTTTSS--SS--S---
----TTTTSS--SS--S---
----TTTTSSS-SS--S---
---STTTTSSS-SS--S---
--SSTTTTSSS-SS--S---
----TTTTSSS-SS--S---
---STTTTSSS-SS--S---
--S-TTTTSSS-SS--S---
---STTSSSSS-SS--S---
--SSTTTTSSB-SS--S-B-
--SSTTTT-SB-SS--S-B-
--S-TTTTSSS-SS--S---
----TTTT-SS-SS--S---
----TTTT-SB-SS--S-B-
----TTTT-SS-SS--S---
--S-TTTT-SS-SS--S---
----TTTTSSB-SS--S-B-
----TTTT-SB-SS--S-B-
------TT-SB-SS--S-B-
----TTTT-SS-SS--S---
--S-TTTT-SB-SS--S-B-
----TTTT-SB-SS--S-B-
----TTTTSSS-SS--S---
----TTTT-SS-SS--S---
----TTTTSSS-SS--S---
--SSTTTT-SB-SS--S-B-
--S-TTTT-SB-SS--S-B-
----TTTTSS--SS--S---
--S-TTTT-SS-SS--S---
----TTTT-SS-SS--S---
----TTTT-SB-SSS-S-B-
----TTTT-SB-SS--S-B-
--S-TTTT-SS-SS--S---
----TTTT-SS-SS--S---
--S-TTTT-SS-SS--S---
--SSTTTTSSS-SS--S---
--S-TTTTSSS-SS--S---
--SSGGGG-SB-SS--S-B-
--SSTTTT-SB-SS--S-B-
--SSTTTT-SB-SS--S-B-
---STTTT-SB-SS-SS-B-
--SSTTTT-SS-TT-SS---
--SSTTTT-SS-SS--S---
--SSTTTT-SS-SS--S---
--SSTTTTSSS-SS--S---
---STTTT-SS-SS--S---
--SSTTTTSSS-SS--S---
--SSTTTTSSB-SS--S-B-
----TTTTSSS-SS--S---
--S-TTTT-SB-SS--S-B-
--SSTTSS-SS-SS--S---
--S-TTTT-SS-SS--S---
----TTTT-SB-SS--S-B-
--S-TTTT-SS-SS--S---
----TTTT-SS-SS--S---
----TTTT-SS-SS--S---
----TTTTSSS-SS--S---
----TTTT-SS-SS--S---
----TTTT-SB-SS--S-B-
----TTTT-SS-SS--S---
----TTTT-SS-SS--S---
--SSTTTT-SS-SS--S---
----TTTT-SS-SS--S---
--S-TTTT-SS-SS--S---
--SSTTTTSSS-SS--S---
---STTTTSSS-TT-SS---
----TTTT-SS-SS--S---
----TTTT-SS-SS-SS---
----TTTTSSS-SS--S---
----SSTTSSS-SS--S---
--SSTTTT-SS-SS--S---
--S-TTTTSSS-SS--S---
--S-TTTTSSS-SS--S---
--SSTTTTSSS-SS--S---
--S-TTTTSSS-SS--S---
----TTTT-SS-SS--S---
--SSTTTT-SS-SS--S---
--S-TTTTSSS-SS-SS---
--SSSSTTSSS-SS--S---
--SSTTTT-SS-SS--S---
--S-TTTT-SS-SS--S---
----TTTT-SS-SS--S---
--S-TTTT-SS-SS--S---
--SSTTTTSSS-SS-TT---
--SSTTTTSSS-SS--S---
--S-TTTTSSS-SS--S---
--SSTTTTSSS-SSS-S---
--TTTTTT-SS-SS--S---
--TTTTTTSSS-SS--S---
--TTTTTT-SS-SS--S---
--TTTTTT-SS-SS--S---
--TTTTTT-SS-SS--S---
--TTTTTTSSS-SS--S---
--TTTTTT-SS-SS--S---
--TTTTTT-SS-SS--S---
--TTTTTT-SS-SS--S---
--TTTTTT-SS-SS--S---
--TTTTTT-SS-SS--S---
--SSTTTT-SS-SS--S---
--SSTTTT-SS-SS--S---
----TTTT-SS-SS--S---
--SSTTTT-SS-SS--S---
--SSTTTT-SS-SS--S---
--SSTTTT-SS-SS--S---
--S-TTTT-SS-SS--S---
----TTTTSSS-SS--S---
--S-TTTT-SS-SS--S---
----TTTTSSS-SS------
----TTTTSSS-SS--S---
--SSTTTT-SS-SS--S---
--TTTTTT-SS-SS--S---
--TTTTTTSSS-SS--S---
----TTTT-SS-SS--S---
----TTTT-SS-SS--S---
----TTTT-SS-SS--S---
----TTTT-SS-SS------
----TTTT-SS-SS------
----TTTT-SS-SS--S---
----TTTT-SS-TT--S---
--TTTTTT-SS-SS--S---
----TTTT-SS-SS--S---
--S-TTTTSSS-SS--S---
--SSTTTT-SS-SS--S---
--S-TTTTSSS-SS------
--SSTTTTSSS-SS------
--SSTTTT-SS-SS------
--S-TTTTSSS-SS------
----TTTT-SS-SS--TT--
--SSTTTT-SS-SS--TT--
---STTTT-SS-SS--SS--
----TTTTSSS-SS--TT--
----TTTT-SS-SS--TT--
----TTTTSSS-SS--TT--
----TTTTSSS-SS--TT--
----TTTTSSS-SS--TT--
--SSTTTT-SS-SS--TT--
--SSTTTTSSS-SS--TT--
--SSTTTTSSS-SS--TT--
----TTTTSSS-SS--TT--
--SSTTTT-SS-SS--TT--
----TTTTSSS-SS--TT--
--SSTTTT-SS-SS--TT--
--SSTTTTSSS-SS--TT--
----TTTTSSS-SS--TT--
---STTTTSS--SS--SS--
---STTTTSSS-SS--TT--
--S-TTTT-S--SS--SS--
----TTTTSSS-SS--TT--
---STTTT-SS-SS--TT--
---STTTT-SS-SS--TT--
----TTTT-SS-SS--SS--
--SSTTTT-SS-SS--TT--
---STTTT-SS-SS--TT--
----TTTT-SS-SS--S---
--S-TTTT-SS-SS--SS--
---STTTT-SS-SS--TT--
--SSTTTT-SS-SS--TT--
----TTTT-SS-SS--TT--
---STTTTSSS-SS--TT--
---STTTTSSS-SS--TT--
---STTTT-SS-SS--TT--
--SSTTTT-SS-SS--TT--
--SSTTTT-SS-SS--TT--
--SSTTTT-SS-SS--SS--
--SSTTTT-SS-SS--TT--
--SSTTTTSSS-SS--TT--
--SSTTTTSSS-SS--TT--
--SSTTTTSSS-SS--TT--
---STTTT-S--SS--TT--
---STTTTSSS-SS--TT--
--SSTTTT-SS-SS--TTT-
--SSTTTTSSS-SS--SS--
--SSTTTTSSS-SS--SS--
--SSTTTT-SS-SS--SS--
--SSTTTTSSS-SS--SS--
---STTTTSSS-SS--SS--
---STTTTSSS-SS--TT--
--SSTTTT-S--SS--TT--
----TTTTSSS-SS--TT--
--SSTTTT-SS-SS--TT--
--SSTTTTSS--SS--TT--
---STTTT-SS-SS--TT--
--SSTTTTSSS-SS--TT--
--SSTTTT-SS-SS--SS--
--SSTTTTSSS-SS--TT--
--SSTTTT-SS-SS--TT--
--SSTTTT-SS-SS--TT--
--SSTTTTSSS-SS--SS--
--SSTTTTSSS-SS--TT--
--SSTTTTSSS-SS--TT--
--SSTTTTSSS-SS--TT--
--S-TTTTSSS-SS--SS--
--SSTTTT-SS-SS--TT--
---STTTTSSS-SS--TT--
--SSTTTTSSS-SS--TT--
--SSTTTT-SS-SS--TT--
--SSTTTT-SS-SS--TT--
---STTTTSSS-SS--TT--
---STTTT-SS-SS--TTT-
----TTTTSSS-SS--TT--
----TTTT-SS-SS--TTT-
--SSTTTT-SS-SS--TT--
---STTTT-SS-SS--TT--
--SSTTTT-SS-SS------
---STTTTSSS-SS--TT--
--SSTTTT-SS-SS--TT--
--SSTTTTSSS-SS--TT--
--SSTTTT-SS-SS--TT--
--SSTTTTSSS-SS--TT--
--SSTTTT-SS-SS--TT--
--SSTTTT-SS-SS--TT--
--SSTTTT-SS-SS--TT--
--SSTTTTSSS-SS--TT--
--SSTTTT-SS-SS--TT--
---STTTTSSS-SS--TT--
--S-TTTT-SS-SS--SS--
--S-TTTT-SS-SS--SS--
---STTTTSSS-SS--TT--
--S-TTTTSSS-SS--TT--
--SSTTTT-SS-SS--TT--
--SSTTTT-SS-SS--TT--
--S-SSTTSS--SS--TT--
---SSSTTSSS-SS--TT--
---STTTT-SS-SS--TT--
--SSTTTT-SS-SS--TT--
---SSSTT-SS-SS--SS--
--SSTTTT-SS-SS--TT--
--SSTTTTSSS-SS--TT--
--S-TTTTSSS-SS--SS--
--S-TTTT-S--SS--TT--
--S-SSTTSS--SS--SS--
----TTTT-S--SS--SS--
----TTTT-SS-SS--TT--
----TTTT-S--SS--SS--
----TTTTSSS-SS------
----TTTT-SS-SS--TT--
----TTTT-SS-SS------
----TTTT-SS-SS--TT--
----TTTTSS--SS--TT--
----TTTTSSS-SS--TT--
----TTTT-SS-SS--TT--
----TTTT-SS-SS--TT--
----TTTT-SS-SS---S--
----SSTTSS--SS--SS--
----SSTT-SS-SS--TT--
----TTTT-SS-SS--TT--
----TTTTSSS-SS--TT--
----TTTT-SS-SS--TTT-
----TTTT-SS-SS--TT--
----TTTTSSS-SS--TT--
----TTTTSSS-SS--TTT-
----TTTT-SS-SS--TTT-
----TTTT-SS-SS--TTT-
----TTTT-S--SS--TTT-
----TTTT-S--SS--TTT-
----TTTT-SS-SS--TTT-
----TTTT-SS-SS--TTT-
----TTTT-SS-SS--TTT-
----TTTT-S--SS--TTT-
----TTTTSS--SS--TTT-
----TTTT-S--SS--TTT-
----TTTT-S--SS--TTT-
----TTTT-SS-SS--TTT-
----TTTTSSS-SS--TTT-
----TTTT-SS-SS--TTT-
----TTTTSSS-SS--TTT-
----TTTT-SS-SS--TTT-
----TTTT-SS-SS--TTT-
----TTTTSS--TT--TTT-
----TTTT-SS-SS--TTT-
----TTTTSS--SS--TTT-
----TTTT-S--SS--TTT-
----TTTT-SS-SS--TTT-
----TTTT-SS-SS--TTT-
----TTTT-SS-SS--TTT-
----TTTT-S--SS--TTT-
----TTTT-SS-SS--TTT-
----SSTT-SS-SS--TTT-
----TTTTSS--SS--TTT-
----TTTT-S--SS--TTT-
----TTTT-SS-SS--TTT-
----TTTT-SS-SS--SS--
----TTTT-SS-SS--TT--
----TTTTSSS-SS--TT--
----TTTTSSS-SS--TT--
----TTTT-SS-SS--TT--
----TTTTSSS-SS--TT--
----TTTT-SS-SS--TT--
----TTTT-SS-SS------
----TTTT-SS-SS--TT--
----TTTTSSS-SS--TT--
----SSTTSSS-SS--SS--
----TTTTSSS-SS--TT--
----TTTT-SS-TT--TT--
----TTTTSSS-SS--TT--
----TTTTSSS-SS--TT--
----TTTT-SS-SS--TT--
----TTTTSSS-SS--TTT-
----TTTT-SS-SS--TTT-
----TTTT-SS-SS--TT--
----TTTTSSS-SS--SS--
----TTTTSSS-SS--TT--
----TTTTSSS-SS--TT--
----TTTT-SS-SS--TT--
----TTTT-SS-SS--TT--
----TTTT-SS-TT--TT--
----SSTTSSS-SS--TT--
----TTTT-SS-SS--TTT-
----TTTT-SS-SS--TTT-
----TTTTSSS-SS--TTT-
----TTTT-SS-SS--TTT-
----TTTTSSS-SS--TTT-
----TTTTSSS-SS--TTT-
----TTTT-SS-SS--TTT-
----TTTTSSS-SS--TTT-
----TTTTSSS-SS--TTT-
----TTTTSSS-SS--TTT-
----TTTTSSS-TT--TTT-
----TTTTSSS-SS--TTT-
----TTTTSSS-SS--TTT-
----TTTTSSS-SS--TTT-
----TTTTSSS-SS--TTT-
----TTTTSSS-SS--TTT-
----TTTTSSS-SS--TTT-
----TTTTSSS-SS--TTT-
----TTTTSSS-SS--TTT-
----TTTTSSS-SS--TTT-
----TTTTSSS-SS--TTT-
----TTTTSSS-SS--TTT-
----TTTT-SS-SS--TTT-
----TTTT-S--SS--TTT-
----TTTT-SS-SS--TTT-
----TTTTSS--SS--TTT-
----TTTT-SS-SS--TTT-
----TTTT-SS-SS--TTT-
----TTTT-SS-SS--TTT-
----TTTTSS--SS--TTT-
----TTTTSS--SS--TTT-
----TTTTSS--SS--TTT-
----TTTTSS--SS--TTT-
----TTTTSSS-SS--TT--
----TTTTSS--SS--TTT-
----TTTTSS--SS--TT--
----TTTTSSS-SS--TT--
----TTTTSSS-SS--TT--
----TTTTSSS-SS--TT--
----TTTTSSS-SS--TTT-
----TTTTSSS-SS--TTT-
----TTTTSSS-SS--TTT-
----TTTT-SS-SS--TTT-
----TTTTSSS-SS--TT--
----TTTTSSS-SS--TTT-
----TTTTSSS-SS--TTT-
----TTTTSSS-SS--SS--
----TTTTSSS-SS--TTT-
----TTTTSSS-SS--TTT-
----TTTTSSS-SS--TTT-
----TTTTSSS-SS--TTT-
----TTTTSS--SS--GGG-
----TTTTSSS-SS--TTT-
----SSTTSSS-SS--TTT-
----TTTTSSS-SS--GGG-
----TTTTSS--SS--TTT-
----TTTTSSS-SS--TTT-
----TTTTSS--SS--TTT-
----TTTTSSS-SS--TTT-
----TTTTSSS-SS--TTT-
----TTTTSSS-SS--TTT-
----TTTTSS--TT--TTT-
----SSTTSS--SS--TTT-
----TTTT-S--SS--TTT-
----TTTT-SS-SS--TTT-
----TTTTSS--SS--TTT-
----TTTT-SS-SS--TTT-
----TTTT-SS-SS--TTT-
----TTTTSSS-SS--TTT-
----TTTTSSS-SS--TTT-
----TTTT-S--SS--TTT-
----TTTTSS--SS--TTT-
----TTTT-S--SS--TTT-
----TTTTSS--SS--TTT-
----TTTTSS--TT--TTT-
----TTTT-SS-SS--TTT-
----TTTTSSS-SS--TTT-
----TTTT-SS-SS--TTT-
----TTTT-SS-SS--TTT-
----TTTT-SS-SS--TTT-
----TTTTSSS-SS--TTT-
----SSTT-SS-SS--TTT-
----TTTT-SS-SS--TTT-
----TTTT-SS-SS--TTT-
----TTTT-SS-SS--TTT-
----TTTT-SS-SS--TTT-
----TTTT-SS-SS--TTT-
----TTTT-SS-SS--TTT-
----TTTTSSS-SS--TTT-
----TTTTSSS-SS--SS--
----TTTTSSS-SS--TTT-
----TTTT-SS-SS--TTT-
----TTTT-SS-SS--TTT-
----TTTT-SS-SS--TTT-
----TTTT-SS-SS--TTT-
----TTTT-SS-SS--TTT-
----TTTT-SS-SS--TTT-
----TTTT-SS-SS--TTT-
----TTTTSSS-SS--TTT-
----TTTTSSS-SS--TTT-
----TTTTSSS-SS--TTT-
----TTTT-SS-SS--TTT-
----TTTTSSS-SS--TTT-
----TTTTSSS-SS--TTT-
----TTTT-SS-SS--TTT-
----TTTTSSS-SS--TTT-
----SSTT-SS-SS--TTT-
----TTTT-SS-SS--TTT-
--S-SSTT-SS-SS--TTT-
--S-TTTT-SS-SS--TTT-
--S-TTTT-SS-SS--TTT-
--S-TTTTSSS-SS--TTT-
--S-TTTT-SS-SS--TTT-
--S-TTTTSSS-SS--TTT-
--S-TTTT-SS-SS--TTT-
--S-TTTT-SS-SS--TTT-
----TTTT-SS-SS--TTT-
----TTTTSSS-SS--TTT-
----TTTT-SS-SS--TTT-
----TTTT-SS-SS--TTT-
----TTTT-SS-SS--TTT-
----TTTT-SS-SS--TT--
----TTTT-SS-SS--TTT-
--S-TTTT-SS-SS--TTT-
----TTTT-SS-SS--TTT-
--S-TTTT-SS-SS--SS--
----TTTT-SS-SS--TTT-
----TTTT-SS-SS--TTT-
----TTTT-SS-SS--TTT-
----TTTT-SS-SS--SS--
----TTTT-SS-SS--TT--
----TTTT-SS-SS--TTT-
----TTTT-SS-SS--TTT-
----TTTT-SS-SS--TTT-
----TTTTSSS-SS--TTT-
--S-TTTTSSS-SS--TT--
----TTTTSSS-SS--GGG-
----TTTT-SS-SS--TTT-
----TTTT-SS-SS--TT--
----TTTT-SS-SS--SS--
----TTTT-SS-SS--TT--
--S-TTTTSSS-SS--TT--
--S-TTTT-SS-SS--SS--
--S-TTTT-SS-SS--SS--
--S-TTTT-SS-SS--TT--
----TTTT-SS-SS--TT--
----SSTTSS--SS--TT--
--S-TTTT-SS-SS--TT--
----SSTT-SS-SS--SS--
----TTTT-S--SS--TT--
----TTTT-SS-SS--TT--
----TTTT-SS-SS--SS--
----TTTT-SS-SS--TT--
----TTTT-SS-SS--TT--
----TTTT-SS-SS--TT--
----TTTT-SS-SS--TT--
--S-TTTT-SS-SS--TT--
----TTTT-SS-SS--TT--
--S-TTTT-SS-SS--TT--
----TTTT-S--SS--TT--
----TTTTSSS-SS--TT--
----TTTT-SS-SS--TT--
----TTTT-SS-SS--TT--
----TTTTSSS-SS--SS--
----TTTT-SS-SS--SS--
----TTTTSSS-SS--TT--
----TTTT-SS-SS--SS--
----TTTT-SS-SS--TT--
----TTTT-SS-SS--TT--
----TTTT-SS-SS--SS--
----TTTT-SS-SS--TT--
----TTTT-SS-SS--TT--
----TTTTSSS-SS--SS--
----SSTTSSS-SS--SS--
--S-TTTT-SS-SS--SS--
--S-TTTT-SS-SS--TT--
----TTTT-SS-SS--TT--
--S-GGGGSSS-SS--TT--
--S-TTTT-SS-SS--SS--
--S-TTTT-SS-SS--TT--
--S-TTTTSSS-SS--SS--
--S-TTTTSSS-SS--TT--
--S-TTTT-SS-SS--SS--
--S-TTTT-SS-SS--TT--
--S-TTTT-SS-SS--TT--
--S-TTTT-SS-SS--SS--
--S-TTTT-SS-SS--TT--
--S-TTTT-SS-SS--TT--
--S-TTSS-SS-SS--TT--
--S-TTTT-S--TT--SS--
--S-TTTT-SS-SS--GGG-
----TTTT-SS-SS--TTT-
--S-TTTT-SS-SS--TTT-
--S-TTTT-SS-SS--TT--
--S-TTTT-S--SS--TTT-
--TTTTTTSSS-SS--TT--
--S-TTTTSSS-SS--TTT-
--S-TTTT-SS-SS--TTT-
--S-TTTT-SS-SS--TT--
--S-TTTT-SS-SS--TTT-
--S-TTTT-SS-SS--STT-
--S-TTTT-SS-SS--TT--
--S-TTTT-SS-SS--TT--
--S-TTTT-SS-SS--TT--
--S-TTTT-SS-SS--TTT-
--S-TTTT-SS-SS--TT--
--S-TTTT-SS-SS--TT--
--S-TTTT-SS-SS--TT--
--S-TTTT-SS-SS--TT--
--S-TTTT-SS-SS--SS--
--S-TTSSSSS-SS--TTT-
--S-TTTTSSS-TT--TTT-
--S-TTTT-SS-SS--TT--
--S-TTTT-SS-SS--SS--
--S-TTTT-SS-SS--TT--
--S-TTTTSSS-SS--TTT-
--S-TTTT-SS-SS--GGG-
--S-TTTT-SS-SS--TTT-
--S-TTTT-SS-SS--TTT-
--S-TTTTSSS-SS--TTT-
--S-TTTTSSS-SS--TTT-
--S-TTTT-SS-SS--TTT-
--S-TTTT-SS-SS--TTT-
--S-TTTT-SS-SS--TTT-
--S-TTTTSSS-SS--TTT-
--S-TTTT-SS-SS--TTT-
----TTTT-SS-SS--TTT-
----TTTTSSS-SS--TTT-
--S-TTTT-SS-SS--SS--
--S-TTTTSSS-SS--TT--
----TTTT-S--SS--TTT-
----TTTT-SS-SS--TTT-
----SSTTSSS-SS--TTT-
--S-TTTT-SS-SS--TTT-
--S-TTTTSSS-SS--TTT-
--S-TTTT-SS-SS--TTT-
--S-TTTT-SS-SS--TTT-
----TTTT-SS-SS--TTT-
----TTTT-SS-SS--TTT-
----TTTT-SS-SS--TTT-
----TTTT-SS-SS--TTT-
----TTTT-SS-SS--TTT-
----TTTT-SS-SS--TTT-
--S-TTTT-SS-SS--TTT-
----TTTT-SS-SS--TTT-
--S-TTTT-SS-SS--TTT-
--S-TTTT-SS-SS--TTT-
--S-TTTT-SS-SS--TTT-
----TTTT-SS-SS--TTT-
----TTTT-SS-SS--TT--
--S-TTTT-SS-SS--TT--
----TTTT-SS-SS--TTT-
----TTTT-SS-SS--TTT-
----TTTTSSS-SS--TTT-
--S-TTTT-SS-SS--TTT-
----TTTT-SS-SS--TTT-
--S-TTTT-SS-SS--TTT-
--S-TTTTSSS-SS--TTT-
----TTTT-SS-SS--TTT-
---STTTT-SS-SS--TTT-
--S-SSTT-SS-SS--TTT-
----TTTT-S--SS--TTT-
--S-SSTT-SS-SS--TTT-
--S-TTTT-SS-SS--TTT-
--S-TTTTSSS-SS--TTT-
--S-TTTT-SS-SS--TTT-
--S-SSTT-SS-SS--SS--
--SSTTTT-SS-SS--SS--
--S-TTTT-SS-SS--SS--
--S-TTTT-SS-SS--GGG-
--SSTTTTSSS-SS--TT--
--S-SSTTSSS-SS--TT--
--S-TTTT-SS-SS--TT--
--S-TTTTSSS-SS--TTT-
--S-TTTTSSS-SS--TT--
--S-TTTT-SS-SS--TT--
--S-TTTT-SS-SS--TT--
--S-TTTTSSS-SS--TT--
--S-TTTT-SS-SS--TT--
----TTTT-SS-SS--TTT-
--S-TTTT-SS-SS--TTT-
----TTTT-SS-SS--TT--
--S-TTTT-SS-SS--TT--
--S-TTTT-SS-SS--TT--
--S-TTTT-SS-SS--TT--
--S-TTTTSSS-SS--TTT-
--S-TTTT-SS-SS--GGG-
--S-TTTT-SS-SS--GGG-
----TTTT-SS-SS--TTT-
----TTTTSSS-SS--TT--
--S-TTTT-SS-SS--TTT-
--S-SSTTSSS-SS--TTT-
--S-TTTT-S--SS--TTT-
----TTTTSSS-SS--TTT-
--S-TTTTSSS-SS--TT--
--S-TTTTSSS-SS--TTT-
--SSTTTTSSS-SS--TTT-
--S-TTTTSSS-SS--SS--
----TTTT-SS-SS--TTT-
----TTTT-SS-SS--TT--
--S-TTTT-SS-SS--TTT-
--S-TTTTSSS-SS--TTT-
----TTTT-SS-SS--TTT-
--S-TTTTSSS-SS--TTT-
--S-TTTTSSS-SS--TTT-
----TTTT-SS-SS--TTT-
--S-TTTTSSS-SS--TTT-
--S-TTTT-SS-SS--TTT-
----TTTT-SS-SS--TTT-
----TTTT-SS-SS--TTT-
--S-TTTT-SS-SS--TTT-
--S-TTTT-SS-SS--TTT-
--S-TTTTSSS-SS--TTT-
--S-SSTTSSS-SS--TTT-
--S-TTTTSSS-SS--TTT-
--S-TTTT-SS-SS--TTT-
--S-TTTT-SS-SS--TTT-
--S-TTTT-SS-SS--TT--
--S-TTTTSSS-SS--TT--
--TTTTTT-SS-SS--TTT-
--S-TTTTSSS-SS--TTT-
--S-TTTT-SS-SS--TTT-
----TTTTSSS-SS--TTT-
--S-TTTT-SS-SS--TTT-
--S-TTTT-SS-SS--TTT-
--S-TTTT-SS-SS--GGG-
--S-TTTT-SS-SS--TT--
--S-TTTTSSS-SS--TTT-
--S-TTTT-SS-SS--TTT-
----TTTTSSS-SS--TTT-
--S-SSTT-S--SS--TTT-
--S-TTTT-SS-SS--TTT-
----TTTTSS--SS--SS--
--S-TTTTSSS-SS--SS--
----TTTT-SS-SS--TTT-
--S-TTTT-SS-SS--TTT-
----TTTTSSS-SS--TTT-
--SSSSTTSSS-SS--TTT-
----SSTT-SS-SS--TTT-
--S-TTTT-SS-SS--TTT-
--SSTT-SSSS-SS--TTT-
--S-TTTTSSS-SS--TTT-
--S-TTTT-SS-SS--TTT-
--SSSSTT-SS-SS--TTT-
--SSTTTT-SS-SS--TTT-
--SSSSTTSS--SS--TTT-
--S-TTTTSSS-SS--TTT-
----TTTT-SS-SS--TTT-
----TTTT-SS-SS--TTT-
----TTTT-SS-SS--TTT-
----TTTT-SS-SS--TTT-
----TTTT-SS-SS--TTT-
----TTTT-SS-SS--TTT-
----TTTT-SS-SS--TTT-
----TTTTSSS-SS--TTT-
--S-TTTT-SS-SS--TTT-
----TTTT-SS-SS--TTT-
---STTTT-SS-SS--TTT-
----SSTTSSS-SS--TTT-
----TTTT-SS-SS--TTT-
----TTTTSS--SS--SS--
----TTTTSSS-SS--TTT-
--S-TTTT-SS-SS--TTT-
--S-TTTTSSS-SS--TT--
--S-TTTT-SS-SS--TT--
----TTTT-SS-SS--TTT-
----TTTTSSS-SS--TTT-
--S-TTTT-SS-SS--TTT-
--S-TTTTSSS-SS--TTT-
----SSTT-SS-SS--TTT-
----TTTT-SS-SS--TT--
----SSTTSSS-SS--TTT-
----TTTT-SS-SS--TTT-
--S-TTTT-SS-SS--TT--
----TTTTSSS-SS--TTT-
---SSSTTSSS-SS--TT--
--SSTTTT-SS-SS--TTT-
--SSTTTT-SS-SS--TTT-
--S-TTTT-SS-SS--TTT-
---STTTT-SS-SS--TT--
--S-TTTTSSS-SS--TT--
--S-TTTTSSS-SS--TTT-
----TTTT-SS-SS--TTT-
--SSTTTTSSS-SS--TTT-
--S-TTTT-SS-SS--SS--
--SSTTTTSSS-SS--TTT-
--SSTTTT-SS-SS--TTT-
--SSTTTT-SS-SS--TTT-
--SSGGGG-S--SS--TTT-
--SSTTTT-SS-SS--TTT-
--SSTTTT-SS-SS--TTT-
--SSTTTT-SS-SS--TTT-
--SSTTTT-SS-SS--TTT-
--SSTTTT-SS-SS--TTT-
--SSTTTT-SS-SS--TTT-
--S-TTTT-SS-SS--TTT-
--SSTTTT-SS-SS--TTT-
--S-TTTT-SS-SS--TTT-
--S-TTTT-SS-SS--TTT-
--S-SSTT-SS-SS--TT--
----TTTT-SS-SS--TTT-
--S-TTTT-SS-SS--TTT-
--S-TTTTSSS-SS--TTT-
--S-TTTT-SS-SS--TTT-
--S-TTTT-SS-SS--TTT-
--SSTTTTSSS-SS--GGG-
--SSTTTTSSS-SS--TT--
--SSSSTTSSS-SS--GGG-
--S-TTTT-SS-SS--TT--
--S-TTTT-SS-SS--TT--
--S-TTTT-SS-SS--TT--
----TTTT-SS-SS--TT--
----TTTTSSS-SS--TT--
----TTTT-SS-SS--TT--
----TTTT-SS-SS--SS--
----TTTTSSS-SS--TTT-
--S-TTTTSSS-SS--TTT-
----TTTT-SS-SS--TTT-
----TTTTSSS-SS--TTT-
----TTTTSS--SS--TTT-
----TTTTSS--SS--TTT-
----TTTTSSS-SS--TTT-
----TTTTSSS-SS--TTT-
----TTTTSSS-SS--TTT-
----TTTTSSS-SS--TTT-
----TTTTSS--SS--TTT-
----TTTTSS--SS--TTT-
--S-SSTTSS--TT--TTT-
----TTTT-SS-SS--TTT-
--S-TTTTSS--SS--TTT-
----TTTT-SS-SS--TTT-
--S-TTTT-SS-SS--TTT-
----SSTTSSS-SS--TTT-
--S-SSTTSSS-SS--TTT-
--S-TTTT-SS-SS--TTT-
--S-TTTT-SS-SS--TTT-
--S-TTTTSSS-SS--TT--
--S-TTTTSSS-SS--TT--
--S-TTTT-SS-SS--STT-
--S-TTTT-SS-SS--TTT-
----TTTTSSS-SS--TT--
----TTTT-SS-SS--TTT-
----TTTTSSS-SS--TT--
----SSTT-SS-SS--TTT-
--S-TTTT-SS-SS--TT--
----TTTTSSS-SS--TTT-
----TTTT-SS-SS--TT--
----TTTT-SS-SS--TT--
----TTTTSSS-SS--TT--
----TTTT-SS-SS--TT--
--S-TTTT-SS-SS--TT--
----TTTT-SS-SS--TTT-
--S-TTTT-SS-SS--TT--
--S-TTTT-SS-SS--TT--
--S-TTTT-SS-SS--TT--
--SSSSTT-SS-SS--TT--
--S-SSTTSSS-SS--TT--
--S-SSTT-SS-SS--TTT-
--S-TTTT-SS-SS--TT--
--S-TTTT-SS-SS--TT--
--S-TTTT-SS-SS--TT--
----TTTT-SS-SS--TT--
----TTTT-SS-SS--TTT-
----TTTT-SS-SS--TTT-
----TTTT-SS-SS--TT--
----TTTT-SS-SS--TTT-
----TTTTSS--SS--TT--
----SSTT-SS-SS--SS--
--S-TTTT-SS-SS--TT--
--S-TTTTSSS-SS--TT--
----TTTTSSS-SS--TT--
--S-TTTT-SS-SS--TTT-
----TTTT-SS-SS--SS--
----TTTTSS--SS--SS--
--S-TTTT-SS-SS--TT--
----TTTT-SS-SS--TT--
--S-SSTT-SS-SS--TTT-
----SSTT-SS-SS--TTT-
--S-TTTT-SS-SS--TTT-
----TTTT-SS-SS--TTT-
----TTTT-SS-SS--TTT-
--S-TTTTSSS-SS--TTT-
--S-SSTT-SS-SS--TTT-
--SSTTTTSSS-SS--TTT-
--S-TTTT-SS-SS--TTT-
--S-TTTTSSS-SS--TTT-
----SSTT-SS-SS--TTT-
----TTTTSSS-SS--TTT-
--S-TTTT-SS-SS--TTT-
---SSSTT-SS-SS--TTT-
---SSSTT-SS-SS--TTT-
--S-SSTT-SS-SS--TTT-
---SSSTT-S--SS--TTT-
---STTTTSS--SS--TTT-
----TTTT-SS-SS--TTT-
----TTTT-SS-SS--TTT-
--SSTTTT-S--SS--TTT-
--S-SSTTSSS-SS--TTT-
---STTTT-SS-SS--TTT-
--SSTTTT-SS-SS--TTT-
----TTTT-SS-SS--TTT-
----SSTTSSS-SS--TTT-
--S-TTTT-SS-SS--TTT-
----TTTTSSS-SS--TTT-
--S-TTTT-SS-SS--TTT-
--S-TTTTSSS-SS--TTT-
--S-TTTTSSS-SS--TTT-
--S-TTTT-SS-SS--TTT-
----TTTTSSS-SS--TTT-
----SSTT-S--SS--TTT-
---STTTT-S--SS--TTT-
--S-SSTTSSS-SS--TTT-
----TTTTSSS-SS--TTT-
----TTTT-SS-SS--TTT-
--SSTTTTSSS-SS--TTT-
---SSSTT-SS-SS--TTT-
--SSTTTT-SS-SS--TTT-
--SSTTTT-SS-SS--TTT-
--SSSSTTSSS-SS--TTT-
--SSTTTT-SS-TT--TTT-
--SSTTTT-SS-SS--TTT-
--S-TTTTSSS-SS--TT--
--SSSSTT-SS-SS--TTT-
--S-TTTT-SS-SS--TTT-
--SSTTTTSSS-SS--TTT-
--SSTTTT-SS-SS--TT--
--S-SSTT-SS-SS--TTT-
---STTTTSSS-SS--TTT-
----SSTT-SS-TT--TTT-
--S-TTTT-SS-SS--TTT-
----TTTT-SS-SS--TTT-
--S-TTTT-SS-SS--TTT-
----TTTT-SS-SS--TTT-
--S-TTTT-SS-SS--TTT-
--S-TTTTSSS-SS--TT--
----TTTTSSS-SS--TTT-
--S-TTTT-SS-SS--TTT-
--SSSSTT-SS-SS--TTT-
--SSSSTT-SS-SS--TTT-
--S-TTTT-SS-SS--TTT-
--S-TTTT-SS-SS--TTT-
--S-TTTTSSS-SS--TTT-
--S-TTTT-SS-SS--TTT-
--S-TTTT-SS-SS--TTT-
--S-TTTT-SS-TT--TTT-
--S-SSTT-SS-SS--TTT-
--S-TTTTSSS-SS--TTT-
--S-TTTT-SS-SS--TTT-
----TTTT-SS-SS--TTT-
----TTTTSS--SS--TTT-
----TTTT-SS-SS--TTT-
--S-TTTT-SS-SS--TTT-
----TTTT-SS-SS--TTT-
----TTTT-SS-SS--TTT-
--S-TTTT-SS-SS--TTT-
--S-TTTT-SS-SS--TTT-
----TTTT-SS-SS--TTT-
----TTTTSSS-SS--TTT-
--S-TTTT-SS-SS--TTT-
--S-TTTT-SS-SS--TTT-
----TTTTSSS-SS--TTT-
----TTTT-SS-SS--TTT-
----TTTT-SS-SS--TTT-
----TTTT-SS-SS--TTT-
----TTTT-SS-SS--TTT-
----TTTT-SS-SS--TTT-
--S-TTTT-SS-SS--TTT-
----TTTT-SS-SS--SS--
--S-TTTTSSS-SS--TTT-
--S-TTTTSS--SS--TTT-
--S-TTTT-S--SS--TTT-
----TTTTSS--SS--TTT-
----TTTT-SS-SS--TTT-
----TTTT-SS-SS--TTT-
----TTTTSS--SS--TTT-
--S-SSTT-S--SS--TTT-
--S-TTTT-SS-SS--TTT-
--S-TTTT-SS-SS--TTT-
----TTTT-SS-SS--TTT-
----SSTTSSS-SS--TTT-
----TTTT-SS-SS--TTT-
----TTTTSSS-SS--TTT-
--S-TTTT-SS-SS--TTT-
--S-SSTT-SS-SS--TTT-
--S-TTTT-SS-SS--STT-
--S-SSTT-SS-SS--TTT-
--S-TTTT-SS-SS--SS--
--S-TTTT-SS-SS--TTT-
--TTTTTT-SS-SS--TT--
--S-TTTT-SS-SS--SS--
--S-TTTTSSS-SS--TTT-
--S-TTTT-SS-SS--SS--
--S-TTTT-SS-SS--SS--
--S-TTTT-SS-SS--SS--
--S-TTTT-SS-SS--TT--
--S-TTTT-SS-SS--TT--
--S-TTTTSSS-SS--TT--
--TTTTTT-SS-SS--TT--
--S-TTTTSSS-SS--SS--
--S-TTTT-S--SS--TT--
--S-TTTT-SS-SS--SS--
--S-TTTT-SS-SS--TT--
--S-TTTT-SS-SS--TT--
--S-TTTTSSS-SS--SS--
--S-TTTT-SS-SS--TT--
--S-TTTT-SS-SS--TT--
--S-TTTT-SS-SS--TT--
--S-TTTT-SS-SS--TT--
--S-TTTT-SS-SS--TT--
--S-TTTT-SS-SS--TT--
--TTTTTT-SS-SS--SS--
--S-TTTT-SS-SS--TT--
--S-TTTT-SS-SS--TT--
--S-TTTT-SS-SS--TT--
--S-TTTT-SS-SS--TT--
--S-TTTT-SS-SS--TT--
--S-TTTTSSS-TT--TT--
--S-TTTTSSS-SS--TT--
--S-TTTTSSS-SS--TT--
----TTTT-SS-SS--TT--
----TTTT-SS-SS--SS--
----TTTT-SS-SS--TT--
--S-TTTT-SS-SS--TT--
----TTTT-SS-SS--TT--
----TTTT-SS-SS--TT--
----TTTT-SS-SS--TT--
----TTTT-SS-SS--TT--
----TTTT-SS-SS--TT--
----TTTTSS--SS--TT--
----TTTTSS--SS--SS--
----TTTTSSS-SS--TT--
----TTTT-SS-SS--TT--
----TTTTSSS-SS--TT--
----TTTTSSS-SS--TT--
----TTTT-S--SS--SS--
----TTTT-SS-SS--SS--
----TTTT-SS-SS--TT--
----TTTT-SS-TT--TT--
---SSSTTSSS-SS--SS--
--SSTTTT-SS-SS--TT--
---STTTT-SS-SS--TT--
---SSSTTSSS-TT--TT--
--SSTTTT-SS-SS--TT--
---STTTT-SS-SS--TT--
---SSSTT-SS-SS--TT--
--SSTTTT-SS-SS--TT--
--SSTTTT-SS-SS--TT--
---STTTTSSS-SS--SS--
---STTTT-SS-SS--TT--
---STTTTSSS-SS--TT--
----SSTT-SS-SS--TT--
--SSTTTT-SS-SS--TT--
---STTTT-SS-SS--TT--
---STTTT-SS-SS--SS--
---SSSTT-SS-SS--SS--
---STTTT-S--TT--TT--
---STTSSSSS-SS--SS--
---SSSTT-SS-SS--SS--
--SSSSTTSSS-SS--TT--
--SSTTTT-SS-SS--TT--
--SSTTTTSSS-SS--TT--
--SSTTTT-SS-SS--TT--
--SSTTTT-SS-SS--TT--
--SSSSTT-SS-SS--TT--
--SSTTTT-S--SS--TT--
--SSTTTT-SS-SS--SS--
--SSTTTTSSS-SS--TT--
--SSTTTT-SS-SS--TT--
---STTTTSSS-SS--TT--
--SSSSTT-SS-SS--TT--
--SSTTTTSSS-SS--TT--
--SSTTTT-SS-SS--TT--
--SSTTTT-SS-SS--TT--
--SSTTTT-SS-SS--SS--
--SSSSTTSSS-SS--TT--
--SSTTTTSSS-SS---S--
--SSTTTT-SS-SS--SS--
--SSSSTT-SS-SS--SS--
--SSTTTT-SS-SS--TT--
--SSTTTT-SS-SS--SS--
--SSSSTT-SS-SS--TT--
--SSSSTTSSS-SS--TT--
--SSTTTTSSS-SS--SS--
--SSTTTTSSS-SS--SS--
--SSTTTT-SS-SS--TT--
---SSSTTSSS-SS--TT--
---SSSTTSSS-SS--TT--
--SSSSTT-SS-SS--TT--
---STTTT-SS-SS--TT--
---STTTT-SS-SS--TT--
---SSSTTSSS-SS--TT--
---SSSTT-SS-SS--TT--
--SSTTTTSSS-SS--TT--
--SSSSTTSSS-SS--TT--
--SSSSTTSSS-SS--TT--
--SSTTTTSSS-SS--TT--
--SSTTTTSSS-SS--TT--
--SSTTTT-SS-SS--TT--
--SSSSTTSSS-SS--TT--
--SSTTTT-SS-SS--TT--
---STTTTSSS-SS--TT--
--SSTTTT-SS-SS--TT--
---STTTT-SS-SS--TT--
--SSSSTT-SS-SS--TT--
---STTTTSSS-SS--TT--
---SSSTTSSS-TT--TT--
---SSSTT-SS-SS--TT--
--SSSSTT-SS-SS--TT--
---SSSTT-SS-SS--TT--
---STTTTSSS-SS--TT--
---STTTTSSS-SS--SS--
--SSTTTTSSS-SS--TT--
----TTTT-SS-SS--SS--
---STTTT-S--SS--TT--
---STTTT-SS-SS--TT--
--SSTTTT-SS-SS--TT--
--SSTTTT-SS-SS--TT--
--SSTTTT-SS-SS--TT--
--SSSSTTSSS-SS--TT--
--SSTTTT-SS-SS--TT--
--SSTTTT-SS-SS--TT--
--SSTTTT-SS-SS--TT--
---STTTT-SS-SS--TT--
--SSTTTTSSS-SS--TT--
--SSTTTT-SS-SS--TT--
--SSTTTTSSS-SS--TT--
--SSTTTTSS--SS--TT--
--SSTTTT-SS-SS--SS--
--SSTTTT-SS-SS--TT--
--SSTTTT-SS-SS--TT--
---STTTT-SS-SS--TT--
--SSTTTT-SS-SS--TT--
--SSTTTT-SS-SS--TT--
--SSTTTT-SS-SS--SS--
--SSTTTT-SS-SS--TT--
--SSTTTT-SS-SS--TT--
--SSSSTT-SS-SS--TT--
----SSTT-SS-SS--SS--
---SSSTT-SS-SS--SS--
--SSTTTT-SS-SS--SS--
--SSTTTTSSS-SS--SS--
---STTTT-SS-SS--SS--
--SSSSTT-SS-SS--TT--
--SSTTTT-SS-SS--TT--
--SSTTTT-SS-SS--TT--
--SSTTTT-SS-SS--TT--
--SSSSTT-SS-SS--TT--
--SSTTTT-SS-SS--TT--
--SSTTTT-SS-SS--TT--
--SSTTTT-SS-SS--TT--
---STTTT-SS-SS--TT--
--SSTTTT-SS-SS--TT--
--SSTTTT-SS-SS--TT--
--SSTTTT-SS-SS--TT--
--TTTTTT-SS-SS--TT--
--TTTTTT-SS-SS--TT--
--SS-STTSSS-SS--TT--
--TTTTTT-SS-SS--TT--
--SSTTTT-SS-SS--TT--
--TTTTTT-SS-SS--TT--
--TTTTTT-SS-SS--TT--
--SSTTTT-SS-SS--SS--
--TTTTTT-SS-SS--TT--
---SSSTT-SS-SS--TT--
--TTTTTT-SS-SS--TT--
--TTTTTTSSS-SS--TTT-
--TTTTTT-SS-SS--TTT-
--TTTTTT-SS-SS--TTT-
--TTTTTT-SS-SS--TTT-
--TTTTTT-SS-SS--TTT-
--TTTTTT-SS-SS--TTT-
-TTTTTTT-SS-SS--TT--
--SSTTTT-SS-SS--TT--
--SSTTTT-SS-SS--TT--
--TTTTTT-SS-SS--TT--
--SSTTTT-SS-SS--TT--
--TTTTTT-SS-SS--TT--
--SSTTTT-SS-SS--TT--
--TTTTTT-SS-SS--TT--
--TTTTTT-SS-SS--SS--
--TTTTTT-SS-SS--TT--
--SSTTTT-SS-SS--TT--
--TTTTTT-SS-SS--TT--
--TTTTTT-SS-SS--SS--
--SSTTTTSSS-SS--SS--
--TTTTTT-SS-SS--TT--
--TTTTTTSSS-SS--TT--
--TTTTTT-SS-SS--TT--
--TTTTTT-SS-SS--TT--
--TTTTTTSSS-SS--TT--
--SSTTTT-SS-SS--TT--
--TTTTTTSSS-SS--TT--
--TTTTTTSSS-SS--TT--
--TTTTTTSSS-SS--TT--
-GGGTTTT-SS-SS--TT--
-TTTTTTT-SS-SS--TT--
-GGGTTTT-SS-SS--TT--
-TTSTTTT-SS-SS--TT--
-TTTTTTT-SS-SS--TT--
-TTTTTTTSSS-SS--TT--
-TTTTTTT-SS-SS--TT--
-GGGTTTTSSS-SS--TT--
-GGGTTTT-SS-SS--TT--
-TTTTTTT-SS-SS--TT--
-GGGTTTT-SS-SS--TT--
-TTTTTTT-SS-SS--TT--
-TTTTTTT-SS-SS--TT--
-GGGTTTT-SS-SS--SS--
-TTTTTTT-SS-SS--TT--
-GGGTTTT-SS-SS--TT--
-GGGTTTT-SS-SS--TT--
-GGGTTTT-SS-SS--TT--
-GGGTTTTSSS-SS--TT--
-GGGTTTT-SS-SS--TT--
-TTTTTTTSSS-SS--TT--
-GGGTTTT-SS-SS--TT--
-TTSTTTT-SS-SS--TT--
-GGGTTTT-SS-SS--TT--
-TTTTTTT-SS-SS--TT--
-GGGTTTT-SS-SS--TT--
-GGGTTTT-SS-SS--TT--
-TTTTTTT-SS-SS--TT--
-GGGTTTT-SS-SS--SS--
-TTSSSTTSSS-SS--TT--
-TTTTTTT-SS-SS--TT--
-TTSTTTT-SS-SS--SS--
-GGGTTTTSSS-SS--TT--
-GGGTTTTSSS-SS--TT--
[truncated: 20,014 more chars]
