# Supplementary material for: Unfolding of α-helical 20-residue poly-glutamic acid analyzed by multiple runs of canonical molecular dynamics simulations
Source: PeerJ. 2018 May 15;6:e4769. doi: 10.7717/peerj.4769 (PMC5958886; doi:10.7717/peerj.4769)
Supplement: Supplemental Information 5 — The data includes the two initial structures and trajectories of secondary structural elements of all the residues in all the snapshots generated in this study. All the figures and tables in this manuscript were generated based on this raw data. [file peerj-06-4769-s005.gz › ss_trajectory/Ide/ide8.txt]

-HHHHHHHHHHHHHHHHHH-
-HHHHHHHHHHHHHHHHHH-
-HHHHHHHHHHHHHHHHTT-
-HHHHHHHHHHHHHHHHTT-
-HHHHHHHHHHHHHHHHHH-
-HHHHHHHHHHHHHHHHHH-
-HHHHHHHHHHHHHHHHHH-
-HHHHHHHHHHHHHHHHHH-
-HHHHHHHHHHHHHHHHHH-
-HHHHHHHHHHHHHHHHHH-
-HHHHHHHHHHHHHHHHHH-
-HHHHHHHHHHHHHHHHHH-
-HHHHHHHHHHHHHHHHHH-
-HHHHHHHHHHHHHHHHTT-
-HHHHHHHHHHHHHHHHHT-
-HHHHHHHHHHHHHHHHH--
-HHHHHHHHHHHHHHHHHH-
-HHHHHHHHHHHHHHHHH--
-HHHHHHHHHHHHHHHHHT-
-HHHHHHHHHHHHHHHHHT-
-HHHHHHHHHHHHHHHHHT-
-HHHHHHHHHHHHHHHHTT-
-HHHHHHHHHHHHHHHHTT-
-HHHHHHHHHHHHHHHHTT-
-HHHHHHHHHHHHHHHHTT-
-HHHHHHHHHHHHHHHHTT-
-HHHHHHHHHHHHHHHHTT-
-HHHHHHHHHHHHHHHHHH-
-HHHHHHHHHHHHHHHHHH-
-HHHHHHHHHHHHHHHHTT-
-HHHHHHHHHHHHHHHHHT-
-HHHHHHHHHHHHHHHHH--
-HHHHHHHHHHHHHHHHHH-
-HHHHHHHHHHHHHHHHHH-
-HHHHHHHHHHHHHHHHHH-
-HHHHHHHHHHHHHHHHHH-
-HHHHHHHHHHHHHHHHHH-
-HHHHHHHHHHHHHHHHH--
-HHHHHHHHHHHHHHHHHT-
-HHHHHHHHHHHHHHHHH--
-HHHHHHHHHHHHHHHHH--
-HHHHHHHHHHHHHHHHHH-
-HHHHHHHHHHHHHHHTT--
-HHHHHHHHHHHHHHHHH--
-HHHHHHHHHHHHHHHHH--
-HHHHHHHHHHHHHHHHH--
-HHHHHHHHHHHHHHHHT--
-HHHHHHHHHHHHHHHTT--
-HHHHHHHHHHHHHHHTT--
-HHHHHHHHHHHHHHHHH--
-HHHHHHHHHHHHHHHHH--
-HHHHHHHHHHHHHHHTT--
-HHHHHHHHHHHHHHHTT--
-HHHHHHHHHHHHHHHHH--
-HHHHHHHHHHHHHHHTT--
-HHHHHHHHHHHHHHHHH--
-HHHHHHHHHHHHHHTTT--
-HHHHHHHHHHHHHHHHH--
-HHHHHHHHHHHHHHHHT--
-HHHHHHHHHHHHHHHTT--
-HHHHHHHHHHHHHHTTT--
-HHHHHHHHHHHHHHHHH--
-HHHHHHHHHHHHHHHTT--
-HHHHHHHHHHHHHHHHH--
-HHHHHHHHHHHHHHHTT--
-HHHHHHHHHHHHHHHTT--
-HHHHHHHHHHHHHHTTT--
-HHHHHHHHHHHHHHHHH--
-HHHHHHHHHHHHHHHHH--
-HHHHHHHHHHHHHHHHH--
-HHHHHHHHHHHHHHHHH--
-HHHHHHHHHHHHHHHHH--
-HHHHHHHHHHHHHHHHH--
-HHHHHHHHHHHHHHHHH--
-HHHHHHHHHHHHHHHHH--
-HHHHHHHHHHHHHHHHH--
-HHHHHHHHHHHHHHHHH--
-HHHHHHHHHHHHHHHHH--
-HHHHHHHHHHHHHHHHH--
-HHHHHHHHHHHHHHHHH--
-HHHHHHHHHHHHHHHTT--
-HHHHHHHHHHHHHHHHH--
-HHHHHHHHHHHHHHTTS--
-HHHHHHHHHHHHHHTTT--
-HHHHHHHHHHHHHHHTTT-
-HHHHHHHHHHHHHHHHTT-
-HHHHHHHHHHHHHHHHHT-
-HHHHHHHHHHHHHHHHHT-
-HHHHHHHHHHHHHHHTTT-
-HHHHHHHHHHHHHHHHHH-
-HHHHHHHHHHHHHHHTTT-
-HHHHHHHHHHHHHHHHHH-
-HHHHHHHHHHHHHHHHTT-
-HHHHHHHHHHHHHHHHHH-
-HHHHHHHHHHHHHHHHHH-
-HHHHHHHHHHHHHHHHS--
-HHHHHHHHHHHHHHHHTT-
-HHHHHHHHHHHHHHHHTT-
-HHHHHHHHHHHHHHHHHH-
-HHHHHHHHHHHHHHHHHH-
-HHHHHHHHHHHHHHHHHH-
-HHHHHHHHHHHHHHHHHH-
-HHHHHHHHHHHHHHHHHH-
-HHHHHHHHHHHHHHHHHH-
-HHHHHHHHHHHHHHHHHH-
-HHHHHHHHHHHHHHHHHH-
-HHHHHHHHHHHHHHHHTT-
-HHHHHHHHHHHHHHHHHH-
-HHHHHHHHHHHHHHHHHH-
-THHHHHHHHHHHHHHHHT-
-THHHHHHHHHHHHHHHTT-
-THHHHHHHHHHHHHHTT--
-HHHHHHHHHHHHHHHHTT-
-HHHHHHHHHHHHHHHTT--
-HHHHHHHHHHHHHHHTT--
-HHHHHHHHHHHHHHTTS--
-HHHHHHHHHHHHHHHTTT-
-HHHHHHHHHHHHHHHTT--
-HHHHHHHHHHHHHHHHH--
-HHHHHHHHHHHHHHHTT--
-HHHHHHHHHHHHHHHTT--
-HHHHHHHHHHHHHHHTS--
-HHHHHHHHHHHHHHHTT--
-HHHHHHHHHHHHHHTTTT-
-HHHHHHHHHHHHHHHHTT-
-HHHHHHHHHHHHHHHHHT-
-HHHHHHHHHHHHHHHHTT-
-HHHHHHHHHHHHHHHHHH-
-HHHHHHHHHHHHHHHHHH-
-HHHHHHHHHHHHHHHHTT-
-HHHHHHHHHHHHHHHHTT-
-HHHHHHHHHHHHHHHHTT-
-HHHHHHHHHHHHHHHHTT-
-HHHHHHHHHHHHHHHHH--
-HHHHHHHHHHHHHHHHHT-
-HHHHHHHHHHHHHHHHH--
-HHHHHHHHHHHHHHHHHH-
-HHHHHHHHHHHHHHHHHT-
-HHHHHHHHHHHHHHHHHH-
-HHHHHHHHHHHHHHHHTT-
-HHHHHHHHHHHHHHHHHH-
-HHHHHHHHHHHHHHHHHT-
-HHHHHHHHHHHHHHHHHT-
-THHHHHHHHHHHHHHHHT-
-HHHHHHHHHHHHHHHHHT-
-HHHHHHHHHHHHHHHHH--
-HHHHHHHHHHHHHHHHHT-
--HHHHHHHHHHHHHHHHH-
--HHHHHHHHHHHHHHHHH-
--HHHHHHHHHHHHHHHHH-
-HHHHHHHHHHHHHHHHTT-
--HHHHHHHHHHHHHHHHT-
--HHHHHHHHHHHHHHHHT-
-HHHHHHHHHHHHHHHHHH-
-HHHHHHHHHHHHHHHHHT-
-HHHHHHHHHHHHHHHHHH-
-HHHHHHHHHHHHHHHTT--
-HHHHHHHHHHHHHHHHHT-
-HHHHHHHHHHHHHHHHHH-
-HHHHHHHHHHHHHHHHHT-
-HHHHHHHHHHHHHHHHTT-
-HHHHHHHHHHHHHHHHHT-
-HHHHHHHHHHHHHHHHHT-
-HHHHHHHHHHHHHHHHHT-
-HHHHHHHHHHHHHHHHHT-
-HHHHHHHHHHHHHHHHHT-
-HHHHHHHHHHHHHHHHTT-
-HHHHHHHHHHHHHHHHT--
-HHHHHHHHHHHHHHHHT--
-HHHHHHHHHHHHHHHHHT-
-HHHHHHHHHHHHHHTTT--
-THHHHHHHHHHHHHHHHT-
-THHHHHHHHHHHHHHHHT-
-HHHHHHHHHHHHHHHHHT-
-THHHHHHHHHHHHHHHHT-
-HHHHHHHHHHHHHHHHHT-
-HHHHHHHHHHHHHHTTTT-
-HHHHHHHHHHHHHHHHH--
-HHHHHHHHHHHHHHHHHT-
-HHHHHHHHHHHHHHHHHT-
-HHHHHHHHHHHHHHHHH--
-HHHHHHHHHHHHHHTTTT-
-HHHHHHHHHHHHHHHHHT-
-HHHHHHHHHHHHHHHHH--
-HHHHHHHHHHHHHHHHTT-
-HHHHHHHHHHHHHHHHHT-
-HHHHHHHHHHHHHHHHHT-
-HHHHHHHHHHHHHHHHHH-
-HHHHHHHHHHHHHHHHHT-
-HHHHHHHHHHHHHHHHHT-
-HHHHHHHHHHHHHHHHH--
-HHHHHHHHHHHHHHHHT--
-HHHHHHHHHHHHHHHHT--
-HHHHHHHHHHHHHHHHT--
-HHHHHHHHHHHHHHHHT--
-HHHHHHHHHHHHHHHHT--
-HHHHHHHHHHHHHHHHT--
-HHHHHHHHHHHHHHHHT--
-HHHHHHHHHHHHHHHHTT-
-HHHHHHHHHHHHHHHHT--
-TTHHHHHHHHHHHTTSTT-
-HHHHHHHHHHHHHHHHS--
-HHHHHHHHHHHHHHHHTT-
-HHHHHHHHHHHHHHHTTT-
-HHHHHHHHHHHHHHTTTT-
-HHHHHHHHHHHHHHHHT--
-HHHHHHHHHHHHHHHHT--
-HHHHHHHHHHHHHHHHS--
-HHHHHHHHHHHHHHHHS--
-HHHHHHHHHHHHHHHHS--
--HHHHHHHHHHHHHHHT--
-HHHHHHHHHHHHHHHHT--
-HHHHHHHHHHHHHHHHS--
-HHHHHHHHHHHHHHHHS--
-HHHHHHHHHHHHHHHHS--
-HHHHHHHHHHHHHHHHS--
-HHHHHHHHHHHHHHHHT--
-HHHHHHHHHHHHHHHHT--
-HHHHHHHHHHHHHHHHT--
-HHHHHHHHHHHHHHHTTT-
-HHHHHHHHHHHHHHTTTT-
-HHHHHHHHHHHHHHHHT--
-HHHHHHHHHHHHHHHHS--
-HHHHHHHHHHHHHHHHT--
-HHHHHHHHHHHHHHHTS--
-HHHHHHHHHHHHHHHTTT-
-HHHHHHHHHHHHHHHHT--
-HHHHHHHHHHHHHHHTTT-
-HHHHHHHHHHHHHHHTTT-
-HHHHHHHHHHHHHTTTT--
-HHHHHHHHHHHHHHHHT--
-HHHHHHHHHHHHHHHHS--
-HHHHHHHHHHHHHHHHT--
-HHHHHHHHHHHHHHHHT--
-HHHHHHHHHHHHHHHHT--
-HHHHHHHHHHHHHHHHS--
-HHHHHHHHHHHHHHHHT--
-HHHHHHHHHHHHHHHHS--
-HHHHHHHHHHHHHHHHH--
-HHHHHHHHHHHHHHTTT--
-HHHHHHHHHHHHHHHHT--
-HHHHHHHHHHHHHHTTS--
-TTHHHHHHHHHHHHHHTT-
--HHHHHHHHHHHHHHHT--
-HHHHHHHHHHHHHHHHT--
--HHHHHHHHHHHHHHHT--
--HHHHHHHHHHHHHHHT--
-HHHHHHHHHHHHHHHHT--
--HHHHHHHHHHHHHHHT--
--HHHHHHHHHHHHTTTTT-
-HHHHHHHHHHHHHHHHT--
-HHHHHHHHHHHHHHHHS--
-HHHHHHHHHHHHHHHHT--
-HHHHHHHHHHHHHHHHT--
-HHHHHHHHHHHHHHTTS--
-HHHHHHHHHHHHHHHHS--
-HHHHHHHHHHHHHHHHT--
-HHHHHHHHHHHHHHHHS--
-HHHHHHHHHHHHHHHHS--
-HHHHHHHHHHHHHHHHS--
-HHHHHHHHHHHHHHHHTT-
-HHHHHHHHHHHHHHHHS--
-HHHHHHHHHHHHHHHHS--
-HHHHHHHHHHHHHHHHT--
--HHHHHHHHHHHHHHHT--
--HHHHHHHHHHHHHHHT--
--HHHHHHHHHHHHHHHH--
--HHHHHHHHHHHHHHHT--
--HHHHHHHHHHHHHHHT--
--HHHHHHHHHHHHHHHH--
--HHHHHHHHHHHHHHHS--
--HHHHHHHHHHHHHHHH--
--HHHHHHHHHHHHHTTS--
--HHHHHHHHHHHHHHTTT-
--HHHHHHHHHHHHHHHS--
-THHHHHHHHHHHHHHHS--
--HHHHHHHHHHHHHHHH--
--HHHHHHHHHHHHHHHT--
--HHHHHHHHHHHHHTTS--
--HHHHHHHHHHHHHHHS--
--HHHHHHHHHHHHHHHH--
--HHHHHHHHHHHHHHHTT-
--HHHHHHHHHHHHHHHS--
-HHHHHHHHHHHHHTTTTT-
-HHHHHHHHHHHHHHHHT--
-HHHHHHHHHHHHHHHHT--
-HHHHHHHHHHHHHHHHT--
-HHHHHHHHHHHHHHHHT--
-HHHHHHHHHHHHHHHHH--
-HHHHHHHHHHHHHHTTS--
-HHHHHHHHHHHHHHHHS--
-HHHHHHHHHHHHHHHHT--
-HHHHHHHHHHHHHHHHT--
-HHHHHHHHHHHHHHHTT--
-HHHHHHHHHHHHHHHHS--
-HHHHHHHHHHHHHHHTT--
-HHHHHHHHHHHHHHHHT--
-HHHHHHHHHHHHHHHHT--
-HHHHHHHHHHHHHHHHS--
-HHHHHHHHHHHHHHHTTT-
-HHHHHHHHHHHHHHHHS--
-HHHHHHHHHHHHHHHHTT-
-HHHHHHHHHHHHHHHHT--
-HHHHHHHHHHHHHHTTS--
-HHHHHHHHHHHHHHHHH--
-HHHHHHHHHHHHHHTTS--
-HHHHHHHHHHHHHHHHS--
-HHHHHHHHHHHHHHHHTT-
-HHHHHHHHHHHHHHHTS--
-HHHHHHHHHHHHHHHTT--
-HHHHHHHHHHHHHHHSS--
-HHHHHHHHHHHHHHHTS--
-HHHHHHHHHHHHHHHTT--
-HHHHHHHHHHHHHHHTS--
-HHHHHHHHHHHHHHHTTT-
-HHHHHHHHHHHHHHHTS--
-HHHHHHHHHHHHHHHHT--
-HHHHHHHHHHHHHHHHT--
-HHHHHHHHHHHHHHHHT--
-HHHHHHHHHHHHHHHHT--
-HHHHHHHHHHHHHHHHS--
-HHHHHHHHHHHHHHHHS--
-HHHHHHHHHHHHHHHHS--
-HHHHHHHHHHHHHHHTTT-
-HHHHHHHHHHHHHHHHS--
-HHHHHHHHHHHHHHHHS--
-HHHHHHHHHHHHHHHHS--
-HHHHHHHHHHHHHHHTTT-
-HHHHHHHHHHHHHHHHT--
-HHHHHHHHHHHHHHHHT--
-HHHHHHHHHHHHHHHHH--
-HHHHHHHHHHHHHHHHS--
-HHHHHHHHHHHHHHHHS--
-HHHHHHHHHHHHHHHHT--
-HHHHHHHHHHHHHHHHS--
-HHHHHHHHHHHHHHHHT--
-HHHHHHHHHHHHHHHHT--
-HHHHHHHHHHHHHHHHT--
-HHHHHHHHHHHHHHHHT--
-HHHHHHHHHHHHHHHHT--
-HHHHHHHHHHHHHHHHS--
-HHHHHHHHHHHHHHHHH--
-HHHHHHHHHHHHHHHHT--
-HHHHHHHHHHHHHHHHS--
-HHHHHHHHHHHHHHHHS--
-HHHHHHHHHHHHHHHHS--
-HHHHHHHHHHHHHHHHS--
-HHHHHHHHHHHHHHHHS--
-HHHHHHHHHHHHHHHHS--
-HHHHHHHHHHHHHHHHS--
-HHHHHHHHHHHHHHHHS--
-HHHHHHHHHHHHHHTTS--
-HHHHHHHHHHHHHHHHS--
-HHHHHHHHHHHHHHHHH--
-HHHHHHHHHHHHHHTTS--
-HHHHHHHHHHHHHHHHT--
-HHHHHHHHHHHHHHHHS--
-HHHHHHHHHHHHHHHHS--
-HHHHHHHHHHHHHHHHT--
-HHHHHHHHHHHHHHHHS--
-HHHHHHHHHHHHHHHHS--
-HHHHHHHHHHHHHHHHS--
-HHHHHHHHHHHHHHTTS--
-HHHHHHHHHHHHHHHHS--
-HHHHHHHHHHHHHHHHH--
-HHHHHHHHHHHHHHHHS--
-HHHHHHHHHHHHHHHHS--
-HHHHHHHHHHHHHHHHT--
-HHHHHHHHHHHHHHHHS--
-HHHHHHHHHHHHHHTTS--
-HHHHHHHHHHHHHHHHT--
-HHHHHHHHHHHHHHHHS--
-HHHHHHHHHHHHHHHHT--
-HHHHHHHHHHHHHHHHT--
-HHHHHHHHHHHHHTTTS--
-HHHHHHHHHHHHHHHHHT-
-HHHHHHHHHHHHHHHH---
-HHHHHHHHHHHHHHTTS--
-HHHHHHHHHHHHHHHHS--
-HHHHHHHHHHHHHHHHS--
-HHHHHHHHHHHHHHHTT--
-HHHHHHHHHHHHHHHHH--
-HHHHHHHHHHHHHHHHS--
-HHHHHHHHHHHHHHHHT--
-HHHHHHHHHHHHHHHHS--
-HHHHHHHHHHHHHHHHT--
-HHHHHHHHHHHHHHHHT--
-HHHHHHHHHHHHHHHTT--
-HHHHHHHHHHHHHHHHT--
-HHHHHHHHHHHHHHHHH--
-HHHHHHHHHHHHHHHHT--
-HHHHHHHHHHHHHHHHT--
-HHHHHHHHHHHHHHHHT--
-HHHHHHHHHHHHHHHHT--
-HHHHHHHHHHHHHHHHH--
-HHHHHHHHHHHHHHHTT--
-HHHHHHHHHHHHHHHHT--
-HHHHHHHHHHHHHHHTT--
-HHHHHHHHHHHHHHHHT--
-HHHHHHHHHHHHHHHHT--
-HHHHHHHHHHHHHHHTT--
-HHHHHHHHHHHHHHHHT--
-HHHHHHHHHHHHHHHHT--
-HHHHHHHHHHHHHHHHS--
-HHHHHHHHHHHHHHHTT--
-HHHHHHHHHHHHHHHTT--
-HHHHHHHHHHHHHHHTT--
-HHHHHHHHHHHHHHHTT--
-HHHHHHHHHHHHHHHTT--
-HHHHHHHHHHHHHHHHH--
-HHHHHHHHHHHHHHHHS--
-HHHHHHHHHHHHHHHHT--
-HHHHHHHHHHHHHHTTS--
-HHHHHHHHHHHHHHHHH--
-HHHHHHHHHHHHHHHTT--
-HHHHHHHHHHHHHHTTT--
-HHHHHHHHHHHHHHHTT--
-HHHHHHHHHHHHHHHTT--
-HHHHHHHHHHHHHHHHH--
-HHHHHHHHHHHHHHHHH--
-HHHHHHHHHHHHHHHTT--
-HHHHHHHHHHHHHHHHH--
-HHHHHHHHHHHHHHHHT--
-HHHHHHHHHHHHHHHHH--
-HHHHHHHHHHHHHHHHH--
-HHHHHHHHHHHHHHHHS--
-HHHHHHHHHHHHHHHTT--
-HHHHHHHHHHHHHHHTT--
-HHHHHHHHHHHHHHHTT--
-HHHHHHHHHHHHHHHHH--
-HHHHHHHHHHHHHHHHH--
-HHHHHHHHHHHHHHHHH--
-HHHHHHHHHHHHHHHHH--
-HHHHHHHHHHHHHHHHH--
-HHHHHHHHHHHHHHHHH--
-HHHHHHHHHHHHHHHHH--
-HHHHHHHHHHHHHHHHH--
-HHHHHHHHHHHHHHHHH--
-HHHHHHHHHHHHHHHHH--
-HHHHHHHHHHHHHHHTT--
-HHHHHHHHHHHHHHTTT--
-HHHHHHHHHHHHHHTTT--
-HHHHHHHHHHHHHHHHH--
-HHHHHHHHHHHHHHTTT--
-HHHHHHHHHHHHHHTTT--
-HHHHHHHHHHHHHHHHH--
-THHHHHHHHHHHHHTTT--
-HHHHHHHHHHHHHHTTT--
-HHHHHHHHHHHHHHTTT--
-THHHHHHHHHHHHHHHH--
-HHHHHHHHHHHHHHHTT--
-HHHHHHHHHHHHHHHTT--
-HHHHHHHHHHHHHHHHT--
-HHHHHHHHHHHHHHHHH--
-HHHHHHHHHHHHHHHTT--
-HHHHHHHHHHHHHHHHH--
-HHHHHHHHHHHHHHHTT--
-HHHHHHHHHHHHHHTTT--
-HHHHHHHHHHHHHHTTT--
-HHHHHHHHHHHHHHHHH--
-HHHHHHHHHHHHHHHHH--
-HHHHHHHHHHHHHHHHH--
-HHHHHHHHHHHHHHHHH--
-HHHHHHHHHHHHHHHHT--
-HHHHHHHHHHHHHHHHH--
-HHHHHHHHHHHHHHTTT--
-HHHHHHHHHHHHHHHHH--
-HHHHHHHHHHHHHHHHH--
-HHHHHHHHHHHHHHHTT--
-HHHHHHHHHHHHHHTTT--
-HHHHHHHHHHHHHHHHH--
-HHHHHHHHHHHHHHHHH--
-HHHHHHHHHHHHHHTTS--
-HHHHHHHHHHHHHHHHH--
-HHHHHHHHHHHHHHHHH--
-HHHHHHHHHHHHHHHHT--
-HHHHHHHHHHHHHHHHH--
-HHHHHHHHHHHHHHHHH--
-HHHHHHHHHHHHHHHHH--
-HHHHHHHHHHHHHHHTT--
-HHHHHHHHHHHHHHHTT--
-HHHHHHHHHHHHHHHHH--
-HHHHHHHHHHHHHHHHH--
-HHHHHHHHHHHHHHHHH--
-HHHHHHHHHHHHHHHHT--
-HHHHHHHHHHHHHHTTS--
-HHHHHHHHHHHHHHHHH--
-HHHHHHHHHHHHHHHHT--
-HHHHHHHHHHHHHHHHS--
-HHHHHHHHHHHHHHHHT--
-HHHHHHHHHHHHHHHHT--
-HHHHHHHHHHHHHHHHS--
-HHHHHHHHHHHHHHHHH--
-HHHHHHHHHHHHHHHHH--
-HHHHHHHHHHHHHHHTT--
-HHHHHHHHHHHHHHTTS--
-HHHHHHHHHHHHHHHHT--
-HHHHHHHHHHHHHHHHH--
-HHHHHHHHHHHHHHHTT--
-HHHHHHHHHHHHHHHHS--
-HHHHHHHHHHHHHHHHH--
-HHHHHHHHHHHHHHHHT--
-HHHHHHHHHHHHHHHHT--
-HHHHHHHHHHHHHHHHT--
-HHHHHHHHHHHHHHHHT--
-HHHHHHHHHHHHHHHHH--
-HHHHHHHHHHHHHHHTT--
-HHHHHHHHHHHHHHHHT--
-HHHHHHHHHHHHHHTT---
-HHHHHHHHHHHHHHHHT--
-HHHHHHHHHHHHHHHHS--
-HHHHHHHHHHHHHHHHH--
-HHHHHHHHHHHHHHHHH--
-HHHHHHHHHHHHHHHHT--
-HHHHHHHHHHHHHHHHH--
-HHHHHHHHHHHHHHHHH--
-HHHHHHHHHHHHHHHTT--
-HHHHHHHHHHHHHHHTT--
-HHHHHHHHHHHHHHHHH--
-HHHHHHHHHHHHHHHHT--
-HHHHHHHHHHHHHHTTS--
-HHHHHHHHHHHHHHHHH--
-HHHHHHHHHHHHHHHHS--
-HHHHHHHHHHHHHHHHT--
-HHHHHHHHHHHHHHHTT--
-HHHHHHHHHHHHHHHTT--
-HHHHHHHHHHHHHHHHH--
-HHHHHHHHHHHHHHHHH--
-HHHHHHHHHHHHHHHHH--
-HHHHHHHHHHHHHHHTT--
-HHHHHHHHHHHHHHHHH--
-HHHHHHHHHHHHHHHTT--
-HHHHHHHHHHHHHHHHHT-
-HHHHHHHHHHHHHHHGGG-
-HHHHHHHHHHHHHHHHHT-
-HHHHHHHHHHHHHHHHH--
-HHHHHHHHHHHHHHHHH--
-HHHHHHHHHHHHHHHHHT-
-HHHHHHHHHHHHHHHHH--
-HHHHHHHHHHHHHHHHH--
-HHHHHHHHHHHHHHHTT--
-HHHHHHHHHHHHHHHTT--
-HHHHHHHHHHHHHHHHH--
-HHHHHHHHHHHHHHHHH--
-HHHHHHHHHHHHHHHHH--
-HHHHHHHHHHHHHHHHHT-
-HHHHHHHHHHHHHHHHTT-
-HHHHHHHHHHHHHTTTTT-
-HHHHHHHHHHHHHHHHTT-
-HHHHHHHHHHHHHHHHHT-
-HHHHHHHHHHHHHHHHTT-
-HHHHHHHHHHHHHHHHT--
-HHHHHHHHHHHHHHHHHT-
-HHHHTTTHHHHHHHHHHT-
-HHHHHHHTTHHHHHHHHH-
-HHHHHHHHHHHHHHHHHT-
-HHHHHTTHHHHHHHHHTT-
-HHHHHTTHHHHHHHHHH--
-HHHHHTTHHHHHHHHHHT-
-HHHHHHHHHHHHHHHHHT-
-HHHHHHHHHHHHHHHHHH-
-HHHHHHHHHHHHHHHHHT-
-HHHHHHHHHHHHHHHHHT-
-HHHHHHHHHHHHHHHHHT-
-HHHHHHHHHHHHHHHHTT-
-HHHHHHHHHHHHHHHHTT-
-HHHHHHHHHHHHHHHTTT-
-HHHHHHHHHHHHHHHHH--
-HHHHHHHHHHHHHHHHH--
-HHHHHHHHHHHHHHHHHT-
-HHHHHHHHHHHHHHHHTT-
-HHHHHHHHHHHHHHHHHT-
-HHHHHHHHHHHHHHHHH--
-HHHHHHHHHHHHHHHHH--
-HHHHHHHHHHHHHHHHTT-
-HHHHHHHHHHHHHHHTT--
-HHHHHHHHHHHHHHHHHT-
-HHHHHHHHHHHHHHHHTT-
-HHHHHHHHHHHHHHHHTT-
-HHHHHHHHHHHHHHHHTT-
-HHHHHHHHHHHHHHHHTT-
-HHHHHHHHHHHHHHHHTT-
-HHHHHHHHHHHHHHHHTT-
-HHHHHHHHHHHHHHHHTT-
-HHHHHHHHHHHHHHHHTT-
-HHHHHHHHHHHHHHHHHH-
-HHHHHHHHHHHHHHHHHH-
-HHHHHHHHHHHHHHHHHH-
-HHHHHHHHHHHHHHHHHH-
-HHHHHHHHHHHHHHHHHH-
-HHHHHHHHHHHHHHHTT--
-HHHHHHHHHHHHHHHHHT-
-HHHHHHHHHHHHHHHHHH-
-HHHHHHHHHHHHHHHHHH-
-HHHHHHHHHHHHHHHHHT-
-HHHHHHHHHHHHHHHHT--
-TTHHHHHHHHHHHHHHHH-
-HHHHHHHHHHHHHHHHHH-
-HHHHHHHHHHHHHHHHHH-
-HHHHHHHHHHHHHHHHHH-
-HHHHHHHHHHHHHHHTT--
-HHHHHHHHHHHHHHHHHH-
-HHHHHHHHHHHHHHHHHH-
-HHHHHHHHHHHHHHHHHH-
-HHHHHHHHHHHHHHHHHH-
-HHHHHHHHHHHHHHHHHH-
-HHHHHHHHHHHHHHHHHH-
-HHHHHHHHHHHHHHHTT--
-HHHHHHHHHHHHHHHHHH-
-HHHHHHHHHHHHHHHHHH-
-HHHHHHHHHHHHHHHTTT-
-HHHHHHHHHHHHHHHHHH-
-HHHHHHHHHHHHHHHHHH-
-HHHHHHHHHHHHHHHHTT-
-HHHHHHHHHHHHHHTTS--
-HHHHHHHHHHHHHHHHH--
-HHHHHHHHHHHHHHTTT--
-HHHHHHHHHHHHHHHTT--
-HHHHHHHHHHHHHHHTT--
-HHHHHHHHHHHHHHHTT--
-HHHHHHHHHHHHHHHTT--
-HHHHHHHHHHHHHHHTTT-
-HHHHHHHHHHHHHHHTT--
-HHHHHHHHHHHHHHHH---
-HHHHHHHHHHHHHHTTS--
-HHHHHHHHHHHHHHHHT--
-HHHHHHHHHHHHHHHHS--
-HHHHHHHHHHHHHHHTS--
-HHHHHHHHHHHHHHHTT--
-HHHHHHHHHHHHHHHTT--
-HHHHHHHHHHHHHHHTT--
-HHHHHHHHHHHHHHHHT--
-HHHHHHHHHHHHHHHHT--
-HHHHHHHHHHHHHHHTT--
-HHHHHHHHHHHHHHHHH--
-HHHHHHHHHHHHHHHTT--
-HHHHHHHHHHHHHHHHH--
-HHHHHHHHHHHHHHHHH--
-HHHHHHHHHHHHHHHHS--
-HHHHHHHHHHHHHHHHT--
-HHHHHHHHHHHHHHHHS--
-HHHHHHHHHHHHHHTTS--
-HHHHHHHHHHHHHHHT---
-HHHHHHHHHHHHHHHS---
-HHHHHHHHHHHHHHHH---
-HHHHHHHHHHHHHHHH---
-HHHHHHHHHHHHHHHT---
-HHHHHHHHHHHHHHHT---
-HHHHHHHHHHHHHHHH---
-HHHHHHHHHHHHHHHS---
-HHHHHHHHHHHHHHHHS--
--HHHHHHHHHHHHHHHS--
--HHHHHHHHHHHHHHHS--
--HHHHHHHHHHHHHHHS--
--HHHHHHHHHHHHHHHS--
--HHHHHHHHHHHHHTTS--
--HHHHHHHHHHHHHTTS--
--HHHHHHHHHHHHHHSS--
--HHHHHHHHHHHHHHTS--
--HHHHHHHHHHHHHTTS--
--HHHHHHHHHHHHHTTS--
--HHHHHHHHHHHHHHHS--
--HHHHHHHHHHHHHTTS--
--HHHHHHHHHHHHTTSS--
--HHHHHHHHHHHHHTTS--
--HHHHHHHHHHHHHHHS--
--HHHHHHHHHHHHHHHS--
--HHHHHHHHHHHHHHHS--
--HHHHHHHHHHHHHHSS--
--HHHHHHHHHHHHTTTS--
-HHHHHHHHHHHHHHHHS--
--HHHHHHHHHHHHHTTS--
--HHHHHHHHHHHHHHHS--
--HHHHHHHHHHHHHHH---
--HHHHHHHHHHHHHTTS--
--HHHHHHHHHHHHHTT---
--HHHHHHHHHHHHHHH---
--HHHHHHHHHHHHHTT---
--HHHHHHHHHHHHHTT---
--HHHHHHHHHHHHTTT---
--HHHHHHHHHHHHHHH---
--HHHHHHHHHHHHHTT---
--HHHHHHHHHHTHHHH---
--TTHHHHHHHHHHHHHS--
--TTHHHHHHHHHHTTT---
--HHHHHHHHHHHHHHHS--
--HHHHHHHHHHHHHHH---
--HHHHHHHHHHHHHHH---
--HHHHHHHHHHHHHHT---
--HHHHHHHHHHHHHTT---
--HHHHHHHHHHHHHTT---
--HHHHHHHHHHHHHTT---
--HHHHHHHHHHHHHHHS--
--HHHHHHHHHHHHHTT---
--HHHHHHHHHHHHHTT---
-HHHHHHHHHHHHHHHHS--
--HHHHHHHHHHHHHTT---
--HHHHHHHHHHHHHTT---
--HHHHHHHHHHHHHHS---
--HHHHHHHHHHHHHTT---
-HHHHHHHHHHHHHHTT---
-HHHHHHHHHHHHHTTS---
-HHHHHHHHHHHHHHHT---
-HHHHHHHHHHHHHHHS---
-HHHHHHHHHHHHHHTT---
-HHHHHHHHHHHHHHTT---
-HHHHHHHHHHHHHHTS---
-HHHHHHHHHHHHHHHH---
-HHHHHHHHHHHHHTT----
-HHHHHHHHHHHHHHH----
-HHHHHHHHHHHHHHTS---
-HHHHHHHHHHHHHTTT---
-HHHHHHHHHHHHHHTS---
-HHHHHHHHHHHHHTT----
-HHHHHHHHHHHHHTTS---
-HHHHHHHHHHHHHTTS---
-HHHHHHHHHHHHHHTS---
-HHHHHHHHHHHHHTTS---
-HHHHHHHHHHHHHHTS---
-HHHHHHHHHHHHHHTS---
-HHHHHHHHHHHHHHTS---
-HHHHHHHHHHHHHTTS---
-HHHHHHHHHHHHHHTS---
-HHHHHHHHHHHHHTTSS--
-HHHHHHHHHHHHHTT----
-HHHHHHHHHHHHHTTS---
-HHHHHHHHHHHHHHTS---
-HHHHHHHHHHHHHTT----
-HHHHHHHHHHHHHTTS---
-HHHHHHHHHHHHHHT----
-HHHHHHHHHHHHHHHS---
-HHHHHHHHHHHHHTTS---
-HHHHHHHHHHHHHTT----
-HHHHHHHHHHHHHHH----
-HHHHHHHHHHHHHHHS---
-HHHHHHHHHHHHHHTS---
-HHHHHHHHHHHHHTT----
-HHHHHHHHHHHHHTT----
-HHHHHHHHHHHHHTTS---
-HHHHHHHHHHHHHHHS---
-HHHHHHHHHHHHHHTS---
-HHHHHHHHHHHHHHT----
-HHHHHHHHHHHHTTTS---
-HHHHHHHHHHHHHHH----
-HHHHHHHHHHHHHTT----
-HHHHHHHHHHHHHTT----
-HHHHHHHHHHHHHTT----
-HHHHHHHHHHHHHHT----
-HHHHHHHHHHHHHTT----
-HHHHHHHHHHHHHTT----
-HHHHHHHHHHHHHTT----
-HHHHHHHHHHHHHTT----
-HHHHHHHHHHHHHTT----
-HHHHHHHHHHHHHTT----
-HHHHHHHHHHHHHTT----
-HHHHHHHHHHHHHTTS---
-HHHHHHHHHHHHHTTS---
-HHHHHHHHHHHHHTT----
-HHHHHHHHHHHHHTTS---
-HHHHHHHHHHHHHTT----
-HHHHHHHHHHHHHHHTT--
-HHHHHHHHHHHHHHTTT--
-TTHHHHHHHHHHHHHS---
-HHHHHHHHHHHHHHTS---
-HHHHHHHHHHHHHHTS---
-HHHHHHHHHHHHHTTS---
-HHHHHHHHHHHHHHTS---
-HHHHHHHHHHHHHTS----
-HHHHHHHHHHHHHTTS---
-HHHHHHHHHHHHHHT----
-HHHHHHHHHHHHHTT----
-HHHHHHHHHHHHHTT----
-HHHHHHHHHHHHHHT----
-HHHHHHHHHHHHHHHS---
-HHHHHHHHHHHHHTT----
-HHHHHHHHHHHHHHHS---
-HHHHHHHHHHHHHHH----
-HHHHHHHHHHHHTTT----
-HHHHHHHHHHTTTTT----
-HHHHHHHHHHTTGGG----
-HHHHHHHHHHTTGGG----
-HHHHHHHHHHTTTTT----
-HHHHHHHHHHTTGGG----
-HHHHHHHHHHHHTTT----
-HHHHHHHHHHTTTTT----
-HHHHHHHHHHHTTTT----
-HHHHHHHHHHHHHTT----
-HHHHHHHHHHHHHTT----
-HHHHHHHHHHHHHTT----
-HHHHHHHHHHHHGGG----
-HHHHHHHHHHHHHTT----
-HHHHHHHHHHHHHHT----
-HHHHHHHHHHHHHHH----
-HHHHHHHHHHHHHHH----
-HHHHHHHHHHHHHHH----
-HHHHHHHHHHHHHTT----
-HHHHHHHHHHHHHTT----
-HHHHHHHHHHHHHHHS---
-HHHHHHHHHHHHTTTS---
-HHHHHHHHHHHHGGG----
-HHHHHHHHHHHHHTSS---
-HHHHHHHHHHHHTTS----
-HHHHHHHHHHHHTTSS---
-HHHHHHHHHHHHHTT----
-HHHHHHHHHHHHHHT----
-HHHHHHHHHHHHHTTS---
-HHHHHHHHHHHHHTT----
-HHHHHHHHHHHHHHH----
-HHHHHHHHHHHHHHH----
-HHHHHHHHHHHHHHT----
-HHHHHHHHHHHHHHTS---
-HHHHHHHHHHHHHHS----
-HHHHHHHHHHHHHTT----
-HHHHHHHHHHHHHHHS---
-HHHHHHHHHHHHHTTS---
-HHHHHHHHHHHHHTT----
-HHHHHHHHHHHHTTTS---
-HHHHHHHHHHHHHHH----
-HHHHHHHHHHHHTTTS---
-HHHHHHHHHHHHTTTS---
-HHHHHHHHHHHHHHHS---
-HHHHHHHHHHHHHHSS---
-HHHHHHHHHHHHHHH----
-HHHHHHHHHHHHHHH----
-HHHHHHHHHHHHHHH----
-HHHHHHHHHHHHHHH----
-HHHHHHHHHHHHHHH----
-HHHHHHHHHHHHHTT----
-HHHHHHHHHHHHHHH----
-HHHHHHHHHHHHHHH----
-HHHHHHHHHHHHHHH----
-HHHHHHHHHHHHHHH----
-HHHHHHHHHHHHHHH----
-HHHHHHHHHHHHHHHS---
-HHHHHHHHHHHHHHTS---
-HHHHHHHHHHHHHHTS---
-HHHHHHHHHHHHTTTS---
-HHHHHHHHHHHHHHTS---
-HHHHHHHHHHHHHHT----
-HHHHHHHHHHHHHHT----
-HHHHHHHHHHHHTTTS---
-HHHHHHHHHHHHHHTS---
-HHHHHHHHHHHTTTTS---
-HHHHHHHHHHHTTTTS---
-HHHHHHHHHHHHHHTS---
-HHHHHHHHHHHHHHTS---
-HHHHHHHHHHHHHHTS---
-HHHHHHHHHHHHHHTS---
-HHHHHHHHHHHHHHTS---
-HHHHHHHHHHHHHHH----
-HHHHHHHHHHHHHHHS---
-HHHHHHHHHHHHHHHS---
-HHHHHHHHHHHHHHHS---
-HHHHHHHHHHHHHHHS---
-HHHHHHHHHHHHHHTS---
-HHHHHHHHHHHHHHTS---
-HHHHHHHHHHHHHHHS---
-TTHHHHHHHHHHGGGS---
-HHHHHHHHHHHHHTTS---
-HHHHHHHHHHHHHHTT---
-HHHHHHHHHHHHHHTT---
-HHHHHHHHHHHHHHHT---
-HHHHHHHHHHHHHHHT---
-HHHHHHHHHHHHHHHS---
-HHHHHHHHHHHHHHHH---
-HHHHHHHHHHHHHHHS---
-HHHHHHHHHHHHHHHH---
-HHHHHHHHHHHHHHTT---
-HHHHHHHHHHHHHHHT---
-HHHHHHHHHHHHHHHHS--
-HHHHHHHHHHHHHHHHS--
-HHHHHHHHHHHHHHHHS--
-HHHHHHHHHHHHHHHH---
-HHHHHHHHHHHHHHHH---
-HHHHHHHHHHHHHHHH---
-HHHHHHHHHHHHHHHH---
-HHHHHHHHHHHHHHTT---
-HHHHHHHHHHHHHHTT---
-HHHHHHHHHHHHHHTT---
-HHHHHHHHHHHHHTTT---
-HHHHHHHHHHHHHHTT---
-HHHHHHHHHHHHHHTT---
-HHHHHHHHHHHHHTTT---
-HHHHHHHHHHHHHTTT---
-HHHHHHHHHHHHHTTT---
-HHHHHHHHHHHHHHTT---
-HHHHHHHHHHHHHHTTS--
-HHHHHHHHHHHHHHTT---
-HHHHHHHHHHHHHHHH---
-HHHHHHHHHHHHHHSSS--
-HHHHHHHHHHHHHHSSS--
-HHHHHHHHHHHHHHHSS--
-HHHHHHHHHHHHHTTSS--
-HHHHHHHHHHHHTTSSS--
-HHHHHHHHHHHHTTSSS--
-HHHHHHHHHHHHHHHSS--
-HHHHHHHHHHHHTTTSS--
-HHHHHHHHHHHHHHHSS--
-HHHHHHHHHHHHHHHSS--
-HHHHHHHHHHHHHHTSS--
-HHHHHHHHHHHHHHTSS--
-HHHHHHHHHHHHHHHTS--
-HHHHHHHHHHHHHHHSS--
-HHHHHHHHHHHHHHS-S--
-HHHHHHHHHHHHHHT-S--
-HHHHHHHHHHHHHTTSS--
-HHHHHHHHHHHHTTSSS--
-HHHHHHHHHHHHHHHHS--
-HHHHHHHHHHHHHHHHS--
-HHHHHHHHHHHHHHTTS--
-HHHHHHHHHHHHHHTT---
-HHHHHHHHHHHHHHHT---
-HHHHHHHHHHHHHHTTS--
-HHHHHHHHHHHHHHHHS--
-HHHHHHHTHHHHHHHHS--
-HHHHHHHHHHHHHHHTS--
-HHHHHHHHHHHHHHTTS--
-HHHHHHHHHHHHHHTTS--
-HHHHHHHHHHHHHHHT---
-HHHHHHHHHHHHHHTTS--
-HHHHHHHHHHHHHHHTS--
-HHHHHHHHHHHHHHHTS--
-HHHHHHHHHHHHHHTTS--
-HHHHHHHHHH-TTGGG---
-HHHHHHHHHHSHHHHH---
-HHHHHHHHHHTHHHHHS--
-HHHHHHHHHHTHHHHHS--
-HHHHHHHHHHTHHHHHS--
-HHHHHHHHHHTHHHHSS--
-HHHHHHHHTT-HHHHT---
-HHHHHHHHTT-GGGTSS--
-HHHHHHHHHHTTTGGGS--
-HHHHHHHHHHHHHHHS---
-HHHHHHHHHHHHHHHTS--
-HHHHHHHHHTTTTGGGS--
-HHHHHHHHHHHHHHHT---
-HHHHHHHHHHHTTGGGS--
-HHHHHHHHHHHHHHHT---
-HHHHHHHHHHHHHHHT---
-HHHHHHHHHHHTTTTT---
-HHHHHHHHHHHHHHHTS--
-HHHHHHHHHHHHHHHHS--
-HHHHHHHHHHHHHHHHS--
-HHHHHHHHHHHHHHHHS--
-HHHHHHHHHHHHHHHHS--
-HHHHHHHHHHHHHHHHS--
-HHHHHHHHHHHHHHHHS--
-HHHHHHHHHHHHHHHHS--
-HHHHHHHHHHHHHHHHS--
-HHHHHHHHHHHHHHHHS--
-HHHHHHHHHHHHHHHHS--
-HHHHHHHHHHHHHHHHS--
-HHHHHHHHHHHHHHHSS--
-HHHHHHHHHHHHHHHSS--
-HHHHHHHHHHHHHHTTS--
-HHHHHHHHHHHHHTTSS--
-HHHHHHHHHHHHHHHHS--
-HHHHHHHHHHHHHHHH---
-HHHHHHHHHHHHHHHSS--
-HHHHHHHHHHHHHHHH---
-HHHHHHHHHHHHHHHH---
-THHHHHHHHHHHHHHSS--
-HHHHHHHHHHHHHHHH---
-HHHHHHHHHHHHHHHH---
-HHHHHHHHHHHHHHHH---
-HHHHHHHHHHHHHHHH---
-HHHHHHHHHHHHHHHH---
-HHHHHHHHHHHHHHHH---
-HHHHHHHHHHHHHHHH---
-HHHHHHHHHHHHHHHT---
-HHHHHHHHHHHHHHHH---
-HHHHHHHHHHHHHHHH---
-HHHHHHHHHHHHHHHH---
-HHHHHHHHHHHHHHHS---
-HHHHHHHHHHHHHHHH---
-HHHHHHHHHHHHHHHH---
-HHHHHHHHHHHHHHHH---
-HHHHHHHHHHHHHHHH---
-HHHHHHHHHHHHHHHHS--
-HHHHHHHHHHHHHHHH---
-HHHHHHHHHHHHHHHS---
-HHHHHHHHHHHHHHHT---
-HHHHHHHHHHHHHHHH---
-HHHHHHHHHHHHHHHH---
-HHHHHHHHHHHHHHHHS--
-HHHHHHHHHHHHHHHH---
-HHHHHHHHHHHHHHHHS--
-HHHHHHHHHHHHHHHH---
-HHHHHHHHHHHHHHHH---
-HHHHHHHHHHHHHHHH---
-HHHHHHHHHHHHHHHHS--
-HHHHHHHHHHHHHHHT---
-HHHHHHHHHHHHTTTT---
-HHHHHHHHHHHHTTTT---
-HHHHHHHHHHHHTTTT---
-HHHHHHHHHHHHHHHTS--
-HHHHHHHHHHHHTTSSS--
-HHHHHHHHHHHHTTTT---
-HHHHHHHHHHHHTTTT---
-HHHHHHHHHHHHHHTTS--
-HHHHHHHHHHHHTTTT---
-HHHHHHHHHHHHTTSSS--
-HHHHHHHHHHHHHHTTS--
--HHHHHHHHHHHHHTTS--
--TTHHHHHHHHHHHSSS--
--HHHHHHHHHHTTTSS---
--HHHHHHHHHHTTSSS---
-HHHHHHHHHHHHHTTT---
--HHHHHHHHHHTTTTTS--
--HHHHHHHHHHHHHTTS--
--SHHHHHHHHHHTTTTS--
--HHHHHHHHHHTTTSSS--
--HHHHHHHHHHTTTSS---
--HHHHHHHHHHTTTSSS--
--HHHHHHHHHHHTTTT---
--HHHHHHHHHHHTTTT---
--HHHHHHHHHHHHHTTS--
--HHHHHHHHHHHTTSSS--
--HHHHHHHHHHTTSSSS--
--HHHHHHHHHHHTTTT---
--HHHHHHHHHHHTTTT---
--HHHHHHHHHHHHHHT---
--HHHHHHHHHHHHHHSS--
--HHHHHHHHHHHHHHTS--
--HHHHHHHHHHHHHHSS--
--HHHHHHHHHHHHHHTS--
--HHHHHHHHHHHHHHTS--
--HHHHHHHHHHHHHHSS--
--HHHHHHHHHHHHHHSS--
--HHHHHHHHHHHHHHSS--
--HHHHHHHHHHHHHHTS--
--HHHHHHHHHHHTTSS---
--HHHHHHHHHHHTTSS---
-HHHHHHHHHHHHTTTTS--
-HHHHHHHHHHHHTTTT---
-HHHHHHHHHHHTTTTTS--
-HHHHHHHHHHHHTTTT---
-HHHHHHHHHHHTTTTT---
-HHHHHHHHHHHTTTTT---
-HHHHHHHHHHHTTTTTS--
-HHHHHHHHHHHTTTTT---
-HHHHHHHHHHHHTTTTS--
-HHHHHHHHHHHHTTTTS--
-HHHHHHHHHHHHTTSS---
-HHHHHHHHHHHHTTTT---
-HHHHHHHHHHHHTTTT---
-HHHHHHHHHHHTTTSS---
-HHHHHHHHHHHHHHTT---
-HHHHHHHHHHHHHHTT---
-HHHHHHHHHHHHHSSS---
-HHHHHHHHHHHTTTSSS--
-HHHHHHHHHHHTTTTTS--
--HHHHHHHHHHTTTTTS--
-HHHHHHHHHHHHTTTTS--
-HHHHHHHHHHHHHHTTS--
-HHHHHHHHHHHTTTTTS--
-HHHHHHHHHHHHTTTTS--
-HHHHHHHHHHHTTTTTS--
-HHHHHHHHHHHTTTTT---
-HHHHHHHHHHHHTTTTS--
-HHHHHHHHHHHTTTTTS--
-HHHHHHHHHHHTTTTTS--
-HHHHHHHHHHHHTTTTS--
-HHHHHHHHHHHTTTTTS--
-HHHHHHHHHHHTTTTTS--
-HHHHHHHHHHHHTTTTS--
-HHHHHHHHHHHTTTTTS--
-HHHHHHHHHHHTTTTTS--
-HHHHHHHHHHHHHHTTS--
-HHHHHHHHHHHTTTTTS--
-HHHHHHHHHHHTTTTTS--
-HHHHHHHHHHHHHHTTS--
-TTHHHHHHHHHHTTTTS--
-HHHHHHHHHHHHTTTTS--
-HHHHHHHHHHHHTTTTS--
-HHHHHHHHHHHHTTTTS--
-HHHHHHHHHHHHTTTTS--
-HHHHHHHHHHHHTTTTS--
-HHHHHHHHHHHTTTTTS--
-HHHHHHHHHHHHTTTTS--
-HHHHHHHHHHHTTTTTS--
-HHHHHHHHHHHHTTTTS--
-HHHHHHHHHHHHTTTTS--
-HHHHHHHHHHHHHHTT---
-HHHHHHHHHHHHTTTT---
-HHHHHHHHHHHHHHTTS--
-HHHHHHHHHHHHTTTT---
-HHHHHHHHHHHHHHSS---
-HHHHHHHHHHHHTTTT---
-HHHHHHHHHHHHHHTT---
-HHHHHHHHHHHHTSSS---
-HHHHHHHHHHHHHHTT---
--HHHHHHHHHHTTTTT---
-HHHHHHHHHHHTTTTT---
-HHHHHHHHHHHHTTSS---
-HHHHHHHHHHHTTTTT---
-HHHHHHHHHHHHHHTT---
-HHHHHHHHHHHHTTTT---
-HHHHHHHHHHHHTTTT---
-HHHHHHHHHHHHTTTT---
-HHHHHHHHHHHHHHHT---
-HHHHHHHHHHHHHHTT---
-HHHHHHHHHHHHHHTTS--
-HHHHHHHHHHHHHHTTS--
-HHHHHHHHHHHHHHHT---
-HHHHHHHHHHHHTTTTS--
-HHHHHHHHHHHHTTTTT--
-HHHHHHHHHHHHHHTT---
-HHHHHHHHHHHHTTTTS--
-HHHHHHHHHHHHTTTT---
-HHHHHHHHHHHHTTTT---
-HHHHHHHHHHHHHHTT---
-HHHHHHHHHHHHTTTTT--
-HHHHHHHHHHHTTTTTT--
-HHHHHHHHHHHHTTTTT--
-HHHHHHHHHHHHTTTTT--
-HHHHHHHHHHHTTTTTT--
-HHHHHHHHHHHHHHHTS--
-HHHHHHHHHHHHTTTTS--
-TTHHHHHHHHHTTTTTT--
-THHHHTHHHHHHTTTTT--
-GGGGTSHHHHHHHHTTT--
-GGGGTSHHHHHHTTTTT--
-GGGGTTHHHHHHTTTTS--
--HHHHSHHHHHTTTTTT--
-GGGGTSHHHHHHHHTTS--
-GGGGTTHHHHHHTTTTS--
--GGGTSHHHHHHTTTTT--
--GGGTSHHHHHHTTTTT--
--GGGTSHHHHHHTTTTT--
-GGGGTTHHHHHHTTTTT--
-GGGGTTHHHHHHTTTT---
-TTGGGTHHHHHHHHSSS--
-TTHHHHHHHHHHTTTTT--
-TTTTTTHHHHHHTTTTTT-
-TTGGGTHHHHHHTTTTT--
-TTHHHHHHHHHTTTTTT--
--HHHHHHHHHHHTTTTT--
--TGGGTHHHHHHTTTTT--
-GGGTTTHHHHHHTTTTS--
-HHHHTHHHHHHHTTTTT--
-HHHHTTHHHHHHTTTTS--
-HHHHTTHHHHHHHHSSS--
-HHHHTTHHHHHHTTTTS--
-HHHHTSHHHHHHTTTTS--
-HHHHHHHHHHHHTTTTT--
-HHHHHHHHHHHHHHSSTT-
-HHHHHHHHHHHTTTSSS--
-HHHHHHHHHHHTTTTTS--
-HHHHHHHHHHHTTTTTT--
-HHHHHHHHHHHTTTTTT--
-HHHHHHHHHHHHHHTTT--
-HHHHHHHHHHHHTTSSTT-
-HHHHHHHHHHHHTTTTT--
-HHHHHHHHHHHHHHHTT--
-HHHHHHHHHHHHTTTTT--
-HHHHHHHHHHHHTTTTT--
-HHHHHHHHHHHTTTTTT--
-HHHHHHHHHHHHHHTTT--
-HHHHHHHHHHHHHHTTT--
-HHHHHHHHHHHHTTTTT--
-HHHHHHHHHHHHTTTTT--
-HHHHHHHHHHHHTTTTT--
-HHHHHHHHHHHHTTTTT--
-HHHHHHHHHHHHTTTTT--
-HHHHHHHHHHHHTTTTT--
-HHHHHHHHHHHTTTTTT--
-HHHHHHHHHHHTTTTTT--
-HHHHHHHHHHHHTTTTT--
-HHHHHHHHHHHTTTTTT--
-HHHHHHHHHHHHHHTTT--
-HHHHHHHHHHHHTTTTT--
-HHHHHHHHHHHHHHTTT--
-HHHHHHHHHHHHTTTTT--
-HHHHHHHHHHHHTTTTT--
-HHHHHHHHHHHHTTTTT--
-HHHHHHHHHHHHTTTTT--
-HHHHHHHHHHHHTTTTS--
-HHHHHHHHHHHHTTTTT--
-HHHHHHHHHHHTTTTTT--
-HHHHHHHHHHHHTTTTS--
-HHHHHHHHHHHHTTTTT--
-HHHHHHTTHHHHTTTTT--
-HHHHHHHHHHHHTTTTT--
-HHHHHHHHHHHHTTTTT--
-HHHHHHHHHHHHTTTTT--
-HHHHHHTTHHHHTTTTT--
-HHHHHHTSHHHHTTTTT--
-HHHHHHTTHHHHTTTTT--
-HHHHHGGGHHHHTTTTT--
-TTHHHHTTHHHHTTTTT--
-HHHHTTTTHHHHTTTTT--
-HHHHHHTHHHHHTTTTT--
-HHHHHHHHHHHHHHTTT--
-HHHHHHTHHHHHTTTT---
-HHHHHHHHHHHHHHHT---
-HHHHHHHHHHHHTTTT---
-HHHHHHHHHHHTTTTT---
-HHHHHHHHHHHTTTTT---
-HHHHHHHHHHHHTTTTT--
-HHHHHHHHHHHTTTTTS--
-HHHHHHHHHHHHTTTTS--
-HHHHHHHHHHHHTTTTT--
-HHHHHHHHHHHHHHTTT--
-HHHHHHHHHHHHTTTTT--
-HHHHHHHHHHHTTTTTT--
-HHHHHHHHHHHTTTTTT--
-HHHHHHHHHHHHTTTTT--
-HHHHHHHHHHHHHHTTT--
-HHHHHHHHHHHHTTTTT--
-HHHHHHHHHHHHTTTT---
-HHHHHHHHHHHTTTTTT--
-HHHHHHHHHHHTTTTTTT-
-HHHHHHHHHHHTTTTTT--
-HHHHHHHHHHHHHHSSTT-
-HHHHHHHHHHHHTTSSTT-
-HHHHHHHHHHHHHHTT---
-HHHHHHHHHHHTTTTTS--
-HHHHHHHHHHHHTTTTT--
-HHHHHHHHHHHHTTTTT--
-HHHHHHHHHHHHTTTTT--
-HHHHHHHHHHHHHHTTT--
-HHHHHHHHHHHHTTTTT--
-HHHHHHHHHHHHTTTTT--
-HHHHHHHHHHHHTTTTT--
-HHHHHHHHHHHHTTTTT--
-HHHHHHHHHHHHHHTTTT-
-HHHHHHHHHHHTTTTTT--
-HHHHHHHHHHHHTTTTT--
-HHHHHHHHHHHHTTTTT--
-HHHHHHHHHHHHTTTTT--
-HHHHHHHHHHHTTTTTT--
-HHHHHHHHHHHTTSSSS--
-HHHHHHHHHHHHTTTTT--
-HHHHHHHHHHHHTTSSTT-
-HHHHHHHHHHHHHHTTTT-
-HHHHHHHHHHHHTTTTT--
-HHHHHHHHHHHTTTTTS--
-HHHHHHHHHHHHTTTTS--
-HHHHHHHHHHHHTTSSTT-
-HHHHHHHHHHHHTTTTT--
-HHHHHHHHHHHHTTTTT--
-HHHHHHHHHHHHTTTTT--
-HHHHHHHHHHHHTTTTT--
-HHHHHHHHHHHHTTTTT--
-HHHHHHHHHHHHTTTTT--
-HHHHHHHHHHHHTTTTT--
-HHHHHHHHHHHHTTTTT--
-HHHHHHHHHHHHTTTTT--
-HHHHHHHHHHHHTTTTT--
-HHHHHHHHHHHHTTTTT--
-HHHHHHHHHHHHHHTTT--
-HHHHHHHHHHHHTTTTT--
-HHHHHHHHHHHHTTTTT--
-HHHHHHHHHHHHHHTTT--
-HHHHHHHHHHHHHHTTT--
-HHHHHHHHHHHHHHTTT--
-HHHHHHHHHHHHTTTTT--
-HHHHHHHHHHHHTTTTS--
-HHHHHHHHHHHHTTTTT--
-HHHHHHHHHHHHTTTTT--
-HHHHHHHHHHHHTTTTT--
-HHHHHHHHHHHHTTTTT--
-HHHHHHHHHHHHTTTTT--
-HHHHHHHHHHHHTTTTT--
-HHHHHHHHHHHHTTTTS--
-HHHHHHHHHHHHTTTTT--
-HHHHHHHHHHHHTTTTT--
-HHHHHHHHHHHTTTTTT--
-HHHHHHHHHHHHTTTTS--
-HHHHHHHHHHHTTTTTT--
-HHHHHHHHHHHHTTTTT--
-HHHHHHHHHHHHTTTTT--
-HHHHHHHHHHHHTTTTT--
-HHHHHHHHHHHTTTTTS--
-HHHHHHHHHHHTTTTTT--
-HHHHHHHHHHHTTTTTS--
-HHHHHHHHHHHTTTTTT--
-HHHHHHHHHHHHHHTTT--
-HHHHHHHHHHHHTTTTT--
-HHHHHHHHHHHHTTTTT--
-HHHHHHHHHHHHTTTTT--
-HHHHHHHHHHHHTTTTT--
-HHHHHHHHHHHTTTTTT--
-HHHHHHHHHHHHTTTTT--
-HHHHHHHHHHHHHHHTT--
-HHHHHHHHHHHHHHHHH--
-HHHHHHHHHHHHHHHHH--
-HHHHHHHHHHHHHHHTT--
-HHHHHHHHHHHHHHHTS--
-HHHHHHHHHHHHHHHTT--
-HHHHHHHHHHHHHHHTT--
-HHHHHHHHHHHHHHTTT--
-HHHHHHHHHHHHHHHTT--
-HHHHHHHHHHHHHHHTT--
-HHHHHHHHHHHHHTTTS--
-HHHHHHHHHHHHHHTTS--
-HHHHHHHHHHHHHTTTS--
-HHHHHHHHHHHHHTTTS--
-HHHHHHHHHHHHHTTSS--
-HHHHHHHHHHHHHTTSS--
-HHHHHHHHHHHHHTTSS--
-HHHHHHHHHHHHHTTSS--
-HHHHHHHHHHHHTTTTS--
-HHHHHHHHHHHHHHHTT--
-HHHHHHHHHHHHHHHTT--
-HHHHHHHHHHHHHHHHH--
-HHHHHHHHHHHHHHHHH--
-HHHHHHHHHHHHHHTTT--
-HHHHHHHHHHHHHHHTT--
-HHHHHHHHHHHHHHHTT--
-HHHHHHHHHHHHHHHHS--
-HHHHHHHHHHHHHHHTS--
-HHHHHHHHHHHHHHTTS--
-HHHHHHHHHHHHHHTTS--
-HHHHHHHHHHHHHHHTS--
-HHHHHHHHHHHHHHHHH--
-TTHHHHHHHHHHHHHHH--
-HHHHHHHHHHHHHHHTS--
-HHHHHHHHHHHHHHHHT--
-HHHHHHHHHHHHHHHHH--
-HHHHHHHHHHHHHHHHS--
-HHHHHHHHHHHHHHHHH--
-HHHHHHHHHHHHHHHTT--
-HHHHHHHHHHHHHHHTT--
-HHHHHHHHHHHHHHHTT--
-HHHHHHHHHHHHHHHTT--
-HHHHHHHHHHHHHHHTT--
-HHHHHHHHHHHHHHHTT--
-HHHHHHHHHHHHHHTTT--
-HHHHHHHHHHHHHHHHH--
-HHHHHHHHHHHHHHHTT--
-HHHHHHHHHHHHHHHHH--
-HHHHHHHHHHHHHHTTT--
-HHHHHHHHHHHHHHHHS--
-HHHHHHHHHHHHHHHHH--
-HHHHHHHHHHHHHHHHH--
-HHHHHHHHHHHHHHTTT--
-HHHHHHHHHHHHHHTTT--
-HHHHHHHHHHHHHHHTT--
-HHHHHHHHHHHHHHHHH--
-HHHHHHHHHHHHHHHHH--
-HHHHHHHHHHHHHHHHH--
-HHHHHHHHHHHHHHHHH--
-HHHHHHHHHHHHHHHTT--
-HHHHHHHHHHHHHHHHH--
-HHHHHHHHHHHHHHHTT--
-HHHHHHHHHHHHHHHTT--
-HHHHHHHHHHHHHHHHH--
-HHHHHHHHHHHHHHHHH--
-HHHHHHHHHHHHHHHTT--
-HHHHHHHHHHHHHHHHH--
-HHHHHHHHHHHHHHHTT--
-HHHHHHHHHHHHHHHHH--
-HHHHHHHHHHHHHHHHH--
-HHHHHHHHHHHHHHHHH--
-HHHHHHHHHHHHHHHHH--
-HHHHHHHHHHHHHHHHH--
-HHHHHHHHHHHHHHHHH--
-HHHHHHHHHHHHHHHTT--
-HHHHHHHHHHHHHHHTT--
-HHHHHHHHHHHHHHHHH--
-HHHHHHHHHHHHHHHHH--
-HHHHHHHHHHHHHHHTT--
-HHHHHHHHHHHHHHHTT--
-HHHHHHHHHHHHHHHHH--
-HHHHHHHHHHHHHHHTT--
-HHHHHHHHHHHHHHHHH--
-HHHHHHHHHHHHHHHHH--
-HHHHHHHHHHHHHHHHT--
-HHHHHHHHTTTGGGGTT--
-HHHHHHHHHTTTTHHHH--
-HHHHHHHHHHHHHHHTT--
-HHHHHHHHHHHTTGGGT--
-HHHHHHHHHHHHHHHTT--
-HHHHHHHHHHHHHHHTT--
-HHHHHHHHHTTHHHHTT--
-HHHHHHHHHH-TTHHHH--
-HHHHHHHHHHTTTTTTT--
-HHHHHHHHHTTHHHHHH--
-HHHHHHHHHHHTTGGGT--
-HHHHHHHHHHHTTHHHH--
-HHHHHHHHHHHHHHHTT--
-HHHHHHHHHHHHHHTTT--
-HHHHHHHHHHHHHHTTT--
-HHHHHHHHHHHHHHHHH--
-HHHHHHHHHHHHHHHTT--
-HHHHHHHHHHHHHHTTT--
-HHHHHHHHHHHHHHTTT--
-HHHHHHHHHHHHHHTTT--
-HHHHHHHHHHHHHHTTT--
-HHHHHHHHHHHHHHHHH--
-HHHHHHHHHHHHHHHHH--
-HHHHHHHHHHHHHHHHH--
-HHHHHHHHHHHHHHHTT--
-HHHHHHHHHHHHHHHTT--
-HHHHHHHHHHHHHHHHH--
-HHHHHHHHHHHHHHHTT--
-HHHHHHHHHHHHHHHTT--
-HHHHHHHHHHHHHHHTT--
-HHHHHHHHHHHHHHHHH--
-HHHHHHHHHHHHHHHHH--
-HHHHHHHHHHHHHHHTT--
-HHHHHHHHHHHHHHHTT--
-TTHHHHHHHHHHHHHHS--
-HHHHHHHHHHHHHHHHH--
-HHHHHHHHHHHHHHHHH--
-HHHHHHHHHHHHHHHHH--
-HHHHHHHHHHHHHHHHHT-
-HHHHHHHHHHHHHHHHH--
-HHHHHHHHHHHHHHHHH--
-HHHHHHHHHHHHHHHHH--
-HHHHHHHHHHHHHHHHH--
-HHHHHHHHHHHHHHHHHH-
-HHHHHHHHHHHHHHHHHT-
-TTHHHHHHHHHHHHHHH--
-TTHHHHHHHHHHHHHHHT-
-TTHHHHHHHHHHHHHHHT-
-HHHHHHHHHHHHHHHHH--
-HHHHHHHHHHHHHHHHTT-
-HHHHHHHHHHHHHHHTT--
-HHHHHHHHHHHHHHHHH--
-HHHHHHHHHHHHHHHHTT-
-HHHHHHHHHHHHHHHHH--
-TTHHHHHHHHHHHHHHHT-
-HHHHHHHHHHHHHHHHTT-
-HHHHHHHHHHHHHHHHHT-
-HHHHHHHHHHHHHHHHHT-
-HHHHHHHHHHHHHHHHTT-
-HHHHHHHHHHHHHHHTT--
-HHHHHHHHHHHHHHHHTT-
-HHHHHHHHHHHHHHHHTT-
-HHHHHHHHHHHHHHHHTT-
-HHHHHHHHHHHHHHHHTT-
-HHHHHHHHHHHHHHHHHT-
-HHHHHHHHHHHHHHHHH--
-HHHHHHHHHHHHHHHHTT-
-HHHHHHHHHHHHHHHHHH-
-HHHHHHHHHHHHHHHHHT-
-HHHHHHHHHHHHHHHHTT-
-HHHHHHHHHHHHHHHTT--
-HHHHHHHHHHHHHHHHTT-
-HHHHHHHHHHHHHHHHS--
-HHHHHHHHHHHHHHHHH--
-HHHHHHHHHHHHHHHHHH-
-HHHHHHHHHHHHHHHTT--
-HHHHHHHHHHHHHHHHT--
-HHHHHHHHHHHHHHHHT--
-HHHHHHHHHHHHHHTTS--
-HHHHHHHHHHHHHHTTS--
-HHHHHHHHHHHHHHTTS--
-HHHHHHHHHHHHHHTTS--
-HHHHHHHHHHHHHGGGT--
-HHHHHHHHHHHHHHHTT--
-HHHHHHHHHHHHHHHTT--
-HHHHHHHHHHHHHHHTT--
-HHHHHHHHHHHHHHGGG--
-HHHHHHHHHHHHHHHTT--
-HHHHHHHHHHHHHHS-S--
-HHHHHHHHHHHHHHTTS--
-HHHHHHHHHHHHHTTSS--
-TTHHHHHHHHHHHTT----
-HHHHHHHHHHHHHHT-S--
-HHHHHHHHHHHHHHTT---
-HHHHHHHHHHHHHHTT---
-HHHHHHHHHHHHHHTT---
-HHHHHHHHHHHHHTT----
-HHHHHHHHHHHHHHHT---
-HHHHHHHHHHHHHTT----
-HHHHHHHHHHHHHTT-S--
-HHHHHHHHHHHHHGGGS--
-HHHHHHHHHHHHHTTS---
-HHHHHHHHHHHHHHHTT--
-HHHHHHHHHHHHHHHTS--
-HHHHHHHHHHHHHHHT---
-HHHHHHHHHHHHHHT----
-HHHHHHHHHHHHHHT----
-HHHHHHHHHHHHHHTT---
-HHHHHHHHHHHHHHT----
-HHHHHHHHHHHHHHTS---
-HHHHHHHHHHHHHHHTS--
-HHHHHHHHHHHHHHTT---
-HHHHHHHHHHHHHHTT---
-HHHHHHHHHHHHHHHHH--
-HHHHHHHHHHHHHHHHH--
-HHHHHHHHHHHHHHHHH--
-HHHHHHHHHHHHHHHHT--
-HHHHHHHHHHHHHHHHT--
-HHHHHHHHHHHHHHHHH--
-HHHHHHHHHHHHHHHHH--
-HHHHHHHHHHHHHHHTT--
-HHHHHHHHHHHHHHHHTT-
-HHHHHHHHHHHHHHHHHH-
-HHHHHHHHHHHHHHHHHT-
-HHHHHHHHHHHHHHHHTT-
-HHHHHHHHHHHHHHHHHT-
-HHHHHHHHHHHHHHHHTT-
-HHHHHHHHHHHHHHHHT--
-HHHHHHHHHHHHHHHHTT-
-HHHHHHHHHHHHHHHHT--
-HHHHHHHHHHHHHHHHHH-
--HHHHHHHHHHHHHHHTT-
--HHHHHHHHHHHHHHHHT-
--HHHHHHHHHHHHHHHHH-
--HHHHHHHHHHHHHHHHT-
--HHHHHHHHHHHHHHHHH-
--HHHHHHHHHHHHHHHHH-
--HHHHHHHHHHHHHHHHH-
--HHHHHHHHHHHHHHHHH-
--HHHHHHHHHHHHHHHHH-
--HHHHHHHHHHHHHHHTT-
--HHHHHHHHHHHHHHHHH-
-THHHHHHHHHHHHHHHHH-
--HHHHHHHHHHHHHHHH--
--HHHHHHHHHHHHHHTS--
--HHHHHHHHHHHHHHHHH-
--HHHHHHHHHHHHHHHHT-
-HHHHHHHHHHHHHHHHHH-
-HHHHHHHHHHHHHHHHTT-
-HHHHHHHHHHHHHHHHHH-
-HHHHHHHHHHHHHHHHHH-
-HHHHHHHHHHHHHHHHHT-
-HHHHHHHHHHHHHHHHTT-
-HHHHHHHHHHHHHHHHHH-
-HHHHHHHHHHHHHHHHH--
-HHHHHHHHHHHHHHHHHT-
-HHHHHHHHHHHHHHHHHT-
-HHHHHHHHHHHHHHHHTT-
-THHHHHHHHHHHHHHHHT-
-THHHHHHHHHHHHHHHHT-
-HHHHHHHHHHHHHHHHHT-
-HHHHHHHHHHHHHHHHH--
--HHHHHHHHHHHHHHHTT-
--HHHHHHHHHHHHHHHHT-
--HHHHHHHHHHHHHHHTT-
-HHHHHHHHHHHHHHHHTT-
-HHHHHHHHHHHHHHHHTT-
-HHHHHHHHHHHHHHHHHT-
-HHHHHHHHHHHHHHHHTT-
-HHHHHHTTHHHHHHHHHH-
-HHHHHHHHHHHHHHHHHH-
-HHHHHHHHHHHHHHHHHH-
-HHHHHHHHHHHHHHHHHH-
-HHHHHHHHHHHHHHHHTT-
-HHHHHHHHHHHHHHHHTT-
-HHHHHHHHHHHHHHHHTT-
-HHHHHHHHHHHHHHGGGG-
-HHHHGGGHHHHHHHHHTT-
-HHHHHTTHHHHHHHHHTT-
-HHHHHTTHHHHHHHHHTT-
-HHHHHTTHHHHHHHHHTT-
-HHHHHHHHHHHHHHGGGG-
-HHHHHHTHHHHHTTGGGG-
-HHHHHHHHHHHHHTGGGT-
-HHHHHTTHHHHHHHHTTT-
-HHHHHTTHHHHHHHHHTT-
-HHHHHTTHHHHHHHHHHT-
-HHHHHHHHHHHHHHHTT--
-HHHHHHHHHHHHHHHHTT-
-HHHHHHHHHHHHHHHHHT-
-HHHHHHHHHHHHHHHHTT-
-HHHHHHHHHHHHHHHHH--
-HHHHTTTHHHHHHHHHHT-
-HHHHTTTHHHHHHHHHHT-
-HHHHGGGHHHHHHHHHTT-
-HHHHHHHHHHHHHHHHTT-
-HHHHHHHHHHHHHHHHTT-
-THHHHTTHHHHHHHHHTT-
--HHHHTTHHHHHHHHHTT-
-HHHHHHHHHHHHHHHHHH-
-HHHHHTTHHHHHHHHHTT-
-HHHHHTTHHHHHHHHHHH-
-HHHHHTTHHHHHHHHHTT-
-HHHHHTTHHHHHHHHHT--
-HHHHHHHHHHHHHHHTTT-
-HHHHHHSHHHHHHHHGGG-
-HHHHHHHHHHHHHTTTTT-
-HHHHHTSHHHHHHHHGGG-
-HHHHHTTHHHHHHHHTTT-
-HHHHHHTHHHHHHHHTTT-
-HHHHHTTHHHHHHHHTTT-
-HHHHHTTHHHHHHHHHTT-
-HHHHHTTHHHHHHHHTTT-
-HHHHHHHHHHHHHHHTTT-
-HHHHHHHHHHHHHHHHH--
-HHHHHHHHHHHHHHHHTT-
-HHHHHHHHHHHHHHHHTT-
-HHHHHHTHHHHHHHHTTT-
-HHHHHHHHHHHHHHHTTT-
-HHHHHHHHHHHHHHHTTT-
-HHHHHHHHHHHHHHHHTT-
-HHHHHHHHHHHHHHHHTT-
-HHHHHHTHHHHHHHHTTT-
-HHHHHHHHHHHHHHHHHH-
-HHHHHHTHHHHHHHHHHH-
-HHHHHTTHHHHHHHHTTT-
-HHHHHHHHHHHHHHHTTT-
-HHHHHHSHHHHHHHHHHH-
-HHHHHHHHHHHHHHHTT--
-HHHHHHHHHHHHHHHTT--
-HHHHHHHHHHHHHHHTTT-
-HHHHTTTHHHHHHHHHTT-
-HHHHTTTHHHHHHHHHHH-
-HHHHTTTHHHHHHHHHHH-
-HHHHTTTHHHHHHHHHTT-
-HHHHHTTHHHHHHHHHHH-
-HHHHTTTHHHHHHHHHTT-
-HHHHHHHHHHHHHHHHHH-
-TTHHHHTHHHHHHHHHTT-
-HHHHHHHHHHHHHHHHTT-
-HHHHHHHHHHHHHHHHHH-
-HHHHTTTHHHHHHHHHHH-
-HHHHHHTHHHHHHHHHHT-
-HHHHHHTHHHHHHHHTT--
-HHHHHHTHHHHHHHHHHH-
-HHHHHHTTHHHHHHHHHT-
-HHHHHHTHHHHHHHHHTT-
-HHHHHHHHHHHHHHHHT--
-HHHHTTTHHHHHHHHGGG-
-HHHHHTTHHHHHHHHGGG-
-HHHHHTTHHHHHHHHHTT-
-HHHHHHSHHHHHHHHHTT-
-HHHHHHTHHHHHHHHTTT-
-HHHHHTSHHHHHHHHHTT-
-HHHHTTTHHHHHHHHHTT-
-HHHHHHHHHHHHHHHHHT-
-HHHHHHHHHHHHHHHHHH-
-HHHHHHHHHHHHHHHHHH-
-HHHHHHHHHHHHHHGGGG-
-HHHHHHHHHHHHHHHHHH-
-HHHHHHHHHHHHHHHHTT-
-HHHHHTTHHHHHHHHHTT-
-HHHHHHTHHHHHHHHGGG-
-HHHHHHHHHHHHHHHHTT-
-HHHHHHHHHHHHHHHTT--
-HHHHHTTHHHHHHHHHHH-
-HHHHHHHHHHHHHHHHHH-
-HHHHHHTHHHHHHHHHHH-
-HHHHHHSHHHHHHHHHHH-
-HHHHHHTHHHHHHHHHHH-
-HHHHTTSHHHHHHHHHHH-
-HHHHHHHHHHHHHHHHTT-
-HHHHTTSHHHHHHHHHTT-
-HHHHHH-HHHHHHHHHTT-
-HHHHHHTHHHHHHHHHTT-
-HHHHHHTHHHHHHHHHHH-
-HHHHHHTHHHHHHHHHHH-
-HHHHHHTHHHHHHHHHHH-
-HHHHHHTHHHHHHHHHHH-
-HHHHHTTHHHHHHHHHHH-
-HHHHHHTHHHHHHHHHH--
-HHHHHHTHHHHHHHHHT--
-HHHHHTTHHHHHHHHHH--
-HHHHHHSHHHHHHHHHTT-
-HHHHHHTHHHHHHHHHHH-
-HHHHTTSHHHHHHHHHHT-
-HHHHHHTHHHHHHHHHTT-
-HHHHHTTHHHHHHHHHTT-
-HHHHHHSHHHHHHHHHHH-
-HHHHHHTHHHHHHHHHTT-
-HHHHHHSHHHHHHHHTTT-
-HHHHHHTHHHHHHHHHHH-
-HHHHHTTHHHHHHHHTT--
-HHHHHTTHHHHHHHHHHT-
-HHHHGGGHHHHHHHHGGG-
-HHHHTT-HHHHHHHHHTT-
-HHHHTT-HHHHHHHHHH--
-HHHHHHHHHHHHHHHHHH-
-HHHHHTTHHHHHHHHHTT-
-HHHHHTTHHHHHHHHHHT-
--HHHHTTHHHHHHHHHTT-
-HHHHTTTHHHHHHHHHHT-
-HHHHHTTHHHHHHHHTT--
-TTGGGTTHHHHHHHHHHH-
-HHHHGGGHHHHHHHHHHT-
-HHHHHHTHHHHHHHHHH--
-HHHHHTTHHHHHHHHTTT-
-HHHHHTTHHHHHHHHHHH-
-HHHHHTTHHHHHHHHHHH-
-HHHHHHHHHHHHHHHHHH-
-HHHHHHHHHHHHHHHHTT-
-HHHHTTTTHHHHHHHHHH-
-HHHHHHSSHHHHHHHHHH-
-HHHHHHHTHHHHHHHHHT-
-HHHHHHHHHHHHHHHHTT-
-HHHHHHHHHHHHHHHHTT-
-HHHHHHHHHHHHHHHHTT-
-HHHHHHHHHHHHHHHHHH-
-HHHHHHHHHHHHHHHHHH-
-HHHHHHHHHHHHHHHHHT-
-HHHHHHHHHHHHHHHHTT-
-HHHHHHHHHHHHHHHHHT-
-HHHHHHHHHHHHHHHHHH-
-HHHHHHHHHHHHHHHHHH-
-HHHHHHHHHHHHHHHHTT-
-HHHHHHHHHHHHHHHHHT-
-HHHHHHHHHHHHHHHHHT-
-HHHHHHHTHHHHHHHHHH-
-HHHHHHHHHHHHHHHHHT-
-HHHHHHHHHHHHHHHHTT-
-HHHHHHHHHHHHHHHHHH-
-HHHHHHHHHHHHHHHHHH-
-HHHHHHHHHHHHHHHHTT-
-HHHHHHHHHHHHHHHHHH-
-HHHHHHHHHHHHHHHHH--
-HHHHHHHHHHHHHHHHHH-
-HHHHHHHHHHHHHHHTTT-
-HHHHHHHHHHHHHHHHHH-
-HHHHHHHHHHHHHHHHHH-
-HHHHHHHHHHHHHHHHHH-
-HHHHHHHHHHHHHHTTT--
-HHHHHHHHHHHHHHHHHT-
-HHHHHHHHHHHHHHHHHH-
-HHHHHHHHHHHHHHHHTT-
-HHHHHHHHHHHHHHHHHH-
-HHHHHHHHHHHHHHHHHH-
-HHHHHHHHHHHHHHHHHT-
-HHHHHHHHHHHHHHHHHH-
-HHHHHHHHHHHHHHHHHT-
-HHHHHHHHHHHHHHHTT--
-HHHHHHHHHHHHHHTTT--
-HHHHHHHHHHHHHHTTS--
-HHHHHHHHHHHHHHHHHT-
-HHHHHHHHHHHHHHHHTT-
-HHHHHHHHHHHHHHHHHT-
-HHHHHHHHHHHHHHHHHT-
-HHHHHHHHHHHHHHHHHT-
-HHHHHHHHHHHHHHHHHT-
-HHHHHHHHHHHHHHHHHH-
-HHHHHHHHHHHHHHHHHH-
-HHHHHHHHHHHHHHHHTT-
-HHHHHHHHHHHHHHHHH--
-HHHHHHHHHHHHHHHHHH-
-HHHHHHHHHHHHHHHHHH-
-HHHHHHHHHHHHHHHHHH-
-HHHHHHHHHHHHHHHHHH-
-HHHHHHHHHHHHHHHHHH-
-HHHHHHHHHHHHHHHHHT-
-HHHHHHHHHHHHHHHHHH-
-HHHHHHHHHHHHHHHHHH-
-HHHHHHHHHHHHHHHHHH-
-HHHHHHHHHHHHHHHHHH-
-HHHHHHHHHHHHHHHHHH-
-HHHHHHHHHHHHHHHHH--
-HHHHHHHHHHHHHHHHHT-
-HHHHHHHHHHHHHHHHHH-
-HHHHHHHHHHHHHHHHHH-
-HHHHHHHHHHHHHHHHHH-
-HHHHHHHHHHHHHHHHTT-
-HHHHHHHHHHHHHHHHT--
-HHHHHHHHHHHHHHHHHT-
-HHHHHHHHHHHHHHHHHT-
-HHHHHHHHHHHHHHHHHT-
-HHHHHHHHHHHHHHHHHT-
-HHHHHHHHHHHHHHHHTT-
-HHHHHHHHHHHHHHHHHT-
-HHHHHHHHHHHHHHHHHH-
-HHHHHHHHHHHHHHHHHH-
-HHHHHHHHHHHHHHHHH--
-HHHHHHHHHHHHHHHHTT-
-HHHHHHHHHHHHHHHHHT-
-HHHHHHHHHHHHHHHHS--
-HHHHHHHHHHHHHHHHTT-
-HHHHHHHHHHHHHHHHTT-
-HHHHHHHHHHHHHHHHT--
-HHHHHHHHHHHHHHHHT--
-HHHHHHHHHHHHHHHTT--
-HHHHHHHHHHHHHHTT---
-HHHHHHHHHHHHHHHTS--
-HHHHHHHHHHHHHHHHTT-
-HHHHHHHHHHHHHHHHHT-
-HHHHHHHHHHHHHHHHTT-
-HHHHHHHHHHHHHHHHHH-
-HHHHHHHHHHHHHHHHTT-
-HHHHHHHHHHHHHHHHHH-
-HHHHHHHHHHHHHHHHHH-
-HHHHHHHHHHHHHHHHH--
-HHHHHHHHHHHHHHHHHT-
-HHHHHHHHHHHHHHHHTT-
-HHHHHHHHHHHHHHHHHT-
-HHHHHHHHHHHHHHHHTT-
-HHHHHHHHHHHHHHHHTT-
-HHHHHHHHHHHHHHHHHH-
-HHHHHHHHHHHHHHHHHH-
-HHHHHHHHHHHHHHHHHH-
-HHHHHHHHHHHHHHHHHH-
-HHHHHHHHHHHHHHHHTT-
-HHHHHHHHHHHHHHHHTT-
-TTHHHHHHHHHHHHHHTT-
-HHHHHHHHHHHHHHHHHT-
-HHHHHHHHHHHHHHHTT--
-HHHHHHHHHHHHHHHHT--
-HHHHHHHHHHHHHHHHH--
-HHHHHHHHHHHHHHHHH--
-HHHHHHHHHHHHHHHHH--
-HHHHHHHHHHHHHHHHH--
-HHHHHHHHHHHHHHTTT--
-HHHHHHHHHHHHHHHHTT-
-HHHHHHHHHHHHHHHHH--
-HHHHHHHHHHHHHHHTT--
-HHHHHHHHHHHHHHHHT--
-HHHHHHHHHHHHHHHHH--
-HHHHHHHHHHHHHHHTT--
-HHHHHHHHHHHHHHHTT--
-HHHHHHHHHHHHHHHHH--
-HHHHHHHHHHHHHHHHT--
-HHHHHHHHHHHHHHHHH--
-HHHHHHHHHHHHHHHHH--
-HHHHHHHHHHHHHHHHT--
-HHHHHHHHHHHHHHHHH--
-HHHHHHHHHHHHHHHHT--
-HHHHHHHHHHHHHHHHT--
-HHHHHHHHHHHHHHHHT--
-HHHHHHHHHHHHHHHHH--
-HHHHHHHHHHHHHHHHH--
-HHHHHHHHHHHHHHHHH--
-HHHHHHHHHHHHHHHHH--
-HHHHHHHHHHHHHHHHH--
-HHHHHHHHHHHHHHHHH--
-HHHHHHHHHHHHHHHTT--
-HHHHHHHHHHHHHHHHH--
-HHHHHHHHHHHHHHHHT--
-TTHHHHHHHHHHHHTTS--
-HHHHHHHHHHHHHHHHH--
-HHHHHHHHHHHHHHTTT--
-HHHHHHHHHHHHHHHTT--
-HHHHHHHHHHHHHHHTT--
-HHHHHHHHHHHHHHHTT--
-HHHHHHHHHHHHHHHTT--
-HHHHHHHHHHHHHHHTT--
-HHHHHHHHHHHHHHHTT--
-HHHHHHHHHHHHHHHTT--
-HHHHHHHHHHHHHHTTT--
-HHHHHHHHHHHHHHHTT--
-HHHHHHHHHHHHHHTTT--
--HHHHHHHHHHHHHHHH--
--HHHHHHHHHHHHHHHS--
--HHHHHHHHHHHHHHHH--
--HHHHHHHHHHHHHHHH--
--HHHHHHHHHHHHHHTT--
--HHHHHHHHHHHHHHTT--
--HHHHHHHHHHHHHHTT--
--HHHHHHHHHHHHHHHH--
--HHHHHHHHHHHHHTTT--
--HHHHHHHHHHHHHHTT--
--HHHHHHHHHHHHHHHH--
--HHHHHHHHHHHHHHHH--
--HHHHHHHHHHHHHHHH--
--HHHHHHHHHHHHHHHH--
-HHHHHHHHHHHHHHHTT--
-HHHHHHHHHHHHHHTTT--
-HHHHHHHHHHHHHHHTT--
-HHHHHHHHHHHHHHHHT--
-HHHHHHHHHHHHHHHTT--
-HHHHHHHHHHHHHHHHH--
-HHHHHHHHHHHHHHHHT--
-HHHHHHHHHHHHHHHHS--
--HHHHHHHHHHHHHHTT--
-HHHHHHHHHHHHHHHHH--
-HHHHHHHHHHHHHHHHH--
-HHHHHHHHHHHHHHHHH--
-HHHHHHHHHHHHHHHHH--
-HHHHHHHHHHHHHHTTT--
-HHHHHHHHHHHHHHTTT--
-HHHHHHHHHHHHHHHHH--
-HHHHHHHHHHHHHHHHH--
-HHHHHHHHHHHHHHHHH--
-HHHHHHHHHHHHHHHHH--
-HHHHHHHHHHHHHHHHH--
-HHHHHHHHHHHHHHHHH--
-HHHHHHHHHHHHHHHHT--
-HHHHHHHHHHHHHHHHS--
-HHHHHHHHHHHHHHHTT--
-HHHHHHHHHHHHHHHTT--
-HHHHHHHHHHHHHHHHH--
-HHHHHHHHHHHHHHHTT--
-HHHHHHHHHHHHHHHHH--
-HHHHHHHHHHHHHHHHT--
-HHHHHHHHHHHHHHHHH--
-HHHHHHHHHHHHHHHTT--
-HHHHHHHHHHHHHHHTT--
-HHHHHHHHHHHHHHHTT--
-HHHHHHHHHHHHHHHHT--
-HHHHHHHHHHHHHHHTS--
-HHHHHHHHHHHHHHHTT--
-HHHHHHHHHHHHHHHTT--
-HHHHHHHHHHHHHHHHS--
-HHHHHHHHHHHHHHHHT--
-HHHHHHHHHHHHHHHTT--
-HHHHHHHHHHHHHHHHT--
-HHHHHHHHHHHHHHTTS--
-HHHHHHHHHHHHHHHHS--
-HHHHHHHHHHHHHHHTT--
-HHHHHHHHHHHHHHHHT--
-HHHHHHHHHHHHHHHSS--
-HHHHHHHHHHHHHHHHT--
-HHHHHHHHHHHHHHHHT--
-HHHHHHHHHHHHHHTTS--
-HHHHHHHHHHHHHHHTS--
-HHHHHHHHHHHHHHHTT--
-HHHHHHHHHHHHHHHTT--
-HHHHHHHHHHHHHHHHT--
--SHHHHHHHHHHHHHTT--
--SSHHHHHHHHHHHHTT--
--S-HHHHHHHHHHHHT---
--S-HHHHHHHHHHHHTT--
--S-HHHHHHHHHHHHTT--
--S-HHHHHHHHHHHHHT--
--S-HHHHHHHHHHHHHT--
--S-HHHHHHHHHHHHHH--
--SHHHHHHHHHHHHHHH--
--SSHHHHHHHHHHHGGG--
--SHHHHHHHHHHHHGGG--
--SHHHHHHHHHHHHGGG--
--SSHHHHHHHHHHHHHT--
--SSHHHHHHHHHHHHHS--
--SSHHHHHHHHHHHHHH--
--S-HHHHHHHHHHTTTT--
--S-HHHHHHHHHHHHHH--
--TTHHHHHHHHHHHHTT--
--TTHHHHHHHHHHHTTS--
--TTHHHHHHHHHHHHHH--
-TTTHHHHHHHHHHHHTT--
--TTHHHHHHHHHHHHTT--
-GGGHHHHHHHHHHHHTT--
-GGGHHHHHHHHHHHHTT--
-GGGHHHHHHTTTTGGG---
-GGGHHHHHHTTHHHHTS--
-GGGHHHHHHTTTTTTT---
--TTHHHHHHTTTGGGGS--
--TTHHHHHHTTSGGGTS--
-GGGHHHHHHTTSGGGS---
-GGGHHHHHHGGGGGGGS--
-GGGHHHHHHTT--TTS---
-TTSHHHHHTTS--HHHH--
-GGGTTGGGTS---HHHH--
-GGGTTHHHHTT--TTTS--
-GGGHHHHHHT---SGGG--
-GGGHHHHHTTS--HHHH--
-GGGHHHHHHTS--HHHH--
-GGGHHHHTT----HHHH--
-GGGHHHHTTS---HHHH--
-GGGHHHHHHTT--HHHH--
-GGGHHHHHHT---GGGT--
-TT-HHHHHTTS--HHHH--
-GGGHHHHHTTS--GGGG--
-TTSHHHHHT-S--HHHH--
-GGGHHHHTTS---GGGT--
-GGG-HHHHT----HHHH--
-TTTHHHHTT----TTTS--
-TTTHHHHTTS---HHHH--
-TTTHHHHTT----HHHH--
-TTTHHHHHTT---TTTT--
-TTTHHHHTT----HHHH--
-TTTHHHHTT----HHHH--
-TTTHHHHTT----HHHH--
-TTTHHHHHT----GGGS--
-HHHHHHHHTS---GGGT--
-HHHHHHHHHT---HHHH--
-HHHHHHHHHTT--HHHH--
-HHHHHHHHHTT--HHHH--
-TTHHHHHHHTT--TTTS--
-HHHHTHHHHTT--HHHH--
-GGGHHHHHHHT--HHHH--
-HHHHHHHHTTS--GGGS--
-HHHHHHHHTTS--HHHH--
-HHHHHHHTTSS--GGGT--
-HHHHHHHHTS---GGGT--
-TTHHHHHTTSS--HHHH--
-HHHHHHHHHTS--HHHH--
-TTTHHHHHTTS--HHHH--
-TTTHHHHHHHT--HHHH--
-TTTHHHHHHTT--GGGS--
-TTGGGHHHHTT--HHHH--
-HHHHHHHHHTT--GGGT--
-HHHHHHHHHTT--HHHH--
-TTTTHHHHHTT--HHHH--
-TTTHHHHHHHT--HHHH--
-TTTHHHHHHHS--TTTS--
-TTTTHHHHHHT--TTTS--
-HHHHHHHHHHT--HHHH--
-HHHHHHHHHHT--HHHH--
-HHHHHHHHTTS--HHHH--
-HHHHHHHHTTS--HHHH--
-HHHHHHHHHTT--GGGT--
-HHHHHHHHHHT--GGGT--
-HHHHHHHHHHT--GGGT--
-HHHHHHHHHTT--GGGT--
-HHHHHHHHHHT--STTT--
-HHHHHHHHHHT--HHHH--
-HHHHHHHHHHT--GGGT--
-HHHHHHHHHTT--HHHH--
-HHHHHHHHHHHS-HHHH--
-HHHHHHHHHHH--HHHH--
-HHHHHHHHHTT--HHHH--
-HHHHHHHHHHT--HHHH--
-HHHHHHHHHHH--HHHH--
-HHHHHHHTGGG--GGGS--
-HHHHHHHHHTT--GGGG--
-HHHHHHHHHHS--TTTT--
-HHHHHHHHHHH--TTTT--
-HHHHHHHHTTS--TGGG--
-HHHHHHHHHHT--TTTS--
-HHHHHHHHHHS--GGG---
-HHHHHHHHHTT--TTT---
-HHHHHHHHHTT--TTTS--
-HHHHHHHHHTT--TTTS--
-HHHHHHHHHTT--HHHH--
-HHHHHHHHHTT--HHHH--
-HHHHHHHHHHHS-HHHH--
-HHHHHHHHHTT--HHHH--
-HHHHHHHHHTS--HHHH--
-HHHHHHHTTTT--HHHH--
-TTHHHHHHHHT--GGGT--
-HHHHHHHHHHT--HHHH--
-HHHHHHHTTTS--TTTT--
-HHHHHHGGGTS--TTTT--
-HHHHHHGGGTS--TTTT--
-TTHHHHHTTSS--TTTS--
-HHHHHTGGGGS--HHHH--
-TTTTTTTGGG---GGGT--
-HHHHHHGGGS---HHHH--
-HHHHHHGGGSS--TTTS--
-HHHHHHGGGG---GGGT--
-TTHHHHTTTSS--HHHH--
--SHHHHGGGSS--GGGT--
-TTHHHHHHHHS--HHHH--
-TTGGGTGGGTSSSTTTS--
-TTHHHHGGGTSSSTTT---
-HHHHHHHHHHT-STTT---
--HHHHTHHHHTSSTTT---
-HHHHHHHHHHT-STTT---
-TTGGGTTTTTTSSTTTS--
-TTHHHHHHHHTSSTTT---
-TTHHHHTTTTT-STTTS--
-TTHHHHHHHHTS-TTTS--
-HHHHHHHHHHSS-TTTS--
-HHHHTTTTTTT--TTT---
-HHHHTTGGGTS--TTT---
-HHHHTHHHHTT--TTTS--
-HHHHTTHHHHT--TTS---
-HHHHTHHHHTSS-TTT---
-HHHHHHHHHTT--TTT---
-HHHHHHHHTTSS-GGG---
-HHHHHHHHTTTS-TTT---
-HHHHHHHHTTT--STTS--
-HHHHHHHHHTS--TTT---
-HHHHHHHHTSS--TTT---
-HHHHHHHHHTS--GGGS--
-HHHHHHHHTTT--TTTS--
-TTTTHHHHTSS--TTTS--
-HHHHHHHHHSS--TTTS--
-HHHHHHHHTSS--TTTS--
-HHHHHHHHTTS--TTTS--
-HHHHHHHHTTT--TTTS--
-HHHHHHHHTTTS-TTTS--
-HHHHHHHHTTS--GGGS--
-HHHHHHHHTSS--GGGS--
-HHHHHHHHTTT--TTTS--
--TTTHHHHTTS--TTTS--
-GGGGHHHHTTS--TTTS--
-GGGTHHHHTTS--TTTS--
-GGGSHHHHSSS--TTTS--
-TTTTHHHHHSS--TTTS--
-GGGSHHHHHSS--TTTS--
-GGGTHHHHHTT--GGGS--
-GGGSHHHHTTT--TTTS--
-GGGGHHHHTTT--TTTS--
--GGGHHHHTSS--TTTS--
-GGGSHHHHHSS--TTTS--
-HHHHHHHHTTT--TTTS--
--GGGHHHHHSS--TTTS--
-GGGTHHHHHTS--TTTS--
-GGGTHHHHHTT--TTTS--
-GGGTHHHHHSS--GGG---
-TTTTHHHHHTT--SSSS--
-GGGGHHHHTTS--TTT---
-GGGSHHHHTSS--TTT---
-TTTTHHHHTTT--TTT---
--GGGSIIIIIS--TTT---
-TGGGHHHHTSS--TTS---
-TTTTHHHHHSS-STTT---
-GGGSHHHHHSS--TTTS--
-GGGGHHHHHSS--TTT---
-GGGGSHHHHTS--TTTS--
-HHHHHHHHHTS--TTTS--
--GGGHHHHTTT--TTT---
--GGGHHHHHSS--TTT---
--GGGHHHHHTS--TTT---
--TTTTTTTTSS--TTT---
--GGGHHHHHSS--TTTS--
--GGGTTTTTTS--TTT---
--GGGHHHHHSS--TTT---
--TTTHHHHTTT--TTTS--
--GGGTTTTTTT--TTTS--
--TTTTGGGTSS--TTTS--
--TTSHHHHHTS--TTTS--
--TT-HHHHHTT--TTTS--
--TT-HHHHHTS--TTTS--
--TT-HHHHHTS--TTTS--
--TT-HHHHHTS--TTTS--
--TT-TTHHHHS--TTTS--
--TT-TTTTTSS--TTTS--
--TT-TTHHHHS-TTTTS--
--TT-TTTTTSS-STTTS--
--GGGTTHHHHS-HHHHS--
--GGGTTHHHHS-TTTTS--
--TTTTTHHHHS-HHHHS--
--TTTTTHHHH--HHHHS--
--TT-SHHHHSS-GGGGS--
--GGGTTTTTSS-TTTTS--
--GGGTTTTTSS-GGGGS--
-TTTTTTTTTSS-TTTSS--
-HHHHSHHHHSS-GGG-S--
--GGGHHHHHSS-SGGGS--
--TT-HHHHHT--TTTSS--
--TTTHHHHHS--GGGS---
--GGGTTTTTSS-TTTT---
--GGGTTTTTSS-HHHHS--
--TTTTTTTTSS-TTTT---
--GGGHHHHHSS-TTTS---
--TTTTTTTTSS-TTTS---
--GGGHHHHHSS-HHHHS--
--TTTHHHHHTS-HHHH---
--TTTHHHHHSS-TTTS---
--TTTHHHHHSS-HHHHS--
--GGGHHHHHSS-HHHH---
--GGGHHHHHTS-HHHH---
--GGGHHHHHSS-HHHH---
--GGGHHHHHSS-TTTS---
--GGGHHHHTTT-HHHH---
--GGGHHHHHSS-GGGT---
--GGGHHHHTGGGHHHH---
--TTTHHHHHTT-HHHH---
--TTTHHHHHHHHHHHHS--
--TTTHHHHTHHHHHHS---
--TTTHHHHTHHHHHHT---
--TTTHHHHTHHHHHHT---
--TTTHHHHTHHHHHHH---
--TTSHHHHTHHHHHHH---
--TTTHHHHTHHHHHHT---
--TTTHHHHTHHHHHHHS--
--TTTHHHHTHHHHHHHS--
--TTTHHHHTHHHHHTTS--
--TTTHHHHTHHHHTTTS--
--TTTHHHHTHHHHHHHS--
--GGGHHHHTHHHHHTTS--
--TTTSTTTTHHHHHHTS--
--TTTHHHHTHHHHHHTS--
--TTTHHHHTHHHHHTTS--
--TTTGGGTTHHHHHHHS--
--TTTHHHHTHHHHHHHS--
--TTTHHHHTHHHHHHSS--
--TTTHHHHTHHHHHTTS--
--TTTHHHHTHHHHHTTS--
--GGGHHHHTHHHHHHHS--
--TTTHHHHTHHHHHTTS--
--GGGHHHHTHHHHHHHS--
--TTSHHHHTHHHHHHTS--
--TTTHHHHTHHHHHTTS--
--TTTHHHHTHHHHHHHS--
--TTTHHHHTHHHHHTSS--
--SS-HHHHTHHHHHHHS--
--TTTHHHHTHHHHHTTS--
--TTTHHHHTHHHHHTTS--
--GGGHHHHTHHHHHHHS--
--TTTHHHHTHHHHHTTS--
--TTTHHHHTHHHHHHHS--
--TTTHHHHTHHHHHTTS--
--SSSHHHHTHHHHHHSS--
--TTTHHHHTHHHHHHHS--
--TTTHHHHTHHHHHTTS--
--SSSHHHHTHHHHHTTS--
--SSSHHHHTHHHHTTSS--
-TTTTHHHHTHHHHHHHS--
---TTHHHHTHHHHHHHS--
---TTHHHHTHHHHHTTS--
---TTHHHHTHHHHTTSS--
--STTHHHHTHHHHHTTS--
-TTTTHHHHTHHHHHHHS--
--STTHHHHTHHHHHHHS--
---TTHHHHTHHHHHHHS--
---TTHHHHHHHHHHHHS--
--STTHHHHTHHHHHHHS--
---TTHHHHTHHHHHHHS--
---TTHHHHTHHHHHHH---
--STTHHHHTHHHHHTTS--
---TTHHHHTHHHHHHHS--
---SSHHHHTHHHHHHH---
--STTHHHHHHHHHHHT---
---TTHHHHTHHHHHHT---
---TTHHHHTHHHHHHTS--
---TTHHHHTHHHHHHT---
--STTHHHHTHHHHHHHS--
-TTTTHHHHTHHHHHHHT--
--STTHHHHTHHHHHHH---
-TTTTHHHHTHHHHHHHS--
---SSHHHHTHHHHHHHT--
--STTHHHHTHHHHHHHT--
--STTHHHHHHHHHHHHT--
---TTHHHHTHHHHHHTT--
---TTHHHHTHHHHHHTT--
--STTHHHHTHHHHHHTT--
--STTHHHHTHHHHHHTT--
--STTHHHHTHHHHHHTT--
---TTHHHHTHHHHHHHH--
---SSHHHHTHHHHHHTT--
--STTHHHHTHHHHHHHH--
---TTHHHHTHHHHHHHH--
--STTHHHHTHHHHHHHH--
--SSSHHHHTHHHHHHHH--
---TTHHHHTHHHHHHHH--
---TTHHHHTHHHHHHHH--
---SSHHHHTHHHHHHHS--
--STTHHHHHHHHHHHHH--
--STTHHHHTHHHHHHTT--
--STTHHHHTTTTHHHHT--
---TTHHHHTHHHHHHTT--
---TTHHHHTHHHHHHHT--
--STTHHHHTHHHHHHTT--
-TTSSHHHHTHHHHHHTT--
--STTHHHHTHHHHHHTT--
--SSSHHHHTHHHHHHTT--
-GGGGTTTTTHHHHHHHH--
--STTHHHHTHHHHHHTT--
-TTTSHHHHTHHHHHHTT--
-TTTTHHHHTHHHHHGGG--
-TTSSHHHHTTTGGGGGG--
--TTSHHHHTTTTTTGGG--
-TTTTHHHHTTTGGGGGG--
-TTTTHHHHTHHHHGGGT--
-TTSSHHHHTHHHHGGGT--
--STTHHHHTHHHHTGGG--
-TTTTHHHHTHHHHGGGT--
-TTTTHHHHTHHHHSGGG--
-TTTTHHHHTHHHHGGGG--
-TTTTHHHHTHHHHGGGG--
-TTTTHHHHTHHHHGGGG--
-TTTTHHHHTHHHHHTTS--
-TTTTHHHHTHHHHGGGG--
-TTSSHHHHTHHHHGGGS--
-TTTTHHHHTHHHHHHHH--
-TTSSHHHHTHHHHHHHH--
-TTSSHHHHTHHHHHHHH--
-TTS-HHHHTHHHHGGGT--
---TTHHHHTGGGTGGGT--
-TTTTHHHHTGGGTHHHH--
-TTTTHHHHTGGGTHHHH--
-GGGGHHHHTTTTTHHHH--
-GGGGHHHHTHHHHGGGT--
-GGGGHHHHTTTTTHHHH--
-GGGGHHHHTHHHHGGGT--
-GGGGIIIIIHHHHTTTS--
-GGGGHHHHTHHHHGGGT--
--GGGHHHHTHHHHGGGT--
--SSSHHHHTHHHHHHHH--
---TTHHHHTHHHHGGGT--
--TTSHHHHTTGGGTTTT--
-GGGSHHHHTHHHHHHHH--
-GGGGHHHHTHHHHGGGT--
-TTSSHHHHTHHHHGGGT--
-GGGGHHHHTHHHHGGGT--
-GGGGHHHHTHHHHGGGT--
--GGGHHHHTTTTTGGGT--
-GGGGHHHHTTTTTGGGT--
-GGGGHHHHTTTTTGGGT--
-GGGGHHHHTHHHHGGGT--
-GGGSHHHHTGGG-GGGT--
-GGGGHHHHTTGGGGGGT--
-GGGGTTTTTHHHHHHHH--
-GGGGHHHHTHHHHGGGT--
--TTSHHHHTHHHHHHHH--
--GGGHHHHTHHHHHHHT--
--TTSHHHHTHHHHHHHH--
--SSSHHHHTHHHHHHHH--
--SS-HHHHTHHHHHHTT--
--TTSHHHHTHHHHHHTT--
-GGGSHHHHTHHHHHHTT--
-TTTSHHHHTHHHHHHTS--
-TTT-TTTTTHHHHHHHH--
-TTTTHHHHTHHHHHHTT--
-TTTSTTTTTHHHHHHHS--
-TTTTHHHHTHHHHHHHS--
-TTTSHHHHTHHHHHHHT--
-TTTTHHHHTHHHHHHHT--
-TTT-HHHHTHHHHHHHT--
-GGG-HHHHTHHHHHHHT--
-TTT-HHHHTHHHHHHHT--
-TTTSHHHHTHHHHHHHS--
-HHHHHHHHTHHHHHHHH--
-TTTSHHHHTHHHHHHHH--
-HHHHHHHHTHHHHHHTT--
-TTTSHHHHTHHHHHHHH--
-HHHHHHHHTHHHHHHHT--
-HHHHHHHHTHHHHHHHH--
-TTT-HHHHTHHHHHHHT--
-HHHHHHHHTHHHHHHHT--
-HHHHHHHHTHHHHHHHT--
-TTT-HHHHTHHHHHHHT--
-TTT-HHHHTHHHHHHTT--
-HHHHHHHHTHHHHHHHH--
-HHHHHHHHTHHHHHHHT--
-TTTSHHHHTHHHHHHHTT-
-TTTTTTTTTHHHHHHHTT-
-TTT-HHHHTHHHHHHHTT-
-TTT-HHHHTHHHHHHHTT-
-TTTSHHHHTHHHHHHHHT-
-TTT-HHHHTHHHHHHHHT-
-TTT-HHHHTHHHHHHHH--
-TTTSHHHHTHHHHHHHHT-
-TTT-HHHHTHHHHHHHTT-
-TTTTHHHHTHHHHHHHHH-
-TTTSHHHHTHHHHHHHHT-
-TTT-HHHHTHHHHHHHHT-
-TTT-TTTTTHHHHHHHHT-
-TTT-HHHHTHHHHHHHHH-
-HHHHHHHHTHHHHHHHHT-
-HHHHHHHHTHHHHHHHHT-
-TTT-HHHHTHHHHHHHHT-
-TTT-HHHHTHHHHHHHHT-
-TTTSHHHHTHHHHHHHH--
-HHHHHHHHTHHHHHHHT--
-TTT-HHHHTHHHHHHTT--
-TTTSHHHHTHHHHHHHH--
-TTT-TTTTTHHHHHHHHT-
-TTT-IIIIIHHHHHHTT--
-GGGSHHHHTHHHHHHHHT-
-GGGSHHHHTHHHHHHHHT-
-GGGSHHHHTHHHHHHHHT-
-TTTTHHHHTHHHHHHHHT-
--TTTHHHHTHHHHHHHTT-
--TTTHHHHTHHHHHHHT--
--TTTHHHHTHHHHHHTT--
--TTTHHHHTHHHHHHHTT-
--TTTHHHHTHHHHHHHHT-
--TTTHHHHTHHHHHHHTT-
--TTTHHHHTHHHHHHTT--
--TTTHHHHTHHHHHHHTT-
--TTTHHHHTHHHHHHHT--
--TTTHHHHTHHHHHHHTT-
--TTSHHHHTHHHHHHHTT-
--TTTHHHHTHHHHHHHTT-
--TT-HHHHTHHHHHHHHT-
-GGG-HHHHTHHHHHHHH--
--TTTHHHHTHHHHHHHH--
--TTTHHHHTHHHHHHHHH-
--SSTHHHHTHHHHHHTT--
--TTTHHHHTHHHHHHTS--
--TTTHHHHTHHHHHHTT--
--TTTHHHHTHHHHHHTTT-
--TTSHHHHTHHHHHHHTT-
--TTTHHHHTHHHHHHHH--
--TTTHHHHTHHHHHHHTT-
--TTTHHHHTHHHHHHHTT-
--TTTHHHHTHHHHHHGGG-
--TTTHHHHTHHHHTTGGG-
--TTTHHHHTHHHHHHTTT-
--TTTHHHHTHHHHHTTTT-
--TTTHHHHTHHHHHHTTT-
--TTTHHHHTHHHHHTTTT-
--TTTHHHHTHHHHHHTTT-
--TTTHHHHTHHHHHTSS--
--TTTHHHHTHHHHHTGGG-
--TTTHHHHTHHHHTTGGG-
-HHHHHHHHTHHHHHHGGG-
--TTTHHHHTHHHHHHGGG-
--TTTHHHHTHHHHT-GGG-
--TTTHHHHTHHHHHHGGG-
--TTTHHHHTHHHHHHGGG-
--TTTHHHHTHHHHTTTTT-
--TTTHHHHTHHHHGGGGG-
--TTTHHHHTHHHHTTGGG-
--TTTHHHHTHHHHHTGGG-
--TTTHHHHHHHHHHHHT--
--TTTHHHHTHHHHHHHH--
--TTTHHHHTHHHHHHHHT-
--TTTHHHHTHHHHHHHTT-
--TTTHHHHTHHHHHHHTT-
--HHHHHHHTHHHHHHHTT-
--HHHHHHHTHHHHHTTTT-
--TTTHHHHTHHHHTTTTT-
--TTTHHHHTHHHHHHHTT-
--TTTHHHHTHHHHHHHTT-
--TTTHHHHTHHHHHHHT--
--TTTHHHHTHHHHHHHHT-
--TTTHHHHTHHHHHHHTT-
--TTTHHHHTHHHHHHTT--
--TTTHHHHTHHHHHHHTT-
--GGGHHHHTHHHHHHHTT-
--TTTHHHHTHHHHHHHH--
--TTTHHHHTHHHHHHHT--
--TTTHHHHTHHHHHHTT--
--TTTHHHHTHHHHHHTT--
--TTTHHHHTHHHHTTSS--
--TTTHHHHTHHHHHHTT--
--TTTHHHHTHHHHHHHHT-
--TTTHHHHTHHHHHHHTT-
--TTTHHHHTHHHHHHHTT-
--TTTHHHHTHHHHHHHTT-
--GGGHHHHTHHHHHHHHH-
--TTTHHHHTHHHHHHHTT-
--TTTHHHHTHHHHHHHTT-
--TTTHHHHTHHHHHHHTT-
--TTTHHHHTHHHHHHHTT-
--TTTHHHHTHHHHHHHT--
--TTSHHHHTHHHHHHTT--
--TTTHHHHTHHHHHHTT--
--TTTHHHHTHHHHHHHTT-
--TTTHHHHTHHHHHHHTT-
-GGGGHHHHHHHHHHHHTT-
-GGGGHHHHTHHHHHHHTT-
-GGGGHHHHTHHHHHHHTT-
-GGGGHHHHTHHHHHHHT--
-HHHHHHHHTHHHHHHHHH-
-GGGGHHHHTHHHHHHHTT-
-GGGGHHHHTHHHHHHTTT-
-GGGGHHHHTHHHHHHTTT-
-HHHHHHHHTHHHHHHHTT-
-GGGGHHHHTHHHHHHHTT-
-GGGSHHHHTHHHHHHTTT-
-GGGGHHHHTHHHHHHHHH-
-GGGTHHHHTHHHHHHHTT-
-GGGTHHHHTHHHHHHHTT-
-HHHHHHHHTHHHHHHHTT-
-HHHHHHHHTHHHHHHHT--
-GGGTHHHHTHHHHHHTT--
-GGGTHHHHTHHHHHHHTT-
--GGGHHHHTHHHHHHHTT-
-GGG-HHHHTHHHHHHHT--
-GGGTHHHHTHHHHHHHTT-
-HHHHHHHHTHHHHHHHTT-
-GGGTHHHHTHHHHHHTTT-
-HHHHHHHHTHHHHHHHTT-
-GGGSHHHHTHHHHHHHTT-
-GGGTHHHHTHHHHHHHTT-
-GGGTHHHHTHHHHHHHTT-
-HHHHHHHHTHHHHHHHTT-
-TTTSHHHHTHHHHHHHHH-
-TTTTHHHHTHHHHHHHTT-
-TTTTHHHHTHHHHHHHTT-
-TTTSHHHHTHHHHTTTTT-
-GGG-HHHHTHHHHTTTS--
-TTTSHHHHTHHHHHHTS--
-GGGSHHHHTHHHHHTTS--
-TTTSHHHHTHHHHHHHS--
-TTTTHHHHTHHHHTTSS--
-TTTSHHHHTHHHHTTTS--
-GGGSHHHHTHHHHHHHS--
-TTTTHHHHTHHHHHTTS--
-TTTTTTTTTHHHHTTTS--
-GGGSHHHHTHHHHTTTS--
-TTTTHHHHTHHHHHHHS--
--GGGHHHHTHHHHTTTS--
-TTTTHHHHTHHHHHHHS--
--STTHHHHTHHHHHHS---
-TTTSHHHHTHHHHHHSS--
-TTTTTTTTTHHHHHHHS--
--STTHHHHTHHHHTTTS--
-TGGGHHHHTHHHHHHHS--
-TTTSHHHHTHHHHHTTS--
-TTSSHHHHTHHHHHHHT--
--STTHHHHTHHHHHHTT--
-TTTSHHHHTHHHHHHTS--
-TTTTHHHHTHHHHHTTS--
-TTTTHHHHTHHHHHHHS--
-TTTTHHHHTHHHHTTTS--
-TTTTHHHHTHHHHTTTS--
-TTTSHHHHTHHHHHHHS--
--STTHHHHTHHHHHTTS--
-TTTTHHHHTHHHHHTTS--
--STTHHHHTHHHHTTTS--
-TTTTHHHHTHHHHTTSS--
-TTTTHHHHTHHHHHTTS--
-TTSSHHHHTHHHHTTTS--
--STTHHHHTHHHHHTTS--
-TTTTHHHHTHHHHTTTS--
-TTTTHHHHTHHHHTTTS--
-TTTTHHHHTHHHHHTTS--
--STTHHHHTHHHHHTTS--
-TTTTHHHHTHHHHTTSS--
--STTHHHHTHHHHHTSS--
-TTTTHHHHTHHHHHHHS--
---TTHHHHHHHHHTTTS--
--STTHHHHTHHHHHHHS--
---TTHHHHTHHHHHTTS--
---SSHHHHTHHHHHTSS--
---TTHHHHTHHHHTTSS--
---TTHHHHTHHHHHTSS--
---TTHHHHTHHHHTTTS--
-TTTTHHHHTHHHHTTSS--
---TTHHHHTHHHHTTSS--
---TTHHHHTHHHHTTTS--
---TTHHHHTHHHHHTTS--
---TTHHHHTHHHHHHHS--
---SSHHHHTHHHHHHSS--
---TTHHHHTHHHHHTTS--
--SSSHHHHTHHHHTTTS--
---SSHHHHTHHHHTTTS--
-TTTTHHHHTHHHHHHSS--
--SSSHHHHTHHHHHTTS--
---SSHHHHTHHHHTTSS--
----SHHHHTHHHHTTSS--
-TTTTHHHHTHHHHHHS---
---SSTTTTTHHHHHTTTT-
---SSHHHHTHHHHHHSS--
---TTHHHHTHHHHHTT---
---TTHHHHTHHHHHTSS--
---TTHHHHTHHHHHTT---
---TTHHHHTHHHHHHHS--
-TTTTHHHHTHHHHHTTS--
---S-SGGGTHHHHHTT---
---S-HHHHTHHHHHTT---
---S-HHHHTHHHHHTT---
---S-HHHHTHHHHHTTS--
---S-HHHHTHHHHHHHS--
---S-HHHHTHHHHHHSS--
-----HHHHTHHHHHHHS--
-----HHHHTHHHHHHS---
-----HHHHTHHHHHHHS--
-----HHHHTHHHHHTSS--
-----HHHHTHHHHHHTS--
-----HHHHTHHHHHHHS--
-----HHHHTHHHHTTS---
-----HHHHTHHHHHTT---
-----HHHHTHHHHHTT---
-----HHHHTHHHHHTT---
---S-HHHHTHHHHHTSS--
---S-HHHHTHHHHHTSS--
---SSHHHHTHHHHHTT---
---S-HHHHTHHHHHTTS--
---S-HHHHTHHHHHHHS--
---S-HHHHTHHHHHTSS--
---S-HHHHTHHHHHHTS--
--SSSHHHHTHHHHTTSS--
--SS-HHHHTHHHHHTTS--
--STTHHHHTHHHHHTTS--
--STTHHHHTHHHHHTTS--
--STTHHHHTHHHHHHHS--
--STTHHHHTHHHHHHHS--
---S-HHHHTHHHHHHHS--
---TTHHHHTHHHHTTSS--
---TTHHHHTHHHHHHSS--
--STTHHHHTHHHHHTTS--
---TTHHHHTHHHHTTTTT-
---TTHHHHTHHHHTTTTT-
---TTHHHHTHHHHHTTS--
---TTHHHHTHHHHHHHTT-
---TTHHHHTHHHHHHHTT-
---TTHHHHTHHHHHTTTT-
---TTHHHHTHHHHHTTS--
---TTHHHHTHHHHHHSS--
---TTHHHHTHHHHHTSS--
---TTHHHHTHHHHTTS---
---TTHHHHTHHHHHTTTT-
---TTHHHHTHHHHHTS---
---TTHHHHTHHHHHTS---
---TTHHHHTHHHHTTSS--
---TTHHHHTHHHHGGGS--
---TTHHHHTHHHHTTS---
---TTHHHHTHHHHHTT---
---TTHHHHTHHHHTTT---
---S-HHHHTHHHHTTSS--
---TTHHHHTHHHHHHHTT-
---TTHHHHTHHHHHHHTT-
---TTHHHHTHHHHHTTTT-
---TTHHHHTHHHHHTTTT-
---TTHHHHTHHHHHTTTT-
---S-HHHHTHHHHHTTTT-
---S-HHHHTHHHHHTTTT-
---TTHHHHTHHHHHHHTT-
---TTHHHHTHHHHHTTTT-
---TTHHHHTHHHHHTTTT-
---TTHHHHTHHHHTTTTT-
---TTHHHHTHHHHHHHTT-
---TTHHHHTHHHHHHHTT-
---TTHHHHTHHHHHHHTT-
---TTHHHHTHHHHTTTTT-
---TTHHHHTHHHHHTTTT-
---S-HHHHTHHHHHHHTT-
---TTHHHHTHHHHHHHTT-
---TTHHHHTHHHHHTTTT-
---TTHHHHTHHHHHTTTT-
---SSTTTTTHHHHHHHTT-
---TTHHHHTHHHHHTTTT-
---S-HHHHTHHHHHHHTT-
---TTHHHHTHHHHHHHTT-
---TTHHHHTHHHHHHHTT-
---TTHHHHTHHHHHTTS--
---TTHHHHTHHHHTTSS--
---TTHHHHTHHHHTTSS--
---TTHHHHTHHHHHHHS--
---TTHHHHTHHHHHHHS--
---TTHHHHTHHHHTTSS--
---TTHHHHTHHHHTTSS--
---TTHHHHTHHHHHHSS--
---TTHHHHTHHHHTTSS--
---SSHHHHTHHHHHHSS--
---S-HHHHHHHHHHTTS--
---TTHHHHTHHHHHHSS--
---TTHHHHTHHHHHTSS--
---TTHHHHTHHHHTTSS--
---TTHHHHHTHHHHTSS--
---TTHHHHHTTTTTTSS--
---TTHHHHTHHHHHTSS--
---TTHHHHHTHHHHTSS--
---TTHHHHTHHHHHTTS--
---TTHHHHTHHHHHTTS--
---TTHHHHHHHHHHHSS--
---TTHHHHTHHHHTTTS--
---TTHHHHTHHHHHHHTT-
---TTHHHHTHHHHHHHS--
---TTTTTTTHHHHHTTS--
---S-HHHHTHHHHHHSS--
---TTHHHHTHHHHHTSS--
---TTHHHHTHHHHHHSS--
---TTHHHHTHHHHTTTTT-
---TTHHHHTHHHHHTTTT-
---TTHHHHTHHHHHTTTT-
---S-HHHHTTHHHHTTTT-
---TTHHHHTTHHHHTTTT-
---TTHHHHTHHHHHTTTT-
---S-HHHHTHHHHHTTTT-
---S-HHHHTHHHHHTTTT-
---S-HHHHTHHHHHTTS--
---S-HHHHTHHHHHTTTT-
---S-HHHHTHHHHTTTTT-
-----HHHHTHHHHHTTS--
-----HHHHTHHHHTTTS--
-----HHHHTHHHHTTTTT-
-----HHHHTHHHHHTTS--
---S-HHHHTHHHHTTTTT-
---S-HHHHTHHHHTTTTT-
---S-HHHHTHHHHTTTTT-
---S-HHHHTHHHHTTTTT-
----SHHHHTHHHHTTTTT-
---SSHHHHTHHHHTTTS--
---SSHHHHTHHHHTTTTT-
---SSHHHHTHHHHTTTTT-
---SSHHHHTHHHHTTTTT-
---SSHHHHTHHHHHHTS--
---SSTTTTTHHHHGGGS--
---SSTTTTTHHHHHTTS--
----SHHHHTHHHHHTSS--
---SSHHHHTHHHHHTSS--
-----HHHHTHHHHHTSS--
---SSHHHHTHHHHHHHTT-
---SSHHHHTHHHHHHHS--
-----HHHHTHHHHHHHTT-
---S-HHHHTHHHHHTTTT-
---SSHHHHTHHHHHTTTT-
---S-HHHHTHHHHHTTTT-
---S-HHHHTHHHHHTTTT-
---S-HHHHTHHHHTTTS--
----THHHHTHHHHHTTTT-
-----HHHHTHHHHHTTS--
---S-HHHHTHHHHHTTTT-
-----HHHHTHHHHHTTS--
---S-HHHHTHHHHHHHS--
---S-HHHHTHHHHHTTTT-
---S-TTTTTHHHHHTTTT-
---SSHHHHTHHHHTTTTT-
---SSHHHHTHHHHHTTTT-
----SHHHHTHHHHHTTTT-
----SHHHHTHHHHHTTTT-
---SSHHHHTHHHHHTTTT-
---SSHHHHTHHHHHTTTT-
---SSHHHHTHHHHHTTTT-
---SSHHHHHHHHHHTTS--
---SSHHHHTHHHHHTTTT-
---SSHHHHTHHHHTTTTT-
---SSHHHHTHHHHTTTTT-
---SSHHHHTHHHHHHHTT-
---SSHHHHTHHHHHTTTT-
---S-TTTTTHHHHHTTTT-
---S-HHHHHHHHHHHHTT-
---SSHHHHTHHHHHHHTT-
---SSHHHHTHHHHHTSS--
---SSHHHHHHHHHHTTTT-
---SSGGGGTHHHHHTTTT-
---SSHHHHTHHHHHHHTT-
---SSHHHHTHHHHHHHTT-
--S-SHHHHTHHHHHHHTT-
---SSHHHHTHHHHHHHTT-
---SSHHHHTHHHHHHTTT-
---SSHHHHTHHHHHHHTT-
---SSHHHHHHHHHTTTTT-
---SSTTTTTHHHHHHHTT-
---SSHHHHTHHHHHTTTT-
---SSHHHHTHHHHTTTTT-
---SSHHHHTHHHHHHHTT-
---SSHHHHTHHHHHHHTT-
---SSHHHHTHHHHHHHTT-
---SSSTTTTHHHHHTTTT-
---SSSTTTTHHHHHT-TT-
---SSSTTTTHHHHHT-TT-
---SSHHHHTHHHHHHTTT-
---SSHHHHTHHHHTTTTT-
---STTTTTTHHHHHTTTT-
---SSHHHHTHHHHHHHTT-
---SSHHHHTHHHHHHHTT-
---SSHHHHTHHHHHHHTT-
---SSHHHHTHHHHHHHTT-
---SSHHHHTHHHHHHTTT-
---SSHHHHTHHHHHHTTT-
----SSTTTTHHHHHHSTT-
---SSHHHHTHHHHHHGGG-
---SHHHHHTHHHHHTTTT-
---SHHHHHTHHHHHTTTT-
----SHHHHTHHHHHTSTT-
---SSHHHHTHHHHHHTTT-
----HHHHHTHHHHGGGTT-
---SSGGGTTHHHHHTTTT-
---SHHHHHTHHHHHHHTT-
---SSHHHHTHHHHHTTTT-
---SSHHHHTHHHHHHHTT-
---SSHHHHTHHHHHTTTT-
---SSHHHHTHHHHHHTTT-
---SS-TTTTHHHHHHTTT-
---SS-TTTTHHHHHHT---
---SSHHHHTHHHHHTT---
---SS-TTTTHHHHHHTS--
----S-TTTTHHHHHTSTT-
---SS-TTTTHHHHTT-TT-
---SS-TTTTHHHHHTTTT-
---SS-TTTTHHHHHHSTT-
---SS-TTTTHHHHHTTTT-
---SS-TTTTHHHHHTT---
---SS-TTTTHHHHHTTTT-
---SS-TTTTHHHHHTTTT-
---SS-TTTTHHHHHTTTT-
---SS-TTTTHHHHHTTTT-
---SS-TTTTHHHHTTTTT-
---SS-TTTTHHHHHTTTT-
---SS-TTTTHHHHHTTTT-
---SS-TTTTHHHHHTTTT-
---SS-TTTTHHHHHTSTT-
---SS-TTTTHHHHGGGTT-
---SS-TTTTHHHHHHTTT-
---SS-TTTTHHHHTT-TT-
---SS-TTTTHHHHHH-TT-
---SS-TTTTHHHHHTTTT-
---SS-TTTTHHHHTT----
---SS-TTTTHHHHHHTTT-
---SS-TTTTHHHHHH-TT-
---SS-TTTTHHHHHH-TT-
---SS-TTTTHHHHHTSTT-
---SS-TTTTHHHHTT-TT-
---SS-TTTTHHHHHTTTT-
---SS-STTTHHHHHTTTT-
---SS-HHHHHHHHHHTTT-
---SS-HHHHHHHHHHTTT-
---SS-TTTTHHHHHTTTT-
---SS-TTTTHHHHHTTTT-
---STTTTTTHHHHHTTTT-
---SS-TTTTHHHHHTS---
---STTTTTTHHHHHHHTT-
---SS-TTTTHHHHHTT---
---SS-TTTTHHHHHTTTT-
---SS-TTTTHHHHHTTTT-
---SS-GGGTHHHHTTSTT-
---SS-TTTTHHHHTT-TT-
---SS--TTTHHHHHT-TT-
---SS-TTTTHHHHHTTTT-
---SS-TTTTHHHHTT-TT-
---SS-TTTTHHHHHHGGG-
---STTGGGTHHHHHHHTT-
----TTTTTTHHHHHTTTT-
---STTTTTTHHHHHTTTT-
----TTTTTTHHHHHTTTT-
----TTHHHHHHHHTT-TT-
----TTTTTTHHHHTT-TT-
----TTTTTTHHHHHTTTT-
----TTTTTTHHHHHTSS--
---STTTTTTHHHHHHGGG-
---STTTTTTHHHHHTTTT-
---STTTTTTHHHHHHSTT-
---SSSTTTTHHHHTT-TT-
---SSSTTTTHHHHHT----
---STTGGGTHHHHHTTTT-
---STTTTTTHHHHHTTTT-
---SSSTTTTHHHHHTTTT-
----TTTTTTHHHHHHTTT-
---STTTTTTHHHHHHGGG-
----TTTTTTHHHHHHTS--
----SSTTTTHHHHHTTTT-
----TTTTTTHHHHHHTTT-
---STTTTTTHHHHHHSTT-
----SSTTTTHHHHHHTT--
----SSGGGTHHHHHTTTT-
---STTGGGTHHHHHTTTT-
---SSSGGGTHHHHHTSS--
---SSSTTTTHHHHHTTS--
---SSSTTTTHHHHHTT---
---SSSTTTTHHHHHTT---
---STTTTTTHHHHHHTTT-
---SSSTTTTHHHHHTTTT-
---STTTTTTHHHHTTSTT-
---SSSTTTTHHHHHTTTT-
---STTGGGTHHHHHHTTT-
---STTGGGTHHHHHTTTT-
---SSSTTTTHHHHHTSTT-
---SSSTTTTHHHHHTTTT-
---SSSTTTTHHHHHTSTT-
---SSSTTTTHHHHHHSTT-
---SS-HHHHHHHHHHS---
---SSSTTTTHHHHHHS---
---SSSTTTTHHHHHTT---
---SS-GGGTHHHHHTS---
---SSSTTTTHHHHHHS---
---SSSGGGTHHHHHTTTT-
---SSSTTTTHHHHHH-TT-
---SSSTTTTHHHHHT----
---SSSTTTTHHHHHT----
---SSSTTTTTTTTTT----
---SSSTTTTHHHHHH----
---SSSTTTTHHHHHH----
---SSSTTTTHHHHHH----
---SSSTTTTHHHHHH-S--
---SSSTTTTHHHHHH-S--
---SSSTTTTHHHHHH-S--
---SSSTTTTHHHHHH-S--
---SSSTTTTHHHHTTS---
---SSSTTTTHHHHHHSTT-
----SSTTTTTTHHHHTS--
---SSSIIIIITHHHH-TT-
---SSSTTTTHHHHHH-S--
---SSSTTTTTTHHHH-S--
---SSSTTTTHHHHTTSS--
---SSSTTTTHHHHHH-S--
---SSSGGGTHHHHHH-S--
---SSSTTTTTTHHHH-S--
---STTTTTTHHHHHH-S--
----SSTTTTTTGGGT-S--
----TTTTTTHHHHTT-S--
---SSSTTTTHHHHTT-S--
---STTTTTTHHHHTT-S--
----SSTTTTHHHHHH-S--
---STTTTTTTTHHHH-S--
----TTTTTTHHHHTT-S--
----TTTTTTHHHHHH-S--
---SSSTTTTHHHHHH-S--
----TTTTTTHHHHHH-S--
----TTGGGTHHHHHS-S--
----TTTTTTHHHHHHSS--
---STTTTTTTTHHHH-S--
----TTIIIIITHHHH-S--
----TTTTTTTTHHHH-S--
---STTTTTTHHHHHH-S--
----TTTTTTHHHHHH-S--
----SSTTTTTTHHHH-S--
----TTTTTTTTHHHH-S--
---SSSGGGTTTHHHH-S--
----TTTTTTHHHHHH-S--
---SSSTTTTTTGGGS-S--
----TTTTTTHHHHTT-S--
---SSSGGGTTTGGGG-S--
---STTTTTTTGGGGT-S--
---SSSGGGTHHHHTT-S--
---SSSHHHHHHHHTT-S--
---SSSGGGTTTGGGT-S--
----TTGGGTTTGGGT-S--
---SSSGGGTHHHHHH----
---SSSTTTTHHHHHH----
----TTTTTTHHHHHH-S--
----SSTTTTHHHHHH----
---STTTTTTHHHHHH-TT-
---SSSTTTTHHHHHH-TT-
---STTGGGTTTGGGT-S--
----TTGGGTTTGGGT----
---SSSTTTTHHHHTT----
----SSTTTTHHHHHH-TT-
---SSSGGGTTTHHHH-S--
---STTTTTTHHHHHH-S--
---SSSTTTTTTGGGT-S--
----TTTTTTHHHHHH-S--
----TTIIIIITGGGT----
---STTTTTTHHHHTT-S--
---STTTTTTHHHHHH-S--
---STTTTTTHHHHHH-S--
---STTIIIIITHHHH-S--
---SSSTTTTHHHHTT-S--
---STTTTTTHHHHHH-S--
---STTTTTTHHHHHH-S--
----TTHHHHHHHHHH-S--
----TTIIIIITHHHH-S--
---SSSTTTTHHHHHT-S--
---STTTTTTHHHHTT----
---STTIIIIITHHHH----
---SSSTTTTHHHHHH----
---STTTTTTHHHHHH----
---STTTTTTHHHHHH-S--
---STTTTTTHHHHHH-S--
----TTTTTTHHHHHS----
----TTTTTTHHHHHH-S--
---STTTTTTHHHHHH-S--
---STTTTTTHHHHHH----
---STTIIIIITGGGTSS--
---SSSTTTTHHHHTTSS--
---STTTTTTHHHHTTS---
---STTIIIIITGGGTSS--
----TTIIIIITGGGTSS--
---STTTTTTHHHHTTSS--
----TTTTTTHHHHHHS---
---STTIIIIITGGGTS---
---STTIIIIITGGGTS---
---STTTTTTHHHHTT----
---SSSTTTTHHHHHHS---
----TTHHHHHHHHTTS---
----TTTTTTHHHHTTS---
---SSSTTTTHHHHTTS---
---SSSIIIIITHHHHS---
---STTTTTTHHHHHHS---
---STTTTTTHHHHHHS---
---SSSTTTTHHHHHTS---
---SSSIIIIITGGGTS---
---STTTTTTHHHHHHS---
---SSSTTTTHHHHTTS---
---STTTTTTHHHHHTS---
----TTTTTTHHHHHSS---
---STTTTTTHHHHHHS---
---STTTTTTHHHHHHS---
----TTTTTTHHHHHHS---
---STTIIIIITHHHHS---
---STTIIIIITGGGSS---
----SSTTTTHHHHHSS---
---STTTTTTHHHHHSS---
----TTTTTTHHHHHSS---
---STTTTTTHHHHHSS---
---SSSGGGTHHHHHSS---
---STTTTTTHHHHHSS---
---SSSIIIIIHHHHSS---
---STTTTTTHHHHHSS---
----TTTTTTHHHHHSS---
----SSTTTTHHHHHSS---
---STTTTTTHHHHHSS---
----SSIIIIIHHHHSS---
---SSSTTTTHHHHSSS---
----SSTTTTHHHHHSS---
---STTIIIIITHHHH----
---SSSTTTTHHHHHH----
---STTTTTTHHHHHH----
---STTIIIIITHHHH----
---STTTTTTHHHHHH----
---STTTTTTHHHHHH----
---SSSIIIIITGGGT----
---SSSTTTTHHHHTT----
----TTTTTTHHHHTT----
----SSTTTTHHHHTT----
----SSIIIIITTTTS----
----TTIIIIITHHHHS---
----SSTTTTHHHHTTS---
----TTIIIIITHHHH----
----TTTTTTHHHHHH----
----TTTTTTHHHHHHS---
----TTIIIIITHHHHS---
----TTTTTTHHHHHHS---
----TTIIIIITHHHHS---
----TTIIIIITHHHHS---
----TTIIIIITTTTSS---
----SSIIIIITHHHHTT--
---SSSTTTTHHHHTSS---
---SSSIIIIITTTSSS---
----SSHHHHTTTTS-S---
---SSSTTTTHHHHTSS---
---SSSIIIIITGGGSS---
---SSSIIIIIGGGTSS---
---SSSGGGTTHHHHSS---
---SSSIIIIIGGGTSS---
----SSTTTTHHHHTSS---
---SSSTTTTHHHHHTS---
----SSTTTTHHHHHHS---
----SSTTTTHHHHHS----
----SSTTTTHHHHHH----
---SSSIIIIITHHHH----
---SSSTTTTHHHHTT----
---SSSTTTTHHHHHT----
---SSSTTTTHHHHTT----
---SSSTTTTHHHHHH----
---SSSTTTTHHHHHT----
---SSSTTTTHHHHTT----
---SSSTTTTHHHHTTS---
---TTTTTTTHHHHHH----
---SSSTTTTHHHHHHS---
---SSSTTTTHHHHHH----
---SSSTTTTHHHHHTS---
---SSSTTTTHHHHTT----
---SSSHHHHHHHHHH----
---SSSTTTTHHHHTT----
---SSSTTTTHHHHTT----
---STTTTTTHHHHTT----
----TTTTTTHHHHTT----
----TTTTTTHHHHHHS---
---STTTTTTHHHHHHS---
---SSSTTTTHHHHHH----
---SSSTTTTHHHHHT----
----SSTTTTHHHHHHS---
----TTTTTTHHHHHH----
----TTTTTTHHHHHH----
----TTIIIIITGGGT----
----TTIIIIITHHHHS---
----TTTTTTHHHHHH----
----TTTTTTHHHHHHS---
---SSSIIIIITTTTSS---
----TTIIIIITGGGTS---
----TTIIIIITHHHHS---
----TTTTTTHHHHHHS---
---STTTTTTHHHHHHS---
----TTTTTTHHHHHHS---
---STTIIIIITHHHHS---
---STTTTTTHHHHHHS---
----TTTTTTHHHHHHS---
---STTTTTTHHHHHHS---
----TTTTTTHHHHTSS---
----TTTTTTHHHHTTS---
---SSSTTTTHHHHTTS---
----SSTTTTHHHHTTS---
----TTTTTTHHHHHHS---
----TTTTTTHHHHHHS---
----TTTTTTHHHHTTS---
----TTIIIIITHHHHS---
----TTIIIIITGGGTSS--
---STTTTTTHHHHTTSS--
---STTTTTTHHHHHHSS--
---STTIIIIITHHHHSS--
---STTTTTTHHHHHHS---
----TTTTTTHHHHHHS---
----TTTTTTHHHHHHS---
----SSTTTTHHHHHHS---
----TTTTTTHHHHTTS---
----TTTTTTHHHHHHS---
----TTTTTTHHHHTTS---
----TTIIIIITHHHHS---
----TTTTTTHHHHTTS---
----TTTTTTHHHHHHS---
----SSTTTTHHHHHHS---
----TTTTTTHHHHTTS---
----SSTTTTHHHHHHS---
----TTIIIIITHHHHS---
----TTTTTTHHHHHTS---
----TTTTTTHHHHTTS---
----TTTTTTHHHHHTS---
----TTTTTTHHHHTSS---
----TTTTTTHHHHTTS---
----TTTTTTHHHHTTS---
----TTTTTTHHHHHTS---
----TTTTTTHHHHHHS---
----TTIIIIITHHHHS---
----TTTTTTHHHHHSS---
---STTIIIIITHHHHS---
----TTIIIIITTTTSS---
----TTIIIIITHHHHS---
----TTTTTTHHHHHHS---
---SSSTTTTHHHHSSS---
----TTIIIIITHHHHS---
---STTIIIIITGGGTS---
---STTIIIIITHHHHS---
----TTIIIIITHHHHS---
----TTTTTTHHHHTTS---
----TTTTTTHHHHHHS---
----TTTTTTHHHHHHS---
---STTTTTTHHHHTTS---
---STTTTTTHHHHTTS---
---STTTTTTHHHHTTS---
---STTTTTTHHHHTTS---
---STTTTTTHHHHTTS---
----TTTTTTHHHHTTS---
----TTIIIIITHHHHS---
----TTTTTTHHHHHHS---
----TTTTTTHHHHHHS---
----TTTTTTHHHHTTS---
----TTTTTTHHHHTTS---
---STTTTTTHHHHTTS---
----TTTTTTHHHHHHS---
---STTTTTTHHHHTTS---
----TTTTTTHHHHHHS---
---SSSTTTTHHHHHHS---
---SSSTTTTHHHHTSS---
----TTIIIIITTTTSS---
---SSSTTTTHHHHHHS---
---STTTTTTHHHHTTS---
----TTTTTTHHHHTTS---
----TTIIIIITGGGSS---
----TTIIIIIHHHHHS---
----TTTTTTHHHHHSS---
----TTTTTTHHHHHSS---
----TTTTTTHHHHHTS---
----TTTTTTHHHHHTS---
---STTTTTTHHHHTTS---
---STTIIIIITGGGTS---
---STTHHHHTTGGGTS---
---SSSTTTTHHHHHHS---
---SSSTTTTHHHHHH----
---STTTTTTHHHHHHS---
----TTTTTTHHHHHHS---
----TTTTTTHHHHTTS---
----SSTTTTHHHHHSS---
---SSSTTTTHHHHTT----
----TTTTTTHHHHSSS---
---STTTTTTHHHHHSS---
----TTTTTTHHHHHTS---
----TTTTTTHHHHHHS---
---STTTTTTHHHHTSS---
---STTIIIIITHHHHS---
---SSSTTTTHHHHHHS---
---SSSTTTTHHHHTTS---
---STTIIIIITHHHHS---
----TTTTTTHHHHHHS---
---STTTTTTHHHHTTS---
---STTTTTTHHHHHHS---
----TTTTTTHHHHHHS---
----TTTTTTHHHHTTS---
---STTTTTTHHHHHTS---
----TTTTTTHHHHTTS---
----TTTTTTHHHHTTS---
----SSTTTTHHHHHSS---
----SSTTTTHHHHHHS---
----TTTTTTHHHHHTS---
----SSTTTTHHHHHHS---
---SSSTTTTHHHHTTS---
----TTTTTTHHHHHS----
----SSTTTTHHHHTT----
----TTTTTTHHHHTT----
----TTTTTTHHHHTT----
----SSTTTTHHHHHS----
----TTTTTTHHHHHHS---
----SSTTTTHHHHHT----
----TTTTTTHHHHTT----
---STTTTTTHHHHTT----
----TTTTTTHHHHTT----
----TTTTTTHHHHTT----
----TTTTTTHHHHTT----
----TTIIIIITHHHH----
---STTTTTTHHHHHT----
----TTTTTTHHHHTTS---
---STTTTTTHHHHTT----
---STTIIIIITHHHHS---
---STTTTTTHHHHTTS---
---STTTTTTHHHHHHS---
----TTTTTTHHHHTT----
----TTTTTTHHHHTT----
----TTTTTTHHHHTT----
----TTTTTTHHHHHHS---
----TTIIIIITHHHHS---
----TTTTTTHHHHTS----
----TTTTTTHHHHHHS---
---STTTTTTHHHHTTS---
----TTTTTTHHHHTTS---
----SSTTTTHHHHTTS---
---STTTTTTHHHHTTS---
----TTTTTTHHHHHHS---
----TTTTTTHHHHHHS---
---STTTTTTHHHHHHS---
----TTGGGTHHHHHHS---
----TTTTTTHHHHHHS---
---STTTTTTHHHHHHS---
----TTTTTTHHHHTTS---
----SSTTTTHHHHHHS---
----SSTTTTHHHHHHS---
---STTIIIIITGGGTS---
----SSTTTTHHHHHHS---
----TTTTTTHHHHTT----
----SSTTTTHHHHHT----
---STTTTTTHHHHHT----
---STTIIIIIHHHHT----
---STTTTTTHHHHTT----
---STTIIIIITGGG-----
---SSSTTTTHHHHH-----
---STTTTTTHHHHT-----
---STTTTTTHHHHTT----
---STTTTTTHHHHTT-S--
---STTTTTTHHHHTT-S--
----TTTTTTHHHHHHTS--
---SSSTTTTHHHHHHTS--
---STTTTTTHHHHHHTS--
---STTTTTTHHHHHHSS--
---STTTTTTHHHHHTTS--
---STTTTTTHHHHTTSS--
----TTTTTTHHHHHHSS--
---STTTTTTHHHHHHTS--
---STTIIIIITHHHHSS--
----SSHHHHHHHHHHSS--
----SSTTTTHHHHHTSS--
----TTTTTTHHHHHTT---
----TTTTTTHHHHHTTS--
----TTTTTTHHHHHHSS--
----TTTTTTHHHHTTSS--
----SSTTTTHHHHGGGS--
----SSHHHHHHHHHTTS--
----TTTTTTHHHHHHTS--
---SSSTTTTHHHHHHHS--
---SSSTTTTHHHHHHTS--
---SS-TTTTHHHHHHTS--
---SS-TTTTHHHHHHHS--
---SS-TTTTHHHHHHTS--
---SS-TTTTHHHHTTTS--
---SS-TTTTHHHHTTTS--
---SSSTTTTHHHHHHHS--
---SS-TTTTHHHHHTTS--
---SSSTTTTHHHHHHHS--
---SSSTTTTHHHHHHHS--
---SS-TTTTHHHHHHHS--
---SSSTTTTHHHHHTTS--
----SSTTTTHHHHHTTS--
----TTTTTTHHHHHHHS--
----SSHHHHHHHHHHHS--
---SSSTTTTHHHHHTTS--
---SSSTTTTHHHHTTTS--
----SSTTTTHHHHHTTS--
---SSSTTTTHHHHHHHS--
---SSSTTTTHHHHHHH---
---SSSTTTTHHHHHHHS--
---SS-TTTTHHHHHHHS--
---SSSTTTTHHHHHHHS--
---SSSTTTTHHHHHHHS--
---SS-TTTTHHHHHTTTT-
---SSSTTTTHHHHHHHS--
---SSSTTTTHHHHHHHS--
---SSSTTTTHHHHHHHS--
---SSSTTTTHHHHHTTS--
---SSSTTTTHHHHHTTS--
---SSSTTTTHHHHHHHS--
---SSSTTTTHHHHHTTS--
---SS-TTTTHHHHHHHS--
---SSSTTTTHHHHHHTS--
---SSSTTTTHHHHHHTS--
---SSSTTTTHHHHHTTS--
---SSSTTTTHHHHHHHS--
----SSTTTTHHHHHHTS--
----TTTTTTHHHHHHHS--
----TTTTTTHHHHHHHS--
----TTTTTTHHHHHHHS--
----TTTTTTHHHHHHHS--
----TTTTTTHHHHHHTS--
----TTTTTTHHHHHHHS--
----TTTTTTHHHHHHHS--
----TTTTTTHHHHHHH---
----TTHHHHHHHHHHH---
----TTTTTTHHHHTTS---
----TTTTTTHHHHHHH---
----TTTTTTHHHHHHH---
----TTTTTTHHHHHTT---
----TTTTTTHHHHHHH---
----TTTTTTHHHHHTT---
----TTTTTTHHHHTTT---
----TTTTTTHHHHHTT---
----TTTTTTHHHHHHH---
----TTTTTTHHHHHTT---
----TTIIIIITHHHHS---
----TTIIIIIGGGTTT---
----TTIIIIITHHHHS---
----TTIIIIIGGGTTTS--
---STTTTTTHHHHHSS---
---STTTTTTHHHHHHS---
----TTIIIIIHHHHTS---
----TTTTTTHHHHHSS---
----TTTTTTHHHHHSS---
----TTTTTTHHHHHSSS--
----TTIIIIITTTTTT---
----TTIIIIIHHHHTT---
----TTTTTTHHHHTTT---
----SSIIIIIHHHHSSS--
----TTIIIIITTTTTTS--
----TTIIIIIGGGTTTS--
----TTIIIIIHHHHTTS--
----TTIIIIIGGGTTTS--
----TTIIIIIGGGGSS---
----TTIIIIIGGGTTTS--
----TTIIIIITTTTTT---
----TTIIIIIGGGTTT---
----TTIIIIIHHHHSS---
----TTTTTTHHHHHTTS--
---STTIIIIISTTTTT---
---STTTTTTHHHHHTS---
---STTTTTTHHHHHTSS--
---STTTTTTHHHHTTTS--
----TTIIIIIHHHHSS---
----TTTTTTHHHHHSS---
----TTIIIIIHHHHTT---
----TTIIIIITTTTTT---
----TTTTTTHHHHHTTS--
----TTIIIIITTTTSSS--
----TTIIIIIGGGTTTS--
----TTIIIIIHHHHTTS--
----TTTTTTHHHHSTTS--
----TTTTTTHHHHHTTS--
----TTHHHHGGGSSTTS--
----TTTTTTGGGS-TTS--
----TTTTTTGGGS-TT---
------TTTTGGGSSSS---
------IIIIIGGGTTT---
------TTTTGGGS-TT---
------IIIIITTSSSS---
------IIIIITTSSSS---
------IIIIITTSSTT---
------IIIIITTSSTT---
------IIIIITTSSTT---
------IIIIITTSSTT---
------HHHHTTTSSSS---
------IIIIITTSSTT---
------IIIIITTSSTT---
------TTTTGGGSSSS---
------TTTTGGGSSTT---
----TTTTTTGGGSSTT---
----SSIIIIITTSSTT---
---STTTTTTGGGSSTT---
---SSSTTTTTTTSSTT---
---SSSTTTTHHHHSSS---
---STTTTTTHHHHSSS---
----TTIIIIIGGGTSS---
----TTTTTTHHHHHSS---
---SSSTTTTHHHHHSS---
---SSSIIIIIGGGTSS---
----SSIIIIITTTTSS---
---SSSTTTTHHHHSSS---
----SSTTTTHHHHHSS---
----SSTTTTHHHHSSS---
----TTIIIIIGGGTSS---
---STTTTTTHHHHHSS---
----TTTTTTHHHHTTT---
----TTTTTTHHHHTSS---
---STTIIIIIHHHHTT---
---STTTTTTHHHHHHH---
----TTTTTTHHHHTTT---
----TTTTTTHHHHTTT---
----TTTTTTHHHHHHT---
----TTTTTTHHHHHHH---
---STTTTTTHHHHHHH---
----TTTTTTHHHHHHH---
----TTIIIIITHHHHSS--
----TTHHHHHHHHHHS---
---SSSIIIIITGGGSS---
----TTIIIIITHHHHS---
---STTIIIIITGGGTSS--
---STTIIIIITGGGTSS--
----TTIIIIITHHHHSS--
----TTTTTTHHHHTTSS--
----TTIIIIITGGGTSS--
----TTTTTTHHHHTTSS--
---STTTTTTHHHHTTSS--
----TTIIIIITGGGSSS--
---STTIIIIITTTTSSS--
----SSTTTTHHHHHTTS--
----TTIIIIITGGGSSS--
----TTTTTTHHHHHSSS--
----TTIIIIITTTTS----
----TTTTTTHHHHHS----
----SSTTTTHHHHTT-S--
----SSIIIIITHHHHSS--
----SSTTTTHHHHHT-S--
----TTTTTTHHHHHHHS--
----TTTTTTHHHHHHHS--
----TTTTTTHHHHHTT---
----TTTTTTHHHHHTTS--
----TTTTTTHHHHHHHS--
---SSSTTTTHHHHHHSS--
---STTHHHHHHHHHTTS--
---SSSTTTTHHHHHTTS--
---STTTTTTHHHHHTTS--
---STTTTTTHHHHHHH---
---STTTTTTHHHHHHHS--
---STTTTTTHHHHHHH---
---STTHHHHHHHHHHHS--
----TTTTTTHHHHHHH---
---SSSTTTTHHHHTTT---
----TTTTTTHHHHHHH---
----TTTTTTHHHHHTT---
----SSHHHHHHHHHHHT--
----SSTTTTHHHHHHHT--
----TTTTTTHHHHHHHH--
---SSSTTTTHHHHHHHS--
----TTTTTTHHHHHHHH--
----SSTTTTHHHHHHHS--
---SSSTTTTHHHHHHHS--
----SSTTTTHHHHHHTT--
---SSSTTTTHHHHHHH---
---SSSTTTTHHHHTTT---
----SSTTTTHHHHHHH---
---SSSTTTTHHHHHHTS--
---SSSTTTTHHHHHHHS--
---SSSTTTTHHHHHHTT--
---STTTTTTHHHHHHHS--
---STTTTTTHHHHTTTS--
---SSSTTTTHHHHHHHH--
---SSSTTTTHHHHHTTS--
----SSTTTTHHHHHHHS--
---SSSTTTTHHHHHHHT--
---SSSTTTTHHHHHHHH--
---SSSTTTTHHHHHHHT--
---SSSTTTTHHHHHHHT--
---SSSTTTTHHHHHHHS--
---SSSTTTTHHHHHHT---
---SSSTTTTHHHHHHH---
---SSSTTTTHHHHHTT---
----TTTTTTHHHHHHT---
----TTTTTTHHHHHHT---
----TTTTTTHHHHHHH---
----TTTTTTHHHHHHT---
---STTTTTTHHHHHHT---
----TTTTTTHHHHHHT---
---SSSIIIIIHHHHHH---
----TTTTTTHHHHHTT---
----TTTTTTHHHHHHT---
----TTTTTTHHHHHHT---
---STTTTTTHHHHHHT---
----TTTTTTHHHHHHH---
----TTTTTTHHHHHHT---
----TTTTTTHHHHHHH---
----SSIIIIIHHHHTT---
----SSTTTTHHHHHHH---
----TTTTTTHHHHHTT---
---STTTTTTHHHHHHHS--
----TTTTTTHHHHHHHS--
----SSTTTTHHHHHHHS--
----TTTTTTHHHHHHHS--
---STTTTTTHHHHHHHS--
---SSSTTTTHHHHHTT---
---SSSTTTTHHHHHHT---
---STTTTTTTTHHHHT---
---SSSTTTHHHHHHHH---
---STTTTTHHHHHHTT---
----SSTTTHHHHHTTT---
----SSTTTHHHHHHTT---
----TTTTTHHHHHHHH---
----TTTTTHHHHHHTT---
----SSTTTHHHHHHTT---
----SSTTTHHHHHHTTS--
----SSTTTTHHHHHTTS--
----TTTTTTHHHHHHHS--
----SSTTTTHHHHHHTS--
----SSTTTTHHHHHHHH--
----TTTTTTHHHHHHTT--
----SSTTTTHHHHHHHH--
---SSSTTTTHHHHHHHH--
---SSSTTTTTTHHHHTT--
----SSTTTTHHHHHHHH--
----TTTTTTHHHHHHTT--
---STTTTTTHHHHHHHH--
----SSTTTTHHHHHHHT--
----SSTTTTHHHHHHHH--
---SSSTTTTHHHHHHTT--
---SSSTTTTHHHHHHHS--
---SSSTTTTHHHHHHTS--
---SSSTTTTHHHHHHHS--
---SSSTTTTHHHHHHTT--
---STTTTTTHHHHHHHH--
---SSSTTTTHHHHHTTS--
---SSSTTTHHHHHHHHH--
---SSSTTTHHHHHHHHH--
---SSSTTTHHHHHHHHH--
---SSSTTTHHHHHHHHH--
---SSSTTTHHHHHHHHH--
---SSSTTTTHHHHHHHH--
---SSSTTTTHHHHHHTT--
---SSSHHHHTHHHHHHH--
---SSSHHHHHHHHHHTT--
---SSSTTTTHHHHHTTT--
---SSSTTTTHHHHHHHH--
---SSSTTTTHHHHHHHH--
---SSSTTTTHHHHHHHH--
---SSSTTTTHHHHHHHH--
---SSSIIIIIHHHHHHH--
---SSSTTTTHHHHHHHH--
---SSSHHHHTHHHHTTS--
---SSSHHHHTHHHHHHH--
----SSIIIIIHHHHHHH--
---SSSTTTTHHHHHHHT--
----SSTTTTHHHHHHHH--
----SSTTTTHHHHHHHH--
----SSTTTTHHHHHHHH--
----SSGGGTHHHHHHTT--
---STTTTTTHHHHHTTS--
----TTTTTTHHHHHHHH--
----TTTTTTHHHHHHHH--
----SSHHHHTHHHHTTT--
---SSSIIIIIHHHHHHH--
----TTTTTTHHHHHTTT--
----TTGGGTHHHHHHHH--
----TTTTTTHHHHHHTT--
----TTTTTTHHHHHHTT--
----TTTTTTHHHHHHTT--
----TTTTTTHHHHHHTS--
----TTHHHHHHHHTTTT--
----TTTTTTHHHHHHTT--
----TTTTTTHHHHHHHT--
---STTTTTTHHHHHHTT--
----TTTTTTHHHHHHTT--
----TTTTTTHHHHHTTT--
----SSIIIIISHHHHTT--
----TTHHHHTTHHHHTT--
----TTTTTTHHHHHHHT--
----TTTTTTHHHHHHTT--
---SSSTTTTHHHHHHTT--
----TTIIIIITHHHHTT--
----TTTTTTHHHHHHHT--
----TTTTTTHHHHHHHS--
----TTTTTTTTHHHHTS--
----TTIIIIITHHHHTS--
----TTTTTTTTHHHHSS--
----TTTTTTHHHHHHTS--
----TTTTTTHHHHHHHS--
---STTTTTTHHHHHHHS--
----TTTTTTHHHHHHH---
----TTTTTTHHHHHHH---
----TTTTTTHHHHHHHS--
----TTTTTTHHHHHTT---
----TTTTTTHHHHHHHS--
---STTTTTTHHHHHHHS--
----TTTTTTHHHHHHHS--
----TTTTTTHHHHHHHS--
----TTTTTTHHHHHHHS--
----TTTTTTHHHHHHHS--
----TTTTTTHHHHHHHS--
----TTTTTTHHHHTTT---
----TTTTTTHHHHHHH---
----TTTTTTHHHHHHHS--
---STTTTTTHHHHHHHS--
----TTTTTTHHHHHHHS--
----TTTTTTHHHHHHHS--
----SSTTTTHHHHHHTS--
----TTTTTTHHHHHHHT--
----TTTTTTHHHHHHHT--
----TTTTTTHHHHHHHT--
----TTTTTTHHHHHHHH--
----TTGGGTHHHHHHHS--
----TTTTTTHHHHHHHH--
----TTHHHHHHHHHHHS--
----TTTTTTHHHHHTTT--
---SSSTTTTHHHHHHTT--
---SSSTTTTHHHHHHTT--
---STTTTTTHHHHHHHS--
----TTTTTTHHHHHTTS--
---STTTTTTHHHHHHHH--
----TTTTTTHHHHHHHH--
---SSSHHHHHHHHHHHS--
----SSTTTTHHHHHHHS--
---STTTTTTHHHHHTTS--
----TTTTTTHHHHTTTS--
---STTTTTTHHHHHTTT--
---SSSTTTTHHHHHHTT--
---SSSTTTTHHHHHTTT--
---SSSTTTTHHHHHTTT--
---TTTTTTTHHHHHTTT--
---SSSTTTTHHHHHTTT--
---SSSHHHHHHHHHTTS--
---SSSTTTTHHHHHHTT--
---SSSTTTTHHHHHHTT--
---SSSTTTTTTHHHHTS--
---SSSTTTTHHHHHHTT--
---SSSTTTTHHHHHHHT--
---SSSTTTTHHHHHHHH--
---SSSTTTTHHHHHHTT--
---SSSTTTTHHHHHHHT--
---SSSTTTTHHHHHHHH--
---SSSTTTTHHHHHHHT--
---SSSTTTTHHHHHHTT--
---SSSTTTTHHHHHHTT--
---SSSTTTTHHHHHHHH--
---SSSTTTTHHHHHHTT--
---SSSTTTTHHHHHHHH--
---SSSTTTTHHHHHHTT--
---SSSTTTTHHHHHHTT--
---SSSTTTTHHHHHHTT--
---SSSTTTTHHHHHHHH--
---SSSTTTTHHHHHHTT--
---SSSTTTTHHHHHHHH--
---SSSTTTTHHHHHHHH--
---SSSTTTTHHHHHHTT--
---SSSTTTTHHHHHHHH--
---SSSTTTTHHHHHHHH--
---SSSTTTTHHHHHHHH--
---SSSTTTTHHHHHHHH--
---SSSTTTTHHHHHHTT--
---SSSTTTTHHHHHHHHH-
---SSSTTTTHHHHHHHTT-
---SSSTTTTHHHHHHHT--
---SSSTTTTHHHHHHTTT-
---SSSTTTTHHHHHHTTT-
---SSSTTTTHHHHHHHH--
---SSSTTTTHHHHHHHHH-
---SSSTTTTHHHHHHHTT-
---SSSTTTTHHHHHHHHH-
---SSSTTTTHHHHHHHHH-
---SSSTTTTHHHHHHHHH-
---SSSTTTTHHHHHHHHH-
---SSSTTTTHHHHHHTT--
---SSSTTTTHHHHHHHHT-
---SSSTTTTHHHHHHHH--
---SSSTTTTHHHHHHTT--
---SSSTTTTHHHHHHHH--
---SSSTTTTHHHHHHHH--
---SSSTTTTHHHHHHTT--
---SSSTTTTHHHHHGGG--
---SSSTTTTHHHHHHTT--
---SSSTTTTHHHHHHHH--
---SSSTTTTHHHHHHHT--
---SSSTTTTHHHHHHHS--
---SSSTTTTHHHHHHTT--
---SSSTTTTHHHHHHHS--
---SSSTTTTHHHHHHTT--
---SSSTTTTHHHHHHHH--
---SSSTTTTHHHHHHHH--
---SSSTTTTHHHHHHHH--
---SSSTTTTHHHHHHHH--
---SSSTTTTHHHHHHHH--
---SSSTTTTHHHHHHTT--
---SSSTTTTHHHHHHHH--
---SSSTTTTHHHHHHHH--
----SSTTTTHHHHHHTT--
---SSSTTTTHHHHHHHH--
---SSSTTTTHHHHHHHH--
---SSSTTTTHHHHHHHH--
---SSSTTTTHHHHHHTT--
---SSSTTTTHHHHHHHH--
---SSSTTTTHHHHHHTT--
---SSSTTTTHHHHHHSS--
---SSSTTTTHHHHHHTT--
---SSSTTTTHHHHHHHT--
---SSSTTTTHHHHHHHT--
---SSSTTTTHHHHHHHT--
---SSSTTTTHHHHHHTT--
---SSSTTTTHHHHHHHH--
---SSSTTTTHHHHHHHT--
---SSSTTTTHHHHHHHS--
---SSSTTTTHHHHHHHH--
---SSSTTTTHHHHHHHH--
---SSSTTTTHHHHHHHH--
---SSSTTTTHHHHHHHT--
---SSSTTTTHHHHHHHH--
---SSSTTTTHHHHHHHH--
---SSSTTTTHHHHHHHT--
---SSSTTTTHHHHHHHH--
---SSSTTTTHHHHHHHH--
---SSSTTTTTTHHHHTT--
---SSSTTTTHHHHHHTT--
---SSSTTTTHHHHHHHT--
---SSSTTTTHHHHHHHH--
---SSSTTTTHHHHHHHH--
---SSSTTTTHHHHHHHS--
---SSSTTTTHHHHHHHH--
---SSSTTTTHHHHHHTT--
---SSSTTTTHHHHHHTT--
---SSSTTTTHHHHHHHT--
---SSSTTTTHHHHHHHT--
---SSSTTTTHHHHHHTS--
---SSSTTTTHHHHHHHH--
---SSSTTTTHHHHHHHH--
---SSSTTTTHHHHHHHT--
---SSSTTTTHHHHHHHH--
---SSSTTTSHHHHHHTT--
---SSSTTTTHHHHHHHH--
---SSSTTTSHHHHHHHH--
---SSSTTTTHHHHHHHH--
---SSSTTTTHHHHHHHT--
---SSSTTTSHHHHHHHH--
---SSSTTTSHHHHHHHH--
---SSSTTTSHHHHHHHH--
---SSSTTTSHHHHHHHH--
---SSSTTTSHHHHHHHH--
---SSSTTTSHHHHHHHH--
---SSSTTSSHHHHHHHT--
---SSSTTTSHHHHHHTT--
---SSSTTTSHHHHHTT---
---SSSTTTSHHHHHHH---
---SSSTTTSHHHHHTTT--
---SSSTTT-HHHHGGGG--
---SSSTTSSHHHHGGGS--
---SSSTTT-HHHHHHHH--
---SSSTTT-HHHHHTTS--
---SSSTTTSHHHHGGGT--
---SSSTTTTHHHHGGGS--
---SSSTTT-GGGGGGGT--
---SSSTTTSGGGTGGGG--
---SSSTTTTGGGSSTTS--
---SSSTTT-GGGSSTTT--
---SSSTTTSTTTTGGGT--
---SSSTTTSHHHHGGGT--
---SSSTTTSTTTSGGGT--
---SSSTTTTTTTTGGGT--
---SSSTTTTGGGTHHHH--
---SSSTTTSHHHHHHHH--
---SSSTTTSHHHHGGGT--
---SSSTTT-GGGTGGGT--
---SSSTTTSHHHHHHHH--
---SSSTTT-HHHHHHHH--
---SSSTTTSHHHHGGGT--
----SSTTTTGGGTGGGT--
---SSSTTTSHHHHGGGS--
---SSSTTTSHHHHGGGS--
---SSSTTT-HHHHGGGS--
---SSSTTTSHHHHGGGT--
---SSSTTTSHHHHHHHH--
---SSSTTTSGGGTHHHH--
---SSSTTTSGGGTGGGT--
---SSSTTTSGGGTGGGT--
---SSSTTTSHHHHHHHH--
---SSSTTTSTTTTHHHH--
---SSSTTTSHHHHHHHH--
---SSSTTTSTTTTGGGS--
---SSSTTTSHHHHGGG---
---SSSTTTSGGGTGGG---
----SSTTT-GGGSTTT---
---SSSTTTSGGGS-TT---
---SSSTTT--TTTTTGGG-
---SSSTTTS-TTTHHHHT-
----SSTTTS-TTTHHHHT-
----SSTTT-HHHHTTTTT-
---SSSTTTSGGGTHHHH--
----SSTTTSGGGTHHHHT-
----SSTTTSSSTTTTTT--
----SSTTGGGGGTTTTTT-
----SSTTTTHHHHHHHHT-
----SSTTTSSTTTHHHHH-
----SSTTTGGGGTTHHHH-
---SSSTTTTHHHHGGGT--
----SSTTTTHHHHHHHHH-
----SSTTTGGGGTGGGGT-
----SSTTTTHHHHTHHHH-
----SSHHHHTTTTTHHHH-
----SSTTTTHHHHHHHHT-
---SSSTTTTTTTSSTTT--
---SSSTTTTHHHHHHHH--
----SSHHHHTTTSHHHHH-
----SSHHHHSTTTHHHHH-
----SSTTTTSGGGSHHHH-
----TTTTTTGGGGSGGGT-
----SSTTTTHHHHSHHHH-
----TTTTTTTTGGGGGGT-
----TTTTTTTTTTTGGGT-
----TTTTTTTTTTHHHHH-
----SSTTTTTTTSHHHHT-
----SSTTTTSGGGHHHHT-
----SSTTTTSTTTTTTTT-
----TTTTTTGGGTHHHH--
----SSTTTTHHHHHHHHT-
----TTTTTTSTTTHHHHT-
---SSSTTTSSTTTHHHHT-
---SS-TTTTGGGGHHHHH-
----SSTTTTTTTSHHHHH-
----SSTTTTTTTTHHHHH-
----TTTTTTGGGTHHHHH-
----SSTTTTTTTTHHHHH-
----TTTTTTHHHHHHHHT-
----TTTTTTHHHHHHHH--
----TTTTTTHHHHHHHHT-
----SSTTTTGGGTHHHHT-
----TTTTTTHHHHHHHHT-
---STTHHHHHHHHHHHHT-
---STTTTTTHHHHHHHHT-
---STTTTTTHHHHHHHHT-
---STTTTTTHHHHHHHHH-
----TTTTTTHHHHHHHHT-
----SSTTTTGGGTHHHHH-
----SSTTTTGGGTTTTTT-
----SSTTTTGGGTHHHHH-
---SSSTTTTGGGTTTGGG-
---SSSTTTTSTTTTTTTT-
----TTTTTTGGGTTTGGG-
---SSSTTTTGGGTTTGGG-
----SSTTTTGGGTTTGGG-
----SSTTTTSTTTHHHHH-
---SSSTTTTHHHHHHHHH-
----SSIIIIITTTHHHHT-
----SSTTTTGGGTHHHHH-
----SSTTTTGGGTHHHH--
---SSSTTTTHHHHTTGGG-
---SSSTTTTTTTTHHHHT-
---SSSIIIIITTTHHHHT-
----TTTTTTTTTTTTTTT-
----SSIIIIITTTHHHHT-
----SSTTTTTTTTHHHHH-
---SSSTTTTGGGTTTTTT-
---SSSTTTTHHHHTTGGG-
---SSSTTTTTTTTTTTT--
---SSSIIIIITTTTGGG--
---STTHHHHTTTTHHHH--
---STTHHHHTTTTTTTT--
----TTHHHHTTTTGGGG--
----TTHHHHTTTTTTTT--
---SSSHHHHTTTTTTTT--
----TTHHHHTSTTTTTT--
---SSSHHHHSSSSTTTT--
---SSSHHHHSSTTTTTT--
----TTHHHHTTTTGGGS--
---SSSHHHHSSSSGGGS--
----SSHHHHSSSSTT-S--
----TTHHHHSSTTTT-S--
---STTHHHHTSTTTT-S--
---STTTTTTSSSSTT----
---STTTTTTSSTTTT-S--
----SSIIIIIGGGTT-S--
--S-TTTTTTHHHHTTSS--
---STTTTTTHHHHTTSS--
---SSSTTTTTTSSGGGS--
---STTTTTTTTTSTT-S--
---SSSIIIIITTTTTSS--
---SSSHHHHHHHHGGGS--
---SSSIIIIITTTTTSS--
---SSSTTTTHHHHTTSS--
---SSSTTTTGGGTTTSS--
--SSSSIIIIITTTGGGS--
---SSSTTTTGGGTGGGS--
---SSSTTTTGGGTSGGG--
---SSSTTTTHHHHSGGGT-
---SSSTTTTHHHHTTTT--
---SSSTTTTGGGTSSSS--
---SSSIIIIIHHHHSSS--
--SSSSIIIIIGGGTTTT--
---TTTIIIIITTTTTTT--
---TTTIIIIIGGGTTTT--
---TTTIIIIIGGGTTTT--
---SSSTTTTHHHHSSSS--
---SSSHHHHTHHHHTTT--
--SSSSIIIIIGGGTTTT--
---STTTTTTHHHHHTTTT-
---STTTTTTHHHHHHHHT-
---STTIIIIITTTTTTTT-
----TTTTTTHHHHHHHHH-
----TTTTTTHHHHHHHHH-
---STTIIIIIGGGTHHHH-
---SSSIIIIITTTTHHHH-
---SSSTTTTHHHHHHHHH-
--SSSSTTTTHHHHHHHHH-
---STTTTTTHHHHHHHHH-
---STTIIIIIGGGTGGGG-
---SSSIIIIITTTTSGGG-
---SSSIIIIIHHHHHHHH-
---SSSIIIIIGGGTTTTT-
---SSSIIIIIHHHHTTTT-
----TTTTTTHHHHHHHHH-
---SSSIIIIITTTTGGGT-
---SSSGGGTTHHHHSTTT-
---SSSIIIIIHHHHGGGG-
----SSIIIIITTTTTTTT-
---SSSIIIIITTTTTTTT-
----TTTTTTHHHHHHHHH-
----TTIIIIITTTTHHHH-
----TTIIIIIGGGTHHHH-
----TTIIIIITTTTTTTT-
---SSSIIIIITTTTHHHH-
---STTIIIIIGGGTHHHH-
----TTIIIIIGGGTHHHH-
---STTIIIIIHHHHHHHH-
---SSSTTTTHHHHHGGGG-
---STTTTTTHHHHHHHHH-
----SSTTTTHHHHHTTTT-
----TTTTTTHHHHHHHHH-
----SSIIIIITTTTGGGT-
----TTTTTTHHHHGGGGT-
---STTTTTTHHHHHHHHH-
---SSSTTTTHHHHHHHHH-
---STTTTTTHHHHHHHHT-
---STTTTTTHHHHHHHHH-
---SSSTTTTHHHHHHHHT-
---STTTTTTHHHHHHHHH-
---STTTTTTHHHHHHHHH-
---SSSTTTTHHHHHHHHH-
---SSSTTTTHHHHHHHHH-
----TTTTTTHHHHHHHHT-
---STTTTTTHHHHHHHHH-
---STTTTTTHHHHHHHHH-
----SSTTTTHHHHHHHHH-
----TTTTTTHHHHHHHHH-
---STTTTTTHHHHHHHHH-
---SSSTTTTHHHHHHHHH-
---STTTTTTHHHHHHHHH-
----TTTTTTHHHHHHHHH-
----TTTTTTHHHHHHHHH-
----TTTTTTHHHHHHHHH-
----TTTTTTHHHHHHHHH-
----TTTTTTHHHHHHHHH-
----TTTTTTHHHHHHHHH-
----SSTTTTHHHHHHHHH-
----TTTTTTHHHHHHHHH-
----TTTTTTHHHHHHHHT-
----TTTTTTHHHHHHHHT-
----TTTTTTHHHHHHHTT-
----TTTTTTHHHHHHHHH-
----TTTTTTHHHHHHHHH-
----TTTTTTHHHHHHHHH-
----TTTTTTHHHHHHHTT-
----TTTTTTHHHHHHTT--
----TTTTTTHHHHHHHHH-
----TTTTTTHHHHHHHHT-
----TTTTTTHHHHHHHHH-
----TTTTTTHHHHHHHHH-
----TTTTTTHHHHHHHHH-
----TTTTTTHHHHHHHHH-
----TTHHHHHHHHHHHHH-
----TTHHHHHHHHHHHTT-
---STTTTTTHHHHHHHTT-
---STTTTTTHHHHHHHHH-
----TTTTTTHHHHHHHHH-
---STTTTTTHHHHHHHHH-
----TTTTTTHHHHHHHTT-
---STTTTTTHHHHHHHTT-
----TTTTTTHHHHHHHHH-
----TTTTTTHHHHHHHHT-
----TTTTTTHHHHHHHHH-
----TTTTTTHHHHHHHHH-
----TTTTTTHHHHHHHHH-
----TTTTTTHHHHHHHTT-
----SSTTTTHHHHHHHHH-
----SSTTTTHHHHHHHH--
----TTTTTTHHHHHHHHH-
----TTTTTTHHHHHHHHH-
----TTTTTTHHHHHHHHH-
----SSTTTTHHHHHHHHH-
---STTTTTTHHHHHHHHH-
----SSHHHHHHHHHHHHH-
---STTTTTTHHHHHHHHH-
----TTHHHHTHHHHHHHH-
----TTTTTTHHHHHHHHH-
----TTTTTTHHHHHHHTT-
----TTTTTTHHHHHHHHH-
----TTTTTTHHHHHHHTT-
----TTTTTTHHHHHHTT--
----TTTTTTHHHHHHHHH-
----TTTTTTHHHHHHTTT-
---STTTTTTHHHHHHHHH-
----TTTTTTHHHHHHHH--
----TTTTTTHHHHHHHHH-
----TTTTTTHHHHHHHHH-
----TTTTTTHHHHHHHTT-
----TTTTTTHHHHHHHH--
----TTTTTTHHHHHHHHT-
----TTTTTTHHHHHHHHT-
---STTHHHHHHHHHHHHH-
----TTTTTTHHHHHHHHH-
----TTTTTTHHHHHHHTT-
----TTTTTTHHHHHHHHH-
---STTHHHHHHHHHHHHT-
---STTTTTTHHHHGGGGG-
---STTTTTTHHHHHGGGG-
---STTTTTTHHHHHGGGG-
---STTTTTTHHHHHGGG--
----TTTTTTHHHHHGGGT-
---STTTTTTHHHHGGGG--
----TTTTTTHHHHHHHHT-
----TTTTTTHHHHTHHHH-
----TTTTTTHHHHHHHHH-
---STTTTTTHHHHHHHHT-
----SSTTTTHHHHHHHHH-
----TTTTTTHHHHHHHHH-
----TTTTTTHHHHHHHHH-
---STTTTTTHHHHHHHHT-
----TTTTTTHHHHHHHHH-
----TTTTTTHHHHHHHHH-
----TTTTTTHHHHHHHTT-
----TTTTTTHHHHHHHHH-
----TTTTTTHHHHHHHHT-
----TTTTTTHHHHHHHHT-
----SSTTTTHHHHHHHHH-
---SSSTTTTHHHHHHHHH-
---SSSTTTTHHHHHHHHH-
---SSSTTTTHHHHHHHHH-
----SSTTTTHHHHHHHHH-
----SSTTTTHHHHHHHHH-
----TTTTTTHHHHHHHHT-
----TTTTTTHHHHHHHHT-
----TTTTTTHHHHHHHHH-
----SSTTTTHHHHHHHHH-
----SSHHHHHHHHHHHHH-
---SSSTTTTHHHHHHHHH-
---STTTTTTHHHHHHHHH-
---SSSTTTTHHHHHHHHH-
---SSSTTTTHHHHHHHHH-
---STTTTTTHHHHHHHHH-
---SSSTTTTHHHHHHHHH-
----SSTTTTHHHHHHHHH-
----TTTTTTHHHHHHHHT-
---SSSTTTTHHHHHHTT--
---SSSTTTTHHHHHHHHH-
---SSSTTTTHHHHHHHHH-
---STTTTTTHHHHHHHHT-
----TTTTTTHHHHHHHHH-
---STTTTTTHHHHHHHHT-
----TTHHHHHHHHHHHHT-
---STTTTTTHHHHHHHHH-
---SSSTTTTHHHHHHHHH-
----TTTTTTHHHHHHTTT-
---SSSHHHHHHHHHHHH--
---STTTTTTHHHHHHHT--
----TTHHHHHHHHHHTT--
----TTTTTTHHHHHHTT--
----TTTTTTHHHHHHHTT-
---SSSTTTTHHHHHHHHT-
----TTTTTTHHHHHHHHH-
----TTTTTTHHHHHHHHT-
----SSTTTTHHHHHHHHH-
----SSTTTTHHHHHHHHH-
---SSSTTTTHHHHHHHHH-
----SSTTTTHHHHHHHHH-
----TTTTTTHHHHHHHHH-
----SSHHHHHHHHHHHHH-
----SSTTTTHHHHHHHH--
---STTTTTTHHHHHHHTT-
---STTTTTTHHHHHHHHT-
---STTTTTTHHHHHHHHT-
---STTTTTTHHHHHHHTT-
----TTTTTTHHHHHHHHH-
----TTTTTTHHHHHHHHH-
---STTTTTTHHHHHHHHT-
----SSIIIIIHHHHHHHH-
---STTTTTTHHHHHHHHH-
----SSTTTTHHHHHHHHH-
----TTTTTTHHHHHHHH--
---STTTTTTHHHHHHHHH-
----TTHHHHHHHHHHHHH-
----TTTTTTHHHHHHHT--
----SSHHHHHHHHHHHHH-
----TTTTTTHHHHHHHHT-
----SSTTTTHHHHHHHHH-
----SSTTTTHHHHHHHHT-
----TTTTTTHHHHHHHTT-
----TTTTTTHHHHHHHHT-
----SSTTTTHHHHHHHHH-
----TTHHHHHHHHHHHHT-
----TTTTTTHHHHHHHHH-
----TTTTTTHHHHHHHHH-
----TTTTTTHHHHHHHHH-
---SSSTTTTHHHHHHHHT-
---STTTTTTHHHHHHHTT-
---STTTTTTHHHHHHHHT-
---STTTTTTHHHHHHHHH-
---SSSTTTTHHHHHHHHH-
---SSSTTTTHHHHHHHHH-
---SSSTTTTHHHHHHHH--
---SSSTTTTHHHHHHHHH-
---SSSTTTTHHHHHHHHH-
---STTTTTTHHHHHHHHH-
----SSTTTTHHHHHHHT--
---SSSTTTTHHHHHHHT--
---SSSTTTTHHHHHHHHH-
----TTTTTTHHHHHHHHH-
---SSSTTTTHHHHHHHTT-
----SSTTTTHHHHHHHT--
----TTTTTTHHHHHHTT--
----TTTTTTHHHHHHHTT-
----TTTTTTHHHHHHTT--
---SSSTTTTHHHHHHTS--
----TTTTTTHHHHHHTT--
----SSTTTTHHHHHHTT--
----SSTTTTHHHHHHH---
---SSSTTTTHHHHHHT---
----TTTTTTHHHHHHH---
----TTTTTTHHHHHTTS--
----TTTTTTHHHHHHH---
---STTHHHHHHHHHHTT--
----TTTTTTHHHHHHHS--
---STTTTTTHHHHHHH---
----TTTTTTHHHHHTT---
---SSSTTTTHHHHHTTT--
----TTTTTTHHHHHHTT--
----TTTTTTHHHHHHTS--
----TTTTTTHHHHHHHT--
---SSSTTTTHHHHHHHT--
----TTTTTTHHHHHHTT--
----SSTTTTHHHHHHTT--
----SSTTTTHHHHHHHH--
---SSSTTTTHHHHHHHS--
---SSSTTTTHHHHHHTT--
---SSSTTTTHHHHHHHT--
----TTTTTTHHHHHHHS--
----SSTTTTHHHHHHTT--
----SSTTTTHHHHHTTT--
----SSTTTTHHHHHHHH--
----TTTTTTHHHHHHTT--
---SSSTTTTHHHHHHTT--
---SSSTTTTHHHHHHTT--
---SSSTTTTHHHHHHHS--
----SSTTTTHHHHHHTT--
---STTTTTTHHHHHHHH--
----SSTTTTHHHHHHHH--
----SSTTTTHHHHHHHH--
----TTTTTTHHHHHHHH--
---STTTTTTHHHHHTTT--
---SSSTTTTHHHHHHHH--
---SSSTTTTHHHHHTTT--
---SSSTTTTHHHHHTTS--
---SSSTTTTHHHHHHHH--
----SSTTTTHHHHHHHH--
----SSTTTTHHHHHHHTT-
----TTTTTTHHHHHHHHH-
---STTTTTTHHHHHHHT--
----TTTTTTHHHHHHHHH-
----TTTTTTHHHHHHHHT-
----TTTTTTHHHHHHHTT-
----TTTTTTHHHHHHHHH-
----TTTTTTHHHHHHHHT-
----TTTTTTHHHHHHHHH-
----TTTTTTHHHHHHHHT-
---SSSTTTTHHHHHHHHH-
----SSTTTTHHHHHHHHH-
----TTTTTTHHHHHHHHH-
---STTTTTTHHHHHHHHH-
----TTTTTTHHHHHHHHH-
---SSSTTTTHHHHHHHHH-
---STTTTTTHHHHHHHHH-
----TTTTTTHHHHHHHHH-
---SSSHHHHTHHHHHHHH-
---SSSTTTTHHHHHHHHH-
---SSSTTTTHHHHHHHHH-
----SSTTTTHHHHHHHHH-
---SSSTTTTHHHHHHHHH-
----SSTTTTHHHHHHHTT-
---SSSTTTTHHHHHHHHT-
---SSSTTTTHHHHHHHHH-
---SSSTTTTHHHHHHHHT-
----TTTTTTHHHHHHHHH-
---SSSTTTTHHHHHHHTT-
---SSSTTTTHHHHHHHHT-
---STTTTTTHHHHHHHHT-
----TTTTTTHHHHHHHTT-
----SSTTTTHHHHHHHHT-
----TTTTTTHHHHHHHHT-
---STTTTTTHHHHHHHTT-
----TTTTTTHHHHHHHTT-
---SSSTTTTHHHHHHHHT-
---STTTTTTHHHHHHHHT-
----TTTTTTHHHHHHHTT-
---STTHHHHHHHHHHHHT-
----TTTTTTHHHHHHHH--
----TTTTTTHHHHHHHHT-
----SSTTTTHHHHHHTTT-
----TTTTTTHHHHHHHHT-
----TTTTTTHHHHHHHHH-
----SSTTTTHHHHHHHHH-
----TTTTTTHHHHHHTTT-
----SSTTTTHHHHHHHH--
----SSTTTTHHHHHHHTT-
----TTTTTTHHHHHHHTT-
----TTTTTTHHHHHHHHH-
----TTTTTTHHHHHHHH--
----TTTTTTHHHHHHHHH-
----TTTTTTHHHHHHHHH-
----SSTTTTHHHHHHHHH-
----SSTTTTHHHHHHHHH-
----SSTTTTHHHHHHHHH-
----TTTTTTHHHHHHHHH-
----TTTTTTHHHHHHHHH-
----SSTTTTHHHHHHHHH-
----TTTTTTHHHHHHHH--
---SSSTTTTHHHHHHHH--
----TTTTTTHHHHHHHH--
---STTTTTTHHHHHHHH--
---STTTTTTHHHHHHHH--
---STTTTTTHHHHHHHT--
---SSSTTTTHHHHHHHTT-
----TTTTTTHHHHHHHH--
----SSTTTTHHHHHHHTT-
---STTTTTTHHHHHHHHT-
---SSSTTTTHHHHHTTTT-
---STTIIIIIHHHHHHHT-
---SSSTTTTHHHHHHHH--
---SSSTTTTHHHHHHHH--
---SSSTTTTHHHHHHHHT-
---SSSTTTTHHHHHTTS--
---SSSTTTTHHHHHHHTT-
---STTTTTTHHHHHHHHH-
---SSSTTTTHHHHHHHHH-
---SSSTTTTHHHHHHHHT-
---SSSTTTTHHHHHHHHH-
----SSTTTTHHHHHHHHH-
----TTTTTTHHHHHHHHH-
----TTTTTTHHHHHHHHH-
----TTTTTTHHHHHHTT--
---STTTTTTHHHHHHHHH-
---SSSTTTTHHHHHHHHH-
---SSSTTTTHHHHHHHHH-
---SSSTTTTHHHHHHHHH-
---SSSTTTTHHHHHHHTT-
---SSSTTTTHHHHHHHHH-
---SSSTTTTHHHHHHHHH-
---STTTTTTHHHHHHHHH-
---SSSTTTTHHHHHHHHH-
----TTTTTTHHHHHHHHH-
---SSSTTTTHHHHHHHHH-
---SSSTTTTHHHHHHHHH-
----TTTTTTHHHHHHHHH-
---SSSTTTTHHHHHHHHH-
---STTTTTTHHHHHHHHH-
---STTTTTTHHHHHHHT--
---SSSTTTTHHHHHHHHH-
---SSSTTTTHHHHHHHHH-
---STTTTTTHHHHHHHHH-
---STTTTTTHHHHHHHHH-
---SSSTTTTHHHHHHHHH-
---STTTTTTHHHHHHHHH-
---SSSTTTTHHHHHHHHH-
----SSTTTTHHHHHHHHH-
----SSTTTTHHHHHHHHH-
----TTTTTTHHHHHHHHH-
---STTTTTTHHHHHHHHH-
---SSSTTTTHHHHHHHHH-
---SSSTTTTHHHHHHHHH-
---SSSTTTTHHHHHHHHH-
---SSSTTTTHHHHHHHHH-
---SSSTTTTHHHHHHHHH-
---SSSTTTTHHHHHHTTT-
----SSTTTTHHHHHHHTT-
---STTTTTTHHHHHHHHH-
---SSSTTTTHHHHHHHHH-
---SSSTTTTHHHHHHHTT-
---SSSTTTTHHHHHHHHH-
---SSSTTTTHHHHHHHHH-
----SSTTTTHHHHHHHHH-
---STTTTTTHHHHHHHTT-
---SSSTTTTHHHHHHHHH-
---SSSTTTTHHHHHHHHH-
---SSSTTTTHHHHHHHTT-
----SSTTTTHHHHHHHHH-
---SSSTTTTHHHHHHHHH-
---STTTTTTHHHHHHHHT-
---SSSTTTTHHHHHHHHH-
---STTTTTTHHHHHHHHH-
---STTTTTTHHHHHHHTT-
---SSSTTTTHHHHHHHTT-
---SSSTTTTHHHHHHHTT-
---STTTTTTHHHHHHHTT-
---STTTTTTHHHHHHTT--
----SSTTTTHHHHHHHHT-
---STTTTTTHHHHHHHT--
---SSSTTTTHHHHHHHT--
---STTTTTTHHHHHHHT--
----TTTTTTHHHHTTGGG-
---STTTTTTHHHHHHHTT-
---SSSTTTTHHHHHHHH--
---STTTTTTHHHHHGGGG-
---SSSTTTTHHHHHTTS--
---SSSTTTTHHHHTTSTT-
----TTTTTTHHHHTT----
---SSSTTTTHHHHHT----
---SSSIIIIIHHHHT----
----SSTTTTHHHHTT----
----SSTTTTHHHHHH----
----TTTTTTHHHHHH----
----TTTTTTHHHHTT----
----SSTTTTHHHHTT-S--
---SSSHHHHHHHHHS-S--
----TTTTTTHHHHHH----
---SSSTTTTHHHHHT----
---SSSTTTTHHHHHHTTT-
----SSTTTTHHHHHH-TT-
----SSTTTTHHHHHT-TT-
----SSTTTTHHHHTTSTT-
---STTHHHHHHHHTT-S--
---STTTTTTHHHHTTSTT-
---STTIIIIITHHHH-S--
----TTTTTTHHHHHTSS--
---STTTTTTHHHHHT-S--
---SSSTTTTHHHHHT-S--
---STTTTTTHHHHHH-S--
---SSSTTTTHHHHTT-S--
---STTTTTTHHHHTT-S--
----TTTTTTHHHHHH-S--
---STTTTTTHHHHTTSS--
---SSSTTTTHHHHTT-S--
----TTTTTTHHHHHH----
---STTTTTTHHHHTT----
---SSSTTTTHHHHHH----
---SSSTTTTHHHHHHH---
---SSSTTTTHHHHHH----
---SSSTTTTHHHHTTS---
----SSTTTTHHHHHHT---
---SSSTTTTHHHHHHT---
---SSSTTTTHHHHHHT---
---STTTTTTHHHHHHH---
---SSSTTTTHHHHHHHS--
---STTTTTTHHHHTTT---
----TTTTTTHHHHHHT---
---STTTTTTHHHHHHH---
---SSSTTTTHHHHHHH---
---STTTTTTHHHHHHH---
---SSSTTTTHHHHHHHT--
---STTTTTTHHHHHHH---
----SSTTTTHHHHHTT---
---STTTTTTHHHHHHTT--
---SSSTTTTHHHHHHHT--
---SSSTTTTHHHHHHTT--
---STTTTTTHHHHHHTT--
----TTTTTTHHHHHHGGG-
----TTHHHHHHHHHHTT--
----SSTTTTHHHHHHTT--
----TTTTTTHHHHHHHT--
----TTTTTTHHHHHHHTT-
----SSTTTTHHHHHHHHH-
----TTTTTTHHHHHHHTT-
----TTTTTTHHHHHHHHT-
----TTTTTTHHHHHHHHT-
----TTTTTTHHHHHHHTT-
----TTTTTTHHHHHHHHT-
----TTTTTTHHHHHHHH--
----TTTTTTHHHHHHHHT-
---STTTTTTHHHHHHHHH-
----TTTTTTHHHHHHHHH-
---STTTTTTHHHHHHHH--
---STTTTTTHHHHHHHHT-
---SSSTTTTHHHHHHHTT-
----TTTTTTHHHHHHTT--
----TTTTTTHHHHHHHHH-
----TTTTTTHHHHHHHTT-
----TTTTTTHHHHHHHHH-
---STTTTTTHHHHHHHHH-
----TTTTTTHHHHHHHHH-
---STTTTTTHHHHHHHHH-
---STTTTTTHHHHHHHHH-
----S-TTTTHHHHHHHHH-
---SS-TTTTHHHHHHHHH-
---STTTTTTHHHHHHHHH-
---SS-TTTTHHHHHHHTT-
------TTTTHHHHHHHTT-
---SSSTTTTHHHHHHHHH-
----TTTTTTHHHHHHHTT-
---STTTTTTHHHHHHHTT-
---STTTTTTHHHHHHHHH-
----TTHHHHHHHHHHHHH-
---STTTTTTHHHHHHHHH-
---STTTTTTHHHHHHHTT-
---STTTTTTHHHHHHHHH-
----TTTTTTHHHHHHHHT-
----SSTTTTHHHHHHHTT-
---STTTTTTHHHHHHHHH-
----TTTTTTHHHHHHHHH-
---SSSTTTTHHHHHHHHT-
----SSTTTTHHHHHHHTT-
---SSSTTTTHHHHHHHHH-
---SSSTTTTHHHHHHHHT-
---SSSTTTTHHHHHHTTT-
----TTTTTTHHHHHHHHH-
---SSSTTTTHHHHHHHHT-
----TTTTTTHHHHHHHTT-
----TTTTTTHHHHHHTT--
---STTTTTTHHHHHHHHT-
----TTTTTTHHHHHHHH--
---SSSTTTTHHHHHHHHH-
---SSSGGGTHHHHHHTT--
---SSSTTTTHHHHHHHHH-
----SSTTTTHHHHHHTTT-
---SSSTTTTHHHHHHHTT-
----SSTTTTHHHHHHGGG-
----TTTTTTHHHHHHHTT-
----TTTTTTHHHHHHHT--
----SSTTTTHHHHHHHH--
----SSTTTTHHHHHHHTT-
---SSSTTTTHHHHHHHTT-
----SSTTTTHHHHHHHTT-
----SSTTTTHHHHHHHTT-
----SSIIIIITHHHHHTT-
---SSSTTTTHHHHHHHHH-
---SSSTTTTHHHHHHHHH-
---SSSTTTTHHHHHHTTT-
---SSSTTTTHHHHHHHHH-
---SSSTTTTHHHHHHTT--
----SSTTTTHHHHHHHHH-
---SSSTTTTHHHHHHHHT-
---SSSTTTTHHHHHHHHH-
----SSTTTTHHHHHHHHT-
----SSTTTTHHHHHHHHH-
---SSSTTTTHHHHHHHHH-
----SSTTTTHHHHHHHHT-
----TTTTTTHHHHHHHHT-
----TTTTTTHHHHHHTTT-
----SSTTTTHHHHHHHTT-
----TTTTTTHHHHHHHTT-
---STTTTTTHHHHHHHTT-
----TTTTTTHHHHHHHTT-
----TTTTTTHHHHHHHHH-
---SSSTTTTHHHHHHHHT-
----TTTTTTHHHHHHHHH-
----TTTTTTHHHHHHHHH-
----TTTTTTHHHHHHHTT-
----TTTTTTHHHHHHHTT-
----TTTTTTHHHHHHHTT-
----TTTTTTHHHHHHHTT-
----TTTTTTHHHHHHHHH-
----TTTTTTHHHHHHHHH-
----SSTTTTHHHHHHHTT-
---SSSTTTTHHHHHHHHH-
---TTTTTTTHHHHHHHHH-
---TTTTTTTHHHHHHHHH-
---TTTTTTTHHHHHHHTT-
---TTTTTTTHHHHHHHHH-
---TTTTTTTHHHHHHHHH-
---TTTTTTTHHHHHHHHH-
---HHHHTTTHHHHHHHHH-
---GGGTTTTHHHHHHHHH-
---GGGTTTTHHHHHHHHH-
---GGGTTTTHHHHHHHHT-
---GGGTTTTHHHHHHHH--
---GGGTTTTHHHHHHHHH-
---GGGIIIIITHHHHHHH-
---GGGTTTTHHHHHHTTT-
---GGGTTTTHHHHHHHTT-
---GGGTTTTHHHHHHHTT-
---TTSIIIIITHHHHTT--
---GGGTTTTHHHHHHHHT-
---GGGTTTTHHHHHHHHH-
---GGGTTTTHHHHHHHTT-
---GGGTTTTHHHHHHHHH-
---GGGTTTTHHHHHHHHH-
---GGGTTTTHHHHHHHHH-
---GGGTTTTHHHHHHHTT-
---GGGTTTTHHHHHHHHH-
---GGGTTTTHHHHHHHTT-
---GGGTTTTHHHHHHHHH-
---GGGTTTTHHHHHHHHH-
---GGGTTTTHHHHHHHH--
---GGGGGGTHHHHHHHHH-
---GGGTTTTHHHHHHHTT-
---GGGTTTTHHHHHHHHH-
---GGGTTTTHHHHHHHH--
---GGGTTTTHHHHHHHHH-
---GGGTTTTHHHHHHHHT-
---GGGTTTTHHHHHHHHH-
---GGGTTTTHHHHHHHH--
---GGGTTTTHHHHHHHTT-
---GGGTTTTHHHHHHHTT-
---GGGTTTTHHHHHHHTT-
---GGGTTTTHHHHHHHH--
---GGGTTTTHHHHHHHHH-
---GGGTTTTHHHHHHHH--
---TTSTTTTHHHHHHHHT-
---GGGTTTTHHHHHHHTT-
---GGGTTTTHHHHHHHTT-
---GGGTTTTHHHHHHHHH-
---GGGTTTTHHHHHHHHH-
---TTSTTTTHHHHHHHHH-
---GGGTTTTHHHHHHHHH-
---GGGTTTTHHHHHHHHH-
---GGGTTTTHHHHHHHTT-
---GGGTTTTHHHHHHHHH-
---TT-TTTTHHHHHHHTT-
---TTSTTTTHHHHHHHTT-
---TTSTTTTHHHHHHHTT-
---TT-TTTTHHHHHHHHH-
---TTSTTTTHHHHHHHTT-
---TTSTTTTHHHHHHHHH-
---TTSTTTTHHHHHHHHH-
---GGGTTTTHHHHHHHH--
---GGGTTTTHHHHHHHHH-
---STTTTTTHHHHHHHHH-
---GGGTTTTHHHHHHHHH-
---TTSTTTTHHHHHHHHH-
---GGGTTTTHHHHHHHHT-
---TTSTTTTHHHHHHHT--
---TTSTTTTHHHHHHHH--
---TTSTTTTHHHHHHHHT-
---GGGTTTTHHHHHHHH--
---TTSTTTTHHHHHHHH--
----TTTTTTHHHHHHHH--
---GGGTTTTHHHHHHTT--
---GGGTTTTHHHHHHHH--
---GGGTTTTHHHHHHHH--
---GGGHHHHHHHHHHTT--
---TTSTTTTHHHHHHTT--
---TT-TTTTHHHHHHHT--
---GGGTTTTHHHHHHHS--
---TTSTTTTHHHHHHHT--
---TTSTTTTHHHHHHHT--
---GGGTTTTHHHHHHHT--
---TTSGGGTHHHHHHTT--
---GGGTTTTHHHHHHHT--
---GGGTTTTHHHHHHTT--
---TTSTTTTHHHHHHHT--
---GGGTTTTHHHHHHHT--
---TTSTTTTHHHHHHTT--
---GGGTTTTHHHHHHHS--
---TT-TTTTHHHHHHHT--
---TTSTTTTHHHHHHTT--
---GGGTTTTHHHHHHHT--
---TTSHHHHHHHHHHHH--
---TTSTTTTHHHHHHHH--
---TTSTTTTHHHHHHHH--
---TTSTTTTHHHHHHHH--
---TTSTTTTHHHHHHHH--
---TTSTTTTHHHHHHTT--
---GGGTTTTHHHHHHHH--
---TTSTTTTHHHHHHHH--
---TT-TTTTHHHHHHHH--
---TTSTTTTHHHHHHTT--
---TT-TTTTHHHHHHHT--
---GGGTTTTHHHHHHHH--
---GGGTTTTHHHHHHHH--
---GGGTTTTHHHHHHHH--
---TTSTTTTHHHHHHHT--
---GGGTTTTHHHHHHHT--
---GGGTTTTHHHHHHHT--
---TTSTTTTHHHHHHHT--
---TT-TTTTHHHHHHTT--
---GGGTTTTHHHHHHTT--
---TT-TTTTHHHHHHTT--
---TT-TTTTHHHHHTTS--
---TTSTTTTHHHHHHTS--
---GGGTTTTHHHHHHTT--
---TT-TTTTHHHHHTTS--
---TT-TTTTHHHHTS----
---TTSTTTTHHHHHS----
---TT-TTTTHHHHHHS---
---TTSTTTTHHHHHT----
---TTSTTTTHHHHTT----
---GGGTTTTHHHHHTS---
---GGGHHHHHHHHHTTS--
---TTSTTTTHHHHHTTS--
---TT-TTTTHHHHHTTS--
---TT-TTTTHHHHHHHH--
---TT-TTTTHHHHHHHH--
---TT-TTTTHHHHHHHH--
---TT-TTTTHHHHHHHT--
---TTSTTTTHHHHHHHS--
---TTSTTTTHHHHHHHT--
---TT-TTTTHHHHHHHS--
---TT-TTTTHHHHTTTS--
---GGGTTTTHHHHHHHT--
---GGGTTTTHHHHHHHS--
---TTSTTTTHHHHHHHH--
---GGGTTTTHHHHHHHS--
---GGGTTTTHHHHHHHS--
---GGGTTTTHHHHHHHT--
---GGGTTTTHHHHTTTT--
---GGGTTTTHHHHHHHT--
---GGGTTTTHHHHTTTT--
---GGGTTTTHHHHHHHH--
---TTSTTTTHHHHHHHT--
---GGGTTTTHHHHTTTT--
---GGGTTTTHHHHTTTT--
---GGGTTTTHHHHTTTT--
---GGGTTTTHHHHHHHT--
---TTSTTTTHHHHHHHT--
---SSSTTTTHHHHTTTT--
---TTSTTTTHHHHHHHT--
---TTSTTTTHHHHTTTT--
---TT-TTTTHHHHHHHT--
---GGGTTTTHHHHHHHT--
---TTSTTTTHHHHHHHT--
---TTSTTTTHHHHHHHS--
---GGGTTTTHHHHHHHS--
---GGGTTTTHHHHHHHT--
---GGGTTTTHHHHHHHT--
---GGGTTTTHHHHHHHH--
--SGGGTTTTHHHHHHHH--
--SGGGTTTTHHHHHHHS--
---GGGTTTTHHHHHHTT--
--SGGGTTTTHHHHHHHT--
--SGGGTTTTHHHHHHHT--
---TTSTTTTHHHHHHHT--
---TTSTTTTHHHHHHHT--
---GGGTTTTHHHHHHHH--
---GGGTTTTHHHHHHHT--
---TTSTTTTHHHHHTTS--
---GGGTTTTHHHHHTTS--
---TTSTTTTHHHHHHHH--
---TTSTTTTHHHHHHHS--
---TTSTTTTHHHHHHHS--
---TTSTTTTHHHHTTTS--
---GGGTTTTHHHHHHHT--
---TTSTTTTHHHHHHHT--
---GGGTTTTHHHHHHHT--
---GGGTTTTHHHHTTTT--
---TTSTTTTHHHHHHHT--
---TTSTTTTHHHHTTTT--
---TTSTTTTHHHHTTTT--
---GGGTTTTHHHHHHHT--
---GGGTTTTHHHHHHHT--
---TTSTTTTHHHHHHHT--
---TT-TTTTHHHHHHHT--
---GGGTTTTHHHHHHHT--
---TT-TTTTHHHHHHHT--
---TT-TTTTHHHHHHHT--
---GGGTTTTHHHHHHHH--
---GGGTTTTHHHHHHHT--
---GGGTTTTHHHHHHHT--
---GGGTTTTHHHHHHHT--
---GGGTTTTHHHHHHHT--
---GGGTTTTHHHHHHHH--
---GGGTTTTHHHHHHHT--
---GGGTTTTHHHHHHHT--
---GGGTTTTHHHHHHHT--
---GGGTTTTHHHHTTTT--
---GGGTTTTHHHHHHHT--
---GGGTTTTHHHHHHHT--
---GGGTTTTHHHHHHHT--
---GGGTTTTHHHHHHHT--
---TTSTTTTHHHHHHHT--
---GGGTTTTHHHHHHHT--
---GGGTTTTHHHHHHHS--
---TTSTTTTHHHHHHHT--
---TT-TTTTHHHHHHHT--
---TTSTTTTHHHHHHHH--
---TTSTTTTHHHHHHHT--
---GGGTTTTHHHHHHHT--
---GGGTTTTHHHHHHHT--
---GGGTTTTHHHHHHHHT-
---GGGTTTTHHHHHHHH--
--SGGGTTTTHHHHHHHH--
--GGGSTTTTHHHHHHHT--
--GGGSTTTTHHHHHHHH--
---GGGTTTTHHHHHHHH--
---GGGTTTTHHHHHHHH--
---GGGTTTTHHHHHHHT--
---GGGTTTTHHHHHHHH--
---GGGTTTTHHHHHHHT--
---GGGTTTTHHHHTTTT--
---GGGTTTTHHHHHHHT--
---GGGTTTTHHHHTTTT--
---GGGTTTTHHHHTTTS--
---GGGTTTTHHHHHHHT--
---GGGTTTTHHHHHHHT--
---GGGTTTTHHHHHHHT--
---GGGTTTTHHHHHHHT--
---GGGTTTTHHHHHHHT--
---GGGTTTTHHHHHHHT--
---GGGTTTTHHHHTTTS--
--SGGGTTTTHHHHHHHT--
---GGGTTTTHHHHHHHS--
---GGGTTTTHHHHHHHT--
---TTSTTTTHHHHHHHHT-
---GGGTTTTHHHHHHHH--
---GGGIIIIIHHHHHHH--
---TTTTTTTHHHHHHHHT-
---GGGTTTTHHHHHTTT--
---GGGTTTTHHHHHHTT--
--STTTTTTTHHHHHTTT--
--STTSTTTTHHHHHTTT--
---TT-TTTTHHHHHTTT--
--SGGGTTTTHHHHHTTT--
---GGGTTTTHHHHHTTT--
---GGGTTTTHHHHHTTT--
---GGGTTTTHHHHHTTS--
---TTTTTTTHHHHHHTS--
--SSTTTTTTHHHHHTTT--
--SSSSTTTTHHHHHHTT--
--SSTTTTTTHHHHHTTT--
--SSSSTTTTHHHHHTTT--
--S-TTTTTTHHHHHTTT--
---STTTTTTHHHHHTTT--
--SSTTTTTTHHHHHTTT--
--SSTTTTTTHHHHHTTT--
--S-TTTTTTHHHHHTTT--
--SSTTTTTTHHHHHHHH--
--SSTTTTTTHHHHHTTT--
--SSTTTTTTHHHHHHHH--
--S-TTTTTTHHHHHTTT--
--S-TTTTTTHHHHHTTT--
--SSTTTTTTHHHHHHTS--
--SSSSTTTTHHHHHTTS--
--SSSSTTTTHHHHHHTT--
---STTTTTTHHHHHTTT--
--SSTTTTTTHHHHHHHT--
--SSSSTTTTHHHHHHTS--
--SSTTTTTTHHHHHHTS--
--SSSSTTTTHHHHHTTS--
--SSTTTTTTHHHHHTTT--
--SSTTIIIIIHHHHTTT--
--SSTTTTTTHHHHHHTT--
--SSTTTTTTHHHHHHTT--
--SSTTTTTTHHHHHHHH--
--SSTTTTTTHHHHHHHS--
--SSTTTTTTHHHHHHHS--
----SSTTTTHHHHHHHS--
--SSTTTTTTHHHHTTTS--
--SSTTTTTTHHHHHTT---
----TTTTTTHHHHHHT---
--S-TTIIIIITGGGTT---
----TTTTTTHHHHHHT---
---STTTTTTHHHHHHT---
----SSIIIIITHHHHT---
---STTTTTTHHHHHHT---
---STTTTTTHHHHHHTS--
---SSSIIIIITHHHHT---
---STTTTTTHHHHHHT---
----TTIIIIITHHHHT---
---TTTIIIIITHHHHT---
----TTTTTTHHHHHHT---
---GGGTTTTHHHHHHS---
---HHHHTTTHHHHHHT---
---HHHHTTTTTHHHHT---
---TTTTTTTHHHHHTT---
--SGGGTTTTHHHHHHTS--
---HHHHTTTHHHHTTTS--
---GGGTTTTHHHHHTTS--
----SSTTTTHHHHHTTS--
----TTTTTTHHHHHTS---
--S-TTTTTTHHHHHTT---
--S-TTTTTTHHHHHTT---
--S-TTTTTTHHHHTTT---
--S-TTTTTTHHHHTTTS--
--S-TTTTTTHHHHTTT---
----TTIIIIITHHHHT---
--S-TTIIIIITHHHHTS--
--S-TTIIIIITHHHHT---
----TTIIIIITIIIII---
--S-TTTTTTHHHHHHTS--
----TTTTTTTTHHHHTS--
--S-TTIIIIITHHHHTS--
--S-TTGGGTHHHHHHTS--
----TTTTTTHHHHHHTS--
--S-TTTTTTHHHHHHTS--
--S-TTTTTTHHHHHHTS--
----TTGGGTHHHHHHT---
----TTTTTTHHHHHHTS--
--S-TTIIIIITHHHHT---
--S-TTTTTTHHHHHHT---
----TTTTTTHHHHHTT---
--SSTTTTTTHHHHHHTS--
--S-TTTTTTHHHHHHTS--
--S-TTTTTTHHHHHHTS--
----TTTTTTHHHHHHTS--
--SSTTTTTTHHHHHHTS--
--S-TTTTTTHHHHHHTS--
--S-TTTTTTHHHHHHTS--
--S-TTTTTTHHHHTTT---
--S-TTGGGTHHHHHHT---
--SSTTTTTTHHHHHHS---
--SSTTTTTTHHHHHHH---
--S-TTTTTTHHHHHHT---
--S-TTTTTTHHHHHHH---
--SSTTTTTTHHHHHHT---
--S-TTIIIIITHHHHS---
----TTTTTTHHHHHHH---
----TTGGGTHHHHHTT---
--S-TTTTTTHHHHTTTS--
--S-TTTTTTHHHHTTT---
--S-TTTTTTHHHHHHH---
--S-SSTTTTHHHHHTT---
--S-TTTTTTTHHHHTT---
--S-TTTTTTHHHHHTT---
--S-TTTTTTHHHHHHT---
--S-TTTTTTHHHHHHH---
--S-TTTTTTHHHHHTT---
--S-TTTTTTHHHHHTT---
--S-TTTTTTHHHHHTT---
--S-TTTTTTHHHHHTT---
----TTTTTTHHHHHHH---
---SS-TTTTHHHHHTT---
----TTTTTTHHHHTTTT--
--S-TTTTTTHHHHHTT---
--SSTTTTTTHHHHHHH---
--S-TTTTTTHHHHHHH---
--S-TTTTTTHHHHHHH---
--S-TTTTTTHHHHHHH---
--S-SSTTTTHHHHHHHTT-
--S-TTTTTTHHHHHHH---
--S-TTIIIIITTTTTT---
--SSTTTTTTHHHHHHTT--
--SSTTTTTTHHHHHHHT--
--SSTTTTTTHHHHHTTS--
--SSTTTTTTHHHHHTT---
----TTTTTTHHHHHHHH--
---SSSTTTTHHHHHTTT--
---STTTTTTHHHHHTTT--
--S-TTTTTTHHHHHHTS--
--S-TTTTTTHHHHHHTT--
--SSTTTTTTHHHHHHTT--
--S-TTTTTTHHHHHHTT--
----TTTTTTHHHHHHTT--
--S-TTTTTTHHHHHHHH--
--S-TTTTTTHHHHHTTS--
--SSTTTTTTHHHHHHTS--
--S-TTTTTTHHHHHTTT--
--SSTTTTTTHHHHHHHH--
--S-TTIIIIITHHHHTT--
----TTIIIIITHHHHTT--
--SSTTTTTTHHHHHTTT--
---STTTTTTHHHHHHHT--
----TTTTTTHHHHHHTT--
--S-SSTTTTHHHHHHTS--
----TTTTTTHHHHHHTS--
----TTTTTTHHHHHHHS--
----TTTTTTHHHHHTTT--
----TTTTTTHHHHHHHH--
----SSTTTTHHHHHHTS--
---STTTTTTHHHHHHTT--
----TTTTTTHHHHHHHH--
---STTTTTTHHHHHTTT--
----TTTTTTHHHHHTTT--
--SSTTTTTTHHHHHHTT--
--S-TTTTTTHHHHHHHS--
----TTTTTTHHHHHHT---
--S-TTTTTTHHHHHHHH--
--S-TTTTTTHHHHHHHH--
--S-TTTTTTHHHHHHHH--
----TTTTTTHHHHHHHH--
----SSTTTTHHHHHTTS--
----TTTTTTHHHHHTTS--
--S-TTTTTTHHHHHTTS--
--S-SSTTTTHHHHHHTS--
----TTTTTTHHHHHTTS--
--SSTTTTTTHHHHHTTS--
---STTTTTTHHHHHHTS--
----SSTTTTHHHHHHHH--
----TTTTTTHHHHHTTT--
---STTTTTTHHHHHTTT--
----TTTTTTHHHHHHTT--
---STTTTTTHHHHHTTT--
--SSTTTTTTHHHHHHHH--
--SSSSTTTTHHHHHTTS--
--SSSSTTTTHHHHHTTT--
--SSS-TTTTHHHHHTTS--
---SS-TTTTHHHHHTTT--
--SSS-TTTTHHHHHHHH--
---SS-TTTTHHHHHTTS--
----TTTTTTHHHHHHTS--
--SSTTTTTTHHHHHHHH--
--SSSSTTTTHHHHHHTS--
---STTTTTTHHHHHHHH--
--S-TTTTTTHHHHHHHH--
--SSSSTTTTHHHHHHTT--
--SSSSTTTTHHHHHTTT--
--SSS-TTTTHHHHHTTT--
---SS-TTTTHHHHHTTT--
--SSSSHHHHHHHHHHTT--
--SSS-TTTTHHHHHHHH--
--SSS-TTTTHHHHHTTT--
--SSS-TTTTHHHHHHTT--
---STTTTTTHHHHHHHH--
----TTTTTTHHHHHHHHT-
---STTTTTTHHHHHHHHH-
---SSSTTTTHHHHHHHHH-
--SSTTTTTTHHHHHHHHT-
----TTTTTTHHHHHHHHH-
--SGGGTTTTHHHHHHHHT-
--SSTTTTTTHHHHHHHHT-
--SSTTTTTTHHHHHHHH--
--SSTTTTTTHHHHHHHT--
--S-TTTTTTHHHHHHHT--
--SSTTTTTTHHHHHHHT--
---S-SHHHHHHHHHHHS--
----SSHHHHHHHHHHHT--
----SSTTTTHHHHHHHT--
----SSTTTTHHHHHHHT--
---STTTTTTHHHHHHTT--
--SSTTTTTTHHHHHHTT--
--S-SSTTTTHHHHHHTT--
--S-SSTTTTHHHHHHHT--
--S-SSTTTTHHHHTTTS--
--S-SSTTTTHHHHHHHT--
--S-SSTTTTHHHHHHHT--
--S-SSTTTTHHHHHHTT--
--S-SSHHHHTTGGGSS---
--S-SSIIIIITHHHHT---
--S-SSTTTTHHHHHHT---
--S-SSTTTTHHHHHHH---
--S-SSTTTTHHHHHHH---
--S-SSTTTTHHHHHHT---
--S-S-TTTTHHHHHTT---
--S-S-TTTTHHHHHHH---
--S-S-TTTTHHHHHTS---
--S-SSTTTTHHHHHHSS--
--S-SSTTTTHHHHHHT---
--S-SSTTTTHHHHHHH---
--S-SSTTTTHHHHHHT---
--S-SSTTTTHHHHHHT---
--S-SSTTTTHHHHHHT---
--S-SSTTTTHHHHHHH---
--S-SSTTTTHHHHHHT---
--S-SSTTTTHHHHHHS---
--S-S-TTTTHHHHHHTS--
--S--STTTTHHHHHTT---
--S-SSTTTTHHHHGGG---
--S-S-TTTTHHHHHTT---
--S---TTTTHHHHHHH---
--S---TTTTHHHHHHH---
--S--STTTTHHHHHHHS--
--S-SSTTTTHHHHHHH---
--S-SSTTTTHHHHHHHS--
--S-SSTTTTHHHHHHHT--
--S-SSHHHHHHHHHTTS--
--S-SSTTTTHHHHHHHT--
--S-SSTTTTHHHHHHHS--
--S-SSTTTTHHHHHHHT--
--S-SSTTTTHHHHHHHT--
--S-SSGGGTHHHHHHHT--
--S-SSTTTTHHHHHHHT--
--S-SSTTTTHHHHHHHS--
--S-S-TTTTHHHHHHHS--
--S-SSTTTTHHHHHHTT--
--S-S-TTTTHHHHHHHH--
--S-SSTTTTHHHHHHHHT-
--S-S-TTTTHHHHHHHHT-
----S-TTTTHHHHHHHH--
--S-S-TTTTHHHHHHHH--
--S-S-TTTTHHHHHHHT--
--S-S-TTTTHHHHHHHH--
----S-TTTTHHHHHHHH--
----S-GGGTHHHHHHHH--
----S-TTTTHHHHHTTT--
--S-S-TTTTHHHHHHHH--
--S---TTTTHHHHHHHH--
--S---GGGTTHHHHHHH--
------TTTTHHHHHHHH--
--S-S-TTTTHHHHHHTT--
----S-TTTTHHHHHHHH--
----S-TTTTHHHHHHHS--
----S-TTTTHHHHHHHTT-
----S-TTTTHHHHHHHHH-
----SSTTTTHHHHHHHHH-
----S-TTTTHHHHHHHHT-
-----HHHHTHHHHHHHTT-
-----HHHHTHHHHHHHHT-
----SHHHHTHHHHHHHHT-
--S-SHHHHTHHHHHHHHT-
--S--HHHHTHHHHHHHHT-
--S--HHHHTHHHHHHHHT-
--S-SHHHHTHHHHHHHHT-
--S--HHHHTHHHHHHHH--
--S--HHHHTHHHHHHHH--
--S-SHHHHTHHHHHHHH--
--S-SHHHHTHHHHHHHHT-
----SHHHHTHHHHHHHH--
----SSGGGTHHHHHHHHT-
-----HHHHHHHHHHHTT--
--S--HHHHTHHHHHHHHT-
--S-SHHHHTHHHHHTTT--
--S--SGGGTHHHHHHHH--
--S--HHHHTHHHHHHHHT-
--S--HHHHTHHHHHHHH--
--S--HHHHTHHHHHHGGG-
--S--HHHHTHHHHHHHTT-
--S--HHHHTHHHHHHHT--
--S--STTTTHHHHHHHTT-
--S--HHHHTHHHHHHTT--
--S--HHHHTHHHHHHHHH-
--S--STTTTHHHHHHHHH-
--S--STTTTHHHHHHHHH-
--S--HHHHTHHHHHHHHH-
--S--HHHHTHHHHHHHHH-
--S--HHHHHHHHHHHHHH-
--S--HHHHTHHHHHHHHT-
--S-SHHHHTHHHHHHHHH-
--S--HHHHTHHHHHHHHH-
--S--HHHHTHHHHHHHHH-
--S--HHHHTHHHHHHHHH-
--S--HHHHTHHHHHHHHT-
--S--HHHHTHHHHHHHHH-
--S--HHHHTHHHHHHHHT-
--S--HHHHTHHHHHHHHH-
--S--HHHHTHHHHHHHHH-
--S--HHHHTHHHHHHHHH-
--S--HHHHTHHHHHHHHH-
--S--HHHHTHHHHHHHHT-
--S--HHHHTHHHHHHHHH-
--S--HHHHTHHHHHHHHH-
--S--HHHHTHHHHHHHHH-
--S--HHHHTHHHHHHHTT-
--S--HHHHTHHHHHHHHH-
--S--HHHHHHHHHHHHHT-
--S--HHHHTHHHHHHHHH-
--S--HHHHTHHHHHHHHH-
--S--HHHHTHHHHHHHHH-
--S--HHHHTHHHHHHHTT-
--S--HHHHTHHHHHHHTT-
--S--HHHHHHHHHHHHHH-
--S--GGGTTHHHHHHHHH-
--S--HHHHTHHHHHHHHH-
--S-SHHHHTHHHHHHHHH-
--S--HHHHTHHHHHHHHH-
--S-SHHHHTHHHHHHHHH-
--S-SHHHHTHHHHHHHT--
--S--HHHHTHHHHHHHHH-
--S--HHHHTHHHHHHHHT-
--S--HHHHTHHHHHHHHH-
--S--HHHHTHHHHHHHHH-
--S-SHHHHTHHHHHHHHH-
--S--HHHHTHHHHHHHHH-
--S--HHHHTHHHHHHHTT-
--S--HHHHTHHHHHHHHH-
--S--STTTTHHHHHHHHH-
--S--STTTTHHHHHHHHH-
--S--HHHHTHHHHHHHHH-
--S--HHHHHHHHHHHHHH-
--S--HHHHHHHHHHHHH--
--S--HHHHHHHHHHHHHT-
--S--HHHHTHHHHHHHTT-
--S--TTTTTHHHHHHHHH-
--SS-SHHHHHHHHHHHHH-
--S--HHHHHHHHHHHTTT-
--S--HHHHHHHHHHHHHH-
--S--TTHHHHHHHHHHHH-
--S--TTHHHHHHHHHHHH-
--S--TTTTTHHHHHHHHH-
--S--SGGGTTHHHHHHHH-
--S--SHHHHSSHHHHHHH-
--S--TTGGGSSHHHHHHH-
--S--GGGGGSSHHHHHHH-
--S--HHHHTTTHHHHHHH-
--S-STTTT-SSHHHHHHT-
--S-STTTTSSSHHHHHHT-
--S-STTGGGSSHHHHHH--
--S-STTGGGSSHHHHHH--
--S-STTTSSSSHHHHHHT-
--S--TTGGGSSHHHHHHT-
--S--HHHHSSSHHHHHHH-
-----HHHHSSSHHHHHHH-
-----TTGGGSSHHHHHHH-
--S--HHHHTSSHHHHHHH-
--S--GGGGGSSHHHHHHH-
--S--TTTTTTTTTTHHHH-
-----TTTTSSSHHHHHHH-
-----TTGGGSSHHHHHHT-
-----TTTTSSSHHHHHHT-
-----TTTTSSS-HHHHTT-
-----TTTS-SSHHHHHHH-
-----TTTTSSSHHHHHH--
-----GGGSSSS-HHHHHH-
--S--STTTSSSHHHHHHH-
-----GGGTSSSHHHHHHH-
-----TTTTSSSHHHHHHH-
-----TTTTTTTHHHHHHH-
-----SGGGSSSHHHHHHH-
-----HHHHTSSHHHHHHH-
-----SGGGSSSTTHHHHH-
-----SSTTSSSHHHHHHH-
-----SSTTSSSHHHHHHH-
-----SSTTSSSHHHHHHH-
----SSSTTSSSHHHHHHH-
-----SSTTSSSHHHHHHT-
-----SSTT-SSHHHHHHH-
--S--SSTT-SSHHHHHHH-
--S--TTTT-SSHHHHHHT-
--SSSSSTT-TTHHHHHHT-
--SSSSSTT-SSHHHHHTT-
-----SSTT-SSHHHHHHH-
--SSSSSTT-SSHHHHHHH-
----STTTTSSSHHHHHHH-
--S--TTGGGSSHHHHHTT-
-----TTTT-SSHHHHHHH-
--S--TTTTSSSHHHHHHH-
--S-STTTTTSSHHHHHH--
--S-STTTTSSTHHHHHHH-
----STTSSSSSHHHHHTT-
-----TTTTSSSHHHHHHT-
-----TTTTSSSHHHHHHH-
----STTTTSS-HHHHHHH-
--S-STTTTSS-HHHHHHH-
-----TTTTSS-HHHHHHT-
--S--TTTTSSSHHHHHHH-
--S-STTTTSTTHHHHHHH-
--S-STTTTSTTHHHHHH--
--S-STTTTTTTHHHHHHH-
----STTTT-TTHHHHHHH-
----SSSTT-TTHHHHHH--
-----SSGGGTTHHHHHHH-
--S--TTTTSTTHHHHHHH-
----STTTTSTTHHHHHHT-
----STTTT-SSHHHHHHT-
--S--TTTT-TTHHHHHTT-
----GGGTTTTTHHHHHTT-
----STTTT-TTHHHHHHH-
-----TTTT-TTHHHHHHT-
-----SSTT-TTHHHHHH--
----STTTT-TTHHHHTT--
--S--TTTT-TTHHHHHTT-
--S-STTTTTTTHHHHHHH-
--S--TTTTTTTHHHHHH--
--S--TTTTTTTHHHHHH--
--S--TTTTSTTHHHHHH--
--S--TTTTSSSHHHHHHH-
-----TTTT-TTHHHHHHH-
--S--TTTTSSSHHHHHTT-
----STTTT-TTHHHHHHH-
--S--TTGGGTTHHHHHHH-
--S--TTGGGTTHHHHHHT-
----STTTT-TTHHHHHTT-
--S--TTTT-TTHHHHHHH-
--S--TTTT-TTHHHHHHH-
-----SSTT--SHHHHHHT-
--S--TTTT-SSHHHHHHH-
--S-STTTT--SHHHHHHH-
----SSSTT-SSHHHHHHT-
-----TTTT-SSHHHHHHT-
-----TTTT-TTHHHHHHT-
-----TTTT-TTHHHHHHT-
--S-STTTT-TTHHHHHHT-
-----TTTT-TTTTGGGGG-
-----SSTT-TTHHHHHTT-
--S--SSTT-TTHHHHHTT-
--S--TTTT-TTHHHHHTT-
--S--TTTT-TTHHHHHTT-
--S--TTTT-TTTTGGGTT-
--S--TTGGGTTHHHHHTT-
--S--SSTT-TTHHHHTT--
--S--TTTT-TTTTTTTS--
--S-SSSTTSSSHHHHTS--
--S--TTTT-TTTTGGGS--
--S--TTTT-TTTTGGGS--
--S--SSTT-TTTGGGTS--
--S--TTTT-TTTTHHHH--
-----TTTT-TTSHHHHS--
-----TTTT-TTTTHHHH--
--S--TTTT-TTTTHHHH--
----SSSTT-TTHHHHHT--
--S--TTSS-SSHHHHHT--
--S--TTSTTTTHHHHHT--
-----SSTT-TTTTTTTS--
--S-SSSTT-TTHHHHHT--
----SSSTT-TTHHHHHT--
----STTTT-TTHHHHH---
----SSSTT-TTHHHHS---
--S-SSSTT-SSHHHHHS--
--S-STTTT-TTHHHHT---
--S--SSTT-TTHHHHH---
----SSSTT-TTSGGGT---
----STTTT-TTHHHHS---
--S-SSSGGGTTTTTTT---
----SSSTT-TTHHHHH---
-----TTTT-TTHHHHT---
----SS-TT-TTHHHHH---
--S--S-TT-TTHHHHT---
--S--S-TT-TTTGGGG---
--S-SS-TT-TTTTTTS---
--S-SS-TT-TTHHHHT---
--S-SS-TT-TTTTGGG---
--S-SS-TT-TTHHHHT---
--S-SS-GGGTTHHHHTS--
--S--S-TT-TTHHHHTS--
-----S-TTSTTHHHHT---
-----S-TTSTTHHHHT---
--S--S-TT-TTHHHHT---
--S-SS-TT-TTHHHHT---
--S--TTTT-TTHHHHH---
--S-SS-TT-TTHHHHHS--
-----SSTT-TTTTGGGS--
-----S-TTSTTHHHHHS--
----SS-TTSTTHHHHTS--
--S--SSTT-SSGGGGSS--
--S--TTTTSTTHHHHHS--
--S--SSTTSTTTGGGSS--
-----SSTTSTTGGGTSS--
-----S-SS-TTSGGGS---
-----S-TTSTTHHHHHS--
----SS-TT-TTHHHHS---
----SS-SS-SSHHHHT---
--S-SS-SSSTTHHHHT---
--S--S-TTSTTHHHHT---
--S--S-TT-TTHHHHS---
--S--TTTT--SHHHHT---
--S--TTSSSTTHHHHT---
--S--TTTT-TTHHHHT---
--S--SSTT-TTHHHHH---
--SS-TTTT-TTHHHHH---
--S--TTTT-TTHHHHH---
--S-STTTT-TTHHHHH---
--SSSS-TT-TTHHHHSS--
--S--S-TTTTTTTGGG---
----SSSTT-TTTTTTS---
----SS-TT-TTHHHHT---
-----S-TT-TTHHHHT---
----SS-TT-TTHHHHTS--
----SSSTT-TTHHHHTS--
----SSSTT-TTHHHHT---
----STTTTSTTHHHHT---
-----TTGGGTTHHHHHS--
-----S-TT-TTTGGGTS--
----SS-TT-TTTTTTS---
----SS-TT-TTHHHHH---
----SS-TT-TTTTGGG---
----SS-TT-TTHHHHH---
----SS-TT-TTTTGGG---
----SS-TT-TTTTTTT---
----SS-TT-TTTTTTTS--
----SS-SS-TTTTTTTS--
----SS-TT-TTHHHHHS--
----SS-TT-TTHHHHTS--
----SS-TT-TTTTGGG---
----SS-TT-TTTGGGG---
----SS-GGGTTHHHHH---
----SS-TTTHHHHHHH---
----SS-TT-TTHHHHH---
----SS-TT-TTHHHHH---
----SS-TT-TTHHHHH---
-----TTTT-TTHHHHH---
-----TTTT-TTTTTTT---
-----TTTT-TTHHHHH---
-----S-TTSTTTTTTT---
----SS-TTSTTHHHHH---
--S--TTTT-TTTTTTT---
--S--TTTT-SSTTTTT---
--S-STTTT-TTTTTTT---
--S--TTTT-SSTTTTT---
--S-SSSTT-TTTTTTT---
--S-SSSTT-SSHHHHH---
--S-STTTT-TTTTTTT---
--S-STTTT--SHHHHH---
--S-STTSS-TTHHHHH---
-----TTTT-TTHHHHH---
--S--TTTT-TTTTTTT---
-----TTTT-TTHHHHH---
-----SSTT-TTHHHHH---
-----TTTT-TTHHHHH---
-----TTTS-THHHHTT---
----STTTT-TTHHHHH---
----STTTT--HHHHTT---
-----TTTT-THHHHHH---
--S-STTTT--HHHHHH---
--S--TTTT--THHHHH---
--S--TTGGGGGGTTTT---
--S--SSTTSTTTTTTT---
----STTTTTTTHHHHH---
--S-STTTTTTTGGGGT---
----STTTT-TTHHHHH---
----STTTT-TTTTTTT---
----SSSTT-TTTTTTT---
----STTTT-S-HHHHH---
----STTTT-TT-GGGT---
----STTTTTTTHHHHH---
----SS-TT-TTHHHHHS--
----SSSTTTTTHHHHHS--
----STTTT-TTTTTTT---
-----TTTT-TTHHHHH---
----STTTTTTTHHHHH---
----STTTT-TTHHHHS---
----SSSTT-TTHHHHS---
----STTTTTSSHHHHH---
-----S-TT-TTHHHHH---
-----TTTT-TTHHHHT---
-----S-TTTTTHHHHH---
----SS-TTTTTHHHHHS--
----SS-TTTTTHHHHTS--
----SS-TT-TTHHHHTS--
----STTTTTTTTTTTTS--
-----TTTT-TTHHHHTS--
-----S-TT-TTHHHHTS--
-----S-TT-TTTTGGGS--
-----S-TT-TTTTGGGS--
-----S-TT-TTHHHHHS--
-----S-TTTTTHHHHSS--
----SS-TT-TTHHHHTS--
-----TTTTTTTTTTTTS--
----SSSTT-TTTTGGGS--
----SS-TT-TTTTGGGS--
----SS-TT-TTHHHHHS--
----SS-TTTTTTTGGG---
----SS-TTTTTTTGGG---
----SS-TT-TTTTGGGS--
----SS-TT-TTTTGGG---
-----S-TT-TTHHHHHS--
-------TT-TTHHHHH---
---S-S-TT-TTHHHHT---
-----S-TT-TTHHHHT---
-----S-TTTTTTTGGG---
-----S-TT-TTTTGGGS--
---S-S-TTTTTHHHHHS--
-----S-TT-TTTTGGGS--
-----S-TT-TTHHHHSS--
-----S-TT-TTHHHHSS--
-----S-TT-TTHHHHHS--
-----S-TT-TTHHHHHS--
-----S-TTTTTHHHHTS--
-----S-TT-TTTTGGG---
-----S-TT-TTTTGGG---
-----S-TT-TTHHHHH---
-----SSSS-TTTTGGG---
-----SSTT-TTHHHHTS--
-----SSSS-TTTTGGGS--
-----SSTT-TTTTTTTS--
-----TTSS-SSHHHHHS--
-----S-SS-TTHHHHHS--
-----STTS-TTGGGGGS--
-----TTSS-TTTTGGG---
-----SSSS-TTHHHHHS--
-----S-SS-TTHHHHH---
-----SS-S-TTHHHHH---
-----S--S-SSHHHHH---
-----S--S-TTHHHHT---
-----S-TT-TTTTGGG---
-----SSSS-TTHHHHHS--
-----SSSS---TTTTT---
-----SSTT-TTTTTTT---
-----SSSS-TTHHHHHS--
-----SSTT-S-TGGGT---
-----SSSS-TTTTTTT---
-----SSSSTT-TTTTTS--
-----SSSS-S-TTTTT---
-----SSSS---TTTTT---
-----SSSSS-THHHHH---
-----SSSS---HHHHH---
-----SSSS-S-HHHHH---
-----SSSSSSSHHHHH---
----SSSSS-S-HHHHH---
-----SSSS-S-HHHHHS--
-----SSSGGGGSGGGTS--
-----TTSSTTTHHHHHS--
-----SSSSTTSHHHHHS--
-----TTSSGGGHHHHH---
-----SSSSTTTHHHHH---
-----TTSSTTTHHHHHS--
-----TTSSSS-TTTTT---
-----SSSSTTTTTGGGS--
-----TTTSGGGTTGGGS--
-----SSSSTT-TTGGGS--
-----TTSSTT-TTTTTS--
-----TTSSTTTHHHHTS--
-----TTSSTT-TTTTS---
-----TTTSSS-TTGGG---
--S--TTTSSS-HHHHS---
--S--TTSSSS-HHHHT---
--S--TTSSSS-HHHHS---
--S--SSSSSS-TTTTS---
--S--TTSSSS-HHHHTS--
--S--TTSSTTTHHHHSS--
--S--TTSSTT-HHHHSS--
--S--TTSSTT-TTGGGS--
-----TTTSTT-HHHHT---
--S--SSTTTT-TTGGG---
--S--SSTTTS-TTGGG---
--S--TTTTTS-HHHHH---
--S--TTSSSS-HHHHT---
--S--TTSSTT-HHHHT---
--S--TTSSTT-HHHHS---
--S--TTSSTT-HHHHT---
--S--TTTTSS-HHHHTS--
--S--TTTTTS-TTGGGS--
--S--TTTTTS-TTGGGS--
--S--TTTTTS-HHHHH---
--S--TTTTTS-TTGGG---
--S--TTTTTT-TTTTT---
-----TTTTSS-TTGGG---
-----TTTTSS-HHHHH---
-----S-TTTS-TTTTT---
-----S-TTSS-HHHHHS--
--S--S-SSSS-SHHHHS--
--S-SS-SSSSSHHHHHS--
--S-SS--SSS-SHHHHS--
----TT--SSSSTTTTTS--
----TT-TTSS-HHHHHS--
----TTTTSSS-SHHHH---
----GGGSSSS-TGGGTS--
----TT-SSSS-HHHHTS--
----TTTTSSS-HHHHHS--
----TT-SSSSSHHHHHS--
----TT-SSTTSSGGGS---
----TT-SSSSSSGGGTS--
----TT-SSTT-SHHHH---
---STT-SSTT-TTTTT---
----TTTTSTT-SGGGT---
----TT-SSSS-HHHHS---
----TT-SSSSSSGGGTS--
----TT-SSTT-SHHHHS--
----TT-SSTT-GGGGT---
----TT-SSTT-TTTTT---
---BTTBSSTT-GGGGS---
--S-SS-SSTTTHHHHHS--
--SBTTBSSTT--GGGS---
---BTTBSSTT--GGGT---
---BTTBSSTTS-GGGTS--
---BTTBSSTTSTTTTT---
---BTTBSSSTTHHHHH---
---BTTBSSGGGHHHHT---
---BTTBSSTTTTGGGT---
---BTTBSSTTTHHHHS---
---BTTBSSTTTGGGGS---
----SS-SSTTTGGGGT---
----SS-SSGGGGGGGT---
---BTTBSSSTTGGGGT---
---BTTBSSTTTHHHHH---
----SS-SSGGGTTGGG---
---BTTBSSGGGHHHHT---
---BTTBSSGGGHHHHSS--
---BTTBSSTTTTTTTSS--
---BTTBSSTTTTTTTSS--
---BTTBSSTTTHHHHSS--
---BTTBSSHHHHHHHTS--
----SS-SSTTTHHHHT---
---BTTBSSTTTHHHHS---
----SS-SSGGGHHHHT---
----SS-SSSTTHHHHHS--
----SS-SSTTHHHHHTS--
----SS-SSHHHHHHHTS--
----SS-SSHHHHHHHTS--
---BTTBSSHHHHHHHTS--
----SS-SSHHHHHHHTS--
----SS-SSHHHHHHHSS--
----SS-SSHHHHHTTSS--
----SS-SSHHHHHHHTS--
----SS-SSHHHHHHHSS--
----SS-SSHHHHHHTTS--
----SS-SSHHHHHHHTS--
---BTTBSSHHHHHHTTS--
---BTTBSSHHHHHHHHS--
---BTTBSSHHHHHHHTS--
----SS-SSHHHHHHTTS--
---BTTBSSHHHHHHHHS--
---BTTBSSHHHHHHHTS--
---BTTBSSHHHHHHHHS--
----SS-SSHHHHHHHHS--
---BTTBSSHHHHHHHTS--
----SS-SSHHHHHHHHS--
---BTTBSSHHHHHHTTS--
---BTTBSSHHHHHHTTS--
---BTTBSSHHHHHHTTS--
---BTTBSSHHHHHHHHS--
---BTTBSSHHHHHHHHS--
---BTTBSSHHHHHHHHS--
---BTTBSSHHHHHHTTS--
---BTTB-SHHHHHHHHS--
---BTTBSSHHHHHHTTS--
----SS-SSHHHHHHHHS--
---BTTBSSHHHHHHHHS--
---BTTBSSHHHHHHHHS--
---BTTBSSHHHHHHHHS--
---BTTBSSHHHHHHTTS--
----SS-SSHHHHHHTTS--
---BTTBSSHHHHHHTTS--
---BTTBS-HHHHHHTTS--
---BTTBSSHHHHHHTTS--
---BTTB--HHHHHHHHS--
----SS---HHHHHHTTS--
---BTTB--HHHHHHTTS--
---BTTB--HHHHHHTTS--
----SS---HHHHHHTTS--
--S-SS--THHHHHHTTS--
---BTTB--HHHHHHHHS--
---BTTB-THHHHHHHHS--
---BTTB--HHHHHHHHS--
---BTTB--HHHHHHHHS--
----SS---HHHHHHTTS--
----SS---HHHHHHHHS--
---BTTB--HHHHHHHHS--
----SS---HHHHHHHHS--
---BTTB--HHHHHHHHS--
---BTTB--HHHHHHHHS--
---BTTB--HHHHHTTTS--
---BTTB--HHHHHHHHS--
----SS---HHHHHHHHS--
---BTTB--HHHHHHTTS--
---BTTB--HHHHHHHHS--
---BTTB--HHHHHTTTS--
--B-SS-B-HHHHHTTTS--
--EETTEE-HHHHHHTTS--
--EETTEE-HHHHHTTTS--
---BTTB--HHHHHTTTS--
----SS---HHHHHTTTS--
--EETTEE-HHHHHTTTS--
----SS---HHHHHHHHS--
----SS---HHHHHHTTS--
---BTTB--HHHHHHHTS--
--EETTEE-HHHHHHTTS--
--S-SS---HHHHHHHTS--
--B-SS-B-HHHHHHHHS--
---BTTB--HHHHHHTTS--
---BTTB--HHHHHHTTS--
----SS---HHHHHHTTS--
----SS---HHHHHHTSS--
---BTTB--HHHHHHTTS--
---BTTB--HHHHHHTSS--
--SBTTB--HHHHHHTTS--
---BTTB--HHHHHHHHS--
--S-TT---HHHHHTTSS--
--EETTEE-HHHHHHTTS--
---BTTB--HHHHHHTTS--
--EETTEE-HHHHHHTTS--
--SBTTB--HHHHHHHHS--
---BTTB--HHHHHHTTS--
----SS---HHHHHTTTS--
----TT---HHHHHTTTS--
--S-SS---HHHHHHHHS--
--S-SSS--HHHHHHTTS--
--S-SSS--HHHHHHTTS--
--S-SSS--HHHHHHHTS--
----SSS--HHHHHHTSS--
----SS---HHHHHHTSS--
----SS---HHHHHHTSS--
--S-SS---HHHHHHHSS--
--S-SS---HHHHHHTTS--
--S-SS---HHHHHHTTS--
--S-SS--SHHHHHHTT---
----SS---HHHHHHTT---
----SSS-SHHHHHHTTS--
----SS---HHHHHHTT---
----TT---HHHHHHHHS--
----TT--SHHHHHHTT---
--S-TT--SHHHHHHTT---
----SS--SHHHHHTTT---
--S-TT--SHHHHHHTT---
----TT--SHHHHHTTTS--
----TT--SHHHHHTTSS--
----SS--SHHHHHTTTS--
----S----HHHHHHTTS--
----S----HHHHHTTT---
--S-S----HHHHHTTT---
--S-S----HHHHHHTTS--
----S----HHHHHHTT---
----S----HHHHHHTTS--
--S-S----HHHHHHTTS--
----S----HHHHHHTT---
--S-S----HHHHHHTTS--
----S----HHHHHHHHS--
--S-S----HHHHHHHHS--
----S----HHHHHTTTS--
--S-S----HHHHHHTTS--
----SS---HHHHHHTTS--
----S---SHHHHHHTTS--
----S---SHHHHHTTTS--
----S---SHHHHHTTTS--
--S-S----HHHHHHTT---
--S-S---SHHHHHHHH---
--S-S---SHHHHHTTT---
----S---SSHHHHTTT---
--S-SS--S-HHHHTTS---
--S-S--STHHHHHHTT---
--S-S--SSHHHHHHHH---
--S-SS-SSHHHHHHTT---
--S-GGG--THHHHHHHS--
--S-GGG--HHHHHHHH---
--S-GGG--HHHHHHHH---
----STT--HHHHHHHT---
--S-GGG--HHHHHHTT---
--S-STT--HHHHHHHHS--
--S-GGG--HHHHHHHTS--
----GGG--HHHHHHHTS--
----GGG--HHHHHHHTS--
----GGG--HHHHHHHS---
----GGG--HHHHHHHTS--
----GGG--HHHHHHTT---
----TTS--HHHHHHHT---
----STT--HHHHHHHT---
----TTS--HHHHHHTTS--
----TTS--HHHHHHHSS--
----TTS--THHHHTTTS--
----SSS-TTHHHHHHTS--
-----TT--THHHHHTTS--
-----SS-THHHHHTTTS--
-----TT--HHHHHTTSS--
----GGG--HHHHHHHTS--
----TTT--HHHHHHHHS--
----TTT--HHHHHHHHS--
-----SS--HHHHHHTTS--
----TTS--HHHHHHHHS--
----TTS--HHHHHHHHS--
----TTS--HHHHHHHHS--
----TTS--HHHHHHHHS--
----TTS--HHHHHHHTS--
----TTS--HHHHHHHTS--
----TTS--HHHHHHHTS--
----SSS--HHHHHHHSS--
----SSS--HHHHHHHTS--
----SSS--HHHHHHHHS--
-----SS--HHHHHHHHS--
----SSS--HHHHHHHHS--
----SSS--HHHHHHHHS--
----TTS--HHHHHHHHS--
----TTS--HHHHHHTTS--
----TTS--TTHHHHTTS--
----TTT--HHHHHHHHS--
----TT---HHHHHHHSS--
----TTS--HHHHHHHHS--
----TTS--HHHHHHHHS--
----TTS--HHHHHHHHS--
----TT---HHHHHTTSS--
----TTS--HHHHHHHHS--
----SSS--HHHHHHTTS--
----SSS--HHHHHHTTS--
----SSS--HHHHHHTT---
----SSS--HHHHHHTT---
----TTT--HHHHHHHT---
----SSS-SHHHHHHTTS--
----TTT-SHHHHHHTTS--
----TTT--HHHHHHTS---
----TTT--TTHHHHSS---
----TTT--TTHHHHSS---
----TTT--TTHHHHSS---
----TTT--TTTTTSSS---
----TTT--TTGGGSSS---
----TTT--HHHHHHHS---
----TTT--HHHHTTTS---
----TTT--HHHHHHH----
----GGG--HHHHHHHS---
----TTT-SHHHHHHHS---
----TTT--HHHHHHH----
----TTS--HHHHTTT----
----GGG--HHHHTTT----
----TTT--HHHHHHH----
----TTT--HHHHHHH----
----GGG--HHHHTTT----
----TTS--HHHHHHHS---
----GGG-SHHHHHHHS---
----TTT--HHHHHTTS---
----TTT--HHHHHHHS---
----TTT--HHHHHTTS---
----TTT--HHHHHHHT---
----TTT--HHHHHHHT---
----GGG-SHHHHHHTT---
----TTT-SHHHHHHTS---
----TTT--HHHHHHHT---
----GGG-SHHHHHHTT---
----GGG--HHHHHHHS---
----TTT--HHHHHHHS---
----TTT--HHHHHHHT---
----TTT--HHHHHTTS---
----TTT--HHHHHHTTS--
----GGG--HHHHHHHT---
----TTT--HHHHHHHTS--
----TTT--HHHHHHHHS--
----TTT--HHHHHHTSS--
----TTS--HHHHHT-SS--
----TTT--HHHHTT-SS--
----TTT--HHHHHT-SS--
----TTT--HHHHHHTS---
----TTT--HHHHHHTTS--
----TTT--HHHHHTTSS--
----GGG-SHHHHHH--S--
----STT--HHHHHH--S--
----TTT--HHHHTT-SS--
----TTT--HHHHHHTSS--
----TTT--HHHHHHT-S--
----GGG--HHHHTTS-S--
----TTT--HHHHHTTSS--
--S-TTT-SHHHHTTS-S--
--S-GGG--HHHHTTTS---
----GGG-SSHHHHTSSS--
----GGG-SSHHHHTTSS--
-----TT-SSHHHHHHT---
----TTS-SSHHHHHHH---
----TTT-SSHHHHHHHS--
----TTS-SSHHHHHHHS--
----TTS-SSHHHHHHH---
----GGG-SSHHHHTTT---
----GGG-SHHHHHHHHS--
----TTS-SSHHHHHHHS--
----GGG-SSHHHHHHSS--
----GGG-SSHHHHHTTS--
----TTT-SSHHHHHTTS--
----TTT-SSHHHHHHHS--
----TTT-TTHHHHHHHS--
----TTT-SSHHHHHHHS--
----TTT-SSHHHHHHHS--
----TTTSSSHHHHHHTS--
----TTT-TTHHHHHHH---
----TT--TTHHHHHHTS--
----TTT-SSHHHHHTTS--
----TT--TTHHHHHTTS--
----TTT-SSHHHHHTS---
----TT--SSHHHHHHTS--
---STTS-SSHHHHHHTS--
----GGGSTTHHHHHHTS--
----STT-SSHHHHHHTS--
----GGG-STHHHHHTTS--
----GGG-SSHHHHHTTS--
--TTGGG-SSHHHHHHHS--
----GGG-SSHHHHHHHS--
----GGG-SSHHHHHHTS--
----TTS-SSHHHHHHHS--
----TTT-SSHHHHHHHS--
----GGG-SSHHHHHHHS--
----TTT-SSHHHHHHHS--
----GGG-TTHHHHHHHS--
----TTT-SSHHHHHHHS--
----TTT-SSHHHHHHHS--
----TTT-SSHHHHHHHS--
----TTT-TTTTHHHHTS--
----TTTSTTHHHHHTTS--
----TTT-SSHHHHHHH---
----TTS-TTSHHHHTT---
----TTT-SSHHHHHHHS--
----TTT-SSHHHHHHHS--
----TTT-SSHHHHHHHS--
----GGG-TTHHHHHTTS--
----TTT-SSHHHHHHHS--
----TTT-S-HHHHHHH---
----TTT-SSHHHHTTT---
----TTT-SSHHHHHHHS--
----GGG-SSHHHHTTSS--
----GGG-SSTTTTTTSS--
----GGG-SSTTHHHHSS--
----GGG-SSTTHHHHSS--
----TTT-SSTTGGGTSS--
----TTT-TTHHHHHHHS--
----TTT-TTHHHHTTTS--
----STT-TTHHHHHHHS--
----TTT-TTHHHHHHHS--
----TTT-TTHHHHHHHS--
----TTT-TTHHHHHTTS--
----TTTSSSHHHHHTT---
----GGG-TTHHHHHTTS--
----GGG-TTHHHHHTTS--
----GGG-TTHHHHHTTS--
----GGGSTTHHHHHTTS--
----GGGTTTHHHHHTTS--
----TTTTTTHHHHTTTS--
----HHHHTTHHHHTTSS--
----GGG-SSHHHHHHHS--
----TTT-TTHHHHHHH---
----GGGTTTHHHHHHTS--
----STTTTTHHHHTTSS--
----TTTTTTHHHHHHTS--
---SGGGSTTHHHHHHTS--
---SGGG-TTHHHHHHHS--
----GGGSTTHHHHHTTS--
----TTTTTTHHHHTTSS--
----TTTSTTHHHHHHTS--
----TTTTTTHHHHHTTS--
----TTT-TTHHHHHHTS--
----GGG-TTHHHHHHH---
----TTTSTTHHHHHHTS--
----GGGSTTHHHHHHSS--
----HHHHTTHHHHTTSS--
----TTTTTTHHHHHHT---
----HHHHHHHHHHTTSS--
----GGGTTTHHHHHHS---
----HHHHTTHHHHHHS---
----TTTSTTHHHHHHS---
----HHHHHHHHHHHHS---
----GGGTHHHHHHTTS---
----GGGTHHHHHHHHT---
----HHHHHHHHHHHTT---
----HHHHHHHHHHHTT---
----GGGTHHHHHHHHHS--
----GGGTHHHHHHHHH---
----HHHHHHHHHHTTS---
----STTTHHHHHHHHH---
----SGGGHHHHHHHHHS--
----GGGTHHHHHHHHHS--
----GGGTHHHHHHHHHS--
----GGGTHHHHHHHHHS--
----HHHHHHHHHHHTT---
----TTTSHHHHHHHHHS--
----SGGGHHHHHHHTTS--
----TTTSHHHHHHHHHS--
----TTTTHHHHHHHTS---
----GGGSHHHHHHHTT---
----HHHHHHHHHHHTTS--
----HHHHHHHHHHHHHS--
----TTTTHHHHHHHTT---
----THHHHHHHHHHTT---
----HHHHHHHHHHHHH---
----SGGGHHHHHHHTT---
----HHHHHHHHHHHHH---
----TTTTHHHHHHHHS---
----TTTSHHHHHHHTT---
----GGGTHHHHHHHHHT--
----TGGGHHHHHHHHT---
----GGGSHHHHHHHTT---
----TTTTHHHHHHHHH---
---GGGTSHHHHHHHHH---
----TTTSHHHHHHHHH---
----TGGGHHHHHHHHH---
----GGGGHHHHHHHHH---
----TTTTHHHHHHHHH---
----TTTTHHHHHHHTT---
----TTT-HHHHHHHTT---
----TTTTHHHHHHTTT---
----TTTTHHHHHHHHHS--
----TTTTHHHHHHHHHS--
----TTTSHHHHHHTTT---
----TTTTHHHHHHHTT---
----TTTTHHHHHHHTTS--
----TTTTHHHHHHHHHS--
----TTTTHHHHHHTTT---
----HHHHHHHHHHHHHS--
----GGGTHHHHHHHHH---
----TTTTHHHHHHHHH---
----TTTTHHHHHHHHH---
----TTTSHHHHHHHHHS--
----TTTSHHHHHHHHHS--
----TTTSHHHHHHHHHS--
--S-HHHHHHHHHHHHHS--
----HHHHHHHHHHHTTS--
----GGGTHHHHHHHTTS--
----HHHHHHHHHHHTT---
----GGG-HHHHHHHHHS--
----GGG-HHHHHHHTT---
----GGG-HHHHHHHTT---
----GGGGHHHHHHHHH---
----GGGTHHHHHHTTT---
----GGGGHHHHHHHTT---
----GGG-HHHHHHHHH---
----GGG-HHHHHHHTT---
----TTT-HHHHHHHTT---
----STTSHHHHHHHTT---
----GGGSHHHHHHTTS---
----GGGGHHHHHHHTT---
----GGGSHHHHHHHTT---
----GGGSHHHHHHHHH---
----GGGSHHHHHHHHH---
----GGG-HHHHHHHHS---
----GGG-HHHHHHHHT---
----GGG-HHHHHHHHHS--
----GGG-HHHHHHHHHS--
----HHHHHHHHHHHHHS--
----GGG-HHHHHHHHHT--
----GGGTHHHHHHHHTT--
----TTT-HHHHHHHTTT--
----GGG-HHHHHHHHH---
----HHHHHHHHHHHHT---
----HHHHHHHHHHTTT---
----HHHHHHHHHHHHTS--
----GGGTHHHHHHHHSS--
----HHHHHHHHHHTTSS--
----TTTTHHHHHHHHSS--
---STTTTHHHHHHTTSS--
----GGG-HHHHHTTTS---
---SSGGGHHHHHHHHS---
---SGGG-HHHHHHHSS---
---SGGGSHHHHTTTS----
----GGG-HHHHTTTS----
----HHHHHHHHTTSSS---
----GGGTHHHHHHHSS---
----GGG-TTTGGGTSS---
----GGG-HHHHTTSSS---
----GGGTHHHHTTTSS---
----HHHHHHHHTTSSS---
----GGGTHHHHTTSSSS--
----GGG-HHHHTTSSS---
----GGGSHHHHTTTSS---
----HHHHHHHHTTTTT---
----HHHHHHHHHTTTT---
----GGG-HHHHTTTSS---
----GGG-HHHHHHHTT---
----GGG-HHHHTTTSS---
----GGG--TTGGGTTT---
----GGGSGGGGGGTSS---
----GGG-HHHHTTTSS---
----GGG-HHHHHHHSSS--
----GGG-HHHHTTTTTS--
----GGG-HHHHTTTSSS--
----GGG-HHHHHHHSSS--
----GGG-HHHHTTTTTS--
----GGGSHHHHHTTTTS--
----GGGTHHHHHHHTTS--
----SGGGTTTTTTTTTS--
----GGGGHHHHTTSS-S--
----GGG-TTGGGGTS-S--
----GGGSHHHHTTTTTS--
----HHHHHHHHTTTTTS--
----GGG-GGGGGGTTTS--
----GGG-TTSHHHHTTS--
----GGG-TTHHHHHSSS--
----GGG-TTGGGGTTTS--
----GGG-TTTTTTT-SS--
----GGGGTTSGGG-TTS--
----GGGGTTTTGGG-SS--
----GGGTTTTTGGGTT---
----GGGGTTHHHHTTT---
----GGGSTTTTGGGTT---
----GGGSSSTTGGG-SS--
----GGG-TTTTGGGTT---
----HHHHTTTSGGGTT---
----GGG-TTTTGGGTTS--
----GGG-TTGGGGGTTS--
----GGG-TTGGGGGTT---
----GGG-TTGGGGGTT---
----GGG-TTTTGGGTT---
----GGGGSSTTGGGTT---
----GGGSTTTTGGGGG---
----GGG-TTGGGTTTTS--
----GGGTTTTTGGGTTS--
----HHHHTTTTGGGGGS--
----GGGSTTTTGGGGGS--
----GGGTTTTTGGGGGS--
----GGGTTTSSTTTTT---
----GGGSTTTTTTGGG---
----GGGTTTTTTTGGG---
----GGGTTTTTTGGGGS--
----GGG-SSTTT-GGGS--
----GGGTTTTTTTGGGS--
----GGGSTTTTTGGGG---
----GGG-TTTTTGGGTS--
----GGGGTTGGGGGGGS--
----STTTTTHHHHGGGS--
----HHHHTTGGG-GGGS--
----GGGGSSGGGSGGGS--
----GGGTSS-STTGGGS--
---SGGGSSSTGGGTTTS--
---SGGGTTTSGGGTTSS--
----GGGGSSTTTTGGG---
----HHHHTTHHHHGGGS--
----HHHHTTTTTTTTSS--
----HHHHTTTTGGGGT---
----HHHHHTTTTTGGG---
----HHHHTTHHHHGGG---
----HHHHTTTTTTTTSS--
----HHHHTTTTTTGGG---
----HHHHHTHHHHTTTS--
----HHHHTSHHHHGGG---
----HHHHTTTTTTTTS---
----HHHHHHHTT-TTS---
----HHHHTTTTTTTTS---
----HHHHTSHHHHTTS---
----HHHHTTHHHHGGG---
----HHHHTTGGGGTTT---
----HHHHT-SGGGGGG---
----HHHHTTGGGTGGGS--
----HHHHTTSTTTTTTS--
----HHHHTTSGGGSSSS--
----HHHHHTTTTS-TTS--
----HHHHTTSGGG-TTS--
----HHHHTTGGGS-TTS--
----TTTTTSGGG--SSS--
----HHHHHTTTT-GGGS--
----TTHHHHGGG-TTTS--
----HHHHHTTTT-TTTS--
--S-HHHHTTTTS-TTTS--
--S-HHHHHTTTS-TTTS--
----HHHHHHTTT-TTTS--
----HHHHHHGGG-TTTS--
--S-HHHHH-GGG-TTTS--
--S-TTTTT-TTS-TTTS--
--S-HHHHHSGGG-TTT---
----HHHHHTGGG-GGG---
----HHHHHS-TT--TTS--
--S-HHHHHTTTT--TTS--
--S-HHHHHTTTT--TTS--
--S-HHHHHTGGG--TTS--
----HHHHTTTTT--TTS--
----HHHHTTTTT--TTS--
----HHHHHTTTT--TT---
----HHHHHTTTT--SS---
----HHHHTSGGG--TT---
----HHHHTTTTT--TT---
----HHHHTTTTT--TT---
----HHHHTTTTT--TT---
----HHHHTTTTT--TT---
----HHHHHTTTT--TT---
----HHHHHTTTT--S----
----HHHHT-GGG--TT---
----HHHHTTTTT--TT---
----HHHHHTTTT--TT---
----HHHHHTTTT--TT---
----HHHHTTTTT--TT---
----HHHHHGGGT--TT---
----HHHHHHTTT--TT---
----HHHHHHGGG--TT---
--S-HHHHHGGGG--TT---
----HHHHHHTTS--SS---
----HHHHHHTTT--SS---
----HHHHHHTTT--TT---
----HHHHHHTTT--TT---
----HHHHHT-SS--TT---
----HHHHHHHHT--TT---
----HHHHHHHTT--TT---
----HHHHHHHHS--TT---
----HHHHHHHHH--TT---
----HHHHHHHHH--SS---
----HHHHHHHHT--TT---
----HHHHHHHHH--TT---
----HHHHHHHHH--TTS--
----HHHHHHHHT-SSSS--
----HHHHHHHHS-SSS---
----HHHHHHHHH-SSS---
----HHHHHHHTT-SSS---
----HHHHHHHHH--SS---
----HHHHHHHHH--SS---
----HHHHHHHHH--SSS--
----HHHHHHHHH--SSS--
----HHHHHHHHH-TTS---
----HHHHHHHHHSGGG---
----HHHHHHHHHTTTTS--
----HHHHHHHHHTGGGS--
----HHHHHHHHHTGGGS--
----HHHHHHHHHTGGGS--
----HHHHHHHHHTGGGS--
----HHHHHHTTS-TTTS--
----HHHHHHHTT-TTT---
----HHHHHHHTS-TTT---
----HHHHHHHHH-TTT---
----HHHHHHHHH-TTT---
----HHHHHHHHH-TTTS--
----HHHHHHHHH-TTTS--
----HHHHHHHHT-TTTS--
----HHHHHHHTT-TTTS--
----HHHHHHHHT-GGGS--
----HHHHHHHHH-GGGS--
----HHHHHHHHT-GGGS--
----HHHHHHHHT-GGGS--
----HHHHHHHTT-TTTS--
----HHHHHHHTT-TTTS--
----HHHHHHHTT-TTTS--
----HHHHHHTTT-TTTS--
----HHHHHHGGG-TTTS--
----HHHHHHHHTTTTTS--
----HHHHHHHHH-TTTS--
----HHHHHHHHH-GGGS--
----HHHHHHHHTTGGGS--
----HHHHHHHHHSGGGS--
----HHHHHHHHTTTTTS--
----HHHHHHHHHTTTTS--
----HHHHHHHHTTTTTS--
----HHHHHHHHTTTTTS--
----HHHHHHHHHSTTTS--
----HHHHHHHHHSTTTS--
----HHHHHHHHHTTTTS--
----HHHHHHHHTT-TTS--
----HHHHHHHHHTTTTS--
----HHHHHHHHHTTTTS--
----HHHHHHHHHSTTTS--
----HHHHHHHHTTGGGS--
----HHHHHHHHTTGGGS--
----HHHHHHTTS-TTTS--
----HHHHHHHTTTTTTS--
----HHHHHHTTT-TTTS--
----HHHHHHHHHSTTTS--
----HHHHHHHHTSTTTS--
----HHHHHHHHHHTTTS--
----HHHHHHHHHTTTTS--
----HHHHHHHHHHTTTS--
----HHHHHHHHTTTTTS--
----HHHHHHHHHHGGGS--
----HHHHHHHHHHHTTS--
----HHHHHHHHHHTTTS--
----HHHHHHHHTTGGGS--
----HHHHHHHHHHGGGS--
----HHHHHHHHHHHTTS--
----HHHHHHHHHTTSSS--
----HHHHHHHHTTTSSS--
----HHHHHHHHHHHSSS--
----HHHHHHHHHHHHT---
----HHHHHHHHHHHHTS--
----HHHHHHHHHHHHTS--
----HHHHHHHHHHHTTS--
----HHHHHHHHHHHTTS--
----HHHHHHHHHHHHTS--
----HHHHHHHHHHHTTS--
----HHHHHHHHHHHHTS--
----HHHHHHHHHHHTTS--
----HHHHHHHHHHHTTS--
---SHHHHHHHHHHHHHS--
----HHHHHHHHHHHHHS--
----HHHHHHHHHHHTTS--
----HHHHHHHHHHSSSS--
----HHHHHHHHHHHTTS--
----HHHHHHHHHHHTTS--
----HHHHHHHHHHHHTS--
----HHHHHHHHHHHTTS--
----HHHHHHHHHHGGGS--
----HHHHHHHHHHHTT---
--S-HHHHHHHHHHGGG---
--SSHHHHHHHHHHGGG---
--S-HHHHHHHHHHTTS---
--S-HHHHHHHHHHTTTT--
--S-HHHHHHHHHHHHTT--
--SSHHHHHHHHHHTS----
--S-HHHHHHHHHHTT----
--S-HHHHHHHHHHTT-S--
--S-HHHHHHHHHHTTSS--
--S-HHHHHHHHHHTTSS--
--S-HHHHHHHHHHHHTT--
--SSHHHHHHHHHHHTTS--
---SHHHHHHHHHHHHHH--
----HHHHHHHHHHHHHH--
----HHHHHHHHHHHHHS--
---SHHHHHHHHHHHHHT--
----HHHHHHHHHHTTSS--
----HHHHHHHHHTTSTT--
---SHHHHHHHHHHHTGGG-
---SHHHHHHHHHHTTSS--
----HHHHHHHHHHHTTT--
----HHHHHHHHHHHHTTT-
----HHHHHHHHHHTTTTT-
---SHHHHHHHHHHHHTT--
---SHHHHHHHHHHHSGGG-
----HHHHHHHHHHTTTT--
----HHHHHHHHHHTTSS--
----HHHHHHHHHHTTTT--
----HHHHHHHHHHTTS---
----HHHHHHHHHHHTTT--
----HHHHHHHHHHTTTT--
----HHHHHHHHHHHHTT--
----HHHHHHHHHTTTTT--
----HHHHHHHHHTTSSS--
----HHHHHHHHHTTSS---
----HHHHHHHHHHTTTT--
----HHHHHHHHHHTTS---
----HHHHHHHHHHHTS---
----HHHHHHHHHHHHS---
----HHHHHHHHHHHTS---
----HHHHHHHHHHHTS---
----HHHHHHHHHHTTS---
----HHHHHHHHHHTTSS--
----HHHHHHHHHHHT-S--
----HHHHHHHHHHTTS---
----HHHHHHHHHHTT-S--
----HHHHHHHHHHTS-S--
----HHHHHHHHHHHS----
----HHHHHHHHHHTT-S--
----HHHHHHHHHTTTS---
----HHHHHHHHHHTTS---
----HHHHHHHHHHTT----
----HHHHHHHHHHHHS---
----HHHHHHHHHHHSS---
----HHHHHHHHHHTSS---
----HHHHHHHHHHTT----
----HHHHHHHHHHTSS---
----HHHHHHHHHHTT----
----HHHHHHHHHHHSS---
----HHHHHHHHHTTSSS--
----HHHHHHHHHTTTSS--
----HHHHHHHHHHTTS---
----HHHHHHHHHHTTSS--
----HHHHHHHHHHTSS---
----HHHHHHHHHHHHS---
----HHHHHHHHHHHHS---
----HHHHHHHHHTTTS---
----HHHHHHHHHTTSS---
----HHHHHHHHHHHHSS--
----HHHHHHHHHHTTS---
----HHHHHHHHHHHTSS--
----HHHHHHHHHHHTSS--
--S-HHHHHHHHHHTTS---
--SSHHHHHHHHHHTSS---
--STHHHHHHHHHHTTS---
--SSHHHHHHHHHHS-S---
--SSHHHHHHHHHTTSSS--
----HHHHHHHHHTTSSS--
----HHHHHHHHHHHSSS--
----HHHHHHHHHHTTSS--
----HHHHHHHHHHHHTT--
----HHHHHHHHHTTTSS--
----HHHHHHHHHHHHTT--
----HHHHHHHHHHHHTT--
----HHHHHHHHHHHTTT--
----HHHHHHHHHHTTTT--
----HHHHHHHHHHHTTT--
----HHHHHHHHHTTTTT--
----HHHHHHHHHHHHTT--
----HHHHHHHHHHHHTT--
----TTHHHHHHHHTTTT--
----HHHHHHHHHHHHTT--
----HHHHHHHHHHHTTT--
---THHHHHHHHHHTTTT--
----HHHHHHHHHHHHTT--
----HHHHHHHHHTTTTT--
----HHHHHHHHHTTTTT--
----HHHHHHHHHTTTTT--
----HHHHHHHHHTTTTT--
----HHHHHHHHHHTTTT--
-----HHHHHHHHTTTTT--
----THHHHHHHHHHSTT--
----HHHHHHHHHHHTTT--
-----HHHHHHHHHHT-S--
-----HHHHHHHHHTTTT--
-----HHHHHHHHHTS-S--
-----HHHHHHHHHHTTT--
----SHHHHHHHHHHSTT--
-----HHHHHHHTTTSTT--
-----HHHHHHHHHTTTT--
---S-HHHHHHHHTTSTT--
-----HHHHHHHHHHTTT--
-----HHHHHHHHHHTTT--
-----HHHHHHHHHHTTT--
-----HHHHHHHHHHTSS--
---SSHHHHHHHHHHS-S--
---SSHHHHHHHHHTSTT--
-----HHHHHHHHHHTTT--
-----HHHHHHHHHHTTT--
---S-HHHHHHHHHHHTT--
-----HHHHHHHHHHHTT--
-----HHHHHHHHTTTTT--
---SSHHHHHHHHHHHTT--
---S-HHHHHHHHHTTTT--
-----HHHHHHHHTTS-S--
-----HHHHHHHHHH--S--
---S-HHHHHHHHTT--S--
---SSHHHHHHHHHHTTS--
---TTHHHHHHHHHHTSS--
-TTTTHHHHHHHHHHHTT--
---TTHHHHHHHHHHHTT--
---SSHHHHHHHHTTTTT--
---SSHHHHHHHHTTTTT--
---SSHHHHHHHHHTTS---
---S-HHHHHHHHHHHSS--
---SSHHHHHHHHHTTTT--
---SSHHHHHHHHHHHTT--
---TTHHHHHHHHHTTTT--
---TTHHHHHHHHHTTTT--
---TTHHHHHHHHHTTTT--
---TTHHHHHHHHHTTTT--
---TTHHHHHHHHHHHTT--
--GGGHHHHHHHHHTTTT--
---TTHHHHHHHHHHHTT--
---TTHHHHHHHHHTTTT--
---TTHHHHHHHHHHTTT--
---S-HHHHHHHHHHHTT--
---SSHHHHHHHHHTTTT--
---SSHHHHHHHHHHHTT--
---SSHHHHHHHHHHHTT--
---SSHHHHHHHHHTTTT--
---S-HHHHHHHHTTTTT--
---SSHHHHHHHHHHHTT--
----SHHHHHHHHHHHTT--
---SSHHHHHHHHHTTTT--
---SSHHHHHHHHHTTTT--
---SSHHHHHHHHHHHTT--
---S-HHHHHHHHHHHTT--
---S-HHHHHHHHTTTTT--
---S-HHHHHHHHHTTTT--
---SSHHHHHHHHHHHTT--
---SSHHHHHHHHHHTTT--
---SSHHHHHHHHHHSTT--
---SSHHHHHHHHHHSTT--
---SSHHHHHHHHHHSTT--
---SSHHHHHHHHHHSTT--
---SSHHHHHHHHHTTTT--
---SSHHHHHHHHHHSTT--
---SSHHHHHHHHHHT-S--
---SSHHHHHHHHHHTTT--
---SSHHHHHHHHHHTTT--
---SSHHHHHHHHHHTTT--
---SSHHHHHHHHHHTTT--
---SSHHHHHHHHHHTTT--
---SSHHHHHHHHHTTTT--
---SSHHHHHHHHHTTTT--
---SSHHHHHHHHHHTTT--
---SSHHHHHHHHHHHTT--
---SSHHHHHHHHHTTTT--
---SSHHHHHHHHTTTTT--
--S-SHHHHHHHHHHHTT--
---SSHHHHHHHHHHHTT--
---SSHHHHHHHHHHHTT--
---SSHHHHHHHHHHHTT--
---SSHHHHHHHHHHHTT--
---SSHHHHHHHHHHHTT--
---SSHHHHHHHHHHHTT--
---SSHHHHHHHHHHHTT--
---SSHHHHHHHHHHHTT--
----SHHHHHHHHHTTTT--
---SSHHHHHHHHHTTTT--
---SSHHHHHHHHHTTTT--
---SSHHHHHHHHHTTTT--
---SSHHHHHHHHHHTTT--
---SSHHHHHHHHHH-TT--
---SSHHHHHHHHHHTTT--
---SSHHHHHHHHTT--S--
--SSSHHHHHHHHHTS-S--
--SSSHHHHHHHHHH--S--
--STTHHHHHHHHHT--S--
--STTHHHHHHHHTT--S--
--STTHHHHHHHHTT--S--
--STTHHHHHHHHHT-SS--
--SSSHHHHHHHTTS-SS--
--SSSHHHHHHHHHH-SS--
--SSSHHHHHHHHTT-SS--
---SSHHHHHHHHHH-SS--
--SSSHHHHHHHTTT-SS--
---TTHHHHHHHHTT-SS--
--STTHHHHHHHHHH-SS--
---TTHHHHHHHHTT-SS--
---SSHHHHHHHHHT-SS--
--SSSHHHHHHHHTT--S--
--STTHHHHHHHHTT-SS--
--SSSHHHHHHHHTT-SS--
--SSSHHHHHHHHHH-SS--
--STTHHHHHHHHHH-SS--
--SSSHHHHHHHHTT-SS--
--SSSHHHHHHHHTT-SS--
--SSSHHHHHHHHHH-SS--
--STTHHHHHHHHHH-SS--
--STTHHHHHHHHTT-SS--
---TTHHHHHHHHTT-SS--
---SSHHHHHHHHHT-SS--
---SSHHHHHHHHHH-SS--
---SSHHHHHHHHHT-SS--
---SSHHHHHHHHHT-SS--
---SSHHHHHHHHHT-SS--
---SSHHHHHHHHHS-SS--
---SSHHHHHHHHHT-TT--
---SSHHHHHHHHHH--S--
---SSHHHHHHHHHH-SS--
---TTHHHHHHHHHH-TT--
---TTHHHHHHHHHH--S--
---TTHHHHHHHHHH--S--
---TTHHHHHHHHHT-TT--
---TTHHHHHHHHHS-SS--
---SSHHHHHHHHHH-SS--
---SSHHHHHHHHHH-SS--
---SSHHHHHHHHHSSSS--
---SSHHHHHHHHHTSSS--
---SSHHHHHHHHTTSSS--
---SSHHHHHHHHTTSSS--
---SSHHHHHHHHTTSSS--
---TTHHHHHHHHTTSS---
---TTHHHHHHHHTTSSS--
---TTHHHHHHHHTTSSS--
--STTHHHHHHHHTTSSS--
---SSHHHHHHHHTTSSS--
---TTHHHHHHHHHSSSS--
---TTHHHHHHHHHTSS---
---TTHHHHHHHHTTSS---
---TTHHHHHHHHHTSSS--
---THHHHHHHHHHTSSS--
---HHHHHHHHHTTTSSS--
--STTHHHHHHHHHHSSS--
--STTHHHHHHHTTSSSS--
---THHHHHHHHHTT-SS--
---HHHHHHHHHHTT-SS--
---HHHHHHHHHHTTSSS--
---HHHHHHHHHHHTSSS--
---HHHHHHHHHHHHSSS--
---HHHHHHHHHHHH-S---
--SHHHHHHHHHHHHSS---
--SHHHHHHHHHHHHSSS--
---HHHHHHHHHHTTSSS--
---HHHHHHHHHHHTSSS--
---HHHHHHHHHHHHSSS--
---HHHHHHHHHHHHSSS--
---HHHHHHHHHHTT-SS--
---HHHHHHHHHHTTSSS--
---HHHHHHHHHHTTSSS--
--SHHHHHHHHHHHHSSS--
--SHHHHHHHHHHHHSSS--
--STHHHHHHHHHTTSSS--
--SHHHHHHHHHHTT-SS--
--SHHHHHHHHHHHTSSS--
--SHHHHHHHHHHTTSSS--
--SHHHHHHHHHHTTSSS--
--SHHHHHHHHHHHH-SS--
--SHHHHHHHHHHTTSSS--
--SHHHHHHHHHHHHSS---
--SHHHHHHHHHHHHSSS--
--SHHHHHHHHHHHT-SS--
--SHHHHHHHHHHHHSS---
--SHHHHHHHHHHHT-S---
--SHHHHHHHHHHHH-SS--
--SHHHHHHHHHHTT-SS--
--SHHHHHHHHHHHHSSS--
--SHHHHHHHHHTTS-SS--
--SHHHHHHHHHHHTSSS--
--SHHHHHHHHHHTT-SS--
--SHHHHHHHHHHTT-SS--
--SHHHHHHHHHHTTSSS--
--SHHHHHHHHHHHHSSS--
--SHHHHHHHHHHTTSSS--
--SHHHHHHHHHHHH-SS--
--SHHHHHHHHHHHHSSS--
--SHHHHHHHHHHTT-SS--
--SHHHHHHHHHHHH-SS--
--SHHHHHHHHHHTTSSS--
--SHHHHHHHHHHTT-SS--
--SHHHHHHHHHHHH-SS--
--SHHHHHHHHHHHS-SS--
--SHHHHHHHHHHHS-SS--
--SHHHHHHHHHHHH-SS--
--SHHHHHHHHHHTS-SS--
--SHHHHHHHHHHTT-SS--
--SHHHHHHHHHHTT-SS--
--SHHHHHHHHHHTT-SS--
--SHHHHHHHHHHTT-SS--
--SHHHHHHHHHHTT-SS--
--SHHHHHHHHHHTT-SS--
--SHHHHHHHHHHHTSSS--
--SHHHHHHHHHHHH-SS--
--SHHHHHHHHHHTTSSS--
--SHHHHHHHHHHHTSSS--
--SHHHHHHHHHHTT-SS--
--SHHHHHHHHHHTTSSS--
--SHHHHHHHHHHTTSSS--
--SHHHHHHHHHHTTSSS--
--SHHHHHHHHHHTTSSS--
--SHHHHHHHHHHTT-SS--
--SHHHHHHHHHHTT-SS--
--SHHHHHHHHHHTT-SS--
--SHHHHHHHHHHHHSSS--
--SHHHHHHHHHHTTSSS--
--SHHHHHHHHHHTT-SS--
--SHHHHHHHHHHTTSSS--
--SHHHHHHHHHHHHSSS--
--SHHHHHHHHHHTT-SS--
--SHHHHHHHHHHTTSSS--
--SHHHHHHHHHHTT-SS--
--SHHHHHHHHHHHHSSS--
--SHHHHHHHHHHHTSSS--
--SHHHHHHHHHHHH-SS--
--SHHHHHHHHHHTT-SS--
--SHHHHHHHHHHTT-SS--
--SHHHHHHHHHHTT-SS--
--SHHHHHHHHHHTT-SS--
--SHHHHHHHHHHTT-SS--
--SHHHHHHHHHHTT-SS--
--SHHHHHHHHHHHS-SS--
--SHHHHHHHHHHHH-SS--
--STTHHHHHHHHHH-SS--
--SHHHHHHHHHHHHSSS--
--SHHHHHHHHHHTT-SS--
--SHHHHHHHHHHTTSSS--
--SHHHHHHHHHHTTSSS--
--SHHHHHHHHHHTT-SS--
--SHHHHHHHHHHTT-SS--
--SHHHHHHHHHHTTSSS--
--SHHHHHHHHHHTT-SS--
--SHHHHHHHHHHTT-SS--
--SHHHHHHHHHHTSSSS--
--SHHHHHHHHHHTTSSS--
---HHHHHHHHHHHH-SS--
--SHHHHHHHHHHTTSSS--
--SHHHHHHHHHHTTSSS--
---HHHHHHHHHHTT-SS--
---HHHHHHHHHHHHSSS--
--SHHHHHHHHHHTT-SS--
--SHHHHHHHHHHHT-SS--
--SHHHHHHHHHHTTSSS--
--SHHHHHHHHHHTTSSS--
--SHHHHHHHHHHTTSSS--
--SHHHHHHHHHHHS-SS--
--SHHHHHHHHHHHHSSS--
--SHHHHHHHHHHTTSSS--
--SHHHHHHHHHHHHSSS--
--SHHHHHHHHHHHH-SS--
--SHHHHHHHHHHHHSSS--
--SHHHHHHHHHHTT-SS--
--SHHHHHHHHHHTTSSS--
--SHHHHHHHHHHHTSSS--
--SHHHHHHHHHHHS-SS--
--SHHHHHHHHHHTTSSS--
--SHHHHHHHHHHHSSSS--
---HHHHHHHHHHHHSSS--
---HHHHHHHHHHTT-SS--
--SHHHHHHHHHHTTSSS--
--SHHHHHHHHHHTTSS---
--SHHHHHHHHHHHHSSS--
--SHHHHHHHHHHHHSSS--
---HHHHHHHHHHHHSSS--
---HHHHHHHHHHHHSSS--
---HHHHHHHHHHTTSSS--
---HHHHHHHHHHTTSSS--
---HHHHHHHHHHHHSSS--
--SHHHHHHHHHHHHSSS--
--SHHHHHHHHHHHS-SS--
---HHHHHHHHHHTSSSS--
--SHHHHHHHHHHHHSSS--
--SHHHHHHHHHTTSSSS--
--SHHHHHHHHHHTTSSS--
--SHHHHHHHHHGGGSSS--
--SHHHHHHHHHHTTSSS--
---HHHHHHHHHHHTSSS--
--SHHHHHHHHHHTTSSS--
---HHHHHHHHHHTTSSS--
--SHHHHHHHHHHHTSSS--
--SHHHHHHHHHHTSSSS--
--SHHHHHHHHHHHHSSS--
--SHHHHHHHHHHTSSSS--
--SHHHHHHHHHHHHSSS--
--SHHHHHHHHHHTTSSS--
--SHHHHHHHHHHTSSSS--
---HHHHHHHHHHTTSSS--
--SHHHHHHHHHHTTSSS--
--SHHHHHHHHHTTSSSS--
--SHHHHHHHHHHTTSSS--
---HHHHHHHHHHHTSSS--
--SHHHHHHHHHTTS-SS--
---HHHHHHHHHHTT-SS--
---HHHHHHHHHHTTSSS--
--SHHHHHHHHHHHTSSS--
--SHHHHHHHHHHTTSSS--
--SHHHHHHHHHHHTSSS--
--SHHHHHHHHHHHT-SS--
--SHHHHHHHHHHHT-SS--
--SHHHHHHHHHHTT-SS--
--SHHHHHHHHHHTT-SS--
--SHHHHHHHHHHTTSSS--
--SHHHHHHHHHHTTSSS--
--SHHHHHHHHHHHTSSS--
---HHHHHHHHHHTTSSS--
--SHHHHHHHHHHTTSSS--
--SHHHHHHHHHHTTSSS--
--SHHHHHHHHHHTTSSS--
--SHHHHHHHHHHTT-SS--
--SHHHHHHHHHHHHSSS--
--SHHHHHHHHHHHT-SS--
--SHHHHHHHHHHHTSSS--
--SHHHHHHHHHHHTSSS--
---HHHHHHHHHTTSSSS--
---HHHHHHHHHHTTSSS--
--SHHHHHHHHHHTT-SS--
--SHHHHHHHHHHHHSSS--
--SHHHHHHHHHHHHSSS--
--SHHHHHHHHHHHTSSS--
--SHHHHHHHHHHHHSSS--
--SHHHHHHHHHHTTSSS--
--SHHHHHHHHHHHT-SS--
--SHHHHHHHHHHTT-SS--
--SHHHHHHHHHHTT-SS--
--SHHHHHHHHHHHTSSS--
--SHHHHHHHHHHTT-SS--
--SHHHHHHHHHHTTSSS--
--SHHHHHHHHHHTTSSS--
--SHHHHHHHHHHTT-SS--
--SHHHHHHHHHHTTSSS--
--SHHHHHHHHHHTTSSS--
--SHHHHHHHHHHHH-SS--
--SHHHHHHHHHHHT-SS--
--SHHHHHHHHHHTT-SS--
--SHHHHHHHHHHTT-SS--
--SHHHHHHHHHHTTSSS--
--SHHHHHHHHHHTT-SS--
--SHHHHHHHHHHTTSS---
--SHHHHHHHHHHTT-SS--
--SHHHHHHHHHHTTSS---
--SHHHHHHHHHHTT-S---
--SHHHHHHHHHHHT-----
--SHHHHHHHHHHHH-----
--SHHHHHHHHHHTT--S--
---HHHHHHHHHHTT--S--
--SHHHHHHHHHHHS--S--
--SHHHHHHHHHHHH-----
---HHHHHHHHHTTT--S--
---HHHHHHHHHHTT-----
---HHHHHHHHHHTT--S--
--SHHHHHHHHHHTT--S--
--SHHHHHHHHHHTT--S--
--SHHHHHHHHHHTT--S--
--SHHHHHHHHHHTT--S--
--SHHHHHHHHHHTS-S---
--SHHHHHHHHHHHT-----
--SHHHHHHHHHHHH-----
--SHHHHHHHHHHHT-----
--SHHHHHHHHHHHH-----
--SHHHHHHHHHHHS-----
--SHHHHHHHHHHTT-----
--SHHHHHHHHHHTT-----
--SHHHHHHHHHHHHS----
--SHHHHHHHHHHTT-----
--SHHHHHHHHHHHH-----
--SHHHHHHHHHHHT-----
--SHHHHHHHHHHHTS----
--SHHHHHHHHHHHTS----
--SHHHHHHHHHHHHH----
--SHHHHHHHHHHTTT----
--SHHHHHHHHHHHHT----
--SHHHHHHHHHHHHH----
--SHHHHHHHHHHTTT----
--SHHHHHHHHHHTTT----
--SHHHHHHHHHHHTT----
--SHHHHHHHHHHHHH----
--SHHHHHHHHHHTTTS---
--SHHHHHHHHHHHHHS---
--SHHHHHHHHHHHHT----
--SHHHHHHHHHHHTT----
--SHHHHHHHHHHHTT----
--SHHHHHHHHHHHHT----
--SHHHHHHHHHHHHH----
--SHHHHHHHHHHHHH----
--SHHHHHHHHHHHHH----
--SHHHHHHHHHHHHT----
--SHHHHHHHHHHHS-----
---HHHHHHHHHHHS-----
---HHHHHHHHHHHS-----
--SHHHHHHHHHHTS-----
--SHHHHHHHHHHTSS----
--SHHHHHHHHHHTTS----
---HHHHHHHHHHTTS----
---HHHHHHHHHHHHS----
---HHHHHHHHHHHTT----
---HHHHHHHHHHHHHS---
---HHHHHHHHHHHHHS---
---HHHHHHHHHHHTT----
--SHHHHHHHHHHHTT----
--SHHHHHHHHHHHHH----
--SHHHHHHHHHHHHT----
--SHHHHHHHHHHHHHS---
--SHHHHHHHHHHHHHS---
--SHHHHHHHHHHHTTS---
--SHHHHHHHHHHHHTS---
--SHHHHHHHHHHHHHS---
---HHHHHHHHHHHHHS---
--SHHHHHHHHHHHHSS---
--SHHHHHHHHHHHTT----
--SHHHHHHHHHHHHHS---
--SHHHHHHHHHHHTTS---
--SHHHHHHHHHHHTTS---
--SHHHHHHHHHHHHHS---
--SHHHHHHHHHHHTTS---
--SHHHHHHHHHHHHTSS--
--SHHHHHHHHHHHHTTS--
--SHHHHHHHHHHHHHS---
--SHHHHHHHHHHHHHTS--
--SHHHHHHHHHHHHHSS--
--SHHHHHHHHHHHHHTS--
--SHHHHHHHHHHHHHTS--
--SHHHHHHHHHHHHHSS--
--SHHHHHHHHHHHHTTS--
--SHHHHHHHHHHHHHHS--
--SHHHHHHHHHHHHTTS--
--SHHHHHHHHHHHTTTS--
--SHHHHHHHHHHHHHHS--
--SHHHHHHHHHHHHHHS--
--SHHHHHHHHHHGGGTS--
--SHHHHHHHHHHHHHHS--
--SHHHHHHHHHHHHTTS--
--SHHHHHHHHHHHHHHS--
--SHHHHHHHHHHHHHTS--
--SHHHHHHHHHHHHHTS--
--SHHHHHHHHHHHTTSS--
--SHHHHHHHHHHHHHHS--
--SHHHHHHHHHHHHHHS--
--SHHHHHHHHHHHHTTS--
--SHHHHHHHHHHHHTT---
--SHHHHHHHHHHHTTTS--
--SHHHHHHHHHHHHTTS--
--SHHHHHHHHHHHHTT---
--SHHHHHHHHHHHHTS---
--SHHHHHHHHHHHTTTS--
---HHHHHHHHHHHHHHS--
---HHHHHHHHHHHHHHS--
---HHHHHHHHHHHTTT---
---HHHHHHHHHHHHTT---
--SHHHHHHHHHHHHHH---
---HHHHHHHHHHHHTTS--
---HHHHHHHHHHHHHHS--
--SHHHHHHHHHHHHHHS--
--SHHHHHHHHHHHHHHS--
--SHHHHHHHHHHHHHHS--
--SHHHHHHHHHHHHHHS--
--SHHHHHHHHHHHHTTS--
--SHHHHHHHHHHHHTTS--
--SHHHHHHHHHHHTTT---
--SHHHHHHHHHHHHHHS--
--SHHHHHHHHHHHHHH---
--SHHHHHHHHHHHHTT---
--STTTHHHHHHHHHHH---
--STTTHHHHHHHHHHT---
--STTTHHHHHHHHHHTS--
--STTTHHHHHHHHHHSS--
--STTTHHHHHHHHHHHS--
--STTTHHHHHHHHHHSS--
--STTTHHHHHHHHHHHS--
--SHHHHHHHHHHHHHTS--
--STTTHHHHHHHHHTTS--
--STTTHHHHHHHHHHHS--
--STTTHHHHHHHHHHHS--
--STTTHHHHHHHHTTT---
--STTTHHHHHHHHHHH---
--STTTHHHHHHHHHHHS--
--STTTHHHHHHHHHHHS--
--STTTHHHHHHHHHHHS--
--STTTHHHHHHHHHHHS--
--STTTHHHHHHHHHHHS--
--STTTHHHHHHHHHHHS--
--STTTHHHHHHHHHTTS--
--STTTHHHHHHHHHHTS--
--STTTHHHHHHHHTTSS--
--STTTHHHHHHHHHTTS--
--STTTHHHHHHHHHTTS--
--STTTHHHHHHHHHHTS--
---TTTHHHHHHHHHTTS--
--SHHHHHHHHHHHHHHS--
--STTTHHHHHHHHHTTS--
--STTTHHHHHHHHHHTS--
--STTTHHHHHHHHHHHS--
--STTTHHHHHHHHHHHS--
--STTTHHHHHHHHHHHS--
--STTTHHHHHHHHHHH---
--STTTTHHHHHHHHTTS--
--STTTHHHHHHHHHTT---
--STTTTHHHHHHHHTT---
--STTTTHHHHHHHHHHS--
--STTTHHHHHHHHHTTS--
--STTTHHHHHHHHHTSS--
--STTTHHHHHHHHTTS---
--STTTHHHHHHHHHTT---
--STTTHHHHHHHHHTTS--
--STTTHHHHHHHHHTSS--
--STTTHHHHHHHHHTTS--
--STTSHHHHHHHHHHSS--
--SHHHHHHHHHHHHTTS--
--STTTHHHHHHHHHHTS--
--STTTTHHHHHHHHHHS--
--STTTTHHHHHHHHHSS--
--STTTHHHHHHHHHHS---
--STTTHHHHHHHHHHTS--
--STTTHHHHHHHHHHS---
--SHHHHHHHHHHHHHS---
--SGGGHHHHHHHHHHS---
--STTTHHHHHHHHHHT---
--STTTTHHHHHHHHHT---
--STTTTHHHHHHHTTS---
--STTTHHHHHHHHHHH---
--STTTHHHHHHHHHHT---
--SGGGHHHHHHHHHHS---
--STTTHHHHHHHHHTT---
--SHHHHHHHHHHHHHH---
--STTTSHHHHHHHHTTS--
--STTTHHHHHHHHTTTS--
--STTTHHHHHHHHTTTS--
--STTTHHHHHHHHTTTS--
--STTTHHHHHHHHHTT---
--STTTHHHHHHHHHHHS--
--SGGGTHHHHHHHHHSS--
--STTTTHHHHHHHHHTS--
--SGGGHHHHHHHHHHSS--
--STTTHHHHHHHHHHHS--
--STTTHHHHHHHHHHSS--
--STTTHHHHHHHHHHTS--
--STTTHHHHHHHHHHSS--
--STTTHHHHHHHHHHTS--
--STTTHHHHHHHHHHSS--
--SGGGHHHHHHHHHHHS--
--STTTHHHHHHHHHHTS--
--STTTHHHHHHHHHHTS--
--STTTHHHHHHHHHHTS--
--STTTHHHHHHHHHHTS--
--STTTHHHHHHHHGGGS--
--STTTHHHHHHHHHHSS--
--STTTHHHHHHHHHHTS--
--STTTHHHHHHHHHTTS--
--SHHHHHHHHHHHHTTS--
--SHHHHHHHHHHHGGGS--
--STTTHHHHHHHHTTTS--
--STTTHHHHHHHHHTTS--
--STTTHHHHHHHHHTTS--
--STTTHHHHHHHHTTTS--
--STTTHHHHHHHHHTTS--
--STTTHHHHHHHTTTTS--
--STTTHHHHHHHHHTTS--
--STTTHHHHHHHHHTT---
--STTTHHHHHHHHTTT---
--STTTHHHHHHHTTTT---
--STTTHHHHHHHTTTTS--
--SHHHHHHHHHHHHTTS--
--STTTHHHHHHHHHTTS--
--STTTHHHHHHHHGGGS--
--STTTHHHHHHHHHTTS--
--STTTHHHHHHHHGGGS--
--STTTHHHHHHHHHHTS--
--SGGGHHHHHHHHHTTS--
--STTTHHHHHHHHHHHS--
--STTTHHHHHHHHHHHS--
--STTTHHHHHHHHHHHS--
--STTTHHHHHHHHHTTS--
--STTTHHHHHHHHHHHS--
--STTTHHHHHHHHHTTS--
--STTTHHHHHHHHHTTS--
--STTTHHHHHHHHHTTS--
--SGGGHHHHHHHHHHHS--
--STTTHHHHHHHHHHHS--
--STTTHHHHHHHHHHHS--
--STTTHHHHHHHHHTTS--
--SGGGHHHHHHHHHTT---
--STTTHHHHHHHHHTT---
---TTTHHHHHHHHHHS---
---TTTHHHHHHHHHHT---
--STTTHHHHHHHHHTT---
---TTTHHHHHHHHTTS---
--STTTHHHHHHHHHH----
--STTTHHHHHHHHHTS---
--STTTHHHHHHHHHHT---
--STTTHHHHHHHHHHT---
--STTTHHHHHHHHHTT---
--STTT-HHHHHHHHTT---
--STTT-HHHHHHHHHT---
--STTTTHHHHHHHHTT---
--STTT-HHHHHHHHHS---
--SGGG-HHHHHHHHTT---
--STTTTTTHHHHHHTT---
--STTTHHHHHHHHTTSS--
--STTTHHHHHHHHTTS---
--STTTHHHHHHHHTTS---
--STTTHHHHHHHHTTS---
--STTTHHHHHHHHTTS---
--STTTHHHHHHHHHT----
---TTTHHHHHHHHHTT---
---GGGHHHHHHHHHTT---
---TTTHHHHHHHHHTT---
---TTTHHHHHHHHTTS---
--STTTHHHHHHHHHH----
--SGGGHHHHHHHHHTS---
--STTTHHHHHHHHHTT---
--STTTHHHHHHHTTSSS--
---GGGHHHHHHHHHHSS--
--STTTTHHHHHHHHTTS--
--STTTHHHHHHHHHHTS--
--STTTHHHHHHHHHHSS--
--STTTHHHHHHHHHTSS--
--STTTHHHHHHHHHT-S--
--STTTHHHHHHHHHT-S--
--STTTHHHHHHHHHT----
--SHHHHHHHHHHHHH-S--
--STTTHHHHHHHHHT----
--STTTHHHHHHHHHH-S--
--STTTHHHHHHHHHT----
--STTTHHHHHHHHHS----
--STTTHHHHHHHTTTT---
--SGGGTTHHHHHHHHTS--
--STTTHHHHHHHHHHHS--
--SGGGHHHHHHHHHHHS--
--SGGGHHHHHHHHHTTS--
--SGGGHHHHHHHHHTT---
---GGGHHHHHHHHHTTS--
---GGGHHHHHHHHHHHS--
---GGGHHHHHHHHHTTS--
---GGGHHHHHHHHHHHS--
--SGGGHHHHHHHHHHHS--
--SHHHHHHHHHHHHHH---
--STHHHHHHHHHHHHT---
--SHHHHHHHHHHHHTT---
--SHHHHHHHHHHHHHHS--
--SHHHHHHHHHHHHTT---
--SHHHHHHHHHHHHTTS--
--SHHHHHHHHHHHHHTS--
--SHHHHHHHHHHHHHTS--
--SHHHHHHHHHHHHHSS--
--SHHHHHHHHHHHHHTS--
---HHHHHHHHHHHHHHS--
---HHHHHHHHHHHHHTS--
---HHHHHHHHHHHHHTS--
---HHHHHHHHHHHHHHS--
---HHHHHHHHHHHHHHS--
---HHHHHHHHHHHHTT---
--SHHHHHHHHHHHHHHS--
--SHHHHHHHHHHHHHH---
--SHHHHHHHHHHHHTT---
--SHHHHHHHHHHHHTT---
---HHHHHHHHHHHHHH---
---HHHHHHHHHHHHHH---
---HHHHHHHHHHHHHH---
---HHHHHHHHHHHHTT---
--SHHHHHHHHHHHHHS---
--SHHHHHHHHHHHHHH---
--SHHHHHHHHHHHHTT---
--SHHHHHHHHHHHHHH---
--SHHHHHHHHHHHHHH---
--SHHHHHHHHHHHHHH---
--SHHHHHHHHHHHHTT---
---HHHHHHHHHHHHHHS--
--SHHHHHHHHHHHTTT---
---HHHHHHHHHHHHHH---
--SHHHHHHHHHHHHHHS--
--SHHHHHHHHHHHHHH---
---HHHHHHHHHHHHHT---
--SHHHHHHHHHHHTTSS--
--SHHHHHHHHHHHHHTS--
--SHHHHHHHHHHHHTS---
--SHHHHHHHHHHHTT----
---HHHHHHHHHHHHHT---
---HHHHHHHHHHHHHS---
---HHHHHHHHHHHHHH---
---HHHHHHHHHHHHHH---
---HHHHHHHHHHHHHH---
---HHHHHHHHHHHHHT---
---HHHHHHHHHHHHHH---
---HHHHHHHHHHHHHH---
---HHHHHHHHHHHHHH---
--SHHHHHHHHHHHHHH---
---HHHHHHHHHHHHHH---
---HHHHHHHHHHHHHH---
---HHHHHHHHHHHHHH---
---HHHHHHHHHHHHHH---
---HHHHHHHHHHHHTT---
---HHHHHHHHHHHHHHS--
---HHHHHHHHHHHHHHS--
---HHHHHHHHHHHHHHS--
---HHHHHHHHHHHHHHS--
---HHHHHHHHHHHHHHS--
---HHHHHHHHHHHHHTS--
---HHHHHHHHHHHTTSS--
---HHHHHHHHHHHHHHS--
---HHHHHHHHHHHHHHS--
---HHHHHHHHHHHHTTS--
---HHHHHHHHHHHHHHS--
---HHHHHHHHHHHHHHS--
---HHHHHHHHHHHHHHS--
---HHHHHHHHHHHHHHS--
---HHHHHHHHHHHHHHS--
---HHHHHHHHHHHHHHS--
---HHHHHHHHHHHHHHS--
---HHHHHHHHHHHHHHS--
---HHHHHHHHHHHHTTS--
---HHHHHHHHHHHHHHS--
---HHHHHHHHHHHHTTS--
---HHHHHHHHHHHHHHS--
---HHHHHHHHHHHHHHS--
---HHHHHHHHHHHHHHS--
---HHHHHHHHHHHHHHS--
---HHHHHHHHHHHHHHS--
---HHHHHHHHHHHHHHS--
---HHHHHHHHHHHHHHS--
---HHHHHHHHHHHHTTS--
---HHHHHHHHHHHHHHS--
---HHHHHHHHHHHHHHS--
---HHHHHHHHHHHHTTS--
---HHHHHHHHHHHHTTS--
---HHHHHHHHHHHHHHS--
---HHHHHHHHHHHHHHS--
---HHHHHHHHHHHHHHS--
---HHHHHHHHHHHHHHS--
---HHHHHHHHHHHHHHS--
---HHHHHHHHHHHHHHS--
---HHHHHHHHHHHHHHS--
---HHHHHHHHHHHTTTS--
---HHHHHHHHHHHHHHS--
---HHHHHHHHHHHHHHS--
---HHHHHHHHHHHHTT---
---HHHHHHHHHHHTTTS--
---HHHHHHHHHHHHHHS--
---HHHHHHHHHHHHHH---
---HHHHHHHHHHHHHH---
---HHHHHHHHHHHHHHS--
---HHHHHHHHHHHTTT---
---HHHHHHHHHHHHHHS--
---HHHHHHHHHHHHHH---
---HHHHHHHHHHHHHHS--
---HHHHHHHHHHHHHH---
---HHHHHHHHHHHHHT---
---HHHHHHHHHHHHTT---
---HHHHHHHHHHHHHHS--
---HHHHHHHHHHHTTTS--
---HHHHHHHHHHHHHHS--
---HHHHHHHHHHHHTTS--
---HHHHHHHHHHHHHTS--
---HHHHHHHHHHHHHHS--
---HHHHHHHHHHHHHH---
---HHHHHHHHHHHHTTS--
---HHHHHHHHHHHHHHS--
---HHHHHHHHHHHHHHS--
---HHHHHHHHHHHHTTS--
---HHHHHHHHHHHHHHS--
---HHHHHHHHHHHHHHS--
---HHHHHHHHHHHHHSS--
---HHHHHHHHHHHHHTS--
---HHHHHHHHHHHHHHS--
---HHHHHHHHHHHHHHS--
---HHHHHHHHHHHHTT---
---HHHHHHHHHHHHTTS--
---HHHHHHHHHHHHHHS--
---HHHHHHHHHHHHTT---
---HHHHHHHHHHHHTTS--
---HHHHHHHHHHHHTTS--
---HHHHHHHHHHHHTTS--
---HHHHHHHHHHHHHH---
---HHHHHHHHHHHHHHS--
---HHHHHHHHHHHHHHS--
---HHHHHHHHHHHHTTS--
---HHHHHHHHHHHHHHS--
---TTHHHHHHHHHHTTS--
---HHHHHHHHHHHTTTS--
---HHHHHHHHHHHHHTS--
---HHHHHHHHHHHHHHS--
---HHHHHHHHHHHTTTS--
---HHHHHHHHHHHHHHS--
---HHHHHHHHHHHHTTS--
---HHHHHHHHHHHHTTS--
---HHHHHHHHHHHTTTS--
---HHHHHHHHHHHHTTS--
---HHHHHHHHHHHHHHS--
---HHHHHHHHHHHHTTS--
---HHHHHHHHHHHHHHS--
---HHHHHHHHHHHHTTS--
---HHHHHHHHHHHHHH---
---HHHHHHHHHHHHTT---
---HHHHHHHHHHHHHHS--
---HHHHHHHHHHHHTT---
---HHHHHHHHHHHHHH---
---HHHHHHHHHHHHHHS--
---HHHHHHHHHHHHHHS--
---HHHHHHHHHHHTTTS--
---HHHHHHHHHHHHTTS--
---HHHHHHHHHHHHHHS--
---HHHHHHHHHHHHTSS--
---HHHHHHHHHHHHHHS--
---HHHHHHHHHHHHTTS--
---HHHHHHHHHHHHHTS--
---HHHHHHHHHHHHTT---
---HHHHHHHHHHHHHHS--
---TTHHHHHHHHHTTS---
---TTHHHHHHHHHHHT---
---HHHHHHHHHHHHTT---
---TTHHHHHHHHHHHH---
---TTHHHHHHHHHHTT---
---TTHHHHHHHHHHTT---
---TTHHHHHHHHHTTT---
---TTHHHHHHHHHHTT---
---TTHHHHHHHHHHHH---
---TTHHHHHHHHHHHS---
---TTHHHHHHHHHHTT---
---TTHHHHHHHHHHTT---
---TTHHHHHHHHHHTTS--
---TTTHHHHHHHHHHHS--
---TTHHHHHHHHHHHHS--
---TTHHHHHHHHHTTTS--
---HHHHHHHHHHHHHHS--
---HHHHHHHHHHHHHHS--
---HHHHHHHHHHHHHHS--
---HHHHHHHHHHHHHHS--
---HHHHHHHHHHHHHHS--
---HHHHHHHHHHHHHHS--
---HHHHHHHHHHHHTTS--
---HHHHHHHHHHHHTTS--
---HHHHHHHHHHHHTTS--
---HHHHHHHHHHHHHTS--
---HHHHHHHHHHHHTTS--
---HHHHHHHHHHHHHHS--
---HHHHHHHHHHHHHSS--
---HHHHHHHHHHHHHTS--
---HHHHHHHHHHHHHSS--
---HHHHHHHHHHHHTTS--
---HHHHHHHHHHHHHHS--
---HHHHHHHHHHHHTSS--
---HHHHHHHHHHHHTTS--
---HHHHHHHHHHHHHHS--
---HHHHHHHHHHHHHTS--
---HHHHHHHHHHHHTTS--
---HHHHHHHHHHHHTTS--
---HHHHHHHHHHHHTTS--
---HHHHHHHHHHHHHHS--
---HHHHHHHHHHHHHHS--
---HHHHHHHHHHHHHHS--
---HHHHHHHHHHHHTTS--
---HHHHHHHHHHHHHHS--
---HHHHHHHHHHHHTT---
---HHHHHHHHHHHHHHS--
---HHHHHHHHHHHHTTS--
---HHHHHHHHHHHHTT---
---HHHHHHHHHHHHHT---
---HHHHHHHHHHHHHT---
---HHHHHHHHHHHHTT---
---HHHHHHHHHHHHHHS--
---HHHHHHHHHHHHHHS--
---HHHHHHHHHHHTTS---
---HHHHHHHHHHHHHHS--
---HHHHHHHHHHHHTT---
---HHHHHHHHHHHHHH---
---HHHHHHHHHHHHHTS--
---HHHHHHHHHHHHTTS--
---HHHHHHHHHHHHTTS--
---HHHHHHHHHHHHHTS--
---HHHHHHHHHHHHHHS--
---HHHHHHHHHHHHHHS--
---HHHHHHHHHHHHHTS--
---HHHHHHHHHHHHHTS--
---HHHHHHHHHHHHHTS--
---HHHHHHHHHHHHTS---
---HHHHHHHHHHHTTS---
---HHHHHHHHHHHHHH---
---HHHHHHHHHHHHTT---
---HHHHHHHHHHHHTT---
---HHHHHHHHHHHHHT---
---HHHHHHHHHHHHHTS--
---HHHHHHHHHHHHHTS--
---HHHHHHHHHHHHHT---
---HHHHHHHHHHHHHT---
---HHHHHHHHHHHHH----
---HHHHHHHHHHHTT----
---HHHHHHHHHHHHTTS--
---HHHHHHHHHHHHTT---
---HHHHHHHHHHHHHH---
---HHHHHHHHHHHHHTS--
---HHHHHHHHHHHHTS---
---HHHHHHHHHHHHTT---
---HHHHHHHHHHHHTT---
---HHHHHHHHHHHHTS---
---HHHHHHHHHHHHTT---
---HHHHHHHHHHHHTT---
---HHHHHHHHHHHHHS---
---HHHHHHHHHHHHHT---
---HHHHHHHHHHHHHT---
---HHHHHHHHHHHHHT---
---HHHHHHHHHHHHHT---
---HHHHHHHHHHHHTT---
---HHHHHHHHHHHHTT---
---HHHHHHHHHHHHTT---
---HHHHHHHHHHHHTT---
---HHHHHHHHHHHHH----
---HHHHHHHHHHHHHT---
---HHHHHHHHHHHHT----
---HHHHHHHHHHHHT----
---HHHHHHHHHHHHS----
---HHHHHHHHHHHHTS---
---HHHHHHHHHHHHHT---
---HHHHHHHHHHHHTT---
---HHHHHHHHHHHHHSS--
---HHHHHHHHHHHHHHS--
---HHHHHHHHHHHHHH---
---HHHHHHHHHHHHHT---
---HHHHHHHHHHHHTTS--
---HHHHHHHHHHHHTTS--
---HHHHHHHHHHHHTTS--
---HHHHHHHHHHHHHTS--
---HHHHHHHHHHHHTTS--
---HHHHHHHHHHHHTTS--
---HHHHHHHHHHHHTTS--
---HHHHHHHHHHHHTTS--
---HHHHHHHHHHHTTSS--
---HHHHHHHHHHHHTTS--
---HHHHHHHHHHHHTTS--
---HHHHHHHHHHHTTSS--
---HHHHHHHHHHHHHHS--
---HHHHHHHHHHHHTTS--
---HHHHHHHHHHHHTTS--
---HHHHHHHHHHHTTTS--
---HHHHHHHHHHHHTTS--
---HHHHHHHHHHHHTTS--
---HHHHHHHHHHHHTTS--
---HHHHHHHHHHHHTTS--
---HHHHHHHHHHHTTTS--
---HHHHHHHHHHHTTTS--
---HHHHHHHHHHHTTSS--
---HHHHHHHHHHHHHHS--
---HHHHHHHHHHHTTTS--
---HHHHHHHHHHHHTTS--
---HHHHHHHHHHHTTTS--
---HHHHHHHHHHHTTTS--
---HHHHHHHHHHHTTTS--
---HHHHHHHHHHHTTTS--
---HHHHHHHHHHHTTTS--
---HHHHHHHHHHHHTTS--
---HHHHHHHHHHTGGGS--
---HHHHHHHHHHHHHHS--
---HHHHHHHHHHHTTTS--
---HHHHHHHHHHHHHHS--
---HHHHHHHHHHHHHTS--
---HHHHHHHHHHHHHHS--
---HHHHHHHHHHHHHSS--
---HHHHHHHHHHHHHTS--
---HHHHHHHHHHHHHSS--
---HHHHHHHHHHHHH----
---HHHHHHHHHHHTT----
---HHHHHHHHHHHTTSS--
---HHHHHHHHHHHTT----
---HHHHHHHHHHHHHS---
---HHHHHHHHHHHTTS---
---HHHHHHHHHHHTT----
---HHHHHHHHHHHHHS---
---HHHHHHHHHHHHHSS--
---HHHHHHHHHHHHTS---
---HHHHHHHHHHHTT-S--
---HHHHHHHHHHHHHHS--
---HHHHHHHHHHHHHHS--
---HHHHHHHHHHHHHHS--
---HHHHHHHHHHHHTTS--
---HHHHHHHHHHHHHHS--
---HHHHHHHHHHHHHHS--
---HHHHHHHHHHHHHHS--
---HHHHHHHHHHHHTTS--
---HHHHHHHHHHHHHHS--
---HHHHHHHHHHHHHH---
---HHHHHHHHHHHHHH---
---HHHHHHHHHHHGGG---
---HHHHHHHHHHHHHH---
---HHHHHHHHHHHHHHS--
---HHHHHHHHHHHHHHS--
---HHHHHHHHHHHHHHS--
---HHHHHHHHHHHTTTS--
---HHHHHHHHHHHHHHS--
---HHHHHHHHHHHHHHS--
---HHHHHHHHHHHHHTS--
---HHHHHHHHHHHHHHS--
---HHHHHHHHHHHHHHS--
---HHHHHHHHHHHHHHS--
---HHHHHHHHHHHHHHS--
---HHHHHHHHHHHHHHS--
---HHHHHHHHHHHHTTS--
---HHHHHHHHHHHTTTS--
---HHHHHHHHHHHHHHS--
---HHHHHHHHHHHHHH---
---HHHHHHHHHHHHHH---
---HHHHHHHHHHHHHH---
---HHHHHHHHHHHHHH---
---HHHHHHHHHHHHHH---
---HHHHHHHHHHHHHH---
---HHHHHHHHHHHHHHS--
---HHHHHHHHHHHHHHS--
---HHHHHHHHHHHHHS---
---HHHHHHHHHHHHHT---
---HHHHHHHHHHHTTS---
---HHHHHHHHHHHHHH---
---HHHHHHHHHHHHTT---
---HHHHHHHHHHHHTT---
---HHHHHHHHHHHTTS---
---HHHHHHHHHHHTTS---
---HHHHHHHHHHHHHHS--
---HHHHHHHHHHHGGGS--
---HHHHHHHHHHGGGGS--
---HHHHHHHHHHHHHHS--
---HHHHHHHHTTSGGGS--
---HHHHHHHHHTSGGGS--
---HHHHHHHHTTGGGSS--
---HHHHHHHHTTSTTTS--
---HHHHHHHHTTSGGGS--
---HHHHHHHHHTHHHHS--
---HHHHHHHHHTTTTTS--
---HHHHHHHHHTHHHHS--
---HHHHHHHHHHHTTTS--
---HHHHHHHHHHHHHHS--
---HHHHHHHHHGGGGS---
---HHHHHHHHSTTTTT---
---HHHHHHHTTHHHHT---
---HHHHHHHTTTGGGTS--
---HHHHHHHHTTTGGGS--
---HHHHHHHHHHHHHTS--
---HHHHHHHTTTTGGG---
---HHHHHHHHTTTGGG---
---HHHHHHHTTTTTTT---
---HHHHHHHTTTTTTTS--
---HHHHHHHTTHHHHT---
---HHHHHHHHSTTTTT---
---HHHHHHHTTTTTTT---
---HHHHHHHTTTTTTT---
---HHHHHHHTTTTTTT---
---HHHHHHHHSTTTTT---
---HHHHHHHHSTTTTT---
---HHHHHHHTTTTTTT---
---HHHHHHHTTTTTTT---
---HHHHHHHHGGGTTTS--
---HHHHHHHHHTTTTTS--
---HHHHHHHHHTTTTT---
---HHHHHHHHHTTTTT---
---HHHHHHHHHTTTTT---
---HHHHHHHHHHHHTTS--
---HHHHHHHHHHTTTT---
---HHHHHHHHHHTTTTS--
---HHHHHHHHHHHHTTS--
---HHHHHHHHHHTTTTS--
---HHHHHHHHHHTTTTS--
---HHHHHHHHHHHTTTS--
---HHHHHHHHHHHHTT---
---HHHHHHHHHHTTTTS--
---HHHHHHHHHHHTTTS--
---HHHHHHHHHHHHTTS--
---HHHHHHHHHHTTTTS--
---HHHHHHHHHHTTTTS--
---HHHHHHHHHHHHTTS--
---HHHHHHHHHHTTTTS--
---HHHHHHHHHHHHTTS--
---HHHHHHHHHHHHTTS--
---HHHHHHHHHHHTTTS--
---HHHHHHHHHHHHTTS--
---HHHHHHHHHHTTTTS--
---HHHHHHHHHHHHTTS--
---HHHHHHHHHHHHTT---
---HHHHHHHHHTTTSS---
---HHHHHHHHHHTTTTS--
---HHHHHHHHHHTTTTS--
---HHHHHHHHHHTTTTS--
---HHHHHHHHHHHHTT---
---HHHHHHHHHHHHTT---
---HHHHHHHHHHHHTT---
---HHHHHHHHHHHHTT---
---HHHHHHHHHHTTTT---
---HHHHHHHHHHTTTT---
---HHHHHHHHHHHHHT---
---HHHHHHHHHTTTTT---
---HHHHHHHHHHTTTT---
---HHHHHHHHHTTTTT---
---HHHHHHHHHHTTTT---
---HHHHHHHHHHTTTT---
---HHHHHHHHHTTTS----
---HHHHHHHHHHHHS----
---HHHHHHHHHHTTTT---
---HHHHHHHHHHTTS----
---HHHHHHHHHTTTSS---
---HHHHHHHHHHHHSS---
---HHHHHHHHHHHHSS---
---HHHHHHHHHHTTSS---
---HHHHHHHHHHTTS----
---HHHHHHHHHHTSS----
---HHHHHHHHHHHTS----
---HHHHHHHHHHTTS----
---THHHHHHHHHH--S---
---HHHHHHHHHHHSS----
---HHHHHTTGGGT------
---HHHHTTTHHHH------
---HHHHTTTHHHH------
---HHHHHHHHHHH-S----
---HHHHHHHHHHH-S----
---HHHHHHHGGGT-S----
---HHHHHHHHHHH------
---HHHHTTTSTTT------
---HHHHGGGTTTS-S----
---HHHHHTTGGGS-S----
---HHHHHHHGGGS-S----
---HHHHHTTTTSS-S----
---HHHHHH-TTSS-S----
---HHHHHT-TTSS-SS---
---HHHHHTTTTTS-S----
---HHHHTT-TTSS-S----
---HHHHHHSTTSS-SS---
---HHHHHHTGGG--S----
---HHHHHHTGGG--SS---
---HHHHHTTTTSS-S----
---HHHHHTTTTTS------
---HHHHHH-TT-S------
---HHHHHHTTTSS------
---HHHHHHTTTSS------
---HHHHHTTGGGS------
---HHHHHTTTTSS------
---HHHHTTTTTTT-S----
---HHHHHHTTT-S-SS---
---HHHHTTTGGGSSSS---
---HHHHTTTTT-SSSS---
---HHHHTTTTT-SSSS---
---HHHHHHHTT-SSSS---
---HHHHTTTTT--SSS---
---HHHHTTTGGGSSSS---
---HHHHTTTGGGS-SS---
---HHHHTTTGGGSSSS---
---HHHHTTTGGGSSSS---
---HHHHTTTTTSS-SS---
---HHHHTTTGGGS-SS---
---HHHHHHHTTSS-SS---
---HHHHHHHGGGS-S----
---HHHHTTTTT-S-S----
---HHHHHHHTTSS------
---HHHHTTTTT-S------
---HHHHTTTTTSS------
---HHHHHHHGGGS------
---HHHHTTTTT-S-S----
---HHHHTTTTTSS-SS---
---HHHHTTTGGGS-SS---
---HHHHTTTTTTS-SS---
---HHHHTTTGGGSSSS---
---HHHHHHHGGGS-SS---
---HHHHHHHTT-S-SS---
---HHHHTTTSTTS-SS---
---HHHHTTTTTSS------
---TTTGGGTTTTS-S----
---HHHHTTTTTTS------
---TTTGGGTTTTS------
---HHHHHHHTTTS------
---HHHHHHHTTTS------
---HHHHTTTTTTS-SS---
---HHHHTTTTTSS--S---
---HHHHTTTTTTS--S---
---HHHHTTTSSSS--S---
---HHHHTTTSSTT-SS---
---HHHHHHHHTTS-SS---
---HHHHTTTTTTS--S---
---HHHHHHHHTTS--S---
---HHHHTTTTTTSS-S---
---HHHHHTTTTTS-SS---
---HHHHHHHHT----S---
---HHHHTTTTTTS--S---
---HHHHHHHHTTSS-S---
---HHHHTTTTTTTT-S---
---HHHHTTTTTTTT-SS--
---HHHHTTTTTTTT-S---
---HHHHTTTTTTTT-S---
---HHHHTTTTTTTT-S---
---HHHHTTTTTTTT-S---
---GGGTTTTTTTTT-S---
---GGGTTTTTTTTT-S---
---GGGTTTTTTTS--S---
---HHHHTTTTTTTT-S---
---GGGTTTTTTTTT-----
---GGGTTTTTTTTT-S---
---GGGTTTTHHHHT-S---
---GGGTTTTTTTTT-S---
---GGGTTTTTTSSS-S---
---GGGTTTTTTTSS-S---
---GGGTTTTTTTTT-S---
---GGGTTTTTTTSSSS---
---GGGTTTTTTTTS-S---
---GGGTTTTTTTTSS----
---GGGTTTTTTTTSS----
---GGGTTTTTTTTTSS---
---GGGTTTTTTTTTS----
---GGGTTTTTTTTTSS---
---GGGTTTTTTTTTSS---
---GGGTTTTTTTTTSS---
---GGGTTTTTTTTTTS---
---GGGTTTTTTTTTSS---
---GGGTTTTTTTS-SS---
---HHHHTTTTTTTTSS---
---TTTTTTTTTTTTSS---
---TTTTTTTHHHHTSS---
---TTTTTTTTTTTTSS---
---TTTTTTTHHHHTTS---
---HHHHTTTHHHH-SS---
---HHHHTTTHHHHTSS---
---HHHHTTTTTGGGSS---
---HHHHTTTTTTTSSS---
---HHHHTTTTTGGGSS---
---GGGTTTTTTGGGSS---
---GGGTTTTGGGGTSS---
---GGGTTTTHHHHHSS---
---STTTTTTSHHHHT----
---STTTTTTTHHHHSS---
---STTTTTTHHHHHTS---
----TTTTTTHHHHHSS---
---SHHHHTTHHHHHTS---
---STTTTTTHHHHHTS---
--SSTTTTTTHHHHHTS---
----TTTTTTHHHHHTS---
---STTTTTTSHHHHTS---
----TTTTTTSHHHHTS---
----TTTTTTSHHHHTS---
----TTTTTTSHHHHTS---
----TTTTTTHHHHHTS---
----TTTTTTHHHHHSS---
----TTTTTTHHHHHSS---
----TTTTTTHHHHTTS---
----TTTTTTHHHHHTS---
----TTTTTTHHHHHHS---
----TTTTTTHHHHHTS---
----TTTTTTSHHHHTS---
----TTTTTTHHHHHTSS--
----TTTTTTHHHHHTS---
----TTTTTTHHHHHTS---
----TTTTTTTHHHHTS---
----TTTTTSSHHHHTS---
----TTTTTSSHHHHTS---
----TTTTTTSHHHHTS---
----TTTTTSSHHHHTS---
----TTTTTTSHHHHTS---
----TTTTTTHHHHHTS---
----TTTTTTHHHHHTS---
----HHHHTTTTTTTSS---
----TTTTTTTTTTSSS---
----TTTTTTTTTTTS----
----TTTTTTHHHHHSS---
----TTTTTTSGGGSSS---
----TTTTTTTTGGGSS---
----HHHHTTTTTTTSS---
----TTTTTTTTTTSSS---
----TTTTTTTTTTTSS---
----TTTTTS-GGGTSS---
----TTTTTTGGGGSS----
----TTTTTTGGGGSS----
--S-HHHHTTSGGGTSS---
--S-TTTTTTSGGGT-S---
----TTTTTTHHHHHS----
----TTTTTTSHHHH-----
----TTTTTTTGGGT-----
----TTTTTTTTGGG-S---
----TTTTTTTTGGG-----
----TTTTTTTGGGS-----
----TTTTTTHHHHHS----
----TTTTTTHHHHHT----
----TTTTTTTTTTTT----
----TTTTTTTTTTTT----
----TTTTTSSSTTTTS---
----TTTTTSSSTTTTS---
----TTTTTSSSTTTS----
----TTTTTSSSTTTS----
----TTTTTSSSTTTT----
----TTTTTTSSTTTT----
----TTTTTTSSTTTT----
----TTTTTSSSTTT-----
----TTTTTSSSTTTT----
----TTTTTSSSTTTT----
----TTTTTTTTTTTT----
----TTTTTTTTTTTT----
----TTTTTTSSTTTT----
----TTTTTTSSHHHH----
----TTTTTTTHHHHH----
----TTTTTSSSHHHH----
----TTTTTTSHHHHT----
----TTTTTTSSTTTT----
----TTTTTSS-TTTT----
----TTTTTSS-TTTT----
----TTTTTSSSTTTT----
----TTTTTSSSTTTT----
----TTTTTSSSTTTT----
----TTTTTTSSTTTT----
----TTTTTTSSTTTT----
----TTTTTSSHHHHT----
----TTTTTTSSTTTS----
----TTTTTSSHHHHTS---
----TTTTTSSHHHH-----
----TTTTTTSHHHHT----
----TTTTTTTTTTT-----
----TTTTTTTTGGG-----
----TTTTTTHHHHS-----
----TTTTTTTGGGG-----
----TTTTTTGGGTS-----
----TTTTTTHHHHH-----
----TTTTTTHHHHH-----
----TTTTTTTTTTT-----
----TTTTTTHHHHH-----
----TTTTTTHHHHH-----
----TTTTTTTTTTT-----
----TTTTTTHHHHH-----
----TTTTTTHHHHH-----
----TTTTTTTTTTT-----
----TTTTTTTTTTT-----
----TT-TTTTTTTT-----
----TT-TTTTTTTT-----
----TT-TTTTTTTT-----
----TT-TTTTTTTTS----
----TT-TTTTTTTT-----
----TT-TTTTTTTT-----
----TT-TTTTTTTT-----
----TT-TTTTTTTT-----
----TT-TTTTTTTT-----
----TT-TTTTTTTTS----
----TTTTTTTTTTT-----
----TT-TTTHHHHTS----
----TT-TTTHHHHT-----
----TT-TTTHHHHTS----
----TT-TTTHHHHTS----
----SS-TTTHHHHSS----
----TT-TTTTTSSSS----
----SS-TTTTTTSSS----
----TT-TTTTTTSS-----
----TT-GGGTTTTTS----
----TT-GGGTTTTT-----
----TT-GGGTTTSS-----
----TT-GGGTTTSS-----
----TT-TTTTTTTT-----
----TT-GGGTTTSSS----
----TT-TTTTTTTTS----
----TT-GGGTTTTT-----
----TT-TTTTTTTT-----
----TT-GGGHHHHS-----
----TT-TTTTTTSSS----
----TT-GGGTTTTTS----
----TT-GGGTTTTT-----
----TT-TTTTTTTT-----
----TT-TTTTTTTT-----
----SS-GGGTTTTTS----
----TT-GGGTTTSSS----
----TT-GGGTTTTTS----
----TT-GGGTTTSSS----
----TT-TTTTTTSSS----
----SSSGGGTTTSSS----
----TT-GGGTTTTT-----
----SS--TTTTTTTS----
----TT-TTTTTTTT-----
----TT-GGGTTTSS-----
----SS-GGGTTTSSS----
----SS-TTTTTTTTS----
----TT-GGGTTTSSS----
----TT-GGGTTTSSS----
----TT-GGGTTTTTS----
----TT-GGGTTTSSS----
----TT-GGGTTTSSS----
----TT-TTTTTTSSS----
----TT-TTTTTTSSS----
----TTTTTTTTTSSS----
----TT-TTTTTSSSS----
----TTTTTTGGGSSS----
----TT-TTTTTSSSS----
----TT-TTTTTSSSS----
----SS-TT-TTSSSS----
----TTTTTTGGGTTS----
----SS-TTTGGGTTS----
----TTTTTTGGGTTS----
----TTTGGGTTSSSS----
----TT-GGGGGGSSS----
----TTTTTSTTSSSS----
----TT-GGGTTSSSS----
----TTTTTSTTSSSS----
----TT-GGGTTSSSS----
----TT-TTSTTTTTS----
----TTSGGGTTSSSS----
----SS-TTSTTSSSS----
---STT-GGGTTSSSS----
----TT-GGGTTSSSS----
----TT-SSSTTSSSS----
----TT-TTTTTSSSS----
----TT-TTSTTTSSS----
----TT-TTTTTSSSS----
----TT-TTTTTSSSS----
----TT-TTSTTSSSS----
---STT-GGGTTSSSS----
----TT-GGGTTSSSS----
----TT-TTSTTSSSS----
----TT-GGGTTSSSS----
---STT-TTTTTSSSS----
---STTSGGGTTSSSS----
----TTSTTSTTSSSS----
----TT-GGGTTSSSS----
---SGGGTTSTTSSSS----
---STTSTTSTTTSSS----
----TTSTTTTTSSSS----
----TT-GGGTTTSSS----
---SGGGGGGTTSSSS----
----TTSGGGTTSSSS----
----TTSGGGTTTSSS----
----TTSTTSTTTSSS----
----TTSTTSTTTSSS----
----TTSTTSTTTSSS----
---STT-GGGTTTSSS----
----TTSGGGTTTSSS----
----TTSTTSTTSSSS----
----TTSGGGTTSSSS----
----TTTGGGTTBSSSB---
----TTSGGGTTSSSS----
----GGGTTTTTBSSSB---
----TT-TTTTTSSSS----
---SGGGGGGTTTSS-----
---STT-TTTTTBSSSB---
---STT-TTTTTSSSS----
---SSS-TTTTTBSSSB---
---STTSTTSTTSSS-----
---STT-GGGTTSSS-----
---STTSGGGTTTSS-----
---STTSTTSTTTSS-----
---SGGGGGGTTTSSS----
---SSTTGGGTTTSSS----
---SGGGTTGGGTSSS----
---STTSGGGTTTSSS----
---STTTGGGTTTSSS----
---STT-TTTTTTSSS----
---STTSTTSTTTSSS----
---STT-TTSTTTSSS----
---STT-TTSTTTSSS----
---STT-TTTTTTSSS----
---SSTTTTGGGTSSS----
---STT-TTGGGTSSS----
---STT-TTGGGTSSS----
---STT-TTGGGTSSS----
---STTSTTGGGTSSS----
---STTSTTGGGTSSS----
---STT-TTTTTTSSS----
---STT-TTTTTTSSS----
---STT-TTTTTTSSS----
---STT-TTSTTTSSS----
---STT-GGGTTTSSS----
----TT-GGGTTTSS-----
----TT-TTTTTTSSS----
---STT-GGGTTTSSS----
---STTSTTSTTTSSS----
---SSSSGGGTTTSSS----
---STTSTTSTTTSSS----
---SSSSTTTTTTSSS----
---SSTTGGGTTTSSS----
---STT-TTTTTTSSS----
---STT-TTTTTTSSS----
---STT-TTTTTTSSS----
---STT-GGGTTTSSS----
---STT-TTTTTTSSS----
---STT-TTSTTTSSS----
----TT-TTGGGTSSS----
----TT-TTGGGTSSS----
---SGGGTTGGGTSSS----
---SSS-TTGGGTSS-----
----TT-TTTTTTSS-----
----TT-TTTTTTSS-----
---STT-TTTTTTSS-----
---STT-TTTTTTSSS----
---STT-TTTTTTSSS----
---STT-TTSTTTSS-----
---STT-TTTTTTSSS----
---SGGGTTTTTTSSS----
----TT-TTTTTTSSS----
---STT-TTTTTTSS-----
----TT-TTTTTTSSS----
---STT-TTTTTTSS-----
---SSS-TTTTTTSSS----
---STT-TTTTTTSSS----
---STT-TTTTTTSSS----
---STT-TTTTTTSSS----
----GGGTTTTTTSSS----
---STT-TTTTTTSSS----
---STT-GGGTTTSSS----
----TTSGGGTTTSSS----
---STT-GGGTTTSSS----
----TT-TTGGGTSSS----
----TT-TTTTTTSSS----
---STT-GGGTTTSSS----
---STT-GGGTTTSSS----
---STT-GGGTTTSSS----
---STT-GGGTTTSS-----
---STT-TTSTTTSSS----
---STT-TTTTTTSSS----
---STT-GGGTTTSSS----
---STT-GGGTTTSSS----
---SSS-TTTTTTSSS----
---STT-TTTTTTSS-----
---STT-TTTTTTSSS----
----TT-TTTTTTSSS----
----TT-TTTTTTSS-----
---SSS-TTTTTTSS-----
---STT-TTTTTTSSS----
---SSS-TTTTTTSSS----
---STTSGGGTTBSSSB---
---STTSGGGTTTSSS----
---STT-TTTTTTSSS----
---STT-TTTTTTSSS----
---STT-TTTTTTSSS----
---STT-GGGTTTSSS----
----SS-TTTTTTSSS----
----TT-TTTTTTSS-----
---STT-TTSTTTSSS----
---STT-TTTTTTSSS----
---STT-TTTTTTSSS----
---SSS-GGGTTTSSS----
---STT-TTTTTTSSS----
---STT-GGGTTTSSS----
---SSS-GGGTTTSSS----
---STT-TTTTTTSSS----
---STT-TTTTTTSSS----
----TT-TTTTTTSSS----
---SGGGTTTTTTSSS----
----TT-TTTTTTSSS----
---STT-GGGTTTSSS----
---STTSGGGTTTSSS----
----TTSGGGTTTSSS----
---STTSGGGTTTSSS----
---SGGGGGGTTTSSS----
----TT-GGGTTTSSS----
----TT-TTSTTTSSS----
---SSSSGGGTTTSSS----
----TT-TTTTTTSSS----
----TT-GGGTTTSSS----
---STTSGGGTTTSSS----
---SGGGGGGTTTSSS----
---STTSTTTTTTSSS----
---STTSGGGTTTSSS----
---STT-TTTTTTSSS----
---SGGGTTTTTTSSS----
---STT-TTTTTTSSS----
----GGGTTTTTTSSS----
----SS-TTTTTTSSS----
---STT-TTTTTTSSS----
---STT-TTTTTTSSS----
----TT-TTTTTTSSS----
----TT-TTTTTTSSS----
---STT-GGGTTTSSS----
---STT-TTTTTTSSS----
----TT-TTTTTTSSS----
----SS-TTTTTTSSS----
----TT-TTTTTTSSS----
----SS-TTTTTTSSS----
---SSS-TTTTTTSSS----
---SSS-TTTTTTSSS----
---SSS-TTTTTTSSS----
---STT-TTGGGTSSS----
---STT-TTTTTTSSS----
---STT-TTTTTTSSS----
----TT-GGGTTTSSS----
---STT-TTTTTTSSS----
---GGG-TTTTTTSSS----
---SSS-TTTTTTSSS----
---STT-TTTTTTSSS----
---STT-TTTTTTSSS----
---STT-TTTTTTSSS----
---GGG-TTTTTTSSS----
---STT-TTTTTTSSS----
---STT-TTTTTTSSS----
----TT-TTTTTTSSS----
---STT-TTTTTTSSS----
----TT-TTTHHHHSS----
----TT-TTTTTTSSS----
---SSS-TTTTTTSSS----
---SSS-TTTTTTSSS----
----SS-TTTTTTSSS----
----TT-TTTTTTSSS----
----TT-TTTTTTSSS----
---STT-TTTTTTSSS----
----SS-GGGTTTSSS----
---STT-GGGTTTSSS----
---STT-TTSTTTSSS----
---STTTGGGTTTSSS----
----TT-TT-TTTSSS----
---STT-GGGTTTSSS----
---STT-GGGTTTSSS----
---SGGGGGGTTTSSS----
---STT-GGGTTTSSS----
----TT-GGGTTTSSS----
----TT-TT-TTTSSS----
----TTTGGGTTTSSS----
---STTTGGGTTTSSS----
----TTTGGGTTTSSS----
---STT-GGGTTTSSS----
----TT-GGGTTTSSS----
----TT-TTSTTTSSS----
----TT-TTTTTTSSS----
---STT-TTTTTTSSS----
----SS-TTTTTTSSS----
----TT-TTTTTTSSS----
----TT-TTTTTTSSS----
----TT-TTTTTTSSS----
---STT-TTTTTTSSS----
----TT-TTTTTTSSS----
---STT-TTTTTSSSS----
---STT-TTSTTTSSS----
----TT-TTSTTTSSS----
---STT-SSSTTTSSS----
---STT-SSSTTTSSS----
---STT--TTTTTSSS----
----TT-GGGTTTSSS----
---STT-GGGTTTSSS----
----TT-TTTTTTSSS----
---STT-TTTTTTSSS----
---SSS-TTTGGGSSS----
---SSS-TTTTTTSSS----
---STT-TTTTTTSSS----
----TT-TTTTTTSSS----
----TT-TTTTTTSSS----
----TT-GGGTTTSSS----
---STT-TTSTTTSSS----
----TT-TTTTTTSSS----
---STT-TTTHHHHSS----
----TT-TTTTTTSSS----
---STT-TTTTTTSSS----
----TT-TTTTTTSSS----
---STT-TTTTTTSSS----
---STT-TTTTTSSSS----
----TT-TTTTTTSSS----
----TT-TTTTTTSSS----
----TT-TTTTTTSSS----
----TT-TTTTTTSSS----
----TT-TTTTTTSSS----
---STT-TTTTTTTSS----
----TT-TTTTTTSSS----
---STT-TTTTTTSSS----
----TT-TTTTTTSSS----
---STT-TTTTTTSSS----
---STT-TTTTTTSSS----
----TT-TTTTTTSSS----
----TT-TTTTTTSSS----
----TT-TTTTTTSSS----
---STT-TTTTTTSSS----
---STT-TTTTTTSSS----
---SSS-TTTTTTSSS----
---STT-TTTTTBSSSB---
---STTSTTTTTTSSS----
----TTSTTTTTTSSS----
----TTSTTTTTTSSS----
----TTSTTTTTTSSS----
---STTSTTTTTTTSS----
---STTSTTTTTTSSS----
----TTSTTTTTTSSS----
---STTSTTTTTTSSS----
---STTSTTTTTTSSS----
----TTSTTTTTBSSSB---
---STTSTTTTTTSSS----
---STTSTTTTTTSSS----
---STT-TTTTTTSSS----
---STT-TTTTTTSSS----
---STTSTTTTTTSSS----
----TTSTTTTTTSSS----
---STTSTTTTTTSSS----
----TTSTTTTTTSSS----
----TTSTTTTTTSSS----
----TTSTTTTTTSSS----
----TTSTTTTTSSSS----
----TTSTTTTTTTSS----
----SSSTTTTTTSSS----
----TTSTTTTTTSSS----
----TTSTTTTTTSSS----
---STTSTTTTTTTSS----
---STTSTTTTTTTSS----
----TTSTTTTTTSSS----
----TTSTTTTTTSSS----
----TTSTTTTTTSSS----
----TTSTTTTTSSS-----
----TTSTTTTTSSS-----
----TTSTTTTTTTSS----
----TTSTTTTTTSS-----
----TTSTTTTTTSS-----
----TTSTTTTTTSSS----
----TTSTTTTTSSS-----
---STTSTTTTTTSSS----
----TTSTTTTTTSS-----
----TTSTTTTTSSSS----
---STTSTTTTTTSS-----
---SSSSTTTTTTTSS----
----TTSTTTTTTSS-----
----TTSTTTTTTSS-----
---STTSTTTTTBTSSB---
----TTSTTTTTTTS-----
----TTSTTTTTTTSS----
---STTSTTTTTTTS-----
----TTSTTTTTTTS-----
----SSSTTTTTTSS-----
----TTSTTTTTTSS-----
----TTSTTTTTTTSS----
----TTSTTTTTSSSS----
----TTSTTTTTSSS-----
----TTSTTTTTSSS-----
----TTSTTTTTTSS-----
----TTSTTTTTSSSS----
----TTSTTTTTTSSS----
----TTSTTTTTSSSS----
----TTSTTTTTSSS-----
----TTSHHHHTTSSS----
-----SSTTTTTTTSS----
----TTSTTTTTTSSS----
----TTSTTTTTTSSS----
----TTSTTTTTTSSS----
----TTSTTTTTTSSS----
----TTSHHHHTTSS-----
----TTSTTTTTTSSS----
----TTSTTTTTTSSS-S--
----TTSTTTTTTSSS----
----TTSTTTTTTSSS----
----TTSTTTTTTSSS----
----TTSTTTTTTSSS----
----TTSTTTTTTSSS-S--
----TTSTTTTTTSSS-S--
----TTSTTTTTTTSS----
----TTSTTTTTTTSS----
----TTSTTTTTTTSS----
----TTSTTTTTTSSS----
----TTSTTTTTTTSS----
----TTSTTTTTTTSS----
----TTSTTTTTTSSS----
----SSSTTTTTTSSS----
----TTSTTTTTTSSS----
----TTSTTTTTTTSS----
----TTSTTTTTTSSS----
----TTSTTTTTTSSS----
----TTSTTTTTTSSS----
----TTSTTTTTTSSS----
----TTSTTTTTTSSS----
----TTSTTTTTTSSS----
----TTSTTTTTTSSS----
----TTSTTTTTTSSS----
----TTSTTTTTBSSSB---
----TTSTTTTTTSSS----
----TTSTTTTTTSSS----
----TTSTTTTTTSSS----
----TTSTTTTTTSSS----
----TTSTTTTTTSSS----
----TTSTTTTTBSSSB---
----TTSTTTTTBSSSB---
----TTSTTTTTTSSS----
----TTSTTTTTTSS-----
----SSSTTTTTTSSS----
----TTSTTTTTSSS-S---
----TTSTTTTTTTT-----
----TTSTTTTTTSSSS---
----TTSTTTTTTSSS----
----TTSTTTTTTSSS----
----TTSTTTTTTSSS----
----SSSHHHHHHHSS----
----TTSTTTTTTSSS----
----TTSHHHHTTSSS----
----TTSTTTTTTSSS----
----TTSTTTTTTSSS----
----TTSTTTTTTSSS----
----TTSTTTTTTSSS----
----TTSTTTTTBSSSB---
----TTSTTTTTTSSS----
----TTSTTTTTTSSS----
----TTSHHHHTTSSS----
----TTSTTTTTTSSS----
----TTSTTTTTTSSS----
----TTSTTTTTTSSS----
----TTSTTTTTTSSS----
----TTSTTTTTTSSS----
----TTSTTTTTTSSS----
----TTSTTTTTTSSS----
----TTSTTTTTTSSS----
----TTSTTTTTTSSS----
----TTSTTTTTTSSS-S--
----TTSTTTTTTSSS----
----TT-TTTTTTSSS----
----TTSTTTTTTSSS-S--
----TTSTTTTTTSSS-S--
----TTSTTTTTSSSS----
----TTSTTTTTTSSS----
----TTSTTTTTTSSS----
----TT-TTTTTTSSS----
----TTSHHHHTBSSSB---
----TTSTTTTTTSSS----
----TTSTTTTTTSSS----
----TTSTTTTTSSS-----
----TTSTTTTTBSSSB---
----TTSHHHHTTSSS-S--
----TTSTTTTTTSSS-S--
----TTSTTTTTTSSS-S--
----TTSTTTTTTSSS-S--
----TTSTTTTTTSSS-S--
----TTSTTTTTTSSS-S--
----TTSTTTTTTSSS----
----TTSTTTTTTSSS----
----TTSTTTTTTSSS----
----TTSTTTTTTSSS-S--
----TTSHHHHTTSSS----
----TTSTTTTTTSS-----
----TTSTTTTTTSSS-S--
----TTSTTTTTTSS--S--
----TTSTTTTTTSS--S--
----TTSTTTTTTSS--S--
----TTSTTTTTTSS--S--
----TTSTTTTTTSS-----
----TTSTTTTTTTT-----
----TTSTTTTTTSS-----
----TTSTTTTTTSS--S--
----TTSTTTTTTSS-----
----TTSTTTTTTSS-----
----TTSTTTTTTSS-----
----TTSTTTTTTSS--S--
----TTSTTTTTTSS--S--
----TTSTTTTTSSS-----
----TTSTTTTTSSS-----
----TTSTTTTTTSS-----
----TTSTTTTTTSS-----
----TTSTTTTTTSS--S--
----TTSTTTTTSSS--S--
----TTSTTTTTTTT--S--
----TTSTTGGGSSS--S--
----TTSTTTTTSSS-----
----TTSTTGGGTTT--S--
----TTSTTTTTTSS--S--
----TTSTTTTTTSS--S--
----TTSTTTTTTSS-----
----TTSTTTTTSSS-----
----TTSTTTTTSSS-----
----TTSTTTTTTSS-----
----TTSTTTTTSSS--S--
----TTSTTTTTTTT-----
----TTSTTTTTTSS--S--
----TTSTTTTTTSS-----
----TTSTTTTTTSS--S--
----TTSTTTTTTSS-----
----TTSTTTTTTSS-----
----TTSTTTTTTSS--S--
----TTSTTTTTTTT--S--
----TTSTTTTTTSS--S--
----TTSTTTTTTSS--S--
----TTSTTTTTTSS--S--
----TTSTTTTTTSS--S--
----TTSTTTTTTTS--S--
----TTSTTTTTTSS-----
----TT-TTTTTTSS--S--
----TTSTTTTTTSS-----
----TTSTTTTTTSS-----
----TTSTTTTTTSS-----
----TTSTTTTTTSS-----
----TTSTTTTTTTT-----
----TTSTTTTTTSS-----
----TTSTTTTTTSS-----
----TTSTTTTTTSS-----
----TTSTTTTTTSS--S--
----TTSTTTTTTSS--S--
----TTSTTTTTTSS--S--
----TTSTTTTTTSS--S--
----TTSTTTTTTSS--S--
----TTSTTTTTTSS--S--
----TTSTTTTTTSS--S--
----TTSTTTTTTSS--S--
----TTSTTTTTTSS--S--
----TTSTTTTTSSS--S--
----TTSTTTTTTSS--S--
----TTSTTTTTTSS-----
----TTSTTTTTTSS--S--
----TTSTTTTTTSSS-S--
----TTSTTTTTTSSS-S--
----TTSTTTTTBSS-BS--
----TTSTTTTTTSSS-S--
----TTSTTTTTTSS--S--
----TTSTTTTTTSS--S--
----TTSTTTTTTTTS-S--
----TTSTTTTTTTT--S--
----TTSTTTTTTTT-----
----TTSTTTTTTSS--S--
----TTSTTTTTTTT--S--
----TTSTTTTTSSS-----
----TTSTTTTTTSS--S--
----TTSTTTTTTTT-----
----TT-TTTTTTTT--S--
----TTSTTTTTTTT-----
----TTSTTTTTTSS--S--
----TTSTTTTTTTT--S--
----TTSTTTTTTTT-----
----TTSTTTTTTTT-----
----TTSTTTTTTSS--S--
----TTSHHHHTTTT-----
----TTSTTTTTTTT-----
----TTSTTTTTTTT--S--
----TTSTTTTTTTT-----
----TTSTTTTTTSS-----
----TTSTTTTTTSS-----
----TTSTTTTTTTT-----
----TTSTTTTTTTT-----
----TTSTTTTTTSS-----
----TTSTTTTTTTS-----
----TTSTTTTTTSS-----
----TTSTTTTTTTT-----
----TTSTTTTTSSS-----
----TTSTTTTTTS------
----TTSTTTTTSSS-----
----TTSTTTTTTSS--S--
----TTSTTTTTTTT-----
----TTSTTTTTTSS--S--
----TTSTTTTTTTT-----
----TTSTTTTTTTT-----
----TTSTTTTTTTT--S--
----TTSTTTTTTTT--S--
----TTSTTTTTTTT--S--
----TTSTTTTTTTT--S--
----TTSTTTTTTTT--S--
----TTSTTTTTTTT--S--
----TTSTTTTTTTT--S--
----TTSTTTTTTSS--S--
----TTSTTTTTTTT--S--
----TTSTTTTTTTT--S--
----TTSTTTTTTTT--S--
----TTSTTTTTTTT--S--
----SSSTTTTTTTT-----
----TTSTTTTTTTT--S--
----TTSTTTTTTTT--S--
----TTSTTTTTTTT-----
----TTSTTTTTTTT--S--
----TTSTTTTTTTT-----
----TTSTTTTTTTT--S--
----TTSTTTTTTSS--S--
----TTSTTTTTTTT--S--
----TTSTTTTTTSS-----
----TTSTTTTTTTT--S--
----TTSTTTTTTTT-----
----TTSTTTTTTSS--S--
----TTSTTTTTTTS-----
----TTSTTTTTTSS--S--
----TTSTTTTTTTT--S--
----TTSTTTTTTSS--S--
----TTSTTTTTTSS--S--
----TTSTTTTTTTT--S--
----TTSTTTTTTTT--S--
----TT-TTTTTTTT--S--
----TTSTTTTTTTT--S--
----TTSTTTTTTTT--S--
----TTSTTTTTTSS-----
----TTSTTTTTTTT-----
----TTSTTTTTTSS--S--
----TTSTTTTTTSS-----
----TTSTTTTTTSS--S--
----TTSTTTTTTTT--S--
----TTSTTTTTTTT--S--
----TTSTTTTTTTT--S--
----TTSTTTTTTTT--S--
----TTSTTTTTTTT--S--
----TTSTTTTTTTT--S--
----TTSTTTTTTTT-----
----TTSTTTTTTTT-----
----TTSTTTTTTTT--S--
----TTSTTTTTTTT--S--
----TTSTTTTTSSS--S--
----TTSTTTTTTTS--S--
----TTSTTTTTTTT--S--
----TTSTTTTTTSS--TT-
----TTSTTTTTTTT--TT-
----TTSTTTTTTTT--S--
----TTSTTTTTTSS--S--
----TTSTTTTTTTT--S--
----TTSTTTTTTTT-SS--
----TTSTTTTTTTT--S--
----TTSTTTTTTTT--S--
----TTSTTTTTTTT--S--
----TTSTTTTTTSS--S--
----TTSTTTTTTSS--S--
----TTSTTTTTTTT--S--
----TTSTTTTTTTT--S--
----TTSTTTTTTTT--S--
----TTSTTTTTTTT--S--
----TTSTTTTTTTT--S--
----TTSTTTTTTTT--S--
----TTSTTTTTTTT--S--
----TTSTTTTTTTT--S--
----SSSTTTTTTTT--S--
----TTSTTTTTTTT--S--
----TTSTTTTTTTT--S--
----TTSTTTTTTTT--S--
----TTSTTTTTTTT--S--
----TT-TTTTTTSS--S--
---STTSTTTTTGGG--S--
---SSS-TTTTTTSS--S--
---STT-TTTTTTTT--S--
---STT-TTTHHHHH--S--
---SSS-TTTTTGGG--S--
----TT-TTTTTGGG-----
----TT-TTTTTTSSS-S--
----TT-TTTTTTTTS-S--
---STTSTTGGGTTTS-S--
----SSSTTHHHHTTS-S--
----TTSTTHHHHTSS-S--
----TTSTTTTTGGGS-S--
----TT-TTTHHHHTS-S--
----TT-TTTTTTTTS-S--
----TT-TTTGGGGGS-S--
----TT-TTTTTTTTS-S--
----TT-TTTTGGGT--S--
----TT-TTTTGGGT--S--
----TT-TTTTTGGG--S--
----TT-HHHHTGGG--S--
----TT-TTTTTTTT--S--
----TT-TTTTTGGG--S--
----TT-TTTHHHHH--S--
----TT-TTTSHHHHS-S--
----TT-TTTGGGTS--S--
----TT-TTTGGGTS-----
----TT-TTTSHHHH-----
----TT-TTTHHHHSS----
----TTSTTTHHHHH-----
---STTSTTTSHHHHS-S--
----TT-TTTSTTTTS----
----TT-TTTHHHHH--S--
----TTSTTTTTTTTS----
---STTSTTTTTTTT-----
---STTSTTTTTGGGS----
----TTSTTTHHHHHS----
---STTSTTTHHHHSS----
----TTSTTTTTGGGS----
----TT-TTTTTGGGS----
----TTSTTTTTTTTS----
----TTSTTTTTGGGS----
----TTSTTTHHHHTS----
----TTSTTTTTGGGS----
----TTSTTTTTGGGS----
----TTSTTTHHHHHS----
----TT-TTTTTTTSS----
----TTSTTTHHHHHS-S--
----TTSTTTGGGGSS----
----TTSTTTGGGTSS----
----TTSTTTTTGGGS----
----TT-TTTTHHHHS----
----TTSTTTHHHHTS----
----TTSTTTSGGGSS-S--
----TTSTTTTTGGGS----
----TTSTTTHHHHHS----
----TT-TTTSHHHHS----
----TTSTTTTTTTTS-S--
----TT-TTTHHHHSS----
----TTSTTTTGGGSSS---
----TT-TTTHHHHSS----
----TT-TTTSHHHHS----
----TTSTTTHHHHT--S--
----TT-TTTHHHHHS----
----TTSTTTTTTTT--S--
----TTSTTTHHHHHS----
----TT-TTTHHHHH-----
----TT-TTTHHHHSS----
---STT-TTTHHHHHS----
---STT-TTTHHHHSS----
---STTSTTTHHHHHS----
---STTSTTTHHHHTS----
----TTSTTTSHHHHS----
----TT-TTTSHHHHS----
----TT-TTTTGGGTS----
---STT-TTTSGGGSS----
----TTSTTTSHHHHS----
----TT-TTTHHHHHS----
----TT-TTTHHHHTS----
---GGG-TTTHHHHHS----
----TT-TTTTTTTTS----
----TTSTTTTTGGGS----
----TT-TTTHHHHHS----
---STT-TTTHHHHSS----
---STT-TTTHHHHSS----
---STTSTTTTTTTT-----
---STT-TTTTTGGGS----
---STTSTTTTTGGGS----
---STT-TTTTTTTTS----
---STTSTTTTTTTTS-S--
----TTSTTTTTTTTS----
---STTSTTTTTGGGS----
---STTSTTTTTTTTS----
---STTSTTTTTTTTS-S--
---STTSTTTTTGGGS-S--
---STTSTTTTTGGG-----
---STTSTTTTTGGGS----
---SSSSTTTTTTTTS----
---SSSSTTTTTGGGS----
---STTSTTTTTTTTS----
---STTSTTTTTGGGS----
---STTSTTTTTTTTS----
---SSS-TTTHHHHHS----
----TTSTTTTTTTTS----
----TTSTTTTTTTTS----
----TTSTTTTTTTTS----
----TTSTTTTTTTTS----
---STTSHHHHHHHH-----
---SSS-TTTTTTTTS----
---SSS-TTTSHHHHS----
----TT-TTTTGGGTS----
----TTSTTTHHHHHS----
----TT-TTTSGGGTS----
----TTSTTTTTTTTS----
----TT-TTTTTTTTS----
----TT-TTTTTTTTS----
----TT-TTTTTTTTS----
----TT-TTTTTGGGS----
----TT-TTTTTTTTS----
----TTSHHHHTTTTS----
----TTSTTTTTTTTS----
----TTSTTTTTTTTS----
----TTSTTTTTTTTS----
----TTSTTTTTTTTS----
----TT-TTTTTTTTS----
----TT-TTTTTGGGS----
----TTSTTTTTGGGS----
----TTSTTTTTTTT-----
----TT-TTTHHHHHS----
----TTSTTTTTTTTS----
----TTSTTTGGGGTS----
----TTSTTTTTTTTS----
----TTSTTTSGGGTS----
----TTSTTTGGGGTS----
----TTSTTTTGGGTS----
----TTSTTTTTTTTS----
----TTSTTTTGGGTS----
----TTSTTTSHHHHS----
----TTSTTTTTTTTSS---
----TTSTTTHHHHHS----
----TT-TTTSGGGTS----
----TTSTTTSSTTTS----
----TTSTTTSGGGTS----
----TTSTTTTHHHHS----
----TTSTTTSHHHHSS---
----TTSTTTSHHHHS----
----TTSTTTSHHHHS----
----SSSTTTGGGGSSS---
----TTSTTTSGGGTSS---
----TTSTTTHHHHHTT---
----TTSTTTTHHHHS----
----TTSTTTTTTTTS----
----SSSTTTSGGGTS----
----SSSTTTSSTTTS----
----TTSTTTTTTTTS----
----TTSTTTHHHHHS----
----TTSTTTHHHHHS----
----TTSTTTSHHHHS----
----TTSTTTTTGGGS----
----TTSTTTSHHHHS----
----TTSTTTHHHHHS----
----TTSTTTHHHHHS----
----TT-TTTSHHHHS----
----TT-TTTSSTTTS----
----TTSTTTTTGGGS----
----TTSTTTSHHHHS----
----TTSTTTSGGGTS----
----TT-TTTSGGGTS----
----TTSTTTSGGGTS----
----TT-TTTSHHHHTT---
----TTSTTTSHHHHS----
----TTSTTTSHHHHS----
----TTSTTT-HHHHS----
----TTSTTTHHHHSS----
----TTSTTTSHHHHTT---
----TTSTTTHHHHHS----
----TTSTTTSHHHHS----
----TTSTTTHHHHTSS---
----TTSTTTGGGTSS----
----TTSTTTHHHHSS----
----TTSTTTHHHHSS----
----TTSTTTSHHHHS----
----SSSTTTHHHHSSS---
----TTSTTTSHHHHSS---
----TTSTTTTHHHHSS---
----TTSTTTSHHHHTT---
----SSSTTTSGGGTTT---
----TTSTTTSHHHHS----
----TT-TTTSHHHHS----
---SSSSTTTTTTTTS----
----TTSTTTSGGGTS----
----TTSTTTTGGGTS----
----TTSTTTTTTTTS----
----TTSTTTHHHHHS----
----TTSTTTGGGGTS----
----TTSTTTSHHHHTT---
----TTSTTTSHHHHTT---
----TTSTTTSHHHHTT---
----TTSTTTSTTTSS----
----TTSTTTGGGTSS----
----TTSTTTHHHHSS----
----TTSTTTGGGTTS----
----TTSTTTGGGTSS----
----TTSTTTGGGTSS----
----TTSTTTGGGTSS----
----TTSTTTHHHHSS----
----TTSTTTHHHHSS----
----TTSTTTHHHHHS----
----TTSTTTTHHHHS----
----TTSTTTTTTTTS----
----TTSTTTTHHHHS----
----TT-TTTHHHHHTT---
----TTSTTTGGGTSS----
----TT-TTTTTTTTS----
----SSSTTTTHHHHS----
----SSSTTTHHHHHS----
----TTSTTTTHHHHS----
----TTSTTTHHHHHS----
----TTSTTTSHHHHS----
----TTSTTTSGGGTS----
----TTSTTTSHHHH-----
----TTSTTTSGGGS-----
----TTSTTTSGGGG-----
----TTSTTTSGGGT-----
----TTSTTTSGGGT-----
----TTSTTTGGGGT-----
----TTSTTTSGGGS-----
----TTSTTTSGGGT-----
--S-TTSTTTSHHHH-----
----TTSTTTSGGGT-----
----TTSTTTSHHHH-----
----TTSTTTSTTTS-----
----TTSTTTSHHHH-----
----TTSTTTHHHHH-----
----TTSTTTSGGGS-----
----TTSTTTTTTTT-----
---STTSTTTSHHHH-----
----TTSTTTTTGGG--S--
----TTSTTTSHHHH-----
----TT-TTTTHHHH--S--
----TTSTTTTTTTT--S--
----TTSTTTTHHHH-----
----TTSTTTTGGGTS-S--
----SSSTTTSHHHHS----
----TTSTTTHHHHHS----
----TT-TTTHHHHHS-S--
----TTSTTTHHHHTT----
----TTSTTTTGGGTS----
----TTSTTTHHHHHS----
----TTSTTTHHHHTT----
----TTSTTTHHHHHT----
--S-TTSTTTHHHHHH----
----TTSTTTHHHHHH----
----TTSTTTHHHHTT----
----TTSTTTHHHHHH----
----TTSTTTHHHHTT----
----TTSTTTHHHHHS----
----TTSTTTHHHHTT-S--
----TTSTTTHHHHTT-S--
----TTSTTTSHHHHS-S--
----TTSTTTSHHHHS-S--
----TTSTTTHHHHHS-S--
----TTSTTTHHHHHTSS--
----TTSTTTHHHHTT-S--
----TTSTTTHHHHTT-S--
----SSSTTTHHHHTT-S--
----TTSTTTHHHHHH-S--
----TTSTTTHHHHHT-S--
----TTSTTTHHHHTT----
----TTSTTTHHHHTT----
----TTSTTTHHHHTT----
----TTSTTTHHHHTT----
----TTSTTTHHHHTT----
----TTSTTTHHHHTT----
----TTSTTTHHHHTT----
----TTTTTTHHHHTS-S--
----TTTTTTHHHHTT----
----TTSTTTHHHHHH-S--
----TTSTTTHHHHHH----
----TTSTTTHHHHHH-S--
----TTSTTTHHHHHT-S--
----TTSTTTSIIIII----
----TTSTTTGGGTTTS---
----TTTTTTSHHHHT-S--
----TTSTTTGGGTTT----
----TTSTTTHHHHTT-S--
----TTSTTTHHHHHT-S--
----TTSTTTSHHHHT-S--
----TTSTTTTHHHHT-S--
----TTSTTTSGGGTT-S--
----TTSTTTSTTTTT-S--
----TTSTTTSHHHHT-S--
----TTSTTTSHHHHT-S--
----TTSTTTSHHHHT-S--
----TTSTTTSGGGTT-S--
----TTSTTTSGGGTT-S--
----TTSTTTSHHHHT-S--
----TTSTTTGGGGTT-S--
----TTSTTTSHHHHT-S--
----TTTTTTGGGGTT-S--
----TTSTTTSGGGTT-S--
----TTSTTTHHHHHS-S--
----TTSTTTHHHHHS-S--
--S-TTSTTTHHHHHT-S--
----TTSTTTTTTTTT-S--
----TTSTTTHHHHHT-S--
--S-TTSTTTHHHHHT-S--
----TTSTTTHHHHHT-S--
----TTSTTTTIIIII----
----TTSTTTHHHHHT-S--
----TTSTTTHHHHTT----
----TTSTTTHHHHTT----
----TTSTTTHHHHHT-S--
----TTSTTTHHHHTS-S--
----TTSTTTHHHHTT-S--
----TTSTTTHHHHTS-S--
----TTSTTTHHHHTS----
----TTSTTTHHHHTT----
----TTSTTTHHHHTT----
----TTSTTTHHHHTS----
----TTSTTTGGGTTSS---
----TTSTTTGGGTTT----
----TTSTTTHHHHTT-S--
----TTSTTT-HHHHS----
----TTSTTTHHHHTS----
----TTSTTTGGGTTTS---
----TTSTTTSHHHHS----
----TTSTTTSIIIIIS---
----TT-TTTSHHHHTS---
----TTSTTTSHHHHT----
----TTSTTTTHHHHS----
----TTSTTTGGGGSS----
----TTSTTTGGGTTT-S--
----TTSTTTGGGSSSSS--
----TTSTTTSHHHHS-S--
----TTSTTTHHHHTT----
----SSSTTTSTTTTT-S--
----TTSTTTSTTTTT-S--
----TTSTTTSHHHHT-S--
----TTSTTTTTGGGT----
----TTSTTTHHHHTT-S--
----TTSTTTHHHHTT-S--
----SSSTTTHHHHTT----
----TTSTTTHHHHTT-S--
----TT-TTTHHHHHH-S--
----TT-TTTHHHHHH-S--
--S-TTSTTTHHHHHH-S--
----TTSTTTHHHHTT-S--
----TTSTTTHHHHTT-S--
----TT-TTTTTGGGT----
----TTSTTTHHHHTT----
----SSSTTTHHHHHH-S--
----TTSTTTHHHHHT-S--
----TT-TTTHHHHHS-S--
----TTSTTTTTHHHH-S--
----TTSTTTTTHHHH----
----TTSTTTSHHHHS-S--
----SSSTTTTTTTTS-S--
----TTSTTTTTHHHHS---
----TT-TTTHHHHHT-S--
----TTSTTTSHHHHS----
----TTSTTTHHHHHH----
----TTSTTTHHHHHT----
---STTSHHHHHHHHS----
----TTSTTTHHHHHS----
----TTSTTTHHHHHT----
----SSSTTTSHHHHS-S--
----TTSTTTTGGGTS----
----TTSTTTSHHHHT-S--
----TTSTTTSHHHHT----
----SSSTTTHHHHHS----
----TTSTTTHHHHHH----
----TTSTTTTTTTTS----
----TTSTTTHHHHHS-S--
----TTSTTTSHHHHS-S--
----SSSTTTSHHHHS-S--
----TTSTTTSHHHHS-S--
----TTSTTTSHHHHS-S--
----TTSTTTSHHHHS-S--
----TTSTTTHHHHHS-S--
----TTSTTTHHHHHS-S--
----TTSTTTHHHHHT-S--
----TTSTTTGGGTSS-S--
----TT-TTTHHHHHS-S--
----TTSTTTSHHHHS-S--
----SS-TTTSHHHHS-S--
----TTSTTTTTTTTS-S--
----TTSTTTTTTTTS-S--
----TT-TTTHHHHHT-S--
----TT-TTTHHHHHS-S--
----TT-TTTGGGGTSSS--
----TT-TTTTTTTTS-S--
----TTSTTTSHHHHS-S--
----TTSTTTHHHHS--S--
----SSSTTTSGGGS--S--
----TTSTTTGGGTSS-S--
---STTSTTTGGGTSS-S--
---STTSTTTGGGSS--S--
---GGGSTTTGGGGS--S--
---GGGSTTTGGGSS--S--
---STTSTTTGGGSS--S--
---GGGSTTTSTT-SS-S--
---GGGSTTTGGGSS--S--
---TTTSTTTGGGSSS-S--
---GGGSTTTGGG-S-----
----TTSTTTGGGSS-----
----TTSTTTGGGSS-----
----TTSTTTGGGSS-----
----TTSTTTGGGTS-----
----TTSTTTSSSSS--S--
----TTSTTTGGGSS--S--
----TTSTTTHHHHSS-S--
----TTSTTTGGGSSS-S--
----TTSTTTGGGTSS-S--
----SSSTTTGGGTSS-S--
----TTSTTTHHHHS--S--
----TTSTTTHHHHSS-S--
----TTSTTTGGGTSS-S--
----SSSTTTTTTSSS-S--
----TTSTTTTTTSSS-S--
----TTSTTTGGGSSS-S--
----TTSTTTHHHHSS-S--
----TTSTTTHHHHTTTS--
----SSSTTTGGGTSS-S--
----SSSTTTGGGTSS-S--
----SSSTTTTTTSSS-S--
----TTSTTTGGGTSS-S--
----TTSTTTGGGSSS-S--
----TTSTTTTTTSSS-S--
----SSSTTTTTTSSS-S--
----TTSTTTHHHHSS-S--
----TTSTTTHHHHSS-S--
----TTSTTTGGGTS--S--
----SSSTTTGGGTS--S--
----TTSTTTSTTTSS-S--
----SSSTTT-SS-SS-S--
----TTSTTT-TTSSS-S--
----TTSTTT-TTTSS-S--
----TTSTTTTTTTSS-S--
----TTSTTT-SSTTS-S--
----SSSGGG-TTTSS-S--
----TTSTTT-TTTSS-S--
----TTSTTT-TTTS--S--
----TTSTTTTTTTS--S--
----TTSTTT-SSS---S--
----SSSTTT-TTTS--S--
----TTSTTTGGGTS--S--
----TTSTTTGGGTS--S--
---STTSTTTSSS-S--S--
----TTSTTTTTT-S--S--
----TTSTTTTTT----S--
----TT-TTTTTS-S--S--
----TTSTTTTTS-S--S--
----SSSTTTGGGSS--S--
----SSSTTTGGGTS--S--
---STTSTTT-TTTS--S--
---STTSTTT-SSSS--S--
----SSSTTT-SSSS--S--
----TTSTTT-SS-S--S--
---SSSSTTT-SS----S--
----TTSTTTSSS----S--
----SSSTTT-SS----S--
----SSSTTS-SS-S--S--
----TTSTTTSTTTS--S--
----TTSTTT-SS-S--S--
----TTSTTS-SS-SS-S--
----TTSTTS-SS-------
----TTSTTS-SS-S--S--
---STTSTTTSSS--S-S--
---STTSTTT-SS----S--
----TTSTTTTTS-S--S--
----TTSHHHHSS-S--S--
----TTSTTT-SS----S--
----TTSTTTSSS----S--
----TTSTTSSSS----S--
----TTSTTTSSS----S--
----TTSTTT-SS-S--S--
----TTSTTT-SS-S--S--
----TTSTTTSSS-------
----TTSTTTSSS-S--S--
----TTSTTTSSS-S--S--
----TTSTTTSSS-S--S--
---STTSTTSSSS-SS-S--
---GGGSTTSSSS-SS-S--
---GGGSTTSSSS-SS-S--
---GGGSTTTSSS-S--S--
---GGGSGGGSSS----S--
---GGGSTTTSSS----S--
---GGGSTTTSSS-------
---GGGSTTTSTT-------
---GGGSTTTSSS-------
---GGGSTTT-SS-------
---GGGSTTT-SS----S--
---GGGSTTT-SS----S--
---GGGSTTT-SS----S--
---TTTSTTT-SS-------
---GGGSGGG-SS-------
---GGGSGGG-SS-------
---GGGSTTT-SS-------
---GGGSTTT-SS-------
---GGGSTTT-SS-------
---GGGSTTT-SS-S-----
---GGGSTTT-SS-SS-S--
---GGGSTTT-SS-S--S--
---GGGSTTS-SS-S--S--
---GGGSTTTSSS----S--
---GGGSTTT-SS----S--
---GGGSTTTSSS----S--
---GGGSTTTSSS-------
---GGGSTTT-SS----S--
---GGGSTTT-SS----S--
---GGGSTTT-SS----S--
---GGGSTTT-SS-S--S--
---GGGSGGG-SS----S--
---TTTSTTTTTS----S--
---GGGSTTT-SS----S--
---GGGSGGG-SS-SS-S--
---TTSSTTT-SS----S--
---GGGSTTT-SS----S--
---GGGSTTT-SS----S--
---TTSSTTT-SS----S--
---TTSSHHHHSS----S--
---TTSSTTTSSS----S--
---GGGSGGG-SS----S--
---GGGSTTT-TTT---S--
---GGGSTTT-TTS---S--
---TTTSTTTGGGS---S--
---GGGSTTTGGGS---S--
---GGGSTTS-SS----S--
---GGGSTTT-SS----S--
---GGGSTTS-SS----S--
---GGGSTTS-SS----S--
---GGGSTTSSSS----TT-
---STTSTTS-SS----TT-
---GGGSTTTSSS----TT-
---GGGSTTTSSS----S--
---GGGSTTT-SS----S--
---GGGSTTT-SS----TT-
---GGGSTTSSSS----S--
---GGGSTTSSSS----S--
---GGGSTTTSSS----S--
---GGGSTTTSSS----S--
---GGGSTTTSSS----S--
---STTSTTTTTT----S--
---GGGSTTTTTT----S--
---STTSTTTSSS----S--
---STTSTTTTTT-S--S--
---GGGSTTTTTT-S--TT-
---GGGSTTTTTT-SS----
---GGGSTTTTTT----S--
---GGGSTTTTTT-S--S--
---GGGSTTTTTT-S--S--
---GGGSTTTTTT-S--S--
---GGGSTTTTTT-S--S--
---GGGSTTTTTT----S--
---GGGSTTTTTT----S--
---GGGSTTTTTT-S--S--
---GGGSTTTTTT-S--TT-
---GGGSTTTTTT-S--TT-
---GGGSTTTTTT-S--TT-
---GGGSTTTTTT-S--S--
---TTSSTTTTTT----S--
---GGGSTTTTTT-S--S--
---GGGSTTTTTT-S--S--
---TTSSTTTTTT-S--S--
---GGGSTTTTTT-S--S--
---GGGSTTTTTT----S--
---GGGSTTTTTT-S--S--
---GGGSTTTTTT----S--
---GGGSTTTTTT----S--
---GGGSTTTTTT-S--S--
---GGGSTTTTTS-SS-S--
---GGGSTTTTTT----S--
---GGGSTTTTTT----S--
---TTSSTTTTTT----S--
---GGGSTTTTTT----S--
---GGGSTTTTTT----S--
---GGGSTTTTTT-S--S--
---GGGSTTTTTT-S--S--
---GGGSTTTTTT-S--S--
---GGGSTTTTTT-S--S--
---GGGSTTTTTT-S--S--
---GGGSTTTTTT-S-----
---GGGSTTTTTT-S-----
---TTTSTTTTTT-SS-S--
---TTTSTTTGGG-SS----
---TTTSTTTTTT--S----
---TTTSTTTGGG-SS----
---GGGSTTTTTT-SS----
---GGGSTTTTTT-SS----
---TTTSTTTTTT-SS----
---TTTSTTTTTT-SS----
---TTTSTTTTTT-SS----
---TTTSTTTTTT-SS----
---TTTSTTT-SS-SS----
---GGGSTTT-SS-SS----
---GGGSTTTSSS-SS----
---GGGSTTTSSS-SS----
---GGGSTTT-SS-SS----
---GGGSTTT-SS-SS----
---GGGSTTT-SS-SS-S--
---GGGSTTT-SS-SS----
---GGGSTTT-SS-SS----
---GGGSTTTSSS-SS----
---GGGSTTT-SS--S----
---GGGSTTT-SS-SS----
---GGGSTTT-SS-SS----
---GGGSTTTTTT--S----
---GGGSTTTTTT-SS-S--
---TTTSTTTTTT-SS-S--
---TTTSTTTTTT-SS-S--
---TTTSTTTGGG-SS-S--
---TTTSTTTTTT--S-S--
---GGGSTTTTTT-SS-S--
---GGGSTTTTTT-SS-S--
---GGGSTTTTTT-SS-S--
---TTSSTTTTTS-SS----
---TTTSTTTTTT-SS----
---TTTSTTTTTT-SS----
---TTTSTTTTTT-SS----
---TTTSTTTTTT--S----
---TTTSTTTTTT-SS----
---GGGSTTTGGG-SS----
---GGGSHHHHTT-SS----
---GGGSTTTTTT-SS----
---TTTSTTTGGG-SS-S--
---TTSSTTTTTT--S----
---TTTSTTTGGG-SS----
---TTSSTTTTTT--S----
---TTTSTTTTTT-SS-S--
---TTTSTTTTTT-SS----
---TTSSTTTTTT-SS----
---GGGSTTTTTT-SS----
---TTTSTTTTTS-SS-S--
---GGGSTTTTTS-SS----
---TTTSTTTTTT-------
---GGGSTTTTTT--S----
---TTTSTTTTTT--S----
---GGGSTTTTTT-SS----
---GGGSTTTTTS-SS-S--
---TTTSTTTTTT-SS-S--
---GGGSTTTTTT--S-S--
---SSSSTTTTTT--S-S--
---SSSSTTTTTT--S-S--
---GGGSTTTTTT--S-S--
---GGGSTTTTTT--S-S--
---GGGSTTTTTT--S-S--
---GGGSTTTTTT-SS-S--
---GGGSTTTTTT-SS-S--
---GGGSTTTTTT-SS-S--
---GGGSTTTTTT-SS-S--
---GGGSTTTTTT--S----
---GGGSTTTTTT--S----
---GGGSTTTTTT--S-S--
---GGGSTTTTTT--S-S--
---GGGSTTTTTT--S-S--
---GGGSTTTTTT--S----
---GGGSTTTTTT--S----
---GGGSTTTTTT--S----
---TTTSTTTTTT--S----
---TTTSTTTTTT--S----
---GGGSTTTTTT--S----
---TTTSTTTTTT--S----
---TTTSTTTTTT--S----
---GGGSTTTTTT--S----
---GGGSTTTTTT--S----
---GGGSTTTTTT-------
---GGGSTTTTTT----S--
---TTSSTTTTTT----S--
---GGGSTTTTTT----S--
---GGGSTTTGGG-SS-S--
---TTTSTTTTTT-------
---TTTSTTTTTT--S-S--
---GGG-TTTGGG--S----
---TTTSTTTTTT--S-S--
---TTTSTTTGGG--S----
---TTTSTTTTTT--S-S--
---TTTSTTTTTT--S-S--
---GGGSTTTTTT-------
---TTTSTTTTTT--S----
---GGGSTTTTTT-------
---GGGSTTTTTT-------
---GGGSTTTTTT-------
---GGGSTTTTTT--S----
---GGGSTTTTTT----S--
---GGGSTTTTTT--S----
---GGGSTTTTTT--S----
---GGGSTTTTTT-SS----
---GGGSTTTTTT-SS-S--
---GGGSTTTTTT--S-S--
---GGGSTTTTTT-SS-S--
---TTSSTTTTTT-SS----
---GGGSTTTTTT--S-S--
---GGGSTTTTTT--S-S--
---GGGSTTTTTT-SS-S--
---GGGSTTTTTT--S-S--
---TTSSTTTTTT--S----
---TTTSTTTTTT--S----
---TTTSTTTTTT--S-S--
---GGGSTTTTTT-SS-S--
---TTTSTTTTTT--S-S--
---GGGSTTTTTT--S-S--
---GGGSTTTTTT-------
---GGGSTTTTTT--S-S--
---GGGSTTTTTT--S----
---TTTSTTTTTT--S-S--
---GGGSTTTTTT--S----
---GGGSTTTTTT-SS-S--
---GGGSTTTTTT-SS-S--
---STTSTTTTTT--S-S--
---GGGSTTTTTT-SS-S--
---GGGSTTTTTT-SS-S--
--BTTBSTTTTTT-SS-S--
---TTSSTTTGGG--S-S--
---GGGSTTTTTT-SS-S--
---GGGSTTTTTT-SS-S--
---GGGSTTTTTT--S-S--
---TTTSTTTTTT-SS-S--
---GGGSTTTTTT-SS-S--
---TTTSTTTTTT-SS-S--
---TTTSTTTTTT--S-S--
---TTTSTTTTTT-SS-S--
---TTSSTTTTTT-SS-S--
---TTTSTTTTTT-SS-S--
---GGGSTTTTTT-SS-S--
---TTTSTTTTTT-SS-S--
---GGGSTTTGGG-SS-S--
---TTTSTTTTTT-SS-S--
---TTTSTTTTTT-SS-S--
---GGGSTTTTTT--S-S--
---GGGSTTTTTT--S-S--
---TTTSTTTTTT--S-S--
---GGGSTTTTTT--S-S--
---TTTSTTTTTT-SS-S--
---TTTSTTTTTT--S-S--
---TTTSTTTTTT--S-S--
---TTTSTTTGGG--S-S--
---TTTSTTTTTT--S-S--
---TTTSTTTTTT-SS----
---TTTSTTTTTT--S-S--
---TTTSTTTTTT-------
---GGGSTTTTTT-------
---GGGSTTTTTT--S----
---GGGSTTTTTT--S----
---GGGSTTTTTT--S----
---GGGSTTTTTT--S----
---TTSSTTTTTS--S----
---GGGSTTTTTT-------
---TTSSTTTGGG-------
---TTTSTTTTTT--S-S--
---GGGSTTTTTS--S-S--
---GGGSTTTTTT--S----
---GGGSTTTTTT--S-S--
---GGGSTTTTTT--S-S--
---GGGSTTTTTT-SS-S--
---TTTSTTTTTS--S-S--
---GGGSTTTTTT-SS-S--
---GGGSTTTTTT-SS-S--
---GGGSTTTTTT-SS----
---GGGSTTTTTT--S-S--
---GGGSTTTGGG--S----
---GGGSTTTTTT--S----
---GGGSTTTTTT-SS----
---GGGSTTTTTT--S----
---TTTSTTTTTT--S----
---GGGSTTTTTT-SS----
---GGGSTTTTTT--S----
---GGGSTTTTTSS-S----
---GGGSTTTTTS--S----
---GGGSTTTTTT--S----
---TTSSTTTTTT-------
---TTTSTTTTTT-------
---GGGSTTTTTT--S----
---GGGSTTTTTT--S----
---TTTSTTTTTT--S----
---TTTSTTTTTT--S----
---GGGSTTTTTT-SS----
---GGGSTTTTTT--S----
---GGGSTTTTTT-SS----
---GGGSTTTTTT--S-S--
---GGGSTTTTTT-SS-S--
---GGGSTTTTTT--S-S--
---TTTSTTTTTT--S----
---GGGSTTTTTT--S----
---GGGSTTTTTT--S----
---GGGSTTTTTT--S-S--
---GGGSTTTTTT--S-S--
---GGGSTTTTTT--S-S--
---TTTSTTTTTT--S-S--
---TTSSTTTTTT-------
---GGGSTTTTTT-SS----
---GGGSTTTTTT-SS----
---GGGSTTTTTT-SS----
---GGGSTTTTTT-SS-S--
---GGGSTTTTTT-SS----
---GGGSTTTTTT-SS-S--
---GGGSTTTTTT-------
---TTTSTTTTTT-SS----
---GGGSTTTTTT--S----
---GGGSTTTTTT--S----
---GGGSTTTTTT-SS----
---GGGSTTTTTT-SS----
---GGGSTTTTTT-SS-S--
---TTTSTTTTTT--S-S--
---GGGSTTTTTT-SS-S--
---GGGSTTTTTT-SS-S--
---GGGSTTTTTT--S----
---GGGSTTTTTT--S-S--
---GGGSTTTTTT--S-S--
---TTTSTTTGGG-SS-S--
---TTTSTTTTTT-SS-S--
---GGGSTTTTTT--S-S--
---GGGSTTTTTT--S-S--
---GGGSTTTTTT--S-S--
---GGGSTTTTTT----S--
---GGGSTTTTTT----S--
---GGGSTTTTTT----S--
---TTTSTTTTTT--S-S--
---GGGSTTTTTT----S--
---GGGSTTTTTT-------
---GGGSTTTTTT-S--S--
---GGGSTTTTTT-S--S--
---GGGSTTTTTT-S--S--
---GGGSTTTGGG-S--S--
---GGGSTTTTTT-S--S--
---GGGSTTTTTT-S--S--
---TTTSTTTTTS-S--S--
---GGGSTTTTTT-S--S--
---GGGSTTTTTT-S--S--
---GGGSTTTTTT----S--
---GGGSTTTTTT-S--S--
---GGGSTTTGGG-S--S--
---GGGSTTTGGG-S--S--
---GGGSTTTTTS-S--S--
---GGGSTTTGGG-S--S--
---GGGSTTTGGG-S--S--
---GGGSTTTGGG-S--S--
---GGGSTTTTTS-S--S--
---STTSTTTGGG-S--TT-
---GGGSTTTTTT-S--S--
---TTTSTTTGGG-S--TT-
---GGGSTTTGGG-S--TT-
---GGGSTTTTTS-S--TT-
---GGGSTTTTTS-S--TT-
---GGGSTTTTTT-S--S--
---GGGSTTTTTT-S--S--
---GGGSTTTGGG-S-----
---GGGSTTTTTT-S-----
---GGGSTTTTTT-S-----
---GGGSTTTTTT-S--S--
---GGGSTTTTTS-S-----
---TTTSTTTTTT-S-----
---GGGSTTTTTT-------
---GGGSTTTTTT-------
---GGGSTTTTTT-------
---GGGSTTTTTT-------
---GGGSTTTTTT-S-----
---TTTSTTTTTT-S--S--
---GGGSTTTTTT-S--S--
---TTTSTTTTTT-------
---GGGSTTTTTT----S--
---GGGSTTTTTT-S--S--
---GGGSTTTTTT----S--
---GGGSTTTTTT----S--
---GGGSTTTTTT----S--
---TTTSTTTTTT-S--S--
---TTTSTTTTTT-S-----
---GGGSTTTTTT-S-----
---GGGSTTTTTT-S-----
---GGGSTTTTTT-SS-S--
---TTTSTTTTTT-SS-S--
---GGGSTTTTTT-SS----
---STTSTTTTTT-SS----
---TTTSTTTTTT-SS----
---TTTSTTTTTT-S-----
---GGGSTTTTTT-SS----
---GGGSTTTTTT-------
---GGGSTTTTTT--S----
---TTSSTTTTTT-SS----
---GGGSTTTTTT--S----
---TTSSTTTTTT--S----
---TTTSTTTTTT-SS----
---STTSTTTTTT-------
---GGGSTTTTTT--S----
---GGGSTTTTTT--S----
---GGGSTTTTTT-SS----
---TTTSTTTTTT--S----
---TTTSTTTTTT-SS----
---TTTSTTTTTT-SS----
---TTTSTTTTTT-SS----
---TTTSTTTTTT--S----
---TTSSTTTTTT--S----
---TTTSTTTTTT--S----
---GGGSTTTTTT--S----
---TTSSTTTTTT--S----
---TTTSTTTTTT--S----
---TTSSTTTTTT-SS----
---TTSSTTTTTT--S----
---GGGSTTTTTT--S----
---GGGSTTTTTT--S----
---TTTSTTTTTT--S----
---GGGSTTTTTT-SS----
---TTTSTTTTTT--S----
---TTTSTTTTTT--SSS--
---TTSSTTTGGG--SSS--
---TTTSTTTTTT--SSS--
---GGGSTTTTTT--SSS--
---GGGSTTTTTT--SSS--
---TTTSTTTTTT-SSS---
---GGGSTTTTTT-SS----
---TTTSTTTTTT--S----
---GGGSTTTTTT-SS----
---TTSSTTTTTT--S----
---TTTSHHHHTT--S----
---GGGSTTTTTT--S----
---TTTSTTTTTT-SS----
---GGGSTTTTTT--S----
---TTTSTTTTTT-SS----
---TTTSTTTTTT--S----
---GGGSTTTTTT--S----
---GGGSTTTTTT--SSS--
---TTTSTTTTTT--SS---
---GGGSTTTTTT-SS----
---TTTSTTTTTT--SS---
---GGGSTTTTTT-SS----
---TTSSTTTTTT--SS---
---TTTSTTTTTT--SS---
---TTSSTTTTTT-SS----
---TTSSTTTTTT--S----
---TTTSTTTTTT-SS----
---GGGSTTTTTT--S----
---TTSSTTTTTT-SS----
---TTTSTTTTTT--S----
---GGGSTTTTTT--S----
---TTTSTTTTTT-SS----
---TTTSTTTTTT-SS----
---TTSSTTTTTT--S----
---GGGSTTTTTT--S----
---TTSSTTTTTT-SS-S--
---TTSSTTTTTT-SS-S--
---TTSSTTTGGG-SS----
---TTTSTTTTTT-SS----
---GGGSTTTTTT-SS----
---TTSSTTTTTT--S----
---GGGSTTTTTT-------
---GGGSTTTTTT--S----
---GGGSTTTTTT-SS----
---TTTSTTTTTS-SS----
---GGGSTTTTTT-S-----
---GGGSTTTTTT-S-----
---TTTSTTTTTS-S-----
---TTSSTTTTTT-------
---TTTSTTTTTT-S-----
---TTS-TTTGGG-------
---GGGSTTTTTT-S-----
---TTTSTTTTTT-S-----
---GGGSTTTTTT-S-----
---TTTSTTTTTT-S-----
---TTTSTTTTTT-S-----
---TTTSTTTTTT-S-----
---TTS-TTTTTT-------
---TTTSTTTTTT-S--S--
---TTTSTTTTTT-------
---TTTSTTTTTT-------
---GGGSTTTTTT--S----
---TTTSTTTTTT-SS----
---TTTSTTTTTT--S----
---GGGSTTTTTT-SS----
---TTTSTTTTTT-SS----
---TTTSTTTTTT--S----
---TTTSTTTTTT-------
---TTTSTTTTTT-SS----
---TTSSTTTTTT--S----
---TTTSTTTTTT-SS----
---TTTSTTTTTT--S----
---TTSSTTTTTT--S----
---TTTSTTTTTT--S----
---TTSSTTTTTT-S-----
---GGGSTTTTTT-------
---TTSSTTTTTT-------
---GGGSTTTTTT--S----
---GGGSTTTTTT--S----
---SSSSTTTTTT-------
---TTTSTTTTTT-SS----
---TTTSTTTTTT-SS----
---GGGSTTTTTT-------
---GGGSTTTGGG--S----
---TTSSTTTTTT-SS----
---TTSSTTTGGG-------
---GGGSTTTTTT-------
---TTTSTTTTTT-------
---TTSSTTTTTT-------
---TTTSTTTTTT-------
---TTTSTTTTTT-------
---TTSSTTTTTTS------
---TTTSTTTTTTS------
---GGGSTTTTTT-------
---GGGSTTTTTT-------
---TTSSTTTTTTS-S----
---STTSTTTTTT--S----
---TTTSTTTTTT-SS----
---TTTSTTTTTT-SS----
---TTTSTTTTTT--S----
---TTSSTTTTTT--S----
---TTTSTTTTTT--S----
---TTSSTTTTTT--S----
---TTTSTTTTTT--S----
---TTSSTTTTTT-SS----
---TTSSTTTTTT--S----
---TTTSTTTTTT--S----
---TTTSTTTGGG-------
---GGGSTTTTTT--S----
---GGGSTTTTTT--S----
---GGGSTTTGGG-SS----
---TTTSTTTTTT--S----
---TTTSTTTTTT--S----
---TTTSTTTTTT-SS----
---TTSSTTTTTT--S----
---TTTSTTTTTT-SS----
---TTTSTTTTTT-SS----
---TTTSTTTTTT-SS----
---TTTSTTTTTT--S----
---TTTSTTTTTT-SS----
---GGGSTTTTTT-SS----
---TTTSTTTTTT--S----
---TTTSTTTTTT--S----
---TTTSTTTTTT-SS----
---GGGSTTTTTT--S----
---TTTSTTTTTT--S----
---TTTSTTTTTT--S----
---TTTSTTTTTT--S----
---TTTSTTTTTT--S----
---TTTSTTTTTT-SS----
---TTTSTTTTTT--S----
---TTTSTTTTTT--S----
---GGGSTTTTTT-SS----
---GGGSTTTGGG-SS----
---GGGSTTTTTT-SS----
---GGGSTTTTTT-SS----
---TTTSTTTTTT--S----
---TTTSTTTTTT--S----
---TTTSTTTTTT--S----
---TTTSTTTTTT-SS----
---TTTSTTTTTT-SS----
---GGGSTTTTTT-SS----
---TTTSTTTTTT-SS----
---GGGSTTTTTT--S----
---TTTSTTTTTT--S----
---GGGSTTTTTT--S----
---TTTSTTTTTT-SS----
---TTTSTTTTTT-SS----
---GGGSTTTTTT--S----
---TTTSTTTTTT--S----
---TTTSTTTTTT-SS----
---TTTSTTTTTT-SS----
---TTTSTTTGGG--S----
---TTTSTTTTTT--S----
---GGGSTTTGGG--S----
---GGGSTTTGGG--S----
---GGGSTTTTTT-SS----
---TTSSTTTGGG-SS----
---GGGSTTTGGG-SS----
---TTSSTTTTTT--S----
---TTTSTTTTTT--S----
---GGGSTTTTTT--S----
---GGGSTTTTTT-SS----
---GGGSTTTTTT--S----
---GGGSTTTTTT--S----
---GGGSTTTGGG-SS----
---GGGSTTTGGG-SS----
---TTTSTTTTTT-SS----
---GGGSTTTTTT--S----
---GGGSTTTTTT-SS----
---GGGSTTTTTT-SS----
---GGGSTTTTTT--S----
---TTSSTTTTTT--S----
---GGGSTTTTTT--S----
---TTTSTTTTTT--S----
---TTTSTTTTTT-SS----
---TTTSTTTTTT-SS----
---TTTSTTTTTT-SS----
---TTSSTTTTTT--S----
---GGGSTTTTTT-SS----
---GGGSTTTTTT-SS----
---TTTSTTTTTT--S----
---TTSSTTTGGG-SS----
---GGGSTTTTTT-SS----
---GGGSTTTTTT-SS----
---GGGSTTTTTT--S----
---GGGSTTTTTT-SS----
---TTSSTTTTTT-SS----
---GGGSTTTTTT-SS----
---GGGSTTTTTT-SS----
---GGGSTTTTTS-SS----
---TTTSTTTTTT--S----
---TTSSTTTTTT--S----
---TTTSTTTTTT-SS----
---TTTSTTTTTT--S----
---GGGSTTTTTT--S----
---TTSSTTTTTT--S----
---GGGSTTTTTT--S----
---GGGSTTTTTT--S----
---TTTSTTTGGG--S----
----TTSTTTTTT-SS----
----TTSTTTTTT--S----
----TTSTTTTTT-SS----
----TTSTTTTTT--S----
----SSSTTTTTT--S----
----TTSTTTTTT--S----
----TTSTTTTTT-------
----TTSTTTTTT-S-----
----TTSTTTTTT--S----
----TTSTTTTTT--S----
----TTSTTTTTT-------
----TTSTTTTTT-------
---STTSTTTTTT-------
----SSSTTTTTT--S----
----TTSTTTTTT--S----
----TTSTTTTTT--S----
----TTSTTTTTT--S----
----SSSTTTTTT--S----
----TTSTTTGGG-------
----SSSTTTTTT--S----
----TTSTTTTTTS-S----
----TTSTTTTTTT-S----
----SSSTTTTTTS-S----
----TTSTTTTTTS-S----
----SSSTTTTTT--S----
----SSSTTTTTTS------
----SSSTTTHHHH-S----
----SSSTTTTTTS-S----
----SSSTTTHHHH-S----
----SS-TTTTTTS-S----
----SS-TTTTTTS-S----
----SSSTTTTTTS-S----
----TTSTTTTTT-------
----TTSTTTTTT--S----
----SSSTTTTTT-------
----SSSTTTTTT-------
----SSSTTTTTT-------
----TTSTTTTTT-------
----SSSTTTTTT-------
----SSSTTTTTT-------
----TTSTTTTTT--S----
----TTSTTTTTT--S----
----SSSTTTTTT--S----
----SSSTTTTTT-SS----
----SSSTTTGGG-SS----
----TTSTTTGGG-SS----
----TTSTTTGGG-SS----
----TTSTTTTTT--S----
----TTSTTTTTT-SS----
----TTSTTTTTT-SS----
----TTSTTTTTT-SS----
----TTSTTTGGG-SS----
----TTSTTTGGG--S----
----TTSTTTTTT--S----
----TTSTTTGGG-SS----
----SSSTTTTTT--S----
----TTSTTTTTT--S----
----TTSTTTTTT--S----
----TTSTTTGGG--S----
----TTSTTTGGG--S----
----SSSTTTGGG-SS----
----TTSTTTTTT--S----
----TTSTTTGGG-SS----
----SSSTTTTTT--S----
----TTSTTTTTT-SS----
----TTSTTTTTT-SS----
----TTSTTTTTT--S----
----TTSTTTTTT--S----
----TTSTTTTTT--S----
----TTSTTTTTT--S----
----TTSTTTGGG-SS----
----TTSTTTTTT-SS----
----TTSTTTTTT-SS----
----TTSTTTTTT-SS----
----TTSTTTGGG-SS----
----TTSTTTTTT-SS----
---STTSTTTTTT-SS----
----SSSTTTTTT--S----
----TTSTTTTTT--S----
----SSSTTTTTT-SS----
----TTSTTTTTT-SS----
----TTSTTTTTT--S----
----TTSTTTTTT--S----
----TTSTTTTTT--S----
----SSSTTTGGG-SS----
----SSSTTTTTS-SS----
----TTSTTTTTT--S----
----TTSTTTTTT--S----
----TTSTTTTTS-SS----
----TTSTTTTTT--S----
----TTSTTTTTS-SS----
---STTSTTTTTT--S----
----TTSTTTGGG--S----
----TTSHHHHTT--S----
----TTSTTTGGG-SS----
----TTSTTTGGG-SS----
----TTSTTTTTT--S----
----TTSTTTGGG--S----
----TTSTTTTTT--S----
----SSSTTTGGG--S----
----SSSTTTTTT--S----
----TTSTTTTTT--S----
----TTSTTTGGG--S----
----TTSTTTTTT--S----
----SSSTTTTTT-SS----
----SSSTTTGGG--S----
----TTSTTTTTT--S----
----TTSTTTTTT--S----
----SSSTTTTTT--S----
----TTSTTTTTT--S----
----SSSTTTTTT-SS----
----TTSTTTTTT-SS----
----SSSTTTTTT--S----
----SSSTTTGGG--S----
----SSSTTTTTT-SS----
----SSSTTTGGG-SS----
----SSSTTTTTT--S----
---STTSTTTTTT--S----
----TTSTTTTTT-SS----
----TTSTTTTTT--S----
----SSSTTTTTT--S----
----TTSTTTGGG--S----
----TTSTTTGGG--S----
----TTSTTTTTT-SS----
----SSSTTTTTT--S----
----TTSTTTTTT--S----
----TTSTTTTTT--S----
----TTSTTTTTT--S----
----TTSTTTTTT--S----
----TTSTTTTTT--S----
----TTSTTTTTT--S----
----SSSTTTTTT--S----
----TTSTTTTTT-SS----
----SSSTTTTTT-SS----
----TTSTTTTTT-SS----
----TTSTTTTTT--S----
----TTSTTTTTT--S----
----TTSTTTTTT--S----
----TTSTTTTTT--S----
----TTSTTTTTT--S----
----TTSTTTTTT-------
----TTSTTTTTT--S----
----SSSTTTTTT--S----
----TTSTTTTTT-SS----
----TTSTTTTTT--S----
----TTSTTTTTT--S----
----TTSTTTTTT--S----
----SSSTTTTTT--S----
----TTSTTTTTT--S----
----SSSTTTGGG-SS----
----TTSTTTTTT--S----
----TTSTTTTTT--S----
----SSSTTTTTT--S----
----TTSTTTTTT--S----
----SSSTTTTTT--S----
----TTSTTTTTT--S----
----TTSTTTTTT--S----
----TTSTTTTTT--S----
----TTSTTTTTT--S----
----TTSTTTTTT--S----
----TTSTTTTTT--S----
----TTSTTTTTT--S----
----TTSTTTTTT--S----
----TTSTTTTTTS-S----
----TTSTTTTTT--S----
----TTSTTTTTT--S----
----TTSTTTTTT-SS----
----TTSTTTTTT-SS----
----TTSTTTTTT--S----
----TTSTTTTTT-SS----
----TTSTTTTTT-------
----TTSTTTTTT--S----
----TTSTTTTTT--S----
----TTSTTTTTS--S----
----TTSTTTTTT--S----
----TTSTTTTTT-SS----
----TTSTTTTTT--S----
----SSSTTTTTT--S----
----TTSTTTTTT--S----
----TTSTTTTTT--S----
----TTSTTTTTT--S----
----TTSTTTTTT--S----
----TTSTTTTTT--S----
----TTSTTTTTT-SS----
----TTSTTTTTT-SS----
----TTSTTTTTT--S----
----TTSTTTTTT-SS----
---STTSTTTTTT--S----
---GGGSTTTTTT-SS----
---TTTSTTTTTT-SS----
---GGGSTTTTTT--S----
---TTTSTTTSSS--S----
---GGGSTTTTTT-SS----
---TTTSTTTTTT--S----
---TTTSTTTTTT--S----
---GGGSTTTTTT--S----
---TTTSTTTTTT--S----
---TTTSTTTTTT--S----
---TTTSTTTTTT--S----
---TTTSTTTTTT--S----
---TTTSTTTTTT--S----
---TTTSTTTTTT--S----
---TTTSTTTTTT--S----
---GGGSTTTTTS--S----
---TTTSTTTTTT--S----
---TTTSTTTTTT--S----
---TTTSTTTTTT--S----
---TTTSTTTTTT--S----
---TTTSTTTTTT--S----
---TTSSTTTTTT--S----
---GGGSTTTTTT--S----
---GGG-TTTTTT-SS----
---GGGSTTTTTT--S----
---GGGSTTTTTT-SS----
---GGGSTTTTTT--S----
---GGGSTTTTTT-SS----
---GGGSTTTTTT-SS----
---GGGSTTTTTT-SS----
---GGGSTTTTTT-SS----
---GGGSTTTSSS-SS----
---GGGSTTTTTT--S----
---GGGSTTTTTT-SS----
---GGGSTTTTTT-------
---TTSSTTTTTT-SS----
---GGGSTTTTTT--S----
---GGGSTTTTTT-------
---TTTSTTTTTT-SS----
---GGGSTTTTTT-SS----
---GGGSTTTTTT-SS----
---GGGSTTTTTT-SS----
---GGGSTTTTTT-SS----
---GGGSTTTTTT-SS----
---GGGSTTTTTT-SS----
---GGGSTTTTTT-SSS---
---TTTSTTTTTT-SS----
---GGGSTTTTTT-SS----
---GGGSTTTTTT-SSS---
---GGGSTTTTTT-SS----
---GGGSTTTTTT-SS----
---GGGSTTTTTT-SS----
---GGGSTTTTTT-SS----
---GGGSTTTTTT-SS----
---GGGSTTTTTT-SS----
---GGGSTTTTTT-SS----
---GGGSTTTTTT-SS----
---GGGSTTTTTT-SS----
---GGGSTTTTTT-SS----
--GGGTSTTTTTT-SS----
--GGGTSTTTTTS-SS----
--GGGGSTTTTTT-SS----
--GGGGSTTTTTS-SS----
--SGGGSTTTTTT-SS----
--SGGGSTTTTTS-SS----
--STTTSTTTTTT-SS----
--STTTSTTTTTT-SS----
--SGGGSTTTTTT-SS----
--GGGTSTTTSSS-SS----
--SGGGSTTTTTS-SS----
--GGGTSTTTTTT-SS----
---TTTSTTTTTT-SS----
---GGGSTTTTTT-SS----
---GGGSTTTSSS-SS----
---GGGSTTTSSS-SS----
---GGGSTTTTTTSSS----
---GGGSTTTSSSSSS----
---GGGSTTTTTT-SS----
---GGGSTTTTTT-SS----
---TTTSTTTTTT-SS----
---GGGSTTTTTT-SS----
--SGGGSTTTTTT-SS----
---GGGSTTTTTS-SS----
---GGGSTTTTTT-SS----
---GGGSTTTSSS-SS----
---GGGSTTTTTT-SS----
---TTTSTTSSSS-SS----
---TTTSTTTTTT-SS----
---GGGSTTTTTT-SS----
---TTSSTTTTTT-SS----
---TTTSTTTTTT-SS----
---TTS-TTTTTT-SS----
---TTSSTTTTTT-SS----
---TTSSTTTTTT-SS----
---GGGSTTTTTT-SS----
---GGGSTTTTTT-SS----
---GGGSTTTTTT-SS----
---GGGSTTTTTT-SS----
---GGGSTTTTTT-SS----
---TTSSTTTTTT-SS----
---TTTSTTTTTT-SS----
---TTSSTTTTTS-SS----
---TTTSTTTTTT-SS----
---GGGSTTTTTT-SS----
---GGGSTTTTTS-SS----
---TTTSTTTTTT-S-----
---GGGSTTTTTT-SS----
---TTTSTTTTTT-SS----
---TTTSTTTTTS-S-----
---GGGSTTTTTT-SS----
---GGGSTTTTTS-SS----
---TTSSTTTTTS-SS----
---GGGSTTTTTT-SSS---
---TTSSTTTTTT-SS----
---TTTSTTTTTT-SS----
---TTTSTTTTTT-SS----
---TTSSTTTTTT-SS----
---TTS-TTTTTT-SS----
---TTSSTTTTTT-SS----
---TTTSTTTTTT-SS----
---TTTSTTTTTS-SS----
---GGG-TTTTTT-SS----
---TTTSTTTTTT-SS----
---TTTSTTTTTS-SS----
---SSSSSSSTTT-SS----
---TTTSTTTTTT-SS----
---TTSSTTTTTT-SS----
---TTTSTTTTTT-SS----
---GGGSTTTTTT-SS----
---TTTSTTTTTT-SS----
---TTTSTTTTTT-SS----
---GGGSTTTTTT-SS----
---TTTSTTTTTT-SS----
---GGGSTTTTTT-SS----
---GGGSTTTTTT-SS----
---GGGSTTTTTT-SS----
---TTTSTTTTTT-SS----
---TTTSTTTTTT-SS----
---STTSTTTTTT-SS-S--
---SSSSTTTTTT-SS----
---STTSTTTTTT--S----
---SSSSTTTTTT-SS-S--
---SSSSTTTTTT--S----
--SSSSSTTTTTT-S-----
---S--STTTTTT-S-----
---S--STTTTT--S-----
---S--STTTTTT-SS-S--
---S--STTTTTT-SS-S--
---SS-STTTTTT-SS----
---S--STTTTTS-SS----
---S--STTTTTT--S-S--
---S-SSTTTTTT--S----
---SSSSTTTTTT--S----
---S--STTTTTT--S----
---STTSTTTTTT-SS-S--
---S--STTTTTT-------
---S--STTTTTT-------
----TTSTTTTTT-------
---SSSSTTTTTT--S----
---S-SSTTTTTT-------
---SSSSTTTTTT-------
---SSSSTTTTTT--S----
---SSSSTTTTTT-------
---SSSSTTTTTT-------
---SSSSTTTTTT--S----
---SSSSTTTTTT--S----
---SSSSTTTTTT--S----
---SSSSTTTTTT--S----
---SSSSTTTTTT--S----
---SSSSTTTTTT--S----
---SSSSTTTTTT--S----
---SSSSTTTTTT--S-S--
---TTSSTTTTTT--S----
---SSSSTTTTTT-SS-S--
---TTSSTTTTTT-SS-S--
---TT-STTTTTT--S----
---SS-STTTTTT-SS-S--
---TT-STTTTTT--S----
---SS-STTTTTT--S----
---SSSSTTTTTT----S--
---SSSSTTTTTT-SS----
---TTTSTTTTTT-SS----
---SSSSTTTTTT-SS----
---SSSSTTTTTT-SS-S--
---SSSSTTTTTT-SS----
---SSSSTTTTTT-S-----
---SSSSTTTTTT----S--
---SSSSTTTTTT----S--
---SSSSTTTTTT--S-S--
---SSSSTTTTTT-S-----
---SSSSTTTTTT-S-----
---SSSSTTTTTS-S-----
---SSSSTTTTTT-S-----
---SSSSTTTTTT-S-----
---SSSSTTTTTT-S-----
---SSSSTTTTTT-S-----
---SSSSTTTTTT-SS----
---SSSSTTTTTT-S-----
---SSSSTTTTTT-S-----
---SSSSTTTTTT-S-----
---SSSSTTTTTT-S-----
---SSSSTTTTTT-S-----
---SSSSTTTTTT-SS----
---SSSSTTTTTT-S-----
---SS-STTTTTT-S-----
---SSSSTTTTTT-S-----
---SSSSTTTTTT-S-----
---SSSSTTTTTT-SS----
---SSSSTTTTTT-SS----
---SSSSTTTTTT-S-----
---SSSSTTTTTT-S-----
---SS-STTTTTT-S-----
---SSSSTTTTTT-S-----
---SSSSTTTTTT-S-----
---SS-STTTTTT-SS----
---SSSSTTTTTT-S-----
---SSTTTTTTTT-S-----
---SSSSTTTTTT-S-----
---SSSSTTTTTT-S-----
---SSSSTTTTTT-SS----
---SSSSTTTTTT-SS----
---SSSSTTTTTT-S-----
---SSSSTTTTTT-S-----
---SSSSTTTTTT-S-----
---SSSSTTTTTT-S-----
--SSSSSTTTTTT-S-----
---SSSSTTTTTT-S-----
---SSSSTTTTTT-S-----
---SS-STTTTTT-S-----
---SSSSTTTTTT-S-----
---SSSSTTTTTT-S-----
--SSSSSTTTTTT-S-----
---SSSSTTTTTT-S-----
---SSSSTTTTTT-S-----
---SSSSTTTTTT-S-----
---SSSSTTTTTT-S-----
---SSSSTTTTTT-S-----
---SSSSTTTTTT-S-----
---SSSSTTTTTT-S-----
---SSSSTTTTTT-S-----
---SSSSTTTTTT-S-----
---SSSSTTTTTT-S-----
---SSSSTTTTTT-SS----
---SSSSTTTTTT-S-----
---SSSSTTTTTT-S-----
---SSSSTTTTTT-S-----
---SSSSTTTTTT-S-----
---SS-STTTTTT-S-----
---SSSSTTTTTT-S-----
---SSSSTTTTTT-S-----
---SSSSTTTTTT-SS----
---SSSSTTTTTT-SS----
---SSSSTTTTTT-SS----
---SSSSTTTTTT-SS----
---SSSSTTTTTT-SS----
---SSSSTTTTTT-SS----
---SSSSTTTTTT-SS----
---SSSSTTTTTT-SS----
---SSSSTTTTTT-SS----
---SSSSTTTTTT-SS----
---SSSSTTTTTT-S-----
---SSSSTTTTTT-S-----
---SSSSTTTTTT-S-----
---SSSSTTTTTT-S-----
---SSSSTTTTTT-------
---SSSSTTTTTT-SS----
---SSSSTTTTTT-S-----
---SSSSTTTTTT-SS----
---SSSSTTTTTT-SS----
---SSSSTTTTTT-SS----
---SSSSTTTTTT-SS----
---SSSSTTTTTT-SS----
---SSSSTTTTTT-SS----
---SSSSTTTTTS-SS----
---SSSSTTTTTT-SS----
---SSSSTTTTTT-SS----
---SSSSTTTTTT-SS----
---SSSSTTTTTT-SS----
---SSSSTTTTTT-SS----
---SSSSTTTTTT-SS----
---SSSSTTTTTT-SSSS--
---SSSSTTTTTT-SSSS--
---SSSSTTTTTT-SSS---
---SSSSTTTTTT-S--S--
---TT-STTTTTT-------
---SSSSTTTTTT-S--S--
---SSSSTTTTTT----S--
---SSSSTTTTTT---SS--
---SSSSTTTTTT----S--
---SSSSTTTTTT-S--S--
---SSSSTTTTTT----S--
---SSSSTTTTTT-------
---SSSSTTTTTT-S-----
---SSSSTTTTTT-S-----
---SSSSTTTTTT-S-----
---SSSSTTTTTT-S-----
---SSSSTTTTTT-S-----
---SSSSTTTTTT-S--S--
---SSSSTTTTTT-S-----
---SSSSTTTTTT-S-----
---SSSSTTTTTT-S-SS--
---SSSSTTTTTT-------
---SSSSTTTTTT-S-SS--
---SSSSTTTTTT-S-SS--
---SSSSTTTTTT-S-S---
---SSSSTTTTTT-S-SS--
---SSSSTTTTTT-S-----
---SSSSTTTTTT-S-S---
---SSSSTTTTTT-S-----
---SSSSTTTTTT-S-----
---SSSSTTTTTT-S-----
---SSSSTTTTTT-S--S--
---SSSSTTTTTT-S--S--
---SSSSTTTTTT-S-SS--
---SSSSTTTTTT-S-S---
---SSSSTTTTTT-S-----
---SSSSTTTTTT-S-S---
---SSSSTTTTTT-S-S---
---SSSSTTTTTT-SSS---
---TTSSTTTTTT-S-SS--
---SSSSTTTTTT-S-S---
---GGGSTTTTTT-SSS---
---SSSSTTTTTT-S-S---
---SSSSTTTTTT---S---
---SSSSTTTTTS-S-----
---GGGSTTTTTS-S-----
---GGGSTTTTTT-S-SS--
--TTTSSTTTTTT-S-----
---TTTSTTTTTT-------
---TTTSTTTTTT-S-----
---TTTSTTTTTT-------
---TTTSTTTTTT-S-----
---SSSSTTTTTT-S-SS--
---SSSSTTTTTS-SSS---
---SSSSTTTTTT-S-S---
---SSSSTTTTTT-S-SS--
---SSSSTTTTTT-S-SS--
---TTTSTTTTTT-S-S---
---SSSSTTTTTT-S-S---
---TTSSTTTTTT-S-S---
--TTTSSTTTTTT-S-S---
---SSSSTTTTTT-SSSS--
---SSSSTTTTTT-S-S---
---SSSSTTTTTT-SSS---
---SSSSTTTTTT-S-S---
---SSSSTTTTTT-SSS---
---SSSSTTTTTT-SSS---
---SSSSTTTTTT-S-S---
---SSSSTTTTTT-S-S---
---SSSSTTTTTT-S-S---
---SSSSTTTTTT-S-----
---SSSSTTTTTT---S---
---SSSSTTTTTT-S-S---
---SSSSTTTTTT-S-SS--
---SSSSTTTTTT-S-SS--
---SSSSTTTTTT-S-S---
---SSSSTTTTTT---S---
---SSSSTTTTTT---S---
---SSSSTTTTTT---S---
---SSSSTTTTTT---S---
---SSSSTTTTTT---S---
---SSSSTTTTTT-S-S---
---SSSSTTTTTT---S---
---SSSSTTTTTT---S---
---SSSSTTTTTT---S---
---SS-STTTTTT-S-S---
---SS-STTTTTT-S-S---
---SS-STTTTTT-S-S---
---SSSSTTTTTT-S-----
---SS-STTTTTT-S-S---
---SSSSTTTTTT-S-S---
---SSSSTTTTTT-S-S---
---SSSSTTTTTT-S-S---
---SSSSTTTTTT-S-----
---SSSSTTTTTT-S-----
---SSSSTTTTTT-S-S---
---SSSSTTTTTT-S-S---
---SSSSTTTTTT-S-S---
---SSSSTTTTTT-S-S---
---SSSSTTTTTT---S---
---SSSSTTTTTT-S-S---
---SSSSTTTTTT-S-SS--
---SSSSTTTTTT-S-S---
---SSSSTTTTTT-S-S---
---SSSSTTTTTT-S-S---
---SSSSTTTTTT-S-S---
---SSSSTTTTTT-S-S---
---SSSSTTTTTT-S-S---
---SSSSTTTTTT-S-SS--
---SSSSTTTTTT-S-S---
---SSSSTTTTTT-S-S---
---TTTSTTTTTT-S-S---
---SSSSTTTTTT-S-S---
---STTSTTTTTT-S-S---
---SSSSTTTTTT-S-S---
---SSSSTTTTTT-S-S---
---SSSSTTTTTT-S-S---
---SSSSTTTGGG-S-S---
---SSSSTTTTTT-S-SS--
---STTSTTTTTT-S-S---
---SSSSTTTTTT-S-S---
---SSSSTTTTTT-S-----
---SSSSTTTTTT-S-----
---SSSSTTTTTT-S-----
---SSSSTTTTTT-S-----
---SSSSTTTTTT-S-S---
---SSSSTTTTTT-S-S---
---SSSSTTTTTT-S-S---
---STTSTTTTTT-S-S---
---SSSSTTTTTT-S-S---
---SSSSTTTTTT-S-S---
---SSSSTTTTTT-S-S---
---SSSSTTTTTT-S-----
---SSSSTTTTTT-S-S---
---SSSSTTTTTT-S-S---
---SSSSTTTTTT-S-S---
---SSSSTTTTTT-S-S---
---SSSSTTTTTT-S-S---
--SSSSSTTTTTT-S-S---
---SSSSTTTTTT-S-S---
---SSSSTTTTTT-S-S---
---SSSSTTTTTT-S-S---
---SSSSTTTTTT-S-S---
---SSSSTTTTTT-S-S---
---SSSSTTTTTT-S-S---
---SSSSTTTTTT-S-S---
---SSSSTTTTTT-S-S---
---SSSSTTTTTT-S-S---
---SSSSTTTTTT-S-SS--
---SSSSTTTTTT-S-S---
---SSSSTTTTTT-S-S---
---SSSSTTTTTT-S-S---
---SSSSTTTTTT-S-SS--
---SSSSTTTTTT-S-S---
---SSSSTTTTTT-S-S---
---SSSSTTTTTT-S-S---
---SSSSTTTTTT-------
---SSTTTTTTTT-S-----
---SS-STTTTTT-S--S--
---SSSSTTTTTT-S--S--
---SSSSTTTTTT-S-SS--
---SSSSTTTTTT-S--S--
---SSSSTTTTTT-S-SS--
---SSSSTTTTTT-S-SS--
---SS-STTTTTT-S-SS--
---SSSSTTTTTT-S-SS--
---SSSSTTTTTT-S-SS--
---SS-STTTTTT-S-SS--
---SS-SHHHHTT-S-SS--
---SSSSTTTTTT-S--S--
---SSSSTTTTTT-S-SS--
---SSSSTTTTTT-SSSS--
---SSSSTTTTTT-S-S---
---SSSSTTTTTT-S-S---
---SSSSTTTTTT-SSS---
---SSSSTTTTTT-SSSS--
---SSSSTTTTTT-SSSS--
---SSSSTTTTTT-SSSS--
---SSSSTTTTTT-S-SS--
---SS-STTTTTT-SSSS--
---SSSSTTTTTT-SSSS--
---SSSSTTTTTT-SSSS--
---SSSSTTTTTT-SSSS--
---SSSSTTTTTT-SSSS--
---SSSSTTTTTT-SSSS--
---SSSSTTTTTT-SSSS--
---SSSSTTTTTT-SSSS--
---SSSSTTTTTT-SSSS--
---SSSSTTTTTT-S-SS--
---SSSSTTTTTS-S-SS--
---SSSSTTTTTT----S--
---SSSSTTTTTT-S-SS--
---SSSSTTTTTT---SS--
---SSSSTTTTTT---S---
---SSSSTTTTTT---S---
---SSSSTTTTTT---S---
---SSSSTTTTTT---SS--
---SSSSTTTTTT-S-SS--
---SSSSTTTTTT---SS--
---SSSSTTTTTT-S-S---
---SSSSTTTTTT-S-SS--
---SSSSTTTTTT-S-S---
---SSSSTTTTTT-S-S---
---TTTSTTTTTT-S-SS--
---SSSSTTTTTT---SS--
---SSSSTTTTTT-S-S---
---SSSSTTTTTT-S-S---
--SSSSSTTTTTT-S-S---
---SSSSTTTTTT-S-S---
---SSSSTTTTTT-S-S---
---SSSSTTTTTT-S-SS--
---SSSSTTTTTT-S-SS--
---SSSSTTTTTT-S-S---
---SSSSTTTTTT-S-S---
---SSSSTTTTTT-S-S---
---SSSSTTTTTT-S-----
---SSSSTTTTTT-S-----
---SSSSTTTTTT-S-S---
---SSSSTTTTTT-S-S---
---SSSSTTTTTT-S-----
---SSSSTTTTTT-S-S---
---SSSSTTTTTT-S-S---
---SSSSTTTTTT-S-S---
---TTSSTTTTTT-S-S---
---SSSSTTTSSS-S-SS--
---SSSSTTTTTT-S-S---
---SSSSTTTTTT-S-S---
---SSSSTTTTTT-S-S---
--SSSSSTTTTTT-S-SS--
---SSSSTTTTTT-S-SS--
---SSSSTTTTTT-S-S---
---SSSSTTTTTT-S-S---
---SSSSTTTTTT-S-----
---SSSSTTTTTT-S-S---
---SSSSTTTTTT-S-S---
---SSSSTTTTTT-S-S---
---SSSSTTTTTT-S-SS--
---STTSTTTTTT-S-SS--
---SSSSTTTTTT-S-SS--
---SSSSTTTTTT-S-SS--
---SSSSTTTTTT-S-SS--
---SSSSTTTTTT-S-SS--
---SSSSTTTTTT-S-SS--
---SSSSTTTTTT-S-SS--
---SSSSTTTTTT-S-SS--
---SSSSTTTTTT-S-SS--
---SSSSTTTTTT-S-SS--
---SSSSTTTTTT-S-SS--
---SSSSTTTTTT-S-SS--
---SSSSTTTTTT-S-SS--
---SSSSTTTTTT-S-SS--
--SSSSSTTTTTT-S-SS--
---SSSSTTTTTT-S-SS--
--SSSSSTTTTTT-S-SS--
---SSSSTTTTTT-S-SS--
---SSSSTTTTTT-S-SS--
---SSSSTTTTTT---SS--
---SS-STTTTTT---SS--
---SSSSTTTTTT-S-SS--
---SS-STTTTTT-S-SS--
---SS-STTTTTT---SS--
---SS-STTTTTT---SS--
---SS-STTTTTT-S-SS--
---SSSSTTTTTT---SS--
---SSSSTTTTTT---SS--
---SS-STTTTTT-S-S---
---SSSSTTTTTT-S-S---
---SS-STTTTTT-S-SS--
---SSTTTTTTTT-S-SS--
---SSSSTTTTTT-S-SS--
---SSSSTTTTTT-S-SS--
---SSSSTTTTTT-S-SS--
--SSSSSTTTTTT-S-S---
---SSSSTTTTTT-S-SS--
---SSSSTTTTTT-S--S--
---SSSSTTTTTT-S-SS--
---SSSSTTTTTT-S--S--
---SSSSTTTTTT-S-----
---SSSSTTTTTT-S--S--
---SSSSTTTTTT-S-----
---SSSSTTTTTT-S-SS--
---SSSSTTTTTT-S-S---
---SSSSTTTTTT-S-S---
---SSSSTTTTTT-S-S---
---SSSSTTTTTT-S-SS--
---SSSSTTTTTT-S-SS--
---TTSSTTTTTS-S-S---
---SSSSTTTTTT-S-SS--
---TTSSTTTTTT-S-S---
---TTSSTTTTTT-S-----
---TTSSTTTTTT-S-S---
---SSSSTTTTTT-S-S---
---SSSSTTTTTT-S-S---
---SSSSTTTTTT-S-S---
---SSSSTTTTTT-S-S---
---SSSSTTTTTT---S---
---SSSSTTTTTT-S-S---
---SSSSTTTTTT-S-S---
---SSSSTTTTTT-S-S---
---SSSSTTTTTT-S-S---
---SSSSTTTTTS-S-S---
---SSSSTTTTTT-S-S---
---SSSSTTTTTT-S-S---
--SSSSSTTTTTT-S-S---
---SSSSTTTTTT-S-S---
---SSSSTTTTTT-S-S---
---SSSSTTTTTT-S-S---
---SSSSTTTTTT-S-S---
---SSSSTTTTTT-S-S---
---SSSSTTTTTS-S-SS--
---SSSSTTTTTT-S-SS--
---SSSSTTTTTT-S-SS--
---SSSSTTTTTT-S-SS--
---SSSSTTTTTT-S-SS--
---SSSSTTTTTT-S-----
---SSSSTTTTTT-------
---TT-STTTTTT-------
---SS-STTTTTT-S-----
---SSSSTTTTTT-S-----
---SSSSTTTTTT-S-----
---SSSSTTTTTT-S-----
---SSSSTTTTTT-S-S---
---SSSSTTTTTT-S-----
--SSSSSTTTTTT-S--S--
---SSSSTTTTTT-S--S--
---SSSSTTTTTT-S-SS--
---GGGSTTTTTT-S-S---
---TTTSTTTTTT-S-S---
---TTTSGGGTTT-S-S---
---TTSSTTTTTT-S-SS--
---GGGSTTTTTT-S-SS--
---SSSSTTTTTT-S-SS--
---TTSSTTTTTT-S-SS--
---SSSSTTTTTT-S-SS--
---SSSSTTTTTT-S-SS--
---SSSSTTTTTT-S-SS--
---TTSSTTTTTT-S-SS--
---SSSSTTTTTT-S-SS--
---SSSSTTTTTT-S-SS--
---STTSTTTTTT-S-SS--
---TTTSTTTTTT-S-SS--
---TTSSTTTTTT-S-SS--
---SSSSTTTTTT-S-SS--
---TT-STTTTTT-S-SS--
---SSSSTTTTTT-S-SS--
---SSSSTTTTTT-S-SS--
---TTTSTTTTTT-S-----
---SSSSTTTTTT-S-----
---SSSSTTTTTT-S-S---
---SSSSTTTTTT-S-S---
---SSSSTTTTTT-S-----
---SSSSTTTTTT-S-----
---SSSSTTTTTT-SSSS--
---TTSSTTTTTT-SSSS--
---SSSSTTTTTT-SSSS--
---SSSSTTTTTT-SSSS--
---SSSSHHHHTT-S-SS--
---SSSSTTTTTS-S-S---
---SSSSTTTTTT-S-S---
---SSSSTTTTTT-S-S---
--SSSSSTTTTTT-S-SS--
---SSSSTTTTTT-SSSS--
---SSSSTTTTTT-S-SS--
---SSSSHHHHTT-SSSS--
---SSSSTTTTTT-S-SS--
---SSSSTTTTTT-SSSS--
---SSSSTTTTTT-SSSS--
---SSSSTTTTTT-SSS---
---SSSSTTTTTT-S-SS--
--SSSSSTTTTTT-S-SS--
---SSSSTTTTTT-S-SS--
---SSSSTTTTTT-SSSS--
---SSSSTTTTTT-S-SS--
---TTTSTTTTTT-S-SS--
---SSSSTTTTTT-S-SS--
---SSSSTTTTTT-S-SS--
---SSSSTTTTTT-S-SS--
--SSSSSTTTTTT-S-SS--
---SSSSTTTTTT-S-SS--
---SSSSTTTTTT-S-SS--
---SSSSTTTTTT-SSSS--
---SSSSTTTTTT-SSSS--
---SSSSTTTTTT-SSSS--
---STTSTTTTTS-S-SS--
---SSSSTTTTTT-S-SS--
---SSSSTTTTTT-S-SS--
---SSSSTTTTTT-S-SS--
---SSSSTTTTTT-S-SS--
---SSSSTTTTTT-S-SS--
---SSSSTTTTTT-S-SS--
---SSSSTTTTTT-S-SS--
---SSSSTTTTTT-S-SS--
---SSSSTTTTTT-S-SS--
---TTTSTTTTTT-S-SS--
---SSSSTTTTTT-S-SS--
---SSSSTTTTTT-S-SS--
---SSSSTTTTTT-S-SS--
---SSSSTTTTTT-S-SS--
---SSSSTTTTTT-S-SS--
---SSSSTTTTTT-S-SS--
---SSSSTTTTTT-S-SS--
---SSSSTTTTTT-S-SS--
---SSSSTTTTTT-S-SS--
---SSSSTTTTTT-S-SS--
---SSSSTTTTTT-S-SS--
---SSSSTTTTTT-S-SS--
---SSSSTTTTTT-S-SS--
---SSSSTTTTTT-S-SS--
---SSSSTTTTTT-S-SS--
---TTTSTTTTTT-S-SS--
---GGGSTTTTTT-S-SS--
---TTSSTTTTTT-SSSS--
---TTSSTTTTTT-S-SS--
---TTSSTTTTTT-S-SS--
---SSSSTTTTTT-S-SS--
---SSSSTTTTTT-S-SS--
---SSSSTTTTTT-S-SS--
---SSSSTTTTTT-S-SS--
---SSSSHHHHTT-S-SS--
----SSSTTTTTT-S-SS--
---SSSSHHHHTT-S-SS--
---SSSSTTTTTT-S-SS--
---SSSSTTTTTT-S-SS--
---SSSSTTTTTT-S-SS--
---TTSSTTTTTT-S-SS--
---TTTSHHHHTT-S-SS--
---TTTSTTTSSS-S-SS--
---SSSSTTTTTT-S-SS--
---TTSSTTTTTT-S-SS--
---TTSSTTTTTT-S-SS--
---GGGSTTTTTT-S-SS--
---TTTSTTTTTT-S-SS--
---TTTSTTTTTT-S-SS--
---TTTSTTTTTT-S-SS--
---TTTSTTTTTT-S-SS--
---TTTSTTTTTT-S-SS--
---TTTSTTTTTT-S-SS--
---TTTSTTTTTS-S-SS--
---TTTSTTTTTT-S-SS--
---SSSSTTTTTT-S-SS--
---TTTSTTTTTT-S-SS--
---TTTSTTTTTT-S-SS--
---TTTSTTTTTT-S-SS--
---TTTSTTTTTT-S-SS--
---TTTSTTTTTT-S-SS--
---TTTSTTTTTT-S-SS--
---TTTSTTTTTT-S-SS--
---TTTSTTTTTT-S-SS--
---TTTSTTTTTT-S-SS--
---TTTSHHHHTT-S-SS--
---TTTSTTTTTT-S-SS--
---TTTSHHHHTT-S-SS--
---SSSSTTTTTT-S-SS--
---SSSSTTTTTT-S-SS--
---SSSSTTTTTT-S-SS--
---SSSSTTTTTT-S-SS--
---SSSSTTTTTT-S-SS--
---TT-STTTTTT-S-SS--
---TT-STTTTTT-S-SS--
---SSSSTTTTTT-S-SS--
---SSSSHHHHTT-S-SS--
---GGGSTTTTTT-S-SS--
---SSSSTTTTTT-S-SS--
---SSSSTTTTTT-S-SS--
---SSSSTTTTTT-S-SS--
---SSSSTTTTTT-S-SS--
---SSSSTTTTTT-S-SS--
---SSSSTTTTTT-S-SS--
---SSSSTTTTTT-S-SS--
---SSSSTTTTTT-S-SS--
---SSSSTTTTTT-S-SS--
---SSSSTTTTTT-S-SS--
---SSSSTTTTTT-S-SS--
---SSSSTTTTTS-S-SS--
---SSSSTTTTTT-SSSS--
---SSSSTTTTTT-S-SS--
---SSSSTTTTTT-S-SS--
---SSSSTTTTTT-S-SS--
---SSSSTTTTTT-S-SS--
---SS-STTTTTT-S-SS--
---SS-STTTTTT-S-SS--
---SSSSTTTTTT-S-SS--
---SSSSTTTTTT-S-SS--
---SSSSTTTTTT-S-SS--
---SSSSTTTTTT-S-SS--
---TTTSTTTTTT-S-SS--
---SSSSTTTTTT-S-SS--
---SSSSTTTTTT-S-SS--
---SSSSTTTTTT-S-SS--
---SSSSTTTTTT-S-SS--
---SSSSTTTTTT-S-SS--
---TTTSTTTTTT-S-SS--
---TTTSTTTTTT-S-SS--
---SSSSTTTTTT-S-SS--
---SSSSTTTTTT-S-SS--
---SSSSTTTTTT-S-SS--
---SSSSTTTTTT-S-SS--
---SSSSTTTTTT-S-SS--
--SSSSSTTTTTT-S-SS--
--SSSSSTTTTTT-S-SS--
---SSSSTTTTTT-S-SS--
--SSSSSTTTTTT-S-SS--
---SSSSTTTTTT-S-SS--
---SSSSTTTTTT-S-SS--
---SSSSTTTTTT-S-SS--
---STTSTTTTTT-S-SS--
---SSSSTTTTTT---SS--
---SSSSTTTTTT-S-SS--
---SSSSHHHHTT-S-SS--
---SSSSTTTTTT-S-SS--
---SSSSTTTTTT-S-S---
---SSSSTTTTTT---S---
---SSSSTTTTTT---S---
---SSSSTTTTTT-S-SS--
---SSSSTTTTTT-S-SS--
---SSSSTTTTTT-------
---SSSSTTTTTT-S-----
---SSSSTTTTTT-S-S---
---SSSSTTTTTT-S-SS--
---SSSSTTTTTT-S-SS--
---SSSSTTTTTT-S-SS--
---SSSSTTTTTT-S-S---
---SSSSTTTTTT-S-SS--
---SSSSTTTTTT-S-SS--
---SSSSTTTTTT-S-SS--
---SSSSTTTTTT-S-SS--
---SSSSTTTTTT-S-SS--
---SSSSTTTTTT-S-SS--
---SSSSTTTTTT-S-SS--
---SSSSTTTTTT-S-SS--
---SSSSTTTTTT-S-SS--
---SSSSTTTTTT-S-SS--
---SSSSTTTTTT-S-SS--
---SSSSTTTTTT-S-SS--
---SSSSTTTTTT-S-SS--
---SSSSTTTTTT-S-SS--
---STTSTTTTTT-S-SS--
---SSSSTTTTTT-S-SS--
---SSSSTTTTTT-S-SS--
---SSSSTTTTTT-S--S--
---SSSSTTTTTT-S-SS--
---SSSSTTTTTT-S-SS--
---SSSSTTTTTT---SS--
---SSSSTTTSSS-S-SS--
---SSSSTTTTTT-S-SS--
---SSSSTTTTTT-S-SS--
---SSSSTTTTTT-S-SS--
---SSSSTTTTTT-S-SS--
---SSSSTTTTTT---SS--
---SSSSTTTTTT---SS--
---TTTSTTTTTT---SS--
---SSSSTTTTTT---SS--
---SSSSTTTTTT---SS--
---SSSSTTTTTT-S-SS--
---SSSSTTTTTT-S-SS--
---SSSSTTTTTT-S-SS--
---TTSSHHHHTT-S-SS--
---SSSSTTTTTT-S-SS--
---SSSSTTTTTT-S-SS--
---STTSTTTTTT-S-SS--
---SSSSTTTTTS-S-SS--
---TTSSTTTTTT-S-SS--
--SSSSSTTTSSS-S-SS--
---SSSSTTTTTT---SS--
---SSSSTTTTTT---SS--
---SSSSTTTTTT-S-SS--
---SSSSTTTTTT-S-SS--
---SSSSTTTTTT-S-SS--
---SSSSTTTTTT-S-SS--
---SSSSTTTTTS-S-SS--
---SSSSTTTTTT-S-SS--
---SSSSTTTTTT-S-SS--
---SSSSTTTTTT-S-SS--
---TTSSTTTTTT-S-SS--
---SSSSTTTTTT-S-SS--
---SSSSTTTTTT-S-SS--
---SSSSTTTTTT-S-SS--
---SSSSTTTTTT-S-SS--
---SSSSTTTTTT-S-SS--
---SSSSTTTTTT-S-SS--
---SSSSTTTTTT-S-SS--
---SSSSTTTTTT-S-SS--
---SSSSTTTTTT-S-SS--
---SS-STTTTTT-S-SS--
---SSSSTTTTTT-S-SS--
---SSSSTTTTTT-S-SS--
---SSSSTTTTTT-S-SS--
---SSSSTTTTTT-S-SS--
---SSSSTTTTTT-S-SS--
---SSSSTTTTTT-S-SS--
---SSSSTTTTTT-S-SS--
---SSSSTTTTTT-S-S---
---SSSSTTTTTT-S-SS--
---TTTSTTTTTT-S-SS--
---SSSSTTTTTT-S-----
---SSSSTTTTTT-S-S---
---SSSSTTTTTT-S-SS--
---SSSSTTTTTT-S-SS--
---SSSSTTTTTT---SS--
---SSSSTTTTTT-S-S---
--SSSSSTTTTTT-S-SS--
---SSSSTTTTTT-S-SS--
---SSSSTTTTTT-S-SS--
--SSSSSTTTTTT-S-S---
---SSSSTTTTTT-S-S---
---SSSSTTTTTS-S-S---
---SSSSTTTTTT-S-SS--
--SSSSSTTTTTT-S-SS--
---SSSSTTTTTT-S-S---
---SSSSTTTTTT-S-SS--
---SSSSTTTTTT-S-SS--
---SSSSTTTTTT-S-SS--
---SSSSTTTTTT-S-SS--
---SSSSTTTTTT-S-SS--
---SSSSTTTTTT-S-SS--
---SSSSTTTSSS-SSSS--
---SSSSTTTTTT-SSSS--
---SSSSTTTTTT-SSSS--
---SSSSTTTTTT-SSSS--
---TTSSTTTTTT-SSS---
---SSSSTTTTTT-SSSS--
---SSSSTTTTTT-SSS---
--SSSSSTTTTTT-S-S---
---SSSSTTTTTT-SSS---
---SSSSTTTTTT-S-SS--
---SSSSTTTTTT-SSS---
---SSSSTTHHHH-SSS---
---SSSSTTTTTT-SSS---
---SSSSTTTTTT-S-S---
---SSSSTTTTTT-S-SS--
---SSSSTTTTTT-SSSS--
---SSSSTTTTTT-S-SS--
---SSSSTTTTTT-S-SS--
--SSSSSTTTTTT-S-SS--
---SSSSTTTTTT-SSSS--
---SSSSTTTTTT-SSSS--
---SSSSTTTTTT-S-SS--
---SSSSTTTTTT-SSSS--
---SSSSTTTTTT-SSSS--
---SSSSTTTTTT-SSSS--
---SSSSTTTTTT-S-SS--
---SSSSTTTTTT-S-SS--
---SSSSTTTTTT-S-SS--
---SSSSTTTTTT-SSSS--
---SSSSTTTTTT-S-SS--
---SSSSTTTTTT-S-SS--
---SSSSTTTTTT-S-SS--
---SSSSTTTTTT-S-SS--
---SSSSTTTTTT-S-SS--
---SSSSTTTTTT-S-SS--
---SSSSTTTTTT-S-SS--
--SSSSSTTTTTT-S-SS--
---SSSSTTTTTT-S-SS--
---SSSSTTTTTT-S-SS--
---SS-STTTTTT-S-SS--
---SSSSTTTTTT-S-SS--
---SSSSTTTTTT-S-SS--
---SSSSTTTTTT-S-SS--
---SSSSTTTTTT-S-SS--
---SSSSTTTTTT-S-SS--
---SSSSTTTTTT-S-SS--
---SSSSTTTTTT-S-SS--
--SSSSSTTTTTT-S-SS--
---SSSSTTTTTT-S-SS--
---SSSSTTTTTT-S-SS--
---SSSSTTTTTT-S-SS--
---SSSSTTTTTT-S-SS--
---SSSSTTTTTT-S-SS--
---SSSSTTTTTT-S-SS--
---SSSSTTTTTT-S-SS--
---SSSSTTTTTT-S-SS--
--SSSSSTTTTTT-S-SS--
--SSSSSTTTTTT-S-SS--
--SSSSSTTTTTT-S-SS--
---SSSSTTTTTT-S-SS--
---SSSSTTTTTT-S-SS--
---SSSSTTTTTT-S-SS--
---SSSSTTTTTT-S-S---
---SSSSTTTTTT-S-SS--
---SSSSTTTTTT-S-SS--
---SSSSTTTTTT-S-SS--
---SSSSTTTTTT-S-S---
---SSSSTTTTTT-S-SS--
---TTSSTTTTTT-S-----
---SSSSTTTTTT-S--S--
---SSTTTTTTTT-S--S--
---SSSSTTTTTT-S-----
---SSSSTTTTTT-S-SS--
---SSSSTTTTTT-S-----
---SSSSTTTTTT-S--S--
---SSSSTTTTTT-S-S---
---SSSSTTTTTT-S-----
--SSSSSTTTTTT-S-----
---SSSSTTTTTT-S-SS--
---SSSSTTTTTT-S-----
---TTSSTTTTTT-S-S---
---SS-STTTTTT-S-SS--
---SS-STTTTTT-S-S---
---TT-STTTTTT-S-S---
---STTSTTTTTS-S-S---
---SSSSTTTTTT-S-SS--
---SS-STTTTTT-S-S---
---TT-STTTTTT-S-S---
---SS-STTTTTT-S-SS--
---SSSSTTTTTT-S-S---
---SSSSTTTTTT-S-S---
---SSSSTTTTTT-S-SS--
---SSSSTTTTTT-S-SS--
---SSSSTTTTTT-S-SS--
---SSSSTTTTTT-S-----
---SSSSTTTTTT-S-S---
---SSSSTTTTTT-S-----
---SSSSTTTTTT-S-S---
---SSSSTTTTTT-S-----
---SSSSTTTTTT-S-----
---SSSSTTTTTT-S--S--
---SSSSTTTTTT-S-----
---SSSSTTTTTT-S-----
---SSSSTTTTTT-S-----
---SSSSTTTTTT-S-----
---SSSSTTTTTT-S-----
---SSSSTTTTTT-S-----
---TTTSTTTTTT-S-----
---SSSSTTTTTT-S-----
---SSSSTTTTTT-S-----
---SSSSTTTTTT-SS----
---SSSSTTTTTT-S-----
---SSSSTTTTTT-S-----
---SSSSTTTTTT-S-----
---SSSSTTTTTT-S-----
---SSSSTTTTTT-S--S--
---SSSSTTTTTT-S-----
---SSSSTTTTTT-S-----
---SSSSTTTTTT-S-----
---SSSSTTTTTT-SS----
---SSSSTTTTTT-S-----
---SSSSTTTTTT-SS----
---SSSSTTTTTT-S-----
---SSSSTTTTTT-S-----
---SSSSTTTTTT-S-----
---SSSSTTTTTT-------
---SSSSTTTTTT-S-----
---SSSSTTTTTT-S-----
---SSSSTTTTTT-S-----
---SSSSTTTTTT-S-----
---SSSSTTTTTT-S-----
---SSSSTTTTTT-S-----
---SSSSTTTTTT-S-----
---SSSSTTTTTT-S-----
---SSSSTTTTTT-S-----
---SSSSTTTTTT-S-----
--SSSSSTTTTTT-S-----
---SSSSTTTTTT-S-----
---SSSSTTTTTT-S-----
---SSSSTTTTTT-S-----
---SSSSTTTTTT-SS----
---SSSSTTTTTT-S-----
---STTSTTTTTT-S-----
---SSSSTTTTTT-S-----
---SSSSTTTTTT-S-----
---SSSSTTTTTT-S-----
---SSSSTTTTTT-S-----
---SSSSTTTTTT-S-----
---SSSSTTTTTT-S-----
---SSSSTTTTTS-S-----
---SSSSTTTTTT-S-----
---SSSSTTTTTT-S-----
---SSSSTTTTTT-SS----
---SSSSTTTTTT-SS----
---SSSSTTTTTT-SS----
---SSSSTTTTTT-SS----
---SS-STTTTTT-SS----
---SSSSTTTTTT-SS----
---SSSSTTTTTT-S-----
---SSSSTTTTTT-S-----
---SSSSTTTTTT-SS----
---SSSSTTTTTT-S-----
---SSSSTTTTTT-S-----
---SSSSTTTTTT-S-----
---SSSSTTTTTT-S-----
---SSSSTTTTTT-S-----
---SSSSTTTTTT-S-----
---SSSSTTTTTT-S-----
---SSSSTTTTTT-------
---SSSSTTTTTT-------
---SSSSTTTTTT-------
---SSSSTTTTTT-------
---SSSSTTTTTT-------
---TTSSTTTTTT-S-----
---SSSSTTTTTT-------
---TTSSTTTTTT-------
---SSSSTTTTTT-------
---SSSSTTTTTT-S-----
---SSSSTTTTTT-SS----
---SSSSTTTTTT-S-----
---SSSSTTTTTT-------
---SSSSTTTTTT-------
---SSSSTTTTTT-------
---SSSSTTTTTT-------
---SSSSTTTTTT-------
---STTSTTTTTT-------
---TTTSTTTTTT-------
---TTSSTTTTTT-------
---SSSSTTTTTT-S-----
---SSSSTTTTTT-------
---SSSSTTTTTT-------
---SSSSTTTTTT-------
---SSSSTTTTTT-------
---SSSSTTTTTT-------
---SSSSTTTTTT-S-----
---SSSSTTTTTT-------
---SSSSTTTTTT-S-----
---SSSSTTTTTT-------
---SSSSTTTTTT-------
---SSSSTTTTTT-------
---SS-STTTTTT-------
---SSSSTTTTTT-------
---SSSSTTTTTT-------
---SSSSTTTTTT-------
---SSSSTTTTTT-------
---SSSSTTTTTT-S-----
---SS-STTTTTT-S-----
---SSSSTTTTTT-------
---SS-STTTTTT-------
---SS-STTTTTT-------
---SSSSTTTTTT-------
---SSSSTTTTTT-------
---SSSSTTTTTT-------
---SSSSTTTTTT-------
---SSSSTTTTTT-------
---SSSSTTTTTT-------
---SSSSTTTTTT-------
---SSSSTTTTTT-------
---SSSSTTTTTT-------
---SSSSTTTTTT-------
---SSSSTTTTTT-------
---SSSSTTTTTT-------
---SSSSTTTTTT-------
---SSSSTTTTTT-------
---SSSSTTTTTT-------
---SSSSTTTTTT-------
---SSSSTTTTTT-------
---SSSSTTTTTT-------
---SSSSTTTTTT-------
---SSSSTTTTTT-------
---SSSSTTTTTT-------
---SSSSTTTTTT-------
---SSSSTTTTTT-------
---SS-STTTTTT-------
---SSSSTTTTTT-------
--TTTSSTTTTTT-------
--TTTSSTTTTTT-------
--TTTSSTTTTTT-------
--TTTSSTTTTTT-------
--TTTSSTTTTTT-------
--TTTSSTTTTTT-------
--TTTSSTTTTTT-------
--TTT-STTTTTT-------
--TTTSSTTTTTT-------
--TTTSSTTTTTT-------
--TTTSSTTTTTT-------
--TTTTSTTTTTT--S----
--TTTSSTTTTTT-------
--SSS-STTTTTT-------
--TTT-STTTTTT----S--
--SSTTSTTTTTT-------
--SGGGSTTTTTT-------
--SSS-STTTTTT-------
--TTTSSTTTTTT-------
--TTTSSTTTTTT-------
--TTT-STTTTTT-------
--TTT-STTTTTT-------
--TTTSSTTTTTT-------
--SSS-STTTTTT-------
--TTT-STTTTTT-------
--TTS-STTTTTT-------
--GGG-STTTTTT-------
--STTSSTTTTTT----S--
--GGG-STTTTTT-------
--STT-STTTTTT-------
--TTT-STTTTTT-------
--TTT-STTTTTT-------
--TTT-STTTTTT-------
--TTT-STTTTTT-------
--TTT-STTTTTT-------
--TTT-STTTTTT-------
--TTTSSTTTTTT-------
--TTTSSTTTTTT-------
--TTTSSTTTTTT-------
--TTTSSTTTTTT-------
--TTT-STTTTTT-------
--TTTSSTTTTTT-------
--TTT-STTTTTT-------
--TTTSSTTTTTT-------
--TTTSSTTTTTT-------
--GGG-STTTTTT-------
--STT-STTTTTT-------
--TTTSSTTTTTT-------
--TTTSSTTTTTT-------
--TTTSSTTTTTT--S----
--TTTSSTTTTTT-------
--TTTSSTTTTTT-------
--TTTSSTTTTTT-------
--GGGTSHHHHTT-------
--HHHHSTTTTTT-------
--HHHHSTTTTTS-------
--HHHHSTTTTTS-------
--HHHHSTTTTTS-------
--HHHHSTTTTTS--S----
--HHHHSTTTTTT-------
--HHHHSTTTTTT-------
--HHHHSTTTTTT-S-----
--TTTSSTTTTT--S-----
--HHHHSTTTTTT-SS----
--HHHHSTTTTTS-S-----
--HHHHSTTTTT--SS----
--HHHHSTTTTTT-S-----
--HHHHSTTTTTS-S-----
---TTTSTTTTTS-S-----
---TTTSTTTTTT-------
---TTTSTTTTTT----S--
---SSSSTTTTTT-------
---SS-STTTTTT-------
---SSSSTTTTTT-------
---SSSSTTTTTT-------
---SSSSTTTTTT-------
---SSSSTTTTTT-------
---SSSSTTTTTT-------
---SSSSTTTTTT-------
---SSSSTTTTTT-------
---SSSSTTTTTT-------
---SSSSTTTTTT-------
---TTTSTTTTTT-------
---TTTSTTTTTT-------
---TTTSTTTTTT-------
--SSSSSTTTTTS-------
---SSSSTTTTTT-------
---SSSSTTTTTT-------
---SSSSTTTTTT-------
---SSSSTTTTTT-------
---SSSSTTTTTT-------
---SSSSTTTTTS-------
--SSSSSTTTTTT-------
---SSSSTTTTTT-------
--SSSSSTTTTTT-------
---SSSSTTTTTT-------
---SS-STTTTTT-------
---SSSSTTTTTT-------
---SSSSTTTTTT-------
---SSSSTTTTTT-------
---SS-STTTTTTS------
---SS-STTTTTT-------
---SS--TTTTTT-------
---TTT-TTTTTT-------
---TTTSTTTTTT-------
---SS-STTTTTT-------
---SSSSTTTTTT-------
---SSSSTTTTTT-------
---SS-STTTTTT-------
---SSSSTTTTTT-------
---TTTSTTTTTT-------
---TTTSTTTTTT-------
---TTTSTTTTTT-------
---TTTSHHHHTT-------
---TTTSTTTTTT-------
---TTTSTTTTTT-------
---STTSHHHHTT-------
---GGGSTTTTTT-------
---TTTSHHHHTT-------
---TTTSTTTTTT-------
--STTTSTTTTTT-------
---TTTSTTTTTT-------
---TTTSTTTTTT-------
---TTTSTTTTTT-------
---TTTSTTTTTT-------
---TTTSTTTTTT-------
---TTTSTTTTTT-------
---TTTSTTSTTS-------
---SSSSTTTTTT-------
---TTTSTTTTTT-------
---TTTSTTSTTT-------
---TTTSTTTTTT-------
---TTTSTTTTTT-------
---TTTSTTTTTT-------
---TTTSTTTTTT-------
---TTTSGGGTTS-------
---TTTSGGGSSS-------
---TTSSHHHHTT-------
---TTTSHHHHTT-------
---TTTSTTTTTT-------
---SS-STTTTTT-------
---SSSSTTTTTT-------
---TTTSTTTTTT-------
---TTTSTTTTTT-------
---TTTSTTTTTT-------
---TTTSTTTTTT-------
---TTTSHHHHTT-------
---TTTSTTTTTT---S---
---TTTSHHHHTT-------
---TTTSTTTTTT-------
---TTTSHHHHTT-------
---TTT-TTTTTT-------
---TTT-GGGTTTS------
---TTTSTTTTTT-------
---TTTSTTTTTT-------
---TTTSTTTTTT-------
---TTTSTTTTTT-------
---TTTSTTTTTT-------
---TTTSTTTTTT-------
---TTTSTTTTTT-------
---TTTSTTTTTT-------
---TTTSTTTTTT-------
---TTTSGGGTTT-------
---TTTSTTTTTT-------
---TTTSTTTTTT-------
---TTTSTTTTTT-------
---TTTSTTTTTT-------
---TTTSTTTTTT-------
---TTTSTTTTTT-------
---TTTSTTTTTT-------
---TTTSTTTTTT-------
---TTTSTTTTTT-------
---TTTSTTTTTT-------
---SSSSTTTTTT-------
---SSSSTTTTTT-------
---SSSSTTTTTT-------
---SSSSTTTTTT-------
---SSSSTTTTTT-------
---TTTSTTTTTT-------
---TTTSTTTTTT-------
---TTSSHHHHTT-------
---SSSSHHHHTS-------
---SSSSTTTTTT-------
---SSSSTTTTTT-------
---SSSSTTTTTT-------
---TTTSHHHHTT-------
---SSSSTTTTTT-------
---SSSSTTTTTT-------
---SSSSTTTTTT-------
---SSSSTTTTTT-------
---SSSSTTTTTT-------
---SSSSTTTTTT-------
---SSSSTTTTTT-------
---TTTSTTTTTT-------
---SSSSTTTTTT-------
---SSSSTTTTTT-------
---SSSSTTTTTT-------
---SSSSTTTTTT-------
---TTTSTTTTTT-------
---TTTSTTTTTT-------
---TTTSTTTTTT-------
---TTTSTTTTTT-------
---TTTSTTTTTT-------
--STTTSTTTTTT-------
---TTTSTTTTTT-------
---TTTSHHHHTT-------
---GGGSHHHHTT-------
---STTSTTTTTT-------
---TTSSTTTTTT-------
---GGGSTTTTTT-------
---STTSTTTTTT-------
---SSSSTTTTTT-------
---SSSSTTTTTT-------
---SSSSTTTTTT-------
---SSSSTTTTTT-------
---SSSSTTTTTT-------
---SSSSTTTTTT-------
---SSSSTTTTTT-------
---SSSSTTTTTT-------
---SSSSTTTTTT-------
---SS-STTTTTT-------
---SSSSTTTTTT-------
---SSSSTTTTTT-------
---SSSSTTTTTT-------
---SSSSTTTTTT-------
---SSSSHHHHTT-------
---SSSSTTTTTT-------
---SSSSTTTTTT-------
---SSSSTTTTTT-------
---SSSSTTTTTTS------
---SSSSTTTTTTS------
---SSSSTTTTTTS------
---SSSSTTTTTTS------
---SSSSTTTTTTS------
---SSSSTTTTTTT------
---SSSSHHHHTT-------
---SSSSTTTTTT-------
---SSSSTTTTTT-------
---SSSSTTTTTT-------
---SSTTTTTTTT-------
---SSSSTTTTTT-------
---SSSSTTTTTT-------
---SSSSTTTTTT-------
---SSSSTTTTTT-------
---SSSSTTTTTT-------
---SSSSTTTTTT-------
---SSSSTTTTTT-------
---SSSSTTTTTT-------
---SSSSTTTTTT-------
---SSSSTTTTTT-------
---SSSSTTTTTT-------
---SSSSTTTTTTS------
---SSSSTTTTTT-------
---SS-STTTTTT-------
---SSSSTTTTTT-------
---TTTSTTTTTT-------
---TTTSTTTTTT-------
---SS-STTTTTT-------
---TTTSTTTTTT-------
---SSSSTTTTTT-------
---SSSSTTTTTT-------
---SS-STTTTTT-------
---SS-STTSTTT-------
---SSSSTTTTTT-------
---SSSSTTTTTT-------
---SSSSTTTTTT-------
---SSSSGGGTTT-------
---SSSSTTTTTT-------
---SSSSTTTTTT-------
---SSSSTTTTTT-------
---STTSHHHHTT-------
---SSSSTTTTTT-------
---SS-STTTTTT-------
---SS-STTTTTT-------
---SSSSTTTTTT-------
---SSSSTTTTTT-------
---STTSTTTTTT-------
---SSSSTTTTTTS------
---SSSSTTTTTT-------
---SSSSTTTTTT-------
---SSSSTTTTTT-------
---SSSSTTTTTT-------
---TTTSTTTTTT-------
---TTTSTTTTTT-------
---SSSSTTTTTT-------
---SS-STTTTTT-------
---SS-STTTTTTS------
---SSSSTTTTTT-------
---SSSSTTTTTT-------
---SSSSTTTTTT-------
---SSSSTTTTTT-------
---SSSSTTTTTTS------
---SSSSTTTTTT-------
---SSSSTTTTTTS------
---SSSSTTTTTTS------
---SSSSTTTTTTS------
---SSSSTTTTTTS------
---SSSSTTTTTTS------
---SSSSTTTTTTS------
---SSSSTTTTTTS------
---SSSSTTTTTTS------
---SSSSTTTTTTS------
---TTTSTTTTTTS------
---SS-STTTTTTS------
---SSSSTTTTTTS------
---SSSSTTTTTTS------
---SSSSTTTTTTS------
---SSSSTTTTTTS------
---SSSSTTTTTT-------
---SSSSTTTTTT-------
---SSSSTTTTTT-------
---STTSTTTTTT-------
---TTTSTTTTTT-------
---GGGSTTTTTTS------
---TTTSTTTTTT-------
---TTTSTTTTTT-------
--STTTSTTTTTT--S----
---TTSSTTTTTTS------
---TTTSTTTTTT-------
---TTTSTTTTTT-------
---TTTSTTTGGG-------
---TTSSHHHHTTS------
--STTTSHHHHTT-------
---TTTSHHHHHH-------
---TTTSHHHHTT-------
---TTTSHHHHTT-------
---TTTSHHHHHS-------
---TTTSHHHHTT-------
---TTTSTTHHHH-------
---GGGSHHHHHH-------
---SSSSHHHHHH-------
---TTSSHHHHHS-------
---STTSHHHHTT-------
---SSSSHHHHHH-------
---TTTSHHHHTT-------
---TTTSHHHHTT-------
---TTTSTTHHHH-------
---TTTSHHHHTT-------
---GGGSHHHHTT-------
---TTSSHHHHTT-------
---TTTSHHHHTT--S----
---TTTSHHHHTT-------
---SSSSTTGGGT-------
---SSSSTTGGGT-------
---SSSSHHHHTT-------
---TTTSTTGGGT-------
---TTTSHHHHTT-------
---TTSSTTHHHH-------
---TTTSHHHHTT-------
---TTTSHHHHTT-------
---TTSSHHHHTTS------
---TTTSHHHHTTS------
---TTTSHHHHTT-------
---TTTSHHHHTT-------
---TTTSHHHHTT-------
---TTTSHHHHTTS------
---TTTSHHHHTT-------
---TTTSHHHHTT-------
---TTTSHHHHTT-------
---TTTSHHHHTT-------
---TTTSHHHHTT-------
---TTTSHHHHHT-------
---TTTSHHHHHH-------
---TTTSHHHHTT-------
---TTTSHHHHTT-------
---TTSSHHHHTT-------
---TTTSHHHHTT-------
---TTTSHHHHHH-------
--SGGGSHHHHTT-------
---SSSSTTTTTT-------
---SSSSTTTTTT-------
--SSSSSTTTTTT-------
---SSSSHHHHTTS------
---SSSSHHHHTT-------
---SSSSHHHHTTS------
---SSSSTTTTTT-------
---SSSSTTTTTT----S--
---TTSSTTTTTTS---S--
---TTSSTTTTTTS---S--
---SSSSTTTTTTS---S--
---TTSSTTTTTT-------
---TTSSGGGTTT-------
---SSSSHHHHTT-------
---SSSSTTTTTT-------
---TTSSHHHHTT-------
---TTSSTTTTTT-------
---SSSSTTTTTT-------
-TTSSSSTTTTTT-------
---SSSSTTTTTT-------
---SSSSTTTTTT-------
---SSSSTTTTTT-------
---TTSSTTTTTT-------
---SSSSTTTTTT-------
---TTSSTTTTTT-------
---TTSSTTTTTTS------
---SSSSTTTTTT-------
---SSSSHHHHTT-------
--SSSSSTTTTTTS------
---SSSSTTTTTTS------
---SS-STTTTTTS------
---SSSSTTTTTTS------
---SSSSTTTTTTS------
---SSSSHHHHTT-------
---SSSSTTTTTTS------
---SSSSTTTTTTS------
---SSSSHHHHTT-------
---SSSSTTTTTTS------
--SSSSSTTTTTTS------
---SSSSTTTTTTS------
---SSSSTTTTTTS------
---SSSSTTTTTTS------
--SSSSSTTTTTT-------
---TTSSTTTTTTS------
--SSSSSHHHHTTS------
---SSSSTTTTTTS------
---SSSSTTTTTT-------
---SSSSTTTTTTS------
---SSSSTTTTTTS------
---SS-STTTTTTS------
---SSSSTTTTTT-------
--SSSSSHHHHTT-------
---SSSSTTTTTT-------
---SSSSTTTTTT-------
---SSSSTTTTTTS------
----S-STTTTTT-------
----SSSTTTTTT-------
---SS-STTTTTT-------
---TT-STTTTTT-------
---SS-STTTTTTS------
---SS-STTTTTTS------
---SS-STTTTTTS------
---SS-SHHHHTT-------
---SS-STTTTTT-------
---SSSSTTTTTT-------
---SSSSTTTTTTS------
---SSSSTTTTTT-------
---SS-STTTTTT-------
---SS-STTTTTTS------
---SSSSTTTTTTS------
---SSSSHHHHTT-------
---SSSSTTTTTT-------
---SSSSTTTTTT-------
---SSSSHHHHTT-------
---SSSSTTTTTT-------
---SSSSTTTTTT-------
---SSSSHHHHTT-------
---SSSSHHHHTT-------
---SSSSTTTTTT-------
---SSSSTTTTTTS------
--SSSSSTTTTTTS------
--SSSSSHHHHTTS------
--SSSSSHHHHTTS------
--SSSSSTTTTTTS------
--SSSSSTTTTTT-------
--SSSSSTTTTTT-------
--S-SSSTTTTTTS------
--S-SSSTTTTTTS------
--S-SSSTTTTTT-------
-----SSHHHHTTS------
----S-SHHHHTTS------
--SSSSSHHHHTTS------
--SSSSSHHHHTT-------
--S-SSSHHHHTT-------
--S-SSSTTTTTTS------
--S-SSSTTTTTT-------
--S-SSSTTTTTT-------
--S-SSSHHHHTT-------
--S-SSSTTTTTT-------
------STTTTTTS------
--S-SSSTTTTTT-------
----SSSTTTTTT-------
----SSSHHHHTT-------
--S-TTSHHHHTT-------
--S--SSTTTSSS-------
--S-SSSTTTTTT-------
--SSSSSHHHHTT-------
--S--SSHHHHTT-------
--S--SSTTTTTT-------
----SSSHHHHTT-------
------STTTTTT-------
------STTTTTTS------
------STTTTTT-------
---SS-SHHHHSS-------
----S-STTTTTT-------
----TTSTTTTTT-------
----S-STTTTTT-------
------STTTTTT-------
---SS-STTTTTT-------
---SS-SHHHHTT-------
---SS-STTTTTT-------
---S--SHHHHTT-------
---SS-SHHHHTT-------
------SHHHHTT-------
----S-STTTTTT-------
----S-STTTTTT-------
------STTTTTTS------
------STTTTTT-------
---SS-STTTTTT-------
---TT-STTTTTT-------
----S-STTTTTTS------
---SS-STTTTTT-------
---TT-STTTTTT-------
---TT-STTTTTT-------
---TT-STTTTTT-------
---TT-STTTTTT-------
---TT-STTTTTT-------
---SS-STTTTTT-------
---SS-STTTTTT-------
---TT-STTTTTT-------
---SS-STTTTTT-------
---S--STTTTTT-------
------STTTTTT-------
------STTTTTT-------
------STTTTTT-------
---S--STTTTTT-------
------STTTTTTS------
------STTTTTT-------
------STTTTTT-------
------STTTTTTS------
---S--STTTTTTS------
------STTTTTT-------
------STTTTTT-------
------STTTTTTS------
------STTTTTT-------
---S--STTTTTT-------
---S--STTTGGG-------
---S--STTTTTT-------
---S--STTTTTT-------
---S--STTTTTT-------
---S--STTTTTT-------
------STTTTTTS------
---S--STTTTTTS------
---S--STTTTTT-------
------STTTTTT-------
------STTTTTTS------
---S--STTTTTTS------
---TT-STTTTTTS------
---S--STTTTTT-------
------STTTTTT-------
---S--STTTTTT-------
------STTTGGG-------
------STTTTTT-------
---S--STTTTTTS------
------STTTTTTS------
------STTTTTT-------
------STTTGGG-------
---S--STTTTTTS------
------STTTTTT-------
------STTTTTT-------
------STTTTTT-------
------STTTTTT-------
---S--STTTTTT-------
---S--STTTTTT-------
------STTTTTT-------
------STTTTTT-------
------STTTTTT-------
------STTTTTT-------
------STTTTTTS------
---S--STTTTTT-------
------STTTTTT-------
------STTTTTTS------
------STTTTTTS------
---S--STTTTTT-------
---S--STTTTTT-------
------STTTTTTS------
------STTTTTS-------
------STTTTTT-------
---S--STTTTTT-------
------STTTTTT-------
------STTTTTT-------
------STTTTTT-------
---S--STTTTTT-------
---TT-STTTTTT-------
--STT-STTTTTT-------
---TT-STTTTTT-------
---TT-STTTTTTS------
---TT-STTTTTTS------
---TT-STTTTTT-------
---TT-STTTTTT-------
---TT-STTTTTT-------
---TT-STTTTTT-------
---TT-STTTTTT-------
---TT-STTTTTT-------
---TT-STTTTTT-------
---TT-STTTTTTS------
---TT-STTTTTTS------
---TT-STTTTTTS------
---TT-STTTTTTS------
---TT-STTTTTT-------
---TT-STTTTTT-------
---GGGSTTTTTT-------
---TT-STTTTTT-------
---TT-STTTTTT-------
---TTSSTTTTTT-------
---TT-STTTTTT-------
---TT-STTTTTT-------
---TT-STTTTTT-------
---GGGSTTTTTT-------
---TT-STTTTTT-------
---TT-STTTTTT-------
---TT-STTTTTTS------
---TT-STTTTTT-------
---TT-STTTTTT-------
---GGGSTTTTTT-------
---GGGSTTTTTT-------
---TT-STTTTTTS------
---TT-STTTTTT-------
---TT-STTTTTT-------
---TT-STTTTTT-------
---TT-STTTTTT-------
---TT-STTTTTT-------
---TT-STTTTTT-------
---TT-STTTTTT-------
---TT-STTTTTT-------
---TT-STTTTTT-------
---TT-STTTTTT-------
---TT-STTTTTT-------
---TT-STTTTTT-------
---TT-STTTTTT-------
---TT-STTTTTT-------
---TT-STTTTTT-------
---TT-STTTTTT-------
---TT-STTTTTT-------
---TT-STTTTTT-------
---TT-STTTTTT-------
---TT-STTTTTT-------
---TT-STTTTTT-------
---TT-STTTTTT-------
---TT-STTTTTT-------
---TT-STTTTTT-------
---TT-STTTTTT-------
---TT-STTTTTT-------
---TT-STTTTTT-------
---TT-STTTTTT-------
---TT-STTTTTT-------
---TT-STTTTTT-------
---TT-STTTTTTS------
---TT-STTTTTT-------
---TT-STTTTTTS------
---TT-STTTTTT-------
---TT-STTTTTT-------
---TT-STTTTTT-------
---TT-STTTTTT-------
---TT-STTTTTT-------
---TT-STTTTTT-------
---TT-STTTTTTS------
---TT-STTTTTTS------
---TT-STTTTTT-------
---TT-STTTTTTS------
---TT-STTTTTTS------
---TT-STTTTTT-------
---TT-STTTTTTS------
---TT-STTTTTT-------
---TT-STTTTTT-------
---TT-STTTTTT-------
---TT-STTTTTT-------
---TT-STTTTTT-------
---TT-STTTTTT-------
---TT-STTTTTT-------
---TT-STTTTTT-------
---TT-STTTTTT-------
---TT-STTTTTT-------
---TT-STTTTTT-------
---TT-STTTTTT-------
---TT-STTTTTT-------
---TT-STTTTTT-------
---TT-STTTTTT-------
---TT-STTTTTT-------
---TT-STTTTTT-------
---TT-STTTTTT-------
---TT-STTTTTTS------
---TT-STTTTTT-------
---TT-STTTTTT-------
---TT-STTTTTT-------
---TT-STTTTTTS------
------STTTTTTS------
---TT-STTTTTT-------
---TT-STTTTTT-------
---TT-STTTTTTS------
---TT-STTTTTTS------
---TT-STTTTTT-------
---TT-STTTTTT-------
---TT-STTTTTT-------
---TT-STTTTTT-------
---TT-STTTTTT-------
---TT-STTTTTT-------
---TT-STTTTTT-------
---TT-STTTTTTS------
---TT-STTTTTTS------
---TT-STTTTTT-------
---TT-SHHHHTT-------
---TT-STTTTTT-------
---TT-STTTTTTS------
---TT-STTTTTT-------
---TT-STTTTTT-------
---TT-STTTTTT-------
---TT-STTTTTTS------
---TT-STTTTTT-------
---TT-STTTTTT-------
---TT-STTTTTT-------
------STTTTTT-------
------STTTTTTS------
----S-STTTTTT-------
------STTTTTTS------
---TT-STTTTTTS------
---SS-STTTTTTS------
---TT-STTTTTTS------
---TT-SGGGTTTS------
---TT-STTTTTTS------
---TT-STTTTTTS------
---TT-STTTTTTS------
---TT-STTTTTTS------
---TT-STTTTTT-------
---TT-SHHHHTT-------
---TT-STTTTTTS------
---TT-STTTTTTS------
---SS-STTTTTT-------
---SS-STTTTTTS------
---SS-STTTTTT-------
---SS-STTTTTT-------
---TT-STTTTTTS------
---TT-STTTTTTS------
---TT-STTTTTTS------
---TT-SHHHHTTS------
---SS-STTTTTTS------
---TT-SHHHHTTS------
---TT-STTTTTTS------
---TT-STTTTTT-------
---TT-STTTTTT-------
---TT-STTTTTT-------
---SS-STTTTTT-------
---TT-STTTTTT-------
---TT-STTTTTTS------
---TT-STTTTTT---S---
---TT-STTTTTT-------
---TT-STTTTTTS------
---TT-STTTTTTS------
---TT-STTTTTT-------
---TT-STTTTTTS------
---TT-SHHHHTTS--S---
---TT-STTTTTTS--S---
---TT-STTTTTTS--S---
---TT-STTTTTTS--S---
---TT-STTTTTTS------
---TT-STTTTTTS------
---TT-SHHHHTT---S---
---TT-STTTTTTS------
---TT-STTTTTTS------
---TT-STTTTTTS------
---TT-STTTTTTS------
---TT-STTTTTTS------
---TT-STTTTTTS------
---TT-STTTTTTS------
---TT-STTTTTTS------
---TT-STTTTTTS------
---TT-STTTTTTS------
---TT-STTTTTT-------
---TT-STTTTTTS------
---TT-STTTTTTS------
---TT-STTTTTT-------
---TT-STTTTTT-------
---TT-STTTTTT-------
---TT-STTTTTTS------
---TT-STTTTTTS------
---TT-STTTTTT-------
---SS-STTTTTTS------
---TT-STTTTTTS------
---TT-STTTTTT-------
---TT-STTTTTTS------
---TT-STTTTTTS------
---SS-STTTTTT-------
---SS-STTTTTTS------
---TT-STTTTTTS------
---TT-STTTTTT-------
---TT-STTTTTT-------
---TT-STTTTTT-------
---TT-SGGGTTT-------
---TT-STTTTTT-------
---TT-STTTTTT-------
---TT-STTTTTT-------
---TT-STTTTTTS------
---TT-STTTTTTS------
---SS-STTTTTTS------
---TT-STTTTTTS------
---TT-STTTTTTS------
---TT-STTTTTTS------
---TT-STTTTTT-------
---SS-STTTTTT-------
---TT-STTTTTT-------
---TT-STTTTTT-------
---TT-STTTTTT-------
---TT-STTTTTTS------
---TT-STTTTTTS------
---TT-STTTTTTS------
---SS-STTTTTT-------
---TT-STTTTTTS------
---TT-STTTTTT-------
---TT-STTTTTT-------
---TT-SHHHHTT-------
---TT-STTTTTTS---S--
---TT-STTTTTTS------
---SS-STTTTTT-------
---TT-STTTTTTS------
---TT-STTTTTTS------
---TT-STTTTTTS------
---TT-STTTTTTS------
---TT-STTTTTTS------
---TT-STTTTTTS------
---TT-STTTTTT-------
---TT-STTTTTTS------
---TT-STTTTTTS------
---TT-STTTTTT-------
---TT-STTTTTTS------
---TT-STTTTTTS------
---TT-STTTTTT-------
---TT-STTTTTT----S--
---TT-STTTTTTS------
---TT-STTTTTTS------
---TT-STTTTTTS------
---TT-STTTTTTS---TT-
---TT-SHHHHTTS------
---TT-SHHHHTTS------
---TT-STTTTTTS------
---TT-STTTTTTS------
---TT-STTTTTTS------
---TT-STTTTTT-------
---TT-STTTTTT-------
---TT-STTTTTT-------
---TT-STTTTTT-------
---TT-STTTTTT----TT-
---SS-STTTTTT----S--
---TT-STTTTTT-------
---TT-STTTTTT-------
---TT-STTTTTT-------
---SS-STTTTTT-------
---TT-STTTTTT-------
---TT-STTTTTT-------
---TT-STTTTTT-------
---TT-STTTTTT-------
---TT-STTTTTT---S---
---TT-STTTTTT---S---
---TT-STTTTTTS------
---TT-STTTTTT----TT-
---TT-STTTTTT-------
------STTTTTT-------
---TT--TTTTTTS------
---TT-STTTTTT-------
---TT--TT-TTT-------
---TT--TT-TTT-------
---TT-STTTTTT-------
---TT-STTTTTTS------
---TT-STTTTTT-------
---TT-STTTTTTS------
---TT-STTTTTTS------
---TT-STTTTTT-------
---TT-STTTTTTS------
---TT-STTTTTTS------
------STTTTTT-------
---TT-STTTTTT-------
---TT-STTTTTTS------
---TT-STTTTTT-------
---TT-STTTTTTS------
---TT-STTTTTTS------
---TT-STTTTTTS------
---TT-STTTTTTS------
---TT-STTTTTTS------
---TT-STTTTTTS------
---TT-STTTTTT-------
---TT-STTTTTTS------
---TT-STTTTTT-------
---TT-STTTTTTS------
---TT-STTTTTT-------
---TT-STTTTTTS---S--
---TT-STTTTTTS------
---TT-STTTTTTS------
---TT-STTTTTTS------
---TT-STTTTTTS------
---TT-STTTTTTS------
---TT-STTTTTT-------
---TT-STTTTTTS------
---TT-STTTTTTS------
---GGGSTTTTTTS------
---TT-STTTTTTS------
---GGGSTTTTTTS---S--
---TT-STTTTTTS------
---TT-STTTTTTS------
---TT--TTTTTTS------
---TT-STTTTTTS------
---TT-STTTTTT-------
---TT-STTTTTT-------
---TT-STTTTTT-------
---TT-STTTTTT-------
---TT-STTTTTT-------
---TT-STTTTTT-------
---TT-STTTTTTS------
---TT-SHHHHTTS------
---TT-STTTTTT-------
------STTTTTT-------
------STTTTTTS------
------STTTTTTS------
---TT-STTTTTTS------
---TT--TTTTTTS------
---SS-STTTTTTS------
---TT-STTTTTTS------
---TT-STTTTTTS------
---SS-STTTTTTS------
---TT-STTTTTT-------
---TT-STTTTTTS------
---SS-STTTTTTS------
---TT-STTTTTTS------
---TT-STTTTTTS------
---TT-SHHHHTTS------
---TT-STTTTTTS------
---TT-STTTTTTS------
---TT-SHHHHTTS------
---TT-STTTTTTS------
---TT-STTTTTTS------
---TT-STTTTTTS------
---TT-STTTTTTS------
---TT-STTTTTTS------
---TT-STTTTTTS------
---TT-STTTTTT-------
---TT-STTTTTTS------
---TT-STTTTTT-------
---TT-STTTTTT-------
---TT-STTTTTTS------
---TT-STTTTTTS------
---TT-STTTTTTS---S--
---TT-STTTTTTS---S--
---TT-STTTTTTS---S--
---TT-STTTTTTS------
---TT-STTTTTT-------
---TT-STTTTTTS------
---TT-STTTTTTS---S--
---TT-STTTTTTS------
---TT-SHHHHTT-------
---TT-STTTTTTS------
---TT-STTTTTT-------
---TT-STTTTTTS------
---TT-SHHHHTTS--S---
---TT-STTTTTT-------
---TT-STTTTTTS------
---TT-STTTTTT-------
---TT-STTTTTTS------
---TT-STTTTTT-------
---TT-STTTTTTS---S--
---SS-STTTTTTS------
---TT-STTTTTTS------
---TT-STTTTTTS------
---TT-STTTTTT-------
---TT-STTTTTT-------
---TT-STTTGGG-------
---TT-STTTTTT----S--
---TT-STTTTTT-------
---TT-STTTTTTS---S--
---TT-STTTTTTS---S--
---TT-STTTTTTS---S--
---TT-STTTTTTS------
---TT-STTTTTTS------
---TT-STTTTTTS------
---TT-STTTTTTS---S--
---TT-STTTTTTS------
---TT-STTTTTT-------
---TT-STTTTTTS---S--
---TT-STTTTTTS---S--
---TT-STTTTTTS------
---TT-STTTTTTS------
---TT-STTTTTTS---S--
---TT-STTTTTT----S--
---SS-STTTTTT-------
---TT-STTTTTTS---S--
---TT-SHHHHTTS------
---SS--TTTTTTS------
---TT-STTTTTTS------
---TT-STTTTTTS------
---TT-STTTTTTS------
---TT-STTTTTTS------
---TT-STTTTTTS------
---TT-STTTTTTS------
---TT--TTTTTT----S--
---TT--TTTTTTS------
---TT-STTTTTTS------
---TT--TTTTTTS------
---TT-STTTTTTS------
---TT-STTTTTTS------
---TT--TTTTTT-------
---TT--TTTTTTS---S--
---TT-STTTTTT-------
---SS-STTTTTT-------
---SS--TTTTTT-------
---TT-STTTTTT-------
---TT-STTTTTTS------
---GGGSTTTTTT-------
---GGGSTTTTTTS------
----S--TTTTTT-------
---TT--TTTTTTS------
---TT-STTTTTTS------
---TT-STTTTTTS------
---TT-STTTTTTS------
---TT-STTTTTTS------
---TT-SHHHHTT-------
---TT-STTTTTTS------
---TT-STTTTTT-------
---TT-STTTTTTS------
---TT-STTTTTTS------
---TT-STTTTTTS------
---TT-STTTTTTS------
---SS-STTTTTT-------
---TT-STTTTTTS---S--
---SS-STTTTTTS---S--
---TT-STTTTTTS---S--
---TT-SHHHHTTS---S--
---TT-STTTTTT----S--
---TT-SHHHHTT----S--
---TT-SHHHHTT----S--
---TT-STTTTTTS---S--
---SS-STTTTTTS---S--
---TT-STTTTTTS---S--
---SS-STTTTTTS---S--
---TT-STTTTTTS---S--
---TT-STTTTTTS---S--
---TT-STTTTTTS---S--
---SS-STTTTTT----S--
---SS-STTTTTTS---S--
---SS-SHHHHTTS---S--
---SS-STTTTTT----S--
---TT-STTTTTTS---S--
---SS-SHHHHTTS---S--
---TT-STTTTTTS---S--
---TT-STTTTTT----S--
---TT-STTTTTTS---S--
---TT-SHHHHTTS---S--
---TT-STTTTTTS---S--
---TT-STTTTTT----S--
---TT-STTTTTTS------
---TT-STTTTTT-------
---TT-STTTTTT----S--
---TT-STTTTTT----S--
---TT-STTTTTT----S--
---TT--TTTTTTS------
---TT-SHHHHTTS---S--
---TT-STTTTTTS---S--
---TT-STTTTTTS---S--
---TT-STTTTTTS---S--
---SS-SGGGTTTS---S--
---TT-STTTTTTS---S--
---TT-STTTTTTS---S--
---TT-SHHHHTTS---S--
---TT-SHHHHTTS---S--
---TT-SGGGTTTS---S--
---TT-STTTTTTS------
---GGGSGGGTTTS---S--
---TT-STTTTTTS---S--
---TT-STTTTTTS------
---TT-STTTTTT----S--
---TT-STTTTTTS---S--
---TT-SHHHHTTS---S--
---TT-STTTTTTS---S--
---TT-STTTTTTS---S--
---TT-STTTTTTS---S--
---TT-STTTTTTS---S--
---TT-STTTTTT----S--
---SS-STTTTTTS---S--
---SS-STTTTTT----S--
---TT-STTTTTTS---S--
---TT-STTTTTTS---S--
---TT-STTTTTTS---S--
---TT-SHHHHTTS---S--
---TT-STTTTTTS---S--
---TT-STTTTTT----S--
---TT-SHHHHTTS---S--
---TT-SHHHHTTS---S--
---SS-STTTTTTS---S--
---TT-SHHHHTTS---S--
---TT-STTTTTT----S--
---SS-SHHHHTT----S--
---TT-STTTTTTS---S--
---TT-STTTTTTS---S--
---TT-STTTTTTS---S--
---TT-STTTTTT----S--
---TT-SHHHHTTS---S--
---TT-STTTTTTS---S--
---TT-STTTTTTS---S--
---TT-STTTTTTS---S--
---TT-STTTTTTS---S--
---SS-STTTTTTS---S--
---TT-STTTTTTS---S--
---TT-SHHHHTTS---S--
---TT-STTTTTTS---S--
---TT-STTTTTTS---S--
---TT-SHHHHTTS---S--
---TT-STTTTTTS---S--
---TT-SHHHHTT----S--
---TT-SHHHHTT----S--
---TT-SHHHHTT----S--
---TT-SHHHHTTS---S--
---TT-SHHHHHHS---S--
---GGGSTTHHHH----S--
---TT-STTTTTSS---S--
---SS-SHHHHHH----S--
---TT-STTHHHH----S--
---TT-STTHHHHS---S--
---TT-SHHHHHH----S--
---TT-STTHHHH----S--
---TT-SHHHHTT----S--
---TT-SHHHHTT----S--
---TT-SHHHHHH----S--
---TT-STTTTTTS---S--
---TT-SHHHHTT----S--
---TT-SHHHHTT----S--
---TT-SHHHHTT----S--
---TT-SHHHHTTS---S--
---TT-STTHHHH----S--
---TT-STTHHHH----S--
---TT-SHHHHHHS---S--
---TT-SHHHHTTS---S--
---TT-SHHHHTTS---S--
---TT-SHHHHTTS---S--
---TT-SHHHHHHS---S--
---TT-SHHHHTT----S--
---TT-SHHHHTTS---S--
---TT-SHHHHTTS---S--
---TT-SHHHHTTS---S--
---TT-SHHHHHH----S--
---TT-SHHHHTTS---S--
---TT-SHHHHTTS---S--
---TT-SHHHHHH----S--
---TT-SHHHHHH----S--
---TT-SHHHHTT----S--
---TT-SHHHHHH----S--
---TT-SHHHHTTS---S--
---TT-SHHHHHH----S--
---TT-SHHHHTT----S--
---TT-SHHHHTTS---S--
---TT-SHHHHHHS---S--
---TT-SHHHHTTS---S--
---TT-SHHHHTT----S--
---TT-SHHHHTTS---S--
---TT-SHHHHHH----S--
---SS-SHHHHHH----S--
---TT-SHHHHTT----S--
---SS-SHHHHTT-------
---TT-SHHHHTT----S--
---TT-SHHHHHH----S--
---TT-SHHHHHHS---S--
---TT-SHHHHTTS---S--
---TT-SHHHHTTS---S--
---TT-SHHHHTTS---S--
---TT-SHHHHTTS---S--
---TT-SHHHHTTS---S--
---TT-SHHHHTT----S--
---TT-SHHHHTT----S--
---TT-SHHHHTT----S--
---TT-SHHHHTT----S--
---TT-SHHHHTT----S--
---TT-STTGGGT----S--
---TT-SHHHHTTS---S--
---SS-SHHHHTTS---S--
---TT-STTGGGT----S--
---TT-SHHHHTTS---S--
---TT-SHHHHTT----S--
---TT-SHHHHTT----S--
---TT-STTGGGT----S--
---TT-STTGGGTS---S--
---TT-STTGGGTS---S--
---TT-SHHHHTT----S--
---TT--HHHHTT----S--
---TT-SHHHHTT----S--
---TT-STTGGGT----S--
---TT-STTGGGT----S--
---TT-SHHHHTT----S--
---TT-SHHHHHH----TT-
---TT-SHHHHHH----S--
---TT-SHHHHTT----S--
---TT-SHHHHTT----TT-
---SS-SHHHHHH----S--
---TT-SHHHHTT----TT-
---TT-SHHHHTT----S--
---TT-SHHHHTTS---S--
---TT-SHHHHTT----S--
---TT-SHHHHTT----S--
---TT-SHHHHTT----S--
---TT-SHHHHTT----S--
---TT-SHHHHTT----S--
---TT-SGGGTTTS-S-S--
---TT-STTTTTT--SSS--
---TT-SGGGSSS--SSS--
---TT--GGGGGG--S-S--
---TT-STTGGGT--S-S--
---TT-SGGGGGG--S-S--
---TT-STTGGGS--S-S--
---TT-SHHHHTT--S-S--
---TT-SHHHHTTS-S-S--
---TT-SHHHHTT--S-S--
---TT--TTGGGT--S-S--
---TT-STTHHHH--SSS--
---TT-SHHHHTS--SSS--
---TT-SHHHHTT--SSS--
---TT-STTGGGT--SSS--
---TT-STTGGGT--S-S--
---TT-SHHHHTT--S-S--
------SHHHHTT--S-S--
---TT--HHHHTT--S-S--
---SS-STTGGGT--SSS--
---SS-SHHHHHHS-SSS--
---S--STTGGGTS-SSS--
--SS--SHHHHHHS-SSS--
---SS-SHHHHTTS-SSS--
---SS-STTHHHH--SSS--
--SSS-STTGGGTS-SSS--
---S--STTGGGT--SSS--
---SS-SHHHHTTS-SSS--
---SS-SHHHHTT--SSS--
------STTGGGT--SSS--
--S---STTGGGT--SSS--
--STT-SHHHHTT--SS---
------STTTTTT--SS---
--SSS-SHHHHTT--SSS--
--SS--STTHHHH--SS---
---TT-STTTTTTS-SS---
---S--SHHHHTTS-S----
---TT-SHHHHTTS-S----
--SSS-SHHHHTT--S----
--S-S-STTTTTT--S----
------SHHHHHH--S----
---SS-SHHHHTTS-S----
----S-SHHHHTTS-S----
--SSS-SHHHHTT--SS---
--S---STTTTTT--S----
--S---SHHHHTT--S----
------SHHHHTT--SS---
--SS--SHHHHTTS-S----
--SS--STTGGGTS-SS---
---S--SHHHHTTS-SS---
---TT-SHHHHTTS-SS---
---TT-STTHHHHS-SS---
---TT-SHHHHHH--SS---
---TT-SHHHHTTS-S----
---TT-SHHHHTT--S----
---TT-SHHHHTT--S----
---TT-STTHHHHS-S----
--STT-STTTTTT--S----
---TT-STTGGGT--S----
---SS-STTTTTT--S----
---S--SHHHHHH--S----
---TT-SHHHHTTS-SS---
---TT-STTGGGTS-S----
---TT-SHHHHTT--SS---
---TT-SHHHHTT--S----
---SS-SHHHHHH--S----
---TT-STTGGGT--S----
---TT-STTGGGT-------
---SS-SHHHHTT--S----
---TT-STTTTTT--S----
---SS--HHHHTT--S----
---TT--TTGGGT--S----
---TT--TTGGGT--S----
---TT-SHHHHTT--S----
---TT--TTTTTT--S----
---SS--TTGGGT--S----
---TT--HHHHTT--SS---
---SS-SHHHHTT--SS---
---TT-SHHHHTT--S----
---TT-STTHHHH--S----
---TT-SHHHHTT--S----
---TT-STTGGGT-------
---TT-STTHHHH--S----
---TT-SHHHHTT--S----
---TT-STTGGGT--S----
---TT-SHHHHTTS--S---
---TT-SHHHHTT--S----
---TT-SHHHHTT--S----
---TT--HHHHTT--S----
---SS-SHHHHHHS-S----
---TT-STTTTTT--S----
---TT-STTHHHHS-S----
---TT-SHHHHTTS-S----
---TT--TTGGGT--S----
---TT-SHHHHTT-------
---TT-SHHHHTT--S----
---TT-SHHHHTT--S----
---SS-SHHHHTT--S----
---TT-STTGGGS--S----
--SSS-STTGGGT--S----
---S--SHHHHTT--S----
---TT--HHHHTT--S----
--SSS-STTTTTTS-S----
---TT-STTGGGT--S----
---TT--TTTTTT--S----
--STT--HHHHTT--S----
--SSS--HHHHTT--S----
---S---HHHHTT--S----
---S---TTTTTT--S----
---TT-SHHHHTT--S----
---TT-STTGGGT--S----
---TT--HHHHTT--S----
---SS-STTGGGT--S----
---TT--HHHHTT--S----
---SS-SHHHHTT--S----
---TT--TTGGGT--S----
---TT-SHHHHTS--S----
---TT--HHHHTT--SS---
---TT--TTGGGS--SS---
---TT--TTGGGT--SS---
---TT-STTGGGT--SS---
---TT--HHHHTT--SS---
---TT--HHHHTT--SS---
---TT-STTGGGT--S----
---TT-STTGGGT--S----
---TT-SHHHHTT--S----
---TT--HHHHTT--S----
---TT-SHHHHTT--S----
---TT-SGGGTSS--S----
---TT-STTHHHH--S----
---TT-STTTTTT--S----
---TT-STTGGGT--S----
---TT--TGGGGTS-S----
---TT--TTTTTT--S----
---TT--TTGGGT--S----
---SS--TTGGGT--S----
---SS--TTGGGT--S----
---TT-STTGGGT--S----
---TT-SHHHHTT--S----
---TT--TTHHHH--S----
---TT-STTTTTT--S----
---TT-SHHHHHH--S----
---TT-STTHHHH--S----
---TT-SHHHHTT--S----
---TT-SHHHHTT--S----
---TT-SHHHHTT--S----
---TT-STTGGGT--SS---
---TT-STTGGGT--SS---
---TT--TTGGGT--SS---
---TT--TTGGGT--SS---
---TT--TTGGGT--SS---
---TT--HHHHTT--SS---
---TT-SHHHHTT--SS---
---TT-STTGGGT--SS---
---TT-SHHHHTT--S----
---TT-SHHHHTT--SS---
---TT--TTGGGT--S----
---TT-STTTTTT--S----
---TT-STTTTTT--S----
---TT-STTGGGT--S----
---TT--TTTTTT--S----
---TT--TTHHHHS-S----
---TT-SHHHHHH--S----
---TT-SHHHHTT--S----
---TT-SHHHHTTS-TT---
---TT--TTGGGT--TT---
---TT-SHHHHTT--TT---
---TT-SHHHHTT--TTS--
---TT-SHHHHTT--TT---
---TT-SHHHHTT--TT---
---TT-SHHHHTT--TT---
---TT-STTHHHH--TT---
---TT-SHHHHTT--TT---
---TT-STTTTTT--S----
---TT-STTTTSS--TT---
---TT-STTTTTT--TT---
---TT-SHHHHTT--TTS--
---TT-SHHHHTT--TT---
---TT-SHHHHTT--TT---
---TT-SHHHHTT--TT---
---TT-SHHHHTT--TT---
---TT-SHHHHTT--TT---
---TT-SHHHHTT--TT---
---SS-SHHHHTT--TT---
---TT-SHHHHTT--SS---
---TT-SHHHHTT--TT---
---TT-SHHHHTT--TT---
---SS-SHHHHTTS-TT---
---TT-SHHHHTT--TT---
---TT-SHHHHTTS-TT---
------SHHHHTTS-SS---
---TT-SHHHHTT--TT---
---TT-SHHHHTTS-TT---
---TT-SHHHHTTS-TT---
---TT-SHHHHTTS-TT---
---TT-SHHHHTTS-TT---
---TT-SHHHHTT--TT---
---TT-STTGGGTS-TT---
---TT-SHHHHHHS-TT---
---TT-STTGGGT--TT---
---TT-STTGGGTS-SS---
---TT-SHHHHTT--TT---
---TT-SHHHHTT--TT---
---TT-SHHHHTT--TT---
---TT-SHHHHTT--TT---
---TT-SHHHHHH--TT---
---TT-SHHHHTT--TT---
---SS-SHHHHTT--TT---
---TT-SHHHHTT--TT---
---TT-STTGGGT--SS---
---SS-SHHHHTT--TT---
---TT-SHHHHTT--TT---
---TT-SHHHHTT--SS---
---TT-STTGGGT--SS---
---TT-SHHHHTT--SS---
---TT-STTTTTT--SS---
---TT-SHHHHHHS-SS---
---SS-SHHHHTT--SS---
---TT-SHHHHTT--TT---
---TT-SHHHHTT--SS---
---TT-SHHHHTT--SS---
---TT-SHHHHTT--SS---
---TT-STTGGGT--SS---
---TT-SHHHHTT--SS---
---TT-SHHHHTT--SS---
---TT-STTGGGT--SS---
---TT-STTHHHHS-SS---
---TT-SHHHHTT--SS---
---TT-STTGGGTS-SS---
---TT-STTGGGTS-SS---
---TT-SHHHHTT--SS---
---TT-STTGGGT--SS---
---TT-SHHHHTT--SS---
---SS-SHHHHTT--S----
---TT-SHHHHTT--S----
--STT-SHHHHHH--S----
---TT-STTGGGT--SS---
---TT-STTGGGT--SS---
---TT-STTHHHH--SS---
---TT-STTGGGTS-SS---
---S--SHHHHTT--SS---
---S--SHHHHHH--SS---
---TT-SHHHHTT--SS---
---TT-SHHHHTT--SS---
---TT-SHHHHTT--SS---
---TT-SHHHHTT--SS---
---TT-STTGGGTS-SS---
---TT-STTHHHH--SS---
---TT-STTHHHHS-SS---
---TT-STTGGGTS-SS---
---TT-SHHHHTTS-SS---
---TT-SHHHHTTS-SS---
---TT-STTGGGT--SS---
---TT-STTGGGT--SS---
---TT-STTGGGTS-SS---
---TT-SHHHHTT--SS---
---SS-STTGGGTS-SS---
---SS-SHHHHTTS-SS---
---TT-STTGGGTS-SS---
---TT-SHHHHTTS-SS---
------STTHHHHS-SS---
---TT-STTHHHH--SS---
------STTTTTT--SS---
----S-SHHHHTT--SS---
---TT-STTTTTT--SS---
---TT-SHHHHTT--SS---
---S--SHHHHTT--SS---
---S--SHHHHTT--SS---
------SHHHHTT--SS---
------SHHHHTT--SSS--
---S--STTGGGTS-SSS--
---TT-SHHHHTTS-SS---
---S--SHHHHTT--SS---
---SS-SHHHHTT--SS---
---S--STTTTTT--SS---
---S--STTTTTT--SS---
---S--STTHHHHS-SS---
------STTGGGTS-SS---
------STTHHHH--SS---
---TT-STTGGGT--SS---
---S--STTHHHH--SS---
---SS-STTGGGTS-SS---
---S--SHHHHTT--SS---
--SS--SHHHHTTS-SS---
--SS--SHHHHTTS-SS---
--S---STTHHHH--SS---
--SS--STTGGGTS-SS---
--SS--STTHHHH--SS---
------SHHHHHH--SS---
--SS--SHHHHTT--SS---
--S---STTHHHH--SS---
---TT-STTHHHHS-SS---
---TT-SHHHHTTS-SS---
---TT-SHHHHTT--SS---
---TT-SHHHHTT--SS---
--STT-SHHHHTT--SS---
---TT-STGGGGT--SS---
--SSS-STTGGGTS-SS---
---SS-SHHHHTTS-SS---
---TT-STTTTTT--SS---
---SS-SHHHHTT--SS---
---SS-SHHHHTTS-SS---
---S--SHHHHTT--SS---
---SS-SHHHHTT--SS---
---TT-STTHHHH--SS---
---S--STTGGGT--SS---
---S--STTGGGT--SS---
---TT-STTHHHHS-SS---
---TT-STTTTTT--SS---
---SS-SHHHHTT--SS---
---TT-STTGGGT--SS---
---TT-SHHHHTT--SS---
---SS-SHHHHTT--SS---
---S--SHHHHHH--SS---
---TT-STTGGGT--SS---
---TT-SHHHHHH--SSS--
---S--STTTTTT--SS---
---S--STTTTTT--SS---
---S--SHHHHTT--SSS--
---TT-SHHHHTT--SS---
---TT-STTTTTT--SS---
---SS-SHHHHTT--SS---
---TT-SHHHHTTS-SS---
---TT-SHHHHTTS-SS---
---TT-SHHHHTT--SS---
---TT-SHHHHTT--SS---
---SS-SHHHHTT--SS---
---TT-SHHHHTT--SS---
---S--SHHHHTT--SS---
---SS-SHHHHTT--SS---
---TT-SHHHHHH--SS---
---TT-SHHHHTT--SS---
---SS-SHHHHTT--SS---
---TT-SHHHHTT--SS---
---SS-SHHHHTT--SS---
---SS-SHHHHHH--SS---
---TT-STTHHHH--SS---
--SSS-SHHHHHH--SS---
------STTHHHH--SS---
---TT-STTHHHH--SS---
---TT-SHHHHTT--SS---
---TT-SHHHHTT--SS---
---TT-SHHHHTT--SS---
---S--SHHHHTT--SS---
---SS-SHHHHTT--SS---
---SS-SHHHHTT--SS---
---SS-STTGGGT--SS---
---TT-SHHHHTT--SS---
---SS-SHHHHTTS-SS---
---SS-SHHHHTT--S----
--SSS-STTGGGT--SS---
--STT-SHHHHTT--SS---
--SS--STTGGGT--SS---
--S---STTGGGT--SS---
---S--SHHHHTT--SS---
---TT-STTHHHH--SS---
------STTHHHH--SS---
---S--SHHHHTT--SS---
---SS-SHHHHTT--SS---
---SS-SHHHHHH--SS---
---TT-SHHHHTT--SS---
---TT-SHHHHTT--SS---
---SS-SHHHHHH--SS---
--SSS-SHHHHTT--SS---
---TT-SHHHHTT--SS---
--SSS-SHHHHTT--SS---
--STT-SHHHHHHS-SS---
---SS-SHHHHTT--SS---
---TT-SHHHHHHS-SS---
--SSS-SHHHHHHS-SS---
--SS--SHHHHTT--SS---
--SSS-SHHHHTT--SS---
--STT-SHHHHTT--SS---
--SSS-STTGGGT--S----
--STT-STTHHHH--SS---
--STT-STTHHHHS-SS---
---TT-STTHHHHS-SS---
--SS--STTHHHH--S----
--S---STTHHHH--SS---
---TT-SHHHHTT--SS---
--S---SHHHHHH--SS---
--SS--SHHHHHH--SS---
--SSS-SHHHHTT--S----
---TT-SHHHHTT--SS---
---TT-SHHHHTT--SS---
---TT-SHHHHHH--S----
---TT-SHHHHHHS-S----
---TT-SHHHHHH--S----
---TT-SHHHHHHS------
---TT-SHHHHHH-------
---TT-SHHHHHHS------
---TT-SHHHHHH-------
---TT-STTHHHHS------
---TT-STTGGGT-------
---TT-SHHHHTTS------
---TT-SHHHHTTS------
---TT-STTHHHHS------
---TT-SHHHHTT-------
---TT-SHHHHHH-------
---TT-SHHHHHHS------
---TT-SHHHHTT-------
---TT-STTGGGT-------
---TT-SHHHHHH-------
---TT-STTHHHHS------
---TT-SHHHHTT-------
---TT-STTGGGT-------
---TT-SHHHHTT-------
---TT-STTHHHHS------
---TT-STTHHHH-------
---TT-STTGGGT-------
---TT-SHHHHTT-------
---TT-SHHHHTT-------
---TT-STTGGGT-------
---TT-SHHHHTT-------
---TT-STTHHHHS------
---TT-STTTTTT-------
---TT-SHHHHTT-------
---TT-STTHHHHS------
---TT-SHHHHTT-------
---TT-STTGGGTS------
------STTHHHHS------
---TT-SHHHHTT-------
---TT-STTGGGT-------
---TT-STTTTTT-------
---TT-STTHHHH-------
---TT-SHHHHTT-------
---TT-STTTTTT-------
---TT-SHHHHTT-------
---TT-SHHHHHHS------
---TT-SHHHHTTS------
---SS-STTHHHH-------
----S-STTHHHH-------
---TT-SHHHHTTS------
---TT-SHHHHHH-------
---TT-SHHHHTT-------
---TT-STTHHHH-------
---TT-STTGGGT-------
---TT-STTGGGT-------
---TT-SHHHHTTS------
---TT-SHHHHTT-------
---TT-SHHHHTT-------
---TT-SHHHHHH-------
---TT-STTGGGT-------
---TT-SHHHHHH-------
---TT-STTGGGT-------
---TT-SHHHHHH-------
---TT-STTGGGT-------
---TT-STTHHHH-------
---TT-SHHHHTT-------
---TT-SHHHHTT-------
---TT-STTGGGT-------
---SS-STTHHHH-------
---TT-SHHHHTT-------
--STT-SHHHHHH---S---
---TT-SHHHHHH-------
---TT-STTHHHHS------
---TT-STTGGGT-------
---TT-STTGGGT-------
---TT-SHHHHHH-------
---TT-SHHHHTT-------
---TT-STTGGGTS------
---TT-SHHHHTT-------
---TT-STTGGGT-------
---TT-SHHHHTTS------
---TT-SHHHHHH-------
---TT-SHHHHTT-------
---TT-SHHHHTT-------
---SS-SHHHHTT-------
---TT-STTHHHH-------
---TT-STTGGGT-------
---TT-SHHHHHH-------
---TT-SHHHHTT-------
---TT-STTTTTT-------
---TT-SHHHHTT-------
---TT-STTTTTT-------
---SS-STTGGGT-------
---TT-SHHHHTT-------
--STT-STTTTTT-------
--STT-SHHHHTT-------
---TT-STTGGGT-------
---TT-SHHHHTT-------
---TT-SHHHHHH-------
---TT-STTTTTT-------
---SS-STTTTTT-------
--STT-STTHHHHS------
---TT-SHHHHHHS------
---TT-STTHHHH-------
---TT-SHHHHHH-------
---TT-SHHHHHH-------
---TT-SHHHHHH-------
---TT-SHHHHHH-------
---TT-SHHHHHH-------
---SS-SHHHHTT-------
---TT-SHHHHTT-------
--STT-SHHHHTT-------
---TT-SHHHHTT-------
---TT-SHHHHHHS------
--STT-SHHHHTT-------
---TT-SHHHHTT-------
--SSS-SHHHHTT-------
--SSS-SHHHHTT-------
--STT-SHHHHTT-------
---TT-SHHHHTT-------
---TT-SHHHHTT-------
--SS--SHHHHTT-------
--SSS-SHHHHTT-------
--SSS-SHHHHHH-------
---TT-STTGGGT-------
---SS-STTGGGT-------
---SS-SHHHHTT-------
---TT-SHHHHTT-------
--STT-SHHHHTT-------
---TT-SHHHHHH-------
---SS-SHHHHHH-------
---TT-SHHHHTT-------
---TT-SHHHHTT-------
---TT-SHHHHTT-------
---SS-SHHHHTT-------
---TT-SHHHHTT-------
---TT-SHHHHTT-------
---TT-SHHHHTT-------
---TT-SHHHHTT-------
---TT-SHHHHTT-------
---TT-SHHHHTT-------
---TT-SHHHHTT-------
---SS-STTHHHH-------
--STT-SHHHHHH-------
---TT-STTTTTT-------
---TT-SHHHHTT-------
---SS-STTHHHH-------
---TT-SHHHHTT-------
---TT-STTHHHH-------
---TT-SHHHHTT-------
---S--SHHHHTT-------
---TT-STTHHHH-------
---TT-SHHHHTT-------
---TT-SHHHHTT-------
---TT-SHHHHTT-------
---TT-STTGGGT-------
---TT-STTGGGT-------
---TT-SHHHHTT-------
---TT-SHHHHTT-------
------STTGGGT-------
------STTHHHH-------
---TT-SHHHHTT-------
---TT-SHHHHHH-------
---S--STTGGGT-------
---SS-SHHHHTT-------
---SS-STTHHHH-------
---SS-SHHHHTT-------
---SS-STTGGGT-------
---SS-STTTTTT-------
---TT-SHHHHTT-------
---TT-SHHHHTTS------
---SS-SHHHHTT-------
---SS-SHHHHTT-------
---S--SHHHHTT-------
---SS-SHHHHTT-------
---TT-SHHHHTT-------
---SS-SHHHHTT-------
---TT-SHHHHHH-------
---TT-STTGGGT-------
---TT-STTGGGG-------
---TT-STTHHHHS------
---TT-STTHHHHS------
---TT-SHHHHTT-------
---TT-STTGGGT-------
---TT-STTHHHHS------
---TT-STTTTTT-------
---TT-SHHHHHH-------
---TT-SHHHHTT-------
---TT-STTGGGT-------
---TT-STTGGGT-------
---TT-SHHHHHH-------
---TT-SHHHHTT-------
---TT-SHHHHTT-------
---TT-STTHHHH-------
---TT-SHHHHTT-------
---TT-STTTTTT-------
---TT-SHHHHHHS------
---SS-STTHHHH-------
---TT-SHHHHTT-------
---TT-STTGGGT-------
---SS-SHHHHTT--S----
----S-SHHHHTT--S----
---TT-STTGGGT-------
----S-SHHHHHH-------
---SS-SHHHHTT-------
--STT-STTHHHH-------
---SS-SHHHHHH-------
---SS-SHHHHTT-------
------SHHHHHH-------
--SSS-SHHHHTT-------
---SS-SHHHHHH-------
---TT-SHHHHTT-------
---TT-SHHHHHH-------
---TT-STTGGGTS------
---TT-SHHHHTTS------
---TT-SHHHHTT-------
---TT-STTHHHH-------
---TT-SHHHHTT-------
---SS-STTGGGT-------
---SS-SHHHHTT-------
---SS-SHHHHTT-------
---SS-SHHHHTT-------
----S-STTHHHH-------
---TT-SHHHHTT-------
---SS-STTGGGT-------
---TT-SHHHHTT-------
---TT-SHHHHTT-------
---TT-SHHHHHH-------
---TT-SHHHHHH-------
---TT-SHHHHHH-------
---SS-SHHHHHH-------
---TT-STTTTTT-------
---TT-STTGGGTS------
---TT-STTGGGTS------
---TT-STTTTTT-------
---TT-STTGGGTS------
---TT-STTGGGT-------
---TT-SHHHHTT-------
---TT-STTGGGT-------
---SS-SHHHHTTS------
---SS-SHHHHTTS------
---TT-SHHHHTT-------
---TT-SHHHHHH-------
---TT-SHHHHTTS------
---TT-SHHHHTT-------
---TT-SHHHHHH-------
---TT-SHHHHHH-------
---TT-STTHHHHS------
---S--SHHHHHHS------
---TT-STTGGGT-------
---TT-STTHHHH-------
---TT-SHHHHTTS------
---TT-SHHHHTT-------
---TT-STTGGGT-------
---TT-SHHHHHHS------
---TT-SHHHHTT-------
---TT-SHHHHHH-------
---SS-SHHHHHH-------
---TT-SHHHHTTS------
---TT-STTTTTTS------
---TT-SGGGTTTS------
---TT-STTTTTTS------
---TT-SHHHHTTS------
---TT-SHHHHTTS------
---TT-STTTTTT-------
---S--SHHHHTTS------
---TT-STTTTTTS------
---TT-STTTTTTS------
---TT-STTTTTTS------
---GGGSTTTTTTS------
---GGGSTTTTTTS------
---TT-SHHHHTT-------
------SHHHHTT-------
------STTTTTTS------
------STTTGGG-------
------STTTTTTS------
------STTTTTT-------
------STTTTTTS------
------STTTTTTS------
------STTTTTTS------
------STTTTTT-------
------STTTTTT-------
------STTTTTTS------
------STTTTTTS------
------STTTTTT-------
------STTTTTT-------
------STTTTTT-------
------STTTTTTS------
------STTTTTTS------
------STTTTTT-------
------STTTTTT-------
------STTTTTTS------
------STTTTTT-------
------STTTTTT-------
------STTTTTTS------
------SGGGTTT-------
------SHHHHTTS------
------STTTTTT-------
------SHHHHTT-------
------SGGGTTT-------
------SGGGTTT-------
------STTTTTT-------
------SGGGTTT-------
------SGGGTTTS------
------SGGGTTT-------
------STTTTTT-------
------STTSTTT-------
-------GGGTTT-------
-------STTTTT-------
------SGGGTTT-------
------SGGGTTT-------
------SGGGTTT-------
------SGGGTTT-------
------SGGGTTT-------
------SGGGTTT-------
------SGGGTTT-------
------SSTTTTT-------
------SGGGTTT-------
------SGGGTTT-------
------SGGGTTT-------
------STTTTTT-------
--S----GGGTTT-------
------SGGGTTT-------
-------HHHHTT-------
-------HHHHTT-------
-------TTTTTT-------
-------GGGTTT-------
-------HHHHTT-------
-------GGGTTT-------
------SHHHHTT-------
------STTTTTT-------
------SGGGTTTS------
--S---STTTTTT-------
------SHHHHTT-------
------SGGGTTT-------
------SHHHHTT-------
------SHHHHTT-------
------SGGGTTT-------
------SGGGTTT-------
------SGGGSSSS------
------STTTTTTS------
------SHHHHTTS------
------SHHHHTT-------
------SGGGTTS-------
------SGGGTTT-------
------SGGGTTTS------
------SHHHHTT-------
------SHHHHTTS------
------STTTTTT-------
----TTSTTTTTT-------
------STTTTTT-------
------SHHHHTT-------
---TT-SHHHHTT-------
-------HHHHTT-------
------SHHHHTTS------
-------HHHHTTS------
-------TTTTTT-------
-------HHHHTT-------
-------TTTTTS-------
------SHHHHTT-------
------SHHHHTTS------
---S--STTGGGTS------
----S-SHHHHTTS------
------SHHHHTS-------
------STTGGGT-------
------SHHHHTT-------
------STTGGGS-------
------SHHHHTT-------
------SHHHHTT-------
-------HHHHTT-------
-------HHHHTT-------
-------HHHHTT-------
-------HHHHTT-------
-------HHHHTT-------
---S---HHHHTTS------
-------HHHHTT-------
-------HHHHTT-------
-------HHHHTTS------
-------HHHHTT-------
-------HHHHTS-------
-------HHHHTT-------
-------HHHHTT-------
-------HHHHTT-------
-------HHHHTT-------
------SHHHHTT-------
-------HHHHTT-------
-------HHHHTT-------
-------HHHHTT-------
-------HHHHTT-------
-------HHHHTT-------
-------HHHHTT-------
-------HHHHTT-------
-------HHHHTT-------
-------HHHHTT-------
-------HHHHTT-------
-------TTTGGG-------
-------HHHHTT-------
-------TTTTTT-------
-------TTTTTT-------
-------HHHHTT-------
-------HHHHTT-------
-------HHHHTT-------
-------TTTGGG-------
-------TTGGGT-------
-------HHHHTT-------
--S----HHHHHH-------
------SHHHHHH-------
-------TTTTTT-------
-------HHHHTT-------
------SHHHHHH-------
------SHHHHHH-------
------SHHHHHH-------
------SHHHHTT-------
------STTGGGTS------
-------TTTTTT-------
-------HHHHTT-------
------STTTTTSS------
-------HHHHTTS------
-------HHHHTT-------
------SHHHHTT-------
------SHHHHTT-------
------SHHHHTT-------
-------TTGGGT-------
-------TTHHHHS------
------SHHHHTT-------
------STTGGGT-------
------SHHHHTT-------
-------HHHHTT-------
-------HHHHTT-------
-------TTHHHH-------
-------TTHHHHS------
------SHHHHHS-------
------SHHHHHH-------
------SHHHHHHS------
------SHHHHHH-------
------SHHHHHH-------
------SHHHHHH-------
------STTHHHH-------
------SHHHHHHS------
------SHHHHTTS------
----S-SHHHHTTS------
----S--HHHHHH-------
----S--TTGGGT-------
----SS-HHHHTTS------
----S--HHHHHHS------
---SS--HHHHTTS------
---SS--HHHHTTS------
---SS--TTHHHHS------
---SS--HHHHHHS------
----S--HHHHHHS------
------SHHHHHHS------
----S--HHHHHHS--S---
----S-SHHHHTT-------
------SHHHHHHS------
-------TTHHHHS------
-------HHHHHH-------
-------TTGGGS-------
-------HHHHHHS------
-----S-HHHHTTS------
-----S-HHHHHH-------
-------HHHHHH-------
-------HHHHHHS------
-------HHHHHHS------
-----S-HHHHTTS------
-------HHHHHH-------
-------HHHHTTS------
-------TTHHHH-------
-------HHHHTT-------
-------HHHHTT-------
---S---HHHHTTS------
----S--HHHHTTS------
------SHHHHTTS------
----SS-TTHHHHS------
----SS-HHHHTTS------
-----S-HHHHTTS------
----SS-HHHHTTS------
-----S-HHHHTTS------
----SS-HHHHTTS------
-----S-HHHHTT-------
-----S-HHHHTTS------
-----S-HHHHHHS------
-----S-HHHHTTS------
-------HHHHTT-------
-------HHHHTT-------
-------HHHHHHS------
-------HHHHTTS------
--S----HHHHHH-------
--SS--SHHHHHHS------
--TT---HHHHHHS------
---SS-SHHHHHHS------
---S--SHHHHHHS------
---S--SHHHHTTS------
---SS--HHHHTTS------
---SS-SHHHHHHS------
---S--SHHHHHHS------
---S---HHHHTTS------
---SS-SHHHHHHS------
---SS-SHHHHHHS------
---SS-SHHHHHHS------
---S--SHHHHTT-------
---S--STTHHHHS------
----S-SHHHHTTS------
---SS-SHHHHTTS------
---S--SHHHHHHS------
---S---HHHHTTS------
---S--SHHHHHHS------
---S--SHHHHTTS------
---S--SHHHHHHS------
---S--SHHHHTTS------
---S---HHHHTTS------
---SS--HHHHTTS------
---S--SHHHHHHS------
---SS-SHHHHHHS------
---S--SHHHHHHS------
-------TTHHHHS------
-------HHHHHHS------
----S--HHHHTTS------
---S--SHHHHHHS------
---SS-STTHHHHS------
---S--SHHHHTTS------
---SS-SHHHHHHS------
---SS-SHHHHTTS------
---SS-SHHHHTTS------
---SS-SHHHHHHS------
---SS-SHHHHHHS------
---SS-SHHHHHSS------
---SS-STTHHHHS------
---S--SHHHHHHS------
---SS-SHHHHHHS------
---SS-SHHHHHSS------
---S---HHHHHSS------
------SHHHHHSS------
---S---HHHHHHT------
---S---HHHHTTS------
------SHHHHTTS------
------SHHHHTT-------
-------HHHHHHS------
-------HHHHTT-------
------SHHHHHHS------
-------HHHHTT-------
------SHHHHHH-------
-------HHHHHHS------
-------HHHHTT-------
------SHHHHTT-------
-------HHHHTT-------
------SHHHHHHS------
------SHHHHHS-------
------SHHHHTT-------
------SHHHHHS-------
------SHHHHTTS------
------SHHHHHHS------
---S---TTTGGGS------
---S-S-HHHHTTS------
---S-SSHHHHTTS------
-----SSHHHHHTS------
-----SSHHHHHTS------
-----SSHHHHHTS------
-----SSHHHHHHS------
-----SSHHHHHSS------
-----SSHHHHHTS------
-----SSHHHHHTS------
-----SSHHHHHTS------
---S-SSHHHHHTS------
-----SSHHHHTTS------
-----SSHHHHHSS------
-----SSHHHHHTS------
-----SSHHHHHHS------
-----SSHHHHHHS------
-----SSHHHHHTS------
-----SSHHHHHSS------
-----SSHHHHTTS------
---S-SSHHHHHTS------
-----SSHHHHHSS------
-----SSHHHHTTS------
-----SSHHHHHTS------
-----SSHHHHHSS------
-----SSHHHHHTS------
---S-SSHHHHHTS------
-----SSHHHHHTS------
-----SSHHHHHTS------
-----SSHHHHHSS------
-----SSHHHHHT-------
-----SSHHHHHT-------
-----SSHHHHHTS------
-----SSHHHHHTS------
-----SSHHHHTTS------
-----SSHHHHHTS------
-----SSHHHHHTS------
-----SSHHHHHTS------
---S-SSHHHHHHS------
-----SSHHHHHHS------
-----SSHHHHHTS------
----SSSHHHHHTS------
-----SSHHHHHTS------
-----SSHHHHHHS------
---S-SSHHHHHHS------
-----SSHHHHTTS------
---SSSSHHHHTT-------
-----SSHHHHTTS------
-----SSHHHHHH-------
-----SSHHHHHHS------
---S-SSHHHHHTS------
-----SSHHHHTTS------
-----SSHHHHHHS------
-----SSHHHHHTS------
-----SSHHHHTTS------
---S-SSHHHHHTS------
---S-SSHHHHHTS------
-----SSHHHHHTS------
----SSSHHHHTTS------
---S-SSHHHHTTS------
-----SSHHHHTTS------
-----SSTGGGSSS------
-----SSHHHHHTS------
---S-SSHHHHHTS------
-----SSHHHHTTS------
-----SSHHHHHTS------
----SSSHHHHHTS------
-----SSHHHHTTS------
---S-SSHHHHTTS------
-----SSHHHHHTS------
---SSSSHHHHTSS------
-----SSHHHHTTS------
----SSSHHHHHTS------
-----SSHHHHHTS------
-----SSHHHHHTS------
-----SSHHHHHTS------
---S-S-HHHHHHS------
-----SSHHHHHTS------
---S-SSHHHHHHS------
-----SSHHHHHHS------
-----SSHHHHTTS------
-----SSHHHHTTS------
---S-SSHHHHTTS------
-----SSHHHHTTS------
---S-SSHHHHTTS------
---S--SHHHHHTS------
-----SSHHHHHTS------
-----SSHHHHTT-------
-----SSHHHHHTS------
-----SSHHHHHSS------
---SSSSHHHHHTS------
-----SSHHHHTTS------
-----SSHHHHHTS------
-----SSHHHHTTS------
---S-SSHHHHHTS------
-----SSHHHHHTS------
-----SSHHHHHTS------
----SSSHHHHHTS------
---S-SSHHHHTTS------
---SSSSHHHHTTS------
-----SSHHHHTT-------
-----SSHHHHHTS------
-----SSHHHHHSS------
-----SSHHHHHTS------
-----SSHHHHHHS------
-----SSHHHHHHS------
-----SSHHHHHHS------
-----SSHHHHHTS------
-----SSHHHHHTS------
-----SSHHHHHTS------
-----SSHHHHHT-------
-----SSHHHHHHS------
-----SSHHHHHSS------
-----SSHHHHHHS------
-----SSHHHHHHS------
-----SSHHHHHHS------
-----SSHHHHHSS------
---S-SSHHHHHHS------
-----SSHHHHTTS------
---S-SSHHHHHTS------
-----SSHHHHHTS------
-----SSHHHHHTS------
-----SSHHHHHHS------
---S-SSHHHHTTS------
-----SSHHHHHHS------
-----SSHHHHTT-------
-----SSHHHHHHS------
-----SSHHHHHHS------
-----SSHHHHHHS------
-----SSHHHHHHS------
-----SSHHHHHHS------
-----SSHHHHHHS------
------SHHHHTTS------
-----SSHHHHHHS------
-----SSHHHHHHS------
-----SSTTHHHHS------
-----SSHHHHHHS------
-----SSHHHHHHS------
-----SSTTHHHHS------
-----SSHHHHTTS------
---S-SSHHHHHTS------
-----SSHHHHHTS------
-----SSHHHHTTS------
---S-SSHHHHHTS------
-----SSHHHHHTS------
-----SSHHHHHTS------
---S-SSHHHHHHS------
-----SSHHHHHHS------
-----SSHHHHTT-------
---S-SSHHHHHHS------
-----SSHHHHTTS------
---S---HHHHTT-------
-----SSHHHHHTS------
---S--SHHHHTTS------
-----SSHHHHHHS------
---S-S-HHHHHHS------
-----SSHHHHHHS------
---S-SSHHHHHTS------
---S-SSHHHHHHS------
-----SSHHHHHHS------
-----SSHHHHTTS------
-----SSTTTTTTS------
-----SSHHHHHTS------
-----SSHHHHTTS------
-----SSHHHHHTS------
-----SSHHHHHTS------
-----SSHHHHHTS------
---S-SSHHHHTTS------
-----SSHHHHTTS------
-----SSHHHHTTS------
-----SSHHHHTTS------
-----SSHHHHHTS------
-----SSHHHHTTS------
---S---TTHHHHS------
---S-S-HHHHSSS------
------SHHHHTT-------
-----SSHHHHHSS------
-----SSHHHHHHS------
-----SSHHHHHTS------
-----SSHHHHTTS------
-----SSTTHHHHS------
-----SSHHHHHHS------
-----SSHHHHHHS------
-----S-HHHHTTS------
-----S-HHHHHSS------
-----SSHHHHTTS------
-----SSHHHHTT-------
-----SSHHHHHHS------
-----SSHHHHHHS------
-----SSHHHHHHS------
-----SSHHHHTTS------
-----SSHHHHHHS------
-----SSHHHHTTS------
-----SSHHHHHSS------
-----SSHHHHHHS------
-----SSHHHHHHS------
-----SSHHHHHTS------
-----SSHHHHHHS------
-----SSHHHHHHS------
-----SSHHHHHSS------
-----SSHHHHHHS------
-----SSHHHHHHS------
-----SSHHHHHTS------
-----SSHHHHHTS------
-----SSHHHHHH-------
-----SSHHHHHHS------
-----SSHHHHHSS------
-----SSHHHHHHS------
-----SSHHHHHHS------
-----SSHHHHHHS------
-----SSHHHHHT-------
-----SSHHHHHHS------
-----SSHHHHHTS------
---S-SSHHHHHTS------
-----SSHHHHHT-------
-----SSHHHHTT-------
-----SSHHHHHTS------
-----SSHHHHHT-------
-----SSHHHHHTS------
-----SSHHHHHHS------
-----SSHHHHHHS------
----SSSTTHHHHS------
-----SSHHHHHHS------
-----SSHHHHHT-------
-----SSHHHHTTS------
-----SSHHHHHSS------
-----SSHHHHHSS------
-----SSHHHHHTS------
-----SSHHHHHHS------
-----SSHHHHHHS------
-----SSHHHHTSS------
-----SSHHHHHTS------
-----S-HHHHHHS------
-----SSHHHHHTS------
-----SSHHHHTS-------
-----SSHHHHTTS------
-----SSHHHHHHS------
-----SSHHHHHHS------
-----SSHHHHHTS------
-----SSHHHHTTS------
-----SSHHHHHHS------
-----SSHHHHHHS------
-----SSHHHHHHS------
-----SSHHHHTTS------
-----SSHHHHHHS------
-----SSHHHHTTS------
-----SSHHHHHTS------
-----SSTTHHHHS------
-----SSTTHHHHS------
-----SSHHHHHHS------
-----SSHHHHHHS------
-----SSHHHHHHS------
-----SSHHHHHSS------
------SHHHHTTS------
-----SSHHHHHHS------
-----SSHHHHTT-------
-----SSHHHHTTS------
-----SSHHHHHHS------
-----SSHHHHTTS------
----SSSHHHHHHS------
-----SSHHHHTTS------
-----SSHHHHHTS------
-----SSHHHHHHS------
-----SSHHHHHHS------
-----SSHHHHHT-------
-----SSHHHHHHS------
-----SSHHHHHHS------
-----SSHHHHHHS------
------SHHHHHHS------
-----SSHHHHHTS------
-----SSHHHHHSS------
------SHHHHHHS------
-----SSHHHHHTS------
-----SSHHHHTTS------
-----SSHHHHTTS------
-----SSHHHHHTS------
-----SSHHHHHHS------
-----SSHHHHHTS------
-----SSHHHHHTS------
-----SSHHHHHHS------
-----SSHHHHHSS------
-----SSHHHHHTS------
-----SSHHHHHHS------
-----SSHHHHHTS------
-----SSHHHHHHS------
-----SSHHHHHSS------
-----SSHHHHTTS------
-----SSHHHHHTS------
-----SSHHHHHTS------
-----SSHHHHHTS------
-----SSHHHHHTS------
------STTTTTSS------
-----SSHHHHHSS------
-----SSHHHHHHS------
-----SSHHHHHS-------
-----SSHHHHHH-------
-----SSHHHHHTS------
----SSSHHHHHHS------
-----SSHHHHHTS------
-----SSHHHHHHS------
-----SSTTHHHHS------
-----SSHHHHTT-------
-----SSHHHHHHS------
-----SSHHHHHHS------
-----SSHHHHHTS------
-----SSHHHHHT-------
-----SSHHHHHTS------
-----SSHHHHHHS------
-----SSHHHHTTS------
-----SSHHHHHHS------
-----SSHHHHTT-------
-----SSHHHHHHS------
-----SSHHHHHHS------
-----SSHHHHHH-------
-----SSHHHHHHS------
-----SSHHHHHHS------
-----SSHHHHHHS------
-----SSHHHHHT-------
-----SSHHHHHHS------
-----SSHHHHHHS------
-----SSHHHHTT-------
-----SSGGGTTT-------
-----SSHHHHHTS------
----SSSHHHHTTS------
-----SSGGGTTT-------
-----SSHHHHTT-------
-----SSGGGSTT-------
-----SSHHHHTT-------
----SSSHHHHTT-------
---S--SHHHHTT-------
----SSSHHHHTT-------
-----SSHHHHTT-------
-----SSHHHHTT-------
-----SSHHHHHT-------
-----SSHHHHHH-------
----SS-HHHHHTS------
---SSSSHHHHTTS------
---S-SSHHHHTTS------
-----SSHHHHHTS------
-----S-HHHHTSS------
-----SSHHHHHTS------
----SSSHHHHHTS------
---SS-SHHHHHHS------
-----SSHHHHHTS------
-----SSHHHHHTS------
-----SSHHHHHHS------
-----SSHHHHHTS------
-----SSHHHHTTS------
-----SSHHHHHTS------
-----SSHHHHTTS------
-----SSHHHHHTS------
-----SSTTHHHHS------
-----S-HHHHTT-------
-----SSHHHHTTS------
---SSSSHHHHHTS------
---SS-SHHHHTTS------
-----SSHHHHHT-------
-----SSHHHHTTS------
---S-SSHHHHTTS------
---S-S-HHHHTTS------
---S-SSHHHHHTS------
-----SSHHHHHTS------
-----SSHHHHHTS------
-----SSHHHHHTS------
-----SSHHHHTTS------
-----SSHHHHHTS------
-----SSSHHHHT-------
-----SSHHHHHHS------
-----SSHHHHHHS------
-----SSHHHHHT-------
---S-SSHHHHTT-------
---S-SSHHHHTT-------
---S-S-TTHHHHS------
---S-SSHHHHTTS------
-----SSHHHHHTS------
---S-SSHHHHHHS------
-----SSHHHHHTS------
-----SSHHHHHTS------
-----SSHHHHTTS------
-----SSHHHHTTS------
-----SSHHHHHT-------
-----SSHHHHHTS------
-----SSHHHHHTS------
---S-SSHHHHHTS------
---S-SSHHHHHTS------
-----SSHHHHHT-------
-----SSHHHHHTS------
---S-SSHHHHHTS------
---S--SHHHHHT-------
------SHHHHHH-------
---S-SSHHHHTT-------
------SHHHHHHS------
-----SSHHHHHH-------
------SHHHHHT-------
------SHHHHHH-------
------SHHHHHH-------
------SHHHHHT-------
------SHHHHHH-------
------SHHHHHH-------
-----S-HHHHHH-------
-----SSHHHHHHS------
------SHHHHHH-------
-------HHHHTT-------
------SHHHHHT-------
------SHHHHHS-------
---S--SHHHHHH-------
------SHHHHHT-------
------SHHHHHT-------
-----SSHHHHHH-------
------SHHHHHT-------
------SHHHHHT-------
-----SSHHHHHT-------
------SHHHHHS-------
------SHHHHHT-------
------SHHHHTT-------
------SHHHHTS-------
------SHHHHHT-------
------SHHHHHT-------
------SHHHHHHS------
-----SSHHHHHH-------
------SHHHHTT-------
------SHHHHHS-------
------SHHHHTS-------
------SHHHHHH-------
------SHHHHHT-------
------SHHHHHT-------
------SHHHHTTS------
------SHHHHHHS------
-------HHHHHH-------
------SHHHHHHS------
------SHHHHHHS------
-----SSTTHHHH-------
-----SSTTHHHHS------
-----SSHHHHHHS------
-----SSHHHHHSS------
------SHHHHHT-------
------SHHHHHT-------
-----SSHHHHHT-------
-----SSHHHHHHS------
-----SSHHHHHSS------
-----SSHHHHHSS------
------SHHHHHT-------
------SHHHHHHS------
-----SSHHHHHHS------
------STTHHHHS------
------SHHHHHH-------
-----SSHHHHHS-------
-----SSHHHHHT-------
-----SSHHHHHHS------
------SHHHHHHS------
------SHHHHHS-------
------SHHHHHH-------
-----SSHHHHHT-------
-----SSHHHHHH-------
------SHHHHHT-------
------SHHHHHS-------
------SHHHHHT-------
------STTHHHH-------
------SHHHHHSS------
-----SSHHHHHHS------
------SHHHHHH-------
------SHHHHHH-------
------STTHHHH-------
------SHHHHHH-------
------SHHHHHT-------
------SHHHHHT-------
------SHHHHTT-------
------SHHHHTT-------
------SHHHHHH-------
------SHHHHHH-------
------SHHHHHHS------
------SHHHHTT-------
------STTTTTT-------
------STTHHHHS------
------SHHHHTTS------
------SHHHHHHS------
-------HHHHTT-------
-------HHHHHS-------
------STTHHHHS------
-------HHHHHH-------
-------HHHHHH-------
------SHHHHHHS------
------STTTTTTS------
------STTGGGTS------
-------HHHHHH-------
-------HHHHHHS------
------SHHHHTT-------
------SHHHHTT-------
------SHHHHTT-------
------SHHHHTT-------
------SHHHHHHS------
------SHHHHTTS------
------STTHHHHS------
------SHHHHHH-------
------STTHHHH-------
------SHHHHHH-------
------SHHHHHHS------
------SHHHHTTS------
-------HHHHTTS------
------SHHHHTTS------
------STTHHHH-------
-------TTHHHH-------
------SHHHHHH-------
-------HHHHHHS------
------SHHHHHH-------
------SHHHHHHS------
------SHHHHHHS------
------SHHHHTT-------
-------HHHHHH-------
-------HHHHHHS------
--S----HHHHTTS------
-------TTGGGTS------
-------HHHHHHS------
-------HHHHHHS------
------SHHHHHHS------
-------HHHHTTS------
-------HHHHHHS------
-------HHHHTT-------
-------HHHHHH-------
-------HHHHHH-------
------SHHHHHH-------
------SHHHHTTS------
-------HHHHHHS------
-------HHHHTT-------
-------HHHHTTS------
-------TTHHHH-------
-------HHHHTTS------
--S---STTHHHH-------
------STTGGGT-------
--S----TTGGGTS------
------SHHHHTTS------
-------TTHHHH-------
------SHHHHHH-------
------SGGGGGTS------
-------TTGGGT-------
------STTHHHH-------
--S---STTGGGT-------
--S---SHHHHTT-------
------STTGGGT-------
-------TTGGGT-------
------STTTTTS-------
-------HHHHTT-------
-------HHHHTT-------
--S----TTGGGT-------
-------HHHHTT-------
-------HHHHTT-------
-------HHHHTT-------
-------TTGGGT-------
-------TTTTTT-------
-------TTGGGT-------
-------TTGGGT-------
-------TTGGGT-------
-------TTGGGG-------
-------TTGGGS-------
-------TTTTTT-------
-------HHHHTT-------
------STTGGGT-------
-------HHHHTT-------
-------TTHHHH-------
-------HHHHHH-------
------SHHHHTTS------
------SHHHHHTS------
-------HHHHHH-------
------SHHHHHH-------
------STTHHHH-------
-------HHHHTT-------
------STTGGGT-------
------SHHHHTTS------
------SHHHHHHS------
-------HHHHTTS------
------STTGGGTS------
-------HHHHTT-------
------SHHHHHS-------
------SHHHHHH-------
------STTHHHH-------
------STTGGGT-------
------SHHHHTTS------
-------HHHHTTS------
-------HHHHTT-------
-------HHHHTT-------
------SHHHHTS-------
------SHHHHTTS------
------SHHHHTT-------
------SHHHHTT-------
------SHHHHTT-------
------SHHHHHT-------
------SHHHHTT-------
------SHHHHTT-------
------SHHHHTT-------
------STTHHHH-------
-------HHHHTT-------
------SHHHHTT-------
------SHHHHTTS------
-------TTGGGT-------
------SHHHHTT-------
------SHHHHTT-------
------SHHHHHH-------
------STTHHHH-------
------STTHHHH-------
------SHHHHTT-------
------SHHHHTT-------
------STTHHHH-------
------SHHHHHH-------
------SHHHHHHS------
------SHHHHTT-------
------SHHHHTT-------
------SHHHHHH-------
------STTGGGT-------
------STTGGGT-------
------SHHHHHH-------
------SHHHHTT-------
------SHHHHHH-------
------SHHHHHH-------
------SHHHHHH-------
-------TTHHHHS------
-------HHHHTT-------
------SHHHHTT-------
-------HHHHHS-------
------STTHHHHS------
------SHHHHTT-------
------SHHHHHH-------
------SHHHHHH-------
------SHHHHHH-------
------STTHHHH-------
-------HHHHHH-------
-------HHHHHHS------
------SHHHHTT-------
-------TTHHHH-------
------STTTTTT-------
------STTHHHHS------
------SHHHHHHS------
-------HHHHTT-------
-------TTTTTT-------
------SHHHHTT-------
------SHHHHTT-------
-------HHHHTT-------
-------TTHHHHS------
-------TTHHHH-------
------SHHHHTT-------
-------HHHHTT-------
------SHHHHHHS------
-------HHHHTT-------
------SHHHHTT-------
------STTHHHHS------
------STTHHHHS------
------STTHHHH-------
------SHHHHHH-------
------STTHHHHS------
------SHHHHHH-------
------STTHHHH-------
-------HHHHTT-------
------SHHHHHH-------
------SHHHHHHS------
------SHHHHTTS------
------SHHHHHHS------
------SHHHHTT-------
---S---HHHHTS-------
---S---HHHHTTS------
------SHHHHTTS------
------SHHHHTT-------
-------HHHHHHS------
-------HHHHTTS------
------SHHHHHHS------
------STTGGGT-------
------SHHHHTT-------
------SHHHHTT-------
------SHHHHHH-------
-------TTHHHHS------
------STTTTTS-------
-------TTHHHH-------
---S--SHHHHTT-------
---S--STTGGGT-------
---S--SHHHHHH-------
--S---SHHHHHH-------
---TT-SHHHHHH-------
------SHHHHTT-------
----TTSHHHHTT-------
------SHHHHTT-------
---TT-SHHHHTT-------
------STTTTTT-------
------SHHHHHH-------
------SHHHHTT-------
------SHHHHTT-------
------SHHHHTT-------
------SHHHHHH-------
------SHHHHTTS------
-------TTHHHH-------
------SHHHHHH-------
-------HHHHTTS------
------SHHHHHHS------
------SHHHHHHS------
------SHHHHHHS------
------SHHHHHHS------
------SHHHHHHS------
------STTHHHHS------
---S--SHHHHHHS------
------SHHHHHHS------
------STTHHHHS------
-----S-HHHHTTS------
------SHHHHHHS------
------SHHHHHHS------
------SHHHHHHS------
------SHHHHHHS------
------SHHHHHHS------
---S--SHHHHHHS------
---S--STTHHHHS------
---S--STTHHHHS------
---S--SHHHHHHS------
---S--SHHHHHHS------
---SS-SHHHHHHS------
---SS-SHHHHHHS------
---SS-SHHHHHHS------
---SS-STTHHHHS------
---SS--HHHHHHS------
---SS-STTHHHHS------
---SS-SHHHHTTS------
---S--SHHHHHH-------
---SS-SHHHHHHS------
---SS-SHHHHTTS------
---SS-SHHHHHH-------
-------HHHHTTS------
----SSSTTHHHHS------
----SSSHHHHHHS------
----SSSTTHHHHS------
----SSSTTHHHHS------
-----SSTTGGGTS------
----SSSTTHHHHS------
----SSSHHHHTTS--S---
-----SSHHHHHHS------
----SSSTTHHHHS------
-----SSTTHHHHS------
-----SSTTHHHHS------
----SSSTTHHHHS------
----S-STTHHHHS------
----S-STTHHHHS------
---SS-STTGGGT-------
------STTTTTT-------
------STTHHHH-------
---S--SHHHHHHS------
------SHHHHHHS------
------SHHHHHHS------
--S---SHHHHHHS------
------SHHHHTTS------
-------HHHHTT-------
------SHHHHHHS------
------SHHHHHHS------
------SHHHHHHS------
-----S-HHHHTTS------
-------HHHHTTS------
-----SSTTHHHHS------
------SHHHHTTS------
---S--SHHHHTTS------
-----SSHHHHHHS------
------STGGGGTS------
--S-S-SHHHHTTS------
------SHHHHHHS------
--S---SHHHHHHS------
------SHHHHHSS------
------SHHHHHSS------
------SHHHHHHS------
----SSSTTHHHHS------
---S--STTGGGTS------
----SSSHHHHTTS------
---SSSSHHHHHHS------
----SSSHHHHHHS------
-----S-HHHHTTS------
----S--HHHHTTS------
-----SSHHHHTTS------
-------HHHHTT-------
-------TTGGGTS------
-------HHHHTT-------
-------HHHHTT-------
-------HHHHTT-------
------STTHHHHS------
-------HHHHHHS------
-------HHHHHHS------
-------TTHHHHS------
-------HHHHHHS------
------SHHHHTTS------
-------TTGGGT-------
-------HHHHTT-------
-------HHHHTT-------
-------HHHHTT-------
-------HHHHHH-------
------SHHHHTT-------
-------HHHHHHS------
-------TTGGGTS------
-------HHHHHHS------
-------HHHHTT-------
-------HHHHTT-------
-------HHHHTTS------
-------HHHHTT-------
-------HHHHTT-------
-------HHHHTTS------
-------HHHHTT-------
-------HHHHHHS------
-------HHHHTTS------
---S--SHHHHHHS------
------SHHHHTS-------
-------TTGGGTS------
-------TTHHHHS------
-------HHHHHH-------
-------HHHHTT-------
-------HHHHTTS------
-------HHHHTT-------
-------HHHHTT-------
-------HHHHHH-------
-------TTGGGT-------
-------HHHHTT-------
-------HHHHTT-------
-------HHHHHH-------
-------TTGGGT-------
-------HHHHTTS------
------STTGGGT-------
-------HHHHHHS------
-------TTGGGTS------
------SHHHHHHS------
--S---SHHHHHH-------
-------HHHHHHS------
-------TTHHHHS------
-------HHHHTT-------
-----S-HHHHTT-------
-------HHHHHHS------
-------HHHHTT-------
------SHHHHTS-------
-------TTGGGT-------
------SHHHHTT---S---
------STTGGGT-------
----SSSTTHHHHS------
------SHHHHHH-------
-------HHHHTT-------
-------HHHHHH-------
-------HHHHTT-------
-------HHHHTT-------
-------TTGGGT-------
-------HHHHTT-------
-------TTHHHH-------
-------HHHHHHS------
------STTHHHHS------
-------HHHHTTS------
-------TTHHHHS------
-------HHHHTTS------
-------TTGGGTS------
-------HHHHTT-------
------STTGGGTS------
-------TTGGGT-------
-------HHHHTTS------
------SHHHHTTS------
-------HHHHTTS------
------STTHHHHS------
-------TTGGGT-------
------STTHHHH----S--
-------TTHHHHS------
-------HHHHHH-------
-------HHHHHH-------
-------HHHHHHS------
-------HHHHHH-------
------STTHHHHS------
------STTGGGT-------
-------TTHHHH-------
-------HHHHHS-------
-------HHHHTT-------
------SHHHHTTS------
-------TTHHHHS------
-------HHHHHHS------
-------HHHHHHS------
-------HHHHTTS------
-------TTHHHH-------
-------HHHHHH-------
-------HHHHHHS------
------STTHHHHS------
-------TTHHHH-------
-------HHHHHH-------
-------HHHHHHS------
------SHHHHHHS------
------SHHHHTT-------
------SHHHHHHS------
------SHHHHTT-------
------SHHHHHH-------
------SHHHHHH-------
-------HHHHHH-------
------SHHHHHT-------
------SHHHHHH-------
------SHHHHTT-------
------SHHHHTT-------
------STTHHHHS------
-------TTHHHH-------
------SHHHHTT-------
------STTTTTS-------
------STTTTTT-------
------STTHHHH-------
------STTTTTS-------
------SHHHHHT-------
------SHHHHHT-------
------SHHHHTTS------
------SHHHHTT-------
------SHHHHHS-------
------SHHHHHT-------
------SHHHHHH-------
------SHHHHHH-------
------SHHHHHS-------
------SHHHHHHS------
------SHHHHHH-------
------SHHHHHH-------
------SHHHHTT-------
------STTHHHH-------
-------HHHHTT-------
------STTHHHHS------
------STTHHHHS------
------SHHHHHHS------
------STTGGGT-------
------SHHHHHH-------
-------HHHHTT-------
------SHHHHTTS------
------SHHHHTT-------
------SHHHHTTS------
-------HHHHTT-------
------SHHHHTT-------
-------HHHHTT-------
------SHHHHHHS------
-------HHHHTT-------
------STTHHHHS------
------STTGGGTS------
------SHHHHHHS------
------SHHHHHH-------
------SHHHHHH-------
------STTHHHH-------
------STTTTTT-------
------SHHHHTT-------
------SHHHHTT-------
------SHHHHTT-------
------SHHHHTT-------
------SHHHHHH-------
------SHHHHHH-------
------SHHHHTT-------
-------HHHHTT-------
------SHHHHTT-------
------SHHHHHH-------
------SHHHHHH-------
------SHHHHTT-------
------SHHHHTT-------
------SHHHHTT-------
------SHHHHTT-------
------SHHHHTT-------
------SGGGGGT-------
------SGGGGGT-------
-----SSTTHHHH-------
-------SGGGGT-------
------SGGGGGT-------
------SGGGGGT-------
------SGGGGGT-------
------SGGGGGT-------
------SGGGGGT-------
------SGGGGGT-------
--S---STTGGGT-------
------SGGGGGT-------
------STTHHHHS------
------SSTHHHH-------
------SGGGGGT-------
------STTGGGT-------
------STTGGGT-------
------STTHHHH-------
------SGGGGGT-------
------SGGGTTT-------
------SGGGTTTS------
-----S-GGGTTTS------
------SGGGTTTS------
------SGGGTTTS------
------SGGGTTT-------
------SSS-TTTS------
------SSS-TTT-------
------SSS-TTT-------
------SSS-TTT-------
------SGGGTTT-------
------SGGGTTT-------
-------GGGTTT-------
-------GGGGGT-------
------SGGGGGT-------
-------GGGGGT-------
-----SSGGGGGT-------
------SGGGGGT-------
-----SSGGGGGT-------
-----SSGGGGGT-------
-----SSGGGGGT-------
------SGGGGGT-------
-----SSGGGGGT-------
-----SSGGGGGT-------
-----SSGGGGGT-------
-----SSGGGGGT-------
-----SSGGGGGT-------
-B---SSGGGGGT---B---
------SGGGGGT-------
-----SSGGGTTT-------
-----S-GGGGGT-------
------SGGGGGT-------
------STTHHHH-------
------SSGGGGT-------
-B----SGGGGGT---B---
-B---S-GGGGGT---B---
-----SSTTGGGT-------
-----SSGGGGGT-------
------SGGGGGT-------
------SGGGGGT-------
------SGGGGGT-------
-----S-GGGGGT-------
------SGGGGGT-------
-------GGGGGT-------
------STTGGGT-------
------SGGGGGT-------
------SGGGGGT-------
------STTHHHH-------
------SGGGGGT-------
------SGGGGGT-------
------STTHHHH-------
------SGGGTTT-------
------STTHHHH-------
------SGGGGGT-------
------SGGGTTT-------
------STTGGGT-------
-------GGGTTT-------
-------GGGTTT-------
------SGGGTTT-------
------SGGGTTT-------
-------GGGTTT-------
------SGGGTTT-------
-----SSGGGGGT-------
------SGGGTTT-------
------SSTTSTT-------
-------GGGTTT-------
-------GGGGGT-------
------SGGGGGT-------
------SGGGGGT-------
------SSGGGGT-------
------SGGGGGT-------
-----SSGGGGGT-------
-----SSGGGGGT-------
------SSGGGGT-------
-----SSGGGGGT-------
-----SSGGGGGT-------
------SSGGGGT-------
------SGGGGGT-------
------SGGGGGT-------
------SGGGGGT-------
-----SSGGGTTT-------
------SGGGGGT-------
-----SSGGGTTT-------
-----S-TTGGGT-------
-------GGGTTT-------
-----SSGGGGGT-------
------SGGGGGT-------
-----SSGGGGGT-------
-----SSGGGGGT-------
-------GGGGGT-------
-----SSGGGGGT-------
--S----GGGGGT-------
------SGGGGGT-------
-----SSTTGGGT-------
-----SSGGGGGT-------
-----SSGGGGGT-------
-----SSGGGTTT-------
-----SSGGGGGT-------
-----SSGGGGGT-------
-----SSGGGGGT-------
-----SSGGGGGS-------
-----SSGGGGGT-------
-----SSGGGGGT-------
-----SSGGGGGT-------
----S-SGGGGGT-------
-----SSGGGGGT-------
-----SSGGGGGT-------
----SSSGGGGGT-------
-----SSTTHHHH-------
------SHHHHTT-------
-----SSTTHHHHS------
-----SSTTHHHHS------
-----SSHHHHHHS------
------STTGGGT-------
------SGGGGGT-------
------SGGGGGT-------
------SGGGGGT-------
------SGGGGGT-------
------SGGGGGT-------
------SGGGGGG-------
------SGGGTTT-------
------STT-SSS-------
------SGGGTTT-------
------SGGGTTT-------
------STTSTTT-------
------SGGGTTT-------
------SGGGSSS-------
------SGGGTTT-------
------SGGGGGT-------
-----SSGGGGGT-------
-----SSGGGTTT-------
-----SSGGGTTT-------
-----SSSGGGGT-------
-----SSSGGGGT-------
------SSGGGGT-------
-----SSSGGGGT-------
-----SSTTGGGT-------
-----SSTTHHHH-------
------STTHHHH-------
-----SSGGGGGT-------
-----SSGGGGGT-------
-----SSGGGGGT-------
------SGGGGGT-------
------SGGGGGT-------
------SSGGGGT-------
-----SSGGGGGT-------
------SGGGGGT-------
------SGGGGGT-------
-----SSGGGGGT-------
------SGGGGGT-------
------SGGGGGT-------
------STTHHHH-------
------STTHHHH-------
------STTHHHH-------
------STTGGGT-------
-----SSGGGGGT-------
------SGGGGGT-------
------SGGGGGT-------
------STTGGGT-------
------SGGGTTT-------
------SGGGGGT-------
------SGGGGGT-------
-----SSGGGGGT-------
-----SSGGGGGT-------
----S-SGGGGGT-------
-----SSGGGGGT-------
-----SSGGGGGT-------
-B---SSGGGGGT---B---
-----SSGGGGGT-------
-----SSGGGGGTS------
-----SSGGGGGT-------
------SGGGGGT-------
------SGGGGGT-------
-----SSGGGGGT-------
-----SSGGGGGT-------
------SGGGGGT-------
------SGGGGGT-------
------SGGGGGT-------
------SGGGGGT-------
-----SSGGGGGT-------
----SSSTTTTTT-------
------SGGGGGT-------
-----SSGGGGGT-------
-----SSGGGGGT-------
------SGGGGGT-------
-----SSGGGGGT-------
-----SSGGGGGT-------
-----SSGGGGGT-------
-----SSGGGGGT-------
-----SSGGGGGT-------
------SGGGGGT-------
-----SSGGGGGT-------
-----SSSGGGGT-------
------SGGGGGT-------
-----SSGGGGGT-------
-----SSGGGGGT-------
------SGGGGGT-------
------SSGGGGT-------
------SGGGGGT-------
-------GGGTTT-------
-----SSGGGGGT-------
------SGGGGGT-------
-----SSSGGGGT-------
-----SSGGGGGT-------
-----SSGGGGGT-------
-----SSGGGGGT-------
-----SSTTGGGT-------
------SGGGGGT-------
---S--STGGGGT-------
------SSGGGGT-------
-----SSGGGGGT-------
-----SSGGGGGT-------
-----SSGGGGGT-------
------SGGGTTT-------
------SGGGGGT-------
-----SSGGGGGT-------
-----SSGGGGGT-------
-----S-GGGGGT-------
------SGGGGGS-------
------SGGGGGT-------
------SGGGGGT-------
------SSGGGGT-------
------SGGGGGT-------
------SGGGGGT-------
------SSGGGGT-------
------SGGGGGT-------
------SGGGGGT-------
-----SSSGGGGT-------
-----SSGGGGGT-------
-----SSSGGGGT-------
------SGGGGGT-------
------SGGGGGT-------
-----SSGGGTTT-------
------SGGGGGT-------
-----SSSTTTTT-------
------SGGGGGT-------
-----SSSGGGGT-------
-----SSSGGGGT-------
-----SSGGGGGT-------
-----SSTTGGGT-------
----SSSGGGTTT-------
-----SSGGGTTT-------
-----SSTTGGGT-------
-----SSSGGGGT-------
-----SSSSGGGT-------
-----SSGGGTTT-------
-----SSGGGGGT-------
-----SSGGGGGT-------
-----SSSGGGGT-------
-----SSGGGGGT-------
-----SSGGGTTT-------
-----SSGGGGGT-------
------SGGGGGT-------
------SGGGGGT-------
-----SSGGGGGT-------
------SGGGGGT-------
-----SSGGGGGT-------
-----SSGGGGGT-------
-----SSGGGGGT-------
-----SSGGGGGS-------
-----SSGGGGGG-------
------SGGGGGG-------
-----SSGGGGGT-------
-----SSGGGGGT-------
-----S-GGGTTTS------
-----SSGGGTTT-------
------SGGGGGT-------
-----SSGGGGGT-------
------SGGGGGT-------
-----S-GGGGGT-------
-----S-GGGGGT-------
-----SSGGGTTT-------
-------GGGGGT-------
-----S-GGGTTT-------
-------GGGGGT-------
-------GGGTTT-------
------SGGGGGT-------
-----SSGGGGGT-------
-----SSGGGGGT-------
------STTHHHHS------
-----SSGGGGGTS------
-----SSGGGGGTS------
-----SSGGGGGT-------
-----S-GGGTTT-------
-------GGGGGT-------
------SGGGTTT-------
------SGGGGGT-------
------SGGGGGT-------
-----SSGGGGGT-------
------SGGGGGS-------
------SGGGGGT-------
-----SSSGGGGT-------
-----SSGGGGGT-------
-----SSGGGTTT-------
------SGGGGGT-------
------SGGGGGTS------
-----SSSGGGGT-------
-----SSGGGGGT-------
-------GGGGGT-------
------SGGGGGT-------
-----S-GGGGGT-------
------SGGGGGT-------
-----SSGGGGGT-------
-----SSGGGGGT-------
-----SSGGGTTT-------
-----SSGGGGGT-------
-----S-GGGGGT-------
-----SSGGGTTT-------
-----S-TTGGGT-------
-------GGGTTT-------
-----SSGGGGGT-------
-------GGGGGT-------
-----SSGGGGGT-------
-----SSGGGTTT-------
-----SSGGGGGT-------
-----SSGGGGGT-------
-------SGGGGT-------
-----SSGGGGGT-------
------SGGGGGT-------
------SGGGGGT-------
-------GGGGGT-------
------SGGGGGT-------
------SGGGGGT-------
------STTHHHH-------
------SGGGGGT-------
------SGGGGTT-------
------SGGGGGG-------
------SGGGTTT-------
-------GGGGGT-------
-----SSGGGTTT-------
------SSGGGGT-------
------SGGGGGG-------
------STTGGGT-------
-----SSGGGGGT-------
-----SSGGGGGT-------
-----S-GGGGGT-------
-------GGGGGT-------
-----S-GGGGGT-------
------SGGGGGT-------
------SGGGGGT-------
------SGGGGGT-------
------SGGGTTT-------
------SGGGGGT-------
------SGGGGGG-------
-----SSTTHHHH-------
-----SSGGGGGT-------
------SGGGTTT-------
------SGGGGGT-------
------SGGGGGT-------
------SGGGGGS-------
------SGGGGGT-------
-----SSGGGGGT-------
-------GGGGGT-------
-----SSGGGGGT----S--
-------GGGGGT-------
------STTGGGT-------
------SSSGGGT-------
------SGGGGGT-------
-----S-SGGGGT-------
-----SSGGGGGT-------
-----SSGGGGGT-------
-----SSGGGGGT-------
------SGGGGGT-------
-----SSGGGGGT-------
------SSGGGGT-------
------SSGGGGT-------
------SSGGGGT-------
-------SGGGGT-------
-----S-GGGGGT-------
------SGGGGGT-------
-----SSGGGGGT-------
-----SSSGGGGT-------
-----SSGGGGGT-------
------SGGGGGT-------
------SSGGGGT-------
-------SSGGGTS------
------SHHHHTTS------
---S--SHHHHTTS------
------STTHHHHS------
------SHHHHTTS------
------SHHHHTTS------
-------HHHHTTS------
-------HHHHTTS------
-------HHHHTTS------
-------TTGGGTS------
------SHHHHTTS------
-------HHHHTTS------
-------HHHHHHS------
------SHHHHTT-------
-------HHHHTTS------
-------HHHHTTS------
-------TTTTTTS------
-------HHHHTT-------
-------HHHHHHS------
-------HHHHTT-------
-B-S---TTHHHHS--B---
-------HHHHHHS------
-B-----HHHHHHS--B---
-------HHHHHH-------
-------HHHHHHS------
-------TTHHHHS------
-------TTHHHH-------
-B-----HHHHTTS--B---
-------HHHHHHS------
-------HHHHTTS------
-------HHHHTT-------
---S---HHHHHHS------
-------HHHHTT-------
-B-----HHHHTT---B---
-------HHHHTT-------
------SHHHHTT-------
-------TTGGGTS------
---S---HHHHTTS------
-------HHHHTT-------
-------HHHHTTS------
-B-----HHHHTT---B---
-------TTHHHHS------
---S---TTGGGTS------
-------HHHHHH-------
-------HHHHTT-------
-------TTGGGS-------
-------HHHHTT-------
-------HHHHTT-------
-------TTHHHH-------
-------TTHHHHS------
-------HHHHHHS------
-------HHHHHHS------
------SHHHHHH-------
---S--SHHHHHH-------
---S---HHHHHH-------
------SHHHHHH-------
---S--SHHHHHH-------
-------HHHHHH-------
------SHHHHHH-------
------STTHHHHS------
------STTHHHHS------
------SHHHHHH-------
------SHHHHHT-------
------SHHHHHHS------
------SHHHHHH-------
------SHHHHHH-------
------STTHHHH-------
------SHHHHHH-------
--SS--SHHHHTT-------
---S--STTHHHHS------
------STTHHHHS------
---S--STTHHHHS------
---S---HHHHHHS------
---S---HHHHTTS------
------STTGGGTS------
------SHHHHHHS------
-------HHHHTTS------
------SHHHHTTS------
-------HHHHHHS------
---S--SHHHHHHS------
---S--STTHHHHS------
---S---TTGGGTS------
------SHHHHTTS------
------STTGGGTS------
------SHHHHTTS------
------SHHHHTT-------
---S---HHHHTTS------
---S--SHHHHHHS------
------SHHHHHHS------
------SHHHHTTS------
---S---HHHHTTS------
---S--STTHHHHS------
------SHHHHHHS------
------STTHHHHS------
------STTHHHHS------
---S--STTHHHH-------
------SHHHHHHS------
------SHHHHTTS------
-------TTGGGTS------
---S--STTHHHHS------
--S----HHHHTTS------
------SHHHHHHS------
-------HHHHTTS------
---S---HHHHHHS------
---S--SHHHHHHS------
--SS--STTHHHHS------
--SS---TTHHHHS------
---S--SHHHHTTS------
-------HHHHHH-------
------SHHHHHHS------
---S--SHHHHHHS------
------SHHHHHHS------
---S--SHHHHTT-------
------SHHHHTT-------
--S---SHHHHHH-------
---S---HHHHTTS------
---S--SHHHHHHS------
---S--SHHHHTTS------
-------TTHHHHS------
---S--SHHHHTTS------
--SS--STTHHHHS------
---S---HHHHHHS------
---S---HHHHHH-------
------STTGGGTS------
------SHHHHHHS------
------STTHHHHS------
---S--SHHHHHHS------
---SS-SHHHHHTS------
---S--SHHHHTTS------
---S--STTGGGTS------
---S-SSHHHHHHS------
---S--SHHHHHHS------
---S--SHHHHHHS------
---S--SHHHHHTS------
---S--SHHHHHTS------
---S--SHHHHHHS------
---S--SHHHHHTS------
---S--SHHHHHTS------
---S--SHHHHHSS------
---S--SHHHHHTS------
---S-SSHHHHHSS------
------SHHHHHTS------
---S--SHHHHHTS------
---S--SHHHHTTS------
---S--SHHHHTTS------
------SHHHHTTS------
---S--SHHHHTTS------
---S-SSTTGGGSS------
---S--SHHHHHSS------
---S-SSHHHHHTS------
---S--SHHHHHTS------
---S--SHHHHHTS------
---S--SHHHHHTS------
---S--SHHHHHHS------
-B-S--STTGGGSS--B---
---S--SHHHHHTS------
---S--SHHHHTTS------
---S--SHHHHTSS------
---S-SSHHHHTTS------
-----SSTTHHHHS------
---S--STTHHHHS------
---S--SHHHHTTS------
---S--SHHHHHHS------
---S--SHHHHTTS------
----SSSHHHHHTS------
-----SSHHHHTTS------
---S--SHHHHHHS------
---S--SHHHHSSS------
---S--STTGGGTS------
---S--SHHHHHHS------
---S-SSTTHHHHS------
---S--SHHHHHTS------
---S--STTHHHHS------
------SHHHHHSS------
---S--SHHHHHTS------
-B-S--SHHHHHTS--B---
---S--SHHHHHSS--S---
---SSSSHHHHHTS------
---SSSSHHHHTTS------
---S--STTTTTSS------
---S--SHHHHHTS------
---S--SHHHHTTS------
---S--SHHHHTTS------
---SS-SHHHHHTS------
-----SSHHHHTTS------
---SS-SHHHHTTS------
---S--STTGGGTS------
---S---HHHHTTS------
---S--SHHHHTTS------
---SS-SHHHHHHS------
---SS-SHHHHHTS------
---S--SSHHHHSS------
---S-SSHHHHHTS------
---S---SHHHHTS------
---S--SHHHHHTS------
------SSHHHHSS------
---SS-SSHHHHSS------
------SHHHHHTS------
---SS-SHHHHHTS------
---S--SHHHHTTS------
---S--SHHHHHTS------
---S--SHHHHHTS------
---S--SHHHHTTS------
------SHHHHHTS------
---S--SHHHHHTS------
---S--SHHHHTTS------
---S--SHHHHTTS------
---SS-SHHHHHTS------
---S--SHHHHHSS------
---S--SHHHHHSS------
------SHHHHHHS------
---S--STTGGGTS------
---S--STTGGGTS------
---S--SHHHHHTS------
------SHHHHHTS------
------STTGGGSS------
------SHHHHHSS------
------SHHHHHSS------
------SHHHHHT-------
-------TTGGGTS------
------SHHHHHSS------
---S--SHHHHHTS------
------SHHHHHHS------
------SHHHHHTS------
---S--SHHHHHHS------
---S--STTGGGTS------
------SHHHHHHS------
---S--SHHHHHTS--S---
------SHHHHTTS--S---
-----SSTTTTTSS------
---S--STTHHHHS--S---
-------TTGGGTS--S---
-----SSHHHHHHS------
-------TTGGGTS------
-------TTGGGTS------
-------HHHHTTS------
-------TTHHHHS--S---
-------TTGGGTS--S---
-------HHHHTTS------
---S---HHHHTTS------
---S--SHHHHHHS------
-------HHHHHHS------
------STTHHHHS------
-------TTHHHHS------
-------TTGGGTS------
-------HHHHTT-------
------SHHHHTTS------
---S---HHHHTT-------
------SHHHHTTS------
---S--SHHHHTTS------
------SHHHHHHS------
------SHHHHTTS------
------SHHHHHSS------
------SHHHHHHS------
---S--SHHHHHHS------
---S--SHHHHTT-------
------SHHHHTT-------
------SHHHHTTS------
---S--SHHHHHHS------
------SHHHHTTS------
------SHHHHHSS------
------SHHHHHHS------
------SHHHHTTS------
------SHHHHTSS------
------SHHHHTTS------
---S--SHHHHTTS------
------SHHHHTTS------
------SHHHHHHS------
------SHHHHTTS------
------SHHHHTTS------
------SHHHHTTS------
------SHHHHHHS------
-----SSHHHHTTS------
-----SSHHHHTTS------
------STTHHHHS------
------SHHHHTTS------
------STTHHHHS------
---S--SHHHHTTS------
---S--SHHHHHHS------
------SHHHHHHS------
------SHHHHTTS------
------SHHHHTTS------
------SHHHHTTS------
------SHHHHTTS------
---S--SHHHHTTS------
------SHHHHHHS------
------SHHHHTTS------
-------HHHHTTS------
------SHHHHHSS------
---S--SHHHHTTS------
------SHHHHTTS------
---S--SHHHHTTS------
------SHHHHTTS------
------STTHHHHS------
------SHHHHHHS------
------SHHHHHTS------
------SHHHHHHS------
---S--STTGGGTS------
------SHHHHTTS------
-----SSHHHHTSS------
-------HHHHTTS------
------SHHHHHHS------
------SHHHHTTS------
---S--SHHHHTTS------
---S--STTHHHHS------
---S--STTTTTTS------
------SHHHHHHS------
-B----SHHHHTTS--B---
-----SSHHHHHHS------
------SHHHHHHS------
------SHHHHTTS------
-----SSHHHHHHS------
------STTHHHHS------
------SHHHHHSS------
------STTTTTSS------
------SHHHHHHS------
------SHHHHTSS------
------SHHHHTTS------
------SHHHHHHS------
-----SSTTHHHHS------
------SHHHHTTS------
------SHHHHTTS------
---S--SHHHHHHS------
------STTTTTSS------
------SHHHHTTS------
------SHHHHTTS------
------STTHHHHS------
------SSGGGTSS------
------SHHHHTTS------
------STTGGGTS------
------STTHHHHS------
------SHHHHHHS------
------SHHHHHT-------
------SHHHHTTS------
------STTHHHHS------
------SHHHHHHS------
------SHHHHTTS------
--S---SHHHHHHS------
------SHHHHHHS------
--S---SHHHHHHS------
------STTHHHHS------
--S---SHHHHTTS------
--S---SHHHHHHS------
--S---SHHHHTS-------
------SHHHHTTS------
--S---SHHHHHHS------
------SHHHHTSS------
---S--SHHHHHHS------
--SS--SHHHHTTS------
---S--SHHHHHHS------
------SHHHHTTS------
------SHHHHHHS------
------STTHHHHS------
------STTTTTTS------
------STTHHHHS------
------STTHHHHS------
------SHHHHTTS------
------STTGGGTS------
--SS--SHHHHHHS------
--SS--STTHHHHS------
------STTHHHHS------
------SHHHHHSS------
------STTTTTTS------
------SHHHHTTS------
------STTHHHHS------
------SHHHHHHS------
------SHHHHTTS------
------SHHHHHHS------
------SHHHHHHS------
-------TTHHHHS------
-B----STTHHHHS--B---
-------HHHHTTS------
------SHHHHHHS------
---S--SHHHHHHS------
------SHHHHTTS------
-------HHHHTTS------
-----SSHHHHTTS------
-----SSTTGGGTS------
---S--SHHHHTTS------
-----S-HHHHTSS------
------STTGGGSS------
------SHHHHHHS------
------SHHHHHHS------
------SHHHHHSS------
------SHHHHHHS------
-B----STTHHHHS--B---
-B----SHHHHTTS--B---
------SHHHHHHS------
-B----SHHHHTTS--B---
-B-----HHHHHH---B---
-------HHHHTT-------
-B-----HHHHTT---B---
-B-----HHHHTT---B---
-B-----TTGGGT---B---
-------TTGGGT-------
-B-----TTGGGT---B---
------STTHHHHS------
------STTHHHHS------
------STTGGGTS------
------STTGGGTS------
------STTGGGTS------
------SHHHHHHS------
------STTHHHHS------
------STTHHHH-------
------SHHHHHHS------
------STTGGGTS------
------STTGGGTS------
------STTHHHHS------
------STTGGGTS------
-B----STTGGGTS--B---
------STTHHHHS------
--S---STTTTTTS------
------SHHHHTTS------
-------TTHHHHS------
------SHHHHHH-------
------STTGGGT-------
------STTGGGT-------
------SHHHHTT-------
-B----SHHHHHH---B---
------STTGGGTS------
------STTGGGT-------
------STTGGGTS------
------STTGGGTS------
------STTGGGT-------
-------HHHHTT-------
-------TTGGGTS------
-------TTHHHH-------
-------TTHHHHS------
------STTHHHHS------
-------TTHHHH-------
-------TTGGGT-------
-------TTHHHH-------
------STTHHHHS------
------SHHHHHH-------
------SHHHHHH-------
------SHHHHHH-------
------SHHHHHHS------
------SHHHHHHS------
------STTGGGTS------
------STTHHHHS------
------STTHHHHS------
---S--STTHHHHS------
---S--STTGGGTS------
------STTHHHHS------
-------TTHHHHS------
------STTHHHHS------
-------TTHHHHS------
-------HHHHTTS------
-------TTGGGTS------
------STTHHHHS------
------STTGGGTS------
-------TTHHHHS------
-B----STTHHHHS--B---
------SHHHHTTS------
------SHHHHTTS------
------SHHHHHHS------
------SHHHHHHS------
------SHHHHHHS------
---S--STTHHHHS------
---S--STTHHHHS------
---S--STTHHHHS------
------STTGGGTS------
------SHHHHHHS------
------SHHHHTTS------
------SHHHHHHS------
------SHHHHHHS------
---S--STTGGGTS------
------SHHHHTTS------
------SHHHHHHS------
------SHHHHTTS------
------SHHHHHHS------
------SHHHHHHS------
------SHHHHHHS------
------STTHHHHS------
------SHHHHHHS------
-------HHHHHH-------
-B----SHHHHHSS--B---
------SHHHHHHS------
------SHHHHHTS------
------SHHHHHSS------
------SHHHHHSS------
---SS-SHHHHHTS------
---SS-SHHHHHHS------
---S--SHHHHTTS------
---SS--HHHHTTS------
---SS-SHHHHTT-------
---SS-SHHHHTTS------
---SS-SHHHHHHS------
---SS-SHHHHHHS------
------STTHHHHS------
----S-SHHHHHHS------
------SHHHHHHS------
---SSS-HHHHHHS------
---SS--HHHHHHS------
---S---HHHHHHS------
---SS-SHHHHHHS------
---SS-SHHHHHHS------
---SS--HHHHHH-------
---SSS-HHHHHHS------
---SSS-HHHHHHS------
---SS--HHHHHTS------
---SSSSHHHHTTS------
---SS--HHHHHHS------
----S--HHHHTTS------
---S--SHHHHTT-------
---S--SHHHHHHS------
----SSSHHHHHHS------
---SSSSHHHHHTS------
---SS--HHHHTTS------
------SHHHHTTS------
---S--SHHHHHTS------
----SSSHHHHHTS------
---SSSSHHHHHSS------
----SSSSHHHHSS------
---SS-SHHHHHTS------
---SSSSHHHHHHS------
---SSSSTTHHHHS------
---SS-SHHHHHTS------
---SS-SHHHHHHS------
---SSSSHHHHHTS------
---SS-SHHHHHHS------
---SSSSHHHHHHS------
---SSSSHHHHHHS------
---SSSSHHHHHHS------
---SS-SHHHHTTS------
---SS-STTHHHHS------
---S--SHHHHTSS------
---S--SHHHHHHS------
---S--SHHHHHT-------
---S--SHHHHHHS------
---S--SHHHHTTS------
---S--SHHHHHTS------
---S---HHHHHHS------
---S--SHHHHHH-------
---S---HHHHHHS------
---S--SHHHHHHS------
------SHHHHTTS------
------SHHHHHT-------
------SHHHHHH-------
------SHHHHHSS------
------SHHHHHHS------
------SHHHHHH-------
---S--SHHHHTTS------
------SHHHHHTS------
------SHHHHTTS------
---S--SHHHHHTS------
---S--SHHHHHHS------
---S--STTGGGTS------
---S--SHHHHHH-------
-------HHHHTT-------
------SHHHHTT-------
----SSSHHHHTTS------
-----SSHHHHHSS------
------STTHHHHS------
---SS-SHHHHHHS------
---S---HHHHTTS------
------SHHHHHHS------
------STTHHHHS------
-B----STTHHHHS--B---
-B-S--SHHHHHHS--B---
------SHHHHHS-------
------SHHHHHH-------
------SHHHHTTS------
------SHHHHHH-------
-------HHHHTT-------
-------HHHHTT-------
-------TTGGGTS------
-------TTGGGT-------
-------HHHHTTS------
-------TTGGGT-------
------SHHHHHT-------
------SHHHHHT-------
---S---TTGGGTS------
-------TTGGGT-------
--S----HHHHTT-------
-------HHHHTT-------
-------TTGGGT-------
-------HHHHHH-------
-----S-TTGGGTS------
-------TTGGGT----S--
-------TTHHHHS------
-------TTHHHHS------
-------HHHHHHS------
-------TTHHHHS------
-------HHHHHHS------
-------HHHHHH-------
-------HHHHTTS------
-B-----TTGGGTS--B---
-------TTHHHHS------
-------HHHHTTS------
-------HHHHTT-------
-------HHHHTT-------
-------HHHHHHS------
-------HHHHTTS------
------STTGGGT-------
-------HHHHHH-------
------STTHHHH-------
-------TTHHHH-------
---S---HHHHTT-------
---S---TTHHHHS------
------STTHHHH-------
------SHHHHHH-------
---S--SHHHHHH-------
------SHHHHHH-------
------STTHHHH-------
-------TTHHHH-------
------STTHHHH-------
---S--SHHHHHH-------
------SHHHHHH-------
---S---HHHHHH-------
---S--SHHHHHH-------
------SHHHHHH-------
---SS--HHHHHH-------
------SHHHHHHS------
------STTHHHH-------
------SHHHHHH-------
---S--SHHHHTSS---S--
---S--SHHHHTTS------
---S--SHHHHHH-------
------SHHHHHHS------
---S--SHHHHHHS------
---S--SHHHHTTS------
---S--SHHHHHTS------
---S--SHHHHHT-------
---S--SHHHHHSS------
----S-SHHHHHHS------
---S--SHHHHTTS------
------STTGGGTS------
---SS-SHHHHHHS------
------SHHHHHS-------
------SHHHHHSS------
------SHHHHTT-------
---S--SHHHHHH-------
------SHHHHHH-------
------SHHHHTTS------
------SHHHHHH-------
------SHHHHTT-------
------SHHHHTT-------
------SHHHHHH-------
------SHHHHHH-------
-------HHHHTT-------
----S-SHHHHHT-------
---S---HHHHHT-------
---S---HHHHTT-------
------SHHHHHT-------
---S--SHHHHHT-------
------SHHHHHT-------
------SHHHHHH-------
----S--HHHHTT-------
-------HHHHTT-------
---S--STTHHHHS------
-------HHHHHH-------
------STTTTTS-------
-------HHHHTT-------
-------HHHHTT-------
---S--SHHHHHT-------
------STTGGGT-------
------SHHHHHT-------
---S---HHHHTT-------
-------HHHHTT-------
----S--HHHHTT-------
------SHHHHHH-------
------SHHHHHT-------
------SHHHHHT-------
------SSHHHHS-------
------SHHHHHH-------
------SHHHHTT-------
------SHHHHTTS------
------SHHHHHHS------
------SHHHHHHS------
------SHHHHHHS------
------SHHHHHHS------
---S--SHHHHHTS------
--SS--STTHHHHS------
--SS--SHHHHTTS------
--SS--SHHHHTTS------
--SS--SHHHHTTS------
--SS--SHHHHTTS------
------SHHHHHHS------
--S---STTHHHHS------
---S--STTHHHHS------
--S---STTHHHHS------
---S--SHHHHTT-------
---SS-SHHHHTTS------
------STTHHHHS------
------STTHHHHS------
---S--SHHHHTTS------
---S--SHHHHTTS------
---S--SHHHHHSS------
------SHHHHHHS------
-----SSHHHHHTS------
------SHHHHHHS------
---S--SHHHHTTS------
---S--SHHHHHHS------
--TT--SHHHHTSS------
--S---SHHHHHHS------
--S---SHHHHHHS------
--S---SHHHHHHS------
------SHHHHTTS------
---S--SHHHHTTS------
------SHHHHHHS------
---S--SHHHHHHS------
------SHHHHHHS------
---S--STTGGGTS------
----SSSHHHHHHS------
---SS-SHHHHHHS------
---SS-SHHHHHHS------
---SS-SHHHHHTS------
---SS-SHHHHHHS------
---SS-SHHHHHHS------
---SS-SHHHHHHS------
----SSSHHHHHHS------
----SSSHHHHHTS------
----SSSHHHHHHS------
------SHHHHTTS------
----S-SHHHHTTS------
------SHHHHHTS------
------SSHHHHSS------
----SSSSHHHHTS------
---SS-SSHHHHSS------
------SSHHHHTS------
------SSHHHHTS------
----S-SHHHHHTS------
----SSSHHHHHHS------
---SS-SHHHHHTS------
----S--HHHHHHS------
---S---HHHHHHS------
---S--SHHHHHTS------
----SSSHHHHHTS------
----SSSSHHHHTS------
---SS-SHHHHHTS------
---S--SSHHHHSS------
---S-SSHHHHHTS------
---SS-SHHHHHTS------
---S--SHHHHHSS------
------SSHHHHTS------
------SHHHHHTS------
---SS-SHHHHHTS------
----SSSSGGGTSS------
----S-SHHHHHSS------
------STTHHHHS------
----S-STTHHHHS------
---SS-SHHHHHSS------
----SSSHHHHHHS------
----SSSHHHHHTS------
----SSSHHHHHHS------
-----SSTTHHHHS------
----SSSHHHHHSS------
----SSSHHHHHHS------
---S--SHHHHHHS------
---SS-STTHHHHS------
---S--STTGGGTS------
---SS-STTHHHHS------
---S--SHHHHHTS------
---S--SHHHHHTS------
---S--SHHHHHHS------
---S--SHHHHHTS------
---S---HHHHHHS------
---S--SHHHHTTS------
---S--STTHHHHS------
---S--SHHHHHHS------
---S---HHHHHTS------
---S--SHHHHHHS------
---SS-SHHHHTTS------
---S--SHHHHHHS------
---S-SSHHHHTTS------
---SS-SHHHHHHS------
---SS-STTHHHHS------
---S--SHHHHHHS------
--SS--SHHHHTTS------
--SS--SHHHHTSS------
---S--SHHHHTTS------
---SS-SHHHHHHS------
---S--SHHHHTTS------
---SS-SHHHHTTS------
---SSSSHHHHHHS------
----S-STTHHHHS------
------STTHHHHS------
----S-SHHHHTTS------
-----SSHHHHTTS------
----SSSHHHHHHS------
----SSSHHHHTTS------
----SSSHHHHHHS------
---S--SHHHHHHS------
----S-SHHHHHHS------
----SSSHHHHTTS------
----SSSHHHHHHS------
---SS-SHHHHHHS------
----SSSHHHHHTS------
---SSSSHHHHHHS------
----SSSHHHHHHS------
-----S-HHHHHHS------
------SHHHHTTS------
---S---HHHHTTS------
------SHHHHHHS------
------SHHHHHHS------
---S---HHHHHHS------
------SHHHHHHS------
-------HHHHHHS------
-B-----HHHHHHS--B---
------SHHHHHHS------
-------TTHHHHS------
-------HHHHHT-------
--S---SHHHHHHS------
------SHHHHHHS------
------STTHHHHS------
--SS--STTHHHHS------
--S---STTHHHHS------
-------HHHHHH-------
--S----TTGGGT-------
-------HHHHHH-------
-------HHHHTT-------
--S---SHHHHHH-------
------STTHHHH-------
-------HHHHHHS------
--S----HHHHHH-------
-------TTGGGTS------
------STTHHHHS------
------SHHHHTT-------
------SHHHHHH-------
------SHHHHTT-------
--S----TTGGGTS------
------SHHHHTT-------
-------HHHHHH-------
--S----HHHHTT-------
------SHHHHTT-------
------SHHHHTT-------
------SHHHHTT-------
------SHHHHTT-------
------SHHHHHH-------
------SHHHHTTS------
-------HHHHTTS------
------SHHHHHH-------
------SHHHHHHS------
------SHHHHHH-------
------SHHHHHHS------
------SHHHHHHS------
------SHHHHTTS------
------SHHHHHHS------
------SHHHHHHS------
------STTGGGTS------
-----SSHHHHHHS------
-----SSHHHHTSS------
-----SSHHHHHHS------
-----SSHHHHTTS------
-----SSHHHHHHS------
-----SSHHHHHHS------
-----SSHHHHTTS------
-----SSHHHHTT-------
-----SSHHHHHHS------
------SHHHHTS-------
-----SSHHHHTTS------
------SHHHHHHS------
-----SSHHHHTTS------
-----SSHHHHHHS------
------SHHHHHH-------
-----SSHHHHTTS------
-----SSHHHHHHS------
-----SSGGGGGG-------
-----SSHHHHHTS------
-----SSTTGGGTS------
-----SSHHHHTTS------
------SHHHHHHS------
-----SSTTGGGTS------
-----SSHHHHTTS------
----SSSHHHHTTS------
------SHHHHHTS------
------SHHHHHHS------
-----SSHHHHHHS------
------SHHHHHHS------
------SHHHHSSS------
------SHHHHHHS------
------SHHHHHSS------
------SHHHHHTS------
-----SSHHHHTTS------
-----SSHHHHHH-------
-----SSHHHHHHS------
------SHHHHHHS------
-B----SHHHHHHS--B---
------SHHHHHHS------
-----SSHHHHHHS------
-----SSHHHHHHS------
-----SSHHHHTTS------
-----SSHHHHTTS------
------SHHHHHSS------
-----SSHHHHHHS------
------SHHHHTTS------
---S--SHHHHTTS------
------SHHHHTTS------
---S--STTHHHHS------
---S--SHHHHHHS------
---S--SHHHHHHS------
---S--SHHHHHHS------
------SHHHHHH-------
-------HHHHTTS------
------SHHHHTTS------
------SHHHHHHS------
------SHHHHHHS------
---S-SSHHHHTTS------
---S--SHHHHTTS------
---S--SHHHHTTS------
----S-SHHHHTTS------
---S--SHHHHTTS------
----S-SHHHHTTS------
----SSSHHHHTTS------
---SS-SHHHHTTS------
---S--STTGGGTS------
---S--SHHHHHHS------
---S--SHHHHTTS------
------SHHHHHHS------
---S--SHHHHHHS------
------STTHHHHS------
---S--STTHHHHS------
-------TTHHHHS------
------SHHHHTTS------
---S--SHHHHHSS------
---S--STTHHHHS------
---S--SHHHHTTS------
---S--SHHHHTTS------
---S-SSHHHHTTS------
---S--SHHHHHHS------
------STTTTTSS------
------SHHHHHHS------
-B----SHHHHTTS--B---
---S--STTGGGTS------
------SHHHHTTS------
---S--SHHHHHHS------
---S--STTHHHHS------
------SHHHHTTS------
------SHHHHTTS------
---S--SHHHHHHS------
------STTGGGTS------
-----SSTTTTTTS------
---S--SHHHHHSS------
------STTGGGTS------
---S--SHHHHTTS------
------SHHHHHHS------
------SHHHHHHS------
-------TTGGGTS------
---S--STTGGGSS------
---S---HHHHHHS------
------SHHHHHHS------
------SHHHHHHS------
---S--STTGGGTS------
------STTHHHHS------
------SHHHHTTS------
---S--STTHHHHS------
------SHHHHHSS------
------SHHHHTTS------
---S-SSHHHHTTS------
------SHHHHHHS------
------SHHHHHTS------
---S--STTHHHHS------
------SHHHHHHS------
---S--SHHHHHSS------
---S---HHHHTTS------
-------HHHHTTS------
------SHHHHHHS------
------SHHHHHHS------
---S--SHHHHTTS------
-B-S--SHHHHTTS--B---
---S--SHHHHTTS------
-B----SHHHHTTS--B---
---S--STTHHHHS------
------SHHHHTTS------
------STTGGGTS------
------SHHHHHHS------
---S--SHHHHHHS------
------SHHHHHHS------
------SHHHHTTS------
------SHHHHTTS------
------SHHHHHHS------
------SHHHHTT-------
------SHHHHTTS------
------SHHHHHHS------
------SHHHHHHS------
------SHHHHHHS------
------SHHHHHHS------
-B---SSHHHHHTS--B---
------SHHHHHHS------
------SHHHHTTS------
------SHHHHHHS------
---S--STTHHHHS------
---S--SHHHHHHS------
---S--SHHHHHHS------
------SHHHHTTS------
------STTGGGTS------
-B----SHHHHHHS--B---
-B-S--SHHHHHHS--B---
---S--SHHHHTTS------
------SHHHHTTS------
------SHHHHHHS------
---S--SHHHHHHS------
------SHHHHTTS------
-----SSHHHHHHS------
---S--SHHHHTTS------
---S--SHHHHHSS------
------SHHHHTTS------
---S--SHHHHTTS------
---S--STTGGGTS------
------STTHHHHS------
---S--SHHHHTTS------
---S--SHHHHHHS------
------SHHHHHHS------
------SHHHHHHS------
---S--STTHHHHS------
------STTHHHHS------
---S--SHHHHHHS------
---S--STTGGGTS------
---S--SHHHHHTS------
---S--STTGGGTS------
---S--STTHHHHS------
------STTHHHHS------
---S--STTGGGSS------
------STTHHHHS------
---S--STTHHHHS------
-----SSHHHHTTS------
---S--SHHHHHHS------
---S--SHHHHTTS------
---S--SHHHHHHS------
---S--SHHHHHHS------
---S--SHHHHHHS------
------STTTTTTS------
---S--STTGGGTS------
------SHHHHHHS------
------STTGGGS-------
---S--SHHHHHHS------
---S--SHHHHTTS------
------SHHHHTTS------
---S--SHHHHHHS------
------SHHHHHHS------
------SHHHHHHS------
---S--STTGGGTS------
---S--SHHHHHTS------
---S--SHHHHTTS------
---S--SHHHHHHS------
---S--SHHHHTTS------
---S--SHHHHTT-------
---S--SHHHHTTS------
---S---HHHHTTS------
---S--SHHHHTTS------
---S--SHHHHHHS------
---S--SHHHHHHS------
---S--SHHHHHHS------
---S-SSHHHHHHS------
---SSSSTTHHHHS------
---SS-SHHHHTTS------
---SSSSTTHHHHS------
---SS--TTGGGTS------
---S--SHHHHTTS------
---S--STTGGGTS------
---S--STTHHHHS------
------SHHHHHHS------
---S--SHHHHHHS------
---S--SHHHHHHS------
---S---HHHHHHS------
---S---HHHHHHS------
---S--STTGGGTS------
---S--SHHHHTTS------
---S--SHHHHTTS------
---S-SSHHHHTTS------
---SSSSHHHHTTS------
-----S-HHHHTTS------
---S--SHHHHHHS------
------SHHHHHHS------
-----SSHHHHHHS------
---S--SHHHHHHS------
---S--SHHHHTTS------
---S--SHHHHTTS------
---S--SHHHHTTS------
---S--SHHHHHHS------
---S--SHHHHTTS------
---S--SHHHHTTS------
---S-SSHHHHHHS------
---S--SHHHHTTS------
---S--SHHHHTTS------
---S--SHHHHTTS------
---S-SSHHHHTTS------
---S--SHHHHTT-------
---S--SHHHHTT-------
---S--STTGGGTS------
---S--SHHHHHHS------
---S--SHHHHTTS------
---S-SSTTGGGTS------
---S--SHHHHHHS------
---S-SSTTGGGTS------
---S-SSHHHHHHS------
-----SSHHHHHHS------
---S--STTHHHHS------
---S--STTHHHHS------
---S--SHHHHTTS------
-B----SHHHHHHS--B---
-B----SHHHHTTS--B---
-------HHHHTTS--SS--
---S---HHHHTTS--S---
-------HHHHTTS--S---
---S--SHHHHHSS--S---
---S--SHHHHTTS--S---
-B-S--SHHHHHHS--B---
------SHHHHTTS--S---
------SHHHHHHS------
-B----SHHHHTTS--B---
------SHHHHTTS--SS--
-B----SHHHHHHS--BS--
---S--SHHHHTTS--SS--
------SHHHHTTS--SS--
------SHHHHHHS--SS--
------STTGGGTS--S---
---S--SHHHHTTS--S---
---S--SHHHHTTS------
---S--SHHHHTTS--S---
---S--SHHHHTTS--S---
---S-SSHHHHTTS------
---S--SHHHHHTS--SS--
---S--SHHHHTTS------
---S--SHHHHTTS------
------SHHHHTTS------
---S---HHHHTTS--S---
---S--SHHHHTTS--S---
---S--STTHHHHS------
---S--SHHHHHTS--S---
---S---HHHHHHS------
------SHHHHTTS------
---S--SHHHHHHS------
-----SSHHHHTTS------
------SHHHHTTS------
------SHHHHTTS------
------SHHHHHHS------
---S--SHHHHTSS------
---S--SHHHHHHS------
------SHHHHHHS------
------SHHHHHHS------
---S--SHHHHHHS------
------SHHHHTTS------
---S---HHHHTTS------
---S--SHHHHHTS------
------SHHHHTTS------
------SHHHHTTS------
---S--SHHHHTTS------
------SHHHHTTS------
------STTHHHHS--S---
---S--SHHHHHHS------
---S--SHHHHTTS--S---
---S--STTHHHHS--SS--
------SHHHHHHS------
------SHHHHHHS--S---
------STTHHHHS--S---
------SHHHHHHS--S---
---S--SHHHHHTS------
------STTGGGTS--S---
---S--SHHHHHHS------
---S--SHHHHTTS--S---
---S--STTHHHHS--S---
------SHHHHHHS--S---
------SHHHHTTS--S---
------SHHHHHHS------
---S--SHHHHHHS------
-----SSHHHHTTS------
---S-SSHHHHHTS--S---
---S--SHHHHHHS--S---
------SHHHHHHS--S---
---S-SSHHHHTTS--S---
-B--S--HHHHTTS--B---
----SSSHHHHTTS--S---
-----SSHHHHHHS--S---
---SSSSHHHHHTS--SS--
---S--SHHHHHHS--SS--
---S--SHHHHTTS--S---
---S--SHHHHTTS--S---
---S--SHHHHHHS--S---
---S--SHHHHHHS--SS--
------SHHHHTTS--SS--
---S--SHHHHHHS--SS--
---S-SSHHHHTTS--SS--
---S--SHHHHTTS--S---
---S-SSHHHHTTS--S---
---S--SHHHHHHS--S---
---S--SHHHHTTS--S---
---S-SSHHHHTTS------
---S--SHHHHHHS--S---
---S--SHHHHTTS--S---
------SHHHHTTS------
---S--SHHHHTSS--S---
---S--SHHHHHHS--S---
---S--STTTTTTS--S---
---S-SSHHHHTTS--S---
---S--SHHHHTTS--S---
---S--STTGGGTS--S---
---SS-SHHHHHSS--S---
----SSSHHHHHSS--S---
---SS-SHHHHTTS--S---
---S---TTHHHHS--S---
---S---HHHHHTS--SS--
---S---HHHHTTS--S---
---S---HHHHTTS--S---
---S---HHHHTTS--SS--
---S---HHHHTTS--S---
---S---HHHHTTS--S---
-------HHHHTTS--SS--
---S---TTGGGTS--SS--
---S---HHHHHHS--SS--
-B-S---TTGGGTS--BS--
-------TTGGGTS--SS--
---S---HHHHHH---SS--
-------TTGGGTS--SS--
-------HHHHTTS--SS--
---S---TTHHHHS--SS--
-------TTTTTTS--SS--
---S---HHHHTS---SS--
---S---HHHHHHS--SS--
-B-----HHHHTT---BS--
-B-S---HHHHTTS--BS--
---S---HHHHHHS--SS--
---S---HHHHHHS--S---
---S---TTHHHHS--SS--
---S---HHHHHHS--SS--
-B--S--HHHHTTS--BS--
-------TTGGGTS--S---
-B-----HHHHHHS--B---
---S---HHHHTTS--S---
---S---HHHHHHS------
---SS--HHHHTTS--S---
---SS--TTGGGTS------
---SS--HHHHTTS------
---S---HHHHHHS--S---
---S---HHHHHHS--S---
---S---TTHHHHS------
---S---HHHHTTS--S---
---S---HHHHHHS--S---
---S---HHHHTTS------
---S---HHHHTTS------
-------HHHHTT-------
---S---HHHHTTS------
---S---HHHHTSS------
---S---HHHHTTS------
---S---HHHHTTS------
---S-S-TTHHHHS------
---S---HHHHTTS------
---S---TTHHHHS------
---S---HHHHTTS------
---S---TTHHHHS------
-------HHHHTTS------
---S---HHHHTTS------
---S---HHHHTTS------
---S---HHHHTTS------
---S---HHHHHHS------
---S---HHHHHHS------
---S---TTGGGTS------
---S---HHHHHHS------
---S---TTHHHHS------
---S---TTGGGTS------
---S---HHHHTTS------
---SSS-HHHHHHS------
---S---HHHHHHS------
---S---HHHHTTS------
---S---HHHHHHS------
---S---TTHHHHS------
---S---HHHHTT-------
---S---TTHHHHS------
---S---TTTTTSS------
---S---TTHHHHS------
---S---HHHHHHS------
---S---HHHHTTS------
---SS--HHHHHHS------
---S---HHHHHHS------
---S---HHHHHHS------
---S---HHHHTTS------
---S---HHHHHHS------
---S---HHHHHHS------
---S---HHHHTTS------
---S---HHHHHHS------
---S---TTHHHHS------
---S---HHHHTTS------
---SS--HHHHHHS------
---SS--HHHHHHS------
---S---HHHHHHS------
---S---HHHHHHS------
---S---HHHHHHS------
---S---HHHHHHS------
---S---TTHHHH-------
---S---TTTTTTS------
---S---TTHHHHS------
---S---HHHHTTS------
---S---HHHHTTS------
---S---HHHHTTS------
---S---HHHHTTS------
---S---HHHHHHS------
---S---HHHHTT-------
---S---HHHHTTS------
---S---HHHHTTS------
---S---HHHHHHS------
---S---HHHHHHS------
---S---HHHHTTS------
---S---TTHHHHS------
---S---HHHHHHS------
---S---HHHHTTS------
---S---HHHHHHS------
---S---HHHHHHS------
---S---TTHHHHS------
---S---HHHHTT-------
---S---TTHHHHS------
---S---HHHHTTS------
---S---HHHHHHS------
---S---HHHHTTS------
---S---HHHHHHS------
---SS--TTGGGTS------
---S---HHHHTTS------
---S---HHHHHHS------
---S---HHHHTTS------
---S---TTHHHHS------
---S---HHHHTTS------
---SS--HHHHTTS------
---S---HHHHHHS------
---S---HHHHTTS------
---S---HHHHTTS------
---S---HHHHTTS------
---S---HHHHTTS------
---S---HHHHTT-------
---S---HHHHHHS------
---S---HHHHTTS------
---SS--TTHHHHS------
---SS--HHHHHHS------
---S---HHHHHHS------
---S---HHHHHHS------
---SS--HHHHTTS------
---SS--HHHHTTS------
---SS--TTTTTTS------
---S---HHHHHHS------
---S---HHHHTTS------
-------HHHHHHS------
-------TTHHHHS------
-------HHHHTTS------
-------HHHHTTS------
---S---HHHHTT-------
-------TTGGGT-------
---S---HHHHTT-------
-------HHHHTT-------
---S---TTHHHHS------
-------HHHHTT-------
---S---TTHHHH-------
-------TTTTTT-------
----S--HHHHTTS------
-------TTHHHHS------
-------TTHHHHS------
-------TTHHHHS------
-------TTGGGT-------
---S---TTHHHHS------
---S---HHHHTT-------
---S---TTGGGT-------
-------HHHHHH-------
-------HHHHHH-------
-------HHHHHH-------
-------TTHHHHS------
---S---HHHHTT-------
---S---TTHHHHS------
-------HHHHTTS------
---S---HHHHTT-------
---S---HHHHHH-------
-------HHHHHHS------
-------HHHHHSS------
-------HHHHTT-------
---S---TTHHHHS------
-------HHHHTT-------
-------HHHHHHS------
---S---HHHHTTS------
-------HHHHTTS------
---S---HHHHHH-------
-------HHHHHTS------
---S---TTGGGTS------
---S---HHHHTTS------
-------HHHHTTS------
---S---HHHHTTS------
---S---HHHHHHS------
---S---HHHHHH-------
---S---HHHHTTS------
---SS--HHHHTTS------
---SS--HHHHTTS------
-------HHHHHHS------
----SS-HHHHTTS------
---SSS-HHHHTTS------
---S---HHHHTT-------
---SS--HHHHTTS------
----S--HHHHTTS------
---SS--HHHHTTS------
---SS--HHHHTTS------
---SS--HHHHTTS------
---SS--HHHHTTS------
---S---TTHHHHS------
---SS--HHHHTTS------
---S---HHHHTTS------
---SS--HHHHHHS------
---SS--TTHHHHS------
---S---HHHHTTS------
---SS--TTHHHHS------
---SS--TTGGGTS------
---S---TTGGGTS------
-------HHHHTTS------
---SSS-TTGGGTS------
---S---HHHHTTS------
---S---TTGGGTS------
---SS--TTGGGTS------
---SS--TTGGGTS------
---SS--TTHHHHS------
---SS--TTGGGTS------
---SS--TTGGGTS------
---SS--HHHHTTS------
---SS--TTGGGTS------
----SS-HHHHTTS------
---SS--HHHHHHS------
---SS--TTHHHHS------
---SS--HHHHTTS------
----S--HHHHHHS------
---SS--HHHHTTS------
-----S-HHHHTTS------
----S--TTGGGTS------
----S--TTHHHHS------
----S--TTHHHHS------
----S--TTGGGTS------
-------HHHHHHS------
---SS--TTGGGTS------
----SS-TTHHHHS------
---SS--TTGGGTS------
---SS--TTHHHHS------
---SS--TTHHHHS------
---S---HHHHHHS------
---SS--HHHHHHS------
---S---HHHHTTS------
---SS--HHHHTTS------
---SS--HHHHTTS------
---SS--HHHHTTS------
---SS--HHHHHHS------
---SS--TTTTTTS------
---SS--HHHHTTS------
---SS--TTGGGTS------
---SS--HHHHTTS------
---SS--HHHHHHS------
---SS--TTHHHHS------
---SS--HHHHTSS------
-------HHHHHH-------
-------TTGGGT-------
---S---HHHHTTS------
-------TTHHHH-------
---S---HHHHHHS------
-------HHHHHH-------
-------HHHHTTS------
-------HHHHTT-------
-------HHHHTTS------
-------HHHHHH-------
-------HHHHTTS------
-------HHHHTT-------
---S---HHHHTT-------
-------HHHHHHS------
-------HHHHTTS------
-------HHHHHHS------
-------HHHHHHS------
-------HHHHHHS------
-------HHHHTTS------
---S---TTHHHHS------
-------HHHHTT-------
-------TTGGGTS------
-------HHHHTT-------
-------HHHHTTS------
-------HHHHHH-------
-------TTGGGTS------
-------HHHHHHS------
---S---HHHHHHS------
-------HHHHHHS------
-------TTGGGT----S--
---SS--HHHHHHS------
---SS--TTHHHHS------
---SS--HHHHHHS------
---SS--HHHHTT-------
---SS--TTHHHHS------
---SS--HHHHTTS------
---SS--HHHHHHS------
---SS--HHHHTSS------
---SS--TTHHHHS------
---SS--HHHHTTS------
---SS--HHHHTTS------
---SS--TTHHHHS------
---SS--TTGGGTS------
---SS--HHHHHHS------
---SS--HHHHTTS------
---SS--TTHHHHS------
---SS--HHHHTTS------
---SS--HHHHTTS------
----SS-HHHHHHS------
----S--TTGGGTS------
---SS--TTHHHHS------
---SS--TTHHHHS------
---SS--TTHHHHS------
---S---TTGGGTS------
---S---TTTTTTS------
---S---TTGGGTS------
---S---HHHHHHS------
---S---TTHHHH-------
---S---TTHHHHS------
---S---HHHHTTS------
-------HHHHHH-------
---S---TTGGGT-------
---S---TTGGGT-------
---S---HHHHTT-------
---S---HHHHTT-------
---S---HHHHHH-------
---S---HHHHTTS------
---S---HHHHTTS------
---SS--HHHHHHS------
---SS--HHHHTTS------
---SS--TTHHHHS------
---SS--HHHHHHS------
---S---HHHHTTS------
---S---HHHHHHS------
---SSS-HHHHHHS------
---SS--HHHHTTS------
---SS--TTHHHHS------
---SS--TTHHHHS------
---SS--HHHHTTS------
---SS--HHHHTTS------
---SS--HHHHTTS------
---SS--TTHHHHS------
---SS--HHHHHHS------
---S---TTGGGT-------
---S---HHHHTT----S--
---S---HHHHHH-------
---S---HHHHTT-------
---S---HHHHTT----S--
---S---HHHHTT-------
---S---TTHHHH-------
---S---HHHHTT-------
---SS--HHHHHHS------
---S---HHHHTT-------
---SS--TTTTTTS------
---S---HHHHHHS------
---SS--HHHHHHS------
---S---HHHHTTS------
---SS--TTGGGTS------
---SS--HHHHTTS------
---SSS-HHHHTTS------
----SS-HHHHTTS---S--
---SS--HHHHHHS------
---SS--HHHHTTS------
---SS--HHHHHHS------
---S---TTHHHHS---S--
---SS--TTHHHHS------
----SS-HHHHHHS------
---S---HHHHTTS------
---S---HHHHHHS------
-------TTGGGTS------
---S---HHHHHHS------
-------TTGGGTS---S--
---S---HHHHTTS---S--
---S---TTGGGTS---S--
---S---HHHHHHS---S--
---S---HHHHHHS---S--
---SS--TTGGGTS---S--
---SS--TTHHHHS---S--
---SS--TTHHHHS------
---SS--HHHHTT----S--
---S---TTHHHH-------
---S---HHHHTTS---S--
---S---TTHHHH----S--
---SS--TTGGGTS---S--
---SS--TTTTTTS---S--
---SS--TTGGGGS---S--
-------HHHHTTS---S--
---SS--HHHHTTS---S--
---SS--HHHHHHS------
----S--TTHHHHS------
---SS--HHHHTT-------
---S---HHHHTTS------
---S---HHHHHHS------
---S---HHHHHHS------
---S---HHHHTTS------
---S---TTHHHHS------
---S---TTHHHH-------
-------HHHHHHS------
---S---HHHHHH-------
-------HHHHTTS------
---S---TTHHHHS------
---S---HHHHTT-------
---S---HHHHHHS------
---S---HHHHHHS------
---S---HHHHHHS------
---S---HHHHTT-------
---S---HHHHHHS------
---S---HHHHTTS------
---S---HHHHTTS------
-------HHHHHHS------
---S---TTHHHHS---S--
---S---TTHHHH----S--
---S---HHHHHHS---S--
---S---HHHHHHS---S--
---SS--HHHHHHS---S--
---SS--TTGGGTS---S--
---SS--HHHHTTS---S--
---SS--HHHHTTS---S--
---SS--HHHHTTS---S--
---S---HHHHTTS---S--
---S---HHHHTTS------
---SSS-HHHHHHS------
---SS--HHHHTTS------
---SSS-TTHHHHS------
---S---TTHHHHS------
---S---TTHHHHS------
---S---TTHHHH-------
---SS--TTGGGTS------
---SSS-SGGGGTS------
---S---HHHHTT-------
---SS--HHHHTT-------
---S---HHHHHSS------
---SS--HHHHTTS------
---SS--HHHHTTS---S--
---SS--HHHHTT-------
---SS--HHHHTT----S--
---SS--HHHHTT----S--
---SS--HHHHTT----S--
---SS--HHHHTTS---S--
---SS--HHHHTT----S--
---SS--HHHHTTS---S--
---SSS-TTGGGTS------
---S---TTGGGTS------
---S---TTGGGTS------
---S---TTGGGSS------
---S---HHHHHH-------
---SS--HHHHHHS------
---SS--TTTGGGS------
---S---HHHHHHS---S--
---S---TTGGGTS------
---S---TTHHHHS------
---S---HHHHHHS---S--
-------HHHHHH-------
---S---HHHHHHS---S--
---SS--HHHHTTS---S--
---SS--HHHHTTS---S--
---S---HHHHTTS---S--
---SS--TTGGGTS---S--
---SS--TTGGGSS---S--
---S---HHHHSS----S--
-------TTGGGTS---S--
----S--TTGGGSS---S--
---S---TTGGGTS---S--
----SS-HHHHTTS---S--
---SS--HHHHTTS---S--
---SS--HHHHTTS---S--
---SS--HHHHHT----S--
----S--HHHHTT----S--
---SS--HHHHTTS---S--
-------HHHHTTS---S--
-------TTGGGS----S--
---S---TTGGGTS---S--
-B-S---TTGGGT---BS--
---S---TTTTTTS---S--
---S---TTGGGTS---S--
-------HHHHTT----S--
---S---TTTTTTS---S--
-------TTHHHHS---S--
---S---TTGGGTS---S--
---SS--HHHHHHS---S--
---S---HHHHTTS---S--
---S---TTGGGTS---S--
-------HHHHTTS---S--
---S---HHHHTTS---S--
---SSS-HHHHTTS---S--
---SS--HHHHTTS---S--
---S---TTGGGTS---S--
---S---TTGGGTS---S--
---S---HHHHTT----S--
---SS--HHHHTT----S--
---SS--TTHHHH----S--
-------TTHHHH----S--
---S---TTTTTTS---S--
---SS--HHHHTTS---S--
---SS--TTGGGTS---S--
---SS--TTGGGS----S--
---SS--HHHHTTS---S--
---SS--TTGGGSS---S--
---SS--HHHHTTS---S--
---SS--TTTGGGS---S--
---SSS-HHHHTTS---S--
---SSS-HHHHTTS---S--
---SS--HHHHTS----S--
---SS--HHHHTTS---S--
---SS--HHHHHHS---S--
---SS--HHHHTTS---S--
---SS--HHHHHH----S--
---SS--TTGGGSS---S--
---SS--HHHHHHS---S--
---SS--HHHHHS----S--
---SS--HHHHHH----S--
-B-SS--HHHHHHS--BS--
---SS--HHHHTSS---S--
----S--HHHHHHS---S--
---SS--HHHHHHS---S--
---SS--HHHHTT----S--
---SS--HHHHHH----S--
---SSS-HHHHTT----S--
---SS--HHHHHHS---S--
---SS--HHHHTTS---S--
---SS--HHHHTT----S--
---S---HHHHHHS---S--
---SS--HHHHHHS---S--
---S---HHHHHHS---S--
---SS--HHHHHHS---S--
---S---HHHHHHS---S--
---S---HHHHTTS---S--
---SS--HHHHTTS---S--
-B--S--HHHHHHS--BS--
---SS--HHHHHTS---S--
---S---HHHHHHS---S--
---S---HHHHTTS---S--
---S---HHHHTTS---S--
---S---TTGGGSS---S--
---S---TTGGGTS---S--
---SS--HHHHTTS---S--
---S---TTHHHHS---S--
---SS--HHHHHHS---S--
----S--TTGGGTS---S--
---SSS-HHHHHHS---S--
---SS--TTHHHHS---S--
---SS--HHHHHHS---S--
---S---TTHHHHS---S--
---SS--TTHHHHS---S--
---S---TTHHHH----S--
---SS--TTHHHHS---S--
---SS--HHHHHHS---S--
---SS--HHHHTTS---S--
---SS--HHHHTTS---S--
---SS--HHHHTSS------
----SS-HHHHHHS------
---SS--TTHHHHS---S--
---S---TTGGGTS------
---SS--TTHHHHS------
---S-S-HHHHHHS------
---SS--HHHHHHS------
---SS--HHHHTTS------
---SS--HHHHHHS------
---SS--TTGGGTS------
---SS--HHHHTTS------
---SSS-HHHHTTS------
---SS--HHHHTTS------
---SS--HHHHTTS------
----S--TTGGGTS------
---SS--HHHHTTS------
---SS--TTHHHHS------
---SS--HHHHHHS------
---SS--TTGGGTS------
---SS--TTHHHHS------
---SS--HHHHHHS---S--
---SS--HHHHTTS------
---SS--HHHHTSS------
---SS--HHHHHT-------
---SS--HHHHTT-------
---SS--HHHHTT-------
---SS--HHHHTTS------
---SS--HHHHTTS------
---SS--HHHHHT-------
---SS--HHHHHHS------
---S---HHHHTT-------
---SS--HHHHHH-------
---SS--HHHHHT-------
---SS--HHHHTT-------
---SS--HHHHHH-------
---S---TTTTTT-------
---S---HHHHTTS---S--
---SS--TTHHHHS------
---S---HHHHHHS------
----S--HHHHHHS---S--
---S---HHHHHHS------
---SS--TTGGGTS------
---SS--HHHHHHS---S--
---SS--TTHHHHS------
---SS--HHHHHHS------
---SS--TTTTTTS------
---SS--HHHHTTS------
---SS--TTGGGTS------
----SS-HHHHTTS------
-B-S---HHHHHHS--B---
---SS--TTGGGTS------
---S---HHHHTT-------
---SS--HHHHTTS------
---S---HHHHHHS------
---SS--HHHHHHS---S--
---SS--HHHHTTS---S--
---SS--HHHHHHS---S--
----S--HHHHHHS---S--
----S--HHHHTTS---S--
---SS--TTTTTT----S--
---SS--TTGGGTS---S--
---SS--TTHHHHS---S--
---S---TTHHHHS---S--
-B-----TTHHHH---BS--
---SS--TTHHHHS---S--
---S---TTHHHHS---S--
---S---TTHHHHS---S--
---S---TTHHHHS---S--
---SS--HHHHTTS---S--
---SS--TTGGGTS---S--
---SS--HHHHHHS---S--
---S---HHHHTTS---S--
---SS--HHHHTTS---S--
---SS--HHHHTTS---S--
---SSS-HHHHTTS---S--
---SS--HHHHTTS---S--
---SS--TTHHHHS---S--
---SS--TTHHHH----S--
---SS--HHHHTT----S--
---SS--HHHHHHS---S--
----SS-TTHHHHS---S--
---S---HHHHTTS---S--
---SS--HHHHHHS---S--
---S---TTHHHHS---S--
---SS--HHHHTTS---S--
---S---HHHHTTS---S--
---SS--HHHHHHS---S--
---SS--HHHHHHS---S--
---S---HHHHTTS---S--
---S---HHHHTTS---S--
---SS--HHHHTT----S--
---SS--HHHHTT----S--
----SS-HHHHTTS---S--
---SS--HHHHTT----S--
---SS--HHHHTT----S--
---SS--HHHHTT----S--
---SS--HHHHTTS---S--
---S---HHHHTT----S--
---S---HHHHTT----S--
---SS--HHHHTTS---S--
---SSS-HHHHTTS---S--
---SS--HHHHTT----S--
---SS--HHHHTTS---S--
---SS--HHHHTTS---S--
---SS--HHHHTT----S--
---SS--HHHHTT----S--
---SS--HHHHTTS---S--
---S---HHHHTS----S--
---SS--HHHHTT----S--
---SS--HHHHHT----S--
---SS--HHHHTT----S--
---SS--TTTTTTS---S--
---SS--HHHHTTS---S--
---SS--HHHHTTS---S--
---SS--TTGGGSS---S--
---SS--HHHHTTS---S--
---SS--HHHHTTS---S--
---SS--HHHHHTS---S--
---SS--TTGGGGS---S--
---SS--HHHHTTS---S--
---SS--HHHHTT----S--
---SS--HHHHTT----S--
---S---HHHHHH----S--
---SS--HHHHTT----S--
---SS--HHHHTT----S--
---SS--HHHHHTS---S--
---SS--TTGGGTS---S--
---SSS-HHHHHTS---S--
---SS--HHHHHH-------
---SS--HHHHHHS---S--
---SS--TTGGGG----S--
---SS--HHHHHTS---S--
---SS--HHHHHHS---S--
---SS--HHHHHHS---S--
---SS--HHHHHHS---S--
---SS--HHHHHHS---S--
---SS--HHHHHTS---S--
---SS--HHHHHHS---S--
---SS--HHHHHHS---S--
---SS--HHHHHHS---S--
---SS--TTHHHHS---S--
----S--TTHHHHS---S--
---SS--HHHHHHS---S--
----S--TTHHHHS---S--
-------HHHHHHS---S--
----S--TTGGGTS---S--
----SS-TTHHHHS---S--
----S--TTHHHHS---S--
-------TTHHHHS---S--
------STTHHHHS---S--
---SS--HHHHTTS---S--
---SS--HHHHTTS---S--
---SSS-HHHHHHS---S--
---SS--HHHHTTS---S--
---SS--HHHHTTS---S--
---SS--TTHHHH----S--
---SS--HHHHHT----S--
---SS--HHHHHH----S--
---SS--HHHHTTS---S--
---SS--TTHHHH----S--
---SS--HHHHTTS---S--
---SSS-TTHHHHS---S--
----S--HHHHTTS---S--
---SS--HHHHHHS---S--
---SS--HHHHHHS---S--
---SS--TTHHHHS---S--
---S---TTHHHHS---S--
---SS--TTTTTTS---S--
---SS--HHHHTT----S--
---SS--HHHHHHS---S--
---SS--HHHHTTS---S--
---SS--TTHHHHS---S--
---SS--TTHHHHS---S--
---SS--HHHHTTS---S--
---SS--HHHHTTS---S--
---S---TTGGGTS---S--
----S--TTTTTTS---S--
---SS--HHHHHHS---S--
----S--HHHHHHS---S--
----SS-HHHHHHS---S--
---S---HHHHHHS---S--
---SS--HHHHTTS---S--
---SS--HHHHHTS---S--
---SS--HHHHHHS---S--
---SS--HHHHHHS---S--
---SS--HHHHHHS---S--
---SS--HHHHTTS---S--
---SS-SHHHHHHS---S--
---SS--HHHHHHS---S--
---SS--HHHHHHS------
---SS--HHHHHHS---S--
---SS--HHHHHHS---S--
---SS--HHHHHHS---S--
---SS--HHHHHHS---S--
---SS--HHHHTTS---S--
---SS--HHHHHH----S--
---SSS-TTHHHHS---S--
---SS--HHHHTTS---S--
---SS--TTHHHHS---S--
----S--HHHHHHS---S--
---SS--HHHHHHS---S--
----S--HHHHHHS---S--
---SS--TTHHHHS---S--
---SS--HHHHHHS---S--
---SS--TTGGGT----S--
---SS--HHHHHHS---S--
---SSS-TTHHHHS---S--
---SS--HHHHTT----S--
---S---HHHHHHS---S--
---SS--HHHHHHS---S--
---SS--TTHHHHS---S--
---SS--TTHHHHS---S--
---SS--HHHHHHS---S--
---SS--HHHHHH----S--
---SS--HHHHTTS---S--
---SS--HHHHHHS---S--
---SS--HHHHTTS---S--
---SS--HHHHTTS---S--
---SS--HHHHTT----S--
---SS--HHHHTTS---S--
----S--HHHHHHS---S--
----S--HHHHHHS---S--
---SS--HHHHHHS---S--
---SS--HHHHHHS---S--
-------HHHHHHS---S--
---S---TTHHHHS---S--
---SS--TTHHHHS---S--
---SS--TTHHHHS---S--
---SS--HHHHTTS---S--
---SS--HHHHTTS---S--
---SS--HHHHTTS---S--
-------HHHHTTS---S--
---S---HHHHTTS---S--
-------HHHHTTS---S--
---S---HHHHHHS---S--
---S---HHHHTTS---S--
----S--HHHHTTS---S--
---SSS-HHHHTTS---S--
---SS--TTGGGTS---S--
---S---HHHHTTS---S--
---SS--HHHHHHS---S--
---S---TTGGGTS---S--
---SS--HHHHTTS---S--
---S---HHHHHHS---S--
---SS--HHHHTTS---S--
---SS--HHHHTTS---S--
---SS--HHHHTTS---S--
---SS--HHHHTTS---S--
---SS--HHHHTTS---S--
---SS--HHHHHHS---S--
---SS--HHHHHHS---S--
---SS--TTGGGTS---S--
---SS--HHHHHHS---S--
---SS--HHHHTTS---S--
---SS--HHHHHHS---S--
---SS--HHHHTTS---S--
---SS--HHHHTTS---S--
---SS--HHHHTTS---S--
---SS--HHHHTTS---S--
---SS--HHHHTTS---S--
---SS--HHHHHHS---S--
---SS--TTGGGTS---S--
---SSS-HHHHTTS---S--
---SSS-HHHHHHS---S--
---SSS-HHHHTTS---S--
---SSS-HHHHHHS---S--
---SS--HHHHTTS---S--
---SSS-HHHHTTS---S--
---SSS-HHHHTTS---S--
---SS--TTGGGTS---S--
----S--HHHHTTS---S--
---SS--HHHHTTS---S--
---SS--HHHHHHS---S--
---S---HHHHHTS---S--
---SS--TTHHHHS---S--
---SS--HHHHTTS---S--
---SS--TTGGGTS---S--
---SS--HHHHHHS---S--
---SSS-HHHHTTS---S--
---SS--HHHHTTS---S--
---SS--HHHHTTS---S--
----SS-HHHHTTS---S--
---SS--TTGGGTS---S--
---S---TTHHHHS---S--
---SSS-HHHHTSS---S--
----S--HHHHHHS---S--
---SS--HHHHHTS---S--
---S---HHHHHHS---S--
---SS--HHHHHHS---S--
---SS--HHHHTTS---S--
---SSS-HHHHHHS---S--
---SS--TTHHHHS---S--
---SS--TTGGGTS---S--
---SS--HHHHHHS---S--
---SS--TTHHHHS---S--
---SS--HHHHHHS---S--
---SS--HHHHTTS---S--
---SS--HHHHTTS---S--
---SSS-HHHHTTS---S--
---SS--HHHHTTS---S--
---SS--HHHHTTS---S--
---SS--HHHHTTS---S--
---SS--HHHHTTS---S--
---S---HHHHHHS---S--
---SS--HHHHTTS---S--
---SS--HHHHHHS---S--
---SS--HHHHHHS---S--
---SS--HHHHHHS---S--
----SS-HHHHTTS---S--
---SS--HHHHHHS---S--
---SS--HHHHTTS---S--
---SS--HHHHHHS---S--
---SS--HHHHTTS---S--
---SS--HHHHTTS---S--
---S---TTTTTTS---S--
---S---HHHHTTS---S--
---SS--HHHHTTS---S--
---S---HHHHTTS---S--
---S---HHHHHHS---S--
---SS--HHHHTTS---S--
---SS--HHHHTT----S--
---SS--HHHHHHS---S--
---S---TTGGGTS---S--
---SS--HHHHTTS---S--
---SS--TTHHHHS---S--
---S---HHHHTTS---S--
----S--HHHHTTS---S--
---SS--HHHHTTS------
---SS--TTHHHHS---S--
---SSS-HHHHHHS---S--
---SSS-HHHHTTS---S--
---SS--HHHHTTS---S--
-----S-HHHHTTS---S--
----SS-HHHHTTS---S--
---SS--HHHHTTS---S--
---SS--HHHHHHS---S--
---SS--TTHHHHS---S--
---SSS-TTTTTSS---S--
----SS-HHHHTTS---S--
---SS--HHHHTTS---S--
---SS--HHHHTTS---S--
---SS--HHHHTTS---S--
---SSS-HHHHTTS---S--
---SS--TTGGGTS---S--
---SS--HHHHHHS---S--
----SS-TTHHHHS---S--
----SS-HHHHTTS---S--
---S---HHHHTTS---S--
----SS-HHHHTTS---S--
---SS--HHHHHHS---S--
---SS--TTHHHHS---S--
-------HHHHHHS---S--
---SS--HHHHHHS---S--
----S--HHHHHHS---S--
---SS--TTHHHHS---S--
---SS--HHHHHHS---S--
---S---TTHHHHS---S--
----S--TTHHHHS---S--
---SS--TTGGGTS---S--
---S---HHHHHHS---S--
---SS--HHHHHHS---S--
---S---TTHHHHS---S--
---SS--HHHHHT----S--
---SS--HHHHHHS---S--
---SS--HHHHTTS------
-------TTGGGTS---S--
---S---HHHHTT----S--
--S----HHHHTTS------
---S---HHHHHHS---S--
---S---HHHHTTS---S--
--SS---HHHHTT----S--
---S---TTHHHHS---S--
---SS--HHHHSSS---S--
---SS--TTGGGTS---S--
---SS--HHHHTTS---S--
---SS--TTHHHHS---S--
---SS--HHHHTTS---S--
---SS--HHHHTTS---S--
---S---TTGGGTS---S--
---SS--HHHHTTS---S--
----S--HHHHHH----S--
---SS--HHHHTTS---S--
---SS--HHHHHHS---S--
---SS--TTHHHHS---S--
---S---HHHHTT----S--
---S---HHHHTT----S--
---SS--TTHHHHS---S--
---S---HHHHTTS---S--
---SS--HHHHTTS---S--
---SS--TTHHHHS---S--
---SS--TTHHHHS---S--
---SSS-TTTTTTS---S--
----SS-HHHHHHS---S--
-------HHHHTTS---S--
----SS-TTHHHHS---S--
---SS--TTGGGTS---S--
---SS--HHHHTTS---S--
---SS--HHHHTTS---S--
---SS--HHHHHHS---S--
---SS--HHHHTTS---S--
-------TTHHHHS---S--
---S---HHHHTT----S--
---SS--TTGGGS----S--
---SS--HHHHHHS---S--
---S---HHHHHH----S--
---SS--HHHHHHS---S--
---SS--HHHHTTS---S--
---SS--HHHHTTS---S--
---S---HHHHTT----S--
---SS--HHHHHHS---S--
---S---HHHHHHS---S--
---S---HHHHTTS---S--
---S---HHHHTTS---S--
---SSS-HHHHHHS---S--
---SS--HHHHTTS---S--
---SS--TTHHHHS---S--
----S--TTGGGTS---S--
---SSS-HHHHHHS---S--
---SS--TTTTTTS---S--
---SS--HHHHTTS---S--
----SS-TTTTTSS---S--
---SS--HHHHHHS---S--
----S--TTHHHHS---S--
---S---TTHHHHS---S--
---S---TTGGGTS---S--
---S---TTHHHHS---S--
---SS--TTGGGTS---S--
---SS--TTGGGT----S--
---SS--HHHHHHS---S--
---SS--TTGGGTS---S--
---S---TTGGGTS---S--
---SS--HHHHTTS---S--
---S---TTGGGTS---S--
---SS--HHHHTTS---S--
---SS--TTGGGTS---S--
---SS--HHHHTTS---S--
---SS--HHHHTTS---S--
---SS--HHHHHHS---S--
---SS--TTHHHHS---S--
---SSS-TTHHHHS---S--
---SS--TTHHHHS---S--
---SS--TTGGGTS---S--
---SS--TTHHHHS---S--
---SS--TTHHHHS---S--
---SS--HHHHTTS---S--
---SS--HHHHTTS---S--
-------HHHHHHS---S--
-------HHHHTTS---S--
---SS--HHHHTSS---S--
---SS--TTGGGTS---S--
---SS--TTHHHHS---S--
---SS--HHHHHHS---S--
---SS-STTTTTTS---S--
---SS--HHHHTTS---S--
---SS--HHHHTTS---S--
---SS--HHHHTTS---S--
---SS--HHHHTTS---S--
---SSS-TTGGGTS---S--
---S---HHHHTTS---S--
---SS--TTHHHHS---S--
---S---TTHHHHS---S--
---S---HHHHHHS---S--
----S--TTGGGTS---S--
-------HHHHTTS---S--
---SS--HHHHHHS---S--
---S---TTGGGTS---S--
----S--HHHHHHS---S--
---SS--HHHHHHS---S--
---SS-SHHHHTTS---S--
---SS--HHHHTTS---S--
---SS--HHHHTTS---S--
---SS--HHHHHHS---S--
---SS--TTHHHHS---S--
---SS--HHHHHHS---S--
-------TTHHHHS---S--
---S---TTHHHHS---S--
---S---TTGGGTS---S--
---SS--TTHHHHS---S--
---S---TTGGGTS---S--
---S---HHHHHH----S--
---SS--HHHHTTS---S--
---S---HHHHTT----S--
---S---HHHHTT----S--
---S---TTHHHH----S--
---S---HHHHHH----S--
---S---HHHHHH----S--
---S---TTHHHH----S--
---S---HHHHHH----S--
---S---HHHHTT----S--
---S---TTGGGTS---S--
---S---HHHHHHS---S--
---SS--HHHHTTS---S--
---SS--HHHHTTS---S--
---S---HHHHTT----S--
---S---HHHHTTS---S--
---S---TTHHHHS---S--
---S---HHHHHHS---S--
---S---HHHHTTS---S--
---S---HHHHTTS---S--
---S---HHHHTTS---S--
---S---TTHHHHS---S--
---S---HHHHHHS---S--
---SS--HHHHTTS---S--
---SS--HHHHHHS---S--
---S---HHHHHHS---S--
---S---TTHHHHS---S--
---S---HHHHTTS---S--
---S---HHHHTTS---S--
---S---TTGGGTS---S--
---S---TTGGGT----S--
---S---TTHHHHS---S--
---S---HHHHTT----S--
---S---HHHHTTS---S--
---S---TTGGGT----S--
---S---TTGGGT----S--
---SS--TTGGGTS---S--
---SS--TTHHHHS---S--
---SS--HHHHHHS---S--
---S---TTTTTT----S--
---SS--TTTTTTS---S--
---SS--HHHHHHS---S--
---S---HHHHTTS---S--
---SS--HHHHTTS---S--
---S---HHHHTTS---S--
---S---HHHHHH----S--
---S---HHHHTTS---S--
---SS--HHHHHHS---S--
---S---HHHHHHS---S--
---SS--HHHHHHS---S--
---SS--HHHHHHS---S--
---SS--TTHHHHS---S--
---S---HHHHTTS---S--
---S---TTGGGTS---S--
---S---TTHHHHS---S--
---S---TTHHHHS---S--
---S---HHHHTT----S--
---S---HHHHHH----S--
-------HHHHTT----S--
-------HHHHHHS---S--
-------HHHHHHS---S--
---S---TTHHHHS---S--
---SS--HHHHHHS---S--
---S---HHHHTTS---S--
---SS--HHHHHHS---S--
---SS--HHHHHHS---S--
---SS--HHHHHHS---S--
----SS-HHHHTTS---S--
---S---HHHHHHS---S--
---SS--HHHHHHS---S--
---SS--HHHHHHS---S--
---SS--HHHHHHS---S--
---SS--TTGGGTS---S--
---SSS-HHHHTTS---S--
---SSS-HHHHTTS---S--
---SS--HHHHTTS---S--
---SS--HHHHTT----S--
---SS--HHHHHHS---S--
---SS--HHHHHHS---S--
---SS--TTTTTTS---S--
---SS--TTGGGTS---S--
---SS--HHHHTTS---S--
---SS--HHHHHHS---S--
---SS--HHHHTTS---S--
---SSS-HHHHTSS---S--
---SSS-TTHHHHS---S--
---SS--HHHHHHS---S--
----S--TTGGGTS---S--
----S--TTHHHHS---S--
---SS--HHHHTTS---S--
---SSS-HHHHTTS---S--
---SS--TTGGGTS---S--
---SS--HHHHTTS---S--
---SS--HHHHTTS---S--
---SS--HHHHHHS---S--
---SS--HHHHHHS---S--
---SS--TTGGGTS---S--
---SS--HHHHTTS---S--
----S--HHHHHHS---S--
---SS--HHHHTTS---S--
---SS--HHHHTTS---S--
---SS--HHHHTTS---S--
----S--HHHHTTS---S--
---SS--HHHHTTS---S--
----S--HHHHTTS---S--
---SS--HHHHTTS---S--
---SS--HHHHTTS---S--
---SS--HHHHHH----S--
---SS--HHHHTTS---S--
---SS--HHHHTTS---S--
---SS--TTGGGTS---S--
---SSS-HHHHTTS---S--
----SS-HHHHHHS---S--
---SS--HHHHHHS---S--
-------HHHHHHS---S--
---S---HHHHHHS---S--
----S--TTHHHHS---S--
---SS--TTGGGTS---S--
---SS--HHHHHHS---S--
---SS--HHHHTTS---S--
---SS--HHHHTTS---S--
---SS--HHHHTTS---S--
----SS-HHHHTTS---S--
---SS--HHHHHHS---S--
---SS--HHHHTTS---S--
---SS--HHHHTT----S--
---SS--HHHHTTS---S--
---SSS-HHHHTTS---S--
---SS--TTGGGTS---S--
---SS--HHHHTTS---S--
---SS--HHHHTTS---S--
---SS--HHHHTTS---S--
---SS--HHHHTTS---S--
---SS--HHHHTTS---S--
---SS--HHHHTTS---S--
----SS-HHHHTTS---S--
----SS-HHHHTTS---S--
----S--HHHHTTS---S--
----S--TTGGGTS---S--
---SS--TTHHHHS---S--
---SS--HHHHTTS---S--
---SS--HHHHTTS---S--
---SSS-HHHHTTS---S--
---SS--HHHHTTS---S--
----SS-HHHHTTS---S--
---SSS-HHHHTTS---S--
---SS--HHHHTTS---S--
---SSS-HHHHHHS---S--
---SS--HHHHTTS---S--
---SS--HHHHTTS---S--
---SS--HHHHTTS---S--
---SS--HHHHTTS---S--
---SS-SHHHHHHS---S--
---SS--HHHHTTS---S--
---SS--HHHHTT----S--
---SS--HHHHTTS---S--
---SS--HHHHTTS---S--
---SS--HHHHTTS---S--
---SS--TTHHHHS---S--
---SS--HHHHTTS---S--
---SS--HHHHTTS---S--
---SS--HHHHTTS---S--
---SS--HHHHTTS---S--
---SS--HHHHTTS---S--
---SS--HHHHTTS---S--
---SS--HHHHTTS---S--
---SS--HHHHTTS---S--
---SS--HHHHTTS---S--
----S--HHHHTTS---S--
-B-SS--HHHHTTS--BS--
---SS--TTTTTTS---S--
---SS--TTTTTTS---S--
---SS--TTTTTTS---S--
-B-SS--TTTTTTS--BS--
-B--S--TTTTTTS--BS--
-B-----TTTTTTS--BS--
-------HHHHTTS---S--
-------GGGTTTS---S--
-------TTTTTTS---S--
-------TTTTTTS---S--
-B-S---TTTTTTS--BS--
-------TTTTTTS---S--
---SS--TTTTTTS---S--
-B-S---TTTSSSS--BS--
---SS--TTTTTTS---S--
----S--HHHHTTS---S--
----SS-HHHHTTS---S--
-------HHHHTTS---S--
-------TTTTTTS---S--
-------TTTTTTS---S--
---SS--HHHHTTS---S--
-------TTTTTTS---S--
-------HHHHTTS------
---SS--HHHHTTS------
---SS--HHHHTTS------
---SS--TTTTTTS------
-------HHHHTTS------
----S--TTTTTTS---S--
----S--TTTTTTS------
-------HHHHTTS------
---SS--TTTTTTS------
---S---TTTTTTS------
---SS--TTTTTTS---S--
---S---HHHHTTS------
----SS-HHHHTTS------
-------TTTTTTS---S--
-------HHHHTTS---S--
----S--TTTTTTS---S--
-------HHHHTTS---S--
---S---TTTTTTS---S--
---SS--TTTTTTS---S--
---SS--TTTTTTS---S--
-------HHHHTTS---S--
-------HHHHTTS---S--
---S---HHHHTTS---S--
-------HHHHTTS---S--
-------TTTTTTS---S--
-------HHHHTTS---S--
-------TTTTTT----S--
---S---TTTTTTS---S--
---S---HHHHTTS---S--
-------TTTTTTS---S--
-------HHHHTTS---S--
---S---HHHHTTS---S--
---S---TTTTTTS---S--
---S---HHHHTTS---S--
---S---TTTTTTS---S--
---S---TTTTTTS---S--
---SS--TTTTTTS---S--
---SS--HHHHTTS---S--
----SS-HHHHTTS---S--
---SS--TTTTTTS---S--
----S--HHHHTTS---S--
----S--HHHHTTS---S--
----S--HHHHTTS---S--
---SS--TTTTTTS---S--
---SS--HHHHTTS---S--
---SS--TTTTTTS---S--
---S---HHHHTTS---S--
---SS--HHHHTTS---S--
---SS--HHHHTTS---S--
----S--TTTTTTS---S--
---SS--TTTTTTS---S--
---SS--HHHHTTS---S--
----S--TTTTTTS---S--
---SS--TTTTTTS---S--
----S--TTTTTTS---S--
----S--TTTTTTS---S--
----S--HHHHTTS---S--
---SS--HHHHTTS---S--
----S--HHHHTTS---S--
-------TTTTTTS---S--
-------HHHHTTS---S--
-------HHHHTTS---S--
-------HHHHTTS---S--
-------HHHHTTS---S--
-------HHHHTTS---S--
-------HHHHTTS---S--
-------TTTTTTS---S--
-------TTTTTTS---S--
-B-----HHHHTTS--BS--
---S---HHHHTT----S--
---S---HHHHTTS---S--
---S---HHHHTTS---S--
---S---TTTTTTS---S--
-------HHHHTT----S--
-------HHHHTT----S--
---S---HHHHTTS---S--
---S---HHHHTTS---S--
---S---HHHHTTS---S--
---S---TTTTTSS---S--
-------TTTTTTS---S--
---S---HHHHTTS------
---S---HHHHTTS------
---S---TTTTTTS------
-------TTTGGGS---S--
-------HHHHTTS------
---SS--HHHHTTS------
---SS--HHHHTTS------
---S---TTTTTTS---S--
-------HHHHTTS---S--
---S---HHHHTT-------
---S---HHHHTTS------
-------HHHHTTS------
---S---HHHHTTS---S--
---S---HHHHTTS---S--
---SS--HHHHTTS------
---SS--GGGTSSS---S--
---SS--GGGTSSS------
---SS--GGGSSSS---S--
-B-SS--GGGTTT---B---
---S---HHHHSS----S--
---S---HHHHTTS------
-------HHHHHSS------
---S---HHHHHSS------
---S---HHHHHTS------
---S---THHHHTS------
---S---HHHHHTS------
---S---HHHHHSS------
---S---HHHHHSS------
---S---SHHHHSS------
-------SHHHHTS------
---S---THHHHTS------
---S---GGGGTTS------
--SS---HHHHHSS------
---S---HHHHHSS------
---S---HHHHHTS------
---S---SHHHHTS------
---S---SHHHHTS------
---S---GGGGTTS------
---S---HHHHHTS------
---S---HHHHHTS------
-------THHHHTS------
---S---GGGGTTS------
---S---STTTTTS------
---S---SGGGTTS---S--
-------HHHHHHS------
---S---TTHHHHS------
---S---SHHHHSS---S--
-------TTHHHHS------
-------HHHHHTS------
-------HHHHHHS------
-------SHHHHSS------
-------HHHHHHS------
-------HHHHHHS------
-B-----HHHHTTS--B---
-------HHHHHH-------
-------HHHHHHS------
-------TTGGGTS------
-------TTHHHHS------
-------HHHHTTS------
---S---HHHHHHS------
---S---HHHHHHS------
--SS---HHHHTTS------
---S---TTHHHHS------
---S---HHHHHHS------
---S---TTHHHHS------
---S---HHHHTT-------
-------HHHHTTS------
-B-----HHHHTTS--B---
-------HHHHTS-------
-------HHHHTT-------
---S---HHHHTT-------
---S---HHHHHH-------
-B-S---HHHHTTS--B---
-B-S---HHHHTSS--B---
-B-----TTGGGTS--BS--
-B-----HHHHTT---BS--
-B-S---TTGGGTS--B---
-B-S---HHHHTTS--BS--
-B-S---HHHHTTS--BS--
---S---HHHHTTS---S--
---S---HHHHHHS------
-B-----HHHHHHS--BS--
---S---HHHHTTS---S--
---S---HHHHHHS---S--
---S---TTHHHHS---S--
---S---HHHHHHS---S--
---S---HHHHTT----S--
-B-S---TTHHHHS--BS--
---S---HHHHHHS---S--
---S---HHHHTTS---S--
---S---TTHHHHS---S--
---S---TTGGGSS---S--
---S---HHHHTTS---S--
---S---HHHHTT----S--
-B-S---HHHHTTS--BS--
---S---HHHHTT----S--
---S---HHHHHHS---S--
---S---HHHHTTS---S--
---S---HHHHTT----S--
-B-S---HHHHTT---BS--
---S---HHHHTTS---S--
---S---HHHHTTS---S--
---S---HHHHTTS---S--
---S---HHHHTTS---S--
---S---TTHHHHS---S--
-------HHHHHH----S--
---S---HHHHTT----S--
-B-S---TTGGGTS--BS--
-B-S---HHHHTTS--BS--
-B-S---HHHHTT---BS--
-B-S---HHHHTTS--BS--
---S---TTTTTS----S--
-B-S---HHHHTT---BS--
-B-S---HHHHTTS--BS--
-B-S---HHHHHTS--BS--
-B-----HHHHTTS--BS--
-B-S---HHHHHHS--BS--
---S---HHHHHHS---S--
---S---TTHHHHS---S--
---S---TTTTTTS---S--
---S---HHHHHHS---S--
---S---HHHHTTS---S--
--SS---HHHHTTS---S--
---S---HHHHTTS---S--
---S---TTTTTTS---S--
---S---TTTTTTS---S--
--SS---HHHHHHS---S--
---S---HHHHTTS---S--
--SS---HHHHTTS---S--
--SS---HHHHHTS---S--
--SS---HHHHTTS---S--
---S---HHHHTTS---S--
--SS---HHHHHHS---S--
---S---TTHHHHS---S--
--SS---TTHHHHS---S--
--SSS--TGGGGTS---S--
--SS---TTHHHHS---S--
---S---HHHHTTS---S--
--SS---HHHHHTS---S--
---S---HHHHHHS---S--
--SS---HHHHHHS---S--
--SS---HHHHHHS---S--
--SS---HHHHHSS---S--
--SS---HHHHTTS---S--
--SS---HHHHHHS------
--SS---HHHHTTS------
--SS---HHHHTTS------
--SS---HHHHTTS------
--SS---HHHHHHS---S--
--SS---TTTTTTS------
--SS---TTHHHHS---S--
--SS---HHHHTSS------
--SS---HHHHTTS---S--
--SS---HHHHHTS------
--SS---HHHHHSS---S--
--SS---HHHHHTS---S--
--SS---HHHHTTS---S--
--SS---HHHHTTS---S--
--SS---HHHHTTS------
--SS---HHHHTTS------
--SS---TTGGGGS------
--SS---HHHHTTS------
--SS---HHHHHTS------
--SS---HHHHHTS------
--SS---HHHHHTS------
--SS---HHHHHSS------
--SSS--HHHHTTS------
--SS---HHHHTTS------
--SS---HHHHTTS------
--SS---HHHHHTS------
--SS---HHHHTTS------
--SS---TTHHHHS------
--SS---HHHHHTS------
--SS---HHHHHHS---S--
--SSS--HHHHTTS---S--
--SS--SHHHHTTS---S--
--SS--SHHHHHTS------
--SS---HHHHHTS---S--
--SS--SHHHHHTS---S--
--SS---HHHHHTS---S--
--SS---HHHHTTS---S--
--SS---HHHHHHS---S--
--SS---HHHHTTS------
--SS--SHHHHTTS---S--
--SS--SHHHHTTS---S--
---S---HHHHHTS---S--
--SS---HHHHTTS------
---SS--HHHHHTS---S--
--SS---HHHHTTS---S--
--SS---TTGGGSS------
--SS---HHHHTTS------
--SS--SHHHHTTS------
--SS---HHHHTTS---S--
--SS---HHHHTTS------
--SS---HHHHHTS------
--SS---HHHHHTS------
--SS--SHHHHHHS---S--
--SS--SHHHHTTS---S--
--SS---HHHHHHS---S--
--SS---HHHHTTS---S--
--SS---HHHHTTS---S--
--SS--SHHHHHTS------
--SS---HHHHHTS------
--SS---HHHHTTS------
--SS---HHHHTTS------
---S---HHHHTTS------
---S---HHHHHTS---S--
--SS---HHHHHTS------
--SS---HHHHHTS---S--
---S---HHHHTTS------
---S--SHHHHTTS---S--
---S---HHHHTTS---S--
--SS--SHHHHHTS---S--
--SS---HHHHTTS---S--
---SS--HHHHHSS---S--
--SSS--HHHHHTS---S--
---SS--HHHHTTS---S--
---S---HHHHTTS---S--
--SS---HHHHTTS---S--
--SS---HHHHHHS---S--
---S---HHHHTTS---S--
--SS---HHHHTTS------
--SS---HHHHTTS---S--
--SS---HHHHHTS------
--SS---HHHHHTS---S--
--SS---HHHHHHS---S--
--SS---HHHHHTS---S--
---S---HHHHTTS------
--SS---HHHHTTS---S--
--SS---HHHHHTS------
--SS---HHHHTTS---S--
---S---HHHHTTS---S--
--SS---HHHHHHS---S--
--SS---HHHHTTS------
--SS---HHHHTTS------
--SS---HHHHTTS------
--SS---HHHHHHS------
--SS---HHHHTTS---S--
--SS---TTGGGGS------
--SS---HHHHTTS------
--SS---HHHHTTS------
--SS---TTGGGGS---S--
--SS---HHHHTTS---S--
--SS---GGGGGGS---S--
--SS---HHHHTTS---S--
--SS---HHHHTTS---S--
--SS---HHHHTTS---S--
--SSS--HHHHHHS---S--
--SSS--HHHHTTS------
--SSS--HHHHHHS---S--
--SSS--HHHHTSS------
--SS---HHHHHTS---S--
--SS---HHHHTTS---S--
--SS---TTGGGTS------
--SS---TTTTTTS---S--
---SSS-HHHHHHS---S--
--SSS--HHHHHHS---S--
--SSS--HHHHHHS---S--
--SSSS-HHHHHSS---S--
---SSS-HHHHTTS---S--
--SSSS-HHHHHHS------
--SSS--HHHHHHS---S--
--SSSS-HHHHHHS---S--
----SS-HHHHHHS---S--
---S-SSHHHHHHS------
--SSSS-HHHHSSS---S--
---S---HHHHHHS---S--
---SS--HHHHHHS------
---SSS-HHHHHHS---S--
--SSSS-HHHHHHS---S--
--SS---HHHHHHS---S--
---SSS-HHHHHHS---S--
--SS---HHHHHHS---S--
--SSSS-TTHHHHS---S--
--SSSS-HHHHTTS---S--
--SSS--TTHHHHS------
---SSS-HHHHTTS---S--
--SS---HHHHTTS---S--
--SSS--HHHHHHS---S--
--SSS--HHHHHSS---S--
--SSSS-HHHHTTS---S--
---SSS-TTGGGTS------
---SSSSTTGGGGS---S--
---SSS-TTGGGGS---S--
--SSSS-HHHHHTS------
--SSS--HHHHHTS------
--SSS--HHHHTTS---S--
--SSS--HHHHHHS---S--
---S---TTHHHHS------
---SSS-TTHHHHS------
---SS--HHHHHHS------
---SS--TTTTTSS---S--
---SSS-HHHHTTSS--S--
---SSS-HHHHTTS------
--SSS--HHHHHHS------
---SSS-HHHHHHS---S--
---SS--HHHHHTS------
---SSS-HHHHTTSS--S--
---SS--TTGGGTS---S--
---SSS-HHHHTTS------
---SSS-TTGGGTS---S--
---SSS-HHHHTTS------
---SSS-HHHHTTS------
---SS-SHHHHHTS------
---SSS-TTHHHHS------
---SSS-HHHHHHS---S--
---S-S-HHHHHHS------
---SS--HHHHHHS------
---SSS-HHHHHTS------
---SSS-TTHHHHS------
---SSS-HHHHHHS------
---SSS-HHHHHHS------
---SSS-HHHHTTS------
----SS-HHHHHHS------
---SS--TTHHHHS---S--
---S---TTTTTTS------
---SSS-TTHHHHS------
---S---TTHHHHS------
---SSS-HHHHHHS------
----SS-HHHHTTS---S--
---SSS-TTHHHHS------
---SS--TTHHHHS------
---S---TTHHHHS---S--
---SS--TTHHHHS------
---SS--TTTTTTS------
---SS--TTGGGTS------
---SS--TTHHHHS---S--
---SSS-TTHHHHS---S--
---SS--TTHHHHS------
---SS--TTHHHHS------
---SS--TTTTTTS------
---SS--TTGGGTS---S--
----SS-HHHHTTS------
----SS-TTHHHHS------
----SS-TTHHHHS------
----SS-TTHHHHS------
----S--TTHHHHS---S--
----S--TTHHHHS------
----S--TTHHHHS------
---SS--HHHHHHS------
----S--HHHHHHS------
-------HHHHHHS------
---S---TTGGGSS------
---S---TTGGGSS------
---S---TTHHHHS------
---S---TTHHHHS------
-------HHHHTTS------
----S--HHHHHHS------
----S--HHHHHTS------
----S--HHHHHTS------
----S--TTHHHHS------
-----S-HHHHTTS------
----SS-HHHHHHS------
----S--HHHHTTS---S--
----S--HHHHHHS------
----SS-HHHHHHS------
----S--HHHHTTS------
---SS--TTTGGGS------
---S---HHHHTTS------
-------HHHHTTS------
-------HHHHHTS------
-------TTHHHHS------
---S---TTHHHH-------
---S---TTHHHHS------
---S---HHHHHHS------
--SS---TTGGGSS------
---S---TTGGGSS------
---S---HHHHTTS---S--
---S---HHHHHHS------
---S---HHHHTTS------
-------TTGGGSS------
---S---HHHHHHS------
---S---HHHHHHS------
---S---HHHHHTS------
---S---HHHHTTS------
---S---HHHHTTS---S--
---S---HHHHTTS------
---S---HHHHTTS------
---S---HHHHTTS------
-------TTGGGTS------
-------TTHHHHS---S--
-------TTHHHHS------
-------TTHHHHS------
-------HHHHTTS------
-------TTGGGTS---S--
-------TTGGGTS------
-------TTTTTSS---S--
-------TTHHHHS---S--
-------HHHHHHS------
-------HHHHTTS---S--
-------TTHHHHS---S--
-------HHHHHHS---S--
-------HHHHHHS------
-------HHHHTTS---S--
-------TTGGGTS---S--
-------TTGGGTS---S--
-------HHHHTTS------
-------TTHHHHS---S--
---S---HHHHTTS---S--
--SS---HHHHTTS---S--
--SS---TTHHHHS---S--
---S---TTHHHHS---S--
--SS---TTHHHHS---S--
--SS---HHHHHHS------
--SS---HHHHTTS---S--
--SS---TTTTTTS---S--
--SS--SHHHHHHS------
--SS---HHHHTTS------
---S---TTGGGTS---S--
---S---HHHHTTS---S--
-------HHHHTTS---S--
--S----HHHHHHS---S--
--SS---HHHHTTS---S--
--SS---HHHHTTS---S--
---S---HHHHHHS---S--
--SS---TTHHHHS------
--S----TTGGGTS---S--
--SS---HHHHHHS---S--
--SS---HHHHTTS---S--
--SS---TTGGGTS---S--
--SS---HHHHHHS---S--
--SS---TTTTTTS---S--
--SS---TTGGGTS---S--
--SS---HHHHTTS---S--
---S---HHHHTTS---S--
--SS---HHHHHHS---S--
--S----TTHHHHS---S--
--SS---TTTTTTS---S--
---S---TTHHHHS---S--
---S---HHHHHHS---S--
-------HHHHHH----S--
---S---HHHHHHS---S--
-------TTGGGTS---S--
---S---TTHHHHS---S--
-------HHHHTTS---S--
-------TTHHHHS---S--
-------HHHHHHS---S--
-------HHHHTTS---S--
-------HHHHHHS---S--
--S----HHHHHHS---S--
---S--STTGGGTS---S--
--SS---TTHHHHS---S--
--SS---HHHHTTS---S--
---S---HHHHTTS---S--
---S---HHHHHHS---S--
--SS---TTTTTTS---S--
---S---HHHHTTS---S--
--SS---HHHHHHS---S--
--SS---TTGGGTS---S--
--SS---TTTTTTS---S--
--SS---GGGTTTS---S--
--SS---HHHHTTS---S--
--SS---TTTTTTS---S--
--SS---TTTTTSS------
--SS---TTTTTTS------
--SS---TTTTTTS------
--SS---TTGGGTS------
--SS---TTHHHHS------
--SS---TTHHHHS------
--SS---TTTTTSS---S--
--SS---HHHHHHS---S--
--SS---HHHHTSS------
--SS---TTGGGTS---S--
--SS---TTTTTTS---S--
--SS---TTGGGTS---S--
--SS---HHHHTTS------
--SS---HHHHTTS---S--
--SS---TTHHHHS------
--SS---TTHHHHS------
--SS---TTHHHHS------
--SS---TTHHHHS------
--SS---TTHHHHS------
--SS---TTHHHHS------
--SS---HHHHTTS------
--SS---TTHHHHS------
--SS---TTHHHHS------
--SS---HHHHHHS------
--SS---HHHHHHS------
--SS---HHHHHHS------
--SS---TTHHHHS------
--SS---TTHHHHS------
--SS---HHHHHHS------
--SS---TTHHHHS------
--SS---HHHHHHS------
---S---TTHHHHS------
--S----HHHHHH-------
-------HHHHHHS------
-------HHHHHHS------
-------HHHHTTS------
-------HHHHTTS------
-----S-HHHHTT-------
-------HHHHHH-------
-------HHHHTT-------
-------HHHHHH-------
-------HHHHHS-------
-------HHHHHH-------
-------HHHHHT-------
-------HHHHHT--S----
-------TTHHHH-------
-------HHHHHT-------
-------HHHHHT-------
-------HHHHHT-------
-------HHHHHH-------
-----S-HHHHTT-------
--S----TTGGGT-------
--S----HHHHTT-------
--S----TTHHHH-------
--S----HHHHTT-------
--SS---TTHHHH-------
--SS---HHHHTS-------
--S----HHHHTT-------
--S----HHHHTT-------
--S----HHHHHH-------
-------HHHHHHS------
-------TTHHHHS------
--S----TTHHHH-------
-------TTHHHH-------
-------HHHHHH-------
--S----TTHHHH-------
--S----TTTTTT-------
--S----TTGGGS-------
--S----TTTTTS-------
-------HHHHTT-------
-------HHHHTT-------
-------HHHHTT-------
--S----HHHHTT-------
--S----HHHHTT-------
--S----HHHHHT-------
-------HHHHTT-------
--S----HHHHHH-------
--S----TTGGGT-------
--S----HHHHHH-------
-------HHHHHH-------
-------TTHHHH-------
--S----TTHHHH-------
--S----HHHHHH-------
--S----TTHHHH-------
-------HHHHHHS------
-------HHHHHHS------
-------HHHHTTS------
--S----HHHHTTS------
--S----HHHHTTS------
--S----HHHHTTS------
--S----HHHHTTS------
-------TTHHHHS------
-------TTTGGG-------
--S----TTGGGTS------
-------HHHHHHS------
-------HHHHTTS------
-------HHHHTTS------
--S----TTHHHHS------
--S----HHHHTTS------
--S----TTGGGTS------
--S----HHHHTTS------
-------TTHHHHS------
--S----HHHHTTS------
--S----TTGGGTS------
--S----TTGGGTS------
--S----TTHHHHS------
--S----TTTTTTS------
--S----HHHHHTS------
--S----HHHHHHS------
--S----HHHHHTS------
--S----HHHHHHS------
--S----HHHHTTS------
--S----HHHHHSS------
--S----HHHHHTS------
--S----HHHHTTS------
--S----HHHHTTS------
--S----HHHHTTS------
--S----HHHHHHS------
--S----HHHHHHS------
--S----HHHHHTS------
--S----HHHHHHS------
--S----TTTTTTS------
--S----TTGGGSS------
--S----TTHHHHS------
--S----HHHHTTS--S---
--S----HHHHTTS--S---
--S----TTHHHHS------
--S----HHHHHHS------
--S----HHHHHHS------
--S----HHHHTTS------
--S----TTHHHHS--S---
--S----TTGGGSS------
--S----HHHHTTS--S---
--S----HHHHHHS--S---
--S----HHHHTTS--S---
--S----HHHHHHS--S---
--S----HHHHHHS------
--S----HHHHHHS------
--S----HHHHTSS--S---
--S----TTHHHHS------
--S----HHHHTTS--S---
--S----HHHHHHS--S---
--S----TTHHHHS--S---
--S----TTHHHHS--S---
--S----HHHHTTS--S---
--S----HHHHTTS------
--S----HHHHTTS------
--S----HHHHHTS------
--S----HHHHTTS------
--S----HHHHHHS------
--S----HHHHHHS------
--S----TTHHHHS------
--S----HHHHHHS------
--S----HHHHHTS------
--S----HHHHTTS------
--S----HHHHHTS------
--S----HHHHTTS------
--S----HHHHHHS------
--S----HHHHHHS------
--S----TTHHHHS------
--S----HHHHHSS------
--S----TTGGGSS------
--S----HHHHTTS------
--S----HHHHTTS------
--S----HHHHHHS--S---
--S----HHHHHHS--S---
--S----HHHHTTS------
--S----HHHHTTS------
--S----HHHHHHS------
--S----HHHHHHS------
--S----HHHHTTS------
--S----HHHHHHS------
--S----HHHHHSS------
--S----HHHHTTS------
--S----HHHHHHS------
--S----HHHHTTS------
--S----HHHHHTS------
-------HHHHTTS------
-------HHHHHHS------
--S----HHHHHTS------
-------HHHHTTS------
-------HHHHTTS------
-------HHHHHTS------
--S----HHHHHTS------
--S----HHHHTTS------
--S----HHHHSSS------
--S----HHHHH-S------
--S----TTGGGSS------
--S----SHHHHS-------
--S----TTGGGS-------
--S----TTTTTS-------
--S----HHHHHS-------
--S----HHHHTS-------
--S----HHHHTT-------
--S----HHHHTT-------
--S----HHHHTTS------
--S----HHHHH--------
--S----TTHHHHS------
--S----HHHHTTS------
--S----HHHHHTS------
--S----HHHHTTS------
--S----HHHHHSS------
--S----HHHHHS-------
--S----HHHHTTS------
--S----HHHHHT-------
--S----HHHHTTS------
-------HHHHTT-------
--S----HHHHTT-------
-------TTGGGGS------
-------HHHHTTS------
-------HHHHTSS------
-------HHHHTTS------
--S----TTHHHHS------
--S----HHHHHHS------
--S----HHHHHTS------
--S----HHHHTTS------
--S----HHHHTT-------
--S----HHHHTTS------
-------HHHHTTS------
--S----HHHHTTS------
--S----HHHHHSS------
--S----HHHHTTS------
--S----HHHHTT-------
--S----HHHHTTS------
--S----HHHHTTS------
--S----HHHHTTS------
--S----HHHHTTS------
--S----HHHHTTS------
--S----TTTGGGS------
--S----HHHHTT-------
--S----HHHHTTS------
--S----HHHHHHS------
--S----HHHHHTS------
--S----HHHHTTS------
--S----HHHHTT-------
--S----HHHHHTS------
--S----HHHHTTSS-----
--S----HHHHHTS------
--S----HHHHTTS------
--S----HHHHTTS------
--S----TTHHHHS------
--S----HHHHHTSS-----
--S----HHHHTTSS-----
--S----HHHHHHS------
--S----HHHHHHSS-----
--S----HHHHHHSSS----
--S----HHHHTTS------
--S-S--TTGGGSSS-----
--S----HHHHHHSS-----
--S----HHHHTTS------
--S---SHHHHHHSS-----
--S----HHHHHTSS-----
--S-S--HHHHTTSS-----
--S-S--HHHHTTS------
--S----HHHHHHS------
--S----HHHHHHS------
--S----HHHHTTSS-----
--S----HHHHTTSS-----
-------HHHHTTSS-----
--S----HHHHHHSS-----
--S----HHHHHTSS-----
--S----HHHHTTS------
--S----HHHHTSSS-----
--S----HHHHHHS------
--S----HHHHTTS------
--S----HHHHHTSS-----
-------HHHHTTSS-----
--S----HHHHTTSS-----
-------HHHHHTSS-----
--S----HHHHTTSS-----
-------HHHHTT-------
--S----HHHHTT-SS----
--S----HHHHHTSSS----
--S----HHHHHHSS-----
-------HHHHHHSS-----
--S----HHHHTT-SS----
-------HHHHTT-SS----
--S----TTGGGSSSS----
-------HHHHTT-SS----
-------HHHHTT-SS----
-------HHHHTT-SS----
------SHHHHHH-SS----
-------TTHHHHSSS----
-------HHHHHHSSS----
-------TTHHHHSTT----
-------HHHHHHSSS----
-------HHHHTTSSS----
-------TTHHHHSTT----
-------HHHHHHSTT----
--S----HHHHTT-SS----
-------TTHHHHSTT----
--S----HHHHHSSSS----
-------HHHHHHSTT----
-------TTHHHHSTT----
-------HHHHHHSTT----
-------HHHHHSSSS----
-------HHHHHHSTT----
-------HHHHTTSTT----
--S----TTGGGSSSS----
-------HHHHHHSSS----
-------HHHHHHSSS----
-------TTHHHHSSS----
-------HHHHHHSSS----
-------HHHHTTSTT----
--S----HHHHHHSSS----
-------HHHHHHSTT----
-------TTGGGTSSS----
-------HHHHTTSTT----
-------HHHHTTSTT----
-------HHHHHHSTT----
-------HHHHTTSTT----
-------HHHHTTSTT----
-------HHHHHHSSS----
-------HHHHHHSSS----
--S----HHHHHHSTT----
-------HHHHTTSSS----
-------TTTTTSSSS----
-------TTGGGTSSS----
-------TTHHHHSTT----
--S----TTHHHHSTT----
--S----HHHHTTSTT----
--S----TTGGGTSSS----
--S----HHHHHHSSS----
--S-S--HHHHHHSTT----
--S-S--HHHHTTSTT----
--SS---HHHHHHSTT----
--SS---HHHHTT-SS----
--SS---HHHHHSSTT----
--SS---TTHHHHSTT----
--SS---HHHHTTSSS----
--SS---HHHHHHSTT----
--SS---HHHHTTSSS----
--SS---HHHHTTSSS----
--SS---HHHHTTSTT----
--SS---HHHHTTSTT----
--SS---TTGGGTSTT----
--SS---HHHHTTSTT----
--SS---HHHHTTSSS----
--SSS--HHHHTTSTT----
--SS---HHHHHHSTT----
--SS---TTHHHHSSS----
--SS---HHHHHTSSS----
--S----HHHHTTSSS----
--SS---TTGGGSSSS----
--S----TTGGGTSSS----
--S----HHHHHHSTT----
--S----HHHHHHSSS----
--SS---TTGGGTSSS----
--S-S--HHHHTTSSS----
--SSS--HHHHHTSSS----
--S-S--HHHHHSSSS----
--SSS--HHHHHTSSS----
--SSS--HHHHHTSSS----
--S-S--TTHHHHSSS----
--S-S--HHHHHHSSS----
--S-S--HHHHTTSTT----
--S-S--TTHHHHSSS----
--S-S--TTHHHHSTT----
--S-S--HHHHTTSSS----
--S-S--HHHHHSSSS----
--S----HHHHHTSSS----
--S----HHHHHHSSS----
--S----HHHHHHSSS----
--S----HHHHTTSSS----
--S----HHHHTTSTT----
--S----HHHHTTSSS----
--S----HHHHTTSSS----
--S----HHHHTTSSS----
--S----HHHHHTSSS----
-------HHHHHTSTT----
--S----HHHHHTSSS----
--S----HHHHHTSTT----
-------HHHHHTSSS----
--S----HHHHTTSSS----
--S----HHHHHTSTT----
--S----HHHHHTSTT----
--S---SHHHHHTSSS----
--S---SHHHHHHSTT----
--S----HHHHTTSSS----
--S---SHHHHHTSSS----
--S---SHHHHHTSSS----
--S----HHHHHHSTT----
------SHHHHHTSTT----
--S---SHHHHHTSTT----
------SHHHHHTSTT----
------SHHHHHTSTT----
------SHHHHHHSSS----
--S----HHHHHHSSS----
--S----HHHHHHSTT----
--S----TTHHHHSTT----
--S---SHHHHHTSSS----
--S----HHHHHHSSS----
--S---SHHHHHHSTT----
--S---SHHHHHTSTT----
--S--SSHHHHTTSTT----
--S---SHHHHHTSTT----
--S---SHHHHTTSTT----
--S---SHHHHHT-SS----
--S---SHHHHHTSTT----
--S---SHHHHHHSSS----
--S----HHHHTTSTT----
--S---SHHHHHHSSS----
--S---SHHHHHHSSS----
--S---SHHHHTTSSS----
--S---SHHHHHTSSS----
--S----HHHHHHSSS----
--S---SHHHHHTSSS----
------SHHHHHSS-S----
--S----HHHHTTSSS----
------SHHHHHHSTT----
--S---SHHHHHTSSS----
--S----HHHHHTSSS----
------SHHHHHTSSS----
--S---SHHHHHTSSS----
--S----HHHHHTSSS----
--S----HHHHHHSSS----
--S----HHHHHTSSS----
--S---SHHHHHTSSS----
--S---SHHHHHSSSS----
--S---SHHHHHSSSS----
--S--S-HHHHTSSSS----
--S---SHHHHHHSSS----
--S---SHHHHTTSSS----
--S---SHHHHHTSTT----
--S---SHHHHTTSSS----
--S--S-HHHHTTSSS----
--S---SHHHHHHSSS----
--S---SHHHHHTSSS----
--S---SHHHHHSSSS----
------SHHHHHSSSS----
------SHHHHHTSSS----
-------HHHHTT-SS----
-------HHHHHTSSS----
------SHHHHHTSSS----
------SHHHHHHSSS----
-------HHHHTTSSS----
------SHHHHTTSSS----
-------HHHHHTSSS----
------SHHHHHTSSS----
-------HHHHHSSSS----
-------HHHHHHSSS----
------SHHHHHSSSS----
-------HHHHHHSSS----
---S--SHHHHHHSSS----
-------HHHHHHSSS----
---S--SHHHHTTSTT----
---S--SHHHHHTSSS----
---S---HHHHHTSSS----
--SS-SSSHHHHTSSS----
--SS--SHHHHHTSSS----
---S-SSHHHHTTSSS----
--SS--SGGGSSSSTT----
--SS--SSHHHHTSTT----
--SS-SSHHHHHTSSS----
--SS--STTTGGGSSS----
--SS-SSTTHHHHSSS----
--SS-SSTTTGGGSSS----
--SS--SHHHHHSSSS----
--SS--SHHHHHTSSS----
--SS--SHHHHHTSSS----
--SS--SSGGGTSSSS----
--SS--SHHHHHHSSS----
--SS--SHHHHTTSSS----
--SS--SHHHHHTSSS----
--SS--SHHHHTTSSS----
--SS--SHHHHTTSSS----
--SS---HHHHHHSSS----
--SS---HHHHHHSSS----
--SS---HHHHHSSSS----
--SS---HHHHHHSTT----
---S--SHHHHHHSSS----
--SS--SHHHHHHSTT----
---S--SHHHHHHSSS----
---S--SHHHHHSSSS----
--SS--SSHHHHTSSS----
--SS--STTTTTSSSS----
--SS---HHHHHHSTT----
---S--SHHHHHHSTT----
---S--SHHHHSSSSS----
--SS--SHHHHHTSSS----
---S--SHHHHHHSSS----
--SS---HHHHHHSTT----
---S--SHHHHHHSSS----
--SS---HHHHTTSSS----
---S---HHHHTTSSS----
--SS---HHHHHHSSS----
--SS---TTHHHHSSS----
--SS---HHHHHHSTT----
--SS---HHHHHHSSS----
--SS---HHHHHHSTT----
--SS--SHHHHHSSTT----
--SS---HHHHHHSSS----
--SS--SHHHHHSSSS----
--SS--SHHHHHSSTT----
--SS--SHHHHHSSSS----
--SS--SHHHHHHSTT----
--SS--SHHHHHHSSS----
--SS-SSHHHHHTSTT----
--SS-S-HHHHHHSSS----
--SS--SHHHHHHSSS----
--SS--SHHHHTTSSS----
--SS--SHHHHTTSSS-S--
--SS--SSGGGTTSSS-S--
--SS--SHHHHTTSSS----
--SS--STTHHHHSTT----
--SS--STTHHHHSSS----
--SS---TTHHHHSSS----
--SS--SHHHHTTSSS----
--SS---HHHHTTSSS----
--SS---HHHHHHSTT----
--SS---HHHHHHSTT----
--SS---HHHHTT-SS----
--SS--SHHHHHTSSS----
--SS--SHHHHHTSSS----
--SS---HHHHHTSSS----
--SS--SHHHHHHSTT----
--SS---HHHHTTSTT----
--SS---HHHHHTSTT----
--SS--SHHHHHHSSS----
--SS--SHHHHHTSSS----
--SS---HHHHHHSSS----
--SS--SHHHHHHSSS----
--SS--SHHHHHTSTT----
--SS--SHHHHHSSSS----
--SS--SHHHHHTSSS----
--SS--SHHHHHTSSS----
--SS--SHHHHHHSSS----
--SS--STTTTTSSSS----
--SS--SHHHHHTSSS----
--SS--SHHHHHHSTT----
--SS--STTHHHHTTS----
--SS--SHHHHHHT-S----
--SS-SSHHHHHHT-S----
--SS--SHHHHHHT-S----
--SS-SSSHHHHHS-S----
--SS-SSHHHHHSSTT----
--SS-SSHHHHHTSSS----
--SS-SSHHHHHHSSS----
--SS-SSHHHHHTSSS----
--SS--SHHHHHHSTT----
--SS-SSHHHHTTSTT----
--SS-SSTTGGGTSSS----
--SS--STTHHHHSSS----
--SS--SHHHHTTSSS----
--SS-SSHHHHTTSTT----
--S--SSHHHHHTSTT----
--SS--SHHHHTTSSS----
--SS-SSHHHHHTSSS----
--SS--SHHHHHTSSS----
--SS--SHHHHHHSSS----
--SS-SSHHHHHTSSS----
--SS-SSHHHHHTSTT----
--SS--SHHHHHTSSS----
--SS-SSHHHHHTSTT----
--SS-SSHHHHHTSTT----
--SS-SSHHHHHHSSS----
--S---SHHHHHHSSS----
--SS-SSHHHHHHSSS----
--S--SSHHHHHSSSS----
--SS-SSHHHHHTSSS----
--S--SSHHHHHTSSS----
--S--SSTTTTTSSSS----
--S---SHHHHHTS-S----
--S---SHHHHHTS------
--SS--SHHHHHHS-S----
------SHHHHHHS-S----
------SHHHHHHS-S----
-----SSHHHHHHS-S----
------SHHHHHHS------
--S---SHHHHTTS-S----
--S---SHHHHHHS------
--SS--SHHHHHTS-S----
--S---SHHHHHHS-SS---
------STTHHHHS-SS---
---S--SHHHHHHS-SS---
------SHHHHHTS-SS---
--SS--SHHHHHTS-SS---
------SHHHHTTS-SS---
---S--SHHHHHSS-SS---
---S--SHHHHHHS-SS---
------SHHHHHTS-SS---
------SHHHHHTS-SS---
--S---SHHHHTTS--S---
------SHHHHHTS--S---
---S--SHHHHTTS-SS---
------SHHHHHHS-SS---
--SS--SHHHHTTS-SS---
------SHHHHHHS--S---
---S--SHHHHHHS-SS---
--SS--SHHHHHHS-SS---
--SS--SHHHHTTS-SS---
--SS--SHHHHHHS-SS---
---S--SHHHHHHS-SS---
------SHHHHHHS-SS---
-----SSHHHHHSS-S----
------SHHHHHHS-S----
------SHHHHHSS-S----
-----SSHHHHTTS-SS---
---S--SHHHHHHS-S----
------SHHHHHTS-S----
---S-SSHHHHHHS-S----
------SHHHHHHS--S---
------SHHHHHHS-SS---
------SHHHHHTS-SS---
------SHHHHHTS-S----
------SHHHHTTS-SS---
------SHHHHTTS-S----
------SHHHHHTS-S----
------SHHHHHHS------
------SHHHHTTS------
------SHHHHHHS-S----
---S--SHHHHHHS-S----
---S--SHHHHHHS-S----
------STTHHHHS-S----
---S--SHHHHTTS-S----
---S--SHHHHTTS-S----
------SHHHHHHS-S----
------SHHHHHHS-S----
------SHHHHHHS-S----
------SHHHHHHS-S----
------SHHHHHHS-S----
---S--SHHHHHTS-S----
------SHHHHHHS------
------SHHHHHHS------
------SHHHHTTS------
------SHHHHHTS-S----
------SHHHHHTS------
------SHHHHHTS-S----
------SHHHHHTS------
------SHHHHTTS-S----
--SS--SHHHHHTS-S----
------SHHHHTTS------
------SHHHHTTS-S----
---S--SHHHHHTS-S----
---S--SHHHHTTS-S----
---S--SHHHHHHS-S----
---S--SHHHHHTS-S----
------SHHHHHHS-S----
------SHHHHTTS-S----
------SHHHHHHS-S----
---S--SHHHHHHS-S----
---S--SHHHHHHS------
---S--SHHHHHHS-S----
------SHHHHTTS-S----
------SHHHHTTS-S----
------SHHHHTTS-S----
------SHHHHHTS-S----
------SHHHHTTS-S----
------SHHHHHHS-S----
------SHHHHHSS-S----
------SHHHHTTS------
------SHHHHTTS-S----
-----SSHHHHHTS-S----
------SHHHHHHS-S----
------SHHHHTTS------
------SHHHHTTS------
------SHHHHHTS-S----
------SHHHHHHS-S----
------SHHHHHHS------
------SHHHHTTS------
------SHHHHHTS-S----
-------HHHHHSS------
------SHHHHHHS-S----
------SHHHHTTS------
------SHHHHTTS-S----
------SHHHHHTS-S----
------SHHHHHTS-S----
------SHHHHHTS-S----
------SHHHHHTS------
------SHHHHTTS-S----
------SHHHHHTS------
------SHHHHHTS------
------SHHHHHHS------
------SHHHHTTS-S----
------SHHHHTTS------
------SHHHHHHS------
------SHHHHHTS------
------STTGGGTS------
------SHHHHHT-------
------SHHHHHHS------
------SHHHHTTS------
------SHHHHHT-------
-------HHHHTT-------
------SHHHHTTS------
------SHHHHTSS------
------SHHHHTTS------
------SHHHHTTS------
------SHHHHHTS------
------SHHHHTTS------
------SHHHHTT-------
------SHHHHTTS------
------STTGGGTS------
-------TTGGGTS------
------SHHHHTT-------
------SHHHHHHS------
------SHHHHTT----S--
------SHHHHTTS------
-----SSHHHHTTS---S--
-----SSHHHHHTS------
-----SSHHHHTTS------
------SHHHHHTS---S--
------SHHHHHTS------
------SHHHHHHS------
------STTHHHHS---S--
------SHHHHHHS---S--
------SHHHHHSS------
------SHHHHTTS------
-----SSHHHHHTS---S--
-----SSHHHHTTS------
-----SSHHHHTTS---S--
-----SSHHHHTTS---S--
-----S-HHHHTT----S--
-----SSHHHHTTS------
-----SSHHHHTTS------
-----SSHHHHTTS------
-----SSHHHHTTS------
-----S-HHHHTTS------
-----SSHHHHTTS------
-----S-HHHHTTS------
-----S-HHHHHTS------
------SHHHHTT-------
-----SSHHHHHTS------
-----SSHHHHTTS------
-----SSHHHHHHS------
-----SSHHHHHTS------
-----SSHHHHHTS------
-----SSHHHHTTS------
-----SSHHHHHTS------
-----SSHHHHHHS------
------SHHHHTTS------
-----SSHHHHHTS------
-----SSHHHHHHS------
-----SSHHHHTTS------
-----SSHHHHTTS------
-----SSTTGGGSS------
-----SSHHHHTTS------
-----SSHHHHTTS------
-----SSHHHHTTS------
-----S-HHHHHHS------
------SHHHHHTS------
-----SSHHHHHHS------
-----SSHHHHHTS------
-----SSTTTTTSS------
-----SSHHHHTTS------
-----SSHHHHTTS------
------SHHHHTTS------
-----SSHHHHTTS------
-----SSHHHHTTS------
-----SSHHHHTTS------
-----SSHHHHTTS------
-----SSHHHHTTS------
-----SSHHHHHHS------
-----SSHHHHHTS------
-----SSHHHHTSS------
-----SSHHHHTTS------
-----SSHHHHTTS------
------SHHHHTTS------
-----SSHHHHTTS------
-----SSHHHHTT-------
------SHHHHTTS------
-----SSHHHHTT-------
------SHHHHTT-------
------SHHHHHT-------
------STTHHHH-------
------SHHHHTT-------
-----SSHHHHTT-------
-----SSHHHHHS-------
-----SSHHHHHT-------
-----SSHHHHTT-------
-----SSHHHHTT-------
-----S-HHHHTT-------
-----SSHHHHTT-------
-----SSGGGGTT-------
-----SSTTGGGG-------
-----SSGGG-TT-------
-----SSHHHHTT-------
-----SSHHHHTT-------
-----SSTTGGGS-------
-----S-HHHHTT-------
-----SSHHHHTT-------
-----S-HHHHTT-------
-----SSHHHHTT-------
-----SSHHHHTT-------
-----SSHHHHTT-------
-----SSHHHHTT-------
-----SSHHHHTT-------
-----SSHHHHTT-------
-----S-HHHHTT-------
------SHHHHTT-------
-----SSHHHHHT-------
-----SSHHHHTT-------
-----SSHHHHHTS------
-----SSHHHHHTS------
-----SSHHHHTT-------
-----SSHHHHHHS------
-----SSHHHHHT-------
-----SSHHHHHH-------
-----SSHHHHTS-------
-----SSHHHHTT-------
-----SSHHHHTT-------
-----SSHHHHTT-------
-----SSHHHHTT-------
-----SSHHHHHH-------
-----SSHHHHTT-------
------SHHHHTT-------
------SHHHHHT-------
------SHHHHHT-------
------SHHHHTT-------
-----SSHHHHHS-------
-----SSHHHHHH-------
-----SSHHHHHH-------
-----SSHHHHHH-------
-----SSHHHHHH-------
------SHHHHTT-------
-----SSHHHHTT-------
-----SSHHHHHT-------
-----SSHHHHTT-------
-----S-HHHHTT-------
-----SSHHHHTT-------
-----SSHHHHTT-------
-----SSHHHHTT-------
-----SSHHHHTS-------
-----SSHHHHTT-------
-----SSHHHHTT-------
-----SSHHHHTT-------
-----SSHHHHTT-------
-----SSHHHHTT-------
-----SSHHHHHH-------
-----SSHHHHTT-------
-----S-HHHHTT-------
-----SSHHHHHH-------
-----SSHHHHHT-------
-----SSHHHHHH-------
------SHHHHHT-------
-----SSHHHHTT-------
-----SSHHHHTT-------
-----S-TTGGGT-------
-----SSHHHHHH-------
-----SSHHHHTT-------
-----S-HHHHTT-------
-----SSHHHHTS-------
-----SSHHHHHT-------
-----S-HHHHTT-------
-----SSHHHHTT-------
-----SSHHHHHH-------
------SHHHHHH-------
------SHHHHHT-------
------SHHHHTS-------
------SHHHHTT-------
------SHHHHTS-------
-----SSHHHHTT-------
-----SSHHHHTT-------
-----SSHHHHTT-------
-----SSHHHHTT-------
-----SSHHHHTT-------
------SHHHHTT-------
-----SSHHHHTT-------
------SHHHHTT-------
------SHHHHHH-------
-----SSHHHHTT-------
------SHHHHTS-------
-----SSHHHHTT-------
-----SSHHHHTT-------
-----SSHHHHHS-------
------SHHHHTS-------
-----SSHHHHTT-------
-----SSHHHHTT-------
-----SSHHHHTT-------
------SHHHHTT-------
------SHHHHTT-------
------SHHHHTT-------
-----SSHHHHTTS------
-----SSHHHHTT-------
-----SSHHHHHH-------
-----SSHHHHHH-------
-----SSHHHHTT-------
-----S-HHHHTT-------
-----SSHHHHTT-------
-----SSTTHHHHS------
-----SSHHHHTS-------
-----S-HHHHTT-------
-----SSTTGGGG-------
-----S-HHHHTT-------
-----SSHHHHTT-------
-----SSHHHHTT-------
-----SSHHHHTT-------
-----S-HHHHHH-------
-----SSHHHHHH-------
-----SSHHHHTT-------
-----S-HHHHTT-------
-----SSHHHHHHS------
-----SSHHHHTT-------
-----SSHHHHTT-------
-----SSHHHHTTS------
-----SSHHHHHTS------
-----SSHHHHHH-------
-----SSHHHHTT-------
-----SSHHHHHH-------
-----SSHHHHHT-------
-----SSHHHHTTS------
-----S-HHHHTSS------
-----SSHHHHHHS------
-----SSHHHHTTS------
-----SSHHHHTTS------
-----SSHHHHTTS------
------SHHHHHTS------
------SHHHHHH-------
------SHHHHHH---S---
---S---HHHHTTS--S---
-------HHHHTTS--S---
------STTHHHHS------
---S--SHHHHHT-------
------SHHHHTTS------
---S--SHHHHHT-------
---S--SHHHHHTS--S---
---S--SHHHHHSS--S---
------SHHHHHHS--S---
-------HHHHTTS--S---
---S---HHHHTT---S---
---S---HHHHHTS------
---S---HHHHTT-------
------SHHHHTTS------
---S---HHHHHTS-SS---
-------HHHHTTS------
---S---HHHHTTS-SS---
-----SSSGGGTTS-SS---
-------HHHHTTS-SS---
----SS-TTGGGG--SS---
----SS-TTGGGGS-SS---
----SS-TTGGGGS-SS---
-----SSGGGGTT--SS---
-----SSSGGGTTS-SS---
-----SSSGGGTTS-SS---
-----S-SGGGTTS-SS---
-----SSSGGGTTS-SS---
-----SSSGGGTTS-SS---
-----SSSGGGTTS-SS---
-----SSSGGGTTS-SS---
-----SSSGGGTTS-S----
-----SSSGGGTTS-SS---
-----SSSGGGTTS-SS---
-----S-GGGTTT---S---
-----SSSGGGTTS--S---
------SSTTTTTS--S---
------SSGGGTSS--S---
-----SSSGGGTTS-SS---
-----SSSGGGTTS-SS---
-----SSGGG-TT--SS---
---S--SGGGG-S--SS---
-----SSGGGGSS--SS---
-----SSGGGGSS--SS---
---SS-SSGGGTT--SS---
---S--SGGGGTT--SS---
---SSS-HHHHSS--SS---
---S---GGGGTT--SS---
-------GGG-TT--SS---
-----SSGGGGTT--SS---
---SS--GGGSSS--SS---
-----SSGGGTTT--SS---
------SHHHHTT--SS---
------SGGGSTT--SS---
------SGGGTSS--S----
------SGGGTTT--S----
---SS--HHHHTT--SS---
-------GGGTTTS-SS---
-----SSGGGTTTS-SS---
------SGGGSTT--S----
---S--SGGGTSS--S----
-------GGGTSS--SS---
------SGGGSSS--SS---
-------SGGGS---SS---
------SGGGGTTS-SS---
-----S-SGGGTT--SS---
-----S-STTTTT--SS---
-------TGGGSS--SS---
-------GGGTTT--SS---
------SGGGTTT--SS---
-------GGGTTT--SS---
-----SSGGGTTT--SS---
----S--HHHHTT--SS---
-------GGGTTT--S----
------SHHHHTT--SS---
------SGGGSSS--SS---
----S--GGGSS---SS---
------SGGGSSS-------
-------GGGTSS-------
----SS-GGGTSS--S----
-------HHHHTT--SS---
-------GGGTTT--SS---
----S-SGGGTTT--SS---
-------HHHHSS--SS---
-----SSGGGTTT--SS---
-----S-GGGTTTS-SS---
-----SSGGGTTT--SS---
-----SSGGGTSS--SS---
-----SSGGGTSSS-SS---
-------GGGTTT--SS---
------SGGGTTTS-SS---
-----SSGGGTTTS-SS---
------SGGGSSS--SS---
------SGGGSSS--SS---
-------GGGTTT--SS---
------SGGGTTTS-SS---
-------HHHHTTS-SS---
------SGGGTTTS-SS---
-----SSGGGTTTS-SS---
----SSSGGGTTTS-SS---
------SGGGTTTS-SS---
---S--SGGGTTTS-SS---
----SSSHHHHTTS-SS---
-----SSGGGTTTS-SS---
---SSSSGGGTTTS-SS---
------SGGGTTTS-SS---
-------HHHHTTS-SS---
------SGGGTTTS-SS---
---S--SGGGTTTS-SS---
-----SSGGGTSSS-SS---
------SGGGTTTS-SS---
------SGGGTTTS-SS---
-----SSGGGTTT--SS---
----S--HHHHTT--SS---
----S--SGGGTT--SS---
----S--GGGTTT--SS---
----S--GGGGTT--SS---
----S--TTTTTT--SS---
------STGGGTT--SS---
----SS-HHHHTT--SS---
-----S-SGGGTT--SS---
----SS-HHHHTT--SS---
----SS-HHHHTT--SS---
-----S-GGGTTT--SS---
------SGGGSTT--SS---
-------GGG-TT--SS---
-----SSGGGGTT--SS---
------STTS-TT--SS---
----SSSGGGSTT--SS---
----S--SGGGTT--SS---
-----S-STTTTT--SS---
----SS-GGGTTT--SS---
------SGGGTTT--SS---
------SGGGSSS--SS---
-----SSGGGSSS--SS---
------SGGGSTT--SS---
------SGGG-SS--SS---
----SS-SSTTSS--SS---
----SS-SGGGSS--SS---
-----S-TTS-SS--SS---
-----SSGGG-SS--SS---
-----S-GGG-S---SS---
------SGGG-S---SS---
-------SGGGS---SS---
------SGGG-S---SS---
------SGGG-S---SS---
-----S-GGG-S---SS---
----S-SGGGGS---SS---
-----SSGGGSSS--SS---
-------GGGSSS--SS---
------SGGG-SS--SS---
------SGGG-SS--SS---
------SGGG-SS--SS---
-------GGG-SS--SS---
------SGGGGSS--S----
-------SGGGSS--S----
-------GGGGSS--S----
------SGGGGSS--S----
-----SSGGGTSS-------
------SGGGGSS-------
------SSGGGSS-------
-------GGG-SS-------
----S-SGGGGSS--SS---
------SGGG-S---S----
------SGGGGSS-------
------SGGGGSS--S----
-----SSGGGSSS--S----
-----SSGGGGSS-------
------STTTTSS-------
------SGGGGSS-------
------SSGGGSS--S----
------SSGGGSS--S----
-------GGG-SS--S----
------SSGGGSS--S----
-----SSGGGGSS-------
-------GGGSSS-------
-----S-GGG-SS-------
-------GGG-SS-------
----S--GGG-SS-------
-----S-TTS-SS-------
----SS-GGG-SS-------
-----SSGGG-SS-------
------STTS-S--------
----S--GGG-S--------
---SS--GGG-S--------
----SSSGGG-SS-------
----SS-GGG-SS-------
----SSSGGG-SS-------
----S-SGGG-SS-------
------SSSTTSS-------
------SGGG-SS-------
------SSTT-SS-------
----S-SSTTSSS-------
------SGGGGSS-------
-----SSGGG-SS-------
----S-SGGG-SS-------
------SGGG-SS-------
-----SSGGG-SS-------
------SSTT-SS-------
----S--GGG-SS-------
----S--GGG-SS-------
----S--TTT-SS-------
----S--TTT-SS-------
---SS--TTT-SS--S----
----S--TTT-SS-------
----S--TTT--S-------
----S--TTT--S-------
----S--TTT--S-------
----S--TTT--S-------
----S--TTT--S-------
----S--TTTTTS-------
----S--TTT--S--SS---
----S--TTT--S---S---
----S--TTTTTS---S---
----S--TTT--S---S---
-------TTT--S-------
----S--TTTTTS---SS--
----S--GGG-SS---S---
----S--TTT-S----S---
----S--GGGGSS-------
----S--TTT--S--S----
----S--TTT-----SS---
----S--TTT--S--S----
----S--TTT-----S----
-B--SS-TTT---B-S----
----S--TTT--S--SS---
----S--TTT--S--S----
----S--TTT----------
----S--TTTTTS-------
----SS-TTT--S-------
----SS-TTT-SS--SS---
----S--TTT--S--SS---
----S--TTT--S--S----
-------TTT------S---
---S---TTT-----S----
---S---TTT----------
----S--TTT-----S----
---SS--TTT--S--S-S--
-------TTT--S-------
-------GGG----------
----S--TTT----------
-------GGG-------S--
---SS--TTT-----S-S--
---SS--TTT-----S-S--
---SS--TTT--S--S-S--
-------TTT--S--S-S--
---S---GGG-SS----S--
-------GGG-SS--SSS--
----SS-GGG-SS--S-S--
----SS-GGG-SS--S-S--
----S--TTT-SS----S--
----S--GGG-SS--SS---
----SS-GGG--S--S----
-------GGG-SS-------
-------GGG-S-----S--
---SS--GGG-S---S-S--
---S---GGG-S--------
-------GGG-S--------
---SS--GGG-SS-------
---S---GGG-SS--S----
---SS--TTT-SS--S----
---SS--TTT-SS--S----
----S--GGG-SS--S----
---S---GGG-SS-------
----S--TTT--S-------
---S---TTT--S----S--
---SS--STT--S--S----
---SS--TTT--S--S----
---S---TTT-SS---SS--
---S---GGG-S-----S--
---S---TTT-S-----S--
---SS--STT-SS----S--
---SS--STT-SS----S--
---S---STT-SS----S--
---S---GGG-S-----S--
---S---GGG-SS--S-S--
-------TTS-SS--S-S--
---SS--STT-----S-S--
---SS--GGG-S--------
---SS--TTT-SS-------
---S---STT----------
---S---STT-S-----S--
---S---TTT-SS----S--
---S---SSS-S---S-S--
---S---SSS-SS----S--
---S---TTT-S----SS--
---S---STT-------S--
---S---GGG-S-----S--
---S---GGG-S-----S--
---S---TTT-------S--
---S---SSS-S-----S--
---S---TTS-S-----S--
---S---TTS-S-----S--
---SS--TTS-S-----S--
---S---TTT-S-----S--
---S---GGG-S-----S--
---S---GGG-S-----S--
---S---STT-S-----S--
---S---STT-S---S-S--
---S---TTT-S---S----
---S---TTT-SS-------
---SS--TTT-----S----
---S---TTS-S---S-S--
---S---GGG-S---S----
---S---TTT-SS--S-S--
---S---GGG-SS--SSS--
---SS--SSS-S-----S--
---S---GGG-SS---SS--
---S---TTT-S-----S--
---SS--SSS-S-----S--
---S---STT-S---S-S--
---S---TTT-------S--
---S---TTS-S--------
---S---TTT-SS----S--
-------TTT-S--------
---S---TTT----------
---S---TTT-SS-------
---S---STT-S--------
---S---STT-S--------
---SS--SSS-S--------
---S---GGG-S--------
---S---TTT----------
---S---TTT----------
---S---TTT-----S----
---S---GGG-S---S----
---SS--TTT----------
---S---TTT----------
---S---TTT-----S----
---S---TTT-S---S----
---SS--GGG-S--------
---SS--TTT----------
---S---TTT-----S----
---SS--TTT-S--------
---S---GGG-S----S---
---S---TTS-S---SS---
---S---STT----------
---S---TTT----------
---S---TTT-SS--S----
---SS--STT-S--------
---S---TTT------S---
---S---TTT------S---
---S---SSS-S----S---
---S---SSS-S--------
---S---GGG--S--SS---
----SS-STT-S----S---
---S---TTT------S---
---S---TTT-SS---S---
-------TTT-SS-------
---S---GGG-S---S----
---S---TTT-SS-------
---S---TTT--S--S-S--
---S---TTT--S--S----
---S---TTS-SS--S----
---S---SSS-S---SSS--
---S---SSS-S---SSS--
---SS--GGG-S---SSS--
---S---TTT-SS--S-S--
---S---GGG-S---S----
---S---STT-SS--SS---
---S---STT-SS--S----
---S---TTS-SS----S--
---S---TTT--S----S--
---SS--SSS--S--S-S--
---S---SSS-S---SSS--
---S---GGG-S-----S--
---SS--TTS-SS----S--
---S---TTS-SS--S----
---S---TTT-S---S-S--
---S---SSS-S---SSS--
---S---TTT-S---S----
---S---TTS-SS--S-S--
---S---GGG-S-----S--
---S---TTT-S-----S--
---S---TTT-------S--
---S---GGG-SS----S--
---S---TTT--S----S--
-------TTTTTS----S--
-------SSTT-S----S--
----S--GGGGSS--S-S--
----S--SGGGSS--S----
-------TTTTSS--S-S--
----S--HHHHSS-------
----SS-GGGTSS-------
----S--GGGTSS-------
----S--GGGSSS---S---
---S---GGGTSS---S---
----S--GGGSSS--SS---
----S--GGGSSS---S---
----S--GGGSSS-------
----S--TGGGSS---S---
----S--HHHHTS---S---
----S--GGGSSS-------
----S--TTTTSS--SS---
-------TTT-SS---S---
-------GGGGSS--S----
-------SGGGSS--SS---
-----S-SSTTSS--S----
-------TTTSTT--S----
-------TTGGGS-------
----S--HHHHHT-------
----S--TTGGGS-------
----S--TTGGGG--S----
----S--HHHHTT-------
----SS-HHHHTT-------
----S--HHHHTT---S---
----S--HHHHSS-------
----S--HHHHTT-------
---SS--HHHHTT-------
----S--HHHHTT-------
----S--HHHHTT-------
-------TTGGGG-------
----S--HHHHTT-------
----S--TTGGGS-------
----S--TTGGGG----TT-
----S--TTTT---------
----S--TTTTS--------
-------HHHHTT-------
-------TTGGGG-------
----S--TGGGGG-------
----S--HHHHTT-------
----S--HHHHTT-------
----S--HHHHTT-------
----S--TTGGGG-------
-------HHHHTT-------
-----SSGGGGGG-------
-----S-TTGGGG-------
-----S-HHHHTT-------
-----S-HHHHHT-------
-------HHHHTT-------
-----S-HHHHTT-------
-----SSTGGGTT-------
----SS-HHHHHT-------
----SS-HHHHTT-------
-------HHHHTT-------
----SS-HHHHTT-------
-----S-HHHHTT-------
-----SSSHHHHT-------
-----S-HHHHTT-------
-------HHHHTT-------
-----SSHHHHHT-------
-----S-HHHHTT-------
-----S-HHHHHT-------
----SS-TTTTTS-------
-----S-HHHHTT-------
-----SSHHHHHT-------
-----S-HHHHTT-------
------SHHHHSS-------
----SS-HHHHTT-------
---S---HHHHHT-------
-------HHHHTT-------
----S--TTTTTT-------
----S--HHHHTT-------
----S--TTGGGS-------
----S--HHHHTT-------
----S--HHHHTT-------
----S--HHHHTT-------
---SS--HHHHTT-------
---SS--HHHHTT-------
----S--TTTTTS-------
----S--HHHHTT-------
----SS-HHHHTT-------
----SS-HHHHHT-------
---SS--HHHHTT-------
---SS--HHHHHS-------
----S--HHHHTT-------
----SS-HHHHTT-------
----SS-GGG-TT-------
------SGGGTTTS------
------SGGGTTT-------
-----S-STTTTT-------
------SSGGGTT-------
------SGGGGTT-------
----SS-SGGGTT-------
-----S-GGGGTT-------
-----SSSGGGTT-------
------SGGGGTT-------
---S--SSGGGTT-------
---S--SHHHHTT-------
-----S-HHHHTT-------
------STGGGGG-------
-------HHHHTT-------
-----S-HHHHTT-------
-------TTTGGG-------
------STGGGGG-------
-----SSTTGGGG-------
------SSTTTTT-------
----SSSGGGGTT-------
----SSSTGGGTT-------
-----SSGGG-TT-------
----SSSTGGGTT-------
---SSSSSGGGTT-------
-----SSSGGGTT-------
----S--SGGGTT-------
------SHHHHTTS------
-----SSSGGGTTS------
----S-SGGGGTTS------
-------GGGGTTS------
---SS--HHHHTTS------
----S--TTTGGGS------
-----S-SGGGTTS------
-------SGGGTT-------
-----S-TTTGGGS------
----SSSSGGGTTS------
-----SSGGGGTT-------
-----SSGGGS-S-------
------SSGGG-S-------
----S--SGGG-S-------
------SGGGGTTS------
------SGGGSTTS------
-----SSSGGGTT-------
-----SSTTTTTT-------
-------SSTTTT-------
------SSGGGTTS------
------STTTTTTS------
----S--TTTSTT-------
------SSGGGTTS------
-----SSTTTTTTS------
-------TTTSTTS------
----SS-TTTTTTS------
------STTTSTTS------
------SGGGGTT-------
-----S-TGGGTT-------
-----SSGGGGTT-------
-----SSGGGSTTS------
-----S-SSTTTT-------
------SGGGTTTS------
------SGGGGTT-------
-------GGGSSS-------
------STTTTTT-------
-----SSHHHHTT-------
------SGGGSTT-------
-----SSGGGGTT-------
-----SSSTTTTTS------
------SGGGGTTS------
----SSSHHHHTTS------
----SSSTTTTTTS------
-----SSGGGGTTS------
------SSTTTTTS------
------SGGGG-SS------
------SGGGGTTS------
-----SSSGGGTTS------
----S--TTGGGGS---S--
----SS-GGGSSSS---S--
----S--GGGSTTS------
-------HHHHTTS------
----S--HHHHHTS------
----S--HHHHHHS------
----S--HHHHHSS------
----S--HHHHHS-------
----S--TTTTTSS------
----S-SHHHHTTS------
----S--TTTTTSS------
-------SHHHHTS------
----SS-HHHHHTS------
----SS-HHHHTT-------
-----SSHHHHTT-------
----S--HHHHTT-------
----S--HHHHTT-------
----S--TTTTTS-------
----S--HHHHHT-------
----SS-HHHHTT-------
-------HHHHHT-------
----S--HHHHHTS------
----SS-HHHHTTS------
----SSSHHHHTTS------
-----S-HHHHTTS------
----S--HHHHHTS------
----SS-HHHHHTS------
----S--HHHHHSS------
----SS-HHHHHHS------
----SS-HHHHTT-------
----S--HHHHHTS------
----SS-TTHHHHS------
----SS-HHHHTTS------
----SS-SHHHHTS------
-----SSSHHHH-S------
------SHHHHHTS------
------SHHHHH--------
----S-SHHHHT--------
------SHHHHTS-------
------SSHHHHT-------
-----SSSHHHHT-------
------SHHHHTT-------
----S-SHHHHTT-------
----S-SHHHHHT-------
----S--HHHHTS-------
----S--HHHHHT-------
----S--TTTTS--------
------STTGGG--------
------STTGGG--------
------STTTTT--------
------STTGGG--------
------STTGGG--------
-----SSTTTTS--------
----S-STTGGG--------
----S--TTTTT--------
------STTTTS--------
------STTGGG--------
------STTTTTT-------
------STTGGG--------
------STTGGGTS------
----S--TTGGG--------
----S--TTGGG-S------
----S--TTGGG--------
------STTGGGT-------
-------TTGGG--------
-------TTGGG--------
-------TTGGG--------
-------TTGGG--------
----S--TTGGG-S------
------STTGGG--------
-------TTGGG--------
----S--TTGGG--------
-----SSTTTTS--------
-----SSTTTTS--------
----SS-TTGGG-S------
----SSSTTTTS--------
----S--TTGGG--------
----S--TTGGG--------
------STTGGG--------
----SSSTTGGG-S------
----S--TTGGG-S------
----S--TTGGG--------
----S--TTGGG--------
----S--TTGGGSS------
---S---TTGGGSS------
----S--TTGGGS-------
------STTGGGSS------
------STTGGG--------
----S--TTGGG--------
----S--TTGGG-S------
----S--TTGGG--------
----S--TTGGGSS------
---SS--TTGGGSS------
---SS--TTGGGSS------
-------TTGGG--------
-------TTGGG--------
---S---TTTTS--------
-------TTGGG--------
---S---TTTT--S------
---S---TTTT-S-------
---SS--TTTT---------
---SS--TTTS---------
---SS--TTTT-S-------
----S--TTTSSS-------
----SS-TTTT-S-------
---SS--TTTT-S-------
----SS-TTTS-S-------
----S--TTTS-S-------
----SS-TTTT-SS---S--
----S--TTTT-S----S--
----S--TTTT-S----S--
---TT--TTTT---------
---TT--TTTT-S-------
---TT--TTTS---------
----S--HHHH---------
----S--SSSS-S-------
--S----TTTS-SS------
---TT--HHHH-S-------
--S-S--TTTS-S-------
----SS-TTTT-SS------
----S--HHHH-SS---S--
----SS-TTTT-S----S--
----S--TTTS--S---S--
--S----TTTS-SS---S--
----S--TTTS-SS---S--
---SS--TTTS------S--
---SS--TTTS--S------
---SS--TTTS--S------
-------TTTS--S------
---SS--TTTS-SS------
---TT--TTTS-SS------
---TT--TTTS-SS------
----S--GGGS--S---S--
----S--TTTS-SS---S--
----S--TTTS------TT-
--S-SS-TTSS-SS---TT-
---TT--TTTT------TT-
----S--TTTS------TT-
----SS-TTSS-S----S--
----SS-TTTS--S---TT-
--S-SS-TTTS--S---TT-
--S-S--TTTS-SS---S--
----S--TTTS-SS---TT-
--S-S--TTTTSSS---TT-
----SS-TTTTSSS---TT-
---SS--TTTT-SS---TT-
--S-S--TTTTSSS---TT-
----S--TTTTSSS---TT-
----S--TTTSSSS---TT-
-------TTTTSSS---TT-
----S--TTTT-SS---TT-
----S--HHHHSSS---TT-
---TT--HHHHSSS---TT-
--SSS--TTTSSSS---TT-
---TT--TTTSSSS---TT-
---TT--TTSSSS----S--
---TT--TTSSSSS---S--
---TT--GGGSSSS---TT-
---TTS-TTTT-SS---TT-
---SSS-GGGG-SS---TT-
----SS-GGGG-S----TT-
--S-SS-GGGGSS----TT-
--S-SS-GGGG-S----TT-
---SS--GGGG-S----TT-
----SS-TTTT------TT-
----SS-TTTT-S----TT-
----S--TTTT-S----S--
---TT--GGGG------TT-
---SS--GGGG------TT-
---S---GGGT------TT-
---SS--HHHH-SS---TT-
---SS--TTGGG----STT-
---S---TTTSS---SSTT-
---SS--HHHH------TT-
---SS--TTTT------TT-
---S---HHHHS-----TT-
---SS--HHHH------TT-
---SS--HHHH------TT-
---SS--GGGT------TT-
---SS--HHHH------TT-
---S---TTTT-S----TT-
---S---TTTT-S----TT-
---SS--HHHHSS----TT-
---S---TTTT-S----TT-
---SS--TTTS------TT-
---SS--TTTS------TT-
---S---TTTS------TT-
---SS--TTTT------S--
---SS--TGGG--S---S--
---SS--TTTT------S--
---SS--TTTT---------
---SS--SSTT---------
---SS--TTTT------S--
---S---TTTT--S------
---S---TTTS---------
---S---TTTT------S--
---S---SGGG------S--
---SS--SGGG------S--
----S--GGGG---------
---S---TTTS------S--
---SS--HHHH---------
---SS--TTTT-S-------
---SS--TTTT-SS------
---SS--TTTS------S--
---SS--TTTS-S----S--
---SS--TTT--S----S--
---SS--TTTS------S--
---SS--TTTS------S--
---SS--TTTS---------
---SS--TTT--SS---S--
---SS--TTTS-SS------
---SS--TTTS-SS---S--
---SS--GGG--SS---S--
---SS--TTTS-SS---S--
---SS--TTTS-S-------
---SS--GGGS-S-------
---SS--GGGS-S-------
---SSS-HHHHSS-------
---TTT-TTTT-S-------
---SSS-HHHH-S-------
---SS--HHHH-SS------
---SSS-HHHHSSS------
---SSS-STTT-SS------
---SSS-HHHH-SS---TT-
---SSS-HHHH-SS---TT-
---SSS-STTS-SS---TT-
---SSS-TTTS--S---TT-
---SSS-TTTT--S---TT-
---SSS-GGGS--S---TT-
---SS--TTSS-SS---TT-
---SSS--SS---S---S--
---SSS-TTTT--S------
---SSS-TTTT--S------
---SSS-GGG--SS------
---SSS-GGGS-SS------
---SSS-TTTS-SS------
---SSS-GGG--SS------
---SSS-TTS--SS------
---SSS-TTT--SS---S--
---TTT-TTT--SS---TT-
---SS--TTT--SS---S--
---SSS-TTT--SS---S--
---SSS-TTT--SS---S--
---SSS-TTT--SS---TT-
---SS--TTT--SS---TT-
---SS--TTT--SS---TT-
---SS--TTT--SS---TT-
---SSS-TTT---S---S--
---SS--TTTS-SS---S--
---SSS-TTT---S---S--
---SSS-TTT--SS---S--
---SSS-GGGS-SS---TT-
---SSS-TTTS-SS---S--
---SSS-TTTS-SS---S--
---SSS-GGG--SS---TT-
---SSS-TTTS-SS---TT-
---SSS-GGG--SS---TT-
---SSS-TTT-SSS---S--
---SSS-TTT--SS---TT-
---SS--TTTS-S----TT-
---SSS-GGGS-SS---S--
---SSS-TTT--SS---TT-
---SSS-TTT--S----TT-
---SSS-TTTS-SS---S--
---SSS-TTT--SS---S--
---SSS-TTT--SS---TT-
---SSS-TTT--SS---S--
---SSS-TTTS-SS---TT-
---SSS-TTT--S----TT-
---SSS-TTT--SS---TT-
---SSS-GGG--SS---TT-
---SSS-TTTS-SS---TT-
---SS--TTT--SS---TT-
---SS--TTS--SS---TT-
---SSS-TTT--TT---S--
---SSS-TTT--SS---TT-
---SSS-GGG--SS---TT-
---SSS-TTT--SS---TT-
---SS--TTS--SS---TT-
---SSS-TTTS-SS---TT-
---SSS-TTT--S----TT-
---SSS-TTT--SS---TT-
---SSS-TTT--SS---TT-
---SSS-TTT--SS---TT-
---SSS-TTT--S----TT-
---SSS-TTT--SS---TT-
---SS--TTT--S----TT-
---SSS-TTTS-SS---TT-
---SS--TTS--S----TT-
---SSS-TTS--SS---TT-
---SSS-GGGS-S----TT-
---SSS-TTTS-SS---TT-
---SSS-TTTS-SS---TT-
---SSS-TTT--SS---S--
---SSS-GGG--S----S--
---SSS-TTT--SS---TT-
---SSS-TTT--SS---S--
---SSS-GGG--S----S--
---SSS-TTTS-SS---S--
---SSS-TTTS------TT-
---SS--TTT--SS---TT-
---SS--TTT--S----TT-
---SS--TTT--SS---TT-
---SS--TTT--SS---TT-
----SS-TTT--SS---TT-
----S--TTT--SS---TT-
---SS--TTT--SS---TT-
---SS--TTT--SS---TT-
---SS--TTT--SS---TT-
----SS-TTT--SS---S--
----SS-TTT--SS---S--
---SS--TTT--SS---TT-
---SS--TTT--SS---S--
----S--TTT--SS---TT-
---SS--TTS--SS---TT-
----SS-TTT--SS---S--
---SS--TTS--SS---TT-
---SS--TTT--SS---S--
---SS--TTT--SS---TT-
---SS--GGG--SS---TT-
---SS--TTT--SS---TT-
---SS--TTT--SS---TT-
---SS--TTT--SS---TT-
---SS--TTT--SS---TT-
---SS--TTT--SS---TT-
---SSS-TTT--SS---TT-
---SS--TTT--S----TT-
---SSS-TTT--SS---TT-
---SS--TT-S-S----TT-
---SS--TTS--S----TT-
---SS--TT--SS----S--
---SS--TTSSSSS---TT-
---SS--TT-SSSS---TT-
---SS--TT--SSS---TT-
---SS--TT-SSSS---S--
---SS--TTTSSSS---S--
---SS--TTTSSSS---TT-
---SS--TTTSSSS---TT-
---SS--TTTSSSS---TT-
---SS--TTTSSSS---TT-
---SS--TTTSSSS---TT-
---SS--TTTSSSS---TT-
---SS--TTTSSSS---TT-
---SS--TTTSSSS---TT-
---SS--TTT-SSS---TT-
---SS--TTTSSSS---TT-
---SS--TTTSSSS---TT-
--SSS--TTTSSSS---TT-
---SS--TTTSSS----TT-
---SS--TTTSSS----TT-
---SS--TTTSSS----TT-
---SS--TTTSS-----S--
---SS--TTT-S-----S--
---SS--TTT--S----TT-
---SSS-SS---SS---S--
---SS--SS--------TT-
---SS--SS---S----TT-
---SS--SS---S----TT-
---SS--SSS-SS----TT-
---SS--SSS-SS----TT-
---SS--SSSSSS----TT-
---SS--SS-SSS----TT-
---SS--SS-SSS----TT-
---SS--SS-SSS----TT-
---SS--SS-SSS----TT-
---SS--SS-SSS----TT-
---SS--SS-SS-----TT-
---SS--SS-SS-----TT-
---SS--SS-SS-----S--
---SS--SS-SSS----TT-
---SS--SSSSSS----TT-
---SS--SSSSSS----TT-
---SS--SSTTTT----TT-
---SSS-SSTTTT----TT-
---SS--SS-SSS----TT-
---SSS-SSSSSS----TT-
---SSS-SSSSSS----TT-
---SS--SSSSSS----TT-
---SS--SSTTTT----TT-
---SS--SSTTTT----TT-
---SS--SSSSSS----S--
---SSS-SSSSSS----S--
---SS--SSTTTT----S--
---SS--SSSSS-----S--
---SS--SSTTS-----TT-
---SS--SSSSS-----S--
---SS--SSSSS-----S--
---SS--SSSSS--------
---SS--SSSSS-----S--
---SS--SSSSS-----S--
---SS--SSSSS--------
---SS--SSSSS-----S--
---SSS-SSSSS-----S--
---SS--SSSSS--------
---SS--SSTTTT----S--
---SS--SS-SS-----TT-
---SS--SSSSS-----S--
---SS--SSSSS-----S--
---SS--SSSSS-----S--
---SS--SSSSS--------
---SS--SSSSS--------
---SS--SSSSS--------
---SS--SSSSS-----S--
---SS--SSSSS-----S--
---SS--SSSSS-----TT-
---SS--SSSSS-----TT-
---SS--SSSSS-----S--
---SSS-SSSSSS----S--
---SSS-SS-SSS----S--
---SS--SSSSS-----S--
---SS--SS-SS-----S--
---SSS-SSSSS--------
---SSS-SSSSS--------
---SSS-SS-SS--------
---SSS-SSSSS-----S--
---SSS-SSSSS-----S--
---SS--SSSSS-----S--
---SS--SSSSS-----S--
---SS--SSSSS-----S--
---SS--SSSSS-----S--
---SS--SSSSS-----S--
---SS--SSSSS-----S--
---SS--SS-SS--------
---SS--SS--S--------
---SS--SSS-S--------
---SS--SSS----------
---SSS-SSSS---------
---SS--SSS-S--------
---SS--SSS----------
---SS--SSSSS-----S--
---SSS-SS-----------
---SSS-SSS----------
---SSS-SSS----------
---SS--SSSS---------
---SS--SSSSS--------
---SS--SSSS---------
---SSS-SSSS---------
---SS--SSSS---------
---SS--SSSS------S--
---SS--SSS----------
---SSS-SSSSS--------
---SSS-SSSSS--------
---SSS-SSSSS-----TT-
---SS--SSSSS-----S--
---SSS-SSSSS-----TT-
---SSS-SSSSS-----TT-
---SSS-SSSSS-----TT-
---SSS-SSSSS-----TT-
---SS--SSSSS-----TT-
---SS--SSSSS-----TT-
---SSS-SSSSS-----TT-
---SS--SS-SS-----TT-
---SS--SSS-S-----TT-
---SSS-SSSSS-----TT-
---SS--SSTTS-----TT-
---SSS-SSSS------TT-
---SS--SSSSS-----TT-
---SS--SS-S---S--TT-
---SS--SS-S---SS-TT-
---SS--SS-S---SS-TT-
---SS--SSSS------TT-
---SS--SSTTS-----TT-
---SS--SSTT---SS-TT-
---SS--SS-S---S--TT-
---SS--SSTT---S--TT-
---SS--SSTT------TT-
---SS--SSTTS---S-S--
---SS--SS-SS-----S--
---SS--SSTTS-----TT-
---SS--SSTT---SS-TT-
---SS--SSTT---SS-TT-
---SS--SSTT------S--
---SS--SSSS------TT-
---SS--SSS-------TT-
---SS--SSS-------TT-
---SS--SSS-------TT-
---SS--SSS-------TT-
---SS--SS--------TT-
---SS--SSS-------S--
---SS--SSS-------TT-
---SS--SS--------TT-
---SS--SSS-------TT-
---SS--SSS-------S--
---SS--SSS-------TT-
---SS--SSSS------S--
---SS--SSSS------TT-
---SS--SSSS------TT-
---SS--SSS-------TT-
---SS--SS--------S--
---SS--SS--------S--
---SS--SSS-------S--
---SS--SSS-------S--
---SS--SSS-------TT-
---SS--SSSS------TT-
---SS--SSS-------S--
---SS--SSS-------TT-
---SS--SSS-------TT-
---SS--SSS-------TT-
---SS--SSS-------TT-
---SS--SSS-------TT-
---SS--SSSS------TT-
---SS--SSS-----S-TT-
---SS--SSSS----S-S--
---SS--SSS-----S-S--
---SS--SSS-------S--
---SS--SSS-------TT-
---SS--SS------S-S--
---SS--SSS-------TT-
---SS--SSS-------S--
---SS--SS--------TT-
---SS--SSS-------TT-
---SS--SS-S------TT-
---SS--SSTT----S-TT-
---SS--SSTT------TT-
---SS--SSTT----S-TT-
---SS--SSTT------TT-
---SS--SSTT------TT-
---SS--SSTT------TT-
---SS--SSSS------TT-
---SS--SSTT----S-TT-
---SS--SSTT-S--S-TT-
---SS--SSTT-S-SS-TT-
---SS--SSTT---SS-TT-
---SS--SSTT-S--S-TT-
---SS--SSTTSS--S-TT-
---SS--SS-----SS-TT-
---SS--SS-S----S-TT-
---SS--SSSTT--SS-TT-
---SS--SSTT----S-TT-
---SS--SSTT-S--S-TT-
---SS--SS---S-SS-TT-
---SS--SSS-----S-TT-
---SS--SSS--S-SS-TT-
---SS--SSS----SS-TT-
---SS--SSS----SS-TT-
---SS--SSS----SS-S--
---SS--SS-----SS-TT-
---SS--SSS----SS-TT-
---SS--SSS----SS-TT-
---SS--SSS-------S--
---SS--SSS----SS-S--
---SS--SSS----SS-S--
---SS--SSS----SS-S--
---SS--SS--------S--
---SS--SS--TT-S--S--
---SS--SSS-TTSS--S--
---SS--SSS--SS---S--
---SS--SS--TT-S--S--
---SS--SS---SS------
---SS--SS---SS------
---SS--SS--TTS---S--
---SS--SS---SS---S--
---SS--SS--------S--
---SS--SS---S----S--
---SS--SS---S----S--
---SS--SSS--S-------
---SS--SS---SS---S--
---SS--SS---SS---S--
---SS--SSS--SS------
---SS--SSTT-SS---S--
---SS--SSTT-SS------
---SS--SSTT---------
---SS--SSTT-S----S--
---SS--SSTT------TT-
---SS--SSTT------TT-
---SS--SSTT------TT-
---SS--SSS-------S--
---SS--SSTT------TT-
---SS--SSTT------TT-
---SS--SSTT------S--
---SS--SSTT------TT-
---SS--SSTT------S--
---SS--SSTT------S--
---SS--SSTT---------
---SS--SSTT------S--
---SSS-SS-S------S--
---SS--SSTT-S----S--
---SS--SSTT------S--
---SS--SS-S-S----S--
---SS-SSSSS------S--
---SS--SSTT------TT-
---SS--SSTT------S--
---SS--SSTT------S--
---SS--SSTT---------
---SS--SSTT---------
---SS--SSTT---------
---SS--SSTT--S---S--
---SS--SSTT--S---S--
---SS--SSSS--S---S--
---SS--SSTT--S---S--
---SS--SSTT------S--
---SS--SSTT---------
---SS--SSTT------S--
---SS--SSTT------TT-
---SS--SSTT------S--
---SS--SSSS------S--
---SS--SSTT--S---S--
---SS--SSTT--S---S--
---SS--SSTT--S------
---SS--SSTT--S---S--
---SS--SSTT--S------
---SS--SSS---S---S--
---SS--SSSS--S---TT-
---SS--SSTT--S---S--
---SS--SSSS--S---S--
---SS--SSS--SS---S--
---SS--SSS---S---S--
---SS--SSTT--S---S--
---SS--SS----S---S--
---SS--SS----S---TT-
---SS--SS---SS---TT-
---SS--SS---SS---TT-
---SS--SS----S---TT-
---SS--SS----S---S--
---SS--SS----S---TT-
---SS--SS--------TT-
---SS--SSS-------TT-
---SS--SS--------S--
---SS--SS--------TT-
---SS--SS--------S--
---SS--SS--------S--
---SS--SS--------S--
---SS--SSS-------TT-
---SS--SSSS------TT-
---SS--SSS-------TT-
---SS--SS--------S--
---SS--SS--------TT-
---SS--SS-S------TT-
---SS--SS-S------TT-
---SS--SSSS------TT-
---SS--SSS-------TT-
---SS--SSSS------TT-
---SS--SSSS------TT-
---SS--SS-S------TT-
---SS--SSSS------TT-
---SS--SSSS------TT-
---SS--SSS-------TT-
---S---SSS-------TT-
---S---SSSS------TT-
---SS--SS-S------S--
---SS--SS-S------TT-
---SS--SSSS------TT-
---TT--SSS-------TT-
---TT--SSSS------S--
---SSS-TTSS------S--
---SSS-SS-S------S--
----SS-SSSS------S--
----SS-SS-SS-----S--
----SS-SS--------TT-
---SSS-TTSS------TT-
----SS-TT-S------TT-
----SS-TT-S------S--
----SS-TTTS------TT-
----SS-TTS-------TT-
----SS-TTT-------TT-
[truncated: 20,014 more chars]
