# Supplementary material for: Unfolding of α-helical 20-residue poly-glutamic acid analyzed by multiple runs of canonical molecular dynamics simulations
Source: PeerJ. 2018 May 15;6:e4769. doi: 10.7717/peerj.4769 (PMC5958886; doi:10.7717/peerj.4769)
Supplement: Supplemental Information 5 — The data includes the two initial structures and trajectories of secondary structural elements of all the residues in all the snapshots generated in this study. All the figures and tables in this manuscript were generated based on this raw data. [file peerj-06-4769-s005.gz › ss_trajectory/Ide/ide14.txt]

-HHHHTHHHHHHHHHHHHH-
-TTGGGHHHHHHHHHHHHH-
-TTGGGHHHHHHHHHHHHH-
-TTGGGHHHHHHHHHHHHH-
-TTTTSHHHHHHHHHHHHH-
-TTGGGHHHHHHHHHHHHH-
-TTGGGHHHHHHHHHHHHT-
-TTGGGHHHHHHHHHHHTT-
-TTTTTHHHHHHHHHHHHH-
-TTTTTHHHHHHHHHHHHT-
-TTTTTHHHHHHHHHHHHH-
-TTTTTHHHHHHHHHHHHT-
-TTTTTHHHHHHHHHHHHH-
-TTTTTHHHHHHHHHHHHH-
-TTTTTHHHHHHHHHHHHH-
-TTTTTHHHHHHHHHHHHH-
-TTTSSHHHHHHHHHHHTT-
-TTTTTHHHHHHHHHHHH--
-TTTTTHHHHHHHHHHHHH-
-TTTTTHHHHHHHHHHHHH-
-TTTTTHHHHHHHHHHHHT-
-TTTTTHHHHHHHHHHHHH-
-TTTTTHHHHHHHHHHHHT-
-TTTTTHHHHHHHHHHHHH-
-TTTTTHHHHHHHHHHHHH-
-TTTTTHHHHHHHHHHHHH-
-HHHHTHHHHHHHHHHHHH-
-TTTTTHHHHHHHHHHHHH-
-TTTTTHHHHHHHHHHTT--
-TTTTTHHHHHHHHHHHHH-
-TTTTTHHHHHHHHHHHTT-
-TTGGGHHHHHHHHHHHHH-
-TTGGGHHHHHHHHHHHHH-
-TTGGGHHHHHHHHHHHHH-
-TTGGGHHHHHHHHHHHHH-
-TTTTTHHHHHHHHHHHHH-
-TTTTTHHHHHHHHHHHHT-
-GGGTTHHHHHHHHHHHTT-
-TTTTTHHHHHHHHHHHHT-
-TTTTTHHHHHHHHHHHHT-
-TTTSSHHHHHHHHHHHH--
-TTTTTHHHHHHHHHHHTT-
-TTTTTHHHHHHHHHHHTT-
-TTTTTHHHHHHHHHHHH--
-TTTTTHHHHHHHHHHHHH-
-TTTTTHHHHHHHHHTTT--
-TTTTTHHHHHHHHHTTT--
-TTTTTHHHHHHHHHTTTT-
-TTTTTHHHHHHHHHHHHH-
-TTTSSHHHHHHHHHHHHH-
-TTTTTHHHHHHHHHHHHH-
-TTTTTHHHHHHHHHHHHH-
-TTTTTHHHHHHHHHHHTT-
-TTTTTHHHHHHHHHHHTT-
-TTSTTHHHHHHHHHHHHT-
-TTTTTHHHHHHHHHHHHT-
-TTTSSHHHHHHHHHHHTT-
-TTSSSTTHHHHHHHHHTT-
-TTTTTHHHHHHHHHHHTT-
-TTTTTHHHHHHHHHHHTT-
-TTTTTHHHHHHHHHHHHT-
-GGGTTHHHHHHHHHHHHH-
-TTTTTHHHHHHHHHHHHH-
-TTTTTHHHHHHHHHTTS--
-TTTSSHHHHHHHHHHTT--
-TTSS-HHHHHHHHHHTT--
-TTTTTHHHHHHHHHHHTT-
-TTTTTHHHHHHHHHHHHT-
-TTTTTHHHHHHHHHHHHT-
-TTTTTHHHHHHHHHHHHH-
-TTTTTHHHHHHHHHHHTT-
-GGGTTHHHHHHHHHHHTT-
-TTTTTHHHHHHHHHHHTT-
-TTTTTHHHHHHHHHHTTT-
-TTTTTHHHHHHHHHHHTT-
-HHHHTHHHHHHHHHHHTT-
-TTTTTHHHHHHHHHHHHH-
-TTTTTHHHHHHHHHHHHH-
-TTTTTHHHHHHHHHHHTT-
-TTSS-HHHHHHHHHHHHH-
-TTTTTHHHHHHHHHHHHH-
-TTTTTHHHHHHHHHHHHH-
-TTTSSHHHHHHHHHHHHH-
-TTTTTHHHHHHHHHHHHH-
-TTTTTHHHHHHHHHHHHH-
-TTSSSHHHHHHHHHHHHH-
-TTSS-HHHHHHHHHHHHT-
-TTSSSHHHHHHHHHHHHH-
-TTSSSHHHHHHHHHHHHT-
-TTTTTHHHHHHHHHHHHH-
-TTTTTTTHHHHHHHHHHH-
-TTTTTHHHHHHHHHHHHH-
-TTTTTHHHHHHHHHHGGG-
-TTTTTHHHHHHHHHHHTT-
-TTTTTHHHHHHHHHGGGG-
-TTTTTHHHHHHHHHHGGG-
-TTTTTHHHHHHHHHTTTT-
-TTTTTHHHHHHHHHHTTT-
-TTTTTHHHHHHHHHTTTT-
-TTTTTHHHHHHHHHHTTT-
-TTTTTHHHHHHHHHTTTT-
-TTTTTHHHHHHHHHHHTT-
-TTTTTHHHHHHHHHHHHH-
-GGGTTHHHHHHHHHHHTT-
-TTSTTHHHHHHHHHHHHH-
--STT-HHHHHHHHHHHHH-
-TTSSSHHHHHHHHHHHHH-
--SSSSHHHHHHHHHHHHH-
-TTSSSHHHHHHHHHHTTT-
-TTTTTHHHHHHHHHHHTT-
-TTTTTHHHHHHHHHHHTT-
-TTTTTHHHHHHHHHHHHT-
-TTTTTHHHHHHHHHHHTT-
-GGGTTHHHHHHHHHHHTT-
-TTTTTHHHHHHHHHHHTT-
-TTTTTHHHHHHHHHHHTT-
-TTTTTHHHHHHHHHHHH--
-TTTTTHHHHHHHHHHHHT-
-TTTTTHHHHHHHHHHTT--
-TTTTTHHHHHHHHHHHH--
-TTTTTHHHHHHHHHHHH--
-TTTSSHHHHHHHHHHHHH-
-TTTTTHHHHHHHHHHHHH-
-TTTTTHHHHHHHHHHHHH-
-TTTSSHHHHHHHHHHHTT-
-TTTTTHHHHHHHHHHHHH-
-TTTTTHHHHHHHHHHHHT-
-TTTTTHHHHHHHHHHHHT-
-TTTTTHHHHHHHHHHHHH-
-TTTTTHHHHHHHHHHHHT-
-TTTTTHHHHHHHHHHHHT-
-TTTTTHHHHHHHHHHHTT-
-TTTTTHHHHHHHHHHHT--
-TTTTTHHHHHHHHTTSS--
-TTTTTHHHHHHHHHHTS--
-TTTTTHHHHHHHHHHTT--
-TTTTTHHHHHHHHHHHT--
-TTTTTHHHHHHHHHHTT--
-GGGTTHHHHHHHHHHTT--
-TTTTTHHHHHHHHHTT---
-TTTTTHHHHHHHHHTTS--
-HHHHTHHHHHHHHHHHT--
-TTTTTHHHHHHHHHHTT--
-TTTSSHHHHHHHHHHHT--
-TTTTTHHHHHHHHHTTT--
-TTTTTHHHHHHHHHHTT--
-TTTTTHHHHHHHHHHHH--
-TTTTTHHHHHHHHHHTT--
-TTTTTHHHHHHHHHHHH--
-TTTTTHHHHHHHHHHHH--
-TTTTTHHHHHHHHHHHHT-
-TTTTTHHHHHHHHHTTT--
-TTTTTHHHHHHHHHHHH--
-TTTTTHHHHHHHHHHHHH-
-TTTTTHHHHHHHHHHHHT-
-TTTTTHHHHHHHHHHHHH-
-TTTTTHHHHHHHHHHHHH-
-TTTTTHHHHHHHHHHHHH-
-TTTTTHHHHHHHHHHHHT-
-TTTTTHHHHHHHHHHHHH-
-TTTTTHHHHHHHHHHHHH-
-TTTTTHHHHHHHHHHHHH-
-TTTTTHHHHHHHHHHHTT-
-TTTTTHHHHHHHHHHHTT-
-TTTTTHHHHHHHHHHHTT-
-TTTTTHHHHHHHHHHHHH-
-TTTTTHHHHHHHHHHHHH-
-TTTTTHHHHHHHHHHHHT-
-TTTTTHHHHHHHHHHHTT-
-TTTTTHHHHHHHHHHHHH-
-TTTTSHHHHHHHHHHHHH-
-TTSSSHHHHHHHHHHHHH-
-TTTTTHHHHHHHHHHHTT-
-TTTTTHHHHHHHHHHHTT-
-TTTTTHHHHHHHHHHHTT-
-TTTTTHHHHHHHHHHHHH-
-TTTSSHHHHHHHHHHHHH-
-TTTTTHHHHHHHHHHHTT-
-TTTTTHHHHHHHHHHHHH-
-TTTTTTTHHHHHHHHHTT-
-TTTTTHHHHHHHHHHHHH-
-TTTSSHHHHHHHHHHHTT-
-TTTTTHHHHHHHHHHHHH-
-TTTTTHHHHHHHHHHHHH-
-TTTTTHHHHHHHHHHHTT-
-HHHHTHHHHHHHHHHHT--
-TTGGGHHHHHHHHHHHHH-
-TTGGGHHHHHHHHHHHTT-
-HHHHTHHHHHHHHHHHTT-
-HHHHTHHHHHHHHHHHTT-
-HHHHHHHHHHHHHHHHTT-
-HHHHHHHHHHHHHHHHTT-
-HHHHHHHHHHHHHHHHTT-
-HHHHHHHHHHHHHHHTTT-
-TTGGGHHHHHHHHHHHTT-
-HHHHHHHHHHHHHHHHTT-
-HHHHSHHHHHHHHHHHHH-
-TTGGGHHHHHHHHHHHTT-
-TTGGGHHHHHHHHHHHTT-
-HHHHTHHHHHHHHHHHTT-
-HHHHTHHHHHHHHHHHTT-
-TTTTTHHHHHHHHHHHHT-
-TTTTTHHHHHHHHHHHHT-
-TTGGGHHHHHHHHHHHHT-
-HHHHTHHHHHHHHHHHHT-
-HHHHTHHHHHHHHHHHHT-
-HHHHTHHHHHHHHHHHHT-
-HHHH-HHHHHHHHHHHHH-
-HHHHTHHHHHHHHHHHHH-
-TTTTTHHHHHHHHHHHHT-
-TTGGGHHHHHHHHHHHHT-
-HHHHTHHHHHHHHHHHHT-
--GGGSHHHHHHHHHHHHT-
-HHHH-TTHHHHHHHHHHT-
-TTTTTHHHHHHHHHHTT--
-TTGGGHHHHHHHHHTTT--
-TTGGGHHHHHHHHHHHH--
-TTTT-HHHHHHHHHTTT--
--GGGSHHHHHHHHHTTS--
--GGGGHHHHHHHHHHHHT-
--GGGSHHHHHHHHHHHH--
--TTTSHHHHHHHHHTTS--
-GGGTSHHHHHHHHHHTT--
--HHHHHHHHHHHHHHTS--
--TTT-HHHHHHHHHHTT--
--TTT-HHHHHHHHHHHT--
-HHHHSHHHHHHHHHHHH--
-HHHH-HHHHHHHHHTTS--
-HHHHSHHHHHHHHHHHH--
-HHHH-HHHHHHHHHTTT--
-HHHHSHHHHHHHHHTTT--
-HHHHHHHHHHHHHHTTT--
-HHHH-HHHHHHHHHHHH--
-GGGTTHHHHHHHHHHHH--
-HHHHSHHHHHHHHHHTT--
-GGGTSHHHHHHHHHHHHT-
-GGGTSHHHHHHHHHHHHT-
-HHHHSHHHHHHHHHHHHH-
-HHHHSTTHHHHHHHHHHH-
-GGGTTHHHHHHHHHHHHH-
-HHHHTHHHHHHHHHHHHH-
-HHHHTHHHHHHHHHHHHH-
-GGGTT-HHHHHHHHHHHH-
-HHHHT-HHHHHHHHHHHH-
-HHHHTTHHHHHHHHHHHT-
-GGGTTHHHHHHHHHHHHT-
-GGGTTHHHHHHHHHHHHT-
-HHHHTHHHHHHHHHHHHH-
-HHHHTHHHHHHHHHHHHH-
-GGGTTHHHHHHHHHHHHH-
-HHHHTHHHHHHHHHHHHH-
-GGGTSSTTHHHHHHHHHH-
-HHHHTHHHHHHHHHHHHH-
-GGGTTSTTHHHHHHHHHT-
-HHHHT-TTHHHHHHHHHT-
-HHHHT-TTHHHHHHHHHH-
-HHHHT-SSHHHHHHHHHT-
-GGGTS-SSHHHHHHHHTT-
-GGGTSSSSHHHHHHHHH--
-GGGTSSTTHHHHHHHHHH-
-HHHHSSTTHHHHHHHTT--
-TTTTTTTTHHHHHHHHTT-
-HHHHTHHHHHHHHHHHHH-
-HHHHTHHHHHHHHHHHH--
-HHHHTHHHHHHHHHHHHT-
-HHHHTHHHHHHHHHHHH--
-HHHHTHHHHHHHHHHHHT-
-HHHHTHHHHHHHHHHHH--
-HHHHTHHHHHHHHHHHHT-
-HHHHTHHHHHHHHHHHHT-
-HHHHTHHHHHHHHHHHHH-
-HHHHTHHHHHHHHHHHHH-
-HHHHTHHHHHHHHHHHTT-
-HHHHTHHHHHHHHHHHHT-
-HHHHTHHHHHHHHHHHHT-
-HHHHTHHHHHHHHHHHHT-
-HHHHTHHHHHHHHHHHHT-
-HHHHTHHHHHHHHHHHHT-
-HHHHTHHHHHHHHHHHHT-
-HHHHTHHHHHHHHHHHHT-
-HHHHTHHHHHHHHHHHHT-
-HHHHTHHHHHHHHHHHHH-
-HHHHTHHHHHHHHHHTTT-
-GGGTTHHHHHHHHHHTTT-
--TTTTHHHHHHHHHHHTT-
--TTTSHHHHHHHHHHHHH-
--TTTTHHHHHHHHHHGGG-
--TTTSHHHHHHHHHHGGG-
--TTTSHHHHHHHHHHHHH-
--TTTTHHHHHHHHHHHHH-
--TTTSHHHHHHHHHHHHH-
--TTTTHHHHHHHHHHHHH-
--TTTTHHHHHHHHHHTTT-
--TTTTHHHHHHHHHHHHH-
--TTTTHHHHHHHHHHHHH-
-HHHHTHHHHHHHHHHHHH-
-HHHHTHHHHHHHHHHHHH-
-HHHHTHHHHHHHHHHHHH-
-HHHHTHHHHHHHHHHHHT-
-HHHHTHHHHHHHHHHHTT-
-HHHHTHHHHHHHHHHHHH-
-HHHHTHHHHHHHHHHHHH-
-HHHHTHHHHHHHHHHHTT-
-HHHHTHHHHHHHHHHHH--
-HHHHTHHHHHHHHHHHHH-
-HHHHTHHHHHHHHHHHHT-
-HHHHSHHHHHHHHHHHHH-
-HHHHTHHHHHHHHHHHHH-
-HHHHTHHHHHHHHHHHHT-
-HHHHTHHHHHHHHHHHHT-
-GGGTTHHHHHHHHHHHHH-
-HHHHSHHHHHHHHHHHHH-
-HHHHSHHHHHHHHHHHHT-
-GGGS-HHHHHHHHHHHHT-
-GGGS-HHHHHHHHHHHHH-
-GGGGTHHHHHHHHHHHHH-
-HHHHHHHHHHHHHHHHTT-
-TTTTTHHHHHHHHHHHHH-
-HHHHTHHHHHHHHHHHHT-
-TTGGGHHHHHHHHHHHHH-
-TTTTTHHHHHHHHHHHHH-
-TTGGGHHHHHHHHHHHHH-
-TTGGGHHHHHHHHHHHHH-
-TTGGGHHHHHHHHHHHHH-
-HHHHTHHHHHHHHHHHHH-
-TTGGGHHHHHHHHHHHHT-
-HHHHTHHHHHHHHHHHHT-
-HHHHTTTHHHHHHHGGG--
-HHHHTTTTHHHHHHHHH--
-TTTTTTTHHHHHHHHHT--
-HHHHHHTTHHHHHHHHHH-
-TTGGGTTTHHHHHHHHHH-
-HHHHHTTTHHHHHHHHH--
-TTTTTTTTHHHHHHHHHT-
-TTHHHHTTHHHHHHHHTT-
-TTTGGGGTHHHHHHHHHT-
-TTGGGTTTHHHHHHHHHT-
-TTGGGTTTTTHHHHHHHT-
-TTGGGTTTTTHHHHHHHT-
-TTTTTTTTTTHHHHTTT--
-TTTTTGGGTTHHHHHHHT-
-TTGGGTTTTTTHHHHHHT-
-TTTTTTTTTTHHHHHHHT-
-TTGGGTTTTTHHHHHHTT-
-TTTTTTTTTTTTHHHHTT-
-HHHHHTTTTTHHHHHHTT-
-HHHHHHTTHHHHHHHHHT-
-HHHHHHHHHHHHHHHHHT-
-HHHHHHHHHHHHHHHHH--
-HHHHHHHHHHHHHHHHH--
-HHHHHHTTTTTTTHHHH--
-HHHHHHTTHHHHHHHHH--
-HHHHHHHHHHHHHHHHH--
-HHHHHHTTTTHHHHHHH--
-HHHHHHTTHHHHHHHHH--
-HHHHHHHHHHHHHHHHH--
-HHHHHHHHHHHHHHHHH--
-HHHHHHHHHHHHHTTTS--
-HHHHHHHHHHHHGGGGT--
-HHHHHHHHHHHHHHHTT--
-HHHHHHHHHHHHHHHHS--
-HHHHHHHHHHHHHHHHH--
-HHHHHHHHHHHHHHHHH--
-HHHHHHHHHHHHHHHTT--
-HHHHHHHHHHHHHHHHH--
-HHHHHHHHHHHHHHHHS--
-HHHHHHHHHHHHHHHTT--
-HHHHHHHHHHHHHHHHH--
-HHHHHHHHHHHHHHHTT--
-HHHHHHHHHHHHHHHTT--
-HHHHHHHHHHHHHHTTT--
-HHHHHHHHHHHHHHTTS--
-HHHHHHHHHHHHHHHHH--
-HHHHHHHHHHHHHHHTT--
-HHHHHHHHHHHHHHHHH--
-HHHHHHHHHHHHHHHHH--
-TTHHHHHHHHHHHHHTT--
-HHHHHHHHHHHHHHHHH--
-HHHHHHHHHHHHHHHHT--
-HHHHHHHHHHHHHHHHH--
-HHHHHHHHHHHHHHHHS--
-HHHHHHHHHHHHHHTTS--
-HHHHHHHHHHHHHHHHT--
-HHHHHHHHHHHHHHHTS--
-HHHHHHHHHHHHHHHTT--
-HHHHHHHHHHHHHHHHH--
-HHHHHHHHHHHHHHHHS--
-HHHHHHHHHHHHHHHTT--
-HHHHHHHHHHHHHHHTT--
-HHHHHHHHHHHHHHHHH--
-HHHHHHHHHHHHHHHHH--
-HHHHHHHHHHHHHHHHH--
-HHHHHHHHHHHHHHHHH--
-HHHHHHHHHHHHHHHHS--
-HHHHHHHHHHHHHHHTT--
-HHHHHHHHHHHHHHHHT--
-HHHHHHHHHHHHHHHHH--
-HHHHHHHHHHHHHHHTT--
-HHHHHHHHHHHHHHHHH--
-HHHHHHHHHHHHHHHTT--
-HHHHHHHHHHHHHHHHT--
-HHHHHHHHHHHHHHHHS--
-HHHHHHHHHHHHHHHHT--
-HHHHHHHHHHHHHHHHH--
-HHHHHHHHHHHHHHHHH--
-HHHHHHHHHHHHHHHTT--
-HHHHHHHHHHHHHHHHH--
-HHHHHHHHHHHHHHHHS--
-HHHHHHHHHHHHHHHHH--
-HHHHHHHHHHHHHHHHT--
-HHHHHHHHHHHHHHHHT--
-HHHHHHHHHHHHHHHHT--
-HHHHHHHHHHHHHHHHH--
-HHHHHHHHHHHHHHHHH--
-HHHHHHHHHHHHHHHTT--
-HHHHHHHHHHHHHHHHH--
-TTHHHHHHHHHHHHHHH--
-HHHHHHHHHHHHHHHHH--
-HHHHHHHHHHHHHHHTT--
-HHHHHHHHHHHHHHHHH--
-HHHHHHHHHHHHHHHTT--
-HHHHHHHHHHHHHHHTT--
-HHHHHHHHHHHHHHHHH--
-HHHHHHHHHHHHHHHHH--
-HHHHHHHHHHHHHHHTT--
-HHHHHHHHHHHHHHHTS--
-HHHHHHHHHHHHHHHHH--
-HHHHHHHHHHHHHHHHH--
-HHHHHHHHHHHHHHHTT--
-HHHHHHHHHHHHTTTTT--
-HHHHHHHHHHHHHHHHH--
-HHHHHHHHHHHHHHHHH--
-HHHHHHHHHHHHHHHHH--
-HHHHHHHHHHHHHHHHH--
-HHHHHHHHHHHHHHHHH--
-HHHHHHHHHHHHHHHHH--
-HHHHHHHHHHHHHHHHH--
-HHHHHHHHHHHHHHHTT--
-HHHHHHHHHHHHHHHTT--
-HHHHHHHHHHHHHHHTT--
-HHHHHHHHHHHHHHHTT--
-HHHHHHHHHHHHHHHTT--
-HHHHHHHHHHHHHHHTT--
-HHHHHHHHHHHHHHHTT--
-HHHHHHHHHHHHHHHHH--
-HHHHHHHHHHHHHHHHH--
-HHHHHHHHHHHHHHHTT--
-HHHHHHHHHHHHHHHTT--
-HHHHHHHHHHHHHHHHH--
-HHHHHHHHHHHHHHHHTT-
-HHHHHHHHHHHHHHHHTT-
-HHHHHHHHHHHHHHHTTT-
-HHHHHHHHHHHHHHHHHT-
-HHHHHHHHHHHHHHHHHT-
-HHHHHHHHHHHHHHHHHT-
-HHHHHHHHHHHHHHHHHH-
-HHHHHHHHHHHHHHHHHH-
-HHHHHHHHHHHHHHHHHH-
-HHHHHHHHHHHHHHHHTT-
-HHHHHHHHHHHHHHHHTT-
-HHHHHHHHHHHHHHHHTT-
-THHHHHHHHHHHHHGGGT-
-HHHHHHHHHHHHHHHGGG-
-HHHHHHHHHHHHHHHGGG-
-HHHHHHHHHHHHHHHGGG-
-HHHHHHHHHHHHHHHGGG-
-HHHHHHHHHHHHHHHGGG-
-HHHHHHHHHHHHHHHGGG-
-HHHHHHHHHHHHHHHTTT-
-HHHHHHHHHHHHHHHTT--
-HHHHHHHHHHHHHHHTTT-
-HHHHHHHHHHHHHHHTTT-
-HHHHHHHHHHHHHHHHHT-
-HHHHHHHHHHHHHHHHHH-
-HHHHHHHHHHHHHHHHHT-
-HHHHHHHHHHHHHHHHTT-
-HHHHHHHHHHHHHHHHTT-
-HHHHHHHHHHHHHHHHTT-
-HHHHHHHHHHHHHHHHHT-
-HHHHHHHHHHHHHHHHTT-
-HHHHHHHHHHHHHHHHTT-
-HHHHHHHHHHHHHHHHHT-
-HHHHHHHHHHHHHHHHTT-
-HHHHHHHHHHHHHHHHTT-
-HHHHHHHHHHHHHHHHTT-
-HHHHHHHHHHHHHHHHTT-
-HHHHHHHHHHHHHHHHHT-
-HHHHHHHHHHHHHHHHHT-
-HHHHHHHHHHHHHHHHTT-
-HHHHHHHHHHHHHHHHT--
-HHHHHHHHHHHHHHHTT--
-HHHHHHHHHHHHHHHHH--
-HHHHHHHHHHHHHHHHTT-
-HHHHHHHHHHHHHHHHH--
-HHHHHHHHHHHHHHHHH--
-HHHHHHHHHHHHHHHHHT-
-HHHHHHHHHHHHHHHHHH-
-HHHHHHHHHHHHHHHHHH-
-HHHHHHHHHHHHHHHHHH-
-HHHHHHHHHHHHHHHHHH-
-HHHHHHHHHHHHHHHHHH-
-HHHHHHHHHHHHHHHHHH-
-HHHHHHHHHHHHHHHHHH-
-HHHHHHHHHHHHHHHHHH-
-HHHHHHHHHHHHHHHHHH-
-HHHHHHHHHHHHHHHHHH-
-HHHHHHHHHHHHHHHHHH-
-HHHHHHHHHHHHHHHHHT-
-HHHHHHHHHHHHHHHHHH-
-HHHHHHHHHHHHHHHHHT-
-HHHHHHHHHHHHHHHHHH-
-HHHHHHHHHHHHHHHHHH-
-HHHHHHHHHHHHHHHHTT-
-HHHHHHHHHHHHHHHHHH-
-HHHHHHHHHHHHHHHHTT-
-HHHHHHHHHHHHHHHHTT-
-HHHHHHHHHHHHHHHHHH-
-HHHHHHHHHHHHHHHHHT-
-HHHHHHHHHHHHHHHHHT-
-HHHHHHHHHHHHHHHHHH-
-HHHHHHHHHHHHHHHHHH-
-HHHHHHHHHHHHHHHHHH-
-HHHHHHHHHHHHHHHHHH-
-HHHHHHHHHHHHHHHHHH-
-HHHHHHHHHHHHHHHHHH-
-HHHHHHHHHHHHHHHHHH-
-HHHHHHHHHHHHHHHHHH-
-HHHHHHHHHHGGGHHHHT-
-HHHHHHHHHHTHHHHHH--
-HHHHHHHHHHHHHHHHHT-
-HHHHHHHHHHHHHHHHTT-
-HHHHHHHHHHHHHHHHHH-
-HHHHHHHHHHHHHHHHHH-
-HHHHHHHHHHHHHHHHHH-
-HHHHHHHHHHHHHHHHHH-
-HHHHHHHHHHHHHHHHHH-
-HHHHHHHHHHHHHHHHHH-
-HHHHHHHHHHHHHHHHTT-
-HHHHHHHHHHHHHHHHTT-
-HHHHHHHHHHHHHHHHHT-
-HHHHHHHHHHHHHHHHHH-
-HHHHHHHHHHHHHHHHHH-
-HHHHHHHHHHHHHHHHHH-
-HHHHHHHHHHHHHHHHHH-
-HHHHHHHHHHHHHHHHHH-
-HHHHHHHHHHHHHHHHHH-
-HHHHHHHHHHHHHHHHH--
-HHHHHHHHHHHHHHHHHH-
-HHHHHHHHHHHHHHHHHH-
-HHHHHHHHHHHHHHHHHT-
-HHHHHHHHHHHHHHHHHH-
-HHHHHHHHHHHHHHHHHH-
-HHHHHHHHHHHHHHHHHH-
-HHHHHHHHHHHHHHHHTT-
-HHHHHHHHHHHHHHHHHT-
-HHHHHHHHHHHHHHHHTT-
-HHHHHHHHHHHHHHHHHH-
-HHHHHHHHHHHHHHHHHH-
-HHHHHHHHHHHHHHHHHH-
-HHHHHHHHHHHHHHHHHH-
-HHHHHHHHHHHHHHHHHH-
-HHHHHHHHHHHHHHHHHH-
-HHHHHHHHHHHHHHHHTT-
-HHHHHHHHHHHHHHHHTT-
-HHHHHHHHHHHHHHHTTT-
-HHHHHHHHHHHHHHHHT--
-HHHHHHHHHHHHHHHHTT-
-HHHHHHHHHHHHHHHHTT-
-HHHHHHHHHHHHHHHHTT-
-HHHHHHHHHHHHHHHTTT-
-HHHHHHHHHHHHHHHHTT-
-HHHHHHHHHHHHHHHHHH-
-HHHHHHHHHHHHHHHHTT-
-HHHHHHHHHHHHHHHHHH-
-HHHHHHHHHHHHHHHHTT-
-TTHHHHHHHHHHHHHHT--
-HHHHHHHHHHHHHHHHH--
-HHHHHHHHHHHHHHHHH--
-HHHHHHHHHHHHHHHHHT-
--HHHHHHHHHHHHHHHH--
--HHHHHHHHHHHHHHHH--
--HHHHHHHHHHHHHHHHT-
-HHHHHHHHHHHHHHHHTT-
-HHHHHHHHHHHHHHHHHH-
-HHHHHHHHHHHHHHHHHH-
-HHHHHHHHHHHHHHHHHH-
-HHHHHHHHHHHHHHHHH--
-HHHHHHHHHHHHHHHHTT-
-HHHHHHHHHHHHHHHHHT-
-HHHHHHHHHHHHHHHHHH-
-HHHHHHHHHHHHHHHHTT-
-HHHHHHHHHHHHHHHHTT-
-HHHHHHHHHHHHHHHTTT-
-HHHHHHHHHHHHHHHTTT-
-HHHHHHHHHHHHHHHHHH-
-HHHHHHHHHHHHHHHHHH-
-HHHHHHHHHHHHHHHHH--
-HHHHHHHHHHHHHHHHHT-
-HHHHHHHHHHHHHHHHHT-
-HHHHHHHHHHHHHHHHHT-
-HHHHHHHHHHHHHHHTTT-
-HHHHHHHHHHHHHHHTTT-
-HHHHHHHHHHHHHHHTTT-
-HHHHHHHHHHHHHHHTTT-
-HHHHHHHHHHHHHHHHHH-
-HHHHHHHHHHHHHHHTT--
-HHHHHHHHHHHHHHHHHH-
-HHHHHHHHHHHHHHHGGG-
--HHHHHHHHHHHHHHHHH-
-THHHHHHHHHHHHHHHH--
-THHHHHHHHHHHHHHHTT-
-THHHHHHHHHHHHHHTTT-
-THHHHHHHHHHHHHHTTT-
-THHHHHHHHHHHHHHHTT-
-THHHHHHHHHHHHHHHT--
--HHHHHHHHHHHHHHHTT-
--HHHHHHHHHHHHHHHTT-
--HHHHHHHHHHHHHHHTT-
-THHHHHHHHHHHHHGGGT-
--HHHHHHHHHHHHHHHHH-
--HHHHHHHHHHHHHHHHH-
--HHHHHHHHHHHHHHHHH-
--HHHHHHHHHHHHHHHTT-
--HHHHHHHHHHHHHHHHH-
-THHHHHHHHHHHHHHHTT-
--HHHHHHHHHHHHHHHHH-
--HHHHHHHHHHHHHHHHH-
-HHHHHHHHHHHHHHHHHH-
-HHHHHHHHHHHHHHHHHH-
-HHHHHHHHHHHHHHHHHH-
-HHHHHHHHHHHHHHHHTT-
-HHHHHHHHHHHHHHHHHH-
-HHHHHHHHHHHHHHHHHH-
-HHHHHHHHHHHHHHHHHH-
-HHHHHHHHHHHHHHHHHH-
-HHHHHHHHHHHHHHHHHH-
-HHHHHHHHHHHHHHHHHH-
-HHHHHHHHHHHHHHHHHH-
-HHHHHHHHHHHHHHHHTT-
-HHHHHHHHHHHHHHHHHH-
-HHHHHHHHHHHHHHHHTT-
-HHHHHHHHHHHHHHHHHH-
-HHHHHHHHHHHHHHHHHH-
-HHHHHHHHHHHHHHHHTT-
-HHHHHHHHHHHHHHHHHH-
-HHHHHHHHHHHHHHHHHH-
-HHHHHHHHHHHHHHHHHH-
-HHHHHHHHHHHHHHHHHH-
-HHHHHHHHHHHHHHHHHH-
-HHHHHHHHHHHHHHHHHH-
-HHHHHHHHHHHHHHHHHH-
-HHHHHHHHHHHHHHHTTT-
-HHHHHHHHHHHHHHHHHH-
--HHHHHHHHHHHHHHTTT-
--HHHHHHHHHHHHHHTTT-
--HHHHHHHHHHHHHHTTT-
-HHHHHHHHHHHHHHHTTT-
-THHHHHHHHHHHHHHTT--
-HHHHHHHHHHHHHHHTT--
-THHHHHHHHHHHHHHT---
-HHHHHHHHHHHHHHHT---
-HHHHHHHHHHHHHHHTT--
-HHHHHHHHHHHHHHHTT--
-HHHHHHHHHHHHHHHTT--
-HHHHHHHHHHHHHHHHT--
-HHHHHHHHHHHHHHHHT--
-HHHHHHHHHHHHHHHHH--
-HHHHHHHHHHHHHHHHH--
-HHHHHHHHHHHHHHHHH--
-HHHHHHHHHHHHHHHHH--
-HHHHHHHHHHHHHHTTT--
-HHHHHHHHHHHHHHHHH--
-HHHHHHHHHHHHHHHHH--
-HHHHHHHHHHHHHHHHH--
-HHHHHHHHHHHHHHHTT--
-HHHHHHHHHHHHHHHTT--
-HHHHHHHHHHHHHHHHH--
-HHHHHHHHHHHHHHHHS--
-HHHHHHHHHHHHHHHHH--
-HHHHHHHHHHHHHHHHT--
-HHHHHHHHHHHHHHTTS--
-HHHHHHHHHHHHHHHHH--
-HHHHHHHHHHHHHHHHH--
-HHHHHHHHHHHHHHHHH--
--HHHHHHHHHHHHTTTS--
--HHHHHHHHHHHHHHHH--
-HHHHHHHHHHHHHHHHH--
-HHHHHHHHHHHHHHHHH--
-HHHHHHHHHHHHHHHHH--
-HHHHHHHHHHHHHHHHT--
-HHHHHHHHHHHHHHTTS--
-HHHHHHHHHHHHHHHHT--
-HHHHHHHHHHHHHHHHT--
-HHHHHHHHHHHHHHHHH--
-HHHHHHHHHHHHHHTTS--
--HHHHHHHHHHHHHHTT--
-HHHHHHHHHHHHHHHTT--
-HHHHHHHHHHHHHHHHS--
-HHHHHHHHHHHHHHHTT--
-HHHHHHHHHHHHHHHHS--
-HHHHHHHHHHHHHHHHT--
-HHHHHHHHHHHHHHHTT--
-HHHHHHHHHHHHHHHHT--
-HHHHHHHHHHHHHHHTT--
-HHHHHHHHHHHHHHHTT--
-HHHHHHHHHHHHHHGGG--
-HHHHHHHHHHHHHGGGG--
-HHHHHHHHHHHHHHHTT--
-HHHHHHHHHHHHHHHHT--
-HHHHHHHHHHHHHHHHS--
-HHHHHHHHHHHHHHHHT--
-HHHHHHHHHHHHHHHHT--
-HHHHHHHHHHHHHHHHS--
-HHHHHHHHHHHHHHHTT--
-HHHHHHHHHHHHHHHHT--
-HHHHHHHHHHHHHHHTT--
-HHHHHHHHHHHHHHHHH--
-HHHHHHHHHHHHHHHHT--
-HHHHHHHHHHHHHHHHHT-
-THHHHHHHHHHHHHHHHT-
-TTHHHHHHHHHHHHHHH--
-TTTSHHHHHHHHHHHHTT-
-TTTTHHHHHHHHHHHHHT-
-TTTTHHHHHHHHHHHTT--
-TTSSHHHHHHHHHHHHHH-
-TTTTHHHHHHHHHHHHHH-
--STTHHHHHHHHHHHHH--
-TT-HHHHHHHHHHHHHH--
-TTTTHHHHHHHHHHHHTT-
-TTTTHHHHHHHHHHHHHH-
--STTHHHHHHHHHHHHTT-
-GGGGHHHHHHHHHHHHHH-
-TTTTHHHHHHHHHHHHTT-
-TTTTHHHHHHHHHHHHHH-
-TTSSHHHHHHHHHHHHH--
-TTTTHHHHHHHHHHHHH--
--SSSHHHHHHHHHHHHTT-
---SSHHHHHHHHHHHTT--
---TTHHHHHHHHHHHHHH-
-TTTTHHHHHHHHHHHHH--
--STTHHHHHHHHHHHHHT-
--SS-HHHHHHHHHHHHH--
--SSSHHHHHHHHHHHHH--
-TTTTHHHHHHHHHHHHHT-
-TTTTHHHHHHHHHHHHH--
-TTTTHHHHHHHHHHHHHT-
-TTTTHHHHHHHHHHHHHH-
-TTTTHHHHHHHHHHHTT--
--STTHHHHHHHHHHHHHH-
-TTTTHHHHHHHHHHHHHH-
-TTTTHHHHHHHHHHHHHH-
--STTHHHHHHHHHHHHTT-
-TTTSHHHHHHHHHHHHHH-
-TTS-TTHHHHHHHHHHHH-
--SS-HHHHHHHHHHHHHH-
-TTS-HHHHHHHHHHHTTT-
-TTS-HHHHHHHHHHHTTT-
-TTS-HHHHHHHHHHHHTT-
-TTS-HHHHHHHHHHHHHH-
-TTTSHHHHHHHHHHHHTT-
-TTT-HHHHHHHHHHHHHH-
-TTS-HHHHHHHHHHHHH--
-TTS-HHHHHHHHHHTTT--
-TTTTHHHHHHHHHHHHH--
-TTSSHHHHHHHHHHHHT--
-TTTSHHHHHHHHHHHHS--
-TTS-HHHHHHHHHHHHS--
-TTS-HHHHHHHHHHHHT--
-TTS-HHHHHHHHHHHHT--
-TTS-HHHHHHHHHHHHT--
-TTT-HHHHHHHHHHHHH--
-GGG-HHHHHHHHHHHHS--
-TT--HHHHHHHHHHHSS--
-GGG-HHHHHHHHHHHHS--
-GGG-HHHHHHHHHHHHT--
-TT--HHHHHHHHHHHHT--
-TTS-HHHHHHHHHHHHT--
-GGG-HHHHHHHHHHHTT--
-TTS-HHHHHHHHHHHHT--
-GGG-THHHHHHHHHHTTT-
-GGG-HHHHHHHHHHHHT--
-GGG-HHHHHHHHHHHTT--
-GGG-HHHHHHHHHHHTT--
-TTTSHHHHHHHHHHHTT--
-TTT-TTHHHHHHHHHHS--
-TT--TTHHHHHHHHHHT--
-TTS-TTHHHHHHHHHHH--
-TT--HHHHHHHHHHHTTT-
-TT--TTHHHHHHHHTTT--
-TTS-TTTHHHHHHHHTT--
-TT--HHHHHHHHHHHHT--
-GGG-HHHHHHHHHHHHT--
-TTTSHHHHHHHHHHHHT--
-GGG-HHHHHHHHHHHHTT-
--S--HHHHHHHHHTTTT--
--TT-HHHHHHHHHHHHT--
-GGG-HHHHHHHHHHHHT--
-GGG-HHHHHHHHHHHHT--
-TT--HHHHHHHHHTTTT--
-TT--HHHHHHHHHTTTT--
-TTS-HHHHHHHHHTTTT--
-TTS-HHHHHHHHHTTTT--
-GGGSHHHHHHHHHTTTT--
-TTSSHHHHHHHHHHHHT--
-TTSSHHHHHHHHHHHHT--
-TTS-HHHHHHHHHHHHT--
-TTSSHHHHHHHHHHHHT--
-TTS-HHHHHHHHHTTTT--
--TT-HHHHHHHHHHHHT--
--TTSHHHHHHHHHHHHT--
-----HHHHHHHHHHHHT--
--TT-HHHHHHHHHHHHT--
--S-SHHHHHHHHHHHHT--
-GGG-HHHHHHHHHTTTT--
-GGGSHHHHHHHHHHHHT--
-GGG-HHHHHHHHHHHHT--
-TTS-HHHHHHHHHHHHT--
-GGGSHHHHHHHHHHHHT--
-TT-SHHHHHHHHHHHHT--
-TTSSHHHHHHHHHHHHT--
-TTTSHHHHHHHHHHHHT--
-TTSSHHHHHHHHHHHHT--
-TTSSHHHHHHHHHHHHT--
--TTSHHHHHHHHHHHHT--
-TTSSHHHHHHHHHHHHT--
-GGGSHHHHHHHHHHHHT--
-GGGSHHHHHHHHHHHHT--
-GGGSHHHHHHHHHHHHT--
-GGGSHHHHHHHHHHHHT--
-GGGSHHHHHHHHHHHHT--
-TTSSHHHHHHHHHHHHT--
-TTTSTHHHHHHHHHHHT--
-TTTSTHHHHHHHHHHHT--
-TTTSTHHHHHHHHHHHT--
-TTTSTHHHHHHHHHHHT--
-TTTSTHHHHHHHHHHHT--
-TTTSTHHHHHHHHHHHT--
-TTTSTHHHHHHHHHHHT--
-TTTSTHHHHHHHHHHHT--
-TTTSTHHHHHHHHHHHT--
-TTTSTTHHHHHHHHTTT--
-TTTSTHHHHHHHHHHHT--
-TTTSSHHHHHHHHHHHT--
-TTTSTHHHHHHHHHHTTT-
-TTTSTHHHHHHHHHHHT--
-GGGSHHHHHHHHHHHHT--
-GGGSHHHHHHHHHHHHT--
-GGGSHHHHHHHHHHHHT--
-TTSSHHHHHHHHHHHHT--
-GGGSHHHHHHHHHHHHT--
-TTTSHHHHHHHHHHHHT--
-TTTSHHHHHHHHHHHHS--
-TTTSHHHHHHHHHHHHS--
-GGGSHHHHHHHHHHHHS--
-GGGSHHHHHHHHHHHHS--
-GGGSHHHHHHHHHHTTS--
-TTTSHHHHHHHHHHTTS--
-GGGSHHHHHHHHHHHHTT-
-TTTSHHHHHHHHHHHHH--
-GGGSHHHHHHHHHHHHT--
-GGGSHHHHHHHHHHHHH--
-TTTSHHHHHHHHHTTTT--
-GGGSHHHHHHHHHHHHT--
--TTSHHHHHHHHHHHHT--
-GGGSHHHHHHHHHHHHT--
-GGGSHHHHHHHHHHHHT--
--SSSHHHHHHHHHTTTT--
-GGGSHHHHHHHHHTTTT--
-TTTSHHHHHHHHHHHHT--
-TTTSTHHHHHHHHHHHHT-
-TTTSTHHHHHHHHHHHHT-
-TTTSTHHHHHHHHHHHH--
-GGGSHHHHHHHHHHTTTT-
-TTTSSHHHHHHHHHHTT--
-TTTSSHHHHHHHHHHHH--
-TTTSTHHHHHHHHHHHH--
-TTTSTHHHHHHHHHTTT--
-TTTSTHHHHHHHHHTTT--
-TTTSTHHHHHHHHHHTT--
-TTTSTTTHHHHHHHTTTT-
-TTTSTHHHHHHHHHHTT--
-TTTSTHHHHHHHHHHHHT-
-TTTSTHHHHHHHHHHHH--
-TTTSTHHHHHHHHHHHH--
-TTTSTHHHHHHHHHHHHT-
-TTTSTHHHHHHHHHHHH--
-TTTSTHHHHHHHHHHHH--
-TTTSTHHHHHHHHHHHT--
-TTTSTHHHHHHHHHHHH--
-TTTSHHHHHHHHHHHHH--
-TTTSHHHHHHHHHHHHH--
-TTTSTHHHHHHHHHHHH--
-TTTSHHHHHHHHHHTTT--
-TTTSHHHHHHHHHHHTT--
-TTTSHHHHHHHHHHHHH--
-TTTSTHHHHHHHHHHTT--
-TTTSTHHHHHHHHHHHH--
-TTTSHHHHHHHHHHHTT--
-TTTSTHHHHHHHHHHHH--
-TTTSTHHHHHHHHHHHH--
-TTTSHHHHHHHHHHTTS--
-TTTSTHHHHHHHHHHHH--
-TTTSTHHHHHHHHHHTT--
-TTTSTHHHHHHHHHTTS--
-TTTSTHHHHHHHHHHTT--
-GGGSHHHHHHHHHHHHT--
-TTTSHHHHHHHHHHHHH--
-TTTSTHHHHHHHHHHTT--
-TTTSSHHHHHHHHHHHH--
-TTTSTHHHHHHHHHHHH--
-TTTSTHHHHHHHHHHHT--
-TTTSTHHHHHHHHHHHH--
-TTTSTHHHHHHHHHTTT--
-TTTSTHHHHHHHHHHHH--
-TTTSTHHHHHHHHHHHH--
-TTTSTHHHHHHHHHHHH--
-TTTSSHHHHHHHHHHTT--
-TTTSTHHHHHHHHHHHH--
-TTTSTHHHHHHHHHHHH--
-TTTSHHHHHHHHHHHTT--
-TTTSTHHHHHHHHHHHH--
-TTTSTHHHHHHHHHHHH--
-TTTSTHHHHHHHHHHHH--
-TTTSHHHHHHHHHHHTT--
-TTTSTHHHHHHHHHHTT--
-TTTSTHHHHHHHHHHHTT-
-TTTSTHHHHHHHHHHHHT-
-TTTSTHHHHHHHHHHTT--
-TTTSHHHHHHHHHHHHH--
-TTTSTHHHHHHHHHHHH--
-TTTSHHHHHHHHHHTTT--
-TTTSTHHHHHHHHHHTT--
-TTTSTHHHHHHHHHHHH--
-TTTSTHHHHHHHHHHHH--
-TTTSTHHHHHHHHHHHH--
-TTTSTHHHHHHHHHHHH--
-TTTSTHHHHHHHHHHHH--
-TTTSTHHHHHHHHHHHH--
-TTTSTHHHHHHHHHHHH--
-TTTSTHHHHHHHHHHHH--
-TTTSTHHHHHHHHHHHH--
-TTTSTHHHHHHHHHHTT--
-TTTSTHHHHHHHHHHHH--
-TTTSTHHHHHHHHHHHH--
-TTTSTHHHHHHHHHHHH--
-TTTSTHHHHHHHHHHTT--
-TTTSTHHHHHHHHHHHH--
-TTTSTHHHHHHHHHHTT--
-TTTSTHHHHHHHHHHTT--
-TTTSTHHHHHHHHHHHH--
-TTTSTHHHHHHHHHHHH--
-TTTSTHHHHHHHHHHHH--
-TTTSTHHHHHHHHHHHH--
-TTTSTHHHHHHHHHHHH--
-TTTSTHHHHHHHHHHHH--
-TTTSTHHHHHHHHHHHH--
-TTTSHHHHHHHHHHHHH--
-TTTSTHHHHHHHHHHHH--
-TTTSTHHHHHHHHHHTT--
-TTTSTHHHHHHHHHHTT--
-TTTSTTTHHHHHHHHTT--
-TTTSHHHHHHHHHHHTT--
-TTTSTHHHHHHHHHHHH--
-TTTSTTTHHHHHHHHTT--
-TTTSTTTHHHHHHHHHH--
-TTTSTHHHHHHHHHHHH--
-TTTSGGGGGGTTTHHHH--
-TTTSSHHHHHHHHHHTT--
-TTTSTHHHHHHTTHHHH--
-TTTSGGGGGGTTTGGGT--
-GGGSHHHHHHHHHHHTT--
-TTTSHHHHHHHHHHHTT--
--SSSSSTHHHHHHHHTT--
-TTSSTT-GGGTTTGGGS--
-TT--TTGGGGTHHHHTS--
-TT-SS--HHHHHHHHHS--
-GGGSTT-HHHHHHHHHT--
--TTSTTGGGGTHHHHTT--
-GGGSSS-STTTHHHHHT--
-TTTSGGGGGGTHHHHHT--
--SSSGGGHHHHTTGGGS--
--TTSGGGGGGTTTGGG---
--TTSGGGGGGTTTGGG---
-TTSSGGGGGGTTTGGGS--
-TT-SGGGHHHHTTTTSS--
-GGGSGGGHHHHTTTTTS--
-GGGSGGGHHHHHHHHHT--
-TTSSGGGTTTTHHHHT---
-GGGSGGGHHHHTTGGG---
-TTSSGGGHHHHTTGGG---
-GGGSTHHHHHHTTGGGS--
--SSSTTHHHHHHHHHTS--
-GGGSGGGGGGTHHHHT---
--TTSTHHHHHHHHHHHS--
-GGGSGGGGGGGTTGGG---
-GGGSGGGGGGTTTGGG---
-TTTSGGGGTTTTTGGG---
-TTTSGGGGTTTTTGGG---
-TTTSGGGTTTTTTTTT---
-TTTSTHHHHHHTTTTS---
-GGGSGGGGTTTTTGGG---
-GGGSTHHHHHSTTGGGS--
-GGGSGGGGGGGTTGGG---
-GGGSHHHHHHHTTGGG---
-GGGSTHHHHHHTTGGGS--
-GGGSGGGGGGGTTGGGS--
-TTSSGGGHHHHTTGGG---
-GGGSTTHHHHHTTGGGS--
-TTTSTHHHHTTTTGGGS--
-TTTSTHHHHHTTTGGG---
-TTTSTHHHHHSTTTTT---
-TTSSTHHHHTTTTTTT---
-TTTSTHHHHHTTTGGG---
-TTTSTHHHHHHTTGGG---
-TTTSTHHHHHTHHHHT---
-TTTSTHHHHHTTTGGG---
-TTTTTHHHHHHTTTTT---
-TTTSSHHHHHTHHHHTS--
-TTTSSHHHHHHHTTTS---
-TTTSTHHHHHHHHTTS---
-TTTSSHHHHHHHTS-SS--
-TTTSSHHHHHHHHHTSS--
-TTTSSHHHHHHHHHSS---
-TTSSSHHHHHHTTTSSS--
-TTTSSHHHHHHHHHTT---
-TTTSTHHHHHHHHHHTS--
-TTTSTHHHHHHHHHTT---
-TTTSSHHHHHHHHGGG---
-TTTSTHHHHHHHHGGGG--
-TTTSTHHHHHHHHGGGS--
-TTTSTHHHHHHHHGGGS--
-TTTSSHHHHHHHHGGG---
-TTTSSHHHHHHHHHHT---
-TTTSTHHHHHHHHHH----
-TTTSTHHHHHHHHHHT---
-TTTSTHHHHHHHHHTT---
-TTTSSHHHHHHHHHHH---
-TTTSTHHHHHHHHHHH---
-TTTSTHHHHHHHHHHT---
-TTTSTHHHHHHHHHHT---
-TTTSSHHHHHHHHHTT---
-TTTSSHHHHHHHHHSS---
-TTTS-HHHHHHHHHTT---
--SSS-HHHHHHHHHTT---
-TTTSSHHHHHHHHTS----
-GGGSSHHHHHHHHHHH---
-GGGTTHHHHHHHHHHH---
-TTTS-HHHHHHHHTTS---
-GGGTTHHHHHHHHHHT---
-TTT--HHHHHHHHHTT---
-GGGS-HHHHHHHHHTT---
-GGG--HHHHHHHHHHH---
--SSS-HHHHHHHHHHHS--
-GGG-SHHHHHHHHHHH---
-GGG--HHHHHHHHHTT---
-GGG--HHHHHHHHHTTS--
-GGG--HHHHHHHHHHTS--
-GGG--HHHHHHHHHHHS--
-GGG--HHHHHHHHHHSS--
-GGG--HHHHHHHHHHH---
-GGG--HHHHHHHHHTT---
-GGG--HHHHHHHHHHHS--
-GGG--HHHHHHHHHHH---
-GGG--HHHHHHHHHHT---
-TTTS-HHHHHHHHHHT---
-TTS--HHHHHHHHHHT---
-GGG--HHHHHHHHHTT---
-GGG--HHHHHHHHGGG---
-TT---HHHHHHHHHTT---
-GGG--HHHHHHHHHHT---
-GGG--HHHHHHHHHTT---
--SS--HHHHHHHHHHT---
-GGG--HHHHHHHHHHH---
-TTT-SHHHHHHHHHHS---
-TTS-SHHHHHHHHHHT---
-GGG-SHHHHHHHHTTS---
-TTS-SHHHHHHHHHTT---
-TTT--HHHHHHHHHTT---
-TTT--HHHHHHHHHTT---
-TTTSSHHHHHHHHHTT---
-TTT-SHHHHHHHHTTTS--
-GGG-SHHHHHHHHHTTS--
-TTS-SHHHHHHHHHHHS--
-TTT-SHHHHHHHHHTT---
--SS-SHHHHHHHHHHHS--
-TTT--HHHHHHHHHHH---
-TTTSSHHHHHHHHHHH---
-TTT-SHHHHHHHHHHT---
-GGG-SHHHHHHHHHHT---
-TTT-SHHHHHHHHHHT---
-TTT-SHHHHHHHHHHS---
-TTS-SHHHHHHHHHHH---
-TTT-SHHHHHHHHHHH---
-TTT--HHHHHHHHHHH---
-GGG-SHHHHHHHHHHH---
-TTT--HHHHHHHHHHH---
-TTT-SHHHHHHHHHHT---
-TTT-THHHHHHHHHTS---
--SSSTHHHHHHHHHHH---
-TTT-THHHHHHHHHHT---
-TTTSTHHHHHHHHHHH---
-TTTSTHHHHHHHHHHH---
-TTT-THHHHHHHHHHHS--
-TTTSHHHHHHHHHHHTS--
-TTSSTHHHHHHHHHHH---
-TTSSTHHHHHHHHHHH---
--SS-HHHHHHHHHHHH---
-GGGSHHHHHHHHHHTTS--
-GGG-HHHHHHHHHHTT---
-TTS-HHHHHHHHHHHHT--
-TTTSHHHHHHHHHHHHS--
-TTS-HHHHHHHHHHTTS--
-TTSSHHHHHHHHHHHHT--
-TTSSHHHHHHHHHHHHT--
-TTSSHHHHHHHHHHHH---
-TTSSHHHHHHHHHHHH---
--SS-HHHHHHHHHHHH---
-GGGSHHHHHHHHHHHTT--
--S--HHHHHHHHHHHHT--
--SSSHHHHHHHHHHHHS--
-TTS-HHHHHHHHHHHHT--
-TT--HHHHHHHHHHHH---
--SS-HHHHHHHHHHHH---
-TTTSHHHHHHHHHHHHS--
-TTT-HHHHHHHHHHHHS--
-TTT-HHHHHHHHHHHH---
-TTT-HHHHHHHHHHHH---
-TTT-HHHHHHHHHHHH---
-TTS-HHHHHHHHHHHH---
-TTS-HHHHHHHHHHHH---
-TTT-HHHHHHHHHHHH---
-TTT-HHHHHHHHHHHH---
-TTTSHHHHHHHHHTTT---
-GGG-HHHHHHHHHHHHT--
--TTSHHHHHHHHHTTT---
--TTSHHHHHHHHHTTT---
--TTSHHHHHHHHHTTT---
--SS-HHHHHHHHHHHH---
-GGGSHHHHHHHHHHHH---
-GGGSHHHHHHHHHHHH---
--TTSHHHHHHHHHHHH---
-GGGSHHHHHHHHHHHH---
-TTTSHHHHHHHHHHHH---
-GGG-HHHHHHHHHHHHS--
-GGGSHHHHHHHHHHHHS--
-GGGSHHHHHHHHHHHH---
-GGGSHHHHHHHHHHTT---
-GGGSHHHHHHHHHTTT---
-GGGSHHHHHHHHHHTT---
-GGGSHHHHHHHHHHTT---
--TTSHHHHHHHHHTTS---
--TTSHHHHHHHHHTTT---
--TTSHHHHHHHHHTTTS--
--TTSHHHHHHHHHHHHS--
--TT-HHHHHHHHHHHHS--
--TTSHHHHHHHHHHHHS--
--TTSHHHHHHHHHTTTS--
--TTSHHHHHHHHHHTT---
--TTSHHHHHHHHHTTT---
--TTSHHHHHHHHHTTT---
--TTSHHHHHHHHHHHH---
--TTSHHHHHHHHHHTTS--
--TTSHHHHHHHHHHHHS--
--TTSHHHHHHHHHHHH---
--TTSHHHHHHHHHHHH---
--TT-HHHHHHHHHHHH---
-----HHHHHHHHHHHH---
--TT-HHHHHHHHHHHH---
--TTSHHHHHHHHHHHH---
--TTSHHHHHHHHHTT----
--TTSHHHHHHHHHHHH---
--TTSHHHHHHHHHHHH---
----SHHHHHHHHHHHH---
----SHHHHHHHHHHHHS--
--TTSHHHHHHHHHHHH---
---SSHHHHHHHHHHHH---
--TTSHHHHHHHHHHHTT--
--TTSHHHHHHHHHHHTT--
--TTSHHHHHHHHHHTTS--
--TTSHHHHHHHHHHHHS--
--TTSHHHHHHHHHHHHS--
--TTSHHHHHHHHHHHHS--
---SSHHHHHHHHHHHHT--
--TTSHHHHHHHHHHHHT--
--SS-HHHHHHHHHHHHT--
-GGGSHHHHHHHHHHHHT--
-GGG-HHHHHHHHHHHTT--
--TTSHHHHHHHHHHHHH--
--TTSHHHHHHHHHHHHH--
--TTSHHHHHHHHHHHTT--
--TTSHHHHHHHHHHHHH--
--TTSHHHHHHHHHHHHH--
--TTSHHHHHHHHHHHHH--
--TTSHHHHHHHHHHHHH--
--TTSHHHHHHHHHHHHH--
--TTSHHHHHHHHHHHHH--
--TTSHHHHHHHHHHHHH--
--TTSHHHHHHHHHHHTT--
--TTSHHHHHHHHHHHTT--
--TTSHHHHHHHHHHHHH--
--TTSHHHHHHHHHHTTT--
-GGGSHHHHHHHHHHTTT--
--TTSHHHHHHHHHHTTT--
--TTSHHHHHHHHHHHTT--
--TTSHHHHHHHHHHHHH--
--TTSHHHHHHHHHHTTT--
--TTSHHHHHHHHHHHHH--
--TTSHHHHHHHHHHHHH--
--TTSHHHHHHHHHHHHH--
--TTSHHHHHHHHHHHTT--
--TTSHHHHHHHHHHHHH--
--TTSHHHHHHHHHHHHS--
--TTSHHHHHHHHHHHHH--
--TT-HHHHHHHHHHHHT--
--TT-HHHHHHHHHHHHH--
--TTSHHHHHHHHHHHTT--
---SSHHHHHHHHHHHHH--
---SSHHHHHHHHHHTTS--
--TTSHHHHHHHHHHHHH--
--TTSHHHHHHHHHHHTT--
-----HHHHHHHHHHHHT--
--TTSHHHHHHHHHHHHH--
--TTSHHHHHHHHHHHHH--
--TTSHHHHHHHHHHHHH--
--TTSHHHHHHHHHHHHS--
--TT-HHHHHHHHHHHHT--
--TTSHHHHHHHHHHHHH--
--TTSHHHHHHHHHHHHH--
--TT-HHHHHHHHHHHHH--
--TTSHHHHHHHHHHHHT--
--TTSHHHHHHHHHHHHH--
--TTSHHHHHHHHHHHHT--
--TTSHHHHHHHHHHHHH--
--TTSHHHHHHHHHHHHH--
--TTSHHHHHHHHHHHHH--
--TTSHHHHHHHHHHHHHT-
--TTSHHHHHHHHHHHHHT-
--TTSHHHHHHHHHHHHHT-
--TTSHHHHHHHHHHHHHT-
--TTSHHHHHHHHHHHHHH-
--TTSHHHHHHHHHHHHHH-
--TTSHHHHHHHHHHHHHH-
--TTSHHHHHHHHHHHHHH-
--TTSHHHHHHHHHHHHHH-
--TTSHHHHHHHHHHHHHT-
--TTSHHHHHHHHHHHHHH-
--TTSHHHHHHHHHHHHHH-
--TTSHHHHHHHHHHHHHH-
--TTSHHHHHHHHHHHHHH-
--TTSHHHHHHHHHHHHHH-
--TTSHHHHHHHHHHHHHH-
--TTSHHHHHHHHHHHHHH-
--TTSHHHHHHHHHHHHHH-
--TTSHHHHHHHHHHHHHH-
--TTSHHHHHHHHHHHHH--
--TTSHHHHHHHHHHHHHH-
--TTSHHHHHHHHHHHHH--
--TTSHHHHHHHHHHHHHH-
--TTSHHHHHHHHHHHHH--
--TTSHHHHHHHHHHHHHH-
--TTSHHHHHHHHHHHHHT-
--TTSHHHHHHHHHHHHHH-
--TTSHHHHHHHHHHHHHH-
--TTSHHHHHHHHHHHHTT-
--TTSHHHHHHHHHHHHHT-
--TTSHHHHHHHHHHHHHT-
--TTSHHHHHHHHHHHHHT-
--TTSHHHHHHHHHHHHHT-
--TTSHHHHHHHHHHHHHT-
--TTSHHHHHHHHHHHTT--
--TTSHHHHHHHHHHGGG--
--TTSHHHHHHHHHHHTT--
--TTSHHHHHHHHHHHHH--
--TTSHHHHHHHHHHHHH--
--TTSHHHHHHHHHHHHT--
--TTSHHHHHHHHHHHHHT-
--TTSHHHHHHHHHHHHHT-
--TTSHHHHHHHHHHGGGG-
--TTSHHHHHHHHHHHHH--
--TTSHHHHHHHHHHHHH--
--TTSHHHHHHHHHHHHH--
--TTSHHHHHHHHHHHHH--
--TTSHHHHHHHHHHHHH--
--TTSHHHHHHHHHHHHT--
--TTSHHHHHHHHHHHTT--
--TTSHHHHHHHHHHHHHT-
--TTSHHHHHHHHHHHHH--
--TTSHHHHHHHHHHHHH--
--TTSHHHHHHHHHHHHHT-
--TTSHHHHHHHHHHHHTT-
--TTSHHHHHHHHHHHHH--
---SSHHHHHHHHHHHHHH-
--TTSHHHHHHHHHHHHTT-
--TTSHHHHHHHHHHHHTT-
--TTSHHHHHHHHHHHHHT-
--TTSHHHHHHHHHHHHHH-
--TTSHHHHHHHHHHHTT--
--TTSHHHHHHHHHHHHHT-
--TTSHHHHHHHHHHHHHH-
--TTSHHHHHHHHHHHHHH-
--TTSHHHHHHHHHHHHHH-
--TTSHHHHHHHHHHHHHH-
--TTSHHHHHHHHHHHHHH-
--TTSHHHHHHHHHHHHHH-
--TTSHHHHHHHHHHHHTT-
--TTSHHHHHHHHHHHHHH-
--TTSHHHHHHHHHHHHHH-
--TTSHHHHHHHHHHHHTT-
--TTSHHHHHHHHHHHHTT-
--TTSHHHHHHHHHHHHHH-
--TTSHHHHHHHHHHHHHH-
--TTSHHHHHHHHHHHHHH-
--TTSHHHHHHHHHHHHHT-
--TTSHHHHHHHHHHHTTT-
--TTSHHHHHHHHHHHHHH-
--TTSHHHHHHHHHHHHHH-
--TTSHHHHHHHHHHHTT--
--TTSHHHHHHHHHHHTT--
--TTSHHHHHHHHHHHHHT-
--TTSHHHHHHHHHHHHH--
--TT-HHHHHHHHHHHHHH-
--TT-HHHHHHHHHHHHTT-
--TT-HHHHHHHHHHHHTT-
--TT-HHHHHHHHHHHHH--
--TT-HHHHHHHHHHHHH--
--TT-HHHHHHHHHHHHH--
--TT-HHHHHHHHHHHHH--
--TT-HHHHHHHHHHHTT--
--TT-HHHHHHHHHHHHH--
--TT-SHHHHHHHHHHHH--
--TT-HHHHHHHHHHHHH--
--TT-HHHHHHHHHHHHS--
--TT-HHHHHHHHHTTTT--
--TT-HHHHHHHHHHHHH--
--TT-HHHHHHHHHHHTT--
--TT-HHHHHHHHHHTTT--
--TT-HHHHHHHHHHHTT--
--TT-HHHHHHHHHHHTT--
--TT-HHHHHHHHHHHHH--
-GGG-HHHHHHHHHHHTT--
-GGG-HHHHHHHHHHHTT--
--TT-HHHHHHHHHHHHH--
--TT-HHHHHHHHHHTTT--
--TT-HHHHHHHHHHTTT--
--TT-HHHHHHHHHHHTT--
--TT-HHHHHHHHHHTTT--
--TT-HHHHHHHHHHHHH--
--TT-HHHHHHHHHHHHH--
--TT-HHHHHHHHHHHHH--
--TT-HHHHHHHHHHTTS--
--TT-HHHHHHHHHHTTT--
--TT-HHHHHHHHHHTTT--
--TTSHHHHHHHHHHTTT--
--TTSHHHHHHHHHHTTT--
--TTSHHHHHHHHHHTTT--
--TTSHHHHHHHHHHHHH--
--TT-HHHHHHHHHHHHH--
--TT-HHHHHHHHHHHHH--
--TT-HHHHHHHHHHHHH--
--TT-HHHHHHHHHHHHH--
--TT-HHHHHHHTTSTTT--
--TT-HHHHHHHTHHHHH--
--TT-HHHHHHHTTTTTT--
--TT-HHHHHTTGGGGTS--
--TT-HHHHHHTSGGGTS--
--TT-HHHHHHHGGGGTS--
--TT-HHHHHHHHHHHHS--
--TT-HHHHHHHHGGGSS--
--TT-HHHHHHTTGGGSS--
--TT-HHHHHHHHGGGSS--
--TT-HHHHHHHHHHHTS--
--TT-HHHHHHHHHHTS---
--TT-HHHHHHHHHTT----
--TT-HHHHHHHHHHTTS--
--GGGHHHHHHHHHHTTS--
--GGGHHHHHHHHHHTSS--
--GGGHHHHHHHHHHHTT--
--GGGHHHHHHHHHHTTS--
--GGGHHHHHHHHHHTTS--
--GGGHHHHHHHHHHHTT--
--TTSHHHHHHHHHHHHH--
--GGGHHHHHHHHHHHTT--
--GGGHHHHHHHHHHHHH--
--GGGHHHHHHHHHHHHH--
--TTSHHHHHHHHHHHHH--
--GGGHHHHHHHHHHHHH--
--TT-HHHHHHHHHHHTT--
--TT-HHHHHHHHHHTTT--
--TTSHHHHHHHHHHHHH--
--TTSHHHHHHHHHHTTS--
--GGGHHHHHHHHHHHHH--
--GGGHHHHHHHHHHHHH--
--GGGHHHHHHHHHHTTT--
--TTSHHHHHHHHHHHTT--
--TTSHHHHHHHHHHHHH--
--GGGHHHHHHHHHHHHH--
--GGGHHHHHHHHHHHHH--
-GGGGHHHHHHHHHHHHH--
--GGGHHHHHHHHHHHHH--
--GGGHHHHHHHHHHTTT--
--GGGHHHHHHHHHHTTT--
--GGGGGGTHHHHHHHHH--
--GGGHHHHHHHHHHHHH--
--GGGGGGTHHHHHHHHH--
--GGGGGGTHHHHHHHHH--
--GGGTTTSHHHHHHHHH--
--GGGTHHHHHHHHHHHH--
--GGGHHHHHHHHHHHTT--
-GGGGHHHHHHHHHHHTT--
---TTHHHHHHHHHHHHT--
--GGGGGGTHHHHHHHTT--
--GGGHHHHHHHHHHHTT--
--STTHHHHHHHHHHHHT--
--STTGGGTHHHHHHHTT--
--TT-GGGTHHHHHHHHH--
--TT-GGGTHHHHHHHHH--
--GGGSHHHHHHHHTTTS--
--TTTGGGSHHHHHHHHH--
--TTTGGGTHHHHHHHHT--
--GGGTTTTTTHHHHHHH--
--GGGTTTTHHHHHHHTT--
--TTTHHHHHHHHHHHHT--
--GGGTTTTTTHHHHGGG--
--GGGTTTSHHHHHHHHT--
--GGGGGGTHHHHHHHHH--
-GGGTHHHHHHHHHHHHT--
--GGGHHHHHHHHHHHHHT-
--TTTHHHHHHHHHHHHH--
--GGGHHHHHHHHHHHHTT-
-GGGTHHHHHHHHHHHHTT-
--TTTHHHHHHHHHHHH---
--TTTHHHHHHHHHHHGGG-
--TTTHHHHHHHHHHHHTT-
--TTTHHHHHHHHHHHHTT-
--TTTHHHHHHHHHHHHTT-
--TTTHHHHHHHHHHHHHH-
--TTTHHHHHHHHHHHTT--
--TT-HHHHHHHHHHHHH--
--GGGHHHHHHHHHHHHHT-
--GGGHHHHHHHHHHHHH--
--TTTHHHHHHHHHHHHH--
--GGGHHHHHHHHHHHHH--
--GGGHHHHHHHHHHHHHH-
--TTTHHHHHHHHHHHHHH-
--TTTHHHHHHHHHHHHHH-
--TTTHHHHHHHHHHHHHH-
--GGGTTHHHHHHHHHHHH-
--GGGHHHHHHHHHHHHHH-
--TT-HHHHHHHHHHHHHT-
--TTTHHHHHHHHHHHHHT-
--GGGHHHHHHHHHHHHHT-
--GGGHHHHHHHHHHHHHH-
--GGGHHHHHHHHHHHHTT-
--GGGHHHHHHHHHHHHH--
--HHHHHHHHHHHHHHHHT-
--HHHHHHHHHHHHHHHHT-
--HHHHHHHHHHHHHHHHT-
--HHHHHHHHHHHHHHHTT-
--HHHHHHHHHHHHHHHHH-
-THHHHHHHHHHHHHHHHH-
--HHHHHHHHHHHHHHHHH-
--HHHHHHHHHHHHHHHHH-
--HHHHHHHHHHHHHHHHH-
--HHHHHHHHHHHHHHHHH-
--HHHHHHHHHHHHHHHTT-
--HHHHHHHHHHHHHHHTT-
--HHHHHHHHHHHHHHHTT-
--HHHHHHHHHHHHHHHHH-
--HHHHHHHHHHHHHHHHT-
--HHHHHHHHHHHHHHGGG-
--HHHHHHHHHHHHHTTTT-
--HHHHHHHHHHHHHHHTT-
--HHHHHHHHHHHHHTTTT-
-THHHHHHHHHHHHHHGGG-
--HHHHHHHHHHHHTTTTT-
--HHHHHHHHHHHHHHGGG-
--HHHHHHHHHHHHHTTTT-
--HHHHHHHHHHHHHTTTT-
--HHHHHHHHHHHHHTT---
--HHHHHHHHHHHHHTTT--
--HHHHHHHHHHHHHTTTT-
--HHHHHHHHHHHHHTSTT-
--HHHHHHHHHHHHHHHTT-
--HHHHHHHHHHHHTTTTT-
--HHHHHHHHHHHHHHHTT-
--HHHHHHHHHHHHHTTTT-
--HHHHHHHHHHHHHTTTT-
--HHHHHHHHHHHHHHTTT-
--HHHHHHHHHHHHHTTTT-
--HHHHHHHHHHHHHTTTT-
--HHHHHHHHHHHHHTTTT-
--HHHHHHHHHHHHHTTTT-
--HHHHHHHHHHHHHTTTT-
--HHHHHHHHHHHHHTTTT-
--HHHHHHHHHHHHHTTTT-
--HHHHHHHHHHHHHHHTT-
--HHHHHHHHHHHHHTTS--
--HHHHHHHHHHHHHTTTT-
--HHHHHHHHHHHHHHTTT-
--HHHHHHHHHHHHHTTS--
--HHHHHHHHHHHHHTTTT-
--HHHHHHHHHHHHHHTTT-
--HHHHHHHHHHHHHTTTT-
--HHHHHHHHHHHHTTSTT-
--HHHHHHHHHHHHHHSS--
--HHHHHHHHHHHHHTTTT-
--HHHHHHHHHHHHTTTTT-
--HHHHHHHHHHHHHHHTT-
--HHHHHHHHHHHHHHHTT-
--HHHHHHHHHHHHHTTTT-
--HHHHHHHHHHHHTTTTT-
--HHHHHHHHHHHHTTTTT-
--HHHHHHHHHHHHHHHHT-
--HHHHHHHHHHHHHTTTT-
--HHHHHHHHHHHHHTTTT-
--HHHHHHHHHHHHHTTTT-
--HHHHHHHHHHHHHTTTT-
--HHHHHHHHHHHHHTTTT-
--HHHHHHHHHHHHHTTTT-
--HHHHHHHHHHHHHTTTT-
-THHHHHHHHHHHHHTTTT-
--HHHHHHHHHHHHHTTTT-
--HHHHHHHHHHHHHHHHT-
--HHHHHHHHHHHHHTTTT-
--HHHHHHHHHHHHHHHTT-
--HHHHHHHHHHHHHTTTT-
--HHHHHHHHHHHHHHHH--
--HHHHHHHHHHHHHHHH--
--HHHHHHHHHHHHHHHH--
--HHHHHHHHHHHHHHHH--
--HHHHHHHHHHHHHHHH--
--HHHHHHHHHHHHHTTT--
--HHHHHHHHHHHHHHHH--
--HHHHHHHHHHHHHTTT--
--HHHHHHHHHHHHHTTS--
-THHHHHHHHHHHHHHHS--
-THHHHHHHHHHHHHHHS--
--HHHHHHHHHHHHHHT---
--HHHHHHHHHHHHHTTT--
--HHHHHHHHHHHHHHHH--
--HHHHHHHHHHHHHHHS--
---HHHHHHHHHHHHHHS--
---HHHHHHHHHHHHHTS--
---HHHHHHHHHHHTTSS--
---HHHHHHHHHHGGGSS--
---HHHHHHHHHHTTSS---
-TTHHHHHHHHHHHTTSS--
---HHHHHHHHHHHTSS---
---HHHHHHHHHHHTSSS--
---HHHHHHHHHHHTSSS--
---HHHHHHHHHHHTSSS--
---HHHHHHHHHHHH-SS--
---HHHHHHHHHHHTSSS--
---HHHHHHHHHHHHSSS--
---HHHHHHHHHHHTTSTT-
---HHHHHHHHHHHTTSS--
--SHHHHHHHHHHHH-SS--
-TTHHHHHHHHHHHTSSS--
---HHHHHHHHHHHHSS---
---HHHHHHHHHHHTSSS--
---HHHHHHHHHHTT-TT--
--SHHHHHHHHHHHHT----
---HHHHHHHHHHHHTTT--
---HHHHHHHHHHHHTTT--
---HHHHHHHHHHHH-----
---HHHHHHHHHHTTS----
---HHHHHHHHHHHHTTT--
---HHHHHHHHHHHT-SS--
---HHHHHHHHHHHHTTTT-
---HHHHHHHHHHHHTTTT-
---HHHHHHHHHHTTS-TT-
---HHHHHHHHHHHHS-TT-
---TTHHHHHHHHHS-STT-
---HHHHHHHHHHHHTSTT-
---HHHHHHHHHHHTSSS--
---HHHHHHHHHHHHTTS--
---HHHHHHHHHHHHSSTT-
---HHHHHHHHHHHTSSS--
---HHHHHHHHHHHHS-TT-
---HHHHHHHHHHHTS-TT-
---HHHHHHHHHHHTTGGG-
---HHHHHHHHHHHTTTTT-
---HHHHHHHHHHHHGGGG-
---TTHHHHHHHHHGGGGT-
---HHHHHHHHHHHHGGGT-
---HHHHHHHHHHHTTGGG-
---TTHHHHHHHHHHHHHH-
---HHHHHHHHHHHHTGGG-
---HHHHHHHHHHHHGGGG-
---HHHHHHHHHHHHTTTT-
---HHHHHHHHHHHHGGGG-
---HHHHHHHHHHHHGGGT-
---HHHHHHHHHHHHGGGG-
---HHHHHHHHHHHHGGGG-
---HHHHHHHHHHHHHTTT-
---HHHHHHHHHHHTTGGG-
---HHHHHHHHHHHHGGGG-
---HHHHHHHHHHHHGGGG-
---HHHHHHHHHHHHHGGG-
---HHHHHHHHHHHHHGGG-
---HHHHHHHHHHHHHHHT-
---HHHHHHHHHHHHHHTT-
---HHHHHHHHHHHHHHTT-
---HHHHHHHHHHHHHHHH-
---HHHHHHHHHHHHHHTT-
---HHHHHHHHHHHHHHTT-
---HHHHHHHHHHHHHHTT-
---HHHHHHHHHHHHHHTT-
---HHHHHHHHHHHHHHTT-
---HHHHHHHHHHHHHHHT-
---HHHHHHHHHHHHHHHT-
---HHHHHHHHHHHHHHHT-
---HHHHHHHHHHHHHHHT-
---HHHHHHHHHHHHHHHT-
---HHHHHHHHHHHHHHTT-
---HHHHHHHHHHHHHHTT-
---HHHHHHHHHHHHHHHT-
---HHHHHHHHHHHHHHHH-
---HHHHHHHHHHHHHHHT-
---HHHHHHHHHHHHHHTT-
--THHHHHHHHHHHHHTTT-
--SHHHHHHHHHHHHHHHH-
---HHHHHHHHHHHHHHHH-
---HHHHHHHHHHHHHHTT-
---HHHHHHHHHHHHHHTT-
---HHHHHHHHHHHHHTTT-
---HHHHHHHHHHHHHHTT-
---HHHHHHHHHHHHHHHT-
---HHHHHHHHHHHHHHHH-
--SHHHHHHHHHHHHHHHT-
---HHHHHHHHHHHHHHH--
---HHHHHHHHHHHHHHHT-
---HHHHHHHHHHHHHHH--
---HHHHHHHHHHHHHHHT-
---HHHHHHHHHHHHHHHT-
---HHHHHHHHHHHHHHHH-
---HHHHHHHHHHHHHHHH-
--SHHHHHHHHHHHHHHTT-
---HHHHHHHHHHHHHHTT-
---HHHHHHHHHHHHHHHH-
---HHHHHHHHHHHHHHTT-
---HHHHHHHHHHHHHHHH-
---HHHHHHHHHHHHHHTT-
---TTHHHHHHHHHHHHTT-
---HHHHHHHHHHHHHHHH-
---HHHHHHHHHHHHHHHT-
---HHHHHHHHHHHHHHHH-
--TTTHHHHHHHHHHHHHH-
---HHHHHHHHHHHHHHTT-
---HHHHHHHHHHHHHTTT-
---HHHHHHHHHHHHHTT--
---HHHHHHHHHHHHHHTT-
--THHHHHHHHHHHHHHHT-
---HHHHHHHHHHHHHHHH-
---HHHHHHHHHHHHHHHH-
---HHHHHHHHHHHHHHHH-
---HHHHHHHHHHHHHHHH-
---HHHHHHHHHHHHHHHT-
---HHHHHHHHHHHHHHTT-
---HHHHHHHHHHHHHHHH-
---HHHHHHHHHHHHHHHT-
---HHHHHHHHHHHHHHTT-
-TTHHHHHHHHHHHHHHHT-
-TTHHHHHHHHHHHHHHHT-
--SHHHHHHHHHHHHHHHT-
--SHHHHHHHHHHHHHHHH-
--THHHHHHHHHHHHHHHH-
--THHHHHHHHHHHHHHHH-
--THHHHHHHHHHHHHHHH-
--HHHHHHHHHHHHHHHHH-
--HHHHHHHHHHHHHHHHH-
--HHHHHHHHHHHHHHHHT-
--HHHHHHHHHHHHHHHHH-
--HHHHHHHHHHHHHHHHH-
--HHHHHHHHHHHHHHHHT-
-HHHHHHHHHHHHHHHTT--
-HHHHHHHHHHHHHHHTT--
-HHHHHHHHHHHHHHHTS--
-HHHHHHHHHHHHHHHTT--
-HHHHHHHHHHHHHHHTT--
-HHHHHHHHHHHHHHHTT--
-HHHHHHHHHHHHHHHHT--
-HHHHHHHHHHHHHHHHT--
-HHHHHHHHHHHHHHHHT--
-HHHHHHHHHHHHHHHHT--
-HHHHHHHHHHHHHHHTT--
-HHHHHHHHHHHHHHHHT--
-HHHHHHHHHHHHHHHHT--
-HHHHHHHHHHHHHHHTT--
-HHHHHHHHHHHHHHHHT--
-HHHHHHHHHHHHHHHHT--
-HHHHHHHHHHHHHHHHT--
-HHHHHHHHHHHHHHHHH--
-HHHHHHHHHHHHHHHHT--
-HHHHHHHHHHHHHHHHT--
-HHHHHHHHHHHHHHHHS--
-HHHHHHHHHHHHHHHHTT-
-HHHHHHHHHHHHHHHHTT-
-HHHHHHHHHHHHHHHHTT-
-HHHHHHHHTTHHHHHHTT-
-HHHHHHHHTTHHHHHHT--
-HHHHHHHGGGTTHHHHTT-
-HHHHHHHHTTHHHHHHHT-
-HHHHHHHGGGHHHHHHT--
-HHHHHHTTS-HHHHHHT--
-HHHHHHHTT-HHHHHHTT-
-HHHHHHHHHTHHHHHHHH-
-HHHHHHHHTTHHHHHHHH-
-HHHHHHHHHHHHHHHHTT-
--HHHHHHHTTHHHHHHHT-
-HHHHHHHHHHHHHHHHTT-
-HHHHHHHHHHHHHHHHTT-
-HHHHHHHHTTHHHHHHTT-
-HHHHHHHHHHHHHHHHTT-
-HHHHHHHHHTHHHHHHTT-
-HHHHHHHHTTHHHHHHTT-
-HHHHHHHHHHHHHHHHTT-
-HHHHHHHHHHHHHHHHTT-
-HHHHHHHHHHHHHHHHTT-
-HHHHHHHHTTHHHHHHTT-
-HHHHHHHHTTHHHHHHTT-
-HHHHHHHHTTHHHHHHTT-
-HHHHHHHHTTHHHHHTTT-
-HHHHHHHTTTHHHHHTTT-
-HHHHHHHTTTSHHHHTTT-
-HHHHHHHHHHSHHHHHHH-
-HHHHHHHHTTHHHHHTTT-
-HHHHHHHTTTHHHHHTTT-
-HHHHHHHTTSSHHHHHTT-
-HHHHHHHHHHSTTHHHHT-
-HHHHHHHHTSSSTHHHHT-
-HHHHHHHHTSSTHHHHHT-
-HHHHHHHHTTSGGGGTTT-
-HHHHHHHHTTTTHHHHHH-
-HHHHHHHHTSSSHHHHHT-
-HHHHHHHHTTSSHHHHHT-
-HHHHHHHHHTTTHHHHHT-
-HHHHHHHHHTTSHHHHTT-
-HHHHHHHHHGGGHHHHHT-
-HHHHHHHHHTTSHHHHTT-
-HHHHHHHHTTSTHHHHHT-
-HHHHHHHHTTTTHHHHHT-
-HHHHHHHHH-TTHHHHH--
-HHHHHHHHT-TTHHHHHT-
-HHHHHHHHS-SSTTGGGT-
-HHHHHHHHH-SSTTGGGT-
-HHHHHHHTT-SSTTGGGT-
-HHHHHHHHH--SHHHHHH-
-HHHHHHHTT---TTHHHH-
-HHHHHHHHT---TTGGGT-
-HHHHHHTTT--SHHHHTT-
-HHHHHHHHS-TTHHHHTT-
-HHHHHHHTS-TTHHHHHH-
-HHHHHHHTT-SSHHHHTT-
-HHHHHHHTT-SSTTHHHH-
-HHHHHHHHH-SSHHHHTT-
-HHHHHHHHH-SSHHHHTT-
-HHHHHHHHH-SSHHHHTT-
-HHHHHHHTT--HHHHHHH-
-HHHHHHTTT-SHHHHHHT-
-HHHHHHHTT-SHHHHTTT-
-HHHHHHTTT--HHHHHTT-
-HHHHHHTTT--TTHHHH--
-TTHHHHTTT--HHHHHHH-
--SHHHHTTT--HHHHHTT-
--SHHHHHTT--HHHHHTT-
--SGGGGGGT--HHHHTTT-
--SHHHHTTT--HHHHHTT-
--SHHHHTTT--HHHHHTT-
--SHHHHTTT--HHHHHHH-
--SHHHHHHH--HHHHTTT-
--STTGGGGT--HHHHHTT-
--SHHHHTTT--HHHHHHH-
--STTTGGGT-SHHHHTTT-
--STTGGGGT-SHHHHTTT-
--SHHHHHTT-SHHHHTTT-
--SGGGGTTT-SHHHHHHH-
--STTTTGGG--HHHHHHH-
--STTGGGGTS-HHHHTTT-
--SHHHHTTT-SHHHHHHH-
--SHHHHHTT--HHHHHHH-
--SHHHHHTT--HHHHHTT-
--SHHHHHTT--HHHHTTT-
--SHHHHHTT--HHHHHHH-
--SHHHHHHT--HHHHTTT-
-TTHHHHHHH--HHHHTTT-
-HHHHHHHHH--HHHHTTT-
-TTHHHHHHHSHHHHHTTT-
-HHHHHHHHHTHHHHHTTT-
-HHHHHHHHHTHHHHHHTT-
-HHHHHHHHHSTHHHHTTT-
-HHHHHHHHHTHHHHHHHH-
-HHHHHHHHHTHHHHHHHH-
-HHHHHHHHHHHHHHHHTT-
-HHHHTGGGTHHHHHHHTT-
-HHHHTTGGGHHHHHHHHH-
-HHHHGGGTTHHHHHHTTT-
-HHHHTTGGG-HHHHHHTT-
-HHHHTTTGGGHHHHHHTT-
-HHHHTTTGGGHHHHHTTT-
-THHHHHHHHSSHHHHHHH-
-TTGGGTTTTTHHHHHTTT-
-HHHHTHHHHHHHHHHHHH-
-GGGTSTGGGSHHHHHTTT-
-HHHHTTTGGGHHHHHTTT-
-HHHHTTTGGGHHHHHHHH-
-HHHHTTTTTTHHHHHHTT-
-HHHHTTTGGGHHHHHHHH-
-HHHHSTTGGGHHHHHHHH-
-HHHHTHHHHHHHHHHHHH-
-HHHHTTTTTTHHHHHTTT-
-HHHHTHHHHHHHHHHHHH-
-HHHHTHHHHHHHHHHHHH-
-HHHHTHHHHHHHHHHHHH-
-HHHHTHHHHHHHHHHTTT-
-GGGGTHHHHHHHHHHTTT-
-HHHHTHHHHHHHHHHTT--
-HHHHTHHHHHHHHHHHHH-
-HHHHTHHHHHHHHHHHTT-
-HHHHTHHHHHHHHHHHHH-
-HHHHTHHHHHHHHHHTTT-
-HHHHTHHHHHHHHHHTTT-
-HHHHTHHHHHHHHHHHHH-
-HHHHTHHHHHHHHHHHHH-
-HHHHTHHHHHHHHHHHHH-
-GGGT-HHHHHHHHHHHTT-
-GGGS-TTHHHHHHHHTTT-
-GGGS-HHHHHHHHHHTTT-
--GGG-HHHHHHHHHHHTT-
-GGGS-HHHHHHHHHHTTT-
-GGGS-HHHHHHHHHHHTT-
-GGGS-HHHHHHHHHHHTT-
-TTTS-HHHHHHHHHHTTT-
-GGGS-HHHHHHHHHHHHH-
-GGGS-HHHHHHHHHHTTT-
-GGGG-HHHHHHHHHHTTT-
-GGGT-HHHHHHHHHHHHH-
-HHHHHHHHHHHHHHHHTT-
-GGGTHHHHHHHHHHHTTT-
-GGGTHHHHHHHHHHHHHH-
--GGGHHHHHHHHHHHHTT-
-GGGTHHHHHHHHHHHTT--
-GGGTHHHHHHHHHHHTTT-
-HHHHHHHHHHHHHHHTTT-
-HHHHHHHHHHHHHHHHTT-
-HHHHHHHHHHHHHHHHTT-
-HHHHHHHHHHHHHHHHTT-
-GGGTHHHHHHHHHHHHHH-
-GGGTHHHHHHHHHHHHTT-
-GGGTHHHHHHHHHHHHTT-
-HHHHHHHHHHHHHHHHTT-
-HHHHHHHHHHHHHHHHTT-
-HHHHHHHHHHHHHHHHHH-
-GGGTHHHHHHHHHHHHHH-
-GGGTHHHHHHHHHHHHHH-
-GGGTHHHHHHHHHHHTTT-
-HHHHHHHHHHHHHHHHHH-
-HHHHHHHHHHHHHHHHTT-
-HHHHHHHHHHHHHHHHH--
-GGGTHHHHHHHHHHHHHH-
-GGGTHHHHHHHHHHHHHT-
-GGGTHHHHHHHHHHHHHH-
-GGGTHHHHHHHHHHHHHT-
-HHHHHHHHHHHHHHHHTT-
-HHHHHHHHHHHHHHHHTT-
-GGGTHHHHHHHHHHHHHT-
-HHHHHHHHHHHHHHHHTT-
-GGGTHHHHHHHHHHHHHH-
-HHHHHHHHHHHHHHHHHH-
-HHHHHHHHHHHHHHHHTT-
-GGGTHHHHHHHHHHHHT--
-HHHHHHHHHHHHHHHHHT-
-GGGTHHHHHHHHHHHHTT-
-GGGGHHHHHHHHHHHHT--
-HHHHHHHHHHHHHHHHT--
-HHHHHHHHHHHHHHHHTT-
-GGGTHHHHHHHHHHHHT--
-HHHHHHHHHHHHHHHHS--
-HHHHHHHHHHHHHHHHT--
-HHHHHHHHHHHHHHHHTT-
-HHHHHHHHHHHHHHHHT--
-HHHHHHHHHHHHHHHHHT-
-THHHHHHHHHHHHHHHHH-
-HHHHHHHHHHHHHHHHTT-
-HHHHHHHHHHHHHHHHHH-
-HHHHHHHHHHHHHHHHTT-
-HHHHHHHHHHHHHHHHHH-
-HHHHHHHHHHHHHHHHHH-
-HHHHHHHHHHHHHHHHHH-
-HHHHHHHHHHHHHHHHHH-
-HHHHHHHHHHHHHHHHHH-
-HHHHHHHHHHHHHHHHHT-
-HHHHHHHHHHHHHHHHHT-
-HHHHHHHHHHHHHHHHHH-
-HHHHHHHHHHHHHHHHHH-
-HHHHHHHHHHHHHHHHHH-
-HHHHHHHHHHHHHHHHTT-
-HHHHHHHHHHHHHHHHTT-
-HHHHHHHHHHHHHHHHHH-
-HHHHHHHHHHHHHHHHHH-
-HHHHHHHHHHHHHHHHHT-
-HHHHHHHHHHHHHHHHTT-
-HHHHHHHHHHHHHHHHHT-
-HHHHHHHHHHHHHHHHTT-
-HHHHHHHHHHHHHHHHHH-
-HHHHHHHHHHHHHHHHHH-
-HHHHHHHHHHHHHHHHHH-
-HHHHHHHHHHHHHHHHHT-
-HHHHHHHHHHHHHHHHHT-
-HHHHHHHHHHHHHHHHTT-
-THHHHHHHHHHHHHHHHH-
-HHHHHHHHHHHHHHHHHH-
-HHHHHHHHHHHHHHHHHH-
-HHHHHHHHHHHHHHHHHH-
-HHHHHHHHHHHHHHHHHH-
-HHHHHHHHHHHHHHHTTT-
-HHHHHHHHHHHHHHHHH--
-HHHHHHHHHHHHHHHHTT-
-HHHHHHHHHHHHHHHHHH-
-HHHHHHHHHHHHHHHTTT-
-HHHHHHHHHHHHHHHHHT-
-HHHHHHHHHHHHHHHHTT-
-HHHHHHHHHHHHHHHHTT-
-HHHHHHHHHHHHHHHTT--
-HHHHHHHHHHHHHHHHHT-
-HHHHHHHHHHHHHHHHHH-
-HHHHHHHHHHHHHHHHHT-
-HHHHHHHHHHHHHHHHTT-
-HHHHHHHHHHHHHHHHTT-
-HHHHHHHHHHHTTTHHHH-
--HHHHHHHHHHHTHHHHT-
--HHHHHHHHHHHTHHHHH-
--HHHHHHHHHHTHHHHHH-
--HHHHHHHHHHHHHHHT--
--HHHHHHHHHHHHHHTT--
--HHHHHHHHHHHHHHHHT-
--HHHHHHHHHHHHHHTT--
-THHHHHHHHHHHHTTTT--
-THHHHHHHHHHHHHHHH--
-HHHHHHHHHHHHHHHTT--
-HHHHHHHHHHHHHHHTT--
-HHHHHHHHHHHHHHHHT--
-HHHHHHHHHHHHHHHTT--
-HHHHHHHHHHHHHHHHS--
-HHHHHHHHHHHHHHHHT--
-HHHHHHHHHHHHHHHTT--
-HHHHHHHHHHHHHHHTT--
-HHHHHHHHHHHHHHHHS--
-HHHHHHHHHHHHHHHTT--
-HHHHHHHHHHHHHHHTT--
-HHHHHHHHHHHHHHHTT--
-HHHHHHHHHHHHHHTTT--
-HHHHHHHHHHHHHHHHH--
-HHHHHHHHHHHHHHHHH--
-HHHHHHHHHHHHHHHHT--
-HHHHHHHHHHHHHHHTT--
-HHHHHHHHHHHHHHHHHH-
-HHHHHHHHHHHHHHHHHT-
-HHHHHHHHHHHHHHHHHH-
-HHHHHHHHHHHHHHHHS--
-HHHHHHHHHHHHHHHHTT-
-HHHHHHHHHHHHHHHHT--
-HHHHHHHHHHHHHHHHT--
-HHHHHHHHHHHHHHHHS--
-HHHHHHHHHHHHHHHHT--
-HHHHHHHHHHHHHHHHT--
-HHHHHHHHHHHHHHHHT--
-HHHHHHHHHHHHHHHHS--
-HHHHHHHHHHHHHHHHH--
-HHHHHHHHHHHHHHHHT--
-HHHHHHHHHHHHHHHHS--
-HHHHHHHHHHHHHHHHT--
-HHHHHHHHHHHHHHHHH--
-HHHHHHHHHHHHHHHHS--
-HHHHHHHHHHHHHHHHH--
-HHHHHHHHHHHHHHHHT--
-HHHHHHHHHHHHHHHTT--
-HHHHHHHHHHHHHHHTT--
-HHHHHHHHHHHHHHHTT--
-HHHHHHHHHHHHHHHHH--
-HHHHHHHHHHHHHHHHT--
-HHHHHHHHHHHHHHHHS--
-HHHHHHHHHHHHHHHHH--
-HHHHHHHHHHHHHHHHS--
-HHHHHHHHHHHHHHHHH--
-HHHHHHHHHHHHHHHHT--
-HHHHHHHHHHHHHHHHH--
-HHHHHHHHHHHHHHHHH--
-HHHHHHHHHHHHHHHHH--
-HHHHHHHHHHHHHHHTT--
-HHHHHHHHHHHHHHHHT--
-HHHHHHHHHHHHHHHHH--
-THHHHHHHHHHHHHHTT--
-HHHHHHHHHHHHHHHHH--
-HHHHHHHHHHHHHHHHT--
-HHHHHHHHHHHHHHHTT--
-HHHHHHHHHHHHHHHTT--
-HHHHHHHHHHHHHHHTT--
-HHHHHHHHHHHHHHHSS--
-HHHHHHHHHHHHHHHHS--
-HHHHHHHHHHHHHHHTT--
-HHHHHHHHHHHHHHHTT--
-HHHHHHHHHHHHHHHTT--
-HHHHHHHHHHHHHHHTT--
-HHHHHHHHHHHHHHHHT--
-HHHHHHHHHHHHHHHTT--
-HHHHHHHHHHHHHHHHT--
-HHHHHHHHHHHHHHHTT--
-TTHHHHHHHHHHHHHTT--
-HHHHHHHHHHHHHHHHT--
-HHHHHHHHHHHHHHHSS--
-HHHHHHHHHHHHHHHTT--
-HHHHHHHHHHHHHHHHT--
-HHHHHHHHHHHHHHHHH--
-HHHHHHHHHHHHHHHHT--
-HHHHHHHHHHHHHHHHS--
--HHHHHHHHHHHHHHTT--
--HHHHHHHHHHHHHHTT--
--HHHHHHHHHHHHHHTT--
--HHHHHHHHHHHHHHHH--
--HHHHHHHHHHHHHHHH--
--HHHHHHHHHHHHHHHS--
--HHHHHHHHHHHHHHTT--
--HHHHHHHHHHHHHHHS--
--HHHHHHHHHHHHHHHT--
--HHHHHHHHHHHHHHHS--
--HHHHHHHHHHHHHHHS--
--HHHHHHHHHHHHHHTT--
--HHHHHHHHHHHHHHHS--
--HHHHHHHHHHHHHHHT--
--HHHHHHHHHHHHHHHT--
--HHHHHHHHHHHHHHHT--
--HHHHHHHHHHHHHHHS--
--HHHHHHHHHHHHHHHT--
--HHHHHHHHHHHHHHTS--
--HHHHHHHHHHHHHHTT--
--HHHHHHHHHHHHHHTT--
--HHHHHHHHHHHHHHTT--
--HHHHHHHHHHHHHHHH--
--HHHHHHHHHHHHHHTT--
--HHHHHHHHHHHHHHHH--
--HHHHHHHHHHHHHHHT--
--HHHHHHHHHHHHHHHT--
--HHHHHHHHHHHHHHHT--
--HHHHHHHHHHHHHHHT--
--HHHHHHHHHHHHHHHH--
--HHHHHHHHHHHHHHHT--
--HHHHHHHHHHHHHHTT--
--HHHHHHHHHHHHHHTT--
--HHHHHHHHHHHHHHTT--
--HHHHHHHHHHHHHHTS--
--HHHHHHHHHHHHHHHH--
--HHHHHHHHHHHHHHHT--
--HHHHHHHHHHHHHHHT--
--HHHHHHHHHHHHHHTS--
--HHHHHHHHHHHHHHHT--
--HHHHHHHHHHHHHHTT--
--HHHHHHHHHHHHHHHH--
--HHHHHHHHHHHHHHHT--
--HHHHHHHHHHHHHHHH--
--HHHHHHHHHHHHHHHT--
--HHHHHHHHHHHHHHHH--
--HHHHHHHHHHHHHHHH--
--HHHHHHHHHHHHHHHH--
-THHHHHHHHHHHHHHHT--
--HHHHHHHHHHHHHHHT--
--HHHHHHHHHHHHHHHT--
--HHHHHHHHHHHHHHHHT-
--HHHHHHHHHHHHHHHHT-
--HHHHHHHHHHHHHHHHH-
--HHHHHHHHHHHHHHHHH-
--HHHHHHHHHHHHHHHTT-
--HHHHHHHHHHHHHHHHH-
--HHHHHHHHHHHHHHHHH-
--HHHHHHHHHHHHHHHHT-
--HHHHHHHHHHHHHHHTT-
--HHHHHHHHHHHHHHHTT-
--HHHHHHHHHHHHHHTT--
--HHHHHHHHHHHHHHHHT-
--HHHHHHHHHHHHHHHTT-
--HHHHHHHHHHHHHHHTT-
--HHHHHHHHHHHHHHHHH-
--HHHHHHHHHHHHHHHH--
--HHHHHHHHHHHHHHTT--
--HHHHHHHHHHHHHHHHH-
--HHHHHHHHHHHHHHTTT-
--HHHHHHHHHHHHHHHHH-
--HHHHHHHHHHHHHHHHH-
--HHHHHHHHHHHHHHHTT-
--TTHHHHHHHHHHHHTTT-
--HHHHHHHHHHHHHHTTT-
--HHHHHHHHHHHHHHHTT-
--HHHHHHHHHHHHHHHHH-
--HHHHHHHHHHHHHHHTT-
--HHHHHHHHHHHHHHHTT-
--HHHHHHHHHHHHHHHTT-
--HHHHHHHHHHHHHHHHH-
--HHHHHHHHHHHHHHHHH-
--HHHHHHHHHHHHHHHTT-
--HHHHHHHHHHHHHHHTT-
--HHHHHHHHHHHHHHHTT-
--HHHHHHHHHHHHHHHTT-
--HHHHHHHHHHHHHHHTT-
--HHHHHHHHHHHHHHHTT-
-THHHHHHHHHHHHHHHTT-
--HHHHHHHHHHHHHHHTT-
--HHHHHHHHHHHHHHHTT-
--HHHHHHHHHHHHHHHTT-
--HHHHHHHHHHHHHHHTT-
--HHHHHHHHHHHHHHHTT-
--HHHHHHHHHHHHHHHTT-
--HHHHHHHHHHHHHHHTT-
--HHHHHHHHHHHHHHHTT-
--HHHHHHHHHHHHHHTTT-
--HHHHHHHHHHHHHHTTT-
--HHHHHHHHHHHHHHHTT-
--HHHHHHHHHHHHHHHHH-
--HHHHHHHHHHHHHHHTT-
--HHHHHHHHHHHHHHHTT-
--HHHHHHHHHHHHHHHTT-
--HHHHHHHHHHHHHHHHH-
--HHHHHHHHHHHHHHHT--
--HHHHHHHHHHHHHHHTT-
--HHHHHHHHHHHHHHHTT-
--HHHHHHHHHHHHHHTTT-
--HHHHHHHHHHHHHHHTT-
--HHHHHHHHHHHHHHHTT-
--HHHHHHHHHHHHHHHHH-
--HHHHHHHHHHHHHHHHH-
--HHHHHHHHHHHHHHHTT-
-THHHHHHHHHHHHHHHTT-
--HHHHHHHHHHHHHHHTT-
--HHHHHHHHHHHHHHHTT-
--HHHHHHHHHHHHHHHHH-
-THHHHHHHHHHHHHHHHH-
--HHHHHHHHHHHHHHHHH-
--HHHHHHHHHHHHHHHHH-
--HHHHHHHHHHHHHHHHH-
-HHHHHHHHHHHHHHHHHH-
-THHHHHHHHHHHHHHHHH-
-HHHHHHHHHHHHHHHHHH-
--HHHHHHHHHHHHHHHHH-
--HHHHHHHHHHHHHHHTT-
--HHHHHHHHHHHHHHHHH-
--HHHHHHHHHHHHHHHHH-
--HHHHHHHHHHHHHHHHT-
--HHHHHHHHHHHHHHHHH-
--HHHHHHHHHHHHHHHHH-
--HHHHHHHHHHHHHHHHH-
--HHHHHHHHHHHHHHHHH-
--HHHHHHHHHHHHHHHHH-
--HHHHHHHHHHHHHHHHH-
--HHHHHHHHHHHHHHHHT-
--HHHHHHHHHHHHHHHHH-
--HHHHHHHHHHHHHHHHH-
--HHHHHHHHHHHHHHHHT-
--HHHHHHHHHHHHHHHT--
--HHHHHHHHHHHHHHTT--
--HHHHHHHHHHHHHHHHH-
--HHHHHHHHHHHHHHHHT-
--HHHHHHHHHHHHTTTTT-
-THHHHHHHHHHHHHHHHH-
--HHHHHHHHHHHTSHHHH-
-HHHHHHHHHHHHHHHHHH-
-HHHHHHHHHHHHTHHHHT-
-THHHHHHHHHHHHHHHHH-
-HHHHHHHHHHHHHHHHHH-
-HHHHHHHHHHHHHHHHHT-
-HHHHHHHHHHHHHHHHHH-
-HHHHHHHHHHHHHHHHHH-
-THHHHHHHHHHHHHHHTT-
-HHHHHHHHHHHHHHHHHH-
-HHHHHHHHHHHHHHHHHH-
-HHHHHHHHHHHHHHHHHH-
-HHHHHHHHHHHHHHHHHT-
-HHHHHHHHHHHHHHHHHH-
-HHHHHHHHHHHHHHHHHT-
-HHHHHHHHHHHHHHHHHH-
-HHHHHHHHHHHHHHHHHH-
-HHHHHHHHHHHHHHHHHH-
-HHHHHHHHHHHHHHHHHT-
-HHHHHHHHHHHHHHHHHH-
-HHHHHHHHHHHHHHHHHH-
-HHHHHHHHHHHHHHHHHH-
-HHHHHHHHHHHHHHHHHH-
-HHHHHHHHHHHHHHHHHH-
-HHHHHHHHHHHHHHHHHH-
-HHHHHHHHHHHHHHHHTT-
-HHHHHHHHHHHHHHHHHH-
-HHHHHHHHHHHHHHHHTT-
-HHHHHHHHHHHHHHHHHH-
-HHHHHHHHHHHHHHHHHT-
-HHHHHHHHHHHHHHHHHH-
-HHHHHHHHHHHHHHHHHH-
-HHHHHHHHHHHHHHHHHH-
-HHHHHHHHHHHHHHHHHH-
-HHHHHHHHHHHHHHHHHH-
-HHHHHHHHHHHHHHHHHH-
-HHHHHHHHHHHHHHHHHH-
-HHHHHHHHHHHHHHHHHH-
-HHHHHHHHHHHHHHHHHH-
-HHHHHHHHHHHHHHHHHH-
-HHHHHHHHHHHHHHHHHH-
-HHHHHHHHHHHHHHHHHH-
-HHHHHHHHHHHHHHHHHH-
-HHHHHHHHHHHHHHHHHT-
-HHHHHHHHHHHHHHHHHT-
-HHHHHHHHHHHHHHHHHH-
-HHHHHHHHHHHHHHHHHH-
-HHHHHHHHHHHHHHHHHT-
-THHHHHHHHHHHHHHHH--
-HHHHHHHHHHHHHHHHHT-
-HHHHHHHHHHHHHHHHHH-
-THHHHHHHHHHHHHHHHH-
-HHHHHHHHHHHHHHHHHH-
-HHHHHHHHHHHHHHHHHH-
-HHHHHHHHHHHHHHHHH--
-THHHHHHHHHHHHHHHHT-
-THHHHHHHHHHHHHHHHH-
-THHHHHHHHHHHHHHHHH-
-THHHHHHHHHHHHHHHHH-
-THHHHHHHHHHHHHHHHH-
-HHHHHHHHHHHHHHHHHH-
-THHHHHHHHHHHHHHHHH-
-HHHHHHHHHHHHHHHHHH-
-HHHHHHHHHHHHHHHHHH-
-HHHHHHHHHHHHHHHHHH-
-HHHHHHHHHHHHHHHHHH-
-HHHHHHHHHHHHHHHHH--
-HHHHHHHHHHHHHHHHHT-
-HHHHHHHHHHHHHHHHHT-
-HHHHHHHHHHHHHHHHHH-
-HHHHHHHHHHHHHHHHHH-
-HHHHHHHHHHHHHHHHHH-
-HHHHHHHHHHHHHHHHHH-
-HHHHHHHHHHHHHHHHHH-
-HHHHHHHHHHHHHHHHHH-
-HHHHHHHHHHHHHHHHHH-
-HHHHHHHHHHHHHHHHHH-
-HHHHHHHHHHHHHHHHHH-
-HHHHHHHHHHHHHHHHHH-
-HHHHHHHHHHHHHHHHHH-
-HHHHHHHHHHHHHHHHHH-
-HHHHHHHHHHHHHHHHHH-
-HHHHHHHHHHHHHHHHHH-
-HHHHHHHHHHHHHHHHHH-
-HHHHHHHHHHHHHHHHHT-
-HHHHHHHHHHHHHHHHH--
-HHHHHHHHHHHHHHHHTT-
-HHHHHHHHHHHHHHHHHH-
-HHHHHHHHHHHHHHHHHH-
-HHHHHHHHHHHHHHHTTT-
-HHHHHHHHHHHHHHHHTT-
-HHHHHHHHHHHHHHHHHH-
-HHHHHHHHHHHHHHHHH--
-HHHHHHHHHHHHHHHHHT-
-HHHHHHHHHHHHHHHHTT-
-HHHHHHHHHHHHHHHHTT-
-HHHHHHHHHHHHHHHHHH-
-HHHHHHHHHHHHHHHHTT-
-HHHHHHHHHHHHHHHHTT-
-HHHHHHHHHHHHHHHTTT-
-HHHHHHHHHHHHHHHHTT-
-HHHHHHHHHHHHHHHHTT-
-HHHHHHHHHHHHHHHHHH-
-HHHHHHHHHHHHHHHHHH-
-HHHHHHHHHHHHHHHHHT-
-HHHHHHHHHHHHHHHHHT-
-HHHHHHHHHHHHHHHHHH-
-HHHHHHHHHHHHHHHHHH-
-HHHHHHHHHHHHHHHHHH-
-HHHHHHHHHHHHHHHHHH-
-HHHHHHHHHHHHHHHHHH-
-HHHHHHHHHHHHHHHHHT-
-HHHHHHHHHHHHHHHHHH-
-HHHHHHHHHHHHHHHHHT-
-HHHHHHHHHHHHHHHHHH-
-HHHHHHHHHHHHHHHHTT-
-TTTHHHHHHHHHHHHHTT-
-HHHHHHHHHHHHHHHHH--
-HHHHHHHHHHHHHHHHTT-
-HHHHHHHHHHHHHHHTTT-
-HHHHHHHHHHHHHHHHTT-
-HHHHHHHHHHHHHHHHTT-
-HHHHHHHHHHHHHHHHTT-
-HHHHHHHHHHHHHHHTT--
-HHHHHHHHHHHHHHHHHT-
-HHHHHHHHHHHHHHHHH--
-HHHHHHHHHHHHHHTTT--
-HHHHHHHHHHHHHHTTT--
-HHHHHHHHHHHHHHHTS--
-HHHHHHHHHHHHHHTTS--
-HHHHHHHHHHHHHHHHHT-
-HHHHHHHHHHHHHHTTT--
-HHHHHHHHHHHHHHHHH--
-HHHHHHHHHHHHHHHHH--
-HHHHHHHHHHHHHHHHT--
-HHHHHHHHHHHHHHHHH--
-HHHHHHHHHHHHHHHHH--
-HHHHHHHHHHHHHHHHH--
-HHHHHHHHHHHHHHTTS--
-HHHHHHHHHHHHHHHTT--
-HHHHHHHHHHHHHHHHH--
-HHHHHHHHHHHHHHHHH--
-HHHHHHHHHHHHHHHHHT-
-HHHHHHHHHHHHHHHHT--
-HHHHHHHHHHHHHHHHHT-
-HHHHHHHHHHHHHHHHT--
-HHHHHHHHHHHHHHHHHT-
-HHHHHHHHHHHHHHHHH--
-HHHHHHHHHHHHHHHHT--
-HHHHHHHHHHHHHHHHH--
-HHHHHHHHHHHHHHHHH--
-HHHHHHHHHHHHHHHHHT-
-HHHHHHHHHHHHHHHHHH-
-HHHHHHHHHHHHHHHHHH-
-HHHHHHHHHHHHHHHHHH-
-HHHHHHHHHHHHHHHHHH-
-HHHHHHHHHHHHHHHHHH-
-HHHHHHHHHHHHHHHHHH-
-HHHHHHHHHHHHHHHHTT-
-HHHHHHHHHHHHHHHHHH-
-HHHHHHHHHHHHHHHHHT-
-HHHHHHHHHHHHHHHHHT-
-HHHHHHHHHHHHHHHHHH-
-HHHHHHHHHHHHHHHHTT-
-HHHHHHHHHHHHHHHHHH-
-HHHHHHHHHHHHHHHHH--
-HHHHHHHHHHHHHHHHTT-
-HHHHHHHHHHHHHHHHTT-
-HHHHHHHHHHHHHHHHH--
-HHHHHHHHHHHHHHHHH--
-HHHHHHHHHHHHHHHHH--
-HHHHHHHHHHHHHHHHHT-
-HHHHHHHHHHHHHHHHHH-
-HHHHHHHHHHHHHHHHHH-
-HHHHHHHHHHHHHHHHHT-
-HHHHHHHHHHHHHHHHHH-
-HHHHHHHHHHHHHHHHH--
-HHHHHHHHHHHHHHHHTT-
-HHHHHHHHHHHHHHHHHH-
-HHHHHHHHHHHHHHHHHH-
-HHHHHHHHHHHHHHHHHT-
-HHHHHHHHHHHHHHHHHH-
-HHHHHHHHHHHHHHHHHH-
-HHHHHHHHHHHHHHHHHH-
-HHHHHHHHHHHHHHHHHH-
-HHHHHHHHHHHHHHHHHH-
-HHHHHHHHHHHHHHHHHH-
-HHHHHHHHHHHHHHHHHH-
-HHHHHHHHHHHHHHHHHH-
-HHHHHHHHHHHHHHHHHH-
-HHHHHHHHHHHHHHHHHH-
-HHHHHHHHHHHHHHHHHH-
-HHHHHHHHHHHHHHHHHH-
-HHHHHHHHHHHHHHHHHH-
-HHHHHHHHHHHHHHHHHH-
-HHHHHHHHHHHHHHHHHH-
-HHHHHHHHHHHHHHHHHH-
-HHHHHHHHHHHHHHHHHH-
-HHHHHHHHHHHHHHHHHH-
-HHHHHHHHHHHHHHHHHH-
-HHHHHHHHHHHHHHHHHT-
-HHHHHHHHHHHHHHHHHH-
-HHHHHHHHHHHHHHHHHH-
-HHHHHHHHHHHHHHHHHT-
-HHHHHHHHHHHHHHHHHH-
-HHHHHHHHHHHHHHHHHH-
-HHHHHHHHHHHHHHHHHH-
-HHHHHHHHHHHHHHHHHH-
-HHHHHHHHHHHHHHHHHH-
-HHHHHHHHHHHHHHHHHH-
-HHHHHHHHHHHHHHHHHH-
-HHHHHHHHHHHHHHHHHH-
-HHHHHHHHHHHHHHHHHH-
-HHHHHHHHHHHHHHHHHH-
-HHHHHHHHHHHHHHHHHH-
-HHHHHHHHHHHHHHHHTT-
-HHHHHHHHHHHHHHHHHH-
-HHHHHHHHHHHHHHHHHH-
-HHHHHHHHHHHHHHHHH--
-HHHHHHHHHHHHHHHHTT-
-HHHHHHHHHHHHHHHHTT-
-HHHHHHHHHHHHHHHTTT-
-HHHHHHHHHHHHHHHHHH-
-HHHHHHHHHHHHHHHHHH-
-HHHHHHHHHHHHHHHHHH-
-HHHHHHHHHHHHHHHHHT-
-HHHHHHHHHHHHHHHHHH-
-HHHHHHHHHHHHHHHHHH-
-HHHHHHHHHHHHHHHHHH-
-HHHHHHHHHHHHHHHHHT-
-HHHHHHHHHHHHHHHHHH-
-HHHHHHHHHHHHHHHHHH-
-HHHHHHHHHHHHHHHTTT-
-HHHHHHHHHHHHHHHHHT-
-HHHHHHHHHHHHHHHHHH-
-HHHHHHHHHHHHHHHHHH-
-HHHHHHHHHHHHHHHHHH-
-HHHHHHHHHHHHHHHHHT-
-HHHHHHHHHHHHHHHHHH-
-HHHHHHHHHHHHHHHHHH-
-HHHHHHHHHHHHHHHHHH-
-HHHHHHHHHHHHHHHHHH-
--HHHHHHHHHHHHHHHHT-
-HHHHHHHHHHHHHHHHHT-
-TTHHHHHHHHHHHHHHH--
-HHHHHHHHHHHHHHHHHT-
-HHHHHHHHHHHHHHHHH--
-HHHHHHHHHHHHHHHHHT-
-HHHHHHHHHHHHHHHHHH-
-HHHHHHHHHHHHHHHHTT-
-HHHHHHHHHHHHHHHHHH-
-HHHHHHHHHHHHHHHHHH-
-HHHHHHHHHHHHHHHHHH-
-HHHHHHHHHHHHHHHHTT-
-HHHHHHHHHHHHHHHHHT-
-HHHHHHHHHHHHHHHHTT-
-HHHHHHHHHHHHHHHHTT-
-HHHHHHHHHHHHHHHHTT-
--HHHHHHHHHHHHHHHTT-
-TTHHHHHHHHHHHHHHTT-
-HHHHHHHHHHHHHHHHTT-
-HHHHHHHHHHHHHHHHTT-
-HHHHHHHHHHHHHHHHTT-
-HHHHHHHHHHHHHHHHTT-
-HHHHHHHHHHHHHHHHTT-
-HHHHHHHHHHHHHHHHTT-
-HHHHHHHHHHHHHHHHTT-
-HHHHHHHHHHHHHHHHTT-
-HHHHHHHHHHHHHHHHHH-
-HHHHHHHHHHHHHHHHHH-
-HHHHHHHHHHHHHHHHHH-
-HHHHHHHHHHHHHHHHHH-
-HHHHHHHHHHHHHHHHHH-
-HHHHHHHHHHHHHHGGGT-
-HHHHHHHHHHHHHHHHTT-
-HHHHHHHHHHHHHHHHHH-
-HHHHHHHHHHHHHHHHHH-
-HHHHHHHHHHHHHHHHHH-
-HHHHHHHHHHHHHHHHTT-
-HHHHHHHHHHHHHHHTTT-
-HHHHHHHHHHHHHHHTTT-
-HHHHHHHHHHHHHHHHTT-
-HHHHHHHHHHHHHHHHHH-
-HHHHHHHHHHHHHHHTTT-
-HHHHHHHHHHHHHHHHHH-
-HHHHHHHHHHHHHHHTTT-
-HHHHHHHHHHHHHHHHHH-
-HHHHHHHHHHHHHHHHHH-
-HHHHHHHHHHHHHHHHTT-
-TTHHHHHHHHHHHHHHTT-
-HHHHHHHHHHHHHHHHTT-
-HHHHHHHHHHHHHHHHTT-
-HHHHHHHHHHHHHHHHHT-
-HHHHHHHHHHHHHHHHHT-
-HHHHHHHHHHHHHHHGGG-
-HHHHHHHHHHHHHHHHHT-
-HHHHHHHHHHHHHHHHTT-
-TTHHHHHHHHHHHHHHHH-
--HHHHHHHHHHHHHHHHH-
--HHHHHHHHHHHHHHHT--
--THHHHHHHHHHHHHHHH-
--HHHHHHHHHHHHHHHHT-
--HHHHHHHHHHHHHHHTT-
--HHHHHHHHHHHHHHHHT-
--HHHHHHHHHHHHHHHHH-
--THHHHHHHHHHHHHHHH-
--THHHHHHHHHHHHHHH--
-THHHHHHHHHHHHHHHHT-
--THHHHHHHHHHHHHTT--
--HHHHHHHHHHHHHHHHH-
-THHHHHHHHHHHHHHHHH-
-HHHHHHHHHHHHHHHHHH-
-HHHHHHHHHHHHHHHHHH-
-HHHHHHHHHHHHHHHHHH-
-HHHHHHHHHHHHHHHHHH-
-HHHHHHHHHHHHHHHHHH-
-HHHHHHHHHHHHHHHHHH-
-HHHHHHHHHHHHHHHHHH-
-HHHHHHHHHHHHHHHHHH-
-HHHHHHHHHHHHHHHHHT-
-HHHHHHHHHHHHHHHHHT-
-HHHHHHHHHHHHHHHHHH-
-HHHHHHHHHHHHHHHHHT-
-HHHHHHHHHHHHHHHHHH-
-HHHHHHHHHHHHHHHHHH-
-HHHHHHHHHHHHHHHHHH-
--HHHHHHHHHHHHHHHHH-
-HHHHHHHHHHHHHHHHHH-
-HHHHHHHHHHHHHHHHHH-
-HHHHHHHHHHHHHHHHHH-
-HHHHHHHHHHHHHHHHHH-
-HHHHHHHHHHHHHHHHHT-
-HHHHHHHHHHHHHHHHTT-
-HHHHHHHHHHHHHHHHHH-
-HHHHHHHHHHHHHHHHHH-
-HHHHHHHHHHHHHHHTT--
-HHHHHHHHHHHHHHHHHH-
-HHHHHHHHHHHHHHHHHH-
--HHHHHHHHHHHHHHHHH-
--HHHHHHHHHHHHHHHHH-
--HHHHHHHHHHHHHHHHH-
--HHHHHHHHHHHHHHHHT-
-HHHHHHHHHHHHHHHHHH-
-HHHHHHHHHHHHHHHHHH-
-HHHHHHHHHHHHHHHHTT-
-HHHHHHHHHHHHHHHHHH-
-HHHHHHHHHHHHHHHHH--
-HHHHHHHHHHHHHHHHTT-
-HHHHHHHHHHHHHHHHTT-
-HHHHHHHHHHHHHHHHHH-
-HHHHHHHHHHHHHHHHHT-
-HHHHHHHHHHHHHHHHHH-
-HHHHHHHHHHHHHHHHHH-
-HHHHHHHHHHHHHHHHHT-
-HHHHHHHHHHHHHHHHHH-
-HHHHHHHHHHHHHHHHHT-
-HHHHHHHHHHHHHHHHHH-
-HHHHHHHHHHHHHHHHHH-
-HHHHHHHHHHHHHHHHHH-
-HHHHHHHHHHHHHHHHHH-
-HHHHHHHHHHHHHHHHHH-
-HHHHHHHHHHHHHHHHHH-
-HHHHHHHHHHHHHHHHHH-
-HHHHHHHHHHHHHHHHHH-
-HHHHHHHHHHHHHHHHHH-
-HHHHHHHHHHHHHHHHHH-
-HHHHHHHHHHHHHHHHHH-
-HHHHHHHHHHHHHHHHHH-
-HHHHHHHHHHHHHHHHHH-
-HHHHHHHHHHHHHTHHHH-
-HHHHHHHHHHHHHHHHHH-
-HHHHHHHHHHHHHHHHHH-
-HHHHHHHHHHHHHHHHHH-
-HHHHHHHHHHHHHHHTTT-
-HHHHHHHHHHHHHHHHTT-
-HHHHHHHHHHHHHHHHHH-
-HHHHHHHHHHHHHHHHTT-
-HHHHHHHHHHHHHHHHHH-
-HHHHHHHHHHHHHHHHHH-
-HHHHHHHHHHHHHHHHHH-
-HHHHHHHHHHHHHHHTT--
-HHHHHHHHHHHHHHHHT--
-HHHHHHHHHHHHHHHTT--
-HHHHHHHHHHHHHHHHHH-
-HHHHHHHHHHHHHHHHHH-
-HHHHHHHHHHHHHHHHTT-
-HHHHHHHHHHHHHHHHHH-
-HHHHHHHHHHHHHHHHHH-
-HHHHHHHHHHHHHHHTTT-
-HHHHHHHHHHHHHHHHHH-
-HHHHHHHHHHHHHHHHHH-
-HHHHHHHHHHHHHHHHHH-
-HHHHHHHHHHHHHHHHHH-
-HHHHHHHHHHHHHHHHHH-
-HHHHHHHHHHHHHHHTTT-
-HHHHHHHHHHHHHHHHHH-
-HHHHHHHHHHHHHHHHHH-
-HHHHHHHHHHHHHHHHHH-
-HHHHHHHHHHHHHHHHTT-
-HHHHHHHHHHHHHHHHHT-
-HHHHHHHHHHHHHHHHHH-
-HHHHHHHHHHHHHHHHTT-
-HHHHHHHHHHHHHHHTTT-
-HHHHHHHHHHHHHHHHHH-
-HHHHHHHHHHHHHHHHHH-
-HHHHHHHHHHHHHHHHHH-
-HHHHHHHHHHHHHHHTTT-
-HHHHHHHHHHHHHHHTTT-
-HHHHHHHHHHHHHHHHHH-
-HHHHHHHHHHHHHHHHHH-
-HHHHHHHHHHHHHHHHTT-
-HHHHHHHHHHHHHHHHHH-
-HHHHHHHHHHHHHHHHHH-
-HHHHHHHHHHHHHHHHHH-
-HHHHHHHHHHHHHHHHHH-
-HHHHHHHHHHHHHHHHHH-
-HHHHHHHHHHHHHHHHHH-
-HHHHHHHHHHHHHHHHHH-
-HHHHHHHHHHHHHHHHHH-
-HHHHHHHHHHHHHHHHHH-
-HHHHHHHHHHHHHHHHTT-
-HHHHHHHHHHHHHHHHH--
-HHHHHHHHHHHHHHHGGG-
-HHHHHHHHHHHHHHHHHT-
-HHHHHHHHHHHHHHHHHH-
-HHHHHHHHHHHHHHHHHH-
-HHHHHHHHHHHHHHHHH--
-HHHHHHHHHHHHHHHTT--
-HHHHHHHHHHHHHHHHH--
-HHHHHHHHHHHHHHHHH--
-HHHHHHHHHHHHHHHTT--
-HHHHHHHHHHHHHHHHHT-
-HHHHHHHHHHHHHHHTT--
-HHHHHHHHHHHHHHHHH--
-HHHHHHHHHHHHHHHHH--
-HHHHHHHHHHHHHHHHTT-
-HHHHHHHHHHHHHHHHHT-
-HHHHHHHHHHHHHHHHHT-
-HHHHHHHHHHHHHHHHH--
-HHHHHHHHHHHHHHHHHT-
-HHHHHHHHHHHHHHHHT--
-HHHHHHHHHHHHHHHHHT-
-HHHHHHHHHHHHHHHTT--
-HHHHHHHHHHHHHHHHHT-
-HHHHHHHHHHHHHHHHHT-
-HHHHHHHHHHHHHHHHHH-
-HHHHHHHHHHHHHHHHHT-
-HHHHHHHHHHHHHHHHHH-
-HHHHHHHHHHHHHHHHHT-
-HHHHHHHHHHHHHHHHTT-
-HHHHHHHHHHHHHHHHH--
-HHHHHHHHHHHHHHHHH--
-HHHHHHHHHHHHHHHHHT-
-HHHHHHHHHHHHHHHHHT-
-HHHHHHHHHHHHHHHHHT-
-HHHHHHHHHHHHHHHHTT-
-HHHHHHHHHHHHHHHHHH-
-HHHHHHHHHHHHHHHHT--
-HHHHHHHHHHHHHHHTT--
-HHHHHHHHHHHHHHHHH--
-HHHHHHHHHHHHHHHHH--
-HHHHHHHHHHHHHHHHH--
-HHHHHHHHHHHHHHHTT--
-HHHHHHHHHHHHHHTTT--
-HHHHHHHHHHHHHTTTT--
-HHHHHHHHHHHHHHGGGG-
-HHHHHHHHHHHHHHGGGT-
-HHHHHHHHHHHHHGGGT--
-HHHHHHHHHHHHTGGGT--
-HHHHHHHHHHHHGGGGT--
-HHHHHHHHHHHHGGGGT--
-HHHHHHHHHHHHGGGGT--
-HHHHHHHHHHHHGGGGT--
-HHHHHHHHHHHHGGGGS--
-HHHHHHHHHHHHHTTTT--
-HHHHHHHHHHHHGGGGT--
-HHHHHHHHHHHHGGGGG--
-HHHHHHHHHHHHHGGGG--
-HHHHHHHHHHHHGGGGG--
-HHHHHHHHHHHHGGGGS--
-HHHHHHHHHHHHGGGGG--
-HHHHHHHHHHHHHHHTT--
-HHHHHHHHHHHHHHHHT--
-HHHHHHHHHHHHHHHHT--
-HHHHHHHHHHHHHHHHT--
-HHHHHHHHHHHHHHHHH--
-HHHHHHHHHHHHHHHTT--
-HHHHHHHHHHHHHHHTT--
--HHHHHHHHHHHHHHTT--
-HHHHHHHHHHHHHHHTT--
-HHHHHHHHHHHHHHHHT--
--HHHHHHHHHHHHHHTT--
-HHHHHHHHHHHHHHHHHT-
-HHHHHHHHHHHHHHHHTT-
-HHHHHHHHHHHHHHHHTT-
-HHHHHHHHHHHHHHHHHT-
-HHHHHHHHHHHHHHHHTT-
--HHHHHHHHHHHHHHHT--
-HHHHHHHHHHHHHHHHTT-
-HHHHHHHHHHHHHHHHTT-
--HHHHHHHHHHHHHHHHT-
-HHHHHHHHHHHHHHHHHT-
-TTHHHHHHHHHHHHHHHH-
-HHHHHHHHHHHHHHHHHH-
-HHHHHHHHHHHHHHHHHT-
-HHHHHHHHHHHHHHHHTT-
-HHHHHHHHHHHHHHHHHT-
-HHHHHHHHHHHHHHHHH--
-HHHHHHHHHHHHHHHHH--
-HHHHHHHHHHHHHHHHHH-
-HHHHHHHHHHHHHHHHHH-
-HHHHHHHHHHHHHHHHHH-
-HHHHHHHHHHHHHHHHHT-
-HHHHHHHHHHHHHHHHHT-
-HHHHHHHHHHHHHHHHHH-
-HHHHHHHHHHHHHHHHHH-
-HHHHHHHHHHHHHHHHHH-
-HHHHHHHHHHHHHHHHHH-
-HHHHHHHHHHHHHHHHHT-
-HHHHHHHHHHHHHHHHH--
-HHHHHHHHHHHHHHHHHT-
-TTHHHHHHHHHHHHHHHT-
-HHHHHHHHHHHHHHHHHH-
-TTHHHHHHHHHHHHHHHH-
--HHHHHHHHHHHHHHHHH-
-HHHHHHHHHHHHHHHHHT-
-HHHHHHHHHHHHHHHHHT-
-HHHHHHHHHHHHHHHHHH-
-HHHHHHHHHHHHHHHHHH-
-HHHHHHHHHHHHHHHHHH-
-HHHHHHHHHHHHHHHHHT-
-HHHHHHHHHHHHHHHHHT-
-HHHHHHHHHHHHHHHHHT-
-HHHHHHHHHHHHHHHHTT-
-HHHHHHHHHHHHHHHTTT-
-HHHHHHHHHHHHHHHHHT-
-HHHHHHHHHHHHHHHHHH-
-HHHHHHHHHHHHHHHHHH-
-HHHHHHHHHHHHHHHTTT-
-HHHHHHHHHHHHHHHHHH-
-THHHHHHHHHHHHHHHHH-
--HHHHHHHHHHHHHHHHH-
-HHHHHHHHHHHHHHHHHH-
-HHHHHHHHHHHHHHHHHT-
-HHHHHHHHHHHHHHHHTT-
-HHHHHHHHHHHHHHHHH--
-HHHHHHHHHHHHHHHHH--
-HHHHHHHHHHHHHHHHHT-
-HHHHHHHHHHHHHHHHTT-
-HHHHHHHHHHHHHHHHTT-
-HHHHHHHHHHHHHHHHHT-
-HHHHHHHHHHHHHHHHTT-
-HHHHHHHHHHHHHHHHTT-
-HHHHHHHHHHHHHHHHHH-
-HHHHHHHHHHHHHHHHHH-
-HHHHHHHHHHHHHHHHHH-
-HHHHHHHHHHHHHHHHHH-
-HHHHHHHHHHHHHHHHHH-
-HHHHHHHHHHHHHHHHHH-
-HHHHHHHHHHHHHHHHHH-
-HHHHHHHHHHHHHHHHTT-
-HHHHHHHHHHHHHHHHTT-
-HHHHHHHHHHHHHHHHT--
-HHHHHHHHHHHHHHHHHH-
-HHHHHHHHHHHHHHHHH--
-HHHHHHHHHHHHHHHHTT-
-HHHHHHHHHHHHHHHHHH-
-HHHHHHHHHHHHHHHHHH-
-HHHHHHHHHHHHHHHHHT-
-HHHHHHHHHHHHHHHHHT-
-HHHHHHHHHHHHHHHHHH-
-HHHHHHHHHHHHHHHHHH-
-HHHHHHHHHHHHHHHHHH-
-HHHHHHHHHHHHHHHHHH-
-HHHHHHHHHHHHHHHHHH-
-HHHHHHHHHHHHHHHHHH-
-HHHHHHHHHHHHHHHHHH-
-HHHHHHHHHHHHHHHHHH-
-HHHHHHHHHHHHHHHHHH-
-HHHHHHHHHHHHHHHHTT-
-HHHHHHHHHHHHHHHHHT-
-HHHHHHHHHHHHHHHHHH-
-HHHHHHHHHHHHHHHHHH-
-HHHHHHHHHHHHHHHHHT-
-HHHHHHHHHHHHHHHHHH-
-HHHHHHHHHHHHHHHHTT-
-HHHHHHHHHHHHHHHHHH-
-HHHHHHHHHHHHHHHTTT-
--HHHHHHHHHHHHHHTTT-
-HHHHHHHHHHHHHHHHHH-
-HHHHHHHHHHHHHHHHHH-
-HHHHHHHHHHHHHHHTTT-
-HHHHHHHHHHHHHHHHHH-
-HHHHHHHHHHHHHHHHHH-
-HHHHHHHHHHHHHHHHHH-
-HHHHHHHHHHHHHHHHHH-
-HHHHHHHHHHHHHHHHHH-
-HHHHHHHHHHHHHHHHHH-
-HHHHHHHHHHHHHHHHTT-
-HHHHHHHHHHHHHHHTT--
-HHHHHHHHHHHHHHHHTT-
-HHHHHHHHHHHHHHHHTT-
-HHHHHHHHHHHHHHHH---
-HHHHHHHHHHHHHHHTT--
-HHHHHHHHHHHHHHHHT--
-HHHHHHHHHHHHHHHTT--
-HHHHHHHHHHHHHHHHT--
-HHHHHHHHHHHHHHHTT--
-HHHHHHHHHHHHHHHHH--
-HHHHHHHHHHHHHHHHH--
-HHHHHHHHHHHHHHHHH--
-HHHHHHHHHHHHHHHHH--
-HHHHHHHHHHHHHHHHH--
-HHHHHHHHHHHHHHHHH--
-HHHHHHHHHHHHHHHHH--
-HHHHHHHHHHHHHHHHH--
-HHHHHHHHHHHHHHHHH--
-HHHHHHHHHHHHHHHHH--
-HHHHHHHHHHHTTHHHH--
-HHHHHHHHHHHHHHHHH--
-HHHHHHHHHHHTTHHHH--
-HHHHHHHHHHHHHGGGG--
-HHHHHHHHHHHHHHHTT--
-HHHHHHHHHHHHHHHTT--
-HHHHHHHHHHHHHHHHH--
-HHHHHHHHHHHHHHHHS--
-HHHHHHHHHHHHHHHTT--
-HHHHHHHHHHHHHHHHH--
-HHHHHHHHHHHHHHHHH--
-HHHHHHHHHHHHHHHTT--
-HHHHHHHHHHHHHHHHH--
-HHHHHHHHHHHHHHHHT--
-HHHHHHHHHHHHHHHHH--
-HHHHHHHHHHHHHHHTT--
-HHHHHHHHHHHHHHHHH--
-HHHHHHHHHHHHHHHHT--
-HHHHHHHHHHHHHHHTT--
-HHHHHHHHHHHHHHHHT--
-HHHHHHHHHHHHHHHHH--
-THHHHHHHHHHHHHHTT--
-THHHHHHHHHHHHHHTT--
-HHHHHHHHHHHHHHHHH--
-HHHHHHHHHHHHHHHTT--
-HHHHHHHHHHHHHHTTS--
-HHHHHHHHHHHHHHHHT--
-HHHHHHHHHHHHHHHTT--
-HHHHHHHHHHHHHHHTT--
-HHHHHHHHHHHHHHHTS--
-HHHHHHHHHHHHHHHTS--
-HHHHHHHHHHHHHHHTT--
-HHHHHHHHHHHHHHTTS--
-HHHHHHHHHHHHHHTTS--
-HHHHHHHHHHHHHHHTS--
-HHHHHHHHHHHHHTTS---
-HHHHHHHHHHHHHTTS---
-HHHHHHHHHHHHHTTSS--
-HHHHHHHHHHHHHGGGS--
-HHHHHHHHHHHHHHTSS--
-HHHHHHHHHHHHHT-SS--
-HHHHHHHHHHHHHT-SS--
-HHHHHHHHHHHHHTTSS--
-HHHHHHHHHHHHHT-S---
-HHHHHHHHHHHHHH-S---
-HHHHHHHHHHHHHTSS---
-HHHHHHHHHHHHHTTS---
-HHHHHHHHHHHHHTSS---
-HHHHHHHHHHHHHHSS---
-HHHHHHHHHHHHHTTSS--
-HHHHHHHHHHHHHTTSS--
-HHHHHHHHHHHHHHTSS--
-HHHHHHHHHHHHHHTSS--
-TTHHHHHHHHHHTT-S---
-HHHHHHHHHHHHTT--S--
-HHHHHHHHHHHHTT--S--
-HHHHHHHHHHHHHH-----
-HHHHHHHHHHHHHT-----
-HHHHHHHHHHHHHH-----
-HHHHHHHHHHHHHH-----
-HHHHHHHHHHHHHH-----
-HHHHHHHHHHHHHT-----
-HHHHHHHHHHHHHH-----
-HHHHHHHHHHHHHH-----
-HHHHHHHHHHHTTS-----
-HHHHHHHHHHHHHH--S--
-HHHHHHHHHHHHHT-----
-HHHHHHHHHHHHHT--S--
-HHHHHHHHHHHHHT--S--
-HHHHHHHHHHHHHT-----
-HHHHHHHHHHHHHT-SS--
-HHHHHHHHHHHHHT-S---
-HHHHHHHHHHHHHHSS---
-HHHHHHHHHHHHTTSSS--
-HHHHHHHHHHHHHH-SS--
-HHHHHHHHHHHHHHS----
-HHHHHHHHHHHHHHSS---
-HHHHHHHHHHHHTT-----
-HHHHHHHHHHHHHHSSS--
-HHHHHHHHHHHHTT-SS--
-HHHHHHHHHHHGGG-S---
-HHHHHHHHHHHTTS-SS--
-HHHHHHHHHHHHTTSSS--
-HHHHHHHHHHHHTT-SS--
-HHHHHHHHHHHHTT-SS--
-HHHHHHHHHHHHTT--S--
-HHHHHHHHHHHGGG--S--
-HHHHHHHHHHHHTT--S--
-HHHHHHHHHHHHTT--S--
-HHHHHHHHHHHHTT-SS--
-HHHHHHHHHHHTTT-SS--
-HHHHHHHHHHHSTT-SS--
--HHHHHHHHHHTTT-SS--
-HHHHHHHHHHHTTTSSS--
-HHHHHHHHHHHSTT-SS--
-HHHHHHHHHHHTTT--S--
-HHHHHHHHHHT-TT--S--
-HHHHHHHHHHT-TT--S--
-HHHHHHHHHHTTTT--S--
-HHHHHHHHHTTSTT--S--
-HHHHHHHHHHTTTTS----
-HHHHHHHHHHTTSSS----
-HHHHHHHHHHHHTT--S--
-HHHHHHHHHHHT-S--S--
-HHHHHHHHHHTTTT--S--
-HHHHHHHHHHHHTT--S--
-HHHHHHHHHHHTTT--S--
-HHHHHHHHHHHTTT--S--
-HHHHHHHHHHHSTT--S--
-HHHHHHHHHHHSTT--S--
-HHHHHHHHTGGGGGG-S--
-HHHHHHHHHHTTGGGSS--
-HHHHHHHHHHHT-TTTS--
-HHHHHHHHHHHTTTTT---
-HHHHHHHHHHHHTTTT---
-HHHHHHHHHHHHTTSSS--
-HHHHHHHHHHHSTTSSS--
-HHHHHHHHHHHTTT-SS--
-HHHHHHHHHHHTTT-SS--
-HHHHHHHHHHHTTT-SS--
-HHHHHHHHHHHTTT--S--
-HHHHHHHHHHTTTT--S--
-HHHHHHHHHHHTTT--S--
-HHHHHHHHHHTSTTS-S--
-HHHHHHHHHHHHTT-SS--
-HHHHHHHHHHHHGGGSS--
-HHHHHHHHHHHHGGGGS--
-HHHHHHHHHTTTGGGG---
-TTHHHHHHHTTTGGGGS--
-HHHHHHHHHHHHHHHHS--
-HHHHHHHHHHHHHTTSS--
-HHHHHHHHHHHHHHHHS--
-HHHHHHHHHHHHHHHHS--
-HHHHHHHHHHHHHTTTS--
-HHHHHHHHHHHHHHTTS--
-HHHHHHHHHHHHHHHTS--
-HHHHHHHHHHHHHHTTS--
-HHHHHHHHHHHHHHHTS--
-HHHHHHHHHHHHHHHSS--
-HHHHHHHHHHHHHTTSS--
-HHHHHHHHHHHHTTTSS--
-HHHHHHHHHHHHHHHTS--
-HHHHHHHHHHHHHHHSS--
-HHHHHHHHHHHHTTTSS--
-HHHHHHHHHHHHHHHTS--
-HHHHHHHHHHHHHHHTS--
-HHHHHHHHHHHHHHTTS--
-TTHHHHHHHHHHHHHHS--
-HHHHHHHHHHHHTTTSS--
-HHHHHHHHHHHHHHHTS--
-HHHHHHHHHHHHHHTTS--
-HHHHHHHHHHHHHTTTS--
-HHHHHHHHHHHHHHTTS--
-HHHHHHHHHHHHHHHHS--
-HHHHHHHHHHHHHHHHS--
-HHHHHHHHHHHHHHHHS--
-HHHHHHHHHHHHHHTT---
-HHHHHHHHHHHHHHHTS--
-HHHHHHHHHHHHHHTTS--
-HHHHHHHHHHHHHHHTS--
-HHHHHHHHHHHHHHTTS--
-HHHHHHHHHHHHHHHHS--
-HHHHHHHHHHHHHHHHS--
-HHHHHHHHHHHHHHTTS--
-HHHHHHHHHHHHHHHHS--
-HHHHHHHHHHHHHHTTS--
-HHHHHHHHHHHHHHHHS--
-HHHHHHHHHHHHHHTTS--
-HHHHHHHHHHHHHHHHS--
-HHHHHHHHHHHHHHHHS--
-HHHHHHHHHHHHHHTTS--
-HHHHHHHHHHHHHHTTS--
-HHHHHHHHHHHHHHHHS--
-HHHHHHHHHHHHHHHHS--
-HHHHHHHHHHHHHHHHS--
-HHHHHHHHHHHHHHHHS--
-HHHHHHHHHHHHHHTTS--
-HHHHHHHHHHHHHHHHS--
-HHHHHHHHHHHHHHHTS--
-HHHHHHHHHHHHHHHHS--
-HHHHHHHHHHHHHHHHS--
-HHHHHHHHHHHHHHHSS--
-HHHHHHHHHHHHHHHHS--
-HHHHHHHHHHHHHHHHS--
-HHHHHHHHHHHHHHHSS--
-HHHHHHHHHHHHHHHSS--
-HHHHHHHHHHHHHHHTS--
-HHHHHHHHHHHHHHTTS--
-HHHHHHHHHHHHHHHHS--
-HHHHHHHHHHHHHHHHS--
-HHHHHHHHHHHHHHHHS--
-HHHHHHHHHHHHHHTTS--
-HHHHHHHHHHHHHTTSS--
-HHHHHHHHHHHHHHHHS--
-HHHHHHHHHHHHHHTTS--
-HHHHHHHHHHHHHHTTS--
-HHHHHHHHHHHHHHTTS--
-HHHHHHHHHHHHHHHH---
-HHHHHHHHHHHHHHHHS--
-HHHHHHHHHHHHHHTTS--
-HHHHHHHHHHHHHHTTS--
-HHHHHHHHHHHHHHHHS--
-HHHHHHHHHHHHHHHHS--
-HHHHHHHHHHHHHHHSS--
-HHHHHHHHHHHHHHHTS--
-HHHHHHHHHHHHHHHHS--
-HHHHHHHHHHHHHHHH---
-HHHHHHHHHHHHHHHHS--
-HHHHHHHHHHHHHHHHS--
-HHHHHHHHHHHHHHHT---
-HHHHHHHHHHHHHHHS---
-HHHHHHHHHHHHHHHT---
-HHHHHHHHHHHHHHHH---
-HHHHHHHHHHHHHHTS---
-HHHHHHHHHHHHHTTT---
-HHHHHHHHHHHHHHHH---
-HHHHHHHHHHHHHHHH---
-HHHHHHHHHHHHHHHH---
-HHHHHHHHHHHHHHHH---
--HHHHHHHHHHHHTTS---
--HHHHHHHHHHHHHHH---
--HHHHHHHHHHHHHHT---
--HHHHHHHHHHHHTTS---
--HHHHHHHHHHHHHTT---
--HHHHHHHHHHHHHHS---
--HHHHHHHHHHHHHTT---
--HHHHHHHHHHHHTTS---
-THHHHHHHHHHHHHTTS--
--HHHHHHHHHHHHTTT---
--HHHHHHHHHHHHHHT---
--HHHHHHHHHHHHHTT---
--HHHHHHHHHHHHTTT---
--HHHHHHHHHHHHHTT---
--HHHHHHHHHHHHHHT---
-HHHHHHHHHHHHHHHT---
-HHHHHHHHHHHHHHHH---
-HHHHHHHHHHHHHHHT---
-HHHHHHHHHHHHHHHT---
-HHHHHHHHHHHHHTTTS--
-HHHHHHHHHHHHHHHH---
-HHHHHHHHHHHHHHHH---
-HHHHHHHHHHHHHHTT---
-HHHHHHHHHHHHHHHH---
-HHHHHHHHHHHHHHTT---
-HHHHHHHHHHHHHHTT---
-HHHHHHHHHHHHHHHHS--
-HHHHHHHHHHHHHHHHS--
-HHHHHHHHHHHHHHTS---
-HHHHHHHHHHHHHHTT---
-HHHHHHHHHHHHHHHH---
-HHHHHHHHHHHHHHTT---
-HHHHHHHHHHHHHHTT---
-HHHHHHHHHHHHHHHH---
-HHHHHHHHHHHHHHHH---
-HHHHHHHHHHHHHHTT---
-HHHHHHHHHHHHHHHT---
-HHHHHHHHHHHHHHTT---
-HHHHHHHHHHHHHHHT---
-HHHHHHHHHHHHHHHT---
-HHHHHHHHHHHHHHHS---
-HHHHHHHHHHHHHHHT---
-HHHHHHHHHHHHHHHT---
-HHHHHHHHHHHHHTTT---
-HHHHHHHHHHHHHTTS---
-HHHHHHHHHHHHHHHHS--
-HHHHHHHHHHHHHHTTS--
-HHHHHHHHHHHHHHTT---
-HHHHHHHHHHHHHHTT---
-HHHHHHHHHHHHHTTS---
-HHHHHHHHHHHHHHHT---
-HHHHHHHHHHHHHHH----
-HHHHHHHHHHHHHHH----
-HHHHHHHHHHHHHHT----
-HHHHHHHHHHHHHHT----
-HHHHHHHHHHHHHHTS---
-HHHHHHHHHHHHHHTS---
-HHHHHHHHHHHHHHHTT--
-HHHHHHHHHHHHHHTS---
-HHHHHHHHHHHHHHTS---
-HHHHHHHHHHHHHTTS---
-HHHHHHHHHHHHHHHTT--
-HHHHHHHHHHHHHHHS---
-HHHHHHHHHHHHHTTTT--
-HHHHHHHHHHHHHHTTTT-
-HHHHHHHHHHHHHHTSTT-
-HHHHHHHHHHHHHHTSTT-
-HHHHHHHHHHHHHHTSTT-
-HHHHHHHHHHHHTTSSTT-
-HHHHHHHHHHHHHHHSS--
-HHHHHHHHHHHHHTSSTT-
-HHHHHHHHHHHHHHHTTT-
-HHHHHHHHHHHHHHTTTT-
-HHHHHHHHHHHHHHHTT--
-HHHHHHHHHHHHHHHTT--
-HHHHHHHHHHHHHHHTTT-
-HHHHHHHHHHHHHHHSS--
-HHHHHHHHHHHHHHHSTT-
-HHHHHHHHHHHHHHHTT--
-HHHHHHHHHHHHHHHSTT-
-HHHHHHHHHHHHHHHSTT-
-HHHHHHHHHHHHHHTSTT-
-HHHHHHHHHHHHHHHSTT-
-HHHHHHHHHHHHHHHSS--
-HHHHHHHHHHHHHHHS---
-HHHHHHHHHHHHHTTS---
-HHHHHHHHHHHHHTTSTT-
-HHHHHHHHHHHHHTTS---
-HHHHHHHHHHHHHHHS---
-HHHHHHHHHHHHHTTS---
-HHHHHHHHHHHHHHHS---
-HHHHHHHHHHHHHHHS---
-HHHHHHHHHHHHHHHS---
-HHHHHHHHHHHHHTTS---
-HHHHHHHHHHHHHHTS---
-HHHHHHHHHHHHHHHS---
-HHHHHHHHHHHHHHHS---
-HHHHHHHHHHHHHHH----
-HHHHHHHHHHHHHHH----
-HHHHHHHHHHHHHTT----
-HHHHHHHHHHHHHTT----
-HHHHHHHHHHHHHTT----
-HHHHHHHHHHHHHTT----
-HHHHHHHHHHHHHTT----
--HHHHHHHHHHHHHT----
--HHHHHHHHHHHHHH----
--HHHHHHHHHHHHHT----
--HHHHHHHHHHHTTS----
--HHHHHHHHHHHHHT----
--HHHHHHHHHHHHTT----
--HHHHHHHHHHHHHT----
--HHHHHHHHHHHHTTS---
--HHHHHHHHHHHHHHS---
--HHHHHHHHHHHHTTS---
--HHHHHHHHHHHHHTS---
--HHHHHHHHHHHHTTS---
--HHHHHHHHHHHHTTS---
--HHHHHHHHHHHHTTS---
--HHHHHHHHHHHHTTS---
--HHHHHHHHHHHHHHS---
--HHHHHHHHHHHHTTS---
--HHHHHHHHHHHHTTS---
--HHHHHHHHHHHHHTS---
--HHHHHHHHHHHHTS----
--HHHHHHHHHHHHTTS---
--HHHHHHHHHHHHHHS---
--HHHHHHHHHHHHTTS---
--HHHHHHHHHHHHTTS---
--HHHHHHHHHHHHHHS---
--HHHHHHHHHHHHHHS---
--HHHHHHHHHHHHHHS---
--HHHHHHHHHHHHHHS---
-THHHHHHHHHHHHHHS---
--HHHHHHHHHHHHTTS---
--HHHHHHHHHHHHHHS---
--HHHHHHHHHHHHHHS---
--HHHHHHHHHHHHHHS---
--HHHHHHHHHHHHHHS---
--HHHHHHHHHHHHTTS---
--HHHHHHHHHHHHTTS---
--HHHHHHHHHHHHTTS---
--HHHHHHHHHHHHTTS---
--HHHHHHHHHHHTTTS---
--HHHHHHHHHHHTTT----
--HHHHHHHHHHHTTT----
--HHHHHHHHHHHHHHS---
--HHHHHHHHHHHHTT----
--HHHHHHHHHHHHTTS---
--HHHHHHHHHHHHHH----
--HHHHHHHHHHHHTTS---
--HHHHHHHHHHHTTT----
--HHHHHHHHHHHHHH----
--HHHHHHHHHHHHHH----
--HHHHHHHHHHHHTT----
--HHHHHHHHHHHHHH----
--HHHHHHHHHHHHHH----
--HHHHHHHHHHHHTT----
--HHHHHHHHHHHHHH----
--HHHHHHHHHHHHHS----
--HHHHHHHHHHHHHT----
--HHHHHHHHHHHHHH----
--HHHHHHHHHHHHHS----
--HHHHHHHHHHHHHT----
--HHHHHHHHHHHHHH----
--HHHHHHHHHHHHHH----
--HHHHHHHHHHHHHT----
-HHHHHHHHHHHHHTS----
-HHHHHHHHHHHHHTT----
-HHHHHHHHHHHHHTT----
-HHHHHHHHHHHHHHH----
-HHHHHHHHHHHHHHT----
-HHHHHHHHHHHHHHT----
-HHHHHHHHHHHHTTSS---
-HHHHHHHHHHHHGGGS---
-HHHHHHHHHHHHHHT----
-HHHHHHHHHHHHHHT----
-HHHHHHHHHHHHHHH----
-HHHHHHHHHHHHHHH----
-HHHHHHHHHHHHHHT----
-HHHHHHHHHHHHHTT----
-HHHHHHHHHHHHHHTS---
-HHHHHHHHHHHHHHH----
--HHHHHHHHHHHHHH----
-HHHHHHHHHHHHHHS----
-HHHHHHHHHHHHHHS----
-HHHHHHHHHHHHTTS----
-HHHHHHHHHHHHHTS----
-HHHHHHHHHHHHHHT----
-HHHHHHHHHHHHHTT----
-HHHHHHHHHHHHHHS----
-HHHHHHHHHHHHHTS----
-HHHHHHHHHHHHHTT----
-HHHHHHHHHHHHHTS----
-HHHHHHHHHHHHHHS----
-HHHHHHHHHHHHHS-----
-HHHHHHHHHHHHTT-----
-HHHHHHHHHHHHHT-----
-THHHHHHHHHHHTT-----
-HHHHHHHHHHHHTT-----
-HHHHHHHHHHHTTS-----
-HHHHHHHHHHHHTT-----
-HHHHHHHHHHHHTTS----
-HHHHHHHHHHHHHTS----
-HHHHHHHHHHHHTTS----
-HHHHHHHHHHHHHTS----
-HHHHHHHHHHHHTT-----
-HHHHHHHHHHHHTT-----
-HHHHHHHHHHHHTT-----
-HHHHHHHHHHHHTT-----
-HHHHHHHHHHHTTT-----
-HHHHHHHHHHHHHHS----
-HHHHHHHHHHHTTT-----
-HHHHHHHHHHHHHH-----
-HHHHHHHHHHHHHH-----
-HHHHHHHHHHHTTT-----
-HHHHHHHHHHHTTTS----
-HHHHHHHHHHHTTT-----
-HHHHHHHHHHHHHHS----
-HHHHHHHHHHHHHHS----
-HHHHHHHHHHHHHH-----
-HHHHHHHHHHHTTTS----
-HHHHHHHHHHHHHHS----
-HHHHHHHHHHHHHH-----
-HHHHHHHHHHHHTT-----
-HHHHHHHHHHHTTT-----
-HHHHHHHHHHHHTT-----
-HHHHHHHHHHHHTT-----
-HHHHHHHHHHHTTT-----
-HHHHHHHHHHHTTTS----
-HHHHHHHHHHHTTTS----
-HHHHHHHHHHHTTTS----
-HHHHHHHHHHHHHHS----
-HHHHHHHHHHHHHHS----
-HHHHHHHHHHHHHSS----
-HHHHHHHHHHTTTSS----
-HHHHHHHHHHTTTSS----
-HHHHHHHHHHTTTSS----
-HHHHHHHHHHTTSSS----
-HHHHHHHHHHTTTSS----
-HHHHHHHHHHTTTSS----
-HHHHHHHHHHHHSSS----
-HHHHHHHHHHTTSSS----
-HHHHHHHHHHHHHSS----
-HHHHHHHHHHHHHTS----
-HHHHHHHHHHHTTTS----
-HHHHHHHHHHHHHHS----
-HHHHHHHHHHHHTTS----
-HHHHHHHHHHHHHHS----
-HHHHHHHHHHHTTTS----
-HHHHHHHHHHHHTTS----
-HHHHHHHHHHHTTTS----
-HHHHHHHHHHHTTTS----
-HHHHHHHHHHHHTTS----
-HHHHHHHHHHHHHTS----
-HHHHHHHHHHHTTSS----
-HHHHHHHHHHHHHTS----
-HHHHHHHHHHHHTT-----
-HHHHHHHHHHHHTTS----
-HHHHHHHHHHHHTT-----
-HHHHHHHHHHHHTTS----
-HHHHHHHHHHHHHT-----
-HHHHHHHHHHHHTTS----
-HHHHHHHHHHHHHTS----
-HHHHHHHHHHHHTTS----
-HHHHHHHHHHHHHSS----
-HHHHHHHHHHHHHTS----
-HHHHHHHHHHHHHHS----
-HHHHHHHHHHHHTTS----
-HHHHHHHHHHHHHHS----
-HHHHHHHHHHHHHHS----
-HHHHHHHHHHHHTTS----
-HHHHHHHHHHHHHHS----
-HHHHHHHHHHHHHHS-S--
-HHHHHHHHHHHHHHS----
-HHHHHHHHHHHTTTS----
-HHHHHHHHHHHHHTS----
-HHHHHHHHHHHHTTS----
-HHHHHHHHHHHHTTS----
-HHHHHHHHHHHHHHS----
-HHHHHHHHHHHTTTS----
-HHHHHHHHHHHHHHS----
-HHHHHHHHHHHHHHS----
-HHHHHHHHHHHTTS-----
-HHHHHHHHHHHHTT-----
-HHHHHHHHHHHHHT-----
-HHHHHHHHHHHHHHS----
-HHHHHHHHHHHHHHS----
-HHHHHHHHHHHHHHS----
-HHHHHHHHHHHHHH-----
-HHHHHHHHHHHHHH-----
-HHHHHHHHHHHHTT-----
-HHHHHHHHHHHTTT-----
-HHHHHHHHHHHHHHS----
-HHHHHHHHHHHHHHS----
-HHHHHHHHHHHHHHS----
-HHHHHHHHHHHHTS--S--
-HHHHHHHHHHHHHHS----
-HHHHHHHHHHHTTS--S--
-HHHHHHHHHHHHTT--S--
-HHHHHHHHHHHHTT--S--
-HHHHHHHHHHHHTTS-S--
-HHHHHHHHHHHHTS--S--
-HHHHHHHHHHHTTTS-S--
-HHHHHHHHHHHTTTS----
-HHHHHHHHHHHHHHS----
-HHHHHHHHHHHTTTS----
-TTHHHHHHHHHHTTS----
-HHHHHHHHHHHHTTS----
-HHHHHHHHHHHHTTS----
-HHHHHHHHHHHHTTSS---
-HHHHHHHHHHHHTTSS---
-HHHHHHHHHHHHTTS----
-HHHHHHHHHHHHTTS----
-HHHHHHHHHHHHTTS----
-HHHHHHHHHHHHTTS----
-HHHHHHHHHHHHHHS----
-HHHHHHHHHHHHTTS----
-HHHHHHHHHHHTTTS----
-HHHHHHHHHHHHTTS----
-HHHHHHHHHHHHTTS----
-HHHHHHHHHHHTTTS----
-HHHHHHHHHHHHTTS----
-HHHHHHHHHHHHHHS----
-HHHHHHHHHHHHHHS----
-HHHHHHHHHHHHHHS----
-HHHHHHHHHHHHTT-----
-HHHHHHHHHHHHHHS----
-HHHHHHHHHHHHHHS----
-HHHHHHHHHHHHHHS----
-HHHHHHHHHHHHTTS----
-HHHHHHHHHHHHHHS----
-HHHHHHHHHHHHTTS----
-HHHHHHHHHHHHTTS----
-HHHHHHHHHHHHHHS----
-HHHHHHHHHHHHHHS----
-HHHHHHHHHHHHHHS----
-TTHHHHHHHHHHHHS----
-HHHHHHHHHHHHHHS----
-HHHHHHHHHHHHHHS----
-HHHHHHHHHHHHHHS----
-HHHHHHHHHHHHHHS----
-HHHHHHHHHHHHHTS----
-HHHHHHHHHHHHTTS----
-HHHHHHHHHHHHHHS----
-HHHHHHHHHHHHHHS----
-HHHHHHHHHHHHHHS----
-HHHHHHHHHHHHHHS----
-HHHHHHHHHHHHTTS----
-HHHHHHHHHHHHTTS----
-HHHHHHHHHHHHHHS----
-HHHHHHHHHHHHHHS----
-HHHHHHHHHHHHHHS----
-HHHHHHHHHHHHHHS----
-HHHHHHHHHHHHHH-----
-HHHHHHHHHHHHTTS----
-HHHHHHHHHHHHHHS----
-HHHHHHHHHHHHHHS----
-HHHHHHHHHHHHHHS----
-HHHHHHHHHHHHHHS----
-HHHHHHHHHHHHHHS----
-HHHHHHHHHHHHTTS----
-HHHHHHHHHHHTTTS----
-HHHHHHHHHHHTTTS----
-HHHHHHHHHHHTTTS----
-HHHHHHHHHHHTTTS----
-HHHHHHHHHHHHTTS----
-HHHHHHHHHHHHHHS----
-HHHHHHHHHHHHTTS----
-HHHHHHHHHHHHHHS----
-HHHHHHHHHHHHHHS----
-HHHHHHHHHHHHTTS----
-HHHHHHHHHHHHHHS----
-HHHHHHHHHHHHHHS----
-HHHHHHHHHHHHHHS----
-HHHHHHHHHHHHHHS----
-HHHHHHHHHHHHHHS----
-HHHHHHHHHHHHHHS----
-HHHHHHHHHHHHHHS----
-HHHHHHHHHHHHTTS----
-HHHHHHHHHHHHHHS----
-HHHHHHHHHHHHTTS----
-HHHHHHHHHHHTTTS----
-HHHHHHHHHHHHHHS----
-HHHHHHHHHHHHHHS----
-HHHHHHHHHHHHHHS-S--
-HHHHHHHHHHHTTT--S--
-HHHHHHHHHHHHHHS-S--
-HHHHHHHHHHHHHHS-S--
-HHHHHHHHHHHHHHS----
-HHHHHHHHHHHHHHS-S--
-HHHHHHHHHHHHTTS----
-HHHHHHHHHHHHHHS----
-HHHHHHHHHHHHHHS----
-HHHHHHHHHHHHHH-----
-HHHHHHHHHHHHHHS----
-HHHHHHHHHHHHHHS-S--
-HHHHHHHHHHHHHH-----
-HHHHHHHHHHHHHH--S--
-HHHHHHHHHHHHHHS----
-HHHHHHHHHHHTTTS----
-HHHHHHHHHHHHHHS----
-HHHHHHHHHHHHHHS----
-HHHHHHHHHHHHHH-----
-HHHHHHHHHHHHHH-----
-HHHHHHHHHHHHHHS----
-HHHHHHHHHHHHHH-----
-HHHHHHHHHHHHHHS----
-HHHHHHHHHHHHTTS----
-HHHHHHHHHHHHHHS-S--
-HHHHHHHHHHHHHHS-S--
-HHHHHHHHHHHHHHS-S--
-HHHHHHHHHHHHHH--S--
-HHHHHHHHHHHHHHS----
-HHHHHHHHHHHHHHS----
-HHHHHHHHHHHHHH-----
-HHHHHHHHHHHHHHS----
-HHHHHHHHHHHHHHS----
-HHHHHHHHHHHHHHS----
-HHHHHHHHHHHHHHS----
-HHHHHHHHHHHHHHS----
-HHHHHHHHHHHHTTS----
-HHHHHHHHHHHHHHS----
-HHHHHHHHHHHHHHS----
-HHHHHHHHHHHHHHS----
--HHHHHHHHHHHHHS----
--HHHHHHHHHHHHHS----
--HHHHHHHHHHHTTS----
--HHHHHHHHHHHHHS----
--HHHHHHHHHHHHHS----
--HHHHHHHHHHHHHS----
--HHHHHHHHHHHHHS----
--HHHHHHHHHHHHHS----
--HHHHHHHHHHHHHS----
--HHHHHHHHHHHHHS----
--HHHHHHHHHHHHHS-S--
--HHHHHHHHHHHHHS-S--
--HHHHHHHHHHHTTS-S--
--HHHHHHHHHHHHHS-S--
--HHHHHHHHHHHTTS-S--
--HHHHHHHHHHHTTS-S--
--HHHHHHHHHHHHHS-S--
--HHHHHHHHHHHHHS-S--
--HHHHHHHHHHHHHS-S--
--HHHHHHHHHHHHHS-S--
--HHHHHHHHHHHHHS-S--
--HHHHHHHHHHHHHS-S--
-HHHHHHHHHHHTTTS-S--
-HHHHHHHHHHHTTTS----
-HHHHHHHHHHHTTTS-S--
-HHHHHHHHHHHTTTS-S--
-HHHHHHHHHHHHTTS-S--
-HHHHHHHHHHHHTTS----
-HHHHHHHHHHHHHHS----
-HHHHHHHHHHHHTTS-S--
-HHHHHHHHHHHHTTS-S--
-HHHHHHHHHHHHTTS----
-HHHHHHHHHHHTTTS----
-HHHHHHHHHHHTTTS----
-HHHHHHHHHHHTTTS----
-HHHHHHHHHHHHTTS----
-HHHHHHHHHHHHTTS----
-HHHHHHHHHHHHHHS----
-HHHHHHHHHHHHHSS----
-HHHHHHHHHHHHHHS-S--
--HHHHHHHHHHHHHS----
--HHHHHHHHHHHTTS-S--
--HHHHHHHHHHHHHS----
--HHHHHHHHHHHHHS----
--HHHHHHHHHHHTTS----
--HHHHHHHHHHHHSS-S--
--HHHHHHHHHHHHHS----
--HHHHHHHHHHHTTS-S--
--HHHHHHHHHHHHHS----
--HHHHHHHHHHHHHS----
--HHHHHHHHHHHHHS-S--
--SHHHHHHHHHHHHS-S--
--SHHHHHHHHHHTTS-S--
-HHHHHHHHHHHHTTS-S--
-HHHHHHHHHHHHHHS----
-HHHHHHHHHHHHTTS-S--
-HHHHHHHHHHHHTTS----
-HHHHHHHHHHHHTTS----
-HHHHHHHHHHHHHHS-S--
-HHHHHHHHHHHHHHS-S--
-HHHHHHHHHHHHTTS-S--
-HHHHHHHHHHHHHHS----
-HHHHHHHHHHHHTTS-S--
-HHHHHHHHHHHHHHS----
-HHHHHHHHHHHHTTS-S--
-HHHHHHHHHHHHHHS----
-HHHHHHHHHHHHTTS----
-HHHHHHHHHHHHHHS----
-HHHHHHHHHHHHTTS----
-HHHHHHHHHHHHHHS----
-HHHHHHHHHHHHTTS----
-HHHHHHHHHHHHHHS----
-HHHHHHHHHHHHHHS----
-HHHHHHHHHHHHTTS----
-HHHHHHHHHHHHTTS----
-HHHHHHHHHHHHTTS----
-HHHHHHHHHHHHTTS----
-HHHHHHHHHHHHTTS----
-HHHHHHHHHHHTTTS----
-HHHHHHHHHHHTTTS----
-HHHHHHHHHHHTTTS----
-HHHHHHHHHHHTTTS----
-HHHHHHHHHHHHTTS----
-HHHHHHHHHHHTTTS----
-HHHHHHHHHHHHTTS----
-HHHHHHHHHHHHTTS----
-HHHHHHHHHHHHTT-----
-HHHHHHHHHHHHTTS----
-HHHHHHHHHHHHHHS----
-HHHHHHHHHHHHHHS-S--
-HHHHHHHHHHHHHHS-S--
-HHHHHHHHHHHHHHS-S--
-HHHHHHHHHHHHHHS-S--
-HHHHHHHHHHHHTTS----
-HHHHHHHHHHHHTTS----
-HHHHHHHHHHHTTTS----
-HHHHHHHHHHHHTTS----
-HHHHHHHHHHHHTTS----
-HHHHHHHHHHHHTTS----
-HHHHHHHHHHHHHHS-S--
-HHHHHHHHHHHHHHS-S--
-HHHHHHHHHHHHTTS----
-HHHHTHHHHHHHHHS----
-HHHHSHHHHHHHTTS-S--
-HHHHHHHHHHHHTTS-S--
-GGGTHHHHHHHHTTS----
-HHHHHHHHHHHHHHS-S--
-HHHHHHHHHHHHTTS----
-HHHHHHHHHHHHHHS----
-HHHHHHHHHHHHTTS----
-HHHHHHHHHHHHHSS-S--
-HHHHHHHHHHHHHHS----
--TTTHHHHHHHHHHS-S--
-GGGTHHHHHHHHHHS-S--
-HHHHHHHHHHHHTTS----
-HHHHHHHHHHHHHHS----
--TTTHHHHHHHHTTS----
-HHHHHHHHHHHHHHS----
-HHHHHHHHHHHHHH-----
-GGGGHHHHHHHHTTS----
-TTTTHHHHHHTTTTS----
-TTTTHHHHHHHHHHS----
-HHHHHHHHHHHHHHS----
-TTTSHHHHHHHHTTS----
--TTTHHHHHHHHHHS----
-TTTTHHHHHHHHTTS----
-TTTTHHHHHHHTTT-----
-GGG-HHHHHHHHHHS----
-GGG-HHHHHHHHTTS----
-TTTTHHHHHHHHTTS----
-TTTTHHHHHHHHHHS----
-TTTTHHHHHHHHTTS----
-GGGGHHHHHHHHTT-----
-TTTTHHHHHHHHTT-----
-TGGGHHHHHHHHTTS----
--GGGHHHHHHHHHHS----
--GGGHHHHHHHHHHS----
-TGGGHHHHHHHHTTS----
--GGGHHHHHHHHTTS----
-HHHHHHHHHHHHHHS----
-HHHHHHHHHHHHHHS----
--GGGHHHHHHHHHHS----
--STTHHHHHHHHHHS----
--TTTHHHHHHHHHHS----
--HHHHHHHHHHHHHS----
--STTHHHHHHHHHHS----
-HHHHHHHHHHHHHHS----
-TTTTHHHHHHHHHHS-S--
-TTTTHHHHHHHHHHS----
--STTHHHHHHHHTT-----
-TGGGHHHHHHHHHHS----
-TTTSHHHHHHHHHHS----
--GGGHHHHHHHHTTS----
-GGG-HHHHHHHHTTS----
-TTTTHHHHHHHHTTS----
--GGGHHHHHHHHTTS----
-GGGSHHHHHHHHHHS----
--GGGHHHHHHHHHHS----
-HHHHHHHHHHHHHSS-S--
-TGGGHHHHHHHHHH-----
--TTSHHHHHHHHHHS----
--TT-TTHHHHHHHHS----
--GGGHHHHHHHHHHS----
-HHHHHHHHHHHTTTS----
-GGG-HHHHHHHHHHS----
--TTTHHHHHHHHHHS-S--
--GGGHHHHHHHHHHS----
-GGGTHHHHHHHHHHS----
--GGGHHHHHHHHHHS----
-HHHHHHHHHHHHHHS-S--
--GGGHHHHHHHHTTS-S--
--TTSHHHHHHHHTTS----
-GGGTHHHHHHHHHHS----
-GGG-HHHHHHHHHHS----
-GGGSHHHHHHHHHHS----
-GGG-HHHHHHHHHHS----
-GGG-HHHHHHHHHHS----
-GGG-HHHHHHHHHHS----
--TT-HHHHHHHHHHS----
-GGG-HHHHHHHHTTS----
--GGGHHHHHHHHHHS----
-GGG-HHHHHHHHHHS----
--TTTHHHHHHHHHHS----
--TTSHHHHHHHHHH-----
--TTTHHHHHHHHTTS----
--GGGHHHHHHHHTTS----
--TT-HHHHHHHHHHS-S--
-GGGTHHHHHHHHTTS----
-GGG-HHHHHHHHTTS----
-GGGSHHHHHHHHTTS----
-TTTSHHHHHHHHHHS----
--TTTHHHHHHHHHHS----
--GGGHHHHHHHHHHS----
--GGGHHHHHHHHTT-----
--TTSHHHHHHHHHHS-S--
-GGG-HHHHHHHHHHS----
-GGG-HHHHHHHHHHS----
-GGG-HHHHHHHHTTS----
--GGGHHHHHHHHHHS-S--
-TTT-HHHHHHHHHHS-S--
-TTTSHHHHHHHHHHS-S--
--GGGHHHHHHHHHHS-S--
-GGG-HHHHHHHHTTS----
-GGGGHHHHHHHHTTS-S--
-GGGGHHHHHHHHHHS----
-GGG-HHHHHHHHHHS-S--
-GGG-HHHHHHHHHHS-S--
-GGGTHHHHHHHTTTS-S--
-GGGTHHHHHHHTTTS-S--
-TTS-HHHHHHHTTTS----
-GGG-HHHHHHHTTTS-S--
-TTTSHHHHHHHTTTS-S--
-HHHHHHHHHHHTTTS----
-GGG-HHHHHHHTTTS----
-GGG-HHHHHHGGGTS----
-GGG-HHHHHHHTTTS-S--
-GGG-HHHHHHGGGTS-S--
-GGGSHHHHHHGGGTS-S--
-GGGTHHHHHHTTTTS----
-GGG-HHHHHHHTTTS-S--
-TTT-HHHHHHHTTTS-S--
-GGGTHHHHHHGGGTS----
-GGGSHHHHHHHTTTS-S--
-TTTTHHHHHHHTTTS----
-TTT-HHHHHHHTTTS----
-TTTTHHHHHHHTTTS----
-TTTTHHHHHHHTTTS-S--
-TTTTHHHHHHHHTTS----
-TTTHHHHHHHHTTTS-S--
-HHHHHHHHHHHTTTS-S--
-TTTTHHHHHTTTTTS-S--
-GGG-HHHHHHHTTTS----
-GGG-HHHHHHTTTTS----
-TTTTHHHHHHTTTTS-S--
-TTTTHHHHHHHTTTS----
--GGGHHHHHHHTTTS----
--TTSHHHHHHHTTTS----
-TTTTHHHHHHHTTTS-S--
--GGGHHHHHHTTTTS-S--
--GGGHHHHHTTTTTS----
-TTTTHHHHHHTTTTS-S--
-TTT-HHHHHHTTTTS----
-TTT-HHHHHHTTTTS----
-HHHHHHHHHHTTTTS-S--
-TTT-HHHHHHGGGTS----
-TTT-HHHHHHSTTTS----
-TTT-HHHHHHTTTTS----
-TTT-HHHHHTTTTTS----
-TTT-HHHHHHTTTTS----
-HHHHHHHHHHTTTTS----
-TTT-HHHHHHHTTTS----
-TTTTHHHHHHTTTTS----
-HHHHHHHHHTTTTTS----
-TTTSHHHHHHHTTTS----
-HHHHHHHHHHHTTTS----
-GGGTHHHHHHHTTTS----
-HHHHHHHHHHHTTTS-S--
-HHHHHHHHTTSTTTS-S--
-HHHHHHHHHHHTTTS-S--
-TTT-HHHHHHHTTTS-S--
-HHHHHHHHHHHTTTS----
-GGGTHHHHHTTTTTS-S--
-TTTSHHHHHTTTTTS-S--
-HHHHHHHHTTTTTTS-S--
--GGGHHHHHHHTTTS-S--
-GGG-HHHHHHHTTTS-S--
-GGGTHHHHHHHTTTS-S--
-GGGTHHHHHHHTTTS-S--
-GGGTHHHHHHHHTTS-S--
-GGGTHHHHHHSTTTS-S--
--HHHHHHHHTTTTTS-S--
-GGGTHHHHHTTTTTS-S--
-GGGTHHHHHHHTTTS-S--
-GGGTHHHHHTTTTTS-S--
-GGGTHHHHHHTTTTS-S--
-GGGTHHHHHHTTTTS-S--
-GGGTHHHHHHTTTTS-S--
-HHHHHHHHGGGTTT--S--
--TTTHHHHHHSTTTS----
-HHHHHHHHHTTTTTS----
-GGGTHHHHHTTTTT--S--
-GGGTHHHHHH-TTT--S--
-GGGTHHHHTT-TTT--S--
-GGGTHHHHHHTTTT--S--
-GGGTTTHHHH-TTTS-S--
-GGGTTTHHHH-TTT--S--
-GGGTTTHHHHTTTT-----
-GGGTTTGGGT-TTT-----
-GGGTTTHHHH-TTT-----
-GGGTHHHHHH-TTT-----
-HHHHTGGGGT-TTT-----
-TTTTTGGGGT-TTT-----
-HHHHTTGGGT-TTT--S--
-HHHHTTTTTT-TTT--S--
-TTTSTTGGGT-TTT--S--
-TTTSTTGGGT-TTT--S--
-TTTSTTHHHH-TTT--S--
-GGG-TTGGGT-TTT--S--
-GGG-TTTTTT-TTT--S--
-GGGSTTTTTT-TTT--S--
-GGGSTTGGGS-TTT--S--
-GGGSTTHHHHTTTT--S--
-GGG-TTTTTT-TTT--S--
-GGG-TTTTTT-TTT--S--
-GGG-TTTTTT-TTT--S--
-GGGSTTTTTT-TTT--S--
-GGG-TTTTTT-TTT-----
-GGG-TTTTTT-TTT--S--
-GGG-TTGGGT-TTT-----
-GGG-TTTTTT-TTT--S--
-GGGSTTGGGTBTTTB-S--
-GGGTTTGGGT-TTT--S--
-TTT-HHHHHH-TTT--S--
-TTT-HHHHHH-TTT--S--
-TTT-HHHHHH-TTT--S--
-GGGSTTTTTT-TTT--S--
-HHHHHHHHHHTTTT--S--
-GGG-HHHHHH-TTT--S--
-GGGSHHHHHH-TTT--S--
-GGGSTTGGGTSTTT--S--
-GGGSTTHHHHSTTT--S--
-GGG-TTHHHHSTTT--S--
-GGGGHHHHHHSTTT--S--
-GGG-TTHHHHTTTT--S--
-GGG-TTHHHHTTTT--S--
-GGGGHHHHHT-TTT--S--
-GGGTHHHHHHSTTT--S--
-GGGSTTHHHHTTTT--S--
--GGGTTHHHH-TTT--S--
-GGG-TTHHHH-TTT--S--
-GGGTTTHHHH-TTT--S--
-GGGSTTHHHHTTTT--S--
-GGG-HHHHHHTTTT--S--
-GGGTHHHHHT-TTT--S--
-GGGTHHHHTTSTTT--S--
-GGGSTTHHHHSTTT--S--
-GGG-HHHHHHSTTT--S--
--GGGTTGGGGSTTT--S--
-GGG-HHHHHHSTTTS----
-GGGSHHHHHH-TTT--S--
-HHHHTTHHHH-TTT--S--
-GGGTTTHHHHTTTTS-S--
-GGGGHHHHHHTTTTS-S--
-TTT-HHHHHH-TTTS----
-TTS-HHHHHHSTTT--S--
--TT-HHHHTT-TTT--S--
-TTT-HHHHHHTTTT-----
-GGG-HHHHHH-TTT--S--
-HHHHTTHHHHSTTT--S--
--GGGHHHHHHTTTTS----
--GGGHHHHHT-TTT--S--
--GGGHHHHHHTTTT-----
--STTHHHHHHTTTT-----
-GGGTHHHHHHTTTT-----
-GGGTTTHHHHTTTT-----
-GGGGHHHHHHSTTT-----
--GGGHHHHHH-TTT--S--
-GGGTHHHHHH-TTT-----
--TTTHHHHHHTTTTS----
--GGGHHHHHH-TTTS----
--GGGHHHHHHTTTTS----
--GGGHHHHHH-TTT-----
--TTTHHHHHHSTTT-----
--TTTHHHHHH-TTTS----
--TT-HHHHHH-TTTS----
--TTTTTGGGT-TTTS-S--
--TTTHHHHHHSTTTS-S--
--TT-HHHHHH-TTTS-S--
--TTTHHHHHH-TTTS----
--TTTHHHHHH-TTTS----
--STTTTHHHHSTTTS----
--TTSHHHHHHSTTTS-S--
--TTTTTTGGGSTTTS-S--
--TTTTTHHHHSTTTS-S--
--TTTTTHHHH-TTTS-S--
--TTTHHHHHHSTTTS----
--TTSTTGGGT-TTTS-S--
--GGGHHHHTTSTTTS-S--
--TT-TTGGGT-TTTS----
--TT-TTHHHHSTTTS----
--TTTTTHHHHTTTTS-S--
--TTTTTHHHHSTTTS-S--
--TT-TTHHHH-TTTS-S--
--TT-HHHHTTSTTTS-S--
--TTSHHHHHHSTTTS-S--
--TT-TTGGGT-TTTS----
--GGGTTHHHHSTTTS----
--TT-TTHHHHTTTTS----
--TTTHHHHHHSTTTS----
--TTTHHHHHHSTTTS----
--TTTHHHHHHSTTTS----
--TTSHHHHHHTTTTS----
--TTTHHHHHHTTTTS----
--TTTHHHHHHTTTTS----
--TTSHHHHTTTTTTS----
--TTTHHHHTTTTTTS----
--TTSHHHHTTTTTTS----
--TTTHHHHHTTTTTS----
--TTSHHHHHHTTTTS----
--GGGHHHHHTTTTTS----
--TTTHHHHTTTTTTS----
--TTSHHHHTTTTTTS----
--TTTHHHHTSSTTTS----
--TTSHHHHTTTTTTS----
--TTTHHHHTTTTTTS----
--GGGHHHHTTTTTTS----
--TTSHHHHTTTTTTS----
--TT-HHHHSTTTTTS----
--TTTHHHHTTTTTTS----
--TTSHHHHTTTTTTS----
--TTTHHHHTTTTTTS----
--GGGHHHHHHTTTTS----
--TTTHHHHTT-TTTS----
--TTTHHHHTTSTTTS----
--TTTHHHHHT-TTTS----
--TTTHHHHHHSTTTS----
--TTTHHHHHHTTTTS----
--TTTHHHHTTSTTSS----
--TTTHHHHHHSTTTS----
--TTTHHHHTT-TTTS----
--TTSHHHHTTSTTTS----
--TTTHHHHTTSTTTS----
--TTTHHHHHHSTTTS----
--TTTHHHHHHSTTTS----
--TTTHHHHHH-TTTS----
--TTTHHHHTTSTTTS----
--TTTHHHHHH-TTTS----
--TTTHHHHTTSTTTS----
--TTTHHHHTTSTTTS----
--TTTHHHHTTSTTTS----
--TTTHHHHHTSTTTS----
--TTTHHHHHT-TTTS----
--TTTHHHHHHSTTTS----
--TTTHHHHHHSTTTS----
--TTTHHHHHTSTTTS----
--TTTHHHHHH-TTTS----
--TTTHHHHHTSTTTS----
--TTTHHHHHHSTTTS----
--TTTHHHHTTSTTTS----
--TTTHHHHTTSTTTS----
--TTTHHHHHHSTTTS----
--TTTHHHHGGGTTTS----
--TTTHHHHHTTTTTS----
--TTTHHHHHTTTTTS----
--TTTHHHHHTTTTTS----
--TTTHHHHHHTTTTS----
--TTTHHHHHTSTTTS----
--TTTHHHHHHTTTTS----
--TTTHHHHTTSTTTS----
--TTTHHHHTTSTTTS----
--TTTHHHHTTSTTTS----
--GGGHHHHTT-TTTS----
--SSSHHHHHHSTTTS----
--TTSHHHHHTSTTTS----
--TTSHHHHHH-TTTS----
--TTTHHHHTT-TTTS----
--SSSHHHHHT-TTTS----
--TTTHHHHHHTTTTS----
--TTTHHHHTTSTTTS----
--TTTHHHHHHSTTTS----
--TTSHHHHTTSTTTS----
--TTSHHHHHHSTTTS----
--TTSHHHHHH-TTTS----
--TTTHHHHHH-TTTS----
--TTSHHHHHTSTTTS----
--GGGHHHHHH-TTTS----
--GGGHHHHHH-TTTS----
--TTTHHHHHH-TTTS----
--TTTHHHHHH-TTT-----
--TTTHHHHTT-TTTS----
--TTSHHHHHHSTTTS----
--GGGHHHHTTSTTTS----
-HHHHHHHHTT-TTTS----
-GGG-HHHHTT-TTTS----
--TTTHHHHTT-TTTS----
--TTTHHHHTTSTTTS----
--SSSHHHHTT-TTT-----
--GGGHHHHTT-TTTS----
-HHHHHHHHHH-TTT-----
-GGGTHHHHTT-TTT-----
-HHHHHHHHTT-TTTS----
-TTTTHHHHTT-TTTS----
-GGGSHHHHTT-TTTS----
-TTTSHHHHTT-TTTS----
--GGGHHHHTTTTTTS----
-GGGTHHHHTT-TTTS----
-GGGTHHHHTT-TTTS----
-GGGTHHHHTT-TTT-----
-GGGTHHHHTT-TTTS----
-HHHHHHHHTT-TTTS----
-TTTTHHHHHHHTTTS----
-GGGGHHHHTT-TTT-----
--STTHHHHHHHTTTS----
-TGGGHHHHHTTTTTS----
-TGGGHHHHHHHTTTS----
--GGGHHHHHTSTTTS----
-GGG-HHHHHTTTTT-----
-TTTSHHHHTTTTTTS----
-TTTSHHHHTT-TTTS----
--STTHHHHHHHTTTS----
--GGGHHHHTT-TTT-----
-GGGGHHHHTT-TTT-----
--GGGHHHHTT-TTT-----
--GGGHHHHHH-TTT-----
--TTTHHHHTT-TTT-----
--GGGHHHHTT-TTTS----
-GGGSHHHHTT-TTT-----
-TTTTHHHHTT-TTT-----
-TTTTHHHHHH-TTTS----
-TTTTHHHHTT-TTTS----
-GGGTHHHHTTSTTTS----
--GGGHHHHTT-TTTS----
-GGG-HHHHTT-TTTS----
-TTTTHHHHTT-TTT-----
-GGGSHHHHTT-TTT-----
--GGGHHHHTT-TTT-----
-TTTTHHHHTT-TTTS----
-TGGGHHHHTT-TTTS----
-TTTTHHHHTTSTTTS----
-GGG-HHHHTT--SSS----
-TTSSHHHHTT-TTTS----
-HHHHHHHHTT-TTTS----
-GGGGHHHHTT-TTT-----
--GGGHHHHTT-TTT-----
-TTTTHHHHTT-TTTS----
-TTTTHHHHTT-TTT-----
-GGGTHHHHTT-TTT-----
-TTTSHHHHTT-TTT-----
-GGGTHHHHTT-TTT-----
-GGGTHHHHTT-TTTS----
-GGGTHHHHTT-TTT-----
-HHHHHHHHTT-TTT-----
-HHHHHHHHTT-TTT-----
-HHHHHHHHTT-TTT-----
-GGGSHHHHTTSTTTS----
-TTT-HHHHTT-TTTS----
--GGGHHHHTTSTTTS----
-GGGGHHHHTTSTTTS----
-HHHHHHHHHHSTTT-----
-GGGTHHHHHHSGGG-----
-GGGTHHHHHHTTTT-----
-TTT-HHHHHHSTTTS----
-GGG-TTGGGTSTTTS----
-HHHHHHHHHHTTTTS----
-GGG-HHHHHH-GGGS----
-HHHHHHHHTT-GGGS----
-HHHHHHHHTT-GGGS----
-HHHHHHHHHHSTTSS----
-HHHHHHHHHH-TTTS----
-HHHHTTHHHHTGGGS----
-TTTSHHHHTTSSSSS----
--GGGHHHHTTSTTTS----
--TT-HHHHTTSTTT-----
--TT-HHHHHHSTTT-----
--SS-HHHHHHSTTT-----
--TT-HHHHHHSTTT-----
--SS-HHHHHHSTTTS----
--TT-HHHHHHTTTTS----
--TT-HHHHTTSTTTS----
--TT-HHHHHHSTTTS----
--TT-HHHHHHSTTTS----
--TT-HHHHHHSGGG-----
--TT-HHHHTTSTTT-----
--TT-HHHHTT-TTT-----
--TTTHHHHHTSTTT-----
-GGGTHHHHHTTTTT-----
-GGG-HHHHTT-TTT-----
-TTTSHHHHTTSTTT-----
-GGGGHHHHTT-TTT-----
-GGG-HHHHHHSTTT-----
--GGGHHHHHH-TTT-----
-GGG-HHHHHH-TTT-----
-GGG-HHHHHHTTTT-----
-GGGTHHHHTT-TTT-----
-GGG-HHHHHH-TTT-----
-GGG-HHHHHTSTTTS----
-GGG-HHHHHHSTTT-----
-GGG-HHHHHTTTTT-----
-GGG-HHHHHHTTTT-----
-GGGGHHHHHHSTTT-----
-GGGSHHHHTTSTTT-----
-HHHHHHHHHHTTTT-----
-GGGGHHHHHH-TTT-----
-GGGGHHHHHHSTTT-----
-GGG-HHHHTTSTTT-----
-GGG-HHHHHHTTTT-----
-GGG-HHHHTT-TTT-----
-GGGSHHHHTT-TTT-----
-GGG-HHHHTT-TTT-----
-TTT-HHHHTT-TTT-----
-GGG-HHHHHH-TTT-----
-GGG-HHHHHHTTTT-----
-HHHHHHHHHH-TTT-----
-GGGSHHHHTT-TTT-----
-GGG-HHHHTT-TTT-----
-GGG-HHHHHH-TTT-----
-GGGGHHHHHHSTTT-----
-GGG-HHHHTT-TTT-----
-GGG-HHHHTT-TTT-----
-HHHHHHHHHT-TTT-----
-GGG-HHHHHT-TTT-----
-GGGGHHHHHT-TTT-----
-GGG-HHHHTT-TTT-----
-GGG-HHHHTT-TTT-----
-GGGTHHHHHH-TTT-----
-GGG-HHHHHH-TTTS----
-GGGTHHHHHHSTTT-----
-GGG-HHHHHHTTTTS----
-GGGTHHHHHHTTTTT----
-HHHHTTHHHHSTTTT----
-GGG-HHHHHHSTTTS----
-GGGSHHHHHHTTTTS----
-HHHHHHHHHHTTTTT----
-GGG-HHHHHHTTTTS----
-GGG-TTHHHHSTTTT----
-GGG-SHHHHTTTTT-----
-GGGTHHHHTTSTTTS----
-GGG-HHHHTTSTTTS----
-GGGTHHHHHH-TTTT----
-GGG-HHHHHH-TTTT----
-GGG-HHHHHH-TTTS----
-GGGGHHHHHH-TTTS----
-GGG-HHHHTT-TTTS----
-TTTTHHHHTTSTTTT----
-GGG-HHHHHHTTTTS----
-TTTTHHHHHHTTTTS----
-TTTTHHHHHHTGGGTS---
-TTTTHHHHHHTTTTS----
-GGGTHHHHHHTTTTS----
-GGGGHHHHHTTTTTS----
--GGGHHHHHTTTTTT----
-GGGTHHHHHHTTTTS----
-GGGTHHHHHH-TTTS----
-HHHHTTHHHHTTTTS----
-GGGTHHHHHHSTTTS----
-TTTTHHHHHT-TTTSS---
-HHHHHHHHTT-TTTSS---
-HHHHHHHHHHTGGG-----
-HHHHTTHHHHTGGG-----
-TTTTHHHHHHTGGG-----
-HHHHHHHHHHTGGGG----
-GGGTHHHHHHSGGGS----
-HHHHHHHHHHSGGGSS---
-GGGTHHHHHT-GGGS----
-HHHHHHHHHHSGGGT----
-HHHHHHHHHHSHHHH----
-TTTHHHHHHHTGGGT----
-HHHHHHHHHHSTTTTS---
-HHHHHHHHHT-HHHHS---
-HHHHHHHHHH-TTTSS---
-HHHHHHHHHTTTTTSS---
-HHHHHHHHHTTTTTS----
-HHHHHHHHHTTTTT-----
-HHHHHHHHTTTGGGSS---
-HHHHHHHHHTTTTTSS---
-HHHHHHHHHHTGGG-S---
-HHHHHHHHHHTGGG-S---
-HHHHHHHHHHTGGG-S---
-HHHHHHHHHHTTTS-S---
-HHHHHHHHHHTTT------
-HHHHHHHHHHTTTS-----
-HHHHHHHHHHGGGG-----
-HHHHHHHHHHHTT------
-HHHHHHHHHHHTT------
-HHHHHHHHHHHTT------
-HHHHHHHHHHHTT--S---
-HHHHHHHHHHHTT--S---
-HHHHHHHHHHHT-------
-HHHHHHHHHHHTT------
-HHHHHHHHHHHTT--S---
-HHHHHHHHHHHTT------
-HHHHHHHHHHHTT--S---
-HHHHHHHHHHHTT--S---
-HHHHHHHHHHHTT------
-HHHHHHHHHHTTT------
-HHHHHHHHHHHHH--S---
-HHHHHHHHHHHHH--S---
-HHHHHHHHHHHHT------
-HHHHHHHHHHHHH------
-HHHHHHHHHHHHHS-----
-HHHHHHHHHHHTT--S---
-HHHHHHHHHHHHT--S---
-HHHHHHHHHHHHT--S---
-HHHHHHHHHHHHS-SS---
-HHHHHHHHHHHHH-SS---
-HHHHHHHHHHHHT--S---
-HHHHHHHHHHHHT--S---
-HHHHHHHHHHHHH--S---
-HHHHHHHHHHHHT-SS---
-HHHHHHHHHHHHT-SS---
-HHHHHHHHHHHHT-SS---
-HHHHHHHHHHHHS--S---
-HHHHHHHHHHHHT------
-HHHHHHHHHHHTT--S---
-HHHHHHHHHHHHT--S---
-HHHHHHHHHHHHS-SS---
-HHHHHHHHHHHTT--S---
-HHHHHHHHHHHHT-SS---
-HHHHHHHHHHHHH--S---
-HHHHHHHHHHHHT-SS---
-HHHHHHHHHHHHT--S---
-HHHHHHHHHHHHS-SS---
-HHHHHHHHHHHHT-SS---
-HHHHHHHHHHHHT-SS---
-HHHHHHHHHHHHT-SS---
-HHHHHHHHHHHHH-SS---
-HHHHHHHHHHHHT--S---
-HHHHHHHHHHHHT-SS---
-HHHHHHHHHHHHT-SS---
-HHHHHHHHHHHHT-SS---
-HHHHHHHHHHHHT--S---
-HHHHHHHHHHHHT-SS---
-HHHHHHHHHHHTT--S---
-HHHHHHHHHHHHT--S---
-HHHHHHHHHHHHS------
-HHHHHHHHHHHHT--S---
-HHHHHHHHHHHHT--S---
-HHHHHHHHHHHHS-SS---
-HHHHHHHHHHTTS-SS---
-HHHHHHHHHHHHS-SS---
-HHHHHHHHHHHHS-S----
-HHHHHHHHHHTTS-S----
-HHHHHHHHHHHHT-SS---
-HHHHHHHHHHHHS-SS---
-HHHHHHHHHHHHT--S---
-HHHHHHHHHTTTS--S---
-HHHHHHHHHHHHT--S---
-TTHHHHHHHHHTT--S---
-HHHHHHHHHHHHH-SS---
-HHHHHHHHHHHTT--S---
-HHHHHHHHHHTTS--S---
-HHHHHHHHHHHHH--S---
-HHHHHHHHHHHHT--S---
-HHHHHHHHHHHHH--S---
-HHHHHHHHHHHHS-SS---
-HHHHHHHHHHHHH--S---
-HHHHHHHHHHTTS-SS---
-HHHHHHHHHHTTS------
-HHHHHHHHHHTTT--S---
-HHHHHHHHHHHTT-SS---
-HHHHHHHHHHGGG--S---
-HHHHHHHHHHTT---S---
-HHHHHHHHHHTT--SS---
-HHHHHHHHHHTT---S---
-HHHHHHHHHHTT--SS---
-HHHHHHHHHHTT---S---
-HHHHHHHHHHGGG-SS---
-HHHHHHHHHHHHH--S---
-HHHHHHHHHHHTT-SS---
-HHHHHHHHHHHTT--S---
-HHHHHHHHHHHTT------
-HHHHHHHHHHHTT------
-HHHHHHHHHHHH-------
-HHHHHHHHHHHTT------
-HHHHHHHHHHHTT------
-HHHHHHHHHHHTT------
-HHHHHHHHHHHTT--S---
-HHHHHHHHHHHHTT-----
-HHHHHHHHHHHGGG-S---
-HHHHHHHHHHHHTT-----
-HHHHHHHHHHHHHT-----
-HHHHHHHHHHHHTTS----
-HHHHHHHHHHHHTT-----
-HHHHHHHHHHHHTTS----
-HHHHHHHHHHHHHHS----
-HHHHHHHHHHHHHHT----
-HHHHHHHHHHHHTTSS---
-HHHHHHHHHHHHHHS----
-HHHHHHHHHHHHHTT----
-HHHHHHHHHHTTGGG----
-HHHHHHHHHHHHHHH----
-HHHHHHHHHHHHHHS----
-HHHHHHHHHHHHHHH----
-HHHHHHHHHHHHHHHS---
-HHHHHHHHHHHHHHH----
-HHHHHHHHHHHHHSS----
-HHHHHHHHHHHHHTT----
-HHHHHHHHHHHHHTS----
-HHHHHHHHHHHHHTT----
-HHHHHHHHHHHHHHH----
-HHHHHHHHHHHHHHS----
-HHHHHHHHHHHHHHT----
-HHHHHHHHHHHHHTT----
-HHHHHHHHHHHHHHT----
-HHHHHHHHHHHHHTT----
-HHHHHHHHHHHHTTS----
-HHHHHHHHHHHHHHHS---
-HHHHHHHHHHHHHHHS---
-HHHHHHHHHHHHHHHS---
-HHHHHHHHHHHHHHSS---
-HHHHHHHHHHHHHHTS---
-HHHHHHHHHHHHHHSS---
-HHHHHHHHHHHHTTSS---
-HHHHHHHHHHHHHTTS---
-HHHHHHHHHHHHHHHS---
-HHHHHHHHHHHHHTTS---
-HHHHHHHHHHHHHTTS---
-HHHHHHHHHHHHHTTS---
-HHHHHHHHHHHHHTTS---
-HHHHHHHHHHHHHHT----
-HHHHHHHHHHHHGGG----
-HHHHHHHHHHHHTTT----
-HHHHHHHHHHHHHTT----
-HHHHHHHHHHHHHHS----
-HHHHHHHHHHHHHHH----
-HHHHHHHHHHHHHTT----
-HHHHHHHHHHHHHHH----
-HHHHHHHHHHHHHTT----
-HHHHHHHHHHHHHHT----
-HHHHHHHHHHHHHHS----
-HHHHHHHHHHHHHTT----
-HHHHHHHHHHHHHHH----
-HHHHHHHHHHHHHHH----
-HHHHHHHHHHHHHHH----
-HHHHHHHHHHHHHHT----
-HHHHHHHHHHHHHTT----
-HHHHHHHHHHHHHHHS---
-HHHHHHHHHHHHHHHS---
-HHHHHHHHHHHHGGGS---
-HHHHHHHHHHHHHTTS---
-HHHHHHHHHHHHHHHS---
-HHHHHHHHHHHHHTTS---
-HHHHHHHHHHHHHHHS---
-HHHHHHHHHHHHHHTS---
-HHHHHHHHHHHTTTS----
-HHHHHHHHHHHTTTS----
-HHHHHHHHHHSTTTTS---
-HHHHHHHHHHHTTTS----
-HHHHHHHHHHHHHHS----
-HHHHHHHHHHHGGGG----
-HHHHHHHHHHHTTTS----
-HHHHHHHHHHHTTTS----
-HHHHHHHHHHHTTTS----
-HHHHHHHHHHHGGGS----
-HHHHHHHHHHHHTTS----
-HHHHHHHHHHHTTS-----
-HHHHHHHHHHHGGGS----
-HHHHHHHHHHHGGGS----
-HHHHHHHHHHHGGGS----
-HHHHHHHHHHHHTTS----
-HHHHHHHHHHGGGGT----
-HHHHHHHHHHHTTS-----
-HHHHHHHHHHHTTTS----
-HHHHHHHHHHHTTT-----
-HHHHHHHHHHHTTTS----
-HHHHHHHHHHHHHHS----
-HHHHHHHHHHHTTTS----
-HHHHHHHHHHHTTTS----
-HHHHHHHHHHHHTT-----
-HHHHHHHHHHHHTTS----
-HHHHHHHHHHHHTTS----
-HHHHHHHHHHHHHTS----
-HHHHHHHHHHHHHHS----
-HHHHHHHHHHHHHHS----
-HHHHHHHHHHHHHHS----
-HHHHHHHHHHHHHHS----
-HHHHHHHHHHHHHHS----
-HHHHHHHHHHHHHHS----
-HHHHHHHHHHHHHHS----
-HHHHHHHHHHHTTSS----
-HHHHHHHHHHHHHTS----
-HHHHHHHHHHHHTTS----
-HHHHHHHHHHHHHHS----
-HHHHHHHHHHHHHHS----
-HHHHHHHHHHHHHHS----
-HHHHHHHHHHHHHHS----
-TTHHHHHHHHHHHHS----
-HHHHHHHHHHHHHTS----
-HHHHHHHHHHHHHHS----
-HHHHHHHHHHHHHHS----
-HHHHHHHHHHHHHHS----
-HHHHHHHHHHGGGSS----
-HHHHHHHHTTSTTTS----
-HHHHHHHHTTSTTTS----
-HHHHHHHHTTSGGGS----
-HHHHHHHHTTTTTTS----
-HHHHHHHHHHHHHHS----
-HHHHHHHHHHHHHHS----
-HHHHHHHHHHGGGGS----
-HHHHHHHHHHTTTTS----
-HHHHHHHHHSHHHHS----
-HHHHHHHHHHHHHHS----
-HHHHHHHHHHHHHHS----
-HHHHHHHHHHHTTSS----
-HHHHHHHHHTHHHHS----
-HHHHHHHHHTHHHHS----
-HHHHHHHHHTHHHHS----
-HHHHHHHHHHHHHHS----
-HHHHHHHHHHHHHTS----
-HHHHHHHHTHHHHHS----
-HHHHHHHHHHHHHTS----
-HHHHHHHHHHHHHHS----
-HHHHHHHHHHHHHTS----
-HHHHHHHHHHHHHTS----
-HHHHHHHHHHHHHSS----
-HHHHHHHHHHHHHTS----
-HHHHHHHHHHHHHHS----
-HHHHHHHHHHHHTT-----
-HHHHHHHHHHHHHSS----
-HHHHHHHHHHHGGGS----
-HHHHHHHHHHTGGGS----
-HHHHHHHHHHHGGGS-S--
-HHHHHHHHHHHGGGS----
-HHHHHHHHHHHHTSS----
-HHHHHHHHHHHHHTS----
-HHHHHHHHHHHHHTS----
-HHHHHHHHHHHHHHS----
-HHHHHHHHHHHHHTS----
-HHHHHHHHHHHHHTS----
-HHHHHHHHHHHHHHS----
-HHHHHHHHHHHHHHS----
-HHHHHHHHHHHHHHS----
-HHHHHHHHHHHHHHS----
-HHHHHHHHHHHHHTS----
-HHHHHHHHHHHTTTS----
-HHHHHHHHHHHHHTS----
-HHHHHHHHHHHHTTS----
-HHHHHHHHHHHTTSS----
-HHHHHHHHHHHHHTS----
-HHHHHHHHHHHHTTS----
-HHHHHHHHHHHHHHS----
-HHHHHHHHHHHTTSS----
-HHHHHHHHHHHHTTS----
-HHHHHHHHHHHHHTS----
-HHHHHHHHHHHHHHS----
-HHHHHHHHHHHHHHS----
-HHHHHHHHHHHHHHS----
-HHHHHHHHHHHHTTS----
-HHHHHHHHHHHHHHS----
-HHHHHHHHHHHHHHS----
-HHHHHHHHHHHHHTS----
-HHHHHHHHHHHHHTS----
-HHHHHHHHHHHHHTS----
-HHHHHHHHHHHTTSS----
-HHHHHHHHHHHHHSS----
-HHHHHHHHHHHHHHS----
-HHHHHHHHHHHHHHS----
-HHHHHHHHHHHHHHS----
-HHHHHHHHHHHHTTS----
-HHHHHHHHHHHTTTS----
-HHHHHHHHHHHHTTS----
-HHHHHHHHHHHHHHS----
-HHHHHHHHHHHHHHS----
--HHHHHHHHHHHHHS----
-HHHHHHHHHHHHHHS----
-HHHHHHHHHHHHHHSS---
-HHHHHHHHHHHHHHSS---
-HHHHHHHHHHHHHHS----
-HHHHHHHHHHHHTTS----
-HHHHHHHHHHHHTTS----
-HHHHHHHHHHHHHHS----
-HHHHHHHHHHHHHHS----
-HHHHHHHHHHHHHHSSS--
-HHHHHHHHHHHHHHSSS--
-HHHHHHHHHHHHHHSS---
-HHHHHHHHHHHHHHSS---
-HHHHHHHHHHHHHHSS---
-HHHHHHHHHHHHHHSS---
-HHHHHHHHHHHTTTSS---
-HHHHHHHHHHHHHHSS---
-HHHHHHHHHHHHHHS----
-HHHHHHHHHHHHHHTT---
-HHHHHHHHHHHHHHTT---
-HHHHHHHHHHHTTTTT---
-HHHHHHHHHHHHHHTT---
-HHHHHHHHHHHHHHS----
-HHHHHHHHHHHHHHTT---
-HHHHHHHHHHHHHHTT---
-HHHHHHHHHHHHHHTTS--
-HHHHHHHHHHHHHHSSS--
-HHHHHHHHHHHHHHTTS--
-HHHHHHHHHHHHHHTTS--
-HHHHHHHHHHHHHHS----
-HHHHHHHHHHHHHHSS---
-HHHHHHHHHHHHHHS-S--
-HHHHHHHHHHHHHHSS---
-HHHHHHHHHHHHHHSS---
--HHHHHHHHHHHHHSS---
-HHHHHHHHHHHHTTSS---
-HHHHHHHHHHHHTTS----
-HHHHHHHHHHHTTTS----
-HHHHHHHHHHHHHHS----
-HHHHHHHHHHHHHHS----
-HHHHHHHHHHHTTTS----
-HHHHHHHHHHHHHHS----
-HHHHHHHHHHHHHHS----
-HHHHHHHHHHHHHHS----
-HHHHHHHHHHHTTTS----
-HHHHHHHHHHHHTTS----
-HHHHHHHHHHHHHHS----
-HHHHHHHHHHHHHHTT---
-HHHHHHHHHHHHHHS----
-HHHHHHHHHHHHHHSS---
-HHHHHHHHHHHHTTS----
-HHHHHHHHHHHHHHS----
-HHHHHHHHHHHHHHS----
-HHHHHHHHHHHTTTS----
-HHHHHHHHHHHHHHTT---
-HHHHHHHHHHHHHHS----
-HHHHHHHHHHHHHHTT---
-HHHHHHHHHHHHHHS----
-HHHHHHHHHHHHHHSS---
-HHHHHHHHHHHTTTS----
-HHHHHHHHHHHHHHSS---
-HHHHHHHHHHHHTTS----
-HHHHHHHHHHHHHHTT---
-HHHHHHHHHHHHHHSS---
-HHHHHHHHHHHHHHS----
-HHHHHHHHHHHHHHSS---
-TTHHHHHHHHHTTTS----
-HHHHHHHHHHHHTTSS---
-HHHHHHHHHHHHHHS----
-HHHHHHHHHHHHHHS----
-TTHHHHHHHHHTTTSS---
--SHHHHHHHHHHHHTT---
--SHHHHHHHHHHHHSS---
--SHHHHHHHHHTTTTT---
--SHHHHHHHHHHHHSS---
-TTHHHHHHHHHHTTSSS--
-TTHHHHHHHHHHHHSS---
--SHHHHHHHHHHHHSS---
---HHHHHHHHHHHHSS---
-TTHHHHHHHHHHHHS----
-TTHHHHHHHHHHHHS----
---HHHHHHHHHHHHS----
--SHHHHHHHHHHHHS----
---HHHHHHHHHHHHTT---
--SHHHHHHHHHHHHS----
--STTHHHHHHHHHHTT---
-TTHHHHHHHHHTTTTT---
--SHHHHHHHHHHHHS----
--SSHHHHHHHHHHHS----
--SHHHHHHHHHHHHS----
--SHHHHHHHHHHHHSS---
--SHHHHHHHHHHHHSS---
--SHHHHHHHHHTTTTT---
--SHHHHHHHHHHHHSS---
--SHHHHHHHHHHHHSS---
--SHHHHHHHHHHHHSS---
--SHHHHHHHHHHHHSS---
--SHHHHHHHHHHHHSSS--
-TTHHHHHHHHHHHHTT---
--SHHHHHHHHHHHHSS---
--SHHHHHHHHHHHHSSS--
--SHHHHHHHHHHHHSS---
--SHHHHHHHHHHHHSS---
--SHHHHHHHHHHHHTT---
--SHHHHHHHHHHHHSS---
--SHHHHHHHHHHHHSS---
-TTHHHHHHHHHHHTTT---
-TTHHHHHHHHHHHHSS---
-TTHHHHHHHHHHHHSS---
-TTHHHHHHHHHTTTSS---
--SHHHHHHHHHHHHSS---
-TTHHHHHHHHHHTTSS---
-TTHHHHHHHHHHHHSS---
-TTHHHHHHHHHHTTSS---
---HHHHHHHHHTTTSSS--
---HHHHHHHHHHHHSS---
-TTHHHHHHHHHTTTSS---
-TTHHHHHHHHHHHHSS---
--SHHHHHHHHHHHHSS---
-TTHHHHHHHHHHHHSS---
-TTHHHHHHHHHHHHSS---
-TTHHHHHHHHHTTTS----
-TTHHHHHHHHHHHHSS---
-HHHHHHHHHHHTTTS----
--HHHHHHHHHHHHHSS---
-HHHHHHHHHHHHHHSSS--
-HHHHHHHHHHHTTTSS---
-HHHHHHHHHHHTTTSS---
-HHHHHHHHHHHHHHSS---
-HHHHHHHHHHHHHHSS---
-HHHHHHHHHHHHHHSSS--
-HHHHHHHHHHHHHHSS---
-HHHHHHHHHHHHHHSS---
-HHHHHHHHHHHTTTSS---
-HHHHHHHHHHHTTTSS---
-HHHHHHHHHHHTTTSS---
-HHHHHHHHHHHTTTSS---
-HHHHHHHHHHHHHHSS---
-HHHHHHHHHHHHTTSS---
-HHHHHHHHHHHHHHSS---
-HHHHHHHHHHHHTTSS---
-HHHHHHHHHHHTTTSS---
-HHHHHHHHHHHHTTSS---
-HHHHHHHHHHHTTTSS---
-HHHHHHHHHHHHHHSS---
-HHHHHHHHHHHHHHSS---
-HHHHHHHHHHHHHHSS---
-HHHHHHHHHHHTTTSS---
-HHHHHHHHHHHTTTSS---
-HHHHHHHHHHHHTTSS---
-HHHHHHHHHHHHHHSS---
-HHHHHHHHHHHTTTSS---
-HHHHHHHHHHHHHHSS---
-HHHHHHHHHHHTTSSS---
-HHHHHHHHHHHHHHTT---
-HHHHHHHHHHHHHHTT---
-HHHHHHHHHHHHHHTT---
-HHHHHHHHHHHHTTTT---
-HHHHHHHHHHHHTTTT---
-HHHHHHHHHHHHTTTTS--
-HHHHHHHHHHHHTTTT---
-HHHHHHHHHHHHTTSS---
-HHHHHHHHHHHHTTTTS--
-HHHHHHHHHHHHTTTTS--
-HHHHHHHHHHHHHTTT---
-HHHHHHHHHHHHHHTTS--
-HHHHHHHHHHHHHHTT---
-HHHHHHHHHHHHHHTTS--
-HHHHHHHHHHHHHTTTS--
-HHHHHHHHHHHHHTTTS--
-HHHHHHHHHHHHHTTTS--
-HHHHHHHHHHHHHTSSS--
-HHHHHHHHHHHHHHSSS--
-HHHHHHHHHHHHHHSSS--
-HHHHHHHHHHHHHH--S--
-HHHHHHHHHHHHHHS-S--
-HHHHHHHHHHHHHHS-S--
-HHHHHHHHHHHHHHSSS--
-HHHHHHHHHHHHTTS-S--
-HHHHHHHHHHHHHHS-S--
-HHHHHHHHHHHHHHSSS--
-HHHHHHHHHHHHHHS-S--
-HHHHHHHHHHHHHH-SS--
-HHHHHHHHHHHHHTSSS--
-HHHHHHHHHHHHHHSSS--
-HHHHHHHHHHHTTTSSS--
-HHHHHHHHHHHHTTSSS--
-HHHHHHHHHHHHHHSSS--
-HHHHHHHHHHHTTTSSS--
-HHHHHHHHHHHHHHSSS--
-HHHHHHHHHHHHTTS-S--
-HHHHHHHHHHHHHHSSS--
-HHHHHHHHHHHHHHSSS--
-HHHHHHHHHHHHHHSSS--
-HHHHHHHHHHHHHHS-S--
-HHHHHHHHHHHHHHSSS--
-HHHHHHHHHHHHTTSSS--
-HHHHHHHHHHHHHHSSS--
-HHHHHHHHHHHHTTSSS--
-HHHHHHHHHHHHTTSSS--
-HHHHHHHHHHHHHH-SS--
-HHHHHHHHHHHHTTSSS--
-HHHHHHHHHHHHTT--S--
-HHHHHHHHHHHHHHSSS--
-HHHHHHHHHHHHHHSSS--
-HHHHHHHHHHHHHHSSS--
-HHHHHHHHHHHHHHSS---
--HHHHHHHHHHHHTSSS--
-HHHHHHHHHHHHHTSSS--
-HHHHHHHHHHHHTTSSS--
-HHHHHHHHHHHHTTTT---
-HHHHHHHHHHHGGGSS---
-HHHHHHHHHHGGGGS----
-HHHHHHHHHHHGGGSSS--
-HHHHHHHHHHHTTSSSS--
-HHHHHHHHHHHHTTSSS--
-HHHHHHHHHHHHHT-SS--
-HHHHHHHHHHHHHT-SS--
-HHHHHHHHHHHHHT-SS--
-HHHHHHHHHHHHTTSSS--
-HHHHHHHHHHHHHT-S---
-HHHHHHHHHHHHHH-----
-HHHHHHHHHHHHTT-----
-HHHHHHHHHHHHHT-----
-HHHHHHHHHHHHHHS----
-HHHHHHHHHHHHHH-SS--
-HHHHHHHHHHHHTT--S--
-HHHHHHHHHHHHTT-SS--
-HHHHHHHHHHHHHH-SS--
-HHHHHHHHHHHHTT-SS--
-HHHHHHHHHHHTTT-SS--
-HHHHHHHHHHHHHH-SS--
-HHHHHHHHHHHHHH-SS--
-HHHHHHHHHHHHTT-SS--
-HHHHHHHHHHHHTT-SS--
-HHHHHHHHHHHHHH-SS--
-HHHHHHHHHHHTTTSSS--
-HHHHHHHHHHHTTSSSS--
-HHHHHHHHHHHHTT-SS--
-HHHHHHHHHHHHTT-SS--
-HHHHHHHHHHHHTT-SS--
-HHHHHHHHHHHHHTSSS--
-HHHHHHHHHHHHTS-SS--
-HHHHHHHHHHHHHT-SS--
-HHHHHHHHHHHTTT--S--
-HHHHHHHHHHHHHS--S--
-HHHHHHHHHHHHTT--S--
-HHHHHHHHHHHHTT-SS--
-HHHHHHHHHHHHTT-SS--
-HHHHHHHHHHHHTS-SS--
-HHHHHHHHHHHHHHSSS--
-HHHHHHHHHHHHHHSSS--
-HHHHHHHHHHHHHT-SS--
-HHHHHHHHHHHHHTSSS--
-HHHHHHHHHHHHHT-SS--
-HHHHHHHHHHHHTT-S---
-HHHHHHHHHHHHHT--S--
-HHHHHHHHHHHHHS--S--
-HHHHHHHHHHHHHH--S--
-HHHHHHHHHHHHHHS----
-HHHHHHHHHHHHHH-----
-HHHHHHHHHHHHHH-SS--
-HHHHHHHHHHHHHH-SS--
-HHHHHHHHHHHGGG--S--
-HHHHHHHHHHHTTTSS---
-HHHHHHHHHHHHHSSSS--
-HHHHHHHHHHHHTTSS---
-HHHHHHHHHHHHTTSS---
-HHHHHHHHHHHHHHSS---
-HHHHHHHHHHHHTTSS---
-HHHHHHHHHHHHTSSS---
-HHHHHHHHHHHHTSSS---
-HHHHHHHHHHHTTSSS---
-HHHHHHHHHHHGGGSSS--
-HHHHHHHHHHHHTTSSS--
-HHHHHHHHHHHHTTSS---
-HHHHHHHHHHHHTTSS---
-HHHHHHHHHHHTTSSS---
-HHHHHHHHHHHTTSSS---
-HHHHHHHHHHHTTSSS---
-HHHHHHHHHHHHTT-SS--
-HHHHHHHHHHHHHSSSS--
-HHHHHHHHHHHHHSSSS--
-HHHHHHHHHHHHHTSSS--
-HHHHHHHHHHHHHTSSS--
-HHHHHHHHHHHHTTSSS--
-HHHHHHHHHHHHHTSSS--
-HHHHHHHHHHTTSSSSS--
-HHHHHHHHHHHHHSSSS--
-HHHHHHHHHHHHHT-SS--
-HHHHHHHHHHHTTSSSS--
-HHHHHHHHHHHTTSSSS--
-HHHHHHHHHHHHHTSSS--
-HHHHHHHHHHHTSS-SS--
-HHHHHHHHHHHHHTSSS--
-HHHHHHHHHHHTTS-SS--
-HHHHHHHHHHGGGG-SS--
-HHHHHHHHHHHGGG-SS--
-HHHHHHHHHHHHTT-SS--
-HHHHHHHHHHHGGG-SS--
-HHHHHHHHHHGGGSSSS--
-HHHHHHHHHHHGGG-SS--
-HHHHHHHHHHHTTS-SS--
-HHHHHHHHHHHTTS-SS--
-HHHHHHHHHHHGGG-SS--
-HHHHHHHHHHHTTSSSS--
-HHHHHHHHHHHHHS-SS--
-HHHHHHHHHHHHTT-SS--
-HHHHHHHHHHHHTT-SS--
-HHHHHHHHHHHHTT-SS--
-HHHHHHHHHHHGGG-SS--
-HHHHHHHHHHHHTTSSS--
-HHHHHHHHHHHHHHS-S--
-HHHHHHHHHHHHTTS-S--
-HHHHHHHHHHHHHH-----
-HHHHHHHHHHHTTTSS---
-HHHHHHHHHHHHHH-----
-HHHHHHHHHHHHHH-----
-HHHHHHHHHHHHTTS----
-HHHHHHHHHHHHHH-S---
-HHHHHHHHHHHHHHSSS--
-HHHHHHHHHHHHTTSS---
-HHHHHHHHHHHHHHSSS--
-HHHHHHHHHHHHHHSSS--
-HHHHHHHHHHHHHHS----
-HHHHHHHHHHHHTTS-S--
-HHHHHHHHHHHHHHSSS--
-HHHHHHHHHHHHHH-----
-HHHHHHHHHHHHTT-----
-HHHHHHHHHHHHTTS----
-HHHHHHHHHHHHTT-----
-HHHHHHHHHHHHHH--S--
-HHHHHHHHHHHHHH-S---
-HHHHHHHHHHHHTT-SS--
-HHHHHHHHHHHHTT--S--
-HHHHHHHHHHHHTT-----
-HHHHHHHHHHHHTTSSS--
-HHHHHHHHHHHHTTSSS--
-HHHHHHHHHHHHHHSSS--
-HHHHHHHHHHHHTTSSS--
-HHHHHHHHHHHHTT-SS--
-HHHHHHHHHHHHHHSSS--
-HHHHHHHHHHHHHHSSS--
-HHHHHHHHHHHHHHSSS--
-HHHHHHHHHHHHHH-SS--
-HHHHHHHHHHHHHH-SS--
-HHHHHHHHHHHHTTSSS--
-HHHHHHHHHHHHTT-SS--
-HHHHHHHHHHHHTTSSS--
-HHHHHHHHHHHHHHS-S--
-HHHHHHHHHHHTTT--S--
-HHHHHHHHHHHHTT--S--
-HHHHHHHHHHHTTT--S--
-HHHHHHHHHHHHHHSSS--
-HHHHHHHHHHHHHHSS---
-HHHHHHHHHHHHHHSS---
-HHHHHHHHHHHHHHSSS--
-HHHHHHHHHHHHTTSSS--
-HHHHHHHHHHHHHHSSS--
-HHHHHHHHHHHHTTSSS--
-HHHHHHHHHHHHTTSSS--
-HHHHHHHHHHHHTT-SS--
-HHHHHHHHHHHTTTSSS--
-HHHHHHHHHHHGGG-SS--
-HHHHHHHHHHHHTT-SS--
-HHHHHHHHHHHTTT--S--
-HHHHHHHHHHHHTT--S--
-HHHHHHHHHHHHHHS-S--
-HHHHHHHHHHHTTTS-S--
-HHHHHHHHHHHHTTS-S--
-HHHHHHHHHHHHTT-SS--
-HHHHHHHHHHHTTT--S--
-HHHHHHHHHHHHTT--S--
-HHHHHHHHHHHHHH--S--
-HHHHHHHHHHHHHHSSS--
-HHHHHHHHHHHHHHSSS--
-HHHHHHHHHHHHTTSSS--
-HHHHHHHHHHHHHHSSS--
-HHHHHHHHHHHHHHSSS--
-HHHHHHHHHHHHTTSSS--
-HHHHHHHHHHHHTTSSS--
-HHHHHHHHHHHHHHSSS--
-HHHHHHHHHHHHHHS-S--
-HHHHHHHHHHHHHHSSS--
-HHHHHHHHHHHHHHSSS--
-HHHHHHHHHHTTTTS----
-HHHHHHHHHHHHTTS----
-HHHHHHHHHHHHTTS----
-HHHHHHHHHHHHHHS----
-HHHHHHHHHHHHHHSSS--
-HHHHHHHHHHHHTTSSS--
-HHHHHHHHHHHHHHS-S--
-HHHHHHHHHHHHTTS-S--
-HHHHHHHHHHHGGGS-S--
-HHHHHHHHHHHHTTS-S--
-HHHHHHHHHHHHTTSSS--
-HHHHHHHHHHHHHHSSS--
-HHHHHHHHHHHHTTS-S--
-HHHHHHHHHHHTTTSSS--
-HHHHHHHHHHHHHHSSS--
-HHHHHHHHHHHHHHSSS--
-HHHHHHHHHHHHHHSSS--
-HHHHHHHHHHHHHHSSS--
-HHHHHHHHHHHHHHS----
-HHHHHHHHHHHHHHS-S--
-HHHHHHHHHHHHTTSSS--
-HHHHHHHHHHHHTTS-S--
-HHHHHHHHHHHHHHS-S--
-HHHHHHHHHHHHTTS-S--
-HHHHHHHHHHHHTTSSS--
-HHHHHHHHHHHHHHSSS--
-HHHHHHHHHHHHHHSSS--
-HHHHHHHHHHHHHHS-S--
-HHHHHHHHHHHHTTS-S--
-HHHHHHHHHHHHHHSS---
-HHHHHHHHHHHHTTSSS--
-HHHHHHHHHHHHHHSSS--
-HHHHHHHHHHHTTTSSS--
-HHHHHHHHHHHHHHSSS--
-HHHHHHHHHHHHHHSSS--
-HHHHHHHHHHHHHHSSS--
-THHHHHHHHHHHHHSSS--
-HHHHHHHHHHHHTTSSS--
-THHHHHHHHHHHHSSSS--
-THHHHHHHHHTTTTSSS--
-HHHHHHHHHHHHTT-SS--
-HHHHHHHHHHHTTT-SS--
-HHHHHHHHHHHHHH-SS--
-HHHHHHHHHHHHTT-SS--
-HHHHHHHHHHHHTT-SS--
-THHHHHHHHHHHHH-SS--
-THHHHHHHHHHHHH-SS--
-HHHHHHHHHHHTTT-SS--
-HHHHHHHHHHHTTT-SS--
-HHHHHHHHHHHHHH-SS--
-HHHHHHHHHHHHHH-SS--
--HHHHHHHHHHHTT-SS--
-THHHHHHHHHHHHH-S---
-HHHHHHHHHHHHHH-SS--
-HHHHHHHHHHHHHH-SS--
-THHHHHHHHHHTTT-SS--
-HHHHHHHHHHHHHH-SS--
-HHHHHHHHHHHHTT-SS--
-HHHHHHHHHHHHTT-SS--
-HHHHHHHHHHHTTT-SS--
-HHHHHHHHHHHTTT-SS--
-HHHHHHHHHHHTTT-SS--
-HHHHHHHHHHHTTT-SS--
-HHHHHHHHHHHTTT-SS--
-HHHHHHHHHHHHTT-SS--
-HHHHHHHHHHHHTT-SS--
-HHHHHHHHHHHHHH-SS--
-HHHHHHHHHHHTTT-SS--
-HHHHHHHHHHHTTT-SS--
-HHHHHHHHHHHHHH-SS--
-HHHHHHHHHHHTTT-S---
-HHHHHHHHHHHTTT-S---
-HHHHHHHHHHHTTT-SS--
-HHHHHHHHHHHHHH-S---
-HHHHHHHHHHHTTT-S---
-HHHHHHHHHHHHHH-SS--
-HHHHHHHHHHHHTT-SS--
-HHHHHHHHHHHTTT-SS--
-HHHHHHHHHHHHTT-S---
-HHHHHHHHHHHTTT-SS--
-HHHHHHHHHHHTTT-SS--
-HHHHHHHHHHHHHH-SS--
-HHHHHHHHHHHTTT-SS--
-HHHHHHHHHHHTTT-SS--
-HHHHHHHHHHHHTT-SS--
-TTHHHHHHHHHHTT-S---
-HHHHHHHHHHHHHH-SS--
-HHHHHHHHHHHHHH-SS--
-HHHHHHHHHHHHTT-S---
-HHHHHHHHHHHHTT-S---
-HHHHHHHHHHHTTT-S---
-HHHHHHHHHHHTSS-----
-HHHHHHHHHHTTSS-----
-HHHHHHHHHHHTTT-----
-HHHHHHHHHHHTSS-----
-TTHHHHHHHHTTSSS----
-HHHHHHHHHHHTSSS----
-HHHHHHHHHHHHSSS----
-TTHHHHHHHHHTSSS----
-HHHHHHHHHHH-SSS----
-HHHHHHHHHHHSSSS----
-HHHHHHHHHHTTSSS----
-HHHHHHHHHHHTSSS----
-HHHHHHHHHHTTSSS----
-HHHHHHHHHHHHSSS----
-HHHHHHHHHHH-SSS----
-HHHHHHHHHHHTSSS----
-HHHHHHHHHHHTSSS----
-HHHHHHHHHHTTSSS----
-HHHHHHHHHHTTSSS----
-HHHHHHHHHHHTSSS----
-HHHHHHHHHHTTSSS----
-HHHHHHHHHHTTSSS----
-HHHHHHHHHHTTSSS----
-HHHHHHHHHHTTSSS----
-HHHHHHHHHHTTSSS----
-HHHHHHHHHHH-SSS----
-HHHHHHHHHHHHSSS----
-HHHHHHHHHHH-SSS----
-HHHHHHHHHHTTSSS----
-HHHHHHHHHHHSSSS----
-HHHHHHHHHHH-SSS----
-HHHHHHHHHHHTSSS----
-HHHHHHHHHHHTSSS----
-HHHHHHHHHHTTSSS----
-HHHHHHHHHHTTSSS----
-HHHHHHHHHHHTSSS----
-HHHHHHHHHHHTSSS----
-HHHHHHHHHHTTSSS----
-HHHHHHHHHHHHHSS----
-HHHHHHHHHHTTTSS----
-HHHHHHHHHHHTSSS----
-HHHHHHHHHHHTSSS----
-HHHHHHHHHHHHTSS----
-HHHHHHHHHHH-SSS----
-HHHHHHHHHHHTSSS----
-HHHHHHHHHHTSSSS----
-HHHHHHHHHHTTSS-----
-HHHHHHHHHHHS-S-----
-HHHHHHHHHHTSSSS----
-HHHHHHHHHHHTSS-----
-HHHHHHHHHHTTSS-----
-HHHHHHHHHHHSSSS----
-HHHHHHHHHHTSTTS----
-HHHHHHHHHHTT-S-----
-HHHHHHHHHHH-SS-----
-HHHHHHHHHHHSSSS----
-HHHHHHHHHTTSSS-----
-HHHHHHHHHHHS-S-----
-HHHHHHHHHHHT-S-----
-HHHHHHHHHHHS-S-----
-HHHHHHHHHHH-SS-----
-HHHHHHHHHHT-SS-----
-HHHHHHHHHHHS-S-----
-HHHHHHHHHHH-SS-----
-HHHHHHHHHHHSSSS----
-HHHHHHHHHHT-SS-----
-HHHHHHHHHHS-SSS----
-HHHHHHHHHHHSSS-----
-HHHHHHHHHHTSSSS----
-HHHHHHHHHHT-SSS----
-HHHHHHHHHHT-SS-----
-HHHHHHHHHHS-SS-----
-HHHHHHHHHHSSSS-----
-HHHHHHHHHHT-SSS----
-HHHHHHHHHHS-SS-----
-HHHHHHHHHHTSSS-----
-HHHHHHHHHHT-SS-----
-HHHHHHHHHHHTSS-----
-HHHHHHHHHHHSSS-----
-HHHHHHHHHHHTSS-----
-HHHHHHHHHHHSSSS----
-HHHHHHHHHTTSSSS----
-HHHHHHHHHHH-SS-----
-HHHHHHHHHHH-SS-----
-HHHHHHHHHHHS-S-----
-HHHHHHHHHHH-SS-----
-HHHHHHHHHHHSSS-----
-HHHHHHHHHHH-SS-----
-HHHHHHHHHTTS-S-----
-HHHHHHHHHHHSSS-----
-HHHHHHHHHHHSSS-----
-HHHHHHHHHHHSSS-----
-HHHHHHHHHHHS-S-----
-HHHHHHHHHHH-SS-----
-HHHHHHHHHHH-SS-----
-HHHHHHHHHHH-SS-----
-HHHHHHHHHHHSSS-----
-HHHHHHHHHHHS-S-----
-HHHHHHHHHHHSSS-----
-HHHHHHHHHHHSSS-----
-HHHHHHHHHHH-SS-----
-HHHHHHHHHHH-SS-----
-HHHHHHHHHHHSSS-----
-HHHHHHHHHTT-SS-----
-HHHHHHHHHHHSSS-----
-HHHHHHHHHHHSSSS----
-HHHHHHHHHHHTTT-----
-HHHHHHHHHTT-SS-----
-HHHHHHHHHHHS-SS----
-HHHHHHHHHHHSSS-----
-HHHHHHHHHHHSSS-----
-HHHHHHHHHHHS-SS----
-HHHHHHHHHTT--S-----
-HHHHHHHHHHHS-S-----
-HHHHHHHHHHT--S-----
-HHHHHHHHHHTTSS-----
-HHHHHHHHHHHS-S-----
-HHHHHHHHHHH-SS-----
-HHHHHHHHHHT-SS-----
-HHHHHHHHHHHSTT-----
-HHHHHHHHHHTTSS-----
-HHHHHHHHHHHTTTS----
-HHHHHHHHHHHS-S-----
-HHHHHHHHHHHSSS-----
-HHHHHHHHHHTTSS-----
-HHHHHHHHHTTSSS-----
-HHHHHHHHHHTTSS-----
-HHHHHHHHHHHS-S-----
-HHHHHHHHHHTSTTS----
--HHHHHHHHHTSSS-----
--HHHHHHHHHTTTTS----
--HHHHHHHHHHS-SS----
--HHHHHHHHHTSTTS----
--HHHHHHHHHTTTT-----
--HHHHHHHHHTSTT-----
--HHHHHHHHHHTSS-----
--HHHHHHHHHHSTTS----
--HHHHHHHHTTSTTS----
--HHHHHHHHHHSSSS----
--HHHHHHHHHHTTTS----
--HHHHHHHHHHTTTSS---
--HHHHHHHHHTSTTSS---
--HHHHHHHHHHSTTS----
--HHHHHHHHHHHTTS----
--HHHHHHHHHSSTTSS---
--HHHHHHHHHH-TTSS---
--HHHHHHHHHHHTTSS---
--HHHHHHHHHHSSSSS---
--HHHHHHHHHHTSSSS---
--HHHHHHHHHHSSSSS---
--HHHHHHHHHHSTTSS---
--HHHHHHHHHTTSS-SS--
--HHHHHHHHHHSSS-S---
--TTHHHHHHHHTSS-S---
--HHHHHHHHHHSTTSS---
--HHHHHHHHHHTTTSS---
-HHHHHHHHHHHTTT-S---
-HHHHHHHHHHHHTTSS---
--HHHHHHHHTTTTTSS---
-HHHHHHHHHTTSSSSS---
-HHHHHHHHHHHTSSSSS--
-HHHHHHHHHHHHTTSSS--
-HHHHHHHHHHTTSSSS---
-HHHHHHHHHHTTSSSS---
-HHHHHHHHHHTTTTSS---
-HHHHHHHHHHHGGGSS---
-HHHHHHHHHHHTSSSSS--
-HHHHHHHHHHHTSSSS---
--HHHHHHHHHTTSSSSS--
-HHHHHHHHHHTTSSSSS--
-HHHHHHHHTTTTTTSSS--
-HHHHHHHHTTTT-SSSS--
-HHHHHHHHHHTTSSSSS--
-HHHHHHHHHHTTSSSSS--
-HHHHHHHHHHTTSSSSS--
-HHHHHHHHHHTTSSSS---
-HHHHHHHHHHTSSSSS---
-HHHHHHHHHHHTTSSSS--
-HHHHHHHHHHTTSSSS---
-HHHHHHHHHHTTSSSSS--
-HHHHHHHHHHTTSSSS---
-HHHHHHHHHHHTSSSSS--
-HHHHHHHHHTTSSSSSS--
-HHHHHHHHHTTSSSSSS--
-HHHHHHHHHTTSSSSS---
-HHHHHHHHHTTSSSSS---
-HHHHHHHHHHHTTTSS---
-HHHHHHHHHHTTSSSSS--
-HHHHHHHHHTTSSSSS---
-HHHHHHHHHHTTTTSSS--
-HHHHHHHHHHTTTTSSS--
-HHHHHHHHHTTSTTSS---
-HHHHHHHHHHTTTTSSS--
-HHHHHHHHHHHTTTSSS--
-HHHHHHHHHHHS-SSS---
-HHHHHHHHHHHHTTSS---
-HHHHHHHHHHHTTTSS---
-HHHHHHHHHHHTTTSS---
-HHHHHHHHHHT-TTSSS--
-HHHHHHHHHHTTTTTT---
-HHHHHHHHHHHTTTSS---
-HHHHHHHHHHTTTTSS---
-HHHHHHHHHHHHTTSSS--
-HHHHHHHHHHHSTTSSS--
-HHHHHHHHHHHTTTSSS--
-HHHHHHHHHHHTTSSSS--
-HHHHHHHHHHHT-SSSS--
-HHHHHHHHHHHTTSSSS--
-HHHHHHHHHHHTTSSSS--
-HHHHHHHHHHHTTSSS---
-HHHHHHHHHHTTSSSS---
-HHHHHHHHHHHTTTSSS--
-HHHHHHHHHHHTTSSSS--
-HHHHHHHHHHHGGGSSS--
-HHHHHHHHHHHGGGSSS--
-HHHHHHHHHHHTTSSSS--
-HHHHHHHHHHTTSSSSS--
-HHHHHHHHHHTTSSSSS--
-HHHHHHHHHHHTTSSSS--
-HHHHHHHHHHTTTTSSS--
-HHHHHHHHHHTTSSSS---
-HHHHHHHHHHHTTTSS---
-HHHHHHHHHHTTSSSSS--
-HHHHHHHHHHHHTTSSS--
-HHHHHHHHHHHGGGSS---
-HHHHHHHHHHHGGGSS---
-HHHHHHHHHHTTTTSS---
-HHHHHHHHHHHTTTSS---
-TTHHHHHHHHTTTTSSS--
-HHHHHHHHHHTSSSSS---
-HHHHHHHHHHTSSSSS---
-HHHHHHHHHHTSSSSS---
-HHHHHHHHHHH-TTSS---
-HHHHHHHHHHTTTTSS---
-HHHHHHHHHTT-TTSSS--
-HHHHHHHGGGGTTTSS---
-HHHHHHHHGGG-TTSS---
-HHHHHHHHHTT-TTSSS--
-HHHHHHHHHTT-TTSSS--
-HHHHHHHHHTT--SSSS--
-HHHHHHHHHTT-SSSSS--
-HHHHHHHHHTT-TTSSS--
-HHHHHHHHHHTSTTSSS--
-HHHHHHHHHHHTTTSS---
-HHHHHHHHHHHTTTSS---
-HHHHHHHHHHHHTTSS---
-HHHHHHHHHHHTTTSSS--
-HHHHHHHHHHTTTTSS---
-HHHHHHHHHTT-TTSS---
-HHHHHHHHHHHGGGSS---
-HHHHHHHHHHHGGGSS---
-HHHHHHHHHHHHTTSS---
-HHHHHHHHHHHHTTSS---
-HHHHHHHHHHHGGGTT---
-HHHHHHHHHHHHTT-S---
-HHHHHHHHHHHGGG-SS--
-HHHHHHHHHHGGGT-S---
-HHHHHHHHHHHTTTSS---
-HHHHHHHHHHHHTT-SS--
-HHHHHHHHHHHTTTSS---
-HHHHHHHHHHHHTTSS---
-HHHHHHHHHHHTTTSS---
-HHHHHHHHHHHTTSS----
-HHHHHHHHHHHTTT-----
-HHHHHHHHHHHTTT-----
-HHHHHHHHHHHTTTS----
-HHHHHHHHHHHTTTS----
-HHHHHHHHHHHTTT-SS--
-HHHHHHHHHHHTTT-SS--
-HHHHHHHHHHHGGG-SS--
-HHHHHHHHHHHTTT--S--
-HHHHHHHHHHHTTT-SS--
-HHHHHHHHHHHTTT--S--
-HHHHHHHHHHHTTT--S--
-HHHHHHHHHHHTTT--S--
-HHHHHHHHHHHHTT--S--
-HHHHHHHHHHHHTT--S--
-HHHHHHHHHHHTTT--S--
-HHHHHHHHHHHGGG-S---
-HHHHHHHHHHHHTT-SS--
-HHHHHHHHHHHTTT--S--
-HHHHHHHHHHHHTT-SS--
-HHHHHHHHHHHTTT--S--
-HHHHHHHHHHHHTT-SS--
-HHHHHHHHHHHGGG-SS--
-HHHHHHHHHHHTTT--S--
-HHHHHHHHHHHTTT--S--
-HHHHHHHHHHHTTS-SS--
-HHHHHHHHHHHTTT--S--
-HHHHHHHHHHHTTT--S--
-HHHHHHHHHHHTTT--S--
-HHHHHHHHHHHHTTS-S--
-HHHHHHHHHTTTTT--S--
-HHHHHHHHHHHTTS-SS--
-HHHHHHHHHHHTTT--S--
-HHHHHHHHHHHHTT-SS--
-HHHHHHHHHHHHTT-SS--
-HHHHHHHHHHHHTT-S---
-HHHHHHHHHHHTTT-SS--
-HHHHHHHHHHHHHT-S---
-HHHHHHHHHHHTTS-SS--
-HHHHHHHHHHHHHH-SS--
-HHHHHHHHHHHTTTSSS--
-HHHHHHHHHHHHHT-SS--
-HHHHHHHHHHHHHHSSS--
-HHHHHHHHHHHHHT-SS--
-HHHHHHHHHHHHHHSSS--
--HHHHHHHHHHHHHSSS--
-HHHHHHHHHHHHHHSSS--
-HHHHHHHHHHHHHH-SS--
-HHHHHHHHHHHHHHSSS--
-HHHHHHHHHHHHTTSSS--
-HHHHHHHHHHHHTT-SS--
-HHHHHHHHHHHHHT-SS--
-HHHHHHHHHHHHHHSSS--
-HHHHHHHHHHHHHHSSS--
-HHHHHHHHHHHHHH-SS--
-HHHHHHHHHHHHHH-SS--
-HHHHHHHHHHHHHH-SS--
-HHHHHHHHHHHHTT-SS--
-HHHHHHHHHHHHHH-SS--
-HHHHHHHHHHHHTT--S--
-HHHHHHHHHHHTTS--S--
-HHHHHHHHHHHHTT--S--
-HHHHHHHHHHHHTT-SS--
-HHHHHHHHHHHHHHS-S--
-HHHHHHHHHHHHHH-SS--
-HHHHHHHHHHHHHH-SS--
-HHHHHHHHHHHHTT-SS--
-HHHHHHHHHHHHHH-SS--
-HHHHHHHHHHHHTT-SS--
-HHHHHHHHHHHHHH-SS--
-HHHHHHHHHHHHHH-SS--
-HHHHHHHHHHHHTT-SS--
-HHHHHHHHHHHHHH-SS--
-HHHHHHHHHHHHHH-SS--
-HHHHHHHHHHHHHH-SS--
-HHHHHHHHHHHHHH-SS--
-HHHHHHHHHHHHHH-SS--
-HHHHHHHHHHHHHH-SS--
-HHHHHHHHHHHHHH-SS--
-HHHHHHHHHHHHHH-SS--
-HHHHHHHHHHHHHH-SS--
-HHHHHHHHHHHHHH-SS--
-HHHHHHHHHHHHHH--S--
-HHHHHHHHHHHHHH-SS--
-HHHHHHHHHHHHHH-SS--
-HHHHHHHHHHHHHT-SS--
-HHHHHHHHHHHHTT--S--
-HHHHHHHHHHHHHH-SS--
-HHHHHHHHHHHHHH-SS--
-HHHHHHHHHHHHHH-SS--
-HHHHHHHHHHHHHH-SS--
-HHHHHHHHHHHHHH-SS--
-HHHHHHHHHHHTTT-SS--
-HHHHHHHHHHHHHH-SS--
-HHHHHHHHHHHGGG-SS--
-HHHHHHHHHHHTTS-SS--
-HHHHHHHHHHHTTS-S---
-HHHHHHHHHHHTTT-S---
-HHHHHHHHHHHTTT-SS--
-HHHHHHHHHHHHTT-SS--
-HHHHHHHHHHHTTT-SS--
-HHHHHHHHHHHTTT-S---
-HHHHHHHHHHHTTT-SS--
-HHHHHHHHHHHTTT-SS--
-HHHHHHHHHHHTTT-SS--
-HHHHHHHHHHHTTT--S--
-HHHHHHHHHHHHHH-SS--
-HHHHHHHHHHHHTT--S--
-HHHHHHHHHHHTTT--S--
-HHHHHHHHHHHTTT--S--
-HHHHHHHHHHHHTT--S--
-HHHHHHHHHHHTTT--S--
-HHHHHHHHHHHHHH--S--
-HHHHHHHHHHHTTT--S--
-HHHHHHHHHHHTTT-SS--
-HHHHHHHHHHHTTT-SS--
-HHHHHHHHHHHTTT-SS--
-HHHHHHHHHHHTTT-SS--
-HHHHHHHHHHHTTS-SS--
-HHHHHHHHHHHTTT--S--
-HHHHHHHHHHHTTT-SS--
-HHHHHHHHHHHTTT-SS--
-HHHHHHHHHHHTTT-SS--
-HHHHHHHHHHHTTT-SS--
-HHHHHHHHHHHTTT--S--
-HHHHHHHHHHHTTT--S--
-HHHHHHHHHHHTTT-SS--
-HHHHHHHHHHHTTT--S--
-HHHHHHHHHHHHTT-SS--
-HHHHHHHHHHHHTT-SS--
-HHHHHHHHHHHHTT-SS--
-HHHHHHHHHHHHHH-SS--
-HHHHHHHHHHHHTT--S--
-HHHHHHHHHHHHHHSSS--
-HHHHHHHHHHHHHTSSS--
-HHHHHHHHHHHHHT-SS--
-HHHHHHHHHHHHHH--S--
-HHHHHHHHHHHTTS-SS--
-HHHHHHHHHHHTTT-SS--
-HHHHHHHHHHHHTT-SS--
-HHHHHHHHHHHHHH-SS--
-HHHHHHHHHHHHHH-SS--
-HHHHHHHHHHHHHH-SS--
-HHHHHHHHHHHHHH--S--
-HHHHHHHHHHHHHH--S--
-HHHHHHHHHHTTTS-SS--
-HHHHHHHHHHHTTS-----
-HHHHHHHHHHHHHH-----
-HHHHHHHHHHHHHH-----
-HHHHHHHHHHHHHH-S---
-HHHHHHHHHHHHHS-----
-HHHHHHHHHHHHHHSSS--
-HHHHHHHHHHHHHS-SS--
-HHHHHHHHHHHHHT-SS--
-HHHHHHHHHHHHHH-SS--
-HHHHHHHHHHHHHH-SS--
-HHHHHHHHHHHHHH-SS--
-HHHHHHHHHHHHHS-SS--
-HHHHHHHHHHHHHH-SS--
-HHHHHHHHHHHHHH-SS--
-HHHHHHHHHHHHHS-SS--
-HHHHHHHHHHHHHH-SS--
-HHHHHHHHHHHHHT-SS--
-HHHHHHHHHHHHTT-SS--
-HHHHHHHHHHHHHT-SS--
-HHHHHHHHHHHHHH-SS--
-HHHHHHHHHHHHHH-SS--
-HHHHHHHHHHHHHT--S--
-HHHHHHHHHHHHHT--S--
-HHHHHHHHHHHHHT--S--
-HHHHHHHHHHHHHH--S--
-HHHHHHHHHHHHHH--S--
-HHHHHHHHHHHHTT--S--
-HHHHHHHHHHHHHT--S--
-HHHHHHHHHHHHHHT-S--
-HHHHHHHHHHHHHTTSS--
-HHHHHHHHHHHHHTTSS--
-HHHHHHHHHHHHHH--S--
-HHHHHHHHHHHHHT--S--
-HHHHHHHHHHHHHHT-S--
-HHHHHHHHHHHHHTTSS--
-HHHHHHHHHHHHHTT-S--
-HHHHHHHHHHHHHHHSS--
-HHHHHHHHHHHHTTTSS--
-HHHHHHHHHHHHTTTSS--
-HHHHHHHHHHHHTTTSS--
-HHHHHHHHHHHHHTTS---
-HHHHHHHHHHHHHTTS---
-HHHHHHHHHHHHHHHS---
-HHHHHHHHHHHHTTTSS--
-HHHHHHHHHHHHHHHSS--
-HHHHHHHHHHHHHHHS---
-HHHHHHHHHHHHHHHS---
-HHHHHHHHHHHHHHHSS--
-HHHHHHHHHHHHHHHS---
-HHHHHHHHHHHHTTS----
-HHHHHHHHHHHHHHHSS--
-HHHHHHHHHHHHHHH-S--
-HHHHHHHHHHHHHHHSS--
-HHHHHHHHHHHHHHHSS--
-HHHHHHHHHHHHHHHSS--
-HHHHHHHHHHHHHHHTS--
-HHHHHHHHHHHHHHTT---
-HHHHHHHHHHHHHHHTS--
-HHHHHHHHHHHHHHHT---
-HHHHHHHHHHHHHHHT---
-HHHHHHHHHHHHHHHT---
-HHHHHHHHHHHHHHTT---
-HHHHHHHHHHHHHHTT---
-HHHHHHHHHHHHHHTT---
-HHHHHHHHHHHHHHTS---
-HHHHHHHHHHHHHHTT---
-HHHHHHHHHHHHHHTT---
-HHHHHHHHHHHHHHHHS--
-HHHHHHHHHHHHHHHHS--
-HHHHHHHHHHHHHHHT---
-HHHHHHHHHHHHHHHT---
-HHHHHHHHHHHHHHHT---
-HHHHHHHHHHHHHHHT---
-HHHHHHHHHHHHHHHT---
-HHHHHHHHHHHHHHHH---
-HHHHHHHHHHHHHHHS---
-HHHHHHHHHHHHHTTS---
-HHHHHHHHHHHHHHTT---
-HHHHHHHHHHHHHHHT---
-HHHHHHHHHHHHHHHT---
-HHHHHHHHHHHHHHTS---
-HHHHHHHHHHHHHHH----
-HHHHHHHHHHHHHTT----
-HHHHHHHHHHHHHHH----
-HHHHHHHHHHHHHHT----
-HHHHHHHHHHHHHHH----
-HHHHHHHHHHHHHHHS---
-HHHHHHHHHHHHHHT----
-HHHHHHHHHHHHHHTS---
-HHHHHHHHHHHHHTTS---
-HHHHHHHHHHHHHHHS---
-HHHHHHHHHHHHHHH----
-HHHHHHHHHHHHHHT----
-HHHHHHHHHHHHHHT----
-HHHHHHHHHHHHHHS----
-HHHHHHHHHHHHHTSS---
-HHHHHHHHHHHHHTT----
-HHHHHHHHHHHHGGG----
-HHHHHHHHHHHHHHH----
-HHHHHHHHHHHHHHHS---
-HHHHHHHHHHHHHHHS---
-HHHHHHHHHHHHHHHS---
-HHHHHHHHHHHHHHHS---
-HHHHHHHHHHHHHHHS---
--TTHHHHHHHHHHHHS---
--HHHHHHHHHHHHHHS---
--HHHHHHHHHHHHHHS---
--HHHHHHHHHHHHHHS---
--HHHHHHHHHHHHHHS---
--HHHHHHHHHHHHHHS---
-THHHHHHHHHHHTTSS---
--HHHHHHHHHHHHHTS---
--HHHHHHHHHHHHHHS---
--HHHHHHHHHHHHHSS---
--HHHHHHHHHHHHHTS---
--HHHHHHHHHHHHHSS---
--HHHHHHHHHHHHHH----
--HHHHHHHHHHHHTT----
--HHHHHHHHHHHHTT----
--HHHHHHHHHHHHHT----
--HHHHHHHHHHHHTT----
--HHHHHHHHHHHHTT----
--HHHHHHHHHHHHHHS---
--HHHHHHHHHHHHHTT---
--HHHHHHHHHHHHHTT---
--HHHHHHHHHHHHHHH---
--HHHHHHHHHHHHHHH---
--HHHHHHHHHHHHHTT---
--HHHHHHHHHHHHHHTS--
--HHHHHHHHHHHHHHH---
--HHHHHHHHHHHHHHT---
--HHHHHHHHHHHHHHT---
--HHHHHHHHHHHHHHHS--
--HHHHHHHHHHHHHTTS--
--HHHHHHHHHHHHHHTS--
--HHHHHHHHHHHHHTS---
--HHHHHHHHHHHHHTTS--
--HHHHHHHHHHHHTTSS--
--HHHHHHHHHHHHHHHS--
--HHHHHHHHHHHHTTTS--
--HHHHHHHHHHHHHTTS--
--HHHHHHHHHHHHHHHS--
--HHHHHHHHHHHHHHH---
--HHHHHHHHHHHHHHH---
--HHHHHHHHHHHHHHT---
--HHHHHHHHHHHHHHH---
--HHHHHHHHHHHHHHT---
--HHHHHHHHHHHHHTT---
--HHHHHHHHHHHHHHS---
--HHHHHHHHHHHHHHS---
--HHHHHHHHHHHHHHT---
--HHHHHHHHHHHHHHH---
--HHHHHHHHHHHHHHH---
--HHHHHHHHHHHHTTS---
--HHHHHHHHHHHHHTS---
--HHHHHHHHHHHHTTS---
--HHHHHHHHHHHHTTT---
--HHHHHHHHHHHHHHHS--
--HHHHHHHHHHHHHHHS--
--HHHHHHHHHHHHHHSS--
--HHHHHHHHHHHHHHH---
--HHHHHHHHHHHHHHSS--
--HHHHHHHHHHHHHHH---
--HHHHHHHHHHHHHHH---
--HHHHHHHHHHHHHHS---
--HHHHHHHHHHHHHTT---
--HHHHHHHHHHHHHTT---
--HHHHHHHHHHHHHHS---
--HHHHHHHHHHHHHHH---
--HHHHHHHHHHHHHHT---
--HHHHHHHHHHHHTTS---
--HHHHHHHHHHHHHHS---
--HHHHHHHHHHHHHH----
--HHHHHHHHHHHHTT----
--HHHHHHHHHHHHHHS---
--HHHHHHHHHHHHHTT---
--HHHHHHHHHHHHHH----
--HHHHHHHHHHHTTTSS--
--HHHHHHHHHHHHHHS---
--HHHHHHHHHHHHHHS---
--HHHHHHHHHHHHTTSS--
--HHHHHHHHHHHHTTSS--
--HHHHHHHHHHHHTTSS--
--HHHHHHHHHHHHTTSS--
--HHHHHHHHHHHTTTTS--
--HHHHHHHHHHHTTTSS--
--HHHHHHHHHHHHHHHS--
--HHHHHHHHHHHTTTSS--
--HHHHHHHHHHHHHHH---
--HHHHHHHHHHHHHHS---
--HHHHHHHHHHHHHHT---
--HHHHHHHHHHHHTTS---
--HHHHHHHHHHHHTT----
--HHHHHHHHHHHHTT----
--HHHHHHHHHHHHTTS---
--HHHHHHHHHHHHTTSS--
--HHHHHHHHHHHHTTS---
--HHHHHHHHHHHHTTSS--
--HHHHHHHHHHHHTT----
--HHHHHHHHHHHTTTSS--
--HHHHHHHHHHHTTTSS--
--HHHHHHHHHHHTTTTS--
--HHHHHHHHHHHHTTS---
--HHHHHHHHHHHTTTS---
--HHHHHHHHHHHHHHS---
--HHHHHHHHHHHHTSS---
--HHHHHHHHHHHHTTS---
--HHHHHHHHHHHHHHS---
--HHHHHHHHHHHGGG----
--HHHHHHHHHHHHHS----
--HHHHHHHHHHHHHT----
--HHHHHHHHHHHTTS----
--HHHHHHHHHHHHTS----
--HHHHHHHHHHHTTS----
--HHHHHHHHHHHTTS----
--HHHHHHHHHHTT-S----
--HHHHHHHHHHHT------
--HHHHHHHHHHHT------
--HHHHHHHHHHTTS-----
--HHHHHHHHHHHTS-----
--HHHHHHHHHHTTS-----
--HHHHHHHHHHHTTS----
--HHHHHHHHHHHTT-----
--HHHHHHHHHHTT-S----
--HHHHHHHHHHHH--S---
--HHHHHHHHHHHT------
--HHHHHHHHHHHT--S---
--HHHHHHHHHHTT------
--HHHHHHHHHHHT------
--HHHHHHHHHHHT------
--HHHHHHHHHHS--S----
--HHHHHHHHHHHS-S----
--HHHHHHHHHHHT-S----
--HHHHHHHHHHHH------
--HHHHHHHHHHHT-S----
--HHHHHHHHHHHT-S----
--HHHHHHHHHHHT-S----
--HHHHHHHHHHHS------
--HHHHHHHHHHHT-S----
--HHHHHHHHHHHT------
--HHHHHHHHHHTT-S----
--HHHHHHHHHHHH-S----
--HHHHHHHHHHHH-S----
--HHHHHHHHHHTT-SSS--
--HHHHHHHHHHHSSS----
--HHHHHHHHHHHHSS-S--
--HHHHHHHHHHHH-S----
--HHHHHHHHHHTTSS----
--HHHHHHHHHHHH-S----
--HHHHHHHHHHHH-S----
--HHHHHHHHHHTT-S----
--HHHHHHHHHTTT-S----
--HHHHHHHHHHHH-S----
--HHHHHHHHHHHH-S----
--HHHHHHHHHHTT-S----
--HHHHHHHHHHHH-S----
--HHHHHHHHHHTT-S----
--HHHHHHHHHHTT-S----
--HHHHHHHHHHTT-S----
--HHHHHHHHHHTT-S----
--HHHHHHHHHHHH-S----
--HHHHHHHHHHHH-S----
--HHHHHHHHHHHH-S----
--HHHHHHHHHHHH-S----
--HHHHHHHHHTTT-S----
--HHHHHHHHHHTT-S----
--HHHHHHHHHHTT-S----
--HHHHHHHHHHTT-S----
--HHHHHHHHHHTT-S----
--HHHHHHHHHTTT-S----
--HHHHHHHHHTTT-SS---
--HHHHHHHHHTTT-S----
--HHHHHHHHHHTT-S----
--HHHHHHHHHHHH-S----
--HHHHHHHHHHHH-S----
--HHHHHHHHHHTT-SS---
--HHHHHHHHHHHH-SS---
--HHHHHHHHHHHH-SS---
--HHHHHHHHHHHH-SS---
--HHHHHHHHHHHH-STT--
--HHHHHHHHHHHH-SS---
--HHHHHHHHHHHH-SS---
--HHHHHHHHHHHH-STT--
--HHHHHHHHHTTT-SS---
--HHHHHHHHHHHH-SS---
--HHHHHHHHHHTT-SS---
--HHHHHHHHHHHH-STT--
--HHHHHHHHHHHH--TT--
--HHHHHHHHHHHH-SSS--
--HHHHHHHHHHSS-STT--
--HHHHHHHHHHTT-STT--
--HHHHHHHHHHHH-SS---
--HHHHHHHHHHHH-SS---
--HHHHHHHHHHHH-SS---
--HHHHHHHHHTTT-SS---
--HHHHHHHHHHTT-SS---
--HHHHHHHHHHTT-S----
--HHHHHHHHHHTT-S----
--HHHHHHHHHHHH-SS---
--HHHHHHHHHHTT-SS---
--HHHHHHHHHHHH-SS---
--HHHHHHHHHHHH-SS---
--HHHHHHHHHHTT-SS---
--HHHHHHHHHHTT-SS---
--HHHHHHHHHHHH-SS---
--HHHHHHHHHTTT-SS---
--HHHHHHHHHHHH-S----
--HHHHHHHHHHTT-S----
--HHHHHHHHHHHH-SSS--
--HHHHHHHHHTTT-SS---
--HHHHHHHHHHHH-SS---
--HHHHHHHHHHHH-SS---
--HHHHHHHHHHTT-SS---
--HHHHHHHHHHHH-SS---
--HHHHHHHHHHHH-STT--
--HHHHHHHHHHHH-SSS--
--HHHHHHHHHHTT-SSS--
--HHHHHHHHHHHH-SS---
--HHHHHHHHHHHH-S-S--
--HHHHHHHHHHHH-SS---
--HHHHHHHHHHHT-SS---
--HHHHHHHHHHTT-SS---
--HHHHHHHHHHHT-S-S--
--HHHHHHHHHHTS-S----
--HHHHHHHHHHTT-S----
--HHHHHHHHHHTT-S----
--HHHHHHHHHHTT-S----
--HHHHHHHHHTTT---S--
--HHHHHHHHHHTT---S--
--HHHHHHHHHHTT-SS---
--HHHHHHHHHHTS-S----
--HHHHHHHHHTTSSS----
--HHHHHHHHHHTS-S----
--HHHHHHHHHTTS-S----
--HHHHHHHHHTSS-S----
--HHHHHHHHHHTT-S----
--HHHHHHHHHTTS------
--HHHHHHHHHHTS-SS---
--HHHHHHHHHTTS-S----
--HHHHHHHHHTSS-SS---
--HHHHHHHHHHTT-SS---
--HHHHHHHHHHHTTSS---
--HHHHHHHHHHTT-SS---
--HHHHHHHHHHHTSSS---
--HHHHHHHHHHHTSSS---
--HHHHHHHHHHHTTSS---
--HHHHHHHHHHHTSS----
--HHHHHHHHHHHTS-----
--HHHHHHHHHHGGGS----
--HHHHHHHHHHTTS-----
--HHHHHHHHHHHH------
--HHHHHHHHHHHT------
--HHHHHHHHHHTT---S--
--HHHHHHHHHHHH---S--
--HHHHHHHHHHHH-S----
--HHHHHHHHHHTT---S--
--HHHHHHHHHHTT-S-S--
--HHHHHHHHHHTT---S--
--HHHHHHHHHHHTT--S--
--HHHHHHHHHHGGG-----
--HHHHHHHHHHHH---S--
--HHHHHHHHHHTTSS-S--
--HHHHHHHHHHGGGS-S--
--HHHHHHHHHHHTT--S--
--HHHHHHHHHHHTT-----
--HHHHHHHHHHHTTS----
--HHHHHHHHHHHTTS-TT-
--HHHHHHHHHHHHTT-TT-
--HHHHHHHHHHHTTS-TT-
--HHHHHHHHHHHHTT-TT-
--HHHHHHHHHHHHTT----
--HHHHHHHHHHHHTT----
--HHHHHHHHHHHHTT----
--HHHHHHHHHTTS-S----
--HHHHHHHHHHTSSS----
--HHHHHHHHHHTT-S----
--HHHHHHHHHTTTS-----
--HHHHHHHHHHTTTT----
--HHHHHHHHHHHHHS----
--HHHHHHHHHHHHTT----
--HHHHHHHHHHHHHH----
--HHHHHHHHHHHHHT----
--HHHHHHHHHHHHHT----
--HHHHHHHHHHHHHH----
--HHHHHHHHHHHHHH----
--HHHHHHHHHHHGGG----
--HHHHHHHHHHHGGG----
--HHHHHHHHHHGGGG----
--HHHHHHHHHHGGGT----
--HHHHHHHHHHGGGTTT--
--HHHHHHHHHHGGGGSS--
--HHHHHHHHHHHGGGTTT-
--HHHHHHHHHHHGGGTTT-
--HHHHHHHHHHHGGGTTT-
--HHHHHHHHHHTHHHHTT-
--HHHHHHHHHHGGGGTTT-
--HHHHHHHHHHGGGGTTT-
--HHHHHHHHHGGGGGTTT-
--HHHHHHHHHHGGGGTTT-
--HHHHHHHHHHGGGGTTT-
--HHHHHHHHHHGGGGTTT-
--HHHHHHHHHHHGGGTTT-
--HHHHHHHHHHHGGGTTT-
--HHHHHHHHHHHHTTTTT-
--HHHHHHHHHHHHHHHTT-
--THHHHHHHHHHHTTTTT-
--HHHHHHHHHHHGGGTS--
--HHHHHHHHHHHHTTTTT-
--HHHHHHHHHHHHHTTTT-
--HHHHHHHHHHHHTTTTT-
--HHHHHHHHHHHGGGTTT-
--HHHHHHHHHHHGGGTTT-
--HHHHHHHHHHTHHHHTT-
--HHHHHHHHHHHHHTTTT-
--HHHHHHHHHTTGGGTTT-
--HHHHHHHHHHHHHTTTT-
--HHHHHHHHHHHHTTTTT-
--HHHHHHHHHHHHTTTTT-
--HHHHHHHHHHHHTTTS--
--HHHHHHHHHHHHTTTTT-
--HHHHHHHHHHHHTTTTT-
--HHHHHHHHHHHHHHHTT-
--HHHHHHHHHHHHTTTTT-
--HHHHHHHHHHHHTTTTT-
--HHHHHHHHHHHHHHHTT-
--HHHHHHHHHHHHTTTTT-
--HHHHHHHHHHHHHTTTT-
--HHHHHHHHHHHHTTTTT-
--HHHHHHHHHHHHTTTTT-
--HHHHHHHHHHHHHTTTT-
--HHHHHHHHHHHHTTTTT-
--HHHHHHHHHHHHTTTS--
--HHHHHHHHHHHHTTTTT-
--HHHHHHHHHHHHTTTTT-
--HHHHHHHHHHHHTTTTT-
--HHHHHHHHHHHHHTTS--
--HHHHHHHHHHHHHTTTT-
--HHHHHHHHHHHHHTTTT-
--HHHHHHHHHHHHHHTTT-
--HHHHHHHHHHHHHTTTT-
--HHHHHHHHHHHHHTTTT-
--HHHHHHHHHHHHHHTTT-
--HHHHHHHHHHHHHHHTT-
--HHHHHHHHHHHHHHSTT-
--HHHHHHHHHHHHHHTTT-
--HHHHHHHHHHHHHH-S--
--HHHHHHHHHHHHHHTS--
--HHHHHHHHHHHHHHHTT-
--HHHHHHHHHHHHHHTTT-
--HHHHHHHHHHHHTTSS--
--HHHHHHHHHHHTTS-TT-
--HHHHHHHHHHHHHHGGG-
--HHHHHHHHHHHHHHTTT-
--HHHHHHHHHHHHHHTT--
--HHHHHHHHHHHHHHTTT-
--HHHHHHHHHHHHHHGGG-
--HHHHHHHHHHHHHHGGG-
--HHHHHHHHHHHHGGGGG-
--HHHHHHHHHHHHGGGGT-
--HHHHHHHHHHHHHHTTT-
--HHHHHHHHHHHTGGGGT-
--HHHHHHHHHHHHHGGGT-
--HHHHHHHHHHHHTTTTT-
--HHHHHHHHHHHHTTTTT-
--HHHHHHHHHHHHTTGGG-
--HHHHHHHHHHHHTTTTT-
--HHHHHHHHHHHGGGTTT-
--HHHHHHHHHHHHGGGGT-
--HHHHHHHHHHHHGGGGT-
--HHHHHHHTHHHHGGGGT-
--HHHHHHHHHHHHGGGGT-
--HHHHHHHHHHHHTTTTT-
--HHHHHHTHHHHHTTGGG-
--HHHHHHHHHHHHHHGGG-
--HHHHHHHHHHHHTTGGG-
--HHHHHHHHHHHHTTSTT-
--HHHHHHHHHHHHTTGGG-
--HHHHHHHHHHHHTTTTT-
--HHHHHHHHHHHHHTGGG-
--HHHHHHHHHHHHHTGGG-
--HHHHHHHHHHHHTTGGG-
--HHHHHHHHHHHHTTGGG-
--HHHHHHHHHHHHTTTTT-
--HHHHHHHHHHHHHHTTT-
--HHHHHHHHHHHHHHTTT-
--HHHHHHHHHHHHHHTTT-
--HHHHHHHHHHHHHTGGG-
--HHHHHHHHHHHHHTTTT-
--HHHHHHHHHHHHHTGGG-
--TTHHHHHHHHHHTTTTT-
--HHHHHHHHHHHHTSGGG-
--HHHHHHHHHHHHTTTTT-
--HHHHHHHHHHHHTTTTT-
--HHHHHHHHHHHHHTTTT-
--HHHHHHHHHHHHHTTTT-
--HHHHHHHHHHHGGGTTT-
--HHHHHHHHHHHGGGTTT-
--HHHHHHHHHHHHHTTTT-
--HHHHHHHHHHHHT-TTT-
--HHHHHHHHHHHHHTTTT-
--HHHHHHHHHHHHHTTTT-
--HHHHHHHHHHHHHSTTT-
--HHHHHHHHHHHHHSGGG-
--HHHHHHHHHHHHHSGGG-
--HHHHHHHHHHHHTTTTT-
--HHHHHHHHHHHHHTTTT-
--HHHHHHHHHHHHTTTTT-
--HHHHHHHHHHHTTTGGG-
--TTHHHHHHHHHHTTGGG-
--TTGGGTHHHHHHTTGGG-
--TTGGGTHHHHHHTTGGG-
--TTGGGTHHHHHHHHGGG-
--TTGGGTHHHHHTTTGGG-
--HHHHHHHHHHHHTTGGG-
--TTGGGTHHHHHTTTGGG-
--TTGGGTHHHHHTTTTTT-
--TTTTTTHHHHHTTTGGG-
--HHHHHHHHHHHTTTGGG-
--HHHHTTHHHHHTTTGGG-
--TTGGGTHHHHHTTTTT--
--GGGGGTHHHHHTTTTT--
--TTTTTTHHHHHHTTTT--
--TTTTTSHHHHHTTTGGG-
--TTGGGTHHHHHHHHHTT-
--HHHHHHHHHHHHTTGGG-
--HHHHHSHHHHHTTTGGG-
--TTGGGTHHHHHTTTGGG-
--HHHHTTHHHHHHTTGGG-
--HHHHTSTTHHHHTTGGG-
--TTGGGSTTHHHHHHHTT-
--TTGGGGHHHHHHHHHTT-
--HHHHTTHHHHHHHHHTT-
--HHHHTTHHHHHTTTTTT-
--HHHHHSHHHHHHTTGGG-
--HHHHHTHHHHHHHHHTT-
--HHHHHTHHHHHHHTGGG-
--TTGGGTHHHHHTTTGGG-
--TTTHHHHHHHHHTTGGG-
--HHHHHHHHHHHTTTGGG-
--TTHHHHHHHHHTTSGGG-
--TTHHHHHHHHHTTTGGG-
--TTHHHHHHHHHHHHHTT-
--TTHHHHHHHHHHHHHTT-
--TTHHHHHHHHHTTTTTT-
--TTHHHHHHHHHTTTSTT-
--TTHHHHHHHHHHHHGGG-
--TTHHHHHHHHHTTTGGG-
--TTHHHHHHHHHTTTGGG-
--TTHHHHHHHHHTTTTTT-
--TTHHHHHHHHHTTSSTT-
--TTHHHHHHHHHHTTTTT-
--TTHHHHHHHHHHTSTTT-
--TTHHHHHHHHHHHGGGT-
---THHHHHHHHHHTTGGG-
---HHHHHHHHHHGGGGGG-
---HHHHHHHHHHTTSGGG-
---HHHHHHHHHHTT-GGG-
---HHHHHHHHHHHHSGGG-
---HHHHHHHHHHHTSGGG-
---HHHHHHHHHHHHSGGG-
---HHHHHHHHHHHH-GGG-
---HHHHHHHHHHHTTGGG-
---HHHHHHHHHHHH-GGG-
---HHHHHHHHHHTT-GGG-
---HHHHHHHHHHHTTGGG-
---HHHHHHHHHHHTTTTT-
---HHHHHHHHHHHHTTTT-
---HHHHHHHHHHHHTGGG-
---HHHHHHHHHHHTTTT--
---HHHHHHHHHHHTTTTT-
---TTTHHHHHHHHHGGG--
---TTTHHHHHHHHHTTS--
---TTTHHHHHHHHHTTT--
---TTTHHHHHHHHHTTT--
---TTTHHHHHHHHHHHH--
---TTSHHHHHHHHHTTT--
---TTTHHHHHHHHHTTT--
---TTTHHHHHHHHHTTT--
---TTTHHHHHHHHHTTT--
---TTTHHHHHHHHHTTT--
---TTTHHHHHHHHHHTT--
---TTTHHHHHHHHHHTT--
---TTTHHHHHHHHHHTT--
---SSSHHHHHHHHHHTT--
---GGGHHHHHHHHHTTT--
----TTHHHHHHHHHHTT--
----TTHHHHHHHHHHTT--
----SSHHHHHHHHHTTT--
---SSSHHHHHHHHHHTT--
---TT-HHHHHHHHHHTT--
---TT-HHHHHHHHHHTT--
---TTTHHHHHHHHHHHH--
----S-HHHHHHHHHHTT--
---TT-HHHHHHHHHHTT--
---TTTHHHHHHHHHHHH--
---TT-HHHHHHHHHHHH--
---TT-HHHHHHHHHHHH--
---TTTHHHHHHHHHHHH--
---TTHHHHHHHHHHHHHT-
---TTTHHHHHHHHHHHT--
---TTTHHHHHHHHHHHHH-
---HHHHHHHHHHTTHHHH-
---HHHHHHHHHHHHHHHT-
---HHHHHHHHHHHHHHHT-
---HHHHHHHHHHHHTTT--
---HHHHHHHHHHHHHHH--
---HHHHHHHHHHHHHHHT-
---HHHHHHHHHHHHHHTT-
---HHHHHHHHHHHHHHHT-
---HHHHHHHHHHHHHHHH-
---HHHHHHHHHHHHHHH--
---HHHHHHHHHHHHHHTT-
---HHHHHHHHHHHHHHHH-
---HHHHHHHHHHHHHTTT-
---HHHHHHHHHHHHHHTT-
---HHHHHHHHHHHHHHTT-
---HHHHHHHHHHHHHTTT-
---HHHHHHHHHHHHHHHH-
---HHHHHHHHHHHHHHTT-
---HHHHHHHHHHHHHHHH-
---HHHHHHHHHHHHHHHH-
---HHHHHHHHHHHHHHHH-
---HHHHHHHHHHHHHHHH-
---HHHHHHHHHHHHHHHH-
---HHHHHHHHHHHHHHHH-
---HHHHHHHHHHHHHHHT-
---HHHHHHHHHHHHHHTT-
---HHHHHHHHHHHHHHTT-
---HHHHHHHHHHHHHHHH-
---HHHHHHHHHHHHHHHH-
---HHHHHHHHHHHHHHHH-
---HHHHHHHHHHHHHHHH-
---HHHHHHHHHHHHHHHH-
---HHHHHHHHHHHHHHTT-
---HHHHHHHHHHHHHHHH-
---HHHHHHHHHHHHHTT--
---HHHHHHHHHHHHHHTT-
---HHHHHHHHHHHHHHHT-
---TTTHHHHHHHHHHHHT-
---TTTHHHHHHHHHHHHH-
---TTTTHHHHHHHHHHHH-
---TTTTHHHHHHHHHHHH-
---TTTTHHHHHHHHHHHH-
---TTTTHHHHHHHHHHT--
---TTTTHHHHHHHHHHHH-
----TTTHHHHHHHHHHTT-
---TTTTHHHHHHHHHHHH-
--STTTTHHHHHHHHHHHH-
--GGGTHHHHHHHHHHHHH-
--GGGTTHHHHHHHHHHHH-
--HHHHHHHHHHHHHHHHT-
--TTTTTHHHHHHHHHHHH-
--TTHHHHHHHHHHHHHHH-
--HHHHHHHHHHHHHHHHH-
--HHHHHHHHHHHHHHHHH-
--HHHHHHHHHHHHHHHHT-
--HHHHHHHHHHHHHHHHH-
--HHHHHHHHHHHHHHHHH-
--HHHHHHHHHHHHHHHHT-
--HHHHHHHHHHHHHHHHH-
--HHHHHHHHHHHHHHHHH-
--HHHHHHHHHHHHHHHHT-
--HHHHHHHHHHHHHHHHH-
--HHHHHHHHHHHHHHHHH-
--HHHHHHHHHHHHHHHH--
--HHHHHHHHHHHHHHHHH-
--HHHHHHHHHHHHHHHHH-
--HHHHHHHHHHHHHHHHH-
--HHHHHHHHHHHHHHHHH-
--HHHHHHHHHHHHHHHH--
--HHHHHHHHHHHHHHHHT-
--HHHHHHHHHHHHHHTTT-
--HHHHHHHHHHHHHHHHT-
--HHHHHHHHHHHHHHHHH-
--HHHHHHHHHHHHHHHTT-
--HHHHHHHHHHHHHHHHT-
--HHHHHHHHHHHHHHGGG-
--HHHHHHHHHHHHHTGGG-
--HHHHHHHHHHHHTTGGG-
-THHHHHHHHHHHHHHGGG-
--HHHHHHHHHHHHHHTTT-
--HHHHHHHHHHHHHHHTT-
--HHHHHHHHHHHHHHHHT-
--HHHHHHHHHHHHHHHHH-
--HHHHHHHHHHHHHHHHT-
--HHHHHHHHHHHHHHHTT-
--HHHHHHHHHHHHHHHHT-
--HHHHHHHHHHHHHHHHH-
--HHHHHHHHHHHHHHTTT-
--TTHHHHHHHHHHHHHTT-
--HHHHHHHHHHHHHHHTT-
--HHHHHHHHHHHHHHHTT-
--HHHHHHHHHHHHHHHHH-
--HHHHHHHHHHHHHHHHH-
--HHHHHHHHHHHHHHHHH-
--HHHHHHHHHHHHHHHTT-
--HHHHHHHHHHHHHHHHT-
--HHHHHHHHHHHHHHHTT-
--HHHHHHHHHHHHHHHTT-
--HHHHHHHHHHHHHHHTT-
--HHHHHHHHHHHHHHHTT-
--HHHHHHHHHHHHHHHHH-
--HHHHHHHHHHHHHHHHH-
--HHHHHHHHHHHHHHHHH-
--HHHHHHHHHHHHHHHHH-
--HHHHHHHHHHHHHHHHH-
--HHHHHHHHHHHHHHHHT-
--HHHHHHHHHHHHHHHHT-
--HHHHHHHHHHHHHHHHT-
--HHHHHHHHHHHHHHHHT-
--HHHHHHHHHHHHHHHHT-
--HHHHHHHHHHHHHHTT--
--HHHHHHHHHHHHHHTT--
--HHHHHHHHHHHHHHHHT-
--HHHHHHHHHHHHHHHHT-
--HHHHHHHHHHHHHHHHT-
--HHHHHHHHHHHHHHHHT-
--HHHHHHHHHHHHHHHHT-
--HHHHHHHHHHHHHHHHT-
--HHHHHHHHHHHHHHHTT-
--HHHHHHHHHHHHHHHHT-
--HHHHHHHHHHHHHHTT--
--HHHHHHHHHHHHHHTT--
--HHHHHHHHHHHHHHHH--
--HHHHHHHHHHHHHHHH--
--HHHHHHHHHHHHHHHH--
--HHHHHHHHHHHHHHHHT-
--HHHHHHHHHHHHHHHHT-
--HHHHHHHHHHHHHHHHT-
--HHHHHHHHHHHHHHHTT-
--HHHHHHHHHHHHHTTT--
--HHHHHHHHHHHHHHHHH-
--HHHHHHHHHHHHHHHTT-
--HHHHHHHHHHHHHHTT--
--HHHHHHHHHHHHHHTTT-
--HHHHHHHHHHHHHHHHH-
--HHHHHHHHHHHHHHHHH-
--HHHHHHHHHHHHHHHHH-
--HHHHHHHHHHHHHHHHT-
--HHHHHHHHHHHHHHHHT-
--HHHHHHHHHHHHHHHHT-
--HHHHHHHHHHHHHHHH--
--HHHHHHHHHHHHHHHHH-
--HHHHHHHHHHHHHHHH--
--HHHHHHHHHHHHHHTT--
--HHHHHHHHHHHHHTTT--
--HHHHHHHHHHHHHTTT--
--HHHHHHHHHHHHHTTT--
--HHHHHHHHHHHHHHTT--
--HHHHHHHHHHHHHHTT--
--HHHHHHHHHHHHHHHH--
--HHHHHHHHHHHHHHTT--
--HHHHHHHHHHHHHHTS--
--HHHHHHHHHHHHHHTS--
--HHHHHHHHHHHHHHTT--
--HHHHHHHHHHHHHHHS--
--HHHHHHHHHHHHHHTT--
--HHHHHHHHHHHHHHTT--
--HHHHHHHHHHHHHHHH--
--HHHHHHHHHHHHHHHS--
--HHHHHHHHHHHHHHHS--
--HHHHHHHHHHHHHHH---
--HHHHHHHHHHHHHHTT--
--HHHHHHHHHHHHHHHS--
--HHHHHHHHHHHHHHTT--
--HHHHHHHHHHHHHHHS--
--HHHHHHHHHHHHHHHH--
--HHHHHHHHHHHHHHHH--
--HHHHHHHHHHHHHHHH--
--HHHHHHHHHHHHHHTT--
--HHHHHHHHHHHHHHTT--
--HHHHHHHHHHHHHHTT--
--HHHHHHHHHHHHHTTS--
--HHHHHHHHHHHHHTTS--
--HHHHHHHHHHHHHTTS--
--HHHHHHHHHHHHHTT---
--HHHHHHHHHHHHHTTS--
--HHHHHHHHHHHHHTTS--
--HHHHHHHHHHHHHGGG--
--HHHHHHHHHHHHHHTT--
-HHHHHHHHHHHHHHTTS--
-HHHHHHHHHHHHHHHTS--
-HHHHHHHHHHHHHHHHS--
-HHHHHHHHHHHHHHHHH--
-HHHHHHHHHHHHHHHHH--
-HHHHHHHHHHHHHHHTT--
-HHHHHHHHHHHHHHHHH--
-HHHHHHHHHHHHHHHHS--
-HHHHHHHHHHHHHHHTS--
-HHHHHHHHHHHHHHTTT--
-HHHHHHHHHHHHHHTTT--
-HHHHHHHHHHHHHHTTT--
-HHHHHHHHHHHHHHHTT--
-HHHHHHHHHHHHHHHTT--
-HHHHHHHHHHHHHHHTT--
-HHHHHHHHHHHHHHHTT--
-HHHHHHHHHHHHHHTTT--
-HHHHHHHHHHHHHHHTT--
-HHHHHHHHHHHHHHHHH--
-HHHHHHHHHHHHHHTTT--
-HHHHHHHHHHHHHHHTT--
-HHHHHHHHHHHHHHTT---
-HHHHHHHHHHHHHHTTS--
-HHHHHHHHHHHHHHHHT--
-HHHHHHHHHHHHHHHTT--
-HHHHHHHHHHHHHHHTS--
-HHHHHHHHHHHHHHHTT--
-HHHHHHHHHHHHHHHT---
-HHHHHHHHHHHHHHHHT--
-HHHHHHHHHHHHHHHH---
-HHHHHHHHHHHHHHHTT--
-HHHHHHHHHHHHHHHT---
-HHHHHHHHHHHHHHHT---
-HHHHHHHHHHHHHHHTT--
-HHHHHHHHHHHHHHHH---
-HHHHHHHHHHHHHHTT---
-HHHHHHHHHHHHHHHH---
-HHHHHHHHHHHHHHHH---
-HHHHHHHHHHHHHHHH---
-HHHHHHHHHHHHHHTTS--
-HHHHHHHHHHHHHHTTS--
-HHHHHHHHHHHHHHTTS--
-HHHHHHHHHHHHHGGGS--
-HHHHHHHHHHHHHGGGS--
-HHHHHHHHHHTTTHHHH--
-HHHHHHHHHHHTTGGGT--
-HHHHHHHHHHHHHGGGS--
-HHHHHHHHHHHHHHTT---
-HHHHHHHHHHHHHHHH---
-HHHHHHHHHHHHHHHHTT-
-HHHHHHHHHHHHHHHTT--
-HHHHHHHHHHHHHHHTT--
-HHHHHHHHHHHHHHHHT--
-HHHHHHHHHHHHHHHT---
-HHHHHHHHHHHHHHHTT--
-HHHHHHHHHHHHHHHHTT-
-HHHHHHHHHHHHHHHHTT-
-HHHHHHHHHHHHHHHHHH-
-HHHHHHHHHHHHHHHHHT-
-HHHHHHHHHHHHHHHHHH-
-HHHHHHHHHHHHHHHHHH-
-HHHHHHHHHHHHHHHHHT-
-HHHHHHHHHHHHHHHHHH-
-HHHHHHHHHHHHHHHHH--
-HHHHHHHHHHHHHHHHTT-
-HHHHHHHHHHHHHHHHTT-
-HHHHHHHHHHHHHHHHHT-
-HHHHHHHHHHHHHHHHHT-
-HHHHHHHHHHHHHHHHH--
-HHHHHHHHHHHHHHHHHT-
-HHHHHHHHHHHHHHHHHT-
-HHHHHHHHHHHHHHHHT--
-HHHHHHHHHHHHHHHHHT-
-HHHHHHHHHHHHHHHHHH-
-HHHHHHHHHHHHHHHHHH-
-HHHHHHHHHHHHHHHHHH-
-HHHHHHHHHHHHHHHHHH-
-HHHHHHHHHHHHHHHHHH-
-HHHHHHHHHHHHHHHHH--
-HHHHHHHHHHHHHHHHHH-
-HHHHHHHHHHHHHHHHHH-
-HHHHHHHHHHHHHHHHHH-
-HHHHHHHHHHHHHHHHHT-
-HHHHHHHHHHHHHHHHHT-
-HHHHHHHHHHHHHHHHTT-
-HHHHHHHHHHHHHHHHHH-
-HHHHHHHHHHHHHHHHTT-
-HHHHHHHHHHHHHHHHT--
-HHHHHHHHHHHHHHHHTT-
-HHHHHHHHHHHHHHHHTT-
-HHHHHHHHHHHHHHHHHH-
-HHHHHHHHHHHHHHHHHT-
-HHHHHHHHHHHHHHHTTT-
-HHHHHHHHHHHHHHHHHH-
-HHHHHHHHHHHHHHHHTT-
-HHHHHHHHHHHHHHHHTT-
-HHHHHHHHHHHHHHHHHH-
-HHHHHHHHHHHHHHHHHH-
-HHHHHHHHHHHHHHHHHH-
-HHHHHHHHHHHHHHHHHH-
-HHHHHHHHHHHHHHHHHH-
-HHHHHHHHHHHHHHHHHH-
-HHHHHHHHHHHHHHHHHH-
-HHHHHHHHHHHHHHHHHT-
-HHHHHHHHHHHHHHHHHH-
-HHHHHHHHHHHHHHHHHH-
-HHHHHHHHHHHHHHHHHH-
-HHHHHHHHHHHHHHHHHH-
-HHHHHHHHHHHHHHHHHT-
-HHHHHHHHHHHHHHHHHT-
-HHHHHHHHHHHHHHHHHT-
-HHHHHHHHHHHHHHHHHT-
-HHHHHHHHHHHHHHHHHT-
-HHHHHHHHHHHHHHHHH--
-HHHHHHHHHHHHHHHHHH-
-HHHHHHHHHHHHHHHHHH-
-HHHHHHHHHHHHHHHHHH-
-HHHHHHHHHHHHHHHHHT-
-HHHHHHHHHHHHHHHHHH-
-HHHHHHHHHHHHHHHHHH-
-HHHHHHHHHHHHHHHHHH-
-HHHHHHHHHHHHHHHHTT-
-HHHHHHHHHHHHHHHHHT-
-HHHHHHHHHHHHHHHHHH-
-HHHHHHHHHHHHHHHHHH-
-HHHHHHHHHHHHHHHHTT-
-HHHHHHHHHHHHHHHHHH-
-HHHHHHHHHHHHHHHHHH-
-HHHHHHHHHHHHHHHHTT-
-HHHHHHHHHHHHHHHHHH-
-HHHHHHHHHHHHHHHHHH-
-HHHHHHHHHHHHHHHHHH-
-HHHHHHHHHHHHHHHHHH-
-HHHHHHHHHHHHHHHHHT-
-HHHHHHHHHHHHHHHHHH-
-HHHHHHHHHHHHHHHHHH-
-HHHHHHHHHHHHHHHHHH-
-HHHHHHHHHHHHHHHHHH-
-HHHHHHHHHHHHHHHTT--
-HHHHHHHHHHHHHHHHHH-
-HHHHHHHHHHHHHHHHHH-
-HHHHHHHHHHHHHHHHTT-
-HHHHHHHHHHHHHHHHHT-
-HHHHHHHHHHHHHHHHHT-
-HHHHHHHHHHHHHHHTT--
-HHHHHHHHHHHHHHHHHT-
-HHHHHHHHHHHHHHHHTT-
-HHHHHHHHHHHHHHHHH--
-HHHHHHHHHHHHHHHHHT-
-HHHHHHHHHHHHHHHHHT-
-HHHHHHHHHHHHHHHHHT-
-HHHHHHHHHHHHHHHHTT-
-HHHHHHHHHHHHHHHHHH-
-HHHHHHHHHHHHHHHHHH-
-HHHHHHHHHHHHHHHHHH-
-HHHHHHHHHHHHHHHHHH-
-HHHHHHHHHHHHHHHHHH-
-HHHHHHHHHHHHHHHHHT-
-HHHHHHHHHHHHHHHHHT-
-HHHHHHHHHHHHHHHHHT-
-HHHHHHHHHHHHHHHHHH-
-HHHHHHHHHHHHHHHHTT-
-HHHHHHHHHHHHHHHHTT-
-HHHHHHHHHHHHHHHHHH-
-HHHHHHHHHHHHHHHHHT-
-HHHHHHHHHHHHHHHHHH-
-HHHHHHHHHHHHHHHHHH-
-HHHHHHHHHHHHHHHHHH-
-HHHHHHHHHHHHHHHHHH-
-HHHHHHHHHHHHHHHHTT-
-HHHHHHHHHHHHHHHHHT-
-HHHHHHHHHHHHHHHHHT-
-HHHHHHHHHHHHHHHHHT-
-HHHHHHHHHHHHHHHHHH-
-HHHHHHHHHHHHHHHHHH-
-HHHHHHHHHHHHHHHHHT-
-HHHHHHHHHHHHHHHHHT-
-HHHHHHHHHHHHHHHHHH-
-HHHHHHHHHHHHHHHHTT-
-HHHHHHHHHHHHHHHHHH-
-HHHHHHHHHHHHHHHHHH-
-HHHHHHHHHHHHHHHHTT-
-HHHHHHHHHHHHHHHHHH-
-HHHHHHHHHHHHHHHHTT-
-HHHHHHHHHHHHHHHHHH-
-HHHHHHHHHHHHHHHHHT-
-HHHHHHHHHHHHHHHHHH-
-HHHHHHHHHHHHHHHHTT-
-HHHHHHHHHHHHHHHHHH-
-HHHHHHHHHHHHHHHHHH-
-HHHHHHHHHHHHHHHHHH-
-HHHHHHHHHHHHHHHHHH-
-HHHHHHHHHHHHHHHHHH-
-HHHHHHHHHHHHHHHHH--
-HHHHHHHHHHHHHHHHHT-
-HHHHHHHHHHHHHHHHHH-
-HHHHHHHHHHHHHHHHH--
-HHHHHHHHHHHHHHHHHH-
-HHHHHHHHHHHHHHHHHH-
-HHHHHHHHHHHHHHHHHH-
-HHHHHHHHHHHHHHHHHH-
-HHHHHHHHHHHHHHHHTT-
-HHHHHHHHHHHHHHHHHH-
-HHHHHHHHHHHHHHHHTT-
-HHHHHHHHHHHHHHHHHH-
-HHHHHHHHHHHHHHHHHH-
-HHHHHHHHHHHHHHHHHT-
-HHHHHHHHHHHHHHHHHH-
-HHHHHHHHHHHHHHHHHH-
-HHHHHHHHHHHHHHHHHH-
-HHHHHHHHHHHHHHHHHH-
-HHHHHHHHHHHHHHHHHH-
-HHHHHHHHHHHHHHHHHT-
-HHHHHHHHHHHHHHHHHH-
-HHHHHHHHHHHHHHHHTT-
-HHHHHHHHHHHHHHHHHH-
-HHHHHHHHHHHHHHHHHH-
-HHHHHHHHHHHHHHHHHH-
-HHHHHHHHHHHHHHHHHH-
-HHHHHHHHHHHHHHHHHT-
-HHHHHHHHHHHHHHHHTT-
-HHHHHHHHHHHHHHHHHT-
-HHHHHHHHHHHHHHHHHT-
-HHHHHHHHHHHHHHHHHH-
-HHHHHHHHHHHHHHHHTT-
-HHHHHHHHHHHHHHHHHH-
-HHHHHHHHHHHHHHHHH--
-HHHHHHHHHHHHHHHHT--
-HHHHHHHHHHHHHHHHHH-
-HHHHHHHHHHHHHHHHTT-
-HHHHHHHHHHHHHHHHTT-
-HHHHHHHHHHHHHHHHTT-
-HHHHHHHHHHHHHHHHTT-
-HHHHHHHHHHHHHHHHHT-
-HHHHHHHHHHHHHHHHHH-
-HHHHHHHHHHHHHHHHHH-
-HHHHHHHHHHHHHHHHHH-
-HHHHHHHHHHHHHHHHHT-
-HHHHHHHHHHHHHHHHHT-
-HHHHHHHHHHHHHHHHHH-
-HHHHHHHHHHHHHHHHH--
-HHHHHHHHHHHHHHHHH--
-HHHHHHHHHHHHHHHHTT-
-HHHHHHHHHHHHHHHHHH-
-HHHHHHHHHHHHHHHHTT-
-HHHHHHHHHHHHHHHHHH-
-HHHHHHHHHHHHHHHHTT-
-HHHHHHHHHHHHHHHHTT-
-HHHHHHHHHHHHHHHHTT-
-HHHHHHHHHHHHHHHHT--
-HHHHHHHHHHHHHHHHH--
-HHHHHHHHHHHHHHHHH--
-HHHHHHHHHHHHHHHHH--
-HHHHHHHHHHHHHHHHH--
-HHHHHHHHHHHHHHTTT--
-HHHHHHHHHHHHHHHHH--
-HHHHHHHHHHHHHHHHH--
-HHHHHHHHHHHHHHHHH--
-HHHHHHHHHHHHHHHHH--
-HHHHHHHHHHHHHHHHH--
-HHHHHHHHHHHHHHHHH--
-HHHHHHHHHHHHHHHHH--
-HHHHHHHHHHHHHHHTT--
-HHHHHHHHHHHHHHHHH--
-HHHHHHHHHHHHHHHHH--
-HHHHHHHHHHHHHHHHH--
-HHHHHHHHHHHHHHHTT--
-HHHHHHHHHHHHHHTTT--
-HHHHHHHHHHHHHHHHH--
-HHHHHHHHHHHHHHHTT--
-HHHHHHHHHHHHHHHHH--
-HHHHHHHHHHHHHHHHH--
-HHHHHHHHHHHHHHHHH--
-HHHHHHHHHHHHHHHHH--
-HHHHHHHHHHHHHHHHH--
-HHHHHHHHHHHHHHHHH--
-HHHHHHHHHHHHHHHTT--
-HHHHHHHHHHHHHHHHH--
-HHHHHHHHHHHHHHHHT--
-HHHHHHHHHHHHHHHHT--
-HHHHHHHHHHHHHHHHS--
-HHHHHHHHHHHHHHHTT--
-HHHHHHHHHHHHHHHHT--
-HHHHHHHHHHHHHHHHH--
-HHHHHHHHHHHHHHHHT--
-HHHHHHHHHHHHHHHHT--
-HHHHHHHHHHHHHHHTT--
-HHHHHHHHHHHHHHHHS--
-HHHHHHHHHHHHHHHHS--
-HHHHHHHHHHHHHHHHH--
-HHHHHHHHHHHHHHHHH--
-HHHHHHHHHHHHHHHTT--
-HHHHHHHHHHHHHHHHH--
-HHHHHHHHHHHHHHHHT--
-HHHHHHHHHHHHHHHHT--
-HHHHHHHHHHHHHHHTT--
-HHHHHHHHHHHHHHHHH--
-HHHHHHHHHHHHHHHTS--
-HHHHHHHHHHHHHHHSS--
-HHHHHHHHHHHHHHHHT--
-HHHHHHHHHHHHHHHTT--
-HHHHHHHHHHHHHHHTT--
-HHHHHHHHHHHHHHTTS--
-HHHHHHHHHHHHHHHHH--
-HHHHHHHHHHHHHHHTS--
-HHHHHHHHHHHHHHHHH--
-HHHHHHHHHHHHHHHHT--
-HHHHHHHHHHHHHHHHS--
-HHHHHHHHHHHHHHHTT--
-HHHHHHHHHHHHHHHTT--
-HHHHHHHHHHHHHHHHH--
-HHHHHHHHHHHHHHHHH--
-HHHHHHHHHHHHHHHHS--
-HHHHHHHHHHHHHHHHS--
-HHHHHHHHHHHHHHHHT--
-HHHHHHHHHHHHHHHHT--
-HHHHHHHHHHHHHHHHT--
-HHHHHHHHHHHHHHHTT--
-HHHHHHHHHHHHHTTSS--
-HHHHHHHHHHHHHHHHH--
-HHHHHHHHHHHHHHHHT--
-HHHHHHHHHHHHHHHTT--
-HHHHHHHHHHHHHHTTS--
-HHHHHHHHHHHHHHHT---
-HHHHHHHHHHHHHHTTS--
-HHHHHHHHHHHHHHTTT--
-HHHHHHHHHHHHHHHTT--
-HHHHHHHHHHHHHHHTT--
-HHHHHHHHHHHHHHHHH--
-HHHHHHHHHHHHHHHHT--
-HHHHHHHHHHHHHHHHH--
-HHHHHHHHHHHHHHHHT--
-HHHHHHHHHHHHHHHHT--
-HHHHHHHHHHHHHHHHT--
-HHHHHHHHHHHHHHHTT--
-HHHHHHHHHHHHHHHHS--
-HHHHHHHHHHHHHHHHS--
-HHHHHHHHHHHHHHHHH--
-HHHHHHHHHHHHHHHHS--
-HHHHHHHHHHHHHHHTT--
-HHHHHHHHHHHHHHHTT--
-HHHHHHHHHHHHHHHHT--
-HHHHHHHHHHHHHHHHS--
-HHHHHHHHHHHHHHHHS--
-HHHHHHHHHHHHHHHHT--
-HHHHHHHHHHHHHHHHS--
-HHHHHHHHHHHHHHHHH--
-HHHHHHHHHHHHHHHHH--
-HHHHHHHHHHHHHHHHT--
-HHHHHHHHHHHHHHHHT--
-HHHHHHHHHHHHHTGGG--
-HHHHHHHHHHHHHHHHT--
-HHHHHHHHHHHHHHHHT--
-HHHHHHHHHHHHHHHTT--
-HHHHHHHHHHHHHHTTS--
-HHHHHHHHHHHHHHHHT--
-HHHHHHHHHHHHHHHHT--
-HHHHHHHHHHHHHHHHT--
-HHHHHHHHHHHHHHHHT--
-HHHHHHHHHHHHHHHTS--
-HHHHHHHHHHHHHHHHH--
-HHHHHHHHHHHHHHHHT--
-HHHHHHHHHHHHHHHHH--
-HHHHHHHHHHHHHHHHT--
-HHHHHHHHHHHHHHHTS--
-HHHHHHHHHHHHHHHHH--
-TTHHHHHHHHHHHHHHT--
-HHHHHHHHHHHHHHHHH--
-HHHHHHHHHHHHHHHHT--
-HHHHHHHHHHHHHHTTS--
-HHHHHHHHHHHHHHHHS--
-HHHHHHHHHHHHHHHHS--
-HHHHHHHHHHHHHHTTS--
-HHHHHHHHHHHHHHHTS--
-HHHHHHHHHHHHHHTTS--
-HHHHHHHHHHHHHHTTS--
-HHHHHHHHHHHHHHTTS--
-HHHHHHHHHHHHHHHTS--
-HHHHHHHHHHHHHHHHT--
-HHHHHHHHHHHHHHGGG--
-HHHHHHHHHHHHHHTTS--
-HHHHHHHHHHHHHHTTS--
-HHHHHHHHHHHHHHHTT--
-HHHHHHHHHHHHHHHHT--
-HHHHHHHHHHHHHHHHS--
-HHHHHHHHHHHHHHHHT--
-HHHHHHHHHHHHHHHHH--
-HHHHHHHHHHHHHHHHT--
-HHHHHHHHHHHHHHHHS--
-HHHHHHHHHHHHHHHHH--
-HHHHHHHHHHHHHHHHS--
-HHHHHHHHHHHHHHTTS--
-HHHHHHHHHHHHHHTTS--
-HHHHHHHHHHHHHHHHH--
-HHHHHHHHHHHHHHTTT--
-HHHHHHHHHHHHHHHHH--
-HHHHHHHHHHHHHHTTS--
-HHHHHHHHHHHHHHHHH--
-HHHHHHHHHHHHHHTTT--
-HHHHHHHHHHHHHHTTT--
-HHHHHHHHHHHHHHHTT--
-HHHHHHHHHHHHHHHTT--
-HHHHHHHHHHHHHHHHS--
-HHHHHHHHHHHHHHHHH--
-HHHHHHHHHHHHHHHTT--
-HHHHHHHHHHHHHHHHH--
-HHHHHHHHHHHHHHHHH--
-HHHHHHHHHHHHHHHHH--
-HHHHHHHHHHHHHHTTT--
-HHHHHHHHHHHHHHHTT--
-HHHHHHHHHHHHHHTTS--
-HHHHHHHHHHHHHHTTT--
-HHHHHHHHHHHHHHHTT--
-HHHHHHHHHHHHHHHTT--
-HHHHHHHHHHHHHHHHH--
-HHHHHHHHHHHHHHHHS--
-HHHHHHHHHHHHHHHHS--
-HHHHHHHHHHHHHHHTT--
-HHHHHHHHHHHHHHHTT--
-HHHHHHHHHHHHHHHTT--
-HHHHHHHHHHHHHHTTT--
-HHHHHHHHHHHHHHTTS--
-HHHHHHHHHHHHHHHHS--
-HHHHHHHHHHHHHHHHS--
-HHHHHHHHHHHHHHTTS--
-HHHHHHHHHHHHHHHHH--
-HHHHHHHHHHHHHHHHH--
-HHHHHHHHHHHHHHHHH--
-HHHHHHHHHHHHHHHHS--
-HHHHHHHHHHHHHHHHH--
-HHHHHHHHHHHHHHHHT--
-HHHHHHHHHHHHHHHHS--
-HHHHHHHHHHHHHHHTT--
-HHHHHHHHHHHHHHHHS--
-HHHHHHHHHHHHHHHTS--
-HHHHHHHHHHHHHHHHH--
-HHHHHHHHHHHHHHHHH--
-HHHHHHHHHHHHHHHHS--
-HHHHHHHHHHHHHHHHH--
-HHHHHHHHHHHHHHHHH--
-HHHHHHHHHHHHHHTTS--
-HHHHHHHHHHHHHHTT---
-HHHHHHHHHHHHHHHHT--
-HHHHHHHHHHHHHHHTT--
-HHHHHHHHHHHHHHHHH--
-HHHHHHHHHHHHHHHHH--
-HHHHHHHHHHHHHHHTT--
-HHHHHHHHHHHHHHHTT--
-HHHHHHHHHHHHHHHTT--
-HHHHHHHHHHHHHHHHH--
-HHHHHHHHHHHHHHHHH--
-HHHHHHHHHHHHHHHTT--
-HHHHHHHHHHHHHHHHH--
-HHHHHHHHHHHHHHTTT--
-HHHHHHHHHHHHHHHHS--
-HHHHHHHHHHHHHHHHS--
-HHHHHHHHHHHHHHHTT--
-HHHHHHHHHHHHHHHHT--
-HHHHHHHHHHHHHHHTT--
-HHHHHHHHHHHHHHHHH--
-HHHHHHHHHHHHHHHHH--
-HHHHHHHHHHHHHHHHH--
-HHHHHHHHHHHHHHHHH--
-HHHHHHHHHHHHHHHHS--
-HHHHHHHHHHHHHHHTS--
-HHHHHHHHHHHHHHHHH--
-HHHHHHHHHHHHHHHTT--
-HHHHHHHHHHHHHHHHH--
-HHHHHHHHHHHHHHTTT--
-HHHHHHHHHHHHHHTTT--
-HHHHHHHHHHHHHHTTT--
-HHHHHHHHHHHHHHHHH--
-HHHHHHHHHHHHHHHHH--
-HHHHHHHHHHHHHHHHH--
-HHHHHHHHHHHHHHTTS--
-HHHHHHHHHHHHHHHTT--
-HHHHHHHHHHHHHHHHS--
-HHHHHHHHHHHHHHHHH--
-HHHHHHHHHHHHHHHHH--
-HHHHHHHHHHHHHHHHS--
-HHHHHHHHHHHHHHHHH--
-HHHHHHHHHHHHHHHHH--
-HHHHHHHHHHHHHHHTT--
-HHHHHHHHHHHHHHHHS--
-HHHHHHHHHHHHHHHHT--
-HHHHHHHHHHHHHHHTT--
-HHHHHHHHHHHHHHHHH--
-HHHHHHHHHHHHHHHHT--
-HHHHHHHHHHHHHHHHS--
-HHHHHHHHHHHHHHHHT--
-HHHHHHHHHHHHHHHHS--
-HHHHHHHHHHHHHHHHH--
-HHHHHHHHHHHHHHHHH--
-HHHHHHHHHHHHHHHHH--
-HHHHHHHHHHHHHHHHH--
-HHHHHHHHHHHHHHHHH--
-HHHHHHHHHHHHHHHTT--
-HHHHHHHHHHHHHHHHH--
-HHHHHHHHHHHHHHHHH--
-HHHHHHHHHHHHHHHHH--
-HHHHHHHHHHHHHHHTT--
-HHHHHHHHHHHHHHTTS--
-HHHHHHHHHHHHHHHHT--
-HHHHHHHHHHHHHHHHT--
-HHHHHHHHHHHHHHHTS--
-HHHHHHHHHHHHHHHTT--
-HHHHHHHHHHHHHHHTT--
-HHHHHHHHHHHHHHHTS--
-HHHHHHHHHHHHHHHTT--
-HHHHHHHHHHHHHHHTS--
-HHHHHHHHHHHHHHHHS--
-HHHHHHHHHHHHHHHTT--
-HHHHHHHHHHHHHHTTS--
-HHHHHHHHHHHHHHTTT--
-HHHHHHHHHHHHHHHTT--
-HHHHHHHHHHHHHHHHH--
-HHHHHHHHHHHHHHHHH--
-HHHHHHHHHHHHHHTTT--
-HHHHHHHHHHHHHHHTT--
-HHHHHHHHHHHHHHHTT--
-HHHHHHHHHHHHHHHHS--
-HHHHHHHHHHHHHTTSS--
-HHHHHHHHHHHHHHTTS--
-HHHHHHHHHHHHHHHHS--
-HHHHHHHHHHHHHHHH---
-HHHHHHHHHHHHHHHHS--
-HHHHHHHHHHHHHHHH---
-HHHHHHHHHHHHHHHTT--
-HHHHHHHHHHHHHHHHT--
-HHHHHHHTHHHHHHHHH--
-HHHHHHHHHHHHHHHHH--
-TTTHHHHHHHHHHHHHH--
-GGGHHHHHHHHHHHHTS--
-GGGHHHHHHHHHHHHHH--
-GGGHHHHHHHHHHHHTT--
--S-HHHHHHHHHHHHHH--
-TTTHHHHHHHHHHHHHH--
-TTTHHHHHHHHHHHHHS--
-TTTHHHHHHHHHHHHTT--
-TTTHHHHHHHHHHHHHH--
-TTTHHHHHHHHHHHHTT--
-TTTHHHHHHHHHHHHTT--
-TTTHHHHHHHHHHHHHS--
-TTTHHHHHHHHHHHHHS--
-TTTHHHHHHHHHHHHH---
-TTTHHHHHHHHHHHTTS--
-TTTHHHHHHHHHHHHHH--
-TTTHHHHHHHHHHHHTT--
-TTTHHHHHHHHHHHHTT--
-TTTHHHHHHHHHHHHHT--
-TTTHHHHHHHHHHHHHS--
-TTTHHHHHHHHHHHHHT--
-TTTHHHHHHHHHHHHTT--
-HHHHHHHHHHHHHHHHH--
-TTTHHHHHHHHHHHHTT--
-TTTHHHHHHHHHHHHTT--
-TTTHHHHHHHHHHHHTT--
-TTTHHHHHHHHHHHHTS--
-TTTHHHHHHHHHHHHHH--
-TTTHHHHHHHHHHHHTS--
-TTTHHHHHHHHHHHHHS--
-GGGHHHHHHHHHHHHH---
-GGGHHHHHHHHHHHHTS--
-TTTHHHHHHHHHHHHT---
-GGGHHHHHHHHHHHHHS--
-GGGHHHHHHHHHHHTTS--
-TTTHHHHHHHHHHHTT---
-GGGHHHHHHHHHHTTT---
-GGGHHHHHHHHHHHTT---
-GGGHHHHHHHHHHHHH---
-GGGHHHHHHHHHHHTT---
-GGGHHHHHHHHHHHHH---
-GGGHHHHHHHHHHHHH---
-GGGHHHHHHHHHHHHT---
-GGGHHHHHHHHHHHHH---
-GGGHHHHHHHHHHHHH---
-GGGHHHHHHHHHHHSS---
-TT-HHHHHHHHHTTTTS--
--S-HHHHHHHHHHHHHS--
-TT-HHHHHHHHHHHHHS--
-TT-HHHHHHHHHHHHHT--
-TTTHHHHHHHHHHHHHT--
-TT-HHHHHHHHHHHHTTT-
--S-HHHHHHHHHHHHTTT-
--S-HHHHHHHHHHHHHTT-
--S-HHHHHHHHHHHHTTT-
-GGGHHHHHHHHHHHHTTT-
-TTSHHHHHHHHHHHHTTT-
-GGGHHHHHHHHHHHHTTT-
-TTTHHHHHHHHHHHHTTT-
-GGGHHHHHHHHHHHHTTT-
-GGGHHHHHHHHHHHHTTT-
-GGGHHHHHHHHHHHHTTT-
-GGGHHHHHHHHHHHHTTT-
--TTHHHHHHHHHHHHTTT-
-GGGHHHHHHHHHHHHTTT-
-TTTHHHHHHHHHHHHTTT-
-TT-HHHHHHHHHHHHTS--
-TT-HHHHHHHHHHHHTTT-
-GGGHHHHHHHHHHHHTTT-
--S-HHHHHHHHHHHHTS--
-TTSHHHHHHHHHHHHTTT-
-GGGHHHHHHHHHHHHTTT-
-TT-HHHHHHHHHHHHTS--
-TT-HHHHHHHHHHHHTTT-
-GGGHHHHHHHHHHHHTTT-
-GGGHHHHHHHHHHHHTTT-
-GGGHHHHHHHHHHHHTTT-
-GGGHHHHHHHHHHHHTTT-
-TTTHHHHHHHHHHHHTTT-
-HHHHHHHHHHHHHHHTTT-
-GGGHHHHHHHHHHHHTTT-
-TTTHHHHHHHHHHHHTTT-
-GGGHHHHHHHHHHHHTTT-
-GGGHHHHHHHHHHHHTTT-
-GGGHHHHHHHHHHHHTTT-
-TTSHHHHHHHHHHHHTTT-
-GGGHHHHHHHHHHHHTTT-
-GGGHHHHHHHHHHHTTTT-
-GGGHHHHHHHHHHHHTTT-
-GGGHHHHHHHHHHHHTTT-
-GGGHHHHHHHHHHHHTTT-
-GGGHHHHHHHHHHHHTTT-
-GGGHHHHHHHHHHHHTTT-
-GGGHHHHHHHHHHHHTTT-
-HHHHHHHHHHHHHHHTTT-
-GGGHHHHHHHHHHHHTTT-
-GGGHHHHHHHHHHHHTTT-
-GGGHHHHHHHHHHHHTTT-
-GGGHHHHHHHHHHHHTTT-
-TTTHHHHHHHHHHHHTTT-
-TTTHHHHHHHHHHHHTTT-
-TTTHHHHHHHHHHHHTTT-
-TTTHHHHHHHHHHHHTTT-
-TTTHHHHHHHHHHHHTTT-
-TTTHHHHHHHHHHHHTTT-
-TTTHHHHHHHHHHHHTTT-
-TTTHHHHHHHHHHHHTTT-
-TTTHHHHHHHHHHHHTTT-
-TTTHHHHHHHHHHHHSS--
-TTTHHHHHHHHHHHHTTT-
-TTTHHHHHHHHHHHHSS--
-TTTHHHHHHHHHHHHSTT-
-HHHHHHHHHHHHHHHSTT-
-GGGHHHHHHHHHHHH-TT-
-GGGHHHHHHHHHHHTTS--
-GGGHHHHHHHHHHHTTS--
-GGGHHHHHHHHHHTTTS--
-GGGHHHHHHHHHHHTTS--
-GGGHHHHHHHHHHHTTTT-
-GGGHHHHHHHHHHHTTS--
-GGGHHHHHHHHHHHTTS--
-GGGHHHHHHHHHHHTTS--
-TTTHHHHHHHHHHTTSS--
-GGGHHHHHHHHHHTTSS--
-GGGHHHHHHHHHHHTTS--
-TTSHHHHHHHHHHHTTS--
-GGGHHHHHHHHHHHTTS--
-GGGHHHHHHHHHHTTSS--
-GGGHHHHHHHHHHTTSS--
-GGGHHHHHHHHHHTTSS--
-GGGHHHHHHHHHHHTTS--
-GGGHHHHHHHHHHTTTS--
-GGGHHHHHHHHHHTTSS--
-GGGHHHHHHHHHHTTTS--
-GGGHHHHHHHHHHHTTS--
-GGGHHHHHHHHHHHTSS--
-GGGHHHHHHHHHHTTSS--
-GGGHHHHHHHHHHTTSS--
-GGGHHHHHHHHHHHTTS--
-GGGHHHHHHHHHHHHHS--
-TTTHHHHHHHHHHHHHS--
-GGGHHHHHHHHHHHHHS--
-TTTHHHHHHHHHHHHHS--
-TTTHHHHHHHHHHHHHS--
-TTTHHHHHHHHHHHHHS--
-TTTHHHHHHHHHHHTTS--
-TTTHHHHHHHHHHHHHS--
-TTTHHHHHHHHHHHHHT--
-TTTHHHHHHHHHHHHHT--
-TTTHHHHHHHHHHHHHT--
-TTTHHHHHHHHHHHHHT--
-HHHHHHHHHHHHHHHHS--
-GGGHHHHHHHHHHHHHT--
-GGGHHHHHHHHHHHHHS--
-GGGHHHHHHHHHHHHHS--
-GGGHHHHHHHHHHHTT---
-GGGHHHHHHHHHHHTT---
-GGGHHHHHHHHHHHHH---
-GGGHHHHHHHHHHHHH---
-GGGHHHHHHHHHHHTT---
-GGGHHHHHHHHHHHHT---
-GGGHHHHHHHHHHHTT---
-GGGHHHHHHHHHHHHS---
-GGGHHHHHHHHHHHHH---
-GGGHHHHHHHHHHHTTS--
-GGGHHHHHHHHHHHTS---
-GGGHHHHHHHHHHHHHS--
-GGGHHHHHHHHHHHHT---
-GGGHHHHHHHHHHHHTS--
-GGGHHHHHHHHHHHHTS--
--TTHHHHHHHHHHHHHS--
-GGGHHHHHHHHHHHTTS--
-GGGHHHHHHHHHHHTTS--
--TTHHHHHHHHHHHHHS--
-GGGHHHHHHHHHHHHTS--
-GGGHHHHHHHHHHHHTS--
-GGGHHHHHHHHHHTTTS--
-GGGHHHHHHHHHHHHTS--
-GGGHHHHHHHHHHHHSS--
-GGGHHHHHHHHHHHHHS--
-TTTHHHHHHHHHHHHHS--
-TTTHHHHHHHHHHHHT---
-TTTHHHHHHHHHHHTT---
-TTTHHHHHHHHHHHHT---
-TTSHHHHHHHHHHHHH---
-GGGHHHHHHHHHHHTT---
-GGGHHHHHHHHHHHHH---
-TTTHHHHHHHHHHHHH---
-HHHHHHHHHHHHHHTT---
-TTTHHHHHHHHHHHHH---
-TTTTTHHHHHHHHHHT---
-TTTHHHHHHHHHHHHH---
-TTSHHHHHHHHHHHHT---
-GGGHHHHHHHHHHHHS---
-GGGHHHHHHHHHHHTT---
-GGGHHHHHHHHHHHHH---
-GGGHHHHHHHHHHHHH---
-GGGHHHHHHHHHHHHH---
-GGGHHHHHHHHHHHHT---
-GGGHHHHHHHHHHHTT---
-GGGHHHHHHHHHHHTT---
-TTSHHHHHHHHHHHTT---
-GGGHHHHHHHHHHHTS---
-GGGHHHHHHHHHHHHH---
-GGGHHHHHHHHHHHHHS--
-TT-HHHHHHHHHHHHT---
-GGGHHHHHHHHHHHHT---
-GGGHHHHHHHHHHHHHS--
-GGGHHHHHHHHHHHHT---
-GGGHHHHHHHHHHHHH---
-GGGHHHHHHHHHHHTT---
-GGGHHHHHHHHHHHHT---
-GGGHHHHHHHHHHHHHS--
-GGGHHHHHHHHHHHHHS--
-GGGHHHHHHHHHHHHHS--
-TT-HHHHHHHHHHHHHT--
-TT-HHHHHHHHHHHHHS--
-GGGHHHHHHHHHHHHT---
-GGGHHHHHHHHHHHHT---
-GGGHHHHHHHHHHHHHS--
-GGGHHHHHHHHHHHTTS--
-GGGHHHHHHHHHHTTT---
-GGGHHHHHHHHHHHTTS--
-GGGHHHHHHHHHHHTTS--
--TTHHHHHHHHHHHHHS--
-GGGHHHHHHHHHHHTT---
-GGGHHHHHHHHHHHHHS--
-TTSHHHHHHHHHHHTTS--
-GGGHHHHHHHHHHHHHS--
--SSHHHHHHHHHHHTTS--
-TTTHHHHHHHHHHHHSS--
-TTTHHHHHHHHHHHHTS--
-TTTHHHHHHHHHHHHHS--
-GGGHHHHHHHHHHHHHS--
-GGGHHHHHHHHHHHHHS--
-TTTHHHHHHHHHHHHHS--
-TTTHHHHHHHHHHHHHS--
-TTTHHHHHHHHHHHHSS--
-TTTHHHHHHHHHHHHTS--
-HHHHHHHHHHHHHHHHTT-
-TTTHHHHHHHHHHHHHS--
-TTTHHHHHHHHHHHHHS--
-TTTHHHHHHHHHHHTSS--
-TTTHHHHHHHHHHHTTS--
-GGGHHHHHHHHHHHTTS--
-TTTHHHHHHHHHHHTSS--
-TTTHHHHHHHHHHHHTS--
-HHHHHHHHHHHHHHTTS--
-TTTHHHHHHHHHHHHTS--
-HHHHHHHHHHHHHHHTS--
-GGGHHHHHHHHHHHHHS--
-GGGHHHHHHHHHHHTTS--
-GGGHHHHHHHHHHHTTS--
-GGGHHHHHHHHHHHHS---
-GGGHHHHHHHHHHHHSS--
-GGGHHHHHHHHHHHHTS--
-TTSHHHHHHHHHHHHSS--
-GGGHHHHHHHHHHHTTS--
-TTSHHHHHHHHHHHTTS--
-TTSHHHHHHHHHHHTSS--
-TTTHHHHHHHHHHHHTS--
-HHHHHHHHHHHHHHHHS--
-HHHHHHHHHHHHHHHTS--
-GGGHHHHHHHHHHGGGS--
-GGGHHHHHHHHHHHHTS--
-GGGHHHHHHHHHHHTTS--
-HHHHHHHHHHHHHHHTS--
-TTTHHHHHHHHHHHTTS--
-GGGHHHHHHHHHHHTSS--
-GGGHHHHHHHHHHTTSS--
-TTSHHHHHHHHHHHHHS--
-TTSHHHHHHHHHHHHTS--
-TTTHHHHHHHHHHHHHS--
-GGGHHHHHHHHHHHHHS--
-GGGHHHHHHHHHHHTT---
-TTSHHHHHHHHHHGGGS--
-GGGHHHHHHHHHHHHHS--
-GGGHHHHHHHHHHHHH---
-GGGHHHHHHHHHHHTT---
-GGGHHHHHHHHHHHHHS--
-GGGHHHHHHHHHHHHHS--
-HHHHHHHHHHHHHHTT---
-GGGHHHHHHHHHHHTS---
-GGGHHHHHHHHHHHHH---
-TTSHHHHHHHHHHHHH---
--TTHHHHHHHHHHHHH---
-GGGHHHHHHHHHHHHH---
-GGGHHHHHHHHHHHHHS--
-GGGHHHHHHHHHHHTT---
-GGGHHHHHHHHHHHHH---
-GGGHHHHHHHHHHHHHS--
-GGGHHHHHHHHHHHHH---
-GGGHHHHHHHHHHHHHS--
-GGGHHHHHHHHHHHHHS--
-GGGHHHHHHHHHHHHHS--
-GGGHHHHHHHHHHHTTS--
-GGGHHHHHHHHHHHHHS--
-GGGHHHHHHHHHHHHHS--
-GGGHHHHHHHHHHHHHTT-
-GGGHHHHHHHHHHHHHS--
-GGGHHHHHHHHHHHHHTT-
-GGGHHHHHHHHHHHTTTT-
-GGGHHHHHHHHHHHHHS--
-GGGHHHHHHHHHHHHHS--
-TTTHHHHHHHHHHHTTS--
-GGGHHHHHHHHHHHHS---
-GGGHHHHHHHHHHHTT---
-TT-HHHHHHHHHHHTT---
-GGGHHHHHHHHHHHHT---
--TTHHHHHHHHHHHHS---
-GGGHHHHHHHHHHHHH---
-GGGHHHHHHHHHHHHH---
-GGGHHHHHHHHHHHHT---
-GGGHHHHHHHHHHHHHS--
-GGGHHHHHHHHHHHHTS--
-GGGHHHHHHHHHHHHSS--
-TTTHHHHHHHHHHHTTS--
-GGGHHHHHHHHHHHHHS--
-GGGHHHHHHHHHHHHHS--
-GGGHHHHHHHHHHHHHS--
-TTSHHHHHHHHHHHHS---
-GGGHHHHHHHHHHHHTS--
-TTSHHHHHHHHHHHHHS--
-TTTHHHHHHHHHHHHHS--
-TTTHHHHHHHHHHHHHS--
-HHHHHHHHHHHHHHTTS--
--TTHHHHHHHHHHHTT---
-TTTHHHHHHHHHHHTT---
-GGGHHHHHHHHHHHTT---
-TTTHHHHHHHHHHHGGG--
-TTSHHHHHHHHHHHHHT--
--TTHHHHHHHHHHHHTT--
-TT-HHHHHHHHHHHHHT--
-TTTHHHHHHHHHHHHHS--
-GGGHHHHHHHHHHHHHT--
-GGGHHHHHHHHHHHHTT--
-TTTHHHHHHHHHHHTTS--
-TTTHHHHHHHHHHHHHH--
-GGGHHHHHHHHHHHHHH--
-GGGHHHHHHHHHHHHHH--
-GGGHHHHHHHHHHHHTT--
-TTSHHHHHHHHHHHHHH--
-GGGHHHHHHHHHHHHHH--
-TTTHHHHHHHHHHHHHH--
-TTTHHHHHHHHHHHHTT--
-GGGHHHHHHHHHHHTTT--
-TTSHHHHHHHHHHHTTT--
-TTTHHHHHHHHHHHHTT--
-TTTHHHHHHHHHHHTTT--
-TTTHHHHHHHHHHHTTT--
-TTTHHHHHHHHHHHHTT--
-GGGHHHHHHHHHHHHTT--
-GGGHHHHHHHHHHHHTT--
-GGGHHHHHHHHHHHHHH--
-GGGHHHHHHHHHHHHTT--
-HHHHHHHHHHHHHHTTT--
-HHHHHHHHHHHHHHTTT--
-HHHHHHHHHHHHHHHTT--
-HHHHHHHHHHHHHHHTT--
-HHHHHHHHHHHHHHHTT--
-HHHHHHHHHHHHHHHTT--
-HHHHHHHHHHHHHHHHH--
-HHHHHHHHHHHHHHHTT--
-HHHHHHHHHHHHHHHTT--
-HHHHHHHHHHHHHHHHH--
-HHHHHHHHHHHHHHHTT--
-HHHHHHHHHHHHHHHTT--
-HHHHHHHHHHHHHHHHH--
-HHHHHHHHHHHHHHHHH--
-HHHHHHHHHHHHHHHTT--
-HHHHHHHHHHHHHHHHH--
-HHHHHHHHHHHHHHHTT--
-HHHHHHHHHHHHHHHTT--
-HHHHHHHHHHHHHHHHH--
-HHHHHHHHHHHHHHHTT--
-HHHHHHHHHHHHHHHTT--
-HHHHHHHHHHHHHHHTT--
-THHHHHHHHHHHHHHTT--
-HHHHHHHHHHHHHHHTT--
-HHHHHHHHHHHHHHHTT--
-HHHHHHHHHHHHHHHHH--
-HHHHHHHHHHHHHHHTT--
-HHHHHHHHHHHHHHHHH--
-HHHHHHHHHHHHHHHTT--
-HHHHHHHHHHHHHHHTT--
-HHHHHHHHHHHHHHHTT--
-HHHHHHHHHHHHHHHHH--
-HHHHHHHHHHHHHHHHH--
-HHHHHHHHHHHHHHHHH--
-HHHHHHHHHHHHHHHTT--
-HHHHHHHHHHHHHHHHH--
-HHHHHHHHHHHHHHHHH--
-HHHHHHHHHHHHHHHHH--
-HHHHHHHHHHHHHHHTT--
-HHHHHHHHHHHHHHHHH--
-HHHHHHHHHHHHHHHTT--
-HHHHHHHHHHHHHHHHH--
-HHHHHHHHHHHHHHHHH--
-HHHHHHHHHHHHHHHHH--
-HHHHHHHHHHHHHHHTT--
-HHHHHHHHHHHHHHHTT--
-HHHHHHHHHHHHHHHTT--
-HHHHHHHHHHHHHHTTT--
-HHHHHHHHHHHHHHHTT--
-HHHHHHHHHHHHHHHTT--
-HHHHHHHHHHHHHHHTT--
-HHHHHHHHHHHHHHHHH--
-HHHHHHHHHHHHHHHHH--
-HHHHHHHHHHHHHHHTT--
-HHHHHHHHHHHHHHHTT--
-HHHHHHHHHHHHHHTTT--
-HHHHHHHHHHHHHHTTT--
-HHHHHHHHHHHHHHTTT--
-HHHHHHHHHHHHHHTTT--
-HHHHHHHHHHHHHHHTT--
-HHHHHHHHHHHHHHHHH--
-HHHHHHHHHHHHHHHHH--
-HHHHHHHHHHHHHHHHS--
-HHHHHHHHHHHHHHHHH--
-HHHHHHHHHHHHHHTTT--
-HHHHHHHHHHHHHHTTS--
-HHHHHHHHHHHHHHHTT--
-HHHHHHHHHHHHHHHHH--
-HHHHHHHHHHHHHHHTT--
-HHHHHHHHHHHHHHTTT--
-HHHHHHHHHHHHHHHHH--
-HHHHHHHHHHHHHHHHH--
-HHHHHHHHHHHHHHHTT--
-HHHHHHHHHHHHHHHHH--
-HHHHHHHHHHHHHHHHH--
-HHHHHHHHHHHHHHHTT--
-HHHHHHHHHHHHHHHHT--
-HHHHHHHHHHHHHHHTT--
-HHHHHHHHHHHHHHHHH--
-HHHHHHHHHHHHHHHHH--
-HHHHHHHHHHHHHHHTT--
-HHHHHHHHHHHHHHHHH--
-HHHHHHHHHHHHHHHHH--
-HHHHHHHHHHHHHHTTT--
-TTHHHHHHHHHHHHHTT--
--THHHHHHHHHHHHTTS--
--THHHHHHHHHHHHHTT--
--HHHHHHHHHHHHHHHH--
--HHHHHHHHHHHHHHTT--
-HHHHHHHHHHHHHHHTT--
-HHHHHHHHHHHHHHHTT--
-HHHHHHHHHHHHHHHTT--
-HHHHHHHHHHHHHHHHH--
-HHHHHHHHHHHHHHHTT--
-HHHHHHHHHHHHHHHHS--
-HHHHHHHHHHHHHHHTT--
-HHHHHHHHHHHHHHHHT--
-HHHHHHHHHHHHHHHHH--
-HHHHHHHHHHHHHHHHH--
-HHHHHHHHHHHHHHHHH--
-HHHHHHHHHHHHHHHHH--
-HHHHHHHHHHHHHHHHH--
-HHHHHHHHHHHHHHHHH--
-HHHHHHHHHHHHHHHHH--
-HHHHHHHHHHHHHHHHH--
-HHHHHHHHHHHHHHHHH--
-HHHHHHHHHHHHHHHTT--
-HHHHHHHHHHHHHHHHH--
-HHHHHHHHHHHHHHHTT--
-HHHHHHHHHHHHHHHHH--
-HHHHHHHHHHHHHHHHH--
-HHHHHHHHHHHHHHHHT--
-HHHHHHHHHHHHHHHHS--
-HHHHHHHHHHHHHHHHS--
-HHHHHHHHHHHHHHHTS--
-HHHHHHHHHHHHHHHHT--
-HHHHHHHHHHHHHHHHS--
-HHHHHHHHHHHHHHHHT--
-HHHHHHHHHHHHHHHHS--
-HHHHHHHHHHHHHHHHH--
-HHHHHHHHHHHHHHHHT--
-HHHHHHHHHHHHHHHHH--
-HHHHHHHHHHHHHHHTT--
-HHHHHHHHHHHHHHHHS--
-HHHHHHHHHHHHHHHHH--
-HHHHHHHHHHHHHHHHT--
-HHHHHHHHHHHHHHHTT--
-HHHHHHHHHHHHHHHHT--
-HHHHHHHHHHHHHHHHT--
-HHHHHHHHHHHHHHHHT--
-HHHHHHHHHHHHHHHHH--
-HHHHHHHHHHHHHHHHT--
-HHHHHHHHHHHHHHHHS--
-HHHHHHHHHHHHHHHTT--
-HHHHHHHHHHHHHHHHH--
-HHHHHHHHHHHHHHHHT--
-HHHHHHHHHHHHHHHHT--
-HHHHHHHHHHHHHHHHT--
-HHHHHHHHHHHHHHHHT--
-HHHHHHHHHHHHHHHTS--
-HHHHHHHHHHHHHHHHS--
-HHHHHHHHHHHHHHHHT--
-HHHHHHHHHHHHHHHHT--
-HHHHHHHHHHHHHHTTS--
-HHHHHHHHHHHHHHHHT--
-HHHHHHHHHHHHHHHHS--
-HHHHHHHHHHHHHHHHT--
-HHHHHHHHHHHHHHHHT--
-HHHHHHHHHHHHHHHTT--
-HHHHHHHHHHHHHHHHT--
-HHHHHHHHHHHHHHHHT--
-HHHHHHHHHHHHHHHHT--
-HHHHHHHHHHHHHHHHT--
-HHHHHHHHHHHHHHHHT--
-HHHHHHHHHHHHHHHTS--
-HHHHHHHHHHHHHHHTT--
-HHHHHHHHHHHHHHTT---
-HHHHHHHHHHHHHHHH---
-HHHHHHHHHHHHHHTTS--
-HHHHHHHHHHHHHHHTS--
-HHHHHHHHHHHHHHHH---
-HHHHHHHHHHHHHHHHT--
-HHHHHHHHHHHHHHHHT--
-HHHHHHHHHHHHHHHH---
-HHHHHHHHHHHHHHHHT--
-HHHHHHHHHHHHHHHHT--
-HHHHHHHHHHHHHHHHS--
-HHHHHHHHHHHHHHHHH--
-HHHHHHHHHHHHHHHHH--
-HHHHHHHHHHHHHHHHH--
-HHHHHHHHHHHHHHHHH--
-HHHHHHHHHHHHHHHHH--
-HHHHHHHHHHHHHHHHTT-
-HHHHHHHHHHHHHHHHHT-
-HHHHHHHHHHHHHHHHTT-
-HHHHHHHHHHHHHHHHTT-
-HHHHHHHHHHHHHHHHTT-
-HHHHHHHHHHHHHHHHTT-
-HHHHHHHHHHHHHHHHTT-
-HHHHHHHHHHHHHHHHHT-
-HHHHHHHHHHHHHHHHHT-
-HHHHHHHHHHHHHHHHTT-
-HHHHHHHHHHHHHHHHTT-
-HHHHHHHHHHHHHHHHHT-
-HHHHHHHHHHHHHHHHT--
-HHHHHHHHHHHHHHHHH--
-HHHHHHHHHHHHHHHHS--
-HHHHHHHHHHHHHHHHS--
-HHHHHHHHHHHHHHHTT--
-HHHHHHHHHHHHHHHTT--
-HHHHHHHHHHHHHHHHT--
-HHHHHHHHHHHHHHHTT--
-HHHHHHHHHHHHHHHHH--
-HHHHHHHHHHHHHHHHT--
-HHHHHHHHHHHHHHHHT--
-HHHHHHHHHHHHHHHHT--
-HHHHHHHHHHHHHHHHT--
-HHHHHHHHHHHHHHHHH--
-HHHHHHHHHHHHHHHHS--
-HHHHHHHHHHHHHHHHS--
-HHHHHHHHHHHHHHHHS--
-HHHHHHHHHHHHHHHTT--
-HHHHHHHHHHHHHHHHT--
-HHHHHHHHHHHHHHHTT--
-HHHHHHHHHHHHHHHHS--
-HHHHHHHHHHHHHHHHT--
-HHHHHHHHHHHHHHHHT--
-HHHHHHHHHHHHHHHHT--
-HHHHHHHHHHHHHHTTS--
-HHHHHHHHHHHHHHHHH--
-HHHHHHHHHHHHHHHHH--
-HHHHHHHHHHHHHHHHH--
-HHHHHHHHHHHHHHHTT--
-HHHHHHHHHHHHHHHTT--
-HHHHHHHHHHHHHHHTT--
-HHHHHHHHHHHHHHHTT--
-HHHHHHHHHHHHHHHHT--
-HHHHHHHHHHHHHHHTT--
-HHHHHHHHHHHHHHHHH--
-HHHHHHHHHHHHHHHHS--
-HHHHHHHHHHHHHHHTT--
-HHHHHHHHHHHHHHTTT--
-HHHHHHHHHHHHHHHHH--
-HHHHHHHHHHHHHHHHT--
-HHHHHHHHHHHHHHHTT--
-HHHHHHHHHHHHHHHHH--
-HHHHHHHHHHHHHHHHH--
-HHHHHHHHHHHHHHHTT--
-HHHHHHHHHHHHHHHHT--
-HHHHHHHHHHHHHHHTT--
-HHHHHHHHHHHHHHHHH--
-HHHHHHHHHHHHHHHHH--
-HHHHHHHHHHHHHHHTT--
-HHHHHHHHHHHHHHHTT--
-HHHHHHHHHHHHHHHHH--
-HHHHHHHHHHHHHHHHT--
-HHHHHHHHHHHHHHTTS--
-HHHHHHHHHHHHHHHTT--
-HHHHHHHHHHHHHHHTT--
-HHHHHHHHHHHHHHHHH--
-HHHHHHHHHHHHHHHHH--
-HHHHHHHHHHHHHHHTT--
-HHHHHHHHHHHHHHHTT--
-HHHHHHHHHHHHHHHTT--
-HHHHHHHHHHHHHHTTT--
-HHHHHHHHHHHHHHHTT--
-HHHHHHHHHHHHHHTTT--
-HHHHHHHHHHHHHHHHH--
-HHHHHHHHHHHHHHHHH--
-HHHHHHHHHHHHHHHHH--
-HHHHHHHHHHHHHHHHH--
-HHHHHHHHHHHHHHHTT--
-HHHHHHHHHHHHHHHHH--
-HHHHHHHHHHHHHHHTT--
-HHHHHHHHHHHHHHTTT--
-HHHHHHHHHHHHHHHHH--
-HHHHHHHHHHHHHHHTT--
-HHHHHHHHHHHHHHHHH--
-HHHHHHHHHHHHHHHTT--
-HHHHHHHHHHHHHHHTT--
-HHHHHHHHHHHHHHHHH--
-HHHHHHHHHHHHHHHHH--
-HHHHHHHHHHHHHHHTT--
-HHHHHHHHHHHHHHHHH--
-HHHHHHHHHHHHHHHTT--
-HHHHHHHHHHHHHHHHH--
-HHHHHHHHHHHHHHHHH--
-HHHHHHHHHHHHHHHHT--
-HHHHHHHHHHHHHHHHS--
-HHHHHHHHHHHHHHHHT--
-HHHHHHHHHHHHHHHHH--
-HHHHHHHHHHHHHHHTT--
-HHHHHHHHHHHHHHHTT--
-HHHHHHHHHHHHHHHHH--
-HHHHHHHHHHHHHHHHH--
-HHHHHHHHHHHHHHTTT--
-HHHHHHHHHHHHHHTTT--
-HHHHHHHHHHHHHHHHH--
-HHHHHHHHHHHHHHHHH--
-HHHHHHHHHHHHHHHHH--
-HHHHHHHHHHHHHHHHH--
-HHHHHHHHHHHHHHHHT--
-HHHHHHHHHHHHHHHHH--
-HHHHHHHHHHHHHHHTT--
-HHHHHHHHHHHHHHHTT--
-HHHHHHHHHHHHHHHHT--
-HHHHHHHHHHHHHHHHH--
-HHHHHHHHHHHHHHHHS--
-HHHHHHHHHHHHHHHHT--
-HHHHHHHHHHHHHHHHT--
-HHHHHHHHHHHHHHHTT--
-HHHHHHHHHHHHHHHHT--
-HHHHHHHHHHHHHHHTT--
-HHHHHHHHHHHHHHHTT--
-HHHHHHHHHHHHHHHHT--
-HHHHHHHHHHHHHHHHS--
-HHHHHHHHHHHHHHHHH--
-HHHHHHHHHHHHHHHHH--
-HHHHHHHHHHHHHHHTT--
-HHHHHHHHHHHHHHHTT--
-HHHHHHHHHHHHHHHTT--
-HHHHHHHHHHHHHHHTT--
-HHHHHHHHHHHHHHHTT--
-HHHHHHHHHHHHHHHTT--
-HHHHHHHHHHHHHHHTT--
-HHHHHHHHHHHHHHHTT--
-HHHHHHHHHHHHHHTTT--
-HHHHHHHHHHHHHHHTT--
-HHHHHHHHHHHHHHHTT--
-HHHHHHHHHHHHHHHHH--
-HHHHHHHHHHHHHHHHH--
-HHHHHHHHHHHHHHHTT--
-HHHHHHHHHHHHHHHTT--
-HHHHHHHHHHHHHHHHH--
-HHHHHHHHHHHHHHHHH--
-HHHHHHHHHHHHHHHHH--
-HHHHHHHHHHHHHHHHH--
-HHHHHHHHHHHHHHHHT--
-HHHHHHHHHHHHHHHT---
-HHHHHHHHHHHHHHHHT--
-HHHHHHHHHHHHHHHHT--
-HHHHHHHHHHHHHHHTS--
-HHHHHHHHHHHHHHHHH--
-HHHHHHHHHHHHHHHHT--
-HHHHHHHHHHHHHHHHH--
-HHHHHHHHHHHHHHHTT--
-HHHHHHHHHHHHHHHHH--
-HHHHHHHHHHHHHHHHH--
-HHHHHHHHHHHHHHTTT--
-HHHHHHHHHHHHHHHHH--
-HHHHHHHHHHHHHHHTT--
-HHHHHHHHHHHHHHHHH--
-HHHHHHHHHHHHHHHHH--
-HHHHHHHHHHHHHHHTT--
-HHHHHHHHHHHHHHHHH--
-HHHHHHHHHHHHHHHHH--
-HHHHHHHHHHHHHHHHH--
-HHHHHHHHHHHHHHHTT--
-HHHHHHHHHHHHHHHHH--
-HHHHHHHHHHHHHHHHH--
-HHHHHHHHHHHHHHHHH--
-HHHHHHHHHHHHHHTTT--
-HHHHHHHHHHHHHHHHH--
-HHHHHHHHHHHHHHHHH--
-HHHHHHHHHHHTTHHHH--
-HHHHHHHHHHHTTHHHH--
-HHHHHHHHHHHHHHHHH--
--HHHHHHHHHHHHHHHH--
-HHHHHHHHHHHTTHHHH--
-HHHHHHHHHHHTTHHHH--
-HHHHHHHHHHHTTHHHH--
-HHHHHHHHHHHTTHHHH--
-HHHHHHHHHHTTTHHHH--
-HHHHHHHHHHHTTHHHH--
-HHHHHHHHHHHHTHHHH--
-HHHHHHHHHHTT-HHHH--
-HHHHHHHHHHHH-HHHH--
-HHHHHHHHHHHHHGGGT--
-HHHHHHHHHHTT-HHHH--
-HHHHHHHHHHTT-HHHH--
-HHHHHHHHHHHH-HHHH--
-HHHHHHHHHHTT-HHHHT-
-HHHHHHHHHHHH-HHHH--
--HHHHHHHHHTT-HHHHT-
-HHHHHHHHHHHT-SSTTT-
-HHHHHHHHHHTTTTTGGG-
-HHHHHHHHHHHT-TTTTT-
-HHHHHHHHHHHS-TTGGG-
-HHHHHHHHHHHT-S-GGG-
-HHHHHHHHHHHH---GGG-
-HHHHHHHHHHHT---GGG-
-HHHHHHHHHHHT---TTT-
-HHHHHHHHHHHT---TTT-
-HHHHHHHHHHHTSS-TTT-
-HHHHHHHHHHHTS--TTT-
-HHHHHHHHHHHSS--TTT-
-HHHHHHHHHHHHTT-TTT-
-HHHHHHHHHHHTTSSGGG-
-HHHHHHHHHHHTTTTTT--
-HHHHHHHHHHHTTTTGGG-
-HHHHHHHHHHTT-S-TTT-
-HHHHHHHHHHHTSTTGGG-
-HHHHHHHHHHHTTS-TTT-
-HHHHHHHHHHHH---TTT-
-HHHHHHHHHHHH---TTT-
-HHHHHHHHHHHH---GGG-
-HHHHHHHHHHHTS--TTT-
-HHHHHHHHHHHT---TT--
-HHHHHHHHHHHT---TT--
-HHHHHHHHHHHT-S-GGG-
-HHHHHHHHHHHH-S-GGG-
-HHHHHHHHHHHHSSSTTT-
-HHHHHHHHHHHH-S-TTT-
-HHHHHHHHHHHHTTTTTT-
-HHHHHHHHHTTTSS-GGG-
-HHHHHHHHHHHH-S-TT--
-HHHHHHHHHHHH-S-TT--
-HHHHHHHHHHHHS--TTT-
-HHHHHHHHHHHH---TT--
-HHHHHHHHHHHH---TTT-
-HHHHHHHHHHHH---GGG-
-HHHHHHHHHHHT---TTT-
-HHHHHHHHHHHH---GGG-
-HHHHHHHHHHTTS--GGG-
-HHHHHHHHHHHHS--TTT-
-HHHHHHHHHHHHTT-TTT-
-HHHHHHHHHHHHTT-TTT-
-HHHHHHHHHHHHGGGTTT-
-HHHHHHHHHHHTTTTGGG-
-HHHHHHHHHHTT-TTSTT-
-HHHHHHHHHHHT-TTTTT-
-HHHHHHHHHHHT--STTT-
-HHHHHHHHHHHH-SSTT--
-HHHHHHHHHHHHS-STTT-
-HHHHHHHHHHHH-TTGGG-
-HHHHHHHHHHHHSTTTTT-
-HHHHHHHHHHHT-THHHH-
-HHHHHHHHHHHT-GGGGT-
-HHHHHHHHHHTTS-GGGT-
-HHHHHHHHHHHHTGGGGT-
-HHHHHHHHHHTT-GGGGT-
-HHHHHHHHHHHT-GGGGT-
-HHHHHHHHHHHTSGGGG--
-HHHHHHHHHHTT-GGGG--
-HHHHHHHHHHHT-GGGGT-
-HHHHHHHHHHHH-GGGGT-
-HHHHHHHHHHHTTGGGGT-
-HHHHHHHHHHHHSGGGGT-
-HHHHHHHHHHHT-SGGGT-
-HHHHHHHHHHTT-TTGGG-
-HHHHHHHHHHHTTTTTTT-
-HHHHHHHHHHHT-TTTTT-
-HHHHHHHHHHHH-SSTTT-
-HHHHHHHHHHHHTTTTTT-
-HHHHHHHHHHHHTTTTTT-
-HHHHHHHHHHHHTTTTTT-
-HHHHHHHHHHHS-TTGGG-
-HHHHHHHHHTTS-TTTTT-
-HHHHHHHHHTTT-TTTTT-
-HHHHHHHHHHHT-TTTTT-
-HHHHHHHHHHHH-TTTTT-
-HHHHHHHHHHHH-TTTTT-
-HHHHHHHHHTTS-TTTTT-
-HHHHHHHHHHHH-TTTT--
-HHHHHHHHHHHH-TTTT--
-HHHHHHHHHHHH-TTTS--
-HHHHHHHHHHHH--STT--
-HHHHHHHHHHHS-SSTT--
-HHHHHHHHHHTT-SSTT--
-HHHHHHHHHHTT-SSTT--
-HHHHHHHHHHHT-SSTT--
-HHHHHHHHHHTT-SSTT--
-HHHHHHHHHHHH-SSTT--
-HHHHHHHHHHHT-SSTT--
-TTHHHHHHHHHS-SSTT--
-HHHHHHHHHHTT-SSTT--
-HHHHHHHHHHHT-SSTTT-
-HHHHHHHHHHHS-SSTT--
-HHHHHHHHHHHS-SSTT--
-HHHHHHHHHHTT-SSTT--
-HHHHHHHHHHHT-SSTT--
-HHHHHHHHHHHH-SSTT--
-HHHHHHHHHHTS-SSTT--
-HHHHHHHHHHHH-SSTTT-
-HHHHHHHHHHHT-SSTT--
-HHHHHHHHHHHH-SSTT--
-HHHHHHHHHHHS-SSTTT-
-HHHHHHHHHHHT-SSTT--
-HHHHHHHHHHHH-SSTT--
-HHHHHHHHHHHH-SSTT--
-HHHHHHHHHHHH-SSTT--
-HHHHHHHHHHHH-SSTT--
-HHHHHHHHHHHH-SSTT--
-HHHHHHHHHHHH-SSTTT-
-HHHHHHHHHHHH-SSTT--
-HHHHHHHHHHHH-SSTT--
-HHHHHHHHHHTT-SSTT--
-HHHHHHHHHHTT-SSTT--
-HHHHHHHHHHHH-SSTT--
-HHHHHHHHHHHH-SSTT--
-HHHHHHHHHHHH-SSTTT-
-HHHHHHHHHTTT-SSTT--
-HHHHHHHHHHHH-SSTTT-
-HHHHHHHHHHHH-SSTT--
-HHHHHHHHHHHH-SSTT--
-HHHHHHHHHTTT-SSTTT-
-HHHHHHHHHHHH-SSTT--
-HHHHHHHHHHHH-SSSS--
-HHHHHHHHHHHH-SSTT--
-HHHHHHHHHHHH-SSTTT-
-HHHHHHHHHTTT-SSTT--
-HHHHHHHHHHHH-SSTT--
-TTHHHHHHHHHH-SSTT--
-HHHHHHHHHHHH-S-TT--
-HHHHHHHHHHHH-SSTT--
-HHHHHHHHHTTT-SSTT--
-HHHHHHHHHHHH-SSTT--
-THHHHHHHHHHH-SSTT--
-HHHHHHHHHHHH-SSTT--
-HHHHHHHHHHHH-SSTT--
-HHHHHHHHHHHH--SSS--
-HHHHHHHHHHHH-S-TT--
-HHHHHHHHHHHH--SSS--
-HHHHHHHHHHHH-SSTT--
-HHHHHHHHHHHH---TT--
-HHHHHHHHHHHH---SS--
-HHHHHHHHHTTT---SS--
-HHHHHHHHHHHH-S-TT--
-HHHHHHHHHHHH-S-SS--
-HHHHHHHHHHHH-S-TT--
-TTHHHHHHHHHH-S-SS--
-HHHHHHHHHHHH-SSSS--
-HHHHHHHHHHTT-S-TT--
-HHHHHHHHHHHH-SSTT--
-HHHHHHHHHHHH-SSSS--
-HHHHHHHHHTTT-S-TT--
-HHHHHHHHHHTT-SSSS--
-HHHHHHHHHHTT--SSS--
-HHHHHHHHHHHH-SSSS--
-HHHHHHHHHTTT--SSS--
-HHHHHHHHHTTT-SSSS--
-HHHHHHHHHHHH-SSSS--
-HHHHHHHHHHTT-SSTT--
-HHHHHHHHHHHH-S-TT--
-HHHHHHHHHHHH-S-TT--
-HHHHHHHHHTTT-SSTT--
-HHHHHHHHHHHH-SSTT--
-HHHHHHHHHHHH-SSSS--
-HHHHHHHHHHTT-SSSS--
-HHHHHHHHHTTT-S-TT--
-HHHHHHHHHHHH-S-TT--
-HHHHHHHHHHHH-SSTT--
-HHHHHHHHHHHH-S-TT--
-HHHHHHHHHHHH-SSTT--
-HHHHHHHHHHHH-SSTT--
-HHHHHHHHHTTT-SSTT--
-HHHHHHHHHTTT-SSTT--
-HHHHHHHHHHTT-SSTT--
-HHHHHHHHHTTT--STT--
-HHHHHHHHHHHH--STT--
-HHHHHHHHHHHH-SSTT--
-HHHHHHHHHTTT-SSSS--
-HHHHHHHHHTTTSSSSS--
-HHHHHHHHHHTT-SSSS--
-HHHHHHHHHHHT-SSSS--
-HHHHHHHHTGGG-SSTT--
-HHHHHHHHHHHT-SSTT--
-HHHHHHHHHHTT-SSTT--
-HHHHHHHHHHTT-SSTT--
-HHHHHHHHHHTT-SSTT--
-HHHHHHHHHHTT-SSTT--
-HHHHHHHHHHTT-SSTT--
-HHHHHHHHHHHT--SSS--
-HHHHHHHHHHHT-SSTT--
-HHHHHHHHHHTT-SSTT--
-HHHHHHHHHHTT-SSSS--
-HHHHHHHHHHTT-SSTT--
-HHHHHHHHHTTS-SSSS--
-HHHHHHHHHTTS-SSSS--
-HHHHHHHHHHHS--SSS--
-HHHHHHHHHHSS--SSS--
-HHHHHHHHHTTS-SSSS--
-HHHHHHHHHTT---SSS--
-HHHHHHHHHHTS-SSSS--
-HHHHHHHHHTTS-SSSS--
-HHHHHHHHHH-S-SSSS--
-HHHHHHHHHHTT-SSSS--
-HHHHHHHHHHTT-SSSS--
-HHHHHHHHHHHT-SSSS--
-HHHHHHHHHHTT-SSTT--
-HHHHHHHHHHTT-SSTT--
-HHHHHHHHHHTT-SSSS--
-HHHHHHHHHHTS-SSTT--
-HHHHHHHHHTTS-SSTT--
-HHHHHHHHHTTS-SSTT--
-HHHHHHHHHHTS-SSTT--
-HHHHHHHHHHTT-SSTT--
-HHHHHHHHHHHT-S-SS--
-HHHHHHHHHHTT-S-SS--
-HHHHHHHHHHTT-SSTT--
-HHHHHHHHHHHT-S-SS--
-HHHHHHHHHHTT-S-SS--
-HHHHHHHHHHTT-SSSS--
-HHHHHHHHHHTT-SSSS--
-HHHHHHHHHHTT-S-TT--
-HHHHHHHHHHTT-SSSS--
-HHHHHHHHHHTT-SSTT--
-HHHHHHHHHHTT-SSSS--
-HHHHHHHHHHTT---TT--
-HHHHHHHHHGGG-SSSS--
-HHHHHHHHHHTS--SSS--
-HHHHHHHHHTTS---SS--
-HHHHHHHHHTTS--TT---
-HHHHHHHHHTTS--SS---
-HHHHHHHHHTTS--TT---
--HHHHHHHTT-S-SSSS--
--HHHHHHHHTTS--SSS--
--HHHHHHHHHTS-SSS---
--HHHHHHHHHHT-SSS---
--HHHHHHHHHTT-SSSS--
--HHHHHHHHHTT-SSSS--
--HHHHHHHHHTT-SSSS--
--HHHHHHHHHTT-SSSS--
--HHHHHHHHHTS-SSSS--
--HHHHHHHHHTT--SSS--
--HHHHHHHHHTT--SSS--
--HHHHHHHHHHH--STT--
--HHHHHHHHHTT---SS--
--HHHHHHHHHHH-SSTT--
--HHHHHHHHHHH-SSTT--
--HHHHHHHHHHH-SSSS--
--HHHHHHHHHHH-SSSS--
--HHHHHHHHHTT--SSS--
--HHHHHHHHHHH-SSTT--
--HHHHHHHHHHH-SSSS--
--HHHHHHHHHHH-SSSTT-
--HHHHHHHHHTT-SSGGG-
--HHHHHHHHHHH-SSSTT-
--HHHHHHHHHTT-S-TT--
--HHHHHHHHHHH-S-TT--
--THHHHHHHHHH-SSTT--
--HHHHHHHHHHH-SSGGG-
--HHHHHHHHHHH-S-GGG-
--HHHHHHHHHTT-S-GGG-
--HHHHHHHHHHH-S-GGG-
--HHHHHHHHHHH-SSGGG-
--HHHHHHHHHTT-SSSS--
--HHHHHHHHHHH-S-SS--
--HHHHHHHHHHH-S-GGG-
--HHHHHHHHTTT-SSGGG-
--HHHHHHHHHHH-SSGGG-
--HHHHHHHHHHH-SSGGG-
--HHHHHHHHHHH-SSTTT-
--HHHHHHHHHTT-SSGGG-
--HHHHHHHHHTT-SSTTT-
--HHHHHHHHTTT-S-TTT-
--HHHHHHHHTTT-S-GGG-
--HHHHHHHHHHH-S-GGG-
--HHHHHHHHHHH-S-STT-
--HHHHHHHHHHH-SSSTT-
--HHHHHHHHHHH-SSGGG-
--HHHHHHHHHTT-SSTTT-
--HHHHHHHHHHH-S-TTT-
--HHHHHHHHHHH-S-TTT-
--HHHHHHHHHHH-SSTTT-
--HHHHHHHHHHH-S-TTT-
--HHHHHHHHHHH-S-TTT-
--HHHHHHHHHHH-S-TTT-
--HHHHHHHHHHH-S-TTT-
--HHHHHHHHHHH-SSTTT-
--HHHHHHHHHHH-SSTTT-
--HHHHHHHHHTT-SSTTT-
--HHHHHHHHHHH-S-TTT-
--HHHHHHHHHHH-S-TTT-
--HHHHHHHHHHH-SSTTT-
--HHHHHHHHHHH-SSGGG-
--HHHHHHHHHTT-SSGGG-
--HHHHHHHHHHH-SSTTT-
--HHHHHHHHHHH-SSGGG-
-HHHHHHHHHHHH-SSTTT-
-HHHHHHHHHHHH-S-GGG-
-HHHHHHHHHHHH-S-STT-
-HHHHHHHHHHTT-SSGGG-
-HHHHHHHHHHTT-S-TTT-
-HHHHHHHHHHTT-S-TTT-
-HHHHHHHHHHHH-S-STT-
-HHHHHHHHHHTT-S-TTT-
-HHHHHHHHHHHH-SSTTT-
-HHHHHHHHHHHH-S-TTT-
-HHHHHHHHHHHH-S-GGG-
-HHHHHHHHHHTT-S-GGG-
-HHHHHHHHHHTT-S-GGG-
-HHHHHHHHHHTT-SSTTT-
-HHHHHHHHHTTT-SSGGG-
-HHHHHHHHHHHH-S-GGG-
-HHHHHHHHHHHH-S-GGG-
-HHHHHHHHHHTT-SSGGG-
-HHHHHHHHHHHH-SSGGG-
-HHHHHHHHHHHH-SSTTT-
-HHHHHHHHHHHH-SSGGG-
-HHHHHHHHHHTT-SSGGG-
-HHHHHHHHHTTT-SSGGG-
-HHHHHHHHHHTT-S-GGG-
-HHHHHHHHHHHH-SSGGG-
-HHHHHHHHHHHH-SSSTT-
-HHHHHHHHHHHH-SSSTT-
-HHHHHHHHHHTT-SSGGG-
-HHHHHHHHHHTT-SSTT--
-HHHHHHHHHHHH-SSSTT-
-HHHHHHHHGGGT-SSSTT-
-HHHHHHHHHHTT-SSSS--
-HHHHHHHHHHTT-SSSTT-
-HHHHHHHHHHHH-SSSS--
-HHHHHHHHHHHH-S-SS--
-HHHHHHHHHHHH-S-SS--
-HHHHHHHHHHHH-SSSTT-
-HHHHHHHHHHHH-S-TT--
-HHHHHHHHHHTT-S-SS--
-HHHHHHHHHHTT-SSSS--
-HHHHHHHHHHHH--SS---
-HHHHHHHHHHHH--SSS--
-HHHHHHHHHHHH--STT--
-HHHHHHHHHHHH--SSS--
-HHHHHHHHHHHH-SSSS--
-HHHHHHHHHHTT--SSS--
-HHHHHHHHHHTT-S-SS--
-HHHHHHHHHHHH-S-TT--
-HHHHHHHHHHHH-SSSS--
-HHHHHHHHHHHH-SSSTT-
-HHHHHHHHHHHH-SSSS--
-HHHHHHHHHHHH-SSSS--
-HHHHHHHHHHHH-SSSTT-
-HHHHHHHHHHTT-SSGGG-
-HHHHHHHHHHHH-SSSS--
-HHHHHHHHHHTT-SSS---
-HHHHHHHHHHTT-S-SS--
-HHHHHHHHHHHH-SSSS--
-HHHHHHHHHHHH-S-SS--
-HHHHHHHHHHTT-SSSS--
-HHHHHHHHHHHH-SSSS--
-HHHHHHHHHHTT-SSSS--
-HHHHHHHHHHTT-SSSS--
-HHHHHHHHHHTT-SSSS--
-TTHHHHHHHTTT-SSTTT-
-HHHHHHHHHHTT-SSSTT-
-HHHHHHHHHHHH-SSGGG-
-HHHHHHHHHHTT-SSSTT-
-HHHHHHHHHHHH-SSSS--
-HHHHHHHHHHHH-SSSS--
-HHHHHHHHHHHH-SSTT--
-HHHHHHHHHHTT-SSSS--
-HHHHHHHHHHTT-SSSS--
-HHHHHHHHHHHH-S-TT--
-HHHHHHHHHHHH-S-TT--
-HHHHHHHHHTTT-S-SS--
-HHHHHHHHHHTT---SS--
-HHHHHHHHHHHH-S-SS--
-HHHHHHHHHHHH-S-S---
-HHHHHHHHHHHH---TT--
-HHHHHHHHHHTT-SSSS--
-HHHHHHHHHHHH-S-SS--
-HHHHHHHHHTTT-SSS---
-HHHHHHHHHHTT-SSS---
-HHHHHHHHHTTT-SSTT--
-HHHHHHHHHHTT---SS--
-HHHHHHHHHHHH---SS--
-HHHHHHHHHHTT---S---
-HHHHHHHHHHHH-S-SS--
-HHHHHHHHHHHH-S-SS--
-HHHHHHHHHHHH-S-TT--
-HHHHHHHHHHHH-S-SS--
-HHHHHHHHHHHH-SSSS--
-HHHHHHHHHHTT---SS--
-HHHHHHHHHHTT-S-SS--
-HHHHHHHHHHTT--TTS--
-HHHHHHHHHHTT---SS--
-HHHHHHHHHHTT---SS--
-HHHHHHHHHHTT--TT---
-HHHHHHHHHHTT--TTS--
-HHHHHHHHHHTT---S---
-HHHHHHHHHHTT--SSS--
-HHHHHHHHHHTT--TTS--
-HHHHHHHHHHHH---SS--
-HHHHHHHHHHHH--SSS--
-HHHHHHHHHHTT---SS--
-HHHHHHHHHHHH---SS--
-HHHHHHHHHHTT---SS--
-HHHHHHHHHHTT---SS--
-HHHHHHHHHHHH-STT---
-HHHHHHHHHHHH-S-SS--
-HHHHHHHHHHTT-S-SS--
-HHHHHHHHHHTT---TT--
-HHHHHHHHHHTT-S-TT--
-HHHHHHHHHHTT-S-TT--
-HHHHHHHHHHTT---TT--
-HHHHHHHHHHHH-S-SS--
-HHHHHHHHHTTT-S-SS--
-HHHHHHHHHTTT-S-SS--
-HHHHHHHHHHHH-SSSS--
-HHHHHHHHHTTT-S-S---
-HHHHHHHHHTTT-S-SS--
-HHHHHHHHHHHH-S-TT--
-HHHHHHHHHTTT-S-SS--
-HHHHHHHHHHTT-S-SS--
-HHHHHHHHHHTT---SS--
-HHHHHHHHHTTT---TT--
-HHHHHHHHHTTT---SS--
-HHHHHHHHHHTT-S-SS--
-HHHHHHHHHHTT-S-TT--
-HHHHHHHHTTTT-S-TT--
-HHHHHHHHHHTT-SSSS--
-HHHHHHHHHHTT-SSTT--
-HHHHHHHHHHTT-SSSS--
-HHHHHHHHHHTT-SSSS--
-HHHHHHHHHHTT-SSTT--
-HHHHHHHHHHTT-SSSS--
-HHHHHHHHHHHH-SSSS--
-HHHHHHHHHTTT-SSSTT-
-HHHHHHHHHHTT-SSSTT-
-HHHHHHHHHTTT-SSSTT-
-HHHHHHHHHTTT-SSSTT-
-HHHHHHHHHTTT-SSSTT-
-HHHHHHHHHHTT-SSSTT-
-HHHHHHHHHTTT-SSSTT-
-HHHHHHHHHHTT-SSGGG-
-HHHHHHHHHHTT-SSTT--
-HHHHHHHHHTTT-SSGGG-
-HHHHHHHHHTTT-SSGGG-
-HHHHHHHHHHHH-SSGGG-
-HHHHHHHHHHHH-SSTTT-
-HHHHHHHHHHHH-SSSTT-
-HHHHHHHHGGGT-SSSTT-
-HHHHHHHHHTTT-SSSTT-
-HHHHHHHHHHHH-SSSTT-
-HHHHHHHHHHHH-SSSS--
-HHHHHHHHHHTT-S-TT--
-HHHHHHHHHHTT-SSSS--
-HHHHHHHHHHTT-SSSS--
--HHHHHHHHHHH-S-S---
-HHHHHHHHHHTT-SSS---
-HHHHHHHHHHTT--SS---
-HHHHHHHHHHHH-SSSS--
-HHHHHHHHHHTT-SSS---
-HHHHHHHHHHTT-SSS---
-HHHHHHHHHHTT-SSS---
-HHHHHHHHHTTT-SSSS--
--HHHHHHHHHTT-SSS---
--HHHHHHHHHTT-SSSS--
--HHHHHHHHTTT-SSSS--
--HHHHHHHHHTT-SSSS--
--HHHHHHHHHHH-SSSS--
--HHHHHHHHHTT-TTSS--
--HHHHHHHHHHH-SSSS--
--HHHHHHHHHTT-SSSS--
--HHHHHHHHHTT-SSSS--
--HHHHHHHHHTT-SSSS--
--HHHHHHHHHHH-SSSS--
--HHHHHHHHHHH-SSSS--
--HHHHHHHHHHH-TTSS--
--HHHHHHHHHHH-SSSS--
--HHHHHHHHHTT-SSSS--
--HHHHHHHHHHH-SSSS--
--HHHHHHHHHTT-SSS---
--HHHHHHHHHHH-SSSS--
--HHHHHHHHHHH-SSS---
--HHHHHHHHHTT-SSS---
--HHHHHHHHHHH-SSSS--
--HHHHHHHHHTT-SSSS--
--HHHHHHHHHHH-SSSS--
--HHHHHHHHHTT-SSSS--
--HHHHHHHHHHH-SSSS--
--HHHHHHHHHHH-SSSS--
--HHHHHHHHHTT-TTSS--
--HHHHHHHHHHH-SSSS--
--HHHHHHHHHTT-SSSS--
--HHHHHHHHHTT-SSSS--
-HHHHHHHHHHTT-SSS---
-HHHHHHHHHHTT-STTS--
-HHHHHHHHHHHH-SSTT--
-HHHHHHHHHHTT-SSSS--
-HHHHHHHHHHTT-S-SS--
-HHHHHHHHHHTT-SSS---
-HHHHHHHHHHHH-SSS---
-HHHHHHHHHHTT-SSSS--
-HHHHHHHHHHTT-SSS---
-HHHHHHHHHHTT-SS----
--HHHHHHHHHHH-SS----
--HHHHHHHHHTT-STT---
--HHHHHHHHHHH-SSS---
--HHHHHHHHTTT-STT---
-HHHHHHHHHHHH-SS----
-HHHHHHHHHHHH-STT---
-HHHHHHHHHTTT-SS----
-HHHHHHHHHHTT-SS----
-HHHHHHHHHHHH-SS----
-HHHHHHHHHTTT-SSS---
-HHHHHHHHHTTT-SS----
-HHHHHHHHHHHH-SS----
-HHHHHHHHHHTT-STT---
-HHHHHHHHHTTT-STT---
-HHHHHHHHHTTT-SS----
-HHHHHHHHHHTT-SS----
-TTHHHHHHHHHH-SS----
-HHHHHHHHHHTT-SS----
-HHHHHHHHHHTT-SS----
-HHHHHHHHHHTT-SS----
-HHHHHHHHHHHH-SS----
-HHHHHHHHHTTT-SS----
-HHHHHHHHHHTT-SS----
-HHHHHHHHHHTT-TT----
-HHHHHHHHHHHH-SS----
-HHHHHHHHHHTT-SS----
-HHHHHHHHHTTT-SSS---
-HHHHHHHHHHTT-SS----
-HHHHHHHHHHTT-SS----
-HHHHHHHHHHTT-SS----
-HHHHHHHHHHTT-SS----
-HHHHHHHHHHHH-SS----
-TTHHHHHHHTTT-SS----
-HHHHHHHHHTTT-S-----
-TTHHHHHHHHTT-SS----
-HHHHHHHHHTTT-SS----
-HHHHHHHHHTTT-SS----
-HHHHHHHHHTTT-SS----
-HHHHHHHHHTTT-SS----
-HHHHHHHHHTTT-SS----
-HHHHHHHHHHHH-SS----
-HHHHHHHHHHHH-SS----
-HHHHHHHHHHHH-SSS---
-HHHHHHHHHHTT-SS----
-HHHHHHHHHHTT-SS----
-HHHHHHHHHHHH-SSS---
-HHHHHHHHHHTT-SSS---
-HHHHHHHHHHHH-SS----
-HHHHHHHHHHHH-SS----
-HHHHHHHHHHHH-SS----
-HHHHHHHHHHHH-SS----
-HHHHHHHHHHTT-GGG---
-HHHHHHHHHHHH-SSS---
-HHHHHHHHHHTT-SS----
-HHHHHHHHHHHH-SS----
-HHHHHHHHHHTT-SS----
-HHHHHHHHHHHH-SS----
-HHHHHHHHHHTT-SS----
-HHHHHHHHHHTT-SSS---
-HHHHHHHHHHTT-SS----
-HHHHHHHHHTTT-SS----
-HHHHHHHHHHTT-STT---
-HHHHHHHHHHTT-STT---
-HHHHHHHHHHTT-SS----
-HHHHHHHHHHTT-SS----
-HHHHHHHHHTTT-SS----
-HHHHHHHHHHTT-SSS---
-HHHHHHHHHHTT-SS----
-HHHHHHHHHHTT-SSS---
-HHHHHHHHHHTT-SSS---
-HHHHHHHHHHHH-SS----
-HHHHHHHHHHTT-SS----
-HHHHHHHHHHHH-STT---
-HHHHHHHHHHTT-STT---
-HHHHHHHHHHTT-SSS---
-HHHHHHHHHHTT-STT---
-HHHHHHHHHHTT-SSS---
-HHHHHHHHHTTT-SSS---
-HHHHHHHHHHHH-SS----
-HHHHHHHHHHTT-SS----
-HHHHHHHHHHTT-SSS---
-HHHHHHHHHHTT-STT---
-HHHHHHHHHHTT-SS----
-HHHHHHHHHHHH-SS----
-HHHHHHHHHHHH-SSS---
-HHHHHHHHHHHH-SSS---
-HHHHHHHHHHTT-SS----
-HHHHHHHHHHTT-STT---
-HHHHHHHHHHTT-STTS--
-HHHHHHHHHHTT-STTS--
-HHHHHHHHHHTT-STTS--
-HHHHHHHHHHHH-SSS---
-HHHHHHHHHHHH-SSS---
-HHHHHHHHHHHH-SSS---
-HHHHHHHHHHTT-SGGG--
-HHHHHHHHHHHH-SSS---
-HHHHHHHHHHHH-SSS---
-HHHHHHHHHTTT-STT---
-HHHHHHHHHHHH-SS----
-HHHHHHHHHHHH-STT---
-HHHHHHHHHHHH-SSS---
-THHHHHHHHHTT-SSS---
-THHHHHHHHHTT-STT---
-HHHHHHHHHHHH-SSS---
-HHHHHHHHHHHH-SS----
-HHHHHHHHHHHH-STT---
-HHHHHHHHHHHH-SS----
-HHHHHHHHHHTT-SS----
-HHHHHHHHHHHH-SS----
-HHHHHHHHHHTT-STT---
-HHHHHHHHHHHH-SSS---
-HHHHHHHHHHTT-STT---
-HHHHHHHHHHHH-SSS---
-HHHHHHHHHHTT-SGGG--
-HHHHHHHHHHTT-SSS---
-HHHHHHHHHHHH-SSS---
-TTHHHHHHHHHH-STT---
-HHHHHHHHHHTT-STT---
-HHHHHHHHHHHH-STT---
-HHHHHHHHHHHH-SS----
-HHHHHHHHHHTT-STT---
-HHHHHHHHHHHH-GGGS--
-HHHHHHHHHHHH-SSS---
-HHHHHHHHHTTT-SS----
-HHHHHHHHHHHH-STTS--
-HHHHHHHHHTTTSSS-S--
-HHHHHHHHHHHH-SSS---
-HHHHHHHHHHHH-SS----
-HHHHHHHHHHHH-STT---
-HHHHHHHHHHTT-STT---
-HHHHHHHHHTTT-STT---
-HHHHHHHHHHTT-SGGG--
-HHHHHHHHHTTT--TT---
-HHHHHHHHHHHH--TT---
-HHHHHHHHHHHH-STT---
-HHHHHHHHHHHH-SSS---
-HHHHHHHHHHHH--TT---
-HHHHHHHHHHHH-SSS---
-HHHHHHHHHHHH-SS----
-HHHHHHHHHHHH--SS---
-HHHHHHHHHTTT-SSS---
-HHHHHHHHHHTT-STT---
-HHHHHHHHHHHH-SSS---
-HHHHHHHHHHTT-STT---
-HHHHHHHHHHHH-SSS---
-HHHHHHHHHHTT--TT---
-HHHHHHHHHHTT-STT---
-HHHHHHHHHHHS--TT---
-HHHHHHHHHHHH--TT---
-HHHHHHHHHHHH--TT---
-HHHHHHHHHHHS--TT---
-HHHHHHHHHHHH-SSS---
-HHHHHHHHHHTT--TT---
-HHHHHHHHHHHH--TT---
-HHHHHHHHHHTT--TT---
-HHHHHHHHHHHH--S----
-HHHHHHHHHHTT--S----
-HHHHHHHHHHTT-SS----
-HHHHHHHHHHHH-SS----
-HHHHHHHHHHTT-STT---
-HHHHHHHHHHHH-S-----
-HHHHHHHHHHTT-SS----
-HHHHHHHHHHHH--SS---
-HHHHHHHHHHTT-STT---
-HHHHHHHHHHTT--TT---
-HHHHHHHHHHHH--TT---
-HHHHHHHHHHHT-STT---
-HHHHHHHHHHTT--TT---
-HHHHHHHHHHHH--TT---
-HHHHHHHHHHHT-STT---
-HHHHHHHHHHHH-STT---
-HHHHHHHHHHTS--GGG--
-HHHHHHHHHHHH----S--
-HHHHHHHHHHHH----S--
-HHHHHHHHHHHH----S--
-HHHHHHHHHTTT----S--
-HHHHHHHHHHTT-------
-HHHHHHHHHHTT-SS-S--
-HHHHHHHHHHHS-SS----
-HHHHHHHHHHHS-SS----
-HHHHHHHHHHHT-SS----
-HHHHHHHHHHTS-SSSS--
-HHHHHHHHHHTT-SS----
-HHHHHHHHHHTT-SS----
-HHHHHHHHHHTT-SS----
-HHHHHHHHHTTS-SSTT--
-HHHHHHHHHTTS-SSSS--
-TTHHHHHHHHHH-SSSS--
-HHHHHHHHHHHH-SSS---
-HHHHHHHHHHHH-SSSS--
-HHHHHHHHHHHH-SSSS--
-HHHHHHHHHHHH-SSSS--
-HHHHHHHHHHHH-STTS--
-HHHHHHHHHHHH-SSSS--
-HHHHHHHHHHHT-SSSS--
-HHHHHHHHHHHS-SSSS--
-HHHHHHHHHHHS-SSSS--
-TTHHHHHHHHHH-SSSS--
-HHHHHHHHHHHT-SSSS--
-HHHHHHHHHHHT--TT---
-HHHHHHHHHHHH-SSSS--
-HHHHHHHHHHHH-SSS---
-HHHHHHHHHHHH-SSSS--
-HHHHHHHHHHHH-SSSS--
-HHHHHHHHHTTS-STT---
-HHHHHHHHHTTS-SSSS--
-HHHHHHHHHHHS-SSSS--
-HHHHHHHHHTT--SSSS--
-HHHHHHHHHHTT--SSS--
-HHHHHHHHHTTS-SSSS--
-HHHHHHHHHHHS-SSSS--
-HHHHHHHHHTSS-SSS---
-HHHHHHHHTTTS-SSSS--
-HHHHHHHHHHHS-SSSS--
-HHHHHHHHTTTS-SSSS--
-HHHHHHHHHHHT-SSSS--
-TTHHHHHHHHHS-SSSS--
-HHHHHHHHHT-S-SSSS--
-HHHHHHHHHHTT-SSSS--
-HHHHHHHHGGGG-SSSS--
-HHHHHHHHHGGG-SSSS--
-HHHHHHHHHTTS-SSSS--
-HHHHHHHHHTSS-SSS---
-HHHHHHHHHHTT-SSSS--
-HHHHHHHHHHTT-SSTT--
-HHHHHHHHHHHS-SSS---
-HHHHHHHHHHT--SSTT--
-HHHHHHHHHTTS-SSSS--
-HHHHHHHHHTTS--TTS--
-HHHHHHHHHHTS--SSS--
-HHHHHHHHHTS--SSSS--
-HHHHHHHHHHTT-SSSS--
-HHHHHHHHHHTT-SSSS--
-HHHHHHHHHHTT-SSSS--
-HHHHHHHHHTT--SSS---
-HHHHHHHHHTS--SSSS--
-HHHHHHHHHHTT-SSSS--
-HHHHHHHHHHTT-SSSS--
-HHHHHHHHHHTT-SSSS--
-HHHHHHHHHHTT--TTS--
-HHHHHHHHHHT--STTS--
-HHHHHHHHHHT--SSSS--
-HHHHHHHHHHT--SSSS--
-HHHHHHHHHHTT-SSSS--
-HHHHHHHHHTTS-SSSS--
-HHHHHHHHHGGG-SSSS--
-HHHHHHHHHHHT-SSSS--
-HHHHHHHHHHHT--TTS--
-HHHHHHHHHHHH--SSTT-
-HHHHHHHHHHHT-SSSS--
-HHHHHHHHHHTT-SSSS--
-HHHHHHHHHTT--SSSS--
-HHHHHHHHHHHT-SSSS--
-HHHHHHHHHHHT-SSSS--
-HHHHHHHHHHHT-SSSS--
-HHHHHHHHHHHH-SSSS--
-HHHHHHHHHHHH-SSSS--
-HHHHHHHHHHHS-SSSS--
-HHHHHHHHHHTT-SSSS--
-HHHHHHHHHHTS-SSSS--
-HHHHHHHHHHHS-SSS---
-HHHHHHHHHHHS-SSSS--
-HHHHHHHHHTTS-SSSS--
-HHHHHHHHHHHH-SSSS--
-HHHHHHHHHHHS-SSSS--
-HHHHHHHHHHHH--SSS--
-HHHHHHHHHHHH-SSS---
-HHHHHHHHHHTT-SSS---
-HHHHHHHHHTTT-STT---
-HHHHHHHHHHHH--SS---
-HHHHHHHHHTTT-SSSS--
-HHHHHHHHHHHH-SSSS--
-HHHHHHHHHTTT--SSS--
-HHHHHHHHHHHH-SSSS--
-HHHHHHHHHHHH--SS---
-HHHHHHHHHHTT--SSS--
-HHHHHHHHHHTT-SSTT--
-HHHHHHHHHHTT--SSS--
-HHHHHHHHHHHH--SSS--
-HHHHHHHHHHHH--SSTT-
-HHHHHHHHHHHT--TT---
-HHHHHHHHHHHH-SSS---
-HHHHHHHHHTTT--SS---
-HHHHHHHHHHTT--S----
-HHHHHHHHHHTT-STT---
-HHHHHHHHHHTT--TT---
-HHHHHHHHHHHH--TT---
-HHHHHHHHHHHS-STT---
-HHHHHHHHHHTT-SSS---
-HHHHHHHHHHTT--TT---
-HHHHHHHHHHTT-SSS---
-HHHHHHHHHHHH--TT---
-HHHHHHHHHHTT-SSS---
-HHHHHHHHHHHS-SS----
-HHHHHHHHHHHS-SS----
-HHHHHHHHHHTT-SS----
-HHHHHHHHHHTT-SS-TT-
-HHHHHHHHHHTT-SS-TT-
-HHHHHHHHHHHS-SS-TT-
-HHHHHHHHHHHH-SS-TT-
-HHHHHHHHHHHT-SS-TT-
-HHHHHHHHHHHH-SS-TT-
-HHHHHHHHHHHT-SS-TT-
-HHHHHHHHHHHT-SS-S--
-HHHHHHHHHHTS-SS-TT-
-HHHHHHHHHHHT-SS----
-HHHHHHHHHHHT--S-S--
-HHHHHHHHHHHT--SSTT-
-HHHHHHHHHHHS--SSTT-
-HHHHHHHHHHHT--TTTT-
-HHHHHHHHHHTT--TTTT-
-HHHHHHHHHHHH--TTTT-
-HHHHHHHHHHHH-STTTT-
-HHHHHHHHHHSS-STTTT-
-HHHHHHHHHHHT-SSSTT-
-HHHHHHHHHHHH--TTTT-
-HHHHHHHHHHHH-STTS--
-HHHHHHHHHHTT--SSTT-
-TTHHHHHHHHHH--S-TT-
-HHHHHHHHHHTT-SSSTT-
-HHHHHHHHHHTT-SS-TT-
-HHHHHHHHHHTT-SS-TT-
-HHHHHHHHHHHS-SS-TT-
-HHHHHHHHHHHS-SS-S--
-HHHHHHHHHHHT-SS-S--
-HHHHHHHHHHHS-SS-TT-
-HHHHHHHHHHTS-SS-S--
-HHHHHHHHHHTT-SS-TT-
-HHHHHHHHHHHT-SS-S--
-HHHHHHHHHHHT-SS-TT-
-HHHHHHHHHHTT-SS-TT-
-HHHHHHHHHHTT-SS-S--
-HHHHHHHHHHHT-SS-TT-
-HHHHHHHHHHTT-SS-TT-
-HHHHHHHHHTTS--S-TT-
-HHHHHHHHHHHT-SS-TT-
-HHHHHHHHHTTS-STTTT-
-HHHHHHHHHHHH--TTTT-
-HHHHHHHHHHTT--TTS--
-HHHHHHHHHHHT--TTS--
-HHHHHHHHHHHS--TTTT-
-HHHHHHHHHHHH-STTS--
-HHHHHHHHHHHH--SSTT-
-HHHHHHHHHHHT--SSTT-
-HHHHHHHHHHHS-SS-S--
-HHHHHHHHHHHH--SSTT-
-HHHHHHHHTTTS--SSTT-
-HHHHHHHHHHHS--TTTT-
-HHHHHHTTTTSS--TTTT-
-HHHHHHHHHTS--STTS--
-HHHHHHHHHHTT-SS-S--
-HHHHHHHHHHTT-SSSS--
-TTTTHHHHHHHH-SSSS--
-TTTTHHHHHHHS--SSS--
-TTTSHHHHHHTT-STTS--
-TTTTHHHHHHHS-STTS--
-TTTSHHHHHHHS-STTS--
-HHHHHHHHHHHT-STTS--
-TTTTHHHHHHTT-SSSS--
-TTTTHHHHHHHH--SSS--
-TGGGTTHHHHTT--TTS--
-HHHHHHHHHHHS-STTS--
-TTTTHHHHHHTS-STTS--
-TTTSHHHHHHHH-STTS--
-TTTTHHHHHHH--STTS--
-TTTTHHHHGGG--STTS--
-TTTTHHHHHTTS-STTS--
--STTHHHHHHHS-SSSS--
-TTTSHHHHHHTT-STTTT-
-HHHHHHHHHHHT-STTTT-
-GGGSHHHHHHTT-SSSTT-
--TTTHHHHHHHS-STTTT-
-TTT-HHHHHHHS-STTS--
--GGGHHHHHHH--STTS--
--STTHHHHHHT--SSSS--
--GGGHHHHHTT--SSSS--
-TTTTHHHHHHH--STTS--
--GGGHHHHHHT--SSSS--
--GGGHHHHHHT--STTS--
--GGGHHHHHHH--SSSS--
--GGGHHHHHTT--SS-S--
-GGGGHHHHHHH--STTS--
--GGGHHHHHHH--STTS--
-TTTTHHHHHHH--STTS--
--GGGHHHHHHH--STTTT-
-TTTTHHHHHHH--STTTT-
--GGGHHHHTTT--STTTT-
--GGGHHHHHHH--SS-TT-
-TTTTHHHHHHH--SS-TT-
-TTTTHHHHTTS--SS----
-HHHHHHHHHHS--SS-S--
-TTTTHHHHHTT--SS-TT-
-TGGGHHHHHHH--SSSTT-
-HHHHHHHHHHH---TTTT-
--TTTHHHHHHH--STTTT-
-GGGTHHHHTTT--STTTT-
-HHHHHHHHHTT--SSSTT-
--TTTHHHHHHH--STT---
-HHHHHHHHHHH--STT---
-TTTTHHHHHHH--STTS--
--TTTHHHHHHH--STT---
-HHHHHHHHHHH--STTS--
-HHHHHHHHHHS--SSSS--
--GGGHHHHHHH--STTS--
--TTTHHHHHTT--STTS--
--HHHHHHHHHH--STTS--
--TTTHHHHHHH--STTS--
--TTTHHHHHHH--STTS--
--TTTHHHHHTT--STT---
--TTTHHHHHTT--STTS--
--TTTHHHHHTS--STT---
--TTTHHHHGGG--STTS--
--TTTHHHHHHT--SGGG--
--TTTHHHHHHH--STTT--
--TTTHHHHHHS--STTT--
--TTTHHHHHH---SGGG--
--TTTHHHHHTT--STTT--
--TTTHHHHTT----GGG--
--GGGTTHHHH----TTT--
--HHHHHHHTTS---GGG--
--TTTHHHHTT---STTT--
--GGGHHHHHH----GGG--
--GGGHHHHHH----TTT--
--GGGHHHHHS---STTT--
--SSSHHHHHHS--SGGG--
--TTTHHHHHTT--STTT--
--TTTHHHHHHS---GGG--
--TTTHHHHHTS---GGG--
--TTTHHHHHHT---TTS--
--TTTHHHHHT----GGG--
--TTTHHHHHHT---TTS--
--GGGHHHHHH----TTTT-
--GGGHHHHTT----SSTT-
-GGGTHHHHHH---STTTT-
--GGGHHHHHHS---GGGG-
--GGGHHHHHHTT--GGGG-
--GGGHHHHTT-SSSGGGG-
--GGGHHHHHS----TTTT-
--TTTHHHHHHS---TTTT-
--GGGHHHHTT----TTTT-
--GGGHHHHHTT--SSSTT-
--GGGHHHHHHT--SSSTT-
--STTTTHHHHT--SSSS--
--GGGHHHHHHT---SSTT-
--GGGTTHHHHT---SSTT-
--GGGHHHHHTT--SS-TT-
--GGGHHHHHTT---SSTT-
--TTTHHHHTT---SSSTT-
--TTTHHHHHT---STTTT-
--TTTHHHHHTT---TTTT-
--TTTHHHHHHT---TTTT-
--TTTHHHHHHT---TTTT-
--TTSHHHHHTT--STTTT-
--GGGHHHHHHTT--TTS--
--GGGTTTTGGG--SSSS--
--GGGHHHHTTSS-SS-S--
--SS-HHHHTTSS--TTTT-
--TT-HHHHHTTS--TTS--
--GGGHHHHHTT---TTTT-
--GGGHHHHTTT---TTTT-
--GGGHHHHHTS---TTTT-
--TTTHHHHHTS---TTTT-
--GGGHHHHHTT--STTTT-
--TTTHHHHHHHT--TTTT-
--GGGHHHHHHTT--TTTT-
--GGGHHHHHHHS-STTTT-
--TTSHHHHHHSS--TTTT-
--GGGHHHHHHTT--TTTT-
-GGGTHHHHHTT--STTTT-
-GGGTHHHHHTT---SSTT-
-GGGGHHHHTTTS--TTTT-
-GGGTHHHHHTTS--TTTT-
-HHHHHHHHTTS---TTTT-
-GGGTHHHHHTTS--TTTT-
-GGGTHHHHHHTT-SSSTT-
--GGGHHHHHTT---TTTT-
--GGGHHHHHTS---TTTT-
-TTTSHHHHHHTS--TTTT-
-TTTTHHHHHTS--STTTT-
-TTTTHHHHHHH---TTTT-
-TTTTHHHHHTT---TTTT-
-HHHHHHHHTTS--STTS--
-TTTTHHHHHHT--STTT--
-TTTTHHHHHHT---TTS--
-GGGTHHHHHTS---TTT--
-GGGGHHHHHHT---TTTT-
-TTTTHHHHHHT---TTTT-
-TTTTHHHHHTT---TTTT-
-TTTTTTHHHHT---SSTT-
-GGGTHHHHHTT---TTTT-
--STTHHHHHHT--STTTT-
-TTTSHHHHHHS--SSSS--
-GGGSHHHHHHTS-STTS--
-GGGGHHHHHH---SSSS--
-GGGGHHHHTT-S--TTTT-
--GGGHHHHHTTS-SSSTT-
-GGGGSHHHHT-S-STTTT-
-HHHHHHHHHTTS--TTTT-
-TGGGHHHHTTSS--TTTT-
-TTTTHHHHTT-S-SSSS--
-HHHHTTGGGTSS-STTS--
-TTTTHHHHTT-S-STTS--
-TGGGTTHHHHSS--TTS--
-TTTSHHHHHHTS--TTS--
-TTTTHHHHHH-S--TTS--
-HHHHHHHHHH-S--TTS--
-GGG-HHHHTT-S--TTTT-
-TTTTHHHHTT-S--TTTT-
-TTTTHHHHHH-S-STTTT-
-TTTTHHHHHTTS-STTTT-
-TTTTHHHHHT-S-STTTT-
-HHHHHHHHHTTS-STTTT-
-TTTTHHHHTTTS-SSSTT-
-TTTTHHHHTTSS--TTTT-
--STTHHHHTTTS-STTS--
-TTTTHHHHHHHS-SSSTT-
-TTTTHHHHHTSS-STTS--
-GGGTHHHHTTTS-SSSS--
-HHHHHHHHTTTS-STTS--
-HHHHHHHHTTSS-SSSTT-
-TGGGHHHHTTSS-STTTT-
-TTTTHHHHTTSS-SSSTT-
--GGGHHHHTTTS-STTTT-
-GGGSHHHHTTTS-STTTT-
-HHHHHHHHHTSS-SS-TT-
-TGGGHHHHTTSS-STTTT-
-TGGGHHHHHTSS-STTTT-
-GGG-HHHHTTSS-STTTT-
-TTT-HHHHHTSS--SSTT-
-TTT-HHHHTTSS-STTTT-
-TTTSHHHHGGGS-STTTT-
-TTT-HHHHTTSS-SSS---
-TTT-HHHHTTSS-SSSTT-
-TTTSHHHHTTSS-SSSTT-
-TTT-HHHHTTSS-SSSTT-
-TTT-HHHHTTSS-SSSTT-
-TTT-HHHHTTSS-SSSTT-
-TTT-HHHHHHTT--TTTT-
-TTS-HHHHTTTS-STTTT-
--STTHHHHHTTS-SSSS--
-TTS-HHHHHSSS-STTTT-
-TTS-HHHHTTSS-STTTT-
-TTT-HHHHHHTT-STTTT-
-TTT-HHHHHHTT-STTTT-
-TTS-HHHHHHHT-SSSTT-
-TTTTHHHHHHHT-STTTT-
-TTS-HHHHHHHT-SSSS--
-TTS-HHHHHHTT-STTTT-
--SSSTTHHHHTT--TTTT-
--SSSHHHHHHHT-STTTT-
-TTTTHHHHHHTT-SSGGG-
--SSSHHHHHHHT-STTTT-
--STTHHHHHHHT--TTTT-
--STTHHHHHHTT--TT---
--STTHHHHHHHT-STTTT-
--STTHHHHHHTT-STTT--
--STTHHHHHHHT--TTS--
-TTTSHHHHHHHT-STTT--
-TTTTHHHHHHHTSSTTT--
-TTTSHHHHHHHTSSTTS--
--STTHHHHHHHT-STTT--
--STTHHHHHHTT-SHHHH-
--SS-HHHHHHHTSSHHHH-
--STTHHHHHHTT-SHHHH-
--STTHHHHHHTTSSHHHH-
--STTHHHHHHTT-STTTT-
-TTTTHHHHTTTT-SHHHH-
-TTTTHHHHHTTTSSTTTT-
--SSSHHHHHTTT--TTTT-
-TTTTHHHHHTTT-STTTT-
-TTTTHHHHHTTT-SHHHH-
-TTTTTTHHHHTT-STTT--
-TTTTHHHHHTTT--HHHH-
-TTTTHHHHHTTT-SHHHH-
-TTTTHHHHHHTT-STTT--
-TTTTHHHHHSTT-STTT--
-TTSSHHHHTSSS--HHHH-
--STTHHHHTTTT-SHHHH-
--STTHHHHTTTT-SHHHH-
--STTHHHHTTTT-STTTT-
-TTTSHHHHTT-S--HHHH-
--STTHHHHTT-S-STTTT-
-TTSSHHHHTTTT-SHHHH-
-TTTSHHHHHHTT-SHHHH-
-TTTSHHHHHGGG-SHHHH-
-TTSSSHHHHTTT-SHHHH-
-TTSSHHHHHSSS-SHHHH-
-TTTTHHHHHSTT--TTTT-
--STTHHHHH-TT-STTTT-
-TTTTHHHHHSSS-STTTT-
-TTTTHHHHTTTT-STTTT-
--STTHHHHHTTT-SHHHH-
--STTHHHHHTTT-STTTT-
-TTTTHHHHHTTT-STTT--
--STTHHHHHTTT-SHHHH-
--STTHHHHTSTT-STTTT-
--STTHHHHHTTT-SHHHH-
--STTHHHHHSTT-STTTT-
--STTHHHHTTTT-SHHHH-
-TTTTHHHHHHTT-SHHHH-
--STTHHHHTTTT-SHHHH-
--STTHHHHTTTT--HHHH-
--STTHHHHHTTT-SHHHH-
-TTTTHHHHTT-S-STTTT-
-TTTTHHHHTSTT-STTTT-
-TTTTHHHHTTTT-STGGG-
-TTTTHHHHTTTT-STTTT-
-TTTTHHHHTTTT--TTTT-
-TTTTHHHHTSTT-STTTT-
--STTHHHHTTTT-SGGG--
-TTTTHHHHTTTT-STTTT-
-TTTTHHHHTTTT-SHHHH-
-TTSSHHHHHHTT-SSTTT-
-TTTTHHHHHHTT-SHHHH-
-TTTTHHHHTTTT-SSSTT-
-TTTTHHHHTTTT-STTTT-
--STTHHHHTS-S-STTTT-
-TTTTHHHHT-TT-STTT--
--STTHHHHT-TT-SSTTT-
--SSSHHHHTTTT--HHHH-
-TTSSTTGGGS-S-STTTT-
-TT--HHHHTS-S-STTTT-
-TT--TTGGG-TT-STTTT-
-TT--HHHHT--S-STTTT-
-TT--HHHHTT-S-SHHHH-
--STTHHHHT-TT-STTTT-
--STTHHHHT-TT-STTTT-
---TTHHHHT-TT-STTTT-
-TTTTHHHHT-TT-STTTT-
--STTHHHHT-TT-STTTT-
--STTHHHHT--S-STTTT-
--STTHHHHT--S-STTTT-
--SSSHHHHH--S-STTTT-
--STTHHHHT--S-STTTT-
--STTHHHHT--S-STTTT-
-TTTTHHHHH--S-SHHHH-
-TTTTHHHHT--S-STTT--
-TTTTHHHHH--S-STTTT-
-TTTTHHHHS--S-STTT--
-TTTTTTTTT--S-STTT--
--STTTTGGG--S-STTTT-
--S--TTGGG--S--TTTT-
-TTTTTTGGG--S-STTTT-
-TTTTTGGGG--S--TTTT-
--STTTTGGG-TT-STTTT-
-TTSSTTGGG--S-STTTT-
-TTTTTTGGG--S-STTTT-
--STTTTGGG--S-STTTT-
--STTTTGGG--S-STTTT-
-TTTTTTGGG--S--GGGT-
-TTSSHHHHT--S--HHHH-
-TTSSTTGGG--S--GGGT-
-TTSSTTGGG--S--HHHH-
-TTTTTTGGG--S-STTTT-
-TTTTHHHHT--S--TTTT-
-TTTTHHHHT--S--TTTT-
-TTTTHHHHT-TT-STTT--
-TTTTHHHHH-TT-STTTT-
-TTTTHHHHH-SS-STTT--
-TTTTTTTTTSSS--TTT--
-TTTTTGGGG-SS--TTTT-
-TTTTHHHHH-SS-STTTT-
-TTTTHHHHH-SSS-TTTT-
--STTHHHHH-SS-STGGG-
--STTTTGGGSSS--HHHH-
--STTHHHHT-SS--HHHH-
---TTTTTTT-SS--HHHH-
--STTTTTTTSSS--HHHH-
--STTTTTTT-SS--HHHH-
-TTTSHHHHH-SS-STTT--
--STTTTGGG-TT--HHHH-
--STTHHHHH-TT--HHHH-
--STTTTTTT-TT--HHHH-
-TTTTHHHHH-TT-SHHHH-
-TTTTHHHHT-TT-SSTTT-
-TTTTHHHHH-TT-SHHHH-
-TTTTHHHHH-TT-STTT--
-TTTTHHHHH--S-STTT--
-TTSSHHHHH-TT--GGG--
-TTTTHHHHH-TT--TTT--
-TTSSHHHHT-SS-SGGGT-
--SS-HHHHT-SS-STTT--
-TTTTHHHHH-TT--TTTT-
---S-HHHHH-TT-STTTT-
---S-HHHHT-SS-STTTT-
---S-HHHHT-SS-STTTT-
---TTHHHHS-SS-STTTT-
---TTHHHHH-TT-STTT--
---S-HHHHH-TT--TTT--
-----HHHHT-SS-STTTT-
-----TTGGG-TT-STTT--
-----HHHHT-SSS-TTTT-
-----HHHHT-SS-STTTT-
-TT-SHHHHH-TTSSHHHH-
-----HHHHT-SS-STTT--
-TTTTHHHHT-SS--TTTT-
---TTTTTTT--S-STTT--
--STTHHHHT-SS--TTT--
--STTHHHHH-SS--HHHH-
--STTHHHHH-SS-STTTT-
--GGGHHHHT-SS--TTTT-
--GGGHHHHS-TT-SSTTT-
--GGGHHHHS-TT-STTT--
-TTTSHHHHS-SS-SHHHH-
-TTTTHHHHTSSS-SHHHH-
-TTTTHHHHT-TT-STTTT-
-TTTTTTTTTSTT-SHHHH-
-TTTTTTGGG-TT-SHHHH-
--GGGHHHHH-TT-SHHHH-
--GGGTTTTTSTT-SHHHH-
--GGGHHHHT-TT-STTTT-
--GGGHHHHT-TT--HHHH-
--GGGTTGGG-TT-STTT--
--GGGHHHHS-SS--TTT--
-TGGGTTGGG-SS-SHHHH-
-TTTTTTGGG-TT-SSGGG-
-TTTTTTTTT-TT--HHHH-
--TTTTTGGG-SS--HHHH-
-TTGGGGGGG-SS--HHHH-
-TTTTTTGGG-SS--TTTT-
-TTGGGTGGG-SS-SHHHH-
--GGGTTGGG-SS--TTTT-
-TTTTTTGGG-SS-SHHHH-
-TTTTTTGGG-SS-STTT--
-TTGGGTGGG-SS-SHHHH-
-TTTSTTTTT-SS-STTTT-
-TTTTTTTTT-SS--TTS--
-TTTTTTTTT-TT--SSTT-
-HHHHHHHHH-TT--SSTT-
-HHHHHHHHT-SS--TTTT-
-HHHHHHHHS-SS--SSTT-
-HHHHHHHHS-SS--SSS--
-TTTTHHHHH-SS--SSTT-
-HHHHHHHHH-SS--TTTT-
-HHHHHHHHT-TT--TTTT-
-HHHHHHHHH-SS--TTTT-
-TTTSHHHHH-TT-STTTT-
-TTTTHHHHT-TT-SSSTT-
-TTTTHHHHH-SS-SSTT--
-GGGTHHHHS-TT--TTS--
-HHHHHHHHT-SS-STTS--
-GGGTHHHHH-SS--TTS--
--GGGHHHHS-TT-SS-S--
-HHHHHHHHH-SS--S-S--
-TTTTHHHHT-SS--TTS--
-TTTTHHHHHSTT-STTS--
-TTTTHHHHS-TT-STTS--
-TTTTHHHHHSTT--TTS--
-GGGSHHHHH-TT--TTS--
-TTTTHHHHH-TT-STTS--
-TTTTHHHHHSSS--TTS--
-TTTSHHHHH-TT--SSS--
-TTTSTTGGG-TT-STTS--
-HHHHHHHHH-TT-SSSS--
-TTT-HHHHH-TT--TTS--
-HHHHHHHHH-SS--TTS--
-TTT-HHHHT-SS--TTS--
-TTTSHHHHT-SS--TTS--
-HHHHHHHHT-SS--TT---
-HHHHHHHHHSSS--SSS--
-GGGSTTGGG-SS--TTS--
-GGGTHHHHT-SS--TTS--
-HHHHHHHHT-SS--SS---
-TTT-HHHHT--S-STTS--
-TTT-HHHHH-TT--TTS--
-HHHHHHHHS-TT--TTS--
-TTTSHHHHT-TT-STTS--
-TTTSHHHHT-TT--SSS--
-TTTSHHHHH-SS--SS---
-TTT-HHHHS-SS--SSS--
-TTTTHHHHH--S--SSS--
-TTTSHHHHH-SS--SSS--
-TTTSHHHHT--S--TT---
-TTTSHHHHT-SS--SSS--
-TTTSHHHHT-SS-SSSS--
-TTT-HHHHT--S-SSS---
-TTTSHHHHT-SS--SS---
-TTTTHHHHT-SS--SS---
-HHHHHHHHT-SS--TTS--
-TTTSHHHHT-SS--TTS--
-HHHHHHHHH-SS--SS---
-TTTSHHHHT-SS--SSS--
-TTTSHHHHT-SS-SSSS--
-TTT-HHHHT-SS-SSSS--
-TTT-HHHHT-SS--SSS--
-HHHHHHHHTSSS-SSS---
-HHHHHHHHH-SS--SS---
-GGGSHHHHT-SS--TT---
-HHHHHHHHT-TT-STTS--
-HHHHHHHHS-SS--TT---
-GGGTTGGGT-SS--TTS--
-HHHHHHHHT-SS--TT---
-HHHHHHHHT-SS--SS---
-TTTSHHHHH-SS--TTS--
-TTTSHHHHT-SS--SSS--
-TTTSHHHHT-SS--SSS--
-TTTSHHHHH-SS--SSS--
-TTTTHHHHT-SS--TTS--
-TTT-HHHHH-SS--TTS--
-HHHHHHHHT-SS-SSSS--
-HHHHHHHHT-SS-SSSS--
-HHHHHHHHH-SS--SS---
-TTT-HHHHT-SS-STTS--
-HHHHHHHHT-TT--TT---
-TTT-HHHHT--S-SSSS--
-GGGTHHHHT-SSSSSSS--
-GGGTTTTTT-SS-SSSS--
-HHHHHHHHT-SS-SSSS--
-TTT-HHHHH--S-SSSS--
-TTTSHHHHS-SS-SS-S--
-TTTSHHHHT-SS--TTS--
-GGGSHHHHT-SS--SSS--
-GGGSHHHHH-SS-SSSS--
-HHHHHHHHT-SS--SSS--
-GGGTHHHHT-TT-STTS--
-HHHHHHHHT-SS-SSSS--
--STTHHHHT-SS--TTS--
-HHHHHHHHT-TT--TTS--
--STTHHHHH--S-STTS--
-GGGSTTGGG-SS-STTS--
--TTTHHHHH-SS-STT---
-GGGTHHHHH-SS-STT---
-GGGSTTTTTSSS-SSS---
-TTTTTTTTTSSS-SSS---
-HHHHHHHHH-SS--TT---
-HHHHHHHHH-SS-STTS--
-GGGTHHHHT-SS--TT---
-GGGTTTTTT-SS-STT---
-GGGTHHHHH-SS-STT---
-GGGTTTGGG-SS-STTS--
-TTTSHHHHT-SS-STTS--
-GGGTHHHHH-TT-STTS--
-GGGTTTTTT-SS--TTT--
-GGGTTTGGG-SS-STTT--
-GGGTHHHHT-SS--TTT--
-GGGGHHHHH-SS-STTT--
-GGGGHHHHH-SS--TTT--
-GGGGTTGGG-SS--TTT--
-GGGGHHHHT-SS--TTS--
-GGGGTTGGG-SS--TTS--
-GGGSHHHHT--S-SGGG--
-GGGSTTTTT-SS--TTS--
-GGGGHHHHH-SS--TTS--
-GGGGHHHHS-SS--TTS--
-GGGGHHHHTSSS--TTS--
-GGGGHHHHS-SS--TTS--
-GGGGTTGGG-SS--TTT--
-GGGGHHHHT-SS--TTT--
-TTTTTTGGG-TT-STTT--
--GGGHHHHT-SS--TTT--
-GGGTTTTTS-SS-STTT--
-GGGTHHHHS-SS--TTT--
-GGGGHHHHT-SS-STTT--
--GGGHHHHT-SS--TTT--
--TTTTTGGGSTT--TTT--
--TTTTTGGG-SS-STTT--
--TTTHHHHT-SS--TTT--
--GGGHHHHS-TT--TTT--
--TTTTTGGG-SS--TTT--
--TTTHHHHS-SS-SGGG--
--TTTHHHHT-SS-SGGG--
--TTTHHHHT-SS-SGGG--
--GGGHHHHT-SS-STTT--
--GGGHHHHT-TT-STTT--
--TTTHHHHT-TT-STTT--
--TTTTTGGG-TT-STTT--
--TTTHHHHT-SS-SGGG--
--GGGHHHHT-SS--GGG--
--GGGHHHHT-SS-SGGG--
--TTTHHHHTSTT--TT---
--TTTHHHHHSTT--SS---
--TTTTTGGGS-S-SSSS--
--GGGHHHHHSTT-SSS---
--TTTTTGGGSTT-STTS--
--TTTTTTTTSSS-STT---
--TTTHHHHHSS--SSS---
--TTSHHHHT-TT-STT---
--TTTHHHHHSSS-SSSS--
--TTTHHHHHSTT-STTS--
--TTTHHHHHS-S-SSS---
--TTTHHHHHSTT--TT---
--TTTHHHHHSTT-STTS--
--TTTHHHHHSTT--TT---
--TTSHHHHTSTT-STT---
--TTTHHHHHS-S-SSS---
--TTTHHHHHS-S-SSS---
--TTTHHHHHS---STT---
--TTTHHHHHS-S-SSSS--
--TTSSHHHHS-S-SSS---
--TTSTTGGG-TT--TT---
--GGGTTGGG-SS-SSS---
--STTHHHHH-TT-STTS--
--SSSTGGGT-TT--SS---
--SSSHHHHH-TT-STT---
--TTSTTGGG-TT--TT---
--GGGHHHHT-SS-STT---
--TTTTTGGG-SS--TTS--
--TTTHHHHHS-S-STT---
--GGGTTTTT-SS--TT---
--TTSHHHHH-SS-STTS--
--TTSTTTTTSTT--TT---
--TTTHHHHHSSS--TT---
-GGGSTTTTS-SS--TTS--
-TTSSTGGGG-TT--TTS--
-GGGSHHHHT-SS--TTS--
-GGGSTTGGGSSS--TTS--
--SSSHHHHTSSS-SSS---
-GGGTTTTTTSSS-SSS---
-TTTTHHHHTSSS--SS---
-GGGGHHHHSSSS-STT---
-TTTTHHHHSSSS-STTS--
-TTTTHHHHT-SS-SSSS--
--STTHHHHT-SS-SS-S--
-TTTTHHHHTSTT--S----
--STTTTGGG-TT--TTS--
--SSSHHHHS-SS-STT---
--STTHHHHTSTT--TTS--
--STTHHHHTSTT--TTS--
--STTHHHHTSSS-SSSS--
--STTHHHHTSSS-SSSS--
-TTTTHHHHSSSS--TTS--
--STTTTGGGSSS-STTS--
--STTHHHHTSTT--TTS--
---TTHHHHSSTT--S-S--
--GGGHHHHHSTT-SS-S--
-TTTTHHHHTSTT-STTS--
-TTTTHHHHTSTT--TT---
--STTHHHHSSSS-SSSS--
--STTHHHHS-TT--TTS--
--STTHHHH-SSS--TTS--
--SSSGGGG--SS-STTS--
--STTHHHHSSSS-SS-S--
-TTTTHHHHSSTT-SS-S--
-TTTTHHHHHSSS-SS-S--
-TTTTHHHHTSTT-SS-S--
-TTTTHHHHTSS--SS-S--
-TTTTHHHHHSSS--S-S--
-TTTTHHHHTSSS-SS-S--
-TTTTHHHHHSTT-STTS--
--STTHHHHTSSS-SSSS--
--STTHHHHTSTT-SGGG--
-TTTTTHHHHSS--SSSS--
--STTHHHHTSTT-SS-S--
--STTHHHHHSS--SS-S--
-TTTTHHHHHSSS-SS-S--
-TTTTHHHHTSSS-STTS--
-TTTTHHHHTSS--SS-S--
-TTTTHHHHHSSS-SSSS--
-TTTS-HHHHS---SS-S--
-TTTTHHHHHS-S-SS-S--
-TTTTHHHHHSS--SS-S--
-TTTTHHHHSS-S-SSSS--
-TTTTHHHHSSS--SS-S--
-TTTTHHHHTSS--SS-S--
-TTTTHHHHTSTT-SS-S--
-TTTTTTTTTSS---S----
--STTHHHHTSTT-SS-S--
-TTTTSHHHHSSS-SS----
-TTTTHHHHTSSS-SSTT--
-TTTTHHHHTSSS--S----
--GGGTTGGGSTT--S-S--
---TTHHHHTSTT--S-S--
--STTHHHHHSSS-SS-S--
--STT-GGGSSSS-SS-S--
---TTSHHHHSSS-STTS--
---TTSHHHHS-S-SSS---
--STTHHHHH-TT-STT---
---TTHHHHS-TT-STT---
---TTHHHHH-TT-SS----
---TTHHHHSSSS-SS----
--STTHHHHTSTT-SS----
---TTGGGGTSSS-SS----
---TT-HHHHS-S-SSS---
---TTTTTTTSSS-SS----
---TTHHHHHSSS-SS----
---TTHHHHHSSS-SS----
--STTHHHHHS-S-STT---
---TTHHHHHSSS-SS----
--STTHHHHHSSS-SS----
---TTHHHHHSSS-SS----
--STTHHHHHSSS-SS----
--STTHHHHHSSS-SS----
--STTTTGGGSTT-SS----
--STTHHHHTSSS-SS----
---TTHHHHTSSS-SS----
--STTHHHHTSSS-SS----
--STTHHHHT-SS-SS----
---TTHHHHT-SS--SS---
--STTHHHHHSSS-SS----
--STTHHHHSSSS-SS----
--STTHHHHHSSS-SS----
--STTTTGGGSSS-SS----
--STTTTGGGSSS-SS----
--STTHHHHTSSS-SS----
---TTHHHHSSSS-SS----
--STTHHHHSSSS-SS----
--STTHHHHHSSS-SS----
--STTHHHHHSSS-SS----
--SSSHHHHHS-S-SS----
---TTHHHHH-SS--TT---
--STTHHHHT-SS-SS----
--STTTTGGG-SS-SS----
--SSSHHHHH-TT-SS----
--STTTTGGGSSS-SS----
---TTSHHHHS-S-SS----
---TTTTTTSSSS-SS----
--STTHHHHTSSS-STT---
--STTGGGTSSSS--S----
---TTHHHHSSSS-SS----
--STTHHHHHSSS-SS----
--STTHHHHHSSS-STT---
--STTHHHHSSSS-SS----
--STTHHHHSSTT-SS----
--STTHHHHTSSS-SS----
--STTTTGGGSSS-SS----
---TTHHHHTSSS-SS----
---TTHHHHTSSS-SS----
---TTTTGGGSSS-SS----
--STTTTGGGSSS-SS----
--STTHHHHHTTS-SS----
---TTHHHHHSTT-SS----
--STTHHHHTTTS-SS----
--SSSHHHHSSSS-SS----
--STTHHHHHSSS-SS----
--STTHHHHTTTS-SS----
--STTHHHHTSSS-SS----
--STTHHHHHSSS--SS---
--STTSHHHHSSS-SS----
--STTTTGGGSSS-SS----
--STTHHHHTSSS-SS----
--STTHHHHTSSS-SS----
--STTHHHHTSTT-SS----
--STTHHHHTTTT-SS----
--STTGGGGGSTT-SS----
---TTTTGGGSSS-SS----
---TTHHHHHSTT-STT---
---SSGGGTSSSS-SS----
---TTHHHHHSSSSSS----
---TTHHHHHSSS-SS----
-TTTTHHHHSSSSSSS----
-TTTTHHHHHSSS-SS----
-TTTTHHHHHSSS-STT---
-TTTTHHHHTSSS-SS----
-TTTTHHHHTSSS--S----
-TTTTHHHHHSSS-SS----
-TTTTHHHHHSSS-SS----
-TTTTHHHHTSSS-STT---
-TTTTHHHHTSTT-SS----
-TTTTTTTTTSSS-SS----
-TTTTTTGGGSTT-STT---
-TTTTHHHHT-TT-SS----
-TTTTTTTTTSTT-SS----
-TTTTHHHHTSSS-SS----
-TTTTHHHHTSTT-SS----
-TTTTHHHHHSTT-SS----
-TTTTHHHHHTTT-SS----
-TTSSHHHHTTTT-SS----
-TTTTTGGGTSTT-SS----
-TTTTHHHHTSTT-SS----
-TTTTHHHHTSTT-SS----
-TTTTHHHHTSSS-SS----
-TTTTSHHHHSSS-SS----
-TTTTHHHHHS-S-SS----
-TTTTHHHHHS-S-SS----
-TTTTHHHHTSSS-SS----
-TTTTTTGGGSSS-SS----
-TTTTHHHHTSSS-SS----
-TTTTHHHHHSSS--S----
-TTTTHHHHHSSS-SS----
-TTTTTTGGGSSS-SS----
-TTTTHHHHTSTT-SS----
-TTTTHHHHSSSS-SS----
-TTTTHHHHTSSSSSS----
-TTTTHHHHTSTT-SS----
-TTTTHHHHTSSS-SS----
-TTTTHHHHTSSS-SS----
-TTTTHHHHTSTT-SS----
-TTTTHHHHHSTT-SS----
-TTTTHHHHHTTS-SS----
-TTTTHHHHTTTT-SS----
-TTTTHHHHHTTT-SS----
-TTSSHHHHTSTT-SS----
-TTTTTTGGGSSS-SS----
-TTTTHHHHTSSS-SS-S--
-TTTTTTGGGSSS-SS----
-TTTTHHHHHSSS-SS----
-TTTTHHHHHSSS-SS----
-TTTTHHHHHSTT-SS----
-TTTTHHHHHSSS-SS----
-TTTTGGGTTTTS-SS----
-TTTTHHHHTSSS-SS----
-TTTTHHHHHSSS-SS-S--
-TTTTHHHHTSSS-SS----
-TTTTHHHHTTTT-SS-S--
-TTTTHHHHSSSS-SS-S--
-TTTTSTTTSSTT-SS-S--
-TTTTHHHHTSSS-SS-S--
-TTSSHHHHHSS--SS-S--
-TTTTHHHHHS-S-SS-S--
-TTTTHHHHHSSS-SS----
-TTTTHHHHHSSS--S----
---TTSGGGTS-S--S----
---TTTTTTTSSS--S-S--
---TTHHHHHSTT-SS-S--
---TTHHHHSSTT--S-S--
---TTTGGGTSSS-SS-S--
---TTHHHHTSSS--SSS--
--STTTGGGTSSS--S----
-TTTTHHHHHSSS--S-S--
-TTTTTHHHHSTT--TTS--
-TTTTHHHHSSTT--S-S--
-TTTTHHHHHSSS--S----
-TTTTHHHHHSSS--S----
-TTTTHHHHHSSS--S----
-TTTTHHHHTSSS--S----
-TTTTHHHHTSSS--SSS--
-TTTTHHHHHSSS--S-S--
-TTTTHHHHHSSS--SS---
-TTTTHHHHHSSS--SS---
-TTTTHHHHHSSS--SSS--
-TTTTHHHHHSSS--SSS--
-TTTTHHHHTSSS--SSS--
-TTTTHHHHHSSS--SS---
-TTTTHHHHTSSS--SS---
-TTTTTTGGGSSS--SS---
-TTTTHHHHTSSS--SS---
-TTTTHHHHTSSS--SSS--
-TTTTHHHHT-SS--S-S--
-TTTTHHHHHSSS--SSS--
-TTTTHHHHT--S--SSS--
-TTTTHHHHHSSS--SSS--
-TTTTTTGGGSSS--SSS--
-TTTTHHHHTSSS--SSS--
-TTTTHHHHHSSS--SSS--
-TTTTHHHHHSSS--SSS--
-TTTTTTGGGSSS--SSS--
-TTTTHHHHTSSS--SSS--
-TTTTHHHHTSSS--S-S--
-TTTTTTGGG-SS--S-S--
-TTTTHHHHTSSS--S-S--
-TTTTHHHHTSSS--S-S--
-TTTTHHHHTSSS--S-S--
-TTTTHHHHHS-S--SSS--
-TTSSTTGGGSSS--S-S--
-TTTTHHHHTSS---SSS--
-TTTTTTGGGSS---SSS--
-TTTTHHHHTSSS--SSS--
-TTSSTTGGGSSS--SSS--
-TTTTHHHHHSSS--SSS--
-TTTTTTGGGSSS--S-S--
-TTTTTTGGGSSS--S-S--
-TTTTHHHHTS-S--S-S--
-TTTTHHHHSSSS--SSS--
-TTTTHHHHTSS---SS---
-TTTTHHHHHSS---SSS--
--STTTTGGGSSS--SSS--
-TTTTTGGGTSSS--S-S--
-TTSSHHHHTSSS--S-S--
-TTTTTTGGGSSS--S-S--
-TTTTTTTTTSSS--S-S--
-TTTTTTGGGSSS--S-S--
-TTTTTTTTSSSS--S-S--
-TTTTHHHHTSSS--S-S--
-TTTTTTGGGSSS--S-S--
-TTTTTTGGGSSS--S-S--
-TTSSTTGGGS-S--S-S--
-TTTTTTTTTSSS--S-S--
-TTTTTTGGGSSS--S----
-TTTTHHHHHSSS--S----
-TTSSHHHHTSSS--S----
-TTSSHHHHHS-S--S----
-TTTTHHHHTSSS--S----
-TTTTTTGGGSSS--S----
-TTTTHHHHTSSS--S----
-TTTTTTGGGSSS--S----
-TTTTHHHHHSS---S----
-TTTTTTGGGSSS--S----
-TTTTTTGGGSSS--S----
-TTTTHHHHHS-S--S----
-TTTTTTTTSSSS--S----
-TTTTTTTTTSSS--S-S--
-TTTTHHHHHSSS--S----
-TTTTHHHHTSSS--S-S--
-TTTTTTGGGSSS--S----
-TTTTHHHHTSSS--S----
-TTSSHHHHTSSS--S----
-TTTTTTGGGSS---S----
-TTTTHHHHHTT-S-S----
-TTTTHHHHTSSS--S-S--
-TTTTHHHHTSSS--S----
-TTTTHHHHHSSS--S----
-TTTTHHHHHSSS--S----
-TTTTHHHHTSSS--S-S--
-TTSSHHHHTSSS--S-S--
-TTTTHHHHTS-S--S-S--
-TTTTHHHHT-SS--S----
-TTTTHHHHTSSS--S----
-TTTTTTGGGSSS--S----
-TTTTHHHHTSSS--S----
-TTSSHHHHTSSS--S----
-TTTTHHHHSSS---S----
-TTTTHHHHHS-S--S----
-TTTTHHHHTSSS--S----
-TTTTTTTTTSS---S----
-TTTTHHHHHS-S--S----
-TTSSHHHHTS-S--S----
-TTTTHHHHTSSS--S----
-TTSSHHHHHSSS--S----
-TTTTTTGGGS-S--S----
-TTSSTTTTTS----S----
-TTTTTTGGGSSS--S----
-TTTTHHHHTSSS--S----
---TTHHHHTSSS--S-S--
---TTTTGGGSSS--S-S--
---TTTTGGGSSS--S-S--
--STTHHHHHSSS--S-S--
--STTTTTTTSSS--S-S--
--STTTTGGG-SS--S-S--
--STTTTGGGSSS--S----
--SSSTTGGGSS---S----
--STTTTTTTSS---S----
--STTHHHHHS----S----
--STTHHHHHTT---S----
--SSSHHHHTSSS--S----
--STTHHHHTTT---S-S--
--STTHHHHHTT---S----
---TTHHHHHTT---S----
---SSGGGGTSS---S----
---TTTTGGGTT---S-S--
---TTTTTTTSS---S-S--
---TTHHHHTTT---S-S--
---TTTTTTTTT---S-S--
---TTHHHHTTT---S-S--
---TTHHHHHSS---S-S--
---TTTHHHHSS---S-S--
---TTHHHHSSS---SSS--
---SSHHHHHTT---SSS--
---TTHHHHHSS---S-S--
---TTHHHHHSSS--SS---
---TTHHHHSSS---S----
---TTHHHHTTTS--S-S--
---TTHHHHTTT---S-S--
---TTHHHHHTT---S----
---TTHHHHTSSS--S----
---TTHHHHTSSS--S-S--
---TTTTGGGSSS--SSS--
---TTHHHHHSSS--S-S--
---TTTTGGGSSS--SS---
---TTTTGGGTT---S-S--
---TTHHHHHTT---S-S--
---SSTTTTTTT---SS---
---SSTTTTTSSS--S----
---SSTTTTTSSS--TT---
---SSTTGGG-SS--S----
---TTTTTTTSSS--S----
---TTHHHHTSSS--TT---
---TTHHHHTSSS--SS---
---TTTTGGG-SS--TT---
---TTHHHHTSSS--TT---
---TTTTTTTSSS--S----
---TTTTGGGSSS--SS---
---TTTTTTTS----S-S--
---TTTTGGGSS---SSS--
---TTHHHHHSSS--S-S--
---TTHHHHTSSS--S----
---SSHHHHTSSS--S-S--
---TTHHHHTSSS--SS---
---TTHHHHHSSS--S----
---TTHHHHTSSS--S----
---TTHHHHTS-S--S----
---TTHHHHHSSS--SS---
---TTHHHHSSS---S----
---TTHHHHHSS---SS---
---TTTTTTTSS---S----
---TTTTTTTSS---S----
---TTHHHHHS----S----
---TTHHHHHSS---SS---
---TTHHHHHSS---SS---
---SSHHHHTSS---S----
---TTHHHHSSS---S-S--
---TTHHHHTTT---S----
---SSHHHHTSS---SS---
---TTHHHHTS----S----
---TTHHHHTSS---S----
---TTHHHHHSS---S----
---TTHHHHTSS---S----
---TTHHHHTTT---S----
---TTHHHHTSS---S-S--
---SSHHHHTTT---S----
---SSHHHHTTT---S----
---TTHHHHTSS---S----
---TTHHHHSSS---S----
---TTHHHHTS----S----
---TTTTGGGSS---S----
---TTHHHHTSS---SS---
---TTHHHHHSS---S-S--
---TTHHHHHTT---S----
---TTHHHHHSSS---S---
---TTHHHHHSS---S-S--
---TTHHHHHSS---SSS--
---TTTTTTTSS---SSS--
---TTHHHHHSS---S-S--
---TTHHHHHSS---SSS--
---TTHHHHHTT---SSS--
---TTHHHHHTT---SSS--
---TTHHHHHTTS--SSS--
---TTHHHHTTT---SSS--
---TTTTGGGSSS--S-S--
---TTTTGGGSSS--S-S--
---SSHHHHTSSS--S----
---TTHHHHTSSS--S----
---TTTTGGGSSS--S----
---TTHHHHHSSS--S-S--
---TTTTGGGSSS--SS---
---TTTTGGGSSS--SSS--
---TTTTGGGSSS--SSS--
---TTHHHHHSSS--SSS--
---TTHHHHTSS---SSS--
---TTHHHHHTT---SSS--
---TTHHHHTSS---SSS--
---TTHHHHHSS---S----
---TTTTGGGSSS--S-S--
---SSTTGGGSSS--S-S--
---TTHHHHTTT---SSS--
---TTHHHHHS----SSS--
---TTTTTTTSS---S-S--
---TTTTGGGSSS--SSS--
---TTTTGGGSSS--S-S--
---TTTTGGGSSS--SS---
---TTTTGGGSSS--SS---
---TTTTGGGSSS--S-S--
---SSTTGGGSS---SSS--
---TTSSGGGSS---SSS--
---TTTTTTTSS---SSS--
---SSHHHHTS----SSS--
---TTTTGGGSS---S----
---TTHHHHTSS---SS---
---TTTTGGGSS---SSS--
---TTTTTTTSS---S-S--
---TTTTGGGTT---SS---
---TTHHHHSSS---SSS--
---TTTTTTTSS---S-S--
---TTHHHHTSS---SS---
---TTHHHHTTT---SSS--
---TTHHHHHTT---SSS--
---TTHHHHTSS---SSS--
---TTHHHHHTT---S-S--
---TTHHHHHTT---SSS--
---TTHHHHHSS---SSS--
---TTTTTTTTT---SSS--
---TTHHHHHTT---SS---
---TTHHHHTTT---SSS--
---TTHHHHHTT---S-S--
---TTTTTTTTT---S-S--
---TTHHHHHTT---SSS--
---TTTTGGGSS---S-S--
---TTHHHHHSS---SSS--
---TTHHHHTSS---SSS--
---TTHHHHTTT---S-S--
---TTHHHHTSS---S-S--
---TTHHHHHSS---S-S--
---TTHHHHHSS---SSS--
---TTHHHHTSS---SSS--
---TTTTGGGSSS--SSS--
---TTHHHHTSS---SSS--
---S-HHHHHSS---S-S--
---TTHHHHTSS---S-S--
---TTHHHHHSS---SSS--
---TTTTTTTSS---S-S--
---TTTTGGGSS---SSS--
---TTTTGGGSS---S-S--
---TTTTGGGSSS--S-S--
---TTHHHHHSS---S-S--
---TTHHHHHSS---S-S--
---TTHHHHHSS---S-S--
---TTHHHHHS----S-S--
---TTHHHHTTT---S----
---TTHHHHSSS---S-S--
---TTHHHHHSS---S-S--
---SSHHHHTTT---S-S--
---TTHHHHTTT---SSS--
---TTHHHHTTT---S-S--
---TTHHHHTSS---SSS--
---TTHHHHHTT---SS---
---TTHHHHTTT---SSS--
---SSHHHHHTT---SSS--
---TTHHHHTSS---SSS--
---TTHHHHTSS---SSS--
---SSHHHHTTT---S-S--
---TTHHHHTSS---SSS--
---TTHHHHHSS---SSS--
---SSHHHHTSS---SSS--
---TTHHHHTSS---SSS--
---TTHHHHTSS---S-S--
---TTHHHHSSS---SSS--
---TTHHHHTSS---SSS--
---TTHHHHTTT---SSS--
---TTHHHHTTT---S-S--
---TTHHHHSSS---SSS--
---TTHHHHSSS---SSS--
---TTHHHHHSS---SS---
---TTHHHHHTT---S-S--
---TTHHHHHS----S-S--
---TTHHHHTSS---S-S--
---TTTTGGGSSS--S-S--
---TTHHHHTS-S--SS---
---TTTTGGGSSS--SSS--
---TTTTTTTS-S--SSS--
---TTTTGGGSSS--S----
---TTHHHHTSSS--SSS--
---TTTTGGGTT---SSS--
---TTTTGGGSSS--S-S--
---TTTTGGGSSS--S-S--
---SSTTGGGSSS--S-S--
---TTHHHHTS-S--S-S--
---TTHHHHHS-S--S----
---TTHHHHSSS---SSS--
---SSHHHHTSSS--S----
---TTHHHHTSSS--S----
---TTTTGGGSSS--SS---
---TTHHHHHSSS--SSS--
---TTTTGGGSSS--S-S--
---TTHHHHHSSS--S-S--
---S-TTTTTSSS--SS---
---TTTTGGGSSS--SSS--
---TTTTGGGSSS--S----
---TTHHHHTS-S--S-S--
---TTTTGGGSSS--S----
---TTTTGGGS-S--S-S--
---TTTTGGGSSS--S-S--
---TTTTGGGSSS--S-S--
---TTTTGGGSSS--S-S--
---TTTTGGGS-S--S-S--
---TTTTGGGSSS--S-S--
---TTTTTTTSSS--SSS--
---TTTTTTSSSS--SSS--
---TTTTGGGSSS--S-S--
---TTTTGGG-SS--SSS--
---TTTTGGGSSS--S-S--
---TTTTTTTS-S--S-S--
---TTTTGGGS----S-S--
---TTHHHHTSSS--S-S--
---TTTTGGGS-S--S-S--
---TTTTGGGSSS--S-S--
---TTTTGGGS-S--S----
---TTTTGGGSSS--S----
---TTTTGGGSSS--S----
---SSTTGGGSSS--S-S--
---TTHHHHT-SS--S----
---SSHHHHTSS---S----
---TTTTTTTSS---S----
---TTTTGGGSS---S----
---TTTTGGGSS---SSS--
---SSHHHHHSSS--S-S--
---TTHHHHHSSS--S-S--
---TTTTTTTSS---S-S--
---TTTTGGGSSS--S----
---TTHHHHSSSS--SS---
---TTTTGGGSS---S-S--
---TTHHHHTS-S--S-S--
---TTHHHHTSSS--S-S--
---SSHHHHTSSS--S-S--
---TTHHHHHS-S--S-S--
---SSHHHHSSSS--S----
---TTTTTTTSSS--S----
---SSHHHHTSSS--S-S--
---TTHHHHHSSS--S----
---TTTTTTTSSS--S-S--
---TTHHHHS-SS--S----
---TTHHHHTSS---S-S--
---TTHHHHTSSS--S----
---SSHHHHTSSS--S-S--
---TTHHHHSSSS--S-S--
---TTHHHHTSSS--S-S--
---TTTTGGGSSS--S-S--
---TTTTGGGSSS--S----
---TTHHHHSS-S--S-S--
---TTHHHHHSSS--S-S--
---TTHHHHHSS---S-S--
---TTHHHHTTT---S-S--
---SSHHHHTTT---S-S--
---TTHHHHTTT---SSS--
---TTHHHHTTT---SSS--
---TTHHHHTTT---S-S--
---TTHHHHTSS---S-S--
---TTHHHHTTT---S-S--
---TTHHHHTS----S-S--
---TTHHHHHS----S-S--
---TTTTTSSS----S-S--
---TTHHHHTTT---S-S--
---TTHHHHTS--S-S-S--
---TTHHHHTSS---S-S--
---TTHHHHHSS---S----
---TTTTTTTSS---S-S--
---TTHHHHTS----S-S--
---TTHHHHTSSS--S-S--
---TTHHHHTSSS--S-S--
---TTHHHHHSSS--S----
---TTTTGGGS-S--SS---
---TTTTGGGSSS--S----
---TTTTTTTSSS--SSS--
---TTTTTTTSSS--SS---
---TTHHHHHSSS--S----
---TTHHHHHSSS--S-S--
---TTHHHHSSSS--S-S--
---TTHHHHTSSS--S----
---TTHHHHHSSS--S----
---TTHHHHHTTS--S----
---TTHHHHHSSS--S----
---TTHHHHTS-S--S----
---TTHHHHTSSS--S----
---TTHHHHHSSS--S----
---TTTTTTTSSS--S----
---TTHHHHHSSS--S----
---TTHHHHHSS---S-S--
---TTHHHHHSSS--S----
--STTTTGGGSSS--S----
---TTHHHHTSSS--S-S--
---TTHHHHHSSS--S-S--
---TTTTTTTS----S----
---TTTTGGGSSS--S----
---TTHHHHHSSS--S----
---TTTTTTTSSS--S----
---TTHHHHTSSS--S----
---TTHHHHTSSS--S----
---TTTTGGGSSS--S----
---SSHHHHHSSS--S----
---TTHHHHTSSS--S----
---TTHHHHHS----S----
---TTHHHHHSSS--S----
---TTHHHHHSSS--S----
---TTTTTTTSSS--S----
---TTTTGGGSSS--S----
---TTHHHHTSSS--S----
---TTHHHHHSSS--S----
---TTHHHHTSSS--S----
---TTHHHHHSSS--S----
---SSTTTTTSSS--S----
---TTHHHHHS-S--S----
---TTTTGGGSSS--S----
---TTHHHHHSSS--S----
---TTHHHHT-SS--S----
---TTTTTTTSSS--S----
---TTTTGGGSSS--S----
---TTTTGGGSS---S----
---TTHHHHHSSS--S----
---TTTTGGGSSS--S----
---TTTTGGGSS---SS---
---SSTTTTSSSS--S----
---TTTTGGGSSS--S----
---TTHHHHHSSS--S----
---TTHHHHHSSS--S----
---TTTTGGGSSS--S-S--
---TTTTGGGSSS--S----
---TTTTGGGSSS--S----
---TTHHHHHSSS--S----
---TTHHHHTSSS--S----
---TTHHHHSS----S----
---TTHHHHTSS---S----
---TTHHHHHSSS--SS---
---TTHHHHT-SS--S----
---TTTTGGGSSS--S-S--
---TTTTTTTSSS--S----
---TTTTTTTS-S--S-S--
---TTTTTTTSSS--S----
---TTHHHHTSSS--S----
---TTHHHHHSSS--S----
---TTHHHHHSSS--S----
---TTHHHHT--S--S-S--
---TTTTTTT--S--S-S--
---TTTTGGGS----S-S--
---TTTTSSS-SS--S-S--
---TTTTGGGS-S--S----
---TTTTGGGSSS--S-S--
---TTTTGGGS-S--S-S--
---TTHHHHTS-S--S----
---TTHHHHTS-S--S-S--
---TTTTGGGS-S--S----
---TTHHHHTS-S--S----
---TTHHHHTS-S--S-S--
---TTHHHHTS-S--S-S--
---TTHHHHTSSS--S-S--
---TTHHHHHS----S----
---TTHHHHTSSS--SSS--
---TTHHHHHSSS--S----
---TTHHHHHSSS--S----
---TTHHHHHS-S--S----
---TTHHHHHSSS--S-S--
---TTHHHHHSSS--S----
---SSHHHHH-SS--S----
---TTTTGGGSSS--S----
---TTTTTTTSSS--S----
---TTTGGGS-SS--S----
---TTHHHHS-SS--S----
---TTTTTTSSSS--S----
---TTTTGGGSSS--S-S--
---TTTTTTTSSS--S-S--
---TTGGGTT-SS--S-S--
---TTTTTTTSSS--S----
---TTHHHHS-SS--S----
---TTTTGGG-SS--S----
---SSTTTTTSSS--S----
---TTTTGGGS----S----
---TTTTGGGSSS--S----
---TTTTGGG-SS--S----
---SSTTTTTSSS--S----
---TTTTGGGSSS--S----
---TTTTGGGSS---SS---
---TTTTGGGSSS--S----
---TTTTGGGSS---S----
-----TTGGG-SS--SS---
--SGGGTGGGSSS--S----
--STTTTGGGSSS--S----
---TTTTTTTSSS--S----
---TTTTGGGSSS--S-S--
---SSTTGGGSSS--S-S--
---TTTTTTTSSS--S-S--
---TTTTGGGSS---S-S--
---TTTTTTTSSS--S-S--
---TTTTTTTSSS--S-S--
---TTHHHHTSSS--S-S--
---TTTTTTTSSS--S-S--
---TTTTTTTSSS--S-S--
---GGGTTTSSS---S-S--
---TTTTTTTSS---S-S--
---TTTTTTTS----S-S--
---TTHHHHTSS---S----
---TTTTTTTSS---S----
---TTHHHHHS----S-S--
---TTTTGGGSS---S-S--
---TTTTGGGSS---S-S--
---SSTTTTTSS---S-S--
---TTTTGGGSSS--S-S--
---TTTTGGGSS---S-S--
---TTTTGGGSS---S-S--
---TTTTGGGS----S-S--
---TTTTGGGS----S-S--
---TTTTGGGSS---S-S--
---TTTTGGGSS---S-S--
---TTTTGGGSSS--SSS--
---TTTTGGGTT---S-S--
---TTTTTTTSSS--SSS--
---TTTTTTTSS---SSS--
---TTTTTTTTT---S-S--
---TTHHHHHTT---SSS--
---TTTTGGGSSS--S-S--
---TTTTGGGSSS--S-S--
---TTHHHHHTT---SSS--
---TTTTGGGTT---S-S--
---TTTTGGGSSS--S-S--
---TTTTGGGSSS--SSS--
---TTTTGGGSSS--S-S--
---TTTTTTTSS---SSS--
---TTTTTTTSS---S-S--
---TTTTTTTS----S-S--
---TTTTTTTSS---S-S--
---TTTTTTTS----S-S--
---TTTGGGTS----S-S--
---TTHHHHHTT---S-S--
---TTTTTTTSS---S-S--
---TTTTTTTTT---SSS--
---TTTTTTTSS---SSS--
---TTTGGGTTT---SSS--
---TTTTTTTSS---S-S--
---TTTTTTTSS---S-S--
---TTTTTTTTT---S-S--
---TTTGGGTTT---SSS--
---TTHHHHHSS---S-S--
---TTHHHHHTT---S-S--
---TTHHHHHTT---SSS--
---TTHHHHHSS---SSS--
---TTTGGGTTT---SSS--
---TTHHHHHTT---SSS--
---TTHHHHTTT---SSS--
---TTTHHHHSS---SSS--
---TTHHHHHSS---SSS--
---TTHHHHHTT---SSS--
---TTHHHHHTT---S-S--
---TTSHHHHSS---SSS--
---TTHHHHSSSS--SSS--
---TTHHHHHTT---SSS--
---TTHHHHHTT---S-S--
---TTTTGGGSS---S-S--
---TTHHHHHSS---SSS--
---TTTTTTTTT---S-S--
---TTHHHHHSS---SSS--
---TTSGGGTSS---S-S--
---TTHHHHHTT---SSS--
---TTHHHHHSSS--SSS--
---TTHHHHHSS---S-S--
---TTHHHHHTTS--SSS--
---TTTGGGTSS---SSS--
---TTHHHHHTT---SSS--
---TTSHHHHTT---S-S--
---TTHHHHHTT---S-S--
---TTTTTTTSSS--SSS--
---TTHHHHHSS---SSS--
---TTHHHHHTT---S-S--
---TTHHHHHTT---S-S--
---TTTGGGTTT---S-S--
---TTHHHHHTT---S-S--
---TTTGGGTSS---SSS--
---TTHHHHHTT---S-S--
---TTHHHHHTT---SSS--
---TTTTGGGTT---S-S--
---TTHHHHHSSS--S-S--
---TTHHHHTSSS--SSS--
---TTHHHHHSS---S-S--
---TTTTTTTTT---S-S--
---TTTTTTTSS---SSS--
---TTTGGGTSS---S-S--
---TTHHHHHTT---S-S--
---TTTTTTTTT---S-S--
---TTTTTTTSSS--SSS--
---TTTTTTTSSS--S-S--
---TTTTGGGSSS--S-S--
---TTTTTTTTT---SSS--
---TTGGGGTS----S-S--
---TTHHHHHSSS--SSS--
---TTHHHHHTT---S-S--
---TTHHHHHTT---S-S--
---TTHHHHHTT---S-S--
---TTHHHHHTT---S-S--
---TTTTTTTSS---SSS--
---TTTTTTTSSS--S-S--
---TTTTTTTSS---S----
---TTTTTTTSS---S----
---TTTTTTTSS---SSS--
---TTTTTTTS----SSS--
---TTTTTTTSS---SSS--
---TTTTTTTTT---S-S--
---TTTGGGTTT---SSS--
---TTTGGGTTT---SSS--
---TTHHHHHSS---SSS--
---TTHHHHHTT---SSS--
---TTHHHHHTT---S-S--
---TTHHHHTTTS--S-S--
---TTHHHHTTT---SSS--
---SSHHHHTTT---S-S--
---TTHHHHTSS---S-S--
---TTTTTTTTT---S-S--
---TTHHHHTSSS--SSS--
---TTHHHHTSSS--SSS--
---TTHHHHHTT---S-S--
---TTHHHHTSS---S-S--
---TTTGGGTSS---SSS--
---TTTTGGGSS---S-S--
---TTTTTTTSS---SSS--
---TTHHHHHSSS--SSS--
---TTTTTTTSS---S-S--
---TTTTTTTS----S----
---TTHHHHHTT---SSS--
---TTHHHHHSS---S-S--
---TTTTGGGSS---SSS--
---TTTTTTTSS---SSS--
---TTTTTTTSS---SSS--
---TTHHHHHSS---S-S--
---TTHHHHHSS---S-S--
---TTHHHHHSS---S-S--
---TTHHHHHSSS--SSS--
---TTHHHHHTTS--SSS--
---TTHHHHHSS---S-S--
---TTHHHHHSS---SS---
---TTHHHHHSS---S-S--
---TTTTTTTSS---S-S--
---SSTTTTTSS---SSS--
---TTHHHHHSSS--S-S--
---TTHHHHTSS---S-S--
---TTHHHHHSS---SSS--
---TTHHHHHTT---S-S--
---TTTTTTTTT---S-S--
---TTHHHHHTT---S-S--
---TTHHHHHTT---S-S--
---SSHHHHHTT---S-S--
---SSTTTTTSS---S-S--
---TTHHHHHSS---SSS--
---TTHHHHHSSS--S-S--
---TTTTTTTSS---S-S--
---TTHHHHHSS---S-S--
---TTTTTTTSSS--S-S--
---TTTTTTTTT---S-S--
---TTHHHHHSS---S-S--
---SSTTGGGSS---S-S--
---TTTTTTTTT---SSS--
---SSTTTTTSS---SSS--
---SSHHHHHTT---S-S--
---TTSSTTTSS---S-S--
---TTHHHHTTT---S-S--
---TTHHHHHSS---S-S--
---TTHHHHTTT---S-S--
---TTTTTTTSS---SS---
---TTHHHHHSS---S-S--
---SSTTTTTTT---SSS--
---TTTTTTTSS---SSS--
---TTHHHHHSS---S-S--
---TTHHHHHSS---S-S--
---TTHHHHHSS---SSS--
---TTHHHHHTT---SSS--
---TTHHHHTTT---SSS--
---TTHHHHTTT---S-S--
---TTTTGGGTT---S----
---TTHHHHHTT---S-S--
---TTHHHHTTT---S-S--
---TTHHHHHTT---S-S--
---TTTTTTSSS---S-S--
---TTHHHHHTT---S-S--
--GGGHHHHSS----S-S--
---TTTTGGGTT---SSS--
---TTHHHHTTT---S-S--
--STTHHHHSSSS--S-S--
--STTHHHHTTT---S-S--
--SSSHHHHHSS---S-S--
--SSSTTGGGSS---S-S--
--STTHHHHHTTS--S-S--
--STTHHHHHSS---SSS--
--STTHHHHTSS---S-S--
--STTHHHHTSSS--S-S--
--STTHHHHHSS---S-S--
--STTHHHHHSS---SSS--
--STTHHHHHTT---S-S--
--STTHHHHTTT---SSS--
--STTHHHHTTT---S-S--
--STTHHHHTTTS--S-S--
--STTHHHHSS----S-S--
--STTHHHHTSSS--S-S--
--STTHHHHTTT---S-S--
--STTHHHHTS-S--S-S--
--STTHHHHTS-S--S-S--
--STTHHHHHS----S-S--
--STTHHHHTSS---S-S--
--STTHHHHSSS---S-S--
--STTHHHHHS----S-S--
--STTTTGGGS----S-S--
--STTTTTTTTT---S-S--
--STTHHHHHSS---S-S--
--SSSHHHHHTT---SSS--
--STTHHHHHSS---SSS--
--STTTTTTTTT---S-S--
--STTTTTTTSS---S-S--
--STTHHHHTTT---SSS--
--STTHHHHHTT---SSS--
--STTHHHHHTT---S-S--
--STTHHHHHSS---S-S--
--STTHHHHHSS---S-S--
--STTHHHHHSS---SS---
--STTHHHHHSS---S-S--
--STTTTTTTTT---S-S--
--STTTTTTTSS---SSS--
--SSSHHHHSSS---S-S--
--STTHHHHHS----S-S--
--STTHHHHHTT---S-S--
--STTHHHHHSS---SSS--
--STTTTTTTSS---SSS--
--STTTTGGGSS---S-S--
--STTTGGGTSS---S-S--
--STTSGGGTSS---S-S--
--STTTTGGGSS---SSS--
--STTTTTTTSS---S-S--
--STTTTTTTSS---S-S--
--STTHHHHHSS---S-S--
--STTTTGGGSS---S-S--
--STTTTTTTSS---SSS--
--STTTTTTTSS---SSS--
--SSSTTGGGSS---S-S--
--STTHHHHHTT---SSS--
--SSSHHHHHSS---SSS--
--STTHHHHHTT---SSS--
--STTHHHHHSS---S-S--
--STTTGGGTSS---S-S--
--STTTTTTTSS---S-S--
--SS-TTTTTSS---S-S--
--STTTTTTTSS---S-S--
--STTGGGGTSS---S-S--
--STTTTTTTSS---SSS--
--STTGGGGTSSS--S-S--
--STTTTTTTTT---S-S--
--STTHHHHHSS---S-S--
--STTTTTTTSS---SSS--
--STTHHHHHSS---S-S--
--STTHHHHHSSS--S-S--
--SSSHHHHHSS---SSS--
--STTTHHHHS----SSS--
--STTTTTTTSSS--SSS--
--STT-GGGTSS---SSS--
--STTHHHHSSS---S-S--
--STTHHHHHTT---SSS--
--STTGGGTTS-S--SSS--
---TTHHHHHTT---SSS--
---TTHHHHHSS---SSS--
-TTTTTTGGGTTS--SSS--
--SSSHHHHSSSS--SSS--
--SSSTTTTTTT---SSS--
--SS-SHHHHSS---SSS--
--SS-HHHHHSSS--SSS--
--SSSTTTTTSS---S-S--
--STTHHHHHTT---SSS--
--STTTTTTTSS---S-S--
--SS-TTTTTTT---S-S--
--SS-TGGGTSS---S-S--
--STTHHHHHTT---S-S--
--STTGGGGTSS---SSS--
--STTHHHHHTT---S-S--
--SSSHHHHHTT---S-S--
--STTTTTTTSS---SSS--
--SS-TTTTTTTS--S-S--
--STTHHHHTTTS--SSS--
--SS-TTGGGTT---SSS--
--SS-GGGGGSSS--S-S--
--SS-HHHHHTT---S-S--
--SS-THHHHTT---S-S--
--SGGGHHHHTT---S-S--
--STTTGGGTTT---S-S--
--SSSHHHHHSSS--SSS--
--STTTTTTTTT---S-S--
--SSSTGGGSSS---S-S--
--SS-TTGGGSS---S-S--
--STTHHHHHTT---S-S--
--STTHHHHTTT---S-S--
--SS-TTTTTSSS--S-S--
--STTTTGGGSS---SSS--
--STTTTTTTSS---S-S--
--SSSTGGGTTT---S-S--
--SS-TTGGGTT---SSS--
--STTTTGGGSSS--SSS--
--STTHHHHHTT---SSS--
--SS-HHHHHTT---S-S--
--STTSTTTSSS---SSS--
--SS-HHHHHSS---S-S--
--STTHHHHHTT---S-S--
--STTHHHHHTT---S-S--
--STTHHHHHTT---S-S--
--SS-TTGGGSSS--SSS--
--SS-HHHHTTT---S-S--
--STTSHHHHS----S-S--
--SS-SGGGTS----S-S--
--SS-THHHHTT---S-S--
--SS-HHHHHTT---SSS--
--SS-SGGGTSS---S-S--
--SS-HHHHHSS---S-S--
--SS-SHHHHS----SSS--
--S--TTTBTTB---S-S--
--SS-TGGGTSS---S-S--
-TTTTTGGGTTT---S-S--
--SSSSTTTTTT---SSS--
--SSSHHHHHTT---SSS--
-TTSSHHHHTSS---S-S--
-TTS-HHHHHTT---SSS--
-TTS-TTTTSS----S-S--
-TTS-GGGGTTT---S-S--
-TTS-HHHHHTT---SSS--
-TTS-HHHHTSSS--SSS--
-TTS-TTTTTSS---SSS--
--S--TTTTTSSS--SSS--
-TTS-TTTTTSS---S-S--
-TTS-TTTTTS----SSS--
--SS-HHHHHTT---S-S--
-TTS-TGGGTTT---SSS--
--SS-TTTTTSS---SSS--
-TTS-SGGGTTT---SSS--
-TTTTTTGGGSS---S-S--
--STTTTTTTSS---S-S--
-TTS-SHHHHTT---SSS--
-TTS-TTGGGSS---S-S--
-TTTTTTGGGSSS--SSS--
--SS-TTTTTTT---SSS--
--SS-HHHHHTT---S-S--
--SS-HHHHHTT---SSS--
--S--HHHHTTT---SSS--
--STTHHHHHSS---S-S--
--STTSGGGTSS---SSS--
--SS-SHHHHSS---SSS--
--SS-HHHHHTT---SSS--
--STTSHHHHS----SSS--
-TTTTHHHHHSS---SSS--
--STTTTTTTTT---SSS--
--SSSTTTTTTT---S-S--
--SSSTTTTTTT---S-S--
--STTHHHHHTT---SSS--
-TTTTGGGGTS----SSS--
--STTSHHHHSS---SSS--
--STTHHHHHTT---SS---
--SS-TTTTTTT---SSS--
--SS-HHHHHTT---SSS--
--SS-SHHHHSSS--SSS--
--STTHHHHHTT---S-S--
--STTHHHHHSS---S-S--
--STTHHHHHSS---S-S--
--STTHHHHTSS---S-S--
--STTHHHHTTT---S-S--
--STTHHHHHTT-----S--
--STTSGGGTTT---S-S--
--STTHHHHTTT---S-S--
--STTHHHHHTT---S-S--
--STTHHHHHSSS--S-S--
--STTHHHHSSS---S-S--
--STTTTGGGTT---S-S--
--STTTTTTTSS---S-S--
--STTHHHHHSS---S-S--
--STTHHHHHSSS--S-S--
--STTHHHHHTT---S-S--
--STTTGGGTSS---SSS--
--STTTTTTTTT---S-S--
--STTHHHHHTT---S-S--
--STTHHHHTTT---S-S--
--STTTTTTTTT---S-S--
--STTHHHHHSS---SSS--
--STTHHHHHSS---S-S--
--STTTGGGTSS---S-S--
--STTHHHHHSSS--S-S--
--STTTTTTTSS---SSS--
--STTHHHHHSS---S-S--
--STTHHHHHTTS--SSS--
--STTHHHHHSS---S-S--
--STTTTGGGTT---S-S--
--STTHHHHHTT---S-S--
--STTHHHHHTT---SSS--
--STTHHHHHTT---S-S--
--STTHHHHHSSS--S-S--
--STTTTTTTTT---S-S--
--STTHHHHHTTS--S-S--
--STTHHHHHSS---S-S--
--STTHHHHHSS---S-S--
--STTTTGGGSS---S-S--
--STTHHHHHTT---S-S--
--STTHHHHHTT---SSS--
--STTHHHHTTT---S-S--
--STTHHHHHSS---S-S--
--STTHHHHHTT---S-S--
--STTHHHHHSSS--S-S--
--STTTTGGGSS---SSS--
--STTHHHHTTT---S-S--
--STTHHHHHTT---S-S--
--STTHHHHHSS---SSS--
--STTTTTTTSSS--SSS--
--STTHHHHHSSS--SSS--
--STTHHHHHSS---SSS--
--STTTTTTTTT---S-S--
--STTHHHHHTT---SSS--
--STTHHHHHTT---SSS--
--STTTGGGTSSS--SSS--
--STTSGGGTSS---SSS--
--STTHHHHHSS---S-S--
--STTTTTTTSS---S-S--
--STTTTTTTSS---S-S--
--STTHHHHHSS---S-S--
--STTHHHHHTTS--SSS--
--STTTTTTTTTS--S-S--
--STTTTTTTSSS--S-S--
--STTHHHHHTTS--S-S--
--STTHHHHTSS---S-S--
--STTHHHHTTT---S-S--
--STTTGGGTTT---S-S--
--SSSTTTTTSS---S-S--
--STTHHHHHSS---SSS--
--STTHHHHHTT---SSS--
--STTHHHHHTT---SSS--
--STTHHHHHTT---SSS--
--STTTGGGTSSS--S-S--
--STTSHHHHSS---SSS--
--STTHHHHHTTS--SSS--
--STTHHHHHSS---SSS--
---TTHHHHHTT---S-S--
---TTTTTTTSS---SSS--
---TTTGGGSSS---SSS--
---TTHHHHHSS---SSS--
---TTTTGGGSSS--SSS--
---TTHHHHHSS---S-S--
---TTHHHHHTT-----S--
---TTTGGGTSS---SSS--
---TTSGGGTSS---SSS--
---TTTTTTTSS---S-S--
---TTHHHHHTT---S-S--
---TTHHHHHSS---S-S--
---TTTTTTTSS---S-S--
---S-TGGGTSSS--S-S--
---TTHHHHHTT---SSS--
---S-HHHHHTT---S-S--
--STTHHHHHTT---S-S--
---TTTGGGTSS---S-S--
---TTHHHHHTT---SSS--
---TTHHHHHSS---SSS--
---TTHHHHHSS---SSS--
--STTHHHHHTT---S-S--
--STTHHHHSSS---S-S--
-TTTTSHHHHSS---S-S--
-TTSSHHHHHTT---S-S--
--STTHHHHHTT---S-S--
--STTHHHHHSS---S-S--
--STTTTTTTTT---S-S--
--STTHHHHHSS---SSS--
--STTSHHHHSS---S-S--
--STTTTTTTSS---S-S--
--STTTTTTTTT---S-S--
--STTHHHHHTT---SSS--
--STTHHHHHTT---S-S--
--STTSHHHHSS---SSS--
--STTHHHHSSSS--SSS--
--SSSTTTTTSS---S-S--
--SS-TTTTTSSS--SSS--
--STTHHHHHSSS--SSS--
--STTHHHHHTTS--SSS--
-TTTTTTTTTTT---SSS--
--STTHHHHHTT---SSS--
-TTSSHHHHHSSS--S-S--
--STTHHHHHTTS--SSS--
--STTTGGGTTT---S-S--
--STTHHHHHTT---S-S--
--STTSHHHHSSS--SSS--
--STTHHHHHTT---SSS--
--STTHHHHHSSS--SSS--
--STTHHHHHTT---SSS--
--STTHHHHHSS---SSS--
--STTTGGGTSS---S-S--
-TTTTHHHHHTT---S-S--
--STTTTTTTSSS--SSS--
--STTHHHHHTT---S-S--
--STTTTTTTTTS--SSS--
--STTHHHHHSSS--S-S--
--STTTTTTTTT---SSS--
--STTHHHHHTT---S-S--
--STTHHHHHSS---SSS--
--STTHHHHHSS---S-S--
--STTHHHHHSS---SSS--
--STTHHHHHTT---SSS--
--STTHHHHHSS---SSS--
--STTTTTTTTT---SSS--
--STTHHHHHSS---SSS--
--SS-HHHHHTT---SSS--
--SS-HHHHHTT---SSS--
--SSSSHHHHSS---SSS--
--SSSHHHHHTT---SSS--
--STTSHHHHSS---SSS--
--SSSHHHHHTT---SSS--
--STTHHHHHSS---SSS--
--STTHHHHHSS---SSS--
--STTSHHHHSS---SSS--
--STTHHHHHSS---SSS--
--STTHHHHHTT---SSS--
--STTSHHHHSS---SSS--
--STTHHHHHTT---S-S--
--STTHHHHTTT---S-S--
--STTHHHHTTTS--S-S--
--STTHHHHHSS---S-S--
--STTHHHHTSS---S-S--
--STTTTGGGSS---S-S--
--STTTTTTTSSS--S-S--
--SSSTTGGGSSS--S-S--
--STTTTGGGSSS--S-S--
--STTTTGGGSS---S-S--
--STTTTTTTTT---S-S--
--SSSTTGGGTT---S-S--
--STTHHHHHTT---SSS--
--STTHHHHHSS---S-S--
--SS-HHHHTTTS--SSS--
--SS-HHHHHTT---SSS--
--STTTTGGGTT---SSS--
--STTHHHHTSS---SSS--
--STTTTGGGSSS--SSS--
--STTTTTTTTTS--S-S--
--STTTTGGGTT---S-S--
--STTTTGGGTTS--SSS--
--SS-TTTTTSSS--SSS--
--STTHHHHTTT---S-S--
--SSSTTGGGSS---SSS--
--SS-HHHHHTT---SSS--
--STTHHHHHSS---SSS--
--STTHHHHHSSS--S-S--
--STTHHHHTTT---S-S--
--STTHHHHHSSS--S-S--
--STTHHHHTTTS--S-S--
--STTTTTTTSSS--SSS--
--STTTTSTTTT---S-S--
--STTTTTSSSS---SSS--
--STTGGGSSS----S-S--
--STTTTSTTTT---SSS--
--STTTTTTTTT---S-S--
--STTTTGGGSSS--S-S--
--STTTTGGGSSS--SSS--
--STTTTTTTSS---SSS--
--STTTTGGGSSS--S-S--
--STTHHHHHSS---SSS--
--STTHHHHHTTS--SSS--
--STTTTGGGSSS--S-S--
--STTHHHHHSS---SSS--
--STTTTTTTSS---SSS--
--STTHHHHHTT---SSS--
--STTTTGGGSS---SSS--
--STTTTTTTSS---S-S--
--STTTTTTTSS---S-S--
--STTTTGGGSSS--SSS--
--SS-TTGGGSSS--S-S--
--STTHHHHSSSS--SSS--
--STTHHHHHTT---S-S--
--STTTTTTTSS---S-S--
--SSSTTGGGSS---S-S--
--STTHHHHHSS---S-S--
--STTTTTTTTT---SSS--
--STTHHHHTTT---SSS--
--STTSGGGSSSS--SSS--
--STTHHHHHTT---S-S--
--SSSSHHHHTT---SSS--
--SSSSGGGTSS---SSS--
--STTHHHHHTT---SSS--
--STTHHHHTTT---SSS--
--STTSHHHHTT---SSS--
--STTSGGGTTT---SSS--
--STTGGGGTTT---SSS--
--STTTTTTTTT---SSS--
--STTTTGGGSS---SSS--
--STTTTGGGSS---S-S--
--STTTTGGGSS---S-S--
--STTTTGGGTT---SSS--
--STTTTGGGSS---SSS--
--STTTTGGGS----SSS--
--STTTTGGGTT---SSS--
--STTTTGGGSS---S-S--
--STTTTGGGS----S-S--
--STTTTTTSSS---S-S--
--STTTTGGGSSS--SSS--
--STTTTGGGSS---S-S--
--STTTTGGGSSS--SSS--
--STTTTGGGSSS--SSS--
--STTSGGGTSSS--SSS--
--STTTHHHHSSS--SSS--
--STTGGGGSSS---SSS--
--STTTTGGGTT---SSS--
--STTHHHHHTT---SSS--
--STTHHHHTTT---SSS--
--STTTTTTTSS---S-S--
--STTTTGGGSS---SSS--
--STTTTGGGSSS--SSS--
--STTTTTTSSSS--SSS--
--STTHHHHSSS---S-S--
--STTTTGGGTT---S-S--
--STTHHHHHSS---S-S--
--STTHHHHHSS---SSS--
--STTHHHHHTT---SSS--
--STTHHHHHTT---S-S--
--STTTTTTTSS---SSS--
--SSSTTTTTSS---SSS--
--STTTTTTTSS---S-S--
--STTSHHHHSS---S-S--
--SSSHHHHHTT---S-S--
--STTHHHHHTTS--S-S--
--STTHHHHHTT---S-S--
--STTHHHHHSS---SSS--
--STTTTTTTTT---SSS--
--STTHHHHTTT---SSS--
--STTHHHHHSS---S-S--
--STTHHHHHTT---SSS--
--STTTTTTTTT---S-S--
--STTHHHHHTT---SSS--
--STTSHHHHTT---SSS--
--STTSHHHHSS---SSS--
--STTSHHHHTT---SSS--
--STTSHHHHTT---SSS--
--STTGGGTSSS---SSS--
--STTHHHHTSSS--SSS--
--STTHHHHHTTS--SSS--
--STTTTGGGSSS--SSS--
--STTHHHHHTTS--SSS--
--STTHHHHHTTS--SSS--
--STTHHHHHSSS--SSS--
--STTTTTTTSS---SSS--
--STTTTTTTSSS--SSS--
--STTTGGGTSSS--SSS--
--STTTTTTTSSS--SSS--
--STTHHHHHTT---SSS--
--STTTTTTTTT---S-S--
--STTHHHHHSSS--SSS--
--STTHHHHHSSS--S-S--
--STTHHHHHTTS--S-S--
--STTTTTTTSS---S-S--
--STTTGGGTSS---SSS--
--STTHHHHHSS---SSS--
--STTHHHHHTT---SSS--
--STTTTTTTSS---S-S--
--STTHHHHHTT---SSS--
--STTTTGGGSSS--SSS--
--STTHHHHHTT---SSS--
--STTHHHHHSS---SSS--
--STTHHHHHSS---S-S--
--SSSTGGGTSSS--S-S--
--STTHHHHTSSS--S-S--
--STTHHHHHSS---S-S--
--STTHHHHHSS---SSS--
--STTTTTTTSSS--S-S--
--STTHHHHHSS---S-S--
--STTHHHHHSS---S-S--
--STTHHHHHTT---SSS--
--STTHHHHHSS---S-S--
--STTHHHHHTT---S-S--
--STTHHHHHS----S-S--
--STTSHHHHSS---SSS--
--STTTGGGTSSS--SSS--
--STTHHHHHSS---S-S--
--STTHHHHHTT---SSS--
--SSTHHHHSSS---SSS--
--STTHHHHHSS---S-S--
--SS-STTTTTT---SSS--
--SS-HHHHTTT---S-S--
--SS-HHHHHTT---SSS--
--SS-HHHHHTT---SSS--
--STTHHHHHTT---S-S--
--SSSHHHHHTT---SSS--
--SS--GGGTSS---S-S--
--STTHHHHHSS---SSS--
--SS-TTTTTSS---SSS--
--SS-SHHHHSS---SSS--
--S-THHHHHSS---S-S--
--STTTTTTTSS---S-S--
--SS-HHHHTTT---S-S--
--SS-GGGGTSS---SSS--
--S--TTGGGSS---S-S--
--STTHHHHHTT---S-S--
--SS-HHHHHSS---S-S--
--S--TTTTTTT---S-S--
--SS--HHHHS----S-S--
--STTHHHHTSS-S-S-S--
--STTHHHHTS--S-S-S--
--STTHHHHTTT---S-S--
--STTHHHHSS----S-S--
--SSTTTGGGS----S-S--
--STTHHHHHSS---S-S--
--STTHHHHTSS---SSS--
--STTTTTTTSS---S-S--
--SS-TTTTTS----SSS--
--STTTTTTTSS---S-S--
--STTTTTTTSS---S-S--
--STTTTTTSSS---SSS--
--STTHHHHHSS---SSS--
--STTTTTTTSS---SSS--
--STTHHHHHSS---S-S--
--STTTTTTTSS---S-S--
--STTHHHHHTT---SSS--
--STTHHHHHTT---SSS--
--STTHHHHHTT---S-S--
--STTHHHHTSS---S----
--STTTTGGGSS---SSS--
--STTTTTTTSS---SSS--
--STTHHHHHSS---S-S--
--STTTTTTTTT---SSS--
--STTHHHHHSS---S-S--
--STTTGGGTSS---SSS--
--STTHHHHHSS---S-S--
--STTTTTTTSS---S-S--
--STTTTTTTSS---S-S--
--STTTTTTTSS---S----
--STTHHHHHS----S-S--
--STTTTTTSSS---SS---
--STTTTGGGSSS--S-S--
--STTTTGGGSSS--S-S--
--STTTTTTTTT---S----
--STTTTGGGSS---S----
--STTTTTTTSS---S----
--STTHHHHHSS--------
--STTHHHHSSS---S----
--STTTTTTTSS---S-S--
--STTTTGGGSS---S-S--
--STTSGGGTSS---S-S--
--STTTTTTTSS---S-S--
--STTTTGGGTT---S-S--
--STTHHHHHS----S----
--STTTTTTTSS---S----
--STTHHHHHTT---S----
--STTTTTTSSS---S-S--
--STTTTTTTSS---SSS--
--STTTTTTTSS---S-S--
--STTTTTTTSS---SSS--
--STTTTTTTSS---S-S--
--STTTTTTTSS---S-S--
--STTTTTTTSS---S----
--STTTTTTTS----S----
--STTSHHHHS----S----
--STTTGGGTS----S----
--STTHHHHHSS---S----
--STTTTTTTSS---S----
--STTTTGGGSS---S----
--SSSTTGGGS----S-S--
--SSSSHHHHS----S----
--STTTTTTTSS---S-S--
--STTTTGGGSSS--S-S--
--SSSTGGGTSS---S-S--
--STTSHHHHSS---SSS--
--STTSGGGTSS---SSS--
--STTHHHHHSS---SSS--
--STTHHHHHSS---SSS--
--STTTGGGTTT---SSS--
--STTSHHHHTT---SSS--
--STTSHHHHTT---SSS--
--STTTGGGTTT---SSS--
--STTTGGGTTT---SSS--
--STTSHHHHTT---S-S--
--STTTTTTTSSS--S-S--
-TTTTTTTTTS----S-S--
-TTTTTTTTTSS---S-S--
-TTTTTTTTTTT---S-S--
-TTSSHHHHHTTS--S-S--
-TTTTTTTTTTTS--S-S--
-TTTTTTTTTTT---S-S--
-TTTTTTGGGTTS--SSS--
-TTTTTTGGGSSS--S-S--
-TTTTHHHHTSS---S-S--
-TTTTTTTTTSSS--S-S--
-TTTTHHHHHSSS--S-S--
-TTTTTTGGGTTS--S-S--
-TTTTTTTTTSSS--SSS--
-TTTTTTGGGSSS--SSS--
---SSTTGGGSSS--S-S--
-TTTTHHHHHTTS--S-S--
-TTTTTTTTTTTS--S-S--
-TTTTTTTTTTT---S-S--
-TTTTTTTTTTT---S-S--
-TTTTHHHHHTT---S-S--
-TTTTHHHHHSS---S-S--
-TTTTSGGGTTT---S-S--
--STTTTTTTSSS--S-S--
-TTTTTTTTTSSS--S-S--
--STTTTGGGSSS--S-S--
-TTTTTTTTTTT---S-S--
-TTSSTTGGGTT---S-S--
-TTTTHHHHTTTS--S-S--
-TTTTHHHHTTTS--S-S--
--STTTGGGSSSS--S-S--
--STTTTGGGSSS--S-S--
--STTTTTTTTT---S-S--
-TTTTTTTTTTTS--S-S--
--STTHHHHHSSS--S-S--
--STTTTTTTSSS--S-S--
--SSSTTGGGTTS--S-S--
--SS-TTTTTTTS--S-S--
--STTHHHHTTTS--S-S--
--SS-TTTTTTT---S-S--
--STTTTGGGTT---S-S--
--STTHHHHHTTS--S-S--
-TTTTTTTTTTTS--S-S--
-TTTTTTGGGTTS--S-S--
-TTS-TTTTSSSS--S-S--
-TTSSTTGGGSSS--S-S--
--STTTGGGTSSS--S-S--
--SS-TTGGGSS---S-S--
--STTTGGGGTTS--S-S--
--STTTTGGGSSS--S-S--
-TTS-TTGGGTTS--SSS--
--SS-HHHHTTTS--SSS--
--SS-TGGGSSS---S-S--
--SS-HHHHTSSS--S-S--
--SS-TTGGGSSS--S-S--
-TTSSTTGGGTTS--S-S--
-TTS-TTTTTTTS--S-S--
--SS-TTTTTSSS--S-S--
--SS-TTTTTTTS--S-S--
--SS-TTGGGSS---S-S--
--STTHHHHTSS---S-S--
--SS-HHHHTTTS--S-S--
--SS-TTTTTSS---S-S--
--SS-GGGGTTT---S-S--
--STTTTTTTTT---S-S--
--STTTTTTTS----S-S--
-TTTTHHHHHTT---S-S--
-TTSSHHHHHTT---S-S--
-TTSSTTTTTSS---S-S--
-TTTTTGGGTTT---S-S--
--STTTTTTTTT---S-S--
--SSSTTTTTTTS--S-S--
--STTTTTTTS----S-S--
-TTSSHHHHHTT---S-S--
-TTS-HHHHTTTS--S-S--
-TTTTTTGGGSS---S-S--
--STTTTTTTTTS--S-S--
-TTTTTTTTTTTS--S-S--
-TTS-TTTTTSSS--S-S--
-TTTTTTGGGSSS--SSS--
-TTS-TTTTTTTS--S-S--
-TTTTTTTTTSSS--S-S--
--STTTTTTTSSS--S-S--
-TTTTTTTTTTTS--S-S--
-TTSSHHHHTSS---S-S--
-TTTTTTGGGSSS--S-S--
-TTS-TTGGGSSS--S-S--
--STTTTGGGSSS--S-S--
--STTTTGGGSSS--S-S--
-TTTTTTGGGSSS--S-S--
--STTTTGGGSSS--S-S--
--STTTTGGGSSS--S-S--
--SSSHHHHTTTS--S-S--
--STTTTGGGSSS--S-S--
-TT--HHHHTTTS--S-S--
--S--GGGTTSS---S-S--
-TTTTTTTTTTTS--S-S--
--STTTTGGGSSS--S-S--
--STTTTTTTSS---S-S--
--SSSTGGGTSSS--S-S--
---SSTTTTTTT---S-S--
---TTHHHHHTTS--S-S--
---TTHHHHTTT---S-S--
---TTHHHHHTTS--S-S--
---S-HHHHTTTS--S-S--
---TTTTTTTTTS--S-S--
---TTHHHHHTTS--S-S--
---TTTTTTTSSS--S-S--
-TTTTHHHHHTT---S-S--
--STTHHHHHTT---S-S--
--SS-HHHHHTT---S-S--
---TTHHHHHTT---S-S--
--STTHHHHHTTS--SSS--
--STTHHHHHSS---S-S--
--STTTTTBTTB---S-S--
---TTHHHHHTT---S-S--
--STTHHHHHTT---S-S--
-TTTTHHHHTTT---S-S--
---TTTTTTSSSS--S-S--
---TTTTTTTTT---S-S--
---TTHHHHHSS---S-S--
---TTTTTTTSS-S-S-S--
---SSHHHHHTT---S-S--
---TTHHHHTTT-S-S-S--
---TTHHHHTSS---S-S--
---TTTTTTTS--S-S-S--
---TTTTGGGSS-S-S-S--
---GGGTTTTSS---S-S--
---S-HHHHHTT---SSS--
--SSSTTTTTTT---S-S--
---S-TTTTTTTSS-S-S--
---S-TTTTTTTS--S-S--
---SSTGGGTSS---S-S--
---S-SGGGTS--S-S-S--
--STTHHHHHTTS--SSS--
--SS-TTTTTTTS--SSS--
---S-HHHHHTT---S-S--
--SS-HHHHHSSS--S-S--
--SS-HHHHHSSS--SSS--
--SS-TTTTTTT---SSS--
--STTTTTTTTTS--S-S--
--SS-TTGGGTTS--S-S--
-TTS-HHHHHTTS--S-S--
--SS-HHHHTTTS--S-S--
--SS-HHHHTSSS--S-S--
-TTS-SHHHHSSS--S-S--
--SS-HHHHSSSS--S-S--
--SS-HHHHHTTS--SSS--
-TTS-HHHHTTT---S-S--
--SSSHHHHHTT---S-S--
--SS-SHHHHTT---S-S--
---S-SHHHHSSS--S-S--
---SSHHHHHTT---S-S--
--SS-TTTTTSSS--S-S--
--SSSHHHHTTTS--S-S--
---SSHHHHTTTS--S-S--
---TTHHHHHTT---S-S--
---SSHHHHTTT---SSS--
---TTHHHHHTTS--SSS--
--SSSSHHHHTTS--S-S--
---S-HHHHTTTS--SSS--
---S-TTGGGSSS--S-S--
---TTHHHHHTT---S-S--
---TTHHHHTTTS--SSS--
---SSHHHHTTTS--S-S--
---TTHHHHTSSS--SSS--
---TTHHHHTTTS--S-S--
---TTHHHHHTTS--S-S--
---TTHHHHTTTS--S-S--
---TTHHHHHTTS--S-S--
---TTTTTTSSSS--S-S--
---TTHHHHHTT---SSS--
---TTHHHHTTT---SSS--
---S-TTGGGTTS--SSS--
---TTHHHHTTTS--S-S--
--SS-HHHHSSSS--SSS--
---TTHHHHHTTS--SSS--
---S-HHHHHSSS--S-S--
---S-HHHHHSSS--S-S--
---SSHHHHTTTS--S-S--
---SSHHHHHTT---SSS--
---TTHHHHSSSS--S-S--
---TTHHHHTTTS--SSS--
---SSHHHHHSSS--SSS--
---TTTTGGGSSS--S-S--
---TTTTTTTSSS--S-S--
---TTHHHHHTTS--SSS--
---TTTTTTTSSS--S-S--
---TTTTTTTSSS--S-S--
---TTHHHHHTTS--S-S--
---SSHHHHTTTS--SSS--
---S-HHHHTSSS--S-S--
---SSHHHHTTTS--SSS--
-----TTTTTTTS--S-S--
---TTHHHHTTTS--SSS--
---TTTTTTSSSS--S-S--
--SS-TTGGGTTS--S-S--
--SS-TTTTTSS---S-S--
--SS-HHHHTTT---S-S--
--SS-TTTTSSSS--SSS--
--SS-TTTTTTT---S-S--
--SS-TTTTTTTS--S-S--
-TTTTHHHHTTTS--S-S--
--SS-HHHHTTTS--S-S--
---SSTTGGGTTS--S-S--
---S-TTTTTTTS--S-S--
---TTTTTTTSSS--S-S--
---TTTTGGGSSS--S-S--
---TTTTTTTTTS--SSS--
---TTHHHHTTTS--S-S--
---TTHHHHTTTS--S-S--
---TTHHHHHTTS--S-S--
---TTTTTTTSSS--S-S--
---TTHHHHHSS---S-S--
---TTTTGGGTTS--S-S--
---TTHHHHHTTS--S-S--
---TTHHHHTTT---S-S--
---TTTTGGGTT---S-S--
---TTHHHHTSSS--S-S--
---TTHHHHHTTS--S-S--
---TTHHHHHSSS--S-S--
---SSHHHHSSS---S-S--
---TTHHHHHTT---S-S--
---TTHHHHHTTS--S-S--
---TTTTGGGSSS--S-S--
---TTHHHHHSSS--S-S--
--STTHHHHTTTS--S-S--
---S-TTGGGTTS--S-S--
---TTHHHHHTT---S-S--
---TTHHHHHTT---S-S--
---TTTTTTTSSS--S-S--
---TTTTTTTTTS--S-S--
---TTTTTTTSSS--S-S--
---TTTTTTTTTS--S-S--
---TTTTTTTTTS--S-S--
---S-TTTTTSSS--S-S--
---SSTTTTTSSS--S-S--
---S-TTTTTSSS--S-S--
---TTHHHHHTTS--S-S--
---TTTTTTTSSS--S-S--
---TTHHHHHTTS--SSS--
---TTTTTTTTTS--S-S--
---TTTTGGGSSS--S-S--
---TTHHHHHSS---S-S--
---TTHHHHHTTS--S-S--
---TTTTGGGSSS--S-S--
---SSTTGGGTTS--S-S--
---SSTTTTTTTS--S-S--
---SSHHHHHSSS--S-S--
---SSHHHHHTTS--SSS--
---SSHHHHHSSS--S-S--
---SSTTGGGTTS--S-S--
---SSTTGGGSSS--S-S--
---SSHHHHTTT---S-S--
---SSHHHHTTT---S-S--
---SSHHHHTTTS--S-S--
---SSHHHHTTTS--S-S--
---SSTTGGGTTS--S-S--
---SSHHHHTSSS--S-S--
---SSHHHHTTTS--SSS--
---SSTTTTTSSS--SSS--
---SSTTGGGTTS--SSS--
---SSHHHHTTTS--S-S--
---S-HHHHTTTS--SSS--
---SSTTGGGSSS--S-S--
---SSTTTTTTTS--S-S--
---SSHHHHTTTS--S-S--
---SSHHHHTTTS--S-S--
---SSHHHHTTT---S-S--
---S-HHHHTTT---SSS--
-----HHHHTTT---S-S--
---SSHHHHTSSS--S-S--
---SSTTTTTTTS--S-S--
---SSHHHHHTTS--S-S--
---S-HHHHHTT---S-S--
---SSHHHHTSSS--S-S--
---SSHHHHHTTS--S-S--
---SSTTGGGSSS--S-S--
---TTTTGGGTTS--S-S--
---TTTTGGGSSS--S-S--
---TTHHHHHSS---S-S--
---TTTTGGGTTS--SSS--
---TTHHHHHSS---S-S--
---SSHHHHHSSS--S-TT-
---SSHHHHHTTS--S-S--
---S-HHHHHTTS--S-S--
---SSTTGGGSSS--S-S--
-----HHHHHTTS--S-S--
---S-HHHHTTTS--S-S--
----SHHHHHTTS--S-S--
---SSTTGGGTTS--S-S--
---SSTTGGGSSS--S-S--
---S-HHHHTTTS--S-S--
----STTTTTSSS--S-S--
---SSTTGGGTTS--S-S--
---SSTTGGGTTS--S-S--
---S-HHHHHTTS--S-S--
---SSSSTTTSS---S-S--
---SSHHHHHSSS--S-S--
---SSHHHHTTTS--S-S--
---SSHHHHHTTS--S-S--
---SSTTGGGTTS--S-S--
---SSTTGGGSSS--S-S--
---SSHHHHTTT---S-S--
---SSTTGGGTTS--S-S--
---SSHHHHTTTS--S-S--
---S-TTGGGSSS--S-S--
---SSHHHHTTTS--S-S--
---SSHHHHTTTS--SSS--
---SSTGGGTSSS--S-S--
---SSHHHHTTTS--S-S--
---SSHHHHHSSS--S-S--
---SSTTGGGTTS--S-S--
---S-HHHHHTTS--S-S--
---SSHHHHHTTS--S-S--
-----HHHHHTTS--S-S--
-----TTGGGTT---S-S--
---S-HHHHHTT---S-S--
---SSTTGGGSSS--S-S--
---S-TTTTTTTS--S-S--
---SSTTGGGTTS--S-S--
---S-HHHHTTTS--S-S--
---SSTTGGGTTS--S-S--
---S-TTTTTSSS--S-S--
-----TTGGGSSS--S-S--
---S-HHHHTTTS--S-S--
---SSHHHHTTT---S-S--
---SSHHHHTTTS--S-S--
--SS-HHHHHSSS--S-S--
--SS-TTGGGTTS--SSS--
--SS-TTGGGTTS--S-S--
--SS-TTTTSSSS--S-S--
--SS-HHHHTSSS--S-S--
--SS-TTGGGSSS--S-S--
---SSTTGGGTTS--S-S--
---S-TTGGGTTS--S-S--
---S-TTGGGTTS--S-S--
--SS-HHHHTSSS--S-S--
--SS-TTTTTTTS--S-S--
--SS-TTTTTSSS--S-S--
--SS-HHHHTTTS--S-S--
--SS-TTTTTTTS--S-S--
--SS-HHHHHSS---S-S--
--SS-HHHHHSSS--S-S--
--SS-HHHHHTT---S-S--
--SS-TTGGGTTS--S-S--
--SSSTTTTTTT---SSS--
--SS-TTGGGSSS--S-S--
--SS-TTTTTSSS--S-S--
--SS-TTGGGTTS--S-S--
--SS-TTTTTSSS--S-S--
--SS-TTTTTSSS--S-S--
--SS-TTGGGTTS--S-S--
--SS-TTTTTTTS--S-S--
--SS-TTTTTTTS--S-S--
--SS-TTGGGSSS--S-S--
--SS-TTTTTTT---S-S--
--SS-TTTTTTTS--SSS--
-TTS-TTTTTSSS--S-S--
--SS-TTTTTSSS--S-S--
--SS-TTTTTSSS--S-S--
--SS-TTTTTTT---S-S--
--SS-TTGGGSSS--S-S--
--SS-TTTTTSSS--S-S--
--SS-TTTTSSSS--S-S--
--SS-HHHHHTT---S-S--
--SS-HHHHSSSS--S-S--
--SS-TTTTTTT---S-S--
--SS-HHHHTTTS--SSS--
--SS-HHHHHTTS--S-S--
--SS-TTGGGSS---S-S--
--SS-HHHHHSSS--S-S--
--S--TTGGGSSS--S-S--
--SS-TTTTTSSS--S-S--
-TTS-TTGGGTTS--S-S--
--SS-TTGGGTT---S-S--
--SS-TTTTTSSS--S-S--
--SSSHHHHHTTS--S-S--
--SSSHHHHHTTS--S-S--
-TTS-TTTTTTTS--SSS--
-TTSSTTGGGTTS--SSS--
-TTTTHHHHTTT---S-S--
-TTT-HHHHHSSS--S-S--
-TTS-HHHHHTTS--S-S--
-TTT-HHHHTTT---S-S--
-TTS-TTGGGTTS--S-S--
-TTS-TTTTTTTS--S-S--
-TTS-TTGGGSSS--S-S--
-TTT-TTTTTTTS--SSS--
-TT--HHHHTTTS--S-S--
-TTS-HHHHHTTS--S-S--
-TT--HHHHTTTS--S-S--
-TT--HHHHTSSS--S-S--
-TT--HHHHTTTS--S-S--
-TT--HHHHTTTS--S-S--
-TT--HHHHTTTS--S-S--
-TT--HHHHHSSS--S-S--
-TT--HHHHHSSS--S-S--
--S--HHHHHTTS--S-S--
-TTTTHHHHHSSS--S-S--
-TTTTHHHHHSSS--S-S--
-TTT-HHHHHTTS--S-S--
--STTHHHHTTTS--SSS--
-TTS-HHHHTTTS--S-S--
-TTSSHHHHTTTS--S-S--
-TTTTHHHHTTTS--S-S--
--SS-HHHHTTTS--SSS--
--SS-TTTTTTTS--S-S--
--STTTTTTTSS---S-S--
--STTTTTTTTTS--S-S--
--STTTTTTTTTS--S-S--
--STTTTTTTTTS--S-S--
--STTTTGGGSSS--S-S--
--STTTTTTTTTS--SSS--
--STTTTTTTTTS--S-S--
--STTTTGGGTTS--S-S--
--STTTTGGGTTS--S-S--
--STTTTGGGSSS--S-S--
-TTTTTTGGGTTS--SSS--
--STTTTTTTTTS--S-S--
-TTTTTTTTTSSS--S-S--
--STTTTTTTTTS--S-S--
--STTTTGGGTTS--S-S--
-TTTTTTGGGTTS--SSS--
--STTTTTTTSSS--S-S--
--STTTTTTTTTS--S-S--
--STTTTTTTTTS--S-S--
--STTTTTSSSSS--S-S--
--STTTTTTTTTS--S-S--
--STTTTGGGSSS--SSS--
-TTTTTTTTTSSS--S-S--
--SSSTTTTTSSS--S-S--
--SSSTTTTTTTS--S-S--
-TTS-TTGGGTTS--SSS--
--STTTTTTTSSS--S-S--
--STTTTTTTSSS--S-S--
--SS-TTTTTSSS--S-S--
-TTTTTTGGGSSS--S-S--
--STTTTTTTSSS--S-S--
--STTTTTTTSSS--S-S--
--STTTTTTTSSS--S-S--
--STTTTGGGTT---S-S--
--STTTTTTTSSS--S-S--
--STTTTTTTSSS--S-S--
--STTTTTTTSSS--S-S--
--STTTTGGGSSS--S-S--
--STTTTGGGSSS--S-S--
--STTTTGGGTT---S-S--
--STTTTGGGSSS--S-S--
--STTTTGGGSSS--S-S--
--STTTTTTTSSS--S-S--
--S--TTGGGSSS--S-S--
--STTTTGGGSSS--S-S--
--STTTTTTTSSS--S-S--
-TTTSTTGGGSSS--S-S--
-TTS-TTGGGSSS--S-S--
-TTS-TTGGGSSS--S-S--
-TTTTTTTTSSSS--S-S--
-TTTTTTTTTSSS--S-S--
--STTTTGGGSSS--S-S--
--STTTTGGGSSS--S-S--
--STTTTGGGSSS--S-S--
--STTTTGGGTTS--S-S--
--STTTTGGGSSS--S-S--
--STTTTGGGSSS--S-S--
--STTTTTTTSSS--S-S--
--STTTTGGGSSS--S-S--
--STTTTGGGSSS--S-S--
--STTTTGGGSSS--S-S--
--STTTTGGGSSS--S-S--
--STTTTTTTSSS--S-S--
--STTTTTSSSSS--S-S--
--STTTTTTTSSS--S-S--
-TTTTTTTTTSSS--SSS--
-TTTTTTTTTSSS--S-S--
--STTTTTTTSSS--S-S--
--STTTTGGGTTS--S-S--
-TTTTTTGGGSSS--S-S--
--STTTTTTTSSS--S-S--
-TTTTTTGGGSSS--S-S--
-TTTTTTGGGTTS--S-S--
--STTTTGGGSSS--S-S--
--STTTTGGGSSS--S-S--
--STTTTTTTTTS--S-S--
--STTTTTTTSSS--S-S--
--SS-TTTTTSSS--S-S--
-TTT-TTGGGSSS--SSS--
-TTTTTTTTTSSS--S-S--
--STTTTGGGTTS--S-S--
-TTTTTTTTTSSS--S-S--
--STTTTGGGSS---S-S--
--STTTTTTTTT---S-S--
--STTTTGGGSSS--S-S--
--STTTTTTTTTS--S-S--
--STTTTGGGTTS--S-S--
--STTTTTTTSSS--S-S--
--STTTTGGGTTS--S-S--
--STTTTTTSSSS--S-S--
--STTTTGGGSSS--S-S--
--STTTTTTTSSS--S-S--
--STTTTTTSSSS--S-S--
--STTTTTTTTTS--S-S--
--STTTTTTTSSS--S-S--
--STTTTGGGTTS--S-S--
--STTTTTTTSSS--S-S--
--STTTTTTTTTS--S-S--
--STTTTGGGSSS--S-S--
--STTTTGGGSSS--S-S--
--STTTTTTTSSS--S-S--
--STTTTTTTTTS--S-S--
--STTTTGGGSSS--S-S--
--STTTTGGGSSS--S-S--
--STTTTGGGTTS--SSS--
--STTTTTTTSSS--S-S--
--STTTTTTTSSS--S-S--
--STTTTGGGTTS--S-S--
--STTTTTTTSSS--S-S--
--STTTTTTSSSS--SSS--
--STTTTTTTSSS--S-S--
--STTTTTTTSSS--S-S--
--STTTTTTTSSS--S-S--
--STTTTTTTSSS--S-S--
--STTTTTTTSSS--SSS--
--STTTTTTTSSS--SSS--
--STTTTTTTSSS--S-S--
--STTTTTTTSSS--S-S--
--STTTTGGGSSS--SSS--
--STTTTTTTTTS--S-S--
--STTTTTTTSS---S-S--
--STTTTGGGSSS--S-S--
--STTTTTTTSSS--S-S--
--STTTTGGGSSS--S-S--
--STTTTGGGSSS--S-S--
--STTTTGGGSSS--SSS--
--STTTTTTTSSS--S-S--
--STTTTGGGSSS--SSS--
--SS-TTTTTTTS--S-S--
--STTTTTTTSSS--S-S--
-TTTTTTGGGSSS--S-S--
--SS-TTGGGSSS--S-S--
-TTTTTTTTTSSS--S-S--
--STTTTTTTTTS--S-S--
--STTTTTTTSSS--SSS--
-TTSSTTTTTSSS--SSS--
--STTTTTTTSSS--S-S--
--STTTTGGGSSS--S-S--
--STTTTGGGSSS--S-S--
--SSSTTGGGSSS--S-S--
--STTTTTTTSSS--S-S--
--STTTTTTTTTS--S-S--
--STTTTTTTSS---S-S--
--STTGGGGGSSS--S-S--
--STTHHHHHSSS--S-S--
--STTHHHHHSS---S-S--
--STTTGGGTSS---S-S--
--STTHHHHHTT---S-S--
--STTSHHHHSS---S-S--
--STTHHHHHTTS--S-S--
--STTHHHHHSSS--S-S--
--STTHHHHHSS---S-S--
--STTTTTTTSSS--S-S--
--STTTTGGGSSS--S-S--
--SSSHHHHHSSS--S-S--
--STTHHHHHSSS--S-S--
--STTTGGGTTT---S-S--
--STTTTTTTTTS--S-S--
--STTSGGGTSS---S-S--
--STTHHHHHTT---S-S--
--STTTGGGTTT---S-S--
--SSSTTGGGTTS--S-S--
--STTTTGGGTT---S-S--
--STTTTTTTSSS--S-S--
--SSSTTTTTSSS--S-S--
--STTTTGGGTTS--S-S--
--STTTTTTTTTS--S-S--
--STTTTTTTSS---S-S--
--STTTTTTTTTS--S-S--
--STTTTGGGSSS--S-S--
--STTTTGGGSSS--S-S--
--STTTTGGGTT---S-S--
--STTTTTTTSSS--S-S--
--STTTTGGGSSS--S-S--
--STTTTGGGTTS--S-S--
--STTTTGGGSSS--S-S--
--STTHHHHTTT---S-S--
--STTTTGGGTT---S-S--
--STTTTGGGSS---S-S--
--STTTTTTTTT---S-S--
--STTTTGGGSS---S-S--
--STTTTTTTTT---S-S--
--STTTTGGGTT---S-S--
--STTTTGGGSS---S-S--
--STTTTGGGSS---S-S--
--STTTTGGGTT---S-S--
--STTTTGGGSS---S-S--
--STTTTGGGTTS--S-S--
--STTHHHHTSS---S-S--
--STTTTGGGTT---S-S--
--STTTTGGGSSS--S-S--
--STTHHHHHTT---S-S--
--STTHHHHHTT---S-S--
--STTTTTTTTT---S-S--
--STTTTTTTTTS--S-S--
--STTTTTTTTTS--S-S--
--STTTTTTTSSS--S-S--
--STTTTTTTSSS--S-S--
--STTTTGGGSS---S-S--
--STTHHHHTTT-S-S-S--
--STTHHHHTTT---S-S--
--STTHHHHTTTS--S-S--
--STTTTTTTTTS--S-S--
--STTTTGGGTT---S-S--
--SSSTTTTTTTS--S-S--
--STTTTTTTSS---S-S--
--STTTTTTTSSS--S----
--STTHHHHHTTS--S-S--
--STTTTGGGTTS--S-S--
--STTTTGGGTTS--S-S--
--STTTTGGGSSS--S-S--
--STTTTTTTSSS--S-S--
--STTTTGGGTT---S-S--
--STTTTGGGSSS--S-S--
--STTHHHHHTT---S-S--
--STTTTTTTSSS--S-S--
--STTTTTTTTTS--S-S--
--STTHHHHTTT---S-S--
--STTTTTTTSS---S-S--
--STTTTTTTSSS--SSS--
--STTTTTTTTT---S-S--
--STTHHHHHTTS--S-S--
--STTHHHHHSSS--S-S--
--STTTTTTTSSS--S-S--
--STTTTTTTSSS--S-S--
--STTTTTTTSSS--S-S--
--STTTTTTTSSS--S-S--
--STTTTGGGSS---S-S--
---SSTTTTTTTS--S-S--
---TTTTTTTSSS--SSS--
--STTTGGGTSS---S-S--
--STTTTGGGTTS--S-S--
---TTTTTTTTTS--S-S--
--STTHHHHHSSS--S-S--
--STTTTTTTSSS--S-S--
--STTTTTTTTTS--SSS--
--STTHHHHHSSS--S-S--
--STTGGGGSSSS--S-S--
--STTHHHHHTT---S-S--
--STTHHHHHTT---S-S--
--STTTTTTTTT---S-S--
--STTTTTTTSS---S-S--
--SS-HHHHHSSS--S-S--
--SSSTTTTTSSS--S-S--
--SSSTGGGTSSS--S-S--
--SSSHHHHHSSS--S-S--
--SSSSGGGTSSS--S-S--
--SS-TTTTTTTS--SSS--
--SSSTGGGTTTS--S-S--
--SSSGGGGTSS---S-S--
--STTTGGGTSSS--S-S--
--STTHHHHHSSS--S-S--
--STTTGGGTSSS--S-S--
--STTTTTTTSSS--S-S--
--STTTTTTTTTS--S-S--
--STTHHHHHTTS--S-S--
--STTTTTTTSSS--S-S--
--STTSHHHHSSS--S-S--
--SS-TTTTTSSS--S-S--
--SS-HHHHHSSS--S-S--
--STTTTTTTSSS--S-S--
--STTTTTTTSSS--S-S--
--STTTTTTTSS---S-S--
--STTHHHHHSSS--S-S--
--STTHHHHHTTS--S-S--
--STTTTTTTSSS--S-S--
--STTTTTTTSS---S-S--
--STTTGGGTSS---S-S--
--STTTGGGTSSS--S-S--
--STTSHHHHSSSS-S-S--
--SSSHHHHHSSS--S-S--
--STTTTGGGSSS--S-S--
--STTHHHHHSSS----S--
--STTTTTTTTT---S-S--
--STTSHHHHSSS--S----
--STTTTTTTTT---S-S--
--STTTTGGGTTS--S-S--
--STTHHHHHSSS--S----
--STTHHHHHSSS--S-S--
--SSSHHHHHSSS--S-S--
--SSSHHHHHSSS--S-S--
--STTTTTTTTTS--S-S--
--STTHHHHHTTS--S-S--
--STTHHHHTTTS--S-S--
--STTTTTTTSS---S-S--
--STTTTGGGSSS--S-S--
--STTHHHHTTT---S-S--
--STTHHHHHTT---S-S--
--STTTTTTTTT---S-S--
--STTHHHHSSS---S-S--
--STTHHHHHTT---S-S--
--STTHHHHHSS---S-S--
--SSSHHHHHTTS--S-S--
--STTTTGGGTTS--S-S--
--STTTTGGGSSS--S-S--
--STTHHHHTTT---S-S--
--STTTTGGGTT---S-S--
--STTTTGGGSS---S-S--
--STTTTGGGSSS--S-S--
--SSSTTGGGSS---S-S--
--STTTTGGGTT---S-S--
--STTHHHHHSS---S-S--
--STTSTTTSSSS--S-S--
--SSSTTGGGTTS--S-S--
--STTHHHHTTTS--S-S--
--STTHHHHHTT---S-S--
--STTTTGGGTT---SSS--
--SSSHHHHTTTS--S-S--
--STTHHHHTTTS--S-S--
--STTTHHHHSSS--S-S--
--STTHHHHHTTS--SSS--
--STTSGGGTSSS--S-S--
--STTSHHHHSSS--S-S--
--STTTTGGGTTS--S-S--
--SSSHHHHTTTS--S-S--
--STTTGGGTSSS--SSS--
--STTHHHHHSSS--S-S--
--STTHHHHHTTS--S-S--
--STTHHHHHTT---S-S--
--STTTGGGTSSS--S-S--
--STTHHHHHTTS--S-S--
--STTTTTTTTTS--S-S--
--STTHHHHHTTS--S-S--
--STTHHHHHTTS--S-S--
--STTTGGGTSSS--S-S--
--STTHHHHHSS---S-S--
--STTTGGGTTT---S-S--
--STTSHHHHTTS--S-S--
--STTHHHHTTTS--S-S--
--STTGGGTTSSS--S-S--
--STTHHHHHSSS--S-S--
--STTTTTTTSSS--S-S--
--STTTTGGGSS---S-S--
--STTHHHHHSSS--S-S--
--STTTTTTTTTS--S-S--
--STTHHHHHTTS--SSS--
--SSSGGGGTSSS--S-S--
--STTTTGGGTTS--S-S--
--STTHHHHHTTS--S-S--
--STTTGGGTSSS--S-S--
--SS-SHHHHSSS--S-S--
--SS-HHHHTTTS--S-S--
--SSSTTGGGTTS--SSS--
--SS-HHHHHTTS--SSS--
--SS-TGGGTSS---SSS--
--SS-TGGGTSS---S-S--
--STTHHHHTTT---S-S--
--STTTTGGGSSS--SSS--
--STTTGGGTSSS--S-S--
--SSSTTTTTSSS--S-S--
--STTTTTTTTTS--S-S--
--SSSHHHHHTT---S-S--
--SS-HHHHHSS---S-S--
--STTTGGGTSS---S-S--
--STTTTTTTTT---S-S--
--STTTTTTTSSS--S-S--
--STTTTGGGSSS--S-S--
--STTTTGGGTTS--S-S--
--STTTTTTTSSS--S-S--
--STTTTTTTSSS--S-S--
--STTTTTTTSSS--S-S--
--STTHHHHTTTS--S-S--
--SSSTTTTTSSS--S-S--
--STTTTTTTSS---S-S--
--STTTTTTTSS---S-S--
--STTTTGGGTT---S-S--
--STTHHHHTTTS--S-S--
--STTTTGGGTT---S-S--
--STTTTTTTTT---S-S--
--STTTTTTTTT---S-S--
--STTTTTTTTTS--S-S--
--STTTTTTTSS---S-S--
--STTTTTTTSSS--S-S--
--SSSTTTTTSSS--S-S--
--STTHHHHHTT---S-S--
--STTTTTTTSS---S-S--
--STTTTTTTSSS--S-S--
--STTTTGGGSS---S-S--
--STTSGGGTSS---S-S--
--STTTTTTTSS---S-S--
--STTTTTTTSSS--S-S--
--STTTTGGGTTS--S-S--
--SSSTGGGTTT---S-S--
--SSSTTTTTTTS--S-S--
--STTTTTTTSS---S-S--
--STTTTTTTSS---S-S--
--STTHHHHHTT---S-S--
--STTTTTTTTT---S-S--
--STTTTGGGSS---S-S--
--STTTGGGTTT---S-S--
--STTTGGGTTT---S-S--
--SSSTTTTTSS---S-S--
--SSSTGGGTSS---S-S--
--STTTGGGTSSS--S-S--
--STTTTTTTSS---S-S--
--STTTTGGGTTS--S-S--
--STTTTTTTTTS--S-S--
--STTTTGGGSSS--S-S--
--STTHHHHTTTS--S-S--
--STTTGGGTSS---S-S--
--STTTTTTTSS---S-S--
--STTTGGGSSSS--S-S--
--STTTTGGGSSS--S-S--
--STTTTGGGSSS--S-S--
--SSSTTGGGSSS--S-S--
--SSSTTGGGTTS--S-S--
--STTHHHHHSSS--S-S--
--STTHHHHHTTS--S-S--
--STTTTTTTSSS--S-S--
--STTTTTTTSSS--S-S--
--STTTTGGGSS---S-S--
--STTHHHHHTTS--S-S--
--STTSGGGTSS---S-S--
--STTTTTTTTTS--S-S--
--STTHHHHHSS---S-S--
--STTTTTTTSS---S-S--
--STTTTGGGSS---S-S--
--SS-TTTTTTTS--S-S--
--STTTTTTTSSS--S-S--
--STTTTTTTSSS--S-S--
--STTTTTTSSS---S-S--
--SSSTTTTTSSS--S-S--
--STTHHHHHSSS--S-S--
--STTTTTTTSSS--SSS--
--STTTTTTTSSS--S-S--
--STTTGGGTTT---S-S--
--STTTTTTTSSS--S-S--
--STTTGGGTSSS--S-S--
--STTTGGGTSS---S-S--
--STTTTTTTSSS--S-S--
--STTTGGGTTT---S-S--
--STTTTTTTSSS--S-S--
--STTTTTTTSSS--S-S--
--STTTTTTTSSS--S-S--
--STTTTTTTSSS--S-S--
--STTTTTTTSSS--S-S--
--STTTTGGGSSS--S-S--
--STTTTTTTTTS--S-S--
--STTTTTTTSSS--S-S--
--STTTTTTTTT---S-S--
--STTTTTTTSSS--S-S--
--STTTTGGGSSS--S-S--
--STTTTTTTTTS--S-S--
--STTTTTTTSS---S-S--
--STTTGGGTTT---S-S--
--STTTTTTTSS---S-S--
--STTTTTTTTTS--S-S--
--STTTTTTTTT---S-S--
--STTTTTTTSSS--S-S--
--STTTTTTTSSS--S-S--
--STTTTTTTSSS--S-S--
--STTTTGGGSSS--S-S--
--STTTTGGGSSS--S-S--
--STTTTTTTSS---S-S--
--STTTTGGGSSS--S-S--
--STTTTTTTTTS--S-S--
--SSSTTTTTTT---S-S--
--STTTTTTTTT---S-S--
--SSSTTGGGSSS--S-S--
--STTTTTTTSSS--SSS--
--SSSHHHHHSSS--S-S--
--SS-HHHHHSSS--S-S--
--STTTGGGTSS---S-S--
--STTHHHHHTT---S-S--
--STTTTTTTSSS--S-S--
--STTTTGGGSSSS-S-S--
--STTTTTTTSSS--S-S--
--SSSTTTTTTT---S-S--
--STTTTTTTSSS--S-S--
--SSSTTTTTSSSS-S-S--
--SS-TTTTTSSS--S-S--
--STTTTTTTSSS--S-S--
--STTTTTTTSSS--S-S--
--STTTTTTTSSS--S-S--
--STTTTTTTSS---SSS--
--STTTTTTTSS---S-S--
--STTTTTTTTTS--S-S--
--STTSSTTSSSS--S-S--
--SS-SSTTTSSS--S-S--
--STTTTTTTTTSS-S-S--
--SS-TTTTTSSS--SSS--
--STTTTTTTSSS--S-S--
--SS-TTTTTSSS--SSS--
--STTTTTTTTT---SSS--
--STTTTTTTSSSS-S-S--
--STTTTTTTTT---S-S--
--STTTTTTTTT---S-S--
--STTTGGGTTT---S-S--
--STTHHHHHSSS--S-S--
--STTTTTTTSSS--S-S--
--SSSTTTTTSSS--S-S--
--STTTTGGGTTS--S-S--
--STTTTTTTSSS--S-S--
--STTTTTTTSS---S-S--
--STTTTTTTSSS--S-S--
--STTTTTTTSSS--S-S--
--STTTTTTTSS---S-S--
--STTHHHHHSSS--S-S--
--SS-TTTTTSSS--S-S--
--SS-TGGGTTT---S-S--
--SS-TTTTTSSS--S-S--
--STTTTGGGSSS--S-S--
--STTTGGGTSS---S-S--
--STTHHHHHSSS--S-S--
--STTTTTTTTTS--S-S--
--STTTTTTTSS---S-S--
--STTTTTTTSS---S-S--
--SSSHHHHHTT---S-S--
--STTTTTTTTTS--S-S--
--STTSGGGTSSS--S-S--
--STTHHHHHSSS--S-S--
--STTTTTTTSS---S-S--
--STTHHHHHSSS--S-S--
--STTTTTTTSSS--S-S--
--STTTTTTTSS---S-S--
--STTHHHHHTT---S-S--
--STTTGGGTSSS--S-S--
--STTHHHHHSS---S-S--
--STTHHHHHTTS--S-S--
--SGGGTTTTSS---S-S--
--STTTTTTTTT---S-S--
--STTHHHHHTT---S-S--
--STTSHHHHTTS--S-S--
--STTHHHHHSSS--S-S--
--SSSTTTTTSS---S-S--
--STTTTTTTTT---S-S--
--SS-TTTTTSS---S-S--
--STTTTTTTSS---S-S--
--SSSHHHHHSS---S-S--
--STTHHHHHTT---S-S--
--STTTGGGTSS---S-S--
--STTTGGGTSS---S-S--
--STTTGGGSSSS--S-S--
--STTHHHHHSS---S-S--
--STTHHHHHSSS--S-S--
--STTTGGGTTT---S-S--
--STTHHHHHSSS--S-S--
--STTHHHHHSSS--S-S--
--SSSTTGGGSSS--S-S--
--STTHHHHHSSS--S-S--
--STTHHHHHTTS--S-S--
--STTTGGGTSSS--S-S--
--SSSHHHHHTT---SSS--
--STTTGGGTSS---S-S--
--STTTTTTTSS---S-S--
--STTHHHHHSSS--S-S--
--STTSHHHHSS---S-S--
--STTHHHHHSSS--S-S--
--SS-HHHHHTTS--S-S--
--SS-SHHHHSSS--S-S--
--STTSHHHHSSS--S-S--
--SS-HHHHHTT---S-S--
--STTHHHHHTT---S-S--
--STTTTTTTTTS--S-S--
--STTTTTTSSSS--S-S--
--STTTGGGTTTS--S-S--
--SSSTTGGGTT---S-S--
--STTHHHHHSSS--S-S--
--STTHHHHHTTS--S-S--
--STTHHHHHTT---S-S--
--STTTTTTTTT---S-S--
--STTHHHHTTT---S-S--
--STTTTTTTTTS--S-S--
--STTHHHHHTT---S-S--
--STTHHHHTTTS--S-S--
--STTTTTTTTT---S-S--
--STTTGGGTSS---S-S--
--STTHHHHTTT---S-S--
--STTTTTTTTTS--S-S--
--SS-HHHHHSS---S-S--
--SSSHHHHHTT---S-S--
--STTTTTTTTT---S-S--
--SS-HHHHHTTS--S-S--
--SS-HHHHHSSS--S-S--
--SS-HHHHHTT---S-S--
--STTHHHHHTT---S-S--
--SS-HHHHHSSS--S-S--
--STTTTTTTTT---S-S--
--STTHHHHHTTS--S-S--
--STTTTTTTTT---S-S--
--STTHHHHHTTS--S-S--
--STTTTTTTSSS--S-S--
--STTTTTTTTTS--S-S--
--STTHHHHTTTS--S-S--
--STTTTGGGTT---S-S--
--SSSHHHHTTTS--S-S--
--STTHHHHHSSS--S-S--
--STTHHHHHSS---S-S--
--STTHHHHHSSS--S-S--
--SS-HHHHHTTS--S-S--
--STTSHHHHSS---S-S--
--STTHHHHHTTS--S-S--
--STTTTTTTSSS--S-S--
--SS-TTTTTTT---S-S--
--STTHHHHHTT---S-S--
--STTSHHHHSS---S-S--
--STTHHHHHTT---S-S--
--STTHHHHHSSS--S-S--
--STTHHHHHTTS--S-S--
--STTSTTTSSSS--S-S--
--SSSHHHHHTTS--SSS--
--SS-TTTTSSSS--S-S--
--STTTTTTTTTS--S-S--
--STTTTTTTSSS--S-S--
--STTTTTTSSSS--S-S--
--SS-TTTTTSSS--S-S--
--SS-TTTTTSSS--S-S--
--STTTTTTTTT---S-S--
--STTTTTTTTTS--S-S--
--STTHHHHHTT---S-S--
--STTTTTTTSS---S-S--
--STTTTTTTTTS--SSS--
--SS-TTTTTSSS--SSS--
--STTTTTTTSS---S-S--
--STTTTTTTSSS--S-S--
--STTTTTTTSSS--S-S--
--STTTTTTTSSS--S-S--
--STTTTTTTSS---S-S--
--STTHHHHHSSS--S-S--
--STTTTTTSSSS--S-S--
--STTTTTTTSSS--S-S--
--SS-HHHHHTT---S-S--
--STTHHHHHSSS--S-S--
--STTHHHHHSS---S-S--
--STTHHHHHSS---S-S--
--SSSTTTTTTTS--S-S--
--SSSHHHHHTT---S-S--
--STTTTTTSSSS--S-S--
--STTHHHHSSSS--S-S--
--SS-TTTTTTTS--S-S--
--SS-HHHHHSSS--S-S--
--SS-HHHHHSS---S-S--
--STTTTTTTTTS--S-S--
--STTHHHHHSSS--S-S--
--SSSTTTTTSSS--S-S--
--SSSHHHHHSSS--S-S--
--STTTGGGTSS---S-S--
--STTHHHHHSS---S-S--
--SS-HHHHHSSS--S-S--
--STTTTTTTTT---S-S--
--SS-TTTTTSSS--SSS--
--STTTTTTTSSS--S-S--
--SS-TTTTTSS---S-S--
--SS-TTTTTTTS--S-S--
--SS-HHHHHSS---SSS--
--STTTTTTTSSS--S-S--
--STTHHHHHSS---S-S--
--SS-HHHHHSSS--S-S--
--STTTTTTTSS---S-S--
--STTTTTTTTTS--S-S--
--STTHHHHHSS---S-S--
--STTHHHHHSSS--S-S--
--STTTTTTTSSS--S-S--
--STTTTTTTSSS--S-S--
--STTTTTTTSSS--SSS--
--STTTGGGTSSS--S-S--
--STTHHHHHSS---S-S--
--STTTGGGTSS---S-S--
--STTHHHHHSS---S-S--
--STTHHHHHTT---S-S--
--STTHHHHHSSS--S-S--
--STTTTTTTSSS--S-S--
--STTHHHHHSSS--S-S--
--STTTTTTTSS---S-S--
--STTHHHHHTTS--S-S--
--STTHHHHHTTS--S-S--
--STTHHHHTTTS--S-S--
--STTHHHHHSSS--S-S--
--SSSTTTTTTTS--S-S--
--STTHHHHHSSS--S-S--
--STTHHHHHSSS--S-S--
--STTTTTTTTT---S-S--
--STTTTTTTSS---S-S--
--SSSTTGGGSSS--S-S--
--STTTTTTTSSS--S-S--
--STTTTTTTTTS--S-S--
--SS-HHHHTTTS--S-S--
--STTTTTTTSSS--S-S--
--STTHHHHTSS---S-S--
--STTTTTTTSSS--S-S--
--STTSHHHHSSS--S-S--
--STTHHHHHSSS--S-S--
--STTHHHHHTTS--SSS--
--STTTTTTTSSS--SSS--
--STTHHHHHTT---S-S--
--SSSTTTTTTT---S-S--
--STTHHHHTTTS--S-S--
--STTTTTTSSSS--S-S--
--STTTTGGGTTS--S-S--
--STTTTTTTSSS--S-S--
--STTTTTTTTTS--SSS--
--STTHHHHHSS---S-S--
--STTTTTTTTTS--S-S--
--STTHHHHHTTS--S-S--
--STTTTTTTTTS--S-S--
--STTTGGGTSS---S-S--
--SSSHHHHTTTS--S-S--
--STTHHHHHTTS--S-S--
--STTHHHHHTT---S-S--
--STTHHHHHSSS--S-S--
--STTSHHHHSS---SSS--
--SS-TTTTTSSS--S-S--
--STTTTGGGTT---S-S--
--STTHHHHHSSS--S-S--
--STTTTTTTTTS--S-S--
--STTHHHHSSSS--S-S--
--STTTTTTTTT---S-S--
--STTTTTTTSS---S-S--
--STTTTTTTSSS--S-S--
--STTHHHHHTTS--S-S--
--STTTTTTTSSS--S-S--
--STTHHHHHTTS--S-S--
--STTHHHHTTT---S-S--
--STTSHHHHSSS--S-S--
--STTHHHHHTTS--SSS--
--STTTGGGTSS---SSS--
--STTTTGGGTTS--S-S--
--STTTGGGTSSS--S-S--
--STTTTTTTSS---S-S--
--STTTTTTTSS---S-S--
--STTTGGGTSS---S-S--
--STTTTGGGSSS--S-S--
--STTHHHHTSSS--S-S--
--STTHHHHHSS---S-S--
--STTHHHHTTT---S-S--
--STTHHHHHTT---S-S--
--STTHHHHHTT---S-S--
--STTHHHHTSSS--S-S--
--STTHHHHTTT---S-S--
--STTTTTTTTT---S-S--
--STTHHHHHTT---S-S--
--STTHHHHTTT---S-S--
--STTTTTTTTT---S-S--
--STTTTTTTTT---S-S--
--STTHHHHHTT---S-S--
--STTTTTTTTTS--S-S--
--SSSHHHHHTTS--S-S--
--STTHHHHHSSS--S-S--
--STTHHHHHTTS--S-S--
--STTTTTTTSSS--S-S--
--STTTTTTTSSS--S-S--
--STTTTGGGSSS--SSS--
--STTTTTTTSS---S-S--
--SSSHHHHSSSS--S-S--
--STTTGGGGSSS--S-S--
--STTHHHHTSS---S-S--
--STTHHHHTTTS--S-S--
--STTTGGGGTTS--S-S--
--STTTTTTTTT---S-S--
--STTHHHHTSSS--S-S--
--SSSTTTTTSSS--S-S--
--STTTTGGGSSS--S-S--
--SSSTTGGGSSS--S-S--
--STTTTGGGSSS--S-S--
--SSSTTTTTSSS--S-S--
--SSSHHHHTTTS-------
--SSSHHHHTSSS--S-S--
--STTTGGGTSSS--S----
--STTTGGGSSSS--S-S--
--STTTTTBTTB---SSS--
--SSSTHHHHTT---SS---
--STTHHHHHTT---SSS--
--STTHHHHHTT---S-S--
--STTHHHHHSSS--S-S--
--STTTGGGTSS---S-S--
--STTHHHHHSS---S-S--
--STTHHHHHTT---S-S--
--SSSHHHHHSS---SSS--
--STTTGGGTSS---S-S--
--STTHHHHTTT---S-S--
--STTHHHHHTTS--SSS--
--STTHHHHHTT---S-S--
--STTHHHHHSS---S-S--
--SS-TGGGTSS---SSS--
--STTSHHHHTT---S-S--
--SSSHHHHTTT---S-S--
--STTSHHHHSS---SSS--
--STTHHHHHTT---SSS--
--STTTTTTTSS---S-S--
--STTTTTTTSS---S-S--
--STTHHHHHTT---S-S--
--STTHHHHHTT---S-S--
--STTHHHHHSS---SSS--
--STTTTTTTSS---S-S--
--SSSTGGGTTT---SSS--
--STTHHHHHSS---S-S--
--STTHHHHHSS---S-S--
--STTHHHHHTT---SSS--
--STTTTTTTSS---SSS--
--STTSHHHHSS---SSS--
--STTHHHHHTT---SSS--
--STTTTTTTSSS--S-S--
--STTHHHHHSS---SSS--
--STTHHHHHSSS--S-S--
--SS-SGGGTTT---S-S--
--STTHHHHHTT---SSS--
--STTHHHHHSSS--SSS--
--STTGGGGTSS---SSS--
--STTGGGGTSS---S-S--
--STTHHHHHTT---S-S--
--STTHHHHHSS---SSS--
--SS-HHHHHTT---SSS--
--STTHHHHHTTS--SSS--
--STTHHHHHSS---SSS--
--STTHHHHHSS---S-S--
--STTHHHHHSSS--SSS--
--STTHHHHHTTS--SSS--
--STTTTTTTSS---S-S--
--STTTTTTTTT---S-S--
--STTHHHHHTT---S-S--
--STTHHHHHSS---S-S--
--STTTTTTTSS---S-S--
--STTHHHHHSS---S----
--STTHHHHHTT---S-S--
--STTHHHHHTT---S-S--
--STTHHHHHTT---S-S--
--STTHHHHHSS---S-S--
--STTHHHHHTT---S-S--
--STTHHHHHSS---S-S--
--STTHHHHHSS---S-S--
--STTHHHHHSSS--S-S--
--STTHHHHHTT---S-S--
--STTHHHHHSS---SSS--
--STTHHHHHSS---S-S--
--STTSHHHHSS---SSS--
--STTSHHHHS----S-S--
--STTSHHHHS----S-S--
--STTHHHHHSS---S----
--STTHHHHHSS---S-S--
--STTHHHHHSS---S-S--
--STTHHHHHSS---S----
--STTHHHHHTT---S-S--
--STTHHHHHTTS--SSS--
--STTTHHHHSS---SSS--
--STTHHHHHSS---S----
--STTHHHHHSS---S-S--
--STTTGGGTSS---S-S--
--SS-HHHHHTT---SSS--
--STTHHHHHSS---S-S--
--STTHHHHHSS---SS---
--STTHHHHHTT---S-S--
--STTTGGGTSS---S-S--
--STTHHHHHTT---S----
--STTSHHHHS----S-S--
--STTTGGGTSS---SS---
--STTTTGGGSSS--S-S--
--STTHHHHTSS---S-S--
--STTHHHHHSS---S----
--SSSTTTTTS----S-S--
--STTTTTTTSS-S-S-S--
--STTHHHHHS--S-S-S--
--STTTTTTTS----S-S--
--STTHHHHHS----S-S--
--STTHHHHHSS---S-S--
--STTTTTTTSS---S-S--
--STTHHHHHTT---S-S--
--STTHHHHHS----SSS--
--STTHHHHHSS---SSS--
--SS-TTGGGSS---S-S--
--STTHHHHHSS---S-S--
--STTTGGGTSS---S-S--
--STTHHHHHSS---S-S--
--STTHHHHHSS---SSS--
--STTHHHHHSS---SSS--
--STTTTGGGTT---S-S--
--STTTTTTTSS---S-S--
--STTHHHHHSS---S-S--
--STTHHHHHS----S----
--STTTTTTTSS---S-S--
--STTTTTTTSS---S-S--
--STTHHHHHTT---SSS--
--STTHHHHHSS---S-S--
--STTHHHHHTT---SSS--
--STTHHHHHS----S-S--
--STTSHHHHS----S-S--
--STTHHHHHTT---S-S--
--STTTTTTTSS---S-S--
--STTHHHHHS----S-S--
--STTHHHHHS----S----
--STTHHHHHSS---SS---
--STTHHHHHTT---S----
--STTHHHHHS-SS-S----
--STTHHHHTTT---S----
--SS-SHHHHS--S-S----
--STTTTTTTS----S-S--
--STTTTTTTSS---S-S--
--STTTTTTTTT---S-S--
--STTTTTTTSS---S-S--
--STTHHHHHSS---S-S--
--STTHHHHHTT---S-S--
--STTTTGGGSSS--S-S--
--STTHHHHHSS---SSS--
--STTHHHHHTT---S-S--
--STTTTTTTSS---SSS--
--STTTTTTTS----S----
--SSSTTTTTSS---S----
--STTTTTTTSS---S-S--
--STTTTTTTSS---SSS--
--STTTTTTTSS---S-S--
--STTTTTTTTT---S-S--
--STTHHHHHTT---S-S--
--STTTTTTTSS---SSS--
--STTTTTTTSS---S-S--
--STTTTTTTSS---S-S--
--STTTTTTTS----SSS--
--STTHHHHHSS---S-S--
--STTTTTTTSS---SSS--
--STTHHHHHTT---SSS--
--STTHHHHHTT---SSS--
--STTTTTTTSS---SS---
--STTHHHHHSS---SSS--
--STTTTTTTSS---SSS--
--STTHHHHHS----S-S--
--SS-TGGGGTT---SSS--
--STTHHHHHTT---S-S--
--STTHHHHHTT---S-S--
--STTHHHHTTTS--S-S--
--STTTTTTTSS---S----
--STTHHHHHTT---S----
--STTHHHHHTT---S----
--STTTGGGTSS---S----
--STTHHHHHS----S----
--STTSHHHHS----S----
--STTSHHHHTT---S----
--STTSHHHHS----S----
--STTSHHHHSS---S----
--STTHHHHHTT---S----
--STTSHHHHTT---SSS--
--STTHHHHHSS---SS---
--STTHHHHHSS---S----
--STTTTTTTSS---S-S--
--STTHHHHHTT---S----
--STTHHHHHS----S----
--SSSSHHHHS----S----
--SS-TTTTTTT---S----
--STTHHHHHSS---S-S--
--SS-SGGGTS----S-S--
--SS-TTTTTSS---S-S--
--SS-HHHHSSS---S-S--
--STTTTTTTSS---S-S--
--S--HHHHTS----S-S--
--STTTTTTTTT---S-S--
--STTTTTTTSS---S-S--
--STTHHHHHS----S-S--
--SSSHHHHHSS---S-S--
--STTHHHHHSS---S-S--
--STTHHHHTS----S-S--
--STTHHHHHTT---SS---
--STTHHHHHTT---S----
--STTTTTTTSS---S----
--STTTTTTTSS---SSS--
--SGGGTTTTSS---S----
--STTHHHHHSS---S-S--
--STTHHHHHTT---S----
--SSSTTTTTS----S----
--STTHHHHHTT---S----
--SGGGTTTTSS---S----
--SSSTTTTTTT---S-S--
--STTHHHHHS----S-S--
--STTTTTTTTT---S----
--STTTTGGGSS---S----
--STTHHHHHSS---S----
--STTHHHHHSS---S----
--STTGGGGTSS---S----
--STTTTGGGTT---S-S--
--SSSTGGGTSS---S----
--STTHHHHHTT---S----
--STTHHHHHS----S-S--
--STTTTTTTSS---S----
--STTHHHHHSS---SS---
--STTTTTSSSS---S----
--STTTTTTTSS---S----
--STTHHHHHSS---S-S--
--STTHHHHHSS---SSS--
--STTTTTTTSS---S-S--
--STTHHHHHSS---S----
--SS-HHHHHSS---S-S--
--STTHHHHHSS---SS---
--STTHHHHHSS---S----
--SSSHHHHHSS---S----
--STTHHHHHTT---S----
--STTHHHHHSS---S----
--STTGGGTSSS---S-S--
--STTTTTTTSS---S-S--
--SS-TTGGGSSS--S----
--STTTTTTTSS---S-S--
--SS-TTTTTSSS--S-S--
--STTTTTTTSS---S-S--
--STTHHHHHSS---S----
--STTHHHHTTT---S----
--STTHHHHHTT---S----
--SSSTTTTTTT---S----
--STTTTTTTTT---S----
--STTTGGGTTT---S-S--
--STTHHHHHS----SS---
--STTHHHHHSS---SSS--
--STTHHHHHSS---SS---
--SS-TTTTTSS---S-S--
--SS-HHHHHSSS--S-S--
--SS-HHHHHTT---S----
--STTHHHHHSS---S-S--
--STTHHHHHS----S-S--
--STTHHHHSSS---SSS--
--STTHHHHHTT---SSS--
--STTTTTTTSS---SSS--
--STTHHHHHTT---SSS--
--STTTHHHHSS---SSS--
--STTHHHHTTT---SSS--
--SS-TTTTTSS---S-S--
--STTGGGGTSS---SSS--
--SS-TTTTTSS---S-S--
--STTTTTTTSS---SSS--
--STTSHHHHTT---SSS--
--SS-HHHHHTT---S-S--
--SS-TTTTTTT---SSS--
--STTHHHHHTT---S-S--
--STTTTTTTTT---S-S--
--SSSTTGGGSSS--SSS--
--STTHHHHHSS---S-S--
--STTTTTTTSS---SSS--
--STTHHHHHSSS--SSS--
--STTTTGGGSS---SSS--
--STTHHHHHSS---SSS--
--STTSHHHHTT---SSS--
--STTHHHHHSS---SSS--
--STTSHHHHSSS--SSS--
--STTHHHHHTT---SSS--
--STTTTTTTSS---S-S--
--STTHHHHHSS---SSS--
--STTTTTTTSS---SSS--
--STTTTTTTTT---SSS--
--STTTTTTTS----S-S--
--STTTTTTTTT---S-S--
--STTSGGGTSS---S-S--
--STTTTTTTSS---SSS--
--SS-HHHHTTT---S----
--SSSHHHHHSS---SSS--
--STTTTTTTSS---S-S--
--SS-TTTTTSS---S-S--
--SS-TTTTTSS---S-S--
--STTHHHHSS----SSS--
--SS-HHHHHS----S-S--
--SSSTTTTTSS---S-S--
--STTSSTTTSS---S-S--
--STTTTTTTTT---S-S--
--SS-SGGGTTT---S-S--
--STTTTTTTSS---S-S--
--STTHHHHHSS---SSS--
--STTTGGGTTT---SSS--
--STTTTTTTTT---S-S--
--STTTTTTTSS---S-S--
--SS-THHHHSS---SSS--
--STTHHHHTTT---S-S--
--STTTTTTTTT---S-S--
--STTHHHHHSS---SSS--
--STTTTTTTTT---SSS--
--STTHHHHHSS---SSS--
--STTTGGGTSS---S-S--
--STTHHHHHTT---S-S--
--STTHHHHHSS---SSS--
--SS-SGGGTS----S-S--
--STTTGGGTS----S-S--
--S--SHHHHS----SSS--
--SSSTTTTTSS---S-S--
--SS-TGGGTSS---S-S--
--STTHHHHHSS---SSS--
--STTSHHHHSS---SSS--
--STTHHHHHTT---S-S--
--STTTTTTTS----S-S--
--STTHHHHHTT---S-S--
--STTTTTTTTT---S-S--
--STTTTTTTSS---S-S--
--STTTGGGTTT---S-S--
--STTHHHHHTT---SSS--
--STTHHHHHTT---S-S--
--STTHHHHHTT---S-S--
--STTSHHHHTT---SSS--
--SS-TTTTTSS---S-S--
--STTTTGGGTT---S-S--
--STTTGGGTSS---S-S--
--STTHHHHHTT---S-S--
--STTTTTTTS----S-S--
--STTHHHHHSS---SSS--
--STTHHHHHTT---S-S--
--SSSGGGGTSS---SSS--
--STTTTTTTS----S-S--
--SS-HHHHHSS---S-S--
--STTTTGGGSSS--S-S--
--SSSHHHHHS----S-S--
--SSSHHHHTSSS--S-S--
--SS-HHHHHS-S--S-S--
--STTHHHHTS----S-S--
--STTTTGGGSSS--S-S--
--STTTTTTTSSS--S-S--
--STTTTGGGSSS--S-S--
--STTTTGGGSSS--SSS--
--STTTTGGGSSS--S-S--
--S--TTTTTSS---S-S--
--STTHHHHHTTS--SSS--
--STTHHHHTTT---SSS--
--STTTTTTTSS---SSS--
--STTSHHHHS----SSS--
--STTHHHHHSS---S-S--
--SSSHHHHHTT---SSS--
--STTTGGGTSS---S-S--
--STTHHHHHS----S-S--
--STTTTTTTS----S-S--
--STTHHHHHTT---S-S--
--STTHHHHHTT---S-S--
--STTHHHHHS----S-S--
--STTSGGGTTT---S-S--
--STTSGGGTSS---SSS--
--STTTTTTTTT---SSS--
--STTTHHHHTT---S-S--
--STTHHHHHTT---S-S--
--STTTTTTTTT---S-S--
--STTTTTTTSS---S-S--
--STTHHHHTSS---S-S--
--STTHHHHTTT---S-S--
--STTHHHHTSS---SSS--
--STTHHHHTSS---S-S--
--STTHHHHTTT---S-S--
--STTHHHHTSS---S-S--
--STTHHHHTSS---SSS--
--STTHHHHTSS---S-S--
--SSSHHHHTSS---S-S--
--STTHHHHTTT---S-S--
--STTHHHHTSS---S-S--
--STTHHHHTTT---SSS--
--SSSHHHHTTT---S-S--
--STTHHHHTTT---S-S--
--STTHHHHTTT---S-S--
--STTHHHHTSS---S-S--
--STTHHHHTSS---SSS--
--STTHHHHTTT---S-S--
--STTHHHHTTT---S-S--
--STTHHHHTTT---S-S--
--STTHHHHTTT---S-S--
--STTHHHHTSS---S-S--
--STTHHHHTTTS--SSS--
--STTHHHHTTT---SSS--
--STTHHHHTTT---SSS--
--STTHHHHTTT---S-S--
--STTHHHHTSS---S-S--
--STTHHHHTSS---S-S--
--SSSHHHHTSS---S-S--
--STTHHHHTTT---S-S--
--STTHHHHTSS---S-S--
--STTHHHHTSS---S-S--
--STTHHHHTTT---S-S--
--STTHHHHTTT---SSS--
--STTHHHHTSS---SSS--
--STTHHHHTTT---SSS--
--STTHHHHTSS---SSS--
--STTHHHHTTT---S-S--
--SSSHHHHTSS---SSS--
--STTHHHHTSS---S-S--
--STTHHHHTTT---S-S--
--STTHHHHTTT---SSS--
--STTHHHHHTT---S-S--
--STTHHHHTSS---SSS--
--SSSHHHHTTT---SSS--
--STTHHHHTSSS--SSS--
--STTHHHHTTT---SSS--
--STTHHHHSSS---S-S--
--STTTTGGGSS---SSS--
--STTHHHHHTTS--SSS--
--STTHHHHHTT---S-S--
--STTHHHHHTT---S-S--
--STTTTTTTTT---S-S--
--STTTGGGTSS---S-S--
--STT-GGGTSS---S-S--
--STTHHHHHTT---S-S--
--STTSHHHHTT---S----
--STTSHHHHSS---S-S--
--STTHHHHHSS---S-S--
--STTHHHHHTT---S-S--
--STTHHHHHTT---SSS--
--STTTHHHHSS---S-S--
--STTSHHHHSSS--S-S--
--STTTHHHHSSS--SSS--
--STTTTTTTTT---S-S--
--STTTGGGTTT---S-S--
--STTTTTTTTT---S-S--
--STTTTTTTTT---SSS--
--STTTTGGGSS---S-S--
--STTTTTTTSS-----S--
--STTTTGGGSSS----S--
--STTTTGGGSS---SSS--
--STTHHHHHSS---S-S--
--STTSHHHHSS---S-S--
--SSSTTTTTSS---S-S--
--STTTTTTTSS---SSS--
--STTTTGGGSSS--S-S--
--STT-HHHHTT---SSS--
--STTHHHHHSS---SSS--
--STTHHHHHTT---SSS--
--STTHHHHHTTS--SSS--
--STTHHHHHS----SSS--
--STTTTTTTSS---S-S--
--STTTTGGGSS---SSS--
--STTTTGGGTT---S-S--
--STTTTGGGTT---S-S--
--STTTTTTSSS---SSS--
--STTTTGGGTT---SSS--
--STTTTGGGTT---SSS--
--STTTTGGGS----S-S--
--STTTTGGGTT---SSS--
--STTSGGGTTT---SSS--
--STTTTTTTSS---S-S--
--STTGGGGTTT---S-S--
--STTTTGGGSS---SSS--
--STTTTGGGSS---SSS--
--STTTTTTTTT---SSS--
--STTSGGGTTT---SSS--
--STTGGGSSSS---SSS--
--STTTTGGGTT---SSS--
--STTGGGGTTT---SSS--
--STTGGGGSSS---S-S--
--STTSGGGTTT---S-S--
--STTTTGGGTT---SSS--
--STTSHHHHTT---SSS--
--STTHHHHTTT---SSS--
--STTHHHHHSSS--S-S--
--STTTTTTTSSS--SSS--
--STTTGGGTSS---SSS--
--STTTTTTTSS---SSS--
--STTHHHHHSS---SSS--
--STTHHHHHTT---S-S--
--STTHHHHHS----SSS--
--STTHHHHHSS---SSS--
--STTHHHHHTT---S-S--
--STTTTTTTTT---SSS--
--STTTTTTTSS---S-S--
--STTTTTTTSS---S-S--
--STTTTTTTSS---SSS--
--STTGGGGTSSS--SSS--
--STTHHHHHSSS--S-S--
--SSSTTGGGTT---S-S--
--STTHHHHHSS---SSS--
--STTTTTTTSS---S-S--
--STTHHHHHTT---S-S--
--STTHHHHHTT---S-S--
--STTTTTTTSS---SSS--
--STTTTTTTSS---S-S--
--STTTTTTTSS---SSS--
--STTTTGGGSSS--S-S--
--STTTTGGGSSS--SSS--
--STTTTGGGSSS--SSS--
--SSSTTGGGSSS--SSS--
--STTHHHHHTTS--SSS--
--SSSTTGGGTT---SSS--
--STTTTGGGTTS--SSS--
--STTHHHHTTT---SSS--
--STTHHHHTTTS--SSS--
--STTHHHHTTT---SSS--
--STTTTTTTTTS--SSS--
--STTHHHHHSSS--SSS--
--STTTTGGGSSS--SSS--
--STTTTTTTSS---SSS--
--STTHHHHTSS---SSS--
--SSSHHHHTTTS--SSS--
--STTHHHHTTTS--SSS--
--STTHHHHTTTS--SSS--
--STTHHHHHSSS--SSS--
--STTHHHHTTTS--SSS--
--STTHHHHHTTS--SSS--
--STTHHHHHTTS--SSS--
--STTTTGGGTTS--SSS--
--STTSHHHHSSS--SSS--
--STTHHHHTTT---SSS--
--STTHHHHTTTS--SSS--
--STTHHHHHSS---SSS--
--STTHHHHTTTS--SSS--
--STTHHHHTTTS--SSS--
--SSSSHHHHSS---SSS--
--STTHHHHTTT---SSS--
--STTHHHHTTT---SSS--
--STTHHHHTTT---SSS--
--STTTTTTTSSS--SSS--
--STTHHHHHTTS--SSS--
--STTTGGGTSSS--SSS--
--STTTTGGGTT---S-S--
--STTHHHHTTTS--SSS--
--STTHHHHTTT---SSS--
--STTTTGGGTTS--SSS--
--STTHHHHHSSS--SSS--
--STTHHHHTTTS--S-S--
--STTHHHHHTT---SSS--
--SSSTTTTTSSS--SSS--
--STTHHHHTSSS--SSS--
--STTSHHHHSS---S-S--
--STTTTTTSSSS--SSS--
--STTHHHHHTTS--SSS--
--STTHHHHHTT---SSS--
--STTHHHHTTT---SSS--
--STTHHHHTTT---SSS--
--STTHHHHHTT---SSS--
--STTTTGGGTT---SSS--
--STTTTGGGSS---SSTT-
--STTHHHHTSS---SSS--
--STTHHHHTSS---SSS--
--STTHHHHTTT---SSS--
--STTHHHHTSSS--SSS--
--STTTTTTSSS---SSS--
--STTTTGGGTTS--SSS--
--STTTTTTTSSS--SSS--
--STTHHHHTSSS--SSS--
--STTHHHHTTT---SSS--
--STTTTTTTSSS--SSS--
--STTTTTTSSSS--SSS--
--STTHHHHHSS---SSS--
--S--TTTTSSSS--SSS--
--STTTTTTSSSS--SSS--
--STTTTGGGSS---SSS--
--STTTTTTTSSS--SSS--
--STTTTGGGTTS--SSS--
--STTTTTTTSS---SSS--
--STTTTTTTSSS--SSS--
--STTTTTTTSSS--SSS--
--STTHHHHHSSS--SSS--
--STTHHHHHTT---SSS--
--STTHHHHHTT---S-S--
--STTHHHHHSS---SSS--
--STTTTTTSSS---SSS--
--STTTTTTTSSS--SSS--
--STTHHHHHSSS--SSS--
--STTSHHHHSS---SSS--
--STTHHHHHSS---SSS--
--STTTTTTTSS---SSS--
--STTGGGTTTT---SSS--
--STTHHHHHTT---SSS--
--STTHHHHHSS---SSS--
--SSSSHHHHSS---SSS--
--STTHHHHTTT---S-S--
--STTHHHHHSS---SSS--
--STTSHHHHTT---SSS--
--STTSHHHHTT---SSS--
--STTHHHHHTT---S-S--
--STTHHHHHSS---SSS--
--STTHHHHHTT---SSS--
--STTTTTTTSSS--SSS--
--STTTTGGGSSS--S-S--
--STTTTGGGSSS--SSS--
--STTTTTTTSSS--SSS--
--STTTTTTTTT---SSS--
--SSSHHHHHTT---SSS--
--STTHHHHHSS----SS--
--STTTGGGTSS---S-S--
--STTHHHHHSS---SSS--
--STTTTTTTTT---SSS--
--STTTTTTTSS---S-S--
--STTHHHHHTT---SSS--
--STTTTTTTSS---SSS--
--STTHHHHHTT---S-S--
--STTTTTTSSSS--S-S--
--STTHHHHHTT---SSS--
--STTHHHHHTT---SSS--
--STTHHHHHSS---S-S--
--STTTTTTTTT---SSS--
--STTHHHHHTT---SSS--
--STTHHHHTTT---SSS--
--STTHHHHHSSS--SSS--
--STTTTTTTSS---SSS--
--STTHHHHHSS---SSS--
--STTTGGGTTT---SSS--
--STTTTTTTSS---SSS--
--STTTTGGGTT---S-S--
--STTTTTTTTT---SSS--
--STTHHHHHTTS--SSS--
--SS-TTTTTSSS--S-S--
--STTHHHHHTT---SSS--
--STTTTGGGSSS--SSS--
--STTTTTTTTT---S-S--
--STTHHHHTTT---SSS--
--STTHHHHTTT---SSS--
--S--HHHHHTT---SSS--
--STTSHHHHTT---SSS--
--STTSHHHHTT---SSS--
--STTHHHHHTT---SSS--
--STTTTTTTS----SSS--
--STTHHHHTTTS--SSS--
--STTHHHHHTT---SSS--
--STTSHHHHSS---SSS--
--STTHHHHHTT---S-S--
--STTHHHHTS----S-S--
--SS-HHHHTSS---S-S--
--SSSTGGGTTT---SSS--
--SS-HHHHTTT---S-S--
--SS-TTTTTTT---SSS--
--SSSTTTTSSSS--SSS--
--STTTTTTTSS---SSS--
--SSSHHHHTTT---SSS--
--STTHHHHTSS---S-S--
--STTHHHHHTT---SSS--
--STTTTGGGTTS--S-S--
--STTTTGGGSSS--SSS--
--STTTGGGTSSS--S-S--
--STTHHHHHTTS--SSS--
--STTTTGGGSSS--S-S--
--STTTTGGGSSS--SSS--
--STTTTGGGSSS--SSS--
--STTTTGGGSSS--S-S--
--STTTTGGGS-S--SSS--
--STTTTGGGSSS--S----
--STTHHHHSS-S--SSS--
--SSSTTGGGSS---S-S--
--STTTTTTTSS---S-S--
--STTTTTTTSS---SSS--
--STTTTTTTSSS--S-S--
--STTTTTTTSSS--SS---
--STTTTTSSSS---SS---
--STTTTTSSSSS--SS---
--STTTTTSSS----SS---
--STTTTTTTSS---S----
--STTTTTTTSS---SSS--
--SS-TTTTTSS---S----
--STTHHHHHSSS--SSS--
--SSSTTTTTSSS--SSS--
--STTTTTTTSS---S-S--
--STTTTTTTSS---S-S--
--STTHHHHHTT---S-S--
--STTTTTTSSSS--S-S--
--STTTTGGGTT---S-S--
--STTTTTTTSS---SSS--
--STTHHHHHSS---SSS--
--STTHHHHHSS---SSS--
--STTTTTTTSSS--SSS--
--STTHHHHHTT---S-S--
--STTTTTTTSS---S-S--
--STTTTGGGSS---S-S--
--STTTTGGGSSS--SSS--
--STTTTGGGSSS--S-S--
--STTTTGGGSSS--S-S--
--STTTTGGGSSS--S-S--
--STTTTTTTSSS--SSS--
--STTTTGGGSSS--SSS--
--STTTTTTTSS---SSS--
--STTHHHHHSS---SSS--
--STTTTGGGSSS--SSS--
--STTTTTTTTTS--SSS--
--STTTTGGGSSS--SSS--
--STTTTGGGSS---S-S--
--STTTTGGGTTS--SSS--
--STTTTTTTSSS--S-S--
--STTTTTTTSSS--SSS--
--STTHHHHHTT---SSS--
--STTTTGGGSS---SSS--
--STTTTGGGSSS--S-S--
--STTHHHHTSSS--S-S--
--STTTGGGGSSS--S-S--
--STTHHHHHSSS--SSS--
--STTHHHHHSS---SSS--
--STTTTTTTSS---S-S--
--STTTTGGGSS---S-S--
--STTTTGGGSSS--SSS--
--STTTTGGGTTS--SSS--
--STTTTGGGSSS--S-S--
--SSSTTGGGSS---SSS--
--STTTTGGGSSS--S-S--
--STTTTTTTTT---SSS--
--STTTTTTTSS---S-S--
--STTTTTTTSSS--SSS--
--STTTTTTTSS---S-S--
--SSSHHHHHSS---SSS--
--STTTTTTTSSS--SSS--
--STTTTGGGTTS--SSS--
--STTTTGGGSSS--SSS--
--STTTTGGGSSS--S-S--
--STTTGGGSSS---SSS--
--SSSTGGGTSS---SSS--
--SSSTTTTTSS---SSS--
--SSSHHHHHTT---SSS--
--STTTTTTTSSS--SSS--
--STTTTTTTSSS--S-S--
--STTHHHHHSS---SSS--
--STTHHHHHSSS--SSS--
--STTTTGGGTT---S-S--
--STTTTTTTSSS----S--
--SSSTTTTTTTS--SSS--
--STTHHHHHSS---S-S--
--STTHHHHHSSS--SSS--
--STTTTTTTSS---S-S--
--STTTTTTTSSS--SSS--
--STTTTTTTSSS--SSS--
--STTHHHHHSS---SSS--
--STTTGGGGSS---S-S--
--STTTTGGGSSS--S-S--
--STTTTTTTSS---S-S--
--STTTTTTTSSS--SSS--
--STTTTTTTSSS--SSS--
--STTHHHHHTT---SSS--
--SSSHHHHHS----SSS--
--SSSTTTTTS----S-S--
--STTHHHHHS-S----S--
--STTHHHHHTT---SSS--
--STTHHHHHTT---S-S--
--STTGGGGTTT---SSS--
--STTSSTTTSS---SSS--
--SSSTTTTTSS---S-S--
--STTTHHHHSS---SSS--
--STTSHHHHSS---SSS--
--STTTGGGSSS---SSS--
--STTSHHHHSSS--SSS--
--SSSSGGGTSS---SSS--
--SSSSHHHHSS---SSS--
--STTHHHHHTT---SSS--
--STTSHHHHSS---SSS--
--SSSSHHHHSS---SSS--
--STTHHHHHSS---SSS--
--STTHHHHHTT---SSS--
--STTTTTTTTT---SSS--
--STTHHHHHTT---SSS--
--STTSGGGTSS---SSS--
--STTHHHHHSS---SSS--
--SSSSHHHHSS---SSS--
--STTSHHHHSS---SSS--
--STTSHHHHSSS--SSS--
--STTTTGGGTT---SSS--
--STTSHHHHSS---SSS--
--SS-HHHHHSSS--SSS--
--STTHHHHHSS---S-S--
--STTTTTTTSSS--SSS--
--STTHHHHHTTS--SSS--
--STTHHHHHTTS---SS--
--STTHHHHHSS---SSS--
--SS-SHHHHSS---S-S--
--STTTTTTTTT---SSS--
--STTHHHHHSS---S-S--
--SS-TTTTTSS---S-S--
--STTHHHHTTTS--SSS--
--STTTTTTTSSS--S-S--
--STTHHHHHSS---S-S--
--STTSGGGTSS---SSS--
--SS-TGGGTSS---SSS--
--STTTTTTTSS---S-S--
--STTSHHHHSS---SSS--
--STTHHHHHSS---SSS--
--STTTTTTTTT---SSS--
--SSSTTTTTTT---SSS--
--STTTTTTSSS---S-S--
--STTTTGGGTT---SSS--
--STTTTTTTTT---S-S--
--SSSTTTTTSS---SSS--
--STTHHHHHSS---S-S--
--STTTTGGGSSS--S-S--
--STTTTGGGTTS--SSS--
--STTTGGGTSSS--S-S--
--STTGGGGTSS---S-S--
--STTTTGGGTT---S-S--
--STTSHHHHTT---S-S--
--STTTTGGGSS---SSS--
--STTHHHHHTT---S-S--
--STTSGGGTSS---SSS--
--STTHHHHHTT---S-S--
--STTSHHHHSS---SSS--
--STTTTGGGTTS--S-S--
--STTHHHHTTT---S-S--
--STTTTGGGTT---S-S--
--STTHHHHTTTS--S-S--
--STTTTGGGSSS--S-S--
--STTHHHHHTTS--S-S--
--STTHHHHTSSS--SSS--
--STTHHHHTTTS--SSS--
--STTHHHHSSSS--S-S--
--STTTTTTSSSS--SSS--
--STTTTGGGSS---SSS--
--STTTHHHHSSS--SSS--
--STTHHHHTSSS--SSS--
--STTTTGGGSSS--S-S--
--STTHHHHTTTS--SSS--
--SSSTTGGGSSS--SSS--
--STTTTTTTSSS--S-S--
--SSSTTGGGSSS--S-S--
--STTTTGGGSSS--SSS--
--STTTTGGGSSS--SSS--
--STTTTGGGSSS--S-S--
--STTHHHHHSSS--S-S--
--STTHHHHTSSS--SSS--
--SSSHHHHTSSS--SSS--
--STTHHHHTTT---SSS--
--SSSHHHHTSSS--SSS--
--STTHHHHHTT---S-S--
--STTTTGGGSSS--S-S--
--SSSTTGGGSSS--SSS--
--STTTTGGGSSS--S-S--
--STTTTGGGS-S--SSS--
--STTTTTTTSSS--SSS--
--STTTTGGGSSS--S-S--
--SSSTTTTTSSS--SSS--
--STTTTTTTSSS--S-S--
--STTTTGGGSSS--S-S--
--SSSTTGGGSSS--S-S--
--STTTTGGGSSS--S-S--
--STTTTGGGSSS--S-S--
--STTTTTTTSSS--S-S--
--STTTTTTTS----S-S--
--SS-TTTTTS----S-S--
--SS-HHHHHSSS--S-S--
--SS-HHHHHS----SSS--
--SS-HHHHHSSS--S-S--
--SS-SGGGTSS---SSS--
--SS-TGGGTS----S-S--
--SS-TTTTTSS---S-S--
--SS-HHHHHSS---S-S--
--SS-HHHHHSSS--SSS--
--SS-HHHHTTT---S-S--
--SS-TTGGGSS---S-S--
--SS-TTGGGSSS--S-S--
--SS-TTGGGSSS--S-S--
--SS-TTGGGSSS--S-S--
--SS-TTGGGSSS--S-S--
--SS-TTGGG-SS--S-S--
--SS-TTGGG-SS--S-S--
--SS-HHHHTSSS--S-S--
--SS-TTGGG-SS--S-S--
--SS-TTTTTSSS--S-S--
--SS-TTGGGSSS--S----
--SS-TTGGGSSS--S-S--
--SS-HHHHH-SS--S-S--
--SS-TTGGG-SS--SSS--
--SS-TTGGGSSS--S-S--
--SS-TTTTTS-S--S-S--
--SS-HHHHHSSS--S-S--
--SS-TTGGGSSS--S-S--
--SS-TTGGGSSS--S-S--
--SS-TTGGG-SS--S-S--
--SS-TTGGGSSS--S-S--
--SS-TTGGGSSS--S-S--
--SS-TGGGTSSS--S-S--
--SS-TTGGGSSS--SSS--
--SS-TTGGG-SS--S-S--
--SS-TTGGG--S--S-S--
--SS-TTGGGSSS--S-S--
--SSSTTGGGSSS--S-S--
--SS-TTTTTSSS--S-S--
--SS-HHHHTSSS--S-S--
--S--TTTTTSSS--S-S--
--S--HHHHTSSS--S-S--
--SS-TTGGGSSS--S-S--
--STTTGGGGSSS--S-S--
--SSSHHHHHSSS--S-S--
---TTHHHHHSSS--S-S--
--STTHHHHTSSS--S-S--
---TTHHHHTSSS--S-S--
--STTHHHHHSSS--SSS--
--SSSTTGGGSSS--S-S--
--STTTTGGG-SS--S-S--
--STTTTGGGSSS--S-S--
-TTTTTTGGG-SS--S-S--
-TTTTTTGGGSSS--S-S--
-TTTTTTGGGSSS--S-S--
-TTTTTTGGGSSS--S-S--
--STTTTGGGSSS--S-S--
--SSSHHHHTS-S--S-S--
-TTSSTTGGGSSS--S-S--
-TTTTTTGGGSSS--S-S--
--STTTTGGGSSS--S-S--
--STTHHHHTSSS--S-S--
--STTHHHHHSSS--S-S--
-TTS-TTGGGSSS--S-S--
-TTS-HHHHTSSS--S-S--
-TTS-TTGGGSSS--S-S--
-TTT-TTGGGSSS--S-S--
-TTS-HHHHTS-S--S-S--
-TTT-HHHHTSSS--S-S--
-TTSSHHHHTSSS--S-S--
-TTTSTTGGGSSS--S-S--
--STTTTGGGSSS--S-S--
--SSSHHHHTSSS--S-S--
--STTHHHHTTT---S-S--
--STTTTGGGSS---S-S--
--STTTTGGGSS---SSS--
--SS-HHHHHTT---SSS--
--STTTTTTTSSS--SSS--
--SS-TTGGGSS---SSS--
--SS-HHHHTSS---S-S--
--SS-HHHHTSS---S-S--
--SS-HHHHSSS---S-S--
--SS-TTTTTSSS--S-S--
--SS-TTTTTSS---S-S--
--STTHHHHTSS---SSS--
--STTHHHHTSS---S-S--
--STTHHHHHTT---SSS--
--STTHHHHTSS---S-S--
--STTTTGGGSSS--S-S--
--STTTTGGGSSS--S-S--
--STTHHHHTSS---S-S--
--STTHHHHTSS---S-S--
--SSSHHHHSSS---SSS--
--STTHHHHSSS---S-S--
--STTTTGGGSS---S-S--
--STTTTGGGSS---SSS--
--STTTTGGGSSS--S-S--
--SSSTTTTSSS---S-S--
--STTTTGGGSSS--SSS--
--STTTTGGGSSS--S-S--
--STTTTGGGSSS--S-S--
--STTTTGGGSS---S-S--
--STTHHHHTSSS--S-S--
--STTTTGGGSSS--S-S--
--STTTTGGGSSS--S-S--
--STTTTGGGSS---S-S--
--STTTTGGGSS---S-S--
--STTHHHHTSS---SSS--
--STTHHHHHSS---SSS--
--STTHHHHHSS---S-S--
--STTHHHHTSSS--SSS--
--STTTTGGGSS---SSS--
--STTHHHHHSS---SSS--
--STTHHHHTSS---S-S--
--STTHHHHTSS---SSS--
--STTHHHHTSS---SSS--
--STTHHHHHSS---SSS--
--STTHHHHTSSS--S-S--
--STTHHHHTSSS--SSS--
--STTHHHHTTT---S-S--
--STTHHHHHSS---S-S--
--STTTTGGGSSS--S-S--
--STTTTGGGSS---S-S--
--SSSTTTTTSSS--S-S--
--STTHHHHHSSS--SSS--
--STTHHHHTTT---S-S--
--SSSHHHHHSSS--S-S--
--STTHHHHTSSS--S-S--
--SSSTTGGGSS---S-S--
--STTHHHHHSSS--SSS--
--SS-TTGGGSSS--S-S--
--SSSHHHHHSS---S-S--
--STTHHHHTSSS--S-S--
--SSSTTGGGSS---SSS--
--SS-HHHHTSSS--SSS--
--SS-HHHHHSSS--S-S--
--SS-TTTTTSSS--S-S--
--SS-HHHHHSSS--SSS--
--SS-TTGGGSSS--SSS--
--SS-TTGGGSSS--SSS--
--SS-HHHHHSSS--SSS--
--SS-TTGGGSSS--SSS--
--SS-TTGGGSSS--S-S--
--SS-HHHHHSSS--SSS--
--SS-HHHHHSSS--S-S--
--SS-HHHHTSSS--S-S--
--SS-TTTTTSSS--SSS--
--SS-TTGGGSSS--S-S--
--SS-TTGGGSSS--S-S--
--SS-TTGGGSSS--S-S--
--SS-HHHHHSSS--S-S--
--S--TTGGGSSS--S-S--
--SS-TTGGGSSS--S-S--
--SS-TTTTTSSS--S-S--
--SS-HHHHHSSS--S-S--
--SS-TTGGGSSS--S-S--
--SS-HHHHHSS---S-S--
--SS-HHHHHSS---S-S--
--SS-HHHHHSS---S-S--
--SS-HHHHHS----S-S--
--SS-HHHHHTT---S-S--
--SS-HHHHTTT---S-S--
--SS-TTTTTSS---SSS--
--SS-HHHHHTT---S-S--
--SS-HHHHHSS---SSS--
--SS-HHHHHTT---S-S--
--SS-TGGGTSS---S-S--
--SS-TTTTTSS---S-S--
--SS-HHHHHTT---S-S--
--SS-HHHHTTT---S-S--
--SS-HHHHHS----S-S--
--SS-TTGGGSS---S-S--
--SS-HHHHTTT---S-S--
--SS-TTTTTSS---S-S--
--SS-HHHHTSS---S-S--
--SS-HHHHTSSS--S-S--
--SS-TTTTTSSS--S-S--
--SS-HHHHTS-S--SSS--
--SS-HHHHHSSS--S-S--
--SS-HHHHHSSS--S-S--
--SS-HHHHHS-S--S-S--
--SS-HHHHHSSS--SSS--
--SSTHHHHHSSS--S-S--
--S--TTGGGSSS--S-S--
--SS-HHHHTSSS--S-S--
--SS-TTGGGSSS--S-S--
--SS-TTGGGSSS--S-S--
--SS-TTGGGSSS--S-S--
--SS-TTGGG-SS--S-S--
--SS-TTGGGSSS--S-S--
--SS-TTGGGS-S--S-S--
--SS-TTGGGSSS--S-S--
--SS-TTGGGSS---S-S--
--SS-HHHHTSSS--S-S--
--SS-TTTTTSS---S-S--
--SS-HHHHHSS---S-S--
--SS-HHHHHTT---SSS--
--SS-TTTTTSS---S-S--
--SS-TTGGGSS---S-S--
--SS-TTTTTSS---S-S--
--SS-TTTTTSS---S-S--
--SS-TTGGGTT---S-S--
--SS-TTTTTSSS--S-S--
--SS-TTTTTTT---SSS--
--SS-TTTTTSS---S-S--
--SS-TTTTTSSS--S-S--
--SS-TTTTTSS---SSS--
--SS-TTTTTSS---S-S--
--SS-TTGGGTT---SSS--
--SS-TTTTTTT---S-S--
--SS-TTGGGTT---S-S--
--SS-TTTTTTT---SSS--
--SS-TTTTTSSS--S-S--
--SS-HHHHHSS---SSS--
--SS-HHHHHTT---S-S--
--SS-HHHHHSS---S-S--
--SS-TTTTTSS---SSS--
--SS-TGGGTSSS--SSS--
--SS-TTGGGSS---S-S--
--SS-TTGGGSSS--SSS--
--SS-SHHHHS----SSS--
--SS-TTTTTSS---S-S--
--SS-HHHHHTT---SSS--
--SS-TTTTTSS---SSS--
--SS-TTGGGTT---S-S--
--SS-HHHHHTT---S-S--
--SS-TTTTTSS---S-S--
--SS-GGGGTSS---S-S--
--SS-HHHHHTT---S-S--
--SS-TTTTTSS---S-S--
--SS-TTTTTSS---S-S--
--SS-TTTTTSS---SSS--
--SS-TTTTTTT---S-S--
--SS-TTTTTTT---S-S--
--SS-HHHHHTT---SSS--
--SS-TTGGGSS---S-S--
--SS-HHHHHSS---S-S--
--SS-TTTTTTT---S-S--
--SS-HHHHHSS---S-S--
--SS-HHHHHSS---S-S--
--SS-HHHHHS----S-S--
--SS-HHHHHSS---SSS--
--SS-HHHHTTT---S-S--
--SS-HHHHHTT---S-S--
--SS-HHHHTSSS--S-S--
--SS-TTTTTTT---S-S--
--SS-HHHHHTT---S-S--
--SS-HHHHHSS---SSS--
--SS-HHHHHSS---S-S--
--SS-HHHHHTT---S-S--
--SS-HHHHHTT---S-S--
--SS-TTTTTTT---S-S--
--SS-TTGGGSS---S-S--
--SS-HHHHHSS---S-S--
--SS-HHHHHTT---S-S--
--SS-HHHHHSS---SSS--
--SS-HHHHHS----S-S--
--SS-HHHHHTT---S-S--
--SS-HHHHHSS---S-S--
--SS-TTTTTSS---SSS--
--SS-TTTTTTT---S-S--
--SS-HHHHHSS---S-S--
--SS-TTGGGSSS--S-S--
--SS-TTGGGSS---S-S--
--SS-TTGGGTT---S-S--
--SS-TTGGGSS---S-S--
--SS-TTTTTSS---S-S--
--SS-HHHHTSS---S-S--
--S--HHHHTSSS--S-S--
--SS-TTTTTSS---S-S--
--SS-TTTTTSS---S-S--
--SS-HHHHTSS---S-S--
--SS-TTGGGSS---SSS--
--SS-HHHHSSS---S-S--
--SS-HHHHHSS---S-S--
--SS-TTTTSSS---SSS--
--SS-TTTTSSS---SSS--
--SS-HHHHSS----S-S--
--SS-HHHHSSS---S-S--
--SS-HHHHSSS---S-S--
--SS-HHHHHSS---S-S--
--SS-HHHHTSS---SSS--
--SS-TTTTTSS---SSS--
--SS-HHHHSSS---S-S--
--SS-TTTTTSS---S-S--
--SS-TTGGGSS---S-S--
--SS-HHHHHSS---SSS--
--SS-TTGGGSSS--S-S--
--SS-TTGGGSSS--S-S--
--SS-TTGGGSSS--S-S--
--SS-TTGGG-SS--S-S--
--SS-TTTTSSSS--S-S--
--SS-HHHHHSSS--S-S--
--SS-HHHHTSSS--SSS--
--SS-TTTSSSSS--S-S--
--SS-HHHHHSSS--S-S--
--SS-TTTTTSSS--SSS--
--SS-HHHHHSSS--S-S--
--SS-HHHHHSSS--S-S--
--SS-TTTTTSSS--S-S--
--SS-TTTTTSSS--S-S--
--SS-HHHHSSSS--S-S--
--SS-HHHHHSSS--S-S--
--SS-TTTTSSSS--S-S--
--S--TTGGGSSS--S-S--
--SS-TTGGGSSS--SSS--
--S--HHHHTSSS--SSS--
--SS-TTGGGS-S--S-S--
--SS-TTGGGS-S--S-S--
--SS-HHHHTSSS--S-S--
--SS-TTTTSSSS--SSS--
--S--TTGGGSSS--S-S--
--SS-HHHHHSSS--SSS--
--SS-TTGGGSSS--SSS--
--SS-GGGGGSSS--SSS--
--SS-HHHHTSSS--SSS--
--SS-TTTTTSSS--S-S--
--S--HHHHTSSS--S-S--
--S--HHHHTSSS--SSS--
--SS-HHHHTTT---S-S--
--SS-HHHHHSS---SSS--
--SS-HHHHTSS---S-S--
--SS-HHHHTSS---S-S--
--S--HHHHTSS---SSS--
--SS-HHHHTSS---S-S--
--SS-HHHHHSS---SSS--
--SSTHHHHTSS---SSS--
--SS-HHHHHTT---S-S--
--SS-HHHHHSS---S-S--
--SS-HHHHTSS---SSS--
--SS-HHHHHSS---SSS--
--SS-TTTTTTT---S-S--
--SS-TTTTTSS---S-S--
--SS-TTTTTSS---S-S--
--SS-HHHHHSS---SSS--
--SS-TTGGGSS---S-S--
--SS-TTGGGSS---S-S--
--SS-TTGGGSSS--S-S--
--SS-TTTTTSSS--S-S--
--SS-HHHHTSSS--S-S--
--SS-TTGGGS-S--S-S--
--SS-HHHHTTT---S-S--
--SS-TTGGGSSS--S-S--
--SS-HHHHHS----S-S--
--SS-TTGGGSS---SSS--
--SS-TTTTTTT---SSS--
--SS-TTTTTSS---S-S--
--SS-TTTTTSS---S-S--
-TTS-TTTTTTT---S-S--
-TTS-TTTBTTB---S-S--
--S--TGGGTSS---S-S--
--SS-TGGGTSS---SSS--
-TTS-TGGGTSS---SSS--
-TTS-TTTTTS----S-S--
--SS-TGGGTSS---S-S--
--SS-TTTTTSS---S-S--
--SS-HHHHHTT---S-S--
--SS-TTTTTSS---SSS--
--SS-TTTTTSS---S-S--
--SS-HHHHHSS---S-S--
--SS-TTTTTSS---S-S--
--SS-TTGGGTT---SSS--
--S--HHHHHSS---S-S--
--SS-HHHHHTT---S-S--
--SS-TGGGTS----SSS--
--SS-HHHHSS----S-S--
--SS-HHHHSSS---SSS--
--SS-TGGGTSS---S-S--
--SS-TTTTTSS---SSS--
--SS-HHHHHSS---S-S--
--SS-HHHHHSS---S-S--
--SS-HHHHHTT---SSS--
--SS-HHHHTSS---S-S--
--SS-HHHHHSS---S-S--
--SS-HHHHHSSS--SSS--
--SS-HHHHHSS---S-S--
--SS-TTTTTSS---S-S--
--SS-HHHHHSS---S-S--
--SS-TTTTTSS---S-S--
--SSTTTTTTSS---S-S--
--SS-GGGGTSS---S-S--
--SS-HHHHHS----S-S--
--SS-HHHHHTT---SSS--
--SS-TTTTTSS---SSS--
--SS-TTTTTS----SSS--
--SS-HHHHHSS---SSS--
--SS-HHHHHTT---S-S--
--SS-HHHHHTT---S-S--
--SS-HHHHHTT---SSS--
--SS-HHHHHSS---SSS--
--SS-HHHHHS----S-S--
--SS-TGGGTTT---SSS--
--SS-HHHHHTT---SSS--
--SS-HHHHHS----S-S--
--SS-HHHHHTT---SSS--
--SS-HHHHHTT---SSS--
--SS-TTTTTSS---S-S--
--SS-TGGGTSS---SSS--
--SS-TTTTTS----S-S--
--SS-TTTTTS----S-S--
--SS-TGGGTS----S-S--
--SS-TTTTTSS---S-S--
--SS-HHHHHSS---SSS--
--SS-HHHHHS----S-S--
--S--TTTTTSS---SSS--
--SS-TTTTTSS---S-S--
--SS-TTTTTSS---SSS--
--SS-TGGGTS----S-S--
--SS-SGGGTTT---S-S--
--SS-TTTTTSS---SSS--
--SS-TTTTTSS---S-S--
--SS-TTTTTSS---S-S--
--SS-TGGGTTT---SSS--
--SS-HHHHHS----SSS--
--SS-HHHHHTT---SSS--
--SS-GGGGTSS---SSS--
--SS-TTTTTTT---SSS--
--SS-HHHHHSS---SSS--
--SS-TTGGGTT---S-S--
--SS-SHHHHSS---SSS--
--SS-TTGGGSS---S-S--
--SS-HHHHHSS---S-S--
--SS-TGGGTSS---S-S--
--SS-HHHHHS----SSS--
--SS-HHHHHSS---S-S--
--SS-TTTTTSS---S-S--
--SS-TGGGTSS---S-S--
--SS-TTTTTSS---SSS--
--SS-TTGGGSSS--SSS--
--SS-HHHHHSS---S-S--
--SS-HHHHHTT---SSS--
--SS-HHHHHSS---SSS--
--SS-TGGGTS----SSS--
--SS-HHHHHSS---SSS--
--SS-TTTTTS----S-S--
--SS-HHHHHS----S-S--
--SS-HHHHHS----S-S--
--SS-TTTTTTT---S-S--
--SS-HHHHHTT---S-S--
--SS-HHHHHTT---S-S--
--SS-HHHHHSS---S-S--
--S--HHHHHS----SSS--
--SS-TTTTTSS---S-S--
--SS-TTTTTSS---S-S--
--SS-HHHHHTT---S-S--
--SS-TTTTTS----S-S--
--SSSHHHHHS----S-S--
--SS-TTTTTTT---S-S--
--SS-TGGGTS----S-S--
--SS-HHHHHS----S-S--
--SS-SGGGTS----S-S--
--SS-HHHHHSS---SSS--
--SS-HHHHHSS---S-S--
--SS-GGGBTTB---S-S--
--SS-SHHHHTT---SSS--
--SS-TTTTTS----S-S--
--SS-TGGGTSS---S-S--
--SS-GGGGTSS---S-S--
--SS-TGGGTSS---SSS--
--SS-TGGGTSS---S-S--
--SS-HHHHHSS---S-S--
--SS-TTTTTTT---SSS--
--SS-TTTTTTT---S-S--
--SS-SGGGTSS---SSS--
--SS-TTTTTTT---S-S--
--SS-HHHHHTT---S-S--
--SS-HHHHHSS---S-S--
--SS-SHHHHTT---S-S--
--SS-GGGGTSS---SSS--
--SS-TTTTTSS---SSS--
--SS-SHHHHSS---S-S--
--SS-SHHHHTT---S-S--
--SS-SHHHHSS---S-S--
--SS-SHHHHTT---SSS--
--S--SHHHHTT---S-S--
--SS-SHHHHSS---SSS--
--SS-SHHHHSS---S-S--
--SS-TTTTTSS---SSS--
--SS-HHHHHTT---S-S--
--SS-TGGGTSS---S-S--
--SS-TTTTTSS---SSS--
--SS-TTTTTSS---SSS--
--SS-TTTTTSS---SSS--
--SS-TTTTTSS---SSS--
--SSSTTTTTSS---S-S--
--SS-HHHHHSSS--S-S--
--SS-HHHHHSS---SSS--
--SS-SGGGTSS---SSS--
--S--HHHHHTT---S-S--
--SS-HHHHHSSS--S-S--
--SS-HHHHHSS---SSS--
--SS-HHHHHSSS--S-S--
--SS-HHHHHTTS--SSS--
--SS-TTTTTSS---SSS--
--SS-HHHHHSSS--SSS--
--SS-TGGGTSSS--SSS--
--SS-HHHHHTT---SSS--
--SS-HHHHHSSS--SSS--
--SS-HHHHSSSS--SSS--
--SS-TTTTTSSS--SSS--
--SS-HHHHHSSS--SSS--
--SS-HHHHHSS---SSS--
--SS-HHHHHTT---S-S--
--SS-HHHHHSSS--SSS--
--SS-HHHHHSSS--SSS--
--SS-HHHHHSS---SSS--
--SS-TTTTTSSS--SSS--
--SS-TTTTTSS---SSS--
--SS-TTTTTTT---SSS--
--SS-TGGGTSS---S-S--
--SS-HHHHHSS---S-S--
--SS-SGGGTTT---S-S--
--SS-HHHHHTT---S-S--
--SS-TGGGTS----S-S--
--SS-HHHHHTT---SSS--
--SS-HHHHHTT---SSS--
--SS-SGGGTTT---S-S--
--SS-GGGGTSS---S-S--
--SS-TTTTTS----S-S--
--SS-SGGGTSS---SSS--
--SS-SGGGTS----SSS--
--SS-TTTTTTT---SSS--
--SSTTHHHHS----S-S--
--SS-TTTTTSS---S-S--
--SS-TTTBTTB---S-S--
--SS-TTTTTTT---SSS--
--SS-SGGGTS----SSS--
--SS-TGGGTS----S-S--
--SS-HHHHHTT---SSS--
--SS-TTTTTSS---SSS--
--SS-TGGGTTT---SSS--
--SS-HHHHHTT---SSS--
--SS-HHHHHTT---SSS--
--SS-HHHHHTT---S-S--
--SS-HHHHHTT---S-S--
--SS-HHHHHTT---SSS--
--SS-TTTTTS----S-S--
--SS-HHHHHTT---SSS--
--SS-TTTTTSS---S-S--
--SS-SGGGTSS---S-S--
--SS-TTTTTSS---SSS--
--SS-HHHHHTT---S-S--
--SS-SGGGTS----S-S--
--SS-TGGGTSS---SSS--
--SS-HHHHHTT---S-S--
--SS-HHHHHSS---S-S--
--SS-TTTTTSS---S-S--
--SS-HHHHHSS---SSS--
--SS-TTTTTSS---S-S--
--SS-TTTTTTT---S-S--
--SS-HHHHHSS---S-S--
--SS-TTTTTSS---SSS--
--SS-TGGGTSS---S-S--
--SS-TTTTTSS---S-S--
--SS-TTTTTSS---S-S--
--SS-SGGGTSS---S-S--
--SS-HHHHHSS---SSS--
--SS-TTTTTSS---S-S--
--SS-TTTTTSS---SSS--
--SS-TTGGGSS---SSS--
--SS-TTTTTSS---SSS--
--SS-SGGGTS----S-S--
--SS-TGGGTSS---SSS--
--SSTTTTTTSS---SSS--
--SS-TTTTTTT---SSS--
--SS-HHHHHSS---S-S--
--SS-TTTTTS----S-S--
--SS-SGGGTSS---S-S--
--SS-TTTTTTT---S-S--
--SS-TTTTTSS---S-S--
--SS-SGGGTS----S-S--
--SS-HHHHHTT---S-S--
--SS-HHHHHSS---S-S--
--SS-HHHHHTT---SSS--
--SS-HHHHHTT---SSS--
--SS-SGGGTS----S-S--
--SS-TTTTTS----S-S--
--S--TTTTTSS---S-S--
--SS-TTTTTTT---SSS--
--SS-TGGGTS----SSS--
--SS-HHHHHTT---SSS--
--SS-HHHHHTT---SSS--
--SS-TTTTTTT---SSS--
--SS-TTTTTSS---S-S--
--SS-TTTTTSS---SSS--
--S--TTTTTSS---S-S--
--SS-TTTTTSSS--SSS--
--SSTHHHHHS----SSS--
--SS-TTTTTTT---S-S--
--SS-TGGGTSS---SSS--
--SS-HHHHHTT---S-S--
--SS-HHHHHS----S-S--
--SS-TTTTTSS---S-S--
--SS-TTTTTS----SSS--
--SS-SHHHHS----S-S--
--SS-TTTTTSS---S-S--
--SS-TTTTTS----S-S--
--SS-HHHHHS----SSS--
--SS-TTTTTSS---S-S--
--SS-TTTTTSS---SSS--
--SS-HHHHHSS---SSS--
--SS-HHHHHSS---S-S--
--SS-HHHHHSS---S-S--
--SS-TTTTTTT---S-S--
--S--TGGGTSS---S-S--
--SS-HHHHHSS---S-S--
--S--TGGGTSS---SSS--
--SS-HHHHHSS---S-S--
--SS-TGGGTTT---SSS--
--SS-TTTTTSS---S-S--
--SS-TTTTTTT---SSS--
--SS-TTTTTS----S-S--
--SS-TGGGTSS---S-S--
--SS-TTTTTSS---SSS--
--SS-TTTTTSS---S-S--
--SS-HHHHHSS---S-S--
--SS-TTTTTSS---S-S--
--SS-HHHHHSS---S-S--
--SS-HHHHHTT---SSS--
--SS-TTTTTSS---S-S--
--SS-TTTTTSS---SSS--
--SS-TGGGTSS---S-S--
--SS-SGGGTSS---SSS--
--SS-TTTTTS----SSS--
--SS-TTTTTSS---S-S--
--SS-SGGGTSS---SSS--
--SS-HHHHHTT---SSS--
--SS-HHHHHS----S-S--
--SS-TGGGTTT---SSS--
--SS-SGGGTS----S-S--
--SS-TTTTTTT---S-S--
--SS-HHHHHTT---S-S--
--SS-HHHHHSS---SSS--
--SS-HHHHHTT---S-S--
--SS-TGGGTSS---SSS--
--SS-TTTTTSS---SSS--
--SS-HHHHHTT---S-S--
--SS-HHHHHTT---S-S--
--SSTTTTTTS----S-S--
--SS-HHHHHS----SSS--
--SS-TTTTTSS---SSS--
--SS-HHHHHTT---SSS--
--SS-TTTTTSS---SSS--
--SS-TTTTTSS---SSS--
--SS-TGGGTSS---SSS--
--SS-TTTTTSS---S-S--
--SS-TTTTTSS---SSS--
--SS-TGGGTSS---S-S--
--SS-TTTTTTT---S-S--
--SS-TTTTTTT---SSS--
--SS-TGGGTSS---SSS--
--SS-THHHHS----S-S--
--SS-TGGGTS----SSS--
--SS-SGGGTTT---S-S--
--SS-TTTTTTT---S-S--
--SS-TTTTTSS---SSS--
--SS-TTTTTSS---SSS--
--SS-HHHHHTT---SSS--
--SS-TTTTTTT---SSS--
--S--TTTTTSS---S-S--
--SS-TTTTTS----S-S--
--SS-HHHHHS----S-S--
--SS-TTTTTSS---SSS--
--SS-HHHHHSS---S-S--
--SS-TTGGGSS---SSS--
--SS-HHHHHSS---S-S--
--SS-TGGGTTT---S-S--
--SS-HHHHHSS---SSS--
--SS-TTGGGS----S-S--
--SS-HHHHHSS---S-S--
--SS-TTGGGSSS--S-S--
--SS-TTGGGSSS--S-S--
--SS-HHHHTTT---S-S--
--SS-TTTTTSSS--S-S--
--SS-HHHHTSS---S-S--
--SS-HHHHHSS---SSS--
--SS-HHHHHTT---S-S--
--S--HHHHHSS---S-S--
--SS-HHHHHSS---SSS--
--SS-HHHHHSS---S-S--
--SSTTGGGTSS---SSS--
--SS-SHHHHSS---S-S--
--SS-HHHHHS----S-S--
--SS-HHHHHTT---S-S--
--SS-HHHHTTT---SSS--
--S--STTTSSS---S-S--
--SS-HHHHHSS---S-S--
--SS-HHHHSSS---S-S--
--SS-HHHHHTT---S-S--
--SS-HHHHHTT---S-S--
--SS-HHHHHSS---SSS--
--SS-TTTTTTT---SSS--
--SS-SHHHHTT---SSS--
--SS-TGGGTSS---S-S--
--SS-HHHHHSS---S-S--
--S--HHHHTTT---S-S--
--SS-TTTTTS----S-S--
--SS-TTTBTTB---S-S--
--SS-GGGBTTB---SSS--
--SS-GGGGTSS---S-S--
--SS-TTTTTSS---S-S--
--SS-HHHHHSS---SSS--
--SS-TTTTTSS---SSS--
--SS-HHHHHSS---S-S--
--SS-TTTTTSS---SSS--
--SS-TTTTTSSS--SSS--
--SS-HHHHHTT---SSS--
--SS-TTTTTTT---S-S--
--SS-HHHHHTT---SSS--
--SS-TTTTTS----S-S--
--SS-TTTTTSS---S-S--
--SS-TTTTTSS---S-S--
--SS-GGGTTS----S-S--
--SSTHHHHTTT---S-S--
--SS-HHHHHTT---S-S--
--SS-HHHHHTT---S-S--
--SS-TTTTTSS---SSS--
--SS-SHHHHS----SSS--
--SS-TTTTTTT---SSS--
--SS-TGGGTSSS--SSS--
--SS-HHHHHTT---SSS--
--SS-TTTTTSS---SSS--
--SS-TTTTTSS---SSS--
--SS-TTTTTSS---SSS--
--SS-HHHHHSS---SSS--
--SS-TTTTTTT---SSS--
--SS-HHHHHTT---S-S--
--SS-HHHHHTT---S-S--
--SS-HHHHHS----SSS--
--SS-GGGTSS----SSS--
--SS-TGGGTSSS--S-S--
--SS-TTTTTSS---SSS--
--SS-HHHHHTT---SSS--
--SS-TTTTTS----S-S--
--SS-TTTTTSS---S-S--
--SS-TTTTTS----S-S--
--SS-HHHHHSS---SSS--
--SS-HHHHHS----SSS--
--SS-HHHHHSSS--SSS--
--SS-GGGGTTT---S-S--
--SS-TTTTTSS---SSS--
--SS-HHHHHSS---S-S--
--SS-TTGGGSS---S-S--
--SS-HHHHHTT---SSS--
--SS-TTTTTSS---SSS--
--SS-TTTTTSS---SSS--
--S-TTGGGTSS---SSS--
--SS-TTTTTSS---SSS--
--SS-HHHHHSS---S-S--
--SS-TTTTTSS---S-S--
--SS-TTTTTSS---SS---
--SS-TTTTTSS---S-S--
--SS-TTTTTSS---S-S--
--SS-HHHHHTT---S-S--
--SS-HHHHHSS---SSS--
--SS-HHHHHTT---SSS--
--SS-HHHHHSS---S-S--
--SS-TTTTTSS---S-S--
--SS-TTTTTSS---S-S--
--S--TTTTTSS---S-S--
--SS-HHHHHSS---S-S--
--SS-HHHHHSSS--S-S--
--SS-TTTTTSS---S-S--
--STTTTGGGSS---S-S--
--SSSTTGGGSSS--S-S--
--STTTTGGGSSS--S-S--
--STTTTGGGSS---S-S--
--STTTTTTTSS---S-S--
--STTTTGGGSSS--SSS--
--SS-TTTTTTT---S-S--
--SS-TTGGGSS---SSS--
--SS-TTGGGSSS--SSS--
--STTTTTTTTT---S-S--
--SS-TTTTTSS---S-S--
--SS-TTGGGSSS--S-S--
--SS-TTTTTSS---S-S--
--SS-TTTTTSSS--SSS--
--SS-TTTTTSS---S-S--
--SS-TTTTTSS---SSS--
--SS-TTTTTSS---SSS--
--SS-HHHHHSS---S-S--
--SS-TTTTTSS---SSS--
--SS-STTTSS----S-S--
--SS-HHHHHTT---S-S--
--SS-TTTTTS----S-S--
--SS-HHHHHSS---SSS--
--SS-HHHHHTT---SSS--
--SS-HHHHTTT---SSS--
--SS-HHHHHS----S-S--
--SS-TGGGTTT---SSS--
--SS-HHHHHTT---SSS--
--SS-TTTTTS----SSS--
--SS-TTTTTSSS--SSS--
--S--TTGGGSS---S-S--
--SS-HHHHHTT---S-S--
--SS-HHHHHSS---SSS--
--SS-HHHHHSS---SSS--
--SS-TTTTTSS---SSS--
--SS-TTGGGSS---SSS--
--SS-SHHHHSS---SSS--
--SS-SGGGTSS---S-S--
--SS-HHHHHTT---S-S--
--SS-TTTTTSS---SSS--
--SS-TTTTTSS---SSS--
--SS-TTTTTSS---S-S--
--SS-SHHHHS----S-S--
--SS-TTTTTS----SSS--
--SS-TTTTTS----SSS--
--SS-TTTTTS----S-S--
--SS-TGGGTS----S-S--
--SS-TTTTTSS---S-S--
--SS-SGGGTS----S-S--
--SS-TGGGTS----SSS--
--SS-HHHHHTT---SSS--
--SS-TGGGTSS---SSS--
--SS-SHHHHSS---SSS--
--SS-TTTTTSS---S-S--
--SS-TTTTTSS---SSS--
--SS-HHHHHTT---SSS--
--SS-TTGGGSS---SSS--
--SS-TTTTSSSS--S-S--
--SS-TTGGGSSS--S-S--
--SS-TTTTTSS---SSS--
--SS-TTTTTSS---S-S--
--SS-TTTTTSS---S-S--
--SS-TTTTTSS---S-S--
--SS-TTTTTSS---S-S--
--SS-TTGGGSSS--S-S--
--SS-TGGGTSS---SSS--
--SS-TTTTTSS---S-S--
--SS-TTTTTTT---SSS--
--SS-TTTTTSS---S-S--
--SS-TTTTTTT---S-S--
--SS-TTTTTTT---S-S--
--SS-TTTTTSS---S-S--
--SS-TTTTTSS---S-S--
--SS-HHHHHSS---S-S--
--SS-TGGGTSS---SSS--
--SS-TTGGGSS---SSS--
--SS-TTTTTTT---S-S--
--SS-TTTTTSS---SSS--
--SS-TTGGGSS---S-S--
--SS-TTTTTSS---S-S--
--SS-HHHHHTT---SSS--
--SS-TTTTTSS---SSS--
--SSTHHHHHTT---S-S--
--SS-TTTTTSS---SSS--
--SS-HHHHHSS---S-S--
--SS-HHHHTTT---S-S--
--SS-TGGGTSS---S-S--
--SS-TGGGTSS---S-S--
--SS-SGGGTSS---SSS--
--SS-HHHHSS----SSS--
--SS-TTTTTSS---SSS--
--SS-TGGGTSS---S-S--
--SS-HHHHHTT---SSS--
--SS-HHHHHTT---S-S--
--S--TTTTTSS---S-S--
--SS-HHHHHSS---S-S--
--SS-HHHHHTT---S-S--
--SS-TTTTTSS---SSS--
--SS-HHHHHSS---S-S--
--SS-HHHHHSS---S-S--
--SS-SGGGTSS---SSS--
--SS-TTTTTTT---S-S--
--SS-HHHHHTT---S-S--
--SS-TTTTTSS---SSS--
--SS-TGGGTSS---SSS--
--SS-HHHHHSS---SSS--
--SS-SHHHHTT---S-S--
--SS-HHHHHSS---SSS--
--SS-HHHHHSS---S-S--
--SS-SHHHHSS---SSS--
--SS-HHHHHSSS--SSS--
--SS-HHHHHTTS--SSS--
--SS-HHHHHSSS--SSS--
--SS-HHHHHTT---SSS--
--SS-TGGGTSSS--SSS--
--SS-HHHHHSS---SSS--
--SS-HHHHHSSS--SSS--
--SS-HHHHHSS---S-S--
--SS-HHHHHSS---SSS--
--SSTHHHHHSSS--SSS--
--SS-HHHHHSS---SSS--
--SS-HHHHHSS---SSS--
--SS-TGGGTSSS--SSS--
--S-TTTTTTSS---S-S--
--SS-SHHHHSS---S-S--
--SS-HHHHHTT---SSS--
--SS-HHHHHS----SSS--
--SS-SSTTTS----SSS--
--SS-HHHHTSSS--S-S--
--SS-HHHHTTT---S-S--
--SS-TTTTTSS---S-S--
--SS-TGGGTSS---S-S--
--SS-HHHHHSS---S-S--
--SS-TTGGGSSS--S-S--
--SS-TTTTTSS---S-S--
--SS-TTTTTSSS--S-S--
--SS-TTTTSSS---SSS--
--SS-HHHHHSS---S-S--
--SS-TTGGGSSS--S-S--
--SS-TTTTTSS---S-S--
--SS-TTTTTSS---S-S--
--SS-TTGGGSSS--SSS--
--SS-TTGGGS-S--S-S--
--SS-TTGGGSSS--S-S--
--SS-TTTTTSSS--S-S--
--SS-TTTTTSSS--S-S--
--SS-HHHHSSSS--S-S--
--SS-TTGGGSSS--SSS--
--SS-TTTTTSSS--S-S--
--SS-TTTTTSSS--SSS--
--SS-TTGGGSSS--S-S--
--SS-TTTTTSSS--S-S--
--SS-TTGGGSSS--S-S--
--SS-TTGGGSSS--S-S--
--SS-TTGGGSSS--S-S--
--SS-TTTTTSSS--S-S--
--SS-TTTTTS-S--S-S--
--SS-HHHHHSSS--S-S--
--SS-HHHHHSSS--S-S--
--SS-TTGGGSSS--S-S--
--SS-HHHHTSSS--S-S--
--SS-HHHHTSSS--S-S--
--SS-TTGGGS-S--S-S--
--SS-TTGGGS-S--S-S--
--SS-HHHHSS-S--S-S--
--SS-TTGGGSSS--SSS--
--SSTTTGGGSSS--S-S--
--SS-TTGGGSSS--SSS--
--SS-HHHHTSSS--S-S--
--SS-TTGGGSSS--SSS--
--SS-HHHHTSSS--SSS--
--SS-TTGGGS-S--S-S--
--SS-TTGGGSSS--S-S--
--SS-HHHHHSSS--S-S--
--SS-TTTTTSSS--S-S--
--SS-TTGGGSSS--S-S--
--SS-TTTTSSSS--S-S--
--S--TTTTTSSS--S-S--
--SS-TGGGGSSS--SSS--
--SS-HHHHTSSS--S-S--
--SS-HHHHHSSS--S-S--
--SS-TTTTSSSS--S-S--
--SS-TTGGGSSS--S-S--
--SS-TTTTTSSS--S-S--
--SS-HHHHHSSS--S-S--
--SS-HHHHTSSS--S-S--
--SS-TTGGGSSS--SSS--
--SS-TTGGGSSS--S-S--
--SSTHHHHTS-S--S-S--
--SS-HHHHHSSS--S-S--
--SS-TGGGGSSS--S-S--
--SS-HHHHHSSS--S-S--
--SSSHHHHHSSS--S-S--
--SS-TTGGGSSS--SS---
--S--TTGGGSSS--S-S--
--SS-TTGGGSSS--S-S--
--SS-HHHHTSSS--S-S--
--SS-TTGGGS-S--S-S--
--SS-HHHHTSS---S-S--
--SS-HHHHHSS---S-S--
--SS-HHHHHSS---S-S--
--SS-HHHHSSS---SSS--
--SS-HHHHTS----S-S--
--SSSHHHHHSS---S-S--
--SS-HHHHSS----S-S--
--SS-HHHHTS----S-S--
--SS-HHHHSS----S-S--
--SS-TTGGGTT---S-S--
--SS-HHHHSSS---S-S--
--SS-HHHHHTT---S-S--
--SS-HHHHHSS---S-S--
--SS-TTTTTSS---S-S--
--SS-TTGGGSSS--SSS--
--SS-TTTSSSSS--S-S--
--SS-TTTTSS-S--SSS--
--SS-TTGGGS----S-S--
--SS-TTGGGSSS--S-S--
--SS-TTTTTSS---S-S--
--SS-HHHHTSS---S-S--
--SS-HHHHHSS---S-S--
--SS-TTTTTS----S-S--
--SS-TTTTTSS---S-S--
--SS-TTGGGSS---S-S--
--SS-TTGGGSSS--S-S--
--SS-TTGGGSSS--S-S--
--SS-HHHHSSSS--S-S--
--SS-TTGGGSSS--S-S--
--SS-TTGGGSSS--S-S--
--SS-TTTTSSS---S-S--
--SS-TTGGGSS---S-S--
--SS-TTGGG-SS--S-S--
--SS-TTGGGSSS--S-S--
--SS-HHHHHSS---S-S--
--SS-HHHHHSSS--S-S--
--SS-TTGGGSSS--S-S--
--SS-TTTSSSSS--S-S--
--SS-TTGGGSSS--S-S--
--SS-TTTTTSSS--S-S--
--S--TTTTT-SS--S-S--
--SS-TTTTTSSS--S-S--
--SS-TTGGGSSS--S-S--
--SS-TTGGGSSS--S-S--
--SSTTTGGGSSS--S-S--
--SS-TTGGGSSS--S-S--
--SS-TTTTTSSS--S-S--
--SS-TTGGGSSS--S-S--
--SS-TTGGGSSS--S-S--
--SS-TTGGG-SS--S-S--
--SS-HHHHTS-S--S-S--
--SS-TTTTSSSS--SSS--
--SS-TTGGGSSS--S-S--
--SS-TTGGGSSS--S-S--
--SS-TTGGGSSS--S-S--
--SS-TTGGGSSS--S-S--
--SS-TTGGGSSS--S-S--
--SS-TTGGGSSS--S-S--
--SS-TTTTTSSS--SSS--
--SS-TTGGG-SS--S-S--
--SS-TTTTTSSS--S-S--
--SS-TTGGGSSS--S-S--
--SS-TTGGGSSS--S-S--
--SS-HHHHTSSS--S-S--
--SS-TTGGGSSS--S-S--
--SS-TTGGGSSS--S-S--
--SS-TTTTTSSS--SSS--
--SS-TTGGGSSS--S-S--
--SS-TTGGGSSS--S-S--
--SS-TTGGGSSS--S-S--
--SS-HHHHTSSS--SSS--
--SS-TTTTTSSS--S-S--
--SS-TTTTTSSS--S-S--
--SS-TTGGG-SS--S-S--
--SS-TTGGGSSS--S-S--
--SS-TTTTTSSS--S-S--
--SS-TTGGGSS---S-S--
--SS-TTGGGTT---S-S--
--SS-TTTTTSS---S-S--
--SS-TTTTTSSS--SSS--
--SS-TTGGGSS---SSS--
--SS-TGGGTS----SSS--
--SS-HHHHHSS---SSS--
--SS-TTTTTSS---S-S--
--SS-HHHHHTT---S-S--
--SS-TTTTTS----S-S--
--SS-TTTTTSS---S-S--
--SSTTTTTTSS---S-S--
--SS-TGGGTSS---SSS--
--S--TTTTTS----S-S--
--SS-TTTTTSS---S-S--
--SS-TGGGTTT---SSS--
--SS-TGGGTS----S-S--
--SS-TGGGSSS---S-S--
--SS-HHHHHSS---S-S--
--SS-HHHHHTT---S-S--
--SS-HHHHSSS---SSS--
--SS-TTTTTSSS--S-S--
--SS-HHHHHS----S-S--
--SS-HHHHHTT---S-S--
--SS-TTTTTSS---SSS--
--SS-HHHHHSS---SSS--
--SS-TTTTTSS---S-S--
--SS-TTTTTSS---SSS--
--SS-TTTTTTT---SSS--
--SS-HHHHHTT---SS---
--SS-TTTTTSS---S-S--
--SS-TTTTTSS---S-S--
--SS-HHHHHSS---S-S--
--S--HHHHHTT---S-S--
--SS-HHHHHTT---SSS--
--SS-TTTTTSS---S-S--
--SS-HHHHHSSS--SSS--
--SS-TTTTTSS---S-S--
--SSTTTTTTTT---S-S--
--SS-TGGGTTT---SSS--
--SS-HHHHHTT---S-S--
--SS-TTTTTS----S-S--
--SS-TGGGTTT---SSS--
--SS-TGGGTS----S-S--
--SS-TTTTTSS---SSS--
--SS-TTTTTTT---SSS--
--SS-TGGGTS----SSS--
--SS-HHHHHS----SSS--
--SS-SHHHHSS---SSS--
--SS-HHHHHTT---S-S--
--SS-TTTTTSS---S-S--
--SS-TGGGTS----S-S--
--SS-TGGGTS----SSS--
--SS-TTTTTS----S-S--
--SS-TTTTTTT---SSS--
--SS-SGGGTSS---S-S--
--SS-TTTTSSS---S-S--
--S--TTTTTSS---S-S--
--SS-TTTTTSS---S-S--
--SS-TGGGTSS---S-S--
--SS-TTGGGSS---S-S--
--SS-TTTTSSS---S-S--
--SS-TTGGGSS---S-S--
--SS-TTGGGSS---S-S--
--SS-TTTTTTT---S-S--
--SS-TTTTTTT---SSS--
--SS-GGGGTSS---S-S--
--SS-TTTTTSS---SSS--
--SS-TTTTTSS---S-S--
--SS-HHHHHTT---SSS--
--SS-TGGGTSS---SSS--
--SS-TTGGGSS---SSS--
--SS-TTTTTS----SSS--
--SS-SGGGTS----S-S--
--SS-TTGGGSS---SSS--
--SS-TTTTTSS---SSS--
--SS-TTTTTSS---SSS--
--SS-TTTTTS----SSS--
--SS-TTTTTSS---S-S--
--SS-TTTTSSS---S-S--
--SS-TTGGGSS---S-S--
--SS-TTGGGSS---S-S--
--SS-TTTTTSS---S-S--
--SS-TTTTTTT---S-S--
--SS-TTTTTSS---S-S--
--SS-TTTTTSS---SSS--
--SS-TTTTTSS---SSS--
--SS-TTTTTSSS--S-S--
--SS-TTTTTSS---S-S--
--SS-TTTTTTT---S-S--
--SS-TTTTTTT---S-S--
--SS-HHHHTSS---S-S--
--SS-TTGGGSS---S-S--
--SS-TTGGGSS---S-S--
--SS-TTTTTSS---S-S--
--S-TTTTTTSS---S-S--
--SS-TGGGTSS---SSS--
--SS-HHHHHSS---S-S--
--SS-TTTTTSS---SSS--
--SS-TTTTTSS---S-S--
--SS-GGGGTSS---SSS--
--SS-HHHHHS----SSS--
--SS-HHHHHSS---SSS--
--SS-HHHHHSS---SSS--
--SSTHHHHHTT---SSS--
--SS-TTTTTSS---S-S--
--SS-TTTTTSS---S-S--
--SS-HHHHHSS---S-S--
---S-TTTTTSS---SSS--
--SS-HHHHHTT---S-S--
--SS-HHHHHTT---S-S--
--SS-HHHHHTT---S-S--
--SS-TTTTTSS---S-S--
--SS-HHHHHSSS--SSS--
--SS-HHHHHTT---S-S--
--SS-HHHHHTT---S-S--
--SS-HHHHHSS---S-S--
--SS-HHHHHSS---S-S--
---S-HHHHHSS---SSS--
--SS-HHHHHSS---SSS--
---S-TTTTTTT---S-S--
---S-HHHHHSS-S-S-S--
-----HHHHHS----SSS--
-----HHHHHS----S-S--
--SS-HHHHHSS---S-S--
--SS-HHHHHSS---S-S--
-----HHHHHSS---S-S--
--SS-HHHHHS----S-S--
---S-HHHHHTT---S-S--
--S--HHHHSSS---S-S--
--S--HHHHHSS---S-S--
--S--HHHHHSS---S-S--
--SS-TTTTSSS---S-S--
--S--TTTTTTT---S-S--
--SS-HHHHHTT---S-S--
--SS-TGGGTS----S-S--
--SS-TGGGTSS---S-S--
--SS-HHHHHTT---S-S--
--SS-TTTTTSS---S-S--
--SS-TTTTTTT---S-S--
--S--HHHHHTT---S-S--
--SS-HHHHHS----S-S--
--SS-HHHHHTT---S-S--
--SS-HHHHSS----S-S--
--SS-TTTTTSS---S-S--
--SS-HHHHHTT---S-S--
--SS-TGGGTSS---S-S--
--SS-TGGGTSS---S-S--
--SS-TGGGTSS---S-S--
--SS-TTTTTS----SSS--
--SS-HHHHHTT---S-S--
--SS-TTTTTSS---S-S--
--SS-TGGGTSS---SSS--
--SS-TGGGTSS---SSS--
--SS-HHHHHSS---SSS--
--SS-HHHHSSS---SSS--
--SS-HHHHHSSS--SSS--
--SS-SGGGTSS---SSS--
--SS-GGGGTTT---SSS--
--SS-TTTTTSS---S-S--
--SS-HHHHTSS---S-S--
--S-THHHHHSS---S-S--
--SS-TTTTTSS---S-S--
--SS-TTTTTSS---S-S--
--SS-HHHHHSS---S-S--
--SS-HHHHHSS---S-S--
--SS-HHHHHTT---S-S--
--SS-TGGGTTT---SSS--
--SS-TTTTTS----S-S--
--SS-TTTTTSS---S-S--
--SS-HHHHHTT---S-S--
--SS-HHHHHSS---SSS--
--SS-HHHHHSS---S-S--
--SS-HHHHHTT---SSS--
--SS-HHHHHSS---S-S--
--SS-HHHHHTT---S-S--
--SS-TGGGTSS---S-S--
--SS-HHHHHSS---S-S--
--SS-HHHHHTT---S-S--
--SS-TTTTTTT---SSS--
--SS-TTTTTSS---S-S--
--SS-TTTTTTT---S-S--
--SS-HHHHHSS---S-S--
--SS-HHHHHSS---SSS--
--SS-HHHHHTT---S-S--
--SS-TTTTTSS---S-S--
--SS-TTTTTSS---S-S--
--SS-HHHHHSS---S-S--
--SS-HHHHHSS---S-S--
--SS-HHHHHTT---S-S--
--SS-HHHHHTT---SSS--
--SS-HHHHHTT---S-S--
--SS-SGGGTSS---SSS--
--SS-TGGGTTT---S-S--
--SS-HHHHHSS---S-S--
--SS-HHHHHSS---S-S--
--SS-HHHHHTT---SSS--
--SS-HHHHHTT---S-S--
--SS-HHHHHTT---SSS--
--SS-HHHHHSS---S-S--
--SSTTTTTTSS---S-S--
--SS-HHHHHTTS--SSS--
--SS-HHHHHTT---S-S--
--SS-TTTTTSS---S-S--
--SS-TTTTTSS---S-S--
--SSSTTTTTSS---S-S--
--SS-HHHHHTT---SSS--
--SS-HHHHHSS---SSS--
--SS-HHHHHTT---SSS--
--SS-HHHHHTT---S-S--
--SS-HHHHHTT---S-S--
--SS-TTTTTSS---S-S--
--SS-GGGGTSS---S-S--
--S-THHHHHSS---S-S--
--S--TTTTTSS---SSS--
--SS-TTTTTSS---S-S--
--SS-TGGGTTT---S-S--
--SS-HHHHHTT---SSS--
--SS-HHHHTTT---S-S--
--SS-TTGGGSS---S-S--
--SS-SHHHHS----S-S--
--SS-TTTTTSSS--SSS--
--SS-HHHHHSS---SSS--
--SS-HHHHHTT---SSS--
--SS-TTTTTTT---S-S--
--SS-TGGGGSS---S-S--
--SS-HHHHHTT---S-S--
--SS-TTTTTSS---S-S--
--SS-TTTTTSS---S-S--
--SS-HHHHHSS---SSS--
--SS-HHHHHSS---S-S--
--SS-HHHHHTT---S-S--
--SS-HHHHHTT---SSS--
--SS-SHHHHSS---S-S--
--S--HHHHHSS---SSS--
--SS-TTTTTSSS--SSS--
--SS-HHHHHTTS--S-S--
--SS-HHHHHSS---SSS--
--SS-HHHHHSS---SSS--
--SS-HHHHHTT---SSS--
--SS-HHHHSSSS--S-S--
--SS-HHHHHSSS--S-S--
--SS-TTTTTTT---SSS--
--SS-TGGGTTT---SSS--
--SS-HHHHHTT---S-S--
--SS-TTTTTSS---S-S--
--SS-HHHHSSS---S-S--
--SS-TTTTTSS---S-S--
--S--HHHHHSS---S-S--
--SS-HHHHHS----S-S--
--SS-TGGGTSS---S-S--
--SSSTGGGTSS---S-S--
--SS-HHHHHTT---S-S--
--SS-TTTTTSS---S-S--
--SS-HHHHTTT---S-S--
--SS-TTTTTSS---S-S--
--SS-TTTTTSS---S-S--
--SS-TTTTTTT---SSS--
--SS-TGGGTSS---S-S--
--SS-HHHHHTT---S-S--
--SS-HHHHHTT---S-S--
--SS-TTTTTSS---S-S--
--SS-HHHHHTT---SSS--
--SS-TTTTTSS---S-S--
--SS-GGGGTS----S-S--
--SS-TTTTTSS---SSS--
--SS-TTTTTS----S-S--
--SS-TTTTTS----S-S--
--SS-HHHHHS----S-S--
--SS-TTTTTS----S-S--
--SS-HHHHHTT---S-S--
--SS-HHHHHTT---S-S--
--SS-TTTTSSSS--S-S--
--SS-HHHHHSS---S-S--
--SS-TTGGGSS---SSS--
--SS-HHHHHSS---S-S--
--SSTTTTTTSS---SSS--
--SS-TTTTTSS---S-S--
--SS-TTGGGTT---S-S--
--SS-TTTTTSS---S-S--
--SS-TGGGTSS---SSS--
--SS-TGGGTSS---SSS--
--SS-TGGGTS----S-S--
-TTS-HHHHHSS---SSS--
--SS-HHHHHTT---SSS--
--SS-HHHHHS----S-S--
--SS-GGGGTSS---S-S--
--SS-TTTTTTT---SSS--
--SS-HHHHHSS---S-S--
--SS-TTTTTTT---SSS--
--SS-TTTTTSS---SSS--
--SS-TTTTTSS---SSS--
--SS-HHHHHTT---SSS--
--SS-TTTTTSS---S-S--
--SS-TTTTTSS---SSS--
--SS-TTTTTSS---S-S--
--SS-TTTTTSS---SSS--
--SS-SHHHHS----SSS--
--SS-TTTTTSS---SSS--
--SS-TTTTTTT---S-S--
--SS-HHHHHSS---S-S--
--SS-TTTTTSS---S-S--
--SS-TTTTTTT---S-S--
--SS-HHHHHTT---S-S--
--SS-HHHHHTT---SSS--
--SS-HHHHHTT---S-S--
--SS-HHHHHTT---S-S--
--SS-HHHHHTT---S-S--
--SS-TTTTTSS---SSS--
--SS-SHHHHSS---S-S--
--SS-TTTTTSS---SSS--
--SS-HHHHHTT---S-S--
--SS-TTTTTTT---SSS--
--SS-TTTTTSS---SSS--
--SS-TTGGGSS---SSS--
--SS-HHHHHS----SSS--
--SS-TTTTSSS---SSS--
--SS-TTTTTTT---SSS--
--SS-HHHHHSS---S-S--
--SS-TTTTTSS---S-S--
--SS-HHHHHTT---S-S--
--SS-TTTTTSS---S-S--
--SS-TTTTTSS---S-S--
--SS-HHHHHSS---S-S--
--SS-HHHHHTT---S-S--
--SS-HHHHHSS---SSS--
--SS-TTTTTS----S-S--
--SS-TGGGTS----S-S--
--SS-TTTTTTT---SSS--
--SS-TTTTTSS---S-S--
--SS-HHHHHSS---S-S--
--SS-SHHHHSS---SSS--
--SS-HHHHHSS---S-S--
--SS-SGGGTS----SSS--
--SS-HHHHHSS---S-S--
--SS-TGGGTSS---S-S--
--SS-SHHHHTT---S-S--
--SS-TTTTSSSS--SSS--
--SS-TGGGTSS---S-S--
--SS-TGGGTTT---SSS--
--SS-TGGGTS----SSS--
--SS-TGGGTS----S-S--
--SS-HHHHHSS---S-S--
--SS-HHHHTTT---SSS--
--SS-TTTTTSS---S-S--
--SS-HHHHHTT---SSS--
--SS-HHHHHTT---SSS--
--SS-HHHHHTTS--S-S--
--SS-TTGGGTT---S-S--
--SS-TTGGGSS---S-S--
--SS-TTTTTTT---S-S--
--SS-HHHHHS----S-S--
--SS-TTTTTSS---SSS--
--SS-TTTTTSS---S-S--
--SS-TTTTTS----S-S--
--SS-SGGGTS----S-S--
--SS-SHHHHSS---SSS--
--SS-TTTTTSS---SSS--
--SS-TGGGTS----S-S--
--SS-HHHHHSS---SSS--
--SS-GGGGSSS---SSS--
--SS-HHHHHTT---SSS--
--SS-TTTTTTT---S-S--
--SS-GGGGTSS---SSS--
--SS-TTTTTSS---S-S--
--SS-TTTTTSS---S-S--
--SS-HHHHHSS---S-S--
--SS-TGGGTSS---S-S--
--SS-HHHHHS----S-S--
--SS-HHHHHTT---S-S--
--SS-HHHHHTT---S-S--
--SS-TTTTTSS---S-S--
--SS-TGGGTSS---SSS--
--SS-TGGGTSS---S-S--
--SS-HHHHHS----S-S--
--SS-HHHHHSS---S-S--
--SS-TTTTTS----SSS--
--SS-HHHHHSS---S-S--
--SS-TTTTTTT---SSS--
--SS-HHHHHTT---SSS--
--S--HHHHHSS---S-S--
--SS-HHHHHTT---S-S--
--SS-HHHHHTT---S-S--
--SS-SHHHHSS---SSS--
--SS-TTTTTSS---SSS--
--SSTHHHHHSS---SSS--
--SS-HHHHHSS---S-S--
--SS-HHHHHSS---S-S--
--SSTTTTTTSS---SSS--
--SS-HHHHHSSS---SS--
--SSTHHHHHSSS--SSS--
--SS-HHHHHSSS--SSS--
--SS-HHHHHSSS--SSS--
--SS-HHHHTTT---SSS--
--S---HHHHSS---SSS--
--SSTHHHHHSSS--SSS--
--SS-HHHHHSS---SSS--
--SSGGGGTTTT---S-S--
--SS-HHHHHSSS--SSS--
--SS-HHHHHTTS--SSS--
--SS-HHHHTTT---SSS--
--S-THHHHHSS---SSS--
--SSTHHHHHSSS--SSS--
--SS-HHHHHSS---SSS--
--SS-GGGTSSS---SSS--
--SS-HHHHHSS---S-S--
--SS-THHHHS----S-S--
--SS-SSTTTSS---S-S--
--SS-HHHHHSS---S-S--
--SSTHHHHHSS---S-S--
--SS-HHHHHTT---S-S--
--SS-TGGGTS----S-S--
--SS-TTTTTSS-----S--
--SS-SHHHHS----S-S--
--SS-HHHHHSS---S-S--
--SS-HHHHHSS---S-S--
--SS-SHHHHS--S-S-S--
--SS-TTTTTS----S-S--
--SS-SHHHHS--S-S-S--
--S--HHHHHSS-----S--
--SS-HHHHHSS---S-S--
--SS-HHHHHSS---S-S--
--SS-HHHHHSS-----S--
--SSGGGGTSS----S-S--
--SS-SHHHHS----S-S--
--SS-TTTTTSS---S-S--
--SS-HHHHHTT---S-S--
--SSTHHHHHSS---S-S--
--SS-HHHHHSS---SSS--
--S-THHHHHSS---S-S--
--SS-HHHHHSS---S-S--
--SS-HHHHTS----S-S--
--S-THHHHHSS---S-S--
--S--HHHHHS----S-S--
--SS-TTTTTSS---S-S--
--SS-SGGGTSS---SSS--
--SS-TTTTTSS---S-S--
--SSTHHHHHTT---SSS--
--SS-HHHHHTT---S-S--
--SS-TTTTTTT---S-S--
--SS-HHHHHSS---S-S--
--SS-HHHHHSS---S-S--
--S--HHHHHTT---S-S--
--SS-HHHHHTT---S-S--
--SS-HHHHHSS---S-S--
--SS-TTGGGSS---S-S--
--SS-HHHHHSS---S-S--
--SSTHHHHTTT---S-S--
--SS-HHHHHTT---SSS--
--SS-HHHHHTT---SSS--
--S--HHHHHTT---S-S--
--SS-HHHHHSS---S-S--
--S--HHHHHSS---SSS--
--SSTTGGGTS----SSS--
--SS-HHHHHSS---S-S--
--SS-GGGTSS----S-S--
--SS-SHHHHSS---SSS--
--SS-TTGGGSS---SSS--
--SS-TGGGTSS---S-S--
--SS-TTTTTTT---S-S--
--SS-HHHHHTT---S-S--
--SS-TTTTTSS---S-S--
--SS-TGGGTSS---S-S--
--SS-TTTTTSS---S-S--
--SS-TTTTTSS---S-S--
--SS-HHHHHTT---S-S--
--SS-HHHHHSS---S-S--
--S--THHHHS----SSS--
--SS-HHHHHSS---SSS--
--SS-SHHHHSS---S-S--
--SSTHHHHHSS---SSS--
--SS-HHHHHSS---SSS--
--SSTTHHHHSS---S-S--
--SS-HHHHHSS---S-S--
--SSTHHHHHSS---SSS--
--SS-HHHHHSS---S-S--
--SS-HHHHHSS---SSS--
--SS-HHHHHSSS--S-S--
--SS-HHHHHSS---SSS--
--SS-HHHHHSS---S-S--
--SS-HHHHHSS---S-S--
--SS-HHHHHTT---S-S--
--SS-HHHHHS----SSS--
--SS-TTTTTTT---S-S--
--SS-TTTTTSS---S-S--
--SS-TTTTTSS---SSS--
--SS-TTTTTSS---S-S--
--SSTTHHHHSS---SSS--
--SS-TTGGGSS---SSS--
--SS-TTTTTSS---SSS--
--SS-SHHHHSS---SSS--
--SS-THHHHSS---SSS--
--SS--HHHHSS---S-S--
--SS-TGGGTSS---S-S--
--SSTTTTTTSS---S-S--
--SS-HHHHHSS---SSS--
--SS-TTTTTSS---S-S--
--SS-TTTTTSS---SSS--
--SS-HHHHHSSS--S-S--
--SS--HHHHS----S-S--
--SS--HHHHTT---SSS--
--SS-TGGGTSS---S-S--
--SS-HHHHTTT---SSS--
--SS-HHHHHTT---S-S--
--SS-HHHHTSS---S-S--
--SS-TGGGGSS---S-S--
--SS-HHHHHSSS--S-S--
--SS-HHHHHSS---S-S--
--S--HHHHSSS---S-S--
--SS-TTTTTS----S-S--
--SS-HHHHHSS---S-S--
--SS-TGGGSSS---S-S--
--SS-SGGGTSS---S-S--
--SS-THHHHTT---SSS--
--SS-HHHHHSS---SSS--
--SS-SGGGTSS---S-S--
--SS-HHHHHTT---S-S--
--S--GGGGTS----SSS--
--SSTTGGGTSS---S-S--
--SS-HHHHHSS---SSS--
--SS-SHHHHTT---SSS--
--SS-HHHHHTT---S-S--
--SS-HHHHHTT---SSS--
--S--HHHHHSS---SSS--
--SS-TGGGGSS---SSS--
--SS-SGGGTSS---SSS--
--SS-SSTTTSS---SSS--
--SS-TGGGTSS---S-S--
--SS-THHHHS----S-S--
--SS-TGGGTSS---S-S--
--SS-TTTTTSS---S-S--
--SS-HHHHTSSS--S-S--
--SSTTHHHHTT---SSS--
--SS-HHHHHTT---SSS--
--SS-HHHHHTT---S-S--
--SS-HHHHHTT---S-S--
--S--HHHHSSS---S-S--
--S-THHHHTSS---S-S--
--SSTHHHHHSS---S-S--
--SS-HHHHTTT---S-S--
--SS-TTTTTSS---S-S--
--S---GGGTSS---S-S--
--SS-HHHHHTT---SSS--
--SS-TGGGTS----S-S--
--SS-TGGGTSS---S-S--
--SS-SSTTTSS---S-S--
--SS--GGGTSS---S-S--
--SS-HHHHHSS---S-S--
--SS-HHHHHSS---SSS--
--SS-TTTTTSS---S-S--
--SS-HHHHHTT---S-S--
--SS--GGGTTT---S-S--
--SS-TGGGTSS---SSS--
--SS-HHHHHTT---SSS--
--SS-HHHHTSS---SSS--
--SS-TTTTTSS---S-S--
--SS-HHHHHSS---SSS--
--SS-HHHHHS----S-S--
--SSTHHHHHSS---SSS--
--SS-HHHHHSS---S-S--
--SS-TTTTTSS---SSS--
--SS-HHHHHS----S-S--
--SS-HHHHHSS---S-S--
--SS-HHHHHSS---SSS--
--SS-TTTTTSS---S-S--
--SS-HHHHHSS---S-S--
--SS-HHHHHSS---SSS--
--SSTTGGGTS----S-S--
--SS-TTTTTSS---SSS--
--S---HHHHTT---SSS--
--SS--HHHHTT---SSS--
--SS-TGGGTS----S-S--
--SS-TTTTTSS---SSS--
--SS--GGGTS----S-S--
--SS-TTTTTTT---S-S--
--SS-TTTTTSS---S-S--
--S--TTTTTSS---S-S--
--SS-HHHHHSS---S-S--
--SS-HHHHHTT---S-S--
--SS-TGGGTSS---SSS--
--SS-TGGGTSS---S-S--
--SS-HHHHHTT---S-S--
--SS-TTTTTS----S-S--
--S--HHHHHSS---SSS--
--SS-HHHHHTT---S-S--
--SS-HHHHHTT---S-S--
--SS-HHHHHTT---S-S--
--SS-THHHHSS---SSS--
--SS-HHHHHTT---SSS--
--SS-TTTTTS----S-S--
--SS-GGGTSSS---S-S--
--SS-TGGGTTT---S-S--
--SS-TTTTTSS---S-S--
--S--HHHHHS----S-S--
--S--HHHHHSS---SSS--
--SSTHHHHHSS---S-S--
--SS-HHHHHTT---S-S--
--SS-TGGGTSS---S-S--
--SS-TTGGGSS---S-S--
--SS-TTGGGSS---S-S--
--SS-TTTTTSS---SSS--
--SS-TTTTTSS---S-S--
--SS-HHHHHTT---S-S--
--SS-HHHHHTT---SSS--
--SS-TTTTTTT---SSS--
--SS-HHHHHTT---S-S--
--SS-HHHHHSS---SSS--
--SS-HHHHHTT---S-S--
--SS-TTTTTTT---SSS--
--SS-HHHHHSS---S-S--
--SS-HHHHHSS---SSS--
--SS-TGGGTTT---SSS--
--SS-HHHHHTT---S-S--
--SS-TTTTTSS---S-S--
--SS-HHHHHTT---SSS--
--SS-HHHHHSS---SSS--
--SS-HHHHHSS---SSS--
--S--HHHHHTT---S-S--
--SS-HHHHTTT---SSS--
--SS-HHHHTTT---S-S--
--SS-HHHHHTT---S-S--
--S--TTGGGTT---S-S--
--S--HHHHTTTS--S-S--
--SS-HHHHHTT---S-S--
--SS-TTGGGTTS--SSS--
--S--SGGGTSS---SSS--
--S--HHHHTSS---S-S--
--SS-TTGGGSSS--S-S--
--SS-TGGGSSS---SSS--
--SS-TGGGTSS---S-S--
--SS-HHHHHSS---S-S--
--SS-GGGGTSS---S-S--
--SS-TTTTTTT---S-S--
--SS-HHHHHSS---S-S--
--SS-TTTTTTT---S-S--
--SS-HHHHHSS---S-S--
--SS-HHHHHSS---S-S--
--S--SGGGTSS---S-S--
--SS-HHHHTTT---S-S--
--SS-TTTTTTT---SSS--
--SS-TTTTTSS---SSS--
--SS-TGGGGTT---SSS--
--SS-SHHHHSS---SSS--
--SS-TTTTTSS---S-S--
--SS-TTTTTSSS--SSS--
--SS-TTTTTTT---SSS--
--SS-HHHHTTT---S-S--
--SS-TTGGGSS---SSS--
--SS-GGGGTS----S-S--
--SS-HHHHHTT---SSS--
--SS-SGGGTTT---S-S--
--SS-TGGGTTT---S-S--
--SS-TGGGTTT---S-S--
--S--TTGGGTT---S-S--
--SS-TTGGGSS---S-S--
--SS-HHHHHS----S-S--
--SS-HHHHHTT---S-S--
--SS-TGGGTSS---S-S--
--SS-TTGGGSS---S-S--
--SS-GGGTSSS---SSS--
--SS-SHHHHSS---SSS--
--SS-HHHHHSS---S-S--
--SS-HHHHHSS---S-S--
--SS-HHHHHSS---S-S--
--SS-HHHHHSS---S-S--
--SS-GGGGSSS---S-S--
--SS-HHHHHTT---S-S--
--SS-HHHHHTT---S-S--
--SS-HHHHHS----S-S--
--SS-TTGGGS----S-S--
--SS-HHHHHTT---S-S--
--SS-HHHHHS----S-S--
--SS-HHHHHTT---S-S--
--SS-TGGGTS----S-S--
--SS-HHHHHSS---S-S--
--SS-TTTTTTT---S-S--
--SS-HHHHHSS---S-S--
--SS-TTTTTSSS--S-S--
--SS-HHHHTSS---SSS--
--SS-HHHHHSS---S-S--
--SS-TTTTTSS---S-S--
--SS-TTTTTSS---S-S--
--SS-TTTTTTT---S-S--
--SS-HHHHHTT---S-S--
--SS-HHHHHS----SSS--
--SS-TTGGGSS---SSS--
--S--TTTTTSS---S-S--
--SS-HHHHHSS---S-S--
--SS-TTTTTSS---S-S--
--SS-HHHHHSS---SSS--
--SS-TTTTTSS---S-S--
--SS-TTTTTSS---SSS--
--SS-TTTTTTT---S-S--
--SS-HHHHHSS---S-S--
--SS-TTTTTSS---S-S--
--SS-HHHHHSS---S-S--
--SS-HHHHHTT---S-S--
--SS-TTTTTSS---S-S--
--SS-TTTTTSS---S-S--
--SS-TTTTTTT---SSS--
--SS-TTTTTSS---S-S--
--SS-HHHHHSS---SSS--
--SS-TTTTTSS---SSS--
--SS-TTTTTSS---S-S--
--SS-SHHHHSSS--SSS--
--SS-HHHHHSS---SSS--
--SS-HHHHHSS---S-S--
--SS-TTTTTSS---S-S--
--SS-HHHHHTT---S-S--
--SS-TTTTTTT---S-S--
--SS-HHHHHTT---S-S--
--SS-HHHHHSS---SSS--
--SS-HHHHHSS---SSS--
--SS-HHHHHSS---S-S--
--SS-HHHHHSS---S-S--
--SS-HHHHSS----S----
--SS-HHHHTS----S----
--SS-HHHHTTT---S----
--SS-TTTTTSS---S----
--SS-HHHHSS----S----
--SS-TTTTTSS---S-S--
--SS-HHHHHSS---S----
--SS-TTTTTSS---S----
--SS-HHHHHS----S----
--SS-HHHHHTT---S----
--SS-HHHHHS--S-S----
--SS-TTTTTSS---S----
--SS-HHHHHSS---S----
--SS-TTTTTSS---S----
--SS-TTTTTSS---S----
--SS-TTTTTSS---S----
--SS-HHHHHSS---S----
--SS-HHHHHSS---S----
--SS-HHHHSSS---S----
--SSSHHHHHSS---S----
--SS-HHHHHTT---S----
--SS-HHHHHSS---S----
--SS-TTTTTTT---S-S--
--SS-HHHHSS----S-S--
--SS-HHHHHTT---S-S--
--SS-TTTTTTT---S-S--
--SS-TTGGGSSS--SSS--
--SS-TTTTTTT---SSS--
--SS-HHHHHSS---S-S--
--SS-HHHHHSS---S----
--SS-GGGGTSS---S----
--SS-HHHHHSS---S----
--SS-HHHHHS----S----
--SS-HHHHHTT---S----
--SS-HHHHHS----S-S--
--SS-HHHHHTT---S-S--
-TT--HHHHHTTS--S-S--
--SS-HHHHHSS---S-S--
--SS-HHHHHS----S----
--SS-HHHHSSS---S----
--SS-HHHHHSS---S----
--S--SHHHHS----S-S--
--SSSHHHHHS----S----
--S--TGGGTSS---S----
--SS-TTTTTSS---S----
--S--HHHHHS----S----
--SSSSHHHHS----S----
--S--SHHHHSS---S-S--
--SSSSHHHHTT---S----
--SSSSHHHHTT---S-S--
--SSSSHHHHSS---S----
--S--SHHHHSS---S----
--S-SHHHHTSS---S----
--SSSHHHHTSS---S-S--
--SS-GGGTTSS---S-S--
--S--HHHHTTT---S-S--
--S--GGGTSSS---S-S--
--S--GGGTTS----S-S--
--SS-GGGTSSS---SSS--
--SS-HHHHTTT---SSS--
--SS-GGGTTTT---SSS--
--SS-TGGGTTT---SSS--
--SS-SHHHHSS---SSS--
--SS-HHHHHTT---SSS--
--SS-SGGGTSS---SSS--
--SS-HHHHHTT---SSS--
--SS-HHHHHTTS--S-S--
--SS-TTTTTSSS--S-S--
--SS-TTTTTSS---S-S--
--SS-HHHHHTTS--S-S--
--SS-TTTTTTT---S-S--
--SS-TTTTTSSS--S-S--
--SS-TTTTTSSS--S-S--
--SS-HHHHHTT---S-S--
--SS-SGGGTSS---S-S--
--SS-HHHHHTT---S-S--
--SS-TTTTTSS---S-S--
--SS-TTTBTTB---SSS--
--SS-TTTTTSS---S-S--
--SS-HHHHHSS---S-S--
--SS-HHHHHTT---S-S--
--SS-TTTTTTT---S-S--
--SS-TTTTTSS---S-S--
--SS-TTTTTTT---S-S--
--SS-HHHHHSS---SSS--
--SS-TTGGGSSS--S-S--
--S--HHHHHSSS--S-S--
--SS-TTTTTSSS--SSS--
--SS-HHHHHSSS--S-S--
--SS-TTTTTSSS--S-S--
--SS-TGGGTSSS--S-S--
--SS-TTTTTSSS--S-S--
--SS-HHHHHSSS--S-S--
--SS-TTTTTTTS--S-S--
--SS-TTTTTSSS--S-S--
--SS-TTTTTSSS--SSS--
--SS-TTTTTSSS--S-S--
--SS-TTTTTSSS--SSS--
--SS-TTTTTSSS--S-S--
--SS-TTTTTSSS--S-S--
--SS-TTTTTSSS--S-S--
--SS-TTTTTSSS--S-S--
--SS-TTTTTSSS--S-S--
--S--TTTTTSSS--S-S--
--SS-TTTTTSSS--SSS--
--SS-HHHHHSSS--S-S--
--SS-HHHHHTT---S-S--
--SS-TTTTTSSS--S-S--
--SS-HHHHHSSS--S-S--
--SS-HHHHHSSS--S-S--
--SS-TTGGGSSS--S-S--
--SS-TTTTTSSS--S-S--
-TTT-TTTTTSS---S-S--
--SS-TTTTTSSS--S-S--
--SS-TTTTTSSS--S-S--
--SS-TGGGTSS---S-S--
--SS-TTTTTSS---S-S--
--SS-TGGGTSS---S-S--
--SS-TGGGTSS---S-S--
--S--HHHHHSSS--S-S--
--S--HHHHTSSS--S-S--
--SS-TTTTTSS---S-S--
--SS-SGGGTSS---SSS--
--SSSTTTTTS----SSS--
--SSSGGGTSSS---SSS--
--S--HHHHHSSS--SSS--
--SS-SHHHHSSS--SSS--
--SS-HHHHHSSS--SSS--
--SS-SHHHHSS---SSS--
--SS-SHHHHSS---SSS--
--SSSTTGGGSS---SSS--
--S--SGGGTSS---SSS--
--SS-TTGGGSS---SSS--
--SS-TTTTTTT---SSS--
--SS-TTTTTSS---SSS--
--SS-HHHHHSS---SSS--
--SS-SGGGTS----S-S--
--SS-TTTTTSS---SSS--
--SS-SGGGTTT---SSS--
--SS-SGGGTS----SSS--
--SS-SHHHHS----S-S--
--SS-HHHHHTT---SSS--
--SS-SSTBTTB---S-S--
--SS-SGGGTSS---S-S--
--SS-SHHHHTT---SSS--
--SS-SGGGTTT---SSS--
--SS-HHHHHTT---S-S--
--SS-TTTTTS----S-S--
--SS-HHHHHSS---SSS--
--SS-HHHHHTT---S-S--
--SS-SGGGTSS---SSS--
--SS-TTTTTSS---SSS--
--SS-SGGGTTT---S-S--
--SS-SGGGTSS---SSS--
--SS-HHHHHSS---SSS--
--SS-SHHHHS----S-S--
--SS-HHHHHTT---SSS--
--SS-TTTTTS----S-S--
--SS-TTTTTS----S-S--
--SS-TTTTTS----S-S--
--SS-TGGGTSS---S-S--
--SS-TGGGTSS---SSS--
--SS-HHHHHTT---SSS--
--SS-HHHHTS----S-S--
--SS-HHHHHTT---S-S--
--SS-HHHHHTT---SSS--
--SS-SHHHHTT---S-S--
--SS-HHHHHS----S-S--
--SS-TTTTTTT---SSS--
--SS-HHHHHTT---S-S--
--SS-GGGTTTT---SSS--
--SS-SHHHHTT---SSS--
--SS-GGGTTTT---SSS--
--SS-SHHHHTT---SSS--
--SS-SHHHHTT---S-S--
--SS-SHHHHTT---S-S--
--SS-HHHHHTT---SSS--
--S--SHHHHTT---S-S--
--SS-SHHHHTT---SSS--
--SS-SHHHHTT---SSS--
--SSSSHHHHSS---S-S--
--SS-SHHHHSS---SSS--
--SS-HHHHHSS---SSS--
--S--SHHHHSS---SSS--
--S--SHHHHSS---SSS--
--SS-SHHHHTT---S-S--
--SS-SHHHHSSS--SSS--
--SSSHHHHTTT---SSS--
--S--TTGGGSS---SSS--
--SS-SGGGTSS---SSS--
--SS-HHHHHTT---S-S--
--SS-TTGGGTT---SSS--
--S--TGGGTSSS--SSS--
--SS-TTTTT-SS--SSS--
--SS-TTTTT-SS--S-S--
--SS-TTGGGSSS--S-S--
--SSSTGGGTSSS--S-S--
--SSSHHHHTSSS--S-S--
--SS-TTGGGTTS--SSS--
--SS-HHHHHTT---SSS--
--SS-HHHHHTTS--SSS--
--SS-HHHHTTTS--S-S--
--SSSTTTTTTT---S-S--
--SSSTTGGGTT---SSTT-
--SSSSHHHHSS---SSS--
--STTHHHHHSS---S-S--
--SS-SGGGTSS---SSS--
--STTHHHHHTTS--S-S--
--SSSHHHHHTTS--S-S--
--STTHHHHHSS---S-S--
--STTTGGGTSS---SSS--
--STTHHHHTTTS--SSS--
--STTTTTTTTT---SSS--
--STTSGGGSSS---S-S--
--STTHHHHTTT---SSS--
--STTHHHHTTTS--S-S--
--SS-TTTTTSS---SSS--
--SSSTTTTTTT---S-S--
--SS-TGGGTTT---SSS--
--SSSHHHHSSS---SSS--
--STTHHHHHSS---S-S--
--STTHHHHHTT---SSS--
--STTHHHHHTT---SSS--
--STTHHHHHSS---S-S--
--SSSTGGGTTTS--SSS--
--STTTTTTTTT---SSS--
--STTTTTTTTT---SSS--
--STTTTTTTTT---S-S--
--STTTTTTTTT---SSS--
--STTHHHHHTT---SSS--
--SSSHHHHTTT---SSS--
--STTTTTTSSSS--SSS--
--STTTTTTTTT---SSS--
--SSSTTTTTTT---SSS--
--STTTTTTSSS---SSS--
--STTTTTTTTT---SSS--
--STTHHHHHSS---SSS--
--SSSTGGGTSS---SSS--
--STTHHHHHTT---S-S--
--STTHHHHHTT---S-S--
--STTHHHHHSSS--SSS--
--STTHHHHTTTS--SSS--
--STTHHHHTTT---SSS--
--STTGGGTTTT---SSS--
--STTTHHHHTT---SSS--
--STTHHHHTTT---SSS--
--STTHHHHTTTS--S-S--
--STTTTGGGTT---S-S--
--STTTTGGGSSS--S-S--
--STTHHHHTSSS--S-S--
--STTTTGGGSS---S-S--
--STTHHHHHS-S--S-S--
--STTTTTSSSS---S-S--
--STTTTTTTTTS--S-S--
--SSSGGGGGTTS--S-S--
--STTTTSTTTT---S-S--
--SSSTTTTTSS---SSS--
--STTSSSTTTT---SSS--
--STTTTTTTTT---SSS--
--STTTTTTTTT---SSS--
--SSS-SSTTTT---S-S--
--STTTTTTTTT---S-S--
--SSSSSTTTTT---SSS--
--STTTTTTTTT---S-S--
--SSS-STTTTT---S-S--
--STTGGGGTTT---S-S--
--STTTTTTTSSS--S-S--
--STTTTTTTTT---S-S--
--STTHHHHHTT---S-S--
--STTTTTTTTTS--SSS--
--STTHHHHTTTS--S-S--
--STTHHHHTSS---S-S--
--STTGGGTTTT---S-S--
--STTHHHHHTT---S-S--
--STTTTGGGTT---SSS--
--STTSSTTTTT---SSS--
--STTSGGGTSS---S-S--
--STTHHHHHTT---S-S--
--SSSSHHHHTT---S-S--
--STTTTTTTSSS--S-S--
--STTTTTTTTT---S-S--
--STTTTGGGSS---S-S--
--STTTTTTSSSS--S-S--
--STTTTGGGTT---S-S--
--STTTTGGGTT---S-S--
--STTTTTTTSSS--SSS--
--STTTTTTTSSS--S-S--
--STTTTTTTSSS--S-S--
--STTHHHHHTT---S-S--
--STTTTGGGTT---S-S--
--STTTGGGGSSS--S-S--
--STTGGGGGSS---S-S--
--STTGGGTTSS---S-S--
--STTHHHHHSSS--S-S--
--STTHHHHTTT---S-S--
--STTTTGGGSSS--S-S--
--SSS-GGGGTTS--S-S--
--SSSGGGGTTT---SSS--
--STTSGGGTTT---S-S--
--STTTTGGGSSS--S-S--
--STTTGGGGSS---S-S--
--STTTTTTTSSS--S-S--
--STTTTGGGSSS--S-S--
--SSSTTTTTSSS--S-S--
--STTTTGGGSS---S-S--
--STTTTGGGSSS--S-S--
--STTTTTTTS----S-S--
--STTTTGGGS----S-S--
--STTHHHHHS----S-S--
--STTTTGGGTT---S-S--
--STTGGGGGTT---S-S--
--STTTTGGGTT---S-S--
--STTTTGGGSS---S-S--
--STTTTGGGTT---S-S--
--STTTTGGGSSS--S-S--
--STTTTGGGSSS--S-S--
--STTTTGGGSSS--S-S--
--STTTTGGGSS---S-S--
--STTGGGGGSSS--S-S--
--STTTTGGG-SS--S-S--
--STTTTTTTSSS--S-S--
--STTGGGSSSSS--S-S--
--STTGGGTTSSS--S-S--
--STTTT-SSSSS--S-S--
--SSSTT-TTSSS--S-S--
--STTTT-TTSSS--S-S--
--STTTT-TTSSS--S-S--
--STTTT-TTSSS--S-S--
--STTTT-TTSSS--S-S--
--SSSTT-TTSSS--S-S--
--STTTTGGGSSS--S-S--
--STTTTGGGSSS--S-S--
--STTTTGGGSSS--SSS--
--STTTTGGGSSS--S-S--
--STTTTTTTSSS----S--
--STTTTTTTSSS--S-S--
--STTTTGGGSSS--S-S--
--STTTT-TTSSS--S-S--
--STTTTGGGSSS--S-S--
--STTTTGGGSSS--S-S--
--SSSTTGGGSSS--SSS--
--SSSTTGGGSSS--S-S--
--STTTTGGGSSS--S-S--
--STTTTGGGSSS--S-S--
--STTSSGGGTTS--S-S--
--STTTT-TTSSS--S-S--
--STTTTGGGSSS--SSS--
--STTGGGGGSSS--SSS--
--STTGGGTTSSS--SSS--
--SSSGGGTTSSS--SSS--
--STTTTSTTSSS--S-S--
--STTTTSSSSSS--SSS--
--STTGGGTT-SS--SSS--
--STTGGGSSSSS--SSS--
--STTTT-SS-SS--S-S--
--STTTT-SSSSS--S-S--
--STTTT-SSSSS--S-S--
--STTTT-TTSSS--S-S--
--STTTTSSSSSS--S-S--
--STTTT-TTSSS--SSS--
--STTTT-TTSSS--S-S--
--STTTT-TTSSS--SSS--
--STTTTTTTSSS--S-S--
--STTTTSTTSSS--SSS--
--STTGGGTTSSS--SSS--
--STTTT-TTSSS--S-S--
--STTTT-TTSSS--SSS--
--STTTTTTTSSS--SSS--
--STTGGGTTSSS--SSS--
--STTTTTTTSSS--SSS--
--STTGGGTTSSS--SSS--
--STTTTTTTSSS--SSS--
--STTTTTTTSSS--SSS--
--STTTTS-SSSS--SSS--
--STTGGG-S-SS--S-S--
--SSSTTTTTSSS--SSS--
--STTGGGSSSSS--SSS--
--STTTTSTTSSS--SSS--
--STTTTGGGSSS--SSS--
--STTTTGGGSSS--SSS--
--STTTTGGGSSS--SSS--
--STTTTGGGSSS--SSS--
--STTTTGGGSSS--SSS--
--STTTTTTTSSS--SSS--
--STTGGGTTSSS--SSS--
--STTTTTTTSSS--S-S--
--STTGGGTTSSS--S-S--
--STTTTTTTSSS--S-S--
--STTTTTTTSSS--SSS--
--STTTTTTTSSS--S-S--
--STTTTTTTSSS--S-S--
--STTTTTSSSSS--S-S--
--STTTTGGGSSS--S-S--
--STTTTGGGSS---S-S--
--STTTTGGGSSS--S-S--
--STTHHHHHSSS--S-S--
--STTTTGGGSS---S-S--
--STTTTGGGSSS--S-S--
--SSSTTTTTSSS--S-S--
--STTTTGGGSSS--S-S--
--STTTTTTTSSS--S-S--
--STTTTGGGSSS--S-S--
--SSSTTTTTTTS--S-S--
--STTHHHHTTTS--S-S--
--STTTTTTTSSS--S-S--
--STTTTGGGSSS--S-S--
--STTTTGGGSSS--S-S--
--STTTTGGGSSS--S-S--
--STTTTGGGSSS--S-S--
--STTTTGGGSSS--S-S--
--STTTTGGGSSS--S-S--
--STTTTTTTTTS--S-S--
--STTTTTTTSSS--S-S--
--STTTTGGGSSS--S-S--
--STTTTGGGSSS--S-S--
--STTTTTTTSSS--S-S--
--STTTTTTTSSS--S-S--
--STTTTGGGSSS--S-S--
--STTTTGGGSSS--S-S--
--STTTTGGGSSS--S-S--
--STTTTTTTSSS--SSS--
--STTTTTTTTTS--S-S--
--STTTTGGGSSS--S-S--
--STTTTGGGSSS--S-S--
--STTTTGGGSSS--S-S--
--STTTTGGGSSS--S-S--
--STTTTGGGTTS--S-S--
--STTTTGGGSSS--SSS--
--STTTTGGGSSS--S-S--
--SSSTTGGGSSS--SSS--
--SSSTTTTTTTS--SSS--
--STTTTGGGSSS--S-S--
--STTTTGGGSSS--SSS--
--STTTTGGGSSS--S-S--
--STTTTGGGSSS--S-S--
--STTTTTTTSSS--S-S--
--STTTTGGGSSS--S-S--
--STTTTGGGSSS--S-S--
--STTTTGGGSSS--S-S--
--STTTTTTTSSS--S-S--
--SSSTTGGGSSS--S-S--
--SSSTTGGGTTS--S-S--
--SSSTTGGGTTS--S-S--
--STTTTGGGSSS--S-S--
--STTTTTTTSSS--S-S--
--STTTTTTTSSS--S-S--
--STTTTGGGSSS--S-S--
--STTTTGGGSSS--S-S--
--STTTTTTTTT---S-S--
--STTTTGGGSSS--S-S--
--STTTTGGGSSS--S-S--
--STTTTTTTSSS--SSS--
--STTTTTTTSSS--SSS--
--STTTTTTTSSS--S-S--
--STTTTTTSSSS--S-S--
--STTTTTTTSSS--S-S--
--SSSTTTTSSSS--S-S--
--STTTTGGGSSS--S-S--
--STTTTTTTSSS--S-S--
--STTTTTTSSSS--S-S--
--STTTTTTSSSS--S-S--
--STTTTTTSSSS--S-S--
--STTTTTTTTTS--S-S--
--STTTTGGGSSS--S-S--
--STTTTTTTSSS--S-S--
--STTTTTTSSSS--S-S--
--STTTTTTTSSS--S-S--
--STTTTGGGSSS--S-S--
--STTTTGGGSSS--S-S--
--STTTTTTTSSS--S-S--
--SSSTTTTTSSS--S-S--
--STTTTTTTSSS--SSS--
--STTTTTTTTTS--S-S--
--STTTTGGGTTS--S-S--
--STTTTGGGSSS--S-S--
--SSSTTTTTSSS--S-S--
--STTTTTTTTT---S-S--
--STTTTGGGTTS--S-S--
--STTTTGGGSSS--SSS--
--STTHHHHHTT---SSS--
--STTTTGGGTTS--S-S--
--SSSTTGGGSSS--S-S--
--STTTTGGGTT---S-S--
--STTHHHHTSS---S-S--
--STTHHHHTSS---S-S--
--SSSTTTTTSS---S-S--
--STTTTGGGSS---S-S--
--SSSHHHHTTTS--SSS--
--STTTTGGGTTS--S-S--
--STTTTGGGTT---S-S--
--STTTTGGGSSS--S-S--
--STTTTTTTSSS--S-S--
--STTTTTTTTTS--S-S--
--STTTTTBTTBS--SSS--
--STTTTTTTSSS--S-S--
--STTTTTTTTTS--S-S--
--STTTTTTTSSS--S-S--
--STTTTGGGTTS--S-S--
--STTTTTTTSSS--S-S--
--SGGGTTTTSSS--S-S--
--STTTTTTSSSS--S-S--
--STTTTTTTSSS--S-S--
--STTTTTTTTTS--SSS--
--STTHHHHHTTS--S-S--
--SGGGTGGGTTS--S-S--
--STTHHHHHTTS--S-S--
--STTHHHHHSS---S-S--
--STTHHHHHSS---S-S--
--STTTTTTTSSS--S-S--
--STTTTTTTSSS--S-S--
--STTTTGGGSSS--SSS--
--STTHHHHHTTS--S-S--
--STTTTTTTSS---S-S--
--SSSTTTTTTT---S-S--
--STTHHHHHTT---S-S--
--STTTTGGGTTS--SSS--
--STTTTTTTTTS--S-S--
--STTTTTTTTTS--S-S--
--STTHHHHHTTS--S-S--
--STTTTTTTTT---S-S--
--STTHHHHHTTS--S-S--
--STTTTTTTSSS--S-S--
--STTHHHHTTTS--S-S--
--STTTTTTTSSS--S-S--
--STTHHHHHTTS--S-S--
--STTTTTBTTB---S-S--
--SSSTTTTTSSS--S-S--
--STTTTTTTSSS--S-S--
--STTHHHHHSSS--SSS--
--STTTTGGGTT---SSS--
--STTTTTTTSSS--S-S--
--SSSTGGGTSSS--S-S--
--STTHHHHHTTS--S-S--
--SSSTTTTTSSS--SSS--
--SS-SHHHHSS---S-S--
--SS-HHHHHTT---S-S--
--STTHHHHHTT---S-S--
--STTHHHHHTTS--S-S--
--SSSHHHHHTTS--S-S--
--SSSHHHHHSSS--S-S--
--STTSHHHHSSS--S-S--
--SS-TTTTTTTS--S-S--
--S--HHHHHSSS--S-S--
--STTTTTTTSSS--S-S--
--STTTGGGTSS---S-S--
--STTTTTTTSSS--SSS--
--STTHHHHHSS---S-S--
--STTTGGGTSS---S-S--
--SSSHHHHHTT---S-S--
--SS-TTTTTTT---S-S--
--STTHHHHHTTS--S-S--
--SS-HHHHHTT---S-S--
--STTHHHHHTT---S-S--
--STTHHHHHSS---S-S--
--STTTTTTTSSS--S-S--
--STTSGGGTSS---S-S--
--STTTGGGTSS---S-S--
--STTTGGGTSS---S-S--
--SS-TGGGTSSS--S-S--
--SS-HHHHHSS---S-S--
--STTTTTTTSS---S-S--
--SS-HHHHHSS---S-S--
--STTTTTTTSS---S-S--
--SSSTTTTTTTS--S-S--
--STTTGGGTSSS--S-S--
--STTTTTTTTT---S-S--
---TTHHHHHSSS--S-S--
--STTHHHHHTT---S-S--
-TTTTHHHHHSS---S-S--
-TTTTTTTTTSSS--S-S--
--STTTGGGTSSS--SSS--
--STTTTTTTTT---S-S--
--STTHHHHTTT---S-S--
-TTTTTTTTTSS---S-S--
---TTHHHHHSSS--S-S--
---TTHHHHHTTS--S-S--
--STTHHHHHTTS--S-S--
---TTHHHHHTT---S-S--
---TTHHHHHSSS--S-S--
-TTTTHHHHHSS---S-S--
--STTHHHHHSSS--S-S--
--STTTTGGGTTS--S-S--
-TTTTHHHHHTT---S-S--
-TTTTHHHHHSS---S-S--
-TTTTTTTTTSSS--S-S--
-TTTTHHHHHTTS--S-S--
-TTTTTTTTTSSS--S-S--
-TTTTHHHHHTTS--S-S--
-TTTTTTTTTTTS--S-S--
-TTTTTTTTTSSS--S-S--
--SSSTTTTTSS---S-S--
-TTTTHHHHHSS---S-S--
-TTTTTTGGGSSS--S-S--
-TTTTHHHHHSS---S-S--
-TTTTTTTTTSSS--S-S--
-TTTTHHHHTSS---S-S--
--STTHHHHHSSS--S-S--
-TTTTTTGGGTT---S-S--
--STTTTGGGTTS--S-S--
-TTTTHHHHTSS---S-S--
--STTHHHHTTT---S-S--
-TTTTHHHHHSSS--S-S--
-TTTTHHHHSSSS--S-S--
--STTHHHHTSSS--S-S--
-TTTTHHHHTSSS--S-S--
-TTTTHHHHTS-S--S-S--
-TTSSHHHHTS-SS-S-S--
-TTTTHHHHTSSS--S-S--
--STTTTTTTSSS--S-S--
-TTTTHHHHTS-S--S-S--
--SSSHHHHTSSS--S-S--
--STTHHHHTSSS--S-S--
-TTTTTTTTTSSS--S-S--
-TTTTHHHHTSSS--S-S--
-TTTTTTTTTSSS--S-S--
-TTTTTTGGGSSS--S-S--
-TTSSTTGGGSSS--S-S--
-TTTTHHHHTSSS--S-S--
--STTTTGGGSSS--S-S--
-TTS-HHHHTS-S--SSS--
-TTTTHHHHHSSS--S-S--
-TTTTTTGGGSSS--S-S--
-TTTTTGGGGSSS--S-S--
-TTTTTTGGGSSS--S-S--
-TTTTTTTTTSSS--SSS--
-TTTTTTTTTSSS--S-S--
--STTHHHHHSSS--S-S--
--STTHHHHTSSS--S-S--
-TTTTTTGGGSSS--S-S--
-TTTTHHHHHSSS--S-S--
--STTHHHHHSSS--S-S--
-TTTTTTGGGSSS--S-S--
-TTTTHHHHHSSS--S-S--
--STTTTGGGSSS--S-S--
-TTTTHHHHTSSS--S-S--
-TTTTTTGGGSSS--S-S--
-TTTTTTTTTSSS--S-S--
---TTTTGGGS-S--S-S--
-TTTTTTTTTSSS--S-S--
-TTTTTTGGGSSS--S-S--
--STTHHHHTSSS--S-S--
---TTTTTTTSSS--S-S--
-TTTTHHHHTSSS--S-S--
-TTTTTTGGGSSS--S-S--
-TTTTTTGGGSSS--SSS--
-TTTTTTTTTSSS--S-S--
-TTTTTTTTTSSS--S-S--
-TTTTTTGGGSSS--SSS--
-TTTTTTTTTSSS--S-S--
--STTTTTTTSSS--S-S--
-TTTTTTTTTSSS--S-S--
-TTTTTTGGGSSS--S-S--
-TTTTTTTTTSSS--S-S--
-TTTTHHHHHSSS--S-S--
-TTTTHHHHHSSS--SSS--
-TTTTHHHHTSSS--S-S--
-TTTTHHHHTSSS--S-S--
-TTTTTTGGGSSS--SSS--
-TTTTTTTTTS-S--S-S--
-TTTTTTGGGSSS--S-S--
-TTTTTTTTTS-S--S-S--
-TTSSHHHHHSSS--S-S--
-TTTTTTTTTSSS--S-S--
-TTTTTTGGGSSS--S-S--
--STTHHHHHSSS--S-S--
-TTTTTTTTTSSS--S----
-TTTTTTGGGSSS--S----
--SS-TTTTTSSS--S----
--SS-TTTTTSSS--SS---
--STTTTGGGSSS--S----
-TTTTTTGGGSSS--SS---
-TTTTTTGGGSSS--S----
-TTTTTTGGGSS---S-S--
--STTTTGGG-SS--S----
-TTTTTTGGGSSS--S-S--
-TTTTTTGGGSSS--S----
---TTHHHHTSS---S-S--
---TTTTGGG-SS--S----
---TTTTGGG-SS--S----
---TTTTTTTSSS--S----
---TTTTGGGSSS--S----
---TTTTGGGSSS--S----
---TTTTGGGSSS--S----
---TTTTGGG-SS--SS---
--STTTTGGGSSS--S----
--STTTTGGGSSS--S----
--STTTTGGGSSS--S----
-TTSSTTGGGSSS--S-S--
--STTTTGGGSSS--S----
--STTTTGGGSSS--S----
--STTTTGGGSSS--S----
--STTTTGGGSSS--S----
--STTTTTTTSS---S----
--STTTTGGGSSS--S----
--STTTTTTTSSS--S----
-TTTTTTTTTSS---S----
-TTTTTTTTTSS---S----
-TTTTTTGGGSS---S----
--STTHHHHHSS---SS---
-TTTTTTGGGSSS--S----
--STTTTGGGTT---S----
---TTTTGGGSS---S----
---TTTTGGGSS---S----
-TTTTTGGGTSSS--SSS--
--STTTTTTTSS---S----
-TTTTTTGGGSSS--S----
-TTTTHHHHTSSS--SSS--
---TTTGGGTSSS--SSS--
--STTTTTTTSSS--S-S--
-TTSSTTTTTSSS--S-S--
-TTTTTTGGGSSS--S-S--
--STTTTTTTSS---S-S--
-TTTTTTTTTSSS--SS---
-TTTTTTGGGSSS--SSS--
--SSSTTGGG-SS--SSS--
-TTTTHHHHTSSS--S-S--
-TTTTTTGGG-SS--S-S--
---TTTTGGGSSS--S-S--
-TTTTTTTTT-SS--S-S--
-TTTTTTGGGSSS--S-S--
-TTTTTTGGGSSS--S-S--
-TTTTTTGGGSSS--S-S--
-TTTTTTGGGSSS--S-S--
--STTTTGGGSSS--S-S--
---TTTTTTTSSS--S-S--
---TTTGGGGSSS--SSS--
---TTTTGGGSSS--S-S--
-TTTTHHHHHSSS--S-S--
-TTTTTTTTTSSS--S-S--
--SSTHHHHTSSS--S-S--
--STTHHHHTSSS--S-S--
--STTTTGGGSSS--S-S--
-TTTTHHHHHSSS--S-S--
-TTTTTTGGGSSS--S-S--
-TTTTTTTTTSSS--S-S--
-TTTTTTGGGSSS--S-S--
-TTTTTTGGGSSS--S-S--
-TTTTHHHHTSSS--SS---
-TTTTTTGGGSSS--S----
-TTTTHHHHTSSS--S-S--
---TTTTGGGSSS--SSS--
-TTTTTTTTTTTS--SSS--
-TTTTTTTTTSSS--S-S--
-TTTTHHHHTTT---S-S--
-TTTTTTGGGSS---S-S--
--STTHHHHTSS---S-S--
-TTTTHHHHTSSS--S-S--
-TTTTTTGGGSS---S-S--
-TTTTTTGGGSS---S-S--
-TTTTTTGGGSS---S-S--
-TTTTTTGGGSSS--S-S--
-TTTTTTGGGSSS--S-S--
--STTTTGGGSSS--S-S--
--STTTTGGGSSS--S-S--
--STTTTTTSSS---S-S--
-TTTTTTTTTSS---S-S--
---TTTTGGGSS---S-S--
---TTTTTTSSS---S-S--
---TTTTGGGSS---SSS--
-TTTTHHHHHTT---SSS--
-TTTTTTTTTSS---S-S--
-TTTTHHHHSSS---SSS--
-TTTTTTGGGSS---SSS--
-TTSSTTTTTSS---S-S--
--SGGGGTTTSS---S-S--
--STTTTGGGSSS--SSS--
-TTTTHHHHHSS---S-S--
-TTTTTTTTTTT---S-S--
-TTTTTGGGTTT---S-S--
-TTTTHHHHHSS---S-S--
--STTTGGGTSS---S-S--
-TTTTHHHHHTT---S-S--
-TTTTTGGGTSS---S-S--
-TTTTHHHHHTT---SSS--
-TTTTTTTTSSSS--SSS--
-TTTT-GGGTSS---SSS--
-TTTTHHHHSSS---S-S--
-TTTTTHHHHSS---S-S--
-TTTTHHHHHTT---S-S--
-TTTTTTTTTSS---SSS--
-TTTTTTTTTTT---S-S--
-TTTTTTTTTTT---S-S--
-TTTTTTTTTSS---S-S--
-TTTTTTTTTSS---S-S--
--STTHHHHHTT---S-S--
-TTSSHHHHTTT---S-S--
--STTTTGGGSS---S-S--
--STTTTTTTSS---SSS--
--STTTTGGGTT---S-S--
--STTTTTTTSS---S-S--
--STTTTTTTTT---S-S--
--STTTTGGGSS---SSS--
-TTTTHHHHTTT---S-S--
-TTTTTTTTTSSS--S-S--
-TTTTHHHHTTT---SSS--
-TTTTHHHHHSS---SSS--
--STTTTGGGSS---S-S--
-TTTTHHHHHTT---S-S--
-TTTTHHHHTTT---SSS--
-TTSSHHHHTSSS--S-S--
-TTTTTTGGGSS---S-S--
-TTTTTTGGGSSS--S-S--
-TTTTTTGGGSS---S-S--
--STTHHHHTTT---S-S--
--STTHHHHSS----S-S--
-TTTTHHHHTSS---S-S--
-TTSSHHHHTTT---S-S--
-TTTTHHHHTSS---S-S--
-TTTTHHHHTTT---S-S--
-TTSSHHHHTTT---S-S--
-TTTTTTGGGSSS--S-S--
-TTTTTTGGGSS---S-S--
-TTTTTTGGGSS---S-S--
-TTTTHHHHHSS---S-S--
--S--TTGGGSS---S-S--
--STTHHHHTS----S-S--
--SSSHHHHSS----S-S--
-TTTTHHHHTTT---S-S--
--STTHHHHTSSS--SSS--
-TTTTHHHHHSSS--S-S--
-TTTTTTGGGSSS--S-S--
-TTTTTTGGGSSS--S-S--
-TTTTTTGGGSSS--S-S--
-TTSSTGGGTS-S--S-S--
-TTTTTTGGGSSS--S-S--
--STTTTGGGSSS--S-S--
--STTTTGGGSSS--S-S--
--STTTTGGGTTS--SSS--
---TTTTGGGSSS--S-S--
--STTTTGGGSSS--S-S--
-TTTTHHHHTTT---SSS--
-TTTTHHHHTSSS--S-S--
--SSSHHHHTTT---S-S--
-TTTTTTGGGSS---S-S--
-TTTTTTGGGSSS--S-S--
-TTTTTTGGGSSS--S-S--
-TTTTTTGGGSSS--S-S--
-TTSSTTGGGSSS--S-S--
-TTTTTTGGGSSS--S-S--
--STTTTGGGSSS--S-S--
--STTTTTTTTT---S-S--
--STTTTGGGSSS--SSS--
--STTTTGGGSSS--S-S--
--STTTTGGGSSS--S-S--
--STTHHHHTTTS--S-S--
-TTTTTTGGGSSS--S-S--
-TTTTTTTTTTT---SSS--
-TTTTTTTTTSS---S-S--
-TTTTHHHHSSSS--S-S--
-TTTTHHHHHSS---S-S--
--STTHHHHHSS---S-S--
--STTTTTTTSSS--S-S--
--SSSHHHHHSS---S-S--
--STTHHHHHTT---S-S--
--STTTTTTTSS---S-S--
--STTTTTTTSSS--S-S--
--STTHHHHHSS---S-S--
--STTHHHHTTT---S-S--
--STTTTTTTSS---S-S--
--STTTTGGGSS---S-S--
--STTHHHHTSSS--S-S--
--STTTTTTTSSS--S-S--
--SSSHHHHHSSS--S-S--
--SSSTTTTSSSS--S-S--
--STTHHHHHTT---S-S--
--STTHHHHHSSS--SSS--
--STTHHHHTSS---SSS--
--STTTTGGGSSS--S-S--
--SSSTTGGGSSS--SSS--
--STTHHHHSSSS--S-S--
--STTHHHHHSSS--S-S--
--STTTTTTTSSS--S-S--
--STTHHHHHSSS--S-S--
--STTHHHHHSSS--S-S--
--STTHHHHHSSS--S-S--
--STTTTTSSS-S--S-S--
--STTTTTTTSSS--S-S--
--STTHHHHSSSS--S----
--STTTTGGGSSS--S-S--
-TTTTTTGGG-SS--S-S--
-TTTTTTGGGSSS--S-S--
-TTTTTTGGGSSS--S-S--
-TTTTTTGGGSSS--S-S--
-TTTTTTGGGSSS--S-S--
--STTTTGGGSSS--S-S--
-TTTTTTGGGSSS--S-S--
--SSSTTGGGSSS--SSS--
--STTTTGGGSSS--S-S--
--STTTTGGG-SS--SSS--
--STTTTGGGSSS--S-S--
-TTTTTTGGGSSS--S-S--
-TTTTTTGGGSSS--S-S--
-TTTTTTTTTSSS--S-S--
-TTTTTTGGGSSS--S-S--
-TTTTTTGGG-SS--S-S--
--STTTTGGGSSS--S-S--
-TTTTTTTSS-SS--S-S--
--STTTTGGGSSS--S-S--
--STTTTGGGSSS--S-S--
---TTTTGGGSSS--S-S--
---TTHHHHHSSS--S-S--
---TTTTGGGSSS--S-S--
--STTTTGGGSSS--S-S--
---TTTTGGGSSS--S-S--
---TTTTGGGSSS--S-S--
---TTTTGGGSSS--S-S--
--STTTTTTTSSS--S-S--
-TTTTTTGGGSSS--S-S--
-TTTTTTGGGSSS--S----
-TTSSTTGGGS-S--S-S--
-TTTTTTTTTSSS--S-S--
-TTTTTTTTT-SS--S-S--
--STTTTTTTSSS--S-S--
--STTTTGGGSSS--S-S--
-TTSSTTGGGSSS--S-S--
--STTTTTTTSSS--S-S--
-TTTTTTGGGSS---S-S--
-TTTTTTTTTSSS--S-S--
---TTHHHHHSS---S-S--
--STTTTGGG-SS--S----
--STTTGGGGSSS--S-S--
-TTTTHHHHHSSS--S-S--
--STTTTTTTSSS--S-S--
-TTTTTTGGGSSS--S-S--
-TTTTTTGGGSSS--S-S--
-TTTTTTGGGSSS--S-S--
-TTS-HHHHHSSS--S-S--
-TTS-HHHHHS-S--S-S--
-TTS-TTTTTSSS--S-S--
--SSSHHHHTSSS--S-S--
--STTTTGGGSSS--S-S--
--STTTTTTT-SS--S-S--
--SSSHHHHHS----S-S--
-TTTTTTGGGSSS--S-S--
-TTTTTTGGGSSS--S-S--
-TTTTTTGGGSSS--S-S--
-TTTTTTGGGSSS--S-S--
-TTTTTTGGGSSS--S-S--
--STTTTGGGSSS--S-S--
-TTTTTTGGGSSS--S-S--
-TTS-TTGGGSSS--S-S--
--STTTTGGGSSS--S-S--
-TTTTTTGGGSSS--S-S--
--STTTTGGGSSS--S-S--
-TTSSHHHHTSSS--S-S--
-TTSSHHHHTSSS--SSS--
-TTSSHHHHTSSS--S-S--
--STTHHHHSSSS--SSS--
--STTHHHHHSSS--S-S--
--STTHHHHTSSS--S-S--
--SSSHHHHTSSS--SSS--
--STTHHHHTSSS--SSS--
--SS-HHHHTSSS--SSS--
-TTS-HHHHTSSS--SSS--
-TTS-HHHHTSSS--SSS--
--SSSTTGGGSSS--SSS--
-TTTTHHHHTS-S--SSS--
---SSHHHHTSSS--SSS--
--STTHHHHTSSS--SSS--
-TTTTHHHHTSSS--S-S--
-TTTTHHHHTSSS--S-S--
-TTTTHHHHSSSS--S-S--
---TTHHHHTSSS--S-S--
---TTHHHHTSSS--S-S--
-TTTTHHHHTSSS--S-S--
---TTHHHHTSSS--S-S--
---TTHHHHTSSS--S-S--
---TTHHHHTSSS--S-S--
-TTTTHHHHTS-S--S-S--
--STTHHHHTSSS--S-S--
-TTTTHHHHTSSS--S-S--
---TTHHHHTSSS--S-S--
--STTHHHHTSSS--S-S--
--STTHHHHTSSS--S-S--
--STTHHHHTSSS--S-S--
--STTHHHHTSSS--S-S--
--STTHHHHTSSS--S-S--
--STTHHHHTSSS--S-S--
--STTHHHHTSSS--S-S--
--STTHHHHTSSS--SSS--
--STTHHHHSSSS--SSS--
--STTHHHHTSSS--SSS--
--SS-HHHHTSSS--S-S--
--STTHHHHTSSS--SSS--
--STTHHHHTSSS--S-S--
--STTHHHHTSSS--S----
--STTHHHHTSSS--SS---
--STTHHHHTSS---SS---
---TTHHHHTSSS--SSS--
---TTHHHHTSSS--S-S--
---TTHHHHTSSS--SSS--
---TTHHHHTSSS--SSS--
---TTHHHHTSSS--S-S--
---TTHHHHTSSS--S-S--
---TTHHHHTSSS--S-S--
---TTHHHHTSSS--SSS--
---TTTTGGGSSS--S-S--
---TTHHHHTSSS--SSS--
---TTHHHHTSSS--SSS--
-TTTTHHHHTSSS--SSS--
-TTTTHHHHTSSS--S-S--
-TTSSTTGGGSSS--S-S--
-TTSSHHHHTSSS--S-S--
-TTTTHHHHTSSS--SSS--
-TTTTHHHHTSSS--S-S--
-TTSSHHHHTSSS--S-S--
-TTTTHHHHTSSS--S-S--
--STTHHHHTSSS--SSS--
-TTTTHHHHTSSS--S-S--
-TTTTHHHHTSSS--S-S--
-TTTTHHHHTSSS--S-S--
--STTHHHHTSSS--SSS--
--SSSHHHHTSSS--S-S--
--STTTTTTTSSS--S-S--
-TTTTHHHHTSS---S-S--
--STTHHHHTSS---S-S--
-TTTTHHHHTSSS--S-S--
--SSSTTTTTSSS--S-S--
--STTHHHHTSSS--S-S--
-TTTTHHHHTSSS--S-S--
-TTTTHHHHTSSS--S-S--
-TTTTHHHHTSSS--S-S--
-TTTTHHHHTSSS--S-S--
-TTTTHHHHTS-S--S-S--
-TTTTHHHHTSSS--S-S--
-TTTTHHHHTS-S--S-S--
--STTHHHHTS----S-S--
---TTHHHHTS-S--S-S--
---TTHHHHTS-S--SSS--
-TTTTHHHHTS-S--S-S--
-TTTTHHHHTSSS--SSS--
--STTHHHHTSS---S-S--
--STTTTGGGSS---SSS--
-TTTTTTTTTSS---S-S--
-TTTTTTGGGSSS--S-S--
--STTTTGGGSSS--S-S--
-TTTTHHHHTSS---S-S--
--STTTTGGGSS---S-S--
--STTTTTTTSSS--S-S--
---TTHHHHTSSS--SSS--
---TTHHHHTSSS--SSS--
---TTHHHHTSSS--S-S--
---TTHHHHTSSS--S-S--
---TTHHHHTSSS--S-S--
-TTTTHHHHTSSS--S-S--
--STTHHHHSSSS--S-S--
--STTHHHHTSSS--SSS--
-TTTTHHHHHSSS--S-S--
-TTTTHHHHTSSS--S-S--
--STTTTGGGSSS--S-S--
--STTTTGGGSSS--S-S--
--STTTTGGGSS---SSS--
--STTTTGGGSSS--S-S--
-TTTTTTGGGSSS--S----
-TTTTTTGGGSSS--SSS--
-TTSSHHHHTS-S--SSS--
-TTSSTTGGGSSS--S-S--
-TTTTTTGGGSSS--S-S--
-TTTTTTGGGSSS--S-S--
-TTTTTTGGGSSS--S-S--
-TTS-TTGGGSSS--S-S--
--STTTTTTTSSS--S-S--
-TTTTHHHHTSSS--SSS--
-TTTTTTTTTSSS--S-S--
-TTSSHHHHTSSS--S-S--
-TTTTHHHHTSSS--S-S--
-TTTTTTTTSSSS--S-S--
-TTTTHHHHTSSS--SSS--
-TTTTTTGGGSSS--S-S--
-TTTTTTGGGSSS--S-S--
-TTTTHHHHTSSS--SSS--
--STTHHHHTSSS--SSS--
-TTTTHHHHTSSS--S----
-TTTTHHHHHSSS--S-S--
---TTTTGGGSSS--S-S--
---TTTTGGGS-S--S-S--
-TTSSTTGGGSSS--S-S--
-TTTTTTGGG-SS--S-S--
-TTTTTTGGGS-S--SSS--
-TTTTTTGGGSSS--S-S--
--STTTTGGGSS---S-S--
---TTHHHHTSSS--S-S--
---TTTTGGGS-S--S-S--
---TTTGGGSSSS--SSS--
---TTHHHHTSSS--S-S--
---TTHHHHTSSS--S-S--
---GGGGTTTSSS--SSS--
-TTTTHHHHHSSS--S-S--
--STTTTGGGSSS--S-S--
--STTHHHHTSSS--S-S--
--STTTTGGGSSS--S-S--
--STTTTGGGSSS--SSS--
--STTTTGGGSSS--S-S--
---TTTTGGGSSS--SSS--
---TTTTGGGSSS--SSS--
---TTTTGGGSSS--S-S--
---SSTTGGGSSS--S-S--
-TTTTTTGGGSSS--SSS--
-TTTTHHHHTS-S--SSS--
-TTTTHHHHTSSS--S-S--
--STTHHHHHSSS--S-S--
--STTHHHHTSSS--S-S--
--SSSHHHHHSSS--S-S--
---TTHHHHTSSS--SSS--
--STTHHHHTSSS--SSS--
---S-TTGGGSSS--S-S--
---SSHHHHTSSS--S-S--
---SSHHHHTS-S--S-S--
---TTHHHHTSSS--S-S--
---TTTTTTTSSS--S-S--
---TTHHHHTSSS--S-S--
---TTHHHHTSSS--S-S--
---TTTTGGGSSS--S-S--
-TTTTTTGGGSSS--SSS--
---TTHHHHTSSS--SSS--
-TTTTHHHHTSSS--S-S--
---TTHHHHTSSS--S-S--
-TTTTHHHHHSSS--S-S--
---TTHHHHHSSS--S-S--
---TTHHHHTSSS--SSS--
-TTTTTTGGGSSS--S-S--
-TTTTTTGGGSSS--S-S--
---TTTTGGGSSS--S-S--
--GGGTTGGGSSS--S-S--
--STTHHHHTSSS--S-S--
-TTTTTTGGGSSS--S-S--
-TTTTTTTTTSSS--S-S--
-TTTTTTGGGSS---S-S--
-TTTTTTGGGSSS--S-S--
-TTTTTTGGGSS---S-S--
-TTTTTTGGGSS---S-S--
---GGGTGGGSSS--S-S--
--STTTTGGGSSS--S-S--
-TTTTTTGGGSSS--S-S--
--STTHHHHHSSS--S-S--
--STTHHHHTSSS--S-S--
--STTHHHHHSSS--S-S--
-TTTTTTTTTS-S--S-S--
---TTHHHHTSSS--S-S--
---SSHHHHHSSS--S-S--
---TTHHHHTSSS--S-S--
---TTHHHHTSSS--S----
---TTTTGGGSSS--S-S--
---TTTTGGGSSS--S-S--
---TTTTGGGS-S--S----
---TTTTGGGSSS--S----
---TTTTGGGSSS--S----
---SSHHHHTS-S--S----
---TTHHHHTSSS--S----
---SSHHHHHSSS--S-S--
---TTTTTTTSSS--S----
---TTHHHHTSSS--S----
---TTHHHHTSSS--S----
----SHHHHTS----S----
-TTTTHHHHTSSS--S----
-TTTTHHHHTSSS--S----
---TTHHHHTSSS--S-S--
---TTTTTTTSS---S----
-TTTTHHHHTSS---SS---
--STTHHHHTSSS--S----
---TTHHHHTTT---S----
---TTHHHHTTT---S----
---TTHHHHTTT---S----
---TTHHHHTSS---S-S--
---TTTTGGGSS---S-S--
---TTHHHHHTT---S-S--
---TTHHHHTSSS--SS---
---TTHHHHTSS---S----
---TTHHHHTSS---SSS--
---SSHHHHHTT---SS---
-TTTTHHHHTSS---SS---
---TTHHHHTSS---S----
---TTHHHHHSS---SSS--
---TTHHHHTSSS--S-S--
---TTHHHHTSSS--S-S--
--STTHHHHSSSS--SS---
-TTTTHHHHSSSS--S----
-TTTTHHHHTSSS--S----
-TTTTHHHHTSSS--S----
-TTTTHHHHHSSS--S----
-TTTTHHHHHSSS--S----
-TTTTHHHHTSSS--S----
-TTTTTTGGGSSS--S----
-TTTTHHHHHSSS--S----
-TTTTHHHHTSSS--S----
-TTSSHHHHHSSS--S----
---TTHHHHSSSS--S----
--STTHHHHHS----S----
---TTHHHHHSSS--SS---
-TTTTHHHHTSS---S----
--STTHHHHTSSS--S----
--STTHHHHHSSS--S----
--STTHHHHHS----S----
-TTSSHHHHSS----S----
--STTHHHHHSSS--S-S--
--STTHHHHTSSS--S-S--
-TTTTTTGGGSS---SS---
-TTTTTTGGGSSS--S-S--
-TTTTTTGGGSSS--S-S--
--STTTTTTSSSS--SS---
--STTHHHHTSSS--S----
-TTS-HHHHHSSS--S----
--STTHHHHHSSS--S-S--
-TTTTHHHHHSSS--SS---
-TTTTHHHHTSSS--SS---
-TTTTTTGGGSSS--SS---
-TTTTHHHHHSSS--SS---
-TTTTHHHHTSSS--S----
--STTHHHHTSSS--SS---
-TTTTHHHHSSSS--S----
-TTTTTTGGGSSS--S----
-TTTTHHHHHSSS--S----
---TTHHHHTSS---S----
-TTTTHHHHTS-S--S----
-TTTTHHHHTS-S--S----
--SSSHHHHHSSS--S----
-TTTTHHHHTSS---S----
-TTTTTTGGGS-S--S----
--STTHHHHTSSS--S----
-TTSSTTTTTSS---S----
--STTHHHHHS-S--S----
---TTHHHHHSS---S----
-TTTTTTGGGSS---S----
--STTHHHHTSS---S----
---TTHHHHTSS---S----
---TTHHHHTTT---S----
-TTTTHHHHHS----S----
---TTHHHHTSS---S----
--GGGHHHHHS----S----
---TTHHHHHS----S----
---TTTTGGGSS---S----
---TTTTGGGSS---S----
--STTHHHHTS----S----
--STTHHHHTTT---S----
---TTHHHHTSS---S----
---TTHHHHHS----S-S--
---TTHHHHTSS---S----
---TTHHHHSS----S----
---TTHHHHTTT---S----
---TTHHHHTSS---S----
---TTHHHHTS----S-S--
---TTTTTTTSS---S-S--
---TTHHHHHTT---S----
---TTHHHHHS----S----
---TTHHHHHS----S----
---TTHHHHHS----S----
---S-HHHHHSS---S----
---SSHHHHHS----S----
---TTHHHHHSS---S----
---TTHHHHHTT---SSS--
---TTHHHHHTT---SS---
---TTTTTTTSS---S----
---TTHHHHHSS---SS---
---TTHHHHHS----S----
---TTHHHHHSS---SS---
---TTHHHHHSS---S----
---TTHHHHTS----S----
---TTHHHHHTT---SS---
---TTHHHHHTT---SS---
---TTHHHHSSS---S----
---TTHHHHHSS---SS---
---TTHHHHHSS---SS---
---TTHHHHTSS---S----
---TTHHHHHSS---S-S--
---TTHHHHTSS---SSS--
---TTHHHHHTT---S-S--
---TTHHHHTTT---S-S--
---TTHHHHHTT---S-S--
---TTHHHHHTT---SS---
---TTHHHHHSS---S-S--
---TTHHHHHSS---SS---
---TTHHHHHS----S----
---TTHHHHHTT---SSS--
---TTHHHHHTT---S-S--
---TTHHHHHS----S----
---TTHHHHHSS---S----
---TTHHHHHS----SSS--
---TTHHHHHSS---S----
---TTHHHHHSS---SS---
---TTHHHHHTT---S----
---TTSGGGSS----S----
---STTTGGGS----S----
---TTTTGGGS----S----
---GGGTTTTSS---S----
---TTHHHHHSS---S----
---TTHHHHHSS---S----
---TTHHHHHSS---S-S--
---TTTTGGGS----S----
---TTHHHHTTT---S-S--
---TTHHHHHSS---S----
---TTHHHHTTT---S----
---TTHHHHTTT-S-S----
---GGGTTTTTT---S----
---TTTTTTTS----S----
---TTHHHHHSS---S----
---TTHHHHTS----S----
---TTHHHHTS--S-S----
---SSHHHHTS--S-S----
---TTTHHHHS----S----
---TTHHHHHS-S--S----
---TTHHHHHSS---S----
---TTHHHHHS----S----
---TTHHHHHS-S--S----
---TTHHHHHTT---S----
---TTHHHHTSS---S----
---TTHHHHSSS---S----
---TTHHHHTSSS--S----
---TTHHHHT-SS--S----
---TTHHHHT-SS--S----
---TTHHHHTSSS--SS---
---TTHHHHTS-S--S----
---TTHHHHHSSS--S-S--
---TTHHHHSS-S--SS---
---TTHHHHSSSS--S----
---TTHHHHTSSS--S----
---TTHHHHTSSS--SS---
---TTHHHHTSSS--S----
---TTHHHHTSSS--SS---
---SSHHHHHSSS--S----
---TTHHHHSSSS--S----
---TTHHHHTSSS--SS---
---TTHHHHTSSS--S----
---TTHHHHTSSS--SS---
---TTHHHHTSSS--S----
---TTHHHHTSSS--SS---
---TTHHHHTSSS--SS---
---TTHHHHTSSS--SS---
---TTHHHHSSSS--SS---
---TTHHHHTSSS--SSS--
---TTHHHHTSSS--S----
---TTHHHHSSSS--S----
---TTHHHHTSSS--S----
---TTHHHHTSSS--S----
---TTHHHHSSSS--SS---
---TTHHHHTSSS--S-S--
---TTHHHHTSSS--S-S--
---TTHHHHSSSS--S-S--
---TTTTGGGSSS--S-S--
---TTHHHHTSSS--S-S--
---TTHHHHHSSS--SSS--
---TTHHHHTSSS--S-S--
---TTHHHHTS-S--S-S--
---TTTTGGGSSS--S-S--
---TTTTGGGSSS--S-S--
---TTTTGGGSSS--S-S--
---TTTTGGGSSS--S-S--
---TTHHHHSSSS--S-S--
---TTHHHHTSSS--S-S--
---TTHHHHTSSS--S-S--
---TTTTGGGSSS--S-S--
---TTHHHHTSSS--S-S--
---SSHHHHTSSS--S-S--
---TTHHHHTSSS--S-S--
---TTHHHHSSSS--SSS--
---TTHHHHTSSS--S-S--
---TTTTGGG-SS--SSS--
---TTTTGGGSSS--S-S--
---TTTTGGGSSS--S-S--
---TTHHHHTSSS--S-S--
---TTHHHHTSSS--S-S--
---SSHHHHTSSS--S----
---TTHHHHTSSS--S-S--
---TTHHHHTSSS--S----
---TTHHHHSSSS--S-S--
---TTHHHHTSSS--S-S--
---TTHHHHTSSS--S-S--
---TTHHHHTSS---S----
---TTHHHHTS----S-S--
---TTHHHHTSS---S-S--
---TTHHHHTS----S-S--
---TTHHHHTTT---S----
---TTHHHHSS-S--S----
---TTHHHHTTT---S-S--
---TTHHHHTSS---SSS--
---TTHHHHHTT---S-S--
---TTHHHHTSS---S----
---TTHHHHTS----S-S--
---TTHHHHTSS---S-S--
--STTHHHHHTT---S-S--
---TTHHHHTSSS--S-S--
---TTTTTTTSS---S-S--
---TTHHHHTSSS--S-S--
---TTHHHHTSS---S----
---TTHHHHTTT---S----
---TTTTGGGSSS--S-S--
---TTTTGGGSS---S-S--
---TTTTGGGSSS--S-S--
---TTHHHHTSS---S-S--
---TTHHHHTTT---S-S--
---TTHHHHTTT---SSS--
---TTHHHHHS----S-S--
---TTHHHHTTT---S-S--
---SSHHHHHSS---S-S--
---TTHHHHTSS---SSS--
---TTHHHHTSS---SSS--
---TTHHHHTSS---S-S--
-TTTTTTGGGSS---S-S--
-GGGGHHHHTTT---S-S--
-TTTTHHHHHTT---S-S--
---TTHHHHHTT---SSS--
---TTHHHHHS----S-S--
---TTTTTTTS----S-S--
---TTHHHHTTT---S-S--
-TTTTTTGGGS----S-S--
---TTHHHHHTT---S----
---TTTTGGGSS---S-S--
---TTTTTTTSS---S-S--
---TTTTGGGSS---SSS--
---TTTTTTTSS---S-S--
-TTTTTTGGGSS---S-S--
-TTTTTTGGGTT---S-S--
---TTTTTTTTT---S-S--
---TTTTTTTTT---S-S--
---S-TTGGGSS---S-S--
---SSTTGGGSSS--SSS--
---TTTTGGGSSS--S-S--
---TTTTGGGSSS--SSS--
---TTTTGGGSSS--S-S--
---TTHHHHTSSS--S----
---SSTTGGGSSS--SS---
---TTTTGGGSS---SS---
---TTHHHHHSSS--S----
---TTHHHHHSSS--S----
---TTTTGGGSS---S-S--
---TTTTTTTSSS--S----
---TTTTTTTSSS--S-S--
---TTHHHHTSSS--S-S--
---TTHHHHTSSS--S-S--
---TTTTGGGSS---S-S--
---TTTTGGGSS---S-S--
---TTTTGGGSS---SSS--
---TTTTGGGSS---SSS--
---TTTTGGGSS---S-S--
---TTTTGGGSS---S-S--
---TTTTGGGSS---S-S--
---TTTTGGGSS---S-S--
---TTTTGGGSS---S-S--
---TTTTGGGSS---S-S--
---TTTTGGGSS---S-S--
---TTTTGGGSS---S-S--
---TTTGGGGS----SSS--
---TTTTGGGSS---SSS--
---TTTTGGGSS---S-S--
---TTTTGGGSS---S-S--
---TTTTGGGSS---S-S--
---TTTTTTTSS---S-S--
---TTTTGGGSSS--S-S--
---SSTTTTTSS---S-S--
---TTTTTTSSS---S-S--
---TTTTGGGSS---S----
---TTTTGGGSS---SSS--
---TTTTTTTS----SSS--
---TTHHHHTSS---S-S--
---TTTTTTTSS---SSS--
---TTTTTTTSS---S-S--
---TTTTGGGSS---S-S--
-TTTTTTTTTSS---SS---
---TTTTGGGS----S----
---TTHHHHTTT---S-S--
---TTTTTTTSS---SSS--
---TTTTGGGTT---S-S--
---TTTTGGGTT---SSS--
--STTTTGGGSS---S-S--
---TTTTTTTSS---SSS--
--SS-TTTTTSSS--S-S--
--SS-TTTTTSSS--S-S--
--STTTTGGGSS---S-S--
--STTTTGGGSS---S-S--
--SS-TTTTTTT---SSS--
--STTTTGGGS----S-S--
--SS-TTGGGSS---S-S--
--SS-TTGGGSS---S-S--
--SS-TTGGGTT---S-S--
--S--TTGGGSS---S-S--
--STTTTGGGSS---S----
-TTSSTTTTTSSS--S-S--
---TTTTTTTSSS--S----
-TTTTHHHHHSSS--S----
-TTTTHHHHTS-SS-S-S--
-TTTTTTGGGSSS--S-S--
--STTTTGGGSSS--S-S--
--STTHHHHHSS---S-S--
--STTHHHHHSS---SSS--
--STTTTGGGS----S-S--
--STTTTGGGS--S-S-S--
--STTHHHHTS----S-S--
--SSSTGGGGSS---S-S--
--STTTTTTTS----S-S--
--STTTTGGGS----S-S--
--STTTTGGGS-SS---S--
--STTTTGGGSSSS------
--STTTTGGGS--S------
--STTTTGGGSS--------
--STTTTGGGS--S-S-S--
--STTTTGGGS----S-S--
--STTTTTTTSS---S-S--
--STTHHHHTTT---S-S--
-TTSSTTTTTSS---S----
-TTTTHHHHHSS---S----
-TTTTHHHHTSS---S----
-TTTTTTGGGSSS--S-S--
--STTTTGGGSS---S-S--
-TTTTTTGGGTT---S-S--
--STTTTGGGSS---S-S--
-TTTTHHHHHS----S-S--
-TTSSTTGGGS----S-S--
-TTTTHHHHHSS---S-S--
--STTTTGGGS----S----
-TTTTTTTTTSS---S-S--
-TTTTHHHHTSS---S----
-TTGGGTGGGS----S----
-TTTTHHHHHTT---S----
-TTSSHHHHHSS---S-S--
-TTTTHHHHHTT---S-S--
-TTTTHHHHHTT---S-S--
-TTTTTTGGGSS---S-S--
-TTTTTTGGGSSS--S-S--
-TTTTHHHHHSS---SSS--
-TTSSHHHHHSS---S-S--
-TTTTTTTTTTTS--S-S--
-TTTTTTTTTSSS--SSS--
--STTTTGGGSSS--SSS--
-TTTTTTGGGSS---S-S--
---TTTTTTTSS---S-S--
--STTTTTTTSS---S-S--
-TTTTTTGGGSS---S-S--
--STTHHHHTSS---S----
--STTHHHHHSS---S----
--STTTTGGGSSS--S----
--STTHHHHTSSS--S----
--STTHHHHHSSS--S----
--STTHHHHHSS---SS---
--STTHHHHHSSS--S----
--SSSHHHHHSSS--S----
--STTTTGGGSS---S----
--STTHHHHSSS---S----
--STTHHHHHSS---S----
--STTHHHHHTT---S----
--STTHHHHTSS---S----
--STTTTGGGSS---S----
---TTHHHHHSS---S----
--STTHHHHHS----S----
--STTHHHHHSS---S----
--STTHHHHHS----S----
--STTHHHHHS----S----
--STTTTTTTS----S-S--
--STTHHHHHTT---S-S--
--STTHHHHHSS---S-S--
--STTTTGGGSS---S-S--
--STTHHHHHSS---S----
--STTTTTTTSS---S----
--STTHHHHHSS---S----
--STTHHHHHTT---SS---
--STTHHHHHSS---S----
--STTHHHHHSS---S----
--STTHHHHTSS---S----
--STTHHHHHSS---S-S--
--SSSTTTTTS----S-S--
--SSSHHHHHS----S-S--
--STTTTGGGS----S-S--
--S-THHHHTS----S-S--
--SS-HHHHHSS---S-S--
--SS-HHHHTS----S-S--
--SS-GGGGTSSS--S-S--
--SS-HHHHHSS---S-S--
--STTHHHHHSSS--S----
--SS-HHHHHSS---S-S--
--SSSHHHHHSSS--S-S--
--SS-TTGGGSSS--S-S--
--SS-TTGGGSSS--SSS--
--STTHHHHTSSS--S-S--
--SSSHHHHHSSS--S-S--
--SS-HHHHHSSS--S-S--
--SS-TTGGGSSS--S-S--
--SS-HHHHHSSS--S-S--
--SS-HHHHHSSS--S----
--STTHHHHSSSS--SS---
--STTHHHHTSSS--SS---
--STTTTTTTSSS--S----
--STTHHHHHSS---S----
--STTHHHHHSSS--S-S--
--STTTTTTTSSS--S----
--STTHHHHTSSS--S-S--
--STTHHHHTSSS--S----
--STTTTGGGSSS--S----
--STTHHHHHSSS--S-S--
--STTTTTTTSSS--S-S--
--STTHHHHTSSS--S-S--
---TTTTGGGSSS--S-S--
---TTTTGGGSSS--SSS--
---SSTTGGGSSS--S-S--
---TTTTTTTSSS--S----
---TTTTTTTSSS--S-S--
---TTHHHHTS-S--S----
---TTHHHHTSSS--S-S--
---TTTTGGGSSS--S-S--
-TTTTTTGGGSSS--S-S--
-TTTTTTGGGSSS--S-S--
-TTTTTTTTTSSS--S-S--
-TTTTTTGGGSSS--S-S--
--STTTTTTTSSS--S-S--
--STTTTTTTS-S--S----
-TTTTHHHHHSSS--S-S--
-TTTTTTTTTSS---S-S--
-TTTTHHHHHTT---SSS--
-TTTTHHHHTSS---S-S--
-TTTTHHHHTS----SSS--
-TTTTHHHHTTT---SSS--
-TTTTTHHHHS----S-S--
-TTTTGGGGTSSS--SSS--
---TTHHHHHTT---SSS--
---TTGGGGTSS---SSS--
---TTHHHHHSS---S-S--
-TTTTTTTTTSS---S-S--
-TTTTHHHHHSS---SSS--
---TTTTGGGSS---SSS--
-TTTTHHHHTSS---SSS--
-TTTTHHHHTSS---SS---
---TTHHHHTS----S----
---TTHHHHTTT---S----
---TTHHHHHSS---S----
---TTTTGGGSS---S-S--
---TTHHHHTTTS--S-S--
---TTHHHHTSS---S----
---TTHHHHTSS---S-S--
---TTTTGGGS----S-S--
---TTTTTTTSS---S----
---TTHHHHHSS---S----
---TTHHHHTSSS--S-S--
-----HHHHHS-S--S-S--
----STTGGGS-S--S-S--
-----TTTTTSSS--S-S--
-----TTGGGSSS--S-S--
-----HHHHHSSS--S-S--
-----HHHHTSSS--S-S--
----THHHHHSSS--S-S--
-----TTGGGSSS--SSS--
-----HHHHHSSS--S----
----TTHHHHSSS--S----
----HHHHHTSSS--S----
----HHHHHSSSS--S----
----HHHHHTSSS--SS---
----HHHHHTSSS--S----
----HHHHHSSSS--SS---
----HHHHHTSSS--S----
----HHHHHTSSS--S----
----HHHHHHSSS--S----
----HHHHHTSSS--S----
----HHHHHHSSS--S-S--
----HHHHHHSSS--S-S--
----HHHHHTSSS--S-S--
--S-HHHHHTSSS--S-S--
----HHHHHSSSS--S----
----HHHHHHSSS--S----
----HHHHTTSSS--S----
----HHHHTTSSS--S----
---SHHHHTTSSS--S----
----TTTTTT-SS--S----
----TTTTTT-SS--S----
----SSTTTT-SS--S-S--
----TTTTTT-SS--S-S--
----TTTSTT--S--S----
----GGGGTT--S--S-S--
----TTTTTT--S--S-S--
----GGG-TT--S--S-S--
----TGGGTT-SS--S-S--
----GGGSTT--S--S-S--
----GGGSTT-----S-S--
----GGGSTT-SS--S-S--
----SGGGTT--S--S-S--
----GGGTTTSS---S-S--
----HHHHTTSSS--S-S--
----TGGGTTSS---S----
----TGGGTTSS---S----
----HHHHTTSS---S----
----HHHHTTTT---S-S--
----GGGTTTSSS--S-S--
----HHHHTTSSS--S-S--
----HHHHTTTT---S-S--
----HHHHTTTT---S-S--
----HHHHTTTT---S----
----HHHHTTTT---S-S--
----HHHHHHTT---S----
----HHHHHHTT---S----
----HHHHHHTT---S----
----TTHHHHTT---S-S--
----HHHHHTTT---S----
----HHHHHHTT---S----
---SHHHHHHTT---S----
---SHHHHTTSS---S----
----HHHHHTTT---S----
----HHHHHTTT---S----
----HHHHHHSS---S----
----HHHHTTS----S-S--
----HHHHHTTT--------
---THHHHHHTT--------
----HHHHHTTT--------
----HHHHHHSSS-------
----HHHHHHTT--------
----HHHHHHSS--------
----TTTTTTSS--------
----HHHHHHSS--S-----
----HHHHHHSS--------
----HHHHHHSS--------
----HHHHTTSS--------
----TTHHHHSS--------
-TT-HHHHHHSS--S-----
--S-TTGGGTSS--------
--S-TTGGGTTT-----S--
-TT-TTHHHHTT--------
--S-TTHHHHS---------
-TT-TTHHHHSS--S-----
-TT-HHHHHHSS--------
----HHHHTTSS--S-----
----HHHHHHTT--S-----
----TTHHHHSS--S-----
----HHHHHHTT--S-----
----HHHHTTSS--------
----HHHHHHTT--------
--TTHHHHHHTT--------
----TTHHHHSS--------
----TTGGGTSS-----S--
--S-HHHHHHSS-----S--
----TTHHHHS---------
----HHHHHHTT--------
----TTHHHHSS--------
----HHHHTTSSS-------
----TTHHHHSS-----S--
----HHHHHHSS--------
----TTHHHHSS--------
----TTHHHHSS--------
----HHHHTTSSS-------
----HHHHHHSS--------
----HHHHHHSS--------
----HHHHHHSSS----S--
----HHHHHHSSS-------
----TTHHHHSS--------
----HHHHTTSS--------
--S-HHHHHHTT--------
----HHHHTTTT--------
--S-HHHHHHSS--S-----
--S-TTHHHHSS--------
----TTHHHHS------S--
-TT-TTHHHHS---------
--S-TTHHHHTT--------
--S-TTHHHHSS-----S--
----TTHHHHSS-----S--
----HHHHHHTT-----S--
----TTHHHHSS-----S--
----TTTTTSSS-----S--
--S-TTHHHHSS-----S--
----TTHHHHS------S--
--S-TTGGGTSS--------
--S-TTGGGSSS--S-----
--S-TTGGGTSS--S-----
--S-TTGGGTTT--S-----
-TT-TTHHHHSS--------
--S-TTHHHHSS-----S--
--S-TTHHHHSS--S-----
----TTHHHHSS--S-----
----TTHHHHSS--------
----TTHHHHSSS-S-----
----TTHHHHSS--------
----TTGGGTSS--------
----TTHHHHSSS-S-----
----TTHHHHSSS-S-----
----TTHHHHSS--------
----HHHHTTSS--------
----TGGGGTSS--S-----
----TTTTTTTT--S-----
----HHHHHHSS--------
-TT-TTHHHHS---------
--S-TTHHHHSSS-S-----
-TT-HHHHHHSS--S-----
--S-TTHHHHSS--S-----
--B-TTHHHHSS--S--SB-
-TT-TTHHHHSS--S-----
--S-TTHHHHSS--S-----
--S-TTHHHHSS--S-----
--BTTTHHHHSS------B-
----TTHHHHSSS-------
----HHHHHHSS--------
----TTHHHHSS--S-----
----TTHHHHSS--S-----
--B-TTHHHHSSS-----B-
--B-TTHHHHSS------B-
----HHHHHTSSS-------
--B-HHHHTTSSS-----B-
----HHHHHTTTS-------
----HHHHHHSSS-------
--B-TTTTTSSS------B-
----TTHHHHSS--S-----
--B-TGGGTSSS--S---B-
----TGGGTSSS--------
--B-HHHHHHSS------B-
----TTHHHHSS--------
----TTHHHHSS--S-----
----TTHHHHSS--------
-TT-TTHHHHTT--------
--S-TTHHHHSS--------
--S-TTHHHHSS--------
--S-TTHHHHSS--------
--S-TTHHHHSS--S-----
-TT-TTHHHHSS--------
-TT-TTHHHHSS--------
--S-HHHHHHTT--S-----
-TT-TTHHHHSS--S-----
-TT-HHHHHHSS--S-----
--S-TTHHHHSS--S-----
--S-TTHHHHSS--S-----
-TT-TTHHHHSS--S-----
-TTTTTHHHHSSS-------
-TT-TTHHHHTT--------
-TT-TTHHHHSS--------
-TT-TTHHHHSS--S-----
-TT-TTHHHHSS--S-----
-TT-HHHHHHSSS-------
--S-TTHHHHSS--S-----
--S-HHHHHHSS--------
-TT-SHHHHTSS--S--S--
-TT-HHHHHHSS--S--S--
-TT-HHHHHHTT--------
-TT-HHHHHHTT--------
-TT-THHHHSSSS-------
-TT-TTHHHHSSS-S-----
--S-HHHHHSSS--S-----
-TT-TTHHHHSS--------
-TT-TTHHHHSS--S-----
-TT-HHHHHHSS--S-----
-TT-HHHHHHTT--------
-TT-HHHHHHTT--------
--S-HHHHHHTT--------
--S-HHHHHHSS--S-----
--S-HHHHHHSSS-------
-TT-HHHHHTTT--------
-TTTHHHHHHTT--------
--S-HHHHHHSS--S-----
-TT-HHHHHHSS--------
-TTTHHHHHHSSS-------
-TT-TTHHHHSSS-S-----
--S-TTHHHHTT--S-----
-TT-HHHHHHSS--S-----
--S-HHHHHHTT--------
-TT-TTHHHHSS--S-----
-TT-TTHHHHSS--------
--S-TTHHHHSSS-S-----
--S-HHHHHHTT--S-----
-TT-HHHHHHSS--------
-TT-HHHHHHSSS-S-----
--S-HHHHHSSSS-------
--S-TTHHHHSS--S-----
-TT-TTHHHHSS--S-----
-TT-TTHHHHSS--S-----
--S-TTHHHHSS--S-----
-TT-TGGGTSSSS-------
-TT-HHHHHHSS--------
-TT-TTHHHHSS--S-----
-TT-TTHHHHS---S-----
--S-TTHHHHTT--------
-TT-HHHHHHSSS-------
--STTTHHHHTT--S-----
-TT-TTHHHHSS--------
-TT-HHHHHHSSS-------
-TT-HHHHHHSS--------
-TT-TTHHHHSS--------
-TT-TTHHHHSS--------
--S-HHHHHHSS--------
--S-HHHHHHSS--S-----
--S-HHHHHHSS--S-----
-TT-HHHHHHSS--------
-TT-HHHHHHSS--------
--S-HHHHHHSSS-------
--S-HHHHTTSSS-------
-TT-HHHHHHSS--S-----
-TT-TTHHHHSS--------
-TT-HHHHHHSSS-------
-TT-HHHHHHTT--------
-TT-HHHHHHSS--------
--S-HHHHHHSSS-------
-TT-TTHHHHSS--------
-TTTHHHHHHSS--------
--S-HHHHHHSS--S-----
-TT-HHHHHHTT--------
-TT-TTHHHHSSS-------
-TT-HHHHHTSSS-------
-TT-SHHHHTSSS-S-----
--S-HHHHHHSS--S-----
--S-HHHHHHSS--S-----
--S-HHHHHHTT--------
-TT-HHHHHHSSS-------
-TT-HHHHHSSSS-S-----
-TT-TTHHHHTT--------
-TT-HHHHHHSSS-------
--S-TTHHHHSS--S-----
--S-HHHHHHSSS-------
-TTHHHHHHHTT--S-----
-TTHHHHHHHTT--S-----
-TTHHHHHHHTTS-S-----
-TTHHHHHTTSS--------
-TTHHHHHHHTT--------
-TTHHHHHHHSS--------
-TTHHHHTTSSS--------
-TTHHHHHHHSSS-------
-TTHHHHHHTTT--------
-TTHHHHHHHTTS-S-----
-TTHHHHHHHSS--------
-TTHHHHTTSSS--------
-TTHHHHHHHSS--------
-TTHHHHHHHTT--S-----
-TTHHHHHHHTT--------
-TTHHHHHHTTTS-------
-TTHHHHHHHSSS-S-----
-TTHHHHHHHTT--S-----
-TTHHHHHTTSS--S-----
-TTHHHHHHHSS--S-----
-TTHHHHHHHSS--------
-TTHHHHHHHTT--S-----
-TTHHHHHHHSS--------
-TTHHHHHHHSSS-------
-TTHHHHHHTTT--------
-TTHHHHHHHS---------
-TTHHHHHHHSSS-------
--SHHHHHHTTT--------
--STTHHHHTSS--------
-TTTTTHHHHS---------
--STTTHHHHTT--S-----
-TTTTTHHHHTT--S-----
-TTTTGGGTSS---S-----
-TTTTGGGTTTT--S-----
--STTGGGTSS---------
--STTGGGTTTT--------
--STTGGGTSSS--S-----
--STTGGGTTTT--------
---TTGGGTTTT--S-----
--STTGGGTTTT--------
--SHHHHHHHTB--------
-TTTTTTTTTTT--------
--SHHHHHHTTT--S-----
---TTGGGTSSS--------
---HHHHTTTTT--S-----
---TTGGGSSSS--S-----
---HHHHTTTTT--S-----
---HHHHTTTTT--S-----
---HHHHTTTTT--S-----
--STTGGGTSSS--S-----
---TTGGGTSSS--------
--SHHHHTTSSS--S-----
--STTGGGTTTT--S-----
---TTGGGTTTT--S-----
---TTGGGTSS---S-----
--SHHHHHHHTT--------
--SHHHHHHHTT--S-----
--SHHHHHHHSS--S-----
--SHHHHHHHSS--S-----
--SHHHHHHHSS--S-----
--SHHHHTTSS---S-----
--STTTHHHHSS--------
-TTHHHHHHHSS--------
-TTHHHHTTSS---S-----
--SHHHHHHHSS--------
-TTHHHHHHHSS--S-----
---HHHHHHHTT--S-----
-TTTTTHHHHTT--------
-TTHHHHHHHSS--------
-TTHHHHHHHS---S-----
-TTHHHHHHHS---------
-TTHHHHHHHSS---S----
--SHHHHHHHSS--------
-TTHHHHHHHSS--S-----
-TTHHHHHHHSSS-S-----
-TTHHHHHHHSS--------
-TTHHHHHHHSS--S-----
--SHHHHHHHSS--S-----
-TTHHHHHHHSS--S-----
-TTHHHHHHHSS--S-----
-TTHHHHHHHSS--S-----
-TTHHHHHHHSS--S-----
-TTHHHHHHHSS--------
-TTHHHHHHHTT--------
--SHHHHHHHSS--S-----
-TTHHHHHHHSS--------
-TTHHHHHHHSSS-------
-TTHHHHHHHS---S-----
-TTHHHHHHHSS--------
-TTHHHHHHHTT--S-----
-TTHHHHHHHSS--------
--SHHHHHHHSS--------
-TTHHHHHHHS---S-----
-TTHHHHHHHSSS-------
-TTHHHHHHHSS--S-----
--SHHHHHHHSS--------
-TTHHHHHHHSS--------
--SHHHHHHHSS--------
-TTHHHHHHHSS--------
-TTHHHHHHHSS--S-----
-TTHHHHHHHSS--------
-TTHHHHHHHSS--------
---HHHHHHHSS--S-----
-TTHHHHHHHTT--S-----
-TTHHHHHTTSS--------
-TTHHHHHHHS-S-------
-TTHHHHHHHTT--------
-TTHHHHHHHSS--S-----
-TTHHHHHHHSS--S-----
-TTHHHHHTTTT--------
-TTHHHHHHHSS--------
-TTHHHHTTTSS--------
-TTHHHHTTTSS--------
-TTHHHHHHHSS--------
-TTHHHHHHHTT--------
-TTHHHHTTTSS--S-----
-TTHHHHHHHTT--S-----
-TTHHHHHHHSSS-------
-TTHHHHHHHSS--------
-TTHHHHHTTSS--------
-TTHHHHHHHSS--------
-TTHHHHHTTTT--------
-TTHHHHHHHSSS-------
-TTHHHHHHHSSS-------
-TTHHHHHHHSS--------
-TTHHHHHHHTT--------
-TTHHHHHHHSSS-------
-TTHHHHTTTSS--------
-TTHHHHHHHSS--------
-TTHHHHHHHSSS-------
-TTHHHHHTTSS--------
-TTHHHHHTTSSS-S-----
-TTHHHHTTTSS--S-----
-TTHHHHHTTTT--S-----
-TTHHHHHHHTT--------
-TTHHHHHHHSS--S-----
-TTHHHHHTTTT--------
-TTHHHHHHHTT--S-----
-TTHHHHHTTTT--S-----
-TTHHHHHTTTT--S-----
---HHHHHTTSS--S-----
-TTHHHHHHHTT--S-----
-TTHHHHHHHTT--------
-TTHHHHHHHSS--S-----
-TTHHHHHTTSS--S-----
-TTHHHHHHHSS--S-----
-TTHHHHHHHSS--------
-TTHHHHHTTTT--------
-TTHHHHHHHTT--S-----
-TTHHHHHHHTT--------
-TTHHHHHHHTT--S-----
-TTHHHHHHHSS--S-----
-TTHHHHHHHTT--S-----
--SHHHHHHHTT--------
---HHHHHHHTT--S-----
---HHHHHHHS---S-----
---HHHHTTTSS--S-----
---HHHHHHHS---S-----
---HHHHTTTSS--S-----
---HHHHHTTTT--------
---HHHHHHHTT--S-----
---HHHHHHHTT--------
---HHHHHHHSSS-------
---HHHHHHHTT--------
---HHHHHHHSS--S-----
---HHHHHHHS-S-S-----
---HHHHHHHSS--S-----
---HHHHTTTS---S-----
---HHHHTTTS---S-----
---HHHHTTTSS--S-----
---HHHHHHHSS--S-----
---HHHHHHHTT--------
---HHHHHHHTT--S-----
---HHHHHTTSS--S-----
---HHHHHTTTTS-S-----
---HHHHHHHSS--S-----
---HHHHHHHTT--S-----
---HHHHHHSSSS-S-----
---HHHHHHHTT--------
---HHHHHHHSS--------
---HHHHHHHSS--------
---HHHHHHHSS--------
---HHHHHTTSS--------
---HHHHHHHTT--------
---HHHHHHHTT--------
---HHHHTTTTT--S-----
---HHHHHTTTT--S-----
---HHHHHHHSSS-------
---HHHHTTTTT--S-----
---HHHHHTTSS--S-----
---HHHHHHHSS--S-----
---HHHHTTTSS--S-----
---HHHHHHHTT--------
---HHHHHHHTT--S-----
---HHHHHHHSS--S-----
---HHHHHTTTT--S-----
---HHHHTTTSS--S-----
---HHHHHHHSS--S-----
---HHHHHHHSS--S-----
---HHHHHHHTT--------
---HHHHHHHSS--------
---HHHHHHHSS--------
---HHHHHHHSS--S-----
---HHHHHHHSS--S-----
---HHHHHHHSS--------
---HHHHTTTSS--------
---HHHHHHHSSS-S-----
---HHHHHHHSS--S-----
---HHHHHHHSS--S-----
---HHHHHHHSSS-------
---HHHHTTTSSS-------
---HHHHTTTSS--------
---HHHHHHHSS--------
---HHHHHHHSS--------
---HHHHHHHSSS-S-----
---HHHHHHHSS--------
---HHHHHHHTTS-------
---HHHHHHHSSS-S-----
---HHHHHHHSS--S-----
---HHHHHHHSS--------
---HHHHHHHSSS-S-----
---HHHHHHHTT--------
---HHHHHTTSS--S-----
---HHHHHHTTTS-------
---HHHHHHHTT--------
---HHHHTTTSS--S-----
---HHHHHTTSS--------
---HHHHHHSSSS-------
---HHHHHHHS---------
---HHHHHHTSSS-S-----
---HHHHHHHSSS-------
---HHHHHHHSSS-TT----
---HHHHHHHSS--------
---HHHHHHHTT--S-----
---HHHHHHHSSS-------
---HHHHHHHSS--S-----
---HHHHHHHSSS-S-----
---HHHHTTTSS--------
---HHHHHHHSS--S-----
----TTHHHHSS--S-----
---HHHHHHHSS--S-----
---HHHHHHHSS--------
---HHHHHHHTT--S-----
---HHHHHHHSS--S-----
---HHHHHHHS---S-----
---HHHHHHHSS--S-----
---HHHHHHHSS--S-----
---HHHHHHHSSS-S-----
---HHHHHHHSSS-------
---HHHHHHHSS--S-----
---HHHHTTTSS--------
---HHHHHHHSS--------
---HHHHTTTSS--S-----
---TTGGGTTS-S-S-----
---HHHHHHHSS--S-----
---HHHHHHHSSS-S-----
---TTGGGTTSS--S-----
---HHHHHHHS---------
---HHHHHHHSS--------
----TTHHHHSS--S-----
---HHHHHHHSS--------
---HHHHHHHTT--------
---HHHHHHHSS--------
---HHHHHHHSS--S-----
---HHHHHHHSS--S-----
---HHHHHHHS---------
---HHHHHHHTT--------
---HHHHHHHTT--------
---HHHHHHHSS--------
---HHHHTTTSS--S-----
---HHHHHHHSS--------
---HHHHHHHSS--------
---HHHHHHHSS--------
---HHHHHTTTT--------
---HHHHHHHSS--S-----
---HHHHHHHSS--S-----
---HHHHHHHSS--S-----
---HHHHHHHS---------
---HHHHHHHSS--------
---HHHHHHHSS--S-----
---HHHHHHHSS--------
---HHHHHHHSS--S-----
---HHHHHHHSS--S-----
---HHHHHHHSS--------
---HHHHHHHSS--S-----
---HHHHHHHSS--S-----
---HHHHHHHSS--S-----
---HHHHHHHSS--S-----
---HHHHHHHSS--------
---HHHHHHHSS--------
---HHHHHHHSS--S-----
---HHHHHHHSS--------
---HHHHHHHTTS-------
---HHHHHTTSS--------
---HHHHTTTS---S-----
---HHHHTTTSS--S-----
---HHHHHHHSS--------
---HHHHHHHSS--------
---HHHHTTSSS--S-----
---HHHHHHHSS--S-----
---HHHHHHHTT--S-----
---HHHHHHHS---S-----
---HHHHHHHSS--S-----
---HHHHHHHS---------
---HHHHHHHSS--S-----
---TTGGGTTSS--S-----
---TTGGGTSSS--------
---HHHHHHTS---------
--THHHHHHSSS--------
---HHHHHHHSS--------
---HHHHHHTTT--------
---HHHHHHTSS--------
---HHHHHHTSSS-S-----
---HHHHHHTTTS-------
---HHHHHHHSS--------
---HHHHHHTTTS-------
---HHHHHHTSSS-------
---HHHHHHSSS--------
---HHHHHHHSS--------
---HHHHHHHSS--------
---HHHHHHHTT--S-----
---HHHHHHHTT--------
---HHHHHHHSS--------
---HHHHHHHTT--------
---HHHHTTTSS--------
---HHHHTTTSS--S-----
---HHHHHHHSS--------
---HHHHHHHSS--S-----
---HHHHHHHTT--------
---HHHHHHHTT--------
---HHHHTTTSS--S-----
---HHHHHTTSS--S-----
---HHHHHHHTT--------
---HHHHHHTTT--S-----
---TTHHHHTSS--------
---HHHHHHTTTS-------
--SHHHHHHTTT--S-----
---HHHHHHTTT--S-----
--SHHHHHHTTT--------
--STTHHHHTTT--S-----
--SHHHHHHTTT--S-----
---HHHHHTTTT--S-----
---HHHHHHTTTS-S-----
--SHHHHHHHTT--S-----
---HHHHHHHTT--S-----
--SHHHHHHHSS--S-----
--SHHHHHHHSS--S-----
--SHHHHHHHSS--S-----
---HHHHHHHSS--S-----
---HHHHHHHSS--S-----
---HHHHHHHSS--S-----
---HHHHHHHSS--S-----
---HHHHHTTSS--S-----
---HHHHTTTSS--S-----
---HHHHHHHSS--------
---HHHHHHHSS--S-----
---HHHHHHHSS--S-----
---HHHHHHHSS--------
---HHHHHHHSSS-S-----
---HHHHHHHSSS-------
---HHHHHTTTT--S-----
---HHHHHHHSS--S-----
---HHHHHSSSS--S-----
---HHHHTTTSS--S-----
---HHHHHHHTT--------
---HHHHHHHSS--S-----
---HHHHHHHTT--------
---HHHHHHHSS--S-----
---HHHHHHHSS--S-----
---HHHHTTTSS--S-----
---HHHHHHHSS--S-----
---HHHHHTTSS--S-----
---HHHHHHTTT--S-----
---HHHHTTTSS--------
---HHHHHHHSS--S-----
---HHHHHHHSS--S-----
---HHHHHHSSS--S-----
---HHHHHHSSS--------
---HHHHHHHSSS-S-----
---HHHHHHHSS--S-----
---HHHHHHHSS--S-----
---HHHHHHHSS--S-----
---HHHHHTTSS--S-----
---HHHHHHHSS--------
---HHHHHHHSS--S-----
---HHHHHHTTT--------
---HHHHHHHSS--------
---HHHHHHHSS--------
---HHHHHHHSS--S-----
---HHHHHHHSS--------
---HHHHHHHSS--S-----
---HHHHHHHSSS-S-----
--SHHHHTTTSS--S-----
---HHHHHHHSS--------
---HHHHHHHSS--S-----
---HHHHHHHSSS-S-----
---HHHHHHHTT--S-----
---HHHHHHHSS--S-----
---HHHHHHTTT--S-----
---HHHHHHTTT--------
---HHHHHHTSS--------
---HHHHHHSSS--------
--SHHHHHHTTTS-------
---HHHHTTTSSS-------
--SHHHHTTTSSS-S-----
--SHHHHHHHSS--------
---HHHHHHHSS--------
---HHHHHHHSS--S-----
---HHHHHHHSS--------
---HHHHTTTSS--S-----
---HHHHTTTSS--S-----
---HHHHHHHSS--S-----
---HHHHHHHS---------
---HHHHTTTSS--S-----
---HHHHHHHTT--S-----
---HHHHHHHSS--S-----
---HHHHHHHS---S-----
---HHHHHHHSS--S-----
---HHHHHHHSSS-S-----
---HHHHHHHSS--S-----
---HHHHTTTSS--------
---HHHHTTTSS--S-----
---HHHHTTSSS--S-----
---HHHHTTTSS--S-----
---HHHHTTTSS--S-----
---HHHHTTTSSS-S-----
---HHHHHHHSS--------
---HHHHHHHS---S-----
---HHHHHHHSSS-------
---HHHHHHHSS--S-----
---HHHHHHHSS--------
---HHHHHHHSS--------
---HHHHTTTSS--------
---HHHHHHHSS--------
---HHHHHTTSS--S-----
---HHHHHHHSS--S-----
---HHHHHHHSS--S-----
---HHHHHHHSS--S-----
---HHHHHHHSS--S-----
---HHHHHHHSS--S-----
---HHHHHHHTT--------
---HHHHHHHSS--S-----
---HHHHHHHSS--S-----
---HHHHHHTTT--S-----
---HHHHHHHSS--S-----
---HHHHHHHTT--S-----
---HHHHHHHS---S-----
--THHHHHHHSS--S-----
---HHHHHHHS---S-----
---HHHHTTTSS--S-----
---HHHHHHHSS--S-----
---TTTTTTSSS--------
---HHHHHHHTT--S-----
---TTHHHHHS---S-----
---HHHHHHHS---S-----
---TTGGGTTS---------
---TTGGGTTTT--S-----
---HHHHTTTTT--------
---HHHHTTSSS--------
---HHHHTTSSS--------
---HHHHHHSS---S-----
---HHHHTTSSS--S-----
---HHHHTTSSS--------
---HHHHHHHSS--------
---HHHHHHHTT--------
---HHHHHHTTTS-------
---HHHHHHTSSS-------
---HHHHHHHSS--------
---HHHHHHSSSS-------
---HHHHHHTSSS-------
---HHHHHHHSS--S-----
---HHHHHHHSS--------
---HHHHHHHSS--S-----
---HHHHHHHTT--S-----
---HHHHHHTTT--------
---HHHHHHHSSS-------
---HHHHHHHSSS-S-----
---HHHHHHHTT--S-----
--SHHHHHHHTTS-S-----
---HHHHHHHTT--------
---HHHHHHHSS--S-----
---HHHHHHHSS--S-----
---HHHHTTTTT--S-----
---HHHHHHTSSS-------
---HHHHGGGTT--------
---HHHHHHTSS--S-----
---HHHHHHHTTS-------
---HHHHHHTTTS-------
---HHHHHHHTTS-------
--SHHHHHHHTT--------
--SHHHHHHTTT--------
---HHHHHHTTTS-------
---HHHHHHHSS--------
--SHHHHTTSSSS-------
---HHHHHHTTT--------
---HHHHHHHTT--S-----
--SHHHHHHHTT--------
--SHHHHHHTTT--------
--SHHHHHHTTTS-------
--SHHHHHHTTTS-------
--SHHHHHHTTTS-------
---HHHHHHTSSS-------
--SHHHHHHTTTS-------
---HHHHHHHTTS-------
---HHHHHHTTT--------
---HHHHHHHTT--------
---HHHHHHHTT--S-----
---HHHHHHTTT--------
---HHHHTTSSSS-------
---TTTGGGSSSS-------
---HHHHHHTTT--S-----
--SHHHHHHTTT--------
---HHHHHHTTT--S-----
---HHHHHHHTT--------
---HHHHHTTTT--------
---HHHHHHTTT--S-----
---HHHHHHTTT--------
---HHHHHHTSSS-------
---HHHHHHHTT--S-----
---HHHHHHTSSS-------
---HHHHHHTTT--------
---HHHHHHTSS--------
---HHHHHHTSSS-------
--STTGGGTTTT--------
---HHHHHHHTT--S-----
---HHHHHTTTT--------
---HHHHHHHSS--S-----
---HHHHHHHTTS-S-----
---HHHHHHTTT--S-----
---HHHHTTTTT--------
---HHHHHHTTTS-S-----
---HHHHHHHTT--S-----
---HHHHHHTSS--------
---HHHHHHHSS--------
---TTHHHHHSS--S-----
---HHHHHHHTT--S-----
---HHHHHHHTT--------
---HHHHHTTSS--------
--SHHHHTTTSS--S-----
--SHHHHHHHTT--S-----
---HHHHHHHSS--S-----
---HHHHHHHSS--------
---HHHHHHHSS--------
---HHHHHHHTT--S-----
---HHHHHHHSS--S-----
---HHHHHHHSS--S-----
---HHHHTTTSS--S-----
---HHHHHHHSS--S-----
---HHHHHHHSS--S-----
---HHHHTTTSS--S-----
---HHHHHHHTT--S-----
---HHHHHTTSS--S-----
---HHHHHHHSS--S-----
---HHHHHHHSS--S-----
---HHHHHTTTT--S-----
---HHHHHHSSS--S-----
---HHHHHHTTT--------
---HHHHHTTTT--S-----
---HHHHHHHSSS-S-----
---HHHHHHHSS--------
---HHHHHHHSS--S-----
---HHHHHHHSS--S-----
---HHHHHTTSS--S-----
---HHHHHTTSS--S-----
---HHHHHHHSS--TT----
---HHHHHTTSS--S-----
---HHHHHHHSS--------
---HHHHHHHSSS-------
---HHHHHHHSS--S-----
---HHHHHHHTT--------
---HHHHHHHSS--S-----
---HHHHHTTSS--------
---HHHHHTTSS--S-----
---HHHHHHHSS--S-----
---HHHHHHSSSS-S-----
---HHHHHHHSS--SS----
---HHHHHHHSS---S----
---HHHHHHHS---SS----
---HHHHHHHSS--S-----
---HHHHHHHSS--SS----
---HHHHTTTSS---S----
---HHHHHHHSS--SS----
---HHHHHHHS---S-----
-TTHHHHHHHS----S-S--
---HHHHHTTS------S--
---HHHHHHHS----S----
---HHHHHHHSS---S-S--
-TTHHHHHHHSS--SS----
---HHHHHTTSS--------
---HHHHHTTSS---S-S--
---HHHHHHHS---------
---HHHHHHHSS--SS----
---TTHHHHTS---SS----
---HHHHHHHS---SS----
---HHHHHHHS---SS----
---HHHHHHHS----S----
---HHHHHTTS---SS-S--
---HHHHTTTS----S-S--
---HHHHHHHS------S--
---HHHHHSSS---SS-S--
---HHHHHTTSS---S-S--
---HHHHHHHS---SS----
---HHHHTTTS----S----
---HHHHHTTS------S--
---HHHHHHHS----S-S--
---HHHHHHHSS--------
---HHHHHHHSS--SS----
---HHHHHHHSS--SS----
---HHHHHHTS---SS----
---TTHHHHTS---SS----
---TTHHHHTS----S----
---HHHHTTTS---SS----
---TTHHHHTS---S-----
-TTTTHHHHTS---SS----
---HHHHHHTS----S----
---HHHHTTTS----S----
---HHHHHHSSS--SS----
---HHHHHHSSS--S-----
---TTHHHHTS---SS----
---HHHHTTTS---SS----
---TTTTTTTS---SS----
---HHHHTTTS---SS----
---HHHHHHTSS--SS----
---HHHHHHTS---S-----
---TTHHHHTS---SS----
---TTHHHHTSS--S-----
---THHHHTTSSS-------
---GGGTTTSSSS-------
---GGGTTTTSSS-S-----
---GGGTTTTSS--------
---GGGTTTTSSS-S-----
---GGGTTTTSSS-------
---GGGTTTTSSS-S-----
---SHHHHTTSSS-------
---GGGTTTTSSS-------
---GGGTTTTSSS----S--
---GGGTTTTSSS-------
---GGGTTTTTT--------
---GGGTTTTSS--------
---GGGTTTTSS--S--S--
---GGGTTTTSS--S--S--
---GGGTTTTSS--S--S--
---GGGTTTTSS--S-----
---GGGTTTTSS--S-----
---GGGTTTTSS-----S--
---GGGTTTTSS--------
---GGGTTTTTT-----S--
---GGGTTTTTT--------
---GGGTTTTSS--S-----
---GGGTTTTSS--S-----
-TTGGGTTTTSS--S-----
-TTGGGTTTTSS--------
-TTSHHHHTTSS---S-S--
-TTTHHHHTTSS---S-S--
-TTTHHHHTTS---S-----
-TTSHHHHTTTT---S----
-TTGGGTSTTSS--------
-TTTHHHHTTTT--------
-TTTTTTTTTSS--------
-TTSTTTTTTS---------
-TTGGGTTTTSS--------
--SGGGTTTTTT--------
-TTGGGTTTTSS--------
-TTGGGTTTTSS--------
-TTGGGTTTTSS--------
-TTGGGTTTTSS--------
--SSHHHHTTSS---S----
-TTGGGTTTTSS--------
-TTGGGTTTSSS--------
-HHHHHHTTTSS---S----
-TTGGGTTTTSS---S----
-TTGGGTTTTSS--------
-TTGGGTTTTSS--------
-TTGGGTTTTTT--------
-TTTTTTTTTSS--S-----
-HHHHTTTTTSS--S-----
-TTHHHHTTTTT--S-----
-TTHHHHTTTTT-----S--
-TTHHHHTTTSS--------
-HHHHTTTTTSS--------
-HHHHHHHTTTT--------
-HHHHTTTTTSS--------
-TTHHHHTTTSS--------
-HHHHHHTTTSS--------
-HHHHHHTTTSS--------
-HHHHTTTTTTT--------
-HHHHHHTTTSS--------
-HHHHHHTTTTT--------
-HHHHHHTTTTT--------
-HHHHTTTTTSSS-------
-TTHHHHTTTSSS----S--
-HHHHTTTTTSS---S----
-HHHHTTTTTSS---S-S--
-HHHHHHTTTSS--------
-HHHHTTTTTTT-----S--
-HHHHTTTTTSS--------
-TTHHHHTTTSS-----S--
-HHHHHHTTTSS--------
-HHHHTTTTTSS--------
-HHHHHHTTTTT--------
-TTGGGTTTTTT--------
-HHHHTTTTTSSS-------
-TTGGGTTTTTT--------
-TTHHHHTTTSS--------
-TTGGGTTTTTT--------
-TTHHHHTTTSS--------
-TTHHHHTTTSS---S----
-HHHHHHTTTTT---S----
-HHHHHHTTTSS---S----
-HHHHHHHHHSS--------
-HHHHHHTTTTT---S----
-HHHHHHHHHSS--------
-HHHHHHTTTSS--------
-HHHHHHHHTSSS-------
-HHHHHHHHHSS---S----
-HHHHHHHHHS---------
-HHHHHHHHHS---------
-HHHHHHHTTSS--------
-TTHHHHHHHSS--S-----
-HHHHHHTTTSSS-------
-HHHHHHHHHSS--------
-HHHHHHHHHSS--------
-HHHHHTTTTS-S-------
-HHHHHHHHHSSS-------
-HHHHHHHHHSSS-------
-HHHHHHHTTSSS-------
-HHHHHHHHHSS---S----
-HHHHHHHTTSS---S-S--
-HHHHHHHHHSS--------
-HHHHHHHHHSS-----S--
-HHHHHHHHHSSS----S--
-HHHHHHHHHSSS-------
-HHHHHHHHHS---------
-HHHHHHHTTSS--------
-HHHHHHHHHSS--------
-HHHHHHTTTSS--------
-HHHHHHHHHSS-----S--
-HHHHHHHHHSS--------
-HHHHHHHHHSS--------
-HHHHHHHHHSS--------
-HHHHHHHHHS---------
-HHHHHHHHHSS--------
-HHHHHHHHHSS--------
-HHHHHHHHHSS--S-----
-HHHHHHHTTSS--S-----
-HHHHHHTTTS---S-----
-HHHHHHHHHSS--------
-HHHHHHHHHSS--S-----
-HHHHHHHTTSS--------
-HHHHHHTTTS---------
-HHHHHHHHHS---------
-HHHHHHHHHSS--------
-HHHHHHHTTS---------
-HHHHHHHTTS---------
-HHHHHHTTTSS--------
-HHHHHHHHHSS--------
-HHHHHHHHHS---------
-HHHHHHHTTS---------
-HHHHHHHTTS---------
-HHHHHHHTTSS--------
-HHHHHHHTTSS--------
-HHHHHHTTTS---------
-HHHHHHTTTS---------
-HHHHHHTTTSS--------
--HHHHHHHHSS---S----
-HHHHHHHHHSS---S----
-HHHHHHHHHSS---S----
-HHHHHHHTTS---------
-HHHHHHHHHSS---S----
-HHHHHHHTTS----S----
-HHHHHHHHHS----S----
--HHHHHHTTSS---S----
-HHHHHHHHHS---------
-HHHHHHHHHS---------
-HHHHHHHHHS---------
-HHHHHHHHHSS---S----
-HHHHHHHHHS---------
-HHHHHHHHHS----S----
-HHHHHHHHHS---------
-HHHHHHHTTS----S----
-HHHHHHHHHSS---S----
-HHHHHHHHHS----S----
--HHHHHHHHS------S--
-HHHHHHHHHS----S----
-HHHHHHHHHS---------
-HHHHHHHHHSS--------
-HHHHHHHTTSS---S----
-HHHHHHHHHS---------
-HHHHHHHHHSS--------
-HHHHHHHHHSS---S----
-HHHHHHHHHSS--------
-HHHHHHHHHS---------
-HHHHHHTTTSS--------
-HHHHHHHTTSS--------
-HHHHHHTTTSS--------
-HHHHHHHHHSS----S---
-HHHHHHHTTSS----SS--
-HHHHHHTTTSS-----S--
-HHHHHHHTTS----S----
-HHHHHHHTTS---------
-HHHHHHHTTS---------
-HHHHHHHHHS---------
-HHHHHHHHHS---------
-HHHHHHHHHS-----S---
-HHHHHHHHHSS----SS--
-HHHHHHHHHS-----SS--
-HHHHHHHHHSS----SS--
-HHHHHHHHHS---------
-HHHHHHHTTS---------
-HHHHHHHHHS---------
-HHHHHHHTTS---------
-HHHHHHHHHSS--------
-HHHHHHHHHTT--------
-HHHHHHHHHS---------
-HHHHHHHHHS------S--
-HHHHHHTTTS-----S---
-HHHHHHHHHS-----S---
-HHHHHHHTTS---------
-HHHHHHHHHSS-----S--
-HHHHHHHHHS----S----
-HHHHHHHTTSS--------
-HHHHHHHHHSS----SS--
-HHHHHHHTTSS--------
-HHHHHHHHHS---------
-HHHHHHTTTSS--------
-HHHHHHTTTSS--------
-HHHHHHHHHSS--------
-TTHHHHHHHS---------
-HHHHHHHHHS---------
-HHHHHHHHHSS--------
-HHHHHHHHHSS--------
-HHHHHHHHHSS--------
-HHHHHHHHHSS----S---
-HHHHHHHTTSS--------
-HHHHHHHHHTT----S---
-HHHHHHHTTS---------
-HHHHHHHHHSS--------
-HHHHHHHHHSS--------
-HHHHHHHTTS---------
-TTHHHHHHHS---------
-TTHHHHTTTS----S----
-HHHHHHHHHS----SS---
-HHHHHHHHHSS---SSS--
-TTHHHHHHHTT----SS--
-HHHHHHHHHSS--------
-HHHHHHHHHSS--------
-HHHHHHHHHSS---S----
-HHHHHHHHHSS--------
-HHHHHHHHHSS--------
-HHHHHHHHHS---------
-HHHHHHHHHSS-----S--
-HHHHHHHHHSS---S----
-HHHHHHTTTSS--------
-HHHHHHHHHS----S----
-HHHHHHHHHS----S----
-HHHHHHHHHS----S----
-HHHHHHHHHSS---S----
-HHHHHHHHHSS---S----
-HHHHHHHHHS----S----
-HHHHHHHHHTT---S----
-HHHHHHHHHS---------
-HHHHHHHTTS----S----
-HHHHHHHTTS---S-----
-HHHHHHHHHSS---S----
-HHHHHHHHHSS--------
-TTHHHHHHHSS--------
-HHHHHHHHHSS--------
-HHHHHHHHHSS----S---
-HHHHHHHHHS---------
-HHHHHHHHHS----S----
-HHHHHHTTTSS--------
-HHHHHHTTSS------S--
-HHHHHHHHHSS--------
-HHHHHHHHHTT--------
-HHHHHHHTTS------S--
-HHHHHHHHHS---------
-HHHHHHHTTS----S----
-HHHHHHHTTS----S----
-HHHHHHHHHSS---SS---
-THHHHHHHHS----S----
-HHHHHHHTTSS--------
-HHHHHHHHHSS--------
-HHHHHHHHHTT--------
-HHHHHHHHHSS--------
-HHHHHHHTTSSS----S--
-HHHHHHHHHSS-----S--
-HHHHHHHHHSSS----S--
-HHHHHHHHHTT-----S--
-HHHHHHHHHSS-----S--
-HHHHHHHHHSS-----S--
-HHHHHHHHHSS--------
--HHHHHHHHSS--------
--HHHHHHHHSS--------
--HHHHHHTTSS--------
--HHHHHHHHSS-----S--
--HHHHHHHHS---------
--HHHHHHHHSS--------
--HHHHHHHHSS----SS--
--HHHHHHTTSSS-------
--HHHHHHHHSS--------
--HHHHHHHHTT-----S--
--HHHHHHHHS---------
--HHHHHHHHSS--------
--HHHHHHHHS---------
--HHHHHHHHSS----S---
--HHHHHHHHSS--------
--HHHHHTTSSS----SS--
--HHHHHHHHS---------
--HHHHHHHHS----S----
--HHHHHHHHS---------
--HHHHHHHHS---------
--HHHHHHHHSS--------
--HHHHHHHHSS--------
--HHHHHHHHTT--------
--HHHHHHHHS---------
--HHHHHHHHS---------
--HHHHHHHHS----S----
--HHHHHHHHS----S----
--HHHHHHHHS----S----
--HHHHHHHHS----S----
--HHHHHHHHS---------
--HHHHHHHHS---------
--HHHHHHHHSSS---S---
--HHHHHHHHSSS----S--
--HHHHHHHHSS--------
--HHHHHHHHSS--------
--HHHHHHHHSS--------
--HHHHHHHHS----S----
--HHHHHHTTS---------
--HHHHHHHHS---------
--HHHHHHHHS----S----
--HHHHHHHHSS---S----
--HHHHHHHHS---------
--HHHHHHHHS---------
-THHHHHHHHSS---S----
--HHHHHHHHSS---SS---
--HHHHHHHHS----S----
--HHHHHHHHSS---S----
--HHHHHHHHTT--------
--HHHHHHHHS---------
--HHHHHHHHSSS----S--
--HHHHHHHHSSS-------
--HHHHHHHHSS--------
--HHHHHHHHSSS----S--
--HHHHHHHHSSS----S--
--HHHHHHHHSSS---SS--
--HHHHHHHHSSS-------
--HHHHHHHHSSS----S--
--HHHHHHHHSSS----S--
--HHHHHHHHSSS----S--
--HHHHHHHTSSS---SS--
--HHHHHHHHSSS---S---
--HHHHHHTTSSS---SS--
--HHHHHHHHS---------
--HHHHHHHHSSS---S---
--HHHHHHHH-SS---SS--
--HHHHHHTTSSS----S--
--HHHHHHHHSSS---SS--
--HHHHHHHHSSS-------
--HHHHHHHHSSS---SS--
--HHHHHHHHSSS-------
--HHHHHHHHSSS-------
--HHHHHHHHSSS---SS--
--HHHHHHHHSS---S----
--HHHHHHHHSSS-------
--HHHHHHTTSSS---SS--
--HHHHHHHHSS----S---
--HHHHHHHHSS---S----
--HHHHHHHHSS--------
--HHHHHHHHSS-----S--
--HHHHHHHHTT----SS--
--HHHHHHHHSS--------
--HHHHHHHHSS--------
--HHHHHHHHSS----S---
--HHHHHHHHSS--------
--HHHHHHHHSS---SS---
--HHHHHHHHSS----S---
--HHHHHHHHSS----SS--
--HHHHHHHHSS----S---
--HHHHHHHHSS--------
--HHHHHHHHSS--------
--HHHHHHHHSS--------
--HHHHHHHHSS----S---
--HHHHHHHHSSS-------
--HHHHHHHHSS--------
--HHHHHHHHSS--------
--HHHHHHHHSS--------
--HHHHHHHHSS--------
--HHHHHHHHSS--------
--HHHHHHHSSS--------
--HHHHHHTTSS--------
--HHHHHHHHSS--------
--HHHHHHHHSSS---S---
--TTHHHHHHSS----S---
--HHHHHHHHSSS-------
--HHHHHHTTSS----S---
--HHHHHHHHSS--------
--HHHHHHHHSS--------
--HHHHHHTTSS--------
--HHHHHHHHSS----S---
--HHHHHHHHSS----S---
--HHHHHHHHSS-----S--
--HHHHHHHHSS--------
--HHHHHHHHSS---S----
--HHHHHHHHTT----S---
--HHHHHHHSS---------
--HHHHHHHHSS----S---
--HHHHHHTTTT----SS--
--HHHHHHHHSS----S---
--HHHHHHHHSS--------
--HHHHHHHHSS--------
--HHHHHHHHSS--------
--HHHHHHTTSS--------
--HHHHHHHHS---------
--HHHHHHHHS-----S---
--HHHHHHHHS---------
--HHHHHHTTSS----S---
--HHHHHHHHSSS-------
--HHHHHHHHSS----SS--
--HHHHHHTTSSS---SS--
--HHHHHHTTS---------
--HHHHHHHHSS----SS--
--HHHHHHTTSS----SS--
--HHHHHHHHSS----SS--
--HHHHHHHHSSS---SS--
--HHHHHHTTSS----SS--
--HHHHHHHHSS----SS--
--HHHHHHHHSS----SS--
--HHHHHHHHSS----S---
--HHHHHHHHSSS---SS--
--HHHHHHHHSS----S---
--HHHHHHHHSS--------
--HHHHHHHHSSS---SS--
--HHHHHHHHSS----SS--
--HHHHHHHHS---------
--HHHHHHTTSS----SS--
--HHHHHHHHS---------
--HHHHHHHHSS----SS--
--HHHHHHHHSS--------
--HHHHHHHHSS--------
--HHHHHHHHSS---S----
--HHHHHHHHSS--------
--HHHHHHHHSSS---SS--
--HHHHHHHHSSS---S---
--HHHHHHHHSS----SS--
--HHHHHHHHSS----S---
--HHHHHHHHSS--------
--HHHHHHHHSS----S---
--HHHHHHHHSS----SS--
--HHHHHHTTSS----SS--
--HHHHHHHHSS-----S--
--HHHHHHHHSS-----S--
--HHHHHHHSSS----S---
--HHHHHHHHSS----S---
--HHHHHHHHTT-----S--
--HHHHHHHHTT----SS--
--HHHHHHHHSS----SS--
--HHHHHHHHSS----SS--
--HHHHHHHHS---------
--HHHHHHHHSSS---SS--
--HHHHHHTTSS--------
--HHHHHHTTSS----SS--
--HHHHHHHHSS---S----
--HHHHHHTTS----S----
--HHHHHHHHS---------
--HHHHHHHHS--S-S----
--HHHHHHHHS---------
--HHHHHHTTSS---S----
--HHHHHHTTS---------
--HHHHHHHHS-----SS--
--HHHHHHHHSS----SS--
--HHHHHHHTSS--------
--HHHHHHHHSS----SS--
--HHHHHHTTSS----SS--
--HHHHHHTTSS----SS--
--HHHHHHHHSS----SS--
--HHHHHHHTTT----SS--
--HHHHHHTTTT----SS--
--HHHHHHHHTT----SS--
--HHHHHHHHSS----S---
--HHHHHHHHSS----SS--
--HHHHHHHHSS----S---
--HHHHHHHHSS--------
--HHHHHHHHSS----SS--
--HHHHHHHHSS--------
--HHHHHHHHSS----SS--
--HHHHHHHHSS--------
--HHHHHHHHS---------
--HHHHHHHHS---------
--HHHHHHHHSS--------
--SHHHHHHHS-----S---
--HHHHHHHHSS--------
--HHHHHHHHS---------
--HHHHHHHHS---------
--HHHHHHHHSS---S----
--HHHHHHTTSS-----S--
--HHHHHHHHSS----SS--
--HHHHHHHHSS--------
--HHHHHHHHSS----SS--
--HHHHHHHHSS----SS--
--HHHHHHHHSS--------
--HHHHHHHHSS----SS--
--HHHHHHHHSS----SS--
--HHHHHHHHSS----SS--
--HHHHHHHHSS----STT-
--HHHHHHHHTT--------
--HHHHHHHHSS----SS--
--HHHHHHTTS-----SS--
--HHHHHHHHS---------
--HHHHHHHHSS--------
--HHHHHHHHTT----SS--
--HHHHHHHHSS-----S--
--HHHHHHHHSS----SS--
--HHHHHHHHSS-----S--
--HHHHHHHHSS----SS--
--HHHHHHHHS------S--
--HHHHHTTTS---------
--HHHHHTTTS---------
--HHHHHHHHS----S----
--HHHHHHHHS---------
--HHHHHHTSS---------
--HHHHHHHHSS----SS--
--HHHHHHHHSS-----S--
--HHHHHHHHSS--------
--HHHHHHHHSS--------
--HHHHHHHHS-----S---
--HHHHHTTTSS----SS--
--HHHHHHHHSS---S----
--HHHHHHHHTT----SS--
--HHHHHTTTSS----SS--
--HHHHHHTTSS----SS--
--HHHHHHHHSS--------
--HHHHHHTTSS----SS--
--HHHHHHHHS---------
--HHHHHHHHSS--------
--HHHHHHHHSS-----S--
--HHHHHHHHSS----SS--
--HHHHHHHHSS----S---
--HHHHHHHHSS----SS--
--HHHHHHHHSS--------
--HHHHHHHHSS----SS--
--HHHHHHHHSS--------
--HHHHHHHHS---------
--HHHHHHHSS---------
--HHHHHHHHSS--------
--HHHHHHHSS------S--
--HHHHHHHHS---------
--HHHHHHHHS---------
--HHHHTTTSSS----SS--
--HHHHHTTTSS----SS--
--HHHHHHHHS-----S---
--HHHHHHHHS---------
--HHHHHHHHS---------
--HHHHHHHHS-----S---
--HHHHHHHHS---------
--HHHHHHHHSS----SS--
--HHHHHHHHS---------
--HHHHHHHHSS--------
--HHHHHTTSSS--------
--HHHHHHHHSS----SS--
--HHHHHHHHTT-----S--
--HHHHHHHTS-----SS--
--HHHHHTTTS-----S---
--HHHHHHHHS---------
--TTTTGGGTSS-----S--
--HHHHHHHHS---------
--HHHHHTTTSS--------
--HHHHHHHHS-----SS--
--HHHHHHHHS----S----
--HHHHHHTTS---------
--HHHHHHHHS---------
--HHHHHHHHSS-----S--
--HHHHHHHHS----S----
--HHHHHTTTSS----SS--
--HHHHHHHTSS--------
--HHHHHHHHSS--------
--HHHHHHHHSS----S---
--HHHHHHHHS---------
--HHHHHHHHSS----SS--
--HHHHHHHHS---------
--HHHHHHHHS-----SS--
--HHHHHHHHS-----S---
--HHHHHHHHSS----SS--
--HHHHHHHHSS----S---
--HHHHHHHHSS--------
--HHHHHHHSSS-----S--
--HHHHHHHHSS--------
--HHHHHHHHSS--------
--HHHHHHHHSS--------
--HHHHHHHHSS---S----
--HHHHHHHHSS---S----
--HHHHHHTTSS--------
--HHHHHHHHSS----S---
--HHHHHHHHSSS-------
--HHHHHHHHS---------
--HHHHHHTTSS--------
--HHHHHHHHSS----SS--
--HHHHHHHHSS--------
--HHHHHHTTSS--------
--HHHHHHHHSS--------
--HHHHHHHHSS---S----
--HHHHHHHHSS----S---
--HHHHHHHHSS----SS--
--HHHHHHHHSS--------
--HHHHHHHHSS--------
--HHHHHHHHS-----S---
--HHHHHHHHSS--------
--HHHHHHHHSS--------
--HHHHHHHHS---------
--HHHHHHHHSS----SS--
--HHHHHHHHSS-----S--
--HHHHHHHTSS----SS--
--HHHHHHTTSS----SS--
--HHHHHHHHSS----S---
--HHHHHHHHSS----SS--
--HHHHHHHHSS---S----
--HHHHHHHHSS---SS---
--HHHHHHTTSS---SS---
--HHHHHHHHS---------
--HHHHHHHHSS---S----
--HHHHHHHHS----SS---
--HHHHHHHHS---------
--HHHHHHHHSS----S---
--HHHHHHTTS---------
--HHHHHHHHSS---SS---
--HHHHHHHHS----S----
--HHHHHHHHS----S----
--HHHHHHHHSS---S----
--HHHHHHHHSS---SS---
-THHHHHHHHSS--------
--HHHHHHHHS----S----
--HHHHHHHHSS---S----
--HHHHHHHHS----S----
--HHHHHHHHS----S----
-HHHHHHTTSS----SS---
-HHHHHHHHHSS----S---
-HHHHHHHHHS---S--S--
-HHHHHHHHHSS---S----
-HHHHHHTTTS---------
-HHHHHHHHHS---S-----
-HHHHHHHHHSS--------
-HHHHHHHHHSS----SS--
-HHHHHHHHHSS--------
-HHHHHHHTTSSS--S----
-HHHHHHHHHSSS-------
-HHHHHHTTTSS--------
-HHHHHHHHHSS--------
-HHHHHHHHHSSS--S----
-HHHHHHHHHSS---SS---
-HHHHHHHHHSS---S----
-HHHHHHHTTSS---S----
-HHHHHHHHHSS---S----
-HHHHHHHHHSS---S----
-HHHHHHHHHSS---SS---
-HHHHHHTTTSS---S----
-HHHHHHHHSSS---S----
-HHHHHHHHHS----S----
-HHHHHHHHHS---SS----
-TTHHHHHHHSS---S----
-HHHHHHHHHSSS--S----
-HHHHHHHHHSS---S----
-HHHHHHHHHSS---S----
-HHHHHHHHHSS---S----
-TTHHHHHHHSS---S----
-HHHHHHHHHSS---S----
-HHHHHHHHHS----S----
-HHHHHHHHHSS---S----
-HHHHHHHHHSS--------
-HHHHHHHHHSS---S----
-HHHHHHHHHSS---S----
-HHHHHHHHHSS---S----
-HHHHHHHHHSS---S----
-HHHHHHHHHSS---S----
-HHHHHHHHHSS---S----
-HHHHHHHHHSS---S----
-HHHHHHHHHSS---S----
-TTHHHHHHHSS---S----
-HHHHHHHTTSS---S----
-HHHHHHTTTSS---S----
-HHHHHHHHHSS---S----
-HHHHHHHTTSS---S----
-HHHHHHHHHSS---S----
-HHHHHHHHHSS---S----
-HHHHHHHHHS----S----
-TTHHHHHHHSS---S----
-HHHHHHHHHSS---S----
-HHHHHHTTSSS---S----
-HHHHHHHHHSS---S----
-HHHHHHHHHSS---S----
-HHHHHHHHHSSS--S----
-HHHHHHHHTSSS--S----
-HHHHHHHHHSSS--SS---
-TTHHHHHHHS----S----
-TTHHHHHTTSS--------
-HHHHHHHTTSS---S----
-HHHHHHTTTSS---S----
-HHHHHHHHHSS---S----
-HHHHHHHHHSS---S----
-HHHHHHHHHSSS--S----
-HHHHHHHTTSS---S----
-HHHHHHHTTSSS-------
-TTHHHHTTTSS--------
-HHHHHHHHHSS---S----
-HHHHHHHHHSS--------
-HHHHHHHHHSSS-------
-HHHHHHHHTS----S----
-HHHHHHHHTSS---S-S--
-HHHHHHHHHSS--------
-HHHHHHHHHSS--------
-HHHHHHHHHSS--------
-HHHHHHHHSSS--------
-HHHHHHHTTSS--------
-TTHHHHHHHSS--------
-HHHHHHHHHSS--------
-HHHHHHHHHSS---S----
-HHHHHHHHSSS--------
-HHHHHTTTTS---------
-HHHHHHHHHS---------
-TTHHHHHHHSS--------
-TTHHHHHHTSS--------
-HHHHHHHHHTT--------
-HHHHHHHTTSSS-------
-HHHHHHHHTSSS-------
-HHHHHHHHSSSS-------
-HHHHHHHTTSSS--S----
-HHHHHHHTTSSS-------
-HHHHHHHTS-SS-------
-HHHHHHHHTSSS-------
-HHHHHHHTT-SS--S----
-HHHHHHHTT--S-------
-HHHHHHHTT-SS-------
-HHHHHHHTT-SS--S----
-HHHHHHHTT-SS-------
-HHHHHHHHTSSS--S----
-HHHHHHHTTSSS-------
-HHHHHHHHSSSS-------
-HHHHHHHHSSSS---S---
-HHHHHHHHSSSS-------
-HHHHHHHHTSSS-------
-HHHHHHHHT-SS-------
-HHHHHHHTT-SS-------
-HHHHHHHHT-SS-------
-HHHHHHHTTS-S-------
-HHHHHHHTTSSS--S----
-HHHHHHHHH--S--S----
-HHHHHHHTT-SS--S----
-HHHHHHHTT-SS-------
-HHHHHHHTT-SS--S----
-HHHHHHHHTSSS-------
-HHHHHHHHTSSS-------
-HHHHHHHTSSSS-------
-HHHHHHHTTSSS-------
-HHHHHHHTTSSS----S--
-HHHHHHTTS-SS-------
-HHHHHHHHSSSS-------
-HHHHHHHTT-SS-------
-HHHHHHHTT--S-------
-HHHHHHHHHSSS-------
-HHHHHHHHHSS--------
-HHHHHHHHHSSS---S---
-HHHHHHHTTSSS--SS---
-HHHHHHHTTSSS--S----
-HHHHHHHTTSSS--S----
-HHHHHHHHHSSS-------
-HHHHHHHTTSSS--S----
-HHHHHHHTT-SS-------
-HHHHHHHHTSS---S----
-HHHHHHHTTS---------
-HHHHHHHHT-SS-------
-HHHHHHHTTSSS-------
-HHHHHHHTTSSS-------
-HHHHHHHTT-SS-------
-HHHHHHHHTSSS-------
-HHHHHHHTTSSS--S-S--
-HHHHHHHTT--S----S--
-HHHHHHHHTSS-----S--
-HHHHHHHTTSS----SS--
-HHHHHHHTTSSS--S-S--
-HHHHHHHTTSS-----S--
-HHHHHHHHTSSS----S--
-HHHHHHHHHSSS----S--
-HHHHHHHTTSSS---SS--
-HHHHHHHTTSSS--SSS--
-HHHHHHHTTSSS----S--
-HHHHHHHTTSSS--S-S--
-HHHHHHHTTSSS--S-S--
-HHHHHHHHHSSS----S--
-HHHHHHHHTSSS----S--
-HHHHHHHHTS-S----S--
-HHHHHHHTTSSS----S--
-HHHHHHHHTSSS--S-S--
-HHHHHHHTSS-S----S--
-HHHHHHHTT-SS----S--
-HHHHHHHTTSSS----S--
-HHHHHHHHHSSS----S--
-HHHHHHHTTSSS----S--
-HHHHHHHTTSSS----S--
-HHHHHHHTTSSS----S--
-HHHHHHHTTSSS--TTS--
-HHHHHHHHSSSS--TTS--
-HHHHHHHHTSSS--S-S--
-HHHHHHHTTSSS--S-S--
-HHHHHHHTTSSS--S-S--
-HHHHHHHTTSSS--S-S--
-HHHHHHHTTSSS--S-S--
-HHHHHHHTTSSS--S-S--
-HHHHHHHTTSSS--S-S--
-HHHHHHHTT-SS--S-S--
-HHHHHHHTT-SS--S-S--
-HHHHHHHTTTTS--S-S--
-HHHHHHHTSSSS--SSS--
-HHHHHHHHTTT---SSS--
-HHHHHHHHHTT---SSS--
-HHHHHHHHTTT-----S--
-HHHHHHHTSSSS-------
-HHHHHHHTTSSS-------
-HHHHHHHHHSSS-------
-HHHHHHHHHTTS----S--
-HHHHHHHHTSSS----S--
-HHHHHHHTTSSS----S--
-HHHHHHHTTSSS----S--
-HHHHHHHHTSSS--S-S--
-HHHHHHHHHSSS-------
-HHHHHHHHHSSS-------
-HHHHHHHHHSSS----S--
-HHHHHHTTSSSS----S--
-HHHHHHHTTSSS----S--
-HHHHHHTTSSSS----S--
-HHHHHHHHTSSS--S-S--
-HHHHHHHHTSSS----S--
-HHHHHHHTTSSS-------
-HHHHHHHTTSSS--S-S--
-HHHHHHHHTSSS--S-S--
-HHHHHHHHTSSS-------
-HHHHHHHHTTTS----S--
-HHHHHHHTTSSS----S--
-HHHHHHHTTSSS----S--
-HHHHHHHHTTTS--S-S--
-HHHHHHHTSSSS--STT--
-HHHHHHHHTSSS----S--
-HHHHHHHHTSSS----S--
-HHHHHHHHTSSS----S--
-HHHHHHHHTSSS----S--
-HHHHHHGGGSSS----S--
-HHHHHHHHHSSS----S--
-HHHHHHHTTSSS--S-S--
-HHHHHHHHHSSS----S--
-HHHHHHHHHSSS----S--
-HHHHHHHHHSSS--TTS--
-HHHHHHHHSSSS----S--
-HHHHHHHHTSSS---TT--
-HHHHHHHTTSSS--S-S--
-HHHHHHHHHSSS----S--
-HHHHHHHTTSSS----S--
-HHHHHHHHTSSS--S-S--
-HHHHHHHTTSSS-------
-HHHHHHHHSSSS-------
-HHHHHHHHTSSS-------
-HHHHHHHTTSSS-------
-HHHHHHHHTTTS-------
-HHHHHHHHSSSS-------
-HHHHHHHTTSSS-------
-HHHHHHHHTTTS-------
-HHHHHHHHHSSS-------
-HHHHHHHTTSSS-------
-HHHHHHHTTSSS--S----
-HHHHHHHTTSSS--S----
-HHHHHHHTTSSS--S----
-HHHHHHHHTSSS--S----
-HHHHHHHHTSSS-------
-HHHHHHHHHTTS-------
-HHHHHHHTTSSS-------
-HHHHHHHTTSSS-------
-HHHHHHHTTSSS-------
-HHHHHHTTTSSS-------
-HHHHHHTTSSSS-------
-HHHHHHTTSSSS-------
-HHHHHHTTSSSS-------
-TTHHHHTTTSSS-------
-HHHHHHTTTSSS-------
-TTHHHHTTSSSS-------
-HHHHHHHHHSSS-------
-HHHHHHTTTSSS-------
-HHHHHHTTTSSS-------
-HHHHHHTTTSSS-------
-HHHHHHTTTSSS-------
-HHHHHHHHTSSS-------
-HHHHHHTTTSSS-------
-HHHHHHTTTSSS---S---
-HHHHHHTTSSSS-------
-HHHHHHTTTSSS-------
-HHHHHHHHHSSS-------
-HHHHHHHHHSS--------
-HHHHHHTTTSSS-------
-HHHHHHHTSSSS-------
-HHHHHHHTSSSS-------
-HHHHHHHHHSSS-------
-HHHHHHHHHSSS-------
-HHHHHHHHHSSS-------
-HHHHHHTTTSSS-------
-HHHHHHHHHSS--------
-HHHHHHHHTSSS-------
-HHHHHHTTSSS--------
-HHHHHHHHHSSS-------
-HHHHHHHHHSSS-------
-HHHHHHHHHSS--------
-HHHHHHHHHSSS-------
-HHHHHHTTTSSS-------
-HHHHHHTTTSSS-------
-HHHHHHHHHSSS-------
-HHHHHHHHHSSS-------
-HHHHHHHHHSSS-------
-HHHHHHTTTSS--------
-HHHHHHTTTSS----S---
-HHHHHHTTTSSS---S---
-HHHHHHHHHSSS---S---
-HHHHHHHHHSSS-------
-HHHHHHTTTSSS-------
-HHHHHHHTTSSS----S--
-HHHHHHHHHSSS-------
-HHHHHHHHSSSS-------
-HHHHHHTSSSS--------
-HHHHHHTTSSSS-------
-HHHHHHHTSSSS-------
-HHHHHHTTSSSS-------
-HHHHHHHHTSSS-------
-HHHHHHHHTSSS-------
-HHHHHHHTTSSS-------
-HHHHHHHHTSSS-------
-HHHHHHHHTSSS-------
-HHHHHHHHTSSS---S---
-HHHHHHHTTSSS---S---
-HHHHHHHHTSSS---S---
-HHHHHHHHTSSS---S---
-HHHHHHHHTSSS-------
-HHHHHHHTTSSS-------
-HHHHHHTTSSSS-------
-HHHHHHHHSSSS-------
-HHHHHHHTSSSS-------
-HHHHHHTTSSSS-------
-HHHHHHHHSSSS-------
-HHHHHHHHSSSS-------
-HHHHHHHHSSSS-------
-HHHHHHHHSSSS-------
-HHHHHHHTSSSS-------
-HHHHHHHTSSSS-------
-HHHHHHHHTSSS-------
-HHHHHHHHSSSS-------
-HHHHHHHTSSSS-------
-HHHHHHHHTSSS-------
-HHHHHHHHTSSS-------
-HHHHHHHHTTTS-------
-HHHHHHHHTSSS---S---
-HHHHHHHTTSSS--S----
-HHHHHHHHTSSS-------
-HHHHHHHHTSSS---S---
-HHHHHHHHTSSS--SS---
-HHHHHHHHSSSS---S---
-HHHHHHHHTSSS---S---
-HHHHHHHHTSSS---S---
-HHHHHHHHTTTS-------
-HHHHHHHHTSSS--SS---
-HHHHHHHTTSSS---S---
-HHHHHHHHSSSS---S---
-HHHHHHHTTSSS--SS---
-HHHHHHHHTSSS--SS---
-HHHHHHHHTSSS--SS---
-HHHHHHHHTSSS---S---
-HHHHHHHHTSSS-------
-HHHHHHHHTSSS-------
-HHHHHHHTTSSS--S-S--
-HHHHHHHHTSSS--TT---
-HHHHHHHTTSSS--TT---
-HHHHHHHTTSSS--TT---
-HHHHHHHTTSSS--TT---
-HHHHHHHTTS-S--SS---
-HHHHHHHTTSSS--SS---
-HHHHHHHTTSSS--SS---
-HHHHHHHTTSSS--SS---
-HHHHHHHTTSSS--SS---
-HHHHHHHTTS-S--TT---
-HHHHHHHTTS-S--SS---
-HHHHHHHTTSSS--TTS--
-HHHHHHHTTSSS---S---
-HHHHHHHTTSSS----S--
-HHHHHHHTTSSS----S--
-HHHHHHHHTS-S-------
-HHHHHHHHTS-S-------
-HHHHHHHHTSSS-------
-HHHHHHHHTS-S-------
-HHHHHHHHTS-S--S----
-HHHHHHHTTSSS--SS---
-HHHHHHHTTSSS--S----
-HHHHHHHTTSSS--TTS--
-HHHHHHHTTSSS-------
-HHHHHHHTTS-S-------
-HHHHHHHTTSSS--SS---
-HHHHHHHTTSSS----S--
-HHHHHHHTTSSS--SS---
-HHHHHHHTTSSS-------
-HHHHHHHTTSSS--SS---
-HHHHHHHTTSSS-------
-HHHHHHHTTS-S--SS---
-HHHHHHHTTSSS--S----
-HHHHHHHTTS-S-------
-HHHHHHHTTS-S--S----
-HHHHHHHTTS-S--S----
-HHHHHHGGGSSS-------
-HHHHHHHTTSSS-------
-HHHHHHHTTSSS---S---
-HHHHHHHTTSSS--S----
-HHHHHHHTTS-S-------
-HHHHHHHTTS-S--SS---
-HHHHHHHTTS-S-------
-HHHHHHHTTSSS--SS---
-HHHHHHHTTS-S--S----
-HHHHHHHTTS-S--SS---
-HHHHHHHTTSSS--SS---
-HHHHHHHTTSSS--S----
-HHHHHHHTTSSS--SS---
-HHHHHHHTTSSS--SS---
-HHHHHHHTTS-S--SS---
-HHHHHHHTTS-S--SS---
-HHHHHHHTTS-S--TT---
-TTHHHHHTTSSS--SS---
-HHHHHHHTTSSS--S----
-HHHHHHHTTSSS--TT---
-HHHHHHHTTSSS--SS---
-HHHHHHHHTSSS--SS---
-HHHHHHHTTSSS--SS---
-HHHHHHHTTSSS--SS---
-HHHHHHHHTSSS---S---
-HHHHHHHTTSSS--S----
-HHHHHHHHTSSS---S---
-HHHHHHHHTSSS---S---
-HHHHHHHHTSSS--S----
-HHHHHHHHTSSS--SS---
-HHHHHHHTTS-S--SS---
-HHHHHHHTTSSS--S----
-HHHHHHHHTS-S--SS---
-HHHHHHHTTSSS--SS---
-HHHHHHHTTSSS--SS---
-HHHHHHHTTSSS--SS---
-HHHHHHHTTSSS--S----
-HHHHHHHTTSSS--TT---
-HHHHHHHTTSSS--SS---
-HHHHTTGGGSSS--S----
-HHHHHHHTTSSS--S-S--
-HHHHHHHTTSSS-------
-HHHHHHHTTSSS--TT---
-HHHHHHHTTS-S--SS---
-HHHHHHHTTSSS--SS---
-HHHHHHHTTSSS--TT---
-HHHHHHHTTS-S--S----
-HHHHHHHTTS-S--SS---
-HHHHHHHHTS-S--S----
-HHHHHHHTTS-S-------
-HHHHHHHHTS-S--S----
-HHHHHHHTTSSS--S----
-HHHHHHHHTS-S--SS---
-HHHHHHHHTS-S---S---
-HHHHHHHTTSSS--SS---
-HHHHHHHTTSSS--SS---
-HHHHHTGGGSSS--SS---
-HHHHHHHTTSSS--SS---
-HHHHHHHTTS-S--SS---
-HHHHHHHTTSSS--SS---
-HHHHHHHTTSSS--SS---
-HHHHHHHHTSSS--SS---
-HHHHHGGGGSSS--SS---
-HHHHHHHTTS-S--SS---
-HHHHHHHTTSSS--SS---
-HHHHHHHTTS-S--SS---
-HHHHHHHHTSSS--SS---
-HHHHHHHTTSSS--SS---
-HHHHHHHTTSSS--SS---
-HHHHHHHHTSSS--SS---
-HHHHHHHTTSSS--SS---
-HHHHHHHTTS-S--SS---
-HHHHHHHTTSSS--SS---
-HHHHHHGGGS-S--SS---
-HHHHHHHTTSSS--SS---
-HHHHHHHTTSSS--SS---
-HHHHHHHTTS-S--SS---
-HHHHHHHTTSSS--SS---
-HHHHHHHTTSSS--SS---
-HHHHHHHTTSSS--SS---
-HHHHHHHTTSSS--SS---
-HHHHHHHTTSSS---S---
-HHHHHHHTTSSS--SS---
-HHHHHHHTTSSS--S----
-HHHHHHHTTSSS--SS---
-HHHHHHHTTS-S--SS---
-HHHHHHHTTSSS--SS---
-HHHHHHHTTS-S--SS---
-HHHHHHHTTS-S--SS---
-HHHHHHHTTSSS--SS---
-HHHHHHHTTSSS--SS---
-HHHHHHHTTSSS--SS---
-HHHHHHHTTSSS--SS---
-HHHHHHHTTSSS--SS---
-HHHHHHHTTS-S--SS---
-HHHHHHHTTSSS--SS---
-HHHHHHHTTSSS--TT---
-HHHHHHHTTSSS--SS---
-HHHHHHHTTSSS--TT---
-HHHHHHHTTSSS--SS---
-HHHHHHHTTSSS--SS---
-HHHHHHHTTSSS--TT---
-HHHHHHHTTSSS--SS---
-HHHHHHHHTSSS--SS---
-HHHHHHHTTS-S--SS---
-HHHHHHHHTS-S--SS---
-HHHHHHGGGSSS--SS---
-HHHHHHHTTSSS--SS---
-HHHHHHHTTS-S--SS---
-HHHHHHGGGS-S--SS---
-HHHHHHHTTS-S--S----
-HHHHHHHTTS-S--SS---
-HHHHHHHTTSSS--SS---
-HHHHHHHTTSSS--SS---
-HHHHHHHTTSSS--SS---
-HHHHHHGGGSSS--S----
-HHHHHHGGGSSS--S----
-HHHHHHHTTSSS--SS---
-HHHHHHHTTSSS--TT---
-HHHHHHHTTSSS--S----
-HHHHHHHTTSSS--SS---
-HHHHHHHTTS-S--SS---
-HHHHHHHTTSSS--SS---
-HHHHHHHTTSSS--SS---
-HHHHHHHTTSSS--SS---
-HHHHHHHHTSSS--SS---
-HHHHHHHHTSSS--SS---
-HHHHHHHTTSSS--SS---
-HHHHHHHTTSSS--SS---
-HHHHHHHTTS-S--SS---
-HHHHHHHTTS-S--SS---
-HHHHHHHTTS-S--SS---
-TTHHHHHHTSSS--S----
-HHHHHHHTTSSS--SS---
-HHHHHHHHSSSS--S----
-HHHHHHHHTSSS-------
-HHHHHHHTTSSS--SS---
-HHHHHHHTTSSS-------
-HHHHHHHTTSSS--SS---
-HHHHHHHTTSSS--SS---
-HHHHHHHTTSSS--SS---
-HHHHHHHHTSSS--S----
-HHHHHHHHTSSS-------
-HHHHHHHHTSSS-------
-HHHHHHHHTSSS--SS---
-HHHHHHHHTSSS--S----
-HHHHHHHTTSSS--SS---
-HHHHHHHTTSSS--S----
-HHHHHHHHTSSS--SS---
-HHHHHHTTTSSS-------
-HHHHHHHHTSSS-------
-HHHHHHHTTSSS--S----
-HHHHHHHHTSSS-------
-HHHHHHGGGSSS-------
-HHHHHHHTTSSS-------
-HHHHHHHHTSSS---S---
-HHHHHHHHTSSS-------
-HHHHHHHHTSSS-------
-HHHHHHHTTSSS-------
-HHHHHHHHHTT--------
-HHHHHHHHTTT--------
-HHHHHHHHHSSS-------
-HHHHHHHTTTTS-------
-HHHHHHHHHSSS-------
-HHHHHHHHTTT--------
-HHHHHHHTTTTS-------
-HHHHHHHHTTT--------
-HHHHHHHHTTT--------
-HHHHHHHHTSSS-------
-HHHHHHHHTTT--------
-HHHHHHHHTTT----S---
-HHHHHHHHTTT--------
-HHHHHHHHTTT--------
-HHHHHHHHTTTS-------
-HHHHHHHHTTTS-------
-HHHHHHHHTSSS-------
-HHHHHHHHTTTS-------
-HHHHHHHHTTT--------
-HHHHHHHHTTT--------
-HHHHHHHHTTTS-------
-HHHHHHHHSSSS-------
-HHHHHHTTSSS--------
-HHHHHHHHSSS--------
-HHHHHHHTTSSS-------
-HHHHHHHHTTTS-------
-HHHHHHHHHSS--------
-HHHHHHHHTTTS-------
-HHHHHHHHTTTS-------
-HHHHHHHHTSS--------
-HHHHHHHHTTTS-------
-HHHHHHHHTTT--------
-HHHHHHHHTTTS-------
-HHHHHHHHTTTS-------
-HHHHHHTTSSS--------
-HHHHHHHHTTT--------
-HHHHHHHHTTTS-------
-HHHHHHHHTTTS-------
-HHHHHHHHHSSS-------
-HHHHHHHHHSSS-------
-HHHHHHHHHSSS-------
-HHHHHHTTSSS--------
-HHHHHHHHHSSS-------
-HHHHHHHHHSS--------
-HHHHHHHHSSSS-------
-HHHHHHHHTTTS-------
-HHHHHHHHTTTS-------
-HHHHHHHHTSS--------
-HHHHHHHHTTT--------
-HHHHHHHHHSSS-------
-TTHHHHHHHTTS-------
-HHHHHHHHHSSS-------
-HHHHHHHHTSS--------
-HHHHHHHHHSSS-------
-HHHHHHHHSSS--------
-HHHHHHHHHTTS-------
-HHHHHHHHSSSS-------
-HHHHHHHHHSS--------
-HHHHHHHHTTTS-------
-HHHHHHHHHSSS-------
-HHHHHHHHSSSS-------
-HHHHHHHHSSSS-------
-HHHHHHTTTTTS-------
-HHHHHHHHHTT--------
-HHHHHHHHHTT--------
-HHHHHHHHTTTS-------
-HHHHHHHHTSSS-------
-HHHHHHHHHTTS-------
-HHHHHHHHHTTS-------
-HHHHHHHHTTTS-------
-HHHHHHHHHSSS-------
-HHHHHHHHTSSS-------
-HHHHHHHHHSSS-------
-HHHHHHHHHSS--------
-HHHHHHHHHSS--------
-HHHHHHHHHSS--------
-HHHHHHHHHSS--------
-HHHHHHHHHSS--------
-HHHHHHHHHSSS-------
-HHHHHHHHHSS--------
-HHHHHHHHHTT--------
-HHHHHHHHHSSS-------
-HHHHHHTTTSSS-------
-HHHHHHHHHSSS-------
-HHHHHHHHHSSS-------
-HHHHHHHHHSSS-------
-HHHHHHHHHSSS---S---
-HHHHHHHHHSSS-------
-HHHHHHHHHSSS-------
-HHHHHHHHTSSS-------
-HHHHHHHHTSSS-------
-HHHHHHHHTSSS-------
-HHHHHHHHHTTS-------
-HHHHHHHHHTTS-------
-HHHHHHHHTSSS-------
-HHHHHHHTTSSS-------
-HHHHHHHTTSSS--SS---
-HHHHHHHTTSSS-------
-HHHHHHHHTSSS---S---
-HHHHHHHHTTTS-------
-TTHHHHHHHTTS-------
-HHHHHHHHTTTS-------
-HHHHHHTTSSSS-------
-HHHHHHHHTSSS-------
-HHHHHHHHHSSS-------
-HHHHHHHTTSSS--SS---
-HHHHHHHHTTTS-------
-HHHHHHHHHSSS-------
-HHHHHHHHHSSS-------
-HHHHHHTTTSSS-------
-HHHHHHTTTSSS-------
-HHHHHHHTTTTS-------
-HHHHHHHHTTTS-------
-HHHHHHHHHTTS-------
-HHHHHHHHHSSS-------
-HHHHHHHHTSSS-------
-HHHHHHHHSSSS-------
-HHHHHHHHTTTS-------
-HHHHHHHHHSSS-------
-HHHHHHHTTSSS-------
-HHHHHHHHHSSS-------
-HHHHHHTTSSS--------
-HHHHHHHTTSS--------
-HHHHHHHHTTT--------
-HHHHHHHHHSSS-------
-HHHHHHHTTTT--------
-HHHHHHHHHSSS-------
-HHHHHHHHHTTS-------
-HHHHHHHHTTTS-------
-HHHHHHHHTTT--------
-HHHHHHHHTSSS-------
-HHHHHHHTTSSS-------
-HHHHHHHHTTTS-------
-HHHHHHHHHSS--------
-HHHHHHHHHSS----S---
-HHHHHHHHTTT--------
-HHHHHHHHHTTS-------
-HHHHHHHTTTT--------
-HHHHHHHHHTTS-------
-HHHHHHHHTTT--------
-HHHHHHHHTTT--------
-HHHHHHHHTTT-----S--
-HHHHHHHHHTTS-------
-HHHHHHHHHSSS-------
-HHHHHHHTSSSS-------
-HHHHHHHHHSSS-------
-HHHHHHHTTTT--------
-HHHHHHHHHTT--------
-HHHHHHHHHTT--------
-HHHHHHHHHTT--------
-HHHHHHHHHTT--------
-HHHHHHHHHTT--------
-HHHHHHHHHTT--------
-HHHHHHHHTTT--------
-HHHHHHHHHTT--------
-HHHHHHHHHTT--------
-HHHHHHHHHTT--------
-HHHHHHHHTTT--------
-HHHHHHHHHTT--------
-HHHHHHHHHTT--------
-HHHHHHHHHTT---SS---
-HHHHHHHHHTT--------
-HHHHHHHHHTT--------
-HHHHHHHHHTTS-------
-HHHHHHHHHTT----S---
-HHHHHHHHHTT--------
-HHHHHHHHTTT--------
-HHHHHHHHTTT--------
-HHHHHHHHTTT--------
-HHHHHHHHHTT---TT---
-HHHHHHHHHTTS-------
-HHHHHHHHHTT--------
-HHHHHHHHHTT--------
-HHHHHHHHHTT--------
-HHHHHHHHHTT--------
-HHHHHHHHHTT--------
-HHHHHHHHHTT--------
-HHHHHHHHHTT--------
-HHHHHHHHHTT--------
-HHHHHHHHHTT--------
-HHHHHHHHHTT--------
-HHHHHHHHHTT--------
-HHHHHHHHHTT--------
-HHHHHHHHTTT--------
-HHHHHHHHHTTS-------
-HHHHHHHHHTT--------
-HHHHHHHHHTT--------
-HHHHHHHHHTT--------
-HHHHHHHHHTT--------
-HHHHHHHHHTT--------
-HHHHHHHHHTT--------
-HHHHHHHHHTT--------
-HHHHHHHHHTTS-------
-HHHHHHHHHTT--------
-HHHHHHHTTTT--------
-HHHHHHHHHTT--------
-HHHHHHHHHTT--------
-HHHHHHHHHTT--------
-THHHHHHHHTT--------
-HHHHHHHHHTT--------
-HHHHHHHHHTT--------
-HHHHHHHHHTT--------
-HHHHHHHHHTT--------
-HHHHHHHHTTT--------
-HHHHHHHHHTT--------
-HHHHHHHHHTT--------
-HHHHHHHHHTT--------
-HHHHHHHHTTT--------
-HHHHHHHHHTT--------
-HHHHHHHHHTT--------
-HHHHHHHHHTT--------
-HHHHHHHHHTT--------
-HHHHHHHHHTT--------
-HHHHHHHHTTT--------
-HHHHHHHHHTTS--S----
-HHHHHHHHHTT--------
-HHHHHHHHHTTS-------
-HHHHHHHHHTT----S---
-HHHHHHHHHTT--------
-HHHHHHHHHTT--------
-HHHHHHHHHTT----S---
-HHHHHHHHHTT----S---
-HHHHHHHHHTT--------
-HHHHHHHHHTT----S---
-HHHHHHHHHTT--------
-HHHHHHHHHTT--------
-HHHHHHHHHTT--------
-HHHHHHHHHTT--------
-HHHHHHHHHTT----S---
-HHHHHHHHHTTS-------
-HHHHHHHHHTT----S---
-HHHHHHHHHTT---SS---
-HHHHHHHHHTT--------
-HHHHHHHHHTT---TT---
-HHHHHHHHHTT---SS---
-HHHHHHHHHTT----S---
-HHHHHHHHHTT----S---
-HHHHHHHHHTT----S---
-HHHHHHHHHTT----S---
-HHHHHHHHHTT---SS---
-HHHHHHHHHTT---SS---
-HHHHHHHHHTT----S---
-HHHHHHHHHTT--------
-HHHHHHHHTTTS---S---
-HHHHHHHHHTT--------
-HHHHHHHHHTT--------
-HHHHHHHHTTT--------
-HHHHHHHHTTTS-------
-HHHHHHHHHTT--------
-HHHHHHHHHTT--------
-HHHHHHHHHTT--------
-HHHHHHHHTTT--------
-HHHHHHHHHTT--S-----
-HHHHHHHHHTT--------
-HHHHHHHHHTT--------
-HHHHHHHHTTT--------
-HHHHHHHHHTT--------
-HHHHHHHHHTT--------
-HHHHHHHHHHT--------
-HHHHHHHHHTT--------
-HHHHHHHHTTT--------
-HHHHHHHHTTT--------
-HHHHHHHHHTT--------
-HHHHHHHHHTT--------
-HHHHHHHHTTT--------
-HHHHHHHHTTT--------
-HHHHHHHHHTT--------
-HHHHHHHHHTT--------
-HHHHHHHHHTT--------
-HHHHHHHHTTT--------
-HHHHHHHHHTT--------
-HHHHHHHHTTT--S-----
-HHHHHHHHTTT--------
-HHHHHHHHHTT--------
-HHHHHHHHTTTS-------
-HHHHHHHHHTT--------
-HHHHHHHHHTT--------
-HHHHHHHHTTT--------
-HHHHHHHHHHT--------
-HHHHHHHHTTT--------
-HHHHHHHHHTT--------
-HHHHHHHHHTT--------
-HHHHHHHHTTT--------
-HHHHHHHHHTT--------
-HHHHHHHHHTT--------
-HHHHHHHHHTTS-------
-HHHHHHHHHTT--------
-HHHHHHHHHTT--S-----
-HHHHHHHHTTT--------
-TTHHHHHHHTT--------
-HHHHHHHHHTT--------
-HHHHHHHHTTT--------
-HHHHHHHHTTTS-------
-HHHHHHHHHTT--------
-HHHHHHHHTTT--------
-HHHHHHHHHTT--------
-HHHHHHHHHTTS-------
-HHHHHHHHHTT--------
-HHHHHHHHHTT--------
-HHHHHHHHTTT--------
-HHHHHHHHHTT--------
-HHHHHHHHTTT--S-----
-HHHHHHHHTTT--------
-HHHHHHHHHTT--S-----
-HHHHHHHHTTT--------
-HHHHHHHHHTT--S-----
-HHHHHHHHHTT--S-----
-HHHHHHHHHTT--S-----
-HHHHHHHHHTT--S-----
-HHHHHHHHHTTS-------
-HHHHHHHHHTT--S-----
-HHHHHHHHHHT--TT----
-HHHHHHHHHTT--S-----
-HHHHHHHHHTT--TT----
-HHHHHHHHHTT--S-----
-HHHHHHHHHTT--------
-HHHHHHHHTTT--S-----
-HHHHHHHHTTT--S-----
-HHHHHHHHHHT--S-----
-HHHHHHHHHTT--S-----
-HHHHHHHHHTT--S-----
-HHHHHHHHHTT--S-----
-HHHHHHHHHTT--S-----
-HHHHHHHHHHT--S-S---
-HHHHHHHHHTT--S-S---
-HHHHHHHHHTT--S-----
-HHHHHHHHTTT--S-----
-HHHHHHHHHTT--S-----
-HHHHHHHHHTT--------
-HHHHHHHHHTT--------
-HHHHHHHHHTT--------
-HHHHHHHHHHT--------
-HHHHHHHHHTT--------
-HHHHHHHHHTT--------
-HHHHHHHHTTT--------
-HHHHHHHHTTT--------
-HHHHHHHHHTT--------
-HHHHHHHHHTT--------
-HHHHHHHHHTT--S-----
-HHHHHHHHHTT--S-----
-HHHHHHHHHTT--TT----
-HHHHHHHHHTT--------
-HHHHHHHHHTT--TT----
-HHHHHHHHHTT--S-----
-HHHHHHHHTTT--S-----
-HHHHHHHHTTT--S-----
-HHHHHHHHTTT--S-----
-HHHHHHHHHTT--S-----
-HHHHHHHHHTT--S-----
-HHHHHHHHHTT--S-----
-HHHHHHHHHTT--------
-HHHHHHHHHTT--------
-HHHHHHHHHTT--S-----
-HHHHHHHHHTT--------
-HHHHHHHHHTT--------
-HHHHHHHHHTT--S-----
-HHHHHHHHHTT--S-----
-HHHHHHHHHTT--------
-HHHHHHHHHTT--------
-HHHHHHHHTTT--------
-HHHHHHHHHTT--------
-HHHHHHHHHTT--------
-HHHHHHHHTTT--S-----
-HHHHHHHHHTT--S-----
-HHHHHHHHTTT--S-----
-HHHHHHHHHTT--S-----
-HHHHHHHHHTT--------
-HHHHHHHHHTT--------
-HHHHHHHHHTT--------
-HHHHHHHHTTT--------
-HHHHHHHTTTT--------
-HHHHHHHHTTT--------
-HHHHHHHHHTT--------
-HHHHHHHHTTT--------
-HHHHHHHHHTT--------
-HHHHHHHHTTT--------
-HHHHHHHHHTT--------
-HHHHHHHTTTT--------
-HHHHHHHHHTT--------
-HHHHHHHHHTT----S---
-HHHHHHHHHHT--------
-HHHHHHHHHTT--------
-HHHHHHHHHTT--------
-HHHHHHHHHTT--------
-HHHHHHHHHHT--------
-HHHHHHHHTTT----S---
-HHHHHHHHTTT---SS---
-HHHHHHHHHTT---SS---
-HHHHHHHHHHT---SS---
-TTHHHHHHHTT---SS---
-HHHHHHHHHHT---SS---
-HHHHHHHHTTT--------
-HHHHHHHHTTT---S----
-HHHHHHHHHTT---S----
-HHHHHHHHHHT--------
-HHHHHHHHHHT----S---
-HHHHHHHHHHT---SS---
-HHHHHHHHHTT---SS---
-HHHHHHHHHHT---SS---
-HHHHHHHHHTT---S----
-HHHHHHHHHTT--------
-HHHHHHHHHTT---S----
-HHHHHHHHHTT---S----
-HHHHHHHHHTT---SS---
-HHHHHHHHHTT---SS---
-HHHHHHHHHTT---S----
-HHHHHHHHTTT---SS---
-HHHHHHHHHTT----S---
-HHHHHHHHHTT---S----
-HHHHHHHHHTT--------
-HHHHHHHHHTT--------
-HHHHHHHHHTT--------
-HHHHHHHHHHT--------
-HHHHHHHHHTT---S----
-HHHHHHHHHTT--------
-HHHHHHHHHTT---SS---
-HHHHHHHHHTT----S---
-HHHHHHHHHTT--------
-HHHHHHHHHTT--------
-HHHHHHHHHHT--------
-HHHHHHHHHTT--------
-HHHHHHHHHTT---SS---
-HHHHHHHHHTT--------
-HHHHHHHHHHT---SS---
-HHHHHHHHHTT---SS---
-HHHHHHHHHHT---SS---
-HHHHHHHHHTT---SS---
-HHHHHHHHHHT---SS---
-HHHHHHHHHTT---S----
-HHHHHHHHHTT---S----
-HHHHHHHHHTT---S----
-HHHHHHHHHTT---S----
-HHHHHHHHHHT---SS---
-HHHHHHHHHHT---S----
-HHHHHHHHHHT--------
-HHHHHHHHHTT----S---
-HHHHHHHHHTT--------
-HHHHHHHHHTT---S----
-HHHHHHHHHHT--------
-HHHHHHHHHTT----S---
-HHHHHHHHHTT---SS---
-HHHHHHHHHTT---S----
-HHHHHHHHTTT---S----
-HHHHHHHHHTT---S----
-HHHHHHHHHHT---S----
-HHHHHHHHHHT---S----
-HHHHHHHHHTT---S----
-HHHHHHHHHTT--------
-HHHHHHHHHTT---S----
-HHHHHHHHHTT---S----
-HHHHHHHHHTT--------
-HHHHHHHHHTT---S----
-HHHHHHHHHTT---S----
-HHHHHHHHHHT---S----
-HHHHHHHHHTT---S----
-HHHHHHHHHTT--------
-HHHHHHHHTTT---S----
-HHHHHHHHHTT--------
-HHHHHHHHHTT---SS---
-HHHHHHHHHTT---SS---
-HHHHHHHHHTT---SS---
-HHHHHHHHHTT---SS---
-HHHHHHHHHHT---SS---
-HHHHHHHHHTT---SS---
-HHHHHHHHHTT---SS---
-HHHHHHHHHTT---SS---
-HHHHHHHHHHT---SS---
-HHHHHHHHTTT---SS---
-HHHHHHHHHTT---SS---
-HHHHHHHHHTT---SS---
-HHHHHHHHHTT---SS---
-HHHHHHHHHTT---S----
-HHHHHHHHHTT---S----
-HHHHHHHHTTT---SS---
-HHHHHHHHHHT---SS---
-HHHHHHHHHTT--------
-HHHHHHHHHTT---S----
-HHHHHHHHHTT---S----
-HHHHHHHHHTT---S----
-HHHHHHHHHTT---S----
-HHHHHHHHHTT---S----
-HHHHHHHHHTT---S----
-HHHHHHHHHTT---S----
-HHHHHHHHHTT---SS---
-HHHHHHHHHTT---SS---
-HHHHHHHHHTT---S----
-HHHHHHHHHTT---S----
-HHHHHHHHHHT---S----
-HHHHHHHHHTT---SS---
-HHHHHHHHHHT---SS---
-HHHHHHHHTTT---S----
-HHHHHHHHHTT---S----
-HHHHHHHHHTT---S----
-HHHHHHHHHTT---S----
-HHHHHHHHHTT---S----
-HHHHHHHHHTT---S----
-HHHHHHHHHTT---S----
-HHHHHHHHHTT---S----
-HHHHHHHHHTT---S----
-HHHHHHHHHTT---S----
-HHHHHHHHHTT---S----
-HHHHHHHHHTT---S----
-HHHHHHHHHTT---S----
-HHHHHHHHHTT---S----
-HHHHHHHHHTT---S----
-HHHHHHHHHTT---S----
-HHHHHHHHHTT---SS---
-HHHHHHHHHTT---S----
-HHHHHHHHTTT---S----
-HHHHHHHHHTT---S----
-HHHHHHHHHTT---S----
-HHHHHHHHHTT---S----
-HHHHHHHHHTT---S----
-HHHHHHHHHTT---S----
-HHHHHHHHHTT---S----
-HHHHHHHHHTT---S----
-HHHHHHHHHTT---S----
-HHHHHHHHHTT---S----
-HHHHHHHHHTT---S----
-HHHHHHHHHTT---S----
-HHHHHHHHHTT---S----
-HHHHHHHHHTT---S----
-HHHHHHHHHTT---S----
-HHHHHHHGGGT---S----
-HHHHHHHHTTT---S----
-HHHHHHHHHTT---S----
-HHHHHHHHHTT---S----
-HHHHHHHHHTT---S----
-HHHHHHHHHTT---S----
-HHHHHHHHHTT---S----
-HHHHHHHHHTT---SS---
-HHHHHHHHHTT---S----
-HHHHHHHHHTT---S----
-HHHHHHHHHTT---S----
-HHHHHHHHHTT---S----
-HHHHHHHHHTT---SS---
-HHHHHHHHTTT---S----
-HHHHHHHHHTT---SS---
-HHHHHHHHHTT---SS---
-HHHHHHHHHTT---S----
-HHHHHHHHTTT---SS---
-HHHHHHHHHTT---S----
-HHHHHHHHHTT---SS---
-HHHHHHHHHTT---S----
-HHHHHHHHTTT---S----
-HHHHHHHHTSS---S----
-HHHHHHHHTTT---SS---
-HHHHHHHHHTT---S----
-HHHHHHHTTTT---SS---
-HHHHHHHTTTT---SS---
-HHHHHHHTTTT---SS---
-HHHHHHHHHTT---SS---
-HHHHHHHHHTT---SS---
-HHHHHHHHHTT---SS---
-HHHHHHHTTTT---S----
-HHHHHHHTTTT---S----
-HHHHHHHTTSS---SS---
-HHHHHHHTTTT---SS---
-HHHHHHHTTTT---S----
-HHHHHHHHTTT---S----
-HHHHHHHHHTT---S----
-HHHHHHHHHTT---S----
-HHHHHHHHHTT---S----
-HHHHHHHHHTT---S----
-HHHHHHHTTTT---S----
-HHHHHHHHTTT---S----
--HHHHHHTTTT---S----
-HHHHHHHHTTT---S----
-HHHHHHHHHTT---SS---
-HHHHHHHHHTT---SS---
-HHHHHHHHTTT---SS---
-HHHHHHHHHTT---SS---
-HHHHHHHHHTT---SS---
-HHHHHHHHHTT---SS---
-HHHHHHHHTTT---SS---
-HHHHHHHHHTT---SS---
-HHHHHHHHHTT---S----
-HHHHHHHHHTT---SS---
-HHHHHHHHHTT---S----
-HHHHHHHHTTT---SS---
-HHHHHHHHTTT---SS---
-HHHHHHHHHTT---S----
-HHHHHHHHHTT---S----
-HHHHHHHHHTT---S----
-HHHHHHHHHTT---S----
-HHHHHHHHTTT---S----
-HHHHHHHHTTT---S----
-HHHHHHHHTSS---S----
-HHHHHHHHTTT---S----
-HHHHHHHHTTT---S----
-HHHHHHHHHTT---S----
-HHHHHHHHTTT---S----
-HHHHHHHHHTT---S----
-HHHHHHHTTTT---S----
-HHHHHHHHHTT---S----
-HHHHHHHHHTT---S----
-HHHHHHHHTTT---S----
-HHHHHHHHTTT---S----
-HHHHHHHHTTT---S----
-HHHHHHHHTTT---S----
-HHHHHHHHTTT---S----
-HHHHHHHTTTT---S----
-HHHHHHHTTTT---S----
-HHHHHHHHHTT---S----
-HHHHHHHTTTT---S----
-HHHHHHHTTTT---S----
-HHHHHHHHHTT---S----
-HHHHHHHHHTT---S----
-HHHHHHHTTSS---S----
-HHHHHHHHHTT---S----
-HHHHHHHHTTT---S----
-HHHHHHHHTTT---SS---
-HHHHHHHTTTT---S----
-HHHHHHHHHTT---S----
-HHHHHHHHHTT---S----
-HHHHHHHHHTT---S----
-HHHHHHHHHTT---S----
-HHHHHHHHTTT---S----
-HHHHHHHHHTT---S----
-HHHHHHHHHTT---S----
-HHHHHHHHHTT---S----
-HHHHHHHHTTT---S----
-HHHHHHHHTTT---S----
-HHHHHHHHTTT---S----
-HHHHHHHTTTT---S----
-HHHHHHHHTTT---S----
-HHHHHHHTTTT---S----
-HHHHHHHHTTT---SS---
-HHHHHHHHHTT---S----
-HHHHHHHHHTT---SS---
-HHHHHHHHTTT---S----
-HHHHHHHHHTT---SS---
-HHHHHHHTTSS---SS---
-HHHHHHHHHTT---SS---
-HHHHHHHHHTT---SS---
-HHHHHHHHHTT---SS---
-HHHHHHHHTTT---SS---
-HHHHHHHHHTT---SS---
-HHHHHHHHHTT---SS---
-HHHHHHHHTSS---S----
-HHHHHHHHTTT---S----
-HHHHHHHHTTT---S----
-HHHHHHHHHTT---S----
-HHHHHHHHTTT---S----
-HHHHHHHHTTT---S----
-HHHHHHHHTTT---S----
-HHHHHHHHHTT---S----
-HHHHHHHTTTT---S----
-HHHHHHHTTTT---S----
-HHHHHHHHTTT---SS---
-HHHHHHHHTTT---S----
-HHHHHHHHHTT---SS---
-HHHHHHHTTTT---S----
-HHHHHHHHTTT---SS---
-HHHHHHHTTTT---S----
-HHHHHHHTTTT---S----
-HHHHHHHHTTT---SS---
-HHHHHHHTTTT---S----
-HHHHHHTTTSS---SS---
-HHHHHHHTTSS---S----
-HHHHHHTTTSS---S----
-HHHHHHHHHSS---S----
-HHHHHHTTTSS---S----
-HHHHHHTTTSS---SS---
-HHHHHHHHHSS---S----
-HHHHHHHHHSS---S----
-HHHHHHTTTSS---S----
-HHHHHHHHHSS---S----
-HHHHHHTTTSS---S----
-HHHHHHHHHSS---S----
-HHHHHTTTTSS---S----
-HHHHHHHHHSS---S----
-HHHHHHTTTSS---SS---
-HHHHHHHTTSS---S----
-HHHHHHHHHSS---S----
-HHHHHHHHHSS---S----
-HHHHHHHHHSS---S----
-HHHHHHHHHSS---S----
-HHHHHHHHHSS---S----
-HHHHHHHHHSS---S----
-HHHHHHHHHSS---S----
-HHHHHHHHHSS---S----
-HHHHHHHHHSS---S----
-HHHHHHHHHSSS--S----
-HHHHHHTTTSS---S----
-HHHHHHHHHSS---S----
-HHHHHHHHHSS---S----
-HHHHHHHHHSS---S----
-HHHHHHHHHSS---S----
-HHHHHHHHHSS---S----
-HHHHHHHHHSS---S----
-HHHHHHTTTSS---S----
-HHHHHHHHHSS---S----
-HHHHHHHHHSS---S----
-HHHHHHHHHSS---S----
-HHHHHHHHHSS---S----
-HHHHHHHHHSS---S----
-HHHHHGGGTSS---S----
-HHHHHHHHHSS---S----
-HHHHHHHTTSS---S----
-HHHHHHHHHSS---S----
-HHHHHHHHHSS---S----
-HHHHHHHHHSS---S----
-HHHHHHHHHSS---S----
-HHHHHHHHHSS---S----
-HHHHHHHHHSS---S----
-HHHHHHHHHSS---S----
-HHHHHHHHHSS---S----
-HHHHHHHHHSS---S----
-HHHHHHHTTSS---S----
-HHHHHHHHHSS---S----
-HHHHHHHHHSS---S----
-HHHHHHHHHSS---S----
-HHHHHHHHHSS---S----
-HHHHHHHHHSS---S----
-HHHHHHHHHSS---S----
-HHHHHHHHHSS---S----
-HHHHHHTTTSS---S----
-HHHHHHHHHSSS--S----
-HHHHHHTTTSS---S----
-HHHHHHHHHSS---S----
-HHHHHHTTTSS---S----
-HHHHHHTTTSS---S----
-HHHHHHHHHSS---S----
-HHHHHHHHHSS---S----
-HHHHHHHTTSS---S----
-HHHHHHHHHSS---S----
-HHHHHHHHHSS---S----
-HHHHHHHHHSS---S----
-HHHHHHHHHSS---S----
-HHHHHHHHHSS---S----
-HHHHHHTTTSS---S----
-HHHHHHHHHSS---S----
-HHHHHHHHHSS---S----
-HHHHHHHHHSS---S----
-HHHHHHHHHSS---S----
-HHHHHHHHHSS---S----
-HHHHHHTTTSS---SS---
-HHHHHHHHHSS---S----
-HHHHHHHHHSS---S----
-HHHHHHHHHSSS--S----
-HHHHHHHHHSS---S----
-HHHHHHHHHSS---SS---
-HHHHHHHHHSS---S----
-HHHHHHHHHSSS--SS---
-HHHHHHTTTSS---S----
-HHHHHHHHHSS---S----
-HHHHHHHHHSS---S----
-HHHHHHHHHSS---S----
-HHHHHHTTTSS---S----
-HHHHHHTTTSS---S----
-HHHHHHHHHSS---SS---
-HHHHHHTTTSS--------
-HHHHHHTTTSS---S----
-HHHHHHHHHSS---S----
-HHHHHHHHHSS----S---
-HHHHHHTTTSS----S---
-HHHHHHTTTSS----S---
-HHHHHHHHHSS----S---
-HHHHHHHHHSS--------
-HHHHHHTTTSS--------
-HHHHHHHHHSS----S---
-HHHHHHTTTSS----S---
-HHHHHHTTTSS----S---
-HHHHHHHHHSS----S---
-HHHHHHTTTSS----S---
-HHHHHHHHHSS--------
-HHHHHHTTTSS--------
-HHHHHHTTTSS--------
-HHHHHHTTTSS----S---
-HHHHHHHHHSS----S---
-HHHHHHHHHSSS---S---
-HHHHHHTTTSSS-------
-HHHHHHHHHSS----S---
-HHHHHHTTTSSS--SS---
-HHHHHHHHHSSS--SS---
-HHHHHHTTTSSS---S---
-HHHHHHTTTSS--------
-HHHHHHTTTSS----S---
-HHHHHHHHHSSS---S---
-HHHHHHTTTSS----S---
-HHHHHHTTTSSS--SS---
-HHHHHHHHHSS--------
-HHHHHHHHHSS----S---
-HHHHHHHHHSS----S---
-HHHHHHHHHSS----S---
-HHHHHHTTTSS---S----
-HHHHHHHHHSS---S----
-TTHHHHHHHSSS--S----
-HHHHHHTTTSS---S----
-HHHHHHTTTSS---S----
-HHHHHHHHHSS---S----
-HHHHHHHHHSS---S----
-HHHHHHHHHSS---S----
--HHHHHHHHSS---S----
-HHHHHHTTTSS---S----
-HHHHHHTTTSS---S----
-HHHHHHTTTSS---S----
-HHHHHHHHHSS---S----
-HHHHHHHHHSS---S----
-HHHHHHTTTSS---S----
-HHHHHHTTTSS--------
-HHHHHHTTTSS----S---
-TTHHHHTTTSS----S---
-HHHHHHTTTSS---SS---
-HHHHHHHHHSS----S---
-HHHHHHTTTSS----S---
-HHHHHHTTTSS---SS---
-HHHHHHTTTSS---S----
-HHHHHHTTTSS----S---
-HHHHHHTTTSS--------
-HHHHHHTTTSS--------
-HHHHHHHTTSSS-------
-HHHHHHTTTSS--------
-HHHHHHTTTSSS-------
-HHHHHHHTTSS---S----
-HHHHHHHTTSSS-------
-HHHHHHTTTSS---SS---
-HHHHHHTTTSS--------
-HHHHHHTTTSSS--SS---
-HHHHHHTTTSSS--SS---
-HHHHHHTTTSSS--SS---
-TTHHHHHHHSSS--SS---
-HHHHHHHTTSSS---S---
-HHHHHHHTTSSS-------
-HHHHHHHTTSSS--SS---
-HHHHHHHHHSS---S----
-HHHHHHTTTSS---S----
-HHHHHHHHHSS---S----
-HHHHHHHHHSS---SS---
-HHHHHHHHHSS---SS---
-HHHHHHHHHSS---S----
-HHHHHHTTTSS---SS---
-HHHHHHTTTSS---SS---
-HHHHHHTTTSS---S----
-HHHHHHHHHSS---SS---
-HHHHHHTTTSS---S----
--HHHHHHHHSS---S----
-HHHHHHHHHSS---S----
-HHHHHHHHHSS---SS---
-HHHHHHHHHSS---S----
-HHHHHHHHHSS---S----
-HHHHHHHHHSS---S----
-HHHHHHHHHSS---S----
-HHHHHHHTTSS---S----
-HHHHHHHHHSS---S----
-HHHHHHHHHSS---S----
-HHHHHHHHHSS---S----
-HHHHHHHHHSS---S----
-HHHHHHHHHSS---S----
-HHHHHHHHHSS---S----
-HHHHHHHHHSS---S----
-HHHHHHTTTSS---S----
-HHHHHHHHHSS---S----
-HHHHHHTTTSS---S----
-HHHHHHHHHSS---S----
-HHHHHHHHHSS---S----
-HHHHHHTTTSS---S----
-HHHHHHTTTSS---S----
-HHHHHHTTTSS---S----
-HHHHHHHTTSS---SS---
-HHHHHHTTTSS---SS---
-HHHHHHHHHSS---S----
-HHHHHHTTTSS---SS---
-HHHHHHHTTSS---S----
-HHHHHHHHHSS---S----
-HHHHHHHTTSS---SS---
-HHHHHHHHHSS---SS---
-HHHHHHTTTSS---SS---
-HHHHHHTTTSS---SS---
-HHHHHHHTTSS---SS---
-HHHHHHTTTSS---S----
-HHHHHHTTTSS---SS---
-HHHHHHTTTSS---SS---
-HHHHHHTTTSS---SS---
-HHHHHHTTTSS---SS---
-HHHHHHTTTSS---SS---
-HHHHHHTTTSS---S----
-HHHHHHTTTSS---SS---
-HHHHHHTTTSS---SS---
-HHHHHHTTTSS----S---
-HHHHHHTTTSS---SS---
-HHHHHHTTTSS---SS---
-HHHHHHTTTSS---S----
-HHHHHHTTTSS---SS---
-HHHHHHTTTSS---SS---
-HHHHHHTTTSS---SS---
-TTHHHHTTTSS---SS---
-HHHHHHTTTSS---SS---
-HHHHHHTTTSS---SS---
-HHHHHHTTTSS---S----
-HHHHHHTTTSS---SS---
-HHHHHHTTTSS---SS---
-HHHHHHTTTSS---SS---
-HHHHHHTTTSS---SS---
-HHHHHHTTTSS---SS---
-HHHHHHTTTSS---SS---
-HHHHHHTTTSS---SS---
-TTHHHHTTTSS---SS---
-HHHHHHTTTSS---SS---
-HHHHHHHHHSS---SS---
-HHHHHHHTTSS---SS---
-HHHHHHHHHSS---SS---
-HHHHHHTTTSS---SS---
-HHHHHHTTTSS---SS---
-HHHHHHTTTSS---SS---
-HHHHHHTTTSS---SS---
-HHHHHHTTTSS---SS---
-HHHHHHHHHSS---SS---
-HHHHHHTTTSS---SS---
-HHHHTTTTTSS---SS---
-HHHHHHTTTSS---SS---
-HHHHHHTTTSS---SS---
-HHHHHHTTTSS---SS---
-HHHHHHTTTSS---SS---
-HHHHHGGGTSS---SS---
-HHHHHHTTTSS---SS---
-HHHHHHTTTSSS--SS---
-HHHHHHTTTSS---SS---
-HHHHHHTTTSS---SS---
-HHHHHHTTTSS---SS---
-HHHHHHTTTSS---SS---
-HHHHHHTTTSS---SS---
-TTHHHHTTTSS---SS---
-HHHHHHTTTSS---SS---
-HHHHHHTTTSSS--SS---
-HHHHHHTTTSS---SS---
-HHHHHHTTTSS---SS---
-HHHHHHTTTSS---S----
-HHHHHHTTTSS---SS---
-HHHHHHTTTSS---SS---
-HHHHHHTTTSS---SS---
-HHHHHHTTTSS---SS---
-HHHHHHTTTSS---SS---
-HHHHHHTTTSS---SS---
-HHHHHHTTTSS---SS---
-HHHHHHTTTSS---SS---
-HHHHHHTTTSS---SS---
-HHHHHHTTTSS---SS---
-HHHHHHTTTSSS--SS---
-HHHHHHTTTSS---SS---
-HHHHHHTTTSSS--SS---
-HHHHHHTTTSSS--SS---
-HHHHHHTTTSSS--SS---
-HHHHHHTTTSS---SS---
-HHHHHHTTTSSS--SS---
-HHHHHHTTTSSS--SS---
-HHHHHHTTTSSS--SS---
-HHHHTGGGTSSS--SS---
-HHHHHHTTTTT---SS---
-HHHHHHTTTSSS--SS---
-HHHHHHTTTSSS--SS---
-HHHHHHTTTSSS--SS---
-HHHHHHTTTSS---SS---
-HHHHHHHTTSSS--SS---
-HHHHHHTTTSSS--SS---
-HHHHHHTTTSSS--SS---
-HHHHHHTTTSSS--SS---
-HHHHHHTTTSSS--SS---
-HHHHHHHHHSSS--SS---
-HHHHHHTTTSS---SS---
-HHHHHHTTTSS---SS---
-HHHHHHTTTSS---SS---
-HHHHHHTTTSSS--SS---
-HHHHHHTTTSS---SS---
-HHHHHHTTTSS---SS---
-HHHHHHTTTSS---SS---
-HHHHHHTTTSSS--SS---
-HHHHHHHTTSSS--SS---
-HHHHHHHHHSSS--SS---
-HHHHHHTTTSSS--SS---
-HHHHTTTTTSSS--SS---
-HHHHHHTTTSSS--SS---
-HHHHHHTTTSSS--SS---
-HHHHHHTTTSSS--SS---
-HHHHHHTTTSSS--SS---
-HHHHHHTTTSSS--SS---
-HHHHHHHTTTTS--SS---
-HHHHHHTTTSSS--SS---
-HHHHHHTTTSSS--SS---
-HHHHHHHTTSSS--SS---
-HHHHHHHTTSSS--SS---
-HHHHHHTTTSSS--SS---
-HHHHHHTTBSSSB-SS---
-HHHHHHTTTSS---SS---
-HHHHHHHHHSSS--SS---
-HHHHHHHHHSSS--SS---
-HHHHHHTTTSS---SS---
-HHHHHHTTTSS---SS---
-HHHHHHHTTSS---SS---
-HHHHHHHHHSSS--SS---
-HHHHHHTTTSSS--SS---
-HHHHHHHTTSSS--SS---
-HHHHHHHHHSSSB-SS---
-HHHHHHTTTSSS--SS---
-HHHHHHHTTSSS--SS---
-HHHHHTTSSSSS--SS---
-HHHHHHTTTSSS--SS---
-HHHHHHTTTSSS--SS---
-HHHHHHTTTSSS--SS---
-HHHHHHHTTSSS--SS---
-HHHHHHTTTSSS--SS---
-HHHHHHTTTSSS--SS---
-HHHHHHTTBSSSB-SS---
-HHHHHHTTBSSSB-SS---
-HHHHHHHHHSSSB-SS---
-HHHHHHTTTSSS--SS---
-HHHHHHTTTSSS--SS---
-HHHHHHTTBSSSB-SS---
-HHHHHHHTTSS---SS---
-HHHHHHTTTSSS--SS---
-HHHHHHTTTSSS--SS---
-HHHHHHTSBSSSB-SS---
-HHHHHTTSSSSS--SS---
-HHHHHTTSSSSS--SS---
-HHHHHTTSBSSSB-S----
-HHHHHTSSBSSSB-SS---
-HHHHHHSSSSSS--SS---
-HHHHHHTSSSSS--SS---
-HHHHHHSSSSSS--S----
-HHHHHHTSSSSS--S----
-HHHHHHTSSSSS--S----
-HHHHHTTSSSSS--SS---
-HHHHHTTSBSSSB-SS---
-HHHHHT-SSSSS--SS---
-HHHHTT-SSSSS--SS---
-HHHHHH-SSSSS--SS---
-HHHHHHSSSSSS--S----
-HHHHHHTSSSSS--SS---
-HHHHHHTSSSSS--SS---
-HHHHHH-SSSSS--S----
-HHHHHHTSSSSS--S----
-HHHHHHTSSSSS--S----
-HHHHHHSSSSSS--SS---
-HHHHHH-SSSSS--S----
-HHHHHTTSSSSS--S----
-HHHHHHHSSSSS--SS---
-HHHHHH-SSSSS--SS---
-HHHHHH-SSSSS--SS---
-HHHHTT-SSSSS--SS---
-HHHHTT-SSSSS--SS---
-HHHHHHSSSSSS--SS---
-TTHHHHTSSSSS--SS---
-HHHHHHTSSSSS--SS---
-HHHHHT-SSSSS--SS---
-HHHHTTSSSSSS--S----
-HHHHHHTSSSSS--S----
-HHHHHHTSSSSS--S----
-HHHHTTTSSSS---S----
-HHHHTT-SSSSS--SS---
-HHHHTTSSSSSS--S----
-HHHHHHTTTSSS--SS---
-TTHHHHTTTSSS--SS---
-HHHHHHTTTSSS--S----
-HHHHHHTTTSS---S----
-HHHHHHTTTSSS--S----
-HHHHHHHTTSSS--S----
-HHHHHHHTTSSS--S----
-HHHHHHHTTSSS--S----
-HHHHHHTSSSSS--S----
-HHHHHTSSBSSSB-S----
-HHHHTTSSSSSS--SS---
-HHHHHTTSSSSS--S----
-HHHHHHTSSSSS--S----
-HHHHHTTSSSS---S----
-HHHHHTSSSSSS--S----
-HHHHHTTSSSSS--S----
-HHHHHTTSSSSS--SS---
-HHHHHHTSSSSS--S----
-HHHHHTTSSSSS--S----
-HHHHHHSSSSSS--SS---
-HHHHHHTTSSSS--S----
-HHHHHT-SSSSS--SS---
-HHHHHTTSSSSS--SS---
-HHHHTTSSSSSS--SS---
-HHHHHTTSSSSS--SS---
-HHHHHHSSSSSS--S----
-HHHHHHTSSSSS--SS---
-HHHHTT-SSSSS--SS---
-HHHHHTSSSSSS--SS---
-HHHHHH-SSSSS--SS---
-HHHHTTSSSSSS--SS---
-HHHHHTTSSSSS--SS---
-HHHHHHTSSSSS--SS---
-HHHHHTSSSSSS--SS---
-HHHHHHTTTSSS--SS---
-HHHHHS-SBSSSB-SS---
-HHHHHHTTTSSS--SS---
-HHHHHHTSSSSS--S----
-HHHHHTTSSSSS--SS---
-HHHHHT-SSSSS--SS---
-HHHHHHTSSSSS--SS---
-HHHHHHTSSSSS--SS---
-HHHHTT-SSSSS--SS---
-HHHHHHSSSSSS--SS---
-HHHHHHSSSSSS--SS---
-HHHHHHTSSSSS--S----
-HHHHHTTSSSSS--SS---
-HHHHHHTSSSSS--SS---
-HHHHHTTSSSSS--SS---
-HHHHHHTSSSSS--SS---
-HHHHHSSSSSSS--SS---
-HHHHHT-SSSSS--SS---
-HHHHTTSSSSSS--SS---
-HHHHHTTSSSSS--SS---
-HHHHHHTSSSSS--S----
-HHHHHHSSSSSS--SS---
-HHHHHHTSSSSS--SS---
-HHHHHH-SSSSS--SS---
-HHHHHHTSSSSS--SS---
-HHHHHTTSSSSS--SS---
-HHHHHTTSSSSS--SS---
-HHHHHHSSSSSS--S----
-HHHHHTTSSSSS--SS---
-HHHHTSSSSSSS--SS---
-HHHHHTTSSSSS--S----
-HHHHHTSSSSSS--SS---
-HHHHHHTSSSSS--SS---
-HHHHHTTSSSSS--SS---
-HHHHHT-SSSSS--SS---
-HHHHTT-SSSSS--SS---
-HHHHHH-SSSSS--SS---
-HHHHTT-SSSSS--SS---
-HHHHHHSSSSSS--SS---
-HHHHHH-SSSSS--SS---
-HHHHHHSSSSSS--SS---
-HHHHTTSSSSSS--S----
-HHHHHHTSSSSS--SS---
-HHHHTT-SSSSS--SS---
-HHHHHT-SSSSS--SS---
-HHHHHH-SBSSSB-SS---
-HHHHHHTSSSSS--SS---
-HHHHHT-SSSSS--SS---
-HHHHHHTSSSSS--SS---
-HHHHHH-SSSSS--SS---
-HHHHHHTSSSSS--S----
-HHHHHHTSSSSS--SS---
-HHHHHTSSSSSS--SS---
-HHHHHHTSSSSS--SS---
-HHHHHH-SSSSS--SS---
-HHHHHTTSSSSS--SS---
-HHHHTTSSSSSS--SS---
-HHHHTT-SSSSS--SS---
-HHHHHTTSSSSS--SS---
-HHHHHHTSSSSS--SS---
-HHHHTTSSSSSS--SS---
-HHHHHHTSSSSS--SS---
-HHHHHHTSSSSS--SS---
-HHHHHHTSSSSS--SS---
-HHHHHHSSSSSS--SS---
-HHHHHH-SSSSS--SS---
-TTHHHHTSSSSS--SS---
-HHHHTT-SSSSS--SS---
-HHHHHH-SSSSS--SS---
-HHHHTTSSSSSS--SS---
-HHHHTT-SSSSS--SS---
-HHHHHT-SSSSS--SS---
-HHHHTTSSSSSS--SS---
-HHHHHHSSSSSS--SS---
-HHHHHHSSSSSS--SS---
-HHHHHTTSSSSS--SS---
-HHHHHTTSSSSS--S----
-HHHHHHTSSSSS--S----
-HHHHHTTSSSSS---S---
-HHHHHTTSSSSS--SS---
-HHHHHHTSSSSS--S----
-HHHHHTTSSSSS--S----
-HHHHHTTSSSSS-------
-HHHHHTTSSSSS--S----
-HHHHHHTSSSSS---S---
-HHHHHTTSSSSS--SS---
-HHHHHTTSSSSS--S----
-HHHHHHTTTSSS--S----
-HHHHHHTTTSSS-------
-HHHHHTTSSSSS--S----
-HHHHHHTSSSSS--S----
-HHHHHHTSSSSS--SS---
-HHHHHHTTTSSS--SS---
-HHHHHHSSSSSS---S---
-HHHHHHSSSSSS--SS---
-HHHHTTSSSSSS--SS---
-HHHHHH-SSSSS--SS---
-HHHHTT-SSSSS--SS---
-HHHHHHHTTSSS--SS---
-HHHHTTSSSSSS--SS---
-HHHHHTTSSSSS--SS---
-HHHHHHTSSSSS---S---
-HHHHHHHSSSSS--SS---
-HHHHHTTSSSS----S---
-HHHHHHHSSSSS--SS---
-HHHHTTTSSSSS--SS---
-HHHHGGGTSSSS---S---
-HHHHHTTSSSSS---S---
-HHHHHTTSSSSS--SS---
-HHHHTTTTTSSS-------
-HHHHHHHTTSSS--SS---
-HHHHHHHTTSS--------
-HHHHHHHTTSSS---S---
-HHHHHHHTTSSS---S---
-HHHHHHTTTSSS-------
-HHHHHHHTTSSS-------
-TTTHHHHTTSS--------
-HHHHHHHTTSSS-------
-HHHHHHHTTSS--------
-HHHHHHHTTSS--------
-HHHHTTTTTSS--------
-HHHHHHHTTSSS-------
-HHHHHHTTTSS--------
-HHHHHHHHHSSS---S---
-HHHHHHTTTSSS-------
-HHHHHHHHHSSS---S---
-HHHHHHHTTSS----S---
-HHHHHHTTTSSS---S---
-HHHHHHHTTSSS---S---
-HHHHHHHTTSSS-------
-HHHHHHHHHSSS-------
-HHHHHHTTTSSS-------
-HHHHHHHTTSSS-------
-HHHHHHHHHSS---SS---
-HHHHHHHTTSS--------
-HHHHHHHTTSSS---S---
-HHHHHHHHHSSS---S---
-HHHHHHHHHSS--------
-HHHHHHHHHSSS-------
-HHHHHHHHHSSS-------
-HHHHHHHHHSSS-------
-HHHHHHHTTSSS-------
-HHHHHHHHHSSS-------
-HHHHHHHHHSS----S---
-HHHHHHHTTSSS-------
-HHHHHHTTTSS---S----
-HHHHHHHHHSS---SS---
-HHHHHHHHHSS---SS---
-HHHHHHHTTSSS---S---
-HHHHHHHTTSSS---S---
-HHHHHHHTTSS--------
-HHHHHHHHHSSS---S---
-HHHHHHTTTSSS---S---
-HHHHHHHTTSSS---S---
-HHHHHHHTTSS---S----
-HHHHHHHHHTT---SS---
-HHHHHHHHTTT---S----
-HHHHHHHTTSS--------
-HHHHHHHTTSSS-------
-HHHHHHHHHTT---S----
-HHHHHHHHTTT---SS---
-HHHHHHHTTTT--------
-HHHHHHHHTTT-S-S----
-HHHHHHHHTTT---SS---
-HHHHHHHHTTT---SS---
-HHHHHHHTTSS---SS---
-HHHHHHHTTSS---SS---
-HHHHHHHHTTT---S----
-TTHHHHHHTTT---S----
-HHHHHHHHTTT---S----
-HHHHHHHHHTT---S----
-HHHHHHHHHTT---SS---
-HHHHHHHHHTT---S----
-HHHHHHHHHTT---S----
-HHHHHHHHTTT---S----
-HHHHHHHHHTT---S----
-HHHHHHHHTTT---S----
-HHHHHHHHTSS---SS---
-HHHHHHHHTTT---S----
-HHHHHHHS-S-----S---
-HHHHHHHTTTT--------
-HHHHHHH-TTT---S----
-HHHHHHHHTTT---SS---
-HHHHHHHHTTT---SS---
-HHHHHHHHTTT---SS---
-HHHHHHHHHTT---SS---
-HHHHHHHHTTT---S----
-HHHHHHHHHTT---SS---
-HHHHHHHHTTT---S----
-HHHHHHHHTTT---S----
-HHHHHHHHTTT---S----
-HHHHHHHHTTT---S----
-HHHHHHHHTTT---SS---
-HHHHHHHHTTT---S----
-HHHHHHHHTTT--------
-HHHHHHHHTTT--------
-HHHHHHHHTTT--------
-HHHHHHHHTTT---SS---
-HHHHHHHHTTT--------
-HHHHHHHHHTT---S----
-HHHHHHHHHTT--------
-HHHHHHHHTTT-S------
-HHHHHHHHTTT--------
-HHHHHHHHTTT--------
-HHHHHHHHTTT--------
-HHHHHHHHHTT--------
-HHHHHHHHHTT--------
-HHHHHHHHHTT--------
-HHHHHHHHHTT--------
-HHHHHHHHHTT-S--S---
-HHHHHHHHHTT-S--S---
-HHHHHHHHHTT-S--S---
-HHHHHHHHHTT-S--S---
-HHHHHHHHHTT-S------
-HHHHHHHHHTT-S--S---
-HHHHHHHHHTT-S------
-HHHHHHHHHTT-S-S----
-HHHHHHHHTTT-S--S---
-HHHHHHHHHTT-S-S----
-HHHHHHHHHTT-S--S---
-HHHHHHHHHTT-S--S---
-TTHHHHHHHTT-S------
-HHHHHHHHHTT-S-SS---
-TTHHHHHHTTT-S------
-HHHHHHHHHTT-S--S---
-HHHHHHHHHTT-S--S---
-HHHHHHHHHTT-S--S---
-HHHHHHHHHTT-S--S---
-HHHHHHHHHTT-S--S---
-HHHHHHHHHTTSS------
-HHHHHHHHHTT-S--S---
-HHHHHHHHHTT-S--S---
-HHHHHHHHHTT-S------
-HHHHHHHHHTT-S------
-HHHHHHHHTTTSS------
-HHHHHHHHHTT-S------
-HHHHHHHHTTT-S-SS---
-HHHHHHHHTTT-S------
-HHHHHHHHHTT-S-S----
-HHHHHHHHHTT-S------
-HHHHHHHHTTT-S------
-HHHHHHHHHTT-S--S---
-HHHHHHHHHTT-S--S---
-HHHHHHHHHTT--------
-HHHHHHHHHTT-S--S---
-HHHHHHHHHTT-S--S---
-HHHHHHHHHTT-S--S---
-HHHHHHHHHTT-S--S---
-HHHHHHHHTTT-S--S---
-HHHHHHHHHTT-S--S---
-HHHHHHHHHTT-S--S---
-HHHHHHHHTTT-S--S---
-HHHHHHHHHTT-S--S---
-HHHHHHHHTTT-S--S---
-HHHHHHHHHTT-S--S---
-HHHHHHHHTTT-S--S---
-HHHHHHHHTTT-S------
-HHHHHHHHHTT-S--S---
-HHHHHHHHHTT-S------
-HHHHHHHHTTT-S------
-HHHHHHHHHTT-S------
-HHHHHHHHHTT-S------
-HHHHHHHHHTT-S--S---
-HHHHHHHHHS--S------
-HHHHHHHHHTT-S--S---
-HHHHHHHHHTT-S------
-HHHHHHHHHTT-S--S---
-HHHHHHHHHTT-S--S---
-HHHHHHHHHTT-S------
-HHHHHHHHTTT-S------
-HHHHHHHHHTT-S------
-HHHHHHHHHTT-S------
-HHHHHHHHHTT-S------
-HHHHHHHHHTT-S------
-HHHHHHHHHTT-S------
-HHHHHHHHHTT-S------
-HHHHHHHHHTT-S--S---
-HHHHHHHHHTT-S-SS---
-HHHHHHHHHTT-S-SS---
-HHHHHHHHHTT-S--S---
-HHHHHHHHHTT-S--S---
-HHHHHHHHHTT-S------
-HHHHHHHHHTTSS------
-HHHHHHHHHTT-S-S----
-HHHHHHHHHTT-S-S----
-HHHHHHHHTTTSS-SS---
-HHHHHHHHHTT-S------
-HHHHHHHHTTTSS------
-HHHHHHHHHTT-S------
-HHHHHHHHTT-SS------
-HHHHHHHHHTTSS------
-HHHHHHHHTTT-S-SS---
-HHHHHHHHHTT-S------
-HHHHHHHHHTT-S------
-HHHHHHHHHTT-S--S---
-HHHHHHHHHTTSS------
-HHHHHHHHHTT-S-S----
-HHHHHHHHHTT-S------
-HHHHHHHHHTTSS------
-HHHHHHHHHTT-S------
-HHHHHHHHHTTSS-S----
-HHHHHHHHHTTSS--S---
-HHHHHHHHHTT-S------
-HHHHHHHHHTTSS------
-HHHHHHHHHTTSS------
-HHHHHHHHHTTSS------
-HHHHHHHHHTT-S------
-HHHHHHHHHTTSS-SS---
-HHHHHHHHTTT-S--S---
-HHHHHHHHHTT-S------
-HHHHHHHHHTT-S------
-HHHHHHHHHTTSS-S----
-HHHHHHHHHT-SS-S----
-HHHHHHHHHTT-S--S---
-HHHHHHHHHTTSS-SS---
-HHHHHHHHHTT-S------
-HHHHHHHHHTT-S------
-HHHHHHHHHTTSS-SS---
-HHHHHHHHHTT-S-SS---
-HHHHHHHHTTT-S-SS---
-HHHHHHHHHTT-S-S----
-HHHHHHHHHTT-S-SS---
-HHHHHHHHHTT-S-SS---
-HHHHHHHHHTT-S-SS---
-HHHHHHHHTTT-S-S----
-HHHHHHHHHHT-S------
-HHHHHHHHHTT-S-SS---
-HHHHHHHHHTTSS-SS---
-HHHHHHHHHTTSS--S---
-HHHHHHHHTTT-S------
-HHHHHHHHHTT-S--S---
--HHHHHHHHHT-S-SS---
-THHHHHHHHTTSS--S---
-HHHHHHHHHTTSS-SS---
-HHHHHHHHHTTSS-SS---
-HHHHHHHHHTT-S-SS---
-HHHHHHHHHTTSS-SS---
-HHHHHHHHHTT-S-SS---
-HHHHHHHHTTT-S-SS---
-HHHHHHHHHTT-S-SS---
-HHHHHHHHHTT-S-SS---
--HHHHHHHHTTSS-SS---
-HHHHHHHHTTTSS-SS---
-HHHHHHHHHTT-S-SS---
-HHHHHHHHHHTSS-SS---
-HHHHHHHHHTTSS-SS---
-HHHHHHHHHHT-S-SS---
--HHHHHHHHTT-S-SS---
-HHHHHHHHHTTSS--S---
-HHHHHHHHHHTSS-SS---
-HHHHHHHHHTTSS-SS---
-HHHHHHHHHTTSS-SS---
-HHHHHHHHHTTSS-SS---
--HHHHHHHTTTSS-SS---
-HHHHHHHHHTT-S--S---
-HHHHHHHHHTT-S-SS---
-HHHHHHHHHHT-S--S---
-HHHHHHHHHTT-S-SS---
-TTHHHHHHHTT-S-SS---
-HHHHHHHHHHT-S--S---
-HHHHHHHHHTTSS-SS---
-HHHHHHHHHTTSS--S---
-HHHHHHHHHTTSS-SS---
-HHHHHHHHHTTSS-S----
-HHHHHHHHHTT-S-SS---
-HHHHHHHHTTT-S-SS---
-HHHHHHHTTTTSS-SS---
-HHHHHHHHHHTSS-SS---
-HHHHHHHHHTT-S-SS---
[truncated: 20,014 more chars]
