# Supplementary material for: Unfolding of α-helical 20-residue poly-glutamic acid analyzed by multiple runs of canonical molecular dynamics simulations
Source: PeerJ. 2018 May 15;6:e4769. doi: 10.7717/peerj.4769 (PMC5958886; doi:10.7717/peerj.4769)
Supplement: Supplemental Information 5 — The data includes the two initial structures and trajectories of secondary structural elements of all the residues in all the snapshots generated in this study. All the figures and tables in this manuscript were generated based on this raw data. [file peerj-06-4769-s005.gz › ss_trajectory/Ide/ide15.txt]

-HHHHHHHHHHHHHHHHHH-
-TTHHHHHHHHHHHHHHHH-
-HHHHHHHHHHHHHHHHHH-
-HHHHHHHHHHHHHHHHHH-
-HHHHHHHHHHHHHHHHHT-
--HHHHHHHHHHHHHHHHH-
-HHHHHHHHHHHHHHHHTT-
-HHHHHHHHHHHHHHHHHH-
-HHHHHHHHHHHHHHHHHH-
-HHHHHHHHHHHHHHHHHH-
-HHHHHHHHHHHHHHHHHH-
-HHHHHHHHHHHHHHHHHH-
-HHHHHHHHHHHHHHHHHH-
-HHHHHHHHHHHHHHHHHH-
-HHHHHHHHHHHHHHHHTT-
-HHHHHHHHHHHHHHHHHT-
-HHHHHHHHHHHHHHHTT--
-HHHHHHHHHHHHHHHHHH-
-HHHHHHHHHHHHHHHHTT-
-HHHHHHHHHHHHHHHHHH-
-HHHHHHHHHHHHHHHHH--
-HHHHHHHHHHHHHHHHHT-
-HHHHHHHHHHHHHHTTT--
-HHHHHHHHHHHHHHTTT--
-HHHHHHHHHHHHHHHHH--
-HHHHHHHHHHHHHHHHH--
-HHHHHHHHHHHHHHHTS--
-HHHHHHHHHHHHHHHHH--
-HHHHHHHHHHHHHHHHH--
-HHHHHHHHHHHHHHHTT--
-HHHHHHHHHHHHHHHHS--
-HHHHHHHHHHHHHHHHH--
-HHHHHHHHHHHHHHHTT--
-HHHHHHHHHHHHHHHHS--
-HHHHHHHHHHHHHHHHH--
-HHHHHHHHHHHHHHHHT--
-HHHHHHHHHHHHHHHHH--
-HHHHHHHHHHHHHHHTT--
-HHHHHHHHHHHHHHHTT--
-HHHHHHHHHHHHHHTTT--
-HHHHHHHHHHHHHHTTT--
-HHHHHHHHHHHHHHHTT--
-HHHHHHHHHHHHHHTTT--
-HHHHHHHHHHHHHHHHT--
-TTHHHHHHHHHHHHHTT--
-TTHHHHHHHHHHHHHHH--
-TTHHHHHHHHHHHHHTT--
-TTHHHHHHHHHHHHHHH--
-TTHHHHHHHHHHHHHTT--
-TTHHHHHHHHHHHHHHH--
-TTHHHHHHHHHHHHHHH--
-TTHHHHHHHHHHHHHHT--
-HHHHHHHHHHHHHHHHH--
-HHHHHHHHHHHHHHHTT--
-HHHHHHHHHHHHHHHHH--
-TTHHHHHHHHHHHHHTT--
-TTHHHHHHHHHHHHHHH--
-HHHHHHHHHHHHHHTTT--
-HHHHHHHHHHHHHHHTT--
-HHHHHHHHHHHHHHHHTT-
-HHHHHHHHHHHHHHHHHH-
-HHHHHHHHHHHHHHHHTT-
-HHHHHHHHHHHHHHHHTT-
-HHHHHHHHHHHHHHHHHH-
-HHHHHHHHHHHHHHHHHH-
-HHHHHHHHHHHHHHHHTT-
-HHHHHHHHHHHHHHHHHH-
-HHHHHHHHHHHHHHHHTT-
-HHHHHHHHHHHHHHHHTT-
-HHHHHHHHHHHHHHHHHH-
-HHHHHHHHHHHHHHHTTT-
-HHHHHHHHHHHHHHHTTT-
-HHHHHHHHHHHHHHHHTT-
-HHHHHHHHHHHHHHHHHH-
-HHHHHHHHHHHHHHHHTT-
-HHHHHHHHHHHHHHHHHH-
-HHHHHHHHHHHHHHHHHH-
-HHHHHHHHHHHHHHHHTT-
-HHHHHHHHHHHHHHHHHH-
-HHHHHHHHHHHHHHHTTT-
-HHHHHHHHHHHHHHHHHH-
-HHHHHHHHHHHHHHHHHH-
-HHHHHHHHHHHHHHHHHH-
-HHHHHHHHHHHHHHHHHH-
-HHHHHHHHHHHHHHHHHH-
-HHHHHHHHHHHHHHHHHH-
-HHHHHHHHHHHHHHHHHH-
-HHHHHHHHHHHHHHHHHH-
-HHHHHHHHHHHHHHHHHH-
-HHHHHHHHHHHHHHHHHH-
-HHHHHHHHHHHHHHHHHH-
-HHHHHHHHHHHHHHHHHH-
-HHHHHHHHHHHHHHHHHH-
-HHHHHHHHHHHHHHHHHH-
-HHHHHHHHHHHHHHHHHH-
-HHHHHHHHHHHHHHHHHH-
-HHHHHHHHHHHHHHHHH--
-HHHHHHHHHHHHHHHHHH-
-HHHHHHHHHHHHHHHHHH-
-HHHHHHHHHHHHHHHHHT-
-HHHHHHHHHHHHHHHHH--
-HHHHHHHHHHHHHHHHTT-
-HHHHHHHHHHHHHHHHHH-
-HHHHHHHHHHHHHHHHHH-
-HHHHHHHHHHHHHHHHHH-
-HHHHHHHHHHHHHHHHHH-
-HHHHHHHHHHHHHHHHTT-
-HHHHHHHHHHHHHHHHHH-
-HHHHHHHHHHHHHHHHHH-
-HHHHHHHHHHHHHHHHHH-
-HHHHHHHHHHHHHHHHHH-
-HHHHHHHHHHHHHHHHHH-
-HHHHHHHHHHHHHHHHHH-
-HHHHHHHHHHHHHHHHHH-
-HHHHHHHHHHHHHHHHHH-
-HHHHHHHHHHHHHHHHHH-
-HHHHHHHHHHHHHHHHHT-
-HHHHHHHHHHHHHHHHHT-
-HHHHHHHHHHHHHHHHHT-
-HHHHHHHHHHHHHHHHHH-
-HHHHHHHHHHHHHHHHHH-
-HHHHHHHHHHHHHGGGT--
-HHHHHHHHHHHHHTHHHH-
-HHHHHHHHHHHHHHHHTT-
-HHHHHHHHHHHHHHHHHH-
-HHHHHHHHHHHHHHHHHH-
-HHHHHHHHHHHHHHHHHH-
-HHHHHHHHHHHHHHHTTT-
-HHHHHHHHHHHHHHHHHH-
-HHHHHHHHHHHHHHHHHH-
-HHHHHHHHHHHHHHHHTT-
-HHHHHHHHHHHHHHHHHT-
-HHHHHHHHHHHHHHHHHH-
-HHHHHHHHHHHHHHHHHT-
-HHHHHHHHHHHHHHHHHH-
-HHHHHHHHHHHHHHHHHT-
-HHHHHHHHHHHHHHHHHH-
-HHHHHHHHHHHHHHHHHH-
-HHHHHHHHHHHHHHHGGG-
-HHHHHHHHHHHHHHHHHH-
-HHHHHHHHHHHHHHHHHH-
-HHHHHHHHHHHHHHHHTT-
-HHHHHHHHHHHHHHHHHH-
-HHHHHHHHHHHHHHHHHH-
-THHHHHHHHHHHHHHHHT-
-TTHHHHHHHHHHHHHHHH-
-THHHHHHHHHHHHHHHHH-
-THHHHHHHHHHHHHHHHH-
-HHHHHHHHHHHHHHHHHH-
-HHHHHHHHHHHHHHHHHH-
-HHHHHHHHHHHHHHHHHH-
-HHHHHHHHHHHHHHHHHH-
-HHHHHHHHHHHHHHHHHT-
-HHHHHHHHHHHHHHHHHT-
-HHHHHHHHHHHHHHHHHH-
-HHHHHHHHHHHHHHHHHH-
-HHHHHHHHHHHHHHHHHT-
-HHHHHHHHHHHHHHHTT--
-HHHHHHHHHHHHHHHHHH-
-HHHHHHHHHHHHHHHHHH-
-HHHHHHHHHHHHHHHHHH-
-HHHHHHHHHHHHHHHHHH-
-HHHHHHHHHHHHHHHHHH-
-HHHHHHHHHHHHHHHHHH-
-HHHHHHHHHHHHHHHHHH-
-HHHHHHHHHHHHHHHHHH-
-HHHHHHHHHHHHHHHHHH-
-HHHHHHHHHHHHHHHHHH-
-HHHHHHHHHHHHHHHHHT-
-HHHHHHHHHHHHHHHHHH-
-HHHHHHHHHHHHHHHHHH-
-HHHHHHHHHHHHHHHHHT-
-HHHHHHHHHHHHHHHHHT-
-HHHHHHHHHHHHHHHHHH-
-HHHHHHHHHHHHHHHHHH-
-HHHHHHHHHHHHHHHHHH-
-HHHHHHHHHHHHHHHHHH-
-HHHHHHHHHHHHHHHHHH-
-HHHHHHHHHHHHHHHHHH-
-HHHHHHHHHHHHHHHHHH-
-HHHHHHHHHHHHHHHHHH-
-HHHHHHHHHHHHHHHHHH-
-HHHHHHHHHHHHHHHHHH-
-HHHHHHHHHHHHHHHHHH-
-HHHHHHHHHHHHHHHHHH-
-HHHHHHHHHHHHHHHHHH-
-HHHHHHHHHHHHHHHHHH-
-HHHHHHHHHHHHHHHHHH-
-HHHHHHHHHHHHHHHHHH-
-HHHHHHHHHHHHHHHHHH-
-HHHHHHHHHHHHHHHHHT-
-HHHHHHHHHHHHHHHHH--
-HHHHHHHHHHHHHHHTT--
-TTHHHHHHHHHHHHHGGG-
-HHHHHHHHHHHHHHHGGG-
-HHHHHHHHHHHHHHHHTT-
-HHHHHHHHHHHHHHHHHH-
-HHHHHHHHHHHHHHHHTT-
-HHHHHHHHHHHHHHHHTT-
-HHHHHHHHHHHHHHHHHH-
-HHHHHHHHHHHHHHHHTT-
-HHHHHHHHHHHHHHHHTT-
-HHHHHHHHHHHHHHHHHH-
-HHHHHHHHHHHHHHHHHH-
-HHHHHHHHHHHHHHHHHT-
-HHHHHHHHHHHHHHHHH--
-HHHHHHHHHHHHHHHHH--
-HHHHHHHHHHHHHHHHHT-
-HHHHHHHHHHHHHHHHHT-
-HHHHHHHHHHHHHHHHTT-
-HHHHHHHHHHHHHHHHTT-
-HHHHHHHHHHHHHHHHTT-
-HHHHHHHHHHHHHHHHTT-
-HHHHHHHHHHHHHHHHHT-
-HHHHHHHHHHHHHHHHHH-
-HHHHHHHHHHHHHHHHH--
-HHHHHHHHHHHHHHHHHT-
-HHHHHHHHHHHHHHHHHH-
-HHHHHHHHHHHHHHHHHT-
-HHHHHHHHHHHHHHHHTT-
-HHHHHHHHHHHHHHHHHH-
-HHHHHHHHHHHHHHHTTT-
-HHHHHHHHHHHHHHHTTT-
-HHHHHHHHHHHHHHHGGG-
-HHHHHHHHHHHHHHHHHH-
-HHHHHHHHHHHHHHHHTT-
-HHHHHHHHHHHHHHHHTT-
-HHHHHHHHHHHHHHHHTT-
-HHHHHHHHHHHHHHHHHH-
-HHHHHHHHHHHHHHHHHT-
-HHHHHHHHHHHHHHHHHH-
-HHHHHHHHHHHHHHHHHH-
-HHHHHHHHHHHHHHHHHT-
-HHHHHHHHHHHHHHHHTT-
-HHHHHHHHHHHHHHHHHT-
-HHHHHHHHHHHHHHHHTT-
-HHHHHHHHHHHHHHTTTT-
-HHHHHHHHHHHHHHHTTT-
-HHHHHHHHHHHHHHHGGG-
-HHHHHHHHHHHHHHHTTT-
-HHHHHHHHHHHHHHHTTT-
-HHHHHHHHHHHHHHHTTT-
-HHHHHHHHHHHHHHHTTT-
-HHHHHHHHHHHHHHTTTT-
-HHHHHHHHHHHHHHHHTT-
-HHHHHHHHHHHHHHTTTT-
-HHHHHHHHHHHHHHTTTT-
-HHHHHHHHHHHHHHHTTT-
-HHHHHHHHHHHHHHTTTT-
-HHHHHHHHHHHHHHHTTT-
-HHHHHHHHHHHHHHHTTT-
-HHHHHHHHHHHHHHTS---
-HHHHHHHHHHHHHHHTTT-
-HHHHHHHHHHHHHHTT---
-HHHHHHHHHHHHHHHTT--
-HHHHHHHHHHHHHHHHH--
-HHHHHHHHHHHHHHHTT--
-HHHHHHHHHHHHHHHHH--
-TTHHHHHHHHHHHHHTT--
-TTHHHHHHHHHHHHTTT--
-TTHHHHHHHHHHHHHHH--
-TTHHHHHHHHHHHHTTT--
-TTHHHHHHHHHHHHHHH--
-TTHHHHHHHHHHHHHHHH-
-TTHHHHHHHHHHHHHHHH-
-TTHHHHHHHHHHHHHHHH-
--SHHHHHHHHHHHHHHHH-
--THHHHHHHHHHHHHHHH-
--SHHHHHHHHHHHHHHHH-
--SHHHHHHHHHHHHHHHH-
-TTHHHHHHHHHHHHHHHH-
-TTHHHHHHHHHHHHHHHH-
--SHHHHHHHHHHHHHHHH-
---HHHHHHHHHHHHHHHT-
---HHHHHHHHHHHHHHH--
---HHHHHHHHHHHHHHHT-
-TTHHHHHHHHHHHHHTT--
--SHHHHHHHHHHHHHTT--
-TTHHHHHHHHHHHHHHHH-
-TT-HHHHHHHHHHHHHHT-
-TTSHHHHHHHHHHHHHHH-
-TTHHHHHHHHHHHHHHHH-
-TTHHHHHHHHHHHHHHHH-
---HHHHHHHHHHHHHHHH-
---HHHHHHHHHHHHHHHT-
---HHHHHHHHHHHHHHHH-
---HHHHHHHHHHHHHHHH-
---HHHHHHHHHHHHHHHH-
---HHHHHHHHHHHHHHHH-
---HHHHHHHHHHHHHHHH-
---HHHHHHHHHHHHHHHT-
---HHHHHHHHHHHHHHTT-
--THHHHHHHHHHHHHHHH-
--THHHHHHHHHHHHHHTT-
--THHHHHHHHHHHHHHTT-
--TTHHHHHHHHHHHHHHT-
--TTHHHHHHHHHHHHHHH-
--THHHHHHHHHHHHHHTT-
--HHHHHHHHHHHHHHHTT-
--HHHHHHHHHHHHHHHHH-
--HHHHHHHHHHHHHHHTT-
--HHHHHHHHHHHHHHHTT-
--TTHHHHHHHHHHHHTTT-
--HHHHHHHHHHHHHHTTT-
--HHHHHHHHHHHHHHHTT-
--HHHHHHHHHHHHHHHTT-
--HHHHHHHHHHHHHHHTT-
--HHHHHHHHHHHHHHHTT-
--HHHHHHHHHHHHHHHHH-
--HHHHHHHHHHHHHHHHT-
--HHHHHHHHHHHHHHHHH-
--HHHHHHHHHHHHHHHHH-
--HHHHHHHHHHHHHHHTT-
--HHHHHHHHHHHHHHHHT-
--HHHHHHHHHHHHHHHHT-
--HHHHHHHHHHHHHHHTT-
--HHHHHHHHHHHHHHHTT-
--HHHHHHHHHHHHHHHHT-
--HHHHHHHHHHHHHHHHH-
--HHHHHHHHHHHHHHHHH-
--HHHHHHHHHHHHHHHHH-
--HHHHHHHHHHHHHHHTT-
--HHHHHHHHHHHHHHHHH-
--HHHHHHHHHHHHHHHHH-
--HHHHHHHHHHHHHHHHH-
--HHHHHHHHHHHHHHHHH-
--HHHHHHHHHHHHHHHHH-
--HHHHHHHHHHHHHHHHH-
--HHHHHHHHHHHHHHHTT-
--HHHHHHHHHHHHHHHT--
--HHHHHHHHHHHHHHHH--
--HHHHHHHHHHHHHHHH--
--HHHHHHHHHHHHHHHH--
--TTHHHHHHHHHHHHHTT-
--HHHHHHHHHHHHHHHHT-
--HHHHHHHHHHHHHHHHT-
--HHHHHHHHHHHHHHHHT-
--HHHHHHHHHHHHHHHHT-
--HHHHHHHHHHHHHHHHT-
--HHHHHHHHHHHHHHHHT-
--HHHHHHHHHHHHHHHH--
--HHHHHHHHHHHHHHHHT-
--HHHHHHHHHHHHHHHTT-
--HHHHHHHHHHHHHHHTT-
--HHHHHHHHHHHHHHHHT-
--HHHHHHHHHHHHHHHHH-
--HHHHHHHHHHHHHHHHH-
--HHHHHHHHHHHHHHTTT-
--HHHHHHHHHHHHHHHHH-
--HHHHHHHHHHHHHHHTT-
--HHHHHHHHHHHHHHHTT-
--HHHHHHHHHHHHHHT---
--HHHHHHHHHHHHHHHHH-
--HHHHHHHHHHHHHHHHT-
--HHHHHHHHHHHHHHHHH-
--HHHHHHHHHHHHHHHHT-
--HHHHHHHHHHHHHHHH--
--HHHHHHHHHHHHHHHHH-
--HHHHHHHHHHHHHHHHH-
--HHHHHHHHHHHHHHHTT-
--HHHHHHHHHHHHHHHTT-
--HHHHHHHHHHHHHHHTT-
--HHHHHHHHHHHHHHHHH-
--HHHHHHHHHHHHHHHHH-
--HHHHHHHHHHHHHHHHH-
--HHHHHHHHHHHHHHHHH-
--HHHHHHHHHHHHHHHTT-
--HHHHHHHHHHHHHHHHH-
--HHHHHHHHHHHHHHHHH-
--HHHHHHHHHHHHHHHHH-
--HHHHHHHHHHHHHHHHH-
--HHHHHHHHHHHHHHTTT-
--HHHHHHHHHHHHHHTTT-
--HHHHHHHHHHHHHHTTT-
--HHHHHHHHHHHHHHHTT-
--HHHHHHHHHHHHHHTTT-
--HHHHHHHHHHHHHHGGG-
--HHHHHHHHHHHHHHTTT-
--HHHHHHHHHHHHHHTTT-
--HHHHHHHHHHHHHHGGG-
--HHHHHHHHHHHHHHHTT-
--HHHHHHHHHHHHHHHTT-
--HHHHHHHHHHHHHHHTT-
--HHHHHHHHHHHHHHHHT-
--HHHHHHHHHHHHHHHHT-
--HHHHHHHHHHHHHHTTT-
--HHHHHHHHHHHHHHHTT-
--HHHHHHHHHHHHHHHTT-
--HHHHHHHHHHHHHHTTT-
--HHHHHHHHHHHHHHGGG-
--HHHHHHHHHHHHHHHTT-
--HHHHHHHHHHHHHHHHT-
--HHHHHHHHHHHHHHTT--
--HHHHHHHHHHHHHHHTT-
--HHHHHHHHHHHHHHHTT-
--HHHHHHHHHHHHHHHTT-
--HHHHHHHHHHHHHHHH--
--HHHHHHHHHHHHHHHTT-
--HHHHHHHHHHHHHHHH--
--HHHHHHHHHHHHHHHTT-
--HHHHHHHHHHHHHHHT--
--HHHHHHHHHHHHHTTTT-
--HHHHHHHHHHHHHHHHT-
--HHHHHHHHHHHHHHHHT-
--HHHHHHHHHHHHHTTS--
--HHHHHHHHHHHHHTTS--
--HHHHHHHHHHHHHTTS--
--HHHHHHHHHHHHGGGS--
--HHHHHHHHHHHHHHTS--
--HHHHHHHHHHHHHHTT--
--HHHHHHHHHHHHHHTT--
--HHHHHHHHHHHHHHTT--
--HHHHHHHHHHHHHHTT--
--HHHHHHHHHHHHHTT---
--HHHHHHHHHHHHHHTT--
--HHHHHHHHHHHHHHTT--
--HHHHHHHHHHHHHHT---
--HHHHHHHHHHHHHHHHT-
--HHHHHHHHHHHHHHHS--
--HHHHHHHHHHHHHTT---
--HHHHHHHHHHHHHHT---
--HHHHHHHHHHHHHHT---
--HHHHHHHHHHHHHHHT--
--HHHHHHHHHHHHHTT---
--HHHHHHHHHHHHHHS---
--HHHHHHHHHHHHHHT---
--HHHHHHHHHHHHTTT---
--HHHHHHHHHHHHHHH---
--HHHHHHHHHHHHHHHT--
--HHHHHHHHHHHHHHH---
--HHHHHHHHHHHHHHH---
--HHHHHHHHHHHHHHTT--
--HHHHHHHHHHHHHHS---
--HHHHHHHHHHHHHTT---
--HHHHHHHHHHHHHHH---
--HHHHHHHHHHHHHHHT--
--HHHHHHHHHHHHHHHT--
--HHHHHHHHHHHHHHHT--
--HHHHHHHHHHHHHHHT--
--HHHHHHHHHHHHHHHT--
--HHHHHHHHHHHHHHTT--
--HHHHHHHHHHHHHHHT--
--HHHHHHHHHHHHHHHT--
--HHHHHHHHHHHHHHHS--
--HHHHHHHHHHHHHHTT--
--HHHHHHHHHHHHHHHT--
--HHHHHHHHHHHHHHHT--
--HHHHHHHHHHHHHHHT--
--HHHHHHHHHHHHHHHS--
--HHHHHHHHHHHHHHHT--
--HHHHHHHHHHHHHHHT--
--HHHHHHHHHHHHHHTT--
--HHHHHHHHHHHHHHTT--
--HHHHHHHHHHHHHHTT--
--HHHHHHHHHHHHHHHT--
--HHHHHHHHHHHHHHHT--
--HHHHHHHHHHHHHHTT--
--HHHHHHHHHHHHHHHH--
--HHHHHHHHHHHHHHHH--
--HHHHHHHHHHHHHHHH--
--HHHHHHHHHHHHHHHH--
--HHHHHHHHHHHHHHTT--
--HHHHHHHHHHHHHHHH--
--HHHHHHHHHHHHHHHH--
--HHHHHHHHHHHHHHTT--
--HHHHHHHHHHHHHHHH--
--HHHHHHHHHHHHHHHT--
--HHHHHHHHHHHHHHHH--
--HHHHHHHHHHHHHHHH--
--HHHHHHHHHHHHHHTT--
--HHHHHHHHHHHHHHHH--
--HHHHHHHHHHHHHHHH--
--HHHHHHHHHHHHHHTT--
--HHHHHHHHHHHHHHTT--
--HHHHHHHHHHHHHHTT--
--HHHHHHHHHHHHHHHT--
--HHHHHHHHHHHHHHHT--
--HHHHHHHHHHHHHTT---
--HHHHHHHHHHHHHHTT--
--HHHHHHHHHHHHHHHTT-
--HHHHHHHHHHHHHHHTT-
--HHHHHHHHHHHHHHHTT-
--HHHHHHHHHHHHHHHHT-
--HHHHHHHHHHHHHHHHT-
--HHHHHHHHHHHHHHHHT-
--HHHHHHHHHHHHHHTT--
--HHHHHHHHHHHHHHTT--
--HHHHHHHHHHHHHTTT--
--HHHHHHHHHHHHHHHH--
--HHHHHHHHHHHHHHHH--
--HHHHHHHHHHHHHHHHT-
--HHHHHHHHHHHHHHTT--
--HHHHHHHHHHHHHTTT--
--HHHHHHHHHHHHHHHT--
--HHHHHHHHHHHHHHHH--
--HHHHHHHHHHHHHTTT--
--HHHHHHHHHHHHHTTT--
--HHHHHHHHHHHHHTTT--
--HHHHHHHHHHHHHHHH--
--HHHHHHHHHHHHHHHH--
--HHHHHHHHHHHHHHHH--
--HHHHHHHHHHHHHHTT--
--HHHHHHHHHHHHHTTT--
--HHHHHHHHHHHHHTTT--
--HHHHHHHHHHHHHHHHH-
--HHHHHHHHHHHHHHHH--
--HHHHHHHHHHHHHHHH--
--HHHHHHHHHHHHHHTT--
--HHHHHHHHHHHHHHHH--
--HHHHHHHHHHHHHHTT--
--HHHHHHHHHHHHHHTT--
--HHHHHHHHHHHHHTTT--
--HHHHHHHHHHHHHHHH--
--HHHHHHHHHHHHHHHH--
--HHHHHHHHHHHHHHTT--
--HHHHHHHHHHHHHHTT--
--HHHHHHHHHHHHHHTT--
--HHHHHHHHHHHHHHHH--
--HHHHHHHHHHHHHHTT--
--HHHHHHHHHHHHHHHH--
--HHHHHHHHHHHHHHHTT-
--HHHHHHHHHHHHHHHTT-
--HHHHHHHHHHHHHTTTT-
--HHHHHHHHHHHHHHGGG-
--HHHHHHHHHHHHHHHTT-
--HHHHHHHHHHHHHHHHH-
--HHHHHHHHHHHHHHHHH-
--HHHHHHHHHHHHHHHHH-
--HHHHHHHHHHHHHHHHH-
--HHHHHHHHHHHHHHHHH-
--HHHHHHHHHHHHHHHHH-
--HHHHHHHHHHHHHHTTT-
--HHHHHHHHHHHHHHTTT-
--HHHHHHHHHHHHHHHHH-
--HHHHHHHHHHHHHHHHH-
--HHHHHHHHHHHHHHHHT-
--HHHHHHHHHHHHHHHHT-
--HHHHHHHHHHHHHHHHH-
--HHHHHHHHHHHHHHHTT-
--HHHHHHHHHHHHHHGGG-
--HHHHHHHHHHHHHHGGG-
--HHHHHHHHHHHHHHHHH-
--HHHHHHHHHHHHHHTTT-
--HHHHHHHHHHHHHHHHH-
--HHHHHHHHHHHHHHHHH-
--HHHHHHHHHHHHHHHHH-
--HHHHHHHHHHHHHHHHH-
--HHHHHHHHHHHHHHHHH-
--HHHHHHHHHHHHHHHH--
--HHHHHHHHHHHHHHHH--
--HHHHHHHHHHHHHHHHH-
--HHHHHHHHHHHHHHHHH-
--HHHHHHHHHHHHHHHH--
--HHHHHHHHHHHHHHHHH-
--HHHHHHHHHHHHHHHHH-
--HHHHHHHHHHHHHHHHT-
--HHHHHHHHHHHHHHHHT-
--HHHHHHHHHHHHHHHTT-
--HHHHHHHHHHHHHHHHT-
--HHHHHHHHHHHHHHHHH-
--HHHHHHHHHHHHHHHH--
--HHHHHHHHHHHHHHTT--
--HHHHHHHHHHHHHHHHT-
--HHHHHHHHHHHHHHHHH-
--HHHHHHHHHHHHHHHHH-
--HHHHHHHHHHHHHHHHT-
--HHHHHHHHHHHHHHHHH-
--HHHHHHHHHHHHHHHHH-
--HHHHHHHHHHHHHHHH--
--HHHHHHHHHHHHHHHTT-
--HHHHHHHHHHHHHHHH--
--HHHHHHHHHHHHHHHH--
--HHHHHHHHHHHHHHHH--
--HHHHHHHHHHHHHHHHH-
--HHHHHHHHHHHHHHHHH-
--HHHHHHHHHHHHHHHTT-
--HHHHHHHHHHHHHHHHH-
--HHHHHHHHHHHHHHHHH-
--HHHHHHHHHHHHHHHH--
--HHHHHHHHHHHHHHHTT-
--HHHHHHHHHHHHHHHHT-
--HHHHHHHHHHHHHHTT--
--HHHHHHHHHHHHHHHHT-
--HHHHHHHHHHHHHHHHH-
--HHHHHHHHHHHHHHHHT-
--HHHHHHHHHHHHHHHHT-
--HHHHHHHHHHHHHHHHH-
--HHHHHHHHHHHHHHHH--
--HHHHHHHHHHHHHHHTT-
--HHHHHHHHHHHHHHHHH-
--HHHHHHHHHHHHHHHH--
--HHHHHHHHHHHHHHHHH-
--HHHHHHHHHHHHHHHHT-
--HHHHHHHHHHHHHHHHT-
--HHHHHHHHHHHHHHHH--
--HHHHHHHHHHHHHHHH--
--HHHHHHHHHHHHHHHHH-
--HHHHHHHHHHHHHHHHT-
--HHHHHHHHHHHHHHHT--
--HHHHHHHHHHHHHHHH--
--HHHHHHHHHHHHHHHH--
--HHHHHHHHHHHHHHTTT-
--HHHHHHHHHHHHHHTTT-
--HHHHHHHHHHHHHHHT--
--HHHHHHHHHHHHHHHTT-
--HHHHHHHHHHHHHHHHT-
--HHHHHHHHHHHHHHHHT-
--HHHHHHHHHHHHHHHTT-
--HHHHHHHHHHHHHHHHH-
--HHHHHHHHHHHHHHHTT-
--HHHHHHHHHHHHHHTTT-
--HHHHHHHHHHHHHHHS--
--HHHHHHHHHHHHHHHHH-
--HHHHHHHHHHHHHHHHH-
--HHHHHHHHHHHHHHHHH-
--HHHHHHHHHHHHHHHHH-
--HHHHHHHHHHHHHHGGG-
--HHHHHHHHHHHHHHHTT-
--HHHHHHHHHHHHHHHHH-
--HHHHHHHHHHHHHHTT--
--HHHHHHHHHHHHHHTT--
--HHHHHHHHHHHHHHTTT-
--HHHHHHHHHHHHHHTT--
--HHHHHHHHHHHHHHTT--
--HHHHHHHHHHHHHHTT--
--HHHHHHHHHHHHHHHHH-
--HHHHHHHHHHHHHHHTT-
--HHHHHHHHHHHHHHHTT-
--HHHHHHHHHHHHHHHTT-
--HHHHHHHHHHHHHHTTT-
--HHHHHHHHHHHHHHTTT-
--HHHHHHHHHHHHHHTT--
--HHHHHHHHHHHHHHTT--
--HHHHHHHHHHHTTTGGG-
--HHHHHHHHHHHHHHGGG-
--HHHHHHHHHHHHHHTT--
--HHHHHHHHHHHHHHGGG-
--HHHHHHHHHHHHHTTT--
--HHHHHHHHHHHHHHTT--
--HHHHHHHHHHHHTSTT--
--HHHHHHHHHHHHHHTT--
--HHHHHHHHHHHHHSSS--
--HHHHHHHHHHTTTSGGG-
--HHHHHHHHHHTTTTTTT-
--HHHHHHHHHHHTTHHHH-
--HHHHHHHHHHTTTHHHH-
--HHHHHHHHHHTTTGGGT-
--HHHHHHHHHHHTTTTTT-
--HHHHHHHHHHHTTHHHH-
--HHHHHHHHHHHTTTTTT-
--HHHHHHHHHHHHHGGGG-
--HHHHHHHHHHTTTHHHH-
--HHHHHHHHHHHHHHHHH-
--HHHHHHHHHHHHHGGG--
--HHHHHHHHHHHHHHHHH-
--HHHHHHHHHHHHHHTT--
--HHHHHHHHHHHHHGGGG-
--HHHHHHHHHHHHHHHHH-
--HHHHHHHHHHHHHHHHH-
--HHHHHHHHHHHHHHHHH-
--HHHHHHHHHHHHHHHHH-
--HHHHHHHHHHHHHHHHH-
--HHHHHHHHHHHHHHTTT-
--HHHHHHHHHHHHHHTTT-
--HHHHHHHHHHHHHHTTT-
--HHHHHHHHHHHHHHGGG-
--HHHHHHHHHHHHHHTTT-
--HHHHHHHHHHHHHHTTT-
--HHHHHHHHHHHHHHTTT-
--HHHHHHHHHHHHHHTTT-
--HHHHHHHHHHHHHHTT--
--HHHHHHHHHHHHHHHHH-
--HHHHHHHHHHHTTTTTT-
--HHHHHHHHHHHHHHTT--
--HHHHHHHHHHHHHHTT--
--HHHHHHHHHHHHHHGGG-
--HHHHHHHHHHHHHHHTT-
--HHHHHHHHHHHHHHGGG-
--HHHHHHHHHHHHHHTT--
--HHHHHHHHHHHHHTTT--
--HHHHHHHHHHHHHHTT--
--HHHHHHHHHHHHHHTT--
--HHHHHHHHHHHHHTTT--
--HHHHHHHHHHHHHHTT--
--HHHHHHHHHHHHHTTT--
--HHHHHHHHHHHHHHTT--
--HHHHHHHHHHHHHHHH--
--HHHHHHHHHHHHHHHTT-
--HHHHHHHHHHHHHHHH--
--HHHHHHHHHHHHHHHHH-
--HHHHHHHHHHHHHHHHH-
--HHHHHHHHHHHHHHHHT-
--HHHHHHHHHHHHHHHHT-
--HHHHHHHHHHHHHHHH--
--HHHHHHHHHHHHHHHH--
--HHHHHHHHHHHHHHHHT-
--HHHHHHHHHHHHHHHH--
--HHHHHHHHHHHHHHHHH-
--HHHHHHHHHHHHHHHH--
--HHHHHHHHHHHHHHHHT-
--HHHHHHHHHHHHHHHH--
--HHHHHHHHHHHHHHHHT-
--HHHHHHHHHHHHHHHHT-
--HHHHHHHHHHHHHHHHT-
--HHHHHHHHHHHHHHHH--
--HHHHHHHHHHHHHHHHT-
--HHHHHHHHHHHHHHHHT-
--HHHHHHHHHHHHHHHHH-
--HHHHHHHHHHHHHHHHT-
--HHHHHHHHHHHHHHHTT-
--HHHHHHHHHHHHHHHH--
--HHHHHHHHHHHHHHHHH-
--HHHHHHHHHHHHHHHTT-
--HHHHHHHHHHHHHHHTT-
--HHHHHHHHHHHHHHHHH-
--HHHHHHHHHHHHHHHHH-
--HHHHHHHHHHHHHHHHH-
--HHHHHHHHHHHHHHHHH-
--HHHHHHHHHHHHHHHHH-
--HHHHHHHHHHHHHHHTT-
--HHHHHHHHHHHHHHHH--
--HHHHHHHHHHHHHHHHT-
--HHHHHHHHHHHHHHHHT-
--HHHHHHHHHHHHHHHTT-
--HHHHHHHHHHHHHHHHH-
--HHHHHHHHHHHHHHHTT-
--HHHHHHHHHHHHHHHTT-
--HHHHHHHHHHHHHHHHH-
--HHHHHHHHHHHHHHHHH-
--HHHHHHHHHHHHHHHHH-
--HHHHHHHHHHHHHHHHT-
--HHHHHHHHHHHHHHHHH-
--HHHHHHHHHHHHHHHHT-
--HHHHHHHHHHHHHHHT--
--HHHHHHHHHHHHHHHH--
--HHHHHHHHHHHHHHTT--
--HHHHHHHHHHHHHHHTT-
--HHHHHHHHHHHHHHTT--
--HHHHHHHHHHHHHHHS--
--HHHHHHHHHHHHHHHH--
--HHHHHHHHHHHHHHTT--
--HHHHHHHHHHHHHTTTT-
--HHHHHHHHHHHHHHTT--
--HHHHHHHHHHHHHTTS--
--HHHHHHHHHHHHHTTS--
--HHHHHHHHHHHHHHHH--
--HHHHHHHHHHHHHHT---
--HHHHHHHHHHHHHHTT--
--HHHHHHHHHHHHHHHHT-
--HHHHHHHHHHHHHHHHT-
--HHHHHHHHHHHHHHHHT-
--HHHHHHHHHHHHHHHHT-
--HHHHHHHHHHHHHTTS--
--HHHHHHHHHHHHHHTS--
--HHHHHHHHHHHHHHTT--
--HHHHHHHHHHHHHHHH--
--HHHHHHHHHHHHHTTT--
--HHHHHHHHHHHHHTTT--
--HHHHHHHHHHHHHTTT--
--HHHHHHHHHHHHHHHHT-
--HHHHHHHHHHHHHHTS--
--HHHHHHHHHHHHHHHHT-
--HHHHHHHHHHHHHHHS--
--HHHHHHHHHHHHHTTS--
--HHHHHHHHHHHHHHTT--
--HHHHHHHHHHHHHTTT--
--HHHHHHHHHHHHHHHH--
--HHHHHHHHHHHHHHHHT-
--HHHHHHHHHHHHHHHH--
--HHHHHHHHHHHHHHTT--
--HHHHHHHHHHHHHHTT--
--HHHHHHHHHHHHHTTT--
--HHHHHHHHHHHHHTTS--
--HHHHHHHHHHHHHHTT--
--HHHHHHHHHHHHHTTS--
--HHHHHHHHGGGGTTTS--
--HHHHHHHHHHHHHTTTT-
--HHHHHHHHHHTTTGGG--
--HHHHHHHHHHTTTTTTT-
--HHHHHHHHHHHHHTTTT-
--HHHHHHHHHHHHHHHHH-
--HHHHHHHHHHTTTGGGG-
--HHHHHHHHHHHHHGGGG-
--HHHHHHHHHHTTS-GGG-
--HHHHHHHHHHHTSSSTT-
--HHHHHHHHHHTTS-GGG-
--HHHHHHHHHHHHH-TTT-
--HHHHHHHHHHHHTTGGG-
--HHHHHHHHHHTTSSTTT-
--HHHHHHHHHHHHH-TT--
--HHHHHHHHHHHHHTGGG-
--HHHHHHHHHHHHTTGGG-
--HHHHHHHHHHHHTSTTT-
--HHHHHHHHHHHTTSTTT-
--HHHHHHHHHHHGGGSTT-
--HHHHHHHHHHHHTTTTT-
--HHHHHHHHHHHTTTGGG-
--HHHHHHHHHHHGGGTTT-
--SHHHHHHHHHHTTTTTT-
--HHHHHHHHHHHTTTTTT-
--HHHHHHHHHHHTTTGGG-
--HHHHHHHHHHHHT-TTT-
--HHHHHHHHHHHHT-TTT-
--HHHHHHHHHHHTTTTTT-
--HHHHHHHHHHHHHS-S--
--HHHHHHHHHHHTT-TT--
--HHHHHHHHHHHTT-GGG-
--HHHHHHHHHHHTT-GGG-
--HHHHHHHHHHHHHTGGG-
--HHHHHHHHHHHTTTTTT-
--HHHHHHHHHHHHHHGGG-
--HHHHHHHHHHHTTTTTT-
--HHHHHHHHHHHTTTTTT-
--HHHHHHHHHHHTTSSTT-
--HHHHHHHHHHHHH-GGG-
--HHHHHHHHHHHHH--TT-
--HHHHHHHHHHHTT-GGG-
--HHHHHHHHHHHTT-SS--
--HHHHHHHHHHHHT-TT--
--HHHHHHHHHHHHH-STT-
--HHHHHHHHHHHHH-GGG-
--HHHHHHHHHHHHH-GGG-
--HHHHHHHHHHHHHSGGG-
--HHHHHHHHHHHHH-TTT-
--HHHHHHHHHHHHTTGGG-
--HHHHHHHHHHHHHHGGG-
--HHHHHHHHHHHHT-TT--
--HHHHHHHHHHHHHGGGG-
--HHHHHHHHHHHHHSTTT-
--HHHHHHHHHHHHS-TTT-
--HHHHHHHHHHHHHSGGG-
--HHHHHHHHHHHHH-TTT-
--HHHHHHHHHHHTT-TTT-
--HHHHHHHHHHHTT-TTT-
--HHHHHHHHHHHHTTSS--
--HHHHHHHHHHHHH-TTT-
--HHHHHHHHHHHTTSTT--
--HHHHHHHHHHHHH-SS--
--HHHHHHHHHHTTT-SS--
--HHHHHHHHHHHHH-SS--
--HHHHHHHHHHHTT-SS--
--HHHHHHHHHHHTT--S--
--HHHHHHHHHHHTT--S--
--HHHHHHHHHHHTT-SS--
--HHHHHHHHHHHHT-SS--
--HHHHHHHHHHHTT-SS--
--HHHHHHHHHHHTT--S--
--HHHHHHHHHHHH---S--
--HHHHHHHHHHHTT--S--
--HHHHHHHHHHHHH-SS--
--HHHHHHHHHHHHT-SS--
--HHHHHHHHHHHTTTTS--
--HHHHHHHHHHHTT-SS--
--HHHHHHHHHHHTT-SS--
--HHHHHHHHHHHHHTTS--
--HHHHHHHHHHHTT-SS--
--HHHHHHHHHHHTT-SS--
--HHHHHHHHHTTTT-SS--
--HHHHHHHHTTTTT-SS--
--HHHHHHHHTTTGGGGGG-
--HHHHHHHHTTTTT--S--
--HHHHHHHHTTTTT-TTT-
--HHHHHHHHHTTTT-GGG-
--HHHHHHHHHHHGGGGGG-
--HHHHHHHHHTTTT-TTT-
--HHHHHHHHHHHTT-TTT-
--HHHHHHHHHTTTT-TTT-
--HHHHHHHHHHHTS-TTT-
--HHHHHHHHHHHTT-GGG-
--HHHHHHHHHHHTT-GGG-
--HHHHHHHHHHHHH-GGG-
--HHHHHHHHHHHTT-TT--
--HHHHHHHHHHHTT-TT--
--HHHHHHHHHHTTTGGG--
--HHHHHHHHHHHHH-TT--
--HHHHHHHHHHHHHTSS--
--HHHHHHHHHHHTTSTT--
--HHHHHHHHHHHTT-TT--
--HHHHHHHHHHHTT-TT--
--HHHHHHHHHHHTT-SS--
--HHHHHHHHHHHTT-SS--
--HHHHHHHHHHHTT-TT--
--HHHHHHHHHHHTT-SS--
--HHHHHHHHHHHTT-TT--
--HHHHHHHHHHHTT-TT--
--HHHHHHHHHHHHTTTT--
--HHHHHHHHHHHHHHTT--
--HHHHHHHHHHHTT-SS--
--HHHHHHHHHHHTTSTT--
--HHHHHHHHHHHTT-SS--
--HHHHHHHHHHHTT-TT--
--HHHHHHHHHHHHHHTT--
--HHHHHHHHHHHHT-TT--
--HHHHHHHHHHHHT-TT--
--HHHHHHHHHHHHH-SS--
--HHHHHHHHHHHHH-TT--
--HHHHHHHHHHHHH-SS--
--HHHHHHHHHHHHH-TT--
--HHHHHHHHHHHHTSSS--
--HHHHHHHHHHHHTSTT--
--HHHHHHHHHHHHHHTT--
--HHHHHHHHHHHHT-SS--
--HHHHHHHHHHHTTTTT--
--HHHHHHHHHHHTTTTT--
--HHHHHHHHHHHHT-TT--
--HHHHHHHHHHHHH--S--
--HHHHHHHHHHHHT-TT--
--HHHHHHHHHHHHH-TT--
--HHHHHHHHHHHHH-SS--
--HHHHHHHHHHHHTSTT--
--HHHHHHHHHHHHHTTT--
--HHHHHHHHHHHTT-TT--
--HHHHHHHHHHHTT-TT--
--HHHHHHHHHHHTT-TT--
--HHHHHHHHHHHTT-TT--
--HHHHHHHHHHHTTSTT--
--HHHHHHHHHHHHHHTT--
--HHHHHHHHHHHTTSTT--
--HHHHHHHHHHHTTSTT--
--HHHHHHHHHHHHTTTT--
--HHHHHHHHHHHTTTTT--
--HHHHHHHHHHHTT-TT--
--HHHHHHHHHHHHH-TT--
--HHHHHHHHHHHTT-TT--
--HHHHHHHHHHHTT-TT--
--HHHHHHHHHHHHTTTT--
--HHHHHHHHHHHHTTSS--
--HHHHHHHHHHHHTTTT--
--HHHHHHHHHHHHTTTT--
--HHHHHHHHHHHTTTTT--
--HHHHHHHHHHHHHHHH--
--HHHHHHHHHHHHHHTT--
--HHHHHHHHHHHHHHTT--
--HHHHHHHHHHHHHHTT--
--HHHHHHHHHHHHHHHH--
--HHHHHHHHHHHHHHTT--
--HHHHHHHHHHHHHHHH--
--HHHHHHHHHHHHHTTT--
--HHHHHHHHHHHHHHTT--
--HHHHHHHHHHHHHHTT--
--HHHHHHHHHHHHHHTT--
--HHHHHHHHHHHHHHTT--
--HHHHHHHHHHHHHHTT--
--HHHHHHHHHHHHHHHH--
--HHHHHHHHHHHHHHHH--
--HHHHHHHHHHHHHHHS--
--HHHHHHHHHHHHHHTT--
--HHHHHHHHHHHHHHHT--
--HHHHHHHHHHHHHHHT--
--HHHHHHHHHHHHHHHH--
--HHHHHHHHHHHHHHHH--
--HHHHHHHHHHHHHHTT--
--HHHHHHHHHHHHHHHT--
--HHHHHHHHHHHHHHHH--
--HHHHHHHHHHHHHHHH--
--HHHHHHHHHHHHHHHT--
--HHHHHHHHHHHHHHHHT-
--HHHHHHHHHHHHHHHHH-
--HHHHHHHHHHHHHHHHH-
--HHHHHHHHHHHHHHHHT-
--HHHHHHHHHHHHHHHTT-
--HHHHHHHHHHHHHHHHH-
--HHHHHHHHHHHHHHHTT-
--HHHHHHHHHHHHHHHHH-
--HHHHHHHHHHHHHHHHH-
--HHHHHHHHHHHHHHHTT-
--HHHHHHHHHHHHHHHTT-
--HHHHHHHHHHHHHHHTT-
--HHHHHHHHHHHHHHHHT-
--HHHHHHHHHHHHHHHH--
--HHHHHHHHHHHHHHHTT-
--HHHHHHHHHHHHTTTTT-
--HHHHHHHHHHHHGGGGT-
--HHHHHHHHHHHHHHHHH-
--HHHHHHHHHHHHHHHHH-
--HHHHHHHHHHHHHHHHH-
--HHHHHHHHHHHHHHHHH-
--HHHHHHHHHHHHHHHHH-
--HHHHHHHHHHHHHHHHH-
--HHHHHHHHHHHHHHHHH-
--HHHHHHHHHTHHHHHTT-
--HHHHHHHHTTHHHHHHH-
--HHHHHHHHHHHHHHHHH-
--HHHHHHHHTTHHHHHHH-
--HHHHHHHHHHHHHHHHH-
--HHHHHHHHTTHHHHHHH-
--HHHHHHHHHTHHHHHHH-
--HHHHHHHHTTHHHHHHH-
--HHHHHHHHHHHHHHHTT-
--HHHHHHHHHHHHHHHTT-
--HHHHHHHHHTHHHHHHH-
--HHHHHHHHTSHHHHHHH-
--HHHHHHHHTTHHHHHHH-
--HHHHHHHHHHHHHHHHH-
--HHHHHHHHHHHHHHHHH-
--HHHHHHHHHHHHHHHHT-
--HHHHHHHHHHHHHHHHT-
--HHHHHHHHTTHHHHHHH-
--HHHHHHHHHHHHHHHT--
--HHHHHHHHTTHHHHHH--
--HHHHHHHHHHTTHHHHT-
--HHHHHHHHHHHHHHHH--
--HHHHHHHHHHHHHHHH--
--HHHHHHHHHHHHHHHT--
--HHHHHHHHHHHHHHHHT-
--HHHHHHHHHHHHHHHHT-
--HHHHHHHHHHHHHHHTT-
--HHHHHHHHHHHHHHHHT-
--HHHHHHHHHHHHHHHH--
--HHHHHHHHHHHHHHHHH-
--HHHHHHHHHHHHHHHTT-
--HHHHHHHHHHHHHHHHT-
--HHHHHHHHHHHHHHHHH-
--HHHHHHHHHHHHHHHHH-
--HHHHHHHHHHHHHHHHH-
--HHHHHHHHHHHHHHHHH-
--HHHHHHHHHHHHHHHHH-
--HHHHHHHHHHHHHHHHT-
--HHHHHHHHHHHHHHHHT-
--HHHHHHHHHHHHHHHHT-
--HHHHHHHHHHHHHHHHT-
--HHHHHHHHHHHHHHHHH-
--HHHHHHHHHHHHHHHTT-
--HHHHHHHHHHHHHHHHT-
--HHHHHHHHHHHHHHHH--
--HHHHHHHHHHHHHHHH--
--HHHHHHHHHHHHHHHHH-
--HHHHHHHHHHHHHHHHH-
--HHHHHHHHHHHHHHHHH-
--TTHHHHHHHHHHHHHHT-
--HHHHHHHHHHHHHHHHT-
--HHHHHHHHHHHHHHHH--
--HHHHHHHHHHHHHHHHH-
--HHHHHHHHHHHHHHTT--
--HHHHHHHHHHHHHHHHH-
--HHHHHHHHHHHHHHHHT-
--HHHHHHHHHHHHHHHHH-
--HHHHHHHHHHHHHHHTT-
--HHHHHHHHHHHHHHHHH-
--HHHHHHHHHHHHHHHHH-
--HHHHHHHHHHHHHHHHH-
--HHHHHHHHHHHHHHHHH-
--HHHHHHHHHHHHHHHHH-
--HHHHHHHHHHHHHGGGT-
--TTHHHHHHHHHHHHHTT-
--HHHHHHHHHHHHHHHHT-
--HHHHHHHHHHHHHTTT--
--HHHHHHHHHHHHHHHHH-
--HHHHHHHHHHHHHHHHH-
--HHHHHHHHHHHHHHHTT-
--HHHHHHHHHHHHHHHTT-
--HHHHHHHHHHHHHHHTT-
--HHHHHHHHHHHHHHHTT-
--HHHHHHHHHHHHHHHT--
--HHHHHHHHHHHHHHTT--
--HHHHHHHHHHHHHHHT--
--HHHHHHHHHHHHHHHT--
--HHHHHHHHHHHHHHTS--
--HHHHHHHHHHHHHHHH--
--HHHHHHHHHHHHHHHT--
--HHHHHHHHHHHHHHHT--
--HHHHHHHHHHHHHHHT--
--HHHHHHHHHHHHHHHT--
--HHHHHHHHHHHHHHHT--
--HHHHHHHHHHHHHHHT--
--HHHHHHHHHHHHHHTT--
--HHHHHHHHHHHHHHHT--
--HHHHHHHHHHHHHHHT--
--HHHHHHHHHHHHHHHH--
--HHHHHHHHHHHHHHTT--
--HHHHHHHHHHHHHHTT--
--HHHHHHHHHHHHHHTT--
--HHHHHHHHHHHHHHHS--
--HHHHHHHHHHHHHHTT--
--HHHHHHHHHHHHHHTT--
--HHHHHHHHHHHHHGGG--
--HHHHHHHHHHHHHHHH--
--HHHHHHHHHHHHHHHH--
--HHHHHHHHHHHHHHTT--
--HHHHHHHHHHHHHHHT--
--HHHHHHHHHHHHHHHT--
--HHHHHHHHHHHHHHHH--
--HHHHHHHHHHHHHHHH--
--HHHHHHHHHHHHHHTT--
--HHHHHHHHHHHHHTTT--
--HHHHHHHHHHHHHTTT--
--HHHHHHHHHHHHHHHH--
--HHHHHHHHHHHHHHHT--
--HHHHHHHHHHHHHHHH--
--HHHHHHHHHHHHHHHH--
--HHHHHHHHHHHHHHHH--
--HHHHHHHHHHHHHHHH--
--HHHHHHHHHHHHHHHT--
--HHHHHHHHHHHHHHHT--
--HHHHHHHHHHHHHHTT--
--HHHHHHHHHHHHHHTT--
--HHHHHHHHHHHHHHTT--
--HHHHHHHHHHHHHHTT--
--HHHHHHHHHHHHHHHS--
--HHHHHHHHHHHHHTTS--
--HHHHHHHHHHHHHTT---
--HHHHHHHHHHHHHHTT--
--HHHHHHHHHHHHHHTS--
--HHHHHHHHHHHHHHTS--
--HHHHHHHHHHHHHTTS--
--HHHHHHHHHHHHHTTS--
--HHHHHHHHHHHHHHTT--
--HHHHHHHHHHHHHTT---
--HHHHHHHHHHHHHTTS--
--HHHHHHHHHHHHHTT---
--HHHHHHHHHHHHHHTS--
--HHHHHHHHHHHHHHTT--
--HHHHHHHHHHHHHTTS--
--HHHHHHHHHHHHHHTS--
--HHHHHHHHHHHHHTTS--
--HHHHHHHHHHHHHTTT--
--HHHHHHHHHHHHHTTT--
--HHHHHHHHHHHHHTTT--
--HHHHHHHHHHHHHHHH--
--HHHHHHHHHHHHHHHH--
--HHHHHHHHHHHHHTTT--
--HHHHHHHHHHHHHTTS--
--HHHHHHHHHHHHHHHH--
--HHHHHHHHHHHHHHHH--
--HHHHHHHHHHHHHHHH--
--HHHHHHHHHHHHHHHH--
--HHHHHHHHHHHHHHHH--
--HHHHHHHHHHHHHHHT--
--HHHHHHHHHHHHHTTT--
--HHHHHHHHHHHHHHHH--
--HHHHHHHHHHHHHHHH--
--HHHHHHHHHHHHHHHH--
--HHHHHHHHHHHHHHHH--
--HHHHHHHHHHHHHHHH--
--HHHHHHHHHHHHHHHT--
--HHHHHHHHHHHHHHTT--
--HHHHHHHHHHHHHHTT--
--HHHHHHHHHHHHHGGG--
--HHHHHHHHHHHHHGGG--
--HHHHHHHHHHHHHGGG--
--HHHHHHHHHHHHHGGG--
--HHHHHHHHHHHHHHHH--
--HHHHHHHHHHHHHHHH--
--HHHHHHHHHHHHHTTS--
--HHHHHHHHHHHHHHTT--
--HHHHHHHHHHHHHHHS--
--HHHHHHHHHHHHHTTS--
--HHHHHHHHHHHHHHHH--
--HHHHHHHHHHHHHHTT--
--HHHHHHHHHHHHHHTT--
--HHHHHHHHHHHHHHHH--
--HHHHHHHHHHHHHHHH--
--HHHHHHHHHHHHHTTT--
--HHHHHHHHHHHHHTTS--
--HHHHHHHHHHHHHTTT--
--HHHHHHHHHHHHHHTT--
--HHHHHHHHHHHHHHHH--
--HHHHHHHHHHHHHHTT--
--HHHHHHHHHHHHHHHH--
--HHHHHHHHHHHHHHTT--
--HHHHHHHHHHHHHHHH--
--HHHHHHHHHHHHHHTT--
--HHHHHHHHHHHHHHTT--
--HHHHHHHHHHHHHHHH--
--HHHHHHHHHHHHHHTT--
--HHHHHHHHHHHHHHHH--
--HHHHHHHHHHHHHHHH--
--HHHHHHHHHHHHHHHH--
--HHHHHHHHHHHHHHHH--
--HHHHHHHHHHHHHTTT--
--HHHHHHHHHHHHHHTT--
--HHHHHHHHHHHHHHHH--
--HHHHHHHHHHHHHHHH--
--HHHHHHHHHHHHHHHH--
--HHHHHHHHHHHHHHHH--
--HHHHHHHHHHHHHHHH--
--HHHHHHHHHHHHHHHH--
--HHHHHHHHHHHHHHHH--
--HHHHHHHHHHHHHTTT--
--HHHHHHHHHHHHHHTS--
--HHHHHHHHHHHHHHTT--
--HHHHHHHHHHHHHTTT--
--HHHHHHHHHHHHHTTS--
--HHHHHHHHHHHHHHHS--
--HHHHHHHHHHHHHHHH--
--HHHHHHHHHHHHHHHH--
--HHHHHHHHHHHHHHTT--
--HHHHHHHHHHHHHHTT--
--HHHHHHHHHHHHHHHH--
--HHHHHHHHHHHHHHTT--
--HHHHHHHHHHHHHHHH--
--HHHHHHHHHHHHHHTT--
--HHHHHHHHHHHHHHTT--
--HHHHHHHHHHHHHHTT--
--HHHHHHHHHHHHHTTS--
--HHHHHHHHHHHHHHHH--
--HHHHHHHHHHHHHHTT--
--HHHHHHHHHHHHHHHH--
--HHHHHHHHHHHHHHHH--
--HHHHHHHHHHHHHHHT--
--HHHHHHHHHHHHHHTT--
--HHHHHHHHHHHHHHHH--
--HHHHHHHHHHHHHHTT--
--HHHHHHHHHHHHHTTT--
--HHHHHHHHHHHHHHTT--
--HHHHHHHHHHHHTTSS--
--HHHHHHHHHHHHHTSS--
--HHHHHHHHHHHHH-SS--
--HHHHHHHHHHHTT-SS--
--HHHHHHHHHHHHTTTT--
--HHHHHHHHHHHHHTTT--
--HHHHHHHHHHHHTTTT--
--HHHHHHHHHHHHHTSS--
--HHHHHHHHHHHHHHTT--
--HHHHHHHHHHHHHHHT--
--HHHHHHHHHHHHHHHH--
--HHHHHHHHHHHHHHTT--
--HHHHHHHHHHHHHHTT--
--HHHHHHHHHHHHHHTT--
--HHHHHHHHHHHHHHHS--
--HHHHHHHHHHHHHHHS--
--HHHHHHHHHHHHHHTT--
--HHHHHHHHHHHHHHHH--
--HHHHHHHHHHHHHHTT--
--HHHHHHHHHHHHHHHH--
--HHHHHHHHHHHHHTTT--
--HHHHHHHHHHHHHTTT--
--HHHHHHHHHHHHHHTT--
--HHHHHHHHHHHHHTTT--
--HHHHHHHHHHHHHTTT--
--HHHHHHHHHHHHHTTT--
--HHHHHHHHHHHHHTTT--
--HHHHHHHHHHHHHTTT--
--HHHHHHHHHHHHHHHH--
--HHHHHHHHHHHHHHHH--
--HHHHHHHHHHHHHHTT--
--HHHHHHHHHHHHHHHH--
--HHHHHHHHHHHHHTTT--
--HHHHHHHHHHHHHHTT--
--HHHHHHHHHHHHHHHH--
--HHHHHHHHHHHHHHHH--
--HHHHHHHHHHHHHHHH--
--HHHHHHHHHHHHHHTT--
--HHHHHHHHHHHHHTTT--
--HHHHHHHHHHHHHTTT--
--HHHHHHHHHHHHHHHH--
--HHHHHHHHHHHHHTTT--
--HHHHHHHHHHHHHTTT--
--HHHHHHHHHHHHHTTT--
--HHHHHHHHHHHHHHHH--
--HHHHHHHHHHHHHHTT--
--HHHHHHHHHHHHHHTT--
--HHHHHHHHHHHHHTTT--
--HHHHHHHHHHHHHHTT--
--HHHHHHHHHHHHHHTT--
--HHHHHHHHHHHHHHHH--
--HHHHHHHHHHHHHHTT--
--HHHHHHHHHHHHHHHH--
--HHHHHHHHHHHHHHHH--
--HHHHHHHHHHHHHHTT--
--HHHHHHHHHHHHHHTT--
--HHHHHHHHHHHHHHTT--
--HHHHHHHHHHHHHHTT--
--HHHHHHHHHHHHHHTT--
--HHHHHHHHHHHHHHTT--
--HHHHHHHHHHHHHHTT--
--HHHHHHHHHHHHHHTT--
--HHHHHHHHHHHHHHHH--
--HHHHHHHHHHHHHHTT--
--HHHHHHHHHHHHHHHH--
--HHHHHHHHHHHHHHHH--
--HHHHHHHHHHHHHHTT--
--HHHHHHHHHHHHHHHHH-
--HHHHHHHHHHHHHHTT--
--HHHHHHHHHHHHHHTT--
--HHHHHHHHHHHHHHHH--
--HHHHHHHHHHHHHTTT--
--HHHHHHHHHHHHHTTT--
--HHHHHHHHHHHHHHTT--
--HHHHHHHHHHHHHTTT--
--HHHHHHHHHHHHHHTT--
--HHHHHHHHHHHHHHTT--
--HHHHHHHHHHHHHHHH--
--HHHHHHHHHHHHHHTT--
--HHHHHHHHHHHHHHTT--
--HHHHHHHHHHHHHHHH--
--HHHHHHHHHHHHHTTT--
--HHHHHHHHHHHHHTTT--
--HHHHHHHHHHHHHHTT--
--HHHHHHHHHHHHHHHH--
--HHHHHHHHHHHHHHTT--
--HHHHHHHHHHHHHHTT--
--HHHHHHHHHHHHHHHH--
--HHHHHHHHHHHHHHTT--
--HHHHHHHHHHHHHHTT--
--HHHHHHHHHHHHHHTT--
--HHHHHHHHHHHHHHHH--
--HHHHHHHHHHHHHGGG--
--HHHHHHHHHHHHHTTT--
--HHHHHHHHHHHHHTTT--
--HHHHHHHHHHHHHHHH--
--HHHHHHHHHHHHHHHT--
--HHHHHHHHHHHHHHTT--
--HHHHHHHHHHHHHHTT--
--TTHHHHHHHHHHHHTT--
--HHHHHHHHHHHHHHHT--
--HHHHHHHHHHHHHTTS--
--HHHHHHHHHHHHHHTT--
--HHHHHHHHHHHHHHHH--
--HHHHHHHHHHHHHHHT--
--HHHHHHHHHHHHHHHT--
--HHHHHHHHHHHHHHHT--
--HHHHHHHHHHHHHHHT--
--HHHHHHHHHHHHHHHH--
--HHHHHHHHHHHHHHHH--
--HHHHHHHHHHHHHHHH--
--HHHHHHHHHHHHHHHH--
--HHHHHHHHHHHHHTTT--
--HHHHHHHHHHHHHTTT--
--HHHHHHHHHHHHHTTT--
--HHHHHHHHHHHHHTTT--
--HHHHHHHHHHHHHHHH--
--HHHHHHHHHHHHHTTT--
--HHHHHHHHHHHHHGGG--
--HHHHHHHHHHHTTGGG--
--HHHHHHHHHHHHHGGGT-
--HHHHHHHHHHHHGGGGG-
--HHHHHHHHHHHHHTTS--
--HHHHHHHHHHHHHTTT--
--HHHHHHHHHHHHHTTT--
--HHHHHHHHHHHHHGGG--
--HHHHHHHHHHHTTTTS--
--HHHHHHHHHHHTTTTT--
--HHHHHHHHHHHHHGGG--
--HHHHHHHHHHHTTTTS--
--HHHHHHHHHHHTTTTT--
--HHHHHHHHHHHTTTTT--
--HHHHHHHHHHHTTTTT--
--HHHHHHHHHHTTTTTT--
--HHHHHHHHHHHTTGGG--
--HHHHHHHHHHHHHGGG--
--HHHHHHHHHHHHHGGG--
--HHHHHHHHHHHHTGGG--
--HHHHHHHHHHHTTTTT--
--HHHHHHHHHHHHTTTS--
--HHHHHHHHHHHTTTTT--
--HHHHHHHHHHHTTGGG--
--TTHHHHHHHHHTTGGG--
--HHHHHHHHHHHTSTTT--
--HHHHHHHHHHHTTTTT--
--HHHHHHHHHHHTTTTT--
--HHHHHHHHHHHT--TT--
--HHHHHHHHHHHTS-TT--
--HHHHHHHHHHTTS-TT--
--HHHHHHHHHHHSS-TT--
--HHHHHHHHHHTTS-TT--
--HHHHHHHHHHHTT-SS--
--HHHHHHHHHHHHH-SS--
--HHHHHHHHHHHHT-SS--
--HHHHHHHHHHHHH-SS--
--HHHHHHHHHHHHH-SS--
--HHHHHHHHHHTTT--S--
--HHHHHHHHHHHHH-SS--
--HHHHHHHHHHTTS-SS--
--HHHHHHHHHHHHH-SS--
--HHHHHHHHHHHHH--S--
--HHHHHHHHHHHHH-SS--
--HHHHHHHHHHHHT-SS--
--HHHHHHHHHHHHH-SS--
--HHHHHHHHHHHTS-SS--
--HHHHHHHHHHHTS-SS--
--HHHHHHHHHHHTT-SS--
--HHHHHHHHHHGGG-SS--
--HHHHTTHHHHGGG-SS--
--HHHHTTHHHHGGG-SS--
--HHHHTTHHHHHTT--S--
--TTTTT-HHHHHHT-SS--
--HHHHTHHHHHHHT-SS--
--HHHHTTHHHHTSS-SS--
--HHHHHHHHHHGGG-SS--
--HHHHTTHHHHHHH-SS--
--HHHHTTHHHHHHH-SS--
--HHHHHHHHHHHTT-SS--
--HHHHHHHHHHHHH-SS--
--HHHHTTHHHHHHS-SS--
--HHHHTTHHHHHHH-SS--
--HHHHTTHHHHHTT-SS--
--HHHHHTHHHHHHH-SS--
--HHHHHTHHHHHTT-SS--
--HHHHTTHHHHHHH-SS--
--HHHHTTHHHHHTT-SS--
--HHHHTTHHHHHTT-SS--
--HHHHTTHHHHHTT-SS--
--HHHHTTHHHHTTT-SS--
--HHHHHTHHHHHHH-SS--
--HHHHT-GGGTTTT-SS--
--HHHHTTHHHHHTT-SS--
--HHHHTTHHHHHTT-SS--
--TTTTTSHHHHHTT-SS--
--HHHHTTHHHHHHH-SS--
--HHHHTTHHHHHHH-SS--
--HHHHTTHHHHHTT-SS--
--HHHHTTHHHHHHH-SS--
--HHHHTTHHHHHHH-SS--
--HHHHT-HHHHHHH-SS--
--HHHHHTHHHHHTT-SS--
--HHHHTTHHHHHHH-SS--
--HHHHTTHHHHHHH-SS--
--HHHHTTHHHHHHH-TT--
--HHHHTTHHHHTTT-SS--
--HHHHTSHHHHHHS-SS--
--HHHHHHHHHHHHH-SS--
--HHHHTTHHHHHHT-SS--
--HHHHTTHHHHTTS-SS--
--HHHHTTHHHHHHH-SS--
--HHHHTHHHHHHTT-SS--
--GGGTTHHHHHTTS-SS--
--TTTTTHHHHHHHH-SS--
--TTTTTTHHHHHHH-SS--
--TTTTTHHHHHHTT-SS--
--TTTTTTTHHHHTT-SS--
--GGGTTHHHHHHTT-SS--
--GGGTTHHHHHHHT-SS--
--GGGTTHHHHHHTTSSS--
--GGGTTHHHHHHTT-SS--
--GGGTTHHHHHHTT-SS--
--TTTTTHHHHHHTT-SS--
--GGGTTHHHHHHTT-SS--
--TTTTTTHHHHHHH-SS--
--HHHHTTHHHHHTT-SS--
--TTTTTTHHHHHTT-SS--
--GGGTTHHHHHHTT-SS--
--GGGTTHHHHHHHHSSS--
--TTTTTHHHHHHTT-SS--
--TTTTTHHHHHHTT-SS--
--TTTTTHHHHHHHS-SS--
--GGGTTHHHHHHHH-SS--
--GGGTTTHHHHHHH-SS--
--GGGTTHHHHHHTT-SS--
--TTTTTHHHHHHHH-SS--
--GGGTTHHHHHHHH-SS--
--GGGTTTHHHHHHT-SS--
--TTTTTTHHHHHTT-TT--
--TTTTTTHHHHHTT-SS--
--GGGTTTHHHHHHT-SS--
--GGGTTTHHHHHTT-SS--
--TTTTTTHHHHHTT-SS--
--GGGTTTHHHHHHH-SS--
--TTTTTTHHHHHHH-SS--
--TTTTTTHHHHHHHSSS--
--TTTTTTHHHHHHH-SS--
--HHHHTTHHHHHTT-SS--
--TTTTTTHHHHHTT-SS--
--TTTTTTHHHHTTTSSS--
--GGGTTHHHHHHTT-SS--
--GGGTTTHHHHHTT-SS--
--TTTTTTHHHHHTT-SS--
--GGGTTTHHHHSSS--S--
--GGGTTTHHHHTTT-SS--
--HHHHTTHHHHGGG-SS--
--TTTTTTHHHHTTT-SS--
--GGGTTTHHHHTTT-SS--
--SHHHHHHHHHHTT-SS--
--SGGGGTHHHHTTT-SS--
--GGGTTTHHHHHTT-SS--
--TTGGGTHHHHHTT-SS--
--TTHHHHHHHHHHT-SS--
--HHHHTTHHHHHHTSSS--
--TTHHHHHHHHHHHSSS--
--TTHHHHHHHHHHHSSS--
--TTHHHHHHHHHHHSSS--
--TTHHHHHHHHHHHSSS--
--HHHHHHHHHHHTT-SS--
--HHHHHHHHHHHTT-SS--
--HHHHHHHHHHTTS-SS--
--TTGGGTHHHHHHHSSS--
--TTHHHHHHHHGGGSSS--
--HHHHTTHHHHHHH-SS--
--HHHHTTHHHHHHH-SS--
--TTGGGTHHHHHHH-SS--
--TTHHHHHHHHHHT-TT--
--HHHHHHHHHHHHHSSS--
--HHHHHHHHHHHHHSSS--
--HHHHHHHHHHHTS-SS--
--HHHHHHHHHHHHH-SS--
--HHHHHHHHHHHHH-SS--
--HHHHHHHHHHHTT-SS--
--HHHHHHHHHHHTT-SS--
--HHHHHHHHHHHHH-SS--
--HHHHHHHHHHHTT-SS--
--HHHHHHHHHHHHH-SS--
--HHHHHHHHHHHTT-SS--
--HHHHHHHHHHHTT-SS--
--HHHHHHHHHHHHH-SS--
--HHHHHHHHHHTTT-SS--
--HHHHHHHHHHHHH-SS--
--HHHHHHHHHHHHH-SS--
--HHHHHHHHHHHHH-SS--
--HHHHHHHHHHHHH-SS--
--HHHHHHHHHHHHH-SS--
--HHHHHHHHHHHTT-SS--
--HHHHHHHHHHHHH-SS--
--HHHHHHHHHHHHH-SS--
--HHHHHHHHHHTTT-SS--
--HHHHHHHHHHHHHSSS--
--HHHHHHHHHHHHH-SS--
--HHHHHHHHHHHHH-SS--
--HHHHHHHHHHHHH-SS--
--HHHHHHHHHHHHH-SS--
--HHHHHHHHHHHHH-SS--
--HHHHHHHHHHHTT-SS--
--HHHHHHHHHHHHH-SS--
--HHHHHHHHHHHHHSSS--
--HHHHHHHHHHHHHSTT--
--HHHHHHHHHHHHH-SS--
--HHHHHHHHHHHHH-SS--
--HHHHHHHHHHHHH-SS--
--HHHHHHHHHHHHSSSS--
--HHHHHHHHHHHHSSSS--
--HHHHHHHHHHTTT-SS--
--HHHHHHHHHHHTT-SS--
--HHHHHHHHHHHHH-SS--
--HHHHHHHHHHHHHSSS--
--HHHHHHHHHHGGG-SS--
--HHHHHHHHHHHHTSSS--
--HHHHHHHHHHHHHSSS--
--HHHHHHHHHHHTTSSS--
--HHHHHHHHHHHHHSSS--
--HHHHHHHHHHHHHSSS--
--HHHHHHHHHHHHHSSS--
--HHHHHHHHHHHTT-SS--
--HHHHHHHHHHHTT-SS--
--HHHHHHHHHHTTT-SS--
--HHHHHHHHHHHHHSSS--
--HHHHHHHHHHHHH-SS--
--HHHHHHHHHHHHH-SS--
--HHHHHHHHHHHHH-SS--
--HHHHHHHHHHHHH-SS--
--HHHHHHHHHHHHH-SS--
--HHHHHHHHHHHHHSSS--
--HHHHHHHHHHHHHSSS--
--HHHHHHHHHHHHH-SS--
--HHHHHHHHHHTTT-SS--
--HHHHHHHHHHHTT-SS--
--HHHHHHHHHHHHH-TT--
--HHHHHHHHHHHHH-SS--
--HHHHHHHHHHHHH-SS--
--HHHHHHHHHHHHHSSS--
--HHHHHHHHHHHHHSSS--
--HHHHHHHHHHHHHSSS--
--HHHHHHHHHHHHH-TT--
--HHHHHHHHHHHHH-SS--
--HHHHHHHHHHHTT-SS--
--HHHHHHHHHHHHH-SS--
--HHHHHHHHHHHHH-SS--
--HHHHHHHHHHHHHSSS--
--HHHHHHHHHHHHH-SS--
--HHHHHHHHHHHTT-SS--
--HHHHHHHHHHHTT-SS--
--HHHHHHHHHHHTT-SS--
--HHHHHHHHHHHTT-SS--
--HHHHHHHHHHHTT-SS--
--HHHHHHHHHHHTT-SS--
--HHHHHHHHHHHHH-SS--
--HHHHHHHHHHHHH-SS--
--HHHHHHHHHHHHH-SS--
--HHHHHHHHHHHHH-SS--
--HHHHHHHHHHHHH-SS--
--HHHHHHHHHHHHH-SS--
--HHHHHHHHHHHHH-SS--
--HHHHHHHHHHHHH-SS--
--HHHHHHHHHHHHH-SS--
--HHHHHHHHHHHHTTSS--
--HHHHHHHHHHHHTTTT--
--HHHHHHHHHHHHTTSS--
--HHHHHHHHHHHTTSSS--
--HHHHHHHHHHHHHTSS--
--HHHHHHHHHHHHTSSS--
--HHHHHHHHHHHHTTSS--
--HHHHHHHHHHGGGSSS--
--HHHHHHHHHHHHHTSS--
--HHHHHHHHHHHHHTSS--
--HHHHHHHHHHHHHSSS--
--HHHHHHHHHHHTTSSS--
--HHHHHHHHHHHHTTSS--
--HHHHHHHHHHHHHTSS--
--HHHHHHHHHHHHHTSS--
--THHHHHHHHHHHTSSS--
--HHHHHHHHHHHHHSSS--
--HHHHHHHHHHHHHSSS--
--HHHHHHHHHHHHHTSS--
--THHHHHHHHHHHTTSS--
--THHHHHHHHHHHHTSS--
--HHHHHHHHHHHHHSSS--
--HHHHHHHHHHHHHSSS--
--THHHHHHHHHHHHTSS--
--SHHHHHHHHHHHTTSS--
--THHHHHHHHHHHHTSS--
--THHHHHHHHHHHTTSS--
--THHHHHHHHHHHHTSS--
--THHHHHHHHHHHHTSS--
--THHHHHHHHHHHHTSS--
--HHHHHHHHHHHHHTSS--
--HHHHHHHHHHHHTTSS--
--THHHHHHHHHHHHHSS--
--HHHHHHHHHHHHHHSS--
--THHHHHHHHHHHT-SS--
--HHHHHHHHHHHHTTSS--
--HHHHHHHHHHHHHTSS--
--HHHHHHHHHHHHHTSS--
--HHHHHHHHHHHHHTSS--
--HHHHHHHHHHHHHHSS--
--HHHHHHHHHHHHT-SS--
--HHHHHHHHHHHHTTSS--
--HHHHHHHHHHHHHTSS--
--HHHHHHHHHHHTT-SS--
--HHHHHHHHHHHHHTSS--
--HHHHHHHHHHHHHTSS--
--HHHHHHHHHHHHHHHH--
--HHHHHHHHHHHHHHTT--
--HHHHHHHHHHHHHTTT--
--HHHHHHHHHHHHHHTT--
--HHHHHHHHHHHHHHHH--
--HHHHHHHHHHHHHHHH--
--HHHHHHHHHHHHHHHH--
--HHHHHHHHHHHHHTTT--
--HHHHHHHHHHHHHHHH--
--HHHHHHHHHHHHHHHH--
--HHHHHHHHHHHHHHTT--
--HHHHHHHHHHHHHHHH--
--HHHHHHHHHHHHHHTT--
--HHHHHHHHHHHHHHHTT-
--HHHHHHHHHHHHHHHTT-
--HHHHHHHHHHHHHHHTT-
--HHHHHHHHHHHHHHHT--
--HHHHHHHHHHHHHHHTT-
--HHHHHHHHHHHHTTTT--
--HHHHHHHHHHHHHHTT--
--HHHHHHHHHHHHHHTT--
--HHHHHHHHHHHHHHTT--
--HHHHHHHHHHHHHHTT--
--HHHHHHHHHHHHHHGGG-
--HHHHHHHHHHHHHGGG--
--HHHHHHHHHHHHHHGGG-
--HHHHHHHHHHHHHHGGG-
--HHHHHHHHHHHHHHHHH-
--HHHHHHHHHHHHHHHTT-
--HHHHHHHHHHHHHHHTT-
--HHHHHHHHHHHHHHHHT-
--HHHHHHHHHHHHHHHHT-
--HHHHHHHHHHHHHHHHT-
--HHHHHHHHHHHHHHHTT-
--HHHHHHHHHHHHHHHHH-
--HHHHHHHHHHHHHHHTT-
--HHHHHHHHHHHHHHHHT-
--HHHHHHHHHHHHHHHTT-
--HHHHHHHHHHHHHHHHH-
--HHHHHHHHHHHHHHHHH-
--HHHHHHHHHHHHHHHH--
--HHHHHHHHHHHHHHHHH-
--HHHHHHHHHHHHHHHHH-
--HHHHHHHHHHHHHHHTT-
--HHHHHHHHHHHHHHHHH-
--HHHHHHHHHHHHHHHHH-
--HHHHHHHHHHHHHHHHH-
--HHHHHHHHHHHHHHHHH-
--HHHHHHHHHHHHHHHHH-
--HHHHHHHHHHHHHHHHH-
--HHHHHHHHHHHHHHHHT-
--HHHHHHHHHHHHHHHHT-
--HHHHHHHHHHHHHHHHT-
--HHHHHHHHHHHHHHHTT-
--HHHHHHHHHHHHHHHHH-
--HHHHHHHHHHHHHHHS--
--HHHHHHHHHHHHHHHHT-
--HHHHHHHHHHHHHHHHT-
--HHHHHHHHHHHHHHHTT-
--HHHHHHHHHHHHHHHTT-
--HHHHHHHHHHHHHHHTT-
--HHHHHHHHHHHHHHHTT-
--HHHHHHHHHHHHHHHTT-
--HHHHHHHHHHHHHHHTT-
--HHHHHHHHHHHHHHHTT-
--HHHHHHHHHHHHHHHHH-
--HHHHHHHHHHHHHHHTT-
--HHHHHHHHHHHHHHHHH-
--HHHHHHHHHHHHHHHHH-
--HHHHHHHHHHHHHHHHH-
--HHHHHHHHHHHHHHHHH-
--HHHHHHHHHHHHHHHHT-
--HHHHHHHHHHHHHHHHH-
--HHHHHHHHHHHHHHHHH-
--HHHHHHHHHHHHHHHHH-
--HHHHHHHHHHHHHHHHH-
--HHHHHHHHHHHHHHHHH-
--HHHHHHHHHHHHHHHHH-
--HHHHHHHHHHHHHHHH--
--HHHHHHHHHHHHHHHHT-
--HHHHHHHHHHHHHHHTT-
--HHHHHHHHHHHHHHHTT-
--HHHHHHHHHHHHHHHTT-
--SHHHHHHHHHHHHHHTT-
--HHHHHHHHHHHHHHTT--
--HHHHHHHHHHHHHHTT--
--HHHHHHHHHHHHHHHT--
--HHHHHHHHHHHHHHTT--
--HHHHHHHHHHHHHHHT--
--HHHHHHHHHHHHHHHTT-
--HHHHHHHHHHHHHHHTT-
--HHHHHHHHHHHHHHHHH-
--HHHHHHHHHHHHHHHHH-
--HHHHHHHHHHHHHHHTT-
--HHHHHHHHHHHHHHHH--
--HHHHHHHHHHHHHHHHT-
--HHHHHHHHHHHHHHHHH-
--HHHHHHHHHHHHHHHTT-
--HHHHHHHHHHHHHHHH--
--HHHHHHHHHHHHHHHTT-
--HHHHHHHHHHHHHHHHH-
--HHHHHHHHHHHHHHHHH-
--HHHHHHHHHHHHHHTTT-
--HHHHHHHHHHHHHHHHH-
--HHHHHHHHHHHHHHHTT-
--HHHHHHHHHHHHHHHHH-
--HHHHHHHHHHHHHHHHH-
--HHHHHHHHHHHHHHHHH-
--HHHHHHHHHHHHHHHHH-
--HHHHHHHHHHHHHHHTT-
--HHHHHHHHHHHHHHHTT-
--HHHHHHHHHHHHHHHHH-
--HHHHHHHHHHHHHHHHH-
--HHHHHHHHHHHHHHHTT-
--HHHHHHHHHHHHHHHHH-
--HHHHHHHHHHHHHHHHH-
--HHHHHHHHHHHHHHHHH-
--HHHHHHHHHHHHHHHHT-
--HHHHHHHHHHHHHHHHH-
--TTHHHHHHHHHHHHHTT-
--HHHHHHHHHHHHHHHHH-
--HHHHHHHHHHHHHHHHH-
--HHHHHHHHHHHHHHHHH-
--HHHHHHHHHHHHHHHHH-
--HHHHHHHHHHHHHHHHH-
--HHHHHHHHHHHHHHHHH-
--HHHHHHHHHHHHHHHHH-
--HHHHHHHHHHHHHHHHH-
--HHHHHHHHHHHHHHHHH-
--HHHHHHHHHHHHHHHHH-
--HHHHHHHHHHHHHHHHH-
--HHHHHHHHHHHHHHHHH-
--HHHHHHHHHHHHHHHHH-
--HHHHHHHHHHHHHHHHH-
--HHHHHHHHHHHHHHTTT-
--HHHHHHHHHHHHHHHTT-
--HHHHHHHHHHHHHHTTT-
--HHHHHHHHHHHHHHHTT-
--HHHHHHHHHHHHHHTTT-
--HHHHHHHHHHHHHHHHH-
--HHHHHHHHHHHHHHHHH-
--HHHHHHHHHHHHHHHTT-
--HHHHHHHHHHHHHHHHH-
--HHHHHHHHHHHHHHHTT-
--HHHHHHHHHHHHHHHHH-
--HHHHHHHHHHHHHHHHH-
--HHHHHHHHHHHHHHHHH-
--HHHHHHHHHHHHHHHHH-
--HHHHHHHHHHHHHHHTT-
--HHHHHHHHHHHHHHHTT-
--HHHHHHHHHHHHHHHH--
--HHHHHHHHHHHHHHHHH-
--HHHHHHHHHHHHHHHHH-
--HHHHHHHHHHHHHHHHH-
--HHHHHHHHHHHHHHHTT-
--HHHHHHHHHHHHTGGG--
--HHHHHHHHHHHHHHTTT-
--HHHHHHHHHHHHHHTTT-
--HHHHHHHHHHHHHHTTT-
--HHHHHHHHHHHHHHTTT-
--HHHHHHHHHHHHHHHHH-
--HHHHHHHHHHHHHHTTT-
--HHHHHHHHHHHHHHGGG-
--HHHHHHHHHHHHHHTT--
--HHHHHHHHHHHHHGGG--
--HHHHHHHHHHHHHHHTT-
--HHHHHHHHHHHHHHHHT-
--HHHHHHHHHHHHHHHTT-
--HHHHHHHHHHHHHHHTT-
--HHHHHHHHHHHHHHHHH-
--HHHHHHHHHHHHHHHHT-
--HHHHHHHHHHHHHHHHH-
--HHHHHHHHHHHHHHHHH-
--HHHHHHHHHHHHHHHTT-
--HHHHHHHHHHHHHHHHH-
--HHHHHHHHHHHHHHTT--
--HHHHHHHHHHHHHHTTT-
--HHHHHHHHHHHHHHHHH-
--HHHHHHHHHHHHHHHHT-
--HHHHHHHHHHHHHHHHH-
--HHHHHHHHHHHHHHHHH-
--HHHHHHHHHHHHHHHHH-
--HHHHHHHHHHHHHHHHH-
--HHHHHHHHHHHHHHHTT-
--HHHHHHHHHHHHHHTTT-
--HHHHHHHHHHHHHHHTT-
--HHHHHHHHHHHHHHHTT-
--HHHHHHHHHHHHHHHTT-
--HHHHHHHHHHHHHHHHH-
--HHHHHHHHHHHHHHHHH-
--HHHHHHHHHHHHHHHHH-
--HHHHHHHHHHHHHHHTT-
--HHHHHHHHHHHHHHHHH-
--HHHHHHHHHHHHHHTTT-
--HHHHHHHHHHHHHHHHH-
--HHHHHHHHHHHHHHTTT-
--HHHHHHHHHHHHHHHHT-
--HHHHHHHHHHHHHHHHH-
--HHHHHHHHHHHHHHHHT-
--HHHHHHHHHHHHHHHHT-
--HHHHHHHHHHHHHHHHT-
--HHHHHHHHHHHHHHHH--
--HHHHHHHHHHHHHHHT--
--HHHHHHHHHHHHHHTT--
--HHHHHHHHHHHHHHTS--
--HHHHHHHHHHHHHHTT--
--HHHHHHHHHHHHHHHHH-
--HHHHHHHHHHHHHHHHH-
--HHHHHHHHHHHHHHHTT-
--HHHHHHHHHHHHHHHTT-
--HHHHHHHHHHHHHHHHT-
--HHHHHHHHHHHHHHHTT-
--HHHHHHHHHHHHHHHTT-
--HHHHHHHHHHHHHHHT--
--HHHHHHHHHHHHHHHT--
--HHHHHHHHHHHHHHHHH-
--HHHHHHHHHHHHHHHHH-
--HHHHHHHHHHHHHHHHH-
--HHHHHHHHHHHHHHHTT-
--HHHHHHHHHHHHHHHHH-
--HHHHHHHHHHHHHHHH--
--HHHHHHHHHHHHHHHHH-
--HHHHHHHHHHHHHHHHH-
--HHHHHHHHHHHHHHTTT-
--HHHHHHHHHHHHHHTT--
--HHHHHHHHHHHHHHTTT-
--HHHHHHHHHHHHHHTTT-
--HHHHHHHHHHHHHHTTT-
--HHHHHHHHHHHHHHTTT-
--HHHHHHHHHHHHHHHTT-
--HHHHHHHHHHHHHHTTT-
--HHHHHHHHHHHHHHHHH-
--HHHHHHHHHHHHHHHHH-
--HHHHHHHHHHHHHHHHH-
--HHHHHHHHHHHHHHHHH-
--HHHHHHHHHHHHHHHHT-
--HHHHHHHHHHHHHHHH--
--HHHHHHHHHHHHHHHHT-
--HHHHHHHHHHHHHHHHH-
--HHHHHHHHHHHHHHHTT-
--HHHHHHHHHHHHHHHHH-
--HHHHHHHHHHHHHHHTT-
--HHHHHHHHHHHHHHHHH-
--HHHHHHHHHHHHHHGGG-
--HHHHHHHHHHHHHHHTT-
--HHHHHHHHHHHHHHGGG-
--HHHHHHHHHHHHHHHTT-
--HHHHHHHHHHHHHHHHT-
--HHHHHHHHHHHHHHHTT-
--HHHHHHHHHHHHHHGGG-
--HHHHHHHHHHHHHHGGG-
--HHHHHHHHHHHHHHHH--
--HHHHHHHHHHHHHHHHH-
--HHHHHHHHHHHHHHHHT-
--HHHHHHHHHHHHHHHHH-
--HHHHHHHHHHHHHHHHT-
--HHHHHHHHHHHHHHHHH-
--HHHHHHHHHHHHHHHHH-
--HHHHHHHHHHHHHHHHT-
--HHHHHHHHHHHHHHHTT-
--HHHHHHHHHHHHHHHTT-
--HHHHHHHHHHHHHHHHH-
--HHHHHHHHHHHHHHHHH-
--HHHHHHHHHHHHHHTTT-
--HHHHHHHHHHHHHHTTT-
--HHHHHHHHHHHHHHHHH-
--HHHHHHHHHHHHHHTTT-
--HHHHHHHHHHHHHHHTT-
--HHHHHHHHHHHHHHHHH-
--HHHHHHHHHHHHHHHHH-
--HHHHHHHHHHHHHHHHH-
--HHHHHHHHHHHHHHHHH-
--HHHHHHHHHHHHHHHHT-
--HHHHHHHHHHHHHHHHT-
--HHHHHHHHHHHHHHHTT-
--HHHHHHHHHHHHHHHHT-
--HHHHHHHHHHHHHHHHH-
--HHHHHHHHHHHHHHHTT-
--HHHHHHHHHHHHHHHHH-
--HHHHHHHHHHHHHHHHH-
--HHHHHHHHHHHHHHHHH-
--HHHHHHHHHHHHHHHHH-
--HHHHHHHHHHHHHHHHH-
--HHHHHHHHHHHHHHHTT-
--HHHHHHHHHHHHHHHHH-
--HHHHTHHHHHHHHHHHH-
--HHHHHHHHHHHHHHHHH-
--HHHHHHHHHHHHHHHHH-
--HHHHHHHHHHHHHHHTT-
--HHHHHHHHHHHHHHHHH-
--HHHHHHHHHHHHHHTT--
--HHHHHHHHHHHHHHHHT-
--HHHHHHHHHHHHHHHH--
--HHHHHHHHHHHHHHTTT-
--HHHHHHHHHHHHHHHTT-
--HHHHHHHHHHHHHHHTT-
--HHHHHHHHHHHHHHHTT-
--HHHHHHHHHHHHHHHHH-
--HHHHHHHHHHHHHHHHH-
--HHHHHHHHHHHHHHHHH-
--HHHHHHHHHHHHHHHHT-
--HHHHHHHHHHHHHHHTT-
--HHHHHHHHHHHHHHHHH-
--HHHHHHHHHHHHHHHHT-
--HHHHHHHHHHHHHHHHT-
--HHHHHHHHHHHHHHHHT-
--HHHHHHHHHHHHHHHTT-
--HHHHHHHHHHHHHHHTT-
--HHHHHHHHHHHHHHHTT-
--HHHHHHHHHHHHHHHTT-
--HHHHHHHHHHHHHHHH--
--HHHHHHHHHHHHHHHHH-
--HHHHHHHHHHHHHHHH--
--HHHHHHHHHHHHHHHH--
--HHHHHHHHHHHHHHHH--
--HHHHHHHHHHHHHHHHH-
--HHHHHHHHHHHHHHHHH-
--HHHHHHHHHHHHHHHHH-
--HHHHHHHHHHHHHHHHH-
--HHHHHHHHHHHHHHHHH-
--HHHHHHHHHHHHHHHHH-
--HHHHHHHHHHHHHHHTT-
--HHHHHHHHHHHHHHHHH-
--HHHHHHHHHHHHHHHHH-
--HHHHHHHHHHHHHHTTT-
--HHHHHHHHHHHHHHHTT-
--HHHHHHHHHHHHHHHHH-
--HHHHHHHHHHHHHHHHH-
--HHHHHHHHHHHHHHHHH-
--HHHHHHHHHHHHHHHHH-
--HHHHHHHHHHHHHHHHH-
--HHHHHHHHHHHHHHTT--
--HHHHHHHHHHHHHTTT--
--HHHHHHHHHHHHTTTS--
--HHHHHHHHHHHHHTTS--
--HHHHHHHHHHHHTTSTT-
--HHHHHHHHHHHHHHHT--
--HHHHHHHHHHHHHHHH--
--HHHHHHHHHHHHHTTT--
--HHHHHHHHHHHHHHHTT-
--HHHHHHHHHHHHHHTTT-
--HHHHHHHHHHHHHHHTT-
--HHHHHHHHHHHHHHHTT-
--HHHHHHHHHHHHTTTT--
--HHHHHHHHHHHHHHHH--
--HHHHHHHHHHHHHHHS--
--HHHHHHHHHHHHHHHH--
--HHHHHHHHHHHHHHHH--
--HHHHHHHHHHHHHHHS--
--HHHHHHHHHHHHHHHH--
--HHHHHHHHHHHHHTTS--
--HHHHHHHHHHHHHTTS--
--HHHHHHHHHHHHHHHS--
--HHHHHHHHHHHHHHHS--
--HHHHHHHHHHHHHHHS--
--HHHHHHHHHHHHHHHS--
--HHHHHHHHHHHHHHHS--
--HHHHHHHHHHHHHHHH--
--HHHHHHHHHHHHHHHT--
--HHHHHHHHHHHHHHHH--
--HHHHHHHHHHHHHTTS--
--HHHHHHHHHHHHHTTT--
--HHHHHHHHHHHHHHHH--
--HHHHHHHHHHHHHHHT--
--HHHHHHHHHHHHHHHT--
--HHHHHHHHHHHHHHHT--
--HHHHHHHHHHHHHTTT--
--HHHHHHHHHHHHHHHT--
--HHHHHHHHHHHHHTTT--
--HHHHHHHHHHHHHHHT--
--HHHHHHHHHHHHHHHT--
--HHHHHHHHHHHHHHHT--
--HHHHHHHHHHHHHHHT--
--HHHHHHHHHHHHHHHTT-
--HHHHHHHHHHHHHHHT--
--HHHHHHHHHHHHHHHT--
--HHHHHHHHHHHHHHHS--
--HHHHHHHHHHHHHHHT--
--HHHHHHHHHHHHHHHS--
--HHHHHHHHHHHHHHHT--
--HHHHHHHHHHHHHHHT--
--HHHHHHHHHHHHHHHT--
--HHHHHHHHHHHHHHHT--
--HHHHHHHHHHHHHHHS--
--HHHHHHHHHHHHHHHT--
--HHHHHHHHHHHHHHHS--
--HHHHHHHHHHHHHHHH--
--HHHHHHHHHHHHHHHS--
--HHHHHHHHHHHHHHHT--
--HHHHHHHHHHHHHHHS--
--HHHHHHHHHHHHHHHH--
--HHHHHHHHHHHHHHHS--
--HHHHHHHHHHHHHHHS--
--HHHHHHHHHHHHHTTS--
--HHHHHHHHHHHHHHHS--
--HHHHHHHHHHHHHHHS--
--HHHHHHHHHHHHHHHH--
--HHHHHHHHHHHHHHHT--
--HHHHHHHHHHHHHHHH--
--HHHHHHHHHHHHHHHS--
--HHHHHHHHHHHHHHHS--
--HHHHHHHHHHHHHHHS--
--HHHHHHHHHHHHHHHS--
--HHHHHHHHHHHHHHHS--
--HHHHHHHHHHHHHHHS--
--HHHHHHHHHHHHHHHS--
--HHHHHHHHHHHHHHHS--
--HHHHHHHHHHHHHHTTT-
--HHHHHHHHHHHHHHHTT-
--HHHHHHHHHHHHHHHS--
--HHHHHHHHHHHHHHHTT-
--HHHHHHHHHHHHHHHTT-
--HHHHHHHHHHHHHHHT--
--HHHHHHHHHHHHHHHS--
--HHHHHHHHHHHHHHHS--
--HHHHHHHHHHHHHHHT--
--HHHHHHHHHHHHHTTS--
--HHHHHHHTHHHHHHHS--
--HHHHHHHHHHHHHHHS--
--HHHHHHHHHHHHHHHS--
--HHHHHHHHHHHHTTTS--
--HHHHHHHHHHHHHHHT--
--HHHHHHHHHHHHHHHT--
--HHHHHHHHHHHHHHHS--
--HHHHHHHHHHHHHHHH--
--HHHHHHHHHHHHHHHS--
--HHHHHHHHHHHHHHHT--
--HHHHHHHHHHHHHHHT--
--HHHHHHHHHHHHHHHS--
--HHHHHHHHHHHHHHHS--
--HHHHHHHHHHHHHHTTT-
--HHHHHHHHHHHHHHHS--
--HHHHHHHHHHHHHHHHT-
--HHHHHHHHHHHHHHHS--
--HHHHHHHHHHHHHHHH--
--HHHHHHHHHHHHHHHS--
--HHHHHHHHHHHHHHHS--
--HHHHHHHHHHHHHHHS--
--HHHHHHHHHHHHHHHS--
--HHHHHHHHHHHHHHHS--
--HHHHHHHHHHHHHTTS--
--HHHHHHHHHHHHHHHT--
--HHHHHHHHHHHHHHHS--
--HHHHHHHHHHHHHHHS--
--HHHHHHHHHHHHHHHT--
--HHHHHHHHHHHHHHHH--
--HHHHHHHHHHHHHHHT--
--HHHHHHHHHHHHHHHH--
--HHHHHHHHHHHHHTTS--
--HHHHHHHHHHHHHHHT--
--HHHHHHHHHHHHHTTTT-
--HHHHHHHHHHHHHTTTT-
--HHHHHHHHHHHHHHHS--
--HHHHHHHHHHHHHHHT--
--HHHHHHHHHHHHHHHT--
--HHHHHHHHHHHHHHHTT-
--HHHHHHHHHHHHHHHS--
--HHHHHHHHHHHHHTTS--
--HHHHHHHHHHHHHHHH--
--HHHHHHHHHHHHHHHH--
--HHHHHHHHHHHHHHHH--
--HHHHHHHHHHHHHHHS--
--HHHHHHHHHHHHHHHS--
--HHHHHHHHHHHHHTTS--
--HHHHHHHHHHHHHTTS--
--HHHHHHHHHHHHHTTTT-
--HHHHHHHHHHHHHHHH--
--HHHHHHHHHHHHTTTS--
--HHHHHHHHHHHHHHHS--
--HHHHHHHHHHHHHHHS--
--HHHHHHHHHHHHHTTS--
--HHHHHHHHHHHHHHHS--
--HHHHHHHHHHHHHHHS--
--HHHHHHHHHHHHHHHH--
--HHHHHHHHHHHHHHHH--
--HHHHHHHHHHHHHTTT--
--HHHHHHHHHHHHHHHH--
--HHHHHHHHHHHHHHTT--
--HHHHHHHHHHHHHHHH--
--HHHHHHHHHHHHHHTT--
--HHHHHHHHHHHHHHHH--
--HHHHHHHHHHHHHHHH--
--HHHHHHHHHHHHHHHT--
--HHHHHHHHHHHHHHHH--
--HHHHHHHHHHHHHHTT--
--HHHHHHHHHHHHHHTT--
--HHHHHHHHHHHHHHTT--
--HHHHHHHHHHHHHHHH--
--HHHHHHHHHHHHHHHH--
--HHHHHHHHHHHHHHHH--
--HHHHHHHHHHHHHHHT--
--HHHHHHHHHHHHHHHH--
--HHHHHHHHHHHHHHHH--
--HHHHHHHHHHHHHHHH--
--HHHHHHHHHHHHHHHH--
--HHHHHHHHHHHHHHTT--
--HHHHHHHHHHHHHHHH--
--HHHHHHHHHHHHHHHH--
--HHHHHHHHHHHHHTTT--
--HHHHHHHHHHHHHHTT--
--HHHHHHHHHHHHHHHH--
--HHHHHHHHHHHHHHHT--
--HHHHHHHHHHHHHHHT--
--HHHHHHHHHHHHHHHH--
--HHHHHHHHHHHHHHHH--
--HHHHHHHHHHHHHHHH--
--HHHHHHHHHHHHHHHHT-
--HHHHHHHHHHHHHHHTT-
--HHHHHHHHHHHHHHHHH-
---HHHHHHHHHHHHHHHH-
--HHHHHHHHHHHHHHHHH-
--HHHHHHHHHHHHHHHTT-
--HHHHHHHHHHHHHHHTT-
--HHHHHHHHHHHHHHTT--
--HHHHHHHHHHHHHHHTT-
--HHHHHHHHHHHHHHHTT-
--HHHHHHHHHHHHHHHH--
--HHHHHHHHHHHHHHHHT-
--HHHHHHHHHHHHHHHHH-
--HHHHHHHHHHHHHTTTT-
--HHHHHHHHHHHHHHHHH-
--HHHHHHHHHHHHHHHHH-
--HHHHHHHHHHHHHHHHH-
--HHHHHHHHHHHHHHHHH-
--HHHHHHHHHHHHHHHHH-
--HHHHHHHHHHHHHHHHH-
--HHHHHHHHHHHHHHHHH-
--HHHHHHHHHHHHHHHHT-
--HHHHHHHHHHHHHHHHT-
--HHHHHHHHHHHHHHHHH-
--HHHHHHHHHHHHHHHHT-
--HHHHHHHHHHHHHHHHT-
--HHHHHHHHHHHHHHHHH-
--HHHHHHHHHHHHHHHHH-
--HHHHHHHHHHHHHHHHH-
--HHHHHHHHHHHHHHHHH-
--HHHHHHHHHHHHHHHHH-
--HHHHHHHHHHHHHHHHH-
--HHHHHHHHHHHHHHHHT-
--HHHHHHHHHHHHHHHTT-
--HHHHHHHHHHHHHHTTT-
--HHHHHHHHHHHHHHTT--
--HHHHHHHHHHHHHHHH--
--HHHHHHHHHHHHHHHHT-
--HHHHHHHHHHHHHHHHH-
--HHHHHHHHHHHHHHHHH-
--HHHHHHHHHHHHHHHHH-
--HHHHHHHHHHHHHHHHH-
--HHHHHHHHHHHHHHHHH-
--HHHHHHHHHHHHHHHHH-
--HHHHHHHHHHHHHHHTT-
--HHHHHHHHHHHHHHGGG-
--HHHHHHHHHHHHHHHHH-
--HHHHHHHHHHHHHHHHH-
--HHHHHHHHHHHHHHHHT-
--HHHHHHHHHHHHHHHHH-
--HHHHHHHHHHHHHHHHT-
--HHHHHHHHHHHHHHHHH-
--HHHHHHHHHHHHHHHHT-
--HHHHHHHHHHHHHHHTT-
--HHHHHHHHHHHHHHHTT-
--HHHHHHHHHHHHHHHHT-
--HHHHHHHHHHHHHHHH--
--HHHHHHHHHHHHHHTT--
--HHHHHHHHHHHHHHHHT-
--HHHHHHHHHHHHHHHHH-
--HHHHHHHHHHHHHHHHH-
--HHHHHHHHHHHHHHHHT-
--HHHHHHHHHHHHHHGGG-
--HHHHHHHHHHHHHHHHH-
--HHHHHHHHHHHHHHHTT-
--TTHHHHHHHHHHHHHHH-
--HHHHHHHHHHHHHHHH--
--HHHHHHHHHHHHHHHHT-
--HHHHHHHHHHHHHHHH--
--HHHHHHHHHHHHHHHH--
--HHHHHHHHHHHHHHHHT-
--HHHHHHHHHHHHHHHHH-
--HHHHHHHHHHHHHHHHH-
--HHHHHHHHHHHHHHHHH-
--HHHHHHHHHHHHHHHH--
--HHHHHHHHHHHHHHHHH-
--HHHHHHHHHHHHHHHH--
--HHHHHHHHHHHHHHHH--
--HHHHHHHHHHHHHHHTT-
--HHHHHHHHHHHHHHHHH-
--HHHHHHHHHHHHHHHHT-
--HHHHHHHHHHHHHHHHH-
--HHHHHHHHHHHHHHHHH-
--HHHHHHHHHHHHHHHTT-
--HHHHHHHHHHHHHHHHH-
--HHHHHHHHHHHHHHHHH-
--HHHHHHHHHHHHHHHH--
--HHHHHHHHHHHHHHHHH-
--HHHHHHHHHHHHHHHHH-
--HHHHHHHHHHHHHHHTT-
--HHHHHHHHHHHHHHHHH-
--HHHHHHHHHHHHHHHHT-
--HHHHHHHHHHHHHHHHH-
--HHHHHHHHHHHHHHHHH-
--HHHHHHHHHHHHHHHHH-
--HHHHHHHHHHHHHHHHT-
--HHHHHHHHHHHHHHHTT-
--HHHHHHHHHHHHHHHHH-
--HHHHHHHHHHHHHHHTT-
--HHHHHHHHHHHHHHHTT-
--HHHHHHHHHHHHHHHTT-
--HHHHHHHHHHHHHTTS--
--HHHHHHHHHHHHHTTS--
--HHHHHHHHHHHHHHTTT-
--HHHHHHHHHHHHHTTT--
--HHHHHHHHHHHHGGGS--
--HHHHHHHHHHHHHHHTT-
--HHHHHHHHHHHHHTTTT-
--HHHHHHHHHHHHTTTTT-
--HHHHHHHHHHHHHTTTT-
--HHHHHHHHHHHHHHHTT-
--HHHHHHHHHHHHHHHTT-
--HHHHHHHHHHHHHHTT--
--HHHHHHHHHHHHHHHTT-
--HHHHHHHHHHHHHHHTT-
--HHHHHHHHHHHHHHTTT-
--HHHHHHHHHHHHHHSTT-
--HHHHHHHHHHHHHHTTT-
--HHHHHHHHHHHHHTSS--
--HHHHHHHHHHHHTTSTT-
--HHHHHHHHHHHHHTTTT-
--HHHHHHHHHHHHHHTTT-
--HHHHHHHHHHHHTTTS--
--HHHHHHHHHHHHHHS---
--HHHHHHHHHHHHTTS---
--HHHHHHHHHHHHTTS---
--HHHHHHHHHHHHHHS---
--HHHHHHHHHHHHHHT---
--HHHHHHHHHHHHHHS---
--HHHHHHHHHHHHHHS---
--HHHHHHHHHHHHHTT---
--HHHHHHHHHHHHHHS---
--HHHHHHHHHHHHTTS---
--HHHHHHHHHHHHTTS---
--HHHHHHHHHHHHTTS---
--HHHHHHHHHHHHHTT---
--HHHHHHHHHHHHTTS---
--HHHHHHHHHHHTGGG---
--HHHHHHHHHHHHTTS---
--HHHHHHHHHHHHTT----
--HHHHHHHHHHHHTT----
--HHHHHHHHHHHHTT----
--HHHHHHHHHHHHTT----
--HHHHHHHHHHHHHHT---
--HHHHHHHHHHHHHH----
--HHHHHHHHHHHHHH----
--HHHHHHHHHHHHHH----
--HHHHHHHHHHHHHHT---
--HHHHHHHHHHHHHH----
--HHHHHHHHHHHHHHS---
--HHHHHHHHHHHHHHT---
--HHHHHHHHHHHHHHT---
--HHHHHHHHHHHHHHT---
--HHHHHHHHHHHHHHT---
--HHHHHHHHHHHHHHT---
--HHHHHHHHHHHHHHTS--
--HHHHHHHHHHHHHHT---
--HHHHHHHHHHHTTTS---
--HHHHHHHHHHHTTTS---
--HHHHHHHHHHHHHHS---
--HHHHHHHHHHHHTSS---
--HHHHHHHHHHHHTTS---
--HHHHHHHHHHHTTSSS--
--HHHHHHHHHHHHHT-S--
--HHHHHHHHHHHHTTSS--
--HHHHHHHHHHHHHTS---
--HHHHHHHHHHHHHHH---
--HHHHHHHHHHHHTTSS--
--HHHHHHHHHHHHTTSS--
--HHHHHHHHHHHHTTSS--
--HHHHHHHHHHHHHS----
--HHHHHHHHHHHHHTSS--
--HHHHHHHHHHHHHTTS--
--HHHHHHHHHHHHTTSS--
--HHHHHHHHHHHHTSSS--
--HHHHHHHHHHHHTSSS--
--HHHHHHHHHHHTTSSS--
--HHHHHHHHHHHHTTSS--
--HHHHHHHHHHHHHSSS--
--HHHHHHHHHHHHHTT---
--HHHHHHHHHHHHH-SS--
--HHHHHHHHHHHHHTSS--
--HHHHHHHHHHHHTTSS--
--HHHHHHHHHHHHTSSS--
--HHHHHHHHHHHTTSSS--
--HHHHHHHHHHHHTTS---
--HHHHHHHHHHHHTTSS--
--HHHHHHHHHHHTTTS---
--HHHHHHHHHHHTTSS---
--HHHHHHHHHHHHTT----
--HHHHHHHHHHHHHTT---
--HHHHHHHHHHHHTT----
--HHHHHHHHHHHHHTT---
--HHHHHHHHHHHHHHS---
--HHHHHHHHHHHHHHT---
--HHHHHHHHHHHHHHT---
--HHHHHHHHHHHHHTT---
--HHHHHHHHHHHHHTTS--
--HHHHHHHHHHHHHTTS--
--HHHHHHHHHHHHHTT---
--HHHHHHHHHHHHHTT---
--HHHHHHHHHHHHHTT---
--HHHHHHHHHHHHHTS---
--HHHHHHHHHHHHTTS---
--HHHHHHHHHHHHHTT---
--HHHHHHHHHHHHTTSS--
--HHHHHHHHHHHHTTSS--
--HHHHHHHHHHHHHT----
--HHHHHHHHHHHHTT----
--HHHHHHHHHHHHHTT---
--HHHHHHHHHHHHTTSS--
--HHHHHHHHHHHHH--S--
--HHHHHHHHHHHHTT-S--
--HHHHHHHHHHHHTT-S--
--HHHHHHHHHHHHTTSS--
--HHHHHHHHHHHHH-SS--
--HHHHHHHHHHHHHTS---
--HHHHHHHHHHHHHS----
--HHHHHHHHHHHHHT----
--HHHHHHHHHHHHHSS---
--HHHHHHHHHHHHHHT---
--HHHHHHHHHHHHHTS---
--HHHHHHHHHHHHHTT---
--HHHHHHHHHHHHHTT---
--HHHHHHHHHHHTTTT---
--HHHHHHHHHHHHHTT---
--HHHHHHHHHHHHHT----
--HHHHHHHHHHHHH-----
--HHHHHHHHHHHHT-----
--HHHHHHHHHHHHT-----
--HHHHHHHHHHHHH-----
--HHHHHHHHHHHHH-----
--HHHHHHHHHHHHH-----
--HHHHHHHHHHHHH-----
--HHHHHHHHHHHHH-----
--HHHHHHHHHHHHT-----
--HHHHHHHHHHHHH-----
--HHHHHHHHHHHHH--TT-
--HHHHHHHHHHHTS--TT-
--HHHHHHHHHHHTT-----
--HHHHHHHHHHHHTS-TT-
--HHHHHHHHHHHHTT-S--
--HHHHHHHHHHHHTSSS--
--HHHHHHHHHHHHTTSS--
--HHHHHHHHHHHTTSSS--
--HHHHHHHHHHHHTTSS--
--HHHHHHHHHHHTTSSS--
--HHHHHHHHHHHHTTSS--
--HHHHHHHHHHHTTTSS--
--HHHHHHHHHHHTTSSS--
--HHHHHHHHHHHHHSSS--
--HHHHHHHHHHHTTSSS--
--HHHHHHHHHHHHTSSS--
--HHHHHHHHHHHTTSS---
--HHHHHHHHHHHHHHSS--
--HHHHHHHHHHHHHHTTT-
--HHHHHHHHHHHHHHTT--
--HHHHHHHHHHHHHHGGG-
--HHHHHHHHHHHTTTTT--
--HHHHHHHHHHHTTTSTT-
--HHHHHHHHHHHHHHTTT-
--HHHHHHHHHHHHHHTTT-
--HHHHHHHHHHHTTTTTT-
--HHHHHHHHHHHTTTTTT-
--HHHHHHHHHHHHTTTTT-
--HHHHHHHHHHHHHHTTT-
--HHHHHHHHHHHHHHTTT-
--HHHHHHHHHHHHHHHHH-
--HHHHHHHHHHHHHHTTT-
--HHHHHHHHHHHHHHTTT-
--HHHHHHHHHHHHHHTTT-
--HHHHHHHHHHHHHHHHH-
--HHHHHHHHHHHHHHHHH-
--HHHHHHHHHHHHHHHHH-
--HHHHHHHHHHHHHHTTT-
--HHHHHHHHHHHHHHTTT-
--HHHHHHHHHHHHHHHHH-
--HHHHHHHHHHHHHHHTT-
--HHHHHHHHHHHHHHHHH-
--HHHHHHHHHHHHHHHTT-
--HHHHHHHHHHHHHHHTT-
--HHHHHHHHHHHHHHHHH-
--HHHHHHHHHHHHHHHHH-
--HHHHHHHHHHHHHHTTT-
--HHHHHHHHHHHHHHTTT-
--HHHHHHHHHHHHHHHTT-
--HHHHHHHHHHHHHHTTT-
--HHHHHHHHHHHHHHHHH-
--HHHHHHHHHHHHHHHTT-
--HHHHHHHHHHHHHHTTT-
--HHHHHHHHHHHHHHHHH-
--HHHHHHHHHHHHHHHTT-
--HHHHHHHHHHHHHHHHH-
--HHHHHHHHHHHHHHHHH-
--HHHHHHHHHHHHHHHTT-
--HHHHHHHHHHHHHHTTT-
--HHHHHHHHHHHHHHHHH-
--HHHHHHHHHHHHHHHTT-
--HHHHHHHHHHHHHHHHH-
--HHHHHHHHHHHHHHHTT-
--HHHHHHHHHHHHHHHHH-
--HHHHHHHHHHHHHHHHH-
--HHHHHHHHHHHHHHHTT-
--HHHHHHHHHHHHHHHHH-
--HHHHHHHHHHHHHHHHH-
--HHHHHHHHHHHHHHHTT-
--HHHHHHHHHHHHHHHTT-
--HHHHHHHHHHHHHHHHH-
--HHHHHHHHHHHHHHHHH-
--HHHHHHHHHHHHHHHHH-
--HHHHHHHHHHHHHHHHH-
--HHHHHHHHHHHHHHHHH-
--HHHHHHHHHHHHHHHHH-
--HHHHHHHHHHHHHHHHH-
--HHHHHHHHHHHHHHHHH-
--HHHHHHHHHHHHHHHTT-
--HHHHHHHHHHHHHHHTT-
--HHHHHHHHHHHHHHHTT-
--HHHHHHHHHHHHHHGGG-
--HHHHHHHHHHHHHHHHH-
--HHHHHHHHHHHHHHHTT-
--HHHHHHHHHHHHHHHHH-
--HHHHHHHHHHHHHHHHH-
--HHHHHHHHHHHHHHTTT-
--HHHHHHHHHHHHHHHHH-
--HHHHHHHHHHHHHHHHH-
--HHHHHHHHHHHHHHHHH-
--HHHHHHHHHHHHHHTTT-
--HHHHHHHHHHHHHHHH--
--HHHHHHHHHHHHHHHHH-
--HHHHHHHHHHHHHHHHT-
--HHHHHHHHHHHHHHHHT-
--HHHHHHHHHHHHHHHTT-
--HHHHHHHHHHHHHHHHT-
--HHHHHHHHHHHHHHHHH-
--HHHHHHHHHHHHHHHHT-
--HHHHHHHHHHHHHHHHT-
--HHHHHHHHHHHHHHHHT-
--HHHHHHHHHHHHHHHHT-
--HHHHHHHHHHHHHHHH--
--HHHHHHHHHHHHHHHHT-
--HHHHHHHHHHHHHHHH--
--HHHHHHHHHHHHHHHHT-
--HHHHHHHHHHHHHHTT--
--HHHHHHHHHHHHHHHHT-
--HHHHHHHHHHHHHHHH--
--HHHHHHHHHHHHHHHTT-
--HHHHHHHHHHHHHHHT--
--HHHHHHHHHHHHHHHTT-
--HHHHHHHHHHHHHHHTT-
--HHHHHHHHHHHHHHTT--
--HHHHHHHHHHHHHHHTT-
--HHHHHHHHHHHHHHHHT-
--HHHHHHHHHHHHHHHHH-
--HHHHHHHHHHHHHHHHH-
--HHHHHHHHHHHHHHHHH-
--HHHHHHHHHHHHHHHHT-
--HHHHHHHHHHHHHHHHH-
--HHHHHHHHHHHHHHHH--
--HHHHHHHHHHHHHHHHT-
--HHHHHHHHHHHHHHTT--
--HHHHHHHHHHHHHHHHH-
--HHHHHHHHHHHHHHHHH-
--HHHHHHHHHHHHHHHTT-
--HHHHHHHHHHHHHHHHH-
--HHHHHHHHHHHHHHHHH-
--HHHHHHHHHHHHHHHHH-
--HHHHHHHHHHHHHHHHH-
--HHHHHHHHHHHHHHHTT-
--HHHHHHHHHHHHHHHTT-
--HHHHHHHHHHHHHHTTT-
--HHHHHHHHHHHHHHHTT-
--HHHHHHHHHHHHHHHHH-
--HHHHHHHHHHHHHHHHH-
--HHHHHHHHHHHHHHHHH-
--HHHHHHHHHHHHHHHHH-
--HHHHHHHHHHHHHHHHH-
--HHHHHHHHHHHHHHHHH-
--HHHHHHHHHHHHHHHHH-
--HHHHHHHHHHHHHHHHH-
--HHHHHHHHHHHHHHHH--
--HHHHHHHHHHHHHHHTT-
--HHHHHHHHHHHHHHHHH-
--HHHHHHHHHHHHHHHHT-
--HHHHHHHHHHHHHHHHH-
--HHHHHHHHHHHHHHHHT-
--HHHHHHHHHHHHHHHHT-
--HHHHHHHHHHHHHHHHH-
--HHHHHHHHHHHHHHHHH-
--HHHHHHHHHHHHHHHHH-
--HHHHHHHHHHHHHHHHH-
--HHHHHHHHHHHHHHHHT-
--HHHHHHHHHHHHHHHH--
--HHHHHHHHHHHHHHHHH-
--HHHHHHHHHHHHHHHHT-
--HHHHHHHHHHHHHHHHH-
--HHHHHHHHHHHHHHHHH-
--HHHHHHHHHHHHHHTT--
--HHHHHHHHHHHHHHHHH-
--HHHHHHHHHHHHHHHHH-
--HHHHHHHHHHHHHHHHH-
--HHHHHHHHHHHHHHHHT-
--HHHHHHHHHHHHHHHHH-
--HHHHHHHHHHHHHHHHH-
--HHHHHHHHHHHHHHHTT-
--HHHHHHHHHHHHHHTTT-
--HHHHHHHHHHHHHHHHH-
--HHHHHHHHHHHHHHHHT-
--HHHHHHHHHHHHHHHHH-
--HHHHHHHHHHHHHHHHH-
--HHHHHHHHHHHHHHHHH-
--HHHHHHHHHHHHHHHHH-
--HHHHHHHHHHHHHHHHH-
--HHHHHHHHHHHHHHHHH-
--HHHHHHHHHHHHHHHHH-
--HHHHHHHHHHHHHHHHT-
--HHHHHHHHHHHHHHHHH-
--HHHHHHHHHHHHHHHHH-
--HHHHHHHHHHHHHHHTT-
--HHHHHHHHHHHHHHHHT-
--HHHHHHHHHHHHHHTT--
--HHHHHHHHHHHHHHTT--
--HHHHHHHHHHHHHHHT--
--HHHHHHHHHHHHHHHHT-
--HHHHHHHHHHHHHHHHT-
--HHHHHHHHHHHHHHHH--
--HHHHHHHHHHHHHHHHT-
--HHHHHHHHHHHHHHHHT-
--HHHHHHHHHHHHHHHHT-
--HHHHHHHHHHHHHHHHH-
--HHHHHHHHHHHHHHHH--
--HHHHHHHHHHHHHHHHH-
--HHHHHHHHHHHHHHHHH-
--TTHHHHHHHHHHHHHHH-
--HHHHHHHHHHHHHHHHH-
--HHHHHHHHHHHHHHHTT-
--HHHHHHHHHHHHHHHH--
--HHHHHHHHHHHHHHHTT-
--TTTTHHHHHHHHHHHTT-
--TTTTHHHHHHHHHHHT--
--TTTTHHHHHHHHHHTT--
--TTTTHHHHHHHHHHTT--
--HHHHHHHHHHHHHHHTT-
--HHHHHHHHHHHHHHHTT-
--HHHHHHHHHHHHHHHTT-
--TTTTHHHHHHHHHHHTT-
--HHHHHHHHHHHHHHHTT-
--HHHHHHHHHHHHHHHHH-
--HHHHHHHHHHHHHHHHH-
--HHHHHHHHHHHHHHHTT-
--HHHHHHHHHHHHHHHT--
--HHHHHHHHHHHHHHHT--
--HHHHHHHHHHHHHHHHT-
--HHHHHHHHHHHHHHHHH-
--HHHHHHHHHHHHHHHTT-
--HHHHHHHHHHHHHHHHH-
--HHHHHHHHHHHHHHHHH-
--HHHHHHHHHHHHHHHTT-
--HHHHHHHHHHHHHHHTT-
--HHHHHHHHHHHHHHHH--
--HHHHHHHHHHHHHHHTT-
--HHHHHHHHHHHHHHHHH-
--HHHHHHHHHHHHHHHHH-
--HHHHHHHHHHHHHHHHH-
--HHHHHHHHHHHHHHHHH-
--HHHHHHHHHHHHHHHHH-
--HHHHHHHHHHHHHHHHH-
--HHHHHHHHHHHHHHHHH-
--HHHHHHHHHHHHHHHHH-
--TTHHHHHHHHHHHHHHH-
--HHHHHHHHHHHHHHHHH-
--HHHHHHHHHHHHHHHHT-
--HHHHHHHHHHHHHHHHH-
--HHHHHHHHHHHHHHHHH-
--HHHHHHHHHHHHHHHHH-
--HHHHHHHHHHHHHHHHH-
--HHHHHHHHHHHHHHHHH-
--HHHHHHHHHHHHHHHHH-
--HHHHHHHHHHHHHHHHT-
--HHHHHHHHHHHHHHHHH-
--HHHHHHHHHHHHHHHHH-
--HHHHHHHHHHHHHHHHH-
--HHHHHHHHHHHHHHHHH-
--HHHHHHHHHHHHHHHHH-
--HHHHHHHHHHHHHHHHH-
--HHHHHHHHHHHHHHHHH-
--HHHHHHHHHHHHHHHHH-
--HHHHHHHHHHHHHHHHH-
--HHHHHHHHHHHHHHHHH-
--HHHHHHHHHHHHHHHHH-
--HHHHHHHHHHHHHHHHH-
--HHHHHHHHHHHHHHHHT-
--HHHHHHHHHHHHHHHTT-
--HHHHHHHHHHHHHHTTT-
--HHHHHHHHHHHHHHHTT-
--HHHHHHHHHHHHHHHHH-
--HHHHHHHHHHHHHHHHH-
--HHHHHHHHHHHHHHHHH-
--HHHHHHHHHHHHHHHHH-
--HHHHHHHHHHHHHHHHH-
--HHHHHHHHHHHHHHHHT-
--HHHHHHHHHHHHHHHHH-
--HHHHHHHHHHHHHHHHH-
--HHHHHHHHHHHHHHHHT-
--HHHHHHHHHHHHHHHH--
--HHHHHHHHHHHHHHHHH-
--HHHHHHHHHHHHHHHHT-
--HHHHHHHHHHHHHHHTT-
--HHHHHHHHHHHHHHHHH-
--HHHHHHHHHHHHHHHHH-
--HHHHHHHHHHHHHHHHH-
--HHHHHHHHHHHHHHTTT-
--HHHHHHHHHHHHHGGGT-
--HHHHHHHHHHHHHHHTT-
--HHHHHHHHHHHHHHHTT-
--HHHHHHHHHHHHHHHH--
--HHHHHHHHHHHHHHHHH-
--HHHHHHHHHHHHHHHHT-
--HHHHHHHHHHHHHHHT--
--HHHHHHHHHHHHHHHHH-
--HHHHHHHHHHHHHHHHH-
--HHHHHHHHHHHHHHTTT-
--HHHHHHHHHHHHHHGGG-
--HHHHHHHHHHHHHHGGG-
--HHHHHHHHHHHHHHGGG-
--HHHHHHHHHHHHHHHTT-
--HHHHHHHHHHHHHHGGG-
--HHHHHHHHHHHHHHHH--
--HHHHHHHHHHHHHHTT--
--HHHHHHHHHHHHHHHH--
--HHHHHHHHHHHHHTTT--
--HHHHHHHHHHHHHHTT--
--HHHHHHHHHHHHHHHH--
--HHHHHHHHHHHHHHHH--
--HHHHHHHHHHHHHHHH--
--HHHHHHHHHHHHHHHH--
--HHHHHHHHHHHHHHHT--
--HHHHHHHHHHHHHHHT--
--HHHHHHHHHHHHHHHT--
--HHHHHHHHHHHHHHHT--
--HHHHHHHHHHHHHHHT--
--HHHHHHHHHHHHHHHT--
--HHHHHHHHHHHHHHHS--
--HHHHHHHHHHHHHHHS--
--HHHHHHHHHHHHHTTS--
--HHHHHHHHHHHHHTT---
--HHHHHHHHHHHHHTT---
--HHHHHHHHHHHHHHT---
--HHHHHHHHHHHHHTT---
--HHHHHHHHHHHHHHT---
--HHHHHHHHHHHHHHH---
--HHHHHHHHHHHHHHHS--
--HHHHHHHHHHHHHHT---
--HHHHHHHHHHHHHTT---
--HHHHHHHHHHHHHHH---
--HHHHHHHHHHHHHHH---
--HHHHHHHHHHHHTTS---
--HHHHHHHHHHHHHHH---
--HHHHHHHHHHHHHHH---
--HHHHHHHHHHHHHHS---
--HHHHHHHHHHHHHHH---
--HHHHHHHHHHHHHTT---
--HHHHHHHHHHHHTTS---
--HHHHHHHHHHHHHHS---
--HHHHHHHHHHHHHHH---
--HHHHHHHHHHHHHHHT--
--HHHHHHHHHHHHHHTT--
--HHHHHHHHHHHHHHTT--
--HHHHHHHHHHHHHHHT--
--HHHHHHHHHHHHHHSS--
--HHHHHHHHHHHHHHH---
--HHHHHHHHHHHHHHH---
--HHHHHHHHHHHHHHH---
--HHHHHHHHHHHHHHH---
--HHHHHHHHHHHHHHHT--
--HHHHHHHHHHHHHHTT--
--HHHHHHHHHHHHHHHHT-
--HHHHHHHHHHHHHHHHH-
--HHHHHHHHHHHHHHHHH-
--HHHHHHHHHHHHHHHHH-
--HHHHHHHHHHHHHHHTT-
--HHHHHHHHHHHHHHHHT-
--HHHHHHHHHHHHHHHTT-
--HHHHHHHHHHHHHHHHH-
--HHHHHHHHHHHHHHHHH-
--HHHHHHHHHHHHHHHHH-
--HHHHHHHHHHHHHGGGT-
--HHHHHHHHHHHHHGGGT-
--HHHHHHHHHHHHHHHHH-
--HHHHHHHHHHHHHHHHH-
--HHHHHHHHHHHHHHHTT-
--HHHHHHHHHHHHHHHHH-
--HHHHHHHHHHHHHHHHH-
--HHHHHHHHHHHHHHHHH-
--HHHHHHHHHHHHHHHTT-
--HHHHHHHHHHHHHHTTT-
--HHHHHHHHHHHHHHHS--
--HHHHHHHHHHHHHHHS--
--HHHHHHHHHHHHHHHHH-
--HHHHHHHHHHHHHHHHH-
--HHHHHHHHHHHHHHHTT-
--HHHHHHHHTTHHHHTTT-
--HHHHHHHHHHHHHHTTT-
--HHHHHHHHHHHHHHHHH-
--HHHHHHHHHHHHHHHHH-
--HHHHHHHHHHHHHHHHT-
--HHHHHHHTTTHHHHHHH-
--HHHHHHHTTTHHHHHHT-
--HHHHHHHHHHHHHHHHT-
--HHHHHHHHHHHHHHHT--
--HHHHHHHHTTHHHHTTT-
--HHHHHHHHHHHHHHHHH-
--HHHHHHHHTTHHHHHTT-
--HHHHHHHHHHHHHHHHH-
--HHHHHHHHH-HHHHHH--
--HHHHHHHHH-HHHHHHH-
--HHHHHHHHH-HHHHHTT-
--HHHHHHHHTTHHHHHTT-
--HHHHHHHTTSHHHHHT--
--HHHHHHHGGGTTGGGS--
--HHHHHHHGGGTTGGG---
--HHHHHHHHTTTTGGGG--
--HHHHHHHTTTTTTGGG--
--HHHHHHHGGGTTGGG---
--HHHHHHHTT-TTGGG---
--HHHHHHHHHTTTGGG---
--HHHHHHHTT-TTGGG---
--HHHHHHHTT-TTGGGT--
--HHHHHHHHHSTTGGGS--
--HHHHHHHTT-TTTTTS--
--HHHHHHHHH-TTGGGS--
--HHHHHHHHH-TTGGGS--
--HHHHHHHHHHTTTTTTT-
--HHHHHHHTT-TTHHHHT-
--HHHHHHHHHHHHHHHTT-
--HHHHHHHHHHHHHHHH--
--HHHHHHHHHHHHHHHTT-
--HHHHHHHHHSHHHHHTT-
--HHHHHHHHHSHHHHHTT-
--HHHHHHHHHTHHHHHHT-
--HHHHHHHHHHTTHHHH--
--HHHHHHHHTTHHHHTT--
--HHHHHHHHHTHHHHHT--
--HHHHHHHHHHHHHHHTT-
--HHHHHHHHTTHHHHTT--
--HHHHHHHHT-HHHHHTT-
--HHHHHHHHHSHHHHHH--
--HHHHHHHTT-HHHHGGG-
--HHHHHHHTTSHHHHHHH-
--HHHHHHHHHHHHHHHHH-
--HHHHHHHHHTHHHHHHH-
--HHHHHHHHTTHHHHHHT-
--HHHHHHHHHSHHHHTT--
--HHHHHHHTTSHHHHHHT-
--HHHHHHHHTSHHHHHHT-
--HHHHHHHTTTHHHHGGG-
--HHHHHHHHTTSGGGGGG-
--HHHHHHHHTTTTTTGGG-
--HHHHHHHTT-GGGTGGG-
--HHHHHHTTTSTTTTGGG-
--HHHHHHHHHSTTTTGGG-
--HHHHHHHTTSTTTSTT--
--HHHHHHTTTTTGGGTTT-
--HHHHHHHHHTTTTTTTT-
--HHHHHHTTT-TGGGGGG-
--HHHHHHHHH-TTTTTTT-
--HHHHHHHTT-TTTTGGG-
--HHHHHHTTS-HHHHGGG-
--HHHHHHTTS-GGGTGGG-
--HHHHHHHHH-GGGTGGG-
--HHHHHHHHS-GGGTTTT-
--HHHHHHTTS-HHHHGGG-
--HHHHHHTTS-HHHHTTT-
--HHHHHHTTS-HHHHGGG-
--HHHHHHTTS-HHHHGGG-
--HHHHHHHTT-HHHHGGG-
--HHHHHHHHH-HHHHGGG-
--HHHHHHHHH-HHHHGGG-
--HHHHHHTTS-HHHHGGG-
--HHHHHHHHS-HHHHGGG-
--HHHHHHHHTTHHHHGGG-
--HHHHHHTTS-HHHHGGG-
--HHHHHHHHS-HHHHGGG-
--HHHHHTTTT--TTTSS--
--HHHHHHHHH-GGGTGGG-
--HHHHHHTTS-HHHHGGG-
--HHHHHHTTS-HHHHHTT-
--HHHHHHHHH-HHHHHTT-
--HHHHHHTTT-HHHHHHH-
--HHHHHHHHH-HHHHHTT-
--HHHHHHHHS-HHHHHHT-
--HHHHHHTTS-HHHHHTT-
--HHHHHHHHH-HHHHHTT-
--HHHHHHTTS-HHHHHTT-
--HHHHHHTTS-HHHHHTT-
--HHHHHHTTS-HHHHHT--
--HHHHHHTTS-HHHHTT--
--HHHHHHTTS-HHHHHHT-
--HHHHHHTTT-HHHHHTT-
--HHHHHHTTT-HHHHHHH-
--HHHHHHTTS-HHHHGGG-
--HHHHHHTTT-HHHHHHH-
--HHHHHHHHHSHHHHHHH-
--HHHHHHHHHSHHHHHHH-
--HHHHHHHHHTHHHHTT--
--HHHHHHHHHTHHHHHHT-
--HHHHHHHHHTHHHHHH--
--HHHHHHHHHTHHHHHHT-
--HHHHHHHHHTHHHHHHT-
--HHHHHHHTTSHHHHHH--
--HHHHHHHHTSHHHHHHT-
--HHHHHHHHTTHHHHHTT-
--HHHHHHHHHTHHHHHHT-
--HHHHHHHHTTHHHHHTT-
--HHHHHHHHTTHHHHHTT-
--HHHHHHHHHTHHHHHTT-
--HHHHHHHHTTHHHHHTT-
--HHHHHHHHTTHHHHHTT-
--HHHHHHHHHSHHHHHTT-
--HHHHHHHHTTHHHHHTT-
--HHHHHHHHTTGGGGGGG-
--HHHHHHHHTTHHHHTTT-
--HHHHHHHHHTHHHHTTT-
--HHHHHHHHTTHHHHTTT-
--HHHHHHHHTTHHHHHTT-
--HHHHHHHHTTHHHHTTT-
--HHHHHHHGGGHHHHTTT-
--HHHHHHHHTTHHHHTTT-
--HHHHHHHTTSHHHHHTT-
--HHHHHHHHHTHHHHHTT-
--HHHHHHHHTTHHHHTTT-
--HHHHHHHHHTHHHHHTT-
--HHHHHHHHHTHHHHHTT-
--HHHHHHHHTTHHHHHTT-
--HHHHHHHHTTHHHHHTT-
--HHHHHHHHTTHHHHHTT-
--HHHHHHHHHTHHHHTTT-
--HHHHHHHHHSHHHHHHH-
--HHHHHHHHHTHHHHHTT-
--HHHHHHHHHHHHHHHTT-
--HHHHHHHHHSHHHHHH--
--HHHHHHHHTTHHHHHTT-
--HHHHHHHHHTHHHHHTT-
--HHHHHHHHH-HHHHHTT-
--HHHHHHHHTTHHHHHTT-
--HHHHHHHHTTHHHHHTT-
--THHHHHHHHTHHHHHTT-
--HHHHHHHHHSHHHHHT--
--HHHHHHHHHTHHHHHT--
--HHHHHHHHTTHHHHTT--
--HHHHHHHHTTHHHHHTT-
--HHHHHHHGGGHHHHHTT-
--HHHHHHHHTTHHHHHTT-
--HHHHHHHHHTHHHHHTT-
--HHHHHHHHT-HHHHHTT-
--HHHHHHHHTTHHHHHHH-
--HHHHHHHHHSHHHHHHH-
--HHHHHHHHHTHHHHHTT-
--HHHHHHHHTTHHHHTTT-
--HHHHHHHTTSHHHHTTT-
--HHHHHHHHHTHHHHTT--
--HHHHHHHHTTHHHHTTT-
--HHHHHHHHHTHHHHTTT-
--HHHHHHHHTTHHHHTT--
--HHHHHHHHHTHHHHHT--
--HHHHHHHHTTHHHHTT--
--HHHHHHHHTTHHHHHHH-
--HHHHHHHHHTTHHHHTT-
--HHHHHHHHTTHHHHTTT-
--HHHHHHHHHTHHHHHTT-
--HHHHHHHHTTHHHHHHH-
--HHHHHHHHHHHHHHHHH-
--HHHHHHHHTTHHHHHHH-
--HHHHHHHHHSHHHHHTT-
--HHHHHHHHHTHHHHHHH-
--HHHHHHHHHSHHHHHHH-
--HHHHHHHHTSHHHHHTT-
--HHHHHHHHHSHHHHHHH-
--HHHHHHHHHTHHHHHHH-
--HHHHHHHHTTHHHHHHH-
--HHHHHHHHTTHHHHHHH-
--HHHHHHHHHSHHHHHHH-
--HHHHHHHHHTHHHHHTT-
--HHHHHHHTTTHHHHHH--
--HHHHHHHHHTHHHHTTT-
--HHHHHHHHHTHHHHHHH-
--HHHHHHHHHSHHHHHHH-
--HHHHHHHHHTHHHHHHH-
--HHHHHHHHHTHHHHTTT-
--HHHHHHHHHTHHHHHTT-
--HHHHHHHHHTHHHHHTT-
--HHHHHHHHHTHHHHHHH-
--HHHHHHHHTTHHHHTT--
--HHHHHHHTT-HHHHHHH-
--HHHHHHHHHTHHHHHHH-
--HHHHHHHHHTHHHHHHH-
--HHHHHHHHHHHHHHHHH-
--HHHHHHHHHTHHHHHTT-
--HHHHHHHHHTHHHHHHT-
--HHHHHHHHTTHHHHHHH-
--HHHHHHHHH-HHHHHHH-
--HHHHHHHHHSHHHHHH--
--HHHHHHGGGSTTGGGG--
--HHHHHHGGG-TTGGGT--
--HHHHHHGGG-TTGGGG--
--HHHHHHTTT-HHHHHHH-
--HHHHHHHTT-HHHHHHH-
--TTHHHHHHHSHHHHTT--
--HHHHHHHTTSHHHHHT--
--HHHHHHHTT-HHHHHHH-
--HHHHHHHHT-HHHHHHH-
--HHHHHHHHH-HHHHHHH-
--HHHHHHHHH-HHHHHHT-
--HHHHHHHHHSHHHHHHT-
--HHHHHHHHHTHHHHHHH-
--HHHHHHHHHSHHHHHHT-
--HHHHHHHHH-HHHHHTT-
--HHHHHHHHH-TTGGGGG-
--HHHHHHHTT-TTGGGGG-
--HHHHHHHHH-TTGGGTT-
--HHHHHHHTT-TTTTTTT-
--HHHHHHHTTSTTTTTS--
--HHHHHHHHHTTTTTTTT-
--HHHHHHHHT-TTTTTTT-
--HHHHHHHHHSTT-TTS--
--HHHHHHSSGGGGGTTS--
--HHHHHHHHHSGGGTTS--
--HHHHHHHHHTGGGSSS--
--HHHHHHHHTTTTSTTS--
--HHHHHHHHHTGGGTTS--
--HHHHHHHHTTSSSTTS--
--HHHHHHHHHGGGGTTS--
--HHHHHHHHHTGGGTTS--
--HHHHHHHHHTGGGTTS--
--HHHHHHHHHTTTTTTS--
--HHHHHHHHHSGGGTTS--
--HHHHHHHHH-GGGTTS--
--HHHHHHHHHTTTTTTS--
--TTHHHHHHHTTTTTTS--
--HHHHHHHHHSGGGTTS--
--HHHHHHHHHSGGGSSS--
--HHHHHHHTT-GGGTTT--
--HHHHHHHHHTGGGTTS--
--HHHHHHHHHSTTTTTT--
--HHHHHHHTT-TTTTTT--
--HHHHHHHTTSTTTHHHH-
--HHHHHHHHHTGGGTTS--
--HHHHHHHHHTTTTTTT--
--HHHHHHHHHGGGGTTTT-
--HHHHHHHHHGGGTTTS--
--HHHHHHHHHTTTTS-S--
--HHHHHHHHH-TTT--S--
--HHHHHHHHTSTTSS-S--
--HHHHHHHHHHTTS--S--
--HHHHHHHHHHTTS--S--
--HHHHHHHHTTTTT-GGG-
--HHHHHHHHHHTTT-TTT-
--HHHHHHHHHGGGS-TTT-
--HHHHHHHHHSTTSSTTT-
--HHHHHHHHH-TTS-TTT-
--HHHHHHHHHSTTTGGGT-
--HHHHHHHHHHTTT-TTT-
--HHHHHHHHHTTTS-TTT-
--HHHHHHHHHGGGS-TTT-
--HHHHHHHHHSTTT-TTT-
--HHHHHHHHHGGGS-TTT-
--HHHHHHHHHSTTT-TTT-
---HHHHHHHHTTTTSGGG-
--SHHHHHHHHTTTS-TTT-
---HHHHHHHTTTTT-TTT-
---HHHHHHHTTTTT-TTT-
---HHHHHHHHHTTTGGGT-
---HHHHHHHHTTTT-TTT-
---HHHHHHHHTTTT-TTT-
---HHHHHHHHTTTT-TTT-
---HHHHHHHHTTTT-TTT-
---HHHHHHHTSTTT-TTT-
---HHHHHHHTSTTT-TTT-
---HHHHHHHTTTTS-TTT-
---HHHHHHHTTTTTSTTT-
---HHHHHHHHTTTT-TTT-
---HHHHHHHHSTTT-TTT-
---HHHHHHHHTTTS-TTT-
---HHHHHHHHTTTS-TTT-
---HHHHHHHHTTTT-TTT-
---HHHHHHHHTTTTHHHH-
---HHHHHHHHSTTTGGG--
---HHHHHHHHSTTTGGG--
---HHHHHHHHSTTSSS---
---HHHHHHHHTTTTSTT--
---HHHHHHHTTTTTSTT--
---HHHHHHHTSTTTTTT--
---HHHHHHTT-SSSSTT--
---HHHHHHTTSTTS-SS--
---HHHHHHHHHTTS-TT--
--HHHHHHHHHSTTS-TT--
--HHHHHHHHHSTTTSTT--
--HHHHHHHTTTTTT-TTT-
--HHHHHHHTTTTTS-TT--
--HHHHHHHHHHTTTSSS--
--HHHHHHHTTTTTTTTS--
--HHHHHHHTT-TTTSTTT-
--HHHHHHHHH-TTT-TT--
--HHHHHHHHHSTTSSTTT-
--HHHHHHHHTSTTTGGG--
--HHHHHHHTTTTTSSTT--
--HHHHHHHHHHTTSSSS--
--HHHHHHGGGSTTTSS---
--HHHHHHSGGGTTSSS---
--HHHHHHTGGGTTTSSS--
--HHHHHHHTT-TTTSTT--
--HHHHHHHHHTTTTSSS--
--HHHHHHHHTTSSSS----
--HHHHHHHHH-TTTS-S--
--HHHHHHHTT-TTSSSS--
--HHHHHHHHTSTTTS-S--
--HHHHHHHHTTTTS-TT--
--HHHHHHHHTTTTTSSS--
--HHHHHHHHHSTTTGGG--
--HHHHHHHHHTTTTSSS--
--HHHHHHHHTTTTTTTS--
--HHHHHHHHTTTTTTTT--
--HHHHHHHHTTTTTSSS--
--HHHHHHHHTSTTTGGG--
--HHHHHHHHHTTTTGGG--
--HHHHHHHHHTTTTGGG--
--HHHHHHHHHTTTTTTS--
--HHHHHHHHTTTTTTTS--
--HHHHHHHHTTTTGGGG--
--HHHHHHHHTTGGGGGG--
--HHHHHHHHHSTTTGGG--
--HHHHHHHHT-TTTTTS--
--HHHHHHHHHTTTTGGG--
--HHHHHHHHH-TTTGGG--
--HHHHHHHHTTTTTGGG--
--HHHHHHHHTTTTTGGG--
--HHHHHHHHTTTTTGGG--
--HHHHHHHHTTTTTGGG--
--HHHHHHHHTTTTTTT---
--HHHHHHHHHTTTS-SS--
--HHHHHHHHHSTTTGGG--
--HHHHHHHHHTTTTTTT--
--HHHHHHHHTTTTTGGG--
--HHHHHHHHHTTTTGGG--
--HHHHHHHHTTGGG-SS--
--HHHHHHHHTTGGG-TT--
--HHHHHHHTT-TTS-TT--
--HHHHHHHHHSGGG-TT--
--HHHHHHTTT-TTS-SS--
--HHHHHHHTT-TTT-TT--
--HHHHHHHHHTTTT--S--
--HHHHHHHHHTTTT-SS--
--HHHHHHHHHHTTT-SS--
--HHHHHHHTTSGGG-TT--
--HHHHHHHHHGGGT-TT--
--HHHHHHHHHSGGG-TT--
--HHHHHHHHHTGGG-TT--
--HHHHHHHHHSGGG-TT--
--HHHHHHHHHTGGG-TT--
--HHHHHHHHHTGGG-TT--
--HHHHHHHHTTTTTSSS--
--HHHHHHHHHTGGG-TT--
--HHHHHHHHTTGGG-TT--
--HHHHHHHHHTGGG-TT--
--HHHHHHHHTTGGG-TT--
--HHHHHHHHHTSTT-TT--
--HHHHHHHHHTGGG-TT--
--HHHHHHHHTTTTT-TT--
--HHHHHHHHHSTTTSTT--
--HHHHHHHHT-GGG-GGG-
--HHHHHHHHHTTTTSTT--
--HHHHHHHTTSGGG-TT--
--HHHHHHHHTTGGG-TT--
--HHHHHHHHH-TTT-TT--
--HHHHHHHHHTGGG-TT--
--HHHHHHHHT-GGGSTT--
--HHHHHHHHTTGGG-SS--
--HHHHHHHHH-GGG-TT--
--HHHHHHHHTTGGG-TT--
--HHHHHHHHHSGGG-TT--
--HHHHHHHHSSGGG-TT--
--HHHHHHHHHTGGG-TT--
--HHHHHHHHHSGGGSTT--
--HHHHHHHHHTTTT-TT--
--HHHHHHHHHHGGG-TT--
--HHHHHHHHTTTTT-TT--
--HHHHHHHHHHTTT-TT--
--HHHHHHHHHTTTT--S--
--HHHHHHHHHHTTT--S--
--HHHHHHHHHHTTT--S--
--HHHHHHHHHHTTT-TT--
--HHHHHHHHHHTTT--S--
--HHHHHHHHHHHTT--S--
--HHHHHHHHHHHTT-TT--
--HHHHHHHHHTTTS--S--
--HHHHHHHHHHGGGSTT--
--HHHHHHHHHHGGG-TT--
--HHHHHHHHHHHTTSTT--
--HHHHHHHHHSGGG-TT--
--HHHHHHHHHHGGG-TT--
--HHHHHHHHTTGGG-TT--
--HHHHHHHHHGGGG-TT--
--HHHHHHHHHHGGG-TT--
--HHHHHHHHHGGGT--S--
--HHHHHHHHHHTTT--S--
--HHHHHHHHHHGGGTTT--
--HHHHHHHHHHTTTSTT--
--HHHHHHHHHHGGG-TT--
--HHHHHHHHHHHTT--S--
--HHHHHHHHHHHTT-TT--
--HHHHHHHHHHTTT-TT--
--HHHHHHHHHHGGG-TT--
--HHHHHHHHHHGGG--S--
--HHHHHHHHHHTTT-TT--
--HHHHHHHHHHHTT-TT--
--HHHHHHHHHHTTT-TT--
--HHHHHHHHHHTTT-TT--
--HHHHHHHHHHHTT-TT--
--HHHHHHHHHHHTT-TT--
--HHHHHHHHHHHTT-TT--
--HHHHHHHHHHGGG-TT--
--HHHHHHHHHHGGG-TT--
--HHHHHHHHHHGGG-TT--
--HHHHHHHHHHHHT-TT--
--HHHHHHHHHHGGG-TT--
--HHHHHHHHHHHHT-SS--
--HHHHHHHHHHHHT-SS--
--HHHHHHHHHHHHT-SS--
--HHHHHHHHHHHHS-SS--
--HHHHHHHHHHHHT--S--
--HHHHHHHHHHGGG--S--
--HHHHHHHHHHHTS-SS--
--HHHHHHHHHHHTS-SS--
--HHHHHHHHHHHHH-SS--
--HHHHHHHHHHHHT--S--
--HHHHHHHHHHHHT--S--
--HHHHHHHHHHHHS-SS--
--HHHHHHHHHHHHS-SS--
--HHHHHHHHHHHTT-SS--
--HHHHHHHHHHHHH-TT--
--HHHHHHHHHHHHH--S--
--HHHHHHHHHHHTT-TT--
--HHHHHHHHHHHHHSTT--
--HHHHHHHHHHHTT-TT--
--HHHHHHHHHHHTT-TT--
--HHHHHHHHHHHTT-SS--
--HHHHHHHHHHHTT-TT--
--HHHHHHHHHHHTT-TT--
--HHHHHHHHHHHTT-TT--
--HHHHHHHHHHHTS-SS--
--HHHHHHHHHHHTT-TT--
--HHHHHHHHHHHHHTTT--
--HHHHHHHHHHHTT-TT--
--HHHHHHHHHHHHTTSS--
--HHHHHHHHHHHHTSTT--
--HHHHHHHHHHHHHSTT--
--HHHHHHHHHHHHHTSS--
--HHHHHHHHHHHHTTSS--
--HHHHHHHHHHHHTTSS--
--HHHHHHHHHHHHTTTS--
--HHHHHHHHHHHHTTSS--
--HHHHHHHHHHHTTSSS--
--HHHHHHHHHHHHT-SS--
--HHHHHHHHHHHHTTSS--
--HHHHHHHHHHHTT-SS--
--HHHHHHHHHHHTT-SS--
--HHHHHHHHHHHHHSSS--
--HHHHHHHHHHHTT-SS--
--HHHHHHHHHHHHTTSS--
--HHHHHHHHHHHHTSSS--
--HHHHHHHHHHHHH-SS--
--HHHHHHHHHHHHT-SS--
--HHHHHHHHHHHTT-SS--
--HHHHHHHHHHHHH-SS--
--HHHHHHHHHHHTT-SS--
--HHHHHHHHHHHHTTSS--
--HHHHHHHHHHHGGGSS--
--HHHHHHHHHHHHHTSS--
--HHHHHHHHHHHHHSSS--
--HHHHHHHHHHHGGGTS--
--HHHHHHHHHHHHHHHT--
--HHHHHHHHHHHHHHHT--
--HHHHHHHHHHHHHHHHH-
--HHHHHHHHHHHHHHHHH-
--HHHHHHHHHHHHHHHHH-
--HHHHHHHHHHHHHHHHT-
--HHHHHHHHHHHHHHHHH-
--HHHHHHHHHHHHHHHHH-
--HHHHHHHHHHHHHHHHH-
--HHHHHHHHHHHHHHHHH-
--HHHHHHHHHHHHHHHHH-
--HHHHHHHHHHHHHHHTT-
--HHHHHHHHHHHHHHHHH-
--HHHHHHHHHHHHHHHHH-
--HHHHHHHHHHHHHHHHT-
--HHHHHHHHHHHHHHHHT-
--HHHHHHHHHHHHHHHHH-
--HHHHHHHHHHHHHHHTT-
--HHHHHHHHHHHHHHHHH-
--HHHHHHHHHHHHHHHHH-
--HHHHHHHHHHHHHHHHH-
--HHHHHHHHHHHHHHHHH-
--HHHHHHHHHHHHHHHTT-
--HHHHHHHHHHHHHHHHT-
--HHHHHHHHHHHHHHHHT-
--HHHHHHHHHHHHHHHHH-
--HHHHHHHHHHHHHHHTT-
--HHHHHHHHHHHHHHHHH-
--HHHHHHHHHHHHHHHHH-
--HHHHHHHHHHHHHHHHH-
--HHHHHHHHHHHHHHHHH-
--HHHHHHHHHHHHHHHH--
--HHHHHHHHHHHHHTTT--
--HHHHHHHHHHHHHHHHH-
--HHHHHHHHHHHHHHHH--
--HHHHHHHHHHHHHHHHT-
--HHHHHHHHHHHHHHHH--
--HHHHHHHHHHHHHHHHT-
--HHHHHHHHHHHHHHHHT-
--HHHHHHHHHHHHHHHHT-
--HHHHHHHHHHHHHHHHT-
--HHHHHHHHHHHHHHTTT-
--HHHHHHHHHHHHHHHHT-
--HHHHHHHHHHHHHHHHT-
--HHHHHHHHHHHHHHHHT-
--HHHHHHHHHHHHHHHHH-
--HHHHHHHHHHHHHHHH--
--HHHHHHHHHHHHHHHHH-
--HHHHHHHHHHHHHHHHH-
--HHHHHHHHHHHHHHTT--
--HHHHHHHHHHHHHHTT--
--HHHHHHHHHHHHHHHHH-
--HHHHHHHHHHHHTTTTT-
--HHHHHHHHHHHHHHHHH-
--HHHHHHHHHHHHHHHHH-
--HHHHHHHHHHHHHHHHH-
--HHHHHHHHHHHHHHHTT-
--HHHHHHHHHHHHHHHTT-
--HHHHHHHHHHHHHHHHH-
--HHHHHHHHHHHHHHHTT-
--HHHHHHHHHHHHHHHTT-
--HHHHHHHHHHHHHHHT--
--HHHHHHHHHHHHHHHHT-
--HHHHHHHHHHHHHHHT--
--HHHHHHHHHHHHHHHTT-
--HHHHHHHHHHHHHHHH--
--HHHHHHHHHHHHHHHH--
--HHHHHHHHHHHHHHHT--
--HHHHHHHHHHHHHHTS--
--HHHHHHHHHHHHHHTT--
--HHHHHHHHHHHHHHTT--
--HHHHHHHHHHHHHHHS--
--HHHHHHHHHHHHHHHH--
--HHHHHHHHHHHHHHHH--
--HHHHHHHHHHHHHHHT--
--HHHHHHHHHHHHHHTT--
--HHHHHHHHHHHHHHH---
--HHHHHHHHHHHHHHHT--
--HHHHHHHHHHHHHHTT--
--HHHHHHHHHHHHHHTT--
--HHHHHHHHHHHHHHHH--
--HHHHHHHHHHHHHHHH--
--HHHHHHHHHHHHHHHH--
--HHHHHHHHHHHHHTTS--
--HHHHHHHHHHHHHHHH--
--HHHHHHHHHHHHHHTT--
--HHHHHHHHHHHHHHTT--
--HHHHHHHHHHHHHHTT--
--HHHHHHHHHHHHHTTT--
--HHHHHHHHHHHHHTTT--
--HHHHHHHHHHHHHHTT--
--HHHHHHHHHHHHHHHS--
--HHHHHHHHHHHHHTTS--
--HHHHHHHHHHHHHHH---
--HHHHHHHHHHHHHHHHT-
--HHHHHHHHHHHHHHHHH-
--HHHHHHHHHHHHHHHHT-
--HHHHHHHHHHHHHHHHH-
--HHHHHHHHHHHHHHHTT-
--HHHHHHHHHHHHHHHHT-
--HHHHHHHHHHHHHHHHH-
--HHHHHHHHHHHHHHHHH-
--HHHHHHHHHHHHHHHHH-
--HHHHHHHHHHHHHHHHH-
--HHHHHHHHHHHHHHHHH-
--HHHHHHHHHHHHHHHHH-
--HHHHHHHHHHHHHHHTT-
--HHHHHHHHHHHHHHHHH-
--HHHHHHHHHHHHHHHTT-
--HHHHHHHHHHHHHHHHH-
--HHHHHHHHHHHHHHHHH-
--HHHHHHHHHHHHHHHHH-
--HHHHHHHHHHHHHHHHH-
--HHHHHHHHHHHHHHHHH-
--HHHHHHHHHHHHHHHHH-
--HHHHHHHHHHHHHHHTT-
--HHHHHHHHHHHHHHHHH-
--HHHHHHHHHHHHHHHHT-
--HHHHHHHHHHHHHHHHH-
--HHHHHHHHHHHHHHHHT-
--HHHHHHHHHHHHHHHHH-
--HHHHHHHHHHHHHHHHH-
--HHHHHHHHHHHHHHHTT-
--HHHHHHHHHHHHHHHHT-
--HHHHHHHHHHHHHHHHH-
--HHHHHHHHHHHHHHHHH-
--HHHHHHHHHHHHHHHHT-
--HHHHHHHHHHHHHHHHH-
--HHHHHHHHHHHHHHHHH-
--HHHHHHHHHHHHHHHHH-
--HHHHHHHHHHHHHHHTT-
--HHHHHHHHHHHHHHHHH-
--HHHHHHHHHHHHHHHHH-
--HHHHHHHHHHHHHHHTT-
--HHHHHHHHHHHHHHHTT-
--HHHHHHHHHHHHHHHTT-
--HHHHHHHHHHHHHHHHH-
--HHHHHHHHHHHHHHHHH-
--HHHHHHHHHHHHHHHHH-
--HHHHHHHHHHHHHHHHH-
--HHHHHHHHHHHHHHTT--
--HHHHHHHHHHHHHHHHH-
--HHHHHHHHHHHHHHHHT-
--HHHHHHHHHHHHHHHHT-
--HHHHHHHHHHHHHHHH--
--HHHHHHHHHHHHHHHHT-
--HHHHHHHHHHHHHHHHT-
--HHHHHHHHHHHHHHHTT-
--HHHHHHHHHHHHHHHTT-
--HHHHHHHHHHHHHHHHH-
--HHHHHHHHHHHHHHHTT-
--HHHHHHHHHHHHHHHHT-
--HHHHHHHHHHHHHHHTT-
--HHHHHHHHHHHHHHT---
--HHHHHHHHHHHHHHTS--
--HHHHHHHHHHHHHHTT--
--HHHHHHHHHHHHHHTT--
--HHHHHHHHHHHHHHH---
--HHHHHHHHHHHHHTTS--
--HHHHHHHHHHHHHHTT--
--HHHHHHHHHHHHHHHT--
--HHHHHHHHHHHHHHHT--
--HHHHHHHHHHHHHHHT--
--HHHHHHHHHHHHHHHS--
--HHHHHHHHHHHHHHHT--
--HHHHHHHHHHHHHHT---
--HHHHHHHHHHHHHHT---
--HHHHHHHHHHHHHHHT--
--HHHHHHHHHHHHHHTT--
--HHHHHHHHHHHHHHT---
--SHHHHHHHHHHHHTT---
--SHHHHHHHHHHHHHHTT-
--HHHHHHHHHHHHHHHTT-
--HHHHHHHHHHHHHHHTT-
--HHHHHHHHHHHHHHHTT-
--HHHHHHHHHHHHHHHH--
--HHHHHHHHHHHHHHHHT-
--HHHHHHHHHHHHHHHHH-
--HHHHHHHHHHHHHHHTT-
--HHHHHHHHHHHHHHHTT-
--HHHHHHHHHHHHHHHHH-
--HHHHHHHHHHHHHHHTT-
--HHHHHHHHHHHHHHHHT-
--HHHHHHHHHHHHHHHTT-
--HHHHHHHHHHHHHHHH--
--HHHHHHHHHHHHHHHHH-
--HHHHHHHHHHHHHHHTT-
--HHHHHHHHHHHHHHHTT-
--HHHHHHHHHHHHHHTTT-
--HHHHHHHHHHHHHHHHH-
--HHHHHHHHHHHHHHHHH-
--HHHHHHHHHHHHHHHHH-
--HHHHHHHHHHHHHHTTT-
--HHHHHHHHHHHHHHHHH-
--HHHHHHHHHHHHHHHTT-
--HHHHHHHHHHHHHHTTT-
--HHHHHHHHHHHHHHHTT-
--HHHHHHHHHHHHHHHHH-
--HHHHHHHHHHHHHHHHH-
--HHHHHHHHHHHHHHHHH-
--HHHHHHHHHHHHHHTTT-
--HHHHHHHHHHHHHHHHH-
--HHHHHHHHHHHHHHHHH-
--HHHHHHHHHHHHHHHTT-
--HHHHHHHHHHHHHHHTT-
--HHHHHHHHHHHHHHHHH-
--HHHHHHHHHHHHHHHHH-
--HHHHHHHHHHHHHHHTT-
--HHHHHHHHHHHHHHHHH-
--HHHHHHHHHHHHHHHHH-
--HHHHHHHHHHHHHHHHH-
--HHHHHHHHHHHHTHHHH-
--HHHHHHHHHHHHHHHTT-
--HHHHHHHHHHHHHHHHH-
--HHHHHHHHHHHHHHHHH-
--HHHHHHHHHHHHHHHHH-
--HHHHHHHHHHHHHHHHH-
--HHHHHHHHHHHHHHHHH-
--HHHHHHHHHHHHHHHTT-
--HHHHHHHHHHHHHHTTT-
--HHHHHHHHHHHHHHHHH-
--HHHHHHHHHHHHHHHTT-
--HHHHHHHHHHHHHHHTT-
--HHHHHHHHHHHHHHHHH-
--HHHHHHHHHHHHHHHTT-
--HHHHHHHHHHHHHHHHH-
--HHHHHHHHHHHHHHHHT-
--HHHHHHHHHHHHHHHH--
--HHHHHHHHHHHHHHHTT-
--HHHHHHHHHHHHHHHHH-
--HHHHHHHHHHHHHHHHH-
--HHHHHHHHHHHHHHHHH-
--HHHHHHHHHHHHHHHHH-
--HHHHHHHHHHHHHHHHH-
--HHHHHHHHHHHHHHHHT-
--HHHHHHHHHHHHHHHHH-
--HHHHHHHHHHHHHHHHH-
--HHHHHHHHHHHHHHHHH-
--HHHHHHHHHHHHHHHTT-
--HHHHHHHHHHHHHHHHH-
--HHHHHHHHHHHHHHHHH-
--HHHHHHHHHHHHHHHT--
--HHHHHHHHHHHHHHHTT-
--HHHHHHHHHHHHHHHTT-
--HHHHHHHHHHHHHHTT--
--HHHHHHHHHHHHHHHTT-
--HHHHHHHHHHHHHHHT--
--HHHHHHHHHHHHHHHT--
--HHHHHHHHHHHHHHHH--
--HHHHHHHHHHHHHHHT--
--HHHHHHHHHHHHHHTT--
--HHHHHHHHHHHHHHHT--
--HHHHHHHHHHHHHHHH--
--HHHHHHHHHHHHHHTT--
--HHHHHHHHHHHHHHTT--
--HHHHHHHHHHHHHHHH--
--HHHHHHHHHHHHHHHH--
--HHHHHHHHHHHHHHHT--
--HHHHHHHHHHHHHHHH--
--HHHHHHHHHHHHHHHH--
--HHHHHHHHHHHHHHTT--
--HHHHHHHHHHHHHHHH--
--HHHHHHHHHHHHHHTT--
--HHHHHHHHHHHHHHHH--
--HHHHHHHHHHHHHHTT--
--HHHHHHHHHHHHHHTT--
--HHHHHHHHHHHHHGGG--
--HHHHHHHHHHHHHHTT--
--HHHHHHHHHHHHHTTT--
--HHHHHHHHHHHHHTTT--
--TTHHHHHHHHHHHTTS--
--HHHHHHHHHHHHHHTS--
--HHHHHHHHHHHHHHTT--
--HHHHHHHHHHHHHHHH--
--HHHHHHHHHHHHHHTT--
--HHHHHHHHHHHHHHHH--
--HHHHHHHHHHHHHHHH--
--HHHHHHHHHHHHHHTT--
--HHHHHHHHHHHHHHHH--
--HHHHHHHHHHHHHHHH--
--HHHHHHHHHHHHHHHT--
--HHHHHHHHHHHHHHHH--
--HHHHHHHHHHHHHHHH--
--HHHHHHHHHHHHHHHT--
--HHHHHHHHHHHHHHHT--
--HHHHHHHHHHHHHHTT--
--HHHHHHHHHHHHHHHT--
--HHHHHHHHHHHHHHHT--
--HHHHHHHHHHHHHHHT--
--HHHHHHHHHHHHHHHH--
--HHHHHHHHHHHHHHHH--
--HHHHHHHHHHHHHHHH--
--HHHHHHHHHHHHHHHH--
--HHHHHHHHHHHHHHHH--
--HHHHHHHHHHHHHHHH--
--HHHHHHHHHHHHHHHH--
--HHHHHHHHHHHHHHHH--
--HHHHHHHHHHHHHHTT--
--HHHHHHHHHHHHHHTT--
--HHHHHHHHHHHHHHHH--
--HHHHHHHHHHHHHHTS--
--HHHHHHHHHHHHHHTT--
--HHHHHHHHHHHHHTTS--
--HHHHHHHHHHHHHTTT--
--HHHHHHHHHHHHHHHH--
--HHHHHHHHHHHHHHTT--
--HHHHHHHHHHHHHHHH--
--HHHHHHHHHHHHHHHT--
--HHHHHHHHHHHHHHTT--
--HHHHHHHHHHHHHHHH--
--HHHHHHHHHHHHHHHT--
--HHHHHHHHHHHHHHHH--
--HHHHHHHHHHHHHHHH--
--HHHHHHHHHHHHHHHH--
--HHHHHHHHHHHHHHHT--
--HHHHHHHHHHHHHHHT--
--HHHHHHHHHHHHHHHH--
--HHHHHHHHHHHHHHHH--
--HHHHHHHHHHHHHHTT--
--HHHHHHHHHHHHHHTT--
--HHHHHHHHHHHHHHTS--
--HHHHHHHHHHHHHHTT--
--HHHHHHHHHHHHHHTT--
--HHHHHHHHHHHHHHTT--
--HHHHHHHHHHHHHHTS--
--HHHHHHHHHHHHHHTT--
--HHHHHHHHHHHHHHTT--
--HHHHHHHHHHHHHHHT--
--HHHHHHHHHHHHHHTT--
--HHHHHHHHHHHHHHHH--
--HHHHHHHHHHHHHHHH--
--HHHHHHHHHHHHHHHH--
--HHHHHHHHHHHHHHHS--
--HHHHHHHHHHHHHHHH--
--HHHHHHHHHHHHHHHH--
--HHHHHHHHHHHHHHHHT-
--HHHHHHHHHHHHHHHTT-
--HHHHHHHHHHHHHHHH--
--HHHHHHHHHHHHHHHHT-
--HHHHHHHHHHHHHHHTT-
--HHHHHHHHHHHHHHTTT-
--HHHHHHHHHHHHHHTTT-
--HHHHHHHHHHHHHHTTT-
--HHHHHHHHHHHHHHHHH-
--HHHHHHHHHHHHHHHHH-
--HHHHHHHHHHHHHHHHH-
--HHHHHHHHHHHHHHHH--
--HHHHHHHHHHHHHHHHH-
--HHHHHHHHHHHHHHHHH-
--HHHHHHHHHHHHHHHHH-
--HHHHHHHHHHHHHHHH--
--HHHHHHHHHHHHHHHHT-
--HHHHHHHHHHHHHHTT--
--HHHHHHHHHHHHHHHHH-
--HHHHHHHHHHHHHHTT--
--HHHHHHHHHHHHHHHHH-
--HHHHHHHHHHHHHHHTT-
--HHHHHHHHHHHHHHHTT-
--HHHHHHHHHHHHHHHHH-
--HHHHHHHHHHHHHHHHH-
--HHHHHHHHHHHHHHHTT-
--HHHHHHHHHHHHHHHTT-
--HHHHHHHHHHHHHHHTT-
--HHHHHHHHHHHHHHHTT-
--HHHHHHHHHHHHHHHTT-
--HHHHHHHHHHHHHHHHH-
--HHHHHHHHHHHHHHHHH-
--HHHHHHHHHHHHHHHHH-
--HHHHHHHHHHHHHHHHH-
--GGGTHHHHHHHHHHHHT-
--GGGTHHHHHHHHHHHHH-
--HHHHHHHHHHHHHHHHH-
--HHHHHHHHHHHHHHHHH-
--HHHHHHHHHHHHHHHHT-
--HHHHHHHHHHHHHHHTT-
--HHHHHHHHHHHHHHHHH-
--HHHHHHHHHHHHHHHHH-
--HHHHHHHHHHHHHHHTT-
--HHHHHHHHHHHHHHHTT-
--HHHHHHHHHHHHHHHHH-
--HHHHHHHHHHHHHHHHH-
--HHHHHHHHHHHHHHHHH-
--HHHHHHHHHHHHHHHHH-
--HHHHHHHHHHHHHHHHH-
--HHHHHHHHHHHHHHHHH-
--HHHHHHHHHHHHHHHHH-
--HHHHHHHHHHHHHHTTT-
--HHHHHHHHHHHHHHHHH-
--HHHHHHHHHHHHHHHTT-
--HHHHHHHHHHHHHHHTT-
--HHHHHHHHHHHHHHHTT-
--HHHHHHHHHHHHHHHTT-
--HHHHHHHHHHHHHHHTT-
--HHHHHHHHHHHHHHHHT-
--HHHHHHHHHHHHHHHH--
--HHHHHHHHHHHHHHTT--
--HHHHHHHHHHHHHHTT--
--HHHHHHHHHHHHHHHH--
--HHHHHHHHHHHHHHHH--
--HHHHHHHHHHHHHHHH--
--HHHHHHHHHHHHHHHH--
--HHHHHHHHHHHHHHHH--
--HHHHHHHHHHHHHTTT--
--HHHHHHHHHHHHHHHT--
--HHHHHHHHHHHHHHHH--
--HHHHHHHHHHHHHHTT--
--HHHHHHHHHHHHHHHH--
--HHHHHHHHHHHHHHTT--
--HHHHHHHHHHHHHHHT--
--HHHHHHHHHHHHHHTT--
--HHHHHHHHHHHHHHHT--
--HHHHHHHHHHHHHHHH--
--HHHHHHHHHHHHHHHH--
--HHHHHHHHHHHHHHTT--
--HHHHHHHHHHHHHHTT--
--HHHHHHHHHHHHHHTT--
--HHHHHHHHHHHHHHTT--
--HHHHHHHHHHHHHHHT--
--HHHHHHHHHHHHHHTS--
--HHHHHHHHHHHHHHHT--
--HHHHHHHHHHHHHHTT--
--HHHHHHHHHHHHHHHT--
--HHHHHHHHHHHHHHHH--
--HHHHHHHHHHHHHHTT--
--HHHHHHHHHHHHHHHH--
--HHHHHHHHHHHHHHHS--
--HHHHHHHHHHHHHHTT--
--HHHHHHHHHHHHHHHH--
--HHHHHHHHHHHHHHHH--
--HHHHHHHHHHHHHHHH--
--HHHHHHHHHHHHHHHTT-
--HHHHHHHHHHHHHHHHT-
--HHHHHHHHHHHHHHTT--
--HHHHHHHHHHHHHHHH--
--HHHHHHHHHHHHHHHH--
--HHHHHHHHHHHHHHHH--
--HHHHHHHHHHHHHHHHH-
--HHHHHHHHHHHHHHHHT-
--HHHHHHHHHHHHHHHH--
--HHHHHHHHHHHHHHHH--
--HHHHHHHHHHHHHHHHT-
--HHHHHHHHHHHHHHHH--
--HHHHHHHHHHHHHHHHT-
--HHHHHHHHHHHHHHHH--
--HHHHHHHHHHHHHHHTT-
--HHHHHHHHHHHHHHHT--
--HHHHHHHHHHHHHHHH--
--HHHHHHHHHHHHHHHHT-
--HHHHHHHHHHHHHHHHT-
--HHHHHHHHHHHHHHHHT-
--HHHHHHHHHHHHHHHHT-
--TTHHHHHHHHHHHHTT--
--HHHHHHHHHHHHHHHHT-
--HHHHHHHHHHHHHHHT--
--HHHHHHHHHHHHHHHHT-
--HHHHHHHHHHHHHHHH--
--HHHHHHHHHHHHHHHH--
--HHHHHHHHHHHHHHHH--
--HHHHHHHHHHHHHHHH--
--HHHHHHHHHHHHHHHT--
--HHHHHHHHHHHHHHHH--
--HHHHHHHHHHHHHHHHT-
--HHHHHHHHHHHHHHHHH-
--HHHHHHHHHHHHHHHHT-
--HHHHHHHHHHHHHHHHT-
--HHHHHHHHHHHHHHHTT-
--HHHHHHHHHHHHHHHHH-
--HHHHHHHHHHHHHHHHH-
--HHHHHHHHHHHHHHHHH-
--HHHHHHHHHHHHHHHHH-
--HHHHHHHHHHHHHHHTT-
--HHHHHHHHHHHHHHHHT-
--HHHHHHHHHHHHHHHHT-
--HHHHHHHHHHHHHHHHT-
--HHHHHHHHHHHHHHHH--
--HHHHHHHHHHHHHHHTT-
--HHHHHHHHHHHHHHHTT-
--HHHHHHHHHHHHHHHHH-
--HHHHHHHHHHHHHHHHH-
--HHHHHHHHHHHHHHHHH-
--HHHHHHHHHHHHHHHHH-
--HHHHHHHHHHHHHHHTT-
--HHHHHHHHHHHHHHHTT-
--HHHHHHHHHHHHHHHTT-
--HHHHHHHHHHHHHHHTT-
--HHHHHHHHHHHHHHHHT-
--HHHHHHHHHHHHHHHHT-
--HHHHHHHHHHHHHHHHH-
--HHHHHHHHHHHHHHHHH-
--HHHHHHHHHHHHHHHTT-
--HHHHHHHHHHHHHHHHH-
--HHHHHHHHHHHHHHHHH-
--HHHHHHHHHHHHHHHHH-
--HHHHHHHHHHHHHHHHH-
--HHHHHHHHHHHHHHHHH-
--HHHHHHHHHHHHHHHHH-
--HHHHHHHHHHHHHHHHH-
--HHHHHHHHHHHHHHHHH-
--HHHHHHHHHHHHHHHTT-
--HHHHHHHHHHHHHHHHH-
--HHHHHHHHHHHHHHHHH-
--HHHHHHHHHHHHHHHHH-
--HHHHHHHHHHHHHHHTT-
--HHHHHHHHHHHHHHHHT-
--HHHHHHHHHHHHHHTT--
--HHHHHHHHHHHHHTTT--
--HHHHHHHHHHHHHHHH--
--HHHHHHHHHHHHHHTT--
--HHHHHHHHHHHHHHHTT-
--HHHHHHHHHHHHHHT---
--HHHHHHHHHHHHHHHS--
--HHHHHHHHHHHHHHTT--
--HHHHHHHHHHHHHHHHT-
--HHHHHHHHHHHHHHHTT-
--HHHHHHHHHHHHHHHHT-
--HHHHHHHHHHHHHHHTT-
--HHHHHHHHHHHHHHHHT-
--HHHHHHHHHHHHHHHHT-
--HHHHHHHHHHHHHHHHH-
--HHHHHHHHHHHHHHHHT-
--HHHHHHHHHHHHHHHHH-
--HHHHHHHHHHHHHHHHH-
--HHHHHHHHHHHHHHHHH-
--HHHHHHHHHHHHHHHH--
--HHHHHHHHHHHHHHHH--
--HHHHHHHHHHHHHHHHT-
--HHHHHHHHHHHHHHHHH-
--HHHHHHHHHHHHHHHH--
--HHHHHHHHHHHHHHHHT-
--HHHHHHHHHHHHHHHH--
--HHHHHHHHHHHHHHHHT-
--HHHHHHHHHHHHHHHHH-
--HHHHHHHHHHHHHHHTT-
--HHHHHHHHHHHHHHHHT-
--HHHHHHHHHHHHHHHHH-
--HHHHHHHHHHHHHHHHH-
--HHHHHHHHHHHHHHHHH-
--HHHHHHHHHHHHHHHHT-
--HHHHHHHHHHHHHHHHH-
--HHHHHHHHHHHHHHHHH-
--HHHHHHHHHHHHHHHHH-
--HHHHHHHHHHHHHHHHH-
--HHHHHHHHHHHHHHHHH-
--HHHHHHHHHHHHHHHHH-
--HHHHHHHHHHHHHHHHH-
--HHHHHHHHHHHHHHHHT-
--HHHHHHHHHHHHHHHHH-
--HHHHHHHHHHHHHHTTT-
--HHHHHHHHHHHHHHTT--
--HHHHHHHHHHHHHHTT--
--HHHHHHHHHHHHHHHTT-
--HHHHHHHHHHHHHHHHH-
--HHHHHHHHHHHHHHHHT-
--HHHHHHHHHHHHHHHTT-
--HHHHHHHHHHHHHHHTT-
--HHHHHHHHHHHHHHHHH-
--HHHHHHHHHHHHHHHHH-
--HHHHHHHHHHHHHHHTT-
--HHHHHHHHHHHHHHTTT-
--HHHHHHHHHHHHHHTTT-
--HHHHHHHHHHHHHHHTT-
--HHHHHHHHHHHHHHHHH-
--HHHHHHHHHHHHHHHHT-
--HHHHHHHHHHHHHHHHT-
--HHHHHHHHHHHHHHHH--
--HHHHHHHHHHHHHHHHT-
--HHHHHHHHHHHHHHHHH-
--HHHHHHHHHHHHHHHH--
--TTHHHHHHHHHHHHHTT-
--TTHHHHHHHHHHHHHTT-
--HHHHHHHHHHHHHHHTT-
--HHHHHHHHHHHHHHHTT-
--HHHHHHHHHHHHHHHTT-
--HHHHHHHHHHHHHHHTT-
--HHHHHHHHHHHHHHHHH-
--HHHHHHHHHHHHHHHHT-
--HHHHHHHHHHHHHHHHH-
--HHHHHHHHHHHHHHHHT-
--HHHHHHHHHHHHHHHTT-
--HHHHHHHHHHHHHHHHT-
--HHHHHHHHHHHHHHHHT-
--HHHHHHHHHHHHHHHHT-
--HHHHHHHHHHHHHHHHH-
--HHHHHHHHHHHHHHHHH-
--HHHHHHHHHHHHHHHHT-
--HHHHHHHHHHHHHHHHT-
--HHHHHHHHHHHHHHHTT-
--HHHHHHHHHHHHHHHHT-
--HHHHHHHHHHHHHHHHT-
--HHHHHHHHHHHHHHHHT-
--HHHHHHHHHHHHHHHTT-
--HHHHHHHHHHHHHHHH--
--HHHHHHHHHHHHHHHTT-
--HHHHHHHHHHHHHHHTT-
--HHHHHHHHHHHHHHHH--
--HHHHHHHHHHHHHHHTT-
--HHHHHHHHHHHHHHHHT-
--HHHHHHHHHHHHHHHTT-
--HHHHHHHHHHHHHHHHH-
--HHHHHHHHHHHHHHHTT-
--HHHHHHHHHHHHHHHHT-
--HHHHHHHHHHHHHHHHH-
--HHHHHHHHHHHHHHHHT-
--HHHHHHHHHHHHHHHHH-
--HHHHHHHHHHHHHHHHH-
--HHHHHHHHHHHHHHHHH-
--HHHHHHHHHHHHHHHHH-
--HHHHHHHHHHHHHHHHH-
--HHHHHHHHHHHHHHHTT-
--HHHHHHHHHHHHHHHHH-
--HHHHHHHHHHHHHHHHH-
--HHHHHHHHHHHHHHHTT-
--HHHHHHHHHHHHHHHHH-
--HHHHHHHHHHHHHHHHT-
--HHHHHHHHHHHHHHHHT-
--HHHHHHHHHHHHHHHHT-
--HHHHHHHHHHHHHHHH--
--HHHHHHHHHHHHHHHHH-
--HHHHHHHHHHHHHHHHH-
--HHHHHHHHHHHHHHHH--
--HHHHHHHHHHHHHHHH--
--HHHHHHHHHHHHHHHH--
--HHHHHHHHHHHHHHHH--
--HHHHHHHHHHHHHHHH--
--HHHHHHHHHHHHHHTT--
--HHHHHHHHHHHHHHHT--
--HHHHHHHHHHHHHHHTT-
--HHHHHHHHHHHHHHHH--
--HHHHHHHHHHHHHHHTT-
--HHHHHHHHHHHHHHHTT-
--HHHHHHHHHHHHHHHHT-
--HHHHHHHHHHHHHHHHH-
--HHHHHHHHHHHHHHHHH-
--HHHHHHHHHHHHHHHHH-
--HHHHHHHHHHHHHHHHH-
--HHHHHHHHHHHHHHHHH-
--HHHHHHHHHHHHHHHTT-
--HHHHHHHHHHHHHHHHT-
--HHHHHHHHHHHHHHHHT-
--HHHHHHHHHHHHHHHTT-
--HHHHHHHHHHHHHHTT--
--HHHHHHHHHHHHHHHHH-
--HHHHHHHHHHHHHHHHH-
--HHHHHHHHHHHHHHHTT-
--HHHHHHHHHHHHHHHTT-
--HHHHHHHHHHHHHHHHH-
--HHHHHHHHHHHHHHHHH-
--HHHHHHHHHHHHHHHHT-
--HHHHHHHHHHHHHHHHT-
--HHHHHHHHHHHHHHHHT-
--HHHHHHHHHHHHHHHHH-
--HHHHHHHHHHHHHHHHH-
--HHHHHHHHHHHHHHHH--
--HHHHHHHHHHHHHHHHT-
--HHHHHHHHHHHHHHHHH-
--HHHHHHHHHHHHHHHHH-
--HHHHHHHHHHHHHHHTT-
--HHHHHHHHHHHHHHHHT-
--HHHHHHHHHHHHHHHHH-
--HHHHHHHHHHHHHHHHH-
--HHHHHHHHHHHHHHHHH-
--HHHHHHHHHHHHHHHHH-
--HHHHHHHHHHHHHHHHH-
--HHHHHHHHHHHHHHHHH-
--HHHHHHHHHHHHHHTTT-
--HHHHHHHHHHHHHHHTT-
--HHHHHHHHHHHHHHHTT-
--HHHHHHHHHHHHHHTTT-
--HHHHHHHHHHHHHHHHH-
--HHHHHHHHHHHHHHHHH-
--HHHHHHHHHHHHHHHTT-
--HHHHHHHHHHHHHHHTT-
--HHHHHHHHHHHHHHHHH-
--HHHHHHHHHHHHHHHTT-
--HHHHHHHHHHHHHHHHH-
--HHHHHHHHHHHHHHHHT-
--HHHHHHHHHHHHHHHHH-
--HHHHHHHHHHHHHHHHH-
--HHHHHHHHHHHHHHHH--
--HHHHHHHHHHHHHHHHH-
--HHHHHHHHHHHHHHHHH-
--HHHHHHHHHHHHHHHTT-
--HHHHHHHHHHHHHHHTT-
--HHHHHHHHHHHHHHHH--
--HHHHHHHHHHHHHHHHH-
--HHHHHHHHHHHHHHHHH-
--HHHHHHHHHHHHHHHTT-
--HHHHHHHHHHHHHHHHH-
--HHHHHHHHHHHHHHHTT-
--HHHHHHHHHHHHHHHHT-
--HHHHHHHHHHHHHHTT--
--HHHHHHHHHHHHHHHTT-
--HHHHHHHHHHHHHHHHH-
--HHHHHHHHHHHHHHHH--
--HHHHHHHHHHHHHHHH--
--HHHHHHHHHHHHHHHHH-
--HHHHHHHHHHHHHHHTT-
--HHHHHHHHHHHHHHHH--
--HHHHHHHHHHHHHHHHT-
--HHHHHHHHHHHHHHHTT-
--HHHHHHHHHHHHHHHH--
--HHHHHHHHHHHHHHHT--
--HHHHHHHHHHHHHHHTT-
--HHHHHHHHHHHHHHHTT-
--HHHHHHHHHHHHHHHTT-
--HHHHHHHHHHHHHHHTT-
--HHHHHHHHHHHHHHHTT-
--HHHHHHHHHHHHHHHHH-
--HHHHHHHHHHHHHHHTT-
--HHHHHHHHHHHHHHHTT-
--HHHHHHHHHHHHHHTT--
--HHHHHHHHHHHHHHHHH-
--HHHHHHHHHHHHHHHHH-
--HHHHHHHHHHHHHHHTT-
--HHHHHHHHHHHHHHHTT-
--HHHHHHHHHHHHHHHHH-
--HHHHHHHHHHHHHHHTT-
--HHHHHHHHHHHHHHHT--
--HHHHHHHHHHHHHHTTT-
--SHHHHHHHHHHHHHHTT-
--HHHHHHHHHHHHHHHHT-
--HHHHHHHHHHHHHHHH--
--HHHHHHHHHHHHHHHHT-
--HHHHHHHHHHHHHHHTT-
--HHHHHHHHHHHHHHHTT-
--HHHHHHHHHHHHHHHHH-
--HHHHHHHHHHHHHHHHH-
--HHHHHHHHHHHHHHHHH-
--HHHHHHHHHHHHHHHHH-
--HHHHHHHHHHHHHHHHT-
--HHHHHHHHHHHHHHHHH-
--HHHHHHHHHHHHHHHTT-
--HHHHHHHHHHHHHHHHH-
--HHHHHHHHHHHHHHHHT-
--HHHHHHHHHHHHHHHHH-
--HHHHHHHHHHHHHHHTT-
--HHHHHHHHHHHHHHHHH-
--HHHHHHHHHHHHHHHHH-
--HHHHHHHHHHHHHHHHH-
--HHHHHHHHHHHHHHHHH-
--HHHHHHHHHHHHHHHHH-
--HHHHHHHHHHHHHHHHH-
--HHHHHHHHHHHHHHHHH-
--HHHHHHHHHHHHHHHHH-
--HHHHHHHHHHHHHHHHH-
--HHHHHHHHHHHHHHHHH-
--HHHHHHHHHHHHHHHHH-
--HHHHHHHHHHHHHHHHH-
--HHHHHHHHHHHHHHHTT-
--HHHHHHHHHHHHHHHHH-
--HHHHHHHHHHHHHHHHH-
--HHHHHHHHHHHHHHHHH-
--HHHHHHHHHHHHHHHHT-
--HHHHHHHHHHHHHHHHH-
--HHHHHHHHHHHHHHHHT-
--HHHHHHHHHHHHHHHTT-
--HHHHHHHHHHHHHHHHH-
--HHHHHHHHHHHHHHHHH-
--HHHHHHHHHHHHHHHHH-
--HHHHHHHHHHHHHHHHT-
--HHHHHHHHHHHHHHHHT-
--HHHHHHHHHHHHHHHHT-
--HHHHHHHHHHHHHHHHH-
--HHHHHHHHHHHHHHHHH-
--HHHHHHHHHHHHHHHHT-
--HHHHHHHHHHHHHHHHH-
--HHHHHHHHHHHHHHHHH-
--HHHHHHHHHHHHHHHHT-
--HHHHHHHHHHHHHHHHT-
--HHHHHHHHHHHHHHHTT-
--HHHHHHHHHHHHHHHHT-
--HHHHHHHHHHHHHHHTT-
--HHHHHHHHHHHHHHHTT-
--HHHHHHHHHHHHHHHTT-
--HHHHHHHHHHHHHHHHH-
--HHHHHHHHHHHHHHTTT-
--HHHHHHHHHHHHHHHHH-
--HHHHHHHHHHHHHHHHH-
--HHHHHHHHHHHHHHHTT-
--HHHHHHHHHHHHHHHTT-
--HHHHHHHHHHHHHHHHH-
--HHHHHHHHHHHHHHHHT-
--HHHHHHHHHHHHHHHHH-
--HHHHHHHHHHHHHHHHT-
--HHHHHHHHHHHHHHHTT-
--HHHHHHHHHHHHHHHHH-
--HHHHHHHHHHHHHHHHH-
--HHHHHHHHHHHHHHHTT-
--HHHHHHHHHHHHHHHHH-
--HHHHHHHHHHHHHHHHH-
--HHHHHHHHHHHHHHHHH-
--HHHHHHHHHHHHHHHHH-
--HHHHHHHHHHHHHHHHH-
--HHHHHHHHHHHHHHHHH-
--HHHHHHHHHHHHHHHHH-
--HHHHHHHHHHHHHHHHT-
--HHHHHHHHHHHHHHHHT-
--HHHHHHHHHHHHHHHHH-
--HHHHHHHHHHHHHHHHH-
--HHHHHHHHHHHHHHHHH-
--HHHHHHHHHHHHHHHHH-
--HHHHHHHHHHHHHHHH--
--HHHHHHHHHHHHHTTT--
--HHHHHHHHHHHHHHHT--
--HHHHHHHHHHHHHHTT--
--HHHHHHHHHHHHHHHTT-
--HHHHHHHHHHHHHHHHT-
--HHHHHHHHHHHHHHHHT-
--HHHHHHHHHHHHHHHT--
--HHHHHHHHHHHHHHHHH-
--HHHHHHHHHHHHHHHHH-
--HHHHHHHHHHHHHHHHH-
--HHHHHHHHHHHHHHHHH-
--HHHHHHHHHHHHHHHTT-
--HHHHHHHHHHHHHHHTT-
--HHHHHHHHHHHHHHHHH-
--HHHHHHHHHHHHHHHHT-
--HHHHHHHHHHHHHHHHH-
--HHHHHHHHHHHHHHHHH-
--HHHHHHHHHHHHHHHHH-
--HHHHHHHHHHHHHHHHT-
--HHHHHHHHHHHHHHHTT-
--HHHHHHHHHHHHHHHTT-
--HHHHHHHHHHHHHHHHH-
--HHHHHHHHHHHHHHHHH-
--HHHHHHHHHHHHHHHHH-
--HHHHHHHHHHHHHHHHH-
--HHHHHHHHHHHHHHHHH-
--HHHHHHHHHHHHHHHT--
--HHHHHHHHHHHHHHHTT-
--HHHHHHHHHHHHHHHTT-
--HHHHHHHHHHHHHHGGG-
--HHHHHHHHHHHHHHHHT-
--HHHHHHHHHHHHHHHHT-
--HHHHHHHHHHHHHHHHT-
--HHHHHHHHHHHHHHHHT-
--HHHHHHHHHHHHHHHHH-
--HHHHHHHHHHHHHHHHT-
--HHHHHHHHHHHHHHHHH-
--HHHHHHHHHHHHHHHHH-
--HHHHHHHHHHHHHHHHH-
--HHHHHHHHHHHHHHHH--
--HHHHHHHHHHHHHHHTT-
--HHHHHHHHHHHHHHHHT-
--HHHHHHHHHHHHHHHHH-
--HHHHHHHHHHHHHHHTT-
--HHHHHHHHHHHHHHHHH-
--HHHHHHHHHHHHHHHHH-
--HHHHHHHHHHHHHHHHH-
--HHHHHHHHHHHHHHHHH-
--HHHHHHHHHHHHHHHHT-
--HHHHHHHHHHHHHHHHT-
--HHHHHHHHHHHHHHHHH-
--HHHHHHHHHHHHHHHHT-
--HHHHHHHHHHHHHHHHT-
--HHHHHHHHHHHHHHHHT-
--HHHHHHHHHHHHHHHHH-
--HHHHHHHHHHHHHHHHH-
--HHHHHHHHHHHHHHHHH-
--HHHHHHHHHHHHHHHHH-
--TTHHHHHHHHHHHHHTT-
--HHHHHHHHHHHHHHGGG-
--HHHHHHHHHHHHHHGGG-
--HHHHHHHHHHHHHHHHH-
--HHHHHHHHHHHHHHHHH-
--HHHHHHHHHHHHHHHTT-
--HHHHHHHHHHHHHHHHH-
--HHHHHHHHHHHHHHHHH-
--HHHHHHHHHHHHHHHHH-
--HHHHHHHHHHHHHHHHH-
--HHHHHHHHHHHHHHHHT-
--HHHHHHHHHHHHHHHTT-
--HHHHHHHHHHHHHHHHH-
--HHHHHHHHHHHHHHHHT-
--HHHHHHHHHHHHHHHTT-
--HHHHHHHHHHHHHHHTT-
--HHHHHHHHHHHHHHHS--
--HHHHHHHHHHHHHHHTT-
--HHHHHHHHHHHHHHHHT-
--HHHHHHHHHHHHHHHT--
--HHHHHHHHHHHHHHHHH-
--HHHHHHHHHHHHHHHHH-
--HHHHHHHHHHHHHHHHH-
--HHHHHHHHHHHHHHHHH-
--HHHHHHHHHHHHHHHHH-
--HHHHHHHHHHHHHHHHH-
--HHHHHHHHHHHHHHHHH-
--HHHHHHHHHHHHHHHHH-
--SHHHHHHHHHHHHHHHH-
--TTHHHHHHHHHHHHHHH-
--SSHHHHHHHHHHHHHHH-
--TTHHHHHHHHHHHHHHT-
----HHHHHHHHHHHHHHH-
----HHHHHHHHHHHHHH--
--S-HHHHHHHHHHHHHHH-
--SSHHHHHHHHHHHHHHT-
--TTHHHHHHHHHHHHHHH-
--TTHHHHHHHHHHHHHHT-
--TTHHHHHHHHHHHHHHT-
--TTHHHHHHHHHHHHHHH-
--TTHHHHHHHHHHHHHHH-
--TTHHHHHHHHHHHHHTT-
--TTHHHHHHHHHHHHHHH-
--TTHHHHHHHHHHHHHHT-
--TTHHHHHHHHHHHHHHH-
--TTHHHHHHHHHHHHTT--
--TTHHHHHHHHHHHHHHH-
--TTHHHHHHHHHHHHHH--
--TTHHHHHHHHHHHHHHH-
--TTHHHHHHHHHHHHHHH-
--TTHHHHHHHHHHHHHHT-
--SSHHHHHHHHHHHHHHH-
--TTHHHHHHHHHHHHHHH-
--TTHHHHHHHHHHHHHHH-
--TTHHHHHHHHHHHHHHH-
--TTHHHHHHHHHHHHHHH-
--TTHHHHHHHHHHHHHHH-
--TTHHHHHHHHHHHHHHH-
--TTHHHHHHHHHHHHHHT-
--TTHHHHHHHHHHHHHHT-
--TTHHHHHHHHHHHHHTT-
--TTHHHHHHHHHHHHHHH-
--TTHHHHHHHHHHHHHTT-
--SSHHHHHHHHHHHHHHT-
--TTHHHHHHHHHHHHHHH-
--TTHHHHHHHHHHHHHHH-
--SSHHHHHHHHHHHHHHH-
--SSHHHHHHHHHHHHHHH-
--SSHHHHHHHHHHHHHHH-
--TTHHHHHHHHHHHHHHH-
--HHHHHHHHHHHHHHHHH-
--HHHHHHHHHHHHHHHHT-
--HHHHHHHHHHHHHHHHH-
--HHHHHHHHHHHHHHHHT-
--HHHHHHHHHHHHHHHHH-
--HHHHHHHHHHHHHHHH--
--HHHHHHHHHHHHHHHH--
--HHHHHHHHHHHHHHHHT-
--HHHHHHHHHHHHHHHTT-
--HHHHHHHHHHHHHHHHH-
--HHHHHHHHHHHHHHTT--
--HHHHHHHHHHHHHHHTT-
--HHHHHHHHHHHHHHHHH-
--HHHHHHHHHHHHHHHHH-
--HHHHHHHHHHHHHHHHH-
--HHHHHHHHHHHHHHHHH-
--HHHHHHHHHHHHHHHHT-
--HHHHHHHHHHHHHHHHH-
--HHHHHHHHHHHHHHTTT-
--HHHHHHHHHHHHHHHHH-
--HHHHHHHHHHHHHHHHH-
--HHHHHHHHHHHHHHHHT-
--HHHHHHHHHHHHHHHHH-
--HHHHHHHHHHHHHHHHH-
--HHHHHHHHHHHHHHHHT-
--HHHHHHHHHHHHHHHHH-
--HHHHHHHHHHHHHHHHH-
--THHHHHHHHHHHHHHHH-
--HHHHHHHHHHHHHHHHH-
--HHHHHHHHHHHHHHHHH-
--THHHHHHHHHHHHHHHH-
--SHHHHHHHHHHHHHHHH-
--SHHHHHHHHHHHHHHHH-
---HHHHHHHHHHHHHHHT-
---HHHHHHHHHHHHHHHT-
---HHHHHHHHHHHHHHHH-
---TTHHHHHHHHHHHHHH-
---HHHHHHHHHHHHHHHH-
---HHHHHHHHHHHHHHHH-
---HHHHHHHHHHHHHHHH-
---HHHHHHHHHHHHHHHH-
---HHHHHHHHHHHHHHHH-
---HHHHHHHHHHHHHHHH-
--SHHHHHHHHHHHHHHHH-
---HHHHHHHHHHHHHHHH-
---HHHHHHHHHHHHHHHH-
---HHHHHHHHHHHHHHHH-
---SHHHHHHHHHHHHHHH-
---HHHHHHHHHHHHHHHH-
---HHHHHHHHHHHHHHHH-
---HHHHHHHHHHHHHHHH-
---HHHHHHHHHHHHHHHT-
---HHHHHHHHHHHHHHHH-
---HHHHHHHHHHHHHHHH-
---HHHHHHHHHHHHHHTT-
---HHHHHHHHHHHHHHHH-
---HHHHHHHHHHHHHHHH-
---HHHHHHHHHHHHHHHT-
---HHHHHHHHHHHHHHTT-
---HHHHHHHHHHHHHHH--
---HHHHHHHHHHHHHHT--
---HHHHHHHHHHHHHTT--
---HHHHHHHHHHHHHH---
---HHHHHHHHHHHHHHTT-
---HHHHHHHHHHHHHTT--
---HHHHHHHHHHHHHTT--
---HHHHHHHHHHHHHT---
---HHHHHHHHHHHHHTT--
---HHHHHHHHHHHHHT---
-TTHHHHHHHHHHHHHTS--
-TTHHHHHHHHHHHHHTS--
-TTHHHHHHHHHHHHHTS--
--SHHHHHHHHHHHHHHS--
--SHHHHHHHHHHHHHT---
--SHHHHHHHHHHHHHTT--
-TTHHHHHHHHHHHHHTT--
--SHHHHHHHHHHHHHHHH-
-TTHHHHHHHHHHHHHHHH-
-TTHHHHHHHHHHHHHHHH-
--SHHHHHHHHHHHHHTTT-
-TTHHHHHHHHHHHHHHHH-
--SHHHHHHHHHHHHHTTT-
-TTHHHHHHHHHHHHHTT--
--SHHHHHHHHHHHHHHH--
--SHHHHHHHHHHHHHHH--
-TTHHHHHHHHHHHHHHT--
-TTHHHHHHHHHHHHHHTT-
-TTTTHHHHHHHHHHHHHH-
--STTHHHHHHHHHHHHHH-
-TTTTHHHHHHHHHHHHTT-
-TTHHHHHHHHHHHHHHTT-
-TTHHHHHHHHHHHHHHHT-
-TTHHHHHHHHHHHHHHTT-
-TTHHHHHHHHHHHHHHH--
-TTHHHHHHHHHHHHHHH--
-TTHHHHHHHHHHHHHHS--
-TTHHHHHHHHHHHHHHH--
--SHHHHHHHHHHHHHHH--
-TTHHHHHHHHHHHHHTT--
-TTHHHHHHHHHHHHHHH--
-TTHHHHHHHHHHHHHHH--
-TTHHHHHHHHHHHHHTT--
--SHHHHHHHHHHHHHTT--
--SHHHHHHHHHHHHHHH--
--SHHHHHHHHHHHHHHH--
--SHHHHHHHHHHHHHTT--
--SHHHHHHHHHHHHHHT--
-TTTTHHHHHHHHHHHHH--
--SHHHHHHHHHHHHHTT--
--SHHHHHHHHHHHHHTT--
--SHHHHHHHHHHHHHTS--
--SHHHHHHHHHHHHHHH--
-TTHHHHHHHHHHHHHTT--
--SHHHHHHHHHHHHHHH--
-TTHHHHHHHHHHHHHHH--
-TTHHHHHHHHHHHHHHH--
-TTHHHHHHHHHHHHHHS--
---HHHHHHHHHHHHHTT--
--THHHHHHHHHHHHHTT--
---HHHHHHHHHHHHHHH--
---HHHHHHHHHHHHHTT--
---HHHHHHHHHHHHHHH--
---HHHHHHHHHHHHHHH--
---HHHHHHHHHHHHHTS--
---HHHHHHHHHHHHHHT--
---HHHHHHHHHHHHHTT--
---TTHHHHHHHHHHHHH--
---HHHHHHHHHHHHHHHH-
---HHHHHHHHHHHHHHT--
---HHHHHHHHHHHHHHHT-
---HHHHHHHHHHHHHHH--
---HHHHHHHHHHHHHHHH-
---HHHHHHHHHHHHHHTT-
---HHHHHHHHHHHHHHHH-
---HHHHHHHHHHHHHHTT-
---HHHHHHHHHHHHHTTT-
---HHHHHHHHHHHHHHTT-
---HHHHHHHHHHHHHHTT-
---HHHHHHHHHHHHHHHH-
---HHHHHHHHHHHHHHTT-
---HHHHHHHHHHHHHHHH-
---HHHHHHHHHHHHHHTT-
--HHHHHHHHHHHHHHHHH-
--HHHHHHHHHHHHHHHTT-
--HHHHHHHHHHHHHHHHH-
--HHHHHHHHHHHHHHHHH-
--HHHHHHHHHHHHHHHHH-
--HHHHHHHHHHHHHHHHH-
--HHHHHHHHHHHHHHHHH-
--HHHHHHHHHHHHHHHHT-
--HHHHHHHHHHHHHHHHT-
--HHHHHHHHHHHHHHHT--
--HHHHHHHHHHHHHHHT--
--HHHHHHHHHHHHHHHHT-
--HHHHHHHHHHHHHHHH--
--HHHHHHHHHHHHHHHH--
--HHHHHHHHHHHHHHHHT-
--HHHHHHHHHHHHHHHT--
--HHHHHHHHHHHHHHHHH-
--HHHHHHHHHHHHHHHHH-
--HHHHHHHHHHHHHHHTT-
--HHHHHHHHHHHHHHHTT-
--HHHHHHHHHHHHHHTT--
--HHHHHHHHHHHHHHHH--
--HHHHHHHHHHHHHHHTT-
--HHHHHHHHHHHHHHHT--
--HHHHHHHHHHHHHHHHT-
--HHHHHHHHHHHHHHHH--
--HHHHHHHHHHHHHHHTT-
--HHHHHHHHHHHHHHHH--
--HHHHHHHHHHHHHHHTT-
--HHHHHHHHHHHHHHHTT-
---HHHHHHHHHHHHHHHT-
---HHHHHHHHHHHHHHH--
---HHHHHHHHHHHHHHHH-
---HHHHHHHHHHHHHHHH-
---HHHHHHHHHHHHHHHT-
---HHHHHHHHHHHHHHTT-
---HHHHHHHHHHHHHHHH-
---HHHHHHHHHHHHHTTT-
---HHHHHHHHHHHHHHT--
---HHHHHHHHHHHHHHHH-
---HHHHHHHHHHHHHHT--
---HHHHHHHHHHHHHHTT-
---HHHHHHHHHHHHHHHH-
---HHHHHHHHHHHHHTTT-
---HHHHHHHHHHHHHHHH-
---HHHHHHHHHHHHHHH--
---HHHHHHHHHHHHHHH--
---HHHHHHHHHHHHHTS--
---SHHHHHHHHHHHHHTT-
--SSHHHHHHHHHHHHHHH-
--SHHHHHHHHHHHHHHHH-
--SHHHHHHHHHHHHHHHT-
--HHHHHHHHHHHHHHHTT-
--TTHHHHHHHHHHHHHTT-
--TTHHHHHHHHHHHHHTT-
--HHHHHHHHHHHHHHHHH-
--HHHHHHHHHHHHHHHHH-
--HHHHHHHHHHHHHHHHH-
--HHHHHHHHHHHHHHHTT-
--HHHHHHHHHHHHHHHTT-
--HHHHHHHHHHHHHHHHH-
--HHHHHHHHHHHHHHHHH-
--HHHHHHHHHHHHHHHTT-
--HHHHHHHHHHHHHHHHH-
--HHHHHHHHHHHHHHHHH-
--HHHHHHHHHHHHHHHHH-
--HHHHHHHHHHHHHHHHH-
--HHHHHHHHHHHHHHHHH-
--HHHHHHHHHHHHHHHHH-
--HHHHHHHHHHHHHHHHH-
--HHHHHHHHHHHHHHHTT-
-THHHHHHHHHHHHHHHHH-
--HHHHHHHHHHHHHHHTT-
--TTHHHHHHHHHHHHHH--
--HHHHHHHHHHHHHHHHH-
--HHHHHHHHHHHHHHHHH-
--HHHHHHHHHHHHHHHHH-
--HHHHHHHHHHHHHHHH--
--HHHHHHHHHHHHHHTTT-
--HHHHHHHHHHHHHHHHH-
--HHHHHHHHHHHHHHHHH-
--HHHHHHHHHHHHHHHHH-
--HHHHHHHHHHHHHHHHH-
--HHHHHHHHHHHHHHHHH-
--HHHHHHHHHHHHHHHHT-
--HHHHHHHHHHHHHHHH--
--HHHHHHHHHHHHHHHS--
--HHHHHHHHHHHHHHHHH-
--HHHHHHHHHHHHHHHTT-
--HHHHHHHHHHHHHHHTT-
--HHHHHHHHHHHHHHHHH-
--HHHHHHHHHHHHHHHHH-
--HHHHHHHHHHHHHHHTT-
--HHHHHHHHHHHHHHHHH-
--HHHHHHHHHHHHHHHHH-
--HHHHHHHHHHHHHHHHH-
--HHHHHHHHHHHHHHHTT-
--HHHHHHHHHHHHHHHTT-
--HHHHHHHHHHHHHHHTT-
--HHHHHHHHHHHHHHTTT-
--HHHHHHHHHHHHHHHTT-
--HHHHHHHHHHHHHHHTT-
--HHHHHHHHHHHHHHHHT-
--HHHHHHHHHHHHHHHHH-
--HHHHHHHHHHHHHHHHH-
--HHHHHHHHHHHHHHHH--
--HHHHHHHHHHHHHHHHT-
--HHHHHHHHHHHHHHHHT-
--HHHHHHHHHHHHHHHH--
--HHHHHHHHHHHHHHHH--
--HHHHHHHHHHHHHHHH--
--HHHHHHHHHHHHHHHTT-
-THHHHHHHHHHHHHHHTT-
-HHHHHHHHHHHHHHHHH--
-HHHHHHHHHHHHHHHHT--
-HHHHHHHHHHHHHHHHH--
-HHHHHHHHHHHHHHHTT--
-HHHHHHHHHHHHHHTTT--
-HHHHHHHHHHHHHTTTT--
-HHHHHHHHHHHHHTTTT--
-HHHHHHHHHHHHHHTTT--
-HHHHHHHHHHHHHTSTT--
-HHHHHHHHHHHHHHTTT--
-HHHHHHHHHHHHHHTTT--
-HHHHHHHHHHHHHHHTT--
-HHHHHHHHHHHHHHHHH--
-HHHHHHHHHHHHHHHHH--
-HHHHHHHHHHHHHHHTT--
-HHHHHHHHHHHHHHHTT--
-HHHHHHHHHHHHHHHHT--
-HHHHHHHHHHHHHHHTT--
-HHHHHHHHHHHHHHHHH--
-HHHHHHHHHHHHHHHHH--
-HHHHHHHHHHHHHHTT---
-HHHHHHHHHHHHHHHH---
-HHHHHHHHHHHHHHHHH--
-HHHHHHHHHHHHHHHHT--
-HHHHHHHHHHHHHHHHH--
-HHHHHHHHHHHHHHHHH--
-HHHHHHHHHHHHHHHTT--
-HHHHHHHHHHHHHHHHH--
-HHHHHHHHHHHHHHHHH--
-HHHHHHHHHHHHHHHHH--
-HHHHHHHHHHHHHHHHS--
-HHHHHHHHHHHHHHHHT--
-HHHHHHHHHHHHHHHHT--
-HHHHHHHHHHHHHHHHT--
-HHHHHHHHHHHHHHHTT--
-HHHHHHHHHHHHHHHHT--
-HHHHHHHHHHHHHHHHT--
-HHHHHHHHHHHHHHHHH--
-HHHHHHHHHHHHHHHTT--
-HHHHHHHHHHHHHHHHH--
-HHHHHHHHHHHHHHHHH--
-HHHHHHHHHHHHHHHHH--
-HHHHHHHHHHHHHHHHH--
-HHHHHHHHHHHHHHHHH--
-HHHHHHHHHHHHHHHHH--
-HHHHHHHHHHHHHHTTT--
-HHHHHHHHHHHHHTTTS--
-HHHHHHHHHHHHHHTT---
-HHHHHHHHHHHHHHTT---
-HHHHHHHHHHHHHHHH---
-HHHHHHHHHHHHHHHH---
-HHHHHHHHHHHHHHHH---
-HHHHHHHHHHHHHHTT---
-HHHHHHHHHHHHHHTT---
-HHHHHHHHHHHHHHHH---
-HHHHHHHHHHHHHHHT---
-HHHHHHHHHHHHHHHH---
-HHHHHHHHHHHHHHHH---
-HHHHHHHHHHHHHHHH---
-HHHHHHHHHHHHHHHH---
-HHHHHHHHHHHHHHHT---
-HHHHHHHHHHHHHHTT---
-HHHHHHHHHHHHHHHH---
-HHHHHHHHHHHHHTTS---
-HHHHHHHHHHHHHHHH---
-HHHHHHHHHHHHHHHH---
-HHHHHHHHHHHHHHHH---
-HHHHHHHHHHHHHHHT---
-HHHHHHHHHHHHHHTT---
-HHHHHHHHHHHHHHHH---
-HHHHHHHHHHHHHHHH---
-HHHHHHHHHHHHHHHT---
-HHHHHHHHHHHHHHHH---
-HHHHHHHHHHHHHHHH---
-HHHHHHHHHHHHHHHH---
-HHHHHHHHHHHHHHTT---
-HHHHHHHHHHHHHHHH---
-HHHHHHHHHHHHHHHT---
-HHHHHHHHHHHHHHHH---
-HHHHHHHHHHHHHHHH---
-HHHHHHHHHHHHHHHT---
-HHHHHHHHHHHHHHHH---
-HHHHHHHHHHHHHHHH---
-HHHHHHHHHHHHHHTT---
-HHHHHHHHHHHHHHHT---
-TTHHHHHHHHHHHHHH---
-HHHHHHHHHHHHHHTT---
-HHHHHHHHHHHHHHHT---
-HHHHHHHHHHHHHHHT---
-HHHHHHHHHHHHHHHGGG-
-HHHHHHHHHHHHHHTTS--
-HHHHHHHHHHHHHHHGGG-
-HHHHHHHHHHHHHHHHTT-
-HHHHHHHHHHHHHHHSTT-
-HHHHHHHHHHHHHHHHHT-
-HHHHHHHHHHHHHHHHHH-
-HHHHHHHHHHHHHHHHTT-
-HHHHHHHHHHHHHHTTTT-
-HHHHHHHHHHHHHTTSTT-
-HHHHHHHHHHHHHHHGGG-
-HHHHHHHHHHHHHHHHTT-
-HHHHHHHHHHHHHHHHTT-
-HHHHHHHHHHHHHHHHTT-
-HHHHHHHHHHHHHHHHTT-
-HHHHHHHHHHHHHHHHHT-
-HHHHHHHHHHHHHHHTTT-
-HHHHHHHHHHHHHHHTTT-
-HHHHHHHHHHHHHHHTS--
-HHHHHHHHHHHHHHHSTT-
-HHHHHHHHHHHHHHH-TT-
-HHHHHHHHHHHHHHH----
-HHHHHHHHHHHHHHHSTT-
-HHHHHHHHHHHHHHTTTT-
-HHHHHHHHHHHHHHTTTT-
-HHHHHHHHHHHHHHTT---
-HHHHHHHHHHHHHHHSS--
-HHHHHHHHHHHHHHHSS--
-HHHHHHHHHHHHHHTSS--
-HHHHHHHHHHHHHHHSS--
-HHHHHHHHHHHHHHHTTT-
-HHHHHHHHHHHHHHHTTT-
-HHHHHHHHHHHHHHHHTT-
-HHHHHHHHHHHHHHT-TT-
-HHHHHHHHHHHHHHH-S--
-HHHHHHHHHHHHHHHTTT-
-HHHHHHHHHHHHHHTTTT-
-HHHHHHHHHHHHHHH----
-HHHHHHHHHHHHHHH-TT-
-HHHHHHHHHHHHHHH----
-HHHHHHHHHHHHHTTSTT-
--HHHHHHHHHHHHHTSTT-
--HHHHHHHHHHHHHH----
--HHHHHHHHHHHHTT----
--HHHHHHHHHHHHHHTTT-
--HHHHHHHHHHHHHHSTT-
--HHHHHHHHHHHHHTTTT-
--HHHHHHHHHHHHHTTTT-
--HHHHHHHHHHHHHHTTT-
--HHHHHHHHHHHHHTTTT-
--HHHHHHHHHHHHHHTTT-
--HHHHHHHHHHHHHTTTT-
--HHHHHHHHHHHHHHGGG-
--HHHHHHHHHHHHHHT---
--HHHHHHHHHHHHHHTTT-
--HHHHHHHHHHHHHHTTT-
--HHHHHHHHHHHHHHHTT-
--HHHHHHHHHHHHHHT---
--HHHHHHHHHHHHHHTT--
--HHHHHHHHHHHHHHTS--
--HHHHHHHHHHHHHHTT--
--HHHHHHHHHHHHHHTT--
--HHHHHHHHHHHHHHHT--
--HHHHHHHHHHHHHHTT--
--HHHHHHHHHHHHHHTT--
--HHHHHHHHHHHHHHHS--
--HHHHHHHHHHHHHHHT--
--HHHHHHHHHHHHHHH---
--HHHHHHHHHHHHHHH---
--HHHHHHHHHHHHHHH---
--HHHHHHHHHHHHHTT---
--HHHHHHHHHHHHHHH---
--HHHHHHHHHHHHHTT---
--HHHHHHHHHHHHHHH---
--HHHHHHHHHHHHHHHS--
--HHHHHHHHHHHHHHH---
--HHHHHHHHHHHHHHH---
--HHHHHHHHHHHHHHHS--
--HHHHHHHHHHHHHHHS--
--HHHHHHHHHHHHHHHS--
--HHHHHHHHHHHHHHH---
--HHHHHHHHHHHHHHH---
--HHHHHHHHHHHHHHHS--
--HHHHHHHHHHHHTTTS--
--HHHHHHHHHHHHHTTS--
--HHHHHHHHHHHHHHH---
--HHHHHHHHHHHHHTT---
--HHHHHHHHHHHHHHH---
--HHHHHHHHHHHHHHH---
--HHHHHHHHHHHHHHH---
--HHHHHHHHHHHHHHS---
--HHHHHHHHHHHHHTT---
--HHHHHHHHHHHHHTT---
--HHHHHHHHHHHHHTT---
--HHHHHHHHHHHHHTT---
--HHHHHHHHHHHHHHT---
--HHHHHHHHHHHHHTT---
--HHHHHHHHHHHHHTT---
--HHHHHHHHHHHHHTS---
--HHHHHHHHHHHHHHS---
--HHHHHHHHHHHHHHS---
--HHHHHHHHHHHHHHT---
--HHHHHHHHHHHHHTS---
-THHHHHHHHHHHHHT----
--HHHHHHHHHHHHHH----
--HHHHHHHHHHHHHH----
--HHHHHHHHHHHHTT----
--HHHHHHHHHHHHTT----
--HHHHHHHHHHHHTT----
--HHHHHHHHHHHHTT----
--HHHHHHHHHHHHHH----
--HHHHHHHHHHHHHH----
--HHHHHHHHHHHHTTS---
--HHHHHHHHHHHHHHS---
--HHHHHHHHHHHHHH----
--HHHHHHHHHHHHHH----
--HHHHHHHHHHHHHH----
--HHHHHHHHHHHHTT----
--HHHHHHHHHHHTTSS---
--HHHHHHHHHHTTTS----
--HHHHHHHHHHTTTS----
--HHHHHHHHHHHHHS----
--HHHHHHHHHHHTTS----
--HHHHHHHHHHTTTS----
--HHHHHHHHHHTTTS----
--HHHHHHHHHHTTTT----
--HHHHHHHHHHTTTS----
--HHHHHHHHHHTTTS----
--HHHHHHHHHHTTTS----
--HHHHHHHHHHTTTS----
--HHHHHHHHHHHHHH----
--HHHHHHHHHHHHHH----
--HHHHHHHHHHHHHHS---
--HHHHHHHHHHHHHH----
--HHHHHHHHHHHHHH----
--HHHHHHHHHHHHHH----
--HHHHHHHHHHHHHHS---
--HHHHHHHHHHHHTT----
--HHHHHHHHHHHHHT----
--HHHHHHHHHHHHHT----
--HHHHHHHHHHHHHS----
--HHHHHHHHHHHHHT----
--HHHHHHHHHHHHHT----
--HHHHHHHHHHHHHS----
--HHHHHHHHHHHHHH----
--HHHHHHHHHHHHHHS---
--HHHHHHHHHHHHHHS---
--HHHHHHHHHHHHHT----
--HHHHHHHHHHHHTTS---
--HHHHHHHHHHHHTT----
--HHHHHHHHHHHHTT----
--HHHHHHHHHHHHH-----
--HHHHHHHHHHHHHTS---
--HHHHHHHHHHHHTTS---
--HHHHHHHHHHHHHHS---
--HHHHHHHHHHHHTTS---
--HHHHHHHHHHHHTTS---
--HHHHHHHHHHHHTTS---
--HHHHHHHHHHHGGGS---
--HHHHHHHHHHHHTTS---
--HHHHHHHHHHHHTTS---
-THHHHHHHHHHHHTTS---
-THHHHHHHHHHHHTSS---
-THHHHHHHHHHHHHHS---
-THHHHHHHHHHHHTTS---
-THHHHHHHHHHHHHTS---
-THHHHHHHHHHHHTTS---
--HHHHHHHHHHHHHTS---
--HHHHHHHHHHHHHSS---
--HHHHHHTTHHHHHSS---
--HHHHHHTTHHHHHHS---
--HHHHHHTTHHHHTTS---
--HHHHHHTTHHHHHHS---
--HHHHHHHTHHHHHHS---
--HHHHHHHTHHHHTTS---
--HHHHHHHTHHHHHHS---
--HHHHHHTTHHHHTTS---
--HHHHHHTTHHHHTTS---
--HHHHHHTTHHHHTTS---
--HHHHHHHTHHHHHHS---
--HHHHHHHTHHHHHHS---
--HHHHHHTTHHHHTTS---
-THHHHHHTTHHHHHH----
--HHHHHTTSTTHHHH----
--HHHHHHTTTTHHHHS---
--HHHHHHTTHHHHTTS---
--HHHHHHHTHHHHTTS---
--HHHHHHTTHHHHTT----
--HHHHHHT-HHHHTT----
--HHHHHHHSHHHHTT----
--HHHHHTTSHHHHHHS---
--HHHHHHTTHHHHHTS---
--HHHHHHHHHHHHHHS---
--HHHHHHHTHHHHTTS---
--HHHHHHHTHHHHTTS---
--HHHHHHTTHHHHTSS---
--HHHHHHH-HHHHTTS---
--SHHHHTT-HHHHHHS---
--HHHHHHTTHHHHTT----
--HHHHHHHHHHHHHH----
--HHHHHHHTHHHHHHS---
--HHHHHHHTHHHHTT----
--HHHHHHHTHHHHTTS---
--HHHHHHHTHHHHTTS---
--HHHHHHTTHHHHHHS---
--HHHHHHHTHHHHHTS---
--HHHHHHHTHHHHTTS---
--HHHHHHHTHHHHTTS---
--HHHHHHHTHHHHTTS---
--HHHHHHHTHHHHTTS---
--HHHHHHHHHHHHTTS---
--HHHHHHTSHHHHHT----
--HHHHHHHTHHHHHHS---
--HHHHHHTTHHHHTTS---
--HHHHHHHSTTHHHHS---
--HHHHHHHTHHHHHSS---
--HHHHHHHTHHHHTTS---
--HHHHHHTTHHHHHHS---
--HHHHHHTSTTGGGTS---
--HHHHHHHSHHHHHHS---
--HHHHHHHTHHHHTTS---
--HHHHHHHSHHHHTTS---
--HHHHHHHHHHHHTTS---
--HHHHHHHSHHHHTSS---
--HHHHHHHTHHHHTTS---
--HHHHHHTTHHHHHSS---
--HHHHHHTTHHHHHHS---
--HHHHHHHTHHHHHHS---
--HHHHHHHTHHHHHHS---
--HHHHHHTTHHHHHH----
--HHHHHHTTHHHHTT----
--HHHHHHT-HHHHTT----
--HHHHHHHHHHHHTT----
--HHHHHHTTTTTGGG----
--HHHHHHHSHHHHTT----
--HHHHHHTTTTTTTT----
--HHHHHHHHHHHHTTS---
---HHHHHTTHHHHHSS---
---HHHHHTTHHHHHT----
-TTHHHHHHTHHHHHS----
-TTHHHHHTTHHHHHH----
-THHHHHHHHHHHHHT----
-THHHHHHHTHHHHHH----
--HHHHHHHTHHHHTT----
--HHHHHHHTHHHHHH----
--HHHHHHHTHHHHHH----
--HHHHHHHHHHHHHHS---
--HHHHHHHHHHHHHH----
--HHHHHTTTHHHHHHS---
--HHHHHHHHHHHHHHS---
--HHHHTTTTTTHHHHS---
--HHHHHHHTHHHHHHS---
--HHHHHTTTHHHHHT----
--HHHHHHHTHHHHHSS---
--HHHHHHHTHHHHHHS---
--HHHHHHHTHHHHHT----
--HHHHHHHTHHHHTT----
--HHHHHTTTHHHHTT----
--HHHHHHHHHHHHTT----
--HHHHHHTTHHHHTT----
-THHHHHHTTHHHHTT----
--HHHHHHHHHHHHHT----
--HHHHHHTTHHHHHSS---
--HHHHHHHTHHHHHH----
-HHHHHHHTTHHHHHH----
-HHHHHHHHTHHHHHH----
-HHHHHHHHHHHHHHTS---
-HHHHHHHHHHHHHHSS---
-HHHHHHHTTHHHHHTS---
-HHHHHHHHHHHHHHTS---
-HHHHHHHHHHHHHHSS---
-HHHHHHHHHHHHHTTS---
-HHHHHHHHHHHHHHTS---
-HHHHHHHHHHHHHHH----
-HHHHHHHHHHHHHHHS---
-HHHHHHHHHHHHHHHS---
-HHHHHHHHHHHHHTTS---
-HHHHHHHHHHHHHHH----
-HHHHHHHHHHHHHHHS---
-HHHHHHHHHHHHHTTS---
-HHHHHHHHHHHHHHT----
-HHHHHHHHHHHHHHSS---
-HHHHHHHHHHHHHHT----
-HHHHHHHHHHHHHHT----
-HHHHHHHHHHHHHHTS---
-HHHHHHHHHHHHHHHS---
-HHHHHHHHHHHHHHT----
-HHHHHHHHHHHHHHT----
-HHHHHHHHHHHHHHS----
-HHHHHHHHHHHHHTT----
-HHHHHHHHHHHHHHT----
-HHHHHHHHHHHHHHTS---
-HHHHHHHHHHHHHTT----
-HHHHHHHHHHHHHTTS---
-HHHHHHHHHHHHHHH----
-HHHHHHHHHHHHHHH----
-HHHHHHHHHHHHHTT----
-HHHHHHHHHHHHHHHS---
-HHHHHHHHHHHHTTTS---
-HHHHHHHHHHHHHHHS---
-HHHHHHHHHHHHTTS----
-HHHHHHHHHHHHHTT----
-HHHHHHHHHHHHHHH----
-TTHHHHHHHHHHTTT----
-HHHHHHHHHHHHHTT----
-HHHHHHHHHHHHHTSS---
-HHHHHHHHHHHHHHTS---
-HHHHHHHHHHHHHHHS---
-HHHHHHHHHHHHHTT----
-HHHHHHHHHHHHHHHS---
-HHHHHHHHHHHHHTT----
-HHHHHHHHHHHHHHH----
-HHHHHHHHHHHHTTS----
-HHHHHHHHHHHHHTT----
-HHHHHHHHHHHHHTTS---
-HHHHHHHHHHHHHHHS---
-HHHHHHHHHHHHTTSS---
-HHHHHHHHHHHHHTSS---
-HHHHHHHHHHHHTTSS---
-HHHHHHHHHHHHHTTS---
-HHHHHHHHHHHHHTT----
-HHHHHHHHHHHHHTT----
-HHHHHHHHHHHHHHH----
-HHHHHHHHHHHHHHT----
-HHHHHHHHHHHHHTTS---
-HHHHHHHHHHHHHHSS---
-HHHHHHHHHHHHHHHS---
-HHHHHHHHHHHHHHHS---
-HHHHHHHHHHHHHHHS---
-HHHHHHHHHHHHHHHS---
-HHHHHHHHHHHHHTTS---
-HHHHHHHHHHHHHHH----
-HHHHHHHHHHHHHHH----
-HHHHHHHHHHHHHHH----
-HHHHHHHHHHHHHHHS---
-HHHHHHHHHHHHHTT----
-HHHHHHHHHHHHHHTS---
-HHHHHHHHHHHHHHH----
-HHHHHHHHHHHHHHH----
-HHHHHHHHHHHHTTT----
-HHHHHHHHHHHHTTS----
-HHHHHHHHHHHHTTS----
-HHHHHHHHHHHHTTT----
-HHHHHHHHHHHHHHH----
-HHHHHHHHHHHHHHH----
-HHHHHHHHHHHHHHHS---
-HHHHHHHHHHHHHHH----
-HHHHHHHHHHHHHHH----
-HHHHHHHHHHHHHHH----
-HHHHHHHHHHHHHTT----
-HHHHHHHHHHHHHSS----
-HHHHHHHHHHHHHHH----
-HHHHHHHHHHHHHHH----
-HHHHHHHHHHHHHTT----
-HHHHHHHHHHHHTTS----
-HHHHHHHHHHHHHTT----
-HHHHHHHHHHHHHHTS---
-HHHHHHHHHHHHTTTS---
-HHHHHHHHHHHHHHHS---
-HHHHHHHHHHHHHHTS---
-HHHHHHHHHHHHHHTS---
-HHHHHHHHHHHHHTTS---
-HHHHHHHHHHHHHHH----
-HHHHHHHHHHHHHHS----
-HHHHHHHHHHHHHHT----
-HHHHHHHHHHHHHHH----
-HHHHHHHHHHHHHHH----
-HHHHHHHHHHHHHHT----
-HHHHHHHHHHHHHHS----
-HHHHHHHHHHHHHHH----
-HHHHHHHHHHHHHHTS---
-HHHHHHHHHHHHHHHS---
-HHHHHHHHHHHHHTTS---
-HHHHHHHHHHHHHTSS---
-HHHHHHHHHHHHHTTS---
-HHHHHHHHHHHHHHTS---
-HHHHHHHHHHHHHHTS---
-HHHHHHHHHHHHHHHS---
-HHHHHHHHHHHHHHHSS--
-HHHHHHHHHHHHHHHSS--
-TTHHHHHHHHHHHTTSS--
-HHHHHHHHHHHHHHHSS--
-HHHHHHHHHHHHHTTSS--
-HHHHHHHHHHHHHTTSS--
-HHHHHHHHHHHHHTTSS--
-HHHHHHHHHHHHHTTSS--
-HHHHHHHHHHHHHHHSS--
-HHHHHHHHHHHHTTTSS--
-HHHHHHHHHHHHHTTS---
-HHHHHHHHHHHHHTTSS--
-HHHHHHHHHHHHHHHS---
-HHHHHHHHHHHHHHSS---
-HHHHHHHHHHHHHHHH---
-HHHHHHHHHHHHHHTTS--
-HHHHHHHHHHHHHHTTS--
-HHHHHHHHHHHHHHHT---
-HHHHHHHHHHHHHHHH---
-HHHHHHHHHHHHHHHT---
-HHHHHHHHHHHHHHHTS--
-HHHHHHHHHHHHHHHT---
-HHHHHHHHHHHHHHHHS--
-HHHHHHHHHHHHHHHHS--
-HHHHHHHHHHHHHHTTS--
-HHHHHHHHHHHHHHHHS--
-HHHHHHHHHHHHHHTSS--
-HHHHHHHHHHHHHHHSS--
-HHHHHHHHHHHHHHHSS--
-HHHHHHHHHHHHHHHHS--
-HHHHHHHHHHHHHHHHS--
-HHHHHHHHHHHHHHHHS--
-HHHHHHHHHHHHHHHTS--
-TTHHHHHHHHHHHHHSS--
-HHHHHHHHHHHHHHTTS--
-HHHHHHHHHHHHHHHTS--
-HHHHHHHHHHHHGGGSS--
-HHHHHHHHHHHHTTSSS--
-HHHHHHHHHHHHHTTSS--
-HHHHHHHHHHHHHGGGS--
-HHHHHHHHHHHHHHTTS--
-HHHHHHHHHHHHHGGGS--
-HHHHHHHHHHHHHTTSS--
-HHHHHHHHHHHHHHHHS--
-HHHHHHHHHHHHHHTTS--
-HHHHHHHHHHHHHHTTS--
-HHHHHHHHHHHHHGGGS--
-HHHHHHHHHHHHHHTTS--
-HHHHHHHHHHHHHHTTS--
-HHHHHHHHHHHHTGGGS--
-HHHHHHHHHHHTTGGGS--
-HHHHHHHHHHHTTGGGS--
-HHHHHHHHHHHGGGGTS--
-HHHHHHHHHHHGGGGTS--
-HHHHHHHHHHHGGGGTS--
-HHHHHHHHHHHTTGGGS--
-HHHHHHHHHHHTT-TTS--
-HHHHHHHHHHHTTGGGS--
-HHHHHHHHHHTT-TTTS--
-HHHHHHHHHHHH-TTTS--
-HHHHHHHHHHHTTTTTS--
-HHHHHHHHHHHT-TTTS--
-HHHHHHHHHHHT-GGGS--
-TTTHHHHHHHHTTGGGS--
-TTTHHHHHHHHTTGGGS--
-TTTHHHHHHHHTTTTTS--
-TTTHHHHHHHHS-GGGS--
-TTTHHHHHHHHHTGGGS--
-TTTHHHHHHHHTTTTTS--
-GGGHHHHHHHHHHTTTS--
-TTSHHHHHHHHTTSTTS--
-TTTHHHHHHHHHHTTTS--
-TTTHHHHHHHHTTTTTS--
-TTHHHHHHHHHTTGGG---
-HHHHHHHHHHHHHGGG---
-HHHHHHHHHHHHHGGG---
-HHHHHHHHHHHHHGGG---
-HHHHHHHHHHHHHTTS---
-HHHHHHHHHHTTTTTS---
-HHHHHHHHHHHTTGGG---
-HHHHHHHHHHHTTTTT---
-HHHHHHHHHHHTTTTS---
-HHHHHHHHHHHHHTTT---
-HHHHHHHHHHGGGSSS---
-HHHHHHHHHHHTTGGG---
-HHHHHHHHHHHTTTTS---
-HHHHHHHHHHHHHHTT---
-HHHHHHHHHHTTTTTT---
-HHHHHHHHHHHHHTTT---
-HHHHHHHHHHHTTTTT---
-HHHHHHHHHHHTTGGG---
-HHHHHHHHHHHTTTTT---
-HHHHHHHHHHHHTTTT---
-HHHHHHHHHHHTTTTT---
-HHHHHHHHHHHTTTTT---
-HHHHHHHHHHHTTTTT---
-HHHHHHHHHHHHGGGT---
-HHHHHHHHHHHHSTTT---
-HHHHHHHHHHHHTTTS---
-HHHHHHHHHHHHTTTT---
-HHHHHHHHHHHTTTTS---
-HHHHHHHHHHHTTTTT---
-HHHHHHHHHHHT-GGG---
-HHHHHHHHHHHHTTTT---
-HHHHHHHHHHHH-TTT---
-HHHHHHHHHHHTTGGG---
-HHHHHHHHHHHHHHTT---
-HHHHHHHHHHHHTTTT---
-HHHHHHHHHHHHTTTT---
-HHHHHHHHHHHTTGGG---
-HHHHHHHHHHHTT-TT---
-HHHHHHHHHHHTSGGG---
-HHHHHHHHHHHTTGGG---
-HHHHHHHHHHHTTTTT---
-HHHHHHHHHHHHTGGG---
-HHHHHHHHHHHHHGGG---
-HHHHHHHHHHHHTSTT---
-HHHHHHHHHHHTTTTT---
-HHHHHHHHHHHTTSSS---
-HHHHHHHHHHHHTGGG---
-HHHHHHHHHHHTTTTT---
-HHHHHHHHHHHTTSTTS--
-HHHHHHHHHHHTTTTTS--
-HHHHHHHHHHTT-GGG---
-HHHHHHHHHHHHSGGG---
-HHHHHHHHHHHHHGGG---
-HHHHHHHHHHHHTTTS---
-HHHHHHHHHHHTTGGG---
-HHHHHHHHHHTTSTTT---
-HHHHHHHHHHHTSTTT---
-HHHHHHHHHHHHHGGG---
-HHHHHHHHHHHTTTTTS--
-HHHHHHHHHHHHTTTTS--
-HHHHHHHHHHTTSTTGGG-
-HHHHHHHHHHHTTHHHHT-
-HHHHHHHHHHHTTHHHH--
-HHHHHHHHHHHTTHHHH--
-HHHHHHHHHHHHTHHHH--
-HHHHHHHHHHHHTHHHHH-
-HHHHHHHHHHHHTHHHHH-
-HHHHHHHHHHHTTHHHHH-
-HHHHHHHHHHHHHHHHHT-
-HHHHHHHHHHHHHHHHHT-
-HHHHHHHHHHHHTTGGGT-
-HHHHHHHHHHHHHHHHHH-
-HHHHHHHHHHHHTHHHHT-
-HHHHHHHHHHTT-HHHHH-
-HHHHHHHHHHHH-HHHH--
-HHHHHHHHHHHHHTTGGG-
-HHHHHHHHHHHTTTTGGG-
-TTHHHHHHHHHHTTTGGG-
-HHHHHHHHHHHTSHHHHT-
-HHHHHHHHHHHHTTTTTT-
-HHHHHHHHHHHHTHHHHH-
-HHHHHHHHHHHH-TTTTT-
-HHHHHHHHHHHHHTTTTT-
-HHHHHHHHHHHTTTTTTT-
-HHHHHHHHHHHHHTTTTT-
-HHHHHHHHHHHTTHHHHT-
-HHHHHHHHHHTTTTTGGG-
-HHHHHHHHHHHHHHHHHT-
-HHHHHHHHHHTTTGGGGG-
-HHHHHHHHHHHHHHHHHH-
-HHHHHHHHHHHTTTTGGG-
-THHHHHHHHHHHHHHHHH-
-HHHHHHHHHHHHHHHHHH-
-HHHHHHHHHHHHHHHHH--
-HHHHHHHHHHHHHHHHHH-
-HHHHHHHHHHHHHHHHHH-
-HHHHHHHHHHHHHHHHHH-
-HHHHHHHHHHHHHHHHHH-
-HHHHHHHHHHHHHHHHHT-
-HHHHHHHHHHHHHHHHHH-
-HHHHHHHHHHHHHHHHHH-
-HHHHHHHHHHHHHHHHHH-
-HHHHHHHHHHHHHHHHHT-
-HHHHHHHHHHHHHHHHHT-
-HHHHHHHHHHHHHHHHHT-
-HHHHHHHHHHHHHHHHHT-
-HHHHHHHHHHHHHHHHHT-
-HHHHHHHHHHHHHHHHHT-
-HHHHHHHHHHHHHHHHHH-
-HHHHHHHHHHHHHHHHHH-
-HHHHHHHHHHHHHHHHHH-
-HHHHHHHHHHHHHHHHHH-
-HHHHHHHHHHHHHHHHTT-
-HHHHHHHHHHHHHHHHTT-
-HHHHHHHHHHHHHHHHTT-
-HHHHHHHHHHHHHHHHTT-
-HHHHHHHHHHHHHHHHHH-
--HHHHHHHHHHHHHHHHH-
-TTHHHHHHHHHHHHHHHH-
---HHHHHHHHHHHHHHHH-
---HHHHHHHHHHHHHHTT-
---HHHHHHHHHHHHHHHH-
--THHHHHHHHHHHHHHHH-
---HHHHHHHHHHHHHHTT-
---HHHHHHHHHHHHHHHH-
---HHHHHHHHHHHHHHTT-
--SHHHHHHHHHHHHHHHH-
---HHHHHHHHHHHHHHTT-
---HHHHHHHHHHHHHHHH-
--SHHHHHHHHHHHHHHHH-
-TTHHHHHHHHHHHHHHHH-
--SHHHHHHHHHHHHHHHH-
---HHHHHHHHHHHHHHHH-
--SHHHHHHHHHHHHHHHT-
--SHHHHHHHHHHHHHHHH-
-TTHHHHHHHHHHHHHHHH-
-TTHHHHHHHHHHHHHGGG-
-TTHHHHHHHHHHHHHHHT-
-TTHHHHHHHHHHHHHHHT-
-TTHHHHHHHHHHHHHHHH-
--SHHHHHHHHHHHHHHHH-
---HHHHHHHHHHHHHHHH-
--SHHHHHHHHHHHHHHHH-
-TTHHHHHHHHHHHHHHHH-
---HHHHHHHHHHHHHHHH-
--SHHHHHHHHHHHHHHTT-
-TTHHHHHHHHHHHHHHHT-
-TTHHHHHHHHHHHHHHHH-
-TTHHHHHHHHHHHHHHH--
-TTHHHHHHHHHHHHHHHH-
-TTHHHHHHHHHHHHHHHT-
-TTHHHHHHHHHHHHHHT--
-TTHHHHHHHHHHHHHHHT-
-TTHHHHHHHHHHHHHHHH-
-TTHHHHHHHHHHHHHHTT-
-TTHHHHHHHHHHHHHHTT-
-TTHHHHHHHHHHHHHHHH-
-TTHHHHHHHHHHHHHHHT-
-TTHHHHHHHHHHHHHHH--
-TTHHHHHHHHHHHHHHHT-
-TTHHHHHHHHHHHHHHTT-
-TTHHHHHHHHHHHHHHTT-
--SHHHHHHHHHHHHHHHT-
-TTHHHHHHHHHHHHHHTT-
-TTHHHHHHHHHHHHHHT--
-TTHHHHHHHHHHHHHHHH-
-TTHHHHHHHHHHHHHHHH-
-TTHHHHHHHHHHHHHHHH-
-TTHHHHHHHHHHHHHHHT-
-TTHHHHHHHHHHHHHHHH-
-TTHHHHHHHHHHHHHHTT-
---HHHHHHHHHHHHHHHH-
--SHHHHHHHHHHHHHHHH-
--SHHHHHHHHHHHHHHHH-
---HHHHHHHHHHHHHHHT-
--SHHHHHHHHHHHHHHHH-
--SHHHHHHHHHHHHHHHT-
--SHHHHHHHHHHHHHHS--
--SHHHHHHHHHHHHHHH--
---HHHHHHHHHHHHHHHT-
--SHHHHHHHHHHHHHHHT-
---HHHHHHHHHHHHHHHH-
---HHHHHHHHHHHHHHTT-
--SHHHHHHHHHHHHHHTT-
--SHHHHHHHHHHHHHHHT-
---HHHHHHHHHHHHHGGG-
-TTHHHHHHHHHHHHHHHH-
-TTHHHHHHHHHHHHHHHH-
-TTHHHHHHHHHHHHHHHH-
-TTHHHHHHHHHHHHHHHH-
-TTHHHHHHHHHHHHHHHT-
-TTHHHHHHHHHHHHHHHH-
-TTHHHHHHHHHHHHHHHH-
-TTHHHHHHHHHHHHHHHH-
-TTHHHHHHHHHHHHHHHH-
---HHHHHHHHHHHHHHHH-
-TTHHHHHHHHHHHHHHHH-
---HHHHHHHHHHHHHHHH-
---HHHHHHHHHHHHHHTT-
---HHHHHHHHHHHHHHHH-
---HHHHHHHHHHHHHHHH-
---HHHHHHHHHHHHHHTT-
---HHHHHHHHHHHHHHHT-
---TTHHHHHHHHHHHHTT-
---HHHHHHHHHHHHHHTT-
-TTHHHHHHHHHHHHHHHT-
-TTTHHHHHHHHHHHHHHT-
-TTHHHHHHHHHHHHHHT--
-TTHHHHHHHHHHHHHHT--
-TTHHHHHHHHHHHHHHHT-
-TTHHHHHHHHHHHHHHT--
-TTHHHHHHHHHHHHHHH--
--SHHHHHHHHHHHHHHHT-
-TTHHHHHHHHHHHHHHT--
-TTHHHHHHHHHHHHHHT--
-TTHHHHHHHHHHHHHHH--
--SHHHHHHHHHHHHHHHH-
--SHHHHHHHHHHHHHHHT-
--SHHHHHHHHHHHHHHHH-
--SHHHHHHHHHHHHHHHH-
--SHHHHHHHHHHHHHHHH-
--SHHHHHHHHHHHHHHHH-
--HHHHHHHHHHHHHHHHH-
--HHHHHHHHHHHHHHHHH-
--HHHHHHHHHHHHHHHTT-
--HHHHHHHHHHHHHHHHH-
--HHHHHHHHHHHHHHHTT-
--HHHHHHHHHHHHHHHHT-
--HHHHHHHHHHHHHHHHT-
--HHHHHHHHHHHHHHHHH-
--HHHHHHHHHHHHHHHHT-
--HHHHHHHHHHHHHHHHH-
--HHHHHHHHHHHHHHHHT-
--HHHHHHHHHHHHHHHTT-
--HHHHHHHHHHHHHHHHH-
--HHHHHHHHHHHHHHHHH-
--HHHHHHHHHHHHHHHTT-
--HHHHHHHHHHHHHHHHH-
--HHHHHHHHHHHHHHHHT-
--HHHHHHHHHHHHHHHHH-
--HHHHHHHHHHHHHHHHT-
--HHHHHHHHHHHHHHHHH-
--HHHHHHHHHHHHHHHTT-
--HHHHHHHHHHHHHHHHT-
--HHHHHHHHHHHHHHHHH-
--HHHHHHHHHHHHHHHHH-
--HHHHHHHHHHHHHHHTT-
--HHHHHHHHHHHHHHHHH-
--HHHHHHHHHHHHHHHHH-
--HHHHHHHHHHHHHHHTT-
--HHHHHHHHHHHHHHHHH-
--HHHHHHHHHHHHHHHTT-
--HHHHHHHHHHHHHHHHT-
--HHHHHHHHHHHHHHHTT-
--HHHHHHHHHHHHHHHTT-
--HHHHHHHHHHHHHHHTT-
--HHHHHHHHHHHHHHHHT-
--HHHHHHHHHHHHHHHHH-
--HHHHHHHHHHHHHHHHH-
--HHHHHHHHHHHHHHHHT-
--HHHHHHHHHHHHHHHHH-
--HHHHHHHHHHHHHHHHH-
--HHHHHHHHHHHHHHHHH-
--HHHHHHHHHHHHHHHHT-
--HHHHHHHHHHHHHHHHH-
-THHHHHHHHHHHHHHHTT-
--HHHHHHHHHHHHHHHH--
--HHHHHHHHHHHHHHHH--
--HHHHHHHHHHHHHHHT--
--HHHHHHHHHHHHHHHH--
--HHHHHHHHHHHHHHHH--
--HHHHHHHHHHHHHHHH--
--HHHHHHHHHHHHHHHH--
--HHHHHHHHHHHHHHHHT-
--HHHHHHHHHHHHHHHH--
--HHHHHHHHHHHHHHHH--
--HHHHHHHHHHHHHHHH--
--HHHHHHHHHHHHHHHH--
--HHHHHHHHHHHHHHHT--
--HHHHHHHHHHHHHHHH--
--HHHHHHHHHHHHHHHTT-
--HHHHHHHHHHHHHHHHT-
--HHHHHHHHHHHHHHHTT-
--HHHHHHHHHHHHHHHTT-
--HHHHHHHHHHHHHHHTT-
--HHHHHHHHHHHHHHHHT-
--HHHHHHHHHHHHHHHHT-
--HHHHHHHHHHHHHHHH--
--HHHHHHHHHHHHHHHHH-
--HHHHHHHHHHHHHHHHH-
--HHHHHHHHHHHHHHHHH-
--HHHHHHHHHHHHHHHHH-
--HHHHHHHHHHHHHHHTT-
--HHHHHHHHHHHHHHHH--
--HHHHHHHHHHHHHHHHH-
--HHHHHHHHHHHHHHHHH-
--HHHHHHHHHHHHHHHHH-
--HHHHHHHHHHHHHHHTT-
--HHHHHHHHHHHHHHHHH-
--HHHHHHHHHHHHHHHHH-
--HHHHHHHHHHHHHHHHH-
--HHHHHHHHHHHHHHHHH-
--HHHHHHHHHHHHHHHHH-
--HHHHHHHHHHHHHHHTT-
--HHHHHHHHHHHHHHHTT-
--HHHHHHHHHHHHHHHHH-
--HHHHHHHHHHHHHHHHH-
--HHHHHHHHHHHHHHHHH-
--HHHHHHHHHHHHHHHHH-
--HHHHHHHHHHHHHHHHH-
--HHHHHHHHHHHHHHHHH-
--HHHHHHHHHHHHHHHHH-
--HHHHHHHHHHHHHHHHH-
--HHHHHHHHHHHHHHHHH-
--HHHHHHHHHHHHHHHHH-
--HHHHHHHHHHHHHHHHT-
--HHHHHHHHHHHHHHHHH-
--HHHHHHHHHHHHHHHH--
--HHHHHHHHHHHHHHHTT-
--HHHHHHHHHHHHHHHHT-
--HHHHHHHHHHHHHHHHH-
--HHHHHHHHHHHHHHHHH-
-HHHHHHHHHHHHHHHHTT-
-HHHHHHHHHHHHHHHHTT-
-HHHHHHHHHHHHHHHHHH-
-HHHHHHHHHHHHHHHTTT-
-HHHHHHHHHHHHHHHHHH-
-HHHHHHHHHHHHHHHHTT-
-HHHHHHHHHHHHHHHHTT-
-HHHHHHHHHHHHHHHHTT-
-HHHHHHHHHHHHHHHHHT-
-HHHHHHHHHHHHHHHHTT-
-HHHHHHHHHHHHHHHHTT-
-HHHHHHHHHHHHHHHHHH-
-HHHHHHHHHHHHHHHHTT-
-HHHHHHHHHHHHHHHHTT-
-HHHHHHHHHHHHHHHHTT-
-HHHHHHHHHHHHHHHHHT-
-HHHHHHHHHHHHHHHHHT-
-HHHHHHHHHHHHHHHHHT-
-TTHHHHHHHHHHHHHHHH-
-HHHHHHHHHHHHHHHHTT-
-HHHHHHHHHHHHHHHHHT-
-HHHHHHHHHHHHHHHHHH-
-HHHHHHHHHHHHHHHHHH-
-HHHHHHHHHHHHHHHHHH-
-HHHHHHHHHHHHHHHHTT-
-HHHHHHHHHHHHHHHHHT-
-HHHHHHHHHHHHHHHHTT-
-HHHHHHHHHHHHHHHHHT-
-HHHHHHHHHHHHHHHHHH-
--HHHHHHHHHHHHHHHH--
--HHHHHHHHHHHHHHHHT-
--HHHHHHHHHHHHHHTT--
--HHHHHHHHHHHHHHHTT-
--HHHHHHHHHHHHHHHTT-
--HHHHHHHHHHHHHHHHH-
-HHHHHHHHHHHHHHHHHT-
-HHHHHHHHHHHHHHHHH--
-HHHHHHHHHHHHHHHHHH-
-HHHHHHHHHHHHHHHHH--
-HHHHHHHHHHHHHHHHHH-
-HHHHHHHHHHHHHHHHHH-
-HHHHHHHHHHHHHHHHHT-
-HHHHHHHHHHHHHHHHHT-
--HHHHHHHHHHHHHHHHT-
--HHHHHHHHHHHHHHHHH-
--HHHHHHHHHHHHHHHHH-
--HHHHHHHHHHHHHHHT--
--HHHHHHHHHHHHHHHTT-
--HHHHHHHHHHHHHHHH--
--HHHHHHHHHHHHHHHHH-
--HHHHHHHHHHHHHHHHH-
--HHHHHHHHHHHHHHHHT-
--HHHHHHHHHHHHHHHH--
--HHHHHHHHHHHHHHHHT-
--HHHHHHHHHHHHHHHTT-
--HHHHHHHHHHHHHHHH--
--HHHHHHHHHHHHHHHH--
--HHHHHHHHHHHHHHHT--
--HHHHHHHHHHHHHHHT--
--HHHHHHHHHHHHHHHHT-
-THHHHHHHHHHHHHHHT--
--HHHHHHHHHHHHHHHTT-
-THHHHHHHHHHHHHHHT--
-THHHHHHHHHHHHHHHTT-
-HHHHHHHHHHHHHHHHT--
-HHHHHHHHHHHHHHHHTT-
-HHHHHHHHHHHHHHHHHH-
-HHHHHHHHHHHHHHHHHH-
-HHHHHHHHHHHHHHHTTT-
-HHHHHHHHHHHHHHHHHT-
-HHHHHHHHHHHHHHHHH--
-HHHHHHHHHHHHHHHHHT-
--HHHHHHHHHHHHHHHHT-
-HHHHHHHHHHHHHHHHTT-
-HHHHHHHHHHHHHHHHHT-
-HHHHHHHHHHHHHHHHH--
-HHHHHHHHHHHHHHHHHT-
-HHHHHHHHHHHHHHHHH--
-HHHHHHHHHHHHHHHHTT-
-HHHHHHHHHHHHHHHHH--
-HHHHHHHHHHHHHHHHH--
-HHHHHHHHHHHHHHHHTT-
-HHHHHHHHHHHHHHHHHH-
-HHHHHHHHHHHHHHHHTT-
-HHHHHHHHHHHHHHHHHT-
-HHHHHHHHHHHHHHHHHH-
-HHHHHHHHHHHHHHHHTT-
-HHHHHHHHHHHHHHHHHH-
-HHHHHHHHHHHHHHHHHT-
-HHHHHHHHHHHHHHHHHH-
-HHHHHHHHHHHHHHHHTT-
-HHHHHHHHHHHHHHHTTT-
-HHHHHHHHHHHHHHHHTT-
-THHHHHHHHHHHHHHHHH-
--HHHHHHHHHHHHHHHHH-
-TTHHHHHHHHHHHHHHHT-
-THHHHHHHHHHHHHHHTT-
-HHHHHHHHHHHHHHHHTT-
-TTHHHHHHHHHHHHHHHH-
-HHHHHHHHHHHHHHHHTT-
-HHHHHHHHHHHHHHHHHT-
-HHHHHHHHHHHHHHHHHT-
-HHHHHHHHHHHHHHHHHT-
-HHHHHHHHHHHHHHHHHT-
-HHHHHHHHHHHHHHHHTT-
-HHHHHHHHHHHHHHHHT--
-HHHHHHHHHHHHHHHHHT-
-HHHHHHHHHHHHHHHHTT-
-HHHHHHHHHHHHHHHHTT-
-HHHHHHHHHHHHHHHHHT-
-HHHHHHHHHHHHHHHHHT-
-HHHHHHHHHHHHHHHHHT-
-HHHHHHHHHHHHHHHHHH-
-HHHHHHHHHHHHHHHHHT-
-HHHHHHHHHHHHHHHHHH-
-HHHHHHHHHHHHHHHHHH-
-HHHHHHHHHHHHHHHHT--
-HHHHHHHHHHHHHHHTT--
-HHHHHHHHHHHHHHHHHH-
-HHHHHHHHHHHHHHHTT--
-HHHHHHHHHHHHHHHHHT-
-HHHHHHHHHHHHHHHHH--
-HHHHHHHHHHHHHHHHH--
-HHHHHHHHHHHHHHHHHH-
-HHHHHHHHHHHHHHHHHH-
-HHHHHHHHHHHHHHHHHH-
-HHHHHHHHHHHHHHHHHH-
-HHHHHHHHHHHHHHHHHH-
-HHHHHHHHHHHHHHHHHH-
-HHHHHHHHHHHHHHHHTT-
-HHHHHHHHHHHHHHHHHH-
-HHHHHHHHHHHHHHHHHH-
-HHHHHHHHHHHHHHHHHH-
-HHHHHHHHHHHHHHHHHH-
-HHHHHHHHHHHHHHHHHH-
-HHHHHHHHHHHHHHHHHH-
-HHHHHHHHHHHHHHHHHH-
-HHHHHHHHHHHHHHHHHH-
-HHHHHHHHHHHHHHHHHH-
-HHHHHHHHHHHHHHHHHH-
-HHHHHHHHHHHHHHHHH--
-HHHHHHHHHHHHHHHHHT-
-HHHHHHHHHHHHHHHHTT-
-HHHHHHHHHHHHHHHHHT-
-HHHHHHHHHHHHHHHHHT-
-HHHHHHHHHHHHHHHHHH-
-HHHHHHHHHHHHHHHHHH-
-HHHHHHHHHHHHHHHHTT-
-HHHHHHHHHHHHHHHHTT-
-HHHHHHHHHHHHHHHHTT-
-HHHHHHHHHHHHHHHHHH-
-HHHHHHHHHHHHHHHHHH-
-HHHHHHHHHHHHHHHHTT-
-HHHHHHHHHHHHHHHHHT-
-HHHHHHHHHHHHHHHHTT-
-HHHHHHHHHHHHHHHHHT-
-HHHHHHHHHHHHHHHHTT-
-HHHHHHHHHHHHHHHTT--
-HHHHHHHHHHHHHHHHHT-
-TTHHHHHHHHHHHHHHHT-
--HHHHHHHHHHHHHHHH--
--HHHHHHHHHHHHHHHHT-
-THHHHHHHHHHHHHHHHH-
-HHHHHHHHHHHHHHHHHT-
-TTSHHHHHHHHHHHHHHT-
-THHHHHHHHHHHHHHHTT-
-THHHHHHHHHHHHHHHHT-
-TTHHHHHHHHHHHHHHTT-
-THHHHHHHHHHHHHHHHH-
-THHHHHHHHHHHHHHHH--
-THHHHHHHHHHHHHHHHT-
-THHHHHHHHHHHHHHHHH-
-THHHHHHHHHHHHHHHHH-
-THHHHHHHHHHHHHHHHH-
-HHHHHHHHHHHHHHHHHH-
-HHHHHHHHHHHHHHHHH--
-HHHHHHHHHHHHHHHHHH-
-HHHHHHHHHHHHHHHHHH-
-HHHHHHHHHHHHHHHHHH-
-HHHHHHHHHHHHHHHHHH-
-HHHHHHHHHHHHHHHHHT-
-HHHHHHHHHHHHHHHHH--
-HHHHHHHHHHHHHHHHTT-
-HHHHHHHHHHHHHHHHHH-
-HHHHHHHHHHHHHHHHHH-
-HHHHHHHHHHHHHHHHHH-
-HHHHHHHHHHHHHHHHH--
-HHHHHHHHHHHHHHHHHH-
-HHHHHHHHHHHHHHHHHH-
-HHHHHHHHHHHHHHHHHH-
-HHHHHHHHHHHHHHHHHH-
-HHHHHHHHHHHHHHHHHT-
-HHHHHHHHHHHHHHHHHT-
-HHHHHHHHHHHHHHHTT--
-HHHHHHHHHHHHHHHTT--
-HHHHHHHHHHHHHHTTS--
-HHHHHHHHHHHHHHTTT--
-HHHHHHHHHHHHHHTTT--
-HHHHHHHHHHHHHHHHH--
-HHHHHHHHHHHHHHHTT--
-HHHHHHHHHHHHHHHTT--
-HHHHHHHHHHHHHHHHTT-
-HHHHHHHHHHHHHHHTT--
-HHHHHHHHHHHHHHHH---
-HHHHHHHHHHHHHHTT---
-HHHHHHHHHHHHHHHH---
-HHHHHHHHHHHHHHHH---
-HHHHHHHHHHHHHHHH---
-HHHHHHHHHHHHHHHH---
-HHHHHHHHHHHHHHTT---
-HHHHHHHHHHHHHHHH---
-HHHHHHHHHHHHHHHT---
-THHHHHHHHHHHHHHHS--
-THHHHHHHHHHHHHHS---
-HHHHHHHHHHHHHHHHS--
-HHHHHHHHHHHHHHHH---
-HHHHHHHHHHHHHHHH---
-THHHHHHHHHHHHHHH---
-THHHHHHHHHHHHHTT---
-HHHHHHHHHHHHHHHS---
-THHHHHHHHHHHHHHT---
-THHHHHHHHHHHHHHT---
-THHHHHHHHHHHHTTS---
-THHHHHHHHHHHHHHS---
-THHHHHHHHHHHHHHH---
-THHHHHHHHHHHHTTS---
-THHHHHHHHHHHHHHH---
-THHHHHHHHHHHHTTT---
-THHHHHHHHHHHHHHH---
-THHHHHHHHHHHHHHH---
-THHHHHHHHHHHHHHH---
-THHHHHHHHHHHHHTT---
-THHHHHHHHHHHHHHHS--
-HHHHHHHHHHHHHHHH---
-HHHHHHHHHHHHHTTS---
-HHHHHHHHHHHHHHHT---
-HHHHHHHHHHHHHHTS---
-HHHHHHHHHHHHHHHH---
-HHHHHHHHHHHHHHHT---
-HHHHHHHHHHHHHHTT---
-HHHHHHHHHHHHHHTT---
-HHHHHHHHHHHHHHHT---
-HHHHHHHHHHHHHTTT---
-HHHHHHHHHHHHHHHH---
-HHHHHHHHHHHHHHTT---
-HHHHHHHHHHHHHHTT---
-THHHHHHHHHHHHHHT---
-HHHHHHHHHHHHHHHTS--
-THHHHHHHHHHHHTTS---
-HHHHHHHHHHHHHHHH---
-HHHHHHHHHHHHHHHH---
-HHHHHHHHHHHHHHHH---
-HHHHHHHHHHHHHHHH---
-HHHHHHHHHHHHHHHS---
-HHHHHHHHHHHHHHHT---
-HHHHHHHHHHHHHHHT---
-HHHHHHHHHHHHHHHH---
-HHHHHHHHHHHHHHHH---
-HHHHHHHHHHHHHHHS---
-HHHHHHHHHHHHHHTT---
-HHHHHHHHHHHHHHHH---
-HHHHHHHHHHHHHTTT---
-HHHHHHHHHHHHHHTS---
-HHHHHHHHHHHHHHHH---
-HHHHHHHHHHHHHHHS---
-HHHHHHHHHHHHHHHHS--
-HHHHHHHHHHHHHHHHS--
-HHHHHHHHHHHHHHHH---
-HHHHHHHHHHHHHHHH---
-HHHHHHHHHHHHHHHH---
--HHHHHHHHHHHHHTT---
--HHHHHHHHHHHHHHHS--
--HHHHHHHHHHHHHHT---
--HHHHHHHHHHHHHHH---
-THHHHHHHHHHHHHTT---
--HHHHHHHHHHHHHHT---
--HHHHHHHHHHHHHHHS--
--HHHHHHHHHHHHHHHS--
-THHHHHHHHHHHHHHHS--
--HHHHHHHHHHHHHHH---
--HHHHHHHHHHHHHTT---
--HHHHHHHHHHHHHHT---
--HHHHHHHHHHHHHHH---
-THHHHHHHHHHHHHTTS--
--HHHHHHHHHHHHHHT---
--HHHHHHHHHHHHHHS---
--HHHHHHHHHHHHHTT---
--HHHHHHHHHHHHTTS---
--HHHHHHHHHHHHHHH---
--HHHHHHHHHHHHHTT---
--HHHHHHHHHHHHHHS---
--HHHHHHHHHHHHHHH---
--HHHHHHHHHHHHHHT---
--HHHHHHHHHHHHTTT---
--HHHHHHHHHHHHHTT---
--HHHHHHHHHHHHHTT---
--HHHHHHHHHHHHHTS---
--HHHHHHHHHHHHHTT---
--HHHHHHHHHHHHHTT---
--HHHHHHHHHHHHHHT---
--HHHHHHHHHHHHHTS---
--HHHHHHHHHHHHHHSS--
--HHHHHHHHHHHHHHTS--
--HHHHHHHHHHHHTTTS--
-THHHHHHHHHHHHHHHS--
--HHHHHHHHHHHHHHTS--
--HHHHHHHHHHHHHHHS--
--HHHHHHHHHHHHHTTS--
--HHHHHHHHHHHHHHHS--
--HHHHHHHHHHHHHHTS--
--HHHHHHHHHHHHHHTS--
--HHHHHHHHHHHHHT-S--
--HHHHHHHHHHHHHHTS--
--HHHHHHHHHHHHHTTS--
--HHHHHHHHHHHHGGGS--
--HHHHHHHHHHHHHTSS--
--HHHHHHHHHHHHHTTS--
--HHHHHHHHHHHHGGGS--
--HHHHHHHHHHHHHTTS--
--HHHHHHHHHHHHHTTS--
--HHHHHHHHHHHHHTTS--
--HHHHHHHHHHHHHHHS--
--HHHHHHHHHHHHHHTS--
--HHHHHHHHHHHHHHS---
--HHHHHHHHHHHHHHS---
--HHHHHHHHHHHHHHHS--
--HHHHHHHHHHHHHTTS--
--HHHHHHHHHHHHHHTS--
--HHHHHHHHHHHHHHTS--
--HHHHHHHHHHHHHHSS--
--HHHHHHHHHHHHHTTS--
--HHHHHHHHHHHHHHHS--
--HHHHHHHHHHHHHHHS--
--HHHHHHHHHHHHHHH---
--HHHHHHHHHHHHTTTS--
--HHHHHHHHHHHHHHT---
--HHHHHHHHHHHHHTT---
--HHHHHHHHHHHHHTTS--
--HHHHHHHHHHHHHTTS--
--HHHHHHHHHHHHHTTS--
--HHHHHHHHHHHHHHHS--
--HHHHHHHHHHHHHTTS--
--HHHHHHHHHHHHHTTS--
--HHHHHHHHHHHHTTSS--
--HHHHHHHHHHHHTTTS--
--HHHHHHHHHHHHHHT---
--HHHHHHHHHHHHHHSS--
--HHHHHHHHHHHHHHTS--
--HHHHHHHHHHHHHTTS--
--HHHHHHHHHHHHHHTS--
--HHHHHHHHHHHHTT-S--
--HHHHHHHHHHHHTT----
--HHHHHHHHHHHHTTS---
--HHHHHHHHHHHHTT-S--
--HHHHHHHHHHHHHHS---
--HHHHHHHHHHHTTT----
--HHHHHHHHHHHHHS----
--HHHHHHHHHHHHHT----
--HHHHHHHHHHHHHH----
--HHHHHHHHHHHHHH----
--HHHHHHHHHHHHHT----
--HHHHHHHHHHHHHS----
--HHHHHHHHHHHHHH----
--HHHHHHHHHHHHHH----
--HHHHHHHHHHHHHT----
--HHHHHHHHHHHHHT----
--HHHHHHHHHHHHTT----
--HHHHHHHHHHHHHT----
--HHHHHHHHHHHHHH----
--HHHHHHHHHHHHHH----
--HHHHHHHHHHHHHH----
--HHHHHHHHHHHHHH----
--HHHHHHHHHHHHHH----
--HHHHHHHHHHHHHH----
--HHHHHHHHHHHHHH----
--HHHHHHHHHHHHTT----
--HHHHHHHHHHHHHH----
--HHHHHHHHHHHHTS----
--HHHHHHHHHHHHHT----
--HHHHHHHHHHHHHH----
--HHHHHHHHHHHHTS----
--HHHHHHHHHHHHTT----
--HHHHHHHHHHHHTT----
--HHHHHHHHHHHHHH----
--HHHHHHHHHHHHTT----
--HHHHHHHHHHHHHH----
--HHHHHHHHHHHHHH----
--HHHHHHHHHHHHHTS---
--HHHHHHHHHHHTTT----
--HHHHHHHHHHHHTT----
--HHHHHHHHHHHHTT----
--HHHHHHHHHHHHHH----
--HHHHHHHHHHHHHH----
--HHHHHHHHHHHHHHS---
--HHHHHHHHHHHHHH----
--HHHHHHHHHHHHHH----
--HHHHHHHHHHHHTT----
--HHHHHHHHHHHHHHS---
--HHHHHHHHHHHHHS----
--HHHHHHHHHHHHTT----
--HHHHHHHHHHHHTT----
--HHHHHHHHHHHHHT----
--HHHHHHHHHHHHTT----
--HHHHHHHHHHHHHT----
--HHHHHHHHHHHHHH----
--HHHHHHHHHHHHHS----
--HHHHHHHHHHHHHH----
--HHHHHHHHHHHHHH----
--HHHHHHHHHHHHTT----
--HHHHHHHHHHHHHH----
--HHHHHHHHHHHHHH----
--HHHHHHHHHHHHHH----
--HHHHHHHHHHHHHH----
--HHHHHHHHHHHHHH----
--HHHHHHHHHHHHHHS---
--HHHHHHHHHHHHHHT---
--HHHHHHHHHHHHHTT---
--HHHHHHHHHHHHTTS---
--HHHHHHHHHHHHHHS---
--HHHHHHHHHHHHHHHS--
--HHHHHHHHHHHHHHTS--
--HHHHHHHHHHHHHHHS--
--HHHHHHHHHHHHHHHS--
--HHHHHHHHHHHHHTTS--
--HHHHHHHHHHHHHHTS--
--HHHHHHHHHHHHHHHS--
--HHHHHHHHHHHHHTTS--
--HHHHHHHHHHHHHTSS--
--HHHHHHHHHHHHHTTS--
--HHHHHHHHHHHHHTTS--
--HHHHHHHHHHHHHTTS--
--HHHHHHHHHHHHHHHS--
--HHHHHHHHHHHHHTTS--
--HHHHHHHHHHHHHTTS--
--HHHHHHHHHHHHHHHS--
--HHHHHHHHHHHHHHHS--
--HHHHHHHHHHHHHHHS--
--HHHHHHHHHHHHHHHS--
--HHHHHHHHHHHHHHHS--
--HHHHHHHHHHHHHHHS--
--HHHHHHHHHHHHHHHS--
--HHHHHHHHHHHHHTTS--
--HHHHHHHHHHHHHHTS--
--HHHHHHHHHHHHHHSS--
--HHHHHHHHHHHHHHTS--
--HHHHHHHHHHHHHHTS--
--HHHHHHHHHHHHHHTS--
--HHHHHHHHHHHHHTTS--
--HHHHHHHHHHHHHTTS--
--HHHHHHHHHHHHHTTS--
--HHHHHHHHHHHHHHTS--
--HHHHHHHHHHHHHHTS--
--HHHHHHHHHHHHHHHS--
--HHHHHHHHHHHHHHTS--
--HHHHHHHHHHHHHHHS--
--HHHHHHHHHHHHHHTS--
--HHHHHHHHHHHHHTTS--
--HHHHHHHHHHHHHHT---
--HHHHHHHHHHHHHHTS--
--HHHHHHHHHHHHHTTS--
--HHHHHHHHHHHHHHTS--
--THHHHHHHHHHHHTTS--
--HHHHHHHHHHHHHTTS--
--HHHHHHHHHHHHHHTS--
--HHHHHHHHHHHHHHHS--
--HHHHHHHHHHHHHTT---
--HHHHHHHHHHHHHHH---
--HHHHHHHHHHHHHHH---
--HHHHHHHHHHHHHHH---
--HHHHHHHHHHHHHHH---
--HHHHHHHHHHHHHHH---
--HHHHHHHHHHHHTTT---
--HHHHHHHHHHHHHHH---
--HHHHHHHHHHHHHHHS--
--HHHHHHHHHHHHHHHT--
--HHHHHHHHHHHHHTTS--
--HHHHHHHHHHHHHHHS--
--HHHHHHHHHHHHHHHT--
--HHHHHHHHHHHHHHTT--
--HHHHHHHHHHHHHHTT--
--HHHHHHHHHHHHHHHS--
--HHHHHHHHHHHHHHTT--
--HHHHHHHHHHHHHHHS--
--HHHHHHHHHHHHHHHS--
--HHHHHHHHHHHHHHTT--
--HHHHHHHHHHHHHHHT--
--HHHHHHHHHHHHHHHT--
--HHHHHHHHHHHHHHTS--
--HHHHHHHHHHHHHHTT--
--HHHHHHHHHHHHHHTT--
--HHHHHHHHHHHHHHTT--
--HHHHHHHHHHHHHHTT--
--HHHHHHHHHHHHHHTT--
--HHHHHHHHHHHHHHHT--
--HHHHHHHHHHHHHHHS--
--HHHHHHHHHHHHHHTT--
--HHHHHHHHHHHHHHHH--
--HHHHHHHHHHHHHHTT--
--HHHHHHHHHHHHHHHS--
--HHHHHHHHHHHHHHHT--
--HHHHHHHHHHHHHHHH--
--HHHHHHHHHHHHHHTT--
--HHHHHHHHHHHHHTTS--
--HHHHHHHHHHHHHHHS--
--HHHHHHHHHHHHHHHH--
--HHHHHHHHHHHHHHTT--
--HHHHHHHHHHHHHHTT--
--HHHHHHHHHHHHHHTT--
--HHHHHHHHHHHHHHTT--
--HHHHHHHHHHHHHHTT--
--HHHHHHHHHHHHHHHH--
--HHHHHHHHHHHHHHHH--
--HHHHHHHHHHHHHHHH--
--HHHHHHHHHHHHHHHH--
--HHHHHHHHHHHHHHHH--
--HHHHHHHHHHHHHHHH--
--HHHHHHHHHHHHHHHT--
--HHHHHHHHHHHHHHTT--
--HHHHHHHHHHHHHHHH--
--HHHHHHHHHHHHHHHH--
--HHHHHHHHHHHHHHHH--
--HHHHHHHHHHHHHHHH--
--HHHHHHHHHHHHHHTS--
--HHHHHHHHHHHHHHHT--
--HHHHHHHHHHHHHHHH--
--HHHHHHHHHHHHHHTT--
--HHHHHHHHHHHHHHTT--
--HHHHHHHHHHHHHHHH--
--HHHHHHHHHHHHHHTT--
--HHHHHHHHHHHHHHTT--
--HHHHHHHHHHHHHHTT--
--HHHHHHHHHHHHHHHH--
--HHHHHHHHHHHHHHHH--
--HHHHHHHHHHHHHHTT--
--HHHHHHHHHHHHHHTT--
--HHHHHHHHHHHHHHHH--
--HHHHHHHHHHHHHHHT--
--HHHHHHHHHHHHHHHT--
--HHHHHHHHHHHHHHHH--
--HHHHHHHHHHHHHHHH--
--HHHHHHHHHHHHHHHH--
--HHHHHHHHHHHHHHHH--
--HHHHHHHHHHHHHHHT--
--HHHHHHHHHHHHHHHS--
--HHHHHHHHHHHHHHHH--
--HHHHHHHHHHHHHHHH--
--HHHHHHHHHHHHHHHT--
--HHHHHHHHHHHHHHHT--
--HHHHHHHHHHHHHHHH--
--HHHHHHHHHHHHHHTT--
--HHHHHHHHHHHHHHHH--
--HHHHHHHHHHHHHHHH--
--HHHHHHHHHHHHHHHH--
--HHHHHHHHHHHHHHHS--
--HHHHHHHHHHHHHHTT--
--HHHHHHHHHHHHHHTT--
--HHHHHHHHHHHHHHTT--
--HHHHHHHHHHHHHHHT--
--HHHHHHHHHHHHHHHH--
--HHHHHHHHHHHHHHHH--
--HHHHHHHHHHHHHHHH--
--HHHHHHHHHHHHHHHH--
--HHHHHHHHHHHHHHHH--
--HHHHHHHHHHHHHHTT--
---HHHHHHHHHHHHHTT--
---HHHHHHHHHHHHHHH--
---HHHHHHHHHHHHHHH--
---HHHHHHHHHHHHHHH--
---HHHHHHHHHHHHHHH--
---HHHHHHHHHHHHHHH--
---HHHHHHHHHHHHHHT--
---HHHHHHHHHHHHHHH--
---HHHHHHHHHHHHHHS--
---HHHHHHHHHHHHHTT--
---HHHHHHHHHHHHHTT--
---HHHHHHHHHHHHHHH--
---HHHHHHHHHHHHHHHT-
---HHHHHHHHHHHHHHHT-
---HHHHHHHHHHHHHHHT-
---HHHHHHHHHHHHHHHH-
---HHHHHHHHHHHHHHHH-
---HHHHHHHHHHHHHHHH-
---HHHHHHHHHHHHHHHH-
---HHHHHHHHHHHHHHHH-
---HHHHHHHHHHHHHHHH-
---HHHHHHHHHHHHHHTT-
---HHHHHHHHHHHHHHHH-
---HHHHHHHHHHHHHHHH-
---HHHHHHHHHHHHHHHH-
---HHHHHHHHHHHHHHHH-
---HHHHHHHHHHHHHHHH-
---HHHHHHHHHHHHHHHH-
---HHHHHHHHHHHHHHHH-
---HHHHHHHHHHHHHHHH-
---HHHHHHHHHHHHHHTT-
---HHHHHHHHHHHHHHHH-
---HHHHHHHHHHHHHHTT-
---HHHHHHHHHHHHHHHH-
---HHHHHHHHHHHHHHHT-
---HHHHHHHHHHHHHHTT-
---HHHHHHHHHHHHHHHH-
---HHHHHHHHHHHHHHTT-
---HHHHHHHHHHHHHTT--
---HHHHHHHHHHHHHHTT-
---HHHHHHHHHHHHHGGG-
---HHHHHHHHHHHHHTTT-
---HHHHHHHHHHHHHHTT-
---HHHHHHHHHHHHHHHH-
---HHHHHHHHHHHHHHHT-
---HHHHHHHHHHHHHHHH-
---HHHHHHHHHHHHHHHH-
---HHHHHHHHHHHHHHTT-
---HHHHHHHHHHHHHHTT-
---HHHHHHHHHHHHHHTT-
---HHHHHHHHHHHHHHTT-
---HHHHHHHHHHHHHHTT-
--THHHHHHHHHHHHHTT--
--THHHHHHHHHHHHHHTT-
--HHHHHHHHHHHHHHHHT-
--HHHHHHHHHHHHHHHHH-
--HHHHHHHHHHHHHHHHH-
--HHHHHHHHHHHHHHHHH-
--HHHHHHHHHHHHHHHHH-
--HHHHHHHHHHHHHHHHH-
--HHHHHHHHHHHHHHHHH-
--HHHHHHHHHHHHHHHHH-
--HHHHHHHHHHHHHHHHH-
--HHHHHHHHHHHHHHHHT-
-HHHHHHHHHHHHHHHHHH-
-HHHHHHHHHHHHHHHHHH-
-HHHHHHHHHHHHHHHHHH-
-HHHHHHHHHHHHHHHHH--
-HHHHHHHHHHHHHHHHTT-
-HHHHHHHHHHHHHHHHHH-
-HHHHHHHHHHHHHHHHHT-
-HHHHHHHHHHHHHHHHHT-
-HHHHHHHHHHHHHHHHHH-
-HHHHHHHHHHHHHHHHHH-
-HHHHHHHHHHHHHHHHHT-
-HHHHHHHHHHHHHHHHHH-
-HHHHHHHHHHHHHHHHTT-
-HHHHHHHHHHHHHHHHHT-
-HHHHHHHHHHHHHHHHHH-
-HHHHHHHHHHHHHHHHHH-
-HHHHHHHHHHHHHHHHHH-
-HHHHHHHHHHHHHHHHHT-
-HHHHHHHHHHHHHHHHHH-
-HHHHHHHHHHHHHHHHHT-
-HHHHHHHHHHHHHHHHTT-
-HHHHHHHHHHHHHHHHHT-
-HHHHHHHHHHHHHHTTTT-
-HHHHHHHHHHHHHHHHHH-
-HHHHHHHHHHHHHHHHTT-
-HHHHHHHHHHHHHHHHHH-
-HHHHHHHHHHHHHHHHHH-
-HHHHHHHHHHHHHHHHTT-
-HHHHHHHHHHHHHHHHHH-
-HHHHHHHHHHHHHHHHHH-
-HHHHHHHHHHHHHHHHTT-
-HHHHHHHHHHHHHHHHTT-
-HHHHHHHHHHHHHHHHHT-
-HHHHHHHHHHTTHHHHT--
-HHHHHHHHHHHHHHHHTT-
-HHHHHHHHHHHHHHHHTT-
-HHHHHHHHHHTTHHHHHT-
-HHHHHHHHHHHHHHHHHH-
-HHHHHHHHHHTTHHHHTT-
-HHHHHHHHHHTTHHHHHH-
-HHHHHHHHHHHHHHHHHH-
-HHHHHHHHHHHHHHHHHH-
-HHHHHHHHHHHHHHHHHH-
-HHHHHHHHHHTTHHHHTT-
-HHHHHHHHHHHHHHHHHH-
-HHHHHHHHHTTTHHHHHH-
-HHHHHHHHHHTTHHHHHH-
-HHHHHHHHHTTTHHHHHH-
-HHHHHHHHHTTTHHHHHH-
-HHHHHHHHHHTTHHHHHH-
-HHHHHHHHHTTTHHHHTT-
-HHHHHHHHHHHHHHHHHH-
-HHHHHHHHHTTTHHHHTT-
-HHHHHHHHHHTTHHHHHH-
-HHHHHHHHHTTTHHHHHT-
-HHHHHHHHHHHHHHTTS--
-HHHHHHHHHHHHHHHHS--
-HHHHHHHHHHHHHHTT---
-HHHHHHHHHHHHHHHH---
-HHHHHHHHHHHHHHHHT--
-HHHHHHHHHHHHHHHH---
-HHHHHHHHHHHHHHTT---
-HHHHHHHHHHHHHTTT---
-HHHHHHHHHHHHHHHH---
-HHHHHHHHHHHHHTTTS--
-HHHHHHHHHHHHHHHT---
-HHHHHHHHHHHHHHHHS--
--HHHHHHHHHHHHHHH---
-HHHHHHHHHHHHHHHH---
-HHHHHHHHHHHHHHHT---
-HHHHHHHHHHHHHHHH---
-HHHHHHHHHHHHHTTT---
-HHHHHHHHHHHHHHHH---
-HHHHHHHHHHHHHHHH---
-HHHHHHHHHHHHHHHH---
-HHHHHHHHHHHHHHHS---
-HHHHHHHHHHHHHTSS---
-HHHHHHHHHHHHHTSSS--
-HHHHHHHHHHHHHHHH---
-HHHHHHHHHHHHHHHH---
-HHHHHHHHHHHHHHHT---
-HHHHHHHHHHHHHHHT---
-HHHHHHHHHHHHHHHT---
-HHHHHHHHHHHHHHHH---
-HHHHHHHHHHHHHHHTS--
-HHHHHHHHHHHHHHHTS--
-HHHHHHHHHHHHHHTTS--
-HHHHHHHHHHHHHHTTS--
-HHHHHHHHHHHHHHTTS--
-HHHHHHHHHHHHHHTSS--
-HHHHHHHHHHHHHHHSS--
-HHHHHHHHHHHHHTT----
-HHHHHHHHHHHHHHT----
-HHHHHHHHHHHHHTT----
-HHHHHHHHHHHHHTT----
-HHHHHHHHHHHHHTTS---
-HHHHHHHHHHHHHHT----
-HHHHHHHHHHHHHHT----
-HHHHHHHHHHHHHHT----
-HHHHHHHHHHTTTSS----
-HHHHHHHHHHHHHTT----
-HHHHHHHHHHHHHTT----
-HHHHHHHHHHHHHHT----
-HHHHHHHHHHHHHHH----
-HHHHHHHHHHHHHHHS---
-HHHHHHHHHHHHHTTS---
-HHHHHHHHHHHHHHTT---
-HHHHHHHHHHHHHHTT---
-HHHHHHHHHHHHHHTT---
-HHHHHHHHHHHHHHTTS--
-HHHHHHHHHHHHHHTTS--
-HHHHHHHHHHHHHHTSS--
-HHHHHHHHHHHHHHTS---
-HHHHHHHHHHHHHHTT---
-HHHHHHHHHHHHHHHSS--
-HHHHHHHHHHHHHHHS---
-HHHHHHHHHHHHHTSS---
-HHHHHHHHHHHHHTSS---
-HHHHHHHHHHHHHTTS---
-HHHHHHHHHHHHTTSS---
-HHHHHHHHHHHHHHHT---
-HHHHHHHHHHHHTTSSS--
-HHHHHHHHHHHHHHTTS--
-HHHHHHHHHHHHHTTSS--
-HHHHHHHHHHHHHTTSS--
-HHHHHHHHHHHHHHTTS--
-HHHHHHHHHHHHHHTTS--
-HHHHHHHHHHHHHHTTS--
-HHHHHHHHHHHHHHTT---
-HHHHHHHHHHHHHHTTS--
-HHHHHHHHHHHHHHTTS--
-HHHHHHHHHHHHHHTTS--
-HHHHHHHHHHHHHHHTS--
-HHHHHHHHHHHHHHHHS--
-HHHHHHHHHHHHHHHT---
-HHHHHHHHHHHHHHHT---
-HHHHHHHHHHHHHHHS---
-HHHHHHHHHHHHHHTT---
-HHHHHHHHHHHHHHHHS--
-HHHHHHHHHHHHHHHTS--
-HHHHHHHHHHHHHHHTS--
-HHHHHHHHHHHHHHHHS--
-HHHHHHHHHHHHHHTT---
-HHHHHHHHHHHHHHTTS--
-HHHHHHHHHHHHHHHT---
-HHHHHHHHHHHHHGGGS--
-HHHHHHHHHHHHHHHH---
-HHHHHHHHHHHHHHTT---
-HHHHHHHHHHHHHHTTS--
-HHHHHHHHHHHHHHHSS--
-HHHHHHHHHHHHHHHTS--
-HHHHHHHHHHHHHHTTS--
-HHHHHHHHHHHHHHHTS--
-HHHHHHHHHHHHHHHHS--
-HHHHHHHHHHHHHHHTS--
-HHHHHHHHHHHHHHTTS--
-HHHHHHHHHHHHHHHTS--
-HHHHHHHHHHHHHHHTS--
-HHHHHHHHHHHHHHTTS--
-HHHHHHHHHHHHHHHTS--
-HHHHHHHHHHHHHHHTS--
-HHHHHHHHHHHHHHTT---
-HHHHHHHHHHHHHHTTS--
-HHHHHHHHHHHHHHTT---
-HHHHHHHHHHHHHHTT---
-HHHHHHHHHHHHHHTTS--
-HHHHHHHHHHHHHHTTS--
-HHHHHHHHHHHHHHTT---
-HHHHHHHHHHHHHHTT---
-HHHHHHHHHHHHHHHTS--
-HHHHHHHHHHHHHTTS---
-HHHHHHHHHHHHHHHS---
-HHHHHHHHHHHHHHHH---
-HHHHHHHHHHHHHHHH---
-HHHHHHHHHHHHHHTTS--
-HHHHHHHHHHHHHHHH---
-HHHHHHHHHHHHHHHTS--
-HHHHHHHHHHHHHHHSS--
-HHHHHHHHHHHHHHHS---
-HHHHHHHHHHHHHHTTS--
-HHHHHHHHHHHHHHHTS--
-HHHHHHHHHHHHHHTTS--
-HHHHHHHHHHHHHHHTS--
-HHHHHHHHHHHHHHHTS--
-HHHHHHHHHHHHHHHHS--
-HHHHHHHHHHHHHHHTS--
-HHHHHHHHHHHHHHHHS--
-HHHHHHHHHHHHHHHHS--
-HHHHHHHHHHHHHHHT---
-HHHHHHHHHHHHHHHT---
-HHHHHHHHHHHHHHTT---
-HHHHHHHHHHHHHHHHS--
-HHHHHHHHHHHHHHHHS--
-HHHHHHHHHHHHHHHT---
-HHHHHHHHHHHHHHHT---
-HHHHHHHHHHHHHHH----
-HHHHHHHHHHHHHHH----
-HHHHHHHHHHHHTTTS---
-HHHHHHHHHHHHHHHS---
-HHHHHHHHHHHHHHHS---
-HHHHHHHHHHHHTTT----
-HHHHHHHHHHHHHTT----
-HHHHHHHHHHHHHTS----
-HHHHHHHHHHHHHHH----
-HHHHHHHHHHHHHHHS---
-HHHHHHHHHHHHHHH----
-HHHHHHHHHHHHHHHS---
-HHHHHHHHHHHHTTS-S--
-HHHHHHHHHHHHTTS-S--
-HHHHHHHHHHHHHHHSS--
-HHHHHHHHHHHHHHHSS--
-HHHHHHHHHHHHHTTSS--
-HHHHHHHHHHHHHHHSS--
-HHHHHHHHHHHHHHHSS--
-HHHHHHHHHHHHHHSSS--
-HHHHHHHHHHHHHHSSS--
-HHHHHHHHHHHTTTTSS--
-HHHHHHHHHHHHHHHSS--
-HHHHHHHHHHHHHHHS---
-HHHHHHHHHHHHHHHS---
-HHHHHHHHHHHHHHHS---
-HHHHHHHHHHHHHHHS---
-HHHHHHHHHHHHHHHS---
-HHHHHHHHHHHHHHHS---
-HHHHHHHHHHHHHHSS---
-HHHHHHHHHHHHHTTS---
-HHHHHHHHHHHHHHHS---
-HHHHHHHHHHHHHTTS---
-HHHHHHHHHHHHHTTS---
-HHHHHHHHHHHHHTTS---
-HHHHHHHHHHHHHTTS---
-HHHHHHHHHHHHHHHS---
-HHHHHHHHHHHHHHHS---
-HHHHHHHHHHHHHHHS---
-HHHHHHHHHHHHHHHS---
-HHHHHHHHHHHHHHHS---
-HHHHHHHHHHHHHTTS---
-HHHHHHHHHHHHHHHS---
-HHHHHHHHHHHHHHHS---
-HHHHHHHHHHHHHHHS---
-HHHHHHHHHHHHHTTS---
-HHHHHHHHHHHHHTT----
-HHHHHHHHHHHHHHHS---
-HHHHHHHHHHHHHHH----
-HHHHHHHHHHHHHTTS---
-HHHHHHHHHHHHHHHS---
-HHHHHHHHHHHHHHHS---
-HHHHHHHHHHHHHHH----
-HHHHHHHHHHHHHHHS---
-HHHHHHHHHHHHTTT----
-HHHHHHHHHHHHTTT----
-HHHHHHHHHHHHHTT----
-HHHHHHHHHHHHHHHS---
-HHHHHHHHHHHHHHHS---
-HHHHHHHHHHHHHTTS---
-HHHHHHHHHHHHHTTS---
-HHHHHHHHHHHHHTTS---
-HHHHHHHHHHHHHHHS---
-HHHHHHHHHHHHHHHS---
-HHHHHHHHHHHHHHHS---
-HHHHHHHHHHHHHHHTT--
-HHHHHHHHHHHHHHHS---
-HHHHHHHHHHHHHHHS---
-HHHHHHHHHHHHHHHTT--
-HHHHHHHHHHHHHHHTT--
-HHHHHHHHHHHHHHHTT--
-HHHHHHHHHHHHHHHTT--
-HHHHHHHHHHHHHHHTT--
-HHHHHHHHHHHHHHHTT--
-HHHHHHHHHHHHHHHTT--
-HHHHHHHHHHHHHHHTT--
-HHHHHHHHHHHHHHHTT--
-HHHHHHHHHHHHHHHTT--
-HHHHHHHHHHHHHHHTT--
-HHHHHHHHHHHHHHHHT--
-HHHHHHHHHHHHHHHTT--
-HHHHHHHHHHHHHHHHT--
-HHHHHHHHHHHHHHTTT--
-HHHHHHHHHHHHHHHTT--
-HHHHHHHHHHHHHHHTT--
-HHHHHHHHHHHHHHTTT--
-HHHHHHHHHHHHHHHHT--
-HHHHHHHHHHHHHHHTT--
-HHHHHHHHHHHHHHHTT--
-HHHHHHHHHHHHHHTTT--
-HHHHHHHHHHHHHHHTT--
-HHHHHHHHHHHHHHHTT--
-HHHHHHHHHHHHHHHTT--
-HHHHHHHHHHHHHHHTT--
-HHHHHHHHHHHHHHHTT--
-HHHHHHHHHHHHHHHTT--
-HHHHHHHHHHHHHHTTT--
-HHHHHHHHHHHHHHHTT--
-HHHHHHHHHHHHHHHTT--
-HHHHHHHHHHHHHHHTT--
-HHHHHHHHHHHHHHTTT--
-HHHHHHHHHHHHHHHTT--
-HHHHHHHHHHHHHHTTT--
-HHHHHHHHHHHHHHTTT--
-HHHHHHHHHHHHHHHTT--
-HHHHHHHHHHHHHHTTT--
-HHHHHHHHHHHHHHTTT--
-HHHHHHHHHHHHHHTTT--
-HHHHHHHHHHHHHHTTT--
-HHHHHHHHHHHHHHTTT--
-HHHHHHHHHHHHHHHHT--
-HHHHHHHHHHHHHHHTT--
-HHHHHHHHHHHHHHHTT--
-HHHHHHHHHHHHHHHHT--
-HHHHHHHHHHHHHHHTT--
--HHHHHHHHHHHHHHTT--
--HHHHHHHHHHHHHHTT--
--HHHHHHHHHHHHHHTT--
--HHHHHHHHHHHHHHTT--
--HHHHHHHHHHHHHHHT--
--HHHHHHHHHHHHHHTT--
--HHHHHHHHHHHHHHTT--
--HHHHHHHHHHHHHHTT--
--HHHHHHHHHHHHHHTT--
--HHHHHHHHHHHHHHTT--
--HHHHHHHHHHHHHHHT--
--HHHHHHHHHHHHHHTT--
--HHHHHHHHHHHHHHHT--
--HHHHHHHHHHHHHHTT--
--HHHHHHHHHHHHHHHT--
--HHHHHHHHHHHHHHHT--
--HHHHHHHHHHHHHHHT--
--HHHHHHHHHHHHHHTT--
--HHHHHHHHHHHHHTTT--
--HHHHHHHHHHHHHHHT--
--HHHHHHHHHHHHHHTT--
--HHHHHHHHHHHHHHTT--
--HHHHHHHHHHHHHHTT--
--HHHHHHHHHHHHHHTT--
--HHHHHHHHHHHHHHTT--
--HHHHHHHHHHHHHHHT--
--HHHHHHHHHHHHHHHT--
--HHHHHHHHHHHHHHTT--
--HHHHHHHHHHHHHHTT--
--HHHHHHHHHHHHHHTT--
--HHHHHHHHHHHHHHTT--
--HHHHHHHHHHHHHHHT--
--HHHHHHHHHHHHHHTT--
--HHHHHHHHHHHHHHHT--
--HHHHHHHHHHHHHHTT--
--HHHHHHHHHHHHHHTT--
--HHHHHHHHHHHHHHTT--
--HHHHHHHHHHHHHHHT--
--HHHHHHHHHHHHHHTT--
--HHHHHHHHHHHHHHTT--
--HHHHHHHHHHHHHHTT--
--HHHHHHHHHHHHHHTT--
--HHHHHHHHHHHHHHTT--
--HHHHHHHHHHHHHHTT--
--HHHHHHHHHHHHHHTT--
--HHHHHHHHHHHHHHTT--
--HHHHHHHHHHHHHHTT--
--HHHHHHHHHHHHHHHT--
--HHHHHHHHHHHHHHTT--
--HHHHHHHHHHHHHTTT--
--HHHHHHHHHHHHHTTT--
--HHHHHHHHHHHHHHTT--
--HHHHHHHHHHHHHTTT--
--HHHHHHHHHHHHHHTT--
--HHHHHHHHHHHHHHHT--
--HHHHHHHHHHHHHHTT--
--HHHHHHHHHHHHHTTT--
--HHHHHHHHHHHHHTTT--
--HHHHHHHHHHHHHTTT--
--HHHHHHHHHHHHHHTT--
--HHHHHHHHHHHHHHTT--
--HHHHHHHHHHHHHHTT--
--HHHHHHHHHHHHHHTT--
--HHHHHHHHHHHHHHTT--
--HHHHHHHHHHHHHHTT--
--HHHHHHHHHHHHHHTT--
--HHHHHHHHHHHHHHTT--
--HHHHHHHHHHHHHHTT--
--HHHHHHHHHHHHHHTT--
--HHHHHHHHHHHHHHHT--
--HHHHHHHHHHHHTTTT--
--SHHHHHHHHHHHHHTT--
--SHHHHHHHHHHHHHTT--
---HHHHHHHHHHHHHTT--
---HHHHHHHHHHHHHTT--
---HHHHHHHHHHHHHTT--
---HHHHHHHHHHHHHTT--
---HHHHHHHHHHHHHTT--
---HHHHHHHHHHHHHTT--
---HHHHHHHHHHHHHTT--
---HHHHHHHHHHHHHTT--
---HHHHHHHHHHHHHTT--
---HHHHHHHHHHHHHTT--
---HHHHHHHHHHHHHTT--
---HHHHHHHHHHHHHTT--
---HHHHHHHHHHHHHTT--
---HHHHHHHHHHHHHTT--
---HHHHHHHHHHHHHTT--
---HHHHHHHHHHHHHTT--
---HHHHHHHHHHHHTTT--
---HHHHHHHHHHHHHTT--
---TTHHHHHHHHHHHTT--
---TTHHHHHHHHHHHHT--
--SHHHHHHHHHHHHHTT--
---HHHHHHHHHHHHTTT--
---HHHHHHHHHHHTTTT--
---HHHHHHHHHHHHHTT--
---HHHHHHHHHHHHHTT--
---HHHHHHHHHHHHHHT--
---TTHHHHHHHHHHHTT--
---TTHHHHHHHHHHHTT--
---TTHHHHHHHHHHHHS--
---TTHHHHHHHHHHHTS--
---TTHHHHHHHHHHTTS--
---HHHHHHHHHHHHHTS--
---HHHHHHHHHHHHHTT--
---HHHHHHHHHHHHHTT--
---HHHHHHHHHHHHTTT--
---HHHHHHHHHHHHHTT--
---HHHHHHHHHHHHHTT--
---HHHHHHHHHHHHHHT--
---TTHHHHHHHHHHHHT--
---HHHHHHHHHHHHHTT--
---HHHHHHHHHHHHHTT--
---HHHHHHHHHHHHHTT--
---HHHHHHHHHHHHHHT--
---HHHHHHHHHHHHHTT--
---HHHHHHHHHHHHHTT--
---HHHHHHHHHHHHHTT--
---HHHHHHHHHHHHTTT--
---HHHHHHHHHHHHTTT--
---HHHHHHHHHHHHHTT--
---HHHHHHHHHHHHHHT--
---HHHHHHHHHHHHHTT--
---HHHHHHHHHHHHHTT--
---HHHHHHHHHHHHTTT--
---HHHHHHHHHHHHHTT--
---HHHHHHHHHHHHHTT--
---HHHHHHHHHHHHHTT--
--SHHHHHHHHHHHHHTT--
---HHHHHHHHHHHHHTT--
---HHHHHHHHHHHHHTT--
---HHHHHHHHHHHHHTT--
---SHHHHHHHHHHHHHT--
--SHHHHHHHHHHHHHTT--
---HHHHHHHHHHHHHTT--
--SHHHHHHHHHHHHHTT--
---HHHHHHHHHHHHHTT--
---HHHHHHHHHHHHHTT--
---HHHHHHHHHHHHHTT--
---HHHHHHHHHHHHTTT--
--SHHHHHHHHHHHHHTT--
---HHHHHHHHHHHHHTT--
---HHHHHHHHHHHHHTT--
---HHHHHHHHHHHHHTT--
--SHHHHHHHHHHHHHTT--
--SHHHHHHHHHHHHHHT--
--SHHHHHHHHHHHHHTT--
--SHHHHHHHHHHHHHTT--
--SHHHHHHHHHHHHHTT--
--SHHHHHHHHHHHHHHT--
--SHHHHHHHHHHHHHHT--
--SHHHHHHHHHHHHHTT--
--SHHHHHHHHHHHHHTT--
--SHHHHHHHHHHHHHTT--
--SHHHHHHHHHHHHHTT--
--SHHHHHHHHHHHHTTT--
--SSHHHHHHHHHHHHTT--
--SHHHHHHHHHHHHHTT--
---HHHHHHHHHHHHHTT--
---HHHHHHHHHHHHTTT--
---HHHHHHHHHHHHHTT--
---HHHHHHHHHHHHTTT--
---HHHHHHHHHHHHHTT--
---HHHHHHHHHHHHHTT--
---HHHHHHHHHHHHHTT--
---HHHHHHHHHHHHHTT--
---HHHHHHHHHHHHTTT--
---HHHHHHHHHHHHHTT--
---HHHHHHHHHHHHTTT--
---HHHHHHHHHHHHHTT--
---HHHHHHHHHHHHTTT--
---HHHHHHHHHHHHHHT--
---HHHHHHHHHHHHTTT--
---HHHHHHHHHHHHHTT--
---HHHHHHHHHHHHHTT--
---HHHHHHHHHHHHHTT--
--SHHHHHHHHHHHHTTT--
--SHHHHHHHHHHHHTTT--
---HHHHHHHHHHHHTTT--
---HHHHHHHHHHHHTTT--
--SHHHHHHHHHHHHTTT--
---HHHHHHHHHHHHTTT--
---HHHHHHHHHHHHTTT--
---HHHHHHHHHHHHHTT--
---HHHHHHHHHHHHHTT--
---HHHHHHHHHHHHTTT--
---HHHHHHHHHHHHTTT--
---HHHHHHHHHHHHHTT--
---HHHHHHHHHHHHHTT--
---HHHHHHHHHHHTTTT--
---HHHHHHHHHHHHTTT--
---HHHHHHHHHHHHTTT--
---HHHHHHHHHHHHTTT--
---HHHHHHHHHHHHHTT--
---HHHHHHHHHHHHTTT--
---HHHHHHHHHHHHHTT--
---HHHHHHHHHHHHHTT--
---HHHHHHHHHHHHTTT--
---HHHHHHHHHHHTTTT--
---HHHHHHHHHHHHHTT--
---HHHHHHHHHHHHTTT--
---HHHHHHHHHHHHHTT--
---HHHHHHHHHHHHHTT--
---HHHHHHHHHHHHTTT--
---HHHHHHHHHHHHTTT--
---HHHHHHHHHHHHHTT--
---HHHHHHHHHHHHHTT--
---HHHHHHHHHHHHHTT--
---HHHHHHHHHHHHTTT--
---HHHHHHHHHHHHTTT--
---HHHHHHHHHHHHTTT--
---HHHHHHHHHHHHHTT--
---HHHHHHHHHHHHHTT--
---HHHHHHHHHHHHHTT--
---HHHHHHHHHHHHHTT--
---HHHHHHHHHHHHHTT--
---HHHHHHHHHHHHHTT--
---HHHHHHHHHHHHTTT--
---HHHHHHHHHHHHHTT--
---HHHHHHHHHHHHHTT--
---HHHHHHHHHHHHHTT--
---HHHHHHHHHHHHHTT--
---HHHHHHHHHHHHHTT--
---HHHHHHHHHHHHTTT--
---HHHHHHHHHHHHHTT--
---HHHHHHHHHHHTTTT--
---HHHHHHHHHHHHTTT--
---HHHHHHHHHHHHTTT--
---HHHHHHHHHHHHHTT--
---HHHHHHHHHHHTTTT--
---HHHHHHHHHHHTTTT--
---HHHHHHHHHHHHTTT--
---HHHHHHHHHHHHTTT--
---HHHHHHHHHHHHHTT--
---HHHHHHHHHHHHHTT--
---HHHHHHHHHHHHHTT--
---HHHHHHHHHHHHHTT--
---HHHHHHHHHHHHHTT--
---HHHHHHHHHHHHHTT--
---HHHHHHHHHHHHHTT--
---HHHHHHHHHHHHHTT--
---HHHHHHHHHHHHHTT--
---HHHHHHHHHHHHTTT--
---HHHHHHHHHHHHHTT--
---HHHHHHHHHHHHTTT--
---HHHHHHHHHHHHHTT--
---HHHHHHHHHHHHTTT--
---HHHHHHHHHHHHTTT--
---HHHHHHHHHHHHTTT--
---HHHHHHHHHHHHHTT--
---HHHHHHHHHHHHHTT--
---HHHHHHHHHHHHHTT--
---HHHHHHHHHHHHHHT--
---HHHHHHHHHHHHHTT--
---HHHHHHHHHHHHHTT--
---HHHHHHHHHHHHHTT--
---HHHHHHHHHHHHHTT--
---HHHHHHHHHHHHHTT--
---HHHHHHHHHHHHTTT--
---HHHHHHHHHHHHHTT--
---HHHHHHHHHHHHHHT--
---HHHHHHHHHHHHHTT--
---HHHHHHHHHHHHHTT--
---HHHHHHHHHHHHHTT--
---HHHHHHHHHHHHHTT--
---HHHHHHHHHHHHHTT--
---HHHHHHHHHHHHHTT--
---HHHHHHHHHHHHHTT--
---HHHHHHHHHHHHHTT--
---HHHHHHHHHHHHHTT--
---HHHHHHHHHHHHHTT--
---HHHHHHHHHHHHHTT--
---HHHHHHHHHHHHTTT--
---HHHHHHHHHHHHHTT--
---HHHHHHHHHHHHHHT--
---HHHHHHHHHHHHHTT--
---HHHHHHHHHHHHHHT--
---HHHHHHHHHHHHHHT--
---HHHHHHHHHHHHHTT--
---HHHHHHHHHHHHHS---
---HHHHHHHHHHHHHS---
---HHHHHHHHHHHHHS---
---HHHHHHHHHHHHSS---
---HHHHHHHHHHHHHS---
---HHHHHHHHHHHHHS---
---HHHHHHHHHHHHHS---
---HHHHHHHHHHHHHS---
---HHHHHHHHHHHHHH---
---HHHHHHHHHHHHHS---
---HHHHHHHHHHHHHS---
---HHHHHHHHHHHHHS---
---HHHHHHHHHHHHTT---
---HHHHHHHHHHHHHS---
---HHHHHHHHHHHHHS---
---HHHHHHHHHHHHHS---
---HHHHHHHHHHHHHS---
---HHHHHHHHHHHHHT---
---HHHHHHHHHHHHHS---
---HHHHHHHHHHHHHH---
---HHHHHHHHHHHHHH---
---HHHHHHHHHHHHHS---
---HHHHHHHHHHHHTT---
---HHHHHHHHHHHHHS---
---HHHHHHHHHHHHTS---
---HHHHHHHHHHHHHS---
---HHHHHHHHHHHHSS---
---HHHHHHHHHHHHHH---
---HHHHHHHHHHHHTT---
---HHHHHHHHHHHHHS---
---HHHHHHHHHHHHHS---
---HHHHHHHHHHHHHS---
---HHHHHHHHHHHHHS---
---HHHHHHHHHHHHHS---
---HHHHHHHHHHHHHS---
---HHHHHHHHHHHHHS---
---HHHHHHHHHHHHTS---
---HHHHHHHHHHHHTS---
---THHHHHHHHHHHHS---
---HHHHHHHHHHHHTS---
---HHHHHHHHHHHHTS---
--SHHHHHHHHHHHHHT---
--SHHHHHHHHHHHTTT---
---HHHHHHHHHHHTTT---
---HHHHHHHHHHHHHT---
---HHHHHHHHHHHTTT---
---HHHHHHHHHHHHHS---
---HHHHHHHHHHHHHT---
---HHHHHHHHHHHHTT---
---HHHHHHHHHHHHTT---
---HHHHHHHHHHHHHT---
---HHHHHHHHHHTTTT---
---HHHHHHHHHHHHHT---
---HHHHHHHHHHHHHT---
---HHHHHHHHHHHHHH---
---HHHHHHHHHHHHHT---
---HHHHHHHHHHHHHH---
---HHHHHHHHHHHHHH---
---HHHHHHHHHHHHHH---
--SHHHHHHHHHHHHTT---
---HHHHHHHHHHHHHH---
---HHHHHHHHHHHHHH---
---HHHHHHHHHHHTTT---
---HHHHHHHHHHHHHHT--
---HHHHHHHHHHHHHHT--
---HHHHHHHHHHHHTTT--
---HHHHHHHHHHHHHTT--
---HHHHHHHHHHHHHTT--
---HHHHHHHHHHHHTTT--
---HHHHHHHHHHHHHTT--
---HHHHHHHHHHHHHTT--
---HHHHHHHHHHHHHTT--
---HHHHHHHHHHHHTTT--
---HHHHHHHHHHHTTTT--
---HHHHHHHHHHHHHTT--
---HHHHHHHHHHHHHTT--
---HHHHHHHHHHHHHTT--
---HHHHHHHHHHHHHTT--
---HHHHHHHHHHHHTTT--
---HHHHHHHHHHHHTTT--
---HHHHHHHHHHHHHTT--
---HHHHHHHHHHHHHTT--
---HHHHHHHHHHHHTTT--
---HHHHHHHHHHHHTTT--
---HHHHHHHHHHHHTTT--
---HHHHHHHHHHHHHTT--
---HHHHHHHHHHHHHTT--
---HHHHHHHHHHHHTTT--
---HHHHHHHHHHHHHTT--
---HHHHHHHHHHHHHTT--
---HHHHHHHHHHHHTTT--
---HHHHHHHHHHHHTTT--
---HHHHHHHHHHHHHTT--
---HHHHHHHHHHHHHTT--
---HHHHHHHHHHHHHTT--
---HHHHHHHHHHHHTTT--
---HHHHHHHHHHHHHHT--
---HHHHHHHHHHHHHHT--
---HHHHHHHHHHHHHTT--
---HHHHHHHHHHHHHHT--
---HHHHHHHHHHHHHTT--
---HHHHHHHHHHHHHTT--
---HHHHHHHHHHHHHHT--
---HHHHHHHHHHHHHTT--
---HHHHHHHHHHHHHHT--
---HHHHHHHHHHHHHTT--
---HHHHHHHHHHHHHTT--
---HHHHHHHHHHHHHTT--
---HHHHHHHHHHHHHTT--
---HHHHHHHHHHHHHTT--
---HHHHHHHHHHHHHTT--
---HHHHHHHHHHHHHHT--
---HHHHHHHHHHHHTTT--
---HHHHHHHHHHHHHTT--
---HHHHHHHHHHHHHTT--
---HHHHHHHHHHHHHTT--
---HHHHHHHHHHHHHHT--
---HHHHHHHHHHHHHTT--
---HHHHHHHHHHHHHHT--
---HHHHHHHHHHHHHTT--
---HHHHHHHHHHHHHTT--
---HHHHHHHHHHHHHTT--
---HHHHHHHHHHHHHTT--
---TTHHHHHHHHHHHTT--
---HHHHHHHHHHHHHTT--
---HHHHHHHHHHHHTTT--
---HHHHHHHHHHHHHHT--
---HHHHHHHHHHHHHTT--
---HHHHHHHHHHHHHTT--
---HHHHHHHHHHHHHTT--
---HHHHHHHHHHHHHTT--
---HHHHHHHHHHHHHTT--
---HHHHHHHHHHHHHTT--
---HHHHHHHHHHHHHHT--
---HHHHHHHHHHHHHHT--
---HHHHHHHHHHHHTTT--
---HHHHHHHHHHHHHTT--
---HHHHHHHHHHHHHTT--
---HHHHHHHHHHHHHTT--
---HHHHHHHHHHHHHTT--
---HHHHHHHHHHHHHTT--
---HHHHHHHHHHHHHTT--
---HHHHHHHHHHHHHTT--
---HHHHHHHHHHHHHTT--
---HHHHHHHHHHHHHTT--
---HHHHHHHHHHHHHTT--
---HHHHHHHHHHHHTTT--
---HHHHHHHHHHHHHTT--
---HHHHHHHHHHHHHTT--
---HHHHHHHHHHHHHTT--
---HHHHHHHHHHHHHTT--
---HHHHHHHHHHHHHTT--
---HHHHHHHHHHHHHTT--
---HHHHHHHHHHHHHTT--
---HHHHHHHHHHHHHHT--
---HHHHHHHHHHHHHTT--
---HHHHHHHHHHHHHTT--
---HHHHHHHHHHHHHHT--
---HHHHHHHHHHHHHHT--
---HHHHHHHHHHHHHTT--
---HHHHHHHHHHHHHHT--
---HHHHHHHHHHHHHTT--
---HHHHHHHHHHHHHTT--
---HHHHHHHHHHHHHTT--
---HHHHHHHHHHHHHTT--
---HHHHHHHHHHHHHTT--
---HHHHHHHHHHHHHTT--
---HHHHHHHHHHHHHTT--
---HHHHHHHHHHHHTTT--
---HHHHHHHHHHHHTTT--
---HHHHHHHHHHHHHTT--
--SHHHHHHHHHHHHHTT--
---HHHHHHHHHHHHHHT--
--SHHHHHHHHHHHHHTT--
---HHHHHHHHHHHHHHT--
--SHHHHHHHHHHHHHTT--
---HHHHHHHHHHHHHTT--
---HHHHHHHHHHHHHTT--
---HHHHHHHHHHHHHTT--
---HHHHHHHHHHHHHTT--
---HHHHHHHHHHHHHHT--
--SHHHHHHHHHHHHHTT--
--SHHHHHHHHHHHHHTT--
--SHHHHHHHHHHHHHTT--
---HHHHHHHHHHHHHHT--
---HHHHHHHHHHHHHHT--
---HHHHHHHHHHHHHTT--
---HHHHHHHHHHHHHHT--
---HHHHHHHHHHHHHTT--
---HHHHHHHHHHHHHTT--
---HHHHHHHHHHHHHHT--
--SHHHHHHHHHHHHHTT--
--SHHHHHHHHHHHHHTT--
---HHHHHHHHHHHHHHT--
---HHHHHHHHHHHHHTT--
---HHHHHHHHHHHHHHT--
--SHHHHHHHHHHHHHTT--
---HHHHHHHHHHHHHTT--
---HHHHHHHHHHHHTTT--
---HHHHHHHHHHHHHTT--
---HHHHHHHHHHHHHTT--
--SHHHHHHHHHHHHHTT--
---HHHHHHHHHHHHHTT--
---HHHHHHHHHHHHHTT--
---HHHHHHHHHHHHHTT--
---HHHHHHHHHHHHHTT--
---HHHHHHHHHHHHHTT--
---HHHHHHHHHHHHHTT--
---HHHHHHHHHHHHTTT--
---HHHHHHHHHHHHHTT--
---HHHHHHHHHHHHTTT--
--SHHHHHHHHHHHHHHT--
--SHHHHHHHHHHHHHTT--
---HHHHHHHHHHHHHTT--
---HHHHHHHHHHHHHTT--
---HHHHHHHHHHHHHTT--
---HHHHHHHHHHHHHTT--
---HHHHHHHHHHHHTTT--
---HHHHHHHHHHHHHTT--
---HHHHHHHHHHHHHTT--
--SHHHHHHHHHHHHTTT--
--HHHHHHHHHHHHHHHT--
--HHHHHHHHHHHHHHTT--
--HHHHHHHHHHHHHHHT--
--HHHHHHHHHHHHHHTT--
--HHHHHHHHHHHHHHTT--
--HHHHHHHHHHHHHHTT--
--HHHHHHHHHHHHHHTT--
--HHHHHHHHHHHHHTT---
--HHHHHHHHHHHHHHTT--
--HHHHHHHHHHHHHHTT--
--HHHHHHHHHHHHHHTT--
--HHHHHHHHHHHHHHTT--
--HHHHHHHHHHHHHTTT--
--HHHHHHHHHHHHHHTT--
--HHHHHHHHHHHHHHTT--
--HHHHHHHHHHHHHHTT--
--HHHHHHHHHHHHHHTT--
--HHHHHHHHHHHHHHTT--
--HHHHHHHHHHHHHHTT--
--HHHHHHHHHHHHHHTT--
--HHHHHHHHHHHHHHTT--
--HHHHHHHHHHHHHHTT--
--HHHHHHHHHHHHHHTT--
--HHHHHHHHHHHHHHTT--
--HHHHHHHHHHHHHHTT--
--HHHHHHHHHHHHHHTT--
--HHHHHHHHHHHHHHTT--
--HHHHHHHHHHHHHHTT--
--HHHHHHHHHHHHHHTT--
--HHHHHHHHHHHHHHTT--
--HHHHHHHHHHHHHHTT--
--HHHHHHHHHHHHHHTT--
--HHHHHHHHHHHHHHTT--
--HHHHHHHHHHHHHTTT--
--HHHHHHHHHHHHHHTT--
--HHHHHHHHHHHHHHHT--
--HHHHHHHHHHHHHHHT--
--HHHHHHHHHHHHHHHT--
--HHHHHHHHHHHHHHTT--
--HHHHHHHHHHHHHHTT--
--HHHHHHHHHHHHHHTT--
--HHHHHHHHHHHHHTTT--
--HHHHHHHHHHHHHHTT--
--HHHHHHHHHHHHHHTT--
--HHHHHHHHHHHHHHTT--
--HHHHHHHHHHHHHHTT--
--HHHHHHHHHHHHHHTT--
--HHHHHHHHHHHHHHTT--
--HHHHHHHHHHHHHHTT--
--HHHHHHHHHHHHHHTT--
--HHHHHHHHHHHHHHHT--
--HHHHHHHHHHHHHHTT--
--HHHHHHHHHHHHHHTT--
--HHHHHHHHHHHHHHTT--
--HHHHHHHHHHHHHHTT--
--HHHHHHHHHHHHHHTT--
--HHHHHHHHHHHHHHTT--
--HHHHHHHHHHHHHHTT--
--HHHHHHHHHHHHHHTT--
--HHHHHHHHHHHHHHTT--
--HHHHHHHHHHHHHHTT--
--HHHHHHHHHHHHHHTT--
--HHHHHHHHHHHHHHTT--
--HHHHHHHHHHHHHHTT--
--THHHHHHHHHHHHHTT--
--HHHHHHHHHHHHHTTT--
--HHHHHHHHHHHHHHTT--
--HHHHHHHHHHHHHHHT--
--HHHHHHHHHHHHHHTT--
--HHHHHHHHHHHHHHTT--
--HHHHHHHHHHHHHHTT--
--HHHHHHHHHHHHHHTT--
--HHHHHHHHHHHHHTTT--
--HHHHHHHHHHHHHHTT--
--HHHHHHHHHHHHHHTT--
--HHHHHHHHHHHHHHTT--
--HHHHHHHHHHHHHHTT--
--HHHHHHHHHHHHHHTT--
--HHHHHHHHHHHHHHTT--
--HHHHHHHHHHHHHHTT--
--HHHHHHHHHHHHHTTT--
--HHHHHHHHHHHHHTTT--
--HHHHHHHHHHHHHHTT--
--HHHHHHHHHHHHHHTT--
--HHHHHHHHHHHHHHTT--
--HHHHHHHHHHHHHHTT--
--HHHHHHHHHHHHHHTT--
--HHHHHHHHHHHHHHTT--
--HHHHHHHHHHHHHHTT--
--HHHHHHHHHHHHHHTT--
--HHHHHHHHHHHHHHTT--
--HHHHHHHHHHHHTTTT--
--HHHHHHHHHHHHHHTT--
--HHHHHHHHHHHHHHTT--
--HHHHHHHHHHHHHHTT--
--HHHHHHHHHHHHHHTT--
--HHHHHHHHHHHHHTTT--
--HHHHHHHHHHHHHHTT--
--HHHHHHHHHHHHHTTT--
--HHHHHHHHHHHHTTTT--
--HHHHHHHHHHHHHHTT--
--HHHHHHHHHHHHHHTT--
--HHHHHHHHHHHHHHTT--
--HHHHHHHHHHHHHHTT--
--HHHHHHHHHHHHHHTT--
--HHHHHHHHHHHHHHTT--
--HHHHHHHHHHHHHHTT--
--HHHHHHHHHHHHHHHT--
--HHHHHHHHHHHHHHTT--
--HHHHHHHHHHHHHHTT--
--HHHHHHHHHHHHHHTT--
--HHHHHHHHHHHHHHTT--
--HHHHHHHHHHHHHHTT--
--HHHHHHHHHHHHHHTT--
--HHHHHHHHHHHHHHTT--
--HHHHHHHHHHHHHHTT--
--HHHHHHHHHHHHHTTT--
--HHHHHHHHHHHHHHTT--
--HHHHHHHHHHHHHHTT--
--HHHHHHHHHHHHHTTT--
--HHHHHHHHHHHHHHTT--
--HHHHHHHHHHHHHHTT--
--HHHHHHHHHHHHHHTT--
--HHHHHHHHHHHHHHHT--
--HHHHHHHHHHHHHHTT--
--HHHHHHHHHHHHHHTT--
--HHHHHHHHHHHHHHHT--
--HHHHHHHHHHHHHHTT--
--HHHHHHHHHHHHHHTT--
--HHHHHHHHHHHHHHTT--
--HHHHHHHHHHHHHHTT--
--HHHHHHHHHHHHHHTT--
--HHHHHHHHHHHHHHTT--
--HHHHHHHHHHHHHHTT--
--HHHHHHHHHHHHHHTT--
--HHHHHHHHHHHHHHTT--
--HHHHHHHHHHHHHHTT--
--HHHHHHHHHHHHHHTT--
--HHHHHHHHHHHHHTTT--
--HHHHHHHHHHHHHTTT--
--HHHHHHHHHHHHHHTT--
--HHHHHHHHHHHHHHTT--
--HHHHHHHHHHHHHHTT--
--HHHHHHHHHHHHHHTT--
--HHHHHHHHHHHHHHTT--
--HHHHHHHHHHHHHHHT--
--HHHHHHHHHHHHHHTT--
--HHHHHHHHHHHHHHTT--
--HHHHHHHHHHHHHHTT--
--HHHHHHHHHHHHHHTT--
--HHHHHHHHHHHHHHTT--
--HHHHHHHHHHHHHHTT--
--HHHHHHHHHHHHHHTT--
--HHHHHHHHHHHHHHTT--
--HHHHHHHHHHHHHHTT--
--HHHHHHHHHHHHHHTT--
--HHHHHHHHHHHHHHTT--
--HHHHHHHHHHHHHTTT--
--HHHHHHHHHHHHHTTT--
--HHHHHHHHHHHHHHTT--
--HHHHHHHHHHHHHHTT--
--HHHHHHHHHHHHHHHT--
--HHHHHHHHHHHHHHTT--
--HHHHHHHHHHHHHHTT--
--HHHHHHHHHHHHHHTT--
--HHHHHHHHHHHHHHTT--
--HHHHHHHHHHHHHHTT--
--HHHHHHHHHHHHHHTT--
--HHHHHHHHHHHHHHTT--
--HHHHHHHHHHHHHHTT--
--HHHHHHHHHHHHHTTT--
--HHHHHHHHHHHHHHTT--
--HHHHHHHHHHHHTTTT--
--HHHHHHHHHHHHHTTT--
--HHHHHHHHHHHHHHHT--
--HHHHHHHHHHHHHHTT--
--HHHHHHHHHHHHHHTT--
--HHHHHHHHHHHHHHHT--
--HHHHHHHHHHHHHHTT--
--HHHHHHHHHHHHHHTT--
--HHHHHHHHHHHHHHHT--
--HHHHHHHHHHHHHTTT--
--HHHHHHHHHHHHHHHT--
--HHHHHHHHHHHHHHHT--
--HHHHHHHHHHHHHTTT--
--HHHHHHHHHHHHHHTT--
--HHHHHHHHHHHHHHTT--
--HHHHHHHHHHHHHTTT--
--HHHHHHHHHHHHHTTT--
--HHHHHHHHHHHHHHTT--
--HHHHHHHHHHHHHHHT--
--HHHHHHHHHHHHHTTT--
--HHHHHHHHHHHHHHTT--
--HHHHHHHHHHHHHHTT--
--HHHHHHHHHHHHHTTT--
--HHHHHHHHHHHHHHTT--
--HHHHHHHHHHHHHHTT--
--HHHHHHHHHHHHHHTT--
--HHHHHHHHHHHHHHTT--
--HHHHHHHHHHHHHHTT--
--HHHHHHHHHHHHHHTT--
--HHHHHHHHHHHHHHTT--
--HHHHHHHHHHHHHHTT--
--HHHHHHHHHHHHHHTT--
--HHHHHHHHHHHHHHTT--
--HHHHHHHHHHHHHHTT--
--HHHHHHHHHHHHHTTT--
--HHHHHHHHHHHHHHTT--
--HHHHHHHHHHHHHHTT--
--HHHHHHHHHHHHHHTT--
--HHHHHHHHHHHHHHTT--
--HHHHHHHHHHHHHHTT--
--HHHHHHHHHHHHHHTT--
--HHHHHHHHHHHHHTTT--
--HHHHHHHHHHHHHTTT--
--HHHHHHHHHHHHHTTT--
--HHHHHHHHHHHHHHTT--
--HHHHHHHHHHHHHHHT--
--HHHHHHHHHHHHHHTT--
--HHHHHHHHHHHHHHTT--
--HHHHHHHHHHHHHHTT--
--HHHHHHHHHHHHHTTT--
--HHHHHHHHHHHHHHHT--
--HHHHHHHHHHHHHHTT--
--HHHHHHHHHHHHHHTT--
--HHHHHHHHHHHHHHTT--
--HHHHHHHHHHHHHHHT--
--HHHHHHHHHHHHHHHT--
--HHHHHHHHHHHHHHTT--
--HHHHHHHHHHHHHHTT--
--HHHHHHHHHHHHHHHT--
--HHHHHHHHHHHHTTTT--
--HHHHHHHHHHHHHHHT--
--HHHHHHHHHHHHHTTT--
--HHHHHHHHHHHHHTTT--
--HHHHHHHHHHHHHHTT--
--HHHHHHHHHHHHHTTT--
--HHHHHHHHHHHHHHTT--
--HHHHHHHHHHHHHHTT--
--HHHHHHHHHHHHHHTT--
--HHHHHHHHHHHHHHTT--
--HHHHHHHHHHHHHHTT--
--HHHHHHHHHHHHHHTT--
--HHHHHHHHHHHHHHTT--
--HHHHHHHHHHHHHHTT--
--HHHHHHHHHHHHHHTT--
--HHHHHHHHHHHHHHTT--
--HHHHHHHHHHHHHHTT--
--HHHHHHHHHHHHHHTT--
--HHHHHHHHHHHHHHTT--
--HHHHHHHHHHHHHHTT--
--HHHHHHHHHHHHHHTT--
--HHHHHHHHHHHHHHTT--
--HHHHHHHHHHHHHHTT--
--HHHHHHHHHHHHHHTT--
--HHHHHHHHHHHHHHTT--
--HHHHHHHHHHHHHHTT--
--HHHHHHHHHHHHHHTT--
--HHHHHHHHHHHHHHTT--
--HHHHHHHHHHHHHHTT--
---HHHHHHHHHHHHHTT--
---HHHHHHHHHHHHHTT--
---HHHHHHHHHHHHHTT--
---HHHHHHHHHHHHHTT--
---HHHHHHHHHHHHHTT--
---HHHHHHHHHHHHHTT--
---HHHHHHHHHHHHHTT--
---HHHHHHHHHHHHTTT--
---HHHHHHHHHHHHHTT--
---HHHHHHHHHHHHHTT--
---HHHHHHHHHHHHHTS--
---HHHHHHHHHHHHHTT--
---HHHHHHHHHHHHHTT--
---HHHHHHHHHHHHHTT--
---HHHHHHHHHHHHHTT--
---HHHHHHHHHHHHHTT--
---HHHHHHHHHHHHHTT--
---HHHHHHHHHHHHHTT--
---HHHHHHHHHHHHHTT--
---HHHHHHHHHHHHHTT--
---TTHHHHHHHHHHHTT--
---HHHHHHHHHHHHHTS--
---HHHHHHHHHHHHHTT--
---HHHHHHHHHHHHTTT--
---HHHHHHHHHHHHHTT--
--SHHHHHHHHHHHHHTT--
---HHHHHHHHHHHHHTT--
---HHHHHHHHHHHHHTT--
---HHHHHHHHHHHHHTT--
---HHHHHHHHHHHHHTT--
---HHHHHHHHHHHHTTT--
---HHHHHHHHHHHHHTT--
---HHHHHHHHHHHHHTT--
---HHHHHHHHHHHHHTT--
---HHHHHHHHHHHHHTT--
---HHHHHHHHHHHHHTT--
---HHHHHHHHHHHTTTT--
---HHHHHHHHHHHHHTT--
---HHHHHHHHHHHHTTT--
---HHHHHHHHHHHHHTT--
---HHHHHHHHHHHHHTT--
---HHHHHHHHHHHHHTT--
---HHHHHHHHHHHHHTT--
---HHHHHHHHHHHHHTT--
---HHHHHHHHHHHHHTT--
---HHHHHHHHHHHHHTT--
---HHHHHHHHHHHHHTT--
---HHHHHHHHHHHHHTT--
---HHHHHHHHHHHHHTT--
---HHHHHHHHHHHHHTT--
---HHHHHHHHHHHHHHT--
--HHHHHHHHHHHHHHTT--
---HHHHHHHHHHHHHTT--
---HHHHHHHHHHHHHT---
---HHHHHHHHHHHHHTT--
---HHHHHHHHHHHHHTT--
---HHHHHHHHHHHHHTT--
---HHHHHHHHHHHHHTT--
---HHHHHHHHHHHHHTT--
---HHHHHHHHHHHHHTT--
---HHHHHHHHHHHHHTT--
---HHHHHHHHHHHHHTT--
---HHHHHHHHHHHHHTT--
---HHHHHHHHHHHHHTT--
---HHHHHHHHHHHHHTT--
---HHHHHHHHHHHHHTT--
---HHHHHHHHHHHHHTT--
---HHHHHHHHHHHHHTT--
---HHHHHHHHHHHHHTT--
---HHHHHHHHHHHHHTT--
---HHHHHHHHHHHHHTT--
---HHHHHHHHHHHHHTT--
---HHHHHHHHHHHHHTT--
---HHHHHHHHHHHHHTT--
---HHHHHHHHHHHHHTT--
---HHHHHHHHHHHHHTT--
---HHHHHHHHHHHHHTT--
---HHHHHHHHHHHHHTT--
---HHHHHHHHHHHHHTT--
---HHHHHHHHHHHHHTT--
---HHHHHHHHHHHHHTT--
---HHHHHHHHHHHHHTT--
---HHHHHHHHHHHHHTT--
---HHHHHHHHHHHHHTT--
---HHHHHHHHHHHHHTT--
---HHHHHHHHHHHHTTT--
---HHHHHHHHHHHHTTT--
---HHHHHHHHHHHHTTT--
---HHHHHHHHHHHHHTT--
---HHHHHHHHHHHHHTT--
---HHHHHHHHHHHHTTT--
---HHHHHHHHHHHHHTT--
---HHHHHHHHHHHHHTT--
---HHHHHHHHHHHHHTT--
---HHHHHHHHHHHHHTT--
---HHHHHHHHHHHHHTT--
---TTHHHHHHHHHHHTT--
---HHHHHHHHHHHHHTT--
---HHHHHHHHHHHHHTT--
---HHHHHHHHHHHHHTT--
---HHHHHHHHHHHHHTT--
---HHHHHHHHHHHHHTT--
---HHHHHHHHHHHHHTT--
---HHHHHHHHHHHHHTT--
---SHHHHHHHHHHHHTT--
---HHHHHHHHHHHHHTT--
---HHHHHHHHHHHHHTT--
---HHHHHHHHHHHHHTT--
----HHHHHHHHHHHHTT--
---HHHHHHHHHHHHHTT--
---HHHHHHHHHHHHTTT--
---HHHHHHHHHHHHHTT--
---HHHHHHHHHHHHHTT--
---HHHHHHHHHHHHHTT--
---HHHHHHHHHHHHHTT--
---HHHHHHHHHHHHHTT--
---HHHHHHHHHHHHHTT--
---SHHHHHHHHHHHHTT--
----HHHHHHHHHHHHTT--
----HHHHHHHHHHHTTT--
----HHHHHHHHHHHHTT--
----HHHHHHHHHHHHTT--
---SSHHHHHHHHHHHTT--
---SHHHHHHHHHHHHTT--
----HHHHHHHHHHHTTT--
----HHHHHHHHHHHHTT--
---SHHHHHHHHHHHHTT--
---SHHHHHHHHHHHHTT--
---SHHHHHHHHHHHHTT--
----HHHHHHHHHHHHTT--
---SHHHHHHHHHHHHTT--
----HHHHHHHHHHHHTT--
----HHHHHHHHHHHHTT--
----HHHHHHHHHHHHTT--
----HHHHHHHHHHHHTT--
----HHHHHHHHHHHHTT--
----HHHHHHHHHHHTTT--
----HHHHHHHHHHHHTT--
---HHHHHHHHHHHHHTT--
---SHHHHHHHHHHHHTT--
---HHHHHHHHHHHHHTT--
---HHHHHHHHHHHHHTT--
---HHHHHHHHHHHHTTT--
---HHHHHHHHHHHHHTT--
---HHHHHHHHHHHHHTT--
---HHHHHHHHHHHHHTT--
---HHHHHHHHHHHHHTS--
--HHHHHHHHHHHHHHTT--
--HHHHHHHHHHHHHHTT--
--HHHHHHHHHHHHHHTT--
--HHHHHHHHHHHHHHTT--
--HHHHHHHHHHHHHHTT--
--HHHHHHHHHHHHHHTT--
--HHHHHHHHHHHHHTTT--
--HHHHHHHHHHHHHHTT--
--HHHHHHHHHHHHHHTT--
--HHHHHHHHHHHHHHTT--
--HHHHHHHHHHHHHHTT--
--HHHHHHHHHHHHHHTT--
--HHHHHHHHHHHHHHTT--
--HHHHHHHHHHHHHHTT--
--HHHHHHHHHHHHHHTT--
--HHHHHHHHHHHHHHHT--
--HHHHHHHHHHHHHHTT--
--HHHHHHHHHHHHHHTT--
--HHHHHHHHHHHHHHTT--
--HHHHHHHHHHHHHHTT--
--HHHHHHHHHHHHHHTT--
--HHHHHHHHHHHHHHTT--
--SHHHHHHHHHHHHHTT--
--HHHHHHHHHHHHHHTT--
--HHHHHHHHHHHHHHTS--
--HHHHHHHHHHHHHHTT--
--HHHHHHHHHHHHHHTT--
--HHHHHHHHHHHHHHTT--
---HHHHHHHHHHHHHTT--
---TTHHHHHHHHHHHTT--
---HHHHHHHHHHHHHTT--
---HHHHHHHHHHHHHTS--
---HHHHHHHHHHHHHTT--
---HHHHHHHHHHHHHTT--
---HHHHHHHHHHHHHTT--
---HHHHHHHHHHHHHTT--
---HHHHHHHHHHHHTTT--
---HHHHHHHHHHHHHTT--
---HHHHHHHHHHHHHTT--
---HHHHHHHHHHHHHTT--
---HHHHHHHHHHHHTTT--
---HHHHHHHHHHHHHTT--
---HHHHHHHHHHHHHTT--
---HHHHHHHHHHHHHTT--
---HHHHHHHHHHHHHTT--
---HHHHHHHHHHHHHTT--
---HHHHHHHHHHHHHTT--
---HHHHHHHHHHHHHTT--
---HHHHHHHHHHHHHTT--
---TTHHHHHHHHHHHTT--
---HHHHHHHHHHHHHTT--
---HHHHHHHHHHHHHTT--
---HHHHHHHHHHHHHTT--
---HHHHHHHHHHHHTTT--
--SHHHHHHHHHHHHTTT--
---HHHHHHHHHHHHHTT--
--SHHHHHHHHHHHHHTT--
--SHHHHHHHHHHHTTTT--
---HHHHHHHHHHHHHTT--
--SHHHHHHHHHHHHTTT--
---HHHHHHHHHHHHTTT--
---HHHHHHHHHHHHTTT--
---HHHHHHHHHHHHHTT--
---HHHHHHHHHHHHHTT--
---HHHHHHHHHHHHHTT--
---HHHHHHHHHHHHHTT--
--SHHHHHHHHHHHHHTT--
---HHHHHHHHHHHHTTT--
---HHHHHHHHHHHHHTT--
---HHHHHHHHHHHHHTT--
---HHHHHHHHHHHHHTT--
---HHHHHHHHHHHHHTT--
---HHHHHHHHHHHHHTT--
---HHHHHHHHHHHHHTT--
---HHHHHHHHHHHHHHT--
---HHHHHHHHHHHHHTT--
---HHHHHHHHHHHHHTT--
---HHHHHHHHHHHHHTT--
---HHHHHHHHHHHHHTT--
---HHHHHHHHHHHHHTT--
---HHHHHHHHHHHHHTT--
---HHHHHHHHHHHHHTT--
---HHHHHHHHHHHHTTT--
---HHHHHHHHHHHHTTT--
---HHHHHHHHHHHHHTT--
---HHHHHHHHHHHHHHT--
---HHHHHHHHHHHHHTT--
---HHHHHHHHHHHHHTT--
---HHHHHHHHHHHHHTT--
---HHHHHHHHHHHHTTT--
---HHHHHHHHHHHHTTT--
---HHHHHHHHHHHHHTT--
---HHHHHHHHHHHHTTT--
---HHHHHHHHHHHHTTT--
---HHHHHHHHHHHHTTT--
---HHHHHHHHHHHHHTT--
---HHHHHHHHHHHHHTT--
---HHHHHHHHHHHHTTT--
---TTHHHHHHHHHHTTT--
---HHHHHHHHHHHHTTT--
---HHHHHHHHHHHHHTT--
---HHHHHHHHHHHHTTT--
---HHHHHHHHHHHHHTT--
---HHHHHHHHHHHHHTT--
---HHHHHHHHHHHHTTT--
---HHHHHHHHHHHHTTT--
---HHHHHHHHHHHHHTT--
---HHHHHHHHHHHHHTT--
---HHHHHHHHHHHHHTT--
---HHHHHHHHHHHHTTT--
---HHHHHHHHHHHHHTT--
---HHHHHHHHHHHHHTT--
---HHHHHHHHHHHHTTT--
---HHHHHHHHHHHHTTT--
---HHHHHHHHHHHHHTT--
---HHHHHHHHHHHHTTS--
---HHHHHHHHHHHHTTT--
---HHHHHHHHHHHHTTT--
---HHHHHHHHHHHHTTT--
--HHHHHHHHHHHHHHTT--
--HHHHHHHHHHHHHHTT--
--HHHHHHHHHHHHHHTT--
--HHHHHHHHHHHHHHTT--
--HHHHHHHHHHHHHHTT--
--HHHHHHHHHHHHHTTT--
--HHHHHHHHHHHHHHTT--
--HHHHHHHHHHHHHHTT--
--HHHHHHHHHHHHHTTT--
--HHHHHHHHHHHHHHTT--
--HHHHHHHHHHHHHHTT--
--HHHHHHHHHHHHHHTT--
--HHHHHHHHHHHHHTTT--
--HHHHHHHHHHHHHTTT--
--HHHHHHHHHHHHHHHT--
--HHHHHHHHHHHHHHTT--
--HHHHHHHHHHHHHTTT--
--HHHHHHHHHHHHHTTT--
--HHHHHHHHHHHHHHTT--
--HHHHHHHHHHHHHHTS--
--HHHHHHHHHHHHHHTT--
--HHHHHHHHHHHHHHHT--
--HHHHHHHHHHHHHHTT--
--HHHHHHHHHHHHHHTT--
--HHHHHHHHHHHHHHTT--
--HHHHHHHHHHHHHHTT--
--HHHHHHHHHHHHHHTT--
--HHHHHHHHHHHHHHTT--
--HHHHHHHHHHHHHHTT--
--HHHHHHHHHHHHHHTT--
--HHHHHHHHHHHHHHTT--
---HHHHHHHHHHHHTTT--
---HHHHHHHHHHHHHTT--
--SHHHHHHHHHHHHHHT--
---HHHHHHHHHHHHHHT--
---HHHHHHHHHHHHHTT--
--SHHHHHHHHHHHHHTT--
--SHHHHHHHHHHHHHTT--
--HHHHHHHHHHHHHHTT--
--HHHHHHHHHHHHHHTT--
--HHHHHHHHHHHHHTTT--
--HHHHHHHHHHHHHHTT--
--HHHHHHHHHHHHHHTT--
--HHHHHHHHHHHHHHTT--
--HHHHHHHHHHHHHHHT--
--HHHHHHHHHHHHHHTT--
--HHHHHHHHHHHHHTTT--
--HHHHHHHHHHHHHHTT--
--HHHHHHHHHHHHHHTT--
--HHHHHHHHHHHHHHTT--
--HHHHHHHHHHHHHHTT--
--HHHHHHHHHHHHHTTT--
--HHHHHHHHHHHHHHTT--
--HHHHHHHHHHHHHHTT--
--HHHHHHHHHHHHHHTT--
--HHHHHHHHHHHHHHTT--
--HHHHHHHHHHHHHHTT--
--HHHHHHHHHHHHHHTT--
--HHHHHHHHHHHHHHHT--
--HHHHHHHHHHHHHHTT--
--HHHHHHHHHHHHHHHT--
--HHHHHHHHHHHHHHTT--
--HHHHHHHHHHHHHHTT--
--HHHHHHHHHHHHHHTT--
--HHHHHHHHHHHHHHTT--
--HHHHHHHHHHHHHHTT--
--HHHHHHHHHHHHHHTT--
--HHHHHHHHHHHHHHHT--
--HHHHHHHHHHHHHHTT--
--HHHHHHHHHHHHHHTT--
--HHHHHHHHHHHHHHTT--
--HHHHHHHHHHHHHHTT--
--HHHHHHHHHHHHHHTT--
--HHHHHHHHHHHHHHTT--
--HHHHHHHHHHHHHHTT--
--HHHHHHHHHHHHHHTT--
--HHHHHHHHHHHHHHTT--
--HHHHHHHHHHHHHHTT--
--HHHHHHHHHHHHHHTT--
--HHHHHHHHHHHHHHHT--
--HHHHHHHHHHHHHHTT--
--HHHHHHHHHHHHHHTT--
--HHHHHHHHHHHHHTTT--
--HHHHHHHHHHHHHTTT--
--HHHHHHHHHHHHHTTT--
--HHHHHHHHHHHHHHHT--
--HHHHHHHHHHHHHHHT--
--HHHHHHHHHHHHHTTT--
--HHHHHHHHHHHHHHTT--
--HHHHHHHHHHHHHHTT--
--HHHHHHHHHHHHHHTT--
--HHHHHHHHHHHHHHTT--
--HHHHHHHHHHHHHHTT--
--HHHHHHHHHHHHHTTT--
--HHHHHHHHHHHHHTTT--
--HHHHHHHHHHHHHTTT--
--HHHHHHHHHHHHHTTT--
--HHHHHHHHHHHHHTTT--
--HHHHHHHHHHHHHHTT--
--HHHHHHHHHHHHHHTT--
--HHHHHHHHHHHHHHHT--
--HHHHHHHHHHHHHTTT--
--HHHHHHHHHHHHHHTT--
--HHHHHHHHHHHHHHTT--
--HHHHHHHHHHHHHHHT--
--HHHHHHHHHHHHHHHT--
--HHHHHHHHHHHHHHTT--
--HHHHHHHHHHHHHHTT--
--HHHHHHHHHHHHHHHT--
--HHHHHHHHHHHHHHTT--
--SHHHHHHHHHHHHHHT--
--HHHHHHHHHHHHHHTT--
--SHHHHHHHHHHHHHTT--
--HHHHHHHHHHHHHHTT--
--HHHHHHHHHHHHHHTT--
--HHHHHHHHHHHHHHTT--
--HHHHHHHHHHHHHHTT--
--HHHHHHHHHHHHHHHT--
--HHHHHHHHHHHHHHHT--
--HHHHHHHHHHHHHHHT--
--HHHHHHHHHHHHHHHT--
--HHHHHHHHHHHHHHTT--
--HHHHHHHHHHHHHHTT--
--HHHHHHHHHHHHHHTT--
--HHHHHHHHHHHHHHTT--
--HHHHHHHHHHHHHHTT--
--HHHHHHHHHHHHHHTT--
--HHHHHHHHHHHHHHHT--
--HHHHHHHHHHHHHHTT--
--HHHHHHHHHHHHHHHT--
--HHHHHHHHHHHHHHTT--
--HHHHHHHHHHHHHHTT--
--HHHHHHHHHHHHHHTT--
--HHHHHHHHHHHHHHTT--
--HHHHHHHHHHHHHHTT--
--HHHHHHHHHHHHHHTT--
--HHHHHHHHHHHHHHTT--
--HHHHHHHHHHHHHHTT--
--HHHHHHHHHHHHHHTT--
--HHHHHHHHHHHHHHHT--
--HHHHHHHHHHHHHHTT--
--HHHHHHHHHHHHHHTT--
--HHHHHHHHHHHHHHTT--
--HHHHHHHHHHHHHHTT--
--HHHHHHHHHHHHHHTT--
--HHHHHHHHHHHHHHTT--
--HHHHHHHHHHHHHHTT--
--HHHHHHHHHHHHHHTT--
--HHHHHHHHHHHHHHTT--
--HHHHHHHHHHHHHTTT--
--HHHHHHHHHHHHHTTT--
--HHHHHHHHHHHHHHTT--
--HHHHHHHHHHHHHHTT--
--HHHHHHHHHHHHHHTT--
--HHHHHHHHHHHHHHHT--
--HHHHHHHHHHHHHHTT--
--HHHHHHHHHHHHHHTT--
--HHHHHHHHHHHHHTTT--
--HHHHHHHHHHHHHHTT--
--HHHHHHHHHHHHHHTT--
--HHHHHHHHHHHHHHTT--
--HHHHHHHHHHHHHHTT--
--HHHHHHHHHHHHHHTT--
--HHHHHHHHHHHHHHTT--
--HHHHHHHHHHHHHHTT--
--HHHHHHHHHHHHHHTT--
--HHHHHHHHHHHHHHTT--
--HHHHHHHHHHHHHHTT--
--HHHHHHHHHHHHHHTT--
--HHHHHHHHHHHHHHTT--
--HHHHHHHHHHHHHHTT--
--HHHHHHHHHHHHHHTT--
--HHHHHHHHHHHHHHTT--
--HHHHHHHHHHHHHHTT--
--HHHHHHHHHHHHHHTT--
--HHHHHHHHHHHHHHTT--
--HHHHHHHHHHHHHHTT--
--HHHHHHHHHHHHHTTT--
--HHHHHHHHHHHHHHTT--
--HHHHHHHHHHHHTTTT--
--HHHHHHHHHHHHHHTT--
--HHHHHHHHHHHHHHTT--
--HHHHHHHHHHHHHHTT--
--HHHHHHHHHHHHHTTT--
--HHHHHHHHHHHHHHTT--
--HHHHHHHHHHHHHHTT--
--HHHHHHHHHHHHHHTT--
--HHHHHHHHHHHHHHTT--
--HHHHHHHHHHHHHHTT--
--HHHHHHHHHHHHHHTT--
--HHHHHHHHHHHHHHTT--
--HHHHHHHHHHHHHHHT--
--HHHHHHHHHHHHHHTT--
--HHHHHHHHHHHHHHTT--
--HHHHHHHHHHHHHHHT--
--HHHHHHHHHHHHHTTT--
--HHHHHHHHHHHHHTTT--
--HHHHHHHHHHHHHHTT--
--HHHHHHHHHHHHHHTT--
--HHHHHHHHHHHHHHTT--
--HHHHHHHHHHHHHHTT--
--HHHHHHHHHHHHHHTT--
--HHHHHHHHHHHHHHTT--
--HHHHHHHHHHHHHHTT--
--HHHHHHHHHHHHHTTT--
--HHHHHHHHHHHHHHTT--
--HHHHHHHHHHHHHHTT--
--HHHHHHHHHHHHHHHT--
--HHHHHHHHHHHHHHTT--
--HHHHHHHHHHHHHHTT--
--HHHHHHHHHHHHTTTT--
--HHHHHHHHHHHHHHHT--
--HHHHHHHHHHHHHHTT--
--HHHHHHHHHHHHHHTT--
--HHHHHHHHHHHHHHTT--
--HHHHHHHHHHHHHHHT--
--HHHHHHHHHHHHHHHT--
--HHHHHHHHHHHHHHHT--
--HHHHHHHHHHHHHHTS--
--HHHHHHHHHHHHHHTS--
--HHHHHHHHHHHHHHHT--
--HHHHHHHHHHHHHHTT--
--HHHHHHHHHHHHHHTT--
--HHHHHHHHHHHHHHTT--
--HHHHHHHHHHHHHHTT--
--HHHHHHHHHHHHHHHT--
--HHHHHHHHHHHHHHHT--
--HHHHHHHHHHHHHHHT--
--HHHHHHHHHHHHHHTT--
--HHHHHHHHHHHHHHTT--
--HHHHHHHHHHHHHHTT--
--HHHHHHHHHHHHHHTT--
--HHHHHHHHHHHHHHTT--
--HHHHHHHHHHHHHHHT--
--HHHHHHHHHHHHHHTT--
--HHHHHHHHHHHHHHTT--
--HHHHHHHHHHHHHHHT--
--HHHHHHHHHHHHHHHT--
--HHHHHHHHHHHHHHTT--
--HHHHHHHHHHHHHHTT--
--HHHHHHHHHHHHHHTT--
--HHHHHHHHHHHHHHTT--
--HHHHHHHHHHHHHHTT--
--HHHHHHHHHHHHHHTT--
--HHHHHHHHHHHHHTTT--
--HHHHHHHHHHHHHHTT--
--HHHHHHHHHHHHHHTT--
--HHHHHHHHHHHHHHTT--
--HHHHHHHHHHHHHHTT--
--HHHHHHHHHHHHHHHT--
--HHHHHHHHHHHHHHTT--
--HHHHHHHHHHHHHHTT--
--HHHHHHHHHHHHHTTT--
--HHHHHHHHHHHHHTTT--
--HHHHHHHHHHHHHTTT--
--HHHHHHHHHHHHHHTT--
--HHHHHHHHHHHHHHTT--
--HHHHHHHHHHHHHHTT--
--HHHHHHHHHHHHHHTT--
--HHHHHHHHHHHHHHTT--
--HHHHHHHHHHHHHHTT--
--HHHHHHHHHHHHHHTT--
--HHHHHHHHHHHHHHTT--
--HHHHHHHHHHHHHHTT--
--HHHHHHHHHHHHHHTT--
--HHHHHHHHHHHHHHTT--
--HHHHHHHHHHHHTTTT--
--HHHHHHHHHHHHHTTT--
--HHHHHHHHHHHHHTTT--
--HHHHHHHHHHHHHHTT--
--HHHHHHHHHHHHHTTT--
--HHHHHHHHHHHHHHTT--
--HHHHHHHHHHHHHTTT--
--HHHHHHHHHHHHHHTT--
--HHHHHHHHHHHHHHTT--
--HHHHHHHHHHHHHHTT--
--HHHHHHHHHHHHHHTT--
--HHHHHHHHHHHHHHHT--
--HHHHHHHHHHHHHHTT--
--HHHHHHHHHHHHHHTT--
--HHHHHHHHHHHHHTTT--
--HHHHHHHHHHHHHHTT--
--HHHHHHHHHHHHHHTT--
--HHHHHHHHHHHHHHTT--
--HHHHHHHHHHHHHHTT--
--HHHHHHHHHHHHHHTT--
--HHHHHHHHHHHHHHTT--
--HHHHHHHHHHHHHHTT--
--HHHHHHHHHHHHHHTT--
--HHHHHHHHHHHHHHTT--
--HHHHHHHHHHHHHHTT--
--HHHHHHHHHHHHHHTT--
--HHHHHHHHHHHHHHTT--
--HHHHHHHHHHHHHHTT--
--HHHHHHHHHHHHHHTT--
--HHHHHHHHHHHHHHTT--
--HHHHHHHHHHHHHHTT--
--HHHHHHHHHHHHHHTT--
--HHHHHHHHHHHHHHTT--
--HHHHHHHHHHHHHHTT--
--HHHHHHHHHHHHHHTT--
--HHHHHHHHHHHHHHTT--
--HHHHHHHHHHHHHHTT--
--HHHHHHHHHHHHHHTT--
--HHHHHHHHHHHHHHTT--
--HHHHHHHHHHHHHTTT--
--HHHHHHHHHHHHHHTT--
--HHHHHHHHHHHHHHTT--
--HHHHHHHHHHHHHHTT--
--HHHHHHHHHHHHHTTT--
--HHHHHHHHHHHHHHTT--
--HHHHHHHHHHHHHHTT--
--HHHHHHHHHHHHHHTT--
--HHHHHHHHHHHHHHTT--
--HHHHHHHHHHHHHHTT--
--HHHHHHHHHHHHHHTT--
--HHHHHHHHHHHHHHTT--
--HHHHHHHHHHHHHHTT--
--HHHHHHHHHHHHHHTT--
--HHHHHHHHHHHHHHTT--
--TTHHHHHHHHHHHHTT--
--HHHHHHHHHHHHHHTT--
--HHHHHHHHHHHHHHTT--
--HHHHHHHHHHHHHHTT--
--HHHHHHHHHHHHHHTT--
--HHHHHHHHHHHHHHTT--
--HHHHHHHHHHHHHHTT--
--HHHHHHHHHHHHHHTT--
--HHHHHHHHHHHHHHTT--
--HHHHHHHHHHHHHTTT--
--HHHHHHHHHHHHHHTT--
--HHHHHHHHHHHHHTTT--
--HHHHHHHHHHHHHHHT--
--HHHHHHHHHHHHHHTT--
--HHHHHHHHHHHHHHTT--
--HHHHHHHHHHHHHHTT--
--HHHHHHHHHHHHHHTT--
--HHHHHHHHHHHHHHTT--
--HHHHHHHHHHHHHTTT--
--HHHHHHHHHHHHHHTT--
--HHHHHHHHHHHHHHTT--
--HHHHHHHHHHHHHHTT--
--HHHHHHHHHHHHHHTT--
--HHHHHHHHHHHHHHTT--
--HHHHHHHHHHHHHTTT--
--HHHHHHHHHHHHHHTT--
--HHHHHHHHHHHHHHTT--
--HHHHHHHHHHHHHHTT--
--HHHHHHHHHHHHHHTT--
--HHHHHHHHHHHHHHTT--
--HHHHHHHHHHHHHHTT--
--HHHHHHHHHHHHHHTT--
--HHHHHHHHHHHHHHHT--
--HHHHHHHHHHHHHHTT--
--HHHHHHHHHHHHHHTT--
--HHHHHHHHHHHHHHTT--
--HHHHHHHHHHHHHHTT--
--HHHHHHHHHHHHHHHT--
--HHHHHHHHHHHHHHTT--
--HHHHHHHHHHHHHHTT--
--HHHHHHHHHHHHHHTT--
--HHHHHHHHHHHHHHTT--
--HHHHHHHHHHHHHHTT--
--HHHHHHHHHHHHHHTT--
--HHHHHHHHHHHHHHTT--
--HHHHHHHHHHHHHHTT--
--HHHHHHHHHHHHHHTT--
--HHHHHHHHHHHHHHTT--
--HHHHHHHHHHHHHHTT--
--SHHHHHHHHHHHHHTT--
--HHHHHHHHHHHHHHTT--
--HHHHHHHHHHHHHHTT--
--HHHHHHHHHHHHHHTT--
--HHHHHHHHHHHHHHTT--
--HHHHHHHHHHHHHHHT--
--HHHHHHHHHHHHHHTT--
--HHHHHHHHHHHHHHTT--
--HHHHHHHHHHHHHHTT--
--HHHHHHHHHHHHHHTT--
--HHHHHHHHHHHHHHHT--
--HHHHHHHHHHHHHHTT--
--HHHHHHHHHHHHHHTT--
--HHHHHHHHHHHHHHTT--
--HHHHHHHHHHHHHHTT--
--HHHHHHHHHHHHHHTT--
--HHHHHHHHHHHHHHTT--
--HHHHHHHHHHHHHHTT--
--HHHHHHHHHHHHHHTT--
--HHHHHHHHHHHHHHTT--
--HHHHHHHHHHHHHHTT--
--HHHHHHHHHHHHHHTT--
--HHHHHHHHHHHHHHTT--
--HHHHHHHHHHHHHHTT--
--HHHHHHHHHHHHHHTT--
--HHHHHHHHHHHHHHHT--
--HHHHHHHHHHHHHHHT--
--HHHHHHHHHHHHHHTT--
--HHHHHHHHHHHHHHTT--
--HHHHHHHHHHHHHHTT--
--HHHHHHHHHHHHHHTT--
--HHHHHHHHHHHHHHTT--
--HHHHHHHHHHHHHHTT--
--HHHHHHHHHHHHHHTT--
--HHHHHHHHHHHHHHTT--
--HHHHHHHHHHHHHHHT--
--HHHHHHHHHHHHHHHT--
--HHHHHHHHHHHHHHHT--
--HHHHHHHHHHHHHHHT--
--HHHHHHHHHHHHHHHT--
--HHHHHHHHHHHHHHTT--
--HHHHHHHHHHHHHHTT--
--HHHHHHHHHHHHHHSS--
--HHHHHHHHHHHTTTSS--
--HHHHHHHHHHHHHHTT--
--HHHHHHHHHHHHHHTT--
--HHHHHHHHHHHHHHTT--
--HHHHHHHHHHHHHHTT--
--HHHHHHHHHHHHHHTT--
--HHHHHHHHHHHHHHTT--
--HHHHHHHHHHHHHHTT--
--HHHHHHHHHHHHHHTT--
--HHHHHHHHHHHHHHTT--
--HHHHHHHHHHHHHHTT--
--HHHHHHHHHHHHHHHT--
--HHHHHHHHHHHHHHTT--
--HHHHHHHHHHHHHHTT--
--HHHHHHHHHHHHHHTT--
--HHHHHHHHHHHHHTTT--
--HHHHHHHHHHHHHHTT--
--HHHHHHHHHHHHHHTT--
--HHHHHHHHHHHHHHTT--
--HHHHHHHHHHHHHHTT--
--HHHHHHHHHHHHHHTT--
--HHHHHHHHHHHHHHTT--
--HHHHHHHHHHHHHHTT--
--HHHHHHHHHHHHHHTT--
--HHHHHHHHHHHHHHTT--
--HHHHHHHHHHHHHTTT--
--HHHHHHHHHHHHHHTT--
--HHHHHHHHHHHHHHTT--
--HHHHHHHHHHHHHTTT--
--HHHHHHHHHHHHHHTT--
--HHHHHHHHHHHHHHTT--
--HHHHHHHHHHHHHHTT--
--HHHHHHHHHHHHHHTT--
--HHHHHHHHHHHHHHTT--
--HHHHHHHHHHHHHHTT--
--HHHHHHHHHHHHHHTT--
--HHHHHHHHHHHHHTSS--
--HHHHHHHHHHHHHTSS--
--HHHHHHHHHHHHHHTT--
--HHHHHHHHHHHHHHTT--
--HHHHHHHHHHHHHHTT--
--HHHHHHHHHHHHHHTT--
--HHHHHHHHHHHHHHTT--
--HHHHHHHHHHHHHTTT--
--HHHHHHHHHHHHHTTT--
--HHHHHHHHHHHHHTTT--
--TTHHHHHHHHHHHHTT--
--HHHHHHHHHHHHHTTT--
--HHHHHHHHHHHHHHHT--
--HHHHHHHHHHHHHTTT--
--HHHHHHHHHHHHHHHT--
--HHHHHHHHHHHHHHTT--
--HHHHHHHHHHHHHHTT--
--HHHHHHHHHHHHHHHT--
--HHHHHHHHHHHHHHHT--
--HHHHHHHHHHHHHTTT--
--HHHHHHHHHHHHHHTT--
--HHHHHHHHHHHHHTTT--
--HHHHHHHHHHHHHHHT--
--HHHHHHHHHHHHHHHT--
--HHHHHHHHHHHHHHHT--
--HHHHHHHHHHHHHHHT--
--HHHHHHHHHHHHHHHT--
--HHHHHHHHHHHHHHTT--
--HHHHHHHHHHHHHTTT--
--HHHHHHHHHHHHHHTT--
--HHHHHHHHHHHHHHTT--
--HHHHHHHHHHHHHHTT--
--HHHHHHHHHHHHHHTT--
--HHHHHHHHHHHHHHHT--
--HHHHHHHHHHHHHHTT--
--HHHHHHHHHHHHHTTT--
--HHHHHHHHHHHHHTTT--
--HHHHHHHHHHHHHTTT--
--HHHHHHHHHHHHHHTT--
--HHHHHHHHHHHHHTTT--
--HHHHHHHHHHHHHHTT--
--HHHHHHHHHHHHHHTT--
--HHHHHHHHHHHHHHTT--
--HHHHHHHHHHHHHTTT--
--HHHHHHHHHHHHHHTT--
--HHHHHHHHHHHHHHTT--
--HHHHHHHHHHHHHHTT--
--HHHHHHHHHHHHHHTT--
--HHHHHHHHHHHHHHTT--
--HHHHHHHHHHHHHHHT--
--HHHHHHHHHHHHHHTT--
--HHHHHHHHHHHHHHHT--
--HHHHHHHHHHHHHHTT--
--HHHHHHHHHHHHHHTT--
--HHHHHHHHHHHHHTTT--
--HHHHHHHHHHHHHHTT--
--HHHHHHHHHHHHHHHT--
--HHHHHHHHHHHHHHHT--
--HHHHHHHHHHHHHHTT--
--HHHHHHHHHHHHHHHT--
--HHHHHHHHHHHHHHTT--
--HHHHHHHHHHHHHHHT--
--HHHHHHHHHHHHHHTT--
--HHHHHHHHHHHHHHTT--
--HHHHHHHHHHHHHHTT--
--HHHHHHHHHHHHHHTT--
--HHHHHHHHHHHHHHHT--
--HHHHHHHHHHHHHHTT--
--HHHHHHHHHHHHHHTT--
--HHHHHHHHHHHHHHTT--
--HHHHHHHHHHHHHHTT--
--HHHHHHHHHHHHHHTT--
--HHHHHHHHHHHHHHHT--
--HHHHHHHHHHHHHHHT--
--HHHHHHHHHHHHHHTT--
--HHHHHHHHHHHHHHTT--
--HHHHHHHHHHHHHHTT--
--HHHHHHHHHHHHHHTT--
--HHHHHHHHHHHHHHTT--
--HHHHHHHHHHHHHHTT--
--HHHHHHHHHHHHHHTT--
--HHHHHHHHHHHHHHTT--
--HHHHHHHHHHHHHHTT--
--HHHHHHHHHHHHHHTT--
--HHHHHHHHHHHHHHTT--
--HHHHHHHHHHHHHHTT--
--HHHHHHHHHHHHHHTT--
--HHHHHHHHHHHHHHTT--
--HHHHHHHHHHHHHHTT--
--HHHHHHHHHHHHHHHT--
--HHHHHHHHHHHHHHTT--
--HHHHHHHHHHHHHHTT--
--HHHHHHHHHHHHHHTT--
--HHHHHHHHHHHHHHTT--
--HHHHHHHHHHHHHHTT--
--HHHHHHHHHHHHHHTT--
--HHHHHHHHHHHHHHTT--
--HHHHHHHHHHHHHHTT--
--HHHHHHHHHHHHHHTT--
--HHHHHHHHHHHHHHTT--
--HHHHHHHHHHHHHHTT--
--HHHHHHHHHHHHHHTT--
--HHHHHHHHHHHHHHTT--
--HHHHHHHHHHHHHHTT--
--HHHHHHHHHHHHHHTT--
--HHHHHHHHHHHHHHTT--
--HHHHHHHHHHHHHHTT--
--HHHHHHHHHHHHHHHT--
--HHHHHHHHHHHHHHHT--
--HHHHHHHHHHHHHHHT--
--HHHHHHHHHHHHHHHT--
--HHHHHHHHHHHHHTTT--
--HHHHHHHHHHHHHHTT--
--HHHHHHHHHHHHHHTT--
--HHHHHHHHHHHHHHHT--
--HHHHHHHHHHHHHHTT--
--HHHHHHHHHHHHHHTT--
--HHHHHHHHHHHHHHTT--
--HHHHHHHHHHHHHHTT--
--HHHHHHHHHHHHHHHT--
--HHHHHHHHHHHHHHTT--
--HHHHHHHHHHHHHHTT--
--HHHHHHHHHHHHHHTT--
--HHHHHHHHHHHHHHHT--
--HHHHHHHHHHHHHHTT--
--HHHHHHHHHHHHHHTT--
--HHHHHHHHHHHHHHTT--
--HHHHHHHHHHHHHHHT--
--HHHHHHHHHHHHHHTT--
--HHHHHHHHHHHHHHTT--
--HHHHHHHHHHHHHHTT--
--HHHHHHHHHHHHHHTT--
--HHHHHHHHHHHHHTTT--
--HHHHHHHHHHHHHHHT--
--HHHHHHHHHHHHHHTT--
--HHHHHHHHHHHHHHTT--
--HHHHHHHHHHHHHTTT--
--HHHHHHHHHHHHHHTT--
--HHHHHHHHHHHHHTTT--
--HHHHHHHHHHHHHHTT--
--HHHHHHHHHHHHHHTT--
--HHHHHHHHHHHHHTTT--
--HHHHHHHHHHHHHTTT--
--HHHHHHHHHHHHHHTT--
--HHHHHHHHHHHHHHHT--
--HHHHHHHHHHHHHHTT--
--HHHHHHHHHHHHHTTT--
--HHHHHHHHHHHHHHTT--
--HHHHHHHHHHHHHHTT--
--HHHHHHHHHHHHHHTT--
--HHHHHHHHHHHHHHTT--
--HHHHHHHHHHHHHTTT--
--HHHHHHHHHHHHHHTT--
--HHHHHHHHHHHHHHTT--
--HHHHHHHHHHHHHHTT--
--HHHHHHHHHHHHHHTT--
--HHHHHHHHHHHHHHHT--
--HHHHHHHHHHHHHHTT--
--HHHHHHHHHHHHHHTT--
--HHHHHHHHHHHHHHTT--
--HHHHHHHHHHHHHTTT--
--HHHHHHHHHHHHHHTT--
--HHHHHHHHHHHHHHTT--
--HHHHHHHHHHHHHHTT--
--HHHHHHHHHHHHHTTT--
--HHHHHHHHHHHHTTTT--
--HHHHHHHHHHHHHTTT--
--HHHHHHHHHHHHHHTT--
--HHHHHHHHHHHHHHHT--
--HHHHHHHHHHHHHTTT--
--HHHHHHHHHHHHHHHT--
--HHHHHHHHHHHHHHTT--
--HHHHHHHHHHHHHHHT--
--HHHHHHHHHHHHHTTT--
--HHHHHHHHHHHHHHTT--
--HHHHHHHHHHHHHTTT--
--HHHHHHHHHHHHHHTT--
--HHHHHHHHHHHHHHTT--
--HHHHHHHHHHHHHHTT--
--HHHHHHHHHHHHHHHT--
--HHHHHHHHHHHHHTTT--
--HHHHHHHHHHHHHHTT--
--HHHHHHHHHHHHHHTT--
--HHHHHHHHHHHHHHTT--
--HHHHHHHHHHHHHHTT--
--HHHHHHHHHHHHHHTT--
--HHHHHHHHHHHHHHTT--
--HHHHHHHHHHHHHHTT--
--HHHHHHHHHHHHHHTT--
--HHHHHHHHHHHHHHTT--
--HHHHHHHHHHHHHHTT--
--HHHHHHHHHHHHHHTT--
--HHHHHHHHHHHHHTTT--
--HHHHHHHHHHHHHHHT--
--HHHHHHHHHHHHHHTT--
--HHHHHHHHHHHHHHTT--
--HHHHHHHHHHHHHHTT--
--HHHHHHHHHHHHHHHT--
--HHHHHHHHHHHHHHTT--
--HHHHHHHHHHHHHHTT--
--HHHHHHHHHHHHHHHT--
--HHHHHHHHHHHHHHTT--
--HHHHHHHHHHHHHHTT--
--HHHHHHHHHHHHHHTT--
--HHHHHHHHHHHHHTTT--
--HHHHHHHHHHHHHTTT--
--HHHHHHHHHHHHHHTT--
--HHHHHHHHHHHHHHTT--
--HHHHHHHHHHHHHHTT--
--HHHHHHHHHHHHHHTT--
--HHHHHHHHHHHHHHTT--
--HHHHHHHHHHHHHHTT--
--HHHHHHHHHHHHHHTT--
--HHHHHHHHHHHHHHTT--
--HHHHHHHHHHHHHHTT--
--HHHHHHHHHHHHHHHT--
--HHHHHHHHHHHHHHH---
--HHHHHHHHHHHHHHTT--
--HHHHHHHHHHHHHHTT--
--HHHHHHHHHHHHHHTT--
--HHHHHHHHHHHHHHTT--
--HHHHHHHHHHHHHHTT--
--HHHHHHHHHHHHHHTT--
--HHHHHHHHHHHHHHTT--
--HHHHHHHHHHHHHHHT--
--HHHHHHHHHHHHHHTT--
--HHHHHHHHHHHHHHTT--
--HHHHHHHHHHHHHTTT--
--HHHHHHHHHHHHHHTT--
--HHHHHHHHHHHHHTTT--
--HHHHHHHHHHHHHHTT--
--HHHHHHHHHHHHHHHT--
--HHHHHHHHHHHHHHHT--
--HHHHHHHHHHHHHTTT--
--HHHHHHHHHHHHHHTT--
--HHHHHHHHHHHHHHTT--
--HHHHHHHHHHHHHHTT--
--HHHHHHHHHHHHHHTT--
--HHHHHHHHHHHHHHTT--
--HHHHHHHHHHHHHTTT--
--HHHHHHHHHHHHHHTT--
--HHHHHHHHHHHHHHTT--
--HHHHHHHHHHHHHHTT--
--HHHHHHHHHHHHHHTT--
--HHHHHHHHHHHHHHHT--
--HHHHHHHHHHHHHHHT--
--HHHHHHHHHHHHHHTT--
--HHHHHHHHHHHHHHHT--
--HHHHHHHHHHHHHHTT--
--HHHHHHHHHHHHHTTT--
--HHHHHHHHHHHHHHTT--
--HHHHHHHHHHHHHHTT--
--HHHHHHHHHHHHHHTT--
--HHHHHHHHHHHHHHTT--
--HHHHHHHHHHHHHHTT--
--HHHHHHHHHHHHHHTT--
--HHHHHHHHHHHHHHTT--
--HHHHHHHHHHHHHHTT--
--HHHHHHHHHHHHHHTT--
--HHHHHHHHHHHHHHTT--
--HHHHHHHHHHHHHHTT--
--HHHHHHHHHHHHHHTT--
--HHHHHHHHHHHHHHTT--
--HHHHHHHHHHHHHHTT--
--HHHHHHHHHHHHHTTT--
--HHHHHHHHHHHHHHTT--
--HHHHHHHHHHHHHHTT--
--HHHHHHHHHHHHHTTT--
--HHHHHHHHHHHHHHTT--
--HHHHHHHHHHHHHHTT--
--HHHHHHHHHHHHHHTT--
--HHHHHHHHHHHHHTTT--
--HHHHHHHHHHHHHTTT--
--HHHHHHHHHHHHHHTT--
--HHHHHHHHHHHHHHTT--
--HHHHHHHHHHHHHHTT--
--HHHHHHHHHHHHHTTT--
--HHHHHHHHHHHHHHTT--
--HHHHHHHHHHHHHHTT--
--HHHHHHHHHHHHHHTT--
--HHHHHHHHHHHHHTTT--
--HHHHHHHHHHHHHHTT--
--HHHHHHHHHHHHHTTT--
--HHHHHHHHHHHHHHTT--
--HHHHHHHHHHHHHTTT--
--HHHHHHHHHHHHHHHT--
--HHHHHHHHHHHHHHTT--
--HHHHHHHHHHHHHTTT--
--HHHHHHHHHHHHHHTT--
--HHHHHHHHHHHHHTTT--
--HHHHHHHHHHHHHTTT--
--HHHHHHHHHHHHHTTT--
--HHHHHHHHHHHHHHTT--
--HHHHHHHHHHHHHHTT--
--HHHHHHHHHHHHHHTT--
--HHHHHHHHHHHHHHTT--
--HHHHHHHHHHHHHHHT--
--HHHHHHHHHHHHHHTT--
--HHHHHHHHHHHHHTTT--
--HHHHHHHHHHHHHHHT--
--HHHHHHHHHHHHHHHT--
--HHHHHHHHHHHHHHTT--
--HHHHHHHHHHHHHHTT--
--HHHHHHHHHHHHTTTT--
--HHHHHHHHHHHHHTTT--
--HHHHHHHHHHHHHHTT--
--HHHHHHHHHHHHHHHT--
--HHHHHHHHHHHHHHHT--
--HHHHHHHHHHHHTTTT--
--HHHHHHHHHHHHHHTT--
--HHHHHHHHHHHHHHHT--
--HHHHHHHHHHHHHHTT--
--HHHHHHHHHHHHHHHT--
--HHHHHHHHHHHHHHTT--
--HHHHHHHHHHHHHTTT--
--SHHHHHHHHHHHHHTT--
--THHHHHHHHHHHHHTT--
--HHHHHHHHHHHHHTTT--
--HHHHHHHHHHHHHHTT--
--HHHHHHHHHHHHHTTT--
--SHHHHHHHHHHHHHTT--
--SHHHHHHHHHHHHHTT--
--HHHHHHHHHHHHHHTT--
--HHHHHHHHHHHHHHTT--
--HHHHHHHHHHHHHHTT--
--HHHHHHHHHHHHHHTT--
--HHHHHHHHHHHHHHTT--
--HHHHHHHHHHHHHHTT--
--HHHHHHHHHHHHHHTT--
--HHHHHHHHHHHHHHTT--
--HHHHHHHHHHHHHHTT--
--HHHHHHHHHHHHHHTT--
--HHHHHHHHHHHHHTTT--
--HHHHHHHHHHHHHTTT--
--HHHHHHHHHHHHHHTT--
--HHHHHHHHHHHHHHTT--
--HHHHHHHHHHHHHHTT--
--HHHHHHHHHHHHHHTT--
--HHHHHHHHHHHHHHTT--
--HHHHHHHHHHHHHHTT--
--HHHHHHHHHHHHHHTT--
--HHHHHHHHHHHHHHTT--
--HHHHHHHHHHHHHHTT--
--HHHHHHHHHHHHHHTT--
--HHHHHHHHHHHHHHTT--
--HHHHHHHHHHHHHTTT--
--HHHHHHHHHHHHHTTT--
--HHHHHHHHHHHHHHTT--
--HHHHHHHHHHHHHHTT--
--HHHHHHHHHHHHHHHT--
--HHHHHHHHHHHHHHTT--
--HHHHHHHHHHHHHHTT--
--HHHHHHHHHHHHHHTT--
--HHHHHHHHHHHHHHHT--
--HHHHHHHHHHHHHHTT--
--HHHHHHHHHHHHHHTT--
--HHHHHHHHHHHHHHTT--
--HHHHHHHHHHHHHHTT--
--HHHHHHHHHHHHHHTT--
--HHHHHHHHHHHHHHTT--
--HHHHHHHHHHHHHHTT--
--HHHHHHHHHHHHHHTT--
--HHHHHHHHHHHHHHTT--
--HHHHHHHHHHHHHHTT--
--HHHHHHHHHHHHHHTT--
--HHHHHHHHHHHHHTTT--
--HHHHHHHHHHHHHTTT--
--HHHHHHHHHHHHHTTT--
--HHHHHHHHHHHHHHTT--
--HHHHHHHHHHHHHTTT--
--HHHHHHHHHHHHHHTT--
--HHHHHHHHHHHHHHTT--
--HHHHHHHHHHHHHTTT--
--HHHHHHHHHHHHHHTT--
--HHHHHHHHHHHHHHHT--
--HHHHHHHHHHHHHHTT--
--HHHHHHHHHHHHHHTT--
--HHHHHHHHHHHHHTTT--
--HHHHHHHHHHHHHHTT--
--HHHHHHHHHHHHHHTT--
--HHHHHHHHHHHHHTTT--
--HHHHHHHHHHHHHHTT--
--HHHHHHHHHHHHHTTT--
--HHHHHHHHHHHHHHTT--
--HHHHHHHHHHHHHHTT--
--HHHHHHHHHHHHHHHT--
--HHHHHHHHHHHHHHTT--
--HHHHHHHHHHHHHHTT--
--HHHHHHHHHHHHHHTT--
--HHHHHHHHHHHHHHTT--
--HHHHHHHHHHHHHHTT--
--HHHHHHHHHHHHHHTT--
--HHHHHHHHHHHHHHTT--
--HHHHHHHHHHHHHHTT--
--HHHHHHHHHHHHHHTT--
--HHHHHHHHHHHHHHTT--
--HHHHHHHHHHHHHHTT--
--HHHHHHHHHHHHHHTT--
--HHHHHHHHHHHHHHTT--
--HHHHHHHHHHHHHHTT--
--HHHHHHHHHHHHHHTT--
--HHHHHHHHHHHHHHTT--
--HHHHHHHHHHHHHHTT--
--HHHHHHHHHHHHHHTT--
--HHHHHHHHHHHHHHTT--
--HHHHHHHHHHHHHTTT--
--HHHHHHHHHHHHHHTT--
--HHHHHHHHHHHHHHTT--
--HHHHHHHHHHHHHHTT--
--HHHHHHHHHHHHHHTT--
--HHHHHHHHHHHHHHTT--
--HHHHHHHHHHHHHHTT--
--HHHHHHHHHHHHHHTT--
--HHHHHHHHHHHHHHTT--
--HHHHHHHHHHHHHHTT--
--HHHHHHHHHHHHHHTT--
--HHHHHHHHHHHHHHTT--
--HHHHHHHHHHHHHHTT--
--HHHHHHHHHHHHHTTT--
--HHHHHHHHHHHHHTTT--
--HHHHHHHHHHHHHHTT--
--HHHHHHHHHHHHHHTT--
--HHHHHHHHHHHHHHTT--
--HHHHHHHHHHHHHTTT--
--HHHHHHHHHHHHHHTS--
--HHHHHHHHHHHHHTTT--
--HHHHHHHHHHHHHTTT--
--HHHHHHHHHHHHHTTT--
--HHHHHHHHHHHHHHTT--
--HHHHHHHHHHHHHTTT--
--HHHHHHHHHHHHHHTT--
--HHHHHHHHHHHHHHTT--
--HHHHHHHHHHHHHHTT--
--HHHHHHHHHHHHHHTT--
--HHHHHHHHHHHHHHTT--
--HHHHHHHHHHHHHHTT--
--HHHHHHHHHHHHHHTT--
--HHHHHHHHHHHHHTTT--
--HHHHHHHHHHHHHTTT--
--HHHHHHHHHHHHHHTT--
--HHHHHHHHHHHHHHTT--
--HHHHHHHHHHHHHTTT--
--HHHHHHHHHHHHHHTT--
--HHHHHHHHHHHHHTTT--
--HHHHHHHHHHHHHHTT--
--HHHHHHHHHHHHHHTT--
--HHHHHHHHHHHHHTTT--
--HHHHHHHHHHHHHHTT--
--HHHHHHHHHHHHHTTT--
--HHHHHHHHHHHHHHTT--
--HHHHHHHHHHHHHHHT--
--HHHHHHHHHHHHHHTT--
--HHHHHHHHHHHHHHTT--
--HHHHHHHHHHHHHHTT--
--HHHHHHHHHHHHHHTT--
--HHHHHHHHHHHHHHTT--
--HHHHHHHHHHHHHTTT--
--HHHHHHHHHHHHHHTT--
--HHHHHHHHHHHHHHTT--
--HHHHHHHHHHHHHHTT--
--HHHHHHHHHHHHHHHT--
--HHHHHHHHHHHHHHHT--
--HHHHHHHHHHHHHHHT--
--HHHHHHHHHHHHHHTT--
--HHHHHHHHHHHHHHTT--
--HHHHHHHHHHHHHHTT--
--HHHHHHHHHHHHHHTT--
--HHHHHHHHHHHHHHTT--
--HHHHHHHHHHHHHHHT--
--HHHHHHHHHHHHHHTT--
--HHHHHHHHHHHHHHTT--
--HHHHHHHHHHHHHHTT--
--HHHHHHHHHHHHHHTT--
--HHHHHHHHHHHHHTTT--
--HHHHHHHHHHHHHHTT--
--HHHHHHHHHHHHHHTT--
--HHHHHHHHHHHHHTTT--
--HHHHHHHHHHHHHHTT--
--HHHHHHHHHHHHHHTT--
--HHHHHHHHHHHHHHTT--
--HHHHHHHHHHHHHHHT--
--HHHHHHHHHHHHHHTT--
--HHHHHHHHHHHHHHTT--
--HHHHHHHHHHHHHHTT--
--HHHHHHHHHHHHHHHT--
--HHHHHHHHHHHHHHTT--
--HHHHHHHHHHHHHHTT--
--HHHHHHHHHHHHHHTT--
--HHHHHHHHHHHHHHHT--
--HHHHHHHHHHHHHHHT--
--HHHHHHHHHHHHHHTT--
--HHHHHHHHHHHHHHTT--
--HHHHHHHHHHHHHHTT--
--HHHHHHHHHHHHHHTT--
--HHHHHHHHHHHHHHTT--
--HHHHHHHHHHHHHHTT--
--HHHHHHHHHHHHHHTT--
--HHHHHHHHHHHHHHTT--
--HHHHHHHHHHHHHHTT--
--HHHHHHHHHHHHHHTT--
--HHHHHHHHHHHHHTTT--
--HHHHHHHHHHHHHHTT--
--HHHHHHHHHHHHHHTT--
--HHHHHHHHHHHHHHTT--
--HHHHHHHHHHHHHHTT--
--HHHHHHHHHHHHHHTT--
--HHHHHHHHHHHHHHTT--
--HHHHHHHHHHHHHHTT--
--HHHHHHHHHHHHHHTT--
---HHHHHHHHHHHHTT---
---HHHHHHHHHHHHTTT--
---HHHHHHHHHHHHHTT--
--HHHHHHHHHHHHHHTT--
--HHHHHHHHHHHHHHTT--
--HHHHHHHHHHHHHHTT--
--HHHHHHHHHHHHHHTT--
--HHHHHHHHHHHHHHTT--
--HHHHHHHHHHHHHHTT--
--HHHHHHHHHHHHHHTT--
--HHHHHHHHHHHHHHTT--
--HHHHHHHHHHHHHHTT--
--HHHHHHHHHHHHHHTT--
--HHHHHHHHHHHHHHTT--
--HHHHHHHHHHHHHHTT--
--HHHHHHHHHHHHHHTT--
--HHHHHHHHHHHHHHTT--
--HHHHHHHHHHHHHTTT--
--HHHHHHHHHHHHHHTT--
--HHHHHHHHHHHHHHTT--
--HHHHHHHHHHHHHHTT--
--HHHHHHHHHHHHHHTT--
--HHHHHHHHHHHHHHTT--
--HHHHHHHHHHHHHHTT--
--HHHHHHHHHHHHHHTT--
--HHHHHHHHHHHHHHTT--
--HHHHHHHHHHHHHHTT--
--HHHHHHHHHHHHHHTT--
--HHHHHHHHHHHHHHHT--
--HHHHHHHHHHHHHTTT--
--HHHHHHHHHHHHHHTT--
--HHHHHHHHHHHHHHTT--
--HHHHHHHHHHHHHHTT--
--HHHHHHHHHHHHHHTT--
--HHHHHHHHHHHHHHHT--
--HHHHHHHHHHHHHHTT--
--HHHHHHHHHHHHHTTT--
--HHHHHHHHHHHHHHHT--
--HHHHHHHHHHHHHHTT--
--HHHHHHHHHHHHHHTT--
--HHHHHHHHHHHHHHTT--
--HHHHHHHHHHHHHHTT--
--HHHHHHHHHHHHHHTT--
--HHHHHHHHHHHHHTTT--
--HHHHHHHHHHHHHHTT--
--HHHHHHHHHHHHHHTT--
--HHHHHHHHHHHHHTTT--
--HHHHHHHHHHHHHHTT--
--HHHHHHHHHHHHHHTT--
--HHHHHHHHHHHHHHTT--
--HHHHHHHHHHHHHHTT--
--HHHHHHHHHHHHHTTT--
--HHHHHHHHHHHHHHTT--
--HHHHHHHHHHHHHHTT--
--HHHHHHHHHHHHHHTT--
--HHHHHHHHHHHHHHTT--
--HHHHHHHHHHHHHHTT--
--HHHHHHHHHHHHHHTT--
--HHHHHHHHHHHHHHTT--
--HHHHHHHHHHHHHHTT--
--HHHHHHHHHHHHHHTT--
--HHHHHHHHHHHHHHTT--
--HHHHHHHHHHHHHHTT--
--HHHHHHHHHHHHHHTT--
--HHHHHHHHHHHHHHTT--
--HHHHHHHHHHHHHTTT--
--HHHHHHHHHHHHHTTT--
--HHHHHHHHHHHHHHTT--
--HHHHHHHHHHHHHHTT--
--HHHHHHHHHHHHHTTT--
--HHHHHHHHHHHHHHTT--
--HHHHHHHHHHHHHHTT--
--HHHHHHHHHHHHHHTT--
--HHHHHHHHHHHHHHHT--
--HHHHHHHHHHHHHHHT--
--HHHHHHHHHHHHHHHT--
--HHHHHHHHHHHHHHTT--
--HHHHHHHHHHHHHHHT--
--HHHHHHHHHHHHHHTT--
--HHHHHHHHHHHHHHTT--
--HHHHHHHHHHHHHHTT--
--HHHHHHHHHHHHHHTT--
--HHHHHHHHHHHHHHTT--
--HHHHHHHHHHHHHHTT--
--HHHHHHHHHHHHHHHT--
--HHHHHHHHHHHHHHHT--
--HHHHHHHHHHHHHHHT--
--HHHHHHHHHHHHHHTT--
--HHHHHHHHHHHHHHHT--
--HHHHHHHHHHHHHHHT--
--HHHHHHHHHHHHHHHT--
--HHHHHHHHHHHHHHTT--
--HHHHHHHHHHHHHHHT--
--HHHHHHHHHHHHHHTT--
--HHHHHHHHHHHHHHTT--
--HHHHHHHHHHHHHHTT--
--HHHHHHHHHHHHHTTT--
--HHHHHHHHHHHHHHHT--
--HHHHHHHHHHHHHHHT--
--HHHHHHHHHHHHHTTT--
--HHHHHHHHHHHHHHHT--
--HHHHHHHHHHHHHTTT--
--HHHHHHHHHHHHHHHT--
--SHHHHHHHHHHHHHHT--
--HHHHHHHHHHHHHHHS--
--HHHHHHHHHHHHHHHT--
--HHHHHHHHHHHHHHHT--
--HHHHHHHHHHHHHHHT--
--HHHHHHHHHHHHHHTT--
--HHHHHHHHHHHHHHTT--
--HHHHHHHHHHHHHHTT--
--HHHHHHHHHHHHHTTT--
--HHHHHHHHHHHHHHHT--
--HHHHHHHHHHHHHHHT--
--HHHHHHHHHHHHHHHT--
--HHHHHHHHHHHHHHTT--
--HHHHHHHHHHHHHHTT--
---HHHHHHHHHHHHHTT--
---HHHHHHHHHHHHHHT--
---HHHHHHHHHHHHHTT--
---HHHHHHHHHHHHHTT--
---HHHHHHHHHHHHHTT--
---HHHHHHHHHHHHHTT--
---HHHHHHHHHHHHHTT--
---HHHHHHHHHHHHHTT--
---HHHHHHHHHHHHHTT--
---HHHHHHHHHHHHHTT--
--HHHHHHHHHHHHHHTT--
--HHHHHHHHHHHHHHTT--
--HHHHHHHHHHHHHHTT--
--HHHHHHHHHHHHHHTT--
--HHHHHHHHHHHHHHTT--
--SHHHHHHHHHHHHHTT--
--SHHHHHHHHHHHHHTT--
--HHHHHHHHHHHHHHTT--
--HHHHHHHHHHHHHHHT--
--HHHHHHHHHHHHHHTT--
--HHHHHHHHHHHHHHTT--
--HHHHHHHHHHHHHHTT--
--HHHHHHHHHHHHHHTT--
--HHHHHHHHHHHHHTTT--
--HHHHHHHHHHHHHHTT--
--HHHHHHHHHHHHHHTT--
--HHHHHHHHHHHHHHTT--
--HHHHHHHHHHHHHHTT--
--HHHHHHHHHHHHHHTT--
--HHHHHHHHHHHHHHHT--
--HHHHHHHHHHHHHHTT--
--HHHHHHHHHHHHHHTT--
--HHHHHHHHHHHHHHTT--
--HHHHHHHHHHHHHHTT--
--HHHHHHHHHHHHHTTT--
--HHHHHHHHHHHHHHTT--
--HHHHHHHHHHHHHHTT--
--HHHHHHHHHHHHHHTT--
--HHHHHHHHHHHHHTTT--
--HHHHHHHHHHHHHTTT--
--HHHHHHHHHHHHHHTT--
--HHHHHHHHHHHHHHTT--
--HHHHHHHHHHHHHHTT--
--HHHHHHHHHHHHHHTT--
--HHHHHHHHHHHHHHTT--
--HHHHHHHHHHHHHHTT--
--HHHHHHHHHHHHHHTT--
--HHHHHHHHHHHHHHTT--
--HHHHHHHHHHHHHHTT--
--HHHHHHHHHHHHHHTT--
--HHHHHHHHHHHHHHTT--
--HHHHHHHHHHHHHHTT--
--HHHHHHHHHHHHHHTT--
--HHHHHHHHHHHHHHTT--
--HHHHHHHHHHHHHHTT--
--HHHHHHHHHHHHHTTT--
--HHHHHHHHHHHHHHTT--
--HHHHHHHHHHHHHTTT--
--HHHHHHHHHHHHHHTT--
--HHHHHHHHHHHHHHTT--
--HHHHHHHHHHHHHHTT--
--HHHHHHHHHHHHHHTT--
--HHHHHHHHHHHHHHTT--
--HHHHHHHHHHHHHHTT--
--HHHHHHHHHHHHHHTT--
--HHHHHHHHHHHHHHTT--
--HHHHHHHHHHHHHHTT--
--HHHHHHHHHHHHHHTT--
--HHHHHHHHHHHHHHTT--
--HHHHHHHHHHHHHHTT--
--HHHHHHHHHHHHHTTT--
--HHHHHHHHHHHHHHTT--
--HHHHHHHHHHHHHHTT--
--HHHHHHHHHHHHHHTT--
--HHHHHHHHHHHHHHTT--
--HHHHHHHHHHHHHHTT--
--HHHHHHHHHHHHHHTT--
--HHHHHHHHHHHHHHTT--
--HHHHHHHHHHHHHHTT--
--HHHHHHHHHHHHHHTT--
--HHHHHHHHHHHHHHTT--
--HHHHHHHHHHHHHHTT--
--HHHHHHHHHHHHHHTT--
--HHHHHHHHHHHHHHTT--
--HHHHHHHHHHHHHHTT--
--HHHHHHHHHHHHHHTT--
--HHHHHHHHHHHHHHTT--
--HHHHHHHHHHHHHHTT--
--HHHHHHHHHHHHHHTT--
--HHHHHHHHHHHHHHTT--
--HHHHHHHHHHHHHTTT--
--HHHHHHHHHHHHHHTT--
--HHHHHHHHHHHHHTTT--
--HHHHHHHHHHHHHTTT--
--HHHHHHHHHHHHHTTT--
--HHHHHHHHHHHHHTTT--
--HHHHHHHHHHHHHHTT--
--HHHHHHHHHHHHHHTT--
--HHHHHHHHHHHHHTTT--
--HHHHHHHHHHHHHTTT--
--HHHHHHHHHHHHHHTT--
--HHHHHHHHHHHHHHTT--
--HHHHHHHHHHHHHHTT--
--HHHHHHHHHHHHHHTT--
--HHHHHHHHHHHHHHTT--
--HHHHHHHHHHHHHHTT--
--HHHHHHHHHHHHHHTT--
--HHHHHHHHHHHHHHTT--
--HHHHHHHHHHHHHHTT--
--HHHHHHHHHHHHHHTT--
--HHHHHHHHHHHHHHTT--
--HHHHHHHHHHHHHHTT--
--HHHHHHHHHHHHHHTT--
--HHHHHHHHHHHHHHTT--
--HHHHHHHHHHHHHHTT--
--HHHHHHHHHHHHHHTT--
--HHHHHHHHHHHHHHTT--
--HHHHHHHHHHHHHHTT--
--HHHHHHHHHHHHHHTT--
--HHHHHHHHHHHHHHHT--
--HHHHHHHHHHHHHHTT--
--HHHHHHHHHHHHHHTT--
--HHHHHHHHHHHHHHTT--
--TTHHHHHHHHHHHHTT--
--HHHHHHHHHHHHHHTT--
--HHHHHHHHHHHHHHTT--
--HHHHHHHHHHHHHHTT--
--HHHHHHHHHHHGGGTT--
--HHHHHHHHHHHHHHHT--
--HHHHHHHHHHHHHTTT--
--HHHHHHHHHHHHHHTT--
--HHHHHHHHHHHHHHTT--
--HHHHHHHHHHHHHHTT--
--HHHHHHHHHHHHHHTT--
--HHHHHHHHHHHHHHTT--
--HHHHHHHHHHHHHHTT--
--HHHHHHHHHHHHHHTT--
--HHHHHHHHHHHHHHTT--
--HHHHHHHHHHHHHHTT--
--HHHHHHHHHHHHHHTT--
--HHHHHHHHHHHHHHTT--
--HHHHHHHHHHHHHHTT--
--HHHHHHHHHHHHHHTT--
--HHHHHHHHHHHHHHTT--
--HHHHHHHHHHHHHHTT--
--HHHHHHHHHHHHHHTT--
--HHHHHHHHHHHHHHTT--
--HHHHHHHHHHHHHHTT--
--HHHHHHHHHHHHHHTT--
--HHHHHHHHHHHHHTTT--
--HHHHHHHHHHHHHHTT--
--HHHHHHHHHHHHHHTT--
--HHHHHHHHHHHHHHTT--
--HHHHHHHHHHHHHTTT--
--HHHHHHHHHHHHHHTT--
--HHHHHHHHHHHHHHTT--
--HHHHHHHHHHHHHHTT--
--HHHHHHHHHHHHHTTT--
--HHHHHHHHHHHHHHTT--
--THHHHHHHHHHHHHTT--
--HHHHHHHHHHHHHTTT--
--THHHHHHHHHHHHHTT--
--THHHHHHHHHHHHHTT--
--HHHHHHHHHHHHHHTT--
--HHHHHHHHHHHHHHTT--
--THHHHHHHHHHHHHTT--
--THHHHHHHHHHHHHTT--
--THHHHHHHHHHHHHHT--
--THHHHHHHHHHHHHTT--
--THHHHHHHHHHHHHTT--
--THHHHHHHHHHHHHTT--
--THHHHHHHHHHHHHTT--
--THHHHHHHHHHHHHTT--
--THHHHHHHHHHHHHTT--
--THHHHHHHHHHHHHTT--
--THHHHHHHHHHHHHTT--
--THHHHHHHHHHHHHTT--
--HHHHHHHHHHHHHHTT--
--THHHHHHHHHHHHHTT--
--HHHHHHHHHHHHHHTT--
--THHHHHHHHHHHHHTT--
--THHHHHHHHHHHHHTT--
--HHHHHHHHHHHHHHTT--
--HHHHHHHHHHHHHHTT--
--THHHHHHHHHHHHHTT--
--HHHHHHHHHHHHHHTT--
--HHHHHHHHHHHHHHTT--
--THHHHHHHHHHHHHTT--
--HHHHHHHHHHHHHHTT--
--THHHHHHHHHHHHHTT--
--HHHHHHHHHHHHHHTT--
--THHHHHHHHHHHHHHT--
--THHHHHHHHHHHHHHT--
--THHHHHHHHHHHHHTT--
--THHHHHHHHHHHHHHT--
--HHHHHHHHHHHHHHTT--
--THHHHHHHHHHHHHTT--
--THHHHHHHHHHHHHTT--
--THHHHHHHHHHHHHTT--
--THHHHHHHHHHHHHHT--
--THHHHHHHHHHHHHTT--
--THHHHHHHHHHHHHTT--
--HHHHHHHHHHHHHHTT--
--HHHHHHHHHHHHHHTT--
--THHHHHHHHHHHHHTT--
--THHHHHHHHHHHHHTT--
--HHHHHHHHHHHHHHTT--
--HHHHHHHHHHHHHHTT--
--HHHHHHHHHHHHHHTT--
--HHHHHHHHHHHHHHTT--
--HHHHHHHHHHHHHHTT--
--HHHHHHHHHHHHHHTT--
--HHHHHHHHHHHHHHTT--
--SHHHHHHHHHHHHHTT--
--HHHHHHHHHHHHHHTT--
--HHHHHHHHHHHHHHTT--
--HHHHHHHHHHHHHHTT--
--SHHHHHHHHHHHHHTT--
---HHHHHHHHHHHHHTT--
---HHHHHHHHHHHHHTT--
--SHHHHHHHHHHHHHTT--
---HHHHHHHHHHHHTTT--
---HHHHHHHHHHHHHTT--
--SHHHHHHHHHHHHHTT--
--SHHHHHHHHHHHHHTT--
--SHHHHHHHHHHHHHTT--
---HHHHHHHHHHHHHTT--
---HHHHHHHHHHHHHTT--
---HHHHHHHHHHHHHTT--
---HHHHHHHHHHHHHTT--
---HHHHHHHHHHHHHTT--
---HHHHHHHHHHHHHTT--
---HHHHHHHHHHHHHTT--
---HHHHHHHHHHHHHTT--
---HHHHHHHHHHHHHTT--
---HHHHHHHHHHHHHTT--
---HHHHHHHHHHHHHTT--
---HHHHHHHHHHHHHTT--
---HHHHHHHHHHHHHHT--
---HHHHHHHHHHHHHTT--
---HHHHHHHHHHHHHTT--
---HHHHHHHHHHHHHTT--
---HHHHHHHHHHHHHTT--
---HHHHHHHHHHHHHTT--
---HHHHHHHHHHHHHTT--
---HHHHHHHHHHHHHTT--
---HHHHHHHHHHHHHTT--
---HHHHHHHHHHHHHT---
---HHHHHHHHHHHHHTT--
---HHHHHHHHHHHHHTT--
---HHHHHHHHHHHHHTT--
---HHHHHHHHHHHHHTT--
---HHHHHHHHHHHHHTT--
---HHHHHHHHHHHHHTT--
---HHHHHHHHHHHHHTT--
---HHHHHHHHHHHHHTT--
---HHHHHHHHHHHHHTT--
---HHHHHHHHHHHHHTT--
---HHHHHHHHHHHHHHT--
---HHHHHHHHHHHHHHT--
---HHHHHHHHHHHHHTT--
---HHHHHHHHHHHHHTT--
---HHHHHHHHHHHHHTT--
---HHHHHHHHHHHHHTT--
---HHHHHHHHHHHHHTT--
---HHHHHHHHHHHHHTT--
---HHHHHHHHHHHHHTT--
---HHHHHHHHHHHHHTT--
---HHHHHHHHHHHHHTT--
---HHHHHHHHHHHHHHT--
---HHHHHHHHHHHHTTT--
---HHHHHHHHHHHHHTT--
---HHHHHHHHHHHHHTT--
---HHHHHHHHHHHHHHT--
---HHHHHHHHHHHHHTT--
---HHHHHHHHHHHHHTT--
---HHHHHHHHHHHHHTT--
---HHHHHHHHHHHHHTT--
---HHHHHHHHHHHHHTT--
---HHHHHHHHHHHHHTT--
---HHHHHHHHHHHHHTT--
---HHHHHHHHHHHHTTT--
---HHHHHHHHHHHHHTT--
---HHHHHHHHHHHHHHT--
---HHHHHHHHHHHHHTT--
---HHHHHHHHHHHHHTT--
---HHHHHHHHHHHHHTT--
---HHHHHHHHHHHHHTT--
---HHHHHHHHHHHHHTT--
---HHHHHHHHHHHHHTT--
---HHHHHHHHHHHHHTT--
---HHHHHHHHHHHHHTT--
---HHHHHHHHHHHHHTT--
---HHHHHHHHHHHHHTT--
---HHHHHHHHHHHHHTT--
---HHHHHHHHHHHHHTT--
---HHHHHHHHHHHHHTT--
---HHHHHHHHHHHHHTT--
---HHHHHHHHHHHHHTT--
--SHHHHHHHHHHHHHTT--
--SHHHHHHHHHHHHHTT--
---HHHHHHHHHHHHHTT--
--SHHHHHHHHHHHHHTT--
--SHHHHHHHHHHHHHTT--
--SHHHHHHHHHHHHHTT--
---HHHHHHHHHHHHHTT--
---HHHHHHHHHHHHHTT--
--SHHHHHHHHHHHHHTT--
--SHHHHHHHHHHHHHTT--
---HHHHHHHHHHHHHTT--
---HHHHHHHHHHHHHTT--
---HHHHHHHHHHHHHTT--
---HHHHHHHHHHHHHTT--
---HHHHHHHHHHHHHTT--
---HHHHHHHHHHHHHTT--
---HHHHHHHHHHHHHTT--
---HHHHHHHHHHHHHTT--
---HHHHHHHHHHHHHTT--
---HHHHHHHHHHHHHTT--
---HHHHHHHHHHHHHTT--
---HHHHHHHHHHHHHTT--
---HHHHHHHHHHHHHTT--
---HHHHHHHHHHHHHTT--
---HHHHHHHHHHHHHTT--
---HHHHHHHHHHHHHTT--
---HHHHHHHHHHHHHHT--
---HHHHHHHHHHHHHHT--
---HHHHHHHHHHHHHTT--
--SHHHHHHHHHHHHHTT--
--SHHHHHHHHHHHHHTT--
---HHHHHHHHHHHHHTT--
---HHHHHHHHHHHHHTT--
---HHHHHHHHHHHHHTT--
---HHHHHHHHHHHHHTT--
---HHHHHHHHHHHHHTT--
--SHHHHHHHHHHHHHTT--
---HHHHHHHHHHHHHTT--
--SHHHHHHHHHHHHHTT--
--SHHHHHHHHHHHHHTT--
---HHHHHHHHHHHTTTT--
---HHHHHHHHHHHHHTT--
---HHHHHHHHHHHHHHT--
--SHHHHHHHHHHHHHTT--
--SHHHHHHHHHHHHHTT--
---HHHHHHHHHHHHHTT--
--SHHHHHHHHHHHHHTT--
---HHHHHHHHHHHHHTT--
--SHHHHHHHHHHHHHTT--
--SHHHHHHHHHHHHHTT--
--SHHHHHHHHHHHHHHT--
--SHHHHHHHHHHHHHTT--
--SHHHHHHHHHHHHHTT--
--SHHHHHHHHHHHHHTT--
--SHHHHHHHHHHHHHTT--
--SHHHHHHHHHHHHHTT--
---HHHHHHHHHHHHHTT--
---HHHHHHHHHHHHHTT--
--SHHHHHHHHHHHHHTT--
--SHHHHHHHHHHHHTTT--
---HHHHHHHHHHHHHTT--
---TTHHHHHHHHHHHTT--
--SHHHHHHHHHHHHHTT--
---HHHHHHHHHHHHHTT--
---HHHHHHHHHHHHHTT--
---HHHHHHHHHHHHTTT--
---HHHHHHHHHHHHHHT--
---HHHHHHHHHHHHHTT--
---HHHHHHHHHHHHHTT--
---HHHHHHHHHHHHHTT--
---HHHHHHHHHHHHHTT--
---HHHHHHHHHHHHHHT--
---HHHHHHHHHHHHTTT--
---HHHHHHHHHHHHHTT--
---HHHHHHHHHHHHHTT--
---HHHHHHHHHHHHTTT--
---HHHHHHHHHHHHHTT--
---HHHHHHHHHHHHTTT--
---HHHHHHHHHHHHHHT--
---HHHHHHHHHHHHTTT--
---HHHHHHHHHHHHHTT--
---HHHHHHHHHHHHHTT--
---HHHHHHHHHHHHHTT--
---HHHHHHHHHHHHHHT--
---HHHHHHHHHHHHHTT--
---HHHHHHHHHHHHHHT--
---HHHHHHHHHHHHHTT--
---HHHHHHHHHHHHTTT--
---HHHHHHHHHHHHHTT--
---HHHHHHHHHHHHHTT--
---HHHHHHHHHHHHHTT--
---HHHHHHHHHHHHHTT--
---HHHHHHHHHHHHHTT--
---HHHHHHHHHHHHHTT--
---HHHHHHHHHHHHHTT--
---HHHHHHHHHHHHHTT--
---HHHHHHHHHHHHHTT--
---HHHHHHHHHHHHHTT--
---HHHHHHHHHHHHTTT--
---HHHHHHHHHHHHHTT--
---THHHHHHHHHHHHTT--
---HHHHHHHHHHHHTTT--
---HHHHHHHHHHHHHTT--
---HHHHHHHHHHHHTTT--
---HHHHHHHHHHHHHTT--
---HHHHHHHHHHHHHTT--
---HHHHHHHHHHHHHHT--
---HHHHHHHHHHHHHTT--
---HHHHHHHHHHHHHTT--
---HHHHHHHHHHHHHTT--
---HHHHHHHHHHHHHTT--
---HHHHHHHHHHHHTTT--
---HHHHHHHHHHHHHTT--
---HHHHHHHHHHHHHTT--
---HHHHHHHHHHHHHTT--
---HHHHHHHHHHHHHTT--
---HHHHHHHHHHHHTTT--
---HHHHHHHHHHHHTTT--
---HHHHHHHHHHHHHTT--
---HHHHHHHHHHHHHTT--
---HHHHHHHHHHHHHTT--
---HHHHHHHHHHHHHTT--
---HHHHHHHHHHHHHTT--
---HHHHHHHHHHHHHTT--
---HHHHHHHHHHHHTTT--
---HHHHHHHHHHHHHTT--
---HHHHHHHHHHHHHTT--
---HHHHHHHHHHHHHTT--
---HHHHHHHHHHHHHTT--
---HHHHHHHHHHHHHTT--
---HHHHHHHHHHHHHTT--
---HHHHHHHHHHHHHTT--
---HHHHHHHHHHHHHTT--
---HHHHHHHHHHHHHTT--
---HHHHHHHHHHHHHTT--
---HHHHHHHHHHHHHTT--
---HHHHHHHHHHHHHTT--
---HHHHHHHHHHHHHTT--
---HHHHHHHHHHHHHTT--
---HHHHHHHHHHHHHTT--
---HHHHHHHHHHHHHTT--
---HHHHHHHHHHHHHTT--
---HHHHHHHHHHHHHTT--
---HHHHHHHHHHHHHTT--
---HHHHHHHHHHHHHTT--
---HHHHHHHHHHHHHTT--
---HHHHHHHHHHHHHTT--
---HHHHHHHHHHHHTTT--
---HHHHHHHHHHHHHTT--
---HHHHHHHHHHHHHTT--
---HHHHHHHHHHHHHTT--
---HHHHHHHHHHHHHTT--
---HHHHHHHHHHHHHTT--
---HHHHHHHHHHHHHTT--
---HHHHHHHHHHHHHTT--
---HHHHHHHHHHHHTTT--
---HHHHHHHHHHHHHTT--
---HHHHHHHHHHHHHTT--
---HHHHHHHHHHHHHTT--
---HHHHHHHHHHHHHTT--
---HHHHHHHHHHHHHTT--
---HHHHHHHHHHHHHTT--
---HHHHHHHHHHHHHTT--
---HHHHHHHHHHHHHTT--
---HHHHHHHHHHHHHTT--
---HHHHHHHHHHHHHTT--
---HHHHHHHHHHHHHTT--
---HHHHHHHHHHHHHTT--
---HHHHHHHHHHHHHTT--
---HHHHHHHHHHHHTTT--
---HHHHHHHHHHHHHTT--
---HHHHHHHHHHHHHTT--
---HHHHHHHHHHHHHTT--
---HHHHHHHHHHHHHTT--
---HHHHHHHHHHHHHTT--
---HHHHHHHHHHHHHTT--
---HHHHHHHHHHHHHTT--
---HHHHHHHHHHHHHTT--
--SHHHHHHHHHHHHHTT--
--SHHHHHHHHHHHHHTT--
---HHHHHHHHHHHHTTT--
--SHHHHHHHHHHHHHTT--
---HHHHHHHHHHHHHTT--
---HHHHHHHHHHHHHTT--
--SHHHHHHHHHHHHHTS--
---HHHHHHHHHHHHHTT--
--SHHHHHHHHHHHHHTT--
--SHHHHHHHHHHHHHTT--
---HHHHHHHHHHHHHTT--
--SHHHHHHHHHHHHTTT--
--SHHHHHHHHHHHHHTTT-
--SHHHHHHHHHHHHHTT--
--STHHHHHHHHHHHHTT--
--SHHHHHHHHHHHHHTT--
---HHHHHHHHHHHHHTT--
--SHHHHHHHHHHHHHTT--
--SHHHHHHHHHHHHHTT--
--SHHHHHHHHHHHHHTT--
--SHHHHHHHHHHHHHTT--
--SHHHHHHHHHHHHHHT--
--SHHHHHHHHHHHHHTT--
--SHHHHHHHHHHHHHTT--
--SHHHHHHHHHHHHHTT--
--SHHHHHHHHHHHHHTT--
--SHHHHHHHHHHHHHTT--
--SHHHHHHHHHHHHHTT--
--SHHHHHHHHHHHHHTT--
--SHHHHHHHHHHHHHTT--
--SHHHHHHHHHHHHHTT--
--SHHHHHHHHHHHHTTT--
--SHHHHHHHHHHHHHTT--
--SHHHHHHHHHHHHHTT--
--SHHHHHHHHHHHHTTT--
--SHHHHHHHHHHHHTTT--
--SHHHHHHHHHHHHHTT--
--SHHHHHHHHHHHHHTT--
--SHHHHHHHHHHHHHTT--
--SHHHHHHHHHHHHHTT--
--SHHHHHHHHHHHHHTT--
--SHHHHHHHHHHHHHTT--
---HHHHHHHHHHHHHTT--
--SHHHHHHHHHHHHHTT--
--SHHHHHHHHHHHHHTT--
--SHHHHHHHHHHHHHTT--
--SHHHHHHHHHHHHHTT--
--SHHHHHHHHHHHHHTT--
--SHHHHHHHHHHHHHTT--
--SHHHHHHHHHHHHHTT--
--SHHHHHHHHHHHHHTT--
--SHHHHHHHHHHHHHTT--
--SHHHHHHHHHHHHHTT--
--SHHHHHHHHHHHHHTT--
--SHHHHHHHHHHHHHTT--
--SHHHHHHHHHHHHHTT--
--SHHHHHHHHHHHHHTT--
--SHHHHHHHHHHHHTTT--
--SHHHHHHHHHHHHHTT--
--SHHHHHHHHHHHHHTT--
---HHHHHHHHHHHHHTT--
---HHHHHHHHHHHHHTT--
---HHHHHHHHHHHHHTT--
---HHHHHHHHHHHHHTT--
---HHHHHHHHHHHHHTT--
---HHHHHHHHHHHHHTT--
---HHHHHHHHHHHHHTT--
---HHHHHHHHHHHHTTT--
---HHHHHHHHHHHHHHT--
--SHHHHHHHHHHHHHTT--
--SHHHHHHHHHHHHHTT--
--SHHHHHHHHHHHHHTT--
---HHHHHHHHHHHHHTT--
--SHHHHHHHHHHHHHTT--
--SHHHHHHHHHHHHHTT--
--SHHHHHHHHHHHHHTT--
--SHHHHHHHHHHHHHTT--
--SHHHHHHHHHHHHHHT--
--SHHHHHHHHHHHHHTT--
--SHHHHHHHHHHHHHTT--
--SHHHHHHHHHHHHHTT--
--SHHHHHHHHHHHHTTT--
--SHHHHHHHHHHHHTTT--
--SHHHHHHHHHHHHTTT--
--SHHHHHHHHHHHHHTT--
--SHHHHHHHHHHHHHTT--
---HHHHHHHHHHHHHHT--
---HHHHHHHHHHHHHTT--
--SHHHHHHHHHHHHTTT--
--SHHHHHHHHHHHHHTT--
--SHHHHHHHHHHHHHTT--
--SHHHHHHHHHHHHHTT--
--SHHHHHHHHHHHHHTT--
--SHHHHHHHHHHHHHTT--
--SHHHHHHHHHHHHHTT--
--SHHHHHHHHHHHHHTT--
--SHHHHHHHHHHHHHTT--
--SHHHHHHHHHHHHHTT--
--SHHHHHHHHHHHHHTT--
--SHHHHHHHHHHHHHTT--
--SHHHHHHHHHHHHHTT--
--SHHHHHHHHHHHHHTT--
--SHHHHHHHHHHHHHHT--
--SHHHHHHHHHHHHHHT--
--SHHHHHHHHHHHHHTT--
--SHHHHHHHHHHHHHHT--
--SHHHHHHHHHHHHHTT--
--SHHHHHHHHHHHHHTT--
--SHHHHHHHHHHHHHTT--
--SHHHHHHHHHHHHHHT--
--SHHHHHHHHHHHHHTT--
--SHHHHHHHHHHHHHTT--
--SHHHHHHHHHHHHHTT--
--SHHHHHHHHHHHHHTT--
---HHHHHHHHHHHHTTT--
---HHHHHHHHHHHHHHT--
---HHHHHHHHHHHHHTT--
---HHHHHHHHHHHHHTT--
---HHHHHHHHHHHHHTT--
--SHHHHHHHHHHHHHHT--
--SHHHHHHHHHHHHHTT--
--SHHHHHHHHHHHHHTT--
--SHHHHHHHHHHHHHTT--
--SHHHHHHHHHHHHHTT--
--SHHHHHHHHHHHHHTT--
---HHHHHHHHHHHHHTT--
--SHHHHHHHHHHHHHTT--
--SHHHHHHHHHHHHHTT--
--SHHHHHHHHHHHHHHT--
--SHHHHHHHHHHHHHHT--
--SHHHHHHHHHHHHHHT--
--SHHHHHHHHHHHHHTT--
---HHHHHHHHHHHHTTT--
---HHHHHHHHHHHHHTT--
---HHHHHHHHHHHHHTT--
---HHHHHHHHHHHHHTT--
---HHHHHHHHHHHHHTT--
---HHHHHHHHHHHHHTT--
---HHHHHHHHHHHHHHT--
---HHHHHHHHHHHHHTT--
---THHHHHHHHHHHTTT--
---HHHHHHHHHHHHHTT--
---HHHHHHHHHHHHHTT--
---HHHHHHHHHHHHHTT--
---HHHHHHHHHHHHHTT--
---HHHHHHHHHHHHHTT--
---HHHHHHHHHHHHHHT--
---HHHHHHHHHHHHHTT--
---HHHHHHHHHHHHHTT--
---HHHHHHHHHHHHHTT--
---HHHHHHHHHHHHHTT--
---HHHHHHHHHHHHHTT--
---HHHHHHHHHHHHHHT--
---HHHHHHHHHHHHHHT--
---HHHHHHHHHHHHHTT--
---HHHHHHHHHHHHHTT--
---HHHHHHHHHHHHTTT--
---HHHHHHHHHHHHHTT--
---HHHHHHHHHHHHHH---
---HHHHHHHHHHHHHTT--
---HHHHHHHHHHHHHS---
---HHHHHHHHHHHHHH---
---HHHHHHHHHHHHHT---
---HHHHHHHHHHHHHTT--
---HHHHHHHHHHHHHTT--
---HHHHHHHHHHHHHHT--
---HHHHHHHHHHHHHTT--
---HHHHHHHHHHHHHHT--
---HHHHHHHHHHHHHTT--
---HHHHHHHHHHHHHTT--
---HHHHHHHHHHHHHTT--
---HHHHHHHHHHHHHHT--
---HHHHHHHHHHHHHHT--
---HHHHHHHHHHHHHHT--
---HHHHHHHHHHHHHTT--
---HHHHHHHHHHHHTTT--
---HHHHHHHHHHHHHHT--
---HHHHHHHHHHHHHTT--
---HHHHHHHHHHHHHTT--
---HHHHHHHHHHHHHTT--
---HHHHHHHHHHHHHTT--
---HHHHHHHHHHHHHTT--
---HHHHHHHHHHHHHTT--
---HHHHHHHHHHHHHTT--
---HHHHHHHHHHHHHTT--
---HHHHHHHHHHHHHTT--
---HHHHHHHHHHHHHTT--
---HHHHHHHHHHHHHTT--
---HHHHHHHHHHHHHTT--
---HHHHHHHHHHHHHTT--
---HHHHHHHHHHHHHTT--
---HHHHHHHHHHHHHTT--
---HHHHHHHHHHHHHTT--
---HHHHHHHHHHHHHTT--
---HHHHHHHHHHHHHTT--
---HHHHHHHHHHHHHHT--
---HHHHHHHHHHHHHTT--
---HHHHHHHHHHHHHTT--
---HHHHHHHHHHHHTTT--
---HHHHHHHHHHHHTTT--
---HHHHHHHHHHHHHTT--
---HHHHHHHHHHHHHHT--
---HHHHHHHHHHHHHTT--
---HHHHHHHHHHHHHTT--
---HHHHHHHHHHHHHTT--
---HHHHHHHHHHHHHHT--
---HHHHHHHHHHHHHTT--
---HHHHHHHHHHHHHTT--
---HHHHHHHHHHHHHHT--
---HHHHHHHHHHHHHHT--
---HHHHHHHHHHHHHTT--
---HHHHHHHHHHHHHTT--
---HHHHHHHHHHHHHTT--
---HHHHHHHHHHHHHHT--
---THHHHHHHHHHHHHT--
---HHHHHHHHHHHHHTT--
---HHHHHHHHHHHHHHT--
---HHHHHHHHHHHHHTT--
---HHHHHHHHHHHHHHT--
---HHHHHHHHHHHHHTT--
---HHHHHHHHHHHHHHT--
---HHHHHHHHHHHHHTT--
---HHHHHHHHHHHHHTT--
---HHHHHHHHHHHHHTT--
---HHHHHHHHHHHHHTT--
---HHHHHHHHHHHHHTT--
---HHHHHHHHHHHHHHT--
---HHHHHHHHHHHHHHS--
---HHHHHHHHHHHHHHT--
---HHHHHHHHHHHHHTT--
---HHHHHHHHHHHHHHT--
---HHHHHHHHHHHHHTT--
---HHHHHHHHHHHHHTT--
---HHHHHHHHHHHHHHT--
---HHHHHHHHHHHHHHT--
---HHHHHHHHHHHHHTT--
---HHHHHHHHHHHHHHT--
---HHHHHHHHHHHHHTT--
---HHHHHHHHHHHHHHT--
---HHHHHHHHHHHHHTT--
---HHHHHHHHHHHHHTT--
---HHHHHHHHHHHHHTT--
---HHHHHHHHHHHHHTT--
---HHHHHHHHHHHHHTT--
---HHHHHHHHHHHHHHT--
---HHHHHHHHHHHHHTT--
---HHHHHHHHHHHHHTT--
---HHHHHHHHHHHHHTT--
---HHHHHHHHHHHHHTT--
---HHHHHHHHHHHHHTT--
---HHHHHHHHHHHHHTT--
---HHHHHHHHHHHHHTT--
---HHHHHHHHHHHHTTT--
---HHHHHHHHHHHHHTT--
---HHHHHHHHHHHHTTT--
---HHHHHHHHHHHHHTT--
---HHHHHHHHHHHHHTT--
---HHHHHHHHHHHHHTT--
---HHHHHHHHHHHHHTT--
---HHHHHHHHHHHHHTT--
---HHHHHHHHHHHHHTT--
---HHHHHHHHHHHHHTT--
---HHHHHHHHHHHHHHT--
---HHHHHHHHHHHHTTT--
---HHHHHHHHHHHHHTT--
---HHHHHHHHHHHHTTT--
---HHHHHHHHHHHHHHT--
---HHHHHHHHHHHHTTT--
---HHHHHHHHHHHHHTT--
---HHHHHHHHHHHHTTT--
---HHHHHHHHHHHHTTT--
---HHHHHHHHHHHHHHT--
---HHHHHHHHHHHHHTT--
---HHHHHHHHHHHHHTT--
---HHHHHHHHHHHHHTT--
---HHHHHHHHHHHHHTT--
---HHHHHHHHHHHHHTT--
---HHHHHHHHHHHHHTT--
---HHHHHHHHHHHHHHT--
---HHHHHHHHHHHHHTT--
---HHHHHHHHHHHHHHT--
---HHHHHHHHHHHHHHT--
---HHHHHHHHHHHHHTT--
---HHHHHHHHHHHHHTT--
---HHHHHHHHHHHHHTT--
---HHHHHHHHHHHHHTT--
---HHHHHHHHHHHHHTT--
---HHHHHHHHHHHHHTT--
---HHHHHHHHHHHHHTT--
---HHHHHHHHHHHHHTT--
---HHHHHHHHHHHHHTT--
---HHHHHHHHHHHHHTT--
---HHHHHHHHHHHHHTT--
---HHHHHHHHHHHHTTT--
---HHHHHHHHHHHHHHT--
---HHHHHHHHHHHHHTT--
---HHHHHHHHHHHHHTT--
---HHHHHHHHHHHHHHT--
---HHHHHHHHHHHHTTT--
---HHHHHHHHHHHHHT---
---HHHHHHHHHHHHTTS--
---HHHHHHHHHHHHHTT--
---HHHHHHHHHHHHHTT--
---HHHHHHHHHHHHHTT--
---HHHHHHHHHHHHHTT--
---HHHHHHHHHHHHHTT--
---HHHHHHHHHHHHTTT--
---TTHHHHHHHHHHTTT--
---HHHHHHHHHHHTTTT--
---HHHHHHHHHHHHHTT--
---HHHHHHHHHHHHHTT--
---HHHHHHHHHHHHHTT--
---HHHHHHHHHHHHHTT--
---HHHHHHHHHHHHHTT--
---HHHHHHHHHHHHHHT--
---HHHHHHHHHHHHHTT--
---HHHHHHHHHHHHHTT--
---HHHHHHHHHHHHHTT--
---HHHHHHHHHHHHHHT--
---HHHHHHHHHHHHHHT--
---HHHHHHHHHHHHHTT--
---HHHHHHHHHHHHHTT--
---HHHHHHHHHHHHHTT--
---HHHHHHHHHHHHHTT--
---HHHHHHHHHHHHTTT--
---HHHHHHHHHHHHHTT--
---HHHHHHHHHHHHHTT--
---HHHHHHHHHHHHHTT--
---HHHHHHHHHHHHHTT--
---HHHHHHHHHHHHHTT--
---HHHHHHHHHHHHHTT--
---HHHHHHHHHHHHTTT--
---HHHHHHHHHHHHHTT--
---HHHHHHHHHHHHHTT--
---HHHHHHHHHHHHHTT--
---HHHHHHHHHHHHHTT--
---HHHHHHHHHHHHHTT--
---HHHHHHHHHHHHHTT--
---HHHHHHHHHHHHHTT--
---HHHHHHHHHHHHHTT--
---HHHHHHHHHHHHHTT--
---HHHHHHHHHHHHHTT--
---HHHHHHHHHHHHHTT--
---HHHHHHHHHHHHHTT--
---HHHHHHHHHHHHHTT--
---HHHHHHHHHHHHHTT--
---HHHHHHHHHHHHTTT--
---HHHHHHHHHHHHHTT--
---HHHHHHHHHHHHTTT--
---HHHHHHHHHHHHHTT--
---TTHHHHHHHHHHHTT--
---HHHHHHHHHHHHHTT--
---HHHHHHHHHHHHHTT--
---HHHHHHHHHHHHHTT--
---HHHHHHHHHHHHHTT--
---HHHHHHHHHHHHHTT--
---HHHHHHHHHHHHHTT--
---HHHHHHHHHHHHHTT--
---HHHHHHHHHHHHHTT--
---HHHHHHHHHHHHHTT--
---HHHHHHHHHHHHHTT--
---HHHHHHHHHHHHHTT--
----HHHHHHHHHHHTTT--
----HHHHHHHHHHHHTT--
----HHHHHHHHHHHHTT--
----HHHHHHHHHHHHTT--
----HHHHHHHHHHHHTT--
----HHHHHHHHHHHHTT--
----HHHHHHHHHHHHTT--
----TTHHHHHHHHHHTT--
----HHHHHHHHHHHHTT--
----HHHHHHHHHHHTTT--
----HHHHHHHHHHHTTT--
----HHHHHHHHHHHTTT--
----HHHHHHHHHHHHTT--
----HHHHHHHHHHHHTT--
--S-HHHHHHHHHHHHTT--
----HHHHHHHHHHHHTT--
----HHHHHHHHHHHHTT--
----HHHHHHHHHHHHTT--
----HHHHHHHHHHHHTT--
----HHHHHHHHHHHHTT--
----HHHHHHHHHHHHTT--
----HHHHHHHHHHHHTT--
----HHHHHHHHHHHHTT--
----HHHHHHHHHHHHTT--
----HHHHHHHHHHHHTT--
--S-HHHHHHHHHHHHTT--
----HHHHHHHHHHHHTT--
----HHHHHHHHHHHHTT--
----HHHHHHHHHHHTTT--
----HHHHHHHHHHHTTT--
----HHHHHHHHHHHTTT--
----HHHHHHHHHHHHTT--
----HHHHHHHHHHHHTT--
----HHHHHHHHHHHHTT--
----HHHHHHHHHHHTTT--
----HHHHHHHHHHHHTT--
----HHHHHHHHHHHHTT--
----HHHHHHHHHHHHTT--
----HHHHHHHHHHHHTT--
----HHHHHHHHHHHHTT--
----HHHHHHHHHHHHTT--
----HHHHHHHHHHHHTT--
----HHHHHHHHHHHHHT--
----HHHHHHHHHHHHTT--
----HHHHHHHHHHHHTT--
----HHHHHHHHHHHHTT--
----HHHHHHHHHHHTTT--
----HHHHHHHHHHHHTT--
----HHHHHHHHHHHTTT--
----HHHHHHHHHHHHTT--
----HHHHHHHHHHHHTT--
----HHHHHHHHHHHHTT--
----HHHHHHHHHHHHTT--
----HHHHHHHHHHHTTT--
----HHHHHHHHHHHHTT--
----HHHHHHHHHHHTTT--
---HHHHHHHHHHHHHTT--
----HHHHHHHHHHHHTT--
----HHHHHHHHHHHTTT--
----HHHHHHHHHHHHTT--
---SHHHHHHHHHHHHHT--
----HHHHHHHHHHHTTT--
----HHHHHHHHHHHTTT--
----HHHHHHHHHHHTTT--
----HHHHHHHHHHHTTT--
---SHHHHHHHHHHHTTT--
----HHHHHHHHHHHHTT--
----HHHHHHHHHHHTTT--
----HHHHHHHHHHHHTT--
----HHHHHHHHHHHHTT--
----HHHHHHHHHHHTTT--
----HHHHHHHHHHHHTT--
----HHHHHHHHHHHHTT--
----HHHHHHHHHHHHTT--
----HHHHHHHHHHHTTT--
----HHHHHHHHHHTTTT--
----HHHHHHHHHHHHSS--
----HHHHHHHHHHHHTT--
----HHHHHHHHHHHHHT--
----HHHHHHHHHHHHTT--
----HHHHHHHHHHHHTT--
----HHHHHHHHHHHHTT--
---SHHHHHHHHHHHHTT--
----HHHHHHHHHHHHTT--
---SHHHHHHHHHHHTTT--
---SHHHHHHHHHHHHTT--
---SHHHHHHHHHHHHTT--
---S-HHHHHHHHHHHHT--
----SHHHHHHHHHHHTT--
-----HHHHHHHHHHHTT--
---S-HHHHHHHHHHHHT--
-----HHHHHHHHHHHTT--
---S-HHHHHHHHHHHTT--
----HHHHHHHHHHHTTT--
---S-HHHHHHHHHHHTT--
----HHHHHHHHHHHHTT--
----HHHHHHHHHHHHTT--
----HHHHHHHHHHHHTT--
----HHHHHHHHHHHHTT--
----HHHHHHHHHHHHTT--
----HHHHHHHHHHHHTT--
----HHHHHHHHHHHHTT--
----HHHHHHHHHHHHTT--
----HHHHHHHHHHHTTT--
----HHHHHHHHHHHHTT--
---SHHHHHHHHHHHHTT--
---SHHHHHHHHHHHTTT--
----HHHHHHHHHHHHTT--
----HHHHHHHHHHHHTT--
----HHHHHHHHHHHTTT--
----HHHHHHHHHHHHTT--
----HHHHHHHHHHHHTT--
----HHHHHHHHHHHHTT--
----HHHHHHHHHHHTTT--
----HHHHHHHHHHHHTT--
----HHHHHHHHHHHHTT--
----HHHHHHHHHHHHTT--
----HHHHHHHHHHHHTT--
----HHHHHHHHHHHHTT--
---SHHHHHHHHHHHHTT--
----HHHHHHHHHHHHHT--
----HHHHHHHHHHHHTT--
----HHHHHHHHHHHHTT--
----HHHHHHHHHHHHTT--
---SHHHHHHHHHHHHHT--
----HHHHHHHHHHHHTT--
----HHHHHHHHHHHHTT--
----HHHHHHHHHHHHTT--
---SHHHHHHHHHHHHTT--
---SSHHHHHHHHHHHTT--
---SHHHHHHHHHHHHTT--
----HHHHHHHHHHHHHT--
----HHHHHHHHHHHHHT--
----SHHHHHHHHHHTTT--
----HHHHHHHHHHHTTT--
----HHHHHHHHHHHHTT--
----HHHHHHHHHHHTTT--
----HHHHHHHHHHHHTT--
----HHHHHHHHHHHHTT--
----HHHHHHHHHHHTTT--
----HHHHHHHHHHHHTT--
----HHHHHHHHHHHHTT--
---SHHHHHHHHHHHHHT--
----HHHHHHHHHHHHTT--
----HHHHHHHHHHHHHT--
----HHHHHHHHHHHHTT--
----HHHHHHHHHHHHTT--
----HHHHHHHHHHHHHT--
----HHHHHHHHHHHHTT--
----HHHHHHHHHHHHTT--
----HHHHHHHHHHHHTT--
----HHHHHHHHHHHHTT--
----HHHHHHHHHHHHTT--
----HHHHHHHHHHHHTT--
----HHHHHHHHHHHHTT--
----HHHHHHHHHHHHTT--
----HHHHHHHHHHHHTT--
----HHHHHHHHHHHHTT--
----HHHHHHHHHHHHTT--
----HHHHHHHHHHHHTT--
----HHHHHHHHHHHHTT--
----HHHHHHHHHHHHTT--
----HHHHHHHHHHHHTT--
----HHHHHHHHHHHHTT--
----HHHHHHHHHHHHTT--
----HHHHHHHHHHHHTT--
----HHHHHHHHHHHHTT--
----HHHHHHHHHHHHTT--
----HHHHHHHHHHHHHT--
----HHHHHHHHHHHHTT--
----HHHHHHHHHHHHTT--
----HHHHHHHHHHHHTT--
---SHHHHHHHHHHHHTT--
----HHHHHHHHHHHHTT--
----HHHHHHHHHHHHTT--
----HHHHHHHHHHHHTT--
----HHHHHHHHHHHHHT--
----HHHHHHHHHHHTTT--
----HHHHHHHHHHHHTT--
----HHHHHHHHHHHTTT--
----HHHHHHHHHHHHTT--
----HHHHHHHHHHHHTT--
----HHHHHHHHHHHHTT--
----HHHHHHHHHHHHTT--
----HHHHHHHHHHHHTT--
----HHHHHHHHHHHHTT--
----HHHHHHHHHHHHTT--
----HHHHHHHHHHHHTT--
----HHHHHHHHHHHHTT--
----HHHHHHHHHHHHTT--
----HHHHHHHHHHHHHT--
----HHHHHHHHHHHHTT--
----HHHHHHHHHHHHTT--
----HHHHHHHHHHHHTT--
----HHHHHHHHHHHHTT--
----HHHHHHHHHHHHTT--
----HHHHHHHHHHHHHT--
----HHHHHHHHHHHHTT--
----HHHHHHHHHHHTTT--
----HHHHHHHHHHHHTT--
----HHHHHHHHHHHHTT--
----HHHHHHHHHHHTTT--
----HHHHHHHHHHHHHT--
----HHHHHHHHHHHHTT--
----HHHHHHHHHHHHTT--
----HHHHHHHHHHHTTT--
----HHHHHHHHHHHHTT--
----HHHHHHHHHHHHTT--
----HHHHHHHHHHHHTT--
----HHHHHHHHHHHHTT--
----HHHHHHHHHHHHTT--
----HHHHHHHHHHHHTT--
----HHHHHHHHHHHHTT--
----HHHHHHHHHHHHTT--
----HHHHHHHHHHHHTT--
----HHHHHHHHHHHHTT--
----HHHHHHHHHHHHTT--
----HHHHHHHHHHHHTT--
----HHHHHHHHHHHHTT--
----HHHHHHHHHHHHTT--
----HHHHHHHHHHHHTT--
----HHHHHHHHHHHHTT--
----HHHHHHHHHHHHTT--
----HHHHHHHHHHHHTT--
----HHHHHHHHHHHHTT--
----HHHHHHHHHHHHHT--
----HHHHHHHHHHHHTT--
----HHHHHHHHHHHHTT--
----HHHHHHHHHHHHTT--
----HHHHHHHHHHHHTT--
----HHHHHHHHHHHTTT--
----HHHHHHHHHHHTTT--
----HHHHHHHHHHHTTT--
----HHHHHHHHHHHHTT--
----HHHHHHHHHHHHTT--
----HHHHHHHHHHHHTT--
----HHHHHHHHHHHTTT--
----HHHHHHHHHHHTTT--
----HHHHHHHHHHHHTT--
----HHHHHHHHHHHTTT--
----HHHHHHHHHHHHTT--
----HHHHHHHHHHHTTT--
----HHHHHHHHHHHTTT--
----HHHHHHHHHHHTTT--
----HHHHHHHHHHHTTT--
----HHHHHHHHHHHHTT--
----HHHHHHHHHHHHTT--
----HHHHHHHHHHHHTT--
----HHHHHHHHHHHHTT--
----HHHHHHHHHHHTTT--
----HHHHHHHHHHHHHT--
----HHHHHHHHHHHHTT--
----HHHHHHHHHHHHHT--
----HHHHHHHHHHHHTT--
----HHHHHHHHHHHHTT--
----HHHHHHHHHHHHTT--
---THHHHHHHHHHHHTT--
----HHHHHHHHHHHHTT--
----HHHHHHHHHHHHTT--
----HHHHHHHHHHHTTT--
----HHHHHHHHHHHHTT--
----HHHHHHHHHHHHTT--
----HHHHHHHHHHHHTT--
----HHHHHHHHHHHHTT--
----HHHHHHHHHHHHTT--
---SHHHHHHHHHHHHTT--
----HHHHHHHHHHHHTT--
----HHHHHHHHHHHHTT--
----HHHHHHHHHHHHTT--
----HHHHHHHHHHHHTT--
----HHHHHHHHHHHHTT--
----TTHHHHHHHHHHTT--
----TTHHHHHHHHHHTT--
----TTTHHHHHHHHHHT--
----TTTHHHHHHHHHTT--
----TTHHHHHHHHHHTT--
----HHHHHHHHHHHTTT--
----SHHHHHHHHHHHTT--
----TTHHHHHHHHHHTT--
----HHHHHHHHHHHHTT--
----TTHHHHHHHHHHHT--
----TTHHHHHHHHHTTT--
----TTHHHHHHHHHTTT--
----HHHHHHHHHHHTTT--
----HHHHHHHHHHHHTT--
----HHHHHHHHHHHTTT--
----HHHHHHHHHHHHTT--
----HHHHHHHHHHHTTT--
----HHHHHHHHHHHHTT--
----HHHHHHHHHHHHTT--
----HHHHHHHHHHHHTT--
---SHHHHHHHHHHHHTT--
----HHHHHHHHHHHHTT--
----HHHHHHHHHHTTTT--
----HHHHHHHHHHHTTT--
----HHHHHHHHHHHHTT--
----HHHHHHHHHHHHTT--
----HHHHHHHHHHHTTT--
----HHHHHHHHHHHHTT--
----HHHHHHHHHHHHTT--
----HHHHHHHHHHHHTT--
----HHHHHHHHHHHTTT--
----HHHHHHHHHHHTTT--
----HHHHHHHHHHHHTT--
----HHHHHHHHHHHHTT--
----HHHHHHHHHHHHTT--
----HHHHHHHHHHHTTT--
----HHHHHHHHHHHHHT--
----TTHHHHHHHHHHTT--
----HHHHHHHHHHHHTT--
----HHHHHHHHHHHHTT--
----HHHHHHHHHHHHHT--
----HHHHHHHHHHHHTT--
----HHHHHHHHHHHHTT--
----TTHHHHHHHHHHTT--
----TTHHHHHHHHHHTT--
----HHHHHHHHHHHHTT--
----HHHHHHHHHHHTTT--
----HHHHHHHHHHHHHT--
----HHHHHHHHHHHTTT--
----HHHHHHHHHHHHTT--
----HHHHHHHHHHHHTT--
----TTHHHHHHHHHHTT--
----HHHHHHHHHHHHTT--
----HHHHHHHHHHHHTT--
----HHHHHHHHHHHHTT--
----HHHHHHHHHHHHTT--
----HHHHHHHHHHHHTT--
----HHHHHHHHHHHHTT--
----HHHHHHHHHHHHTT--
----HHHHHHHHHHHHTT--
----HHHHHHHHHHHHTT--
----HHHHHHHHHHHHTT--
----HHHHHHHHHHHHTT--
----HHHHHHHHHHHHTT--
----HHHHHHHHHHHHTT--
----HHHHHHHHHHHHHT--
----HHHHHHHHHHHHTT--
----HHHHHHHHHHHHHT--
----HHHHHHHHHHHHHT--
----HHHHHHHHHHHHTT--
----HHHHHHHHHHHHTT--
----HHHHHHHHHHHTTT--
----HHHHHHHHHHHHTT--
----HHHHHHHHHHHHTT--
----HHHHHHHHHHHHTT--
----HHHHHHHHHHHHTT--
----HHHHHHHHHHHHTT--
----HHHHHHHHHHHTTT--
----HHHHHHHHHHHHTT--
----HHHHHHHHHHHHTT--
----HHHHHHHHHHHHTT--
----HHHHHHHHHHHHTT--
----HHHHHHHHHHHHTT--
----TTHHHHHHHHHHTT--
----TTHHHHHHHHHTTT--
----HHHHHHHHHHHHTT--
----HHHHHHHHHHHTTT--
----HHHHHHHHHHHTTT--
----TTHHHHHHHHHTTT--
----TTHHHHHHHHHHTT--
----SSHHHHHHHHHHTT--
----SSHHHHHHHHHHTT--
----SSHHHHHHHHHHTT--
---SSSHHHHHHHHHHTT--
---SSSHHHHHHHHHHHT--
----SSHHHHHHHHHHTT--
----SSHHHHHHHHTTTT--
----SSHHHHHHHHHTTT--
---SSSHHHHHHHHHHTT--
----SSHHHHHHHHHHTT--
----SSHHHHHHHHHHTT--
----SSHHHHHHHHHHTT--
----SSHHHHHHHHHHTT--
----SSHHHHHHHHHHTT--
---SS-HHHHHHHHHHTT--
---SSSHHHHHHHHHHTT--
----SSHHHHHHHHHHTT--
----SSHHHHHHHHHHTT--
----TTHHHHHHHHHHTT--
----TTTTHHHHHHHHTT--
----TTHHHHHHHHHHTT--
----TTHHHHHHHHHHTT--
----TTHHHHHHHHHTTT--
----TTHHHHHHHHHHTT--
----TTHHHHHHHHHHTT--
----TTHHHHHHHHHHTT--
----TTHHHHHHHHHHTT--
----TTHHHHHHHHHHHT--
----TTTTHHHHHHHHTT--
----TTHHHHHHHHHTTT--
----SSHHHHHHHHHHTT--
----SSHHHHHHHHHHTT--
----SSHHHHHHHHHTTT--
----TTHHHHHHHHHTTT--
----SSHHHHHHHHHHTT--
----TTHHHHHHHHHHTT--
----TTHHHHHHHHHTTT--
----TTHHHHHHHHHTTT--
----TTHHHHHHHHHTTT--
----TTHHHHHHHHHHTT--
----TTHHHHHHHHHHTT--
----TTHHHHHHHHHTTT--
----TTHHHHHHHHHHTT--
----TTHHHHHHHHHTTT--
----TTHHHHHHHHHHTT--
----TTHHHHHHHHHTTT--
----TTHHHHHHHHHHTT--
----TTHHHHHHHHHHHT--
----TTHHHHHHHHHHTT--
----SSHHHHHHHHHTTT--
----TTHHHHHHHHHTTT--
----TTHHHHHHHHHTTT--
----TTHHHHHHHHHTTT--
----TTHHHHHHHHHTTT--
----TTHHHHHHHHHTTT--
----TTHHHHHHHHHTTT--
----TTHHHHHHHHHTTT--
----TTHHHHHHHHHTTT--
----TTTTHHHHHHHTTT--
----TTHHHHHHHHHTTT--
----TTHHHHHHHHHTTT--
----TTHHHHHHHHHTTT--
----SSHHHHHHHHHHTT--
----TTHHHHHHHHHTTT--
---SS-HHHHHHHHHHTT--
---SSTHHHHHHHHHTTT--
---SS-HHHHHHHHHTTT--
---SS-HHHHHHHHHTTT--
---SS-HHHHHHHHHTTT--
---SS-HHHHHHHHHTTT--
------HHHHHHHHHTTT--
---S--HHHHHHHHHHTT--
----S-HHHHHHHHHHTT--
---S--HHHHHHHHHTTT--
---SS-HHHHHHHHHTTT--
---SSTHHHHHHHHHHTT--
---SS-HHHHHHHHHHTT--
---S--HHHHHHHHHHTT--
------HHHHHHHHHHTT--
------HHHHHHHHHHTT--
---SS-HHHHHHHHHHTT--
---SS-HHHHHHHHHHTT--
---SSTHHHHHHHHHHTT--
---SSHHHHHHHHHHHTT--
---SSHHHHHHHHHHHTT--
---SSSHHHHHHHHHHTT--
---SSHHHHHHHHHHHTT--
----HHHHHHHHHHHTTT--
----HHHHHHHHHHHHTT--
----HHHHHHHHHHHHTT--
----HHHHHHHHHHHHTT--
----HHHHHHHHHHHHTT--
----HHHHHHHHHHHHTT--
----HHHHHHHHHHHTTT--
----HHHHHHHHHHHHTT--
----TTHHHHHHHHHHTT--
----HHHHHHHHHHHHTT--
----HHHHHHHHHHHHTT--
---SHHHHHHHHHHHHTT--
----HHHHHHHHHHHTTT--
----HHHHHHHHHHHHTT--
----HHHHHHHHHHHHTT--
----HHHHHHHHHHHHTT--
----HHHHHHHHHHHHTT--
---THHHHHHHHHHHHHT--
---THHHHHHHHHHHTTT--
---THHHHHHHHHHHHTT--
---THHHHHHHHHHHHTT--
---THHHHHHHHHHHHTT--
---HHHHHHHHHHHHHTT--
---HHHHHHHHHHHHHTT--
---HHHHHHHHHHHHHTT--
---THHHHHHHHHHHHHT--
---THHHHHHHHHHHHTT--
---HHHHHHHHHHHHHTT--
---HHHHHHHHHHHHHTT--
---HHHHHHHHHHHHHTT--
---HHHHHHHHHHHHHTT--
---THHHHHHHHHHHHHT--
---HHHHHHHHHHHHTTT--
---HHHHHHHHHHHHHTT--
---HHHHHHHHHHHHTTT--
---HHHHHHHHHHHHHTT--
---THHHHHHHHHHHHHT--
---HHHHHHHHHHHHHHT--
---THHHHHHHHHHHHTT--
---HHHHHHHHHHHHHTT--
---HHHHHHHHHHHHHTT--
---HHHHHHHHHHHHHTT--
---HHHHHHHHHHHHHTT--
---HHHHHHHHHHHHHTT--
---HHHHHHHHHHHHHTT--
---HHHHHHHHHHHHHTT--
---HHHHHHHHHHHHHTT--
---HHHHHHHHHHHHHTT--
---HHHHHHHHHHHHHTT--
---HHHHHHHHHHHHHTT--
---HHHHHHHHHHHHHTT--
---HHHHHHHHHHHHHTT--
---HHHHHHHHHHHHHTT--
---HHHHHHHHHHHHTTT--
---HHHHHHHHHHHHTTT--
---HHHHHHHHHHHHHHT--
---HHHHHHHHHHHHHTT--
---HHHHHHHHHHHHHTT--
---HHHHHHHHHHHHHTT--
---THHHHHHHHHHHHTT--
---THHHHHHHHHHHTTT--
---THHHHHHHHHHHHTT--
---THHHHHHHHHHHHTT--
---THHHHHHHHHHHHTT--
---THHHHHHHHHHHHTT--
---HHHHHHHHHHHHHHT--
---THHHHHHHHHHHHHT--
---HHHHHHHHHHHHHTT--
---THHHHHHHHHHHHTT--
---THHHHHHHHHHHHHT--
---THHHHHHHHHHHHTT--
---HHHHHHHHHHHHHTT--
---THHHHHHHHHHHHTT--
---THHHHHHHHHHHHHT--
---HHHHHHHHHHHHHTT--
---THHHHHHHHHHHHHT--
---HHHHHHHHHHHHHHT--
---HHHHHHHHHHHHHTT--
---THHHHHHHHHHHHTT--
---THHHHHHHHHHHHTT--
---THHHHHHHHHHHTTT--
---THHHHHHHHHHGGGT--
----HHHHHHHHHHGGGT--
----HHHHHHHHHHGGGT--
----HHHHHHHHHTTTTT--
----HHHHHHHGGGTTTT--
----HHHHHHHHTTTTTT--
----HHHHHHHHTTGGGT--
----HHHHHHHHTTGGGT--
----HHHHHHHHTTGGGT--
----HHHHHHHHTSTTTT--
----HHHHHHHHTSTTTT--
----HHHHHHHHHTGGG---
----HHHHHHHHTTTTTT--
----HHHHHHHHH-GGGT--
---SHHHHHHHHHTTTTT--
----HHHHHHHHS-GGGT--
----HHHHHHHHS-GGGT--
----HHHHHHHHT-TTTT--
----HHHHHHHHTTTTTT--
----HHHHHHHHTTTTTT--
----HHHHHHHHTTTTTT--
----HHHHHHHHTTTTTT--
----HHHHHHHHTTTTTT--
----HHHHHHHHTTGGGT--
----HHHHHHHHTTGGGT--
----HHHHHHHHT-GGGT--
----HHHHHHHHTTGGGT--
---THHHHHHHTT-TTTT--
----HHHHHHHTT-TTTT--
----HHHHHHHHTTTTTT--
----HHHHHHHHS-GGGT--
----HHHHHHTTTTTTTT--
----HHHHHHHHHGGGGT--
----HHHHHHHHTTGGGT--
----HHHHHHHHTTGGGT--
----HHHHHHHHHGGGGT--
----HHHHHHHHHTTTTT--
----HHHHHHHHTTGGGT--
----HHHHHHHHHHGGGT--
---SHHHHHHHHHGGGGT--
---HHHHHHHHHHHHHTT--
---HHHHHHHHHHHHHTT--
---HHHHHHHHHHHHHTT--
---HHHHHHHHHHHHHTT--
---HHHHHHHHHHHHHTT--
---HHHHHHHHHHHHHTT--
---HHHHHHHHHHHHHTT--
---HHHHHHHHHHHHHTT--
---HHHHHHHHHHHHHTT--
---HHHHHHHHHHHHHTT--
---HHHHHHHHHHHHHTT--
---HHHHHHHHHHHHHTT--
---HHHHHHHHHHHHHTT--
---HHHHHHHHHHHHHTT--
---HHHHHHHHHHHHHTT--
---HHHHHHHHHHHHHTT--
---HHHHHHHHHHHHHTT--
---HHHHHHHHHHHHHTT--
---HHHHHHHHHHHHHTT--
---HHHHHHHHHHHHHTT--
---HHHHHHHHHHHHHTT--
---HHHHHHHHHHHHHTT--
---HHHHHHHHHHHHHTT--
---HHHHHHHHHHHTTTT--
---HHHHHHHHHHHHHTT--
---HHHHHHHHHHHHHTT--
---HHHHHHHHHHHHHTT--
---HHHHHHHHHHHHTTT--
---HHHHHHHHHHHHHTT--
---HHHHHHHHHHHHHTT--
---HHHHHHHHHHHHHTT--
---HHHHHHHHHHHHHTT--
---HHHHHHHHHHHHHTT--
---HHHHHHHHHHHHHTT--
---HHHHHHHHHHHHHTT--
---HHHHHHHHHHHHHTT--
---HHHHHHHHHHHHHTT--
---HHHHHHHHHHHHHTT--
---HHHHHHHHHHHHHTT--
---HHHHHHHHHHHHHTT--
---HHHHHHHHHHHHHHT--
---HHHHHHHHHHHHHTT--
---HHHHHHHHHHHHTTT--
---HHHHHHHHHHHHHHT--
---HHHHHHHHHHHHHTT--
---HHHHHHHHHHHHHHT--
---HHHHHHHHHHHHHTT--
---HHHHHHHHHHHHHTT--
---HHHHHHHHHHHHHTT--
---HHHHHHHHHHHHTTT--
---HHHHHHHHHHHHHTT--
---HHHHHHHHHHHHTTT--
---HHHHHHHHHHHHTTT--
---HHHHHHHHHHHHTTT--
---HHHHHHHHHHHHHTT--
---HHHHHHHHHHHHTTT--
---HHHHHHHHHHHHHTT--
---HHHHHHHHHHHHTTT--
---HHHHHHHHHHHHHTT--
---HHHHHHHHHHHHHTT--
---HHHHHHHHHHHHHTT--
---HHHHHHHHHHHHTTT--
---HHHHHHHHHHHHHTT--
---HHHHHHHHHHHHHHT--
---HHHHHHHHHHHHHTT--
---HHHHHHHHHHHHHTT--
---HHHHHHHHHHHHHTT--
---HHHHHHHHHHHHHTT--
---HHHHHHHHHHHHHHT--
---HHHHHHHHHHHHHTT--
---HHHHHHHHHHHHHTT--
---HHHHHHHHHHHHTTT--
---HHHHHHHHHHHHHTT--
---HHHHHHHHHHHHTTT--
---HHHHHHHHHHHHHTT--
---HHHHHHHHHHHHHTT--
---HHHHHHHHHHHHHHT--
---HHHHHHHHHHHHHTT--
---HHHHHHHHHHHHTTT--
---HHHHHHHHHHHHHHT--
---HHHHHHHHHHHHHTT--
---HHHHHHHHHHHHHHT--
---HHHHHHHHHHHHHHT--
---HHHHHHHHHHHHTTT--
---HHHHHHHHHHHHHHT--
---HHHHHHHHHHHHHTT--
---HHHHHHHHHHHHTTT--
---HHHHHHHHHHHHTTT--
---HHHHHHHHHHHHTTT--
---HHHHHHHHHHHHHTT--
---HHHHHHHHHHHHHTT--
---HHHHHHHHHHHHHTT--
---HHHHHHHHHHHHHHT--
---HHHHHHHHHHHHHHT--
---HHHHHHHHHHHHHTT--
---HHHHHHHHHHHHHTT--
---HHHHHHHHHHHHHTT--
---HHHHHHHHHHHHHTT--
---HHHHHHHHHHHHHTT--
---HHHHHHHHHHHHHTT--
---HHHHHHHHHHHHHTT--
---HHHHHHHHHHHHTTT--
---HHHHHHHHHHHHTTT--
---HHHHHHHHHHHHTTT--
---HHHHHHHHHHHHHTT--
---HHHHHHHHHHHHHTT--
---HHHHHHHHHHHHHTT--
---HHHHHHHHHHHHHTT--
---HHHHHHHHHHHHHTT--
---HHHHHHHHHHHHTTT--
---HHHHHHHHHHHHTTT--
---HHHHHHHHHHHHHTT--
---HHHHHHHHHHHHHTT--
---HHHHHHHHHHHHTTT--
---HHHHHHHHHHHHHTT--
---HHHHHHHHHHHHTTT--
---HHHHHHHHHHHHHTT--
---HHHHHHHHHHHHHTT--
---HHHHHHHHHHHHHTT--
---HHHHHHHHHHHHHTT--
---HHHHHHHHHHHHHTT--
---HHHHHHHHHHHHHTT--
---HHHHHHHHHHHHHTT--
---HHHHHHHHHHHHTTT--
---HHHHHHHHHHHHHTT--
---HHHHHHHHHHHHHTT--
---HHHHHHHHHHHHHTT--
---HHHHHHHHHHHHHTT--
---HHHHHHHHHHHHHTT--
---HHHHHHHHHHHHHTT--
---HHHHHHHHHHHHHTT--
---HHHHHHHHHHHHHHT--
---HHHHHHHHHHHHHTT--
---HHHHHHHHHHHHHTT--
---HHHHHHHHHHHHHTT--
---HHHHHHHHHHHHHHT--
---HHHHHHHHHHHHHTT--
---HHHHHHHHHHHHHTT--
---HHHHHHHHHHHHHTT--
---HHHHHHHHHHHHHHT--
---HHHHHHHHHHHHHHT--
---HHHHHHHHHHHHHTT--
---HHHHHHHHHHHHTTT--
---HHHHHHHHHHHHHTT--
---HHHHHHHHHHHHHTT--
---HHHHHHHHHHHHHTT--
---HHHHHHHHHHHHTTT--
---HHHHHHHHHHHHHTT--
---HHHHHHHHHHHHTTT--
---HHHHHHHHHHHHHTT--
---HHHHHHHHHHHHHTT--
---HHHHHHHHHHHHHTT--
---HHHHHHHHHHHHHTT--
---HHHHHHHHHHHHHTT--
---HHHHHHHHHHHHHTT--
---HHHHHHHHHHHHHTT--
---HHHHHHHHHHHHTTT--
---HHHHHHHHHHHHHTT--
---HHHHHHHHHHHHHTT--
---HHHHHHHHHHHHHTT--
---HHHHHHHHHHHHHTT--
---HHHHHHHHHHHHHTT--
---HHHHHHHHHHHHHTT--
---HHHHHHHHHHHHHTT--
---HHHHHHHHHHHHHTT--
---HHHHHHHHHHHHHTT--
---HHHHHHHHHHHHHTT--
---HHHHHHHHHHHHHTT--
---HHHHHHHHHHHHTTT--
---HHHHHHHHHHHHHTT--
---HHHHHHHHHHHHHTT--
---HHHHHHHHHHHHTTT--
---HHHHHHHHHHHHHTT--
---HHHHHHHHHHHHHTT--
---HHHHHHHHHHHHHTT--
---HHHHHHHHHHHHHTT--
---HHHHHHHHHHHHHTT--
---HHHHHHHHHHHHHTT--
---HHHHHHHHHHHHHTT--
---HHHHHHHHHHHHHTT--
---HHHHHHHHHHHHHTT--
---HHHHHHHHHHHHHTT--
---HHHHHHHHHHHHHTT--
---HHHHHHHHHHHHTTT--
---HHHHHHHHHHHHHTT--
---HHHHHHHHHHHHHTT--
---HHHHHHHHHHHHHTT--
---HHHHHHHHHHHHHTT--
---HHHHHHHHHHHHHHT--
---HHHHHHHHHHHHHTT--
---HHHHHHHHHHHHHTT--
---HHHHHHHHHHHHHTT--
---HHHHHHHHHHHHHTT--
---HHHHHHHHHHHHHTT--
---HHHHHHHHHHHHHTT--
---HHHHHHHHHHHHHTT--
---HHHHHHHHHHHHHHT--
---HHHHHHHHHHHHHTT--
---HHHHHHHHHHHHTTT--
---HHHHHHHHHHHHHTT--
---HHHHHHHHHHHHTTT--
---HHHHHHHHHHHHHTT--
---HHHHHHHHHHHHHTT--
---HHHHHHHHHHHHHTT--
---HHHHHHHHHHHHTTT--
---HHHHHHHHHHHHHTT--
---HHHHHHHHHHHHTTT--
---HHHHHHHHHHHHHHT--
---HHHHHHHHHHHHHTT--
---HHHHHHHHHHHHHTT--
---HHHHHHHHHHHHHTT--
---HHHHHHHHHHHHHTT--
---HHHHHHHHHHHHTTT--
---HHHHHHHHHHHHHTT--
---HHHHHHHHHHHHHTT--
---HHHHHHHHHHHHHTT--
---HHHHHHHHHHHHHHT--
---HHHHHHHHHHHHHTT--
---HHHHHHHHHHHHHTT--
---HHHHHHHHHHHHHTT--
---HHHHHHHHHHHHHTT--
---HHHHHHHHHHHHHTT--
---HHHHHHHHHHHHTTT--
---HHHHHHHHHHHHTTT--
---HHHHHHHHHHHHHTT--
---HHHHHHHHHHHHHTT--
---HHHHHHHHHHHHTTT--
---HHHHHHHHHHHHHTT--
---HHHHHHHHHHHHHTT--
---HHHHHHHHHHHHHHT--
---HHHHHHHHHHHHHTT--
---HHHHHHHHHHHHHTT--
---HHHHHHHHHHHHHTT--
---HHHHHHHHHHHHTTT--
---HHHHHHHHHHHHHTT--
---HHHHHHHHHHHHHTT--
---HHHHHHHHHHHHHTT--
---HHHHHHHHHHHHHTT--
---HHHHHHHHHHHHHTT--
---HHHHHHHHHHHHHTT--
---HHHHHHHHHHHHTTT--
---HHHHHHHHHHHHHTT--
---HHHHHHHHHHHHHHT--
---HHHHHHHHHHHHHHT--
---HHHHHHHHHHHHHHT--
---HHHHHHHHHHHHHTT--
---HHHHHHHHHHHHHHT--
---HHHHHHHHHHHHHTT--
---HHHHHHHHHHHHHTT--
---HHHHHHHHHHHHHTT--
---HHHHHHHHHHHHHHT--
---HHHHHHHHHHHHHTT--
---HHHHHHHHHHHHHTT--
---HHHHHHHHHHHHHHT--
---HHHHHHHHHHHHHTT--
---HHHHHHHHHHHHTTT--
---HHHHHHHHHHHHHTT--
---HHHHHHHHHHHHHTT--
---HHHHHHHHHHHHHTT--
---HHHHHHHHHHHHHTT--
---HHHHHHHHHHHHHTT--
---HHHHHHHHHHHHHHT--
---HHHHHHHHHHHHHTT--
---HHHHHHHHHHHHHTT--
---HHHHHHHHHHHHHTT--
---HHHHHHHHHHHHHTT--
---HHHHHHHHHHHHHTT--
---HHHHHHHHHHHHHHT--
---HHHHHHHHHHHHHTT--
---HHHHHHHHHHHHHTT--
---HHHHHHHHHHHHHTT--
---HHHHHHHHHHHHHHT--
---HHHHHHHHHHHHHTT--
---HHHHHHHHHHHHHTT--
---HHHHHHHHHHHHHTT--
---HHHHHHHHHHHHHTT--
---HHHHHHHHHHHHHTT--
---HHHHHHHHHHHHHTT--
---HHHHHHHHHHHHHTT--
---HHHHHHHHHHHHHTT--
---HHHHHHHHHHHHTTT--
---HHHHHHHHHHHHTTT--
---HHHHHHHHHHHHTTT--
---HHHHHHHHHHHHHTT--
---HHHHHHHHHHHHTTT--
---HHHHHHHHHHHHHHT--
---HHHHHHHHHHHHHTT--
---HHHHHHHHHHHHTTT--
---HHHHHHHHHHHHTTT--
---HHHHHHHHHHHHTTT--
---HHHHHHHHHHHHHTT--
---HHHHHHHHHHHHHTT--
---HHHHHHHHHHHHHTT--
---HHHHHHHHHHHHHTT--
---HHHHHHHHHHHHTTT--
---HHHHHHHHHHHHTTT--
---HHHHHHHHHHHHHTT--
---HHHHHHHHHHHHHTT--
---HHHHHHHHHHHHHTT--
---HHHHHHHHHHHHHTT--
---HHHHHHHHHHHHHHT--
---HHHHHHHHHHHHHHT--
---HHHHHHHHHHHHTTT--
---HHHHHHHHHHHHHTT--
---HHHHHHHHHHHHHTT--
---HHHHHHHHHHHHHTT--
---HHHHHHHHHHHHHTT--
---HHHHHHHHHHHHHTT--
---HHHHHHHHHHHHHHT--
---HHHHHHHHHHHHHTT--
---HHHHHHHHHHHHHTT--
---HHHHHHHHHHHHHTT--
---HHHHHHHHHHHHHTT--
---HHHHHHHHHHHHHTT--
---HHHHHHHHHHHHHTT--
---HHHHHHHHHHHHHTT--
---HHHHHHHHHHHHHTT--
---HHHHHHHHHHHHTTT--
---HHHHHHHHHHHHHTT--
---HHHHHHHHHHHHHTT--
---HHHHHHHHHHHHHHT--
---HHHHHHHHHHHHHTT--
---HHHHHHHHHHHHHTT--
---HHHHHHHHHHHHHTT--
---HHHHHHHHHHHHHTT--
---HHHHHHHHHHHHHHT--
---HHHHHHHHHHHHHTT--
---HHHHHHHHHHHHHHT--
---HHHHHHHHHHHHHHT--
---HHHHHHHHHHHHTTT--
---HHHHHHHHHHHHHTT--
---HHHHHHHHHHHHHTT--
---HHHHHHHHHHHHHTT--
---HHHHHHHHHHHHHTT--
---HHHHHHHHHHHHHTT--
---HHHHHHHHHHHHHTT--
---HHHHHHHHHHHHHHT--
---HHHHHHHHHHHHHTT--
---HHHHHHHHHHHHHTT--
---HHHHHHHHHHHHHTT--
---HHHHHHHHHHHHTTT--
---HHHHHHHHHHHHTTT--
---HHHHHHHHHHHHHTT--
---HHHHHHHHHHHHTTT--
---HHHHHHHHHHHHHTT--
---HHHHHHHHHHHHTTT--
---HHHHHHHHHHHHHTT--
---HHHHHHHHHHHHHTT--
---HHHHHHHHHHHHTTT--
---HHHHHHHHHHHHTTT--
---HHHHHHHHHHHHHTT--
---HHHHHHHHHHHHHHT--
---HHHHHHHHHHHHHTT--
---HHHHHHHHHHHHHTT--
---HHHHHHHHHHHHHTT--
---HHHHHHHHHHHHHTT--
---HHHHHHHHHHHHHTT--
---HHHHHHHHHHHHHTT--
---HHHHHHHHHHHHTTT--
---HHHHHHHHHHHHTTT--
---HHHHHHHHHHHHHTT--
---HHHHHHHHHHHHTTT--
---HHHHHHHHHHHHTTT--
---HHHHHHHHHHHHHTT--
---HHHHHHHHHHHHHTT--
---HHHHHHHHHHHHTTT--
---HHHHHHHHHHHHHTT--
---HHHHHHHHHHHHHTT--
---HHHHHHHHHHHHHTT--
---HHHHHHHHHHHHHTT--
---HHHHHHHHHHHHHTT--
---HHHHHHHHHHHHHTT--
---HHHHHHHHHHHHHTS--
---HHHHHHHHHHHHHTT--
---HHHHHHHHHHHHHTT--
---HHHHHHHHHHHHHTT--
---HHHHHHHHHHHHHTT--
---HHHHHHHHHHHHHTT--
---HHHHHHHHHHHHHTT--
---HHHHHHHHHHHHHTT--
---HHHHHHHHHHHHHTT--
---HHHHHHHHHHHHHTT--
---HHHHHHHHHHHHHTT--
---HHHHHHHHHHHHHTT--
---HHHHHHHHHHHHHTT--
---HHHHHHHHHHHHHTT--
---HHHHHHHHHHHHHTT--
---TTHHHHHHHHHHHTT--
---HHHHHHHHHHHHHTT--
---HHHHHHHHHHHHHTT--
---HHHHHHHHHHHHHTT--
---HHHHHHHHHHHHHTT--
---HHHHHHHHHHHHHTT--
---HHHHHHHHHHHHHTT--
---HHHHHHHHHHHHHTT--
---HHHHHHHHHHHHHTT--
---HHHHHHHHHHHHHTT--
---HHHHHHHHHHHHHTT--
---HHHHHHHHHHHHHTT--
---HHHHHHHHHHHHHTT--
---HHHHHHHHHHHHHTT--
---HHHHHHHHHHHHHTT--
---HHHHHHHHHHHHHTT--
---HHHHHHHHHHHHHTT--
---HHHHHHHHHHHHTTT--
---HHHHHHHHHHHHHTT--
---HHHHHHHHHHHHHTT--
---HHHHHHHHHHHHHTT--
---HHHHHHHHHHHHHTT--
---HHHHHHHHHHHHHTT--
---HHHHHHHHHHHHHTT--
---HHHHHHHHHHHHHTT--
---HHHHHHHHHHHHHTT--
---HHHHHHHHHHHHHTT--
---HHHHHHHHHHHHHTT--
---HHHHHHHHHHHHTTT--
---HHHHHHHHHHHHHTT--
---HHHHHHHHHHHHHTT--
---HHHHHHHHHHHHHTT--
---HHHHHHHHHHHHTTT--
---HHHHHHHHHHHHHTT--
---HHHHHHHHHHHHHTT--
---HHHHHHHHHHHHHTT--
---HHHHHHHHHHHHHTT--
---HHHHHHHHHHHHTTT--
---HHHHHHHHHHHHHTT--
---HHHHHHHHHHHHTTT--
---HHHHHHHHHHHHTTT--
---HHHHHHHHHHHHHTT--
---HHHHHHHHHHHHHTT--
---HHHHHHHHHHHHHTT--
---HHHHHHHHHHHHHTT--
---HHHHHHHHHHHHHTT--
---HHHHHHHHHHHHHTT--
---HHHHHHHHHHHHHTT--
---THHHHHHHHHHHHTT--
---THHHHHHHHHHHHTT--
---HHHHHHHHHHHHHTT--
---HHHHHHHHHHHHTTT--
---HHHHHHHHHHHHHTT--
---THHHHHHHHHHHTTT--
---HHHHHHHHHHHHHTT--
---HHHHHHHHHHHHTTT--
---HHHHHHHHHHHHHTT--
---HHHHHHHHHHHHHTT--
---THHHHHHHHHHHHTT--
---THHHHHHHHHHHHTT--
---THHHHHHHHHHHHTT--
---HHHHHHHHHHHHTTT--
---HHHHHHHHHHHHHTT--
---HHHHHHHHHHHHTTT--
---HHHHHHHHHHHHHTT--
---HHHHHHHHHHHHTTT--
---HHHHHHHHHHHHHTT--
---THHHHHHHHHHHTTT--
---HHHHHHHHHHHHHTT--
---HHHHHHHHHHHHHTT--
---HHHHHHHHHHHHHTT--
---HHHHHHHHHHHHHTT--
---HHHHHHHHHHHHHTT--
---HHHHHHHHHHHHHTT--
---HHHHHHHHHHHHHTT--
---HHHHHHHHHHHHTTT--
---HHHHHHHHHHHHHTT--
---HHHHHHHHHHHHHTT--
---HHHHHHHHHHHHHTT--
---HHHHHHHHHHHHHTT--
---HHHHHHHHHHHHHTT--
---HHHHHHHHHHHHHTT--
---HHHHHHHHHHHHHTT--
---HHHHHHHHHHHHTTT--
---HHHHHHHHHHHHHTT--
---HHHHHHHHHHHHHTT--
---HHHHHHHHHHHHHTT--
---HHHHHHHHHHHHHTT--
---HHHHHHHHHHHHHTT--
---HHHHHHHHHHHHHTT--
---HHHHHHHHHHHHHTT--
---HHHHHHHHHHHHHTT--
---HHHHHHHHHHHHHTT--
---HHHHHHHHHHHHHTT--
---HHHHHHHHHHHHHTT--
---HHHHHHHHHHHHHTT--
---HHHHHHHHHHHHHTT--
---HHHHHHHHHHHHHTT--
---HHHHHHHHHHHHHTT--
---HHHHHHHHHHHHHTT--
---HHHHHHHHHHHHHTT--
---HHHHHHHHHHHHHTT--
---HHHHHHHHHHHHHTT--
---HHHHHHHHHHHHHTT--
---HHHHHHHHHHHHHTT--
---HHHHHHHHHHHHHTT--
---HHHHHHHHHHHHHTT--
---HHHHHHHHHHHHHTT--
---HHHHHHHHHHHHHTT--
---HHHHHHHHHHHHHTT--
---HHHHHHHHHHHHHTT--
---HHHHHHHHHHHHHTT--
---HHHHHHHHHHHHHTT--
---HHHHHHHHHHHHHTT--
---HHHHHHHHHHHHHTT--
---HHHHHHHHHHHHHTT--
---HHHHHHHHHHHHHTT--
---HHHHHHHHHHHHHTT--
---HHHHHHHHHHHHHTT--
---HHHHHHHHHHHHHTT--
---HHHHHHHHHHHHHTT--
---HHHHHHHHHHHHHTT--
---HHHHHHHHHHHHHTT--
---HHHHHHHHHHHHHTT--
---HHHHHHHHHHHHHTT--
---HHHHHHHHHHHHHTT--
---HHHHHHHHHHHHHTT--
---HHHHHHHHHHHHHTT--
---HHHHHHHHHHHHHTT--
---HHHHHHHHHHHHHTT--
---HHHHHHHHHHHHHTT--
---THHHHHHHHHHHHTT--
---HHHHHHHHHHHHHTT--
---HHHHHHHHHHHHHTT--
---HHHHHHHHHHHHHTT--
---HHHHHHHHHHHHTTT--
---HHHHHHHHHHHHHTT--
---HHHHHHHHHHHHHTT--
---HHHHHHHHHHHHHTT--
---HHHHHHHHHHHHHTT--
---HHHHHHHHHHHHHTT--
---HHHHHHHHHHHHHTT--
---HHHHHHHHHHHHHTT--
---HHHHHHHHHHHHHTT--
---HHHHHHHHHHHHHTT--
---HHHHHHHHHHHHHTT--
---HHHHHHHHHHHHHTT--
---HHHHHHHHHHHHHTT--
---HHHHHHHHHHHHHTT--
---HHHHHHHHHHHHHTT--
---HHHHHHHHHHHHHTT--
---HHHHHHHHHHHHHTT--
---HHHHHHHHHHHHHTT--
---HHHHHHHHHHHHHTT--
---HHHHHHHHHHHHHTT--
---HHHHHHHHHHHHHTT--
---HHHHHHHHHHHHHTT--
---HHHHHHHHHHHHHTT--
---HHHHHHHHHHHHHTT--
---HHHHHHHHHHHHHTT--
---HHHHHHHHHHHHHTT--
---HHHHHHHHHHHHHTT--
---HHHHHHHHHHHTTTT--
---HHHHHHHHHHHHHTT--
---HHHHHHHHHHHHHHT--
---HHHHHHHHHHHHHTT--
---HHHHHHHHHHHHTTT--
---HHHHHHHHHHHHTTT--
---HHHHHHHHHHHHHTT--
---HHHHHHHHHHHHHTT--
---HHHHHHHHHHHHHTT--
---HHHHHHHHHHHHHTT--
---HHHHHHHHHHHHHTT--
---HHHHHHHHHHHHHTT--
---HHHHHHHHHHHHHTT--
---HHHHHHHHHHHHHTT--
---HHHHHHHHHHHHHTT--
---HHHHHHHHHHHHHTT--
---HHHHHHHHHHHHHTT--
---HHHHHHHHHHHHHTT--
---HHHHHHHHHHHHHTT--
---HHHHHHHHHHHHHTT--
---HHHHHHHHHHHHTTT--
---HHHHHHHHHHHHHTT--
---HHHHHHHHHHHHTTT--
---HHHHHHHHHHHHTTT--
---HHHHHHHHHHHHHHT--
---HHHHHHHHHHHHTTT--
---HHHHHHHHHHHHHTT--
---HHHHHHHHHHHHHTT--
---HHHHHHHHHHHHHTT--
---HHHHHHHHHHHHTTT--
---HHHHHHHHHHHHHTT--
---HHHHHHHHHHHHHTT--
---HHHHHHHHHHHHHTT--
---HHHHHHHHHHHHHTT--
---HHHHHHHHHHHHHTT--
---HHHHHHHHHHHHHTT--
---HHHHHHHHHHHHHTT--
---HHHHHHHHHHHHHTT--
---HHHHHHHHHHHHHTT--
---HHHHHHHHHHHHHTT--
---HHHHHHHHHHHHHTT--
---HHHHHHHHHHHHHTT--
---HHHHHHHHHHHHHTT--
---HHHHHHHHHHHHHTT--
---HHHHHHHHHHHHHTT--
---HHHHHHHHHHHHHTT--
---HHHHHHHHHHHHHTT--
---HHHHHHHHHHHHHTT--
---HHHHHHHHHHHHHTT--
---HHHHHHHHHHHHHTT--
---HHHHHHHHHHHHHTT--
---HHHHHHHHHHHHHTT--
---HHHHHHHHHHHHTTT--
---HHHHHHHHHHHTTSS--
---HHHHHHHHHHHTTTT--
---HHHHHHHHHHHHTTT--
---HHHHHHHHHHHTSSS--
---HHHHHHHHHHHHHTT--
---HHHHHHHHHHHHHTT--
---HHHHHHHHHHHHHTT--
---HHHHHHHHHHHHHTT--
---HHHHHHHHHHHHHTT--
---HHHHHHHHHHHHHTT--
---HHHHHHHHHHHHHTT--
---HHHHHHHHHHHHHTT--
---HHHHHHHHHHHHHTT--
---HHHHHHHHHHHHHTT--
---HHHHHHHHHHHHHTT--
---HHHHHHHHHHHHHTT--
---HHHHHHHHHHHHHTT--
---HHHHHHHHHHHHTTT--
---HHHHHHHHHHHHHTT--
---HHHHHHHHHHHHHTT--
---HHHHHHHHHHHHHTT--
---HHHHHHHHHHHHHTT--
---HHHHHHHHHHHHHTT--
---HHHHHHHHHHHHHTT--
---HHHHHHHHHHHHHTT--
---HHHHHHHHHHHHHTT--
---HHHHHHHHHHHHHTT--
---HHHHHHHHHHHHHTT--
---HHHHHHHHHHHHTTT--
---HHHHHHHHHHHHHHT--
---HHHHHHHHHHHHHTT--
---HHHHHHHHHHHHHTT--
---HHHHHHHHHHHHHHT--
---HHHHHHHHHHHHHHT--
---HHHHHHHHHHHHHTT--
---HHHHHHHHHHHHHTT--
---HHHHHHHHHHHHHTT--
---HHHHHHHHHHHHHTT--
---HHHHHHHHHHHHHTT--
---HHHHHHHHHHHHTTT--
---HHHHHHHHHHHHHTT--
---HHHHHHHHHHHHHTT--
---HHHHHHHHHHHHTTT--
---HHHHHHHHHHHHHTT--
---HHHHHHHHHHHHHTT--
---HHHHHHHHHHHHHTT--
---HHHHHHHHHHHHTTT--
---HHHHHHHHHHHHHTT--
---HHHHHHHHHHHHHTT--
---HHHHHHHHHHHHHTT--
---HHHHHHHHHHHHHHT--
---HHHHHHHHHHHHHHT--
---HHHHHHHHHHHHHTT--
---HHHHHHHHHHHHHTT--
---HHHHHHHHHHHHHTT--
---HHHHHHHHHHHHHTT--
---HHHHHHHHHHHHHTT--
---HHHHHHHHHHHHHHT--
---HHHHHHHHHHHHHTT--
---HHHHHHHHHHHHHTT--
---HHHHHHHHHHHHHTT--
---HHHHHHHHHHHHHTT--
---HHHHHHHHHHHHTTT--
---HHHHHHHHHHHHHTT--
---HHHHHHHHHHHHTTT--
---HHHHHHHHHHHHHTT--
---HHHHHHHHHHHHTTT--
---HHHHHHHHHHHHTTT--
---HHHHHHHHHHHHHTT--
---HHHHHHHHHHHHTTT--
---HHHHHHHHHHHHTTT--
---HHHHHHHHHHHHHTT--
---HHHHHHHHHHHHHTT--
---HHHHHHHHHHHHHTT--
---HHHHHHHHHHHHHTT--
---HHHHHHHHHHHHHTT--
---HHHHHHHHHHHHTTT--
---HHHHHHHHHHHHHHT--
---HHHHHHHHHHHHHHT--
---HHHHHHHHHHHHHHT--
---HHHHHHHHHHHHTTT--
---HHHHHHHHHHHHHHS--
---HHHHHHHHHHHHTTT--
---HHHHHHHHHHHHTTT--
---HHHHHHHHHHHHHHT--
---HHHHHHHHHHHHHHT--
---HHHHHHHHHHHHHTT--
---HHHHHHHHHHHHHHT--
---HHHHHHHHHHHHHHT--
---HHHHHHHHHHHHHTT--
---HHHHHHHHHHHHHTT--
---HHHHHHHHHHHHHTT--
---HHHHHHHHHHHHHHT--
---HHHHHHHHHHHHHHT--
---HHHHHHHHHHHHHTT--
---HHHHHHHHHHHHTTT--
---HHHHHHHHHHHHHTT--
---HHHHHHHHHHHHHTT--
---HHHHHHHHHHHHHHT--
---HHHHHHHHHHHHHTT--
---HHHHHHHHHHHHTTT--
---HHHHHHHHHHHHHTT--
---HHHHHHHHHHHHHTT--
---HHHHHHHHHHHHHTT--
---HHHHHHHHHHHHHTT--
---HHHHHHHHHHHHHTT--
---HHHHHHHHHHHHHTT--
---HHHHHHHHHHHHHTT--
---HHHHHHHHHHHHHTT--
---HHHHHHHHHHHHHTT--
---HHHHHHHHHHHHHTT--
---HHHHHHHHHHHHHTT--
---HHHHHHHHHHHHHTT--
---HHHHHHHHHHHHHTT--
---HHHHHHHHHHHHHTT--
---HHHHHHHHHHHHHTT--
---HHHHHHHHHHHHHHT--
---HHHHHHHHHHHHHTT--
---HHHHHHHHHHHHHHT--
---HHHHHHHHHHHHHHT--
---HHHHHHHHHHHHHHT--
---HHHHHHHHHHHHHHT--
---HHHHHHHHHHHHHTT--
---HHHHHHHHHHHHHHT--
---HHHHHHHHHHHHHTT--
---HHHHHHHHHHHHHTT--
---HHHHHHHHHHHHHHT--
---HHHHHHHHHHHHTTT--
---HHHHHHHHHHHHHTT--
---HHHHHHHHHHHHHTT--
---HHHHHHHHHHHHHTT--
---HHHHHHHHHHHHHTT--
---HHHHHHHHHHHHHTT--
---HHHHHHHHHHHHTTT--
---HHHHHHHHHHHHHTT--
---HHHHHHHHHHHHHTT--
---HHHHHHHHHHHHHTT--
---HHHHHHHHHHHHHTT--
---HHHHHHHHHHHHHTT--
---HHHHHHHHHHHHHTT--
---HHHHHHHHHHHHHTT--
---HHHHHHHHHHHHHTT--
---HHHHHHHHHHHHTTT--
---HHHHHHHHHHHHHTT--
---HHHHHHHHHHHHHTT--
---HHHHHHHHHHHHHTT--
---HHHHHHHHHHHHHTT--
---HHHHHHHHHHHHHTT--
---HHHHHHHHHHHHHTT--
---HHHHHHHHHHHHHTT--
---HHHHHHHHHHHHTTT--
---HHHHHHHHHHHHHTT--
---HHHHHHHHHHHHHTT--
---HHHHHHHHHHHHHTT--
---HHHHHHHHHHHHHTT--
---HHHHHHHHHHHHHTT--
---HHHHHHHHHHHHHTT--
---HHHHHHHHHHHHHTT--
---HHHHHHHHHHHHHTT--
---HHHHHHHHHHHHHTT--
---HHHHHHHHHHHHHTT--
---HHHHHHHHHHHHHTT--
---HHHHHHHHHHHHHTT--
---HHHHHHHHHHHHTTT--
---HHHHHHHHHHHHTTT--
---HHHHHHHHHHHHHTT--
---HHHHHHHHHHHHHTT--
---HHHHHHHHHHHHHTT--
---HHHHHHHHHHHHHHT--
---HHHHHHHHHHHHHTT--
---HHHHHHHHHHHHHTT--
---HHHHHHHHHHHHHTT--
---HHHHHHHHHHHHHTT--
---HHHHHHHHHHHHHTT--
---HHHHHHHHHHHHHTT--
---HHHHHHHHHHHHHTT--
---HHHHHHHHHHHHHTT--
---HHHHHHHHHHHHTTT--
---HHHHHHHHHHHHTTT--
---HHHHHHHHHHHHTTT--
---HHHHHHHHHHHHHTT--
---HHHHHHHHHHHHHTT--
---HHHHHHHHHHHHHTT--
---HHHHHHHHHHHHHTT--
---HHHHHHHHHHHHHTT--
---HHHHHHHHHHHHHTT--
---HHHHHHHHHHHHHTT--
---HHHHHHHHHHHHHTT--
---HHHHHHHHHHHHHTT--
---HHHHHHHHHHHHTTT--
---HHHHHHHHHHHHHTT--
---HHHHHHHHHHHHTTT--
---HHHHHHHHHHHHHTT--
---HHHHHHHHHHHHHTT--
---HHHHHHHHHHHHHTT--
---HHHHHHHHHHHHTTT--
---HHHHHHHHHHHHTTT--
---HHHHHHHHHHHHHTT--
---HHHHHHHHHHHHTTT--
---HHHHHHHHHHHHTTT--
---HHHHHHHHHHHHHTT--
---HHHHHHHHHHHHHTT--
---HHHHHHHHHHHHHTT--
---HHHHHHHHHHHHHTT--
---HHHHHHHHHHHHHTT--
---HHHHHHHHHHHHHTT--
---HHHHHHHHHHHHHHT--
---HHHHHHHHHHHHHTT--
---HHHHHHHHHHHHHH---
---HHHHHHHHHHHHTT---
---HHHHHHHHHHHTTT---
---HHHHHHHHHHHHTT---
---HHHHHHHHHHHHHH---
---HHHHHHHHHHHHHH---
---HHHHHHHHHHHHTT---
---TTHHHHHHHHHHHH---
---HHHHHHHHHHHHTT---
---HHHHHHHHHHHHHH---
---HHHHHHHHHHHHHH---
---HHHHHHHHHHHHHH---
---HHHHHHHHHHHHHH---
---HHHHHHHHHHHHTT---
---HHHHHHHHHHHHHH---
---HHHHHHHHHHHHHH---
---HHHHHHHHHHHHHH---
---TTHHHHHHHHHHHH---
---HHHHHHHHHHHHHH---
---HHHHHHHHHHHTTT---
---HHHHHHHHHHHTTT---
---HHHHHHHHHHHHHH---
---HHHHHHHHHHHHTT---
---HHHHHHHHHHHTTT---
---THHHHHHHHHHHHH---
---HHHHHHHHHHHHHH---
---HHHHHHHHTTHHHH---
---HHHHHHHHHHHHHH---
---HHHHHHHHHTHHHH---
---HHHHHHHHTTHHHH---
---HHHHHHHHHHGGGT---
---HHHHHHHHHHHHHHT--
---HHHHHHHHHTHHHH---
---HHHHHHHHHHHHHH---
---HHHHHHHHHHHTTT---
---HHHHHHHHHHHHTT---
---HHHHHHHHHHHHHH---
---HHHHHHHHHHHHHH---
---HHHHHHHHHHHTTT---
---HHHHHHHHHHHHHH---
---HHHHHHHHHHHHHH---
---HHHHHHHHHHHHHH---
---HHHHHHHHHHHHHH---
---HHHHHHHHHHHHHH---
---HHHHHHHHHHHHHH---
---HHHHHHHHHHHHHTT--
---HHHHHHHHHHHHHTT--
---HHHHHHHHHHHHHTT--
---HHHHHHHHHHHHHTT--
---HHHHHHHHHHHHHTT--
---HHHHHHHHHHHHTTT--
---HHHHHHHHHHHHHTT--
---HHHHHHHHHHHHHTT--
---HHHHHHHHHHHHHTT--
---HHHHHHHHHHHHHTT--
---HHHHHHHHHHHHHTT--
---HHHHHHHHHHHHHTT--
---HHHHHHHHHHHHHTT--
---HHHHHHHHHHHHHHT--
---HHHHHHHHHHHHHTT--
---HHHHHHHHHHHHHTT--
---HHHHHHHHHHHHHTT--
---HHHHHHHHHHHHHTT--
---HHHHHHHHHHHHHTT--
---HHHHHHHHHHHHHTT--
---HHHHHHHHHHHHHTT--
---HHHHHHHHHHHHHTT--
--SHHHHHHHHHHHHHTT--
--SHHHHHHHHHHHHHTT--
---HHHHHHHHHHHHHTT--
--SHHHHHHHHHHHHHTT--
---HHHHHHHHHHHHHTT--
---HHHHHHHHHHHHHTT--
---HHHHHHHHHHHHHTT--
---HHHHHHHHHHHHHTT--
---HHHHHHHHHHHHTTT--
---HHHHHHHHHHHHHTT--
--SHHHHHHHHHHHHHTT--
---HHHHHHHHHHHHHTT--
---HHHHHHHHHHHHHTT--
--SHHHHHHHHHHHHHTT--
--SHHHHHHHHHHHHHHT--
-TTHHHHHHHHHHHHHHT--
--SHHHHHHHHHHHHHHT--
---HHHHHHHHHHHHHTT--
---HHHHHHHHHHHHHTT--
---HHHHHHHHHHHHHTT--
---HHHHHHHHHHHHHTT--
---HHHHHHHHHHHHHTT--
---HHHHHHHHHHHHHTT--
---HHHHHHHHHHHHHTT--
--SHHHHHHHHHHHHHTT--
--SHHHHHHHHHHHHHTT--
--SHHHHHHHHHHHHHH---
--SHHHHHHHHHHHHHH---
--SHHHHHHHHHHHHHT---
--SHHHHHHHHHHHHTT---
---HHHHHHHHHHHTSSS--
---HHHHHHHHHHHHHH---
--SHHHHHHHHHHHHHH---
--SHHHHHHHHHHHHHH---
--SHHHHHHHHHHHHHH---
--SHHHHHHHHHHHHHH---
---THHHHTTHHHHHHH---
--STHHHHHTHHHHHHH---
---THHHHTTHHHHHHH---
--STTHHHHTHHHHHHH---
---TTHHHHSHHHHHHH---
---TTHHHH-HHHHHHH---
---TTHHHHSHHHHHHH---
---TTHHHHHHHHHHHHS--
---TTHHHHHHHHHHHH---
---TTHHHHSHHHHHHH---
---TTTTGGGHHHHHHHS--
---TTHHHHTHHHHHHH---
---TTTTGGGHHHHHHH---
---TTTTGGGHHHHHHH---
---TTHHHHTHHHHHHH---
---SSHHHHHHHHHHHT---
---TTHHHHHHHHHHHH---
---TTHHHHTHHHHHHH---
---TTHHHHSHHHHHHH---
---TTHHHHHHHHHHHH---
---TTTTGGGHHHHHHH---
---TTHHHHTHHHHHHHS--
---TTTTTTSHHHHHHT---
---SSSHHHHHHHHHHH---
---TTTTGGGHHHHHHH---
---TTHHHHTHHHHHHH---
---TTTTGGGHHHHHHH---
---TTTTGGGHHHHHHH---
---TTHHHHTHHHHHTT---
---TTHHHHTHHHHHHH---
---TTTTGGGHHHHHHH---
---TTHHHHTHHHHHHH---
---TTHHHHTHHHHHHH---
---TTTTGGGTTTHHHH---
---TTHHHHSHHHHHTT---
---TTHHHHSHHHHHHH---
---TTHHHHTHHHHTTT---
---TTHHHHTTTTHHHH---
---SSHHHHSGGGHHHH---
---TTHHHHTHHHHHHH---
---TTTTSS-HHHHHHH---
---TTHHHHTHHHHHHH---
---TTHHHHTHHHHHHH---
---SSHHHHSHHHHHHH---
---SSHHHHTHHHHHHH---
---SSHHHHTHHHHHHH---
---S-HHHHSHHHHHHH---
---S-HHHHTHHHHHHH---
---SSHHHHHHHHHHHH---
---S-TTGGGHHHHHHH---
---SSHHHHTHHHHHHH---
---SSTTGGGHHHHHHH---
---SSTTGGGHHHHHHTT--
---SSTTGGGHHHHHHT---
---SSTTGGGHHHHHTT---
---TTTTTTTHHHHHTT---
---SSTTGGGHHHHHHTS--
---SSTTGGGHHHHHTT---
---SSTTGGGHHHHHTT---
---SSTTGGGHHHHHTT---
---SSTTTTSHHHHHTT---
---SSTTGGGHHHHHTT---
---SSTTGGGHHHHHHT---
---SSHHHHTHHHHHTT---
---S-HHHHTHHHHHTT---
---SSHHHHTHHHHHTT---
---SSTTGGGHHHHHTT---
---SSTTGGGHHHHHTT---
---SSTTTTTHHHHGGG---
---SSTTGGGHHHHTTS---
---SSHHHHTHHHHHTT---
---S-HHHHTHHHHHHHT--
---SSHHHHHHHHHHHT---
---SSTTTTTHHHHHTTT--
---S-HHHH-HHHHHHTT--
---S-HHHHSHHHHHHTT--
---S-HHHHTHHHHHHTT--
---S-HHHHTHHHHHHTT--
---S-HHHHTHHHHHHTT--
---SSHHHHHHHHHHTTT--
---SSHHHHHHHHHHHTT--
---SSHHHHHHHHHHHTT--
---SSHHHHTHHHHHHTT--
---SSTTGGGHHHHHHTT--
---SSHHHHTHHHHHHTT--
---SSTTGGGHHHHHHTT--
---SSTTTT-HHHHHHTT--
---SSTTGGGHHHHHHTT--
---SSHHHHTHHHHHTTT--
---SSTTGGGHHHHHHHT--
---SSHHHHTHHHHHHTT--
---SSHHHH-HHHHHHTT--
---SSTTGGGHHHHHHTT--
---S-TTGGGHHHHHHTT--
---SSTTGGGHHHHHHHT--
---SSTTGGGHHHHHHTT--
---SSHHHHTHHHHHHTT--
---S-TTGGGHHHHHHTT--
---S-GGGTSHHHHHTTT--
---S-HHHHTHHHHHHTT--
-----GGGTSHHHHHHTT--
---S-HHHHHHHHHHHTT--
---SSHHHHSHHHHHHTT--
---SSHHHHSHHHHHHTT--
---SSHHHHTHHHHHHTT--
---SSTTGGGHHHHHHTT--
---SSTTGGGHHHHHHTT--
---SSHHHHSHHHHHHTT--
---SSHHHHTHHHHTTTT--
---SSHHHHTHHHHHHHT--
---SSTTGGGHHHHHHTT--
---SSHHHHSHHHHHHHT--
---SSHHHHTHHHHHHTT--
---SSTTGGGHHHHHHHT--
---SSHHHHTHHHHHHTT--
---SSHHHHSHHHHHHTT--
---S-HHHHTHHHHHHTT--
---SSHHHHTHHHHHHTT--
---S-HHHHTHHHHHHTT--
---S-HHHHTHHHHHHHT--
---S-HHHHTHHHHHHTT--
---SSHHHHSHHHHHHTT--
---S-HHHHTHHHHHHTT--
---S-HHHHSHHHHHHHT--
---S-HHHHTHHHHHHTT--
---S-HHHHSHHHHHHTT--
---SSHHHHHHHHHHHTT--
-----HHHHTHHHHHHHT--
---S-HHHHTHHHHHHTT--
---S-HHHHTHHHHHHTT--
---S-HHHHSHHHHHHTT--
---SSHHHHSHHHHHHTT--
---S-HHHHTHHHHHHTT--
---S-HHHHTHHHHHHHT--
---S-HHHHSHHHHHHTT--
---S-HHHHTHHHHHHTT--
---SSTTTTSHHHHHHTT--
---S-HHHHTHHHHHTTT--
---S-HHHHSHHHHHHTT--
---SSHHHHSHHHHHTTT--
---S-HHHHTHHHHHHTT--
---SSHHHHHHHHHHHHT--
---S-TTTTTHHHHHHTT--
---S-HHHHSHHHHHHTT--
---SSHHHHHHHHHHTTT--
---S-HHHHTHHHHHHTT--
---S-TTTSSHHHHHHTT--
---S-HHHHHHHHHHHTT--
---S-HHHHSHHHHHHTT--
---SSHHHHHHHHHHHTT--
---SSHHHHHHHHHHTTT--
---SSTHHHHHHHHHHTT--
---SSHHHHHHHHHHTTT--
---SSHHHHHHHHHHTTT--
---SSHHHHHHHHHHTTT--
---SSHHHHHHHHHHHTT--
---S-GGGTTHHHHHHTT--
-----HHHHHHHHHHHTT--
---S-HHHHTHHHHHHTT--
-----GGGTTHHHHHHTT--
---S-HHHHTHHHHHHTT--
---S-HHHHTHHHHHHHT--
---S-HHHHTHHHHHHTT--
---SSHHHHTHHHHHTTT--
---SSHHHHSHHHHHHTT--
---SSTTTTTHHHHHHTT--
---SSHHHHHHHHHHHTT--
---SSHHHHHHHHHHHTT--
---S-HHHHHHHHHHHHT--
---SSHHHHHHHHHHTTT--
---SSHHHHHHHHHHHTT--
---SSTTGGGHHHHHHHT--
---SSHHHHSHHHHHHHT--
---SSTTGGGHHHHHHTT--
---SSTTGGGHHHHHHTT--
---SSTTTTTHHHHHHTT--
---SSTTGGGHHHHHTTT--
---SSTTGGGHHHHHTTT--
---SSHHHHTHHHHHHTT--
---SSHHHHHHHHHHTTT--
---SSHHHHTHHHHHHTT--
---SSHHHHTHHHHHHTT--
---SSTTGGGHHHHHHTT--
---SSTTGGGHHHHHHHT--
---SSTTGGGHHHHHHHT--
---SSHHHHTHHHHHHTT--
---SSTTGGGHHHHHTTT--
---SSHHHHTHHHHHHTT--
---SSHHHHHHHHHHTTT--
---SSHHHHTHHHHHHTT--
---SSTTTTTHHHHHHHT--
---SSGGGGSHHHHHTTT--
---SSTGGGGHHHHHTTT--
---S-TTGGGHHHHHHTT--
---SSHHHHSHHHHHHTT--
---SSTTTTTHHHHGGGT--
---S-HHHHHHHHHHHTT--
---S-TTGGGHHHHHHTT--
-----HHHHSHHHHHTTT--
-----HHHHTHHHHHTTT--
---SSTTGGGHHHHHHTT--
---S-TTGGGHHHHHHTT--
-----TTGGGHHHHHHTT--
---S-TTTTTHHHHHHTT--
---S-TTTTSHHHHHHTT--
---S-HHHHHHHHHHHTT--
-----TTGGGHHHHHHHT--
-----TTGGGHHHHHHTT--
-----TTGGGHHHHHHTT--
-----TTGGGHHHHHHHT--
-----TTGGGSHHHHTTT--
-----HHHHHHHHHHTTT--
-----HHHHHHHHHHTTT--
-----HHHHHHHHHHHTT--
-----HHHHHHHHHHHTT--
-----HHHHHHHHHHHTT--
--S--HHHHHHHHHHTTT--
-----HHHHHHHHHHHTT--
--S--HHHHHHHHHHTTT--
--S--HHHHHHHHHHHTT--
--S--HHHHHHHHHHHTT--
-----HHHHHHHHHHTTT--
----SHHHHHHHHHHHTT--
--S-THHHHHHHHHHHTT--
---SSHHHHHHHHHHHHT--
----SHHHHHHHHHHHTT--
---SHHHHHHHHHHHHTT--
---SSHHHHHHHHHHHTT--
----SHHHHHHHHHHHTT--
----SHHHHHHHHHHHTT--
----SHHHHHHHHHHHTT--
---SSHHHHHHHHHHHTT--
---SSHHHHHHHHHHHTT--
----SHHHHHHHHHHHTT--
---SSHHHHHHHHHHHTT--
---SSTTHHHHHHHHHTT--
---SSHHHHHHHHHHHTT--
---SSHHHHHHHHHHHTT--
---SSHHHHHHHHHTTTT--
---TTHHHHHHHHHHHTT--
---TTHHHHHHHHHHHTT--
---SSHHHHHHHHHHHTT--
---TTHHHHHHHHHHHTT--
---TTHHHHHHHHHHHTT--
---SSHHHHHHHHHHHTT--
---SSHHHHHHHHHHHTT--
---SSHHHHHHHHHHHTT--
---SSHHHHHHHHHHHTT--
---SSHHHHHHHHHHHTT--
---SSHHHHHHHHHHHHT--
---SSHHHHHHHHHHHTT--
---SSHHHHHHHHHHHTT--
--SSSHHHHHHHHHHHTT--
---SSHHHHHHHHHHHHT--
---SSHHHHHHHHHHHTT--
--SSSHHHHHHHHHHHTT--
--SS-HHHHHHHHHHHTT--
--SSTHHHHHHHHHHHTT--
---STHHHHHHHHHHHHT--
--SSTHHHHHHHHHHHTT--
---S-HHHHHHHHHHHHT--
---STHHHHHHHHHHHTT--
---SSHHHHHHHHHHHTT--
---SSHHHHHHHHHHTTT--
---SSHHHHHHHHHHHTT--
---SSHHHHHHHHHHHHT--
---TTHHHHHHHHHHHTT--
---SSHHHHHHHHHHHTT--
---TTHHHHHHHHHHTTT--
---SSHHHHHHHHHHHTT--
---SSHHHHHHHHHHTTT--
---SSHHHHHHHHHHHTT--
-TTSSHHHHHHHHHHHTT--
-TTSSHHHHHHHHHHHTT--
---SSHHHHHHHHHHHTT--
---SSHHHHHHHHHHTTT--
-TTSSHHHHHHHHHHTTT--
-TTSSHHHHHHHHHHHTT--
---SSHHHHHHHHHHHTT--
---SSHHHHHHHHHHHTT--
---SSHHHHHHHHHHTTT--
---SSHHHHHHHHHHTTT--
---SSHHHHHHHHHHTTT--
---SSHHHHHHHHHHHTT--
---SSHHHHHHHHHHHTT--
---SSHHHHHHHHHHHTT--
---SSHHHHHHHHHHHTT--
---SSHHHHHHHHHHHTT--
---SSHHHHHHHHHHTTT--
--SSSHHHHHHHHHTTTT--
--SSSHHHHHHHHHHTSS--
--SSSHHHHHHHHHHHTT--
--SSSHHHHHHHHHTTSS--
--SSSHHHHHHHHHTTSS--
--SSSHHHHHHHHHHHSS--
--SSSHHHHHHHHHHTSS--
--SSSHHHHHHHHHHSSS--
--SSSHHHHHHHHHTTTT--
--SSSHHHHHHHHHHHSS--
--SSSHHHHHHHHHHHTT--
--SSSHHHHHHHHHHHTT--
--SSSHHHHHHHHHHHTT--
--STTHHHHHHHHHHHSS--
--SSSTTHHHHHHHHTTT--
---SSHHHHHHHHHH--S--
--SSSHHHHHHHHTS-TT--
--SSSHHHHHHHTTS-TT--
--SSSHHHHHHHTTS-TT--
-TTSSHHHHHHHTTS-SS--
-TTSSHHHHHHHHHH-SS--
-TTTSHHHHHHHHHHHTT--
-TTSSHHHHHHHHHHTTT--
-TTSSHHHHHHHHHHHTT--
--SSSHHHHHHHHHHTTT--
-TTTTHHHHHHHHHHHTT--
--SSSHHHHHHHHHHTTT--
--STTHHHHHHHHHTTTT--
--STTHHHHHHHHHHTTTT-
-TTTTHHHHHHHHHHTTT--
-TTSSHHHHHHHHHHTTTT-
-TTSSHHHHHHHHHHSTTT-
--SSSHHHHHHHHHHTTTT-
-TTSSHHHHHHHHHHTTT--
--SSSHHHHHHHHHHSTTT-
---TTHHHHHHHHHHTTTT-
--SSSHHHHHHHHHHHTT--
--SSSHHHHHHHHHHHTT--
--SSSHHHHHHHHHHHTT--
--SSSHHHHHHHHHHTTTT-
--SSSHHHHHHHHHHSTT--
--SSSHHHHHHHHHHHTT--
--SSSHHHHHHHHHHHTTT-
--SSSHHHHHHHHHHHTTT-
--SSSHHHHHHHHHHHTT--
---TTHHHHHHHHHHHTT--
--SSSHHHHHHHHHTTTT--
---SSHHHHHHHHHTTTT--
--SSSHHHHHHHHHTTTT--
---SSHHHHHHHHHHHTT--
---SSHHHHHHHHHHTTT--
---SSHHHHHHHHHHHTT--
--TTSHHHHHHHHHTTTT--
--TT-HHHHHHHHHHHTT--
--SS-HHHHHHHHHHTTT--
---S-HHHHHHHHHHHTT--
---S-HHHHHHHHHHHTT--
-----HHHHHHHHHHHTT--
-----HHHHHHHHHHHTT--
----THHHHHHHHHHTTT--
-----HHHHHHHHHHHTT--
-----HHHHHHHHHTT----
---S-HHHHHHHHHHSTT--
--SS-HHHHHHHHHHSTT--
--SS-HHHHHHHHTTSTT--
--TT-HHHHHHHHHHS----
--SS-HHHHHHHHHHS-S--
--TT-HHHHHHHHTTTTT--
--SS-HHHHHHHHTTS-S--
--SS-HHHHHHHHTTS-S--
--SS-HHHHHHHHHHSTT--
--SS-HHHHHHHHTTT-S--
--SS-HHHHHHHHHHTTT--
--SS-HHHHHHHHHHTTT--
--SS-HHHHHHHHHHTTTT-
--SS-HHHHHHHHHHSTTT-
--SS-HHHHHHHHHTT-S--
--SS-HHHHHHHHHTTTTT-
--SS-HHHHHHHHHHSTT--
--SS-HHHHHHHHHHTTT--
--SS-HHHHHHHHHHTTT--
--SS-HHHHHHHHHHTTTT-
--SS-HHHHHHHHHHTTTT-
--SS-HHHHHHHHHHHTTT-
--SS-HHHHHHHHHTTTT--
--SS-HHHHHHHHHHTTT--
--SSSHHHHHHHHHHHTT--
--SSSHHHHHHHHHHHTTT-
--SSSHHHHHHHHHHHTTT-
--SS-HHHHHHHHHHHTTT-
--SS-HHHHHHHHHHHTTT-
--SS-HHHHHHHHHTTTTT-
--SSSHHHHHHHHHHTTT--
--SS-HHHHHHHHHHTTTT-
--SSSHHHHHHHHHTTTT--
--SS-HHHHHHHHHTTTT--
--SSTHHHHHHHHHHTTT--
--SS-HHHHHHHHHHHTT--
-TTS-HHHHHHHHHTT-S--
--SSSHHHHHHHHHHSTT--
--SS-HHHHHHHHHSSTT--
--SS-HHHHHHHHHTTTT--
---S-HHHHHHHHHTTTT--
---SSHHHHHHHHHHS----
---S-HHHHHHHHHHT----
--SS-HHHHHHHHHHSTT--
-TTS-HHHHHHHHHTSSS--
---S-HHHHHHHHHTTTT--
--SSSHHHHHHHHTTSTT--
--SS-HHHHHHHHHHTSS--
--SS-HHHHHHHHTTSTT--
--TT-HHHHHHHHHTT-S--
--SS-HHHHHHHHHHTTT--
--SS-HHHHHHHHTTS-S--
-TTS-HHHHHHHHHHHTT--
--SS-HHHHHHHHHHTTT--
--SS-HHHHHHHHHHTTT--
--SS-HHHHHHHHHHTTT--
--SS-HHHHHHHHHHHTT--
--SS-HHHHHHHHHHTTT--
--SS-HHHHHHHHHHHTT--
--SS-HHHHHHHHHHSTT--
--SS-HHHHHHHHHHHSS--
--SS-HHHHHHHHHHHSS--
--SS-HHHHHHHHHHHSS--
--SS-HHHHHHHHHTTSS--
--SS-HHHHHHHHHHTSS--
--SS-HHHHHHHHHHSSS--
--SS-HHHHHHHHHHSSS--
--SS-HHHHHHHHHHSSS--
-TTSSHHHHHHHHHTTTT--
-TTS-HHHHHHHHHHTSS--
-TTS-HHHHHHHHHHHTT--
--SS-HHHHHHHHHHTSS--
--SS-HHHHHHHHHHHTT--
--SS-HHHHHHHHHHHTT--
--SS-HHHHHHHHHHTSS--
--SS-HHHHHHHHHTTSS--
--SSSHHHHHHHHHHTSS--
--SS-HHHHHHHHHHTTT--
--SS-HHHHHHHHHHHSS--
--SS-HHHHHHHHHHHSS--
--SS-HHHHHHHHHTTTT--
--SS-HHHHHHHHHHSSS--
--SS-HHHHHHHHHHTTT--
--SS-HHHHHHHHHHHTT--
--SS-HHHHHHHHHHTTT--
--SS-HHHHHHHHHHHTT--
--SS-HHHHHHHHHHHTT--
--SS-TTHHHHHHHHTSS--
--SS-HHHHHHHHHHTSS--
--SS-HHHHHHHHHTSSS--
--SS-HHHHHHHHHHTSS--
--SS-HHHHHHHHHHSSS--
--SS-HHHHHHHHHHTSS--
--SS-HHHHHHHHHHTTT--
--SS-HHHHHHHHHH-SS--
--SS-HHHHHHHHHHTTT--
--SS-HHHHHHHHHHTTT--
--SS-HHHHHHHHHHTSS--
--SS-HHHHHHHHHHTSS--
--SS-HHHHHHHHHHHTT--
--SS-HHHHHHHHHHHTT--
--SSSHHHHHHHHHHTTT--
--SS-HHHHHHHHHHHTT--
--SS-HHHHHHHHHHHSS--
--SSSHHHHHHHHHHHTT--
--SS-HHHHHHHHHHTSS--
--SS-HHHHHHHHHHHTT--
--SS-HHHHHHHHHHTSS--
--SS-HHHHHHHHHHHSS--
--SS-HHHHHHHHHHHTT--
--SSTHHHHHHHHHHTTT--
--SS-HHHHHHHHHHTTT--
--SS-HHHHHHHHHTTTT--
--SS-HHHHHHHHHTTSS--
--SS-HHHHHHHHHTTTT--
--SS-HHHHHHHHHH-SS--
--SS-HHHHHHHHHHTTT--
--SS-HHHHHHHHHHTSS--
--SSSHHHHHHHHHTTTT--
--SS-HHHHHHHHHHTSS--
--SS-HHHHHHHHHHHTT--
--SS-HHHHHHHHHTTTT--
--SS-HHHHHHHHHHHTT--
--SS-HHHHHHHHHHHTT--
--SS-HHHHHHHHHHTTT--
--SS-HHHHHHHHHHTSS--
--SSSHHHHHHHHHHHSS--
--SSHHHHHHHHHHHHTT--
--SSSHHHHHHHHHHTTT--
--SSTHHHHHHHHHHHSS--
--SSSHHHHHHHHHHHTT--
--SSTHHHHHHHHHTTSS--
--SSSHHHHHHHHHHSSS--
--SSSHHHHHHHHHHTSS--
--SSSHHHHHHHHHHHSS--
--SSTHHHHHHHHHHHSS--
--SSTHHHHHHHHHHHSS--
--SSTHHHHHHHHHHHTT--
--S-THHHHHHHHHTTTT--
--SSTHHHHHHHHHHHSS--
--SSSHHHHHHHHHHTTT--
--SS-HHHHHHHHHHSSS--
--SSSHHHHHHHHHHTTT--
--SS-HHHHHHHHHHHSS--
--SS-HHHHHHHHHHHTT--
--SS-HHHHHHHHHHHSS--
--SS-HHHHHHHHHHHSS--
--SS-HHHHHHHHHHHSS--
--SS-HHHHHHHHHHHTT--
--SS-HHHHHHHHHHHTT--
--SSSHHHHHHHHHHHTT--
--SS-HHHHHHHHHHHTT--
--SSSHHHHHHHHHHHTT--
--SSSHHHHHHHHHHHSS--
--SSSHHHHHHHHTTTTT--
--SSSHHHHHHHHHHHTT--
--SS-HHHHHHHHHHHTT--
--SS-HHHHHHHHHHHSS--
--SSSHHHHHHHHHHHTT--
--SS-HHHHHHHHHTTSS--
--SSSHHHHHHHHHHHSS--
--SS-HHHHHHHHHHHSS--
--SS-HHHHHHHHHHTSS--
--SS-HHHHHHHHHHTSS--
--SS-HHHHHHHHHHHTT--
--SS-HHHHHHHHHHHTT--
--SSSHHHHHHHHHHHSS--
--S-SHHHHHHHHHTTTT--
--SS-HHHHHHHHHTTSS--
--SS-HHHHHHHHHHHSS--
--SSSHHHHHHHHHHHTT--
--SS-HHHHHHHHHTTSS--
--SSSHHHHHHHHHHHTT--
--STTHHHHHHHHHHHTT--
--SSSHHHHHHHHHHHSS--
--SSSHHHHHHHHHHHTT--
--SS-HHHHHHHHHHHTT--
--SS-HHHHHHHHHHTSS--
--SS-HHHHHHHHHHHSS--
--SSSHHHHHHHHHTTSS--
--SSSHHHHHHHHHHHSS--
--SSTHHHHHHHHHTTSS--
--SS-HHHHHHHHHTT-S--
--SS-HHHHHHHHHTTSS--
--SS-HHHHHHHHHTTSS--
--SS-HHHHHHHHHHHSS--
--SS-HHHHHHHHHTT-S--
--SS-HHHHHHHHHHHSS--
--SS-HHHHHHHHHHSSS--
--SS-HHHHHHHHHHHTT--
--SS-HHHHHHHHHHHSS--
--SS-HHHHHHHHTTT-S--
--SS-HHHHHHHHHHTSS--
--SS-HHHHHHHHHTT-S--
--SS-HHHHHHHHHH--S--
--SSSHHHHHHHHTTTTT--
--SS-HHHHHHHHHHSTT--
--SS-SHHHHHHHHTT-S--
--SS-HHHHHHHHHHHTT--
--SS-HHHHHHHHHHT-S--
--SS-HHHHHHHHHHHTT--
--SS-HHHHHHHHHHHTT--
--SS-HHHHHHHHHHHSS--
--SSSHHHHHHHHHHTSS--
--SS-HHHHHHHHHTTSS--
--SS-HHHHHHHHHTTSS--
--SS-HHHHHHHHHTTSS--
--SS-HHHHHHHHHHHSS--
--SS-HHHHHHHHHHTSS--
--SS-TTHHHHHHHHHSS--
--SS-HHHHHHHHHHHTT--
--SS-HHHHHHHHHHHSS--
--SS-HHHHHHHHHHTSS--
--SS-HHHHHHHHHHHSS--
--SS-HHHHHHHHHHTSS--
--SS-HHHHHHHHHHHSS--
--SS-HHHHHHHHHHTSS--
--SS-HHHHHHHHHHHSS--
--SS-HHHHHHHHHHTSS--
-TTTTHHHHHHHHHTTSS--
-TTTTHHHHHHHHHHHSS--
--STTHHHHHHHHHTTTT--
--STTHHHHHHHHHTTSS--
--STTHHHHHHHHHHHSS--
--STTHHHHHHHHHHTSS--
--SSSHHHHHHHHHHHSS--
--SSTHHHHHHHHHTSSS--
--SS-HHHHHHHHHTTSS--
--SSSHHHHHHHHHHHSS--
--SS-HHHHHHHHHHHSS--
--SS-HHHHHHHHHHTSS--
--SSSHHHHHHHHHTTTT--
--SS-HHHHHHHHHHHTT--
--SSSHHHHHHHHHHHTT--
--SSSHHHHHHHHTTTTT--
--SS-HHHHHHHHHTTTT--
--SS-HHHHHHHHHTTTT--
--SS-HHHHHHHHHTTSS--
--SS-HHHHHHHHHHHTT--
--SS-HHHHHHHHTTTTT--
--SSTHHHHHHHHHHHTT--
--SS-HHHHHHHHHHTSS--
--SS-HHHHHHHHHHHTT--
--SS-HHHHHHHHHHHTT--
--SS-HHHHHHHHHHHSS--
--SS-HHHHHHHHHTTSS--
--SS-HHHHHHHHHHTSS--
--SS-HHHHHHHHHHTSS--
--SSSHHHHHHHHHHHTT--
--SS-HHHHHHHHHHHTT--
--SS-HHHHHHHHHTTSS--
--SS-HHHHHHHHHTTSS--
--SS-HHHHHHHHHHH-S--
--SS-HHHHHHHHHHHSS--
--SS-HHHHHHHHHHTSS--
--SS-HHHHHHHHHTTTT--
--SS-HHHHHHHHHTTSS--
--SSSHHHHHHHHHTTSS--
--SS-HHHHHHHHHTTSS--
--SS-HHHHHHHHHTTTT--
--SS-HHHHHHHHHTTSS--
--SS-HHHHHHHHHTTTT--
--SS-HHHHHHHHHTTTT--
--SS-HHHHHHHHHTTSS--
--SS-HHHHHHHHHHHSS--
--SS-HHHHHHHHTTTSS--
--SS-HHHHHHHHHHH-S--
--SS-HHHHHHHHHHHSS--
--SS-HHHHHHHHHHTSS--
--SS-HHHHHHHHHHHTT--
--SS-HHHHHHHHHHHSS--
--SS-HHHHHHHHHTTTT--
--SS-HHHHHHHHHHHTT--
--SS-HHHHHHHHHTTTT--
--SS-HHHHHHHHHHHTT--
--SS-HHHHHHHHHTTTT--
--SS-HHHHHHHHHHHTT--
--SS-HHHHHHHHHHTTT--
--STTHHHHHHHHHHHTT--
--STTHHHHHHHHHHTTT--
--STTHHHHHHHHHHHTT--
--STTHHHHHHHHHHHTT--
--STTHHHHHHHHHHHTT--
--STTHHHHHHHHHHHTT--
--STTHHHHHHHHHHHTTT-
--STTHHHHHHHHHHHTTT-
--STTHHHHHHHHHHHTT--
--STTHHHHHHHHHHHTTT-
--STTHHHHHHHHHTTTTT-
--STTHHHHHHHHHHSTTT-
--STTHHHHHHHHHHHTTT-
--STTHHHHHHHHHHHTT--
--STTHHHHHHHHHHHTT--
--STTHHHHHHHHHHHTT--
--STTHHHHHHHHHHHTT--
--STTHHHHHHHHHHHTT--
--STTHHHHHHHHHHHTT--
--SSSSHHHHHHHHHSTT--
--STTHHHHHHHHHHSSS--
--STTHHHHHHHHHHHTTT-
--STTHHHHHHHHHHHTTT-
--STTHHHHHHHHHHHTTT-
--STTHHHHHHHHHHHTTT-
--STTHHHHHHHHHHHTTT-
--STTHHHHHHHHHHHTT--
--STTHHHHHHHHHTTTT--
--STTHHHHHHHHHHHTT--
--STTHHHHHHHHHHHSS--
--STTHHHHHHHHHHSTT--
--STTHHHHHHHHHHHTT--
--STTHHHHHHHHHHHTT--
--STTHHHHHHHHHHTTT--
--STTHHHHHHHHHHH-S--
--STTHHHHHHHHHHSSS--
--STTHHHHHHHHHTTSS--
--STTHHHHHHHHHHHTT--
--SSSHHHHHHHHHHTS---
--STTHHHHHHHHHHH-S--
--STTHHHHHHHHHHHTT--
--STTHHHHHHHHHTTS---
--STTHHHHHHHHHTT----
--STHHHHHHHHHHHHS---
--STTHHHHHHHHHTTS---
--STTHHHHHHHHHTT----
--STTHHHHHHHHHHHS---
--STTHHHHHHHHHHHTT--
--STTHHHHHHHHHHHS---
--STHHHHHHHHHHHHS---
--STTHHHHHHHHHHHS---
--STTHHHHHHHHHHTSS--
--STTHHHHHHHHHHTSS--
--STTHHHHHHHHHHTS---
--STTHHHHHHHHHHTSS--
--STTHHHHHHHHHHTSS--
--STTHHHHHHHHHHTSS--
--STTHHHHHHHHHHTSS--
--STTHHHHHHHHHHHSS--
--STTHHHHHHHHHHHSS--
--STTHHHHHHHHHHTS---
--STTHHHHHHHHHHTSS--
--STTHHHHHHHHHHSSS--
--STTHHHHHHHHHHTSS--
--STHHHHHHHHHHHHS---
--SHHHHHHHHHHHHHS---
--SHHHHHHHHHHHHHSS--
--SHHHHHHHHHHHHHS---
--SHHHHHHHHHHHHHS---
--SHHHHHHHHHHHHHS---
--SHHHHHHHHHHTTSS---
--SHHHHHHHHHHHHHS---
--SHHHHHHHHHHTTSSS--
--SHHHHHHHHHHHHHSS--
--SHHHHHHHHHHHHTSS--
--SHHHHHHHHHHHHTSS--
--SHHHHHHHHHHHHHTT--
--SHHHHHHHHHHHHTSS--
--SHHHHHHHHHHHHHTT--
--SHHHHHHHHHHHHHTT--
--SHHHHHHHHHHHHTSS--
--SHHHHHHHHHHHHHSS--
--SHHHHHHHHHHHTTSS--
--SHHHHHHHHHHHHTSS--
--SHHHHHHHHHHHHHSS--
--SHHHHHHHHHHHHTSS--
--SHHHHHHHHHHHHSTT--
--SSHHHHHHHHHHHSSS--
--SSHHHHHHHHHHHHTT--
--SSHHHHHHHHHHHSTT--
--S-HHHHHHHHHHHTTT--
--SSHHHHHHHHHHHTTT--
--SSHHHHHHHHHHHTTT--
--S-HHHHHHHHHHHTTT--
--SSHHHHHHHHHHHTTT--
--SSHHHHHHHHHHHTTT--
--SSHHHHHHHHHHTTTT--
--SSHHHHHHHHHHHHTT--
--SSHHHHHHHHHHHHTT--
--SSHHHHHHHHHHHTTT--
--SSHHHHHHHHHHHHTT--
--SSHHHHHHHHHHHTTT--
--SSHHHHHHHHHHHHTT--
--S-HHHHHHHHHHTTTT--
--SSHHHHHHHHHHHHTT--
--SSHHHHHHHHHHTTTT--
--SSHHHHHHHHHHTTTTT-
--SSHHHHHHHHHTTTTT--
--SSHHHHHHHHHHHHTT--
-TTTHHHHHHHHHHHHTT--
--SSHHHHHHHHHHHHTTT-
--SSHHHHHHHHHHHHTT--
--SSHHHHHHHHHHHHTT--
--SSHHHHHHHHHHHHTT--
--S-HHHHHHHHHTTTTT--
--S-HHHHHHHHHHHHTT--
--SSHHHHHHHHHHHTTT--
--SSHHHHHHHHHHHTTT--
--SSHHHHHHHHHHHTTT--
--SSHHHHHHHHHHHHTT--
--SSHHHHHHHHHHHTSS--
--SSHHHHHHHHHHHTTT--
--SSHHHHHHHHHHTT-S--
--SSHHHHHHHHHTTS-S--
--SSHHHHHHHHHHHHSS--
--SSHHHHHHHHHTTTTT--
--SSHHHHHHHHHHHHTT--
--SSHHHHHHHHHHHHTT--
--SSHHHHHHHHHHHHSS--
--SSHHHHHHHHHHTTSS--
--SSHHHHHHHHHHHSSS--
--S-HHHHHHHHHHTTTT--
--SSHHHHHHHHHHHHSS--
--SSHHHHHHHHHHHHTT--
--SSHHHHHHHHHHHHTT--
--SSHHHHHHHHHHHHTT--
--SSHHHHHHHHHHHTSS--
--SSHHHHHHHHHHHTTT--
--SSHHHHHHHHHHHTSS--
--SSHHHHHHHHHHHTSS--
--SSHHHHHHHHHHHTSS--
--SSHHHHHHHHHHTTTT--
--SSHHHHHHHHHHHHTT--
-TTTHHHHHHHHHHHHSS--
-TTTHHHHHHHHHHTTSS--
-TTTHHHHHHHHHHHHSS--
-TTTHHHHHHHHHHHHTT--
-TTTHHHHHHHHHHHHTTT-
-TTTHHHHHHHHHHHHTT--
-TTTHHHHHHHHHHTTTT--
-TTTHHHHHHHHHHHHTT--
-TTTHHHHHHHHHHHTSS--
-TTTHHHHHHHHHHHHTT--
-TTTHHHHHHHHHHHTS---
-TTTHHHHHHHHHHTTSS--
-TTTHHHHHHHHHHHTS---
-TTTHHHHHHHHHHHSSS--
-TTSTTHHHHHHHHHTS---
-TTTTTHHHHHHHHHHS---
-TTTTTHHHHHHHHHHSS--
-TTTHHHHHHHHHHHHSS--
-TTTHHHHHHHHHHHHSS--
-TTTHHHHHHHHHHHHS---
-TTTHHHHHHHHHHTTS---
-TTTHHHHHHHHHHTTS---
-TTTHHHHHHHHHHHHS---
-TTSHHHHHHHHHHTTSS--
-TT-HHHHHHHHHHHHSS--
-TTSHHHHHHHHHHTTSS--
-GGGHHHHHHHHHHTTTT--
-GGGHHHHHHHHHHTTSS--
-TTSHHHHHHHHHTSSSS--
-TTSHHHHHHHHHTSSSS--
-GGGHHHHHHHHTTSSSS--
-GGGHHHHHHHHHTSSTT--
-GGGHHHHHHHTTSSSSS--
-TTTHHHHHHHHTTSSSS--
-TTTTTHHHHHHHTSSSS--
-TTTTTHHHHHHTTSSTT--
-TTTHHHHHHHHHTSSSS--
-TTTHHHHHHHHHTSSSS--
-TTTHHHHHHHHTTSSSS--
-TT-HHHHHHHHT-SSSS--
-TT-HHHHHHHHTTSSSS--
-TT-HHHHHHHHHTTTSS--
-TT-HHHHHHHTT-SSTT--
-GGGHHHHHHHTT-SSTT--
-TT-HHHHHHHTT-SSSS--
-TTSHHHHHHHHT-SSTT--
-GGGHHHHHHHHH-SSSS--
-GGGHHHHHHTTT-SSTT--
-GGGHHHHHHHHT-SSSS--
-TT-HHHHHHHTT-SSTT--
-TT-HHHHHHHTS-SSSS--
-GGGHHHHHHHTTSTTSS--
-TT-HHHHHHHTS-SSSS--
-TT-TTHHHHTTSSSSS---
-TT-HHHHHHHHSSTTSS--
-GGGHHHHHHHTS-SSSS--
-TT-HHHHHHTTS-SSTT--
-TT-HHHHHHTTS--SSS--
-TT-HHHHHHTTSS-SSS--
-TT-HHHHHHHTTSSSSS--
-TT-HHHHHHHHSSSSSS--
-TT-HHHHHHHTT-TTSS--
-GGGHHHHHHHTT-SSSS--
-TT-HHHHHHHHH-SSTT--
-GGGHHHHHHHHH--SSS--
-TT-HHHHHHHHH--SSS--
-TTSHHHHHHHHH--SSS--
-TTSHHHHHHHHHTTSSS--
-GGGHHHHHHHHH--SSS--
--TTHHHHHHHHH--SSS--
-GGGHHHHHHHHH--SSS--
-GGGHHHHHHHHHTTTSS--
-GGGHHHHHHHHHTTSSS--
--TTHHHHHHHHHHTTSS--
--S-HHHHHHHHHHTTSS--
----HHHHHHHHHTTSSS--
---THHHHHHHHHTTSSS--
----HHHHHHHHHTTSSS--
----HHHHHHHHHTTSSS--
----HHHHHHHHHHHSSS--
----HHHHHHHHTTSSSS--
----HHHHHHHHHHS-SS--
----HHHHHHHHHTTSSS--
----HHHHHHHHHTSSSS--
----HHHHHHHHHHTSSS--
--TTHHHHHHHHHHSSSS--
--S-HHHHHHHHHTT-TT--
--S-HHHHHHHHHTTSSS--
--STHHHHHHHHHTTSSS--
--S-HHHHHHHGGGGSSS--
--S-TTHHHHHHTT-SSS--
--STHHHHHHHHHH--SS--
---THHHHHHHHTS--SS--
--S-HHHHHHHHHHTTSS--
--S-HHHHHHHHHHTTSS--
--S-HHHHHHHHHHTTSS--
--S-HHHHHHHHHHTTSS--
--STHHHHHHHHHHTTSS--
-TT-HHHHHHHHHHHTSS--
-TT-HHHHHHHHHHHTSS--
-TT-HHHHHHHHHHTT-S--
--SHHHHHHHHHHHHTSS--
-TTHHHHHHHHHHHHTSS--
---HHHHHHHHHHHHTTT--
---HHHHHHHHHHHHTTT--
--SHHHHHHHHHHHHTTT--
--SHHHHHHHHHHHHTTT--
--SHHHHHHHHHHHH-TTT-
---HHHHHHHHHHHHTTT--
--SHHHHHHHHHHHHTTT--
--SHHHHHHHHHHHHHTTT-
--SHHHHHHHHHHHHTTTT-
-TTHHHHHHHHHHHHTTT--
-TTHHHHHHHHHHHHSTT--
-TTHHHHHHHHHHHHHTTT-
-TTHHHHHHHHHHGGGTTT-
-TTHHHHHHHHHHHTTTTT-
-TTHHHHHHHHHHHTTTTT-
-TTHHHHHHHHHHHHHTTT-
-TTHHHHHHHHHHTTTTTT-
-TTHHHHHHHHHTTTTTT--
-TTHHHHHHHHHHHHHTTT-
-TTHHHHHHHHHHHHHTTT-
-TTHHHHHHHHHHTTSTTT-
-TTHHHHHHHHHHTTTTTT-
-TTHHHHHHHHHHHTTTTT-
-TTHHHHHHHHHHHTTTTT-
----HHHHHHHHHHHHTTT-
--S-HHHHHHHHHHHHTTT-
----HHHHHHHHHHHHTTT-
----HHHHHHHHHHHTTTT-
---THHHHHHHHHHHSTTT-
----HHHHHHHHHHHHTTT-
----TTHHHHHHHHHHTTT-
---THHHHHHHHHHHHTTT-
----HHHHHHHHHHTTTTT-
----THHHHHHHHHTTTTT-
--TTTHHHHHHHHHHHTTT-
----THHHHHHHHHHSTTT-
----THHHHHHHHHHHTTT-
----THHHHHHHHHHHTTT-
----HHHHHHHHHTTSTTT-
----HHHHHHHHHHTTTTT-
----HHHHHHHHHHHTTTT-
----HHHHHHHHHHHTTTT-
----HHHHHHHHHHHSTTT-
----HHHHHHHHHHHTTTT-
----HHHHHHHHHHHSTT--
----HHHHHHHHHHHTTTT-
---SHHHHHHHHHHHTTTT-
---HHHHHHHHHHHHTTTT-
----HHHHHHHHHHHTTTT-
---HHHHHHHHHHHTTTTT-
----HHHHHHHHHHTTTTT-
----HHHHHHHHHHHHTTT-
----HHHHHHHHHTTTTTT-
----HHHHHHHHHHHHTTT-
----HHHHHHHHHHTTTTT-
--SSTHHHHHHHHHHHTTT-
--SSHHHHHHHHHHHHTTT-
--S-HHHHHHHHHHHHTTT-
-TTSHHHHHHHHHHTTTTT-
--SSTTHHHHHHHHHHTTT-
--SSHHHHHHHHHHTTTTT-
--SSHHHHHHHHHHHHTTT-
--SSHHHHHHHHHHHHTTT-
--SSHHHHHHHHHHHHTTT-
--SSTTHHHHHHHHHHTTT-
----TTHHHHHHHHHHTTT-
--S-TTHHHHHHHHTTTTT-
--S-TTHHHHHHHHHHTTT-
--S-TTHHHHHHHHHHTTT-
--S-TTHHHHHHHHTTTTT-
--SSTTHHHHHHHHHHTTT-
----TTHHHHHHHHHHTT--
--S-TTHHHHHHHHTTTTT-
--SSTTHHHHHHHHHHTTT-
--SSTTHHHHHHHHTTTTT-
--S-TTHHHHHHHHTTTTT-
--S-TTHHHHHHHHHHTTT-
--SSTTHHHHHHHHHHTTT-
--S-TTHHHHHHHHHHTTT-
--SSTTHHHHHHHHTTTTT-
--S-TTHHHHHHHHHHTTT-
--S-TTHHHHHHHHTTTTT-
--SSTTHHHHHHHHHHTTT-
----TTHHHHHHHHHHTTT-
---SSSHHHHHHHHTTTTT-
---GGGHHHHHHHHHHTTT-
---STTHHHHHHHHHHTTT-
----TTHHHHHHHHHHTTT-
---STTHHHHHHHHTTTTT-
--SSTTHHHHHHHHHHTTT-
----TTHHHHHHHHHHTTT-
---STTHHHHHHHHHSTTT-
--S-TTHHHHHHHHTTTTT-
--SSTTHHHHHHHTTTTTT-
--S-TTHHHHHHHHHHTTT-
---STTHHHHHHHHHHTTT-
----TTHHHHHHHHHHTTT-
----TTHHHHHHHHHHTTT-
--S-TTHHHHHHHHTTTTT-
--S-TTHHHHHHHHTTTTT-
----TTHHHHHHHHHHTTT-
--S-TTHHHHHHHHHHTTT-
--S-TTHHHHHHHHHHTTT-
--S-TTHHHHHHHHHHTTT-
----TTHHHHHHHHHHTTT-
--S-TTHHHHHHHHHTTTT-
--S-TTHHHHHHHHHHTTT-
--S-TTHHHHHHHHHHTTT-
--S-TTHHHHHHHHHHTTT-
----SSHHHHHHHHTTTTT-
--S-TTHHHHHHHHHHTTT-
--SSTTHHHHHHHHHHTTT-
--S-TTHHHHTTHHHHTTT-
--S-TTHHHHHHGGGTTTT-
--SSTTHHHHHHHHHHTTT-
--SSTTHHHHHHHHHHTTT-
--TTTTTHHHHHHHHHTTT-
--S-TTHHHHHHHHTTTT--
--S-TTHHHHHHGGGTTTT-
--S-TTHHHHHHHHTTTT--
--S-TTHHHHHHHHHHTT--
--SSTTHHHHHHHHTTTTT-
--TTTTHHHHHHHHHHTTT-
--S-TTHHHHHHHHTTTTT-
--SSSSHHHHHHHHHHTTT-
--S-TTHHHHHHHHHTTT--
--S-TTHHHHHHHTTTTTT-
--SSTTHHHHHHHHTTTT--
--SSSSHHHHHHHHHHTTT-
--SSTTTTHHHHHHTTTTT-
--SSTTTTHHHHHHTTTTT-
--SSTTTTHHHHHHHHTTT-
--SSSSTTHHHHHHHSTTT-
--SSTTTTHHHHHHTTTTT-
--SSTTTTHHHHHHHSTTT-
--SSSSTTHHHHHHHHTTT-
--SSTTTTHHHHHHHTTTT-
--SSSSTTHHHHHHHTTTT-
--SSTTTTHHHHHHHHTTT-
--SSTTTTHHHHHHHSTTT-
--SSSSTTHHHHHHHHTT--
--SSTTTTHHHHHHHSTTT-
--SSTTTTHHHHTTTSTTT-
--SSTTTTHHHHHHHTTTT-
--SSTTTTHHHHTTTSTT--
--SSTTTTHHHHHHHTTTT-
--SSTTTTHHHHHHHTTTT-
--SSTTTTHHHHHHHSTT--
--SSTTTTHHHHHHTTTTT-
--SSTTTTHHHHHHHTTT--
--SS--TTHHHHHHTTTTT-
--SSTTTTHHHHHHHTTTT-
--S-TTTTHHHHHHHSTTT-
--SSTTTTHHHHHHHSTT--
--SSTTTTHHHHHHHSTT--
--SSTTTTHHHHHHHTTT--
--SSTTTTHHHHHHHSTT--
--SSTTTTHHHHHHHHTTT-
--SSTTHHHHHHHTTSSS--
--SSTTHHHHHHTTTSSS--
--S-TTHHHHHHHTT--S--
--SSTTHHHHHHHTTS-S--
--SSTTHHHHHHHHH-SS--
--SSTTHHHHHHHHH-SS--
--SSTTHHHHHHHHHS-S--
--SSTTTTHHHHHHHS-S--
--SSTTHHHHHHTTT-TT--
--SSSSHHHHHGGGT--S--
--SSTTHHHHHHTTTS-S--
--SSTTHHHHHHHTT--S--
--SSTTHHHHHHTTT--S--
--SS--HHHHHHHTTSTT--
--SSTTHHHHHHHTT-TT--
--SSTTHHHHHHTTT-TT--
--SSTTHHHHHHHTT-TT--
--SSSSHHHHHHHTT-SS--
--SSTTTTHHHHHHHSSS--
--SSTTHHHHHHTTTS-S--
--SSTTHHHHHHTTTSTT--
--SSTTHHHHHHHHHSTT--
--SSTTHHHHHHTTTSTT--
--SSTHHHHHHHHHHSTT--
--TTHHHHHHHHHHHSSS--
--TTHHHHHHHHHTT--S--
--TTTHHHHHHHTTTSTT--
--TTTHHHHHHHHTTSTT--
--TTHHHHHHHHHTTSTT--
--TTHHHHHHHHHHHSTT--
--TTHHHHHHHHHHHSSS--
--TTHHHHHHHHHHH-SS--
--SSHHHHHHHHHTTSSS--
--SSHHHHHHHHHTT-SS--
--SSHHHHHHHHHTT-SS--
--SSHHHHHHHHHHHS-S--
--SSHHHHHHHHHHH-SS--
--S-HHHHHHHHHHHSSS--
--S-HHHHHHHHHHHSSS--
--SSHHHHHHHHTTSSSS--
--SSHHHHHHHHHHHSTT--
--TTHHHHHHHHHHHSTT--
--TTHHHHHHTTTTTSTT--
--TTHHHHHHHHHTTSTT--
--SSHHHHHHHHHTTSTT--
--TTHHHHHHHHHTTSTT--
--SSHHHHHHHHHHHTTT--
--S-HHHHHHHHHHHTTT--
--S-HHHHHHHHHHHSTT--
--SSHHHHHHHHHTTSTT--
--SSHHHHHHHHHHHSS---
--TTHHHHHHHHHTTS-S--
--TTHHHHHHHHHHH--S--
--TTHHHHHHHHHTT-SS--
--SSHHHHHHHHHTT-SS--
--SSHHHHHHHHTTTS-S--
--SSHHHHHHHHHTT-SS--
--TTHHHHHHHHHTTS-S--
--TTHHHHHHHHHHH-SS--
--TTHHHHHHHHHHHS-S--
--SSHHHHHHHHHHH--S--
--SSHHHHHHHHHTT--S--
--S-THHHHHHHHTT-----
--SSTHHHHHHHHHH-----
--S--HHHHHHHHTT-----
--SS-HHHHHHHHHH-----
--SS-HHHHHHHHHHS----
--SS-HHHHHHHHTTS----
--SSSHHHHHHHHHHS----
--SS-HHHHHHHHHHS----
--SSSHHHHHHHHHHS----
--SSSHHHHHHHHTTS----
--SS-HHHHHHHHTT-----
--SSSHHHHHHHHHT--S--
--SSSHHHHHHHHHS--S--
--SS-HHHHHHHHHH--S--
--SSSHHHHHHTTTS--S--
--SSSHHHHHHHTTS--S--
--SSSHHHHHHHTTS-----
--SS-HHHHHHHHHTS----
--SSSHHHHHHHHHHS----
--SSSHHHHHHHHHHTTS--
--SS-HHHHHHHHHHSSS--
--SS-HHHHHHHHTTTTT--
--S--HHHHHHHHTTSSS--
--S--HHHHHHHHHHSTT--
--S--HHHHHHHHTTS-S--
--S--HHHHHHHHHH--S--
--S--HHHHHHHHTT--S--
--S--HHHHHHHHHTS-S--
--S--HHHHHHHHHHS-S--
--S--HHHHHHHHTTSTT--
--S--HHHHHHHHTTSTT--
--S--HHHHHHHHHHS-S--
--S--HHHHHHHHHHS-S--
--S--HHHHHHHHHTSTT--
--S--HHHHHHHHTTSTT--
--S--HHHHHHHHTTS-S--
--S--HHHHHHHHHHS-S--
--S---HHHHHHHHTS-S--
--S---HHHHHHHHHSTT--
--S---HHHHHHHHHSTT--
--S---HHHHHHHHHSTT--
--S---HHHHHHHHHSTT--
--S---HHHHHHHTT-TT--
--S---HHHHHHHTTSSS--
--S---HHHHHHHHTSTT--
--S---HHHHHHHTTSTT--
--S---HHHHHHHHHSTT--
--S---HHHHHHHHHTTT--
--S---HHHHHHHHTSTT--
--SS--HHHHHHHHHSTT--
--SS--HHHHHHHHHSTT--
-TT---HHHHHHHHHSTT--
--S---HHHHHHHHHSTT--
--S---HHHHHHHHHS-S--
--S---HHHHHHHTTSTT--
--S---HHHHHHHHHS-S--
--S---HHHHHHHHHTTT--
--S--SHHHHHHHHHSTT--
--SS--HHHHHHHTTSTT--
--S---HHHHHHHHHS-S--
--SS--HHHHHHHTTSTT--
--SS-SHHHHHHHHTTTT--
--SS--HHHHHHHHHTTTT-
--SS--HHHHHHHHTSTT--
--SS--HHHHHHHHTSTTT-
--SS--HHHHHHHHHSTT--
--S---TTHHHHHHTSTT--
--SS--HHHHHHHHHSTT--
--SS-SHHHHHHHHTTTT--
--SS-SHHHHHHHHTTTT--
--S--SHHHHHHHHHTTT--
--S--SHHHHHHHHSSTT--
--S--THHHHHHHHTSTT--
--S--THHHHHHHHTTTT--
--S--HHHHHHHHHTTTTT-
--S--SHHHHHHHHTSTTT-
--S--THHHHHHHHHTTT--
--SSSTHHHHHHHHHTTTT-
--SSSTHHHHHHHHTSTT--
--SSSHHHHHHHHHTTTTT-
--SSSHHHHHHHHHT-TTT-
--SSSHHHHHHHHHHTTTT-
--SSSHHHHHHHHHHTTT--
--SSSHHHHHHHHHHHTT--
--SSSHHHHHHHHHHTTTT-
--SSSTHHHHHHHHHTTTT-
--SSSSHHHHHHHHHSTT--
--SSSHHHHHHHHHHTTTT-
--SSSHHHHHHHHHHTTT--
--SS-THHHHHHHHHHTTT-
--SSSHHHHHHHHHHHTT--
--S--HHHHHHHHHTTTT--
--SS-HHHHHHHHHTTTT--
--S--HHHHHHHHHHTTTT-
--S--HHHHHHHHHHHTT--
--S--HHHHHHHHHTSTT--
--S--HHHHHHHHTTSTTT-
--S--HHHHHHHHHTTTTT-
--S--HHHHHHHHHTTTT--
--S-SHHHHHHHHHHHTT--
--SSSHHHHHHHHHHTSS--
--SSSHHHHHHHHHTTTT--
--S-SHHHHHHHHHTTTT--
--S-SHHHHHHHHHHT-S--
--S-SHHHHHHHHHTTTT--
--S-SHHHHHHHHHHHTTT-
--SSSTHHHHHHHHTTTTT-
--SSSTHHHHHHHHTTTT--
--SSSHHHHHHHHHHHTTT-
--SSSHHHHHHHHHHHTTT-
--S-SHHHHHHHTTTTTT--
--SSSHHHHHHHHHTTTTT-
--S-SHHHHHHHHTTTTTT-
--S-SHHHHHHHHHTSTTT-
--S-SHHHHHHHHHHTTT--
--S-SHHHHHHHHHTSTT--
--S--HHHHHHHHHTTTT--
--S-SHHHHHHHHHTSTTT-
--SSSHHHHHHHHHH-TTT-
--S-SHHHHHHHHHT-TTT-
--S-SHHHHHHHHHH-TT--
--S-SHHHHHHHHTTSTTT-
--S-SHHHHHHHHHH-TTT-
--S-SHHHHHHHHHHSTTT-
--S-SHHHHHHHHHH-TT--
--SSSHHHHHHHHTT-TTT-
--S-SHHHHHHHHHHSTT--
-TTSSHHHHHHHHTTSTT--
-TTSSHHHHHHHHHT-TT--
-GGGSHHHHHHHHHHSTT--
-GGGSHHHHHHHHHHS-S--
-GGGSHHHHHHHHHH--S--
-GGGSHHHHHHHHHS--S--
-GGGSHHHHHHHHHT--S--
-TTSSHHHHHHHHHT--S--
-TTSSHHHHHHHHHH--S--
-GGGSHHHHHHHHHT--S--
-TTSSHHHHHHHHHT--S--
-GGGSHHHHHHHHHS-SS--
-TTTSHHHHHHHHHT-SS--
-TTTSHHHHHHHHHT-SS--
-TTSSHHHHHHHHSS-SS--
-TTSSHHHHHHHHTTSSS--
-TTSSHHHHHHHHHTSTTT-
-TTSSHHHHHHHHHTSTT--
-TTSSHHHHHHHHHT-TTT-
-TTSSHHHHHHHHTTSTTT-
-TTSSHHHHHHHHHSSTT--
-TTSSHHHHHHHHHHSTTT-
-TTSSHHHHHHHHTTSTTT-
-TTSSHHHHHHHHTTSTTT-
-GGGSHHHHHHHGGGSTTT-
-TTTSHHHHHHHHHHSTTT-
-GGGSHHHHHHHHTTSTTT-
-GGGSHHHHHHHHTTSTTT-
-GGGSHHHHHHHHTTSTTT-
-GGGSHHHHHHHHTTSTTT-
-GGGSHHHHHHHHTTSTTT-
-GGGSHHHHHHHHTTSTT--
-GGGSHHHHHHHHTTSTTT-
-GGGSTTHHHHHHHTSTTT-
-GGGSHHHHHHHHHTSTTT-
-GGGSHHHHHHHHTTSTTT-
-GGGSHHHHHHHHHTSTT--
-GGGSHHHHHHHHHTSTTT-
-GGGSHHHHHHHHHTSTTT-
--TTSHHHHHHHHHHSTTT-
--TTSHHHHHHHHTTSTTT-
--TTSHHHHHHHHHTSTT--
--TTSHHHHHHHHHTSTT--
--TT-HHHHHHHHHTSTT--
--TTSHHHHHHHHTTSSS--
--TTSHHHHHHHHHTSTT--
--TTSHHHHHHHHHHSTT--
--TTSHHHHHHHHTTSTT--
--TTSHHHHHHHHTTSSS--
--TTSHHHHHHHHTTSTT--
--TTSHHHHHHHHTTSTT--
--TTSHHHHHHHHHSSTT--
--TTSHHHHHHHHHTSSS--
--TTSHHHHHHHHTT-SS--
--TTSHHHHHHHHHHSTT--
--TTSHHHHHHHHHHSSS--
--TTSHHHHHHHHTTSSS--
--TTSHHHHHHHHTTSTT--
--TTSHHHHHHHHHSSTT--
--TTSHHHHHHHHHHSSS--
--TTSHHHHHHHHTTSSS--
--TTSHHHHHHHHHT-SS--
--TTSHHHHHHHHHHSTT--
--TTSHHHHHHHHTTSTT--
--TTSHHHHHHHHHHSSS--
--TTSHHHHHHHHHSSSS--
--TTSHHHHHHHHTTSSS--
--TTSHHHHHHHTTT-TT--
--TTSHHHHHHHHTTSTT--
--TTSHHHHHHHHTTSTT--
--TTSHHHHHHHHHHSTT--
--TTSHHHHHHHHTTSTT--
--TTSHHHHHHHHTTSTT--
--TTSHHHHHHHHTTSSS--
--TTSHHHHHHHHTTSTT--
--TTSHHHHHHHHHHSSS--
--TTSHHHHHHHHHHSTT--
--TTSHHHHHHHHHTSSS--
--TTSHHHHHHHHHTSSS--
--TTSHHHHHHHHTTSSS--
--TTSHHHHHHHHHTSSS--
--TTSHHHHHHHHTTSSS--
--TTSHHHHHHHHTTSTT--
--TTSHHHHHHHHTTSTT--
--TTSHHHHHHHHTTSSS--
--TTSHHHHHHHHHTSTT--
--TTSHHHHHHHHHSSTT--
--TTSHHHHHHHHTTSSS--
--TTSHHHHHHHHTTSTT--
--TTSHHHHHHHHHTSTT--
--TTSHHHHHHHHTTSTT--
--TTSHHHHHHHHTTSSS--
--TTSHHHHHHHHHTSTT--
---SSHHHHHHHHTTSTT--
--SSSHHHHHHHHHHSTT--
---SSHHHHHHHHTTSTT--
---SSHHHHHHHHHHSTT--
---SSHHHHHHHTTSSTT--
---SSHHHHHHHHTTSTT--
---SSHHHHHHHHTTSTT--
--SSSHHHHHHHHTTSTT--
---SSHHHHHHHHTTSTT--
--SSSHHHHHHHHTTSTT--
--SSSHHHHHHHHTTSTT--
---SSHHHHHHHHHHSTT--
---SSHHHHHHHHHTSTT--
---SSHHHHHHHTTTSSS--
---SSHHHHHHHHHHSTT--
---SSHHHHHHHHTSSTT--
--S-SHHHHHHHTTTSTT--
---SSHHHHHHHHTTSTT--
--SSSHHHHHHHHTSSTT--
--SSSHHHHHHHHHTSTT--
--TTSHHHHHHHHTTSTT--
--TTSHHHHHHHHTTSSS--
--TTSHHHHHHHTTTSTT--
--TTSHHHHHHHTTSSSS--
--TTSHHHHHHHGGGSSS--
--TTSHHHHHHHHTTSTT--
--TTSHHHHHHHHTTSTT--
--TTSHHHHHHHHTTSTT--
--TTSHHHHHHHHHSSTT--
--TTSHHHHHHHHHSSTT--
--TTSHHHHHHHHTTSTT--
--TTSHHHHHHHHHHSTT--
--TTSHHHHHHHHTSSTT--
---SSHHHHHHHHTTSSS--
--TTSHHHHHHHHTTSSS--
--TTSHHHHHHHHTTSTT--
--TTSHHHHHHHHHSSSS--
-GGGSHHHHHHHHTTSSS--
--TTSHHHHHHHTTSSTT--
-GGGSHHHHHHHHTTBTTB-
-GGGSHHHHHHHHTT-TT--
-GGGSHHHHHHHHTTSSS--
-GGGSHHHHHHHHHT-SS--
--TTSHHHHHHHHTS-SS--
-GGGSHHHHHHHHHT-SS--
-GGGSHHHHHHHHTT--S--
--TTSHHHHHHHHHH--S--
--TTSHHHHHHHHHHS-S--
-TT-SHHHHHHHHTT-SS--
-GGGSHHHHHHHHHH--S--
-GGGSHHHHHHHHHH--S--
-GGGSHHHHHHHHHH--S--
-GGGSHHHHHHHHHHSSS--
-GGGSHHHHHHHHHHSSS--
-GGGSHHHHHHHHHT-SS--
-GGGSHHHHHHHHTT-TT--
-GGGSHHHHHHHHTT-SS--
-GGGSHHHHHHHHTTSTT--
-GGGSHHHHHHHHTTSSS--
-GGGSHHHHHHHHHHSSS--
-GGGSHHHHHHHHHSSTT--
-GGGSHHHHHHHHHHSSS--
-GGGSHHHHHHHHHTSTT--
-GGGSHHHHHHHHHHSTT--
-GGGSHHHHHHHHTTSSS--
-GGGSHHHHHHHHTT-SS--
-GGGSHHHHHHHHHHSSS--
-GGGSTTHHHHHHHHSSS--
-GGGSHHHHHHHHHHSTT--
-GGGSHHHHHHHHHHSSS--
-GGGSHHHHHHHHTT-SS--
-GGGSHHHHHHHHHHSSS--
-GGGSHHHHHHHHHHSSS--
-GGGSHHHHHHHHHHSTT--
-GGGSHHHHHHHTTTSTT--
-GGGSHHHHHHHHHHSSS--
--TTSHHHHHHHHHHSTT--
-GGGSHHHHHHHHTTSTT--
-GGGSHHHHHHHHTTSTT--
--TT-HHHHHHHHTTSTT--
--TTSHHHHHHHHTSSTT--
--TTSHHHHHHHHHSSTT--
--TTSHHHHHHHHTSSTT--
--SSSHHHHHHHHHSSTT--
--TTSHHHHHHHHHHSTT--
--TTSHHHHHHHTTTSTT--
--TTSHHHHHHHHHHSTT--
---SSHHHHHHHHHHSTT--
---SSHHHHHHHHHHSTT--
---SSHHHHHHHHHHSTT--
---SSHHHHHHHHTTSTT--
---SSHHHHHHHHHHSSS--
---SSHHHHHHHHHSSSS--
---SSHHHHHHHHHHSSS--
---SSHHHHHHHHTTSTT--
----SHHHHHHHHTTSTT--
---SSHHHHHHHHSSSTT--
---SSHHHHHHHHHHSTT--
--TTSHHHHHHHHTSSTT--
--TTSHHHHHHHHTTSTT--
--TTSHHHHHHHHTTSTT--
--TTSHHHHHHHHHHSTT--
--TTSHHHHHHHHTTSTT--
-GGGSHHHHHHHHTTSTT--
--TTSHHHHHHHHHHSTT--
--TTSHHHHHHHHTTSTT--
--TTSHHHHHHHHTTSSS--
--TTSHHHHHHHHHHSTT--
--TTSHHHHHHHHHHSSS--
--TTSHHHHHHHTTTSTT--
--TTSHHHHHHHHHHSTT--
--TTSHHHHHHHHTSSTT--
--TTSHHHHHHHHHHSTT--
--TTSHHHHHHHHTSSTT--
--TTSHHHHHHHHHTSTT--
--TTSHHHHHHHHHTSTT--
--TTSHHHHHHHTTSSTT--
--SSSHHHHHHHHTTSTT--
--TT-HHHHHHHHTTSTT--
--TTSHHHHHHHGGGSTT--
--TTSHHHHHHHHTTSTT--
--TTSHHHHHHHHTTSTT--
--TTSHHHHHHHHTTSTT--
--TTSHHHHHHHTTTSTT--
--TTSHHHHHHHHHTSTT--
--TTSHHHHHHHHHHSTT--
--TTSHHHHHHHHHTSTT--
--TTSHHHHHHHHHTSTT--
--TT-HHHHHHHHTTSTT--
--TT-HHHHHHHHHTSTT--
--TTSHHHHHHHHHTSTT--
--TTSHHHHHHHHTTSTT--
--TTSHHHHHHHHTTSTT--
--TTSHHHHHHHHTTSSS--
--TTSHHHHHHHHHHSSS--
--TTSHHHHHHHHTSSTT--
--TTSHHHHHHHHTTSTT--
--TTSHHHHHHHHTTSTT--
--TTSHHHHHHHHTTSTT--
--TTSHHHHHHHHTT-TT--
--TTSHHHHHHHHTSSTT--
--TTSHHHHHHHHTT-TT--
--TTSHHHHHHHHTTSTT--
--TTSHHHHHHHHTTSTT--
--TTSHHHHHHHHTT-TT--
--SSSHHHHHHHTTSSTT--
--TTSHHHHHHHHTTSTT--
--TTSHHHHHHHHTTSTT--
--TTSHHHHHHHHTTSTT--
--TTSHHHHHHHHTSSTT--
--TTSHHHHHHHHHTSSS--
--TTSHHHHHHHTTSSTT--
--TTSHHHHHHHTTSSTT--
--TTSHHHHHHHHTTSTT--
--TTSHHHHHHHHTTSTT--
--TTSHHHHHHHTTSSTT--
--TTSHHHHHHHHTTSTT--
--TTSHHHHHHHHTTSTT--
--TTSHHHHHHHHTTSTT--
--TTSHHHHHHHHHT-TT--
--TTSHHHHHHHHTT-TT--
--TTSHHHHHHHHHT-TT--
--TTSHHHHHHHHTT-TT--
--TTSHHHHHHHHTT-TT--
--TTSHHHHHHHHHTSTT--
--TTSHHHHHHHHTTSTT--
--TTSHHHHHHHHTTBTTB-
--TTSHHHHHHHHTTSTT--
--TTSHHHHHHHHTTSTT--
--TTSHHHHHHHHTTSTT--
--TTSHHHHHHHHHTSTT--
--TTSHHHHHHHHTTSTT--
--TTSHHHHHHHHTTSTT--
--SSSHHHHHHHHTTSTT--
--TTSHHHHHHHHHTSTT--
--TTSHHHHHHHHHTSTT--
--TTSHHHHHHHHHSSTT--
--TTSHHHHHHHHTTSTT--
--TTSHHHHHHHHTTSTT--
--TTSHHHHHHHHHTSTT--
--TTSHHHHHHHHTTSTT--
--TTSHHHHHHHHTTSTT--
--TTSHHHHHHHHHTSTT--
--TTSHHHHHHHHHTSTT--
--SSSHHHHHHHHHTSTT--
--TTSHHHHHHHHTTSTT--
--TTSHHHHHHHHHTSTT--
--TTSHHHHHHHHTTSTT--
--TTSHHHHHHHHTTSTT--
--TTSHHHHHHHHTTSTT--
--TTSHHHHHHHTTSSTT--
--TTSHHHHHHHHTT-SS--
--SSSHHHHHHHHTT-TT--
--TTSHHHHHHHHHHSTT--
--TTSHHHHHHHHTTSTT--
--TTSHHHHHHHHTTSTT--
--TTSHHHHHHHHHHSTT--
--TTSHHHHHHHHHHSTT--
--TTSHHHHHHHHTTSTT--
--TTSHHHHHHHHHHSSS--
--TTSHHHHHHHHTSSTT--
--TTSHHHHHHHHTTSTT--
--TTSHHHHHHHHTTSSS--
--SSSHHHHHHHHTTSTT--
--TTSHHHHHHHHTTSTT--
--TTSHHHHHHHHTTSTT--
--TTSHHHHHHHHTSSTT--
--TTSHHHHHHHHTTSTT--
--TTSHHHHHHHHTT-TT--
--TT-HHHHHHHHTTSTT--
--TTSHHHHHHHHTTSTT--
--TTSHHHHHHHTTSSTT--
--SSSHHHHHHHHTTSSS--
--TTSHHHHHHHHTTSTT--
--TTSHHHHHHHHTTSSS--
--TTSHHHHHHHHTTSTT--
--TTSHHHHHHHHTTSTT--
--TTSHHHHHHHHTT-TT--
--TTSHHHHHHHHTT-TT--
--TTSHHHHHHHHTTSTT--
--TTSHHHHHHHHTTSTT--
--TTSHHHHHHHHTT-TT--
--TTSHHHHHHHHTSSTT--
--TTSHHHHHHHHTSSTT--
-TTTSHHHHHHHHTTSTT--
-GGGSHHHHHHHHTTBTTB-
-TTSSHHHHHHHHTTSTT--
-GGGSHHHHHHHHTTSTT--
-GGGSHHHHHHHHTTSTT--
-GGGSHHHHHHHHTTSTT--
-TTSSHHHHHHHHTTSTT--
-TTSSHHHHHHHHTTSTT--
-TTSSHHHHHHHGGGSTT--
-GGGSHHHHHHHHTTSTT--
--SSSHHHHHHHTTSSTT--
--TTSHHHHHHHHTTSTT--
--TTSHHHHHHHHTTSTT--
--TTSHHHHHHHHTTSTT--
--TTSHHHHHHHTTSSTT--
--SSSHHHHHHHHTTSTT--
--TTSHHHHHHHGGGSTT--
--TTSHHHHHHHTTSSTT--
-GGGSHHHHHHHHHTSTT--
-GGGSHHHHHHHHTTSTT--
-GGGSHHHHHHHHHTSTT--
-GGGSHHHHHHHHTSSTT--
-GGGSHHHHHHHHTTSTT--
-TTSSHHHHHHHTTSSTT--
-GGGSHHHHHHHHTTSTT--
-GGGSHHHHHHGGGTSTT--
-GGGSHHHHHHHHTT-TT--
--TTSHHHHHHHHTTSTT--
-GGGSHHHHHHHHHSSSS--
--TTSHHHHHHHHHHSTT--
--SSSHHHHHHHTTSSTT--
-TTSSHHHHHHHTTSSSS--
-GGGSHHHHHHHHTTSTT--
-GGGSHHHHHHHTTTSTT--
-GGGSHHHHHHHHTTSTT--
-TTTSHHHHHHHHTSSSS--
-TTTSHHHHHHHHTTSTT--
-TTTSHHHHHHHHTTSTT--
-TTTSHHHHHHHHTTSTT--
-TTTSHHHHHHHHTTSTT--
-TTTSHHHHHHHGGGSTT--
-TTTSHHHHHHHHTTSTT--
-GGGSHHHHHHHHTTSTT--
-GGGSHHHHHHHTTSSTT--
-GGGSHHHHHHHHTSSTT--
-GGGSHHHHHHHHTTSTT--
-GGGSHHHHHHHHTTSTT--
-GGGSTTHHHHHHTTSTT--
-GGGSHHHHHHHHTTSTT--
-TTSSHHHHHHHHTTSTT--
--TTSHHHHHHHHTTSSS--
--TTSHHHHHHHHTTSTT--
--TTSHHHHHHHGGGBTTB-
--TTSHHHHHHHHTTSTT--
--TTSHHHHHHHHTTSTT--
-GGGSHHHHHHHHTTSTT--
-GGGSHHHHHHHHTTSTT--
-GGGSHHHHHHHHTTSTT--
-GGGSHHHHHHHHTTSTT--
-GGGSHHHHHHHHTTSTT--
-GGGSHHHHHHHHTTSTT--
--TTSHHHHHHHHTTSTT--
-GGGSHHHHHHHHTTSTT--
-GGGSHHHHHHHHTTSTT--
-GGGSHHHHHHHHHHSSS--
-GGGSHHHHHHHHTTSTT--
-TTTSHHHHHHHHTTSTT--
-TTTSHHHHHHHHHHSTT--
-GGG-HHHHHHHHHHSTT--
-GGGSHHHHHHHTTTSTT--
-TTTSHHHHHHHTTTSTT--
-GGGSHHHHHHHHHHSTT--
-GGGSHHHHHHHHHHSTT--
-GGGSHHHHHHHHTTSTT--
-GGGSHHHHHHHHHHSTT--
-GGGSHHHHHHHHHTSSS--
-GGGSHHHHHHHHTTSSS--
-GGGSHHHHHHHHHH-TT--
-TTTSHHHHHHHHHHSTT--
-GGG-HHHHHHHHTTSTT--
-GGGSHHHHHHHTTTSTT--
-GGGSHHHHHHHHTTSSS--
-GGG-HHHHHHHHHHSTT--
-TTTSHHHHHHHTTT-TT--
-GGG-HHHHHHHTTTSTT--
-GGGSHHHHHHHHHHSTT--
-GGGSHHHHHHHTTTSTT--
-GGGSHHHHHHHHHHSSS--
-GGGSHHHHHHHHHH-SS--
-GGGSHHHHHHHHTT-SS--
-GGG-HHHHHHHHHH-S---
-GGGSHHHHHHHHHHSS---
-GGGSHHHHHHHHHH-SS--
-GGGSHHHHHHHHHHSS---
-GGG-HHHHHHHHHH-S---
-GGGSHHHHHHHTTS-S---
-GGGSHHHHHHHHHHSS---
-GGGSHHHHHHHHHHSSS--
-GGGSHHHHHHHHHHSSS--
-GGG-HHHHHHHHTTSS---
-GGGSHHHHHHHHHH-SS--
-GGGSHHHHHHHHHS-SS--
-GGGSHHHHHHHHHHSS---
-TTSSHHHHHHHTTTSSS--
-TTTSHHHHHHHHTT-----
-GGGSHHHHHHHHHHSSS--
-GGGSHHHHHHHHHHSSS--
-GGGSHHHHHHHHHHSSS--
-TTTSHHHHHHHHHHSTT--
-GGGSHHHHHHHHHHSTT--
-TTTSHHHHHHHHHH-TT--
-GGGSHHHHHHHHHHSSS--
-GGGSHHHHHHHHHSSSS--
-GGGSHHHHHHHHHSSSS--
-GGGSHHHHHHHHHHSSS--
-GGGSHHHHHHHHHTSSS--
-GGGSHHHHHHHHHTSSS--
--TTSHHHHHHHHTT-SS--
--TTSHHHHHHHHHH-SS--
--TTSHHHHHHHHTT--S--
--TTSHHHHHHHHTT--S--
--TTSHHHHHHHHTT-SS--
--TTSHHHHHHHTTT-SS--
--TTSHHHHHHHTTSSSS--
--TTSHHHHHHHHHHSSS--
--TTSHHHHHHHHHHSSS--
--TTSHHHHHHHHHHSSS--
--TTSHHHHHHHHHTSSS--
--TTSHHHHHHHHHTSSS--
--TTSHHHHHHHHHTSSS--
--TTSHHHHHHHHHSSTT--
--TTSHHHHHHHHHSSSS--
--TTSHHHHHHHHHHSTT--
--TTSHHHHHHHTTTSSS--
--TTSHHHHHHHHHTSSS--
--TTSHHHHHHHHHHSSS--
--TTSHHHHHHHHTTSSS--
--TTSHHHHHHHHHTSSS--
--TTSHHHHHHHHHHSSS--
--TTSHHHHHHHHTTSSS--
--TTSHHHHHHHHTTSTT--
--TTSHHHHHHHHHHSTT--
--TTSHHHHHHHHHHSTT--
--TTSHHHHHHHHHHSSS--
--TT-HHHHHHHHHTSTT--
--TTSHHHHHHHHHHSTT--
-GGGSHHHHHHHHHHSTT--
-TTSSHHHHHHHHTTSSS--
-GGGSHHHHHHHHHHSSS--
-GGGSHHHHHHHHHTSSS--
-GGGSHHHHHHHHHHSTT--
-GGGSHHHHHHHHHHSTT--
-TTSSHHHHHHHHHHSSS--
-GGGSHHHHHHHHHHSSS--
-GGGSHHHHHHHGGGSSS--
--TTSHHHHHHHHTTSSS--
--TTSHHHHHHHHHTSSS--
-GGGSHHHHHHHHTTSTT--
-GGGSHHHHHHHHHTSSS--
-GGGSHHHHHHHTTTSS---
-GGGSHHHHHHHHHHSSS--
-GGGSHHHHHHHHTTSTT--
-GGGSHHHHHHHHHTSSS--
-GGGSHHHHHHHHHHS-S--
-GGGSHHHHHHHHHTSSS--
-GGGSHHHHHHHHHHSSS--
-GGGSHHHHHHHHHHSSS--
-GGGSHHHHHHHTTTSTT--
-GGGSHHHHHHHHHHSSS--
-GGGSHHHHHHHHTTSTT--
-GGGSHHHHHHHHHTSSS--
-GGGSHHHHHHHHHHSSS--
-GGGSHHHHHHHHHTSSS--
-TTSSHHHHHHHHTTSSS--
-GGGSHHHHHHHHTTSTT--
-GGGSHHHHHHHHTTSSS--
-GGGSHHHHHHHHHHSSS--
-GGGSHHHHHHHHTTSSS--
-TTSSHHHHHHHHTTSSS--
-GGGSHHHHHHHHTTSTT--
-GGGSHHHHHHHHTTSTT--
-GGGSHHHHHHHHTTSTT--
-GGGSHHHHHHHHTTSTT--
-GGGSHHHHHHHHTTSTT--
-GGGSHHHHHHHTTTSSS--
--TTSHHHHHHHHTTSTT--
-GGGSHHHHHHHHTTSSS--
-GGGSHHHHHHHHTTSTT--
-TTTSHHHHHHHHHHSSS--
-GGGSHHHHHHHHTTSTT--
-GGGSHHHHHHHHTTSTT--
-TTTSHHHHHHHHTTSTT--
--TTSHHHHHHHHTTSTT--
-TTTSHHHHHHHHTTSTT--
-GGGSHHHHHHHHTTSTT--
-GGGSHHHHHHHHTTSTT--
-GGGSHHHHHHHHTTSTT--
-GGGSHHHHHHHHTTSTT--
-GGGSHHHHHHHHTTSSS--
-GGGSHHHHHHHHHTSTT--
-TTTSHHHHHHHHTTSTT--
-GGGSHHHHHHHHTTSSS--
-GGGSHHHHHHHHTTSTT--
-GGGSHHHHHHHHTTSTT--
-GGGSHHHHHHHHHTSTT--
-GGGSHHHHHHHHTTSTT--
-GGGSHHHHHHHHTTSTT--
-GGGSHHHHHHHHTTSTT--
-GGGSHHHHHHHHTTSTT--
-GGGSHHHHHHHHHTSTT--
-GGGSHHHHHHHHTTSSS--
-TTTSHHHHHHHHHHSTT--
-TTTSHHHHHHHHTSSTT--
-GGGSHHHHHHHHTTBTTB-
-GGGSHHHHHHHHHTSTT--
-TTSSHHHHHHHHTTSTT--
-GGGSHHHHHHHHTTSTT--
-GGGSHHHHHHHHHTSTT--
-GGGSHHHHHHHHHHSTT--
-GGGSHHHHHHHHTTSTT--
-GGG-HHHHHHHHHTSTT--
-GGG-HHHHHHHHTTSTT--
-GGG-HHHHHHHHTTSTT--
-TTT-HHHHHHHHTTSSS--
-GGG-HHHHHHHHTTSTT--
-GGG-HHHHHHHHSSSTT--
-GGG-HHHHHHHHHTSTT--
-GGG-HHHHHHHHTTSTT--
-GGG-HHHHHHHHTTSTT--
-TTT-HHHHHHHHHHSSS--
-TTT-HHHHHHHHTSSTT--
-TTT-HHHHHHHHTTSTT--
-GGG-SHHHHHHHHHSTT--
-TTT-HHHHHHHHTTSTT--
-TTT-HHHHHHHHHHSTT--
-TTT-HHHHHHHHHHSTT--
-GGG-HHHHHHHHHHSSS--
-GGG-HHHHHHHHTTSTT--
-GGG-HHHHHHHHTTSTT--
-TTT-SHHHHHHHTTSTT--
-TTT-HHHHHHHHHHSTT--
-GGG-HHHHHHHHHHSTT--
-TTT-HHHHHHHHHHSTT--
-GGG-HHHHHHHHTTSTT--
-GGG-HHHHHHHHTTSTT--
-GGG-HHHHHHHTTSBTTB-
-TTT-HHHHHHHTTTSTT--
-GGG-HHHHHHHTSSBTTB-
-GGG-HHHHHHHTTTBTTB-
-GGG-HHHHHHHTTSBTTB-
-GGG-HHHHHHHTTTBTTB-
-GGG-HHHHHHHTTSBTTB-
-GGG-HHHHHHHTTTBTTB-
-GGG-HHHHHHHTTTBTTB-
-GGG-HHHHHHHTTSBTTB-
-GGG-HHHHHHHTTSBTTB-
-GGG-HHHHHHHTTTBTTB-
-GGG-HHHHHHHHHSBTTB-
-GGG-HHHHHHHTTTSTT--
-TTS-HHHHHHHTTTSTT--
-GGG-HHHHHHHTTSBTTB-
-GGG-HHHHHHHTTTSTT--
-GGG-HHHHHHHHHHSTT--
-GGG-HHHHHHHHHHSSS--
-GGG-HHHHHHHHHHSTT--
-GGG-HHHHHHHHTTSTT--
-GGG-HHHHHHHHHHSTT--
-TTT-HHHHHHHHHHSTT--
-GGG-HHHHHHGGGSSTT--
-GGG-HHHHHHGGGSSTT--
-TTT-HHHHHHHTTTSTT--
-TTT-HHHHHHTTT-STT--
-GGG-HHHHHHHTT-STT--
-GGG-HHHHHHGGGSSTT--
-TTT-TTHHHHGGGTSTT--
-GGG-HHHHHHTTTSSTT--
-GGG-HHHHHHTTTSSTT--
-GGG-HHHHHHGGGSSTT--
-GGG-HHHHHHHHHHSTT--
-GGG-HHHHGGGGGTSTT--
-GGG-HHHHTTTTTSSTT--
-GGG-HHHHTSHHHHSTT--
-TTT-HHHHHTTTTSSTT--
-GGG-HHHHTTHHHHSTT--
-TTT-HHHHTTGGGSSTT--
-GGG-HHHHTTTTTSSTT--
-GGG-HHHHTTGGGSSTT--
-TTT-HHHHTTGGGTSTT--
-GGG-HHHHTTTTSSSTT--
-TTS-HHHHHHGGGSSTT--
-GGG-HHHHHHGGGSSTT--
-GGG-HHHHHGGGGSSTT--
--TT-HHHHHHGGGTSTT--
-TTTTHHHHHHGGGTSTT--
-GGGTHHHHHSGGGTSTT--
-GGGSHHHHTTGGGSSTT--
-GGGTHHHHTTTTSSSSS--
-HHHHHHHHHTTTTSSTT--
-GGGTHHHHHSGGGSSTT--
-HHHHHHHHHTTTTSSTT--
-GGGTHHHHHSTTTSSTT--
-GGGTHHHHTTTTTSSTT--
-GGG-HHHHTTTTTSSTT--
-GGG-HHHHHTTTTSSTT--
-GGG-HHHHHHTTTSSTT--
-GGG-HHHHHTTTTSSTT--
--TT-HHHHHTTTTSSTT--
--TT-HHHHTTTTSSSTT--
-GGG-HHHHTTGGGTSTT--
-GGG-HHHHTTTTTSSTT--
-GGG-HHHHHSGGGTSTT--
-TTS-TTGGG-GGGSSSS--
-GGG-TTHHHHGGGTSTT--
-GGGTHHHHHTTTTSSTT--
-GGG-HHHHTTTTTSSTT--
-GGG-HHHHHTGGGSSTT--
-GGG-HHHHTTHHHHSTT--
-GGG-HHHHTTTTTSSTT--
-TTS-HHHHTTGGGTSTT--
-TTT-HHHHTTTTTSSTT--
-TTS-TTTGGGTTTSSTT--
-TTT-HHHHTTTTSSSTT--
-TTT-HHHHHTTTTSSTT--
-GGG-HHHHHHTTTSSTT--
-TTS-HHHHTTTTTSSTT--
-TTS-HHHHTTTTTSSTT--
-GGG-HHHHTTTTTSSTT--
-GGG-HHHHHHGGGSSTT--
-GGG-HHHHHHTTSSSTT--
-TTS-TTGGGTGGGSSTT--
-GGG-TTHHHHGGGSSTT--
-GGG-HHHHHHTTTSSTT--
-GGG-HHHHHSTTTSSTT--
-GGG-HHHHTTTTSSSTT--
-GGG-HHHHTTTTSSSTT--
-TTS-TTGGGTTTTSSTT--
-TTS-TTGGGTTTSSSTT--
-GGG-TTGGGTTTTSSTT--
-GGG-TTGGGTTTTSSTT--
-GGG-TTTTTTTTTSSTT--
--TT-HHHHHHTTTSSTT--
-GGG-HHHHHHTTSSSTT--
-GGG-HHHHHGGGTSSTT--
-GGG-HHHHHTTTTSSTT--
-GGG-HHHHTTTTSSSTT--
-GGG-HHHHTTTTS-STT--
-GGG-HHHHTTTT--STT--
-GGG-HHHHHTGGG-STT--
-GGG-HHHHHTGGG-STT--
-GGG-HHHHHTGGGSSTT--
-GGG-HHHHHTTTS-STT--
-GGG-HHHHHGGG--STT--
--TT-HHHHTTGGG-STT--
-GGG-HHHHTTGGG-STT--
-GGG-HHHHHTTTS-STT--
-GGG-HHHHHHTTS-STT--
-GGG-HHHHHHTTS-STT--
-GGGSHHHHTTTTT-STT--
-GGGSHHHHHTTTT-STT--
-GGG-TTHHHHTTTS-TT--
-TTS-HHHHTTTTTS-TT--
-TTS-HHHHHTTTT--TT--
-GGG-HHHHHTTTT--TT--
-TTS-HHHHTTTTT-SSS--
-TTS-HHHHTTTT--STT--
-TTT-HHHHHHTTT-STT--
-TTT-HHHHHHTTTSBTTB-
-TTT-HHHHHHTTT-BTTB-
-HHHHHHHHHTTTT-BTTB-
-TTT-HHHHHTTTTSSTT--
-TTTSHHHHTTTTT--TT--
-TTTSHHHHTTTTT--TT--
-TTTSHHHHTTTTTS-TT--
-HHHHHHHHTTGGG-STT--
-TTT-TTGGGSTTT-STT--
-TTT-TTGGGSTTT--TT--
-TTT-HHHHTTGGG-STT--
-TTTSTTGGGSGGG-STT--
-TTTSHHHHHTGGG--TT--
-TTTSHHHHTSGGGS-TT--
-TTTSHHHHHHHTT-STT--
-TTTSHHHHHHHHHSSTT--
-TTT-HHHHHHHTT-STT--
-TTT-HHHHHHHTTS-TT--
-TTT-HHHHHHHHHS-TT--
-TTT-HHHHHHHHHHTTT--
-TTT-HHHHHHHHTTSTT--
-TTT-HHHHHHHHTTTTT--
-TTT-HHHHHHHHHTTTT--
-TTT-HHHHHHHHHS-TT--
-TTT-HHHHHHHHHT-TT--
-TTT-HHHHHHHHTTTTT--
-TTT-HHHHHHHHHHGGG--
-TTTSHHHHHHHHTTTTT--
-TTT-HHHHHHHHTTSTT--
-TTTSHHHHHHHHHTGGG--
-TTTSHHHHHHHHTSSTT--
-TTTSHHHHHHHHHHSTT--
-TTTSHHHHHHHHTTSTT--
-TTTSHHHHHHHHTTTTT--
-TTT-HHHHHHHHHTSTT--
-TTTSHHHHHHHHTTSTT--
-TTT-HHHHHHHHTTSTT--
-TTTSHHHHHHHHHTSTT--
-TTTSHHHHHHHHTTSTT--
-TTTSHHHHHHHHHTSTT--
-TTTSHHHHHHHHTTSTT--
-TTTSHHHHHHHHHTSTT--
-TTT-HHHHHHHHHHSTT--
-GGGTHHHHHHHHHTSTT--
-GGG-HHHHHHHHTTSTT--
-TTTSHHHHHHHHTTSTT--
-TTTSHHHHHHHHTTSTT--
-TTTSHHHHHHHHTTSTT--
-TTTSHHHHHHHHTTSTT--
-TTTSHHHHHHHHHHSTT--
-TTTSHHHHHHHHTTSTT--
-TTT-HHHHHHHHTTSTT--
-TTTSHHHHHHHHTTTTT--
-TTTSHHHHHHHHTTSTT--
-HHHHHHHHHHHHHHSTT--
-HHHHHHHHHHHHHHGGG--
-HHHHHHHHHHHHHHTTT--
-TTT-HHHHHHHHHHSTT--
-TTTSHHHHHHHHTTGGG--
-TTTSHHHHHHHHHTTTT--
-HHHHHHHHHHHHTTSTT--
-TTT-HHHHHHHHTTSSS--
-TTT-HHHHHHHHTTSTT--
-HHHHHHHHHHHHTTSTT--
-GGGSHHHHHHHHTTSSS--
-GGGTHHHHHHHHTTSTT--
-TTTTHHHHHHHHTTSTT--
-TTTTHHHHHHHHTTSTT--
-TTTTHHHHHHHHHTSTT--
-TTTTHHHHHHHHTTSTT--
-TTTTHHHHHHHHHTSTT--
-TTTTHHHHHHHHHHSSS--
-TTTSHHHHHHHHTTSTT--
-TTTTHHHHHHHHHSSTT--
-TTTTHHHHHHHHTTSTT--
-TTTTHHHHHHHHTT-SS--
-TTTTHHHHHHHHTTSTT--
-TTTSHHHHHHHHTTSTT--
-TTTTHHHHHHHHTTSTT--
-GGGTHHHHHHHHTTSTT--
-HHHHHHHHHHHHTT-SS--
-TTTTHHHHHHHHTTSTT--
--TTTTTHHHHHHTTSTT--
-TGGGHHHHHHHHHTSTT--
-TTTTHHHHHHHHHTSTT--
-GGGSHHHHHHHHHHSTT--
-TTTTHHHHHHHHHHGGG--
--GGGHHHHHHHHHTTTT--
-GGGGHHHHHHHHHTSTT--
-GGG-HHHHHHHHHTSS---
-GGG-HHHHHHHTTSSTT--
-TTS-HHHHHHHHHTSTT--
-TTT-HHHHHHHHHTSTT--
-TTTSHHHHHHHHHTSTT--
-TTTTHHHHHHHHHSSTT--
-TTTTHHHHHHHHHTSTT--
-TTTSHHHHHHHHHTSTT--
-TTTSHHHHHHHHTTSTT--
-TTTTHHHHHHHHTTSTT--
-TTTTHHHHHHHHTTSTT--
-TTTTHHHHHHHHHTSTT--
-TTTTHHHHHHHHHTSTT--
-TTTSHHHHHHHHHTSTT--
-TTTTHHHHHHHHHTSTT--
-TTTTHHHHHHHHHTSTT--
-GGGSHHHHHHHHHTSTT--
-TTTTHHHHHHHHHTSTT--
-TTTTHHHHHHHHHTTTT--
-TTTTHHHHHHHHHTSSS--
-TTTTHHHHHHHHHTSTT--
--GGGHHHHHHHHHTSSS--
-TTTTHHHHHHHHTTSTT--
-TTTSHHHHHHHHTTSSS--
--TTTHHHHHHHHHTSTT--
-GGGTHHHHHHHHHHGGG--
-HHHHHHHHHHHHHTSTT--
--STTHHHHHHHHHTSTT--
--TTTHHHHHHHHHTSTT--
--GGGHHHHHHHHHTSTT--
--TTTHHHHHHHHTTGGG--
--TTTHHHHHHHHHTSTT--
-HHHHHHHHHHHHHTSTT--
-HHHHHHHHHHHHTTSTT--
--TTTHHHHHHHHTTSTT--
--TTTHHHHHHHHHTSTT--
-HHHHHHHHHHHHHTSTT--
-HHHHHHHHHHHHHTSTT--
-GGGSHHHHHHHHTTSTT--
-GGGTHHHHHHHHHTSTT--
-HHHHHHHHHHHHHTSTT--
-HHHHHHHHHHHTTSSTT--
-HHHHHHHHHHHHHTSTT--
-HHHHHHHHHHHHHTSTT--
-HHHHHHHHHHHHHTSTT--
-HHHHHHHHHHHHHTSTT--
-HHHHHHHHHHHHHTSTT--
-HHHHHHHHHHHHHHSTT--
-HHHHHHHHHHHHHTSTT--
-HHHHHHHHHHHHHTSTT--
-HHHHHHHHHHHHHTGGG--
-HHHHHHHHHHHHHTSTT--
-HHHHHHHHHHHHHTSSS--
-HHHHHHHHHHHHTTGGG--
-HHHHHHHHHHHHHTSTT--
-HHHHHHHHHHHHHSSTT--
-HHHHHHHHHHHHHHSTT--
-HHHHHHHHHHHHHTSTT--
-HHHHHHHHHHHHHHGGG--
-HHHHHHHHHHHHHTSTT--
-HHHHHHHHHHHHHHGGG--
-HHHHHHHHHHHHHTSTT--
-HHHHHHHHHHHHHSSTT--
-HHHHHHHHHHHHHTSTT--
-HHHHHHHHHHHHHTSTT--
-HHHHHHHHHHHHHTSTT--
-HHHHHHHHHHHHHHSTT--
-HHHHHHHHHHHHHHSTT--
-HHHHHHHHHHHHHTSTT--
-HHHHHHHHHHHHHTSTT--
-HHHHHHHHHHHHHTSTT--
-HHHHHHHHHHHHHTSTT--
-HHHHHHHHHHHHHTSTT--
-HHHHHHHHHHHHTTSTT--
-HHHHHHHHHHHHHTSTT--
-HHHHHHHHHHHHHTSTT--
-HHHHHHHHHHHHTTSTT--
-HHHHHHHHHHHHHTSTT--
-HHHHHHHHHHHHHTSTT--
-HHHHHHHHHHHHHTSTT--
-HHHHHHHHHHHTTSSTT--
-HHHHHHHHHHHHHTSTT--
-HHHHHHHHHHHHHTSTT--
-HHHHHHHHHHHHHTSTT--
-HHHHHHHHHHHHHTSTT--
-HHHHHHHHHHHHHTTTT--
--HHHHHHHHHHHHTSTT--
-HHHHHHHHHHHHHTSTT--
-HHHHHHHHHHHHHTSTT--
-HHHHHHHHHHHHHHSTT--
-HHHHHHHHHHHHHTSTT--
-HHHHHHTHHHHHHTSTT--
-HHHHHHHHHHHHHTSTT--
-HHHHHHHHHHHHHTSTT--
-HHHHHHHHHHHHHSSTT--
-HHHHHHHHHHHHHHSTT--
-HHHHHHHHHHHHHTSTT--
-HHHHHHHHHHHHHTSTT--
-HHHHHHHHHHHHHHSTT--
-HHHHHHHHHHHHHTSTT--
-HHHHHHHHHHHHHTSTT--
-HHHHHHHHHHHHHTSTT--
-HHHHHHHHHHHHHTSTT--
-HHHHHHHHHHHHHHSTT--
-HHHHHHHHHHHHHHSTT--
-HHHHHHHHHHHHHHSTT--
-HHHHHHHHHHHHHTSTT--
-HHHHHHHHHHHHHTSTT--
-HHHHHHHHHHHHHTSTT--
-HHHHHHHHHHHHHTSTT--
-HHHHHHHHHHHHHTSTT--
-TTHHHHHHHHHTTSSTT--
-HHHHHHHHHHHHHTSTT--
-HHHHHHHHHHHHHTSTT--
-HHHHHHHHHHHHHTSTT--
-HHHHHHHHHHHHHTSTT--
-HHHHHHHHHHHHTTSTT--
-HHHHHHHHHHHHHHSTT--
-HHHHHHHHHHHHHTSTT--
-HHHHHHHHHHHHHTSTT--
-HHHHHHHHHHHHHTSTT--
-HHHHHHHHHHHHTSSTT--
-HHHHHHHHHHHHHTSTT--
-HHHHHHHHHHHHTTSSS--
-HHHHHHHHHHHHTTSTT--
-HHHHHHHHHHHHTSSTT--
-HHHHHHHHHHHTTTSTT--
-HHHHHHHHHHHTTTSTT--
-HHHHHHHHHHHHHHSSS--
-HHHHHHHHHHHTTSSTT--
-HHHHHHHHHHHHHHSTT--
-HHHHHHHHHHHHHHSTT--
-HHHHHHHHHHHTTTBTTB-
-HHHHHHHHHHHHHHSTT--
-HHHHHHHHHHHTTTSTT--
-HHHHHHHHHHHHHHSTT--
-HHHHHHHHHHHTTTSSS--
-HHHHHHHHHHHHHHSTT--
-HHHHHHHHHHHTTTSSS--
-HHHHHHHHHHHTTTSSS--
-HHHHHHHHHHHHTTSTT--
-HHHHHHHHHHHTTTSSS--
-HHHHHHHHHHHHHTSSS--
-HHHHHHHHHHHTTSSSS--
-HHHHHHHHHHHHHS-SS--
-HHHHHHHHHHTTSSSSS--
-HHHHHHHHHHHTTTSSS--
-HHHHHHHHHHHTTSSSS--
-HHHHHHHHHHHHHHSSS--
-HHHHHHHHHHHTTS-SS--
-HHHHHHHHHHHHHHTTT--
-HHHHHHHHHHHHHHTTT--
-HHHHHHHHHHHHHHTTT--
-HHHHHHHHHHHHTTTTT--
-HHHHHHHHHHHHTTTTT--
-HHHHHHHHHHHHHS-SS--
-HHHHHHHHHHHHTS-TT--
-HHHHHHHHHHHHTS-TT--
-HHHHHHHHHHHHTS-SS--
-HHHHHHHHHHHHHHGGG--
-HHHHHHHHHHHHHTTTT--
-HHHHHHHHHHHHHTGGG--
-HHHHHHHHHHHHHTTTT--
-HHHHHHHHHHHHHTSTT--
-HHHHHHHHHHHHHT-TT--
-HHHHHHHHHHHHHS-SS--
-HHHHHHHHHHHHTT-SS--
-HHHHHHHHHHHHTT-TT--
-HHHHHHHHHHHHTTSTT--
-HHHHTHHHHHHHTT-TT--
-HHHHHHHHHHHHTTSTT--
-HHHHHHHHHHHTTS-TT--
-HHHHHHHHHHHHHHSSS--
-HHHHHHHHHHHHTTTTT--
--HHHHHHHHHHHHHTTT--
-HHHHHHHHHHHHHTTTT--
-HHHHHHHHHHHHTTTTT--
-HHHHHHHHHHHHHHTTT--
-HHHHHHHHHHHTTSSTT--
-HHHHHHHHHHHHTSGGG--
-HHHHHHHHHHHHHHTTT--
-HHHHHHHHHHHHTTTTT--
-HHHHHHHHHHHHHSTTT--
-HHHHHHHHHHHTTSTTT--
-HHHHHHHHHHHHHSGGG--
-HHHHHHHHHHHTTSTTT--
-HHHHHHHHHHHHHHGGG--
-HHHHHHHHHHHHHHTTT--
-HHHHHHHHHHHHHTGGG--
-HHHHHHHHHHHHHTTTT--
-HHHHHHHHHHHHHTTTT--
-HHHHHHHHHHHHHSTTT--
-HHHHHHHHHHHHHTTTT--
-HHHHHHHHHHHHHTTTT--
-HHHHHHHHHHHHHT-TT--
-HHHHHHHHHHHHHTTTT--
-HHHHHHHHHHHHHTTTT--
-HHHHHHHHHHHTTT-TT--
-HHHHHHHHHHHHTT-SS--
-HHHHHHHHHHHHHHSSS--
-TTHHHHHHHHHHTT-TT--
-TTHHHHHHHHHHHT-SS--
-TTTHHHHHHHHHTTSTT--
-HHHHHHHHHHHHTTSSS--
-HHHHHHHHHHHHHSSSS--
-HHHHHHHHHHHHHTSSS--
-HHHHHHHHHHHHTTSSS--
-HHHHHHHHHHHGGG-SS--
-HHHHHHHHHHHHTTTTT--
-HHHHHHHHHHHHHSSTT--
-HHHHHHHHHHHHHT-SS--
-HHHHHHHHHHHHHSSSS--
-HHHHHHHHHHHHTTTTT--
-HHHHHHHHHHHHHSSS---
-HHHHHHHHHHHHHSSTT--
-HHHHHHHHHHHHHTTTT--
-HHHHHHHHHHHHHHTTT--
-HHHHHHHHHHHHHHTTT--
-HHHHHHHHHHHHHHTTT--
--HHHHHHHHHHHHHTTT--
-HHHHHHHHHHHHHHTTT--
-HHHHHHHHHHHHHHTTT--
-HHHHHHHHHHHHHHGGG--
-HHHHHHHHHHHHHHTTT--
-HHHHHHHHHHHHHHTTT--
-HHHHHHHHHHHHHHTTT--
-HHHHHHHHHHHHHHTTT--
-HHHHHHHHHHHHHTTTT--
-HHHHHHHHHHHHTTTTT--
-HHHHHHHHHHHHHHTTT--
-HHHHHHHHHHHHHHTTT--
-HHHHHHHHHHHHHHGGG--
-HHHHHHHHHHHHHHTTT--
-HHHHHHHHHHHHHHTTT--
-HHHHHHHHHHHHHHTTT--
-HHHHHHHHHHHHHHGGG--
-HHHHHHHHHHHHHHTTT--
-HHHHHHHHHHHHHHTTT--
-HHHHHHHHHHHHHHGGG--
-TTHHHHHHHHHHHHTTT--
-HHHHHHHHHHHHHHTTT--
-HHHHHHHHHHHHHHTTT--
-HHHHHHHHHHHHHHGGG--
-HHHHHHHHHHHHHHTTT--
-HHHHHHHHHHHHHHTTT--
-HHHHHHHHHHHHHHTTT--
-HHHHHHHHHHHHHHTTT--
-HHHHHHHHHHHHHHTTT--
-HHHHHHHHHHHHTTTTT--
-HHHHHHHHHHHHTTTTT--
-HHHHHHHHHHHHHHTTT--
-HHHHHHHHHHHHHHTTT--
-HHHHHHHHHHHHTTTTT--
-HHHHHHHHHHHHHHGGG--
-HHHHHHHHHHHHHHGGG--
-HHHHHHHHHHHHHHGGG--
-HHHHHHHHHHHHHHGGG--
-HHHHHHHHHHHHHHTTT--
-HHHHHHHHHHHHHHGGG--
-HHHHHHHHHHHHHHGGG--
-HHHHHHHHHHHHHHTTT--
-HHHHHHHHHHHHHHTTT--
-HHHHHHHHHHHHHTTTT--
-HHHHHHHHHHHHHHTTT--
-HHHHHHHHHHHHHTTTT--
-HHHHHHHHHHHHHHTTT--
-HHHHHHHHHHHHHTTTT--
-HHHHHHHHHHHHHTSTT--
-HHHHHHHHHHHHHHGGG--
-HHHHHHHHHHHHHHGGG--
-HHHHHHHHHHHHHTTTT--
-HHHHHHHHHHHHHHGGG--
-HHHHHHHHHHHHHHGGG--
-HHHHHHHHHHHHHHTTT--
-HHHHHHHHHHHHHHGGG--
--HHHHHHHHHHHHHGGG--
-HHHHHHHHHHHHHHTTT--
-HHHHHHHHHHHHHHTTT--
--HHHHHHHHHHHHHGGG--
-HHHHHHHHHHHHHHGGG--
-HHHHHHHHHHHHHHGGG--
-HHHHHHHHHHHHHHGGG--
-HHHHHHHHHHHHHHGGG--
-HHHHHHHHHHHHHHGGG--
-HHHHHHHHHHHHHHSTT--
-HHHHHHHHHHHHHHGGG--
--HHHHHHHHHHHHHGGG--
-HHHHHHHHHHHHHHGGG--
-HHHHHHHHHHHHHHGGG--
-HHHHHHHHHHHHTTGGG--
-HHHHHHHHHHHHHHTTT--
-HHHHHHHHHHHHHHTTT--
-HHHHHHHHHHHHHHTTT--
-HHHHHHHHHHHHHHGGG--
-HHHHHHHHHHHTTSSTT--
-TTHHHHHHHHHTTTSTT--
-TTHHHHHHHHHHTTTTT--
-TTHHHHHHHHHTTTSTT--
-HHHHHHHHHHHHTTGGG--
-HHHHHHHHHHHHTTSTT--
-HHHHHHHHHHHTTTSTT--
-HHHHHHHHHHHHTTTTT--
-HHHHHHHHHHHHTTSTT--
-HHHHHHHHHHHHTTSTT--
-HHHHHHHHHHHTTTGGG--
-HHHHHHHHHHHTTTSTT--
-HHHHHHHHHHHHHHSTT--
-HHHHHHHHHHHHTTSTT--
-HHHHHHHHHHHHTSSSS--
-HHHHHHHHHHHHTTSSS--
-HHHHHHHHHHHHHSSTT--
-HHHHHHHHHHHHHTSTT--
-HHHHHHHHHHHTTSSTT--
-HHHHHHHHHHHHTTSTT--
-HHHHHHHHHHHTTTSTT--
-HHHHHHHHHHHTTTSTT--
-HHHHHHHHHHHHTTSTT--
-HHHHHHHHHHHHHHGGG--
-HHHHHHHHHHHHHHGGG--
-HHHHHHHHHHHHHHSTT--
-HHHHHHHHHHHTTTGGG--
-HHHHHHHHHHHHHHSTT--
-HHHHHHHHHHHTTTSTT--
-HHHHHHHHHHHTTTSTT--
-HHHHHHHHHHHTTTSTT--
-HHHHHHHHHHHHTTSTT--
-HHHHHHHHHHHTTTSTT--
-HHHHHHHHHHHHTTGGG--
-HHHHHHHHHHHHTTSTT--
-HHHHHHHHHHHHHSSTT--
-HHHHHHHHHHHHTTSTT--
-HHHHHHHHHHHHTTSTT--
-HHHHHHHHHHHHTTSTT--
-HHHHHHHHHHHHTTTTT--
-HHHHHHHHHHHTTTSTT--
-HHHHHHHHHHHTTTSTT--
-HHHHHHHHHHHTTSSTT--
-HHHHHHHHHHHTTTSTT--
-HHHHHHHHHHHTTTSTT--
-HHHHHHHHHHHHTSSTT--
-HHHHHHHHHHHTTTSTT--
-HHHHHHHHHHHHTTSTT--
-HHHHHHHHHHHTTTSTT--
-HHHHHHHHHHHTTTSTT--
-HHHHHHHHHHHHTTSTT--
-HHHHHHHHHHHHTTSTT--
-HHHHHHHHHHHHHTSTT--
-HHHHHHHHHHHHHSSSS--
-HHHHHHHHHHHHTTGGG--
-HHHHHHHHHHHHTT-TT--
-TTHHHHHHHHHHTTSTT--
-HHHHHHHHHHTTTTTTT--
-HHHHHHHHHHHHTSSTT--
-HHHHHHHHHHHHTTSTT--
-HHHHHHHHHHHHTTSTT--
-HHHHHHHHHHHHHHSTT--
-HHHHHHHHHHHHTTSTT--
-HHHHHHHHHHHHTTSTT--
-HHHHHHHHHHHHTTSTT--
-HHHHHHHHHHHHTTSTT--
-HHHHHHHHHHHHHTSTT--
-HHHHHHHHHHHHTTSSS--
-HHHHHHHHHHHHTTSTT--
-HHHHHHHHHHHHTTSTT--
-HHHHHHHHHHHHTTSTT--
-HHHHHHHHHHHHHHSSS--
-HHHHHHHHHHHHTTSSS--
-HHHHHHHHHHHHTTSTT--
-HHHHHHHHHHHHHTSTT--
-HHHHHHHHHHHHHTSTT--
-HHHHHHHHHHHHHTSTT--
-HHHHHHHHHHHHHTSTT--
-HHHHHHHHHHHHTTSTT--
-HHHHHHHHHHHHTTSTT--
-HHHHHHHHHHHHTTSTT--
-HHHHHHHHHHHHHSSTT--
-HHHHHHHHHHHHTTSTT--
-HHHHHHHHHHHHTTGGG--
-HHHHHHHHHHHHHHSTT--
-HHHHHHHHHHHHHHSTT--
-HHHHHHHHHHHTTTSTT--
-HHHHHHHHHHHTTTSTT--
-HHHHHHHHHHHTTTSTT--
-HHHHHHHHHHHTTTSTT--
-HHHHHHHHHHHHHHSTT--
-HHHHHHHHHHHTTTSTT--
-HHHHHHHHHHHHHHSTT--
-HHHHHHHHHHHHHTSTT--
-HHHHHHHHHHTTTTSTT--
-HHHHHHHHHHHGGGSTT--
-HHHHHHHHHHHHHHSTT--
-HHHHHHHHHHHHHTSTT--
-HHHHHHHHHHHHTTSTT--
-HHHHHHHHHHHHTTSTT--
-HHHHHHHHHHHHHTSTT--
-HHHHHHHHHHHHTTSTT--
-HHHHHHHHHHHHTTSTT--
-HHHHHHHHHHHHTTSTT--
-HHHHHHHHHHHHTTSTT--
-HHHHHHHHHHHHTTSTT--
-HHHHHHHHHHHHHTSTT--
-HHHHHHHHHHHHHTSTT--
-HHHHHHHHHHHHTTSTT--
-HHHHHHHHHHHHTTSTT--
-HHHHHHHHHHHHTTSTT--
-HHHHHHHHHHHHHTSTT--
-HHHHHHHHHHHHHTSTT--
-HHHHHHHHHHHHHTSTT--
-HHHHHHHHHHHHHHSTT--
-HHHHHHHHHHHHTTSTT--
-HHHHHHHHHHHHTTSTT--
-HHHHHHHHHHHHTTSTT--
-HHHHHHHHHHHHTTSTT--
-HHHHHHHHHHHHTTTTT--
-HHHHHHHHHHHHTTSTT--
-HHHHHHHHHHHHTTSTT--
-HHHHHHHHHHHHTTSTT--
-HHHHHHHHHHHHHTSTT--
-HHHHHHHHHHHHTTSTT--
-HHHHHHHHHHHHHHGGG--
-HHHHHHHHHHHHHHTTT--
-HHHHHHHHHHHHHHGGG--
-HHHHHHHHHHHHHHGGG--
-HHHHHHHHHHHHHHGGG--
-HHHHHHHHHHHHHHGGG--
-HHHHHHHHHHHHTTSTT--
-HHHHHHHHHHHHHTSTT--
-HHHHHHHHHHHHHTSTT--
-HHHHHHHHHHHHHTSTT--
-HHHHHHHHHHHHTTSTT--
-HHHHHHHHHHHHHTSTT--
-HHHHHHHHHHHHTTSTT--
-HHHHHHHHHHHHTTSTT--
-HHHHHHHHHHHHTTSTT--
-HHHHHHHHHHHHHTSTT--
-HHHHHHHHHHHHHHGGG--
-HHHHHHHHHHHHHHTTT--
-HHHHHHHHHHHHHHGGG--
-HHHHHHHHHHHHHTSTT--
-HHHHHHHHHHHHHTSTT--
-HHHHHHHHHHHHHTSTT--
-HHHHHHHHHHHHTTSTT--
-HHHHHHHHHHHHHTSTT--
-HHHHHHHHHHHHHHGGG--
-HHHHHHHHHHHHHHGGG--
-HHHHHHHHHHHHHHGGG--
-HHHHHHHHHHHHHHGGG--
-HHHHHHHHHHHHHTSTT--
-HHHHHHHHHHHHTTSTT--
-HHHHHHHHHHHHTTSTT--
-HHHHHHHHHHHHTTSTT--
-HHHHHHHHHHHHHTSTT--
-HHHHHHHHHHHHHHTTT--
-TTHHHHHHHHHHHTSTT--
-HHHHHHHHHHHHHHGGG--
-TTHHHHHHHHHHHTSTT--
-HHHHHHHHHHHHHTTTT--
-HHHHHHHHHHHHHTTTT--
-HHHHHHHHHHHHHTSTT--
-HHHHHHHHHHHHHTSTT--
-HHHHHHHHHHHHHTSTT--
-HHHHHHHHHHHHHTTTT--
-HHHHHHHHHHHHHTTTT--
-HHHHHHHHHHHHHTTTT--
-HHHHHHHHHHHHHHGGG--
-HHHHHHHHHHHHHHGGG--
-HHHHHHHHHHHHHHGGG--
-HHHHHHHHHHHHHHGGG--
-HHHHHHHHHHHHHHSTT--
-HHHHHHHHHHHHHHGGG--
-HHHHHHHHHHHHHHGGG--
-HHHHHHHHHHHHHHGGG--
-HHHHHHHHHHHHHHTTT--
-HHHHHHHHHHHHTTSTT--
-HHHHHHHHHHHHTTSSS--
-HHHHHHHHHHHHHTSTT--
-HHHHHHHHHHHHHTSTT--
-HHHHHHHHHHHHTTSTT--
-HHHHHHHHHHHHHHSTT--
-HHHHHHHHHHHHHHSTT--
-HHHHHHHHHHHHHHSTT--
-HHHHHHHHHHHHHHSTT--
-HHHHHHHHHHHHHHSTT--
-HHHHHHHHHHHHHHSSS--
-HHHHHHHHHHHHHHSTT--
-HHHHHHHHHHHTTTSTT--
-HHHHHHHHHHHHHHSTT--
-HHHHHHHHHHHHHHSTT--
-HHHHHHHHHHHTTTSTT--
-HHHHHHHHHHHHHHSTT--
-HHHHHHHHHHHHHHSTT--
-HHHHHHHHHHHHHHSSS--
-HHHHHHHHHHHHHHSTT--
-HHHHHHHHHHHHHHSTT--
-HHHHHHHHHHHHHHSTT--
-HHHHHHHHHHHHHHSTT--
-HHHHHHHHHHHHHHSTT--
-HHHHHHHHHHHTTTSTT--
-HHHHHHHHHHHHTTSTT--
-HHHHHHHHHHHHTTTTT--
-HHHHHHHHHHHTTTSTT--
-HHHHHHHHHHHTTTSSS--
-HHHHHHHHHHHTTSSTT--
-HHHHHHHHHHHTTTSTT--
--HHHHHHHHHHTTTSTT--
-HHHHHHHHHHHHHHSTT--
-HHHHHHHHHHHTTTSTT--
-HHHHHHHHHHHTTTSTT--
-HHHHHHHHHHGGGTSTT--
-HHHHHHHHHGGGGTSTT--
-HHHHHHHHHGGGGTSTT--
-HHHHHHHHHGGGTSSTT--
-HHHHHHHHTTGGGSSTT--
-HHHHHHHHTTTTTSSTT--
-HHHHHHHHHTHHHHSTT--
-HHHHHHHHHHGGGTSTT--
-HHHHHHHHHGGGGTTTT--
-HHHHHHHHHHHTTTTTT--
-HHHHHHHHHHGGGGTTT--
-HHHHHHHHHHGGGGTTT--
-HHHHHHHHHHHHTTTTT--
-HHHHHHHHHHHHTTTTT--
-HHHHHHHHHHHHTTTTT--
-HHHHHHHHHHHHTTSTT--
-HHHHHHHHHHHHTTSTT--
-HHHHHHHHHHHHTTTTT--
-HHHHHHHHHHHHTTGGG--
-HHHHHHHHHHHHTTSTT--
-HHHHHHHHHHHHTTTTT--
-HHHHHHHHHHHHTTTTT--
-HHHHHHHHHHHHTTGGG--
-HHHHHHHHHHHGGGTTT--
-HHHHHHHHHHHGGGTTT--
-HHHHHHHHHHHGGGGGG--
-HHHHHHHHHHGGGGGGG--
-HHHHHHHHHHHHTTTTT--
-HHHHHHHHHHHHTTGGG--
-HHHHHHHHHHHTT-TTT--
-HHHHHHHHHHHTT-STT--
-HHHHHHHHHHHTS-GGG--
-HHHHHHHHHHTTSSTTT--
-HHHHHHHHHHHTT-TTT--
-HHHHHHHHHHHTT-TTT--
-HHHHHHHHHHHTT-GGG--
-HHHHHHHHHHHTT--TT--
-HHHHHHHHHHHTT-TTT--
-HHHHHHHHHHHTT-TTT--
-HHHHHHHHHHTTT--TT--
-HHHHHHHHHHTTTS-TT--
-HHHHHHHHHHTTT--TT--
-HHHHHHHHHHTTTS-TT--
-HHHHHHHHHHTTT-TTT--
-HHHHHHHHHHTTTS-TT--
-HHHHHHHHHHTTTS-TT--
-HHHHHHHHHHHHHS-SS--
-HHHHHHHHHHTTTS-TT--
-HHHHHHHHHHTTTSBTTB-
-HHHHHHHHHHTTT--TT--
-HHHHHHHHHHTTT-TTT--
-HHHHHHHHHHTTT-TTT--
-HHHHHHHHHHTTTSGGG--
-HHHHHHHHHHHHH-STT--
-HHHHHHHHHHTTTS-TT--
-HHHHHHHHHHTTTS-TT--
-HHHHHHHHHHHTT-STT--
-HHHHHHHHHHHTT-TTT--
-HHHHHHHHHHHTT-GGG--
-HHHHHHHHHHTTS-TTT--
-HHHHHHHHHHHTT-GGG--
-HHHHHHHHHHHTS-GGG--
-HHHHHHHHHHTTT--TT--
-HHHHHHHHHHHTT-GGG--
-HHHHHHHHHHHTT-GGG--
-HHHHHHHHHHTTT-TTT--
-HHHHHHHHHHHTT--TT--
-HHHHHHHHHHTTT-TTT--
-HHHHHHHHHHHHH--TT--
-HHHHHHHHHHHTT-TTT--
-HHHHHHHHHHHTT-TTT--
-HHHHHHHHHHHTT-TTT--
-HHHHHHHHHHHTT-GGG--
-HHHHHHHHHHHTT-GGG--
-HHHHHHHHHHHHT--TT--
-HHHHHHHHHHHTT-SSS--
-HHHHHHHHHHTTS-TTT--
-HHHHHHHHHHTTT-TTT--
-HHHHHHHHHHTTT-TTT--
-HHHHHHHHHHTTT-GGG--
-HHHHHHHHHHHHHS-TT--
-HHHHHHHHHHHHHT-TT--
-HHHHHHHHHHTTSSTTT--
-HHHHHHHHHHTTTSTTT--
-HHHHHHHHHHTTTSTTT--
-HHHHHHHHHHHHHSTTT--
-HHHHHHHHHHTTSSTTT--
-HHHHHHHHHHTTSSGGG--
-HHHHHHHHHHHHHSTTT--
-HHHHHHHHHHHHHT-SS--
-HHHHHHHHHHTTTT-SS--
-HHHHHHHHHHHHHTTTT--
-HHHHHHHHHTTTSSGGG--
-HHHHHHHHHTTTSSGGG--
-HHHHHHHHHHTTSSTTS--
-HHHHHHHHHHHHHTSTT--
-HHHHHHHHHHTTSSGGG--
-HHHHHHHHHHTTSSGGG--
-HHHHHHHHHHTTTTSSS--
-HHHHHHHHHHTTTTSTT--
-HHHHHHHHHTTTTTSTT--
-HHHHHHHHHHTTTTSTT--
-TTHHHHHHHHTTTTSTT--
-TTHHHHHHHHTTSSGGG--
-TTHHHHHHHHTTSSGGG--
-TTHHHHHHHHTTSSSSS--
-TTHHHHHHHHHHHTSTT--
-TTHHHHHHHHTTTTSTT--
-TTHHHHHHHHTTSSSTT--
-TTHHHHHHHHTTTTSTT--
-TTHHHHHHHTTTTTSTT--
-TTHHHHHHHTTTTTSTT--
-TTHHHHHHHTTSSSGGG--
-TTHHHHHHHGGGSSTTT--
-TTHHHHHHHTTSSSTTT--
-TTHHHHHHHTTSSSSTT--
-TTHHHHHHHGGGSSGGG--
-TTHHHHHHHHHHTTSTT--
---HHHHHHHHHHTTGGG--
---HHHHHHHHHHTTSTT--
---HHHHHHHHHHTTSTT--
---HHHHHHHHHHHTSTT--
---HHHHHHHHHHTTSTT--
---HHHHHHHHHHTTSTT--
---HHHHHHHHHHHTSTT--
---TTHHHHHHHHHTSTT--
---HHHHHHHHHHTTSTT--
---HHHHHHHHHHHTSTT--
---HHHHHHHHHHHSSTT--
---HHHHHHHHHHHHSTT--
---HHHHHHHHHHTTSTT--
---HHHHHHHHHHTTSTT--
---HHHHHHHHHHTTSTT--
---HHHHHHHHHHTTSTT--
---HHHHHHHHHHHTSTT--
---HHHHHHHHHHTTSTT--
---HHHHHHHHHHTTSTT--
---HHHHHHHHHHTTSSS--
---HHHHHHHHHHTTSTT--
---HHHHHHHHHHTTSTT--
---HHHHHHHHHHTTSTT--
---HHHHHHHHHHHTSSS--
---HHHHHHHHHHTTSTT--
---HHHHHHHHHHHTSSS--
---HHHHHHHHHHTTSTT--
---HHHHHHHHHHTTSTT--
---HHHHHHHHHHTTSTT--
---HHHHHHHHHHTTSTT--
---HHHHHHHHHHTTSSS--
---HHHHHHHHHHTTSSS--
---HHHHHHHHHHTTSSS--
---HHHHHHHHHHTTSTT--
---HHHHHHHHHHTTSSS--
---HHHHHHHHHHTTTTT--
---HHHHHHHHHHTTSTT--
---HHHHHHHHHHTSSSS--
---HHHHHHHHHHTTSSS--
---HHHHHHHHHHHTSTT--
---HHHHHHHHHHHTSTT--
---HHHHHHHHHHTTSSS--
---HHHHHHHHHHTTSTT--
---HHHHHHHHHHTTSSS--
---HHHHHHHHHHTTSTT--
---HHHHHHHHHHTTSSS--
---HHHHHHHHHTTSSSS--
---HHHHHHHHHHTTSTT--
---HHHHHHHHHTTTSTT--
---HHHHHHHHHHTTSTT--
---HHHHHHHHHHTTSTT--
---HHHHHHHHHHTTSTT--
---HHHHHHHHHHTTSTT--
---TTHHHHHHHHTTSTT--
---HHHHHHHHHHTTSTT--
---TTHHHHHHHHTTSTT--
---HHHHHHHHHHTTSTT--
---HHHHHHHHHHTTSTT--
---HHHHHHHHHHTTSTT--
---HHHHHHHHHHTTSTT--
---HHHHHHHHHHHTSSS--
---HHHHHHHHHHTTSTT--
---HHHHHHHHHHTTSTT--
---HHHHHHHHHHTSSSS--
---HHHHHHHHHHTTSSS--
---HHHHHHHHHHTTSTT--
---HHHHHHHHHHTTSSS--
---HHHHHHHHHHTTSTT--
---HHHHHHHHHHHT-TT--
---HHHHHHHHHHTTSTT--
---HHHHHHHHHHTTSSS--
---HHHHHHHHHHTTSTT--
---HHHHHHHHHHTTSSS--
---HHHHHHHHHHTTSTT--
--SHHHHHHHHHHTTSSS--
---HHHHHHHHHHTTSSS--
---HHHHHHHHHHHTSTT--
---HHHHHHHHHHTTSTT--
---HHHHHHHHHHHSSTT--
---HHHHHHHHHHTTSTT--
---HHHHHHHHHTTSSTT--
---HHHHHHHHHHTTSTT--
---HHHHHHHHHHHHSTT--
---HHHHHHHHHHTTSTT--
---HHHHHHHHHTTTGGG--
---HHHHHHHHHHTTSTT--
---HHHHHHHHHHTSSTT--
---HHHHHHHHHHTTSSS--
---HHHHHHHHHHTTSTT--
---HHHHHHHHHHTT-TT--
---HHHHHHHHHHTTSTT--
---HHHHHHHHHHHHSTT--
---HHHHHHHHHHTTSTT--
---HHHHHHHHHHTTSTT--
---HHHHHHHHHHTTSTT--
---HHHHHHHHHHHTSTT--
---HHHHHHHHHHHTSSS--
---HHHHHHHHHHTTSSS--
---HHHHHHHHHHTTSTT--
---HHHHHHHHHHTTSTT--
---HHHHHHHHHHTTSSS--
---HHHHHHHHHHTTSSS--
---HHHHHHHHHHTTSSS--
---HHHHHHHHHHTSSSS--
---HHHHHHHHTT--STT--
---HHHHHHHHHH-SSSS--
---HHHHHHHHTT--GGG--
---HHHHHHHHHH--TTT--
---HHHHHHHHHH--STT--
---HHHHHHHHHH--GGG--
---HHHHHHHHTT--STT--
---HHHHHHHHHH--SSS--
---HHHHHHHHHH--SSS--
---HHHHHHHHHH--STT--
---HHHHHHHHHHTTSSS--
---HHHHHHHHHH--STT--
---HHHHHHHHHT-SSTT--
-TTHHHHHHHHHTTSSTT--
---HHHHHHHHTT-S-TT--
-TTHHHHHHHHHTSSTTT--
-TTHHHHHHHHHTS-GGG--
-TTHHHHHHHHHTS-STT--
--SHHHHHHHHHH--GGG--
-TTHHHHHHHHHHT-TTT--
-TTHHHHHHHHHTTSSTT--
---HHHHHHHHHTS-STT--
---HHHHHHHHHTS-STT--
---HHHHHHHHHHSSSTT--
---HHHHHHHHHTT-TTT--
---HHHHHHHHHTTSSTT--
---HHHHHHHHHTS-GGG--
---HHHHHHHHHT--TTT--
---HHHHHHHHHTS-STT--
--SHHHHHHHHHH--STT--
---HHHHHHHHHHS-TTT--
--SHHHHHHHHHHTTTTT--
--SHHHHHHHHHHTTTTT--
--SHHHHHHHHHHTTTTT--
-TTHHHHHHHHHHTTGGG--
--SHHHHHHHHHHTTGGG--
--SHHHHHHHHHHTTGGG--
-TTHHHHHHHHHHTTGGG--
--SHHHHHHHHHHT--TT--
-TTHHHHHHHHHHT-BTTB-
-TTHHHHHHHHHHTTSTT--
-TTHHHHHHHHHHT--TT--
-TTHHHHHHHHHHHTSTT--
-TTHHHHHHHHHHTS-TT--
-TTHHHHHHHHHHH-STT--
-TTHHHHHHHHHHT-BTTB-
-TTHHHHHHHHHHTTGGG--
--SHHHHHHHHHHTTSTT--
-TTHHHHHHHHHTTSSTT--
-TTHHHHHHHHTTS-TTT--
-TTHHHHHHHHHTS-STT--
---HHHHHHHHHHTTTTT--
-TTHHHHHHHHHTS-GGG--
-TTHHHHHHHHHTS-GGG--
-TTHHHHHHHHHHS-TTT--
-TTHHHHHHHHHTS-STT--
-TTHHHHHHHHHHS-TTT--
-TTHHHHHHHHHHS-SSS--
-TTHHHHHHHHHHTTSTT--
-TTHHHHHHHHHGGGGGG--
--SHHHHHHHHHTT-TTS--
-TTHHHHHHHHHHT-TTT--
-TTHHHHHHHHHHTTGGG--
-TTHHHHHHHHHTTTSTT--
-TTHHHHHHHHHHHHTTT--
-TTHHHHHHHHHHHHGGG--
-TTHHHHHHHHHHTTSTT--
-TTHHHHHHHHHHHSSTT--
-TTHHHHHHHHHHHHSTT--
-TTHHHHHHHHHHTTTTT--
-TTHHHHHHHHHHTTGGG--
-TTHHHHHHHHHHTTGGG--
-TTHHHHHHHHHHTTGGG--
-TTHHHHHHHHHHTTTTT--
-TTHHHHHHHHHTTTTTT--
-TTHHHHHHHHHTTTSTT--
-TTHHHHHHHHHHTTGGG--
-TTHHHHHHHHHHTTGGG--
-TTHHHHHHHHHHTTTTT--
--TTHHHHHHHHHTTTTT--
--TTHHHHHHHHHTTGGG--
--THHHHHHHHHHTTGGG--
-GGGHHHHHHHHHTTTTS--
--TTHHHHHHHHHTTTTT--
--TTHHHHHHHHHTTTTT--
--TTHHHHHHHHHHHGGG--
--TTHHHHHHHHHTTGGG--
--TTHHHHHHHHHTTTTT--
--TTHHHHHHHHHTTTTS--
--TTHHHHHHHHHTTTTT--
--GGGTHHHHHHHTTTTT--
--TTHHHHHHHHTTTSTT--
--TTHHHHHHHHHTTGGG--
--THHHHHHHHHHTTTTT--
--TTHHHHHHHHTTTGGG--
--TTHHHHHHHHTTTSTT--
--TTHHHHHHHHHTTTTT--
--GGGHHHHHHHHTTTTT--
---THHHHHHHHHTTTTT--
--STTHHHHHHHHTTTTT--
--STHHHHHHHHTTTTTT--
--STTHHHHHHHHTTTTT--
---THHHHHHHHHTTTTT--
--SHHHHHHHHHHTTTTT--
--STHHHHHHHHHTTTTS--
--STHHHHHHHHHTTTTT--
--STHHHHHHHHTTTTTT--
--STHHHHHHHHHHHTTT--
---THHHHHHHHHHHTTT--
---SHHHHHHHHHHHTTT--
--S-HHHHHHHHTTTTTT--
--SSHHHHHHHGGGTTTT--
--SSHHHHHHHGGGTTTT--
--SSHHHHTTS-TTTSTT--
--SSHHHHHSS-TTTTTT--
--SSHHHHHTS-TTTGGG--
--SSHHHHHTT-TTTTTT--
---SHHHHTT--TTTTTT--
--SSHHHHTTS-TTTSTT--
--S-HHHHHHTTTTTTTT--
-TT-HHHHHHTTTTTTTT--
--SSHHHHHHS-TTTGGG--
--SSHHHHHHTTTTTTTT--
--SSHHHHHHS-TTTGGG--
--SSHHHHHHT-TTT-TT--
--SSHHHHHHHTGGGTTT--
--SSHHHHHHTTGGGGGG--
---SHHHHHHH-GGGTTT--
--SSHHHHHHHSGGGTTT--
--SSHHHHHTT-GGG-TT--
--S-HHHHHHHTGGGTTT--
--S-HHHHHHTTGGGTTT--
--S-HHHHHHTSGGG-TT--
----HHHHHHTSGGGTTT--
--S-HHHHHHHTGGGTTT--
---HHHHHHHHTGGGTTT--
--S-HHHHHHHSGGGGGG--
--TTHHHHHHTTGGGTTT--
--S-HHHHHHTTGGGTTT--
---SHHHHHHH-GGGTTT--
---THHHHHHT-GGGTTT--
--TTHHHHHHTTGGGTTT--
----HHHHHHTTGGGGGG--
--SSHHHHHHTSGGGTTT--
--SSHHHHHHTTGGG-TT--
--S-HHHHHTTSGGG-TT--
--SSHHHHHHTTGGGGGG--
--THHHHHHHTTGGGGGG--
---THHHHHHHTGGGGGG--
--SSHHHHHHHSGGGGGG--
--SSHHHHHHHTGGGGGG--
--SSHHHHHHTTGGGGGG--
--SSHHHHHHHTTTTTTT--
--SSHHHHHHTTGGGGGG--
--TTHHHHHHHTGGGTTT--
--TTHHHHHHTSGGGGGG--
--SSHHHHHHTTGGGTTT--
--S-HHHHHTTSGGGTTT--
--SSHHHHHHTTTTSTTT--
--SSHHHHHHHTGGGTTT--
--S-HHHHHHHSGGGTTT--
--S-HHHHHHH-GGGGGG--
--S-HHHHHTT-GGGTTT--
--S-HHHHHHHTTTSGGG--
--TTHHHHHHTTGGGGGG--
--TTHHHHHHTTGGGSTT--
--SSHHHHHHHTGGGGGG--
---SHHHHHHTTGGGGGG--
--TTHHHHHHHTTTS-TT--
--TTHHHHHHTTSSS-SS--
--TTHHHHHHTTTTSSSS--
--TTHHHHHHHTTTSSSS--
--TTHHHHHHTTTTS-SS--
--TTHHHHHHHHTTS-SS--
--TTHHHHHHHSTTS-SS--
--TTHHHHHHHHTTS-SS--
--TTHHHHHTT-TTS-SS--
--TTHHHHHHHHSSS-SS--
--TTHHHHHHTTTTS-SS--
--TTHHHHHHHHGGG-SS--
--TTHHHHHHTTTTSSSS--
--TTHHHHHHHGGGTSSS--
--TTHHHHHHHSGGGSSS--
--TTHHHHHHHHGGGSSS--
--TTHHHHHTT-TTSSSS--
--TTHHHHHHTTTTTSSS--
--TTHHHHHHTTTTTSSS--
--SSHHHHHHTTTTTSSS--
-TTTHHHHHHHHTTTSSS--
--TTHHHHHHTTGGG-SS--
--TTHHHHHHTTTTTSSS--
--TTHHHHHHGGGGTSSS--
--TTHHHHHHTTTTTSSS--
--TTHHHHHHTTGGG-SS--
--TTHHHHHHTTTTS-SS--
--TTHHHHHTTTTTTSSS--
--TTHHHHHHHTTTTSSS--
--TTHHHHHHHHTTTSSS--
-TTSHHHHHHTTTTTSSS--
-GGGHHHHHTTTTTTSSS--
-TTSHHHHHHT-TTTSSS--
-GGGHHHHHHHHTTTSSS--
--SSHHHHHGGGTTTSSS--
--TTHHHHHHTTTTTSSS--
--TTHHHHHHT-TTT-SS--
--SSHHHHHHTTTTTSSS--
--TTHHHHHHTTTTT-SS--
--TTHHHHHHHTTTTSS---
--TTHHHHHHTTTTT-SS--
-GGGHHHHHHTTTTT-SS--
--TTHHHHHHTTTTTSSS--
--TTHHHHHHTTTTTSSS--
--TTHHHHHHTTTTTSSS--
--TTHHHHHHH-TTTSSS--
--TTHHHHHHTTTTTSS---
--STHHHHHHHHTTT-SS--
--TTHHHHHHTTTTT-SS--
--TTHHHHHHHHHHH-SS--
--TTHHHHHHHHHTTSSS--
--TTHHHHHHHHHTT-SS--
--TTHHHHHHHHTTTSSS--
--TTHHHHHHHHHHHSSS--
--TTHHHHHHHHHTT-SS--
--TTHHHHHHHHHHH-SS--
--TTHHHHHHHHHHH-SS--
--SSHHHHHHHHHHH-SS--
--TTHHHHHHHHHTT-SS--
--TTHHHHHHHHHTTSSS--
--TTHHHHHHHHHHHSSS--
--TTHHHHHHHHHTT-SS--
--TTHHHHHHHHHHHSS---
--TTHHHHHHHHHHH-SS--
--TTHHHHHHHHHHH-S---
-GGGHHHHHHHHHHH-S---
-HHHHHHHHHHHHHH-S---
-GGGHHHHHHHHHHH-SS--
-TTSHHHHHHHHHHH-SS--
-GGGHHHHHHHHHHH-S---
-GGGHHHHHHHHHHS-S---
--TTHHHHHHHHHHS-SS--
--SSHHHHHTTGGGS-SS--
-GGGHHHHHHHHHHSSSS--
-TTSHHHHHHHHHTTSSS--
-TTSHHHHHHHHHHHSSS--
-GGGHHHHHHHHHHTSSS--
-GGGHHHHHHHHHHTSSS--
-GGGHHHHHHHHHHTSSS--
--TTHHHHHHHHHTTSSS--
--SSHHHHHHHHHHHSSS--
-TTSHHHHHHHHHHHSSS--
-TTSHHHHHHHHHTTSSS--
-TTTHHHHHHHHHHHSSS--
--TTHHHHHHHHHHTSSS--
--S-HHHHHHHHHHSSSS--
-TTSHHHHHHHHHHSSSS--
-TTTHHHHHHHHHHSSSS--
-TTSHHHHHHHHHHSSSS--
--TTHHHHHHHHHTSSSS--
--SSHHHHHHHHHHTSSS--
-TT-HHHHHHHHHHTSSS--
-TTTHHHHHHHHHHSSSS--
-TTSHHHHHHHHHHHSS---
-TTSHHHHHHHHHHS-S---
--TTHHHHHHHHHHS-SS--
-TTTHHHHHHHHHHS-SS--
-TT-HHHHHHHHHHSSS---
-GGGHHHHHHHHHTTSS---
-GGGHHHHHHHHHHHSSS--
-GGGHHHHHHHHHTS-SS--
--TTHHHHHHHHHHHSSS--
-GGGHHHHHHHHTTT-SS--
-GGGHHHHHHHHHTT-SS--
--SSHHHHHHHHHHHSSS--
-TTSHHHHHHHHHHH-SS--
-TTSHHHHHHHHHTTSS---
-GGGHHHHHHHHHTTSS---
-GGGHHHHHHHHHHHSSS--
-GGGHHHHHHHHHTT-S---
-GGGHHHHHHHHHTT-SS--
--SSHHHHHHHHHTTSSS--
--SSHHHHHHHHHHHSSS--
-GGGHHHHHHHHHHHSSS--
--TTHHHHHHHHHHHSSS--
-GGGHHHHHHHHHHHSSS--
-GGGHHHHHHHHHTT-SS--
--SSHHHHHHHHHHSSSS--
-TTTHHHHHHHHHTS-S---
-TTSHHHHHHHHHHHSSS--
-TTTHHHHHHHHHHHSSS--
-TTTHHHHHHHHHHHSS---
-TTTHHHHHHHHHHS-SS--
-TTTHHHHHHHHHHS-SS--
-TTTHHHHHHHHTTS-SS--
-TTSHHHHHHHHHTTSSS--
-TTTHHHHHHHHHHTSSS--
-TTTHHHHHHHHHTTSSS--
-GGGHHHHHHHHHHHSSS--
-GGGHHHHHHHHHHSSSS--
--SSHHHHHHHHHTSSSS--
--TTHHHHHHHHTTSSSS--
-GGGHHHHHHHHHTT-SS--
-GGGHHHHHHHHHHHSSS--
-GGGHHHHHHHHHTTSSS--
-GGGHHHHHHHHHTTSSS--
-GGGHHHHHHHHTSS-SS--
-GGGHHHHHHHHHTSSSS--
-TT-HHHHHHHHHTT-SS--
-TT-HHHHHHHHHHTSS---
-GGGHHHHHHHHHHHSS---
-GGGHHHHHHHHHHSSSS--
-TTSHHHHHHHHHHSSS---
-GGGHHHHHHHHHHSSS---
-TTTHHHHHHHHHHHSS---
-TTSHHHHHHHHHTTSSS--
-GGGHHHHHHHHHHHSSS--
-GGGHHHHHHHHHTTSSS--
-GGGHHHHHHHHTTTSSS--
-GGGHHHHHHHHHTTSSS--
-TTTHHHHHHHGGGTSSS--
-GGGHHHHHHHGGGTSSS--
-TTTHHHHHHHGGGTSSS--
-GGGHHHHHHGGGGTSSS--
-GGGHHHHHHHGGGTSSS--
-GGGHHHHHGGGGGTSSS--
-GGGHHHHHHGGGGTSSS--
-HHHHHHHHHGGGGTSSS--
-GGGHHHHHGGGGGTSSS--
-GGGTTHHHHGGGGTSSS--
-GGGHHHHTTGGGGGSSS--
-GGGHHHHHHHGGGGSS---
-TTTHHHHHHHGGGGSSS--
-TTTHHHHHHHGGGGSSS--
-TTSHHHHHHHGGGSSSS--
-GGGHHHHHHHHTTTSSS--
-TTTHHHHHHHHGGGSSS--
-GGGHHHHHHHGGGTSSS--
-GGGHHHHHHHGGGGSSS--
-GGGHHHHHHHGGGTSSS--
-GGGHHHHHHHGGGTSSS--
-GGGHHHHHHHGGGTSSS--
-TTTHHHHHHHHTTTSSS--
-GGGHHHHHHHGGGTSSS--
-GGGHHHHHHHTTTTSSS--
--S-HHHHHHGGGGGSSS--
-GGGHHHHHHHGGGGSSS--
-GGGHHHHHHHGGGGSSS--
-GGGHHHHHHHGGGTSSS--
-GGGHHHHHHHGGGTSSS--
-GGGHHHHHHHGGGTSSS--
-GGGHHHHHHHGGGTSSS--
--TTHHHHHHHHTTTSSS--
-GGGHHHHHHHHTTTSSS--
-GGGHHHHHHHGGGGSSS--
-GGGHHHHHHHGGGSSSS--
-GGGHHHHHHHGGGGSSS--
-GGGHHHHHHHGGGTSSS--
-GGGHHHHHHHGGGSSSS--
-GGGHHHHHHHHGGGSSS--
-GGGHHHHHHHHTTTSSS--
-GGGHHHHHHHGGGGSSS--
-GGGHHHHHHHGGGTSSS--
-TT-HHHHHHHGGGGSSS--
-GGGHHHHHHHHTTTSSS--
-GGGHHHHHHHGGGTSSS--
--TTHHHHHHHTTTTSSS--
-TT-HHHHHHTTTTTSSS--
-GGGHHHHHHHTTTTSSS--
-TTSHHHHHHTTTTTSSS--
-GGGHHHHHHHSTTTSSS--
-TTTHHHHHHH-TTTSSS--
-GGGHHHHHHHTTTTSSS--
-TT-HHHHHHHTGGGSSS--
-TTSHHHHHHTTTTTTTT--
-TT-HHHHHHHTTTTTTT--
-TTTHHHHHTTTTTTTTT--
-GGGHHHHHHTTTTTSTT--
-TT-HHHHHHTTTTTTTT--
-TTSHHHHHHT-TTTTTT--
-TTTHHHHHHHHTTTTTT--
-TT-HHHHHHHTTTTSTT--
-GGGHHHHHHHTTTTTTT--
-GGGHHHHHHTTTTTTTT--
-GGGHHHHHHHGGGTGGG--
-TT-HHHHHHHGGGTTTT--
-GGGHHHHHHHGGGTGGG--
-GGGHHHHHHTTTTTGGG--
-GGGHHHHHHTTTTTTTT--
-TT-HHHHHHHHHTTSTT--
-GGGHHHHHHTTTTTTTT--
-TTSHHHHHHTTTTTTTT--
-GGGHHHHHHTTTTTGGG--
-GGGHHHHHTTTTTTTTT--
-GGGHHHHHHTTTTTTTT--
-TTTHHHHHHTTTTTSTT--
-TTTHHHHHTTTTTTGGG--
-TTTHHHHHHTTTTTTTT--
-TTTHHHHHTTTTTTGGG--
-TTTHHHHHHTTTTTSTT--
-TTTHHHHHTTTTTTTTT--
-TTHHHHHHTTTTTTGGG--
-HHHHHHHHHHHTTTTTT--
-HHHHHHHHHTTTTTGGG--
-HHHHHHHHHTTTTTTTT--
-HHHHHHHHHHHTTTTTT--
-HHHHHHHHHHHGGG-TT--
-HHHHHHHHHHHHTTTTT--
-HHHHHHHHHHHHTTTTT--
-HHHHHHHHHHHHHHTTT--
-HHHHHHHHHHHHHHTTT--
-HHHHHHHHHHHHHHGGG--
-HHHHHHHHHHHHHHTTT--
-HHHHHHHHHHHHHSGGG--
-HHHHHHHHHHHHHSGGG--
-HHHHHHHHHHHHHSGGG--
-HHHHHHHHHHHHHHGGG--
-HHHHHHHHHHHHHTGGG--
-HHHHHHHHHHHHHTTTT--
-HHHHHHHHHHHHHSTTT--
-HHHHHHHHHHHHHT-TT--
-HHHHHHHHHHHHHH-TT--
-HHHHHHHHHHHHHSTTT--
-HHHHHHHHHHHHHSTTT--
-HHHHHHHHHHHHHTTTT--
-HHHHHHHHHHHHTTTTT--
-HHHHHHHHHHHHTTGGG--
-HHHHHHHHHHHHHTTTT--
-HHHHHHHHHHHHHS-TT--
-HHHHHHHHHHHHHH-TT--
-HHHHHHHHHHHHHH-TT--
-HHHHHHHHHHHHHH-TT--
-HHHHHHHHHHHHHHTTT--
-HHHHHHHHHHHTTS-TT--
-HHHHHHHHHHHHHSTTT--
-HHHHHHHHHHHHHHTTT--
-HHHHHHHHHHHHHHSTT--
-HHHHHHHHHHHHHHGGG--
-HHHHHHHHHHHHHHTTT--
-HHHHHHHHHHHHTTSSS--
-HHHHHHHHHHHTTTGGG--
-HHHHHHHHHHHHTTSTT--
-HHHHHHHHHHHHTTSSS--
-HHHHHHHHHHHHTTSSS--
-HHHHHHHHHHHHTTTTT--
-HHHHHHHHHHHHHHTTT--
-HHHHHHHHHHHHHHTTT--
-HHHHHHHHHHHHHHTTT--
-HHHHHHHHHHHHHHTTT--
-HHHHHHHHHHHHTTTTT--
-HHHHHHHHHHHHTTGGG--
-HHHHHHHHHHHTTTGGG--
-HHHHHHHHHHHHTTSTT--
-HHHHHHHHHHHHTTSTT--
-HHHHHHHHHHHHTTGGG--
-HHHHHHHHHHHHTTSTT--
-HHHHHHHHHHHHTSSTT--
-HHHHHHHHHHHHTTSSS--
-HHHHHHHHHHHHTTSTT--
-HHHHHHHHHHHHTTSSS--
-HHHHHHHHHHHHTTSSS--
-HHHHHHHHHHHTTTSTT--
-HHHHHHHHHHHHTTSSS--
-HHHHHHHHHHHHTT-TT--
-HHHHHHHHHHHHTTSTT--
-HHHHHHHHHHHHTTSTT--
-HHHHHHHHHHHHHTSSS--
--HHHHHHHHHHHTTSTT--
-HHHHHHHHHHHHTTSTT--
-HHHHHHHHHHHHTTSTT--
-HHHHHHHHHHHTTTSTT--
-HHHHHHHHHHGGGGSTT--
-HHHHHHHHHHHHTSSTT--
-HHHHHHHHHHHHTTSTT--
-HHHHHHHHHHHTTSSTT--
-HHHHHHHHHHHHHTSTT--
-HHHHHHHHHHHHTTSSS--
-HHHHHHHHHHHHTTSTT--
-HHHHHHHHHHHHTSSTT--
-HHHHHHHHHHHTTSSTT--
-HHHHHHHHHHHHHSSTT--
-HHHHHHHHHHHHTTSSS--
-HHHHHHHHHHHHTTSTT--
-HHHHHHHHHHHTTSSTT--
-HHHHHHHHHHHHHTSSS--
-HHHHHHHHHHHHTTSSS--
-HHHHHHHHHHTTSSSTT--
-HHHHHHHHHHHHTTSTT--
-HHHHHHHHHHHHTTSTT--
-HHHHHHHHHHHHTTTTT--
-HHHHHHHHHHHHTT-TT--
-HHHHHHHHHHHTTSSSS--
-HHHHHHHHHHHHTTSSS--
-HHHHHHHHHHHHTTSTT--
-HHHHHHHHHHHHTSSTT--
-HHHHHHHHHHHTTTSTT--
-HHHHHHHHHHHTTTTTT--
-HHHHHHHHHHHHHHSTT--
-HHHHHHHHHHHHTTSSS--
-HHHHHHHHHHHHHSBTTB-
-HHHHHHHHHHHHHTSTT--
-HHHHHHHHHHHHTSSTT--
-HHHHHHHHHHHHHTSSS--
-HHHHHHHHHHHHHTSTT--
-HHHHHHHHHHHHHSSTT--
-HHHHHHHHHHHHHHTTT--
-HHHHHHHHHHHHTTSTT--
-HHHHHHHHHHHTTSSTT--
-HHHHHHHHHHHHTTSTT--
-HHHHHHHHHHHHTSSSS--
-HHHHHHHHHHHHTSSTT--
-HHHHHHHHHHHHHTSTT--
-HHHHHHHHHHHHTTSTT--
-HHHHHHHHHHHHHTSTT--
-HHHHHHHHHHHHTTSTT--
-HHHHHHHHHHHHTTSTT--
-HHHHHHHHHHHHTTSTT--
-HHHHHHHHHHHGGGSTT--
-HHHHHHHHHHHHHTBTTB-
-HHHHHHHHHHHHTSBTTB-
-HHHHHHHHHHHHHTSTT--
-HHHHHHHHHHHHTTSTT--
-HHHHHHHHHHHHTTSSS--
-HHHHHHHHHHHHTTSSS--
-HHHHHHHHHHHTTTSSS--
-HHHHHHHHHHHHHTSSS--
-HHHHHHHHHHHHTTGGG--
-HHHHHHHHHHHHTTSSS--
-HHHHHHHHHHHHTTSSS--
-HHHHHHHHHHHHTSBTTB-
-HHHHHHHHHHHHTTSSS--
-HHHHHHHHHHHHTTSTT--
-HHHHHHHHHHHHTTSTT--
-HHHHHHHHHHHHHHGGG--
-HHHHHHHHHHHHHHTTT--
-HHHHHHHHHHHHHHGGG--
-HHHHHHHHHHHTTSSTT--
-HHHHHHHHHHHTTSSTT--
-HHHHHHHHHHHHHTGGG--
-HHHHHHHHHHHHTTGGG--
-HHHHHHHHHHHHHHGGG--
-HHHHHHHHHHHHHHGGG--
-HHHHHHHHHHHHHHGGG--
-HHHHHHHHHHHHHHGGG--
-HHHHHHHHHHHHHHTTT--
-HHHHHHHHHHHHHHGGG--
-HHHHHHHHHHHHHHGGG--
-HHHHHHHHHHHHHHGGG--
-HHHHHHHHHHHHHHGGG--
-HHHHHHHHHHHHHHGGG--
-HHHHHHHHHHHHHHGGG--
-HHHHHHHHHHHHH-GGG--
-HHHHHHHHHHHTTTGGG--
-HHHHHHHHHHHHT-GGG--
-HHHHHHHHHHHHHTGGG--
-HHHHHHHHHHHHHTGGG--
-HHHHHHHHHHHHHTGGG--
-HHHHHHHHHHHHHTGGG--
-HHHHHHHHHHHHHSGGG--
-HHHHHHHTHHHHHTGGG--
-HHHHHHHHHHHHHSGGG--
-HHHHHHHHHHHHHHGGG--
-HHHHHHHHHHHHTTGGG--
-HHHHHHHHHHHHHTGGG--
-HHHHHHHHHHHHHSGGG--
-HHHHHHHHHHHHHTGGG--
-HHHHHHHHHHHHHTGGG--
-HHHHHHHHHHHHHTGGG--
-HHHHHHHHHHHTTTTTT--
-HHHHHHHHHHHTTTSTT--
-HHHHHHHHHHHHTTTTT--
-HHHHHHHHHHHHTTSTT--
-HHHHHHHHHHHHTTSTT--
-HHHHHHHHHHHHTTGGG--
-HHHHHHHHHHHHHHSTT--
-HHHHHHHHHHHTTTGGG--
-HHHHHHHHHHHHHHTTT--
-HHHHHHHHHHHHHHGGG--
-HHHHHHHHHHHHTTTTT--
-HHHHHHHHHHHHTTGGG--
-HHHHHHHHHHHHTTTTT--
-HHHHHHHHHHHHTTSSS--
-HHHHHHHHHHHHTTTTT--
-HHHHHHHHHHHTTTGGG--
-HHHHHHHHHHHHTTTTT--
-HHHHHHHHHHHHTTGGG--
-HHHHHHHHHHHHTTGGG--
-HHHHHHHHHHHHHHSTT--
-HHHHHHHHHHHHTTTTT--
-HHHHHHHHHHHTTTTTT--
-HHHHHHHHHHHHHHTTT--
-HHHHHHHHHHHHHHTTT--
-HHHHHHHHHHHHTTTTT--
-HHHHHHHHHHHHHHSTT--
-HHHHHHHHHHHHTTTTT--
-HHHHHHHHHHHHTTTTT--
-HHHHHHHHHHHHTTGGG--
-HHHHHHHHHHHHTTTTT--
-HHHHHHHHHHHHTTTTT--
-HHHHHHHHHHHHTTTTT--
-HHHHHHHHHHHTTTTTT--
-HHHHHHHHHHHTTTTTT--
-HHHHHHHHHHHHTTTTT--
-HHHHHHHHHHHHTTTTT--
-HHHHHHHHHHHTTTGGG--
--HHHHHHHHHHHHHSTT--
-HHHHHHHHHHHHHHSTT--
-THHHHHHHHHHTTTSTT--
-HHHHHHHHHHHTTTSTT--
-HHHHHHHHHHHTTTGGG--
-HHHHHHHHHHHHTTTTT--
-HHHHHHHHHHHTTTTTT--
-HHHHHHHHHHHHHHTTT--
-HHHHHHHHHHHHTTTTT--
-HHHHHHHHHHHHHH-TT--
-HHHHHHHHHHHHHHGGG--
-HHHHHHHHHHHHHHGGG--
-HHHHHHHHHHHHTTTTT--
-HHHHHHHHHHHHHHSTT--
-HHHHHHHHHHHTTTTTT--
-HHHHHHHHHHHHHHTTT--
-HHHHHHHHHHHHHHGGG--
-HHHHHHHHHHHHTTTTT--
-HHHHHHHHHHHHTTTTT--
-HHHHHHHHHHHHHHTTT--
-HHHHHHHHHHHHHHTTT--
-HHHHHHHHHHHHHHTTT--
-HHHHHHHHHHHHTTTTT--
-HHHHHHHHHHHHHHTTT--
-HHHHHHHHHHHHTTTTT--
-HHHHHHHHHHHHTTTTT--
-HHHHHHHHHHHHTTTTT--
-HHHHHHHHHHHHTTTTT--
-HHHHHHHHHHHHHHTTT--
-HHHHHHHHHHHHHHTTT--
-HHHHHHHHHHHHHHTTT--
-HHHHHHHHHHHHHHTTT--
-HHHHHHHHHHHHTTTTT--
-HHHHHHHHHHHHHHTTT--
-HHHHHHHHHHHHHHTTT--
-HHHHHHHHHHHHHHTTT--
-HHHHHHHHHHHHHHTTT--
-HHHHHHHHHHHHHHTTT--
-HHHHHHHHHHHHTTTTT--
-HHHHHHHHHHHHTTTTT--
-HHHHHHHHHHHHHHTTT--
-HHHHHHHHHHHHHHSTT--
--HHHHHHHHHHHHHSTT--
--HHHHHHHHHHHHHTTT--
--HHHHHHHHHHHTTTTT--
--HHHHHHHHHHTTTTTT--
--HHHHHHHHHHTTSSTT--
--HHHHHHHHHHTTSSSS--
--HHHHHHHHHHTTTTTT--
--HHHHHHHHHHHTTSTT--
--HHHHHHHHHHHHHSTT--
--HHHHHHHHHHHTTGGG--
--HHHHHHHHHHHTSBTTB-
--HHHHHHHHHHHTTGGG--
--HHHHHHHHHHHTTTTT--
--HHHHHHHHHHTTTGGG--
--HHHHHHHHHHHHHSTT--
--HHHHHHHHHHHHHTTT--
--HHHHHHHHHHHHTSTT--
--HHHHHHHHHHHHT-TT--
--HHHHHHHHHHHSS-TT--
--HHHHHHHHHHHHTGGG--
--HHHHHHHHHHHHTGGG--
--HHHHHHHHHHHHTGGG--
--HHHHHHHHHHHTTTTT--
--HHHHHHHHHHHHTGGG--
--HHHHHHHHHHHHHTTT--
--HHHHHHHHHHHHHGGG--
--HHHHHHHHHHHTTGGG--
--HHHHHHHHHHHHSBTTB-
--HHHHHHHHHHHHHTTT--
--HHHHHHHHHHHHHGGG--
--HHHHHHHHHHHTTTTT--
--HHHHHHHHHHHTTTTT--
--HHHHHHHHHHHHHGGG--
--HHHHHHHHHHHTTTTT--
--HHHHHHHHHHHTTGGG--
--HHHHHHHHHHHHTTTT--
--HHHHHHHHHHHHHGGG--
--HHHHHHHHHHHHHGGG--
--HHHHHHHHHHHTTTTT--
--HHHHHHHHHHTTTGGG--
--HHHHHHHHHHHTT-TT--
--HHHHHHHHHHHHT-TT--
--HHHHHHHHHHHHH-TT--
--HHHHHHHHHHHHSBTTB-
--HHHHHHHHHHHHS-TT--
--HHHHHHHHHHHTSBTTB-
--HHHHHHHHHHHHSBTTB-
--HHHHHHHHHHHTTSTT--
--HHHHHHHHHHTTTSTT--
--HHHHHHHHHHHHHGGG--
--HHHHHHHHHHHHT-TT--
--HHHHHHHHHHHTS-TT--
--HHHHHHHHHHHHTSTT--
--HHHHHHHHHHHHS-TT--
--HHHHHHHHHHHHSTTT--
--HHHHHHHHHHHHTTTT--
--HHHHHHHHHHHHHTTT--
--HHHHHHHHHHHHHTTT--
--HHHHHHHHHHHTTTTT--
--HHHHHHHHHHHHHTTT--
--HHHHHHHHHHHHHGGG--
--HHHHHHHHHHHHHTTT--
--HHHHHHHHHHHTTTTT--
--HHHHHHHHHHHHHTTT--
--HHHHHHHHHHHTTTTT--
--HHHHHHHHHHTTTSTT--
--HHHHHHHHHHHTSSTT--
--HHHHHHHHHHHTTSTT--
--HHHHHHHHHHHHHGGG--
--HHHHHHHHHHHHTGGG--
--HHHHHHHHHHHHHTTT--
--HHHHHHHHHHHTTTTT--
--HHHHHHHHHHHHHTTT--
--HHHHHHHHHHHHHTTT--
--HHHHHHHHHHHTTTTT--
--HHHHHHHHHHHTTTTT--
--HHHHHHHHHHHHHGGG--
--HHHHHHHHHHHTTTTT--
--HHHHHHHHHHHHHTTT--
--HHHHHHHHHHHHHGGG--
--HHHHHHHHHHHHHGGG--
--HHHHHHHHHHHHTTTT--
--HHHHHHHHHHHHHTTT--
--HHHHHHHHHHHHHSTT--
--HHHHHHHHHHHTTTTT--
--HHHHHHHHHHHTTTTT--
--HHHHHHHHHHHHTSSS--
--HHHHHHHHHHHHHTTT--
--HHHHHHHHHHTTTTTT--
--HHHHHHHHHHTTTTTT--
--HHHHHHHHHHTTSSTT--
--HHHHHHHHHHHTTSTT--
--HHHHHHHHHHTTTSTT--
--HHHHHHHHHHHTTGGG--
--HHHHHHHHHHHTSSTT--
--HHHHHHHHHHTTSSTT--
--HHHHHHHHHHTTTSTT--
--HHHHHHHHHHTTTSTT--
--HHHHHHHHHHHHHGGG--
--HHHHHHHHHHHHHGGG--
--HHHHHHHHHHTTTTTT--
--HHHHHHHHHHHHHSTT--
--HHHHHHHHHHTTTSTT--
--HHHHHHHHHHTTTTTT--
--HHHHHHHHHHTTT-TT--
--HHHHHHHHHHHHH-TT--
--HHHHHHHHHHHHTTTT--
--HHHHHHHHHHHHTTTT--
--HHHHHHHHHHHHSTTT--
--HHHHHHHHHHHHSTTT--
--HHHHHHHHHHHHSTTT--
--HHHHHHHHHHHTTTTT--
--HHHHHHHHHHHHSGGG--
--HHHHHHHHHHHHHTTT--
--HHHHHHHHHHHHHTTT--
--HHHHHHHHHHHTTGGG--
--HHHHHHHHHHHTTSTT--
--HHHHHHHHHHHTTTTT--
--HHHHHHHHHHHTTTTT--
--HHHHHHHHHHHHHTTT--
--HHHHHHHHHHHHHSTT--
--HHHHHHHHHHHTTTTT--
--HHHHHHHHHHHTTTTT--
--HHHHHHHHHHHHHGGG--
--HHHHHHHHHHHHHGGG--
--HHHHHHHHHHHHHTTT--
--HHHHHHHHHHHHHTTT--
--HHHHHHHHHHHTTTTT--
--HHHHHHHHHHHHH-TT--
-THHHHHHHHHHHHTTTT--
--HHHHHHHHHHHHHSTT--
--TTHHHHHHHHHTTTTT--
--HHHHHHHHHHHTT-TT--
--HHHHHHHHHHHHSTTT--
--HHHHHHHHHHHHHTTT--
--HHHHHHHHHHHHTGGG--
--HHHHHHHHHHHHTGGG--
--HHHHHHHHHHHHTGGG--
--HHHHHHHHHHHHT-TT--
--HHHHHHHHHHHHTTTS--
--HHHHHHHHHHHHHTTT--
--HHHHHHHHHHHHHGGG--
--HHHHHHHHHHHTTGGG--
-THHHHHHHHHHHHHTTT--
-HHHHHHHHHHHHHHTTT--
-HHHHHHHHHHHHTTGGG--
-HHHHHHHHHHHHHHTTT--
-HHHHHHHHHHHHTTTTT--
-HHHHHHHHHHHHHHGGG--
-HHHHHHHHHHHHTTTTT--
-HHHHHHHHHHHHHHTTT--
-HHHHHHHHHHHHTTTTT--
-HHHHHHHHHHHHTTTTT--
-HHHHHHHHHHHHHHTTT--
-HHHHHHHHHHHHHHTTT--
-HHHHHHHHHHHHTTTTT--
-HHHHHHHHHHHHTTTTT--
-HHHHHHHHHHHHTTGGG--
-HHHHHHHHHHHHTTGGG--
-HHHHHHHHHHHHTTSTT--
-HHHHHHHHHHHHTTTTT--
-HHHHHHHHHHHHTTSTT--
-HHHHHHHHHHHHTTGGG--
-HHHHHHHHHHHHTTTTT--
-HHHHHHHHHHHHTTTTT--
-HHHHHHHHHHHHTTTTT--
-HHHHHHHHHHHHTTTTT--
-HHHHHHHHHHHHHTTTT--
-HHHHHHHHHHHHTTTTT--
-HHHHHHHHHHHHHH-TT--
-HHHHHHHHHHHHHHTTT--
-HHHHHHHHHHHHHTGGG--
-TTHHHHHHHHHHHTGGG--
-HHHHHHHHHHHHTTGGG--
-HHHHHHHHHHHHHTGGG--
-HHHHHHHHHHHHHHTTT--
-HHHHHHHHHHHHHTGGG--
-HHHHHHHHHHHHTT-TT--
-HHHHHHHHHHHHHSGGG--
-HHHHHHHHHHHHHTTTS--
-HHHHHHHHHHHHHHTTT--
-HHHHHHHHHHHHTTGGG--
-HHHHHHHHHHHHTTGGG--
-HHHHHHHHHHHHHHTTT--
-HHHHHHHHHHHHTTTTT--
-HHHHHHHHHHHHHHTTT--
-HHHHHHHHHHHHHHTTT--
-HHHHHHHHHHHHHHTTT--
-HHHHHHHHHHHHHH-TT--
-HHHHHHHHHHHHHHTTT--
-HHHHHHHHHHHHHHTTT--
-HHHHHHHHHHHHHHTTT--
-HHHHHHHHHHHHHSGGG--
-HHHHHHHHHHHHTTGGG--
-HHHHHHHHHHHHHSGGG--
-HHHHHHHHHHHHHHGGG--
-HHHHHHHHHHHHHHSTT--
-HHHHHHHHHHHHTTSTT--
-HHHHHHHHHHHHTT-TT--
-HHHHHHHHHHTTSSSTT--
-HHHHHHHHHHHHTTTTT--
-HHHHHHHHHHHHTTGGG--
-HHHHHHHHHHHHHHTTT--
-HHHHHHHHHHHHHHTTT--
-HHHHHHHHHHHHHHTTT--
-HHHHHHHHHHHHHHTTT--
-HHHHHHHHHHHHHHTTT--
-HHHHHHHHHHHHHHTTT--
-HHHHHHHHHHHHHHSTT--
-HHHHHHHHHHHHHTTTT--
-HHHHHHHHHHHHHHTTT--
-HHHHHHHHHHHTTTTTT--
-HHHHHHHHHHHHHHTTT--
-HHHHHHHHHHHHTTTTT--
-HHHHHHHHHHHHHHTTT--
-HHHHHHHHHHHHTTGGG--
-HHHHHHHHHHHHTTTTT--
-HHHHHHHHHHHHTTGGG--
-HHHHHHHHHHHHHTGGG--
-HHHHHHHHHHHHHTGGG--
-HHHHHHHHHHHHHS-TT--
-HHHHHHHHHHHHHTTTT--
-HHHHHHHHHHHHHHTTT--
-HHHHHHHHHHHHHHTTT--
-HHHHHHHHHHHHHHTTT--
-HHHHHHHHHHHHTTGGG--
-HHHHHHHHHHHHHHGGG--
-HHHHHHHHHHHHHTGGG--
-HHHHHHHHHHHHHSTTT--
-HHHHHHHHHHHHTTTTT--
-HHHHHHHHHHHHTTTTT--
-HHHHHHHHHHGGGTGGG--
-HHHHHHHHHHHHHHGGG--
-HHHHHHHHHHHHTTSTT--
-HHHHHHHHHHHHTTTTT--
-HHHHHHHHHHHHTTGGG--
-HHHHHHHHHHHHHHGGG--
-HHHHHHHHHHHHHS-TT--
-HHHHHHHHHHHHHHTTT--
-HHHHHHHHHHHHHHGGG--
-HHHHHHHHHHHHHHTTT--
-HHHHHHHHHHHHTTTTT--
-HHHHHHHHHHHHHHTTT--
-HHHHHHHHHHHHTTTTT--
-HHHHHHHHHHHHHTSTT--
-HHHHHHHHHHHHTTTTS--
-TTHHHHHHHHHHHHTTT--
-HHHHHHHHHHHHTTTTT--
-HHHHHHHHHHHHHTTTT--
-HHHHHHHHHHHHHHTTT--
-HHHHHHHHHHHHHSGGG--
-HHHHHHHHHHHHHSGGG--
-HHHHHHHHHHHHHS-TT--
-HHHHHHHHHHHHHTTTT--
-HHHHHHHHHHHHHTGGG--
-HHHHHHHHHHHTTS-TT--
-HHHHHHHHHHHHTT-TT--
-HHHHHHHHHHHHTTGGG--
-HHHHHHHHHHHHTT-TT--
-HHHHHHHHHHHHTSTTT--
-HHHHHHHHHHHHTTTTT--
-HHHHHHHHHHHHHTGGG--
-HHHHHHHHHHHHHSGGG--
-HHHHHHHHHHHHHHGGG--
-HHHHHHHHHHHHHS-TT--
-HHHHHHHHHHHHTTGGG--
-HHHHHHHHHHHHHS-TT--
-HHHHHHHHHHHHHTGGG--
-HHHHHHHHHHHHTTGGG--
-HHHHHHHHHHHHHHGGG--
-HHHHHHHHHHHHTT-TT--
-HHHHHHHHHHHHHTTTT--
-HHHHHHHHHHHHHHTTT--
-HHHHHHHHHHHHHHTTT--
-HHHHHHHHHHHHHHGGG--
-HHHHHHHHHHHHTTGGG--
-HHHHHHHHHHHHTTGGG--
-HHHHHHHHHHHHHHSTT--
-HHHHHHHHHHHHTTTTT--
-HHHHHHHHHHHHHHGGG--
-HHHHHHHHHHHTTTTTS--
-HHHHHHHHHHHHHHSTT--
-HHHHHHHHHHHHHSGGG--
-HHHHHHHHHHHHHHSTT--
-HHHHHHHHHHHHTTTTT--
-HHHHHHHHHHHHTTTTT--
-HHHHHHHHHHHHHHTTT--
-HHHHHHHHHHHHTTTTT--
-HHHHHHHHHHHHTTTTT--
-HHHHHHHHHHHHHHTTT--
-HHHHHHHHHHHHHHSTT--
-HHHHHHHHHHHHTTGGG--
-HHHHHHHHHHHHHSSSS--
-HHHHHHHHHHHHTTGGG--
-HHHHHHHHHHHHHTGGG--
-HHHHHHHHHHHHHHTTT--
-HHHHHHHHHHHHHHTTT--
-HHHHHHHHHHHHHHTTT--
-HHHHHHHHHHHHTTGGG--
-HHHHHHHHHHHHTTGGG--
-HHHHHHHHHHHTTTGGG--
-HHHHHHHHHHHHTTGGG--
-HHHHHHHHHHHTTTGGG--
-HHHHHHHHHHHTTTGGG--
-HHHHHHHHHHHHTTGGG--
-HHHHHHHHHHHHTTGGG--
-HHHHHHHHHHHHTTGGG--
-HHHHHHHHHHHHHHGGG--
-HHHHHHHHHHHHHHGGG--
-HHHHHHHHHHHHHHGGG--
-HHHHHHHHHHHHHHGGG--
-HHHHHHHHHHHHHHGGG--
-HHHHHHHHHHHHTTSTT--
-HHHHHHHHHHHHTTSTT--
-HHHHHHHHHHHHHTTTT--
-HHHHHHHHHHHHHHGGG--
-HHHHHHHHHHHHHHGGG--
-HHHHHHHHHHHHHHGGG--
-HHHHHHHHHHHHTTGGG--
-HHHHHHHHHHHHHHGGG--
-HHHHHHHHHHHHHHTTT--
-HHHHHHHHHHHHHHGGG--
-HHHHHHHHHHHHHTGGG--
-HHHHHHHHHHHHHHGGG--
-HHHHHHHHHHHHHHGGG--
-HHHHHHHHHHHHTTGGG--
-HHHHHHHHHHHHHTGGG--
-HHHHHHHHHHHHHTGGG--
-HHHHHHHHHHHHHHTTT--
-HHHHHHHHHHHHHHGGG--
-HHHHHHHHHHHHHHGGG--
-HHHHHHHHHHHHHHTTT--
-HHHHHHHHHHHHHHGGG--
-HHHHHHHHHHHHHHGGG--
--HHHHHHHHHHHHHGGG--
-HHHHHHHHHHHHHHGGG--
-HHHHHHHHHHHHHHGGG--
-HHHHHHHHHHHHHHTTT--
-HHHHHHHHHHHHHHGGG--
-HHHHHHHHHHHHHHGGG--
-HHHHHHHHHHHHTTGGG--
-HHHHHHHHHHHHHHGGG--
-HHHHHHHHHHHHHHGGG--
-HHHHHHHHHHHHTTGGG--
-TTHHHHHHHHHHHHGGG--
-TTHHHHHHHHHHHHGGG--
-TTHHHHHHHHHHHHGGG--
--SHHHHHHHHHHHHGGG--
---HHHHHHHHHHHHGGG--
---HHHHHHHHHHHHGGG--
---HHHHHHHHHHHHGGG--
---HHHHHHHHHHHHGGG--
---HHHHHHHHHHHHGGG--
---HHHHHHHHHHHHGGG--
---HHHHHHHHHHHHGGG--
---HHHHHHHHHHHHGGG--
---HHHHHHHHHHHHGGG--
---HHHHHHHHHHHHGGG--
---HHHHHHHHHHHHTTT--
---HHHHHHHHHHHHGGG--
---HHHHHHHHHHHHTTT--
---HHHHHHHHHHHHGGG--
---HHHHHHHHHHHHTTT--
---HHHHHHHHHHHHGGG--
---HHHHHHHHHHHHGGG--
---HHHHHHHHHHHHGGG--
---HHHHHHHHHHTTGGG--
---HHHHHHHHHHHHTTT--
---HHHHHHHHHHHHGGG--
---HHHHHHHHHHHHGGG--
---HHHHHHHHHHHHGGG--
---HHHHHHHHHHHHGGG--
---HHHHHHHHHHTTGGG--
---HHHHHHHHHHHHGGG--
---HHHHHHHHHHHHGGG--
---HHHHHHHHHHHHTTT--
---HHHHHHHHHHHHGGG--
---HHHHHHHHHHHHGGG--
---HHHHHHHHHHHHGGG--
---HHHHHHHHHHHHGGG--
---HHHHHHHHHHHHGGG--
---HHHHHHHHHHTTGGG--
---HHHHHHHHHHHHGGG--
---HHHHHHHHHHHHGGG--
---HHHHHHHHHHHHTTT--
---HHHHHHHHHHHHGGG--
---HHHHHHHHHTTTGGG--
---HHHHHHHHHHHHTTT--
---HHHHHHHHHHHHGGG--
---HHHHHHHHHHHHGGG--
---HHHHHHHHHHHHGGG--
---HHHHHHHHHHHHGGG--
---HHHHHHHHHHHHGGG--
---HHHHHHHHHHHHGGG--
---HHHHHHHHHHHHGGG--
---HHHHHHHHHHHHGGG--
---HHHHHHHHHHHHGGG--
---HHHHHHHHHHHSSTT--
---HHHHHHHHHHHHTTT--
---HHHHHHHHHHHHGGG--
---HHHHHHHHHHHHGGG--
---HHHHHHHHHHHHGGG--
--SHHHHHHHHHHHHGGG--
---HHHHHHHHHHHHTTT--
---HHHHHHHHHHHHGGG--
---HHHHHHHHHHHHGGG--
---HHHHHHHHHHHHGGG--
---HHHHHHHHHHHHGGG--
---HHHHHHHHHHHHGGG--
---HHHHHHHHHHHHGGG--
---HHHHHHHHHHHHGGG--
---HHHHHHHHHHHHGGG--
---HHHHHHHHHHHHGGG--
---HHHHHHHHHHHHGGG--
---HHHHHHHHHHTTGGG--
---HHHHHHHHHHHHGGG--
---HHHHHHHHHHHHGGG--
---HHHHHHHHHHHHGGG--
---HHHHHHHHHHHHGGG--
---HHHHHHHHHHTTGGG--
---HHHHHHHHHHTTGGG--
---HHHHHHHHHHHHGGG--
--SHHHHHHHHHHHHGGG--
---HHHHHHHHHHHHGGG--
---HHHHHHHHHHHHGGG--
---HHHHHHHHHHTTGGG--
---HHHHHHHHHHHHGGG--
--THHHHHHHHHHHHTTT--
---HHHHHHHHHHHHTTT--
---HHHHHHHHHHHHGGG--
---HHHHHHHHHHHHGGG--
---HHHHHHHHHHHTGGG--
---HHHHHHHHHHHHGGG--
---HHHHHHHHHHHHGGG--
---HHHHHHHHHHHHTTT--
---HHHHHHHHHHHHGGG--
---HHHHHHHHHHHHGGG--
---HHHHHHHHHHHHGGG--
---HHHHHHHHHHHHGGG--
---HHHHHHHHHHHHTTT--
---HHHHHHHHHHHHGGG--
---HHHHHHHHHHHHGGG--
---HHHHHHHHHHHHGGG--
---HHHHHHHHHHHHGGG--
---HHHHHHHHHHHHGGG--
---HHHHHHHHHHHHSTT--
---HHHHHHHHHHHHGGG--
---HHHHHHHHHHHHGGG--
---HHHHHHHHHHHHGGG--
---HHHHHHHHHHHHGGG--
---HHHHHHHHHHHHGGG--
---HHHHHHHHHHTTGGG--
---HHHHHHHHHHHHGGG--
---HHHHHHHHHHHHGGG--
---HHHHHHHHHHHTTTT--
---HHHHHHHHHHTTGGG--
---HHHHHHHHHHHHGGG--
---HHHHHHHHHHHHGGG--
--SHHHHHHHHHHHHGGG--
---HHHHHHHHHHHHGGG--
---HHHHHHHHHHHHGGG--
---HHHHHHHHHHHHGGG--
--HHHHHHHHHHHHHGGG--
--THHHHHHHHHHHHGGG--
-TTHHHHHHHHHHHHGGG--
--SHHHHHHHHHHHHGGG--
-TTHHHHHHHHHHHHGGG--
--SHHHHHHHHHHHHGGG--
--SHHHHHHHHHHHHGGG--
---HHHHHHHHHHHHGGG--
---HHHHHHHHHHHHGGG--
---HHHHHHHHHHHHGGG--
---HHHHHHHHHHHHGGG--
---HHHHHHHHHHHHGGG--
---HHHHHHHHHHHHGGG--
--SHHHHHHHHHHHHGGG--
--SHHHHHHHHHHHHGGG--
---HHHHHHHHHHHHSTT--
---HHHHHHHHHHTTGGG--
--SHHHHHHHHHHHTSTT--
---HHHHHHHHHHHHGGG--
-TTHHHHHHHHHHHHGGG--
-TTHHHHHHHHHHHHTTT--
--SHHHHHHHHHHHHTTT--
--SHHHHHHHHHHHHGGG--
-TTHHHHHHHHHHHHTTT--
---HHHHHHHHHHHHGGG--
-TTHHHHHHHHHHHHGGG--
---HHHHHHHHHHHHGGG--
---HHHHHHHHHHTTSTT--
---HHHHHHHHHHHSSTT--
---HHHHHHHHHHHTTTT--
---HHHHHHHHHHHTTTT--
---HHHHHHHHHHHHGGG--
---HHHHHHHHHHHHGGG--
---HHHHHHHHHHHHGGG--
---HHHHHHHHHHHHGGG--
---HHHHHHHHHHHHGGG--
---HHHHHHHHHHHHGGG--
---HHHHHHHHHHHHGGG--
---HHHHHHHHHHHHSTT--
---HHHHHHHHHHHHGGG--
---HHHHHHHHHHTTGGG--
---HHHHHHHHHHTTGGG--
---HHHHHHHHTTTTGGG--
---HHHHHHHHTTTTGGG--
---HHHHHHHHTTTTTTT--
--SHHHHHHHHHHHSGGG--
--SHHHHHHHHTTTSGGG--
--SHHHHHHHHTTTSGGG--
--SHHHHHHHHHHHSSTT--
--SHHHHHHHHHTTSSTT--
--SHHHHHHHHHHHSSTT--
--SHHHHHHHHHHHSSTT--
---HHHHHHHHHHHSGGG--
--SHHHHHHHHHHHSGGG--
--SHHHHHHHHTTTSSTT--
--SHHHHHHHHTTTSSTT--
--SHHHHHHHHHHHSSSS--
--SHHHHHHHHHHHTSTT--
--SHHHHHHHHHHHSSTT--
--SHHHHHHHHTTSSSTT--
--SHHHHHHHHTTSSSTT--
--SHHHHHHHHTTSSSTT--
--SHHHHHHHHHHHSSTT--
--SHHHHHHHHTTSSGGG--
--SHHHHHHHHHHTTSTT--
--SHHHHHHHHHHSSSTT--
--SHHHHHHHHTTTTSTT--
--SHHHHHHHHHHHTSTT--
--SHHHHHHHHHHHTSTT--
---HHHHHHHHTTTSSTT--
---HHHHHHHHTTTSGGG--
--SHHHHHHHHHHHSGGG--
--SHHHHHHHHHHHTGGG--
--SHHHHHHHHHHTTSTT--
--SHHHHHHHHHHHTTTT--
--SHHHHHHHHHHHTSTT--
--SHHHHHHHHHHHHGGG--
--SHHHHHHHHHHHHGGG--
--SHHHHHHHHHHHHGGG--
--SHHHHHHHHHHHHGGG--
--SHHHHHHHHHHHHGGG--
--SHHHHHHHHHHHHGGG--
--SHHHHHHHHHHHHGGG--
---HHHHHHHHHHHHGGG--
--SHHHHHHHHHHTTGGG--
--STTHHHHHHHTTTSTT--
--SHHHHHHHHHHHHSTT--
--SHHHHHHHHHHHHGGG--
--SHHHHHHHHHHHHGGG--
--SHHHHHHHHHHHHGGG--
--SHHHHHHHHHHHHGGG--
--SHHHHHHHHHHHHTTT--
--SHHHHHHHHHHHHTTT--
---HHHHHHHHHHHHGGG--
--SHHHHHHHHHHHHTTT--
--SHHHHHHHHHHHTSTT--
--SHHHHHHHHHHH-STT--
--SHHHHHHHHHHHTGGG--
---HHHHHHHHHHHHTTT--
---HHHHHHHHHHTTSTT--
--SHHHHHHHHHHHTSTT--
---HHHHHHHHHHHTSTT--
--SHHHHHHHHHHHHGGG--
--SHHHHHHHHHHHHTTT--
--SHHHHHHHHHHHHGGG--
--SHHHHHHHHHHHHGGG--
--SHHHHHHHHHHHHGGG--
---HHHHHHHHHHHHTTT--
--SHHHHHHHHHTTSSTT--
--SHHHHHHHHHHHSSTT--
--SHHHHHHHHHHHHGGG--
--SHHHHHHHHHHHHGGG--
--SHHHHHHHHHHHHGGG--
--SHHHHHHHHHHHHGGG--
--SHHHHHHHHHHHHGGG--
--SHHHHHHHHHHHHGGG--
--SHHHHHHHHHHHHGGG--
--SHHHHHHHHHHHHGGG--
--SHHHHHHHHHHHTSTT--
--SHHHHHHHHHHHHGGG--
--SHHHHHHHHHHHHTTT--
--SHHHHHHHHHHHHGGG--
--SHHHHHHHHHHTTGGG--
--SHHHHHHHHHHHHGGG--
--SHHHHHHHHHHHHSTT--
--SHHHHHHHHHHHHGGG--
--SHHHHHHHHHHHHGGG--
--SHHHHHHHHHHHHGGG--
--SHHHHHHHHHHHHGGG--
--SHHHHHHHHHHHHGGG--
--SHHHHHHHHHHHHGGG--
--SHHHHHHHHHHHHGGG--
--SHHHHHHHHHHHHGGG--
--SHHHHHHHHHHHHGGG--
--SHHHHHHHHHHHHGGG--
--SHHHHHHHHHHHHGGG--
--SHHHHHHHHHHHHGGG--
--SHHHHHHHHHHHHGGG--
--SHHHHHHHHHHHHGGG--
--SHHHHHHHHHHHHGGG--
--SHHHHHHHHHHHHGGG--
--SHHHHHHHHHHHHGGG--
--SHHHHHHHHHHHTSTT--
--SHHHHHHHHHHHHGGG--
--SHHHHHHHHHHHHGGG--
--SHHHHHHHHHHHHGGG--
--SHHHHHHHHHHTTSTT--
--SHHHHHHHHHHHHGGG--
--SHHHHHHHHHHHHGGG--
--SHHHHHHHHHHHHGGG--
--SHHHHHHHHHHHHGGG--
--SHHHHHHHHHHHHGGG--
--SHHHHHHHHHHTTGGG--
--SHHHHHHHHHHHHGGG--
--SHHHHHHHHHHHHGGG--
--SHHHHHHHHHHHHTTT--
--SHHHHHHHHHHHHGGG--
--SHHHHHHHHHHHHGGG--
--SHHHHHHHHHHHHGGG--
--SHHHHHHHHHHHHGGG--
--SHHHHHHHHHHHHTTT--
--SHHHHHHHHHHHHTTT--
--SHHHHHHHHHHHHGGG--
--SHHHHHHHHHHHHGGG--
--SHHHHHHHHHHHHGGG--
--SHHHHHHHHHHHHGGG--
--SHHHHHHHHHHHHGGG--
--SHHHHHHHHHHHHGGG--
--SHHHHHHHHHHHHGGG--
--SHHHHHHHHHHHHGGG--
--SHHHHHHHHHHHHGGG--
--SHHHHHHHHHHHHGGG--
--SHHHHHHHHHHHHGGG--
---HHHHHHHHHHHHGGG--
--SHHHHHHHHHHHHGGG--
--SHHHHHHHHHHHHTTT--
---HHHHHHHHHHHHTTT--
--SHHHHHHHHHHHHGGG--
--SHHHHHHHHHHHHGGG--
--SHHHHHHHHHHHHGGG--
--SHHHHHHHHHHTTGGG--
---HHHHHHHHHHHTGGG--
--SHHHHHHHHHHHHTTT--
--SHHHHHHHHHHHHGGG--
--SHHHHHHHHHHHHSTT--
---HHHHHHHHHHHHGGG--
---HHHHHHHHHHHSGGG--
--SHHHHHHHHHHHHTTT--
--SHHHHHHHHHHHHGGG--
--SHHHHHHHHHHHHGGG--
--SHHHHHHHHHHHHGGG--
--SHHHHHHHHHHHHGGG--
---HHHHHHHHHHHHGGG--
--SHHHHHHHHHHHHTTT--
--SHHHHHHHHHHHHGGG--
--SHHHHHHHHHHHHGGG--
--SHHHHHHHHHHHHGGG--
---HHHHHHHHHHHHGGG--
--SHHHHHHHHHHHTSTT--
--SHHHHHHHHHHHHGGG--
--SHHHHHHHHHHHHGGG--
--SHHHHHHHHHHHHGGG--
--SHHHHHHHHHTTTGGG--
--SHHHHHHHHHHHHTTT--
--SHHHHHHHHHHHHGGG--
--SHHHHHHHHHHHHGGG--
--SHHHHHHHHHHHHGGG--
--SHHHHHHHHHHHHGGG--
--SHHHHHHHHHHHHGGG--
--SHHHHHHHHHHHHGGG--
--SHHHHHHHHHHHHGGG--
--SHHHHHHHHHHHHGGG--
--SHHHHHHHHHHHHGGG--
--SHHHHHHHHHHHHGGG--
--SHHHHHHHHHHHHGGG--
--SHHHHHHHHHHHHGGG--
--SHHHHHHHHHHHHGGG--
--SHHHHHHHHHHHHGGG--
--SHHHHHHHHHHHHGGG--
--SHHHHHHHHHHHHGGG--
--SHHHHHHHHHHHHGGG--
--SHHHHHHHHHHHHGGG--
--SHHHHHHHHHHHTSTT--
--SHHHHHHHHHHTTGGG--
--SHHHHHHHHHHHTGGG--
--SHHHHHHHHHHHHGGG--
--SHHHHHHHHHHHHGGG--
--SHHHHHHHHHHHHGGG--
--SHHHHHHHHHHHHGGG--
--SHHHHHHHHHHHHGGG--
--SHHHHHHHHHHHHGGG--
--SHHHHHHHHHHHHGGG--
--SHHHHHHHHHHHHGGG--
--SHHHHHHHHHHHHGGG--
--SHHHHHHHHHHTTGGG--
--SHHHHHHHHHHHHGGG--
--SHHHHHHHHHHHHGGG--
--SHHHHHHHHHHTTGGG--
--SHHHHHHHHHHHHGGG--
--SHHHHHHHHHHHHGGG--
--SHHHHHHHHHHHHGGG--
--SHHHHHHHHHHHTGGG--
--SHHHHHHHHHHHHGGG--
--SHHHHHHHHHHHHGGG--
--SHHHHHHHHHHHHGGG--
--SHHHHHHHHHHHHGGG--
--SHHHHHHHHHHHHGGG--
--SHHHHHHHHHHHTGGG--
--SHHHHHHHHHHHHGGG--
--SHHHHHHHHHHHHGGG--
--SHHHHHHHHHHHHGGG--
--SHHHHHHHHHHHHGGG--
--SHHHHHHHHHHHHGGG--
---HHHHHHHHHHHHGGG--
--SHHHHHHHHHHHHGGG--
--SHHHHHHHHHHHHGGG--
--SHHHHHHHHHHHHGGG--
--SHHHHHHHHHHHHGGG--
--SHHHHHHHHHHHHGGG--
--SHHHHHHHHHHHHGGG--
--SHHHHHHHHHHHSGGG--
--SHHHHHHHHHHHHGGG--
--SHHHHHHHHHHTTGGG--
--SHHHHHHHHHHHHGGG--
--SHHHHHHHHHHHHGGG--
--SHHHHHHHHHHHHGGG--
--SHHHHHHHHHHHHGGG--
--SHHHHHHHHHHHHGGG--
--SHHHHHHHHHHHHGGG--
--SHHHHHHHHHHHHGGG--
--SHHHHHHHHHHHHGGG--
--SHHHHHHHHHHHHGGG--
--SHHHHHHHHHHHHGGG--
--SHHHHHHHHHHHHGGG--
--SHHHHHHHHHHHHGGG--
--SHHHHHHHHHHHHGGG--
--SHHHHHHHHHHHHGGG--
--SHHHHHHHHHHHHGGG--
--SHHHHHHHHHHHHGGG--
--SHHHHHHHHHHHHGGG--
--SHHHHHHHHHHHHGGG--
--SHHHHHHHHHHHHGGG--
--SHHHHHHHHHHHHGGG--
--SHHHHHHHHHHHHGGG--
--SHHHHHHHHHHHHGGG--
--SHHHHHHHHHHHHGGG--
--SHHHHHHHHHHHHGGG--
--SHHHHHHHHHHHHGGG--
--SHHHHHHHHHHHHGGG--
--SHHHHHHHHHHHHGGG--
--SHHHHHHHHHHHHGGG--
--SHHHHHHHHHHHHGGG--
--SHHHHHHHHHHHHGGG--
--SHHHHHHHHHHHHGGG--
--SHHHHHHHHHHHHGGG--
--SHHHHHHHHHHHHGGG--
--SHHHHHHHHHHHHGGG--
--SHHHHHHHHHHTTGGG--
--SHHHHHHHHHHHHGGG--
--SHHHHHHHHHHHHGGG--
--SHHHHHHHHHHHHGGG--
--SHHHHHHHHHHHHGGG--
--SHHHHHHHHHHHHGGG--
--SHHHHHHHHHHHHGGG--
--SHHHHHHHHHHHHGGG--
--SHHHHHHHHHHHHGGG--
--SHHHHHHHHHHHHGGG--
--SHHHHHHHHHHHHGGG--
--SHHHHHHHHHHHHGGG--
--SHHHHHHHHHHHHGGG--
--SHHHHHHHHHHHHGGG--
--SHHHHHHHHHHHHGGG--
--SHHHHHHHHHHHHGGG--
--SHHHHHHHHHHHHGGG--
--SHHHHHHHHHHHHGGG--
--SHHHHHHHHHHHHGGG--
--SHHHHHHHHHHHHGGG--
--SHHHHHHHHHHHHGGG--
--SHHHHHHHHHHHHGGG--
--SHHHHHHHHHHHHGGG--
--SHHHHHHHHHHHHGGG--
--SHHHHHHHHHHHHGGG--
--SHHHHHHHHHHHHGGG--
--SHHHHHHHHHHHHGGG--
--SHHHHHHHHHHHHGGG--
--SHHHHHHHHHHHHGGG--
--SHHHHHHHHHHHHGGG--
--SHHHHHHHHHHHHGGG--
--SHHHHHHHHHHHHGGG--
--SHHHHHHHHHHHHGGG--
--SHHHHHHHHHHHHGGG--
--SHHHHHHHHHHHHGGG--
--SHHHHHHHHHHHHGGG--
--SHHHHHHHHHHHHGGG--
--SHHHHHHHHHHHHGGG--
--SHHHHHHHHHHHHGGG--
--SHHHHHHHHHHHHGGG--
--SHHHHHHHHHHHHGGG--
--SHHHHHHHHHHHHGGG--
--SHHHHHHHHHHHHGGG--
--SHHHHHHHHHHHHGGG--
---HHHHHHHHHHHHGGG--
--SHHHHHHHHHHHHGGG--
--SHHHHHHHHHHHTGGG--
--SHHHHHHHHHHHHGGG--
--SHHHHHHHHHHHHGGG--
--SHHHHHHHHHHHHGGG--
--SHHHHHHHHHHHHGGG--
--SHHHHHHHHHHHHGGG--
--SHHHHHHHHHHHHGGG--
--SHHHHHHHHHHHHGGG--
--SHHHHHHHHHHHHGGG--
--STTHHHHHHHHHHGGG--
--SHHHHHHHHHHHTSTT--
--SHHHHHHHHHHTTGGG--
--SHHHHHHHHHHHHGGG--
--SHHHHHHHHHHHSSTT--
--SHHHHHHHHHHHHGGG--
---HHHHHHHHHHHHGGG--
--SHHHHHHHHHHHHGGG--
---HHHHHHHHHHHHGGG--
---HHHHHHHHHHHHGGG--
--SHHHHHHHHHHHHGGG--
--SHHHHHHHHHHHHGGG--
--SHHHHHHHHHHTTGGG--
--SHHHHHHHHHHHHGGG--
--SHHHHHHHHHHHHGGG--
--SHHHHHHHHHHHHGGG--
--SHHHHHHHHHHHHTTT--
--SHHHHHHHHHHHHGGG--
--SHHHHHHHHHHHHSTT--
--SHHHHHHHHHHHTSTT--
---HHHHHHHHHHHHGGG--
--SHHHHHHHHHHHHGGG--
--SHHHHHHHHHHHHGGG--
--SHHHHHHHHHHHHGGG--
--SHHHHHHHHHHHHGGG--
---HHHHHHHHHHHHGGG--
--SHHHHHHHHHHHHGGG--
--SHHHHHHHHHHHHGGG--
--SHHHHHHHHHHHHGGG--
--SHHHHHHHHHHHHGGG--
--SHHHHHHHHHHHHGGG--
--SHHHHHHHHHHHHGGG--
--SHHHHHHHHHHHHGGG--
--SHHHHHHHHHHHHGGG--
--SHHHHHHHHHHHHGGG--
--SHHHHHHHHHHHHGGG--
--SHHHHHHHHHHHHGGG--
--SHHHHHHHHHHHHGGG--
--SHHHHHHHHHHHHTTT--
--SHHHHHHHHHHHHGGG--
--SHHHHHHHHHHTTGGG--
--SHHHHHHHHHHTTGGG--
--SHHHHHHHHHHHHGGG--
--SHHHHHHHHHHHHGGG--
--SHHHHHHHHHHHHGGG--
--SHHHHHHHHHHHHGGG--
--SHHHHHHHHHHHHGGG--
--SHHHHHHHHHHHHGGG--
--SHHHHHHHHHHHHSTT--
--SHHHHHHHHHHTTGGG--
--SHHHHHHHHHHHHGGG--
--SHHHHHHHHHHHHGGG--
--SHHHHHHHHHHHHGGG--
--SHHHHHHHHHHHHSTT--
--SHHHHHHHHHHHHGGG--
--SHHHHHHHHHHHHGGG--
--SHHHHHHHHHHHHGGG--
--SHHHHHHHHHHHHGGG--
--SHHHHHHHHHHHHGGG--
--SHHHHHHHHHHHHGGG--
--SHHHHHHHHHHHHTTT--
--SHHHHHHHHHHHHGGG--
--SHHHHHHHHHHHHGGG--
--SHHHHHHHHHHHHGGG--
---HHHHHHHHHHHHGGG--
--SHHHHHHHHHHHHGGG--
--SHHHHHHHHHHHHGGG--
--SHHHHHHHHHHTTGGG--
--SHHHHHHHHHHTTGGG--
--SHHHHHHHHHHHHGGG--
--SHHHHHHHHHHHHGGG--
--SHHHHHHHHHHTTGGG--
--SHHHHHHHHHHHHGGG--
--SHHHHHHHHHHHTGGG--
--SHHHHHHHHHHHHGGG--
--SHHHHHHHHHHHHGGG--
--SHHHHHHHHHHHTGGG--
--SHHHHHHHHHHHHGGG--
--SHHHHHHHHHHHTGGG--
--SHHHHHHHHHHHHGGG--
--SHHHHHHHHHHTTGGG--
--SHHHHHHHHHHHHGGG--
--SHHHHHHHHHHTTGGG--
--SHHHHHHHHHHHHGGG--
--SHHHHHHHHHHTTGGG--
--SHHHHHHHHHHTTGGG--
--SHHHHHHHHHHTSSTT--
--SHHHHHHHHHHTT-TT--
--SHHHHHHHHHTTSSTT--
--SHHHHHHHHHHTSSTT--
--SHHHHHHHHHHTTSTT--
--SHHHHHHHHHTTSBTTB-
--SHHHHHHHHHTTSSTT--
--SHHHHHHHHHTTSSTT--
--SHHHHHHHHHTTSSTT--
--SHHHHHHHHHTTSSTT--
--SHHHHHHHHHHTTSTT--
--SHHHHHHHHTTTSSSS--
--SHHHHHHHHHHTTSSS--
--SHHHHHHHHHHTTSTT--
--SHHHHHHHHHHHHSTT--
--SHHHHHHHHHHTTSTT--
--SHHHHHHHHHHHHSTT--
--SHHHHHHHHHTTTSTT--
--SHHHHHHHHHTTTSTT--
--SHHHHHHHHHTTTSS---
--SHHHHHHHHHTTTSTT--
--SHHHHHHHHHTTTSTT--
--SHHHHHHHHHTTTSTT--
--SHHHHHHHHHHHHSTT--
--SHHHHHHHHHHTTSTT--
--SHHHHHHHHHHTTSTT--
--SHHHHHHHHHHTTSSS--
--SHHHHHHHHHHTTSTT--
--SHHHHHHHHHTTTSTT--
--SHHHHHHHHHHSSSTT--
--SHHHHHHHHHHTTSTT--
--SHHHHHHHHHHHHSTT--
--SHHHHHHHHHHTTGGG--
--SHHHHHHHHHHHSSTT--
--SHHHHHHHHHHHTSTT--
--SHHHHHHHHHHTTSTT--
--SHHHHHHHHHHTTGGG--
--SHHHHHHHHHHTTGGG--
--SHHHHHHHHHHTTGGG--
--SHHHHHHHHHHTTSTT--
--SHHHHHHHHHHHTSTT--
--SHHHHHHHHHHHSSTT--
--SHHHHHHHHHHHHSTT--
--SHHHHHHHHHHHSSTT--
--SHHHHHHHHHHTSSTT--
--SHHHHHHHHHHHSSTT--
--SHHHHHHHHHHHSSTT--
--SHHHHHHHHHHHSSTT--
--SHHHHHHHHHTTSSTT--
--SHHHHHHHHHHTS-TT--
--SHHHHHHHHHHTS-TT--
--STTHHHHHHHTTS-TT--
--SHHHHHHHHHTTSSTT--
--SHHHHHHHHHTTSSTTT-
--SHHHHHHHHHHHSSTT--
--SHHHHHHHHHHHS-TT--
--SHHHHHHHHHHHS-TT--
--SHHHHHHHHHHHS-TT--
--SHHHHHHHHHTTSSTT--
--SHHHHHHHHHHHS-TT--
--SHHHHHHHHHTTS-TT--
--SHHHHHHHHHTTS-TT--
--SHHHHHHHHHTTTGGG--
--SHHHHHHHHHHTTSTT--
--SHHHHHHHHHHHHGGG--
--SHHHHHHHHHTTTGGG--
--SHHHHHHHHHHHHSTT--
--SHHHHHHHHHTTTSTT--
--SHHHHHHHHHHHHGGG--
--SHHHHHHHHHTTSSTT--
--SHHHHHHHHHHHHGGG--
--SHHHHHHHHHTTTSTT--
--SHHHHHHHHHTTTGGG--
--SHHHHHHHHHHHHGGG--
--SHHHHHHHHHTTTGGG--
--SHHHHHHHGGGTSSTT--
--SHHHHHHHHHTTSSTT--
--SHHHHHHHHTTT-STT--
--SHHHHHHHHGGG-STT--
--SHHHHHHTGGGS-STTT-
--SHHHHHHHHTTT-STT--
--SHHHHHHHHHTT-STT--
--SHHHHHHHHHTTSSTTT-
--SHHHHHHHHHTTTSTT--
--SHHHHHHHHHHTTSTT--
--SHHHHHHHHHTTSSTT--
--SHHHHHHHHHHHHGGG--
--SHHHHHHHHHHHHGGG--
--SHHHHHHHHHHHHGGG--
--SHHHHHHHHHTTTGGG--
--SHHHHHHHHHHHHGGG--
--SHHHHHHHHHHTTGGG--
--SHHHHHHHHHTTTGGG--
--SHHHHHHHHHTTTGGG--
--SHHHHHHHHHTTTGGG--
--SHHHHHHHHHTTTSTT--
--SHHHHHHHHHHHHTTS--
--SHHHHHHHHHHTTGGG--
--SHHHHHHHHHHHHGGG--
--SHHHHHHHHHHHHGGG--
--SHHHHHHHHHTTTGGG--
--SHHHHHHHHHTTTGGG--
--SHHHHHHHHHHTTGGG--
--SHHHHHHHHHHTTGGG--
--SHHHHHHHHHHHHGGG--
--SHHHHHHHHHHTTGGG--
--SHHHHHHHHHHTTGGG--
--SHHHHHHHHHTTTGGG--
--SHHHHHHHHHTTTGGG--
--SHHHHHHHHHTTTSTT--
--SHHHHHHHHHHHHTTT--
--SHHHHHHHHHHHHSTT--
--SHHHHHHHHHHTTTTT--
--SHHHHHHHHHHHHTTT--
--SHHHHHHHHHHTTGGG--
--SHHHHHHHHHHHHGGG--
--SHHHHHHHHHHHHTTT--
--SHHHHHHHHHHHHTTT--
--SHHHHHHHHHHHHGGG--
--SHHHHHHHHHHHHTTT--
--SHHHHHHHHHHHHTTT--
--SHHHHHHHHHTTTTTT--
--SHHHHHHHHHHTTTTT--
--SHHHHHHHHHHTTTTT--
--SHHHHHHHHHHHSSTT--
--SHHHHHHHHHHHHGGG--
--SHHHHHHHHHHHHSTT--
--SHHHHHHHHHHHHTTT--
--SHHHHHHHHHHHHTTT--
--SHHHHHHHHHHTTTTT--
--SHHHHHHHHHHHHTTT--
--SHHHHHHHHHHTTTTT--
--SHHHHHHHHHHHHTTT--
--SHHHHHHHHHHTTTTT--
--SHHHHHHHHHHHHTTT--
--SHHHHHHHHHHHHTTT--
--SHHHHHHHHHHHHTTT--
--SHHHHHHHHHHHHTTT--
--SHHHHHHHHHHTTGGG--
--SHHHHHHHHHHHTTTT--
--SHHHHHHHHHHHHGGG--
--SHHHHHHHHHHHHTTT--
--SHHHHHHHHHHHHGGG--
--SHHHHHHHHHHHHTTT--
--SHHHHHHHHHHHTTTT--
--SHHHHHHHHHHHHTTT--
--SHHHHHHHHHHHHGGG--
--SHHHHHHHHHHTTTTT--
--SHHHHHHHHHHHHSTT--
--SHHHHHHHHHHHHTTT--
--SHHHHHHHHHHHHTTT--
--SHHHHHHHHHHHHTTT--
--SHHHHHHHHHHHHTTT--
--SHHHHHHHHHHHHTTT--
--SHHHHHHHHHHHHSTT--
--SHHHHHHHHHHHHTTT--
--SHHHHHHHHHHHHTTT--
--SHHHHHHHHHHHHTTT--
--SHHHHHHHHHHTTTTT--
--SHHHHHHHHHHHSSTT--
--SHHHHHHHHHHHHTTT--
--SHHHHHHHHHHHS-SS--
--SHHHHHHHHHHHSSTT--
--SHHHHHHHHHHHS-TT--
--SHHHHHHHHHTTSSTT--
--SHHHHHHHHHHHSSSS--
--SHHHHHHHHHHHSBTTB-
--SHHHHHHHHHHHS-TT--
--SHHHHHHHHHHHS-TT--
--SHHHHHHHHHTTSBTTB-
--SHHHHHHHHHTTSBTTB-
---HHHHHHHHHHHSBTTB-
--SHHHHHHHHHTTSSTT--
--SHHHHHHHHHHHSSTT--
--SHHHHHHHHHHHSSTT--
--SHHHHHHHHHHHSBTTB-
--SHHHHHHHHHHHS-TT--
--SHHHHHHHHHHTSBTTB-
--SHHHHHHHHHHHS-TT--
--SHHHHHHHHHHTS-TT--
--SHHHHHHHHHTTS-TT--
--SHHHHHHHHHHS-TTT--
--SHHHHHHHHHTT-TTT--
--SHHHHHHHHHHTS-SS--
--SHHHHHHHHHTT-TTT--
--SHHHHHHHHTTS--SS--
--SHHHHHHHHHHTTTTT--
--SHHHHHHHHHHTTTTT--
--STTHHHHHHHTT-TTT--
--SHHHHHHHHHHTTGGG--
--SHHHHHHHHHHTTTTT--
--SHHHHHHHHHHT-TTT--
--SHHHHHHHHHHTTTTT--
--SHHHHHHHHHHHTTTT--
--SHHHHHHHHHHSS-SS--
--SHHHHHHHHHHHTTTT--
--SHHHHHHHHHHT-TTT--
--SHHHHHHHHHHT-TTT--
--SHHHHHHHHTTTSTTT--
--SHHHHHHHHHHTTTTT--
--SHHHHHHHHHHSS-TT--
--SHHHHHHHHHHTTTTT--
--SHHHHHHHHHHHS-SS--
--SHHHHHHHHHHTSSTT--
--SHHHHHHHHTT-S-TT--
--SHHHHHHHHTTSS-SS--
--SHHHHHHHHTTSS-SS--
--SHHHHHHHHHHSSSSS--
--SHHHHHHHHHHSSSSS--
--SHHHHHHHHTTTTSSS--
--SHHHHHHHHHHS-SSS--
--SHHHHHHHHHHTTTTT--
--SHHHHHHHHHTS-STT--
--SHHHHHHHHHTTSTTTT-
--SHHHHHHHHHTTS-TT--
--SHHHHHHHHHTS-STT--
--SHHHHHHHHHTT-TTT--
--SHHHHHHHHTTS-TTT--
--SHHHHHHHHHSS--TT--
--SHHHHHHHTSSS-TTT--
--SHHHHHHHTTTT-TTT--
--SHHHHHHHH-SS-TTT--
--SHHHHHHHT-TT--SS--
---HHHHHHHH-SS-STT--
--SHHHHHHHTTTTTTTT--
--SHHHHHHHHTSSS-SS--
--SHHHHHHHTTSSS-SS--
--SHHHHHHHTTSSSSSS--
--SHHHHHHHTTTTSBTTB-
--SHHHHHHHH-TTTSSS--
--SHHHHHHHHTTTTTTT--
--SHHHHHHHHGGGTTTT--
--SHHHHHHHHHHHH-TT--
--SHHHHTTSSSGGG-TT--
--SHHHHHHHHSTTTTTTT-
--SHHHHHTTTTTTTTTTT-
--SHHHHHTTS-TTTTTTT-
--SHHHHTTTS-TTTSTT--
--SHHHHHTTS-TTTTTTT-
--SHHHHHTTT-TTTTTT--
--SHHHHHTTS-TTTTTTT-
--SHHHHHHTT-TTTSTT--
--SHHHHHTTT-TTTTTT--
--SHHHHHTTT-TTTSSS--
--SHHHHHTTT-TTTSTT--
--SHHHHHTTT-TTTSTT--
--SHHHHHTSS-TTTGGG--
--SHHHHHTTT-TTTGGG--
--SHHHHHTTS-TTTSTT--
--SHHHHHTTT-TTTSTT--
--SHHHHHHTT-TTSSTT--
--SHHHHHHHS-TTSSTT--
---TTHHHHTS-TTSSTT--
---TTHHHHTT-TTSSTT--
---HHHHHHTS-GGGSTT--
---HHHHHHTT-TTSGGG--
---HHHHHTTT-TTSSTT--
---HHHHHTTS-TTSSTT--
---HHHHHTTS-TTSSTT--
--SHHHHHTTT-SSSSTT--
--SHHHHHTTT-TTSSTT--
--SHHHHHTTT-TTSSTT--
--SHHHHHTTS-TTSSTT--
--SHHHHHTTT-TT-STT--
--SHHHHHTTS-S--SSS--
--SHHHHHTTT-S--STT--
--SHHHHHTTTSTT-STT--
--SHHHHHTTTSSS-TTTT-
--SHHHHHTTTSSS-GGG--
--SHHHHHTTSSSSSGGG--
--SHHHHHHHHSTT-GGG--
--SHHHHHTTSSSSTGGG--
--STTHHHHTTSSS-GGG--
---HHHHHHTTSTT-STT--
--SHHHHHHHSSSS-GGG--
--SHHHHHHHS-TT-GGG--
--SHHHHTS-S-TT-GGG--
--SHHHHHTTSSTT-GGG--
--SHHHHHT--SSS-GGG--
--SHHHHHT-SSTT-GGG--
--SHHHHHHSSSSS-GGG--
--SHHHHHHSS-TT-GGG--
--SHHHHHHTTSTT-GGG--
--SHHHHHGGGSSS-STT--
--SHHHHHGGGTT---TT--
--SHHHHHHTTTS--STT--
--SHHHHHTTSTTS-GGG--
---HHHHHTTSSSS-GGG--
--SHHHHHHHHSSS-STT--
--SHHHHHHHHHTT-STT--
--SHHHHHHHTTTSSSTT--
--SHHHHHHHTGGGSSTT--
--SHHHHHHHTTTSSSTT--
--SHHHHHHHTTTSSGGG--
--SHHHHHHHTTTSSSTT--
--SHHHHHHHGGGS-GGG--
---HHHHHHHTTTSS-TT--
---HHHHHHHGGGGSSTT--
--SHHHHHHHTGGGSSTT--
---HHHHHHHTGGGSSTT--
---HHHHHHHTGGGGSTT--
--SHHHHHHHTGGGGSTT--
--SHHHHHHHTGGGSSTT--
---HHHHHHHSGGGTGGG--
---HHHHHHTTGGG--TT--
--SHHHHHHTTGGGTTTT--
--SHHHHHHHTGGGGTTT--
--SHHHHHHHTGGGGTTT--
--SHHHHHHHTGGGGTTT--
--SHHHHHHHTGGGG-TT--
--SHHHHHHHTGGGGGGG--
--SHHHHHHHTHHHHTTT--
--SHHHHHHHTTTTTGGG--
--SHHHHHHTTTTTTTTT--
--SHHHHHHTTTTTTGGG--
--SHHHHHGGGTTTTGGG--
--SHHHHHHHTTTTTTTT--
--SHHHHHHHTGGGGTTT--
--SHHHHHHTTTTTSTTT--
--SHHHHHHHTTTTT-TT--
--SHHHHHHTTTTTTGGG--
--SHHHHHHHTTTTT-TT--
--SHHHHHHTTGGGGSTT--
---HHHHHHHHTTTT-TT--
--SHHHHHHHHHHHH-SS--
--SHHHHHHHTHHHHTTT--
---HHHHHHHHTTTT-TT--
---HHHHHHHHTTTSGGG--
--SHHHHHHHSTTTTGGG--
--SHHHHHHHTSGGGGGG--
--SHHHHHHHTGGGTSTT--
--SHHHHHHTTHHHHGGG--
--SHHHHHHTSHHHHTTT--
--SHHHHHHHHGGGTGGG--
--SHHHHHHHTGGGTTTT--
--SHHHHHHHTTTTTGGG--
--SHHHHHHT-TTTTGGG--
--SHHHHHTT-GGGSGGG--
--SHHHHHHTTGGGTTTT--
--SHHHHHHHSGGGTTTT--
--SHHHHHHHTGGGTGGG--
--SHHHHHHHTGGGG-TT--
--SHHHHHHHTGGGTTTT--
--SHHHHHHHSHHHHTTT--
--SHHHHHHHTGGGTTTT--
--SHHHHHHTTGGGTGGG--
--SHHHHHHTTGGGTTTS--
--SHHHHHHHTGGGTTTT--
--SHHHHHHTSSTTTTTT--
--SHHHHHHHTGGGTTTT--
---HHHHHHTTHHHHGGG--
---HHHHHHHTGGGTGGG--
--SHHHHHHHTGGGTGGG--
---HHHHHTT-HHHHGGG--
--SHHHHGGGGHHHHGGG--
--SHHHHTTTSHHHHSTT--
--SGGGTGGG-HHHHGGG--
---HHHHGGGTHHHHGGG--
---HHHHGGG-GGGSSTT--
---HHHHTTT-GGGSSTT--
--SHHHHHHHTGGGTTTT--
--SHHHHGGG-GGGTGGG--
--SHHHHGGGGHHHHTTT--
---HHHHHHHTGGGTTTT--
---HHHHHHHTGGGTGGG--
---HHHHTTTT-GGGGGG--
---HHHHGGGGHHHHGGG--
--SHHHHGGGGGGG--TT--
--SHHHHGGGGGGG--TT--
---HHHHTTGGGGG--TT--
--SHHHHTGGGGGG--TT--
---HHHHTTT-GGG--TT--
--SHHHHSTTSGGG-STT--
---HHHHSTTTGGG--TT--
--SHHHHSTTTTTT--TT--
--SHHHHGGGSTTS--TT--
---GGGTSGGGGGG--TT--
--SHHHHSTTSGGG--TT--
---GGGT-TTTGGG--TT--
--SGGGSSTTTGGG--SS--
--SGGGT-TTTGGG--TT--
--SGGGT-TT-GGG-STT--
--SHHHHSSSSGGG--TT--
--SGGGT-TTTGGG--TT--
--SGGGS-TTTGGG--TT--
--SGGGT-TTTGGG--TT--
--SGGGT-TTTTTT--TT--
--SGGGT-TTTTTT-BTTB-
--SGGGT-TTTGGG-BTTB-
--SHHHH-TTTGGG-BTTB-
--SGGGT-TTTTTT-BTTB-
--STTTS-TTTGGG--TT--
--SGGGT-TTTTTT--TT--
--STTTS-TTTTTT-STT--
--STTTS-TTTTTTS-TT--
--SGGGT-TTTTTTSGGG--
--SGGGT-TTTTTTSGGG--
--SGGGT-TTTSSSSTTT--
--SGGGS-TTTTTTSGGG--
--SGGGS-TTTTTTSGGG--
--STTSS-TTTTTTS-TT--
--SGGGT-TTTTTTSGGG--
--SGGGT-TTTTTTSGGG--
--SGGGT-TTTTTTSGGG--
--SGGGT-TTTTTTTGGG--
--SGGGT-TTTTTTSGGG--
--SGGGT-TTTTTTSGGG--
--SGGGT-TTTTTTTGGG--
--STTSS-TTTTTTTGGG--
--SGGGT-GGGTTTSGGG--
--SGGGT-TTTTTTTTTT--
--SGGGT-GGGTTTTGGG--
--SHHHH-GGGTTTTGGG--
--SGGGT-GGGTTTSTTT--
--STTTS-TTSTTTTTTT--
--SHHHH-TTSTTTSTTT--
--SGGGT-TTTTTTS-TT--
--SGGGT-GGGTTTS-TT--
--SHHHH-TTTTTTSGGG--
--SHHHH-TT-TTTTGGG--
--SGGGT-TTTTTTSGGG--
--SGGGT-TTSTTTSGGG--
--SGGGT-TTSTTTTGGG--
--SSTTTSTTSTTTTGGG--
---STTTSTTSTTTTGGG--
--SSTTTSTTSTTTTGGG--
---STTTSTTSTTTTGGG--
--SSHHHHGGGTTTTGGG--
----TTTTGGGTTTTSTT--
----SGGGGGGTTTTGGG--
---STTTSTTGGGTTGGG--
----TTTTTTTTTT-GGG--
----TGGGTTTTTTT-TT--
---STTTSTTTTTTSGGG--
---SSGGGTTTTTTTGGG--
---STTTTTTTTTTSGGG--
---STTTSTTTTTTTGGG--
---STGGGTTTTTTTGGG--
---STTTTTT-TTTTGGG--
---STTTTTTTTTTSGGG--
---STTTTSS-TTTTGGG--
---STGGGTT-TTTTGGG--
----TTTTTT-TTTTGGG--
----TTTSTT-TTTTGGG--
---STTTTGGGTTTSGGG--
---STTTTTT-TTTTGGG--
---SHHHHTTSTTTTGGG--
---SGGGGTT-TTTTGGG--
----TTTSTTSTTTTGGG--
----TTTSGGGTTTTGGG--
---SGGGTGGGTTTTGGG--
----HHHHGGGTTTTGGG--
----TTGGGGGTTTTTTS--
----HHHHGGGTTTS-TT--
----HHHHGGGTTTTGGG--
---SHHHHHTTTTTS-TT--
----HHHHGGGTTTSGGG--
----GGGSSS-TTTTGGG--
----GGG-TT-TTTTGGG--
---SHHHHGGGTTTSGGG--
----GGGTGGGTTTTGGG--
----GGGTTTSTTTT-TT--
----GGGTTTSTTTTGGG--
---SHHHHTTSTTTT-TT--
---SHHHHTTSTTTTGGG--
---SHHHHTTSTTTTGGG--
----HHHHTTSTTTTTTS--
---SHHHHTT-TTTSBTTB-
----HHHHTTSTTTSGGG--
----HHHHTTSTTTSGGG--
----HHHHTTSTTTTGGG--
----HHHHTTSTTTT-TT--
----HHHHGGGTTTTGGG--
----HHHHGGGTTTS-TT--
----SSTTTTSTTTTTTT--
---STTGGGGSTTTTGGG--
---SGGGGTT-TTTSGGG--
---SGGG-TT-TTTTGGG--
----TGGGTT-TTTTTTT--
----SGGGTT-TTTTGGG--
----SGGGGGGTTTTGGG--
---SGGGGGGGTTTS-TT--
----GGGSTT-TTTS-TT--
----SGGGGGGTTTTGGG--
----GGGTTT-TTTTGGG--
----GGG-TT-TTTSGGG--
----GGGTTT-TTTTGGG--
----GGGTTT-TTTSGGG--
----GGGTGGGTTTSGGG--
----GGGTGGGTTTTGGG--
----GGGTGGGTTTT-TT--
----GGGTGGGTTTSGGG--
----GGGTTTSTTTS-TT--
----GGGTGGGTTTS-TT--
-----GGGGGGTTTSGGG--
----SSTTTTSTTTSGGG--
-----GGGGGGTTTSGGG--
----GGGTTTSTTTSGGG--
----TTGGGGSTTTSGGG--
----GGG-TT-TTTSSTT--
----GGGTTT-TTTSGGG--
-----GGGTT-TTTSGGG--
----GGGGTT-TTTTGGG--
----HHHHTTSTTTTTTS--
----GGGGTT-TTTTGGG--
----TTTTTT-TTTTGGG--
----GGG-GGGTTTTTTT--
----GGGGGGGTTTTGGG--
----TTTTGGGTTTS-TT--
----TTTTTTSTTTTTTT--
----GGGGTTTTTTSGGG--
-----GGGTT-TTTSGGG--
----SGGGTTSTTTTTTT--
----SGGGTTSTTTSGGG--
----HHHHTTSTTTSGGG--
----TTGGGG-TTTTGGG--
----TTGGGG-TTTTTTT--
----TTGGGGSTTTTGGG--
----HHHHTTSTTTTGGG--
----HHHHTT-TTTTGGG--
----HHHHTTSTTTTGGG--
----HHHHTTSTTTSGGG--
----TTGGGTTTTTTGGG--
----TGGGTT-TTTSGGG--
----TTTGGGTTTTSGGG--
----HHHHTSSTTTTGGG--
----HHHHTTSTTTTGGG--
----HHHHTTTTTTSBTTB-
----HHHHTT-TTTTGGG--
----HHHHTTSTTTTGGG--
----HHHHTTSTTTSGGG--
----HHHHTTSTTTS-TT--
----HHHHGGGTTTSGGG--
----HHHHTTSTTTTGGG--
----HHHHTTSTTTS-TT--
----HHHHTTSTTTSGGG--
----HHHHTTSTTTSTTS--
----HHHHGGGTTTTGGG--
----HHHHTTSTTTSGGG--
----HHHHHTSTTTSGGG--
----HHHHTSSTTTSGGG--
----HHHHTT-TTTSGGG--
----TTHHHHSTTTSGGG--
----HHHHGGGTTTS-SS--
----HHHHTTSTTTTGGG--
----HHHHTTSTTTSGGG--
----HHHHHH-TTTSGGG--
----HHHHHTSTTTTGGG--
----HHHHTTSTTTSGGG--
----HHHHTTSTTTSBTTB-
----TTGGGG-TTTSGGG--
----TTTTGGGTTTTGGG--
----GGGGTTSTTTTGGG--
----GGG-TT-TTTSGGG--
----TGGGGG-TTTSGGG--
----HHHHTT-TTTSGGG--
----HHHHGGGTTTTGGG--
----TGGGGGGTTTTGGG--
----TTTTTT-TTTTGGG--
----HHHHTT-TTTTGGG--
----HHHHTTSTTTTGGG--
----HHHHTTSTTTTGGG--
----HHHHTTSTTTSGGG--
----HHHHHTTTTTS-TT--
----HHHHHTTTTTSGGG--
----HHHHTT-TTTS-SS--
----HHHHHTSTTTSGGG--
----HHHHHTTTTTTGGG--
----HHHHHTTTTTSSTT--
----HHHHHTSTTTTGGG--
----HHHHHTSTTTTGGG--
----HHHHHTTTTTTGGG--
----HHHHHTTTTTTGGG--
----HHHHHHSTTTTGGG--
----HHHHHT-TTTTGGG--
----HHHHHHSTTTTGGG--
----HHHHHTSTTTTGGG--
----HHHHTTTTTTSGGG--
----HHHHTTSTTTTTTS--
----HHHHTTSTTTTTTT--
----HHHHGGGTTTTTTT--
----HHHHHHTTTTSGGG--
----HHHHHHSTTTTTTT--
----HHHHHHSHHHHTTT--
----HHHHHH-TTTTTTT--
----HHHHHHTTTTTGGG--
----HHHHHH-TTTTTTT--
----HHHHHHTTTTTGGG--
----HHHHHHTTTTTTTT--
----HHHHHHTTTTTTTT--
----HHHHHHSTTTTTTT--
----HHHHHHTTTTTTTT--
----HHHHHHSTTTTTTT--
----HHHHHTTTTT-GGG--
----HHHHHTTTTTTGGG--
----HHHHHTTTTTTTTT--
----HHHHGGGTTTSGGG--
----HHHHHTTHHHHTTT--
----HHHHTTSTTTSGGG--
----HHHHHTTTTTSGGG--
----HHHHHHSTTTTTTT--
----HHHHHHTTTTSGGG--
----HHHHHH-TTTTGGG--
----HHHHHTTTTTSGGG--
----HHHHHHHTTTSGGG--
----HHHHHTSTTTSGGG--
----HHHHTTSTTTTGGG--
----HHHHHHTTTTSGGG--
----TTHHHHSTTTSGGG--
----HHHHHTTTTTTGGG--
----HHHHHTTTTTTGGG--
----HHHHTTSTTTTGGG--
----HHHHHTTTTTTGGG--
----HHHHTTSTTTTGGG--
----HHHHTT-TTTTGGG--
----HHHHHHSTTTTGGG--
----HHHHTTSTTTTGGG--
----HHHHGGGTTTTGGG--
----HHHHTTSTTTTGGG--
----HHHHGGGTTTTGGG--
----HHHHGGGTTTTTTTT-
----HHHHGGGTTTTTTT--
----HHHHTTSTTTTGGG--
----HHHHGGGTTTSGGG--
----HHHHGGGTTTT-TT--
----TTTTTSSTTTTGGG--
----HHHHGGGTTTS-TT--
----HHHHGGGTTTTGGG--
----HHHHGGGTTTTGGG--
----HHHHGGGTTTTGGG--
----HHHHGGGTTTTGGG--
----GGGTTT-TTTTGGG--
----HHHHGGGTTTSGGG--
----HHHHGGGTTTS-TT--
----HHHHGGGTTTSGGG--
----HHHHGGGTTTTGGG--
----HHHHHHTTTTSGGG--
----HHHHHHTTTTT-TT--
----HHHHHHTTTTTSTT--
----HHHHHTTTTTTGGG--
----HHHHHTTTTTTGGG--
----HHHHGGGTTTSGGG--
----HHHHHTTTTTT-TT--
----HHHHGGGTTTTSTT--
----HHHHTTSTTTTGGG--
----HHHHHHTTTTTGGG--
----HHHHGGGTTTTGGG--
----HHHHGGGTTTSGGG--
----HHHHGGGTTTTGGG--
----HHHHGGGTTTT-TT--
----HHHHGGGTTTTGGG--
----HHHHGGGTTTSGGG--
----HHHHGGGTTTTGGG--
----HHHHGGGTTTTGGG--
----HHHHTTSTTTTGGG--
----HHHHTTSTTTTGGG--
----HHHHHTTTTTTGGG--
----HHHHTTTTTTTGGG--
----HHHHTTSTTTTGGG--
----HHHHGGGTTTTGGG--
----HHHHHTSTTTTGGG--
----HHHHHTSTTTTGGG--
----HHHHTTSTTTTGGG--
----HHHHGGGTTTTGGG--
----HHHHGGGTTTTGGG--
----HHHHGGGTTTSGGG--
----HHHHGGGTTTTGGG--
----HHHHGGGTTTTGGG--
----HHHHHTTTTTSGGG--
----HHHHGGGTTTS-TT--
----TTTGGGGTTTSGGG--
----HHHHGGGTTTSGGG--
----HHHHGGGTTTTGGG--
----GGGTTTSTTTSGGG--
----HHHHTTTTTTSGGG--
----HHHHGGGHHHHGGG--
----HHHHTTSTTTTGGG--
----HHHHTT-TTTT-TT--
----HHHHTTSTTTSGGG--
----HHHHTT--SSSGGG--
----HHHHSS-TTTTGGG--
----HHHHTTSTTTTGGG--
----HHHHTT-TTTSGGG--
----HHHHHH-TTTTGGG--
----HHHHHTSTTTSGGG--
----HHHHHHSTTTSGGG--
----HHHHHTSTTT--TT--
----HHHHHT-TTT--TT--
----HHHHHT-TTT--TT--
----HHHHTTSTTT--TT--
----HHHHHTSTTT--TT--
----HHHHTTSTTTS-TT--
----HHHHTT-TTTS-TT--
----HHHHHT-TTT--TT--
----HHHHTTSTTTS-TT--
----HHHHTTSTTTS-TT--
----HHHHHH-TTT--TT--
----HHHHHH-TTT--TT--
----HHHHHHSTTT--TT--
----HHHHHHSTTT--TT--
----HHHHTT-TTT--TT--
----HHHHTT-TTT--TT--
----HHHHHHSTTT--TT--
----HHHHTT-TTT--TT--
----HHHHHT-TTT--TT--
----HHHHHH-TTT--TT--
----HHHHHHSTTT--TT--
----HHHHTTSTTTS-TT--
----HHHHTT-TTT--TT--
----HHHHTTSTTT--TT--
----HHHHTT-TTT--TT--
----HHHHHTSTTT-STT--
----HHHHHHTTTT-STT--
----HHHHTTSGGG--TT--
----HHHHTTSTTT--TT--
----HHHHTT-TTT--TT--
----GGGTTTTTTTS-TT--
----HHHHTT-TTT--TT--
----GGGTTTSTTT--TT--
----GGGGTTTTTT--TT--
----HHHHSTTTTT--TT--
----GGGTGGGGGG--TT--
----GGGTTTTTTT--TT--
----HHHHGGGTTT-STT--
----GGGTTT-TTT-STT--
----HHHHTT-TTT-STT--
----HHHHTT-TTT-STT--
----GGGTTT-TTT-STT--
----HHHHTTSTTT-STT--
----HHHHSS-TTT-STT--
----GGGTSS-TTT-STT--
----GGGTTT-TTT-STT--
----GGGTTT-TTT-STT--
----GGGTTT-TTT-STT--
----HHHHTT-TTT-STT--
----GGGTSS-TTT-STT--
----HHHHTT-TTT-STT--
----GGGTTT-TTT-STT--
----GGGTTT-TTT-STT--
----GGGTTTSTTT-STT--
----HHHHTT-TTT--TT--
----HHHHHT-TTT-STT--
----GGGSTT-TTT-STT--
----HHHHTT-TTT-STT--
----GGGGTT-TTT-STT--
----HHHHTT-TTT-STT--
----HHHHTTSTTT-STT--
----HHHHTTSTTT-STT--
----HHHHTTSTTT-STT--
----HHHHTT-TTT-STT--
----HHHHTT-TTT-STT--
----HHHHTT-TTT-STT--
----HHHHGGGTTT--TT--
----GGGTTT-TTT--TT--
----GGGGTTGGGT-STT--
----GGGTGGGTTT-STT--
----GGGGTT-TTT-STT--
-----GGGTT-TTT-STT--
----GGGTTT-TTT-STT--
----GGGTTT-TTT-STT--
----GGGGTT-TTT-STT--
----GGGSTTSTTT-STT--
----GGGSGGGTTT-STT--
----GGGGSSSTTT-STT--
----GGGGGGGTTT-STT--
----GGGGGGGGGG--TT--
----GGGGTT-TTT-STT--
----GGGGGGGTTT-STT--
----GGGGGGGTTT-STT--
----GGGGTTSTTT--TT--
----GGGSGGGTTT--TT--
----GGGSTTSTTT-STT--
----GGGGTT-TTT-STT--
----GGGGTT-TTT-STT--
----GGGGTT-TTT-STT--
----GGGGTT-TTT-STT--
----GGGGTT-TTT-STT--
----GGGGTT-TTT-STT--
----GGGGGGGTTT-STT--
----GGGGGGGTTT-STT--
---S-GGGTT-TTT-STT--
----GGGSTT-TTT-STT--
-----GGGTT-TTT-STT--
---S-TTSTT-TTT-STT--
----GGGGTT-TTT-STT--
-----GGGTT-TTT-STT--
---S-GGGTT-TTT-STT--
---S-GGGTT-TTT-STT--
---S-GGGTT-TTT--TT--
-----TTSTT-TTT--TT--
-----TTSTT-TTT-STT--
---S-TTTGGGTTT-STT--
---S-GGGTTTTTT--TT--
---S-GGGTTTTTT--TT--
-----TTTGGGTTT--TT--
----GGGTTTSTTT--TT--
----GGGGTTSTTT--TT--
----GGGGGGGTTT--TT--
---SGGGTTTTTTTS-TT--
---SGGGTGGGTTT--TT--
---SGGGTGGGTTT--TT--
----GGGTTTTTTTS-TT--
----GGGTTTTTTT--TT--
----GGGGGGGTTT--TT--
---SGGGTGGGTTTS-TT--
----GGGTGGGTTT--TT--
----GGGTGGGTTT--TT--
----GGGTGGGTTT--TT--
----GGGSGGGTTT-STT--
-----HHHHTTTTT-STT--
----GGGTGGGTTTSSTT--
---SGGGGSSSTTT--TT--
----GGGGGGGTTT--TT--
----GGGGTTSTTT-STT--
----GGGGGGGTTT-STT--
----GGGGGGGTTT--TT--
----GGGGGGGTTT--TT--
----GGGGGGGTTT--TT--
----GGG--TTTTT--TT--
---SGGGG-TTTTT--TT--
---SGGGGTTSTTT--TT--
----GGGG-TTTTT--TT--
----GGGSGGGTTT--TT--
----GGGGGGGTTT-STT--
----GGGGSTTTTT-STT--
----GGGGTTSTTT-STT--
----GGGSSGGGGT--TT--
---SGGGGGGGTTT--TT--
---SGGGSGGGTTT--TT--
----GGGGGGGTTT-STT--
----GGGGGGGTTT-STT--
----GGGGGGGTTT-STT--
----GGGGGGGTTT-STT--
----GGGTGGGTTT-STT--
----GGGGGGGTTT-STT--
----GGGTGGGTTT--TT--
----GGGGGGGTTT--TT--
----GGGG-TTTTT--TT--
----GGGGGGGTTT--TT--
----GGGTGGGTTT--TT--
----THHHHTTTTT--TT--
----GGGGGGGTTT-STT--
--SGGGGTGGGTTT--TT--
--S-GGG-TTTTTS-STT--
----GGGTGGGTTTS-TT--
----GGGSSSSTTT-STT--
----GGGG-TTTTT--TT--
---SGGGTGGGTTT--TT--
----GGGSTTSTTT--TT--
---SHHHHGGGTTT-STT--
---SGGGSTTSTTT--TT--
----GGGGTTTTTTS-TT--
---SGGGSGGGTTT--TT--
---SGGG-TTTTTT--TT--
----GGG-GGGTTT--TT--
----GGGTTTTTTT--TT--
---SGGGSTTSTTT--TT--
---SGGGSGGGTTT--TT--
----GGGGGGGTTTS-TT--
----HHHHTTTTTT--TT--
----GGGTTTTTTT--TT--
---SGGGTGGGTTT--TT--
----GGGGGGGTTT-STT--
----GGGGTTTTTT--TT--
----TTS-TTTTTT--TT--
----GGGGTTSTTTS-TT--
----GGGTGGGTTT--TT--
----GGGTGGGTTT--TT--
----GGGTGGGTTT--TT--
----GGGGTTTTTT--TT--
----GGGGGGGTTT--TT--
----GGGGTTTTTT--TT--
----GGGGGGGTTTS-TT--
----GGGSTTSTTTS-TT--
----TTGGGGTTTTS-TT--
---SGGGSGGGTTTS-TT--
----GGGGGGGTTTS-TT--
----GGGGGGGTTTS-TT--
----GGGGGGGTTTS-TT--
---SGGGTTTTTTT--TT--
----HHHHGGGTTTS-TT--
----TTTTTTTTTTS-TT--
----GGGGTTTTTTS-TT--
----GGGGTTSTTT--TT--
----GGGGTTTTTT--TT--
---SGGGGGGGTTT--TT--
---SGGG-TTGGGT--TT--
----GGGSGGGTTT--TT--
----HHHHGGGTTT--TT--
----HHHHGGGTTTS-TT--
---SHHHHGGGTTT--TT--
---STTTTGGGTTT--TT--
---SGGGGTTSTTTS-TT--
---SHHHHGGGTTT--TT--
----GGGGGGGTTT--TT--
----GGGSGGGTTT--TT--
----TTTTGGGTTTS-TT--
----STTTGGGTTT--TT--
----SGGGGGGTTT--TT--
----STTTGGGTTT--TT--
----SGGGGGGTTTS-TT--
----SGGGTTTTTT--TT--
-----GGGGGGTTT--TT--
----STTTGGGTTT--TT--
----SGGGSTTTTT--TT--
----STTTGGGTTT--TT--
----SGGGSTTTTT--TT--
----SGGGGGGTTT--TT--
-----GGGGGGTTT--SS--
-----TTSGGGTTT--TT--
----STTTGGGTTT--TT--
---SSTTTGGGTTT--TT--
---SSTTTTTSTTTS-TT--
---SSTTTTTSTTT--TT--
----HHHHGGGTTT--TT--
---SSTTTGGGTTT--TT--
----SGGGGGGTTTS-TT--
----SGGGTTSTTT--TT--
---SSGGGGGGTTTS-TT--
----HHHHGGGTTT--TT--
----SGGGTTSTTT--TT--
----SGGGSTTTTTS-TT--
---SSTTTGGGTTT--TT--
-----TTTGGGTTT--TT--
-----TTTGGGTTT--TT--
-----TTTGGGTTT--TT--
----STTTTTTTTT--TT--
----STTTSTTTTT--SS--
----TTTTTTTTTT-STT--
----SGGGTTTTTT--TT--
----SGGGSSSTTT--TT--
---SSTTTGGGTTT--TT--
-----GGGTTTTTTS-TT--
----STTTTTTTTT--TT--
----SSTTGGGTTT--TT--
----SGGGTTTTTT--TT--
----SGGGTTSTTT--TT--
----SGGGTTTTTT--TT--
----SGGGGGGTTT--TT--
----SGGGTTTTTT--TT--
----SGGGGGGTTT--TT--
----TTGGGGTTTT--TT--
---SSGGGGGGTTT--TT--
----SGGGGGGTTT--TT--
----GGGSGGGTTT--TT--
----SGGGTTTTTT--TT--
---STTTTGGGTTT--TT--
----TTTT-SSTTT--TT--
---SSGGGGGGTTTS-TT--
----SSTTTTSTTT--TT--
----SGGGTTSTTT--TT--
---SHHHHGGGTTT--TT--
---SGGGGGGGTTT--TT--
---SSGGGGGGTTTS-TT--
----STTTGGGTTT--TT--
---SSGGGSSSTTT--TT--
---SSGGGSTTTTTS-TT--
----SGGG-TTTTT--TT--
---STTTTGGGTTT--TT--
---SSGGGTTTTTT--TT--
---SSGGGGGGTTTS-TT--
---SSGGGGGGTTTS-TT--
---SSGGGGGGTTTS-TT--
----STTTGGGTTTS-TT--
---SHHHHGGGTTT--TT--
---SSTTTGGGTTT--TT--
---SGGGTTTSTTT--TT--
---SSTTTGGGTTT--TT--
---SSTTTGGGTTT--TT--
---SSTTTTTSTTT--TT--
---SSTTTGGGTTTS-TT--
---SSTTTGGGTTTS-TT--
---SSTTTTTSTTTS-TT--
---SSTTTTTTTTT--TT--
---SSGGGTTTTTT--TT--
---SSGGGTTTTTT--TT--
---SSTTTGGGTTT--TT--
---SGGGTTTTTTT--TT--
---SGGGTGGGTTT--TT--
---SSTTTGGGTTT--TT--
---SSTTTGGGTTT-STT--
---SSTTTTTTTTT-STT--
---SSGGGTTTTTT--TT--
---SSGGGTTSTTT--TT--
---SSTTTTT-TTT--TT--
---SSTTTTTTTTT--TT--
---SSTTTTT-TTT--TT--
---SSTTTTT-TTT--TT--
---SSTTTTT-TTT--TT--
---SSTTTTTSTTT--TT--
---SSGGGTT-TTT--TT--
---SSTTTTT-TTTS-TT--
---SSTTTTT--SS--TT--
---SSTTTTT--SS--TT--
---SSTTTTT--SS--TT--
---SSTTTTT--SS--TT--
---SSTTTTT--SS--TT--
---SSTTTTT--SS--TT--
---SSTTTTT--SS--TT--
---SSTTTTT--SS--TT--
---SSTTTTT--SS--TT--
---SSTTTTT-TTT--TT--
---SSTTTTT--SS--TT--
---SSTTTTT-TTT--TT--
---SSTTTTT--SS--TT--
---SSTTTTT-TTS--TT--
---SSTTTTT--SS--TT--
---SSTTSTT--SS-STT--
---SSTTTTT--SS--TT--
---SSTTTGGGTTT--TT--
---SSTTTTT--SS--TT--
---SSTTTTT--SS-STT--
---SSTTTTT--SS--TT--
---SSTTTTT--TT--TT--
---SSTTTTT-TTT-STT--
---SSTTTTT-TTT--TT--
---SSTTTTT--SS--TT--
---SSTTTSS-TTT--TT--
---SSTTTTT--SS--TT--
---SSTTTTT-TTT-STT--
---SSTTTTT-TTS--TT--
---SSTTTSSS-SS--TT--
---SSTTTTT-TTT--TT--
---SSTTTTT-TTT--TT--
---SSTTTTT-TTT-STT--
---SSTTTTT-TTS--TT--
---SSTTTTT--SS--TT--
---SSTTTTT--SS--TT--
---SSTTTTT--SS--TT--
---SSTTGGG-TTT--TT--
---SSTTTTTTTTT--TT--
---SSTTTTTTTTT--TT--
---SSTTTTT-TTT--TT--
---SSTTTTTTTTT--TT--
---SSTTTTT-TTT--TT--
---SSTTTTTTTTT--TT--
---SSTTTTTTTTT--TT--
---SSTTSTT-TTTS-TT--
---SSTTTTT-TTT--TT--
---SSTTTSS-TTT-STT--
---SSTTTTT-TTT-STT--
---SSTTTTT-TTT--TT--
---SSTTTTT-TTT--TT--
---SSTTTTT-TTT--TT--
---SSGGGTT-TTT--TT--
----SSTTTT-TTT--TT--
---SSGGGTT-TTT--TT--
----SGGGTT-TTT--TT--
---SSGGGTT-TTT-STT--
---SSGGGTT-TTT--TT--
---SSGGGTT-TTT--SS--
---SSGGGTT-TTT-STT--
---SSGGGTT-TTT-STT--
---SSGGGTT-TTT--TT--
---SSGGGTT-TTT--TT--
---SSTTTTT-TTT--TT--
---SSGGGTT-TTT--TT--
---SSGGGGGTTTT--TT--
---SSTTTTTTTTT--TT--
---SSTTTTTTTTT--TT--
---SSTTTGGGTTT--TT--
---SSTTTTTTTTT--TT--
---SSTTTGGGTTT--TT--
---SSTTTGGGTTT--TT--
---SSTTTGGGTTT--TT--
---SSTTTGGGTTT--TT--
---SSTTTTTSTTT--TT--
---SSGGGTTGGGT--TT--
---SSGGGTTTTTTS-TT--
--SSSTTTTTTTTTS-TT--
---SSTTTTTTTTT--TT--
--SSSGGGTTTTTT--TT--
--TTTTTTGGGTTT--TT--
---SSTTTGGGTTT--TT--
---SSGGGTTTTTTSSTT--
---SSGGGGGGTTTS-TT--
--SSSTTTTTSTTT-STT--
---SSGGGTTSTTT-STT--
---SSTTTGGGTTT--TT--
---SSTTTTTSTTT--TT--
---SSGGGTT-TTT--TT--
---SSTTTGGGTTT-STT--
---SSTTTTTSTTT--SS--
---SSTTTTTTTTT--SS--
---SSTTTGGGTTT--TT--
---SSTTTGGGTTT-STT--
---SSTTTGGGTTT-STT--
---SSTTTGGGTTT--TT--
---SSTTTGGGTTT--TT--
--SSSTTTTTTTTT--TT--
---SSTTTTTSTTTS-TT--
---SSTTTGGGTTT--TT--
---SSTTTGGGTTT--TT--
---SSTTTGGGTTT--TT--
---SGGGGGGGTTTS-TT--
---SGGGTTTSTTTS-TT--
----GGGGGGGTTTS-TT--
---SGGGTTTSTTT-STT--
---SSTTTTTSTTTS-TT--
---SSTTSTTSTTTS-TT--
---SSSTTTTSTTTS-TT--
---SSTTTGGGTTTS-TT--
---SSGGGGGGTTTS-TT--
---SSTTTGGGTTTS-TT--
-----TTTGGGTTTS-TT--
----SGGGTTSTTTS-TT--
---S-TTSTTTGGGS-TT--
---SSGGGGGGTTTS-TT--
---SSGGGTTTTTTS-TT--
---SSSSSTTSTTTS-TT--
---SSSSSGGGTTTS-TT--
---SSGGGGGGTTTS-TT--
---SSGGGTTTTTTS-TT--
---S-GGGTTSTTTS-TT--
---SSGGGGGGTTTS-TT--
---SSGGGTTSTTT--TT--
---SSGGGTTSTTTS-TT--
---SSTTTTTSTTTS-TT--
----SGGGGGGTTTS-TT--
---SSTTTGGGTTTS-TT--
---SSGGGTTTTTTS-S---
---SSTTTTTSTTTS-TT--
---SSTTTGGGTTTS-TT--
---SSGGGGGGTTTS-TT--
---SSTTTTTSTTTS-TT--
---SSTTTGGGTTTS-SS--
---SSGGGTTSTTT--TT--
---SSGGGGGGTTT--TT--
---SSTTTGGGTTT--TTT-
---SSGGGGGGTTT-STT--
---SSGGGTTTTTTS-TT--
---SSGGGTTTTTTS-TT--
---TTGGGTTSTTT--TT--
---TTGGGGGGTTTS-SS--
---SSGGGGGGTTTS-TT--
----SGGGGGGTTTS-TT--
---SSGGGTTTTTTS-TT--
---SSGGGGGGTTTSGGG--
---SSGGGTTSTTTS-TT--
---SSGGGGGGTTTS-TT--
--SSSGGGTTTTTT--TT--
---SSGGGGGGTTT--TT--
---SSGGGTTTTTT--TT--
---SSGGGGGGTTT--TT--
---SSTTTGGGTTT--TT--
----SGGGSTTTTT--TT--
---SSGGGGGGTTT-STT--
---SSGGGSTTTTT-STT--
---SSTTTGGGTTT-STT--
---SSGGGGGGTTT--TT--
---SSTTTTTSTTT--TT--
---SSGGGGGGTTT-STT--
---SSGGGGGGTTT--TT--
---SSGGGGGGTTT--TT--
---SSGGGSTTTTT-STT--
---SSGGGTT-TTT-STT--
---SSGGGGGGTTT--TT--
---SSGGGGGGTTT--TT--
---SSTTSGGGTTT-STT--
---SSGGGGGGTTT--TT--
---SSGGGGGGTTTS-TT--
---SSGGGGGGTTT--TT--
---SSGGGGGGTTT-STT--
---SSGGGGGGTTT--TT--
---SSGGGGGGTTT--TT--
---S-GGGGGGTTT-STT--
----GGGTGGGTTT--TT--
----GGGTGGGTTT--TT--
-----GGGGGGTTT--TT--
----GGGGGGGTTT--TT--
----GGGGGGGTTT--TT--
----GGGGGGGTTT--TT--
----GGGGSTTTTT-STT--
----SGGGGGGTTT-STT--
----GGGSGGGTTT-STT--
----GGGGTTTTTT-STT--
----GGGGGGGTTT--TT--
----GGGGTTSTTT-STT--
----GGGGGGGTTT--TT--
----GGG-GGGTTT--TT--
---SGGGGTTTTTT-STT--
---STTTTGGGTTT-STT--
---STTTTTTSTTT--TT--
----TTTTTTSTTT--TT--
---SHHHHTTSTTT--TT--
---STTTTGGGTTT-STT--
----TTTTTTTTTT-STT--
---SHHHHGGGTTT--TT--
---STTGGGGSTTT-STT--
---STTTTGGGTTT-STT--
---STTTTSTTTTT-STT--
---STTTTGGGTTT-STT--
----SGGGGGGTTT--TT--
----TTTTGGGTTT--TT--
---STGGGGGGTTT--TT--
---STTTTGGGTTT--TT--
---STGGGGGGTTT--TT--
----SSTTGGGTTT--TT--
----TTTTGGGTTT--TT--
----TTTSGGGTTT-STT--
---STTTTTTTTTT--TT--
----HHHHGGGTTT--TT--
----HHHHGGGTTT--TT--
---STTTGGGGTTT--TT--
----TTTTGGGTTT--TT--
----SGGGSTTTTT-STT--
----SSTTGGGTTT--TT--
---SSTTSGGGTTT--TT--
---SSGGGGGGTTT--TT--
----TGGGSTTTTT--TT--
----SSTTGGGTTT--TT--
---SSGGGGGGTTT--TT--
----HHHHGGGTTT--TT--
----TTTTGGGTTT--TT--
----TGGGGGGTTT--TT--
----STTTGGGTTT--TT--
---SSGGGSTTTTT--TT--
---STTTSGGGTTT--TT--
----SSTTTTTTTT--TT--
---STGGGGGGTTT--TT--
----TGGGTTTTTT--TT--
----SGGGTTSTTT--TT--
----SGGGGGGTTT--TT--
----SGGGGGGTTT--TT--
---SSTTSGGGTTT--TT--
----SGGGSS-TTT--TT--
----SGGGTTSTTT--TT--
----SGGGGGGTTT--TT--
----SSTTGGGTTT-STT--
---SSTTTGGGTTT--TT--
---SSGGGTTTTTT--TT--
----SGGGGGGTTT--TT--
---SSGGG-SSTTT--TT--
---SGGGGSSSTTT--TT--
---SSTTSGGGTTT--TT--
---SGGGG-TTTTT--TT--
----SGGGGGGTTT--TT--
---SSGGGGGGTTT--TT--
----SGGG-TTTTT-STT--
----STTTGGGTTT--TT--
----SGGGSSSTTT--TT--
----SGGGGGGTTT--TT--
----SGGGSSSTTT--TT--
----SGGGGGGTTT--TT--
----SGGGGGGTTT--TT--
---SSTTTGGGTTT--TT--
----TTTTGGGTTT--TT--
---SSGGGGGGTTT--TT--
---STTTSGGGTTT--TT--
---SSGGGGGGTTT--TT--
----TTTTGGGTTT-STT--
----SGGGGGGTTT--TT--
----SGGGGGGTTT--TT--
---SSGGGGGGTTT--TT--
----TTTTGGGTTT--TT--
----SGGGGGGTTT--TT--
---STTTTGGGTTT--TT--
---SSGGGGGGTTT--TT--
----SGGGTTTTTT--TT--
----SSTTTTTTTT--TT--
----SSTTTTTTTT--TT--
---STGGGTTTTTT--TT--
----SSTTTTTTTT--TT--
---SSTTSTTTTTT--TT--
----TTTTTTTTTT--TT--
----TGGGTTSTTT--TT--
----SGGGTTSTTT--TT--
---SSGGGGGGTTT--TT--
---SSGGGTTTTTT--SS--
---SSGGGTTSTTT--TT--
----SGGGGGGTTT--TT--
---SSGGGTTTTTT--TT--
----GGGSTTTTTT--TT--
---SSGGGGGGTTT--TT--
---SSTTSTTSTTT--TT--
---SSGGGGGGTTT--TT--
---SSTTSGGGTTT--TT--
----STTSGGGTTT--TT--
----TGGGGGGTTT--TT--
-----GGGTTSTTT--TT--
----TGGGTTSGGG--TT--
----TGGGTTTTTS--TT--
----SGGGGGGTTT--TT--
----SSSSGGGTTT--TT--
----TTTSGGGTTT--TT--
----STTSGGGTTT--TT--
----TTTTGGGTTT--TT--
----SGGGGGGTTT--TT--
----SGGGGGGTTT--TT--
----GGGSTTSTTT--TT--
----SGGGGGGTTT--TT--
----TGGGTTTTTTS-TT--
----SGGGTTTTTT--TT--
-----GGGTTTTTT--TT--
----SGGGTTTTTT--TT--
----TGGGTTTTTT--TT--
----TTTTTTTTTT--TT--
-----GGGTTTTTT--TT--
-----TTSGGGTTT--TT--
----SGGGGGGTTT--TT--
---SSSTTGGGTTT--TT--
----SGGGGGGTTT--TT--
-----GGGTTTTTT--TT--
-----GGGTTTTTTS-TT--
-----GGGGGGTTT--TT--
----SGGGTTTTTTS-TT--
----GGGGTTTTTT--TT--
----GGG-GGGTTT--TT--
----GGG-TTSGGG--TT--
----TTTSGGGTTT--TT--
-----GGGTTSTTT--TT--
-----GGGTTTTTT--TT--
----GGGSTTTTTT--TT--
----GGGSGGGTTT--TT--
----TTSSGGGTTT--TT--
----GGG-TTTTTT--TT--
-----GGGTTGGGT--TT--
----GGGGGGGTTT--TT--
----GGGSTTTTTT--TT--
-----GGGGGGTTT--TT--
-----GGGGGGTTT--TT--
---STGGGTTTTTT--TT--
---S-GGGTTTTTT--TT--
---SHHHHGGGGGG-STT--
---SGGG-TTTTTT--TT--
-----GGGGGGTTS--TT--
---SGGGTGGGTTT--TT--
---S-TTSTTTTTTS-TT--
---SGGGSGGGTTT--TT--
-----GGGSTTTTT--TT--
---SSTTTGGGTTT--TT--
---SSTTSTTSTTT--TT--
---SSGGGGGGTTT--TT--
---SSGGGGGGTTT--TT--
---SSGGGGGGTTT--TT--
---SSGGGGGGTTT--TT--
---SSGGGGGGTTT--TT--
---SSGGGGGGTTT--TT--
---SSGGGGGGTTS--TT--
---SSGGGGGGTTT--TT--
----STTSGGGTTT--TT--
---SSGGGGGGTTT--TT--
---SSTTTGGGTTT--TT--
---SSGGGGGGTTT--TT--
----STTSGGGTTT--TT--
---SSGGGGGGTTT--TT--
----SGGGSTTTTT--TT--
----SGGGGGGTTT--TT--
----SGGGTTSTTT--TT--
---SSGGGGGGTTT--TT--
---SSGGGTTTTTT--TT--
---SSGGGGGGTTT--TT--
---SSGGGGGGTTT--TT--
---SSTTTGGGTTT--TT--
---SSGGGGGGTTT--TT--
---SSGGGGGGTTT--TT--
---STTTSGGGTTT--TT--
---SGGGSGGGTTT--TT--
---SSTTSSTTTTT--SS--
---SGGGGGGGTTT--TT--
---SSGGGGGGTTT--TT--
---SSGGGSTTTTT--TT--
---SSGGGGGGTTT--SS--
----STTSGGGTTT--TT--
---SSGGGGGGTTT--TT--
---SSTTSGGGTTT--TT--
---SSTTSGGGTTT--TT--
---S-TTTGGGTTT--TT--
---SSTTSGGGTTT--TT--
---SSGGGGGGTTT--TT--
---S-TTSGGGTTT--TT--
----SGGGGGGTTT--TT--
-----GGGGGGTTT--TT--
----STTSGGGTTT--TT--
---SSTTSTTSTTT--TT--
----GGG-GGGTTT--TT--
----TGGGTTSTTT--TT--
-----GGGTTTTTT--TT--
-----GGGTTTTTT--TT--
-----GGGTTTTTT--TTT-
----SGGGGGGTTT--TT--
----HHHHGGGTTS-STT--
----STTSGGGTTT--TT--
-----STTGGGTTT--TT--
---SSGGG-TTTTT--TT--
---SSTT-TTTTTT--TT--
----GGGTTTTTTT-STT--
----GGG-TTTTTTS-TT--
----GGGTTTTTTTS-TT--
----GGGTGGGTTT--TT--
----GGG-SSSTTT-STT--
----GGG-TTTTTT-STT--
----SGGGGGGTTT-STT--
-----TT-TTTTTT-STT--
-----TT-TTTTTT-STT--
-----TTTTTTTTS-STT--
----GGGSGGGTTT-STT--
----GGG-TTTTTT-STT--
----GGG-TTTTTT--TT--
----GGG-TTTTTT-STT--
----GGGGTTTTTS-STT--
----GGG-GGGTTT--TT--
---SGGG-TTSTTT-STT--
----GGG-TTTTTS-STT--
----GGGSGGGTTT-STT--
----TTT-TTTTTT-STT--
----TTT-TTTTTT-STT--
----GGG-TTTTTT-STT--
----GGG-TTTTTS-STT--
----GGG-TTTTTT-STT--
---STTT-TTTTTT-STT--
----TTT-TTTTTT-STT--
----GGG-TTTTTT-STT--
----TTTSTTTTTT-STT--
----GGG-TTTTTT-STT--
----TTT-TTTTTT-STT--
----TTTSTTTTTT-STT--
----STT-TTTTTT-STT--
----GGG-TTTTTT-STT--
----GGG-TTTTTT-STT--
----GGG-TT-TTT-STT--
----GGG-TTTTTT-STTT-
---SGGG-TTTTTT-STT--
---SGGG-TTTTTS-STT--
---SSTT-TTTTTT-STT--
---SGGG-TTTTTT-STT--
----GGG-TTTTTT-STT--
----GGG-TTTTTT-STT--
----TTTSGGGTTT-STTT-
---SGGG-GGGGGG-STT--
---SGGG-TTSTTT-STT--
---SGGGTGGGTTT-STT--
----GGG-GGGTTT-STT--
---SGGGTGGGTTT-STT--
---SGGG-GGGTTT-STT--
---SGGG-SSSTTT-STT--
---SGGGTGGGTTT-STT--
----GGGSGGGTTT-STT--
---SHHHHTTSTTT-STT--
---SGGG-GGGTTT-STT--
---SGGG-TTTGGG-STT--
---SGGG-TTSTTT-STT--
----GGG-GGGTTS-STT--
----STT-TTTTTT-STT--
----GGG-GGGTTT--TT--
----TTT-TTTTTS-STT--
----GGG-GGGTTT-STT--
-----GGGGGGTTT--TT--
---SGGGSGGGTTT--TT--
---SGGGGTTTTTT-STT--
---SGGGTGGGTTT-STT--
---SGGG-TTTTTT--TT--
---SHHHHTTTTTT-STT--
---SGGGTGGGTTS-STT--
---SGGGSGGGTTT-STT--
---SHHHHTTSGGG-STT--
----GGG-TTTTTT-STT--
----GGGTTTSTTT-STT--
---SGGG-TTSTTT-STT--
---STGGGGGGTTT-STT--
---SGGG-GGGTTT-STT--
---SGGG-GGGTTT-STT--
---SGGG-GGGGGG-STT--
---STTTTTTTTTT-STT--
---SGGG-TTSTTT-STT--
----GGGTGGGTTT-STT--
---SGGGTGGGTTT-STT--
---STTTTGGGTTT-STT--
---SGGG-GGGTTS-STT--
---SGGGSTTTTTS-STT--
---SGGGSTTTTTS-STT--
---SGGG-TTTGGG-STT--
---STTTSTTSTTT-STT--
----GGG-GGGTTT-STT--
---SGGG-GGGTTT-STT--
----GGGSTTTTTT--TT--
----GGGSTTSTTT--TT--
----GGGSGGGTTT-STT--
---SHHHHGGGTTS-STT--
---SGGGTTTTTTS-STT--
----GGG-GGGTTT-STT--
----TTTSTTTTTS-STT--
----SGGGGGGTTT-STT--
----GGGTGGGTTT-STT--
----GGG-GGGTTT-STT--
---SGGG-GGGTTT-STT--
----GGG-GGGTTT-STT--
----TTT-GGGTTT-STT--
----GGG-GGGTTT-STT--
----TGGGTTSTTT-STT--
----GGGSGGGTTT--TT--
----GGG-GGGTTT--TT--
----GGG-GGGGGG-STT--
----GGG-STTTTT-STT--
----GGG-GGGTTT-STT--
----HHHHGGGTTT-STT--
----HHHHGGGTTT-STT--
----GGGTTTTTTT--TT--
----GGG-TTTTTT--TTT-
----GGGSGGGGGG-STT--
----GGGSGGGTTT-STT--
----HHHHGGGTTT-STT--
----TTT-GGGTTS--TT--
----GGGSGGGTTT--TT--
----TGGGTTTTTT--TT--
----GGG-TTTTTT-STT--
---SGGG-TTTTTT-STT--
----GGG-TTSTTS-STT--
----GGG-STTTTT-STT--
----GGGTGGGTTT--TT--
----GGG-TTTTTT--TT--
----GGG-TTTTTS--TT--
----GGG-TTTGGG-STT--
---SGGG-TTSTTT-STT--
----HHHHTTSTTS-STT--
----GGGTGGGTTT-STT--
----GGG-TTSTTT-STT--
---SGGG-GGGTTT-STT--
---SGGG-GGGTTT-STT--
----GGGSGGGTTT-STT--
----TTTSGGGTTT-STT--
----HHHHGGGTTT-STT--
---SGGG-GGGTTT-STT--
----GGG-GGGTTS-STT--
----GGGSTTSTTT-STT--
----GGG-TT-TTT-STT--
----GGG-TTSTTT-STT--
----GGG-GGGTTT-STT--
----HHHHGGGTTS-STT--
---SGGG-TTTTTT-STT--
----HHHHTTTTTT-STT--
----GGG-TTTTTS-STT--
---SHHHHTTTTTS-STT--
---SGGGTTTTGGG-STT--
----TTT-GGGTTT-STT--
----TTTSGGGTTT-STT--
----SGGGTTTTTT-STT--
----SGGGTTSTTT--TT--
----GGGGGGGTTT-STT--
----TTTTTTTTTT-STT--
----GGGGTTTTTT-STT--
----TTTTTTSTTT-STT--
----TTTTGGGTTT-STT--
----TTTSGGGGGG-STT--
----TTGGGGGTTT-STT--
----TTTTGGGTTT-STT--
----TTTTTTSTTT--TT--
----TTTTGGGTTT-STT--
----TTTSGGGTTT-STT--
----HHHHGGGTTT-STT--
----TTTTGGGTTT--TT--
----TTTTGGGTTT--TT--
----SGGGTTTTTT--TT--
----TTTTGGGTTT--TT--
-----STTTTSTTT-STT--
----SGGGTTSTTT-STT--
----SGGGGGGTTT--TT--
----TGGGGGGTTT--TT--
----SGGGSSSTTT--TT--
----TTTTTTTTTT-STT--
----STTSSTTTTT-STT--
----TTTTGGGTTT--TT--
----SGGGTTTTTS--TT--
-----GGGTTTTTT-STT--
----SGGGTTTTTT--TT--
----SGGGTTTTTT--TT--
----GGG-TTTTTT--TT--
-----STTTTTTTT--TT--
-----TTTGGGTTT--TT--
-----TTSGGGTTTTTTTT-
-----SS-TTTTTTSTTT--
----TTT-TTTTTTSTT---
----SGGGTTTTTT--S---
---STTTTTTTTTTS-S---
-----STTTTTTTTSTTT--
-----TT-GGGTTTSTTT--
----GGGSGGGTTTTTTT--
-----TT-GGGTTTSTTT--
-----TT-TTSTTTS-TT--
-----SS-TTTTTTS-TT--
----GGG-TTTTTTS-TT--
----GGG-TTTTTTSGGG--
----GGG-TTTTTTS-TT--
----GGGTGGGTTTTTTT--
----TTTTGGGTTTSTTT--
-----GGGTTSTTTS-SS--
----GGGTGGGTTTSTTT--
----TTTTTTSTTTSGGG--
----GGG-GGGTTTTTTT--
----GGGGTTTHHHHGGG--
---STTT-TTTTTTTGGG--
----GGG-TTTTTTSGGG--
---STTT-TTTTTT-GGG--
----GGG-TTTTTTSGGG--
----TTT-TTTHHHHGGG--
----GGG-TTTTTT-GGG--
----GGG-TTTTTTSTTT--
----GGG-TTTTTTSGGG--
----GGG-TTTTTTS-SS--
---STTT-TTTTTTSGGG--
---SGGG-TTTTTTS-TT--
---STTT-TTTTTTSTTT--
----TTT-TTTTTTSTTT--
----GGG-TTTTTTSTTT--
----GGG-TTTTTTS-SS--
---SGGG-TTGGGT--TT--
----STTSTTGGGT--TT--
---SGGG-TTTTTTSGGG--
---SGGG-TTTHHHHGGG--
----GGG-TTTTTTSTTT--
----GGG-TTTTTTS-TT--
----GGG-TTTTTT--TT--
---SGGG-TTGGGTSGGG--
----GGG-TTTTTTSGGG--
----GGG-TTGGGTS-TT--
----GGG-TTTHHHHGGG--
----GGG-TTGGGTSGGG--
----GGG-TTGGGT-GGG--
----GGG-TTTTTTSGGG--
----GGG-TTTTTTSGGG--
----GGG-TTTTTTSTTT--
----GGG-TTTTTTSGGG--
----GGG-TTTTTTSTTT--
----GGG-TTGGGTSGGG--
----GGG-TTTHHHHGGG--
---GGGG-TTTTTTSGGG--
----GGG-TTTTTTSGGG--
----GGG-TTTHHHHGGG--
----GGG-TTTTTTSGGG--
----TTT-TTTTTTSGGG--
----GGG-TTTTTTSGGG--
----GGG-TTTTTTSGGG--
----GGG-TTGGGTSGGG--
----TTS-TTTTTTSGGG--
----GGG-TTTTTTS-TT--
----GGG-TTTTTTSGGG--
---SHHHHGGGTTTSGGG--
----GGG-TTSTTTSGGG--
----GGG-TTTTTTSGGG--
---SGGG-TTSTTTSGGG--
----TTT-TTTTTTSGGG--
----GGG-TTTTTTSGGG--
---SGGG-TTTTTTSGGG--
----GGG-TTTTTTSGGG--
---STTT-TTTTTTSGGG--
----GGG-TTTTTTSGGG--
----GGG-TTTTTTSTTT--
----GGG-TTTTTTTGGG--
----GGG-TTTTTTTTTT--
----GGG-TTTTTTSGGG--
----GGG-SSSTTTSGGG--
---SGGG-SS-TTTSTTT--
---SGGG-SSSTTTSGGG--
---SGGG-SSSTTTSGGG--
---SGGG-SSS-SS-TTT--
---SGGG-SSSTTTSTTT--
---SGGG-SSSTTT-GGG--
----GGG-SSSTTTSTTT--
----GGG-SSSTTTSTTT--
----TTT-SSSTTTSGGG--
----GGG-SSSTTTSGGG--
----GGG-SSSTTTSGGG--
----GGG-SSSTTTSGGG--
---STTT-SSSTTTSTTT--
----GGG-SSSTTTSGGG--
----GGG-SSSTTTSTTT--
----GGG-SSSTTTSGGG--
----STT-SSSTTTSGGG--
----GGG-SSSTTT-GGG--
----TTT-SSSTTTSGGG--
----TTT-SSSTTTSGGG--
----GGG-SSSTTTSGGG--
----TTT-SS-TTTSGGG--
----TTT-SSSTTTSTTT--
----GGG-SSSTTTSGGG--
----TTT-SSSTTTSGGG--
----GGG-SSSTTTSGGG--
----TTS-SSGGGTSGGG--
---SGGG-SSSTTTSGGG--
----GGG-SSSTTTSGGG--
---STTT-SSSTTTSGGG--
----GGG-SSSTTTSGGG--
----TTT-SSSTTTSGGG--
----GGG-SSSTTTSGGG--
----GGG-SSSTTTSGGG--
----GGG-SSSTTTSGGG--
----GGG-SSSTTTSGGG--
----GGG-SSSTTTSGGG--
----GGG-SSSTTTSGGG--
----TTS-SS-TTTSGGG--
----GGG-SS-TTTSGGG--
----GGG-SS-TTTSTTT--
----TTT-SSSTTTSTTT--
----GGG-SS-TTTSTTT--
----GGG-SSSTTTSTTT--
----GGG-SSSTTTSGGG--
----GGG-SSSTTTSGGG--
-----TT-SS-TTTSGGG--
----TTT-SS-TTTSGGG--
----GGG-SSSTTTSTTT--
----GGG-SS-TTTSGGG--
----TTT-SSSTTTSGGG--
----TTT-SS-TTTSGGG--
----GGG-SS-TTTSGGG--
----GGG-TTTTTTTGGG--
----TTTSTTTTTTSGGG--
----GGG-TTTTTTSGGG--
----TTT-TTTTTTSGGG--
----TTT-TTTTTTSGGG--
----GGG-TTTTTTSGGG--
----GGG-TTS-SSSTTT--
----TTT-TTTTTTSGGG--
----TTT-TTTTTTSGGG--
----STT-TTTTTTSGGG--
----GGG-TTTTTTSTTS--
----TTT-TTTTTTSGGG--
----TTT-TTTTTTSGGG--
----GGG-TTTTTTSGGG--
----GGG-TTTHHHHGGG--
----STT-TTTTTTTTTT--
----GGG-TTTTTTSTTS--
----GGG-TTTHHHHGGG--
----GGG-TTTTTTSGGG--
----GGG-TTTTTTSGGG--
----GGG-TT-TTTS-TT--
----GGG-TTTSSSSTTS--
---SGGG-TTTTTTSGGG--
---SGGG-TTTTTTSGGG--
---SGGG-TTTTTTSGGG--
----TTT-TTTTTTSGGG--
----GGG-TTTTTTSGGG--
----TTT-TTTTTTSGGG--
----GGG-TTTTTTSTTS--
----TTT-TTTTTTTGGG--
----GGG-TTTTTTSGGG--
----GGG-TTTTTTSGGG--
----GGG-TTTTTTSGGG--
----GGG-TTTTTTSGGG--
----GGG-TTTTTTSGGG--
----GGG-TTTTTTSGGG--
----GGG-TTTTTTS-TT--
----STT-TTTTTTSGGG--
----GGG-TTTTTTSBTTB-
----TTT-TTTTTTSGGG--
----TTT-TTTTTTSTTS--
----GGG-TTTTTTS-TT--
----TTT-TTTTTTSGGG--
----TTT-TTTTTTSGGG--
----GGG-TTTTTTSGGG--
----TTT-TTTTTTSGGG--
----TTT-TTTTTTSGGG--
----TTT-TTTTTTTGGG--
----GGG-TTTTTTSGGG--
----TTT-TTTTTTSGGG--
----GGG-TTTTTTSGGG--
---SGGG-TTTTTTS-TT--
---SGGG-TTTTTTSGGG--
----GGG-TTTTTTSGGG--
---SGGG-TTTTTTSGGG--
---STTT-TTTTTTSGGG--
----GGG-TTTTTTSGGG--
---STTS-TTTTTTSGGG--
----TTS-TTTTTTSGGG--
----GGG-TTTTTTSGGG--
----TTT-TTTTTTSGGG--
----TTT-TTTTTTSGGG--
---STTT-TTGGGTSGGG--
----GGGGTTTTTT-GGG--
----GGG-TTTTTTSSTT--
---STTT-TTTTTTSTTT--
----TTT-TTTTTTSGGG--
----TTT-TTTTTTTTTT--
----STT-TTTTTTSGGG--
---SGGG-TTTTTTSGGG--
---SGGG-TTTTTTSGGG--
----TTT-TTTTTTSGGG--
----GGG-TTTTTTSBTTB-
---SGGG-TTTTTTSGGG--
----GGG-TTTGGGTGGG--
---SGGG-TTTHHHHTTT--
----GGG-TTTHHHHGGG--
---STTT-TTTGGGTGGG--
----GGG-TTTHHHHTTT--
---SGGG-TTTHHHHGGG--
---SGGG-TTTHHHHTTT--
---SGGG-TTTHHHHGGG--
---SGGG-TTTHHHHTTT--
----TTT-TTTHHHHGGG--
---STTT-TTTGGGTGGG--
---SGGG-TTTTTTSTTT--
---STTT-TTTHHHHGGG--
----GGG-TTTHHHHTTT--
---SGGG-TTTHHHHGGG--
----GGG-TTTHHHHGGG--
---SGGG-TTTTTTSGGG--
---STTT-TTTTTTSGGG--
---STTT-TTTTTTSGGG--
----GGG-TTTTTTSGGG--
----GGG-TTTTTTSGGG--
---SGGG-TTTTTTS-TT--
---SGGG-SS-TTTTGGG--
----GGG-SS-TTTSGGG--
----GGG-SSSTTTTGGG--
----TTT-SS-TTTTGGG--
----GGG-SS-TTTSGGG--
----GGG-SS-TTTSGGG--
----GGG-SSSTTTTGGG--
----GGG-SSSTTTSGGG--
----GGG-SSSTTTTGGG--
---SGGG-SSTTTTSGGG--
---SGGG-SSSTTTSGGG--
----GGG-SSSTTTS-TT--
---SSTT-SSSTTTS-TT--
---SGGG-SS-TTTTGGG--
----GGG-SSSTTTTTTT--
---STTS-SSSTTTT-TT--
---SGGG-SSSTTSSGGG--
---SGGG-SSSTTTT-TT--
---SGGG-SSSTTTTGGG--
----TTS-SSGGGT-GGG--
----GGG-SSSTTTSGGG--
----GGG-SSSTTTTTTT--
----GGG-SSSTTTTGGG--
----TTS-SSSTTTTGGG--
----TTT-SSSTTTSGGG--
----TTT-SSSTTTSTTT--
----TTT-SSSTTTSGGG--
----TTT-SSSTTTSTTT--
----TTT-SSSTTTSGGG--
----TTT-SSSTTTSGGG--
----TTT-SSSTTTSTTT--
----TTT-SSSTTT-GGG--
----GGG-SSGGGT-GGG--
----GGG-SSTTTTSTTT--
----GGG-SSSTTTSGGG--
----TTS-SSSTTTSGGG--
----TTT-SSSTTTSGGG--
----TTT-SSSTTTSGGG--
----TTT-SSSTTT-TTT--
----STT-SSSTTS-GGG--
----TTS-SSSTTTSTTT--
----GGG-SSSTTTSTTT--
----GGG-SSSTTTSGGG--
----STT-SSSTTTSTTT--
----GGG-SSSTTTSGGG--
----TTT-SSSTTTSTTT--
----TTT-SSSTTTSGGG--
----TTT-SSSTTTSGGG--
----TTT-SSSTTTSGGG--
----TTT-SS-TTTSTTT--
----TTT-SSSTTTSTTT--
----TTT-SS-TTTSGGG--
----TTT-SSSTTTSGGG--
----TTT-SSSTTTSGGG--
----TTT-SSSTTTSGGG--
----TTT-SSSTTTSGGG--
----TTT-SSSTTT-GGG--
----TTT-SSSTTT-GGG--
---STTT-SS-TTT-GGG--
----TTT-SSSTTTSGGG--
----TTT-SSSTTTSGGG--
----TTT-SSSTTT-GGG--
----TTT-SSSTTTSGGG--
----SSS-SSSTTT-GGG--
----TTT-SSSTTTSGGG--
----TTT-SSSTTTS-TT--
----GGG-SSSTTTSGGG--
----STT-SS-TTTSTTT--
----TTT-SSSTTTSTTT--
----STT-SS-TTTTTTT--
----TTT-SSSTTTSGGG--
----GGG-SSSTTTSTTT--
---STTT-SSSTTTSGGG--
---SGGG-SSSTTTTTTT--
---GGGG-SSSTTTSTTT--
---STTT-SS-TTTSTTT--
----GGG-SSSTTTSGGG--
----TTT-SSSTTTSGGG--
----TTT-SSSTTTSTTT--
---SGGG-SSSTTTSTTT--
---GGGG-SS-TTTTTTT--
---SGGG-SSSTTTSTTT--
----TTS-SS-TTTTTTT--
---STTT-SSSTTTSGGG--
---STTT-SSSTTT-TTT--
---STTT-SS-TTTTTTT--
----TTT-SS-TTTTGGG--
---STTT-SS-TTTTTTT--
---GGGT-SS-TTTSTTT--
---GGGS-TT-TTTTTTT--
---GGGS-TTTTTTSTTT--
---SGGG-TTSTTTTTTT--
---STTS-TT-TTT--TT--
---STTS-TT-TTTTTTT--
---SGGG-TTS-SS-TTT--
---SGGG-TT-TTT-GGG--
----GGG-TTSTTT-GGG--
----GGG-TTTTTT-GGG--
---SGGG-TTTTTT-GGG--
----TTT-TTTTTT-GGG--
----GGGTTTTTTTSGGG--
----GGG-TTTTTTTGGG--
----GGG-TTTTTTSGGG--
----GGG-TTTTTTSGGG--
----GGG-TTTTTTSGGG--
----GGG-TT-TTTTGGG--
----GGG-TTTTTTTGGG--
----GGG-TTTTTTS-TT--
---STTT-TTTTTTTGGG--
---STTT-TT-TTTTGGG--
----TTS-TTTTTTTGGG--
----TTT-TT-TTTTGGG--
---STTT-TTTTTTTGGG--
---STTT-SS-TTTTGGG--
---GGGT-TT-TTTSGGG--
---GGGT-TTTTTTTTTT--
---GGGT-TTTTTTTTTT--
---GGGS-TTTTTTTGGG--
---GGGT-TTTTTTTGGG--
---GGGT-TTTTTTSSTT--
---GGGT-TTTTTTSGGG--
---GGGS-TTTTTTSTTT--
---HHHH-TTTTTT-TTT--
---STTT-TTTTTTSTTT--
---STTT-TTTTTTSTTT--
---STTS-TTTTTTS-TT--
---SSSS-TTTTTTSSTT--
---STTS-TTTTTTSTTT--
---STTT-TTTTTTTTTT--
---STTS-TT-TTTSSSS--
---STTS-TTTTTTTTTT--
---SSSS-TTTTTTSTTT--
---STTS-TTTTTTSTTT--
---SSSS-TTTTTTTTTT--
---STTT-TTTTTTTTTT--
---SSSS-TTTTTTSTTT--
---STTT--S-TTTSTTT--
---STTT-TT-TTTTTTT--
---STTT-TTTTTTSTTT--
---STTTSTT-TTTTTTT--
---STTT-TT-TTTTTTT--
---STTT-TTTTTTTTTT--
---GGGT-TTTTTTSTTT--
---STTS-TT-TTTSTTT--
---STTS-TT-TTTSTTT--
---SSSS-TT-TTTS-TT--
---STTS-TTTTTTSTTT--
---STTS-TTTTTTTTTT--
---STTT-TT-TTTSTTT--
---STTS-TT-TTTTTTT--
----TTS-TTTTTT-TTT--
----TTS-TTTTTTSTTT--
---STTT-TTSTTTTTTT--
---STTS-TTTTTTSTTT--
----TTT-TTTTTTTTTT--
----TTT-TTTTTTTTTT--
---STTT-TTTTTTTTTT--
---STTS-SS-TTTSTTT--
----TTS-TTTTTTTTTT--
----TTT-TTTTTTSTTT--
---SSSS-TTTTTTSTTT--
---SSSS-TTTTTTSTTT--
---STTS-TTTTTTS-TT--
---STTT-TTTTTTTTTT--
----SSS-TTTTTTTGGG--
----TTS-TTTTTTSTTT--
----TTT-TTTTTTSGGG--
----TTT-TTTTTTSTTT--
----TTT-TTTTTTSTTT--
---STTT-TTTTTTTSTT--
---SGGGGTTTTTTSSTT--
----GGG-TTTTTTTTTT--
----GGG-TT-TTTSTTT--
---SGGG-TTTTTSSTTT--
---STTT-TTTTTTTTTT--
----GGG-TTTTTTSTTT--
---STTT-TTTTTTTGGG--
---SGGG-TTTTTTTTTT--
---SGGG-TTTTTTTTTT--
--SSGGG-TTTTTTS-TT--
--SGGGS-TTTTTTSSTT--
--SSTTTSTTTTTTSTTT--
--SGGGG-TTTTTTS-TT--
--SGGGS-TT-TTTSTTT--
---SGGG-TTTTTTSSTT--
---SGGG-TTTTTTSSTT--
----GGG-TTTTTTTSTT--
----GGG-TTTTTSSGGG--
----GGG-TT-TTTTSTT--
----GGG-TT-TTTTSTT--
----GGG-TT-TTTSSTT--
----GGG-TTTTTTSGGG--
----GGG-TT-TTTSSTT--
----GGG-TTTTTSSTTT--
----GGG-TTTTTSSSTT--
----GGG-TT-TTTTGGG--
----GGG-TTTTTTSSTT--
----GGGTTTTTTTSSTT--
---SGGG-TTTTTSSSTT--
---SGGG-SS-TTSSSTT--
----GGG-TT-TTSSSTT--
----GGGTTTTTTSSSTT--
----GGG-TTTTTTSSTT--
----GGG-TTTTTSSSTT--
---SGGG-TTTTTTSSTT--
---SGGGSTT-TTSSSTT--
---SGGG-TTTTTTSSTT--
----GGGSTT-TTSSSTT--
----HHHHTTTTTSSSTT--
----GGGSTTTTTSSSTT--
----GGGSTTTTTSSSTT--
----GGG-TTTTTTSSTT--
----GGGSTTTTTSSSTT--
----GGGSTT-TTSSSTT--
----TTTSTTTTTSSSTT--
----TTT-TTTTTSSSTT--
----STTSTT-TTTSSTT--
---SGGG-TTTTTSSSTT--
----GGGSTTTTTSSSTT--
----GGG-TTTTTSSBTTB-
----GGGSTTTTTSSSTT--
---SGGGSTTTTTSSSTT--
----GGGSTTTTTTSSTT--
----GGG-TT-TTTSSTT--
----GGGSTTTTTTSSTT--
----GGGSTTTTTSSSTT--
----TTTSTTTTTTSSTT--
---SGGGSTTTTTSSSTT--
----TTT-TTTTTSSSTT--
----GGG-TTTTTTSSTT--
----GGGSTTTTTSSSTT--
---SGGG-TT-TTTSSTT--
----GGGSTTTTTSSSTT--
---SGGGSTTTTTSSSTT--
----GGG-TTTTTSSSTT--
----GGGSTTTTTTSSTT--
----TTT-TTTTTTSSTT--
----GGG-TTTTTTSSTT--
----GGG-TTTTTTSSTT--
----GGG-TTTTTTSSTT--
----GGG-TTTTTTSSTT--
----GGG-TTTTTTSSTT--
----GGG-TTTTTTSSTT--
----GGG-TTTTTSSSTT--
----GGGTGGGTTTSSTT--
----TTT-TTTTTSSSTT--
----GGG-TT-TTSSSTT--
----GGG-TTTTTTSSTT--
----GGG-TT-TTSSSTT--
----GGGSTTTTTSSSTT--
----GGG-TT-TTSSSTT--
----GGGSTTTTTSSSTT--
---SGGGSTTTTTTSSTT--
---STTT-TTTTTSSSTT--
----GGG-TTTTTTSSTT--
----TTT-TTTTTTSSTT--
----GGG-TTTTTTSBTTB-
----GGG-TTTTTSSSTT--
----TTTSTTTTTTSSTT--
----GGGSTTTTTSSSTT--
----GGGSTT-TTTSSTT--
----GGG-TTTTTTSSTT--
----TTTSTTTTTTSSSS--
----GGGSTTTTTTSSTT--
----GGGSTTTTTSSBTTB-
----GGGSTTTTTTSSTT--
----TTTSTTTTTSSSTT--
----GGGSTTTTTTSSTT--
----GGG-TTTTTSSSTT--
----GGG-TTTTTTSSTT--
----GGG-TTTTTSSBTTB-
----GGG-TTTTTTSSTT--
----GGG-TTTTTTSSTT--
---STTTSTTTTTSSSTT--
----GGG-TTTTTTSSTT--
----GGG-TTTTTSSSTT--
----GGG-TTTTTSSSTT--
----TTS-TTTTTSSSTT--
----GGG-TTTTTTSSTT--
----GGG-TTTTTTSSTT--
----GGG-TTSTTTSSTT--
----GGG-TTTTTTSSTT--
----GGG-TTTTTSSBTTB-
----GGG-TTTTTTSSTT--
----GGG-TTTTTTSSTT--
----GGGSTTTTTTSBTTB-
----GGG-TT-TTSSSTT--
---SGGG-TTTTTSSSTT--
----GGG-TTTTTTSSTT--
----GGG-TTTTTTSSTT--
----GGG-TTSTTTSSTT--
----GGG-TTTTTTSSTT--
---SGGG-TTTTTTSSTT--
---SGGG-TTTTTTSSTT--
----GGG-TTTTTTSSTT--
----GGG-TTTTTTSSTT--
----GGG-TTTTTTSSTT--
----GGG-TTTTTTSSTT--
----GGG-TTTTTTSBTTB-
----GGG-TTTTTTSSTT--
----GGGTTT-TTTSSTT--
----TTS-TTTTTTSSTT--
----GGG-TTTTTTSBTTB-
----GGG-TTTTTTSSTT--
----GGG-TTTTTSSSTT--
----GGGSTTTTTTSSTT--
----GGG-TTTTTSSTTT--
----GGG-TTSTTSSSSS--
----GGG-TT-TTSSSTT--
----GGGSTTTTTSSSTT--
----GGG-TTTTTTSSTT--
----GGG-TTTTTTS-TT--
----TTTSTTTTTTS-TT--
----GGGTTTTTTSS-TT--
----GGG-TTTTTSSSTT--
----TTT-TTTTTSSBTTB-
----GGG-TT-TTSSSTT--
----GGG-TTTTTTSSTT--
----GGG-TTTTTTSBTTB-
----GGG-TTTTTSSSTT--
---SGGG-TTTTTTSSTT--
---GGGG-TTTTTTSSTT--
---SGGG-TTTTTSSSSS--
----GGG-TTTTTTSSTT--
----GGG-TTTTTTSSTT--
----GGG-TTTTTTSSTT--
----GGG-TTTTTSSSTT--
---SGGG-TTTTTTSSSS--
---SGGG-TTTTTSSSTT--
----TTTSTT-TTSSSTT--
---SGGG-TTTTTTSSTT--
----GGG-TT-TTTSSTT--
----GGG-TTTTTSSBTTB-
----GGG-TTTTTSSBTTB-
----GGG-TTTTTSSSTT--
----TTT-TTTTTTSSTT--
----GGG-TTTTTSSSTT--
----SGGGTTTTTSSSTT--
----GGG-TTTTTSSSTT--
----GGG-TTTTTSSSTT--
----GGG-TTTTTSSSTT--
----GGGTTTSTTSSSTT--
----GGG-TTTTTTSSTT--
----GGG-TT-TTSSSTT--
----GGG-TT-TTSSSTT--
----GGG-TT-TTTSSTT--
----TTT-SS-TTTSSTT--
----GGG-TTTTTTSSTT--
----GGG-TTTTTTSSSS--
----GGG-TT-TTTSSTT--
-----TT-TTTTTSSSTT--
----GGG-TTTTTTSSSS--
----GGG-TT-TTSSSTT--
----GGG-TTSTTSSBTTB-
----GGG-TTSTTSSSTT--
----TTT--TTTTSSSTT--
----TTS--TTTTSSSTT--
----TTT--SSTTSSBTTB-
----GGG--SSTTTSBTTB-
----TTT--TTTTTSBTTB-
----TTT--SSTTTSSTT--
----TTT--SSTTTT-TT--
----TTT--SSTTTS-TT--
----TTT--SSTTTSBTTB-
----TTT--SSTTTS-TT--
----TTT--SSTTTSBTTB-
----TTT--SSTTTSSSS--
----TTT--SSTTTSSSS--
----TTT--SSTTTSTTT--
----GGG--S--SSSTTT--
----GGG--S--SSSTTT--
----TTT--SS-SSSGGG--
----TTT--SSTTTSTTS--
----GGG-SSSSSSSGGG--
----TTS-SS--SSSSTT--
----GGG--SS-SSSSTT--
----TTT--SS-SSSGGG--
----TTS--SSSSSSSTT--
----GGG-TTSSSSSTTT--
----GGG--S-SSSSSTT--
----TTT-TT-SSSSTTT--
----GGG-TTSSSSSSTT--
----GGG-TTSSSSSTTT--
----GGG-SSS-SSSTTT--
----GGG-SS--SSSGGG--
----TTT-SS--SSSSTT--
----GGG-SSS-SSSSTT--
----TTT-SSS-SSSSSS--
----TTT-SSS-SSSGGG--
----TTT-SS--SSSSTT--
----TTT-SS--SSSSTT--
----TTT-SS--SSSSTT--
----TTT-SS--SSSSTT--
----TTT-SS--SSSTTT--
----TTT-SSS-SSSSTT--
----TTT-SSS-SSS-TT--
----TTT-SS-SSSSTTT--
----TTT-SSSSSSSTTT--
----TTT-SSSSSSSSTT--
----TTT-STT-SSSGGG--
----TTT-SS--SSSGGG--
----TTT-SS--SSSSTT--
----TTT-SS--SSSBTTB-
----TTT-SS--SSSSTT--
----GGG-SS-SSSSBTTB-
---SGGG-SS--SSSBTTB-
----TTT--S-SSSSBTTB-
----GGGSTT--SSSBTTB-
----GGG-TT--SSSBTTB-
--BSGGGSTT--SSSBTTB-
--B-TTTSTT-SSSSBTTB-
--BSTTTSTT-SSSSBTTB-
---STTTSTT--SSSBTTB-
---STTTSTT--SSSBTTB-
---SGGG-TTS-SSSBTTB-
---SGGG-TT-SSSSBTTB-
---STTT-TT-SSSSBTTB-
---STTT-TT-SSSSBTTB-
----TTT-TT-SSS-BTTB-
----TTT-TT-SSSSBTTB-
--B-TTTSTT-SSSSBTT--
--BSGGG-TT--SSSBTT--
--BSGGGSTT-TTTSBTTB-
--BSTTT-TT--SSSBTTB-
----TTTSTT--SSSSTT--
---STTT-TT-SSSSSTT--
--B-TTT-TT--SSSBTTB-
---STTT-TT-SSSSSTT--
----TTT-TT--SSSSTT--
----TTT-TT--SSSSTT--
--BSTTT-TT--SSSBTT--
---STTTSTT--SSSSTT--
--BSGGGSTT--SSSBTT--
--B-TTT-TT--SSSBTT--
--BGGGT-TT-SSSSBTT--
--B-TTT-TT-SSSSBTT--
--B-TTT-TT--SSSBTT--
--BSTTTSTT--SSSBTT--
--BSGGGSTT--SSSBTT--
---STTT-TT-SSSSSTT--
--BSTTT-TT--SSSBTT--
--BSTTT-TT-SSSSBTT--
---STTT-TT--SSSSTT--
--BSTTT-TT-SSSSBTT--
--BSTTT-TT-SSSSBTT--
----TTTSTT-SSSSSTT--
---STTT-TT-SSSSSTT--
--B-TTTSTT-SSSSBTT--
--BSTTT-TT-SSSSBTT--
--BSTTT-TT-SSSSBTT--
----TTT-TT-SSSSSTT--
----TTT-TT-SSSSSTT--
--B-TTT-TT-SSSSBTTB-
----TTT-TT-SSSSSTT--
----TTTSTT-SSSSSTT--
---STTT-TT--SSSSTT--
---STTT-TT-SSSSSTT--
---STTT-TT--SSSSTT--
---STTT-TT-SSSSSTT--
--BSTTTSTT--SSSBTT--
----TTT-TT-SSSSSTT--
--BSTTT-TT-SSSSBTT--
---STTT-TT-SSSSSTT--
---STTT-TT-SSSSSTT--
----TTT-TT-SSSSBTTB-
----TTT-TT-SSSSSSS--
---STTT-TT--SSSSTT--
--BSTTT-TT--SSSBTT--
----TTTSTT-SSSSSTT--
---STTT-TT-SSSSSTT--
----TTT-TT-SSSSSTT--
----TTT-TT-SSSSSTT--
----TTT-TT--SSSSTT--
---STTT-TT-SSSSSTT--
--BSTTTSTT--SSSBTT--
----TTT-TT-SSSSSTT--
--BSTTT-TT-SSSSBTT--
--BSTTT-TT-SSSSBTT--
----TTTSTT-SSSSSTT--
----TTT-TT-SSSSSTT--
--BSTTT-TT-SSSSBTT--
--BSTTT-TT-SSSSBTT--
--B-TTTSTT-SSSSBTT--
--B-TTT-TT-SSSSBTT--
--B-TTTSTT--SSSBTT--
--B-TTTSTT--SSSBTT--
--BSTTT-TT-SSSSBTT--
--B-TTT-TT-SSSSBTT--
--B-TTT-TT--SSSBTT--
--B-GGG-TT-SSSSBTT--
--B-TTTSTT--SSSBTT--
--B-TTT-TT--SSSBSS--
----GGG-TT--SSSSTT--
----TTT-TT--SSSSSS--
---SGGG-TT-SSSSSTT--
----TTT-TT-SSSSSTT--
----TTT-TT-SSSSSSS--
----TTT-TT--SSSSTT--
--B-TTTSTT--SSSBTT--
----TTT-TT--SSSSTT--
--B-GGG-TT-SSSSBTT--
--B-TTT-TT-SSSSBTT--
--B-TTT-TT-SSSSBTT--
--B-TTT-TT-SSSSBTT--
--BSTTT-TT-SSSSBTT--
--B-GGG-TT-SSSSBTT--
--B-GGG-TT--SSSBTT--
--B-GGG-TT--SSSBTT--
--B-TTT-TT--SSSBTT--
--B-TTT-SS-TTTSBTT--
--B-GGG-TT-TTTSBTT--
--B-TTT--S-TTTSBTT--
--B-GGGSTT-TTTSBTT--
--B-TTT-TT-TTTSBTT--
--BSTTT-SS-TTTSBTT--
--B-GGG-TTSTTTSBTT--
----TTT-TT-TTTSSTT--
----GGG-TT-TTTSSTT--
--B-TTT-TT-TTTSBTT--
----TTT-TT-TTSSSTT--
----GGG-TT-TTTSSTT--
----TTT-TT-TTTTTTT--
----TTT-TT-TTTSSTT--
--B-TTT-TT-TTTSBTT--
----TTT-TT-TTTSSTT--
----TTT-TT-TTTSSTT--
----TTT-TT-TTTSSTT--
----TTS-TT-TTTSSTT--
----GGG-TT-TTTSSTT--
----GGG-TT-TTTSSSS--
----TTT-SSSTTTSSTT--
----GGG-GGGTTSSSTT--
----TTT-GGGTTSSSTT--
----TTT-TT--SSSSTT--
----TTT-TTSTTSSSTT--
----TTT-SS-TTTSSTT--
----GGG--S-TTTSSTT--
----TTT--S-TTTSSTT--
----TTT-SS-TTTSSTT--
--B-TTT-TT-TTTSBTT--
----TTT-TT-TTTSSTT--
----GGG-TT-TTTSSTT--
----TTT-SS-TTTSSTT--
--B-GGG-TT-TTTSBTT--
--B-TTT-TT-TTTSBTT--
----GGG-TT-TTTSSTT--
----TTT-TT-TTSSSTT--
----TTT-TT--SSSSTT--
----TTT-TT-TTTSSTT--
---STTT-TT-TTTSSTT--
---STTT-TT-TTSSSTT--
----TTT--S-TTSSSTT--
----GGG-TTSTTSSSTT--
----TTS-SS-TTSSSTT--
----TTT-SS-TTTSSTT--
---SGGG-TT-TTSSSTT--
----GGG-SS--SSSSTT--
----GGG-SS-TTTSSTT--
-----SS--S-TTSSBTTB-
----TTT-TT-TTTSBTTB-
----TTT-TT-TTTSSTT--
----TTT-TT-TTTSSSS--
----TTT-TT-TTSSSTT--
-----SSSTT-TTSSSTT--
-----SSSTT-TTTSSTT--
-----STTTT-TTTSSTT--
-----SS-TT-TTTSSTT--
-----STTTT-TTTSSTT--
----TTT--S-TTTSSTT--
-----SS-TT-TTSSSTT--
-----SS-TT-TTTSSTT--
--B-SSSSTT-TTTSBTT--
-----SSS-S-TTSSGGG--
-----SS-TT-TTTSSTT--
--S--SS-TT-TTTSSTT--
-----SSS-S-TTTSSTT--
-----SS-TT-TTSSSTT--
--S--SSS-S-TTTSSTT--
-----SS-TT-TTTSGGG--
-----SSSTT-TTSSGGG--
----SSSS-S-TTSSGGG--
-----SSS-S-TTSSGGG--
-----SS-TT-TTSSGGG--
-----SS-TT-TTSSGGG--
-----STT-S-TTTSGGG--
-----SSS-TTTTSSGGG--
-----SS-TT-TTSSGGG--
-----SS-TT-TTTSGGG--
-----STT-S-TTSSGGG--
-----SS-TT-TTSSGGG--
-----SSS-S-TTTTGGG--
-----SSSTT-TTTSGGG--
-----SS-TT--SSSGGG--
-----SS-TT-SSSSGGG--
-----TTSTT-SSSSGGG--
-----TT-TT-SSSSGGG--
-----SS-TT-SSSSSTT--
-----SS-TT-SSSSSTT--
-----SS-TT-SSSSSTT--
-----SS-TT-SSSSSTT--
-----SS-TT-SSSSSTT--
-----TT-TT-SSSSSTT--
-----SS-TT--SSSSTT--
-----SS-TT--SSSSTT--
-----SS-TT--SSSSTT--
-----TT-TT-SSSSSTT--
-----SS--S-SSSSSTT--
--S--SS-TT--SSSSTT--
--S--SS-TT--SSSBTTB-
-----SS--S--SSSSTT--
-----SS--S--SSSSTT--
-----TT-TT-SSSSSTT--
-----SS--S--SSSSTT--
-----TT-TT-SSSSSTT--
--S--SS--S-SSSSSTT--
--S--SS--S-SSSSSTT--
--S--SS--S--SSSSTT--
--S--SS-TT--SSSSTT--
----SSS--S--SSSSTT--
--S--TT--S-SSSSSTT--
--S--TT-TT--SSSSTT--
--S--TT-SS--SSSSTT--
--S--SS-SS--SSSSTT--
-----TT-TT--SSSSTT--
--S--SS--S--SSSSTT--
-----TT-SS--SSSSTT--
--S--SS--S-SSSSSTT--
--S--TT-TT-SSSSSTT--
--S--TT--S--SSSSTT--
--S--TT-SS--SSSSTT--
--S--TT-TT--SSSSTT--
--S--TT-TT-SSSSSTT--
--S--TT-TT--SSSSTT--
--S--TT-TT-SSSSSTT--
--S--TT-TT--SSSSTT--
--S--TT-TT--SSSSTT--
--S--TT-TT--SSSSTT--
--S--TTSTT--SSSSTT--
--S-GGG-TT--TTSSSS--
--S--TT-TT--SSSSTT--
--S--TT-TT--SSSSTT--
--S--SS-TT--SSSSTT--
--S--TT-SS--SSSSTT--
--S--GGGTT--SSSSTT--
--S--TT-TT--SSSSTT--
--S-GGGGTT--SSSSTT--
--S--TT-TT--SSSSSS--
--S--TT-SS--SSSSTT--
--S--TT-TT--SSSSTT--
--S--TT-TT--SSSSTT--
--S--TT-TT--SSSSTT--
--S--TT-TT--SSSSTT--
--S--TT-TT--SSSSTT--
--S--TT-TT--SSSSTT--
--S--TT-TT--SSSSTT--
--SS-SS-TT--SSSSTT--
--STTTT-TT--SSSSTT--
--S--TT-TT-TTSSSTT--
--S--TT-TT-TTSSSTT--
--S--TT-TT--SSSSTT--
--S--TT-TT--SSSSTT--
----SSS-TT--SSSSTT--
----STT-SS--SSSSSS--
----STT-SS--SSSSTT--
-----TT-TT-TTSSSTT--
-----TT-TT-SSSSSTT--
----SSS-TT-SSSSSTT--
----STT-TT--SSSSTT--
----STT--S--SSSSTT--
-----TT-TT--SSSSTT--
-----TT-TT--SSSSTT--
-----TTTTT-SSSSSTT--
----STT-TT-SSSSSSS--
-----SS-TT--SSSSTT--
-----SS-SS--SSSSTT--
-----SS--S--SSSSTT--
-----SS-SS--SSSSSS--
-----SS--S--SSSSTT--
----SSS--S-SSSSSTT--
----SSS-TT-SSSSSTT--
----SSS-TT-SSSSSTT--
----SSS--S-SSSSSTT--
----STTTTT-SSSSSTT--
-----SS-TT--SSSSTT--
----STT-TT--SSSSTT--
----STT-TT-TTTSSSS--
-----SS-SS-TTSSSSS--
-----SS-TT-TTSSSTT--
-----TT-TT-TTSSSTT--
----STT-TT-TTTSSTT--
----STT-TT-TTSSSTT--
----SSS-TT--SSSSSS--
----STT-TT--SSSSSS--
-----SS-TT--SSSSTT--
-----TT-TT--SSSSTT--
----STT-TT--SSSSSS--
----STT-TT-SSSSSSS--
-----TTSTT--SSSSTT--
-----TT-TT--SSSSTT--
----STT-TT--SSSSTT--
-----TT-SS--SSSSTT--
-----SS-TT--SSSSTT--
-----TT-TT--SSSSTT--
-----SS-TT--SSSSTT--
--S--SSSTT--SSSSSS--
-----TT-TT--SSSSTT--
----STTSTT--SSSSSS--
----STT-TT--SSSSTT--
----STT-TT--SSSSTT--
-----TT-TT--SSSSTT--
----STT-SS--SSSSTT--
----SSS-SS--SSSSTT--
-----TT-TT-TTTSSTT--
----STT-TT-TTTSSTT--
-----TT-TT--SSSSTT--
-----TT-TT-TTTSSTT--
-----TT-TT-TTTSSTT--
-----TT-TT-TTSSSTT--
-----TT-SS--SSSSTT--
-----SS-TT--SSSSTT--
----STT-SS-TTSSSTT--
----STT-TT-TTSSSTT--
-----TT-TT-SSSSSTT--
-----TT-TT-SSSSSTT--
-----TT--S--SSSSTT--
-----TT-TT--SSSSTT--
-----TT-TT-SSSSSTT--
-----TT-TT--SSSSTT--
-----TTTTT-TTSSSTT--
--S--TT--S--SSSSTT--
-----TT-TT--SSSSTT--
-----SS-TT-SSSSSTT--
-----TT-SS--SSSSTT--
-----TT-TT--SSSSTT--
-----SS-SS--SSSSTT--
----SSS-SS--SSSSTT--
----STT-TT--SSSSTT--
-----TT-TT--SSSSTT--
----STT-TT--SSSSTT--
----STT-TT--SSSSTT--
--S-STT-TT--SSSSTT--
-----TT-TT--SSSSTT--
-----TT-TT--SSSSTT--
----STT-TT--SSSSTT--
----STT-TT--SSSSTT--
----STT-TT--SSSSTT--
-----TT-TT-SSSSSTT--
-----TT-TT--SSSSTT--
----STTTTT-SSSSSTT--
----STT-TT--SSSSSS--
----STTTTT-SSSSSSS--
----STT-TT--SSSSTT--
----STT-TT--SSSSSS--
----STT-TT-SSSSSTT--
----STT-TT-SSSSSSS--
----STT-TT--SSSSTT--
----STT-TT--SSSSTT--
-----TT-TT--SSSSTT--
-----GGGTT--SSSSTT--
----STT-TT-SSSSSTT--
-----SS--S-SSSSSTT--
-----TT-TT--SSSSTT--
----SGGGTT-SSSSSTT--
-----TT-TT--SSSSTT--
--S-STT-TT--SSSSTT--
----STT-TT--SSSSTT--
----STT-TT--SSSSTT--
----STT-SS-SSSSSTT--
----STT-TT-SSSSSTT--
----STT-TT-SSSSSTT--
-----TT-TT--SSSSTT--
----STT-TT-SSSSSTT--
--S-STT-TT--SSSSTT--
----STT-TT--SSSSTT--
--S-SSS-TT--SSSSTT--
----STT--S--SSSSTT--
----STT-TT--SSSSTT--
----STT-TT--SSSSTT--
--S--TT-SS--SSSSTT--
--S--TT-SS--SSSSTT--
--S-STT-TT--SSSSTT--
--S--SS-TT--SSSSTT--
--S-STT-TT--SSSSTT--
----STT-TT--SSSSTT--
----STT-TT--SSSSTT--
--S-STT-TT--SSSSTT--
--S-STT-SS--SSSSTT--
--S-STT-SS--SSSSTT--
----STT-TT--SSSSTT--
----STT-TT--SSSSTT--
-TT--TT-TT--SSSSTT--
--S--TT-TT--SSSSTT--
----STT-TT--SSSSTT--
-----SS-TT--SSSSTT--
----SSS-TT--SSSSTT--
-----SS-TT-SSSSSTT--
--S-SSS--S-SSSSSTT--
--S--SS-TT--SSSSTT--
----STT-TT-SSSSSTT--
----STT-TT--SSSSTT--
--S--SS--S--SSSSTT--
--S--TT-TT--SSSSTT--
-----TT-TT--SSSSTT--
----STT-TT-SSSSSTT--
----STT-TT--SSSSTT--
-----TT-TT--SSSSTT--
----STT-TT--SSSSTT--
----STT-TT--SSSSTT--
-----TT-TT-SSSSSTT--
----STT-TT--SSSSTT--
----STT-TT--SSSSTT--
----STT--S-SSSSSTT--
--S--TT-TT-SSSSSTT--
--S-STT-TT-SSSSSTT--
--S-STT-TT-SSSSSTT--
----STT-TT-SSSSSTT--
-----TTTTT--SSSSTT--
-----TT-TT--SSSSTT--
-----TT-TT-SSSSSTT--
----STTTTT-SSSSSTT--
----STT-TT--SSSSTT--
----STT-TT--SSSSTT--
----STT-TT-SSSSSTT--
-----TT-TT--SSSSTT--
-----TTT-S-SSSSSTT--
----STT-TT-SSSSSTT--
--S--TTTTT-SSSSSTT--
--S--TT-TT-TTTSSTT--
-----TT-TT-TTTSSTT--
-----TT-TT-TTTSSTT--
-----TT-SS-TTSSSTT--
-----TT-TT-TTSSSTT--
--S--TT-SS-TTTSSTT--
-----TT-SS-SSSSSTT--
-----TTTTT-TTSSSTT--
-----TT-TT-TTSSSTT--
--S--SS-TT-TTSSSTT--
--S--TT-TT-TTTSSTT--
-----TT-TT-TTSSSTT--
-----TT-TT-TTSSSTT--
--S-STTSTT-GGGSSTT--
--S--TT-TT-TTSSSTT--
--S--TT-TT-TTSSSTT--
-----TT-TT-TTSSSTT--
-----SS-GGGTTSSSTT--
-----TT-TT-TTSSSTT--
-----TT-TT-TTSSSTT--
--S--TT-TT-GGGSSTT--
-----TT-TT-GGGSSTT--
-----TT-GGGGGGTSTT--
-----TT-TTGGGTSSTT--
-----TTSTT-GGGSSTT--
-----TTSTT-GGGSSTT--
-----TTSSS-GGGTSTT--
--S--TTSTT-TTSSSTT--
-----TT-TT-GGGSSTT--
-----TTSTT-GGGTSTT--
--S--TT-TT-GGGSSTT--
-----TTSTT-GGGSSTT--
-----TT-TT-TTSSSTT--
-----TT-TT-GGGSSTT--
-----TTSTT-GGGSSTT--
-----TTSTT-GGGSSTT--
-----TTSTT-GGGSSTT--
-----TTSTT-GGGSSTT--
-----TT-TT-GGGSSTT--
-----TTSTT-TTSSSTT--
-----TT--S-GGGTSTT--
-----SS-SS-TTTSSTT--
-----TT-TT-TTTSSSS--
-----TT-TT-TTTSSSS--
----SSS-SS-TTTSSTT--
-----TT-TT-TTTSSTT--
-----TT-TT-HHHHSTT--
-----TT-TT-HHHHSTT--
-----TT-TTGGGTSSTT--
-----TT-TT-TTTSSSS--
-----TT-TT-TTTSSTT--
-----TT--S-TTTSSTT--
-----TT-TT-TTTSSSS--
-----TT-TT-HHHHSSS--
-----TT--S-TTTSSTT--
-----TT--S-TTTSSTT--
-----TT-TT-TTTSSTT--
-----SS-SS-TTTSSTT--
-----SS-SS-TTTSSTT--
-----TT-SS-GGGTSTT--
-----TT-SS-HHHHSTT--
-----TT-TT-HHHHSTT--
-----TT-SS-GGGTSTT--
-----SS-SS-HHHHSTT--
-----SS-SS-HHHHSSS--
-----SS-SS-HHHHSTT--
-----TT-SS-HHHHSTT--
----SSS-SS-HHHHSTT--
-----SS-SS-HHHHSTT--
----SSS-SS-HHHHSTT--
-----SS-SS-HHHHSSS--
-----SS-TT-GGGSSTT--
--S-SSS-TT-HHHHSTT--
--S--SS-TT-HHHHSTT--
--S-SSS-TT-GGGSSTT--
--S--SS-SS-HHHHSTT--
----SSS-TT-HHHHSTT--
--S-SSS-TT-GGGSSTT--
--S-SSS-TT-GGGTSTT--
----SSS-TT-HHHHSSS--
-----SS-TT-HHHHSTT--
-----SS-SS-HHHHSTT--
-----SS--S-HHHHSTT--
-----SS-TT-GGGTSTT--
----SSS-TT-HHHHSTT--
--S--SS-TT-GGGTSTT--
--S--SS-TT-GGGTSTT--
--S-SSS-TT-HHHHSTT--
-----SS-TT-TTTSSTT--
--S--SS-TT-GGGTSTT--
----SSS-SS-GGGTSTT--
----SSS-TT-GGGTSTT--
----SSS-SS-GGGTSTT--
----SSS-TT-GGGTSTT--
-----SS-TT-GGGTSTT--
-----SS-TT-GGGTSTT--
----SSS-SS-GGGTSTT--
-----SS-SS-TTTSSTT--
-----SS-TT-GGGTSTT--
----SSS-SS-GGGTSTT--
--S--SS-SS-HHHHSTT--
-----SS-SS-GGGTSTT--
-----TT-TT-GGGTSTT--
-----TT-TT-HHHHSTT--
-----TT-TT-GGGTSTT--
-----SS-SS-GGGTSTT--
----SSS-SS-GGGTSTT--
----SSS-SS-HHHHSTT--
-----SS-SS-GGGTSTT--
-----SS-SS-GGGTSTT--
-----TT-SS-GGGTSTT--
-----TT-TT-GGGTSTT--
-----TT-TT-TTTSSTT--
----STT-TT-GGGTSTT--
-----TT-SS-GGGTSTT--
-----SS-TT-GGGTSTT--
-----TT-SS-HHHHSTT--
-----TT-TT-GGGTSTT--
-----TT-SS-HHHHSTT--
----STT-TT-GGGSSTT--
-----SS-SS-HHHHSTT--
-----TT-SS-HHHHSTT--
--S--TT-TT-HHHHSTT--
-----TT-TT-GGGTSTT--
--S--TT-TT-HHHHSTT--
--S--SS-TT-GGGTSTT--
-----SS-TT-HHHHSTT--
--S--SS-TT-HHHHSTT--
-----TT-TT-GGGTSTT--
--S--TT-TT-GGGTSTT--
-----SS-TT-HHHHSTT--
-----TT-SS-GGGTSTT--
----STT-TT-GGGTSTT--
----SSS-SS-GGGTSTT--
----SSS-SS-GGGTSTT--
--S--SS-SS-HHHHSTT--
----SSS-SS-GGGTSTT--
-----TT-TT-GGGTSTT--
----SSS-SS-GGGTSTT--
----SSS-SS-GGGTSTT--
--S-SSS--S-GGGSSTT--
----STT-TT-GGGSSTT--
-----TT-TT-GGGTSTT--
----STT-TT-HHHHSTT--
----SSS-TT-HHHHSTT--
-----TT-TT-GGGTSTT--
----SSS-SS-GGGTSTT--
----STT-TT-HHHHSTT--
-----TT-TT-GGGTSTT--
----SSS-SS-GGGTSTT--
-----TT-TT-GGGTSTT--
----SSS-SS-GGGTSTT--
-----TT-TT-GGGTSTT--
--S-STT-SS-GGGTSTT--
--S--TT-SS-HHHHSTT--
--S--TT-SS-HHHHSTT--
--S--TT-SS-HHHHSTT--
--S-SSS-TT-HHHHSTT--
--S--TT-TT-HHHHSTT--
--S-SSS-SS-HHHHSTT--
--S--TT-TT-HHHHSTT--
--S-STT-TT-GGGTSTT--
-----SS-TT-HHHHSTT--
--S--TT-TT-GGGTSTT--
--S-STT-TT-GGGTSTT--
--S-STT-TT-GGGTSTT--
----STT-TT-HHHHSTT--
--S-STT-TT-GGGSSTT--
--S-SSS-TT-GGGSSTT--
-----TT-TT-GGGSSTT--
--S--TT-TT-GGGTSTT--
-----TT-SS-GGGTSTT--
--S-SSS-SS-GGGSSTT--
----STT-TT-GGGSSTT--
-----TT-TT-GGGSSTT--
-----TT-TT-GGGSSTT--
----STT-TT-GGGTSTT--
-----TT-SS-GGGSSTT--
-----TT-TT-GGGTSTT--
-----TT-TT-GGGSSTT--
-----TT-TT-GGGSSTT--
-----TT-TT-GGGTSTT--
-----TT--S-GGGSSTT--
-----TT-TT-TTTSSTT--
----STT-SS-GGGSSTT--
----STT-TT-GGGSSTT--
-----SS-TT-GGGSSTT--
----STT-TT-HHHHGGG--
-----SS-TT-HHHHGGG--
----STT-TT-GGGSSTT--
-----TT-SS-GGGSSTT--
-----TT-TT-TTTSSTT--
--S--SS-TT-HHHHSTT--
--S--TT-SS-GGGSSTT--
--S--SS-SS-GGGSSTT--
--S-STT-TT-GGGSSTT--
--S--TT-TT-GGGSSTT--
--S--TT-SS-GGGSSTT--
--S-STT-STTGGGS-TT--
--S-STT-GGGGGGS-TT--
--S-STT-GGGGGGSSTT--
--S--TT-GGGGGGS-TT--
----STTTGGGGGGSSTT--
--S-STT-STTGGGSSTT--
----STT-SSSGGGSSTT--
----STT-GGGGGGSSTT--
----STTTSSSGGGSSTT--
----STT-TTSGGGS-TT--
-----TT-SSSTTSSSTT--
-----TT-GGGGGGSSTT--
-----TT-TTTGGGSSTT--
-----TT-GGGGGGSSTT--
-----TT-GGGTTTSSTT--
----STT-GGGTTTSSTT--
-----SS-GGGTTTSSTT--
----STT-TTTTTTSSTT--
-----TT-GGGGGGSSTT--
-----TT-TT-GGGSSTT--
-----TT-STTGGGTSTT--
-----TT-TT-TTTSSTT--
-----TT-STTGGGTSTT--
-----TT-GGGGGGSSTT--
--S-SSS-STTGGGSSTT--
-----TT-GGGGGGSSTT--
-----SS-TT-TTTSSTT--
-----SS-GGGGGGSSTT--
-----TT-TTSGGGSSTT--
-----SS-GGGGGGSSTT--
----STTTGGGGGGSSTT--
-----SS-TTTGGGSSTT--
-----TT-STTTTTSSTT--
-----TT-GGGGGGSSTT--
-----SS-GGGTTTTTTT--
--S--TT-GGGGGGSSTT--
-----TT-GGGTTTTTTT--
-----TT-GGGTTTSSTT--
-----TT-GGGTTTTTTT--
-----SS-GGGTTTTTTT--
-----TT-GGGTTTSSTT--
-----TT-GGGTTTTTTT--
-----TT-GGGTTTTTTT--
-----TT-GGGTTTTTTT--
-----TT-GGGTTTSSTT--
-----TT-GGGTTTSSTT--
-----TT-STTTTTSSTT--
-----TT-GGGTTTTTTT--
----SSS-GGGTTTSSTT--
-----TTSGGGGGGSSSS--
----SSSSGGGTTTSSTT--
-----TT-GGGGGGSSTT--
----SSSSGGGGGGSSTT--
-----TT-GGGGGGSSTT--
-----TT-GGGGGGSSTT--
-----SS-GGGGGGSSS---
-----TTTGGGGGGSSSS--
-----TT-GGGGGGSSSS--
-----TT-STTGGGSSTT--
----STT-GGGGGGSSTT--
-----TT-GGGGGGSSTT--
-----TTTGGGGGGSSTT--
-----SS-TTTGGGSSTT--
-----TT-TTSGGGSSTT--
-----TT-GGGGGGSSTT--
-----TT-GGGGGGSSTT--
-----SS-GGGGGGSSTT--
----STTTGGGGGGSSTT--
-----SS-GGGGGGSSTT--
-----TT-GGGHHHHSTT--
----SSS-TTTGGGSSTT--
-----TT-TTTGGGSSTT--
-----SS-TTTGGGSSTT--
-----TT-TTTTTTSSTT--
-----TT-GGGTTTSSTT--
-----TT-TTSGGGSSTT--
-----TT-TTTGGGSSTT--
-----TT-GGGGGGSSTT--
-----TT-GGGTTTSSTT--
-----SSSTTTGGGSSTT--
-----SS-TT-GGGSSS---
----STTSSTTGGGSSSS--
-----TT-TTTGGGSSSS--
-----SS-GGGGGGSSS---
-----TT-TTTGGGS-SS--
-----SS-TTTGGGS-SS--
----STT-TTTGGGS-SS--
-----SS-TTTGGGS-S---
-----TT-GGGGGGSSS---
--S-STT-GGGGGGSSS---
-----TT-GGGTTTSSS---
--S--TT-GGGGGGSSS---
-----SS-GGGGGGSSS---
-----TT-GGGTTTSSS---
--S--TTTGGGTTTSSTT--
--S--TT-TTSGGGSSS---
----STT-GGGGGGSSS---
-----SSSGGGGGGSSS---
-----SS-GGGGGGS-S---
-----TT-TTGGGGS-S---
-----TT-STTGGGSSTT--
-----TT-SSGGGGS-S---
-----TTSTGGGGGS-SS--
-----TT-GGGTTTS-SS--
-----TT-TT-GGGS-SS--
-----TTSSTTGGGS-SS--
--S--SS-TTTGGGS-SS--
-----SS-SSGGGGSSS---
-----TT-SGGGGGS-SS--
-----TT-TTGGGGS-SS--
-----TT-TTTGGGS-SS--
-----TT-GGGGGGS-SS--
-----TT-GGGGGGS-SS--
-----TT-TTTGGGS-SS--
----SGGGGGGGGGS-SS--
-----TT-GGGGGGS-SS--
-----TTTTTTTTSS-SS--
-----TT-TTTGGGS-SS--
-----SS-SSSGGGS-SS--
-----SS-TTTGGGS-S---
-----TT-TTTGGGSSSS--
----STT-GGGGGGS-SS--
-----SSSTTTGGGSSSS--
-----STTTTTGGGS-SS--
-----SS-GGGTTTS-S---
-----TT-GGGGGGSSS---
-----TT-GGGGGGS-SS--
----STT-GGGGGGS-SS--
-----TT-GGGGGGS-SS--
----STTTGGGGGTS-S---
-----SS-GGGTTTSSSS--
-----TT-TTTGGGS-SS--
-----TT-GGGGGGS-SS--
-----TT-TT-GGG-SS---
----SSS--S-GGGSSS---
-----TT-SS-GGGSSS---
----SSS--S-GGGSSSS--
----SSSS-S-GGGSSSS--
----SSS-SS-GGGSSS---
----SSSS-S-GGGSSTT--
----SSSS-S-GGGSSSS--
-----SS-SS-GGGSSSS--
--S-SSS-SS-GGGSSSS--
----SSS-SS-GGGSSSS--
--S-SSS-STTGGGSSS---
----SSS-SS-GGGTSS---
-----SS--GGGGGSSSS--
----SSSS-SSGGGSSSS--
----SSS--TTGGGSSSS--
----SSS--TTGGGSSSS--
----SSS--SSGGGSSSS--
----SSS--TTTTTSSSS--
----SSS--TTGGGSSSS--
----SSS--TTGGGS-SS--
--S--SS--TTTTTSSSS--
----SSS--TTGGGSSS---
----SSS--TTGGGSSSS--
-----SS--TTTTTSSSS--
----SSS--TTGGGSSSS--
----SSS--SSGGG-SSS--
----SSS--SSGGGSSSS--
----SSS--SSGGG-SSS--
----SSS--SSGGGSSSS--
----SSS--TTGGGSSSS--
----SSS--SSGGGS-SS--
----SSS--TTGGGSSSS--
-----SS--TTGGGSSSS--
-----SS--TTGGGSSSS--
----SSS--SSTTSSSSS--
-----SS--SSGGGSSSS--
-----SS--SSTTTSSSS--
----SSS--TTGGGSSSS--
-----SS--TTTTTSSSS--
-----SS--SSGGGSSSS--
----SSS--SSGGGS-SS--
----SSSS-SSGGGS-SS--
----SSS--TTGGGS-SS--
----SSS--SSTTSSSSS--
----SSSS-SSTTSS-SS--
----SSS--SSGGGSSSS--
----SSS--TTGGGSSSS--
----SSS--SSGGGS-SS--
----SSS--TTGGGS-SS--
----SSS--TTGGGS-SS--
-----SS--TTGGGSSSS--
----SSS--TTGGGSSSS--
----SSS--TTGGGSSSS--
-----SS--SSGGGS-SS--
----SSS--SSGGGS-SS--
----SSS--SSGGGS-SS--
-----SS--SSGGGS-SS--
----SSS--SSTTSS-SS--
-----SS--SSGGGSSSS--
-----SS--TTGGGSSSS--
-----SS--TTGGGSSSS--
----SSS--SSGGGS-SS--
-----SS--SSGGGS-SS--
-----SS--TTGGGS-SS--
----SSS--SSGGGS-SS--
----SSS--SSGGGS-SS--
----SSS--TT-TTS-SS--
----SSS--SSGGGSSS---
----SSS--SSGGGS-SS--
----SSS--SSGGGSSSS--
----SSS--SSGGGS-SS--
----SSS--SSGGGSSSS--
----SSS--SSTTTS-SS--
----SSS--SSGGGSSSS--
----SSS--SSGGGS-SS--
----SSSS-SSGGGS-SS--
----SSS--SSGGGSSSS--
----SSS--SSGGGS-SS--
----SSSS-TTTTTSSSS--
----SSS--SSGGGSSSS--
-----SS--SSGGGSSSS--
----SSS--SSGGGSSSS--
----SSS--SSGGGSSSS--
----SSS--SSGGGSSSS--
----SSS--SSGGGSSSS--
----SSS--SSGGGSSTT--
----SSS--TTGGGSSSS--
----SSS--TTGGGS-SS--
-----SS--TTGGGSSSS--
-----TT--SSGGGSSSS--
----SSS--SSTTTS-SS--
--S-SSS--TTGGGSSTT--
--S--SS--TTGGGSSSS--
--S--SS--SSGGGSSSS--
--S--SS--TTGGGSSSS--
--S-SSS--TTGGG--SS--
--S--SS--TTGGGSSSS--
--S--SS--TTTTTSSSS--
----SSS--TTGGGSSSS--
-----SS--SSGGGSSSS--
--S--SS--SSGGGSSTT--
-----SS--TTTTTSSTT--
----SSS--SSGGGSSTT--
--S--TT--TTGGGSSTT--
-----SS--TTTTTSSTT--
----SSS--TTGGGSSSS--
----SSS--SSGGGSSSS--
-----SS--SSGGGSSSS--
-----SS--TTGGGSSSS--
-----SS--TTTTTSSTT--
-----SS--SSGGGSSTT--
-----SS--SSTTTSSTT--
-----TT--TTGGGSSTT--
-----SS--TTGGGSSSS--
----SSS--TTTTTS-SS--
-----SS--TTGGGSSSS--
-----SS--SSGGGSSSS--
----SSS--TTTTTS-TT--
-----SS--TTTTTSSTT--
-----SS--TTGGGSSTT--
----SSS--TTTTTSSTT--
----SSS--TTGGGSSSS--
--S--SS--TTTTTSSTT--
----SSS--SSTTTSSTT--
--S--SS--TTTTTSSTT--
-----SS--SSGGGS-TT--
----SSS--TTTTTSSTT--
----SSSS-SSGGGSSTT--
----SSSS-SSTTTSSTT--
--S--SS--TTGGGSSTT--
--S-SSS--SSGGGSSTT--
-----SS--SSTTTSSTT--
----SSS--SSGGGSSTT--
----SSS--SSTTTSSSS--
----SSS--SSGGGSSTT--
----SSS--TTTTTSSSS--
----SSS--TTTTT-SSS--
----SSS--TTGGGSSSS--
-----SS--TTGGGSSSS--
-----SS--SSGGGSSTT--
-----SS--TTGGGSSSS--
-----SS--TTTTTSSTT--
--S--SS--SSGGGS-TT--
--S--SS--TTGGGSSSS--
--S--SS--SSTTTS-TT--
--S-SSS--TTGGGSSTT--
--S--SS--TTGGGSSSS--
--S-SSS--TTGGGTSTT--
--S--SS--TTGGGSSTT--
-----SS--TTGGGS-TT--
--S-STT--TTGGGTSTT--
----STT--TTGGGS-TT--
--S-SSS--TTTTTTGGG--
----SSS--TTGGGTTTT--
--S-SSS--TTHHHHGGG--
----SSS--TTTTTSSTT--
----SSS--TTGGGTSTT--
-----TT--TTGGGSSTT--
-----SS--TTGGGSSTT--
----SSS-SS-GGGSSTT--
----STT--SSGGGSSTT--
-----SS--SSGGGSSTT--
-----TT--TTGGGSSTT--
-----TT--TTTTTS-TT--
-----TT--SSGGGSSTT--
-----TT--TTGGGSSSS--
----SSS--TTTTSSSTT--
-----TT--TTGGGSSTT--
----SSS--TTGGGSSTT--
----STT--SSGGGSSTT--
----SSS--TTGGG-STT--
----SSS--TTGGGSSTT--
----SSS--TTGGGSSSS--
----SSS--SSTTTSSSS--
----SSS--TTGGGSSSS--
----SSS--TTGGGSSTT--
----SSS--TTGGGSSTT--
-----SS--TTGGGSSTT--
-----SS--TTGGGSSTT--
-----SS--TTGGGSSTT--
-----SS--TTGGGSSTT--
-----SS--SSGGGTSSS--
-----TT--SSGGGSSTT--
-----TT--TTTTSSSTT--
----STT-STTGGGSSTT--
----SSS--TTGGGSSTT--
----SSS--SSGGGSSSS--
----SSS--TTTTTSSTT--
----SSS--TTTTTSSSS--
----STT--TTGGGSSTT--
----SSS--S-TTTSSTT--
--S--SS--S-GGGSSTT--
-----TT--TTGGGSSTT--
-----SS--SSTTTSSTT--
-----TT--TTGGGSSSS--
--S--SS--SSGGGSSSS--
--S--TT--TTGGGSSTT--
--S--SS--SSGGGSSSS--
--S--TT--TTHHHHSTT--
--S--SS--TTGGGTSTT--
----SSS--TTGGGSSTT--
--S--SS--SSHHHHSTT--
----STT-SSSGGGSSTT--
-----SS--TTTTTSSTT--
-----TT--S-TTTSSTT--
--S--TT--SSTTTSSTT--
----SSS--SSTTTSSTT--
--S--TT--TTTTTSSTT--
--S--SS-SSSHHHHSSS--
--S--SS--TTGGGSSSS--
--S--SS--TTTTTSSSS--
--S--SS--TTTTTSSSS--
--S--TT--TTTTTSSSS--
--S--TT--SSGGGSSTT--
--S--SS--TTTTTSSSS--
--S--SS--TTGGG-SSS--
--S-SSS--SSGGGSSSS--
--S--SS--TTGGGSSSS--
--S-SSS--TTGGGSSSS--
--S--SS--TTGGGSSSS--
--S--TT-STTGGGSSSS--
--S--TT--SSTTTSSTT--
--S--SS--TTTTTSSSS--
--S--SS--SSTTTSSSS--
--S--SS--SSGGGSSTT--
--S--SS--SSGGGSSTT--
--S--SS--SSGGG-SSS--
--S--TT--SSGGG-SSS--
--S--TT--SSTTTSSSS--
--S-SSS--TTTTTSSSS--
--S--SS--SSTTTSSSS--
--S--SS--SSGGGSSSS--
--S-SSS--SSGGGS-SS--
--S-SSS--TTGGGSSSS--
--S--SS--SSTTTSSSS--
--S-SSS--TTGGGSSSS--
--S--SS--SSGGGSSSS--
--S-SSS--SSGGGSSSS--
-----TT--TTGGGTSSS--
----SSS--SSGGGSSTT--
----SSS--SSGGGSSSS--
----SSS--SSGGGSSTT--
----SSS--SSGGGSSTT--
----SSS--S-GGGSSTT--
----SSS--S-TTTSSSS--
----SSS--SSGGGSSSS--
----SSS--TTGGGSSTT--
----SSS--TTGGGSSTT--
----SSS--TTGGGSSTT--
----SSS--TTGGGSSTT--
----SSS--SSGGGSSTT--
----SSS--TTGGGSSTT--
-----TT--TTTTTSSTT--
-----SS--TTGGGSSTT--
----SSS--TTTTTSSTT--
-----SS--TTTTTSSTT--
----SSS--TTGGGSSTT--
----SSS--TTHHHHSTT--
-----SS--TTTTTSSTT--
----SSS--TTTTTSSTT--
----SSS--TTTTTSSTT--
-----SS--SSTTTSSTT--
----SSS--SSHHHHSTT--
----SSS--TTTTTSSTT--
----SSS--SSTTTSSTT--
----SSS--TTHHHHTTTT-
----SSS--SSGGGTSTT--
----SSS--SSGGGTSTT--
----SSS--TTHHHHSTT--
--S-STT--TTHHHHSTT--
--S-SSS--SSHHHHSTT--
-TT-STT--TTGGGTSTT--
----SSS--TTGGGTSTT--
----STT--TTGGGSSTT--
----SSS--TTHHHHSSS--
----SSS--SSGGGTSTT--
----SSS--TTGGGS-TT--
----STT--TTGGGSSSS--
----SSS--SSGGGSSTT--
----SSS--TTGGGSSTT--
----SSS--TTGGGSSTT--
----STT--SSGGGSSTT--
-----SS--TTGGGSSSS--
--S-SSS--TTGGGSSTT--
----SSS--TTGGGSSTT--
----SSS--S-GGGTSTT--
----SSS--SSGGGSSTT--
----TTT--SSTTTS-TT--
----SSS--TTTTTSSTT--
----SSS--S-GGGSSTT--
----SSS--SSGGGSSTT--
----SSS--SSTTSS-TT--
----SSS--SSTTTS-TT--
----SSS--SSTTTSSTT--
----SSS--S-GGGSSTT--
----SSS--SSGGGTSSS--
----SSS--SSGGGSSTT--
----SSS--SSGGGSSTT--
----SSS--TTGGGSSTT--
-----SS--SSGGGSSTT--
-----SS--SSGGGS-TT--
-----SS--SSGGGT-TT--
-----SS--S-GGGSSTT--
-----SS--SSGGGSSTT--
-----SS--SSGGGSSTT--
--S--SS--SSGGG--SS--
--S--SS--SSGGGSSTT--
----SSS--SSGGGSSTT--
-----SS--SSGGGSSTT--
-TT-SSS--SSTTTSSSS--
-TT--SS--SSGGGSSSS--
-TT-SSS--SSGGGSSSS--
--S--SS--SSGGGSSTT--
-TT-SSS--SSGGGSSSS--
-TT-SSS--SSGGGS-SS--
-TT--SS--TTGGGT-SS--
-TT-STT--S-GGGS-TT--
-TT--SS--SSGGGS-TT--
-----SS--SSGGGS-TT--
-----SS--TTGGGS-TT--
-----SS--S-GGGS-TT--
----SSS--SSGGGSSSS--
-----SS--SSGGGSSSS--
----SSS--SSGGGSSTT--
----SSS--SSGGGSSTT--
----SSS--S-GGGTSTT--
----SSS--TTGGGSSSS--
----SSS--SSTTSSSTT--
-----SS--SSGGGSSTT--
----SSS--SSGGGS-TT--
----SSS--SSGGGS-TT--
--S-SSS--S-TTTS-TT--
----SSS--SSGGGS-TT--
-----SS--SSGGGS-TT--
-----SS--TTGGGSSTT--
-----SS--SSGGGS-TT--
-----TT--SSGGGSSTT--
-----TT--SSGGGSSTT--
-----SS--S-TTTSSTT--
----SSS--S-TTTS-TT--
-----SS--S-TTTSSTT--
-----SS--SSGGGSSTT--
----SSS--TTGGGSSS---
-----SS--S-GGGSSS---
----SSS--S-GGGS-S---
-----SS--SSTTSSSTT--
-----TT--S-GGGSSS---
-----TT--TTGGGSSS---
----STT--SSGGGS-TT--
-----SS--TTGGGSSTT--
----STT--S-TTTS-TT--
-----TT--SSTTTS-TT--
-----SS--TTTTTS-TT--
-----TT--TTGGGS-TT--
-----TT--TTGGGS-TT--
-----TT--SSGGGS-TT--
-----TT--S-GGGSSTT--
----STT--SSGGGSSTT--
----SSS--SSGGGS-TT--
-----TT--S-GGGSSTT--
--S--SS--TT-TTS-TT--
----SSS--SSGGGSSTT--
-----TT--S-GGGSSTT--
-----SS--TTGGGSSTT--
-----TT--S-GGGSSTT--
-----TT--SSGGGSSTT--
-----SS--S-GGGSSTT--
-----SS--SSGGGSSTT--
-----TT--TTGGGSSTT--
----STT--TTGGGSSTT--
----SSS--SSGGGTSTT--
----STT--TTGGGSSTT--
-----SS--SSGGGSSTT--
-----SS--TTGGGSSTT--
----SSS--TTGGGSSTT--
--S--TT--SSGGGSSTT--
--S--TT--SSGGGSSTT--
----STT--SSTTTSSTT--
-----SS--TTTTTSSTT--
-----SS--TTTTTS-TT--
-----TT--TTTTTSSTT--
-----SS--TTTTTS-TT--
-----SS--TTTTTS-TT--
----SSS--TTGGGSSTT--
----STT--TTTTTS-TT--
----SSS--TTGGGS-TT--
-----TT--TTTTTS-TT--
-----TT--SSTTTS-TT--
-----SS--SSTTTS-TT--
-----TT--SSTTT--TT--
--S--TT--TTTTTS-TT--
--S--TT--SSTTTS-TT--
--S--TT--TTTTTS-TT--
-----TT--SSTTTSSTT--
-----SS--TTTTTSSTT--
-----TT--SSTTTSSTT--
-----TT--SSTTTS-TT--
-----SS--TTTTTS-TT--
-----TT--TTTTTS-TT--
-----SS--TTTTTS-TT--
-----TT-STTTTTS-TT--
-----TT--TTGGGS-TT--
-----TT--TTGGGS-TT--
-----TT--SSTTTS-TT--
-----TT--SSGGGSSSS--
----STT-SSSTTTS-TT--
-----SS--TTTTTS-SS--
-----TT--SSGGGSSTT--
-----TT--SSTTTSSTT--
-----SS--TTTTTSSTT--
-----TT--TTGGGSSTT--
-----SS--SSGGGS-TT--
-----SS--TTTTTSSTT--
-----TT--TTTTTSSTT--
-----TT--TTGGGTSTT--
-----SS--TTHHHH-TT--
-----TT-SSSGGGSSTT--
----SSS-STTTTTSSTT--
-----SS--TTTTTSSTT--
-----TT--SSTTTSSTT--
-----SS--SSTTTSSTT--
-----TT--SSTTTSSTT--
-----SS--TTTTTSSTT--
-----TT--S-TTTSSTT--
-----TT--TTTTTSSTT--
-----SS--SSTTTSSTT--
-----SS--TTTTTSSTT--
-----SS--TTTTTTTTT--
-----TT-SS-TTTSSTT--
-----SS--S-TTTSSTT--
-----SS--S-TTTSSTT--
-----SS--TTTTTSSTT--
-----SS--S-TTTSSTT--
-----SS--SSGGGSSTT--
-----SS--TTTTSSSTT--
-----SS--SSGGGSSTT--
-----SS--TTGGGSSTT--
-----SS--S-GGGTSTT--
-----SS--TTGGGSSTT--
-----SS--TTGGGSSTT--
-----SS--SSGGGSSTT--
----SSS--SSGGGSSTT--
-----SS--S-GGGSSTT--
-----SS--SSGGGSSTT--
-----SS--SSGGGSSSS--
-----SS--SSGGGSSTT--
-----SS--SSGGGSSTT--
-----SS--S-GGGSSTT--
-----SS--SSGGGSSTT--
-----TT--TTGGGSSSS--
----SSS--TTGGGSSSS--
-----SS--SSTTTSSTT--
-----SS--TTGGGSSSS--
-----TT--TTTTTS-TT--
-----SS--TTTTTSSTT--
-----SS--TTTTTSSTT--
-----SS--SSTTTSSTT--
-----SS--SSTTTSSSS--
-----SS--SSTTTSSTT--
-----SS--SSHHHHTTT--
-----SS--SSHHHHTTT--
-----SS--SSTTTSSTT--
-----SS--S-TTTSSTT--
----STT--SSGGGSSTT--
-----SS--SSGGGSSSS--
-----SS--SSTTTSSTT--
-----SS--TTTTTSSTT--
-----SS--TTTTTSSTT--
-----TT-STTTTTSSTT--
----GGG--TTTTTSSTT--
----SSS--TTTTTSSSS--
-----TT--SSTTTSSTT--
-----TT--TTTTTSSTT--
-----SS--SSGGGSSTT--
-----SS--SSGGGSSTT--
-----SS--TTTTTSSTT--
-----SS--SSTTSSSTT--
-----SS--S-TTTSSTT--
----SSS--SSGGGTGGG--
----SSS--SSGGGSSTT--
----SSS--SSGGGTSTT--
----SSS--TTTTSSSTT--
-----SS--SSGGGSSTT--
-----SS--TTTTTSSTT--
-----SS--TTGGGTSTT--
----SSS--TTGGGTGGG--
-----SS--TTGGGTGGG--
-----TT--SSTTT-GGG--
-----SS--TTTTT-GGG--
-----TT--S-TTT-GGG--
-----TT--TTTTTSGGG--
-----TT--TTTTT--TT--
-----SS--SSTTT--TT--
-----SS--SSTTTS-TT--
-----TT--SSTTT--TT--
-----TT--SSTTT--TT--
------S--SSGGG--TT--
-----TT--S-TTT--TT--
-----SS--S-TTT--TT--
-----SS--S-TTS--TT--
-----TT--S-TTS-GGG--
------S--S-TTS--TT--
------S--S-TTT-BTTB-
-----TT--SSTTS-BTTB-
-----TT--S-TTT-BTTB-
-----TT--S-TTTS-TT--
-----TT--TTTTT-BTTB-
---------S-TTSS-TT--
-----TT-SS-TTS-GGG--
-----TT--S-TTS-GGG--
-----TT--SSGGG-GGG--
-----TT--TTTTT-GGG--
-----TT--SSGGG-GGG--
-----TT--TTTTT-BTTB-
-----TT--TTTTS-BTTB-
-----TT--TTGGG-BTTB-
-----TT--SSGGG-BTTB-
------S--SSGGG-BTTB-
-----TT--SSGGG-BTTB-
-----TT--TTTTT-BTTB-
-----TT--TTTTS-BTTB-
-----TT--TTTTT-BTTB-
-----TT--TTTTS-BTTB-
-----TT--TTTTS-BTTB-
-----TT--TTTTS-BTTB-
------S--SSTTT-BTTB-
-----TT--TTGGG-BTTB-
-----TT--TTTTT-BTTB-
-----TT--SSGGG-BTTB-
-----TT--TTGGG-BTTB-
-----TT--SSGGG-BTTB-
-----TT--SSGGG-BTTB-
-----TT--S-GGG-BTTB-
------S-SS-GGG-BTTB-
-----TT--SSGGG-BTTB-
-----TT--SSGGG--SS--
-----TT--SSGGG-BTTB-
------S--SSTTS-STT--
-----TT--TTTTTSBTTB-
-----TT--SSGGG-STT--
-----TT--TTGGG-STT--
-----TT--SSTTS-BTTB-
-----TT--SSTTS-BTTB-
-----TT--TTGGG-BTTB-
-----TT--SSGGG-BTTB-
-----TT--TTTTS-BTTB-
-----TT--SSTTS-BTTB-
-----TT--SSTTS-BTTB-
-----TT--SSTTT-BTTB-
-----TT--TTTTT-BTTB-
-----TT--SSGGG-BTTB-
-----TT--SSTTT-BTTB-
-----TT--SSGGG-BTTB-
-----TT--SSTTT-GGG--
---------SSGGG-BTTB-
-----TT--SSGGG-BTTB-
-----TT--SSTTS-BTTB-
-----TT--TTGGG-BTTB-
-----TT--TTTTT-BTTB-
-----TT--TTGGG-BTTB-
-----TT--TTTTS-BTTB-
-----TT--SSTTS-BTTB-
-----TT--TTTTT-BTTB-
-----TT--TTTTT-BTTB-
-----TT--SSTTT-STT--
-----TT--SSGGG-BTTB-
-----TT--SSTTT-BTTB-
-----TT--TTGGG-BTTB-
-----TT--SSGGG-SSS--
-----TT--SSGGG-BTTB-
---------TTTTT-BTTB-
---------SSTTT-BTTB-
-----SS--SSTTS-BTTB-
-----SS--SSTTS-BTTB-
---------TTTTT-BTTB-
-----S---SSTTT-BTTB-
---------TTTTS-BTTB-
---------TTGGG-BTTB-
---------S-GGG-BTTB-
---------SSTTS-BTTB-
---------TTGGG-BTTB-
---------SSGGG-BTTB-
---------TTGGG-BTTB-
---------SSGGG-BTTB-
---------SSTTS-BTTB-
---------SSTTT-BTTB-
------S--SSGGG-BTTB-
------S--SSTTS-BTTB-
---------SSGGG-BTTB-
---------SSGGG-BTTB-
---------S-GGG-BTTB-
---------S-TTT-BTTB-
---------S-GGG-BTTB-
--------SS-GGG-BTTB-
---------S-GGG-BTTB-
---------SSGGG-BTTB-
---------SSGGG-BTTB-
---------TTGGG-BTTB-
---------TTGGG-BTTB-
---------SSGGG-BTTB-
---------SSGGG-SSS--
---------SSGGG-BTTB-
-----TT--SSGGG-BTTB-
-----TT--SSGGG-BTTB-
---------SSGGG-BTTB-
---------SSGGG-BTTB-
---------TTGGG-BTTB-
---------TTGGG-BTTB-
---------SSTTS-BTTB-
---------TTGGG-BTTB-
---------TTGGG-BTTB-
-----S--SSSGGG-BTTB-
---------SSGGG-BTTB-
---------SSGGG-BTTB-
---------SSTTT-BTTB-
---------SSTTS-BTTB-
------S--TTTTT-BTTB-
---------SSTTT-BTTB-
---------SSTTT-BTTB-
---------SSGGG-BTTB-
---------TTTTT-BTTB-
---------SSTTT-BTTB-
---------SSTTTSBTTB-
---------SSTTTSGGG--
---------TTTTT-BTTB-
---------TTGGG-BTTB-
----S-S--TTTTT-BTTB-
----S-S--SSTTT-BTTB-
---------TTTTS-BTTB-
---------SSTTT-BTTB-
---------SSTTT-BTTB-
---------TTGGG-BTTB-
---------SSTTS-BTTB-
---------TTGGG-BTTB-
-----SS--TTGGG-BTTB-
-----SS--TTGGG-BTTB-
-----SS--TTGGG-BTTB-
-----SS--TTTTT-BTTB-
---------SSTTT-BTTB-
---------SSGGG-BTTB-
---------TTTTT-BTTB-
---------SSTTS-BTTB-
---------TTGGG-BTTB-
------S--TTTTT-BTTB-
---------TTGGG-BTTB-
---------TTTTT-STT--
---------TTGGGSBTTB-
---------TTGGGSSTT--
-----S---TTGGG-BTTB-
---------TTGGG-BTTB-
---------TTSTT-BTTB-
---------TTGGG-BTTB-
-----S---SSGGG-BTTB-
-----S---SSTTS-BTTB-
---------SSGGG-BTTB-
-----S---TTGGG-BTTB-
-----S---TTSTT-SSS--
---------TTTTT-STT--
---------TTGGG-STT--
-----S---TTGGG-STT--
-----S---TTGGG-BTTB-
---------TTTTS-BTTB-
-----S---TTTTS-STT--
---------TTTTT-STT--
--S--S---TTGGG-STT--
--S--S---TTGGG-STT--
--S--S---TTTTS-STT--
--S--S---TTGGG-STT--
--S--TT--TTGGG-STT--
--S--S---TTGGG-STT--
--S------TTTTT--TT--
--S--S---TTTTT-STT--
--S--S---TTTTT-STT--
--S--S---SSTTTS-TT--
--S--S---TTTTTS-SS--
--S--S---TTTTT--SS--
-----S---TTGGG--S---
-----S---TTGGG-SSS--
---------TTGGG--TT--
---------TTGGG--TT--
-----S---SSTTT--TT--
-----S---TTGGG--TT--
---------SSTTT--TT--
-----S---TTTTTS-TT--
---------SSTTT--TT--
-----S---SSGGG-STT--
---------TTGGG-GGG--
--S------SSGGG-STT--
--S------TTTTT-STT--
--S------TTGGG-STT--
--S------TTTTS-STT--
--S------S-TTS-BTTB-
--S--S---SS-TT-BTTB-
--S------TTTTS-BTTB-
--S--S---TTTTTSBTTB-
-----S---TTTTTSBTTB-
-----S---TTTTT-GGG--
--S--TT--TTTTTS-TT--
--S--TT--TTTTT--TT--
--S--S---TTTTT--TT--
--S--TT--TTTTT--TT--
--S--TT--TTTTT-BTTB-
--S--SS--TTTTTSBTTB-
--S--SS--TTTTT--TT--
--S--TT--TTTTSSSTT--
--S--SS--TTTTT-STT--
--S--SS--SSTTT-STT--
--S---S-SS-TTTSSTT--
--S-----SS-TTT-STT--
--S---S--S-TTTSSTT--
--S--SS--TTTTT--TT--
-----SS--GGGGT--TT--
-----TT--TTGGG--TT--
-----S---TTTTSS-TT--
--S--SS--TTGGG-SSS--
-----SS--TTTTT--TT--
-----SS--TTGGG-TTT--
--S--SS--TTTTT--TT--
-----SS--SSTTT--TT--
--S--S---TTGGG--TT--
--S--SS--TTGGG--TT--
--S--TT--TTTTT--TT--
-----SS--TTTTS--TT--
-----S--SS-GGG-STT--
--S--S--SSSGGG-STT--
--S--SS-STTGGG-STT--
--S--SS-SS-TTS-STT--
--S--S--STTGGG-STT--
--S--SS-STTTTS-STT--
--S--SS--TTGGG--TT--
--S--SS-STTTTT-STT--
-----S--STTTTT--TT--
-----SS-STTTTT--TT--
-----SS-STTTTT--TT--
-----SS-STTTTT--TT--
--S--S--SSSTTT--TT--
--S--S---TTTTT--TT--
--S--S--SSSTTT--TT--
--S--S---SSTTS--TT--
-----S--SSSTTS--TT--
--S--S--SSSTTT--TT--
--S--SS--SSTTS--TT--
--S--SS--SSTTS--TT--
--S--S---SSGGG-STT--
--S--S---TTTTT-STT--
--S--S---TTGGG-STT--
--S--S---TTTTS--TT--
--S--S---TTTTSS-TT--
--S--S---SSGGG--TT--
--S--S---TTTTT--TT--
--S--S---TTTTT--TT--
--S--S---TTTTT--TT--
--S--S---TTGGG--TT--
--S--S---TTTTT--TT--
-----S--SGGGGS--TT--
--S--S---TTTTT--TT--
-----SS-STTTTS--TT--
--S--S---TTGGG--TT--
-----S--STTTTT--TT--
-----S--SSSGGG-STT--
-----S---TTGGG--TT--
-----SS--TTTTT-BTTB-
-----SS--TTTTT--TT--
-----SS--TTGGG-STT--
-----SS-SSGGGT--TT--
--S--SS-SS-GGG--TT--
--S--S---TTGGG--TT--
-----S---TTGGG-STT--
--S-----SSSGGG-STT--
--S--S---TTGGG-STT--
--S--S---TTTTS--TT--
--S--S---TTTTT--TT--
-----S--STTTTT--TT--
--S--S---TTTTT--SS--
--S--SS--TTTTT--TT--
--S--SS--SSGGG--TT--
--S--S---TTTTT--TT--
--S--S---TTGGG--TT--
--S--S---TTGGG--TT--
--S--S---TTTTT--TT--
--S--S---TTGGG--TT--
--S--S---TTGGG-STT--
--S--S---TTGGG--TT--
--S--S---TTTTT-STT--
--S--S---TTTTT--TT--
--S--S---TTGGG-GGG--
--S--S---TTTTT--TT--
--S--S---TTGGG--TT--
-----S---SSGGG-STT--
--S--S--SSSTTS-BTTB-
--S--S---TTGGG--TT--
--S--S---TTTTS-STT--
--S--S---TTTTT--TT--
--S--S--STTGGG--TT--
--S--S---TTTTT--TT--
--S--S---TTTTT--TT--
--S--S---TTTTT--TT--
--S--S--SSSTTT--TT--
--S--S---TTTTT--TT--
--S--SS--TTTTT-STT--
--S--S---SSTTT--TT--
--S--S---TTTTT--TT--
--S--SS--TTGGG--TT--
--S--SS--TTTTT--TT--
--S--SS--SSGGG--TT--
--S--S---S-TTT--TT--
--S--S--SS-TTT--TT--
--S--SS-STTTTT-STT--
--S--SS--TTGGG-BTTB-
--S--SS--TTGGG-STT--
--S--SS--TTTTT--TT--
--S--SS--TTTTT--TT--
--S--SS--TTTTT--TT--
--S--SS--TTTTT--TT--
--S--S---TTTTT-BTTB-
--S--SS--TTGGG-STT--
--S--SS--TTTTT-STT--
--S--SS--TTGGG-STT--
-----SS--TTTTT--TT--
--S--SS--SSGGG-BTTB-
-----SS--SSTTS-BTTB-
-----SS--SSTTT--TT--
--S--SS--SSTTS--TT--
--S--SS--SSGGG--TT--
--S--SS--SSGGG-BTTB-
--S--S---TTTTT--TT--
--S--S---TTTTT-STT--
--S--S---TTGGG-STT--
--S--S---TTGGG-STT--
--S--S---SSTTS--TT--
--S--S---TTGGG-STT--
--S--S---TTTTT--TT--
--S--SS--TTTTTS-TT--
--S--SS--TTGGG-STT--
--S--SS-STTTTT--TT--
--S--SS--TTGGG--TT--
--S--SS--SSGGG--TT--
--S---S--TTGGG--TT--
--S---S--TTTTS--TT--
--S--SS--TTGGG--TT--
--S------TTGGG--TT--
--S------TTGGG--TT--
--S------TT-TT--TT--
--S------TT-TT--TT--
--S------TTGGG--TT--
--S------TTGGG--TT--
--S------TTGGG--TT--
--S------TTGGG--TT--
--S------SSGGG--TT--
--S------SSGGG--TT--
--S------SSGGG--TT--
--S------SSGGG--TT--
--S------SSGGG--TT--
--S------TTGGG--TT--
--S------TTTTT--TT--
--S------TTGGG--TT--
---------TTGGG--TT--
--S------TTGGG--TT--
--S------TTGGG--TT--
--S------TTGGG-STT--
---------TTGGG-STT--
--S------TTTTT--TT--
---------TTGGG--TT--
---------TTGGG-STT--
---------TTGGG-STT--
-----SS--TTGGG--TT--
---------TTGGG--TT--
-----S---S-GGG-STT--
---------S-GGG-STT--
---------TTGGG--TT--
-----S---TTGGG-STT--
---------TTGGG--TT--
---------TTGGG-STT--
---------TTTTS-STT--
---------TTGGG-STT--
---------TTGGG--TT--
---------TTGGG-STT--
---------TTGGG--TT--
---------TTGGG--TT--
---------TTGGG-STT--
---------TTGGG--TT--
---------TTGGG-STT--
---------TTGGG-GGG--
--S------TTGGG-STT--
---------TTTTT-STT--
---------TTGGG-STT--
--S------TTGGG-GGG--
---------TTGGG-GGG--
--S------TTGGG-GGG--
--S------TTGGG-STT--
--S---S--TTTTTS-TT--
--S---S-STTGGG-STT--
--S---S--TTGGG-STT--
--S---S-STTGGGSSTT--
--S---S--TTGGG-STT--
------S--TTGGG-STT--
------S--TTGGG-GGG--
------S--TTTTT-STT--
------S--TTGGG-STT--
------S--TTGGG-STT--
------S--S-GGG-GGG--
------S--TTGGGSSTT--
---------TTGGG-STT--
---------TTGGG-STT--
------S--SSGGG-STT--
------S--TT-TTSSTT--
------S--TTGGG-STT--
------S--TTTTT-GGG--
---------TTTTTSGGG--
------S--TTGGG-GGG--
---------TTGGG-GGG--
--------STTGGG-GGG--
------S--TTTTT-GGG--
---------SSGGG-GGG--
--S------SSGGGSGGG--
--S------SSGGG-GGG--
--S------SSGGG-GGG--
--S-----SSSGGG-GGG--
--S------TTTTT-STT--
--S------SSGGG-STT--
--S------TTTTS--TT--
--S------SSTTS-STT--
--S------TTGGG--TT--
--S------SSGGG--SS--
--S------SSTTT--TT--
--S------TTTTT-SSS--
--S------SSGGG-STT--
--S-----SSSGGGSGGG--
--S------TTGGG-GGG--
--S------SSGGG-SSS--
---------SSGGG--TT--
---------SSTTT--TT--
---------TTGGG--TT--
---------SSTTT--TT--
--S------TTGGG--TT--
---------SSGGG--TT--
--S------SSGGG--TT--
--S------TTGGG-BTTB-
--S------TTGGG--TT--
---------SSGGG--TT--
---------TTGGG--TT--
---------SSGGG--TT--
---------SSGGG--TT--
---------SSGGG--TT--
---------TTGGG--TT--
---------TTGGG--TT--
---------SSGGG--TT--
---------TTGGG--TT--
---------SSGGG--TT--
------S--SSGGG--TT--
---------TTGGG--TT--
---------SSGGG--TT--
---------SSGGG--TT--
------S--SSGGG--TT--
---------TTGGG--TT--
---------SSGGG--TT--
---------SSGGG--TT--
---------SSGGG--TT--
--------SSSTTT--TT--
---------TTGGG--TT--
--------SSSTTS--TT--
--------SSSGGG-BTTB-
---------SSTTT--TT--
---------SSTTT--TT--
--------SSSGGG--TT--
---------SSGGG--TT--
---------TTTTT--TT--
---------SGGGT--TT--
---------SSTTT--TT--
---------SSGGG--TT--
---------SSTTT--TT--
---------SSTTT-GGG--
---------SSGGG-STT--
--------SSSTTT-STT--
---------SSTTT--TT--
---------SSGGG--TT--
---------SSGGG--TT--
---------SSGGG-STT--
---------SSGGG--TT--
---------SSGGG--TT--
---------SSTTT-STT--
--------SSSGGG--TT--
--S------SSGGG-BTTB-
--------SSSTTT--TT--
--------SS-TTT-BTTB-
------S-SS-GGG--TT--
--------SS-TTT--TT--
------S-SS-TTS--TT--
---------TTTTT--TT--
--------SS-GGG--TT--
------S--TTGGG--TT--
---------SSGGG--TT--
------S-SS-TTS-BTTB-
---------S-GGG-STT--
------S--TTGGG--TT--
---------TTTTT--TT--
---------TTSTT--TT--
---------TTGGG--TT--
---------TTGGG-STT--
---------TTGGG--TT--
---------TTTTT--TT--
---------TTTTT-STT--
---------TTGGG--TT--
---------SSTTT--TT--
---------TTGGG--TT--
---------TTTTT--TT--
---------TTGGG--TT--
---------TTTTT--TT--
---------TTTTT--TT--
---------TTGGG--TT--
---------SSGGG--TT--
---------TTGGG-BTTB-
---------TTGGG--TT--
---------TTTTT--TT--
------S--TTTTT--TT--
---------TTGGG--TT--
---------TTGGG-STT--
---------TTGGG--TT--
---------TTTTT-STT--
---------SSTTTS-TT--
---------S-TTTSSTT--
---------SSTTT-STT--
---------TTTTT-STT--
------S-STTTTT-STT--
--------STTGGG--TT--
--------STTTTT--TT--
------S-STTTTS-GGG--
--------STTTTTSGGG--
--------STTTTT--TT--
--------STTTTT--TT--
------S--TTGGG-STT--
--------STTTTT-STT--
--------SS--TT-STT--
---------S-GGG-STT--
--------SS-TTS-STT--
--------SS-TTT-STT--
--------SS-TTS-STT--
--------SS-TTS-STT--
--------SS-TTT-STT--
------S-SS-TTT-STT--
------S--S-TTS-STT--
---------S-TTTSSTT--
------S-SS-TTS-STT--
------S-SSGGGT-STT--
------S-SS-TTT-STT--
------S--S-TTS-STT--
---------S-STT--TT--
--------SS-TTT-STT--
--------SS-TTT-STT--
------S-STTTTTSSTT--
--------SS-TTTS-TT--
---------S-TTTSBTTB-
--------SS--SS--TT--
--------SS-GGG-STT--
---------S-TTTSBTTB-
--------SS-GGG-BTTB-
---------S-TTTSBTTB-
---------TTGGG-BTTB-
---------S-STT-STT--
---------SSSTT-BTTB-
--------SS-STT-STT--
---------S-TTT-GGG--
---------S-TTT-BTTB-
---------S-GGG-STT--
---------S-GGG-BTTB-
---------S-TTT-STT--
---------S--TT-BTTB-
---------S-TTT-STT--
---------S-GGG-STT--
--------SS-GGG--TT--
--------TT-GGG-STT--
---------S-GGGSSTT--
--------SS-GGG-BTTB-
---------S-GGG-STT--
---------S-GGG-BTTB-
---------S-GGG-SSS--
--------SS-GGG-BTTB-
--------TT-GGG-STT--
--------SS-STT-BTTB-
--------SS-TTTSSTT--
--------SS-GGGSSTT--
--------SS-GGG-BTTB-
---------S-GGG-STT--
---------S-TTTS-TT--
--------SS-TTTSSTT--
---------S-GGG-BTTB-
--------TT-GGG-STT--
------S-SS-GGG-STT--
---------S-GGG-BTTB-
--------SS-TTSSBTTB-
--------SS-GGG-BTTB-
--------SS-GGG-STT--
--------SS-GGG-STT--
--------SS-GGG-BTTB-
--------SS-TTTSBTTB-
--------SS-TTTSSTT--
--------SS-GGG-BTTB-
--------SS-GGGSBTTB-
--------TT-GGG-BTTB-
--------SS-TTS-BTTB-
--------TT-GGG-STT--
---------TTTTTSSTT--
------S--S-TTTSSTT--
--------SS-GGGSGGG--
--------SS-TTSSGGG--
--------SS-GGGSBTTB-
------S--S-TTTSSTT--
--------SS-TTTSBTTB-
--------SS-GGGSBTTB-
--------STTGGGSBTTB-
------S-STTSSSSBTTB-
------S-SS-GGGSGGG--
------S-SS-GGGSGGG--
------S-SS-GGGSGGG--
------S-SS-GGGSSTT--
------S-SS-TTTSSTT--
------S-SS-TTTSBTTB-
------S-SS-TTTSBTTB-
------S-SS-TTSSBTTB-
------S--S-TTSSBTTB-
------S--S-TTTSGGG--
--------STTTTSSSTT--
--------SS-TTTSSTT--
--------SS-STTSBTTB-
------S-SS-STTSBTTB-
--------SS-GGG-STT--
------S-SS-GGGSGGG--
------S--S-GGGSSTT--
------S-SS--TTSGGG--
--------SS-TTTSGGG--
------S-SS-GGGSGGG--
--------SS--TT-BTTB-
--------SS-GGGSBTTB-
--------SS-GGGSBTTB-
---------S-TTS-STT--
--------SS-GGGSBTTB-
--------SS-TTTSSTT--
--------SS--SSSBTTB-
--------SS-TTT-BTTB-
--------SS-GGG-BTTB-
--------SS-TTSSBTTB-
------S-SS-SSSSBTTB-
------S-SS-TTTSGGG--
--------SS-GGGSGGG--
------S-SS-TTTSGGG--
------S--S-TTTSBTTB-
------S-SS-GGG-STT--
------S-SS-TTSSBTTB-
------S--S-TTT-BTTB-
--------SS-GGGSBTTB-
------S-SS-GGGSBTTB-
------S-SS-TTTSGGG--
------S-SS-GGGSSTT--
--------SS-GGGSGGG--
--------TT-GGGSGGG--
------S-SS-STTSBTTB-
------S-SS-GGGSBTTB-
--------SS-GGGSSTT--
--------SS-TTSSGGG--
------S-SS-GGGSGGG--
---S----SS-STTSGGG--
--------STTTTTSGGG--
------S-SS-GGGSSTT--
------S-SS-GGGSGGG--
------S-SS-GGGSGGG--
------S-SS-GGGSGGG--
------S-SS-TTTSGGG--
------S-SS--TTSGGG--
------S-SS-STTSBTTB-
--------SS-GGGSBTTB-
------S-SS-GGGSGGG--
------S-SS-GGGSGGG--
------S--S-TTTSGGG--
------S-SS-TTTSGGG--
------S-SS-GGGSGGG--
---------S-TTTSGGG--
--------SS-GGGSBTTB-
--------SS-GGGSBTTB-
------S-SS-GGGSGGG--
------S-SS-TTTSBTTB-
--------SS-GGGSGGG--
------S-SS-TTTSBTTB-
--------SS-GGGSGGG--
--------SS-STTSGGG--
--------SS-STTSGGG--
--------SS-GGGSGGG--
------S-SS-GGGSGGG--
--------SS-GGGSGGG--
------S-STTGGGSGGG--
------S-SS-TTTSGGG--
--------SS-STTSGGG--
--------STTTTTSGGG--
---------S-GGGSGGG--
------S-SS-STTSGGG--
------S--S-GGGSGGG--
------S-SS-GGGSGGG--
--------SS-GGGSGGG--
--------SS-GGGSTTS--
---S----SSSGGGSGGG--
------S--S-GGGSGGG--
---S--S--SSTTSSGGG--
------S--TTTTSSGGG--
---------S-GGGSGGG--
------S-SS-TTTSGGG--
---------S-GGGSBTTB-
------S-SS-GGGSGGG--
------S--S-GGGSGGG--
------S-STTGGGSGGG--
[truncated: 20,014 more chars]
