# Supplementary material for: Unfolding of α-helical 20-residue poly-glutamic acid analyzed by multiple runs of canonical molecular dynamics simulations
Source: PeerJ. 2018 May 15;6:e4769. doi: 10.7717/peerj.4769 (PMC5958886; doi:10.7717/peerj.4769)
Supplement: Supplemental Information 5 — The data includes the two initial structures and trajectories of secondary structural elements of all the residues in all the snapshots generated in this study. All the figures and tables in this manuscript were generated based on this raw data. [file peerj-06-4769-s005.gz › ss_trajectory/Ide/ide6.txt]

-HHHHHHHHHHHHHHHHHH-
-HHHHHHHHHHHHHHHHHH-
-HHHHHHHHHHHHHHHHHH-
-TTHHHHHHHHHHHHHHHH-
-TTGGGHHHHHHHHHHHHH-
-TTTTHHHHHHHHHHHHHH-
-TTTTHHHHHHHHHHHHTT-
-THHHHHHHHHHHHHHHHH-
-HHHHHHHHHHHHHHHHHH-
-THHHHHHHHHHHHHHHHH-
-THHHHHHHHHHHHHHHTT-
-HHHHHHHHHHHHHHHHTT-
-HHHHHHHHHHHHHHHHTT-
-HHHHHHHHHHHHHHHHTT-
-HHHHHHHHHHHHHHHHHH-
-HHHHHHHHHHHHHHHHHH-
-HHHHHHHHHHHHHHHHTT-
-HHHHHHHHHHHHHHHHTT-
-HHHHHHHHHHHHHHHHTT-
-HHHHHHHHHHHHHHHGGG-
-HHHHHHHHHHHHHHHHTT-
-HHHHHHHHHHHHHHHHHH-
-THHHHHHHHHHHHHHHHT-
-HHHHHHHHHHHHHHHHH--
-HHHHHHHHHHHHHHHHHT-
-HHHHHHHHHHHHHHHHHH-
-HHHHHHHHHHHHHHHGGG-
-HHHHHHHHHHHHHHHHHH-
-HHHHHHHHHHHHHHHHHH-
-HHHHHHHHHHHHHHHHHH-
-HHHHHHHHHHHHHHHHTT-
-HHHHHHHHHHHHHHHHT--
-HHHHHHHHHHHHHHHHHT-
-HHHHHHHHHHHHHHHHHT-
-HHHHHHHHHHHHHHHHTT-
-HHHHHHHHHHHHHHHTT--
-HHHHHHHHHHHHHHHHHT-
-HHHHHHHHHHHHHHHHT--
-HHHHHHHHHHHHHHHHHT-
-HHHHHHHHHHHHHHHHTT-
-HHHHHHHHHHHHHHHHHT-
-HHHHHHHHHHHHHHHHTT-
-HHHHHHHHHHHHHHHHT--
-HHHHHHHHHHHHHHHHHH-
-HHHHHHHHHHHHHHHHHH-
-HHHHHHHHHHHHHHHHHH-
-HHHHHHHHHHHHHHHHH--
-HHHHHHHHHHHHHHHHHT-
-HHHHHHHHHHHHHHHHHH-
-HHHHHHHHHHHHHHHHHH-
-HHHHHHHHHHHHHHHHHH-
-HHHHHHHHHHHHHHHHH--
-HHHHHHHHHHHHHHHHHH-
-HHHHHHHHHHHHHHHHTT-
-HHHHHHHHHHHHHHHHTT-
-HHHHHHHHHHHHHHHHTT-
-HHHHHHHHHHHHHHHHTT-
-HHHHHHHHHHHHHHHGGG-
-HHHHHHHHHHHHHHHGGG-
-HHHHHHHHHHHHHHHHTT-
-HHHHHHHHHHHHHHHGGG-
-HHHHHHHHHHHHHHHTTT-
-HHHHHHHHHHHHHHHHT--
-HHHHHHHHHHHHHHHTTT-
-HHHHHHHHHHHHHHHHTT-
-HHHHHHHHHHHHHHHTTT-
-HHHHHHHHHHHHHHHGGG-
-HHHHHHHHHHHHHHHHTT-
-HHHHHHHHHHHHHHHTTT-
-HHHHHHHHHHHHHHHTT--
-HHHHHHHHHHHHHHHTTT-
-HHHHHHHHHHHHHHHHHH-
-HHHHHHHHHHHHHHHHHH-
-HHHHHHHHHHHHHHHHHH-
-HHHHHHHHHHHHHHHHHH-
-HHHHHHHHHHHHHHHHHH-
-HHHHHHHHHHHHHHHHHH-
-HHHHHHHHHHHHHHHHTT-
-HHHHHHHHHHHHHHHHTT-
-HHHHHHHHHHHHHHHHHH-
-HHHHHHHHHHHHHHHHTT-
-HHHHHHHHHHHHHHHHTT-
-HHHHHHHHHHHHHHHHTT-
-HHHHHHHHHHHHHHHHHH-
-HHHHHHHHHHHHHHHHHH-
-HHHHHHHHHHHHHHHHTT-
-HHHHHHHHHHHHHHHHHH-
-HHHHHHHHHHHHHHHHTT-
-HHHHHHHHHHHHHHHHT--
-HHHHHHHHHHHHHHHHTT-
-HHHHHHHHHHHHHHHTTT-
-HHHHHHHHHHHHHHHHTT-
-HHHHHHHHHHHHHHHHHT-
-HHHHHHHHHHHHHHHHTT-
-HHHHHHHHHHHHHHHHTT-
-HHHHHHHHHHHHHHHHHH-
-HHHHHHHHHHHHHHHHTT-
-HHHHHHHHHHHHHHHHTT-
-HHHHHHHHHHHHHHHHHT-
-HHHHHHHHHHHHHHHHHH-
-HHHHHHHHHHHHHHHHHT-
-HHHHHHHHHHHHHHHTTT-
-HHHHHHHHHHHHHHHHHH-
-HHHHHHHHHHHHHHHHTT-
--HHHHHHHHHHHHHHHHH-
-HHHHHHHHHHHHHHHHHH-
-HHHHHHHHHHHHHHHHHH-
-HHHHHHHHHHHHHHHHHH-
-HHHHHHHHHHHHHHHHHT-
-HHHHHHHHHHHHHHHHH--
-HHHHHHHHHHHHHHHHTT-
-HHHHHHHHHHHHHHHHT--
-HHHHHHHHHHHHHHHTT--
-HHHHHHHHHHHHHHHHTT-
-HHHHHHHHHHHHHHHHTT-
-HHHHHHHHHHHHHHHHHT-
-HHHHHHHHHHHHHHHHH--
-HHHHHHHHHHHHHHHTT--
-HHHHHHHHHHHHHHHHHT-
-HHHHHHHHHHHHHHHHHT-
-HHHHHHHHHHHHHHHTT--
-HHHHHHHHHHHHHHHHTT-
-HHHHHHHHHHHHHHHHH--
-HHHHHHHHHHHHHHHHHT-
-HHHHHHHHHHHHHHHHHT-
-HHHHHHHHHHHHHHHHTT-
-HHHHHHHHHHHHHHHHHT-
-HHHHHHHHHHHHHHHHH--
-HHHHHHHHHHHHHHHTT--
-HHHHHHHHHHHHHHHHHT-
-HHHHHHHHHHHHHHHHHH-
-HHHHHHHHHHHHHHHHHT-
-HHHHHHHHHHHHHHHHHH-
-HHHHHHHHHHHHHHHHH--
-HHHHHHHHHHHHHHHHHT-
-HHHHHHHHHHHHHHHHTT-
-HHHHHHHHHHHHHHHHTT-
-HHHHHHHHHHHHHHHHTT-
-HHHHHHHHHHHHHHHHHT-
-HHHHHHHHHHHHHHHHHT-
-HHHHHHHHHHHHHHHHHT-
-HHHHHHHHHHHHHHHHT--
-HHHHHHHHHHHHHHHHTT-
-HHHHHHHHHHHHHHHHHH-
-HHHHHHHHHHHHHHHHHH-
-HHHHHHHHHHHHHHHHHH-
-HHHHHHHHHHHHHHHHHH-
-HHHHHHHHHHHHHHHHH--
-HHHHHHHHHHHHHHHHHH-
-HHHHHHHHHHHHHHHHTT-
-HHHHHHHHHHHHHHHHHH-
-HHHHHHHHHHHHHHHHHH-
-TTHHHHHHHHHHHHHHHT-
-HHHHHHHHHHHHHHHHHT-
-HHHHHHHHHHHHHHHHHT-
-HHHHHHHHHHHHHHHHHH-
-HHHHHHHHHHHHHHHHHT-
-HHHHHHHHHHHHHHHHTT-
-HHHHHHHHHHHHHHHHHH-
-HHHHHHHHHHHHHHHHHH-
-HHHHHHHHHHHHHHHHHH-
-HHHHHHHHHHHHHHHHHH-
-HHHHHHHHHHHHHHHHHH-
-HHHHHHHHHHHHHHHHHH-
-HHHHHHHHHHHHHHHHTT-
-HHHHHHHHHHHHHHHHTT-
--HHHHHHHHHHHHHHHTT-
--HHHHHHHHHHHHHHTT--
--HHHHHHHHHHHHHHHHH-
--HHHHHHHHHHHHHHHHH-
--HHHHHHHHHHHHHHHHH-
--HHHHHHHHHHHHHHHHH-
--TTHHHHHHHHHHHHHTT-
--TTHHHHHHHHHHHHHTT-
--HHHHHHHHHHHHHHHTT-
--TTHHHHHHHHHHHHHH--
--HHHHHHHHHHHHHHHHH-
--HHHHHHHHHHHHHHHHT-
--HHHHHHHHHHHHHHHHT-
--HHHHHHHHHHHHHHHHH-
--HHHHHHHHHHHHHHHH--
--HHHHHHHHHHHHHHTT--
--HHHHHHHHHHHHHHHHT-
--HHHHHHHHHHHHHHHH--
--HHHHHHHHHHHHHHHTT-
--HHHHHHHHHHHHHHHH--
--HHHHHHHHHHHHHHHH--
--HHHHHHHHHHHHHHHT--
--HHHHHHHHHHHHHHHHT-
--HHHHHHHHHHHHHHHHT-
--HHHHHHHHHHHHHHTTT-
--HHHHHHHHHHHHHHTTT-
--HHHHHHHHHHHHHHTTT-
--HHHHHHHHHHHHHHHH--
-THHHHHHHHHHHHHHHS--
--HHHHHHHHHHHHHHTS--
--HHHHHHHHHHHHHHHS--
--HHHHHHHHHHHHHHHS--
--HHHHHHHHHHHHHHHS--
--HHHHHHHHHHHHHHHT--
--HHHHHHHHHHHHHHTS--
--HHHHHHHHHHHHHHTS--
--HHHHHHHHHHHHHHHT--
-THHHHHHHHHHHHHHHT--
--HHHHHHHHHHHHHHHS--
--HHHHHHHHHHHHHHHT--
-THHHHHHHHHHHHHHHS--
-THHHHHHHHHHHHHHHT--
-TTHHHHHHHHHHHHHHT--
-HHHHHHHHHHHHHHHHS--
-HHHHHHHHHHHHHHHHS--
-HHHHHHHHHHHHHHHHS--
-HHHHHHHHHHHHHHHHS--
-HHHHHHHHHHHHHHHHT--
-HHHHHHHHHHHHHHHHT--
-HHHHHHHHHHHHHHHTS--
-HHHHHHHHHHHHHHHHS--
-HHHHHHHHHHHHHHHTTT-
-HHHHHHHHHHHHHHHHS--
-HHHHHHHHHHHHHHHTTT-
-HHHHHHHHHHHHHHHHS--
-HHHHHHHHHHHHHHHTS--
-HHHHHHHHHHHHHHHTS--
-HHHHHHHHHHHHHHHTT--
-HHHHHHHHHHHHHHHTS--
-HHHHHHHHHHHHHHHHS--
-HHHHHHHHHHHHHHHHT--
-HHHHHHHHHHHHHHHHT--
-HHHHHHHHHHHHHHHHT--
-HHHHHHHHHHHHHHHHT--
-HHHHHHHHHHHHHTTTT--
-HHHHHHHHHHHHHHHTT--
-HHHHHHHHHHHHHHHHT--
-HHHHHHHHHHHHHHHHT--
-HHHHHHHHHHHHHHTTT--
-HHHHHHHHHHHHHHHTS--
-HHHHHHHHHHHHHHHHT--
-HHHHHHHHHHHHHHHTS--
-HHHHHHHHHHHHHHHTS--
-HHHHHHHHHHHHHHHHT--
-HHHHHHHHHHHHHHHHS--
-HHHHHHHHHHHHHHHHT--
-TTTHHHHHHHHHHHHHS--
-HHHHHHHHHHHHHHHHS--
-HHHHHHHHHHHHHHHTT--
-HHHHHHHHHHHHHHHTT--
-HHHHHHHHHHHHHHTTT--
-HHHHHHHHHHHHHHHHS--
-HHHHHHHHHHHHHHTTS--
-HHHHHHHHHHHHHHHTS--
-HHHHHHHHHHHHHHTTT--
-HHHHHHHHHHHHHHTTT--
-HHHHHHHHHHHHHHHTS--
-TTHHHHHHHHHHHHHTS--
-HHHHHHHHHHHHHHHTS--
-HHHHHHHHHHHHHHHTT--
-HHHHHHHHHHHHHHHTS--
-HHHHHHHHHHHHHHHTS--
-HHHHHHHHHHHHHHHTS--
-HHHHHHHHHHHHHHHHT--
-HHHHHHHHHHHHHTTTT--
-HHHHHHHHHHHHHHHHT--
-HHHHHHHHHHHHHHHHT--
-HHHHHHHHHHHHHHHHT--
-HHHHHHHHHHHHHHHHT--
-HHHHHHHHHHHHHHHHT--
-HHHHHHHHHHHHHHHHT--
-HHHHHHHHHHHHHHHHT--
-HHHHHHHHHHHHHHHHT--
-HHHHHHHHHHHHHHHTT--
-HHHHHHHHHHHHHHTTS--
-HHHHHHHHHHHHHTTTT--
-HHHHHHHHHHHHHTTTT--
-HHHHHHHHHHHHHTTTT--
-HHHHHHHHHHHHHTTTT--
-HHHHHHHHHHIIIIITT--
-HHHHHHHHHHIIIIITT--
-HHHHHHHHHHHHTTTTT--
-HHHHHHHHHHIIIIITT--
-HHHHHHHHHHHTTTTTT--
-HHHHHHHHHHHTTTTTT--
-HHHHHHHHHHIIIIITT--
-TTHHHHHHHHHHTTTTT--
-HHHHHHHHHHTTTTGGG--
-HHHHHHHHHHHHTTTTT--
-HHHHHHHHHHHTTTTTT--
-HHHHHHHHHHHHTTTTT--
-HHHHHHHHHHHHTTTTT--
-HHHHHHHHHHHTTTGGG--
-HHHHHHHHHHIIIIITS--
-TTHHHHHHHHIIIIITT--
-HHHHHHHHTTIIIIITT--
-HHHHHHHHHHTTTTGGG--
-HHHHHHHHTTIIIIITT--
-HHHHHHHHHHTTTTGGG--
-HHHHHHHHHHIIIIITS--
-HHHHHHHHHHTTTTGGG--
-HHHHHHHHTTIIIIITS--
-HHHHHHHHHHTTTTGGG--
-HHHHHHHHHHTTTTGGG--
-HHHHHHHHTTIIIIITT--
-HHHHHHHHHHTTTTGGG--
-HHHHHHHHHHHTTTGGG--
-HHHHHHHHHHTTTTGGG--
-HHHHHHHHTTTTTTGGG--
-HHHHHHHHHHIIIIITT--
-HHHHHHHHHHIIIIITT--
-HHHHHHHHHHHHTTTTT--
-HHHHHHHHHHIIIIITS--
-HHHHHHHHHHIIIIITT--
-HHHHHHHHHHTTTTGGG--
-HHHHHHHHHHTTTTGGG--
-HHHHHHHHHHTTTTGGG--
-HHHHHHHHHHHTTTGGG--
-HHHHHHHHHHTTTTGGG--
-HHHHHHHHHHTTTTGGG--
-HHHHHHHHHHTTTTTTS--
-HHHHHHHHHHTTTTGGG--
--HHHHHHHHHTTTTGGG--
--SHHHHHHHHTTTTGGG--
---HHHHHHHHTTTTGGG--
---HHHHHHHHHTTTTTT--
---HHHHHHHHIIIIITT--
---HHHHHHHHIIIIITT--
---HHHHHHHHTTTTGGG--
---HHHHHHHHIIIIITT--
--SHHHHHHHHIIIIITT--
-TTHHHHHHHHTTTTGGG--
-TTHHHHHHHHHTTTTTT--
---HHHHHHHHIIIIITT--
---HHHHHHTTIIIIITT--
---HHHHHHTTIIIIITT--
---HHHHHHHHIIIIITT--
---HHHHHHHHIIIIITT--
-TTHHHHHHHHIIIIITS--
---HHHHHHHHTTTTGGG--
---HHHHHHHHIIIIITT--
-TTHHHHHHHHTTTTGGG--
-TTHHHHHHHHHTTTGGG--
--SHHHHHHHHIIIIITT--
-TTHHHHHHHHIIIIITT--
--SHHHHHHHHHTTTGGG--
-TTHHHHHHHHTTTTTT---
-TTHHHHHHHHHTTTTT---
-TTHHHHHHHHHHHTGGG--
-TTHHHHHHHHTTTTTS---
-HHHHHHHHHHHHTTTT---
-TTHHHHHHHHHTTTTT---
-TTHHHHHHTTTHHHHS---
-HHHHHHHHHHHTTTTT---
-HHHHHHHHHHIIIIIT---
-HHHHHHHHHHHHTTTT---
-HHHHHHHHHHIIIIIT---
-HHHHHHHHHHIIIIIT---
-HHHHHHHHHHTTTTTT---
-HHHHHHHHHHTTTTTS---
-TTHHHHHHHHIIIIIT---
-HHHHHHHHHHTHHHHT---
-HHHHHHHHHHHTTTTS---
-HHHHHHHHHHHTTTTS---
-HHHHHHHHHHHTTTTS---
-HHHHHHHHHHTTGGGS---
-HHHHHHHHHHHTHHHH---
-HHHHHHHHHHHTTGGG---
-HHHHHHHHHHHTHHHH---
-HHHHHHHHHHHTHHHH---
-HHHHHHHHHHHTHHHH---
-HHHHHHHHHHHTTTTT---
-HHHHHHHHHHTTGGGT---
-HHHHHHHHHHTTHHHHS--
-HHHHHHHHHHTTHHHHS--
-HHHHHHHHHHTTHHHHS--
-TTHHHHHHHHHTHHHHS--
-HHHHHHHHHHHTHHHH---
-TTHHHHHHHHHTHHHHS--
-HHHHHHHHHHHTTTTTS--
-HHHHHHHHHHHTHHHHS--
-HHHHHHHHHHHTHHHHS--
-HHHHHHHHHHTHHHHHS--
-HHHHHHHHHTTHHHHHS--
-HHHHHHHHHTTHHHHHS--
-HHHHHHHHHHHTGGGTS--
-HHHHHHHHHHHTTTTSS--
-HHHHHHHHHHTHHHHHS--
-HHHHHHHHHHTTHHHHS--
-HHHHHHHHHHTTTTTTS--
-HHHHHHHHHHTTTTTTS--
-HHHHHHHHHHHTHHHHS--
-HHHHHHHHHHHTHHHHS--
-HHHHHHHHHHHTGGGTS--
-HHHHHHHHHHHTHHHHS--
-HHHHHHHHHHHTGGGTS--
-HHHHHHHHHHHTHHHHS--
-HHHHHHHHHHHTGGGTS--
-HHHHHHHHHHTTTTTTS--
-HHHHHHHHHHTHHHHHS--
-HHHHHHHHTTTGGGGTS--
-HHHHHHHHHHHTHHHHS--
-HHHHHHHHHTTTTTTTS--
-HHHHHHHHHHTTTTTTS--
-HHHHHHTGGGTTTTTTS--
-TTHHHHHHHHTHHHHHS--
-HHHHHHHHHHTTTTTTS--
-HHHHHHHHHHHTHHHHS--
-HHHHHHHHHHTHHHHHS--
-HHHHHHHHHHHTGGGTS--
-HHHHHHHHHHTTGGGTS--
-HHHHHHHHHHHTHHHHS--
-HHHHHHHHHHHTHHHHS--
-HHHHHHHHHHHTHHHHS--
-TTHHHHHHHHHTGGGTS--
-HHHHHHHHHHHTHHHHS--
-HHHHHHHHHHTTTTTTS--
-HHHHHHHHHHTTGGGTS--
-HHHHHHHHHHTHHHHHS--
-HHHHHHHHHHHTTTTTS--
-HHHHHHHHHHHTHHHHS--
-HHHHHHHHHHTTGGGTS--
-HHHHHHHHHHHTGGGTS--
-HHHHHHHHHHHHTTTTS--
-HHHHHHHHHTTTTTTTS--
-HHHHHHHHHHHHGGGTS--
-HHHHHHHHHHTHHHHHS--
-TTHHHHHHHHHTHHHHS--
-TTTHHHHHHHHTHHHHS--
-HHHHHHHHHHHTGGGTS--
-HHHHHHHHHHHTGGGTS--
-HHHHHHHHHHTHHHHHS--
-HHHHHHHHHHHTHHHHS--
-HHHHHHHHHHHTHHHHS--
-HHHHHHHHHHHTTTTTS--
-HHHHHHHHHHHTHHHHS--
-HHHHHHHHHHHTHHHHS--
-HHHHHHHHHHHTGGGTS--
-HHHHHHHHHHHTGGGTS--
--HHHHHHHHHHTHHHHS--
-HHHHHHHHHHHTHHHHS--
-HHHHHHHHHHHTGGGGS--
-HHHHHHHHHTTTTTTSS--
-HHHHHHHHHTTTTTTSS--
-THHHHHHHTTTTTTTSS--
--HHHHHHHHHTTTTSSS--
--HHHHHHHHTTTTTSSS--
--HHHHHHHHHHHHSTTS--
--HHHHHHHHHHHHSTTS--
--HHHHHHHHHHHTSSSS--
--HHHHHHHHHHHHSTTS--
-HHHHHHHHHHTTTSSSS--
-HHHHHHHHHHHHHTTTS--
--HHHHHHHHHHHHSTTS--
-HHHHHHHHHHHHHTTTS--
-HHHHHHHHHHHHHTTTS--
-HHHHHHHHHHHHTSTT---
-HHHHHHHHHHHTTTTTS--
-HHHHHHHHHHHHTGGGS--
-HHHHHHHHHHHHTGGGS--
-HHHHHHHHHHHHTTTT---
-HHHHHHHHHHHHTTTTS--
--HHHHHHHHHHHTTTTS--
--SHHHHHHHHHHTTTTS--
--HHHHHHHHHHHTTTTS--
--HHHHHHHHTTTTTTTS--
-HHHHHHHHHHHHTTTTS--
-HHHHHHHHHHHHTTTTS--
-HHHHHHHHHHHHTTTTS--
-HHHHHHHHHHHHTTTTS--
-HHHHHHHHHHHHTTTTS--
-TTHHHHHHHHHHTTTTS--
-HHHHHHHHHHHHTTTTS--
-HHHHHHHHHHHHTTTTS--
-HHHHHHHHHHHHTTTTS--
-HHHHHHHHHHHHTTTTS--
-HHHHHHHHHHHHTTTT---
-HHHHHHHHHHHHTTTT---
-HHHHHHHHHHHHTTTT---
-TTHHHHHHHHHHTTTT---
-HHHHHHHHHHHHTTTTS--
-HHHHHHHHHHHHTTTTS--
-HHHHHHHHHHHHTTTTS--
-HHHHHHHHHHHHTTTT---
-TTHHHHHHHHHHTTTTS--
-HHHHHHHHHHHHTTTTS--
-HHHHHHHHHTTTTTTTS--
-HHHHHHHHHHHHTTTTS--
-HHHHHHHHHHHHTTTTS--
-HHHHHHHHHHHHTTTTS--
-HHHHHHHHHHHHTTTTS--
-HHHHHHHHHHHHTTTTS--
-HHHHHHHHHHHHTTTTS--
-HHHHHHHHHHHHTTTTS--
-HHHHHHHHHHHHTTTTS--
-HHHHHHHHHHHHTTTTS--
-HHHHHHHHHHHHTTTTS--
-HHHHHHHHHHHHTTTTS--
-HHHHHHHHHHHHTTTTS--
-HHHHHHHHHHHHTTTTS--
-HHHHHHHHHHHHTTTTS--
-HHHHHHHHHHHHTTTTS--
-HHHHHHHHHHHHTTTTS--
-HHHHHHHHHHHHTTTTS--
-HHHHHHHHHHHHTTTTS--
-TTHHHHHHHHHHTTTTS--
-HHHHHHHHHHHHTTTTS--
-HHHHHHHHHHHHTTTTS--
-HHHHHHHHHHHHTTTTS--
-HHHHHHHHHHHHTTTTS--
-HHHHHHHHHHHHTTTTS--
-HHHHHHHHHHHHTTTTS--
-HHHHHHHHHHHHTTTTS--
-HHHHHHHHHHHHTTTTS--
-HHHHHHHHHHHHTGGGS--
-HHHHHHHHHHHHTTTTS--
-HHHHHHHHHHHHTTTTS--
-HHHHHHHHHHHHTTTTS--
-HHHHHHHHHHHHTTTTS--
-HHHHHHHHHHHHTTTTS--
-HHHHHHHHHHHHTTTTS--
-HHHHHHHHHHHHTTTTS--
-HHHHHHHHHHHHTTTTS--
-HHHHHHHHHHHHTTTTS--
-HHHHHHHHHHHHTTTTS--
--HHHHHHHHHHHTTTTS--
-THHHHHHHHHHHTTTTS--
--HHHHHHHHHHHTTTTS--
-HHHHHHHHHHHHTTTTS--
-HHHHHHHHHHHHTTTTS--
-HHHHHHHHHHHHTTTTS--
-HHHHHHHHHHHHTTTTS--
-HHHHHHHHHHHHTTTTS--
-HHHHHHHHHHHHTTTTS--
-HHHHHHHHHHHHTTTTS--
-HHHHHHHHHHHHTTTTS--
-HHHHHHHHHHHHTTTTS--
-HHHHHHHHHHHHTTTTS--
-HHHHHHHHHHHHTTTTS--
-HHHHHHHHHHHHTTTTS--
-HHHHHHHHHHHTTTTTS--
-HHHHHHHHHHHHTTTTS--
-HHHHHHHHHHHHTTTTS--
-HHHHHHHHHHTTTTTTS--
-HHHHHHHHHHTTTTTTS--
-HHHHHHHHHHTTTTTTS--
-HHHHHHHHHHTTTTTTS--
-HHHHHHHHHHTTTTTTS--
-HHHHHHHHHHTTTTTT---
-HHHHHHHHHHTTTTTT---
-HHHHHHHHHHTTTTTT---
-HHHHHHHHHHTTTTTTS--
-HHHHHHHHHHTTTTTTS--
-HHHHHHHHHHTTTTTT---
-HHHHHHHHHHTTTTTTS--
-HHHHHHHHHHHHTTTTS--
-HHHHHHHHHHHHTTTTS--
-HHHHHHHHHHHHTTTTS--
-HHHHHHHHHHHHTTTTS--
-HHHHHHHHHHHHTTTT---
-HHHHHHHHHHHHTTTT---
-HHHHHHHHHHHHTTTTS--
-HHHHHHHHHHHTTTTT---
-HHHHHHHHHHHHTTTT---
-HHHHHHHHHHHTGGGTS--
-HHHHHHHHHHHTHHHHS--
-HHHHHHHHHHHHTTTT---
-HHHHHHHHHHHTTTTT---
-HHHHHHHHHHHHTTTT---
-HHHHHHHHHHHTTTTT---
-HHHHHHHHHHHHTTTT---
-HHHHHHHHHHHHTTTTS--
-HHHHHHHHHHHHTTTT---
-HHHHHHHHHHHHTTTT---
-HHHHHHHHHHHHTTTT---
-HHHHHHHHHHHHTTTT---
-HHHHHHHHHHHHTTTT---
-HHHHHHHHHHHHTTTT---
-HHHHHHHHHHHHTTTT---
-HHHHHHHHHHHHTTTT---
-HHHHHHHHHHHHTTTT---
-HHHHHHHHHHHTGGGT---
-HHHHHHHHHHHTTTTT---
-HHHHHHHHHHHTTTTT---
-HHHHHHHHHHHTGGGTS--
-HHHHHHHHHHHHTTTT---
-HHHHHHHHHHHTTTTT---
-HHHHHHHHHHHTHHHHS--
-HHHHHHHHHHHTHHHHS--
-HHHHHHHHHHHTHHHH---
-HHHHHHHHHHHTGGGT---
-HHHHHHHHHHHHTTTT---
-HHHHHHHHHHHHTTTT---
-HHHHHHHHHHHHTTTT---
-HHHHHHHHHHHHTTTT---
-HHHHHHHHHHHHTTTTS--
-HHHHHHHHHHHHTTTTS--
-HHHHHHHHHHHHTTTTS--
-HHHHHHHHHHHHTTTT---
-HHHHHHHHHHHHTTTT---
-HHHHHHHHHHHHTTTT---
-HHHHHHHHHHHHTTTTS--
-HHHHHHHHHHHHTTTT---
-HHHHHHHHHHHHTTTT---
-HHHHHHHHHHHHTTTT---
-HHHHHHHHHHHHTTTT---
-HHHHHHHHHHHHTTTT---
-HHHHHHHHHHHHTTTT---
-HHHHHHHHHHHHTTTT---
-HHHHHHHHHHHHTTTT---
-HHHHHHHHHHHHTTTT---
-TTHHHHHHHHHHTTTT---
-HHHHHHHHHHHHTTTTS--
-HHHHHHHHHHHHTTTTS--
-HHHHHHHHHHHHTTTT---
-HHHHHHHHHHHHTTTT---
-HHHHHHHHHHHHTTTT---
-HHHHHHHHHHHHTTTT---
-HHHHHHHHHHHHTTTT---
-HHHHHHHHHHHHTTTTS--
-HHHHHHHHHHHHTTTT---
-HHHHHHHHHHHHTTTT---
-HHHHHHHHHHHHTTTT---
-HHHHHHHHHHHHTTTT---
-HHHHHHHHHHHHTTTT---
-HHHHHHHHHHHHTTTTS--
-HHHHHHHHHHHHTTTTS--
-HHHHHHHHHHHHTTTTS--
-HHHHHHHHHHHHTTTT---
-HHHHHHHHHHHHTTTTS--
-HHHHHHHHHHHHTTTTS--
-HHHHHHHHHHHHTTTTS--
-HHHHHHHHHHHHTTTTS--
-HHHHHHHHHHHHTTTTS--
-HHHHHHHHHHHHTTTT---
-HHHHHHHHHHHHTTTTS--
-HHHHHHHHHHHHTTTT---
-HHHHHHHHHHHHTTTTS--
-HHHHHHHHHHHHTTTTS--
-HHHHHHHHHHHHTTTTS--
-HHHHHHHHHHHHTTTTS--
-HHHHHHHHHHHHTTTTS--
-HHHHHHHHHHHHTTTTS--
-HHHHHHHHHHHHTTTTS--
-HHHHHHHHHHHHTTTTS--
-HHHHHHHHHHHTTTTTS--
-HHHHHHHHHHHHTTTTS--
-HHHHHHHHHHHHTTTTS--
-HHHHHHHHHHHHTTTTS--
-HHHHHHHHHHHHTTTTS--
-HHHHHHHHHHHHTTTTS--
-HHHHHHHHHHHHTTTTS--
-HHHHHHHHHHHHTTTTS--
-HHHHHHHHHTTTTTTTS--
-HHHHHHHHHHHHTTTSS--
-HHHHHHHHHHHHTTTTS--
-HHHHHHHHHHHHTTTSS--
-HHHHHHHHHHHHTTTTS--
-HHHHHHHHHHHHTTTTS--
-HHHHHHHHHHHHTTTSS--
-HHHHHHHHHHHHTTTTS--
-HHHHHHHHHHHHTTTTS--
-HHHHHHHHHTTTHHHHS--
-HHHHHHHHHHHHHHHHS--
-HHHHHHHHHHHTHHHHS--
-HHHHHHHHHTTTHHHHS--
-HHHHHHHHHTTTTTTTS--
-HHHHHHHHHTTTTTTTS--
-HHHHHHHHHHHTTTTSS--
-HHHHHHHHHTTTTGGGS--
-HHHHHHHHHHHTTTTTS--
-HHHHHHHHHHHHHHHHS--
-HHHHHHHHHHHTHHHHS--
-HHHHHHHHHHHTGGGTS--
-HHHHHHHHHHHTHHHHS--
-HHHHHHHHHHHTHHHHS--
-HHHHHHHHHTTTHHHHS--
-HHHHHHHHHHHTHHHHS--
-HHHHHHHHHTTTGGGTS--
-HHHHHHHHHHHTGGGTS--
-HHHHHHHHHHHTGGGTS--
-HHHHHHHHHHHTHHHHS--
-HHHHHHHHHHHTHHHHS--
-HHHHHHHHHHHTGGGTS--
-HHHHHHHHHHHTGGGSS--
-HHHHHHHHHHHTHHHHS--
-HHHHHHHHHHHTTTTTS--
-HHHHHHHHHHHTTTTSS--
-TTHHHHHHHHHTGGGSS--
-HHHHHHHHHHHTTGGGS--
-HHHHHHHHHHHTGGGSS--
-HHHHHHHHHTTTGGGSS--
-HHHHHHHHHHHTTGGGS--
-HHHHHHHHHHHTGGGSS--
-HHHHHHHHHHHTGGGSS--
-HHHHHHHHHHHTTGGGS--
-HHHHHHHHHHHTTTTS---
-HHHHHHHHHTTTTTTS---
-HHHHHHHHHHHTGGGS---
-HHHHHHHHHHHHTGGGS--
-HHHHHHHHHTTTTGGGS--
-HHHHHHHHHHHTTGGGS--
-HHHHHHHHHHHHTGGGS--
-HHHHHHHHHHHHGGGSS--
-HHHHHHHHHHHTGGGSS--
-HHHHHHHHHTTTGGGSS--
-HHHHHHHHHHHHTTTSS--
-HHHHHHHHHHHTGGGSS--
-HHHHHHHHHHHTGGGSS--
-HHHHHHHHHTTTGGGSS--
-HHHHHHHHHHHTTTTSS--
-HHHHHHHHHHHTTTTTS--
-HHHHHHHHHHHHTGGGS--
-HHHHHHHHHHHHTTTS---
-HHHHHHHHHHHTTGGGS--
-HHHHHHHHHHHTTGGGS--
-HHHHHHHHHHHTGGGG---
-HHHHHHHHHHHTHHHH---
-HHHHHHHHHHHHHHHHS--
-HHHHHHHHHHHTHHHHS--
-HHHHHHHHHHHTHHHHT--
-HHHHHHHHHHHTHHHHT--
-HHHHHHHHHHHTHHHHT--
-HHHHHHHHHHHTHHHHT--
-HHHHHHHHHHHTHHHHS--
-HHHHHHHHHHHTTTGGG--
-HHHHHHHHHHHTHHHHS--
-HHHHHHHHHHHHTTTTT--
-HHHHHHHHHHHTHHHHT--
-HHHHHHHHHHHTHHHHS--
-HHHHHHHHHHHTHHHHT--
-HHHHHHHHHHHTHHHHS--
-HHHHHHHHHHHTHHHHT--
-HHHHHHHHHHTTTHHHH--
-HHHHHHHHHHTTHHHHS--
-HHHHHHHHHHTTHHHHS--
-HHHHHHHHHHHTHHHHT--
-HHHHHHHHHHTTHHHHT--
-HHHHHHHHHHHTHHHHH--
-HHHHHHHHHHHTHHHHT--
-HHHHHHHHHHHTHHHHT--
-HHHHHHHHHHHTTGGGG--
-HHHHHHHHHHHTHHHHT--
-HHHHHHHHHHHTHHHHT--
-HHHHHHHHHHHTHHHHH--
-HHHHHHHHHHHTHHHHT--
-HHHHHHHHHHHTHHHHT--
-HHHHHHHHHHHTHHHHT--
-HHHHHHHHHHHTHHHHT--
-HHHHHHHHHHHTTTTTT--
-HHHHHHHHHHHTTTTTT--
-HHHHHHHHHHHTTTTTT--
-HHHHHHHHHHHTTGGGG--
-HHHHHHHHHHHTHHHHT--
-HHHHHHHHHHHTHHHHH--
-HHHHHHHHHHHTTTTTT--
-HHHHHHHHHHHTHHHHHT-
-HHHHHHHHHHHTHHHHTT-
-HHHHHHHHHHHTHHHHH--
-HHHHHHHHHHHTHHHHHT-
-HHHHHHHHHHHTHHHHTT-
-HHHHHHHHHHHTHHHHTT-
-HHHHHHHHHHHTTGGGTT-
-HHHHHHHHHHHTGGGSTT-
-HHHHHHHHHHHHTTT-S--
-HHHHHHHHHHHTTTTTT--
-HHHHHHHHHHHTGGGSS--
-HHHHHHHHHHHTTGGGS--
-HHHHHHHHHHHTTGGGS--
-HHHHHHHHHHHTGGGSS--
-HHHHHHHHHHHTTGGGS--
-HHHHHHHHHHTTGGG-S--
-HHHHHHHHHHHTTGGGS--
-HHHHHHHHHHHTTTGGG--
-HHHHHHHHHHHTTGGGS--
-HHHHHHHHHHHTTGGGS--
-HHHHHHHHHHHTTGGGS--
-HHHHHHHHHHHTHHHHS--
-HHHHHHHHHHHTTTGGG--
-HHHHHHHHHHHTGGG-S--
-HHHHHHHHHHHTTTT-S--
-HHHHHHHHHHHTTTT-S--
-HHHHHHHHHHHTTTT-S--
-HHHHHHHHHTTTGGG-S--
-HHHHHHHHHHHTTTT-S--
-HHHHHHHHHHHTTTT----
-HHHHHHHHHHHTGGGS---
-HHHHHHHHHHHTTTGGG--
-HHHHHHHHHHHTTTTSS--
-HHHHHHHHHHHTGGG-S--
-HHHHHHHHHHHTTTTTT--
-HHHHHHHHHHHTGGG-S--
-HHHHHHHHHHHTGGG----
-HHHHHHHHHHTTTTT----
-HHHHHHHHHHHTTTT----
-HHHHHHHHHHHTTTT----
-HHHHHHHHHHHTTTT----
-HHHHHHHHHHHTTTT-S--
-HHHHHHHHHHHTTTT-S--
-HHHHHHHHHHHTTTT----
-HHHHHHHHHHHTTTT----
-HHHHHHHHHHHTTTSS---
-HHHHHHHHHHHTTTS----
-HHHHHHHHHHHTGGGSS--
-HHHHHHHHHHHTHHHH---
-HHHHHHHHHHHTHHHH---
-HHHHHHHHHHHTGGGSS--
--STTHHHHHHHTHHHH---
--SHHHHHHHHHTHHHH---
--SHHHHHHHHHTHHHHS--
-TTHHHHHHHHHTTTTS---
--SHHHHHHHHHTTTTS---
--SSHHHHHHHHTTTTS---
-TTHHHHHHHHHTTTTS---
-TTHHHHHHHHHTTTTTS--
-TTHHHHHHHHHTHHHH---
-TTTHHHHHHHHTHHHHS--
-HHHHHHHHHHHTHHHHS--
-HHHHHHHHHHHTHHHHT--
-HHHHHHHHHHTTTTGGG--
-HHHHHHHHHHHTHHHHS--
-HHHHHHHHHHHTHHHHT--
-HHHHHHHHHHHTHHHHS--
-HHHHHHHHHHHTHHHHS--
-TTHHHHHHHHHTHHHHS--
-HHHHHHHHHHHTHHHHS--
-HHHHHHHHHHHHTTTSS--
-HHHHHHHHHHHHTHHHH--
-HHHHHHHHHHHTTTGGG--
-HHHHHHHHHHHTHHHHS--
-HHHHHHHHHHHTHHHHT--
-HHHHHHHHHHHTTTTTS--
-HHHHHHHHHHHTHHHHS--
-HHHHHHHHHHHTHHHH---
-HHHHHHHHHHHTHHHH---
-HHHHHHHHHHHTHHHHT--
-HHHHHHHHHHTTHHHH---
-HHHHHHHHHHHTHHHH---
-HHHHHHHHHHTTHHHH---
-HHHHHHHHHHHTTTTT---
-HHHHHHHHHHHTTTTT---
-HHHHHHHHHHHTTTTT---
-HHHHHHHHHHHTHHHH---
-HHHHHHHHHHHTHHHH---
-HHHHHHHHHHHTHHHH---
-HHHHHHHHHHHTTTTT---
-HHHHHHHHHHHTTTTT---
-HHHHHHHHHHHTTTTT---
-HHHHHHHHHHHTTBTT-B-
-HHHHHHHHHHHTTTTT---
-HHHHHHHHHHHTTTTTS--
-HHHHHHHHHHHTTTTT---
--HHHHHHHHTTTTTTTS--
-THHHHHHHHHHTTTTTS--
-THHHHHHHHHHTTTTTS--
--HHHHHHHHHHTTTTTS--
--HHHHHHHHHHTTTTTS--
--HHHHHHHHHHTTTTTS--
--HHHHHHHHHHTTTTTS--
--HHHHHHHHHHTTTTTS--
--HHHHHHHHHHTTTTTS--
--HHHHHHHHHHTTTTTS--
--HHHHHHHHHHTTTTTS--
--HHHHHHHHHHTTTTTS--
--HHHHHHHHHHTTTTTS--
--HHHHHHHHHHTTBTTSB-
--HHHHHHHHHHTTTTTS--
--HHHHHHHHHHTTTTTS--
--HHHHHHHHHHTTBTTSB-
--HHHHHHHHHHTTTTTS--
--HHHHHHHHHHTTTTTS--
--HHHHHHHHHHTTTTTS--
--HHHHHHHHHHTTTTTS--
--HHHHHHHHHHTTTTTS--
--HHHHHHHHHHTTTTTS--
--HHHHHHHHHHTTBTTSB-
--HHHHHHHHHHTTTTTS--
--HHHHHHHHTTTTTTTS--
--HHHHHHHHHHTTTTTS--
--HHHHHHHHHTIIIIIS--
--HHHHHHHHHHTTBTTSB-
--HHHHHHHHHHTTTTTS--
--HHHHHHHHHHTTBTTSB-
--HHHHHHHHHHTTTTTS--
--HHHHHHHHHHTTTTTS--
--HHHHHHHHHHTTTTTS--
--HHHHHHHHHHTTTTTS--
--HHHHHHHHHHTTTTTS--
--HHHHHHHHHHTTTTTS--
--HHHHHHHHHHTTTTTS--
--HHHHHHHHHHTTTTTS--
--HHHHHHHHTTTTTTTS--
--HHHHHHHHHHTTTTTS--
--HHHHHHHHHHTTTTTS--
--HHHHHHHHHHTTTTTS--
--HHHHHHHHHHTTTTTS--
--HHHHHHHHHHTTBTTSB-
--HHHHHHHHHHTTBTTSB-
--HHHHHHHHHHTTTTTS--
--HHHHHHHHHHTTBTTSB-
--HHHHHHHHHHTTBTTSB-
--HHHHHHHHHHTTTTTS--
--HHHHHHHHHHTTBTTSB-
--HHHHHHHHHHTTTTTS--
--HHHHHHHHHHTTTTTS--
--HHHHHHHHHHTTTTTS--
--HHHHHHHHHHTTTTTS--
--HHHHHHHHHHTTTTTS--
--HHHHHHHHHHTTTTTS--
--HHHHHHHHHHTTTTTS--
--HHHHHHHHHHTTTTTS--
--HHHHHHHHHHTTTTTS--
--HHHHHHHHHHTHHHHS--
--HHHHHHHHHHTGGGTS--
--HHHHHHHHHHTHHHHS--
--HHHHHHHHHHTGGGTS--
--HHHHHHHHHHTGGGTS--
--HHHHHHHHHHTHHHHS--
--HHHHHHHHHHTSTTTS--
--HHHHHHHHHHTGGGTS--
--HHHHHHHHHHTHHHHS--
--HHHHHHGGGTTGGGTS--
--HHHHHHHHHHTHHHHS--
--HHHHHHHHHHHHHHHS--
--HHHHHHHTTTTHHHHTT-
--HHHHHHHHHTTHHHHS--
--HHHHHHHHHTTHHHHS--
--HHHHHHHHHHHHHHHS--
--HHHHHHHHHTTHHHHS--
--HHHHHHHHHTSHHHHS--
--HHHHHHHTTT-TTTTS--
--HHHHHHHHHT-GGGTS--
--HHHHHHHHTTSHHHHS--
--HHHHHHHHHT-HHHHS--
--HHHHHHHHTT-HHHHS--
--HHHHHHHHGGGHHHHS--
--HHHHHHHGGG-GGGTS--
--HHHHHHHTTTTHHHHS--
--HHHHHHHGGGGHHHHS--
--HHHHHHHHHTTHHHHS--
--HHHHHHHHHHTHHHHS--
--HHHHHHHHHTTGGGTS--
--HHHHHHHHHH-GGGTS--
--HHHHHHHHHTTHHHHS--
--HHHHHHHHHT--TTTS--
--HHHHHHHHHHTGGGTS--
--HHHHHHHHHHSGGGTS--
--HHHHHHHHHHTGGGTS--
--HHHHHHHHHHSGGGTS--
--HHHHHHHHHHHGGGTS--
--HHHHHHHHTT-HHHHS--
--HHHHHHHHHHTHHHHS--
--HHHHHHHHHTTHHHHS--
--HHHHHHHHHHTGGGTS--
--HHHHHHHHHT-HHHHS--
--HHHHHHHHTT-GGGTS--
--HHHHHHHHHHTHHHHS--
--HHHHHHHHTTSSTTTS--
--HHHHHHHHTTSGGGTS--
--HHHHHHHHTTTHHHHS--
--HHHHHHHHHHHGGGT---
--HHHHHHHHTTTHHHHS--
--HHHHHHHHHHHHHHHS--
--HHHHHHHHHTTHHHHS--
--HHHHHHHHHHHGGGTS--
--HHHHHHHHTTTHHHHS--
--HHHHHHHHHHHSTTTS--
--HHHHHHHHHTTSTTTS--
--HHHHHHHHTTTGGGTS--
--HHHHHHHHHTTTTTTS--
--HHHHHHHHTTTSTTTS--
--HHHHHHHHHHHGGGTS--
--HHHHHHHHTTTSTTTS--
--HHHHHHHHTTTHHHHS--
--HHHHHHHHHHHGGGTS--
--HHHHHHHHHHHGGGTS--
--HHHHHHHHHHHHHHHS--
--HHHHHHHHHHHHHHHS--
--HHHHHHHHHHHGGGTS--
--HHHHHHHHHHHHHHH---
--HHHHHHHHHHHGGGT---
--HHHHHHHHHHHHHHHS--
--HHHHHHHHHHHHHHH---
--HHHHHHHHHHTGGGT---
--HHHHHHHHHHTHHHH---
--HHHHHHHHHHTGGGT---
--HHHHHHHHHHTGGGTS--
--HHHHHHHHHHTHHHHS--
--HHHHHHHHHHTHHHHS--
--HHHHHHHHTTTGGGT---
--HHHHHHHHHHTGGGTS--
--HHHHHHHHHHTGGGG---
--HHHHHHHHHHTHHHHS--
--HHHHHHHHHHTHHHHS--
--HHHHHHHHHHTGGGTS--
--HHHHHHHHHHTHHHHS--
--HHHHHHHHHHTHHHH---
--HHHHHHHHHHTHHHHS--
--HHHHHHHHHHTHHHHS--
--HHHHHHHHHHTGGGSS--
--HHHHHHHHHHTTTTTS--
--HHHHHHHHHHTHHHHS--
--HHHHHHHHHHTTTTTS--
--HHHHHHHHHHTTGGGS--
--HHHHHHHHHHTHHHHS--
--HHHHHHHHHHTHHHHS--
--HHHHHHHHHHTHHHHS--
--HHHHHHHHTTTHHHHS--
--HHHHHHHHHHTSTTT---
--HHHHHHHHHHHHHHH---
--HHHHHHHHHHTHHHH---
--HHHHHHHHHHSGGGT---
--HHHHHHHHHHSHHHH---
--HHHHHHHHHHTHHHH---
--HHHHHHHHHHSGGGT---
--HHHHHHHHHHTTTTT---
--HHHHHHHHHHTGGGT---
--HHHHHHHHHHSTTTS---
--HHHHHHHHHHHHHHH---
--HHHHHHHHHHHTTTT---
--HHHHHHHHHHSHHHH---
--HHHHHHHHHTTHHHH---
--HHHHHHHHHHHHHHH---
--HHHHHHHHHHTHHHH---
--HHHHHHHHHHHHHHH---
--HHHHHHHHHTTHHHH---
--HHHHHHHHHTTGGGT---
--HHHHHHHHHTTHHHH---
--HHHHHHHHHHTHHHH---
--HHHHHHHHHHTTTTS---
--HHHHHHHHHHHHHHH---
--HHHHHHHHHHHTTTT---
--HHHHHHHHHTTHHHHT--
--HHHHHHHHHHHHHHH---
--HHHHHHHHHHHGGGG---
--HHHHHHHHTTTGGGG---
--HHHHHHHHHTTTTGGG--
--HHHHHHHHHHSTTTT---
--HHHHHHHHHTTHHHH---
--HHHHHHHHHTTHHHH---
--HHHHHHHHHTTHHHH---
--HHHHHHHHHTT-STT---
--HHHHHHHHHTT-TTTS--
--HHHHHHHHHTTHHHH---
--HHHHHHHHHHTSTTT---
--HHHHHHHHHHSSGGG---
--HHHHHHHHHHTTTTTS--
--HHHHHHHHHHTTTSS---
--HHHHHHHHHHTSSTT---
--HHHHHHHHHTTTTTT---
--HHHHHHHHHHSSSTT---
--HHHHHHHHHHTTTTT---
--HHHHHHHHHT-TTTT---
--HHHHHHHHTT-TTSS---
--HHHHHHHHHTTSSSS---
--HHHHHHHHHHGGGTT---
--HHHHHHHHHHTTTTT---
--HHHHHHHHHHHTSTT---
--HHHHHHHHHHTTTTT---
--HHHHHHHHHHSTTSS---
--HHHHHHHHHHHHHHT---
--HHHHHHHHHHTTTSS---
--HHHHHHHHHHHTTTT---
--HHHHHHHHHHHTTTTS--
--HHHHHHHHHHHTTSS---
--HHHHHHHHHHHTTTT---
--GGGTHHHHHHHTTTT---
--GGG-HHHHHHHTTTT---
--HHHHHHHHHHHHTTT---
--HHHHHHHHHHHHTTT---
--HHHHHHHHHHHHTTT---
--HHHHHHHHHHHTTTT---
--HHHHHHHHHHHHSTT---
--HHHHHHHHHHHHTTT---
--HHHHHHHHHHHHHTT---
--HHHHHHHHHHHHHTT---
--HHHHHHHHHHHHTSS---
--HHHHHHHHHHHTTTT---
--HHHHHHHHHHHTTTT---
--HHHHHHHHHHHTTTT---
--HHHHHHHHHHHTTTT---
--HHHHHHHHHHHTTTTS--
--HHHHHHHHHHHTTTT---
--HHHHHHHHHHHHTTT---
--HHHHHHHHHHHTTTT---
--HHHHHHHHHHHTTTT---
--HHHHHHHHHHHTTTT---
--HHHHHHHHHHHH-TT---
--HHHHHHHHHHHTTTTS--
--HHHHHHHHHHHHSTT---
--HHHHHHHHHHHHGGG---
--HHHHHHHHHHHTTTTS--
--HHHHHHHHHHGGGTTS--
--HHHHHHHHHHHTTTTS--
--HHHHHHHHHHHTTTTS--
--HHHHHHHHHHHHHTTS--
--HHHHHHHHHHHTTTTS--
--HHHHHHHHHHHHHTTS--
--HHHHHHHHHHHHHTTTT-
--HHHHHHHHHHHHHTT---
--HHHHHHHHHHHHHTT---
--HHHHHHHHHHHHTSS---
--HHHHHHHHHHHHSSS---
--HHHHHHHHHHHHTSS---
--HHHHHHHHHHHHTTTS--
--HHHHHHHHHHHTTSSS--
--HHHHHHHHHHHTTSSS--
--HHHHHHHHHHHHHTTTT-
--HHHHHHHHHHHHHTTS--
--HHHHHHHHHHHHHTTS--
--HHHHHHHHHHHHHHHS--
--HHHHHHHHHHHHHHHS--
--HHHHHHHHHHHHHHHS--
--HHHHHHHHHHHHHHHS--
--HHHHHHHHHHHHHHHS--
--HHHHHHHHHHHHHHHS--
--HHHHHHHHHHHHHTTS--
--HHHHHHHHHHHHHTTS--
--HHHHHHHHHHHHHTTS--
--HHHHHHHHHHHHTTTS--
--HHHHHHHHHHHHHHHS--
--HHHHHHHHHHHHHHHS--
--HHHHHHHHHHHHTTTS--
--HHHHHHHHHHHHHHHTT-
--HHHHHHHHHHHHTTTS--
--HHHHHHHHHHHHHHHS--
--HHHHHHHHHHHHHTTS--
--HHHHHHHHHHHHTTTS--
--HHHHHHHHHHHHHHHS--
--HHHHHHHHHHHHHHHS--
--HHHHHHHHHHHHTTTS--
--HHHHHHHHHHHHHHHS--
--HHHHHHHHHHHHTTTS--
--HHHHHHHHHHHHHTTS--
--HHHHHHHHHHHHHTTS--
--HHHHHHHHHHHHHHHS--
--HHHHHHHHHHHHHHHS--
--HHHHHHHHHHHHHHHS--
--THHHHHHHHHHHHTTS--
--HHHHHHHHHHHHHHHS--
--HHHHHHHHHHHHHTTS--
--HHHHHHHHHHHHHTTS--
--THHHHHHHHHHHHTTS--
--HHHHHHHHHHHHHTTS--
--HHHHHHHHHHHHHTT---
--HHHHHHHHHHHHHHHS--
--HHHHHHHHHHHHHHHS--
--HHHHHHHHHHHHHHHS--
--HHHHHHHHHHHHHHHS--
--HHHHHHHHHHHHHHHS--
--HHHHHHHHHHHHHTTS--
--HHHHHHHHHHHHHTTS--
--HHHHHHHHHHHHTTTS--
--HHHHHHHHHHHHHTTS--
--HHHHHHHHHHHHHTTS--
--HHHHHHHHHHHHHTTS--
--HHHHHHHHHHHHHTTS--
--HHHHHHHHHHHHHHHS--
--HHHHHHHHHHHHTTTS--
--HHHHHHHHHHHHHTTS--
--HHHHHHHHHHHHTTTS--
--HHHHHHHHHHHHHHHS--
--HHHHHHHHHHHHHHHS--
--HHHHHHHHHHHHHTTS--
--HHHHHHHHHHHHHHHS--
--HHHHHHHHHHHHHHHS--
--HHHHHHHHHHHHHHHS--
--HHHHHHHHHHHHHHHS--
--HHHHHHHHHHHHHHHS--
--HHHHHHHHHHHHHTTS--
--HHHHHHHHHHHHTTTS--
--HHHHHHHHHHHHHTTS--
--HHHHHHHHHHHHHTTS--
--HHHHHHHHHHHHHHHS--
--HHHHHHHHHHHHHTTS--
--HHHHHHHHHHHHTTTS--
--HHHHHHHHHHHHHHHS--
--HHHHHHHHHHHHHTTS--
--HHHHHHHHHHHHHTTS--
--HHHHHHHHHHHHHHHS--
--HHHHHHHHHHHHHTTS--
--HHHHHHHHHHHHHTTS--
--HHHHHHHHHHHHHTTS--
--HHHHHHHHHHHHHTTS--
--HHHHHHHHHHHHHHHS--
--HHHHHHHHHHHHHTTS--
--HHHHHHHHHHHHTTTS--
--HHHHHHHHHHHHHTTS--
--HHHHHHHHHHHHHHHS--
--HHHHHHHHHHHHHHHS--
--HHHHHHHHHHHHHHHS--
--HHHHHHHHHHHHHTTS--
--HHHHHHHHHHHHHHHS--
--THHHHHHHHHHHHHHS--
--THHHHHHHHHHHHTTS--
--THHHHHHHHHHHHTTS--
--THHHHHHHHHHHHTTS--
--HHHHHHHHHHHHHHHS--
--HHHHHHHHHHHHHHHS--
--THHHHHHHHHHHHHHS--
--HHHHHHHHHHHHHTTS--
--HHHHHHHHHHHHHHHS--
--HHHHHHHHHHHHTTTS--
--HHHHHHHHHHHHHTTS--
--HHHHHHHHHHHHHTTS--
--THHHHHHHHHHHHTTS--
--HHHHHHHHHHHHHHHS--
--HHHHHHHHHHHHTTTS--
--SHHHHHHHHHHHHTTS--
--HHHHHHHHHHHHHTTS--
--HHHHHHHHHHHHHHHS--
--HHHHHHHHHHHHHHHS--
--HHHHHHHHHHHHHHH---
--HHHHHHHHHHHHHHH---
--HHHHHHHHHHHHHHH---
--HHHHHHHHHHHHHTT---
--HHHHHHHHHHHHHTT---
--HHHHHHHHHHHHHHH---
--HHHHHHHHHHHHHHH---
--HHHHHHHHHHHHHHH---
--HHHHHHHHHHHHHHH---
--HHHHHHHHHHHHHHH---
--HHHHHHHHHHHHHHHS--
--HHHHHHHHHHHHHHH---
--HHHHHHHHHHHHHHH---
--HHHHHHHHHHHHHHH---
--HHHHHHHHHHHHHHH---
--HHHHHHHHHHHHHHH---
--HHHHHHHHHHHHHHHS--
--HHHHHHHHHHHHHTT---
--HHHHHHHHHHHHHTT---
--HHHHHHHHHHHHHHHS--
--HHHHHHHHHHHHHTT---
--HHHHHHHHHHHHHHHS--
--HHHHHHHHHHHHHHHS--
--HHHHHHHHHHHHHTTS--
--HHHHHHHHHHHHHTTS--
--HHHHHHHHHHHHHHHS--
--HHHHHHHHHHHHHHHS--
--HHHHHHHHHHHHHHH---
--HHHHHHHHHHHHHTT---
--HHHHHHHHHHHHHHH---
--HHHHHHHHHHHHHHH---
--HHHHHHHHHHHHHHH---
--HHHHHHHHHHHHHHH---
--HHHHHHHHHHHHHHH---
--HHHHHHHHHHHHHHH---
--HHHHHHHHHHHHHHH---
--HHHHHHHHHHHHHHH---
--HHHHHHHHHHHHHHHS--
--HHHHHHHHHHHHHHHS--
--HHHHHHHHHHHHHHSS--
--HHHHHHHHHHHHHTT---
--HHHHHHHHHHHHHHH---
--HHHHHHHHHHHHHHHS--
--HHHHHHHHHHHHHHTS--
--HHHHHHHHHHHHHTTS--
--HHHHHHHHHHHHHHH---
--HHHHHHHHHHHHHHH---
--HHHHHHHHHHHHHHH---
--HHHHHHHHHHHHHHH---
--HHHHHHHHHHHHHHH---
--HHHHHHHHHHHHHHT---
--HHHHHHHHHHHHHHT---
--HHHHHHHHHHHHTTT---
--HHHHHHHHHHHHHHH---
--HHHHHHHHHHHHHHT---
--HHHHHHHHHHHHHHH---
--HHHHHHHHHHHHHHHS--
--HHHHHHHHHHHHHHH---
--HHHHHHHHHHHHHHH---
--HHHHHHHHHHHHHTTS--
--HHHHHHHHHHHHHHHS--
--HHHHHHHHHHHHHHHS--
--HHHHHHHHHHHHHTT---
--HHHHHHHHHHHHHHHS--
--HHHHHHHHHHHHHTTS--
--HHHHHHHHHHHHHHHS--
--HHHHHHHHHHHHHHH---
--HHHHHHHHHHHHHHH---
--HHHHHHHHHHHHHHH---
--HHHHHHHHHHHHHHHS--
--HHHHHHHHHHHHGGGS--
--HHHHHHHHHHHHHHHS--
--HHHHHHHHHHHHHTTS--
--HHHHHHHHHHHHHHTS--
--HHHHHHHHHHHHHHHS--
--HHHHHHHHHHHHHHTS--
--HHHHHHHHHHHHHHTS--
--HHHHHHHHHHHHHTTS--
--HHHHHHHHHHHHHTTS--
--HHHHHHHHHHHHHHHS--
--HHHHHHHHHHHHHTSS--
--HHHHHHHHHHHHHTTS--
--HHHHHHHHHHHHHTTS--
--HHHHHHHHHHHHHTTS--
--HHHHHHHHHHHHHTTS--
--HHHHHHHHHHHHHHTS--
--HHHHHHHHHHHHHTTS--
--HHHHHHHHHHHHHTTS--
--HHHHHHHHHHHHHHTS--
--HHHHHHHHHHHHHHHS--
--HHHHHHHHHHHHHTTS--
--HHHHHHHHHHHHHHHS--
--HHHHHHHHHHHHHTTS--
--HHHHHHHHHHHHHTTS--
--HHHHHHHHHHHHHTTS--
--HHHHHHHHHHHHHTTS--
--HHHHHHHHHHHHHHH---
--HHHHHHHHHHHHHTT---
--HHHHHHHHHHHHHTT---
--HHHHHHHHHHHHHTTS--
--HHHHHHHHHHHHHHTS--
--HHHHHHHHHHHHHHHS--
--HHHHHHHHHHHHHHHS--
--HHHHHHHHHHHHHHHS--
--HHHHHHHHHHHHTTSS--
--HHHHHHHHHHHHHHHS--
--HHHHHHHHHHHHHHHS--
--HHHHHHHHHHHHHTTS--
--HHHHHHHHHHHHHTTS--
--HHHHHHHHHHHHHHSS--
--HHHHHHHHHHHHHTTS--
--HHHHHHHHHHHHHSSS--
--HHHHHHHHHHHHHHHS--
--HHHHHHHHHHHHTTTS--
--HHHHHHHHHHHHHHHS--
--HHHHHHHHHHHHHHHS--
--HHHHHHHHHHHHHTT---
--HHHHHHHHHHHHHHHS--
--HHHHHHHHHHHHHTTS--
--HHHHHHHHHHHHHHHS--
--HHHHHHHHHHHHTTT---
--HHHHHHHHHHHHHHHS--
--HHHHHHHHHHHHHHHS--
--HHHHHHHHHHHHHTSS--
--HHHHHHHHHHHHHHTS--
--HHHHHHHHHHHHHTTS--
--HHHHHHHHHHHHHTTS--
--HHHHHHHHHHHHTTTS--
--HHHHHHHHHHHHTTSS--
--HHHHHHHHHHHHHTTS--
--HHHHHHHHHHHHHTTS--
--HHHHHHHHHHHHHTTS--
--HHHHHHHHHHHHHTTS--
--HHHHHHHHHHHHHTTS--
--HHHHHHHHHHHHHHHS--
--HHHHHHHHHHHHTTSS--
--HHHHHHHHHHHHHTTS--
--HHHHHHHHHHHHTTTS--
--HHHHHHHHHHHHHHT---
--HHHHHHHHHHHHHHTS--
--HHHHHHHHHHHHHTT---
--HHHHHHHHHHHHHHH---
--HHHHHHHHHHHHHHH---
--HHHHHHHHHHHHHHS---
--HHHHHHHHHHHHHHH---
--HHHHHHHHHHHHHHHS--
--HHHHHHHHHHHHHTSS--
--HHHHHHHHHHHHHHTS--
--HHHHHHHHHHHHHHSS--
--HHHHHHHHHHHHHHHS--
--HHHHHHHHHHHHHTTS--
--HHHHHHHHHHHHHTTS--
--HHHHHHHHHHHHHHTS--
--HHHHHTTHHHHHTTSS--
--HHHHHTTHHHHHGGGS--
--HHHHHHTHHHHHGGGS--
--HHHHHHHHHHHHTTT---
--HHHHHHTHHHHTTTTS--
--HHHHHTTHHHHHTTT---
--TTHHHHGGGGGGGTTS--
--HHHHHHHHHHHHTSSS--
--HHHHHHTTHHHHTTSS--
--HHHHHHTHHHHHHHTS--
--HHHHHH-THHHHHHTS--
--HHHHHTTTHHHHHTTS--
--HHHHHHHTHHHHHHSS--
--HHHHHT-THHHHHHHS--
--HHHHHT--HHHHTTTS--
--SHHHHTS-HHHHHHTS--
--HHHHHTS-HHHHHHTS--
--HHHHTT--HHHHHHHS--
--HHHHHT--HHHHHHTS--
--HHHHHHTTHHHHHHSS--
--HHHHHTT-HHHHHTTS--
--HHHHHTS-HHHHHHTS--
--HHHHHH--HHHHTTSS--
--HHHHHH--HHHHTTTS--
--HHHHTT-THHHHHHTS--
--HHHHHTS-HHHHHTTS--
--HHHHHTS-HHHHTTSS--
--HHHHHTTTHHHHHHHS--
--HHHHTTS-HHHHTTTS--
--HHHHHHT-HHHHTTSS--
--HHHHHHHTHHHHHHHS--
--HHHHTTS-HHHHTTTS--
--HHHHTTS-HHHHHTTS--
--HHHHHTS-HHHHHTT---
--HHHHHHTTHHHHHHHS--
--HHHHHHTTHHHHHHHS--
--HHHHHHHTHHHHHHHS--
--HHHHHHHTHHHHHTT---
--HHHHHHTTHHHHTTSS--
--HHHHHHTTHHHHHHHS--
--HHHHHHHSHHHHHHS---
--HHHHHHHTHHHHHTTS--
--HHHHHHTTHHHHHHHS--
--HHHHHHHTHHHHHTTS--
--HHHHHHHSHHHHHHHS--
--HHHHHHHTHHHHHHHS--
--HHHHHHTTHHHHHHTS--
--HHHHHHT-HHHHHHSS--
--HHHHHHHSHHHHHTTS--
--HHHHHHHTHHHHTTSS--
--HHHHHHHTHHHHHHHS--
--HHHHHHHTHHHHTTTS--
--HHHHHHTTHHHHHHSS--
--HHHHHHHTHHHHHTTS--
--HHHHHHHTHHHHHTTS--
--HHHHHHHTHHHHHTTS--
--HHHHHHHHHHHHHHH---
--HHHHHHH-HHHHHTT---
--HHHHHHH-HHHHHHH---
--HHHHHHT-HHHHHHH---
--HHHHHHH-HHHHHHH---
--HHHHHHT-HHHHTTT---
--HHHHHHH-HHHHTTT---
--HHHHHHH-HHHHHTT---
--HHHHHHHHHHHHHHH---
--HHHHHHTSHHHHHHH---
--HHHHHTT-HHHHHHH---
--HHHHHTTSHHHHHHH---
--HHHHHHHTTTHHHHS---
--HHHHHHH-TTHHHHT---
--HHHHHHTTHHHHHHH---
--HHHHHHHTHHHHHHH---
--HHHHHHTTHHHHHHH---
--HHHHHHHTHHHHTTT---
--HHHHHHHTHHHHTTT---
--HHHHHHHHHHHHTTT---
--HHHHHHTTHHHHHTS---
--HHHHHHTTHHHHTTS---
--HHHHHHTTHHHHTTT---
--HHHHHHHHHHHHTTS---
--HHHHHHTTHHHHHHH---
--HHHHHHTTHHHHHTT---
--HHHHHHTTHHHHHTT---
--HHHHHHHTHHHHHHHS--
--HHHHHHHHHHHHHHH---
--HHHHHHHHHHHHHHHT--
--HHHHHHHTHHHHHHTS--
--HHHHHHHSHHHHHHHT--
--HHHHHHTSHHHHHHHH--
--HHHHHHHHHHHHHHHH--
--HHHHHHH-HHHHHHTT--
--HHHHHHH-HHHHHHHS--
--HHHHHHH-HHHHHHTT--
--HHHHHHH-HHHHHHTT--
--HHHHHTT-HHHHHHTT--
--HHHHHHH-HHHHHHTT--
--TTGGGTS-HHHHHHTT--
--TTHHHHS-HHHHHHTT--
--HHHHHHS-HHHHHHHH--
--HHHHTTTSHHHHHHHH--
--HHHHTTTTHHHHHHHH--
--HHHHHHHTHHHHHHHT--
--HHHHTTTTHHHHHTTT--
--HHHHTTTTHHHHHHHT--
--HHHHTTTTHHHHHHHT--
--HHHHTTSSHHHHHHHT--
--HHHHTTSSHHHHHHHT--
--HHHHHHHTHHHHHHHT--
--TTTTTTTTHHHHHHTT--
--HHHHHHSSHHHHHHTT--
--HHHHTTTTHHHHHHTT--
--HHHHTTTTHHHHHHTT--
--HHHHTTSTTTHHHHTT--
--HHHHTTT-HHHHHHHH--
--HHHHHHH-HHHHHHTT--
--HHHHHTT-HHHHHHTT--
--HHHHHTSSHHHHHHHH--
--HHHHHHTHHHHHHHHH--
--HHHHHTTHHHHHHHHT--
--HHHHHHHHHHHHHHTT--
--HHHHHHHHHHHHHHHH--
--HHHHHHHHHHHHHHHT--
--HHHHHHHHHHHHHHSS--
--HHHHHHHHHHHHHTS---
--HHHHHHHHHHHHHHHS--
--HHHHHHHHHHHHHHHH--
--HHHHHHHHHHHHHHHH--
--HHHHHHHHHHHHHHTT--
--HHHHHHHHHHHHHHHH--
--HHHHHHHHHHHHHHTT--
--TTHHHHHHHHHHHHHH--
--HHHHHHHHHHHHHTTT--
--HHHHHHHHHHHHHHTT--
--HHHHHHHHHHHHHHHT--
--HHHHHHHHHHHHHHHH--
--HHHHHHHHHHHHHHTT--
--HHHHHHHHHHHHHHHT--
--HHHHHHHHHHHHHHTT--
--HHHHHHHHHHHHHHTT--
--HHHHHHHHHHHHHHHT--
--HHHHHHHHHHHHHHTT--
--HHHHHHHHHHHHHHTT--
--HHHHHHHHHHHHHHTT--
--HHHHHHHHHHHHHHHT--
--HHHHHHHHHHHHHHTS--
--HHHHHHHHHHHHHTTT--
--HHHHHHHHHHHHHHTT--
--HHHHHHHHHHHHHHTT--
--HHHHHHHHHHHHHGGG--
--HHHHHHHHHHHHHHTT--
--HHHHHHHHHHHHHHTT--
--HHHHHHHHHHHHHHHH--
--HHHHHHHHHHHHHHTT--
--HHHHHHHHHHHHHHHT--
--HHHHHHHHHHHHHHHH--
--HHHHHHHHHHHHHHHH--
--HHHHHHHHHHHHTTSS--
--HHHHHHHHHHHHTTSS--
--HHHHHHHHHHHHTTTS--
--HHHHHHHHHHHHHHHT--
--HHHHHHHHHHHHTTTS--
--HHHHHHHHHHHHTTSS--
--HHHHHHHHHHHHHTSS--
--HHHHHHHHHHHHHTTS--
--HHHHHHHHHHHHHTSS--
--HHHHHHHHHHHHHH-S--
--HHHHHHHHHHHHHTTS--
--HHHHHHHHHHHHHHTS--
--HHHHHHHHHHHGGGSS--
--HHHHHHHHHHHHHTSS--
--HHHHHHHHHHHHHTTS--
--HHHHHHHHHHHHHTTS--
--HHHHHHHHHHHHHHSS--
--HHHHHHHHHHHHHHTT--
--HHHHHHHHHHHHHHHT--
--HHHHHHHHHHHHHHTT--
--HHHHHHHHHHHHHHTT--
--HHHHHHHHHHHHHHTT--
--HHHHHHHHHHHHHHTT--
--HHHHHHHHHHHHHHHH--
--HHHHHHHHHHHHHHTT--
--HHHHHHHHHHHHHHHH--
--HHHHHHHHHHHHHHTT--
--HHHHHHHHHHHHHHHH--
--HHHHHHHHHHHHHHHH--
--HHHHHHHHHHHHHHHT--
--HHHHHHHHHHHHHHHT--
--HHHHHHHHHHHHHHHT--
--HHHHHHHHHHHHHHHT--
--HHHHHHHHHHHHHHHH--
--HHHHHHHHHHHHHHHH--
--HHHHHHHHHHHHHHHH--
--HHHHHHHHHHHHHHHH--
--HHHHHHHHHHHHHHHH--
--HHHHHHHHHHHHHHTT--
--HHHHHHHHHHHHHTTS--
--HHHHHHHHHHHHHHHH--
--HHHHHHHHHHHHGGGT--
--HHHHHHHHHHHHHTTS--
--HHHHHHHHHHHHHTTS--
--HHHHHHHHHHHHHHHHT-
--HHHHHHHHHHHHHHHHT-
--HHHHHHHHHHHHHTTTT-
--HHHHHHHHHHHHHHHH--
--HHHHHHHHHHHHHHHHT-
--HHHHHHHHHHHHHHHHT-
--HHHHHHHHHHHHHHTT--
--HHHHHHHHHHHHHHHT--
--HHHHHHHHHHHHHHHTT-
--HHHHHHHHHHHHHHHHH-
--HHHHHHHHHHHHHHHHH-
--HHHHHHHHHHHHHHHHH-
--HHHHHHHHHHHHHHHHH-
--HHHHHHHHHHHHHHHHH-
--HHHHHHHHHHHHHHHTT-
--HHHHHHHHHHHHHHTTT-
--HHHHHHHHHHHHHTTTT-
--HHHHHHHHHHHHHHHTT-
--HHHHHHHHHHHHHHTTT-
--HHHHHTHHHHHHHHHH--
--HHHHTSHHHHHHHHHTT-
--HHHHTTHHHHHHHHHHH-
--HHHHTTHHHHHHHHHHH-
--HHHHHTHHHHHHHHHHH-
--THHHHTHHHHHHHHHHH-
--HHHHHSHHHHHHHHHHH-
--TTGGGSHHHHHHHHHHH-
--HHHHTTHHHHHHHHHHH-
--HHHHHHHHHHHHHHHHT-
--HHHHTTHHHHHHHHHHT-
--HHHHTTTTHHHHHHHTT-
--HHHHTTHHHHHHHHHHH-
--HHHHTSHHHHHHHHHHH-
--HHHHT-HHHHHHHHTTT-
--TTGGGSHHHHHHHHTTT-
--HHHHHSHHHHHHHHHHH-
--HHHHTTHHHHHHHHHHH-
--HHHHTTHHHHHHHHHHH-
--TTGGG-HHHHHHHHHHH-
--HHHHT-HHHHHHHHHTT-
--TTGGG-HHHHHHHHTTT-
--HHHHTTHHHHHHHHHHH-
--HHHHTTHHHHHHHHHHH-
--HHHHTTHHHHHHHHHHH-
--HHHHT-HHHHHHHHHHH-
--HHHHT-HHHHHHHHHTT-
--HHHHTSHHHHHHHHHTT-
--TTGGG-HHHHHHHHHHH-
--HHHHTTHHHHHHHHHHH-
--HHHHT-HHHHHHHHHHT-
--HHHHTTHHHHHHHHHHH-
--HHHHH-HHHHHHHHTTT-
--HHHHH-HHHHHHHHHTT-
--GGGGG-HHHHHHHHHTT-
--HHHHTSHHHHHHHHHHH-
--HHHHTSHHHHHHHHTTT-
--HHHHTTHHHHHHHHTTT-
--HHHHTTHHHHHHHHHHH-
--HHHHT-HHHHHHHHHHH-
--HHHHTSHHHHHHHHHHH-
--HHHHT-HHHHHHHHTTT-
--TTGGGSHHHHHHHHHHH-
--HHHHTSHHHHHHHHHTT-
--HHHHHSHHHHHHHHHHH-
--HHHHT-HHHHHHHHHHH-
--HHHHTTHHHHHHHHHTT-
--HHHHT-HHHHHHHHHTT-
--TTGGG-HHHHHHHHHTT-
--HHHHHTHHHHHHHHHTT-
--HHHHTSHHHHHHHHTTT-
--HHHHTSHHHHHHHHHHT-
--HHHHH-HHHHHHHHTT--
--HHHHT-HHHHHHHHTT--
--HHHHT-HHHHHHHHTS--
--HHHHTTHHHHHHHTTS--
--HHHHHSHHHHHHHHTT--
--HHHHTTHHHHHHTTTS--
--HHHHHTHHHHHHHTTS--
--HHHHHTHHHHHHHHHS--
--HHHHHTHHHHHHHTTS--
--HHHHTTHHHHHHHTT---
--HHHHTTHHHHHHHHTS--
--HHHHTTHHHHHHHHS---
--HHHHTTHHHHHHHHT---
--HHHHHTHHHHHHHTT---
--HHHHHTHHHHHHHHHS--
--TTTTTSHHHHHHHHHS--
--HHHHTTHHHHHHHHHT--
--HHHHHSHHHHHHHHHT--
--HHHHHSHHHHHHHHHH--
--HHHHHTHHHHHHHHTT--
--HHHHT-HHHHHHHHTT--
--HHHHT-HHHHHHHHTT--
--HHHHT-HHHHHHHHTT--
--HHHHTSHHHHHHHHHH--
--HHHHSSHHHHHHHHHH--
--HHHHHSHHHHHHHHHT--
--HHHHHSHHHHHHHHHH--
--HHHHT-HHHHHHHHHT--
--HHHHHSHHHHHHHHTT--
--HHHHHSHHHHHHHHHT--
--HHHHT-HHHHHHHHHT--
--HHHHHSHHHHHHHHH---
--HHHHHSHHHHHHHHH---
--HHHHT-HHHHHHHHHS--
--HHHHH-HHHHHHHHHT--
--TTGGG-HHHHHHHHHT--
--HHHHS-HHHHHHHHHT--
--TTTTTSTHHHHHHHHT--
--TTTTT-HHHHHHHHHT--
--TTGGG-HHHHHHHHTT--
--TTGGG-HHHHHHHHHTT-
--TTTTS-HHHHHHHHHH--
--SSTTS-HHHHHHHHHTT-
--TTGGG-TTHHHHHHHTT-
--HHHHHSTTHHHHHHHTT-
--TTTTTSTTHHHHHHHHH-
--HHHHH-TTHHHHHHHTT-
--TTGGG-TTHHHHHHHHH-
--TTGGG-TTHHHHHHHHH-
--TTGGG-TTHHHHHHHTT-
--HHHHH-SSHHHHHHHTT-
--HHHHH-SSHHHHHHHT--
--THHHH-SSTHHHHHHTT-
--THHHH-SSHHHHHHHHH-
--HHHHHSSSHHHHHHHHH-
--THHHHSSSHHHHHHTTT-
--THHHH-SSHHHHHHHTT-
--SGGGT-SSHHHHHHHTT-
--TTTTT-SSHHHHHHHHT-
--HHHHH-SSHHHHHHHTT-
--HHHHT-TTHHHHHHHTT-
--HHHHT-TTHHHHHHHH--
--HHHHHTTTHHHHHHHHT-
--TTGGGSTTHHHHHHHHH-
--HHHHTSTTHHHHHHHTT-
--HHHHTTTTHHHHHHHH--
--HHHHT-TTHHHHHHHHT-
--HHHHTSTTHHHHHHHHT-
--HHHHTTTTHHHHHHHH--
--HHHHTSTTHHHHHHHHH-
--HHHHHTTTHHHHHHHHH-
--TTHHHHTTHHHHHHHTT-
--TTTTT-TTSHHHHHHHH-
--TTTTT-TTHHHHHHHTT-
--HHHHTTTTHHHHHHHTT-
--TTGGG-SSHHHHHHHHH-
--HHHHH-SSHHHHHHHHH-
--TTTTT-TTHHHHHHHHH-
--TTGGG-TTHHHHHHHHH-
--TTTTT-TTHHHHHHHHT-
--HHHHH-TTHHHHHHHHT-
--HHHHTTTTHHHHHHHHH-
--HHHHHTHHHHHHHHGGG-
--HHHHTTHHHHHHHHHTT-
--HHHHHTHHHHHHHHHHH-
--HHHHT-HHHHHHHHHHH-
--TTGGG-HHHHHHHHHHH-
--HHHHH-HHHHHHHHHHH-
--TTGGG-HHHHHHHHHHH-
--HHHHHTHHHHHHHHHHH-
--HHHHTTHHHHHHHHHHH-
--HHHHT-HHHHHHHHHHH-
--HHHHTSHHHHHHHHHHH-
--HHHHTSHHHHHHHHHHH-
--HHHHTTHHHHHHHHHHH-
--HHHHTTHHHHHHHHHHH-
--HHHHTTHHHHHHHHHHH-
--HHHHHSHHHHHHHHHHT-
--TGGGGSHHHHHHHHHHH-
--HHHHTSHHHHHHHHHHH-
--HHHHTTHHHHHHHHHHH-
--HHHHHHHHHHHHHHHHT-
--HHHHTTHHHHHHHHHHT-
--HHHHTTHHHHHHHHHTT-
--HHHHTTHHHHHHHHHTT-
--HHHHHTHHHHHHHHHTT-
--HHHHTTHHHHHHHHHTT-
--HHHHHTHHHHHHHHHTT-
--HHHHTTHHHHHHHHHH--
--HHHHHHHHHHHHHHHHH-
--HHHHHHHHHHHHHHHHT-
--HHHHHHHHHHHHHHHHH-
--HHHHHHHHHHHHHHHTT-
--HHHHHHHHHHHHHHHTT-
--HHHHHHHHHHHHHHHHH-
--HHHHHHHHHHHHHHTT--
--HHHHHHHHHHHHHHHTT-
--HHHHHHHHHHHHHHHHH-
--HHHHHHHHHHHHHHHHH-
--HHHHHHHHHHHHHHTTT-
--HHHHHHHHHHHHHHHTT-
--HHHHHHHHHHHHHHHTT-
--HHHHHHHHHHHHHHTT--
--HHHHHHHHHHHHHHHHH-
--HHHHHHHHHHHHHHHHH-
--HHHHHHHHHHHHHHHHH-
--HHHHHHHHHHHHHHHHH-
--HHHHHHHHHHHHHHHHH-
--HHHHHHHHHHHHHHTT--
--HHHHHHHHHHHHHHHTT-
--HHHHHHHHHHHHHHHH--
--HHHHHHHHHHHHHHTT--
--HHHHHHHHHHHHHHTT--
--HHHHHHHHHHHHHHTT--
--HHHHHHHHHHHHHHHT--
--HHHHHHHHHHHHHHHT--
--HHHHHHHHHHHHHHTT--
--HHHHHHHHHHHHHHHT--
--HHHHHHHHHHHHHHHT--
--HHHHHHHHHHHHHHHT--
--HHHHHHHHHHHHHHHHT-
--HHHHHHHHHHHHHHHHT-
--HHHHHHHHHHHHHHHTT-
--HHHHHHHHHHHHHHHHH-
--HHHHHHHHHHHHHHHHT-
--HHHHHHHHHHHHHHHHT-
--HHHHHHHHHHHHHHHTT-
--HHHHHHHHHHHHHHHH--
--HHHHHHHHHHHHHHHHT-
--HHHHHHHHHHHHHHHTT-
--HHHHHHHHHHHHHHHTT-
--HHHHHHHHHHHHHHHHT-
--HHHHHHHHHHHHHHTT--
--HHHHHHHHHHHHHHHHH-
--HHHHHHHHHHHHHHHHH-
--HHHHHHHHHHHHHHHTT-
--HHHHHHHHHHHHHHHHH-
--HHHHHHHHHHHHHHHHH-
--HHHHHHHHHHHHHHHHH-
--HHHHHHHHHHHHHHHHH-
--HHHHHHHHHHHHHHHHH-
--HHHHHHHHHHHHHHHHH-
--HHHHHHHHHHHHHHHHT-
--HHHHHHHHHHHHHHHHH-
--HHHHHHHHHHHHHHHHH-
--HHHHHHHHHHHHHHHHT-
--HHHHHHHHHHHHHHHTT-
--HHHHHHTHHHHHHHHH--
--HHHHHHHHHHHHHHHHT-
--HHHHHHHHHHHHHHHHT-
--HHHHHHHHHHHHHHTT--
--HHHHHHHHHHHHHHTT--
--HHHHHHHHHHHHHHTT--
--HHHHHHHHHHHHHHHT--
--HHHHHHHHHHHHHHHS--
--HHHHHHHHHHHHHHHHT-
--HHHHHHHHHHHHHHHH--
--HHHHHHHHHHHHHHTT--
--HHHHHHHHHHHHHHTT--
--THHHHHHHHHHHHHTT--
--THHHHHHHHHHHHHTT--
--HHHHHHHHHHHHHHTT--
--HHHHHHHHHHHHHHTT--
--THHHHHHHHHHHHHTT--
--HHHHHHHHHHHHHHTT--
--HHHHHHHHHHHHHHTT--
--HHHHHHHHHHHHHGGG--
--THHHHHHHHHHHHHTT--
--HHHHHHHHHHHHHHTT--
--HHHHHHHHHHHHHHHT--
--HHHHHHHHHHHHHHTT--
--HHHHHHHHHHHHHHTT--
--HHHHHHHHHHHHHHTT--
--HHHHHHHHHHHHHHTT--
--HHHHHHHHHHHHHHTT--
--HHHHHHHHHHHTTTTT--
--HHHHHHHHHHHTTTTT--
--HHHHHHHHHHHHHHTT--
--HHHHHHHHHHHHHHTT--
--HHHHHHHHHHHTTTTT--
--HHHHHHHHHHHHTTTT--
--HHHHHHHHHHHHHHTT--
--HHHHHHHHHHHTTS----
--HHHHHHHHHHHTTSS---
--HHHHHHHHHHHTTS----
--HHHHHHHHHHHTTSS---
--HHHHHHHHHHHTTSS---
--HHHHHHHHHHHTTSS---
--HHHHHHHHHHHHHT----
--HHHHHHHHHHHHHS----
--HHHHHHHHHHHHHS----
--HHHHHHHHHHHTTS----
--HHHHHHHHHHHHHS----
--HHHHHHHHHHHHHH----
--HHHHHHHHHHHTTS----
--HHHHHHHHHHHTTS----
--HHHHHHHHHHHHHS----
--HHHHHHHHHHHHHH----
--HHHHHHHHHHHHHS----
--HHHHHHHHHHHHTS----
--HHHHHHHHHHHHTT----
--HHHHHHHHHHHHHH----
--HHHHHHHHHHHTTT----
--HHHHHHHHHHHTTT----
--HHHHHHHHHHHHTS----
--HHHHHHHHHHHTTS----
--HHHHHHHHHHHHTT----
--HHHHHHHHHHHHHT----
--HHHHHHHHHHHHHS----
--HHHHHHHHHHHHHHS---
--HHHHHHHHHHHHHTS---
--HHHHHHHHHHHHTSS---
--HHHHHHHHHHHHHTS---
--HHHHHHHHHHHHTT----
--HHHHHHHHHHHHHT----
--HHHHHHHHHHHHHH----
--HHHHHHHHHHHTTS----
--HHHHHHHHHHHTT-----
--HHHHHHHHHHHHH-----
--HHHHHHHHHHHHH-----
--HHHHHHHHHHHHH-----
--HHHHHHHHHGGGT-----
--HHHHHHHHHHHHH-----
--HHHHHHHHHHHHH-----
--HHHHHHHHHHHHH-----
--HHHHHHHHHHHHH-----
--HHHHHHHHHHHHH-----
--HHHHHHHHHHHHH-----
--HHHHHHHHHHHHH-----
--HHHHHHHHHHHHH-----
--HHHHHHHHHHHHH-----
--HHHHHHHHHHTTT-----
--HHHHHHHHHHHHH-----
--HHHHHHHHHHHTT-----
--HHHHHHHHHHHHH-----
--HHHHHHHHHHHHH-S---
--HHHHHHHHHHHTT-S---
--HHHHHHHHHHGGG-S---
--HHHHHHHHHHHTT-S---
--HHHHHHHHHHHHTSS---
--HHHHHHHHHHHHSSS---
--HHHHHHHHHHHHHSS---
--HHHHHHHHHHHHHSS---
--HHHHHHHHHHHHHSS---
--HHHHHHHHHHTTT-S---
--HHHHHHHHHHHHH-S---
--HHHHHHHHHHHHT-S---
--HHHHHHHHHHHHHSSS--
--HHHHHHHHHHHHH-S---
--HHHHHHHHHHGGGSS---
--HHHHHHHHHHHTT-S---
--HHHHHHHHHHHTT-S---
--HHHHHHHHHHTTT-----
--HHHHHHHHHHHTT-S---
--HHHHHHHHHHHTT-----
--HHHHHHHHHHTTT-----
--HHHHHHHHHTTTT-S---
--HHHHHHHHHHHHT-----
--HHHHHHHHHHHTT-----
--HHHHHHHHHHTTT-----
--HHHHHHHHHHTTT-----
--HHHHHHHHHTTTT-----
--HHHHHHHHHHTTT-----
--HHHHHHHHHTTTT-----
--HHHHHHHHHTTTT-----
--HHHHHHHHHHHTT-S---
--HHHHHHHHHHSTT-----
--HHHHHHHHHHTTT-----
--HHHHHHHHHHHTT-S---
--HHHHHHHHHHTTT-----
--HHHHHHHHHHTTT-----
--HHHHHHHHHHTTT-----
--HHHHHHHHHHHTT-----
--HHHHHHHHHHHTT-----
--HHHHHHHHHHHTT-----
--HHHHHHHHHHHHS-S---
--HHHHHHHHHHHHT-S---
--HHHHHHHHHHHHT-----
--THHHHHHHHHHHT-----
--THHHHHHHHHHHH-----
--THHHHHHHHHHHH-----
--HHHHHHHHHHHHS-----
--HHHHHHHHHHHHH-----
--HHHHHHHHHHHHH-----
--HHHHHHHHHHHT------
--HHHHHHHHHHHTT-----
--HHHHHHHHHHHHT-----
--HHHHHHHHHHTTT-----
--HHHHHHHHHHTTS-S---
--HHHHHHHHHHTTSSS---
--HHHHHHHHHHHHHS----
--HHHHHHHHHHTTTS----
--HHHHHHHHHHHTT-S---
--HHHHHHHHHHHHH-----
--HHHHHHHHHGGGG-----
--HHHHHHHHHHGGG-S---
--HHHHHHHHHGGGG-S---
--HHHHHHHHHGGGG-S---
--HHHHHHHHHGGGT-S---
--HHHHHHHHHHGGG-S---
--HHHHHHHHHGGGT-S---
--HHHHHHHHHGGGGSS---
--HHHHHHHHHHGGGSS---
--HHHHHHHHHGGGGSS---
--HHHHHHHHHGGGGS----
--HHHHHHHHHGGGGSS---
--HHHHHHHHHHTTTS----
--HHHHHHHHHHGGGSS---
--HHHHHHHHHGGGGS----
--HHHHHHHHHHGGG-----
--HHHHHHHHHTGGG-----
--HHHHHHHHHHGGG-----
--HHHHHHHHHHTTT-----
--HHHHHHHHHHTTT-----
--HHHHHHHHHHGGG-----
--HHHHHHHHHHGGG-----
--HHHHHHHHTTTTT-----
--HHHHHHHHTSSTT-----
--HHHHHHHHTTTTT-----
--HHHHHHHTTTGGG-----
--HHHHHHHHTTGGG-----
--HHHHHHHHTTGGG-----
--HHHHHHHHHHGGG-----
--HHHHHHHHHHTTT-----
--HHHHHHHHHHTTT-----
--HHHHHHHHHGGGT-----
--HHHHHHHHHHTTT-----
--HHHHHHHHHHGGG-----
--HHHHHHHHHHTTT-----
--HHHHHHHHHHTTT-----
--HHHHHHHHHGGGT-----
--HHHHHHHHHHTTT-----
--HHHHHHHHHHGGG-----
--TTHHHHHHHHTTS-----
--HHHHHHHHHHTTT-----
--HHHHHHHHHHTTT-----
--HHHHHHHHHGGGT-----
--HHHHHHHHGGGGT-----
--HHHHHHHHGGGGT-----
--HHHHHHHHGGGGTS----
--HHHHHHHHGGGGS-----
--HHHHHHHHTTTTT-----
--HHHHHHHHGGGGG-----
--HHHHHHHHGGGGT-----
--HHHHHHHHHGGGG-----
--HHHHHHHHHHHHT-----
--HHHHHHHSGGGGT-----
--HHHHHHHHHGGGG-----
--HHHHHHHHHGGGG-----
--HHHHHHHHHHTTT-----
--HHHHHHHHHHGGG-----
--HHHHHHHHHHHTT-----
--HHHHHHHHHHTTT-----
--HHHHHHHHHHHTT-----
--HHHHHHHHHHHTS-----
--HHHHHHHHHHHTT-----
--HHHHHHHHHHHHT-----
--HHHHHHHHHHHHHS----
--HHHHHHHHHHHHH-----
--HHHHHHHHHHHHH-----
--HHHHHHHHHHHTT-----
--HHHHHHHHHHHHH-----
--HHHHHHHHHHHHHS----
--HHHHHHHHHHHHHT----
--HHHHHHHHHHHHHT----
--HHHHHHHHHHHTTS----
--HHHHHHHHHHHHHT----
--HHHHHHHHHHHHHT----
--HHHHHHHHHHHHHH----
--HHHHHHHHHHHHTT----
--HHHHHHHHHHHHTT----
--HHHHHHHHHHHHHTS---
--HHHHHHHHHHHHTT----
--HHHHHHHHHHHHHT----
--HHHHHHHHHHHHHT----
--HHHHHHHHHHHHHTS---
--HHHHHHHHHHHTTS----
--HHHHHHHHHHHHHS----
--HHHHHHHHHHHHHS----
--HHHHHHHHHHHHHS----
--HHHHHHHHHHHHHT----
--HHHHHHHHHHHHHT----
--HHHHHHHHHHHHHSS---
--HHHHHHHHHHHHHS----
--HHHHHHHHHHHHHS----
--HHHHHHHHHHHHHS----
--HHHHHHHHHHHHTT----
--HHHHHHHHHHHHHT----
--HHHHHHHHHHHHHH----
--HHHHHHHHHHHHHH----
--HHHHHHHHHHHHHH----
--HHHHHHHHHHGGGT----
--HHHHHHHHHHTTTS----
--HHHHHHHHHHHHHH----
--HHHHHHHHHHHHHS----
--HHHHHHHHHHHTTS----
--HHHHHHHHHHHHHT----
--HHHHHHHHHHHHHT----
--HHHHHHHHHHHHTT----
--HHHHHHHHHHHHHH----
--HHHHHHHHHHHHHH----
--HHHHHHHHHHHHHHS---
--HHHHHHHHHHHHHHS---
--HHHHHHHHHHHHHHS---
--HHHHHHHHHHHHHHS---
--HHHHHHHHHHHHTT----
--HHHHHHHHHHHTTTS---
--HHHHHHHHHHHHTTS---
--HHHHHHHHHHHHHHS---
--HHHHHHHHHHHHHHS---
--HHHHHHHHHHHTTT----
--HHHHHHHHHHHHHH----
--HHHHHHHHHHHHHH----
--HHHHHHHHHHHHTTS---
--HHHHHHHHHHHHHH----
--HHHHHHHHHHHHHH----
--HHHHHHHHHHHHTT----
--HHHHHHHHHHHTTS----
--HHHHHHHHHHHHHH----
--HHHHHHHHHHHHHH----
--HHHHHHHHHHHHTT----
--HHHHHHHHHHHHTT----
--HHHHHHHHHHHHTT----
--HHHHHHHHHHHHHS----
--HHHHHHHHHHHHHS----
--HHHHHHHHHHHTTS----
--HHHHHHHHHHHHHS----
--HHHHHHHHHHHHHHS---
--HHHHHHHHHHHHHTS---
--HHHHHHHHHHHHHTS---
--HHHHHHHHHHHHHHS---
--HHHHHHHHHHHHTTS---
--HHHHHHHHHHHHHHS---
--HHHHHHHHHHHHHHS---
--HHHHHHHHHHGGGSS---
--HHHHHHHHHHHHHHS---
--HHHHHHHHHHHHTTS---
--HHHHHHHHHHHHHSS---
--HHHHHHHHHHHHHTS---
--HHHHHHHHHHHHHHS---
--HHHHHHHHHHHHHHS---
--HHHHHHHHHHHHHTS---
--HHHHHHHHHHHHHTS---
--HHHHHHHHHHHHHHS---
--HHHHHHHHHHHHHHS---
--HHHHHHHHHHHHHTS---
--HHHHHHHHHHHHHTS---
--HHHHHHHHHHHHHHS---
--HHHHHHHHHHHHHHS---
--HHHHHHHHHHHHHHS---
--HHHHHHHHHHHHHHS---
--HHHHHHHHHHHHTTS---
--HHHHHHHHHHHHHHS---
--HHHHHHHHHHHHHHS---
--HHHHHHHHHHHHHTS---
--HHHHHHHHHHHHHTS---
--HHHHHHHHHHHHTTS---
--HHHHHHHHHHHHTTS---
--HHHHHHHHHHHHHTS---
--HHHHHHHHHHHHTTS---
--HHHHHHHHHHHHTTS---
--HHHHHHHHHHHHHHS---
--HHHHHHHHHHHHHHS---
--HHHHHHHHHHHHHTS---
--HHHHHHHHHHHHHTS---
--HHHHHHHHHHHHHTS---
--HHHHHHHHHHHHHTS---
--HHHHHHHHHHHHHSS---
--HHHHHHHHHHHHHS----
--HHHHHHHHHHHHTTS---
--HHHHHHHHHHHHHTS---
--HHHHHHHHHHHHHSS---
--HHHHHHHHHHHHTTS---
--HHHHHHHHHHHHHHS---
--HHHHHHHHHHHHTTS---
--HHHHHHHHHHHHTTS---
--HHHHHHHHHHHHTTS---
--HHHHHHHHHHHHTTS---
--HHHHHHHHHHHHTT----
--HHHHHHHHHHHHHHS---
--HHHHHHHHHHHHTTS---
--HHHHHHHHHHHHTTS---
--HHHHHHHHHHHHHHS---
--HHHHHHHHHHHHTTS---
--HHHHHHHHHHHHHHS---
--HHHHHHHHHHHHHTS---
--HHHHHHHHHHHHTTS---
--HHHHHHHHHHHHHSS---
--HHHHHHHHHHHHHTS---
--HHHHHHHHHHHHHHS---
--HHHHHHHHHHHHHSS---
--HHHHHHHHHHHHHT----
--HHHHHHHHHHHHHTS---
--HHHHHHHHHHHHHHS---
--HHHHHHHHHHHHTSS---
--HHHHHHHHHHHHHHS---
--HHHHHHHHHHHHHHS---
--HHHHHHHHHHHHHHS---
--HHHHHHHHHHHHTTS---
--HHHHHHHHHHHHHHS---
--HHHHHHHHHHHHHHS---
--HHHHHHHHHHHHHHS---
--HHHHHHHHHHHHHHS---
--HHHHHHHHHHHTTTS---
--HHHHHHHHHHHHTTS---
--HHHHHHHHHHHTTTS---
--HHHHHHHHHHHHTTS---
--HHHHHHHHHHHTTTS---
--HHHHHHHHHHHHHHS---
--HHHHHHHHHHHHTTS---
--HHHHHHHHHHHHTTS---
--HHHHHHHHHHHHTTS---
--HHHHHHHHHHHHHHS---
--HHHHHHHHHHHHHHSS--
--HHHHHHHHHHHHHSS---
--HHHHHHHHHHHHHHSS--
--HHHHHHHHHHHHHTSS--
--HHHHHHHHHHHHHHSS--
--HHHHHHHHHHHHHHSS--
--HHHHHHHHHHHHTTSS--
--HHHHHHHHHHHHTTSS--
--HHHHHHHHHHHHHHSS--
--HHHHHHHHHHHHHHSS--
--HHHHHHHHHHHHHHSTT-
--HHHHHHHHHHHHHHTTT-
--HHHHHHHHHHHHHHTTT-
--HHHHHHHHHHHHHHTTT-
--HHHHHHHHHHHHHHSTT-
--HHHHHHHHHHHHHHTTT-
--HHHHHHHHHHHHHHTTT-
--HHHHHHHHHHHHHHTT--
--HHHHHHHHHHHHHTTTT-
--HHHHHHHHHHHHHHTT--
--HHHHHHHHHHHHTTTT--
--HHHHHHHHHHHHHHTT--
--HHHHHHHHHHHHHHTT--
--HHHHHHHHHHHHHHTT--
--HHHHHHHHHHHHHHTT--
--HHHHHHHHHHHHHHTT--
--HHHHHHHHHHHHHHTT--
--HHHHHHHHHHHHHHTT--
--HHHHHHHHHHHHTTSS--
--HHHHHHHHHHHHTT-S--
--HHHHHHHHHHHHTT-S--
--HHHHHHHHHHHHHH-S--
--HHHHHHHHHHHHHH-S--
--HHHHHHHHHHHHTTSS--
--HHHHHHHHHHHHHHSS--
--HHHHHHHHHHHHTT-S--
--HHHHHHHHHHHHHHSS--
--HHHHHHHHHHHTTTSS--
--HHHHHHHHHHHHTS----
--HHHHHHHHHHHHHH----
--HHHHHHHHHHHHHH----
--HHHHHHHHHHHHHHSS--
--HHHHHHHHHHHHHH----
--HHHHHHHHHHHHHTS---
--HHHHHHHHHHHHHH----
--HHHHHHHHHHHHHH----
--HHHHHHHHHHHHHS----
--HHHHHHHHHHHTTT----
--HHHHHHHHHHHHTT----
--HHHHHHHHHHHHHH----
--HHHHHHHHHHHHTT----
--HHHHHHHHHHHHHHS---
--HHHHHHHHHHHHHHS---
--HHHHHHHHHHHHTTS---
--HHHHHHHHHHHHHTT---
--HHHHHHHHHHHHHTS---
--HHHHHHHHHHHHHHS---
--HHHHHHHHHHHHHHT---
--HHHHHHHHHHHHHTT---
--HHHHHHHHHHHHHTT---
--HHHHHHHHHHHHHHT---
--HHHHHHHHHHHHHHT---
--HHHHHHHHHHHHHHTS--
--HHHHHHHHHHHHHTTS--
--HHHHHHHHHHHHHHTS--
--HHHHHHHHHHHHHHTS--
--HHHHHHHHHHHHHTTS--
--HHHHHHHHHHHHHHT---
--HHHHHHHHHHHHHHT---
--HHHHHHHHHHHHHHH---
--HHHHHHHHHHHHHHS---
--HHHHHHHHHHHHHHS---
--HHHHHHHHHHHHHHT---
--HHHHHHHHHHHHHHS---
--HHHHHHHHHHHHHHS---
--HHHHHHHHHHHHHHS---
--HHHHHHHHHHHHHHS---
--HHHHHHHHHHHHHHS---
--HHHHHHHHHHHHTTS---
--HHHHHHHHHHHHHTS---
--HHHHHHHHHHHHHSS---
--HHHHHHHHHHHHHTS---
--HHHHHHHHHHHHHHH---
--HHHHHHHHHHHHHHH---
--HHHHHHHHHHHHHTT---
--HHHHHHHHHHHHHTT---
--HHHHHHHHHHHHTTT---
--HHHHHHHHHHHHHHH---
--HHHHHHHHHHHHHHH---
--HHHHHHHHHHHHTTT---
--HHHHHHHHHHHHHTT---
--HHHHHHHHHHHHHTT---
--HHHHHHHHHHHHHTT---
--HHHHHHHHHHHHHHH---
--HHHHHHHHHHHHHHH---
--HHHHHHHHHHHHHHH---
--HHHHHHHHHHHHHHH---
--HHHHHHHHHHHHTTT---
--HHHHHHHHHHHHHTT---
--HHHHHHHHHHHHTTT---
--HHHHHHHHHHHHTTT---
--HHHHHHHHHHHHTTT---
--HHHHHHHHHHHHTTT---
--HHHHHHHHHHHHHTT---
--HHHHHHHHHHHHHHH---
--HHHHHHHHHHHHHHH---
--HHHHHHHHHHHHTTT---
--HHHHHHHHHHHHHHH---
--HHHHHHHHHHHHTTT---
--HHHHHHHHHHHHTTT---
--HHHHHHHHHHHHTTT---
--HHHHHHHHHHHHHHH---
--HHHHHHHHHHHHHHH---
--HHHHHHHHHHHHHHH---
--HHHHHHHHHHHHHTT---
--HHHHHHHHHHHHHHH---
--HHHHHHHHHHHHHHHS--
--HHHHHHHHHHHHHTTS--
--HHHHHHHHHHHHHTT---
--HHHHHHHHHHHHHHHS--
--HHHHHHHHHHHHHTTS--
--HHHHHHHHHHHHHHH---
--HHHHHHHHHHHHHHH---
--HHHHHHHHHHHHHTT---
--HHHHHHHHHHHHHTT---
--HHHHHHHHHHHHHTTS--
--HHHHHHHHHHHHTTTS--
--HHHHHHHHHHHHHHH---
--HHHHHHHHHHHHHHHS--
--HHHHHHHHHHHHHHH---
--HHHHHHHHHHHHHTT---
--HHHHHHHHHHHHHHH---
--HHHHHHHHHHHHHHH---
--HHHHHHHHHHHHHHHS--
--HHHHHHHHHHHHHHH---
--HHHHHHHHHHHHHTTS--
--HHHHHHHHHHHHHTTS--
--HHHHHHHHHHHHHHHS--
--HHHHHHHHHHHHHHHS--
--HHHHHHHHHHHHHHHS--
--HHHHHHHHHHHHHHHS--
--HHHHHHHHHHHHHTTS--
--HHHHHHHHHHHHHTTS--
--HHHHHHHHHHHHHTTS--
--HHHHHHHHHHHHHHHS--
--HHHHHHHHHHHHHTTS--
--HHHHHHHHHHHHHTTS--
--HHHHHHHHHHHHTTTS--
--HHHHHHHHHHHHHHHS--
--HHHHHHHHHHHHHHHS--
--HHHHHHHHHHHHHHHS--
--HHHHHHHHHHHHHHHS--
--HHHHHHHHHHHHHTTS--
--HHHHHHHHHHHHHHHS--
--HHHHHHHHHHHHHHHS--
--HHHHHHHHHHHHHHHS--
--HHHHHHHHHHHHHHHS--
--HHHHHHHHHHHHHHHS--
--HHHHHHHHHHHHHHHS--
--HHHHHHHHHHHHHTTS--
--HHHHHHHHHHHHHHHS--
--HHHHHHHHHHHHHHHS--
--HHHHHHHHHHHHHTTS--
--HHHHHHHHHHHHHHHS--
--HHHHHHHHHHHHHHHS--
--HHHHHHHHHHHHHHHS--
--HHHHHHHHHHHHHHHS--
--HHHHHHHHHHHHTTTS--
--HHHHHHHHHHHHHTTS--
--HHHHHHHHHHHHHHH---
--HHHHHHHHHHHHHHHS--
--HHHHHHHHHHHHTTT---
--HHHHHHHHHHHHHHH---
--HHHHHHHHHHHHHTT---
--HHHHHHHHHHHHHHHS--
--HHHHHHHHHHHHHHHS--
--HHHHHHHHHHHHHHHS--
--HHHHHHHHHHHHHHHS--
--HHHHHTTHHHHHHHHS--
--HHHHHTTHHHHGGGTS--
--HHHHHTHHHHHHHHHS--
--HHHHTTTHHHHHHHHS--
--HHHHTTTHHHHHHHHS--
--HHHHTS-HHHHHHHHS--
--HHHHTT-HHHHHHHHS--
--HHHHHTTHHHHHHTTS--
--HHHHHTTHHHHHHHHS--
--HHHHTT-HHHHHHTTS--
--HHHHTTTHHHHHHHHS--
--HHHHHH-HHHHHHTTS--
--HHHHTS-HHHHHHHHS--
--HHHHTT-HHHHHTTT---
--HHHHTSSHHHHHHHHS--
--HHHHTTTHHHHHHTTS--
--HHHHTT-HHHHHTTTS--
--HHHHTT-HHHHHHHHS--
--HHHHTT-HHHHHHHTS--
--HHHHHS-HHHHHHTTS--
--HHHHTT-HHHHHHHHS--
--HHHHTT-HHHHHHHTS--
--HHHHTT-HHHHHHTTS--
--HHHHTT-HHHHHHHHS--
--HHHHTT-HHHHHTTTS--
--HHHHHTTHHHHHHHHS--
--HHHHHTTHHHHHHTTS--
--HHHHHTTHHHHHTTTS--
--HHHHT--HHHHHHHHS--
--HHHHTT-HHHHHHHHS--
--HHHHTTTHHHHHHTTS--
--HHHHTTTHHHHHHHHS--
--HHHHTTTHHHHHHHHS--
--HHHHTTTHHHHTTTSS--
--HHHHHTGGGGTGGGTS--
--HHHHTTTTTTTGGGSS--
--HHHHHHGGGGTHHHHS--
--TTGGGTGGGGTGGGTS--
--TTTTTSSGGGTSGGGS--
--HHHHHHSGGGTTGGGS--
--HHHHHHTHHHHHHHHS--
--HHHHHS-GGGTHHHHS--
--HHHHHTGGGGTHHHHS--
--HHHHTTHHHHHGGGSS--
--HHHHTTTHHHHHHHHS--
--HHHHHHGGGGTGGGTS--
--HHHHHSGGGGTHHHHS--
--THHHHGGGGGTTTTSS--
--HHHHGGGHHHHTGGGS--
--HHHHGGGGGGTHHHHS--
--HHHHHTTHHHHSTTTS--
--HHHHTT-GGGTHHHHS--
--HHHHHTGGGGTHHHHS--
--HHHHTT-HHHHHHHH---
--HHHHHTTHHHHHHHHS--
--HHHHHHGGGGTHHHHS--
--HHHHHTTGGGTTTTTS--
--HHHHHHHGGGTTTTSS--
--HHHHHTTHHHHHHHHS--
--HHHHHTTGGGTHHHHS--
--HHHHHTTHHHHHHHHS--
--HHHHHHTHHHHHHHHS--
--HHHHHHGGGGTHHHHS--
--HHHHGGGHHHHHHHHS--
--HHHHHTTHHHHGGGTS--
--HHHHHTTHHHHHHHHS--
--HHHHGGGHHHHHHHHS--
--HHHHGGGHHHHHHHHS--
--HHHHHTHHHHHHHTTS--
--THHHHTTHHHHHHHHS--
--SGGGTTTHHHHGGGTS--
--HHHHH--HHHHGGGTS--
--THHHHS-GGGTGGGTS--
--GGGGG--GGGTHHHHS--
--GGGGTSTHHHHSTTTS--
--HHHHTTGGGGTHHHHS--
--GGGTTTGGGGTHHHHS--
--THHHHSHHHHHGGGT---
--GGGGTSHHHHTHHHHS--
--GGGGGGTTTTTGGGTS--
--THHHHSTTTTTHHHHS--
--HHHHHSHHHHTSTTTS--
--HHHHHTSGGGTGGGTS--
--HHHHHTHHHHHHHHHS--
--HHHHHTHHHHHGGGTS--
--HHHHHHHHHHHHHHH---
--HHHHTTHHHHTHHHHS--
--HHHHHHHHHHHGGGTS--
--HHHHHHTTTTTGGGTS--
--HHHHHHTTTTTTTTSS--
--HHHHTTSGGGTHHHHS--
--HHHHTT-HHHHSTTT---
--HHHHTTGGGGTHHHHS--
--HHHHHTSGGGTHHHHS--
--HHHHHHHHHHHHHHHS--
--HHHHTTGGGGTHHHHS--
--HHHHTTSGGGTGGGTS--
--HHHHTT-GGGTHHHHS--
--HHHHHTTHHHHHHHHS--
--HHHHHHHHTTTTGGGS--
--HHHHHHHTTTTGGGT---
--HHHHHHHHHHHGGGT---
--HHHHHHHHHHSHHHH---
--HHHHHHHHHHTSTTT---
--HHHHHHHHHTTGGGT---
--HHHHHHHHHTTHHHH---
--HHHHHHHHTTSHHHHS--
--HHHHHHHHHHTGGGT---
--HHHHHHHHTTSGGGT---
--HHHHHHHHHHHHHHH---
--HHHHHHHHHHGGGGT---
--HHHHHHHHHHTSTTT---
--HHHHHHHHHHTSTTT---
--HHHHHHHHHHHGGGT---
--HHHHHHHHHTTHHHH---
--HHHHHHHHHTTTTTSS--
--HHHHHHHHHHHHHHHS--
--HHHHHHHHHHHGGGTS--
--HHHHHHHHHHSHHHHS--
--HHHHHHHHHHHHHHH---
--HHHHHHHHHHHHHHH---
--HHHHHHHHHHHGGGT---
--HHHHHHHHHHHHHHH---
--HHHHHHHHHHHHHHH---
--HHHHHHHHHHHHHHH---
--HHHHHHHHHHHHHHHS--
--HHHHHHHHHHHHTTT---
--HHHHHHHHHHHHHHHS--
--HHHHHHHHHHTGGGG---
--HHHHHHHHHHHGGGTS--
--HHHHHHHHHHHGGGTS--
--HHHHHHHHHHHHHHHS--
--HHHHHHHHHHHHHHHS--
--HHHHHHHHHHHHHHHS--
--HHHHHHHHHHHHHHHS--
--HHHHHHHHHHHHHHHS--
--HHHHHHHHHHHHHHHS--
--HHHHHHHHHHHHHHH---
--HHHHHHHHHHHGGGT---
--HHHHHHHHTTTHHHHS--
--HHHHHHHHHHHGGGT---
--HHHHHHHHHHHGGGS---
--HHHHHHHHHHHHHHH---
--HHHHHHHHHHHHHHH---
--HHHHHHHHTTTTTTT---
--HHHHHHHHTTTTTTSS--
--HHHHHHHHTTSHHHHS--
--HHHHHHHHHTTGGGSS--
--HHHHHHHHHTTHHHHS--
--HHHHHHHHTTTHHHHS--
--HHHHHHHHHTTGGGSS--
--HHHHHHHHTTTSTTSS--
--HHHHHHHHTTTHHHHS--
--HHHHHHHHHTTHHHHS--
--HHHHHHHHHHHGGGTS--
--HHHHHHHHHHHGGGTS--
--HHHHHHHHTTTGGGSS--
--HHHHHHHHHHHSGGGS--
--HHHHHHHHTTTHHHHS--
--HHHHHHHHTTTGGGSS--
--HHHHHHHHHHHGGGTS--
--HHHHHHHHHTTHHHHS--
--HHHHHHHHTTTGGGS---
--HHHHHHHHTTTGGGG---
--HHHHHHHHTTTSGGGS--
--HHHHHHHHGGGHHHHS--
--HHHHHHHHHTTGGGT---
--HHHHHHHHHHHHHHH---
--HHHHHHHHHTTGGGT---
--HHHHHHHHHTTHHHH---
--HHHHHHHHHHTHHHH---
--HHHHHHHHHTTHHHH---
--HHHHHHHHHHTHHHH---
--HHHHHHHHHTTGGGGS--
--HHHHHHHHHTTGGGGS--
--HHHHHHHHHTTGGGSS--
--HHHHHHHHHHTTTTTS--
--HHHHHHHGGGSTTTSS--
--HHHHHHHHHSSTTTTS--
--HHHHHHHHHHTSGGGS--
--HHHHHHHHHHTGGGT---
--HHHHHHHHHHTGGGS---
--HHHHHHHHHHTGGGS---
--HHHHHHHHHHTHHHHS--
--HHHHHHHHHT-GGGTS--
--HHHHHHHHHHTHHHHS--
--HHHHHHHHHTTHHHHS--
--HHHHHHHHHHHGGGTS--
--HHHHHHHHHHTGGGTS--
--HHHHHHHHHHTHHHH---
--HHHHHHHHHHTHHHH---
--HHHHHHHHHHTHHHHS--
--HHHHHHHHTTSTTTSS--
--HHHHHHHHHTTHHHHS--
--HHHHHHHHHHSGGGT---
--HHHHHHHHHHHHHHH---
--HHHHHHHHHHTTTTT---
--HHHHHHHHHHHHHHH---
--HHHHHHHHHHTHHHH---
--HHHHHHHHHTTHHHH---
--HHHHHHHHHTTHHHH---
--THHHHHHHHHTTTTS---
--HHHHHHHHHHTTGGG---
--HHHHHHHHHHTTTTT---
--HHHHHHHHHHTSSTTS--
--HHHHHHHHTTTTTTSS--
--HHHHHHHHHHSTTTSS--
--HHHHHHHHHHTTTTTS--
--HHHHHHHHHTSHHHHS--
--HHHHHHHHHHTGGG-S--
--HHHHHHHHHHSGGGSS--
--HHHHHHHHHHSGGGS---
--HHHHHHHHHTTGGG----
--HHHHHHHHHTTGGGS---
--HHHHHHHHHHTGGGS---
--HHHHHHHHHHTGGGS---
--HHHHHHHHHHTTTTS---
--HHHHHHHHTT-TTT----
--HHHHHHHHHHTGGGS---
--HHHHHHHHHHTGGG-S--
--HHHHHHHHHHTGGGSS--
--HHHHHHHHHHHGGG----
--HHHHHHHHHTTTTT----
--HHHHHHHHHHHHTT----
--HHHHHHHHGGGTTT----
--HHHHHHHHHGGGGTS---
--HHHHHHHHTTTTTT----
--HHHHHHHHHHHHTT----
--HHHHHHHHHHHHTT----
--HHHHHHHHHHHTTS----
--HHHHHHHHHHHHTT----
--HHHHHHHHHHHTTT----
--HHHHHHHHHHHHTT----
--HHHHHHHHHHHTTT----
--HHHHHHHHHHHHTT----
--HHHHHHHHHHHHTT----
--HHHHHHHHHHHTTT----
--HHHHHHHHHHHTTS----
--HHHHHHHHHHHTTT----
--HHHHHHHHHHHHHH----
--HHHHHHHHHHHHHT----
--HHHHHHHHHHHHHTS---
--HHHHHHHHHHHHHHH---
--HHHHHHHHHHHHHTT---
--HHHHHHHHHHHHHTT---
--HHHHHHHHHHHHTTTS--
--HHHHHHHHHHHHHTT---
--HHHHHHHHHHHHTTT---
--HHHHHHHHHHHHHHS---
--HHHHHHHHHHHHTTT---
--HHHHHHHHHHHHHHH---
--HHHHHHHHHHHHTTT---
--HHHHHHHHHHHHTTT---
--HHHHHHHHHHHHHHH---
--HHHHHHHHHHHHHHH---
--HHHHHHHHHHHHHTT---
--HHHHHHHHHHHHTTSS--
--HHHHHHHHHHHHTTS---
--HHHHHHHHHHHHTSS---
--HHHHHHHHHHHHTTSS--
--HHHHHHHHHHHTTSS---
--HHHHHHHHHHHTTSSS--
--HHHHHHHHHHHTTTSS--
--HHHHHHHHHHHHTSSS--
--HHHHHHHHHHHTTSSS--
--HHHHHHHHHHHHTTSS--
--HHHHHHHHHHHTT-SS--
--HHHHHHHHHHHTS-S---
--HHHHHHHHHHHTTTT---
--HHHHHHHHHHHTSSS---
--HHHHHHHHHHHHHSS---
--HHHHHHHHHHTTSSS---
--HHHHHHHHHHHTTSS---
--HHHHHHHHHHHTSSS---
--HHHHHHHHHHHHSSS---
--HHHHHHHHHHHTS-SS--
--HHHHHHHHHHTTSSS---
--HHHHHHHHHHHHHTTS--
--HHHHHHHHHHHHHTTS--
--HHHHHHHHHHHHTTT---
--HHHHHHHHHHHHHTTS--
--HHHHHHHHHHTTTTTS--
--HHHHHHHHHHHHHTTS--
--HHHHHHHHHHHHHSSS--
--HHHHHHHHHHHHHTTS--
--HHHHHHHHHHHHHTT---
--HHHHHHHHHHHTTSSS--
--HHHHHHHHHHHHHSS---
--HHHHHHHHHHHHHTT---
--HHHHHHHHHHHHTSSS--
--HHHHHHHHHHHHSSSS--
--HHHHHHHHHHHHTSSS--
--HHHHHHHHHHHSSSSS--
--HHHHHHHHHHHHSSSS--
--HHHHHHHHHHHH-SSS--
--HHHHHHHHHHTT-SSS--
--HHHHHHHHHHHH-SSS--
--HHHHHHHHHHHHTTSS--
--HHHHHHHHHHHH-SS---
--HHHHHHHHHHTT-SS---
--HHHHHHHHHHHHGGGS--
--HHHHHHHHHHHT-SSS--
--HHHHHHHHHHHHTTSS--
--HHHHHHHHHHHH-SS---
--HHHHHHHHTTTS-SS---
--HHHHHHHHHHHH--S---
--HHHHHHHHHHHH-SS---
--HHHHHHHHHHHS-TT---
--HHHHHHHHHHHH-SS---
--HHHHHHHHHHHH-SS---
--HHHHHHHHHHHH-SS---
--HHHHHHHHHHTT-SS---
--HHHHHHHHHHTT-SS---
--HHHHHHHHHHHH-SS---
--HHHHHHHHHHHHSSS---
--HHHHHHHHHHHH-SS---
--HHHHHHHHHHTT-SS---
--HHHHHHHHHHHH-SS---
--HHHHHHHHHHHHSSS---
--HHHHHHHHHHTTS-S---
--HHHHHHHHHHHH-SS---
--HHHHHHHHHHHTSSS---
--HHHHHHHHHHHHSSS---
--HHHHHHHHHHHHSSS---
--HHHHHHHHHHTTS-S---
--HHHHHHHHHHTT-SS---
--HHHHHHHHHHTT-SS---
--HHHHHHHHHHHH-SS---
--HHHHHHHHHHHT-SS---
--HHHHHHHHHHHTTSSS--
--HHHHHHHHHHHTTSSS--
--HHHHHHHHHHHTTSSS--
--HHHHHHHHHHHT-SSS--
--HHHHHHHHHHHTSSSS--
--HHHHHHHHHHHHHSSS--
--HHHHHHHHHHHTTSSS--
--HHHHHHHHHHHTTSSS--
--HHHHHHHHHHHHTSSS--
--HHHHHHHHHHHHTSS---
--HHHHHHHHHHHTTSS---
--HHHHHHHHHHHHTSS---
--HHHHHHHHHHTTSSS---
--HHHHHHHHHHHTTSS---
--HHHHHHHHHHTTSTT---
--HHHHHHHHHHTT-SS---
--HHHHHHHHHHHHSSS---
--HHHHHHHHHHHTSSS---
--HHHHHHHHHHHT-TT---
--HHHHHHHHHHHTTSS---
--HHHHHHHHHHHH-SS---
--HHHHHHHHHHHTSSS---
--HHHHHHHHHHHTTSS---
--HHHHHHHHHHHTTSS---
--HHHHHHHHHHHH-SS---
--HHHHHHHHHHHT-SS---
--HHHHHHHHHHHS-SS---
--HHHHHHHHHHHTTSS---
--HHHHHHHHHHTT-SSS--
--HHHHHHHHHHTT-SSS--
--HHHHHHHHHHHHSSSS--
--HHHHHHHHHHHT-SSS--
--HHHHHHHHHHHTTSSS--
--HHHHHHHHHHHHTSSS--
--HHHHHHHHHHHT-SSS--
--HHHHHHHHHHHTSSSS--
--HHHHHHHHHHHTTSSS--
--HHHHHHHHHHHTTSSS--
--HHHHHHHHHHHT-SSS--
--HHHHHHHHHHHTTSSS--
--HHHHHHHHHHHT-SSS--
--HHHHHHHHHHHHSSSS--
--HHHHHHHHHHHT-SS---
--HHHHHHHHHHHHTTT---
--HHHHHHHHHHHTTTTS--
--HHHHHHHHHHHHTTTS--
--HHHHHHHHHHHHHHHS--
--HHHHHHHHHHHHTTT---
--HHHHHHHHHHHHTTTS--
--HHHHHHHHHHHHHHHS--
--HHHHHHHHHHHHHHHS--
--HHHHHHHHHHHHHHHS--
--HHHHHHHHHHHHHHHS--
--HHHHHHHHHHHHHTTS--
--HHHHHHHHHHHHHHHS--
--HHHHHHHHHHHHHTTS--
--HHHHHHHHHHHHHHHS--
--HHHHHHTHHHHHHHH---
--HHHHHHSHHHHHHTT---
--HHHHTT-HHHHHHTTS--
--HHHHHTTHHHHHHHHS--
--HHHHGGGHHHHHTTTS--
--HHHHHHTTHHHHTTT---
--HHHHHTTTHHHHTTT---
--HHHHHTTTHHHHTTT---
--HHHHHTTHHHHGGGT---
--HHHHHT-GGGGTTTT---
--HHHHHTTGGGGTTTT---
--HHHHHT-GGGTTTTT---
--HHHHTTSGGGGTTTTS--
--HHHHHHTTHHHHTTT---
--HHHHHH-GGGGTTTTS--
--HHHHHHTTGGGTTTTS--
--HHHHHHTGGGGTTTTS--
--HHHHHTTTHHHHTTTS--
--HHHHHTSGGGGTTTTS--
--HHHHHHHGGGGTTTTS--
--HHHHHTTGGGGTTTTS--
--HHHHHTTGGGGTTTTS--
--HHHHHHHGGGGTTTTS--
--HHHHHHHGGGGTTTT---
--HHHHHHHGGGGTTTTS--
--HHHHTTTGGGGTTTTS--
--HHHHHHHGGGGTTTTS--
--HHHHHHHTHHHHTTTS--
--HHHHHHHGGGGTTTTS--
--HHHHHHHGGGGTTTTS--
--HHHHHHHGGGGTTTTS--
--HHHHHHHHGGGTTTTS--
--HHHHHHHGGGGTTTTS--
--HHHHHHHGGGGTTTTS--
--HHHHHHHTHHHHTTTS--
--HHHHHHHTHHHHTTTS--
--HHHHHHHGGGGTTTTS--
--HHHHHTTTHHHHTTTS--
--HHHHHHHGGGGTTTTS--
--HHHHHHHGGGGTTTT---
--HHHHHTTGGGGTTTT---
--HHHHTTTTHHHHTTT---
--HHHHHHHTHHHHTTT---
--HHHHTTTTHHHHTTT---
--HHHHHHHGGGGTTTT---
--HHHHTTTTHHHHTTT---
--HHHHHTTGGGTGGGT---
--HHHHHHHHHHHSTTT---
--HHHHHHHHTTTGGGT---
--HHHHHHHHHHHSTTTS--
--HHHHHHHHHHHSTTT---
--HHHHHHHHHHH-TTTS--
--HHHHHHHHHHH-TTT---
--HHHHTTTGGGS-TTTS--
--HHHHTTTGGGT-TTTS--
--HHHHTTTGGGTSTTTS--
--HHHHHHHGGGT-TTTS--
--HHHHHHHGGGT-TTTS--
--HHHHTTSHHHHGGGTS--
--HHHHHHTGGGS-TTTS--
--HHHHHHTHHHH-TTTS--
--HHHHHTTHHHH-TTT---
--HHHHHHHHHHHTTTT---
--HHHHHHTHHHH-TTT---
--HHHHTTSHHHH-TTT---
--HHHHHHTHHHH-TTT---
--HHHHHHTHHHH-TTT---
--HHHHHTTHHHH-TTTS--
--HHHHHTTGGGT-TTTS--
--HHHHHTTHHHH-TTTS--
--HHHHHTTHHHHSTTT---
--HHHHHTT-TTT-TTT---
--HHHHHT-HHHHSTTT---
--HHHHHTTHHHH-TTTS--
--HHHHGGGGGGTSTTT---
--TTTTTTTHHHH-TTT---
--TTGGGTTHHHHGGGT---
--TTTTTTTGGGS-TTT---
--HHHHHTTGGGT-TTT---
--HHHHHTTGGGT-TTT---
--HHHHHTTHHHHTTTT---
--HHHHTTTGGGS-TTT---
--HHHHTSSGGGS-TTT---
--HHHHHTTGGGT-TTT---
--HHHHHTTGGGTSTTT---
--HHHHHTTGGGT-TTT---
--HHHHHTTGGGT-TTT---
--HHHHHTTGGGT-TTT---
--HHHHHTTGGGS-TTS---
--HHHHHHTHHHH-TTT---
--HHHHHHTTTTS-TTT---
--HHHHGGGTTTS-TTTS--
--HHHHHTTHHHH-TTTS--
--HHHHHHTHHHH-TTTS--
--HHHHHTTHHHH-TTTS--
--HHHHHHSHHHH-TTT---
--HHHHHTTHHHH-TTTS--
--HHHHHHTHHHHTTTTS--
--HHHHHHTHHHH-TTT---
--HHHHHHTHHHH-TTTS--
--HHHHHHHHHHH-TTT---
--HHHHHTTHHHH-TTT---
--HHHHHHTHHHH-TTT---
--HHHHHHTHHHH-TTT---
--HHHHHHTHHHH-TTTS--
--HHHHHTTHHHH-TTTS--
--HHHHHHHHHHH-TTTS--
--HHHHHHTHHHH-GGGS--
--HHHHTTSHHHH-TTS---
--HHHHHHSHHHH-TTT---
--HHHHHHHGGGT-TTT---
--HHHHHHTHHHH-TTT---
--HHHHHHTHHHH-TTTS--
--HHHHHHTGGGS-TTT---
--HHHHHHSHHHH-TTT---
--HHHHHTTHHHH-TTT---
--HHHHHHTHHHH-TTT---
--HHHHHHTHHHH-TTT---
--HHHHTTTHHHH-TTT---
--HHHHHHSGGGT-TTT---
--HHHHTT-GGGT-GGG---
--HHHHHHHGGGT-GGGS--
--HHHHTT-HHHH-TTSS--
--HHHHHHSHHHH-S-SS--
--HHHHHTTGGGT-TTSS--
--HHHHHTTHHHH-TTSS--
--HHHHHHTHHHH-TTSS--
--HHHHHHTGGGT-TTSS--
--HHHHHHTGGGT-GGGS--
--HHHHHTTGGGT-GGG---
--HHHHHHTHHHH-TTSS--
--HHHHHHTGGGT-TTSS--
--HHHHHHTHHHH-TTTS--
--HHHHHHTGGGT-TTTS--
--HHHHHHSHHHH-TTT---
--HHHHHHTGGGT-TTT---
--HHHHTT-STTT-TTT---
--HHHHTTSGGGT-TTT---
--HHHHTT-GGGS-TTT---
--HHHHHTTGGGS-TTT---
--HHHHHTTGGGS-TTT---
--HHHHHT-GGGT-TTT---
--HHHHHHSGGGS-TTT---
--HHHHTT-GGGT-TTT---
--HHHHHTTHHHH-TTT---
--HHHHHH-STTT-TTTS--
--HHHHHTTHHHH-TTT---
--HHHHHHSHHHH-TTT---
--HHHHHHHGGGT-TTT---
--HHHHHTTGGGT-TTT---
--HHHHHTSHHHH-GGG---
--HHHHTTTTGGG-TTTS--
--HHHHHTSHHHH-TTTS--
--HHHHHTSHHHHTGGGS--
--HHHHHHTHHHHSTTTS--
--HHHHTT-HHHHTGGGS--
--HHHHHHSHHHH-GGGS--
--HHHHTT-HHHH-TTTS--
--HHHHTT-TTTS-GGGS--
--HHHHHHHHHHH-TTSS--
--HHHHHTTHHHH-GGGS--
--HHHHHHHHHHH-GGGS--
--HHHHHHHHHHH-TTTS--
--HHHHHTTHHHH-TTTS--
--HHHHHTSHHHHTTTTS--
--HHHHHTTHHHHTGGGS--
--HHHHHT-TTTTTGGGS--
--HHHHHHTGGGT-TTTS--
--HHHHHTSHHHHTGGGS--
--HHHHHT-HHHHTGGGS--
--HHHHTT-HHHHTGGG---
--HHHHHTTHHHHTGGG---
--HHHHHT-HHHHTTTT---
--HHHHHTTHHHH-GGG---
--HHHHHH-GGGGS-TT---
--HHHHHT-TTGGGGGG---
--HHHHHTTGGGTSGGGS--
--HHHHHH-HHHHSGGG---
--HHHHHH-HHHHSGGGS--
--HHHHTT-HHHHTGGGS--
--HHHHHTTHHHHTGGG---
--HHHHHTTHHHHSGGGS--
--HHHHTT-HHHH-GGGS--
--HHHHHTTHHHHSGGGS--
--HHHHTT-GGGT-GGGS--
--HHHHTT-GGGT-GGGS--
--HHHHHH-HHHH-GGGS--
--HHHHHT-GGGTSGGGS--
--HHHHHTTHHHH-GGGS--
--HHHHTT-GGGT-GGGS--
--HHHHGGGHHHHSGGGS--
--HHHHTTTHHHH-GGG---
--HHHHHH-GGGS-GGG---
--HHHHHTTGGGT-GGG---
--HHHHHHTGGGT-GGG---
--HHHHHTTHHHH-GGG---
--HHHHHT-HHHH-TTS---
--HHHHHH-GGGT-TTS---
--HHHHHT-HHHHSGGG---
--HHHHHHTHHHH-STT---
--HHHHHTTTTTSSTT----
--HHHHHHHGGGT-GGG---
--HHHHHTTHHHH-GGG---
--HHHHHTTHHHH-GGG---
--HHHHHT-GGGT-GGG---
--HHHHHTTHHHH-GGG---
--HHHHHTTHHHHSGGG---
--HHHHTTSHHHH-GGG---
--HHHHTTTHHHH-GGG---
--HHHHHT-HHHH-GGG---
--HHHHHT-HHHH-GGG---
--HHHHHHHHHHH-GGG---
--HHHHHT-GGGT-GGG---
--HHHHHHSGGGT-GGG---
--HHHHHH-HHHH-TTTS--
--HHHHHT-HHHHSGGG---
--HHHHHT-GGGT-GGGS--
--HHHHHTTHHHH-TTTS--
--HHHHHHTHHHH-TTT---
--HHHHHTTHHHH-GGGS--
--HHHHHTTGGGT-GGGS--
--HHHHHTTHHHH-TTSS--
--HHHHHTTGGGTSTTTS--
--HHHHHHTGGGT-GGGS--
--HHHHHTTHHHH-GGGS--
--HHHHHTTGGGT-GGGTT-
--HHHHHTTGGGS-TTTS--
--HHHHHTTHHHH-GGGS--
--HHHHHTTHHHH-GGGS--
--HHHHHTTHHHHSTTTS--
--HHHHHTTHHHHSGGGS--
--HHHHHHTHHHH-GGGS--
--HHHHHHHHHHH-GGGS--
--HHHHHTTHHHH-TTTS--
--HHHHHHHHHHHSGGGS--
--HHHHHHHGGGTSGGGS--
--HHHHTTSHHHHSGGGS--
--HHHHHT-GGGT-GGGS--
--HHHHHTTHHHH-TTTS--
--HHHHTTSGGGT-TTTS--
--HHHHHTSHHHH-TTTS--
--HHHHHHSHHHH-TTTS--
--HHHHHHHGGGS-TTTS--
--HHHHHTSGGGT-TTTS--
--HHHHTTTGGGT-TTTS--
--HHHHHT-GGGT-TTTS--
--HHHHHHSGGGT-GGGS--
--HHHHTT-HHHH-GGGS--
--HHHHHTSGGGT-TTSS--
--HHHHHTTGGGT-TTTS--
--HHHHHTTHHHH-GGGS--
--HHHHHHTGGGT-GGGS--
--HHHHHHTGGGT-GGGS--
--HHHHHTTGGGT-GGGS--
--HHHHHTSGGGT-GGGS--
--HHHHHTTGGGT-GGGS--
--HHHHHHHGGGT-GGGS--
--HHHHHHHHHHH-GGGS--
--HHHHHTTGGGT-GGGS--
--HHHHHTTHHHH-TTTS--
--HHHHHTTHHHHSTTTS--
--HHHHHTTGGGT-GGG---
--HHHHHTTGGGT-GGGS--
--HHHHHHTGGGT-GGGS--
--HHHHHTTGGGT-TTSS--
--HHHHHTTGGGT-GGGS--
--HHHHHHSHHHH-GGGS--
--HHHHHHTHHHH-GGG---
--HHHHHTTGGGS-GGG---
--HHHHTTTHHHH-TTTS--
--HHHHHTTHHHH-GGGS--
--HHHHHHTHHHH-GGG---
--HHHHHH-GGGTSGGGS--
--HHHHHHTSGGGSTTT---
--HHHHHTTTTTS-TTT---
--HHHHHHHHHHHSGGG---
--HHHHHHHTTTT-GGG---
--HHHHHHHHHHHSGGG---
--HHHHHHHHTTT-GGGS--
--HHHHHHHTTGGGGGGTT-
--HHHHHHHHHHH-TTTS--
--HHHHHHHHHHH-TTTS--
--HHHHHHTHHHH-GGGS--
--HHHHHTTHHHH-GGGS--
--HHHHHHHTTTT-GGGS--
--HHHHHHHTTTT-GGGS--
--HHHHHHHHHHHSGGGS--
--HHHHHHHHHHHSGGGS--
--HHHHHHHHHHH-GGGS--
--HHHHHHTHHHH-GGGS--
--HHHHHTTHHHHSTTSS--
--HHHHHHHHHHHSGGGS--
--HHHHHTTTTTSSTTTS--
--HHHHHHHHTTS-GGGS--
--HHHHHHTTGGG-GGGS--
--HHHHHTSHHHH-TTTS--
--HHHHHTTGGGS-GGGS--
--HHHHHTTGGGTSTTT---
--HHHHHTTGGGTSGGGS--
--HHHHHTTHHHH-GGGS--
--HHHHHTTGGGT-GGGS--
--HHHHHTTHHHH-TTTS--
--HHHHHTTGGGT-GGGS--
--HHHHHTTGGGT-GGGS--
--HHHHHTTGGGT-GGGS--
--HHHHHTTHHHHSGGGS--
--HHHHHHHGGGS-GGGS--
--HHHHHTTGGGT-GGGS--
--HHHHHHHGGGT-GGGS--
--HHHHTTTHHHHSTTTS--
--HHHHHTTGGGTSTTTS--
--HHHHTTTHHHH-GGGS--
--HHHHTTTGGGTSTTTS--
--HHHHHHTGGGTSGGG---
--HHHHHTTGGGT-TTT---
--HHHHHT-GGGT-GGGS--
--HHHHTTSGGGTSTTTS--
--HHHHTT-GGGT-GGG---
--HHHHHHSGGGT-TTT---
--HHHHHHHHHHHSGGG---
--HHHHHT-GGGT-GGG---
--HHHHTTSHHHHSGGG---
--HHHHTTSHHHHSGGGS--
--HHHHTT-HHHH-GGG---
--HHHHHT-GGGT-TTTS--
--HHHHHT-HHHHSGGG---
--HHHHTTSGGGTSGGG---
--HHHHHHTGGGTSTTT---
--HHHHTTTHHHHSTTTS--
--HHHHHTSGGGT-TTT---
--HHHHHH-HHHH-GGG---
--HHHHHH-GGGT-TTT---
--HHHHHTTGGGTSGGG---
--HHHHHT-GGGT-GGG---
--HHHHTT-GGGT-GGGS--
--HHHHTT-GGGTSGGG---
--HHHHTTSGGGTSGGGS--
--HHHHTTSGGGT-GGGS--
--HHHHHHHGGGT-GGGS--
--HHHHHTTGGGT-TTTS--
--HHHHHT-GGGT-GGG---
--HHHHHT-GGGT-GGGS--
--HHHHTT-GGGT-GGGS--
--HHHHTTSHHHH-GGGS--
--HHHHHTTHHHHSTTTS--
--HHHHHTTHHHHSGGG---
--HHHHTT-GGGT-TTT---
--HHHHHHTGGGTSTTTS--
--HHHHHHHGGGT-GGGS--
--HHHHHTTGGGTSGGG---
--HHHHHTTGGGT-TTT---
--HHHHHHTGGGTSTTT---
--HHHHHHHGGGT-GGG---
--HHHHHHHGGGTSGGG---
--HHHHTTTGGGTSTTT---
--HHHHHHHGGGSSTTT---
--HHHHHHHGGGSSGGG---
--HHHHTTTGGGSSTTTS--
--HHHHHHHTTTSSTTTS--
--HHHHHHHTTTSSGGGS--
--HHHHHHHTTTSSGGGS--
--HHHHHTTTTTSSGGG---
--HHHHHHHTTTSSGGGS--
--HHHHHHHGGGSSGGGS--
--HHHHHHHTTS-STTSS--
--HHHHHHHGGGSSTTTS--
--HHHHHHGGGSSSGGGS--
--HHHHTT-TTTSSTTTS--
--HHHHTTSTT-SSTTTS--
--HHHHTT-TTS-STTTS--
--HHHHTT-TTS-STTT---
--TTTTTT-TTS-STTTS--
--HHHHHT-TTS-SGGG---
--HHHHTT-TT--STTT---
--HHHHTT-TT--STTT---
--HHHHTT-TT--STTT---
--HHHHTT-TT--STTTS--
--HHHHHH-TTS-SGGG---
--HHHHHHSTT--SGGG---
--HHHHTT-TTS--GGGS--
--HHHHTT-TT---TTSS--
--HHHHTTSTTS--TTSS--
--HHHHTTTGGG--GGGS--
--HHHHTTTTTS--GGG---
--HHHHHTTTTS--GGGS--
--HHHHHTTGGG--GGGS--
--HHHHHTTTTT--GGGS--
--HHHHHHHGGGS-GGGS--
--HHHHHTTTTS--GGGS--
--HHHHTTTGGG--GGGS--
--HHHHHTTGGG--GGGS--
--HHHHHHHGGG--GGGS--
--HHHHHHHGGG--GGGS--
--HHHHHTTTTS--GGGS--
--HHHHHHHGGGS-GGGS--
--HHHHHTTTTTS-GGGS--
--HHHHTTSGGGS-GGGS--
--HHHHHT-TTTS-GGGS--
--HHHHHTSGGGS-GGGS--
--HHHHHHTTTTS-GGG---
--HHHHHSSTTTS-GGGS--
--HHHHHTTTTTS-GGGS--
--HHHHHTTTTTS-GGGS--
--HHHHHTTTTTS-GGGS--
--HHHHHHGGGTS-GGG---
--HHHHHTTTTTS-GGG---
--HHHHHHGGGTS-GGGS--
--HHHHTTSTTTS-GGGS--
--HHHHHHTTTTS-GGGS--
--HHHHTT-TTTS-GGGS--
--HHHHHTTTTTS-GGGS--
--HHHHHHTTTTS-GGGS--
--HHHHHHHTTTS-GGGS--
--HHHHHHHGGGS-GGGS--
--HHHHTTTTTTS-GGGS--
--HHHHHTTTTTS-GGGS--
--HHHHHHHTTTS-GGG---
--HHHHHHHTTTS-GGG---
--HHHHHHHTTTS-STTS--
--HHHHHHHTTTS-GGG---
--HHHHHHHTTTS-GGG---
--TTHHHHHTTTS-GGG---
--HHHHHHHTTTS-GGG---
--HHHHHHHTTT--GGG---
--HHHHHHHTTT--GGG---
--HHHHTTTTTT--GGGS--
--HHHHHHHTTT--GGGS--
--HHHHHTTTTT--GGG---
--HHHHHHHGGG--TTTS--
--HHHHHHHGGG--GGGS--
--TTGGGTSGGG--GGGS--
--HHHHHTTTTS--GGGS--
--HHHHHHHGGG--TTTS--
--HHHHHHHTTS--TTTS--
--HHHHHHHGGG--TTT---
--HHHHHHHGGG--TTTS--
--HHHHHHHTTT--GGGS--
--HHHHHTTTTT--GGGS--
--HHHHHTTTTT--GGGS--
--HHHHHHHGGG--TTTS--
--HHHHHHHTTT--TTTS--
--HHHHHHHGGG--TTTS--
--HHHHHHTGGG--TTTS--
--HHHHHHTTTT--TTTS--
--HHHHHHHTTT--GGGS--
--HHHHHHHTTT--TTSS--
--HHHHHHTGGG--TTTS--
--HHHHHTTGGG--TTTS--
--HHHHHHHGGG--TTTS--
--HHHHHTTGGG--TTTS--
--HHHHHTTGGG--TTTS--
--HHHHHHGGGG--TTTS--
--HHHHHTTGGG--TTTS--
--HHHHHTTTTT--TTTS--
--HHHHHTTGGG--TTTS--
--HHHHHHTTTT--TTTS--
--HHHHHHHGGG--TTTS--
--HHHHHHTGGG--TTTS--
--HHHHHTTTTT--TTTS--
--HHHHGGGTTT--TTTS--
--HHHHTTGGGT--GGGS--
--HHHHHHTTTT--TTTS--
--HHHHHTTTTT--TTTS--
--HHHHHTTGGG--GGGS--
--HHHHHTTGGG--GGGS--
--HHHHHT-GGG--TTTS--
--HHHHHT-GGG--TTTS--
--HHHHHHSGGG--TTT---
--SHHHHTTGGG--TTTS--
--HHHHHTTGGG--TTTS--
--HHHHTTTTTS--TTTS--
--HHHHTTT-TT--GGG---
--HHHHHHHHSS--TTT---
--HHHHTTTTSS--TTT---
--HHHHTTTSS---TTT---
--HHHHHTTSSS--TTT---
--HHHHHTTSSS--TTT---
--HHHHTTTTT---TTT---
--HHHHHTTSS---TTTS--
--HHHHHHHSS---TTT---
--HHHHHTT-S---TTT---
--HHHHHHHS----TTT---
--HHHHHHH-S---TTT---
--HHHHHHH-S---TTT---
--HHHHHHHT----TTT---
--HHHHHTT-----TTT---
--HHHHHHH-S---TTT---
--HHHHHTT-----TTT---
--HHHHHHH-S---TTT---
--HHHHHHT-----TTT---
--HHHHHTTS-S--TTT---
--HHHHHHHSSS--SSS---
--HHHHHHH-SS--TTTS--
--HHHHHTTSSS--TTTS--
--HHHHHHH-SS--TTT---
--HHHHHHH--S--TTS---
--HHHHHHH-SS--TTTS--
--HHHHHHH-SS--TTTS--
--HHHHTTT--S--TTT---
--HHHHHHH--S--TTT---
--HHHHHTT--S--TTT---
--HHHHHTT--S--TTT---
--HHHHHHH-SS--TTT---
--HHHHHHH-SS--TTT---
--HHHHHTT--S--TTT---
--HHHHHTT--S--TTT---
--HHHHHTT--S--TTT---
--HHHHHTT-SS--GGG---
--HHHHHHT-SS--TTT---
--HHHHHTT--S--TTTS--
--HHHHHHH--S--GGGG--
--HHHHHTT-SS--TTT---
--HHHHHTT-SS--GGGS--
--HHHHHTT--S--GGG---
--HHHHTTT--S--TTTS--
--HHHHHTT--S--TTT---
--HHHHHHT-SS--TTT---
--HHHHHTT--S--TTT---
--HHHHHTS--S--TTT---
--HHHHHTT--S--HHHH--
--HHHHHTT--S--TTT---
--HHHHHHH-SS--TTT---
--HHHHHTS-SS--GGG---
--HHHHHHH-----TTT---
--HHHHHHH-S---TTT---
--HHHHTTT-----GGG---
--HHHHHHH--S--TTT---
--HHHHHHT--S--TTT---
--HHHHHHT-----GGG---
--HHHHHHH-SS--TTT---
--HHHHHHT-SS--TTT---
--HHHHHHS-S---TTT---
--HHHHHHS-----TTT---
--HHHHHTT-----TTT---
--HHHHHHH--S--TTT---
--HHHHHHHTSS--TTT---
--HHHHHHHS-S--GGG---
--HHHHHHT-S---GGG---
--HHHHHTTS----TTT---
--HHHHHHH-----TTT---
--HHHHHHH-SS--TTT---
--HHHHHTT-SS--TTT---
--HHHHHHH-SS--GGG---
--HHHHHHH-S---TTT---
--HHHHHTS-SS--TTT---
--HHHHHHS-SS--TTT---
--HHHHHTT-SS--GGG---
--HHHHHTT-SS--TTT---
--HHHHHTT-S---GGG---
--HHHHHHH-SS--TTT---
--HHHHTTT-SS--TTT---
--HHHHHHH-SS--TTT---
--HHHHHTTSSS--TTT---
--TTHHHHS-SS--TTT---
--HHHHHSSSSS--GGG---
--HHHHHHHSSS--TTT---
--HHHHHHHS-S--TTT---
--HHHHHHHS-S--TTT---
--HHHHHTT-SS--TTT---
--HHHHHHT-SS--TTT---
--HHHHTTS-SS--TTT---
--HHHHTTTSSS--SSS---
--HHHHHHH-S---TTT---
--HHHHHHH-----TTS---
--HHHHTTT-----TTT---
--HHHHHHH-----GGG---
--HHHHHTTS----GGG---
--HHHHHHH-----TTT---
--HHHHHTT-S---GGG---
--HHHHHTTSS---GGG---
--HHHHHHH--S--TTT---
--HHHHHTT-S---TTT---
--HHHHHHH-S---TTT---
--HHHHHHH-S---TTT---
--HHHHTTT-S---TTT---
--HHHHHTT-S---TTS---
--HHHHHHHSS---TTT---
--HHHHHHT-S---TTT---
--HHHHHTS-SS--TTT---
--HHHHHHT-SS--TTT---
--HHHHHHT-SS--TTT---
--HHHHHHH-SS--TTT---
--HHHHHTT--S--TTT---
--HHHHHTT-SS--TTT---
--HHHHHHH-SS--TTT---
--HHHHHTT-SS--TTT---
--HHHHTTSSSS--TTT---
--HHHHHTT-SS--TTT---
--HHHHHHH-SS--TTT---
--HHHHHTT-SS--TTT---
--HHHHHHH--S--TTS---
--HHHHHHH-SS--TTT---
--HHHHHTT-SS--TTT---
--HHHHHHH--S--TTT---
--HHHHHHH-SS--TTT---
--HHHHHHHS-S--TTT---
--HHHHHHH-SS--TTT---
--HHHHHHH--S--TTT---
--HHHHTTT-S---TTT---
--HHHHTTT-S---TTT---
--HHHHHHH-S---TTT---
--HHHHHTT-S---TTT---
--HHHHTTT-S---TTT---
--HHHHHTT-S---TTT---
--HHHHHTT-S---TTT---
--HHHHHHHSS---TTT---
--HHHHHTT-S---TTT---
--HHHHHHH-S---TTT---
--HHHHHTT-S---TTT---
--HHHHHTT-S---TTT---
--HHHHHHH-S---TTT---
--HHHHHTT-S---TTT---
--HHHHTTT-S---TTT---
--HHHHHTT-S---TTT---
--HHHHHTT-S---TTT---
--HHHHHHH-S---TTS---
--HHHHHHH-S--BTTTB--
--HHHHHTT-S---TTT---
--HHHHHTT-S---TTT---
--HHHHHTTSSS--TTT---
--HHHHHTT-S---TTT---
--HHHHHTT-S---TTT---
--HHHHHHH-S---TTT---
--HHHHHHH-S---TTT---
--HHHHHTT-----TTT---
--HHHHHHH-----TTT---
--HHHHHTT-S---TTT---
--HHHHHTT-S---TTT---
--HHHHHHH-S---TTT---
--HHHHHTT-S---TTT---
--HHHHHTT-S---TTT---
--HHHHHTT-S---TTT---
--HHHHHTT-SS--TTT---
--HHHHTTT-SS--TTT---
--HHHHHHH-SS--TTT---
--HHHHTTT-SS--TTT---
--HHHHTTT-SS--TTT---
--HHHHHTTSSS--TTT---
--HHHHHHH-SS-BTTTB--
--HHHHTTT-S---TTT---
--HHHHHTT-S---TTT---
--HHHHHTT-S---TTT---
--HHHHHTT-----TTT---
--HHHHHHH-S---TTT---
--HHHHHTT-S---TTT---
--HHHHHHH-S---TTT---
--HHHHHTT-S---TTT---
--HHHHHTT-S---TTT---
--HHHHHHH-S---TTT---
--HHHHHHH-SS--TTT---
--HHHHHTT-S---TTT---
--HHHHHTT-S---TTT---
--HHHHHTT-S---TTT---
--HHHHHTT-S---TTT---
--HHHHHHH-SS--TTT---
--HHHHHHH-SS--TTT---
--HHHHHTT-S---TTT---
--HHHHHTT-SS--TTT---
--HHHHHHH-S---TTT---
--HHHHHHH-SS--TTT---
--HHHHHHH-S---TTT---
--HHHHHHH-SS--TTT---
--HHHHHHH-SS--TTTS--
--HHHHHTT-SS--TTT---
--HHHHHHH-SS--TTT---
--HHHHHTT-SS--TTT---
--HHHHHTT-SS--TTT---
--HHHHHHS-SS--TTT---
--HHHHHHH-SS--TTT---
--HHHHHTT-SS--TTT---
--HHHHHHH-SS--TTT---
--HHHHHTT-SS--TTT---
--HHHHHHH-SS--TTT---
--HHHHHHH-SS--TTT---
--HHHHHHH-SS--TTT---
--HHHHHHS-SS--TTTS--
--HHHHHTT-SS--TTT---
--HHHHHHH-SS--TTT---
--HHHHHHH-SS--TTT---
--HHHHHHH-SS--TTT---
--HHHHHHH-SS--TTT---
--HHHHHTT-S---TTT---
--HHHHHHH-SS--TTT---
--HHHHHHH-SS--TTT---
--HHHHHTT-SS--TTT---
--HHHHHTT-S---TTT---
--HHHHHHH-S---TTT---
--HHHHHHH-S---TTT---
--HHHHHTT-S---TTT---
--HHHHHHH-SS--TTT---
--HHHHHHH-S---TTT---
--HHHHHHH-SS--TTT---
--HHHHHHH-SS--TTT---
--HHHHHHH-SS--TTT---
--HHHHHTT-S---TTT---
--HHHHHTT-TT--TTT---
--HHHHHHH-TT--TTT---
--HHHHHHH-TT--TTS---
--HHHHHHH-TT--TTT---
--HHHHHHH-TT--TTT---
--HHHHHTT-TT--TTT---
--HHHHHHH-TT--TTT---
--HHHHHTT-TT--TTT---
--HHHHHHH-TT--TTT---
--HHHHHHH-TT--TTT---
--HHHHHTT-TT--TTT---
--HHHHHHH-TT--TTT---
--HHHHHHH-TT--TTS---
--HHHHHHH-TT--TTT---
--HHHHHHH-TT--TTT---
--HHHHHTT-S---TTT---
--HHHHHHH-TT--TTT---
--HHHHHTT-TT--TTT---
--HHHHHHH-TT--TTT---
--HHHHHHH-SS--TTT---
--HHHHHHH-SS--TTT---
--HHHHHHH-TT--TTT---
--HHHHHHH-TT--TTT---
--HHHHHHH-TT--TTS---
--HHHHHHH-TT--TTS---
--HHHHHHH-TT--TTT---
--HHHHHHH-TT--GGG---
--HHHHHHH-TT--TTT---
--HHHHHHH-TT--TTT---
--HHHHHHH-TT--TTT---
--HHHHHTT-SS--TTT---
--HHHHHHH-SS--TTT---
--HHHHHHH-SS--TTT---
--HHHHHHH-TT--TTT---
--HHHHHHH-TT--TTT---
--HHHHHHH-TT--TTT---
--HHHHHHH-TT--TTT---
--HHHHHHH-TT--TTT---
--HHHHHHHSTT--TTT---
--HHHHHTT-TT--TTT---
--HHHHHTT-SS--TTT---
--HHHHHHH-TT--TTT---
--HHHHHHHSTT--TTT---
--HHHHHHH-TT--TTT---
--HHHHHHH-TT--TTT---
--HHHHHHH-TT--TTT---
--HHHHHHH-TT--TTT---
--HHHHHHH-TT--TTT---
--HHHHHHH-TT--TTT---
--HHHHHHH-TT--TTT---
--HHHHHHH-TT--TTT---
--HHHHHHHSTT--TTT---
--HHHHHHHSTT--TTT---
--HHHHHHH-TT--TTT---
--HHHHHTT-TT--TTT---
--HHHHHHH-TT--TTT---
--HHHHHHH-TTS-TTT---
--HHHHHHHSTT--TTT---
--HHHHHHH-TTS-TTT---
--HHHHHHH-TT--TTT---
--HHHHHHH-TT--TTT---
--HHHHHHH-TT--TTT---
--HHHHHHH-TT--TTT---
--HHHHHTT-TT--TTT---
--HHHHHTT-TT--TTT---
--HHHHHHHSTT--TTT---
--HHHHHHHSTT--TTT---
--HHHHHTT-SS--TTT---
--HHHHHHH-TT--TTT---
--HHHHHTT-TT--TTT---
--HHHHHTTSTT--TTT---
--HHHHHTT-TT--TTT---
--HHHHTTT-SS--TTT---
--HHHHTTT-TT--TTT---
--HHHHHTT-TT--TTT---
--HHHHHHH-TT--TTT---
--HHHHHHH-TT--TTT---
--HHHHHTT-TT--TTT---
--HHHHHTT-TT--TTT---
--HHHHTTT-TT--TTT---
--HHHHHTT-TT--TTT---
--HHHHHTT-TT--TTT---
--HHHHHHH-TT--TTT---
--HHHHTTTSTT--TTT---
--HHHHHHH-TT--TTT---
--HHHHHHHSTT--TTT---
--HHHHHHHSTT--TTT---
--HHHHHHHSTT--TTT---
--HHHHTTTSTT--TTT---
--HHHHHHHSTT--TTT---
--HHHHHHH-TT--TTT---
--HHHHHHHSSS--TTT---
--HHHHHHH-TT--TTT---
--HHHHHHH-TT--TTT---
--HHHHHHH-TT--TTT---
--HHHHHHH-TT--TTT---
--HHHHHHHSTT--TTT---
--HHHHHHH-TT--TTT---
--HHHHHHHSTT--TTT---
--HHHHHHH-TT--TTT---
--HHHHHHH-TT--TTT---
--HHHHHHHSTT--TTT---
--HHHHHTT-TT--TTT---
--HHHHHHH-TT--TTT---
--HHHHHHHSTT--TTT---
--HHHHHHH-TT--TTT---
--HHHHHTT-TTS-TTT---
--HHHHHTT-SSS-TTT---
--HHHHHHHSTTS-TTT---
--HHHHHHH-SSS-TTT---
--HHHHHHHSTTS-TTT---
--HHHHHHH-TTS-TTT---
--HHHHHHH-TTS-TTT---
--HHHHHTT-SSS-TTT---
--HHHHHHH-TTS-TTT---
--HHHHHTT-TTS-TTT---
--HHHHHHH-TTS-TTT---
--HHHHHHHSTTS-TTT---
--HHHHHHH-TTS-TTT---
--HHHHHHH-TTS-TTT---
--HHHHHHHSTT--TTT---
--HHHHHHH-TTS-TTT---
--HHHHHHH-TTS-TTT---
--HHHHHTT-TTS-TTT---
--HHHHHHH-TT--TTT---
--HHHHHHHSTTS-TTT---
--HHHHHHHSTTS-GGG---
--HHHHHHHSTT--TTT---
--HHHHHHHSTT--TTT---
--HHHHHTT-TTS-TTT---
--HHHHHHH-TT--TTT---
--HHHHHTTSTT--TTT---
--HHHHHTT-TTS-TTT---
--HHHHHHH-TT--TTT---
--HHHHHHH-SS--TTT---
--HHHHHHHSTT--TTT---
--HHHHHHHSTT--TTT---
--HHHHHHHSTT--TTT---
--HHHHHHHSTTS-TTT---
--HHHHHHH-TT--TTT---
--HHHHHHHSTTS-TTT---
--HHHHHHHSTT--TTT---
--HHHHHHHSTTS-TTT---
--HHHHHHHSTT--TTT---
--HHHHHHHSTT--TTT---
--HHHHHHHSTT--TTT---
--HHHHHHHSTT--TTT---
--HHHHHHH-TT--TTT---
--HHHHHHH-TT--TTT---
--HHHHHHH-TT--TTT---
--HHHHHHH-TTS-TTT---
--HHHHHTT-TT--TTS---
--HHHHHHH-TTS-TTT---
--HHHHHHH-TT--TTT---
--HHHHHHH-TTS-TTT---
--HHHHHHH-TTS-TTT---
--HHHHHHH-TTS-TTT---
--HHHHHHH-TTS-TTT---
--HHHHHHH-TTS-TTT---
--HHHHHHH-TTS-TTT---
--HHHHHHH-TTS-TTT---
--HHHHHHH-TTS-TTT---
--HHHHHHH-TTS-TTT---
--HHHHHHH-TTS-TTT---
--HHHHHHH-TTS-TTT---
--HHHHHHH-TTS-TTT---
--HHHHHHH-TTS-TTT---
--HHHHHHH-TTS-TTT---
--HHHHHHH-TTS-TTT---
--HHHHHHH-TTS-TTT---
--HHHHHHHSTTS-TTT---
--HHHHHHH-TT--TTT---
--HHHHHHT-TT--TTT---
--HHHHHHH-TTS-TTT---
--HHHHHHH-TT--TTT---
--HHHHHHH-TT--TTT---
--HHHHHHHSTT--TTT---
--HHHHHHH-TT--TTT---
--HHHHHHH-TT--TTT---
--HHHHHHH-TT--TTT---
--HHHHHHH-TT--TTT---
--HHHHHHH-TT--TTT---
--HHHHHHH-TT--TTT---
--HHHHHHH-SSS-TTT---
--HHHHHHH-TTS-TTT---
--HHHHHTT-TT--TTT---
--HHHHHHH-TTS-TTT---
--HHHHHTT-TTS-TTT---
--HHHHHHH-TTS-TTT---
--HHHHHHH-TT--TTT---
--HHHHHTT-TT--TTT---
--HHHHHHHSTTS-TTT---
--HHHHHHH-TT--TTT---
--HHHHHHH-SS--TTT---
--HHHHHHH-TTS-TTT---
--HHHHHHH-TT--TTT---
--HHHHHHH-TTS-TTT---
--HHHHHTTSTT--TTT---
--HHHHHTTSTT--TTT---
--HHHHHHH-TTS-TTT---
--HHHHHHH-TTS-TTT---
--HHHHHHH-TT--TTT---
--HHHHHHH-TT--TTT---
--HHHHHHH-TT--TTT---
--HHHHHHHSTT--TTT---
--HHHHHHH-TTS-TTT---
--HHHHHHH-TTS-TTT---
--HHHHHHH-TT--TTT---
--HHHHHHH-TT--TTT---
--HHHHHHH-TTS-TTT---
--HHHHHHH-TTS-TTT---
--HHHHHHHTTTS-TTT---
--HHHHHHHSTTS-TTT---
--HHHHHTT-TTS-TTT---
--HHHHHHH-TT--TTT---
--HHHHHHHSTT--TTT---
--HHHHHTT-TTS-TTT---
--HHHHHHH-TT--TTT---
--HHHHHHH-TTS-TTT---
--HHHHHHH-TT--TTT---
--HHHHHHH-TT--TTT---
--HHHHHHH-TT--TTT---
--HHHHHHH-TT--TTT---
--HHHHHHH-TT--TTT---
--HHHHHHH-TT--TTT---
--HHHHHHH-TT--TTT---
--HHHHHHH-TT--TTT---
--HHHHHHHSTT--TTT---
--HHHHHHH-TT--TTT---
--HHHHHHT-TTS-TTT---
--HHHHHHTSTTS-TTT---
--HHHHHTT-TT--TTT---
--HHHHHHH-TT--TTT---
--THHHHHH-TTS-TTT---
--HHHHHHH-TT--SSS---
--HHHHHTTSTTS-TTT---
--HHHHHHH-TT--TTT---
--HHHHHHH-TTS-TTT---
--HHHHHHHSTTS-TTT---
--THHHHHH-TTS-TTT---
--HHHHHHTSTTS-TTT---
--HHHHHHHSTTS-TTT---
--HHHHHHHSTTS-TTT---
--HHHHHHHSTT--TTT---
--THHHHHH-TT--TTT---
--THHHHTT-TT--TTT---
--HHHHHTTSTT--TTT---
--HHHHHHH-TT--TTT---
--THHHHTT-TT--TTT---
--THHHHHHSTT--TTT---
--HHHHHHHSTT--TTT---
--HHHHHHH-TT--TTT---
--HHHHHHH-TTS-TTT---
--HHHHHHH-SS--TTT---
--HHHHHHH-TT--TTT---
--HHHHHHH-TT--TTT---
--HHHHHHH-TTS-TTT---
--HHHHHHH-TT--TTT---
--HHHHHHHSTT--TTT---
--HHHHHHH-TT--TTT---
--HHHHHHHSTT--TTT---
--HHHHHHHSTT--TTT---
--HHHHHHHSTT--TTT---
--HHHHHHHSTT--TTT---
--HHHHHHHSTT--TTT---
--HHHHHHHSTT--TTT---
--HHHHHHTSTT--TTT---
--HHHHHHHSTT--TTTS--
--HHHHHHHSTT--TTT---
--HHHHHHHSSS--TTT---
--HHHHHHHTTT--TTT---
--HHHHHHHSTT--TTT---
--HHHHHHTSTT--TTT---
--HHHHHHHSTT--TTT---
--HHHHHHTSTT--TTTS--
--HHHHHHHSTT--TTT---
--HHHHHHHTTT--TTT---
--HHHHHHHSTTS-TTT---
--HHHHHHH-TT--TTT---
--HHHHHHTSTT--TTTS--
--HHHHHHHSTT--TTT---
--HHHHHTTSTT--TTT---
--HHHHHHHSTT--TTT---
--HHHHHHT-TT--TTT---
--HHHHHHHSTT--TTT---
--HHHHHHHSTT--TTT---
--HHHHHHH-TT--TTTS--
--HHHHTTTSTT--TTTS--
--HHHHHHHSTT--TTT---
--HHHHHHHSTTS-TTTS--
--HHHHHHHSTT--TTT---
--HHHHHTT-TT--TTT---
--HHHHHHHSTT--TTT---
--HHHHTTTSTTS-TTTS--
--HHHHHHTSTT--TTTS--
--HHHHHHH-TTS-TTT---
--HHHHHHH-TTS-TTS---
--HHHHHHH-TTS-TTT---
--HHHHHHHSTT--TTTS--
--HHHHHHH-TT--TTT---
--HHHHHHH-TT--TTTS--
--HHHHHHH-TT--TTTS--
--HHHHHTT-TT--TTTS--
--HHHHHTTSTTS-TTTS--
--HHHHHHT-TT--TTTS--
--HHHHHHHSTTS-TTT---
--HHHHHHHSTTS-TTTS--
--HHHHHHH-TT--TTT---
--HHHHHHH-TT--TTTS--
--HHHHHHH-TT--TTTS--
--HHHHHHH-TT--TTTS--
--HHHHHHH-TTS-TTT---
--HHHHHHHSTT--TTT---
--HHHHHHHSTTS-TTTS--
--HHHHHHH-TTS-TTT---
--HHHHHHH-TTS-TTT---
--HHHHHHH-TT--TTT---
--HHHHHHHSTT--TTT---
--HHHHHHH-TTS-TTT---
--HHHHHHHSTT--TTT---
--HHHHHHHSTT--TTT---
--HHHHHHHSTTS-TTT---
--HHHHHTT-TTS-TTT---
--HHHHHHH-TTS-TTT---
--HHHHHHH-TTS-TTT---
--HHHHHHHSTT--TTT---
--HHHHHHHSTT--TTT---
--HHHHHHHSTT--TTT---
--HHHHHHHSTTS-TTT---
--HHHHHHHSTT--TTT---
--HHHHHHHSTT--TTT---
--HHHHHHHSTT--TTS---
--HHHHHHHSTT--TTT---
--HHHHHHHSTTS-TTT---
--HHHHHHH-TT--TTT---
--HHHHHHH-TT--TTT---
--HHHHHTT-TT--TTT---
--HHHHHHHSTT--TTTS--
--HHHHHTT-TT--TTT---
--HHHHHHH-TT--TTT---
--HHHHHHHSTT--TTT---
--HHHHHTTSTT--TTT---
--HHHHHTT-TT--TTT---
--HHHHHTTSTT--TTT---
--HHHHHTTSTTS-TTTS--
--HHHHHHH-TT--TTT---
--HHHHHHH-TT--TTT---
--HHHHHTTSTT--TTT---
--HHHHHHH-TT--TTT---
--HHHHHTTSTT--TTTS--
--HHHHHTTSTT--TTTS--
--HHHHTTTSTT--TTTS--
--HHHHHTTSTT--TTTS--
--HHHHHHH-TT--TTTS--
--HHHHHHH-TT--TTTS--
--HHHHHHHSTT--TTTS--
--HHHHHTTSTT--TTTS--
--HHHHHHH-TT--TTTS--
--HHHHHHH-TT--TTT---
--HHHHHTT-TT--TTTS--
--HHHHHTT-TT--TTT---
--HHHHHHHSTT--TTT---
--HHHHHTTSTT--TTTS--
--HHHHHTTSTT--TTTS--
--HHHHHHH-TT--TTT---
--HHHHHHHSTT--TTT---
--HHHHHHHSTT--TTT---
--HHHHHHHSTT--TTT---
--HHHHHHHSTT--TTT---
--HHHHHHH-TT--TTT---
--HHHHHHHSTT--TTT---
--HHHHHHH-TT--TTTS--
--HHHHHTTSTT--TTT---
--HHHHHHH-TT--TTT---
--HHHHHHH-TT--TTT---
--HHHHHHH-TT--TTTS--
--HHHHHHH-TT--TTTS--
--HHHHHHH-TT--TTT---
--HHHHTTT-SS--TTTS--
--HHHHHTT-TT--TTT---
--HHHHHHH-TT--TTT---
--HHHHHHHSTT--TTTS--
--HHHHHHH-TT--TTT---
--HHHHHHH-TT--TTT---
--HHHHHHHSTT--TTT---
--HHHHHHH-TT--TTS---
--HHHHHHH-TT--TTTS--
--HHHHHHH-TT--TTTS--
--HHHHHTT-TT--TTTS--
--HHHHHHH-TT--TTTS--
--HHHHHHH-TT--TTT---
--HHHHHHH-SS--TTT---
--HHHHHHH-S---TTT---
--HHHHHTT-SS--TTT---
--HHHHHHH-TTS-TTTS--
--HHHHHHHSTT--TTT---
--HHHHHHHSTT--TTTS--
--HHHHHHHSTT--TTT---
--HHHHHHH-TT--TTTS--
--HHHHHHHSTT--TTTS--
--HHHHHTT-TT--TTTS--
--HHHHHHHSTT--TTTS--
--HHHHHHH-TTS-TTTS--
--HHHHHHH-TT--TTT---
--HHHHHHH-TT--TTT---
--HHHHHHHSTT--TTT---
--HHHHHHH-TT--TTT---
--HHHHHHTSTT--TTT---
--HHHHHHHSTT--TTT---
--HHHHHHH-TTS-TTTS--
--HHHHHHH-TTS-TTT---
--HHHHHHH-TTS-TTTS--
--HHHHHHH-TT--TTTS--
--HHHHHHHSTTS-TTTS--
--HHHHHHH-SS--TTTS--
--HHHHHHH-TT--TTT---
--HHHHHHH-TTS-TTT---
--HHHHHHHSTTS-TTT---
--HHHHHHH-TTS-TTT---
--HHHHHHHSTTS-TTT---
--HHHHHHH-TTS-TTT---
--HHHHHHH-TTS-TTT---
--HHHHHHH-TT--TTT---
--HHHHHHH-TT--TTT---
--HHHHHTTSTTS-TTT---
--HHHHHHH-TT--TTT---
--HHHHHHH-TT--TTT---
--HHHHHTT-TTS-TTT---
--HHHHHHH-TT--TTT---
--HHHHHHH-TT--TTT---
--HHHHHHH-TT--TTTS--
--HHHHHHHSTT--TTTS--
--HHHHHHH-TT--TTTS--
--HHHHHHH-TT--TTTS--
--HHHHHHH-TTS-TTTS--
--HHHHHTT-TT--TTT---
--HHHHHHH-TTS-TTT---
--HHHHHHH-TTS-TTTS--
--HHHHHHH-TT--TTTS--
--HHHHHHH-TTS-TTTS--
--HHHHHHH-TT--TTTS--
--HHHHHHHTTTS-TTTS--
--HHHHHHH-TTS-TTTS--
--HHHHHTT-TTS-TTTS--
--HHHHHHHSTT--TTT---
--HHHHHHH-TT--TTT---
--HHHHHHH-TTS-TTT---
--HHHHHHH-TT--TTT---
--HHHHHHH-TT--TTT---
--HHHHHHH-TT--TTT---
--HHHHHHHSTTS-TTT---
--HHHHHTT-TT--TTT---
--HHHHHHH-TT--TTT---
--HHHHHHH-TTS-TTT---
--HHHHHHH-TT--TTT---
--HHHHHHH-TTS-TTT---
--HHHHHHH-TTS-TTT---
--HHHHHHH-TT--TTTS--
--HHHHHHH-TTS-TTT---
--HHHHHHH-TT--TTT---
--HHHHHHHSTTS-TTT---
--HHHHHHT-TTS-TTTS--
--HHHHHHH-TTS-TTT---
--HHHHHHH-TTS-TTT---
--HHHHHHH-TTS-TTT---
--HHHHHHH-TTS-TTT---
--HHHHHHH-TT--TTT---
--HHHHHTT-TT--TTT---
--THHHHTT-SS--TTT---
--HHHHHHH-TTS-TTT---
--HHHHHHHS-S--TTT---
--HHHHHHH-TT--TTT---
--HHHHHHHSTT--TTT---
--HHHHHHH-TT--TTT---
--HHHHHHHSTT--TTT---
--HHHHHHH-TTS-TTT---
--HHHHHHH-TT--TTT---
--HHHHHHH-TT--TTT---
--HHHHHTTSTT--TTT---
--HHHHHHHSTT--TTT---
--HHHHHHHSTTS-TTT---
--HHHHHHHSTTS-TTT---
--HHHHHHHSTT--TTT---
--HHHHHHH-TTS-TTT---
--HHHHHTT-TT--TTT---
--HHHHHHHSTT--TTT---
--HHHHHHHSTT--GGG---
--HHHHHHHSTTS-TTT---
--HHHHHHHSTTS-TTT---
--HHHHHHHSTTS-TTT---
--HHHHHTT-TTS-TTT---
--HHHHHHH-TTS-TTTS--
--HHHHHHH-SSS-TTT---
--HHHHTTT-SSS-TTT---
--HHHHHTT-TT--TTT---
--HHHHHHH-TT--TTT---
--HHHHHTT-TT--TTT---
--HHHHHHHSTT--TTT---
--HHHHHHHSTT--TTT---
--HHHHHTT-SS--TTT---
--HHHHTTT-TT--TTT---
--HHHHHHH-TT--TTT---
--HHHHHTT-TT--TTT---
--HHHHHHH-TT--TTT---
--HHHHHTTSTT--TTT---
--HHHHHTTSTT--TTTS--
--HHHHHTTSTT--TTT---
--HHHHHHHSTTS-TTT---
--HHHHHHHSTTS-TTT---
--HHHHHHH-TTS-TTT---
--HHHHHHH-TTS-TTT---
--HHHHHHH-TTS-TTT---
--HHHHHHH-TT--TTTS--
--HHHHHHHSTT--TTT---
--HHHHHHH-TTS-TTT---
--HHHHHHH-S---TTT---
--HHHHHTT-S---TTT---
--HHHHHTTSS---TTT---
--HHHHHHH-TT--TTT---
--HHHHHHHSTT--TTTS--
--HHHHHHH-TT--TTTS--
--HHHHHTTSTT--TTT---
--HHHHHTTSTT--TTTS--
--HHHHHHHSTT--TTTS--
--HHHHHHHSTT--TTT---
--HHHHHTTSTT--TTTS--
--HHHHHHHSTT--TTTS--
--HHHHHHH-TTS-TTTS--
--HHHHHHH-TT--TTTS--
--HHHHHHH-TT--TTT---
--HHHHHTT-TT--TTT---
--HHHHHHH-TT--TTT---
--HHHHHHH-TT--TTT---
--HHHHHHHSTT--TTTS--
--HHHHHHH-TT--TTT---
--HHHHHHH-TTS-TTT---
--HHHHHHHHTTS-TTT---
--HHHHHHHSTT--TTT---
--HHHHHHH-TT--TTT---
--HHHHHHHSTTS-TTT---
--HHHHHHH-TT--TTT---
--HHHHHHH-TTS-TTT---
--HHHHHHH-TTS-TTT---
--HHHHHHHSTTS-TTT---
--HHHHHHHSTTS-TTT---
--HHHHHHTTTTS-TTT---
--HHHHHHH-TT--TTT---
--HHHHHTT-TT--TTT---
--HHHHHHTTTTS-TTT---
--HHHHHHH-TTS-TTT---
--HHHHHHH-TT--TTT---
--HHHHHHH-TTS-TTT---
--HHHHHHH-TTS-TTT---
--HHHHHHH-TT--TTT---
--HHHHHHHSTT--TTT---
--HHHHHHH-TTS-TTT---
--HHHHHHH-TTS-TTT---
--HHHHHHHSTT--TTT---
--HHHHHHH-TTS-TTT---
--HHHHHHH-TTS-TTT---
--HHHHHHH-TT--TTT---
--HHHHHHH-TT--TTT---
--HHHHHHH-TTS-TTT---
--HHHHHHHSTT--TTT---
--HHHHHHHSTT--TTT---
--HHHHHHH-TTS-TTT---
--HHHHHTTSTT--TTT---
--HHHHHHH-TT--TTT---
--HHHHHTT-TT--TTT---
--HHHHHHHSTT--TTT---
--HHHHHHH-TT--TTT---
--HHHHHHHSTT--TTT---
--HHHHHHHSTT--TTT---
--HHHHHTT-TT--TTT---
--HHHHHHH-TTS-TTT---
--HHHHHHHSTT--TTT---
--HHHHHHH-TTS-TTT---
--HHHHHHH-TT--TTT---
--HHHHHHH-TTS-TTT---
--HHHHHHH-TT--TTT---
--HHHHHHH-TTS-TTT---
--HHHHHHH-TTS-TTT---
--HHHHHHH-TTS-TTT---
--HHHHHHH-TTS-TTT---
--HHHHHTTSTT--TTT---
--HHHHHHH-TTS-TTT---
--HHHHHHH-TTS-TTT---
--HHHHHHH-TTS-TTT---
--HHHHHTT-TTS-TTT---
--HHHHHHH-TTS-TTT---
--HHHHHTT-TTS-TTT---
--HHHHHHH-TTS-TTT---
--HHHHHHHSTTS-TTT---
--HHHHHTTSTT--TTT---
--HHHHHTTSTTS-TTT---
--HHHHHHHSTTS-TTT---
--HHHHHTTSTTS-TTT---
--HHHHHHH-TTS-TTT---
--HHHHHHHSTTS-TTT---
--HHHHHHHSTTS-TTT---
--HHHHHTTSTTS-TTS---
--HHHHHHH-TTS-TTT---
--HHHHHHHS-SS-TTT---
--HHHHHHH-TTS-TTT---
--HHHHHTTSTT--TTT---
--HHHHHHHSTT--TTT---
--HHHHHHHSTT--TTT---
--HHHHHHHSTT--TTT---
--HHHHHHHSTT--TTT---
--HHHHHHHSTT--TTT---
--HHHHHHHSTT--TTT---
--HHHHHHHSTT--TTT---
--HHHHHHHSTT--TTT---
--HHHHHHHSTT--TTT---
--HHHHHHHSTT--TTT---
--HHHHHHHSTT--TTT---
--HHHHHHHSTT--TTT---
--HHHHHHHSTT--TTT---
--HHHHHTTSTT--TTT---
--HHHHHHHSTT--TTT---
--HHHHTTTSTT--TTT---
--HHHHHHHSTTS-TTTS--
--HHHHHHHSTT--TTT---
--HHHHHHHSTT--TTT---
--HHHHHHH-TT--TTT---
--HHHHHHHSTTS-TTT---
--HHHHHHHSTTS-TTT---
--HHHHHHHSTT--TTT---
--HHHHHHHSTTS-TTT---
--HHHHHHHSTT--TTT---
--HHHHHHHSTT--TTT---
--HHHHHTTSTT--TTT---
--HHHHHTTSTT--TTT---
--HHHHHHHSTT--TTT---
--HHHHHTTSTT--TTT---
--HHHHHHH--SS-TTT---
--HHHHHHHSTT--TTT---
--HHHHTTT-TT--TTT---
--HHHHHTTSTT--TTT---
--HHHHHHH-SS--TTT---
--HHHHHTTSTT--TTT---
--HHHHHHHSTT--TTT---
--HHHHTTTSTT--TTT---
--HHHHHTT-TT--TTT---
--HHHHHHH-TT--TTTS--
--HHHHHTTSTT--TTT---
--HHHHHHHSTT--TTTS--
--HHHHHHHSTT--TTTS--
--HHHHHHH-TT--TTT---
--HHHHHTTSTT--TTT---
--HHHHHHH-TT--TTT---
--HHHHHTT-TT--TTT---
--HHHHHHHSTT--TTT---
--HHHHHTT-TT--TTT---
--HHHHTTTSTT--TTT---
--HHHHHTTSTT--TTT---
--HHHHHHHSTT--TTT---
--HHHHHTTSTT--TTTS--
--HHHHHTTSTT--TTTS--
--HHHHHTT-TT--TTTS--
--HHHHHHHSTT--TTT---
--HHHHHTTSTT--TTT---
--HHHHHHHSTT--TTT---
--HHHHHHHSTT--TTT---
--HHHHHHHSTT--TTT---
--HHHHHHHSTT--TTT---
--HHHHHTTSTT--TTT---
--HHHHHHHSTT--TTT---
--HHHHHHHSTT--TTT---
--HHHHHHHSTT--TTT---
--HHHHHHHSTT--TTT---
--HHHHHHHSTT--TTT---
--HHHHHHHSTT--TTT---
--HHHHHHHSTT--TTT---
--HHHHHHHSTT--TTT---
--HHHHHHHSTT--TTT---
--HHHHHHH-TT--TTT---
--HHHHHHHSSS--TTT---
--HHHHHHHSSS--TTT---
--HHHHTTTSTT--TTT---
--HHHHHHHSTT--TTT---
--HHHHHHHSTT--TTT---
--HHHHHTTSTT--TTT---
--HHHHHTTSTT--TTT---
--HHHHHTTSTT--TTT---
--HHHHHHHSSS--TTT---
--HHHHHHHSTT--TTT---
--HHHHHHHSTT--TTT---
--HHHHHHHSTT--TTT---
--HHHHHTTSTT--TTT---
--HHHHHHHSTT--TTT---
--HHHHHHHSTT--TTT---
--HHHHHHHSTT--TTT---
--HHHHHHHSTT--TTT---
--HHHHHHH-TT--TTT---
--HHHHHHHSTT--TTT---
--HHHHHHHSTT--TTT---
--HHHHHHHSTT--TTT---
--HHHHHHHSTT--TTT---
--HHHHHHHSTT--TTT---
--HHHHHHHSTT--TTT---
--HHHHHHHSTT--TTT---
--HHHHHHH-TT--TTT---
--HHHHHHHSTTS-TTT---
--HHHHHHHSTT--TTT---
--HHHHHHHSTT--TTT---
--HHHHHHHSTT--TTT---
--HHHHHHHTTT--TTT---
--HHHHHHHSTT--TTT---
--HHHHHHHSTT--TTT---
--HHHHHHHSTT--TTT---
--HHHHHHH-TT--TTT---
--HHHHHHHSTT--TTT---
--HHHHHHHTTT--TTT---
--HHHHHHHSTT--TTT---
--HHHHHHHSTT--TTT---
--HHHHHHHSTT--TTT---
--HHHHHHH-TT--TTT---
--HHHHHHHTTT--TTT---
--HHHHHTTSTT--TTT---
--HHHHHHH-TT--TTT---
--HHHHHHH-TTS-TTT---
--HHHHHHH-TT--TTT---
--HHHHHHH-TTS-TTT---
--HHHHHHH-TTS-TTT---
--HHHHHHHSTT--TTT---
--HHHHHHTSTT--TTT---
--HHHHHHH-TT--TTT---
--HHHHHHH-TTS-TTT---
--HHHHHHHTTTS-TTT---
--HHHHHHH-TT--TTT---
--HHHHHTT-SSS-TTT---
--HHHHHHH-TTS-TTT---
--HHHHHHHSTTS-TTT---
--HHHHHHHSTT--TTT---
--HHHHHHHSTT--TTT---
--HHHHHTTSTT--TTT---
--HHHHHHHSTT--TTT---
--HHHHHHHSTT--TTT---
--HHHHHHH-SS--TTT---
--HHHHHTTSTT--TTT---
--HHHHHTTSTT--TTT---
--HHHHHHHSTT--TTT---
--HHHHHHHSTT--TTT---
--HHHHHTT-TT--TTT---
--HHHHHHHSTT--TTT---
--HHHHHHHSTT--TTT---
--HHHHHHHSTT--TTT---
--HHHHHHS-TT--TTT---
--HHHHHHHSTT--TTT---
--HHHHHHHSTT--TTT---
--HHHHHHHTTT--TTT---
--HHHHHTTSTT--TTT---
--HHHHHHHSTT--TTT---
--HHHHHHHSTT--TTT---
--HHHHHTT-TT--TTT---
--HHHHHHHSTT--TTT---
--HHHHHHHSTT--TTT---
--HHHHHHH-TT--TTT---
--HHHHHTT-SS--TTT---
--HHHHHTT-TT--TTT---
--HHHHHHHSTT--TTT---
--HHHHHHHSTT--TTT---
--HHHHHHHSTT--TTT---
--HHHHHHH-TT--TTT---
--HHHHHTTSTT--TTT---
--HHHHHHHSTT--TTT---
--HHHHHHHSTT--TTT---
--HHHHHHHSTT--TTT---
--HHHHHTTSTT--TTT---
--HHHHHHHSTT--TTT---
--HHHHHTTSTT--TTT---
--HHHHHHHSTT--TTT---
--HHHHHHH-TT--TTT---
--HHHHHHHTTT--TTT---
--HHHHHHHSTT--TTT---
--HHHHHHHSTTS-TTT---
--HHHHHHH-TT--TTT---
--HHHHHHH-TT--TTT---
--HHHHHHHSTTS-TTT---
--HHHHHHH-TTS-TTT---
--HHHHHHH-TT--TTT---
--HHHHHHH-TT--TTT---
--HHHHHHH-TT--TTT---
--HHHHHHHSTTS-TTT---
--HHHHHHH-TT--TTT---
--HHHHHHHSTT--TTT---
--HHHHHTTSTT--TTT---
--HHHHHHH-TT--TTT---
--HHHHHHHSTTS-TTT---
--HHHHHTT-TT--TTT---
--HHHHHTTSTTS-TTT---
--HHHHHHH-TT--TTT---
--HHHHHTT-TT--TTT---
--HHHHHHHSTTS-TTT---
--HHHHHHH-TT--TTT---
--HHHHHHH-TT--TTT---
--HHHHHHH-TT--TTT---
--HHHHHHH-TT--TTT---
--HHHHHTT-TTS-TTT---
--HHHHHHH-TT--TTT---
--HHHHHHHSTT--TTT---
--HHHHHHHSTT--TTT---
--HHHHHHHSTT--TTT---
--HHHHHHHSTT--TTT---
--HHHHHHHSTT--TTT---
--HHHHHHHSTT--TTT---
--HHHHHHHSTT--TTT---
--HHHHHHHTTT--TTT---
--HHHHHHHSTT--TTT---
--HHHHHHHSTT--TTT---
--HHHHHHHSTT--TTT---
--HHHHHHHSTT--TTT---
--HHHHHHH-TT--TTT---
--HHHHHHH-TT--TTT---
--HHHHHHHTTTS-TTT---
--HHHHHHH-TT--TTT---
--HHHHHHH-TT--TTT---
--HHHHHHH-TTS-TTT---
--HHHHHHH-TTS-TTT---
--HHHHHHH--SS-TTT---
--HHHHHHH-TT--TTT---
--HHHHHHH-TTS-TTT---
--HHHHHHH-TT--TTT---
--HHHHHHHTTTS-TTT---
--HHHHHHH-TTS-TTT---
--HHHHHHH-TT--TTT---
--HHHHHHH-TT--TTT---
--HHHHHHH-TTS-TTT---
--HHHHHHHSTT--TTT---
--HHHHHHH-SSS-TTT---
--HHHHHHHSTTS-TTT---
--HHHHHHH-TTS-TTT---
--HHHHHHS-TTS-TTT---
--HHHHHHHSTT--TTT---
--HHHHHTTSSS--TTT---
--HHHHHHHSSS--TTT---
--HHHHHHT-SS--TTT---
--SHHHHHH-SS--TTT---
--HHHHHHH-SS--TTT---
--HHHHHHH-SS--TTT---
--HHHHHTT-SS--TTT---
--HHHHHHH-SS--TTT---
--HHHHHTT-SS--TTT---
--HHHHHHH-SS--TTT---
--HHHHHHH-SS--TTT---
--HHHHHHH-SS--TTT---
--HHHHHTT-SS--TTT---
--HHHHHHH-SS--TTT---
--HHHHHHH-SS--TTT---
--HHHHTTS-SS--TTT---
--GGGHHHHSS---TTT---
--TTTHHHH-S---TTT---
---TTHHHH-S---TTT---
---STHHHHSS--BTTTB--
---SGGGTSSS---TTT---
--STTHHHHSS---TTT---
---TTHHHHSS--BTTTB--
---TTHHHH-S--BTTTB--
---SGGGGT-S---TTT---
--GGGTTTT-S---TTT---
--THHHHHH-S---TTT---
--SHHHHTTSS---TTT---
--THHHHHHSS---TTT---
--THHHHHH-S---TTT---
--GGGHHHH-S---TTT---
--THHHHTS-S---TTT---
--TTHHHHH-S---TTT---
--THHHHTT-SS--TTT---
---STTTTT-SS--TTT---
---HHHHTT-S---TTT---
---HHHHHS-S---TTT---
---HHHHHH-SS--TTT---
---HHHHHH-S---TTT---
---HHHHHH-S--BTTTB--
---HHHHHH-S--BTTTB--
---HHHHHH-S---TTT---
---THHHHH-S---TTT---
---HHHHTT-SS--TTT---
---HHHHTT-SS--TTT---
---HHHHTT-SS--TTT---
---HHHHTT-SS--TTT---
---HHHHHH-SS--TTT---
---HHHHTT-SS--TTT---
---HHHHHH-SS--TTT---
---HHHHHH-SS--TTT---
---HHHHHHSSS--TTT---
---HHHHHH-S---TTT---
---HHHHTT-SS--TTT---
---HHHHTT-S---TTT---
---HHHHHH-SS--TTT---
---HHHHTT-SS--TTT---
---HHHHHH-SS--TTT---
---HHHHHH-SS--TTT---
---HHHHTT-SS--TTT---
---HHHHHH-SS--TTT---
---HHHHHH-SS--TTT---
---HHHHHHSSS--TTT---
---HHHHHHSSS--TTT---
---TTHHHH-SS--TTT---
---HHHHHH-SS--TTT---
---HHHHHH-S---TTT---
---HHHHHH-SS--TTT---
---HHHHHH-S---TTT---
---HHHHTT-----TTT---
---HHHHTT-S---TTT---
---HHHHTT-S---TTT---
---HHHHHH-----TTT---
---HHHHHH-S---TTTS--
---HHHHTT-S---TTT---
---STTTTT-----TTT---
---HHHHHH-SS--TTT---
---HHHHTT-S---TTT---
---HHHHTT-S---TTT---
---HHHHHH-----TTT---
---HHHHTT-S---TTT---
---HHHHTT-S---TTT---
---HHHHTT-S---TTT---
---HHHHTTSS---TTT---
---HHHHTT-S---TTT---
---HHHHTTS-S--TTT---
---HHHHTT-S---TTT---
---HHHHHHSS---TTT---
---HHHHTT-S---TTT---
---HHHHTTSS---TTT---
---HHHHTT-S---TTT---
---HHHHTT-----TTT---
---TTTTTT-S---TTT---
---HHHHTT-S---TTT---
---HHHHHHSS---TTT---
---HHHHTT-S---TTT---
---HHHHTT-S---TTT---
---HHHHTT-S---TTT---
---HHHHTT-S---TTT---
---HHHHTT-S---TTT---
---HHHHTT-S---TTT---
---HHHHTT-SS--TTT---
---HHHHTT-----TTT---
---HHHHHH-----TTTS--
---TTGGGT-----TTT---
---TTGGGT-----TTT---
---TTGGGT--S--TTT---
---HHHHTT-----TTTS--
---HHHHTT--S--TTTS--
---HHHHHH--S--TTTS--
---HHHHTT-----TTTS--
---TTGGGT-----TTTS--
---TTGGGT-----TTTS--
---HHHHTT-----TTTS--
---HHHHTT-----TTTS--
---HHHHTT-----TTTS--
---HHHHTT--S--TTTS--
---HHHHTT-----TTTS--
---HHHHTT-----TTTS--
---HHHHTT-S---TTTS--
---HHHHHH-----TTTS--
---HHHHHH-----TTTS--
---HHHHTT--S--TTTS--
---HHHHTT-----TTTS--
---HHHHHH-----TTTS--
---HHHHHH-S---TTTS--
---HHHHHH-S---TTTS--
---HHHHHH-----TTTS--
---HHHHTT-----TTTS--
---HHHHTT-S---TTTS--
---HHHHTT-----TTTS--
---HHHHTT-----TTTS--
---HHHHTT--S--TTTS--
---HHHHTT-----TTTS--
---TTGGGT-----TTTS--
---HHHHTT-----TTTS--
---HHHHHH-S---TTTS--
---TTHHHH-S---TTTS--
---HHHHHH-----TTTS--
---HHHHTT--S--TTTS--
---HHHHHH-SS--TTTS--
---HHHHHH-S---TTTS--
---HHHHTT-----TTTS--
---HHHHTT--S--TTTS--
---HHHHHH--S--TTTS--
---HHHHTT--S--TTTS--
---TTGGGT-----TTTS--
---HHHHTT-----TTTS--
---HHHHTT-----TTTS--
---TTGGGT-----TTTS--
---TTGGGTS----TTTS--
---TTGGGT-----TTTS--
---HHHHHH-S---TTTS--
---HHHHTT--S--TTTS--
---HHHHTT-----TTTS--
---HHHHTT-----TTTS--
---HHHHHH--S--TTTS--
---HHHHTT-----TTTS--
---HHHHTT-----TTTS--
---HHHHTT-----TTTS--
---HHHHTT-----TTTS--
---HHHHHH-----TTTS--
---HHHHTT-----TTTS--
---HHHHTT-----TTTS--
---HHHHTT-----TTTS--
---TTHHHH-----TTTS--
---HHHHTT--S--TTTS--
---HHHHTT-----TTTS--
---HHHHTT--S--TTTS--
--HHHHHTT-----TTTS--
---HHHHTT-----TTTS--
---HHHHTT-----TTTS--
--HHHHHTT--S--TTTS--
---HHHHTT-----TTTS--
---HHHHTT-----TTTS--
---HHHHTS--S--TTTS--
---HHHHTT-----TTTS--
---HHHHTT-----TTTS--
---HHHHTT-----TTTS--
---TTHHHH-----TTTS--
---HHHHHH--S--TTTS--
---HHHHTT-----TTTS--
---HHHHHS-S---TTTS--
---HHHHHH-S---TTTS--
---HHHHTT-----TTTS--
---HHHHTTSSS--TTTS--
---HHHHHH-S---TTT---
---HHHHHH-----TTTS--
---HHHHHH-S---TTTS--
---HHHHTT--S--TTTS--
---TTHHHH-S---TTTS--
---HHHHHH-----TTTS--
---HHHHHH-----TTTS--
---HHHHTT-----TTTS--
---TTTTTT--S--TTTS--
---HHHHTT-----TTTS--
---TTHHHH--S--TTTS--
---HHHHHH-----TTTS--
---HHHHTT-----TTTS--
---HHHHTT-----TTTS--
---HHHHTT--S--TTTS--
---HHHHTT--S--TTTS--
---HHHHHH--S--TTTS--
---HHHHHH--S--TTTS--
---HHHHHH-----TTTS--
---HHHHHH-----TTTS--
---HHHHTT--S--TTTS--
---HHHHTT-----TTTS--
---HHHHTT-----TTTS--
---HHHHTT-----TTTS--
---HHHHHH-----TTTS--
---HHHHTT-SS--TTTS--
---TTGGGT--S--TTTS--
---HHHHTT--S--TTTS--
---HHHHTT-SS--TTTS--
---HHHHTT-SS--TTTS--
---HHHHTT--S--TTTS--
---HHHHTT-----TTTS--
---HHHHTT-----TTTS--
---HHHHTT-----TTTS--
---HHHHTT-----TTTS--
---HHHHTT-----TTTS--
---HHHHTT-----TTTS--
---TTGGGT-----GGGS--
---HHHHTT-----TTTS--
---HHHHHH--S--TTTS--
---HHHHTT-----TTTS--
---HHHHHH-----TTTS--
---TTHHHH-----TTTS--
---TTTTTT-----TTTS--
---TTGGGT-----TTTS--
---HHHHTT-----TTTS--
---HHHHTT-----TTTS--
---HHHHHH-----TTTS--
--HHHHHTT-----TTTS--
---HHHHHH-S---TTTS--
---HHHHHH-S---TTTS--
---HHHHTT-----TTTS--
---HHHHTT-----TTTS--
---TTHHHH-----TTTS--
---HHHHHH-----TTTS--
---HHHHTT-----TTTS--
---HHHHTT-----TTTS--
---TTTTTT-----TTTS--
---HHHHHH-----TTTS--
---HHHHTT-----TTTS--
---HHHHTT-----TTTS--
---HHHHHH-----TTTS--
---HHHHTT-----TTTS--
---HHHHTT-S---TTTS--
---HHHHTT-----TTTS--
---TTGGGT-----TTTS--
---HHHHTT-----TTTS--
---HHHHTT-S---TTTS--
---HHHHTS-S---TTTS--
---HHHHTT-S---TTTS--
---HHHHTT-S---TTTS--
---HHHHTT-S---TTTS--
---HHHHHH-S---TTTS--
---HHHHTT-S---TTTS--
---HHHHTT-S---TTTS--
---HHHHHH-S---TTTS--
---TTHHHH-----TTTS--
---TTHHHH-----TTTS--
---HHHHTT-S---TTTS--
---HHHHTT-----TTTS--
---HHHHTT-----TTTS--
---HHHHHH-----TTTS--
---HHHHTT-----TTTS--
---HHHHTT-----TTTS--
---HHHHHH-----TTTS--
---HHHHTT-----TTTS--
---TTHHHH-----TTTS--
---HHHHTT-----TTTS--
---HHHHHH-----TTTS--
---HHHHTS-----TTTS--
---HHHHHH-----TTT---
---HHHHHH-----TTTS--
---HHHHTT-----TTT---
---HHHHTTS----TTT---
---HHHHHH-----TTT---
---HHHHHHS----TTT---
---HHHHHHS----TTT---
---HHHHTTS----TTT---
---HHHHHHS----TTT---
---HHHHHH-----TTT---
---HHHHHH-----TTT---
---HHHHHH-----TTT---
---HHHHHH-----TTT---
---HHHHHHS-S--TTT---
---HHHHTT-SS--TTT---
---HHHHHH-SS--TTT---
---HHHHTT-SS--TTT---
---TTGGGS-SS--TTT---
---HHHHHHSSS--TTT---
---HHHHHS-SS--TTT---
---HHHHHHSSS--TTT---
---TTHHHHS-S--TTTS--
---HHHHTT-SS--TTT---
---TTHHHHSSS--TTT---
---TTHHHH-SS--TTT---
---HHHHTT--S--TTT---
---TTHHHH-SS--TTT---
---TTGGGS-SS--TTT---
---TTHHHH-SS--TTT---
---HHHHHH-SS--TTT---
---HHHHHH-SS--TTT---
---HHHHHT-SS--TTT---
---TTHHHH-SS--TTT---
---TTHHHH-SS--TTT---
---TTHHHH-SS--TTT---
---HHHHHH-SS--TTT---
---HHHHHH-SS--TTT---
---HHHHTT-SS--TTT---
---HHHHHH-SS--TTT---
---TTHHHH-SS--TTT---
--HHHHHHH-SS--TTT---
---HHHHHH-SS--TTT---
---HHHHHH-SS--TTTS--
---HHHHHH-SS--TTT---
---HHHHHH-SS--TTT---
---HHHHHH-SS--TTT---
---HHHHTT-SS--TTT---
---HHHHTT-SS--TTTS--
---HHHHTT-SS--TTT---
---HHHHHH-SS--TTT---
---TTGGGT-SS--TTT---
---TTHHHH-SS--TTT---
---HHHHTT-SS--TTTS--
---TTGGGT-SS--TTT---
---HHHHTT-SS--TTTS--
---TTGGGT-SS--TTTS--
---TTGGGT-SS--TTTS--
---TTHHHH-SS--TTT---
---TTGGGT-SS--TTT---
---HHHHTT-SS--TTT---
---TTHHHH-SS--TTT---
---HHHHHH-S---TTT---
---HHHHHH-SS--TTT---
---HHHHHH-S---TTT---
--THHHHTT-S---TTT---
--THHHHTT-S---TTS---
--THHHHTT-SS--TTT---
--THHHHHH-SS--TTT---
--HHHHHHTSSS--TTT---
--HHHHTTSSS---TTT---
--THHHHTTSS---TTT---
--THHHHTT-S---TTT---
--HHHHHHH-SS--TTT---
--THHHHHH-S---TTS---
--HHHHHTTSS---TTT---
--HHHHHTT-S---TTT---
--HHHHHHT-S---TTT---
--THHHHHH-SS--TTT---
--THHHHHHSS---TTT---
--THHHHTT-S---TTT---
--HHHHHHH-S---TTT---
--HHHHHTT-S---TTT---
--THHHHTT-SS--TTT---
--HHHHHTT-SS--SSS---
--HHHHHHH-SS--TTT---
--HHHHHHT-SS--TTTS--
--HHHHHTT-SS--TTT---
--GGGGGGT-SS--TTT---
--THHHHTT-SS--TTT---
--THHHHTT-SS--TTTS--
--HHHHHHT-SS--TTT---
--HHHHHHH-SS--TTT---
--HHHHHTT-SS--TTT---
--HHHHHTT-SS--TTT---
--HHHHHTT-SS--TTT---
--HHHHHTT-SS--TTT---
--HHHHHHH-SS--TTT---
--HHHHHTT-SS--TTT---
--HHHHHTT-SS--TTT---
--HHHHHHHSSS--TTT---
--HHHHHHH-SS--TTT---
--HHHHHTT-SS--TTT---
--HHHHHTTSSS--TTT---
--HHHHHTT-SS--TTT---
--THHHHHTSSS--TTT---
--HHHHHHHSS---TTT---
--HHHHHHT-SS--TTT---
--THHHHTT-SS--TTT---
--HHHHHHTSSS--TTT---
--HHHHHTTSSS--TTT---
--HHHHHHH-SS--GGG---
--HHHHHTT-SS--TTT---
--HHHHHHH-SS--TTT---
--HHHHHHH-SS--TTTS--
--HHHHHHH-SS--TTT---
--HHHHHTT-SS--TTT---
--HHHHHHHSSS--GGG---
--HHHHHHH-SS--TTT---
--HHHHHHH-S---TTT---
--HHHHHTT-S---TTT---
--HHHHHTTSSS--TTT---
--HHHHHHH-SS--TTT---
--HHHHHHHSSS--TTT---
--HHHHTTS-SS--TTT---
--HHHHHHH-SS--TTTS--
--HHHHTTT-SS--TTT---
--HHHHHHH-S---TTT---
--TTHHHHT-SS--TTT---
--HHHHTTTSSS--TTT---
--HHHHHHH-SS--TTT---
--HHHHHTT-SS--TTT---
--HHHHTTTSSS--TTT---
--HHHHHTT-SS--TTT---
--HHHHHHH-SS--TTT---
--HHHHHTT-SS--TTT---
--HHHHHTT-SS--TTT---
--HHHHHTT-SS--TTTS--
--HHHHHTTSSS--TTT---
--HHHHHHS-SS--TTTS--
--HHHHHHH-SS--TTT---
--HHHHHTT-SS--TTT---
--HHHHHTT-SS--TTT---
--HHHHHHH-SS--TTTS--
--HHHHHHH-SS--TTT---
--HHHHHHH-SS--TTT---
--HHHHHTT-SS--TTT---
--HHHHTTT-S---TTT---
--HHHHHHH-SS--TTT---
--HHHHHTT-SS--TTT---
--HHHHHHH-SS--TTT---
--HHHHHHH-SS--TTT---
--HHHHHTT-SS--TTT---
--HHHHTTT-SS--TTT---
--HHHHHHH-SS--TTTS--
--HHHHHHHSS---TTT---
--HHHHHHH-SS--TTT---
--HHHHHHH-SS--TTTS--
--HHHHHHH-SS--TTTS--
--HHHHHHH-SS--TTT---
--HHHHHHH-SS--TTT---
--HHHHHTT-SS--TTT---
--HHHHHHH-SS--TTT---
--HHHHHHH-SS--TTT---
--HHHHHHHSSS--TTT---
--HHHHHHH-SS--TTT---
--HHHHHHH-SS--TTT---
--HHHHTTS-S---TTT---
--HHHHTTS-SS--TTT---
--HHHHTTSSSS--TTT---
--HHHHTTSSSS--TTT---
--HHHHTTTSSS--TTT---
--HHHHHTT-SS--TTTS--
--HHHHHHH-SS--TTT---
--HHHHHHHSSS--TTT---
--HHHHTTSSSS--TTTS--
--HHHHHHSSSS--TTT---
--HHHHHHHSSS--TTT---
--HHHHTTSSSS--GGG---
--TTHHHHT-SS--TTT---
--HHHHHHH-SS--TTT---
--HHHHHHT-SS--TTT---
--HHHHTTS-SS--GGG---
--HHHHHHHSSS--TTS---
--HHHHHHHSSS--TTT---
--HHHHTTSSSS--TTT---
--HHHHHHHSSS--TTT---
--HHHHHHHSSS--GGG---
--TTGGGGT-SS--TTT---
--HHHHTTT-SS--TTT---
--STTHHHH-SS--TTT---
--SGGGGGT-SS--TTS---
--STTHHHHSSS--TTT---
--GGGHHHHSS---TTT---
--SGGGGTSSS---TTT---
--HHHHTTSSSS--TTT---
--SGGGGGTSSS--TTT---
--GGGGGGTSS---TTT---
--SGGGGGTSS---GGG---
--HHHHTTTSSS--TTT---
--GGGGGGTSSS--TTT---
--GGGGGGTSS---TTT---
--GGGGGTTSS---TTT---
--HHHHTTTSS---TTT---
--HHHHGGG-SS--TTTS--
--HHHHHHH-SS--TTT---
--HHHHHHHSSS--TTT---
--HHHHTTTSS---TTT---
--HHHHHHHSSS--TTT---
--HHHHTTSSS---TTT---
--HHHHTTTSS---TTT---
--HHHHHHHSSS--TTS---
--GGGGGGT-S---TTT---
--GGGGGGTSS---TTT---
--GGGHHHHSS---TTT---
--HHHHHHHSS---TTT---
--GGGSTTTSS---TTT---
--GGGHHHHSS---TTT---
--GGGSTTTSSS--TTT---
--HHHHTTT-S---TTT---
--GGGHHHHSSS--TTT---
--GGGHHHHSSS--TTT---
--GGGGGGTSSS--TTT---
--GGGHHHHSS---TTT---
--HHHHHHHSS---TTT---
--GGGHHHHSS---TTT---
--TTTHHHHSS---TTT---
--GGGHHHH-SS--TTT---
--HHHHTTTSSS--TTT---
--HHHHHHH-S---TTT---
--TTTGGGTSSS--TTT---
--HHHHHHHSS---TTT---
--GGGSTTT-SS--TTT---
--GGGGGGTSS---TTT---
--TTTGGGTSSS--TTT---
--TTTHHHHSSS--TTT---
--GGGTTTSSSS--TTT---
--GGGHHHHSSS--TTT---
--GGGHHHH-S---TTT---
--TTTGGGTSSS--TTT---
--TTTGGGTSSS--TTT---
--GGGGGGTSSS--TTT---
--GGGSTTT-S---TTT---
--TTTHHHHSSS--TTT---
--TTTGGGTSS---TTT---
--GGG-TTTSSS--TTT---
--TTTHHHHSS---TTT---
--GGGGGGTSSS--TTT---
--TTTHHHHSS---TTT---
--GGGGGGTSSS--TTT---
--GGGGGGTSS---TTT---
--HHHHTTTSSS--TTT---
--TTSHHHHSS---TTT---
--HHHHTTTSSS--TTT---
--GGGHHHHSS---TTT---
--GGGGGGT-S---TTT---
--GGGGGGTSSS--TTT---
--GGGGGGTSS---TTTS--
--GGGHHHHSSS--TTT---
--HHHHTTT-S---TTT---
--GGGHHHHSS---TTTS--
--TTTHHHHSS---TTT---
--GGGGGGTSS---TTT---
--GGGGGGTSS---TTT---
--GGGGGGTSSS--TTT---
--GGGHHHHSS---TTT---
--GGGGGGTSS---TTT---
--GGGGGGTSS---TTT---
--HHHHHHHSS---TTT---
--GGGHHHH-S---TTT---
--GGG-TTTSS---TTT---
--GGGHHHHSSS--TTT---
--HHHHHHHSSS--TTT---
--GGGHHHH-S---GGG---
--GGGHHHH-S---TTT---
--GGGGGGT-SS--TTT---
--GGGSTTT-S---TTT---
--GGGGGGT-S---TTT---
--GGGGGGTSSS--GGG---
--GGGGTTT-SS--TTT---
--GGGGGGTSSS--TTT---
--GGGHHHH-SS--TTT---
--GGGGGGT-S---TTT---
--HHHHHHH-S---TTT---
--GGGSTTT-S---TTT---
--GGGTTTT-S---TTT---
--GGGGGGT-S---TTT---
--HHHHHHHSS---TTT---
--TTTGGGTSSS--TTT---
--TTTHHHH-S---TTS---
--TTTGGGT-S---TTT---
--TTTGGGT-S---TTTS--
--TTTHHHH-S---TTT---
--TTTGGGT-S---TTT---
--HHHHHHH-SS--TTT---
--TTTGGGTSS---TTT---
--TTTGGGT-SS--TTT---
--TTTGGGT-S---TTS---
--TTTGGGT-S---TTTS--
--TTTGGGT-S---TTT---
--HHHHTTT-S---TTT---
--TTTGGGT-S---TTT---
--HHHHTTT-SS--TTT---
--TTTGGGT-S---TTT---
--HHHHTTT-S---TTT---
--TTTGGGS-SS--TTT---
--TTTGGGT-SS--TTT---
--TTTGGGT-SS--TTT---
--HHHHHHH-S---TTT---
--HHHHTTT-SS--TTT---
--HHHHHHH-S---TTT---
--HHHHTTT-SS--TTTS--
--HHHHTTT-SS--TTT---
--HHHHTTT-SS--TTT---
--HHHHTTT-S---TTTS--
--HHHHHHH-S---TTT---
--HHHHTTT-S---TTT---
--HHHHTTT-S---TTT---
--HHHHHHH-S---TTS---
--HHHHTTT-S---TTT---
--HHHHHTT-SS--TTS---
--HHHHTTT-S---TTT---
--HHHHTTT-S---TTT---
--HHHHHHH-SS--TTT---
--HHHHHHH-SS--GGG---
--HHHHTTT-SS--GGG---
--HHHHHHH-SS--TTT---
--HHHHTTT-SS--TTT---
--HHHHTTT-S---TTT---
--HHHHHHH-SS--TTT---
--HHHHHHH-S---TTT---
--HHHHTTT-S---TTT---
--HHHHTTT-S---TTT---
--HHHHTTT-S---TTT---
--HHHHHHH-S---TTT---
--HHHHTTT-S---TTT---
--HHHHTTT-S---TTT---
--HHHHHHH-S---TTT---
--HHHHHHH-S---TTT---
--HHHHTTT-S---TTT---
--HHHHHHH-S---TTT---
--HHHHTTT-S---TTT---
--HHHHTTT-S---TTTS--
--HHHHTTT-S---TTT---
--HHHHHHH-S---TTTS--
--GGGTTTT-S---TTT---
--GGGTTTT-----TTTS--
--HHHHTTT-----TTTS--
--HHHHTTT-S---TTT---
--HHHHTTTSS---TTS---
--GGGTTTT-S---TTTS--
--GGGTTTT-S---TTT---
--GGGTTTT-S---TTT---
--GGGTTTT-S---TTT---
--GGGTTTTSS---TTT---
--GGGTTTT-S---TTT---
--GGGTTTTSS---TTS---
--HHHHTTT-S---TTTS--
--GGGTTTT-S---TTT---
--GGGTTTTSS---TTT---
--GGGTTTT-S---TTT---
--HHHHTTT-----TTT---
--HHHHHTT-S---TTTS--
--GGGTTTT-S---TTT---
--GGGTTTT-----TTTS--
--GGGTTTT-S---TTT---
--GGGTTTT-S---TTT---
--GGGTTTTSS---TTT---
--GGGTTTT-S---TTTS--
--GGGTTTT-S---TTT---
--GGGTTTT-----TTT---
--GGGTTTT-S---TTT---
--GGGTTTT-S---TTT---
--GGGTTTT-S---TTT---
--GGGTTTT-S---TTT---
--GGGTTTT-S---TTTS--
--GGGTTTT-S---TTTS--
--GGGTTTT-S---TTT---
--GGGTTTT-S---TTSS--
--GGGTTTT-S---TTT---
--GGGTTTT-S---TTT---
--GGGTTTT-----TTT---
--STTTTTT-S---TTT---
--GGGTTTT-S---TTT---
--GGGTTTT-S---TTT---
--GGGTTTT-S---TTT---
--HHHHTTT-S---TTT---
--GGGTTTT-S---TTT---
--GGGTTTT-S---TTTS--
--GGGTTTT-S---TTT---
--GGGTTTT-SS--TTT---
--GGGTTTT-----TTTS--
--GGGTTTT-S---TTS---
--GGGTTTT-SS--TTT---
--GGGTTTT-SS--TTT---
--GGGTTTT-S---TTT---
--GGGTTTT-SS--TTT---
--GGGTTTT-SS--TTTS--
--GGGTTTT-S---TTT---
--GGGTTTT-SS--TTT---
--GGGTTTT-SS--TTS---
--GGGTGGG-S---TTT---
--HHHHTTT-SS--TTT---
--GGGTGGG-SS--TTT---
--GGGTTTT-SS--TTT---
--HHHHTTT-SS--TTT---
--GGGTGGG-SS--TTT---
--GGGTGGG-SS--TTT---
--GGGTTTT-SS--TTT---
--GGGTTTT-SS--TTT---
--GGGTTTT-SS--TTT---
--GGGTTTT-SS--TTT---
--GGGTGGG-SS--TTT---
--GGGTTTS-SS--TTT---
--GGGTTTT-SS--TTT---
--GGGTTTT-SS--TTT---
--GGGTTTT-SS--TTT---
--GGGTTTT-SS--TTT---
--GGGTTTT-SS--TTT---
--GGGTTTT-SS--TTT---
--GGGTTTT-SS--TTT---
--GGGTTTS-S---TTT---
--GGGTTTT-SS--TTT---
--GGGTTTT-SS--TTT---
--GGGTTTT-SS--TTTS--
--GGGTTTT-SS--TTSS--
--GGGTTTT-SS--TTT---
--GGGTGGG-SS--TTT---
--GGGTTTT-SS--TTTS--
--HHHHGGG-S---TTTS--
--GGGTTTT--S--TTTS--
--GGGTTTT-SS--TTTS--
--HHHHTTS--S--TTT---
--GGGTTTT-S---TTTS--
--GGGTGGG-SS--TTT---
--GGGTTTT-SS--TTTS--
--GGGTTTT--S--TTT---
--GGGTTTT-SS--SSSS--
--GGGTGGG-S---TTTS--
--GGGTGGG-SS--TTTS--
--GGGTTTS-S---TTTS--
--GGGTTTT-SS--TTTS--
--HHHHTTS-SS--TTTS--
--GGGTTTT-S---TTTS--
--GGGTTTS-SS--TTS---
--GGGTTTT-----SSSS--
--GGGTTTT-----TTTS--
--GGGTTTT-SS--TTT---
--GGGTTTT-S---SSS---
--GGGTTTT-SS--TTTS--
--GGGTTTT-SS--TTTS--
--GGGTTTT-SS--TTT---
--GGGTTTT-SS--TTTS--
--HHHHTTT-S---TTTS--
--GGGTTTS-SS--TTTS--
--GGGTTTT-SS--TTT---
--GGGTTTT-SS--TTS---
--GGGTTTT-SS--TTSS--
--GGGTTTT-SS--TTS---
--TTTTTTT-SS--TTSS--
--GGGTTTS-SS--TTTS--
--GGGTTTT-SS--TTT---
--GGGTTTT-SS--TTS---
--GGGTGGG-SS--TTTS--
--GGGTTTT-SS--TTT---
--GGGTTTT-SS--TTT---
--GGGTTTT-SS--TTTS--
--GGGTTTT-SS--TTS---
--GGGTTTT-SS--TTSS--
--GGGTTTT-SS--TTTS--
--GGGTTTT-SS--TTTS--
--GGGTTTS-SS--TTTS--
--GGGTTTT-SS--TTTS--
--GGGTTTT-SS--TTTS--
--GGGTTTT-SS--TTTS--
--GGGTTTT-SS--TTTS--
--GGGTTTT-SS--TTT---
--GGGTTTT-SS--TTT---
--GGGTTTT-SS--TTT---
--GGGTTTT-SS--TTTS--
--HHHHTTT-S---TTT---
--GGGTTTT-S---TTTS--
--GGGTGGG-S---TTT---
--GGGTTTT-S---TTTS--
--GGGTTTT-----TTTS--
--HHHHGGG-S---TTTS--
--GGGTTTS-S---TTT---
--HHHHTTT-S---TTT---
--GGGTTTT-S---TTT---
--GGGTTTT-S---TTT---
--GGGTTTT-S---TTT---
--GGGTTTT-S---TTT---
--GGGTTTT-S---TTT---
--HHHHTTT-S---TTT---
--GGGTGGG-----TTT---
--GGGTTTT-----TTT---
--GGGTTTT-SS--TTT---
--GGGTGGG-SS--TTT---
--GGGTTTT-S---TTT---
--GGGTSSS-S---TTT---
--GGGTTTS-S---TTTS--
--GGGTTTT-SS--TTT---
--GGGTTTT-SS--TTT---
--GGGTTTT-S---TTTS--
--GGGTTTT-----TTT---
--GGGTTTT-----TTT---
--GGGTTTT-S---TTTS--
--GGGTTTT-S---TTT---
--GGGGTTS-SS--TTT---
--GGGTTTT-S---TTT---
--GGGTGGG-----TTT---
--GGGTTTS-S---TTTS--
--GGGTGGG-----TTTS--
--HHHHTTT-----TTT---
--GGGTTTT-----TTTS--
--GGGTTTT-S---TTT---
--GGGTGGG-S---TTT---
--GGGTTTS-S---TTT---
--GGGTTTT-S---TTTS--
--HHHHTTT-----TTT---
--GGGTTTT-S---TTT---
--GGGTTTT-S---TTT---
--HHHHGGG-----TTT---
--HHHHTTT-----TTTS--
--GGGTTTT-----TTT---
--HHHHTTT-SS--TTT---
--HHHHTTS-SS--TTT---
--GGGTTTS-SS--TTT---
--GGGTTTS-SS--TTT---
--GGGTGGG-----TTTS--
--GGGTTTT-SS--TTT---
--GGGTTTT-SS--TTT---
--GGGTTTT-SS--TTT---
--GGGTGGG-S---TTT---
--GGGTTTT-SS--TTT---
--GGGTTTS-SS--TTTS--
--GGGTGGG-S---TTTS--
--GGGTTTT-SS--TTT---
--GGGTGGG-S---TTT---
--GGGTTTT-SS--TTT---
--GGGTGGG-SS--TTT---
--HHHHTTS-S---TTTS--
--GGG-GGG-SS--TTT---
--GGGTGGG-S---TTT---
--GGGTGGG-S---TTT---
--GGGTTTT-S---TTT---
--GGGTTTT-S---TTT---
--GGGTTTT-S---TTTS--
--GGGTTTT-----TTS---
--HHHHTTT--S--TTTS--
--HHHHGGG-SS--TTTS--
--HHHHTTT-----TTTS--
--HHHHTTT-SS--TTTS--
--HHHHTTT--S--TTTS--
--HHHHHHH-S---TTTS--
--HHHHTTT-SS--TTTS--
--HHHHGGG-S---TTTS--
--HHHHTTT-SS--TTTS--
--HHHHGGG-SS--TTT---
--HHHHGGG-S---TTT---
--GGGTTTT-SS--TTTS--
--GGGTTTT-SS--TTT---
--HHHHTTT-S---TTTS--
--GGGTTTT-S---TTTS--
--GGGTTTT-S---TTTS--
--GGGTTTT-S---TTT---
--GGGTSTT-S---TTTS--
--GGGTTTT-S---TTTS--
--HHHHGGG-S---TTT---
--GGGTGGG-S---TTT---
--GGGTSSS-S---TTT---
--HHHHTTT-----TTT---
--GGGTTTT-SS--TTTS--
--GGGTGGG-SSS-STTS--
--GGGTTTT--SS-GGGS--
--GGGTGGG-SSS-GGGS--
--GGGTTTS-SSS-TTT---
--HHHHTTS-SSS-GGG---
--GGGTTTT--SS-GGGS--
--GGGTGGG-SSS-STT---
--GGGTTTT--SS-SSSS--
--GGGTGGG--SS-GGGS--
--GGGTTTT-SSS-STTS--
--GGGTGGG--SS-STTS--
--GGGTGGG--SS-SSSS--
--GGGTGGG-SS--GGG---
--GGGTGGG-SSS-GGGS--
--HHHHGGG-SSS-SSSS--
--HHHHGGG--SS-TTTS--
--HHHHGGG--SS-GGGS--
--HHHHTTT--SS-GGGS--
--HHHHTTT--SS-GGGS--
--HHHHGGG-SSS-GGGS--
--HHHHTTT-SSS-STTS--
--HHHHGGG-SS--GGGS--
--HHHHGGG-SSS-STTS--
--HHHHTTT-SS--TTTS--
--HHHHTTT--S--TTTS--
--HHHHTTT-SS--TTTS--
--HHHHTTT--S--TTTS--
--HHHHGGG-SS--TTTS--
--HHHHGGG-SSS-TTSS--
--GGGTGGG-SSS-TTTS--
--HHHHTTT--SS-STTS--
--HHHHTTT--SS-GGG---
--HHHHTTT--SS-SSS---
--GGGTTTT--SS-GGG---
--HHHHTTT--SS-GGG---
--GGGTTTT-SSS-GGG---
--HHHHTTT--SS-GGG---
--HHHHTTT--SS-GGGS--
--HHHHTTT--SS-GGGS--
--HHHHTTT-S-S-TTTS--
--HHHHHHH---S-GGGS--
--HHHHHTT--S--GGG---
--HHHHTSS-S-S-TTTS--
--HHHHTTT---S-STTS--
--HHHHHHH--SS-STTS--
--HHHHHTT-S-S-GGGS--
--HHHHTTT-SSS-GGGS--
--HHHHHHH--SS-STTS--
--HHHHHHH-SSS-SSS---
--HHHHHTT-S-S-STTS--
--HHHHHHH---S-STTS--
--HHHHTTT-S-S-TTSS--
--HHHHHHH-S-S-STTS--
--HHHHHHH-S---TTT---
--HHHHHHH-S-S-GGGS--
--HHHHHHH-S-S-TTTS--
--HHHHHTT---S-GGG---
--HHHHTTT-S-S-TTS---
--HHHHHHH-SSS--TT---
--HHHHHTT-SSS--TTS--
--HHHHHHH--SS--SSS--
--HHHHHHH---S-GGGS--
--HHHHHHH--SS--SSS--
--HHHHHHH-SSSS-TTS--
--HHHHHHH---S--SSS--
--HHHHTTT-SSS--SSS--
--HHHHHHH-SSS--TTS--
--HHHHHHH--SS--SSS--
--HHHHTTS-S---GGGS--
--HHHHHTS-SS---TTS--
--HHHHHHH--SS--SSS--
--HHHHHHH-SSS--TTS--
--HHHHHTT-S-S--SSS--
--HHHHHHH--SSS-TTS--
--HHHHHHH-SSS--SSS--
--HHHHHHH-SSS--TTS--
--HHHHHHH-SSS--SSS--
--HHHHHHH--SS--SSS--
--HHHHHHH-SSS--TTS--
--HHHHHHH--SS--TTS--
--HHHHHHH-SSS--TTS--
--HHHHHHH--SS--TTS--
--HHHHHHH-SSSS-TT---
--HHHHHHH-SSS--TTS--
--HHHHTTT--SS--TTS--
--HHHHHHH--SS--TTS--
--HHHHHHH-SSS--TTS--
--HHHHHHH---S--TTS--
--HHHHHHH-SSS--TTS--
--HHHHHTT--SS--TTS--
--HHHHHTT-S-S--TTS--
--HHHHHTT-SSS--SSS--
--HHHHTTT--SS--SSS--
--HHHHTTT-SSS--SS---
--HHHHHHH--SS--TTS--
--HHHHHHH-SSS--TTS--
--HHHHHTT---S--TTS--
--HHHHHTT--SS--TTS--
--HHHHHHH--SS--TTS--
--HHHHHHH-SSS--TTS--
--HHHHHTT-SSS--TTS--
--HHHHHHH-SSS--TTS--
--HHHHHHH-S-S--TTS--
--HHHHTTT--SS--TTS--
--HHHHHTT--SS--TTS--
--HHHHHHH-SSS--TTS--
--HHHHHHH--SS--TTS--
--HHHHHHH-S-S--TTS--
--HHHHHHH-SSS--SSS--
--HHHHHHH-SSS--SSS--
--HHHHHHH-SSS--TTS--
--HHHHHHH-SSS--TTS--
--HHHHHHH-SSS--TT---
--HHHHTTT-SSS--TTS--
--HHHHHHH-SSS--SSS--
--HHHHTTT-SSS--SSS--
--HHHHHHH-SSS--SSS--
--HHHHHHH---S--SSS--
--HHHHHHH-SSS--TTS--
--HHHHHHH---S--TTS--
--HHHHHHH--SS--TTS--
--HHHHHHH-S-S--SSS--
--HHHHHTT--SS--TTS--
--HHHHHHH-SSS--TTS--
--HHHHHTT-SSS--TT---
--HHHHHHH-S-S--TTS--
--HHHHHHH-S-S--TTS--
--HHHHHTT---SS-SSS--
--HHHHHHH-SSSS-SSS--
--HHHHHHH-S-SS-TTS--
--HHHHHTT-SSS--TTS--
--HHHHHHH-SSS--SSS--
--HHHHHHH--SS--SS---
--HHHHHHH--SS--TT---
--HHHHTTT-SSS--SS---
--HHHHTTT--SS--TTS--
--HHHHHHH-SSS--SSS--
--HHHHHHH-S-S--TT---
--HHHHTTT---S--TT---
--HHHHHHH-SSS--TTS--
--HHHHHHS--SS--TTS--
--HHHHHHH-SSS--TTS--
--HHHHHHH--SS--SSS--
--HHHHTTT-SSS--TTS--
--HHHHTTT-SSS--TTS--
--HHHHHHH--SS--TTS--
--HHHHHHH-SSS--TT---
--HHHHHHH--SS--TTS--
--HHHHTTT-SSS--SSS--
--HHHHHHH--SS--TTS--
--HHHHTTT-SSS--TTS--
--HHHHHTT-SSS--TTS--
--HHHHTTT--SS--SSS--
--HHHHTTT-SSS--TTS--
--HHHHHHH-SSS--TTS--
--HHHHHTT-SSS--SSS--
--HHHHHHH-SSS--SSS--
--HHHHHTT--SS--TTS--
--HHHHHHH--SS--TTS--
--HHHHHTT-SSS--TTS--
--HHHHTTT--SS--TTS--
--HHHHHHH-SSS--TTS--
--HHHHHHH-SSS--TTS--
--HHHHTTT-SSS--TTS--
--HHHHTTT-SSS--TTS--
--HHHHTTT-SSS--TTS--
--HHHHTTT-SSS--SSS--
--HHHHHHH--SS--SSS--
--HHHHHHH--SS--SSS--
--HHHHHHH--SS--TTS--
--HHHHHHH-SSS--TTS--
--HHHHHTT--SS--TTS--
--HHHHHHH--SS--SSS--
--HHHHHHH-SSS--TTS--
--HHHHHHH--SS--TTS--
--HHHHHHH--SS--SSS--
--HHHHHHH--SS--SSS--
--HHHHHHH-SSS--TTS--
--HHHHHHH-SSS--TTS--
--HHHHTTT-SSS--SSS--
--HHHHHHH-SSS--TTS--
--HHHHHTT-SSS--TTS--
--HHHHHHH-SSS--TTS--
--HHHHHHH-SSS--TTS--
--HHHHHTT--SS--SSS--
--HHHHHTT--SS--SSS--
--HHHHHTT--SS--SSS--
--HHHHTTT--SS--SSS--
--HHHHHHH---S-TTSS--
--HHHHHHH---S-GGGS--
--HHHHHHH---S-STTS--
--HHHHTTT--SS-TTSS--
--HHHHTTT--SS-GGGS--
--HHHHHHH---S--TTS--
--HHHHHHH--SS-STTS--
--HHHHHTT--SS--TTS--
--HHHHHHH---S-STTS--
--HHHHHTT--SS-SSSS--
--HHHHHTT--SS-GGGS--
--HHHHHTT--SS-TTSS--
--HHHHHTT--SS-STTS--
--HHHHHTT--SS-GGGS--
--HHHHTTT-SSS-TTTS--
--HHHHHHH-SSS-TTTS--
--HHHHTTT--SS-GGGS--
--HHHHHHH--SS-STTS--
--HHHHHHH---S-GGGS--
--HHHHHTT--SS--TTS--
--HHHHTTT--SS-STTS--
--HHHHHHH-S-S-GGGS--
--HHHHHHH--SS--TTS--
--HHHHHHH--SS--TTS--
--HHHHHTT--SS--TTS--
--HHHHHTT--SS--TTS--
--HHHHHHH--SS--TTS--
--HHHHTTT-SSS--TTS--
--HHHHHTT-SSS--SSS--
--HHHHHTT-SSS--TTS--
--HHHHHTT--SS--TTS--
--HHHHHHH--SS--TTS--
--HHHHHTT--SS--SSS--
--HHHHHTT--SS--TTS--
--HHHHHTT-SSS--TTS--
--HHHHHTT--SS--SSS--
--HHHHHTT--SS--SSS--
--HHHHHHH--SS--SSS--
--HHHHHHH-SSS--TTS--
--HHHHHHH-SSS--TTS--
--HHHHHTT---S--TTS--
--HHHHHHH--SS--TTS--
--HHHHHHH--SS--TTS--
--HHHHHHH-SSS--TTS--
--HHHHHHH-S-S--TT---
--HHHHTTT--SS--TTS--
--HHHHHHH--SS--TTS--
--HHHHHHH---S--TTS--
--HHHHHHH---S--TTS--
--HHHHHHH-S-S--TTS--
--HHHHHHH-SSS--TT---
--HHHHHHH--SS--TT---
--HHHHHHH-SSS--TTS--
--HHHHHTT-S-S--SSS--
--HHHHHHH-S-S--TT---
--HHHHHHH--SS--SS---
--HHHHHHH--SS--TT---
--HHHHTTT-S-S--TT---
--HHHHHHH-S-SS-TT---
--HHHHHTT-SSS--TT---
--HHHHHTT-SSS--SS---
--HHHHHTT-SSS--SS---
--HHHHTTT---S--TT---
--HHHHTTT-S-S--SS---
--HHHHHHH-S-SS-TT---
--HHHHHTT---S--SSS--
--HHHHHTT-S-S--TTS--
--HHHHHTT---S--TTS--
--HHHHTTT-S-S--TTS--
--HHHHHHH-S-S--SSS--
--HHHHHTT---S--TTS--
--HHHHHTT-S-S--SSS--
--HHHHHTT--SS--TTS--
--HHHHTTT--SS--TTS--
--HHHHTTT-SSS--SSS--
--HHHHHTT--SS--TTS--
--HHHHHHH-SSS--SSS--
--HHHHTTT-SSS--TTS--
--HHHHHHH-SSS--TTS--
--HHHHHHH-SSS--TTS--
--HHHHHHH-SSS--TTS--
--HHHHHHH--SS--TTS--
--HHHHHTT--SS--TTS--
--HHHHTTT--SS--TTS--
--HHHHHTT-SSS--SSS--
--HHHHTTT--SS--TTS--
--HHHHHHH--SS--TTS--
--HHHHHHH---S--SSS--
--HHHHHHH-S-SS-SSS--
--HHHHHHH-SSS--TTS--
--HHHHHHH-SSS--TTS--
--HHHHHTT--SS--TTS--
--HHHHHHH-SSS--TTS--
--HHHHTTT-SSS--SSS--
--HHHHHTT-S-S--TTS--
--HHHHHTT-SSS--TTS--
--HHHHHTT---S--TTS--
--HHHHHTT--SS--TT---
--HHHHHTT---S--SS---
--HHHHTTT---S--SS---
--HHHHHTT-SSS--SS---
--HHHHHTT-S-S--SS---
--HHHHHHH-SSS--TT---
--HHHHTTT---S--TTS--
--HHHHTTT-S-S--TTS--
--THHHHTT-SSS--TTS--
--HHHHHTT-SSS--SSS--
--HHHHHHH--SS--SSS--
--GGGTTTT-SSS--SSS--
--THHHHTT-SSS--TTS--
--THHHHHH-SSS--SSS--
--THHHHTT-SSS--SSS--
--HHHHHHH-SSS--SSS--
--HHHHHHH-SSS--SS---
--HHHHHHH--SS--TT---
--HHHHHHH-SSS--SS---
--HHHHHHH-SSS--SS---
--HHHHHHH---S--SS---
--SHHHHTT---S--SS---
--HHHHTTT---S--SS---
--HHHHHHH-SSS--S----
--HHHHHHH--SS-SSS---
--HHHHHTT--SS--SS---
--HHHHTTT--SS--SS---
--HHHHHHH-S-S-SSS---
--HHHHHHH-SSS--SS---
--HHHHHHH-SSS--S----
--HHHHHHH---S--SS---
--HHHHHHH--SS--SS---
--HHHHHHH--SS--SS---
--HHHHHTT-SSS--SS---
--HHHHHTT--SS--S----
--HHHHHHH--SS--TT---
--HHHHHHH--SS--SS---
--HHHHTTT--SS--SS---
--HHHHHHH-SSS--SS---
--HHHHHHH-SSS--SS---
--HHHHHHH-SSS--SS---
--HHHHHTT--SS--SS---
--HHHHHHH-SSS--SS---
--HHHHHHH--SS--SS---
--HHHHHTT--SS--SS---
--HHHHHHH--SS--SS---
--HHHHHHH--SS--SS---
--HHHHHHH--SS--SS---
--HHHHHTT-S-S--SS---
--HHHHHHH-SSS--SS---
--HHHHHHH-SSS--SS---
--HHHHHTT--SS--SS---
--HHHHHTT--SS--SS---
--HHHHTTT-SSS--SS---
--HHHHHHH--SS--SS---
--HHHHHTT--SS--SS---
--HHHHHHH--SS-SSS---
--HHHHHHH--SS--S----
--HHHHTTT-SSS--SS---
--HHHHHHH--SS--SS---
--HHHHHHH-SSS--SS---
--HHHHHTT-SSS--SS---
--HHHHHHH-SSS--S----
--HHHHHHH-SSS--SS---
--HHHHHTT--SS--SS---
--HHHHHHH---S--S----
--HHHHHHH--SS--TT---
--HHHHHHH-SSS--SS---
--HHHHHTT-SSS--SS---
--HHHHHHH-SSS--SS---
--HHHHHTT-SSS--SS---
--HHHHHTT-SSS--SS---
--HHHHHTT-SSS--SS---
--HHHHHHH-SSS--SS---
--HHHHTTT-SSS--SS---
--HHHHTTT-SSS--SS---
--HHHHHTT-SSS--SS---
--HHHHHTT--SS--SS---
--HHHHHTT-SSS--SS---
--HHHHHTT-SSS--SS---
--HHHHHTT-SSS--SS---
--HHHHHTT-SSS--SS---
--HHHHHTT--SS--SS---
--HHHHHHH-SSS--SS---
--HHHHHTT-SSS--SS---
--HHHHHTT-SSS--SS---
--HHHHHHH-SSS--SS---
--HHHHHHH-SSS--S----
--HHHHHHH--SS--SS---
--HHHHHHH-SSS--SS---
--HHHHHHH--SS--SS---
--HHHHTTT-SSS--SS---
--HHHHHHH-SSS--SS---
--HHHHTTT-SSS--SS---
--HHHHHTT-SSS--SS---
--HHHHHHH-SSS--SS---
--HHHHTTT--SS-SSS---
--HHHHHTT--SS--SS---
--HHHHHHH--SS-SSS---
--HHHHHHH-SSS--SS---
--HHHHHHH-SSS--SS---
--HHHHHHH--SS--SS---
--HHHHTTT--SS--SS---
--HHHHHTT--SS--SS---
--HHHHTTT--SS--SS---
--HHHHHHH--SS--SS---
--HHHHHTT---S--SS---
--HHHHHTT--SS--SS---
--HHHHHHH--SS--SS---
--HHHHHTT--SS--S----
--HHHHTTT--SS--SS---
--HHHHHTT--SS--S----
--HHHHHHH--SS--S----
--HHHHHHH--SS--S----
--HHHHHTT--SS--S----
--HHHHTTT--SS--S----
--HHHHHHH-SSS--S----
--HHHHHHH-SSS--S----
--HHHHHTT-SSS--S----
--HHHHHHH--SS--S----
--HHHHHHH--SS--S----
--HHHHHHH--SS--S----
--HHHHHHH--SS--S----
--HHHHHHH--SS-SSS---
--HHHHTTT--SS--SS---
--HHHHHHH--SS-SS----
--HHHHHHH--SS-SS----
--HHHHHHH--SS-SS----
--HHHHHHH--SS-SS----
--HHHHHHH--SS-SSS---
--HHHHHHH-SSS--S----
--HHHHHHH-SSS--S----
--HHHHHHH--SS--S----
--HHHHTTT-SSS-SS----
--HHHHHHH--SS-SS----
--HHHHTTT--SS-SS----
--HHHHHHH-SSS--S----
--HHHHHHH--SS-SS----
--HHHHHHH-SSS--S----
--HHHHHHH--SS-SS----
--HHHHHHH--SS-SS----
--HHHHHHH--SS-SS----
--HHHHHHH-SSS-SS----
--HHHHHHH-SSS-TT----
--HHHHTTT-SSS-SS----
--HHHHHHH-SSS-SS----
--HHHHHHH-SSS--S----
--HHHHHHH-SSS--S----
--HHHHHHH-SSS-SS----
--HHHHHHH-SSS-SS----
--HHHHHHH-SSS-SS----
--HHHHHHH-SSS-SS----
--HHHHHHH--SS-SS----
--HHHHTTT--SS-SS----
--HHHHHHH-SSS-SS----
--HHHHTTT--SS-TT----
--HHHHTTT--SS-SS----
--HHHHTTT--SS-SS----
--HHHHHHH-SSS--SS---
--HHHHTTT-SSS-SS----
--HHHHHHH-SSS--S----
--HHHHTTT--SS-TT----
--HHHHTTT--SS-TT----
--HHHHTTT--SS--S----
--HHHHTTT--SS-TT----
--HHHHHTT--SS-SS----
--HHHHTTT--SS-SS----
--HHHHHHH-TTS-SS----
--HHHHHHH--SS--SS---
--HHHHHTT-SSS-SS----
--HHHHTTT-SSS-SS----
--HHHHHTT-SSS-SS----
--HHHHTTS--SS-SS----
--HHHHTTT-SSS-SS----
--HHHHTTT--SS-SS----
--HHHHTTT--SS-TT----
--HHHHHHH-SSS-TT----
--HHHHHHH-SSS-TT----
--HHHHHTT-SSS-TT----
--HHHHHTT-SSS-SS----
--HHHHHHH-SSS-TT----
--HHHHHHH-SSS-TT----
--HHHHHHH-SSS-SS----
--HHHHHHH-SSS-TT----
--HHHHHHH-SSS-SS----
--HHHHHHH-SSS-TT----
--HHHHHHH-SSS-TT----
--HHHHHHH-SSS-TT----
--HHHHHHH-SSS-TT----
--HHHHHHH--SS-SS----
--HHHHHHH-SSS-SS----
--HHHHTTT-SSS-SS----
--HHHHHHH-SSS-TT----
--HHHHTTT-SSS-SS----
--HHHHHHH-SSS-SS----
--HHHHHHH-SSS-TT----
--HHHHHHH-SSS--S----
--HHHHHHH-SSS-SS----
--HHHHHHH-SSS-SS----
--HHHHHHH--SS-TT----
--HHHHHHH-SSS-TT----
--HHHHHHH-SSS-SS----
--HHHHHHH-SSS-TT----
--HHHHHHH-SSS-TT----
--HHHHHTT-SSS--S----
--HHHHHTT-SSS-SS----
--HHHHHHH-SSS--S----
--HHHHHHH-SSS--S----
--HHHHHHH-SSS-SS----
--HHHHHHH-SSS-SS----
--HHHHHHH-SSS--S----
--HHHHHHH-SSS-TT----
--HHHHHHH-SSS-SS----
--HHHHTTT-SSS-TT----
--HHHHHHH-SSS-SS----
--HHHHTTT-SSS-SS----
--HHHHHHH--SS--S----
--HHHHHHH-SSS--S----
--HHHHTTT--SS-TT----
--HHHHTTT--SS-S-----
--HHHHHHH-SSS-TT----
--HHHHHHH-SSS-SS----
--HHHHHTT-SSS-SS----
--HHHHHHH-SSS-S-----
--HHHHHTT--SS-SS----
--HHHHHHH-SSS-TT----
--HHHHHHH--SS-TT----
--HHHHHHH-SSS-TT----
--HHHHTTT-SSS-TT----
--HHHHTTT-SSS-SS----
--HHHHTTT-SSS-SS----
--HHHHHHH--SS-SS----
--HHHHHTT-SSS-SS----
--HHHHHTT-SSS-SS----
--HHHHHHH-SSS-TT----
--HHHHHHH-SSS-TT----
--HHHHHHH--SS-TT----
--HHHHHTT-SSS-S-----
--HHHHHHH-SSS-SS----
--HHHHHTT-SSS-TT----
--HHHHTTT-SSS-S-----
--HHHHHHH-SSS-TT----
--HHHHHHH-SSS-TT----
--HHHHHHH-SSS-SS----
--HHHHHTT--SS-TT----
--HHHHTTT-SSS-SS----
--HHHHHHH-SSS-TT----
--HHHHHHH-SSS-SS----
--HHHHHHH--SS-SS----
--HHHHHHH-SSS-SS----
--HHHHHHH--SS-S-----
--HHHHHHH--SS-TT----
--HHHHHHH-SSS-TT----
--HHHHHTT-SSS-TT----
--HHHHHTT-SSS-TT----
--HHHHHHH-SS--SS----
--HHHHHTT-SSS-TT----
--HHHHHTT-SSS-TT----
--HHHHHTT--SS-TT----
--HHHHHHH-SSS-S-----
--HHHHHHT-SSS-SS----
--HHHHHTT-SSS-TT----
--HHHHHHH-TTS-TT----
--HHHHHHH-SSS-TT----
--HHHHHTT-SSS-TT----
--HHHHHHH-SSS-TT----
--HHHHHHH-SS--TT----
--HHHHHHH-SSS-TT----
--HHHHHHH-SSS-TT----
--HHHHHHH-SSS-TT----
--HHHHHHH-SS--TT----
--HHHHTTTSTT--TT----
--HHHHHHH-SSS-TT----
--HHHHHHH-SSS-TT----
--HHHHHHH-SSS-SS----
--HHHHHHH-SSS-TT----
--HHHHTTT-SSS-TT----
--HHHHHHH-SS--TT----
--HHHHHHH-TTS-TT----
--HHHHHTT-TTS-TT----
--HHHHHHH-SSS-TT----
--HHHHHHH-SSS-TT----
--HHHHHTT-SSS-TT----
--HHHHHTT-TTS-TT----
--HHHHHHH-TTS-SS----
--HHHHTTT-TTS-SS----
--HHHHHTT-TTS-SS----
--HHHHTTT-TT--TT----
--HHHHTTT-TTS-TT----
--HHHHHHHSSSS-S-----
--HHHHTTTSTT--S-----
--HHHHTTTSTT--TT----
--HHHHHHHSTT--TT----
--HHHHHHHSSSS-TT----
--HHHHTTT-SSS-TT----
--HHHHHHHSSSS-TT----
--HHHHHHHSSSS-TT----
--HHHHHHH-SSS-TT----
--HHHHTTT-SSS-TT----
--HHHHTTT-TTS-TT----
--HHHHHHH-TTS-TT----
--HHHHHHT-TTS-TT----
--HHHHHHH-TTS-TT----
--HHHHHHH-TTS-TT----
--HHHHTTT-TT--TT----
--HHHHHHHSTT--SS----
--HHHHHHHSSS--TT----
--HHHHTTTSTT--S-----
--HHHHHHHSTT--S-----
--HHHHTTT-TT--TT----
--HHHHHHHSTT--SS----
--HHHHHHHSTT--TT----
--HHHHHHH-TT--S-----
--HHHHHHHSTT--SS----
--HHHHHHHSTT--TT----
--HHHHHHH-TTS-SS----
--HHHHHHHSTT--SS----
--HHHHTTTSTT--TT----
--HHHHHHHSTT--TT----
--HHHHHHH-TT--TT----
--HHHHHHH-TTS-TT----
--HHHHHHH-TT--S-----
--HHHHHHHSTT--TT----
--HHHHHHH-TT--TT----
--HHHHHHHSTT--SS----
--HHHHTTTSTT--SS----
--HHHHHHHSTT--TT----
--HHHHHHH-TTS-TT----
--HHHHHHH-TT--TT----
--HHHHHHH-TT--TT----
--HHHHHHHSTT--TT----
--HHHHHHHSTT--TT----
--HHHHHHH-TT--TT----
--HHHHTTT-TT--TT----
--HHHHTTT-TT--TT----
--HHHHTTT-TT--SS----
--HHHHHTT-TT--TT----
--HHHHHHH-SS--SS----
--HHHHTTT-TT--SS----
--HHHHTTT-TT--S-----
--HHHHTTTSTT--TT----
--HHHHHHHSSS--TT----
--HHHHTTTSTT--S-----
--HHHHHHHSTT--TT----
--HHHHTTTSTT--TT----
--HHHHHHHSSS--TT----
--HHHHTTTSSS--TT----
--HHHHHHH-SSS-TT----
--HHHHHHS-TT--TT----
--HHHHTTTSTT--TT----
--HHHHHHHSTT--TT----
--HHHHHHHSSS--S-----
--HHHHHHHSTT--TT----
--HHHHHHHSTT--S-----
--HHHHTTSSTT--SS----
--HHHHTTSSTT--TT----
--HHHHHHHSTT--TT----
--THHHHTTSSS--TT----
--HHHHHTT-TT--TT----
--HHHHHHHSSS--TT----
--GGGGGGT-TT--TT----
--HHHHTTTSTT--TT----
--HHHHTTT-TT--S-----
--HHHHHHHSTT--S-----
--HHHHHHHSTT--SS----
--HHHHTTTSTT--S-----
--HHHHHHHSTT--TT----
--HHHHTTT-TT--TT----
--HHHHHHH-TT--TT----
--HHHHTTTSTT--TT----
--HHHHHHH-SS--S-----
--HHHHHHH-TT--S-----
--HHHHHHH-SS--S-----
--HHHHTTT-TT--S-----
--HHHHHTT-TT--S-----
--HHHHHHHSTTS-S-----
--HHHHHTTSTT--TT----
--HHHHHHHSSS--S-----
--HHHHHTTSSS--S-----
--HHHHHTTSSS--S-----
--HHHHHTTSTT--S-----
--HHHHTTTSSS--------
--HHHHTTSSTT--S-----
--HHHHHTSSTT--S-----
--HHHHTTSSTT--TT----
--HHHHTTSSTT--------
--HHHHGGGSTT--S-----
--HHHHTTSSSS--S-----
--HHHHTTSSSS--S-----
--HHHHTTTSTT--------
--HHHHTTSSTT--------
--HHHHTTSSSS--------
--HHHHTTSSTT--------
--HHHHTTSSTT--------
--HHHHT-SSTT--------
--HHHHT-SSTT--------
--HHHHTTSSSS--------
--HHHHTTSSTT--------
--HHHHTTSSTT--------
--HHHHTTSSTT--------
--HHHHTTSSSS--------
--HHHHTTSSTT--------
--HHHHTTSSTT--------
--GGGGGSSSTT--------
--HHHHTSSSTT--S-----
--HHHHTTSSTT--S-----
--HHHHTTSSTT--S-----
--HHHHT-SSTT--------
--HHHHTTSSTT--------
--HHHHT-SSTT--S-----
--HHHHTT-STT--------
--HHHHTTSSTT--S-----
--HHHHTTSSTT--------
--HHHHTTSSTT--------
--HHHHTT-STT--------
--HHHHTTSSTT--------
--HHHHHTSSTT--------
--HHHHTTSSTT--S-----
--HHHHTTSSSS--------
--HHHHTTSSTT--------
--HHHHTTSSTT--------
--HHHHTTSSSS--------
--HHHHTTSSTT--------
--HHHHTTSSTT--------
--HHHHTTSSSS--------
--HHHHTTSSTT--------
--HHHHTTSSTT--------
--HHHHTTSSTT--------
--HHHHTSSSSS--S-----
--HHHHTTSSTT--------
--HHHHTTSSTT--------
--HHHHTTSSTT--------
--HHHHTTSSTT--------
--HHHHTT-SSS--------
--HHHHTTSSTT--S-----
--HHHHTTSSTT--------
--HHHHSSSSTT--------
--HHHHTTSSSS--S-----
--HHHHTTSSTT--------
--HHHHTTTSTT--------
--HHHHTTSSTT--------
--HHHHTTSSTT--------
--HHHHTTSSTT--------
--HHHHTTSSTT--------
--HHHHTTSSTT--------
--HHHHTTSSTT--------
--HHHHTTSSTT--------
--HHHHTSSSTT--------
--HHHHTTSSTT--------
--HHHHTTSSTT--------
--HHHHHTSSTT--------
--HHHHTTSSSS--------
--HHHHTTSSTT--------
--HHHHTTSSTT--------
--HHHHTT-STT--------
--HHHHTTSSTT--------
--HHHHTTSSTT--------
--HHHHTTSSTT--------
--HHHHTSSSTT--------
--HHHHTSSSTT--------
--HHHHTTSSTT--------
--HHHHTTSSTT--------
--HHHHTTSSTT--------
--HHHHTTSSTT--------
--HHHHTSSSTT--S-----
--HHHHTSSSTT--------
--HHHHTTSSTT--------
--HHHHTTSSTT--------
--HHHHTTSSTT--------
--HHHHTTSSTT--------
--HHHHTTSSTT--------
--HHHHTTSSTT--------
--HHHHTTSSTT--------
--HHHHTSSSSS--S-----
--HHHHTTSSSS--S-----
--HHHHTTSSTT--S-----
--HHHHTTSSTT--S-----
--HHHHTTSSTT--------
--HHHHTTSSTT--S-----
--HHHHTTSSTT--------
--HHHHTTSSTT--------
--HHHHTTSSTT--S-----
--HHHHTTSSTT--S-----
--HHHHTTSSTT--S-----
--HHHHTTSSTT--S-----
--HHHHTTSSTT--S-----
--HHHHTTSSTT--------
--HHHHTTSSTT--S-----
--HHHHTTSSTT--------
--HHHHTTSSSS--S-----
--HHHHTTSSTT--S-----
--HHHHTTSSTT--S-----
--HHHHTTSSTT--S-----
--HHHHTTSSTT--S-----
--HHHHTTSSTT--------
--HHHHTTSSSS--------
--HHHHTTSSTT--------
--HHHHTTSSTT--------
--HHHHTTSSTT--------
--HHHHTSSSTT--------
--HHHHTTSSTT--------
--HHHHTTSSTT--------
--HHHHTTSSTT--------
--HHHHTTSSTT--------
--HHHHTTSSSS--------
--HHHHTTSSTT--------
--HHHHTTSSSS--------
--HHHHTTSSTT--------
--HHHHTTSSTT--------
--HHHHTT-STT--------
--HHHHTSSSSS--------
--HHHHT-SSTT--------
--HHHHTTSSTT--------
--HHHHTTSSTT--------
--HHHHTTSSTT--------
--HHHHTTSSTT--------
--HHHHHSSSSS--------
--HHHHTTSSTT--------
--HHHHTTSSTT--------
--HHHHTT-STT--------
--HHHHTTSSTT--------
--HHHHTTSSTT--------
--HHHHTTSSTT--------
--HHHHSSSSTT--------
--HHHHTTSSTT--------
--HHHHHSSSTT--------
--HHHHTTSSTT--------
--HHHHTTSSTT--------
--HHHHTTSSTT--------
--HHHHTTSSTT--S-----
--HHHHTTSSTT--------
--HHHHTTSSTT---S----
--HHHHTTSSSS--------
--HHHHTTSSSS--------
--HHHHTTSSSS--------
--HHHHTTSSTT--------
--HHHHTTSSTT--------
--HHHHTSSSTT--------
--HHHHTTSSTT--------
--HHHHTTSSSS--------
--HHHHTTSSTT--------
--HHHHTTSSTT--------
--HHHHHHSSTT--------
--HHHHTTSSTT--------
--HHHHTSSSTT--------
--HHHHTTSSTT--------
--HHHHTTSSTT--------
--HHHHTTSSTT--------
--HHHHTTSSSS--------
--HHHHTTSSTT--------
--HHHHTTSSSS--------
--HHHHTTSSTT--------
--HHHHTTSSTT----S---
--HHHHTTSSTT--------
--HHHHTTSSTT--------
--HHHHTTSSTT--------
--HHHHTTSSTT--------
--HHHHTTSSTT----S---
--HHHHTTSSTT--------
--HHHHTSSSTT--------
--HHHHTTSSTT--------
--HHHHTTSSTT--------
--HHHHTTSSTT--------
--HHHHTTSSTT--------
--HHHHTTSSTT--------
--HHHHTTSSTT----S---
--HHHHTTSSSS----S---
--HHHHTTSSSS----S---
--HHHHTTSSSS--------
--HHHHTTSSTT--------
--HHHHTTSSSS--------
--HHHHTTSSSS--------
--HHHHTSSSSS--------
--HHHHTTSSSS--------
--HHHHTTSSSS--------
--HHHHTTSSTT--------
--HHHHTSSSTT--------
--HHHHTTSSTT---S----
--HHHHTTSSTT--------
--HHHHTSSSTT---SS---
--GGGTTTSSSS---S----
--HHHHTTSSTT--------
--HHHHTTSSTT---S----
--HHHHTTSSTT--------
--HHHHTTSSTT--------
--HHHHTTSSTT--------
--HHHHTTSSTT--------
--HHHHHHSSTT--------
--HHHHHHSSTT--------
--HHHHHHSSSS--------
--TTGGGTSSTT--------
--HHHHTTSSTT--------
--HHHHTTSSTT--------
--HHHHTTSSTT--------
--HHHHTTSSTT--------
--HHHHTTSSTT--------
--HHHHTTSSTT--------
--HHHHTTSSTT--------
--HHHHTTSSTT--------
--TTGGGSSSTT--------
--TTGGGTSSTT--S-----
--TTTTTSSSSS--TT----
--HHHHTTSSTT--------
--TTHHHHSSTT--------
--HHHHTTSSTT--------
--HHHHTTSSTT--------
--HHHHTSSSSS--------
--HHHHTSSSTT--S-----
--HHHHSSSSTT--------
--HHHHTSSSTT--------
--HHHHTTSSTT--------
--HHHHTTSSTT--------
--HHHHTTSSTT--------
--HHHHTTSSTT--S-----
--HHHHTSSSTT--S-----
--HHHHTTSSTT--------
--HHHHTTSSSS--------
--HHHHTTSSTT--------
--HHHHTTSSTT--------
--HHHHTTSSTT--------
--HHHHTTSSTT--S-----
--HHHHTTSSTT--S-----
--HHHHTSSSTT--TT----
--HHHHTTSSSS--S-----
--HHHHTTSSTT--TT----
--HHHHTTSSTT--S-----
--HHHHTTSSTT--S-----
--TTGGGTSSTT--S-----
--HHHHTTSSTT--S-----
--HHHHTTSSTT--S-----
--HHHHTTSSTT--S-----
--HHHHTTSSTT--S-----
--HHHHTTSSTT--------
--HHHHTTSSTT--------
--HHHHTTSSSS--------
--HHHHTSSSTT--------
--HHHHTSSSTT--S-----
--HHHHTTSSTT--S-----
--HHHHTTSSTT--------
--HHHHTTSSTT--------
--HHHHTTSSTT--------
--HHHHTTSSTT--S-----
--HHHHTTSSTT--------
--HHHHTTSSTT--------
--HHHHTTSSTT--------
--HHHHTTSSTT--------
--HHHHTTSSSS--------
--HHHHTSSSTT--------
--HHHHTSSSTT--------
--HHHHHTSSSS--------
--HHHHHHT-TT--------
--HHHHTTSSTT--------
--HHHHTTSSTT--------
--HHHHTTSSTT--------
--HHHHTTSSTT--------
--HHHHTTSSTT--------
--HHHHHHSSTT--------
--HHHHTSSSTT--S-----
--HHHHTSSSSS--------
--HHHHTTSSTT--------
--HHHHTTSSTT--------
--HHHHTTSSSS--------
--HHHHTTSSTT--------
--HHHHTSSSTT--------
--HHHHTTSSTT--------
--HHHHTTSSTT--------
--HHHHTSSSTT--------
--HHHHTSSSTT--------
--HHHHTSSSTT--------
--HHHHTTSSTT--------
--HHHHHTSSTT--------
--HHHHTTSSTT--------
--HHHHTTSSTT----S---
--HHHHTSSSTT--------
--HHHHHHSSTT---S----
--HHHHHHSSTT---S----
--HHHHTTSSTT--------
--HHHHHHSSTT--------
--HHHHTTSSTT--------
--HHHHTSSSTT---S----
--HHHHTTSSTT--------
--HHHHTSSSTT--------
--HHHHTTSSTT--------
--HHHHTTSSTT--------
--HHHHTSSSTT-----S--
--HHHHHHSSTT--------
--HHHHTTSSTT-----S--
--TTGGGS-SSS-----S--
--HHHHTTSSTT--------
--HHHHTTSSSS--------
--HHHHTTSSTT--------
--HHHHTTSSTT-----S--
--HHHHTTSSTT--------
--HHHHTTSSTT--------
--TTGGGTSSTT--------
--HHHHTTSSTT--------
--HHHHTTSSTT-----S--
--TTTTTTSSTT---S-S--
--HHHHTTSSTT-----S--
--HHHHTTSSTT-----S--
--HHHHTTSSTT-----S--
--HHHHTTSSTT--------
--HHHHTTSSTT-----S--
--HHHHTTSSTT-----S--
--HHHHTT-STT-----S--
--HHHHTTSSTT-----S--
--TTGGGTSSTT-----S--
--HHHHTTSSTT-----S--
--HHHHTTSSTT-----S--
--HHHHTSSSTT-----S--
--HHHHHTSSSS-----S--
--HHHHTTSSTT-----S--
--HHHHTTSSTT-----S--
--HHHHHTSSTT-----S--
--HHHHTTSSTT---S-S--
--HHHHTTSSTT---S-S--
--HHHHHTSSTT-----S--
--HHHHTTSSTT-----S--
--HHHHTTSSSS---S-S--
--HHHHTS-STT---S-S--
--HHHHTTSSTT-----S--
--HHHHT-SSSS---S-S--
--HHHHT--SSS---S-S--
--HHHHTTSSSS---S-S--
--HHHHTTSSTT-----S--
--HHHHT-SSTT-----S--
--HHHHT-SSTT-----S--
--HHHHTTSSTT-----S--
--HHHHTSSSTT---S-S--
--HHHHTSSSTT-----S--
--HHHHTS-STT---S-S--
--HHHHTTSSTT-----S--
--HHHHT-SSTT---S-S--
--HHHHT-SSTT-----S--
--HHHHTTSSSS-----S--
--HHHHTSSSSS-----S--
--HHHHTTSSTT-----S--
--HHHHTTSSTT-----S--
--THHHHTSSSS-----S--
--HHHHTTSSTT-----S--
--HHHHTTSSTT---S-S--
--HHHHTTSSTT---S-S--
--HHHHTSSSTT---S-S--
--HHHHTTSSTT-----S--
--HHHHTTSSTT---S-S--
--HHHHTTSSTT---S-S--
--HHHHTTSSTT-----S--
--HHHHTTSSTT-----S--
--HHHHTTSSTT----SS--
--HHHHHT-SSS-----S--
--THHHHT-SSS-----S--
--GGGTTTSSTT-----S--
--GGGGS-SSTT-----S--
--HHHHTTSSTT-----S--
--GGGTT-SSSS-----S--
--HHHHT--SSS---S-S--
--GGGGTS-SSS---S-S--
--GGGGGS-SSS-----S--
--HHHHTTSSSS-----S--
--HHHHTTSSSS----SS--
--HHHHHT-SSS---S-S--
--HHHHTT-SSS-----S--
--HHHHT--SSS-----S--
--HHHHTTSSSS-----S--
--HHHHTTSSSS-----S--
--HHHHTT-SSS-----S--
--GGGGS-SSSS-----S--
--GGGGS-SSSS-----S--
--HHHHT--SSS-----S--
--GGGTS--SSS---SSS--
--HHHHTTSSSS---S-S--
--GGGTS-SSTT---S-S--
--HHHHT-SSTT-----S--
--HHHHTTSSSS---SSS--
--HHHHTTSSSS-----S--
--HHHHTTSSSS---S-S--
--HHHHHTSSTT---SSS--
--HHHHT-SSTT---S-S--
--HHHHTTSSTT-----S--
--HHHHTTSSTT---S-S--
--HHHHTTSSTT---S-S--
--HHHHTTSSSS---S-S--
--GGGGGGSSSS---S-S--
--HHHHTTSSSS-----S--
--HHHHTTSSSS---S-S--
--HHHHTTSSSS---S-S--
--HHHHS--SSS---S-S--
--HHHHTTSSSS-----S--
--GGGTTTSSTT----S---
--HHHHTTSSTT-----S--
--HHHHTTSSTT-----S--
--HHHHTSSSTT-----S--
--GGGGS-SSTT-----S--
--GGGGTS-STT-----S--
--GGGGGGSSTT-----S--
--THHHHTSSTT-----S--
--HHHHTTSSTT-----S--
--HHHHT-SSTT-----S--
--HHHHTSSSTT-----S--
--HHHHTTSSSS-----S--
--HHHHTTSSTT-----S--
--HHHHT-SSSS---S-S--
--HHHHS--STT---S-S--
--HHHHTTSSTT---S----
--HHHHT-SSTT--------
--HHHHT-SSTT---S-S--
--HHHHT-SSTT---S-S--
--STGGGGSSTT-----S--
--HHHHTTSSTT-----S--
--HHHHTTSSTT--------
--HHHHT-SSTT-----S--
--HHHHTTSSTT-----S--
--HHHHT-SSTT--S--S--
--HHHHTSSSTT-----S--
--HHHHTSSSTT--------
--HHHHTTSSTT-----S--
--HHHHTTSSSS-----S--
--HHHHTTSSTT-----S--
--HHHHTT-STT-----S--
--HHHHTTSSTT-----S--
--HHHHTTSSTT---S-S--
--HHHHTTSSTT-----S--
--HHHHTTSSSS-----S--
--HHHHTTSSSS-----S--
--HHHHT--SSS-----S--
--HHHHTT-SSS-----S--
--HHHHT-SSTT-----S--
--HHHHT-SSTT-----S--
--HHHHTTSSTT-----S--
--HHHHTTSSTT--------
--HHHHS--STT--------
--HHHHT-SSTT--------
--HHHHTTSSTT--------
--HHHHTTSSTT-----S--
--HHHHTTSSTT-----S--
--HHHHTTSSTTS----S--
--HHHHTTSSTT-----S--
--HHHHTTSSTT-----S--
--HHHHTTSSTT-----S--
--HHHHTTSSTT-----S--
--HHHHTTSSTT--------
--HHHHTTSSTT-----S--
--HHHHTTSSTT-----S--
--HHHHTTSSTT-----S--
--HHHHTTSSTT-----S--
--HHHHTTSSTT-----S--
--HHHHTSSSTT-----S--
--HHHHTSSSSS-----S--
--HHHHHSSSTT-----S--
--HHHHTTSSTT-----S--
--HHHHTSSSSS--------
--HHHHTTSSTT--------
--HHHHTTSSTT--------
--HHHHTTSSTT-----S--
--HHHHTTSSTT--------
--HHHHTTSSTT--------
--HHHHTTSSTT--------
--HHHHTTSSTT--------
--HHHHTSSSTT--------
--HHHHTTSSTT--------
--HHHHTTSSTT--------
--HHHHTTSSTT--------
--HHHHTTSSTT--------
--HHHHTTSSTT--------
--HHHHTTSSTT--------
--HHHHTTSSTT--------
--HHHHTTSSTT--------
--HHHHTTSSTT--------
--HHHHTTSSTT--------
--HHHHTTSSTT---S----
--HHHHTTSSTT-----S--
--HHHHTSSSTT--------
--HHHHTTSSTT--------
--HHHHTTSSTT--------
--HHHHTTSSTT--------
--HHHHTTSSTT--------
--HHHHTTSSTT--------
--HHHHTTSSTT--------
--HHHHTSSSTT--------
--HHHHTSSSTT--------
--HHHHTSSSTT--------
--HHHHTTSSSS--------
--HHHHTSSSTT--------
--HHHHSSSSTT--------
--HHHHTSSSTT--------
--HHHHTTSSTT--------
--HHHHTTSSTT--------
--HHHHTSSSTT--------
--HHHHTTSSTT--------
--TTGGGSSSSS--------
--HHHHTTSSTT--------
--HHHHTTSSTT--------
--HHHHTSSSTT--------
--HHHHTTSSTT--------
--HHHHTSSSTT--------
--HHHHTSSSTT--------
--HHHHTSSSTT--------
--HHHHTTSSTT--------
--HHHHTTSSTT--------
--HHHHTTSSTT--------
--HHHHTTSSTT--------
--HHHHTTSSTT--------
--HHHHTTSSTT--------
--HHHHTSSSSS---S----
--HHHHTTSSTT---S----
--HHHHTTSSTT---SS---
--HHHHTTSSTT--SSS---
--HHHHTTSSTT---SS---
--HHHHTSSSTT---SS---
--HHHHTTSSTT---SS---
--HHHHTTSSTT---SS---
--HHHHTTSSTT--SSS---
--HHHHTTSSTT---SS---
--HHHHTTSSTT---S----
--HHHHTTSSTT---S----
--HHHHTTSSSS---S----
--HHHHTSSSTT---S----
--HHHHTTSSTT--------
--HHHHTTSSSS---S----
--HHHHTTSSTT---S----
--HHHHTSSSTT---SS---
--HHHHTTSSTT---S----
--HHHHTTSSTT---S----
--HHHHTSSSSS--------
--HHHHTTS-SS--------
--HHHHTTSSTT--------
--HHHHTTSSTT--------
--HHHHTTSSSS----S---
--HHHHTTSSTT---S----
--HHHHTTSSTT--------
--HHHHTS-STT--------
--HHHHTTSSSS--------
--HHHHTTSSSS--------
--HHHHTTSSTT--------
--HHHHTTSSSS--------
--HHHHTTSSSS--------
--HHHHHHSSSS--------
--HHHHTTSSSS--------
--HHHHTTSSTT--------
--HHHHTTS-TT--------
--HHHHTTSSTT--------
--HHHHTTSSSS--------
--HHHHHHSSSS--------
--HHHHTTSSSS--------
--HHHHT-SSSS--------
--HHHHTSSSSS--------
--HHHHTSSSS---------
--HHHHTTSSSS--------
--HHHHHSSSS---------
--HHHHTTSSSS--------
--HHHHHHSSSS--------
--HHHHTTSSSS--------
--HHHHTTSSSS--------
--HHHHTTSSSS--------
--HHHHHHSSSS--------
--HHHHTT-SSS--------
--HHHHTTSSSS--------
--HHHHTSSSTT--------
--HHHHHSSSTT--------
--HHHHTSSSSS--------
--HHHHTTSSSS--------
--HHHHTTSSSS--------
--HHHHTSSSSS--------
--HHHHTTSSTT--------
--HHHHTTSSSS--------
--HHHHTTSSSS--------
--HHHHTTSSSS--------
--HHHHTTSSSS--------
--HHHHTTSSS---------
--HHHHTTSSSS--------
--HHHHTSSSSS--------
--HHHHHHSSSS--------
--HHHHTTSSSS--------
--HHHHTTSSSS--------
--GGGGGSSSSS--------
--HHHHTTSSSS--------
--HHHHTTSSS---------
--HHHHTTSSSS--------
--HHHHTTSSSS--------
--HHHHHHSSSS--------
--HHHHTTSSSS--------
--HHHHTTSSSS--------
--HHHHTTSSSS--------
--HHHHTTSSSS--------
--HHHHHTSSS---------
--HHHHHTSSTT--------
--HHHHTTSSSS--------
--HHHHTTSSSS--------
--HHHHTTSSSS--------
--HHHHTTSSTT--------
--HHHHTSSSTT--------
--HHHHTTSSTT--------
--HHHHTTSSTT--------
--HHHHTTSSTT--------
--HHHHTTSSTT--------
--HHHHTTSSTT--------
--HHHHTTSSTT--------
--HHHHTSSSSS--------
--HHHHTTSSTT--------
--HHHHTTSSTT--------
--HHHHTTSSTT--------
--HHHHTTSSTT--------
--HHHHTSSSTT--------
--HHHHTTSSTT--------
--HHHHTTSSTT--------
--HHHHTTSSTT--------
--HHHHTTSSTT--------
--HHHHTTSSTT--------
--HHHHTTSSTT--------
--HHHHTTSSTT--------
--HHHHTTSSTT--------
--HHHHHSSSTT--------
--HHHHTSSSTT--------
--HHHHTTSSTT--------
--HHHHTTSSTT--------
--HHHHTSSSTT--------
--HHHHTTSSTT--------
--HHHHTTSSTT--------
--HHHHTTSSTT--------
--HHHHTTSSTT--------
--HHHHTTSSTT--------
--HHHHTTSSTT--------
--HHHHTTSSTT--------
--HHHHTTSSTT--------
--HHHHTTSSTT--------
--TTGGGTSSTT--------
--HHHHTTSSTT--------
--HHHHTTSSTT--------
--HHHHTSSSTT--------
--HHHHTTSSTT--------
--HHHHTSSSTT--------
--HHHHTTSSTT--------
--HHHHTSS-TT--------
--HHHHTTSSSS--------
--HHHHTTSSTT--------
--HHHHTTSSSS--------
--HHHHTTSSTT--------
--HHHHTTSSTTS-------
--HHHHHHSSTT--------
--HHHHHHSSTT--------
--HHHHTTSSTT--------
--HHHHHHSSSS--------
--HHHHTTSSSS--------
--HHHHTTSSTT--------
--HHHHHHSSTT--------
--HHHHTTS-TT--------
--HHHHHHSSTT--------
--TTGGGSSSTT--------
--HHHHTTSSSS--------
--HHHHTTSSSS--------
--HHHHTTSSSS--------
--HHHHTSSSSS--------
--HHHHTTSSSS--------
--HHHHTSSSSS--------
--HHHHTSSSSS--------
--HHHHTTSSSS--------
--HHHHTTSSSS--------
--HHHHTTSSSS--------
--HHHHTTSSSS--------
--HHHHTTSSSS--------
--HHHHTTSSSS--------
--HHHHTTSSSS--------
--HHHHTTSSSS--------
--HHHHTTSSSS--------
--HHHHTS-SSS--------
--HHHHTTSSSS--------
--HHHHTTSSSS--------
--HHHHTTS-S---------
--HHHHTSS-S---------
--HHHHTTSSS---------
--HHHHTTS-SS--------
--HHHHTTSSSS--------
--HHHHTTS-SS--------
--HHHHTTSSSS--------
--HHHHTTSSS---------
--HHHHTTSSSS--------
--HHHHTTSSSS--------
--HHHHTSSSSS--------
--HHHHTTS-SS--S-----
--HHHHTTSSSS--S-----
--HHHHHHHSS---S-----
--HHHHHTT-S---------
--HHHHHHHSSS--------
--HHHHHHS-S---------
--HHHHHHT-SS--------
--HHHHHHSSS---------
--HHHHHHT-SS--------
--THHHHTT-SS--------
--HHHHHHS-SS--------
--HHHHHHT-SS--------
--HHHHHHT-SS--------
--HHHHHHT-SS--------
--HHHHHHTSSS--------
--HHHHHHTSSS--------
--HHHHHHTSSS--------
--HHHHHHTSSS--------
--HHHHHHT-SS--------
--HHHHHHT-SS--------
--HHHHHHT-SS--------
--HHHHHHT-SS--------
--HHHHHHT-SS--------
--HHHHHHTSSS--------
--HHHHHTT-SS--------
--HHHHTTS-SS--------
--HHHHHHT-SS--------
--HHHHHHT-SS--------
--HHHHHHT-SS--------
--HHHHHH-SSS--------
--HHHHHHT-SS--------
--HHHHHHT-SSS-------
--HHHHHHT-SS--------
--HHHHHHTSSS--------
--HHHHHHT-SS--------
--HHHHHHS-SS--------
--HHHHHTTSSSS-------
--HHHHHTS-SS--------
--HHHHTTS-SS--------
--HHHHGGGSSS--------
--HHHHHHT-SS--------
--HHHHHHS-SSS-------
--HHHHTTSSSS--------
--HHHHHHT-SSS-------
--HHHHHHT-SSS-------
--TTTTGGG-SS--------
--HHHHHTT-SS--------
--HHHHTTS--SS-------
--HHHHHHT--SS-------
--HHHHHHS-SS--------
--HHHHHHS-SS--------
--HHHHHHS-SS--------
--HHHHHHS-SS--------
--HHHHHHS-SS--------
--HHHHHHS-SS--------
--HHHHTTS-SS--------
--HHHHHHS-SS--------
--HHHHHHS-SS--------
--HHHHTTS-SS--------
--HHHHGGG-SS--------
--HHHHTTS-SS--------
--HHHHHSS-SS--------
--HHHHHHS-SS--------
--HHHHHTS-SS--------
--HHHHTTS-SS--------
--GGGTTTS-SS--------
--HHHHTTS-SS--------
--HHHHTTS-SS--------
--HHHHTTS-SS--------
--HHHHHHT-SS--------
--HHHHHHS-SS--------
--HHHHHHS-SS--------
--HHHHTTS-SS--------
--HHHHTTS-SS--------
--HHHHTSS-SS--------
--HHHHHTS-SS--------
--HHHHTTS-SS--------
--HHHHTTS-SS--------
--HHHHTSS-SS--------
--HHHHTTS-SSS-------
--TTGGGTS-SS--------
--TTTTTTS-SSS-------
--TTHHHHS-SSS-------
--TTHHHHS-SS--------
--HHHHTTS-SSS-------
--HHHHTTS-SS--------
--HHHHTTS-SSS-------
--HHHHHTS-SSSS------
--HHHHHH--SSSS------
--HHHHHHT-SSSS------
--HHHHHTT-SSSS------
--HHHHTTS-SSSS------
--HHHHHH--SS--------
--HHHHTTS-SS--------
--HHHHHHS-SSS-------
--HHHHHH--SS--------
--HHHHTT--SS--------
--HHHHTT--SS--------
--HHHHTT--SS--------
--HHHHTT--SS--------
--HHHHTT--SS--------
--HHHHTT--SS--------
--HHHHTT--SS--------
--HHHHTT--SS--------
--HHHHTT--SS--------
--HHHHTT---SS-------
--HHHHTT--SSSS------
--HHHHTTS-SSSS------
--HHHHTT---SS-------
--HHHHHTT--SSS------
--HHHHHHS--S-S------
--HHHHHTT--S-S------
--HHHHHHT--S-S------
--HHHHHTT--SS-------
--HHHHHHT--S--------
--HHHHHHT--SSS------
--HHHHHTT--SSS------
--HHHHHHT--S--------
--HHHHHTS--SSS------
--HHHHHHT--SSS------
--HHHHHHT--SSS------
--HHHHHHT--SSS------
--HHHHHHT--SSS------
--HHHHHHT-SSSS------
--HHHHHHT--SSS------
--HHHHHTT-S-SS------
--HHHHHHT--SSS------
--HHHHHHT--SSS------
--HHHHHHT---SS------
--HHHHHHT---SS------
--HHHHHH---SSS------
--HHHHTTS-SSSS------
--HHHHHTS-SSSS------
--HHHHHTT--SSS------
--HHHHHTT--SSS------
--HHHHHTT-SSS-------
--HHHHTTS-S--S------
--HHHHTT--S--S------
--HHHHHHS--SSS------
--HHHHHTT---SS------
--HHHHHHS-SSSS------
--HHHHTTS-SSSS------
--HHHHTTS-SSSS------
--HHHHHHS-SSSS------
--HHHHHHS-SSSS------
--HHHHHSS-SSSS------
--HHHHHHS--SSS------
--HHHHTTS--SSS------
--TTHHHHS---SS------
--HHHHHHS--SSS------
--HHHHHTT---SS------
--TTHHHHS-S-SS------
--HHHHHTS---SS------
--HHHHHHS--SSS------
--HHHHHTS---SS------
--HHHHHTS---SS------
--HHHHHHS--SSS------
--HHHHHHS--SSS------
--HHHHHHS--SSS------
--HHHHHHS--SSS------
--HHHHHHS--SSS------
--HHHHHHS--SSS------
--HHHHHHS--SSS------
--HHHHHHS--SSS------
--HHHHHHS--SSS------
--HHHHHHS--SSS------
--HHHHHHS--SSS------
--HHHHTTS--SSS------
--HHHHHHS---SS------
--HHHHHHS---SS------
--HHHHHHS-S-SS------
--HHHHHHS--SSS------
--HHHHHHT-SSSS------
--HHHHHHS--SSS------
--HHHHHHS--SSS------
--HHHHTTS-SSSS------
--HHHHTTS-SSSS------
--HHHHTTS-SSSS------
--HHHHTTS-SSSS------
--HHHHTTS-SSSS------
--HHHHTTS-SSSS------
--HHHHTTS-SSSS------
--TTGGGTS-SSSS------
--HHHHHHS-SSSS------
--HHHHTTS-SSSS------
--HHHHTTS-SSSS------
--HHHHTTS-SSSS------
--HHHHTTS--SSS------
--HHHHHHS--SSS------
--HHHHHHS--SSS------
--HHHHTTS--SSS------
--HHHHTTS--SSS------
--HHHHTT--S-SS------
--TTGGGTS-S-SS------
--HHHHHTS-S-SS------
--HHHHTTS--SSS------
--HHHHTT----SS------
--HHHHTTS-SSSS------
--HHHHTTS-SSSS------
--HHHHTTS-SSSS------
--HHHHTTS-SSSS------
--HHHHTTS-SSSS------
--TTTGGGS--SSS------
--HHHHTTS--SSS------
--HHHHHTS--SSS------
--HHHHHTS-SSSS------
--HHHHTTS-SSSS------
--HHHHTTS--SSS------
--HHHHTTS---SS------
--HHHHTTS-S-SS------
--HHHHTTS-SSSS------
--HHHHTTS-SSSS------
--HHHHTTS-SSSS------
--HHHHTTS-SSSS------
--HHHHTTS-SSSS------
--HHHHTTS-SSSS---S--
--HHHHTTS-SSSS---S--
--HHHHTTS-SSSS---TT-
--SSTTTT--SSSS---TT-
--THHHHTS--SSS---S--
--TTGGGGS-S-SS---S--
--GGGGGGS-SSSS------
--GGGGTTS-SSSS------
--GGGSTTS---SS------
--GGGGGG---SSS------
--HHHHTTS-SSSS------
--GGGGSTT--SSS------
--HHHHHTS-S-SS------
--HHHHHTT--SSS------
--HHHHTTS-SSSS---S--
--HHHHTTS--SSS------
--HHHHHTT--SSS---S--
--HHHHHTT-SSSS------
--TTGGGGS--SSS------
--GGGGGGS--SSS------
--HHHHTTS-S-SS------
--GGGGGGS-S-SS------
--GGGGGGG-SSSS------
--GGGGGGG-SSSS------
--GGGGGGS-SSSS------
--GGGGGGS-SSSS------
--TTTGGGS-SSSS---S--
--HHHHHTS-SSSS---S--
--HHHHTTS-SSSS---S--
--HHHHHTS--SSS---S--
--HHHHTSS-SSSS---S--
--GGGGGGS-SSSS------
--HHHHTTS-SSSS------
--HHHHTTS-SSSS------
--HHHHTTS-SSSS---S--
--HHHHHHT-SSSS------
--HHHHHHH-SSSS------
--HHHHTTS-SSSS------
--HHHHTTS-SSSS------
--HHHHTTS-SSSS------
--HHHHHHS-SSSS------
--HHHHTTS-SSSS------
--HHHHTTS-S-SS------
--HHHHHHT-SSSS------
--HHHHTTS-SSSS------
--HHHHHHS-SSSS---S--
--TTTTTTS-SSSS------
--HHHHHTT-SSSS------
--HHHHTTS-SSSS------
--HHHHTTS--SSS---S--
--HHHHTSS--SSS------
--HHHHTTS--SSS------
--HHHHHHS--SSS------
--HHHHTTS--SSS------
--HHHHTTS--SSS------
--HHHHHH---SSS------
--HHHHHTS-SSSS------
--HHHHHHT--SSS------
--HHHHTTS-SSSS------
--HHHHHHS---SS------
--HHHHHTT-S-SS---S--
--HHHHTSS--SSS------
--HHHHTTS--SSS------
--HHHHTTS--SSS------
--HHHHTTS--SSS------
--HHHHTTS---SS------
--HHHHTTS--SSS------
--HHHHTSS--SSS------
--HHHHTTS--SSS------
--HHHHTTS-S-SS------
--HHHHHHS--SSS------
--HHHHHHS--SSS------
--HHHHHHS--SSS------
--HHHHHHS--SSS------
--HHHHHHT--SSS------
--THHHHTT--SSS------
--HHHHHHS--SSS------
--HHHHTTS-SSSS------
--HHHHTTS-SSSS------
--HHHHHTS--SSS------
--HHHHTTS-SSSS------
--HHHHHHS-SSSS------
--HHHHTTS-SSSS------
--HHHHHHS-SSSS------
--HHHHTTS-SSSS------
--TTGGGTS-SSSS------
--HHHHHTT-SSSS------
--HHHHTTS-SSSS------
--HHHHTTS-SSSS------
--HHHHHHT-SSSS------
--HHHHHHS-SSSS------
--HHHHHHS-SSSS------
--HHHHTTS-SSSS------
--HHHHTTS--SSS------
--HHHHHHT-SSSS------
--TTGGGTS---SS------
--HHHHTTS--SSS------
--HHHHHHS-SSSS------
--HHHHHHS-SSSS------
--HHHHTTS--SSS------
--HHHHTSS--SSS------
--TTHHHHS-SSSS------
--TTGGGTS--SSS------
--TTHHHHS---SS------
--STTTTTS-SSSS------
--GGGGGTS-SSSS------
--TTHHHHS-SSSS------
--TTGGGTS-SSSS------
--GGGGGGS-SSSS------
--TTGGGGS-SSSS------
--GGGGGGS-SSSS------
--GGGGGGS-SSSS------
--GGGGGGS--SSS------
--GGGGGGS--SSS------
--TTHHHHS--SSS------
--GGGGGGS--SSS------
--GGGGGGS--SSS------
--GGGGGGS--SSS------
--TTGGGGS-SSSS------
--GGGGGGS-SSSS------
--GGGGGGS-SSSS------
--GGGGGGS-SSSS------
--GGGGGTS-SSSS------
--GGGGGGS-SSSS------
--GGGGGGS-SSSS------
--GGGGGGS-S-SS------
--TTHHHHS-SSSS------
--GGGGGTS--SSS------
--GGGGGGS-SSSS------
--GGGGGGS-SSSS------
--GGGGGGS-SSSS------
--GGGGGGS-SSSS------
--GGGGGTS--SSS------
--GGGGTTS--SSS------
--GGGGGSS--SSS------
--GGGGTTS-SSSS------
--GGGGGGS--SSS------
--GGGGGGS-SSSS------
--GGGGGGS-SSSS------
--GGGGGGS-SSSS------
--HHHHHHS-SSSS------
--GGGGGGS-SSSS------
--GGGGGGS-SSSS------
--THHHHHT-SSSS------
--HHHHTTS--SSS------
--GGGGGGS--SSS------
--HHHHHHS---SS------
--HHHHHTT--SSS------
--HHHHTTS--SSS------
--HHHHHTS--SSS------
--HHHHTTS---SS------
--HHHHTTS--SSS------
--HHHHHTS--SSS------
--HHHHHHS--SSS------
--HHHHHHT--SSS------
--HHHHHTS--SSS------
--HHHHHHT--SSS------
--HHHHHHS-SSSS------
--HHHHTTS--SSS------
--HHHHTTS-SSSS------
--HHHHHHT-SSSS------
--HHHHHTS---SS------
--HHHHHHS-SSSS------
--HHHHHHS-S-SS------
--HHHHTTS--SSS------
--HHHHHHS--SSS------
--HHHHTTS-SSSS------
--HHHHHTS-SSSS------
--TTHHHHS-SSSS------
--HHHHHTS-SSSS------
--HHHHHHS-SSSS------
--HHHHTTS--SSS------
--HHHHHHS-SSSS------
--HHHHHHS--SSS------
--HHHHHHS-SSSS------
--HHHHHHT-SSSS------
--HHHHHHS-SSSS------
--TTGGGTS-SSSS------
--HHHHHHS--SSS------
--HHHHHHS--SSS------
--HHHHHTS--SSS------
--HHHHHHS--SSS------
--HHHHHHS--SSS------
--TTHHHHS--SSS------
--TTHHHHS-S-SS------
--HHHHTTS-SSSS------
--HHHHHHS--SSS------
--HHHHHHT--SSS------
--HHHHTTS-SSSS------
--HHHHTTS-S-SS------
--TTTTTTS-SSSS------
--HHHHHHS--SSS------
--TTHHHHS-SSSS------
--HHHHHHS--SSS------
--HHHHHHS-S-SS------
--HHHHHTT-SSSS------
--HHHHTTS-S-SS------
--HHHHHHS-SSSS------
--HHHHTTS--SSS------
--HHHHTTS-SSSS------
--SHHHHHS--SSS------
--SHHHHHS--SSS------
---TTTTTS-S-SS------
---HHHHHS-SSSS------
---TTTTTS-SSSS------
---HHHHHS-SSSS------
--SHHHHHS-SSSS------
---HHHHTS-SSSS------
---TTGGGS-S-SS------
---TTTTTS-SSSS------
---THHHHS-SSSS------
--SHHHHHS--SSS------
--SHHHHTT--SSS------
--SGGGGTS--SSS------
--SGGGGTS--SSS------
---HHHHHS-SSSS------
--THHHHHS-SSSS------
--TTHHHHS--SSS------
--SSHHHHS--SSS------
---HHHHHS--SSS------
---TTGGGS--SSS------
---TTGGGS--SSS------
---SGGGTS--SSS------
---HHHHTS--SSS------
---HHHHSS--SSS------
---HHHHHS--SSS------
---STTTTT-SSSS------
---HHHHTS--SSS------
---HHHHTT--SSS------
---HHHHTS-SSSS------
---TTTTTS--SSS------
---HHHHTS-SSSS------
---HHHHHS-S-SS------
---HHHHHS--SSS------
---HHHHTS--SSS------
---THHHHT---SS------
--THHHHTT--SSS------
--THHHHTT-SSSS------
--THHHHTS-SSSS------
--GGGGTTS-SSSS------
--THHHHTS-SSSS------
--GGGTTTS--SSS------
--THHHHTS-SSSS------
--GGGGGG---SSS------
--THHHHHS-SSSS------
--THHHHTT-SSSS------
--THHHHHT-SSSS------
--HHHHHHT-S-SS------
--HHHHHTT-SSSS------
--SHHHHHT-SSSS------
--SHHHHHT--SS-------
--SHHHHTT--SSS------
--SHHHHTT--SSS------
--SHHHHHT--SSS------
---HHHHHT--SSS------
---HHHHTT--SSS------
---TGGGTS--SSS------
---HHHHTS-SSSS------
--SHHHHHT-SSSS------
--SHHHHTT-SSSS------
---HHHHHT-SSSS------
--SHHHHTT---SS------
--SHHHHHT---SS------
--SHHHHHT--SSS------
--STGGGTS--SSS------
--SHHHHHT--SSS------
--STTGGGS--SSS------
--HHHHHTS--SSS------
--HHHHHTS--SSS------
--HHHHHHT--SSS------
--HHHHHHS--SSS------
--HHHHHHH--SSS------
--HHHHHHT--SSS------
--HHHHHHH---SS------
--HHHHHHH---SS------
--HHHHHHT--SSS------
--HHHHHTT--SSS------
--HHHHHHH---SS------
--HHHHHHS---SS------
--HHHHHHHS--SS------
--HHHHTTT---SS------
--HHHHHTT---SS------
--HHHHHHT---SS------
--HHHHHTT---SS------
--HHHHHHH---SS------
--HHHHHHH--SSS------
--HHHHHHH--SSS------
--HHHHHHT---SS------
--HHHHHHT--SSS------
--HHHHHHT--SSS------
--HHHHHHT---SS------
--HHHHHTT--SSS------
--HHHHHHH--SSS------
--HHHHTTS---SS------
--HHHHHTT---SS------
--HHHHHHH---SS------
--HHHHHHH--SSS------
--HHHHHHS---SS------
--HHHHHHH---SS------
--HHHHHHH---SS------
--HHHHTTS---SS------
--HHHHTTT---SS------
--HHHHHHH---SS------
--HHHHTTS---SS------
--HHHHTTS---SS------
--HHHHHTT---SS------
--HHHHTTT---SS------
--HHHHHHH---SS------
--HHHHHTT----S------
--HHHHHTT---SS------
--HHHHHTT---SS------
--HHHHHTT--SSS------
--HHHHHHH---SS------
--HHHHTTT---SS------
--HHHHHHH---SS------
--HHHHHHH---SS------
--HHHHHHH---SS------
--TTTGGGT---SS------
--HHHHHHH---SS------
--THHHHTT---SS------
--THHHHTT---SS------
--HHHHHTT---SS------
--HHHHHHT---SS------
--HHHHHHH---SS------
--HHHHTTT---SS------
--HHHHHHT---SS------
--HHHHHHH---SS------
--HHHHHTT--SSS------
--HHHHHTT---SS------
--THHHHHH---SS------
--HHHHHTT---SS------
--HHHHHTTS--SS------
--THHHHTT---SS------
--THHHHTT---SS------
--THHHHHH--SSS------
--THHHHHH--SSS------
--THHHHHH-SSSS------
--THHHHHH-SSSS------
--HHHHHTT--SSS------
--HHHHHHH--SSS------
--THHHHTT--SSS------
--THHHHTS--SSS------
--HHHHHTT--SSS------
--TTTHHHHSSSSS------
--THHHHHHSSSSS------
--HHHHHHHSSSSS------
--THHHHTT--SSS------
--THHHHTT--SSS------
--HHHHHTT-SSSS------
--THHHHTT-SSSS------
--HHHHTTS-SSSS------
--THHHHTT-SSS-------
--HHHHHTT-SSS-------
--HHHHTT--SSS-------
--HHHHHHT-SSS-------
--THHHHTT-SSS-------
--HHHHHTT-SS--------
--THHHHTT-SSS-------
--HHHHHTT-SSS-------
--THHHHTT-SS--------
--THHHHTT-SS--------
--HHHHHHT-SS--------
--THHHHTT-SS--------
--THHHHTT-SS--------
--HHHHHS--SS--------
--GGGGGGS-SS--------
--HHHHTS--SS--------
--GGGTTT--SS-S------
--GGGTTT--SS--------
--GGGTS--SSS--------
--THHHHTT-SS--------
--GGGTTT--SS--------
--THHHHS-SSS--------
--GGGGTT-SSS--------
--GGGSTT-SSS--------
--TTTTGGGSSS--------
--SGGGTT-SSSS-------
--SGGG---SSSS-------
--STTTS---SSS-------
---TTT---SSS--------
---TTS----SSS-------
--SGGG---SSSSS------
---SSS---SSSS-------
---TTS---SSSS-------
---TTS---SSS--------
--SGGG---SSSS-------
---SSS---SSSS-------
--SSTT----SSS-------
---GGG---SSS--------
--SSTT---SSS--------
---GGG---SSS--------
--SSTT---SSS--------
---STT---SSS--------
---SSS---SSS--------
--SSTT---SSS--------
--SSTT---SSS--------
--SSTT---SSS--------
--SSTT---SSS--------
--SSTT----SS--------
---TT----SSS--------
--TTTT----SS--------
--TTTS---SSS--------
--GGGS---SSS--------
--GGGT---SSS--------
--GGGGS--SSS--------
--GGGTS--SSS--------
--GGGGS-SSSSS-------
--GGGTS--SSS--------
--GGGGS--SSS--------
--STTSS--SSS--------
--HHHHT--SSS--------
--TTGGG--SSS--------
--TTTTT-SSSS--------
--TTGGG-SSSS--------
--TTGGG--SSS--------
--GGGSS--SS---------
--HHHHT--SSS--------
--GGGS---SSS--------
--GGGS---SSS--------
--GGG----SSS--------
--GGGG---SSS--------
--SGGG----SS--------
--GGGG---SSS--------
--GGGS---SSS--------
--GGG----SSS--------
--GGG----SSS--------
--GGG-----SS--------
--GGG-----SS--------
--GGG----SSS---S----
--GGG----SSS--------
--SGGG---SSS--------
--GGGG---SSS--------
--GGG----SSS--------
--TTTT---SSS--------
--GGGSS---SS--------
--GGGT----SS--------
--HHHH----SS--------
--GGGSS---SS--------
--GGGSS--SSS--------
--GGGGS--SS---------
--GGG-S-SSSS--------
--GGG-S--SSS--------
--GGGS---SSS--------
--GGG----SS---------
--GGG---SSS---------
--GGGG---SSS--------
--GGG----SSS--------
--GGG----SSS--------
--GGG-----SSSS------
--GGGS----SSS-------
--GGG-----SSS-------
--GGG----SSSS-------
--GGG------SSS------
--GGGS-----SS-------
--GGGS---S----------
--GGGSS---SS-----S--
--GGG------SS-------
--GGG----SSSS-------
--TTS-----SSS-------
--STTS----SS-S------
--GGG----SSS--------
--GGG----SSS-S------
--GGGS----SS--------
--GGG----SSS--------
--GGG-S--SSS--------
--GGGG---SSSS-------
--GGG-S--SSSS-------
--GGG-S--SSS--------
--GGG----SSS--------
--GGG----SSS--------
--GGG----SSS--------
--GGG----SSSS-------
--GGG----SSSS-------
--GGG------SSS------
--GGG----SS-SS---S--
--GGG----SSSSS------
--GGG-----SSSS------
--GGG----SSSSS------
--GGG------SS-------
--GGGG----SSS-------
--GGGG----SSSS------
--GGG----SSSS-------
--GGG-----SSSS------
--GGG----SSSS-------
--GGG----SSS--------
--GGG-----SS--------
--GGG-S---SSS----S--
--GGG-----SS--------
--GGG----SSS--------
--GGG-----SS--------
--GGG-----SS--------
--GGGS----SS--------
--GGGS----SSSS------
--GGG-----SSSS------
--GGGG----SSS-------
--GGGG----SSS-------
--GGG-----SSSS------
--GGGS----SS--------
--GGGG----SSS-------
--GGG-----SSS-------
--GGG-----SSS--S----
--GGG----SSS--------
--GGG-S---SS---S----
--GGG-----SS--------
--TTT----SSSSS------
--GGG----SSSSS------
--GGG---SS-SSS------
--GGG------S--------
--HHHHTT---SS-------
--HHHHTT--SS--------
--HHHHTTS--S--------
--HHHHTTT--S-S------
--HHHHHHTSS--S------
--HHHHTT-SS--S------
--HHHHTT-SSS-S------
--HHHHHT-SSS-S------
--HHHHHH--SS-S------
--HHHHHTS----S------
--HHHHHHT--SSS------
--HHHHHH---SSS------
--HHHHHHT-SS-S------
--HHHHHH--SS--------
--HHHHHTTSSS--------
--HHHHHHH-SSS-------
--HHHHHTT--SS-------
--HHHHHTT-SS--------
--HHHHHTT-SS--------
--HHHHHHH-SS--------
--HHHHHHH--S--------
--HHHHHHTSSS--------
--HHHHHTT-SS--------
--HHHHHTT--S--------
--HHHHHTT--S--------
--HHHHHHS-SS--------
--HHHHHHS-SS--------
--HHHHHHTSSS--------
--HHHHHTT-SS--------
--HHHHHTT-SS--------
--HHHHHTT-SS--------
--HHHHHHTSSS--------
--HHHHHTSSSS--------
--HHHHHTT-SS--------
--HHHHTTS-SS--------
--HHHHHHT-SS--------
--HHHHHHT-SS--------
--HHHHHTT-SS--------
--HHHHHHSSSS--------
--HHHHHHH--S--------
--HHHHHTTSSS--------
--HHHHHHT-SS--------
--HHHHHTTSSS--------
--HHHHHHH-SS--------
--HHHHHHH-SS--------
--HHHHHHT-SS--------
--HHHHHHTSSS--------
--HHHHHHTSSS--------
--HHHHHHT-SS--------
--HHHHHHH-SS--------
--HHHHGGG--S--------
--HHHHHHT-SS--------
--HHHHGGG-SS--------
--HHHHHHT-SS--------
--HHHHHHT--S--------
--HHHHHTT--S--------
--HHHHHHS-SS--------
--HHHHHTT--SS-------
--HHHHHTT--S--------
--HHHHHHT--SSS------
--HHHHHHT-SS--------
--HHHHHHS-SS--------
--HHHHHTT-SS--------
--HHHHHHT-SS--------
--HHHHHTT-SS--------
--HHHHTTS-SS--------
--HHHHTTS-SS--------
--HHHHTTT--S--------
--HHHHHHT--S--------
--HHHHHTT-SS--------
--HHHHHHT-SS--------
--HHHHHHT--S--------
--HHHHHTT-SS--------
--HHHHHTS-SS--------
--HHHHHHS--S--------
--HHHHHHT-SS--------
--HHHHHHH-SS--------
--HHHHHHT-SS--------
--HHHHHTT-SS--------
--HHHHHTT--S--------
--HHHHHHT--S--------
--HHHHHHS-SS--------
--HHHHHHS-SS--------
--HHHHHHT-SS--------
--HHHHHHS-SS--------
--HHHHHTTSSS--------
--HHHHHHHSSS--------
--HHHHHTS-SS--------
--HHHHHHT-SS--------
--HHHHHHT-SS--------
--HHHHHHSSSS--------
--HHHHHHTSSS--------
--HHHHHHT-SS--------
--HHHHHHTSSS--------
--HHHHHHTSSS--------
--HHHHHHTSSS--------
--HHHHHHTSSS--------
--HHHHHTTSSS--------
--HHHHHHSSSS--------
--HHHHHHT-SS--------
--HHHHHHTSSS--------
--HHHHHHTSSS--------
--HHHHHHTSSS--------
--HHHHHHT-SS--------
--HHHHHHT-SS--------
--HHHHHHTSSS--------
--HHHHHHTSSS--------
--HHHHHTTSSS--------
--HHHHHHT-SS--------
--HHHHHHSSSS--------
--HHHHHH-SSS--------
--HHHHHTSSSS--------
--HHHHHHTSSS--------
--HHHHHHTSSS--------
--HHHHHTTSSS--------
--HHHHHHTSSS--------
--HHHHHHTSSS--------
--HHHHTTSSSS--------
--HHHHHTTSSS--------
--HHHHHHTSSS--------
--HHHHHTT-SS--------
--HHHHTTSSSS--------
--HHHHHTTSSS--------
--HHHHHTTSSS--------
--HHHHHHTSSS--------
--HHHHHHTSSS--------
--TTHHHHTSSS--------
--HHHHHHTSSS--------
--TTHHHHTSSS--------
--HHHHHTT-SS--------
--HHHHHTTSSSS-------
--HHHHHTTSSS--------
--HHHHHHTSSS--------
--HHHHHTT-SS--------
--HHHHHTSSSS--------
--HHHHHTS-SS--------
--HHHHHT-SSS--------
--HHHHHT-SSS--------
--HHHHHTS-SS--------
--HHHHHTS-SS--------
--HHHHHTT-SS--------
--HHHHHHT-SS--S-----
--HHHHHHT-SS--------
--HHHHHHH-SS--------
--HHHHHTT-TT--------
--HHHHHHT-SS--------
--HHHHTTS-SS--------
--HHHHHSS-SS--------
--HHHHHHSSSS--------
--HHHHHHSSSS--------
--HHHHHHSSSS--------
--HHHHHHS-SS--------
--HHHHHTT-SS--------
--HHHHHHS-SS--------
--HHHHHHSSSS--------
--HHHHHHT-SS--------
--HHHHHHSSSS--------
--HHHHHTT-SS--------
--HHHHHHT-SS--------
--HHHHHTT-SS--------
--HHHHGGG-SS--------
--HHHHTTS-SS--------
--HHHHTTS-SS--------
--HHHHHHTSSS--------
--HHHHHTS-SS--------
--HHHHHHT-SS--------
--HHHHTTS-SS--------
--HHHHTTSSSS--S-----
--HHHHHHTSSS--------
--HHHHHHT-SS--------
--HHHHHHSSSS--------
--HHHHHTTSSS--------
--HHHHHHT-SS--------
--HHHHHHTSSS--------
--HHHHHHSSSS--------
--HHHHTTSSSS--------
--HHHHHHSSSS--------
--HHHHHH-SSS--------
--HHHHHH-SSS--------
--HHHHHHTSSS--------
--HHHHHHTSSS--------
--HHHHHHSSSS--------
--HHHHHHTSSS--------
--HHHHHTT-SS--------
--HHHHHHTSSS--------
--HHHHHHT-SS--------
--HHHHHHTSSS--------
--HHHHHHT-SS--------
--HHHHHTT-SS--------
--HHHHHHT-SS--------
--HHHHHTT-SS--------
--HHHHHHT--S--------
--HHHHHHT-SS--------
--HHHHHHT-SS--------
--HHHHHHTSSS--------
--HHHHHHS-SS--------
--HHHHHTT-SS--------
--HHHHHTS-SS--------
--HHHHHHS-SS--------
--HHHHHHH-SS--------
--HHHHHTTSSS--------
--HHHHHHTSSS--------
--HHHHHHT-SS--------
--HHHHHHT-SS--------
--HHHHHHT-SS--------
--HHHHHHT-SS--------
--HHHHTTS-SS--------
--HHHHHTT-SS--------
--HHHHHTT-SS--------
--HHHHHTT-SS--------
--HHHHHHS-SS--------
--HHHHHHT-SS-S------
--HHHHHHT-SS-S------
--HHHHHTT-SS--------
--HHHHHTT-SS--------
--HHHHHHT-SS--------
--HHHHHHT--SS-------
--HHHHHTT-SS--------
--HHHHHHT-SS--------
--HHHHHHT-SS--------
--HHHHHTT-SS--------
--HHHHHHT--SS-------
--HHHHHTT-SS--------
--HHHHHHT-SS--------
--HHHHHHT-SS--------
--HHHHHHTSSS--------
--HHHHHHS-SS--------
--HHHHHHTSSSS-------
--HHHHHTT--SS-------
--HHHHHHT--SS-------
--HHHHHHT--SS-------
--HHHHHTT--S--------
--HHHHHTTSS---------
--HHHHHHS-SS--------
--HHHHHHT-SS--------
--HHHHHHT-SS--------
--HHHHHTT--S--------
--HHHHHTT-SS--------
--HHHHHTT--S--------
--HHHHTTT--S--------
--HHHHHTT--S--------
--HHHHHTS-SS--------
--HHHHHTT-SS--------
--HHHHHHS--S--------
--HHHHHTT-SS--------
--HHHHHHT--S--------
--HHHHHHT--S--------
--HHHHHHT--S--------
--HHHHHHH--S--------
--HHHHHHH--SS-------
--TTHHHHSSSS--------
--HHHHHHHS-S--------
--HHHHHHHS-S--------
--HHHHHTTSSS--------
--HHHHHHH--S--------
--HHHHHHH--S--------
--HHHHHHH-SS--------
--HHHHTTS-SS--------
--HHHHHHHSSS--------
--HHHHHHHSSS--------
--HHHHHHTSSS--------
--HHHHHHHSSS--------
--HHHHHHH-SS--------
--HHHHHHHS-S--------
--HHHHHHHSSS--------
--HHHHHHSSSS--------
--HHHHHHSSSS--------
--HHHHHHSS-S--------
--HHHHHHSSSS--------
--HHHHHHSSSS--------
--HHHHHHSSSS--------
--HHHHHHSSSS--------
--HHHHHHSSSS--------
--HHHHHHTSSS--------
--HHHHHSS-SS--------
--HHHHHHT-SS--------
--HHHHHHHSSS--------
--HHHHHHS-SS--------
--HHHHHHHSSS--------
--HHHHHHHSSS--------
--HHHHHHHSSS--------
--HHHHHHHSSS--------
--HHHHHHTSSS--------
--HHHHHHTSSS--------
--HHHHTTSSSS--------
--HHHHHTSSS---------
--HHHHTTSSSS--------
--HHHHHHT-SS--------
--HHHHHHT--S--------
--HHHHHTTSSS--------
--HHHHHHTSSS--------
--HHHHHHTSSS--------
--HHHHHHTSSS--------
--HHHHHHTSSS--------
--HHHHHHTSSS--------
--HHHHHHSSSS--------
--HHHHHHT-SS--------
--HHHHHHTSSS--------
--HHHHHHTSSS--------
--HHHHHTTSSS--------
--HHHHHTTSSS--------
--HHHHHHT-SS--------
--HHHHHHTSSS--------
--HHHHHHT-SS--------
--HHHHHHTSSS--------
--HHHHHHSSSS--------
--HHHHHHT-SS--------
--HHHHHTS-SS--------
--HHHHHSS-SS--------
--HHHHHHTSSS--------
--HHHHHHTSSS--------
--HHHHHHTSSS--------
--HHHHHTTSSS--------
--HHHHHHSSSS--------
--THHHHTSSSS--------
--HHHHTTSSSS--------
--HHHHTTSSSS--------
--HHHHHHTSSS--------
--HHHHHTTSSS--------
--HHHHHHT-SS--------
--THHHHTS-SS--------
--THHHHTS-SS--------
--THHHHTS-SS--------
--HHHHHTT--S--------
--HHHHHHT-SS--------
--SHHHHTT--S--------
--SHHHHHT--SS-------
---HHHHTT--S--------
--SHHHHHT-SS--------
---HHHHHTSSS--------
---HHHHTT-SS--------
---HHHHHS-SS--------
---HHHHHTSSS--------
---HHHHHSSSS--------
---HHHHHT-SS--------
---HHHHHTSSS--------
---HHHHHT-SS--------
---HHHHHH-SS--------
---HHHHHH-SS--------
---HHHHTT-SS--------
---HHHHHT-SS--------
---HHHHHT-SS--------
---HHHHHHSSS--------
---HHHHTT-SS--------
---HHHHHT-SS--------
---HHHHHT-SS--------
---HHHHHT-SS--------
---HHHHTT-SS--------
---HHHHHT-SS--------
---HHHHHTSSS--------
---HHHHHTSSS--------
---HHHHHT-SS--------
---HHHHHT-SS--------
---HHHHHH-SS--------
---HHHHH--SS--------
---HHHHTTSSS--------
--SHHHHHH-SS--------
--SHHHHHH--SS-------
--SHHHHTS-SS--------
--SHHHHTT-SS--------
--SHHHHTT-SS--------
--SHHHHHT-SS-----S--
---HHHHHTSSS--------
---HHHHHTSSS--------
---HHHHHTSSS--------
--THHHHTTSSS--------
--SHHHHHT-SS--------
---HHHHHT-SS--------
--SHHHHHT-SS--------
--SHHHHHHSSS--------
--SHHHHHSSSS--------
--SHHHHHT-SS--------
---HHHHHTSSS--------
---HHHHHTSSS--------
--THHHHHTSSS--------
--THHHHHTSSS--------
--SHHHHTT-SS--------
---HHHHHT-SS--------
--SHHHHTTSSS--------
--THHHHHH-SS--------
---HHHHHTSSS--------
---HHHHHT-SSS-------
---HHHHHT-SS--------
--THHHHTT-SS--------
--SHHHHHHSSS--------
--THHHHHT-SS--------
--SHHHHHTSSS--------
--THHHHHS-SS--------
--SHHHHH--SS--------
--SHHHHHH-SS--------
--THHHHTT-SS--------
--THHHHHSSSS--------
--THHHHHT-SS--------
--THHHHHT-SS--------
--GGGTTTS-SS--------
--THHHHSS-SS--------
--THHHHHS-SS--------
--GGGTTTSSSS--------
--THHHHTSSSS--------
--HHHHHTSSSS--------
--HHHHTTSSSS--------
--HHHHTTSSSS--------
--HHHHHHSSSS--------
--HHHHTTSSSS--------
--HHHHTTSSSS--------
--HHHHHHT-SS--------
--THHHHTTSSS--------
--THHHHTTSSS--------
--THHHHHSSSS--------
--THHHHHSSSS--------
--THHHHHS-SS--------
--THHHHHHSSS--------
--HHHHHHSSSS--------
--THHHHHHSSS--------
--THHHHHTSSS--------
--THHHHHT-SS--------
--THHHHHTSSS-----S--
--HHHHHHSSSS--------
--HHHHTTS-SS--------
--THHHHTS-SS--------
--THHHHTT-SS--------
--THHHHHT-SS--------
--THHHHHTSSS--------
--TTTTTTS-SS--------
--THHHHHSSSS--------
--THHHHHH-SS--------
--THHHHTSSSS--------
--THHHHHTSSS--------
--THHHHHTSSS--------
--THHHHHS-SS--------
--HHHHHHTSSS--------
--THHHHHS-SS--------
--THHHHHT-SS--------
--THHHHHTSSS--------
--THHHHHS-SS--------
--THHHHHSSSS--------
--THHHHTTSSS--------
--HHHHHHT-SS--------
--THHHHTS-SS--------
--HHHHHHHSSS--------
--HHHHTTSSSS--------
--THHHHHTSSS--------
--THHHHHTSSS--------
--THHHHHS-SS--------
--HHHHHHHSSS--------
--THHHHHHSSS--------
--THHHHHHSSS--------
--HHHHHHT-SS--------
--THHHHHTSSS--------
--THHHHTT--SSS------
--THHHHHT-SS--------
--THHHHTT--SS-------
--THHHHTTS----------
--THHHHTT--S--------
--THHHHTT--S--------
--THHHHTTS-SS----S--
--THHHHTTS-SS-------
--THHHHTT--S--------
--THHHHTTS-SS-------
--THHHHTTS-SS-------
--THHHHHTS-S--------
--HHHHHHT-SS--------
--THHHHTT-SS--------
--THHHHTT-SS--------
--THHHHTT-SS--------
--THHHHTT-SS--------
--HHHHHTTSSS--------
--HHHHHTT-SS--------
--THHHHTT-SS--------
--THHHHTT--S--------
--THHHHTTSSS--------
--THHHHTT-SS--------
--THHHHTTSSS--------
--THHHHTTS-SS-------
--THHHHTT-SS--------
--THHHHHH--SS-------
--THHHHTTS-S--------
--THHHHTT--S--------
--HHHHHHHS-S--------
--HHHHHHH--S--------
--HHHHHTT--S--------
--THHHHHH--S--------
--THHHHHT--S--------
--THHHHHH--S--------
--GGGHHHH--S--------
--THHHHHH--SS-------
--THHHHHH--S--------
--THHHHTT--S--------
--THHHHTT--S--------
--THHHHHH--S--------
--THHHHHH--S--------
--HHHHHHS--S--------
--HHHHHHH--S--------
--THHHHTT-SS--------
--HHHHHHHSSS--------
--THHHHHH--S--------
--THHHHTT-SS--------
--HHHHHHHS-S--------
--HHHHHTT--S--------
--THHHHHH--S--------
--THHHHHH--S--------
--THHHHHH--S--------
--HHHHHHTS-S--------
--HHHHHHH--S--------
--THHHHHH--S--------
--THHHHHT--S--------
--THHHHHH--S--------
--THHHHHH--S--------
--THHHHTT--S--------
--THHHHHH--S--------
--THHHHTT--S--------
--THHHHHH--S--------
--GGGHHHH--S--------
--THHHHHT--S--------
--THHHHTT--S--------
--THHHHTTS-S--------
--HHHHHHT-SS--------
--THHHHHH--S--------
--THHHHHH--S--------
--THHHHHT--S--------
--HHHHHHS--S--------
--HHHHHHH--SS-------
--TTTHHHH--S--------
--THHHHHT--S--------
--HHHHHHH--S--------
--THHHHHH--S--------
--THHHHHT--S--------
--HHHHHHT--S--------
--HHHHHHS--S--------
--THHHHHH--S--------
--THHHHTT-SS--------
--HHHHHHH--S--------
--HHHHHHT--S--------
--THHHHHS--S--------
--HHHHHHT-SS--------
--HHHHHHT--S--------
--HHHHHHH--S--------
--THHHHTT-SS--------
--HHHHHHH--S--------
--THHHHTT--S--------
--THHHHTT--S--------
--THHHHTT--S--------
--THHHHTT--S--------
--THHHHTT-SS--------
--GGGTTTS--S--------
--THHHHHH--S--------
--THHHHHH--S--------
--THHHHHT--S--------
--HHHHHHH--S--------
--THHHHHH--S--------
--HHHHHHT--S--------
--THHHHHH--S--------
--HHHHHHH--S--------
--THHHHHT--S--------
--THHHHHT--S--------
--THHHHHT--S--------
--TTHHHHT--S--------
--HHHHHHT--S--------
--THHHHHH--S--------
--THHHHTT--S--------
--TTTHHHH--SS-------
--THHHHTT--S--------
--THHHHHH--S--------
--HHHHHTT--S--------
--HHHHTTS--S--------
--HHHHHHT--S--------
--GGGTTTS--S--------
--HHHHHHT--S--------
--THHHHHS--S--------
--HHHHHHT-SS--------
--HHHHHTT--S--------
--HHHHHHHS-S--------
--HHHHHHH--S--------
--HHHHTTT--S--------
--HHHHHHH--S--------
--HHHHHHH-SS--------
--HHHHTTT-SS---S----
--HHHHHTTSSS--------
--HHHHHHHSSS--------
--HHHHHTS-SS--------
--HHHHHTT-SS--------
--HHHHHHH-SS--------
--HHHHTTT--S--------
--HHHHTTT-SS--------
--HHHHHHH--S--------
--HHHHHHH--S--------
--HHHHHHH--S---S----
--HHHHHHH-SS---S----
--HHHHHHH--S--------
--HHHHHTT-SS--------
--HHHHTTT-SS---S----
--HHHHTTT-SS--------
--HHHHHHH-SS--------
--HHHHTTT-SS--------
--HHHHHTT-SS--------
--HHHHHHH--S--------
--HHHHHHH--S--------
--HHHHHHH-SS--------
--HHHHHHH-SS--------
--HHHHHTT-SS--------
--HHHHHHH--S--------
--HHHHHTT-SS--------
--HHHHHTT-SS--------
--HHHHHHHSSS--------
--HHHHTTS-SS--------
--HHHHHHHSSS--------
--HHHHHHH-SS--------
--HHHHHHH-SS--------
--HHHHTTTSSS--------
--HHHHTTTSSS--------
--HHHHHTT--S--------
--HHHHHHH-SS--------
--HHHHTTS-SS--------
--HHHHHTTSSS--------
--HHHHHTT-SS--------
--HHHHHHH-SS--------
--HHHHHTT-SS--------
--HHHHHTT--S--------
--HHHHHTT-SS--------
--HHHHHHH-SS--------
--HHHHHTT-SS--------
--HHHHHTT--S--------
--HHHHHTT--S--------
--HHHHHHH--S--------
--HHHHHHH-SS--------
--HHHHTTT--S--------
--HHHHHTT-SS--------
--HHHHHHH-SS--------
--HHHHHHH--S--------
--HHHHTTT-SS--------
--HHHHHHH-SS--------
--HHHHHTT--S--------
--HHHHHHH--S--------
--HHHHHTT-SS--------
--HHHHHHH-SS--------
--HHHHHTT-SS--------
--HHHHHHH-SS--------
--HHHHHTT-SS--------
--TTHHHHT-SS--------
--HHHHHHH-SS--------
--HHHHHTT-SS--------
--HHHHHHT-SS--------
--HHHHHHH-SS--------
--HHHHGGG-SS--------
--HHHHHHT-SS--------
--HHHHHHH--S--------
--HHHHHHS--S--------
--HHHHHTT-SS--------
--HHHHHTT-SS--------
--HHHHTTT-SS--------
--HHHHHHT-SS--------
--HHHHHHH-SS--------
--HHHHHTT-SS--------
--HHHHHHH-SS--------
--HHHHTTT-SS--------
--HHHHHHH-SS--------
--HHHHTTS-SS--------
--HHHHTTSSSS--------
--HHHHGGG-SS--------
--HHHHHHT-SS--------
--HHHHHHT-SS--------
--HHHHHHT-SS--------
--HHHHHHT-SS--------
--HHHHHTT-SS--------
--HHHHHHT-SS--------
--HHHHHTT-SS--------
--HHHHHHT-SS--------
--HHHHHHSSSS--------
--HHHHHHTSSS--------
--HHHHHHS-SS--------
--HHHHHTT-SS--------
--HHHHHHT-SS--------
--HHHHHHTSSS--------
--HHHHHHHSSS--------
--HHHHHHHSSS--------
--HHHHHHSSSS--------
--HHHHHHT-SS--------
--HHHHHHHSSS--------
--HHHHHHTSSS--------
--HHHHHHTSSS--------
--HHHHHHTSSS--------
--HHHHHHT-SS--------
--HHHHHHHSSS--------
--HHHHHHHSSS--------
--HHHHHTTSSS--------
--HHHHHTTSS---------
--HHHHHTT-SS--------
--HHHHHHHSS---------
--HHHHHHHSSS--------
--HHHHHHT--S--------
--HHHHHHH-SS--------
--HHHHHHT-SS--------
--HHHHHHTSSS--------
--HHHHHHTSSS--------
--HHHHHHTSSS--------
--HHHHHTTSSS--------
--HHHHHHTSSS--------
--HHHHGGGSS------S--
--HHHHHTTSSS-----S--
--HHHHHTTSSS--------
--HHHHHTTSSS--------
--HHHHTTSSSS--------
--HHHHHHSSSS--------
--HHHHHTTSSS--------
--HHHHHHT-SS--------
--HHHHHTT-SS--------
--HHHHHHTSSS--------
--HHHHHTT-SS--------
--HHHHHTTSSS--------
--SHHHHTTSSS--------
--HHHHHHHSSS--------
--HHHHHHHSSS--------
--HHHHTTTSSS--------
--HHHHHHH-SS--------
--HHHHHHT-S---------
--HHHHHTT-S---------
--HHHHHHT-S---------
--HHHHHHT-----------
--HHHHHTT-----------
--HHHHHHT-----------
--HHHHHHS-S---------
--HHHHHH--S---------
--HHHHHHT-----------
--HHHHHHT-----------
--HHHHHTT-----------
--HHHHHHT-----------
--HHHHHHH-----------
--HHHHHHT-----------
--HHHHHTT-----------
--HHHHHTT-----------
--HHHHHTT-----------
--HHHHHHT-----------
--HHHHTTSS----------
--HHHHHTTS----------
--HHHHHTTSS---------
--HHHHHTTSS---------
--HHHHHHHS----------
--HHHHHSSS--S-------
--HHHHHHHS----------
--HHHHTTSS----------
--HHHHHHHS--S-------
--HHHHHHHS--S-------
--HHHHHHHS----------
--HHHHTTTS--S-------
--HHHHGGGS--S-------
--HHHHHHHS--S-------
--HHHHHHHS--S-------
--HHHHHTTSS-S-------
--HHHHHTTSS-S-------
--HHHHHHHS--S-------
--HHHHTTSS--S-------
--HHHHHHTS--S-------
--HHHHHHHS--S-------
--HHHHHHTS-SS-------
--HHHHHHTS--S-------
--HHHHHHHS-SS-------
--HHHHHTTS--S-------
--HHHHHHHS--S-------
--HHHHGGGS--S-------
--HHHHHHHS----------
--HHHHTTTS--S-------
--HHHHHHHS----------
--TTTGGGGS----------
--TTTHHHHS--S-------
--TTTGGGS-----------
--TTTHHHHS--S-------
--SSSGGGGS--S-------
--TTTTTTSS----------
--HHHHGGGS-SS-------
--HHHHHHHS--S-------
--TTTTTTTS--S-------
--HHHHTTTS-SS-------
--HHHHTTTS----------
--HHHHHHHS-S--------
--HHHHHTTS-S--------
--HHHHHHTS-S--------
--HHHHHTTS-S--------
--HHHHHHHS-S--------
--HHHHHTS--S--------
--HHHHHHHS-S--------
--HHHHHHHS----------
--HHHHHHHS-S--------
--SHHHHTTS----------
--HHHHGGGS-SS-------
--HHHHHTT---S-------
--HHHHTTTS----------
--HHHHTTS---S-------
--HHHHHTTS----------
--HHHHHTTS----------
--HHHHHHHS----------
--HHHHHHH--S--------
--HHHHHHT-----------
--HHHHHHH-----------
--HHHHHHHS----------
--HHHHHHTS----------
--HHHHHHHS----------
--HHHHHTTS-SS-------
--HHHHHHTS-SS-------
--HHHHTTTS-SS-------
--HHHHHHHS-SS-------
--HHHHHHHS-SS-------
--HHHHTTTS----------
--HHHHHTT--SS-------
--HHHHHHHS-SS-------
--HHHHHHTS-SS-------
--HHHHHHTS----------
--HHHHHTTS----------
--HHHHHHHS----------
--HHHHHHHS----------
--HHHHHHTS-SS-------
--HHHHHHSS--S-------
--HHHHHHH-----------
--HHHHHHT---S-------
--HHHHHTTS--S-------
--HHHHHHHS-SS-------
--HHHHGGGS--S-------
--HHHHHHHS----------
--THHHHHTS----------
--HHHHHHSS--S-------
--HHHHHHTS----------
--HHHHHHSS----------
--HHHHHHS-----------
--HHHHGGGS----------
--HHHHHTTS----------
--HHHHHHHS----------
--HHHHHHTS-S--------
--HHHHHTTS-SS-------
--HHHHHHH--S--------
--HHHHHHT--S--------
--HHHHHHT--S--------
--HHHHHHSS-S--------
--HHHHHHHS-S--------
--HHHHTTT--S--------
--HHHHTTS--S--------
--HHHHHHS-----------
--HHHHHHH--S--------
--HHHHHHH--SS-------
--HHHHTTS--SS-------
--HHHHTTS--SS-------
--HHHHHHS--SS-------
--HHHHHHH--SS-------
--HHHHTTT--SS-------
--HHHHHHT---S-------
--HHHHHHH--SS-------
--HHHHHHT---S-------
--HHHHHHH--SS-------
--HHHHHHH--SS-------
--HHHHHHT--SS-------
--HHHHHHS--SS-------
--HHHHHHH--SS-------
--HHHHHHH--SS-------
--HHHHHHT--SS-------
--HHHHHHT--S--------
--HHHHHHH--S--------
--HHHHHHT--S--------
--HHHHHHT-----------
--HHHHHHH--S--------
--HHHHHHT--SS-------
--HHHHHTS-----------
--HHHHHHS--SS-------
--HHHHHHS--SS-------
--HHHHHTS--SS-------
--HHHHTTT--S--------
--HHHHHHH-----------
--HHHHTTS--S--------
--HHHHHHH--S--------
--HHHHHHH--S--------
--HHHHTTS--S--------
--HHHHHHH--SS-------
--HHHHHTT--SS-------
--HHHHHHT--SS-------
--HHHHHHH--SS-------
--HHHHHTT--SS-------
--HHHHHHH--SS-------
--HHHHHHT--SS-------
--HHHHHTT--SS-------
--HHHHHTS--SS-------
--HHHHHHT--S--------
--HHHHHTTS-SS-------
--HHHHHHH--S--------
--HHHHHHH--S--------
--HHHHHHH--SS-------
--HHHHHHT--SS-------
--HHHHHHT--SS-------
--HHHHHTT--SS-------
--HHHHHHT--SS-------
--HHHHHHS--SS-------
--HHHHHTT--SS-------
--HHHHHHH--SS-------
--HHHHHHT--SS-------
--HHHHHHH--SS-------
--HHHHHHS--SS-------
--HHHHHTT--SS-------
--HHHHHHH--SS-------
--HHHHHTTS-SS-------
--HHHHHHHS-SS-------
--HHHHHHHS-SS-------
--HHHHHHTS-SS-------
--HHHHHHTS-S--------
--HHHHHTTS-SS-------
--HHHHTTTS-SS-------
--HHHHHHHS-SS-------
--HHHHHHTS-S--------
--HHHHHTTS-SS-------
--HHHHHHTS-S--------
--HHHHHTTS-SS-------
--HHHHHHTS-SS-------
--HHHHHHTS-SS-------
--HHHHHHHS-SS-------
--HHHHHHHS-S--------
--HHHHHHTS-S--------
--HHHHHTTS-SS-------
--HHHHHHTS-S--------
--HHHHHHTS-SS-------
--HHHHHTTS-S--------
--HHHHHHHS-S--------
--HHHHTTSS-S--------
--GGGTGGGS-SS-------
--HHHHHHTS-SS-------
--HHHHHHHS-S--------
--HHHHHHHS-SS-------
--HHHHHTT--S--------
--HHHHHHTS-S--------
--HHHHHTTS-SS-------
--HHHHHTTS-SS-------
--HHHHHHTS-SS-------
--HHHHHHSS-SS-------
--HHHHHTTS-SS-------
--HHHHHHSS-SS-------
--HHHHHTTS-S--------
--HHHHHHHS-S--------
--HHHHHHHS-S--------
--HHHHHHHS-SS-------
--HHHHHHTS-S--------
--HHHHHHTS----------
--HHHHHTTS-S--------
--HHHHHTTS-SS-------
--HHHHHHHS-SS-------
--HHHHHHTS-SS-------
--HHHHTTSS-SS-------
--HHHHHHH-----------
--HHHHHTT-----------
--HHHHHTT-----------
--HHHHHHHS----------
--HHHHTTTS----------
--HHHHHHHS----------
--HHHHHHTS----------
--HHHHHTT-----------
--HHHHHTTS----------
--HHHHHHHS----------
--HHHHHHH-----------
--HHHHTTSS----------
--HHHHHHH-----------
--HHHHGGG-----------
--TTTTTSS-----------
--HHHHHHH--S--------
--HHHHHHH--S--------
--HHHHHHHS-S--------
--HHHHHHHS-S--------
--HHHHHHH--S--------
--HHHHHHHS-S--------
--HHHHHHTS-S--------
--HHHHHHTS-S--------
--HHHHHHTS-SS-------
--HHHHHHTS-SS-------
--HHHHHHHS-SS-------
--HHHHHHTS-SS-------
--HHHHHHHS-S--------
--HHHHHHHS-SS-------
--HHHHHHHS-SS-------
--HHHHHTTS-SS-------
--HHHHHHHS-SS-------
--HHHHHHHS-SS-------
--HHHHHTTS-S--------
--HHHHHHHS----------
--HHHHHTTS----------
--HHHHHTTS----------
--HHHHHTTS----------
--HHHHHHHS----------
--HHHHHHHS--S-------
--HHHHHTTS----------
--HHHHHHTS----------
--HHHHHHTS----------
--HHHHHHTS--SS------
--HHHHHTTS--S-------
--HHHHHHHS-TT-------
--HHHHHHTS-TT-------
--HHHHHTTS--SS------
--HHHHHHHS-TT-------
--HHHHHHHS-TT-------
--HHHHHHHS----------
--HHHHHHHS--S-------
--HHHHHHHS----------
--HHHHHHTS----------
--HHHHHHHS--S-------
--HHHHHHHS----------
--HHHHHHHS--S-------
--HHHHHHHS--S-------
--HHHHHTTS--SS------
--HHHHHHHS----------
--HHHHHHHS----------
--HHHHHTTS----------
--TTHHHHTS--SS------
--HHHHHHHS--S-------
--HHHHHHTS--S-------
--HHHHHHHS--TTS-----
--HHHHHTTS--TT------
--HHHHHHTS--TTS-----
--HHHHHHSS--TTS-----
--HHHHHTTS--TTS-----
--HHHHHHHS--TTS-----
--HHHHHHHS--TTS-----
--HHHHHHHSS-TTS-----
--HHHHHTTS--TTS-----
--HHHHHTTS--TTS-----
--SHHHHTTS--TTS-----
--HHHHHHHS--TTS-----
--HHHHHTTS--TTS-----
--HHHHHHHS--TTS-----
--HHHHHHHSS-SSS-----
--HHHHHTTS--TTS--S--
--HHHHHHTS--TTS-----
--HHHHHTTS--SSS-----
--HHHHHHTS--TTS-----
--HHHHHHHS--TTS-----
--HHHHHHHS--TTS-----
--HHHHHHHS--TTS-----
--HHHHHHHS--SSS-----
--HHHHHTTS--TTS-----
--HHHHHHTS--SSS-----
--HHHHHHHS--SSS-----
--HHHHHHTS--SSS-----
--HHHHHHHS--SS------
--HHHHGGGS--SSS-----
--HHHHHTTS--SSS-----
--HHHHHTTS--SSS-----
--HHHHHHTS--SSS-----
--SHHHHTT---SSS-----
--HHHHTTS---SSS-----
--HHHHTTS---SS------
--GGGGSTTS--SS------
--GGGGGGGS--SS------
--GGGS-TTS--SS------
--GGG--TTS--SS------
--GGGS-TTS--SS------
--TTSS-TTS--SS------
--GGGS-TTS--TT------
--TTS-TTSS--SS------
--TT---SSS--SS------
--TTT--TTS--SS------
--GGG--TTS--SS------
--STT--TTS--SS------
--GGG--TTS--SS------
--TTTS-TTS--SS------
--GGGS-TTS--SS------
--GGG--TT--SSSS-----
--GGG--TT---SS------
--GGG--TT---SSS-----
--GGG--TT---SS------
--GGG--TTS--SS------
--GGGS-TTS--SS------
--TTT--TTS--SSS-----
--GGG--SSS--SSS-----
--GGG--TTS--SSS-----
--GGGS-TTS--SSS-----
--GGGG-TTS--SSS-----
--GGGSGGGS--SSS-----
--GGG-GGGS--TT------
--GGG-GGGS--TTS-----
--GGG-TTTS--SSS-----
--GGGGTTTS--SS------
--GGGSTTTS--SSS-----
--GGGGTTTS--SSS-----
--GGGTTTTS--SSS-----
--STTTGGGS--SSS-----
--GGGGGGT--TTTS-----
--GGGSTTT--STTS-----
--TTTGGGG--SGGG-----
--GGGSTTT--SGGG-----
--SGGGGGG--TTTT-----
--HHHHGGG--SGGG-----
--GGGGTTT--TTTT-----
--GGGSTTS--TTTT-----
--GGGSGGG--TTTT-----
--TTTTTTT--TTTT-----
--TTTSGGG--HHHH-----
--TTGGGGT--GGGT-----
--TTGGGGT--STTT-----
--TTTTTTT--HHHH-----
--TTGGGTT--HHHH-----
--HHHHTTT--HHHH-----
--TTGGGGG--STTT-----
--HHHHGGG---TTT-----
--TTTTTS---GGGT-----
--TTGGGTT---TTT-----
--TTGGGGG--STTT-----
--TTGGGGG---TTT-----
--HHHHGGG---TTT-----
--HHHHGGG---TTT-----
--TTGGGGS---TTT-----
--HHHHGGG---TTT-----
--HHHHGGG---TTT-----
--HHHHTTS---TTT-----
--HHHHHTT--STTT-----
--HHHHHTT---TTT-----
--HHHHHTT---TTT-----
--HHHHHT----TTT-----
--HHHHHHT---TTS-----
--HHHHHHHS--SSS-----
--HHHHHHHS--SSS-----
--HHHHHTTS--GGG-----
--HHHHHTTS--SSS-----
--HHHHHTTS--S-S-----
--HHHHHHHS--TT------
--HHHHHTTS--TT------
--HHHHHHTS--TT------
--HHHHHTTS--STT-----
--HHHHHTTS--S-------
--HHHHHHHS--S-------
--HHHHHTTS--S-------
--HHHHHTTS--S-------
--HHHHHHHS--S-------
--HHHHHHHS-SS-------
--HHHHHTTS--S-------
--HHHHHHHS--S-------
--HHHHHHHS--SS------
--HHHHHHSS--TTS-----
--HHHHHHTS--SS------
--HHHHTTTS--S-S-----
--HHHHHHHS--SS------
--HHHHHHHS--SS------
--HHHHHHHS--SS------
--HHHHHTTS--SS------
--THHHHTTS-TTT------
--HHHHHTTS--TT------
--HHHHHHHS-TTT------
--HHHHHHTS-SSS------
--HHHHHHHS-TTT------
--HHHHHHHS-TTT------
--HHHHTTSS-TTT------
--HHHHHHHS-TTT------
--HHHHHTT--TTTS-----
--HHHHHHH--TTTS-----
--HHHHHHT--TTTS-----
--HHHHHHH--SGGG-----
--HHHHHTT--HHHHS----
--HHHHHHT--SGGG-----
--HHHHHHH--GGGT-----
--HHHHHTT--TTTT-----
--HHHHHTT--GGGG-----
--HHHHHHH--STTSS----
--HHHHHHH--SGGGS----
--HHHHHHH--GGGGS----
--HHHHHTT--HHHHS----
--HHHHHHH--SGGGS----
--HHHHHHH--TTTTS----
--HHHHHTT--SGGGS----
--HHHHGGG--HHHHS----
--HHHHHTT--SGGGS----
--TTGGGTT--TTTSS----
--TGGGGTT--HHHHS----
--TTTTTTT--GGGTS----
--TTGGGSS--HHHHS----
--HHHHTTT--TTTTS----
--HHHHHTT--HHHHS----
--STTTSTT--TTTSS----
--TGGGGTT--GGGTS----
--HHHHHTT--HHHHS----
--SHHHHTTS-HHHHS----
--TTGGGSSS-HHHH-----
--HHHHHTTS-TTTSS----
--HHHHHHTS-GGGSS----
--HHHHHHTS-GGGT-----
--HHHHHTT--STTT-----
--HHHHHTTS--GGG-----
--HHHHHHT---TTTS----
--HHHHHHS---TTTS----
--HHHHHHH---TTT-----
--HHHHHTT---TTT-----
--HHHHHHTT--TTT-----
--HHHHHHHS-HHHH-----
--HHHHHHHS-HHHHS----
--HHHHHHT--HHHHS----
--HHHHGGG--GGGT-----
--HHHHHHTT-HHHH-----
--HHHHHHT--HHHH-----
--HHHHHTTS-GGGT-----
--HHHHHGGG-GGGT-----
--HHHHHHTT-HHHHS----
--HHHHHHTS-HHHHT----
--HHHHHHTT-TTTT-----
--HHHHHTTT-HHHH-----
--HHHHHHHH-SGGG-----
--HHHHHHHH-STTT-----
--HHHHHHHT-STTT-----
--HHHHHHHH--TTTS----
--HHHHHHHS--TTTS----
--HHHHHHHT--TTTS----
--HHHHHHTT--TTTS----
--HHHHHHHT--TTT-----
--HHHHHHTT--TTT-----
--HHHHHHTT--GGG-----
--HHHHHTTT--TTS-----
--HHHHHTTT--TTT-----
--HHHHHHTT--SSS-----
--HHHHHHTT--STT-----
--HHHHHHHH--TTT-----
--HHHHHHHH--TTT-----
--HHHHHHHH--GGG-----
--HHHHHHHT--TTT-----
--HHHHHHHT--TTT-----
--HHHHHHTT--TTT-----
--HHHHHHHS--TTT-----
--HHHHHHHT--TTT-----
--HHHHHHHS--TTT-----
--HHHHHHHS--TTT-----
--HHHHHHHS--TTT-----
--HHHHHHH---TTT-----
--TTTTTTS---SSS-----
--HHHHHHS---TTT-----
--HHHHTTS---TTTS----
--HHHHTTS---TTT-----
--HHHHHHS---TTTS----
--TTHHHHS---TTT-----
--HHHHHHS---SSS-----
--HHHHHHT---TTT-----
--TTHHHHT---TTT-----
--HHHHHHT---TTT-----
--TTHHHHT---TTT-----
--HHHHHHH---TTT-----
--HHHHTTT---TTT-----
--HHHHHHH---TTT-----
--HHHHHHH---TTT-----
--HHHHHTT---TTT-----
--HHHHHHH---TTT-----
--HHHHTTT---TTT-----
--HHHHHTT---TTT-----
--HHHHHHH---TTT-----
--HHHHHTT---TTT-----
--HHHHHHH---TTTS----
--HHHHHHH---TTTT----
--HHHHHHHS--TTTT----
--HHHHHHT---TTTTS---
--HHHHTTTS--TTTS----
--TTTTTTTS--TTTT----
--HHHHHHTS--TTTS----
--HHHHHHTS--TTTS----
--HHHHHTTS--TTTT----
--HHHHHHHS--TTTT----
--HHHHTTTS--TTTS----
--HHHHTTTS--SSTT----
--HHHHTTTS--TTTS----
--HHHHHHHS--TTT-----
--HHHHTTTS--TTTS----
--HHHHTTTS--TTTT----
--STTTTTTS--GGGS----
--GGGTTTTS--TTTT----
--GGGTTTTS--TTT-----
--GGGTTTTS--GGG-----
--GGGTTTTS--TTT-----
--GGG-TTTS--TTT-----
--STT-TTTS--TTT-----
--STTTTTTS--TTS-----
--GGG-TTTS--TTS-----
--GGGTTTTS--TTT-----
--GGGSTTTS--TTS-----
--GGG-TTTS--TTS-----
--GGGTTTTS--TTTS----
--GGG-TTTS--TTTS----
--GGGTTTTS--SSS-----
--GGGTTTTS--TTTS----
--GGGTTTTS--TTT-----
--HHHHTTTS--TTTS----
--GGGTTTTS--TTT-----
--GGGTTTTS--TTT-----
--HHHHTTTS--SSS-----
--GGGTTTTS--GGG-----
--GGGTTTTS--TTTS----
--GGGTTTTS--STT-----
--GGGTTTTS--TTTS----
--STTTTTTS--TTTS----
--GGGTTTTS--STTS----
--HHHHTTTS--TTT-----
--GGGTTTTS--TTT-----
--GGGTTTTS--STT-----
--STTTTTTS--TTT-----
--GGGTTTTS--TTT-----
--GGGTTTTS--TTTS----
--HHHHTTTS--GGG-----
--HHHHTTTS--GGG-----
--GGGTTTTS--TTS-----
--GGGTTTTS--TTT-----
--GGGTTTTS--STT-----
--GGGTTTTS-SGGG-----
--GGGTTTTS--TTS-----
--GGGTTTT--SGGG--S--
--SGGGTTT--HHHH-----
--GGG-TTT--TGGG-----
--GGGTTTT--HHHH-----
--SGGGTTT--GGGT-----
--TTTTTTTS-GGGT-----
--TTT-TTT--HHHH-----
--TTTSGGG--GGGS-----
--TTTSTTT--SGGG-----
--TTTSTTTS-GGGG-----
--TTTSTTTS-SGGG-----
--TTTTTTTS-HHHH-----
--TTTSTTTS-SGGG-----
--TTTSTTTS-TTTT-----
--TTTTTTTS-HHHH-----
--TTTSTTTS--TTTS----
--TTTTTTTS--HHHHS---
--TTTTTTTS--TTTTS---
--TTTTTTTS--STTSS---
--TTTTTTTS--GGGSS---
--TTTSTTTS--TTTTS---
--TTTSTTTS--TTTT----
--TTTTTTTS--GGGTS---
--TTTTTTTS--HHHH----
--TTTTTTTS--TTTT----
--TTTTTTTS--TTTT----
--IIIIITTS--GGGTS---
--TTTTGGGS--HHHHS---
--TTTTTTTS--TTTTS---
--GGGTTTTS-GGGGT----
--IIIIITTS-SHHHH----
--IIIIITTS-SGGGT----
--TTTTTTTS-HHHHSS---
--TTTTGGGS-STTTS----
--IIIIITTS-HHHHHS---
--TTTTTTTS-SHHHHS---
--IIIIITSS-SGGGTS---
--TTTTTTTS-SSGGGS---
--TTTTTTTS-SGGGT----
--IIIIITTS-SGGGT----
--HHHHTTTS-HHHHHS---
--HHHHTTTS--TTTTS---
--HHHHTTTS--HHHHS---
--GGGTGGGS--HHHHSS--
--TTTTTTSS--HHHHS---
--GGGTTTTS--HHHHS---
--TTTTGGGS--TTTSS---
--GGGTGGGS--TTTSS---
--GGGTGGG---HHHHS---
--TTTTGGGS--TTTSS---
--HHHHTTTS--TTTTS---
--GGGTGGGS--TTTTS---
--TTTTGGGS--GGGTS---
--TTTTGGGS--GGGTS---
--TTTTTTTS--GGGTS---
--IIIIITTS--TTTTS---
--IIIIITTS--HHHHS---
--TTTSTTTS--HHHHS---
--TTTTGGGSS-HHHHS---
--TTTTTTTTT-TTTSS---
--IIIIITTTT-HHHHSS--
--TTTTTTTTT-GGGSSS--
--TTTTGGGS--GGGGS---
--IIIIITTSS-TTTSS---
--TTTTTTTSS-TTTSS---
--IIIIITTS--TTTSS---
--TTTTTTSS--TTTSS---
--TTTTGGGS--TTTSS---
--TTTTGGGSTTHHHHS---
--IIIIITTSS-HHHHSS--
--IIIIITTTTHHHHHSS--
--IIIIITTSSHHHHHS---
--TTTTGGGSSHHHHTS---
--IIIIITTSS-HHHHS---
--TTTTGGGS-HHHHTS---
--TTTTGGGS-HHHHHSS--
--IIIIITSS--HHHHSS--
--IIIIITTS-THHHHS---
--TTTTGGGS-HHHHTS---
--TTTTTTSS-HHHHTS---
--IIIIITTS-SSGGGS---
--TTTTGGGS-TTGGGS---
--TTTTTTTS-TGGGTS---
--GGGTGGGS-TTGGGS---
--TTTTGGGS-HHHHSS---
--TTTTTTTS-HHHHHS---
--TTTTGGGS-HHHHHS---
--IIIIITTS-TTTTTS---
--IIIIITTS-TTTTTS---
--IIIIITTS-TTTTTS---
--TTTTTTS--HHHHHS---
--TTTTTTT--TTTTTSS--
--TTTTTTT--TTTTTSS--
--IIIIITT--HHHHTS---
--IIIIITT---GGGSS---
--IIIIITS--TTTTTS---
--IIIIITS--HHHHHS---
--HHHHTTT---TTTSS---
--TTTTTTT--TTTTTS---
--IIIIITT--TTGGGS---
--IIIIITT--TTTTTS---
--IIIIITT--HHHHHS---
--IIIIITS--SGGGTSS--
--TTTTGGG--TTTTTSS--
--IIIIITSS-TTTTTS---
--TTTTTTTS-HHHHHS---
--IIIIITT--HHHHHS---
--TTTTTTS--TTGGGS---
--IIIIITTS-HHHHT----
--IIIIITTS-TTGGG----
--IIIIITTSSHHHHS----
--IIIIITT--TTTTTS---
--IIIIITT--HHHHH----
--IIIIITT--HHHHT----
--IIIIITT--HHHHT----
--IIIIITT--HHHHT----
--IIIIITT--HHHHH----
--IIIIITT--HHHHT----
--TTTTGGG--TTGGG----
--IIIIITT--HHHHT----
--IIIIITT-SHHHHT----
--IIIIISS--TTGGG----
--IIIIITTS-HHHHT----
--IIIIITTSSHHHHS----
--IIIIITT--HHHHH----
--TTTTGGG--HHHHS----
--IIIIITT--TTTT-----
--TTTTTTT--HHHHT----
--IIIIITT--TTGGG----
--TTTTGGG--HHHHH----
--TTTTGGG--TTGGG----
--IIIIITT--TTTTTS---
--TTTTTTT--TTGGGS---
--IIIIITT--TTTTT-S--
--IIIIITT--TTGGGS---
--IIIIITT--HHHHTS---
--IIIIITT--TTGGGS---
--IIIIITT--TTGGGSS--
--IIIIITT--HHHHTSS--
--IIIIITT--HHHHTS---
--IIIIITT--TTTTTS---
--TTTTGGG--HHHHTT---
--IIIIITT--HHHHHT---
--TTTTTTT--HHHHTT---
--IIIIITT--HHHHTT---
--IIIIITT--TTTTTS---
--IIIIITT--HHHHHS---
--IIIIITT--HHHHHT---
--IIIIITT--TTTTTS---
--IIIIITS--TTTTT----
--TTTTTTS--TTTTT----
--IIIIITS--TTTTTS---
--IIIIITT--GGGGTS---
--IIIIIT---TTTTT----
--IIIIIT--STTGGG----
--TTTTTT--STTTTT----
--IIIIIS---GGGTS----
--TTTTSS---HHHHH----
--TTTTTT---HHHHHS---
--TTTTTT---TTTTT----
--HHHHTT---HHHHH----
--HHHHSS---HHHHHS---
--TTTTTT---TTGGG----
--TTTTSS---TTGGG----
--TTTTSS---HHHHTS---
--HHHHTT---TTGGG----
--HHHHTT---HHHHT----
--HHHHTT---HHHHT----
--HHHHTT---HHHHT----
--TTTTTT---TTGGG----
--TTTTSS---TTGGG----
--HHHHSS---HHHHT----
--TTTTSS---HHHHS----
--TTTTTT---HHHHT----
--TTTTTT---TTGGG----
--TTTSSS---HHHHH----
--HHHHTS---HHHHT----
--TTTTTT---HHHHH----
--TTTTTT---SHHHH----
--TTTTTT---SGGGT----
--IIIIIT---HHHHH----
--HHHHTT---SGGGT----
--TTTTTT---SGGGT----
--TTTTSS----GGGTS---
--TTTSSSS--TTTTTS---
--TTTSSSS--TTTTTS---
--TTTTSS---HHHHH----
--TTTTSS---TTTTT----
--TTTTTT---TTTTTS---
--TTTTSS----HHHHS---
--TTTTSS---TGGGTS---
--TTTTTT---THHHHS---
--TTTTTT---TTTTTS---
--TTTTTT---HHHHHSS--
--TTTTSS----GGGS----
--TTTTSS----GGGTS---
--TTTTTT----GGGTS---
--TTTTTT----HHHHS---
--TTTTTT----HHHHS---
--TTTTTT----GGGTS---
--TTTTSS-S--GGGTS---
--TTTTTT----HHHHS---
--TTTTSS----GGGTS---
--TTTTTT-S--GGGTS---
--IIIIIT-S--GGGTS---
--TTTTTT----STTTS---
--TTTTTT----GGGTS---
--TTTTTT----GGGTS---
--TTTTTT-S--HHHHS---
--TTTTTT----HHHHS---
--TTTTTT-S--GGGTS---
--TTTTTT-S--HHHHS---
--TTTTTT----HHHHS---
--TTTTTT-S-SHHHHS---
--IIIIIT-SS-HHHHS---
--HHHHSS-SS-HHHHS---
--TTTTTT-SS-HHHHS---
--HHHHSS-SS-HHHHS---
--TTTTSS-SSTHHHHS---
--GGGTSS-SSTHHHHS---
--HHHHSS-SSSHHHHS---
--TTTSSS-SSSGGGTS---
--HHHHSS-SSSSTTTS---
--HHHHTS-SS-HHHHS---
--STTTTSSSSTHHHHS---
--HHHHTSSSSGGGGTS---
--HHHHTSSSSTHHHHSS--
--HHHHTS-SSTHHHHS---
--HHHHTSSSSTHHHHSS--
--TTTTTSSSSTHHHHS---
--HHHHTSSSSSHHHHS---
--HHHHTSSSSSHHHHSS--
--HHHHTSSSSSHHHHS---
--GGGTTSSSSTHHHHS---
--GGGTTSSSSTHHHHS---
--HHHHTS-SSTHHHHS---
--GGGTTSSSSSHHHHS---
--GGGTTSSSSTHHHHS---
--GGGTTSSSSSHHHHS---
--GGGTT-SSSTTTTTS---
--HHHHT-SSSTHHHHS---
--GGGTT-SSSTHHHHS---
--GGGTTS-SSSHHHHS---
--GGGTT-SSSSHHHHSS--
--GGGTT--SSTHHHHS---
--GGGTT--SSSHHHHS---
--GGGTTS-SSSGGGTS---
--GGGTTSSSSTHHHHS---
--GGGTT--SS-HHHHS---
--GGGTTS-SSSHHHHS---
--GGGTT--SSSHHHHS---
--GGGTTSSSSSHHHHS---
--GGGTSS-SSSHHHHS---
--TTTTTS-SSSHHHHS---
--GGGTSS-SSSHHHHS---
--HHHHSS-SSSGGGTS---
--GGGTS--SSSHHHHS---
--GGGTTS-SSSHHHHS---
--GGGTSS-SSSHHHHS---
--GGGTT--SSSHHHHS---
--GGGTT--SSSGGGTS---
--GGGTTS-SSSHHHHSS--
--GGGTT--SSSHHHHS---
--GGGTSS-SS-GGGTS---
--GGGTT--SS-HHHHS---
--GGGTT----SGGGTS---
--GGGTT--SS-GGGTSS--
--GGGTT----SHHHHSS--
--GGGTT-----HHHHSS--
--GGGTT----SSTTTSS--
--GGGTS----SHHHHSS--
--GGGTTS----HHHHSS--
--GGGTS-----HHHHSS--
--HHHHT----SHHHHSS--
--GGGTTS--SSHHHHSS--
--GGGTT----SHHHHSS--
--GGGTS--S-SHHHHSS--
--GGGTTS-S-SSTTTSS--
--GGGTT----SHHHHS---
--GGGTT--SSSGGGTS---
--GGGTTS--SSGGGTS---
--HHHHSS---THHHHS---
--HHHHSS-S-SHHHHSS--
--TTTTSS-S--GGGTS---
--HHHHS--S--GGGTS---
--GGGTT--S-SHHHHS---
--GGGTS--S-SHHHHS---
--HHHHSS-S-SGGGTSS--
--GGGTT--S-STTTTS---
--GGGTS--S--HHHHS---
--GGGTS--S-SHHHHS---
--GGGTSS---SHHHHS---
--GGGTS--S-SHHHHS---
--GGGTSS--STGGGT----
--GGGTSS--SGGGGT----
--GGGTS---STTTTT----
--GGGSSS--SHHHHH----
--GGGTSS--SHHHHH----
--GGGGTS--STHHHH----
--GGGTSS--SGGGTT----
--GGGGSS--SHHHHT----
--GGGTSS-SSHHHHH----
--STTTSS--SHHHHH----
--GGGTTT--STTTTTS---
--GGGTTT--STTTTT----
--GGGTTT--STTTTSS---
--GGGTTT--SHHHHSS---
--GGGTTT--SSTTTSS---
--GGGTSS--SGGGGSS---
--GGGTTT--STTTTSS---
--HHHHTT--SGGGGSS---
--GGGTTT--SGGGTSS---
--STTTTT--SGGGTTS---
--GGGTTT--SGGGTSS---
--STTTTT--SGGGGSS---
--GGGTTT--SGGG-SS---
--STTTTT--SGGGSSS---
--GGGTTT--SGGGSSS---
--STTTTT--STTSSSS---
--HHHHTT--SGGGSS----
--STTTTT--SGGGSS----
--GGGTTT--SGGGSS----
--GGGTTT--SGGGSS----
--GGGTTT--SGGGSS----
--GGGTTT--SGGGSSS---
--GGGTTT--STTS-S----
--STTTTT--SGGGSS----
--STTTTT--SGGG-S----
--GGGSSS--SGGG-S----
--GGGTTT--SGGGSS----
--STTTTT--SGGG-S----
--GGGTTT--SGGG-S----
--STTTTT--SGGG-S----
---TTTTT--SGGG-S----
---TTTTT--SGGG-S----
---TTTTT--SGGG-S----
---TTTTT--SGGG-S----
---TTGGG--SGGGTSS---
---TTTTT--SGGG-SS---
---TTTTT--SGGG-S----
---TTTTT--SGGG-S----
---TTTSS--STTT------
---TTTSS--SGGG------
---TTTTT--SGGG------
---TTTSS--STTS------
---TTTSS--SGGG------
---TTTSS--SGGG------
---TTTSS---GGG------
---TTTSS--SGGG------
---TTTSS--SGGG------
---TTTSS--SGGG------
---TTTSS--SGGG------
---TTTSS--SGGG------
---TTTSS---GGG------
---TTTSS--SSTT------
---TTTSS--SGGG------
---TTTSS--SGGG------
---GGGSS--SGGG------
---TTTSS---GGG------
---TTTSS--SGGG------
---TTTSS--SGGG------
---TTSSSS-SGGG------
---TTTSSS-SGGG------
---TTTSSS-SGGG------
---TTTSS-SSGGG------
---TTSSS--SGGG------
---TTTSSS-SGGG------
---TTTSS--SGGG------
---TTTTT-SSTTT------
---TTTTT-SSTTT------
---TTTSSSS-TTS------
---TTSSS-SSGGG------
---TTTSS-SSSTT------
---TTTTT-SSGGG------
---TTTSS--STTT------
---TTTSS--SGGG------
---GGGSS--SGGG------
---TTTSS--SGGG------
---TTTTT-SSTTT------
---TTTSS-SSTTT------
---TTTTT-SSTTT------
---GGGSS-SSGGG------
--STTTTT-SSGGG------
---TTTSS--SGGG------
--GGGTSS---GGG------
--HHHHTTS-STTS------
--HHHHSS--SGGG------
--STTTSS--SGGG------
--GGGTSSS-SGGG------
--GGGTTT--SGGG------
--HHHHTT---GGG------
--GGGTTT--SGGG-S----
--HHHHSS--STTT------
--HHHHSS--SGGG--S---
--STTTTTT-SGGG------
--STTTTT--SGGG-S----
--HHHHSSS-SGGG-SS---
--STTTSS--SGGG-S----
--STTTSS--SGGG-S----
--GGGTTT--SGGG-S----
--HHHHTT--STTT------
--STTTTT--STTT--S---
--GGGTSS--SGGG------
--HHHHTT--SGGG--S---
--GGGGSS--SGGG--S---
--GGGTSSS-STTT-SS---
--GGGTSS--SGGG--S---
--HHHHTT--SGGG--S---
--GGGTSS--SGGG--S---
--GGGTSSS-SGGG--S---
--GGGSSS--SGGG------
--HHHHSS--STTS--S---
--GGGTSS--STTT--S---
--STTSSS---TTT-SS---
--GGGSSS---TTT--S---
--SGGGSS--STTTS-S---
--HHHHSS---TTTSSS---
--GGGGSS---TTTSSS---
--GGGSSS--STTTSSS---
--HHHHSS-SSTTTSSS---
--HHHHSS--STTTSS----
--HHHHSS-SSTTTSS----
--HHHHSS-SSGGGSSS---
--HHHHSS-SSGGGSSS---
--HHHHSS--SSSSSS----
--HHHHSS-SSGGGSS----
--HHHHSS-SSSSSSSS---
--HHHHSS--SSSSSSS---
--HHHHSS--SSSSSSS---
--HHHHSS-SSSTTSSS---
--HHHHSS--SGGGSS----
--GGGSSS--SGGGSSS---
--TTTSSS--SGGG-S----
--STTTTT-SSTTT-SS---
--HHHHSS--SSSSSS----
--HHHHTT-SSSTT-SS---
--HHHHTT-SSGGGSSS---
--HHHHTT-SSSSSSSS---
--HHHHHH-SSTTTSS----
--HHHHTT-SSGGGSSS---
--HHHHTT-SSTTTSSS---
--HHHHTT-SSTTTSSS---
--HHHHTT-SSGGGSSS---
--HHHHTT-SSTTTS-----
--HHHHHH-SSSTTSS----
--HHHHTT-SSSTT-SS---
--HHHHTT--STTT-SS---
--HHHHTTS--GGG------
--HHHHTTS-SSSS------
--HHHHTTS-SGGG-S----
--HHHHTT--SSTT-S----
--HHHHHH-SSTTT------
--HHHHTT-SSTTT------
--HHHHTT-SSGGG-S----
--HHHHTT-SSSTTSS----
--HHHHTT-SSSTTSS----
--HHHHTT-SSGGGSSS---
--HHHHTT-SSTTTSSS---
--HHHHTT-SSGGGSSS---
--HHHHTT-SSGGGSSS---
--HHHHTTSSSGGGSSS---
--HHHHTT-SSTTSSSS---
--HHHHTT-SSGGGSS----
--HHHHTT-SSGGGSS----
--HHHHTT-SSGGGSSS---
--HHHHTT-SSGGGSS----
--HHHHHH-SSGGGSSS---
--HHHHTT-SSGGGSSS---
--HHHHTT-SSGGGSSS---
--HHHHHH-SSGGGSS----
--HHHHHH-SSGGGSS----
--THHHHHSSSGGGSS----
--TTHHHH-SSGGGSS----
--THHHHH-SSGGGSSS---
--HHHHHH--SSSSSS----
--THHHHH-SSTTSSS----
--HHHHTT-SSGGGSS----
--HHHHTT-SSGGGSS----
--HHHHTT-SSTTSSSS---
--HHHHHH-SSGGGSSS---
--HHHHHH-SSGGGSSS---
--HHHHHH-SSGGGSSS---
--HHHHTT-SSGGGSSS---
--HHHHTT-SSGGGSSS---
--HHHHTT-SSGGGSSS---
--HHHHHH-SSGGGSSS---
--HHHHHH-SSGGGSSS---
--HHHHTT-SSGGGSS----
--HHHHHH-SSSSSSS----
--HHHHHH-SSGGGSS----
--TTHHHH-SSGGGSSS---
--HHHHHH--SSSSSSS---
--HHHHHH-SSGGGSSS---
--HHHHTT-SSTTSSSS---
--HHHHTT-SSGGGSSS---
--HHHHTT-SSSTTSSS---
--HHHHHH-SSGGGSSS---
--HHHHTT-SSGGGSSS---
--HHHHTT-SSGGGSSS---
--HHHHHH-SSGGGSSS---
---TTTTT-SSGGGSSS---
---TTTTT-SSGGGSSS---
---TTTTT-SSGGGSSS---
--HHHHTT-SSGGGSSS---
--HHHHHH-SSGGGSSS---
--HHHHHH--SGGGSSS---
--HHHHHH-SSGGGSSS---
--HHHHTT--SGGGSSS---
--HHHHTTS-SGGGSSS---
--HHHHHH-SSGGGSSS---
--HHHHHH-SSGGGSSS---
--HHHHTT--SGGGSSS---
--HHHHHH--SGGGSSS---
--TTHHHH--SGGGSSS---
--HHHHHHS-SGGGSSS---
--HHHHHH--STTTSSS---
--HHHHTT--SGGGSSS---
--HHHHTT--SGGGSSS---
--HHHHTT--SGGGSSS---
--HHHHTT--SGGGSSS---
--HHHHHH--SGGGSSS---
--HHHHHH-SSGGGSSS---
--HHHHTT-SSGGGSSS---
--HHHHHH-SSGGGSSS---
--HHHHHH-SSSSSSSS---
--HHHHTT--STTTSSS---
--HHHHHH-SSGGGSSS---
--HHHHHH-SSGGGSSS---
--HHHHHH-SSGGGSSS---
--HHHHHH-SSTTTSSS---
--HHHHHH-SSGGGSSS---
--HHHHTT-SSGGGSSS---
--TTGGGT--SGGGSSS---
--TTGGGT--SGGGSSS---
--TTGGGT-SSGGGSS----
--TTGGGT-SSGGGSSS---
--TTGGGT-SSGGGSS----
--TTGGGT-SSGGGSSS---
--TTGGGT-SSGGGSS----
--TTGGGTSSSGGGSS----
--HHHHTT-SSGGGSS-S--
--HHHHTT-SSGGGSS-S--
--HHHHHH-SSGGGSS-S--
--HHHHHH-SSGGGSS-S--
--HHHHTT-SSGGGSSS---
--HHHHHH-SSGGGSS----
--HHHHHH-SSGGGSSS---
--HHHHTT-SSGGGSSS---
--HHHHTT-SSGGGSS-S--
--HHHHHH-SSGGGSSS---
--HHHHTT-SSTTTSS----
--HHHHTT-SSGGGSS-S--
--HHHHHH-SSGGGSS-S--
--TTGGGT-SSGGGSSSS--
--HHHHHH-SSGGGSSS---
--HHHHTT-SSGGGSS-S--
--HHHHTT-SSGGGSSSS--
--HHHHHH-SSGGGSS----
--HHHHTT-SSTTTSSS---
--HHHHTT-SSGGGSS-S--
--HHHHTT-SSGGGSS----
--HHHHHH-SSGGGSSS---
--HHHHTT-SSGGGSSS---
--HHHHTT-SSGGGSSS---
--TTHHHH-SSSTTSSS---
--HHHHHH-SSGGGSS-S--
--TTHHHH-SSGGGSSS---
--HHHHTT-SSGGGSS-S--
--HHHHTT-SSGGGSSS---
--HHHHHH-SSGGGSSS---
--HHHHHH-SSGGGSSSS--
--HHHHTT-SSGGGSS----
--HHHHTT-SSGGGSS----
--TTGGGT-SSGGGSS----
--TTHHHH-SSGGGSS----
--TTTTTT-SSGGGSS----
--HHHHTT-SSTTSSS----
--HHHHTT-SSGGGSSS---
--HHHHHH-SSGGGSSSS--
--HHHHTT-SSGGGSSS---
--HHHHHH-SSSSSSSS---
--HHHHHH-SSSTTSS-S--
--HHHHHH-SSGGGSSS---
--HHHHTT-SSGGGSS----
--HHHHHH-SSGGGSSS---
--HHHHHH-SSGGGSS----
--HHHHTT-S-GGGSSS---
--SHHHHH-SSGGGSSS---
--HHHHTT-SSGGGSSS---
--HHHHHH-SSGGGSSS---
--HHHHTT-SSGGGSS----
--HHHHHH-SSGGGSSSS--
--HHHHHH-SSTTTSSS---
--HHHHHH-SSGGGSSSS--
--HHHHTT-SSGGGSSSS--
--HHHHHH-SSGGGSSSS--
--HHHHTT-SSGGGSSSS--
--HHHHTT-SSGGGSSSS--
--HHHHTT-SSGGGSSSS--
--HHHHTT-SSGGGSSSS--
--HHHHTT-SSGGGSSSS--
--HHHHTT-SSSTTSSS---
--HHHHTT-SSGGGSSS---
--HHHHTT-SSGGGSSS---
--HHHHTT-SSGGGSSS---
--HHHHHH-SSGGGSSS---
--HHHHHH-SSGGGSSSS--
--HHHHHH-SSGGGSSS---
--HHHHHH-SSSTTSSS---
--HHHHTT-SSTTTSSS---
--HHHHTT-SSGGGSSS---
--HHHHTT-SSGGGSSS---
--HHHHTT-SSGGGSSS---
--HHHHTT-SSGGGSSSS--
--HHHHTT-SSGGGSSS---
--TTHHHH-SSGGGSSSS--
--TTTTTT-SSGGGSSS---
--HHHHHH-SSGGGSSS---
--HHHHTT-SSGGGSS----
--TTTTTT-SSGGGSTT---
--HHHHTT-SSTTTSSS---
--TTTTTT-SSTTTSSS---
--HHHHTT-SSGGGSSS---
--TTGGGT--STTTSSS---
--HHHHTT-SSGGGSS----
--TTHHHH-SSGGGSS----
--TTGGGT-SSGGGSSS---
--TTGGGT-SSGGGSS-S--
--TTGGGT-SSGGGSS----
--HHHHHH-SSGGGSS----
--HHHHTT-SSGGGSSS---
--HHHHHH-SSGGGSSSS--
--HHHHTT-SSGGGSSS---
--HHHHTT-SSGGGSS----
--HHHHHH-SSGGGSS----
--HHHHTT-SSTTTSS----
--HHHHTT--STTTSS----
--HHHHTT-SSTTSSS----
--HHHHTT-SSGGGSS----
--HHHHTT-SSTTTSS-S--
--HHHHHH--SGGGSS-S--
--HHHHTT--SGGGSSS---
--HHHHTT-SSGGGSSS---
--HHHHTT--STTTSS----
--HHHHHH-SSTTTSS----
--HHHHTT-SSGGGSS----
--HHHHTT-SSGGGSS----
--HHHHTT--SGGGSSS---
--HHHHTT-SSGGGSSS---
--HHHHTT-SSGGGSS----
--HHHHTT-SSSTTSS----
--TTGGGT-SSGGGSSS---
--HHHHTT-SSGGGSS----
--HHHHHH-SSGGGSTT---
--HHHHTT--SGGGSTT---
--HHHHHH-SSGGGSTT---
--HHHHHH-SSGGGSSS---
--HHHHHH-SSGGGSSS---
--HHHHHH-SSGGGSSS---
--HHHHHH--SGGGSTT---
--HHHHTT--STTTSS----
--HHHHHH--SGGGSS----
--HHHHHH--STTTSS----
--HHHHHH-SSGGGSSS---
--HHHHTT-SSSTTSS----
--HHHHTT-SSTTTSSS---
--HHHHHH-SSGGGSTT---
--HHHHHH-SSTTTSSS---
--HHHHHH-SSGGGSSS---
--HHHHTT-SSGGGSSS---
--HHHHTT-SSTTTSS----
--HHHHTT-SSGGGSTT---
--HHHHHH--SGGGSTT---
--HHHHTT--SGGGSS----
--HHHHTT--SGGGSTT---
--HHHHTT-SSGGGSS----
--HHHHTT--SGGGSSS---
--HHHHHH--SGGGSTT---
--HHHHTT-SSGGGSSS---
--HHHHTT--SGGGSTT---
--HHHHTT-SSGGGSTT---
--HHHHHH--SGGGSSS---
--HHHHTT--SGGGSTT---
--HHHHTT-SSGGGSTT---
--HHHHHH-SSGGGSS----
--HHHHTT-SSGGGSTT---
--HHHHTT-SSGGGSS----
--HHHHTT-SSGGGSSS---
--HHHHTT-SSGGGSSS---
--HHHHHH-SSGGGSS-S--
--HHHHTT-SSGGGSS----
--HHHHHH-SSGGGSS----
--HHHHHH--SSTTSSS---
--HHHHHH-SSGGGSSS---
--HHHHHH-SSGGGSSS---
--HHHHTT-SSTTTSS-S--
--HHHHHH-SSGGGSS-S--
--HHHHHH-SSTTTSSSS--
--HHHHHH-SSGGGSS-S--
--HHHHHH-SSGGGSSSS--
--HHHHTT-SSGGGSSS---
--HHHHHH-SSGGGSS----
--HHHHTT-SSGGGSSS---
--HHHHHH-SSGGGSSS---
--HHHHHH-SSGGGSS-S--
--HHHHTT-SSGGGSSS---
--HHHHTT-SSGGGSSS---
--HHHHHH-SSGGGSS----
--HHHHTT-SSGGGSSS---
--HHHHTT-SSGGGSSS---
--HHHHHH-SSGGGSS----
--HHHHTT-SSGGGSS-S--
--HHHHHH-SSGGGSS----
--HHHHHH-SSGGGSS----
--HHHHTT-S-GGGSS----
--HHHHTT-SSGGGSSS---
--HHHHTT-SSGGGSS----
--HHHHTT-SSGGGSSS---
--HHHHTT-SSGGGSTT---
--HHHHTT-SSGGG-TT---
--HHHHHH-SSGGG-SS---
--HHHHHH--SGGGSSS---
--TTHHHH-SSGGGSTT---
--TTHHHH-SSGGGSTT---
--TTHHHH-SSGGGSTTS--
--TTHHHH-SSGGGSTTS--
--TTGGGT--SGGGSTTS--
--TTHHHH-SSGGGSTT---
--HHHHTT--SGGGSSS---
--TTGGGT-SSGGGSSS---
--TTGGGT-SSGGGSSS---
--TTGGGT--SGGGSTT---
--TTGGGT-SSGGGSSS---
--TTGGGT-SSSTTSSS---
--HHHHTT-SSGGGSS-S--
--TTGGGT-SSGGGSS-S--
--TTGGGT-SSGGGSS----
--HHHHTT-SSGGGSS----
--HHHHHH-SSGGGSS-S--
--HHHHTT-SSGGGSS-S--
--TTHHHHSSSGGGSS----
--TTTTTT-SSGGGSS-S--
--TTGGGT-SSGGGSS----
--HHHHHH-SSGGGSS-S--
--HHHHHHSSSGGGSS----
--HHHHTTSSSGGGSS----
--HHHHHH-SSGGGSS----
--HHHHTT-SSGGGSS----
--HHHHTT-SSGGGSS-S--
--HHHHHH-SSGGGSS----
--HHHHTT-SSGGGSS----
--HHHHTTSSSGGGSS----
--HHHHTTSSSGGGSS----
--HHHHTTSSSGGGSS----
--HHHHTTSSSTTSSS----
--HHHHTTSSSGGGSS-S--
--HHHHTT-SSGGGSS-S--
--HHHHTT-SSTTTSS----
--HHHHTT-SSGGGSS-S--
--HHHHHH-SSGGGSS----
--HHHHTT-SSGGGSS----
--HHHHTTSSSGGGSS----
--HHHHHH-SSGGGSS----
--HHHHTTSSSGGGSS----
--TTGGGT-SSGGGSS----
--TTGGGT-SSTTTSS----
--TTHHHHSSSGGGSS-S--
--HHHHTT-SSTTTSS-S--
--HHHHTT-SSGGGSS-S--
--HHHHTT-SSTTSSS-S--
--HHHHTT-SSGGGSS-S--
--HHHHTT-SSGGGSS-S--
--HHHHTT-SSGGGSS-S--
--HHHHTT-SSTTTSS-S--
--TTHHHH-SSGGGSS-S--
--HHHHTT-SSTTTSS-S--
--HHHHHH-SSGGGSS-S--
--HHHHHH-SSTTSSS----
--HHHHTT-SSGGGSS----
--TTGGGT-SSGGGSS----
--TTGGGTSSSGGGSS-S--
--TTGGGT-SSGGGSS-S--
--TTGGGT-SSTTTSS----
--TTGGGT-SSGGGSS-S--
--HHHHTT-SSGGGSS----
--TTGGGT-SSGGGSS----
--HHHHTT-SSGGGSTT---
--HHHHTT-SSGGGSTT---
--TTGGGT-SSGGGSTT---
--HHHHHH--SGGGSTT---
--TTHHHH-SSGGGSTT---
--TTTTTT-SSGGGSTT---
--TTHHHHS-SGGGSTTS--
--TTGGGT-SSSTTSTTS--
--HHHHTT-SSGGGSTT---
--TTGGGT-SSGGGSTTS--
--HHHHHH-SSGGGSTT---
--TTHHHH-SSGGGSSS---
--TTHHHHSSSGGGSTT---
--HHHHHH-SSGGGSSS---
--HHHHHH-SSGGGSSS---
--TTHHHH-SSGGGSS----
--HHHHTT-SSGGGSTT---
--HHHHHH-SSGGGSSS---
--HHHHHH-SSGGGSTTS--
--HHHHTT-SSSTT-TTS--
--HHHHHH-SSGGG-TTS--
--HHHHHH-SSGGGSTTS--
--HHHHTT-SSGGGSS----
--TTTTTT-SSGGGSS----
--HHHHTT--SGGGSTTTT-
--TTHHHHS-SGGG-TTTT-
--HHHHTT-SSGGGSTTTT-
--TTTTTT-SSGGGSTTTT-
--HHHHHH-SSGGGSTTTT-
--TTGGGT-SSGGGSTTTT-
--HHHHTT-SSGGGSTTTT-
--HHHHHH-S-GGGSTTTT-
--HHHHTT-SSGGGSTTTT-
--TTGGGT-SSGGGSTTTT-
--HHHHHH-SSGGGSTTTT-
--HHHHHH-SSGGGSTTTT-
--HHHHHH-SSGGGSTTS--
--HHHHTT-SSGGGSTTTT-
--HHHHTT-SSGGG-TTTT-
--HHHHTT-SSGGGSTTTT-
--TTTTTT-SSGGGSTTTT-
--HHHHHH-SSSTTSTTTT-
--HHHHHH-SSGGG-TTTT-
--HHHHTT-SSGGG-TTTT-
--HHHHTT-SSGGGSTTS--
--HHHHTT-SSGGGSSSS--
--HHHHTT-SSGGGSTTS--
--HHHHTT-SSGGGSTTS--
--HHHHTT-SSGGGSTTS--
--HHHHTT-SSGGGSTTS--
--HHHHTT--SGGGSTTS--
--TTGGGT--STTSSTTS--
--HHHHHH-SSGGGSTTS--
--HHHHHH-SSGGGSTTS--
--HHHHTT-SSGGGSTTS--
--TTGGGT-SSGGGSTTTT-
--HHHHTT-SSSTTSTTTT-
--HHHHTT-SSGGGSTTTT-
--TTGGGT--SGGGSTTTT-
--HHHHTT-SSGGGSTTTT-
--HHHHTT-SSGGGSTTS--
--HHHHTT-SSGGG-TTTT-
--HHHHTT-S-GGGSTTTT-
--HHHHHH-SSGGGSTTTT-
--HHHHHH-SSGGGSTTTT-
--HHHHHH-SSGGGSTTTT-
--HHHHHH-SSGGGSTTTT-
--HHHHHH--SGGGSTTTT-
--HHHHTT-SSGGG-TTTT-
--HHHHHH-SSGGGSTTTT-
--HHHHHH-SSGGGSTTTT-
--HHHHHH-SSGGGSTTTT-
--HHHHHH-SSGGG-TTTT-
--HHHHTT-SSGGGSSSS--
--HHHHTT-SSGGG-TTTT-
--HHHHTT-SSGGGSTTTT-
--HHHHTT-SSTTTSSSTT-
--HHHHHH-SSGGGSSSTT-
--HHHHTT--SGGGSSSS--
--HHHHTT--STTTSSS---
--HHHHHH---GGGSTTTT-
--HHHHTT--SSTTSTTTT-
--HHHHTT--SGGGSTTTT-
--HHHHHH--SGGGSSSTT-
--HHHHHH--SGGGSS-TT-
--HHHHTT-SSGGGSSSS--
--HHHHTT-SSTTTSS-S--
--HHHHTT-SSTTTSSSS--
--HHHHHH-SSGGGSS-S--
--HHHHHH-SSGGGSS-S--
--HHHHTT-SSTTTSS-S--
--HHHHTT-SSGGGSSSS--
--HHHHTT-SSGGGSSSS--
--HHHHHH-SSGGGSTTTT-
--HHHHHH-SSGGGSTTS--
--HHHHTT-SSGGGSTTTT-
--HHHHTT-SSTTTSTTTT-
--HHHHTT-SSGGGSTTTT-
--HHHHTT-SSSTTSTTTT-
--HHHHHH-SSGGGSTTTT-
--HHHHTT-SSGGGSSSTT-
--HHHHTT-SSGGGSSSTT-
--HHHHTT--SSTTSTTS--
--HHHHTT-SSSSSSS-S--
--HHHHTT-SSGGGSSSS--
--HHHHTT-SSGGGSSSS--
--HHHHTT-SSGGGSSSS--
--HHHHTT-SSGGGSS-S--
--HHHHTT-SSTTTSS-S--
--HHHHTT-SSGGGSTTS--
--HHHHTT-SSGGGSS-TT-
--HHHHTT-SSSTTSSSTT-
--TTTTTT-SSSTTSTTTT-
--TGGGGT-SSGGGSTTTT-
--HHHHHH-SSGGGSTTTT-
--HHHHTT-SSGGGSTTS--
--HHHHHH-SSGGGSTTTT-
--HHHHTT-SSGGGSSSS--
--HHHHHH-SSGGGSS-S--
--HHHHTT-SSGGGSSSS--
--HHHHTT-SSGGGSSSS--
--HHHHHH-SSGGGSSSS--
--HHHHHH-SSGGGSSSS--
--HHHHHH-SSGGGSTTTT-
--HHHHTT-SSSTTSSSS--
--HHHHTT-SSGGGSTTS--
--HHHHTT-SSGGGSTTTT-
--HHHHTT-SSGGGSTTTT-
--HHHHTT-SSGGGSTTTT-
--HHHHHH-SSGGGSTTTT-
---TTTTT-SSGGGSTTTT-
---HHHHH-SSGGGSTTTT-
---HHHHH-SSGGGSTTTT-
---HHHHHSSSGGGSTTTT-
---HHHHH-SSGGGSGGGG-
---TTTTT-SSGGGSTTTT-
---TTTTT-SSGGGSTTTT-
---TTTTT-SSGGGSTTTT-
---TTTTT-SSGGGSTTTT-
---TTTTTSSSGGGSTTTT-
---TTTTT-SSGGGSTTTT-
---TTTTT-SSGGGSTTTT-
---TTTTT-SSGGGSTTTT-
---HHHHH-SSGGGSTTS--
---TTTTT-SSSTT-TTTT-
---HHHHH-SSGGG-TTTT-
---TTTTT-S-GGG-TTTT-
---TTTTT-SSGGGSTTTT-
---HHHHH-SSGGGSTTTT-
---HHHHH-SSGGGSTTTT-
---TTTTT-SSGGGSTTTT-
---TTTTT-SSGGGSTTS--
---TTTTT-SSGGGSTTS--
---HHHHHSSSGGGSTTS--
---HHHHH--SGGGSS-S--
---TTTTT-SSGGGSTTS--
---HHHHH-SSGGGSTTS--
---TTTTT-SSGGGSTTS--
---TTTTT-SSGGGSSS---
---TTTTT-SSGGGSS-S--
---TTTTT-SSGGGSS----
---TTTTT-SSGGGSTTTT-
---TTTTT-SSGGGSS-S--
---TTTTT-SSGGGSS-S--
---TTTTT-SSGGG-S-S--
--STTTTTSSSGGGSS-S--
---TTTTT-SSGGGSS-S--
---TTTTT-SSGGGSS----
---TGGGT-SSGGGSS-S--
---TTTTT-SSGGGSS-S--
---HHHHH-SSTTTTT-S--
---TTTTT-SSTTTSS-S--
--SHHHHHSSSGGGSS-S--
---TTTTTSSSGGGSS-TT-
---TTTTT-SSTTTSS-TT-
---SSTTT-SSGGGSS-TT-
--HHHHHH-SSGGGSS-TT-
--HHHHTT-SSGGGSS-TT-
--HHHHTT-SSGGG------
--HHHHHH-SSSTTS--TT-
--HHHHTT-SSGGGSS-TT-
--HHHHTT-SSGGGS--TT-
--HHHHHH-SSGGG---S--
--HHHHTT-SSGGGSS-S--
--HHHHHH-S-GGGSS-S--
--HHHHTT-SSSTTS--S--
--HHHHTT-SSGGG---S--
--HHHHHH-SSGGG---S--
--HHHHHH-SSGGG---S--
--HHHHTT-SSGGG------
--HHHHHH-SSGGG---S--
--HHHHHH-SSGGG------
--HHHHHH-SSGGG------
--HHHHHH-SSGGG------
--HHHHHH-SSGGG------
--HHHHTT-SSGGG------
--HHHHTT-SSGGG------
--HHHHHH-S-GGG--S---
--HHHHTT-SSGGG------
--HHHHTT-SSGGG------
--HHHHHH-SSGGG------
--HHHHHH-SSGGG------
--HHHHHH-SSGGG------
--HHHHHH-SSGGG--S---
--HHHHTT-SSGGG------
--HHHHHH-SSGGG------
--HHHHTT-SSGGG------
--HHHHHH-SSGGG--S---
--HHHHHH---TTS------
--HHHHHH-S-TTS------
--HHHHHH-SSTTS------
--HHHHHH-SSGGG--TT--
--HHHHTT-SSGGG--S---
--HHHHTT-SSGGG--S---
--HHHHTT-SSTTS--S---
--HHHHHH-SSGGG--S---
--HHHHTT-SSTTS--S---
--HHHHTT-SSGGG--S---
--HHHHTT-SSGGG--S---
--HHHHTT-SSGGG--S---
--HHHHTT-SSGGG------
--HHHHHH-SSGGG------
--HHHHTT-SSGGG------
--HHHHTT-S-GGG------
--HHHHHH-SSGGG--TT--
--HHHHTT-SSGGG--S---
--HHHHTT-SSGGG------
--HHHHTT-SSGGG------
--HHHHHH-SSTTT--S---
--HHHHHH-SSGGG------
--HHHHTT-SSTTS------
--HHHHTT-SSGGG------
--HHHHTT-SSGGG------
--HHHHHH-SSGGG------
--HHHHHH-SSGGG------
--HHHHTT-SSGGG------
--HHHHTT-SSGGG------
--HHHHTT-SSSTT------
--HHHHTT-SSGGG------
--HHHHHH-SSGGG---S--
--HHHHTT-SSGGG------
--HHHHTT-S-GGG---S--
--HHHHTT-SSGGG------
--HHHHTT-S-GGG------
--HHHHHH-SSGGG---S--
--HHHHTT-S-GGG------
--HHHHTT-SSGGG------
--HHHHTT-SSGGG------
--HHHHTT-SSGGG------
--HHHHHH-SSTTT------
--HHHHTT-SSGGG------
--HHHHHH-SSGGG------
--HHHHHH-SSGGG---S--
--HHHHTT-SSGGG------
--HHHHTT-SSGGG---S--
--HHHHTT-SSGGG---S--
--HHHHTT-SSGGG------
--HHHHTT-SSTTT--SS--
--HHHHTT--SGGG--TT--
--HHHHTT-SSGGG------
--HHHHTT-SSGGG------
--HHHHTT-SSGGG--SS--
--HHHHTT-SSGGG--SS--
--HHHHHH-SSGGG--S---
--HHHHHH---GGG------
--HHHHTT-SSTTT--S---
--HHHHHH-S-GGG--S---
--HHHHTT-SSGGG------
--HHHHTT-SSGGG------
--HHHHHH-SSGGG--S---
--HHHHHH-SSGGG------
--HHHHHH-SSGGG---S--
--HHHHHH-SSSTT---S--
--HHHHTT-SSGGG------
--HHHHTT-SSGGG------
--HHHHHH-S-GGG------
--HHHHTT-SSTTT---S--
--HHHHTT-SSGGG------
--HHHHTT-SSGGG---S--
--HHHHHH-SSGGG------
--HHHHHH-SSGGG---S--
--HHHHTT-SSGGG---S--
--HHHHHH-SSSTT--SS--
--HHHHTT-SSGGG--SS--
--HHHHTT-SSGGG------
--HHHHTT-SSGGG------
--HHHHTT-SSGGG------
--HHHHHH-SSGGG------
--TTGGGT-SSGGG------
--TTGGGT-SSSTT---S--
--TTGGGT-SSGGG--S---
--HHHHTT-SSGGG--S---
--HHHHHH-SSGGG---S--
--HHHHHH-SSGGG--S---
--TTHHHH-SSGGG--S---
--HHHHTT-SSTTT---S--
--HHHHHH--STTS------
--HHHHHH-SSGGG--S---
--HHHHTT-SSGGG------
--HHHHHH-SSGGG--S---
--HHHHHH-SSGGG--S---
--HHHHTT-SSGGG--SS--
--HHHHHH-SSGGG------
--HHHHTT-SSTTT--S---
--HHHHTT-SSGGG--S---
--HHHHTT-SSGGG--SS--
--HHHHHH-SSGGG--S---
--HHHHTT-SSGGG--S---
--HHHHTT-SSTTT------
--HHHHHH-SSTTS--S---
--HHHHTT-SSGGG--SS--
--HHHHHH-SSGGG--SS--
--HHHHTT-SSTTT---S--
--HHHHHH-SSGGG--S---
--HHHHTT-SSGGG---S--
--HHHHHH-SSGGG---S--
--HHHHTT-SSGGG--SS--
--HHHHHH-SSSTT---S--
--HHHHHH-SSGGG------
--HHHHHH-SSGGG------
--HHHHTT-SSGGG---S--
--HHHHTT-SSGGG------
--HHHHHH-S-GGG------
--HHHHHH-SSGGG---S--
--HHHHHH-SSGGG---S--
--HHHHTT-SSSTT--S---
--HHHHHH-SSGGG------
--HHHHHH-SSGGG------
--HHHHHH-SSGGG------
--TTHHHH-SSGGG---S--
--TTHHHH-SSTTT---S--
--TTHHHH-SSTTT--SS--
--HHHHHH-SSGGG--SS--
--HHHHHH-SSGGG------
--HHHHHH-SSGGG--S---
--HHHHTT-S-GGG------
--HHHHTT-SSGGG------
--TTHHHH-SSGGG--SS--
--HHHHTT-SSTTT---S--
--HHHHTT-SSGGG------
--HHHHTT-SSGGG--SS--
--HHHHHH-SSGGG--S---
--HHHHHH-SSTTT--S---
--TTHHHH-SSSTT--S---
--HHHHTT-SSGGG------
--HHHHTT-SSTTT--S---
--HHHHTT-SSTTT--S---
--HHHHTT-SSGGG--S---
--HHHHTT-SSGGG---S--
--HHHHTT-SSGGG---S--
--TTGGGT-SSTTT------
--TTGGGT-SSGGG------
--HHHHHH-SSTTT------
--HHHHTT-SSGGG------
--TTHHHH-SSGGG------
--HHHHTT-SSGGG---S--
--HHHHTT-SSGGG------
--HHHHTT-SSGGG------
--HHHHTT-SSGGG------
--HHHHTT-SSGGG------
--HHHHTT-SSGGG------
--HHHHTT-SSGGG------
--HHHHTT-SSTTT------
--HHHHTT--SSTT---S--
--HHHHTT-SSSTT------
--HHHHTT-SSGGG---S--
--HHHHTT--SGGG------
--HHHHHH-SSTTT------
--HHHHHH-SSGGG------
--HHHHTT-SSGGG--S---
--HHHHTT-SSGGG------
--HHHHTT-SSGGG--S---
--HHHHTT-SSGGG--S---
--HHHHHH-SSTTT------
--HHHHHH-SSGGG---S--
--HHHHHH-SSGGG------
--HHHHTT-SSGGG------
--HHHHHH-SSGGG--S---
--HHHHHH-SSGGG------
--HHHHTT-SSGGG------
--HHHHHH-SSGGG---S--
--HHHHTT-SSGGG------
--HHHHHH-SSGGG------
--HHHHTT-SSGGG------
--HHHHHH-SSGGG------
--HHHHHH-SSGGG------
--HHHHHH-SSGGG------
--HHHHTT-SSGGG---S--
--HHHHTT-SSSTT------
--HHHHTT-SSTTT------
--HHHHTT-SSGGG------
--HHHHTT-SSSTT------
--HHHHTT-SSSSS---S--
--HHHHTT-SSGGG------
--HHHHTT-SSGGG---S--
--HHHHTT-SSSTT------
--HHHHTT-SSGGG------
--HHHHHH-SSGGG------
--HHHHTT-SSGGG------
--HHHHTT-SSGGG------
--HHHHTT-SSGGG------
--HHHHTT--SGGG------
--HHHHTT-SSGGG------
--HHHHTT-SSGGG------
--HHHHTT-SSGGG---S--
--HHHHTT-SSGGG------
--HHHHTT-SSGGG--S---
--HHHHHH-SSGGG---S--
--HHHHHH-SSSTT---S--
--HHHHHH-SSSTT---S--
--HHHHHH-SSGGG--SS--
--HHHHTT-SSGGG---S--
--HHHHHH-SSGGG------
--HHHHHH-SSGGG------
--HHHHHH-SSGGG--S---
--HHHHHH-SSGGG--SS--
--HHHHHH-SSTTS--SS--
--HHHHHH-SSGGG--SS--
--HHHHHH-SSGGG---S--
--HHHHHH-SSGGG--SS--
--HHHHHH-SSGGG--SS--
--HHHHHH-SSSTT--SS--
--HHHHTT-SSGGG--SS--
--HHHHTT-SSGGG--SS--
--HHHHHH-SSGGG---S--
--HHHHTT-SSGGG------
--HHHHHH-SSGGG--SS--
--HHHHHH-SSGGG--SS--
--HHHHTT-SSGGG--SS--
--HHHHHH-SSGGG---S--
--HHHHHH-SSGGG---S--
--HHHHTT-SSGGG---S--
--HHHHHH-SSGGG---S--
--HHHHTT--STTT--SS--
--HHHHHH-SSGGG--S---
--HHHHHH-SSTTT--SS--
--HHHHHH-SSGGG------
--HHHHHH-SSGGG---S--
--HHHHHH-SSGGG------
--HHHHHH-SSGGG--S---
--HHHHTT-SSGGG------
--HHHHTT-SSTTT------
--HHHHTT-SSGGG------
--HHHHTT-SSGGG------
--HHHHHH-SSGGG--S---
--HHHHHH-SSGGG------
--HHHHHH-SSGGG------
--HHHHTT-SSGGG------
--HHHHHH-SSGGG------
--HHHHHH-SSTTT------
--HHHHHH-SSGGG------
--HHHHHH-SSGGG------
--HHHHHH-SSTTT------
--HHHHHH-SSGGG------
--TTHHHH-SSTTT--S---
--HHHHTT-SSTTT------
--HHHHTT-SSGGG------
--TTTTTT-SSGGG------
--HHHHTT-SSGGG------
--HHHHHH-SSGGG------
--HHHHTT-SSTTT------
--HHHHHH-SSGGG--S---
--HHHHHH-SSGGG------
--HHHHTT-SSGGG------
--HHHHTT-SSGGG------
--TTGGGT-SSGGG------
--HHHHHH-SSGGG------
--HHHHHH-SSGGG------
--HHHHTT-SSGGG------
--HHHHTT--SGGG------
--HHHHHH-SSGGG------
--HHHHTT-SSGGG---S--
--HHHHTT-SSGGG------
--HHHHTT-SSGGG------
--HHHHTT-SSGGG------
--HHHHHH-SSGGG------
--HHHHHH-SSGGG------
--HHHHHH-SSGGG------
--HHHHHH-SSGGG------
--HHHHTT-SSGGG------
--HHHHHH-SSGGG------
--HHHHTT-SSTTT------
--HHHHTT-SSGGG------
--HHHHTT-SSTTT------
--HHHHTT-SSTTT------
--HHHHTTSSSGGG------
--HHHHHH-SSGGG------
--HHHHHH-SSGGG------
--HHHHHH-SSGGG------
--HHHHTT-S-GGG------
--HHHHTT-SSGGG------
--HHHHHH-SSTTT------
--HHHHTT-SSGGG------
--HHHHHH-SSGGG------
--HHHHHH-SSTTT------
--HHHHHH-SSTTT--S---
--TTHHHH-SSTTT--S---
--HHHHHH-SSTTT--S---
--HHHHHH-SSGGG------
--HHHHHH-SSGGG--S---
--HHHHTT-SSGGG--S---
--HHHHHH-SSGGG------
--HHHHTT-SSGGG------
--HHHHHH-SSTTT--S---
--HHHHTT-SSGGG--S---
--HHHHHH-SSTTTS-----
--HHHHHH--STTT------
--HHHHHH-SSGGG--S---
--HHHHHH-SSGGGS-S---
--HHHHHH-SSGGGS-S---
--HHHHHH-SSTTT------
--HHHHTT-SSTTTS-----
--HHHHTT-SSGGGS--TT-
--HHHHTT-SSTTTS-S---
--HHHHHH-SSGGG------
--HHHHTT-SSGGGS-----
--HHHHTT-SSTTTS-----
--HHHHHH-SSGGGS-----
--HHHHTT-SSGGGS-----
--HHHHTT-S-GGGS-----
--HHHHHH-SSTTTS-----
--HHHHTT-SSGGGS-----
--HHHHHH-SSSTTS-----
--HHHHHH-SSTTTS-SS--
--HHHHHH-SSTTTS-----
--HHHHHH-SSGGGS-----
--HHHHHH-SSGGGS-----
--HHHHHH-SSGGGS-----
--HHHHHH-SSTTTS-----
--HHHHTT-SSGGGS-----
--HHHHHH-SSGGGS--S--
--HHHHTT-SSGGGS--S--
--HHHHHH-SSSTTS-----
--HHHHTT-SSGGGS-----
--HHHHHH-SSGGGS--S--
--HHHHHH-SSSTTS--S--
--HHHHTT-SSGGGS--S--
--HHHHTT-SSTTTS--S--
--HHHHHH-SSTTTS--S--
--HHHHHH-SSGGGS-----
--HHHHTT-SSTTTS-----
--HHHHHH-SSGGGS--S--
--HHHHHH-SSGGGS--S--
--HHHHHH-SSGGGS--S--
--HHHHTT-SSTTTS--S--
--HHHHTT-SSGGGS--S--
--HHHHTT-SSTTTS--S--
--HHHHHH-SSGGGS-----
--HHHHHH-SSSTTS-----
--HHHHHH-SSTTTS-----
--HHHHHH-SSGGGS--S--
--HHHHTT-SSGGGS-----
--HHHHTT--SGGGS--S--
--HHHHTT--STTSS-----
--HHHHHH-SSGGGS--S--
--HHHHTT--SGGGS--S--
--HHHHTT-SSTTTS--S--
--HHHHHH-SSGGGS--S--
--HHHHHH-SSGGGS-----
--HHHHHH-SSGGGS-----
--HHHHHH-SSGGGS-S---
--HHHHTT-SSGGGS-----
--HHHHTT--STTTS-TT--
--HHHHHH-SSGGGS-SS--
--HHHHHH-SSGGGS--TT-
--HHHHHH-SSTTTS-----
--HHHHTT-SSGGGS--TT-
--HHHHHH-SSGGGS-----
--HHHHHH-SSGGGS-----
--TTHHHH-SSGGGS-----
--HHHHHH-SSGGGS--TT-
--HHHHTT-SSGGGS--S--
--HHHHHH-SSGGGS--S--
--HHHHHH-SSGGGS--TT-
--HHHHHH-SSTTTS-----
--HHHHHH-SSGGGS-----
--HHHHHH-SSSTTS-----
--HHHHHH-SSGGGS-----
--HHHHTT-SSGGGS-----
--HHHHHH-SSGGGS-----
--HHHHHH-SSGGG---S--
--HHHHHH-SSGGGS--TT-
--HHHHTT-SSGGGS--TT-
--HHHHTT--SGGGS--TT-
--HHHHTT-SSGGGS--S--
--HHHHTT-SSGGGS--S--
--HHHHTT-SSGGGS-----
--HHHHTT--SGGGS-----
--TTHHHH--SGGGS--S--
--TTGGGT--SGGGS--S--
--TTGGGT--SGGGS--S--
--TTGGGT--SGGGS-----
--HHHHTT--SGGGS-----
--TTGGGT--SGGGS-----
--HHHHTT--SGGGS--S--
--TTGGGT--SGGGS-----
--HHHHTT-SSGGGS-----
--HHHHTT---GGGS-----
--HHHHTT--SGGGS-----
--HHHHHH--SGGGS-----
--TTGGGT--SGGGS-----
--HHHHTT--SSSSS-----
--TTGGGT--SSTTS-----
--TTGGGT--SGGGS-----
--TTGGGT--SGGGS-----
--TTTTTT--SGGGS-----
--TTTTTT--SGGGS-----
--TTGGGT--SGGGSS----
--TTHHHH--SGGGSS----
--HHHHTT--SGGGS-----
--TTGGGT--SGGGS-----
--TTTTTT--STTTS-----
--TTTTTT--SGGGS-----
--TTGGGT--STTTS-----
--HHHHTT--SGGGS-----
--TTGGGT--SGGGS-----
--HHHHHH-SSGGGSS----
--TTGGGT--SGGGS-----
--HHHHTT--SGGGS-----
--HHHHTT-SSGGGS-----
--HHHHTT--SGGGS-----
--HHHHHH--SGGGS-----
--TTGGGT---GGGS-----
--HHHHHH-SSGGGS-----
--HHHHTT-SSGGGS-----
--HHHHTT--SGGGSS----
--HHHHTT-SSGGGS-----
--HHHHTT-SSGGGS-----
--HHHHTT--SGGGS-----
--HHHHTT--SGGGSS----
--HHHHTT--SGGGS-----
--HHHHTT--SSTTS-----
--TTTTTT--SGGGS-----
--HHHHTT--STTTS-----
--HHHHTT--SSTTS-----
--HHHHTT--SGGGSS----
--HHHHHH---GGGS-----
--HHHHTT--SGGGS-----
--HHHHTT--SGGGSS----
--HHHHTT--SGGGS-----
--HHHHTT--SGGGSS----
--TTTTTT--SGGGS-----
--HHHHTT--SGGGS-----
--TTGGGT--SGGGS-----
--HHHHTT--SGGGS-----
--HHHHTT--SGGGS-----
--HHHHTTS-SGGGS-----
--TTGGGT--SGGGSS----
--TTGGGT--SGGGSS----
--TTGGGT--SGGGSS----
--TTGGGT--SGGGSS----
--TTGGGT--SGGGS-----
--TTGGGT--SGGGSS----
--TTTTTT--STTTSS----
--TTTTTT--SGGGSSS---
--TTGGGT--SSTTSS----
--TTTTTT--SGGGS-----
--TTGGGT--SGGGSS----
--TTGGGT--SGGGSSS---
--TTGGGT--SGGGSS----
--HHHHTT--SGGGSSS---
--HHHHTT--SGGGSS----
--HHHHTT--SGGGSS----
--TTTTTT--SGGGS-----
--TTGGGT--SGGGSSS---
--TTTTTT--STTTSS----
--TTTTTT--SGGGSS----
--TTTTTT--SGGGS-----
--GGGTTT--SGGGS-----
--HHHHTT--SGGGSS----
--HHHHTT--SGGGSS----
--GGGTTTS-SGGGSS----
--TTTTTTS-SGGGSSS---
--TTTTTTS-STTSSS----
--HHHHTT--SGGGSS----
--HHHHTT--SGGGSSS---
--HHHHTT---GGGSSS---
--HHHHHH--SGGGSS----
--HHHHTT--SGGGSSS---
--HHHHTT--SGGGSS----
--HHHHTT--SGGGSS----
--HHHHTT--SGGGSS-S--
--HHHHTT--SGGGS-----
--HHHHTT--SGGGS-----
--HHHHHH--SGGGS-----
--HHHHHH--STTSS-----
--HHHHTT--STTTS-----
--HHHHTT--SGGGSS----
--TTHHHH--STTSSS----
--HHHHTT---TTTS-----
--TTHHHH--SGGGS-----
--HHHHTT--SGGGS-----
--HHHHTT--SGGGS--S--
--HHHHTT--SGGGS--S--
--HHHHTT--SGGGS-----
--TTGGGT--SGGGSS----
--HHHHTT--SGGGSS-S--
--HHHHTT---TTTS-----
--HHHHHH--STTTS--S--
--HHHHTT--SGGGS--S--
--HHHHTT--SGGGS--S--
--HHHHTT--SGGGS-----
--HHHHTT--SGGGS--S--
--HHHHTT--SGGGS--S--
--HHHHTT--SGGGSS----
--TTGGGT--SGGGSS----
--HHHHTT--SGGGSS-S--
--TTTHHHH-SGGGS--S--
--TTGGGT--SGGGS-----
--TTTTTT--SGGGS-S---
--HHHHTT--SGGGS-----
--TTTTTT--SSTTS-----
--TTHHHH--SGGGSS-S--
--TTTTTT--SGGGS-----
--TTGGGT--SGGGSSS---
--HHHHTT--STTTS-----
--HHHHTT--STTTS-----
--TTGGGT--STTTS-----
--HHHHTT--SGGGS-----
--TTGGGT--SGGGS-----
--TTGGGT--SGGGSS----
--HHHHTT--SGGGS-----
--HHHHTT--SGGGS-----
--HHHHTT-SSGGGS-----
--HHHHTT-SSGGGS-----
--HHHHHH--STTTS-----
--HHHHHH--SGGGSS----
--HHHHHH--SGGGS-----
--HHHHHH-SSSTTSS----
--HHHHHH--SGGGSS----
--HHHHTT-SSTTTS-----
--HHHHTT--SSTTS-----
--TTGGGT--SGGGS-----
--HHHHTT-SSGGGS-----
--TTGGGT--SSTTS-----
--HHHHTT--SGGGS-----
--HHHHTT--SGGGS-----
--TTGGGT--SGGGS-----
--TTGGGT--SGGGS-----
--TTGGGT--SGGGS-----
--HHHHTT--SGGGS-----
--HHHHTT--STTSSSS---
--TTGGGTS-SGGGS-----
--TTTTTT--SGGGS-----
--TTTTTTS-SGGGS-----
--HHHHTTS-SGGGS-----
--TTGGGT--SGGGS-----
--TTHHHH--SGGGS-----
--HHHHTT--SGGGS-----
--HHHHTT--SSTTS-----
--HHHHTT--SSTTSS----
--HHHHTT--SGGGS-----
--HHHHTT--SGGGS-----
--HHHHTT--SGGGSS----
--HHHHTT--SGGGS-----
--HHHHTT--SGGGSS----
--HHHHTT--SGGGSS----
--HHHHTT--SGGGSS----
--HHHHHH--SGGGS-----
--HHHHTT--SGGGS-S---
--TTHHHH---GGGSS----
--TTTTTT--SGGGS-----
--HHHHTT--SSTTSS----
--HHHHTT--SSTTS-----
--HHHHTT--SGGGSS----
--TTGGGT--SGGGSS----
--HHHHTT--SGGGS-S---
--HHHHTT--SGGGSS----
--TTGGGT--SGGGSS----
--TTGGGT--SGGGSS----
--TTGGGT--SGGGS-----
--HHHHTT--SGGGS-----
--TTTTTT--STTTS-----
--TTTTTT--SGGGS-----
--TTGGGT--SGGGSS----
--HHHHTT--SGGGS-----
--TTTTTT--SGGGS-----
--TTGGGT--SGGGS-----
--HHHHTT--SSTTS--S--
--HHHHTT--SGGGS--S--
--HHHHTT--SGGGS--S--
--TTTTTT--SGGGS--TT-
--TTGGGT--SGGGS--TT-
--HHHHTT--STTTS--TT-
--TTGGGT--STTTS--TT-
--TTGGGT--SGGGS--TT-
--TTTTTT--SGGGS--TT-
--HHHHTT--STTTS--TT-
--TTGGGT--STTTS--S--
--HHHHTT--SGGGS-----
--HHHHTT--SGGGS--S--
--HHHHTT--SGGGS--S--
--HHHHTT--SGGGS--S--
--HHHHTT--SGGGS--S--
--HHHHTT--SSSSS--S--
--HHHHHH-SSGGGS--S--
--HHHHHH--SGGGS--TT-
--HHHHTT---GGGS--TT-
--HHHHHH-SSSTTS--S--
--HHHHTT-SSGGGS--S--
--HHHHTT-SSTTTS--TT-
--HHHHTT-SSTTTS--TT-
--HHHHHH--STTTS--TT-
--HHHHTT-SSGGGS--S--
--HHHHHH-SSTTTS--TT-
--HHHHHH-SSTTTS--TT-
--HHHHHH-SSGGGS--S--
--HHHHTT-SSTTTS--S--
--HHHHTT-SSSTTS--S--
--HHHHTT-SSGGGS--TT-
--HHHHTT-SSGGGS--S--
--HHHHTT-SSGGGS--TT-
--HHHHTT-SSTTTS--TT-
--HHHHTT--SGGGS--TT-
--HHHHTT-SSGGGS--S--
--HHHHHH-SSGGGS-----
--HHHHHH--SGGGS-----
--HHHHHH-SSTTSS-----
--HHHHHH-SSGGGS-----
--HHHHTT-SSTTTS-----
--HHHHTT-SSTTTS-----
--HHHHTT-SSGGGS-----
--HHHHHH--SGGGS-----
--HHHHTT-SSGGGS-----
--HHHHTT-SSGGGS-----
--HHHHTT-SSGGGS--S--
--HHHHHH-SSSTTS--S--
--HHHHHH-SSGGGS-----
--HHHHHH-SSGGGS--S--
--HHHHTT-SSTTTS--S--
--HHHHTT-SSTTTS--S--
--HHHHTT-SSTTTS-----
--HHHHTT-SSGGGS--S--
--HHHHHH-SSGGGS-----
--HHHHTT-SSSTTS--S--
--HHHHHH-SSGGGS--S--
--HHHHHH-SSTTTS--S--
--HHHHTT-SSGGGS-----
--HHHHTT--SGGGS-----
--HHHHTT-SSGGGS-----
--HHHHTT-SSSTTS-----
--HHHHTT-SSGGGS-----
--HHHHHH-SSGGGS-----
--HHHHHH-SSGGGS-----
--HHHHHH-SSSTTS-----
--HHHHHH-SSGGGS-----
--HHHHHH-SSTTTS-----
--HHHHTT-SSGGGS-----
--HHHHHH-SSSSSS-----
--HHHHHH-SSGGGS-----
--HHHHHH-SSGGGS--S--
--HHHHHH-SSGGGS-----
--HHHHTT-SSGGGS-----
--HHHHHH-SSGGG------
--HHHHHH-SSGGG---S--
--HHHHHH-SSSTTS--S--
--HHHHTT-SSGGGS--TT-
--HHHHTT-SSTTTS-----
--HHHHHH-SSTTSS--S--
--HHHHTT-SSSSSS-----
--HHHHHH-SSGGGS-----
--HHHHTT-SSSTTS--S--
--HHHHHH-SSSTTS--S--
--HHHHHH-SSGGGS--S--
--HHHHTT-SSTTTS--S--
--HHHHTT-SSGGGS--S--
--HHHHHH-SSGGGS--S--
--HHHHHH-SSGGGS--S--
--HHHHHH-SSGGGS--S--
--TTGGGT-SSSTTS--S--
--HHHHTT-SSGGGS--S--
--HHHHHH-SSGGGS--S--
--HHHHTT-SSGGGS--S--
--HHHHTT-SSTTTS--S--
--HHHHTT--SGGG---S--
--HHHHTT-SSGGG------
--HHHHTT-SSSTT---S--
--HHHHHH-SSGGG---S--
--HHHHHH-SSGGGS-----
--HHHHTT-SSGGGS-SS--
--TTHHHH-SSGGGS-SS--
--TTTTTT-SSSTTS-SS--
--TTGGGT-SSGGGS-SS--
--HHHHTT-SSTTTS-TT--
--TTTTTT-SSGGGS-TT--
--HHHHHH-SSGGGS--S--
--HHHHHH-SSGGGS-SS--
--TTHHHH-SSGGGS-TT--
--HHHHHH-SSGGGS-----
--HHHHHH-SSGGGS-----
--HHHHHH-SSGGGS--S--
--HHHHHH-SSGGGS--S--
--HHHHHH-SSGGGS--S--
--HHHHHH-SSSTTS--S--
--TTHHHH-SSSTTS--S--
--HHHHHH-SSSTTS--S--
--HHHHTT-SSGGGS--S--
--HHHHTT-SSGGGS--S--
--HHHHTT-SSSSSS--TT-
--HHHHHH-SSGGGS--S--
--HHHHHH-SSGGGS--TT-
--TTHHHH-SSGGGS--TT-
--HHHHTT-SSSSSS--S--
--HHHHTT-SSGGGS--TT-
--TTHHHH-SSGGGS-SS--
--HHHHTT-SSGGGS--S--
--HHHHHH-SSGGGS--S--
--HHHHTT-SSGGGS-SS--
--HHHHTT-SSSTTS--S--
--HHHHHH-SSGGGS-SS--
--HHHHHH-SSGGGS-SS--
--HHHHHH-SSTTTS--S--
--HHHHTT-SSGGGS-SS--
--HHHHHH-SSGGGS-SS--
--HHHHHH-SSTTTS-SS--
--HHHHTT-SSGGGS-SS--
--HHHHTT-SSTTTS-SS--
--HHHHTT-SSSTTS-----
--HHHHTT-SSGGGS--S--
--HHHHTT-SSGGGS--S--
--HHHHHH-SSSTTS-SS--
--HHHHTT-SSGGGS-SS--
--HHHHTT-SSSTTS-----
--HHHHTT-SSTTTS-SS--
--HHHHTT-SSSTTS--S--
--HHHHTT-SSTTTS-SS--
--HHHHTT-SSSTTS--TT-
--HHHHTT-SSGGGS--S--
--HHHHTT-SSTTTS--TT-
--HHHHHH-SSGGGS--TT-
--HHHHHH-SSGGGS--S--
--HHHHHH-SSSTTS--TT-
--HHHHHH-SSSTTS--TT-
--HHHHHH-SSGGGS--TT-
--HHHHTT-SSGGGS--TT-
--HHHHHH-SSGGGS--TT-
--HHHHTT-SSTTSS-----
--HHHHHH-SSGGGS-----
--HHHHHH-SSGGGS--TT-
--HHHHHH-SSTTTS--TT-
--HHHHHH-SSGGGS--TT-
--HHHHHH-SSTTTS--S--
--HHHHTT-SSGGGS--TT-
--TTHHHH-SSTTTS--TT-
--HHHHTT-SSGGGS--TT-
--HHHHTT-SSGGGS-STT-
--HHHHHH-S-GGGS-STT-
--HHHHTT-S-GGGS--TT-
--TTHHHH-SSTTTS-STT-
--HHHHTT-SSGGGS-STT-
--TTTTTT-SSGGGS-GGG-
--HHHHHH-SSGGGS--TT-
--HHHHTT-SSGGGS-STT-
--HHHHHH-SSGGGS--TT-
--HHHHTT-SSGGGS-SS--
--HHHHHH-SSGGGS--TT-
--HHHHHH-SSGGGS-STT-
--HHHHTT-SSGGGS-STT-
--HHHHTT-SSTTTS--TT-
--HHHHTT-SSTTTS-STT-
--HHHHHH-SSGGGS-STT-
--HHHHTT-SSGGGS--TT-
--HHHHHH-SSGGGS--TT-
--HHHHHH-SSGGG--GGG-
--HHHHTT-SSTTTS-SS--
--HHHHHH-SSGGG---S--
--HHHHTT-SSGGGS--TT-
--HHHHHH-SSGGGS-STT-
--TTHHHH-SSTTTS--S--
--HHHHTT-SSGGGS-STT-
--HHHHTT-SSTTTS--TT-
--HHHHTT-SSTTTS--TT-
--HHHHHH-SSTTTS--TT-
--HHHHHH-SSGGGS--TT-
--HHHHHH-SSGGGS--TT-
--HHHHHH-SSGGGS--TT-
--HHHHHH-S-GGGS--TT-
--TTHHHH-SSGGGS--TT-
--HHHHHH-SSGGGS-STT-
--HHHHTTSSSTTTS-GGG-
--HHHHTT-SSGGGS-GGG-
--HHHHTT-SSGGGS-STT-
--HHHHTT-SSSTTS-STT-
--HHHHTT-SSGGGS-STT-
--HHHHHH-SSGGGS-SS--
--HHHHHH-SSGGGS-STT-
--HHHHTT-SSTTTS-STT-
--HHHHHH-SSGGGS-STT-
--HHHHTT-SSGGGS-STT-
--HHHHHH-SSGGGS-STT-
--HHHHHH-SSTTTS-STT-
--HHHHHH-SSGGGS-STT-
--HHHHHH-SSGGGS-STT-
--HHHHHH-SSGGGS-STT-
--HHHHHH-SSGGGS-STT-
--HHHHHH-SSGGGS-SS--
--HHHHTT-SSGGGS-STT-
--HHHHHH-SSGGGS-SS--
--HHHHHH-SSGGGS-TT--
--HHHHHH-SSGGGS-STT-
--HHHHTT-SSGGGS--TT-
--HHHHHH-SSGGGS--TT-
--HHHHTT-SSGGGS-STT-
--HHHHHH-SSGGGS--TT-
--HHHHTT-SSGGGS--TT-
--HHHHHH-SSGGGS--TT-
--HHHHHH-SSGGGS--TT-
--HHHHTT--SGGGS-STT-
--HHHHHH-SSGGG--STT-
--HHHHHH-SSGGGS-GGG-
--HHHHHH-SSGGGS-STT-
--HHHHTT-SSGGGS-GGG-
--HHHHTT-SSGGGS-STT-
--HHHHTT-SSTTTS-GGG-
--HHHHTT-SSTTTS-STT-
--HHHHHH-SSSTTS-STT-
--TTGGGT-SSGGGS-STT-
--HHHHHH-SSGGGS-STT-
--HHHHHH-S-TTTS-STT-
--HHHHHH-SSTTSS-SS--
--HHHHHH-SSGGGS-STT-
--HHHHTT-S-GGGS--TT-
--HHHHHH-SSTTTS--TT-
--HHHHTT-SSGGGS--TT-
--HHHHHH-S-GGGS-SS--
--TTTTTT-SSGGGS-TT--
--HHHHTT-SSGGGS-TT--
--HHHHTT-S-GGG--SS--
--HHHHHH--SGGGS-TT--
--HHHHHH-SSGGGS--TT-
--HHHHHH-SSGGGS-SS--
--HHHHTT-SSGGGS--TT-
--HHHHTT-SSGGGS--TT-
--HHHHHH-SSGGG---TT-
--TTTTTT-SSGGG---TT-
--HHHHHH-SSGGGS--TT-
--HHHHTT-SSGGGS--TT-
--HHHHTT--SGGGS--TT-
--HHHHHH-SSGGGS--TT-
--HHHHHH-SSGGGS--TT-
--TTHHHH-SSSSSS--TT-
--HHHHHH-S-GGG---TT-
--HHHHHH-S-GGG---TT-
--HHHHHH-SSGGGS--S--
--HHHHHH-SSTTTS--TT-
--HHHHHH-SSGGGS--S--
--HHHHHH-SSTTTS--TT-
--TTHHHH-SSGGGS--TT-
--HHHHHH-SSGGGS-----
--HHHHHH-SSGGGS-----
--HHHHTT-SSGGGS--TT-
--HHHHTT-SSTTTS-----
--HHHHTT-SSGGGS--TT-
--HHHHHH-SSGGGS-GGG-
--HHHHTT-SSGGGS-GGG-
--HHHHHH-SSGGGS--TT-
--HHHHTT-SSGGGS--TT-
--HHHHHH-SSTTTS--TT-
--HHHHHH-SSGGGS--TT-
--HHHHTT-SSTTTS--TT-
--HHHHTT-SSTTTS--TT-
--HHHHTT-SSTTTS--TT-
--HHHHHH-SSTTTS-----
--HHHHHH-SSSSSS--TT-
--HHHHTT-SSGGGS--TT-
--HHHHTT-SSTTTS-----
--HHHHHH-SSTTTS--TT-
--HHHHHH-SSTTSS--TT-
--HHHHHH-SSGGGS--TT-
--HHHHHH-SSTTTS--TT-
--HHHHHH-SSGGGS--TT-
--HHHHTT-SSTTTS--TT-
--HHHHTT-SSGGGS--TT-
--HHHHTT-SSGGGS--TT-
--HHHHHH-SSSTTS--TT-
--HHHHTT-SSGGGS--S--
--HHHHTT-SSSTTS--S--
--HHHHHH-SSGGGS--TT-
--HHHHHH-SSGGGS--S--
--HHHHHH-SSGGGS--TT-
--HHHHTT-SSGGGS--TT-
--HHHHTT-SSSTTS--TT-
--HHHHHH-SSGGGS--TT-
--HHHHHH-SSTTTS-TT--
--HHHHTT-SSTTTS--TT-
--HHHHHH-SSGGGS--TT-
--HHHHHH-SSSTTS--TT-
--HHHHTT-SSGGGS--TT-
--HHHHHH-SSTTSS--TT-
--HHHHTT-SSGGGS--S--
--HHHHTT-SSGGGS--TT-
--HHHHTT-SSTTTS--TT-
--HHHHTT-SSGGGS--TT-
--HHHHTT-SSGGGS--TT-
--HHHHHH-SSTTTS--S--
--HHHHHH-SSGGGS--S--
--HHHHHH-SSGGGS--TT-
--HHHHTT-SSGGGS--S--
--HHHHTT-SSTTTS--S--
--HHHHHH-SSGGGS--TT-
--HHHHHH-SSTTTS--TT-
--HHHHTT-SSTTTS--TT-
--HHHHHH-SSGGGS--TT-
--HHHHHH-SSGGGS--TT-
--HHHHTT-SSTTTS--TT-
--HHHHTT-SSGGGS--S--
--HHHHTT-SSGGGS--TT-
--HHHHTT-SSGGGS--TT-
--HHHHHH-SSGGGS--TT-
--HHHHTT-SSGGGS--TT-
--HHHHTT-SSGGGS--S--
--HHHHTT-SSGGGS--TT-
--HHHHHH-SSTTTS--TT-
--HHHHHH-SSTTTS--TT-
--HHHHHH-SSGGGS--TT-
--HHHHTT-SSGGGS-----
--HHHHHH-SSTTTS--TT-
--HHHHHH-SSTTTS--TT-
--HHHHHH-SSGGGS--TT-
--HHHHTT-SSTTTS--TT-
--HHHHTT-SSTTTS--TT-
--HHHHHH-SSTTTS--TT-
--HHHHHH-SSSTTS--TT-
--HHHHTT-SSTTTS--TT-
--HHHHHH-SSGGGS--TT-
--HHHHTT-SSTTTS--TT-
--HHHHHH-SSGGGS--TT-
--HHHHTT-SSTTTS--TT-
--HHHHHH-SSTTTS--TT-
--HHHHHH-SSSTTS--TT-
--HHHHTT-SSTTTS--TT-
--HHHHHH-SSTTTS-----
--HHHHTT-SSTTTS--TT-
--HHHHHH-S-TTTS--TT-
--HHHHHH-SSTTSS--TT-
--HHHHTT-SSSSSS--TT-
--HHHHHH-SSGGGS--TT-
--HHHHHH-SSGGGS--TT-
--HHHHTT-SSGGGS--TT-
--TTHHHH-SSTTTS--TT-
--HHHHTT-SSTTTS--TT-
--HHHHTT-SSTTTS--TT-
--HHHHTT-SSTTTS--TT-
--HHHHTT-SSSTTS-----
--HHHHHH-SSGGGS--TT-
--HHHHHH-SSGGGS--TT-
--HHHHTT-SSGGGS--TT-
--TTGGGT-SSGGGS--TT-
--TTHHHH-SSGGGS--TT-
--HHHHHH-SSSTTS--TT-
--HHHHTT-SSGGGS--TT-
--TTGGGT-SSSTTS--TT-
--HHHHHH-SSGGGS--TT-
--TTTTTT-SSGGGS--TT-
--HHHHTT-SSSTTS--TT-
--TTGGGT-SSGGGS--TT-
--HHHHHH-SSGGGS--TT-
--HHHHTT-SSGGGS--TT-
--HHHHHH-SSGGGS--TT-
--HHHHHH-SSGGGS--TT-
--HHHHHH-SSSTTS--TT-
--HHHHHH-SSGGGS--TT-
--TTHHHH-SSTTTS--TT-
--HHHHHH-SSTTTS--TT-
--HHHHTT-SSGGGS-----
--HHHHHH-SSTTTS--TT-
--HHHHTT-SSGGGS--TT-
--HHHHTT-SSTTTS--TT-
--HHHHHH-SSGGGS--TT-
--HHHHHH-SSTTTS--TT-
--HHHHTT-SSGGGS--TT-
--HHHHTT-SSGGGS--TT-
--HHHHHH-SSGGGS--TT-
--HHHHTT-SSGGGS--TT-
--HHHHHH-SSTTTS--TT-
--HHHHHH-SSTTTS--TT-
--HHHHTT-SSTTTS--TT-
--HHHHTT-SSSSSS--TT-
--HHHHHH-SSTTTS--TT-
--HHHHTT-SSSTTS--TT-
--HHHHTT-SSTTSS-----
--HHHHHH-SSGGGS-----
--HHHHTT-SSSTTS--TT-
--HHHHTT-SSTTTS--TT-
--HHHHHH-SSGGGS--TT-
--HHHHHH-SSGGGS--TT-
--HHHHHH-SSTTTS--TT-
--HHHHHH-SSGGGS--TT-
--HHHHTT-SSGGGS--TT-
--HHHHHH-SSGGGS-----
--HHHHHH-SSGGGS--S--
--HHHHHH-SSSTTS-----
--HHHHTT-SSGGGS--TT-
--HHHHHH-SSGGG---TT-
--HHHHHH-SSGGGS--TT-
--HHHHTT-SSGGGS--TT-
--HHHHHH-SSTTTS--TT-
--HHHHHH-SSGGGS--TT-
--HHHHHH-SSGGGS-STT-
--HHHHHH-SSGGGS--TT-
--HHHHHH-SSGGGS--TT-
--HHHHHH-SSGGGS--TT-
--HHHHHH-SSGGG---S--
--HHHHHH-SSGGG---S--
--HHHHTT-SSGGGS--S--
--HHHHHH-SSGGGS--TT-
--HHHHHH-SSSTTS--TT-
--HHHHHH-SSGGG---TT-
--HHHHHH-SSGGG---TT-
--HHHHHH-SSTTTS--TT-
--HHHHHH-SSTTTS-STT-
--HHHHHH-SSGGGS-STT-
--HHHHHH-SSGGGS--TT-
--HHHHHH-SSGGG---TT-
--HHHHTT-SSGGGS--TT-
--HHHHTT-SSTTTS--TT-
--HHHHHH-SSTTTS--TT-
--HHHHTT-SSGGGS--TT-
--HHHHHH-SSGGGS--TT-
--HHHHTT-SSSTTS--TT-
--HHHHHH-SSSTTS--TT-
--HHHHHH-SSTTT---TT-
--HHHHHH-SSGGGS--TT-
--HHHHTT-SSTTTS--TT-
--HHHHTT-SSGGGS--TT-
--HHHHHH-SSTTTS--TT-
--HHHHHH-SSSSSS--TT-
--HHHHTT-SSGGGS-STT-
--HHHHHH-SSGGG---TT-
--HHHHHH-SSTTT---TT-
--HHHHTT-SSTTSS--TT-
--HHHHHH-SSGGGS--TT-
--HHHHHH-SSGGGS--TT-
--HHHHTT-SSSSSS--TT-
--HHHHTT-SSSSSS--TT-
--HHHHHH-SSTTTS--TT-
--HHHHHH-SSSTT---TT-
--HHHHTT-SSTTTS--TT-
--HHHHHH-SSGGGS--TT-
--HHHHHH-SSGGG---TT-
--HHHHTT-SSTTTS--TT-
--HHHHHH-SSSTTS--TT-
--HHHHHH-SSSTTS--TT-
--HHHHTT-SSGGGS--TT-
--HHHHTT-SSTTTS--TT-
--HHHHTT-SSSTTS--TT-
--HHHHHH-SSGGG---TT-
--HHHHTT-SSTTTS--S--
--HHHHHH-SSSSSS--S--
--HHHHTT-SSSTTS--S--
--TTTTTT-SSTTTS--TT-
--HHHHTT-SSGGGS--S--
--HHHHHH-SSGGGS--TT-
--HHHHTT-SSGGGS--TT-
--HHHHHH-SSGGGS--TT-
--HHHHTT-SSSTTS--TT-
--HHHHHH-SSGGGS--TT-
--HHHHTT-SSGGGS--TT-
--HHHHHH-SSGGG---TT-
--HHHHHH-SSGGGS--S--
--HHHHHH-SSGGGS-----
--HHHHTT-SSGGG---S--
--HHHHTT-SSSTTS--S--
--HHHHHH-SSTTTS--TT-
--HHHHTT-SSTTTS--TT-
--HHHHTT-SSTTTS--TT-
--HHHHTT-SSGGGS--TT-
--HHHHHH-SSGGGS--TT-
--HHHHTT-SSGGGS--S--
--HHHHHH-SSGGGS--TT-
--HHHHHH-SSTTT---TT-
--HHHHHH-SSGGGS--TT-
--HHHHTT-SSGGGS--TT-
--HHHHTT-SSGGG---TT-
--HHHHTT-SSGGGS--TT-
--HHHHTT-S-GGG---S--
--HHHHHH-SSTTT---TT-
--HHHHHH-SSGGG---TT-
--HHHHHH-SSTTTS--S--
--HHHHTT-SSGGGS--TT-
--HHHHTT-SSGGGS--S--
--HHHHHH-SSGGG---TT-
--HHHHTT-SSGGG---TT-
--HHHHHH-SSGGG---TT-
--HHHHHH-SSGGGS--S--
--HHHHTT-SSTTTS--TT-
--HHHHTT-SSGGGS--TT-
--HHHHHH-SSGGGS--TT-
--HHHHTT-SSGGG---TT-
--HHHHHH-SSGGGS--TT-
--HHHHHH-SSGGG------
--HHHHHH-S-TTTS--TT-
--HHHHHH-SSGGGS--TT-
--HHHHHH-SSGGG---TT-
--HHHHTT-SSGGGS--TT-
--HHHHHH-SSSTTS--TT-
--HHHHTT-SSGGG---TT-
--HHHHHH-SSGGG--SS--
--HHHHHH-SSTTTS--TT-
--HHHHTT-SSGGG---S--
--HHHHHH-SSGGG---TT-
--HHHHHH-SSGGGS--S--
--HHHHHH-SSTTTS--S--
--HHHHHH-SSGGGS--S--
--HHHHTT-SSTTTS--TT-
--HHHHHH-SSGGGS--TT-
--HHHHHH-SSGGG---TT-
--HHHHHH-SSGGG---TT-
--HHHHHH-SSGGGS--TT-
--HHHHTT-S-TTTS--TT-
--HHHHTT-SSTTSS--TT-
--HHHHTT-SSGGG--STT-
--HHHHTT-SSTTTS-----
--HHHHTT-SSGGGS--TT-
--HHHHTT-S-GGG---TT-
--HHHHTT-SSGGGS--TT-
--HHHHHH-SSTTTS--TT-
--HHHHHH--SGGG---S--
--HHHHTT--SGGG---S--
--HHHHHH-SSTTTS--TT-
--HHHHHH-SSGGGS-----
--HHHHTT-SSGGGS--S--
--HHHHHH-SSGGGS--TT-
--HHHHTT-SSGGG---TT-
--HHHHTT-SSGGG---TT-
--HHHHTT-SSGGG---TT-
--HHHHHH-SSGGGS--TT-
--HHHHHH-SSGGG---S--
--HHHHHH-SSGGG---TT-
--HHHHTT-SSGGGS--S--
--HHHHTT-SSTTTS--TT-
--HHHHHH-SSGGG---TT-
--HHHHHH-SSGGG---TT-
--HHHHHH-SSTTT--STT-
--HHHHHH-SSGGG---TT-
--HHHHHH-SSTTTS--S--
--HHHHTT-SSGGG---TT-
--HHHHHH-SSGGG---TT-
--HHHHHH-SSGGG---TT-
--HHHHTT-SSTTT---TT-
--TTHHHH-SSSTT---TT-
--HHHHHH-SSGGG---TT-
--HHHHHH-SSGGG---TT-
--HHHHHH-SSTTT---TT-
--HHHHHH-SSGGG---TT-
--HHHHHH-S-GGGS--TT-
--HHHHHH-SSTTTS--TT-
--HHHHHH-SSGGG---TT-
--HHHHTT-SSGGG--STT-
--HHHHHH-SSGGG--STT-
--HHHHHH-SSTTS--SS--
--HHHHHH-SSTTTS--TT-
--HHHHHH--SGGG---S--
--HHHHHH-SSGGG--STT-
--TTHHHH-SSGGG--STT-
--HHHHTT-SSGGG--STT-
--HHHHHH-SSGGG--STT-
--HHHHTT-SSGGG--STT-
--HHHHHH-SSTTT--STT-
--HHHHHH-SSGGG---TT-
--TTHHHH-SSGGG--STT-
--HHHHHH-SSGGG--STT-
--HHHHTT-SSGGG--STT-
--HHHHHH-SSTTT--STT-
--HHHHHH-SSGGG--STT-
--HHHHHH-SSTTT--STT-
--TTHHHH-SSTTT--SS--
--TTHHHH-SSTTT--STT-
--HHHHHH-SSGGG--STT-
--HHHHTT-SSGGG--STT-
--HHHHHH-SSGGG--SS--
--HHHHHH-SSGGG--STT-
--TTGGGT-SSTTT--STT-
--HHHHHH-SSGGG--STT-
--HHHHTT-SSGGG--SS--
--HHHHHH-SSGGG--STT-
--HHHHHH-SSGGG--STT-
--HHHHHH-SSGGG--STT-
--HHHHTT-SSTTT--SS--
--HHHHHH-SSGGG------
--TTHHHH-SSGGG--STT-
--HHHHHH-SSGGG--S---
--HHHHTT-SSGGG--S---
--TTHHHH-SSTTT--S---
--HHHHTT-SSGGG--SS--
--HHHHHH-SSGGG--SS--
--HHHHTT-SSGGG--STT-
--HHHHTT-SSGGG---TT-
--TTHHHH-SSGGG---TT-
--HHHHHH-SSGGG---S--
--HHHHHH-SSGGG--SS--
--HHHHTT-SSGGG---TT-
--HHHHTT-SSGGG--SS--
--HHHHTT-SSGGG--SS--
--HHHHHH-SSGGG--STT-
--HHHHHH-SSTTT--STT-
--HHHHHH-SSGGG--STT-
--TTHHHH--SGGG--SS--
--HHHHHH-SSGGG--STT-
--HHHHHH-SSGGG--GGG-
--HHHHTT-SSGGG--SS--
--TTHHHH-SSGGG--S---
--HHHHHH-SSTTS--STT-
--TTTTTT--SGGG--STT-
--HHHHTT-SSTTS--SS--
--HHHHHH-SSGGG--SS--
--HHHHHH-SSGGG--STT-
--TTHHHH--SGGG--SS--
--HHHHHH-SSGGG--STT-
--HHHHTT-S-GGG--STT-
--HHHHHH-SSSTT--STT-
--HHHHHH---TTS--SS--
--HHHHTT-SSGGG--STT-
--HHHHHH-SSGGG--SS--
--HHHHTT-SSGGG--SS--
--HHHHTT-SSGGG--STT-
--HHHHHH-SSTTT--STT-
--HHHHHH-S-GGG--STT-
--HHHHHH-SSGGG--STT-
--HHHHTT-SSGGG--SS--
--HHHHHH-SSGGG--SS--
--HHHHHH-SSGGG--STT-
--HHHHHH-SSGGG--STT-
--HHHHHH-SSGGG--STT-
--HHHHHH-S-TTT--SS--
--HHHHHH-SSGGG--SS--
--HHHHTT-SSGGG--SS--
--HHHHHH-SSGGG--SS--
--HHHHHH-SSGGG--STT-
--HHHHHH-SSGGG--SS--
--HHHHHH-SSTTT--SS--
--HHHHHH-SSGGG--SS--
--HHHHTT-SSGGG--SS--
--HHHHHH-SSGGG--STT-
--HHHHTT--SGGG--SS--
--HHHHTT-SSSSS--STT-
--HHHHHH-SSTTT--SS--
--HHHHHH--STTT--STT-
--TTGGGTSSSGGG--STT-
--HHHHTT-SSGGG--STT-
--HHHHTT-SSTTT--STT-
--HHHHTT-SSTTT--STT-
--HHHHTT--SGGG--STT-
--HHHHHH-SSGGG--STT-
--HHHHTT-SSGGG--STT-
--HHHHTT-SSGGG--STT-
--HHHHHH-SSTTT--SS--
--HHHHHH-SSGGG---S--
--HHHHHH-SSGGG---TT-
--HHHHTT-SSGGG---TT-
--HHHHHH-SSTTT---TT-
--HHHHHH-SSGGG---TT-
--HHHHTT-SSGGG--SS--
--HHHHTT-SSGGG---TT-
--HHHHTT-SSGGG--TT--
--HHHHTT-SSGGG--SS--
--HHHHTT-SSGGG--STT-
--HHHHTT-SSGGG--STT-
--HHHHTT-SSGGG--STT-
--HHHHTT-SSGGG---TT-
--HHHHTT-SSTTT--STT-
--HHHHTT-SSGGG---S--
--HHHHHH-SSGGG---S--
--HHHHTT-SSGGG--SS--
--HHHHTT-SSGGG--STT-
--HHHHTT-SSGGG---TT-
--HHHHHH-SSGGG--STT-
--HHHHTT-SSGGG---TT-
--HHHHHH-S-TTTS--S--
--HHHHHH-SSGGGS--TT-
--HHHHHH-SSGGGS--S--
--HHHHHH-SSGGGS--TT-
--HHHHTT-SSGGG---TT-
--HHHHTT-SSGGGS--TT-
--HHHHTT-SSGGGS--TT-
--HHHHHH-SSGGGS--TT-
--HHHHTT-SSGGGS--TT-
--HHHHTT-S-TTSSS-TT-
--HHHHHH--SGGGS--TT-
--HHHHHH-SSTTTS--TT-
--HHHHTT-SSTTTS--TT-
--HHHHHH-SSTTTS--TT-
--HHHHTT-SSGGGS--TT-
--TTGGGT-SSGGGSS-TT-
--TTHHHH-SSTTTS--TT-
--HHHHHH-SSTTTS--TT-
--HHHHTT-SSSTTS--TT-
--HHHHHH-SSTTTS--S--
--HHHHTT-SSGGGS--S--
--HHHHHH-SSTTT---S--
--HHHHHH-SSGGG---TT-
--HHHHHH-SSGGG---S--
--HHHHHH-SSGGGS--S--
--HHHHTT-SSGGGS--S--
--HHHHHH-SSGGGS--S--
--HHHHHH-SSSSSS--S--
--HHHHTT-SSTTTS--S--
--HHHHTT-SSGGGS--TT-
--HHHHTT-SSSTTS--S--
--HHHHHH-SSTTTS--TT-
--HHHHHH-SSGGGS--TT-
--HHHHHH-SSGGG---TT-
--HHHHHH-SSGGG---S--
--HHHHHH-SSSTT------
--HHHHHH-SSSSS---TT-
--HHHHHH--SGGGSS----
--HHHHTT-SSGGGS--TT-
--TTHHHH-SSGGGS--TT-
--HHHHTT-SSTTTS--S--
--HHHHHH-SSTTTS--S--
--HHHHTT-SSTTSS--S--
--HHHHHH-SSGGGS--S--
--HHHHHH-SSGGGS--S--
--HHHHTT-SSTTSS--TT-
--HHHHHH-SSSTTS--TT-
--HHHHHH-SSGGGS--S--
--HHHHHH-SSTTTSS-TT-
--HHHHTT-SSGGGSS-TT-
--HHHHHH-SSGGGS--TT-
--HHHHTT-SSGGG---TT-
--HHHHTT-SSTTTS--TT-
--HHHHTT-SSGGG---TT-
--HHHHTT--SGGGS--TT-
--HHHHHH-SSGGGS--TT-
--HHHHTT-SSTTTS--TT-
--HHHHTT-SSGGG---TT-
--HHHHTT-SSTTTS--TT-
--HHHHTT-SSGGG---TT-
--HHHHHH-S-GGG---TT-
--HHHHTT-SSGGG---TT-
--HHHHHH-SSGGG---TT-
--HHHHTT-SSGGG---TT-
--HHHHTT-SSGGG---TT-
--HHHHTT-SSGGG---TT-
--HHHHTT-SSGGG---TT-
--HHHHHH-SSGGG---TT-
--HHHHTT-SSGGG---S--
--HHHHTT-SSGGG---S--
--HHHHTT-SSGGG---TT-
--HHHHTT-SSGGG---TT-
--HHHHHH--SGGG---TT-
--HHHHHH-SSGGG---TT-
--HHHHTT-SSGGG---TT-
--HHHHHH-SSGGG--STT-
--HHHHTT-SSTTT--SS--
--HHHHTT-SSTTT--STT-
--HHHHTT-SSGGG--STT-
--HHHHTT-SSGGG--STT-
--HHHHTT-SSGGG--STT-
--HHHHHH-SSGGG--STT-
--HHHHHH-SSGGG--STT-
--HHHHHH-SSGGG--SS--
--HHHHHH-SSTTT--STT-
--HHHHHH-SSGGG--S---
--HHHHTT-SSGGG--S---
--HHHHHH-SSGGG------
--TTHHHH-SSGGG---TT-
--HHHHHH-SSTTTS--TT-
--HHHHHH-SSTTTS--TT-
--HHHHHH-SSGGG---TT-
--HHHHHH-SSGGG---TT-
--HHHHTT-SSGGG---TT-
--TTHHHH-SSGGG---TT-
--HHHHTT-SSGGG---S--
--HHHHHH-SSGGG---TT-
--HHHHHH-SSGGG---TT-
--HHHHTT-SSGGG---TT-
--TTHHHH-SSGGG---TT-
--HHHHTT-SSGGG---TT-
--HHHHTT-S-GGG------
--HHHHTT-SSGGG------
--HHHHTT--SGGG------
--HHHHTT--SGGG---S--
--HHHHTT-SSSTT---S--
--HHHHTT-SSTTT---S--
--TTGGGT--SGGG---S--
--HHHHTT-SSGGG---S--
--HHHHTT-SSGGG------
--HHHHTT-SSGGG---S--
--HHHHTT-SSGGG---S--
--TTGGGT-SSGGG---S--
--HHHHHH-SSTTS------
--HHHHTT-SSGGG---S--
--HHHHHH-SSSTT---S--
--HHHHHH-SSGGG---S--
--TTTTTT--STTS---S--
--HHHHHH-SSGGG---S--
--HHHHTT-SSGGG---S--
--HHHHTT-SSSTT---S--
--HHHHHH-S-GGG---S--
--HHHHHH-SSGGG---S--
--HHHHHH-S-TTT---S--
--HHHHTT-SSGGG---S--
--TTGGGT-SSTTT---S--
--HHHHTT-SSGGG------
--HHHHTT-SSGGG------
--HHHHHH-SSGGG---S--
--HHHHHH-SSGGG---S--
--HHHHHH-SSTTT------
--HHHHTT-SSGGG------
--HHHHHH-SSGGG------
--HHHHHH-SSGGG------
--HHHHHH-SSGGG------
--HHHHHH-SSTTT------
--HHHHHH-S-GGG------
--TTGGGT-SSGGG---S--
--HHHHTT-SSGGG---S--
--HHHHTT-SSTTT---S--
--HHHHHH-SSGGG------
--HHHHHH-SSGGG---S--
--HHHHTT-SSGGG------
--TTHHHH-S-GGG---S--
--HHHHTT-SSGGG---S--
--HHHHHHSSSGGG---S--
--HHHHHH-SSTTT---S--
--HHHHHHSSSGGG---S--
--HHHHTT-SSGGG---S--
--HHHHHH-SSGGG---S--
--HHHHTT-SSGGG---S--
--HHHHHH-SSTTT------
--HHHHTT-SSGGG------
--HHHHHH-SSGGG------
--TTGGGT-SSGGG---S--
--HHHHHH-SSGGG---S--
--HHHHHH-SSGGG------
--HHHHTT-S-TTT---S--
--HHHHHH-SSGGG---S--
--HHHHHH-SSGGG---S--
--HHHHHH-SSGGG---S--
--HHHHTT-SSGGG---S--
--HHHHHH-SSGGG---S--
--HHHHHH-SSGGG------
--HHHHTT-SSTTS---S--
--HHHHTT-SSGGG------
--HHHHTT-SSGGG------
--HHHHTT-SSGGG------
--HHHHHH-SSGGG------
--HHHHTT-SSGGG------
--HHHHTT--STTS------
--HHHHTT-SSGGG------
--HHHHHH-SSGGG------
--HHHHHH-SSGGG------
--HHHHTT--SGGG------
--TTTTTT-SSGGG------
--HHHHHH-SSGGG------
--HHHHHH-SSGGG------
--HHHHTT-SSGGG------
--HHHHTT-SSGGG------
--HHHHHH-SSGGG------
--HHHHTT-SSGGG------
--HHHHHH-SSGGG------
--HHHHHH-SSTTT---S--
--HHHHHH-SSGGG---S--
--HHHHTT-SSGGG---S--
--HHHHTT-SSGGG---S--
--HHHHHH-SSGGG------
--HHHHTT-SSGGG------
--HHHHTT-SSGGG------
--HHHHHH-SSGGG---S--
--HHHHTT-SSGGG---S--
--HHHHTT-SSGGG---S--
--HHHHHH-SSGGG---S--
--HHHHHH-SSGGG---S--
--HHHHHH-SSGGG---S--
--HHHHTT-SSGGG---S--
--HHHHTT-SSGGG---S--
--HHHHTT-SSTTT---S--
--HHHHTT--SGGG---S--
--HHHHHH-SSGGG---S--
--HHHHTT-SSGGG---S--
--HHHHTT-SSGGG---S--
--HHHHTT-SSGGG---S--
--HHHHHH--SGGG---S--
--TTGGGT-SSGGG---S--
--HHHHTT-SSGGG---S--
--HHHHTT-SSTTT---S--
--TTGGGT-SSGGG---S--
--HHHHTT-SSTTT---S--
--HHHHTT-SSTTS------
--HHHHTT-SSGGG------
--TTGGGT-SSGGG---S--
--HHHHTT-SSGGG------
--HHHHHH-SSGGG---S--
--HHHHHH-SSGGG---S--
--HHHHHH-SSGGG---S--
--HHHHTT-SSGGG---S--
--HHHHTT-SSGGG---S--
--HHHHHH--SGGG---S--
--HHHHHH-SSGGG---S--
--HHHHHH-SSGGG---S--
--HHHHHH-SSGGG------
--HHHHTT-SSSTT------
--HHHHHH-SSGGG------
--HHHHHH-SSGGG------
--HHHHHH-SSGGG------
--HHHHHH-SSGGG------
--HHHHHH-SSGGG------
--HHHHHH-S-GGG------
--HHHHTT-S-GGG------
--HHHHTT-SSGGG------
--HHHHHH-SSGGG------
--HHHHHH-SSGGG------
--HHHHTT-SSGGG------
--TTHHHH-SSGGG------
--HHHHHH-SSGGG---S--
--HHHHTT-SSGGG------
--HHHHTT-SSGGG------
--HHHHHH-S-GGG---S--
--HHHHHH--SGGG---S--
--HHHHHH-SSGGG---S--
--HHHHTT-SSGGG---S--
--HHHHHH-SSGGG---S--
--HHHHHH-SSTTT------
--HHHHTT-SSTTSS-----
--HHHHHHSSSGGGS-----
--HHHHTT-S-GGG------
--HHHHTT-S-TTTS-----
--HHHHTT-SSGGG------
--HHHHHH-SSGGG------
--HHHHHH-SSTTT------
--HHHHHH-SSGGG------
--HHHHHH-SSTTS------
--HHHHHH-SSGGG------
--HHHHHH-SSGGG------
--HHHHTT-S-GGG------
--HHHHHH-SSGGG------
--HHHHTT-SSGGG------
--HHHHHH-SSGGG------
--TTGGGT-SSGGG------
--HHHHHH-SSGGG---S--
--HHHHHH-SSGGG------
--HHHHTT-SSGGG------
--HHHHTT-SSGGG---S--
--HHHHHH-SSGGG------
--HHHHHH-SSGGG------
--HHHHTT-SSGGG------
--HHHHTT-SSGGG------
--HHHHTT-SSSTT------
--HHHHTT-SSGGG------
--HHHHHH-SSGGG------
--HHHHHH-SSGGG------
--HHHHHH-SSGGG------
--HHHHHH-SSGGG------
--HHHHHH-S-GGG------
--HHHHHH-SSGGG------
--HHHHHH-S-TTT------
--HHHHHH-SSGGG------
--HHHHHH-SSGGGS-----
--HHHHHH-SSGGG------
--HHHHHH-SSGGG------
--HHHHHH-SSGGG------
--HHHHHH-SSGGG------
--HHHHHH-SSGGG------
--HHHHHH-S-GGG------
--TTGGGT---GGG------
--HHHHTT-SSGGG------
--HHHHTT-SSGGG------
--HHHHHH-S-GGG------
--HHHHHH-SSGGG------
--HHHHHH-SSGGG------
--HHHHHH-S-GGG------
--HHHHHH-SSTTS------
--HHHHHH-SSGGG---S--
--HHHHHH-SSGGG---S--
--HHHHHH-SSGGG------
--HHHHTT-SSGGG------
--HHHHHH-SSGGG------
--HHHHTT-SSGGG------
--HHHHHH-SSGGG---S--
--HHHHHHSSSTTS---S--
--HHHHHH-SSGGG---S--
--HHHHHH-SSGGG------
--HHHHHH-SSGGG---S--
--HHHHTT-SSGGG------
--HHHHHH---TTS---S--
--HHHHHH-SSTTS------
--HHHHHH-SSGGG------
--HHHHTT-SSGGG------
--HHHHTT-SSGGG------
--HHHHTT-SSGGG------
--HHHHHH-SSGGG------
--HHHHTT-SSGGG------
--HHHHHH-SSGGG---S--
--HHHHTT-SSGGG---S--
--HHHHTT-SSGGG---S--
--HHHHTT-SSTTT---S--
--HHHHHH-S-GGG---S--
--HHHHHH-SSGGG---S--
--HHHHTT-SSSTT------
--HHHHTT--SGGG------
--HHHHTTSSSGGG---S--
--HHHHHH-SSGGG------
--HHHHTT-SSGGG---S--
--HHHHTT-SSGGG---S--
--HHHHHH-S-GGG---S--
--HHHHHH-SSGGG---S--
--HHHHHH--SGGG---S--
--HHHHTT--STTT---S--
--SGGGTT-SSTTT---S--
--HHHHTT-SSGGG---S--
--HHHHHH--SGGG---S--
--TTHHHH-SSGGG---S--
--HHHHHH-SSGGG---S--
--HHHHHH-SSGGG---S--
--TTHHHH-SSGGG---S--
--HHHHTT-SSGGG---S--
--HHHHTT--SGGG---S--
--HHHHTT-SSTTT------
--HHHHHH-SSGGG---S--
--HHHHHH-SSTTS---S--
--HHHHTT-SSGGG---S--
--HHHHTT-SSGGG------
--HHHHTT-SSGGG---S--
--HHHHTT--SGGG---S--
--HHHHTT-S-GGG---S--
--HHHHHH--STTT---S--
--HHHHHH-SSGGG------
--HHHHTT-SSSTT---S--
--HHHHTT-SSGGG---S--
--HHHHHH-SSGGG---S--
--HHHHHH-SSGGG------
--HHHHHH-SSGGG------
--HHHHHH--SGGG------
--HHHHHH-SSGGG------
--HHHHHH--SGGG------
--HHHHHH-SSGGG------
--HHHHHH-SSGGG------
--HHHHHH-SSGGG------
--TTHHHH-SSSTT------
--HHHHHH--STTT------
--HHHHHH-SSTTT------
--HHHHHH-SSGGG------
--HHHHTT-SSGGG------
--HHHHHH-SSGGG------
--HHHHTT--SGGG------
--HHHHHH-SSGGG------
--HHHHHH-SSGGG------
--HHHHTT-SSGGG------
--HHHHHH-SSGGG------
--HHHHHH-SSGGG------
--HHHHHHSSSTTT------
--HHHHHH-SSTTT------
--HHHHHH-SSGGG------
--HHHHHH-SSTTT------
--HHHHHHSSSGGG------
--HHHHHHSSSGGG------
--HHHHHH-SSGGG------
--HHHHHH-SSGGG------
--HHHHHH-SSTTT------
--HHHHHHSSSGGG------
--HHHHHH-SSTTT------
--HHHHHH-SSGGG------
--HHHHHH--SGGG--S---
--HHHHHH-SSGGG------
--HHHHHH--SGGG--S---
--HHHHHHSSSGGG------
--HHHHTT-SSGGG------
--HHHHTT-SSTTT------
--HHHHTTS-SGGG------
--TTHHHH-SSGGG--S---
--HHHHHH-SSGGG------
--HHHHHH-SSGGG------
--HHHHHHS-SGGG------
--HHHHHH--SGGG------
--HHHHHH--STTTS-----
--HHHHHH-SSGGG------
--HHHHHH--SGGG------
--HHHHHH--SGGG------
--HHHHHH---TTS------
--HHHHHHS-STTS------
--HHHHHHS-SGGG------
--HHHHHH--SGGG------
--HHHHHH-S-GGG------
--HHHHHH-S-GGG------
--HHHHHH-SSGGG------
--HHHHHH-SSGGG------
--TTHHHH-SSGGG------
--HHHHHH-SSGGG------
--HHHHHH-S-GGG------
--HHHHHH-SSGGG------
--HHHHHH-SSGGG------
--HHHHHH-SSTTT------
--HHHHHH-SSGGG------
--HHHHHH-SSTT-------
--HHHHHH-SSGGG------
--HHHHHH-SSGGG------
--HHHHHH-SSGGG------
--HHHHHH-SSGGG------
--HHHHHH-SSGGGS-----
--HHHHHH-SSTTTS--S--
--HHHHHH--SGGG------
--HHHHTT--SGGG------
--HHHHTT---GGGS-----
--TTTTTT-SSGGGS-----
--TTHHHH--SGGGS--S--
--HHHHTT--SGGGS-----
--TTGGGT--STTTSS----
--HHHHTT--SGGGS-----
--TTGGGT--STTTSS----
--HHHHTT-SSTTTS-----
--TTGGGT-SSGGGS-----
--HHHHHH--SGGGS-----
--HHHHHH--SGGGS-----
--HHHHHH-SSGGGS--S--
--HHHHTT-SSGGG------
--HHHHHH-SSGGGS-----
--HHHHHH--STTTS-----
--HHHHHH--SGGGS-----
--HHHHHH-SSGGGSS----
--TTGGGT-SSGGGSS----
--HHHHTT-SSTTTSS----
--HHHHTT-SSTTTS-----
--HHHHTT-SSTTTSS----
--HHHHTT--SGGGS-----
--TTGGGT--STTTS-----
--HHHHTT--SGGGSS-S--
--HHHHTT--SGGGSS----
--TTGGGT--SGGGS-----
--HHHHTT--SGGGS--S--
--HHHHTT--STTTSS----
--TTGGGT--SSTTS-----
--HHHHTT-SSTTTS-----
--HHHHTT--SGGGS-----
--HHHHTT-SSTTTS--S--
--HHHHHH--SGGGS-----
--TTHHHH-SSGGGS--S--
--HHHHHH--SGGGS-----
--HHHHHH-SSGGGS-----
--HHHHTT--SGGGS--S--
--HHHHTT--STTTSS-S--
--HHHHHH--SGGGSS-S--
--HHHHTT-SSGGGSS-S--
--HHHHHH-SSGGGSS----
--HHHHTT-S-GGGSS-S--
--TTHHHH-S-GGGSS-S--
--TTGGGT-SSGGGSS-S--
--TTGGGT--SGGGSS----
--HHHHTT--SGGGS--S--
--TTGGGT--SGGGSS----
--TTGGGT--SGGGS--S--
--HHHHTT--SGGGSS----
--TTGGGT---GGGSS-S--
--TTTTTT--SGGGTT-S--
--TTGGGT--SGGGSS-S--
--TTGGGT--SGGGSS-S--
--HHHHTT---GGG-S----
--TTGGGT--SGGG--SS--
--HHHHHH---GGG-SS---
--HHHHTT--SGGGSS-S--
--TTTTTT--SGGGSSSS--
--TTGGGT--SGGGSSSS--
--TTGGGT--STTTSS-S--
--TTGGGT--STTSS--S--
--TTGGGT--SGGGS--S--
--TTGGGT--SGGGSS-S--
--TTGGGT--SGGGSS-S--
--TTGGGT--SGGGS--S--
--TTGGGT--SGGGS--S--
--TTGGGT--SGGGS--S--
--TTGGGT--STTSS--S--
--TTGGGT--SGGGS--S--
--HHHHTT---GGGS--S--
--TTGGGT---TTTSS-S--
--TTGGGT--STTSSS-S--
--HHHHTT--SGGGSS-S--
--TTGGGT--SGGGS--S--
--HHHHTT--SGGG---S--
--TTGGGT--SGGG---S--
--TTGGGT--STTS---S--
--TTGGGT--SGGGS--S--
--TTTTTT--SGGGS--S--
--TTGGGT--SGGGSS-S--
--HHHHTT---GGGSS----
--HHHHTT---GGGSS-S--
--TGGGGT-S-TTTSS-S--
--TTGGGT--SGGGSS-S--
--TTTTTT--STTTSSSS--
--TTGGGT--STTTSS-S--
--TTGGGT-SSGGGSS-S--
--TTGGGT---TTTSS-S--
--HHHHTT--SGGGSS-S--
--TTGGGT--SGGGSS-S--
--HHHHTT--SGGG-SSS--
--HHHHTT--SGGGSS-S--
--TTGGGT--SGGGSS-S--
--TTGGGT--SGGGSS-S--
--TTTTTT--STTTSS-S--
--HHHHTT--SGGGSS-S--
--TTGGGT--STTTSS-S--
--TTGGGT--STTTSS-S--
--HHHHTT--SGGG---S--
--HHHHTT--SGGG---S--
--HHHHHH--STTT---S--
--TTGGGT--SGGG-S-S--
--HHHHTT--SSTT---S--
--TTGGGT--STTT---S--
--HHHHTT--SGGG---S--
--HHHHTT--SGGGSSSS--
--HHHHTT---GGG-S-S--
--HHHHTT--SGGG---S--
--HHHHTT--SGGG-S-S--
--HHHHTT--SGGGSS-S--
--HHHHTT--STTTSS-S--
--HHHHTT-SSSTTSS-S--
--HHHHTT--SGGGSS-S--
--TTHHHH--SGGGSS----
--HHHHHH--SGGGSS-S--
--HHHHHH--SGGGSS-S--
--HHHHTT--SGGGSS-S--
--HHHHTT-SSGGGSSSS--
--TTGGGT-SSGGGSSSS--
--HHHHTT-SSGGGSS-S--
--TTGGGT--SGGG-S-S--
--TTGGGT--SGGGSS-S--
--TTGGGT--STTTSS-S--
--HHHHTT---TTTSS----
--HHHHTT-SSGGGSS-S--
--HHHHTT--SGGGSS-S--
--HHHHTT-S-GGGSS-S--
--HHHHTT-SSGGGSS----
--HHHHHH--SGGGSS-S--
--HHHHHH-SSGGGSS----
--HHHHHH-S-GGGSS----
--HHHHHH-SSGGGSS----
--HHHHTT-SSGGGSS----
--HHHHTT-SSGGGSS----
--HHHHHH--SGGGSS-S--
--HHHHHH-SSGGGSS----
--HHHHHH-SSGGGSS-S--
--HHHHHH-SSGGGSS----
--HHHHHH-SSGGGSS----
--HHHHTT-SSGGGSS----
--HHHHHH-SSGGGSS-S--
--HHHHHH-SSGGGTT-S--
--HHHHTT-SSGGGTT-S--
--HHHHHH-SSGGGSS-S--
--HHHHHH-SSGGGSS-S--
--HHHHTT-SSGGGSS----
--HHHHHH-SSGGGSS----
--HHHHTT-SSGGGSS----
--HHHHHH-SSGGGSS----
--HHHHHH-SSGGGSS-S--
--HHHHHH--SGGGSS-S--
--HHHHHH-SSGGGSS----
--HHHHHH-S-GGGSS-S--
--HHHHTT-SSGGGSS----
--HHHHHH-SSGGGSS----
--HHHHHH-SSGGGSS----
--HHHHTT-SSGGGSS----
--HHHHHH-SSGGGSS----
--HHHHTT-SSGGGSS----
--HHHHTT-SSGGGSS----
--HHHHHH-SSGGGSS----
--HHHHHHS-SGGG------
--HHHHHH-S-TTT---S--
--HHHHHH--SGGG-S----
--HHHHTT-SSGGGSS----
--HHHHTT--STTS-S----
--HHHHTT-SSGGGSS-S--
--HHHHHH-SSGGGSS-S--
--HHHHHH--SGGGSS-S--
--HHHHHH---GGGSS----
--HHHHTT-S-GGGSS----
--HHHHTT-SSTTTSS----
--HHHHHH-SSGGGSS----
--HHHHHH-SSTTTSS----
--HHHHHH-SSGGG-S----
--HHHHHH-SSGGG-S----
--HHHHHH---GGG-S-S--
--HHHHHH--SGGGSS----
--HHHHHH-SSGGGSS-S--
--HHHHTT--SGGGSS-S--
--HHHHTT--SGGG-S-S--
--TTHHHH--SGGGSS-S--
--TTGGGT--SGGGSS-S--
--TTTTTT--SGGGSS-S--
--TTHHHH--SGGGSS-S--
--TTHHHH--SGGGSS----
--HHHHHH--SGGGSS-S--
--HHHHHH--SGGGSS----
--HHHHTT--SGGGSS----
--HHHHHH--SGGG-S-S--
--HHHHTT--SGGGSS-S--
--HHHHTT--SGGG-S-S--
--TTGGGT--SGGGSSS---
--HHHHTT-SSGGGSS-S--
--HHHHTT---GGG-S-S--
--TTTTTT---GGGSS-S--
--TTHHHH-SSGGGSS-S--
--HHHHHH--SGGGSS----
--TTHHHH-SSGGGSS-S--
--TTHHHH-SSGGGSS----
--TTGGGT-SSTTTSS----
--TTGGGT-SSGGGSS-S--
--TTHHHH--SGGGSS-S--
--TTHHHH-SSTTTSS-S--
--TTTTTT--SGGGS--S--
--TTGGGT-SSGGGSS----
--TTHHHH-SSGGGSS----
--TTTTTT--SGGGSS-S--
--TTTTTT---GGGS--S--
--TTHHHH--SGGGSS----
--TTHHHH--SGGGSS-S--
--TTTTTT--SGGGSS----
--TTTTTT-SSGGGSS-S--
--TTGGGT---GGG-S-S--
--TTGGGT--SGGGSS----
--HHHHHH--SGGG-S----
--HHHHHH--STTTSS----
--HHHHHH-SSGGGSS----
--HHHHHH-SSGGGSS-S--
--HHHHHH-SSGGGSS----
--HHHHTT-SSGGGSS----
--HHHHHHH-SGGGSS----
--HHHHHH-S-GGGSS----
--HHHHHH---GGGSS----
--HHHHHH--SGGGSS----
--HHHHHH-SSGGGSS-S--
--HHHHHH-SSGGG-S----
--HHHHHH-SSGGGSS-S--
--HHHHHH-S-GGGSS----
--TTHHHH-SSGGGSS-S--
--HHHHTT-SSTTSSS----
--TTHHHH-S-GGGSS----
--HHHHTT-SSGGGSS----
--HHHHHH-SSGGGSS-S--
--HHHHHH--SGGGSS-S--
--HHHHTT-SSSSSSS-S--
--HHHHTT---GGGSS-S--
--HHHHHH---TTTSS-S--
--HHHHHH---TTTSS-S--
--TTGGGT--SGGGSS-S--
--HHHHHH-SSGGGSS-S--
--HHHHHH-SSGGGSS-S--
--TTHHHH-SSGGGSS-S--
--TTGGGT-SSGGGSS-S--
--TTHHHH-SSGGGSS-S--
--HHHHHH-S-GGGSS-S--
--TTGGGT-SSSSSSS-S--
--HHHHTT-SSGGG---S--
--HHHHHH-SSGGGSS----
--HHHHHH-SSGGGSS-S--
--HHHHTT-SSGGGSS-S--
--HHHHHH-SSGGG---S--
--HHHHHH-SSGGGSS----
--HHHHTT--SGGGSS----
--TTHHHH--SGGGSS-S--
--HHHHHH-SSGGGSS-S--
--HHHHHH-SSGGG---S--
--HHHHTT---GGGSS-S--
--HHHHHH--SGGGSS-S--
--HHHHHH-SSGGGSS-S--
--HHHHTT-SSGGGSS-S--
--HHHHHH-SSGGGSS----
--HHHHTT-SSGGGSS-S--
--HHHHTT-SSTTSSS-S--
--HHHHTT-SSGGG---S--
--HHHHTT---GGGSS-S--
--HHHHHH--SGGG---S--
--HHHHHH--SGGG-S-S--
--HHHHHH--SGGGSS-S--
--HHHHTT--SGGGSS-S--
--TTHHHH-SSGGGSS----
--HHHHHH--SGGG-S----
--HHHHTT--SGGGSS-S--
--HHHHTT--SGGG-S-S--
--HHHHHH--SGGGSS-S--
--TTHHHH--SGGGSS-S--
--HHHHTT--SGGGSS-S--
--HHHHTT--SGGGSS-S--
--HHHHHH--SGGGSSSS--
--HHHHTT--SGGGSS-S--
--HHHHHH-SSGGGSS-S--
--HHHHHH-SSTTTSS-S--
--HHHHHH--STTTSS-S--
--HHHHHH--SGGGSS-S--
--HHHHTT--SGGGSS-S--
--TTHHHH-SSGGGSS-S--
--HHHHHH-SSGGGSS-S--
--HHHHTT--SGGGSS-S--
--TTHHHH--SGGG---S--
--TTHHHH--SGGG-S----
--HHHHTT--SGGGSS----
--HHHHTT--SGGGSS-S--
--HHHHHH--SGGG-S-S--
--HHHHTT--SGGGSS-S--
--HHHHHH-SSGGGSS-S--
--HHHHTT--SGGGSS-S--
--HHHHHH---TTSSS-S--
--HHHHTT--SGGGSS-S--
--HHHHHH-SSGGGSS-S--
--HHHHTT-SSGGGSS-S--
--HHHHHH--SGGG-S-S--
--HHHHTT--SGGGSS-S--
--HHHHTT--SGGGSS----
--HHHHTT--SGGGSS-S--
--HHHHTT--SGGGSS-S--
--HHHHTT--STTTSS-S--
--HHHHTT--SGGGSS-S--
--HHHHHH---GGG---S--
--HHHHTT--SGGG---S--
--HHHHHH--SGGGS--S--
--HHHHHH-SSGGG---S--
--HHHHHH--SGGGS--S--
--HHHHHH--SGGG-S-S--
--HHHHTT--SGGG---S--
--HHHHTT--SGGG-S-S--
--HHHHHH--SGGGSS-S--
--HHHHTT--SGGGSS-S--
--HHHHHH---GGGSS-S--
--HHHHTT--SGGGSS-S--
--HHHHHH-SSGGGSS-S--
--HHHHHH--SGGG-S-S--
--HHHHHH--SGGGSS----
--HHHHHH--SGGGSS-S--
--HHHHTT--SGGGSS-S--
--HHHHTT--STTS-S-S--
--HHHHTT--SGGG---S--
--HHHHHHH--GGG-S-S--
--HHHHTT--SGGG---S--
--HHHHHH--SGGGSS-S--
--HHHHHH---GGG-S-S--
--TTHHHH--SGGG-S-S--
--HHHHHH--SGGGSS-S--
--TTHHHH-S-GGG-S-S--
--HHHHTT--SGGG---S--
--HHHHTT--SGGG---S--
--HHHHTT--SGGG---S--
--HHHHHH-SSGGG-S-S--
--HHHHHH--SGGG---S--
--HHHHHH--SGGG---S--
--HHHHTT-S-GGG---S--
--HHHHHH--SGGGSS-S--
--HHHHHH--SGGGSS-S--
--HHHHHH--STTTSS-S--
--HHHHHH---GGG-S----
--HHHHTT--SGGG-S-S--
--HHHHTT--SGGGSS-S--
--HHHHHH--SGGGSS-S--
--HHHHTT--SGGGSS----
--HHHHTT--STTTSS-S--
--HHHHTT--SGGGSS-S--
--HHHHTT--SGGGSS-S--
--HHHHTT--SGGGSS-S--
--HHHHTT-SSGGGSS-S--
--HHHHTT--SGGGSS-S--
--HHHHTT--SGGGSS-S--
--HHHHTT--SGGGSS-S--
--TTGGGT--SGGGSS-S--
--HHHHHH--SGGGSS-S--
--HHHHHH--SGGGSS-S--
--HHHHHH--SGGGSS-S--
--HHHHHH--STTSSS-S--
--HHHHTT-SSGGGSS-S--
--HHHHHH--SGGGSS-S--
--HHHHTT---GGGSS----
--HHHHTT--SGGGSS----
--HHHHTT--SGGGSS-S--
--HHHHTT--SGGG---S--
--HHHHHH-SSTTSSS-S--
--HHHHHH--SGGGS--S--
--HHHHHH--SGGG-S-S--
--HHHHHH---GGG-S-S--
--HHHHTT--SGGG---S--
--HHHHTT--SGGG---S--
--HHHHHH--SGGG---S--
--HHHHTT--SGGGSS-S--
--HHHHHH-SSGGG------
--HHHHHH--SGGGSS-S--
--HHHHTT--SGGG-S----
--HHHHTT--SGGGSS----
--HHHHTT--SGGG-S----
--HHHHTT--SGGGSS-S--
--HHHHTT--SGGG-S----
--HHHHTT--SGGGSS-S--
--HHHHHH---GGGSS-S--
--HHHHHH-SSGGGSS-S--
--HHHHTT--SGGGSS----
--HHHHTT-SSGGGSS----
--HHHHTT-SSGGGSS----
--HHHHTT--SGGGSS----
--HHHHHH-SSGGGSS----
--HHHHHH--SGGG-S----
--HHHHTT--STTTSS----
--HHHHTT--STTTSS----
--TTTTTT--STTTSS----
--HHHHTT--SGGGSS----
--HHHHTT--SGGGSS----
--HHHHTT--SGGGS-----
--HHHHTT--SGGG---S--
--HHHHTT---TTT---S--
--HHHHHH---TTT------
--HHHHTT---GGG------
--TTTTTT--SGGG------
--HHHHTT--STTTSS----
--HHHHTT--SGGGSS----
--HHHHTT--SGGG-S----
--HHHHTT---GGG-S----
--HHHHTT---GGG-S----
--TTHHHH---TTS-S----
--HHHHTT--SGGG-S----
--HHHHHH-SSGGGSS----
--HHHHHH-SSGGGSS----
--HHHHHH-SSGGGSS----
--HHHHTT-SSGGGSS----
--HHHHTT-SSGGGSS----
--HHHHHH-SSGGGSS----
--HHHHHH-SSGGGSS----
--HHHHTT--SGGGSS----
--HHHHTT-SSGGGSS----
--HHHHHH--SGGG-SS---
--HHHHHH--SGGGSS----
--HHHHTT---GGGSSS---
--HHHHHH--SGGGSS----
--HHHHTT--SGGGSS----
--HHHHTT--SGGGSS----
--HHHHHH--STTSSSS---
--HHHHHH-SSGGG-S----
--HHHHHH-SSGGGSSS---
--HHHHTT-SSGGGSS----
--HHHHHH-SSGGGSS----
--HHHHTT---GGGSSS---
--HHHHTT-S-GGGSS----
--HHHHHH-SSGGG-SS---
--HHHHTT-SSGGGSS----
--HHHHHH--SGGGSSS---
--HHHHHH--SGGGSSS---
--HHHHTT-S-GGGSSS---
--HHHHHH--SGGGSSS---
--HHHHTT-SSGGGSSS---
--HHHHTT-SSGGGSSS---
--HHHHHH-SSGGGSSS---
--TTGGGT--SGGGSSS---
--HHHHTT-SSGGGSSS---
--HHHHTT-SSGGGSSS---
--HHHHTT-SSGGGSSS---
--HHHHTT-SSGGGSSS---
--HHHHTT-SSGGGSSS---
--HHHHHH-SSGGGSSS---
--HHHHHH-SSGGGSSS---
--HHHHTT-SSGGGSSS---
--HHHHTT-SSGGGSSS---
--HHHHHH-SSGGGSSS---
--HHHHTT-SSGGGSSS---
--HHHHHH-S-GGGSSS---
--HHHHHH-SSGGGSSS---
--HHHHTT--SGGGSSS---
--HHHHHH-SSGGGSSS---
--HHHHTT--STTTSSS---
--HHHHHH--STTSSSS---
--HHHHHH-S-GGGSSS---
--HHHHTT---GGGSSS---
--HHHHHH-SSGGGSSS---
--HHHHTT---GGG-SS---
--HHHHTT--SGGGSSS---
--HHHHTT--SGGGSSS---
--HHHHTT--SGGGSSS---
--HHHHTT--SGGGSSS---
--HHHHTT-SSGGGSS----
--HHHHTT-SSGGGSS----
--HHHHTT-SSTTTSS----
--HHHHTT-SSSTTSS----
--HHHHTT---TTT-S----
--TTTTTT---TTT-SS---
--TTTTTT---GGG-SS---
--TTTTTTS-SGGG--S---
--TTTTTTS-SGGG--S---
--HHHHTTT--TTT-S----
--TTTTTTT-SGGG-S----
--TTTTTT--SGGG--S---
--HHHHTT--SGGGS-----
--TTTTTT---TTTSSS---
--HHHHTT--STTSSSS---
--TTTTTT-SSGGGSSS---
--TTTTTT-SSGGGSSS---
--TTTTTT-SSTTTSSS---
--TTTTTT--SGGG--S---
--TTTTTT--SGGGSSS---
--TTTTTT-SSTTTSSS---
--TTTTTT--STTSSSS---
--HHHHHH-SSGGGSSS---
--HHHHTT--SGGGSSS---
--HHHHTT--STTTSSS---
--HHHHTT--STTTSSS---
--HHHHTT-SSGGGSSS---
--HHHHTT-SSGGGSSS---
--HHHHHH-SSGGG--S---
--HHHHTT-SSGGGSSS---
--HHHHHH-SSGGGSSS---
--HHHHTT--SGGGSSS---
--HHHHTT-SSGGGSSS---
--HHHHHH--SGGGSSS---
--HHHHTT--SGGGSSS---
--HHHHHH--SGGGSSS---
--HHHHTT--SGGGSSS---
--HHHHTT--SGGG-SS---
--HHHHTT-SSTTTSS----
--HHHHHH-SSGGGSSS---
--HHHHHH-SSTTTTTS---
--HHHHHH-SSGGGSS----
--HHHHTTSSSGGGSS----
--HHHHTT---TTTSSS---
--HHHHHH-SSGGGSSS---
--HHHHHH-SSGGGSS----
--HHHHHH-SSTTTSSS---
--HHHHTT-SSGGGSSS---
--TTTTTT-SSTTTSSS---
--HHHHHH-SSGGGSSS---
--HHHHTT-SSGGGSSS---
--HHHHHH-SSGGGSSS---
--HHHHHH-SSGGGSSS---
--HHHHTT-SSTTTSSS---
--HHHHHH-SSGGGSSS---
--HHHHTT-SSGGGSSS---
--HHHHHH-SSGGGSSS---
--HHHHTT-SSGGGSS----
--HHHHTT-SSGGGSSS---
--HHHHHH-SSGGGSSS---
--HHHHHH-SSGGGSS----
--HHHHTT-SSGGGSS----
--HHHHTT-SSGGGSS----
--HHHHTT-SSGGGSS----
--HHHHTT--STTTSS----
--HHHHTT--SGGGSS----
--HHHHTT--STTSSS----
--HHHHTT--SGGGSS----
--HHHHTT--SGGGSS----
--HHHHTT--SGGGSS----
--HHHHTT---TTS-SS---
--HHHHTT--SGGGSSS---
--HHHHTT--SGGGSS----
--HHHHTTSSSGGGSS----
--HHHHTT--SGGG-SS---
--HHHHTT--SGGGSS----
--HHHHTT--SGGG-SS---
--HHHHTT-SSGGG-SS---
--HHHHTT--SGGGSSS---
--HHHHTT-SSGGGSSS---
--HHHHTT-SSGGGSSS---
--HHHHHHS-SGGGSSS---
--HHHHHHS-SGGGSSS---
--HHHHHH-SSGGGSSS---
--HHHHHH-SSGGGSSS---
--HHHHHH-SSSTTSSS---
--HHHHHH--SGGGSSS---
--HHHHHH--SGGGSSS---
--HHHHTT-SSGGGSS----
--HHHHHH-SSGGGSS----
--HHHHTT-SSGGG-SS---
--HHHHTT-SSGGG-S----
--HHHHHH--SGGG-S----
--HHHHTT-SSGGGSS----
--HHHHHH-SSGGGSS----
--HHHHTT--SGGGSS----
--HHHHHH-SSTTTSSS---
--HHHHHHSSSGGGSSS---
--HHHHTT-SSGGGSSS---
--HHHHHH-SSGGG-SS---
--HHHHHH-SSTTT-SS---
--HHHHTT-SSGGGSSS---
--HHHHTT-SSGGG-SS---
--HHHHTT--SGGG-S----
--HHHHTT-SSGGGSSS---
--TTGGGT-SSTTTSSS---
--HHHHTT-SSTTT-SS---
--TTTTTT-SSGGGSSS---
--TTTTTT---TTSSSS---
--TTGGGT-SSGGGSSS---
--HHHHTT-SSGGG-SS---
--HHHHTT-SSGGGSSS---
--HHHHHH-S-GGG-SS---
--HHHHTT-SSGGG--S---
--HHHHTT--SGGG--S---
--HHHHTT-SSGGG------
--HHHHTT--SGGG--S---
--TTTTTT--SGGG--S---
--HHHHTT--SGGG------
--HHHHTT--SGGG-SS---
--TTGGGT--SGGG-SS---
--TTGGGT--SGGG--S---
--HHHHTT--SGGG--S---
--HHHHTT--SGGG--S---
--TTTTTT--SGGG-SS---
--TTGGGT---GGGSSS---
--TTGGGT--SGGG-SS---
--TTTTTT--SGGG-SS---
--TTTTTT--STTT-SS---
--TTTTTT--STTTSSS---
--SSSTTT--SGGG-SS---
--HHHHTT--SGGG-SS---
--TTTTTT--SGGG-SS---
--TTTTTT--SGGG-SS---
--TTTTTT--SGGG-SS---
--TTTTTT--SGGG-SS---
--TTTTTT--STTT--S---
--TTTTTT--SGGG-SS---
--STTTTT--STTTSSS---
--TTTTTT--SGGGSSS---
--TTTTTT--STTTSSS---
--TTTTTT--SGGG-SS---
--TTTTTT--SSTT-SS---
--TTTTTT--SGGG-SS---
--TTTTTT-SSGGG-SS---
--GGGTTT--SGGG-SS---
--TTTTTT--SGGGSSS---
--TTTTTT--SGGG-SS---
--TTTTTT--SGGG-SS---
--TTTTTT--SGGG-SS---
--TTSTTT--SGGG-SS---
--GGGTTT--SGGG-SS---
--STTTTT-SSGGG-SS---
--GGGTTT--STTTSSS---
--TTTTTT--SGGG-SS---
--TTTTTT--SGGG-SS---
--TTTTTT--SGGG-SS---
--TTTTTT--SGGGSSS---
--TTTTTT--SGGGSSS---
--TTTTTT--SGGGSSS---
--TTTGGG--SGGG-SS---
--TT-TTT-SSGGGSSS---
--TTTTTT--SGGG-SS---
--TTTTTT---GGG-SS---
--TTTTTT--SGGG-SS---
--TTTTTT--STTT-SS---
--TTTTTT--SGGGSSS---
--TTTTTT--SGGGSSS---
--TTTTTT--SGGGSSS---
--TTTTTT--STTTSSS---
--TTTTTT--SGGG--S---
--TTTTTT--SGGG-SS---
--TTTTTT--STTT--S---
--TTTTTT--STTT--S---
--TTTTTT--SGGGSSS---
--TTTTTT--SGGGSSS---
--TTTTTT--SGGGSSS---
--TTTTTT-SSTTTSSS---
--TTTTTT--SGGGSSS---
--TTTTTT--SGGG--S---
--TTTTTT--SGGG-SS---
--TTTTTTS-SGGGSSS---
--TTTTTT--SGGG-SS---
--GGGTTT--STTTSSS---
--TTTTTT--SGGGSSS---
--TTTTTT--SGGG-SS---
--TTTTTT--SGGG-SS---
--TTTTTT--SGGG-SS---
--TTTTTT--SGGG-SS---
--TTTTTT--SGGGSSS---
--TTTGGG-SSGGG-SS---
--STTTTT--SGGG-SS---
--TTTTTT---GGG-SS---
--TTTTTT-SSGGG-SS---
--TTTTTT--SGGGSSS---
--TTTTTT--SGGG-SS---
--TTTTTT--SGGG-SS---
--TTTTTTS-STTT-SS---
--TTTTTT--SSTT-SS---
--TTTTTT-SSGGG-SS---
--TTTTTTSSSGGG-SS---
--TTTTTT---GGG-SS---
--TTTTTT-SSGGG-SS---
--TTTTTT-SSGGG-SS---
--TTTTTT--SGGG-SS---
--TTTTTT-SSGGGSSS---
--GGGTTT--SGGG--S---
--TTTTTTS-STTT-SS---
--TTTTTT--SGGG-SS---
--GGGTTT-SSGGGSSS---
--TTTTTT--SGGG-SS---
--TTTTTTSSSGGGSSS---
--TTTTTT--SGGGSSS---
--TTTTTT--STTT-SS---
--TTSTTTSSSTTTSSS---
--TTTTTT-SSGGG-SS---
--GGGTTT-SSGGGSSS---
--TTTTTT--SGGG--S---
--TTTTTT--SGGG-SS---
--TTTTTT--SGGGSSS---
--TTTTTT--SGGG-SS---
--GGGTTTS-SGGG-SS---
--TTTTTT--STTT--S---
--TTTTTT--STTT-SS---
--TTTTTT--SGGGSSS---
--STTTTT--SGGG-SS---
--TTTTTT--STTT--S---
--TTTTTT---GGG--S---
--TTTTTT--SGGG--S---
--TTTTTT--SGGG--S---
--TTTTTT--SGGG--S---
--TTTTTT--SGGG--S---
--TTTTTT--SGGG--S---
--TTTTTT--SGGG--S---
--TTTTTT-SSGGG-SS---
--GGGTTT--SGGG--S---
--GGGTTT---GGG-SS---
--TTTTTT-SSSTT-SS---
--GGGTTT--SGGG--S---
--TTTTTT-SSTTT--S---
--TTTTTT-S-STT-SS---
--TTTTTT--SGGG-SS---
--TTTTTT--SGGG--S---
--TTTTTT--STTT--S---
--GGGTTT--SGGG--S---
--TTTTTT---TTT--S---
--TTTTTT--SGGG--S---
--GGGTTTT-SSTT--S---
--TTSTTT--STTT-SS---
--TTTTTT--SGGG--S---
--TTTTTT--STTT--S---
--TTSTTT--SGGG--S---
--TTTTTTSSSGGG--S---
--GGGTTTS-STTT--S---
--TTSTTT--SGGG--S---
--TTTTTT--STTT--S---
--TTTTTTS-SGGG--S---
--TTTTTTS-STTT--S---
--TTTTTTS-STTS--S---
--GGGTTT--STTT--S---
--TTTTTTS-SGGG--S---
--TTSTTT--STTT--S---
--TTTTTTS-SGGG--S---
--TTTTTT-SSTTT--S---
--TTTTTT--SGGG--S---
--TTTTTT--STTT-SS---
--TTTTTT--STTT-SS---
--TTTTTT--STTTSSS---
--TTTTTT--STTTSSS---
--TTTTTT--STTT-SS---
--TTTTTT--STTT-SS---
--TTTTTT--SGGG--S---
--TTTTTT--STTT-SS---
--TTTTTTS-SGGG-SS---
--SSSTTT--SGGGSSS---
--TTTTTTS-SGGG-SS---
--TTTTTTS-SSTT-SS---
--TTTTTTS-STTT-SS---
--TTTTTT--STTT-SS---
--TTTTTT--SGGGSSS---
--TTGGGT--SGGG-SS---
--TTGGGTS-STTS-SS---
--HHHHTT--SGGG--S---
--HHHHTT--SGGG-SS---
--TTGGGT-SSGGG-SS---
--TTGGGT--SGGG-SS---
--HHHHTTS-SGGG-SS---
--TTGGGT--STTT-SS---
--TTGGGT-SSTTTSSS---
--TTGGGT-SSGGGSSS---
--TTGGGT--SGGG-SS---
--TTHHHH-SSGGG-SS---
--HHHHTT--SGGG-SS---
--HHHHTT--SGGG--S---
--HHHHHH-S-GGG-SS---
--HHHHTT--SGGG--S---
--HHHHTT--SGGG--S---
--HHHHTT--SGGG--S---
--HHHHTT---GGG--S---
--HHHHTT--SGGG--S---
--HHHHTT--STTT--S---
--HHHHTT--SGGG-SS---
--TTGGGT--SGGG-SS---
--TTHHHH--SGGG--S---
--TTGGGT--SGGG--S---
--HHHHTT--SGGG--S---
--TTGGGT--SGGG--S---
--TTGGGT--SGGG-SS---
--HHHHTT--SGGG-SS---
--HHHHTT--SGGG--S---
--TTGGGT--SGGG--S---
--TTGGGT--SGGG--S---
--HHHHTT---GGG-SS---
--TTGGGT--SGGG--S---
--TTGGGT---GGG-SS---
--HHHHHH---GGG-SS---
--TTGGGT--STTS-SS---
--HHHHTT--SGGGSSS---
--TTTTTT--STTTSSS---
--TTTTTT-S-GGGSSS---
--TTSTTT-SSGGGSSS---
--TTTTTT-SSGGGSSS---
--TTTTTT--SGGG-SS---
--TTSTTT--SGGG-SS---
--TTTTTT-S-TTT-SS---
--TTTTTT--SGGGSSS---
--TTTTTT--SGGG-SS---
--TTTTTT--SGGGSSS---
--TTTTTT--SGGG-SS---
--TTTTTT--SGGGSSS---
--TTTTTT--SSTTSSS---
--TTTTTT--SGGG-SS---
--TTTTTT--STTTSSS---
--TTTTTT--STTTSSS---
--TTTTTT-SSTTTSSS---
--TTTTTT--STTTSSS---
--TTTTTT-SSGGGSSS---
--TTSTTT--STTTSSS---
--TTTTTT--STTTSSS---
--TTTTTT--SGGGSSS---
--TTTTTT-SSGGG-SS---
--TTTTTT--SGGGSSS---
--TTTTTT--SGGGSSS---
--GGGTTT-SSTTTSSS---
--HHHHTT---GGGSSS---
--STTTTT--SGGG-SS---
--TTGGGT--SGGG-SS---
--TTGGGT--STTTS-S---
--TGGGGT--SGGG-SS---
--TTGGGT--SGGG-SS---
--TTGGGT--SGGG-SS---
--TTTTTT--SGGG-SS---
--TTTTTT---GGG--S---
--TTTTTT--SGGG-SS---
--TTTTTT--STTTSSS---
--TTTTTT--SGGG-SS---
--TTTTTT--SGGG-SS---
--TTTTTT--SGGGSSS---
--TTTTTT-SSGGGSSS---
--TTTTTT--SGGGSSS---
--TTTTTT--STTTSSS---
--TTTTTT--STTT-SS---
--TTTTTT-SSGGG-SS---
--TTTTTT-SSGGGSSS---
--GGGTTT-SSTTTSSS---
--TTTTTT--STTTSSS---
--GGGTTT--STTTSSS---
--TTSTTT--SGGG-SS---
--TTTTTT--SGGGSSS---
--TTTTTT--SGGG-SS---
--HHHHTT--STTTSSS---
--TTTTTT--SGGG-SS---
--TTTTTT--SGGG-SS---
--TTTTTT-SSTTTSSS---
--TTTTTT---TTT-SS---
--TTSTTT--STTTSSS---
--SSSTTT--SGGG-SS---
--SSSTTT--SGGG-SS---
--TTTGGG--SGGG-SS---
--TTSTTT-SSGGGSSS---
--TTTTTT--SGGGSSS---
--TTTTTT--STTT-SS---
--TTSTTT--SGGG-SS---
--TTTTTT--SGGGSSS---
--SSSTTT--SGGG-SS---
--TTTTTTS-SGGG-SS---
--TTTTTT-SSGGG-SS---
--TTSTTT--SGGGSSS---
--TTTTTTS-SGGGSSS---
--TTTTTT---TTTSSS---
--TTTTTT--STTTSSS---
--TTTTTT--SGGG-SS---
--TTTTTTS-SGGGSSS---
--TTTTTT--STTTSSS---
--TTTTTTS-STTTSSS---
--GGGTTT--STTTSSS---
--TTSTTT--SGGGSSS---
--TTTTTT--STTT-SS---
--TTTTTTS-SGGG-SS---
--TTTTTT-SSTTT-SS---
--TTTTTT-SSGGG-SS---
--TTTTTT-SSGGGSSS---
--TTTTTT-SSGGG-SS---
--TTTTTT-SSTTT-SS---
--TTTTTT--SGGG-SS---
--TTTTTT---TTT-SS---
--TTTTTT--STTT-SS---
--TTTTTT---STT-SS---
--TTTTTT--SGGG-SS---
--TTTTTT--SGGG-SS---
--TTTTTT-SSGGG-SS---
--TTTTTT--STTT-SS---
--TTTTTT--SGGG-SS---
--TTTTTT--SGGG-SS---
--TTTTTTS-SGGGSSS---
--TTTTTT--SGGG-SS---
--TTTTTT--SGGG-SS---
--TTTTTTS-SGGG-SS---
--TTTTTT--STTT-SS---
--TTTTTT-SSTTTSSS---
--TTTTTT--SGGG-SS---
--TTTTTT--SGGG-SS---
--TTTTTT--SGGGSSS---
--TTTTTT--SGGG-SS---
--TTTTTT--SGGG-SS---
--TTTTTTS-SGGG-SS---
--TTTTTT--SGGG-SS---
--TTTTTT--SGGGSSS---
--TTTTTT--STTTSSS---
--TTTTTT--STTTSSS---
--TTTTTT--SGGGSSS---
--TTTTTT--SGGG-SS---
--TTTTTTS-SGGGSSS---
--TTTTTT--SGGG-SS---
--TTTTTT---GGG-SS---
--TTTTTT--SGGG-SS---
--TTTTTT--SGGG-SS---
--TTTTTT--SGGGSSS---
--TTTTTT--SGGGSSS---
--TTTTTT--SGGG-SS---
--TTTTTT--STTTSSS---
--TTTTTT--SGGG-SS---
--TTTTTT--SGGG-SS---
--TTTTTT--SGGG-SS---
--TTTTTT--SGGG-SS---
--TTTTTT--SGGGSSS---
--TTTTTTS-SGGGSSS---
--TTTTTTT-STTT-SS---
--TTTTTTSSSTTTSSS---
--TTTTTTSSSGGGSSS---
--TTTTTT-SSGGGSSS---
--TTTTTT--SGGGSSS---
--TTTTTT--STTTSSS---
--TTTTTT-SSSTTSSS---
--TTTTTT--SGGGSSS---
--TTTTTT--SGGGSSS---
--TTTTTT--SGGGSSS---
--TTTTTT--SGGG-SS---
--TTTTTT-SSGGGSSS---
--TTTTTT--STTSSSS---
--TTTTTT--SSTT-SS---
--GGGTTT--SSTT-SS---
--TTTTTT--STTTSSS---
--TTTTTTS-STTT-SS---
--TTTTTT--SSTT-SS---
--TTTTTT--STTTSSS---
--TTTTTT--STTT-SS---
--TTTTTT--STTTSSS---
--TTTTTT--STTTSSS---
--TTTTTT--STTT-SS---
--TTTTTT--STTTSSS---
--TTTTTT--SGGG-SS---
--TTTTTT--STTTSSS---
--TTTTTT--SGGG-SS---
--TTTTTT--SGGG-SS---
--TTTTTT--SGGG-SS---
--TTTTTT--SGGG-SS---
--TTTTTT--SSTT-SS---
--TTTTTT--STTTSSS---
--TTTTTTS-SGGG-SS---
--TTTTTT--SGGG-SS---
--TTTTTT--STTT-SS---
--TTTTTT--SGGG-SS---
--TTGGGT--STTT--S---
--TTGGGT--SGGG-SS---
--TTGGGT--SGGG-SS---
--TTGGGT---GGG--S---
--TTGGGT---GGG--S---
--TTGGGT--SGGG--S---
--TTGGGT--SSTT-SS---
--TTGGGT--SGGG-SS---
--TTGGGT--SGGG-SS---
--TTGGGT---STT-SS---
--TTTTTT--SGGG-SS---
--TTGGGT--SGGG-SS---
--TTGGGT--SGGG-SS---
--TTGGGT--SGGG-SS---
--TTGGGT--SGGG-SS---
--TTGGGT-SSTTT-SS---
--TTGGGT-SSGGG-SS---
--TTGGGT--STTSSSS---
--TTTTTT--SGGGSSS---
--TTTTTT-SSTTTSSS---
--TTTTTT--SGGGSSS---
--TTTTTT-SSGGGSSS---
--TTTTTT--SGGGSSS---
--TTTTTT-SSGGGSSS---
--TTTTTT--SGGGS-S---
--TTTTTT-SSGGG-SS---
--TTTTTT--SGGG--S---
--TTTTTT--SGGG-SS---
--TTTTTT--SGGGSSS---
--TTTTTT--SGGGSSS---
--TTTTTT--SGGG-SS---
--TTTTTT--STTT-SS---
--TTTTTT-SSTTTSSS---
--TTTTTT--SSTTSSS---
--TTSTTT-SSSSSSSS---
--TTTTTT--SGGGSSS---
--TTTTTT--STTT-SS---
--TTTTTT--SGGG-SS---
--TTGGGT--SGGG-SS---
--GGGTTT--SGGG-SS---
--TTGGGT---GGG-SS---
--HHHHTS--SSTTSSS---
--TTGGGT--SSTT-SS---
--TTGGGT--STTTSSS---
--TTGGGT--SGGG--S---
--TTGGGT--STTT-SS---
--TTTTTT--STTT--S---
--TTTTTT-SSGGG--S---
--TTTTTT--SGGG-SS---
--TTTTTT--SGGG--S---
--TTGGGT-SSTTTS-S---
--HHHHTT--SGGG-SS---
--TTGGGT-SSGGG-SS---
--TTTTTT--SGGGSSS---
--HHHHTT--SGGGSSS---
--TTTTTT--STTT-SS---
--TTTTTT--SGGG-SS---
--TTTTTT--STTT-SS---
--TTTTTT---GGG-SS---
--TTTTTT--STTT-SS---
--TTTTTT--STTTSSS---
--GGGTTT--SGGG-SS---
--GGGTTT--SGGGSSS---
--TTTTTT--SGGG--S---
--TTTTTT--SGGG-SS---
--TTTTTTT-SGGG--S---
--HHHHTTS-SGGGSSS---
--TTTTTT--SSTTSSS---
--HHHHTT--SSSSS-S---
--GGGTTT--STTTS-S---
--TTTTTT--STTTSSS---
--GGGTTT--STTS-SS---
--GGGTTT--SGGG-SS---
--TTTTTT--STTT-SS---
--TTTTTT--SSTT--S---
--TTSTTT--STTTSSS---
--TTTTTT--SSTT-SS---
--STTTTT--SGGG-SS---
--TTTTTT--SSTT-SS---
--TTTTTT--STTTSSS---
--TTTTTT--SGGGSSS---
--TTTTTT--SGGG-SS---
--TTTTTT--STTT--S---
--TTTTTT--SGGG--S---
--TTTTTT--SGGGSSS---
--TTTTTT--SSTTSSS---
--TTTTTT--SGGGSSS---
--TTTTTT--STTT-SS---
--TTTTTTS-SGGG-SS---
--TTTTTT--SGGG-SS---
--TTSTTT--SGGG-SS---
--GGGTTT--STTTSSS---
--TTTTTT-SSSTTSSS---
--TTTTTT--STTTSSS---
--TTTTTT--STTTSSS---
--TTTTTT--STTTSSS---
--TTTTTT--SGGGSSS---
--TTTTTT--STTT--S---
--TTTTTT--SGGG--S---
--HHHHTT--SGGG--S---
--TTTTTT--SGGG--S---
--TTTTTT--STTTSSS---
--TTTTTT--STTTSSS---
--TTTTTT--SGGGSSS---
--TTTTTT--STTTS-S---
--TTTTTT--STTT-SS---
--TTTTTT--STTTSSS---
--TTTTTT--STTTSSS---
--TTTTTT--STTT--S---
--TTTTTT--STTT-SS---
--TTTTTT--STTT-SS---
--TTTTTT--SGGGS-S---
--TTTTTT--SGGG--S---
--TTTTTT--SGGG--S---
--TTTTTT--SGGG-SS---
--GGGTTT--SGGG-SS---
--TTTTTTS-SGGG-SS---
--TTSTTT-SSTTTS-S---
--TTSTTT--SGGG-SS---
--STTTTT--SGGG-SS---
--STTTTT-SSGGG--S---
--STTTTT--SSTT-SS---
--STTTTT-SSGGGSSS---
--STTTTT-SSTTTSSS---
--GGGTTT-SSGGG-SS---
--STTTTTSSSGGGSSS---
--STTTTT-SSGGG-SS---
--STTTTT-SSTTS-SS---
--HHHHTTS-SGGG-SS---
--TTTTTT--SGGGSSS---
--SSSTTT--SGGG-SS---
--HHHHTT--STTT-SS---
--TTTTTT-SSSTT-SS---
--TTTTTT-SSGGGSSS---
--TTTTTT--SGGG--S---
--HHHHTTS-SGGG-SS---
--TTTTTT--SGGG-SS---
--TTTTTT--SGGGSSS---
--HHHHTT--SGGG-SS---
--TTTTTTSSSGGG-SS---
--TTTTTT-SSTTTSSS---
--GGGTTT-SSGGGSSS---
--TTTTTT-SSGGGSSS---
--TTTTTT-SSGGGSSS---
--TTTTTT--SGGG-SS---
--TTTTTT--SGGG-SS---
--TTTTTT-SSGGGS-S---
--TTTTTT--STTT-SS---
--TTTTTTS-SGGG-SS---
--TTTTTT--SGGG-SS---
--TTTTTT--STTTSSS---
--TTTTTT--STTT-SS---
--TTTTTT--STTT-SS---
--TTTTTT--SGGGSSS---
--TTTTTTS-SGGG-SS---
--TTTTTT--SGGG-SS---
--TTTGGG--STTS--S---
--TTTTTTS-SSTT-SS---
--TTTTTT--SGGGSSS---
--TTSTTT--SSTT-SS---
--TTTTTT--SGGG-SS---
--TTTTTT-SSTTSSSS---
--TTTTTT--SSSSSSS---
--TTTTTT--SSTT-SS---
--TTTTTT--SGGG-SS---
--TTTTTT-SSGGG-SS---
--TTTTTTS--TTTSSS---
--TTTTTT-SSGGG-SS---
--SSSTTT-SSGGGSSS---
--TTTTTT--SGGG-SS---
--TTTTTT--SGGG-SS---
--TTGGGT--STTTSSS---
--HHHHTT--SGGGSSS---
--TTTTTT--SSTT-SS---
--HHHHTT--SGGGSSS---
--TTTTTT--SSTT-SS---
--TTTTTT--SGGGSSS---
--TTTTTT--SGGG-SS---
--TTTTTT--SGGG-SS---
--TTGGGT--SSTT-S----
--TTGGGT--STTT-SS---
--TTGGGT--STTT-SS---
--HHHHTT--SGGGSSS---
--TTGGGT--SSTTSSS---
--TTTTTT--STTTSSS---
--GGGTTT--SGGGSSS---
--TTTTTT--SGGG-SS---
--TTTTTT--SGGGSSS---
--TTTTTT--STTT-SS---
--TTTTTT--SGGG-SS---
--TTTTTT--SGGGSSS---
--TTTTTT--SGGG-SS---
--TTTTTT--SGGGSSS---
--TTTTTT--SGGG-SS---
--TTTTTT--SGGG--S---
--TTTTTT--SSTT-SS---
--TTTTTT--SGGG-SS---
--SSSTTT--SGGGSSS---
--TTTTTT-SSTTTSSS---
--TTTTTTS-SGGG-SS---
--TTTTTT--STTTSSS---
--TTTTTT--STTTSSS---
--TTTTTT--STTS-SS---
--TTTTTT--STTT-SS---
--TTTTTT--STTT-SS---
--TTTTTT--STTTSSS---
--TTTTTT--STTT-SS---
--TTTTTT--SGGG-SS---
--TTTTTT--SGGGSSS---
--TTTGGG--STTT--S---
--TTTTTT--STTTSSS---
--TTTTTT--STTTSSS---
--TTTTTT--SGGG-SS---
--TTTTTT--SGGG-SS---
--TTTTTT--SGGG-SS---
--TTTTTT-SSTTTSSS---
--TTTTTT--STTTSSS---
--TTTTTT--STTTSSS---
--TTTTTT--SGGG-SS---
--GGGTTT--STTTSSS---
--TTTTTT--SGGG-SS---
--TTTTTT--STTTSSS---
--TTTTTT--STTTSSS---
--TTTTTT--STTTSSS---
--TTTTTT--SGGG-SS---
--TTTTTT--STTT-SS---
--TTTTTT--STTTSSS---
--TTTTTT--STTTSSS---
--TTTTTT--STTT-SS---
--TTGGGT--STTT-SS---
--TTTTTT---GGGSSS---
--TTTTTT-SSTTTSSS---
--TTTTTT-SSGGGSSS---
--TTTTTT--SGGG-SS---
--TTTTTTS-STTTSSS---
--TTTTTT--STTT-SS---
--TTTTTT--STTTSSS---
--TTTTTT--SSTT--S---
--TTTTTT--SGGG--S---
--TTTTTT--STTTSSS---
--TTTTTT--SGGGSSS---
--TTTTTT--STTT-SS---
--TTTTTT--STTTSSS---
--TTTTTT--STTTSSS---
--TTTTTTT-SGGGSSS---
--TTTTTT--STTTSSS---
--TTTTTT--STTTSSS---
--TTTTTT--SGGG-SS---
--TTTTTTS-SGGG-SS---
--TTTTTT--SGGG-SS---
--TTTTTT--STTTSSS---
--TTTTTT--STTT-SS---
--TTTTTT--SSTT-SS---
--TTTTTT--SGGG-SS---
--TTTTTT--STTTSSS---
--TTTTTT--SGGG-SS---
--TTTTTT--STTTSSS---
--TTTTTT--STTTSSS---
--TTTTTT--STTTSSS---
--TTGGGT--SSTT-SS---
--TTTTTT--SGGG-SS---
--TTTTTT--SSTTSSS---
--TTTTTT--STTTSSS---
--TTTTTT--STTSSSS---
--TTTTTT--SGGG--S---
--TTTTTT--SGGG-SS---
--TTTHHHH-SGGG--S---
--TTTTTT--STTT-SS---
--TTTTTT--SGGG--S---
--HHHHTT--SGGG--S---
--TTTTTT--SSTT--S---
--TTTTTT---GGG-SS---
--TTTTTT--SGGG-SS---
--TTTTTT--SGGG-SS---
--TTTTTT---TTT-SS---
--TTTTTT--STTTSSS---
--GGGTTT--SGGGSSS---
--TTTTTT--SGGG-SS---
--TTTTTT--STTT-SS---
--TTTTTT--SGGGSSS---
--TTTTTT--STTTSSS---
--TTTTTT--SGGG-SS---
--TTTTTT--STTT-SS---
--TTTTTT--STTT-SS---
--TTTTTT--SGGGSSS---
--TTTTTT--STTT-SS---
--TTTTTT--STTTSSS---
--TTTTTT--STTTSSS---
--TTTTTT--STTTSSS---
--TTTTTT--SGGGSSS---
--TTTTTT--SGGGSSS---
--TTTTTT--STTTSSS---
--TTTTTT--STTTSSS---
--TTTTTT--STTT-SS---
--TTTTTT---TTT-SS---
--TTTTTT--SGGGSSS---
--TTTTTT--SGGGSSS---
--TTTTTT--STTTSSS---
--TTTTTT--STTTSSS---
--TTTTTT--STTT-SS---
--TTTTTT--STTTSSS---
--TTTTTT--SGGG-SS---
--TTTTTT--SGGGSSS---
--TTTTTT--STTTSSS---
--TTTTTT--STTTSSS---
--TTTTTT-SSSSSSSS---
--TTTTTT--STTTSSS---
--TTTTTT--STTTSSS---
--TTTTTT--STTTSSS---
--TTTTTT--STTTSSS---
--TTTTTT--SGGGSSS---
--TTTTTT--STTTSSS---
--TTTTTT--STTTSSS---
--TTTTTT--STTTSSS---
--TTTTTT--STTTSSS---
--TTTTTT--STTTSSS---
--TTTTTT--STTTSSS---
--TTTTTT--STTTSSS---
--TTTTTT--SGGGSSS---
--TTTTTT--STTTSSS---
--TTTTTT--SGGG--S---
--TTTTTT--SGGGSSS---
--GGGTTT--SGGGSSS---
--TTTTTT--SGGGSSS---
--TTTTTT--STTTSSS---
--TTTTTT--STTTSSS---
--TTTTTT--STTTSSS---
--TTTTTT--STTTSSS---
--TTTTTT--STTTSSS---
--TTTTTT--STTTSSS---
--TTTTTT--STTTSSS---
--TTTTTT--STTTSSS---
--TTTTTT--STTTSSS---
--TTTTTT--STTTSSS---
--TTTTTT--STTTSSS---
--TTTTTT--STTTSSS---
--TTTTTT--SGGGSSS---
--TTTTTT--STTT-SS---
--TTSTTT--STTTSSS---
--TTSTTT---TTT-SS---
--TTTTTT---TTT-SS---
--TTTTTT--STTTSSS---
--TTTTTT--SGGGSSS---
--TTTTTT--SGGGSSS---
--TTTTTT--SGGGSSS---
--TTTTTT--STTTSSS---
--TTTTTT--STTTSSS---
--STTTTT--STTS-SS---
--TTTTTT--STTTSSS---
--TTTTTT--STTTSSS---
--TTTTTT--STTTSSS---
--GGGTTT--STTTSSS---
--TTTTTT--STTTSSS---
--TTTTTT--STTTSSS---
--TTTTTT--STTTSSS---
--TTTTTT--STTTSSS---
--TTTTTT--STTTSSS---
--TTTTTT--SGGGSSS---
--TTTTTT--STTTSSS---
--TTTTTT--STTTSSS---
--TTTTTT--STTTSSS---
--TTTTTT--STTTSSS---
--TTTTTT--STTTSSS---
--TTTTTT--STTTSSS---
--TTTTTT--STTTSSS---
--TTTTTT---TTT-SS---
--TTTTTT--STTTSSS---
--TTTTTT--STTT-SS---
--TTTTTT--STTTSSS---
--TTTTTT--SSTT-SS---
--TTTTTT--STTT--S---
--TTTTTT--STTTSSS---
--TTTTTT--SGGGSSS---
--TTTTTT--STTT-SS---
--TTTTTT--STTT-SS---
--TTTTTT--STTTSSS---
--TTTTTT--SGGG-SS---
--TTTTTT--SGGGSSS---
--TTSTTT--SGGG-SS---
--TTTTTT--SGGG-SS---
--TTTTTT--SGGG-SS---
--TTTTTT--SGGG-SS---
--TTTTTT--SGGGSSS---
--TTTTTT--SGGG-SS---
--TTTTTT--SGGG--S---
--TTTTTT--STTT-SS---
--TTTTTT---TTT--S---
--TTTTTT--SGGG-SS---
--TTTTTT--STTT--S---
--TTTTTT--SGGG-SS---
--TTTTTT--SGGG-SS---
--TTTTTT--STTTSSS---
--TTTTTT--STTT-SS---
--TTTTTT--STTT-SS---
--TTTTTT--SGGG-SS---
--TTTTTT--SGGG--S---
--TTTTTT--SGGG-SS---
--TTTTTT--SGGG-SS---
--TTTTTT--SGGG-SS---
--TTTTTT---TTT--S---
--TTTTTT--SGGG-SS---
--TTTTTT--STTT-SS---
--TTTTTT--SGGG--S---
--TTTTTT--SGGG--S---
--TTTTTT--SSTT--S---
--TTTTTT--SGGG--S---
--TTTTTT--SGGG-SS---
--TTTTTT--SGGG-SS---
--TTTTTT--SGGG--S---
--TTTTTT---TTT-SS---
--TTTTTT--SGGG--S---
--TTTTTT--SGGG--S---
--TTTTTT--SGGG--S---
--TTTGGG---GGG--S---
--TTTTTT--SGGG-SS---
--TTTTTT--SGGG-SS---
--GGGTTT---GGG-SS---
--TTSTTT--SGGG--S---
--TTTTTT--SGGG-SS---
--GGGTTT--SGGG-SS---
--TTTTTT--STTT-SS---
--TTTTTT--STTT-SS---
--TTTTTTS-STTT-SS---
--TTTTTTT-SGGG-SS---
--TTTTTT--SGGG-SS---
--TTTTTT--STTT-SS---
--TTTTTT--SSTTSSS---
--TTTTTT--SGGG-SS---
--TTTTTT--SGGG-SS---
--TTTTTT--SGGG-SS---
--TTTTTTS-SGGG-SS---
--TTTTTT--SGGG-SS---
--TTTTTTS-SGGG-SS---
--TTTTTT--SGGGSSS---
--TTSTTT--SGGGSSS---
--TTTTTT--SGGGSSS---
--TTSTTT--SGGG-SS---
--TTTTTTS-SGGG-SS---
--TTTTTT--SGGG-SS---
--TTTTTTS-SGGG--S---
--TTTTTTS-STTT--S---
--TTTTTT--STTT--S---
--TTTTTT--SGGG-SS---
--GGGTTT--SGGG-SS---
--TTTTTT--SGGG-SS---
--TTTTTT---TTT-SS---
--TTTTTT--SGGGSSS---
--TTTTTT--STTTSSS---
--TTTTTT--STTTSSS---
--TTTTTT--SGGG-SS---
--TTTTTT--STTT-SS---
--TTGGGT---TTT--S---
--TTGGGT--STTTSSS---
--TTGGGT--SGGG-SS---
--TTGGGT--SGGG-SS---
--TTTTTT--STTT-SS---
--TTTTTT---GGG-SS---
--TTTTTT--SGGGSSS---
--TTTTTT--STTT-SS---
--TTTTTT--SGGG-SS---
--TTTTTT---TTT-SS---
--TTTTTT--SGGG-SS---
--GGGTTT--STTT--S---
--TTSTTT--SGGG-SS---
--TTTTTT--STTT-SS---
--TTTTTT--STTT-SS---
--TTTTTT--STTT-SS---
--TTTTTT--SGGG-SS---
--TTTTTT--SGGG--S---
--TTTTTT--SGGG-SS---
--TTTTTT--SGGG-SS---
--TTTTTT--SGGG-SS---
--TTTTTT--SGGGSSS---
--TTTTTT--SGGG-SS---
--TTTTTT--SGGG-SS---
--TTTTTT---GGG-SS---
--TTTTTT--SGGG-SS---
--TTTTTT--SGGGSSS---
--TTTTTT--SGGG-SS---
--TTTTTT--SGGGSSS---
--TTTTTT--STTTSSS---
--TTTTTT---TTTSSS---
--TTTTTT--STTT-SS---
--TTTTTT---TTT-SS---
--TTTTTT---GGG-SS---
--TTTTTT---TTT-SS---
--HHHHTT--SGGG-SS---
--TTTTTT--SGGG-SS---
--TTTTTT--SGGG-SS---
--TTTTTT---TTT-SS---
--TTTTTT--STTTSSS---
--TTTTTT--STTT-SS---
--TTTTTT--SGGG-SS---
--GGGTTT--STTT--S---
--GGGTTT--SGGG-SS---
--TTTTTT--SGGG-SS---
--TTTTTT--SGGG-SS---
--TTTTTT--STTT-SS---
--TTGGGT--SGGGSSS---
--TTGGGT--SGGGSSS---
--TTTTTT--SGGG-SS---
--GGGTTT--SGGG-SS---
--TTTTTT--SGGGSSS---
--TTTTTT--SGGG-SS---
--TTTTTT--SGGG-SS---
--TTTGGG---GGG-SS---
--TTTTTT-SSGGG-SS---
--TTSTTT-SSGGGSSS---
--TTSTTT--SGGGSSS---
--TTTTTT-SSGGGSSS---
--GGGTTT-SSGGGSSS---
--TTTTTT-SSGGGSSS---
--TTTTTT-SSGGG-SS---
--TTTTTT-SSGGGSSS---
--TTTTTT--SGGG-SS---
--TTTTTT--SGGGSSS---
--TTTTTT--STTTSSS---
--TTTTTT--SGGGSSS---
--TTTTTT--SGGGSSS---
--TTTTTT-SSGGG-SS---
--TTTTTT-SSTTTSSS---
--TTTTTT--SGGGSSS---
--TTTTTT--SGGG-SS---
--TTSTTT--SGGG-SS---
--TTTTTT--SGGG-SS---
--TTTTTT-SSGGG-SS---
--TTTTTT--SGGG-SS---
--TTTTTT-SSGGGSSS---
--TTTTTT-SSGGG-SS---
--TTSTTT---TTTSSS---
--TTTTTT-SSTTTSSS---
--TTTTTT--STTTSSS---
--TTTTTT-SSTTTSSS---
--TTTTTT--SGGG-SS---
--TTTTTT--SGGGSSS---
--TTTTTT-SSGGGSSS---
--TTTTTT--SGGG-SS---
--TTTTTTS-SGGG-SS---
--GGGTTT-SSGGG-SS---
--TTTTTTSSSGGG-SS---
--TTSTTTS-SGGGSSS---
--TTSTTTS-SGGGSSS---
--TTTTTT--STTTSSS---
--TTTTTT--SGGG-SS---
--TTTTTTS-SGGG-SS---
--TTTTTT--SGGGSSS---
--TTTTTT--SGGG-SS---
--TTTTTT--SGGGSSS---
--SSSTTTS-SGGGSSS---
--TTTTTT--SGGGSSS---
--TTTTTT--SGGGSSS---
--TTTTTT--SGGGSSS---
--TTTTTT--SGGGSSS---
--TTTTTT--SGGG-SS---
--TTTTTTS-SGGGSSS---
--TTTTTT--STTTSSS---
--TTTTTT-SSSTTSSS---
--TTTTTT--SGGGSSS---
--TTTTTT--SGGGSSS---
--TTTTTT--SGGGSSS---
--TTTTTT--SGGGSSS---
--TTTTTT--SGGG-SS---
--TTTTTT-SSSTT-SS---
--TTTTTT--SGGGSSS---
--TTTTTT--SGGG-SS---
--TTTTTT--SGGGSSS---
--TTTTTT--STTTSSS---
--TTTTTT-SSSTTSSS---
--TTTTTT--SGGGSSS---
--TTTTTTS-SGGGSSS---
--TTTTTT--STTTSSS---
--TTTTTT--SGGGSSS---
--TTTTTT--SGGGSSS---
--TTTTTT-SSGGG-SS---
--TTTTTT--SGGG-SS---
--TTTTTT-SSTTT-SS---
--HHHHTT--SGGGSSS---
--TTTTTT--STTTSSS---
--TTTTTT--SGGG-SS---
--GGGTTT--STTTSSS---
--TTTTTT--SGGG-SS---
--TTTTTT---GGG-SS---
--TTTTTT--SGGG-SS---
--TTTTTT--SGGGSSS---
--TTTTTT-SSSTTSSS---
--TTTTTT--SGGGSSS---
--TTTTTT-SSGGG-SS---
--TTTTTT--SGGG-SS---
--GGGTTT-SSGGGSSS---
--TTTTTT--SGGGSSS---
--TTTTTT--SGGG-SS---
--TTTTTT--SGGGSSS---
--TTTTTTS-SGGG-SS---
--TTTTTT---GGGSSS---
--TTTTTT--SGGGSSS---
--TTTTTT--STTTSSS---
--TTTTTT--SGGG-SS---
--TTTTTT--SGGG-SS---
--TTTTTT--SGGGSSS---
--TTTTTTS-SGGGSSS---
--HHHHTT--SGGG-SS---
--TTTTTT--SGGG-SS---
--TTTTTT--SGGG-SS---
--TTTTTT--SGGG-SS---
--TTTTTT-SSTTTSSS---
--TTTGGG---GGG-SS---
--TTTTTT---GGGSSS---
--TTTTTT--STTT-SS---
--TTTTTT-SSGGG-SS---
--TTTTTT--SGGG-SS---
--TTTTTT--SGGG-SS---
--TTTTTT--SGGG--S---
--TTTTTT--SGGG-SS---
--TTTTTT--SGGG-SS---
--TTTTTT---TTS-SS---
--TTTTTT---GGG-SS---
--TTTTTTS-SGGG-SS---
--TTTTTT---GGGSSS---
--TTTTTT--STTTSSS---
--TTTTTT---GGG-SS---
--TTTTTT-SSTTSSSS---
--TTGGGT--SGGGSSS---
--TTTTTT--SSTT-SS---
--TTTTTT--SGGG-SS---
--TTTTTT--SGGG-SS---
--TTTTTT--SGGGSSS---
--TTTTTT--STTTSSS---
--TTTTTT--SSSSSSS---
--TTTTTT--STTTSSS---
--TTTTTT--SGGG-SS---
--TTTTTT--SGGGSSS---
--TTTTTT--SGGGSSS---
--TTTTTT---GGG-SS---
--GGGTTTS-SGGG-SS---
--TTTTTT--SGGG-SS---
--TTTTTT-SSGGG--S---
--GGGTTT--SGGG-SS---
--TTTTTT-SSGGG-SS---
--TTTTTT--SGGGSSS---
--TTTTTT--SGGGSSS---
--TTTTTT-SSGGGSSS---
--TTTTTTS-SGGG-SS---
--TTTTTT--SGGG-SS---
--GGGTTT-SSTTTSSS---
--GGGTTT--SGGG-SS---
--TTTTTT--SGGG-SS---
--GGGTTT--SGGG-SS---
--TTTTTT--SGGGSSS---
--TTTTTT--SGGG-SS---
--TTTTTT--SGGGSSS---
--GGGTTT--SGGG-SS---
--SSSTTT--STTTSSS---
--TTTTTT--SGGG-SS---
--TTTTTT--SGGG-SS---
--TTTTTT--STTTSSS---
--TTTTTT--SGGGSSS---
--TTTTTT-S-GGGSSS---
--TTTTTT--SGGGSSS---
--TTTTTT--SGGGSSS---
--TTTTTT-SSGGGSSS---
--TTTTTTS-SGGG-SS---
--TTTTTT--SGGG-SS---
--TTTTTT--SGGGSSS---
--TTTTTTS-SGGG-SS---
--TTTTTTS-SGGG--S---
--TTTTTT-SSGGGSSS---
--TTTTTT-SSGGGSSS---
--TTTTTT--SGGG-SS---
--TTTTTT--SGGG--S---
--TTTTTT-SSGGG-SS---
--TTTTTTS-SGGGSSS---
--TTTTTT--SGGGSSS---
--TTTTTTSSSGGGSSS---
--TTTTTT--SGGGSSS---
--TTTTTT--STTT--S---
--TTTTTT--SGGGSSS---
--TTTTTT--STTTSSS---
--TTTTTT--STTTSSS---
--TTTTTT--SGGGSSS---
--TTTTTT--SGGG-SS---
--SSSTTT--STTTSSS---
--TTTTTT--SGGGSSS---
--TTTTTT--SGGG-SS---
--TTTTTT--SGGG-SS---
--TTTTTT--SGGG-SS---
--TTSTTT-SSTTTSSS---
--TTTTTT--SGGGSSS---
--TTTTTT--SGGG--S---
--TTTTTT---TTT--S---
--TTGGGT--SGGGSSS---
--HHHHTT--SGGGSSS---
--TTTTTT--SGGGSSS---
--TTTTTT--SGGG-SS---
--TTTTTT--SGGG-SS---
--TTGGGT--SGGG--S---
--TTTTTT--SGGG--S---
--TTSTTT--SGGG--S---
--STTTTTS-SGGG-SS---
--STTTTT--SGGG-SS---
--TTSTTT--SSTT-SS---
--GGGTTT--SGGG-SS---
--TTTTTT--SGGG-SS---
--TTTTTT--SGGG-SS---
--TTTTTT-SSGGGSSS---
--TTTTTT--SGGG-SS---
--TTTTTT-SSGGG--S---
--TTTTTT--STTTSSS---
--TTTTTT-SSGGG-SS---
--TTTTTT--SGGGSSS---
--TTTTTT--SGGG-SS---
--TTTTTT-SSGGG-SS---
--TTTTTT---GGG-SS---
--TTTTTT--SGGGSSS---
--TTTTTT--STTTSSS---
--GGGTTT--SGGG-SS---
--TTTTTT--STTT-SS---
--TTTTTT---GGG-SS---
--TTSTTT-SSGGGSSS---
--HHHHTT--SGGGSSS---
--TTGGGT--SGGG-SS---
--TTGGGT--STTTSSS---
--TTGGGT--SGGG--S---
--TTGGGT--STTT-S----
--TTGGGTS-SGGG-S----
--TTGGGT--SGGG-SS---
--TTGGGT--SGGG-S----
--TTGGGT--SGGG-SS---
--TTGGGT--SGGG-SS---
--TTGGGT--SGGG-S----
--TTGGGT--SGGG-SS---
--TTGGGT--SGGG-SS---
--TTGGGT--SGGG-SS---
--HHHHTT--SGGG-SS---
--HHHHTT--SGGG-SS---
--TTHHHH-SSGGG-SS---
--TTGGGT--STTT--S---
--TTHHHH-SSGGG--S---
--TTGGGT--SGGG--S---
--TTGGGT--SGGG--S---
--TTGGGT--SGGG--S---
--TTGGGT-SSSTT--S---
--TTGGGT-SSGGG--S---
--HHHHHH---STT------
--TTTTTT--SSTT-SS---
--TTGGGT-SSSTT-SS---
--HHHHTT--SGGGSSS---
--TTTTTT--SSTTSSS---
--TTTTTT--SGGGSSS---
--TTTTTT--SSSSSSS---
--TTTTTT--SGGG-SS---
--TTTTTT--STTTSSS---
--TTSTTT--STTTSSS---
--TTTTTT--SGGGSSS---
--TTTTTT--STTTSSS---
--TTTTTT--STTTSSS---
--TTGGGT-SSGGG-SS---
--TTTTTT--STTTSSS---
--TTTTTT--STTT-SS---
--TTTTTTS-SGGG--S---
--TTTTTT-SSGGG-SS---
--TTSTTT--STTTSSS---
--TTTTTT--SGGGSSS---
--TTTTTT--STTTSSS---
--TTTTTT--SGGG-SS---
--TTTTTT-SSGGG-SS---
--TTTTTT--SGGGSSS---
--HHHHTT--SSTT-SS---
--TTTTTTS-STTTSSS---
--TTTTTT--SSTT-SS---
--TTTTTT-SSSTTSSS---
--TTTTTT--SGGG-SS---
--TTTTTT--SSTTSSS---
--TTTTTT--SGGGSSS---
--TTTTTT--SGGG-SS---
--TTTTTT--STTSSSS---
--TTTTTT--STTSSSS---
--TTTTTT--STTTSSS---
--TTTTTT-SSTTTSSS---
--TTTTTT--STTTSSS---
--TTTTTT-SSTTTSSS---
--TTTTTT--STTTSSS---
--TTTTTT--STTTSSS---
--TTTTTTS-SGGGSSS---
--TTTTTT--STTTSSS---
--TTTTTT--STTTSSS---
--TTTTTT--STTTSSS---
--TTTTTT--STTTSSS---
--TTTTTT--STTTSSS---
--TTSTTT--STTTSSS---
--TTTTTT--STTTSSS---
--TTTTTT--SGGG-SS---
--TTTTTT--STTTSSS---
--TTTTTT--STTTS-S---
--TTTTTT--SSTT--S---
--TTTTTT--STTT-SS---
--TTTTTT--STTTSSS---
--TT-TTT--STTTSSS---
--TTTTTT-SSTTTS-S---
--TTTTTT-SSGGGS-S---
--TTTTTT--STTT-SS---
--TTTTTT--SGGG--S---
--TTTTTT--STTTSSS---
--TTTTTTS-SGGG--S---
--TTTTTT--STTTSSS---
--TTTTTT--STTTS-S---
--TTTTTT--STTTSSS---
--TTTTTT--STTTS-S---
--TTTTTT--STTTSSS---
--TTTTTT--SGGG-SS---
--TTTTTT--STTTS-S---
--TTTTTT--SGGG-SS---
--TTTTTT-SSTTS--S---
--TTTTTT--SSTT--S---
--TTTTTT--STTT--S---
--TTTTTT--SGGG--S---
--TTTTTT--SGGG--S---
--TTTTTT--SGGG--S---
--TTTTTT--SGGG--S---
--TTTTTT--SSTT--S---
--TTTTTT--SGGG--S---
--TTGGGT--SGGG-SS---
--TTGGGT--SGGG-SS---
--TTGGGT--SSTTSSS---
--TTTTTT--STTTSSS---
--TTTTTT--STTT-SS---
--TTTTTT--SGGGSSS---
--TTTTTT--SGGGSSS---
--TTTTTT-SSSSSSSS---
--TTTTTT-SSSSSSSS---
--TTGGGT--STTTSSS---
--TTTTTT--SGGG-SS---
--TTTTTT--SGGG--S---
--TTGGGT-SSTTTS-S---
--HHHHTT--SGGG--S---
--HHHHTT--STTTSSS---
--TTGGGT--SGGGSSS---
--TTTTTT--STTTSSS---
--TTTTTT--SSTT-SS---
--TTTTTT--STTSSSS---
--TTTTTT-SSTTTSSS---
--SSGGGT-SSTTTSSS---
--TTTTTT-SSGGGSSS---
--TTSTTT-SSTTTSSS---
--TTTTTT-SSTTTSSS---
--TTTTTT--SGGGSSS---
--TTTTTT-SSTTTSSS---
--TTTTTT--SSTTSSS---
--TTTTTT--STTTSSS---
--TTTTTT-SSTTTSSS---
--TTTTTT--STTTSSS---
--TTTTTT--STTTSSS---
--TTTTTT--STTTSSS---
--TTTGGG--STTTSSS---
--TTTTTT--STTTSSS---
--TTTTTT--STTT-SS---
--TTTTTT-SSSTTS-S---
--TTTTTTS-STTTSSS---
--TTTTTT--SGGGSSS---
--SSSTTT--STTTSSS---
--TTTTTT-SSTTSSSS---
--TTSTTT-SSTTSSSS---
--TTSTTT-SSGGGSSS---
--TTSTTT-SSTTTSSS---
--TTTTTT-SSTTTSSS---
--TTTTTT--SGGGSSS---
--SSSTTT-SSTTTSSS---
--TT-TTT--STTTSSS---
--TTSTTT-SSTTTSSS---
--TTSTTT-SSGGGSSS---
--TTSTTT-SSTTTSSS---
--TTTTTT-SSTTTSSS---
--TTSTTT-SSTTTSSS---
--TT-TTT-SSTTTSSS---
--TTSTTT-SSTTTSSS---
--TTTTTT--SGGGSSS---
--TTSTTT--STTT-SS---
--TTTTTT--STTTSSS---
--TTGGGTS-SGGGSSS---
--TTTGGGS-STTTSSS---
--TTTTTT--STTS-SS---
--HHHHTT--SGGG-SS---
--HHHHTT--STTTSSS---
--HHHHHH--SGGG--S---
--HHHHHH--SGGG--S---
--TTTTTT--SGGG--S---
--TTTTTT--SGGG--S---
--TTTTTT--STTT--S---
--TTTTTT--SGGG--S---
--TTTTTT--STTT--S---
--TTTTTT--STTTSSS---
--TTTTTT--STTTSSS---
--TTTTTT--SGGGSSS---
--TTTTTT--SGGGSSS---
--TTSTTTS-STTTSSS---
--TTSTTT-SSTTTSSS---
--TTTTTT--STTTSSS---
--TTTTTT--SGGG-SS---
--TTTTTT--STTSSSS---
--TTTTTT--STTS-SS---
--TTTTTT--STTT-SS---
--TTTTTT--STTTSSS---
--TTTTTT--SSTTSSS---
--GGGTTT--STTS-SS---
--TTTTTT-SSGGGSSS---
--TTTTTT-SSTTTSSS---
--TTTTTT--STTTSSS---
--TTSTTT-SSTTTSSS---
--GGGTTT--STTT-SS---
--TTTTTT--STTTSSS---
--TTTTTT--STTTSSS---
--TTTTTT--SGGG-SS---
--TTTTTT--STTTSSS---
--TTTTTT--STTTSSS---
--TTTTTT--STTTSSS---
--TTTTTT--STTTSSS---
--TTTTTT--STTTSSS---
--TTTTTT-SSGGG-SS---
--TTTTTT--STTTSSS---
--TTGGGT-SSTTTSSS---
--TTTTTT--SGGG-SS---
--TTTTTTS-SGGG-SS---
--TTTTTT--SGGG-SS---
--TTTTTT--SGGG-SS---
--TTGGGT--SGGG--S---
--TTGGGT--STTS--S---
--HHHHTT--STTT--S---
--TTGGGT--SGGG--S---
--TTGGGT--STTT--S---
--TTGGGT--SGGG--S---
--TTGGGT--SSTT-SS---
--TTGGGT--STTS------
--TTGGGT--SGGG--S---
--TTGGGT--SGGG--S---
--HHHHTT--SGGG--S---
--HHHHHH-SSSTT--S---
--HHHHTT--STTS--S---
--HHHHTT--STTS--S---
--TTTTTT--STTTS-S---
--TTGGGT--STTS--S---
--TTTTTT--STTT--S---
--TTGGGT--STTS-SS---
--TTGGGT--SGGG-SS---
--TTGGGT--SGGG-SS---
--TTTTTT-SSTTT-SS---
--TTTTTT--SGGG-SS---
--TTTTTT--SGGG--S---
--TTTTTT--STTS--S---
--TTTTTT--SGGGSSS---
--TTTTTT--SGGG-SS---
--TTTTTT--STTTS-S---
--TTGGGT--STTTSSS---
--TTTTTT--STTTSSS---
--TTTTTT--STTTSSS---
--TTTTTT--STTSSSS---
--TTSTTT--SGGG--S---
--TTTTTT--SGGG-SS---
--STTTTT--SGGG-SS---
--TTSTTT--STTTS-S---
--TTTTTT--SGGG-SS---
--TTTTTT--STTTSSS---
--GGGTTT--STTTSSS---
--TTTTTT--STTTSSS---
--TTTTTT--STTTSSS---
--STTTTT---TTSSSS---
--GGGTTT--SGGGSSS---
--TTTTTT--STTT--S---
--TTSTTTT-SGGG-SS---
--TTTTTT--SGGGSSS---
--TTTTTT--SGGGSSS---
--TTTTTT-SSGGGSSS---
--TTTTTT--STTTSSS---
--TTTTTT--STTTSSS---
--TTTTTT--SGGG-SS---
--TTTTTT--STTS--S---
--TTTTTT--STTT--S---
--TTTTTT--STTTS-S---
--TTTTTT--STTTS-S---
--TTTTTT--STTTSSS---
--TTTTTT--STTT--S---
--TTTTTT--SGGG-SS---
--TTSTTT--STTTSSS---
--GGGTTT--STTTSSS---
--TTTTTT--SSTT-SS---
--TTTTTT--SGGGSSS---
--TTTTTTS-SGGG-SS---
--TTTTTT--SGGG-SS---
--TTTTTT--STTTSSS---
--HHHHTT---TTT--S---
--TTGGGT--SSTT--S---
--TTGGGT---GGG-SS---
--TTTTTT--SGGG--S---
--TTGGGT---TTT--S---
--TTGGGT---TTT--S---
--TTGGGT--SGGG-SS---
--TTGGGT--SGGG-SS---
--TTGGGT--SGGG-SS---
--TTGGGT--SGGG-SS---
--TTGGGT--STTT-SS---
--TTGGGT---TTTSSS---
--TTGGGT--STTTS-S---
--TTGGGT--SGGG-SS---
--TTGGGT---TTT--S---
--TTGGGT--SGGG-SS---
--TTGGGT--SGGG-SS---
--TTTTTT--SGGG-SS---
--TTGGGT--STTTSSS---
--TTTTTT--SGGG-SS---
--TTTTTT--STTT--S---
--HHHHTT--SGGG--S---
--TTGGGTS-SGGG--S---
--TTTTTT--SGGG-SS---
--TTTTTT--SGGG--S---
--TTTTTT--STTTSSS---
--TTTTTT--SGGG-SS---
--TTTTTT---GGG-SS---
--TTTTTT--SGGG-SS---
--TTTTTT---TTS-SS---
--TTTTTT---TTT-SS---
--TTTTTT-SSSTT-SS---
--TTTTTT--STTTSSS---
--TTTTTT--SGGG-SS---
--TTTTTT--SGGG-SS---
--TTTTTT--STTT--S---
--TTTTTT--STTTSSS---
--TTTTTTS-SGGG-SS---
--SSSTTT--STTTSSS---
--TTTTTTSSSGGG-SS---
--TTTTTT-SSGGG-SS---
--STTTTT--STTTSSS---
--TTTTTT--STTT-SS---
--TTTTTT--STTTSSS---
--HHHHTT--SGGGSSS---
--STTTTT--SGGG-SS---
--TTTTTT--SGGG-SS---
--TTTTTT--SGGG-SS---
--TTTTTT--SGGG--S---
--TTSTTTS-SGGG--S---
--TTTTTT--SGGG--S---
--GGGTTT--SGGG--S---
--GGGTTT-SSTTT--S---
--TTSTTT--SGGG--S---
--TTTTTT-SSGGGS-S---
--SSSTTT--SGGG-SS---
--TTTTTT--SGGG-SS---
--TTTTTT--STTTSSS---
--TTTTTT--STTTSSS---
--TTSTTT--SGGGSSS---
--TTTTTT--STTSSSS---
--TTTTTT--SGGGSSS---
--TTTTTT--STTTSSS---
--TTTTTTS-SGGG-SS---
--TTTTTT--STTTSSS---
--TTTTTT--STTSSSS---
--TTTTTT--SGGG-SS---
--HHHHTT--SGGG-SS---
--TTTTTT--SGGGSSS---
--GGGTTTT-SGGG-SS---
--TTTTTTT-SGGGSSS---
--TTSTTT--SGGGSSS---
--TTTTTT--SSTTSSS---
--TTTTTT-SSTTTSSS---
--TTSTTT--SGGGSSS---
--STTTTT--SGGGSSS---
--TTTTTTS-SGGG-SS---
--GGGTTTS-SGGG-SS---
--TTTTTT--SGGG-SS---
--TTTTTT---GGG-SS---
--TTTTTT--STTTSSS---
--TTTTTT--STTTSSS---
--TTTTTT--STTTSSS---
--TTTTTT---TTT-SS---
--TTTTTT--STTT-SS---
--TTTTTT--SGGG--S---
--TTTTTT--SGGG-SS---
--TTTTTT--SGGG-SS---
--TTTTTT--SGGG--S---
--TTTTTT--SGGG--S---
--TTTTTT--SGGG-SS---
--TTTTTT--SGGG-SS---
--TTTTTT-SSGGG-SS---
--TTTTTTS-SGGG-SS---
--TTTTTTS-SGGG--S---
--TTTGGG--SGGG-SS---
--TTTTTT--SGGG-SS---
--TTTTTT--SGGG-SS---
--TTTTTT--SGGG-SS---
--TTTTTT--SGGGSSS---
--TTTTTT--SGGGSSS---
--TTSTTT--SGGG-SS---
--TTTTTT--SGGG-SS---
--TTTTTT--SGGG-SS---
--TTTTTT--SGGG-SS---
--STTTTT--SGGG-SS---
--TTTTTT--STTT-SS---
--TTTTTT--STTT-SS---
--TTTTTT---STT-SS---
--HHHHTT--SGGG-SS---
--TTTTTT---GGG-SS---
--TTTTTT--STTTSSS---
--TTTTTT--STTT-SS---
--TTTTTT--STTTSSS---
--TTTTTT--SGGGSSS---
--HHHHTT--STTT-SS---
--TTTTTT--SGGG-SS---
--TTTTTT---TTT-SS---
--TTTTTT--STTTSSS---
--TTTTTT--STTTSSS---
--TTTTTT--STTTSSS---
--TTTTTT--STTTSSS---
--TTTTTT---TTT-SS---
--TTTTTT--SGGGSSS---
--TTTTTT--STTTSSS---
--TTSTTT--SGGG-SS---
--TTTTTT--SGGG-SS---
--TTTTTTS-SGGG-SS---
--TTTTTTT-SGGGSSS---
--TTTTTTS-SGGG-SS---
--TTTTTTT-SGGG-SS---
--TTTTTT--SGGG-SS---
--TTGGGT--SGGG-SS---
--TTGGGT--STTTSSS---
--TTGGGT--STTTSSS---
--TTGGGT--SGGG-SS---
--TTGGGT--SGGG-SS---
--HHHHTT--STTSSSS---
--TTGGGT---GGG--S---
--TTTTTT--SGGG-SS---
--TTGGGT--SGGGSSS---
--HHHHTTS-SGGG-SS---
--TTGGGT--SGGG-SS---
--TTGGGT--SGGG-SS---
--TTGGGT--STTT-SS---
--TTTTTT--SGGG-SS---
--TTTTTT--STTTSSS---
--TTTTTT--STTTSSS---
--TTGGGT--STTTSSS---
--TTGGGT--STTTSSS---
--TTTTTT--STTTSSS---
--TTTTTT--STTTSSS---
--TTTTTT--STTTSSS---
--STTTTT--STTTSSS---
--TTGGGT--STTTSSS---
--TTTTTT--SGGGSSS---
--TTTTTT--SGGGSSS---
--HHHHTT--STTTSSS---
--TTGGGT--SGGG-SS---
--TTGGGT--SGGG--S---
--TTGGGT--SGGG--S---
--TTGGGT--SGGGSSS---
--TTGGGT--SGGG-SS---
--HHHHTT--SGGG-SS---
--TTGGGT---GGG--S---
--TTGGGT--SGGG--S---
--TTGGGT--SGGG------
--TTGGGTS-SGGG-SS---
--GGGGTT--SGGG-SS---
--TTGGGT--SGGGSSS---
--TTGGGT--SGGG-SS---
--TTTTTT--SGGG-SS---
--TTGGGT--SGGG-SS---
--TTGGGT--SGGG-SS---
--TTTTTT-SSGGG--S---
--TTGGGT--SGGGSSS---
--TTGGGT--SSTTSSS---
--TTGGGT--SGGGSSS---
--TTGGGT--SGGG-SS---
--HHHHTT--SGGG-SS---
--TTHHHH--STTT-SS---
--TTGGGT--SGGG-SS---
--HHHHTT--SGGG-SS---
--TTGGGT--SGGG-SS---
--TTGGGT--SGGG--S---
--TTGGGT--STTT--S---
--TTGGGT--STTTSSS---
--TTTTTT--SGGG-SS---
--TTTTTT--SGGG-SS---
--TTGGGT--STTT-SS---
--TTGGGT--STTSSSS---
--TTGGGT--STTTSSS---
--TTTTTT--STTTSSS---
--TTTTTT--STTTSSS---
--TTTTTT--STTTSSS---
--TTTTTT--STTTSSS---
--TTTTTT--STTTSSS---
--TTTTTT--STTTSSS---
--TTTTTT--STTTSSS---
--TTTTTT--STTTSSS---
--TTTTTT--STTT-SS---
--TTTTTT--STTTSSS---
--TTTTTT--STTTS-S---
--TTTTTT--STTTSSS---
--TTTTTT--STTT-SS---
--TTTTTT--STTTSSS---
--TTTTTT--SGGG-SS---
--TTTTTT--STTTSSS---
--TTTTTT--STTTSSS---
--TTTTTT--STTTSSS---
--TTTTTT--STTTSSS---
--TTTGGG--STTSSSS---
--TTTTTT---TTTSSS---
--TTTTTT--SGGG-SS---
--TTTTTT--STTT-SS---
--TTTTTT--STTTSSS---
--TTTTTT--STTTSSS---
--GGGTTT--STTTSSS---
--GGGTTT--STTTSSS---
--TTTTTT--STTTSSS---
--TTTTTT--STTT-SS---
--TTTTTT--STTTSSS---
--TTTTTT--STTTSSS---
--TTTTTT--STTTSSS---
--TTTTTT--STTTSSS---
--TTTTTT--STTTSSS---
--TTTTTT--STTTSSS---
--TTTTTT--STTTSSS---
--TTTTTT--STTTSSS---
--TTTTTT--STTTSSS---
--TTTTTT--STTTSSS---
--TTTTTT--STTTSSS---
--TTTTTT--STTTSSS---
--TTTTTT--STTT--S---
--TTTTTT--STTTSSS---
--TTTTTT--STTTSSS---
--TTTTTT--STTTSSS---
--TTTTTT--SSTTSSS---
--TTTTTT--STTTSSS---
--TTTTTT--STTTSSS---
--TTTTTT--STTTSSS---
--TTTTTT--STTTSSS---
--TTTTTT--STTTSSS---
--TTGGGT--STTTSSS---
--TTTTTT--SSTTSSS---
--TTTTTT--STTTS-S---
--HHHHTT--STTTSSS---
--TTGGGT--STTT-SS---
--HHHHTT--STTTSSS---
--HHHHTT--STTTSSS---
--TTGGGT--STTTS-S---
--TGGGGT--STTTSSS---
--HHHHTT--STTTSSS---
--TTGGGT--STTSSSS---
--TTTTTT--STTTSSS---
--TTSTTT--STTTSSS---
--TTTTTT--STTT-SS---
--TTTTTT--SGGG-SS---
--HHHHTT--STTTSSS---
--TTGGGT--STTTSSS---
--TTGGGT--STTTSSS---
--TTTTTT--STTTSSS---
--TTTTTT--STTTSSS---
--TTTTTT--STTTSSS---
--STTTTT--STTTSSS---
--GGGTTT--SGGG-SS---
--TTSTTT--STTTSSS---
--TTTTTT--STTTSSS---
--TTTTTT--SSTTSSS---
--TTTTTT--STTTSSS---
--TTTTTT--STTTSSS---
--TTTTTT--STTTSSS---
--TTTTTT--STTTSSS---
--TTTTTT--STTTSSS---
--TTTTTT--SGGGSSS---
--TTTTTT--STTTSSS---
--TTTTTT--STTSSSS---
--TTTTTT--SGGGSSS---
--TTTTTT--STTTSSS---
--TTTTTT--STTTSSS---
--TTTTTT--STTTSSS---
--TTTTTT--STTTSSS---
--TTTTTT--SGGG-SS---
--TTTTTT--SSTTSSS---
--TTTTTT--STTTSSS---
--TTTTTT--STTT-SS---
--TTTTTT--STTTSSS---
--TTTTTT--STTTSSS---
--TTTTTT--STTT--S---
--TTTTTT--SSTTSSS---
--TTTTTT--STTTSSS---
--GGGTTT--STTT-SS---
--STTTTT--STTT-SS---
--TTTTTT--STTT-SS---
--TTTTTT--STTT-SS---
--TTTTTT--STTT-SS---
--TTTTTT--SGGGSSS---
--TTTTTT--STTTSSS---
--TTTTTT--STTTSSS---
--TTTTTT--STTT-SS---
--TTTTTT--STTTS-S---
--TTTTTT--STTTSSS---
--TTTTTT--STTTSSS---
--TTTTTT--STTSSSS---
--TTTTTT--STTTSSS---
--TTTTTT--STTTSSS---
--TTTGGG--SGGG-SS---
--TTTTTT--STTTSSS---
--TTTTTT--STTT-SS---
--TTTTTT--SSTT-SS---
--TTGGGT--STTTSSS---
--TTTTTT--STTTSSS---
--HHHHTT--STTTSSS---
--TTTTTT--STTTSSS---
--TTTTTT--STTTSSS---
--TTGGGT--STTTSSS---
--TTTTTT--STTTSSS---
--TTTTTT--STTTSSS---
--TTSTTT--STTTSSS---
--GGGTTT--STTTSSS---
--TTTTTT--STTTSSS---
--TTTTTT--STTTSSS---
--TTTTTT--STTTSSS---
--TTTTTT--STTTSSS---
--TTTTTT--STTT-SS---
--TTTTTT--SGGG-SS---
--TTTTTT--STTTS-S---
--TTTTTT--STTTSSS---
--TTTTTT--STTTSSS---
--TTTTTT--STTTSSS---
--TTTTTT--STTTSSS---
--TTTTTT--STTTSSS---
--TTTTTT--SGGGSSS---
--TTTTTT--STTTSSS---
--TTTTTT--STTTSSS---
--TTTTTT--SSSSSSS---
--TTTTTT--SGGGSSS---
--TTTTTT--SGGGSSS---
--TTTTTT--STTTSSS---
--TTTTTT--STTTSSS---
--TTTTTT--STTTSSS---
--TTTTTT--STTTS-S---
--TTTTTT--STTTSSS---
--TTTTTT--STTTSSS---
--TTTTTT---TTTS-S---
--TTTTTT--STTTS-S---
--TTTTTT--STTTSSS---
--TTTTTT--STTTSSS---
--TTTTTT--STTTSSS---
--TTTTTT--STTTSSS---
--TTTTTT--STTTSSS---
--TTTTTT--STTTSSS---
--TTTTTT--STTT-SS---
--TTTTTT---TTT-SS---
--TTTTTT--STTTSSS---
--TTTTTT--SSSS-SS---
--TTTTTT--STTTS-S---
--TTTTTT--STTTSSS---
--TTTTTT--SGGGSSS---
--TTTTTT--STTTSSS---
--STTTTT--STTTSSS---
--TTTTTT--STTTSSS---
--TTTTTT--STTT-SS---
--TTTTTT--STTTSSS---
--TTTTTT--STTTSSS---
--TTTTTT--STTTSSS---
--TTTTTT--STTTSSS---
--TTTTTT--STTTSSS---
--TTTTTT--STTTSSS---
--TTTTTT--STTTSSS---
--TTTTTT--STTTSSS---
--TTTTTT--STTTSSS---
--TTTTTT--STTT-SS---
--TTTTTT--STTTSSS---
--TTTTTT--STTTSSS---
--TTTTTT--STTTSSS---
--TTTTTT--SGGG-SS---
--TTGGGT--STTTSSS---
--TTGGGT--STTTSSS---
--TTTTTT--STTTSSS---
--TTTTTT--STTT-SS---
--TTTTTT--SGGGSSS---
--TTTTTT--STTT-SS---
--TTGGGT--STTSSSS---
--TTTTTT--STTTSSS---
--TTTTTT--SGGGSSS---
--TTTTTT--STTTSSS---
--TTTTTT--STTTSSS---
--TTTTTT--STTTSSS---
--TTTTTT--STTTSSS---
--TTTTTT--STTTSSS---
--TTTTTT--STTT-SS---
--TTTTTT--STTTSSS---
--TTTTTT--STTTSSS---
--TTTTTT--SSSSSSS---
--TTTTTT--STTTSSS---
--TTTTTT--STTTSSS---
--TTTTTT--STTTSSS---
--TTTTTT--STTTSSS---
--TTTTTT--STTSSSS---
--TTTTTT--STTTSSS---
--TTTTTT--STTT-SS---
--TTSTTT--STTTSSS---
--TTTTTT--SGGG-SS---
--TTTTTT--STTTSSS---
--TTTTTT--STTTSSS---
--TTTTTT--STTTSSS---
--TTTTTT--STTTSSS---
--TTTTTT--STTTSSS---
--TTTTTT--STTTSSS---
--TTTTTT--STTTSSS---
--TTTTTT--STTTSSS---
--TTTTTT--STTT-SS---
--TTTTTT--STTTSSS---
--TTTTTT--STTT-SS---
--TTTTTT--SGGG-SS---
--TTTTTT--STTTSSS---
--TTTTTT--STTTSSS---
--TTTTTT--STTTSSS---
--TTTTTT--STTTSSS---
--TTTTTT--SGGGSSS---
--TTTTTT--STTT-SS---
--TTTTTT--STTTSSS---
--TTTTTT--STTTSSS---
--TTTTTT--STTTS-S---
--TTTTTT--STTTSSS---
--TTTTTT--STTTSSS---
--TTTTTT--STTTSSS---
--TTTTTT--STTTSSS---
--TTTTTT--STTTSSS---
--TTTTTT--SGGGSSS---
--TTTTTT--STTTSSS---
--TTTTTT--STTT-SS---
--TTTTTT--STTT-SS---
--TTTTTT--STTTSSS---
--TTTTTT--STTTSSS---
--TTTTTT--STTTSSS---
--TTTTTT--STTTSSS---
--TTTTTT--STTTSSS---
--TTTTTT--STTTSSS---
--TTTTTT--STTTSSS---
--TTTTTT--STTTSSS---
--TTTTTT--STTTSSS---
--TTTTTT--STTTSSS---
--TTTTTT--STTTSSS---
--TTTTTT--SSTTSSS---
--TTTTTT--STTTSSS---
--TTTTTT--STTT-SS---
--TTTTTT--STTTSSS---
--TTTTTT--SGGG-SS---
--TTTTTT--SGGG-SS---
--TTTTTT--STTTSSS---
--TTTTTT--STTTSSS---
--TTTTTT--STTTSSS---
--TTTTTT--SSTTSSS---
--TTTTTT--STTT-SS---
--TTTTTT--STTT-SS---
--TTTTTT--STTTSSS---
--TTTTTT--STTTSSS---
--TTTTTT--STTTSSS---
--TTTTTT--SGGGSSS---
--TTTTTT--STTT-SS---
--TTTTTT--SGGG-SS---
--TTTTTT---TTT-SS---
--TTTTTT--STTTSSS---
--TTTTTT--SGGGSSS---
--TTTTTT--STTT-SS---
--TTSTTT--STTTSSS---
--TTTTTT--SGGG-SS---
--TTTTTT---GGG-SS---
--TTTTTT--STTTSSS---
--TTTTTT--SGGG-SS---
--TTTTTT--STTT-SS---
--TTTTTT--SGGG-SS---
--TTTTTT--STTT-SS---
--TTTTTT--STTTSSS---
--TTTTTT--SGGGSSS---
--TTTTTT--STTTSSS---
--TTTTTT--STTTSSS---
--TTTTTT--STTTSSS---
--TTTTTT--STTTSSS---
--TTTTTT--SGGGSSS---
--TTTTTT--STTTSSS---
--TTTTTT--STTT--S---
--TTTTTT-SSTTTSSS---
--TTTTTT--STTTSSS---
--TTTTTT--SGGG-SS---
--TTTTTT--STTTSSS---
--TTTTTT---TTT-SS---
--TTTTTT--STTT-SS---
--TTTTTT--STTT-SS---
--TTGGGT--SGGGSSS---
--TTGGGT--STTT--S---
--TTTTTT--STTT-SS---
--TTTTTT--SGGG-SS---
--TTTTTT--SGGG-SS---
--TTSTTT--STTT-SS---
--SSSTTT--SGGG-SS---
--TTSTTT--SSTT-SS---
--SSSTTT--STTTSSS---
--SSSTTT--STTTSSS---
--TTSTTT--SGGGSSS---
--TTTTTT--STTTSSS---
--TTSTTT--STTT-SS---
--TTTTTT--SGGGSSS---
--TTTTTT--SGGGSSS---
--TTTTTT--SSTT-SS---
--TTTTTT--SGGGSSS---
--TTTTTT--SGGG-SS---
--TTTTTT--SGGGSSS---
--TTTTTT--SGGG-SS---
--TTTTTT--SGGG-SS---
--TTTTTT---TTT-SS---
--TTTTTT--SGGGSSS---
--TTTTTT--SGGG-SS---
--TTTTTT--SGGG-SS---
--TTTTTT--SGGG-SS---
--TTTTTT--SSTT-SS---
--TTTTTT--SGGGSSS---
--TTTTTT--STTTSSS---
--TTTTTT--STTTSSS---
--TTTTTT--SGGGSSS---
--TTTTTT---GGG-SS---
--TTTTTT--STTTSSS---
--TTTTTT--SGGG-SS---
--TTTTTT--STTTSSS---
--TTTTTT--STTTSSS---
--TTTTTT--STTTSSS---
--TTTTTT--STTTSSS---
--TTTTTT--SGGGSSS---
--TTTTTT--SGGGSSS---
--TTTTTT--SGGG-SS---
--TTTTTT--SGGGSSS---
--TTTTTT--SGGGSSS---
--TTTTTT--SSTTSSS---
--TTTTTT--STTTSSS---
--TTTTTT--STTT-SS---
--TTTTTT--STTT-SS---
--TTTTTT--STTTSSS---
--TTTTTT---GGGSSS---
--TTTTTT--STTTSSS---
--TTTTTT--SGGG-SS---
--TTTTTT--STTTSSS---
--TTTTTT--SGGGSSS---
--TTTTTT--SGGG-SS---
--SSSTTT--STTT-SS---
--TTTTTT--SGGG-SS---
--TTTTTT--SGGG--S---
--TTTTTT--STTT--S---
--TTTTTT--STTTSSS---
--TTTTTT--SGGGSSS---
--TTTTTT--STTTSSS---
--TTTTTT--SGGGSSS---
--TTTTTT---TTT-SS---
--TTTTTT--SGGG-SS---
--TTTTTT--STTTSSS---
--TTTTTT--STTT-SS---
--TTTTTT--STTTSSS---
--TTTTTT--STTTSSS---
--TTTTTT--SGGGSSS---
--TTTTTT--SGGG-SS---
--TTTTTT--SGGGSSS---
--TTTTTT--STTTSSS---
--TTTTTT--STTT-SS---
--TTTTTT--SGGG-SS---
--TTTTTT--SGGG--S---
--TTTTTT--SGGG--S---
--TTTTTT--SGGG--S---
--TTTTTT--SGGG--S---
--TTTTTT--SGGG--S---
--TTTTTT--STTT--S---
--TTTTTT--SGGG--S---
--TTTTTT--STTT--S---
--TTTTTT--STTTSSS---
--TTTTTT--SGGGSSS---
--TTTTTT--SGGG-SS---
--TTTTTT--SGGG-SS---
--TTTTTT--SGGG-SS---
--TTTTTT--STTT--S---
--TTTTTT--STTTS-S---
--TTTTTT--SGGG-SS---
--TTTTTT--SGGG-SS---
--TTTTTT--SGGG--S---
--GGGTTT--SGGG-SS---
--GGGTTT--SGGG-SS---
--TTTTTT--STTTSSS---
--TTTTTT--STTTSSS---
--TTTTTT--STTT-SS---
--GGGTTT--STTTSSS---
--TTTTTT--STTTSSS---
--TTTTTT--STTTSSS---
--TTTTTT--STTT-SS---
--TTTTTT--SGGGSSS---
--TTTTTT--SGGG-SS---
--TTTTTT--SGGG--S---
--TTTTTT--SGGGSSS---
--TTTTTT--SGGG-SS---
--TTGGGT--SGGGSSS---
--TTGGGT--SGGG-SS---
--TTGGGT--SGGG-SS---
--TTGGGT--SSTTSSS---
--TTGGGT--SGGGSSS---
--TTGGGT--SGGGSSS---
--TTTTTT--SGGG-SS---
--TTTTTT--SSTTSSS---
--TTTTTT--SGGG-SS---
--TTTTTT--SGGG-SS---
--TTTTTT--STTTSSS---
--TTTTTT--SGGG-SS---
--TTTTTT--SGGG--S---
--TTTTTT--STTT-SS---
--TTTTTT--SGGGSSS---
--TTTTTT--SGGG-SS---
--TTTTTT---GGG-SS---
--TTTTTT--STTT-SS---
--SSSTTT--SGGG-SS---
--TTTTTT--SGGG-SS---
--STTTTT--SGGG-SS---
--TTTTTT--STTS-SS---
--GGGTTT--STTTSSS---
--GGGTTT--STTT-SS---
--TTTTTT--STTTSSS---
--TTTTTT--STTTSSS---
--TTTTTT--SGGGSSS---
--TTTTTT--STTTSSS---
--TTTTTT--STTT-SS---
--TTTTTT--STTTSSS---
--TTTTTT--STTT-SS---
--TTTTTT--STTTSSS---
--TTTTTT--STTTSSS---
--TTTTTT--STTTSSS---
--TTTTTT--STTTSSS---
--TTTTTT--STTT-SS---
--TTTTTT--STTT-SS---
--TTTTTT--SGGG-SS---
--TTGGGT--SGGG--S---
--TTTTTT--SGGG-SS---
--TTTTTTS-STTTSSS---
--TTTTTTS-SGGG-SS---
--TTTTTT--SGGG-SS---
--TTTTTT--SGGG-SS---
--TTTTTT--SGGG--S---
--TTTTTT--STTS-SS---
--TTTTTT--SGGGSSS---
--TTTTTTS-SGGG-SS---
--TTTTTTS-SGGGSSS---
--TTTTTTS-SGGG-SS---
--TTTTTT--SGGGSSS---
--TTTTTT--SGGG-SS---
--TTTTTTS-SGGGSSS---
--TTTTTTS-SGGG-SS---
--TTTTTT--SGGG-SS---
--TTTTTT--STTTSSS---
--TTTTTT--STTT-SS---
--TTTTTT--SGGG-SS---
--TTTTTT--STTTSSS---
--TTTTTT--STTTSSS---
--TTTTTT--STTTSSS---
--TTTTTT--SGGGSSS---
--TTTTTT--SGGGSSS---
--TTTTTT--STTT-SS---
--TTTTTT--STTTSSS---
--TTSTTT---TTTSSS---
--TTTTTT--SGGG-SS---
--TTTTTT--STTTSSS---
--TTTTTT--SGGG-SS---
--TTTTTT--STTTSSS---
--TTTTTT-SSGGG--S---
--TTTTTT--SGGG-SS---
--TTTTTT--STTTSSS---
--TTTTTT--STTT-SS---
--TTTTTT--STTTSSS---
--TTTTTT--STTT-SS---
--TTTTTT--STTTSSS---
--TTTTTT--STTT-SS---
--TTTTTT--STTTSSS---
--TTTTTT--STTTSSS---
--TTTTTT--SGGG-SS---
--TTTTTT--SGGG-SS---
--TTTTTT--SGGG-SS---
--TTTTTT--SGGGSSS---
--TTTTTT--STTTSSS---
--TTTTTT--SGGG-SS---
--TTTTTT--SGGG-SS---
--TTTTTT--SGGG-SS---
--TTTTTT--STTT-SS---
--TTTTTT--STTT-SS---
--TTTTTT--STTTSSS---
--TTTTTT--STTTSSS---
--TTTTTT--STTT-SS---
--TTTTTT--STTT-SS---
--TTTTTT--STTTSSS---
--TTTTTT--STTT-SS---
--TTTTTT---TTT-SS---
--TTTTTT--STTT-SS---
--TTTTTT--STTT-SS---
--TTTTTT--STTTSSS---
--TTTTTT--STTT-SS---
--TTTTTT--STTT-SS---
--TTTTTT--STTT-SS---
--TTTTTT--STTT-SS---
--TTTTTT--SGGG-SS---
--TTTTTT--SGGG-SS---
--TTTTTT--SGGG-SS---
--TTTTTT--STTTSSS---
--TTTTTT--SGGG-SS---
--TTTTTT---TTT-SS---
--TTTTTT--STTT-SS---
--TTTTTT--SGGG-SS---
--TTTTTT--STTT--S---
--TTTTTT--STTT--S---
--TTTTTT--SGGG--S---
--TTTTTT--SGGG--S---
--TTTTTT--SGGG--S---
--TTTTTT--STTT--S---
--TTTTTT--SSTT--S---
--TTTTTT--SGGG-SS---
--TTTTTT--SGGG-SS---
--GGGTTT--SGGG-SS---
--TTTTTT--SGGG-SS---
--TTTTTT--SSTTSSS---
--TTTTTT--STTTSSS---
--TTTTTT--SGGGSSS---
--TTTTTT--SGGG-SS---
--TTTTTT--STTT-SS---
--TTTTTT---TTT-SS---
--TTTTTT--SGGG-SS---
--TTTTTT--SGGG-SS---
--TTTTTT--SGGG-SS---
--TTTTTT--SGGG-SS---
--TTTTTT--SGGG-SS---
--TTTTTT--STTTSSS---
--TTGGGT--SGGG-SS---
--TTTTTT--STTTSSS---
--TTTTTT--SGGG-SS---
--TTTTTT--STTT-SS---
--TTGGGT--SGGG-SS---
--TTGGGT--STTS-SS---
--TTGGGT--STTT-SS---
--TTGGGT---GGG-SS---
--TTGGGT--SGGG-SS---
--TTGGGT--SGGG-SS---
--TTGGGT--SGGG-SS---
--TTGGGT--SGGGSSS---
--TTGGGT--SGGG-SS---
--TTGGGT--SGGG-SS---
--TTGGGT--STTT-SS---
--TTTTTT--STTT-SS---
--TTTTTT--SGGGSSS---
--TTTTTT--STTTSSS---
--TTTTTT--SGGG-SS---
--TTTTTT--SGGG-SS---
--TTTTTT--SGGG-SS---
--TTTTTT--STTT-SS---
--TTTTTT--STTT-SS---
--TTTTTT--STTT-SS---
--TTTTTT---TT--SS---
--TTTTTT--STTT--S---
--TTTTTT--STTT-SS---
--TTTTTT--STTTSSS---
--TTTTTT--STTTSSS---
--TTTTTT--STTTSSS---
--TTTTTT--STTTSSS---
--TTTTTT--STTTS-S---
--TTTTTT--STTT--S---
--TTTTTT--STTT-SS---
--TTTTTT--SSTT-SS---
--TTTTTT--SGGG-SS---
--TTTTTT--STTTSSS---
--TTTTTT--STTTSSS---
--TTTTTT---GGG-SS---
--TTTTTT--SGGG-SS---
--TTTTTT--STTT-SS---
--TTTTTT--SGGGSSS---
--TTTTTT--STTTSSS---
--TTTTTT--STTTSSS---
--TTTTTT--SGGG-SS---
--TTTTTT-SSTTTSSS---
--TTTTTT--STTTSSS---
--TTTTTT--SGGG-SS---
--TTTTTT--SGGG-SS---
--TTTTTT--SGGGSSS---
--TTTTTT--STTT-SS---
--TTTTTT--SGGG-SS---
--TTTTTT--STTTSSS---
--TTTTTT--SGGGSSS---
--TTTTTT--STTT-SS---
--TTTTTT--STTT-SS---
--TTTTTT--SGGGSSS---
--TTTTTT--SGGGSSS---
--TTTTTT--SGGG-SS---
--TTTTTT--SGGGSSS---
--TTTTTT--STTTSSS---
--TTTTTT--STTTSSS---
--TTTTTT---TTTSSS---
--TTTTTT--STTTSSS---
--TTTTTT--STTT-SS---
--TTTTTT--SGGGSSS---
--TTTTTT--SGGG-SS---
--TTTTTT--STTTSSS---
--TTTTTT--SGGGSSS---
--TTTTTT--SGGGSSS---
--TTTTTT--STTTSSS---
--TTTTTT--SGGG-SS---
--TTTTTT--SGGG-SS---
--TTTTTT--STTT-SS---
--TTTTTT--STTTSSS---
--TTTTTT--SGGG-SS---
--TTTTTT--SGGGSSS---
--TTTTTT--STTTSSS---
--TTTTTT--STTSSSS---
--TTTTTT--SGGGSSS---
--TTTTTT--SGGG-SS---
--TTTTTT-SSGGG-SS---
--TTTTTT--SGGG-SS---
--TTTTTT--STTTSSS---
--TTTTTT--SGGGSSS---
--TTTTTT--STTT-SS---
--TTTTTT--STTTSSS---
--TTTTTT--STTTSSS---
--TTTTTT--STTTSSS---
--TTTTTT--STTTSSS---
--TTTTTT--STTTSSS---
--TTTTTT--STTTSSS---
--TTTTTT--STTTSSS---
--TTTTTT-SSTTTSSS---
--TTTTTT--SSTTSSS---
--TTTTTT--STTTSSS---
--TTGGGT--STTSSSS---
--GGGTTT--SGGG-SS---
--TTTTTT-SSTTTSSS---
--TTTTTT-SSTTS-SS---
--TTTTTT-SSGGG-SS---
--TTTTTT--STTTSSS---
--TTTTTT-SSTTT-SS---
--SSSTTT-SSGGG-SS---
--TTTTTTS-SGGG-SS---
--TTTTTT--SGGG-SS---
--TTTTTT-SSGGG-SS---
--TTTTTT-SSGGG-SS---
--TTTTTTS-STTT-SS---
--TTTTTTS-SGGG-SS---
--TTTTTTSSSTTTSSS---
--TTTTTTSSSGGG-SS---
--TTTTTTS-SGGG-SS---
--TTTTTT--SGGG-SS---
--TTTTTTSSSGGGSSS---
--TTTTTTS-STTTSSS---
--TTTTTTSSSTTTSSS---
--TTTTTTS-STTTSSS---
--TTTTTT-SSTTTSSS---
--TTTTTTS-SGGGSSS---
--TTTTTTSSSTTSSSS---
--TTTTTT-SSTTTSSS---
--TTTTTTSSSGGGSSS---
--TTTTTT-SSGGGSSS---
--TTTTTTSSSTTTSSS---
--TTTTTTSSSGGGSSS---
--SSSTTT-SSTTTSSS---
--GGGTTTSSSGGGSSS---
--TTSTTT-SSTTTSSS---
--SSSTTT-SSTTTSSS---
--SSSTTT-SSTTTSSS---
--TTTTTT-SSTTTSSS---
--SSGGGT-SSTTTSSS---
--GGGTTT-SSGGGSSS---
--GGGTTT-SSTTTSSS---
--TTTTTT--STTTSSS---
--TTTTTT--SGGGSSS---
--TTTTTT--STTTSSS---
--TTTTTT--STTTSSS---
--TTTTTT--STTTSSS---
--TTTTTT--STTTSSS---
--TTTTTT--STTTSSS---
--TTTTTT--STTTSSS---
--TTTTTT--SGGG-SS---
--SSSTTT--STTTSSS---
--TTTTTT--STTTSSS---
--TTTTTT--STTTS-S---
--TTTTTT--SGGG-SS---
--TTTTTT--STTTSSS---
--TTTTTT--STTTSSS---
--TTTTTT--SGGG-SS---
--TTTTTT--STTTSSS---
--TTTTTT--STTT-SS---
--TTTTTT--SGGG-SS---
--SSSTTT-SSTTTSSS---
--TTSTTTSSSGGG-SS---
--TTTTTT-SSTTTSSS---
--SSSTTT--STTT-SS---
--SSSTTT--STTTSSS---
--GGGTTT--STTT-SS---
--GGGTTT---TTS-SS---
--GGGTTT--SGGG-SS---
--TTTTTT--SGGGSSS---
--GGGTTT--SGGGSSS---
--TTTTTT--SGGG-SS---
--TTTTTT---TTTSSS---
--TTTTTT--SGGG-SS---
--SSSTTT--STTT-SS---
--TTGGGT--STTT-SS---
--TTTTTT---TTT-SS---
--TTTTTT--STTT-SS---
--TTSTTT--STTTSSS---
--TTTTTT--STTTSSS---
--STTTTT--STTT-SS---
--TTTTTT--STTT-SS---
--STTTTT--STTT-SS---
--TTTTTT--STTTSSS---
--SSSTTT---GGGSSS---
--TTTTTT--STTTSSS---
--TTTTTT--STTTSSS---
--TTTTTT--STTTSSS---
--TTTTTT--STTTSSS---
--TTTTTT--STTTSSS---
--TTTTTT--SGGG-SS---
--TTTTTT--STTTSSS---
--TTTTTT--STTTSSS---
--TTTTTT--STTT--S---
--TTTTTT--STTS-SS---
--TTTTTT--STTT--S---
--TTTTTT--STTT-SS---
--TTTTTT--STTTSSS---
--TTTTTT--STTTSSS---
--TTTTTT--STTTSSS---
--TTTTTT--SGGG-SS---
--TTTTTT--STTTSSS---
--TTTTTT--STTT--S---
--TTTTTT--STTT-SS---
--TTTTTT--STTT--S---
--TTTTTT--SGGG-SS---
--TTTTTT--STTT--S---
--TTTTTT--STTT-SS---
--TTTTTT--STTT-SS---
--TTTTTT--SGGG--S---
--TTTTTT--STTTSSS---
--TTTTTT--STTT--S---
--TTTTTT--STTTSSS---
--TTTTTT--STTTSSS---
--TTTTTT--STTTSSS---
--TTTTTT--SGGG-SS---
--TTTTTT--SGGG-SS---
--TTTTTT--STTTSSS---
--TTTTTT--STTTSSS---
--TTTTTT--STTTSSS---
--TTTTTT--STTT-SS---
--TTTTTT--STTTSSS---
--TTTTTT--STTTSSS---
--TTTTTT--SGGG-SS---
--TTTTTT--STTT-SS---
--TTTTTT--STTTSSS---
--TTTTTT--SGGG-SS---
--TTTTTT--SGGG-SS---
--TTTTTT--SSTTSSS---
--TTTTTT--STTTSSS---
--TTTTTT--STTT-SS---
--TTGGGT--SSTT-SS---
--TTTTTT--STTTSSS---
--TTTTTT--STTT-SS---
--TTTTTT--SGGG--S---
--TTTTTT--STTT-SS---
--TTTTTT---TTT--S---
--TTTTTT--SGGG-SS---
--HHHHTT--SGGG-SS---
--TTTTTT--STTT-SS---
--TTTTTT--SGGG-SS---
--TTTTTT--SGGG-SS---
--TTTTTT--SGGG-SS---
--TTTTTT--STTT-SS---
--TTTTTT--STTTSSS---
--TTTTTT--SGGG-SS---
--TTTTTT--SGGG-SS---
--TTTTTT---TTT-SS---
--TTTTTT--STTT-SS---
--TTTTTT--SGGG-SS---
--TTTTTT--STTTSSS---
--TTTTTT--SGGG-SS---
--TTTTTT---TTT-SS---
--TTTTTT--SGGG-SS---
--TTTTTT--SGGG-SS---
--TTTTTT--SGGG-SS---
--TTTTTT--SGGG-SS---
--TTTTTT--SGGG-SS---
--TTTGGG--SGGG-SS---
--TTTTTT--STTT-SS---
--TTTTTT---TTT-SS---
--TTTTTT---TTT-SS---
--TTTTTT--SGGG-SS---
--TTTTTT--STTT-SS---
--TTTGGG---GGG-SS---
--TTTTTT--SGGG-SS---
--TTTTTT--STTTSSS---
--TTTTTT--STTT-SS---
--TTTTTT--SGGGSSS---
--TTTTTT--STTT-SS---
--TTTTTT--STTT-SS---
--TTTTTT--STTTSSS---
--TTTTTT--SGGG-SS---
--TTTTTT--STTTSSS---
--TTTTTT--SGGG-SS---
--TTTTTT---TTT-SS---
--TTTTTT--SGGG-SS---
--TTTTTT--STTT-SS---
--TTTTTT--STTT--S---
--TTTTTT--STTTSSS---
--TTTTTT--SGGG-SS---
--TTTTTT--SGGGSSS---
--TTTTTT--SGGG-SS---
--TTTTTT--SGGG-SS---
--TTTTTT---GGG-SS---
--TTTTTT--SGGG-SS---
--TTTTTT--SGGG-SS---
--TTTTTTS-STTT-SS---
--TTTTTT--STTTSSS---
--TTTTTT--SSTT-SS---
--TTTTTT--SGGG-SS---
--TTGGGT---GGG-SS---
--TTTTTT--SGGG--S---
--TTTTTT--SGGG-SS---
--TTTTTT--SGGG-SS---
--TTTTTT---GGG-SS---
--TTTTTT--STTT-SS---
--TTTTTT--STTT-SS---
--TTTTTT--STTTSSS---
--TTTTTT--SGGG-SS---
--TTTTTT--SGGG-SS---
--TTTTTT--SGGG-SS---
--TTTTTT--SGGGSSS---
--TTTTTT--STTT--S---
--TTTTTT--STTTS-S---
--TTTTTT--SGGG-SS---
--TTTTTT---GGGSSS---
--TTTTTT--SGGGSSS---
--TTTTTT--SGGG-SS---
--TTTTTT--SGGG-SS---
--TTTTTT--STTT-SS---
--TTGGGT--SGGG-SS---
--TTTTTT--SGGG-SS---
--TTTTTT--STTTS-S---
--TTTTTT--SGGG-SS---
--TTTTTTS-SGGG-SS---
--TTTTTT--SGGG-SS---
--TTTTTT--SGGG-SS---
--TTTTTT--SGGG-SS---
--TTTTTT--SGGG-SS---
--TTTTTT--SGGG-SS---
--TTTTTT--SGGG-SS---
--TTTTTT--STTT--S---
--TTGGGT--SGGG--S---
--TTGGGT--SGGG--S---
--TTTTTT--SGGG--S---
--TTTTTT---GGG-SS---
--TTTTTT--SGGG--S---
--TTTTTT--SGGG--S---
--TTTTTT--SGGG-SS---
--TTTTTT---GGG-SS---
--TTTTTT--SGGG-SS---
--TTTTTT--SGGG-SS---
--TTTTTT--SGGG-SS---
--TTTTTT--STTT-SS---
--TTTTTT--SGGG-SS---
--TTTTTT--SGGG-SS---
--TTTTTT--STTTSSS---
--TTTTTT--SGGGSSS---
--TTTTTT--SGGG-SS---
--TTTTTT--STTTSSS---
--TTTTTT--SGGG-SS---
--TTTTTT--SGGG-SS---
--TTTTTT--STTS-SS---
--TTTTTT--SGGG-SS---
--TTTTTT--SGGG-SS---
--TTTTTT--STTT-SS---
--TTTTTT--STTT-SS---
--TTTTTT--SGGG-SS---
--TTTTTT--STTT-SS---
--TTTTTT--SGGG-SS---
--TTTTTT--SGGG-SS---
--TTTTTT--SGGGSSS---
--TTTTTT--SGGGSSS---
--TTTTTT--SGGGSSS---
--TTTTTT--SSTT-SS---
--TTTTTT--SGGG-SS---
--TTTTTT--SGGG-SS---
--TTTTTT--SGGG-SS---
--TTTTTT--STTTSSS---
--TTTTTT--SGGG-SS---
--TTTTTT--SGGG-SS---
--TTTTTT--SGGG-SS---
--TTTTTT--SGGG-SS---
--TTTTTT--SGGGSSS---
--TTTTTT--SGGG-SS---
--TTTTTT--SGGGSSS---
--TTTTTTS-SGGG-SS---
--TTTTTT--SGGG-SS---
--TTTTTTS-SGGG-SS---
--TTTTTT--SGGG-SS---
--TTTTTT--SGGGSSS---
--TTTTTT--SGGG-SS---
--TTTTTT--SGGG-SS---
--TTTTTT--STTTSSS---
--TTTTTT--SGGGSSS---
--TTTTTT--SGGG-SS---
--TTTTTT--SGGG-SS---
--TTTTTT--STTT-SS---
--TTTTTT--SGGG-SS---
--TTTTTT---GGG-SS---
--TTGGGT---GGG-SS---
--TTTTTT--SGGG-SS---
--TTTTTT--STTT-SS---
--GGGTTT--STTT-SS---
--TTTTTT---TTTSSS---
--TTTTTT---GGG-SS---
--TTTTTT---GGGSSS---
--TTTTTT--STTT-SS---
--TTTTTT--SGGGSSS---
--TTTTTT--SGGG-SS---
--TTTTTT---TTTSSS---
--TTTTTT--STTTSSS---
--TTTTTT--STTT-SS---
--TTTTTT--STTT-SS---
--TTTTTT--SGGG-SS---
--TTTTTT---TTT-SS---
--TTTTTT--STTTSSS---
--TTTTTT--STTTSSS---
--TTTTTT--STTTSSS---
--TTTTTT--STTTS-S---
--TTTTTT--SGGG--S---
--TTTTTT--SGGG--S---
--TTTTTT--SGGG--S---
--TTTTTT--SGGG-SS---
--TTTTTT--SGGG-SS---
--TTTTTT--SSTTSSS---
--TTTTTT--STTTSSS---
--TTTTTT--STTT-SS---
--TTTTTT--SGGG-SS---
--TTTTTT--SGGGSSS---
--TTTTTT--STTTSSS---
--TTTTTT--STTTSSS---
--TTGGGT---GGG-SS---
--TTGGGT--STTT-SS---
--TTTTTT--STTT-SS---
--TTTTTT--SGGG--S---
--TTTTTT--STTTSSS---
--TTTTTT--SGGG-SS---
--TTTTTT---TTT-SS---
--TTTTTT--SGGGSSS---
--TTTTTT--STTT--S---
--TTTTTT--SGGGSSS---
--TTTTTT--SGGG-SS---
--TTTTTT--STTT-SS---
--TTTTTT--STTSSSS---
--TTTTTT--STTTSSS---
--TTTTTT--STTTSSS---
--TTTTTT--SGGG-SS---
--TTTTTT--SGGG-SS---
--TTTTTT--SGGG-SS---
--TTTTTT--SSSS-SS---
--GGGTTT--STTT-SS---
--TTTTTT--STTT-SS---
--TTTTTT--SGGG-SS---
--TTTTTT--SGGG-SS---
--TTTTTT--SGGGSSS---
--TTTTTT--STTT-SS---
--TTTTTT--STTT-SS---
--TTTTTT--STTTSSS---
--TTTTTT--SGGG-SS---
--TTTTTT--STTT-SS---
--TTTTTT--SSTT-SS---
--TTTTTT--SGGG-SS---
--TTTTTT--STTTSSS---
--TTTTTT--STTTSSS---
--TTGGGT--STTTSSS---
--TTTTTT--STTTSSS---
--TTTTTT--SGGG-SS---
--TTTTTT--STTT-SS---
--TTTTTT--STTTSSS---
--TTTTTT--SGGG-SS---
--TTTTTT--SGGG-SS---
--TTTTTT--STTTSSS---
--TTTTTT--STTT-SS---
--TTTTTT--STTTSSS---
--TTTTTT--SGGG-SS---
--TTTTTT--STTTSSS---
--TTTTTT--STTTSSS---
--TTTTTT--STTT-SS---
--TTTTTT--SGGGSSS---
--TTTTTT--SGGG-SS---
--TTTTTT--STTTSSS---
--TTTTTT--STTT-SS---
--TTTTTT--STTT-SS---
--TTTTTT--SGGG-SS---
--TTTTTT--SSTT-SS---
--TTTTTT--STTT-SS---
--TTTTTT--SGGG--S---
--TTTTTT--SGGG-SS---
--TTGGGT--STTT--S---
--TTGGGT--SGGG-SS---
--TTTTTT--SGGG--S---
--TTTTTT--STTTSSS---
--TTTTTT--STTTSSS---
--TTTGGG--SGGGSSS---
--TTTTTT--SGGG-SS---
--TTTTTT--SGGG-SS---
--TTTTTT--STTTSSS---
--TTTTTT--STTT-SS---
--TTTTTT--SGGG-SS---
--TTTTTT--STTT-SS---
--TTTTTT--STTTSSS---
--TTTTTT--SGGG-SS---
--TTTTTT--SSSSSSS---
--TTTTTT--SGGG-SS---
--TTTTTT--STTS-SS---
--TTTTTT--STTTSSS---
--TTTTTT--STTT-SS---
--TTTTTT--SGGG-SS---
--TTTTTT--STTT-SS---
--TTTTTT--STTTSSS---
--TTTTTT--STTS-SS---
--TTTTTT--STTTSSS---
--TTTTTT--STTT-SS---
--TTTTTT--SSTT-SS---
--TTTTTT--STTTSSS---
--TTTTTT--SGGG-SS---
--TTTTTT--SSTT-SS---
--TTTTTT--STTS-SS---
--TTTTTT--SGGG--S---
--TTTTTT--SGGGSSS---
--TTTTTT--SGGG-SS---
--STTTTT--SSTT-SS---
--TTTTTT--STTT-SS---
--GGGTTT--SGGG-SS---
--TTTTTT--STTTSSS---
--GGGTTT--SGGG-SS---
--TTGGGT--STTTSSS---
--TTTTTT--STTTSSS---
--TTGGGT--SGGG-SS---
--SSSTTT--STTT-SS---
--TTTTTT--SGGG-SS---
--STTTTT--SSTTSSS---
--TTTTTT--SGGG-SS---
--HHHHTT--SGGG-SS---
--TTGGGT--SGGG-SS---
--TTGGGT--SGGG-SS---
--TTTTTT--SGGG-SS---
--TTTTTT--STTT-SS---
--GGGTTT-SSTTTSSS---
--GGGTTT-SSGGG-SS---
--STTTTT--SSTT-SS---
--TTSTTT--SGGG-SS---
--SGGGGT--SGGGSSS---
--TTTTTT--SGGG-SS---
--TTTTTT--SSTTSSS---
--GGGTTT--SGGGSSS---
--TTTTTT--STTT-SS---
--SSSTTT--SGGG-SS---
--TTTTTT--STTT--S---
--STTTTT--SGGG-SS---
--GGGTTT--SGGG-SS---
--STTTTT--SGGG-SS---
--GGGTTT--SGGGSSS---
--TTTTTT--SGGG-SS---
--STTTTT--SGGG-SS---
--TTTTTT--SGGG-SS---
--TTTTTT--STTT-SS---
--TTTTTT--SGGG-SS---
--TTTTTT--SGGG-SS---
--TTGGGT-SSGGG-SS---
--GGGTTT--STTT-SS---
--TTTTTT--SGGG-SS---
--SSSTTT--STTT-SS---
--TTTTTT--SGGG-SS---
--TTSTTT--SGGGSSS---
--TTTTTT---GGG-SS---
--STTTTT--SGGG-SS---
--TTTTTT--SGGG-SS---
--TTTTTT--SGGG-SS---
--TTTTTT--SGGG-SS---
--TTTTTT--SGGG-SS---
--TTTTTT--SGGG-SS---
--TTGGGT--SGGG-SS---
--TTTTTT--STTT-SS---
--TTGGGT--STTT-SS---
--TTGGGT--SGGG-SS---
--TTTTTT---GGG-SS---
--TTGGGT--STTT-SS---
--TTTTTT--STTTSSS---
--TTTTTT---TTTSSS---
--TTTTTT--STTT-SS---
--STTTTT-SSGGG-SS---
--TTTTTT--SGGG-SS---
--GGGTTT--SGGG-SS---
--TTGGGT--SGGG--S---
--TTTTTT--SGGG--S---
--SSSTTT--SGGG-SS---
--TTTTTT---TTT--S---
--GGGTTT--SGGG-SS---
--TTTTTT--SGGG-SS---
--GGGTTT--SGGG-SS---
--TTTTTT--STTT-SS---
--TTTTTT--SGGG--S---
--TTTTTT--STTT-SS---
--STTTTT--SGGG-SS---
--STTTTT--SGGG-SS---
--TTGGGT--SGGG--S---
--TTTTTT--SGGG-SS---
--TTTTTT---TTT-SS---
--TTSTTT---TTT-SS---
--TTSTTT--SGGG-SS---
--TTTTTT--SGGG-SS---
--TTTTTT--STTT--S---
--STTTTT--SGGG-SS---
--TTTTTT--SGGG-SS---
--TTTTTT--SGGG--S---
--SSSTTT--SGGG-SS---
--GGGTTT--SGGG--S---
--TTSTTT--SGGG-SS---
--GGGTTTS-STTT-SS---
--GGGTTTS-SGGG-SS---
--TTTTTT--SGGG-SS---
--TTTTTT--STTT-SS---
--TTSTTT--SGGG-SS---
--STTTTT--SGGG-SS---
--TTTTTT--STTT-SS---
--TTGGGT--SGGG--S---
--TTSTTT--SGGG-SS---
--TTTTTT--SGGGSSS---
--GGGTTT--SGGG-SS---
--TTTTTT--STTTSSS---
--TTTTTT--STTT-SS---
--TTTTTT--STTTSSS---
--GGGTTT--SGGG-SS---
--TTTTTT--SSSS-SS---
--STTTTT--SGGG-SS---
--GGGTTT--STTTSSS---
--TTTTTT--STTTSSS---
--GGGTTT--SGGG-SS---
--STTTTT--STTT-SS---
--TTTTTT--SGGG-SS---
--TTTTTT--SGGG--S---
--TTTTTT--SGGG-SS---
--TTTTTT--STTTSSS---
--GGGTTT--SGGG-SS---
--GGGTTT--SGGG-SS---
--GGGTTT--SGGG-SS---
--TTTTTT--STTT-SS---
--TTTTTT--SGGG-SS---
--TTTTTT--STTTSSS---
--SSSTTT--SGGG-SS---
--TTTTTT--SGGG-SS---
--STTTTT--SGGG-SS---
--TTTTTT--SGGG--S---
--TTTTTT--STTT-SS---
--TTTTTT--SGGG-SS---
--TTTTTT--SGGG-SS---
--TTTTTT--STTTSSS---
--TTTTTT--SGGGSSS---
--SSSTTT--STTT-SS---
--GGGTTT--SGGG-SS---
--STTTTTT-SGGG-SS---
--GGGTTT--SGGG-SS---
--TTTTTT--SGGGSSS---
--TTTTTT--STTT-SS---
--TTTTTT--STTTSSS---
--TTTTTT--SGGG-SS---
--TTTTTT--STTTSSS---
--TTTTTT--SGGG-SS---
--TTTTTT--STTTSSS---
--TTTTTT--SGGG-SS---
--TTTTTT--STTT-SS---
--TTTTTTS-SGGG-SS---
--TTTTTT--SGGGSSS---
--TTTTTT--SGGG-SS---
--TTTTTT--SGGG--S---
--TTTTTT--SGGG-SS---
--TTTTTT--SGGG-SS---
--TTTTTT--SGGG--S---
--TTTTTT--STTT-SS---
--TTTTTT--STTT-SS---
--TTTTTT--SGGG-SS---
--TTTTTT--SGGG-SS---
--TTTTTTS-SGGG-SS---
--TTTTTTS-SGGG-SS---
--GGGTTT--SGGG-SS---
--TTTTTT--SGGG-SS---
--TTTTTTS-SGGG-SS---
--TTTTTT--SGGG-SS---
--TTTTTT--SGGG-SS---
--GGGTTTT-SGGG-SS---
--TTTTTTS-SGGG-SS---
--TTTTTT--SGGG-SS---
--TTTTTTS-SGGG-SS---
--TTTTTT--SGGG-SS---
--TTTTTT--STTT-SS---
--TTTTTT--STTT--S---
--TTTTTT--SGGG-SS---
--TTTTTT--SGGG-SS---
--TTTTTTS-STTT-SS---
--TTTTTTS-SGGG-SS---
--TTTTTTS-SGGG--S---
--TTTTTTT-SGGG-SS---
--TTTTTTS-SGGG--S---
--TTTTTT--SGGG--S---
--TTTTTT--SGGG--S---
--TTTTTT--STTT-SS---
--TTTTTTS-STTS-SS---
--TTTTTT--SGGG-SS---
--TTTTTT---GGG-SS---
--TTTTTT--STTS-SS---
--TTTTTT--SGGG-SS---
--GGGTTT--STTT--S---
--TT-TTT---GGG--S---
--TT-TTT--SGGG--S---
--TT-TTT--SGGG--S---
--TTTTTT---TTT--S---
--SS-TTTT-STTS--S---
--TTSTTT--STTT--S---
--TT-TTT--SGGG--S---
--TTTTTT--SGGG--S---
--TTSTTT--SGGG--S---
--TTSTTT--SGGG--S---
--TTTTTT--STTT--S---
--TTTTTT--SGGG--S---
--TT-TTT-SSTTT--S---
--GGGTTTS-STTT--S---
--TTTTTT--SGGG--S---
--TTTTTT--STTT--S---
--TTTTTT-SSTTT--S---
--TTTTTT--STTT--S---
--SSSTTT--SGGG-SS---
--SSSTTT--SGGG-SS---
--GGGTTT---TTT--S---
--TTTTTT--SGGG--S---
--TTSTTT--STTT--S---
--TTSTTT--SGGG--S---
--TTSTTT--STTT-SS---
--TTSTTT--STTT--S---
--TTSTTTS-STTT-SS---
--TTTTTTS-SGGG-SS---
--STTTTTS-SGGG-SS---
--STTTTT---GGG--S---
--GGGTTT--SGGG-SS---
--TTSTTTSSSTTT--S---
--TTSTTTS-SGGG--S---
--TTSTTTS-SGGG--S---
--TTTTTT--STTT-SS---
--TTTTTT--STTT--S---
--TTTTTT--SGGG--S---
--STTTTT--STTT--S---
--STTTTT--SGGG-SS---
--GGGTTT--STTT-SS---
--TTTTTT--SGGG--S---
--TTTTTTS-SGGG--S---
--SSSTTTS-SGGG--S---
--GGGTTT-SSTTT--S---
--TTTTTT--STTS--S---
--TTTTTT--SGGG--S---
--TTSTTT--SGGG--S---
--TTTTTT--STTT--S---
--TTTTTT--STTT--S---
--TTTTTTS-SGGG--S---
--TTTTTT--SGGG--S---
--TTTTTT--SGGG--S---
--TTTTTT---TTT--S---
--TTTTTT--SGGG--S---
--TTTTTTS-SGGG--S---
--TTTTTT--STTT--S---
--GGGTTT-SSGGG--S---
--TTTTTT--SGGG--S---
--SSSTTTS-STTT--S---
--STTTTTS-SGGG-SS---
--TTGGGT--STTT--S---
--SSSTTT--SGGG--S---
--TTTTTT--SGGG--S---
--GGGTTTS-SGGG--S---
--TTTTTTS-SGGG--S---
--TTTTTT--SGGG--S---
--TTTTTT--SGGG--S---
--TTTTTT-SSGGG--S---
--TTSTTT-SSGGG--S---
--TTTTTTS-SGGG--S---
--TTTTTT--SGGG--S---
--TTSTTT--SGGG--S---
--TTTTTT---GGG--S---
--TTTTTT---GGG--S---
--TTSTTT--SGGG--S---
--GGGTTT--SGGG--S---
--TTTTTT--SGGG--S---
--GGGTTT--SGGG--S---
--TTSTTT--SGGG--S---
--TTTTTT---TTT--S---
--TT-TTT--SGGG--S---
--GGGTTT--STTT--S---
--GGGTTT--STTT--S---
--TTTTTT--SGGG--S---
--TT-TTT--SGGG--S---
--GGGTTT--STTT--S---
--TTSTTT---GGG--S---
--TTTTTT--SGGG--S---
--TTTTTT--SGGG--S---
--STTTTT--SGGG--S---
--GGGTTT--SGGG--S---
--SSSTTT--SGGG--S---
--GGGTTT--SGGG--S---
--GGGTTT---GGG--S---
--GGGTTT--SGGG--S---
--TTTTTT--STTT--S---
--TTTTTT--SGGG--S---
--TTTTTT--SGGG--S---
--TTSTTTS-SGGG--S---
--GGGTTT--SGGG--S---
--GGGTTT--SGGG--S---
--SSSTTT--STTT--S---
--GGGTTT--SGGG--S---
--TTSTTT--SGGG--S---
--TTSTTT--SGGG--S---
--TT-TTT--SGGG--S---
--TTTTTT--SGGG--S---
--TTTTTT--STTT--S---
--GGGTTT--STTT--S---
--GGGTTT--STTT-SS---
--TTTTTT--SGGG--S---
--TTSTTT--STTT--S---
--GGGTTT-SSGGG--S---
--GGGTTT--STTT--S---
--GGGTTT--STTT--S---
--GGGTTT--STTT--S---
--GGGTTTS-STTS--S---
--TTTTTTS-SGGG--S---
--GGGTTT--STTS--S---
--STTTTT--STTT-SS---
--GGGTTTS-SGGG--S---
--TTTTTTS-SGGG--S---
--TTTTTTS-SGGG--S---
--GGGTTTS-SGGG--S---
--TTTTTT--SGGG--S---
--SSSTTT--SGGG--S---
--TTTTTT--SGGG--S---
--GGGTTT--SGGG--S---
--TTTTTT--SGGG--S---
--GGGTTTT-SGGG--S---
--STTTTT---GGG--S---
--TTTTTT--SGGG--S---
--GGGTTT--SGGG--S---
--TTTTTT---GGG--S---
--GGGTTT--SGGG--S---
--TTTTTT--SGGG--S---
--GGGTTT--SGGG--S---
--STTTTT--SGGG--S---
--TT-TTT--SGGG--S---
--STTTTT--SGGG--S---
--TTTTTT--STTT--S---
--TTTTTT---TTT--S---
--TTSTTT--SGGG--S---
--GGGTTT--STTT--S---
--TT-TTT--SGGG--S---
--GGGTTT--SGGG--S---
--GGGTTT--SGGG--S---
--GGGTTT--SGGG--SS--
--TTSTTT--SSTT--SS--
--TTSTTT--SGGG--S---
--TTTTTT--STTT--S---
--GGGTTT--SGGG--S---
--TTTTTT--SGGG------
--TTSTTT--SGGG--S---
--GGGTTT--SGGG--S---
--GGGTTT--SGGG--S---
--TTSTTT---GGG--S---
--STTTTT--SGGG--S---
--TT-TTT--SGGG--S---
--GGGTTT--SGGG--S---
--TT-TTT--STTT--S---
--TTTTTT--SGGG--S---
--TTTTTT--SGGG--S---
--TTTTTT--STTT--S---
--TTTTTT--SGGG--S---
--GGGTTT--SGGG--S---
--TTTTTT---GGG--S---
--GGGTTT--SGGG--S---
--TTTTTT--SGGG--S---
--TTSTTT---GGG--S---
--TTTTTT---GGG--S---
--TTTTTT---GGG--S---
--GGGTTT--SGGG-SS---
--GGGTTT---TTT-S----
--GGGTTT---TTT--S---
--TTTTTT---TTT--S---
--GGGTTT---TTT-SS---
--GGGTTT--STTT-SS---
--TTTTTT---GGG-SS---
--GGGTTT---TTT--S---
--TTSTTT---TTT-SS---
--GGGTTT---TTTSSS---
--SSSTTT---TTT-SS---
--GGGTTT---TTT-SS---
--TTTTTT---GGG--S---
--TTTTTT---GGG-SS---
--TTTTTT---TTT--S---
--TTTTTT---TTT-SS---
--GGGTTT---TTT-SS---
--GGGTTT---TTTSSS---
--TTTTTT--STTTSS----
--STTTTT--SGGGSSS---
--TTTTTT--SGGG-S----
--TTTTTT--SGGG-SS---
--TTTTTT--SGGGSSS---
--GGGTTT--STTT-SS---
--TTTTTT--STTT-SS---
--STTTTT--STTT-SS---
--TTTTTT--SGGG-SS---
--TTTTTT--SGGG--S---
--TTTTTT--STTT--S---
--GGGTTT--SGGG--S---
--TTTTTT--SGGG--S---
--TTTTTT--SGGG--S---
--TTTTTT---TTT--S---
--GGGTTT--SGGG--S---
--TTTTTT--SGGG--S---
--GGGTTT--STTT------
--TTTTTT--SGGG--S---
--TTTTTT--SGGG--S---
--GGGTTT--SGGG--S---
--TTTTTT--SGGG--S---
--TTTTTT---GGG--S---
--TTTTTT--STTT--S---
--SSSTTT--STTT--S---
--TTSTTT--STTT--S---
--GGGTTT--STTT--S---
--TTTTTT--STTT--S---
--TTTTTT--STTT--S---
--TTTTTT--STTTS-S---
--GGGTTT--STTT--S---
--TTTTTT--SGGG--S---
--TTTTTT--SGGG------
--TTTTTT--STTT--S---
--STTTTT---GGG------
--TTTTTT--SGGG--S---
--TTTTTT--SGGG--S---
--TTTTTT--STTT--S---
--GGGTTT--SGGG--S---
--TTTTTT---TTT--S---
--TTTTTT--SGGG--S---
--TTTTTTS-SGGG--S---
--TTTTTT--SGGG------
--TTTTTT--SGGG--S---
--TTTTTT--SGGG--SS--
--HHHHTT---TTT--S---
--HHHHTT--STTT------
--TTTTTT--STTT------
--TTTTTT--SGGG------
--GGGTTT--SGGG-SS---
--TTTTTT---GGG--S---
--SSSTTT--STTT-SS---
--TTTTTT---GGG-SS---
--SSSTTT--SGGG-SS---
--TTTTTTS-STTT-SS---
--TTTTTT--SGGG-SS---
--TTTTTT--STTTSSS---
--TTTTTT--STTTSSS---
--TTTTTT---TTT-SS---
--STTTTT--SGGGSSS---
--GGGTTT--SGGG-SS---
--GGGTTT--SGGGSSS---
--TTTTTT--STTT-SS---
--TTGGGT--STTTSSS---
--TTTTTT--STTTSSS---
--TTTTTT--STTT-SS---
--TTTTTT--SGGG-S----
--HHHHTT--STTTS-----
--TTTTTT--STTT-SS---
--TTTTTT--STTTSSS---
--GGGTTT--SGGG-SS---
--GGGTTT--STTTSSS---
--TTTTTT--STTTSSS---
--TTTTTT--STTT-SS---
--TTTTTT--STTTS-S---
--TTTTTT--STTTSSS---
--TTTTTT--STTT-SS---
--GGGTTT--STTTSSS---
--TTTTTT--STTTSSS---
--TTTTTTS-STTTSSS---
--GGGTTT-SSGGGSSS---
--TTTTTT--STTT-SS---
--TTTTTT---TTTSSS---
--TTTTTT--SGGGSSS---
--TTTTTT--STTTSSS---
--TTTTTT--SGGGSSS---
--TTTTTTS-STTT-SS---
--TTTTTT-SSGGGSSS---
--TTTTTT---GGGSSS---
--GGGTTT--STTTSSS---
--TTTTTT--STTTSSS---
--TTTTTT--SGGG-SS---
--TTTTTT--STTTSSS---
--TTTTTT--STTTS-S---
--TTSTTT--STTTSSS---
--TTSTTT--STTTSSS---
--SS-TTT--STTTSSS---
--TTTTTT--STTTSSS---
--TTTTTT--STTT-SS---
--TTTTTT--STTTSSS---
--TTTTTT--STTTSSS---
--TTTTTT--SGGG-SS---
--TTTTTT--SGGG-SS---
--TTSTTT--SSTTSSS---
--TTTTTT---TTT-SS---
--TTTTTT--STTTSSS---
--TTTTTT--SGGG-SS---
--TTTTTT--SGGG-SS---
--TTTTTT--SGGGSSS---
--TTTTTT--STTTSSS---
--TTTTTT--SGGG-SS---
--TT-TTT--SGGGSSS---
--TTSTTT--SGGGSSS---
--TTTTTT--STTTSSS---
--TTTTTTS-SGGGSSS---
--TTTTTTS-SSTT-SS---
--TTTTTT--STTTSSS---
--TTTTTT--SGGGSSS---
--TTSTTT--STTTS-S---
--TTTTTT--STTT--S---
--TTTTTT--SGGG--S---
--TTTTTT--STTT--S---
--TTTTTT--SGGG--S---
--TTTTTT--SGGG-SS---
--TTGGGT--STTS-SS---
--TTTTTT--STTT--S---
--TTGGGTS-SSTT-SS---
--TTTTTT--SGGG-SS---
--TTTTTT---TTT-SS---
--TTTTTT-SSTTT--S---
--TTTTTT---GGG--S---
--GGGTTT--STTTSSS---
--GGGTTT--SSTTSSS---
--TTTTTT--STTT-SS---
--TTTTTT--SGGG-SS---
--TTTTTT--STTTSSS---
--TTTTTT--STTS--S---
--TTTTTT--STTT-SS---
--GGGTTT--STTT--S---
--TTTTTT--SGGG-SS---
--TTTTTT---TTT-SS---
--TTGGGT--SGGGS-S---
--TTGGGT--SGGG--S---
--TTTTTTS-SGGG--S---
--GGGTTT--STTT--S---
--GGGTTT--SGGG--S---
--TTTTTT--STTT--S---
--GGGTTT--STTT--S---
--TTTTTT--STTT-SS---
--TTTTTT--STTT--S---
--STTTTT--STTT--S---
--SSSTTT--SGGG--S---
--GGGTTT--STTT-SS---
--TTTTTT--SGGG-SS---
--TTTTTT--SGGG--S---
--TTTTTT--STTT--S---
--TTTTTT--STTT--S---
--TTTTTT--STTT-SS---
--GGGTTT--SGGG-SS---
--GGGTTT--SGGG-SS---
--TTTTTTS-SGGG-SS---
--TTTTTTS-SGGG-SS---
--TTTTTT--STTT--S---
--TTTTTT--SGGG-SS---
--TTTTTT--SGGG--S---
--TTTTTTS-SGGG-SS---
--TTTTTTS-STTT-SS---
--TTTTTTS-SGGG-SS---
--TTTTTT--SGGG--S---
--TTTTTT--SGGG--S---
--TTTTTT--STTT--S---
--TTTTTT--SGGG-SS---
--TTTTTT--SGGG-SS---
--TTTTTTS-SGGG-SS---
--TTTTTT--STTTSSS---
--TTTTTT--SGGG-SS---
--TTTTTTS-SGGG-SS---
--GGGTTT--STTT-SS---
--TTTTTT--SGGG-SS---
--TTTTTT--STTTSSS---
--GGGTTT--STTT--S---
--TTTTTT--STTT-SS---
--TTTTTT--SGGG-SS---
--TTTTTT--SGGG-SS---
--GGGTTT--SGGG-SS---
--TTTGGG--SGGG--S---
--TTTTTTS-SGGG--S---
--GGGTTT--STTT-SS---
--TTTTTT--STTT-SS---
--GGGTTTS-SGGG-SS---
--HHHHTT--STTT-SS---
--TTSTTT--SGGG-SS---
--STTTTTS-SGGG-SS---
--TTTTTT--STTT--S---
--TTGGGT--SGGG--S---
--TTGGGT--SGGG-SS---
--TTTTTT--SGGG--S---
--HHHHTT--STTT--S---
--TTGGGT--SGGG-SS---
--HHHHTT--STTT--S---
--TTGGGT--SGGG--S---
--TTGGGT--SGGG--S---
--TTTTTT--SGGG-SS---
--TTGGGT--SGGG--S---
--TTGGGT--SGGG--S---
--TTGGGT--STTT--S---
--TTGGGT--SGGG-SS---
--TTGGGT--STTT-SS---
--TTTTTT--SGGG-SS---
--TTTTTT--SGGG-SS---
--TTTTTT--STTT-SS---
--TTTTTT---GGG-SS---
--TTTTTT---TTT-SS---
--TTTTTT--STTT-SS---
--TTTTTT--SGGG-SS---
--TTTTTT--SGGG-SS---
--TTTTTT--STTT--S---
--TTTTTT--STTTS-S---
--TTTTTT--SGGGSSS---
--TTTTTT--STTT-SS---
--TTGGGT--STTTSSS---
--TTGGGT--SGGGSSS---
--TTGGGT--SGGG-SS---
--TTGGGT--STTT-SS---
--GGGTTT--STTT-SS---
--TTTTTT--STTTSSS---
--TTTTTT---GGG-SS---
--HHHHTT--SSTT--S---
--TTTTTT--SGGG-SS---
--HHHHTT--STTT-SS---
--HHHHTTS-SGGG-SS---
--GGGTTT--STTT-SS---
--TTTTTT--SGGG-SS---
--TTTTTT--SGGG-SS---
--TTTTTT--STTT-SS---
--HHHHTT--SGGG-SS---
--SSSTTT--SGGG-SS---
--HHHHTT--STTTSSS---
--TTTTTT--SGGG-SS---
--TTTTTT--SGGG-SS---
--TTTTTTS-SGGG-SS---
--TTTTTT--SGGG-SS---
--TTTTTT--STTT-SS---
--TTTTTT--SSTT-SS---
--TTTTTT--STTT-SS---
--TTTTTT--STTTSSS---
--TTTTTT--STTT-SS---
--TTTTTT--STTTSSS---
--TTTTTT--STTTSSS---
--TTTTTTS-SGGG-S----
--GGGTTTS-SGGG-SS---
--TTTTTTS-SGGG-SS---
--TTTTTTS-SGGG-SS---
--TTTTTTS-STTT-SS---
--TTTTTTS-SGGG-SS---
--TTTTTTS-STTT-SS---
--TTTTTTS-SGGG-SS---
--TTTTTTS-SGGG-SS---
--TTTTTT--SGGGSS----
--TTTTTTS-SGGG-SS---
--TTTTTT--STTT-SS---
--TTTTTT--SGGG-SS---
--TTTTTTS-SGGG-SS---
--TTTTTTS-SGGG-SS---
--TTTTTTS-SGGG-SS---
--TTTTTT--STTTSSS---
--TTTTTTS-SGGGSSS---
--TTTTTT--SGGG-SS---
--TTTTTT--SGGG-SS---
--TTTTTT--STTTSSS---
--TTTTTTS-STTT-SS---
--TTTTTT--SGGG-SS---
--TTTTTT--SGGG-SS---
--TTTTTTS-SGGGSSS---
--TTTTTTS-SGGG-SS---
--TTTTTT--SGGG-SS---
--TTTTTT--STTTSS----
--TTTTTT--STTTSS----
--TTTTTTS-STTT-SS---
--TTTTTTS-STTT-S----
--TTTTTTS-SGGG-SS---
--TTTTTTSSSTTTSS----
--TTTTTTS-STTT-S----
--TTTTTTS-SGGG-SS---
--TTTTTTS-SGGG-S----
--TTTTTT--STTTSS----
--TTTTTTS-SGGGSSS---
--TTTTTT--SGGG-SS---
--TTTTTT--SGGG-SS---
--TTTTTT--STTTSSS---
--TTTTTT--STTTSS----
--TTTTTT--SGGGSSS---
--TTTTTT--SGGGSS----
--TTTTTTS-SGGGSS----
--TTTTTT--SGGG-SS---
--TTTTTT--STTT-SS---
--TTTTTT--SGGG-SS---
--TTTTTT--SGGGSSS---
--TTTTTT--STTTSS----
--TTTTTTS-STTTSS----
--TTTTTTS-STTTSS----
--TTTTTT--STTT-S----
--TTTTTTS-STTTSS----
--TTTTTTS-STTT-SS---
--TTTTTTS-STTT-S----
--TTTTTTS-SGGG-S----
--TTTTTTS-SGGG-S----
--TTTTTTS-STTT-S----
--TTTTTTS-SGGG-S----
--TTTTTTS-STTT-S----
--TTTTTTSSSGGG-S----
--TTTTTTSSSTTT-S----
--TTTTTTSSSTTT-S----
--TTTTTTSSSGGG-S----
--TTTTTT-SSGGGSSS---
--TTTTTT-SSGGGSSS---
--SSSTTT-SSTTT--S---
--TTTTTT--SSTT-SS---
--TTTTTT--STTS-S----
--TTTTTT--SGGG-S----
--TTTTTT--SSTT-S----
--TTTTTT--STTTSS----
--TTTTTT-SSTTTSS----
--TTTTTT--STTTSS----
--TTTTTT-SSGGGSS----
--TTTTTT-SSGGGSS----
--TTTTTT--STTT-S----
--TTTTTT-SSGGGSS----
--TTTTTT--SGGG-S----
--TTTTTT--STTTSS----
--TTTTTT-SSTTTSS----
--TTTTTT--SGGG-S----
--TTTTTT--STTTSS----
--TTTTTT--STTT-SS---
--TTTTTT---TTTSSS---
--TTTTTT---GGGSSS---
--TTTTTT-SSGGG-S----
--TTTTTT---GGG-SS---
--TTTTTT--SGGG-SS---
--TTTTTT--SGGG-SS---
--TTTTTT--SGGG-SS---
--TTTTTT--SGGG-S----
--TTTTTT--STTT------
--TTTTTTSSSTTTS-S---
--TTTTTT--STTT-SS---
--TTTTTT--SGGG-SS---
--TTTTTTS-SSTT-S----
--TTTTTT--STTT-SS---
--TTTTTT--SGGG-S----
--TTTTTT--SSTT-SS---
--TTTTTT-SSGGGSS----
--TTTTTT-SSTTT-S----
--TTTTTT-SSGGGSS----
--TTTTTT--STTT-SS---
--TTTTTT---TTT-S----
--TTTTTT--STTTSS----
--TTTTTT--SGGGSS----
--TTTTTT--SGGG-S----
--TTTTTT--STTTSS----
--TTTTTT--STTTSS----
--TTTTTT--SGGG-S----
--TTTTTT--SGGG-S----
--TTTTTT--STTTSSS---
--TTTTTT--SGGG-S----
--TTTTTT--STTTSS----
--TTTTTT--STTTSS----
--TTTTTT--SGGGSS----
--TTTTTTS-SGGG-S----
--TTTTTT--SGGGSS----
--TTTTTT--STTT-S----
--TTTTTT--STTTSS----
--TTTTTT--STTT-S----
--TTTTTT--STTTSSS---
--TTTTTT--STTT------
--TTTTTT-SSGGG--S---
--TTTTTT--SGGG------
--TTTTTT--SGGG------
--TTTTTT--SGGG--S---
--TTTTTT--SGGG--S---
--TTTTTT---TTT--S---
--TTTTTT--SGGG-SS---
--TTTTTT-SSTTTSSS---
--TTTTTT-SSGGG-SS---
--TTTTTT--STTTSSS---
--TTSTTT--STTTSSS---
--TTTTTT-SSTTTS-S---
--TTTTTT--STTTSSS---
--TTTTTT--STTT--S---
--TTTTTT--SGGG--S---
--TTTTTT--SGGGSSS---
--TTTTTT-S-TTT--S---
--TTTTTT--SGGG--S---
--TTTTTT--SGGG--S---
--TTTTTT--SGGG-SS---
--TTTTTT--STTT-SS---
--TTTTTT--SGGG--S---
--TTTTTT--SGGG-SS---
--TTTTTT-SSGGG-SS---
--TTTTTT-SSGGG-SS---
--TTTTTT-SSGGG--S---
--TTTTTTSSSTTTSSS---
--TTTTTT-SSTTTS-S---
--TTTTTT-SSTTTSSS---
--TTTTTT--SGGGSSS---
--TTTTTT-SSSTTSSS---
--TTTTTT-SSTTTSS----
--TTHHHH--SGGGSSS---
--TTTTTT-SSGGGSSS---
--TTTTTT-SSGGGSSS---
--TTTTTT--SGGGSSS---
--TTTTTT--SGGGSSS---
--TTTTTT-SSGGG-SS---
--TTTTTT--STTTSSS---
--TTTTTT--SGGG-SS---
--TTTTTT--STTTSSS---
--TTTTTT-SSGGGSS----
--TTTTTT-SSGGG-SS---
--TTTTTT--SGGG-SS---
--TTTTTT-SSGGGSSS---
--GGGTTT-SSTTTSSS---
--TTTTTT-SSGGGSS----
--TTTTTT-SSGGGSSS---
--TTTTTT-SSGGGSS----
--TTTTTT-SSGGGSSS---
--TTTTTT-S-GGGSSS---
--TTTTTT-SSGGGSSS---
--TTTTTT-SSTTTSSS---
--TTTTTT-SSGGGSSS---
--TTTTTT--SGGGSSS---
--TTTTTT--STTTSSS---
--TTTTTTS-SGGGSSS---
--TTTTTT--SGGGSSS---
--TTTTTT-SSGGGSSS---
--TTTTTT--SGGGSSS---
--TTSTTT--SGGGSSS---
--TTTTTT--SGGGSSS---
--TTTTTT---TTTSSS---
--TTTTTT--SGGGSSS---
--TTTTTT---GGGSSS---
--TTTTTT--SGGG-TT---
--TTTTTT--SGGGSSS---
--TTTTTT--SGGGSSS---
--TTTTTT--SGGGSSS---
--TTTTTT--SGGGSSS---
--TTTTTT--SGGGSSS---
--TTTTTT-SSGGGSSS---
--TTTTTT--STTTSSS---
--GGGTTT-SSGGGSSS---
--TTTTTT--SGGGSSS---
--TTTTTT--SGGGSSS---
--TTTTTT--SGGGSSS---
--TTTTTT--SGGGSSS---
--TTTTTTS-SGGGSSS---
--TTTTTT--STTSSSS---
--TTTTTT--STTT-SS---
--TTTTTT---GGGSSS---
--TTTTTT--SGGG-SS---
--TTTTTT--SGGGSSS---
--TTTTTT-S-GGGSSS---
--TTTTTT--SGGG-SS---
--TTTTTT--SGGGSSS---
--TTTTTT-SSGGG-SS---
--TTTTTT-SSGGGSSS---
--TTTTTT-SSGGGSSS---
--TTTTTTSSSGGGSSS---
--GGGTTT-SSGGGSSS---
--TTSTTT-SSGGGSSS---
--TTTTTT-SSGGGSSS---
--TTTTTT-SSGGGSSS---
--TTTTTTSSSGGGSS----
--TTTTTT--SGGGSSS---
--TTTTTT-SSGGGSSS---
--TTTTTT--SGGGSS----
--TTTTTT--SGGGSSS---
--TTTTTT--SGGGSS----
--TTTTTT---GGGSSS---
--TTTTTTS-SGGGSSS---
--TTTTTT--STTTSS----
--TTTTTT--SGGGSS----
--TTTTTTS-SGGGSSS---
--TTTTTT--SGGG-SS---
--TTTTTTS-SGGG-SS---
--TTTTTT--SGGGSSS---
--TTTTTT--SGGGSSS---
--TTTTTT---TTTSSS---
--TTTTTT--SGGGSSS---
--TTTTTT-SSGGG-SS---
--TTTTTT--STTT-SS---
--TTTTTT--SGGGSSS---
--TTTTTTSSSTTTSSS---
--TTTTTT-SSGGGSSS---
--TTTTTT--STTTSSS---
--TTTTTT--SGGGSSS---
--TTTTTT--SGGGSSS---
--TTTTTT--SGGGSSS---
--TTTTTT--SGGGSSS---
--TTTTTT--SGGG-SS---
--TTTTTT---GGGSSS---
--TTTTTT--SGGG-TT---
--TTTTTTS-SGGG-SS---
--TTTTTTS-SGGG-SS---
--TTTTTT--SGGGSSS---
--TTGGGT--SGGG-TT---
--TTTTTT--SGGGSTT---
--TTGGGT--SGGG-TT---
--TTTTTT--SGGGSTT---
--TTTTTT--SGGGSTT---
--TTTTTT--SGGGSTT---
--TTTTTT--SGGGSSS---
--TTTTTT-SSGGGSTT---
--TTTTTT-SSTTTSTT---
--GGGTTT-SSTTTSSS---
--TTTTTT--SGGGSSS---
--TTTTTT-SSSTTSSS---
--TTTTTT--SGGGSSS---
--TTTTTT--SGGGSSS---
--TTTTTT--SSTTSSS---
--TTTTTT-SSGGGSTT---
--TTTTTT-SSGGGSTT---
--TTTTTT--SGGGSTT---
--TTTTTTS-SGGGSSS---
--TTTTTT--STTT-SS---
--TTTTTT--SGGG-TT---
--TTTTTT--SGGG-TT---
--TTTTTT--SGGG-TT---
--TTTTTT--SGGG-TTS--
--TTTTTT--SGGGSSS---
--TTTTTT--SGGG-SS---
--TTTTTT-SSGGGSSS---
--GGGTTT-SSTTTSSS---
--TTTTTT--SGGGSTT---
--TTTTTT--STTTSSS---
--HHHHTT--STTTSSS---
--TTTTTT--SGGGSSS---
--TTTTTT--SGGGSSS---
--TTTTTT--SGGG-SS---
--TTTTTT--STTTSSS---
--TTTTTT-SSGGGSSS---
--TTTTTT--SGGGSSS---
--TTTTTT--SGGGSSS---
--TTTTTT--SGGGSSS---
--TTTTTT--SGGGSSS---
--TTTTTT--SGGG-SS---
--TTTTTT--SGGG-SS---
--TTTTTT---GGG-TT---
--TTSTTT--SGGGSSS---
--TTTTTT--SGGGSSS---
--TTTTTT--SGGGSSS---
--TTTTTT---TTTSSS---
--TTTTTT-SSTTT-SS---
--TTTTTT--SGGG-SS---
--TTTTTT--SGGG-SS---
--TTTTTTS-SGGGSSS---
--TTTTTT--SGGG-TT---
--TTTTTT-SSGGGSSS---
--TTTTTT--SGGGSSS---
--GGGTTTS-STTTSSS---
--TTTTTT--SGGGSTT---
--TTTTTT--STTTSSS---
--TTTTTT--STTSSSS---
--TTTTTT--SGGGSTT---
--TTTTTT-SSGGG-TT---
--TTTTTTS-SGGG-TT---
--TTTTTT--SGGG-TT---
--TTTTTT-SSGGG-TT---
--TTTTTT--SGGG-TT---
--TTTTTT--SGGG-SS---
--TTTTTT--SGGGSTT---
--TTTTTT--STTTSSS---
--TTTTTT-SSGGGSTT---
--TTTTTT--SGGG-TT---
--TTTTTT-SSGGG-TT---
--TTTTTT--STTTSTT---
--TTTTTT--SGGG-TT---
--TTTTTT--SGGG-SS---
--TTTTTT--SGGGSTT---
--TTTTTT--SGGGSSS---
--TTTTTT--SGGGSSS---
--TTTTTT--SGGGSTT---
--TTTTTT--SGGGSTT---
--TTSTTT--SGGGSTT---
--TTTTTT--SGGGSSS---
--TTTTTT--SGGGSTT---
--TTTTTT--SGGGSTT---
--TTTTTT--SGGG-TT---
--TTTTTT--SGGG-SS---
--TTTTTT--SGGGSTT---
--TTTTTT--SGGG-TT---
--TTTTTT--SSTTSTT---
--TTTTTTS-SGGGSTT---
--TTTTTT--SGGG-TT---
--TTTTTT-S-GGGSSS---
--TTTTTT--STTSSTT---
--TTTTTTSSSGGGSTT---
--TTTTTTS-SGGGSTT---
--TTTTTTS-SGGGSTT---
--TTTTTT--SGGG-SS---
--TTTTTT--SGGG-TT---
--TTTTTT--SGGGSTT---
--TTTTTT--SGGGSTT---
--TTTTTT---TTSSTT---
--TTTTTT---GGGSTT---
--TTTTTT--SGGGSTT---
--TTTTTT--SGGGSTT---
--TTTTTT--SGGGSTT---
--TTTTTT--STTSSTT---
--TTTTTT--SSTTSTT---
--TTTTTT--SGGGSTT---
--TTTTTT--STTTSTT---
--TTTTTT--SGGG-TT---
--TTTTTT--SGGGSSS---
--TTTTTT---TTTSTT---
--TTTTTT-SSTTTSSS---
--GGGTTT-SSGGG-SS---
--TTTTTT-SSGGG-TT---
--TTTTTT--SGGG-SS---
--TTTTTT--SGGG-SS---
--TTTTTT--SGGG-TT---
--TTTTTTS-STTTSTT---
--TTTTTTS-SGGGSTT---
--TTTTTTS-STTTSTT---
--TTTTTTS-SGGGSTT---
--TTTTTT--SGGGSTT---
--TTTTTTT-SGGGSTT---
--TTTTTT--SGGG-TT---
--TTTTTT--SGGG-TT---
--TTTTTT--STTTSTT---
--TTTTTTS-STTS-TT---
--TTTTTT-SSSTT-TT---
--TTTTTT---GGG-TT---
--TTTTTT--SGGG-TT---
--TTTTTT--SSTT-TT---
--TTTTTS--STTSSSS---
--TTTTTT--STTT-SS---
--TTTTTT--STTT-TT---
--TTTTTT--SGGGSTT---
--TTTTTT--SSTTSSS---
--TTTTTT--STTT-TT---
--TTTTTT--STTTSSS---
--TTTTTT--SGGGSSS---
--TTTTTT--SGGGSSS---
--TTTTTT--SGGGSSS---
--TTTTTT---TTT-SS---
--TTTTTT--SGGG-SS---
--TTTTTT--SGGG-SS---
--TTTTTT--SGGGSSS---
--TTTTTT--SGGGSSS---
--GGGTTT--STTTSSS---
--TTTTTT--SGGGSSS---
--TTTTTT--STTTSSS---
--TTTTTT--SGGG-SS---
--TTTTTT--SGGG-SS---
--TTTTTT--SGGGSSS---
--TTTTTT--STTTSSS---
--TTTTTT--SGGG-SS---
--TTTTTT--SGGG-SS---
--TTTTTTS-SGGG-SS---
--TTTTTT--SGGG-TT---
--TTTTTT--SGGG-SS---
--SSSTTT---TTTSSS---
--TTTTTT---GGG-TT---
--SSSTTT--SGGGSTT---
--TTTTTT-S-GGG-TT---
--TTGGGT--SGGGSSS---
--TTTTTT--SGGGSSS---
--TTTTTT--SGGGSTT---
--TTTTTT--SGGGSSS---
--TTTTTT--STTTSSS---
--STTTTT--SGGG-SS---
--TTTTTT--STTT-TT---
--TTTTTT--SGGG-TT---
--TTTTTT--SGGG-TT---
--TTSTTT--SGGGSSS---
--TTTTTT--SGGG-TT---
--TTTTTT--SGGGSTT---
--TTTTTT--SGGG-SS---
--TTTTTT--SGGG-SS---
--TTTTTT--SSTTSTT---
--TTTTTT--STTT-TT---
--TTTTTT--SSSSSSS---
--TTTTTT--SGGGSSS---
--TTTTTT--STTSSSS---
--TTTTTT--STTSSSS---
--STTTTT---TTTSSS---
--TTTTTT---TTTSSS---
--TTTTTT--SGGG-SS---
--TTTTTT--STTTSSS---
--TTTTTT--SGGG-SS---
--TTTTTT--SGGGSSS---
--TTTTTT--STTTSSS---
--TTTTTT--SGGGSS----
--TTTTTT--SGGG-SS---
--GGGTTT--SSTTSS----
--TTTTTT--STTTSSS---
--TTTTTT--SGGGSS----
--TTTTTT--SGGG-S----
--TTTTTT--STTTS-----
--TTTTTT--STTS-S----
--TTTTTT--STTS-S----
--TTTTTT--SGGG-S----
--TTTTTT--SGGG-S----
--TTTTTT--SSTT-S----
--TTTTTT--SGGG-S----
--TTTTTT--SSSSSS----
--TTTTTT--STTTSS----
--TTTTTT--SSTT-SS---
--TTTTTT--STTTSS----
--TTGGGT--SGGGSS----
--TTTTTT-SSSTTSS----
--TTTTTT--STTTSS----
--TTTTTT--STTTSSS---
--TTTTTT--SGGG-SS---
--TTTTTT--STTT-SS---
--TTTTTT-SSGGG-SS---
--TTTTTT--STTT-SS---
--TTTTTT--STTTSSS---
--TTTTTT--SSTT-SS---
--TTTTTT--SSTT-SS---
--TTTTTT--SGGG-SS---
--TTTTTT--STTT-SS---
--TTTTTT--STTT-SS---
--TTTTTT--STTTSS----
--TTTTTT--STTT-SS---
--TTTTTT--STTT-S----
--TTTTTT---TTTSS----
--TTTTTTS-SGGGSSS---
--TTTTTT--SGGG-SS---
--TTSTTT--SGGGSSS---
--TTTTTT--SGGGSSS---
--TTTTTT--SSTTSSS---
--TTTTTT--STTTSSS---
--TTTTTT--STTTSS----
--TTTTTT--STTT-SS---
--TTTTTT--SSTTSSS---
--TTTTTT--SGGGSSS---
--TTTTTT--SGGGSS----
--TTTTTT--SGGGSSS---
--TTTTTT--STTTSSS---
--TTTTTT--SGGG-SS---
--TTTTTT--SGGGSSS---
--TTTTTT-SSGGGSS----
--TTTTTT--SSSS-SS---
--TTTTTT--STTTSSS---
--TTTTTTS-SGGG-SS---
--TTTTTT--SGGGSSS---
--TTTTTT--STTTSSS---
--TTTTTT--SGGGSSS---
--TTTTTT-SSGGGSS----
--TTTTTT--SGGGSSS---
--TTTTTT--SGGGSSS---
--TTTTTT--SGGGSSS---
--TTTTTT-SSTTTSSS---
--TTTTTT-SSGGGSSS---
--TTTTTT-SSGGGSSS---
--TTTTTT---GGGSSS---
--TTTTTT-S-GGGSSS---
--TTTTTT--SGGG-SS---
--TTTTTT-SSGGGSSS---
--TTTTTT-SSTTTSSS---
--TTTTTT--STTTSS----
--TTTTTT--STTTSS----
--TTTTTT--SGGGSS----
--TTTTTT--STTTSS----
--TTTTTT--STTTSS----
--TTTTTT--SGGGSSS---
--TTTTTT--SGGGSSS---
--TTTTTT--SGGGSSS---
--TTTTTT--SGGG-TT---
--TTTTTT--SGGGSSS---
--TTTTTTS-SGGGSSS---
--TTTTTTS-SGGGSSS---
--TTTTTT--SGGGSSS---
--TTTTTTS-SGGGSSS---
--TTTTTT--SGGGSSS---
--TTTTTTS-SGGGSSS---
--TTTTTT--STTTSSS---
--TTTTTT--SGGGSSS---
--TTTTTT-SSGGGSSS---
--TTTTTT--SGGGSSS---
--TTTTTT--SGGGSSS---
--TTTTTT--STTTSSS---
--TTTTTT--STTTSSS---
--TTTTTT--SGGGSSS---
--GGGTTT-SSTTTSSS---
--TTTTTT-SSGGGSSS---
--TTTTTT--SGGGSSS---
--TTTTTT--STTTSSS---
--TTTTTT--SGGGSSS---
--TTTTTT--SGGGSSS---
--TTTTTT--SGGGSSS---
--TTTTTT--SGGGSSS---
--TTTTTT--SGGGSSS---
--TTTTTT--STTTSSS---
--TTTTTT--SGGGSSS---
--TTTTTT--SGGGSSS---
--TTTTTT--STTTSSS---
--TTTTTT--SGGGSSS---
--TTTTTT--SGGGSSS---
--TTTTTT--SGGGSSS---
--TTTTTT--STTTSSS---
--TTTTTT--SGGGSSS---
--TTTTTT--SGGGSSS---
--TTSTTT--SGGGSSS---
--TTSTTT--SGGGSSS---
--TTTTTT--SGGGSS----
--TTTTTT--STTTSSS---
--TTTTTT--SGGGSSS---
--TTTTTT--SGGGSSS---
--TTTTTT-SSGGGSSS---
--TTTTTT--SGGGSSS---
--TTTTTT--SGGGSSS---
--TTTTTT--SGGGSSS---
--TTTTTT--SGGG-SS---
--TTTTTT--SGGG-SS---
--TTTTTT--SGGGSSS---
--GGGTTT--SGGG-SS---
--TTTTTT--STTT-SS---
--TTTTTT--STTTSSS---
--TTTTTT--SGGG-SS---
--TTTTTT--STTTSSS---
--TTTTTT--STTTSSS---
--TTTTTT--STTTSSS---
--TTTTTT--STTTSSS---
--TTTTTT--STTTSSS---
--TTTTTT--STTTSSS---
--TTTTTT--STTTSSS---
--TTTTTT-SSTTTSSS---
--TTTTTT--STTTSSS---
--TTTTTT-SSTTTSSS---
--TTTTTT--STTTSSS---
--TTTTTT--SSSSSSS---
--TTTTTT--STTTSSS---
--TTTTTT--STTTSSS---
--TTTTTT--STTTSSS---
--TTTTTT--STTTSSS---
--TTTTTT--STTTSSS---
--TTTTTT--STTTSSS---
--TTTTTT--STTTSSS---
--GGGTTT--STTTSSS---
--TTTTTTS-STTTSSS---
--TTTTTT-SSTTTSSS---
--TTTTTT--STTTSSS---
--TTTTTT--STTTS-S---
--TTTTTT--STTTSSS---
--TTTTTT--STTTSSS---
--TTTTTT--SGGG-SS---
--TTTTTT--SGGGSSS---
--TTTTTT-SSTTTSSS---
--TTTTTT--STTTSSS---
--TTTTTT--STTTSSS---
--TTTTTT--STTTSSS---
--TTTTTT--STTTSSS---
--TTTTTT--STTTSSS---
--TTTTTT--SGGGSSS---
--TTTTTT--STTTSSS---
--TTTTTT--STTTSSS---
--TTTTTT--STTTSSS---
--TTTTTT--STTTSSS---
--GGGTTT--STTTSSS---
--TTTTTT--STTTSSS---
--TTTTTT--STTTSSS---
--TTTTTT--STTTSSS---
--TTTTTT---TTTSSS---
--TTTTTT--STTTSSS---
--TTTTTT--STTTSSS---
--TTTTTT--STTTSSS---
--TTTTTT--STTTSSS---
--TTTTTT--SGGG-SS---
--TTGGGT--SGGGSSS---
--TTTTTT--STTTSSS---
--TTTTTT--STTTSSS---
--TTTTTT--SGGGSSS---
--TTTTTT--SSTTSSS---
--TTTTTT--STTTSSS---
--TTTTTT--STTTSSS---
--TTTTTT--STTTSSS---
--TTTTTT--STTTSSS---
--TTTTTT--SGGGSSS---
--TTTTTT--SGGGSSS---
--TTTTTT--STTTSSS---
--TTTTTT--STTTSSS---
--TTTTTT--STTTSSS---
--TTTTTT--STTTSSS---
--TTTTTT--STTTSSS---
--TTTTTT--STTTSSS---
--TTTTTT--STTTSSS---
--TTTTTT--STTTSSS---
--TTTTTT--STTTSSS---
--TTTTTT--STTTSSS---
--TTTTTT--STTTSSS---
--TTTTTT--STTTSSS---
--TTTTTT--STTTSSS---
--TTGGGT--STTTSSS---
--TTGGGT--SGGGSSS---
--TTGGGT--SSTTSSS---
--TTGGGT--SGGGSSS---
--TTGGGT--STTTSSS---
--TTTTTT--STTTSSS---
--TTTTTT--STTT-SS---
--TTTTTT--STTTSSS---
--TTTTTT--STTT-SS---
--TTTTTT--STTTSSS---
--TTTTTT--STTTSSS---
--TTTTTT--STTTSSS---
--TTTTTT--STTTSSS---
--TTTTTT--SGGGSSS---
--TTTTTT--STTTSSS---
--GGGTTT--STTTSSS---
--TTTTTT--STTTSSS---
--TTTTTT--STTTSSS---
--TTTTTT--STTTSSS---
--TTTTTT--STTTSSS---
--TTTTTT--STTTSSS---
--TTTTTT--STTTSSS---
--TTTTTT--STTTSSS---
--TTTTTT--STTTSSS---
--TTTTTT--STTTSSS---
--TTTTTT--STTTSSS---
--TTTTTT--STTTSSS---
--TTTTTT--STTTSSS---
--TTTTTT--STTTSSS---
--TTTTTT--STTTSSS---
--TTTTTT--STTTSSS---
--TTTTTT--STTTSSS---
--TTTTTT--STTTSSS---
--TTTTTT--SGGGSSS---
--TTTTTT--STTTSSS---
--TTTTTT--STTTSSS---
--TTTTTT--STTT-SS---
--TTTTTT--STTTSSS---
--TTTTTT--STTTSSS---
--TTTTTT--STTTSSS---
--TTTTTT--STTTSSS---
--TTTTTT--STTTSSS---
--TTTTTT--STTTSSS---
--TTTTTT--STTTSSS---
--TTTTTT---GGG-SS---
--TTTTTT--STTTSSS---
--TTTTTT--STTTSSS---
--TTTTTT--STTTSSS---
--TTTTTT--STTTSSS---
--TTTTTT--STTTSSS---
--TTTTTT--STTSSSS---
--TTTTTT--STTTSSS---
--TTTTTT--STTTSSS---
--TTTTTT--STTTSSS---
--TTTTTT--STTTSSS---
--TTTTTT--STTSSSS---
--TTTTTT--STTTSSS---
--TTTTTT--STTTSSS---
--TTTTTT--STTTSSS---
--TTTTTT--SGGG-SS---
--GGGTTTS-SGGG-SS---
--TTTTTT--SGGG-SS---
--TTTTTT--STTTSSS---
--TTTTTT--SGGG-SS---
--TTTTTT--SGGGSS----
--TTTTTT--STTT-SS---
--TTTTTT--STTTSSS---
--TTTTTT--STTTSSS---
--TTTTTTS-SGGG-SS---
--TTTTTT--SGGG-SS---
--TTGGGT-SSGGG-SS---
--TTTTTT--SGGGSSS---
--TTTTTT--STTTSSS---
--TTTTTT--STTTSSS---
--TTTTTT--SGGGSSS---
--TTTTTT-SSTTTSSS---
--TTTTTT-SSGGG-SS---
--TTTTTT--STTT-S----
--TTTTTT--STTT-SS---
--TTTTTT---GGG-SS---
--TTTTTT--STTT-SS---
--TTTTTT--SGGGSS----
--TTTTTT--STTT-SS---
--TTTTTT--STTT-SS---
--TTTTTT--STTT-SS---
--TTTTTT-SSTTTSSS---
--TTTTTT--STTTSSS---
--TTTTTT--STTTSSS---
--TTTTTT---TTTSSS---
--TTTTTT--STTTSSS---
--TTTTTT---TTTS-S---
--TTTTTT---TTT-SS---
--TTTTTT---TTT-SS---
--TTTTTT---TTTSSS---
--TTTTTT---TTTSSS---
--TTTTTT---TTTSSS---
--TTTTTT---TTTSSS---
--TTTTTT---TTT-SS---
--TTTTTT---TTT-SS---
--TTTTTT---TTTSSS---
--TTTTTT---TTTSSS---
--TTTTTT--SGGG-SS---
--TTTTTT-SSTTTSSS---
--TTTTTT-S-TTS-SS---
--TTTTTT--SGGG-SS---
--TTTTTTS-SGGG-SS---
--TTTTTT--STTT-SS---
--TTTTTT--SGGG-SS---
--TTTTTT--SGGGSSS---
--TTTTTT---GGG-SS---
--TTTTTT--STTTSSS---
--TTTTTT--STTT-SS---
--TTTTTT--SGGG-S----
--TTTTTT--SGGG--S---
--TTTTTT--STTS--S---
--TTTTTT--STTT--S---
--TTTTTT--SGGG--S---
--TTTTTT---TTT--S---
--TTTTTT--STTT--S---
--TTTTTT--STTT--S---
--TTTTTT--SGGG-S----
--TTGGGT---TTTSSS---
--TTTTTT--STTT-SS---
--TTTTTT--STTT-SS---
--TTTTTT--STTT-S----
--TTTTTT--STTTSS----
--TTTTTT--STTT-S----
--TTTTTT--STTT------
--TTTTTT--STTT-SS---
--TTTTTT--STTTSSS---
--TTTTTT--STTTSSS---
--TTTTTT--STTTS-S---
--TTTTTT--STTT-SS---
--TTTTTT--SGGG-SS---
--TTGGGT--STTT--S---
--TTGGGT--STTT--S---
--TTGGGT--STTS-SS---
--TTGGGT--SGGG--S---
--TTGGGT--STTT-SS---
--TTTTTT--SGGG------
--TTTTTT--SGGG-SS---
--TTTTTT--STTT--S---
--TTTTTT--STTT-SS---
--TTTTTT--STTTSSS---
--TTTTTT--STTTSSS---
--TTTTTT--STTT-SS---
--TTTTTT--SGGGSSS---
--TTTTTT--SGGG-SS---
--TTTTTT---TTT-SS---
--TTTTTT--SGGG-SS---
--TTTTTT--STTT-SS---
--TTTTTT--SGGG-SS---
--TTTTTT--STTTSSS---
--TTTTTT--SGGG-SS---
--TTTTTT--STTTSSS---
--TTSTTT-SSGGGSSS---
--TTTTTT-SSTTTSSS---
--TTTTTTT-SGGG-SS---
--TTTTTTS-SGGGSSS---
--TTTTTT--SGGGSSS---
--TTTTTT--SGGG-S----
--TTTTTT--STTT--S---
--TTTTTT--SGGG-SS---
--TTTTTT--SGGG-SS---
--TTTTTTT-SGGG-SS---
--TTTTTT--STTTSSS---
--TTTTTT--SGGG-SS---
--TTTTTT--SGGG-SS---
--TTTTTT--STTTSSS---
--TTTTTT--SGGG-SS---
--TTTTTT---GGG-S----
--TTTTTT--SGGG-S----
--TTTTTT-SSTTTSSS---
--TTTTTT--SGGGSSS---
--TTTTTT-SSGGGSSS---
--TTTTTT-SSGGGSSS---
--TTSTTT-SSGGG-SS---
--TTTTTT--STTSSSS---
--TTTTTT-SSGGGSSS---
--TTTTTT-S-TTTSSS---
--TTTTTT-SSGGGSSS---
--TTTTTT-SSGGGSSS---
--GGGTTT-SSTTT-SS---
--TTTTTT-SSGGGSSS---
--GGGTTTSSSGGGSSS---
--GGGTTTSSSGGGSS----
--GGGTTTT-SGGGSSS---
--GGGTTT-SSGGG-SS---
--TTTTTT-SSGGG-SS---
--TTTTTT-SSTTSSSS---
--TTTTTT-SSTTT-SS---
--TTTTTTSSSGGG-SS---
--TTTTTT--STTTSSS---
--TTGGGT--STTSSSS---
--TTTTTTS-SGGGSSS---
--TTTTTT--SGGG-SS---
--TTTTTT--SGGG-SS---
--TTTTTT--STTTSSS---
--TTTTTT--STTTSSS---
--TTTTTT--STTTSSS---
--TTTTTT--SGGG------
--TTTTTT--STTTSSS---
--TTTTTT--STTT-SS---
--TTTTTT--STTTSSS---
--TTTTTT--STTTSSS---
--TTTTTT--SGGG-SS---
--TTTTTT--STTT-SS---
--TTTTTT--SGGGSS----
--TTTTTT--STTTSSS---
--TTTTTT--STTT-SS---
--TTTTTT--STTTSSS---
--TTTTTT--STTTSSS---
--TTTTTT--STTTSSS---
--TTTTTT--STTTSSS---
--TTTTTT--STTT-SS---
--TTTTTT--STTTSSS---
--TTTTTT--STTTSSS---
--GGGTTT--SGGG-SS---
--GGGTTT--STTT-SS---
--TTTTTT--STTT--S---
--TTTTTT--STTTSSS---
--TTSTTT--STTT-S----
--GGGTTT--SGGG-SS---
--TTTTTT--STTTSSS---
--TTTTTT--STTT-SS---
--TTTTTT--SGGG-SS---
--TTTTTT---TTTSSS---
--TTTTTT--STTT-SS---
--TTTTTT--STTT-SS---
--TTTTTTS-SGGG-S----
--TTTTTT--STTTS-----
--TTTTTT--STTT-S----
--TTTTTT--STTTSS----
--GGGTTT--STTT-S----
--TTTTTT--STTTSS----
--GGGTTT--STTTSS----
--TTTTTT--STTT-S----
--SSSTTT--SGGG-S----
--TTTTTT--SGGGSS----
--TTTTTT--STTTSS----
--TTTTTT--STTT-S----
--GGGTTT--STTT-S----
--TTTTTT--STTTSS----
--HHHHTT--STTT-S----
--TTTTTT--STTT-SS---
--TTTTTT--STTTSS----
--TTTTTT--STTTSS----
--TTTTTT--SGGGSS----
--TTTTTT--STTTSS----
--TTTTTT--STTTSS----
--TTTTTT--STTTSS----
--TTTTTT--STTTSS----
--TTTTTT--STTTS-----
--TTTTTT--STTT------
--TTTTTT--STTTS-----
--TTTTTT--STTTSS----
--GGGTTT--SGGG-S----
--TTSTTT--STTTSS----
--TTTTTT--STTTSS----
--TTSTTT--STTT-SS---
--TTSTTT--SGGGSSS---
--TTTTTT--SGGG-SS---
--GGGTTT--STTT-SS---
--TTTTTT--SGGGSSS---
--GGGTTT--SGGGSSS---
--TTTTTT--STTT-SS---
--TTTTTT--STTTSSS---
--TTTTTT--STTTSSS---
--TTTTTT--SGGGSSS---
--TTSTTT--STTT-TT---
--TTTTTT--SSTT-TT---
--GGGTTT--STTT-TT---
--GGGTTT--SGGG-TT---
--TTTTTT--SGGG-TT---
--GGGTTT--SGGG-TT---
--GGGTTT--SSTT-TT---
--TTTTTT--SGGG-TT---
--TTTTTT--SGGGSTT---
--TTSTTT--SGGGSSS---
--TTSTTT--SGGG-TT---
--TTTTTT--SGGG-TT---
--TTTTTT---GGG-TT---
--TTTTTT--SGGG-TT---
--TTTTTT--SGGG-TT---
--TTTTTT---TTT-TT---
--TTTTTT--SGGG-TT---
--TTTTTT--SGGG-TT---
--TTTTTT--SGGG-TT---
--TTTTTT--SSTT-TT---
--TTTTTT--SGGG-TT---
--TTTTTT--SGGG-TT---
--TTTTTT---TTT-TT---
--TTTTTT--SGGG-SS---
--TTTTTT--SGGG-SS---
--TTTTTT--SGGG-TT---
--TTTTTT--SSTT-SS---
--TTTTTT--SGGG-TT---
--TTTTTTS-SGGG-TT---
--TTTTTT--SGGG-TT---
--TTTTTT--SGGG-TT---
--STTTTT--SGGG-SS---
--TTTTTT--STTT-TT---
--TTTTTT--STTTSTT---
--TTTTTT--SGGG-TT---
--TTTTTT--SGGG-TT---
--TTTTTTS-SGGG-TT---
--TTTTTT--SGGG-TT---
--TTTTTT--STTTSTT---
--TTTTTT--STTT-TT---
--TTTTTT--STTT-TT---
--TTTTTT--SGGG-SS---
--TTTTTT--SGGG-TT---
--TTTTTT-SSGGG-SS---
--TTTTTT--STTTSSS---
--TTTTTT--SGGG-TT---
--HHHHTTS-STTT-SS---
--SSSTTT--SGGG-SS---
--TTTTTT--SGGG-SS---
--TTTTTTS-SGGG-SS---
--TTTTTT--STTT-SS---
--TTTTTT--SGGGSSS---
--TTTTTT--STTT-SS---
--TTTTTT--SGGG-TT---
--HHHHTT--SSTT-TT---
--TTSTTT--STTTSTT---
--GGGTTT--SGGGSTT---
--TTTTTT--SGGG-TT---
--GGGTTT--STTT-TT---
--TTTTTT--SGGG-TT---
--TTTTTT--SGGG-SS---
--TTTTTT--SGGG-SS---
--TTTTTT--SGGG-SS---
--HHHHTT--SGGGSSS---
--TTTTTT--SGGGSSS---
--TTTTTTS-SGGGSS----
--TTTTTT--SGGG-SS---
--HHHHTT--STTT-SS---
--TTTTTT--STTT-S----
--TTTTTT--STTT-SS---
--TTTTTT--SGGG-S----
--TTTTTT--SGGG-S----
--TTTTTT--STTT-S----
--TTTTTT--SGGG-S----
--TTTTTT---TTT-SS---
--HHHHTT--STTT-S----
--TTTTTT--SGGG-S----
--GGGTTT-SSGGGSS----
--HHHHTT--SGGG-S----
--TTTTTT--SGGG-S----
--TTTTTT--STTT-S----
--STTTTT--SGGGSS----
--TTTTTT--SGGG-S----
--TTTTTT--SGGGSS----
--TTTTTT--SSTT-S----
--GGGTTT--STTT-S----
--TTTTTT--SGGGSS----
--TTTTTT--STTT-S----
--TTTTTT-SSGGG-S----
--TTTTTT--SGGG-S----
--TTTTTT--SGGG-S----
--TTGGGT--SGGGSS----
--TTTTTT--SGGGSS----
--TTTTTT--STTTSS----
--STTTTT--SGGGSS----
--TTTTTT--STTTSS----
--TTSTTT--STTTSS----
--TTGGGT--SGGGSSS---
--GGGTTT--SGGGSS----
--TTTTTTS-SGGGSS----
--GGGTTTS-STTT-S----
--GGGTTT--STTT-S----
--TTTTTTS-STTT-S----
--GGGTTTS-SGGG-SS---
--GGGTTT--STTTSSS---
--TTTTTT--SGGGSS----
--HHHHTT--SSTTSS----
--HHHHTT--SGGGSS----
--TTTTTT--SGGGSS----
--TTTTTT--STTTSS----
--TTTTTT--SGGG-S----
--TTTTTT--SGGGSS----
--GGGTTT--STTTSS----
--TTTTTT--STTT-SS---
--TTTTTT--STTT-SS---
--GGGTTT--STTT-SS---
--TTTTTT--STTT-SS---
--GGGTTT--STTTSS----
--HHHHTT--SGGGSS----
--TTTTTT--SGGGSS----
--TTTTTT--STTTSS----
--TTTTTT--SGGG-S----
--TTTTTT--SSTT-S----
--TTTTTTS-SGGG------
--TTTTTT--STTTSS----
--STTTTT--STTTSS----
--TTTTTT--STTT------
--TTTTTT--SGGG------
--TTTTTT--STTT-S----
--TTTTTT--SGGG-S----
--TTTTTT--STTT-S----
--TTTTTT--STTT------
--HHHHTT--SGGG-S----
--TTTTTT--SGGG------
--TTTTTT--STTS------
--TTTTTT--SGGG-S----
--HHHHTT--SGGG------
--TTTTTT--SGGG------
--TTTTTT--SGGG------
--TTTTTT--SGGG------
--TTTTTT--STTT-S----
--TTTTTT--STTT------
--TTTTTT--SGGG-S----
--TTTTTT--STTT------
--TTTTTT--SGGG-S----
--TTTTTT--STTT-S----
--GGGTTT--STTT-S----
--GGGTTT--SGGG-S----
--TTTTTTS-SGGG-S----
--TTTTTT--STTT------
--TTTTTT--SGGG------
--TTTTTT--STTT------
--HHHHTT--SGGG------
--TTTTTT--SSTT-S----
--TTTTTT--STTT------
--TTTTTT--STTT------
--TTTTTT--SGGG------
--TTGGGT--SGGG------
--TTTTTT--SGGG------
--TTTTTT--SGGG-S----
--STTTTT--SGGG-S----
--TTTTTT--SGGG-S----
--TTSTTT--SGGG-S----
--TTTTTT--SGGG-S----
--TTTTTT--SGGG-S----
--TTTTTT--SGGG-S----
--TTGGGT--SGGG-S----
--TTTTTT--SGGG-S----
--TTGGGT--STTT------
--TTTTTT--SGGG-S----
--TTTTTT--SGGG------
--TTGGGT--SGGG------
--TTTTTT--STTT------
--HHHHTT--SGGG------
--HHHHTT--STTS------
--HHHHTTS--TTS-S----
--HHHHTTS--GGG------
--HHHHTTS--STT------
--HHHHTTS--GGG------
--HHHHTTS--GGG------
--HHHHTT---TTS-S----
--HHHHTTS--GGG-S----
--HHHHTTS--STT-S----
--HHHHTT---STT-S----
--HHHHTT---GGG-S----
--HHHHTTS--TTS-S----
--HHHHTT---GGG-S----
--HHHHTTS--GGG-S----
--HHHHHH---TTT-S----
--HHHHTT---TTT-S----
--HHHHTTS--GGG-S----
--HHHHTT---GGG-SS---
--HHHHTTS--GGG-SS---
--HHHHTTS--GGG------
--HHHHTT---STT-S----
--HHHHTTS--GGG-S----
--HHHHTTS--GGG-S----
--HHHHHHS--GGG-S----
--HHHHHHS--STT-S----
--HHHHHHS--GGG------
--HHHHTTS--TTT------
--HHHHHHS--GGG------
--HHHHHHSS-STT-S----
--HHHHTTSS-GGG------
--HHHHHH-S--TT------
--HHHHTTSS-GGG------
--HHHHHHS--GGG------
--TTGGGT-S-GGG-S----
--HHHHHH---GGG-S----
--HHHHHH-S-GGG------
--HHHHTT---GGG--S---
--HHHHHH-S-STT------
--HHHHHHS--GGG------
--HHHHTT---GGG------
--HHHHHHS--TTS-S----
--HHHHHH---GGG------
--HHHHHHSS-GGG------
--HHHHHHS--GGG-SS---
--HHHHTTS--GGG------
--HHHHTTS--GGG-S----
--HHHHHHS--GGG-S----
--HHHHHHS--TTT-S----
--HHHHTTS--TT--S----
--HHHHHH---TT--SS---
--HHHHHHS--TT--S----
--HHHHHHS--GGG-S----
--HHHHHHS--GGG-S----
--HHHHTTS--TTS-S----
--HHHHTTS--GGG-S----
--HHHHTT---GGG--S---
--TTHHHH---GGG--S---
--HHHHHH---GGG--S---
--HHHHTT---GGG-S----
--HHHHTT---GGG------
--HHHHHHS--GGG------
--HHHHTTSS-GGG------
--HHHHTTS--GGG--S---
--HHHHTT-S--TT------
--HHHHTTS--TTS------
--HHHHTT---GGG-S----
--HHHHTT---GGG------
--HHHHTTS--GGG------
--HHHHTTS--TTSSS----
--TTHHHHS--GGG-S----
--HHHHTT---GGG-S----
--HHHHTTSS-SSSSS----
--HHHHTT-S-GGGSSS---
--HHHHTT-S-TTSSSS---
--HHHHHH-S-TTSSS----
--HHHHHHSS-TTSSS----
--HHHHHHSS-STTSSS---
--HHHHTT-S-TTSSSS---
--HHHHHH-S-GGGSS----
--HHHHHH---TTSSSS---
--HHHHTT---GGGSS----
--HHHHHH-S-GGGSS----
--HHHHHHS--TTTSSS---
--HHHHTTS---TTSSS---
--HHHHHH---GGGSSS---
--HHHHHH---TTSSSS---
--HHHHHH---TTTSSS---
--HHHHHHS--TTSSSS---
--HHHHHH---TTSSS----
--HHHHTT---TTSSSS---
--HHHHTT---SSSSS----
--HHHHHH---GGGSSS---
--HHHHHH---GGGSS----
--HHHHHH-S-GGGSS----
--HHHHTT---GGGSSS---
--HHHHHH-S-GGGSSS---
--HHHHHHS--TTSSS----
--HHHHTT---TTS-S----
--HHHHTT---GGG-SS---
--HHHHTTS--GGG-SS---
--HHHHHH---GGGSSS---
--HHHHHHS--GGGSSS---
--HHHHHH---GGGSS----
--HHHHHHS--GGG--S---
--HHHHHHS--GGGSS----
--HHHHTTSS-GGGSSS---
--HHHHTTS--GGGSS----
--HHHHTTS--GGGSSS---
--HHHHTTS--GGG-SS---
--HHHHHHS--GGGSSS---
--HHHHTTS--TTS-S----
--HHHHTTS--GGG-S----
--HHHHHH-S-GGG------
--HHHHHH-S-GGG-S----
--HHHHTTSS--TT------
--HHHHHHSS-GGG-S----
--HHHHHHS--GGG-S----
--HHHHTT-S-GGG-S----
--HHHHTTS--GGG-S----
--HHHHHH---STT-S----
--HHHHHHS--GGGSS----
--HHHHHHS--TTTSSS---
--HHHHTTS--GGGSS----
--HHHHTT-S-GGGSS----
--HHHHHHS--TTSSS----
--HHHHHHSS-GGGSS----
--HHHHTTS--TTTSS----
--HHHHTTS--GGGSS----
--HHHHHH-S-GGGSSS---
--TTHHHH-S-GGGSSS---
--HHHHTT-S-GGG-SS---
--HHHHTT-S-GGG-S----
--HHHHTT---GGGSS----
--HHHHTT-S-STT-S----
--HHHHTT---GGG-SS---
--HHHHTT-S-GGG-S----
--TTGGGT---GGG-S----
--HHHHTT---GGG------
--HHHHTT---GGG------
--TTGGGG-S-TTT------
--TTTGGG-S-GGG------
--TTGGGG-S-STT------
--TTGGGT---TTT------
--HHHHHH---GGG------
--HHHHTTS--GGG------
--HHHHTT---GGG------
--HHHHTSS--SSS------
--HHHHTS---TTT------
--TTTTTT---TTS-S----
--TTTTTT---GGG-S----
--HHHHTTS--GGGSS----
--TTTTTTS--GGGSS----
--TTTTTTS--TTTSS----
--HHHHTTS--TTTSSS---
--HHHHHHS--TTTSS----
--HHHHHHS--GGGSS----
--HHHHTTS--TTTSS----
--HHHHHHS--TTTSS----
--HHHHHHS--TTT-S----
--HHHHTT---GGGSS----
--HHHHHH---GGG-SS---
--HHHHHHS--TTTSSS---
--HHHHTTS--TTTSSS---
--HHHHHHS--TTTSSS---
--HHHHHHS--TTTSSS---
--HHHHHHS--TTTSS----
--HHHHHH---TTTSSS---
--HHHHHHS--TTTSSS---
--HHHHHHS--TTTSSS---
--HHHHHH---GGGSSS---
--HHHHHHS--TTTSS----
--TTHHHHS--GGGSSS---
--TTGGGTS--TTTSSS---
--HHHHHHS--GGGSS----
--TTHHHHS--GGG-SS---
--TTTTTTS--GGG-SS---
--TTTTTTS--TTS-S----
--TTHHHHS--SSSSS----
--TTTTTTS--SSS-S----
--TTHHHHS--SSSSS----
--TTHHHHS--SSSSSS---
--HHHHHHS--SSS-S----
--HHHHHHS--STT-S----
--HHHHTTS--STT-S----
--HHHHHHS--SSS-S----
--HHHHHHS--STT-S----
--HHHHTTS--GGG-S----
--HHHHTT---TTT-S----
--HHHHHH---SSS------
--HHHHTTS--TTT-S----
--HHHHHH---TTT-S----
--HHHHHHS--TTT------
--HHHHHHS--GGG-S----
--HHHHTT---TTT-SS---
--HHHHTT---TTT-S----
--HHHHTTS--STT-SS---
--HHHHTTS--STT-S----
--HHHHTT---TTT-SS---
--HHHHHH---TTT-SS---
--HHHHTTS--GGG-S----
--HHHHTTS--STT-S----
--HHHHTTS--STT-S----
--HHHHTTS--SSS-SS---
--HHHHTTS--TTT-SS---
--HHHHTTS--TTT-SS---
--HHHHTTS--SSS-S----
--HHHHTT---GGG-S----
--GGGTTTS--STT-S----
--HHHHSSS--GGG-S----
--HHHHSSS--TTS-S----
--HHHHSSS--TTS-S----
--HHHHSSS--TTT-SS---
--HHHHSSS--GGG-SS---
--HHHHSSS--GGG-S----
--HHHHSSS--GGG-S----
--HHHHSSS--TTT-S----
--GGGTSS---GGG-S----
--HHHHSSS--GGG------
--GGGTSSS--GGG-S----
--GGGTSSS--GGG------
--GGGTSSS--TTS-S----
--HHHHSSS--TTT-S----
--TTT-SS---TTS-S----
--TTTSSSS---SS-S----
--TTT-SSS---TT-S----
--GGGTSSS--SSS------
--GGGTSSS--STT-S----
--GGGTSSS--GGG-S----
--TTT-SS---STT-S----
--TTTTSSS--TTT------
--TTTSSSS--GGG-SS---
--HHHHSSS--GGG-S----
--GGGTSSS--TTT------
--HHHHSS---GGG-SS---
--GGGTSSS---TT-S----
--HHHHSSS--GGG-S----
--GGGTSSS--GGG-S----
--HHHHSSS--GGG------
--GGGTSSS---SS------
--TTTSSS---GGG-S----
--HHHHSS---TTT-S----
--HHHHSS---GGG-S----
--HHHHSS---GGG-SS---
--GGGTSSS--SSS-S----
--HHHHHSS--GGG-S----
--HHHHSSS--GGG------
--GGGTSS----SS-S----
--GGGTSSS--GGG------
--GGGTSSS---TT-S----
--GGGTSSS---TT-S----
--HHHHSSS--GGG-S----
--HHHHSS---GGG------
--HHHHTTS--GGG-S----
--HHHHTTS--GGG-S----
--HHHHTTS--TTT-S----
--HHHHTT---TTT-S----
--HHHHTT---TTT-S----
--HHHHTT---STT-S----
--HHHHTT----TT-S----
--TTTTTT----TT-S----
--HHHHTT---STT-S----
--HHHHTT---TTT------
--HHHHTT---TTT-S----
--HHHHTT---TTT-S----
--HHHHHH---TTT-S----
--HHHHHH---TTT-S----
--HHHHHHS--TTT-S----
--HHHHTT---GGG-S----
--HHHHTT---TTT-S----
--HHHHTT--STTT-SS---
--HHHHTT---GGG-S----
--HHHHTT---TTT-S----
--HHHHTTS--TTT-S----
--TTGGGTS--TTT-S----
--TTGGGT---GGG-S----
--TTTTTT---TTT-SS---
--TTTTTT---TTT-S----
--TTHHHH---TTT------
--HHHHTT---TTT-S----
--HHHHTT---TTT------
--HHHHTT--SSTT-S----
--STTTTT--STTT-S----
--HHHHHH---TTT-S----
--TTTTTT---GGG-S----
--HHHHHH---GGG-S----
--TTHHHH---GGG-S----
--HHHHHH---GGG-S----
--HHHHTT--SGGG-SS---
--HHHHHH---GGG-S----
--HHHHHH---GGG-SS---
--TTHHHH---GGG-SS---
--HHHHHH---GGG-S----
--HHHHTT---GGG-S----
--HHHHTTS-SGGG-S----
--TTHHHH---GGG-S----
--HHHHTT---TTS-S----
--HHHHTT---GGG-SS---
--HHHHHH---GGG-SS---
--HHHHHH---GGG-SS---
--HHHHHH---GGG-S----
--HHHHTTS--TTT-S----
--HHHHHHS--GGG-SS---
--HHHHHHS--GGG-SS---
--HHHHHH---GGG-S----
--HHHHHH---GGG-S----
--HHHHHHS--GGG-S----
--HHHHHHS--GGG-S----
--HHHHHHS--GGG-SS---
--HHHHHH---GGG-S----
--HHHHTT---GGG-S----
--HHHHHH----TT------
--HHHHTTS--GGG-S----
--HHHHTT--SGGG-SS---
--HHHHTT--STTS-SS---
--HHHHTS-SS-TT-S----
--TTHHHHS-S-SS------
--HHHHTTS--STT-S----
--HHHHTT----TT------
--HHHHTTS--GGG-S----
--HHHHTTS--STT--S---
--HHHHTTS---TT------
--HHHHTTS-S-SS-S----
--HHHHTT----S-------
--HHHHTT----S--S----
--HHHHHH--S-S-------
--HHHHHH-SS-SS-S----
--TTHHHH-SS-SS-S----
--HHHHTT--S-SS-S----
--HHHHTT-SS-SS-S----
--HHHHHH-SS-SS------
--HHHHHH-S--TT-S----
--HHHHTT-S--TT-S----
--HHHHTT-S--SS-SS---
--HHHHTT-SS-TT-S----
--HHHHHH-SS-SS-S----
--HHHHHH-S--TTSS----
--HHHHHH-S--TT-S----
--HHHHTT-S--TT-S----
--HHHHHH-S--TT-S----
--TTHHHH-S--TT-S----
--TTHHHH-S--TT-S----
--HHHHTT-S--TT-S----
--HHHHTT-SS-TT-S----
--TTTTTT-SS-TT------
--TTGGGT-SS-TT-S----
--HHHHHH-SS-TT------
--HHHHHH-SSSSS-S----
--HHHHTT-SSSTT-S----
--HHHHTT-SSSTT-SS---
--TTGGGT-SS-TT-SS---
--HHHHHH-SS-TT-SS---
--TTGGGT-SS-TT-SS---
--HHHHTT-SS-TT-SS---
--STHHHH-SS-TT-SS---
--GGGGGT-SS-TTSSS---
---GGGGT-SS-TT-SS---
--GGGGGT-SS--SSSS---
---GGGGT-SS-TT-SS---
---GGGGT-SS-TT-SS---
--HHHHHH-SS-TT-S----
--TTHHHH-SS-TT-S----
--SGGGGT-SS-TT------
--GGGGGT-SS-TT-S----
--GGGGGT-SS-TT-S----
--GGGGGT-SS-TT-S----
--GGGGGT-SS-TT-SS---
--SGGGGT-SS-TT------
--HHHHHH-S--SS--S---
--TTHHHH-S--TT-S----
--TTHHHH-SS-TT-S----
--TTHHHH-SS-TT-S----
--TTGGGT-SS-TT-S----
--TTGGGT-SS-TT-S----
--HHHHHH-S--TT-S----
--HHHHTT-SS-TT------
--HHHHHH-S--TT-S----
--HHHHHH-S--TT------
--HHHHTT-S--TT-S----
--HHHHTT-SS-TT------
--HHHHHH-SS-TT------
--TTGGGT-S--TT------
--HHHHHH-SS-TT------
--HHHHHH-S---S------
--HHHHTT-SS-TT------
--TTHHHH-S--TT------
--TTHHHH-S--TT-S----
--HHHHTT-S--TT-SS---
--HHHHHH-S--TT-SS---
--HHHHTT-S--TTSS----
--HHHHTT-S--TTSSS---
--HHHHTT-S--TTSSS---
--TTHHHH-S--TT-SS---
--TTHHHH-S--TT-SS---
--TTHHHH-S--TT-SS---
--HHHHTT-S--TTSSS---
--HHHHHH-S--TTSS----
--HHHHTT-S--TT-SS---
--HHHHHH-S--TTSS----
--HHHHHH-S-STTSSS---
--HHHHTT-S--TT-S----
--HHHHTT-SS-TT-S----
--HHHHTT-S--TT-SS---
--HHHHTT-S--TT-S----
--HHHHTT-S--TTSS----
--HHHHHH-S--TTSS----
--HHHHHH-S--TTSS----
--HHHHTT-S--TTSS----
--HHHHTT-S--TT------
--HHHHTT-S--TT------
--HHHHTT-SS-TT------
--HHHHTT-SS-TT------
--HHHHHH-S--TTSS----
--HHHHHH-S--TT-S----
--HHHHTT-SS-TT-S----
--HHHHTT-S--TT------
--HHHHTT-SS-TT--S---
--HHHHHH-S--TT------
--HHHHTT-S--TT------
--HHHHHH-SS-TT-SS---
--HHHHTT-S--TT--S---
--HHHHTT-SS-SS--S---
--HHHHTT-SS-TT-SS---
--HHHHTT-SS-TT-SS---
--HHHHTT-S--TT--S---
--HHHHTT-S--TT--S---
--HHHHTT-S--TT-SS---
--HHHHHH-S---S-S----
--HHHHHH-S---S-S----
--HHHHHH-S---S-SS---
--HHHHHH-S-----SS---
--HHHHHS-S---S-SS---
--TTHHHH-SS--S-SS---
--TTHHHH-S---S-SS---
--HHHHHS-S---S-SS---
--TTTTTS-S--TTSSS---
--HHHHHH-S--TTSSS---
--HHHHHH-S--TTSSS---
--HHHHHH-SS-TT-SS---
--HHHHHH-S--TTSSS---
--HHHHHH-SS-TTSSS---
--HHHHHH-S--TT-SS---
--HHHHTT-S--TT-SS---
--TTHHHH-S--TT-SS---
--HHHHTT-S---S--S---
--TTGGGT-SS--S--S---
--HHHHTT-SS-TT------
--HHHHHH-S--TT-SS---
--HHHHHH-SS-TT-SS---
--HHHHTT-S--TT-SS---
--HHHHHH-S--TT-S----
--HHHHHH-S--TT-S----
--TTHHHH-SS-TT-S----
--HHHHTT-S--TT-S----
--HHHHHH-SS-TT-S----
--HHHHHH-SS-TT-SS---
--TTGGGT-S--TT-SS---
--HHHHHH-S--SS-SS---
--HHHHTT-SS-TT-SS---
--HHHHTT-S--TTSSS---
--HHHHHH-S--TTSSS---
--HHHHHH-S--TT-SS---
--TTHHHH-SS-TT-SS---
--HHHHHH-S--TTSSS---
--TTGGGT-S--TTSSS---
--TTGGGT-S--TTSSS---
--HHHHTT-S--TTSSS---
--TTGGGT-S--TT-SS---
--HHHHTT-S--TTSS----
--HHHHHH-S--TTSSS---
--HHHHTT-S--TT-SS---
--HHHHHH-S--SSSSS---
--HHHHHH-SS-TTSSS---
--HHHHHH-S--TTSSS---
--TTHHHH-S--TTSSS---
--HHHHTT-S--TTSSS---
--TTHHHH-S--TTSSS---
--HHHHHH-S--TTSSS---
--HHHHHH-S--TTSSS---
--HHHHHH-S--TTSSS---
--HHHHTT-S--TTSSS---
--HHHHTT-S--TTSSS---
--HHHHTT-S--TTSSS---
--HHHHTT-S--TTSSS---
--HHHHTT-S--TTSSS---
--HHHHTT-S--TTSSS---
--HHHHTT-S--SSSSS---
--HHHHTT-S--SS-SS---
--HHHHTT-S--SS-SS---
--HHHHTT-SS-TT-SS---
--HHHHTT-SS-TTSSS---
--HHHHTT-SS-TTSSS---
--HHHHHH-SS-TT-SS---
--TTHHHH-SS-TTSSS---
--HHHHHH-S--TT-SS---
--HHHHTT-S--TTSSS---
--HHHHHH-SS-TT-SS---
--HHHHHH-S--TT-SS---
--HHHHTT-SS-TT-SS---
--HHHHTT-S--TT-SS---
--HHHHHH-S--TT-SS---
--HHHHHH-S--TT-SS---
--HHHHTT-S--TT-SS---
--HHHHHH-SS-TT-SS---
--HHHHHH-SS-TT-SS---
--HHHHHH-SS-TTSSS---
--HHHHTT-SS-TT-SS---
--HHHHTT-S--TT-SS---
--HHHHHH-S--TTSSS---
--HHHHTT-S--TT-SS---
--HHHHHH-S--SSSSS---
--HHHHHH-SS-TTSSS---
--HHHHTT-S---S-SS---
--HHHHTT-SS-TTSSS---
--HHHHTT-S--TT-SS---
--HHHHTT-SS-TTSSS---
--HHHHTT-SS-TT-SS---
--HHHHTT-SS-TTSSS---
--HHHHTT-SS-SSSSS---
--HHHHHH-S--TTSSS---
--HHHHHH-S--TTSS----
--HHHHHH-SS-TTSSS---
--HHHHTT-SS-TTSS----
--HHHHHH-SS-TTSS----
--HHHHHH-SS-TTSS----
--HHHHTT-SS-TTSSS---
--HHHHHH-SS-TTSS----
--HHHHHH-SS-TTSSS---
--TTHHHH-SS-TTSS----
--HHHHTT-SS-TTSSS---
--HHHHHH-S--TTSS----
--HHHHTT-SS-TTSSS---
--HHHHTT-SS-TTSS----
--HHHHHH-SS-TTSSS---
--HHHHHH-SS-TTSS----
--HHHHHH-S--TTSS----
--HHHHHH-SS-TTSSS---
--TTHHHH-SS-TTSS----
--HHHHHH-S--TTSS----
--HHHHTT-SS-TTSSS---
--HHHHHH-S--TTSSS---
--HHHHHH-SS-TTSSS---
--HHHHTT-SS-TTSSS---
--HHHHHH-SS--SSSS---
--HHHHHH-SS-TT-SS---
--TTHHHH-S--TTSSS---
--HHHHTT-SS-TTSSS---
--HHHHHH-S--TTSSS---
--HHHHTT-SS-TT-SS---
--TTGGGT-SS-TT-SS---
--HHHHHH-SS-TT-SS---
--HHHHTT-SS-TT-SS---
--HHHHTT-SS-TT-SS---
--TTGGGT-S--TTSSS---
--TTGGGT-S--TTSSS---
--TTGGGT-SS-TTSSS---
--TTGGGT-S--TTSS----
--HHHHTT-S--TTSSS---
--HHHHTT-S--TT-SS---
--HHHHTT-S--TTSSS---
--TTGGGT-S--TTSSS---
--HHHHTT-S--TTSSS---
--HHHHTT-S--TTSSS---
--HHHHTT-S--TTSSS---
--HHHHTT-S--TTSSS---
--HHHHTT-S--TTSSS---
--HHHHTT-S--TTSSS---
--HHHHTT-S--TTSSS---
--HHHHTT-S--TTSSS---
--HHHHTT-S--TTSSS---
--HHHHTT-S--TTSSS---
--HHHHTT-S--TTSSS---
--HHHHTT-S--TTSSS---
--HHHHTT-S--TTSSS---
--HHHHTT-S--TTSSS---
--HHHHTT-S--TTSSS---
--HHHHTT-S--TTSSS---
--HHHHTT-S--TTSSS---
--HHHHTT-S---SSSS---
--HHHHTT----TT-SS---
--HHHHTT-S--TTSSS---
--HHHHTT-S--TTSSS---
--HHHHTT-S--TTSSS---
--HHHHTT-S--TTSSS---
--HHHHTT----TTSSS---
--HHHHTT----TTSSS---
--HHHHTT----TTSSS---
--HHHHTTS---TT-SS---
--HHHHTT-S-STT-SS---
--HHHHTT-S--TT-SS---
--HHHHTT-S--TT-SS---
--HHHHTT-S--TTSSS---
--HHHHTT-SS-TTSSS---
--HHHHTT-S--TTSSS---
--HHHHTT-SS-TTSSS---
--HHHHTT--S-TT-SS---
--HHHHTT----TTSSS---
--HHHHTT-S--TT-SS---
--HHHHTT-S--TTSSS---
--HHHHTT----TTSSS---
--HHHHTT-S--TTSSS---
--HHHHTT-S---S-SS---
--HHHHTT-S--TTSSS---
--HHHHTT-S--TTSSS---
--HHHHTT-SS-TTSSS---
--HHHHTT-S--TTSSS---
--HHHHTT-SS-TTSSS---
--HHHHTT-S--TTSSS---
--HHHHTT-SS-TTSSS---
--HHHHTT-SS-TTSSS---
--HHHHTT-SS-TTSSS---
--HHHHTT-S--TTSSS---
--HHHHTT-SS-TT-SS---
--HHHHTT-SS-TTSSS---
--HHHHTT-SS-TT-SS---
--HHHHTT-S--TTSSS---
--HHHHTT-S--TT-SS---
--HHHHTT-SS-TTSSS---
--HHHHTT-SS-TTSSS---
--HHHHTT-S--TTSSS---
--HHHHTT-S--SSSSS---
--HHHHTT-SS-TTSSS---
--HHHHTT-SS-TT-SS---
--HHHHTT-SS-TTSSS---
--HHHHTT-S--TTSSS---
--HHHHTT-----S-SS---
--HHHHTT-S--TT-SS---
--HHHHTT-SS-TT-SS---
--HHHHTT-S--TT-SS---
--HHHHTT-S--TTSSS---
--HHHHTT-S--TTSSS---
--HHHHTT-S---S-SS---
--HHHHTT-S---S-SS---
--HHHHTT-S---S-SS---
--HHHHTT-S--TTSSS---
--HHHHTT-S---SSSS---
--HHHHTT-S---SSSS---
--HHHHTT-SS-TTSSS---
--HHHHTT-SS-TT-SS---
--HHHHTT-S---SSSS---
--HHHHTT-S--TTSSS---
--HHHHTT-S--TTSSS---
--HHHHTS-S--TTSSS---
--HHHHTT-SS-TT-SS---
--HHHHTT-S--TTSSS---
--HHHHTT-S--TT-SS---
--HHHHTT-SS-TT-SS---
--HHHHTT-SS-TTSSS---
--HHHHTT-S--TT-SS---
--TTGGGT-SS-TT-TT---
--HHHHTT-SS-TT-SS---
--HHHHTT-S--TT-SS---
--HHHHTS-S--TTSSS---
--HHHHTT-S--TT-SS---
--HHHHTT-S--TT-SS---
--HHHHTT-S--TT-SS---
--HHHHTT-SS-TT-SS---
--HHHHTT-S--TT-SS---
--HHHHTT-S--TT-SS---
--HHHHTT-S--TTSSS---
--HHHHTT-S---S-SS---
--HHHHTT-S--TT-SS---
--HHHHTT-S---SSSS---
--HHHHHH-S--TTSSS---
--HHHHTT-S---SSSS---
--HHHHTT-S--TTSSS---
--HHHHTT-S--TTSSS---
--HHHHTT-S--TTSSS---
--HHHHTT-S--TTSSS---
--HHHHHH-SS-TTSSS---
--HHHHHH-S--TT-SS---
--HHHHHH-S--TTSSS---
--HHHHTT-SS-TTSSS---
--TTGGGT-SS-TT-SS---
--HHHHHH-S--TTSSS---
--HHHHTT-S--TTSSS---
--HHHHTT-S--TTSSS---
--HHHHTT-S--TTSSS---
--HHHHTT-S--TTSSS---
--HHHHTT-S--TTSSS---
--HHHHHH-SS-TTSSS---
--TTTTTT-S---SSSS---
--HHHHTT-S--TTSSS---
--TTHHHH-S--TT-SS---
--HHHHHH-S--TT-SS---
--TTGGGT-S--TTSSS---
--HHHHTT-S---S-SS---
--HHHHTT-S--TTSSS---
--HHHHHH-SS-TT-SS---
--TTGGGT-SS-TT-SS---
--HHHHHH-SS-TTSSS---
--HHHHTT-SS-TTSSS---
--HHHHHH-SS-TTSSS---
--HHHHTT-SS-SSSSS---
--HHHHTT-S--TT-SS---
--HHHHHH-SS-TT-SS---
--TTGGGT-S--TTSSS---
--HHHHTT-SS-TTSSS---
--HHHHTT-S--TTSSS---
--HHHHHH-SS-TT-SS---
--HHHHTT-S--TTSTT---
--HHHHTT-S--TT-SS---
--HHHHTT-S--TTSSS---
--HHHHTT-SS--S-SS---
--TTGGGT-S--TTSSS---
--HHHHTT-S--TTSSS---
--TTGGGT-S--TT-TT---
--HHHHHH-S--TT-SS---
--TTHHHH-S--TTSSS---
--HHHHTT-S--TT-SS---
--HHHHTT-S--TTSSS---
--HHHHTT-S--TTSSS---
--HHHHHH-S--TTSSS---
--HHHHTT-S---SSSS---
--HHHHTT-S--TTSSS---
--HHHHTT-S--TTSSS---
--HHHHTT-SS-TTSSS---
--HHHHTT-SS-TTSSS---
--HHHHTT-SS-TT-SS---
--HHHHHH-SS-TTSSS---
--HHHHHH-S--TTSSS---
--TTGGGT-SS-TT-SS---
--HHHHTT-SS-TT-SS---
--TTGGGT-SS-TTSSS---
--TTGGGT-SS-TT-SS---
--HHHHTT-SS-TTSSS---
--TTGGGT-SS--SSSS---
--TTTTTT-SS--SSSS---
--TTGGGT-SS-TTSSS---
--TTHHHH-SS-TTSSS---
--HHHHHH-SS-TTSSS---
--HHHHHH-SS-TTSSS---
--HHHHTT-SS-TTSSS---
--TTHHHH-SS-TTSSS---
--HHHHTT-SS-TTSSS---
--HHHHHH-SS-TTSSS---
--TTTTTT--S-TTSSS---
--HHHHHH-SS-TTSSS---
--HHHHHH-SS-TT-SS---
--HHHHHH--S-TTSSS---
--HHHHHH--S-TTSSS---
--HHHHHH-SSSTT-SS---
--HHHHHH-SSSTT-SS---
--TTHHHH--SSTTSSS---
--TTTTTT-SS-TT-SS---
--HHHHHH-SSSTT-SS---
--HHHHHH--S-TT-SS---
--HHHHHT---STTSSS---
--HHHHHT--SSTTSSS---
--HHHHHH--SSTT-SS---
--HHHHHH--SSTT-SS---
--HHHHHH-SS-TT-SS---
--HHHHHT--S-TTSSS---
--HHHHHT-SSSTT-SS---
--HHHHHT--SSTTSSS---
--HHHHHT-SS-TT-SS---
--HHHHHT----TT-SS---
--HHHHHS--S-TTSS----
--HHHHHH----TT-SS---
--HHHHHH-S--TTSSS---
--HHHHHH-SS-TTSSS---
--HHHHHH-SS-TT-SS---
--HHHHHH-SS-TTSSS---
--HHHHTT-SS-TTSSS---
--HHHHHH-SS-TTSSS---
--TTHHHH-----SSSS---
--HHHHHH-SS-TTSSS---
--HHHHTT-SS-TT-SS---
--HHHHTT--SSTT-SS---
--HHHHTS--SSTTSSS---
--HHHHTT--S-TTSSS---
--HHHHHH--S-TT-SS---
--HHHHHH----TT-SS---
--HHHHHS----TT-SS---
--HHHHTT----TTSSS---
--HHHHTT----TTSSS---
--HHHHTT----TTSSS---
--HHHHTT----TTSSS---
--HHHHTT----TTSSS---
--HHHHTT----TTSSS---
--HHHHTT----TTSSS---
--HHHHTT----TT-SS---
--HHHHTT----TT-SS---
--HHHHHT----SSSSS---
--HHHHHS----TTSSS---
--HHHHTT----TTSSS---
--HHHHTT----TTSSS---
--HHHHTT----TTSSS---
--HHHHTT----TTSSS---
--HHHHTT----TT-SS---
--HHHHTT----SSSSS---
--HHHHTT----TTSSS---
--HHHHHH----TTSSS---
--HHHHTT----TTSSS---
--HHHHTT---SSSSSS---
--HHHHTT----TT-SS---
--HHHHTT----TT-SS---
--HHHHTT-S--TTSSS---
--HHHHHH----TTSSS---
--HHHHHH----TT-SS---
--HHHHHH---STTSSS---
--HHHHHS-S--TTSSS---
--HHHHTT----TTSSS---
--HHHHTT-S--TTSSS---
--HHHHHH---STTSS----
--HHHHTT---STTSSS---
--HHHHTT----TTSSS---
--HHHHHH-S--TT-SS---
--HHHHHH----TTSSS---
--HHHHHH----TTSSS---
--HHHHTT-S--TTSSS---
--HHHHHH----TTSSS---
--HHHHTT----TTSSS---
--HHHHTT-S--TTSSS---
--HHHHTT-S-STT-SS---
--HHHHTT-S--TT-SS---
--HHHHHT-S--TT-SS---
--HHHHHT-S--TT-SS---
--HHHHTT-S--SS-SS---
--HHHHTT-S--SS-SS---
--HHHHTT-S--TTSSS---
--HHHHTT-S--TT-SS---
--HHHHHT-S--TTSSS---
--HHHHTT-S--TT-SS---
--HHHHTT-S-STT-SS---
--HHHHTT-S--TT-SS---
--HHHHTT-S--TT-SS---
--HHHHTT-S--TT-SS---
--HHHHTT-S--TTSSS---
--HHHHTT-S--SSSSS---
--HHHHTT-S--TT-SS---
--HHHHTS-S--SSSSS---
--HHHHTT-S--TT-SS---
--HHHHTT-S--TT-SS---
--HHHHTT-S--TTSSS---
--HHHHTT-S--TTSSS---
--HHHHTT-S--TT-SS---
--HHHHTT-S--TTSSS---
--HHHHTT-S--TT-SS---
--HHHHTT-S-STTSSS---
--HHHHHS-S--TT-SS---
--HHHHHT-S--TT-SS---
--HHHHTT-S--TT-SS---
--HHHHTT-S--TT-SS---
--HHHHTT-S--TT-SS---
--HHHHTT-S--TT-SS---
--HHHHTT-S--TTSSS---
--HHHHTT----TTSSS---
--HHHHHH-S--TTSSS---
--HHHHHT-S--TTSSS---
--HHHHTT-S--TTSSS---
--HHHHTT-S-STTSSS---
--HHHHTT-S--TT-SS---
--HHHHTT-S--TT-SS---
--HHHHTT-S--TT-SS---
--HHHHTT-S-STT-SS---
--HHHHTT-S--TTSSS---
--HHHHTT-S--TTSSS---
--HHHHTT-S-GGGSSS---
--HHHHHH-S-TTTSS----
--HHHHTT-S-GGGSSS---
--HHHHHH-S-GGGSSS---
--HHHHHT-S-GGGSSS---
--HHHHHT-S-GGGSS----
--HHHHHT-S-GGGSS----
--HHHHHT-S--TTSS----
--HHHHHH-S-GGGSS----
--HHHHHH-S-GGGSS----
--HHHHHH-S-GGG-SS---
--HHHHTT-S-GGGSS----
--HHHHTT-S-GGGSS----
--HHHHHH-S-GGGSS----
--HHHHHH-S-GGGSSS---
--HHHHHH-S-GGG-SS---
--HHHHHH-S-GGGSSS---
--HHHHTT-S-GGGSSS---
--HHHHHH-S--TTSSS---
--HHHHTT-S--TTSSS---
--HHHHTT-S--TT-SS---
--HHHHHT-S--TT-SS---
--HHHHTT-S--TT-SS---
--HHHHTTSS--TT-SS---
--HHHHTT-S--TT-SS---
--HHHHTTSS--TTSSS---
--HHHHTT-S--TTSS----
--HHHHTTSS--TTSSS---
--HHHHTS-S--TTSSS---
--HHHHTTSS--TTSSS---
--HHHHHH-S--TTSS----
--HHHHHH-S--TTSS----
--HHHHTT-S--TTSSS---
--HHHHHS-S--TTSSS---
--HHHHTT-S--TTSSS---
--HHHHTT-S--TTSS----
--HHHHTT-S--TT-S----
--HHHHHH-S--TTSS----
--HHHHTT----TTSS----
--HHHHTT-S--TTSS----
--HHHHHS----TT-S----
--HHHHHH----TTSS----
--HHHHTT-S---SSS----
--HHHHTT-S--TTSS----
--HHHHTT-S--TT-S----
--HHHHTT-S--TT-S----
--HHHHTT-S--TT-S----
--HHHHTT-S--TT-S----
--HHHHHH-S--TT-S----
--HHHHHH-S--TT-SS---
--HHHHTT-S--TT------
--HHHHHH-S--TT-SS---
--HHHHTT-S--TT-SS---
--HHHHTT-S--TTSS----
--HHHHHT-S--TTSS----
--HHHHHT-S--TTSS----
--HHHHTT-S--TT-S----
--HHHHTT-S--TT-S----
--TTHHHH-S--TT-S----
--HHHHHH-S--TTSSS---
--HHHHHH-S--TT-S----
--HHHHHH----TT-S----
--HHHHHT-S--TTSS----
--HHHHTT-S--TT-SS---
--HHHHTT-S--TT-SS---
--HHHHHH-S--TTSSS---
--HHHHTT-S--TT-SS---
--HHHHHH-S--TTSSS---
--HHHHTT-S--TTSSS---
--HHHHTT-S--TTSSS---
--TTGGGT-S--TTSSS---
--HHHHTT-S--TTSSS---
--HHHHTT----TTSSS---
--HHHHHH----TTSSS---
--HHHHHT-S--TT-SS---
--HHHHTT-S--TT-SS---
--HHHHTT-S--TTSSS---
--HHHHHT-S--TTSSS---
--HHHHTT-S--TTSSS---
--HHHHHH-S--TTSSS---
--HHHHTT-S--TTSSS---
--HHHHHH-S--TTSSS---
--HHHHHH-S--TTSSS---
--HHHHHH-S--TTSSS---
--HHHHHH-S---SSSS---
--HHHHHH-S--TTSSS---
--HHHHTT-S--TTSSS---
--HHHHTT----TTSSS---
--HHHHTT-S--TTSSS---
--HHHHTT-S--TTSSS---
--HHHHTT-S--TTSSS---
--HHHHHH-S--TTSSS---
--HHHHHT-S--SSSSS---
--HHHHHT-S--TTSSS---
--HHHHHT-S--TTSS----
--HHHHTT----TT-S----
--HHHHHH-S--TTSSS---
--HHHHHH-S--TT-SS---
--HHHHHH-S--TTSSS---
--HHHHTT-S--TTSSS---
--HHHHHH-S--TTSSS---
--HHHHHH----TT-SS---
--HHHHTT-S--TT-SS---
--HHHHHH-S--TTSSS---
--HHHHHH-S--TTSSS---
--HHHHHH-S--TTSSS---
--HHHHTT----TTSS----
--HHHHTT-S--TTSSS---
--HHHHHH-S--TTSSS---
--HHHHTS-S--TTSS----
--HHHHHH-S--TTSSS---
--HHHHTT-S--TTSSS---
--HHHHHT-S--TTSSS---
--HHHHTT-S--TTSS----
--HHHHHH-S--TTSS----
--HHHHHH-S--TT-SS---
--HHHHHT-S--TT-SS---
--HHHHTT-S--TTSS----
--HHHHTT-S--TTSSS---
--HHHHHT-S--TT-SS---
--HHHHHH-S--TTSS----
--HHHHHT-S--TTSS----
--HHHHHH-S--TTSSS---
--HHHHHH-S--TTSSS---
--HHHHHH-S--TTSSS---
--HHHHHH-S--TTSSS---
--HHHHTT-S--TTSS----
--HHHHTT-S--TTSSS---
--HHHHHH-S--TT-SS---
--HHHHTT-S--TTSSS---
--HHHHTT-S--TTSS----
--HHHHTT-S--TT-SS---
--HHHHHH-S--TT-SS---
--HHHHHH-S--TTSSS---
--HHHHTT-S--TTSS----
--HHHHHT-S--TTSSS---
--HHHHHS-S--TTSSS---
--HHHHTT-S--TTSSS---
--HHHHTT-S-GGGSSS---
--HHHHTT-S--TTSSS---
--HHHHHH-S--TTSSS---
--HHHHHH-S--TTSSS---
--HHHHTT-S--TTSSS---
--HHHHTT-S--TTSSS---
--HHHHHH-S--TTSSS---
--HHHHHH-S--TT-SS---
--HHHHTT-S--TTSSS---
--HHHHTT-S--TTSSS---
--HHHHHT-S--TTSSS---
--HHHHTT-S--TT-SS---
--HHHHHH-S--TTSSS---
--HHHHTT-S--TT-SS---
--HHHHTT-S--TT-SS---
--HHHHHH-S--TTSS----
--HHHHHH-S--TTSSS---
--HHHHHT-S--TTSSS---
--HHHHHH-S--TT-SS---
--HHHHHH-S--TT-SS---
--HHHHHH-S--TTSSS---
--HHHHHH-S--TT-SS---
--HHHHTT-S--TTSSS---
--HHHHTT-S--TTSS----
--HHHHHH-S--TTSSS---
--HHHHHH-S--TTSSS---
--HHHHTT-S--TTSSS---
--HHHHTT-S--TTSSS---
--HHHHTT-S--TTSSS---
--HHHHHH-S--TT-SS---
--HHHHTT-S--TTSS----
--HHHHTT-S--TT-SS---
--HHHHTT-S--SSSSS---
--HHHHTT-S--TT-SS---
--HHHHTT-S--TTSS----
--HHHHTT-S--TTSSS---
--HHHHTT-S--TTSSS---
--HHHHTT-S--TTSSS---
--HHHHTT-S--TTSSS---
--HHHHHH-S--TTSSS---
--HHHHTT-S--TTSSS---
--HHHHHH-S--TTSSS---
--HHHHHT-S--TTSSS---
--HHHHHH-S--TTSSS---
--HHHHTS-S--TTSSS---
--HHHHTT-S--TT-SS---
--HHHHTT-S--TTSSS---
--HHHHTT-S--TTSSS---
--HHHHTT-S--TTSSS---
--HHHHTS-S--TTSSS---
--HHHHTT-S--TTSSS---
--HHHHSS-S--TT-SS---
--HHHHTS-S--TT-SS---
--HHHHTS-S--TTSSS---
--HHHHTT-S--TTSSS---
--HHHHTT-S--TTSSS---
--HHHHTT-S--TT-S----
--HHHHTT-S--TTSS----
--HHHHTT-S--TTSSS---
--HHHHHH-S--TT-SS---
--HHHHTS-S--TTSSS---
--HHHHTT-S--TTSSS---
--HHHHHT-S--TTSSS---
--HHHHTT-S--TTSSS---
--HHHHHH-S--TTSSS---
--HHHHHT-S--TTSSS---
--HHHHHH-S--TTSSS---
--HHHHHH-S---SSSS---
--HHHHTT-S--TT-SS---
--HHHHHH-S--TTSSS---
--HHHHTT-S--TT-SS---
--HHHHTT----TTSSS---
--HHHHTT-S--TTSSS---
--HHHHTT-S--TTSSS---
--HHHHTT-S--TT-SS---
--HHHHTT-S--TT-SS---
--HHHHTT-S--TT-S----
--HHHHHH-S--SSSSS---
--HHHHTS-S--TTSSS---
--HHHHTT-S--TTSSS---
--HHHHTT-S--TTSSS---
--HHHHTT-S--TT-SS---
--HHHHTT-S--SS-SS---
--HHHHTT-S--TTSSS---
--HHHHHH-S--TT-SS---
--TTGGGG-S--TTSSS---
--HHHHTT-S--TTSSS---
--HHHHTT-S--TT-SS---
--HHHHTT-S--TTSSS---
--HHHHTT-S--TTSSS---
--HHHHHT-S--TTSSS---
--HHHHHT-S--TTSSS---
--HHHHHT-S--TTSSS---
--HHHHHH-S--TTSSS---
--HHHHTS-S--TTSSS---
--HHHHTT-S--TTSSS---
--TTGGGT-S--TTSSS---
--HHHHHH-S--TTSSS---
--HHHHHH-S--TTSSS---
--HHHHHH-S---SSSS---
--HHHHTT-S--TT-SS---
--HHHHTT-S--SSSSS---
--HHHHTT-S--TTSSS---
--HHHHTS-S--TTSSS---
--HHHHTT-S--SSSSS---
--HHHHTT-S--TTSSS---
--HHHHTT-S--SS-SS---
--HHHHTS-S---SSS----
--HHHHHT-S--TT-SS---
--HHHHTT-S--TT-SS---
--HHHHTT-S--TTSSS---
--HHHHTT-S--TTSSS---
--HHHHTT-S--TTSSS---
--HHHHHH-S--TT-SS---
--HHHHTT-S---SSSS---
--TTGGGT-S--TTSSS---
--HHHHTT-S---SSSS---
--TTGGGS-S--TTSSS---
--TTGGGT-S--TT-SS---
--TTGGGS-S--TTSSS---
--HHHHHS-S---SSSS---
--HHHHTT-S--TTSSS---
--TTGGGS-S---SSSS---
--TTGGGS-S---SSSS---
--HHHHTT-SS--S-SS---
--HHHHHH-S---S-SS---
--TTGGGS-S--TTSSS---
--HHHHTT-S--TTSSS---
--HHHHHH-S--TTSSS---
--TTGGGT-S--TTSSS---
--HHHHHH-S--TTSSS---
--HHHHHH-S--TT-SS---
--HHHHHH-S--TTSSS---
--HHHHHH-S--TT-SS---
--HHHHTT-S--TT-SS---
--HHHHTT-S--TTSSS---
--HHHHHH-S--TTSSS---
--HHHHTT-S--TTSSS---
--HHHHTS-S--TTSSS---
--TTGGGS-S---SSSS---
--HHHHTS-S--TTSSS---
--HHHHHS-S--TTSSS---
--HHHHTS-S--TTSSS---
--HHHHTT-S--TTSSS---
--TTGGGS-S--TTSSS---
--HHHHHH-S---SSSS---
--HHHHTT-S---SSSS---
--HHHHHH-S---SSSS---
--HHHHHH-S---SSSS---
--HHHHHH-S---SSSS---
--HHHHTT-S--SSSSS---
--HHHHTT-S---SSSS---
--HHHHHT-S--TTSSS---
--HHHHHH-S--TTSSS---
--HHHHTT-S---SSSS---
--HHHHTT-S--SSSSS---
--HHHHHT-S--SS-SS---
--HHHHHT-S---S-SS---
--HHHHTT-S---SSSS---
--HHHHHH-S--TTSSS---
--HHHHHH-S--TTSS----
--TTGGGT-S--TTSSS---
--HHHHHH-S--TTSSS---
--TTHHHH-S--TTSSS---
--HHHHHT-S--TTSSS---
--TTHHHH-S--TTSSS---
--HHHHHH-S--TTSSS---
--HHHHTT-S--TTSSS---
--HHHHHH-S--TT-SS---
--HHHHHH-S--TTSSS---
--TTTTTT-S--TTSSS---
--HHHHTT-S--SS-SS---
--HHHHTT-S--TTSSS---
--HHHHTT-S--TTSSS---
--HHHHTT-S--TTSSS---
--HHHHHT-S--SSSSS---
--HHHHHH-S--TTSSS---
--HHHHTT-S--TTSSS---
--HHHHHH-S--TT-SS---
--HHHHHH-S--TTSSS---
--HHHHHH-S--TT-SS---
--HHHHTT-S--TTSSS---
--HHHHTT-S--TTSSS---
--HHHHTT-S--TTSSS---
--HHHHTT-S--TTSSS---
--HHHHTT-S--TTSSS---
--HHHHHH-S--TTSSS---
--HHHHTS-S--TTSSS---
--HHHHTT-S--TTSSS---
--HHHHTT-S--TTSS----
--HHHHHT-S--TTSSS---
--HHHHTT-S--TT-SS---
--HHHHHH-S--TT-SS---
--HHHHHH-S--TT-SS---
--HHHHTT-S--TT-SS---
--HHHHTT-S--TTSSS---
--HHHHTS-S--TTSSS---
--HHHHTT-S--TTSS----
--HHHHTT-S--TTSSS---
--HHHHTT-S--TTSSS---
--HHHHTT-S--TTSSS---
--HHHHHH-S--SSSSS---
--HHHHHH-S--TTSSS---
--HHHHTT-S--TTSSS---
--HHHHHH-S--TTSSS---
--HHHHTT-S--TTSSS---
--HHHHTT-S--TTSSS---
--TTHHHH-S--TTSSS---
--HHHHHH-S--TTSSS---
--HHHHTT-S--TTSSS---
--HHHHHH-S--TTSS----
--HHHHTT-S--TTSS----
--HHHHHH-S--TTSS----
--HHHHHH-S--TTSS----
--HHHHHH-S--TTSS----
--HHHHHH-S--TTSS----
--HHHHHH-S--TTSSS---
--HHHHHH-S--TTSSS---
--HHHHTT-S--TTSSS---
--HHHHHH-S--TTSS----
--HHHHHH-S--TTSSS---
--HHHHTT-S--TTSSS---
--HHHHHH-S--TTSSS---
--HHHHTT-S--TTSSS---
--HHHHHT-S--TTSSS---
--HHHHTT-S--TTSS----
--HHHHHT-S--TTSSS---
--HHHHHH-S--TTSSS---
--HHHHHT-S--TTSSS---
--HHHHHT-S--TT-SS---
--HHHHHT-S--TTSSS---
--HHHHHH-S--TT-SS---
--HHHHTT-S--TTSS----
--HHHHHT-S--TTSSS---
--HHHHHT-S--TTSSS---
--HHHHHT-S--TTSSS---
--HHHHHH-S--TTSSS---
--HHHHHT-S--TTSSS---
--HHHHTT-S--TTSSS---
--HHHHHT-S--TTSSS---
--HHHHTT-S--TTSSS---
--HHHHTT-S--TTSSS---
--HHHHHT-S--TTSSS---
--HHHHTT-S--TTSSS---
--HHHHTTSS--TTSSS---
--HHHHTT-S--TTSSS---
--HHHHTT-S--TTSSS---
--HHHHTTSS--TTSSS---
--HHHHTTSSS-TTSSS---
--HHHHTTSS--TTSS----
--HHHHHT-S--TT-SS---
--HHHHHTSS--TT-S----
--HHHHTT-S--TT-SS---
--HHHHHT-S--TTSSS---
--HHHHTT-S--TTSSS---
--HHHHHT-S--TTSS----
--HHHHTT-S--TTSS----
--HHHHHTSS--TTSSS---
--HHHHTTSS--TTSSS---
--HHHHHT-S--TTSS----
--HHHHTT-S--TTSSS---
--HHHHHH-S--TTSSS---
--HHHHHT-S--TTSSS---
--HHHHTT-S--TTSSS---
---HHHHT-S--TTSS----
---HHHHH-S--TTSS----
---TTGGG-S--TTSS----
---TTGGG-S--TTSS----
---HHHHT-S--TT-S----
---HHHHT-S--TT-S----
---HHHHT-S--TTSS----
---HHHHT-SS-SSSSS---
---TTGGG-S--TTSS----
---HHHHT-S--TTSS----
---TTGGG-S--TTSSS---
---TTGGG-S--TTSS----
---TTGGG-S--TTSS----
---TTGGG-S--TTSSS---
---TTGGG-S--TTSS----
---HHHHT-S--TTSS----
---HHHHT-S--TTSS----
--HHHHTT-S--TTSS----
---TTGGG-S--TTSS----
---TGGGT-SS-TTSSS---
---TTGGG-S--TTSS----
---TTGGG-S--TT-S----
---TTTTT-S--TT-S----
---HHHHT-S--TT-SS---
---TTGGG-S--TT-S----
---HHHHS-S--TTSS----
---HHHHT-S--SSSS----
---TTGGG----SSSSS---
---TTTTTSS--SS-SS---
---TTGGG-S--TTSSS---
---TTGGG-S--TT-S----
---TTTTT-S--TTSS----
---HHHHH-S--SS-SS---
---TTTTS-S--SS-S----
---HHHHS----SSSS----
---TTGGG-S--TTSS----
---HHHHH---STT-S----
---TTTTT----TT-SS---
---TTTTS-S-STT-SS---
---TTGGG-S--TTSSS---
---TTGGG-S--TT-S----
---TTGGG----SS-S----
---TTTTT----TTSS----
---TTGGG----SSSS----
---TTTTT----TTSS----
---TTTTT-S--TTSS----
---TTTTTS--STT-SS---
---SHHHH-S-STTSSS---
---TTTTT-S--TTSSS---
---TTTTT---STTSSS---
---TTTTT-S-STT-S----
---SSTTT-S-SSS-S----
---TTTTT-S--TT-SS---
---TTTTT-S--SSSS----
---TTTTT-S--TTSS----
---HHHHH-S--SSSSS---
---TTTTT-S--TT-SS---
---TTTTT----TTSS----
---TTTTT----TT-SS---
---HHHHH----SS-SS---
---TGGGT----TTSSS---
---TTTTT-S--TT-SS---
---TGGGT----TT-SS---
---TTTTT----TTSS----
---TTTTS-S--TT-SS---
---TTTTT----TTSS----
---TTTTT----TTSS----
---TTTTT-S--TTSS----
---TTTTT----TTSS----
---TTTTTS--STT-S----
---TTGGGSS--TTSS----
---TTTTT-S--TT-SS---
---TTTTT----TT-SS---
---TTTTTSS--TTSS----
---TTGGG-S--TTSS----
---TTGGG----TT-SS---
---TTTTT----TT-SS---
---TTTTT----TT-SS---
---TTTTT----TT-SS---
---TTTSS-S--TT-SS---
---TTTTS-S--TT-SS---
---TTTTT-S--TT-SS---
---TTTTT-S--TT-SS---
---TTTTS-S--TT-SS---
---TTTTS-S--TT-SS---
---TTTTS-S--TT-SS---
---TTTTS-S--TT-SS---
---TTTTT----TT-SS---
---TTTTS-S--TT-S----
---TTTTT-S--TTSSS---
---TTTTS-S--TT-SS---
---TTTTT-S--TTSSS---
---TTTTT-S--TT-SS---
---SSTTS-S--TT-SS---
---SSTTS-S--TT-SS---
---SSTTS-S--TTSSS---
---TTSSS-S--TTSSS---
---SSSSS-S--TTSSS---
---TTSSS-S--TTSSS---
---TTSSS-S--TTSSS---
---TTSSS----TT-SS---
---SSSSS-S--TTSSS---
---TTSSS-S--TTSSS---
---TTSSS-S--TTSSS---
---TTSSS-S--TTSSS---
---TTSSS-S--TTSSS---
---TTSSS-S--TTSSS---
---TTSSS-S--TTSSS---
---TTSSS-S--TTSSS---
---SSSSS-S--TTSSS---
---TTTSS-S--TTSSS---
---SSSSS----TT-SS---
---SSSSS-S--TTSSS---
---TTTSS-S--TTSSS---
---TTTSS-S--TTSSS---
---TTSSSSS--TTSSS---
---TTTSS-S--TTSSS---
---TTTSS-S--TTSSS---
---SSSSS-S--TTSSS---
---TTSSS-S--TTSSS---
---SSTTS-S--TTSSS---
---TTTSS-S--TTSSS---
---TTTTT-S--TTSSS---
---SGGGS-S--TTSSS---
---SGGGS-S--TTSSS---
---TTTSS-S--TTSSS---
---TTTTS-S--TTSSS---
---TTTSS-S--TTSSS---
---SSTTSSS--TTSSS---
---TTTTS-S--TT-SS---
---TTTTS-SS-TT-SS---
---TTTTTSS--TT-SS---
---SSTTT-S--TTSSS---
---TTTSS-S--TTSSS---
---TTGGG-S--TTSSS---
---TTTTS-SS-TTSSS---
---SSTTS-SS-TT-SS---
---SSSSS-S--SS-SS---
---TTTTS-S--TTSSS---
---SSTTS-S--TT-SS---
---SSTTS-S--TT-SS---
---TTTTS-S--TTSSS---
---TTTTS-S--TT-SS---
---SSTTS-S--SSSSS---
---TTTTT-S--TT-SS---
---TTTTS-S--TTSSS---
---SSTTT-SS-TTSSS---
---TTTTS-S--TTSSS---
---TTGGG-S--TTSSS---
---TTGGG-S--TTSSS---
---TTTTT-S--SSSSS---
---TTTTT-S--TTSSS---
---HHHHH-S--TTSSS---
---TTGGG-S--TTSSS---
---TTTTT-SS-TTSSS---
---TTTTT-S--TTSS----
---TTTTT-S--TTSSS---
---TTTTT-S--TTSSS---
---TTGGG-S--SSSSS---
---TTTTT-S--TTSSS---
---TTGGG-S--TTSSS---
---TTTTT-SS-TTSSS---
---TTGGG-SS-TT-SS---
---TTTTT-S--TT-SS---
---TTGGG-S--TTSSS---
--HHHHTT-S--TTSSS---
--HHHHTT-S--TTSSS---
--HHHHTT-S--TTSSS---
--HHHHTT-SS-TT-SS---
--HHHHTT-S--TT-SS---
--HHHHTT-S--TTSSS---
--HHHHHH-S--TTSSS---
--HHHHHH-S--TTSSS---
--HHHHHH-S---SSS----
--HHHHHH-S--TTSSS---
--HHHHHH-S--TTSSS---
--HHHHTT-S--TT-SS---
--HHHHHH-S--TTSSS---
--HHHHHH-S--SSSSS---
--HHHHSS-S--TTSSS---
--HHHHHH-S--TTSSS---
--HHHHHH-S--TTSSS---
--HHHHHH-S--TTSSS---
--HHHHTT-S--TTSSS---
--HHHHHT-S--TTSSS---
--HHHHTT-S--TTSSS---
--HHHHHH-S--TTSSS---
--HHHHTT----TTSSS---
--HHHHHH-S--TTSSS---
--HHHHTT-S--TTSSS---
--HHHHHH-S--TT-SS---
--HHHHTT-S--TTSSS---
--HHHHHH-S--TT-SS---
--STTTTT-S--TTSSS---
--STTTTT-S--TTSSS---
--STTGGG-S--TTSSS---
--SHHHHH-S--TTSSS---
--SHHHHH-S--TTSSS---
--SSSGGG-S--TT-SS---
--SSHHHH-S--TT-SS---
--SSSTTT-SS-TT-SS---
--STTTTT-S--TTSSS---
--STTTTT-S--TTSSS---
--STTGGG-S--TT-SS---
--HHHHTT-S--TTSSS---
--HHHHTT-S--TTSSS---
--HHHHHH-S--TT-SS---
--HHHHHH-S--TT-SS---
--TTHHHH-S--TT-SS---
--TTHHHH-S--TTSSS---
--TTHHHH-S--TTSS----
--HHHHHH-S-GGGSSS---
--SSHHHH----TTSSS---
--SHHHHH-S-GGG-SS---
--SHHHHH-S--TTSSS---
--SHHHHH-S--TT-SS---
--HHHHHH-S--TT-SS---
--HHHHTT-S--TT-SS---
--HHHHTT-S--TT-SS---
--HHHHTS-S--TTSSS---
--STTTTT-S-GGG-SS---
--SHHHHH-S--TTSSS---
--STTGGG-S--TT-SS---
--STTGGG-S--TTSSS---
--HHHHTT-S-GGG-SS---
--HHHHTT-S--TT-SS---
---TTTTT-S--TTSSS---
---HHHHH-S--TTSSS---
---HHHHH-S--TTSSS---
---HHHHH-S--TTSSS---
---HHHHH-S--TTSSS---
---TTTTT-S--TT-SS---
---TTGGG-S--TT-SS---
---TTTTT-S--TTSSS---
---HHHHH----TTSSS---
---TTGGG-S--TTSSS---
---TTTTT-S--TTSSS---
---TTTTT-S--TTSSS---
---TTTTT-S--TTSS----
---TTTTT-S--TTSS----
---TTTTT-S--TTSSS---
---TTTTT-S--TTSSS---
---HHHHH-S--TT-SS---
---TTTTT-S--TTSSS---
---HHHHH-S--TT-SS---
---TTTTT-S--TTSSS---
---TTTTT-S--TT-SS---
---SGGGT-S--TTSSS---
---HHHHH-S--TTSS----
---TTTTT-S--TTSS----
---HHHHH-S--SSSS----
---TTTTT-S--TTSSS---
---TGGGT-S--TTSS----
---HHHHH-S--TTSSS---
---TTGGG-S--TTSSS---
---TGGGT-S--TTSS----
---TTTTT-S--TTSSS---
---TGGGT----TTSSS---
---TTTTT----TTSSS---
---TTTTT-S--TTSSS---
---TGGGT-S--TT-SS---
---HHHHH---GGGSSS---
---TTTTT-S--TTSSS---
---TGGGT-S--TTSSS---
---SGGGT-S--TTSSS---
---TTTTT-S--TTSSS---
--STTTTT-S--TT-SS---
---HHHHH-S--TTSSS---
---HHHHH-S--TTSSS---
---TTTTT-S--TTSSS---
---HHHHH----TT-SS---
---TTTTT-S--TT-SS---
---TTTTT-S--TTSSS---
---TTTTT-S--TTSSS---
---TTTTT-S--TTSSS---
---TTTTT-S--TTSSS---
---TTTTT-S--TTSSS---
---TTTTT-S--TT-SS---
---HHHHH-S--TTSSS---
---TTTTT-S--TT-SS---
---HHHHH-S--TT-SS---
---TTGGG-S--TTSSS---
---SSTTT-S--TTSSS---
---SSTTT-S--TTSSS---
---SGGGT-S--SS-SS---
---HHHHH-S--TTSSS---
---TGGGT-S--TTSSS---
---SHHHH-S--TTSSS---
---TGGGT-S--TTSSS---
---SHHHH-S--TT-SS---
---HHHHH-S--TTSSS---
---SGGGT-S--TTSSS---
---TGGGT-S--TTSSS---
---TTTTT-S--TT-SS---
---TTTTT-S-GGG-SS---
---SGGGT-S--TTSSS---
---TTTTT-S--TT-SS---
---TTTTT-S--TTSSS---
---TTTTT-S--TTSSS---
---SHHHH-S--TT-SS---
---TTTTT-S--TTSSS---
---HHHHH-S--TTSSS---
---HHHHH-S--TTSSS---
---TTTTT-S--TTSSS---
---TTTTT-S--TTSSS---
---TTTTT-S--TTSSS---
---TTTTT-S--TT-SS---
---SSTTT-S--TTSSS---
---TTTTT-S--TTSSS---
---TTTTT-S--TTSSS---
---TTTTT-S--TT-SS---
---TTTTT-S--TTSSS---
---SGGGT-S--TTSSS---
---TTTTT-S--TTSSS---
---TGGGT-S--TTSSS---
---HHHHH-S--TTSSS---
---TTTTT-S--TTSSS---
---SGGGT-S--TTSSS---
---TTTTT-S--TTSSS---
---HHHHH-S--TTSSS---
---HHHHH-S--TTSSS---
---TTTTT-S--TTSSS---
---TTTTT-S--TTSSS---
---TTTTT-S--TTSSS---
---TTTTT-S--TTSSS---
---TTTTT----TTSSS---
---TTGGG-S--TTSS----
---TTTTT-S--TTSSS---
---TTTTT-S--TTSSS---
---TTGGG-S--TTSS----
---TTTTT-S--TTSSS---
---TTTTT-S--TTSSS---
---TTTTT-S--TTSSS---
---TTTTT-S--TTSSS---
---TTTTS-S--TTSSS---
---TTTTT-S--TTSS----
---SHHHH-SS-TTSSS---
---TTTTT-S--TTSSS---
---TTTTT-S--TT-SS---
---TTTTT-S--TTSSS---
---HHHHH-S--TTSSS---
---TTGGG-S--TTSSS---
---TTTTT-S--TTSSS---
---TTGGG-S--TTSSS---
---TTGGG-S--TTSSS---
---TTTTT-S--TTSSS---
---TTTTT-S--TT-SS---
---TTGGG-S--TT-SS---
--HHHHHH-S--TT-SS---
---HHHHH-SS-TT-SS---
---TTTTT-S--TTSSS---
---SHHHH-S--TTSSS---
---HHHHH-S--TTSSS---
---TTTTT-S--TTSSS---
---TTTTT-S--TT-SS---
---TTGGG-S--TT-SS---
---HHHHH-S--TTSSS---
---TTTTT-SS-TTSSS---
---TTTTT-S--TTSS----
---TTTTT-S--TTSS----
---TTTTT-S--TTSSS---
---HHHHH-S--TTSSS---
---HHHHH-S--TT-SS---
---TTTTT-S--TT-SS---
---TTTTT-S-GGGSSS---
---SHHHH-S--TTSSS---
---HHHHH-S--TTSSS---
---TTTTT-S--TT-SS---
---TGGGT-S--TTSSS---
---TTGGG-S--TTSSS---
---TTGGG-S--TTSSS---
---TTGGG-S--TT-SS---
---HHHHH-S--TT-SS---
---TTGGG-S--SSSSS---
---TTGGG-S--TTSSS---
---TTTTT-S--TTSS----
---TGGGT-S--TTSSS---
---TTTTT-S--TTSSS---
---TTTTT-S--TTSSS---
---SGGGT-S--TT-SS---
---TTTTT-S--TTSS----
---HHHHH-S--TTSSS---
---TTTTT-S--TTSSS---
---SHHHH-S--TTSS----
---HHHHH-S--TTSS----
---TTTTT-S--TT-SS---
---TTTTT-S--TTSSS---
---TTTTT-S--TT-SS---
---SGGGT----TT-SS---
---HHHHH-S--TTSSS---
---SHHHH-S--TTSSS---
---SHHHH-S--TTSSS---
---HHHHH-S--TTSSS---
---TTTTT-S--TT-SS---
---TTTTT-S--TTSSS---
---TTTTT----TT-SS---
---HHHHH----TT-SS---
---SHHHH----TTSSS---
---SHHHH----TTSSS---
---HHHHH----TT-SS---
---TGGGT----TTSSS---
---TTTTT-S-GGGSSS---
---SGGGT----TTSSS---
---TTTTT-S--TTSSS---
---SGGGT-S--TT-SS---
---SSTTT-S--TT-SS---
---TTTTT-S--TTSSS---
---HHHHH-S--TT-SS---
---SGGGT-S--TTSSS---
---SGGGT-S--TT-SS---
--STTTTT-S--TTSSS---
---SGGGT-S--TT-SS---
---HHHHH-S--SSSSS---
---SGGGT-S--TTSSS---
---TGGGT-S--TTSSS---
---TTTTT-S--TTSSS---
---TTTTT-S--TTSSS---
---TGGGT-S--TT-SS---
---TGGGT-S--TT-SS---
---GGGTS-S--TTSSS---
---HHHHH-S--TTSSS---
---TTTTT-S--TTSSS---
---SGGGT-S--TTSSS---
---HHHHH-S--TTSSS---
--SSHHHH-S--TTSSS---
---TTGGG-S--TT-SS---
--STTTTT-S--TTSSS---
---TTTTT-S--TTSSS---
---TTGGG-S--TTSSS---
---TTTTT-S--TTSSS---
---TTGGG-S--TT-SS---
---TTTTT-S--TTSSS---
---TTTTT----TTSSS---
---TTGGG-S--TTSSS---
---TTGGG-S--TTSSS---
---TTGGG-S--TTSSS---
---TTGGG-S--TT-SS---
---SSGGG-S--TTSSS---
---TTGGG-S--TTSSS---
---TTTTT-S--TTSSS---
---HHHHH-S--TTSSS---
---TTTTT-S--TTSSS---
---TTTTT-S--TTSSS---
---TTTTT-S--TTSSS---
---TTGGG-S--TTSSS---
---HHHHH-S--TTSSS---
---TTTTT-S--TTSSS---
---TTGGG-S--TTSSS---
---TTGGG-S--TTSSS---
---TTTTT-S--TTSSS---
---TTTTT-S--TTSSS---
---HHHHH-S--TTSSS---
---TTTTT-S--TTSSS---
---TTGGG-S--TTSSS---
---TTTTT-S--TTSSS---
---HHHHH-S--TT-SS---
---TTTTT-S--TTSSS---
--SHHHHH-S--TT-SS---
---TTTTT-S--TTSSS---
---HHHHH-S--TTSSS---
---TTTTT-S--TT-SS---
---TTTTT-S--TTSSS---
---TTTTT-S--TTSSS---
---TTTTT-S--TTSSS---
---TTTTT-S--TTSSS---
---TTGGG-S--TTSSS---
---TTTTT-S--TTSSS---
---TTTTT-S--TTSSS---
---TTTTT-S--TTSSS---
---TTTTT-S--TT-SS---
---TTTTT-S--TTSSS---
---TTTTT-S--TT-SS---
---TTTTT-S--TT-SS---
---TTGGG-S--TT-SS---
---TTTTT-S--TT-SS---
---TTGGG-S--TTSSS---
---TTTTT-S--TT-SS---
---TTTTT-S--SSSSS---
---TTGGG-S--TTSSS---
---TTTTT-S--TTSSS---
---TTTTT-S--TTSSS---
---TTTTT-S--TTSSS---
---TTGGG-S--TTSSS---
---TTTTT-S--TTSSS---
---SSGGG-S--TT-SS---
---SSTTT-S--TTSSS---
---SSGGG-S--TTSSS---
---SSGGG-S--TTSSS---
---SSTTT-S--TTSSS---
---SSTTT-S--TTSSS---
---SSTTT-S--TTSSS---
---SSTTT-S--TTSSS---
---SSTTT-S--TTSSS---
---SSGGG-S--TTSSS---
---SSGGG-S--TTSSS---
---SSTTT-S--TTSSS---
---SSTTT-S--TT-SS---
---SSTTT-S--TT-SS---
---SSTTT-S--TTSSS---
---SSTTT-S--TTSSS---
---SSGGG-S--TTSSS---
---SSGGG-S--TTSSS---
---SSTTT-S--TT-SS---
---SSTTT-S--TTSSS---
---SSTTT-S--TTSSS---
---SSGGG-S--TTSSS---
---TTTTT-S--TT-SS---
---TTTTT-S--TTSSS---
---TTTTT-S--TTSSS---
---TTTTT-S--TTSSS---
---TTTTT-S--TT-SS---
---HHHHH-S--TTSSS---
---TTTTT-S--TT-SS---
---TTTTT-S--TTSSS---
---HHHHH-S--TTSSS---
---TTTTT-S--TTSSS---
---TTTTT-SS-TTSSS---
---TTTTT-S--TTSSS---
---TTTTT-S--TTSSS---
---TTGGG-S--TTSSS---
---TTTTT-S--TTSSS---
---TTTTT-S--TTSSS---
---TTTTT-S--TTSSS---
---TTGGG-S--TTSSS---
---TTGGG-S--TTSSS---
---TTTTT-S--TTSSS---
---TTTTT-S--TTSSS---
---TTTTT-S--TTSSS---
---TTTTT-S--TTSSS---
---TTTTT-S--TTSSS---
---TTTTT-S--TT-SS---
---TTTTT-S--TTSSS---
---SGGGT-S--TTSSS---
---HHHHH-S--TTSSS---
---TGGGT-S--TTSSS---
---TGGGT-S--TTSSS---
---TTTTT-S--TTSSS---
---HHHHH-S--TTSSS---
---TTGGG-S--TTSSS---
---HHHHH-S--TT-SS---
---TTTTT-S--TTSSS---
---TTTTT-S--TTSSS---
---TTTTT-S--TT-SS---
---TTTTT-S--TTSSS---
---TTTTT-S--TTSSS---
---TTTTT-S--TTSSS---
---SGGGT-S--TTSSS---
---TTTTT-S--TT-SS---
---TTTTT-S--TTSSS---
---TTTTT-S--TTSSS---
---TTTTT-S--TT-SS---
---TTTTT-S--TTSSS---
---TTTTT-S--TTSSS---
---HHHHH-S--TTSSS---
---TGGGT-S--TTSSS---
---TTTTT-S--TTSSS---
---TTTTT-S--TTSSS---
--STTTTT-S--TTSSS---
--STTTTT-S--TTSSS---
---TTTTT-S--TTSSS---
---SSTTT-S--TTSSS---
---TTTTT-S--TTSSS---
---TTTTT-S--TTSSS---
---TTTTT-S--TTSSS---
---HHHHH-S---SSS----
---SSGGG-S--TTSSS---
---TTTTT-SS-TTSSS---
---TTTTT-S--TTSSS---
---TTTTT-S--TTSSS---
---TTTTT-S--TTSSS---
---HHHHH-S--TTSSS---
---TTTTT-S--TT-SS---
---TTTTT-S--TTSSS---
---TTTTT-S--TTSSS---
---TTGGG-S--TTSSS---
---TTTTT-S--TTSSS---
---HHHHH-S--TTSSS---
---HHHHH-S--TTSSS---
---TTTTT-S--SSSSS---
---SGGGT-S--TTSSS---
---TTTTT-S--TTSSS---
---TTGGG-S--TTSSS---
---TTTTT-S--TT-SS---
---TTTTT-S---S-SS---
---TTTTT-S--TTSSS---
---TTGGG-S--TT-SS---
---HHHHH-S--TT-SS---
---TGGGT-S--TT-SS---
---TGGGT-S--TT-SS---
---TTTTT-S--TTSSS---
---TTTTT-S--TTSSS---
---TTTTT-S--TTSSS---
---TTTTT-S--TTSSS---
---SGGGT-S--TTSSS---
---TTTTT-S--TTSSS---
--STGGGT-S--TTSSS---
--STTTTT-S--TTSSS---
---TTGGG-S--TTSSS---
---TTTTT-S--TTSSS---
--STTTTT-S--TTSSS---
---TTTTT-S--TTSSS---
---TTTTT-S--TTSSS---
---TTTTT-S--TTSSS---
---HHHHH-S--TTSSS---
---TTTTT-S--TTSSS---
---TTTTT-S--TTSSS---
---TTTTT-S--TTSSS---
---HHHHS-S--TTSSS---
---TTTTT-S--TTSSS---
---HHHHH-S--TTSSS---
---TTTTT-S--TT-SS---
---SHHHH-S--TTSSS---
---TTTTT-S--TTSSS---
---HHHHH-S--TTSSS---
---SGGGT-S--TT-SS---
---TTTTT-S--TT-SS---
---SHHHH-S--TTSSS---
---TGGGT-S--TTSSS---
---TTTTT-S--TTSSS---
---TTTTT-S--TT-SS---
---TTTTT-S--TT-SS---
---TTTTT-S--TTSSS---
---TTTTT-S--TT-SS---
---TGGGT----TTSSS---
---TTTTT-S--TT-SS---
---HHHHH-S--TTSSS---
---TTTTT-S--TTSSS---
---TTTTT-S--TTSSS---
---TTTTT-S--TT-SS---
---HHHHH-S--TT-SS---
---HHHHH-S--TTSSS---
---TTTTT-S--TTSSS---
---TTTTT-S--TTSSS---
---TTTTT-S--TTSSS---
---TTTTT-S--TTSSS---
---SHHHH-S--TTSSS---
---SGGGT-S--TT-SS---
---SGGGT-S--TTSSS---
---TTTTT-S--TT-SS---
---SHHHH-S--TT-SS---
---HHHHH-S--TT-SS---
---SGGGT-S--TTSSS---
---HHHHH-S--TTSSS---
---SHHHH-S--TTSSS---
---TTTTT-S--TT-SS---
---TTTTT-S--TT-SS---
---HHHHH-S--TTSSS---
---TTTTT-S--TTSSS---
---TGGGT-S--TTSSS---
---TTTTT-S--TTSSS---
--STTTTT-S--TTSSS---
---TTTTT-S--TTSS----
---TGGGT-S--TTSSS---
---SGGGT-S--TTSSS---
---TTTTT-S--TTSSS---
---TTTTT-S--TTSSS---
---TTTTT-S--TTSSS---
---TTTTT-S--TTSSS---
---TTTTT-S--TTSSS---
---THHHH----TT-SS---
---TTTTT----TT-SS---
---SHHHH-S--TTSSS---
---TTTTT-S--TTSS----
---SHHHH-S--TT-SS---
---SGGGT-S--TTSSS---
---SHHHH-S--TT-SS---
---SGGGT-S--TTSSS---
---TTTTT-S--TTSS----
---SGGGT-S--TT-SS---
---TTTTT-S--TTSSS---
---TTTTT-S--TTSSS---
---TTTTT-S--TTSSS---
---HHHHH-S--TTSS----
---TTTTT-S--TTSS----
---SGGGT----TTSS----
---TTTTT-S--TTSS----
---SHHHH-SS-TTSSS---
---SHHHH-SS-TTSSS---
---HHHHH-S--TTSSS---
---TTTTT-SS-SS-SS---
---TTTTT-SSGGGSSS---
---HHHHH-S--TTSSS---
---TTTTT-S--TT-S----
---TTTTT-SS-TT-SS---
---SGGGT-SS-SSSSS---
---HHHHH-S--TTSSS---
---TTTTT-S--TTSSS---
---HHHHH-S--TT-SS---
---TTGGG-S--TTSSS---
---TTTTT-S--TT-SS---
---HHHHH-S--TTSSS---
---TTTTT-S--TTSSS---
---HHHHH-SS-SS-SS---
--SSGGGT-S--TT-SS---
---HHHHHSS--TTSSS---
---TTGGG-S--TTSSS---
---TTTTT-S--TTSSS---
---TTTTTSS--TTSS----
---TTTTT-S-GGGSSS---
--SHHHHSSSS-TTSSS---
---HHHHH-SS-TTSS----
---HHHHH-S--TTSSS---
---TTTTT-S--TTSSS---
---SHHHH-S--TTSSS---
---TTTTT-SS-TTSSS---
---SGGGT-S--TTSSS---
---HHHHH-S--TTSSS---
---HHHHH-S--TTSSS---
---SHHHH-S--TTSSS---
---TGGGT-S--TTSSS---
---TGGGT-S--SSSS----
---TGGGT-S--TTSS----
---TGGGT-SS-TT-SS---
---TTTTT-S--TT-SS---
---TTGGG-S--TTSSS---
---TTGGG-S--TT-SS---
---SGGGT-S--TT-SS---
---TTTTT-S--TTSSS---
---TTGGG-S-STTSSS---
---TTTTT-S--TT-SS---
---TTTTT-S-STTSSS---
---TTTTT-S--TT-SS---
---HHHHH-S--TT-SS---
---SGGGT-S--TT-SS---
---TTTTT-S--TTSS----
---TTTTT-S--TTSS----
---TGGGS-S--TT-S----
---GGGGT-S--TTSS----
---TTGGG-S--TT-S----
---HHHHH-SS-SS-S----
---TTTTS-S--TT-S----
---TTTTT-S--TT-S----
---TTTTS-S--TT-S----
---HHHHH-S--TT-S----
---HHHHT-S-STTSSS---
---SHHHH-S--TTSS----
---HHHHH-S--TTSSS---
---HHHHH-S--TTSS----
---SHHHH-S--TTSS----
---HHHHH-S--TTSS----
---SHHHH-S--TTSS----
---TTTTT-S--TTSS----
---TTTTT-S--TTSS----
---TTTTT-S--TTSS----
---HHHHH-S--SSSS----
---HHHHHSS--TT-S----
---TTTTS-S--TTSS----
---HHHHH-S--TTSSS---
---SHHHH-S--TTSSS---
---HHHHH-S--TT-S----
---HHHHH-S--TTSS----
---HHHHH-S--TTSSS---
---TTGGG-S--TTSSS---
---TTGGG-S--TTSSS---
---GGGGT-S--TTSSS---
---THHHH-S--TTSSS---
---TTTTT-S--TTSSS---
---TTTTT-S--TTSSS---
---HHHHH-S--TTSSS---
--TTTTTT-S--TTSSS---
--THHHHT-S--TTSSS---
--SHHHHH-S--TTSSS---
--THHHHH-S--TTSSS---
--GGGGGT-S--TTSSS---
--THHHHH-SS-TTSSS---
--THHHHH-S--TTSSS---
--THHHHS-SS-TTSSS---
--THHHHT-S-STTSSS---
--GGGGGT-S--TT-SS---
--GGGGGS-S-STTSSS---
--TTHHHHSS-STTSSS---
--GGGGGT-SS-TTSSS---
--GGGGGT-SS-TTSSS---
--TTHHHH-SS-TTSS----
--GGGGGS-S--TTSSS---
--HHHHTT-SSSTTSSS---
--TTHHHH-S-STTSSS---
--TTGGGTSS-STTSSS---
--TTGGGTSS--TTSS----
--TTHHHHSS--TTSS----
--HHHHHH-S--TTSS----
--GGGGGT-S--SSSSS---
--TTGGGT-S--TTSSS---
--GGGGGT-S--TTSSS---
--GGGGGT-S-STT-S----
--GGGGGT-S--TT-SS---
--TTGGGT-S-STTSSS---
--TTSTTT-S--TTSSS---
--TTGGGS-S--TT-SS---
--TTGGGT-S--TT-SS---
--TTHHHH-S--TTSSS---
--TTSTTT-S--TTSSS---
--TTHHHH-SS-TTSS----
--TTHHHH-SS-TT-SS---
--TTHHHH-S--SSSSS---
--TTHHHH-S--TTTT----
--TTHHHH-S--TTSS----
--TTGGGT-S-STTSSS---
--TTHHHH-S-STTSS----
--TTGGGT-S-STT-SS---
--TTHHHH-S--TT-S----
--TTTTTS-S-STT-SS---
--TTHHHH-S--TT-SS---
--TTHHHH-S--TT-SS---
--TTHHHH-S--TT-SS---
--TTHHHH-S-STTSS----
--TTHHHH-S--TT-SS---
--TTSTTT-S-STT-S----
--TTHHHH-S--TT-SS---
--TTSTTT-S--SSSSS---
--TTGGGT-S--TT-SS---
--TTGGGS-S--TT-SS---
--TTSGGG-S--SSSS----
--TTHHHH-SS-TTSS----
--TTGGGT----TTSSS---
--TTGGGT-S--TTSSS---
--TTTTTT-S--TT-SS---
--TTHHHH-S--TTSSS---
--TTHHHH-S--TT-SS---
--TTHHHH-S--TTSSS---
--GGGGGS-S--SSSSS---
--TTHHHH-S--TTSS----
--GGGGGT-SS-TTSSS---
--TTHHHH-S--TT-S----
--STHHHH-SS-TTSS----
--STHHHH-S--TTSSS---
--GGGGGT-S--TT-SS---
--SGGGGT-S--TTSSS---
--TTHHHH-S--TTSSS---
--GGGTTT-S--TTSSS---
--SGGGGT-S--TTSS----
--THHHHH-S--TT-SS---
--GGGGGT-S--TTSSS---
--GGGGGT-S-STT-SS---
--STHHHH-S--TT-SS---
--GGGGGT-S-STTSSS---
--SGGGGT-S-GGGSSS---
--SGGGGT-S--TT-SS---
--GGGGGT-S--TTSSS---
--GGGTTT-S--TT-SS---
--GGGGGT-S--TTSSS---
--GGGGGTSS--TTSS----
--GGGGGT-S--TTSSS---
--GGGGGTSS--TTSS----
--GGGGGT-S--TTSSS---
--GGGGGT-S--TTSSS---
--STHHHH-S--TTSSS---
--GGGGGT-SS-TTSSS---
--GGGGGT-S--TTSS----
--GGGGGT-S--TTSSS---
--GGGGGT-S--TTSSS---
--GGGGGT-S-STTSS----
--GGGGGTSS--TTSSS---
--GGGGGT-S--TTSSS---
--GGGGGT-S--TTSSS---
--TTHHHH-S--TT-SS---
--GGGGGT-S--TT-SS---
--SHHHHH-S--TTSSS---
--GGGGTS-S-STT-SS---
--GGGGGT-SS-TT-SS---
--TTHHHH-SS-TTSS----
--GGGGGT-SS-TT-SS---
--TTHHHH-SS-TTSSS---
--TTHHHH-S--TTSS----
--SGGGGG-S--TTSSS---
--TTHHHH-S--TT-SS---
--TTHHHH-S--TTSSS---
--TTHHHH-S--TT-SS---
--TTGGGT-S--TTSSS---
--GGGGGT-S--TTSSS---
--GGGGGT-S--TT-SS---
--GGGGGT-S--TTSSS---
--TTHHHH-S--TT-SS---
--TTHHHH-S--TTSSS---
--TTHHHH-S--TTSS----
--GGGGGT-S--TTSSS---
--GGGGGT-S-STTSS----
--GGGGTS-S--TTSS----
--SGGGGT-S--TTSS----
--GGGGGT-S--TTSSS---
--TTHHHH-SS-TTSSS---
--TTHHHH-S--TT-SS---
--THHHHH-S--TT-SS---
--GGGGGT-S--TTSSS---
--STHHHH-S--TTSSS---
--TTHHHH-S--TTSS----
--GGGGGT-S--TT-SS---
--HHHHTT-S-STT-SS---
--GGGGGT--SSTT-S----
--GGGGGT-SSGGG-S----
--TTHHHH-S-STT-S----
--TTHHHH-S-STTSS----
--GGGGGT-S-GGGSS----
--TTHHHHSSSTTS-S----
--GGGTTT-S--TT-SS---
--TTGGGT-S-SSSSS----
--GGGGGT-SS-TT-S----
--GGGGGT-SS-TT-S----
--GGGGGT-S--TTSS----
--TTHHHH-S--TT-S----
--STHHHH-SS-TT-S----
--GGGGGT-SS-TTSS----
--GGGTTTSSSSTTSS----
--GGGGGT----TT-S----
--SGGGGT-S--TTSS----
--GGGGGT-S--TTSSS---
--GGGGGT-S--TT-S----
--SGGGGT-S--TT-S----
--SGGGGT----TTSS----
--GGGGGT-S--SSSS----
--GGGGGT----TTSS----
--GGGGGT----SS-S----
--GGGGGT-S--TTSS----
--GGGGGT-S--TTSS----
--GGGGGT-S--TTSS----
--GGGGGT-S--TTSS----
--GGGGGT-S--TTSS----
--GGGGGT-S--TTSS----
--GGGGGT-S--TT-S----
--GGGGGT-SS-TT-SS---
--GGGGGT-SS-TT-S----
--TTHHHH-S--TT-SS---
--GGGGGT-S--TTSS----
--GGGGGT--SGGG-SS---
--GGGGGS-S--TT-S----
--TTHHHH-S--TTSS----
--GGGGGT-S--TT-S----
--SSGGGT-S--TTSS----
--SGGGGT-S--TTSS----
--GGGGGT-S-STT-SS---
--GGGGGT-S--TTSSS---
--GGGGGT----TTSS----
--TTGGGT-S--TTSS----
--TTGGGT-SS-TT-SS---
--TTGGGT-S--TT-S----
--TTGGGT-S--SSSS----
--TTGGGT-SS-TTSS----
--TTHHHH-SS-TTSS----
--TTHHHH-S--TTSSS---
--GGGGGT-SS-TTSS----
--GGGGGT-S--TTSS----
--GGGGGT-SS-TT-S----
--GGGGGT-S--TTSS----
--GGGGGT-S--TTSS----
--GGGGTS-S--SSSS----
--GGGGGT-SS-TTSS----
--GGGGGT-S-STTSS----
--GGGGGT-S--TTSS----
--TTHHHH-S--TT-S----
--GGGGGT-S-STTSSS---
--GGGGGT-S--TT-S----
--THHHHH-S--TTSS----
--TTHHHH-S--TTSS----
--GGGGGT-S--SSSS----
--HHHHTT-S--TTSS----
--GGGGGT-S--TTSS----
--GGGGGS-S--TTSS----
--GGGGGT-S--TTSS----
--GGGGGT-S--TTSS----
--GGGGGT-SSSSSSS----
--HHHHHHSS--SSSS----
--GGGTTTSS-STTSS----
--GGGGGT-S--TTSS----
--GGGGGS-S--TTSS----
--GGGGGT-S--TTSS----
--GGGGGT-S--SSSS----
--GGGGGT-S--TTSS----
--TTHHHH-S--TTSS----
--GGGGGT-S--TTSS----
--GGGGGT-S--SSSS----
--TTHHHH-S--TTSS----
--GGGGGT-S--TTSS----
--TTHHHH-S--TT-SS---
--TTHHHH-S--TT-S----
--GGGGGT-S--TTSSS---
--GGGGGT-S--TTSS----
--TTHHHH-S--TTSS----
--GGGGGT-S--TTSS----
--TTHHHH-S--TTSSS---
--GGGGGT-S--TTSSS---
--TTHHHH-S--TTSS----
--TTHHHH-S--TTSS----
--TTHHHH-S--TT-S----
--TTHHHH-S--TTSS----
--GGGGGT-S--TTSS----
--TTHHHH-S--TTSS----
--TTHHHH-S--TTSS----
--TTHHHH-S--TTSS----
--TTHHHH-S--TTSS----
--TTHHHH-S--TTSS----
--TTHHHH-S--TTSS----
--TTHHHH-S--TTSS----
--TTHHHH-S--TTSS----
--TTHHHH-S--TTSS----
--GGGGGT-S--TTSS----
--TTHHHH-S--TTSSS---
--TTHHHH-S--TTSS----
--GGGGGTSS--TTSS----
--TTHHHH-S--TTSS----
--TTHHHH-S--TTSS----
--TTHHHH-S--TT-S----
--GGGGGT-S--TTSS----
--TTHHHH-S--TT-S----
--TTHHHH-S--TTSS----
--GGGTTT-S--TTSS----
--TTHHHH-S--TTSS----
--GGGGGT-S--SSSS----
--TTHHHH-S--TTSS----
--GGGGGT-S--TTSS----
--TTHHHH-S--SSSS----
--GGGGGT-S--TTSS----
--GGGGGT-S--TT-S----
--SGGGGT-S--TT-SS---
--GGGGGTSS--TTSSS---
--SGGGGS-S--TT-SS---
--GGGTTT-S--TTSSS---
--TTHHHH-S--TT-S----
--GGGGGT-S--TTSS----
--GGGGTS-S--TTSS----
--GGGGGT-S--TTSS----
--TTHHHH-S--TTSS----
--GGGGGS-S--TTSSS---
--TTHHHH-S--TTSS----
--GGGGGT-S--TTSS----
--TTHHHH-S--TTSS----
--TTHHHH-S--TTSSS---
--GGGGTS-S--TTSSS---
--GGGGGT-S--TTSS----
--GGGGGS-S--TTSS----
--GGGGGT-S--TTSSS---
--TTHHHH-S--TTSS----
--GGGGGTSS--TTSS----
--GGGGGT-S-STT-SS---
--GGGGGS-S-STTSS----
--GGGGGT-S--TTSS----
--TTHHHHSS--SSSSS---
--GGGGGT-S--SSSSS---
--TTHHHH-S--TT-SS---
--GGGGGT-S--TTSSS---
--GGGGGT-S--TTSS----
--GGGGGT-S-STT-SS---
--GGGGGT-S--TTSSS---
--GGGGGS-S--TTSSS---
--TTHHHH-S--TT-S----
--TTHHHH-S--TT-SS---
--TTHHHH-S--TTSS----
--GGGGGT-S--TTSSS---
--GGGGGT-S--TTSS----
--GGGTTT-S--TTSS----
--TTHHHH-S--TTSSS---
--TTHHHH-S--TTSS----
--GGGGGT-S--TTSS----
--GGGGGT-S--TTSSS---
--TTHHHH-S--TT-SS---
--TTHHHH-S--TT-SS---
--TTHHHH-S--SSSS----
--GGGGGG-S--TTSS----
--GGGGGT-S--TT-SS---
--TTHHHH-S--TTSSS---
--GGGGGTSS-STTSS----
--GGGGGT-S--TT-SS---
--GGGGGGSSSSSSSSS---
--GGGGGT-SS--SSS----
--TTHHHHSS--TTSS----
--GGGGTS-S--TTSSS---
--TTHHHH-SSGGGSSS---
--GGGGGT-S-GGG-SS---
--GGGGGS-S-GGGSS----
--GGGTTT-S-GGGSS----
--GGGGGT-S-TTSSS----
--TTHHHH-S-GGGSS----
--TTHHHH-SSGGGSS----
--TTHHHH-SSTTSSS----
--GGGGGT-S-GGGSS----
--GGGGGS-S-GGGSS----
--GGGGGT-S-GGGSS----
--GGGGGT-SSGGGSS----
--GGGGGT-SSGGGSS----
--GGGGGT-SSGGGSS----
--GGGGGT-S---SSS----
--THHHHH-SSSTTSS----
--GGGGGT-SSTTSSS----
--GGGGGT-S-STTSS----
--GGGGGS-SSGGGSS----
--GGGGGT-S-STTSS----
--TTHHHH-S-GGGSS----
--THHHHH-S-TTSSS----
--SGGGGT-SSTTSSS----
--TTHHHH-S-TTSSS----
--GGGGGT-S-TTSSS----
--TTGGGS-SSTTSSS----
--TTHHHH-SSTTSSS----
--TTTTTS-S-GGGSS----
--TTHHHH-S-TTSSS----
--TTGGGT-SSTTSSS----
--TTGGGT-TTGGGSS----
--SSHHHH-SSGGGSS----
--TTGGGS-S-GGGSS----
--TTGGGT-SSGGGSS----
--TT-TTT-SSTTSSS----
--TTGGGT-S-GGGSS----
--SSHHHH-S-GGGSS----
--TTHHHH-SSTTSSS----
--TTGGGT-SSTTSSS----
--TTHHHH-S-GGGSS----
--TTTTTT-S-TTSSS----
--TTHHHH-SSTTSSS----
--TTHHHH-S-TTSSS----
--TTSTTT-S-GGGSS----
--TTTTTT-S-TTSSS----
--TTTTTS-S-TTSSS----
--TTSGGG-SSTTSSS----
--TT-GGG-SSGGGSS----
--TT-GGG-S--SSSS----
--SSHHHH-S-GGGSS----
--TTHHHHSS-GGGSS----
--TTHHHHSS-TTSSS----
--TT-GGG-SSTTSSS----
--TTHHHH-S-TTSSS----
--TTGGGT-S-GGGSS----
--TTHHHH-S-TTSSS----
--TTGGGT-SSTTSSS----
--TTGGGS-SSTTSSS----
--TTGGGG-SSTTSSSS---
--TTGGGS-S-GGGSS----
--TTSGGG-S-GGGSSS---
--TTGGGS-S-GGGSSS---
--TT-GGG-S-GGGSS----
--TTHHHH-S-GGGSS----
--TTHHHH-SSTTSSS----
--TTGGGG-TTGGGSS----
--TTGGGG-S-GGGSS----
--TTGGGT-S-STTSS----
--TTHHHH-S-GGGSS----
--TTHHHH-S-TTSSS----
--TTHHHH-S-GGGSS----
--TTSTTT-SSGGGSS----
--TTHHHH-SSTTSSS----
--TTGGGG-S-GGGSS----
--TT-GGG-SSTTSSS----
--TTSGGG-S-GGGSS----
--TTSGGG-SSTTSSS----
--TTHHHHSSSSS-SS----
--SSGGGT-SSTTSSS----
--TTTGGG-S-TTSSS----
--TTGGGT-SSTTSSS----
--TTGGGT-SSTTSSS----
--TTGGGT-SSTTSSS----
--TTGGGT-S-TTSSS----
--TTGGGT-S-GGGSS----
--TTGGGG-S-GGGSS----
--TTGGGS-S-GGGSS----
--TTGGGG-S-GGGSS----
--TTHHHH-SSGGGSS----
--TTSGGG-S-GGGSS----
--TTGGGT-SSTTSSS----
--TTGGGS-SSTTSSS----
--TTHHHH-TTTTSSS----
--TTHHHH-TTGGGSS----
--TTHHHH-SSTTSSS----
--TTGGGT-TTTTSSS----
--TTGGGSSS-TTSSS----
--TTSTTT-SSTTSSS----
--TTGGGT-SSTTSSS----
--TTHHHH-SS-SSSS----
--TTGGGT-TTGGGSS----
--TTHHHH-TTTTSSS----
--TTGGGT-TTGGGSS----
--TTGGGT-SSGGGSS----
--TTGGGS-TTGGGSS----
--TTGGGS-SSGGGSS----
--TT-GGG-S-TTSSS----
--TTGGGS-SSGGGSS----
--TTGGGG-SSGGGSS----
--TTGGGT-TTGGGSS----
--TTGGGT-TTGGGSSS---
--TTGGGT-S-GGGSS----
--TTSGGG-SSGGGSSS---
--TTSGGG-TTGGGSS----
--TTGGGT-S-TTSSS----
--TTHHHH-SSGGGSS----
--TTSGGG-TTGGGSSS---
--TTGGGG-TTGGGSS----
--TTGGGS-S-GGGSSS---
--TT-GGG-SSGGGSS----
--TTGGGG-SSTTSSSS---
--TTGGGT-TTTTSSS----
--TTHHHH-TTTTSSS----
--TTSTTT-SSTTSSSS---
--TTHHHH-TTGGGSS----
--TTGGGG-S-TTSSSS---
--TTSTTS-TTGGGSS----
--TTTGGG-TTGGGSS----
--TTGGGT-TTGGGSS----
--TTSTTT-TTGGGSS----
--TTGGGT-TTGGGSS----
--TTGGGT-TTGGGSS----
--TTHHHH-S-GGGSS----
--TTHHHH-SSTTSSS----
--TTSGGG-S-GGGSS----
--TTGGGT-S-TTSSS----
--TTTGGG-TTGGGSSS---
--TTHHHH-S-GGGSS----
--TTGGGT-TTGGGSS----
--TTSTTS-SSGGGSS----
--TTGGGT-S-GGGSS----
--TTGGGT-S-GGGSS----
--TTHHHH-S-GGGSS----
--TTGGGT-TTGGGSS----
--TTGGGS-S-TTSSS----
--TTHHHH-TTGGGSS----
--TTGGGT-S-TTSSS----
--TTSTTT-SSTTSSS----
--TTHHHH-S-TTSSS----
--TTHHHH-S-GGGSS----
--TTGGGS-TTGGGSSS---
--SSGGGG-TTGGGSS----
--TTHHHH-SSGGGSS----
--GGGGGT-S-GGGSS----
--GGGTTT-TTGGGSS----
--GGGGGS-SSGGGSS----
--SGGGGT-SSGGGSS----
--TTHHHH-S-TTSSS----
--GGGGGT-TTTTSSS----
--SGGGGT-TTTTSSS----
--TTGGGT-SSTTSSS----
--STHHHH-S-GGGSS----
--TTGGGT-SSGGGSS----
--TTHHHH-S-GGGSS----
--GGGGGT-SSGGGSS----
--TTHHHH-SSGGGSS----
--TTGGGT-TTGGGSS----
--TTGGGT-TTGGGSS----
--TTGGGS-SSGGGSS----
--SSGGGT-S-GGGSS----
--TTTTTT-TTTTSSS----
--SSSTTT-TTGGGSS----
--TTHHHH-SSTTSSS----
--TTGGGS-SSGGGSS----
--TTGGGT-S-GGGSS----
--TTTTSS-SS-TTSS----
--TT-GGG-S-TTSSS----
--SSHHHH-SS-TTSS----
--TTTTTT-TTGGGSS----
--TTGGGT-TTTTSSS----
--TTGGGT-TTTTSSS----
--TTHHHH-S-TTSSS----
--TTSTTT-TTTTSSSS---
--TTGGGG-TTGGGSS----
--TTGGGT-S-GGGSS----
--TTHHHH-SSTTS-S----
--TTGGGT-S-GGG-S----
--TTTTTS-SSTT-SSS---
--TTHHHH-SSGGGSS----
--TTGGGT-SSGGGSS----
--TTGGGT-SSTT-SS----
--TTGGGT-SSTTSSS----
--TTGGGT-SSTTSSS----
--SSGGGT-SSTTS-S----
--TTGGGS-TTGGGSS----
--TTGGGT-TTGGGSS----
--TTGGGT-TTGGGSS----
--SSGGGT-TTTTSSS----
--TTGGGS-S-TTSSS----
--TTHHHH-S--TTSS----
--TTTTTTSS--SSSS----
--TTHHHHSS--TTSS----
--TTGGGTSS--SS-S----
--TTHHHH-S--TTSS----
--TTGGGTSS--TTSS----
--TTGGGTSS--TTSS----
--TTHHHHSS--TT-SS---
--TTHHHHSS--TT-S----
--TTHHHH-S--SS-S----
--TTGGGTSS--TT-S----
--TTHHHH-S--TTSS----
--TTGGGT-S--TT-SS---
--TTGGGT-S--TT-S----
--TTGGGTSSS--SSS----
--TTGGGTSS--TTSS----
--TTGGGT-S--TT-S----
--TTHHHHSS--TT-S----
--TTHHHHSS--TTSS----
--TTHHHHSS--TT-SS---
--TTGGGT-S--TTSS----
--TTTTTT-S--SSSS----
--TTSTTT-S--TT-S----
--STHHHH-S--TTSS----
--TTHHHH-S--TTSS----
--TTHHHHSS--TTSS----
--TTHHHH-S--TTSS----
--TTHHHH-S--TT-S----
--TTHHHH-S--TT-S----
--TTHHHH-S--TTSS----
--SSHHHHSS--TT-S----
--TTHHHHSS--TTSS----
--TTGGGT-S--TTSS----
--TTHHHHSS--TT-S----
--TTHHHH-S--TT-S----
--TTGGGT-S--TT-S----
--TTGGGT-S--SS-S----
--TTHHHH-S--TT-S----
--TTHHHH-S--TTSS----
--TTHHHHSS--SSSS----
--TTGGGT-S--TTSS----
--TTSTTT-S--TT-S----
--TTGGGT-S--TT-S----
--TTSTTT-S--TTSS----
--TTSTTT-S--TT-S----
--TTGGGT-S--TT-S----
--TTGGGT-S--TTSSS---
--TTGGGT-S--TTSS----
--TTHHHH-S--TTSS----
--TTSGGG-S--TTSS----
--TTHHHH-S--TTSS----
--TTHHHH-S--TT-SS---
--TTHHHH-S--TTSS----
--TTGGGT-S--SSSS----
--TTHHHH-S--TT-S----
--TTGGGT-S--SSSS----
--TTHHHH-S--TTSS----
--TTHHHH-S--TTSS----
--TTHHHH-S--TTSS----
--TTGGGT-S--TTSS----
--TTGGGT-S--TT-S----
--TTHHHH-S--TT-SS---
--TTGGGT-S--TTSS----
--TTHHHH-S--TT-S----
--TTGGGT-S--SS-S----
--TTGGGT-S--TTSS----
--TTHHHH-S--TTSS----
--TTGGGT-S--TT-S----
--TTGGGT-S--TT-SS---
--TTHHHH-S---SSS----
--TTHHHH-S---SSS----
--TTGGGT-S--TTSS----
--TTSTTTSS---SSS----
--TTSTTS-S--SSSS----
--TTSTTS-S--TTSS----
--TTSTTT-S--TTSS----
--TTHHHH-S--TTSS----
--TTHHHH----TT-S----
--TTHHHH-S--TTSSS---
--TTHHHH-S--TTSS----
--TTGGGT-S--TTSS----
--TTHHHH-S--TTSS----
--TTHHHH-S--TTSS----
--TTHHHH-S--TTSS----
--TTHHHHSS--TTSS----
--TTGGGT-S--TTSS----
--TTGGGT-S--TT-S----
--TTHHHH-S--TTSS----
--SSTTTT-S--TTSS----
--TTHHHH-S--TT-SS---
--TTGGGT-S--TT-S----
--TTGGGS-S--TTSS----
--TTTTTS-S--TTSS----
--TTGGGT-S--SSSS----
--TTGGGT-S--SSSS----
--TTSTTT-S--TTSS----
--TTHHHH-S--TTSS----
--TTGGGT-S--TT-S----
--TTHHHH-S--TTSS----
--TTHHHH-S--TTSS----
--TTGGGT-S--TTSS----
--TTHHHH-S--TTSS----
--TTSTTT-S--TTSS----
--TTHHHH-S--TT-S----
--TTSTTT-S--TT-S----
--TTGGGG-S--SSSS----
--TTTGGG-S--TTSS----
--SSHHHH-S---S-S----
--TTGGGT-S--TTSS----
--TTHHHH-S--SSSS----
--TTGGGT-S--TTSS----
--TTGGGT-S--TT-S----
--TTHHHH-S--TT-SS---
--TTGGGT-S--TTSS----
--TTHHHH-S--TT-SS---
--TTHHHH-S--SS-S----
--TTHHHH-S--TTSS----
--TTHHHH-S--SS-SS---
--TTHHHH-S--TTSS----
--TTGGGT-S--TTSS----
--TTGGGT-S--TTSS----
--TTHHHH-S--TTSSS---
--TTGGGT-S--TTSS----
--TTSTTS-S--TTSS----
--TTHHHH-S--TT-S----
--TTHHHH-S--TT-SS---
--TTHHHH-S--TTSS----
--TTGGGT-S--TTSS----
--TTGGGT-S--TT-S----
--SSHHHHSS--SSSS----
--TTHHHH-S--TT-S----
--TTTTTS-S--TT-S----
--TTHHHH-S--TTSS----
--TTGGGS-S--TTSS----
--TTGGGS-S-SSSSS----
--TTHHHH-S--SSSS----
--TTGGGS-S--SS-S----
--TTGGGS-S--TT-S----
--TTHHHH-S--TTSS----
--TTGGGS-S--TTSS----
--TTHHHH-S--TT-S----
--TTHHHH-S--TT-S----
--TTHHHH-S--TTSS----
--TTHHHH-S--TTSS----
--TTHHHH-S--TTSS----
--TTHHHH-S--TT-S----
--TTGGGT-S--TTSS----
--TTGGGT-S--TTSS----
--TTHHHH-S--TT-S----
--TTGGGT-S--TTSS----
--TTGGGT-S--SSSS----
--TTGGGT-S--TTSS----
--TTGGGT-S--SSSS----
--TTGGGT-S--SS-S----
--TTGGGT-S--TT-S----
--TTGGGT-S--TT-S----
--TTGGGT-S--TT-S----
--TTHHHH-S--TT-S----
--TTGGGT-S--TTSS----
--TTGGGT-S--TTSS----
--TTGGGG-S--TTSS----
--TTGGGS-S--TTSS----
--TTHHHH-S--TTSS----
--TTGGGS-S--SS-S----
--TTSTTT-S--TT-S----
--TTGGGT-S--TT-S----
--GGGGGT-S--TTSS----
--TTGGGS-S--SSSS----
--TTGGGT-S--TT-SS---
--TTHHHH-S--SS-S----
--TTGGGT-S--TT-S----
--TTHHHH-S--TT-S----
--TTGGGT-S--TT-S----
--TTHHHH-S--TTSS----
--TTHHHH-S--TT-S----
--TTGGGG-S---SSS----
--TTHHHHSS--SSSS----
--TTHHHH-S--TTSS----
--TTHHHH-S--TTSS----
--TTHHHH-S--TT-SS---
--TTHHHH-S--TTSS----
--TTHHHH-S--TTSS----
--TTGGGT-S--TTSSS---
--TTGGGT-S--TTSS----
--TTGGGT-S--TTSS----
--TTHHHH-S--TT-S----
--TTHHHH-S--SSSS----
--TTGGGT-S---SSS----
--TTHHHH-S--TT-S----
--TTGGGT-S--TTSS----
--TTHHHH-S--SS-S----
--TTHHHH-S--TT-S----
--TTGGGT-S--SS-S----
--TTHHHH-S--SSSS----
--TTGGGT-S--SSSS----
--TTGGGT-S--TTSSS---
--TTHHHH-S--TT-S----
--TTHHHH-S--SSSS----
--TTGGGT-S--TT-S----
--TTHHHHSS--TTSSS---
--TTGGGTSS--TTSS----
--TTGGGT-S--SSSS----
--TTHHHH-S--SSSSS---
--TTGGGT-S--TTSS----
--TTHHHH-S--SSSS----
--TTGGGT-S--TTSS----
--TTGGGT-S--TT-S----
--TTHHHH-S--TT-S----
--TTGGGT-S--TTSS----
--TTHHHH-S--SSSS----
--TTGGGT-S--TTSS----
--TTGGGT-S--TTSS----
--TTGGGT-S--TTSS----
--TTGGGT-S--TTSS----
--TTHHHH-S--SS-SS---
--TTSTTT-S--SSSS----
--TTHHHH-S--TTSSS---
--TTSTTT-S--SS-SS---
--TTHHHH-S--SS-SS---
--TTHHHH-S--TT-S----
--TTTTTT----TT-S----
--SSHHHH-S--SS-S----
--TTHHHH-S--TT-SS---
--TTGGGT-S--TT-SS---
--TTHHHH-S--TTSS----
--TTHHHH-S--TTSS----
--TTHHHH-S--TTSS----
--TTHHHH-S--TTSS----
--TTHHHH-S--TT-S----
--TTHHHH-S--TTSSS---
--TTSTTT-S--SSSS----
--TTHHHH-S--TT-S----
--TTGGGT----TT-SS---
--TTHHHH-S--SS-S----
--TTTTTS----TT-S----
--TTHHHH-S--TT-S----
--TTGGGT-S--SS-S----
--THHHHT-S--TTSS----
--TTGGGT-S--TTSS----
--TTHHHH-S--TT-S----
--TTHHHHSS--TTSS----
--TTHHHH-S--TT-S----
--TTHHHH-S--TTSS----
--GGGGGG-S--TTSS----
--GGGTTT-S--TTSS----
--TTGGGT-S--TTSS----
--TTGGGT-S--SSSS----
--TTGGGT-S--TT-SS---
--TTGGGT-S--TTSSS---
--TTGGGS-S--TT-SS---
--TTGGGT-S--TTSS----
--TTHHHH-S--TT-SS---
--TTSTTS-S--TT-SS---
--GGGGGS-S--TT-SS---
--TTSTTT-S-STT-SS---
--TTHHHH-S--TT-S----
--TTHHHH-S--TT-S----
--TTTTTS-SS-TT-SS---
--TTGGGT-SS--SSS----
--TTHHHH-S--SSSSS---
--TTHHHH-S--SS-S----
--SSHHHH-S--TT-SS---
--TTGGGS-S-STT-SS---
--SSGGGT-S--TTSS----
--SSHHHH-S--TTSS----
---SGGGT-S--TTSSS---
---SHHHH-S--TTSS----
---SHHHH-S--TTSS----
---SGGGT-S--TTSSS---
--SSHHHH-S--TTSS----
--SSGGGT-S--TT-SS---
--SSGGGT-S-STTSSS---
--SSHHHHSS-SSSSSS---
--SSGGGS-S-STTSSS---
---GGGGS-S--TTSSS---
---SGGGTSS--TTSS----
---SGGGT-SS-SSSS----
--SSGGGT-S--TTSS----
---SGGGT-S--TTSSS---
---SSTTT-S--TTSSS---
---SHHHH-S-STTSSS---
---GGGGT-S-STTSSS---
---SGGGT-S-STTSSS---
---SHHHH-S-STTSSS---
---STTTS-S--TTSSS---
---SGGGT-S-GGGSSS---
---SHHHH-S--TT-SS---
---SGGGT-S-STT-SS---
---SGGGT-S--TTSSS---
---THHHH-SS-TTSSS---
---GGGGT-S--TTSSS---
---SGGGT-S-STTSSS---
---THHHH-S-GGGSSS---
---GGGGT-S-STTSS----
---THHHH-S--TTSSS---
---GGGGT-S--TTSS----
---GGGGT-S--TTSSS---
---THHHH-SS-TTSSS---
---THHHH-S-GGG-SS---
---GGGGT-S--TTSSS---
---GGGGT-S-STTSS----
---THHHH-S--TTSSS---
---GGGGT-S--TTSSS---
---GGGGT-S--TTSSS---
---GGGGT-S--TTSSS---
---GGGGT-S--TTSSS---
---GGGGT-S--TTSSS---
---GGGGS-S--TTSSS---
---SGGGT-S--TT-SS---
---GGGGT-S--TTSSS---
---SGGGT-S--SSSSS---
---SGGGT-S-GGG-S----
---GGGGT-S--TTSS----
---TTTTT-S--TTSSS---
---SHHHH-S-SSSSS----
---GGGGT-S--TTSS----
---GGGGT-S--TTSS----
---GGGGG-S--TT-SS---
---GGGGS-S--TTSS----
---TTTTS-SS-TTSS----
---GGGGTSS-TTSSS----
---GGGGT-S--SSSS----
---SGGGT-S-STTSS----
---GGGGT-S--SSSS----
---SGGGT-S--TT-S----
---SGGGT-S--TTSS----
---SGGGT-S-STTSS----
---SGGGT-S-STTSS----
---GGGGT-S--TT-S----
---GGGGS-S-SSSSS----
---GGGGTSS-STT-S----
---GGGGS-S--TT-S----
---SGGGG-SS-TT-S----
---SHHHH-S--SS-S----
---SSTTT-S--TT-S----
---TTTTT-S--TT-SS---
---SHHHH-SS-TT-SS---
---THHHH-S--SS-S----
---GGGGTSS--TTSS----
---TTTTT-S--TT-SS---
---SGGGT-SS-TT-S----
---THHHHSSS-TT-SS---
---HHHHH-S--TTSSS---
---GGGGT-S--TTSS----
---GGGGT-S--TT-SS---
---SGGGT-SS-TT-S----
---SGGGT-S--TT-SS---
---TTGGG-S--SS-S----
---THHHH-SS-SS-SS---
---HHHHH-SS-S--S----
---TTGGG-SS-SS-SS---
---SSTTT-SS-SS-SS---
---SHHHH-SS-SS-SS---
---SHHHH-S--SS-SS---
---SHHHH-SS-SS-SS---
---TGGGT-SS-SS-SS---
---SHHHH-SS-SS-SS---
---SHHHH-SS-SS-SS---
---SHHHH-SS-SS-SS---
---SHHHH-S--SS-SS---
---HHHHH-S--TT-SS---
---SHHHH-S--TT-SS---
---SGGGT-S--TT-SS---
---SHHHH-S--TT-SS---
---HHHHH-S--TT-SS---
---SGGGT-S--TTSS----
---SGGGT-S--TTSSS---
---SHHHH-S--TT-SS---
---SGGGT-S--TT-SS---
---GGGGT-S--TT-S----
----GGGT-S--TT-SS---
---GGGGT-S--TT-SS---
---TGGGT-S--TTSS----
---SGGGTSS--SSSS----
---GGGGT-S--TT-SS---
---GGGGT-S--TT-SS---
---THHHHSS--TT-SS---
---THHHH-S--TT-S----
--SSGGGT-S--TT-S----
--TTHHHHSS--TTSS----
--GGGGGT-S--TTSSS---
--TTHHHH-S--TT-SS---
--GGGGGT-S--TT-SS---
--GGGGGT-S--TT-SS---
--GGGGGTSS--TTSS----
--GGGGGTSS--TT-SS---
--GGGGGT-S--TTSSS---
--GGGGGT-S--TT-SS---
--GGGGGT-S--TT-SS---
--TTHHHH-S--TT-S----
--GGGGGT-S--TT-SS---
--GGGGGT-S--TT-S----
--GGGGGT-S--TT-SS---
--GGGGGT-S--TTSS----
--TTHHHH-S--TTSS----
--GGGGGT-S--TT-SS---
--TTHHHH-S--TT-S----
--GGGGGT-S--TT-SS---
--GGGGGTSS--TT-S----
--GGGGGT-S--TTSSS---
--GGGGGT-S--TT-SS---
--STHHHH-S--TT-S----
--GGGGGT-S--TT-SS---
--GGGGGT-S--TTSS----
--GGGGGT-S--TT-SS---
--GGGGGTSS--TT-S----
--GGGGGT-S--TTSS----
--GGGGGT-S--TT-SS---
--GGGGGTSS--TT-SS---
--GGGGGT-S--TT-S----
--GGGGGT-S--TT-SS---
--TTHHHH-S--TT-S----
--TTHHHH-S--TT-S----
--GGGGGT-S--TT-SS---
--GGGGGTSS--TT-SS---
--GGGGGT-S--TT-SS---
--GGGGGT-S--TTSSS---
--SGGGGT-S--TT-S----
--GGGTTT-S--TT-S----
--GGGGGT-S--TTSS----
--STHHHH-S--TTSSS---
--GGGGGTSS--TTSS----
--GGGGGT-S--TTSS----
--THHHHH-S--TT-SS---
--STHHHH-S--SSSS----
--GGGGGT-S--TT-SS---
--GGGGGT-S--TT-S----
--STHHHH-S--TTSS----
--TTHHHH-S--TTSS----
--GGGGGT-S--TTSS----
--TTHHHHSS--TTSS----
--TTHHHH-S--TT-S----
--TTHHHH-S--TTSS----
--GGGGGT-S--TTSS----
--GGGGGT-S--TT-S----
--GGGGGT-S--TT-S----
--GGGGGT-S--TT-S----
--TTHHHH-S--TT-SS---
--GGGGGT-S--TTSS----
--TTHHHH-S--TTSS----
--GGGGGT-S--TTSS----
--GGGGGT-S--TTSS----
--GGGGGTSS--TTSS----
--GGGGGT-S--TTSS----
--GGGGGT-S--TTSS----
--GGGGGT-S--TTSS----
--GGGGGT-S--TT-S----
--GGGGGT-S--TTSSS---
--GGGGGT-S--SSSS----
--GGGGGT-S--TTSS----
--GGGGGT-S--TTSS----
--GGGGGT-S--TTSSS---
--TTHHHH-S--TTSS----
--GGGGGT-S--TTSS----
--GGGGGT-S--TTSS----
--GGGGGT-S--TTSS----
--GGGGGT-S--TTSS----
--STHHHH-S--TTSSS---
--GGGGGT-S--TTSS----
--TTHHHH-S--TT-SS---
--TTHHHHSS--TTSSS---
--GGGGGT-S--TTSS----
--TTHHHH-S--TTSSS---
--HHHHTT-S--TTSS----
--TTHHHH-S--TTSS----
--GGGGGT-S--TTSS----
--TTGGGT-S--TTSS----
--TTGGGT-S--TTSS----
--TGGGGT-S--TTSS----
--TTGGGT-S--TTSS----
--TTGGGT-S--TTSS----
--TTHHHH-S--TTSS----
--TTGGGT-S--TTSS----
--TTGGGTSS--TTSS----
--TTGGGT-S--TTSS----
--TTGGGS-S--TTSS----
--TGGGGT-S--TTSS----
--TTHHHH-S--SSSS----
--TTGGGT-S--TT-S----
--TTGGGT-S--TT-SS---
--TGGGGT-S--TTSS----
--HHHHHH-S--TTSS----
--TTGGGT-S--TTSS----
--TTGGGT-S--TTSS----
--TTGGGT-S--TTSS----
--TTGGGT-S--TTSS----
--TTHHHH-S--SSSS----
[truncated: 20,014 more chars]
