# Supplementary material for: Unfolding of α-helical 20-residue poly-glutamic acid analyzed by multiple runs of canonical molecular dynamics simulations
Source: PeerJ. 2018 May 15;6:e4769. doi: 10.7717/peerj.4769 (PMC5958886; doi:10.7717/peerj.4769)
Supplement: Supplemental Information 5 — The data includes the two initial structures and trajectories of secondary structural elements of all the residues in all the snapshots generated in this study. All the figures and tables in this manuscript were generated based on this raw data. [file peerj-06-4769-s005.gz › ss_trajectory/Ide/ide18.txt]

-HHHHHHHHHHHHHHHTTT-
-HHHHHHHHHHHHHHHGGG-
-HHHHHHHHHHHHHHHHHT-
-HHHHHHHHHHHHHHHHH--
-HHHHHHHHHHHHHHHHHH-
-HHHHHHHHHHHHHHHHHH-
-HHHHHHHHHHHHHHHHHH-
-HHHHHHHHHHHHHHHHTT-
-HHHHHHHHHHHHHHHHTT-
-HHHHHHHHHHHHHHHHTT-
-HHHHHHHHHHHHHHHHTT-
-HHHHHHHHHHHHHHHHHH-
-HHHHHHHHHHHHHHHHHH-
-HHHHHHHHHHHHHHHHHH-
-HHHHHHHHHHHHHHHHHH-
-HHHHHHHHHHHHHHHHTT-
-HHHHHHHHHHHHHHHHHH-
-HHHHHHHHHHHHHHHHHH-
-HHHHHHHHHHHHHHHHHH-
-HHHHHHHHHHHHHHHHHH-
-HHHHHHHHHHHHHHHHHH-
-HHHHHHHHHHHHHHHHHH-
-HHHHHHHHHHHHHHHHHH-
-HHHHHHHHHHHHHHHHTT-
-HHHHHHHHHHHHHHHHHH-
-HHHHHHHHHHHHHHHTTT-
-HHHHHHHHHHHHHHHTTT-
-HHHHHHHHHHHHHHHTTT-
-HHHHHHHHHHHHHHHHTT-
-HHHHHHHHHHHHHHHHHH-
-HHHHHHHHHHHHHHHHHH-
-HHHHHHHHHHHHHHHHHH-
-HHHHHHHHHHHHHHHHHH-
-HHHHHHHHHHHHHHHHTT-
-TTTHHHHHHHHHHHHTTT-
-HHHHHHHHHHHHHHHTTT-
-HHHHHHHHHHHHHHHTTT-
-HHHHHHHHHHHHHHHHHH-
-HHHHHHHHHHHHHHHHHH-
-HHHHHHHHHHHHHHHHHH-
-HHHHHHHHHHHHHHHHTT-
-HHHHHHHHHHHHHHHHHT-
-HHHHHHHHHHHHHHHHHH-
-HHHHHHHHHHHHHHHHTT-
-HHHHHHHHHHHHHHHHHH-
-HHHHHHHHHHHHHHHHTT-
-HHHHHHHHHHHHHHHHHH-
-TTHHHHHHHHHHHHHHHH-
-HHHHHHHHHHHHHHHHHH-
-HHHHHHHHHHHHHHHHHH-
-HHHHHHHHHHHHHHHHHH-
-HHHHHHHHHHHHHHHHHH-
-HHHHHHHHHHHHHHHHTT-
-HHHHHHHHHHHHHHHHHH-
-HHHHHHHHHHHHHHHHHH-
-HHHHHHHHHHHHHHHHHH-
-HHHHHHHHHHHHHHHHHH-
-HHHHHHHHHHHHHHHHHH-
-HHHHHHHHHHHHHHHHHH-
-HHHHHHHHHHHHHHHHHH-
-HHHHHHHHHHHHHHHHTT-
-HHHHHHHHHHHHHHHHHH-
-HHHHHHHHHHHHHHHTTT-
-HHHHHHHHHHHHHHHHHH-
-HHHHHHHHHHHHHHGGG--
-HHHHHHHHHHHHHTTTT--
-HHHHHHHHHHHHHHHTT--
-HHHHHHHHHHHHHHHHT--
-HHHHHHHHHHHHHTTTT--
-HHHHHHHHHHHHHHHHT--
-HHHHHHHHHHHHHTTSS--
-HHHHHHHHHHHHHHHTT--
-HHHHHHHHHHHHHHTTT--
-HHHHHHHHHHHHHHHTT--
-HHHHHHHHHHHHHTTTT--
-HHHHHHHHHHHHHHGGG--
-HHHHHHHHHHHHHHHTT--
-HHHHHHHHHHHHHHHHT--
-HHHHHHHHHHHHHHHHS--
-HHHHHHHHHHHHHHHSS--
-HHHHHHHHHHHHHHHHT--
-HHHHHHHHHHHHHHHTT--
-HHHHHHHHHHHHHHHHT--
-HHHHHHHHHHHHHHHTT--
-TTHHHHHHHHHHHHHTT--
-HHHHHHHHHHHHHHHHT--
-HHHHHHHHHHHHHHHTT--
-HHHHHHHHHHHHHHHTT--
-HHHHHHHHHHHHHHTTS--
-HHHHHHHHHHHHHHHTT--
-HHHHHHHHHHHHHHHTT--
-HHHHHHHHHHHHHHHHH--
-TTHHHHHHHHHHHHHTT--
-TTHHHHHHHHHHHHHHT--
-HHHHHHHHHHHHHHHHT--
-HHHHHHHHHHHHHHHTT--
-HHHHHHHHHHHHHHHHT--
-HHHHHHHHHHHHHHHHT--
-HHHHHHHHHHHHHHHTT--
-HHHHHHHHHHHHHHGGG--
-HHHHHHHHHHHHHHHTT--
-HHHHHHHHHHHHHHHTT--
-TTHHHHHHHHHHHHHTT--
-HHHHHHHHHHHHHHHHS--
-HHHHHHHHHHHHHHHHT--
-HHHHHHHHHHHHHHHTT--
-HHHHHHHHHHHHHHHHT--
-HHHHHHHHHHHHHHHHT--
-HHHHHHHHHHHHHHHHT--
-HHHHHHHHHHHHHHHHT--
-HHHHHHHHHHHHHHHHH--
-HHHHHHHHHHHHHHHHH--
-HHHHHHHHHHHHHHHHH--
-HHHHHHHHHHHHHHHHH--
-HHHHHHHHHHHHHHHTT--
-HHHHHHHHHHHHHHHHT--
-HHHHHHHHHHHHHHHHTT-
-HHHHHHHHHHHHHHHHHT-
-HHHHHHHHHHHHHHHGGG-
-HHHHHHHHHHHHHHHHTT-
-HHHHHHHHHHHHHHHHHH-
-HHHHHHHHHHHHHHHHHH-
-HHHHHHHHHHHHHHHHHH-
-HHHHHHHHHHHHHHHHHH-
-HHHHHHHHHHHHHHHHHH-
-HHHHHHHHHHHHHHHHHH-
-HHHHHHHHHHHHHHHHHH-
-HHHHHHHHHHHHHHHHHH-
-HHHHHHHHHHHHHHHHHH-
-HHHHHHHHHHHHHHHHHH-
-HHHHHHHHHHHHHHHHTT-
-HHHHHHHHHHHHHHHHHH-
-HHHHHHHHHHHHHHHHHH-
-HHHHHHHHHHHHHHHHHH-
-HHHHHHHHHHHHHHHHHH-
-HHHHHHHHHHHHHHHHHH-
-HHHHHHHHHHHHHHHHHH-
-HHHHHHHHHHHHHHHHHH-
-HHHHHHHHHHHHHHHHHH-
-HHHHHHHHHHHHHHHHTT-
-HHHHHHHHHHHHHHHHHT-
-HHHHHHHHHHHHHHHTTT-
-HHHHHHHTHHHHHHHHHH-
-HHHHHHHHHHHHHHHHHH-
-HHHHHHHHHHHHHHHHHH-
-HHHHHHHHHHHHHHHHTT-
-HHHHHHHHHHHHHHHHHH-
-HHHHHHHHHHHHHHHHHH-
--HHHHHHHHHHHHHHHHH-
-HHHHHHHHHHHHHHHHHH-
-HHHHHHHHHHHHHHHHHH-
-HHHHHHHHHHHHHHHHHT-
-HHHHHHHHHHHHHHHHHH-
-HHHHHHHHHHHHHHHHHH-
-HHHHHHHHHHHHHHHHHH-
-HHHHHHHHHHHHHHHHHT-
-HHHHHHHHHHHHHHHHHH-
-HHHHHHHHHHHHHHHHHH-
-HHHHHHHHHHHHHHHHHH-
-HHHHHHHHHHHHHHHHHH-
-HHHHHHHHHHHHHHHHHH-
-HHHHHHHHHHHHHHHHHH-
-HHHHHHHHHHHHHHHHHH-
-HHHHHHHHHHHHHHHHHH-
-HHHHHHHHHHHHHHHHHH-
-HHHHHHHHHHHHHHHHHH-
-HHHHHHHHHHHHHHHHHH-
-HHHHHHHHHHHHHHHTTT-
-HHHHHHHHHHHHHHHHHH-
-HHHHHHHHHHHHHHHHTT-
-HHHHHHHHHHHHHHHHTT-
-HHHHHHHHHHHHHHHHTT-
-HHHHHHHHHHHHHHHHH--
-HHHHHHHHHHHHHHHHHH-
-HHHHHHHHHHHHHHHHTT-
-TTHHHHHHHHHHHHHHHT-
-HHHHHHHHHHHHHHHHHT-
-TTHHHHHHHHHHHHHHTT-
-HHHHHHHHHHHHHHHHHH-
-TTHHHHHHHHHHHHHHTT-
-HHHHHHHHHHHHHHHHTT-
-HHHHHHHHHHHHHHHHTT-
-HHHHHHHHHHHHHHHTTT-
-HHHHHHHHHHHHHHHGGG-
-HHHHHHHHHHHHHHHHHT-
-HHHHHHHHHHHHHHHHTT-
-HHHHHHHHHHHHHHHTT--
-HHHHHHHHHHHHHHHTT--
-HHHHHHHHHHHHHHHTT--
-HHHHHHHHHHHHHHHTT--
-HHHHHHHHHHHHHHHTT--
-HHHHHHHHHHHHHHHTT--
-HHHHHHHHHHHHHHHTS--
-HHHHHHHHHHHHHHTTS--
-HHHHHHHHHHHHHHTTT--
-HHHHHHHHHHHHHHHTT--
-HHHHHHTT-HHHHHHHT--
-HHHHHHTTTHHHHHHHS--
-HHHHHHHHHHHHHGGGS--
-HHHHHHHTSHHHHTTTS--
-HHHHHTTTTHHHHGGGS--
-HHHHHHTTSGGGTGGGS--
-HHHHHHTSSHHHHGGG---
-HHHHHHHHHHHHHGGG---
-HHHHHHHHHHHHHGGG---
-HHHHHHHHHHHHHGGG---
-HHHHHHHHHHHHHGGGS--
-HHHHHHHHHHHHHGGG---
-HHHHHHHHHHHHHSGGG--
-HHHHHHHHHHTTTGGG---
-HHHHHHHHHHTTTHHHH--
-HHHHHHHHHHHHHGGGS--
-HHHHHHHHHHHHHGGGT--
-HHHHHHHHHHTTTGGGT--
-HHHHHHHHHGGGTGGGT--
-HHHHHHHHHHHHHGGGT--
-HHHHHHHHHHTTTGGGS--
-HHHHHHHHHHHHHHHHHT-
-HHHHHHHHHHHHHGGGT--
-HHHHHHHHHHTTTGGGT--
-HHHHHHHHHHTTTTHHHH-
-TTHHHHHHHHHHHSHHHH-
-HHHHHHHHHHTTTHHHHH-
-HHHHHHHHHHHHHHHHHH-
-HHHHHHHHHHHTTHHHHH-
-HHHHHHHHHHHHHGGGT--
-HHHHHHHHHHHHSHHHHH-
-TTTTHHHHHHHHHSHHHH-
-TTHHHHHHHHHHHTTTTT-
-HHHHHHHHHHHHHHHHHH-
-HHHHHHHHHHHHTSHHHH-
-HHHHHHHHHHHHSHHHHH-
-HHHHHHHHHHHHSHHHHH-
-HHHHHHHHHHHHTTTTTT-
-HHHHHHHHHHHHTHHHHH-
-HHHHHHHHHHHHHTTTTT-
-HHHHHHHHHHHHHHHHHH-
-HHHHHHHHHHHTTHHHHH-
-HHHHHHHHHHHHHHHHHH-
-HHHHHHHHHHHHHHHHHH-
-TTHHHHHHHHHHHHHHHH-
-HHHHHHHHHHHHHHHHHH-
-HHHHHHHHHHHHHTTTTT-
-HHHHHHHHHHHHHHHHHT-
-HHHHHHHHHHHTTHHHHH-
-HHHHHHHHHHTTTHHHHH-
-HHHHHHHHHHTTTHHHHH-
-HHHHHHHHHHHTTHHHHH-
-HHHHHHHHHHTTTHHHHT-
-TTHHHHHHHHHTTHHHH--
-TTTHHHHHHHTTTHHHHH-
-HHHHHHHHHHHHHHHHHH-
-HHHHHHHHHHHTTHHHHT-
-HHHHHHHHHHHHHHHHHT-
-HHHHHHHHHHTTTHHHHT-
-HHHHHHHHHHHHHHHHHT-
-HHHHHHHHHHHHHHHHHT-
-HHHHHHHHHHHHHHHHH--
-HHHHHHHHHHHHHHHHH--
-HHHHHHHHHHHHHHHHH--
-HHHHHHHHHHHHHGGGGT-
-HHHHHHHHHHHHHTGGGT-
-HHHHHHHHHHHHHHHHHT-
-HHHHHHHHHHHTTHHHHH-
-HHHHHHHHHHHHHTTGGG-
-TTHHHHHHHHHHHHHHH--
-HHHHHHHHHHTTTHHHHT-
-TTHHHHHHHHHHHTTGGG-
-TTHHHHHHHHHHHHHHH--
-HHHHHHHHHHHHSHHHHT-
-HHHHHHHHHHHTTTTGGG-
-HHHHHHHHHHHTSHHHH--
-HHHHHHHHHHHHHHTTT--
-HHHHHHHHHHHTTHHHHT-
-HHHHHHHHHHHTTHHHHT-
-HHHHHHHHHHTTTTTTTT-
-HHHHHHHHHHHHTHHHHH-
-HHHHHHHHHHHTTTTGGG-
--HHHHHHHHHHHHHHHH--
-HHHHHHHHHHHTTHHHH--
-HHHHHHHHHHHHHHHHH--
-HHHHHHHHHHHTTHHHH--
-HHHHHHHHHHHHHHTTT--
-HHHHHHHHHHHTTHHHH--
-HHHHHHHHHHHTTHHHH--
-HHHHHHHHHHHHHGGGT--
-HHHHHHHHHHTTTGGGT--
-HHHHHHHHHHHTTHHHH--
-HHHHHHHHHHHTTGGGT--
-HHHHHHHHHHHHHHHHH--
-HHHHHHHHHHTTTTTTS--
-HHHHHHHHHHHHHHHHH--
-HHHHHHHHHHHTTTTTS--
-HHHHHHHHHHHTTHHHH--
-HHHHHHHHHHHTTHHHH--
-HHHHHHHHHHHHHHHHH--
-HHHHHHHHHHHHHHHHH--
-HHHHHHHHHHHTTHHHH--
-HHHHHHHHHHHHHHHHH--
-HHHHHHHHHHHHHHHHH--
--HHHHHHHHHHTTHHHH--
-HHHHHHHHHHHHHHHHH--
-HHHHHHHHHHHHHHHHH--
-HHHHHHHHHHHHHHHHT--
-HHHHHHHHHHHHHHGGG--
-HHHHHHHHHHHTTHHHH--
-HHHHHHHHHHHHHHHHH--
-HHHHHHHHHHHHTHHHH--
--HHHHHHHHHHTTTTTT--
-HHHHHHHHHHHTTTTTS--
-HHHHHHHHHHGGGGGGT--
-HHHHHHHHHHHHHHHHH--
-HHHHHHHHHHHHHGGGT--
-HHHHHHHHHHHHGGGGT--
-HHHHHHHHHHHHHHHHH--
-HHHHHHHHHHHHHHTTT--
-HHHHHHHHHHHHHHTTT--
-HHHHHHHHHHHHHHTTT--
-HHHHHHHHHHHHHHTTT--
-HHHHHHHHHHHHHHHHH--
-HHHHHHHHHHHHHHHHH--
-HHHHHHHHHHHHHHHHH--
-HHHHHHHHHHHHHHHHH--
-HHHHHHHHHHHHHHHTT--
-HHHHHHHHHHHHHHHTT--
-HHHHHHHHHHHHHHHHH--
-HHHHHHHHHHHHHHHHH--
--THHHHHHHHHHHHHHH--
-TTHHHHHHHHHHHHHHH--
--SHHHHHHHHHHHHHTT--
---HHHHHHHHHHHHTTS--
---HHHHHHHHHHHHHTT--
--SHHHHHHHHHHHHHHH--
--SHHHHHHHHHHHHHTT--
--SHHHHHHHHHHHHTTS--
--HHHHHHHHHHHHHHHH--
--SHHHHHHHHHHHHHHH--
--SHHHHHHHHHHHHHHH--
-TTHHHHHHHHHHHHHTT--
---HHHHHHHHHHHHHHH--
--SHHHHHHHHHHHHHHH--
-TTHHHHHHHHHHHHHHH--
-TTHHHHHHHHHHHHHHH--
-TTHHHHHHHHHHHHHHH--
-TTHHHHHHHHHHHHHHH--
-TTHHHHHHHHHHHHHTT--
--SHHHHHHHHHHHHHHH--
-TTHHHHHHHHHHHHHHH--
-TTHHHHHHHHHHHHHHH--
-TTHHHHHHHHHHHHTTT--
-TTHHHHHHHHHHHHHTT--
-TTHHHHHHHHHHHHTTT--
--SHHHHHHHHHHHHTTT--
--SHHHHHHHHHHHHHHH--
--SHHHHHHHHHHHHHTT--
-TTHHHHHHHHHHHHHHH--
-TTHHHHHHHHHHHHTTT--
-TTHHHHHHHHHHHHHHH--
-TTHHHHHHHHHHHHHHH--
-TTHHHHHHHHHHHHHHH--
-TTHHHHHHHHHHHHTTT--
-TTHHHHHHHHHHHHTTT--
-TTHHHHHHHHHHHHTTT--
-TTHHHHHHHHHHHHTTT--
-TTHHHHHHHHHHHHHHH--
-TTHHHHHHHHHHHHHHH--
--SHHHHHHHHHHHHHHH--
-TTTTHHHHHHHHHHTTT--
-TTHHHHHHHHHHHHHHT--
-TTHHHHHHHHHHHHHHS--
-TTHHHHHHHHHHHHHHH--
---HHHHHHHHHHHHHHS--
-TTHHHHHHHHHHHHHHT--
--SHHHHHHHHHHHHHHT--
--SHHHHHHHHHHHHHHT--
-TTHHHHHHHHHHHHHHS--
--SHHHHHHHHHHHHHHT--
-TTHHHHHHHHHHHHHHH--
-TTHHHHHHHHHHHHHHH--
-TTTTHHHHHHHHHHHHH--
-TTHHHHHHHHHHHHHHS--
-TTHHHHHHHHHHHHHTT--
-TTHHHHHHHHHHHHTTT--
-TTHHHHHHHHHHHHHHH--
-TTHHHHHHHHHHHHHHT--
-TTHHHHHHHHHHHHGGG--
-TTHHHHHHHHHHHHHHT--
-TTHHHHHHHHHHHHHHT--
---HHHHHHHHHHHHHHT--
---HHHHHHHHHHHHHHS--
-TTHHHHHHHHHHHHHHH--
-TTHHHHHHHHHHHHHHT--
--SHHHHHHHHHHHHHTT--
-TTHHHHHHHHHHHHHTT--
---HHHHHHHHHHHHHHH--
--SHHHHHHHHHHHHTTS--
-TTHHHHHHHHHHHHHTT--
-TTHHHHHHHHHHHHHTT--
-TTHHHHHHHHHHHHHTT--
--SHHHHHHHHHHHHHTT--
-TTHHHHHHHHHHHHHHH--
-TTHHHHHHHHHHHHHHH--
--SHHHHHHHHHHHHHHH--
--SHHHHHHHHHHHHHHH--
-TTHHHHHHHHHHHHHHH--
-TTHHHHHHHHHHHHTTT--
-TTHHHHHHHHHHHHTTS--
-TTHHHHHHHHHHHHHTT--
-TTHHHHHHHHHHHHHTT--
-TTHHHHHHHHHHHHHTT--
-TTHHHHHHHHHHHHHTT--
-TTHHHHHHHHHHHHHHT--
--SHHHHHHHHHHHHGGG--
-TTHHHHHHHHHHHHHHH--
-TTHHHHHHHHHHHHHHH--
-TTHHHHHHHHHHHHHHH--
-TTHHHHHHHHHHHHHHH--
-TTHHHHHHHHHHHHHHH--
--SHHHHHHHHHHHHHHH--
---HHHHHHHHHHHHHHH--
--SHHHHHHHHHHHHTTT--
--SHHHHHHHHHHHHHTT--
--SHHHHHHHHHHHHHTT--
--SHHHHHHHHHHHHHTT--
--SHHHHHHHHHHHHTTT--
--SHHHHHHHHHHHHTTT--
--SHHHHHHHHHHHHTTT--
-TTHHHHHHHHHHHHTTT--
--HHHHHHHHHHHHHHTT--
--THHHHHHHHHHHHHTT--
-HHHHHHHHHHHHHHHHH--
-HHHHHHHHHHHHHHHHT--
-HHHHHHHHHHHHHHHHS--
-HHHHHHHHHHHHHHHHH--
-HHHHHHHHHHHHHHHHT--
-HHHHHHHHHHHHHHHTT--
-HHHHHHHHHHHHHHHHH--
-HHHHHHHHHHHHHHHHH--
-HHHHHHHHHHHHHHHHH--
-TTHHHHHHHHHHHHTTT--
-HHHHHHHHHHHHHHHHS--
-HHHHHHHHHHHHHHHTT--
-HHHHHHHHHHHHHHHHH--
-HHHHHHHHHHHHHHHTT--
-HHHHHHHHHHHHHHHHH--
-TTHHHHHHHHHHHHHTT--
-TTHHHHHHHHHHHHHHH--
-TTHHHHHHHHHHHHHHT--
-HHHHHHHHHHHHHHHHH--
-HHHHHHHHHHHHHHHTT--
-HHHHHHHHHHHHHHHHH--
-TTHHHHHHHHHHHHHHH--
-TTHHHHHHHHHHHHHHT--
-HHHHHHHHHHHHHHHHH--
-HHHHHHHHHHHHHHHHH--
-HHHHHHHHHHHHHHHTT--
-HHHHHHHHHHHHHHHTT--
-HHHHHHHHHHHHHHHTT--
-HHHHHHHHHHHHHHHHS--
-HHHHHHHHHHHHHHHHH--
-HHHHHHHHHHHHHHHHH--
-HHHHHHHHHHHHHHHTS--
-HHHHHHHHHHHHHHHHS--
-HHHHHHHHHHHHHHHHS--
-HHHHHHHHHHHHHHTTS--
-HHHHHHHHHHHHHHHHH--
-HHHHHHHHHHHHHHTTT--
-HHHHHHHHHHHHHHTTT--
-HHHHHHHHHHHHHHTTS--
-HHHHHHHHHHHHHHHTT--
-HHHHHHHHHHHHHHHHT--
-HHHHHHHHHHHHHHHTT--
-HHHHHHHHHHHHHHHTT--
-HHHHHHHHHHHHHHHHT--
-HHHHHHHHHHHHHHHHT--
-HHHHHHHHHHHHHHHHH--
-HHHHHHHHHHHHHHHHT--
-HHHHHHHHHHHHHHHHT--
-TTHHHHHHHHHHHHHTT--
-HHHHHHHHHHHHHHHTT--
-HHHHHHHHHHHHHHTTS--
-HHHHHHHHHHHHHHHTT--
-HHHHHHHHHHHHHHHHT--
-HHHHHHHHHHHHHHTTS--
-HHHHHHHHHHHHHHHHT--
-HHHHHHHHHHHHHHHTS--
-HHHHHHHHHHHHHHHHT--
-HHHHHHHHHHHHHHHHT--
-HHHHHHHHHHHHHHHHH--
-HHHHHHHHHHHHHHHHH--
-HHHHHHHHHHHHHHHHT--
-HHHHHHHHHHHHHHHHH--
-HHHHHHHHHHHHHHHHH--
-HHHHHHHHHHHHHHHHH--
-HHHHHHHHHHHHHHTTS--
-HHHHHHHHHHHHHHHHT--
-HHHHHHHHHHHHHHHHS--
-HHHHHHHHHHHHHHHHT--
-HHHHHHHHHHHHHHHTT--
-HHHHHHHHHHHHHHHTT--
-HHHHHHHHHHHHHHHHS--
-HHHHHHHHHHHHHHHTT--
-HHHHHHHHHHHHHHHTT--
-HHHHHHHHHHHHHHHHT--
-HHHHHHHHHHHHHHHHH--
-HHHHHHHHHHHHHHHTT--
-HHHHHHHHHHHHHHHHS--
-HHHHHHHHHHHHHHHHT--
-HHHHHHHHHHHHHHHHT--
-HHHHHHHHHHHHHHTTS--
-HHHHHHHHHHHHHHTTS--
-HHHHHHHHHHHHHHTTT--
-HHHHHHHHHHHHHHTTS--
-HHHHHHHHHHHHHHTTS--
-HHHHHHHHHHHHHHGGG--
-HHHHHHHHHHHHHHGGG--
-HHHHHHHHHHHHHHHTT--
-HHHHHHHHHHHHHHGGG--
-HHHHHHHHHHHHHHTTS--
-HHHHHHHHHHHHHHTTS--
-HHHHHHHHHHHHHHHHT--
-HHHHHHHHHHHHHHGGG--
-HHHHHHHHHHHHHHHHH--
-HHHHHHHHHHHHHHGGG--
-HHHHHHHHHHHHHHHTT--
-HHHHHHHHHHHHHHHHS--
-HHHHHHHHHHHHHHHTT--
-HHHHHHHHHHHHHHHTT--
-HHHHHHHHHHHHHHTTT--
-HHHHHHHHHHHHHHHHH--
-HHHHHHHHHHHHHHTTT--
-HHHHHHHHHHHHHHTTT--
-HHHHHHHHHHHHHHHHH--
-HHHHHHHHHHHHHHTTT--
-HHHHHHHHHHHHHHTTS--
-HHHHHHHHHHHHHHTTS--
-HHHHHHHHHHHHHHHHH--
-HHHHHHHHHHHHHHHHS--
-HHHHHHHHHHHHHHTTS--
-HHHHHHHHHHHHHHHHH--
-HHHHHHHHHHHHHHHHH--
-HHHHHHHHHHHHHHTTS--
-HHHHHHHHHHHHHHHTT--
-HHHHHHHHHHHHHHHTT--
-HHHHHHHHHHHHHHHHH--
-HHHHHHHHHHHHHHHHT--
-HHHHHHHHHHHHHHHHS--
-HHHHHHHHHHHHHHHTS--
-HHHHHHHHHHHHHHTTT--
-HHHHHHHHHHHHHHHHH--
-HHHHHHHHHHHHHHTTT--
-HHHHHHHHHHHHHHTTT--
-HHHHHHHHHHHHHHHHS--
-HHHHHHHHHHHHHHHH---
-HHHHHHHHHHHHHHHHS--
-HHHHHHHHHHHHHHTT---
-HHHHHHHHHHHHHHHH---
-TTHHHHHHHHHHHHHH---
-HHHHHHHHHHHHHTTS---
-HHHHHHHHHHHHHHHH---
-HHHHHHHHHHHHHHTT---
-HHHHHHHHHHHHHHTT---
-HHHHHHHHHHHHHTTT---
-HHHHHHHHHHHHHHHH---
-HHHHHHHHHHHHHHHH---
-HHHHHHHHHHHHHHTT---
-HHHHHHHHHHHHHTTS---
-HHHHHHHHHHHHHHTT---
-HHHHHHHHHHHHHHHH---
-HHHHHHHHHHHHHHHTS--
-HHHHHHHHHHHHHHTTS--
-TTHHHHHHHHHHHHHT---
-HHHHHHHHHHHHHHHS---
-HHHHHHHHHHHHHHHT---
-HHHHHHHHHHHHHHHS---
-HHHHHHHHHHHHHHHHS--
-HHHHHHHHHHHHHTTTS--
-HHHHHHHHHHHHHHTTS--
-HHHHHHHHHHHHHHTTS--
-HHHHHHHHHHHHHHTT---
-HHHHHHHHHHHHHHTTS--
-HHHHHHHHHHHHHHTT---
-HHHHHHHHHHHHHHTTS--
-HHHHHHHHHHHHHHHT---
-HHHHHHHHHHHHHHTT---
-TTHHHHHHHHHHHHHH---
-HHHHHHHHHHHHHHTT---
-HHHHHHHHHHHHHHHH---
-HHHHHHHHHHHHHHTT---
-HHHHHHHHHHHHHHHT---
-HHHHHHHHHHHHHGGG---
-HHHHHHHHHHHHHHTTS--
-HHHHHHHHHHHHHHTT---
-HHHHHHHHHHHHHHTTS--
-HHHHHHHHHHHHHHHTS--
-HHHHHHHHHHHHHGGGS--
-HHHHHHHHHHHHHHTTTT-
-HHHHHHHHHHHHHHTTS--
-HHHHHHHHHHHHHHHTS--
-HHHHHHHHHHHHHHTTS--
-HHHHHHHHHHHHHTTTS--
-HHHHHHHHHHHHHHTTS--
-HHHHHHHHHHHHHHTTS--
-HHHHHHHHHHHHHHHHS--
-HHHHHHHHHHHHHHTTS--
-HHHHHHHHHHHHHTTTTT-
-HHHHHHHHHHHHHHHHS--
-HHHHHHHHHHHHHHHHS--
-HHHHHHHHHHHHHTTTS--
-HHHHHHHHHHHHHTTT---
-HHHHHHHHHHTTGGGTS--
-HHHHHHHHHHHHHHHHS--
-HHHHHHHHHHHHHHTTS--
-HHHHHHHHHHHHHHTT---
-HHHHHHHHHHHHHHHHS--
-HHHHHHHHHHHHHHHHS--
-HHHHHHHHHHHHHTTTS--
-HHHHHHHHHHHHHHHHS--
-HHHHHHHHHHHHHHTTS--
-HHHHHHHHHHHHHHHTS--
-HHHHHHHHHHHHHHTTS--
-HHHHHHHHHHHHHHTTS--
-TTHHHHHHHHHHHHTTS--
-HHHHHHHHHHHHHHTTS--
-HHHHHHHHHHHHHHTTS--
-HHHHHHHHHHHHHHTTS--
-HHHHHHHHHHHHHHTTS--
-HHHHHHHHHHHHHHHT---
-HHHHHHHHHHHHHHTT---
--HHHHHHHHHHHHHTTS--
-HHHHHHHHHHHHHHTTS--
-HHHHHHHHHHHHHHTTS--
-HHHHHHHHHHHHHHTTS--
-HHHHHHHHHHHHHHTTS--
-HHHHHHHHHHHHHHTTS--
-HHHHHHHHHHHHHHHHS--
-HHHHHHHHHHHHHHTTS--
-HHHHHHHHHHHHHHHHS--
-HHHHHHHHHHHHHHHHS--
-HHHHHHHHHHHHHHTTS--
-HHHHHHHHHHHHHHHS---
-HHHHHHHHHHHHHHHT---
-HHHHHHHHHHHHHHT----
-HHHHHHHHHHHHHHTT---
-HHHHHHHHHHHHHHTTS--
-HHHHHHHHHHHHHHTTS--
-HHHHHHHHHHHHHHTTS--
-HHHHHHHHHHHHHSTTS--
-HHHHHHHHHHHHHHTTS--
-HHHHHHHHHHHHHHHSS--
-HHHHHHHHHHHHHHTTS--
-HHHHHHHHHHHHHHHH---
-HHHHHHHHHHHHHHHT---
-HHHHHHHHHHHHHHHH---
-HHHHHHHHHHHHHHHH---
-HHHHHHHHHHHHHHTTS--
-HHHHHHHHHHHHHHHHS--
-HHHHHHHHHHHHHHHHT--
-HHHHHHHHHHHHHHHHS--
-HHHHHHHHHHHHHHHT---
-HHHHHHHHHHHHHHHHT--
-HHHHHHHHHHHHHHHTT--
-HHHHHHHHHHHHHHHHS--
-HHHHHHHHHHHHHHHHT--
-HHHHHHHHHHHHHHHHS--
-HHHHHHHHHHHHHHHT---
-HHHHHHHHHHHHHHHHT--
-HHHHHHHHHHHHHHHHH--
-HHHHHHHHHHHHHHHHT--
-HHHHHHHHHHHHHHHHH--
-HHHHHHHHHHHHHHHHH--
-HHHHHHHHHHHHHHHHH--
-HHHHHHHHHHHHHHHHH--
-HHHHHHHHHHHHHHHHH--
-HHHHHHHHHHHHHHHHH--
-HHHHHHHHHHHHHHHTT--
-HHHHHHHHHHHHHHHHT--
-HHHHHHHHHHHHHHHHT--
-HHHHHHHHHHHHHHHHHT-
-HHHHHHHHHHHHHHHHHT-
-HHHHHHHHHHHHHHHHHT-
-HHHHHHHHHHHHHHHHHH-
-HHHHHHHHHHHHHHHHT--
-HHHHHHHHHHHHHHHHTT-
-HHHHHHHHHHHHHHHHHT-
-HHHHHHHHHHHHHHHHHT-
-HHHHHHHHHHHHHHHHTT-
-HHHHHHHHHHHHHHHHHT-
-HHHHHHHHHHHHHHHHHH-
-HHHHHHHHHHHHHHHHHT-
-HHHHHHHHHHHHHHHHHT-
-HHHHHHHHHHHHHHHHHT-
-HHHHHHHHHHHHHHHHHT-
-HHHHHHHHHHHHHHHHHH-
-HHHHHHHHHHHHHHHHHH-
-HHHHHHHHHHHHHHHHTT-
-HHHHHHHHHHHHHHHHHT-
-HHHHHHHHHHHHHHHHTT-
-HHHHHHHHHHHHHHHHHT-
-HHHHHHHHHHHHHHHHHT-
-HHHHHHHHHHHHHHHHHH-
-HHHHHHHHHHHHHHHHTT-
-HHHHHHHHHHHHHHHHH--
-HHHHHHHHHHHHHHHTT--
-HHHHHHHHHHHHHHHHHH-
-HHHHHHHHHHHHHHHHHH-
-HHHHHHHHHHHHHHHHHH-
-HHHHHHHHHHHHHHHHHH-
-HHHHHHHHHHHHHHHHTT-
-HHHHHHHHHHHHHHHHTT-
-HHHHHHHHHHHHHHHHHH-
-HHHHHHHHHHHHHHHHHH-
-HHHHHHHHHHHHHHHHHT-
-HHHHHHHHHHHHHHHHHT-
-HHHHHHHHHHHHHHHHH--
-HHHHHHHHHHHHHHHHTT-
-HHHHHHHHHHHHHHHHHH-
-HHHHHHHHHHHHHHHHTT-
-HHHHHHHHHHHHHHHHTT-
-HHHHHHHHHHHHHHHHTT-
-HHHHHHHHHHHHHHHHTT-
-HHHHHHHHHHHHHHHHHT-
-HHHHHHHHHHHHHHHHTT-
-HHHHHHHHHHHHHHHHHT-
-HHHHHHHHHHHHHHHHTT-
-HHHHHHHHHHHHHHHH---
-HHHHHHHHHHHHHHHHTT-
-HHHHHHHHHHHHHHHHTT-
-HHHHHHHHHHHHHHHHTT-
-HHHHHHHHHHHHHHHHHT-
-HHHHHHHHHHHHHHHHTT-
-HHHHHHHHHHHHHHHHTT-
-HHHHHHHHHHHHHHHHHH-
-HHHHHHHHHHHHHHHHHT-
-HHHHHHHHHHHHHHHHHT-
-HHHHHHHHHHHHHHHHTT-
--STHHHHHHHHHHHHHHH-
-TTTHHHHHHHHHHHHHHH-
-TTTHHHHHHHHHHHHHHH-
-HHHHHHHHHHHHHHHHHH-
-HHHHHHHHHHHHHHHHTT-
-HHHHHHHHHHHHHHHHHH-
-HHHHHHHHHHHHHHHHHH-
-HHHHHHHHHHHHHHHHHH-
-HHHHHHHHHHHHHHHHHH-
-HHHHHHHHHHHHHHHHHH-
-HHHHHHHHHHHHHHHHH--
-HHHHHHHHHHHHHHHHH--
-HHHHHHHHHHHHHHHHHT-
-HHHHHHHHHHHHHHHHHT-
-HHHHHHHHHHHHHHHHHH-
-HHHHHHHHHHHHHHHHH--
-HHHHHHHHHHHHHHHHH--
-HHHHHHHHHHHHHHHHH--
-HHHHHHHHHHHHHHHHTT-
-HHHHHHHHHHHHHHHHTT-
-HHHHHHHHHHHHTTGGGG-
-HHHHHHHHHHHHHHHHTT-
-HHHHHHHHHHHHHHHHTT-
-HHHHHHHHHHHHHHHGGG-
-HHHHHHHHHHHHHHHHTT-
-HHHHHHHHHHHHHHHHTT-
-HHHHHHHHHHHHHHHHHT-
-HHHHHHHHHHHHHHHHHT-
-HHHHHHHHHHHHHHHHTT-
-HHHHHHHHHHHHHHHHTT-
-HHHHHHHHHHHHHHHHTT-
-HHHHHHHHHHHHHHHHTT-
-HHHHHHHHHHHHHHHHHH-
-HHHHHHHHHHHHHHHHHH-
-HHHHHHHHHHHHHHHHTT-
-HHHHHHHHHHHHHHHHTT-
-HHHHHHHHHHHHHHHHHH-
-HHHHHHHHHHHHHHHTTT-
-HHHHHHHHHHHHHHHHTT-
-HHHHHHHHHHHHHHHHHH-
-HHHHHHHHHHHHHHHHHH-
-HHHHHHHHHHHHHHHTTT-
-HHHHHHHHHHHHHHHHHH-
-HHHHHHHHHHHHHHHHHH-
-HHHHHHHHHHHHHHHHHH-
-HHHHHHHHHHHHHHHHHH-
-HHHHHHHHHHHHHHHHHH-
-HHHHHHHHHHHHHHHHHH-
-HHHHHHHHHHHHHHHHHH-
-HHHHHHHHHHHHHHHHHT-
-HHHHHHHHHHHHHHHHHH-
-HHHHHHHHHHHHHHHTTT-
-HHHHHHHHHHHHHHHHTT-
-HHHHHHHHHHHHHHHTTT-
-HHHHHHHHHHHHHHHHHH-
-HHHHHHHHHHHHHHHTTT-
-HHHHHHHHHHHHHHHHHH-
-HHHHHHHHHHHHHHHHHH-
-HHHHHHHHHHHHHHHHHH-
-HHHHHHHHHHHHHHHTTT-
-HHHHHHHHHHHHHHHHHH-
-HHHHHHHHHHHHHHHHHH-
-HHHHHHHHHHHHHHHHHH-
-HHHHHHHHHHHHHHHHHH-
-HHHHHHHHHHHHHHHHHH-
-HHHHHHHHHHHHHHHHHH-
-HHHHHHHHHHHHHHHHHH-
-HHHHHHHHHHHHHHHHHH-
-HHHHHHHHHHHHHHHHHH-
-HHHHHHHHHHHHHHHHHH-
-HHHHHHHHHHHHHHHHHH-
-HHHHHHHHHHHHHHHHHH-
-HHHHHHHHHHHHHHHHHH-
-HHHHHHHHHHHHHHHHHH-
-HHHHHHHHHHHHHHHHHH-
-HHHHHHHHHHHHHHHHHH-
-HHHHHHHHHHHHHHHTTT-
-HHHHHHHHHHHHHHHHHH-
-HHHHHHHHHHHHHHHHHH-
-HHHHHHHHHHHHHHHHHH-
-HHHHHHHHHHHHHHHHH--
--HHHHHHHHHHHHHHTT--
-HHHHHHHHHHHHHHHHT--
-HHHHHHHHHHHHHHHTS--
-HHHHHHHHHHHHHHHHT--
-HHHHHHHHHHHHHHHTT--
-HHHHHHHHHHHHHHHHH--
-HHHHHHHHHHHHHHGGG--
-HHHHHHHHHHHHHHHGGG-
-HHHHHHHHHHHHHHHHH--
-HHHHHHHHHHHHHHHTT--
-HHHHHHHHHHHHHHHHHH-
-HHHHHHHHHHHHHHHHTT-
-HHHHHHHHHHHHHHHHHH-
-HHHHHHHHHHHHHHHHTT-
-HHHHHHHHHHHHHHHHTT-
-HHHHHHHHHHHHHHHHTT-
-HHHHHHHHHHHHHHHGGG-
-HHHHHHHHHHHHHHHHTT-
-HHHHHHHHHHHHHHHGGG-
-HHHHHHHHHHHHHHHHHT-
-HHHHHHHHHHHHHHHTT--
-HHHHHHHHHHHHHHHHT--
-HHHHHHHHHHHHHHHHT--
-HHHHHHHHHHHHHHHHS--
-HHHHHHHHHHHHHHHHT--
-HHHHHHHHHHHHHHHHH--
-HHHHHHHHHHHHHHHHH--
-HHHHHHHHHHHHHHHTT--
-HHHHHHHHHHHHHHHTT--
-HHHHHHHHHHHHHHHTS--
--HHHHHHHHHHHHHHTT--
-HHHHHHHHHHHHHHHTS--
-HHHHHHHHHHHHHHHTT--
-HHHHHHHHHHHHHHHTT--
-HHHHHHHHHHHHHHHTS--
-HHHHHHHHHHHHHHHTS--
-HHHHHHHHHHHHHHHTT--
-HHHHHHHHHHHHHHHTT--
-HHHHHHHHHHHHHHHTT--
-HHHHHHHHHHHHHHHTT--
-HHHHHHHHHHTHHHHTT--
-HHHHHHHHHHHHHHHTT--
-HHHHHHHHHHHHHHHTT--
-HHHHHHHHHHHHHHHTT--
-HHHHHHTHHHHHHHHTT--
-HHHHHHHHHHHHHHHTT--
-HHHHHHHHHHHHHHHTT--
-HHHHHHHHHHHHHHHTT--
-HHHHHHTHHHHHHHHTT--
-HHHHHHHHHHTHHHHTT--
-HHHHHHHHHHHHHHHTT--
-HHHHHHHHHHHHHHHSS--
-HHHHHHHHHHHHHHHSS--
-HHHHHHHHHHHHHHTTT--
-HHHHHHHHHHHHHHTSS--
-HHHHHHHHHHHHHHTTT--
-HHHHHHHHHHHHHHTTT--
-HHHHHHHHHHHHHHTTT--
-HHHHHHHHHHHHHHTTT--
-HHHHHHHHHHHHHHSTT--
-HHHHHHHHHHHHHHTTT--
-HHHHHHHHHHHHHTTTT--
-HHHHHHHHHHHHHHTSS--
-HHHHHHHHHHHHHTSTT--
-HHHHHHHHHHHHHHTTT--
-TTHHHHHHHHHHHHTTT--
-HHHHHHHHHHHHHTTTT--
-HHHHHHHHHHHHHTSTT--
-HHHHHHHHHHHHHTTTT--
-HHHHHHHHHHHHHTTTT--
-HHHHHHHHHHHHHHHSS--
-HHHHHHHHHHHHHHHTT--
-HHHHHHHHHHHHTTS-S--
-HHHHHHHHHHHHHHS-S--
-HHHHHHHHHHHHHHHTT--
-HHHHHHHHHHHHTTTTT--
-HHHHHHHHHHHHHHHTT--
-HHHHHHHHHHHHHTTTT--
-HHHHHHHHHHHHHTTTT--
-HHHHHHHHHHHHHHHTT--
-HHHHHHHHHHHHHTSS---
-HHHHHHHHHHHHHSS-S--
-HHHHHHHHHHHHHHS----
-HHHHHHHHHHHHHHT-S--
-HHHHHHHHHHHHHTTTT--
-HHHHHHHHHHHHHGGGG--
-HHHHHHHHHHHHHTTTT--
-HHHHHHHHHHHHHTTTT--
-HHHHHHHHHHHHHTTTT--
-HHHHHHHHHHHHHTTTT--
-HHHHHHHHHHHHHHTTT--
-HHHHHHHHHHHHHHTTT--
-HHHHHHHHHHHHHHTSS--
-HHHHHHHHHHHHHTTTT--
-HHHHHHHHHHHHHTTTT--
-HHHHHHHHHHHHHTTTT--
-TTHHHHHHHHHHHHTSS--
-HHHHHHHHHHHHHHTSS--
-HHHHHHHHHHHHHTTSS--
-HHHHHHHHHHHHHTTTT--
-HHHHHHHHHHHHHHTTT--
-HHHHHHHHHHHHHTTTT--
-HHHHHHHHHHHHHHTTT--
-HHHHHHHHHHHHHTTTT--
-HHHHHHHHHHHHHTTTT--
-HHHHHHHHHHHHHHHTT--
-HHHHHHHHHHHHHHHSS--
-HHHHHHHHHHHHHTTTT--
-HHHHHHHHHHHHHTTSS--
-HHHHHHHHHHHHHHHTT--
-HHHHHHHHHHHHHHHSS--
-HHHHHHHHHHHHHHHGGG-
-HHHHHHHHHHHHHHHGGG-
-HHHHHHHHHHHHHTTTTT-
-HHHHHHHHHHHHHHHGGG-
-HHHHHHHHHHHHHHTTTT-
-HHHHHHHHHHHHHHTGGG-
-HHHHHHHHHHHHHHTTTT-
-HHHHHHHHHHHHHHTTTT-
-HHHHHHHHHHHHHHHTTT-
-TTHHHHHHHHHHHTTTTT-
-HHHHHHHHHHHHHTSSS--
-HHHHHHHHHHHHHTTTTT-
-HHHHHHHHHHHHHHTTTT-
-HHHHHHHHHHHHHTTTTT-
-HHHHHHHHHHHHHTTGGG-
-HHHHHHHHHHHHHTTTTT-
-HHHHHHHHHHHHHHTGGG-
-HHHHHHHHHHHHHHTTTT-
-HHHHHHHHHHHHHHSTTT-
-HHHHHHHHHHHHHTTTTT-
-HHHHHHHHHHHHHHTTT--
-HHHHHHHHHHHHHTTTTT-
-HHHHHHHHHHHHHHTTT--
-HHHHHHHHHHHHHHTGGG-
-HHHHHHHHHHHHHHTTTT-
-HHHHHHHHHHHHHHTGGG-
-HHHHHHHHHTHHHHTTTT-
-HHHHHHHHHTHHHHTGGG-
-HHHHHHHHHTHHHHTTTT-
-HHHHHHHHHTHHHHTGGG-
-HHHHHHHHTTHHHHSTT--
-HHHHHHHHHTHHHH-GGG-
-HHHHHHHHHTTGGGTTTT-
-HHHHHHHTTTSTTT-TTT-
-HHHHHHHHTTGGGGTTTT-
-HHHHHHHHHHHHHHTTTT-
-HHHHHHHTTTGGGGTTTT-
-HHHHHHHHHHHHTTTTTT-
-HHHHHHHHHHHHHH-GGG-
-HHHHHHHHHHHHHHHGGG-
-HHHHHHHHHHHHTTTTTT-
-HHHHHHHHHHHHTT-TT--
-HHHHHHHHHHHHHHTTT--
-HHHHHHHHHHHHHHSGGG-
-HHHHHHHHHHHTGGGTTT-
-HHHHHHHHHHHHHH-TTT-
-HHHHHHHHHHHHHTTTTT-
-HHHHHHHHHHHHHTTTTT-
-HHHHHHHHHHHHHTTGGG-
-HHHHHHHHHHHHTT-TTT-
-HHHHHHHHHHHHHTTTTT-
-HHHHHHHHHHHHTTTTTT-
-HHHHHHHHHHHHTT-GGG-
-HHHHHHHHHHHHHHSTTT-
-HHHHHHHHHHHHHHSTTT-
-HHHHHHHHHHHHTT-TTT-
-HHHHHHHHHHHHHH-TTT-
-HHHHHHHHHHHTTTSTTT-
-HHHHHHHHHHHHHH-TTT-
-HHHHHHHHHHHHHHTTTT-
-HHHHHHHHHHHHHH-TTT-
-HHHHHHHHHHHHHHSTTT-
-HHHHHHHHHHHHHHTTTT-
-HHHHHHHHHHHHHH-TTT-
-HHHHHHHHHHHHHHSTTT-
-HHHHHHHHHHHHHHSTTT-
-HHHHHHHHHHHHHHSTTT-
-HHHHHHHHHHHHTTTTTT-
-HHHHHHHHHHHHHH-TTT-
-HHHHHHHHHHHHHHHTT--
-HHHHHHHHHHHHHH-TTT-
-HHHHHHHHHHHHHHSTTT-
-HHHHHHHHHHHHHHTTTT-
-HHHHHHHHHHHHTTSTTT-
-HHHHHHHHHHHHHHSGGG-
-HHHHHHHHHHHHHHSTTT-
-HHHHHHHHHHHHHHSTT--
-HHHHHHHHHHHHHHTTTT-
-HHHHHHHHHHHHHHSTTT-
-HHHHHHHHHHHHHHSTTT-
-HHHHHHHHHHHHHH-TT--
-HHHHHHHHHHHHHHSTTT-
-HHHHHHHHHHHHHHTTTT-
-HHHHHHHHHHHHHHTTTT-
-HHHHHHHHHHHHHHSTTT-
-HHHHHHHHHHHHHHTTTT-
-HHHHHHHHHHHHHTTTTT-
-HHHHHHHHHHHHHHTTTT-
-HHHHHHHHHHHHHHTTT--
-HHHHHHHHHHHHHHTGGG-
-HHHHHHHHHHHHHHTGGG-
-HHHHHHHHHHHHHHTTT--
-HHHHHHHHHHHHHHTTT--
-HHHHHHHHHHHHHTSTT--
-HHHHHHHHHHHHHHTTT--
-HHHHHHHHHHHHHHTGGG-
-HHHHHHHHHHHHHHTGGG-
-HHHHHHHHHHHHHHTTT--
-HHHHHHHHHHHHHHTTT--
-HHHHHHHHHHHHHHTGGG-
-HHHHHHHHHHHHHTTTT--
-HHHHHHHHHHHHHHTTT--
-HHHHHHHHHHHHHTTTT--
-HHHHHHHHHHHHHTTTTT-
-HHHHHHHHHHHHHTTTTT-
-HHHHHHHHHHHHHTTTTT-
-HHHHHHHHHHHHHHTTTT-
-HHHHHHHHHHHHHTTTTT-
-HHHHHHHHHHHHHHSTTT-
-HHHHHHHHHHHHHHTTT--
-HHHHHHHHHHHHHTTGGG-
-HHHHHHHHHHHHHTTGGG-
-HHHHHHHHHHHHHHTTTT-
-HHHHHHHHHHHHHHTTTT-
-HHHHHHHHHHHHHHTGGG-
-HHHHHHHHHHHHHHTGGG-
-HHHHHHHHHHHHHHTTTT-
-HHHHHHHHHHHHHTTTTT-
-HHHHHHHHHHHHHHTTTT-
-HHHHHHHHHHHHHHTTTT-
-HHHHHHHHHHHHHTTTTT-
-HHHHHHHHHHHHHHTTTT-
-HHHHHHHHHHHHHHSTTT-
-HHHHHHHHHHHHHH-TTT-
-HHHHHHHHHHHHHHHTTT-
-HHHHHHHHHHHHHHTGGG-
-HHHHHHHHHHHHHHTGGG-
-HHHHHHHHHHHHHTTTTT-
-HHHHHHHHHHHHHTTTTT-
-HHHHHHHHHHHHHTTTTT-
-HHHHHHHHHHHHHTTTTT-
-HHHHHHHHHHHHHTTTTT-
-HHHHHHHHHHHHHTTTTT-
-HHHHHHHHHHHHHTTTTT-
-HHHHHHHHHHHHHTTTTT-
-HHHHHHHHHHHHHHTTTT-
--HHHHHHHHHHHHHHTTT-
--HHHHHHHHHHHHTTTTT-
-HHHHHHHHHHHHHHHGGG-
-HHHHHHHHHHHHHTS-TT-
-HHHHHHHHHHHHTTS-TT-
-HHHHHHHHHHHHTTS-S--
-HHHHHHHHHHHHHHH-S--
-HHHHHHHHHHHHTTS-S--
-HHHHHHHHHHHHHHT----
-HHHHHHHHHHHHHH--S--
-HHHHHHHHHHHHHHTTTT-
-HHHHHHHHHHHHHH--TT-
-HHHHHHHHHHHHTTGGGG-
-HHHHHHHHHHHTTTGGGG-
-HHHHHHHHHHHTTTGGG--
-HHHHHHHHHHHHHHGGGG-
-HHHHHHHHHHHTTTGGG--
-HHHHHHHHHHHTTTGGG--
-HHHHHHHHHHHHHHGGGG-
-HHHHHHHHHHHTTTGGGG-
-HHHHHHHHHHHHTTGGG--
-HHHHHHHHHHHHHHHHH--
-HHHHHHHHHHHHHHHHHH-
-HHHHHHHHHHHHHGGGG--
-HHHHHHHHHHHTT-GGGT-
-HHHHHHHHHHHTT-HHHH-
-HHHHHHHHHHHTT-HHHH-
-HHHHHHHHHHHTTSTTT--
-HHHHHHHHHHHHHTTTTT-
-HHHHHHHHHHHHHHTTTT-
-HHHHHHHHHHHHTTGGGG-
-HHHHHHHHHHHHHHHHHH-
-HHHHHHHHHHHHHHHHTT-
-HHHHHHHHHHHHHHGGG--
-HHHHHHHHHHHHHHTTTT-
-HHHHHHHHHHHHHHHTTT-
-HHHHHHHHHHHHHHHTTT-
-HHHHHHHHHHHHHHTTTT-
-HHHHHHHHHHHHHTTTTT-
-HHHHHHHHHHHHHHTTTT-
-HHHHHHHHHHHHHHHTT--
-HHHHHHHHHHHHHTTGGG-
-HHHHHHHHHHHHHTTGGG-
-HHHHHHHHHHHHHHTTTT-
-HHHHHHHHHHHHHTTTTT-
-HHHHHHHHHHHHHHTTT--
-HHHHHHHHHHHHHHHTTT-
-HHHHHHHHHHHHHHHTTT-
-HHHHHHHHHHHHHHHHTT-
-HHHHHHHHHHHHHHHHHT-
-HHHHHHHHHHHHHHHHHH-
-HHHHHHHHHHHHHHHHHH-
-HHHHHHHHHHHHHHHHHH-
-HHHHHHHHHHHHHHHGGG-
-HHHHHHHHHHHHHTTSS--
-HHHHHHHHHHHHHHHTS--
-HHHHHHHHHHHHHHTTS--
-HHHHHHHHHHHHHHHTS--
-HHHHHHHHHHHHHHHHT--
-HHHHHHHHHHHHHHTTS--
--HHHHHHHHHHHHHTTT--
--HHHHHHHHHHHHHGGGG-
-HHHHHHHHHHHHHTTTTT-
--HHHHHHHHHHHTT-TTT-
--HHHHHHHHHHHHHTTTT-
--HHHHHHHHHHHHHHTTT-
--HHHHHHHHHHHHTTGGG-
--HHHHHHHHHHHHHTGGG-
--HHHHHHHHHHHHHTGGG-
--HHHHHHHHHHHHHTTTT-
--HHHHHHHHHHHHHTGGG-
--HHHHHHHHHHHHHHTTT-
--HHHHHHHHHHHHHTTTT-
--HHHHHHHHHHHHTTTTT-
--HHHHHHHHHHHHH-GGG-
--HHHHHHHHHHHHTTGGG-
-HHHHHHHHHHHHHHTGGG-
--HHHHHHHHHHHHTTGGG-
-THHHHHHHHHHHHTSTTT-
--HHHHHHHHHHHHHTGGG-
--HHHHHHHHHHHHHSTT--
--HHHHHHHHHHHHT-TT--
--HHHHHHHHHHHHHSTT--
--HHHHHHHHHHHHTSTT--
--HHHHHHHHHHHHTTTT--
--HHHHHHHHHHHHHTGGG-
--HHHHHHHHHHHHHTGGG-
--HHHHHHHHHHHHHSGGG-
--HHHHHHHHHHHHHSGGG-
--HHHHHHHHHHHHT-GGG-
--HHHHHHHHHHHHHSTT--
--HHHHHHHHHHHHTTTTT-
--HHHHHHHHHHHHTTTTT-
--HHHHHHHHHHHHHHTTT-
--HHHHHHHHHHHHHHHTT-
--HHHHHHHHHHHHHHHTT-
--HHHHHHHHHHHHHHHHH-
--HHHHHHHHHHHHHHHH--
--HHHHHHHHHHHHHHHTT-
--HHHHHHHHHHHHHHHHH-
--HHHHHHHHHHHHHHHTT-
-HHHHHHHHHHHHHHHHHH-
-HHHHHHHHHHHHHHHHTT-
-HHHHHHHHHHHHHHHHTT-
-HHHHHHHHHHHHHHHHHH-
-HHHHHHHHHHHHHHHHTT-
-HHHHHHHHHHHHHHHHH--
-HHHHHHHHHHHHHHHHHH-
-HHHHHHHHHHHHHHHHTT-
-HHHHHHHHHHHHHHHHHH-
-HHHHHHHHHHHHHHHHT--
-HHHHHHHHHHHHHHHHHH-
-HHHHHHHHHHHHHHHHHH-
-HHHHHHHHHHHHHHHHHH-
-HHHHHHHHHHHHHHHHHH-
-HHHHHHHHHHHHHHHHTT-
-HHHHHHHHHHHHHHHHTT-
--HHHHHHHHHHHHHHHT--
--HHHHHHHHHHHHHHHH--
--HHHHHHHHHHHHHHHS--
--HHHHHHHHHHHHHHHT--
--HHHHHHHHHHHHHHHHH-
--HHHHHHHHHHHHHHHHH-
--HHHHHHHHHHHHHHHHT-
--HHHHHHHHHHHHHHHHT-
--HHHHHHHHHHHHHHHHT-
--HHHHHHHHHHHHHHHHH-
--HHHHHHHHHHHHHHHHH-
--HHHHHHHHHHHHHHTTT-
--HHHHHHHHHHHHHGGGT-
--HHHHHHHHHHHHHHHHT-
--HHHHHHHHHHHHHHHHH-
--HHHHHHHHHHHHHHHTT-
--HHHHHHHHHHHHHHTT--
--HHHHHHHHHHHHHHHH--
--HHHHHHHHHHHHHHHH--
--HHHHHHHHHHHHHHHH--
--HHHHHHHHHHHHHHHH--
--HHHHHHHHHHHHHHHH--
--HHHHHHHHHHHHHHHH--
--HHHHHHHHHHHHHHHH--
--HHHHHHHHHHHHHHTT--
--HHHHHHHHHHHHHHTT--
--HHHHHHHHHHHHHHHT--
--HHHHHHHHHHHHHHHH--
--TTHHHHHHHHHHHHHTT-
--TTHHHHHHHHHHHHHHT-
--TTHHHHHHHHHHHHTT--
--TTHHHHHHHHHHHHHHH-
--TTHHHHHHHHHHHHHH--
--TTHHHHHHHHHHHHHTT-
--TTHHHHHHHHHHHHHHT-
--TTHHHHHHHHHHHHHTT-
--TTHHHHHHHHHHHHHHT-
--TTHHHHHHHHHHHHHH--
--TTHHHHHHHHHHHHHHH-
-GGGHHHHHHHHHHHHHH--
--TTHHHHHHHHHHHHHHH-
--TTHHHHHHHHHHHHHHH-
--TTHHHHHHHHHHHHHTT-
--TTHHHHHHHHHHHHHHH-
--S-HHHHHHHHHHHHHTT-
--S-HHHHHHHHHHHHHTT-
--SSHHHHHHHHHHHHHHH-
--S-HHHHHHHHHHHHHHH-
--S-HHHHHHHHHHHHHHT-
--S-HHHHHHHHHHHHHHH-
--S-HHHHHHHHHHHHHHH-
--S-HHHHHHHHHHHHHHH-
--S-HHHHHHHHHHHHHHH-
--S-HHHHHHHHHHHHHHT-
--S-HHHHHHHHHHHHHTT-
--SSHHHHHHHHHHHHHHT-
-GGGHHHHHHHHHHHHHHT-
--TTHHHHHHHHHHHHHHT-
--TTHHHHHHHHHHHHHHH-
--TTHHHHHHHHHHHHHHH-
--TTHHHHHHHHHHHHHHH-
--TTHHHHHHHHHHHHHHH-
--TTHHHHHHHHHHHHHHH-
--TTHHHHHHHHHHHHHHT-
--TTHHHHHHHHHHHHHHH-
--TTHHHHHHHHHHHHHTT-
--TTHHHHHHHHHHHHHTT-
--TTHHHHHHHHHHHHHTT-
--TTHHHHHHHHHHHHHTT-
--TTHHHHHHHHHHHHHTT-
--TTHHHHHHHHHHHHHHT-
--TTHHHHHHHHHHHHHHH-
--TTHHHHHHHHHHHHHTT-
--TTHHHHHHHHHHHHHHT-
--TTHHHHHHHHHHHHHHT-
--TTHHHHHHHHHHHHHHT-
--TTHHHHHHHHHHHHHTT-
--TTHHHHHHHHHHHHHTT-
--TTHHHHHHHHHHHHHTT-
--TTHHHHHHHHHHHHHTT-
--TTHHHHHHHHHHHHHH--
--SSHHHHHHHHHHHHHTT-
--TTHHHHHHHHHHHHHHH-
--TTHHHHHHHHHHHHHHT-
--TTHHHHHHHHHHHHHHH-
--SSHHHHHHHHHHHHHHH-
--TTHHHHHHHHHHHHHHH-
--TTHHHHHHHHHHHHHHH-
--TTHHHHHHHHHHHHHHH-
--TTHHHHHHHHHHHHHH--
--TTHHHHHHHHHHHHHHH-
--TTHHHHHHHHHHHHHTT-
--SSHHHHHHHHHHHHHHH-
--SSHHHHHHHHHHHHHHH-
--TTHHHHHHHHHHHHHTT-
--TTHHHHHHHHHHHHHH--
--TTHHHHHHHHHHHHHHT-
--TTHHHHHHHHHHHHHHH-
--TTHHHHHHHHHHHHHTT-
--SSHHHHHHHHHHHHHHH-
--TTHHHHHHHHHHHHHHH-
--SSHHHHHHHHHHHHHTT-
--TTHHHHHHHHHHHHHTT-
--SSHHHHHHHHHHHHHTT-
--TTHHHHHHHHHHHHHHH-
--TTHHHHHHHHHHHHHHH-
--TTHHHHHHHHHHHHHTT-
--TTHHHHHHHHHHHHHTT-
--TTHHHHHHHHHHHHHH--
--TTHHHHHHHHHHHHHTT-
--TTHHHHHHHHHHHHHHH-
--SSHHHHHHHHHHHHHHH-
--TTHHHHHHHHHHHHHHH-
--SSHHHHHHHHHHHHHTT-
--SSHHHHHHHHHHHHHTT-
--SSHHHHHHHHHHHHHTT-
--SSHHHHHHHHHHHHHTT-
-TTSHHHHHHHHHHHHHTT-
--SSHHHHHHHHHHHHHHH-
--SSHHHHHHHHHHHHHHH-
--SHHHHHHHHHHHHHHHH-
--SHHHHHHHHHHHHHHHH-
--SHHHHHHHHHHHHHHTT-
-TTSTTHHHHHHHHHHTTT-
--STHHHHHHHHHHHHHHH-
--S-HHHHHHHHHHHHHTT-
--STHHHHHHHHHHHHHHH-
--S-HHHHHHHHHHHHHHH-
--S-HHHHHHHHHHHHHTT-
--S-HHHHHHHHHHHHHHH-
-GGGHHHHHHHHHHHGGG--
--S-HHHHHHHHHHHHHTT-
--SSHHHHHHHHHHHHHTT-
--S-HHHHHHHHHHHHHTT-
--TTHHHHHHHHHHHHHHH-
--TTHHHHHHHHHHHHHHH-
--TTHHHHHHHHHHHHHHH-
--SSHHHHHHHHHHHHHTT-
--TTHHHHHHHHHHHHHHT-
--S-HHHHHHHHHHHHHTT-
--TTHHHHHHHHHHHHHT--
--TTHHHHHHHHHHHHHS--
--TTHHHHHHHHHHHHHH--
--TTHHHHHHHHHHHHHH--
--TTHHHHHHHHHHHHHHT-
--TTHHHHHHHHHHHHHH--
--TTHHHHHHHHHHHHHHT-
--SSHHHHHHHHHHHHHTT-
--SSHHHHHHHHHHHHHHH-
--TTHHHHHHHHHHHHHHT-
--TTHHHHHHHHHHHHHHT-
--TTHHHHHHHHTTHHHHT-
--TTHHHHHHHTTTHHHHT-
--SSHHHHHHHHHHHHHHH-
--S-HHHHHHHHTTHHHHH-
--SSHHHHHHHHTTHHHHH-
--STHHHHHHHHTTHHHHH-
--S-HHHHHHHTTTHHHHH-
--S-HHHHHHHHTTHHHHH-
--S-HHHHHHHHTTHHHHH-
--S-HHHHHHHHHHHHHH--
--S-HHHHHHHTTTHHHHH-
--S-HHHHHHHHTTHHHHT-
--S-HHHHHHHTTTHHHHH-
--S-HHHHHHHTTTHHHHH-
----HHHHHHHTTTHHHHH-
-TT-HHHHHHHHTTHHHHH-
--S-HHHHHHHHTTHHHHH-
--TTHHHHHHHHTTHHHHH-
-GGGHHHHHHHHHHHHHHT-
-GGGHHHHHHHHTSHHHHH-
-TTTHHHHHHHHTTHHHHT-
--TTHHHHHHHHHTHHHHH-
-TTTHHHHHHHHHTHHHHH-
-TTTHHHHHHHHTTHHHHH-
-TTTHHHHHHHHTTHHHHT-
-TTTHHHHHHHTTTHHHHH-
-TTSHHHHHHHTTSHHHHT-
-TTTHHHHHHHTTSHHHHT-
-TTTHHHHHHHHTTHHHHT-
-TTTHHHHHHHTTSHHHHH-
-TTTHHHHHHHHTTHHHH--
-TTTHHHHHHHHHHGGGS--
-TTTHHHHHHHTTTGGG---
-TTTHHHHHHHHHHGGGG--
-TTTHHHHHHHHHHHGGG--
-HHHHHHHHHHTTTGGGT--
-TTTHHHHHHHTTTGGGT--
-TTTHHHHHHHHTT-HHHH-
-TTTHHHHHHHTTTSGGG--
-TTTHHHHHHHTTTSTT---
-TTTHHHHHHHHTTGGGG--
-TTTHHHHHHHHHHGGGS--
-TTTHHHHHHHHTTTTTT--
-TTTHHHHHHHHTTGGGG--
-TTTHHHHHHHHHHGGG---
-TTTHHHHHHHHHHTTTS--
-TTTHHHHHHHTTTTTTT--
-HHHHHHHHHHHHHGGGS--
-TTTHHHHHHHHTTGGGG--
-TTTHHHHHHHTTTGGGS--
-TTTHHHHHHHTTTGGGS--
-TTTHHHHHHHTTTTTTS--
-GGGHHHHHHHHHHGGGS--
-TTTHHHHHHHTTTGGGG--
-TTTHHHHHHHTTTTGGG--
-TTTHHHHHHHTTTSTTS--
-TTTHHHHHHHHTTHHHHT-
-TTTHHHHHHHTTTHHHHT-
-TTTHHHHHHHHTTHHHHT-
-TTTHHHHHHHHTTHHHHT-
-TTTHHHHHHHHHHHHHHT-
-TTTHHHHHHHHHHHHHHT-
-TTTHHHHHHHHHHHHHHH-
-TTTHHHHHHHHHHHHHTT-
-TTSHHHHHHHHHHHHHH--
-TTTHHHHHHHHHHHHHTT-
-TTTHHHHHHHHHHHHHHH-
-TTSHHHHHHHHHHHHHHH-
-TTTHHHHHHHHHHHHHHH-
-TTTHHHHHHHHHHHHTTT-
-TTTHHHHHHHHHHHHHTT-
-TTSHHHHHHHHHHHHTTT-
-TTSHHHHHHHHHHHHHTT-
-TTTHHHHHHHHHHHHHHH-
-TTSHHHHHHHHHHHHHHH-
-TTSHHHHHHHHHHHHHTT-
-TTSHHHHHHHHHHHHHHH-
-TTSHHHHHHHHHHHHHTT-
-TT-HHHHHHHHHHHHHHT-
-TTSHHHHHHHHHHHHHHH-
-TTSTTHHHHHHHHHHHTT-
-TTSHHHHHHHHHHHHHTT-
-TTSHHHHHHHHHHHHHHH-
-TTSHHHHHHHHHHHHHHH-
-GGGHHHHHHHHHHHHHHH-
-GGGHHHHHHHHHHHHHHH-
-TTSHHHHHHHHHHHHHHH-
-TTSHHHHHHHHHHHHHHT-
-TTSHHHHHHHHHHHHHHH-
-TTTHHHHHHHHHHHHHHH-
-TTTHHHHHHHHHHHHHHH-
-TTTHHHHHHHHHHHHHTT-
-TTSHHHHHHHHHHHHHHH-
-TTTHHHHHHHHHHHHHHH-
-TTSHHHHHHHHHHHHHHH-
-TTTHHHHHHHHHHHHHTT-
-TTSHHHHHHHHHHHHHTT-
-TTTHHHHHHHHHHHHHHH-
-TTSHHHHHHHHHHHHHHH-
-TTTHHHHHHHHHHHHHHH-
-TTSHHHHHHHHHHHHHHH-
-TTSHHHHHHHHHHHHHHH-
-TTTHHHHHHHHHHHHHHH-
-TTSTTHHHHHHHHHHHHH-
-TTTHHHHHHHHHHHHHHH-
-TTTHHHHHHHHHHHHHHT-
-TTSHHHHHHHHHHHHHT--
-TTTHHHHHHHHHHHHHTT-
-TTSHHHHHHHHHHHHHHH-
-TTSTTHHHHHHHHHHHHH-
-TTTHHHHHHHHHHHHHHT-
-TT-HHHHHHHHHHHHHHH-
-TT-HHHHHHHHHHHHHHH-
-TTSHHHHHHHHHHHHHTT-
-TT-HHHHHHHHHHHHHHT-
-TTTHHHHHHHHHHHHHHH-
-TTTHHHHHHHHHHHHHHH-
-TTSHHHHHHHHHHHHHHH-
-TTTHHHHHHHHHHHHHHH-
-TTTHHHHHHHHHHHHHHH-
-TTSHHHHHHHHHHHHHHH-
-TTTHHHHHHHHHHHHHHT-
-TTTHHHHHHHHHHHHHTT-
-TTTHHHHHHHHHHHHHHH-
-TTTHHHHHHHHHHHHHTT-
-TTTHHHHHHHHHHHHHHH-
-TTTHHHHHHHHHHHHHHH-
-TTTHHHHHHHHHHHHHHH-
-TTTHHHHHHHHHHHHHHH-
-TTTHHHHHHHHHHHHHHH-
-TTTHHHHHHHHHHHHHHH-
-TTTHHHHHHHHHHHHHHH-
-TTSHHHHHHHHHHHHHHH-
--SSHHHHHHHHHHHHHHH-
-TTTHHHHHHHHHHHHHTT-
-TTTHHHHHHHHHHHHHT--
-TTTHHHHHHHHHHHHHHH-
-TTTTTTHHHHHHHHHHTT-
-TTTTTTHHHHHHHHHHHT-
-TTTTTTHHHHHHHHHTTT-
-GGGTTHHHHHHHHHHHHH-
-TTTTTTHHHHHHHHHHHH-
-TTTTTTHHHHHHHHHTTT-
-TT-SSHHHHHHHHHHHHH-
-TTSTTTHHHHHHHHHHHH-
-TTSSSHHHHHHHHHHHHH-
-TTTTTTHHHHHHHHHHHH-
-TT-TTHHHHHHHHHHHHH-
-TT-TTHHHHHHHHHHTT--
-TT-TTHHHHHHHHHHHH--
-TT-TTHHHHHHHHHHHHH-
-TT-TTHHHHHHHHHHHHH-
-TT-TTHHHHHHHHHHHHH-
-TT-TTHHHHHHHHHHHHH-
--SSTTHHHHHHHHHHHTT-
--S-TTHHHHHHHHHHHHH-
-TT-TTHHHHHHHHHHHHH-
-GGGTTHHHHHHHHHHHHT-
-GGGS-HHHHHHHHHHHHT-
-TTTTTHHHHHHHHHHHHT-
-GGGS-HHHHHHHHHHHHH-
-GGGS-HHHHHHHHHHHHT-
-GGGS-HHHHHHHHHHHHH-
-HHHH-HHHHHHHHHHHHH-
-GGGS-HHHHHHHHHHHH--
-TTT--HHHHHHHHHHTT--
-TTTS-HHHHHHHHHHHHH-
-TTTS-HHHHHHHHHHHHH-
-TTTS-HHHHHHHHHHHHH-
-TTT--HHHHHHHHHHHTT-
-HHHH-HHHHHHHHHHHHH-
-GGGG-HHHHHHHHHHHHH-
-GGGS-HHHHHHHHHHHHH-
-HHHH-HHHHHHHHHHHHH-
-TTTS-HHHHHHHHHHHHH-
-TTT--HHHHHHHHHHTTT-
-TTTS-HHHHHHHHHHGGG-
-HHHH-HHHHHHHHHHHTT-
-HHHH-HHHHHHHHHHTTT-
-HHHH-HHHHHHHHHHHHH-
-HHHH-HHHHHHHHHHHTT-
-HHHH-HHHHHHHHHHHHH-
-HHHH-HHHHHHHHHHHHH-
-GGGG-HHHHHHHHHHHHH-
-HHHH-HHHHHHHHHHHTT-
-HHHH-HHHHHHHHHHHHH-
-TTTS-HHHHHHHHHHHHH-
-GGGS-HHHHHHHHHHHHT-
-TTT--HHHHHHHHHHTTT-
-TTT--HHHHHHHHHHHHH-
-GGG--HHHHHHHHHHHH--
-TTS--HHHHHHHHHHHHH-
-TTSS-HHHHHHHHHHHTT-
-TTSS-HHHHHHHHHHHTT-
-TTS--HHHHHHHHHHHH--
-TTT--HHHHHHHHHHHH--
-TT---HHHHHHHHHHHTT-
-TT---HHHHHHHHHHHH--
--S---HHHHHHHHHHTT--
---S--HHHHHHHHHHTT--
---S--HHHHHHHHHTTT--
--SS--HHHHHHHHHHHH--
--SS--HHHHHHHHHHHH--
-TT---HHHHHHHHHHTS--
-TTS--HHHHHHHHHHHT--
-TTS--HHHHHHHHHHTT--
-TTS--HHHHHHHHHHTT--
-TT---HHHHHHHHHHHS--
-TT---HHHHHHHHHHTT--
-TTS--HHHHHHHHHHHH--
-TTT--HHHHHHHHHHHH--
-TTT--HHHHHHHHHHHH--
-TTT--HHHHHHHHHHTT--
-TTT--HHHHHHHHHHHH--
-TTT--HHHHHHHHHHHH--
-GGG--HHHHHHHHHHTT--
-GGG--HHHHHHHHHHTT--
-GGG--HHHHHHHHHHTT--
-TTT--HHHHHHHHHHHS--
-GGG--HHHHHHHHHHTT--
-GGG--HHHHHHHHHHHH--
-GGG--HHHHHHHHHHTT--
-TTS--HHHHHHHHHHHH--
-TTS--TTHHHHHHHHHT--
-GGG--HHHHHHHHHHTT--
-GGG--HHHHHHHHHHTT--
-GGG--HHHHHHHHHHTT--
-TTT--HHHHHHHHHHHH--
-TTT--HHHHHHHHHHTT--
-TTT--HHHHHHHHHHHH--
-TTT--HHHHHHHHHHHH--
-TTT--HHHHHHHHHHHS--
-GGG--HHHHHHHHHHHH--
-TTT--HHHHHHHHHHHH--
-GGG--HHHHHHHHHHHH--
-TTT--HHHHHHHHHTTT--
-GGG--HHHHHHHHHHHH--
-TTT--HHHHHHHHHHHH--
-TTT--HHHHHHHHHTTT--
-TTT--HHHHHHHHHHTT--
-GGG--HHHHHHHHHHHS--
-TTT-SHHHHHHHHHHHT--
-TTT-SHHHHHHHHTTTS--
-TTT--HHHHHHHHHTTS--
-TTT-SHHHHHHHHHHTS--
-TTT-SHHHHHHHHHHTT--
-TTT-SHHHHHHHHHHTT--
-TTT-SHHHHHHHHHHHH--
-TTT-SHHHHHHHHHHTT--
-TTT-SHHHHHHHHHHHS--
-TTT--HHHHHHHHHHTT--
-TTT--HHHHHHHHHHHH--
-TTT--HHHHHHHHHHHH--
-TTT-SHHHHHHHHHHHH--
-TTT-SHHHHHHHHHHHH--
-TTT--HHHHHHHHHHHH--
-TTT-SHHHHHHHHHHTT--
-TTT-SHHHHHHHHHHTT--
-TTTSSHHHHHHHHHHHH--
-TTT-STHHHHHHHHHHH--
-TTT-STHHHHHHHHHHH--
-TTT-SSHHHHHHHHHTT--
-GGG-SSHHHHHHHHHTT--
-TTT-SSHHHHHHHHHTS--
-TTT-SSHHHHHHHHHHT--
-TTT-SSHHHHHHHHHTT--
-TTT-SSHHHHHHHHHHT--
-TTT-SSHHHHHHHHHTT--
-TTT-SSHHHHHHHHHHH--
-TTT-SSHHHHHHHHHHH--
-TTT-SSHHHHHHHHHHHT-
-TTT-SSHHHHHHHHHHHH-
-GGG-SSHHHHHHHHHHH--
-GGGS-SHHHHHHHHHHHH-
-GGGSSSHHHHHHHHHHHT-
-GGG--SSHHHHHHHHHTT-
-TTT--SSHHHHHHHHHTT-
-GGG-SSSHHHHHHHHGGG-
-TTT--SSHHHHHHHHTTT-
-GGG--SSHHHHHHHHTTT-
-TTT--SSHHHHHHHHHTT-
-TTT-SSSHHHHHHHHTTT-
-TTT--SSHHHHHHHHHTT-
-TTT--SSHHHHHHHHHTT-
-TTT--SSHHHHHHHHHTT-
-TTT--SSHHHHHHHHHHH-
-GGG--SSHHHHHHHHHHH-
-GGG-TTTHHHHHHHHHHH-
-GGGGTTTHHHHHHHHHHT-
-GGGTTTTHHHHHHHHHHH-
-GGG-TTTHHHHHHHHHHH-
-GGG-TTTHHHHHHHHTT--
-TTTTTTTHHHHHHHHHHH-
--GGGTTTHHHHHHHHHHH-
-TTTSTTTHHHHHHHHHHT-
-GGG-TTTHHHHHHHHHHH-
-TTSSTTTHHHHHHHHHHH-
-GGG-TTTHHHHHHHHHTT-
-TTT-TTTHHHHHHHHHHH-
-GGG-TTTHHHHHHHHHH--
-TTT-TTTHHHHHHHHHH--
-TTT-TTTHHHHHHHHHHH-
-TTT-TTTHHHHHHHHHHH-
-TTT-TTTTTHHHHHHHTT-
-TTT-TTTHHHHHHHHHT--
-TTTSTTTHHHHHHHHHTT-
-TTTSTTTHHHHHHHHHHT-
-GGG-TTTHHHHHHHHHHT-
-GGG-TTTHHHHHHHHHHH-
-TTTTTTTHHHHHHHHHTT-
-TTTSTTTHHHHHHHHHTT-
-TTT-GGGHHHHHHHHHTT-
-GGG-TTTHHHHHHHHHHT-
-TTTTTTTHHHHHHHHHH--
-GGG-TTTHHHHHHHHHHH-
--S--TTTHHHHHHHHHHH-
--TT-TTTHHHHHHHHHHH-
--TT-TTTHHHHHHHHHHH-
--SS-TTTHHHHHHHHHHT-
--SS-TTTHHHHHHHHHHH-
--SS-TTTHHHHHHHHHHH-
--S--TTTHHHHHHHHHTT-
--S--TTTHHHHHHHHHHT-
--S--TTTHHHHHHHHHHT-
--S--TTTHHHHHHHHHHH-
--S--TTTHHHHHHHHHHH-
--S--TTTHHHHHHHHHHH-
--S--TTTHHHHHHHHHHH-
--S--TTTHHHHHHHHHHH-
--S--TTTHHHHHHHHHHH-
--S--TTTHHHHHHHHHHH-
--S--TTTHHHHHHHHHHH-
--S--TTTHHHHHHHHTTT-
--S--TTTHHHHHHHHHHH-
--S--TTTHHHHHHHHHHH-
--S--TTTHHHHHHHHHHH-
--S--TTTHHHHHHHHHHH-
--S--TTTHHHHHHHHHHH-
-----TTTHHHHHHHHHHH-
-----TTTHHHHHHHHHHT-
-----TTTHHHHHHHHHTT-
--S--TTTHHHHHHHHHHH-
--S--TTTHHHHHHHHHHT-
--S--TTTHHHHHHHHHHH-
-----TTTHHHHHHHHHHH-
-----GGGHHHHHHHHHHH-
--S--TTTHHHHHHHHHHH-
--S--TTTHHHHHHHHHHH-
--S--TTTHHHHHHHHTTT-
--S--TTTHHHHHHHHHHT-
--S--TTTHHHHHHHHHH--
--S--TTTHHHHHHHHHHH-
--S--TTTHHHHHHHHHHH-
--S--TTTHHHHHHHHHTT-
--S--TTTHHHHHHHHHHH-
--S--TTTHHHHHHHHHH--
--S--TTTHHHHHHHHTTT-
--S--TTTHHHHHHHHTTT-
--S--TTTHHHHHHHHHTT-
--S--TTTHHHHHHHHHHH-
--S--TTTHHHHHHHHHHH-
--S--TTHHHHHHHHHHH--
--S--TTTHHHHHHHHHHT-
--S--TTTHHHHHHHHHHT-
--S--TTTHHHHHHHHHHH-
--S--TTTHHHHHHHHHTT-
--S--TTTHHHHHHHHHHH-
--S--TTTHHHHHHHHHHH-
--S--TTTHHHHHHHHHTT-
--S--TTTHHHHHHHHHTT-
-TT--TTTHHHHHHHHTTT-
-TT--TTTHHHHHHHHHTT-
--S--TTTHHHHHHHHTTT-
--S--TTTHHHHHHHHHHH-
--SS-TTTHHHHHHHHHHH-
--S--TTTHHHHHHHHHHH-
--S--TTTHHHHHHHHHH--
--S--TTTHHHHHHHHHHH-
--S--TTTHHHHHHHHHHH-
--S--TTTHHHHHHHHHHT-
--S--GGGHHHHHHHHHHH-
--S--GGGHHHHHHHHHHH-
--S--TTSHHHHHHHHHHH-
--S--TTTHHHHHHHHHHH-
-----TTTHHHHHHHHHHH-
--S-STTTHHHHHHHHHHH-
-----TTTHHHHHHHHHHH-
-----TTHHHHHHHHHHHH-
-----TTTHHHHHHHHHHH-
-----TTHHHHHHHHHHHH-
-----HHHHHHHHHHHHHH-
--S--HHHHHHHHHHHHHH-
-----HHHHHHHHHHHHHH-
-----HHHHHHHHHHHHHH-
--S--HHHHHHHHHHHHHH-
--S--HHHHHHHHHHHHHH-
-----HHHHHHHHHHHHTT-
-----HHHHHHHHHHHHHH-
-----HHHHHHHHHHHHHH-
-----HHHHHHHHHHHHHH-
-----HHHHHHHHHHHHHH-
-----HHHHHHHHHHHHTT-
-----HHHHHHHHHHHHHT-
-----HHHHHHHHHHHTTT-
-----HHHHHHHHHHHTTT-
--S--HHHHHHHHHHHGGG-
-----HHHHHHHHHHHTTT-
-----HHHHHHHHHHTTTT-
--S--HHHHHHHHHHTTTT-
-----HHHHHHHHHHTTTT-
--S--HHHHHHHTTS-TTT-
--SSTHHHHHHHHHHSTTT-
-----HHHHHHHHHHTTTT-
--S--HHHHHHHHTTSTTT-
-----TTHHHHHHHHTTTT-
-----TTTHHHHHHHTTTT-
--S--TTTHHHHHHHTTTT-
-----GGGHHHHHHHSTTT-
-----GGGTTTHHHHSTTT-
--S--GGGGGTHHHHTTTT-
-----GGGGGTGGGT-TTT-
-----GGGGGTGGGT-TTT-
-----GGGGGTGGGTSTTT-
----STTHHHHHHHH-TTT-
----SSTHHHHTTTS-TTT-
----HHHHHHHGGGTSTTT-
-----GGGGGTGGGGSTTT-
----SGGGTTTGGGTSTTT-
-----GGGGGTGGGT-GGG-
----HHHHHHHGGGT--TT-
----GGGTTTTHHHHTTT--
---SGGGTTTTHHHHTGGG-
----GGGTTTTHHHHSTT--
----HHHHHTTGGGT-GGG-
---SGGGGTTTHHHHSTT--
---STHHHHTTHHHHS-TT-
---SHHHHTTHHHHH-GGG-
----GGGGTTTHHHH-TT--
----SGGGTTTHHHHS-TT-
----HHHHTTTHHHHTTT--
----STTTTTTGGGTGGGG-
----STTTTTTHHHHSTT--
----GGGGTTTHHHHSGGG-
----STTTTTGGGGG--TT-
----STTTHHHHHHH--TT-
-----TTTTTTHHHH-GGG-
-----TTTTTTHHHH-GGG-
-----TTTHHHHHHHS-S--
-----TTTTTTHHHH--TT-
-----TTTTTHHHHT--S--
-----TTTHHHHHHT-STT-
-----TTTHHHHHHT-STT-
-----TTTHHHHHHH--TT-
-----TTTHHHHHHH--TT-
-----TTTHHHHHHH--TT-
-----TTTHHHHHHT-GGG-
-----GGGHHHHHHT-TTT-
-----TTSHHHHHHT-TTT-
-----GGGHHHHHHT-SS--
-----GGGHHHHHHT-TT--
-----GGGHHHHHHHTTT--
-----GGGHHHHHHHTTT--
-----TT-HHHHHHHTTS--
-----GGGHHHHHHTTSS--
-----GGGHHHHHHTTSS--
-----GGGHHHHHHTTSS--
-----TTSHHHHHHHTSS--
-----TTTHHHHHHHHHS--
-----TTSHHHHHHTTTS--
--S--TTTHHHHHHHHSS--
--S--GGGHHHHHHHHHH--
--S--TTTHHHHHHHHHH--
--S--TTTHHHHHHHHHH--
-----TTTHHHHHHHTTT--
-----TTTHHHHHHHTTT--
-----TTHHHHHHHHHHH--
-----TTTHHHHHHHHHH--
-----TTTHHHHHHHTTT--
-----TTTHHHHHHHHTT--
-----TTTHHHHHHHHHH--
-----TTTHHHHHHHHHH--
-----TTTHHHHHHHHHH--
-----TTTHHHHHHHHHH--
-----TTTHHHHHHHHHH--
--S--GGGHHHHHHHHTT--
--S--TTTHHHHHHHHHH--
--S--GGGHHHHHHHHTT--
--S--HHHHHHHHHHHHH--
--S--HHHHHHHHHHHTT--
--S--HHHHHHHHHHHHH--
--SS-HHHHHHHHHHHHH--
--S--HHHHHHHHHHTTT--
--S--HHHHHHHHHHHHH--
--S--HHHHHHHHHHHHH--
--S--HHHHHHHHHHHTT--
--S--HHHHHHHHHHHTT--
--S--HHHHHHHHHHHTT--
--S--TTHHHHHHHHHTS--
--S--HHHHHHHHHHHTT--
--S--TTHHHHHHHHHHT--
--S--HHHHHHHHHHHHH--
--S--HHHHHHHHHHHHT--
--S--TTHHHHHHHHHHT--
--S--HHHHHHHHHHHHH--
--S--HHHHHHHHHHHHT--
--S--HHHHHHHHHHHHT--
--S--HHHHHHHHHHHHT--
--S--HHHHHHHHHHHHT--
--S--HHHHHHHHHHHTT--
--S--HHHHHHHHHTTTS--
--S--HHHHHHHHHHHHT--
--S--HHHHHHHHHHHTT--
--S--HHHHHHHHHHHHT--
--S--HHHHHHHHHHHTT--
--S--HHHHHHHHHHTTS--
--S--HHHHHHHHHHHTS--
--S--HHHHHHHHHHHHT--
--S--HHHHHHHHHHHTS--
--S--HHHHHHHHHHHHT--
--S--TTHHHHHHHHHHT--
--S--HHHHHHHHHHHHS--
--S--HHHHHHHHHHHHT--
--S--TTHHHHHHHHHTS--
--S--HHHHHHHHHHTTS--
--S--HHHHHHHHHHHTS--
--S--HHHHHHHHHHHHS--
--S--THHHHHHHHHHHT--
--S--THHHHHHHHHHTT--
--S-S-HHHHHHHHHHHH--
--S-S-HHHHHHHHHHHH--
--S-S-HHHHHHHHHHHT--
--S-S-HHHHHHHHHHHH--
--S-S-HHHHHHHHHHHH--
--S-S-HHHHHHHHHHHH--
--S---HHHHHHHHHHHH--
--S---HHHHHHHHHHHH--
--S---HHHHHHHHHHHH--
--S---HHHHHHHHHHHH--
--S---HHHHHHHHHHHH--
--S---HHHHHHHHHHHH--
--S---HHHHHHHHHHHTT-
--S---HHHHHHHHHHHHH-
--S---HHHHHHHHHHHHT-
--S---HHHHHHHHHHHTT-
--S---HHHHHHHHHHHTT-
--S---HHHHHHHHHHHTT-
--S-S-HHHHHHHHHHGGG-
--S---HHHHHHHHHHGGG-
--S-S-HHHHHHHHHHTT--
--S---HHHHHHHHHHHTT-
----S-HHHHHHHHHHGGG-
--S-S-HHHHHHHHHHTT--
--S---HHHHHHHHHHHTT-
--S---HHHHHHHHHHHTT-
--S---HHHHHHHHHHTTT-
--S---HHHHHHHHHHTTT-
------HHHHHHHHHHHTT-
--S---HHHHHHHHHHHTT-
--S---HHHHHHHHHHHHT-
--S---HHHHHHHHHHHHT-
--S---HHHHHHHHHHHHH-
--S---HHHHHHHHHHHTT-
--S---HHHHHHHHHHHTT-
--S---HHHHHHHHHHHTT-
-TT---HHHHHHHHHHHTT-
--S---HHHHHHHHHHHHH-
--S---HHHHHHHHHHTTT-
--S---HHHHHHHHHHHTT-
-TT---HHHHHHHHHHHHH-
--S---HHHHHHHHHHHHH-
--S---HHHHHHHHHHHTT-
-TT---HHHHHHHHHHTTT-
-TT---HHHHHHHHHHHHT-
-TT---HHHHHHHHHHTT--
-TT---HHHHHHHHHHHTT-
-TT---HHHHHHHHHHTTT-
-TT---HHHHHHHHHHHHH-
-TT---HHHHHHHHHHHHH-
-TT---HHHHHHHHHHTT--
-TT---HHHHHHHHHHHHH-
-TT---HHHHHHHHHHTT--
-TT---HHHHHHHHHHHHH-
-TT---HHHHHHHHHHHTT-
-TT---HHHHHHHHHHHHH-
-TT---HHHHHHHHHHHTT-
-TT---HHHHHHHHHHHTT-
-TT---HHHHHHHHHHHHH-
-TT---HHHHHHHHHHHTT-
-TT---HHHHHHHHHHHHH-
-TT---HHHHHHHHHHHHH-
-TT---HHHHHHHHHHHHH-
-TT---HHHHHHHHHHHHH-
-TT---HHHHHHHHHHHHH-
-TT---HHHHHHHHHHHTT-
-TT---HHHHHHHHHHHHH-
-TT---HHHHHHHHHHHHT-
-TT---HHHHHHHHHHHTT-
-TT---HHHHHHHHHHHHH-
-TT---HHHHHHHHHHHHH-
-TT---HHHHHHHHHHHTT-
-TT---HHHHHHHHHHHTT-
-TT---HHHHHHHHHHHHH-
-TT---HHHHHHHHHHHHH-
--S---HHHHHHHHHHHH--
-TT---HHHHHHHHHHTT--
--S---HHHHHHHHHHHH--
-TT---HHHHHHHHHHHS--
-TT---HHHHHHHHHHHH--
-TT---HHHHHHHHHHHH--
-TT---HHHHHHHHHHTT--
-TT---HHHHHHHHHHHH--
-TT---HHHHHHHHHHTT--
-TT---HHHHHHHHHHTT--
--S---HHHHHHHHHHTT--
-TT---HHHHHHHHHHTT--
--S---HHHHHHHHHHTT--
-TT---HHHHHHHHHTTT--
-TT---HHHHHHHHHTTT--
--S---HHHHHHHHHHHH--
-TT---HHHHHHHHHHTT--
-TT---HHHHHHHHHHTT--
-TT---HHHHHHHHHTTT--
--S-S-HHHHHHHHHHHH--
-TT---HHHHHHHHHHHH--
-TT---HHHHHHHHHHTT--
--S-S-HHHHHHHHHHHT--
-TT-TTHHHHHHHHHHTT--
-TT-TTHHHHHHHHHHHS--
--S-S-HHHHHHHHHHTT--
----TTHHHHHHHHHHTT--
--S---HHHHHHHHHHH---
--S-S-HHHHHHHHHTTS--
--S-S-HHHHHHHHHHTS--
--S---HHHHHHHHHHTS--
-TT-S-HHHHHHHHHHTT--
-TT-SSHHHHHHHHHHHT--
--S-S-HHHHHHHHHHTT--
--S-S-HHHHHHHHHHHS--
--S--SHHHHHHHHHHHS--
--S---HHHHHHHHHHHS--
--S---HHHHHHHHHHHS--
------HHHHHHHHHHHS--
------HHHHHHHHHHHS--
--S--THHHHHHHHHHHS--
--S-S-HHHHHHHHHTTS--
--S---HHHHHHHHHTT---
--S---HHHHHHHHHHHS--
--S---HHHHHHHHHHT---
-TT---HHHHHHHHHHH---
-TT-TTHHHHHHHHHHTT--
-TT-TTHHHHHHHHHHHS--
--S-TTHHHHHHHHHHHS--
--S-TTHHHHHHHHHTTS--
--S-THHHHHHHHHHHHS--
--S-TTHHHHHHHHHHHT--
--S-TTHHHHHHHHHHHH--
--S-TTHHHHHHHHHHHS--
--S-TTHHHHHHHHHHSS--
--S-SSHHHHHHHHHHSS--
--S-TTHHHHHHHTTTTT--
-TT-TTHHHHHHHHTTTT--
--S-TTHHHHHHHTTTTT--
--S-TTHHHHHHHTTTTT--
--S-TTHHHHHHHHH-TT--
-TT-TTHHHHHHHHTTTT--
--S-TTHHHHHHHHTTTT--
----HHHHHHHHHHTSTT--
----HHHHHHHHHHHHTT--
--S-HHHHHHHHHHHHTT--
----HHHHHHHHHHTTTT--
----HHHHHHHHHHTTTT--
----HHHHHHHHHHHTTT--
----HHHHHHHHHHTTTT--
----HHHHHHHHHHHHTT--
----HHHHHHHHHHTT-S--
--S-HHHHHHHHHHHGGG--
--S-THHHHHHHHHHHTT--
-TT-HHHHHHHHHHHHHH--
--S-HHHHHHHHHHHHTT--
--S-HHHHHHHHHHHHHH--
--S-HHHHHHHHHHHHTT--
--S-HHHHHHHHHHHHHH--
--S-HHHHHHHHHHHHTT--
--S-HHHHHHHHHHHHHH--
-TT-HHHHHHHHHHHHHH--
-TT-HHHHHHHHHHHHHH--
-TT-HHHHHHHHHHHHTT--
-TT-HHHHHHHHHHHHTT--
--S-HHHHHHHHHHHHTT--
--S-HHHHHHHHHHHHTT--
--S-HHHHHHHHHHHHHH--
--S-HHHHHHHHHHHHTT--
----HHHHHHHHHHHHHH--
--S-HHHHHHHHHHHHTT--
-TT-HHHHHHHHHHHHTT--
--S-HHHHHHHHHHHHHH--
-TT-HHHHHHHHHHHHHT--
-TT-HHHHHHHHHHHHHT--
--S-HHHHHHHHHHHHTT--
--S-HHHHHHHHHHHHTT--
--S-HHHHHHHHHHHHTT--
--S-HHHHHHHHHHHHTT--
-TT-HHHHHHHHHHHHTT--
--S-HHHHHHHHHHHHHH--
-TT-HHHHHHHHHHHHTT--
--S-HHHHHHHHHHHGGG--
--S-HHHHHHHHHHHHTT--
--S-HHHHHHHHHHHHTT--
--S-HHHHHHHHHHHHTT--
--S-HHHHHHHHHHHHTT--
--S-HHHHHHHHHHHHHT--
--S-HHHHHHHHHHHHTT--
--S-HHHHHHHHHHHHTT--
--S-HHHHHHHHHHHHHT--
--S-HHHHHHHHHHHHTT--
--S-HHHHHHHHHHHHHH--
--S-HHHHHHHHHHHHHH--
--S-HHHHHHHHHHHHHH--
--S-HHHHHHHHHHHHTT--
--S-HHHHHHHHHHHHHH--
--S-HHHHHHHHHHHHHH--
----HHHHHHHHHHHHHH--
--S-HHHHHHHHHHHHHH--
-TT-HHHHHHHHHHHHTT--
-TT-HHHHHHHHHHHTTT--
--S-HHHHHHHHHHHHTT--
--S-HHHHHHHHHHHHHH--
----HHHHHHHHHHHHTT--
----HHHHHHHHHHHHTT--
----HHHHHHHHHHHHTT--
--S-HHHHHHHHHHHHTT--
--S-HHHHHHHHHHHHTT--
-TT-HHHHHHHHHHHHHH--
-TT-HHHHHHHHHHHHTT--
-TT-HHHHHHHHHHHHTT--
-TT-HHHHHHHHHHHHTT--
-TT-HHHHHHHHHHHHHH--
-TT-HHHHHHHHHHHTTT--
--S-HHHHHHHHHHHHHH--
--S-THHHHHHHHHHHTT--
--S-TTHHHHHHHHHHTT--
------HHHHHHHHHHTT--
----S-HHHHHHHHHHHH--
-TT-TTHHHHHHHHHTTT--
-TT-S-HHHHHHHHHHHH--
-TT---HHHHHHHHHHHT--
--S-S-HHHHHHHHHHHT--
--S---HHHHHHHHHHHT--
--S-S-HHHHHHHHHHHT--
--S-S-HHHHHHHHHHHT--
--S---HHHHHHHHHHHT--
------HHHHHHHHHHHH--
------HHHHHHHHHHHT--
--S---HHHHHHHHHHHH--
--S---HHHHHHHHHHTT--
------HHHHHHHHHHHT--
--S---HHHHHHHHHHHS--
--S---HHHHHHHHHHHH--
-TT---HHHHHHHHHHHH--
-TT---HHHHHHHHHHHH--
-TT---HHHHHHHHHHTT--
--S---HHHHHHHHHHHH--
----S-HHHHHHHHHHHT--
--S-S-HHHHHHHHHHHH--
----S-HHHHHHHHHHHH--
--S---HHHHHHHHHHHHT-
--S---HHHHHHHHHHHH--
--S---HHHHHHHHHHHHT-
--S---HHHHHHHHHTTTT-
--S-S-HHHHHHHHHHHTT-
--S---HHHHHHHHHHHH--
--S--THHHHHHHHHHHH--
--S---HHHHHHHHHHHH--
--S---HHHHHHHHHHHH--
--S---HHHHHHHHHHHH--
--S---HHHHHHHHHHHH--
--S---HHHHHHHHHHHHT-
--S---HHHHHHHHHHHH--
--S---HHHHHHHHHHHHH-
------HHHHHHHHHHHHH-
-TT---HHHHHHHHHHHH--
-TT---HHHHHHHHHHHHT-
--S---HHHHHHHHHHHHH-
--S---HHHHHHHHHHHHH-
-TT---HHHHHHHHHHHHH-
--S---HHHHHHHHHHHHT-
--S---HHHHHHHHHHHHH-
--S---HHHHHHHHHHHHT-
--S---HHHHHHHHHHHHH-
-TT-S-HHHHHHHHHHHH--
-TT---HHHHHHHHHHHHH-
-TT--THHHHHHHHHHHHT-
--S---HHHHHHHHHHHH--
--S---HHHHHHHHHHHHT-
--S---HHHHHHHHHHHHH-
--S---HHHHHHHHHHHH--
--S---HHHHHHHHHHHH--
-TT--THHHHHHHHHHHH--
--S---HHHHHHHHHHHHT-
-TT--THHHHHHHHHHHH--
--S--THHHHHHHHHHHHH-
--S--THHHHHHHHHHHHH-
--S--THHHHHHHHHHHTT-
--S--HHHHHHHHHHHHTT-
--S--HHHHHHHHHHHHHH-
--S--HHHHHHHHHHHHHH-
--S--HHHHHHHHHHHHHT-
-TT--HHHHHHHHHHHHHH-
-TT--HHHHHHHHHHHHHT-
--S--HHHHHHHHHHHHTT-
--S--HHHHHHHHHHHHHH-
--S--HHHHHHHHHHHHHT-
--S--HHHHHHHHHHHHHH-
--S--HHHHHHHHHHHHHH-
-TT--HHHHHHHHHHHHHH-
-----HHHHHHHHHHHHH--
-----HHHHHHHHHHHHHH-
-TT--HHHHHHHHHHHHHH-
--S--HHHHHHHHHHHHHH-
-----HHHHHHHHHHHHHH-
--S--HHHHHHHHHHHHHH-
--S--HHHHHHHHHHHHTT-
--S--HHHHHHHHHHHHHH-
-----HHHHHHHHHHHHHH-
--S--HHHHHHHHHHHHHH-
--S--HHHHHHHHHHHHHH-
--S--HHHHHHHHHHHHHH-
--S--HHHHHHHHHHHHTT-
--S--HHHHHHHHHHHHHH-
--S--HHHHHHHHHHHHHT-
--S--HHHHHHHHHHHHTT-
--S--HHHHHHHHHHHHTT-
--S--HHHHHHHHHHHHHH-
--S--HHHHHHHHHHHHHH-
--S--HHHHHHHHHHHHTT-
--S--HHHHHHHHHHHHTT-
-----HHHHHHHHHHHHHH-
--S--HHHHHHHHHHHTTT-
--S--HHHHHHHHHHHHHH-
--S--HHHHHHHHHHHHHH-
--S--HHHHHHHHHHHHHH-
--S--HHHHHHHHHHHHHT-
--S--HHHHHHHHHHHHTT-
--S--HHHHHHHHHHHHHH-
--S--HHHHHHHHHHHHHT-
--S--HHHHHHHHHHHHTT-
--S--HHHHHHHHHHHHHH-
-TT--HHHHHHHHHHHHT--
--S-SHHHHHHHHHHHHH--
--S-SHHHHHHHHHHHHH--
--S--HHHHHHHHHHHHH--
--S--HHHHHHHHHHHHH--
-TT--HHHHHHHHHHHHH--
--S--HHHHHHHHHHHHH--
-TT--HHHHHHHHHHHHH--
-TT--HHHHHHHHHHHTT--
--S--HHHHHHHHHHHHH--
-TT-HHHHHHHHHHHHTT--
----HHHHHHHHHHHHTT--
----HHHHHHHHHHHHHH--
----HHHHHHHHHHHHHH--
--S-HHHHHHHHHHHHHH--
-TT-HHHHHHHHHHHHHH--
--S-HHHHHHHHHHHHHH--
-TT-HHHHHHHHHHHHHH--
--S-HHHHHHHHHHHHHS--
-TT-HHHHHHHHHHHHHH--
-TT-HHHHHHHHHHHHHH--
-TT-HHHHHHHHHHHHTT--
--S-HHHHHHHHHHHHHH--
--S-HHHHHHHHHHHHTT--
-TT-HHHHHHHHHHHHTT--
-TT-HHHHHHHHHHHHTT--
--S-SHHHHHHHHHHHTT--
--S-SHHHHHHHHHHHHT--
--S-SHHHHHHHHHHHHH--
--S-SHHHHHHHHHHTTT--
--S-SHHHHHHHHHHHTT--
--S-SHHHHHHHHHHHTT--
--S-SHHHHHHHHHHHTT--
-TT--HHHHHHHHHHHHH--
-TT-HHHHHHHHHHHHTT--
-TT-HHHHHHHHHHHHHH--
--S-HHHHHHHHHHHHHT--
--S-HHHHHHHHHHHHHHT-
--S-HHHHHHHHHHHHHHT-
--S-HHHHHHHHHHHHHTT-
--S-THHHHHHHHHHHHTT-
--S-HHHHHHHHHHHHHHT-
-TT-HHHHHHHHHHHHHHH-
--S-HHHHHHHHHHHHHHH-
--S-HHHHHHHHHHHHHHH-
-TT-HHHHHHHHHHHHHHT-
-TT-HHHHHHHHHHHHHHH-
-TT-HHHHHHHHHHHHHHT-
--S-HHHHHHHHHHHHHHH-
-TT-HHHHHHHHHHHHHHH-
-TT-HHHHHHHHHHHHHTT-
-TT-HHHHHHHHHHHHHHT-
-TT-HHHHHHHHHHHHHTT-
--S-HHHHHHHHHHHHHTT-
-TT-HHHHHHHHHHHHHH--
--S-HHHHHHHHHHHHHHH-
-TT-HHHHHHHHHHHHTT--
-TT-HHHHHHHHHHHHHHH-
--S-HHHHHHHHHHHHHHH-
-TT-HHHHHHHHHHHHHH--
-TT-HHHHHHHHHHHHTT--
-TT-HHHHHHHHHHHHHTT-
--S-HHHHHHHHHHHHHHH-
-TT-HHHHHHHHHHHHHHH-
-TT-HHHHHHHHHHHHTTT-
-TT-HHHHHHHHHHHHHHT-
-TT-HHHHHHHHHHHHHHH-
--S-HHHHHHHHHHHHHHH-
-TT-HHHHHHHHHHHHHTT-
--S-HHHHHHHHHHHHTTT-
--S-HHHHHHHHHHHHHTT-
--S-HHHHHHHHHHHHHTT-
-TT-HHHHHHHHHHHHHTT-
-TT-HHHHHHHHHHHHTTT-
-TT-HHHHHHHHHHHHHTT-
-TT-HHHHHHHHHHHHHHH-
--S-HHHHHHHHHHHHHHH-
--S--HHHHHHHHHHHHHH-
-TT-HHHHHHHHHHHHHTT-
--S-HHHHHHHHHHHHHTT-
--S-HHHHHHHHHHHHHHH-
-TT-HHHHHHHHHHHHHTT-
-TT-HHHHHHHHHHHHHTT-
-TT-HHHHHHHHHHHHHHH-
-TT-HHHHHHHHHHHHHHH-
--S-HHHHHHHHHHHHHHH-
-TT-HHHHHHHHHHHHHHH-
-TT-HHHHHHHHHHHHHHH-
--S-HHHHHHHHHHHHHTT-
--S-HHHHHHHHHHHHHHH-
--SSHHHHHHHHHHHHHHH-
-TT-HHHHHHHHHHHHHHH-
--S-HHHHHHHHHHHHHHH-
-TT-HHHHHHHHHHHHHTT-
--S-HHHHHHHHHHHHHTT-
--S-HHHHHHHHHHHHHHH-
--S-HHHHHHHHHHHHHHH-
--S-HHHHHHHHHHHHHHH-
--S-HHHHHHHHHHHHHHH-
----HHHHHHHHHHHHHTT-
--S-HHHHHHHHHHHHHHH-
--S-HHHHHHHHHHHHHHH-
-TT-HHHHHHHHHHHHHHH-
-TT-HHHHHHHHHHHHHHH-
-TT-HHHHHHHHHHHHHHH-
-TT-HHHHHHHHHHHHHTT-
-TT-HHHHHHHHHHHHHHT-
-TT-HHHHHHHHHHHHHHH-
-TT-HHHHHHHHHHHHHHT-
--S-HHHHHHHHHHHHHHT-
-TT-HHHHHHHHHHHHHHH-
-TT-HHHHHHHHHHHHHHH-
--S-HHHHHHHHHHHHHT--
--S-HHHHHHHHHHHHHTT-
--S-HHHHHHHHHHHHTTT-
--S-HHHHHHHHHHHHHTT-
----HHHHHHHHHHHHHHH-
--S-HHHHHHHHHHHHHTT-
----HHHHHHHHHHHHHTT-
----HHHHHHHHHHHHHTT-
----HHHHHHHHHHHHHHH-
----HHHHHHHHHHHHHTT-
--S-HHHHHHHHHHHHHHT-
--S-HHHHHHHHHHHHHH--
--S-HHHHHHHHHHHHHHH-
--S-HHHHHHHHHHHHTTT-
--S-HHHHHHHHHHHHHHH-
-TT-HHHHHHHHHHHHHHH-
-TT-HHHHHHHHHHHHTTT-
--S-HHHHHHHHHHHHHHH-
--S-HHHHHHHHHHHHHTT-
-TT-HHHHHHHHHHHHHHH-
--S-HHHHHHHHHHHHHT--
-TT-HHHHHHHHHHHHHT--
--S-HHHHHHHHHHHHHHT-
--S-HHHHHHHHHHHHHTT-
-TT-HHHHHHHHHHHHHTT-
--S-HHHHHHHHHHHHTTT-
--S-HHHHHHHHHHHHHTT-
--S-HHHHHHHHHHHHHHT-
--S-HHHHHHHHHHHHHHH-
--S-HHHHHHHHHHHHTT--
--S-HHHHHHHHHHHHHH--
-TT-HHHHHHHHHHHHTTT-
--S-HHHHHHHHHHHHHTT-
--S-HHHHHHHHHHHHHTT-
--S-HHHHHHHHHHHHHHH-
--S-HHHHHHHHHHHHHHH-
-TT-HHHHHHHHHHHHHTT-
--S-HHHHHHHHHHHHHHH-
-TT-HHHHHHHHHHHHHHH-
-TT-HHHHHHHHHHHHHHH-
-TT-HHHHHHHHHHHHHHH-
-TT-HHHHHHHHHHHHHTT-
-TT-HHHHHHHHHHHHHHH-
--S-HHHHHHHHHHHHHTT-
--S-HHHHHHHHHHHHHHH-
--S-HHHHHHHHHHHHHTT-
--S-HHHHHHHHHHHHHHH-
--S-HHHHHHHHHHHHHHH-
--S-HHHHHHHHHHHHHHH-
--S-HHHHHHHHHHHHHTT-
--S-HHHHHHHHHHHHHTT-
--S-HHHHHHHHHHHHHTT-
--S-HHHHHHHHHHHHHTT-
--S-HHHHHHHHHHHHHTT-
--S-HHHHHHHHHHHHHTT-
--S-HHHHHHHHHHHHHHH-
--S-HHHHHHHHHHHHHHH-
--S-HHHHHHHHHHHHHTT-
--S-HHHHHHHHHHHHHHH-
--S-HHHHHHHHHHHHHTT-
--S-HHHHHHHHHHHHHTT-
--S-HHHHHHHHHHHHTTT-
--S-HHHHHHHHHHHHHTT-
--S-HHHHHHHHHHHHHHH-
--S-HHHHHHHHHHHHHTT-
--S-HHHHHHHHHHHHHHH-
--S-HHHHHHHHHHHHHHH-
--S-HHHHHHHHHHHHHHH-
--S-HHHHHHHHHHHHHTT-
--S-HHHHHHHHHHHHTTT-
--S-HHHHHHHHHHHHHT--
--S-HHHHHHHHHHHHHHH-
----HHHHHHHHHHHHHTT-
--S-HHHHHHHHHHHHHHH-
--S-HHHHHHHHHHHHHHH-
--S-HHHHHHHHHHHHHHH-
--S-HHHHHHHHHHHHHHH-
--S-HHHHHHHHHHHHHHH-
-TT-HHHHHHHHHHHHHHH-
-TT-HHHHHHHHHHHHHTT-
--S-HHHHHHHHHHHHHTT-
--S-HHHHHHHHHHHHHTT-
----HHHHHHHHHHHHHTT-
--S-HHHHHHHHHHHHHTT-
--S-HHHHHHHHHHHHHTT-
----HHHHHHHHHHHHHTT-
--S-HHHHHHHHHHHHHTT-
--S-HHHHHHHHHHHHHHH-
--S-HHHHHHHHHHHHHHH-
-TT-HHHHHHHHHHHHHHH-
-TT-HHHHHHHHHHHHHHH-
-TT-HHHHHHHHHHHHHTT-
--S-HHHHHHHHHHHHHHH-
--S-HHHHHHHHHHHHHHH-
--S-HHHHHHHHHHHHHTT-
--S-HHHHHHHHHHHHHTT-
--S-HHHHHHHHHHHHHHH-
--S-HHHHHHHHHHHHHTT-
----HHHHHHHHHHHHHTT-
--S-HHHHHHHHHHHHHTT-
--S-HHHHHHHHHHHHTTT-
--S-HHHHHHHHHHHHTT--
--S-HHHHHHHHHHHHTTT-
--S-HHHHHHHHHHHHHTT-
--S-HHHHHHHHHHHHHHH-
--S-HHHHHHHHHHHHHTT-
--S-HHHHHHHHHHHHHTT-
--S-HHHHHHHHHHHHTTT-
--S-HHHHHHHHHHHHHTT-
--S-HHHHHHHHHHHHHHT-
--S-HHHHHHHHHHHHHH--
--S-HHHHHHHHHHHHHHT-
--S-HHHHHHHHHHHHHHT-
--S-HHHHHHHHHHHHHHT-
--S-HHHHHHHHHHHHHHT-
--S-HHHHHHHHHHHHHHT-
--S-HHHHHHHHHHHHHTT-
--S-HHHHHHHHHHHHHT--
--S-HHHHHHHHHHHHHHH-
--S-HHHHHHHHHHHHHHH-
----HHHHHHHHHHHHHHH-
----HHHHHHHHHHHHHHH-
--S-HHHHHHHHHHHHHHH-
-TT-HHHHHHHHHHHHHHH-
--S-HHHHHHHHHHHHHTT-
----HHHHHHHHHHHHHTT-
--S-HHHHHHHHHHHHHTT-
--S-HHHHHHHHHHHHHHH-
--S-HHHHHHHHHHHHHHH-
--S-HHHHHHHHHHHHHHT-
--S-HHHHHHHHHHHHHHH-
--S-HHHHHHHHHHHHHHH-
--S-HHHHHHHHHHHHHHH-
--S-HHHHHHHHHHHHHHT-
--S-HHHHHHHHHHHHHHH-
--S-HHHHHHHHHHHHHHH-
--S-HHHHHHHHHHHHHHH-
--S-HHHHHHHHHHHHHHH-
--S-HHHHHHHHHHHHHHH-
--S-HHHHHHHHHHHHHHH-
----HHHHHHHHHHHHHHH-
--S-HHHHHHHHHHHHHHH-
--S-HHHHHHHHHHHHHTT-
--S-HHHHHHHHHHHHHHH-
----HHHHHHHHHHHHHHH-
--S-HHHHHHHHHHHHHHH-
--S-HHHHHHHHHHHHHHH-
-TT-HHHHHHHHHHHHHHH-
--S-HHHHHHHHHHHHHHH-
--S-HHHHHHHHHHHHHTT-
--S-HHHHHHHHHHHHHHH-
--S-HHHHHHHHHHHHHHH-
--S-HHHHHHHHHHHHHHT-
--S-HHHHHHHHHHHHHHH-
--S-HHHHHHHHHHHHHHH-
--S-HHHHHHHHHHHHHTT-
--S-HHHHHHHHHHHHHHH-
--S-HHHHHHHHHHHHHHT-
-TT-HHHHHHHHHHHHHHT-
--S-HHHHHHHHHHHHHHT-
--S-HHHHHHHHHHHHHHH-
--S-HHHHHHHHHHHHHHT-
--S-HHHHHHHHHHHHHH--
--S-HHHHHHHHHHHHHH--
--S-HHHHHHHHHHHHHHT-
--S-HHHHHHHHHHHHHHH-
--S-HHHHHHHHHHHHHT--
----HHHHHHHHHHHHHT--
--S-HHHHHHHHHHHHHHH-
--S-HHHHHHHHHHHHHHH-
--S-HHHHHHHHHHHHHTT-
--S-HHHHHHHHHHHHHHH-
--S-HHHHHHHHHHHHHHT-
--S-HHHHHHHHHHHHHHH-
--S-HHHHHHHHHHHHHHT-
--S-HHHHHHHHHHHHHHT-
--S-HHHHHHHHHHHHHHH-
-TT-HHHHHHHHHHHHHHH-
--S-HHHHHHHHHHHHHTT-
--S-HHHHHHHHHHHHHHT-
--S-HHHHHHHHHHHHHHH-
--S-HHHHHHHHHHHHHHT-
--S-HHHHHHHHHHHHHHH-
--S-HHHHHHHHHHHHHH--
--S-HHHHHHHHHHHHHHT-
--S-HHHHHHHHHHHHTT--
--S-HHHHHHHHHHHHHTT-
--S-HHHHHHHHHHHHHHH-
--S-HHHHHHHHHHHHHHH-
--S-HHHHHHHHHHHHHHH-
--S-HHHHHHHHHHHHHTT-
--S-HHHHHHHHHHHHHHH-
--S-HHHHHHHHHHHHHH--
--S-HHHHHHHHHHHHHHH-
--S-HHHHHHHHHHHHHHT-
--S-HHHHHHHHHHHHHHH-
--S-HHHHHHHHHHHHHHH-
--S-HHHHHHHHHHHHHHH-
--S-HHHHHHHHHHHHHHT-
--S-HHHHHHHHHHHHHHH-
--S-HHHHHHHHHHHHHHH-
--S-HHHHHHHHHHHHHHH-
--S-HHHHHHHHHHHHHTT-
--S-HHHHHHHHHHHHHHH-
--SSHHHHHHHHHHHHHHH-
--S-HHHHHHHHHHHHHHH-
--S-HHHHHHHHHHHHHHH-
--S-HHHHHHHHHHHHHHH-
----HHHHHHHHHHHHHH--
--S-HHHHHHHHHHHHHTT-
--S-HHHHHHHHHHHHHHH-
--S-HHHHHHHHHHHHHHH-
--S-HHHHHHHHHHHHHHH-
--S-HHHHHHHHHHHHHHH-
--S-HHHHHHHHHHHHHHH-
--S-HHHHHHHHHHHHHHH-
--S-HHHHHHHHHHHHHHH-
--S-HHHHHHHHHHHHHHH-
--S-HHHHHHHHHHHHHHH-
--S-HHHHHHHHHHHHHHH-
----HHHHHHHHHHHHHHH-
--S-HHHHHHHHHHHHHHH-
--S-HHHHHHHHHHHHHHH-
--S-HHHHHHHHHHHHHHH-
----HHHHHHHHHHHHHHH-
--S-HHHHHHHHHHHHHH--
--S-HHHHHHHHHHHHHHH-
--S-HHHHHHHHHHHHHT--
--S-HHHHHHHHHHHHHH--
--S-HHHHHHHHHHHHHH--
--S-HHHHHHHHHHHHHH--
--S-HHHHHHHHHHHHHH--
--S-HHHHHHHHHHHHHH--
--S-HHHHHHHHHHHHHH--
--S-HHHHHHHHHHHHHH--
--S-HHHHHHHHHHHHHH--
--SSHHHHHHHHHHHHHH--
--SSHHHHHHHHHHHHHT--
--S-HHHHHHHHHHHHHH--
--S-HHHHHHHHHHHHHT--
--S-HHHHHHHHHHHHHT--
--S-HHHHHHHHHHHHHH--
--S-HHHHHHHHHHHHHT--
--S-HHHHHHHHHHHHHT--
--S-HHHHHHHHHHHHHS--
--S-HHHHHHHHHHHHHS--
--S-HHHHHHHHHHHHHT--
--S-HHHHHHHHHHHHHH--
--S-HHHHHHHHHHHHHH--
--S-HHHHHHHHHHHHHH--
--S-HHHHHHHHHHHHHS--
--S-HHHHHHHHHHHHHH--
--S-HHHHHHHHHHHHTT--
--S-HHHHHHHHHHHHHH--
----HHHHHHHHHHHHHH--
--S-HHHHHHHHHHHHHH--
--S-HHHHHHHHHHHTTT--
--S-HHHHHHHHHHHHHH--
--S-HHHHHHHHHHHHHT--
--S-HHHHHHHHHHHHTT--
--S-HHHHHHHHHHHHTT--
--S-HHHHHHHHHHHHHH--
--S-HHHHHHHHHHHHHT--
--S-HHHHHHHHHHHHHT--
----HHHHHHHHHHHHHT--
--S-HHHHHHHHHHHHHT--
--S-HHHHHHHHHHHHHT--
--S-HHHHHHHHHHHHHT--
--S-HHHHHHHHHHHHHT--
--S-HHHHHHHHHHHHHT--
--S-HHHHHHHHHHHHHT--
--S-HHHHHHHHHHHHHH--
--S-HHHHHHHHHHHHHT--
--S-HHHHHHHHHHHHHT--
--S-HHHHHHHHHHHHHH--
--S-HHHHHHHHHHHTTS--
--S-HHHHHHHHHHGGGG--
--S-HHHHHHHHHHHHTS--
--S-HHHHHHHHHHTGGG--
--S-HHHHHHHHHHHHT---
--S-HHHHHHHHHHHHHT--
--S-HHHHHHHHHHTTSS--
--S-HHHHHHHHHHHHHT--
--S-TTTHHHHHHHHHHT--
--S-TTHHHHHHHHHHHT--
--S-HHHHHHHHHHHHHT--
--S-HHHHHHHHHHHHTT--
--S-HHHHHHHHHHHHHT--
--S-HHHHHHHHHHHHHT--
--S-HHHHHHHHHHHHTT--
--S-HHHHHHHHHHHHHS--
--S-HHHHHHHHHHHHHT--
--S-HHHHHTTHHHHHTT--
--S-HHHHHHHHHHHHHH--
--S-HHHHTTSHHHHHTT--
--S-HHHHHHTHHHHHHH--
--S-HHHHHHSHHHHHTT--
--S-HHHHHHHHHHHHTT--
--S-HHHHTTTHHHHTTT--
--S-HHHHHHHHHHHHHH--
--S-HHHHHHHTTTHHHH--
--S-HHHHHHHTTTHHHH--
--S-HHHHHHSHHHHHHH--
--S-HHHHHHTHHHHHTT--
--S-HHHHHHTHHHHTTT--
--S-HHHHHHHHHHHHHH--
--S-HHHHHHTHHHHHHH--
--S-HHHHHHHHHHHHHH--
--S-HHHHHHHHHHHHHH--
--S-HHHHHHTHHHHHTT--
--S-HHHHHTTHHHHHTT--
--S-HHHHHTTHHHHHTT--
--S-HHHHHHHHHHHHTT--
--S-TTHHHHTHHHHHHT--
--S-HHHHHHTHHHHHHT--
--S-HHHHHTTHHHHHHT--
--S-HHHHHHTHHHHHHT--
--S-HHHHTTTHHHHHTT--
--S-HHHHHTTHHHHHHT--
--S-HHHHHTTHHHHHHTT-
--S-HHHHHTTHHHHHHHT-
--S-HHHHHHHHHHHHHHT-
--S-HHHHHHTHHHHHHHT-
--S-HHHHHHTHHHHHHHH-
--S-HHHHHHSHHHHHHHT-
--S-HHHHHTTHHHHHHH--
--S-HHHHHHHHHHHHHTT-
--S-HHHHHH-HHHHHHHH-
--S-HHHHHHHHHHHHTTT-
--S-HHHHHTTHHHHHHTT-
--S-HHHHHHHHHHHHHH--
--S-HHHHHHHHHHHHHHT-
--S-HHHHHHHHHHHHHHT-
--S-HHHHHHHHHHHHHHH-
--S-HHHHHHHHHHHHHHH-
--S-HHHHHHHHHHHHHHH-
--S-HHHHHHHHHHHHHHH-
--S-HHHHHHHHHHHHHTT-
--S-HHHHHHHHHHHHHTT-
--S-HHHHHHHHHHHHHTT-
--S-HHHHHHHHHHHHHTT-
--S-HHHHHHHHHHHHHHH-
--S-HHHHHHHHHHHHHHH-
--S-HHHHHHHHHHHHHTT-
--S-HHHHHHHHHHHHHH--
--S-HHHHHHHHHHHHHHH-
--S-HHHHHHHHHHHHHHH-
--S-HHHHHHHHHHHHHH--
--S-HHHHHHHHHHHHHHT-
--S-HHHHHHHHHHHHHHH-
--S-HHHHHHHHHHHHHHH-
--S-HHHHHHHHHHHHHHT-
--S-HHHHHHHHHHHHHHT-
-TT-HHHHHHHHHHHHHHH-
--S-HHHHHHHHHHHHTT--
--S-HHHHHHHHHHHHHHH-
--S-HHHHHHHHHHHHHHH-
--S-HHHHHHHHHHHHHHH-
-TT-HHHHHHHHHHHHHHH-
--S-HHHHHHHHHHHHHHH-
--S-HHHHHHHHHHHHHTT-
--S-HHHHHHHHHHHHHTT-
--S-HHHHHHHHHHHHTT--
-TT-HHHHHHHHHHHHHTT-
--S-HHHHHHHHHHHHHH--
--S-HHHHHHHHHHHHHTT-
--S-HHHHHHHHHHHHHH--
--S-HHHHHHHHHHHHHTT-
--S-HHHHHHHHHHHHHH--
--S-HHHHHHHHHHHHHHT-
--S-HHHHHHHHHHHHHH--
----HHHHHHHHHHHHHH--
--S-HHHHHHHHHHHHHHT-
--S-HHHHHHHHHHHHHHH-
--S-HHHHHHHHHHHHHHH-
--S-HHHHHHHHHHHHHHH-
--S-HHHHHHHHHHHHHHH-
--S-HHHHHHHHHHHHHHH-
--S-HHHHHHHHHHHHHHH-
--S-HHHHHHHHHHHHHHH-
--S-HHHHHHHHHHHHHHH-
--S-HHHHHHHHHHHHHTT-
-TT-HHHHHHHHHHHHHHT-
--S-HHHHHHHHHHHHHHH-
--S-HHHHHHHHHHHHHHT-
--S-HHHHHHHHHHHHHHH-
--S-HHHHHHHHHHHHHTT-
--S-HHHHHHHHHHHHHHH-
--S-HHHHHHHHHHHHHHH-
--S-HHHHHHHHHHHHHTT-
--S-HHHHHHHHHHHHHTT-
----HHHHHHHHHHHHHHH-
--S-HHHHHHHHHHHHHHH-
--S-HHHHHHHHHHHHHHH-
--S-HHHHHHHHHHHHHHH-
-TT-HHHHHHHHHHHHHTT-
--S-HHHHHHHHHHHHHTT-
--S-HHHHHHHHHHHHHHH-
--S-HHHHHHHHHHHHHHH-
--S-HHHHHHHHHHHHHHH-
--S-HHHHHHHHHHHHHHH-
--S-HHHHHHHHHHHHHHH-
--S-HHHHHHHHHHHHHHH-
--S-HHHHHHHHHHHHHHH-
--S-HHHHHHHHHHHHHHH-
--S-HHHHHHHHHHHHHHH-
-TT-HHHHHHHHHHHHHHT-
--S-HHHHHHHHHHHHHHH-
--S-HHHHHHHHHHHHHHH-
-TT-HHHHHHHHHHHHHHH-
--S-HHHHHHHHHHHHHTT-
--S-HHHHHHHHHHHHHTT-
--S-HHHHHHHHHHHHHHT-
--S-HHHHHHHHHHHHHHT-
--S-HHHHHHHHHHHHHHH-
--S-HHHHHHHHHHHHHHH-
--S-HHHHHHHHHHHHHHH-
--S-HHHHHHHHHHHHHHH-
--S-HHHHHHHHHHHHHH--
--S-HHHHHHHHHHHHHTT-
--S-HHHHHHHHHHHHHH--
--S-HHHHHHHHHHHHHHT-
--S-HHHHHHHHHHHHHHH-
--S-HHHHHHHHHHHHHTT-
--S-HHHHHHHHHHHHHHH-
-TT-HHHHHHHHHHHHHTT-
--S-HHHHHHHHHHHHHHH-
--S-HHHHHHHHHHHHHHH-
--S-HHHHHHHHHHHHHHH-
--S-HHHHHHHHHHHHHHH-
--S-HHHHHHHHHHHHHH--
--S-HHHHHHHHHHHHHH--
-TT-HHHHHHHHHHHHHTT-
-TT-HHHHHHHHHHHHHHT-
-TT-HHHHHHHHHHHHHTT-
-TT-HHHHHHHHHHHHHTT-
-TT-HHHHHHHHHHHHHTT-
-TT-HHHHHHHHHHHHHHH-
-TT-HHHHHHHHHHHHHHH-
-TT-HHHHHHHHHHHHHHH-
--S-HHHHHHHHHHHHHHT-
--S-HHHHHHHHHHHHHHH-
--S-HHHHHHHHHHHHHHH-
--S-HHHHHHHTTHHHHHT-
--S-HHHHHHHHTHHHHHH-
--S-HHHHHHHHTHHHHHH-
--S-HHHHHHHTTHHHHHH-
--S-HHHHHHHTTHHHHTT-
--S-HHHHHHHTTHHHHT--
--S-HHHHHHHTTHHHHHH-
----HHHHHHHTTHHHHHH-
--S-HHHHHHHTTHHHHHH-
--S-HHHHHHHTTHHHHT--
--S-HHHHHHHHHHTGGG--
--S-HHHHHHHHHHHHTT--
--S-HHHHHHHHHHHHHT--
--S-HHHHHHHHHHHHHT--
--S-HHHHHHHHHHHHHT--
--S-HHHHHHHHHHHHTT--
--S-HHHHHHHHHHHTTT--
--S-HHHHHHHHHHHTTT--
--S-HHHHHHHHHHHHHT--
--S-HHHHHHHHHHHHHHH-
--S-HHHHHHHHHHHHHHT-
--S-HHHHHHHHHHHHHHH-
--S-HHHHHHHHHHHHHTT-
--S-HHHHHHHHHHHHHTT-
--S-HHHHHHHHHHHHHHH-
--S-HHHHHHHHHHHHHHT-
--S-HHHHHHHHHHHHHHH-
--S-HHHHHHHHHHHHHHH-
----HHHHHHHHHHHHHHH-
--S-HHHHHHHHHHHHHHH-
--S-HHHHHHHHHHHHHHH-
--S-HHHHHHHHHHHHHHT-
--S-HHHHHHHHHHHHHHH-
--S-HHHHHHHHHHHHHHH-
--S-HHHHHHHHHHHHHHH-
--S-HHHHHHHHHHHHHT--
--S-HHHHHHHHHHHHHH--
--S-HHHHHHHHHHHHHHH-
-TT-HHHHHHHHHHHHHHH-
----HHHHHHHHHHHHHHH-
--S-HHHHHHHHHHHHHHH-
--S-HHHHHHHHHHHHHHT-
----HHHHHHHHHHHHHHT-
-TT-HHHHHHHHHHHHHHH-
-TT-HHHHHHHHHHHHHHH-
--S-HHHHHHHHHHHHHHH-
-TT-HHHHHHHHHHHHHHH-
--S-HHHHHHHHHHHHHTT-
--S-HHHHHHHHHHHHHH--
--S-HHHHHHHHHHHHTT--
--S-HHHHHHHHHHHHHHT-
--S-HHHHHHHHHHHHHHH-
--S-HHHHHHHHHHHHHHH-
--S-HHHHHHHHHHHHHTT-
--S-HHHHHHHHHHHHHHT-
--S-HHHHHHHHHHHHHHT-
--S-HHHHHHHHHHHHHHT-
--S-HHHHHHHHHHHHHHH-
--S-HHHHHHHHHHHHHHT-
--S-HHHHHHHHHHHHHHH-
--S-HHHHHHHHHHHHHHT-
--S-HHHHHHHHHHHHHTT-
--S-HHHHHHHHHHHHHTT-
-TT-HHHHHHHHHHHHHHH-
--S-HHHHHHHHHHHHHHT-
--S-HHHHHHHHHHHHHHH-
----THHHHHHHHHHHHHT-
-TT-HHHHHHHHHHHHHHH-
--S-HHHHHHHHHHHHHHH-
--S-HHHHHHHHHHHHHHH-
--S-HHHHHHHHHHHHGGG-
--S-HHHHHHHHHHHHGGG-
-TT-HHHHHHHHHHHHHHH-
--S-HHHHHHHHHHHHHHH-
--S-HHHHHHHHHHHHHHH-
--S-HHHHHHHHHHHHHHH-
--S-HHHHHHHHHHHHHTT-
--S-HHHHHHHHHHHHHHH-
--S-HHHHHHHHHHHHHHH-
--S-HHHHHHHHHHHHHTT-
--S-HHHHHHHHHHHHTT--
--S-HHHHHHHHHHHHHHT-
--S-HHHHHHHHHHHHHTT-
--S-HHHHHHHHHHHHHHH-
--S-HHHHHHHHHHHHHHH-
--S-HHHHHHHHHHHHHHH-
--S-HHHHHHHHHHHHTTT-
--S-HHHHHHHHHHHHHHH-
--S-HHHHHHHHHHHHHHH-
--S-HHHHHHHHHHHHHHH-
--S-HHHHHHHHHHHHHHH-
--S-HHHHHHHHHHHHHHH-
--S-HHHHHHHHHHHHHHH-
--S-HHHHHHHHHHHHGGG-
--S-HHHHHHHHHHHHTTT-
--S-HHHHHHHHHHHHGGG-
--S-HHHHHHHHHHHGGGG-
--S-HHHHHHHHHHHHTT--
--S-HHHHHHHHHHHHHTT-
--S-HHHHHHHHHHHHHTT-
--S-HHHHHHHHHHHHHHT-
--S-HHHHHHHHHHHHHHT-
--S-HHHHHHHHHHHHHTT-
--S-HHHHHHHHHHHHHHT-
--S-HHHHHHHHHHHHHHH-
--S-HHHHHHHHHHHHHHH-
--S-HHHHHHHHHHHHHHH-
--S-HHHHHHHHHHHHHHH-
----HHHHHHHHHHHHHTT-
--S-HHHHHHHHHHHHHTT-
--S-HHHHHHHHHHHHHTT-
--S-HHHHHHHHHHHHHHH-
--S-HHHHHHHHHHHHHHH-
--S-HHHHHHHHHHHHHHH-
--S-HHHHHHHHHHHHHHH-
--S-HHHHHHHHHHHHHHH-
--S-HHHHHHHHHHHHTT--
--S-HHHHHHHHHHHHHHH-
--S-HHHHHHHHHHHHHHT-
-TT-HHHHHHHHHHHHHHH-
--S-HHHHHHHHHHHHHTT-
--S-HHHHHHHHHHHHTTT-
--S-HHHHHHHHHHHHTTT-
--S-HHHHHHHHHHHHHHH-
--S-HHHHHHHHHHHHHHH-
--S-HHHHHHHHHHHHHHH-
-TT-HHHHHHHHHHHHHHH-
--S-HHHHHHHHHHHHTTT-
--S-HHHHHHHHHHHHHHH-
--S-HHHHHHHHHHHHHHT-
--S-HHHHHHHHHHHHTT--
--S-HHHHHHHHHHHHTT--
--S-HHHHHHHHHHHHHTT-
--S-HHHHHHHHHHHHHHH-
--S-HHHHHHHHHHHHHHH-
--S-HHHHHHHHHHHHHH--
--S-HHHHHHHHHHHHGGG-
--S-HHHHHHHHHHHHHHH-
--S-HHHHHHHHHHHHHHT-
--S-HHHHHHHHHHHHHHT-
--S-HHHHHHHHHHHHHH--
--S-HHHHHHHHHHHHHH--
--S-HHHHHHHHHHHHHH--
--S-HHHHHHHHHHHHHHT-
--S-HHHHHHHHHHHHHH--
--S-HHHHHHHHHHHHHH--
--S-HHHHHHHHHHHHHH--
--S-HHHHHHHHHHHHTT--
--S-HHHHHHHHHHHHHH--
--S-HHHHHHHHHHHHHH--
--S-HHHHHHHHHHHHHS--
--S-HHHHHHHHHHHHTT--
--S-HHHHHHHHHHHHTT--
--S-HHHHHHHHHHHHTT--
--S-HHHHHHHHHHHHTT--
--S-HHHHHHHHHHHHTT--
--S-HHHHHHHHHHHHHH--
--S-HHHHHHHHHHHHHH--
--S-HHHHHHHHHHHHHT--
--S-HHHHHHHHHHHHHH--
--S-HHHHHHHHHHHHTT--
--S-HHHHHHHHHHHHHT--
--S-HHHHHHHHHHHHTT--
--S-HHHHHHHHHHHHHT--
--S-HHHHHHHHHHHHHT--
--S-HHHHHHHHHHHHHT--
-TT-HHHHHHHHHHHHTT--
--S-HHHHHHHHHHHHTT--
--S-HHHHHHHHHHHHHH--
-TT-HHHHHHHHHHHHHH--
--S-HHHHHHHHHHHHTT--
--S-HHHHHHHHHHHHHH--
--S-HHHHHHHHHHHHTT--
--S-HHHHHHHHHHHHHHT-
--S-HHHHHHHHHHHHHHT-
--S-HHHHHHHHHHHHHHT-
-TT-HHHHHHHHHHHHTT--
--S-HHHHHHHHHHHHHH--
--S-HHHHHHHHHHHHHHH-
--S-HHHHHHHHHHHHHHH-
--S-HHHHHHHHHHHHHHT-
--S-HHHHHHHHHHHHHTT-
----HHHHHHHHHHHHTT--
--S-HHHHHHHHHHHHHTT-
----HHHHHHHHHHHHHTT-
--S-HHHHHHHHHHHHHHH-
----HHHHHHHHHHHHTTT-
--S-HHHHHHHHHHHHTT--
----HHHHHHHHHHHHTS--
----HHHHHHHHHHHHHTT-
--S-HHHHHHHHHHHHHT--
--S-HHHHHHHHHHHHTTT-
----HHHHHHHHHHHHTTT-
----HHHHHHHHHHHHHT--
--S-HHHHHHHHHHHHTT--
--S-HHHHHHHHHHHHTTT-
--S-HHHHHHHHHHHHTTT-
--S-HHHHHHHHHHHHHTT-
--S-HHHHHHHHHHHHTTT-
--S-HHHHHHHHHHHHTTT-
--S-HHHHHHHHHHHHTS--
--S-HHHHHHHHHHHHTT--
----HHHHHHHHHHHHTTT-
----HHHHHHHHHHHHHT--
----HHHHHHHHHHHHTTT-
----HHHHHHHHHHHHHTT-
--S-HHHHHHHHHHHHHTT-
--S-HHHHHHHHHHHHHHT-
--S-HHHHHHHHHHHHHHH-
--S-HHHHHHHHHHHHTTT-
--S-HHHHHHHHHHHHHTT-
--S-HHHHHHHHHHHHHTT-
--S-HHHHHHHHHHHHTTT-
--S-HHHHHHHHHHHHHT--
--S-HHHHHHHHHHHHTT--
--S-HHHHHHHHHHHHTTT-
--S-HHHHHHHHHHHHTTT-
--S-HHHHHHHHHHHHTT--
--S-HHHHHHHHHHHHHT--
----HHHHHHHHHHHHTT--
--S-HHHHHHHHHHHHTT--
--S-HHHHHHHHHHHHHTT-
--S-HHHHHHHHHHHHHH--
--S-HHHHHHHHHTTSTT--
--S-HHHHHHHHHHTTGGG-
--S-HHHHHHHHHHTTGGG-
--S-HHHHHHHHHHTTGGG-
--S-HHHHHHHHHHHTGGG-
--S-HHHHHHHHHHTTGGG-
--S-HHHHHHHHHHHTGGG-
--S-HHHHHHHHHHHGGGT-
--S-HHHHHHHHHHHHTTT-
--S-HHHHHHHHHHHHTTT-
--S-HHHHHHHHHHHHTTT-
--S-HHHHHHHHHHHHTTT-
--S-HHHHHHHHHHHGGG--
--S-HHHHHHHHHHHTTTT-
--S-HHHHHHHHHHTTTTT-
--S-HHHHHHHHHHTTTTT-
--S-HHHHHHHHHHHSTTT-
--S-HHHHHHHHHHHTTT--
--S-HHHHHHHHHHHGGGT-
--S-HHHHHHHHHHHTTT--
--S-HHHHHHHHHHHHTT--
--S-HHHHHHHHHHHHTT--
--S-HHHHHHHHHHHHTT--
--S-HHHHHHHHHHHHTT--
--S-HHHHHHHHHHHHTT--
--S-HHHHHHHHHHHHTT--
--S-HHHHHHHHHHHHTT--
--S-HHHHHHHHHHHHTT--
--S-HHHHHHHHHHHHTTT-
--S-HHHHHHHHHHHHTTT-
--S-HHHHHHHHHHHHHT--
--S-HHHHHHHHHHHHHH--
--S-HHHHHHHHHHHHHHH-
--S-HHHHHHHHHHHHHT--
--S-HHHHHHHHHHHHTTT-
--S-HHHHHHHHHHHHHHH-
--S-HHHHHHHHHHHHHHH-
--S-HHHHHHHHHHHHTTT-
--S-HHHHHHHHHHHHTT--
--S-HHHHHHHHHHHHHTT-
--S-HHHHHHHHHHHHHTT-
-TT-HHHHHHHHHHHHHHT-
----HHHHHHHHHHHHHH--
-TT-HHHHHHHHHHHHTT--
-TT-HHHHHHHHHHHHTT--
--S-HHHHHHHHHHHHHH--
-TT-HHHHHHHHHHHHHT--
--S-HHHHHHHHHHHHHT--
----HHHHHHHHHHHHHH--
--S-HHHHHHHHHHHHHHH-
----HHHHHHHHHHHHHTT-
----HHHHHHHHHHHHHHH-
----HHHHHHHHHHHHHHH-
----HHHHHHHHHHHHHHH-
----HHHHHHHHHHHHHHH-
----HHHHHHHHHHHHHHT-
--S-HHHHHHHHHHHHHHT-
----HHHHHHHHHHHHHHT-
----HHHHHHHHHHHHTT--
----HHHHHHHHHHHHHHT-
----HHHHHHHHHHHHHHT-
----HHHHHHHHHHHHHHH-
----HHHHHHHHHHHHHHH-
--S-HHHHHHHHHHHHHHH-
--S-HHHHHHHHHHHHHHH-
--S-HHHHHHHHHHHHHHH-
--S-HHHHHHHHHHHHHTT-
--S-HHHHHHHHHHHHTTT-
--S-HHHHHHHHHHHHTTT-
--S-HHHHHHHHHHHHHTT-
--S-HHHHHHHHHHHHHHH-
--S-HHHHHHHHHHHHTT--
--S-HHHHHHHHHHHHTT--
--S-HHHHHHHHHHHHHTT-
--S-HHHHHHHHHHHHHTT-
--S-HHHHHHHHHHHHHHH-
--S-HHHHHHHHHHHHHTT-
--S-HHHHHHHHHHHHHT--
--S-HHHHHHHHHHHHHHH-
--S-HHHHHHHHHHHHTTT-
--S-HHHHHHHHHHHHHTT-
--S-HHHHHHHHHHHHHTT-
--S-HHHHHHHHHHHHHHH-
--S-HHHHHHHHHHHHHTT-
--S-HHHHHHHHHHHHHHH-
--S-HHHHHHHHHHHHHHT-
--S-HHHHHHHHHHHHHHH-
--S-HHHHHHHHHHHHHHH-
--S-HHHHHHHHHHHHHTT-
--S-HHHHHHHHHHHHHHH-
--S-HHHHHHHHHHHHHHH-
--S-HHHHHHHHHHHHHH--
--S-HHHHHHHHHHHHHHH-
--S-HHHHHHHHHHHHHHH-
--S-HHHHHHHHHHHHHHH-
--S-HHHHHHHHHHHHHTT-
--S-HHHHHHHHHHHHHHH-
--S-HHHHHHHHHHHHHHH-
--S-HHHHHHHHHHHHHTT-
--S-HHHHHHHHHHHHHHT-
--S-HHHHHHHHHHHHHTT-
--S-HHHHHHHHHHHHTTT-
--S-HHHHHHHHHHHHHHH-
--S-HHHHHHHHHHHHHTT-
--S-HHHHHHHHHHHHHHH-
--S-HHHHHHHHHHHHHHH-
--S-HHHHHHHHHHHHHHH-
--S-HHHHHHHHHHHHHHH-
--S-HHHHHHHHHHHHHHH-
--S-HHHHHHHHHHHHHHH-
--S-HHHHHHHHHHHHHHH-
--S-HHHHHHHHHHHHHHH-
--S-HHHHHHHHHHHHHHH-
--S-HHHHHHHHHHHHTTT-
--S-HHHHHHHHHHHHTTT-
-TT-HHHHHHHHHHHHTTT-
-TT-HHHHHHHHHHHHHTT-
-TT-HHHHHHHHHHHHHHH-
-TT-HHHHHHHHHHHHHTT-
-TT-HHHHHHHHHHHHTTT-
-TT-HHHHHHHHHHHHTTT-
-TT-HHHHHHHHHHHHHTT-
-TT-HHHHHHHHHHTTTTT-
-TT-HHHHHHHHHHHHHTT-
-TT-HHHHHHHHHHHHHTT-
-TT-HHHHHHHHHHHHHTT-
-TT-HHHHHHHHHHHHHH--
-TT-HHHHHHHHHHHHTT--
-TT-HHHHHHHHHHGGGT--
-TT-HHHHHHHHHHHHHH--
--S-HHHHHHHHHHHHHHH-
-TT-HHHHHHHHHHTGGGT-
--S-HHHHHHHHHHHHHHH-
--S-HHHHHHHHHHHHHHH-
--S-HHHHHHHHHHHHHHH-
--S-HHHHHHHHHHHHTT--
--S-HHHHHHHHHHHHHTT-
-TT-HHHHHHHHHHHHTTT-
--S-HHHHHHHHHHHHHHH-
--S-HHHHHHHHHHHHTT--
-TT-HHHHHHHHHHHHHHT-
--S-HHHHHHHHHHHHHT--
--S-HHHHHHHHHHHHHH--
--S-HHHHHHHHHHHHHH--
--S-HHHHHHHHHHHHHH--
--S-TTHHHHHHHHHHHHT-
--S-HHHHHHHHHHHHHH--
--S-HHHHHHHHHHHTTT--
--S-HHHHHHHHHHHHHH--
--S-HHHHHHHHHHHHHH--
-TT-HHHHHHHHHHHHTT--
--S-HHHHHHHHHHHHHTT-
--S-HHHHHHHHHHHHTT--
--S-HHHHHHHHHHHHHHT-
--S-HHHHHHHHHHHHHHH-
--S-HHHHHHHHHHHHHHH-
--S-HHHHHHHHHHHHHHH-
-TT-HHHHHHHHHHHHHHH-
--S-HHHHHHHHHHHHHHH-
--S-HHHHHHHHHHHHHHH-
--S-HHHHHHHHHHHHHHT-
-TT-HHHHHHHHHHHHHHH-
--S-HHHHHHHHHHHHHHH-
--S-HHHHHHHHHHHHHHT-
--STHHHHHHHHHHHHHHT-
--S-HHHHHHHHHHHHHHT-
--S-HHHHHHHHHHHHHHT-
--S-HHHHHHHHHHHHHHT-
-TT-HHHHHHHHHHHHHHH-
-TT-HHHHHHHHHHHHHHT-
-TT-HHHHHHHHHHHHHHT-
-TT-HHHHHHHHHHHHTT--
-TTTHHHHHHHHHHHHHHH-
-TT-HHHHHHHHHHHHHHH-
-TTTHHHHHHHHHHHHHHT-
-TTTHHHHHHHHHHHHHHT-
-TT-HHHHHHHHHHHHHHT-
-TT-HHHHHHHHHHHHHTT-
-TT-HHHHHHHHHHHHHTT-
-TTTHHHHHHHHHHHHHTT-
-TTTHHHHHHHHHHHHHTT-
-TTTHHHHHHHHHHHHHHT-
-TTTHHHHHHHHHHHHHTT-
-TTTHHHHHHHHHHHHHHT-
-TTTHHHHHHHHHHHHHTT-
-TTTHHHHHHHHHHHHHHH-
-TTTHHHHHHHHHHHHHH--
-TTTHHHHHHHHHHHHHHH-
-TTTHHHHHHHHHHHHHHH-
-TTTHHHHHHHHHHHHHHH-
-TTTHHHHHHHHHHHHHTT-
-TTTHHHHHHHHHHHHHS--
-TTTHHHHHHHHHHHHHHT-
-TTTHHHHHHHHHHHHHHT-
-TTTHHHHHHHHHHHHHHH-
-TTTHHHHHHHHHHHHHHT-
-TTTHHHHHHHHHHHHHTT-
-TTTHHHHHHHHHHHHHTT-
-TTTHHHHHHHHHHHHHTT-
-TTTHHHHHHHHHHHHHHT-
-TTTHHHHHHHHHHHHHHH-
-TTTHHHHHHHHHHHHHHH-
-TTTHHHHHHHHHHHHHTT-
-TTTHHHHHHHHHHHHHTT-
-TTTHHHHHHHHHHHHHHH-
-TTTHHHHHHHHHHHHHHH-
-TTTHHHHHHHHHHHHHHH-
-TTTHHHHHHHHHHHHHHH-
-TTTHHHHHHHHHHHHHTT-
-TT-HHHHHHHHHHHHHHH-
-TTTHHHHHHHHHHHHHTT-
-TTTHHHHHHHHHHHHHTT-
-TTTHHHHHHHHHHHHHTT-
-TTTHHHHHHHHHHHHHHH-
-TTTHHHHHHHHHHHHHTT-
-TTTHHHHHHHHHHHHHTT-
-TTTHHHHHHHHHHHHHTT-
-TTTHHHHHHHHHHHHHHH-
-TTTHHHHHHHHHHHHHHH-
-TTTHHHHHHHHHHHHHTT-
-TTTHHHHHHHHHHHHTTT-
-TTTHHHHHHHHHHHHHHH-
-TTTHHHHHHHHHHHHHTT-
-TTTHHHHHHHHHHHHHTT-
-TTTHHHHHHHHHHHHGGG-
-TTTHHHHHHHHHHHHHTT-
-TTTHHHHHHHHHHHHGGG-
-TTTHHHHHHHHHHHHHHH-
-TTTHHHHHHHHHHHHHHH-
-TTTHHHHHHHHHHHHTTT-
-TTTHHHHHHHHHHHHTTT-
-TTTHHHHHHHHHHHHTTT-
-TTTHHHHHHHHHHHHHHH-
-TTTHHHHHHHHHHHHHHH-
-TTTHHHHHHHHHHHHTTT-
-TTTHHHHHHHHHHHHHHH-
-TTTHHHHHHHHHHHHTTT-
-TTTHHHHHHHHHHHHHHH-
-TTTHHHHHHHHHHHHHHH-
-TTTHHHHHHHHHHHHTTT-
-TTTHHHHHHHHHHHHHT--
-TTTHHHHHHHHHHHHHHH-
-TTTHHHHHHHHHHHHHHH-
-TTTHHHHHHHHHHHHHTT-
-TTTHHHHHHHHHHHHTTT-
-TTTHHHHHHHHHHHHHHH-
-TTTTTHHHHHHHHHHHHT-
-TTTHHHHHHHHHHHHHHH-
-TTTHHHHHHHHHHHHHHT-
-TTTHHHHHHHHHHHHHHH-
-TTTHHHHHHHHHHHHHHT-
-TTTHHHHHHHHHHHHHHH-
-TTTHHHHHHHHHHHHHHH-
-TTTHHHHHHHHHHHHHHH-
-TTTHHHHHHHHHHHHHHH-
-TTTHHHHHHHHHHHHHHH-
-TTTHHHHHHHHHHHHHHH-
-TTTHHHHHHHHHHHHHHT-
-TTTHHHHHHHHHHHHHHH-
-TT-HHHHHHHHHHHHHHH-
-TT-HHHHHHHHHHHHHHT-
-TTTHHHHHHHHHHHHHHT-
-TTTHHHHHHHHHHHHHH--
-TTTHHHHHHHHHHHHHHH-
-TTSHHHHHHHHHHHHHHH-
-TTTHHHHHHHHHHHHHHT-
-TTTHHHHHHHHHHHHHHH-
-TTTHHHHHHHHHHHHHHT-
-TTTHHHHHHHHHHHHHHT-
-TTTHHHHHHHHHHHHHHH-
-TT-HHHHHHHHHHHHHHH-
-TTTHHHHHHHHHHHHHH--
-TTTHHHHHHHHHHHHHH--
-TTTHHHHHHHHHHHHHHH-
-TTTHHHHHHHHHHHHHHH-
-TTTHHHHHHHHHHHHHHH-
-TTTHHHHHHHHHHHHHTT-
-TTTHHHHHHHHHHHHTT--
-TTTHHHHHHHHHHHHHHT-
-TTTHHHHHHHHHHHHHTT-
-TTSHHHHHHHHHHHHHHH-
-TTSHHHHHHHHHHHHHHH-
-TTTTTHHHHHHHHHHHHT-
-TTSHHHHHHHHHHHHHTT-
-TTSHHHHHHHHHHHHHHH-
-TTTHHHHHHHHHHHHHHH-
-TTTHHHHHHHHHHHHHHH-
-TTTHHHHHHHHHHHHHHH-
-TTTHHHHHHHHHHHHTTT-
-TTTHHHHHHHHHHHHHHH-
-TTTHHHHHHHHHHHHHHH-
-TTTHHHHHHHHHHHHHHH-
-TTTHHHHHHHHHHHHHHH-
-TTTHHHHHHHHHHHHHTT-
-TTTHHHHHHHHHHHHHTT-
-TTTHHHHHHHHHHHHHHH-
-TTTHHHHHHHHHHHHHHH-
-TTTHHHHHHHHHHHHTTT-
-TTTHHHHHHHHHHHHHHH-
-TTTHHHHHHHHHHHHHHH-
-TTTHHHHHHHHHHHHHHT-
-TTTHHHHHHHHHHHHHHH-
-TTTHHHHHHHHHHHHHHH-
-TTTHHHHHHHHHHHHHH--
-TTTHHHHHHHHHHHHHH--
-TTTTTHHHHHHHHHHHHH-
-TTTHHHHHHHHHHHHHTT-
-TTTHHHHHHHHHHHHHTT-
-TTTHHHHHHHHHHHHHHT-
-TTTHHHHHHHHHHHHHHT-
-TTTHHHHHHHHHHHHTT--
-TT-HHHHHHHHHHHHTT--
-TTTHHHHHHHHHHHHHH--
-TTTHHHHHHHHHHHHHT--
-TTTHHHHHHHHHHHHHHH-
-TTTHHHHHHHHHHHHHHH-
-TTTHHHHHHHHHHHHHHT-
-TTTHHHHHHHHHHHHHH--
-TTTHHHHHHHHHHHHHHH-
-TTTHHHHHHHHHHHHHHT-
-TTTHHHHHHHHHHHHHHH-
-TTTHHHHHHHHHHHHHHH-
-TTTHHHHHHHHHHHHHTT-
-TTTTTHHHHHHHHHHHHT-
-TTTHHHHHHHHHHHHHHH-
-TTTHHHHHHHHHHHHHHT-
-TTTHHHHHHHHHHHHHHH-
-TTTHHHHHHHHHHHHHHH-
-TTTHHHHHHHHHHHHHHH-
-TTTHHHHHHHHHHHHHHH-
-TTTHHHHHHHHHHHHHHH-
-TTTTTHHHHHHHHHHHHH-
-TTTHHHHHHHHHHHHHHT-
-TTTHHHHHHHHHHHHHHH-
-TTTHHHHHHHHHHHHHHH-
-TTTHHHHHHHHHHHHHHH-
-TTTHHHHHHHHHHHHHH--
-TTTHHHHHHHHHHHHHHH-
-TTTHHHHHHHHHHHHHHT-
-TTTHHHHHHHHHHHHHHH-
-TTTHHHHHHHHHHHHHTT-
-TTTTTHHHHHHHHHHHHH-
-TTTHHHHHHHHHHHHHHH-
-TTTHHHHHHHHHHHHHHH-
-TTTHHHHHHHHHHHHHHH-
-TTTHHHHHHHHHHHHHHT-
-TTTTTHHHHHHHHHHHTT-
-TT-HHHHHHHHHHHHHHH-
-TT-HHHHHHHHHHHHHHH-
--S-HHHHHHHHHHHHHHH-
--S-HHHHHHHHHHHHHHH-
--S-HHHHHHHHHHHHHTT-
--S-HHHHHHHHHHHHHHH-
--S-TTTHHHHHHHHHHHH-
--S-HHHHHHHHHHHHHTT-
--S-HHHHHHHHHHHHHTT-
--S-HHHHHHHHHHHHHTT-
--S-HHHHHHHHHHHHHTT-
-TT-HHHHHHHHHHHHHTT-
--S-HHHHHHHHHHHHHHH-
-TT-HHHHHHHHHHHHHHH-
-TT-HHHHHHHHHHHHHHH-
-TTTHHHHHHHHHHHHHHH-
-TT-HHHHHHHHHHHHHHT-
-TT-HHHHHHHHHHHHHHH-
-TT-HHHHHHHHHHHHHTT-
--S-HHHHHHHHHHHHHHH-
--S-HHHHHHHHHHHHHHT-
--S-HHHHHHHHHHHHHHH-
-TT-HHHHHHHHHHHHHHH-
----HHHHHHHHHHHHHHH-
-TT-HHHHHHHHHHHHHHH-
-TT-TTHHHHHHHHHHHHT-
--S-HHHHHHHHHHHHHTT-
--STHHHHHHHHHHHHHTT-
--S-HHHHHHHHHHHHHTT-
--S-HHHHHHHHHHHHHTT-
-TT-HHHHHHHHHHHHHTT-
-TTTHHHHHHHHHHHHHHT-
--S-HHHHHHHHHHHHHHH-
--S-HHHHHHHHHHHHHHH-
--S-HHHHHHHHHHHHHHT-
--S-HHHHHHHHHHHHHHT-
--S-HHHHHHHHHHHHHTT-
--S-HHHHHHHHHHHHHTT-
-TT-HHHHHHHHHHHHHTT-
--S-HHHHHHHHHHHHHTT-
----HHHHHHHHHHHHHTT-
--S-HHHHHHHHHHHHHTT-
-TT-HHHHTHHHHHHHHHT-
--S-HHHHHHHHHHHHHTT-
--S-HHHHHHHHHHHHHTT-
--S-HHHHHHHHHHHHHHH-
--S-HHHHHHHHHHHHHHH-
--S-HHHHHHHHHHHHHHH-
-TT-HHHHHHHHHHHHHHH-
-TT-HHHHHHHHHHHHHHH-
--S-HHHHHHHHHHHHHHT-
--S-HHHHHHHHHHHHHTT-
-TT-HHHHHHHHHHHHHHT-
--S-HHHHHHHHHHHHHTT-
--S-HHHHHHHHHHHHHTT-
--S-HHHHHHHHHHHHHH--
--S-HHHHHHHHHHHHHH--
--S-HHHHHHHHHHHHTT--
--S-HHHHHHHHHHHHHHT-
--S-HHHHHHHHHHHHHHT-
--S-HHHHHHHHHHHHHHH-
--S-HHHHHHHHHHHHHH--
--S-HHHHHHHHHHHHHH--
--S-HHHHHHHHHHHHHHH-
-TT-TTHHHHHHHHHHHH--
--S-HHHHHHHHHHHHTT--
--S-TTHHHHHHHHHHHH--
--S-TTTHHHHHHHHHTT--
--S-TTTHHHHHHHHHHHH-
--S-TTTHHHHHHHHHHHT-
--S-TTTHHHHHHHHHHTT-
--S-TTTHHHHHHHHHHHH-
--S-TTTHHHHHHHHHTTT-
--S-TTTHHHHHHHHHHHH-
--S-TTTHHHHHHHHHHHH-
--S-TTTHHHHHHHHHHH--
--S-TTTHHHHHHHHHHT--
--S-TTTHHHHHHHHHTT--
--S-TTTHHHHHHHHHHH--
--S-TTTHHHHHHHHHHHT-
--S-TTTHHHHHHHHHHHT-
--S-TTTHHHHHHHHHHHT-
-TT-TTTHHHHHHHHHHT--
--S-TTTHHHHHHHHHHHH-
--S-TTTHHHHHHHHHHH--
--S-TTTHHHHHHHHHHHT-
--S-TTTHHHHHHHHHHHH-
--S-GGGHHHHHHHHHHTT-
--S-TTTHHHHHHHHHHHH-
--S-HHHHHHHHHHHHHHH-
--S-TTTHHHHHHHHHHHH-
--S-TTTHHHHHHHHHTT--
--S-TTTHHHHHHHHHHHH-
--S-TTTHHHHHHHHHHTT-
--S-TTTHHHHHHHHHHHH-
--S-TTTHHHHHHHHHHHH-
-TT-TTTHHHHHHHHHHHH-
--S-TTTHHHHHHHHHHHH-
--S-TTTHHHHHHHHHHHT-
--S-TTTHHHHHHHHHHHH-
--S-TTTHHHHHHHHHHHT-
--S-TTTHHHHHHHHHHHH-
--S-TTTHHHHHHHHHHHH-
--S-TTTHHHHHHHHHHHT-
--S-TTTHHHHHHHHHHHH-
--S-HHHHHHHHHHHHHHH-
--S-TTTHHHHHHHHHHHH-
--S-TTTHHHHHHHHHHHH-
--S-TTTHHHHHHHHHHTT-
--S-TTTHHHHHHHHHHH--
--S-TTTHHHHHHHHHHHH-
--S-TTTHHHHHHHHHHHH-
--S-TTTHHHHHHHHHHHH-
--S-TTTHHHHHHHHHHH--
--S-TTTHHHHHHHHHTT--
--S-GGGHHHHHHHHHHHH-
--S-TTTHHHHHHHHHHHH-
-TTGGGGHHHHHHHHHHHH-
--S-GGGHHHHHHHHHHHT-
-TT-GGGHHHHHHHHHHH--
-TT-TTTHHHHHHHHHHHH-
-TT-TTSHHHHHHHHHHH--
--S-TTSHHHHHHHHHHH--
--S-TTTHHHHHHHHHHTT-
--S-TTTHHHHHHHHHHHT-
--S-GGGHHHHHHHHHHHT-
--S-STTHHHHHHHHHHHH-
--SSSS-HHHHHHHHHTT--
--SSSSSHHHHHHHHHHHT-
--SSSS-HHHHHHHHHHH--
--SSSSSHHHHHHHHHHHH-
--SSSSSHHHHHHHHHHHH-
--SSSSSHHHHHHHHHHTT-
--SSSS-HHHHHHHHTTS--
--SSSSSHHHHHHHHHTTT-
--SSSSSHHHHHHHHHTTT-
--SSSS-HHHHHHHHHTTT-
--SSSS-HHHHHHHHHHTT-
--SSSS-HHHHHHHHHHTT-
--STTSSHHHHHHHHHHTT-
--SSSSSHHHHHHHHHHTT-
--SSSS-HHHHHHHHHTTT-
--SSSSSTTHHHHHHHHTT-
--SSSS-HHHHHHHHHHTT-
--SSSS-HHHHHHHHHHTT-
--SSSS-HHHHHHHHHHHH-
--SSSS-HHHHHHHHHHHT-
--SSSS-HHHHHHHHHHHT-
--SSSS-HHHHHHHHHTTT-
--SSSS-HHHHHHHHHHHT-
--SSSS-HHHHHHHHHHHT-
--SSSS-HHHHHHHHHHHH-
--S-SS-HHHHHHHHHHHT-
--SSSS-HHHHHHHHHGGG-
--SSSSSHHHHHHHHHHTT-
--SSSS-HHHHHHHHHH---
--S-SS-HHHHHHHHHHTT-
--SSSS-HHHHHHHHHHTT-
--SSSSSHHHHHHHHHHTT-
--S-SS-TTHHHHHHHHTT-
--SSSSSTTHHHHHHHHTT-
--SSSSSHHHHHHHHHHTT-
--SSSSSHHHHHHHHHHTT-
--SSSSSHHHHHHHHHHHT-
--SSSSSHHHHHHHHHHHT-
--SSSS-HHHHHHHHHHHH-
--SSSSSHHHHHHHHHHHH-
--SSSSSHHHHHHHHHHHH-
--SSSSSHHHHHHHHHHHT-
--SSSTTHHHHHHHHHHHH-
--SSSSSHHHHHHHHHHHT-
--SSSTTHHHHHHHHHHH--
--SSSSSHHHHHHHHHHHT-
--SSSS-HHHHHHHHHHHH-
--SSSSHHHHHHHHHHHHH-
--SSSTHHHHHHHHHHHHH-
--S---HHHHHHHHHHHH--
--SS--HHHHHHHHHHTT--
--SSS-HHHHHHHHHHHHT-
--SSS-HHHHHHHHHHHH--
--SSS-HHHHHHHHHHHHH-
--SSS-HHHHHHHHHHHHH-
--SSS-HHHHHHHHHHHH--
--S-S-HHHHHHHHHHHHH-
--S-S-HHHHHHHHHHHHH-
--SSS-HHHHHHHHHHHTT-
--SSS-HHHHHHHHHHHHH-
--S-S-HHHHHHHHHHHHH-
--S-S-THHHHHHHHHHHH-
--S---HHHHHHHHHHHHH-
--S-S-HHHHHHHHHHHHH-
--S-TTHHHHHHHHHHHHH-
--S-TTHHHHHHHHHHHHH-
--S-TTHHHHHHHHHHHHH-
--S-TTHHHHHHHHHHHHH-
--S-TTHHHHHHHHHHHHH-
--S-TTHHHHHHHHHHHHH-
--S-TTHHHHHHHHHHHHH-
-TT-TTHHHHHHHHHHHHH-
--S-TTHHHHHHHHHHHH--
--S-TTHHHHHHHHHHHHH-
--S-TTHHHHHHHHHHHHT-
--S-TTHHHHHHHHHHHTT-
--S-TTHHHHHHHHHHHTT-
--S-TTHHHHHHHHHHHTT-
--S-SSHHHHHHHHHHHTT-
--S-TTHHHHHHHHHHHHT-
--S-TTHHHHHHHHHHHTT-
--S-TTHHHHHHHHHHHTT-
--S-TTHHHHHHHHHHHTT-
--S-TTHHHHHHHHHHHTT-
--S-SSHHHHHHHHHHHTT-
--S-TTHHHHHHHHHHHTT-
--S-TTHHHHHHHHHHHTT-
--S-TTHHHHHHHHHHHTT-
--S-TTHHHHHHHHHHHHH-
--S-TTHHHHHHHHHHHHH-
--S-TTHHHHHHHHHHHTT-
--S-TTHHHHHHHHHHTT--
--S-TTHHHHHHHHHHHTT-
--S-TTHHHHHHHHHHHT--
--S-TTHHHHHHHHHHHHH-
--S-TTHHHHHHHHHHHHH-
--S-TTHHHHHHHHHHHTT-
--S-TTHHHHHHHHHHHHT-
--S-TTHHHHHHHHHHHHT-
--S-TTHHHHHHHHHHHHT-
--S-TTHHHHHHHHHHHTT-
--S-TTHHHHHHHHHHHHT-
--S-TTHHHHHHHHHHHHT-
--S-TTHHHHHHHHHHHHH-
--S-TTHHHHHHHHHHHTT-
-TT-TTHHHHHHHHHHHHH-
-TT-TTHHHHHHHHHHHHH-
-TTTTTHHHHHHHHHHHHH-
-TTTTTHHHHHHHHHHHHH-
-TT-TTHHHHHHHHHHHHH-
-TTTTTHHHHHHHHHHHHH-
-TTTTTHHHHHHHHHHHHH-
-TTTTTHHHHHHHHHHHHH-
-TT-TTHHHHHHHHHHHHT-
-TTTTTHHHHHHHHHHHHH-
-TTTSSHHHHHHHHHHHHH-
-TT-TTHHHHHHHHHHHHH-
-TT-TTHHHHHHHHHHHHH-
-TTTTTHHHHHHHHHHHHH-
-TT-TTHHHHHHHHHHHTT-
-TTTTTHHHHHHHHHHHTT-
--S-TTTTHHHHHHHHHHH-
-TT-TTHHHHHHHHHHHHH-
-TT-TTHHHHHHHHHHHHH-
-TTTTTHHHHHHHHHHHHH-
-TT-TTHHHHHHHHHHHHH-
-TTTTTHHHHHHHHHHHHH-
-TTTTTHHHHHHHHHHHTT-
-TTTTTHHHHHHHHHHHHH-
-TT-TTHHHHHHHHHHHHT-
-TT-TTHHHHHHHHHHHH--
-TTTTTHHHHHHHHHHHH--
-TT-TTHHHHHHHHHHTS--
-TTTTTHHHHHHHHHTTT--
-TT-TTHHHHHHHHHHTT--
-TTTTTHHHHHHHHHHTT--
-TT-TTHHHHHHHHHHHH--
-TT-TTHHHHHHHHHHHH--
-TT-TTHHHHHHHHHHTT--
-TT-TTTTHHHHHHHHHH--
-TTTTTHHHHHHHHHTTT--
-TT-TTHHHHHHHHHHHH--
-TT-TTHHHHHHHHHHHH--
-TT-TTHHHHHHHHHHHH--
-TT-TTHHHHHHHHHHHH--
-TT-TTHHHHHHHHHHHH--
-TTTTTHHHHHHHHHTTT--
-TTTTTHHHHHHHHHHTT--
-TT-TTHHHHHHHHHTTS--
-TTTTTHHHHHHHHHHHH--
-TTTTTHHHHHHHHHHHS--
-TT-TTHHHHHHHHHHTS--
-TT-TTHHHHHHHHHHHH--
-TTTTTHHHHHHHHHHHH--
-TT-TTHHHHHHHHHHTT--
--S-TTHHHHHHHHHHTT--
--S-TTHHHHHHHHHHHH--
--S-TTHHHHHHHHHTTT--
--S-TTHHHHHHHHHHTT--
-TT-TTHHHHHHHHHHTT--
--S-TTHHHHHHHHHHTT--
--S-TTHHHHHHHHHHTT--
--S-SSHHHHHHHHHTTT--
--S-TTHHHHHHHHHHHH--
--S-TTHHHHHHHHHHHS--
--S-TTHHHHHHHHHHTT--
--S-TTHHHHHHHHHTTT--
--S-TTHHHHHHHHHHHH--
--S-TTHHHHHHHHHHTT--
--S-TTHHHHHHHHHHTS--
--S-TTHHHHHHHHHHHH--
--S-TTHHHHHHHHHHHS--
--S-TTHHHHHHHHHHHH--
--S-TTHHHHHHHHHHTT--
--S-TTHHHHHHHHHHTT--
--S-TTHHHHHHHHHHHH--
--S-SSHHHHHHHHHHHH--
--S-TTHHHHHHHHHHTS--
--S-TTHHHHHHHHHHHH--
-TT-TTHHHHHHHHHHHS--
--S-TTHHHHHHHHHHHS--
--S-TTTTHHHHHHHHTS--
--S-TTHHHHHHHHHTTS--
--S-TTHHHHHHHHHHHH--
--S-TTHHHHHHHHHHHH--
--S-SSHHHHHHHHHHHH--
--S-TTHHHHHHHHHHHS--
-TT-TTHHHHHHHHHHHH--
-TT-TTHHHHHHHHHHTT--
--S-TTHHHHHHHHHHHT--
--S-TTHHHHHHHHHHHS--
--S-TTHHHHHHHHHTTT--
--S-SSHHHHHHHHHHHH--
--S-TTHHHHHHHHHHTT--
--S-TTHHHHHHHHHHHH--
-TT-SSHHHHHHHHHHHH--
-TTTTTHHHHHHHHHHHHT-
-TTTSSHHHHHHHHHHHHH-
-TT-SSHHHHHHHHHHHHT-
-TTTS-HHHHHHHHHHTTT-
-TTTSSHHHHHHHHHHHHT-
-TTTSSHHHHHHHHHHTT--
-TTSSHHHHHHHHHHHHHH-
-TTTSHHHHHHHHHHHHTT-
-TTTSHHHHHHHHHHHHHH-
-TTTSHHHHHHHHHHHHTT-
-TTTSHHHHHHHHHHHHTT-
-TTTSHHHHHHHHHHHHHH-
-TTTSHHHHHHHHHHHHHH-
-TTTSHHHHHHHHHHHHHT-
-TTTSHHHHHHHHHHHHHT-
-TTTSHHHHHHHHHHHHHT-
-TTTSHHHHHHHHHHHHHH-
-TTTTHHHHHHHHHHHTT--
-TTT-HHHHHHHHHHHHHT-
-TTTSHHHHHHHHHHHHHH-
-TTTSHHHHHHHHHHHHHH-
-TTSSHHHHHHHHHHHHHT-
-TTTSHHHHHHHHHHHHH--
-TTS-HHHHHHHHHHHTT--
-TTTSHHHHHHHHHHHHTT-
-TTTSHHHHHHHHHHHHHT-
-TTTSHHHHHHHHHHHHHH-
-TTTSHHHHHHHHHHHHH--
-TTTSHHHHHHHHHHHHHT-
-TTTSHHHHHHHHHHHHHH-
-TTTSHHHHHHHHHHHHH--
-TTSSHHHHHHHHHHHTT--
-TTTSHHHHHHHHHHHHS--
-TTTSHHHHHHHHHHTTT--
-TTTSHHHHHHHHHHHTT--
-TTTSHHHHHHHHHHHTT--
-TTTSHHHHHHHHHHHHT--
-TTTSHHHHHHHHHHHHH--
-TTTSHHHHHHHHHHHHTT-
-TTTSHHHHHHHHHHHHH--
-TTTSHHHHHHHHHHHHT--
-TTSSHHHHHHHHHHHHHT-
-TTTSHHHHHHHHHHHHTT-
-TTTSHHHHHHHHHHHHHT-
-TTSSHHHHHHHHHHHHH--
-TTTSHHHHHHHHHHHHHT-
-TTTSHHHHHHHHHHHHHT-
-TTT-HHHHHHHHHHHHH--
-TTTSHHHHHHHHHHHHHH-
--SSSHHHHHHHHHHHHTT-
-TTSSHHHHHHHHHHHHH--
-TTTSHHHHHHHHHHHHHH-
-TTTSHHHHHHHHHHHHH--
-TTT-HHHHHHHHHHHHHH-
-TTTSHHHHHHHHHHHHHH-
-TTTSHHHHHHHHHHHHHH-
-TTTSHHHHHHHHHHHHHH-
-TTTSHHHHHHHHHHHHTT-
-TTTSHHHHHHHHHHHHHH-
-TTTSHHHHHHHHHHHHHH-
-TTTSHHHHHHHHHHHHH--
-TTTSHHHHHHHHHHHHT--
-TTTSHHHHHHHHHHHHHT-
-TTTSHHHHHHHHHHHTT--
-TTTSHHHHHHHHHHHHH--
-TTTSHHHHHHHHHHHHHH-
-TTTSHHHHHHHHHHHHTT-
-TTTSHHHHHHHHHHHHTT-
-TTTSHHHHHHHHHHHHTT-
-TTSSHHHHHHHHHHHHTT-
-TTTSHHHHHHHHHHHHTT-
-TTTSHHHHHHHHHHHHTT-
-TTSSHHHHHHHHHHHHHH-
-TTSSHHHHHHHHHHHHHH-
--SSSHHHHHHHHHHHHHH-
--SSSHHHHHHHHHHHTT--
--SSSHHHHHHHHHHHHTT-
--SS-HHHHHHHHHHHHH--
--SS-HHHHHHHHHHHHHH-
--S--HHHHHHHHHHHHH--
--S--HHHHHHHHHHHHHH-
--S--HHHHHHHHHHHTT--
--S--HHHHHHHHHHHHHT-
--S--HHHHHHHHHHHHTT-
--SS-HHHHHHHHHHHHHH-
--SS-HHHHHHHHHHHHTT-
--SSSHHHHHHHHHHHTTT-
--SS-HHHHHHHHHHHHHH-
--SS-HHHHHHHHHHHHTT-
--SS-HHHHHHHHHHHHHH-
--SS-TTHHHHHHHHHHHH-
--S--HHHHHHHHHHHHHH-
--SS-HHHHHHHHHHHHHH-
--SS-HHHHHHHHHHHHHT-
--S--HHHHHHHHHHHHHT-
--S--HHHHHHHHHHHHTT-
--SS-HHHHHHHHHHHHTT-
--S--HHHHHHHHHHHHHH-
--S--HHHHHHHHHHHHHH-
--S-THHHHHHHHHHHHH--
--S--HHHHHHHHHHHHTT-
--SS-HHHHHHHHHHHHTT-
--S-THHHHHHHHHHHHTT-
--SS-HHHHHHHHHHHHH--
--SS-HHHHHHHHHHHHTT-
--SSSSHHHHHHHHHHHHH-
--SSSHHHHHHHHHHHHHH-
--SS-HHHHHHHHHHHHHH-
--SSSHHHHHHHHHHHHHT-
--SS-HHHHHHHHHHHHHH-
--SSSHHHHHHHHHHHHHH-
--SSSHHHHHHHHHHHHHH-
--SS-HHHHHHHHHHHHHH-
--SS-HHHHHHHHHHHHHH-
--SSSHHHHHHHHHHHHHH-
--SS-HHHHHHHHHHHHHH-
--SS-HHHHHHHHHHHHHH-
--SSSHHHHHHHHHHHHHH-
--S--HHHHHHHHHHHHHH-
--S--HHHHHHHHHHHHTT-
--S--HHHHHHHHHHHHHH-
--S--HHHHHHHHHHHHHH-
--SS-HHHHHHHHHHHHHT-
--S--HHHHHHHHHHHHTT-
--S--HHHHHHHHHHHHHT-
--SS-HHHHHHHHHHHHTT-
--SS-HHHHHHHHHHHTTT-
--S--HHHHHHHHHHHHHH-
--S--HHHHHHHHHHHHHH-
--S--HHHHHHHHHHHHHH-
--SS-HHHHHHHHHHHHHH-
--SS-HHHHHHHHHHHHHH-
--SSSHHHHHHHHHHHHHH-
--SS-HHHHHHHHHHHHHH-
--SSSHHHHHHHHHHHHHH-
--SS-HHHHHHHHHHHHHH-
--S--HHHHHHHHHHHHHH-
--SS-HHHHHHHHHHHHHH-
--S--HHHHHHHHHHHHHH-
--S--HHHHHHHHHHHHHH-
--S--HHHHHHHHHHHHTT-
--SS-HHHHHHHHHHHHHH-
--S--HHHHHHHHHHHHHH-
--S--HHHHHHHHHHHHHH-
--SS-TTHHHHHHHHHHHH-
--SS-HHHHHHHHHHHHHH-
--SS-HHHHHHHHHHHHHH-
--SS-HHHHHHHHHHHHHH-
--S--HHHHHHHHHHHHTT-
--S--HHHHHHHHHHHHHH-
--S--HHHHHHHHHHHHHH-
--SS-HHHHHHHHHHHHHH-
--S--HHHHHHHHHHHHHT-
--S--HHHHHHHHHHHHH--
--SS-HHHHHHHHHHHHH--
--S--HHHHHHHHHHHHHH-
--S--HHHHHHHHHHHHHT-
--S--HHHHHHHHHHHHHH-
--SS-HHHHHHHHHHHHHH-
--S--HHHHHHHHHHHHTT-
--S--HHHHHHHHHHHHTT-
--S--HHHHHHHHHHHHTT-
--S--HHHHHHHHHHHHTT-
--S--HHHHHHHHHHHHTT-
--S--HHHHHHHHHHHHH--
--S--HHHHHHHHHHHHHH-
--S-THHHHHHHHHHHHHT-
--S-THHHHHHHHHHHHHT-
--S--HHHHHHHHHHHHHH-
--S--HHHHHHHHHHHHHH-
--S--HHHHHHHHHHHHHH-
--S--HHHHHHHHHHHHHH-
--S--HHHHHHHHHHHHHH-
--S--HHHHHHHHHHHHHT-
--S--HHHHHHHHHHHHHH-
--S--HHHHHHHHHHHHTT-
--S--HHHHHHHHHHHHH--
--S--HHHHHHHHHHHHHH-
--S--HHHHHHHHHHHHHT-
--S--HHHHHHHHHHHHT--
--S--HHHHHHHHHHHHHH-
--S--HHHHHHHHHHHHHH-
--S--HHHHHHHHHHHHHH-
--S--HHHHHHHHHHHHHH-
--S--HHHHHHHHHHHHHT-
--S--HHHHHHHHHHHHTT-
--S--HHHHHHHHHHHHTT-
--S--HHHHHHHHHHHHHH-
--S--HHHHHHHHHHHHHH-
--S-THHHHHHHHHHHHTT-
--S-THHHHHHHHHHHHTT-
--S--HHHHHHHHHHHHHT-
--S--HHHHHHHHHHHHTT-
--S--HHHHHHHHHHHHTT-
--S-THHHHHHHHHHHHH--
--S--HHHHHHHHHHHHTT-
--S-THHHHHHHHHHHHTT-
--S--HHHHHHHHHHHHHH-
--S-THHHHHHHHHHHHHT-
--S-THHHHHHHHHHHHHH-
--S-THHHHHHHHHHHHHH-
--S-THHHHHHHHHHHHTT-
--S-THHHHHHHHHHHHHT-
--S-THHHHHHHHHHHHH--
--S-THHHHHHHHHHHHHT-
--S-THHHHHHHHHHHHHT-
--S-THHHHHHHHHHHHTT-
--S--HHHHHHHHHHHHTT-
--S--HHHHHHHHHHHHHT-
--S-THHHHHHHHHHHHHT-
--S--HHHHHHHHHHHHTT-
--S--HHHHHHHHHHHHTT-
--S--HHHHHHHHHHHHHH-
--S-THHHHHHHHHHHHHH-
--S--HHHHHHHHHHHHHH-
--S--HHHHHHHHHHHHTT-
--S-HHHHHHHHHHHHHTT-
--S-TTHHHHHHHHHHTTT-
--S-HHHHHHHHHHHHHTT-
--S-HHHHHHHHHHHHHHT-
--S-HHHHHHHHHHHHHHH-
--S-HHHHHHHHHHHHHHH-
--S-HHHHHHHHHHHHHHT-
--S-HHHHHHHHHHHHTT--
--S-HHHHHHHHHHHHHHH-
--S-HHHHHHHHHHHHHHT-
--S-HHHHHHHHHHHHHHH-
--S-HHHHHHHHHHHHHHH-
--S-HHHHHHHHHHHHHHH-
--S-HHHHHHHHHHHHHHH-
--S-HHHHHHHHHHHHHHH-
--S-TTHHHHHHHHHHHHH-
--S-HHHHHHHHHHHHHHT-
--SSHHHHHHHHHHHHHHH-
--S-TTHHHHHHHHHHHHH-
--S-TTHHHHHHHHHHHHH-
--S-HHHHHHHHHHHHHHH-
--S-HHHHHHHHHHHHHHH-
--S-HHHHHHHHHHHHHHT-
--S-HHHHHHHHHHHHHT--
--S-HHHHHHHHHHHHTT--
--S-HHHHHHHHHHHHHHT-
--S-HHHHHHHHHHHHHHT-
--S-HHHHHHHHHHHHHHH-
--S-HHHHHHHHHHHHHHH-
--S-HHHHHHHHHHHHHHH-
--S-HHHHHHHHHHHHHHH-
--S-HHHHHHHHHHHHHHH-
--S-HHHHHHHHHHHHHTT-
--S-HHHHHHHHHHHHHT--
--S-HHHHHHHHHHHHHHT-
--S-HHHHHHHHHHHHHTT-
--S-HHHHHHHHHHHHGGG-
--S-HHHHHHHHHHHHHH--
--S-HHHHHHHHHHHHHHT-
--S-HHHHHHHHHHHHHH--
--S-HHHHHHHHHHHHHT--
--S-HHHHHHHHHHHHHH--
--S-HHHHHHHHHHHHHH--
--S-HHHHHHHHHHHHTT--
--S-HHHHHHHHHHHHHH--
--S-HHHHHHHHHHHHHH--
--S-HHHHHHHHHHHHHH--
--S-HHHHHHHHHHHHHH--
--S-HHHHHHHHHHHHTT--
--S-HHHHHHHHHHHHHH--
--S-HHHHHHHHHHHHHHH-
--S-HHHHHHHHHHHHHHH-
--S-HHHHHHHHHHHHHHT-
--S-HHHHHHHHHHHHHHT-
--S-HHHHHHHHHHHHHHH-
--S-HHHHHHHHHHHHHH--
--S-HHHHHHHHHHHHHH--
--S-HHHHHHHHHHHHHTT-
--S-HHHHHHHHHHHHHHH-
--S-HHHHHHHHHHHHHHH-
--S-HHHHHHHHHHHHHHH-
--S-HHHHHHHHHHHHHTT-
--S-HHHHHHHHHHHHHHH-
--S-HHHHHHHHHHHHHHH-
--S-HHHHHHHHHHHHHHH-
--S-HHHHHHHHHHHHHHH-
--SSHHHHHHHHHHHHHHH-
--S-HHHHHHHHHHHHHHH-
--S-HHHHHHHHHHHHHTT-
--S-HHHHHHHHHHHHHTT-
--S-HHHHHHHHHHHHTT--
--S-HHHHHHHHHHHHHT--
--S-HHHHHHHHHHHHHT--
--S-HHHHHHHHHHHHTT--
--S-HHHHHHHHHHHTT---
--S-HHHHHHHHHHHHHTT-
--S-HHHHHHHHHHHHHTT-
--S-HHHHHHHHHHHHHT--
--S-HHHHHHHHHHHHHT--
--S-HHHHHHHHHHHHHS--
--S-HHHHHHHHHHHHHT--
--S-HHHHHHHHHHHHTT--
--S-HHHHHHHHHHHHHT--
--S-HHHHHHHHHHHHTT--
--S-HHHHHHHHHHHHHT--
--S-HHHHHHHHHHHHTT--
--S-HHHHHHHHHHHHHT--
--S-TTHHHHHHHHHHHT--
--S-HHHHHHHHHHHHT---
--S-HHHHHHHHHHHHHS--
--S-HHHHHHHHHHHHHS--
--S-HHHHHHHHHHHHTT--
--S-HHHHHHHHHHHHTT--
--S-HHHHHHHHHHHTTS--
--S-HHHHHHHHHHHHT---
--S-HHHHHHHHHHHHH---
--S-HHHHHHHHHHHHTT--
--S-HHHHHHHHHHHHT---
--S-HHHHHHHHHHHHHT--
--S-HHHHHHHHHHHHTT--
-TT-HHHHHHHHHHHHTT--
--S-HHHHHHHHHHHHHT--
--S-HHHHHHHHHHHHTT--
--S-HHHHHHHHHHHHHT--
--S-HHHHHHHHHHHHTT--
--S-HHHHHHHHHHHHTS--
--S-HHHHHHHHHHHHTT--
--S-HHHHHHHHHHHHHTT-
--S-HHHHHHHHHHHHH---
--S-HHHHHHHHHHHHHT--
--S-HHHHHHHHHHHTT---
--S-HHHHHHHHHHHHTT--
--S-HHHHHHHHHHHHT---
--S-HHHHHHHHHHHHTT--
--S-HHHHHHHHHHHHTS--
--S-HHHHHHHHHHHTTS--
--S-HHHHHHHHHHHHTTT-
--S-HHHHHHHHHHHHHHH-
--S-HHHHHHHHHHHHTTT-
--S-HHHHHHHHHHHHHTT-
--S-HHHHHHHHHHHHHHH-
--S-HHHHHHHHHHHHHHH-
--S-HHHHHHHHHHHHHHH-
--S-HHHHHHHHHHHHHHH-
--S-HHHHHHHHHHHHHHT-
--S-HHHHHHHHHHHHHHH-
--S-HHHHHHHHHHHHTT--
--S-HHHHHHHHHHHHHHT-
--S-HHHHHHHHHHHHHHT-
--S-HHHHHHHHHHHHHHH-
--S-HHHHHHHHHHHHHHH-
--S-HHHHHHHHHHHHHHT-
--S-HHHHHHHHHHHHHHH-
--S-HHHHHHHHHHHHHHT-
--S-TTHHHHHHHHHHHHH-
--S-HHHHHHHHHHHHHTT-
--S-HHHHHHHHHHHHHHT-
--S-TTHHHHHHHHHHHHT-
--S-TTHHHHHHHHHHHHH-
--S-TTHHHHHHHHHHHHH-
--S-HHHHHHHHHHHHHH--
--S-TTHHHHHHHHHHHTT-
--S-TTHHHHHHHHHHHTT-
--S-HHHHHHHHHHHHHHH-
--S-HHHHHHHHHHHHHHH-
--S-TTHHHHHHHHHHHTT-
--S-TTHHHHHHHHHHHHT-
--S-TTHHHHHHHHHHHH--
--S-SSHHHHHHHHTGGG--
--S-SSGGGTHHHHHHHTT-
--S-TTGGGTHHHHHHTTT-
--S-TTGGGTHHHHHHHTT-
--S-TTHHHHHHHHHHHHH-
--S-TTGGGTHHHHHHHHH-
--S-TTGGGTHHHHHHTTT-
--S-TTGGGTHHHHHHHHH-
--S-TTTTTTHHHHHHHHH-
--S-HHHHTTHHHHHHHHH-
--S-HHHHTTHHHHHHHHH-
--S-HHHHTTHHHHHHHHT-
--S-HHHHHTHHHHHHHTT-
--S-HHHHHTHHHHHHHTT-
-TTTHHHHTTHHHHHHHHH-
--SHHHHHTTHHHHHHHHH-
--SSTTGGGTHHHHHHHHH-
--S-HHHHTTHHHHHHHHH-
--S-HHHHHHHHHHHHHHT-
--S-HHHHTTHHHHHHHHH-
--S-TTGGGSHHHHHHHHH-
--S-HHHHHHHHHHHHHHH-
--S-HHHHTTTHHHHHHHH-
--S-HHHHTTHHHHHHHHH-
--S-TTHHHHHHHHHHHHH-
--S-TTGGGSHHHHHHHHH-
--S-HHHHHHHHHHHHHHH-
--S-TTGGGTHHHHHHHHT-
-TT-HHHHTTHHHHHHHHH-
-TT-HHHHHSHHHHHHHHH-
-TT-HHHHTTTHHHHHHHH-
-TT-HHHHHTHHHHHHHHT-
-TT-HHHHHHHHHHHHHHH-
-TT-HHHHTTHHHHHHHTT-
-TTSHHHHHTHHHHHHHH--
--S-HHHHH-HHHHHHHHH-
--S-HHHHTTHHHHHHHHT-
--S-HHHHTTHHHHHHHHT-
--S-HHHHHTHHHHHHHTT-
--S-HHHHHSHHHHHHHTT-
--S-HHHHHTHHHHHHHHH-
--S-HHHHTTHHHHHHHTT-
-TT-HHHHTTHHHHHHHTT-
--S-HHHHTTHHHHHHHHT-
--S-HHHHTTHHHHHHHHH-
--S-HHHHTTHHHHHHHHH-
--S-HHHHTTHHHHHHHTT-
--S-HHHHHHHHHHHHHHH-
--S-HHHHHHHHHHHHHHH-
--S-HHHHHHHHHHHHHTT-
--S-HHHHHHHHHHHHHTT-
-TT-HHHHHHHHHHHHHHH-
-TT-HHHHHHHHHHHHHTT-
-TT-HHHHHHHHHHHHHHH-
--S-HHHHHHHHHHHHHHT-
--S-HHHHHHHHHHHHHTT-
--S-HHHHHHHHHHHHHHH-
--S-HHHHHHHHHHHHHHH-
--S-HHHHHHHHHHHHHHT-
--S-HHHHHHHHHHHHHHH-
--S-HHHHHHHHHHHHHTT-
-TT-HHHHHHHHHHHHHTT-
--STHHHHHHHHHHHHTT--
-TT-HHHHHHHHHHHHHHH-
-TT-HHHHHHHHHHHHTT--
-TT-HHHHHHHHHHHTTS--
--STHHHHHHHHHHHTTS--
-TT-HHHHHHHHHHHHHT--
-TT-HHHHHHHHHHHHHT--
-TT-HHHHHHHHHHHHHT--
-TT-HHHHHHHHHHHHHS--
--S-HHHHHHHHHHHHHS--
--S-HHHHHHHHHHHHH---
-TT-HHHHHHHHHHHTT---
--S-HHHHHHHHHHHHH---
--S-HHHHHHHHHHHHH---
-TT-HHHHHHHHHHHHT---
--S-HHHHHHHHHHHHHT--
--S-HHHHHHHHHHHHTT--
--S-HHHHHHHHHHHHH---
-TT-HHHHHHHHHHHHH---
--S-HHHHHHHHHHHHTT--
--S-HHHHHHHHHHHHTT--
--S-HHHHHHHHHHHHTT--
--S-HHHHHHHHHHHHHT--
--S-HHHHHHHHHHHHT---
--S-HHHHHHHHHHHHTT--
--S-HHHHHHHHHHHHTT--
--S-HHHHHHHHHHHHTT--
--S-HHHHHHHHHHHHTT--
--S-HHHHHHHHHHHGGG--
--S-HHHHHHHHHHHHGGG-
--S-HHHHHHHHHHHHTT--
--S-HHHHHHHHHHHHH---
--S-HHHHHHHHHHHHHT--
--S-HHHHHHHHHHHHHT--
--S-HHHHHHHHHHHHHT--
--S-HHHHHHHHHHHHTT--
--S-HHHHHHHHHHHHTT--
--S-HHHHHHHHHHHHTT--
--S-HHHHHHHHHHHHHH--
--S-HHHHHHHHHHHHH---
--S-HHHHHHHHHHHHHS--
--S-HHHHHHHHHHHHHT--
--S-HHHHHHHHHHHHHS--
--S-HHHHHHHHHHHTT---
--S-HHHHHHHHHHHTT---
--S-HHHHHHHHHHHTT---
--S-HHHHHHHHHHHHS---
--S-HHHHHHHHHHHHH---
--S-HHHHHHHHHHHHT---
--S-HHHHHHHHHHHHS---
--S-HHHHHHHHHHHHH---
--S-HHHHHHHHHHHHH---
--S-HHHHHHHHHHHHT---
--S-HHHHHHHHHHHHT---
--S-HHHHHHHHHHHHT---
--S-HHHHHHHHHHHHT---
--S-HHHHHHHHHHHHT---
--S-HHHHHHHHHHHHT---
--S-HHHHHHHHHHHHH---
--S-HHHHHHHHHHHHT---
--S-HHHHHHHHHHHHT---
--S-HHHHHHHHHHHHH---
--S-HHHHHHHHHHHHH---
--S-HHHHHHHHHHHHH---
--S-HHHHHHHHHHHHS---
--SSHHHHHHHHHHHHT---
--S-HHHHHHHHHHHHT---
--S-HHHHHHHHHHHTT---
--S-HHHHHHHHHHTTS---
--S-HHHHHHHHHHHTT---
--S-HHHHHHHHHHHHT---
--S-HHHHHHHHHHHHT---
--S-HHHHHHHHHHHHT---
--S-HHHHHHHHHHHHT---
--SSHHHHHHHHHHHHT---
--S-HHHHHHHHHHHHT---
--S-HHHHHHHHHHHHT---
--S-HHHHHHHHHHHHT---
--S-HHHHHHHHHHHHT---
--S-HHHHHHHHHHHHT---
--S-HHHHHHHHHHHHH---
--S-HHHHHHHHHHHHT---
--S-HHHHHHHHHHHHT---
--S-HHHHHHHHHHHHT---
-TT-HHHHHHHHHHHHH---
-TT-HHHHHHHHHHHTT---
----HHHHHHHHHHHTT---
--S-HHHHHHHHHHHTT---
--S-HHHHHHHHHHHTT---
--S-HHHHHHHHHHHHS---
-TT-HHHHHHHHHHHHT---
-TT-HHHHHHHHHHHTT---
-TT-HHHHHHHHHHHHT---
-TT-HHHHHHHHHHHHH---
--S-HHHHHHHHHHHTT---
-TTTHHHHHHHHHHHHHS--
-TT-HHHHHHHHHHHHTS--
-TTHHHHHHHHHHHHTT---
-TTHHHHHHHHHHHHHT---
-TTHHHHHHHHHHHHHT---
--SHHHHHHHHHHHHTT---
-TTHHHHHHHHHHHHHH---
-TTHHHHHHHHHHGGGT---
-TTHHHHHHHHTTHHHH---
-TTHHHHHHHHTTTTTT---
-TTHHHHHHHHTTGGGT---
-TTHHHHHHHHTTGGGS---
--SHHHHHHHHTTSTTT---
--SHHHHHHHHTTGGGS---
--SHHHHHHHHHTGGGT---
--SHHHHHHHHTTHHHH---
-TTHHHHHHHHTTHHHH---
--SHHHHHHHHTTHHHH---
--SHHHHHHHHHTGGGT---
--SHHHHHHHHTTGGGT---
---HHHHHHHHTTGGGT---
---HHHHHHHHTTHHHH---
-TTHHHHHHHHHTGGGT---
--SHHHHHHHHTTSTTTS--
--SHHHHHHHHTTHHHHS--
--SHHHHHHHHHSGGGTS--
--SHHHHHHHHTTGGGTS--
--SHHHHHHHHT-GGGTS--
--SHHHHHHHHTTGGGTS--
---HHHHHHHHTSGGGTS--
---HHHHHHHHT--TTTS--
-TTHHHHHHHHHTHHHHS--
--SHHHHHHHHTTGGGSS--
--SHHHHHHHHTTHHHHS--
-TTHHHHHHHHHTGGGTS--
--SHHHHHHHHHSGGGTS--
--SHHHHHHHHHHHHHHS--
--SHHHHHHHTTSHHHHS--
-TTHHHHHHHHHTHHHHS--
-TTHHHHHHHHTSHHHHS--
-TTHHHHHHHTTTGGGTS--
-TTHHHHHHHHTTGGGTS--
-TTHHHHHHHHTTHHHHS--
-TTHHHHHHHHTTHHHHS--
-TTHHHHHHHHSSHHHHS--
--SHHHHHHHHT-HHHHS--
--STTHHHHHHTTHHHHS--
--SHHHHHHHHHTHHHHS--
--SHHHHHHHHTTGGGT---
-TTHHHHHHHHTSGGGTS--
-TTHHHHHHHHTTGGGTS--
-TTHHHHHHHHHHGGGTS--
--SHHHHHHHHTTGGGTS--
--SHHHHHHHTT-HHHHS--
-TTHHHHHHHHTTHHHHS--
-TTHHHHHHHHHTHHHHS--
-TTHHHHHHHHHTHHHHS--
-TTHHHHHHHHTTHHHH---
-TTHHHHHHHTT-HHHH---
-TTHHHHHHHHTSSTTTS--
-TTHHHHHHHHHTHHHH---
--SHHHHHHHHHTGGGT---
--SHHHHHHHHHHHHHH---
-TTHHHHHHHHTTGGGTS--
-TTHHHHHHHHT-GGGTS--
--SHHHHHHHHTTGGGTS--
-TTHHHHHHHTTSHHHHS--
-TTHHHHHHHTT-TTTT---
-TTHHHHHHHTT-TTTTS--
-TTHHHHHHHTT-TTTTS--
-TTHHHHHHHTT-TTTTS--
-TTHHHHHHHTT-TTTTS--
-TTHHHHHHHTT-TTTT---
-TTHHHHHHHHT-TTTT---
-TTHHHHHHHHT-TTTT---
-TTHHHHHHHHT-TTTTS--
-TTHHHHHHHTS-TTTTS--
-TTHHHHHHHHT-TTTTS--
-TTHHHHHHHTS-TTTTS--
-TTHHHHHHHHS-TTTTS--
-TTHHHHHHHTS-TTTT---
-TTHHHHHHHTT-TTTT---
-TTHHHHHHHTT-TTTT---
-TTHHHHHHHTT-TTTT---
-TTHHHHHHHHS-TTTTS--
-TTHHHHHHHHS-TTTTS--
-TTHHHHHHHHT-TBTT-B-
-TTHHHHHHHHTTTTTT---
-TTHHHHHHHHTTTTTTS--
-TTHHHHHHHHTTTTTTS--
-TTHHHHHHHH--TTTTS--
-TTHHHHHHHTT-TTTTS--
-TTHHHHHHHHT-TTTTS--
-TTHHHHHHHHTTTTTT---
-TTHHHHHHHHS-TTTT---
-TTHHHHHHHHS-TTTTS--
-TTHHHHHHHHTTTTTT---
-TTHHHHHHHH--TTTT---
-TTHHHHHHHHTTTTTTS--
-TTHHHHHHHHT-TTTTS--
-TTHHHHHHHHT-TTTTS--
-TTHHHHHHHTT-TTTTS--
-TTHHHHHHHHHHTTTTS--
-TTHHHHHHHHTSHHHH---
-TTHHHHHHHHHSHHHH---
-TTHHHHHHHHTTHHHHS--
--SHHHHHHHTT-HHHHS--
--SHHHHHHHTT-HHHHS--
-TTTTHHHHHHTTGGGTS--
-TTHHHHHHHHHSHHHHS--
-TTHHHHHHHHT-HHHHS--
-TTHHHHHHHTT-GGGTS--
-TTHHHHHHHTT-HHHHS--
--SHHHHHHHHT-TTTSS--
--SHHHHHHHTT-HHHHS--
--SHHHHHHHHHSTGGGS--
-TTHHHHHHHHHSGGGT---
-TTHHHHHHHHHSGGGT---
-TTHHHHHHHHT-TTTSS--
-TTHHHHHHHTT-HHHHS--
-TTHHHHHHHHT-HHHHS--
-TTHHHHHHHHT-HHHHS--
-TTHHHHHHHHHTHHHHS--
-TTHHHHHHHHHTHHHHS--
-TTTTHHHHTTTSHHHHS--
-TTHHHHTTGGGSHHHHS--
-TTTTGGGTSGGGHHHHS--
-TTHHHHHHGGGTGGGTS--
-TTHHHHTTTGGGHHHHS--
--SHHHHTTGGG-HHHHS--
-TTHHHHHHHHHHHHHHS--
-TTHHHHTTGGGTHHHHS--
---HHHHHHGGG-SGGG---
-TTHHHHHGGGGTTTTSS--
--SHHHHHHHHHHGGGT---
-TTHHHHHGGGGSHHHH---
-TTHHHHTTGGGSHHHH---
--SHHHHTTGGG-HHHH---
-TTHHHHHGGGTSHHHH---
-TTHHHHTTGGGSGGGT---
--SHHHHTTGGGSTTTS---
-TTHHHHTTGGGTTTTS---
-TTHHHHTTGGGTGGGT---
-TTHHHHHTHHHHGGGG---
--S-HHHHTTTTTHHHH---
--S-HHHHGGGG-HHHH---
--SHHHHHHGGG-HHHH---
--S-HHHHGGGG-GGGT---
--SHHHHHHTTT-HHHH---
--SHHHHHGGGT-TGGG---
--SHHHHHGGGG-HHHH---
---HHHHHHHHHSGGGT---
---HHHHHHHHH-GGGS---
---HHHHHHHTT-HHHH---
---HHHHHHHHHHHHHH---
---HHHHHHHHTSSTTT---
--SHHHHHHHHHSHHHH---
--SHHHHHHHHHS-GGG---
---HHHHHHHHHTHHHHS--
--SHHHHHHHHHTHHHH---
--SHHHHHHHHT-HHHHS--
--SHHHHHHHHT-TTTS---
--SHHHHHHHHT-GGGG---
--SHHHHHHHHH-SSTT---
---HHHHHHHHTTTTTT---
---HHHHHHHHTTTTTT---
---HHHHHHHTT-TTTS---
--SHHHHHHHTTSTTTT---
---HHHHHHHHHSTTTT---
--SHHHHHHHHH-TTTSS--
--SHHHHHHHHT-TTTTS--
--SHHHHHHHTTSTGGGS--
--SHHHHHHHTTTTTTT---
---HHHHHHHHHHTTTT---
---HHHHHHHHH-TTTT---
---HHHHHHHHTTTTTT---
---HHHHHHHTTTTTT----
---HHHHHHHTTTTTTS---
---HHHHHHHHTTGGG----
---HHHHHHHHHTTTT----
---HHHHHHHTTTTTTS---
---HHHHHHHTTSTTTT---
---HHHHHHHTT-TTTT---
---HHHHHHHHHSTGGG---
---HHHHHHHHHTTTTT---
---HHHHHHHHTSTTTT---
---HHHHHHHHTTHHHH---
---HHHHHHHHTTHHHH---
---HHHHHHHHTTHHHH---
---THHHHHHHHTHHHH---
---HHHHHHHHHTHHHH---
---TTHHHHHHTTHHHH---
--SHHHHHHHHH-HHHH---
---HHHHHHHHH-HHHHS--
----HHHHHHHT-TTTTS--
--S-HHHHHHHHHHHHHS--
----HHHHHHHTSHHHHS--
--S-HHHHHHHTTHHHHS--
----HHHHHHHTTHHHHS--
----HHHHHHHHSHHHHS--
--S-HHHHHHHHSSSTTS--
--S-HHHHHHHHTHHHHS--
--S-HHHHHHHHTHHHHS--
--S-HHHHHHHH-HHHHS--
--S-HHHHHHHH-HHHHS--
--S-HHHHHHHHTHHHHS--
--S-HHHHHHHTTHHHHS--
----HHHHHHHH-HHHHS--
----HHHHHHHHTTTTSS--
----HHHHHHHH-HHHHS--
----HHHHHHHH-HHHHS--
----HHHHHHHH-TTTSS--
----HHHHHHHHTHHHHS--
----HHHHHHHHGGGTT---
--S-HHHHHHHHTHHHHS--
--S-HHHHHHHTTSGGG---
----HHHHHHHTTSGGG---
--S-HHHHHHHTTSTTS---
----HHHHHHHH-TTTT---
--S-HHHHHHTT--TTT---
----HHHHHHTT-HHHH---
--S-HHHHHHTT-HHHH---
--S-HHHHHHHH-HHHH---
--S-HHHHHHHTTHHHH---
--S-HHHHHHTT-HHHH---
--S-HHHHHHHHTHHHH---
--S-HHHHHHHH-HHHHS--
--S-HHHHHHHH-HHHH---
--S-HHHHHHHHSHHHHS--
--STHHHHHHTT-HHHHS--
--S-HHHHHHHT-HHHHS--
--S-HHHHHHTT-HHHHS--
--S-HHHHHHHH-HHHHS--
--S-HHHHHHTT-HHHHS--
--S-HHHHHHTT-HHHHS--
--S-HHHHHHTT-GGGSS--
--S-HHHHHHTT-HHHHS--
--S-HHHHHHTT-HHHHS--
--S-HHHHHHTT-HHHHS--
--S-HHHHHHTT-TTTS---
--S-HHHHHHTT-TTTT---
--S-HHHHHHTS-TTTT---
--S-HHHHHHTT-TTTT---
--S-HHHHHHTT-TTTT---
--S-HHHHHHTT-TTTTS--
--S-HHHHHHHH--GGGS--
--S-HHHHHHTS-TTTTS--
--S-HHHHHHHTTHHHHS--
--S-HHHHHHTT-HHHH---
--S-HHHHHHTT-TGGG---
--S-HHHHHHTT-GGGTS--
--S-HHHHHHHH-HHHH---
--S-HHHHHHTTSHHHH---
--S-HHHHHTTTSHHHHS--
--S-HHHHHHHHSHHHH---
----HHHHHHHHTTTTT---
--S-HHHHHHTSSHHHH---
--S-HHHHHHTTSSTTT---
--S-HHHHHHTSSHHHH---
--S-HHHHHHHHGGGGTS--
--S-HHHHHTTS-TTTTS--
--S-HHHHHHTTGGGTSS--
--S-HHHHHHTTTTTTT---
--S-HHHHHHTT-SGGGS--
--S-HHHHHHHT-GGGG---
--S-HHHHHHHTTHHHHS--
--S-HHHHHHTTGGGGTS--
--S-HHHHHHTTGGGGS---
--S-HHHHHHHGGGGGG---
--S-HHHHHHTTGGGGGS--
--S-HHHHHHTTGGGGGS--
----HHHHHHT-TTGGG---
--S-HHHHHHT--TTTSS--
--S-HHHHHHT--HHHHS--
----HHHHHTT--GGGTS--
----HHHHHHH--HHHHT--
----HHHHHHHS-TTGGG--
--S-HHHHHHH-THHHHT--
----HHHHHHT--GGGS---
--S-HHHHHHH--TTTS---
--S-HHHHHHH--HHHH---
--S-HHHHHTT--TTTSS--
--S-HHHHHHH--TTTTS--
--S-HHHHHHH--TGGGS--
----HHHHHHH--HHHHS--
--S-HHHHHHH--HHHHS--
--S-HHHHHHH--TTTTS--
--S-HHHHTTT--SGGGS--
--S-HHHHTTT--TTTTS--
--S-HHHHTTT--SGGGS--
----HHHHTTT--HHHHS--
--S-HHHHTTT--TTTSS--
--S-HHHHHHH--HHHHS--
--S-HHHHHHH--HHHHS--
--S-HHHHHTT--HHHHS--
--S-HHHHHHH--TTTSS--
--S-HHHHHHH--TTTSS--
--S-HHHHHHH--GGGT---
--S-HHHHHHH--GGGT---
--S-HHHHHHH--HHHH---
--S-HHHHHHH--GGGT---
--S-HHHHHTT--GGGTS--
--S-HHHHHHH--HHHH---
--S-HHHHHHH--HHHHS--
--S-HHHHHHH--HHHHS--
--S-HHHHHHH--HHHH---
--S-HHHHHHH--HHHHS--
--S-HHHHHHH--HHHH---
--S-HHHHHTT--HHHHS--
--S-HHHHHHH--HHHHS--
--S-HHHHHHH--HHHHS--
--S-HHHHHHH--HHHHS--
--S-HHHHHTT--HHHHS--
--S-HHHHHHH--HHHHS--
--S-HHHHHHH--HHHHS--
--S-HHHHHHH--STTTS--
--S-HHHHHHH--HHHH---
--S-HHHHHTS--HHHHS--
--S-HHHHHHT--HHHH---
--S-HHHHHTTS-HHHHS--
--S-HHHHHTTSTHHHHS--
----HHHHHTT--STTTS--
--S-HHHHHTT--HHHH---
--S-HHHHHHTS-GGGT---
--S-HHHHHHT--HHHH---
--S-HHHHHTTT-HHHH---
----HHHHHTTT-HHHHS--
----HHHHHTTS-HHHH---
----HHHHHHHS-HHHH---
----HHHHTTTS-GGGTS--
----HHHHHHTT-HHHHS--
----HHHHHTT--HHHHS--
---THHHHHHTT-HHHHS--
----HHHHHTT--HHHHS--
----HHHHHHSS-HHHHS--
----HHHHHTT--GGGTS--
-----HHHHHHT-HHHHS--
--S--HHHHHTS-HHHHS--
-----HHHHTTSTHHHHS--
--S--TTGGGTS-HHHHS--
--S-SHHHHTTS-GGGTS--
--S-SHHHHTTS-GGGT---
--SSSHHHHHHS-GGGTS--
--SSTHHHHTT--HHHHS--
--S-THHHHTT--HHHHS--
--S-THHHHHHS-GGGTS--
--S-THHHHTTT-STTTS--
--S-THHHHTTS-GGGTS--
--S-HHHHHTTS-HHHHS--
----HHHHTTTS-GGGTS--
----HHHHHTTS-GGGTS--
----GGGGGGTS-GGGTS--
----GGGHHHHS-GGGTS--
--S-GGGGGGS--GGGTS--
----GGGGGSSS-HHHHS--
--S-GGGGGGSS-GGGTS--
--S-GGGGGGSS-HHHHS--
--S-GGGGGGSS-HHHHS--
--S-GGGGGGGSSHHHHS--
--S-GGGGGGSS-GGGTS--
--S-GGGGGGSS-HHHHTT-
--S-GGGGGGGS-GGGTS--
--S-GGGGGGG--HHHHS--
--S-GGGGGGGS-GGGTS--
--S-GGGGGGTS-GGGTS--
--S-HHHHTTSS-HHHHS--
--S-TTTGGGTTTGGGT---
----HHHHTTTS-GGGTS--
----HHHHTTTS-HHHHS--
----HHHHTTSS-TTTTS--
----HHHHHHHS-HHHHS--
----HHHHHHHS-TTTSS--
----HHHHTTSS-HHHHS--
--S-HHHHTTTTTTTTT---
--S-HHHHTTTTTHHHHS--
--S-STTGGGTTTHHHHS--
--S-SHHHHTTS-GGGT---
--S-HHHHTTTTTHHHHS--
--S-SHHHHTTTTHHHHS--
--S-SHHHHTTTTGGGTS--
--S-SHHHHTTTTHHHHS--
--S-SHHHHHHHSTTTS---
--S-SHHHHHTS-TTTTS--
--S-SHHHHTTS-TTTTS--
--SSHHHHHTTS-TTTSS--
--S-HHHHHHTT-TTTT---
--S-HHHHHHHHSTTTTS--
--S-HHHHHTTTTTTTTS--
--S-HHHHHHTTGGGTTS--
----HHHHHHHTTTTTTS--
----HHHHHHHHHTTTTS--
----HHHHHHHT-TTTTS--
----HHHHHHHTTTTTTS--
----HHHHHHTT-TTTTS--
----HHHHHHHTTTTTTS--
----HHHHHHHTTTTTT---
----HHHHHHHTTTTTTS--
----HHHHHHHTTTTTT---
----HHHHHHHTTTTTTS--
----HHHHHHHHHTTTT---
----HHHHHHTTTTTTT---
----HHHHHHTTTTTTT---
----HHHHHHHTTTTTTS--
----HHHHHHHTTTTTTS--
----HHHHHHHTTTTTTS--
----HHHHHHHTTTTTTS--
----HHHHHHHTTTTTTS--
----HHHHHHHHHTTTTS--
----HHHHHHHHHHTTT---
----HHHHHHTTTTTTT---
----HHHHHHTTTTTTT---
----HHHHHHTTTTTTT---
----HHHHHHTTTTTTTS--
----HHHHHHTTTTTTT---
----HHHHHHHHHTTTTS--
----HHHHHHHTTTTTT---
----HHHHHHHTTTBTT-B-
----HHHHHHTTTTTTT---
----HHHHHHHTTTTTTS--
----HHHHHHHTTTTTT---
----HHHHHHHTTTTTTS--
----HHHHHHHTTTTTTS--
----HHHHHHHTTTTTT---
----HHHHHHHTTTTTTS--
----HHHHHHHTTTTTTS--
----HHHHHHHTTTTTTS--
----HHHHHHHTTTTTTS--
----HHHHHHHTTTTTTS--
----HHHHHHHTTTTTT---
----HHHHHHHHHTTTT---
----HHHHHHTTTTTTT---
----HHHHHHHTTTTTT---
----HHHHHHTTTTTTT---
----HHHHHHHTTTTTSS--
----HHHHHHTTTTTTT---
----HHHHHHHTTTTTT---
----HHHHHHTTSTTTT---
----HHHHHHHTTTTTT---
----HHHHHHTTTTTTT---
----HHHHHHHTTTTTT---
----HHHHHHHTTTTTT---
----HHHHHHHHHHTTT---
----HHHHHHHHHHTTT---
----HHHHHHHHHHTTT---
----HHHHHHHHHHSSS---
----HHHHHHHHHHTTT---
----HHHHHHHHHHTTT---
----HHHHHHHHHTTTT---
----HHHHHHHHHTTTT---
----HHHHHHHTTTTTT---
----HHHHHHHTTTTTT---
----HHHHHHTTTTTTT---
----HHHHHHHHHTTTT---
----HHHHHHHHHTTTT---
----HHHHHHHHHTTTT---
--S-HHHHHHHHHHHHT---
----HHHHHHHHHTTTT---
----HHHHHHHHHTTTT---
--S-HHHHHHHHHTTTT---
----HHHHHHHHHTTTT---
----HHHHHHHHHHTTT---
----HHHHHHHHHTTTT---
--S-HHHHHHHHHHTTS---
----HHHHHHHHHHHHT---
----HHHHHHHHHHHHT---
----HHHHHHHHHHHHT---
----HHHHHHHHHHHHT---
----HHHHHHHHHHHHT---
----HHHHHHHHHHHHT---
----HHHHHHHHHHHHT---
----HHHHHHHHHHHHT---
----HHHHHHHHHHHHT---
----HHHHHHHHHHHHT---
----HHHHHHHHHHHHT---
----HHHHHHHHHHHHT---
----HHHHHHHHHHHHT---
----HHHHHHHHHHHHT---
----HHHHHHHHHHHHT---
--S-HHHHHHHHHHTTT---
----HHHHHHHHHHHHT---
--S-HHHHHHHHHHHHT---
----HHHHHHHHHHHHTS--
--S-HHHHHHHHHHHHTS--
----HHHHHHHHHHHHT---
--S-HHHHHHHHHHHHT---
--S-HHHHHHHHHHHHT---
--S-HHHHHHHHHHHHTS--
--S-HHHHHHHHHHTTTS--
--S-HHHHHHHHHHHHT---
--S-HHHHHHHHHHTTT---
--S-HHHHHHHHHHHHT---
--S-HHHHHHHHHTTTT---
--S-HHHHHHHHHHTTT---
--S-HHHHHHHHHTTTT---
--S-HHHHHHHHHHHHT---
--S-HHHHHHHHHHHHT---
--S-HHHHHHHHHHHHT---
----HHHHHHHHHHHTT---
--S-HHHHHHHHHHHTT---
--S-HHHHHHHHHHHHT---
--S-HHHHHHHHHHHHT---
--S-HHHHHHHHHHTTT---
----HHHHHHHHHHHHT---
----HHHHHHHHHHHHT---
----HHHHHHHHHHHHT---
--S-HHHHHHHHHTTTT---
--S-HHHHHHHHHHHHS---
--S-HHHHHHHHHHHHT---
----HHHHHHHHHHHTT---
--S-HHHHHHHHHHHTT---
--S-HHHHHHHHHHHHT---
--S-HHHHHHHHHHTTT---
----HHHHHHHHHTTTT---
--S-HHHHHHHHHTTTT---
----HHHHHHHHHHHHT---
--S-HHHHHHHHHHHHT---
--S-HHHHHHHHHHHHTS--
--S-HHHHHHHHHTTTTS--
--S-HHHHHHHHHHHHHS--
--S-HHHHHHHHHHHHH---
--S-HHHHHHHHHHHHHS--
--S-HHHHHHHHHHHHHS--
--S-HHHHHHHHHHHHHS--
----HHHHHHHHHHHHHS--
--S-HHHHHHHHHHHHHS--
----HHHHHHHHHHHHHS--
----HHHHHHHHHHHHHS--
--S-HHHHHHHHHHHHHT--
--S-HHHHHHHHHHHHHT--
--S-HHHHHHHHHHHHHT--
--S-HHHHHHHHHHHHHS--
--S-HHHHHHHHHHHHHT--
--S-HHHHHHHHHHHHHT--
--S-HHHHHHHHHHHHHT--
--S-HHHHHHHHHHHHTT--
--S-HHHHHHHHHHHHTS--
--S-HHHHHHHHHHHHHH--
--S-HHHHHHHHHHHHHS--
--S-HHHHHHHHHHHHHH--
--S-HHHHHHHHHHHHTT--
--S-HHHHHHHHHHHHHT--
--S-HHHHHHHHHHHHTT--
----HHHHHHHHHHHHHH--
--S-HHHHHHHHHHHHHH--
--S-HHHHHHHHHHHHTT--
--S-HHHHHHHHHHHHTT--
--S-HHHHHHHHHHHHHH--
--S-HHHHHHHHHHHHHH--
--S-HHHHHHHHHHHHTT--
--S-HHHHHHHHHHHHHH--
--S-HHHHHHHHHHHHHT--
--S-HHHHHHHHHHHTTT--
--S-HHHHHHHHHHHHHH--
--S-HHHHHHHHHHHHTT--
--S-HHHHHHHHHHHHHH--
--S-HHHHHHHHHHHHHH--
--S-HHHHHHHHHHHTTT--
--S-HHHHHHHHHHHTTT--
--S-HHHHHHHHHHHHHH--
--S-HHHHHHHHHHHHHH--
--S-HHHHHHHHHHHTTT--
--S-HHHHHHHHHHHHHH--
--S-HHHHHHHHHHHTTT--
--S-HHHHHHHHHHHHHH--
----HHHHHHHHHHHTTT--
--S-HHHHHHHHHHHHHH--
--S-HHHHHHHHHHHHTT--
--S-HHHHHHHHHHHHHH--
--S-HHHHHHHHHHHHTT--
--S-HHHHHHHHHHHHHH--
--S-HHHHHHHHHHHHHHT-
--S-HHHHHHHHHHHHHH--
--S-HHHHHHHHHHHHTT--
--S-HHHHHHHHHHHHHH--
--S-HHHHHHHHHHHHHH--
--S-HHHHHHHHHHHHHH--
--S-HHHHHHHHHHHHTT--
--S-HHHHHHHHHHHHHH--
--S-HHHHHHHHHHHHHH--
----HHHHHHHHHHHHHH--
--S-HHHHHHHHHHHHHH--
--S-HHHHHHHHHHHHHT--
--S-HHHHHHHHHHHHHS--
--S-HHHHHHHHHHHHHT--
--S-HHHHHHHHHHHHHT--
--S-HHHHHHHHHHHHHT--
--S-HHHHHHHHHHTTTT--
--S-HHHHHHHHHHHHHT--
----HHHHHHHHHHHHHT--
--S-HHHHHHHHHHHHHT--
--S-HHHHHHHHHHTTTT--
--S-HHHHHHHHHHHHHT--
--S-HHHHHHHHHHHHHT--
--S-HHHHHHHHHHHHHT--
--S-HHHHHHHHHHHHHT--
--S-HHHHHHHHHHTTTT--
--S-HHHHHHHHHHHHHT--
--S-HHHHHHHHHHHHHT--
--S-HHHHHHHHHHHHTT--
--S-HHHHHHHHHHHHHS--
--S-HHHHHHHHHHHHHT--
--S-HHHHHHHHHHHHHT--
--S-HHHHHHHHHHHHHS--
--S-HHHHHHHHHHHHHT--
--S-HHHHHHHHHHHHHT--
--S-HHHHHHHHHHHHHS--
--S-HHHHHHHHHHHHHT--
--S-HHHHHHHHHHHHHT--
--S-HHHHHHHHHHHHHT--
--S-HHHHHHHHHHHHHT--
----HHHHHHHHHHHHTT--
--S-HHHHHHHHHHHHHT--
--S-HHHHHHHHHHHHHT--
--S-HHHHHHHHHHHTTT--
--S-HHHHHHHHHHHHHH--
--S-HHHHHHHHHHHHHH--
--S-HHHHHHHHHHHHHH--
--S-HHHHHHHHHHHHHH--
----HHHHHHHHHHHHHH--
----HHHHHHHHHHHHHH--
----HHHHHHHHHHHHHTT-
--S-HHHHHHHHHHHHHHT-
--S-HHHHHHHHHHHHHH--
----HHHHHHHHHHHHHHT-
----HHHHHHHHHHHHHHH-
--S-HHHHHHHHHHHHHTT-
--S-HHHHHHHHHHHHHHH-
--S-HHHHHHHHHHHHHTT-
--S-HHHHHHHHHHHHHTT-
--S-HHHHHHHHHHHHHTT-
--S-HHHHHHHHHHHHHHT-
--S-HHHHHHHHHHHHHHH-
--S-HHHHHHHHHHHHHHH-
--S-HHHHHHHHHHHHHHH-
--S-HHHHHHHHHHHHHHH-
--S-HHHHHHHHHHHHHHH-
--S-HHHHHHHHHHHHHHH-
--S-HHHHHHHHHHHHHHH-
--S-HHHHHHHHHHHHHHH-
----HHHHHHHHHHHHHHH-
--S-HHHHHHHHHHHHHHH-
--S-HHHHHHHHHHHHHHH-
--S-HHHHHHHHHHHHHHH-
--S-HHHHHHHHHHHHHHH-
--S-HHHHHHHHHHHHHHH-
--S-HHHHHHHHHHHHHHH-
--S-HHHHHHHHHHHHHHT-
--S-HHHHHHHHHHHHHHH-
--S-HHHHHHHHHHHHHHH-
--S-HHHHHHHHHHHHHHH-
--S-HHHHHHHHHHHHHH--
--S-HHHHHHHHHHHHTTT-
--S-HHHHHHHHHHHHHTT-
--S-HHHHHHHHHHHHHHH-
--S-HHHHHHHHHHHHHHH-
--S-HHHHHHHHHHHHHHH-
--S-HHHHHHHHHHHHHHH-
----HHHHHHHHHHHHHHH-
--S-HHHHHHHHHHHHHTT-
--S-HHHHHHHHHHHHHT--
--S-HHHHHHHHHHHHHHH-
--S-HHHHHHHHHHHHHHH-
--S-HHHHHHHHHHHHHHT-
--S-HHHHHHHHHHHHHHH-
--S-HHHHHHHHHHHHHHH-
--S-HHHHHHHHHHHHTTT-
--S-HHHHHHHHHHHHTT--
--S-HHHHHHHHHHHHHHH-
--S-HHHHHHHHHHHHHHT-
--S-HHHHHHHHHHHHHH--
--S-HHHHHHHHHHHHHT--
--S-HHHHHHHHHHHHHH--
--S-HHHHHHHHHHHHHH--
--S-HHHHHHHHHHHHTT--
--S-HHHHHHHHHHHHHH--
--S-HHHHHHHHHHHHTT--
--S-HHHHHHHHHHHHHH--
----HHHHHHHHHHHHTT--
----HHHHHHHHHHHHTT--
--S-HHHHHHHHHHHHHH--
--S-HHHHHHHHHHHHHT--
--S-HHHHHHHHHHHHTT--
--S-HHHHHHHHHHHHHS--
--S-HHHHHHHHHHHHTT--
--S-HHHHHHHHHHHHHH--
--S-HHHHHHHHHHHHHH--
--S-HHHHHHHHHHHHTT--
--S-HHHHHHHHHHHHTT--
--S-HHHHHHHHHHHHHT--
--S-HHHHHHHHHHHHHT--
--S-HHHHHHHHHHHHTT--
--S-HHHHHHHHHHHHHT--
--S-HHHHHHHHHHHTTT--
--S-HHHHHHHHHHHHTT--
--S-HHHHHHHHHHHHHT--
--S-HHHHHHHHHHHHTT--
--S-HHHHHHHHHHHHHH--
--S-HHHHHHHHHHHHHH--
--S-HHHHHHHHHHHHHH--
--S-SHHHHHHHHHHHTT--
----HHHHHHHHHHHHHH--
--S-HHHHHHHHHHHHHH--
----HHHHHHHHHHHHHH--
----HHHHHHHHHHHHHH--
--S-HHHHHHHHHHHHTT--
--S-HHHHHHHHHHHTTT--
--S-HHHHHHHHHHHHHH--
--S-HHHHHHHHHHHHHH--
----HHHHHHHHHHHHTT--
--S-HHHHHHHHHHHHHH--
--S-HHHHHHHHHHHHTT--
--S-HHHHHHHHHHHHHH--
--S-HHHHHHHHHHHHHH--
--S-HHHHHHHHHHHHHH--
--S-HHHHHHHHHHHHHH--
--S-HHHHHHHHHHHHHH--
--S-HHHHHHHHHHHHHH--
--S-TTHHHHHHHHHHHS--
--S-HHHHHHHHHHHHHH--
--S-HHHHHHHHHHHHTT--
-TT-HHHHHHHHHHHHHH--
--S-HHHHHHHHHHHHHH--
-TT-HHHHHHHHHHHHHH--
--S-HHHHHHHHHHHHHH--
--S-HHHHHHHHHHHHTT--
--S-HHHHHHHHHHHHHH--
--S-HHHHHHHHHHHHTT--
--S-HHHHHHHHHHHHTT--
--S-HHHHHHHHHHHHHH--
--S-HHHHHHHHHHHHHH--
----HHHHHHHHHHHHHS--
----HHHHHHHHHHHHHH--
--S-HHHHHHHHHHHHHH--
--S-HHHHHHHHHHHHTT--
--S-HHHHHHHHHHHHTS--
--S-HHHHHHHHHHHHTT--
-TT-HHHHHHHHHHHHHT--
-TT-HHHHHHHHHHHHHH--
--S-HHHHHHHHHHHHTT--
--S-HHHHHHHHHHHHHH--
-TT-HHHHHHHHHHHTTT--
--S-HHHHHHHHHHHHTT--
-TT-HHHHHHHHHHHHTT--
-TT-HHHHHHHHHHHHTT--
-TT-HHHHHHHHHHHHHH--
-TT-HHHHHHHHHHHHHH--
--S-HHHHHHHHHHHHHH--
-TT-HHHHHHHHHHHHTT--
-TT-HHHHHHHHHHHHHH--
-TT-HHHHHHHHHHHHHH--
-TT-HHHHHHHHHHHHTT--
-TT-HHHHHHHHHHHHHH--
-TT-HHHHHHHHHHHHTT--
-TT-HHHHHHHHHHHHTT--
-TT-HHHHHHHHHHHHTT--
-TT-HHHHHHHHHHHTTT--
-TT-HHHHHHHHHHHHTT--
-TT-HHHHHHHHHHHHHH--
-TT-HHHHHHHHHHHHHH--
-TT-HHHHHHHHHHHHHH--
-TT-HHHHHHHHHHHHHH--
-TT-HHHHHHHHHHHHHH--
-TT-HHHHHHHHHHHHHH--
--S-HHHHHHHHHHHHHT--
-TT-HHHHHHHHHHHHHH--
-TT-HHHHHHHHHHHHTT--
-TT-HHHHHHHHHHHHHH--
-TT-HHHHHHHHHHHHHH--
-TT-HHHHHHHHHHHHHH--
-TT-HHHHHHHHHHHHHH--
--SSHHHHHHHHHHHHHH--
-TT-HHHHHHHHHHHHTT--
-TT-HHHHHHHHHHHHHH--
-TT-HHHHHHHHHHHHHH--
-TT-HHHHHHHHHHHHTS--
-TT-HHHHHHHHHHHHTT--
-TT-HHHHHHHHHHHTTS--
-TTSHHHHHHHHHHHHHT--
-TT-HHHHHHHHHHHHHT--
-TT-HHHHHHHHHHHHHH--
-TTSHHHHHHHHHHHHHH--
-TTSHHHHHHHHHHHHHH--
-TTSHHHHHHHHHHHHHH--
-TTSHHHHHHHHHHHHHHT-
-TTSHHHHHHHHHHHHHH--
-TT-HHHHHHHHHHHHHHT-
-TT-HHHHHHHHHHHHHHT-
--S-HHHHHHHHHHHHHTT-
--S-HHHHHHHHHHHHHHT-
--S-HHHHHHHHHHHHHTT-
-TT-HHHHHHHHHHHHHT--
-TT-HHHHHHHHHHHHHTT-
-TT-HHHHHHHHHHHHHTT-
-TT-HHHHHHHHHHHHHHH-
-TT-HHHHHHHHHHHHHH--
-TT-HHHHHHHHHHHHHH--
-TT-HHHHHHHHHHHHHHH-
-TT-HHHHHHHHHHHHHHT-
-TT-HHHHHHHHHHHHHTT-
-TT-HHHHHHHHHHHHHTT-
-TT-HHHHHHHHHHHHHTT-
-TT-HHHHHHHHHHHHHHT-
-TTSHHHHHHHHHHHHHHH-
-TTSHHHHHHHHHHHHHTT-
--SSHHHHHHHHHHHHHHH-
-TTSHHHHHHHHHHHHHHH-
--SSHHHHHHHHHHHHHHT-
-TT-HHHHHHHHHHHHHHT-
-TT-HHHHHHHHHHHHHHT-
-TTSHHHHHHHHHHHHHHT-
-TT-HHHHHHHHHHHHHTT-
-TT-HHHHHHHHHHHHHHH-
-TT-HHHHHHHHHHHHHTT-
-TT-HHHHHHHHHHHHHHT-
-TTSHHHHHHHHHHHHHHH-
-TTSHHHHHHHHHHHHHHH-
-TTSHHHHHHHHHHHHHHH-
-TTSHHHHHHHHHHHHHHT-
-TTSHHHHHHHHHHHHHHT-
--SSHHHHHHHHHHHHHH--
-TTSHHHHHHHHHHHHHHT-
-TTSHHHHHHHHHHHHHHT-
--SSHHHHHHHHHHHHHHH-
-TTSHHHHHHHHHHHHHHH-
-TTSHHHHHHHHHHHHHHH-
-TTSHHHHHHHHHHHHHH--
-TTSHHHHHHHHHHHHHHH-
-TTSHHHHHHHHHHHHHHH-
-TTSHHHHHHHHHHHHHHT-
-TTSHHHHHHHHHHHHHHT-
-TT-HHHHHHHHHHHHHHH-
--SSHHHHHHHHHHHHHHH-
-TT-HHHHHHHHHHHHHHT-
-TTSHHHHHHHHHHHHHTT-
-TTSHHHHHHHHHHHHHTT-
-TTSHHHHHHHHHHHHHHH-
-TTSHHHHHHHHHHHHHHT-
-TTSHHHHHHHHHHHHTTT-
-TTSHHHHHHHHHHHHTTT-
-TTSHHHHHHHHHHHHGGG-
-TTSHHHHHHHHHHHGGGT-
-TTSHHHHHHHHHHTTTTT-
-TTSHHHHHHHHHHTTSTT-
-TTSHHHHHHHHHHHHHHT-
-TTSHHHHHHHHHHHHHTT-
-TTSHHHHHHHHHHHHHHT-
-TTSHHHHHHHHHHHHHHT-
-TTSHHHHHHHHHHHHHT--
-TTSHHHHHHHHHHHHHHT-
-TTSHHHHHHHHHHHHHHH-
-TTSHHHHHHHHHHHHHTT-
-TTSHHHHHHHHHHHHHT--
-TTSHHHHHHHHHHHHHH--
-TTSHHHHHHHHHHHHHH--
-TTSHHHHHHHHHHHHHH--
-TT-HHHHHHHHHHHHTT--
--SSHHHHHHHHHHHHTT--
-TTSHHHHHHHHHHHHHS--
-TTSHHHHHHHHHHHHTT--
-TTSHHHHHHHHHHHHTT--
-TTSHHHHHHHHHHHHTT--
-TTSHHHHHHHHHHHHHH--
-TTSHHHHHHHHHHHHHH--
-TTSHHHHHHHHHHHHTT--
--SSHHHHHHHHHHHHTT--
-TT-HHHHHHHHHHHHTT--
-TT-HHHHHHHHHHHTTT--
-TTSHHHHHHHHHHHHTT--
-TT-HHHHHHHHHHHHTT--
-TT-HHHHHHHHHHHHTT--
-TT-HHHHHHHHHHHHHH--
-TT-HHHHHHHHHHHHHH--
-TT-HHHHHHHHHHHHTT--
-TT-HHHHHHHHHHHHHH--
-TT-HHHHHHHHHHHHHT--
-TT-HHHHHHHHHHHHHT--
-TT-HHHHHHHHHHHHHS--
-TT-HHHHHHHHHHHHHT--
-TT-HHHHHHHHHHHHTT--
-TT-HHHHHHHHHHHHTS--
-TT-HHHHHHHHHHHHTS--
-TT-HHHHHHHHHHHHTT--
--S-HHHHHHHHHHHHHT--
--S-HHHHHHHHHHHHHS--
--S-HHHHHHHHHHHHHH--
--S-HHHHHHHHHHHHHH--
--S-HHHHHHHHHHHHTT--
--S-HHHHHHHHHHHHTT--
--S-HHHHHHHHHHHHTT--
--S-HHHHHHHHHHHHTT--
--S-HHHHHHHHHHHHTT--
--S-HHHHHHHHHHHHHS--
--S-HHHHHHHHHHHHHT--
--S-HHHHHHHHHHHHHH--
--S-HHHHHHHHHHHHHH--
--S-HHHHHHHHHHHHHT--
--S-HHHHHHHHHHHHHH--
--S-HHHHHHHHHHHHTT--
-TT-HHHHHHHHHHHHHH--
--S-HHHHHHHHHHHHTT--
--S-HHHHHHHHHHHHTT--
--S-HHHHHHHHHHHHHH--
--S-HHHHHHHHHHHTTT--
--S-HHHHHHHHHHHHHH--
--S-HHHHHHHHHHHHTT--
--S-HHHHHHHHHHHHTT--
--S-HHHHHHHHHHHHHH--
--S-HHHHHHHHHHHHTT--
-TT-HHHHHHHHHHHHHH--
--S-HHHHHHHHHHHHHT--
--S-TTHHHHHHHHHHHH--
----HHHHHHHHHHHHHT--
----HHHHHHHHHHHHTT--
----HHHHHHHHHHHHHT--
----HHHHHHHHHHHHTT--
----HHHHHHHHHHHHHT--
----HHHHHHHHHHHHTT--
----HHHHHHHHHHHHTT--
----HHHHHHHHHHHHSS--
----HHHHHHHHHHHGGG--
----HHHHHHHHHHHHTT--
----HHHHHHHHHHHHHT--
----HHHHHHHHHHHHHT--
----HHHHHHHHHHHHHT--
----HHHHHHHHHHHHHT--
----HHHHHHHHHHHHHT--
--S-HHHHHHHHHHHHHT--
--S-HHHHHHHHHHHHHT--
--S-HHHHHHHHHHHHHT--
----HHHHHHHHHHHHHT--
----HHHHHHHHHHHHHT--
--S-HHHHHHHHHHHHTS--
--S-HHHHHHHHHHHHTS--
----HHHHHHHHHHHHTT--
--S-HHHHHHHHHHHHHS--
--S-TTHHHHHHHHHHHS--
----HHHHHHHHHHHHHH--
----TTTHHHHHHHHHHS--
----TTHHHHHHHHHHTT--
----HHHHHHHHHHHHHH--
----HHHHHHHHHHHHHT--
----HHHHHHHHHHHHHT--
----HHHHHHHHHHHHHT--
----HHHHHHHHHHHHHT--
--S-HHHHHHHHHHHHTT--
----HHHHHHHHHHHHTT--
----HHHHHHHHHHHHTT--
----HHHHHHHHHHHHHS--
--S-HHHHHHHHHHHHHT--
----HHHHHHHHHHHHHH--
----HHHHHHHHHHHHHS--
--S-HHHHHHHHHHHHTT--
-TT-HHHHHHHHHHHHHH--
-TT-HHHHHHHHHHHTTT--
-TT-HHHHHHHHHHHHHH--
--S-HHHHHHHHHHHHHH--
--S-HHHHHHHHHHHHTT--
--S-HHHHHHHHHHHHTT--
--S-HHHHHHHHHHHHHH--
--S-HHHHHHHHHHHHTT--
--S-HHHHHHHHHHHHHT--
-TT-HHHHHHHHHHHHHH--
--S-HHHHHHHHHHHHHH--
----HHHHHHHHHHHHHH--
----HHHHHHHHHHHHHH--
----TTHHHHHHHHHHHH--
--S-HHHHHHHHHHHHHH--
-TT-HHHHHHHHHHHHTT--
-TT-HHHHHHHHHHHHHH--
-TT-HHHHHHHHHHHTTT--
-TT-HHHHHHHHHHHHHH--
-TT-HHHHHHHHHHHHHH--
----HHHHHHHHHHHHHH--
--S-HHHHHHHHHHHTTT--
--S-HHHHHHHHHHHHTT--
-TT--HHHHHHHHHHHHT--
-TT--HHHHHHHHHHHTT--
-TT--HHHHHHHHHHHHH--
--S--HHHHHHHHHHHHH--
--S--HHHHHHHHHHHTT--
--S--HHHHHHHHHHHHH--
--S--HHHHHHHHHHHHH--
--S--HHHHHHHHHHHHH--
--S--HHHHHHHHHHHHH--
-----HHHHHHHHHHHTT--
-----HHHHHHHHHHHTT--
-----HHHHHHHHHHHHH--
-----HHHHHHHHHHHHS--
-----HHHHHHHHHHHHT--
-----HHHHHHHHHHHTT--
----HHHHHHHHHHHHHT--
----HHHHHHHHHHHHHS--
----HHHHHHHHHHHHHT--
--S-SHHHHHHHHHHHHT--
-----HHHHHHHHHHHHT--
-----HHHHHHHHHHHTT--
-----HHHHHHHHHHTTS--
--S--HHHHHHHHHHHHT--
--S--HHHHHHHHHHHHT--
--S--HHHHHHHHHHHHT--
--S--HHHHHHHHHHHHT--
--S--HHHHHHHHHHHTT--
--S--HHHHHHHHHHHHS--
--S--HHHHHHHHHHHTT--
-----HHHHHHHHHHHHT--
-----HHHHHHHHHHHHT--
-----HHHHHHHHHHHHT--
-----HHHHHHHHHHHTT--
-----HHHHHHHHHHHHT--
-----HHHHHHHHHHHHH--
-----HHHHHHHHHHHHH--
-----HHHHHHHHHHHHH--
-----HHHHHHHHHHHTT--
--S--HHHHHHHHHHHHH--
--S--HHHHHHHHHHHTT--
-----HHHHHHHHHHHTT--
--S--HHHHHHHHHHHHH--
--S--HHHHHHHHHHHHH--
--S--HHHHHHHHHHHTT--
--S--HHHHHHHHHHHTT--
--S--HHHHHHHHHHHHH--
--S--HHHHHHHHHHHTT--
-----HHHHHHHHHHHTT--
--S-SHHHHHHHHHHHHH--
--S--HHHHHHHHHHHHH--
--S--HHHHHHHHHHHHH--
-TT--HHHHHHHHHHHHT--
-TT--HHHHHHHHHHHTT--
--S--TTHHHHHHHHHHH--
--S--HHHHHHHHHHHHH--
-TT--HHHHHHHHHHHTT--
--S--HHHHHHHHHHHTT--
--S--HHHHHHHHHHHHH--
--S--HHHHHHHHHHTTT--
-TT--HHHHHHHHHHTTT--
-TT--HHHHHHHHHHHHH--
--S--HHHHHHHHHHTTT--
-TT--HHHHHHHHHHHTT--
--S--HHHHHHHHHHHHT--
-TT--HHHHHHHHHHHTT--
--S--HHHHHHHHHHHHH--
-TT--HHHHHHHHHHHHH--
--S--HHHHHHHHHHHHH--
-TT--HHHHHHHHHHHHT--
-TT--HHHHHHHHHHHHT--
-TT--HHHHHHHHHHHTT--
-TT--HHHHHHHHHHHTT--
--S--HHHHHHHHGGGGG--
-TT--HHHHHHHHHGGGG--
--S--HHHHHHHHHGGGG--
--S--HHHHHHHHHGGGG--
--S--HHHHHHHHHGGGG--
--S--HHHHHHHHHHGGG--
--S--HHHHHHHHHHHHS--
--S--HHHHHHHHHHHHT--
--S--HHHHHHHHHHHHT--
--S--HHHHHHHHHHHHT--
--S--HHHHHHHHHHHTT--
--S--HHHHHHHHHHHTT--
--S--HHHHHHHHHHTTT--
--S--HHHHHHHHHHHHH--
--S--HHHHHHHHHHHHT--
-TT--HHHHHHHHHHHHT--
-TT--HHHHHHHHHTTTT--
-TT--HHHHHHHHHHHHT--
-TT--HHHHHHHHHHHHH--
-TT--HHHHHHHHHHHHH--
-TT--HHHHHHHHHHHHH--
-TT--HHHHHHHHHHHTT--
--S-SHHHHHHHHHHTTS--
--S--HHHHHHHHHHHTT--
-TT--HHHHHHHHHHHHT--
-TT--HHHHHHHHHHHHH--
-TT--HHHHHHHHHHHHT--
-TT--HHHHHHHHHHHTT--
--S--HHHHHHHHHHHHT--
-TT--HHHHHHHHHHHTT--
--S--HHHHHHHHHHHHT--
-TT--HHHHHHHHHHHTT--
-TT--HHHHHHHHHHHHH--
-TT--HHHHHHHHHHHHH--
-TT--HHHHHHHHHHHHT--
--S--HHHHHHHHHHHHT--
-TT--HHHHHHHHHHHHH--
-TT--HHHHHHHHHHHHT--
-TT--HHHHHHHHHHHTT--
-TT--HHHHHHHHHHHHS--
-TT--HHHHHHHHHHHTT--
--S--HHHHHHHHHHHHT--
--S--HHHHHHHHHHHHT--
-TT--HHHHHHHHHHHTT--
-TT--HHHHHHHHHHHHH--
-TT--HHHHHHHHHHHHT--
-TT--HHHHHHHHHHHHT--
-TT--HHHHHHHHHHHTT--
-TT--HHHHHHHHHHHHT--
-TT--HHHHHHHHHHHHT--
-TT--HHHHHHHHHHHHT--
-TT--HHHHHHHHHHHHT--
-TT--HHHHHHHHHHHHT--
-TT--HHHHHHHHHHHTT--
-TT--HHHHHHHHHHHHH--
-TT--HHHHHHHHHHHTT--
-TT--HHHHHHHHHHHTT--
-TT--HHHHHHHHHHHHT--
--S--HHHHHHHHHHHHT--
-TT--HHHHHHHHHHHHH--
--S--HHHHHHHHHHHHT--
-TT--HHHHHHHHHHHHH--
--S--HHHHHHHHHHHTT--
--S--HHHHHHHHHHHTT--
-TT--HHHHHHHHHHHTT--
--S--HHHHHHHHHHHHS--
--S--HHHHHHHHHHTTT--
--S--HHHHHHHHHHHTT--
--S-SHHHHHHHHHHHTT--
--S--HHHHHHHHHHTTT--
-TT-SHHHHHHHHHHHTT--
--S--HHHHHHHHHHHTT--
--S-SHHHHHHHHHHHHH--
--S-SHHHHHHHHHHHHH--
--S--HHHHHHHHHHHHH--
--S-THHHHHHHHHHHHH--
--S-TTHHHHHHHHHHHT--
-TT-THHHHHHHHHHHHT--
--S-THHHHHHHHHHHHH--
--S-TTHHHHHHHHHHHH--
----HHHHHHHHHHHHTT--
----THHHHHHHHHHHHH--
----HHHHHHHHHHHHHH--
----THHHHHHHHHHHTT--
----THHHHHHHHHHHHH--
----THHHHHHHHHHHHH--
--S-THHHHHHHHHHHHH--
--S-THHHHHHHHHHHHH--
-TT--HHHHHHHHHHHTT--
--S-TTHHHHHHHHHHHH--
----THHHHHHHHHHHHT--
--S-THHHHHHHHHHHTT--
----HHHHHHHHHHHHHT--
----HHHHHHHHHHHHHT--
----HHHHHHHHHHHHHT--
----HHHHHHHHHHHHHH--
--S-HHHHHHHHHHHHHT--
----HHHHHHHHHHHHHT--
--S-HHHHHHHHHHHHHH--
----HHHHHHHHHHHHHH--
--S-HHHHHHHHHHHHHH--
--S-HHHHHHHHHHHHTT--
----HHHHHHHHHHHHHH--
--S-HHHHHHHHHHHHHH--
--S-HHHHHHHHHHHHHH--
-TT-HHHHHHHHHHHTTT--
-TT-HHHHHHHHHHHHHH--
--S-HHHHHHHHHHHHHH--
--S-HHHHHHHHHHHHHH--
-TT-HHHHHHHHHHHTTT--
-TT-HHHHHHHHHHHHHH--
--S-HHHHHHHHHHHHHH--
--S-HHHHHHHHHHHHTT--
--S-HHHHHHHHHHHHTT--
--S-HHHHHHHHHHHHTT--
--S-HHHHHHHHHHHHHH--
--S-HHHHHHHHHHHHHH--
--S-HHHHHHHHHHHHHH--
--S-HHHHHHHHHHHHHT--
--S-HHHHHHHHHHHHTT--
--S-HHHHHHHHHHHHHT--
--S-HHHHHHHHHHHHHT--
--S-HHHHHHHHHHHHHS--
-TT-HHHHHHHHHHHHHT--
--S-HHHHHHHHHHHHHT--
--S-HHHHHHHHHHHHHS--
--S-HHHHHHHHHHHHHS--
-TT-HHHHHHHHHHHHHT--
--S-HHHHHHHHHHHHHT--
-TT-HHHHHHHHHHHHHH--
-TT-HHHHHHHHHHHHHT--
--S-HHHHHHHHHHHHHS--
-TT-HHHHHHHHHHHHHT--
-TT-HHHHHHHHHHHHHT--
--S-HHHHHHHHHHHHHT--
-TT-HHHHHHHHHHHHHT--
-TT-HHHHHHHHHHHHHS--
-TT-HHHHHHHHHHHHHT--
--S-HHHHHHHHHHHHHT--
--S-HHHHHHHHHHHHHT--
-TT-HHHHHHHHHHHHHH--
--S-HHHHHHHHHHHHTT--
--S-HHHHHHHHHHHTTT--
--S-HHHHHHHHHHHTTT--
--S-HHHHHHHHHHHHHH--
--S-HHHHHHHHHHHHHH--
----HHHHHHHHHHHHHH--
----HHHHHHHHHHHHHH--
----HHHHHHHHHHHHHH--
--S-HHHHHHHHHHHHHT--
--S-HHHHHHHHHHHHHH--
--S-HHHHHHHHHHHHHT--
--S-HHHHHHHHHHHHTT--
--S-HHHHHHHHHHHHTT--
--S-HHHHHHHHHHHHTT--
--S-HHHHHHHHHHHHTT--
--S-HHHHHHHHHHHHTT--
----HHHHHHHHHHHHTT--
--S-HHHHHHHHHHHHTT--
--S-HHHHHHHHHHHTTT--
----HHHHHHHHHHHHTT--
----HHHHHHHHHHHHTT--
--S-HHHHHHHHHHHHHH--
----HHHHHHHHHHHHHT--
--S-HHHHHHHHHHHHTT--
--S-HHHHHHHHHHHHHT--
--S-HHHHHHHHHHHHTT--
--S-HHHHHHHHHHHHHH--
--S-HHHHHHHHHHHHHH--
--S-HHHHHHHHHHHHTT--
----HHHHHHHHHHHHTT--
--S-HHHHHHHHHHHHTT--
--S-SHHHHHHHHHHHTT--
----SHHHHHHHHHHHTT--
----HHHHHHHHHHHHTT--
--S-HHHHHHHHHHHHHH--
--S-HHHHHHHHHHHHTT--
--S-HHHHHHHHHHHHHH--
--S-HHHHHHHHHHHHHH--
----HHHHHHHHHHHHHH--
--S-HHHHHHHHHHHHTT--
--S-HHHHHHHHHHHTTT--
--S-HHHHHHHHHHHTTS--
--S-HHHHHHHHHHHHHH--
--S-HHHHHHHHHHHTTS--
--S-HHHHHHHHHHHTTTT-
--S-HHHHHHHHHHHHHH--
--S-HHHHHHHHHHHTTT--
--S-HHHHHHHHHHHHTT--
--S-HHHHHHHHHHHTTT--
--S-HHHHHHHHHHHHTT--
--S-HHHHHHHHHHHHTT--
--S-HHHHHHHHHHHHTT--
----HHHHHHHHHHHTTT--
--S-HHHHHHHHHHHHHT--
--S-HHHHHHHHHHHHHT--
----HHHHHHHHHHHHTT--
--S-HHHHHHHHHHHHHHT-
--S-HHHHHHHHHHHHHHT-
--S-HHHHHHHHHHHHHHH-
--S-HHHHHHHHHHHHHHH-
--S-HHHHHHHHHHHHHTT-
--S-HHHHHHHHHHHHHHT-
----HHHHHHHHHHHHHHT-
--S-HHHHHHHHHHHHHHT-
--S-HHHHHHHHHHHHHH--
--S-HHHHHHHHHHHHHHT-
--S-HHHHHHHHHHHHHH--
--S-HHHHHHHHHHHHHHH-
-TT-HHHHHHHHHHHHTTT-
-TT-HHHHHHHHHHHHHHH-
--SSHHHHHHHHHHHHHTT-
--S-HHHHHHHHHHHHHHH-
--S-HHHHHHHHHHHHHHH-
--SSHHHHHHHHHHHHHTT-
--SSHHHHHHHHHHHHHH--
--SSHHHHHHHHHHHHHHH-
--SSHHHHHHHHHHHHHTT-
--SSHHHHHHHHHHHHHHH-
--SSHHHHHHHHHHHHHHH-
--SSHHHHHHHHHHHHHHH-
--S-HHHHHHHHHHHHHHT-
--SSHHHHHHHHHHHHHTT-
--SSHHHHHHHHHHHHHHT-
--S-HHHHHHHHHHHHHHH-
----HHHHHHHHHHHHHHH-
--S-HHHHHHHHHHHHHTT-
-TT-HHHHHHHHHHHHHHT-
--S-HHHHHHHHHHHHHHT-
--S-HHHHHHHHHHHHHHH-
--S-HHHHHHHHHHHHHHT-
--S-HHHHHHHHHHHHHHH-
-TT-HHHHHHHHHHHHHHH-
--S-HHHHHHHHHHHHHHH-
--S-HHHHHHHHHHHHHT--
--S-HHHHHHHHHHHHTT--
--S-HHHHHHHHHHHHHH--
--S-HHHHHHHHHHHHTT--
--S-HHHHHHHHHHHHTT--
--S-HHHHHHHHHHHHHH--
--S-HHHHHHHHHHHHTT--
--S-HHHHHHHHHHHHTT--
--S-HHHHHHHHHHHTTT--
--S-THHHHHHHHHHHHH--
--S-THHHHHHHHHHHHH--
--S-TTHHHHHHHHHTTT--
--S-HHHHHHHHHHHHHT--
--S-TTHHHHHHHHHHHS--
--S-HHHHHHHHHHHHHH--
-TT-HHHHHHHHHHHHHH--
--S-HHHHHHHHHHHHHT--
--S-THHHHHHHHHHHHH--
--S-THHHHHHHHHHHHT--
--S-THHHHHHHHHHHTT--
--S-TTHHHHHHHHHHHH--
--S-TTHHHHHHHHHHTS--
--S-TTHHHHHHHHHHTT--
-TT-TTHHHHHHHHHHHT--
--S-TTHHHHHHHHHHHH--
--S-TTHHHHHHHHHHHH--
--S-TTTTHHHHHHHHHT--
--S-TTHHHHHHHHHHHH--
--S-TTHHHHHHHHHHHH--
--S-TTHHHHHHHHHHHS--
--S-TTHHHHHHHHHHHH--
--S-TTHHHHHHHHHHHT--
--S-TTHHHHHHHHHHHT--
--S-TTHHHHHHHHHHTS--
--S-TTHHHHHHHHHHHT--
--S-TTHHHHHHHHHHHT--
--S-TTHHHHHHHHHTTS--
--S-TTHHHHHHHHHHHT--
--S-TTHHHHHHHHHHTT--
--S-TTHHHHHHHHHHHT--
--S-TTHHHHHHHHHHHT--
--S-TTHHHHHHHHHHHH--
----TTHHHHHHHHHHHT--
--S-TTHHHHHHHHHHHT--
--S-TTHHHHHHHHHHTT--
--S-TTHHHHHHHHHTTS--
--S-TTHHHHHHHHTTTT--
--S-TTHHHHHHHHHHHS--
--S-TTHHHHHHHHHHHS--
--S-TTHHHHHHHHHHHT--
--S-TTHHHHHHHHHHTS--
--S-TTHHHHHHHHHHTT--
--S-TTHHHHHHHHHHTT--
--S-TTHHHHHHHHHHTT--
--S-TTHHHHHHHHHHHH--
--S-TTHHHHHHHHHHHH--
--S-TTHHHHHHHHHHTT--
--S-TTHHHHHHHHHHHH--
--S-TTHHHHHHHHHHTT--
----TTHHHHHHHHHHHH--
--S-TTHHHHHHHHHHHH--
--S-SSHHHHHHHHHHHH--
--S-TTHHHHHHHHHHHH--
--S-TTHHHHHHHHHHHH--
----TTHHHHHHHHHHHH--
--S-TTHHHHHHHHHHHH--
--S-TTHHHHHHHHHHHH--
--S-TTTHHHHHHHHHHH--
--S-TTHHHHHHHHHHHH--
--S-TTHHHHHHHHHHHH--
--S-TTHHHHHHHHHHTT--
--S-TTHHHHHHHHHHTT--
--S-TTHHHHHHHHHHHH--
--S-TTHHHHHHHHHHTT--
--S-TTHHHHHHHHHHTT--
--S-TTHHHHHHHHHHHH--
----TTHHHHHHHHHHHHH-
--S-TTHHHHHHHHHHHHT-
--S-TTHHHHHHHHHHHH--
--S-TTHHHHHHHHHHHH--
--S-TTHHHHHHHHHHHTT-
--S-TTHHHHHHHHHHHHT-
----TTHHHHHHHHHHHHT-
--S-TTHHHHHHHHHHTT--
--S-TTHHHHHHHHHHHH--
--S-TTHHHHHHHHHHHHT-
--S-TTHHHHHHHHHHHH--
--S-TTHHHHHHHHHHHH--
--S-TTHHHHHHHHHHHH--
--S-TTHHHHHHHHHHHH--
--S-TTHHHHHHHHHHHHH-
----TTHHHHHHHHHHHTT-
----TTHHHHHHHHHHHHH-
----TTHHHHHHHHHHHHH-
----TTHHHHHHHHHHHHH-
--S-TTHHHHHHHHHHHHH-
--S-TTHHHHHHHHHHHHT-
--S-TTHHHHHHHHHHHHH-
--S-TTHHHHHHHHHHHHH-
--S-TTHHHHHHHHHHHHH-
--S-TTHHHHHHHHHHHHH-
-TT-TTHHHHHHHHHHHHH-
--S-TTHHHHHHHHHHHHH-
-TT-TTHHHHHHHHHHHHH-
-TT-TTHHHHHHHHHHHHT-
-TT-TTHHHHHHHHHHTT--
-TT-TTHHHHHHHHHHHHH-
-TT-TTHHHHHHHHHHHHH-
-TT-TTHHHHHHHHHHHHH-
-TTSTTHHHHHHHHHHHHH-
-TTSTTHHHHHHHHHHHTT-
-TTSTTHHHHHHHHHHHHH-
-TT-TTHHHHHHHHHHHHH-
-TT-TTHHHHHHHHHHHHH-
-TT-THHHHHHHHHHHHTT-
-TT-TTHHHHHHHHHHHHH-
-TT-TTHHHHHHHHHHHHH-
-TT-TTHHHHHHHHHHHHH-
-TT-TTHHHHHHHHHHHTT-
-TT-TTHHHHHHHHHHHHT-
-TT-TTHHHHHHHHHHHHH-
-TT-TTHHHHHHHHHHHHT-
-TT-THHHHHHHHHHHHHT-
-TT-TTHHHHHHHHHHHHT-
-TT-TTHHHHHHHHHHHHT-
-TT-TTHHHHHHHHHHHTT-
-TT-TTHHHHHHHHHHHS--
-TT-TTHHHHHHHHHHHS--
-TT-TTHHHHHHHHHHHH--
-TT-TTHHHHHHHHHHHHH-
-TTSTTHHHHHHHHHHHT--
-TT-TTHHHHHHHHHGGG--
-TT-TTHHHHHHHHHTTT--
-TT-TTHHHHHHHHHHHH--
-TT-TTHHHHHHHHHGGG--
--SSTTHHHHHHHHHHTT--
-TTSTTHHHHHHHTTGGG--
-TT-TTHHHHHHTTTSSS--
--S-TTHHHHHHTTTTTT--
-TT-TTHHHHHHTTTTTT--
--S-TTHHHHHHHTTTTT--
-TT-TTHHHHHHTTTTTT--
-TTSTTHHHHHHHTTTTT--
--S-TTHHHHHHTTTTTT--
--S-TTHHHHHHGGGTTT--
-TT-TTHHHHHHHTTTTT--
-TT-SSHHHHHHTTTTTT--
-TT-TTHHHHHHHHHHTT--
-TT-SSHHHHHHHTTTTT--
-TTSTTHHHHHHTTTTTT--
-TT-TTHHHHHHTTTTTT--
--S-TTHHHHHHHTTTTT--
-TT-TTHHHHHHTTTTTT--
-TT-TTHHHHHHHTTTTT--
-TT-TTHHHHHHHHHTTT--
-TT-TTHHHHHHHHHTTT--
-TT-TTHHHHHHHTTTTT--
-TT-TTHHHHHHTTTTTT--
-TT-TTHHHHHHHHHHTT--
-TT-TTHHHHHHTTTTTT--
-TT-TTHHHHHHTTTTTT--
-TTSTTHHHHHHHTTTTT--
-TTSTTHHHHHHTTTTTT--
-TTSHHHHHHHHHHHHTT--
-TTSHHHHHHHHHTTTTT--
-TTSHHHHHHHHHTTTTT--
-TTSTHHHHHHHTTTTTT--
-TTSHHHHHHHHHTTTTT--
-TTSHHHHHHHHHTTTTT--
-TTSHHHHHHHHHTTTTT--
--SSHHHHHHHHTTTTTT--
--SSHHHHHHHHHHHHTT--
--SSHHHHHHHHTTTTTT--
--SSTHHHHHHHTTTTTT--
--SSTHHHHHHHHTTTTT--
--SSTHHHHHHHHTTTTT--
--SSHHHHHHHHTTTTTT--
-TTSHHHHHHHHHTTTTT--
-TTSTHHHHHHHHTTTTT--
-TTSHHHHHHHHTTTTTT--
-TTSHHHHHHHHHTTTTT--
--SSTHHHHHHHHTTTTT--
--SSHHHHHHHHHHHTTT--
--SSTHHHHHHHHTTTTT--
--SSHHHHHHHHHTTTTT--
--SSTHHHHHHHHTTGGG--
--SSHHHHHHHHTTTTTT--
--SSTHHHHHHHTTTTTT--
--SSTHHHHHHHHTTTTT--
-TTSTHHHHHHHHTTTTS--
-TTSTHHHHHHHHTTTTT--
-TTSTHHHHHHHTTGGGT--
-TTSTHHHHHHGGGGTTT--
-TTSHHHHHHHHHTTGGG--
-TTSTHHHHHHTGGGTTT--
-TTSTHHHHHHHHHTGGG--
--SSTHHHHHHHHHGGGG--
-TTSHHHHHHHHHHHGGG--
-TTSHHHHHHHHHHGGGG--
-TTSHHHHHHHHHHGGGG--
-TTSHHHHHHHHHHGGGS--
-TTSTHHHHHHHHHGGGT--
-TTSHHHHHHHHHHHGGG--
-TTSHHHHHHHHHHHHHH--
-TT-HHHHHHHHHHHHHH--
-TT-HHHHHHHHHHHHTT--
-TT-HHHHHHHHHHHHHH--
--S-HHHHHHHHHHHHHH--
-TT-HHHHHHHHHHHHHH--
-TT-HHHHHHHHHHHHHH--
-TT-HHHHHHHHHHHHHH--
-TT-HHHHHHHHHHHTTT--
-TT-HHHHHHHHHHHHHH--
-TTSHHHHHHHHHHHHHH--
-TT-HHHHHHHHHHHHTT--
-TTSHHHHHHHHHHHHHH--
-TTSHHHHHHHHHHHHHTT-
-TTSHHHHHHHHHHHHHHH-
-TT-HHHHHHHHHHHHHHH-
-TT-HHHHHHHHHHHHHTT-
-TT-HHHHHHHHHHHHHHH-
-TT-HHHHHHHHHHHHHHT-
-TT-HHHHHHHHHHHHHHH-
-TT-HHHHHHHHHHHHHHT-
-TT-HHHHHHHHHHHHHHH-
-TT-HHHHHHHHHHHHHHH-
-TT-HHHHHHHHHHHHHHH-
-TT-HHHHHHHHHHHHHHH-
-TT-HHHHHHHHHHHHHHH-
-TT-HHHHHHHHHHHHHHH-
-TT-HHHHHHHHHHHHHHH-
-TT-HHHHHHHHHHHHHHH-
-TT-HHHHHHHHHHHHHHH-
-TT-HHHHHHHHHHHHTT--
-TT-HHHHHHHHHHHHTTT-
-TT-HHHHHHHHHHHHHTT-
--S-HHHHHHHHHHHHHHH-
-TT-HHHHHHHHHHHHHHH-
--S-HHHHHHHHHHHHHHH-
-TT-HHHHHHHHHHHHHHH-
-TT-HHHHHHHHHHHHHTT-
-TT-HHHHHHHHHHHHHHT-
-TT-HHHHHHHHHHHHHHH-
-TTSHHHHHHHHHHHHHHH-
-TTSHHHHHHHHHHHHHHH-
-TT-HHHHHHHHHHHHHHH-
-TT-HHHHHHHHHHHHHHT-
-TT-HHHHHHHHHHHHHHH-
-TT-HHHHHHHHHHHHHHT-
-TT-HHHHHHHHHHHHHHH-
-TT-HHHHHHHHHHHHHHT-
--S-HHHHHHHHHHHHHHH-
-TT-HHHHHHHHHHHHHHH-
----HHHHHHHHHHHHHHH-
--S-HHHHHHHHHHHHHHH-
--S-HHHHHHHHHHHHHHH-
--S-HHHHHHHHHHHHHHH-
----HHHHHHHHHHHHHHH-
----HHHHHHHHHHHHHHH-
--S-HHHHHHHHHHHHHHT-
--S-HHHHHHHHHHHHHHH-
----HHHHHHHHHHHHHHH-
--S-HHHHHHHHHHHHHHH-
----HHHHHHHHHHHHHHH-
-TT-HHHHHHHHHHHHHHH-
----HHHHHHHHHHHHHHH-
----HHHHHHHHHHHHHHH-
--S-HHHHHHHHHHHHHHH-
----HHHHHHHHHHHHHHH-
-TT-HHHHHHHHHHHHHHH-
----HHHHHHHHHHHHHHH-
--S-HHHHHHHHHHHHHHT-
--S-HHHHHHHHHHHHHHH-
----HHHHHHHHHHHHHH--
----HHHHHHHHHHHHHTT-
--S-HHHHHHHHHHHHHH--
----HHHHHHHHHHHHHTT-
----HHHHHHHHHHHHHTT-
--S-HHHHHHHHHHHHHHT-
--S-HHHHHHHHHHHHHHH-
--S-HHHHHHHHHHHHHHH-
--S-HHHHHHHHHHHHHHH-
--S-HHHHHHHHHHHHHHH-
--S-HHHHHHHHHHHHHTT-
-TT-HHHHHHHHHHHHHHH-
--S-HHHHHHHHHHHHHHH-
--S-HHHHHHHHHHHHHHH-
-TT-HHHHHHHHHHHHHTT-
--S-HHHHHHHHHHHHHHH-
--S-HHHHHHHHHHHHHHH-
-TT-HHHHHHHHHHHHHHH-
--SSHHHHHHHHHHHHHHH-
-TT-HHHHHHHHHHHHTT--
-TT-HHHHHHHHHHHHHTT-
--S-HHHHHHHHHHHHHTT-
--S-HHHHHHHHHHHHHTT-
-TT-HHHHHHHHHHHHHH--
--S-HHHHHHHHHHHHHTT-
--S-HHHHHHHHHHHHHHT-
--S-HHHHHHHHHHHHTTT-
--S-HHHHHHHHHHHHHH--
--S-HHHHHHHHHHHHHH--
----HHHHHHHHHHHHHH--
-TT-HHHHHHHHHHHHHH--
----HHHHHHHHHHHHHH--
--S-HHHHHHHHHHHHHH--
-TT-HHHHHHHHHHHTTT--
----HHHHHHHHHHHHHH--
-TT-HHHHHHHHHHHHHH--
-TT-HHHHHHHHHHHHHH--
----HHHHHHHHHHHHHH--
--S-HHHHHHHHHHHTTT--
-TT-HHHHHHHHHHHHHH--
-TT-HHHHHHHHHHHHTT--
----HHHHHHHHHHHHTT--
-TT-HHHHHHHHHHHHHH--
--S-HHHHHHHHHHHHHH--
----HHHHHHHHHHHHHH--
--S-HHHHHHHHHHHHHHT-
----HHHHHHHHHHHHHHT-
-TT-HHHHHHHHHHHHTTT-
-TT-HHHHHHHHHHHHTT--
-TT-HHHHHHHHHHHHTTT-
-TT-HHHHHHHHHHHHHTT-
-TT-HHHHHHHHHHHHTTT-
-TT-HHHHHHHHHHHHHTT-
--S-HHHHHHHHHHHHHTT-
--S-HHHHHHHHHHHHHH--
-TT-HHHHHHHHHHHHHH--
----HHHHHHHHHHHHHHT-
-TT-HHHHHHHHHHHHHH--
--S-HHHHHHHHHHHHTT--
----HHHHHHHHHHHHTT--
----HHHHHHHHHHHHHH--
--S-HHHHHHHHHHHHTT--
--S-HHHHHHHHHHHHTT--
--S-HHHHHHHHHHHHTT--
----HHHHHHHHHHHHTT--
--S-HHHHHHHHHHHGGG--
--S-HHHHHHHHHHHHTT--
-TT-HHHHHHHHHHHTTT--
--S-HHHHHHHHHHHGGG--
--S-HHHHHHHHHHTTTT--
--S-HHHHHHHHHHHTTT--
--S-HHHHHHHHHHHHTT--
--S-HHHHHHHHHHHHTT--
--S-HHHHHHHHHHHHTT--
--S-HHHHHHHHHHHHHH--
--S-HHHHHHHHHHHHTT--
--S-HHHHHHHHHHHTTT--
--S-HHHHHHHHHHHHTT--
--S-HHHHHHHHHHHHTT--
--S-HHHHHHHHHHHHTT--
--S-HHHHHHHHHHHHTT--
--S-HHHHHHHHHHHHTT--
--S-HHHHHHHHHHHHHH--
--S-HHHHHHHHHHHHTT--
--S-HHHHHHHHHHHHTT--
--S-HHHHHHHHHHHTTT--
--S-HHHHHHHHHHHHHH--
--S-HHHHHHHHHHHHTT--
--S-HHHHHHHHHHHHTT--
--S-HHHHHHHHHHHHTT--
--S-HHHHHHHHHHHHHH--
--S-HHHHHHHHHHHHTT--
-TT-HHHHHHHHHHHHTT--
--S-HHHHHHHHHHHHHH--
--S-HHHHHHHHHHHTTT--
-TT-HHHHHHHHHHHHTT--
--S-HHHHHHHHHHHHHH--
--S-HHHHHHHHHHHHHH--
--S-HHHHHHHHHHHHHH--
--S-HHHHHHHHHHHHHH--
--S-HHHHHHHHHHHHTT--
--S-HHHHHHHHHHHHTT--
--S-HHHHHHHHHHHHHS--
-TT-HHHHHHHHHHHHTT--
--S-HHHHHHHHHHHHHH--
--S-HHHHHHHHHHHHHH--
-TT-HHHHHHHHHHHHHH--
-TT-HHHHHHHHHHHHTT--
--S-HHHHHHHHHHHHHH--
--S-HHHHHHHHHHHHHH--
-TT-HHHHHHHHHHHHTT--
--S-HHHHHHHHHHHHHH--
-TT-HHHHHHHHHHHHHH--
-TTHHHHHHHHHHHHHHH--
--S-HHHHHHHHHHHHHHT-
--S-HHHHHHHHHHHHHHT-
--S-HHHHHHHHHHHHHHT-
--S-HHHHHHHHHHHHHHT-
--S-HHHHHHHHHHHHHH--
--S-HHHHHHHHHHHHHTT-
-TT-HHHHHHHHHHHHHHH-
--S-HHHHHHHHHHHHHHH-
--S-HHHHHHHHHHHHHHH-
--S-HHHHHHHHHHHHHHH-
--S-HHHHHHHHHHHHHHH-
--S-HHHHHHHHHHHHHHT-
--SHHHHHHHHHHHHHHT--
--S-HHHHHHHHHHHHHT--
--S-HHHHHHHHHHHHHHT-
-TT-HHHHHHHHHHHHHHH-
-TT-HHHHHHHHHHHHHTT-
----HHHHHHHHHHHHHTT-
--S-HHHHHHHHHHHHHHT-
--STHHHHHHHHHHHHHHT-
--SHHHHHHHHHHHHHHHT-
-TTSHHHHHHHHHHHHHHH-
----HHHHHHHHHHHHHHT-
---HHHHHHHHHHHHHHHT-
--STTTTHHHHHHHHHHHT-
--SSSTTHHHHHHHHHHHT-
--SHHHHHHHHHHHHHHTT-
--SHHHHHHHHHHHHHHH--
--STTTTHHHHHHHHHTT--
--STTTTHHHHHHHHHHHT-
--SHHHHHHHHHHHHHHHT-
--SSGGGHHHHHHHHHHHT-
--STTT-HHHHHHHHHHHT-
--STTS-HHHHHHHHHHHT-
---TTTTHHHHHHHHHHHT-
---TTTTHHHHHHHHHHHH-
--STTTHHHHHHHHHHHHT-
---TTTTHHHHHHHHHHHH-
--SSSTTHHHHHHHHHHHH-
--STTTSHHHHHHHHHHHH-
---TTS-HHHHHHHHHHH--
--STTSSHHHHHHHHHHHT-
---TTTTHHHHHHHHHHHT-
--STTTSHHHHHHHHHHHH-
--STTTHHHHHHHHHHHHT-
-TTTTTHHHHHHHHHHHH--
---SSSHHHHHHHHHHHHH-
---TTHHHHHHHHHHHHH--
---TTTHHHHHHHHHHHHH-
---TTTHHHHHHHHHHHH--
--STTTHHHHHHHHHHHHH-
---TTTHHHHHHHHHHHH--
---TTTHHHHHHHHHHHHH-
---TTTHHHHHHHHHHHHH-
---SSSHHHHHHHHHHHTT-
---SS-HHHHHHHHHHHHH-
---SSSHHHHHHHHHHHH--
---TTTHHHHHHHHHHHTT-
---TT-HHHHHHHHHHHHH-
--SGGGHHHHHHHHHHTTT-
--STT-HHHHHHHHHHTTT-
---TT-HHHHHHHHHHHHH-
---TT-HHHHHHHHHHHHH-
--STT-HHHHHHHHHHHTT-
----S-THHHHHHHHHHH--
--SSS--HHHHHHHHHHHH-
--SSS-HHHHHHHHHHHHH-
--STT--HHHHHHHHHHTT-
---TT--HHHHHHHHHHTT-
--SSS--HHHHHHHHHHH--
--SSS--HHHHHHHHHHHH-
--SSS--HHHHHHHHHTT--
--STT--HHHHHHHHHHT--
--SSS--HHHHHHHHHTT--
--SSS--HHHHHHHHHHT--
-TTSS--HHHHHHHHHTT--
---TT--HHHHHHHHHHH--
--STT--HHHHHHHHHHHH-
--STT--HHHHHHHHHHHH-
--SSS--HHHHHHHHHHT--
--SSS--HHHHHHHHHHHT-
--SSSS-HHHHHHHHHHH--
--SSSS-HHHHHHHHHHT--
---SSS-HHHHHHHHHHH--
--S-S--HHHHHHHHHHTT-
--SSSS-HHHHHHHHHHTT-
--S-SS-HHHHHHHHHHT--
--S-SSSHHHHHHHHHHHH-
-TT-SS-HHHHHHHHHHH--
--S-SS-HHHHHHHHHHHT-
--S-SSSHHHHHHHHHHTT-
--S-SSSHHHHHHHHHTT--
--S-SSSHHHHHHHHHHH--
-TT-SS-HHHHHHHHHHS--
--S-SS-HHHHHHHHHHH--
-TT--S-TTHHHHHHHHHT-
-TT--S-HHHHHHHHHHT--
--S--SSHHHHHHHHHTT--
-TT-SS-HHHHHHHHHHTT-
--S-SS-HHHHHHHHHHTT-
--S--S-HHHHHHHHHTT--
-TT-SS-HHHHHHHHHHTT-
--S-SS-HHHHHHHHHHHT-
--S-SS-HHHHHHHHHHHH-
-TT-SS-HHHHHHHHHHTT-
-TTSSSSHHHHHHHHHHHT-
-TT-SS-HHHHHHHHHHTT-
--S-SS-HHHHHHHHHHHT-
--S--S-HHHHHHHHHHHH-
--S--S-HHHHHHHHHHS--
--S---THHHHHHHHHHTT-
--SSSS-HHHHHHHHHHH--
--SSSSSHHHHHHHHHHHH-
--SSSSHHHHHHHHHHHTT-
--SSSSSHHHHHHHHHHHT-
--S-SS-HHHHHHHHHHHT-
--S-SS-HHHHHHHHHHTT-
-TTTSS-HHHHHHHHHHHH-
-TTTSS-HHHHHHHHHTT--
-TTTSS-HHHHHHHHHHH--
-TTTSS-HHHHHHHHHHH--
-TTTSS-HHHHHHHHHTT--
-TTTSS-HHHHHHHHHHHT-
-TTTSS-HHHHHHHHHHHT-
-TTTSS-HHHHHHHHHHT--
-TTTSS-HHHHHHHHHHT--
-TTTSS-HHHHHHHHHHHT-
-TTTSS-HHHHHHHHHHHH-
-TTTSS-HHHHHHHHHTTT-
-TTTSSTHHHHHHHHHTTT-
-TTTSSTHHHHHHHHHHHH-
-TTTSS-HHHHHHHHHTT--
-TTTSS-HHHHHHHHHHHH-
-TTTS-SHHHHHHHHHHS--
-TTTSSSHHHHHHHHHTS--
-TTTSSSHHHHHHHHHHS--
-TTTSSSHHHHHHHHHHHT-
-TTTSS-HHHHHHHHHHHT-
-TTTSS-HHHHHHHHHHHH-
-TTTSS-HHHHHHHHHHTT-
-TTTSSSHHHHHHHHHHHT-
-TTTSS-HHHHHHHHHHT--
-TTTSS-HHHHHHHHHTT--
-TTSSS-HHHHHHHHHHTT-
-TTTSS-HHHHHHHHHTT--
-TTTSS-HHHHHHHHHTT--
-TTTSS-HHHHHHHHHHT--
-TTTSS-HHHHHHHHHHTT-
-TTSS--HHHHHHHHHHH--
-TTT---HHHHHHHHHHH--
-TTTSSSHHHHHHHHHHHT-
-TTTS--HHHHHHHHHHTT-
-TTTSS-HHHHHHHHHHH--
-TTT-S-HHHHHHHHHHHT-
-TTT-S-HHHHHHHHHHT--
-TTT---HHHHHHHHHHS--
-TTT---HHHHHHHHHHH--
-TTT---HHHHHHHHHHH--
-TTT---HHHHHHHHHHH--
-TTT---HHHHHHHHHHT--
-TTTS--HHHHHHHHHHH--
-TTTS-THHHHHHHHHHT--
-TTTS--HHHHHHHHHHS--
-TTTSS-HHHHHHHHHHH--
-TTTTS-HHHHHHHHHHH--
-TTSSS-HHHHHHHHTT---
-TTSSSSHHHHHHHHHH---
-TTTS-HHHHHHHHHHHT--
-TTTS-THHHHHHHHHSS--
-TTTS-THHHHHHHHHHT--
-TTT---HHHHHHHHHHS--
-TTT--SHHHHHHHHHHT--
-TTT---HHHHHHHHHTT--
-TTT-S-HHHHHHHHHTT--
-TTT--SHHHHHHHHHHT--
-TTT---HHHHHHHHHHH--
-TTT-SSHHHHHHHHHHH--
-TTT-SSHHHHHHHHHHH--
-TTT-SSHHHHHHHHHTT--
-TTT-SSHHHHHHHHHHH--
-TTT-SSHHHHHHHHHHH--
-TTT-SSHHHHHHHHHTS--
-TTT-SSHHHHHHHHHHT--
-TTT-SSHHHHHHHHHHH--
-TTT-SSHHHHHHHHHHH--
-TTT-SSHHHHHHHHHHH--
-TTT-SSHHHHHHHHHHH--
-TTT-SSHHHHHHHHHHH--
-TTT-SSHHHHHHHHHTT--
-TTT-SSHHHHHHHHHHS--
-TTT-SSHHHHHHHHHTT--
-TTT-SSTTHHHHHHHHT--
-TTT-SSHHHHHHHHHHTT-
-TTT-SSHHHHHHHHHHH--
-TTTS-SHHHHHHHHHHHT-
-TTTSSSHHHHHHHHHTT--
-TTTS-SHHHHHHHHHHHT-
-TTT---HHHHHHHHHHT--
-TTT---HHHHHHHHHHH--
-TTT--SHHHHHHHHHHTT-
-TTT-SSHHHHHHHHHHT--
-TTT--SHHHHHHHHHHHH-
-TTT-SSHHHHHHHHHTT--
-TTT-SSHHHHHHHHHHT--
-TTT--SHHHHHHHHHHHH-
-TTT--SHHHHHHHHHHTT-
-TTTS-THHHHHHHHHHHH-
-TTT-SSHHHHHHHHHHTT-
-TTTSS-THHHHHHHHHTT-
-TTTSSSSHHHHHHHHHTT-
-TTTSS-HHHHHHHHHHTT-
-TTTSS-HHHHHHHHHHTT-
-TTTS--HHHHHHHHHHH--
-TTTS--HHHHHHHHHHTT-
-TTTS--HHHHHHHHHHHT-
-TTT---TTHHHHHHHHH--
-TTTS-SHHHHHHHHHHTT-
-TTT-SSHHHHHHHHHHHT-
-TTT--SHHHHHHHHHHHT-
-TTT---TTHHHHHHHHHT-
-TTT--THHHHHHHHHHHT-
-TTT---HHHHHHHHHHHH-
-TTT---HHHHHHHHHHHT-
-TTT---HHHHHHHHHHH--
-TTT---HHHHHHHHHHHT-
-TTT---HHHHHHHHHHTT-
-TTT---SHHHHHHHHHHT-
-TTT--THHHHHHHHHHH--
-TTT---HHHHHHHHHHTT-
-TTT---HHHHHHHHHHH--
-TTT---HHHHHHHHHHTT-
-TTT---HHHHHHHHHHTT-
-TTT--THHHHHHHHHHTT-
-TTT--THHHHHHHHHHH--
-TTTS--HHHHHHHHHHH--
-TTTS-TTTHHHHHHHHHH-
-TTTS-THHHHHHHHHHTT-
-TTTS-HHHHHHHHHHHH--
-TTSSSHHHHHHHHHHHHH-
-TTS--HHHHHHHHHHTT--
-TTT--HHHHHHHHHHHTT-
-TTTS-HHHHHHHHHHHHH-
-TTTS-HHHHHHHHHHHHH-
-TTS--HHHHHHHHHHHHH-
-TTSSHHHHHHHHHHHHHT-
-TT-SHHHHHHHHHHHHTT-
-TT-SHHHHHHHHHHHHTT-
-TTSSSHHHHHHHHHHHHH-
-TT-SHHHHHHHHHHHTTT-
--S-SHHHHHHHHHHHHHH-
--S-SSHHHHHHHHHHHTT-
-TT-SHHHHHHHHHHHHHH-
--S-SHHHHHHHHHHHHHH-
--S-SHHHHHHHHHHHTTT-
-TT-SHHHHHHHHHHHHHH-
-TT-SHHHHHHHHHHHTTT-
--S-SHHHHHHHHHHHHHT-
-TT-SHHHHHHHHHHHHHH-
--S-SHHHHHHHHHHHHHT-
--SSSHHHHHHHHHHHHTT-
--SSSHHHHHHHHHHHHT--
--SSSHHHHHHHHHHHHT--
--SSSHHHHHHHHHHHHH--
--SSSHHHHHHHHHHHHH--
--SSSHHHHHHHHHHHHH--
--SSSHHHHHHHHHHHHH--
--SSSHHHHHHHHHHHHT--
--SSSHHHHHHHHHHHHH--
--SSSHHHHHHHHHHHHH--
--SSSHHHHHHHHHHHHHH-
--SSSHHHHHHHHHHGGG--
--SSSHHHHHHHHHHHHHH-
--SSSHHHHHHHHHHHHHH-
---SSHHHHHHHHHHHHHT-
--SSSHHHHHHHHHHHHTT-
--SSSHHHHHHHHHHHHHH-
--SSSHHHHHHHHHHHHHH-
--SSSHHHHHHHHHHHHTT-
--SSSHHHHHHHHHHHHHH-
--SSSHHHHHHHHHHHHHH-
--S--HHHHHHHHHHHHHH-
-TT-THHHHHHHHHHHHTT-
--S-THHHHHHHHHHHHHT-
--S--HHHHHHHHHHHHTT-
--S--HHHHHHHHHHHHH--
--SS-HHHHHHHHHHHHHH-
--SS-HHHHHHHHHHHHH--
--S--HHHHHHHHHHHHT--
-TT--HHHHHHHHHHTTS--
--SS-HHHHHHHHHHHHHH-
-TTSSHHHHHHHHHHHHTT-
-TTTTHHHHHHHHHHHHTT-
-TTT-HHHHHHHHHHHHHH-
-TTTTHHHHHHHHHHHHTT-
-TTTSHHHHHHHHHHHHTT-
-TTTSHHHHHHHHHHHHHH-
-TTTSHHHHHHHHHHHHHH-
-TTTSHHHHHHHHHHHHTT-
-TTTSHHHHHHHHHHHHTT-
-TTS-HHHHHHHHHHHHTT-
-TTSSHHHHHHHHHHHHTT-
-TTTSHHHHHHHHHHHHTT-
-TTTSHHHHHHHHHHHHTT-
-TTTSHHHHHHHHHHHHHH-
-TTTSHHHHHHHHHHHHHH-
-TTSSHHHHHHHHHHHHHH-
-TTSSHHHHHHHHHHHHHH-
-TTTTHHHHHHHHHHHHHH-
-TTTSHHHHHHHHHHHHHH-
-TTSSHHHHHHHHHHHTTT-
-TTS-HHHHHHHHHHHHTT-
-TTTTHHHHHHHHHHHHTT-
-TTTSHHHHHHHHHHHHHH-
-TTSSHHHHHHHHHHHHTT-
-TTSSHHHHHHHHHHHHHH-
-TTS-HHHHHHHHHHHHHH-
-TTS-HHHHHHHHHHHHHH-
-TTT-HHHHHHHHHHHHHH-
-TTS-HHHHHHHHHHHHHH-
-TTS-HHHHHHHHHHHTTT-
-TTT-HHHHHHHHHHHHHH-
--SS-HHHHHHHHHHHHTT-
-TTS-HHHHHHHHHHHHHH-
-TTS-HHHHHHHHHHHHTT-
-TTT-HHHHHHHHHHHHHH-
-TTT-HHHHHHHHHHHHHH-
-TTS-HHHHHHHHHHHTTT-
-TTT-HHHHHHHHHHHHHH-
-TTS-HHHHHHHHHHHHTT-
-TT--HHHHHHHHHHHHHH-
-TTS-HHHHHHHHHHHHTT-
-TT--HHHHHHHHHHHHHH-
--S--HHHHHHHHHHHHHH-
-TT--HHHHHHHHHHHHTT-
-TTSSHHHHHHHHHHHHHH-
--SS-HHHHHHHHHHHHTT-
-TT--HHHHHHHHHHHHTT-
-TT--HHHHHHHHHHHHTT-
--SS-HHHHHHHHHHHHHH-
-TTT-HHHHHHHHHHHHTT-
-TTS-HHHHHHHHHHHHTT-
--SS-HHHHHHHHHHHTTT-
--SS-HHHHHHHHHHHHTT-
--S-SHHHHHHHHHHHTTT-
--S--HHHHHHHHHHHHTT-
--SS-HHHHHHHHHHHHHH-
-TTTSHHHHHHHHHHHHHT-
-TTS-HHHHHHHHHHHHTT-
-TTTSHHHHHHHHHHHHH--
-TTTSHHHHHHHHHHHHTT-
-TTTSHHHHHHHHHHHHTT-
-TTTSHHHHHHHHHHHHHH-
-TTTSHHHHHHHHHHHHHH-
-TTTSHHHHHHHHHHHHTT-
-TTT-HHHHHHHHHHHHHH-
-TTT-HHHHHHHHHHHHHH-
-TTTSHHHHHHHHHHHTTT-
-TTTSHHHHHHHHHHHHHH-
-TTTSHHHHHHHHHHHHHH-
-TTTSHHHHHHHHHHHTTT-
-TTTSHHHHHHHHHHHHTT-
-TTTSHHHHHHHHHHHHHH-
-TTTSHHHHHHHHHHHHHH-
-TTSSHHHHHHHHHHHHHH-
-TTSSHHHHHHHHHHHHHT-
-TTSSHHHHHHHHHHHHH--
-TTTSHHHHHHHHHHHHTT-
-TTTSHHHHHHHHHHHHHT-
-TTTSHHHHHHHHHHHHHT-
-TTTSHHHHHHHHHHHHTT-
-TTTSHHHHHHHHHHHHTT-
-TTTSHHHHHHHHHHHHH--
-TTTSHHHHHHHHHHHHHH-
-TTTSHHHHHHHHHHHHHT-
-TTTSHHHHHHHHHHHHTT-
--SS-HHHHHHHHHHHHTT-
-TTT-HHHHHHHHHHHHHH-
-TTS-HHHHHHHHHHHHTT-
-TTSSHHHHHHHHHHHHH--
-TTTSHHHHHHHHHHHHH--
-TTTSHHHHHHHHHHHHHT-
-TTTSHHHHHHHHHHHHHH-
-TTSSHHHHHHHHHHHHH--
-TTSSHHHHHHHHHHHHHH-
-TTTSHHHHHHHHHHHHHH-
-TTTTHHHHHHHHHHHHHT-
-TTSSHHHHHHHHHHHHHH-
-TTTTHHHHHHHHHHHHHT-
-TTTTHHHHHHHHHHHHHT-
-TTTTHHHHHHHHHHHHHH-
-TTTTHHHHHHHHHHHHTT-
-TTSSHHHHHHHHHHHHT--
-TTTTHHHHHHHHHHHHH--
-TTS-HHHHHHHHHHHHHH-
-TT---HHHHHHHHHHHHH-
-TTS--HHHHHHHHHHHH--
-TTS--HHHHHHHHHHHHT-
-TTS--HHHHHHHHHHHT--
-TTT--HHHHHHHHHHHHT-
-TTT--HHHHHHHHHHTT--
-TTS--HHHHHHHHHHHH--
-TT---HHHHHHHHHHHHH-
-TTT--HHHHHHHHHHHHH-
-TTT--HHHHHHHHHHHHH-
-TTT--HHHHHHHHHHTTT-
-TTS--HHHHHHHHHHTTT-
-TT--HHHHHHHHHHHTTT-
-TT--HHHHHHHHHHHHHH-
-TTT--HHHHHHHHHHHHH-
-TTT--HHHHHHHHHHHHH-
-TTS--HHHHHHHHHHHHT-
-TTT--HHHHHHHHHHHHT-
--S---HHHHHHHHHHHH--
--S---HHHHHHHHHHHHT-
--SSS-HHHHHHHHHHHHH-
--SS--HHHHHHHHHHHHH-
--SS--HHHHHHHHHHHHH-
--SS--HHHHHHHHHHHTT-
--SS--HHHHHHHHHHHHT-
--SS--HHHHHHHHHHHTT-
--S-S-HHHHHHHHHHHTT-
--SSS-HHHHHHHHHHHTT-
--SS--HHHHHHHHHHHTT-
--SSS-HHHHHHHHHHHHH-
--S---HHHHHHHHHHTTT-
--S-S-HHHHHHHHHHHHH-
--SSS-HHHHHHHHHHHTT-
--S-S-HHHHHHHHHHHTT-
--SSS-HHHHHHHHHHHTT-
--S-S-HHHHHHHHHHHTT-
--S-TTHHHHHHHHHHHHH-
--SSTTHHHHHHHHHHHHH-
--S-TTHHHHHHHHHHHHH-
--SGGGHHHHHHHHHHHTT-
--SSTTHHHHHHHHHHHTT-
-TTGGGHHHHHHHHHHHTT-
-TTGGGHHHHHHHHHHTTT-
-TTGGGHHHHHHHHHHHHH-
-TTGGGHHHHHHHHHHHTT-
-TTTTSHHHHHHHHHHHHH-
-TTSS-HHHHHHHHHHHHH-
-TT-S-HHHHHHHHHHHHH-
--SSS-HHHHHHHHHHHHH-
--S-S-HHHHHHHHHHHHH-
--S---HHHHHHHHHHHHH-
------HHHHHHHHHHHTT-
----S-HHHHHHHHHHHHH-
--S-S-HHHHHHHHHHHHH-
--S-S-HHHHHHHHHHHHH-
--S---HHHHHHHHHHHHH-
--S---HHHHHHHHHHHHH-
--S-S-HHHHHHHHHHHTT-
--S-S-HHHHHHHHHHHTT-
--SSS-HHHHHHHHHHHHH-
-TTTT-HHHHHHHHHHHTT-
---TT-HHHHHHHHHHHTT-
-TTTT-HHHHHHHHHHHHH-
--STT-HHHHHHHHHHHTT-
--STT-HHHHHHHHHHHHH-
---TT-HHHHHHHHHHHHH-
--STT-HHHHHHHHHHHHH-
--SSS-HHHHHHHHHHHTT-
-TTTT-HHHHHHHHHHHHH-
---TT-HHHHHHHHHHHHH-
--STT-HHHHHHHHHHHTT-
---SS-HHHHHHHHHHHTT-
-TTTT-HHHHHHHHHHHHH-
--STT-HHHHHHHHHHHHH-
---TT-HHHHHHHHHHHTT-
---SS-HHHHHHHHHHHTT-
---TT-HHHHHHHHHHHHH-
---TT-HHHHHHHHHHHHH-
---TT-HHHHHHHHHHTTT-
----S-HHHHHHHHHHHHH-
---TT-HHHHHHHHHHHHH-
---TT-HHHHHHHHHHHTT-
---TT-HHHHHHHHHHHHH-
---TT-HHHHHHHHHHHTT-
---TT-HHHHHHHHHHHHH-
--STT-HHHHHHHHHHHHH-
---TT-HHHHHHHHHHHTT-
--STTTHHHHHHHHHHHTT-
--SGGGHHHHHHHHHHHHH-
--SGGGHHHHHHHHHHHHH-
---GGGHHHHHHHHHHTT--
---GGGHHHHHHHHHHHHT-
---TT-HHHHHHHHHHTT--
---TT-HHHHHHHHHHTTT-
-TTTTSHHHHHHHHHHHT--
---TT-HHHHHHHHHHHHH-
---GGGHHHHHHHHHHHHH-
---TTSHHHHHHHHHHHH--
---GGGHHHHHHHHHHHH--
---TT-TTHHHHHHHHHHH-
---TT-HHHHHHHHHHHHH-
----S-HHHHHHHHHHHHT-
---TT-HHHHHHHHHHHHT-
--S-TTHHHHHHHHHHHT--
----S-HHHHHHHHHHHTT-
---SS-HHHHHHHHHHHHH-
--SGGGHHHHHHHHHHHTT-
---TTSHHHHHHHHHHHHT-
--STTTHHHHHHHHHHHT--
--SGGGHHHHHHHHHHTTT-
---TTTHHHHHHHHHHHTT-
-TTGGGTTHHHHHHHHHHH-
---TTTHHHHHHHHHHHHH-
---TTTHHHHHHHHHHTT--
--STT-HHHHHHHHHHHH--
--STT-HHHHHHHHHHHT--
--STT-HHHHHHHHHHH---
-TTGGGHHHHHHHHHHTS--
-TTGGGHHHHHHHHHHHTT-
-TTGGGHHHHHHHHHHTS--
--SGGGHHHHHHHHHTTT--
-TTTT-HHHHHHHHHTTT--
-TTGGGHHHHHHHHHHTT--
--STT-HHHHHHHHHHTT--
-TTGGGHHHHHHHHHHTT--
--SGGGHHHHHHHHHHHT--
--STTTHHHHHHHHHHHT--
--STT-HHHHHHHHHHHH--
--SGGGHHHHHHHHHHHTT-
--SGGGHHHHHHHHGGG---
---GGGTTHHHHHHHTT---
--SGGGHHHHHHHHHHTT--
---GGGHHHHHHHHHHTT--
---TTTHHHHHHHHHTTS--
---GGGHHHHHHHHHTSS--
---GGGHHHHHHHHHTTS--
---GGGTTHHHHHHHTTS--
--SGGGTTHHHHTTTT-S--
---GGGTTHHHHHHHS----
---GGGTTHHHHHHHGGG--
---GGGTTHHHHHHHHTT--
--SGGGHHHHHHHHHHTT--
--STTTHHHHHHHHHHHS--
--SGGGHHHHHHHHHHTS--
--STTTTTHHHHHHHHTT--
---TTTHHHHHHHHHHTT--
---GGGHHHHHHHHHHHH--
--SGGGHHHHHHHHHHTT--
---GGGHHHHHHHHHHHTT-
---GGGHHHHHHHHHHTT--
---TTTHHHHHHHHHHHT--
---GGGHHHHHHHHHHHTT-
---GGGHHHHHHHHHHHTT-
---GGGHHHHHHHHHHHHT-
---TTTTTHHHHHHHHHTT-
---GGGHHHHHHHHHHTTT-
---TTTHHHHHHHHHHHHH-
--SGGGHHHHHHHHHHHHH-
---GGGHHHHHHHHHHHHT-
---TTTHHHHHHHHHHHHH-
--SGGGHHHHHHHHHHHTT-
--SGGGHHHHHHHHHHHHH-
---GGGHHHHHHHHHHHHH-
---TTTHHHHHHHHHHHHH-
--SGGGHHHHHHHHHHHTT-
---TTTHHHHHHHHHHHTT-
--SGGGHHHHHHHHHHHHT-
--SGGGHHHHHHHHHHHHH-
--SGGGHHHHHHHHHHHTT-
--SGGGHHHHHHHHHHHTT-
--SGGGHHHHHHHHHHHHH-
--SGGGHHHHHHHHHHHH--
--SGGGHHHHHHHHHHHTT-
--SGGGHHHHHHHHHHHHH-
---GGGHHHHHHHHHHHHT-
--STTTHHHHHHHHHHHHH-
---GGGHHHHHHHHHHHHH-
--SGGGHHHHHHHHHHHHH-
---TTTHHHHHHHHHHHHT-
---GGGHHHHHHHHHHHHH-
--SGGGHHHHHHHHHHHHH-
--SGGGHHHHHHHHHHHHT-
---HHHHHHHHHHHHHHHT-
--SGGGHHHHHHHHHHHHT-
--STTTHHHHHHHHHHHHH-
--SGGGHHHHHHHHHHHHH-
--STTTHHHHHHHHHHHHH-
---GGGHHHHHHHHHHHTT-
---GGGHHHHHHHHHHHHH-
---GGGHHHHHHHHHHHHT-
---GGGHHHHHHHHHHHHT-
---TTSHHHHHHHHHHHHT-
---TTTHHHHHHHHHHHH--
---GGGHHHHHHHHHHHH--
---TTSHHHHHHHHHHHH--
---GGGHHHHHHHHHHHH--
---TTTHHHHHHHHHHHHT-
---HHHHHHHHHHHHHHH--
---TTTHHHHHHHHHHHH--
---TTTHHHHHHHHHHHTT-
---TTTHHHHHHHHHHHH--
---TTTHHHHHHHHHHHHT-
---TTTHHHHHHHHHHHHH-
---GGGHHHHHHHHHHTT--
---TTTHHHHHHHHHHHH--
---GGGHHHHHHHHHHHH--
---TTTHHHHHHHHHHHTT-
--STTTHHHHHHHHHHHHT-
---GGGHHHHHHHHHHHTT-
---GGGHHHHHHHHHHHTT-
---TTSHHHHHHHHHHHTT-
---TTTHHHHHHHHHHHTT-
--STTTHHHHHHHHHHHTT-
--SGGGHHHHHHHHHHHTT-
---TTTHHHHHHHHHHHHH-
---GGGHHHHHHHHHHHHH-
---TTTHHHHHHHHHHHTT-
--STTSHHHHHHHHHHHHH-
--STTTHHHHHHHHHHHHT-
---TT-HHHHHHHHHHHHH-
---TTTHHHHHHHHHHHTT-
---TTTHHHHHHHHHHHHH-
---TTSHHHHHHHHHHHHH-
---TTTHHHHHHHHHHHHH-
--STTSHHHHHHHHHHHHH-
--STTTHHHHHHHHHHHTT-
--STTTHHHHHHHHHHHH--
--STTTHHHHHHHHHHHTT-
--STTSHHHHHHHHHHHHH-
--STTTHHHHHHHHHHHHH-
---GGGHHHHHHHHHHHTT-
---TTTHHHHHHHHHHHHH-
--STTTHHHHHHHHHHHTT-
---GGGHHHHHHHHHHTTT-
--SGGGHHHHHHHHHHHHH-
--STTTHHHHHHHHHHHHH-
---GGGHHHHHHHHHHHHH-
---TTTHHHHHHHHHHHHH-
---TTTHHHHHHHHHHHHH-
---GGGHHHHHHHHHHHHH-
---HHHHHHHHHHHHHHHH-
---GGGHHHHHHHHHHHTT-
---TTTHHHHHHHHHHHH--
---GGGHHHHHHHHHHHT--
--STTTHHHHHHHHHHHHT-
---GGGHHHHHHHHHHHHT-
---TTTHHHHHHHHHHHTT-
---HHHHHHHHHHHHHHHH-
---TTTHHHHHHHHHHTT--
--STTTHHHHHHHHHHHH--
---GGGHHHHHHHHHHHHT-
---TTTHHHHHHHHHHHHT-
---GGGHHHHHHHHHHHH--
---TTTHHHHHHHHHHHHT-
--STTTHHHHHHHHHHHHT-
---GGGHHHHHHHHHHHHT-
--STTTHHHHHHHHHTTTT-
---GGGHHHHHHHHHTTTT-
---TTSHHHHHHHHHHHHT-
--SGGGHHHHHHHHHTTTT-
--STTTHHHHHHHHHHHHT-
---TTTHHHHHHHHHTTTT-
---GGGHHHHHHHHHHHHT-
---TTTHHHHHHHHHTTTT-
---TTTHHHHHHHHHHHHT-
--SGGGHHHHHHHHHHHHT-
---TTTHHHHHHHHHHHH--
---TTTHHHHHHHHHHHH--
---TTTHHHHHHHHHHHH--
---HHHHHHHHHHHHHHHT-
---HHHHHHHHHHHHHHTT-
---TTTHHHHHHHHHHHHH-
--SGGGHHHHHHHHHHHHH-
--STTHHHHHHHHHHHHHH-
--STTHHHHHHHHHHHHTT-
---TTTHHHHHHHHHHHHH-
---GGGHHHHHHHHHHHHH-
---GGGHHHHHHHHHHHHH-
---GGGTTHHHHHHHHHTT-
--SGGGHHHHHHHHHHHHH-
---TTTHHHHHHHHHHHHH-
---TTTHHHHHHHHHHHHH-
--SGGGHHHHHHHHHHHHH-
---GGGHHHHHHHHHHHTT-
--SGGGHHHHHHHHHHHH--
--STTTHHHHHHHHHHHHH-
--SGGGHHHHHHHHHHHHH-
--STTTHHHHHHHHHHHTT-
--SGGGHHHHHHHHHHHHT-
--SGGGHHHHHHHHHHHHT-
--SGGGHHHHHHHHHHHHH-
--SGGGHHHHHHHHHHHHH-
--SGGGHHHHHHHHHHHHT-
--SGGGHHHHHHHHHHHH--
--SGGGHHHHHHHHHHHH--
--SGGGHHHHHHHHHHHTT-
--SGGGHHHHHHHHHHHHH-
---GGGHHHHHHHHHHHHH-
---GGGHHHHHHHHHHHTT-
---GGGHHHHHHHHHHHTT-
--SGGGHHHHHHHHHHHHH-
---GGGHHHHHHHHHHHTT-
---GGGHHHHHHHHHHHHT-
--STTTHHHHHHHHHHHHH-
---GGGHHHHHHHHHHHHT-
--SGGGHHHHHHHHHHHHT-
--STTTHHHHHHHHHHHT--
--SGGGHHHHHHHHHHHH--
---TTSHHHHHHHHHHHH--
--SGGGHHHHHHHHHHHHH-
--SGGGHHHHHHHHHHHHT-
---GGGHHHHHHHHHHHH--
---GGGHHHHHHHHHHHTT-
--STTTHHHHHHHHHHHHT-
---TTSHHHHHHHHHHHHH-
--SGGGHHHHHHHHHHHHH-
--SGGGHHHHHHHHHHHHH-
---GGGHHHHHHHHHHHHT-
---TTSHHHHHHHHHHHHH-
---TTSHHHHHHHHHHHTT-
---GGGHHHHHHHHHHHTT-
---GGGHHHHHHHHHHHHH-
--STT-HHHHHHHHHHHTT-
---GGGHHHHHHHHHHTTT-
---GGGHHHHHHHHHHHHT-
---GGGHHHHHHHHHHHHH-
---GGGHHHHHHHHHHHHH-
---GGGHHHHHHHHHHTTT-
---TTSHHHHHHHHHHHTT-
---GGGHHHHHHHHHHHHH-
---GGGHHHHHHHHHHTT--
---GGGHHHHHHHHHHHHH-
---TTSHHHHHHHHHHHHH-
---GGGHHHHHHHHHHHHH-
---TTSHHHHHHHHHHHH--
---GGGHHHHHHHHHHGGG-
---TT-HHHHHHHHHHHHH-
---TTSHHHHHHHHHHHHH-
---TTSHHHHHHHHHHHHT-
---TT-HHHHHHHHHHHHT-
---TT-HHHHHHHHHHHHH-
---TTSHHHHHHHHHHHHH-
---TTSHHHHHHHHHHHHH-
---TT-HHHHHHHHHHHTT-
---GGGHHHHHHHHHHHS--
--SGGGHHHHHHHHHHHH--
---GGGHHHHHHHHHHHH--
---GGGHHHHHHHHHHHT--
---GGGHHHHHHHHHHHH--
---GGGHHHHHHHHHHTT--
---GGGHHHHHHHHHHHT--
---GGGHHHHHHHHHHHH--
---GGGHHHHHHHHHHTT--
---TTSHHHHHHHHHHHH--
---GGGHHHHHHHHHHHT--
---GGGHHHHHHHHHHHH--
---GGGHHHHHHHHHHTT--
---GGGHHHHHHHHHHHT--
---TT-HHHHHHHHHHHH--
---TT-HHHHHHHHHHTT--
---TT-HHHHHHHHHHHH--
---GGGHHHHHHHHHHHT--
--SGGGHHHHHHHHHHHT--
---TT-HHHHHHHHHHHH--
---TT-HHHHHHHHHHHH--
---GGGHHHHHHHHHHHT--
--SGGGHHHHHHHHHHHT--
---GGGHHHHHHHHHHTT--
---GGGHHHHHHHHHHTT--
---GGGHHHHHHHHHHHT--
---GGGHHHHHHHHHHHH--
--SGGGHHHHHHHHHHHT--
--SGGGHHHHHHHHHHHT--
--STTSHHHHHHHHHHTT--
--STTTHHHHHHHHHHTT--
--SGGGHHHHHHHHHHTT--
--STTTHHHHHHHHHHTT--
---TTTHHHHHHHHHHHH--
---TTTHHHHHHHHHHHH--
--SGGGHHHHHHHHHHTT--
-TTTTTHHHHHHHHHHTT--
---TTTHHHHHHHHHHHH--
---GGGHHHHHHHHHHHH--
-TTTTTHHHHHHHHHHHH--
-TTTTTHHHHHHHHHHHT--
-TTHHHHHHHHHHHHHHH--
---GGGHHHHHHHHHHHS--
--SGGGHHHHHHHHHHTT--
-TTGGGHHHHHHHHHHHH--
-TTTTTHHHHHHHHHHHH--
-TT-TTHHHHHHHHHHTT--
-TTGGGHHHHHHHHHHHH--
-TTTTTHHHHHHHHHHTT--
--STTTHHHHHHHHHHHH--
-TTTTTHHHHHHHHHHTT--
-TTGGGHHHHHHHHHHHH--
-TTGGGHHHHHHHHHHHH--
-TTGGGHHHHHHHHHHHH--
-TT-TTHHHHHHHHHHHH--
-TTTT-HHHHHHHHHHHH--
-TT-S-HHHHHHHHHHHH--
-TT-S-HHHHHHHHHHHH--
-TTGGGHHHHHHHHHHHH--
-TTTT-HHHHHHHHHHHH--
-TT-TTHHHHHHHHHHHH--
--SGGGHHHHHHHHHHHH--
-TTGGGHHHHHHHHHHHH--
-TTTT-HHHHHHHHHHHH--
--SGGGHHHHHHHHHHHH--
-TTTTSHHHHHHHHHHHH--
---GGGHHHHHHHHHHHH--
---GGGHHHHHHHHHHHH--
--SGGGHHHHHHHHHHHH--
---GGGHHHHHHHHHHHH--
---TT-HHHHHHHHHHTT--
--STT-HHHHHHHHHHHH--
----TTHHHHHHHHHHHH--
---TT-HHHHHHHHHHHH--
--S-TTHHHHHHHHHHHH--
-TTGGGHHHHHHHHHHHH--
---TTSHHHHHHHHHHHH--
---GGGHHHHHHHHHHTT--
---GGGHHHHHHHHHHHH--
--STTTHHHHHHHHHHHH--
--SGGGHHHHHHHHHHTT--
---TTSHHHHHHHHHTTT--
---GGGHHHHHHHHHHTT--
---GGGHHHHHHHHHHTT--
--S-SSHHHHHHHHHHTT--
--STT-HHHHHHHHHHTT--
---GGGHHHHHHHHGGGT--
---GGGHHHHHHHHHTTS--
---GGGHHHHHHHHHTTS--
---TTSHHHHHHHHTTTS--
--STTTHHHHHHHHHHHT--
---SS-HHHHHHHHHHHT--
--S-S-HHHHHHHHHHHS--
---GGGHHHHHHHHHHHH--
-TTGGGHHHHHHHHHHHH--
-TTGGGHHHHHHHHHHHT--
---GGGHHHHHHHHHHHT--
-TTGGGHHHHHHHHHHTT--
-TTTTTHHHHHHHHHHTT--
-TTGGGHHHHHHHHHHHH--
--STTTHHHHHHHHHHHT--
--STTTHHHHHHHHHHHH--
-TTGGGHHHHHHHHHHHH--
-TT-TTHHHHHHHHHHHT--
-TTTTTHHHHHHHHHHHH--
-TTTTTHHHHHHHHHHTT--
-TTTTTHHHHHHHHHTTT--
-TTTTTHHHHHHHHHHHH--
-TTTTTHHHHHHHHHTTT--
---TTTHHHHHHHHHHHH--
---TTTHHHHHHHHHTTT--
---TTTHHHHHHHHHTTT--
---TTTHHHHHHHHHHHH--
---GGGHHHHHHHHHHHH--
---TTTHHHHHHHHHTTT--
---TTTHHHHHHHHHHTT--
---TTTHHHHHHHHHHTT--
-TTHHHHHHHHHHHHHTT--
--SHHHHHHHHHHHHHHT--
-TTHHHHHHHHHHHHHHH--
-TTTTTHHHHHHHHHHHH--
-TTHHHHHHHHHHHHHHH--
--STTTHHHHHHHHHHHH--
-TTHHHHHHHHHHHHHHH--
-TTTTTHHHHHHHHHHHH--
--STTTHHHHHHHHHHHH--
-TTGGGHHHHHHHHHHHH--
-TTTTTHHHHHHHHHHHH--
-TTTTTHHHHHHHHHHTT--
-TTGGGHHHHHHHHHHHH--
-TTTTTHHHHHHHHHHHH--
-TTTTTHHHHHHHHHHHH--
-TTGGGHHHHHHHHHHHS--
-TTTTTHHHHHHHHHHTT--
-TTTTSHHHHHHHHHHHH--
-TTGGGHHHHHHHHHHTT--
-TTGGGHHHHHHHHHHTT--
-TTGGGHHHHHHHHHHTS--
-TTGGGHHHHHHHHHHHS--
--STTSHHHHHHHHHHHH--
--SGGGHHHHHHHHHHHT--
-TTTTSTHHHHHHHHHHH--
-TTGGGHHHHHHHHHHHT--
-TTTTSTHHHHHHHHHTT--
-TTTTTHHHHHHHHHHHH--
--STTSTTTHHHHHHHHH--
--STTSHHHHHHHHHHHT--
--SGGGHHHHHHHHHHTT--
--SGGGHHHHHHHHHHTT--
--STTSHHHHHHHHHHTT--
-TTGGGHHHHHHHHHHTT--
--STTTHHHHHHHHHHHT--
-TTTT-HHHHHHHHHHTT--
-TTTT-HHHHHHHHHHHT--
-TTTTTHHHHHHHHHHHH--
-TTTTTHHHHHHHHHHHT--
-TTTTTHHHHHHHHHHTT--
-TTTTTHHHHHHHHHHHT--
-TTTTTHHHHHHHHHHHH--
-TTTTTHHHHHHHHHHHH--
-TTTTTHHHHHHHHHHHT--
-TTTTTHHHHHHHHHHHH--
-TTTTTHHHHHHHHHHHH--
-TTTTTHHHHHHHHHHHH--
-TTTTTHHHHHHHHHHHT--
-TTTTTHHHHHHHHHHHS--
---TTTHHHHHHHHHHHT--
--STTTHHHHHHHHHHTT--
-TTTTTHHHHHHHHHHHS--
-TTTTTHHHHHHHHHHHH--
-TTTTTHHHHHHHHHHHT--
--SGGGHHHHHHHHHHTT--
---HHHHHHHHHHHHHHH--
--SGGGHHHHHHHHHHHH--
--STTTHHHHHHHHHHHH--
--STTTHHHHHHHHHHTT--
--STTTHHHHHHHHHHHT--
--STTTHHHHHHHHHTTT--
---TTTHHHHHHHHHHTT--
--STTTHHHHHHHHHHHS--
---TTTHHHHHHHHHHHH--
---TTTHHHHHHHHHHHH--
--SHHHHHHHHHHHHHHH--
--STTTHHHHHHHHHTTS--
--STTTHHHHHHHHHHTT--
---GGGHHHHHHHHHHHT--
--SGGGHHHHHHHHHHHT--
--SGGGHHHHHHHHHHHH--
--S-TTHHHHHHHHHHHT--
---GGGHHHHHHHHHHHT--
---TTTHHHHHHHHHHHT--
--SHHHHHHHHHHHHHHT--
--STTTHHHHHHHHHHHT--
---GGGHHHHHHHHHHHT--
---TTTHHHHHHHHHHHT--
---HHHHHHHHHHHHHTT--
--STTTHHHHHHHHHHTT--
--STTTHHHHHHHHHHHT--
--STTTHHHHHHHHHHHH--
---TTTHHHHHHHHHHTT--
---TTTHHHHHHHHHHHS--
---TTTHHHHHHHHHHTT--
---TTTHHHHHHHHHHTS--
--SHHHHHHHHHHHHHHT--
---TTTHHHHHHHHHHHT--
---TTSHHHHHHHHHHTT--
--STTTHHHHHHHHHTTS--
--STTTHHHHHHHHHHTT--
-TTTTTHHHHHHHHHHTT--
---HHHHHHHHHHHHHHT--
---TTTHHHHHHHHHHTT--
---TTTHHHHHHHHHHHT--
---TTTHHHHHHHHHHHT--
---TTTHHHHHHHHHHTT--
---HHHHHHHHHHHHHHS--
---HHHHHHHHHHHHTTS--
---TTTHHHHHHHHHHTT--
---TTTHHHHHHHHHHHT--
--STTTHHHHHHHHHHHH--
---TTTHHHHHHHHHHHH--
---TTTHHHHHHHHHHTT--
---TTTHHHHHHHHHHHS--
---TTTHHHHHHHHHHHH--
---TTTHHHHHHHHHHHS--
---HHHHHHHHHHHHHTT--
---TTTHHHHHHHHHHHH--
---TTTHHHHHHHHHHHS--
--SHHHHHHHHHHHHHTT--
---TTHHHHHHHHHHHHH--
---TTTHHHHHHHHHHHH--
---TTHHHHHHHHHHHHH--
---TTHHHHHHHHHHHTT--
---TTTHHHHHHHHHHHH--
---TTTHHHHHHHHHHHT--
--STTHHHHHHHHHHHHS--
--STTHHHHHHHHHHHHT--
---TTTHHHHHHHHHHHT--
---TTHHHHHHHHHHHHT--
--STTHHHHHHHHHHHHT--
--STTTHHHHHHHHHHHH--
---TTTHHHHHHHHHHH---
---TTTHHHHHHHHHHHS--
--STTTHHHHHHHHHHTT--
--S-HHHHHHHHHHHHTS--
--STTTHHHHHHHHHHHS--
---TTTHHHHHHHHHHHT--
---TTHHHHHHHHHHHHT--
---HHHHHHHHHHHHTTS--
--SHHHHHHHHHHHHHTT--
--SHHHHHHHHHHHHTTT--
--SHHHHHHHHHHHHHTS--
-TTHHHHHHHHHHHHGGG--
-TTHHHHHHHHHHHHHTT--
--SHHHHHHHHHHHHTTS--
--SHHHHHHHHHHHHTTS--
-TTHHHHHHHHHHHHHHH--
-TTHHHHHHHHHHHHTTT--
-TTHHHHHHHHHHHHHHH--
-TTHHHHHHHHHHHHHHH--
-TTHHHHHHHHHHHHHHH--
-TTHHHHHHHHHHHHTTT--
-TTHHHHHHHHHHHHTTS--
-TTHHHHHHHHHHHHTTS--
-TTHHHHHHHHHHHHHHS--
-TTHHHHHHHHHHHHHHH--
-TTHHHHHHHHHHHHHHH--
--SHHHHHHHHHHHHHHHH-
-TTHHHHHHHHHHHHHHH--
-TTHHHHHHHHHHHHHHTT-
-TTHHHHHHHHHHHHHHHH-
-TTHHHHHHHHHHHHHHHH-
-TTHHHHHHHHHHHHHHHT-
-TT-HHHHHHHHHHHHHTT-
-TTHHHHHHHHHHHHHHHT-
--SHHHHHHHHHHHHHHH--
-TTHHHHHHHHHHHHHHHH-
-TTHHHHHHHHHHHHHHHT-
-TTHHHHHHHHHHHHHHTT-
--SHHHHHHHHHHHHHHTT-
--S-HHHHHHHHHHHHHH--
-TT-HHHHHHHHHHHHTTT-
-TTHHHHHHHHHHHHHHHH-
-TTTHHHHHHHHHHHHHTT-
-TT-HHHHHHHHHHHHHHH-
-TTHHHHHHHHHHHHHHT--
-TTTHHHHHHHHHHHHHHH-
-TTHHHHHHHHHHHHHHHH-
-TTTHHHHHHHHHHHHHTT-
-TTHHHHHHHHHHHHHHHT-
-TTHHHHHHHHHHHHHHTT-
---HHHHHHHHHHHHHHHH-
--SHHHHHHHHHHHHHHTT-
--SHHHHHHHHHHHHHHHH-
-TTHHHHHHHHHHHHHHHH-
-TTHHHHHHHHHHHHHHHT-
-TTHHHHHHHHHHHHHHHH-
-TTHHHHHHHHHHHHHHHH-
-TTHHHHHHHHHHHHHHTT-
--SHHHHHHHHHHHHHHHH-
--SHHHHHHHHHHHHHHHT-
--SHHHHHHHHHHHHHHTT-
--SHHHHHHHHHHHHHHHH-
--SHHHHHHHHHHHHHHHT-
---HHHHHHHHHHHHHHTT-
---HHHHHHHHHHHHHHHH-
---HHHHHHHHHHHHHHHH-
---HHHHHHHHHHHHHHHH-
--SHHHHHHHHHHHHHHHT-
--SHHHHHHHHHHHHHHHH-
--SHHHHHHHHHHHHHHHT-
--SHHHHHHHHHHHHHHHH-
--SHHHHHHHHHHHHHHHH-
--SHHHHHHHHHHHHHHHT-
---HHHHHHHHHHHHHHTT-
---HHHHHHHHHHHHHHHT-
--SHHHHHHHHHHHHHHHT-
---HHHHHHHHHHHHHHTT-
---HHHHHHHHHHHHHHHT-
---HHHHHHHHHHHHHHTT-
---HHHHHHHHHHHHHHTT-
---HHHHHHHHHHHHHHTT-
---HHHHHHHHHHHHHHTT-
---HHHHHHHHHHHHHHT--
--SHHHHHHHHHHHHHHTT-
--SHHHHHHHHHHHHHHHH-
---HHHHHHHHHHHHHHHT-
---HHHHHHHHHHHHHHTT-
---HHHHHHHHHHHHHHH--
---HHHHHHHHHHHHHHH--
--SHHHHHHHHHHHHHHHH-
--SHHHHHHHHHHHHHHHH-
--SHHHHHHHHHHHHHHHH-
--SHHHHHHHHHHHHHHHH-
--SHHHHHHHHHHHHHHHT-
---HHHHHHHHHHHHHHHH-
---HHHHHHHHHHHHHHHT-
---HHHHHHHHHHHHHHHH-
--SHHHHHHHHHHHHHHHH-
---HHHHHHHHHHHHHHHT-
--SHHHHHHHHHHHHHHHH-
--SHHHHHHHHHHHHHHHH-
--SHHHHHHHHHHHHHHHH-
--SHHHHHHHHHHHHHHHH-
-TTHHHHHHHHHHHHHHHT-
---HHHHHHHHHHHHHHHH-
---HHHHHHHHHHHHHHHT-
---HHHHHHHHHHHHHHHH-
---HHHHHHHHHHHHHHHH-
--SHHHHHHHHHHHHHHHH-
---HHHHHHHHHHHHHHHT-
---HHHHHHHHHHHHHHHH-
---HHHHHHHHHHHHHHHH-
---HHHHHHHHHHHHHHHH-
---HHHHHHHHHHHHHHHH-
---HHHHHHHHHHHHHHTT-
--SHHHHHHHHHHHHHHTT-
-TTHHHHHHHHHHHHHHTT-
-TTHHHHHHHHHHHHHHHH-
--SHHHHHHHHHHHHHHHH-
-TTHHHHHHHHHHHHHHTT-
--SHHHHHHHHHHHHHHH--
--SHHHHHHHHHHHHHHHH-
--SHHHHHHHHHHHHHHHH-
--SHHHHHHHHHHHHHHHH-
--SHHHHHHHHHHHHHHTT-
--SHHHHHHHHHHHHHHHH-
--SHHHHHHHHHHHHHHHH-
--SHHHHHHHHHHHHHHHH-
---HHHHHHHHHHHHHHH--
--SHHHHHHHHHHHHHHHH-
--SHHHHHHHHHHHHHHHH-
-TTHHHHHHHHHHHHHHHH-
--SHHHHHHHHHHHHHHHT-
--SHHHHHHHHHHHHHHTT-
-TTHHHHHHHHHHHHHHTT-
---HHHHHHHHHHHHHHHH-
--SHHHHHHHHHHHHHHHH-
--SHHHHHHHHHHHHHHHH-
--SHHHHHHHHHHHHHHTT-
---HHHHHHHHHHHHHHHH-
-TTHHHHHHHHHHHHHHHT-
---HHHHHHHHHHHHHHHH-
---HHHHHHHHHHHHHHHH-
---HHHHHHHHHHHHHHHT-
-TTHHHHHHHHHHHHHHHH-
-TTHHHHHHHHHHHHHHHT-
-TTHHHHHHHHHHHHHHHH-
-TTHHHHHHHHHHHHHHHH-
-TTHHHHHHHHHHHHHHHT-
---HHHHHHHHHHHHHHHT-
-TTHHHHHHHHHHHHHHHT-
-TTHHHHHHHHHHHHHHHH-
-TTHHHHHHHHHHHHHHHH-
--SHHHHHHHHHHHHHHHH-
-TTHHHHHHHHHHHHHHHT-
--SHHHHHHHHHHHHHHHH-
-TTHHHHHHHHHHHHHHTT-
-TTHHHHHHHHHHHHHTTT-
-TTHHHHHHHHHHHHHHTT-
-TTHHHHHHHHHHHHHHHH-
-TTHHHHHHHHHHHHHHHH-
-TTHHHHHHHHHHHHHHHH-
-TTHHHHHHHHHHHHHHTT-
-TTHHHHHHHHHHHHHHHH-
-TTHHHHHHHHHHHHHHHH-
-TTHHHHHHHHHHHHHHHH-
-TTHHHHHHHHHHHHHHHH-
--SHHHHHHHHHHHHHHHH-
--SHHHHHHHHHHHHHHHT-
-TTTTHHHHHHHHHHHHH--
-TTHHHHHHHHHHHHHHHH-
-TTHHHHHHHHHHHHHHTT-
-TTTTHHHHHHHHHHHHHH-
--STTHHHHHHHHHHHHHT-
--STTHHHHHHHHHHHHTT-
--STTHHHHHHHHHHHHTT-
-TTTTHHHHHHHHHHHHHH-
-TTTTHHHHHHHHHHHHHH-
-TTTTHHHHHHHHHHHHHT-
-TTTTHHHHHHHHHHHHHH-
-TTTTHHHHHHHHHHHTTT-
-TTTTHHHHHHHHHHHHHH-
--STTHHHHHHHHHHHHTT-
---TTHHHHHHHHHHHHHH-
--SSSHHHHHHHHHHHHHH-
--STTHHHHHHHHHHHTT--
--STTHHHHHHHHHHHHTT-
-TTSSHHHHHHHHHHHHH--
-TTTTHHHHHHHHHHHHTT-
--STTHHHHHHHHHHHHHH-
-TTTTHHHHHHHHHHHHTT-
--STTHHHHHHHHHHHHHH-
-TTTTHHHHHHHHHHHHHH-
-TTTTHHHHHHHHHHHHTT-
-TTTTHHHHHHHHHHHHHH-
-TTTTHHHHHHHHHHHHTT-
-TTTTHHHHHHHHHHHHTT-
-TTSSHHHHHHHHHHHTTT-
--STTHHHHHHHHHHHHHH-
-TTTTHHHHHHHHHHHHHH-
-TTTTHHHHHHHHHHHHHH-
-TTTTHHHHHHHHHHHTT--
-TTTTHHHHHHHHHHHHTT-
--STTHHHHHHHHHHHHHH-
-TTTTHHHHHHHHHHHHHH-
-TTTTHHHHHHHHHHHHHH-
--STTHHHHHHHHHHHTTT-
-TTSSHHHHHHHHHHHHHH-
-TTTTHHHHHHHHHHHHHH-
--STTHHHHHHHHHHHTTT-
--STTHHHHHHHHHHHHHH-
--STTHHHHHHHHHHHHTT-
--STTHHHHHHHHHHHHTT-
--SSSHHHHHHHHHHHHHH-
-TTSSHHHHHHHHHHHHHH-
-TTSSHHHHHHHHHHHHTT-
--SSSHHHHHHHHHHHHHH-
--SSSHHHHHHHHHHHHHH-
--SSSHHHHHHHHHHHHHH-
--SSSHHHHHHHHHHHHTT-
-TTSSHHHHHHHHHHHHTT-
--SS-HHHHHHHHHHHHTT-
-TTSSHHHHHHHHHHHHTT-
-TTSSHHHHHHHHHHHHHH-
-TTTTHHHHHHHHHHHHHH-
-TTTTHHHHHHHHHHHHHH-
-TTSSHHHHHHHHHHHHHT-
-TTSSHHHHHHHHHHHHHH-
-TTT-HHHHHHHHHHHHHT-
-TTS-HHHHHHHHHHHHTT-
-TTSSHHHHHHHHHHHHHH-
-TTSSHHHHHHHHHHHHTT-
-TTTSHHHHHHHHHHHHTT-
-TTT-HHHHHHHHHHHHHH-
-TTSSHHHHHHHHHHHHTT-
--SSSHHHHHHHHHHHHHH-
-TTS-HHHHHHHHHHHHH--
--SSSHHHHHHHHHHHHHH-
-TTS-HHHHHHHHHHHHHH-
-TTT-HHHHHHHHHHHHHH-
-TTT-HHHHHHHHHHHHHT-
--SS-HHHHHHHHHHHHHT-
--SS-HHHHHHHHHHHHT--
--SSSHHHHHHHHHHHHHT-
--STTHHHHHHHHHHHHHT-
-TTT-HHHHHHHHHHHHHH-
--SSSHHHHHHHHHHHHTT-
--SS-HHHHHHHHHHHHHH-
--SSSHHHHHHHHHHHHHH-
-TTT-HHHHHHHHHHHHHT-
-TTTSHHHHHHHHHHHHHH-
-TTTSHHHHHHHHHHHHTT-
-TTTSHHHHHHHHHHHHHH-
-TTSSHHHHHHHHHHHHT--
-TTSSHHHHHHHHHHHHH--
--SSSHHHHHHHHHHHHT--
-TTTSHHHHHHHHHHHHHT-
-TTSSHHHHHHHHHHHHHT-
-TTTTHHHHHHHHHHHHHH-
-TTTSHHHHHHHHHHHHTT-
-TTSSHHHHHHHHHHHHHH-
-TTSSHHHHHHHHHHHHH--
-TTSSHHHHHHHHHHHHHH-
-TTSSHHHHHHHHHHHHHH-
--SSSHHHHHHHHHHHHHT-
-TTSSHHHHHHHHHHHHHH-
-TTTSHHHHHHHHHHHHHH-
-TTTSHHHHHHHHHHHHHH-
-TTSSHHHHHHHHHHHHTT-
-TTSSHHHHHHHHHHHHHH-
-TTTSHHHHHHHHHHHHHH-
--SSSHHHHHHHHHHHHHH-
--STTHHHHHHHHHHHTTT-
--STTHHHHHHHHHHHHHH-
-TTTSHHHHHHHHHHHHHT-
--STTHHHHHHHHHHHHTT-
-TTTTHHHHHHHHHHHHHH-
-TTSSHHHHHHHHHHHHHT-
--SS-HHHHHHHHHHHHHH-
--SSSHHHHHHHHHHHHHT-
-TTSSHHHHHHHHHHHHHH-
--SSSHHHHHHHHHHHHTT-
-TTTSHHHHHHHHHHHHTT-
-TTSSHHHHHHHHHHHHTT-
-TTTTHHHHHHHHHHHHHH-
-TTTSHHHHHHHHHHHHHH-
-TTTTHHHHHHHHHHHHHH-
-TTTTHHHHHHHHHHHHHH-
---TTHHHHHHHHHHHHHT-
-TTTTHHHHHHHHHHHHHH-
-TTTTHHHHHHHHHHHHTT-
-TTTTHHHHHHHHHHTGGG-
-TTTTHHHHHHHHHHHHH--
-TTTTHHHHHHHHHHHHTT-
-TTTTHHHHHHHHHHHHHH-
-TTTTHHHHHHHHHHHHHH-
-TTSSHHHHHHHHHHHHTT-
-TTTTHHHHHHHHHHHHHH-
-TTTTHHHHHHHHHHHHHH-
--STTHHHHHHHHHHHHH--
-TTTTHHHHHHHHHHHHH--
-TTTTHHHHHHHHHHHHHH-
-TTTTHHHHHHHHHHHHTT-
-TTTTHHHHHHHHHHHHHH-
-TTTTHHHHHHHHHHHHTT-
-TTSSHHHHHHHHHHHHH--
-TTTTHHHHHHHHHHHHHH-
-TTTTHHHHHHHHHHHHHH-
-TTTTHHHHHHHHHHHHHH-
--SSSHHHHHHHHHHHHHT-
--STTHHHHHHHHHHHHHH-
--SSSHHHHHHHHHHHHHH-
-TTSSHHHHHHHHHHHHHT-
-TTSSHHHHHHHHHHHHHT-
-TTSSHHHHHHHHHHHHHH-
--STTHHHHHHHHHHHHTT-
-TTTTHHHHHHHHHHHHHH-
-TTTTHHHHHHHHHHHHHH-
--SSSHHHHHHHHHHHHT--
-TTSSHHHHHHHHHHHHHH-
-TTSSHHHHHHHHHHHHTT-
-TTTSHHHHHHHHHHHHH--
-TTSSHHHHHHHHHHHHH--
-TTSSHHHHHHHHHHHHHH-
-TTSSHHHHHHHHHHHHHT-
--SSSHHHHHHHHHHHHHT-
--SSSHHHHHHHHHHHHHH-
-TTSSHHHHHHHHHHHHTT-
-TTSSHHHHHHHHHHHHTT-
-TTTSHHHHHHHHHHHHHT-
-TTTSHHHHHHHHHHHHHH-
-TTTTHHHHHHHHHHHHHH-
-TTTTHHHHHHHHHHHHTT-
-TTTTHHHHHHHHHHHHTT-
-TTTTHHHHHHHHHHHHTT-
-TTTTHHHHHHHHHHHHHH-
-TTTTHHHHHHHHHHHGGG-
-TTTTHHHHHHHHHHHGGG-
-TTTTHHHHHHHHHHHHHH-
--STTHHHHHHHHHHHHHH-
-TTTTHHHHHHHHHHHGGG-
-TTTTHHHHHHHHHHHHTT-
-TTS-HHHHHHHHHHHHHT-
-TTS-HHHHHHHHHHHHTT-
-TTTTHHHHHHHHHHHHHH-
-TTTTHHHHHHHHHHHHH--
-TTTTHHHHHHHHHHHHTT-
--STTHHHHHHHHHHHHHH-
--SSSHHHHHHHHHHHHHH-
--SSSHHHHHHHHHHHHHH-
--SSSHHHHHHHHHHHHHH-
--SSSHHHHHHHHHHHHHT-
-TTTSHHHHHHHHHHHHHH-
-TTTSHHHHHHHHHHHHTT-
-TTTSHHHHHHHHHHHHHH-
-TTSSHHHHHHHHHHHHHH-
-TTSSHHHHHHHHHHHHHH-
-TTSSHHHHHHHHHHHHTT-
-TTSSHHHHHHHHHHHHTT-
-TTSSHHHHHHHHHHHHHH-
-TTSSHHHHHHHHHHHHHH-
-TTTSHHHHHHHHHHHHHH-
-TTSSHHHHHHHHHHHHHH-
-TTS-HHHHHHHHHHHHTT-
-TT--HHHHHHHHHHHHTT-
-TTT-HHHHHHHHHHHHHH-
-TT--HHHHHHHHHHHHHH-
-TT--HHHHHHHHHHHHHH-
-TT--HHHHHHHHHHHHHH-
-TT--HHHHHHHHHHHHHH-
-TT--HHHHHHHHHHHHHH-
-TT--HHHHHHHHHHHHH--
-TTS-HHHHHHHHHHHHHH-
-TTS-HHHHHHHHHHHHH--
-TTSSHHHHHHHHHHHHHH-
-TTS-HHHHHHHHHHHHHT-
-TTT-HHHHHHHHHHHHTT-
-TTT-HHHHHHHHHHHHTT-
-TTS-HHHHHHHHHHHHTT-
-TTS-HHHHHHHHHHHHHH-
-TTS-HHHHHHHHHHHHTT-
-TTS-HHHHHHHHHHHHTT-
-TTT-HHHHHHHHHHHHTT-
-TTT-HHHHHHHHHHHHTT-
-TTS-HHHHHHHHHHHHH--
-TTS-HHHHHHHHHHHHHH-
-TTS-HHHHHHHHHHHHH--
-TTS-HHHHHHHHHHHHH--
-TTS-HHHHHHHHHHHHHH-
-TTS-HHHHHHHHHHHHHH-
-TTS-HHHHHHHHHHHHHH-
-TTS-HHHHHHHHHHHHHT-
-TT--HHHHHHHHHHHHHT-
-TT--HHHHHHHHHHHHHH-
-TT--HHHHHHHHHHHHHH-
-TTT-HHHHHHHHHHHHHH-
-TT--HHHHHHHHHHHHTT-
-TT--HHHHHHHHHHHHHH-
-TTS-HHHHHHHHHHHHHH-
-TTT-HHHHHHHHHHHTTT-
-TT--HHHHHHHHHHHHTT-
-TT--HHHHHHHHHHHHTT-
-TT--HHHHHHHHHHHHTT-
-TT--HHHHHHHHHHHHHH-
-TT--HHHHHHHHHHHHHH-
-TT--HHHHHHHHHHHHHH-
-TTT-HHHHHHHHHHHHHH-
-TTT-HHHHHHHHHHHHTT-
-TTT-HHHHHHHHHHHHHH-
-TT--HHHHHHHHHHHHHT-
-TTT-HHHHHHHHHHHHHH-
-TTS-HHHHHHHHHHHHHH-
-TTS-HHHHHHHHHHHHHH-
-TTS-HHHHHHHHHHHHTT-
-TTS-HHHHHHHHHHHHHH-
-TTSSHHHHHHHHHHHHHH-
-TTSSHHHHHHHHHHHHHH-
-TTSSHHHHHHHHHHHHHH-
-TTS-HHHHHHHHHHHHHT-
-TTTSHHHHHHHHHHHHHT-
-TTTSHHHHHHHHHHHTT--
-TTTSHHHHHHHHHHHHHT-
-TTTTHHHHHHHHHHHHTT-
--STTHHHHHHHHHHHHTT-
-TTTTHHHHHHHHHHHHTT-
-TTSSHHHHHHHHHHHHHH-
-TTS-HHHHHHHHHHHHTT-
-TTT-HHHHHHHHHHHHHH-
-TTS-HHHHHHHHHHHHTT-
-TTT-HHHHHHHHHHHHHH-
-TTT-HHHHHHHHHHHHHH-
-TTS-HHHHHHHHHHHHTT-
-TT--HHHHHHHHHHHHHH-
-TTS-HHHHHHHHHHHHTT-
-TTT-HHHHHHHHHHHHHH-
-TTS-HHHHHHHHHHHHHT-
-TT--HHHHHHHHHHHHHH-
-TTTTHHHHHHHHHHHHHH-
-TTT-HHHHHHHHHHHHHH-
-TTTTHHHHHHHHHHHHTT-
-TTTTHHHHHHHHHHHHHH-
-TTTHHHHHHHHHHHHHHH-
-TTTTHHHHHHHHHHHHHH-
-TTTHHHHHHHHHHHHHH--
-TTTHHHHHHHHHHHHHHT-
-TTTTHHHHHHHHHHHHTT-
-TTHHHHHHHHHHHHHHTT-
-TTTHHHHHHHHHHHHHHH-
-TTTHHHHHHHHHHHHHT--
-TTTTHHHHHHHHHHHHHH-
-TTTTHHHHHHHHHHHHT--
-TTTTHHHHHHHHHHHHTT-
-TTT-HHHHHHHHHHHHHT-
-TTSSHHHHHHHHHHHHHT-
-TTS-HHHHHHHHHHHHHT-
-TTS-HHHHHHHHHHHHTT-
-TTS-HHHHHHHHHHHHHH-
-TTS-HHHHHHHHHHHHHH-
-TTSSHHHHHHHHHHHHTT-
-TTS-HHHHHHHHHHHHHH-
-TTSSHHHHHHHHHHHHHH-
-TTSSHHHHHHHHHHHHTT-
-TTSSHHHHHHHHHHHHHH-
-TTSSHHHHHHHHHHHHHT-
-TTSSHHHHHHHHHHHHTT-
-TTSSHHHHHHHHHHHHHH-
-TTTSHHHHHHHHHHHHTT-
-TTSSHHHHHHHHHHHTTT-
-TTSSHHHHHHHHHHHHHH-
-TTTSHHHHHHHHHHHHHH-
-TTSSHHHHHHHHHHHHHH-
-TTS-HHHHHHHHHHHHHH-
-TTS-HHHHHHHHHHHHHH-
-TT--HHHHHHHHHHHHHH-
-TTT-HHHHHHHHHHHHHH-
-TTT-HHHHHHHHHHHHHH-
-TTS-HHHHHHHHHHHHH--
-TTS-HHHHHHHHHHHHHH-
-TTS-HHHHHHHHHHHHHT-
-TTSSHHHHHHHHHHHTT--
-TTTSHHHHHHHHHHHTTT-
-TTTSTTHHHHHHHHHHHH-
-TTTSHHHHHHHHHHHHHH-
-TTSSHHHHHHHHHHHHHH-
-TTSSHHHHHHHHHHHHHT-
-TTSSTTHHHHHHHHHHTT-
-TTSSHHHHHHHHHHHHHH-
-TTSSHHHHHHHHHHHHHH-
-TTSSHHHHHHHHHHHHHT-
-TTSSHHHHHHHHHHHHHT-
-TTSSSHHHHHHHHHHHHH-
-TTSSHHHHHHHHHHHHHH-
-TTSSHHHHHHHHHHHHHT-
-TTSSHHHHHHHHHHHHTT-
-TTSSHHHHHHHHHHHHTT-
-TTSSHHHHHHHHHHHHHT-
-TTSSHHHHHHHHHHHHHH-
-TTTSHHHHHHHHHHHHHH-
-TTSSHHHHHHHHHHHHHH-
-TTSSHHHHHHHHHHHHHH-
--SSSHHHHHHHHHHHHHH-
--SSSHHHHHHHHHHHHTT-
--SSSHHHHHHHHHHHHHH-
-TTSSHHHHHHHHHHHHTT-
--SSSHHHHHHHHHHHHTT-
--SSSHHHHHHHHHHHHH--
--SSSHHHHHHHHHHHTTT-
--S-SHHHHHHHHHHHHHT-
--S-SHHHHHHHHHHHHHT-
--S-SHHHHHHHHHHHHHH-
--S-SHHHHHHHHHHHHHH-
--STTHHHHHHHHHHHHHT-
--S--HHHHHHHHHHHHHT-
--S--HHHHHHHHHHHHHH-
--S--HHHHHHHHHHHHHH-
--S-SHHHHHHHHHHHHHH-
--S-SHHHHHHHHHHHHHH-
--S--HHHHHHHHHHHHHT-
-TT-THHHHHHHHHHHHHH-
--S--HHHHHHHHHHHHHH-
--S--HHHHHHHHHHHHTT-
--S-THHHHHHHHHHHHHH-
--S-SHHHHHHHHHHHHHH-
--S--HHHHHHHHHHHHHH-
--S--HHHHHHHHHHHHHH-
--S--HHHHHHHHHHHHHT-
--S--HHHHHHHHHHHHHH-
--S--HHHHHHHHHHHHHH-
--STTHHHHHHHHHHHHTT-
--S-SHHHHHHHHHHHHHT-
--S--HHHHHHHHHHHHHH-
--S--HHHHHHHHHHHHHH-
--S-THHHHHHHHHHHHHH-
--S--HHHHHHHHHHHHHH-
--S-SHHHHHHHHHHHHHT-
--S-SHHHHHHHHHHHHHH-
--SSSHHHHHHHHHHHHH--
--SSSHHHHHHHHHHHHHT-
--SSSHHHHHHHHHHHHHT-
--SSSHHHHHHHHHHHHHH-
--SSSHHHHHHHHHHHHHH-
-TTSSHHHHHHHHHHHHTT-
-TTSSHHHHHHHHHHHHHH-
-TTSSHHHHHHHHHHHHHH-
-TTTSHHHHHHHHHHHHHH-
-TTTSHHHHHHHHHHHHHH-
-TTSSHHHHHHHHHHHHHT-
-TTTSHHHHHHHHHHHHTT-
-TTSSHHHHHHHHHHHHHH-
-TTTSHHHHHHHHHHHHHH-
-TTSSHHHHHHHHHHHHHT-
-TTSSHHHHHHHHHHHHHH-
-TTSSHHHHHHHHHHHHTT-
-TTTSHHHHHHHHHHHHHH-
-TTTSHHHHHHHHHHHHHH-
-TTSSHHHHHHHHHHHHHT-
-TTTSHHHHHHHHHHHHHT-
-TTSSHHHHHHHHHHHHHH-
-TTSSHHHHHHHHHHHHHH-
-TTTSHHHHHHHHHHHHHT-
-TTTSHHHHHHHHHHHHHH-
-TTSSHHHHHHHHHHHHHH-
-TTSSHHHHHHHHHHHHHH-
-TTSSHHHHHHHHHHHHHH-
-TTSSHHHHHHHHHHHHHH-
-TTSSHHHHHHHHHHHHHH-
-TTSSHHHHHHHHHHHHTT-
-TTSSHHHHHHHHHHHHHH-
-TTTSHHHHHHHHHHHHHH-
-TTTSHHHHHHHHHHHHTT-
-TTTSHHHHHHHHHHHHHH-
-TTTSHHHHHHHHHHHHHH-
-TTSSHHHHHHHHHHHHHH-
-TTSSHHHHHHHHHHHHHH-
-TTSSHHHHHHHHHHHHHH-
-TTSSHHHHHHHHHHHHHH-
-TTSSHHHHHHHHHHHHHH-
-TTSSHHHHHHHHHHHHHH-
-TTSSHHHHHHHHHHHHHH-
-TTTSHHHHHHHHHHHHHH-
-TTTSHHHHHHHHHHHHHH-
-TTTSHHHHHHHHHHHHHH-
-TTTSHHHHHHHHHHHHHH-
-TTSSHHHHHHHHHHHHHH-
-TTSSHHHHHHHHHHHHHH-
-TTTSHHHHHHHHHHHHHH-
-TTTSHHHHHHHHHHHHHH-
-TTTSHHHHHHHHHHHHHH-
-TTTSHHHHHHHHHHHHHH-
-TTSSHHHHHHHHHHHHTT-
-TTSSHHHHHHHHHHHHHH-
-TTSSHHHHHHHHHHHHHH-
-TTSSHHHHHHHHHHHHHH-
-TTTSHHHHHHHHHHHHTT-
-TTSSHHHHHHHHHHHHTT-
-TTTSHHHHHHHHHHHHHH-
-TTSSHHHHHHHHHHHHHH-
-TTTSHHHHHHHHHHHHTT-
-TTSSHHHHHHHHHHHHTT-
-TTTSHHHHHHHHHHHHTT-
-TTTSHHHHHHHHHHHHTT-
-TTTSHHHHHHHHHHHHHT-
--SSSHHHHHHHHHHHHHH-
-TTTSHHHHHHHHHHHTTT-
-TTSSHHHHHHHHHHHTTT-
-TTSSHHHHHHHHHHHTTT-
-TTTSHHHHHHHHHHGGGT-
-TTSSHHHHHHHHHHHTTT-
-TTSSHHHHHHHHHHHGGG-
-TTSSHHHHHHHHHHHGGG-
-TTS-HHHHHHHHHHHHTT-
-TTS-HHHHHHHHHHHHT--
-TTSSHHHHHHHHHHHHTT-
-TTSSHHHHHHHHHHHHHT-
-TTS-HHHHHHHHHHHHHT-
-TTSSHHHHHHHHHHHHTT-
-TTTSHHHHHHHHHHHHHH-
-TTSSHHHHHHHHHHHHTT-
-TTTSHHHHHHHHHHHHHH-
-TTSSHHHHHHHHHHHHTT-
-TTSSTTHHHHHHHHHHHT-
-TTSSHHHHHHHHHHHHTT-
-TTSSHHHHHHHHHHHHTT-
-TTTSHHHHHHHHHHHHH--
-TTTSHHHHHHHHHHHTT--
-TTTSHHHHHHHHHHHHHH-
-TTSSHHHHHHHHHHHHTT-
-TTTSHHHHHHHHHHHHTT-
-TTSSHHHHHHHHHHHHHH-
-TTSSHHHHHHHHHHHHHH-
-TTSSHHHHHHHHHHHHHH-
-TTSSHHHHHHHHHHHHTT-
-TTTSHHHHHHHHHHHHHT-
-TTSSHHHHHHHHHHHHHH-
-TTTSHHHHHHHHHHHTT--
-TTTSHHHHHHHHHHHHHT-
-TTSSHHHHHHHHHHHHHH-
-TTSSHHHHHHHHHHHHTT-
-TTTSHHHHHHHHHHHHHT-
-TTS-HHHHHHHHHHHHHH-
-TTTHHHHHHHHHHHHHTT-
-TTTHHHHHHHHHHHHHTT-
-TTTHHHHHHHHHHHHHHH-
-TTTHHHHHHHHHHHHHTT-
-TTTHHHHHHHHHHHHHHT-
-TTTSHHHHHHHHHHHHHH-
-TTTHHHHHHHHHHHHTTT-
-TTTSHHHHHHHHHHHHHH-
-TTTSHHHHHHHHHHHHHH-
-TTTSHHHHHHHHHHHHHH-
-TTTSHHHHHHHHHHHHHH-
-TTTSHHHHHHHHHHHHTT-
-TTTSHHHHHHHHHHHHTT-
-TTTSHHHHHHHHHHHHHH-
-TTTSTHHHHHHHHHHHHH-
-TTTSHHHHHHHHHHHHHH-
-TTTSHHHHHHHHHHHHHH-
-TTTSHHHHHHHHHHHHHH-
-TTTSTHHHHHHHHHHHHH-
-TTTSHHHHHHHHHHHHHH-
-TTTSHHHHHHHHHHHTTT-
-TTSSHHHHHHHHHHHHHH-
-TTTSHHHHHHHHHHHHHH-
-TTTSHHHHHHHHHHHHTT-
-TTTSHHHHHHHHHHHHH--
-TTTSHHHHHHHHHHHHHH-
-TTTSHHHHHHHHHHHHHH-
-TTTSHHHHHHHHHHHHHH-
-TTTSHHHHHHHHHHHHTT-
-TTTSHHHHHHHHHHHHTT-
-TTTSHHHHHHHHHHHHHH-
-TTTSHHHHHHHHHHHHTT-
-TTTSHHHHHHHHHHHHHH-
-TTTSHHHHHHHHHHHHTT-
-TTTSHHHHHHHHHHHHTT-
-TTTSHHHHHHHHHHHHHH-
-TTTSHHHHHHHHHHHHHH-
-TTTSHHHHHHHHHHHHHH-
-TTTSHHHHHHHHHHHHHH-
-TTTSHHHHHHHHHHHHHH-
-TTTSHHHHHHHHHHHHTT-
-TTTSHHHHHHHHHHHHTT-
-TTTSHHHHHHHHHHHHTT-
-TTTSHHHHHHHHHHHHH--
-TTTSHHHHHHHHHHHHHH-
-TTTSHHHHHHHHHHHHHT-
-TTTSHHHHHHHHHHHTT--
-TTTSHHHHHHHHHHHHHH-
-TTTSHHHHHHHHHHHHTT-
-TTTSHHHHHHHHHHHHHT-
-TTTSHHHHHHHHHHHHHT-
-TTTSHHHHHHHHHHHHHT-
-TTTSHHHHHHHHHHHHH--
-TTTSHHHHHHHHHHHHHH-
-TTTSHHHHHHHHHHHHHH-
-TTTSHHHHHHHHHHHHHH-
-TTTSHHHHHHHHHHHHT--
-TTTSHHHHHHHHHHHHH--
-TTTSHHHHHHHHHHHHHH-
-TTTSSHHHHHHHHHHHHH-
-TTTSHHHHHHHHHHHHHH-
-TTTSHHHHHHHHHHHHTT-
-TTTSHHHHHHHHHHHHHH-
-TTTSHHHHHHHHHHHHT--
-TTTSHHHHHHHHHHHHHT-
-TTTSHHHHHHHHHHHHHT-
-TTSSHHHHHHHHHHHHHH-
-TTT-HHHHHHHHHHHHHT-
-TTTSHHHHHHHHHHHHH--
-TTTHHHHHHHHHHHHHHT-
-TTTHHHHHHHHHHHHHHH-
-TTTSHHHHHHHHHHHHTT-
-TTTHHHHHHHHHHHHHHT-
-TTTHHHHHHHHHHHHHHH-
-TTTHHHHHHHHHHHHHTT-
-TTTHHHHHHHHHHHHHTT-
-TTTSHHHHHHHHHHHHHH-
-TTTHHHHHHHHHHHHTT--
-TTTHHHHHHHHHHHHHH--
-TTTHHHHHHHHHHHHHH--
-TTTHHHHHHHHHHHHTT--
-TTTHHHHHHHHHHHHHH--
-TTTHHHHHHHHHHHHHH--
-TTTHHHHHHHHHHHHHH--
-TTTHHHHHHHHHHHHTT--
-TTTHHHHHHHHHHHHHH--
-TTTHHHHHHHHHHHHTT--
-TTTHHHHHHHHHHHHTT--
-TTTHHHHHHHHHHHHHH--
-TTTHHHHHHHHHHHHHH--
-TTTHHHHHHHHHHHHHT--
-TTTHHHHHHHHHHHHHT--
-TTTHHHHHHHHHHHHTT--
-TTTHHHHHHHHHHHHHH--
-TTTHHHHHHHHHHHHTT--
-TTTHHHHHHHHHHHHTT--
-TTTSTTHHHHHHHHHTT--
-TTSSHHHHHHHHHHHHT--
-TTTSHHHHHHHHHHHHH--
-TTTHHHHHHHHHHHHHH--
-TTTHHHHHHHHHHHHHH--
-TTTHHHHHHHHHHHHHH--
-TTTHHHHHHHHHHHHHH--
-TTTHHHHHHHHHHHHTT--
-TTTHHHHHHHHHHHHHT--
-TTTHHHHHHHHHHHHHH--
-TTTHHHHHHHHHHHHTT--
-TTTHHHHHHHHHHHHHH--
-TTTHHHHHHHHHHHHHH--
-TTTHHHHHHHHHHHHTT--
-TTTHHHHHHHHHHHHTT--
-TTTHHHHHHHHHHHHHT--
-TTTHHHHHHHHHHHHHH--
-TTTHHHHHHHHHHHHHT--
-TTTHHHHHHHHHHHHTT--
-TTTHHHHHHHHHHHHHT--
-TTTHHHHHHHHHHHHHH--
-TTTHHHHHHHHHHHHTT--
-TTTHHHHHHHHHHHHTT--
-TTTHHHHHHHHHHHHHH--
-TTTHHHHHHHHHHHHHS--
-TTTHHHHHHHHHHHTTS--
-TTTHHHHHHHHHHHHTT--
-TTTHHHHHHHHHHHHTT--
-TTTHHHHHHHHHHHHHT--
-TTTHHHHHHHHHHHTTT--
-TTTHHHHHHHHHHHHHT--
-TTTSHHHHHHHHHHHHT--
-TTTSHHHHHHHHHHHTT--
-TTSSHHHHHHHHHHHHT--
-TTTSHHHHHHHHHHHHT--
-TTTSHHHHHHHHHHHTT--
-TTTSTHHHHHHHHHHTS--
-TTTSTHHHHHHHHHHHT--
-TTTSHHHHHHHHHHHHS--
-TTS-HHHHHHHHHTTTT--
-TTS-HHHHHHHHHHHHT--
-TTTTHHHHHHHTHHHHH--
-TTS-HHHHHSSSHHHHT--
-TTS-HHHHTTTTHHHHT--
-TTS-HHHHTTTTHHHHT--
-TTS-HHHHTTTTTTGGG--
-TTT-HHHHT-TTTTGGG--
-TTT-HHHHTSTTHHHHT--
-TTS-HHHHTTTTHHHHT--
-TTT-HHHHHHTTHHHHH--
-TTS-HHHHTTTTHHHHT--
--S--HHHHTTTTHHHHT--
-TT--HHHHTTTTHHHHT--
-TT--HHHHTTTTHHHHT--
-TT--HHHHHSTTHHHHT--
-TTS-HHHHTTTTHHHHT--
--S--HHHHTTTTHHHHS--
--S--HHHHHHTTHHHHT--
-TT--HHHHTTTTHHHHT--
-TT--HHHHTTTTHHHHT--
--SS-HHHHTSTTHHHHS--
-TTTTHHHHTTTTHHHHT--
--S--HHHHTTTTHHHHH--
--S--TTTSS-TTHHHHS--
--S--TTTSS-TTHHHHH--
--S-GGGGSS-TTHHHHH--
-TT--TTTTT-TTTHHHH--
--S--TTTTTGGGTHHHH--
--S-GGGTTTHHHHHHHH--
--S--TTTSSGGGHHHHH--
-TT--GGGTTGGGHHHHT--
--SS-HHHHTGGGHHHHH--
-TT--TTTTTGGGHHHHT--
-TTT-TTTTTGGGHHHHH--
-TTS-GGGTTGGGHHHHH--
-TTTSGGGGTGGGHHHHT--
-TTS-GGGGGGGGHHHHH--
-TTS-TTGGG-TTHHHHH--
-TTTGGGGGG-TTHHHHHT-
-TT---GGGS-TTHHHHHT-
-TTT-GGGGG-TTTTGGGG-
-TT--TGGGG-TTHHHHHH-
-TT--GGGGG-TTHHHHHT-
-TT-SGGGGG-SSHHHHTT-
-TTSSGGGGT---HHHHTT-
-TTTSTHHHH---HHHHTT-
-TTTSHHHHH---HHHHHH-
-TTTSHHHHT-SSHHHHTT-
-TTTSTTTTT-TTHHHHHH-
-TTTSHHHHHTTTHHHHHT-
-TTTSSHHHHTTTHHHHTT-
-TTTSGGGGG-TTHHHHTT-
-TTTSGGGGGTTTHHHHHH-
-TTTSSHHHHTTTHHHHHH-
-TTTSGGGGTTTTHHHHHH-
-TTSSTHHHHTTTHHHHHH-
-TTTS-TGGGGTTHHHHHT-
-TTSS-HHHHTTTHHHHHT-
-TTSS-HHHHHTTHHHHHH-
-TTTS-HHHHTTTHHHHTT-
-TTTS-SHHHHTTHHHHHH-
-TTSS-TTGGGTTHHHHHH-
-TTSS-HHHHSTTHHHHHH-
-TTTSGGGGGGTTHHHHHH-
-TTSS-TTGGGTTHHHHHT-
--SSS-HHHHSTTHHHHH--
--SSS-TTGGGTTHHHHH--
-TTSS-TTGGGTTHHHHHT-
--SSS-HHHHTTTHHHHHH-
--SSS-HHHHTTTHHHHHH-
--S-S-TTGGGTTTTTTT--
--S-S-TTGGGTTHHHHHH-
--SSSSHHHHTTTHHHHH--
--SSSTHHHHTTTTTHHHH-
--SSSHHHHTTTTHHHHHH-
--SSSTTGGGTTTHHHHHT-
--SSSTTGGGTTTHHHHT--
--SSSSHHHHHTTHHHHH--
--SSSTTGGGTTTHHHHHH-
--SSSTTHHHHTTHHHHHT-
--S--TTSTTTTTHHHHH--
--S--TTGGGTTTHHHHHT-
--S--TTSTTTTTTHHHH--
--S--TTHHHHTTHHHHTT-
--S--TTSTTTTTHHHHTT-
--S-GGGGGGTTTHHHHTT-
-TT-GGGTTTTTTHHHHTT-
-TT--HHHHTTTTHHHHH--
-TTT-HHHHHHHHHHHHHH-
-TT--HHHHTTTTHHHHHH-
-TTSSHHHHHTTTHHHHHT-
-TTT-HHHHTTTTTTGGGT-
-TT--HHHHTTTTHHHHTT-
-TTS-HHHHHTTTHHHHTT-
-TTS-HHHHHTTTTTTTT--
-TT--HHHHTTTTHHHHHH-
--SS-HHHHHTTTHHHHHH-
-TT--HHHHTTTTTTGGG--
-TTS-HHHHTTHHHHHHT--
-TT--HHHHHTHHHHHHHH-
-TT--HHHHTTHHHHHHHH-
-TTS-HHHHHTHHHHHHHH-
--S--HHHHHTHHHHHHHH-
-TTT-HHHHTTHHHHHHHH-
--SS-HHHHHTHHHHHHTT-
-TTS-TTGGGTHHHHHHHH-
--S--HHHHTTHHHHHHTT-
--S--HHHHHTHHHHHHHH-
-TT-THHHHTTHHHHHHHH-
--SSSHHHHTTHHHHHHHH-
-TTSSHHHHTTHHHHHHHH-
-TTSSHHHHTTHHHHHHHH-
-TTSSHHHHHSHHHHHHHH-
-TTSSHHHHHTHHHHHHHH-
--SSSHHHHTTHHHHHHTT-
--SSSHHHHTTHHHHHHHH-
--SSSHHHHTTHHHHHHTT-
--SSSHHHHTTHHHHHHHH-
--SSSHHHHTTHHHHHHHH-
--SSSHHHHTTHHHHHHHH-
--SSSHHHHTTHHHHHHHH-
--SSSHHHHTTHHHHHHHH-
--SSSHHHHTTHHHHHHTT-
---SSHHHHTTHHHHHTTT-
--SSSHHHHTTHHHHHTT--
---SSHHHHTTHHHHHHTT-
---TTHHHHHTHHHHHHTT-
---SSHHHHTTHHHHHHHT-
--STTHHHHTSHHHHHHHT-
--STTHHHHTTHHHHHHTT-
--STTHHHHTTHHHHHHHH-
---TTHHHHHSHHHHHTTT-
---TTHHHHTTHHHHHHTT-
--STTHHHHTTHHHHHHHH-
--STTHHHHHHHHHHHHHH-
--STTHHHHHTHHHHHHHH-
--STTTHHHHSHHHHHHH--
--STTTHHHHTHHHHHHHH-
--STTHHHHHTHHHHHHTT-
--STTTHHHHTTTTTHHHH-
--STTTHHHHTHHHHHHTT-
-TTTTTHHHHHHHHHHTTT-
--SHHHHHHHSHHHHHHHH-
-TTGGGHHHHTHHHHHHTT-
-TTTTTHHHHSHHHHHTT--
-TTTTTTTTTTHHHHHHHH-
-TTTTTHHHHTHHHHHHHH-
-TTTTTHHHHTHHHHHTTT-
-TTTTTHHHHTHHHHHHHH-
-TTHHHHHHHTHHHHHHHH-
-TTGGGHHHHSHHHHHHHH-
--STTTHHHHTHHHHHHHT-
---GGGHHHHTHHHHHHHH-
--SGGGHHHHTHHHHHHHH-
--SGGGHHHHTHHHHHHH--
--STTTHHHHSHHHHHHH--
-TTHHHHHHHTHHHHHHH--
--SGGGHHHHHHHHHHTT--
-TTTTTTTTTTHHHHHTT--
-TTHHHHTTTTHHHHHHH--
--STTTHHHHTHHHHHTT--
-TTTTTTTGGGTTTTGGG--
---TTTHHHHTTTHHHHHH-
-TTTTTHHHHTTTHHHHTT-
--STTTTTTTTHHHHHHHH-
--SGGGTTTTTHHHHHHHH-
-TTGGGHHHHTHHHHHHHH-
--SGGGHHHHTHHHHHHTT-
-TTGGGTTGGGHHHHHTTT-
-TTGGGTTGGGHHHHHTTT-
--STTTTTGGGHHHHHHHH-
-TTTTTHHHHTHHHHHHTT-
-TTTTSHHHHTHHHHHTTT-
-TTHHHHHHHTHHHHHTTT-
-TT-TTHHHHTHHHHHTTT-
--STTSTTTTSHHHHHHT--
--SGGGTTGGGHHHHHTT--
--S-TTTTGGGHHHHHHT--
-TTHHHHTTTSHHHHHHT--
--SGGGTTTTTHHHHHHHH-
-TT-TTTTGGGHHHHHTT--
-TTGGGTTTTTHHHHTTT--
-TT-TTTTTTTHHHHTTT--
--S-TTTGGGTHHHHHHH--
-TT-S-TTTTTHHHHHTT--
--SGGGTTGGGHHHHTTT--
-TT-GGGTGGGHHHHHTT--
-TTGGGTTGGGHHHHHHH--
-TTTTTTTGGGHHHHHHH--
-TTTT-TTTTTHHHHHTT--
-TTGGGTTTTTHHHHHTT--
-TTTTTTTTTTHHHHHTT--
-TTTTTTTGGGHHHHHHH--
--STTTTTTTTTTHHHHS--
--SGGGTTTTTTTHHHHT--
--STTTTTTTTTTTTTTT--
--STTTTTTTTTTHHHHT--
--STTTTTTTTHHHHHHT--
--STTTTTTTTTTIIIII--
--STTTTTTTTTTHHHHT--
-TTGGGHHHHHHHHHHTT--
-TTTTTTTTTTTHHHHTT--
-TTGGGGGGGTTHHHHHT--
-TTTTTGGGGS-HHHHTS--
-TTTTSHHHHS-GGGTTS--
---TTSTTTTS-GGGTSS--
--STTSTTTTS-SHHHHT--
-TTGGGTTTTTTTHHHHT--
--STT-TTTTTTHHHHTT--
--SGGGTTTTTTHHHHTT--
-TTGGGHHHHHHHHHTTT--
--SGGGTGGGTHHHHTTT--
--SHHHHTTTTHHHHTTT--
--STTTHHHHTHHHHTTT--
---TTTTTTTTHHHHTTT--
--SGGGTTTTTHHHHTTT--
-TTGGGTTTTTHHHHTSS--
--SGGGTTTTTHHHHTTT--
--SGGGTTTTTHHHHTSS--
--SGGGHHHHHHHHHTTT--
-TTGGGSGGGTHHHHSSS--
-TTGGGTHHHHHHHHSTT--
-TTGGGTHHHHHHHHTSS--
-TTGGGTHHHHHHHHTTT--
-TT-S-THHHHGGGTTTT--
-TTTT-GGGGTHHHHTSS--
-TTTT-GGGGTHHHHSSS--
-TTSTTGGGGTHHHHTSS--
--STT--HHHHHHHHTTS--
--STTTGGGGTHHHHTSS--
-TTTT-GGGGTHHHHSSS--
-TTTT-THHHHHHHHTSS--
--STT-GGGGTHHHHTTS--
-TTTT-GGGGTHHHHTSS--
-TTGGGGGGGTHHHHTSS--
-TTTT-GGGGTHHHHSSS--
-TTGGGGGGGTHHHHTSS--
-TTTT-THHHHHHHHTSS--
-TTTT-GGGGTHHHHTSS--
--S-S-GGGGTHHHHTSS--
---GGGGGGGTHHHHSSS--
---TT--HHHHHHHHSSS--
--STT--HHHHHHHHTSS--
---TT-GGGGTHHHHSSS--
---TT-GGGGTHHHHTSS--
---STTTHHHHHHHHTSS--
---TT--HHHHHHHHSSS--
--STTS-GGGTHHHHTSS--
--STTTTHHHHHHHHTTT--
---TTT-GGGTHHHHT-S--
--SSS--HHHHHHHHTSS--
--SSSS-GGGTHHHHSTT--
--SSS--STTTHHHHT-S--
--SSSS-GGGTHHHHTTT--
--S-SS-HHHHHHHHTTT--
--SSS--GGGTHHHHTSS--
--STT--TTTTHHHHTTS--
--STT--TTTTTTTTTTT--
--STTS-GGGTHHHHTSS--
--STTT-GGGTHHHHTTTT-
--S-S--HHHHHHHHTTTT-
-TTTT--GGGTGGGTTTTT-
--STT--GGGTHHHHTTTT-
----S--GGGTHHHHTSS--
----SS-GGGTHHHHSSS--
--S-SS-HHHHGGGTTTTT-
--SSSS-GGGTHHHHSTT--
-TT-SS-SGGGGGGT-TTT-
--S-S--TTTSHHHHSTT--
-TTSSS-GGGSHHHHSTT--
--S-S--HHHHHHHHSGGG-
--SSSS-GGGTHHHHSSTT-
-TT-SS-GGGTGGGTS-TT-
-TTSSS-HHHHHHHHSSS--
-TTSSS-HHHHGGGT--S--
-TTTSS-GGGTHHHHS-TT-
-TTTSSSHHHHHHHHSGGG-
-TTTSTTTTTTHHHHSTTT-
-TTTSTTGGGTHHHH-TTT-
-TTTSTTHHHHHHHHTTTT-
-TTTSTTGGGTGGGTSTTT-
-TTTSTTGGGTHHHH-TTT-
-TTTSTTGGGTGGGT-TTT-
-TTTSTTGGGTGGGTSTTT-
-TTSSTTHHHHGGGTSTTT-
-TTSSS-HHHHGGGTSTTT-
-TTSSTTGGGTHHHHSTTT-
-TTTSTTSSTTHHHHTTTT-
-TTTSTTGGGTHHHHTTTT-
-TTTSTTHHHHHHHHSTTT-
-TTTSTTGGGTGGGG-TTT-
-TTTTTTGGGTHHHHSTTT-
-TTSSTTTTTTGGGGSTTT-
-TTTSTTTGGGGGGGSTTT-
-TTSSTTGGGGGGGT-TTT-
-TTSSTT-TTTHHHHTTTT-
-TTTSS-GGGTHHHHTTTT-
-TTSSS-GGGTHHHHTTTT-
--S-SS-GGGTHHHH-TTT-
-TTSSS-HHHHHHHHSTTT-
--S-GGGHHHHTTGGGTTT-
--SGGG-STTTTTGGGTTT-
-TTGGG-HHHHHHHHTTTT-
-TTTTT-STTTHHHHTTTT-
-TTGGG-STTTHHHHSTTT-
---GGG-GGGTHHHHTTTT-
---TTTTGGGTHHHHTTTT-
--STTTTHHHHSTTTSTTT-
--STTTTHHHHHHHHTTTT-
--SHHHHHHHHHHHHTTTT-
--STTTSGGGTHHHHSTTT-
--STTTSGGGTHHHHTTTT-
--STTTTGGGTSTTTSTTT-
--STTTSGGGTHHHHTTTT-
---TTT-HHHHHHHHSTTT-
--STTTTHHHHHHHHTTTT-
--SHHHHGGGTHHHHTTTT-
--SGGGTGGGTHHHH-TTT-
--SHHHHHHHHHHHHTTTT-
--STTTSGGGTHHHHSTTT-
--STTTSGGGTHHHHTTTT-
--STTTSGGGTHHHHTTTT-
--STTSSGGGTHHHHSTTT-
-TTTTTSGGGTHHHHSGGG-
--SSSTTTTTSHHHH-TTT-
-TTTTS-HHHHHHHH-TTT-
-TTTTS-GGGGHHHHTSTT-
-TTTTS-TTTSHHHHTGGG-
-TTTTS-TTTTHHHHTGGG-
-TTTTS-GGG-GGGT-TT--
-TTTTT-GGGGGGGGSGGG-
-TTTTT-TTTTHHHHTTT--
-TTTTT-GGG-HHHHT-TT-
-TTTTT-TTTTTGGGSGGG-
-TTTTT-TTTTTGGGTTT--
--STTT-HHHHTTGGGTT--
--STTT-HHHHTTGGGSS--
--STTT-GGGTHHHHTTT--
--STTT-GGGTTTTTTTT--
--STTT-HHHHTTGGGSS--
--STTT-HHHHHHHHT-S--
--STTTSGGGTTTGGGTT--
--STTS-TTTSTGGGTTT--
--STTS-TTS-TTTTSSS--
--STTT-GGGTHHHHS-S--
--STTS-GGGTHHHHTTT--
--STTS-HHHHGGGGSTT--
--SSSS-HHHHGGGGGTT--
--STTT-HHHHGGGGGTT--
--STTT-GGGTGGGGSTT--
--STTSSGGG-TTGGGTT--
--STTT-TTS-HHHHTTT--
--STTS-GGG-TTGGGTT--
--STTS-TTT-TTGGGTT--
--STTT-SSTTTGGGTTT--
--STTS-GGG-HHHHHTT--
--STTT-TTTTTTHHHHT--
--SSS--GGG-HHHHHHT--
--SSSS-GGG-HHHHHHH--
--SSSS-TTTSHHHHHHT--
--SSSSSTTTTHHHHHTT--
-TTSSSSTTTTHHHHHTT--
-TTSSS-TTTTHHHHHTT--
-TTTTS-TTTSTTHHHHT--
--SSSS-TTTTHHHHHHH--
--SSSSSTTTSHHHHHHS--
--SSSS-TTTTHHHHHHS--
--SSSSSTTTTHHHHHHT--
--SSSSSTTTSHHHHHHT--
--SSSSSTTTTHHHHHHH--
--SSSS-TTTSHHHHHHT--
--SSSS-TTTTHHHHHTT--
---TTS-TTTSHHHHHHH--
----SSTTTTTHHHHHHS--
--S-SS-GGG-HHHHHHT--
---SSS-TTTTHHHHHHH--
--STTS-TTTSHHHHHTT--
---TTS-GGGSHHHHHTT--
---TTTGGGGGHHHHHHT--
--STTT-TTTTHHHHHHT--
--STTS-TTTTHHHHHHT--
---TTS-SGGGHHHHHTT--
---TTTSSGGGHHHHHHH--
---GGG-TTTTHHHHHTT--
---TTS-TTTTHHHHHTT--
--SSSS-TTTTHHHHHTT--
--SSSS-SGGGHHHHHHH--
--SSSS-TTTTHHHHHHT--
--STTS-TTTTHHHHHHH--
--STT--TTTTHHHHHHH--
--STTS-TTTTHHHHHTT--
--STTS-TTTTHHHHHHT--
--STTT-TTTTHHHHHHH--
--STTS-SGGGHHHHHHT--
--STTT-TTTTHHHHHHH--
--STTT-TTTTHHHHHTT--
--SSSS-SSS-HHHHHHH--
--SSSS-GGG-HHHHHHT--
--SSSS-TTT-HHHHHTT--
--SSSS-HHHHHHHHHHS--
--STTS-SGGGHHHHHHH--
--SSSS-SGGGHHHHHHT--
-TTSSS-TTTSHHHHHHT--
---SSS-GGG-HHHHHTT--
---TTS-TTT-HHHHHHS--
--SSS--TTTSHHHHHHS--
--SSS--GGG-HHHHHHH--
-TTSSS-GGG-HHHHHTS--
--STTS-GGG-HHHHHTT--
--SSSS-GGGSHHHHHTT--
-TTTTT-GGGGHHHHHTS--
-TTTTS-GGGSHHHHHTT--
-TTTTS-TTTTHHHHHTT--
-TTTTT-STTTHHHHHHT--
-TTSSS-TTTTHHHHHHH--
--SSSS-TTTTHHHHHTT--
-TT-SS-GGGGHHHHHHH--
-TTTTT-GGG-HHHHHTT--
-TTTTS-HHHHHHHHHTT--
-TTTTS-GGG-HHHHHTT--
-TTSSS-GGGGHHHHHHH--
-TTSSS-GGG-HHHHHHS--
-TTSSS-GGG-HHHHHHT--
-TTTSS-GGG-HHHHHHH--
-TTTSS-GGG-HHHHHHH--
-TTSSS-SGGGHHHHHTT--
--SSSS-GGGGHHHHTTT--
-TTSSS-TTTTHHHHHHT--
--STTT-TTTTHHHHHTT--
-TTTTT-TTTTHHHHHHT--
-TTTTTSHHHHHHHHHTT--
-TTTTT--TTTHHHHHHT--
--STTT-STTTHHHHHTT--
--STTT--TTTHHHHHHS--
-TTTTT--STTHHHHHHH--
-TTTTT--TTTHHHHHTT--
--STTT--TTTHHHHHHT--
-TTTTTS-HHHHHHHHTS--
-TTTTTS-TTTHHHHHTT--
-TTTTTS-TTTHHHHHTT--
-TTGGG--TTTHHHHHTT--
-TTTTT--GGGHHHHHHT--
--STGGGGTT-HHHHHHTT-
----GGGGGG-HHHHHHTT-
---GGGGGGG-HHHHHHHH-
-TTTTTTTGGGHHHHHHH--
-TTTTGGGGS-HHHHHHH--
-TTSTTHHHHTHHHHHHH--
-TTTTTHHHHTHHHHHHS--
-TTSTHHHHTTHHHHHHH--
-TTSTTHHHHTHHHHHHT--
--S-STTGGGGTTHHHHS--
-TTSSGGGGGTHHHHTTS--
-TTSSTTGGGTTTGGGTTT-
-TTSSS-HHHHHHHHHHS--
-TT-S--TTTTHHHHHHTT-
-TTTGGGHHHHHHHHHTS--
-TTS-TTTTTTHHHHHHHT-
-TTT-TTTTTTHHHHTTTT-
-TTTGGGTTTTHHHHTTTT-
-TTT-GGGTTTHHHHTSTT-
-TTS-TTSGGGHHHHTT---
-TTS-TTGGG-HHHHHHTT-
-TT--TTGGG-HHHHHHTT-
-TT--TTTTS-HHHHHHTT-
-TTTSTTGGG-HHHHHHTT-
-TTS-TTTTTTHHHHHHH--
-TT--TTGGGTHHHHTTTT-
-TTT-TTTTTTHHHHTTTT-
-TTT-TTGGGTHHHHTS---
-TTS-TTTGGGHHHHH-S--
--SS-TTTTTSHHHHTTTT-
-TTSSTTHHHHHHHHHTTT-
-TTSSTTGGGSHHHHTTTT-
-TTTSTTGGGSHHHHTTTT-
-TTTSTTHHHHHHHHHTTT-
--SSSSSGGGSHHHHTSTT-
-TTSSS-TTTTHHHHTSTT-
-TTTSSSSGGGHHHHTT---
-TTSSTTGGGSHHHHTT---
-TTSSTTGGGSHHHHTT---
-TTSSTTTTTSHHHHTT---
-TTTSSSGGGSHHHHTT---
-TTTSSSSTTTHHHHHH---
-TTTSTTTGGGHHHHHT---
-TTTSTTHHHHHHHHHT---
-TTTSTTGGGTHHHHHT---
-TTSSTTGGGTHHHHH----
-TTSSTTTTT-TTTTT----
-TTSSTTGGG-TGGGT----
-TTSSTTGGG-HHHHH----
-TTTSTTGGGGTTTTT----
-TTTSHHHHTTTTTTT----
-TTTSHHHHHHTHHHH----
-TTTSHHHHHTGGGGT----
-TTTSHHHHTTTTTTTS---
-TTTSHHHHHHTTTTT----
-TTTSHHHHTTHHHHS----
-TTTSHHHHTTTGGGT----
-TTTSHHHHHSHHHHT----
-TTTSHHHHTTHHHHTS---
-TTTSHHHHHTHHHHHS---
-TTSSHHHHTTHHHHHS---
-TTTSHHHHHTHHHHHS---
-TTTSHHHHTTHHHHHS---
-TTTSHHHHHTTGGGTS---
-TTSSHHHHHHHHHHHS---
-TTSSHHHHHSTGGGTS---
-TTSSHHHHTTHHHHHS---
-TTTSHHHHTTHHHHHTT--
-TTSSHHHHTTTTTTTSS--
-TTSSTTHHHHHHHHHTT--
-TTSSHHHHTTHHHHHS---
-TTSSHHHHTTHHHHHS---
-TTTSHHHHHHHTTTTS---
-TTTSHHHHTSTTTTTS---
-TTTSHHHHHT-GGGTS---
-TTTSHHHHTTSTTTSS---
-TTTSHHHHHHTGGGTSS--
-TTSSHHHHTTSSTTTS---
-TTTSHHHHTTTTTTTS---
-TTTSHHHHTTHHHHHSS--
-TTTSHHHHHTSHHHHS---
-TTTSHHHHHSHHHHHS---
-TTTSHHHHHTTTTTTS---
-TTTSHHHHHTTTTTTS---
-TTTSHHHHTTHHHHHS---
-TTTSHHHHHTTGGGTS---
-TTTSHHHHHTHHHHHS---
-TTTSHHHHTTTTTTTS---
-TTTSHHHHHHTTTTTS---
-TTSSHHHHHTHHHHHS---
-TTTSHHHHHTGGGGTS---
-TTTSHHHHHTTGGGTSS--
-TTTSTTHHHHHHHHHTT--
-TTTSHHHHHSHHHHTTT--
-TTSSHHHHHSHHHHHTTT-
-TTTSHHHHHSTTTTTSS--
-TTTSTTTTTSTTTTTSTT-
-TTTSHHHHHSHHHHSSS--
-TTTSSGGGTSSHHHHSS--
-TTTSSHHHHSHHHHHS---
-TTTSHHHHHTTGGGTS---
-TTTSTTTTTSHHHHHS---
-TTTSTGGGTSHHHHHSS--
-TTSSHHHHTTHHHHHS---
-TTTSHHHHHTTTTTTS---
-TTSSHHHHTTHHHHHS---
-TTSSHHHHHTHHHHHS---
-TTTSHHHHHTHHHHHTT--
--SSSHHHHTTTTTTTSS--
-TTTSHHHHHTTTTTTS---
-TTTSHHHHHHHHHHHSS--
-TTTSHHHHHHHHHHHS---
-TTTSHHHHHTHHHHHS---
-TTTSHHHHHTTTTTTSS--
-TTTSHHHHTTTTTTTS---
-TTTSTTGGGTHHHHHSS--
-TTTSHHHHHSTHHHHTT--
-TTTSHHHHTTTHHHHS---
-TTTSHHHHHTGGGGTSS--
-TTTSHHHHTSGGGGTS---
-TTTHHHHHHSHHHHHS---
-TTSSHHHHHTHHHHHS---
-TTSSHHHHHTSHHHHS---
-TTTSHHHHHTHHHHHS---
-TTSSHHHHHTGGGGSS---
-TTTSHHHHHS-HHHHS---
-TTSSTTGGG-HHHHHSS--
-TTTSHHHHHTSGGGTSS--
-TTTSHHHHTTHHHHHS---
-TTSSHHHHHSTTTTTSS--
-TTTSHHHHHTHHHHHSS--
-TTSSHHHHH-HHHHHSS--
-TTTSHHHHHTTTTTTSS--
-TTTSHHHHHTSHHHHS---
-TTTSHHHHHTTTTTTS---
-TTTSHHHHTTHHHHHS---
-TTTSHHHHHTHHHHHS---
-TTT-HHHHHTHHHHHS---
-TT--TTTTTSTTTTTS---
-TT--TTGGGTHHHHHS---
-TT--TTTTTSHHHHHS---
-TT--TTTTTSTGGGTS---
-TT--SHHHHTSHHHHS---
--SS-HHHHHSTTTTTS---
--SSSHHHHHSHHHHSS---
--SSSHHHHHTHHHHHS---
-TT-SHHHHHTTTTTTS---
--SSSHHHHTSHHHHHS---
--SSSHHHHHTTTTTTS---
-TTSSHHHHHSGGGGTS---
-TTS-HHHHHTHHHHHS---
--SSSHHHHHHSHHHHS---
--SSSHHHHHTTGGGTS---
--SSSHHHHHHHHHHHS---
-TTSSHHHHHHHHHTTS---
-TTTSHHHHHHHHHHHS---
-TTTSHHHHHHHHHHHS---
-TTTSHHHHHHHHHTTS---
-TTTSHHHHHHHHHHHS---
-TTTSHHHHHHHHTTTS---
-TTTSHHHHHHHHHHHS---
-TTTSHHHHHHHHHHHS---
-TTTSHHHHHHHHHHHS---
-TTSSHHHHHHHHHHHS---
-TTTSHHHHHHHHHHHS---
-TTTSHHHHHHHHHHHS---
-TTTSHHHHHHHHHHHS---
-TTTSHHHHHHHHHHHS---
-TTTSHHHHHHHHHHHTT--
-TTTSHHHHHHHHHHHS---
-TTTSHHHHHHHHTTTS---
-TTSSHHHHHHHHHHHS---
-TTSSHHHHHHHHHHHS---
-TTSSHHHHHHHHHTTS---
-TTTSHHHHHHHHHTTS---
-TTTSHHHHHHHHHTTS---
-TTSSHHHHHHHHHHHS---
-TTSSHHHHHHHHHTTS---
-TTTSHHHHHHHHHHHS---
-TTSSHHHHHHHHHHHS---
--SSSHHHHHHHHHTTS---
--SSSHHHHHHHHHHHS---
--SSSHHHHHHHHHHHS---
--SSSHHHHHHHHTTTS---
--SSSHHHHHHHHHHTS---
--SSSHHHHHHHHHHHS---
--SSSHHHHHHHHHHTS---
--SSSHHHHHHHHHHTS---
--SSSHHHHHHHHHHHS---
--SSSHHHHHHHHTTTS---
--SSSHHHHHHHHHHHSS--
--SSSHHHHHHHHTTSS---
--SSSHHHHHHHHHTTSS--
--SSSHHHHHHHHTTTS---
--SSSHHHHHHHHTTTS---
--SSSHHHHHHHHTTTSS--
--SSSHHHHHHHHHHHSS--
--SSSHHHHHHHHHHHS---
--SSSHHHHHHHHHHTS---
--SS-HHHHHHHHHTTS---
--SS-HHHHHHHHTTSS---
--SS-HHHHHHHHHHHS---
-TTT-HHHHHHHHHHHSS--
-TTT-HHHHHHHHTTTSS--
--SS-HHHHHHHHHHHSS--
--SS-HHHHHHHHHHHSS--
--S--HHHHHHHHHHHSS--
--S--HHHHHHHHHHHSS--
--SS-HHHHHHHHHTTSS--
--S--HHHHHHHHHHHS---
--S--HHHHHHHHHHHTT--
-TTS-HHHHHHHHHHHTT--
-TTS-HHHHHHHHHHHS---
--SS-HHHHHHHHHTTS---
-TTSSHHHHHHHHHHHS---
--SSSHHHHHHHHHHHS---
-TTSSHHHHHHHHHTTS---
-TTSSHHHHHHHHHHHS---
-TT--HHHHHHHHHHHS---
--S--HHHHHHHHHTTS---
--S--HHHHHHHHHHHS---
--S-SHHHHHHHHHHHS---
--S--HHHHHHHHHHHSS--
-TT--HHHHHHHHHHHTT--
-TTS-HHHHHHHHHHHSS--
--S--HHHHHHHHHHHTT--
--S--HHHHHHHHHHHS---
--S--HHHHHHHHHHHTT--
--S--HHHHHHHHHHHSS--
--S--HHHHHHHHTTTS---
--S--HHHHHHHHHHHS---
--SS-HHHHHHHHHTTTT--
-TTS-HHHHHHHHTTTS---
--S--TTHHHHHHHHHSS--
--SS-HHHHHHHHTTSS---
--SS-HHHHHHHHHHHS---
-TT--HHHHHHHHHTTS---
--SS-HHHHHHHHHHHS---
--S--HHHHHHHHHHHS---
-TT--HHHHHHHHHTTS---
--SSSHHHHHHHHHHHS---
--SS-HHHHHHHHHHSS---
--SS-HHHHHHHHHHHS---
--SSSHHHHHHHHHHHS---
--S--HHHHHHHHHHHS---
--S--HHHHHHHHHHHS---
--S--HHHHHHHHTTTS---
-TTSSHHHHHHHHHHHS---
--SS-HHHHHHHHTTTS---
--S--HHHHHHHHHTT----
--S--HHHHHHHHHTTS---
--S--HHHHHHHHHHSS---
-TT--HHHHHHHHHHHS---
--S--HHHHHHHHHHHS---
--S--HHHHHHHHHHH----
--S--HHHHHHHHHHH----
--S--HHHHHHHHHHHS---
--S--HHHHHHHHHHHS---
--S-THHHHHHHHHTTS---
-TT--HHHHHHHHHHHS---
-TT-SHHHHHHHHTTTS---
-TT-SHHHHHHHHHHH----
-TT-SHHHHHHHHTTTS---
-TT-SHHHHHHHHHHHS---
--S-SHHHHHHHHHHHS---
--SSHHHHHHHHHHHHS---
-TT-HHHHHHHHHHHHS---
-TTHHHHHHHHHHHHHTT--
-TTHHHHHHHHHHHTT----
--SHHHHHHHHHHHTT----
-TTHHHHHHHHHHHHS----
-TTHHHHHHHHHHHHT----
-TTHHHHHHHHHHHHT----
--SHHHHHHHHHHHHT----
-TTHHHHHHHHHHHHT----
-TTHHHHHHHHHHHTS----
-TTTHHHHHHHHHHH-----
-TTHHHHHHHHHHHH-----
-TTHHHHHHHHHHHT-----
--SHHHHHHHHHHHH-----
-TTHHHHHHHHHHHH-----
-TTHHHHHHHHHHHTS----
-TTHHHHHHHHHHHHH----
--SHHHHHHHHHHHTT----
-TTHHHHHHHHHHHHT----
---HHHHHHHHHHHHT----
--SHHHHHHHHHHHHS----
-TTHHHHHHHHHHHHT----
--SHHHHHHHHHHHHT----
-TTTTHHHHHHHHHHT----
-TTHHHHHHHHHHHHT----
-TTHHHHHHHHHHHHT----
-TTHHHHHHHHHHHTT----
-TTHHHHHHHHHHHTT----
-TTHHHHHHHHHHHTT----
-TTHHHHHHHHHHHHH----
-TTHHHHHHHHHHTT-----
--SHHHHHHHHHHHH-----
--SHHHHHHHHHHHH-----
--SHHHHHHHHHHHHS----
-TTHHHHHHHHHHHHT----
-TTHHHHHHHHHHHHH----
--SHHHHHHHHHHHTT----
--SHHHHHHHHHHHHT----
--SHHHHHHHHHHHHT----
-TTHHHHHHHHHHGGG----
-TTHHHHHHHHHHHTT----
-TTHHHHHHHHHHHHS----
-TTHHHHHHHHHHHHSS---
-TTHHHHHHHHHHHTT----
-TTHHHHHHHHHHHTT----
-TTHHHHHHHHHHHHTS---
-TTHHHHHHHHHHHHT----
-TTHHHHHHHHHHHHT----
-TTHHHHHHHHHHHHT----
-TTHHHHHHHHHHHHS----
-TTHHHHHHHHHHHTT----
-TTHHHHHHHHHHHHTS---
--SHHHHHHHHHHHHT----
-TTHHHHHHHHHHHHT----
-TTHHHHHHHHHHHHTS---
-TTHHHHHHHHHHHHTS---
-TTHHHHHHHHHHHHTS---
-TTHHHHHHHHHHHTT----
-TTHHHHHHHHHHHHTS---
-TTHHHHHHHHHHHHT----
-TTHHHHHHHHHHHTT----
-TTHHHHHHHHHHHTT----
-TTHHHHHHHHHHHHS----
--SHHHHHHHHHHHHT----
-TTHHHHHHHHHHHTT----
---HHHHHHHHHHHHT----
--SHHHHHHHHHHHHS----
--SHHHHHHHHHGGGTS---
-TTHHHHHHHHHTTTTS---
--SHHHHHHHHHGGGG----
--SHHHHHHHHHHHHH----
--SHHHHHHHHHHTTTS---
-TTHHHHHHHHHHHHHS---
-TTTTHHHHHHHHTTTS---
-TTHHHHHHHHHHHTTS---
-TTHHHHHHHHHHHHHS---
-TTHHHHHHHHHHHTT----
---HHHHHHHHHHHTTS---
--SHHHHHHHHHHHTT----
--SHHHHHHHHHHHTT----
--SHHHHHHHHHHHHH----
--SHHHHHHHHHHHHHS---
-TTHHHHHHHHHHHHTS---
-TTHHHHHHHHHHHHH----
-TTHHHHHHHHHHHHH----
-TTHHHHHHHHHHHHH----
-TTHHHHHHHHHHHHHS---
-TTHHHHHHHHHHHHT----
-TTHHHHHHHHHHHHTS---
-TT-HHHHHHHHHHHHS---
--S-HHHHHHHHHHHHS---
--S-HHHHHHHHHHHHS---
--S-HHHHHHHHHHHHS---
--S-HHHHHHHHHHHHS---
--S-HHHHHHHHHHHHS---
--S-HHHHHHHHHHTTS---
--S-HHHHHHHHHHHTS---
--S-HHHHHHHHHHHHS---
--S-HHHHHHHHHHHHS---
--S-HHHHHHHHHHHTS---
--S-HHHHHHHHHHHHS---
----HHHHHHHHHHHHS---
--S-HHHHHHHHHHHT----
--S-HHHHHHHHHHTT----
--S-HHHHHHHHHHTT----
--S-HHHHHHHHHHHHS---
--S-HHHHHHHHHHTTS---
--S-HHHHHHHHHHTTS---
-TT-HHHHHHHHHHHH----
--S-HHHHHHHHHHTTS---
----HHHHHHHHHHTT----
--S-HHHHHHHHHHHH----
--S-HHHHHHHHHHTT----
--S-HHHHHHHHHHTTS---
--S-HHHHHHHHHHHS----
-TTTHHHHHHHHHHTT----
-TT-HHHHHHHHHHTTS---
-TT-HHHHHHHHHHHTS---
--S-HHHHHHHHHHHS----
-TTTHHHHHHHHHHHTS---
-TT-HHHHHHHHHHHS----
-TT-HHHHHHHHHHTTS---
--S-HHHHHHHHHTTSS---
--S-HHHHHHHHHHHSS---
-TT-HHHHHHHHHHHTS---
-TT-HHHHHHHHHHHSS---
-TT-HHHHHHHHHHHHS---
-TT-HHHHHHHHHHHHS---
-TT-HHHHHHHHHHHHS---
-TT-HHHHHHHHHHHHS---
-TT-HHHHHHHHHHHH----
----HHHHHHHHHHHHS---
--S-HHHHHHHHHHHHS---
--S-HHHHHHHHHHTTS---
--S-HHHHHHHHHHHHTT--
----HHHHHHHHHHTTSS--
--S-HHHHHHHHHHHHSS--
--S-HHHHHHHHHHHHSS--
--S-HHHHHHHHHHTTSS--
--S-HHHHHHHHHHHHS---
--S-HHHHHHHHHTTTS---
--S-HHHHHHHHHHTTS---
--S-HHHHHHHHHTTTS---
--S-HHHHHHHHHTTTS---
--S-HHHHHHHHHTTTS---
--S-HHHHHHHHHHHHS---
-TT-HHHHHHHHHTTTS---
--S-HHHHHHHHHTTTS---
-TT-HHHHHHHHHHHHS---
--S-HHHHHHHHHHHHS---
--S-HHHHHHHHHHTT----
--S-HHHHHHHHHHHHS---
--S-HHHHHHHHHHHSS---
--S-HHHHHHHHHHHHS---
----HHHHHHHHHHTTS---
-TT-HHHHHHHHHHHTS---
-TT-HHHHHHHHHHTSS---
--S-HHHHHHHHHHHTS---
--S-HHHHHHHHHHTTS---
--S-HHHHHHHHHHHS----
--S-HHHHHHHHHHHTS---
--S-HHHHHHHHHHTTS---
--S-HHHHHHHHHGGGS---
--S-HHHHHHHHHHT-S---
--S-HHHHHHHHHHHSS---
--S-HHHHHHHHHHTSS---
--S-HHHHHHHHHHTTS---
--S-HHHHHHHHHHHTS---
-TT-HHHHHHHHHHHHS---
--S-HHHHHHHHHHHT----
--S-HHHHHHHHHHTTS---
--S-HHHHHHHHHHTT----
--S-HHHHHHHHHHHHS---
--S-HHHHHHHHHHTTS---
--S-HHHHHHHHHHTTS---
--S-HHHHHHHHHHHHS---
--S-HHHHHHHHHTTSS---
----HHHHHHHHHHTTS---
----HHHHHHHHHHTTS---
---THHHHHHHHHHTTS---
----HHHHHHHHHHHHS---
--S-HHHHHHHHHHTTS---
----HHHHHHHHHHTTS---
--S-HHHHHHHHHHHTS---
--S-HHHHHHHHHHHHS---
--S-HHHHHHHHHHHTS---
--S-HHHHHHHHHHHTS---
--S-HHHHHHHHHHTTS---
--S-HHHHHHHHHHHSS---
--S-HHHHHHHHHHHHS---
--S-HHHHHHHHHTTSS---
--S-HHHHHHHHHTTTS---
-TT-HHHHHHHHHHHS----
-TT-HHHHHHHHHHHHS---
-TTTHHHHHHHHHHHSS---
--S-HHHHHHHHHHHSS---
--S-HHHHHHHHHHHHS---
--S-HHHHHHHHHHTTS---
--S-HHHHHHHHHHTTS---
--S-HHHHHHHHHHHHS---
--S-HHHHHHHHHHTTS---
--S-HHHHHHHHHHHTS---
--S-HHHHHHHHHHHHS---
--S-HHHHHHHHHHHHS---
----HHHHHHHHHHHTS---
--S-HHHHHHHHHHHHS---
--S-HHHHHHHHHHHHS---
--S-HHHHHHHHHHHHS---
--STHHHHHHHHHHTTS---
-TT-HHHHHHHHHHHTS---
--S-HHHHHHHHHHHSS---
--S-HHHHHHHHHHTTSS--
--S-HHHHHHHHHHHTS---
-TT-HHHHHHHHHHHHS---
-TT-HHHHHHHHHHTTS---
-TT-HHHHHHHHHHTTS---
-TT-HHHHHHHHHHTTS---
-TT-HHHHHHHHHHHSS---
-TT-HHHHHHHHHHHSS---
-TT-HHHHHHHHHHTTS---
-TT-HHHHHHHHHHTTS---
--S-HHHHHHHHHHHHS---
--S-HHHHHHHHHHHHS---
--S-HHHHHHHHHHTTS---
--S-HHHHHHHHHHHHS---
--S-HHHHHHHHHHHHS---
--S-HHHHHHHHHHTTS---
--S-TTHHHHHHHHHTS---
--S-HHHHHHHHHHHSS---
-TT-HHHHHHHHHHHT----
--S-HHHHHHHHHHHHS---
-TT-HHHHHHHHHHTT----
--S-HHHHHHHHHHTTS---
--S-HHHHHHHHHHHHS---
--S-HHHHHHHHGGGGS---
--S-HHHHHTTSHHHHS---
--S-HHHHHHHTSTTTS---
--S-HHHHHHHTGGGS----
--S-HHHHHHHTTTTSS---
--S-HHHHHHHTHHHHS---
--S-HHHHHHTTTTTTS---
--S-HHHHHHHSHHHHS---
--S-HHHHHHHHHHHHS---
--S-HHHHHHTTHHHHS---
--S-HHHHHHTTHHHHS---
--S-HHHHHHTTHHHHS---
--S-HHHHHHHTHHHHS---
--S-HHHHHHHTHHHHS---
--SSHHHHHHHTHHHHS---
--S-HHHHHHTTTTTSS---
--S-HHHHHHTTHHHHTT--
--S-HHHHHHTTHHHHTT--
--S-HHHHHTTTHHHHSS--
--S-HHHHHHTTHHHHS---
--S-HHHHHHHHHHHHS---
--S-HHHHHHHHHHHHS---
--S-HHHHHHHS-TTTS---
--S-TTHHHHTT-TTTS---
--S-HHHHHHTS-TTTS---
--S-HHHHHHTTTTTTS---
-TT-HHHHHHTS-TTTS---
--S-HHHHHHTS-TTTS---
--S-HHHHHHTT-TTTS---
--S-TTHHHHTT-TTTS---
--S-HHHHHHHHTTTTS---
--S-HHHHHHTS-TTTS---
-TT-HHHHHGGGTTTTS---
-TTTHHHHGGGG-TTT----
-TT-HHHHHTTS-TTTS---
-TT-HHHHHTTS-TTTS---
-TT-HHHHHHTS-TTT----
--S-HHHHHHHT-TTTS---
--S-TTHHHHT--TTTS---
-TT-HHHHHHT--TTTS---
-TT-TTHHHHT--TTTS---
-TT-TTHHHHT--TTTS---
-TT-HHHHHHHTTTTTS---
-TT-HHHHHTT--TTTS---
--S-HHHHHTT--TTTS---
--S-HHHHHHT--TTTS---
--S-HHHHHHT--TTTS---
--S-HHHHHTT--TTTS---
-TT-HHHHHTT--TTTS---
-TT-HHHHHTT--TTTS---
-TT-HHHHHTT--TTT----
-TT-HHHHHHT--TTTS---
--S-HHHHHH---TTTS---
--S-HHHHHHS-SSSSS---
-TT-HHHHHHS--TTTS---
--S-TTGGGTS-STTTS---
--S-HHHHHH--STTTS---
--S-HHHHTT---TTTS---
-TT-TTHHHHS-STTTS---
-TT-HHHHHHS--TTTS---
-TT-HHHHHHS--TTTS---
-TT-TTHHHH---TTTS---
--S-HHHHTT---GGGS---
-TT-HHHHHHH--TTTS---
-TT-HHHHHTT--GGGS---
-TT-HHHHHHH--GGGS---
-TT-HHHHHTT--TTTS---
-TT-HHHHHTT--TTTS---
--S-HHHHHTS--TTT----
--S-HHHHHTS--TTTS---
--S-HHHHHHH--TTTS---
-TT-HHHHHHH--TTTS---
-TT-HHHHHTT--TTTS---
-TT-HHHHHHH--TTTS---
-TTTHHHHHTTS-TTTS---
-TT-HHHHHHHS-TTSS---
-TT-HHHHHHH--GGGS---
-TTTHHHHHHHS-GGGS---
-TT-HHHHHHH--GGGS---
-TT-HHHHHHHS-TTTS---
-TT-HHHHHTT--GGGS---
-TTTHHHHHHH--TTTS---
-TTTHHHHHHHS-TTTS---
-TT-HHHHHHHS-TTTS---
-TT-HHHHHHHS-TTTS---
-TTTHHHHHHHS-GGGS---
-TT-HHHHHHH--TTTS---
-TTTHHHHHHH--TTTS---
-TTTHHHHHHH--TTTS---
-TTTHHHHHHH--TTSS---
-TT-HHHHHTT--TTTS---
-TTTHHHHHTT--TTTS---
-TTTHHHHHHH--GGGS---
-TT-SHHHHTT--TTTS---
-TTTHHHHHHH--TTTS---
-TTTHHHHHHH--TTTS---
-TTTHHHHHHH--TTTS---
-TTTHHHHHHH--TTT----
-TTTHHHHHHH--TTT----
-TTTHHHHHHH--TTT----
-TTTHHHHHHH--TTTS---
--S-HHHHHHH--TTT----
-TTTHHHHHHT--GGG----
-TT-HHHHTTS--TTT----
-TT-HHHHHHH--TTTS---
-TT-HHHHHTT--TTT----
-TTTHHHHHHH--TTT----
-TT-HHHHHTT--TTT----
-TT-HHHHHHT--TTT----
-TTTHHHHHTT--TTTS---
-TT-HHHHHHH--TTT----
-TT-HHHHHHHS-TTS----
-TT-HHHHHHHS-TTT----
-TTTHHHHHHHS-TTT----
-TTTTTHHHHSS-TTT----
-TTTHHHHHHHS-TTTS---
-TT-HHHHHHHS-GGG----
-TT-HHHHTTSS-TTTS---
-TT-HHHHHHHS-TTTS---
-TTTHHHHHTTS-TTTS---
-TTTHHHHHHHS-TTTS---
-TT-HHHHHHHS-TTT----
-TTTHHHHHHHS-TTT----
-TT-TTHHHHHS-TTT----
-TT-HHHHHTTS-TTT----
-TTTHHHHHTTS-TTT----
-TT-HHHHHHHS-TTT----
-TTTTTTGGGTS-TTT----
-TT-HHHHHTTS-TTT----
-TT-HHHHHTT--TTT----
-TT-HHHHHTTS-TTT----
-TT-HHHHHHTS-TTT----
-TT-HHHHHHHTTTTT----
-TT-HHHHHHHS-TTT----
-TTTHHHHHHHTTTTT----
-TTTHHHHHHHTTTTT----
-TTTHHHHHHTS-TTT----
-TTTHHHHHHSS-TTT----
-TT-HHHHHTT--TTT----
-TTTHHHHHHTS-TTT----
-TTTHHHHHTTS-TTT----
-TTTHHHHHTSS-TTT----
-TTTHHHHHTTS-TTT----
-TT-HHHHHTTS-TTT----
-TT-HHHHTTTS-TTT----
-TT-HHHHHHHS-TTT----
-TT-HHHHHHSS-TTT----
-TT-HHHHHHSS-TTT----
-TT-HHHHHHHS-TTT----
-TT-HHHHHHSS-TTT----
-TTTHHHHHTSS-TTT----
-TTTTTHHHHTS-TTT----
-TT-HHHHHTTS-TTT----
-TT-HHHHHTTS-TTT----
-TT-HHHHHHTS-TTT----
-TT-HHHHHTTS-TTT----
-TTTHHHHHHTS-GGG----
-TTTHHHHTTTS-TTS----
-TTTHHHHHTTS-TTT----
-TT-HHHHHHHS-TTT----
-TTTHHHHHHTS-TTT----
-TTTHHHHHHSS-TTT----
-TTTHHHHHHTS-TTT----
-TTTHHHHTTSS-TTT----
-TTTHHHHHTTS-TTT----
-TT-HHHHHHHS-TTT----
-TTTHHHHHSSS-TTTS---
-TTTHHHHHTSS-TTTS---
-TTTHHHHHHH--TTT----
-TT-HHHHHHHS-TTS----
-TTTHHHHHTTS-TTT----
-TTTHHHHHTTS-TTT----
-TT-HHHHHHTS-TTT----
-TTTHHHHHHHS-TTT----
-TTTHHHHHTTS-TTT----
-TT-HHHHHHHS-TTT----
-TT-HHHHHTTS-TTTS---
-TT-HHHHHHHS-TTTS---
-TTTHHHHHTS--TTT----
-TT-HHHHHHT--TTTS---
-TTTHHHHHHH--TTTS---
-TTTHHHHHHH--TTTS---
-TTTHHHHHHH--TTTS---
-TTTHHHHHHHS-TTTS---
-TTTHHHHHTT--TTTS---
-TTTHHHHTTT--TTTS---
-TTTHHHHHHS--TTTS---
-TT-HHHHHHH--TTTS---
-TTTHHHHHTT--TTTS---
-TT-HHHHHHHS-TTTS---
-TTTHHHHHHH--TTTS---
-TTTHHHHTTS--TTTS---
-TT-HHHHHTT--TTTS---
-TTTHHHHHTT--TTTS---
-TTTHHHHHTTS-TTTS---
-TTTHHHHHTTS-TTTS---
-TTTHHHHHTT--TTTS---
-TT-HHHHHTT--TTTS---
-TT-HHHHHTT--TTTS---
-TTTHHHHHTT--TTTS---
-TTTHHHHHTT--TTTS---
-TT-HHHHHTT--TTTS---
-TTTHHHHHTT--TTTS---
-TTTHHHHHTT--TTTS---
-TTTHHHHHTT--TTTS---
-TT-HHHHTTT--TTTS---
-TTTHHHHGGG--TTTS---
-TTTHHHHHTT--TTTS---
-TT-HHHHHTT--TTTTT--
-TTTHHHHHTT--TTTS---
-TTTHHHHHTS--TTTS---
-TTTHHHHHTT--TTTS---
-TTTHHHHHHT--TTTS---
--S-HHHHHTT--TTTS---
-TTTHHHHHTT--TTTS---
-TTTHHHHHTT--TTTS---
-TTTHHHHHTT--TTTS---
-TTTHHHHHTT--TTTS---
-TTTHHHHTTT--TTTS---
-TT-HHHHHHH--TTTS---
-TT-HHHHTTT--TTTS---
-TTTHHHHTTT--TTTS---
-TTTHHHHHHH--TTTS---
-TT-HHHHHHH--TTTS---
--S-HHHHHHH--TTTS---
--S-HHHHHHH--TTTS---
--S-HHHHHHH--TTTS---
--S-HHHHHHH--TTTS---
-TT-HHHHTTS--TTTS---
-TTTHHHHHTT--TTTS---
-TTTHHHHHHH--TTTS---
-TTTHHHHTTT--TTTS---
-TTTHHHHHHH--TTTS---
-TT-HHHHHHH--TTTS---
-TTTHHHHHHH--TTTS---
-TT-HHHHHHH--TTTS---
-TTTHHHHHHH--TTTS---
-TT-HHHHHTT--TTTS---
-TTTHHHHTTT--TTTTT--
-TT-HHHHHTT--TTTS---
-TTTHHHHTTT--TTTSS--
-TT-HHHHHTT--TTTS---
-TT-HHHHHTT--TTTS---
-TTTHHHHHTTS-TTTS---
-TTTHHHHHTT--TTT----
-TT-HHHHGGG--TTTS---
-TTTHHHHGGG--TTTS---
-TTTHHHHGGG--TTTS---
-TTTTTGGGGG--TTT----
-TTTHHHHGGGS-TTS----
-TT-HHHHGGG--TTT----
-TTTHHHHHTT--TTT----
-TTTHHHHHTT--TTT----
-TTTHHHHHTT--TTTS---
-TTTHHHHHTT--TTTS---
-TT-HHHHHTT--TTTS---
-TT-HHHHHTT--TTTS---
-TTTHHHHHTT--TTTS---
-TTTHHHHHHH--GGGS---
-TTTHHHHHTT--TTTS---
-TTTHHHHHTT--TTTS---
-TTTHHHHHTTS-TTTS---
-TTTHHHHHTT--TTTS---
-TTTHHHHHTT--TTTS---
-TT-HHHHHTT--TTTS---
-TT-HHHHHTT--TTTS---
-TT-HHHHHTT--TTTS---
-TTTHHHHHTT--TTTS---
-TTTHHHHHHT--TTTS---
-TT-HHHHHTS--TTTS---
-TTTHHHHHTT--TTTS---
-TT-HHHHHTT--TTTS---
-TTTHHHHHTTS-TTTS---
-TT-HHHHHTTS-TTTS---
-TTTHHHHHTT--TTTS---
-TT-HHHHHTTS-TTTS---
-TT-HHHHHTT--TTTS---
-TTTHHHHHTTS-TTTS---
-TTTHHHHHTT--TTTS---
-TT-HHHHHTTS-TTTS---
-TT-HHHHHTTS-TTTS---
-TTTHHHHHTTS-TTTS---
-TT-HHHHHTTS-TTT----
-TTTHHHHHTTS-TTT----
-TTTHHHHHTTS-TTT----
-TTTHHHHHTTS-TTT----
-TTTHHHHHTTS-TTT----
-TT-HHHHHTTS-TTT----
-TT-HHHHHTTS-TTT----
-TT-HHHHHTTS-TTTS---
-TTTHHHHHHTS-TTT----
-TTTHHHHHHTS-GGG----
-TT-HHHHHHTS-TTS----
-TT-HHHHHTTS-GGG----
-TTTHHHHHHTS-TTT----
-TT-HHHHHHTS-TTT----
-TTTHHHHHHTS-TTT----
-TT-HHHHHTTS-TTS----
-TT-HHHHHHTS-TTT----
-TTTHHHHHHTS-TTT----
-TTTTTHHHHTS-TTT----
-TTTHHHHHTTS-TTT----
-TTTHHHHTTTS-TTT----
-TT-HHHHTTSS-TTT----
-TTTHHHHHHTS-TTTS---
-TT-HHHHHHTS-TTT----
-TTTHHHHHHTS-TTT----
-TTTHHHHHHHS-GGG----
-TTTHHHHHHTS-TTT----
-TTTHHHHHHSS-TTT----
-TT-HHHHHHHS-TTT----
-TT-HHHHHHHS-TTT----
-TTTHHHHHTTS-TTS----
-TT-HHHHHHTS-TTT----
-TTTHHHHHHTS-TTT----
-TT-HHHHHHTS-TTT----
-TT-HHHHHHTS-TTT----
-TT-HHHHHTTS-TTT----
-TTTHHHHHTTS-TTT----
-TTTHHHHHHTS-TTS----
-TTTHHHHHTTS-TTS----
-TTTHHHHHTTS-TTT----
-TT-HHHHHTTS-TTS----
-TT-HHHHHTTS-TTT----
-TT-TTHHHHTS-TTT----
-TTTHHHHHTTS-TTT----
-TTTHHHHHHTS-TTT----
-TT-HHHHHTTS-TTT----
-TT-HHHHHTTS-TTT----
-TTTHHHHHTTS-TTT----
--S-HHHHHTTS-TTS----
-TT-HHHHTTSS-TTT----
-TT-HHHHHTTS-TTT----
-TT-HHHHHHTS-TTT----
-TTTHHHHHTTS-TTS----
-TT-HHHHHTTS-TTT----
-TTTHHHHHTSS-TTS----
-TT-HHHHHTTS-TTT----
-TT-HHHHHTSS-TTT----
-TT-HHHHHTTS-TTS----
-TT-HHHHHTTS-TTS----
-TT-HHHHHHTS-TTT----
-TT-HHHHHTTS-TTT----
-TT-HHHHHTTS-TTT----
-TTTHHHHHTTS-TTT----
-TT-TTHHHHTS-TTS----
-TTTHHHHHTTS-GGG----
-TT-HHHHHTTS-TTT----
-TT-TTHHHHTS-GGG----
-TT-TTHHHHTS-TTT----
-TT-HHHHHHTS-TTT----
-TT-HHHHHTTS-TTT----
-TT-TTTTGGGS-TTT----
-TT-HHHHHTTS-TTT----
-TT-HHHHHHTS-TTT----
-TT-HHHHHTTS-TTT----
-TT-HHHHHTTS-TTT----
-TTTHHHHHTTS-GGG----
-TT-HHHHHTTS-TTT----
-TTTHHHHHTTS-TTT----
-TT-HHHHHTTS-TTT----
-TT-HHHHHTTS-TTT----
-TT-HHHHHTTS-TTS----
-TT-HHHHHTTS-GGG----
-TT-HHHHHTTS-GGG----
-TT-HHHHHSSS-TTT----
-TT-HHHHHTTS-GGG----
-TTTHHHHHTTS-GGG----
-TTTHHHHHTTS-TTS----
-TT-HHHHHTTS-TTTS---
-TT-HHHHHTTS-TTTS---
-TT-HHHHHHHS-TTTS---
-TTTHHHHHTTS-TTTS---
-TT-SHHHHTTS-TTT----
-TT-HHHHHHHS-TTT----
-TT-HHHHHTTS-TTTS---
-TTTHHHHHTTS-TTT----
-TT-HHHHHTTS-TTTSS--
-TT-HHHHHTTSSTTTSS--
-TT-HHHHHHHS-TTTS---
-TTTHHHHHTTS-TTTS---
-TT-HHHHHHHS-GGGSS--
-TTTHHHHHTTS-TTTSS--
-TT-HHHHHTTS-TTTS---
-TTTHHHHHHHS-TTTS---
-TT-HHHHTTTS-TTTS---
-TT-HHHHHHHS-TTT----
-TTTHHHHHHHSSTTTS---
-TTTHHHHHHHS-TTTS---
-TT-HHHHHTTS-TTT----
-TTTHHHHHTTS-TTT----
-TT-HHHHHTSS-TTTS---
-TT-HHHHHTT--TTTSS--
-TTTHHHHHTTS-TTTSS--
-TT-HHHHHTTS-TTTS---
-TT-HHHHHTT--TTTS---
-TT-HHHHHHHS-TTTS---
-TT-HHHHHTT--TTTS---
-TT-HHHHHTT--TTTSS--
-TTTHHHHHHHS-TTTS---
-TTTHHHHHTTS-TTTSS--
-TT-HHHHHTT--TTTSS--
-TT-HHHHHTTS-TTTSS--
-TTTHHHHHHHS-TTTS---
-TT-HHHHHTT--TTTS---
-TTTHHHHHHHS-TTTS---
-TTTHHHHHHHS-TTTS---
-TTTHHHHHHHS-TTT----
-TT-HHHHHTT--TTTS---
-TTTHHHHHTTS-TTTS---
-TT-HHHHTTT--TTTS---
-TTTHHHHHTT--TTTS---
-TTTHHHHHTTS-TTTS---
-TTTHHHHHTTS-TTT----
-TTTHHHHHHHS-TTT----
-TT-HHHHHTTS--TT----
-TTTHHHHHTTS-TTS----
-TTTHHHHHHHS-TTS----
-TTTHHHHHTTS-TTT----
-TTSHHHHHTT--TTTS---
-TTTHHHHHTTS-TTT----
-TTTHHHHHHHS-TTT----
-TTTHHHHHTT--TTT----
-TTTTTHHHHHS-TTT----
-TTTHHHHHHHS-TTT----
-TTTHHHHHHHS-TTT----
-TTTHHHHHHHS-GGG----
-TTTHHHHHHHS-GGG----
-TTTHHHHTTTS-TTT----
-TTTHHHHHHHS-TTTS---
-TTTHHHHHTTS-TTTS---
-TTTHHHHHHHS-GGGS---
-TTTHHHHHTTS-TTTS---
-TTTHHHHHHH--GGGS---
-TTTHHHHHHHS-TTTS---
-TTTHHHHHHH--GGGS---
-TTTHHHHHHHS-SSS----
-TTTHHHHHHHS-GGG----
-TTTHHHHHTTS-TTTS---
-TTTHHHHHHHS-TTTS---
-TTTHHHHHTTS-TTTS---
-TT-HHHHHTTS-GGGS---
-TTTHHHHHHHS-GGGS---
-TTTHHHHHHHS-TTTS---
-TTTHHHHHHHS-GGGS---
-TTTHHHHHHHS-GGGS---
-TTTHHHHHHHS-TTSS---
-TTTHHHHHHHS-GGGS---
-TTTHHHHHHHS-GGGS---
-TTTHHHHHHHS-TTTS---
-TTTHHHHHHHS-TTTS---
-TTTHHHHHHHS-TTTSS--
-TTTHHHHHHHS-TTSSS--
-TTTHHHHHHHS-TTTSS--
-TTTHHHHHHHS-TTTS---
-TTTHHHHHHHS-TTTS---
-TTTHHHHHHHS-TTSS---
-TTTHHHHHHHS-GGGSS--
-TTTHHHHHHHS-TTSSS--
-TTTHHHHHHHS-GGGSS--
-TTTHHHHHHHS-GGGSS--
-TTTHHHHHTTS-GGGSS--
-TTTHHHHHHHS-GGGSS--
-TTTHHHHHHHS-TTTSS--
-TTTHHHHHHH--GGGTT--
-TTTHHHHHHHS-TTTSS--
-TTTHHHHHHHS-TTSS---
-TTTHHHHHHHS-TTTS---
-TTTHHHHHTTS-TTTS---
-TTTHHHHHTTS-TTTS---
-TTTHHHHHHHS-TTTS---
-TTTHHHHHHHS-GGG----
-TTTHHHHHTTS-GGG----
-TTTHHHHHTTS-GGG----
-TTTHHHHHHHS-GGGS---
-TTTHHHHHHHS-GGGS---
-TTTHHHHHTTS-TTSS---
-TTTHHHHHHHS-TTTS---
-TTTHHHHHHHS-TTTS---
-TTTHHHHHHHS-TTTS---
-TTTHHHHHHHS-TTTS---
-TTTHHHHHHHS-TTTS---
-TTTHHHHHTTS-TTSS---
-TTTHHHHHHHS-TTTS---
-TTTHHHHHTTS-TTTS---
-TTTHHHHHTTS-TTTS---
-TTTHHHHHTTS-TTTS---
-TTTHHHHHHH--TTTS---
-TTTHHHHHHH--TTT----
-TTTHHHHHTTS-TTT----
-TTTHHHHHHHS-TTT----
-TTTHHHHHHHS-TTT----
-TTTHHHHHTTS-TTT----
-TTTHHHHHHHS-TTT----
-TTTHHHHHHHS-TTT----
-TTTHHHHHHHS-TTT----
-TTTHHHHHTTS-TTT----
-TTTHHHHHHHS-TTT----
-TTTHHHHHHHS-TTT----
-TTTHHHHHHHS-TTT----
-TTTHHHHHHHS-TTTS---
-TTTHHHHHTTS-TTT----
-TTTHHHHHTTS-TTTS---
-TTTHHHHHHHS-TTTS---
-TTTHHHHHHHS-TTTS---
-TTTHHHHHHHS-TTT----
-TTTHHHHHTTS-TTTS---
-TTTHHHHHHHS-TTT----
-TTTHHHHHHHS-TTT----
-TTTHHHHHHHS-TTTS---
-TTTHHHHHTTS-TTTS---
-TTTHHHHHTTS-TTT----
-TT-HHHHHHHS-TTTS---
-TTTHHHHHHHS-TTTS---
-TTTHHHHHHHSSTTTS---
-TTTHHHHHTTS-TTTS---
-TTTHHHHHTTS-TTTS---
-TTTHHHHHHH--TTTSS--
-TTTHHHHHHH--GGGSS--
-TTTHHHHTTT--TTT-S--
-TTTHHHHHHH--TTTSS--
-TTTHHHHHTT--TTTSS--
-TTTHHHHHHH--TTTSS--
-TTTHHHHHTT--TTTSS--
-TTTHHHHHTT--TTTSS--
-TTTHHHHHHH--TTTSS--
-TTTHHHHHTT--SSSSS--
-TTTHHHHHHHS-TTTSS--
-TTTHHHHHHH--TTTSS--
-TTTHHHHHHHS-TTT----
-TTTHHHHHTTS-TTT----
-TTTHHHHHHHS-TTTSS--
-TTTHHHHHHHS-TTTSS--
-TTTHHHHHHHS-TTT-S--
-TTTHHHHHHHS-TTTSS--
-TTTHHHHHHHS-TTTSS--
-TTTHHHHHHHS-GGGSS--
-TTTHHHHHHHS-GGG-S--
-TTTHHHHHHHS-GGGS---
-TTTHHHHHHHS-GGG----
-TTTHHHHHHHS-GGGS---
-TTTHHHHHHHS-TTT----
-TTTHHHHHHHS--TT----
-TTTHHHHHTTS-GGG----
-TT-HHHHHHHS-GGG----
-TT-HHHHHTTS-GGG----
-TTTHHHHHHHS-GGG----
-TTTHHHHHTTS-TTS----
-TTTHHHHHTTS-TTSS---
-TTTHHHHHTTS-TTSS---
-TTTHHHHHHHS-GGG----
-TTTHHHHHHS--GGGS---
-TTTHHHHHTTS-TTS----
-TTTHHHHTTTTTGGGT---
-TTTHHHHHHTS-GGG-S--
-TTTHHHHHHTS-TTTSS--
-TTTHHHHHHS--TTSSS--
-TTTHHHHHHH--TTTSS--
-TTTHHHHHHH--TTSSS--
-TTTHHHHHHHS-TTSSS--
-TTTHHHHHHH--TTSSS--
-TTTHHHHHHSS-TTTSS--
-TTTHHHHHHHS-GGGSS--
-TTTHHHHHTTS-GGGSS--
-TTTHHHHHHHS-GGGSS--
-TTTHHHHHHHS-TTSSS--
-TTTHHHHHHHS-GGG-S--
-TTTHHHHHHHS-GGG-S--
-TTTHHHHHHHS-TTTS---
-TTTHHHHHHHS-GGGS---
-TTTHHHHHHHS-TTT-S--
-TTTHHHHHHHS-TTTS---
-TTTHHHHHHHS-TTTS---
-TTTHHHHHHHS-TTTTS--
-TTHHHHHHHHS-TTTS---
-TTHHHHHHHHS-TTTS---
-TTHHHHHHHHS-TTT-S--
-TTHHHHHHHHS-TTTS---
-TTHHHHHHTTS-TTTSS--
-TTHHHHHHTSS-TTT-S--
-TTHHHHHHHHS-TTTSS--
-TTTHHHHHHHS-TTTSS--
-TTTHHHHHTT--TTTS---
-TTTHHHHHHH--TTTS---
-TTTHHHHHHT--TTT----
-TTTHHHHHHH--TTTSS--
-TTTHHHHHHH--TTTSS--
-TTTHHHHHHS--TTTS---
-TTTHHHHHHH--TTTSS--
-TTTHHHHHHH--TTTSS--
-TTTHHHHHHT--TTTSS--
-TTTHHHHHHH--TTTSS--
-TTTHHHHHHT--TTTTS--
-TTTHHHHHHH--TTT-S--
-TTTHHHHHHT--TTT----
-TTTHHHHHHHS-TTT----
-TTTHHHHHHHS-TTTSS--
-TTTHHHHHTTS-TTT----
-TT-HHHHHHHS-TTTSS--
--S-HHHHHHH--TTTS---
--S-HHHHHTT--TTTS---
--S-HHHHHTT--TTTS---
--S-HHHHHTT--TTTT---
--S-HHHHHTT--TTTSS--
--S-HHHHTTT--TTT-S--
--S-HHHHHHH--TTTSS--
--S-HHHHHTT--TTT----
--STHHHHHTS--TTTS---
--S-HHHHHHT--TTT----
--S-HHHHHTT--TTT----
-TT-HHHHHHH--TTT----
-TT-HHHHHTT--TTT----
--S-HHHHHTT--TTT-S--
--S-HHHHTTS--TTT-S--
-TT-HHHHHHH--HHHHS--
--S-HHHHHTT--HHHHS--
-TT-HHHHHHT-STTT-S--
-TT-HHHHHHH--TTT----
-TT-HHHHHTT--TTT----
--S-HHHHHTT--TTT----
--S-HHHHHHT--TTT----
-TT-HHHHHHH--TTT----
-TT-HHHHHHH--TTT----
-TT-HHHHHHT--TTT----
--S-HHHHHTT--TTT----
--S-HHHHHHH--TTT----
----HHHHHHT--TTT----
--S-HHHHHTT--TTT----
--S-HHHHHTT--TTT----
--S-HHHHHTT--TTS----
--S-HHHHHHT--TTS----
--S-HHHHHHS--TTT----
--S-HHHHHHH--TTT----
--S-HHHHHTT--TTT----
--S-HHHHHHH--TTT----
--S-HHHHHHT--TTT----
--S-HHHHTTT--TTT----
--S-HHHHHTT--TTT----
--S-HHHHHTT--GGG----
--S-HHHHHHH--TTT----
--S-HHHHHHH--TTT----
--S-HHHHHHH--TTT----
--S-HHHHHTT--TTTS---
--S-HHHHHHH-STTT----
--S-HHHHHHH--TTT----
--S-HHHHHHT-STTT----
--S-HHHHHHH--TTT----
--S-HHHHHHS--TTTS---
--S-HHHHTTS--TTT----
--S-HHHHHHT--TTT----
--S-HHHHHHH--TTT----
--S-HHHHHHT-STTT----
--S-HHHHHTT--TTT----
--S-HHHHHTT--TTT----
--S-HHHHHHT--TTT----
-TT-HHHHHTT--TTTS---
--S-HHHHHTT--TTT----
--S-HHHHHHH-STTTS---
--S-HHHHHHT-STTT----
-TT-HHHHHTT--TTTS---
--S-HHHHHHH--TTT----
--S-HHHHHTT--TTT----
--S-HHHHHHH--TTTS---
--S-STTHHHH--TTTS---
--S-HHHHTTT-STTT----
--S-HHHHTTT--TTT----
--S-HHHHHHH--TTT----
--S-HHHHHHH-STTT----
--S-HHHHHHH--TTT----
--S-HHHHHTT--TTT----
--S-HHHHHTT--TTT----
--S-HHHHHHH--TTT----
--S-HHHHHHH--TTT----
--S-HHHHTTT--TTT----
--S-HHHHHHH-STTT----
--S-HHHHHHH--TTT----
--S-HHHHHHH--TTT----
--S-HHHHHHH--TTT----
--S-HHHHHHH--TTT----
--S-HHHHHTT--TTT----
--S-HHHHHHH--TTT----
--S-HHHHHHH--TTT----
--S-HHHHHHH--TTT----
--S-HHHHTTT-STTS----
--S-HHHHTTT--TTS----
--S-HHHHHTS-STTS----
--S-HHHHTTT--TTT----
--S-HHHHHTT--TTT----
--S-HHHHHTT-STTT----
--S-HHHHHTT--TTT----
--S-HHHHHHH--TTTS---
--S-HHHHHHH-STTTS---
--S-HHHHHHT--SSSS---
--S-HHHHHHT--TTTS---
--S-HHHHHHT--TTTS---
--S-HHHHHHS--TTS----
--S-HHHHHHT--SSS----
-TT-HHHHHTT--TTTS---
-TT-HHHHHHT-STTSS---
-TT-HHHHHHH--TTTS---
--S-HHHHHHT--TTTS---
-TT-HHHHHTT--TTT----
-TT-TTHHHHH--TTT----
-TT-HHHHHHH--TTT----
-TT-HHHHTTT--TTT----
-TT-HHHHHHH--TTTS---
-TT-HHHHHTS--TTT----
-TT-HHHHHHH--TTT----
-TT-HHHHHHH--TTT----
-TT-HHHHHTT--TTTS---
-TT-HHHHHHH--TTT----
-TT-HHHHHHH--TTT----
-TT-HHHHTTT--TTT----
-TT-HHHHHHH--TTS----
--S-HHHHHHH--TTT----
-TT-HHHHHHH--TTT----
-TT-HHHHHHH--TTTS---
-TT-HHHHHTT--TTT----
-TT-HHHHHHH--TTT----
-TT-HHHHHHH--TTT----
-TT-HHHHHHS--TTT----
-TT-HHHHHHH--TTT----
-TT-HHHHGGG-STTT----
-TT-HHHHHTS-STTS----
-TT-HHHHHHT--TTTS---
-TT-HHHHHHS--TTT----
--S-HHHHHTT--TTT----
-TT-HHHHHTT--TTT----
--S-HHHHHHH-STTTS---
--S-HHHHHHT-STTT----
-TT-HHHHHTT-STTT----
-TT-HHHHHTT-STTT----
-TT-HHHHTTT--TTT----
-TT-HHHHHTT--TTT----
-TT-HHHHHHH--TTT----
-TT-HHHHHHH-STTT----
-TT-HHHHHTT--TTT----
-TT-HHHHHHH--TTT----
-TT-HHHHHHH--TTT----
-TT-HHHHHTT--TTT----
-TT-HHHHHTT--TTT----
-TT-HHHHHHT-STTTS---
-TT-HHHHHHH--TTTS---
-TT-HHHHHHH--TTT----
-TT-HHHHTTT--TTTS---
-TT-HHHHHHT--TTT----
-TT-HHHHHHS--TTT----
-TT-HHHHHHH--TTT----
-TT-HHHHHTT--TTT----
-TT-HHHHHTT--TTT----
-TT-HHHHHHS--TTT----
-TT-HHHHHHH-STTTS---
-TT-HHHHHTT--TTT----
-TT-HHHHHHH--TTT----
-TT-HHHHHHH--TTTS---
-TT-HHHHHHH--TTT----
-TT-HHHHHHH--TTT----
-TT-HHHHHHH--TTTS---
-TT-HHHHHTT--TTTS---
-TT-HHHHTTT--TTT----
-TT-HHHHHHH-STTT----
-TT-HHHHTTT--TTTS---
-TT-HHHHHHH--TTTS---
-TT-HHHHHHH--TTS----
-TT-HHHHHTT--TTTS---
-TT-HHHHTTT--TTT----
--S-HHHHHHH--TTTS---
--S-HHHHHHH--TTTS---
-TT-HHHHTTT--TTTS---
-TT-HHHHTTT--TTTT---
-TT-HHHHHTT--TTTS---
-TT-HHHHHTT-STTTS---
--S-HHHHHTT--TTTS---
-TT-HHHHHHS--TTTT---
-TT-HHHHHHH--TTTS---
-TT-TTHHHHT--TTTS---
-TT-HHHHHHH--TTTS---
-TT-HHHHHHH--TTTS---
-TT-HHHHTTS--TTTS---
-TT-TTHHHHS--TTTS---
-TT-HHHHHHH--TTTS---
-TT-HHHHHHH--TTTT---
-TT-HHHHHHS--TTTS---
-TT-HHHHHHS--TTTS---
-TT-HHHHHHS--TTTS---
-TT-TTHHHHT--TTTS---
-TT-HHHHHTT--TTTS---
-TT-HHHHHTT--TTTS---
-TT-HHHHHHH--TTT----
-TT-HHHHHHT--TTT----
-TT-HHHHHHH--TTTS---
-TT-HHHHHHH-STTTS---
-TT-HHHHHHH--TTTS---
-TT-HHHHHHH-STTTS---
-TT-HHHHHHH--TTTS---
--S-HHHHHHS--TTTS---
-TT-HHHHHHH--TTT----
--S-HHHHHTT--GGG----
-TT-HHHHHTT--TTS----
-TT-HHHHHHH--GGG----
-TT-HHHHHHH--GGG----
-TT-HHHHHHH--GGG----
-TT-HHHHHHH--TTTS---
-TT-HHHHHHH--TTT----
--S-HHHHHHH--GGG----
--S-HHHHHHH--TTTS---
-TT-HHHHHHH--TTTS---
-TT-HHHHHHH--TTTS---
--S-HHHHHHS--GGG----
-TT-HHHHHTT--TTTS---
-TT-HHHHHHH--TTS----
-TT-HHHHHHH--TTTS---
-TT-HHHHHHH--TTTS---
--S-HHHHHHH--TTTS---
-TT-HHHHHHH--GGGS---
-TT-HHHHTTT--GGGS---
-TT-HHHHHHH--GGGS---
--S-HHHHHHH--TTTS---
--S-HHHHHHH--TTTS---
--S-HHHHHHH--TTTS---
-TT-HHHHTTT--TTTS---
-TT-HHHHHHH--STTS---
--S-HHHHHHH--TTSS---
--S-HHHHHHH--STTS---
--S-HHHHHHH--TTTS---
-TT-HHHHHHH--TTTS---
--S-HHHHHHH--GGGS---
--S-HHHHHHH--GGGS---
-TT-HHHHHHH-GGGSS---
--S-HHHHTTT--GGGS---
-TT-HHHHHHH--TTSS---
--S-HHHHHHH---TTSS--
--S-HHHHHTT--GGGS---
-TT-HHHHHHHS-TTTS---
-TT-HHHHHHH--GGGS---
-TT-HHHHHHH--GGGS---
-TT-HHHHHHH--TTSS---
-TT-HHHHTTS-GGGGS---
-TT-HHHHTTS--TTTS---
-TT-HHHHHHH--STTS---
-TT-HHHHHHH--GGGS---
-TT-HHHHHHH-TTTTS---
-TT-HHHHHHH--TTTS---
-TT-HHHHHHHS-TTTS---
-TT-HHHHHHHS-GGGS---
-TT-HHHHHHHS-TTSS---
-TT-HHHHTTTS-TTSS---
-TT-HHHHHHHS-TTSS---
-TT-HHHHTTTS-TT-S---
-TT-HHHHHTT--TTS----
-TT-HHHHHHH--GGGS---
-TT-HHHHHHH--GGGS---
-TT-HHHHHHH--TTSS---
-TT-HHHHHTT--GGGS---
--S-HHHHHHH--STTS---
-TT-HHHHHHH-SGGGS---
-TT-HHHHHHH-SSSSS---
-TT-HHHHTTT-SGGGS---
-TT-HHHHHTT--STTS---
--S-HHHHHHH-SGGGS---
--S-HHHHHTT-SGGGS---
----HHHHHTT--GGGS---
----HHHHHHH-STTTS---
----HHHHHTT-STTTS---
----HHHHHTT-STTTS---
----HHHHTTT-SGGG----
----HHHHHTT-SSSSS---
----HHHHHTT-STTTS---
----HHHHTTT-SGGGS---
--S-HHHHTTT-STTTS---
----HHHHTTT-SSTTS---
----TTGGGGT-SSTTS---
----HHHHTTT-STTTS---
----HHHHHHH-SSTTS---
----HHHHHTT-SGGGS---
--S-HHHHHHH-SGGGS---
--S-HHHHTTT-SGGGS---
--S-HHHHTTT-SGGGS---
--S-HHHHTTT-SGGGS---
--S-HHHHHHH-STTTS---
--S-HHHHHHH-STTTS---
----HHHHHHH-SGGGS---
----HHHHHHH-SGGGS---
--S-HHHHHHT-SSTTS---
--S-HHHHHHH-STTTS---
--S-HHHHHTT-STTSS---
--S-HHHHHHH--TTTS---
----HHHHHTT-STTTS---
----HHHHHHS-SGGGS---
----HHHHHHH--GGGS---
--S-HHHHHHS-SGGGS---
--S-HHHHHTT-SSTT----
--S-HHHHHHH-SGGG----
--S-HHHHHTT-STTT----
--S-HHHHHHH--TTTS---
--S-HHHHHTT--TTTS---
--S-HHHHHTT-STTT----
--S-HHHHHHS-STTT----
--S-HHHHHTT-STTSS---
--S-HHHHHTT--TTT----
--S-HHHHTTT--TTT----
--S-HHHHHHH--TTS----
--S-HHHHHHH--TTTS---
--S-HHHHHHH--TTSS---
--S-HHHHHHH--GGGS---
--S-HHHHHHH-SGGGS---
--S-HHHHHTT-SGGGS---
--S-HHHHHHH--TTTS---
--S-HHHHHHT--TTTS---
--S-HHHHHHT--TTTS---
--S-HHHHHTT--TTTS---
--S-HHHHHHH--TTTS---
--S-HHHHHHT--TTTS---
--S-HHHHHTT--TTTS---
--S-HHHHHTT--TTTS---
--S-HHHHHTT--TTTS---
--S-HHHHTTS-STTTS---
--S-HHHHHHH--TTT----
--S-HHHHHHH--TTT----
--S-HHHHHTT--TTT----
--S-HHHHHHH--TTT----
--S-HHHHTTT--TTT----
--S-GGGSGGG-SGGG----
--S-HHHHTTT-SGGG----
--S-HHHHSTT-STTT----
--S-GGGTTTS-STTS----
--S-GGGTTTS-SGGG----
--S-HHHHTTT-STTT----
--S-GGGTTTT-SGGG----
--S-HHHHHHH-SGGG----
--S-HHHHHHH-SSTT----
----HHHHTTT-STT-----
----HHHHHHH-STT-----
--S-HHHHTTT-STTS----
-TT-HHHHTTT-GGGS----
----HHHHHTT-GGGS----
--S-HHHHTTT-TTTS----
--S-HHHHHTS-TTTS----
--S-HHHHHHH-TTTS----
----HHHHHHH-TTTS----
--S-HHHHHHH-TTTS----
--S-HHHHHHH-HHHH----
--S-HHHHHHH-HHHHS---
--S-HHHHHTTSTTTT----
-TT-HHHHHHHSHHHH----
--S-HHHHHHTTTTTS----
--S-HHHHHHHSGGGS----
--S-HHHHHHH-HHHH----
----HHHHHHH-HHHH----
--S-HHHHHTT-HHHH----
--S-HHHHHHT-HHHH----
----HHHHHHTTHHHH-S--
----HHHHHHHTHHHH----
--S-HHHHHHTTHHHH----
----HHHHHHH-HHHHS---
----HHHHHHH-HHHH----
----HHHHHHH-HHHH----
----HHHHHHH-HHHH----
----HHHHHHH-TTTT----
----HHHHHHHSGGGG----
----HHHHHHT-TTTS----
----HHHHHHHSGGGG-S--
--S-HHHHHHTTGGGS----
----TTHHHHT-TTTS-S--
----HHHHHTTSTTTS----
--S-HHHHHTTTTTT--S--
--S-HHHHHHHTGGG--S--
--S-HHHHHHTTGGG-----
--S-HHHHHHHTTTT--S--
----HHHHHTTTGGG-----
--S-HHHHHHTTGGG-----
--S-HHHHHTT-TTT-----
--S-HHHHHHTTTTT-----
----HHHHHHTTTTT-----
----HHHHHHTTTTTT----
--S-HHHHHHTTTTT--S--
--S-HHHHHHTTTTTS----
--S-HHHHHHTTTTTS----
----HHHHHHT-TTT--S--
----HHHHHHT-TTT--S--
----HHHHHHH-TTT--S--
--S-HHHHHHH-TTTS----
--S-HHHHHHH-TTTS----
----HHHHHHH-TTS--S--
--S-HHHHHHH-TTT-----
--S-HHHHHHHSTTT-----
--S-HHHHHHT-TTT-----
--S-HHHHHHT-TTT-----
--S-HHHHHHH-TTT-----
----HHHHHHH-TTTS----
--S-HHHHHHH-TTT-----
--S-HHHHHHH-TTTS----
----HHHHHHH-TTT-----
--S-HHHHHHT-TTT-----
--S-HHHHHHH-TTT-----
--S-HHHHHTT-TTT-----
--S-HHHHHHHSTTT-----
--S-HHHHHHTTTTT-----
-TT-HHHHHHHSTTT-----
--S-HHHHHHHTTTT-----
--S-HHHHHHTTGGG-----
--S-HHHHHHTTTTT-----
--S-HHHHHHTTTTT-----
--S-HHHHHHTTTTT-----
--S-HHHHHHHTTTT-----
--S-HHHHHTTSTTT-----
--S-HHHHHHTTTTT-----
--S-HHHHHHTTTTT-----
--S-HHHHHHHSTTT-----
--S-HHHHHHHTTTT-----
--S-HHHHHHT-TTT-----
--S-HHHHHHH-TTT-----
--S-HHHHHHHTTTT-----
--S-HHHHHHT-TTT-----
--S-HHHHHHTTTTT-----
--S-HHHHHHT-TTT-----
--S-HHHHHHH-TTT-----
--S-HHHHHHT-TTT-----
--S-HHHHHHTSTTT-----
--S-HHHHHHT-TTT-----
--S-HHHHHHS-TTT-----
--S-HHHHHHH-TTT-----
--S-HHHHHHHSTTT-----
--SSHHHHHHHHTTT-----
--S-HHHHHHHTTTT-----
--S-HHHHHTTSTTTS----
--S-HHHHHTTTTTTS----
--S-HHHHHTT-TTT-----
--S-HHHHHHHTTTT-----
--S-HHHHHHTSTTT-----
--S-HHHHHHTTTTT-----
-TT-HHHHHHTTTTT-----
-TT-HHHHHHHTTTT-----
--S-HHHHHHHTTTT-----
--S-HHHHHHTTTTT-----
--S-HHHHHHHHTTT-----
--S-HHHHHHHTTTT-----
--S-HHHHHHTSTTTS----
--S-HHHHHHTTTTT-----
--S-HHHHHHHTTTT-----
----HHHHHHTTTTT-----
----HHHHHHTTTTTS----
--S-HHHHHHTTTTT-----
--S-HHHHHHHSTTT-----
--S-HHHHHHHTTTT-----
--S-HHHHHHHSTTT-----
--S-HHHHHHTTTTT-----
--S-HHHHHHHTTTT-----
--S-HHHHHHHSTTS-----
--S-HHHHHHHHGGG-----
--S-HHHHHHHTTTT-----
-TT-HHHHHHHSTTT-----
--S-HHHHHHHTTTT-----
--S-HHHHHHHTTTT-----
-TT-TTHHHHTSTTTS----
--S-HHHHHHHSTTT-----
-TT-HHHHHHTTTTTS----
--S-HHHHHHHTTTTS----
--S-HHHHHHHTTTT-----
--S-HHHHHHHSTTT-----
--S-HHHHHHHTTTT-----
--S-HHHHHHHTTTT-----
--S-HHHHHHTTTTT-----
--S-HHHHHHH-TTT-----
--S-HHHHHHH-TTS-----
--S-TTHHHHTTTTTS----
--S-HHHHHHHTTTT-----
--S-HHHHHHTTTTT-----
--S-HHHHHHTTTTT-----
--S-HHHHHHHTTTT-----
--S-HHHHHHTTTTT-----
--S-HHHHHHTTGGG-----
--S-HHHHHHHSTTT-----
--S-HHHHHHTTTTTS----
--S-HHHHHHHTTTT-----
--S-HHHHHHHTTTT-----
--S-HHHHHHTTTTT-----
--S-HHHHHHTSTTT-----
--S-HHHHHHHTTTT-----
--S-HHHHHHTTTTT-----
--S-HHHHHHTTTTT-----
--S-HHHHHHTSTTT-----
--S-HHHHHHHSTTT-----
--S-HHHHHHTTTTT-----
----HHHHHHTTTTT-----
--S-HHHHHHTTTTT-----
--S-HHHHHHTTTTT-----
--S-HHHHHHHTTTT-S---
--S-HHHHHHTTTTT-----
-TT-HHHHHHTTTTT-----
--S-HHHHHHTTTTT-----
--S-HHHHHHTTTTT-----
----HHHHHHTSTTT-----
--S-HHHHHHTTTTT-----
--S-HHHHHHHTTTT-----
--S-HHHHHHHTTTT-----
--S-TTHHHHTTTTT-----
--S-HHHHHTTSTTT-----
--S-TTHHHHTTTTT-----
--S-HHHHHHHTTTT-----
--S-HHHHHHHSTTT-----
--S-TTHHHHTSTTT-----
--S-HHHHHHHTTTT-----
--S-HHHHHHHTTTT-----
--S-HHHHHHTTTTT-----
--S-HHHHHTTSGGG-----
--S-HHHHHHHTTTTS----
--S-HHHHHHHSTTTS----
--S-HHHHHTTSTTT-----
--S-HHHHHHTTTTT-----
--S-TTHHHHTTGGG-----
--S-HHHHHHHTGGG-----
--S-TTHHHHTSTTT-----
--S-HHHHHHHHTTT-----
--S-HHHHHHHTTTT-----
--S-HHHHHHHTTTT-----
--S-HHHHHHHTTTT-----
--S-HHHHHHTSGGG-----
--S-HHHHHHTTTTT-----
----HHHHHHTTTTT-----
--S-HHHHHHTTGGG-----
--S-HHHHHHHTTTT-----
--S-HHHHHHTTTTT-----
--S-HHHHHHHSTTT-----
--S-HHHHHHHTTTT-----
--S-HHHHHHHTTTT-----
--S-HHHHHHTTTTT-----
--S-HHHHHHHSTTT-----
--S-HHHHTTTTTTT-----
--S-HHHHHHTTGGG-----
--S-HHHHHHT-GGG-----
--S-HHHHHHTTTTT-----
--S-TTHHHHHTTTT-----
--S-HHHHHHTTTTT-----
--S-HHHHHHHTGGG-----
--S-HHHHHHHSTTT-----
-TT-HHHHHHHSGGG-----
----HHHHHHHTTTT-----
----HHHHHHHTTTT-----
--S-HHHHHHHTTTT-----
--S-TTHHHHHTTTT-----
-TT-HHHHHHHTGGG-----
-TT-HHHHHHHTTTT-----
--S-HHHHHHHTTTT-----
--S-HHHHHHHTGGG-----
--S-HHHHHHHTGGG-----
--S-HHHHHHTTTTT-----
--S-HHHHHHHSTTT-----
--S-TTHHHHHTTTS-----
--S-HHHHHTTSGGG-----
--S-HHHHHHTTTTT-----
--S-HHHHHTTSGGG-----
--S-HHHHHHTTTTT-----
--S-HHHHHHTTTTT-----
--S-HHHHHHHTGGG-----
--S-HHHHHHHSTTT-----
--S-HHHHHHHTTTT-----
--S-HHHHHHTTGGG-----
--S-HHHHHHTTGGG-----
--S-HHHHHHHTTTS-----
--S-HHHHHHTTTTT-----
--S-HHHHHHHTTTT-----
--S-HHHHHHHTTTT-----
--S-HHHHHHHTTTT-----
--S-HHHHHHTSGGG-----
--S-HHHHHHHTTTT-----
--S-HHHHHHHTTTT-----
--S-HHHHHHHSTTS-----
--S-HHHHHHTTGGG-----
--S-HHHHHHHTTTT-----
--S-HHHHHHTTTTT-----
--S-HHHHHHHTGGG-----
--S-TTHHHHHSTTS-----
--S-HHHHHHT-TTT-----
--S-HHHHHHTTTTT-----
--S-HHHHHHH-TTT-----
--S-HHHHHHT-TTT-----
--S-HHHHHTT-TTT-----
--S-HHHHHHHHTTT-----
--SSHHHHHHHSGGG-----
--S-HHHHHHH-TTT-----
--S-HHHHHHT-TTT-----
--S-HHHHHTT-TTT-----
--S-HHHHHHTTTTT-----
--S-HHHHHHTTTTT-----
--S-HHHHHHHTGGG-----
--S-HHHHHHTTTTT-----
--S-HHHHHHHTGGG-----
--S-HHHHHHHTGGG-----
--S-HHHHHHHTTTT-----
--S-HHHHHTT-TTT-S---
--S-HHHHHHHTGGG-----
--S-HHHHHHTTTTS-----
-TT-HHHHHHHTGGG-----
-TT-HHHHHHTTTTT-----
-TT-HHHHHHTTTTT-----
--S-HHHHHHTTGGG-----
--S-HHHHHHHTTTT-----
--S-HHHHHHHTTTT-----
--S-HHHHHHHTTTS-----
--S-HHHHHHTTTTT-----
--S-HHHHHHHTGGG-----
--S-HHHHHHTTTTT-----
--S-HHHHHHHSGGG-----
----HHHHHHTSTTS-----
--S-HHHHHHHSTTT-----
--S-TTHHHHTTTTT-----
--S-HHHHHHHTGGGS----
--S-HHHHHHHTGGG-----
--S-HHHHHHTSHHHH----
--S-HHHHHHHSTTT-----
--S-HHHHHHHTTTT-----
--S-HHHHHHTSTTS-----
--S-HHHHHHHSTTT-----
--S-HHHHHHHTGGG-----
--S-HHHHHHHHTTT-----
--S-HHHHHHTTTTT-----
--S-HHHHHTTSGGG-----
--S-HHHHHHSSGGG-----
----HHHHHHHTGGGS----
----HHHHHHHTTTT-----
--S-HHHHHHTTGGG-----
--S-HHHHHHHTTTT-----
--S-HHHHHTTTTTT-----
--S-HHHHHHHTTTS-----
--S-HHHHHHHTTTT-----
--S-HHHHHHHTTTT-----
--S-HHHHHTS-TTT-----
--S-HHHHHHHSTTT-----
--S-HHHHHHHTTTT-----
----HHHHHHTTTTT-----
--S-HHHHHHTTTTS-----
--S-HHHHHHHTTTT-----
--S-HHHHHHHSTTT-----
--S-HHHHHHTTTTT-----
--S-HHHHHHHTTTS-----
--S-HHHHHHHTTTT-----
--S-HHHHHHHSTTS-----
--S-HHHHHHHSTTS-----
--S-HHHHHHHTTTS-----
--S-HHHHHHHTTTS-----
--S-HHHHHHTTGGG-----
--S-TTHHHHTTGGG-----
--S-HHHHHTT-TTT-----
--S-HHHHHHHTGGG-----
--S-HHHHHHHSTTS-----
--S-HHHHHHHTTTT-----
--S-TTHHHHTTTTS-----
--S-HHHHHHHTGGG-----
--S-HHHHHHHTTTT-----
----HHHHHHHSGGG-----
--S-HHHHHTTSTTTS----
--S-HHHHHTTSGGG-----
--S-HHHHHTTSGGG-----
--S-HHHHHHT-TTT-----
--S-HHHHHTT-TTT-----
--S-THHHHTT-TTT-----
-TT-THHHHHHSTTT-----
-TT-TTHHHHTSTTT-----
-TT-THHHHHTSTTT-----
-TT-TTHHHHTTTTT-----
--S-THHHHHTTTTT-----
--S-TTHHHHTTTTT-----
--SSTHHHHHHHGGG-----
--S-THHHHHHTTTT-----
--SSTHHHHHHTTTT-----
--SSTHHHHHHSTTT-----
--S-THHHHHTTTTS-----
--S-HHHHHHH-TTS-----
--S-TTHHHHTTTTS-----
--S-THHHHHHSGGG-----
--S-THHHHHHTTTT-----
--S-TTHHHHHTTTT-----
--S-THHHHHHTGGG-----
--S-HHHHHHTTTTT-----
--S-HHHHHHSSGGG-----
--S-HHHHHHHTGGG-----
--S-HHHHHHTTGGG-----
--S-HHHHHHHTTTT-----
--S-HHHHHHHSGGG-----
--S-HHHHHHTTTTT-----
----HHHHHHTSTTT-----
--S-HHHHHHTTTTT-----
--S-HHHHHHTTGGG-----
--S-HHHHHHTTTTT-----
--S-HHHHHHHTTTT-----
--S-HHHHHHTTTTT-----
--S-HHHHHHHTTTT-----
--S-HHHHHHTTGGG-----
----HHHHHHHSTTT-----
----HHHHHHTTTTT-----
--S-HHHHHHHTTTT-----
--S-HHHHHHTTTTT-----
--S-TTHHHHHTGGG-----
----HHHHHHTSTTT-----
--S-HHHHHHTTTTT-----
----HHHHHHHTTTT-----
--S-HHHHHHTTTTT-----
--S-HHHHHHHTGGG-----
-TT-HHHHHHHTTTT-----
--S-HHHHHHHTTTT-----
--SSHHHHHHHTGGG-----
--SSHHHHHHTTTTT-----
--SSHHHHHHTSTTT-----
-TTSHHHHHHHTTTT-----
-TTSTHHHHHHTTTT-----
-TTSHHHHHHTTTTT-----
--S-TTHHHHHTTTT-----
--SSHHHHHHHTTTT-----
--SSHHHHHHTTTTT-----
--SSTHHHHHHTGGG-----
--SSTHHHHHHTTTT-----
-TT-THHHHHTTTTT-----
--S-THHHHHHTTTT-----
-TT-THHHHHTTTTT-----
--SSTHHHHHTTTTT-----
-TT-THHHHHTTTTT-----
--S-HHHHHHTTTTT-----
--SSTHHHHHHSGGG-----
--SSTHHHHHHTGGG-----
-TT-THHHHHTTTTT-----
-TTSTHHHHHTTTTT-----
--SSHHHHHHHTTTS-----
--SSTHHHHHHTTTT-----
--SSTHHHHHHTTTS-----
-TTSTHHHHHTTTTT-----
-TTSTHHHHHHTTTT-----
--SSTHHHHHTTTTT-----
--SSTHHHHTT-TTT-----
-TT-HHHHHHTTTTT-----
--SSSHHHHHTTTTT-----
--S-HHHHHHHTTTT-----
--S-THHHHHHTTTT-----
--S-THHHHHTTTTT-----
----HHHHHHHTGGG-----
--SSHHHHHHHTTTT-----
-TTSHHHHHHHTTTT-----
--S-THHHHHTTTTT-----
--S-TTHHHHTTTTT-----
-TT-TTHHHHTTTTT-----
--S-THHHHHTTTTT-----
--S-THHHHHTTTTT-----
--S-THHHHHTTTTS-----
--S-THHHHHTTGGG-----
--S-THHHHHHSGGG-----
--S-TTHHHHTTGGG-----
--S-TTHHHHHTTTT-----
--S-TTHHHHTTTTT-----
--S-TTHHHHHTTTS-----
--S-TTHHHHTTTTT-----
-TT-TTHHHHTTTTT-----
--S-TTHHHHTTTTT-----
----TTHHHHHHGGG-----
----THHHHHTTGGG-----
--S-THHHHHTTTTTS----
--S-THHHHHTTTTT-----
-TT--HHHHHTTGGG-----
-TT--HHHHTTTGGG-----
--S-HHHHHHTTTTT-----
--S-HHHHHHHHTTS-----
-TT-HHHHHHTTTTS-----
-TT-HHHHHHTTTTT-----
--S-HHHHHHTTGGG-----
-TT-HHHHHHTTTTT-----
-TT-HHHHHTTTTTS-----
-TT-HHHHHHTTTTS-----
-TT-HHHHHHTTGGG-----
-TT-HHHHHHTTGGG-----
--S-HHHHHHTTTTT-----
-TT-HHHHHHHHTTT-----
--S-HHHHHHTTTTT-----
--S-HHHHHHTTGGG-S---
----HHHHHHTTTTT-----
--S-HHHHHHTTTTT-----
--S-HHHHHHTTTTS-----
--S-HHHHHHHHTTT-----
----HHHHHHHHTTT-----
-TT-HHHHHHTTTTT-S---
--S-HHHHHHTSTTT-----
--S-HHHHHHHHTTT-----
-TT-HHHHHHHHHTS-----
--S-HHHHHHTTGGG-----
--S-HHHHHHTTTTT-----
--S-HHHHHHTTTTS-----
-TT-HHHHHTTTTTS-----
-TT-HHHHHHHHGGG-----
-TT-HHHHHHTTTTS-----
--S-HHHHHHTTTTT-----
--S-HHHHHHTTTTT--S--
----HHHHHHHHGGG-----
----HHHHHHTTTTS-----
----HHHHHHHHHTT-----
--S-HHHHHHHHGGG-----
--S-HHHHHHHHGGG-----
--S-HHHHHHHHGGG-S---
--S-HHHHHHHHTTT-----
--S-HHHHHHHGGGT-----
--S-HHHHHHHGGGT-----
--S-HHHHHHHGGGG--S--
--S-HHHHHHHHHTT-----
-TT-HHHHHHHHGGG-----
--S-HHHHHHHHTTT-----
-TT-HHHHHHHGGGT-----
--S-HHHHHHHHTTS-----
--S-HHHHHHHHTTT-----
--S-HHHHHHHHTTTS----
--S-HHHHHHHHTTTS----
--S-HHHHHHHHTTTS----
--S-HHHHHHTTTTTS----
--S-HHHHHHHTTTT-----
--S-HHHHHHHHGGG-----
--S-HHHHHHHHTTTS----
--S-HHHHHHHHTTT-----
--S-HHHHHHHHTTTS----
--S-HHHHHHHHGGGS----
--S-HHHHHHHHTTT-----
--S-HHHHHHHHTTT-----
--S-TTHHHHHHHTT-----
--S-HHHHHHHGGGT-----
--S-HHHHHHHHGGG-----
--S-HHHHHHHHHTT-----
--S-HHHHHHHHTTS-----
--S-HHHHHHHHTTT-----
--S-HHHHHHHHTTTS----
-TT-HHHHHHHHGGGS----
--S-HHHHHHHHGGG-----
--S-HHHHHHHHGGG-----
--S-HHHHHHHGGGT-----
--S-HHHHHHHHTTTS----
--S-HHHHHHHHGGG-----
--S-TTHHHHHHTTS-----
--S-HHHHHHTTGGG-S---
--S-HHHHHHHHTTT-----
--S-HHHHHHHHTTT-----
-TT-HHHHHHHHTTTS----
-TT-HHHHHHHHTTTS----
--S-HHHHHHHHGGGS----
-TT-HHHHHHHHTTTS----
----HHHHHHHHTTTS----
--S-HHHHHHHHTTTS----
--S-HHHHHTTTTTTS----
--S-HHHHHHTTTTTS----
--S-HHHHHHTTTTTS----
--S-HHHHHHHHTTTS----
----HHHHHTTTTTTS----
--S-HHHHHTTTTTTS----
--S-HHHHHHTTTTTS----
----HHHHHHTTTTTS----
--S-HHHHHTTTTTTS----
--S-HHHHHHTTTTTS----
--S-HHHHHHTTTTTS----
--S-HHHHHHTTTTTS----
-TT-HHHHHHHHTTTS----
-TT-HHHHHHHHTTTS----
-TT-HHHHHHTTTTTS----
----HHHHHHHHTTTS----
----HHHHHHTTTTTS----
----HHHHHHHHTTT-S---
--S-HHHHHHHHTTTS----
----HHHHHHHHTTTS----
--S-HHHHHHHGGGTS----
-TT-TTHHHHHGGGTS----
--S-HHHHHHHHTTTS----
--S-HHHHHHHGGGTS----
--S-HHHHHHHHTTTS----
-TT-HHHHHHHHTTT-S---
--S-HHHHHHHGGGT-S---
--S-HHHHHHHHHHHSS---
-TT-HHHHHHHGGGTSS---
--S-HHHHHHHGGGTSS---
--S-HHHHHHHGGGTSS---
--S-HHHHHHHHTTTS----
--S-HHHHHHHGGGTS----
--S-HHHHHHHHTTTSS---
--S-HHHHHHHHTTTS----
--S-HHHHHHHHTTTS----
--S-HHHHHHHHHTTS----
--S-HHHHHHHHTTTS----
-TT-HHHHHHHHTTTS----
--S-HHHHHHHGGGTS----
--S-HHHHHHHHTTTS----
--S-HHHHHHHHTTTS----
--S-HHHHHHHHTTTS-S--
--S-HHHHHHHHTTTS----
-TT-HHHHHHHHTTTS----
--S-HHHHHHHHTTTS-S--
--S-HHHHHHHHTTTS-S--
--S-HHHHHHHHTTTS----
--S-HHHHHHHHTTTS----
-TT-HHHHHHHHTTTS----
--S-HHHHHHTTTTTS-S--
----HHHHHHTTTTTS----
--S-HHHHHHTTTTTS----
-TT-HHHHHHTTTTTS-S--
-TT-HHHHHHTTTTTS----
-TT-HHHHHHHHTTTS-S--
--S-HHHHHHHHTTTS----
-TT-HHHHHHHHTTTS----
-TT-HHHHHHHHTTTS----
-TT-HHHHHHHHTTTS----
--S-HHHHHTTTTTTS-S--
-TT-HHHHHHTTTTTS-S--
-TT-HHHHHHHHTTTS-S--
-TT-HHHHHHHHTTTS-S--
--S-HHHHHHHHTTTS-S--
-TT-HHHHHHHHTTTS----
-TT-HHHHHHHHTTTS-S--
-TT-HHHHHTTSTTTS-S--
-TT-HHHHHHTTTTTS-S--
-TT-HHHHHHTTTTTS-S--
-TT-HHHHHHHHTTTS-S--
--S-HHHHHHTTTTTS----
-TT-HHHHHHTTTTTS----
-TT-TTHHHHHHTTTS----
-TT-HHHHHHHHTTTS----
-TT-HHHHHHTTTTTS----
-TT-HHHHHHTTTTTS----
-TT-HHHHHHTTTTTS----
-TT-HHHHHHHHTTTS----
-TT-HHHHHHTTTTT-----
-TT-HHHHHHHHTTTS----
-TT-HHHHHHHHTTTS----
-TT-HHHHHHHHTTTS----
-TT-HHHHHHHHTTTS----
-TT-HHHHHHHHTTTS----
-TT-HHHHHHHHTTTS----
-TT-HHHHHHHHTTTS----
-TT-HHHHHHHHHTTSS---
-TT-HHHHHHHHHTTS----
-TT-HHHHHHHHHHHS----
-TT-HHHHHHHHHHHS----
-TT-HHHHHHHHHHHS----
-TT-HHHHHHHHHTTS----
--S-HHHHHHHHHTTS----
--S-HHHHHHHHHTTS----
--S-HHHHHHHHHHHS-TT-
-TT-HHHHHHHHHHH--S--
-TT-HHHHHHHHHTTS----
-TT-HHHHHHHHHHHS-TT-
--S-HHHHHHHHHHHS-TT-
--S-HHHHHHHHHHHS-TT-
--S-HHHHHHHHHHHS-TT-
-TT-HHHHHHHHHHHS-TT-
--S-HHHHHHHHHHHS----
--S-HHHHHHHHHHH--TT-
--S-HHHHHHHHHTTS-TT-
--S-HHHHHHHHHTTS-TT-
--S-HHHHHHHHHTTS-S--
--S-HHHHHHHHHTTS-S--
--S-HHHHHHHHHTTS-S--
--S-HHHHHHHHHTTS----
--SSHHHHHHHHHHHS-S--
--S-HHHHHHHHHTTS-S--
--S-HHHHHHHHHTTS-S--
--S-HHHHHHHHHHHS-S--
--S-HHHHHHHHHHHS-S--
--S-HHHHHHHHHHH--S--
-TT-HHHHHHHHTTTS----
-TT-HHHHHHHHTTT-----
-TT-HHHHHHHHHHHS----
-TT-HHHHHHHHTTTS----
-TT-HHHHHHHHTTTS-S--
-TT-HHHHHTTTTTTS-S--
-TT-HHHHHHHHTTTS-TT-
--S-HHHHHHHHTTT--TT-
-TT-HHHHHHTTTTT--TT-
--S-HHHHHHTTTTT--TT-
--S-HHHHHHTTTTT--TT-
-TT-HHHHHHTTTTT--TT-
--S-HHHHHHTTTTTS-TT-
-TT-HHHHHHTTTTT--TT-
--S-SHHHHHTTTTS--TT-
--S-HHHHHHHHTTT--TT-
--S-HHHHHHHHTTT--TT-
-TT-HHHHHHTTTTT--TT-
--S-HHHHHHTTTTT--TT-
--S-HHHHHTTTTTT--TT-
-TT-HHHHHHTTTTT--TT-
--S-HHHHHHTTTTT--TT-
-TT-HHHHHHTTTTTS-TT-
-TT-HHHHHHHHTTT--TT-
--S-HHHHHHTTTTT--TT-
-TT-HHHHHHTTTTS--TT-
-TT-HHHHHHTTTTT--TT-
--S-HHHHHHTTTTT--TT-
--S-HHHHHHTTTTT--TT-
--S-HHHHHTTTGGG--TT-
-TT-HHHHHHTTTTT--TT-
-TT-HHHHHHTTTTT--TT-
--S-HHHHHHHHTTT--TT-
-TT-HHHHHHHHTTTS-TT-
--S-HHHHHHHHTTT--TT-
-TT-HHHHHHTTTTT--TT-
--S-HHHHHHTTTTT--TT-
-TT-HHHHHHHHGGG-----
--S-HHHHHHHHTTT-----
--S-HHHHHHHHTTT-----
--S-HHHHHHHHTTTS----
--S-HHHHHHHHTTTS----
--S-HHHHHHTTTTTS----
--S-HHHHHHHHTTTS----
-TT-HHHHHHHHHHHS----
--S-HHHHHHHHTTTSS---
--S-HHHHHHHHTTTS----
--S-HHHHHHHHTTTS----
-TT-HHHHHHHHGGGS----
--S-HHHHHHHHTTTS----
--S-HHHHHHHHTTTS----
--S-HHHHHHHHTTTS----
--S-HHHHHHHHTTTS-TT-
--S-HHHHHHHHTTTS----
--S-HHHHHHHHTTTSS---
--S-HHHHHHHHTTTS----
--S-HHHHHHHHTTTS----
--S-HHHHHHHTTTT-----
--S-HHHHHHHHTTTS----
-TT-HHHHHHHSTTTS----
--S-HHHHTTTTTTTS----
--S-HHHHHHHTTTTS----
--S-HHHHHHHTTTTS-S--
--S-HHHHHHHTTTTS----
--S-HHHHHHHTTTTS----
--S-HHHHHHHTTTTS----
--S-HHHHHHHTTTTS----
--S-HHHHHHHTTTTS----
--S-HHHHHHTTTTTS----
--S-HHHHHHTTTTTS----
-TT-HHHHHTTHHHHS----
--S-HHHHHHHTTTTS----
--S-HHHHHTTGGGTS----
--S-HHHHHHHTTTTS----
--S-HHHHHHTGGGTS----
--S-HHHHHHHTTTTS----
--S-HHHHHHTTTTTS----
-TT-HHHHTTTHHHHS----
-TT-SHHHHTTHHHHS----
--S-HHHHHHHHHHHS----
-TT-HHHHTTTHHHHS----
--S-HHHHTTTTTTTS----
--S-HHHHHHHHHHHS----
-TT-HHHHTTTHHHHS----
-TT-HHHHTTTHHHHS----
-TT-HHHHTTTHHHHS----
-TT-HHHHTTTHHHHS----
-TT-HHHHTTTHHHHS----
-TT-HHHHTTTHHHHS----
-TT-HHHHTTTHHHHS----
-TT-HHHHTTTHHHHS----
-TT-HHHHTTTHHHHS----
--S-HHHHTTTTTTTS----
-TT-HHHHTTTHHHHS----
-TT-HHHHTTTHHHHS----
-TT-HHHHTTTHHHHS----
--S-HHHHTTTTTTTS----
--S-HHHHTTTTTTTS----
-TT-HHHHTTTHHHHS----
--S-HHHHTTTHHHHS----
--S-HHHHTTTTTTTS----
--S-HHHHHHHHHHHS----
--S-HHHHTTTHHHHS----
--S-HHHHTTTTTTTS----
--S-HHHHTTTHHHHS----
--S-HHHHTTTHHHHS----
--S-HHHHTTTTTTTS----
--S-HHHHTTTHHHHS----
--S-HHHHTTTTTTTS----
-TT-HHHHTTTHHHHS----
-TT-HHHHTTTGGGT-----
--S-HHHHTTTGGGTS----
-TT-HHHHTTTHHHHS----
-TT-HHHHTTTHHHHS----
-TT-HHHHTTTHHHHS----
-TT-HHHHTTTGGGTS----
-TT-HHHHTTTTTTTS----
--S-HHHHTTTGGGTS-S--
--S-HHHHTTTTTTTS----
--S-HHHHTTTTTTSS----
--S-HHHHTTTHHHH-----
--S-TTGGGTTTTTT-----
--S-HHHHTTTTTTT-----
--S-HHHHTTTHHHHS----
--S-HHHHTTTGGGTS----
--S-HHHHTTTTTTTS----
--S-HHHHTTTTTTT-----
--S-HHHHTTTHHHH-----
--S-HHHHTTTGGGTS----
--S-HHHHTTTTTTTS----
--S-HHHHTTTTTTT-----
--S-HHHHTTTHHHHS----
--S-HHHHTTTHHHH-----
-TT-HHHHTTTTTTT-----
--S-HHHHTTTHHHHS----
-TT-HHHHTTTHHHHS----
-TT-HHHHTTTHHHH-----
-TT-HHHHTTTTTTTS----
-TT-HHHHTTTHHHH-----
-TT-HHHHTTTTTTT-----
--S-HHHHTTTHHHHS----
--S-HHHHTTTHHHHS----
----HHHHTTTGGGTS----
----HHHHTTTHHHHS----
--S-HHHHTTTTGGG-----
-TT-HHHHTTTTTTT-----
-TT-HHHHTTTHHHHS----
-TT-HHHHTTTHHHHS----
--S-HHHHTTTGGGT-----
--S-HHHHTTTGGGT-----
--S-HHHHTTTHHHH-----
--S-HHHHTTTTTTT-----
--S-HHHHTTTTTTT-----
-TT-HHHHTTTTTTT-----
--S-HHHHTTTTTTT-----
--S-HHHHTTTHHHHS----
--S-HHHHTTTHHHHS----
--S-HHHHTTTHHHHS----
--S-HHHHTTTHHHHS----
--S-HHHHTTTHHHHS----
--S-HHHHTTTGGGTS----
-TT-HHHHTTTTTTTS----
--S-HHHHTTTHHHHS----
-TT-HHHHTTTHHHH-----
--S-HHHHTTTGGGT-----
--S-HHHHTTTHHHHS----
-TT-HHHHTTTGGGT-----
-TT-HHHHTTTHHHHS----
-TT-TTTTTTTHHHH-----
--S-HHHHTTTTTTT-----
--S-HHHHTTTTTTT-----
--S-HHHHTTTHHHHS----
--S-HHHHHTTGGGTS----
-TT-HHHHTTTHHHHS----
-TT-TTTTTTTTTTTS----
--S-HHHHTTTHHHH-----
--S-HHHHTTTHHHHS----
--S-HHHHHHTHHHH-----
-TT-TTTTTTTHHHHS----
--S-HHHHTTTHHHHS----
--S-HHHHTTTGGGTS----
-TT-HHHHTTTHHHH-----
-TT-HHHHTTTHHHHS----
-TT-HHHHTTTTTTT-----
--S-HHHHTTTHHHH-----
--S-HHHHTTTHHHHS----
--S-HHHHTTTTTTT-----
--S-HHHHTTTHHHHS----
--S-HHHHTTTTTTTS----
-TT-STTTTTTGGGT-----
-TT-GGGTTTTHHHHS----
-TT-GGGTTTTHHHH-----
-TT-GGGTTTTHHHHS----
-TT-GGGTTTTHHHHS----
-TT-HHHHTTTTTTTS----
--S-GGGTTTTHHHHS----
-TT-GGGTTTTHHHHS----
-TT-STTTTTTHHHH-----
--S-HHHHTTTGGGT-----
-TT-GGGTTTTHHHHS----
-TT-GGGTTTTHHHH-----
--S-GGGTTTTHHHHS----
--S-GGGTTTTHHHHS----
-TT-GGGTTTTGGGTS----
--S-GGGTTTTHHHHS----
--S-GGGTTTTHHHHS----
--S-GGGTTTTHHHHS----
--S-GGGTTTTHHHHS----
--S-GGGTTTTGGGTS----
-TT-GGGTTTTHHHHS----
--S-HHHHTTTHHHHS----
-TT-GGGTTTTHHHH-----
-TT-HHHHTTTHHHHS----
--S-GGGTTTTHHHH-----
--S-HHHHTTTHHHH-----
-TT-GGGTTTTHHHHS----
--S-HHHHTTTTTTTS----
--S-HHHHTTTGGGTS----
-TT-STTTTTTTTTTS----
--S-HHHHTTTTGGG-----
--S-GGGTTTTHHHHS----
--S-HHHHTTTHHHHS----
--S-GGGTTTTTTTTS----
--S-GGGTTTTTTTTS----
--S-GGGTTTTHHHHS----
--S-HHHHTTTGGGTS----
--S-GGGTTTTHHHHS----
--S-GGGTTTTHHHHS----
-TT-GGGTTTTHHHH-----
-TT-GGGTTTTTTTT-----
--S-GGGTTTTHHHH-----
-TT-GGGTTTTHHHHS----
-TT-HHHHTTTTTTTS----
--S-GGGTTTTGGGT-----
-TT-GGGTTTTTTTT-----
-TT-GGGTTTTTTTTS----
-TT-GGGTTTTTTTT-----
--S-GGGTTTTHHHHS----
-TT-GGGTTTTTTTTS----
--S-GGGTTTTHHHHS----
-TT-HHHHTTTTGGG-----
-TT-GGGTTTTHHHHS----
-TT-GGGTTTTHHHH-----
--S-GGGTTTTTTTT-----
-TT-GGGTTTTTTTTS----
-TT-GGGTTTTTTTT-----
-TT-GGGTTTTTTTT-----
--S-HHHHTTTTTTT-----
-TT-GGGTTTTTTTTS----
-TT-GGGTTTTGGGT-----
-TT-GGGTTTTHHHH-----
-TT-GGGTTTTGGGTS----
-TT-GGGTTTTHHHHS----
-TT-GGGTTTTTTTT-----
-TT-GGGTTTTTTTTS----
-TT-TTTTTTTHHHH-----
-TT-GGGTTTTHHHH-----
--S-HHHHTTTHHHH-----
--S-HHHHTTTHHHH-----
--S-HHHHTTTHHHHS----
--S-GGGTTTTHHHH-----
--S-HHHHTTTTTTS-----
--S-HHHHTTTGGGTS----
--S-HHHHTTTGGGTS----
--S-HHHHTTTGGGTS----
--S-GGGTTTTHHHHS----
--S-GGGTTTTTTTT-----
--S-GGGTTTTTTTT-----
--S-GGGTTTTGGGT-----
--S-GGGTTTTHHHHS----
-TT-GGGTTTTHHHHS----
--S-HHHHTTTHHHHS----
--S-GGGTTTTTTTS-----
--S-GGGTTTTTTTT-----
--S-GGGTTTTGGGTS----
--S-HHHHTTTTTTTS----
----HHHHTTTTTTT-----
--S-GGGTTTTHHHHS----
----HHHHTTTHHHHS----
--S-HHHHTTTGGGTS----
--S-GGGTTTTTTTT-----
--S-GGGTTTTTTTT-----
--S-GGGTTTTTTTT-----
-TT-GGGTTTTTTTTS----
-TT-GGGTTTTHHHHS----
--S-GGGTTTTGGGTS----
-TT-GGGTTTTGGGTS----
-TT-GGGTTTTGGGTS----
-TT-GGGTTTTGGGT-----
--S-GGGTTTTTTTT-----
--S-GGGTTTTHHHH-----
--S-GGGTTTTTTTT-----
-TT-HHHHTTTTTTT-----
-TT-HHHHTTTHHHHS----
-TT-GGGTTTTGGGT-----
-TT-GGGTTTTGGGT-----
-TT-GGGTTTTGGGT-----
-TT-GGGTTTTHHHHS----
--S-HHHHTTTTGGG-----
-TT-GGGTTTTHHHH-----
-TT-GGGTTTTHHHH-----
-TT-GGGTTTTHHHHS----
-TT-GGGTTTTHHHHS----
-TT-HHHHTTTHHHHS----
--S-HHHHTTTHHHHS----
--S-GGGTTTTGGGTS----
--S-GGGTTTTHHHH-----
--S-HHHHTTTHHHH--S--
--S-GGGTTTTHHHH-----
--S-HHHHTTTHHHH-----
--S-GGGTTTTHHHHS----
--S-GGGTTTTHHHHS----
--S-GGGTTTTHHHH-----
--S-GGGTTTTHHHHS----
--S-GGGTTTTHHHHS----
--S-GGGTTTTTTTTS----
--S-HHHHTTTHHHHS----
--S-GGGTTTTTTTTS----
--S-GGGTTTTHHHH-----
--S-GGGTTTTGGGT-----
--S-GGGTTTTGGGTS----
--S-HHHHTTTTTTT-----
--S-GGGTTTTHHHH-----
--S-HHHHTTTHHHH-----
--S-GGGTTTTGGGT-----
--S-GGGTTTTTGGGS----
-TT-GGGSTTTHHHH-----
--S-GGGTTTTTTTT-----
--S-GGGTTTTHHHHS----
-TT-GGGTTTTTGGG-----
--S-GGGTTTTTTTT-----
-TT-HHHHTTTGGGTS----
-TT-GGGTTTTHHHH-----
-TT-GGGTTTTTTTTS----
-TT-GGGTTTTTGGG-----
-TT-GGGTTTTHHHH-----
-TT-GGGTTTTGGGT-----
-TT-GGGTTTTHHHHS----
-TT-GGGTTTTHHHHS----
-TT-GGGTTTTGGGTS----
-TT-GGGTTTTTTTTS----
--S-GGGTTTTHHHHS----
-TT-HHHHTTTHHHHS----
-TT-GGGTTTTHHHHS----
--S-GGGTTTTTTTTS----
--S-GGGTTTTHHHH-----
-TT-GGGTTTTHHHHS----
-TT-HHHHTTTHHHHS----
-TT-GGGTTTTHHHH-----
-TT-GGGTTTTGGGT-----
-TT-HHHHTTTTTTT-----
-TT-GGGTTTTHHHHS----
-TT-GGGTTTTGGGTS----
-TT-GGGTTTTHHHH-----
-TT-GGGTTTTTTTT-----
-TT-GGGTTTTTTTTS----
-TT-TTTTTTTTTTT-----
-TT-GGGTTTTTTTT-----
-TT-GGGTTTTHHHH-----
-TT-GGGTTTTTTTT-----
-TT-GGGTTTTHHHH-----
-TT-GGGTTTTHHHH-----
--S-GGGTTTTHHHHS----
--S-HHHHTTTTTTTS----
-TT-GGGTTTTGGGTS----
-TT-GGGTTTTGGGTS----
-TT-GGGTTTTTTTT-----
-TT-HHHHTTTGGGTS----
-TT-GGGTTTTHHHHS----
-TT-GGGTTTTTGGG-----
-TT-GGGTTTTHHHHS----
--S-GGGTTTTGGGTS----
-TT-GGGTTTTTTTTS----
-TT-GGGTTTTTTTT-----
-TT-HHHHTTTHHHH-----
-TT-GGGTTTTHHHH-----
-TT-HHHHTTTHHHH-----
-TT-GGGTTTTTTTT-----
-TT-GGGTTTTGGGT-----
-TT-GGGTTTTHHHHS----
-TT-GGGTTTTTTTT-----
--SSGGGTTTTHHHHS----
--SSGGGTTTTHHHHS----
--S-GGGTTTTTTTTS----
--SSGGGTTTTTTTTS----
--SSGGGTTTTTTTTS----
--SSHHHHTTTGGGT-----
--SSHHHHTTTHHHHS----
--SSGGGTTTTGGGT-----
--SSHHHHTTTHHHH-----
--SSHHHHTTTHHHHS----
--SSHHHHTTTTTTT-----
--SSHHHHTTTTTTT-----
--SSHHHHTTTHHHHS----
--SSHHHHTTTHHHHS----
--SSHHHHTTTHHHH-----
--SSHHHHTTTTTTT-----
--SSGGGTTTTHHHH-----
--SSGGGTTTTGGGT-----
--SSGGGTTTTHHHHS----
--SSHHHHTTTHHHH-----
--SSHHHHTTTHHHHS----
--SSGGGTTTTGGGTS----
--SSGGGTTTTTTTT-----
--SSGGGTTTTHHHH-----
--SSHHHHTTTTTTT-----
--SSGGGTTTTTTTT-----
--SSGGGTTTTGGGTS----
--S-HHHHTTTTTTT-----
--SSGGGTTTTGGGT-----
--SSHHHHTTTGGGT-----
--SSGGGTTTTTTTTS----
--SSGGGTTTTHHHH-----
--SSGGGTTTTTTTT-----
--SSGGGTTTTHHHHS----
--SSGGGTTTTHHHHS----
--SSGGGTTTTHHHH-----
--SSGGGTTTTTTTTS----
--SSGGGTTTTTTTT-----
--SSGGGTTTTGGGTS----
--SSHHHHTTTTTTT-----
--SSHHHHTTTTTTT-----
--SSGGGTTTTTTTT-----
--SSGGGTTTTHHHH-----
--SSGGGTTTTGGGTS----
--SSGGGTTTTHHHH-----
--SSHHHHTTTHHHH-----
--SSGGGTTTTGGGT-----
--SSGGGTTTTTTTTS----
--SSGGGTTTTTGGG-----
--SSGGGTTTTTTTT-----
--SSGGGTTTTHHHH-----
--SSGGGTTTTTTTT-----
--SSGGGTTTTHHHH-----
--SSHHHHTTTHHHH-----
--SSHHHHTTTTTTS-----
--SSGGGTTTTTTTT-----
--SSGGGTTTTTTTT-----
--SSGGGTTTTHHHH-----
--SSHHHHTTTHHHH-----
--SSHHHHTTTHHHH-----
--SSGGGTTTTHHHH-----
--SSGGGTTTTHHHH-----
--SSGGGTTTTTTTT-----
--SSGGGTTTTTTTTS----
-TT-GGGTTTTTTTTS----
--S-HHHHTTTHHHH-----
--S-GGGTTTTGGGTS----
--S-GGGTTTTTTTTS----
--S-GGGTTTTTTTT-----
--S-HHHHTTTTTTT-----
--S-GGGTTTTTTTT-----
--S-HHHHTTTGGGT-----
--S-HHHHTTTTTTT-----
-TT-HHHHTTTHHHH-----
-TT-HHHHTTTHHHHS----
--S-GGGTTTTGGGT-----
-TTSGGGTTTTGGGTS----
-TT-GGGTTTTTTTT-----
--SSGGGTTTTGGGT-----
-TTSGGGTTTTTTTT-----
-TTSGGGTTTTTTTT-----
-TTSGGGTTTTTGGG-----
-TT-GGGTTTTHHHH-----
-TTSTTTTTTTHHHH-----
-TTSGGGTTTTHHHH-----
-TTSGGGTTTTTTTT-----
--SSGGGTTTTHHHH-----
-TTSGGGTTTTHHHH-----
--SSGGGTTTTHHHH-----
-TTSGGGTTTTHHHH-----
-TTSGGGTTTTTTTTS----
-TTSGGGTTTTTTTT-----
-TT-HHHHTTTTTTT-----
-TTSGGGTTTTTTTT-----
-TTSGGGTTTTHHHH-----
--SSGGGTTTTHHHH-----
-TT-GGGTTTTGGGTS----
-TTSGGGTTTTGGGTS----
-TT-GGGTTTTHHHH-----
-TTSGGGTTTTHHHH-----
-TTSGGGTTTTHHHH-----
-TTSGGGTTTTTTTTS----
-TTSGGGTTTTTTTT-----
--SSGGGTTTTTTTTS----
--S-HHHHTTTGGGTS----
--S-GGGTTTTTTTT-----
--S-GGGTTTTHHHH-----
--S-GGGTTTTHHHH-----
--S-GGGTTTTGGGT-----
--S-GGGTTTTTTTTS----
--S-HHHHTTTHHHH-----
--S-GGGTTTTTTTT-----
--S-GGGTTTTHHHH-----
--S-HHHHTTTTTTTS----
--S-GGGTTTTHHHH-----
--S-GGGTTTTHHHH-----
--S-GGGTTTTHHHH-----
--S-HHHHTTTTTTT-----
--S-GGGTTTTTTTT-----
--S-GGGTTTTTTTTS----
--S-HHHHTTTGGGTS----
--S-GGGTTTTTTTTS----
--S-GGGTTTTHHHHS----
--S-GGGTTTTGGGTS----
--S-GGGTTTTHHHH-----
--S-GGGTTTTTTTT-----
-TT-GGGTTTTHHHHS----
--S-GGGTTTTHHHHS----
--S-HHHHTTTHHHH-----
--S-GGGTTTTHHHH-----
--S-HHHHTTTGGGT-----
--S-HHHHTTTTTTT--S--
-TT-GGGTTTTTTTT-----
--S-HHHHTTTTTTT--S--
--S-HHHHTTTGGGTS----
--S-GGGTTTTGGGT-----
--S-GGGTTTTHHHHS-S--
--S-HHHHTTTHHHHS-S--
--S-HHHHTTTHHHHS-TT-
--S-GGGTTTTGGGTS----
--S-HHHHTTTHHHH-----
--S-GGGTTTTHHHH-----
--S-GGGTTTTGGGT-----
-TT-GGGTTTTHHHH--TT-
--S-GGGTTTTHHHH--TT-
--S-GGGTTTTHHHH-----
--S-GGGTTTTHHHH-----
-TT-GGGTTTTTGGG-----
--S-GGGTTTTGGGT-----
--S-GGGTTTTHHHH--S--
-TT-GGGTTTTGGGTS-S--
-TT-GGGTTTTTTTT-----
-TT-GGGTTTTTTTT--TT-
-TT-GGGTTTTTTTT--TT-
--S-GGGTTTTGGGT--TT-
-TT-GGGTTTTTTTT--S--
-TT-GGGTTTTHHHH-----
--S-GGGTTTTHHHH-----
-TT-GGGTTTTHHHHS----
-TT-GGGTTTTHHHH-----
--S-GGGTTTTGGGT-----
--S-GGGTTTTTTTTS----
-TT-GGGTTTTTTTT-----
--S-GGGTTTTTTTT-----
-TT-GGGTTTTHHHH-----
-TT-GGGTTTTTTTT-----
-TT-HHHHTTTHHHH-----
-TT-GGGTTTTTTTT-----
-TT-HHHHTTTGGGT-----
--S-GGGTTTTTTTT-----
-TT-HHHHTTTTTTT--TT-
--S-GGGTTTTGGGT-----
-TT-HHHHTTTTTTT-----
-TT-GGGTTTTTTTT-----
--S-HHHHTTTTTTT-----
-TT-GGGTTTTHHHH-----
--S-HHHHTTTGGGT-----
-TT-HHHHTTTHHHHS----
-TT-HHHHTTTTTTT-----
-TT-HHHHTTTHHHH-----
-TT-GGGTTTTTTTT-----
-TT-HHHHTTTGGGT-----
-TT-GGGTTTTHHHH-----
-TT-GGGTTTTGGGT-----
-TT-GGGTTTTHHHHS----
--SSSTTTTTTGGGT-----
--S-GGGTTTTTTTT-----
-TT-GGGTTTTHHHH-----
-TT-GGGTTTTGGGT-----
-TT-GGGTTTTHHHH-----
-TT-GGGSTTTHHHH-----
-TT-GGGTTTTGGGS-----
--S-GGGTTTTGGGTS----
----GGGTTTTGGGT-----
--S-GGGTTTTTTTTS----
--S-GGGTTTTTTTT-----
--S-GGGTTTTTTTTS----
--S-GGGTTTTTTTT-----
--S-GGGTTTTTTTT-----
--S-HHHHTTTGGGT-----
----GGGTTTTHHHH-----
--S-GGGTTTTHHHHS----
-TT-HHHHTTTHHHH-----
--S-GGGTTTTHHHH-----
--S-GGGTTTTTTTTS----
----GGGTTTTHHHH-----
----GGGTTTTGGGT-----
----HHHHTTTHHHH-----
----HHHHTTTHHHH-----
----HHHHTTTHHHH-----
----GGGTTTTHHHH-----
----HHHHTTTHHHH-----
-TT-HHHHTTTHHHH-----
--S-HHHHTTTHHHH-----
----HHHHTTTTTTTS----
----HHHHTTTHHHHS----
----HHHHTTTHHHH-----
----HHHHTTTHHHHS----
----HHHHTTTGGGT-----
--S-GGGTTTTGGGT-----
--S-GGGTTTTGGGT-----
--S-HHHHTTTHHHH-----
-TT-GGGTTTTHHHH-----
-TT-HHHHTTTHHHH-----
-TT-HHHHTTTHHHH-----
-TT-HHHHTTTHHHH-----
-TT-HHHHTTTHHHH-----
-TT-HHHHTTTHHHH-----
-TT-HHHHTTTHHHH-----
-TT-HHHHTTTHHHHS----
-TT-HHHHTTTHHHHS----
-TT-HHHHTTTHHHH-----
-TT-HHHHTTTHHHH-----
-TT-HHHHTTTHHHH-----
-TT-HHHHTTTHHHH-----
-TT-HHHHTTTHHHHS----
-TT-HHHHTTTHHHH-----
-TT-HHHHTTTTTTT-----
-TT-HHHHTTTTTTT-----
-TT-HHHHTTTGGGTS----
-TT-HHHHHHTTTTT-----
-TT-HHHHTTTHHHH-----
-TT-HHHHTTTHHHH-----
-TT-HHHHTTTHHHH-----
-TT-HHHHTTTHHHH-----
-TT-HHHHTTTGGGT-----
-TT-HHHHTTTHHHH-----
-TT-HHHHTTTHHHHS----
-TT-HHHHTTTHHHHS----
-TT-HHHHTTTHHHH-----
-TT-HHHHTTTHHHHS----
-TT-HHHHTTTHHHH-----
-TT-GGGTTTTHHHHS----
-TT-GGGTTTTHHHHS----
-TT-HHHHTTTHHHHS----
--S-HHHHTTTHHHHS----
-TT-HHHHTTTHHHHS----
-TT-HHHHTTTGGGTS----
-TT-HHHHTTTHHHHS----
-TT-HHHHTTTHHHHS----
--S-HHHHTTTHHHHS----
-TT-HHHHTTTHHHHS----
-TT-HHHHTTTHHHHS----
-TT-HHHHTTTHHHHS----
-TT-HHHHTTTHHHHS----
-TT-HHHHTTTHHHHS----
-TT-HHHHTTTHHHHS----
-TT-HHHHTTTHHHHS----
-TT-HHHHTTTHHHHS----
-TT-HHHHTTTHHHHS----
-TT-HHHHTTTHHHHS----
-TT-HHHHHTTHHHHS----
-TT-HHHHHHHHHHHS----
-TT-HHHHHTTTTTTS----
-TT-HHHHHHHTTTTS----
-TT-HHHHHTTGGGTS----
-TT-HHHHHHHHHHHS----
-TT-HHHHHHHTTTTS----
-TT-HHHHTTTHHHHS----
-TT-HHHHHTTHHHHS----
-TT-HHHHTTTHHHHS----
-TT-HHHHTTTHHHH-----
-TT-HHHHTTTHHHHS----
-TT-HHHHTTTHHHHS----
-TT-HHHHHHHTTTTS----
-TT-HHHHTTTHHHHS----
--S-HHHHTTTHHHHS----
-TT-HHHHTTTHHHHS----
-TT-HHHHTTTTTTTS----
----HHHHTTTHHHHS----
-TT-HHHHTTTHHHHS----
-TT-HHHHTTTHHHHS----
-TT-HHHHTTTHHHHS----
-TT-HHHHHHHHHHHS----
--S-HHHHTTTHHHHS----
-TT-HHHHTTTHHHHS----
-TT-HHHHTTTGGGTS----
-TT-HHHHTTTTTTTS----
-TT-HHHHHTTHHHHS----
-TT-HHHHTTTHHHHS----
-TT-HHHHTTTTTTSS----
-TT-HHHHTTTGGGTS----
-TT-HHHHTTTTTTTS----
-TT-TTGGGTTGGGTS----
-TT-TTGGGTTHHHHS----
-TT-HHHHTTTHHHHS----
-TT-HHHHTTTHHHHS----
-TT-HHHHTTTHHHHS----
-TT-HHHHTTTHHHHS----
-TT-HHHHTTTHHHHS----
-TT-HHHHTTTHHHH-----
-TT-TTGGGTTTTTTS----
-TT-HHHHTTTHHHHS----
-TT-HHHHTTTTTTTS----
-TT-HHHHTTTGGGTS----
-TT-HHHHTTTHHHHS----
-TT-HHHHTTTHHHHS----
----HHHHTTTHHHHS----
-TT-HHHHTTTHHHH-----
-TT-HHHHTTTGGGTS----
-TT-HHHHTTTHHHHSS---
-TT-HHHHTTTHHHHS----
-TT-HHHHTTTHHHHS----
-TT-HHHHTTTHHHHS----
-TT-TTTTTTTHHHH-S---
-TT-TTTTTTTGGGTS----
-TT-HHHHTTTHHHHS----
-TT-HHHHTTTTTTTS----
-TT-HHHHTTTHHHHS----
-TT-HHHHTTTHHHHS----
-TT-HHHHTTTHHHHS----
-TT-HHHHTTTHHHHS----
-TT-HHHHHTTHHHHS----
--S-HHHHTTTHHHHS----
----HHHHTTTHHHH-----
-TT-HHHHTTTHHHH-----
-TT-HHHHTTTHHHH-----
----HHHHTTTHHHHS----
--S-HHHHTTTHHHHS----
----HHHHHTTHHHH-----
----HHHHTTTHHHHS----
----HHHHTTTHHHH-----
----HHHHTTTHHHHS----
----HHHHTTTHHHHS----
-TT-HHHHTTTHHHHS----
-TT-HHHHTTTHHHHS----
----HHHHTTTHHHHS----
----HHHHTTTHHHHS----
----HHHHHHHHHHHS----
----HHHHTTTHHHHS----
----HHHHTTTHHHHS----
-TT-HHHHTTTHHHHS----
--S-HHHHTTTHHHHS----
--S-HHHHTTTHHHHS----
--S-HHHHTTTHHHHS----
--S-HHHHTTTHHHHS----
--S-HHHHTTTHHHHS----
--S-HHHHTTTHHHHS----
--S-HHHHTTTGGGTS----
--S-HHHHTTTHHHH-----
-TT-HHHHTTTTTTTS----
-TT-HHHHTTTGGGTS----
-TT-HHHHHTTGGGTS----
-TT-HHHHTTTHHHH-----
-TT-TTGGGGTTTTT-----
-TT-HHHHHTTTGGG-----
-TT-HHHHTTTGGGTS----
--S-TTTTTTTTTTTS----
--S-HHHHTTTHHHHS----
-TT-HHHHTTTGGGT-----
-TT-GGGTTTTHHHHS----
-TT-GGGTTTTHHHH-----
-TT-HHHHTTTHHHH-----
-TT-GGGTTTTHHHHS----
--S-GGGTTTTHHHHS----
-TT-GGGTTTTGGGTS----
-TT-GGGTTTTHHHHS----
-TT-HHHHTTTTTTTS----
-TT-GGGTTTTHHHHS----
-TT-HHHHTTTGGGT-----
-TT-HHHHTTTHHHHS----
-TT-GGGTTTTHHHHS----
--S-GGGTTTTHHHHS----
-TT-GGGTTTTHHHHS----
--S-GGGTTTTTTTTS----
-TT-GGGTTTTTTTTS----
--S-HHHHTTTTTTT-TT--
-TT-GGGTTTTGGGT-----
----GGGTTTTTTTTS----
--S-GGGTTTTHHHHS----
--S-HHHHTTTHHHHS----
--S-HHHHTTTHHHHS----
--S-HHHHTTTHHHHS----
--S-GGGTTTTTTTTS----
--S-GGGTTTTHHHHS----
--S-GGGTTTTGGGTS----
--S-GGGTTTTHHHH-----
--S-HHHHTTTGGGTS----
--S-HHHHTTTHHHHS----
----GGGTTTTGGGTS----
--S-GGGTTTTHHHH-----
-TT-HHHHTTTHHHHS----
--S-GGGTTTTHHHHS----
----GGGTTTTHHHHS----
-TT-HHHHTTTGGGT-----
-TT-GGGTTTTHHHHS----
-TT-GGGTTTTHHHHS----
--S-GGGTTTTTTTTS----
----GGGTTTTGGGTS----
----GGGTTTTHHHHS----
----GGGTTTTHHHHS----
----HHHHTTTGGGTS----
----GGGTTTTHHHHS----
-TT-HHHHTTTHHHHS----
--S-GGGTTTTHHHHS----
-TT-HHHHTTTTGGGS----
-TT-GGGTTTTTTTTS----
--S-HHHHTTTHHHHS----
----GGGTTTTTTTTS----
-TT-HHHHTTTGGGT-----
--S-HHHHHTTHHHHS----
----HHHHHTTHHHHS----
-TT-HHHHTTTHHHHS----
-TT-HHHHTTTHHHHS----
--S-HHHHHTTHHHHS----
--S-GGGTTTTHHHHS----
--S-GGGTTTTHHHHS----
--S-GGGTTTTHHHHS----
--S-HHHHTTTHHHHS----
----GGGTTTTHHHHS----
----HHHHTTTHHHHS----
----GGGTTTTHHHH-----
----HHHHTTTHHHHS----
----HHHHTTTHHHHS----
----GGGTTTTHHHHS----
----HHHHTTTHHHHS----
----HHHHTTTHHHH-----
----GGGTTTTTTTTS----
-TT-HHHHTTTHHHHS----
-TT-HHHHTTTHHHHS----
--S-HHHHTTTHHHH-----
--S-HHHHTTTHHHHS----
--S-GGGTTTTHHHH-----
--S-GGGTTTTHHHHS----
--S-GGGTTTTHHHH-----
----GGGTTTTHHHHS----
----TTTSTTTHHHHS----
----TTTTTTTHHHHS----
----TTTSTTTHHHHS----
----TTTTTTTHHHH-----
--S-HHHHTTTHHHH-----
--S-HHHHTTTGGGT-----
--S-HHHHTTTTTTT-----
--S-HHHHTTTTTTT-----
--S-TTTTTTTGGGT-----
--S-TTTSTTTTTTT-----
--S-TTTTTTTTTTT-----
--S-HHHHTTTTTTT-----
--S-HHHHHHHTTTT-----
--S-HHHHTTTTTTT-----
--S-HHHHTTTTTTT-----
--S-TTTTTTTGGGT-----
--S-HHHHTTTGGGT-----
--S-TTTTTTTTTTT-----
--S-TTTSTTTHHHH-----
--S-HHHHTTTHHHH-----
--S-TTTTTTTTTTT-----
----HHHHTTTTTTT-----
--S-HHHHTTTTGGG-----
----GGGTTTTTTTT-----
--S-HHHHTTTTTTT-----
--S-HHHHTTTTTTT-----
--S-HHHHTTTTTTT-----
--S-HHHHTTTTTTT-----
----HHHHTTTTTTT-----
----TTTTTTTTTTT-----
----TTTTTTTGGGT-----
----TTHHHHTGGGT-----
----TTTTTTTTTTT-----
----TTTTTTTHHHH-----
----TTTTTTTHHHH-----
----TTTTTTTGGGT-----
--S-TTTTTTTGGGT-----
--S-TTTTTTTGGGT-----
--S-TTTTTTTGGGT-----
--S-TTTTTTTGGGT-----
--S-TTTTTTTHHHH-----
--S-TTTTTTTTGGG-----
----TTTTTTTTTTT-----
--S-TTTTTTTGGGT-----
--S-TTTTTTTTTTTS----
----TTTTTTTTTTT-----
----TTHHHHTGGGT-----
----TTTTTTTGGGT-----
----HHHHTTTTTTT-----
----TTTTTTTTTTT-----
----TTTTTTTGGGT-----
----TTTTTTTHHHH-----
--S-HHHHTTTGGGTS----
----GGGTTTTTTTT-----
----GGGTTTTTTTT-----
----HHHHTTTTTTTS----
----GGGTTTTGGGTS----
--S-GGGTTTTHHHHS----
----HHHHTTTTTTT-----
--S-HHHHTTTHHHHS----
----HHHHTTTGGGTS----
--S-HHHHTTTTTTTS----
----HHHHTTTTTTT-----
--S-HHHHTTTTTTTS----
----HHHHTTTHHHHS----
--S-HHHHHTTHHHHS----
--S-HHHHTTTTTTTS----
--S-HHHHTTTHHHHS----
--S-GGGTTTTTTTTS----
--S-HHHHTTTHHHHS----
----HHHHTTTTTTTS----
--S-HHHHTTTTTTTS----
--S-GGGTTTTHHHHS----
--S-GGGTTTTTTTTS----
-TT-HHHHTTTHHHHS----
-TT-HHHHTTTTTTTS----
--S-GGGTTTTGGGTS----
----TTTSTTTHHHHS----
--S-STTTTTTTTTTS----
--S-HHHHSSSHHHHS----
----TTSSTTTTTTT-----
--S-GGGTTTTHHHHS----
----GGGTTTTHHHH-----
----GGGTTTTTTTT-----
----TTTTSSSHHHHS----
----HHHHTTTTTTTS----
----TTTSTTTHHHHS----
----TTTSTTTGGGT-----
----HHHHTTTHHHHS----
----HHHHSSSSTTT-----
----HHHHTTTGGGTS----
----HHHHTTTTTTTS----
--S-HHHHTTTHHHHS----
----HHHHTTTTTTTS----
-TT-HHHHTTTHHHHS----
--S-HHHHTTTTTTTS----
--S-HHHHHTTTTTT-----
--S-HHHHTTTHHHHS----
--S-HHHHTTTHHHHS----
----HHHHTTTGGGTS----
----TTTSTTTHHHHS----
----HHHHTTTHHHHS----
--S-HHHHTTTHHHHS----
----HHHHTTTHHHH-----
--S-HHHHTTTHHHH-----
--S-HHHHTTTHHHH-----
--S-GGGTTTTHHHH-----
--S-GGGTTTTHHHHS----
--S-HHHHTTTTTTTS----
--S-HHHHTTTHHHHS----
----HHHHTTTHHHH-----
--S-HHHHTTTHHHHS----
--S-HHHHTTTGGGT-----
----STTTTTTHHHHS----
----HHHHIIIIITTS----
----HHHHHTTHHHHS----
--S-HHHHTTTHHHHS----
-TT-HHHHHTTTTTT-----
----HHHHTTTHHHH-----
--S-HHHHTTTTTTT-----
----HHHHHTTGGGT-----
----HHHHTTTHHHHS----
----GGGTTTTGGGT-----
----HHHHTTTGGGT-----
--S-HHHHTTTGGGTS----
----GGGTTTTGGGTS----
--S-HHHHTTTGGGTS----
--S-HHHHTTTGGGT-----
--S-HHHHTTTGGGTS----
--S-HHHHTTTHHHHS----
--S-HHHHTTTHHHHS----
--S-HHHHTTTHHHHS----
--S-HHHHTTTHHHHS----
----TTTSTTTGGGTS----
----TTTSTTTGGGT-----
--S-HHHHTTTTTTTS----
----TTTTTTTHHHHS----
----HHHHTTTHHHHS----
----HHHHTTTHHHHS----
----HHHHTTTHHHHS----
----HHHHTTTTTTTS----
----TTTGGGTHHHHS----
----HHHHTTTHHHHS----
----HHHHTTTHHHHS----
----HHHHTTTGGGTS----
----HHHHTTTHHHHS----
----HHHHTTTGGGTS----
----HHHHTTTHHHHS-S--
----HHHHTTTHHHHS----
----HHHHTTTHHHHS----
----HHHHTTTHHHHS----
----HHHHTTTTTTT-----
----HHHHTTTHHHH-----
----TTTTTTTGGGT-----
----HHHHTTTHHHH-----
--S-HHHHTTTTTTT-----
--S-HHHHTTTHHHHS----
-TT-HHHHTTTHHHHS----
--S-GGGTTTTHHHHS----
--S-HHHHTTTHHHHS----
--S-HHHHTTTTTTTS----
-TT--TTTTTTHHHHS----
-TT-STTTTTTHHHHS----
-TT-GGGTTTTTTTTS----
-TT--TTTTTTTTTTS----
--S-GGGTTTTHHHHS----
--S-GGGTTTTHHHH-----
-TT-HHHHTTTHHHHS----
-TT-GGGTTTTTTTTS----
----GGGTTTTTTTTS----
--S--TTTTTTTTTTS----
----HHHHTTTHHHHS----
----TTTSTTTGGGTS----
----HHHHTTTTTTTS----
-TT-HHHHTTTTTTT-----
----GGGTTTTHHHHS----
-TT-HHHHTTTTTTT-----
-TT-HHHHTTTTTTTS----
-TT-HHHHTTTTTTTS----
--S-HHHHTTTTTTTS----
-TT-HHHHTTTTTTTS----
--S-HHHHTTTTTTTS----
----HHHHTTTTTTTS----
--S-GGGTTTTTTTTS----
-TT-GGGTTTTTTTTS----
-TT-HHHHTTTGGGTS----
-TT-GGGTTTTGGGTS----
-TT-GGGTTTTHHHHS----
--S-GGGTTTTTTTTS----
--S-HHHHTTTHHHHS----
----HHHHTTTTTTTS----
--S-STTTTTTTTTTS----
--S-GGGTTTTGGGTS----
----HHHHTTTHHHHS----
----GGGTTTTHHHHS----
----HHHHTTTHHHHS----
-TT-HHHHSTTTTTT-----
----TTTS-SSHHHHS----
----GGGSTTTTTTT-----
----GGGTTTTTTTT-----
----GGGTTTTHHHHS----
----GGGTTTTGGGTS----
-TT-HHHHTTTTTTT-----
----GGGTTTTHHHHS----
-TT-GGGTTTTTTTTS----
----HHHHTTTHHHH-----
-TT-HHHHTTTTTTT-----
-TT-GGGTTTTTTTTS----
----HHHHTTTTTTTS----
-TT-GGGTTTTHHHHS----
-TT-GGGTTTTHHHHS----
----TTTSTTTHHHHS----
-TT-HHHHTTTTTTTS----
-TT-TTTSTTTTTTTS----
----HHHHTTTGGGTS----
----HHHHTTTTTTTS----
----HHHHTTTTTTTS----
----HHHHTTTHHHHS----
----HHHHTTTHHHHS----
----GGGTTTTHHHHS----
----HHHHTTTTTTTS----
----TTTSTTTHHHHS----
----GGGTTTTHHHHS----
----GGGTTTTHHHHS----
----HHHHTTTHHHHS----
----HHHHTTTHHHHS----
----GGGTTTTHHHHS----
----GGGTTTTHHHH-----
----GGGTTTTHHHHS----
-TT-HHHHTTTHHHHS----
----GGGTTTTHHHHS----
-TT-HHHHTTTGGGTS----
--S-HHHHTTTTTTTS----
----TTTSTTTTTTTS----
--S-HHHHTTTTTTTS----
--S-HHHHTTTTTTTS----
--S-GGGTTTTTTTTS----
----GGGTTTTTTTTS----
----HHHHTTTTTTTS----
----GGGTTTTTTTTS----
-----TTTTTTTTTTS----
-TT-HHHHTTTGGGTS----
----GGGTTTTHHHHS----
----GGGTTTTTTTTS----
-TT-GGGTTTTTTTTS-S--
----GGGTTTTTTTTS----
----GGGTTTTTTTTS----
-----TTTTTTHHHHS----
-----TTTTTTTTTTS----
----STTTTTTHHHHS----
----HHHHTTTHHHHS----
--S-GGGTTTTTTTTS----
--S-HHHHTTTGGGTS----
--S-GGGTTTTTTTTS----
--S-THHHHTTTTTTS----
--S-GGGTTTTTTTTS----
--S-GGGTTTTGGGTS----
-TT-GGGTTTTTTTTS----
-TT-GGGTTTTTTTTS----
--S-HHHHTTTHHHHS----
-TT-HHHHTTTTTTTS----
--S-GGGTTTTTTTTS----
--S-HHHHTTTGGGTS----
-TT-HHHHTTTHHHHS----
-TT-HHHHTTTGGGTS----
-TT-HHHHHTTHHHHS----
--S-HHHHTTTTTTTS----
--S-HHHHTTTTTTTS----
--S-HHHHTTTTTTTS----
-TT-HHHHTTTGGGTS----
-TT-HHHHTTTHHHHS----
-TT-HHHHTTTHHHHS----
-TT-HHHHTTTGGGTS----
-TT-GGGTTTTGGGTS----
-TT-HHHHTTTTTTTS----
-TT-HHHHTTTGGGTS----
-TT-HHHHTTTGGGTS----
-TT-HHHHTTTHHHHS----
-TT-HHHHTTTHHHHS----
--S-HHHHTTTTTTTS----
-TT-HHHHTTTTTTTS----
-TT-HHHHTTTTTTTS----
-TT-HHHHTTTHHHHS----
-TT-HHHHTTTHHHHS----
----HHHHTTTHHHHS----
----HHHHTTTHHHHS----
----HHHHTTTHHHHS----
----HHHHTTTHHHHS----
----TTTSTTTTTTTS----
-TT-HHHHTTTHHHHS----
-TT-HHHHTTTHHHHS----
-TT-HHHHTTTHHHHS----
-TT-HHHHTTTHHHHS----
-TT-HHHHTTTHHHHS----
----HHHHTTTHHHHS----
----HHHHTTTTTTT-----
----HHHHTTTHHHHS----
--S-HHHHHTTHHHH-----
--S-HHHHTTTHHHHS----
--S-HHHHTTTHHHHS----
--S-HHHHTTTHHHHS----
-TT-HHHHTTTTTTTS----
-TT-HHHHTTTTTTTS----
-TT-HHHHTTTTTTTS----
----HHHHTTTHHHHS----
-TT-HHHHTTTHHHHS----
-TT-HHHHTTTHHHH-----
----HHHHTTTGGGTS----
-TT-HHHHTTTGGGTS----
-TT-HHHHTTTGGGTS----
-TT-HHHHTTTTTTTS----
-TT-TTGGGTTTTTTS----
----HHHHTTTHHHHS----
----HHHHTTTTTTTS----
-TT-HHHHTTTTTTTS----
-TT-HHHHTTTGGGTS----
-TT-HHHHTTTTTTTS----
-TT-HHHHTTTTTTTS----
-TT-HHHHTTTHHHHS----
----TTTTTTTTTTTS----
----TTTTTTTHHHHS----
-TT-HHHHTTTTTTTS----
-TT-HHHHTTTGGGTS----
-TT-HHHHTTTTTTTS----
-TT-HHHHTTTTTTTS----
--S-HHHHHTTTTTTS----
--S-HHHHTTTHHHHS----
--S-HHHHTTTHHHHS----
----HHHHTTTTTTTS----
-TT-HHHHTTTGGGTS----
--S-TTTTTTTGGGTS----
----TTTSTTTHHHHS----
-TT-HHHHTTTTTTT-----
----TTTSTTTGGGTS----
-TT-HHHHTTTHHHHS----
-TT-HHHHHTTGGGTS----
----HHHHHTTGGGTS----
----HHHHHTTGGGT-----
-TT-HHHHHTTHHHHS----
----HHHHTTTTTTTS----
----HHHHTTTHHHHS----
----HHHHHTTTTTTS----
-TT-HHHHTTTHHHHS----
-TT-HHHHTTTTTTTS----
--S-HHHHTTTHHHHS----
--S-HHHHTTTHHHHS----
--S-HHHHTTTTTTTS----
----HHHHTTTHHHHS----
----HHHHTTTHHHHS----
----HHHHTTTHHHHS----
--S-HHHHTTTTTTTS----
--S-HHHHTTTHHHHS----
--S-HHHHTTTTTTTS----
--S-HHHHTTTHHHHS----
--S-HHHHTTTTTTTS----
--S-TTTSTTTGGGTS----
----HHHHTTTHHHHS----
--S-HHHHTTTTTTTS----
----HHHHTTTTTTTS----
--S-HHHHTTTGGGTS----
--S-HHHHTTTGGGTS----
----HHHHTTTTTTTS----
--S-HHHHTTTHHHHS----
--S-HHHHTTTTTTTS----
--S-HHHHTTTTTTTS----
--S-HHHHTTTTTTTS----
--S-HHHHTTTHHHHS----
----HHHHTTTHHHHS----
--S-HHHHTTTTTTTS----
--S-HHHHTTTGGGTS----
--S-HHHHTTTTTTTS----
--S-HHHHTTTHHHHS----
----HHHHTTTTTTTS----
--S-GGGTTTTTTTTS----
--S-GGGTTTTGGGTS----
--S-HHHHTTTGGGTS----
--S-GGGTTTTTTTTS----
-TT-GGGTTTTTTTTS----
--S-GGGTTTTGGGTS----
-TT-GGGTTTTHHHHS----
--S-GGGTTTTTTTTS----
--S-HHHHTTTTTTTS----
--S-GGGTTTTHHHHS----
--S-GGGTTTTHHHHS----
--S-HHHHTTTHHHHS----
--S-GGGTTTTHHHHS----
--S-HHHHTTTHHHHS----
--S-GGGTTTTTTTTS----
--S-GGGTTTTTTTTS----
--S-GGGTTTTHHHHS----
--S-TTTTTTTHHHHS----
--S-GGGTTTTGGGTS----
--S-GGGTTTTHHHHS----
--S-GGGTTTTGGGTS----
--S-GGGTTTTGGGTS----
--S-GGGSSSSSTTTS----
--S-GGGTSSSGGGTS----
--S-GGGSSSSSTTTS----
--S-GGGTSSSHHHHS----
--S-GGG-SSSGGGTS----
--S-TTS-SSSHHHHS----
--S-TTSSTTTGGGTS----
--S-TTS-TTTTTTTS----
--S-GGGTTTTGGGTS----
--S-GGG-TTTHHHHS----
--S-GGG-SSSHHHHS----
--S-GGGSTTTGGGTS----
--S--GGGSSSHHHHS----
--S-STT-SSTHHHHS----
--S--TT--SSHHHHS----
----SSS--SSSTTTS----
--S-STT-SSSGGGTS----
--S-SGGGSSSHHHHS----
-TT-GGG-SSSHHHHS----
-TT-GGG-SSS-TTTS----
-TT-GGG-SSSHHHHS----
--S-GGGSSSSHHHHS----
-TT-GGGSSSSGGGTS----
-TT-GGGSSSSHHHHS----
-TT-GGG-SSSHHHHS----
-TT-GGG-SSSHHHHS----
-TT-GGG-SSSHHHHS----
-TT-GGG-SSSHHHHS----
-TT-GGGTSSSHHHHS----
-TT-GGG-SSSHHHHS----
--S-GGGTSSSHHHHS----
--S-GGGSSSSGGGT-----
-TT-GGGSSSSHHHHS----
-TT-GGG-SSSHHHHS----
-TT-GGG-SSSHHHHS----
--S-GGG-SSSHHHHS----
--S-GGGSSSSGGGTS----
--S-GGGSSSSHHHHS----
--S-GGG-SSSHHHH-----
--S-GGGSSSSHHHH-----
--S-GGGSSSSGGGT-----
----GGG-SSSGGGTS----
--S-GGGSSSSGGGT-----
----GGGSSSSGGGT-----
--S-GGGTSSSGGGTS----
--S-GGG-SSSHHHHS----
-TT-STT-SSSGGGTS----
--S-STTSSSSGGGTS----
-TT-STTSSSSGGGTS----
-TT--TT-SSSHHHHS----
-TT-SGGGSSSHHHHS----
-TT-STT-SSSHHHHS----
--S-TTT--SSHHHHS----
--S-SSSSSSSSTTTS----
--S-SSSSSSSHHHH-----
--S-GGGSSSSHHHHS----
--S-GGGSSSSGGGTS----
--S-GGGSSSSGGGTS----
--S-STTSSSSGGGTS----
--S-GGGSSSSHHHHS----
--S-GGGTTTTGGGTS----
----STTTTTTHHHHS----
----TTTTTTTHHHHS----
--S-TTSSSSSHHHHS----
----GGGTTTTHHHHS----
--S-GGGTTTTHHHHS----
--S-GGGTTTTHHHHS----
--S-GGGTTTTHHHHS----
----GGGTTTTTTTTS----
--S-GGGTTTTGGGTS----
--S-GGGTTTTGGGTS----
-TT-GGGSTTTTTTTS----
--S-GGGTTTTTTTTS----
--S-GGGTTTTHHHHS----
--S-GGGTTTTHHHHS----
--S-GGGSTTTHHHHS----
--S-GGGSSSSHHHHS----
--S-GGGTTTTGGGTS----
--S-GGGGTTTGGGTS----
----GGGTTTTGGGTS----
--S-HHHHTTTHHHHS----
--S-GGGTTTTHHHHS----
--S-GGGTTTTHHHHS----
--S-GGGTTTTHHHHS----
--S-GGGTSSSHHHHS----
--S-GGGSSSSHHHHS----
-TT-SGGGSSSGGGTS----
-TT-GGGSSSSHHHHS----
-TT-GGG-SSSHHHHS----
----GGGGSSSHHHHS----
--S-GGGSSSSHHHHS----
-TT-TTTSSSSHHHHS----
-TT-GGGSSSTHHHHS----
-TT-GGGSSSSGGGTS----
--S-GGGSSSSHHHHS----
-TT-HHHHTTTHHHHS----
--S-GGGTTTTHHHHS----
-TT-GGGSSSSHHHHS----
-TT-GGGSTTTHHHHS----
-TT-GGGSTTTGGGTS----
-TT-GGGSSSSHHHHS----
-TT-GGGSTTTHHHHS----
--S-GGGSSSSHHHH-----
--S-GGGSSSSHHHHS----
--S-GGGSSSSHHHHS----
--S-GGGTTTTHHHHS----
-TT-GGGSSSSHHHHS----
--S-GGGSSSSHHHHS----
-TT-GGGTTTTHHHHS----
-TT-GGGSSSSGGGTS----
-TT-GGGGSSSHHHH-----
-TT-GGGTSSSHHHHS----
-TT-GGGSSSSHHHH-----
-TT-TTSSSSSGGGTS----
-TT-GGGSTTTHHHHS----
-TT-GGGSTTTGGGTS----
-TT-GGGSSSSGGGT-----
-TT-GGG-SSSHHHHS----
-TT-GGGTSSSHHHHS----
-TT-GGG-SSS-TTTS----
--S-GGG-SSSGGGTS----
--S-GGGGSSSGGGTS----
--S-GGG-SSSHHHHS-S--
--S-GGG-SSSHHHHS----
-TT-GGG-SSSSTTTS----
--S-GGGSSSSHHHHS----
-TT-GGG-SSSGGGTS----
-TT-GGGSSSSGGGTS----
-TT-SGGGSSSHHHHS----
-TT-STTSSSSHHHHS----
-TT-SGGGSSSHHHHS----
-TT-SGGGSSSHHHHS----
-TT-GGG-SSSHHHHS----
-TT-SGGGSSSHHHHS----
--S-SSTTSSSGGGTS----
--S-SSTTSSSHHHHS----
--S-TTTSSSTHHHHS----
--S-STTSSSSHHHHS-S--
--S-SGGGSSSHHHHS----
--S-SSTTSSSHHHHS----
-TT-SGGGSSSGGGTS----
--S-SGGGSSSSTTTS----
-TT-SGGGSSSGGGTS----
-TT-TGGGSSSHHHHS----
--S-TTTSSSS-TTTS----
-TT-SGGGSSSGGGTS----
-TT-SGGGSSSGGGTS----
--S-SGGGSSSHHHHS----
--S-SGGGSSSGGGTS----
-TT-SGGGSSS-TTTS----
-TT-SGGGSSSHHHHS----
--S-GGGSSSSHHHHS----
--S-GGGGSSSHHHHS----
-TT-SGGGSSSHHHHS----
-TT-SGGGSSSHHHHS----
-TT-SGGGSSS-TTTS----
--S-SGGGSSSGGGTS----
--S-SGGGSSSHHHHS----
--S-SGGGSSSHHHHS----
--S-SGGGSSSHHHHS----
-TT-SGGGSSSHHHHS----
--S-SGGGSSSHHHHS----
--S-SGGGSSSHHHHS----
-TT-SGGGSSSHHHHS----
-TT-SGGGSSSHHHHS----
--S-SSTTSSSGGGTS----
-TT-SGGGSSSSTTTS----
-TT-GGGTTTTGGGTS----
-TT-SGGGSSS-TTTS----
-TT-TTTTSSSHHHHS----
--S-SGGGSSSHHHHS----
--S-SGGGSSSHHHHS----
-TT-SGGGSSTTTTTS----
-TT-SSTTSSSGGGTS----
--S-SGGGSSSHHHHS----
--S-SGGGSSSHHHHS----
--S-HHHHSSSSTTTS-S--
-TT-TTTTSSSHHHHS----
-TT-TGGGSSSGGGTS----
--S-SSTTSSSGGGTS----
--S-SGGGSSSHHHHS----
-TT-STTSSSSGGGTS----
--S-SGGGSSSGGGTS----
-TT-SGGGSSSHHHHS----
-TT-TTTTSSSGGGTS----
-TT-SGGGSSSGGGTS----
--S-STTTTTTHHHHS----
--S-GGGSSSSSTTTS----
--S-GGGSSSSHHHHS----
-TT-STTSSSSGGGTS----
--S-GGGTSSSGGGTS----
-TT-TGGGSSSGGGTS----
-TT-SGGGSSSGGGTS----
-TT-GGGSSSSGGGTS----
--S-SGGGSSSGGGTS----
--S-GGGSSSSGGGTS----
--S-GGGTTTTHHHHS----
--S-GGGTSSGGGGTS----
--S-GGGTSSTHHHHS----
--S-STTTTTTTTTTS----
--S-HHHHSSTTTTTS----
--S-GGGTTTTTTTTS----
--S-GGGTTTTHHHHS----
--S-GGGTTTTHHHHS----
--S-GGGTTTTGGGTS----
--S-GGGTTTTHHHHS----
--S-GGGSSSSHHHHS----
--S-GGGTSSSHHHHS----
--S-GGGSSSSHHHHS----
--S-GGGTSSSGGGTS----
--S-GGGSSSTHHHHS----
--S-GGGSSSSHHHHS----
--S-GGGSSSSGGGTS----
--S-GGGTSSSHHHHS----
--S-GGGTSSSSTTTS----
--S-GGGTTTTGGGTS----
--S-STTTTTTHHHHS----
--S-GGGTTTTHHHHS----
--S-GGGTTTTHHHHS----
--S-GGGTTTTGGGTS----
--S-HHHHTTTHHHHS----
-TT-GGGTTTTHHHHS----
-TT-STTTSSS-TTTS----
--S-SSTTSSSHHHHS----
-TT-GGGGSSSHHHHS----
-TT-SGGGSSSHHHHS----
--S-GGGSSSSHHHHS----
-TT-SGGGSSSGGGTS----
-TT-SGGGSSSHHHHS----
--S-GGGGSSSHHHHS----
-TT-SGGGSSSHHHHS----
-TT-GGGGSSSHHHHS----
-TT-SGGGSSSGGGTS----
-TT-SGGGSSSGGGTS----
-TT-GGGGSSSHHHHS----
-TT-GGGGSSSGGGTS----
-TT-SGGGSSSGGGTS----
-TT-SGGGSSSHHHHS----
--S-SGGGSSSGGGTS----
-TT-GGGSSSSGGGTS----
-TT-SGGGSSSGGGTS----
-TT-SGGGSSSGGGTS----
-TT-SGGGSSSGGGTS----
--S-SGGGSSSHHHHS----
-TT-SGGGSSSGGGTS----
-TT-SGGGSSSHHHHS----
-TT-SSTTSSSGGGTS----
-TT-SSTTSSSHHHHS----
-TT-SGGGSSSHHHHS----
-TT-SGGGSSSHHHHS----
-TT-GGGSSSSGGGTS----
-TT-SGGGSSSHHHHS----
-TT-GGGGSSSHHHHS----
-TT-SGGGSSSHHHHS----
-TT-SGGGSSSGGGTS----
-TT-GGGGSSSGGGTS----
-TT-GGGGSSSGGGTS----
-TT-TTTTSSSGGGTS----
-TT-SGGGSSSHHHHS----
-TT-GGGGSSSSTTTS----
-TT-SGGGSSSHHHHS----
--S-GGGSSSSHHHHS----
-TT-SGGGSSSGGGTS----
-TT-SGGGSSSGGGTS----
-TT-GGGSSSSGGGTS----
-TT-SSTTSSGGGGTS----
-TT-GGGSSSSGGGTS----
-TT-GGGSSSSHHHHS----
--S-GGGSSSSHHHHS----
-TT-TTSSSSSHHHHS----
--S-GGGTSSSGGGTS----
--S-GGGSSSSHHHHS----
-TT-GGGTTTTHHHHS----
-TT-GGGTSSSSTTTS----
--S-GGGTSSSSTTTS----
--S-TTTSSSSGGGTS----
--S-GGGTTTTGGGTS----
-TT-GGGTSSTHHHHS----
--S-GGGTTTTHHHHS----
--S-TTTSTTTTTTTS----
-TT-TTTSSSSHHHHS----
--S-TTTSTTTHHHHS----
--S-SSSSTTTGGGTS----
--S-TTTSTTTTTTTS----
--S-TTTSTTTTTTTS----
----SSSSTTTHHHHS----
-TT-TTSSTTTHHHH-----
-TT-TTSSTTTTTTTS----
-TT-TTTSTTTHHHHS----
-TT-HHHHTTTHHHHS----
-TT-TTTSTTTHHHHS----
-TT-TTSSTTTHHHHS----
--S-GGGTSSSHHHHS----
--S-STTTSSSHHHHS----
--S-GGGTTTTHHHHS----
--S-GGGTTTTTTTTS----
--S-GGGTTTTTTTTS----
--S-GGGTTTTTTTTS----
--S-GGGTTTTHHHHS----
--S-STTTTTTGGGTS----
-TT-GGGTTTTGGGTS----
--S-GGGTTTTHHHHS----
--S-GGGTTTTHHHHS----
-TT-GGGTTTTTTTTS----
--S-GGGTTTTGGGTS----
--S-GGGSSSSSTTTS----
--S-GGGSSSSGGGTS----
-TT-GGGTTTTGGGTS----
-TT-GGGTTTTGGGTS----
--S-GGGTTTTGGGTS----
--S-GGGTTTTGGGTS----
--S-GGGTTTTGGGT-----
-TT-GGGTTTTTTTTS----
--S-GGGTTTTGGGTS----
--S-GGGSSSSGGGTS----
--S-GGGTTTTHHHHS----
--S-GGGTSSSGGGTS----
-TT-GGGTSSSGGGTS----
--S-GGGSSSSSTTTS----
--S-GGGSSSSSTTTS----
--S-GGGSSSSGGGTS----
-TT-GGGTTTTTTTTS----
-TT-GGGTTTTGGGTS----
-TT-GGGTTTTTTTTS----
-TT-GGGTSSSGGGTS----
-TT-GGGTTTTTTTTS----
-TT-GGGTTTTHHHHS----
-TT-GGGTTTTGGGTS----
-TT-GGGTTTTGGGTS----
-TT-GGGTTTTHHHHS----
-TT-GGGTTTTGGGTS----
-TT-GGGTTTTHHHHS----
----GGGTTTTGGGTS----
--S-GGGTTTTTTTTS----
-TT-GGGTTTTTTTTS----
--S-HHHHTTTGGGTS----
--S-STTTTTTGGGT-----
-TT-GGGTTTTGGGTS----
-TT-GGGTTTTGGGTS----
--S-HHHHTTTTTTTS----
--S-GGGTTTTTTTTS----
-TT-GGGTTTTHHHHS----
-TT-GGGTTTTGGGTS----
-TT-HHHHSSSGGGTS----
--S-GGGSSSSGGGTS----
-TT-GGGTSSSHHHHS----
-TT-GGGTSSSSTTTS----
--S-GGG-SSSHHHHS----
--S-HHHHTTTTTTTS----
--S-GGGTTTTGGGTS----
--S-GGGTTTTTTTTS----
--S-GGGTTTTHHHHS----
--S-GGGTTTTHHHHS----
--S-GGGTSSSSTTTS----
--S-GGGTSSS-TTTS----
--S-GGGTTTTGGGTS----
--S-GGGTTTTHHHHS----
--S-GGGTTTTGGGTS----
--S-GGGTTTTHHHHS----
--S-GGGTSSSGGGTS----
--S-GGGTSSSHHHHS----
-TT-GGGTSSSHHHHS----
--S-GGGTSSSHHHHS----
-TT-GGGTSSSGGGS-----
-TT-GGGTTTTGGGT-----
--S-GGGTTTTHHHHS----
--S-GGGTTTTGGGTS----
--S-GGGTTTTHHHHS----
--S-GGGTTTTGGGTS----
--S-GGGTTTTGGGTS----
--S-GGGTTTTHHHHS----
--S-GGGTTTTGGGTS----
--S-GGGTSSSGGGTS----
--S-GGGSSSSHHHHS----
--S-GGGSSSTHHHHS----
--S-GGGSSSHHHHHS----
--S-TTSSSSTHHHHS----
--S-HHHHSSGGGGTS----
--S-GGGTTTTHHHHS----
--S-GGGSSSSSTTTS----
----TTSSTTTTTTTS----
----TTSSTTTTTTTS----
----TTSSTTTTTTTS----
--S-TTTSSSSGGGT-----
----GGGSTTTGGGTS----
--S-SGGGSSSHHHHS----
--S-GGGTSSSSTTTS----
----GGGSSSSGGGTS----
--S-GGGSSSSHHHHS----
----GGGSSSTTTTTS----
--S-GGGTSSSSTTTS----
--S-TTTSSSS-TTTS----
----TTTSSSS-TTTS----
----TTSSSSSSTTTS----
--S-GGGSSSSSTTTS----
--S-GGGSSSSSTTTS----
--S-GGGTSSSSTTTS----
----GGG-SSSSTTTS----
--S-TTS-SSSSTTTS----
--S-GGG-SSSSTTTS----
----GGG-SSSSTTTS----
----TTT-SSTTTTTS----
--S-TTS-SSTTTTTS----
--S-TTT-SSTTTTTS----
--S-GGG-SSTTTTTS----
----TTT-SSTTTTTS----
--S-SSS-SSHHHHHS----
--S-TGGGSSSSTTTS----
--S-TTS-SSTTTTTS----
----GGG-SSTTTTTS----
----GGG-SSTTTTTS----
--S-GGG-SSGGGGTS----
--S-GGG-SSTTTTTS----
--S-TTTTSSTTTTTS----
----TTTTTSTTTTTS----
--S-TTTSSSTTTTTS----
--S-TTTTSSTTTTTS----
--S-GGG-SSTGGGTS----
--S-GGG-SSTTTTTS----
----TTTSSSTTTTTS----
--S-HHHHSSTTTTTS----
----HHHHTTTTTTTS----
----HHHHSSTTTTTS----
----TTTSSSTTTTTS----
--S-GGG-SSTTTTTS----
--S-TTTTSSTTTTTS----
----GGGGSSTTTTTS----
--S-SGGGSSTTTTTS----
--S-STTSSSTTTTTS----
--S-GGG-SSTTTTTS----
--S-GGG-SSTTTTTS----
----TTGGGSTTTTTS----
----TTTTSSTTTTTS----
----TTTSSSTTTTTS----
----TTTSSSTTTTTS----
----TTTTSSTTGGGS----
----TTGGGSTTTTTS----
----TTTTSSTTTTTS----
--S-TTTSSSTTTTTS----
----TTT-SSTTTTTS----
--S-TTTSSSTTTTTS----
--S-GGGGSSTTTTT-----
--S-GGGTSSTTTTTS----
--S-TTTSSSTTTTTS----
--S-TTTSSSTTTTTS----
--S-HHHHSSTTTTTS----
--S-HHHHSSTTTTTS----
--S-HHHHSSTTTTTS----
--S-GGGTSSTTTTTS----
--S-GGGSSSTTTTTS----
--S-GGGTSSTTTTTS----
--S-GGGTSSTTTTTS----
--S-GGGTSSTTTTTS----
--S-TTTSSSTTTTTS----
--S-GGGTSSTTTTTS----
--S-TTTSSSTTTTTS----
----TTTTTTTTTTTS----
--S-GGGTSSTTTTTS----
--S-GGGTSSTTTTTS----
----GGGTSSTTTTTS----
--S-TGGGSSTTTTTS----
--S-HHHHSSTTTTTS----
--S-HHHHSSTTTTTS----
--S-HHHHSSTTTTTS----
--S-HHHHSSTTTTTS----
--S-TTTSSSHHHHHS----
--S-GGGTSSTTTTTS----
--S-GGGTSSTTTTTS----
--S-HHHHSSTTTTTS----
----HHHHSSTTTTTS----
--S-SGGGSSTTTTTS----
--S-HHHHSSTTTTTS----
----HHHHSSTTTTTS----
--S-GGGSSSTTTTTS----
--S-TTTTSSTTTTTS----
--S-GGGSSSTTTTT-----
--S-GGGGSSTTTTTS----
--S-GGGSSSTTTTTS----
--S-GGGSSSTTTTTS----
--S-GGGSSSTTTTTS----
----TTTSSSTTTTTS----
--S-GGGGSSTTTTTS----
--S-TTTTSSTTTTTS----
--S-TTTSSSTTTTTS----
--S-GGGSSSTTTTTS----
----TTTTSSTTTTTS----
--S-TTTSSSTTTTTS----
--S-SGGGSSTTTTTS----
----GGGSSSTTTTTS-S--
--S-GGGSSSTTTTTS----
--S-TTGGGSTTTTTS----
--S-HHHHSSTTTTTS----
--S-HHHHSSTTTTTS----
--S-HHHHSSTTTTTS----
--S-GGGTSSTTTTTS----
--S-GGGTSSTTTTTS----
--S-GGGTSSTTTTTS----
--S-HHHHSSTTTTT-----
--S-GGGGSSTTTTTS----
----GGGTSSTTTTT-----
----HHHHSSTTTTT-----
----GGGTSSTTTTTS----
--S-TTTSSSTTTTTS----
--S-GGGTSSTTTTTS----
----GGGTSSTTTTTS----
--S-GGGTSSTTTTTS----
----GGGTSSTTTTTS----
--S-HHHHSSTTTTTS----
----TTTSSSTTTTTS----
--S-GGGGSSTTTTTS----
----GGGTSSTTTTTS----
--S-GGGTSSTTTTTS----
----HHHHSSTTTTTS----
----TTTSSSTTTTTS----
--S-TTTSSSTTTTT-----
----GGGSSSTTTTTS----
----TTTTSSTTTTTS----
--S-GGGSSSTTTTTS----
--S-GGGSSSTTTTTS----
----TTTS-STTTTTS----
--S-TTTSSSTTTTTS----
--S-GGGSSSTTTTTS----
--S-GGGSSSTTTTTS----
--S-TTTSSSTTTTTS----
--S-TTTSSSTTTTTS----
--S-GGGSSSTTTTTS----
--S-GGGSSSTTTTTS----
----TTTTSSTTTTTS----
--S-TTTSSSTTTTT-----
--S-TTTTSSTTTTT-----
----HHHHSSTTTTT-----
----TTTTSSTTTTT-----
--S-HHHHSSTTTTT-----
----HHHHSSTTTTT-----
--S-GGGTSSTTTTT-----
--S-GGGSSSTTTTTS----
--S-GGGGSSTTTTT-----
--S-GGGTSSTTTTTS----
--S-GGGTSSTTTTT-----
----GGGTSSTTTTT-----
----GGGTSSTTTTTS----
----GGGTSSTTTTTS----
--S-GGGTSSTTTTTS----
----STTSSSTTTTTS----
--S-TTTSSSTTTTTS----
--S-TGGGSSTTTTTS----
--S-GGGGSSTTTTTS----
--S-TTSSSSTTTTTS----
--S-GGGTSSTTTTTS----
--S-GGGTSSTTTTT-----
--S-HHHHTTTTTTT-----
--S-GGGTSSTTTTTS----
--S-HHHHSSTTTTTS----
--S-HHHHSSTTTTTS----
--S-GGGTSSTTTTTS----
--S-GGGTSSTTTTTS----
--S-TTTSSSTTTTTS-S--
----GGGTSSTTTTTS-S--
--S-GGGSSSTTTTTS-S--
--S-GGGGSSTTTTTS-S--
--S-GGGSSSTTTTTS-S--
--S-TTTSSSTTTTTS-S--
----TTTSSSTTTTTS-S--
----TTTSSSTTTTTS-S--
--S-TTTSSSTTTTTS-TT-
--S-HHHHSSGGGGTS----
--S-GGGTSSTGGGTS-S--
--S-GGGTSSTTTTTS-S--
----HHHHSSTTTTTS-S--
----GGGTTTTTTTTS-S--
----GGGTTTTTTTTS----
--S-GGGTTTTTTTTS-S--
--S-GGGTTTTGGGTS----
-TT-HHHHTTTTTTT-----
--S-GGGTTTTTTTTS----
--S-GGGTTTTTTTTS----
--S-GGGTTTTTTTTS----
--S-GGGTTTTTTTTS----
----HHHHTTTTTTTS----
-TT-GGGTTTTTTTTS----
----HHHHTTTGGGTS----
--S-HHHHTTTTTTTS----
--S-GGGTTTTTTTTS----
--S-GGGTTTTTTTTS----
-TT-HHHHTTTTTTTS----
----HHHHTTTTTTTS----
-TT-GGGTTTTTTTTS----
-TT-HHHHTTTGGGTS----
--S-GGGTTTTTTTTS----
-TT-GGGTTTTTTTTS----
-TT-GGGTTTTTTTTS----
--S-GGGTTTTTTTTS----
--S-HHHHTTTTTTTS----
--S-HHHHTTTTTTTS----
--S-HHHHTTTGGGTS----
--S-HHHHTTTTTTTS----
--S-HHHHTTTTTTTS----
--S-HHHHTTTTTTTS----
----HHHHTTTGGGT-----
--S-HHHHTTTGGGTS----
--S-GGGTTTTTTTTS----
----GGGTTTTTTTTS----
--S-HHHHTTTGGGTS----
-TT-HHHHTTTTTTTS----
----HHHHTTTGGGTS----
-TT-HHHHTTTTTTTS----
-TT-GGGTTTTTTTTS----
----HHHHTTTTTTTS----
-TT-HHHHTTTTTTTS----
-TT-HHHHTTTTTTTS----
--S-GGGTTTTTTTTS----
--S-HHHHTTTTTTTS----
--S-HHHHTTTTTTTS----
--S-GGGTTTTHHHHS----
--S-GGGTTTTHHHHS----
-TT-GGGTTTTTTTTS----
--S-GGGTTTTTTTTS----
-TT-GGGTTTTTTTTS----
--S-GGGTTTTTTTTS----
--S-HHHHTTTGGGTS----
--S-GGGTTTTTTTTS----
--S-GGGTTTTTTTTS----
--S-HHHHTTTTTTTS----
-TT-HHHHTTTGGGTS----
--S-HHHHTTTGGGTS----
-TT-HHHHTTTHHHHS-S--
--S-HHHHTTTTTTTS----
-TT-HHHHTTTHHHHS-S--
--S-GGGTTTTHHHHS----
--S-HHHHTTTGGGTS----
--S-HHHHTTTHHHHS----
--S-HHHHTTTGGGT--TT-
--S-STTTTTTGGGTS----
--S-GGGTTTTHHHHS----
--S-GGGTTTTHHHHS----
--S-GGGTTTTHHHHS----
--S-HHHHTTTHHHHS----
--S-STTTTTTHHHHS----
--S-HHHHTTTHHHHS----
--S-HHHHTTTHHHHS----
--S-GGGTTTTHHHHS----
--S-HHHHTTTHHHHS----
--S-HHHHHTTHHHHS----
----HHHHTTTHHHHS----
--S-STTTTTTHHHHS----
--S-HHHHTTTHHHHS----
--S-STTTTTTHHHHS----
--S-GGGTTTTTTTTS----
-TT-GGGTTTTTTTTS----
--S-GGGTTTTTTTT-----
--S-GGGTTTTTTTTS----
--S-HHHHTTTTTTT-----
--S-HHHHTTTTTTTS----
--S-HHHHTTTHHHHS----
--S-HHHHTTTTTTTS----
--S-HHHHTTTTTTTS----
--S-HHHHTTTHHHHS----
--S-STTTTTTTTTTS----
--S-GGGTTTTTTTTS----
--S-GGGTTTTTTTTS-S--
--S-GGGTTTTTTTTS-S--
--S-STTTTTTTTTTS-S--
-TT-STTTTTTTTTTS----
--S-STTTTTTTTTT-----
--S-STTTTTTTTTTS-S--
--S-STTTTTTGGGT--S--
--S-HHHHTTTTTTTS-S--
----GGGTTTTTTTTS-S--
----GGGTTTTTTTTS-S--
-TT-GGGTTTTTTTTS-S--
-TT-GGGTTTTTTTTS-S--
-TT-GGGTTTTTTTT--S--
--S-STTTTTTTTTT-----
--S-GGGTTTTTTTTS-S--
--S-GGGTTTTTTTTS-S--
-TT-STTTTTTTTTT-----
-TT-HHHHTTTTTTTS----
-TT-HHHHHHHTTTT-----
-TT-HHHHTTTTTTT-----
--S-HHHHTTTTTTTS----
--S-HHHHTTTTTTTS-S--
--S-HHHHTTTTTTTS----
--S-HHHHHHHTTTTS----
--S-HHHHTTTTTTTS----
----HHHHIIIIITTS----
-TT-HHHHTTTTTTTS----
-TT-HHHHTTTTTTTS----
-TT-HHHHIIIIITTS-S--
-TT-STTTTTTTTTT-----
-TT-HHHHTTTTTTT-----
--S-HHHHTTTTTTT-----
--S-GGGTTTTTTTTS----
-TT-STTTTTTTTTT-----
-TT-GGGTTTTTTTT-----
-TT-GGGTTTTTTTTS----
-TT-STTTTTTTTTTS-S--
--S-GGGTTTTTTTT--S--
-TT-GGGTTTTTTTT-----
-TT-SGGGTTTTTTT-----
-TT-GGGTTTTTTTT-----
-TT-GGGTTTTTTTT-----
-TT-GGGTTTTTTTT-----
--S-GGGTTTTTTTT-----
-TT-GGGTTTTTTTT-----
--S-GGGTTTTTTTT-----
--S-GGGTTTTTTTT-----
-TT-GGGTTTTTTTT-----
-TT-GGGTTTTTTTT-----
-TT-GGGTTTTTTTT-----
--S-GGGTTTTTTTT-----
--S-GGGTTTTTTTT-----
--S-GGGTTTTTTTT-----
--S-GGGTTTTTTTT-----
--S-HHHHTTTTTTT-----
--S-STTTTTTTTTT-----
--S-GGGTTTTTTTT-----
--S-HHHHTTTTTTT-----
----GGGTTTTTTTT-----
--S-HHHHTTTTTTT-----
--S-HHHHTTTTTTT-----
--S-HHHHTTTTTTT-----
----HHHHTTTTTTT-----
--S-TTTTTTTTTTT-----
----TTTTTTTTTTT-----
----HHHHTTTTTTT-----
----GGGSTTTTTTT-----
--S-HHHHTTTTTTT-----
--S-TTTTTTTTTTT-----
-TT-STTTTTTTTTT-----
--S-GGGTTTTTTTTS----
-TT-STTTTTTTTTT-----
--S-GGGTTTTTTTTS----
-TT-GGGTTTTTTTT-----
--S-GGGTTTTTTTT-----
-TT-GGGTTTTTTTT-----
-TT-GGGTTTTTTTT-----
--S-GGGTTTTTTTTS----
-TT-GGGTTTTTTTTS----
--S-GGGTTTTTTTT-----
-TT-GGGTTTTTTTT-----
--S-GGGTTTTTTTT-----
--S-HHHHTTTTTTT-----
-TT-SSTTTTTTTTT-----
--S-GGGTTTTTTTT-----
-TT-SHHHHTTTTTT-----
-TT-GGGTTTTTTTT-----
-TT-HHHHTTTTTTT-----
-TT-GGGTTTTTTTT-----
--S-STTTTTTTTTT-----
-TT-STTTTTTTTTT-----
-TT-STTTTTTTTTT-----
-TT-GGGGTTTTTTT-----
-TT-GGGTTTTTTTT-----
-TT-GGGTTTTTTTT-----
-TT-GGGTTTTTTTT-----
--S-SGGGTTTTTTTS----
-TT-HHHHTTTTTTTS----
----HHHHTTTTTTTS----
----HHHHTTTTTTTS----
----HHHHTTTTTTTS-S--
----HHHHTTTTTTTS----
----TTTTTTTTTTTS----
--S-HHHHHTTTTTT-----
--S-STTTTTTTTTTS----
-TT-GGGTTTTTTTT-----
-TT-SGGGTTTTTTTS----
----GGGTTTTTTTT-----
----HHHHTTTTTTTS----
-TT-GGGTTTTTTTTS----
--S-GGGTTTTTTTT-----
--S-GGGTTTTTTTTS----
--S-GGGTTTTTTTTS----
-TT-GGGTTTTTTTTS-S--
--S-HHHHTTTTTTTS-S--
--S-HHHHTTTTTTTS-S--
--S-STTTTTTTTTTS-S--
-TT-GGGTTTTTTTTS-S--
-TT-GGGTTTTTTTTS-S--
--S-GGGTTTTTTTT--S--
--S-HHHHTTTTTTTS-S--
-TT-THHHHTTTTTTS----
-TT-STTTTTTTTTTS----
-TT-STTTTTTTTTTS-S--
----STTTTTTTTTTS----
-TT-THHHHTTTTTTS----
-TT-GGGTTTTTTTTS----
----HHHHTTTTTTTS----
--S-GGGTTTTTTTTS----
--S-GGGTTTTTTTTS----
--S-GGGTTTTTTTTS----
--S-HHHHTTTTTTTS----
--S-GGGTTTTTTTTS----
--S-GGGTTTTTTTTS----
--S-GGGTTTTTTTTS----
--S-GGGTTTTTTTTS----
--S-HHHHTTTTTTTS----
--S-GGGTTTTTTTTS----
--S-HHHHTTTTTTTS-TT-
--S-STTTTTTTTTTS----
--S-GGGTTTTTTTTS-TT-
--S-HHHHTTTTTTTS-TT-
--S-GGGTTTTTTTTS-S--
--S-STTTTTTTTTTS-S--
--S-GGGTTTTTTTTS-S--
--S-GGGTTTTTTTTS-S--
--S-SHHHHTTTTTTS-TT-
--S-GGGTTTTTTTTS-TT-
--S-GGGTTTTTTTTS----
--S-THHHHTTTTTTS-TT-
--S-THHHHTTTTTTS----
--S-HHHHTTTTTTTS-S--
--S-HHHHTTTTTTTS----
--S-GGGTTTTTTTTS----
--S-HHHHTTTTTTTS----
--S-GGGTTTTTTTTS----
--S-GGGTTTTTTTTS----
--S-HHHHTTTTTTTS----
--S-GGGTTTTTTTTS----
--S-HHHHTTTTTTTS----
--S-GGGTTTTTTTTS----
--S-HHHHTTTTTTTS-S--
--S-GGGTTTTTTTTS----
--S-HHHHTTTTTTTS----
--S-GGGTTTTTTTTS-S--
--S-HHHHTTTTTTTS-S--
--S-GGGTTTTTTTTS-S--
--S-HHHHTTTTTTTS----
--S-GGGTTTTTTTTS-S--
--S-GGGTTTTTTTTS----
--S-SHHHHTTTTTTS----
--S-GGGTTTTTTTTS----
--S-GGGTTTTTTTTS----
--S-GGGTTTTTTTTS-S--
--S-GGGTTTTTTTTS----
--S-GGGTTTTTTTTS-S--
--S-GGGTTTTTTTTS-S--
--S-GGGTTTTTTTTS----
--S-GGGTTTTTTTTS----
--S-GGGTTTTTTTTS----
--S-GGGTTTTTTTTS-S--
--S-HHHHTTTTTTTS-S--
--S-GGGTTTTTTTTS-S--
--S-GGGTTTTTTTTS-S--
--S-GGGTTTTTTTTS-S--
--S-GGGTTTTTTTTS-S--
--S-HHHHTTTTTTTS-S--
--S-GGGTTTTTTTTS-S--
--S-HHHHTTTTTTTS-S--
--S-HHHHTTTTTTTS----
--S-HHHHTTTTTTTS-S--
--S-HHHHTTTTTTTS----
--S-GGGTTTTTTTTS-S--
--S-HHHHTTTTTTTS-S--
--S-HHHHTTTTTTTS-S--
--S-HHHHTTTTTTTS-S--
--S-HHHHTTTTTTTS-S--
--S-HHHHTTTTTTTS-S--
--S-HHHHTTTTTTTS-S--
--S-HHHHTTTTTTTS-S--
--S-GGGTTTTTTTTS----
--S-GGGTTTTTTTTS-S--
--S-GGGTTTTTTTTS----
--S-HHHHTTTTTTTS-S--
--S-GGGTTTTTTTTS-TT-
--S-HHHHTTTTTTTS-S--
--S-GGGTTTTTTTTS-S--
--S-HHHHTTTTTTTS-S--
--S-GGGTTTTTTTTS-S--
--S-GGGTTTTTTTTS-S--
--S-GGGTTTTTTTTS-S--
--S-GGGTTTTTTTTS-S--
--S-HHHHTTTTTTTS-S--
--S-GGGTTTTTTTTS-S--
--S-HHHHTTTTTTTS-S--
--S-HHHHTTTTTTTS-S--
--S-GGGTTTTTTTTS-S--
-TT-GGGTTTTTTTTS-S--
-TT-HHHHTTTTTTTS-S--
-TT-GGGTTTTTTTTS-TT-
--S-GGGTTTTTTTTS-TT-
-TT-GGGTTTTTTTT--TT-
-TT-STTTTTTTTTTS-TT-
-TT-GGGTTTTTTTT--TT-
-TT-HHHHTTTTTTTS-TT-
--S-HHHHTTTTTTTS----
--S-HHHHTTTTTTT--TT-
-TT-GGGTTTTTTTT--TT-
--S-HHHHTTTTTTTS-TT-
-TT-GGGTTTTTTTTS-TT-
--S-GGGTTTTTTTTS-S--
--S-GGGTTTTTTTTS-TT-
-TT-HHHHTTTTTTTS-S--
-TT-GGGTTTTTTTTS-TT-
-TT-GGGTTTTTTTTS-TT-
-TT-GGGTTTTTTTTS----
-TT-HHHHTTTTTTTS-TT-
--S-HHHHTTTTTTTS-S--
-TT-HHHHTTTTTTTS----
-TT-HHHHTTTTTTTS----
-TT-HHHHTTTTTTTS-S--
--S-HHHHTTTTTTTS-TT-
--S-GGGTTTTTTTTS-TT-
--S-HHHHHHHHTTTS-TT-
--S-GGGTTTTTTTTS----
-TT-GGGTTTTTTTTS-TT-
-TT-GGGTTTTTTTTS-TT-
--S-GGGTTTTTTTTS-S--
-TT-HHHHTTTTTTTS----
--S-HHHHTTTTTTT--TT-
-TT-HHHHTTTTTTTS-S--
-TT-GGGTTTTTTTTS-S--
-TT-TTTTTTTTTTTS-TT-
--S-HHHHTTTTTTTS----
--S-GGGTTTTTTTTS-S--
--S-GGGTTTTTTTTS----
--S-GGGTTTTTTTTS-S--
--S-GGGTTTTTTTTS----
--S-GGGTTTTTTTTS-S--
--S-GGGTTTTTTTTS-S--
--S-GGGTTTTTTTTS----
--S-HHHHTTTTTTTS-S--
--S-HHHHTTTTTTTS-TT-
--S-GGGTTTTTTTTS-TT-
--S-GGGTTTTTTTTS-S--
--S-HHHHTTTTTTTS----
--S-HHHHTTTTTTTS-S--
--S-GGGTTTTTTTTS-S--
--S-GGGTTTTTTTTS-S--
--S-GGGTTTTTTTTS----
--S-HHHHTTTTTTTS----
--S-HHHHTTTTTTTS-S--
--S-HHHHTTTTTTTS-S--
--S-GGGTTTTTTTTS-S--
--S-HHHHTTTTTTT-----
--S-HHHHTTTTTTTS----
--S-GGGTTTTT-TTS-TT-
----HHHHTTTS-SS--TT-
--S-HHHHTTTT-TT-----
----HHHHTTTT-TT--TT-
--S-GGGTTTTS-SS--S--
----HHHHTTTSSSSS-S--
--S-HHHHTTTTSSSS-S--
--S-HHHHTTTS-SS--S--
--S-HHHHTTTSSSSS-S--
----HHHHTTTTSSSS----
--S-HHHHTTTSSSSS-S--
--S-HHHHTTTT-TTS-TT-
--S-HHHHTTTSSSSS-TT-
--S-HHHHTTTS-SSS-S--
--S-GGGTTTTSSSSS-S--
--S-HHHHTTTTTTTS-S--
--S-GGGTTTTS-SSS-S--
--S-HHHHTTTS-SSS-S--
--S-GGGTGGGSSSSS-S--
--S-GGGTTTTSSSSS-TT-
--S-HHHHTTTSSSSS----
--S-HHHHTTTS-SSS-TT-
--S-HHHHTTTSSSSS----
--S-HHHHTTTSSSSS----
--S-HHHHHHHHSSSS----
--S-HHHHGGGSSSSS----
--S-GGGTTTTSSSSS----
--S-HHHHTTTSSSSS----
--S-HHHHGGGSSSSS-S--
--S-HHHHTTTTTSSS-S--
--S-HHHHGGGSSSSS-S--
--S-HHHHGGGSSSSS-S--
--S-HHHHGGGSSSSS-S--
--S-HHHHTTTSSSSS-S--
--S-STTTHHHHTTTS-TT-
--S-HHHHGGGSSSSS-S--
--S-HHHHGGGTSSSS----
--S-GGGSGGGSSSSS----
--S-GGGTGGGSSSSS-S--
--S-HHHHTGGGSSSS-S--
--S-TTTSGGGSSSSS----
--S-TTTTGGGTSSSS----
--S-SGGGGGGTSSSS-S--
--S-HHHHGGGSSSSS----
--S-HHHHGGGTSSSS-S--
--S-TTTSGGGTSSSS-TT-
--S-TTTT-TTTSSS--TT-
--S-SGGGGGGTSSS--TT-
--S-HHHHTTTTSSS-----
--S-HHHHGGGSSSS--TT-
--S-GGGSTTTTSSS--TT-
--S-GGGTTTSSSSS--TT-
--S-HHHHGGGT-SS--TT-
--S-TTTTGGGT-SS--TT-
--S-HHHHGGGT-SS--TT-
--S-HHHHTTTT-SS--TT-
-TT-GGGTGGGSSSSS-TT-
--S-GGGTHHHHSSSS-S--
--S-HHHHGGGTSSSS-TT-
--S-HHHHGGGTSSSS-TT-
--S-GGGTGGGTSSSS-TT-
----GGGTGGGTSSSS-S--
--S-GGGTGGGTSSSS-S--
--S-GGGTGGGTSSSS-S--
--S-GGGTGGGTTTTS-S--
--S-HHHHGGGTSSSS-S--
--S-GGGSGGGTSSSS-S--
--S-TTTTGGGTSSSS----
--S-TTTSGGGTTSSS-S--
--S-TTTSGGGTSSSS-S--
--S-HHHHGGGTSSSS-S--
--S-HHHHGGGTSSSS-S--
--S-HHHHGGGTSSSS-S--
--S-GGGTGGGTSSSS-S--
--S-GGGSGGGTSSSS-S--
--S-TTS-GGGTSSSS-S--
--S-GGGTGGGTSSSS-S--
--S-GGGTGGGTSSSS-S--
--S-GGGSGGGTSSSS-S--
--S-GGGTGGGTSSSS-S--
--S-GGGSGGGTSSSS-S--
--S-GGGSGGGTSSSS-S--
--S-GGGSGGGTSSSS-TT-
--S-GGGSGGGTSSSS-TT-
--S-HHHHGGGTSSSS-TT-
--S-GGGSGGGTSSSS-TT-
--S-GGGTGGGTSSSS-TT-
--S-GGGTGGGTSSSS-TT-
--S-GGGTGGGTSSSS-TT-
--S-GGGSGGGTSSSS-TT-
--S-TTTTGGGTSSSS-TT-
--S-GGGTGGGTSSSS-S--
--S-GGGTGGGTSSSS-TT-
--S-GGGTGGGTSSSS-TT-
--S-GGGTGGGTSTT--TT-
--SSGGGTGGGTSSSS-TT-
--SSHHHHGGGTSSSS----
-TTSHHHHGGGTSSSS----
-TTSGGGTGGGTSSSS----
--SSTTS-GGGTTSSS----
--SSGGGTGGGTTSSS----
--SSHHHHGGGTSSSS----
--SSGGG-GGGTSSSS----
--SSGGG-GGGTSSSS----
--SSGGGSGGGTSSSS----
--SSTTSS-TTTSSSS----
--SSGGGTGGGTSSSS----
--SSGGGS-TTTTSSS----
--SSGGGTGGGTSSSS-TT-
--SSGGGTGGGTSSSS-TT-
--SSGGGTGGGSSSSS----
--SSGGGSGGGSSSSS----
--SSGGG-GGGTTSSS----
--SSGGGTGGGTTSSS----
--SSGGGSGGGTSSSS----
--SSGGGTGGGTSSSS----
--SSGGGSGGGTSSSS----
----GGGS-TTTSSSS-TT-
--SSSTTSGGGTSSSS-TT-
--S-STTSGGGTTSSS----
--S-STTS-TTTSSSS----
--S-GGG-GGGTSSSS----
--S-GGGTGGGTSSSS-TT-
--S-GGGSGGGTTSSS----
--S-GGG-GGGTSSSS----
--S-GGGTGGGTSSSS----
--S-GGGSGGGTSSSS----
--S-GGGSGGGTSSSS-TT-
--S-GGGSGGGTSSSS----
--S-GGGSGGGTSSSS-TT-
--S-GGGTGGGTSSSS-TT-
--S-STTSGGGTSSSS----
--S-GGGTGGGTSTTS----
--S-HHHHGGGTSSSS----
--S-HHHHGGGTSSSS----
--S-GGGTGGGTSSSS----
--S-GGGTGGGTSSSS----
--S-GGGTGGGTSSSS----
--S-GGGTGGGTSSSS----
----HHHHGGGTSSSS----
--S-HHHHGGGTSSSS----
----TTT-GGGTSSSS----
--S-TTTSGGGTTSSS----
----GGGTGGGTSSSS----
----HHHHHHHHSSSS----
----HHHHTHHHHSSS----
--S-TTT-GGGTSSSS----
--S-GGGTGGGTSSSS----
--S-GGGTGGGTSSSS----
----GGGTGGGTSSSS----
----GGG-GGGTSSSS----
--S-GGGTGGGTTSSS----
----HHHHGGGTTSSS----
--S-TTT-GGGTSSSS----
--S-HHHHGGGTSSSS----
-TT-GGGTGGGTTSSS----
-TT-GGG-STTTSSSS----
--S-GGGTGGGTTSSS----
--S-GGGTGGGTSSSS----
--S-HHHHGGGTTSSS----
--S-GGGTGGGTSSSS----
--S-GGGTGGGTSSSS----
--S-GGGTGGGTSSSS----
-TT-GGGSGGGTSSSS----
--S-GGGSGGGTSSSS----
--S-GGG-GGGTSSSS----
--S-GGG-GGGTSSSS----
----GGGSGGGTSSSS----
--S-HHHHGGGTSSSS----
--S-GGGTGGGTTTTS----
--S-GGGTHHHHTSSS----
--S-HHHHGGGTSSSS----
--S-TTTS-TTTSSSS----
--S-GGGS-HHHHSSS----
--S-GGGSGGGTSSSS----
--S-GGG-HHHHSSSS----
--S-GGG-HHHHSSSS----
--S-GGGSGGGTSSSS----
--S-GGGTGGGTSSSS----
----HHHHGGGTTSSS----
--S-HHHHGGGTSSSS----
----TTTSGGGTSSSS----
----TTSSGGGTSSSS----
----GGGTGGGTTSSS----
----GGGTGGGTSSSS----
----HHHHGGGTSSSS----
----GGGTHHHHSSSS----
----GGGTGGGTSSSS----
----GGGS-HHHHSSS----
--S-GGGTGGGTSSSS----
--S-TTT-GGGTSSSS----
----TTTSGGGT-SSS----
----HHHHGGGTSSSS----
----GGGTGGGTTSSS----
----GGGGGGGTSSSS----
----TTTTGGGTSSSS----
--S-GGGSHHHHSSSS----
--S-TTTSGGGTTSSS----
----TTTSTTTTSSSS----
----TTTSGGGTSSSS----
--S-TTTTHHHHSSSS----
----HHHHHHHHSSSS----
----HHHHGGGTSSSS----
----TTTSGGGTTSSS----
----HHHHGGGTTSSS----
----TTTTHHHHSSSS----
----TTTSHHHHSSSS----
----GGGTGGGTSSSS----
----GGGSGGGTSSSS----
----TTTSGGGTSSSS----
--S-GGGTGGGTSSSS----
--S-GGGTGGGTSSSS----
--S-GGGTSTTTSSSS----
-TT-GGG-GGGTTSSS----
-TT-GGGSGGGTSSSS----
--S-GGGTGGGTSSSS----
--S-GGGGGGGTTSSS----
--S-GGGTGGGTSSSS----
--S-HHHHGGGTSSSS----
-TT-HHHHGGGTSSSS----
--S-GGGTGGGTSSSS----
-TT-HHHHGGGTSSSS----
--S-GGGTGGGTSSSS----
-TTGGGT-GGGTSSSS----
-TTGGGGTGGGTSSSS----
-TTGGGGTGGGTSSSS----
-TTGGGTSGGGTSSSS----
-TTTHHHHGGGT-SSS----
-TTGGGGSGGGTSSSS----
-TTTHHHHGGGTSSSS----
--SGGGGTGGGTSSSS----
-TTTTTTS-TTTSSSS----
-TTGGGGTGGGTSSSS----
-TT-GGGGGGGTSSSS----
-TTTHHHHGGGTSSSS----
-TTTHHHHGGGTSSSS----
-TTGGGGSGGGTSSSS----
-TTGGGTTHHHHSSSS----
--SGGGTSGGGTSSSS----
-TTGGGGSGGGTSSSS----
-TTGGGG-GGGTSSSS----
-TTGGGGSHHHHSSSS----
-TTGGGG-HHHHSSSS----
-TTGGGGSGGGTTSSS----
-TTGGGTSGGGTSSSS----
-TTTHHHHHHHHSSSS----
-TTGGGT-GGGTSSSS----
-TTGGGTTGGGTSSSS----
-TTTHHHHGGGTSSSS----
-TTGGGG-GGGTSSSS----
--SGGGT-GGGTSSSS----
-TTGGGGTGGGTTSSS----
-TTGGGTSGGGTSSSS----
-TTGGGG-GGGTSSSS----
-TTGGGG-GGGTSSSS----
-TTGGGGTGGGTSSSS----
--S-GGGTGGGTTSSS----
--SGGGGTGGGTSSSS----
--S-GGGSGGGTSSSS----
-TT-GGGSGGGTSSSS----
--S-GGGSGGGTSSSS----
-TT-GGGSGGGTSSSS----
-TTTGGGTGGGTSSSS----
--S-GGGSGGGTSSSS----
-TT-TTTSGGGTSSSS----
-TT-GGGSGGGTSSSS----
-TTTGGGTGGGTSSSS----
-TT-GGG-GGGTSSSS----
-TT-TTTSGGGTSSSS----
-TT-GGGSGGGTSSSS----
-TTHHHHSHHHHSSSS----
-TT-TTTSGGGTSSSS----
--SSGGGS-TTT-SSS----
-TT-GGGS-TTTSSSS-S--
-TT-GGGSHHHHSSSS----
-TT-GGGTGGGTSSSS----
--S-GGGTGGGTSSSS----
--S-HHHHGGGTSSSS----
-TT-GGGTGGGTSSSS----
--S-HHHHGGGTSSSS----
-TTHHHHTGGGTSSSS----
-TTHHHHSGGGTSSSS----
-TTHHHHHGGGTSSSS----
-TTHHHHSGGGTSSSS----
--SSGGG-HHHHSSSS----
--SHHHHHHHHHSSSS----
-TTHHHHTHHHH-SSS----
--STTGGGGGGT-SSS----
-TTTTGGGGGGTSSSS----
--SHHHHHGGGT-SSS----
-TTHHHHHGGGTSSSS----
-TTTTTTTHHHHSSSS----
-TTHHHHHGGGTSSSS----
-TTTTTTTGGGTSSSS----
-TTTTGGGGGGTSSSS----
-TTTTGGGGGGTSSS-----
-TTTTGGGGGGTTTTS----
-TTTTGGGGGGTSTTS----
-TTGGGGGHHHHTTTS----
-TTSGGGGGGGTSSSS----
-TT-HHHHGGGTSSSS----
--S-GGGGHHHHSSSS----
-TT-TTTSGGGTTTTS----
--S-HHHHGGGTSTTS----
--S-GGGGGGGTTTT-----
--S-GGGGGGGTTTT-----
--S-HHHHGGGTSTTS----
--S-TTTTHHHHSTTS----
--S-GGGGGGGTGGGS----
-TT-GGGTTTSS-TT-----
--S-HHHHTTTS-SSS----
--S-GGGSTTTTSSS-----
--S-TGGGGGGTSSS-----
--S-HHHHGGGTSTT-----
--S-HHHHHHHHSSSS----
-TT-GGGGTTTSSSSS----
--S-GGGTGGGTSTTS----
-TT-GGGSHHHHSTTS----
-TT-TGGGTTTSTTTS----
-TT-TTTSTTTSSTTS----
-TT-GGGTGGGTSTT-----
--S-HHHHHHHHSTT-----
--S-TTTTHHHHSSS-----
--S-GGGSTTTTTTSS----
--S-TTTTGGGTTTTS----
--S-GGGTHHHHTTTS----
--S-GGGTHHHHTTT-----
-TT-GGGGTTTTTTTS----
--S-GGGTHHHHTTTS----
--S-GGGSTTTSTTTS----
-TT-GGGGTTSSSSSS----
-TT-GGGGTTTSGGGS----
--S-GGGTHHHHSTT-----
--S-HHHHHHHHSTTS----
--S-HHHHGGGTSSS-----
-TT-GGGSGGGTTTTS----
--S-TTTTGGGTSSSS----
--S-GGGGGGGTSTT-----
--S-GGGGHHHHSSS--TT-
--S-HHHHTTTSSSSS----
--S-HHHHTTSSSSSS----
-TT-HHHHHHHHTSS-----
--S-TGGGTTTTTSS-----
--S-GGGGHHHHSTT-----
--S-TTTSHHHHTTT-----
-TT-GGGTTTTTTSSS----
--S-TTTTTTTTTSS-----
-TT-GGGSHHHHTSSS----
--S-GGGGTTTTTTT-----
-TT-TTTSHHHHSSSS----
--S-GGGSTTTTTTT-----
--S-GGGGTTTSSTTS----
--S-GGGGTTTSSTT-----
-TT-SGGGTTTTTSSS----
--S-GGGGHHHHSSSS----
--SSTTTSHHHHSTTS----
--S-STTSTTTSSSSS----
-TT-SSSSTTTTTTTS----
--SSSGGGHHHHTTTS----
--S--GGGHHHHTSS-----
--S-SGGGTTTTTTT-----
--S-SGGGHHHH-SSS----
--S-GGGGTTTTTTTS----
--S-GGGGTTTSSSS-----
--S--STTTTTTTSS-----
--S--TTTTTTTTSSS----
--S-SGGGTTTTTTT-----
--S-SGGGHHHHSSS-----
-TT-TTTTHHHH-SSS----
--S-SGGGHHHHTSS-----
--S-GGGGTTTSSTT-----
-TT-GGGGHHHHTTT-----
--S-TTTSTTTTTSSS----
-TT-GGGSHHHHTTTS----
-TT-GGGSTTSS-TT--TT-
-TTGGGGSTTTTTTT--TT-
-TTGGGGGTTTTTSS--S--
-TTHHHHTGGGTSSS--S--
--SGGGGTHHHH-SS--S--
--SGGGG-TTSSTTTS----
--S-GGGGTTTTTSS-----
--S-HHHHTTTTTSS--S--
--S-HHHHTTTTTSS-----
--S-HHHHTTTTTTT--S--
--S-GGGSTTTTTSSS----
--S-GGGGTTTSSSS-----
--S-GGGTTTTTTSS-----
--S-HHHHHHHHSSS-----
--S-GGGTTTTTTSS-----
--S-GGGTHHHHTSS-----
--S-GGGSTTTS-SS-----
--S-GGGTHHHHTSSS----
--S-GGGTHHHH-SS-----
-TTTGGGTTTTTTSS-----
-TTTGGGTHHHHTSS-----
-TTTGGGTHHHH-SS-----
-TTTGGGGTTTSSSSS-S--
-TTTGGGTTTTTTSS-----
-TTTGGGGHHHH-SS-----
-TTTGGGGTTTTTSS-----
-TTTGGGGTTTSSSS-----
-TT--GGGTTTSSSSS----
-TTTGGGGTTTS-SSS----
-TT--GGGTTTTTSS-----
-TTTGGGGTTTTTSS-----
-TT-GGGGTTTTTSSS----
-TT--GGGTTTSSSSS----
-TT-GGGGTTTTTSSS----
-TT-GGGGTTTTTTTS----
-TT-GGGSTTTTTSS--S--
-TTTGGGGTTTSSSS-----
-TT--GGGTTTTTSS-----
-TT-GGGGTTTTTTT-----
-TTTGGGGTTTS-TT--S--
-TTTGGGGHHHH-SS-----
-TTTGGGTTTTTTSS-----
-TTTGGGTTTTTTSS-----
-TT--TTTHHHHTSS-----
-TTTGGGGTTTSSSS-----
-TT--TTSTTTTTSS-----
-TTTGGGTTTTSSTT--S--
--S-GGGGTTTTTSS-----
-TTTGGGTTTTTTSS-----
-TTTGGGTTTTTTSS-----
-TTTGGGTTTTTTSS-----
-TTTGGGGTTTTTSS-----
-TTTGGGGTTTTTSS-----
--S-GGGSHHHHTSS-----
--S-GGGGTTTTTSS-----
--S-GGGTTTTTTTT-----
--S--GGGTTTTTTT-----
--S--TTTTTTTTTT-----
--S--TTTTTTTTTT-----
--S--GGGHHHHTSS-----
--S--GGGTTTS-SS-----
--S--TTTHHHH-SS-----
--S--GGGTTTSSTT-----
--S--TTTTTTTTTT-----
--S--TTTHHHHTTT--TT-
--S--GGGHHHHTSS-----
--S--TTTHHHH-SS--S--
-TT--GGGTTTTTSSS-S--
-TT--TTTTTTS-SSS----
-TT--TTTHHHH-SSS----
-TT--TTTTTTTTSS-----
--S--TTTTTTS-SS-----
--S--TTTHHHHTSSS----
--S--TTTHHHH-SS-----
--S--GGGHHHHTSS-----
--S--GGGTTTS-SS--S--
-TT--GGGHHHH-SS--TT-
-TT--TTSHHHHTSS-----
-TT--TTTHHHHTSS-----
--S--GGGTTTTTSSS----
-TT--TTTHHHHTTTS----
--S--TTTTTTS-SSS----
--S--GGGTTTS-SS-----
--S--STTHHHHTSS-----
--S--TTTTTTTTSS-----
--S--TTTTTTTTSS-----
--S--TTTHHHH-SS-----
--S--TTTTTTTTSS-----
-TT-STTTTTTTTSSS----
-TT-STTTHHHHTTTS----
--S-STTSHHHHTSS-----
--S--TTTTTTS-SSS----
-TT--TTTHHHHTSSS----
-TT--TTTHHHH-SSS----
-TT--SSSTTTSTTT-----
-TT--TT-HHHHTSSS----
-TT--TTTTTTTTTTS----
--S--TTTHHHH-SSS----
--S--STTTTTTTSS-----
--S--TTTTTTS-SS-----
--S--TTTTTTTTSSS----
--S--TTTHHHHTTT-----
-TT--TTTHHHHTSS-----
--S--GGGGGTTTSS-----
--S--TTSHHHHSSS-----
--S--GGGTTTTTSS-----
--S--GGGTTTTTSS-----
--S--TTSTTTTTSSS----
--S--TTSTTTSSTT-----
--S--GGGTTTTTTT-----
--S--GGGTTTTTSS-----
--S--TTTTTTTTSS-----
--S--TTTTTTTTSS-----
--S--TTTHHHH-SS-----
--S--TTTTTTS-SS-----
--S--TTTTTTS-SS-----
--S--TTTTTTSSSS-----
--S--TTTHHHHTSS-----
--S--TTTHHHH-TT-----
--S--GGGHHHHSTT-----
--S--GGGTTTTTTT-----
--S--TTSTTTS-SS-----
--S--GGGHHHH-SS-----
--S--TTTHHHHSSSS----
--S--TTTTTTTTSS-----
--S--GGGHHHHSTT-----
--S--TTSHHHHTSS-----
--S--TTTTTTTTSS-----
--S--TTTTTTSSSS-----
--S--TTTHHHHSTT-----
--S--TTTTTTTTSS-----
--S--TTTHHHHSTT-----
--S--TTTTTTS-TTS----
--S--TTTHHHHSTT-----
--S--TTTHHHH-SS-----
--S--TTTTTTS-TT-----
--S--TTSTTTTTSSS----
--S--TTTTTTTTTT-----
--S--TT-TTTS-SS-----
--S--TTTHHHH-SSS----
--S--TTTTTTTTTT-----
--S--TTTTTTTTSS-----
--S--TTTHHHHTSS-----
--S--TTTTTTS-TT-----
--S--TTTTTTTTSS-----
--S--TTTTTTTTSS-----
--S--TTTTTTTTTT-----
--S--GGGTTTSSSS-----
--S-SGGGTTTTTSS-----
--S-STT-TTTTTSS-----
--S-STTTTTTTTSSS----
--S--TT-TTTS-SS-----
--S--TTTTTTS-TT-----
--S--TTTHHHH-SS-----
--S--TTTHHHH-TT-----
--S--TT-TTTSSSS-----
--S--TTTTTTTTTT-----
--S--TTTHHHHTSSS----
--S--GGGHHHHSSS-----
--S--TTTTTTTTSS-----
--S--TTTTTTTTTT-----
--S--TTTTTTTTTT-----
--S--TTTTTTS-SS-----
--S--GGGHHHHSSS-----
--S--TTSTTTTTTT-----
--S-STTTTTTTTSS-----
--S--GGGTTTTTTT-----
-TT--TTSTTTTTTT-S---
--S--TTTTTTTTSS-----
--S--TTTTTTTTSS-----
--S--TTTTTTSSSS-----
--S--TTTHHHHSTT-----
--S--TTTHHHHSTT-----
--S--TTTTTTTTTT-----
--S--TTTHHHHTTT-----
--S--GGGTTTTTTT-----
--S--GGGTTTTTSS-----
--S--TTSTTTTTSS-----
--S--GGGTTTTTSS-----
--S--GGGTTTTTSS-----
--S--GGGTTTTTTT-S---
--S--GGGTTTTTTT-----
--S--TT-TTTTTSS-----
-TT--GGGTTTTTSS-----
-TT--SSSHHHHTTS-----
--S--GGGHHHHTTTS----
--S--GGGTTTTTTT-S---
--S--TTTTTTTTSS-----
--S--TTTTTTS-SS-----
--S--TTTTTTS-SS-----
--S--TTTTTTTTTT-----
--S--TTTHHHHSTT-S---
--S--TTTTTTTTTT-----
--S--TTTHHHHSTT-----
--S--TTSTTTTTTT-----
--S--TTTHHHH-SS-----
--S--TTTHHHHSSS-----
--S--TTTHHHH-SS-----
--S--TTTTTTTTTT-S---
--S--TTTTTTTTTT-----
--S--TT-TTTS-SS-S---
--S--TTTTTTSSSS-S---
--S--TTTTTTTTTT-SS--
--S--TTTTTTTTTT-S---
--S--TTTTTTS-SS-----
--S--GGGHHHH-SS-SS--
--S--TTTHHHHSSS-----
--S--GGGTTTS-SS-----
--S--TTTTTTTTTT-S---
--S--GGGTTTTTTT-S---
--S--TTTTTTSGGG-S---
--S--TTTTTTTTTT-S---
--S--TTSTTTSSTT-S---
-TT--TTSTTTS-SS-S---
--S--GGGHHHH-SS-S---
-TT--GGGHHHH-TT-----
--S--TTTTTTSSTT-SS--
-TT--TTTHHHHTTT-SS--
-TT--GGGTTTTTTT-SS--
-TT--GGGTTTTTTT-SS--
-TT--STTTTTSSTT-SS--
--S--TTTTTTTTTT-SS--
--S--TTTTTTTSTT-SS--
--S--TTSHHHHSSSSSS--
--S--GGGTTT--SSSSS--
--S--GGGTTTS-SS-S---
--S--GGGTTTS-SS--S--
--S--TTTGGG--SS-SS--
--S--GGGTTTS-SSSSS--
--S--TTTHHHH-SS-SS--
--S--TTTTTTS-SS-SS--
--S--GGGTTT--SS-SS--
--S--TTTTTT--SS-SS--
--S--GGGTTSS-SS-SS--
--S--TTTTTTTTSS-SS--
--S--TTTGGGS-SS-SS--
--S--TTTTTTS-SS-SS--
--S--TTTTTTS-SS-SS--
--S--TTTHHHH-SS-S---
--S--TTTGGGT-SS-SS--
-TT-STTTHHHHTSS-SS--
--S--TTGGGGT-SSSSS--
--S--TTGGGSS-SSSSS--
-TT--TTGGGTTTSSSSS--
--S-STTGGGTTTSS-SS--
--S--TTGGGSSSSS-SS--
-TT--TTGGGTTTTT-SS--
--S--TTTTTTTTSSSSS--
-TT--TTGGGTTTSSSS---
-TT--TTGGGTTTSSS----
--S--TTGGGTTTSSSS---
--S--TTGGGTGGGTSS---
--S--TTGGGTTTSSSS---
--S--TTGGGTTTSS-S---
--S--TTGGGTTTSS-S---
--S--TTGGGTTTSS-SS--
--S--HHHHHHHTSS-S---
--S--HHHHTTTTSS-SS--
--S--TTGGGTTTSSSSS--
--S--HHHHTTTTSSSSS--
--S--TTGGGTTTSS-SS--
--S--TTGGGTTTSSSSS--
--S--TTTGGGTTSSSS---
--S--GGGTTTTTSSSS---
--S--TTTGGGTTSS-SS--
--S--TTTGGGSSSS-S---
--S--TTTGGGSSSS-SS--
--S--TTTGGGTTTT-SS--
--S--GGGTTTSSTT-SS--
--S--TTTTTSSSTT-SS--
--S--TTTTTTTTSS-SS--
-TT--TTTGGGTTSS-SS--
--S--TTTSTTTTTS-SS--
--S--TTTGGGTTSS-SS--
--S--TTTTTTTTSS--S--
--S--TTTHHHHTTT-SS--
--S--GGGTTTSSTT-SS--
--S--TTTGGGTTSSSSS--
--S--GGGTTTTTTT-SS--
--S--GGGTTTTTTT-SS--
--S--GGGGGGS-TT-SS--
-TT--TTTGGGTTTT-SS--
--S--GGG-TTSSTT-SS--
--S--TTTGGG--TT-SS--
--S--TTTGGG--SS-----
--S--GGGGGGTTSS-----
--S--GGGGGGTTSS-----
--S--TTTGGGTTSSS----
--S--GGGGGGTTSSS----
--S--TTTGGGTTSSS----
--S--TTTGGGTTSSS-TT-
--S--TTTGGGTTSSS----
--S--TTTTTSTTSS-----
--S--GGGTTSTTTSS----
--S--GGGTTTTTSSS----
--S--TTSGGGSSSSSS---
--S--TTTGGGTTSSS----
-TT--TTTTTSTTTSS----
--S--GGGTTTTTSSSS---
--S--GGGTTSTTTSSS---
--S--TTTSSSTTTSSS---
--S--TTTGGGSSSSS----
--S--TTTTTSTTTSS----
-TT--GGGTTTTTTSS----
--S--TTTTTTTTTSS----
--S--GGGTTSTTTSS----
--S--GGG-TTTTSSS----
--S--TTTTTTTTTSS----
--S--GGGGGGTTTSS----
--S--TTTGGGTTTTTT---
-TT--TTTGGGTTTTTT---
--S--TTTTTTTTTTTT---
-TT--TTTGGGTTTSS----
--S--TTTGGGTTTSS----
--S--TTTGGGTTTSS----
--S--TTTTTSTTTSS-S--
-TT--TTTGGGTTSSSSS--
--S--TTTTTTTTSSS-S--
--S--TGGGGTTTTSS-S--
--S--TTTHHHHTTSS-S--
--S--TTTTTTTTSSS----
-TT--TTTTTTGGGGS-S--
--S--TTTHHHHGGGS----
--S--TTTTTTSGGGS----
--S--GGGTTTTTSSS----
--S--TTTGGGSS-SS-S--
--S--TTTTTTTT-SS-S--
--S--TTTGGGTT-SS----
--S--TTTGGGTT--S----
--S--TTTTTTSS-S-----
--S--TTTGGGTT-SS----
--S--TTTTTSTT-SS----
--S--TTTTTSTT--S----
--S--TTTTTTTT-SS----
--S--TTTTTTTT-S-----
--S--TTTGGGSS-SS----
--S--GGGTTTGGGSS----
--S--GGGTTTSS-S-----
--S--TTTTTTTT-------
--S--TTTTTTTT-------
--S--TTSTTTSS-------
--S--TTTHHHHT--S----
--S--TTTHHHHS-SS----
--S--GGGTTTTTS-S----
--S--GGGHHHHTT-S----
--S--GGGTTTSS--S-TT-
-TT--TTTHHHHS--S-TT-
--S--TTTHHHHT-SS-TT-
--S--TTTHHHHT-SS-TT-
--S--TTGGGGT--SS----
--S--TTTGGG-TTSS-TT-
--S-STTTGGG-SSSS-S--
--S-STTTGGGSTTSS-TT-
--S--TTTGGGGTTSS-TT-
--S--TTTGGGTTTTS-TT-
--S--TTTGGGTGGGS-TT-
-TT--TTTGGGTTTSS-TT-
--S--GGGGGGTTTSS-TT-
--S--GGGGGGTTTSS-TT-
--S--TTSGGGTTTSS-TT-
--S--GGGGGGTTTS--TT-
--S--TTTGGGTTT---TT-
--S--GGGGGG------TT-
--S--GGGGGGSSS---TT-
-TT--TTTGGGSTT---TT-
--S--TTTGGGTTT---TT-
--S--TTTGGGTSS---S--
--S--TTTGGGSTT---S--
--S--TTTGGGTTTT--TT-
--S--TTTHHHHTTT--TT-
-TT--TTTHHHHTT------
--S--TTTHHHHTS---S--
--S--TTTHHHHTT---S--
--S--TTTHHHHGGG--S--
--S--TTTHHHHHHS-SS--
--S--TTTHHHHTTS--S--
--S--TTTHHHHTTS--S--
--S--TTTHHHHHHS--S--
--S--TTTHHHHHHT--S--
--S--GGGHHHHHHT-----
--S--GGGHHHHHHT-----
--S--SSSHHHHHHT--S--
--S--TTTHHHHTTS--S--
-TT--TTTHHHHHTT--S--
--S--TTTHHHHHHH--S--
--S--TTSHHHHHTT--S--
--S--TTTHHHHGGG--S--
--S--GGGHHHHHHH--S--
-TT--TTTHHHHHTT--S--
--S--GGGTHHHHTT--TT-
--S--TTTSHHHHTT--S--
--S--TTTHHHHHTT-----
--S--GGGHHHHHTT-----
--S--TTTHHHHHHH-----
--S--GGGHHHHHHH-----
--S--GGGHHHHHTT--S--
--S--TTTHHHHHTT-----
--S--GGGHHHHHHH-----
--S--GGGHHHHHTTS----
--S--TTTHHHHHHS-----
--S--TTTHHHHHHH-----
--S--TTTHHHHTTS-----
--S--TTTHHHHHTT-----
--S--TTSHHHHHHT-----
--S--TTTHHHHTTS-----
-TT--TTTHHHHHTS-----
--S--GGGHHHHTT------
--S--TTTHHHHHTT-----
--S--TTTHHHHHTT--S--
--S--TTTHHHHHTT-----
-TT--TTTHHHHGGG-----
--S--HHHHHHHTTS-----
--S--HHHHHHHTT------
--S--TTTHHHHTTS-----
--S--TTTHHHHTTSS----
--S--TTTHHHHTT-S----
--S--HHHHHHHTT--S---
--S--HHHHHHHTTT-S---
--S--TTTHHHHTTS-S---
--S--HHHHHHHTTT-S---
--S--GGGHHHHTTSSS---
--S--TTTHHHHTTS-----
--S--TTTHHHHTT------
--S--TTTHHHHTTS-S---
--S--HHHHHHHTTS-S---
--S--TTTHHHHTTS-S---
--S--TTTHHHHTTS-----
-TT--TTTHHHHTT------
--S--HHHHHHHTT------
--S--HHHHHHHTT------
-TT--TTTHHHHTT------
-TT--HHHHTTTTT------
--S--TTGGGGTTT------
--S--TTGGGGTTT------
--S--GGGGGGTTT-SS---
-TT--TTTGGGTTT-SS---
--S--HHHHTTTTT------
--S--TTTGGGTTT------
--S--TTTHHHHTT--SS--
--S--TTGGGGTTT--SS--
--S--HHHHTTTTT--TT--
-TT--TTGGGGTTT--TT--
-TT--TTTGGGTTT--TT--
--S--TTGGGGTTT--SS--
--S--TTTGGGTTT--TT--
--S--TTTHHHHTT--SS--
--S--TTTHHHHTT--TT--
-TT--TTTHHHHTTS-SS--
--S--TTTHHHHTTS-TT--
-TT--TTTHHHHTTS-TT--
--S--TTTHHHHTTS-TT--
--S--TTTHHHHTTS-SS--
--S--GGGGGGTTTS-SS--
--S--TTSHHHHSSS-TT--
--S--GGGHHHHTTS-SS--
--S--GGGHHHHTTS-SS--
-TT--TTTHHHHTTS-SS--
--S--TTTHHHHTTS-TT--
--S--TTTHHHHTTS-TT--
--S--GGGHHHHSSS-TT--
--S--TTTGGGTTTS-TT--
--S--GGGHHHHSSS-TT--
--S--TTTGGGTSSS-TT--
-TT--TTTGGGTSSS-SS--
--S--TTTGGGSSSS-TT--
--S--TTTGGGTSSS-TT--
--S-GGGTHHHHTTS-TT--
--S--GGGGGGTTT--TT--
--S--TTTGGGTTT--TT--
--S--TTTHHHHTT--TT--
--S-STTTHHHHTT--SS--
--S-STTTHHHHTT--TT--
--S--TTTTTTSSS--TT--
--S--TTTGGGSSSS-SS--
--S--TTTGGGTTTS-SS--
--S--TTTGGGTTTS-SS--
-TT--TTTGGGTTTS-SS--
--S--TTTGGGTTT--TT--
--S--TTTGGGTTT--TT--
--S-STTTGGGTTTS-SS--
--S--TTTGGGTTTS-TT--
--S--TTTGGGTTT--TT--
--S--TTTGGGT-S--TT--
--S--TTTGGGTTT--TT--
--S--TTSGGGT-S--TT--
--S-STTTGGGT--S-TT--
-TT--TTTGGGS----TT--
--S-SGGGGGGS-SS-TT--
-TT--TTTGGGTTTS-TT--
--S--TTTGGGTTTS-TT--
--S--TTTGGGT-SS-TT--
-TT--GGGGGGT-SS-TT--
--S--TTTGGGS-SS-TT--
--S--TTSGGGS-S-BTTB-
--S--GGGGGGSSS--TT--
--S--TTTGGGTTTS-TT--
-TT--TTTGGGTTT--TT--
-TT--TTTGGGTTT--TT--
--S--TTTGGGTTT--TT--
--S--TTTTTTT-S--TT--
--S--TTSHHHHHTS-TT--
--S--TTTHHHHTT--TT--
-TT--GGGGGGTSS--TT--
--S--TTTHHHHTS-BTTB-
--S--TTTHHHHTT--SS--
--S--TTTHHHHTT--TT--
--S--TTTHHHHTT--TT--
--S--TTTHHHHTT--TT--
--S--TTTHHHHTT--SS--
--S--TTTHHHHTS--TT--
-TT--TTTHHHHTS--SS--
-TT--TTTHHHHTT--TT--
-TT--TTTHHHHTT--TT--
-TT--TTTHHHHTT--SS--
-TT--TTTHHHHTT--SS--
--S--TTTHHHHTTS-TT--
--S--TTTHHHHTT--SS--
--S--TTTHHHHTT--SS--
--S--TTTHHHHTTS-SS--
--S--TTTGGGTTT---S--
--S--TTTSTTTTT--SS--
-TT--TTTHHHHTT---S--
-TT--TTTGGGTTT--SS--
--S--TTSSTTTTT--SS--
--S--TTTHHHHTT---S--
--S--TTSHHHHTT---S--
--S--GGGGGGTTTS--S--
--S--TTTGGGSSS---S--
--S--TTTGGGTSS---S--
-TT--TTTGGGSSS---S--
--S--TTTGGGSSS---S--
-TT--TTTHHHHTT---S--
--S--TTSSTTTTT---S--
-TT--GGGHHHHTT---S--
--S--GGGGGGTTT--SS--
--S--TTTHHHHTTS-SS--
--S--TTTHHHHTT---S--
--S--TTTGGGSSS---S--
--S--TTTGGGTTT---S--
--S--TTTGGGGTT---S--
--S--GGGHHHHTT---S--
--S--TTTTTTTTT--SS--
--S--TTTGGGTTT--SS--
--S--TTTTTTSTT--SS--
--S--GGGGGGGTT---S--
--S--GGGSGGGTT--SS--
--S--TTTTTTTTT---S--
--S--GGGSGGGTT---S--
--S--TTTTTTS-S--SS--
--S--GGGSSTTTT---S--
--S--TTTTTTTTT---S--
--S--TTSTTTTTT---S--
--S--TTSTGGGTT---S--
--S--TTTTTTTTT---S--
--S--GGGTTTTSS---S--
--S--GGGHHHHTTS--S--
--S--GGGTTTTTT---S--
--S--TTTTTTSTT---S--
--S--TTTTTTTTT---S--
-TT--TTTHHHHTTS--S--
--S--TTTHHHHTTS--S--
--S--TTTHHHHHTS--S--
--S--TTTHHHHTT---S--
--S--TTSHHHHTT---S--
--S--TTTHHHHTT--TT--
--S--TTTHHHHSSS--S--
--S--TTTGGGTTTS--S--
--S--TTTTTTSTT---S--
--S--TTTGGGSSS---S--
--S--TTTHHHHTTSS-S--
--S--TTTHHHHTT-S-S--
--S--TTTHHHHTTS--S--
--S--TTTHHHHSSS--S--
-TT--TTTHHHHTT---S--
--S--TTTHHHHTT---S--
--S--TTTGGGTTT---S--
--S--TTSGGGTTT---S--
--S--TTS-TTTSS---S--
--S--GGGHHHHTT--TT--
--S--GGGGGGTTT---S--
--S--TTTGGGTTT---S--
--S--TTSHHHHTT---S--
--S--GGGGGGTSS---S--
--S--TTSSHHHHT---S--
--S--GGGSTTTTTS--S--
--S--GGGGGGTSSS--S--
--S--TTTHHHHHT---S--
--S--TTTHHHHTT---S--
--S--TTTGGGTTT---S--
--S--GGGSTTTTT------
--S--TTTSTTTTT---S--
--S--TTTGGGTTT---S--
-TT--TTSGGGTTT--SS--
--S--TTTHHHHTT------
--S--TTSGGGTTT--TT--
--S--TTS-TTTSS--TT--
--S--TTTGGGSTT--TT--
--S---TTGGGTTTS-TT--
--S--TTSGGGGTT--TT--
--S--TTTGGGT-S--TT--
--S--TTTGGGTTT--SS--
--S--TTTHHHHTT--SS--
--S--GGGGGGTTT--SS--
--S--TTTGGGTTT--TT--
--S--TTTHHHHTT--TT--
--S--TTTHHHHTT--TT--
--S--TTTGGGTTT-BTTB-
--S--GGGGGGTTT--TT--
--S--TTSGGGTTT--GGG-
--S--GGGGGGTTT--GGG-
--S--TTSGGGTTT--GGG-
--S--TTSGGGTTT--TT--
--S--TTTHHHHTT--TT--
--S--TTTGGGTTT--TT--
--S--TTTGGGTSS--TTT-
--S--TTTGGGTTT--GGG-
--S--TTTGGGTTT--TTT-
--S--TTTHHHHTT--TT--
--S--TTTGGGT-S--TTT-
--S--TTSHHHH-S--TTT-
--S--TTTTGGGTT--TTT-
--S--TTTGGGTSS--TTT-
--S--TTTGGGTTT--TTT-
--S--TTSGGGTTTS-TTT-
--S--TTTGGGTTTS-TTT-
--S--TTTGGGTTTS-TTT-
--S-STTTGGGTTT--TTT-
--S--TTTHHHHSS--TTT-
--S-SGGGGGGTTT--TTT-
--S--TTTHHHHTT--TTT-
--S--TTSGGGTSS--TTT-
--S-STTTGGGTTTS-TTT-
--S--TTSGGGTSSS-TTT-
--S--TTTGGGTTTS-TTT-
--S--GGGGGGTTTS-TTT-
--S--TTTSTTTTTS-TTT-
--S--TTTGGGTTTS-TTT-
-TT--TTTGGGTTT--TTT-
-TT--TTTGGGTTT--TTT-
--S--TTTGGGTTT--TTT-
-TT--TTTHHHHTT--TTT-
--S--TTTHHHHTT--TTT-
--S--TTTGGGTTT--TTT-
-TT--TTTGGGTTT--TTT-
--S--TTTGGGTTT--TTT-
-TT--TTTGGGTSS--TTT-
-TT--TTTGGGTTT--TTT-
--S--TTTGGGTTT--TTT-
-TT--TTTGGGTSS--TTT-
-TT--TTTGGGTTT--TTT-
--S--TTTGGGTS---TTT-
--S--TTTGGGT----TTT-
--S--TTTGGGT----TTT-
--S--TTTGGGT----TTT-
--S--TTTGGGT----TTT-
--S--TTTGGGTTT--TT--
--S--TTTGGGTTT--TTT-
--S--GGGSHHHHTS-GGG-
--S--TTTGGGTTTS-TTT-
--S--TTTSTTTTTS-TTT-
--S--TTTHHHHTTS-TTT-
--S--TTTHHHHTTS-TTT-
--S--SSSHHHHTTS-TTT-
--SS-SSSGGGTTTS-GGG-
--SS-SSTGGGTTTS-TTT-
--SS-SSSTTT-SS--TTT-
--SS-SSGGGGTTTS-TTT-
--S--SSSSGGGTTS-TTT-
--S--SS-HHHHTTS-TTT-
--S--SSSGGGTTTS-TTT-
--S--SSSGGGTTTS-TTT-
--S--SS-HHHHTTS-TTT-
--S--SSSGGGTTTS-TTT-
--S---SSGGGTTTS-TTT-
--S--SS-GGGTSSS-TTT-
--S---STHHHHTTS-TTT-
--S--TTGGGGTTTS-TTT-
--S---SSHHHHTTS-TTT-
--S---SSHHHHTTS-TTT-
--S--SS-STTSTTS-TTT-
--S---SSHHHHTTS-TTT-
--S---S-HHHHSSS-TTT-
--S-----HHHHTTS-TTT-
--S---S-GGGTTTS-GGG-
--S---S-GGGSTTS-TTT-
--S---S-GGGTTTS-TTT-
--S---SSHHHHTTS-TTT-
--S---S-GGGTTTS-TTT-
--S---S-GGGTTTS-TTT-
--S---SSGGGTTTS-TTT-
--S--TT-GGGTTTS-GGG-
--S--SS-GGGTTTS-GGG-
--S---S-GGGTTTS-GGG-
--S---S-GGGTTTS-TT--
--S---S-GGGTTTS-GGG-
--S---S-TGGGTTS-GGG-
--S--S-TGGGS-SS-GGG-
--S---SGGGGTTTS-GGG-
--S--SSSSTTTTTS-GGG-
--S--SSTGGGGTTS-GGG-
--S--SSGGGGSTTS-GGG-
--SS-SSGGGG-SSS-SS--
--SS-S-GGGG-TTS-GGG-
--S--S--GGGTSSS-GGG-
--S--S--GGGTTTS-TT--
--S--S--GGGTTTS-GGG-
--S--S--GGGTTTS-TT--
--S--S--SGGGTT--GGG-
-TT-SS--GGGTTTS-TT--
-TT--S--SHHHHT--GGG-
--S--S--HHHHTTS-STT-
--S--S--HHHHTTS-GGG-
--S-SS--HHHHTTS-GGG-
--S-SS--HHHHTTS-GGG-
--S--S--TTTTTTS-GGG-
--S-SS--HHHHHHS-TT--
--S-SS--HHHHHHS-GGG-
--S-SS--HHHHHH--TTT-
--S--S--HHHHHHS-TTT-
--S-SS--HHHHHH--TTT-
--S-SS--HHHHHHS-GGG-
--S-SS--HHHHHHS-TTT-
--S--S--TTHHHHS-TTT-
--S--S--HHHHHHS-GGG-
--S--S--HHHHHHS-TTT-
--S--S--HHHHHHS-GGG-
--S--S--TTHHHHS-GGG-
--S--S--HHHHHTS-GGG-
--S--S--HHHHHHS-GGG-
--S--S--TTGGGTS-SS--
--S--S--HHHHTTS-TTT-
--S--S--HHHHHHS-GGG-
--SS-S--TTGGGTS-TTT-
--S--S--HHHHHHS-TTT-
--S--S--HHHHTT--TTT-
--S--S--HHHHHH--GGG-
--S--S--TTHHHH--TT--
--S--S--TTGGGT-BTTB-
--S--S--HHHHHH--TT--
--S--S--TTHHHH--GGG-
--S--S--HHHHTT--GGG-
--S--S--HHHHHHS-GGG-
--SS-S--HHHHTT--TT--
--SS-S--TTHHHHS-TT--
--S--S--HHHHHHS-GGG-
--S--S--TTHHHHS-GGG-
--S--S--HHHHTT--GGG-
--S--S--HHHHTT--GGG-
--S--S--HHHHTT--GGG-
--S--S--TTGGGTS-STT-
--S--S--HHHHTTS-STT-
--S--S--TTHHHHS-STT-
--S-----TTHHHHS-STT-
--S-----TTTTTTS-STT-
--S-----HHHHTTS-GGG-
--S----SHHHHHHS-GGG-
--S--S--HHHHHHS-GGG-
--S--S--TTGGGSS-GGG-
--S--S--HHHHTTS-GGG-
--S--S--HHHHTTS-GGG-
--S--S--TTHHHHS-GGG-
--S--S--TTHHHHS-GGG-
--S--S--HHHHTTS-GGG-
--S--S--TTHHHHS-GGG-
--S--S--TTHHHHS-GGG-
--S--S--HHHHTTS-TT--
--S-SS--HHHHTTS-GGG-
--S-SS--HHHHHHS-GGG-
--S-SS--HHHHHHS-GGG-
--S-SS--HHHHTTS-GGG-
--S-SS--HHHHHTS-GGG-
--S-SS--HHHHTTS-GGG-
--S-SS--HHHHTTS-GGG-
--S-SS--HHHHTTS-TT--
--S-SS--HHHHTTS-GGG-
--S--S--HHHHTTS-GGG-
--S-SS--HHHHHHS-GGG-
--S--S--HHHHTTS-TT--
--S-SS--HHHHTT--TT--
--S-SS--HHHHHHS-GGG-
--S-SS--TTGGGTS-SS--
--S-SS--TTHHHHS-SS--
--S-SS--HHHHTTS-TT--
--S-SS--HHHHHHS-TT--
--S-SS--HHHHHHS-TT--
--S-SS--HHHHHT--TT--
--S-SS--HHHHHHS-TT--
--S-SS--HHHHTTS-TT--
--S-SS--HHHHHH--TT--
--S-SS--HHHHHT--TT--
--S--S--HHHHHT--SS--
--S-SS--HHHHHT--TT--
--S-SS--HHHHHH--TT--
--S-SS--TTHHHHS-TT--
--S-SS--HHHHHHS-TT--
--S-SS--HHHHHHS-TT--
--S-SS--TTHHHHS-TT--
--S-SS--HHHHHHS-TT--
--S-SS--HHHHHHS-TT--
--S-SS--HHHHTTS-TT--
--S-SS--HHHHHS--TT--
--S-SS--HHHHHH--TT--
--S-SS--HHHHHT--TT--
--S-SS--HHHHHT--TT--
--S-SS--HHHHHT--TT--
--S-SS--HHHHHS--TT--
--S-SS--HHHHTTS-TT--
--S-SS--HHHHTT--TT--
--S-SS--HHHHTT--SS--
--S-SS--HHHHTT--TT--
--S-SS--HHHHTT--TT--
--S-SS--HHHHHH--TT--
--S-SS--HHHHHS--TT--
--S-SS--HHHHTS--TT--
--S-SS--HHHHHSS-TT--
--S-SS--HHHHTT--TT--
--S--S--HHHHHH--TT--
--S-SS--TTTTTS--TT--
--S-SS--HHHHTS--TT--
--S-SS--HHHHHT--TT--
--S-SS--HHHHTT--TT--
--S--S--HHHHHT--TT--
--S-SS--TTGGGS--TT--
--S-SS--HHHHHS--TT--
--S-SS--HHHHTT--TT--
--S--S--HHHHHH--TT--
--S-SS--HHHHTT--TT--
--S-SS--HHHHT---TT--
--S--S--HHHHTT--TT--
--S--S--HHHHHTS-TT--
--S--S--HHHHHT--TT--
--S--S--TTGGGT--TT--
--S--S--HHHHHS--TT--
--S-SS--HHHHHT--TT--
--S-SS--HHHHHS--TT--
--S-SS--HHHHHS--TT--
--S--S--HHHHHS--TT--
--S-SS--HHHHHS--TT--
--S--S--HHHHTT--TT--
--S-SS--HHHHTT-BTTB-
--S-SS--HHHHHT-BTTB-
--S--S--TTHHHHSBTTB-
--S-SS--HHHHHH--TT--
--S--S--TTHHHH--TT--
--S--S--HHHHHH--TT--
--S--S--HHHHHH-BTTB-
--S--S--HHHHHH-BTTB-
--S-SS--HHHHHH-BTTB-
--S--S-THHHHHH-BTTB-
--S-SS-THHHHHH--TT--
--S-SS-THHHHHH--TT--
--S----HHHHHHH-BTTB-
--S-S--THHHHHH-BTTB-
--S-SS-THHHHTT--TT--
--S-SS-THHHHTT--TT--
--S-SS-THHHHHHTSTT--
--S--S-THHHHHHSSTT--
--S-SS-THHHHTT-BTTB-
--S-SS-THHHHHT-STT--
-TT--TTHHHHHTT-STT--
--S-S--THHHHHT--TT--
--S-SS-THHHHHH-STT--
--S-SS-THHHHHT-BTTB-
--S----HHHHHHT-BTTB-
--S-SS-THHHHTT--TT--
--S-SS-HHHHHHT--TT--
--S-S--THHHHHT-BTTB-
--S--S-THHHHHH-BTTB-
--S-S--THHHHHH-BTTB-
--S--S-THHHHHT-BTTB-
--S-S--THHHHTT-BTTB-
--S--S-THHHHHT-BTTB-
--S----TTTTTT--BTTB-
--S--S-THHHHHT--TT--
--S-SS-THHHHHT--TT--
--S-SS--HHHHHT--TT--
--S-SS-THHHHH--BTTB-
--S-SS-TTHHHH---TT--
--S-S--TTHHHHT--TT--
--S-SS-THHHHTT--TT--
--S-S--THHHHHH--TT--
--S-SS-THHHHTT-BTTB-
--S-S--THHHHTT-BTTB-
--S-S--HHHHHHH--TT--
--S-SS-THHHHTT-BTTB-
--S-SS-THHHHTT-BTTB-
--S-S--THHHHHH--TT--
--S-SS-THHHHHH-BTTB-
--S--SSTHHHHHS-BTTB-
--S-SS-THHHHHT-BTTB-
--S--S-TTTHHHH-BTTB-
--S-SS-THHHHHT-BTTB-
-TT--S-THHHHSS-STT--
--S--SSTHHHHHT--TT--
-TT--S-HHHHHHT-STT--
--S-SSSTHHHHHH--TT--
--S-SSSTHHHHHH--TT--
--S-SS-THHHHHH-BTTB-
--S-SS-THHHHHT-BTTB-
-TT--S-HHHHTTS-BTTB-
-TT--SSTHHHHHH--TT--
--S-SS-THHHHHH-BTTB-
--S-SS-THHHHHS-BTTB-
--S-SS-THHHHHT-BTTB-
--S-SS-THHHHTT-BTTB-
--S-SS-GGGHHHH-BTTB-
--S--S-THHHHTT-BTTB-
-TT-SS-THHHHTT--SS--
-TT-SS-SHHHHHT-BTTB-
-TT--S-THHHHHH-BTTB-
-TT--SSTHHHHHH-BTTB-
-TT--S-THHHHTT-BTTB-
-TT-SSSTHHHHHH-BTTB-
-TT--S-THHHHHH-BTTB-
-TT-SS-SHHHHTT-BTTB-
--S-SS-THHHHHH-BTTB-
--S-SS-TTTHHHHSBTTB-
--S-SS-HHHHHHH-BTTB-
--S-SS-HHHHHHH-BTTB-
--S-SS-THHHHHH-BTTB-
--S-SS-GGGTTTT-BTTB-
--S-SS-THHHHHHSBTTB-
--S-SS--HHHHHHSBTTB-
--S-SS-GGGGGGS-BTTB-
-TT--S-THHHHTTSBTTB-
-TT-SS-TTTTTTSSBTTB-
-TT--S-STTHHHHSBTTB-
-TT-SS-STTHHHHSBTTB-
-TT-SS-SHHHHHH-BTTB-
-TT-SS-STTHHHH--SS--
-TT-SS-STTHHHHSBTTB-
-TT-SS-GGGHHHHSBTTB-
-TT--S-THHHHHH-BTTB-
-TT-SS-THHHHTT-BTTB-
--S-SS--HHHHHH-BTTB-
-TT-SS-SHHHHHT-BTTB-
-TT-SS-THHHHHT-BTTB-
-TT-SS-SHHHHHT-BTTB-
-TT-SS-SHHHHTT-BTTB-
-TT-SS-THHHHTT-BTTB-
-TT-SS-THHHHTTSBTTB-
-TT-SS-THHHHTTSBTTB-
--S-SS-THHHHHHSBTTB-
-TT--S-SHHHHTTSBTTB-
-TT--S-THHHHTTSBTTB-
-TT-SS-HHHHHHHSBTTB-
-TT--SSTHHHHHHSBTTB-
-TT--SSTHHHHTSSBTTB-
-TT--S-THHHHTTSBTTB-
-TT-SS-THHHHTTSBTTB-
-TT--SSTTTHHHHSBTTB-
-TT--SSTHHHHTTSBTTB-
-TT-SSSTHHHHHHTBTTB-
--S--SSTHHHHTTTBTTB-
--S--SSTHHHHTTTBTTB-
--S-SSSTHHHHTTSBTTB-
--S--SSTHHHHTTSBTTB-
-TT--SSSTTGGGTSBTTB-
-TT--SSTTTHHHHSSSS--
-TT-SSSTHHHHHTSBTTB-
-TT--SSTHHHHHHSBTTB-
-TT-SS-THHHHHHSBTTB-
--S-SS-THHHHTTSBTTB-
--S-SS-THHHHTTSBTTB-
--S-S-STHHHHTTTBTTB-
--S-SS-HHHHHTTSBTTB-
--S---SHHHHHTTSBTTB-
--S-S--HHHHHTTSBTTB-
--S----HHHHHHHSBTTB-
--S-S--THHHHHHSBTTB-
--S-S--HHHHHTTSBTTB-
--SSS--STTGGGTSSTT--
--S-S--STTGGGTSSTT--
--SSS--SHHHHTTSBTTB-
--S-SS-SHHHHTTSBTTB-
--S-SS-SHHHHTTSBTTB-
--S--S--HHHHTTSBTTB-
--S-SS--HHHHHHSBTTB-
--S-SS--TTGGGTSBTTB-
--S-SS--TTHHHHSBTTB-
--S-SS--HHHHTTSBTTB-
--S-SS--HHHHHHSBTTB-
--S-SS--TTHHHHSBTTB-
--S-SS--TTHHHHSBTTB-
--S-SS--TTGGGTSBTTB-
--S-SS--HHHHHHSBTTB-
--S-SS--TTHHHH-BTTB-
--S--S--TTTTTT-BTTB-
--S-SS--TTTTTT-STT--
--S--S--HHHHTT-STT--
--S--S--HHHHTT-BTTB-
--S--S--HHHHTT-BTTB-
--S--S--TTHHHH-BTTB-
--S--S--HHHHTS-BTTB-
--S--S--HHHHTS-BTTB-
--S--S--HHHHHH-BTTB-
--S--SS-TTHHHH-BTTB-
--S--S--HHHHHH-BTTB-
--S--S--HHHHTTSBTTB-
--S--S--HHHHHTSBTTB-
--S--S--HHHHHHSBTTB-
--S--S--HHHHTTSBTTB-
--S-SS--HHHHTT-BTTB-
--S--S--HHHHTT-BTTB-
--S--S--HHHHHH-BTTB-
-TT--S--HHHHTTSBTTB-
-TT--S--HHHHTTSBTTB-
--S--S--TTGGGTSBTTB-
--S--S--HHHHTT-BTTB-
--S--S--TTHHHHSBTTB-
--S--S--HHHHTT-BTTB-
--S--S--HHHHTS-BTTB-
--S--S--HHHHTT-BTTB-
--S--S--HHHHTSSBTTB-
--S--S--HHHHHTSBTTB-
--S--S--HHHHHSSBTTB-
--S--S--TTHHHHSBTTB-
----SS--HHHHTT-BTTB-
--S-SS--HHHHHHS-TT--
----SS--HHHHTT--TT--
--S-SS--HHHHHH-BTTB-
--S-SS--HHHHTT-BTTB-
--S-SS--HHHHTT-BTTB-
--S-SS--HHHHTT-BTTB-
--S-SS--HHHHTT-BTTB-
--S-SS--HHHHTT-BTTB-
--S-SS--HHHHHH-BTTB-
--S-SS--TTHHHH-BTTB-
--S-SS--TTHHHH-BTTB-
--S-SS--HHHHHHSBTTB-
--S--S--HHHHHS-BTTB-
--S-SS--HHHHHT-BTTB-
--S-SS--TTTTTS-BTTB-
--S-SS--TTGGGS-BTTB-
--S--S--HHHHTS-BTTB-
--S-SS--TTGGGS-BTTB-
--S-SS--TTGGGS-BTTB-
--S--S--SGGGTS-BTTB-
--S-----TTGGGS-BTTB-
--S-S---TTTTS--BTTB-
----SS--TTGGG--BTTB-
----SS--TTTTS--BTTB-
----SS--TTGGGS-BTTB-
----SS--GGGTTS-BTTB-
----SS--GGGTTSSBTTB-
-----S--GGGTTS-BTTB-
----SS--GGGTTSSBTTB-
--------GGGTTSSBTTB-
--------TT-TTSSBTTB-
--------TT-TTSSBTTB-
--------SSTT-S-BTTB-
--S-----TTTS-S-BTTB-
--S-----TT-TTS-BTTB-
--S-----TT-TTSSBTTB-
--S-----GGGTTS-BTTB-
--S-----TTTGGGSBTTB-
-TT-----TTTGGGSBTTB-
-TT-----TT-TTSSBTTB-
-TT-----TT-TTSSBTTB-
--S-----TT-SSTTBTTB-
--S-----TT-TTTTBTTB-
-TT--S--TT-TTS--TT--
-TT--S--TT-TTSSBTTB-
-TT-----TT-TTTT-TT--
-TT-----SS-TTTTSTT--
-TT-----SS-TTTT-TT--
--S-----SS-TTTTSTT--
--S--S--TT-GGGGSTT--
--S--S--SS-TTTTSTT--
--S--S-SSS-TTTTSTT--
--S--S-SSS-TTSS-TT--
--S--S-SS--TTT-BTTB-
--S-SS--SS-TTS--TT--
--S-TT-SSS--SS-BTTB-
--S-SS-SSS--SS-BTTB-
--S-SS-SSS--SS-BTTB-
--S-SS--SS--SS-STT--
--SSSS--SS--SS-BTTB-
--S-SS--TT--SS-BTTB-
--S-SS--TT--SS-BTTB-
--S-SS--TT--SS-BTTB-
--SS-S--SS--TTSSTT--
--SSSS--TT--TTTSTT--
--STTT--TT--TTSSTT--
---SS---TT--SSSSTT--
--SSSS--TT--TTSSTT--
--STTS--TT--GGGSTT--
--S-SS--TT-GGGGSTT--
--S-SS--TT-GGGGSSS--
--S-S---TT-SGGGSSS--
----S---TT-GGGSSTT--
----S---TTTGGGSSSS--
---TT---TT-GGGTSTT--
--STT---TT-GGGTSTT--
---TT---TT-GGGTSTT--
---TTS--TTTGGGGSSS--
--S-SS--TT-GGGGSTT--
----SS--TTTGGGGSTT--
--STTS--TTTGGGGSTT--
---TTS--TT-GGGGSTT--
-----S--TTTGGGGSTT--
--S-----SS-GGGTSTT--
--S-----SS-GGGSSSS--
--S-----TTTGGGTSTT--
-TT-----TT-GGGTSTT--
-TT-----TT-GGGGSTT--
--SS----TT-GGGGSTT--
--S-----TT--GGGSTT--
--SS-S--TT-GGGGSTT--
--SSSS--TTTGGGGSTT--
--SSSS--TT-GGGGSTT--
--SSSS--SS-GGGGSTT--
--SGGG--TT-GGGGSTT--
--SGGG--TT-GGGGSTT--
-TTGGG--TT-GGGGSSS--
-TTGGG--TT-STTSSTT--
-TT-TT--TTTSGGGSTT--
-TT-TT--TT-GGGSSTT--
-TT-TT--TT-GGGSSTT--
-TT-TT--TT--TTSSSS--
-TTGGG--TT-GGGSSTT--
-TTTTT--TTTSGGGSTT--
-TTTTT--TT--TTSSTT--
-TTTTT--TT-SGGGSTT--
-TTTTT--TT-SGGGSTT--
-TTTTT--TTTSGGGSTT--
-TTTTT--TTTSGGGSSS--
--STTT--SS-SGGGSTT--
--STTT--TTTSGGGSTT--
---TTT--TTTSGGGSTT--
---TTS--TT-SGGGSTT--
---GGG--TT-STTSSTT--
---TTT--TTTSGGGSTT--
---TTT--TTTSGGGSTT--
---TTTS-TT--TTSSTT--
---TTT--TT-GGGSSTT--
---TTT--TT--TTTSTT--
---TTT--TT--TTSSTT--
---TTTSSTT--TTSSTT--
---TTTS-TT-GGGSSTT--
---TTTS-TT-GGGTSTT--
---TTT--TT-GGGSSTT--
---TTT--TTTGGGSSTT--
---TTT--TTTGGGSSTT--
---TTT--TT-GGGSSTT--
---TTT--TTTGGGSSTT--
---TTT--TT-GGGSBTTB-
---TTT--TT-SGGGSTT--
-TTTTT--TT-STTTSTT--
-TTTTTSSTTTSGGGSTT--
-TTTTT--TT-GGGTSTT--
-TTTTT--TT-GGGSBTTB-
-TTTTTS-TT-GGGSBTTB-
-TTTTT--TTTGGGSBTTB-
-TTTTT--SS-GGGSBTTB-
--STTTS-SS-GGGSSTT--
---TTT--SS-GGGSSTT--
-TTTTT--SS-GGGTSTT--
-TTTTT--SS-GGGSSTT--
-TTTTT--SS-STTTSSS--
-TTTTT--SSSSTTSSTT--
-TTTTT--SS-SGGGSTT--
-TTTTT--SS--GGGSSS--
-TTGGG--SS--GGGSTT--
-TTGGG--SS--TTSSTT--
-TTTTT--SS--TTSSTT--
---TTT--SS--GGGSTT--
-TTTTT--SSS-GGGSTT--
-TTTTT--SS--GGGSTT--
---TTT--SSS-GGGSTT--
--STTT--SSS-GGGSTT--
--STTT--SS--TTSSTT--
--STTT--SSS-GGGSTT--
---TTTS-SS--GGGSTT--
--STTT--SS--TTSSTT--
---TTT--SS-GGGGSTT--
---TTT--SS--GGGSTT--
---TTT--SS-GGGSSTT--
---TTTS-SS--GGGSTT--
---TTT--SS-SGGGSTT--
---TTT--SSSTTSSSTT--
--STTT--SSSGGGGSTT--
--STTT--SS--GGGSTT--
---TTTS-SSSSGGGSTT--
--STTT--SS--GGGSTT--
---TTTS-SS-GGGGSTT--
--STTTS-SS-GGGSSTT--
---TTT--SS-GGGGSSS--
---TTT--SS-GGGGSTT--
---TTT--SS-SGGGSTT--
---TTT--SS-GGGGSTT--
--STTT--SSSSTTSSTT--
--STTT--SS-TTTTSSS--
--STTT--SS-GGGSSTT--
---TTT--SSSSTTSSTT--
---TTT--SSSTGGGSTT--
--STTT--SS-SGGGSTT--
--STTT--SS-SGGGSSS--
--STTT--SS-SGGGSTT--
--STTT--SS-SGGGSTT--
---TTT--SS-GGGGSTT--
---TTT--SS-SGGGSTT--
---TTT--SS-TTTSSTT--
--STTT--SS-SGGGSTT--
--STTT--SS-SGGGSTT--
---TTT--SS-SGGGSTT--
--STTT--SS--GGGSTT--
---TTT--SS-SGGGSTT--
---TTT--SS-SGGGSTT--
---TTT--SS--TTSSTT--
---TTT--SS--TTSSTT--
--STTT--SS-GGGSSTT--
--STTT--SS-GGGSSTT--
---TTT--SS-GGGTSTT--
--STTT--SS-GGGSSSS--
---TTT--SS-HHHHSTT--
---TTT--SS-GGGSBTTB-
--STTT--SS-GGGGBTTB-
---TTT--SS-GGGGSTT--
---TTT--SS-GGGSBTTB-
---TTT--SS--TTSBTTB-
--STTT--SS-GGGSBTTB-
---TTT--SS-GGGSSTT--
---TTT--SS--GGGSTT--
---TTT--TT-GGGGSTT--
---TTT--SS-GGGSBTTB-
--STTT--SS-GGGSSTT--
--STTT--SS-TTSSBTTB-
---TTT--SS-TTTSBTTB-
---TTT--SS-GGGSBTTB-
--STTT--SS-GGGSBTTB-
---TTT--SS-GGGSSSS--
--STTT--SS-GGGSBTTB-
--STTT--SS-GGGSSTT--
---TTT--SS-GGGSSTT--
---TTT--SS-GGGSSTT--
---TTT--SSGGGGSSTT--
--STTT--SS-TTTSSTT--
---TTT--SS-GGGSSTT--
---TTT--TT-GGGSSTT--
---TTT--TT-GGG-STT--
---TTT--TT-GGG-STT--
--STTT--TT-TTSSSTT--
--STTT--SS-GGGSSTT--
---TTT--SS-GGGSSTT--
---TTSS--S-GGGSSTT--
---TTT--TT-GGGSSTT--
--STTT--TT-GGGSSTT--
---TTT--SS-GGGSSTT--
--STTT--TT-TTSSSTT--
---TTT--TT-GGGSSTT--
---TTT--SS-TTSSSTT--
---TTT--TT-GGGSSTT--
--STTT--SS-GGGSSSS--
--STTT---S-TTSSSSS--
---TTT--SS-GGGSSSS--
--STTT---S-GGGSSSS--
---TTT---S-GGGSSTT--
--STTT--SS-GGGSSSS--
---TTT---S-GGGSSSS--
--STTT---S-TTSSSSS--
---TTT--SS-GGGSSTT--
--STTT--SS-GGGSSSS--
--STTT--SS-GGGSSTT--
--STTT--SS-GGGSSTT--
--STTT--SS-GGGSSTT--
---TTT--SS-GGGSSTT--
--STTT--TT-GGGSSTT--
---TTT--SS-GGGSSTT--
---TTT--SS-GGG-SSS--
--STTT--TT-GGGS-TT--
---TTT--SS-GGG-BTTB-
--STTT--SS-TTTSSTT--
---TTT--SS-GGGS-TT--
--STTT--SS--TTTSTT--
--STTT--SS--TTSSTT--
--STTT--SS-TTS-STT--
---TTT--SS-GGGTSTT--
---TTT---S-GGGSSTT--
---TTTS--S-GGGSSTT--
--STTT-----TTS-STT--
-TTTTT---S-TTSSSTT--
--STTT---S-GGGSSSS--
--STTT---S-GGGSSSS--
---TTT---S-GGGSSTT--
--STTTS-SS-GGG-STT--
--STTT---S-GGGSSTT--
---TTT---S-GGGSSTT--
--STTT---S-GGGSSTT--
--STTT---S-GGGSSTT--
--STTTT--S-GGGSSTT--
---TTTT--S-GGG-STT--
---TTT--SS-GGG-SSS--
---TTTS-SS-GGG-SSS--
--STTTS-SS-GGG-STT--
---TTT--SS-TTT-SSS--
-TTTTTS--S-GGGSSSS--
--STTT--SS-GGG-STT--
-TTTTT--SS-GGG-STT--
-TTTTT---S-GGG-SSS--
-TTTTT--SS-GGG-STT--
---TTTS--S-TTT-SSS--
-TTTTT--SS-TTT-SSS--
---TTT--SS-TTT--TT--
----SS--SS-TTTSSTT--
----SS--SS-TTT-STT--
---TTTS--S-TTTSSTT--
---TTT--SS-GGG-SSS--
---TTT---S-TTT-SSS--
---TTT---S-TTTSSTT--
--STTT-----TTT-STT--
---TTT---S-GGGGSTT--
--STTT---TTGGGS-TT--
---TTT--STTGGGS-SS--
--STTT--SS-TTTS-TT--
---TTT--SS-TTTS-TT--
---TTT--SS-GGGS-TT--
---TTTS-SS-GGGS-TT--
--STTT--SS-GGGS-TT--
--STTT--SS-GGGS-TT--
---TTT--SS-TTTSSSS--
--STTT--SS-TTT--TT--
---TTT--SS-TTTS-TT--
--STTT--SS-GGGSSTT--
---TTT--SS-GGGGTTT--
---TTT--SS-TTTTTTT--
---TTT--SS-HHHHTTT--
---TTT--SS-TTTTTTT--
---TTT--SS-GGGSSTT--
---TTT--SS-GGGGSTT--
---TTT--SS-GGGS-TT--
--SGGG---S-GGGS-TT--
---TTT--SS-GGGS-TT--
---TTT--SS-GGGS-TT--
---TTT--SS-GGGS-TT--
---TTT--SS-GGGS-SS--
--STTTS-SS-GGGS-TT--
---TTTS-SS-GGGS-TT--
--STTTS-SS-GGGS-SS--
--STTTS-SS-GGGS-SS--
---TTTS-SS-GGGS-SS--
---TTTS-SS-GGGS-TT--
--STTT--SS-GGG--TT--
---TTT--SS-TTT--SS--
---TTTS-SS-TTT--TT--
---TTTS-SS-TTT--TT--
--STTTS-SS-GGG--SS--
---TTT--SS-TTT--SS--
---TTT--SS-TTT--SS--
--STTT--TT-GGG--SS--
---TTT--SS-GGG--TT--
--SHHHH--S-GGG--TT--
---HHHH-SS-TTT--SS--
---HHHH-SS-GGG--TT--
---HHHH-SS-TTTS-SS--
---HHHH-SS-TTT--TT--
--SGGGT-SS-TTT--TT--
---HHHH-SS-GGGS-TT--
---HHHH-SS-TTT--TT--
---GGGS-SS-TTT--SS--
---HHHH-SS-GGG--TT--
---GGGT-SS-TTTS-TT--
--SHHHH-SS-TTTS-TT--
---GGGT-SS-GGGSSTT--
---HHHH-SS-GGGSSSS--
---GGGT-SS-GGGSSSS--
---GGGT-SS-GGGSSSS--
---HHHH-SS-GGGSSTT--
---HHHH-SS-GGGS-TT--
---HHHH-SS-GGGS-TT--
--SGGGT-SS-GGGS-TT--
--SGGGG-SS-GGGS-TT--
---GGGT-SS-GGGG-TT--
---HHHH-SS-GGGS-TT--
---GGGT-SS-GGGS-SS--
---HHHH--S-TTTS-TT--
---GGGT-SS-GGGS-SS--
---HHHH-SS-GGGS-TT--
---HHHH-SS-GGGS-TT--
--SHHHH-SS-GGGS-TT--
---GGGT-SS-GGGS-TT--
---HHHH-SS-GGGS-TT--
---HHHH-SS-GGGS-TT--
---GGGT-SS-GGG--TT--
---HHHH-SS-GGGS-SS--
---HHHH-SS-TTSS-TT--
---HHHH-SS-GGGS-SS--
---GGGT-SS-GGGS-TT--
----TTT--S-GGG--TT--
---GGGG-SS-TTT-STT--
---GGGG-SS-GGG-SSS--
---HHHH-SS-TTT--TT--
---HHHH-SS-TTTS-TT--
---HHHH-SS-GGGS-SS--
---HHHH-SS--TTS-TT--
--SGGGS-SS-GGG--TT--
--SGGGG-SS-GGG--TT--
--SHHHH-SS-TTS--TT--
---HHHH-SS-GGG--TT--
--SGGGG-SS-GGG--TT--
-TTGGGG--S-GGG--TT--
---GGGG-SS-GGG--TT--
---TTTT-SS-GGG--TT--
---HHHH-SS-GGG--TT--
---TTTT-SS-TTT--TT--
---HHHH-SS-TTT--TT--
-TTHHHH-SS-GGGS-TT--
---HHHH-SS-GGGSTTT--
--SGGGG-SS-TTTS-SS--
--SHHHH-SS-TTTS-SS--
-TTHHHH-SS-GGGSTTT--
-TTHHHH-SS-GGGSTTT--
-TTHHHH-SS-HHHHTTT--
--S-TTS-SS-HHHHTTT--
-TTHHHH-SS-GGGTBTTB-
-TTHHHH-SS-GGGSTTT--
-TTHHHH-SS-HHHHTTT--
-TTGGGT-SS-HHHHTTT--
-TTTTTT-SS-TTTTTTT--
-TTGGGG-SS-HHHHTTT--
-TTHHHH-SS-TTTSTTT--
-TTHHHH-SS-TTTTTTT--
-TTHHHH-SS-SGGGTTT--
-TTGGGT-SS-GGGGTTT--
-TTHHHH-SS-GGGTTTT--
-TTHHHH-SS-HHHHTTT--
-TTTTTT-SS-GGGGTTT--
-TTHHHH-SS-HHHHTTT--
-TTHHHH-SS-GGGTTTT--
-TTHHHH-SS-HHHHTTT--
-TTHHHH-SS-GGGTTTT--
-TTHHHH-SS-HHHHTTT--
-TTHHHH-SS-HHHHTTT--
-TTHHHH-SS-HHHHTTT--
-TTHHHH-SS-GGGGTTT--
-TTHHHH-SS-HHHHTTT--
-TTHHHH-SS-GGGTTTT--
-TTHHHH-SS-GGGTTTS--
-TTHHHH-SS-GGGTTTS--
-TTHHHH-SS-GGGTTTS--
-TTHHHH--S-GGG-TTS--
-TTHHHH--S-GGG-TTT--
-TTHHHH-SS-GGGTTTS--
-TTHHHH-SS--TTTTTS--
---HHHH-SS-HHHHTTT--
--SGGGS-SS-GGGTTTT--
--SSTTT--S-HHHHTTS--
-TTHHHH-SS-HHHHTTS--
--SGGGT-SS-HHHHTTT--
--SGGGT-SS-GGGTTTT--
---HHHH-SS-HHHHTTT--
--S-TTT-SS-HHHHTTT--
-TTGGGT-SS-GGGTTTT--
---HHHH-SS-HHHHTTS--
--SGGGS-SS-GGGTTTT--
--SHHHH-SS-STTTTTT--
---HHHH-SS-HHHHTTS--
---TTTT-SS-HHHHTTT--
---HHHH--S-HHHHTTT--
--SHHHH-SS-HHHHTTT--
--SHHHH-SS-GGGTTTT--
-TTGGGT-SS-HHHHTTT--
--STTTT-SS-HHHHTTT--
-TTTGGG-SS-HHHHTTT--
-TTHHHH-SS-HHHHTTS--
-TTHHHH-SS-GGGTTTT--
-TTHHHH-SS-HHHHTTT--
-TTSTTT-SS-HHHHTTTT-
--STTTT-SS-HHHHTTT--
--STTTT-SS-HHHHTTT--
--SGGGG-SS-HHHHTTTT-
---GGGT-SS-HHHHTTT--
--S-TTT-SS-HHHHTTT--
--SHHHH-TT-HHHHTTT--
--SHHHH-SS-HHHHTTT--
--SHHHH-SS-HHHHTTT--
--SHHHH-SS-GGGTTTT--
--SHHHH-SS-GGGTTTT--
--SHHHH-SS--TTTTTT--
--SHHHH-SS-GGGTTTS--
--SHHHH-SS-GGGTTTS--
--SHHHH-SS-GGGTTTT--
-TTHHHH-SS-GGGTTTT--
-TTHHHH-SS-HHHHTTT--
-TTHHHH-STTHHHHTTT--
-TTHHHH-SS-GGGTTTT--
-TTTTTT-SS-GGGTTTT--
-TTHHHH-SS-HHHHTTT--
-TTHHHH-SS-HHHHTTS--
--SHHHH-SS-HHHHTTTT-
--SHHHH--S-HHHHTTT--
-TTHHHH-SS-GGGTSSTT-
--SHHHH-SS-HHHHSSTT-
-TTHHHH-SS-GGGTTTT--
-TTHHHH-SS-HHHHTTT--
-TTTTTT-SS-HHHHTTT--
--STTTS-SS-HHHHTTT--
--STTTS-STTHHHHTTT--
-TTTTTT-SS-HHHHHHH--
--SHHHH-SS-HHHHTTT--
--STTTT-SS-HHHHTTT--
---TTTT-SS-HHHHTTT--
--STTTT-SS-HHHHTTT--
--STTTT-SS-GGGTTTT--
-TTTTTT-SS-HHHHTTT--
-TTTTTT-SS-HHHHTTT--
-TTTTTT-SS-HHHHTTTT-
-TTTTTT-SS-HHHHTTT--
-TT-GGG-SS-HHHHTTTT-
-TTHHHH-SS-HHHHTTTT-
-TTHHHH--S-HHHHTTT--
-TTTTTT-SS-GGGTTTTT-
-TTHHHH-SS-HHHHTTTT-
-TTHHHH-SS-HHHHTTT--
-TTHHHH-SS-HHHHTTT--
-TTGGGS-SS-HHHHTTTT-
-TTHHHH-SS-HHHHTTTT-
-TTTTTS-SS-HHHHTTTT-
-TTHHHH-SS-HHHHTTTT-
-TTHHHH-SS-HHHHTTT--
--SSTTT-STTHHHHTTTT-
-TTGGGS-SS-HHHHTTTT-
-TTHHHH-SS-GGGTTTTT-
--SHHHH-SS-HHHHTTTT-
-TTTTTS-SS-HHHHTTTT-
--SHHHH-SS-HHHHTTT--
-TTHHHH-SS-HHHHTTTT-
--SHHHH-SS-HHHHTTTT-
--SHHHH-SS-HHHHTTTT-
--STTTS-SS-HHHHTTTT-
--STTTS-SS-HHHHTTTT-
--SGGGS-SS-HHHHTTTT-
-TTTTTT-SS-HHHHTTTT-
-TTTTTT-SS-HHHHTTTT-
-TTTTTT-SS-HHHHTTTT-
---GGGS-SS-HHHHTTTT-
-TTTTTT-SS-HHHHTTT--
--STTTS-SS-HHHHTTTT-
--STTTT-SS-HHHHTTTT-
---TTTT-SS-HHHHTTTT-
--STTTS-SS-HHHHTTTT-
---TTTS-SS-HHHHTTTT-
---HHHH-SS-HHHHTTTT-
--STTTT-SS-HHHHTTTT-
--STTTT-SS-HHHHTTTT-
--STTTT-SS-GGGTTTTT-
--STTTS-SSTHHHHTTTT-
---TTTT-SS-HHHHTTTT-
--STTTT-SS-HHHHTTTT-
---TTTS-SS-GGGTTTTT-
-TTHHHH-SS-HHHHTTTT-
-TTTTTS-SS-HHHHTTTT-
--STTTT-SS-HHHHTTTT-
--STGGG-SS-HHHHTTTT-
--STTTT-STTHHHHTTTT-
--STTTS-SS-HHHHTTTT-
-TTHHHH-SS-HHHHTTT--
--STTTT-SS-HHHHTTTT-
-TTTTTT-SS-HHHHTTTT-
--STTTT-SS-HHHHTTTT-
--STTTT-SS-HHHHTTTT-
--STTTS-SS-HHHHTTTT-
--STTTT-SS-HHHHTTTT-
--STTTT-SS-HHHHTTTT-
--STTTT-SS-HHHHTTTT-
--STTTT-SS-HHHHTTTT-
-TTTTTS-SS-HHHHTTTT-
-TTTTTT-SS-HHHHTTTT-
--STTTT-SS-HHHHTTTT-
--STTTT-SS-HHHHTTTT-
--SHHHH-SS-HHHHTTTT-
-TTTTTT-SS-HHHHTTTT-
--STTTT-SS-HHHHTTTT-
-TTHHHH-SS-HHHHTTTT-
--SHHHH-SS-GGGTTTTT-
--SHHHH-SS-HHHHTTTT-
--STTTS-SS-HHHHTTTT-
--STTTT-SS-HHHHTTTT-
--STTTT-SS-HHHHTTTT-
--STTTT-SS-HHHHTTTT-
--STTTS-SS-HHHHTTTT-
--STTTT-SS-HHHHTTTT-
-TTTTTS-SS-HHHHTTTT-
-TTTTTS-SS-HHHHTTTT-
-TTHHHH-SS-HHHHTTTT-
-TTHHHH-SS-HHHHTTTT-
-TTTTTT-SS-HHHHTTTT-
-TTTTTS-SS-HHHHTTTT-
-TTHHHH-SS-HHHHTTTT-
--SHHHH-SS-HHHHTTTT-
-TTTTTT-SS-HHHHTTTT-
-TTTTTS-SS-HHHHTTTT-
-TTTTTT-SS-HHHHTTTT-
-TTHHHH-SS-HHHHTTTT-
--STTTT-SS-HHHHTTTT-
-TTTTTT-SS-HHHHTTTT-
-TTHHHH-SS-HHHHTTT--
--STTTT-SS-HHHHTTTT-
--SHHHH-SS-HHHHTTTT-
--SHHHH-SS-HHHHTTTT-
-TTTTTT-SS-SGGGTTTT-
--SHHHH-SS-HHHHTTTT-
--SHHHH-SS-STTTTTTT-
--SHHHH-SS-HHHHTTTT-
--SHHHH-SS-TTTTTTTT-
--SHHHH-SS-HHHHTTTT-
--SSTTT-SS-HHHHTTTT-
---HHHH-SS-HHHHTTTT-
--SHHHH-SS-HHHHTTTT-
---HHHH-SS-HHHHTTTT-
--SHHHH-SS-HHHHTTTT-
--STTTT-SS-HHHHTTTT-
--SHHHH-SS-HHHHTTTT-
-TTHHHH-SS-HHHHTTTT-
--STTTT-SS-HHHHTTTT-
---TTTS-SS-HHHHTTTT-
---GGGG-SS-HHHHTTTT-
--SGGGG-SS-HHHHTTTT-
----GGG-SS-HHHHTTTT-
---GGGG--TTHHHHTTTT-
----GGG-SS--TTTTTTT-
--SGGGG-TT-HHHHTTTT-
---GGGT-SS-GGGTTTTT-
---GGGG-SS-HHHHTTT--
---GGGT-SS-HHHHTTTT-
---GGGT-SS-HHHHTTTT-
--SGGGT-SS-GGGTTTTT-
---GGGT-SS-GGGTTTTT-
---GGGT-SS-HHHHTTTT-
---GGGT-SS-GGGTTTTT-
---GGGT-SS-HHHHTTTT-
---GGGT-SS-HHHHTTTT-
-TTGGGT-SS-HHHHTTTT-
---TTTT-SS-HHHHTTTT-
---GGGT-SS-HHHHTTTT-
---GGGT-SS-HHHHTTTT-
-TTGGGS-SS-HHHHTTTT-
-TTGGGG-SS-HHHHTTTT-
-TTGGGT-SS-HHHHTTTT-
-TTGGGG-SS-HHHHTTTT-
-TTGGGT-SS-HHHHTTTT-
-TTGGGT-SS-GGGTTTTT-
---GGGT-SS-HHHHTTTT-
---GGGTSTT-TTTTTTTT-
---GGGT-SS-TTTSTTTT-
---GGGT--S-TTTTTTTT-
---GGGT-SS-TTTTTTTT-
---GGGT-SS-TTTTTTTT-
---GGGT-SS-GGGGTTTT-
-TTGGGT-SS-GGGSTTTT-
--SGGGT-SS-GGG-TTTT-
-TTHHHH-SS-SGGGTTTT-
-TTGGGT-SS--GGGTTTT-
--SHHHH-SS-GGGTTTTT-
-TTGGGT-SS--GGGTTTT-
-TTHHHH-SS-HHHHTTTT-
-TTSTTT-SS-GGGTTTTT-
--SGGGS-SS-HHHHTTTT-
--SHHHH-SS-GGGTTTTT-
-TT-GGG-SS-HHHHTTTT-
--SHHHH-SS-HHHHTTTT-
--SSTTS--S-HHHHTTTT-
--SHHHH-SS-HHHHTTTT-
--SHHHH--S-HHHHTTTT-
--SGGGT--S-HHHHTTTT-
---GGGT--S-HHHHTTTT-
--SHHHH--S-HHHHTTTT-
---GGGT-SS-GGGTTTTT-
---HHHH-SS-GGGTTTTT-
---HHHH-SS-HHHHTTTT-
---TTTT-SS-HHHHTTTT-
-TTHHHH-SS-GGGGTTTT-
-TTHHHHS-S-HHHHTTTT-
-TTGGGT-SS-HHHHTTTT-
---HHHH-SS-HHHHTTTT-
--SHHHH-SS-GGGTTTTT-
--SHHHH-SS-TTTTTTTT-
--SGGGT-SSTHHHHTTTT-
-TTSGGG-SS-HHHHTTTT-
-TTHHHH-SS-HHHHTTTT-
-TTGGGS-SS-HHHHTTTT-
--SHHHH-SS-HHHHTTTT-
-TTHHHH-SS-HHHHTTTT-
-TTHHHH-TT-HHHHTTTT-
--SHHHH-SS-HHHHTTTT-
--SHHHH-SS-GGGTTTTT-
-TTHHHH-SS-HHHHTTTT-
---HHHH-SS-GGGTTTTT-
--SHHHH-SS-HHHHTTTT-
-TTHHHH-SS-HHHHTTTT-
--SHHHH--S-STTTTTTT-
-TTHHHHS-S-STTTTTTT-
-TTHHHH--S-STTTTTTT-
-TTHHHH--S-GGGTTTTT-
-TTHHHH-TT-STTTTTTT-
-TTHHHHSTT-GGGTTTTT-
-TTHHHH-SS-HHHHTTTT-
-TTHHHH-SS-GGGTTTTT-
-TTHHHH--S-GGGTTTTT-
-TTHHHH-SS-GGGTTTTT-
--STTTS-SS-GGGTTTTT-
-TTHHHH-SS-GGGTTTTT-
-TTHHHH-SS-TTTTTTTT-
-TTHHHH-SS-HHHHTTTT-
-TTHHHH-SS-HHHHTTTT-
-TTHHHH--S-GGGTTTTT-
-TTTTTT-SS-HHHHTTTT-
-TTTTTT-SS-GGGTTTTT-
-TTHHHH-SS-HHHHTTTT-
-TTHHHH-SS-HHHHTTTT-
-TTHHHH-SS--TTTTTTT-
-TTHHHH-SS-STTTTTTT-
-TTGGGT-SS-GGGTTTTT-
-TTGGGT-SS-HHHHTTTT-
--S-GGG-SS-GGGTTTTT-
-TTGGGT--S-STTTTTTT-
-TT-TTT-TT-HHHHTTTT-
-TTGGGT-SS-HHHHTTTT-
-TT--TT-TT-HHHHTTTT-
--S-GGG-TT-HHHHTTTT-
--S-STT-TT-HHHHTTTT-
-TT-GGG-TT-HHHHTTTT-
--S-TTS-TT-GGGTTTTT-
--S-GGG-TT-HHHHTTTT-
--S-TTTSTT-HHHHTTTT-
--S-SSS-TT-HHHHTTTT-
--S-GGGSTTTHHHHTTTT-
--S-TTT-TT-HHHHTTTT-
--S-TTTSSS-HHHHTTTT-
--S-TTT-SS-HHHHTTTT-
--S-TTT-SS-HHHHTTTT-
--S-TTT-SS-HHHHTTTT-
--S-TTT-SS-HHHHTTTT-
--S-TTT--S-HHHHTTTT-
--S-TTT-SS-GGGTTTTT-
--S-GGG-SSGGGTSTTTT-
--S-GGG-SS-HHHHTTTT-
--S-TTT-SS-HHHHTTTT-
--S-TTS-SS-HHHHTTTT-
--S-TTT--S-HHHHTTTT-
-TTGGGT-SS-HHHHTTTT-
--SGGGT--S-HHHHTTTT-
-TTGGGT-SS-HHHHTTTT-
--SGGGT-TT-HHHHTTT--
--SGGGS-SS-HHHHTTTT-
--SGGGG-SS-HHHHTTTT-
--SGGGT-TT-HHHHTTTT-
--S-STT-TT-HHHHTTTT-
--S-TTT-TT-TGGGTTTT-
--S-TTTSTT-TTTTTTTT-
--S-GGG-TT-TTTSTTTT-
--S-TTT-TT-TTTTTTTT-
--S-GGG-TT--STTTTTT-
--S-STT-TT-HHHHTTTT-
--S-GGGSTT-HHHHTTTT-
--S-GGGSTT-HHHHTTTT-
--S-GGGSTT-HHHHTTTT-
--S-GGG-TT-HHHHTTTT-
--S-TTT-TT-HHHHTTTT-
--S-TTT-TT-HHHHTTTT-
--S-TTTSTT-HHHHTTTT-
--S-TTTTGGGHHHHTTTT-
--S-TTSSTT-HHHHTTTT-
--S-TTTSTT-HHHHTTTT-
-TT-GGGSTT-HHHHTTTT-
-TT-TTTSTT-HHHHTTTT-
-TT-TTTSSS-HHHHTTTT-
--S-TTT-TT-HHHHTTTT-
--S-GGG-SS-HHHHTTTT-
--S-STT-SS-HHHHTTTT-
--S-GGGSTT-HHHHTTTT-
--S-GGG-TT-GGGTTTTT-
--S-TTSSTT-HHHHTTTT-
--S-TTTSTT-HHHHTTTT-
--S-TTTSTT-TTTSTTTT-
--S-TTT--S-HHHHTTTT-
-TTGGGT--S-HHHHTTTT-
-TTHHHH-SS-GGGTTTTT-
-TTGGGGSTT-HHHHTTTT-
-TTTTTT-TT-HHHHTTTT-
-TTGGGT-TT-HHHHTTTT-
-TTGGGT--S-GGGTTTTT-
-TTGGGT--S-GGGTTTTT-
--SGGGT-SS-GGGTTTTT-
--SGGGTSTT-GGGTTTTT-
--SGGGTSTT-HHHHTTT--
-TTGGGT-TT-SGGGTTTT-
--SGGGT-SSTHHHHTTT--
--SGGGT-TT-HHHHTTTT-
--SHHHH-SS-GGGTTTTT-
--SHHHH-TT-HHHHTTTT-
-TTGGGT-SS-GGGTTTTT-
-TTGGGT-TT-GGGTTTTT-
-TTGGGG-SS-GGGTTTTT-
--SGGGS-TT-HHHHTTTT-
--SGGGS-SS-GGGTTTTT-
--SGGGG-TT-GGGTTTTT-
--SGGGG-TT-HHHHTTTT-
-TTGGGT-TT-HHHHTTTT-
-TTGGGG-TT-TTTTTTTT-
--SGGGG-SS-HHHHTTTT-
--SGGGG-TT-HHHHTTTT-
--SGGGG-TT--TTTTTTT-
--SGGGG-TT--TTTTTTT-
--SGGGG-TT-HHHHTTTT-
--SGGGT-TT-HHHHTTTT-
--SGGGT-SS-GGGTTTTT-
--S-TTT-SS-HHHHTTTT-
--SGGGT--S-HHHHTTTT-
--SGGGT--S-GGGTTTTT-
--SGGGG-TT-STTTTTTT-
--SGGGT--S-HHHHTTTT-
--SGGGT-SS-HHHHTTTT-
--SGGGT-SS-HHHHTTTT-
--SGGGT-SS-HHHHTTTT-
--S-GGG-TT-HHHHTTTT-
--S-GGG-TT-HHHHTTTT-
--SGGGG-TT-HHHHTTTT-
--S-TTT-TT-HHHHTTTT-
--SGGGT--S-HHHHTTTT-
--S-TTT-SS-HHHHTTTT-
--S-TTT-TT-HHHHTTTT-
--S-GGG-TT-HHHHTTTT-
--S-GGG-TT-HHHHTTTT-
--S-GGG-SS-HHHHTTTT-
--S-GGG-TT-HHHHTTTT-
--S-GGG-TT-HHHHTTTT-
--S-TTT-TT-HHHHTTTT-
--S-GGG-TT-HHHHTTTT-
--S-GGG-SS-HHHHTTTT-
--S-GGG-SS-HHHHTTTT-
--S-GGG-TT-HHHHTTTT-
--S-GGG-TT-HHHHTTTT-
--S-GGG-TT-HHHHTTTT-
--S-GGG-TT-GGGTTTTT-
--S-TTT-SS-HHHHTTTT-
--S-GGG-TT-GGGTTTTT-
--S-TTT-TT--TTTTTTT-
--S-GGG-TT--TTTTTTT-
--S-GGG-SS--TTTTTTT-
--S-TTT-TT--TTTTTTT-
--S-GGG-SS--TTTTTTT-
--S-GGG-TT--TTTTTTT-
--S-GGGSTT--TTTTTTT-
--S-STT-TT--TTTTTTT-
--S-STT-TT--TTTTTTT-
--S-TTT-TT--TTTTTTT-
--S-GGGSTT--TTTTTTT-
--S-GGG-TT--TTTTTT--
--S-GGG-TT-HHHHTTTT-
--S-GGG-TT-GGGTTTTT-
--S-GGG-TT-STTTTTTT-
--S-GGG-TT-HHHHTTTT-
--S-GGG-TT-HHHHTTTT-
--S-GGG-TT-HHHHTTTT-
--S-GGG-TT-HHHHTTTT-
--S-GGG-TT-HHHHTTTT-
--S-TTT-SS-HHHHTTTT-
--S-TTT--S-TTTSTTTT-
--S-TTT-SS-TTTTTTTT-
--S-TTT--S-HHHHTTTT-
--S-TTT-SS-HHHHTTTT-
--S-TTT-SS-HHHHTTTT-
--S-TTT-SS-HHHHTTTT-
--S-TTT-SS-HHHHTTTT-
--S-TTT-SS-HHHHTTTT-
--S-TTT-SS-HHHHTTTT-
--S-TTT-SS-GGGTTTTT-
--S-TTT-SS-GGGTTTT--
--S-TTT-SS-HHHHTTTT-
--S-TTT-SS-GGGTTTTT-
----TTT-SS-GGGTTTTT-
----TTT-SS-GGGTTTTT-
--S-TTT-SS-GGGTTTTT-
--SGGGT-SS-GGGTTTTT-
--S-TTT-SS-GGGTTTT--
--S-TTT-SS-GGGTTTTT-
--S-TTT-SS-HHHHTTTT-
--S-TTT-SS-HHHHTTT--
----TTT-SS-GGGTTTTT-
--S-TTT-SS-GGGTTTT--
--S-TTT-SS--TTTTTTT-
--S-TTT-SS--TTTTTT--
--S-TTT-SS-GGGTTTTT-
--S-TTT-SS-TGGGTTTT-
--S-TTT-SS-TTTTTTTT-
--S-TTT-SS-GGGTTTTT-
--S-TTT-SS-GGGTTTTT-
--S-TTT-SS-GGGTTTT--
--SGGGT-SS-GGGGTTTT-
--SHHHH-STTGGGGTTT--
---HHHH-SS-HHHHTTTT-
---HHHH-SS-GGGTTTT--
--SHHHH-SS-TTTSTTTT-
--SHHHH-SS-HHHHTTTT-
--S-TTT-SS-GGGTTTTT-
---GGGT-SS-HHHHTTTT-
-TTGGGT-SS-HHHHTTTT-
---HHHH-SS-HHHHTTT--
-TTGGGT-STTHHHHTTTT-
---GGGT--S-TTTTTTT--
---GGGT-SS--TTTTTT--
---GGGT-SS-HHHHTTT--
-TTGGGT-STTGGGTTTTT-
-TTGGGT--S-HHHHTTT--
---HHHH-SS-GGGTTTTT-
----TTT-SS-GGGTTTT--
---GGGT-SS-HHHHTTTT-
--SGGGT-SS-HHHHTTTT-
--SHHHH-SS--GGGTTTT-
---HHHH-SS-GGGTTTTT-
--SGGGT-SS-TTTTTTTT-
----TTT-SS-GGGTTTTT-
-TTGGGT-SS-HHHHTTTT-
--S-TTT-GGGHHHHTTT--
--S-TTT-TT-TGGGTTTT-
--S-TTT-TT--GGGTTTT-
--S-TTTSTT-TGGGTTTT-
--S-GGGTTT-TTTTTTTT-
-TTGGGT-TT-TTTTTTTT-
---GGGT-TT-HHHHTTT--
---GGGT-SS-GGGGTTTT-
---GGGT-TT-TGGGTTT--
----TTT--S-TGGGTTTT-
--S-TTT-TT-TTTSTTTT-
--S-TTTSTT-TTTSTTTT-
----TTT-TT-TGGGTTTT-
--S-TTTSTT-HHHHTTT--
--S-TTTSTT-GGGTTTTT-
--S-TTTSSS-HHHHTTTT-
----TTT-TT-GGGTTTTT-
---GGGT-SS-HHHHTTTT-
--SGGGT--S-HHHHTTTT-
--SGGGT--S-GGGGTTTT-
---GGGT-SS-GGGTTTTT-
--SGGGT--S-HHHHTTTT-
--SGGGT-SS-HHHHTTTT-
--S-GGG-SS-TTTTTTTT-
--SGGGT-SS-TTTSTTTT-
--SGGGS-STTTTTTTTTT-
--SGGGT--S-TTTSTTTT-
-TTGGGT-SS-TTTTTTTT-
-TTGGGT-SS-TTTTTTTT-
--SGGGT--S-TTTSTTTT-
---GGGT-SS-TTTTTTTT-
--SGGGT-SS-TTTSTTTT-
-TTGGGS-SS-GGGSTTTT-
-TTGGGT--S-SGGGTTTT-
--SSTTT--S-GGGGTTTT-
--SGGGS-SS-GGGGTTTT-
-TTGGGT--S-TTTTTTTT-
-TTGGGT-SS-TTTSTTTT-
--SGGGS-SS-TTTSTTTT-
-TTGGGT--S-TTTTTTTT-
--SGGGG-SS-TTTSTTTT-
--SGGGT-SS-TTTTTTTT-
-TTGGGT-SS-GGGSTTTT-
---GGGT-SS-HHHHTTTT-
--SGGGT-TT-TTTTTTTT-
--SGGGT-SS-TTTSTTTT-
--SGGGT--S-TTTTTTTT-
--SGGGT-SS-TTTTTTTT-
---GGGT-SS-TGGGTTTT-
---GGGT-SS-TTTTTTTT-
--SGGGT--S-TTTSTTTT-
-TTGGGT--S-TTTTTTTT-
--SGGGT--S-TTTTTTTT-
--SGGGT--S-TTTTTTTT-
--SGGGG-SS-TTTTTTTT-
--SGGGT-SS-GGGTTTTT-
---GGGT--S-TTTTTTTT-
---GGGT-SS-TTTTTTTT-
---GGGG-SS-TTTTTTTT-
---GGGT-SS-GGGGTTTT-
--SGGGT-SS-TTTTTTTT-
--SGGGT-SS-TTTSTTTT-
--SGGGT-TT-TTTTTTTT-
---GGGT-TT-SGGGTTTT-
---GGGT-SS-TTTSTTTT-
---GGGT-SS-HHHHTTTT-
---GGGT--S-GGGTTTTT-
--SGGGT-STTTGGGTTTT-
---GGGT--S-TGGGTTTT-
---GGGT--S-TTTTTTTT-
--SGGGT--S-TTTSTTTT-
-TTGGGT-TT-HHHHTTTT-
--SGGGT-SS-TTTSTTTT-
--SGGGT--S-HHHHTTTT-
---GGGT--S-TTTTTTTT-
--SGGGT-SS-TTTTTTTT-
--SGGGT--S-TTTSTTTT-
--SHHHH-SS-TTTTTTTT-
--SGGGT-TT-GGGGTTTT-
---GGGT-SS-TTTTTTTT-
---GGGT-SS-TTTTTTTT-
--SGGGT-SS-TTTTTTTT-
--SGGGT-SS-TTTTTTTT-
--SGGGT-GGGTTTTTTTT-
---GGGT--S-HHHHTTTT-
--SGGGT-SS-HHHHTTTT-
--SGGGT-TT-TTTTTTTT-
--SGGGT--TTHHHHTTTT-
---GGGS-SS-TTTTTTTT-
---STTT-SS-GGGTTTTT-
--SGGGT-SS-HHHHTTTT-
---GGGT-STTHHHHTTTT-
--SGGGT--S-HHHHTTTT-
--SGGGT--S-HHHHTTTT-
--STTTT-SS-HHHHTTT--
-TTGGGT-SS-TTTTTTTT-
---GGGS-SS-HHHHTTTT-
-TTGGGT-SS-HHHHTTTT-
-TTGGGG-SS-HHHHTTTT-
-TTGGGS-SS-HHHHTTTT-
---GGGT--S-HHHHTTTT-
---GGGT-SS-HHHHTTTT-
--SGGGG-SS-TTTTTTTT-
---GGGT-SS-HHHHTTTT-
---GGGT-SS--TTTTTTT-
---GGGT--S-HHHHTTTT-
--SGGGT-SS-HHHHTTTT-
----TTT-SS-HHHHTTTT-
---GGGT-SS-HHHHTTTT-
---GGGG-SS-GGGTTTTT-
--SGGGT-SS-HHHHTTTT-
---GGGT-SS-GGGTTTTT-
---GGGT-SS-HHHHTTT--
---GGGT-SS-HHHHHHHT-
---GGGT-SS-HHHHHHHT-
---GGGT-SS-HHHHTTTT-
---GGGT-SS-HHHHTTTT-
---GGGT-SS-HHHHTTTT-
-TTGGGG-SS-HHHHTTT--
--SGGGG-SS-HHHHTTT--
---GGGT-SS-HHHHTTTT-
--SGGGT-SS-TGGGTTTT-
----TTT-SS-HHHHTTTT-
---GGGT-SS-GGGGTTTT-
--SGGGS-SS-HHHHTTT--
--S-GGG-SS-HHHHTTTT-
---GGGG-SS-TTTTTTTT-
--S-TTT-SS-GGGSTTTT-
----GGG-SS-HHHHTTTT-
-TT-GGG-SS-HHHHTTTT-
----GGG-SS-HHHHTTTT-
---GGGG-SS-GGGGTTTT-
--SGGGG-SS-HHHHTTTT-
----GGG-SS-HHHHTTTT-
--S-TTT-SS-HHHHTTTT-
-TTGGGG-SS-GGGSTTTT-
--S-GGG-SS-HHHHTTTT-
--SGGGT-SS-GGGTTTTT-
--S-TTT-SS--TTTTTT--
----TTT-SS-GGGGTTT--
--S-GGG-SS-HHHHTTTT-
--S-GGG-SS-HHHHTTTT-
--S-GGG-SS-HHHHTTTT-
-TT-TTS-SS-HHHHTTTT-
----TTS-SS-HHHHTTT--
--S-GGG-SS-HHHHTTTT-
--S-GGG-SS-STTTTTT--
--S-GGG-SS-HHHHTTTT-
--S-TTT--S-HHHHTTT--
--S-GGG-SS-TTTTTTT--
-TT-GGG-SS-GGGTTTTT-
-TT-TTT-SS-GGGTTTTT-
--S-GGG-SS-HHHHTTT--
--S-GGG-SS-GGGGTTTT-
----GGG-SS-GGGTTTTT-
----TTT-STTHHHHTTTT-
----GGG-STTHHHHTTTT-
--S-GGG-STTHHHHTTTT-
-----TT-SSTTTTTTTTT-
-TT-GGG-SS-HHHHTTTT-
--S-GGG-SS-GGGTTTTT-
----GGG-SS-HHHHTTTT-
----TTT-SS-GGGTTTT--
--S-TTT-SS-HHHHTTTT-
----TTT-STTGGGTTTTT-
---GGGT-SS--TTTTTTT-
--S-TTT-SS-HHHHTTTT-
--S-TTT-SS-HHHHTTTT-
----TTT-SS-HHHHTTT--
---GGGT-SS-HHHHTTTT-
----TTT-SS-HHHHTTT--
--S-TTT--S-TTTTTTT--
--S-TTT-SS-HHHHTTT--
----TTT-SS--TTTTTT--
----TTT-SS-HHHHTTTT-
----TTT-SS-HHHHTTT--
----TTT-SS-HHHHTTTT-
--S-TTT-SS-HHHHTTTT-
--S-TTT-SS-HHHHTTT--
--S-TTT-SS--TTTTTT--
--S-TTT-SS-HHHHTTTT-
--SGGGT-SS-HHHHTTT--
--S-TTT-SS-HHHHTTTT-
----TTT-SS-HHHHTTTT-
----GGG-SS-HHHHTTTT-
----TTT-SS-HHHHTTTT-
----TTT-SS-HHHHTTTT-
----TTT-SS-HHHHTTTT-
----TTT-S--HHHHTTTT-
--S-TTT-SS-HHHHTTTT-
--S-TTT-SS-GGGTTTTT-
--S-TTT-SS-HHHHTTTT-
----TTT----HHHHTTTT-
--S-TTT-SS-HHHHTTT--
--S-TTT--S-HHHHTTTT-
--S-GGG-S--HHHHTTTT-
--S-TTT--S-HHHHTTTT-
--S-TTT----HHHHTTTT-
--S-TTT----HHHHTTTT-
--SGGGT----HHHHTTTT-
--SGGGT-S--HHHHTTTT-
-TTHHHH-SS-HHHHTTTT-
---GGGT-SS-GGGTTTTT-
--SGGGT-S--GGGTTTTT-
-TTTTTT-SS-GGGTTTTT-
-TTGGGT----GGGTTTTT-
--SGGGT-S--HHHHTTTT-
--SGGGT-S--HHHHTTTT-
-TTGGGT-S--HHHHTTTT-
--S-TTT----GGGTTTTT-
--S-TTT----HHHHTTTT-
--S-TTT----HHHHTTTT-
--S-TTT-S--HHHHTTTT-
--S-TTT-S--HHHHHHHT-
--S-TTT--S-HHHHTTTT-
--S-SSSS-S-GGGTTTTT-
-TT-GGGSSS-HHHHTTTT-
-TT-GGGSSS-STTTTTTT-
-TT-TTTS-S-HHHHTTTT-
--S-TTT-SSSHHHHTTTT-
-TT-STTS-S-HHHHTTTT-
--S-TTSSSS-HHHHTTTT-
-TT-TTTTTS-HHHHTTTT-
-TT-TTTTTS-GGGTTTTT-
-TT-TTTTTS-HHHHTTTT-
-TT-TTGGGS-HHHHTTTT-
-TT-TTTTTS-HHHHTTTT-
-TT-TTGGGSSHHHHTTTT-
-TT-TTT--S-TTTTTTTT-
-TT-TTTTTS-HHHHTTTT-
--S-TTTTTS-TTT-TTTT-
--S-TTGGGS-GGGTTTTT-
--S-TTTTTS-TTTTTTTT-
--S-TTTS-S-HHHHTTTT-
--S-TTTS-S-HHHHTTTT-
--S-TTTTTS-HHHHTTTT-
--S-GGGS-S-GGGTTTTT-
--S-SSSS-S-HHHHTTTT-
--S-TTT--S-GGGTTTTT-
--S-TTT--S-TTTTTTTT-
--S-TTTTTS-GGGGTTTT-
--S-TTTTTS-HHHHTTTT-
--S-TTTTTS-GGGTTTTT-
--S-TTGGGS-GGGGTTTT-
--S-TTTTSS-GGGTTTTT-
--S-TTTS-S-HHHHTTTT-
-TT-TTT--S-GGGTTTTT-
-TT-TTTS-S-HHHHTTTT-
-TT-TTTTTS-HHHHTTTT-
-TT-TTTTTS-HHHHTTTT-
--S-TTGGGS-GGGTTTTT-
--S-GGGSSS-HHHHTTTT-
--S-TTTTTS-GGGTTTTT-
--S-TTTS-S-TTS-TTTT-
--S-TTTTTS-HHHHTTTT-
--S-TTTTTS-GGGTTTTT-
--S-TTTS-SSHHHHTTTT-
--S-TTTS-SSGGGSTTTT-
--S-TTTSSSSGGG-TTTT-
--S-TTT--SSGGG-TTTT-
--S-TTTTTSSGGG-TTTT-
--S-TTTS-S-GGGTTTTT-
--S-TTTS-S-TTS-TTTT-
--S-TTTS-S-TTS-TTTT-
-TT--TTS-S-TTS-TTTT-
-TT-GGGS-S-GGG-TTTT-
-TT-TTT--TTTTS-TTTT-
-TT-TTT--SSTTT-TTTT-
-TT-GGG--SSTTS-TTTT-
-TT-TTT--S-TTS-TTTT-
-TT-TTTS-S-TTS-TTTT-
-TT-TTTTTS-GGG-TTTT-
-TT-TTTS-S-GGGTTTTT-
-TT-TTTS-SSGGGTTTTT-
-TT-TTTS-SSHHHHTTTT-
-TT-TTTS-S-GGGTTTTT-
-TT-TTT--SSTTTSTTTT-
-TT-TTT--SSHHHHTTTT-
-TT-TTTTTSSTTTTTTTT-
-TT-TTTTTS-GGG-TTTT-
-TT-TTTTTTTHHHHTTTT-
--S-GGG-SS-GGG-TTTT-
-TT-GGGSSSSHHHHTTTT-
-TT-TTT-SSSGGG-TTTT-
-TT-TTTTTS-GGG-TTTT-
-TT-GGG--S--STTTTTT-
-TT-TTTSSSSTTTSTTTT-
-TT-TTTTTS-GGG-TTTT-
-TT-TTTTTS-GGG-TTTT-
-TT-GGGSSS-GGG-TTTT-
-TT-GGGSSS-GGG-TTTT-
-TT-GGGSSS-GGG-TTTT-
-TT-GGGSSS-GGGSTTTT-
-TT-TTTS-S-TTTSTTTT-
-TT-TTTTTS-HHHHTTTT-
-TT-TTTSSS-HHHHTTTT-
-TT-TTT-SS-TTTTTTTT-
-TT-TTT-SS-GGGSTTTT-
-TT-SSSSSS-TTS-TTTT-
-TT-TTTTTS-TTS-TTTT-
--S-GGGS---GGG-TTTT-
-TT-GGGSSS-GGGTTTTT-
--S-TTTS-S-HHHHTTTT-
-TT-GGGSSS-HHHHTTTT-
--S-TTTTTS-HHHHTTTT-
--S-GGGGSSSGGGGTTTT-
-TT-GGGSSSS-TTTTTTT-
-TT-GGGSSTTHHHHTTTT-
-TT-STTSSTTGGGTTTTT-
--S-STTTTTTGGGTTTTT-
--SS-TTTTTT-TTTTTTT-
--S--TTTTTTTGGGTTTT-
--S-STTTTTTHHHHTTTT-
-TT-SSSTTSSHHHHTTTT-
--SSSTTTTSSHHHHTTTT-
--SSSTTTTTTHHHHTTTT-
--SSSTTTTTTGGGTTTTT-
-TT-GGGTTSS-GGGTTTT-
--SSSTTTTTTGGGTTTTT-
--SSSTTTTTTHHHHTTTT-
--SSSTTTTTTTTTSTTTT-
--SS-TTTTTTHHHHTTTT-
--SSSSS--TT-GGGTTTT-
--SS-TT--TTHHHHTTTT-
--SSSSS--TTTTTTTTT--
-TTSTTS--TTSTT-TTTT-
--SSSSSSSTTHHHHTTTT-
--SSSTTSSTTHHHHTTTT-
--S-SSSTTTTHHHHTTTT-
-TT--SSTTTTHHHHTTTT-
-TT-STTSSTTHHHHTTTT-
-TT--SSTTTTHHHHTTTT-
-TT--TTTTTTHHHHTTTT-
-TT-STTSSTTHHHHTTTT-
--S--SSSSTTHHHHTTTT-
--S-STTSSTTGGGGTTTT-
-TT-STTTTTTHHHHTTTT-
--S-STTTTTTGGGTTTTT-
--S--TTSSTTGGGTTTT--
-TT-GGGTTTT-GGGTTT--
-TT--TTTTTT-TTTTTTT-
-TT--TTTTTTGGGTTTT--
--S--SSSSTTGGGTTTTT-
--S--TTTTTTGGGGTTTT-
--S--TTTTTT-GGGTTTT-
--S--TTTTTT-GGGTTTT-
--S--TTSSTTGGGTTTTT-
--S--TTTTSSGGGTTTTT-
--S--TTTTTTHHHHTTTT-
--S----SSTT-GGGTTTT-
--S---SSSTT-GGGTTTT-
--S--TTTTTTTTTTTTTT-
--S--GGGGTTGGGTTTTT-
--S--GGGGTT-GGGTTT--
--S--GGGGTTGGGTTTTT-
--S--GGGGTT-TTTTTTT-
--S--GGGGTTGGGTTTTT-
--S--GGGGGGTTTTTTTT-
--S--GGGGTT-TTTTTTT-
--S--GGGSTT-TTTTTTT-
--S--GGGSSS-TTTTTTT-
--S--GGGTTTGGGTTTTT-
--S--HHHHTT-TTTTTT--
--S--GGGTTT-GGGTTTT-
--S--GGGTTTGGGGTTTT-
--S--STTTTTGGGGTTTT-
--S--GGGTTT-GGGTTTT-
--S--HHHHTT-GGGTTTT-
--S--GGGTTTGGGGTTTT-
--S--GGGTTT-GGGTTTT-
--S--HHHHTTGGGGTTTT-
--S--GGGTTTSGGGTTTT-
--S--GGGTTT-GGGTTTT-
--S--SGGGTTHHHHTTTT-
--S--TTTSSSGGGGTTTT-
--S--GGGSSSGGGGTTTT-
--S--GGGSTTHHHHTTTT-
--S--TTTS--TTTSTTTT-
--S--TTTS-SSTTTTTTT-
--S--GGGSTTHHHHTTTT-
--S--TTTSTTHHHHTTTT-
--S--TTT---TTTSTTTT-
--S--GGG---HHHHTTT--
--S--GGG-SSHHHHTTTT-
--S--TTT--SHHHHTTTT-
--S--TTT---HHHHTTTT-
--S--GGG-S-GGGGTTTT-
--S--GGG-S-HHHHTTTT-
--S--GGG-S-HHHHTTTT-
--S--GGG---TTTTTTTT-
--S--TTT---HHHHTTTT-
--S--TTT-S-TTTSTTTT-
--S--TTT-S-SGGGTTTT-
--S--TTT-S-TGGGTTTT-
--S--GGG---TTTTTTTT-
-TT--TTS-S-TTTTTTTT-
-TT--GGG-S-TTTSTTTT-
--S--TTS-S-HHHHTTTT-
--S--GGG-S-TTTTTTTT-
--S--GGG-TTTTTTTTTT-
--S--GGG-S-HHHHTTTT-
--S--GGG---GGGGTTTT-
--S--TTT---GGGSTTTT-
--S--TTT-S-GGGGTTTT-
--S--GGG-S-TTTTTTTT-
--S--TTT---TTTTTTTT-
--S--TTT---TTSSTTTT-
--S--TTT---TTTTTTTT-
--S--TTT---TTSSTTTT-
--S--TTT-S-TTTTTTTT-
--S--TTT----GGGTTTT-
--S--TTT----SSSTTTT-
--S--TTT-S-TTTTTTTT-
--S--TTT---TTTTTTTT-
--S--TTT---TTTTTTT--
--S--TTT-S-TTTTTTTT-
--S--TTT-S----STTTT-
--S--TTT-S-S-SSTTT--
-TT--TTT-S-S-TTTTTT-
--S--TTS-----TTTTTT-
--S--TTT-----TTTTTT-
--S--TTS---TTTTTTT--
--S--TTT---TTTTTTTT-
--S--TTT---TTTTTTTT-
--S--TTT-S-TTTTTTTT-
--S--TTT---TTTTTTTT-
--S--TTT---TTTTTTTT-
--S--TTT---TTTTTTTT-
--S--TTT---TTTTTTTT-
--S--TTT-S-TTTTTTTT-
--S--TTT-S-TTTTTTTT-
--S--TTT---TTTTTTTT-
--SS-TTT-----SSTTTT-
--SS-TTT-----TTTTTT-
--S--TTT----STTTTTT-
--S--TTT-S---TTTTTT-
--S--TTT-----TTTTTT-
--S--TTT-----TTTTTT-
--S--TTT-----TTTTTT-
--S--TTT-----TTTTTT-
--S--TTT-----TTTTTT-
--S--TTT-S---TTTTTT-
--S--TTT---SSTTTTTT-
--S--TTT---SSSSTTTT-
--SS-TTT-S-SSTTTTTT-
--SS-TTT-S-SSTTTTTT-
--SS-TTT-S---TTTTTT-
--SS-TTT-S---TTTTTT-
--SS-TTT-S---TTTTTT-
--SS-TTT-S--STTTTTT-
--SS-TTT-S-SSSSTTTT-
--SS-TTT-S-SSTTTTTT-
--SS-TTT-S-SSSSTTTT-
--SS-TTT-S--STTTTT--
--SS-TTT-S---TTTTT--
--SS-TTT-S---TTTTTT-
--SS-TTT-S---TTTTT--
--S--TTT-S--SSSTTT--
--SS-TTT----STTTTT--
--S--TTT-STTGGGTTTT-
--S--TTT----GGGTTT--
--S--TTT-S--GGGTTTT-
--S--TTT-S--TT-TTTT-
--S--TTT-S--GGGTTTT-
--S--TTT-S--TT-TTTT-
--S--TTT-S--SS-TTTT-
--S--TTT-S--GGGTTTT-
--S--TTT-S--GGGTTTT-
--S--TTT-S--GGGTTTT-
--S--TTT-S--GGGTTTT-
--S--TTT-S--GGGTTTT-
--S--TTT-S--TT-TTTT-
--S--TTT-S--GGGTTTT-
--S--TTT-S--GGGTTTT-
--S--TTT-S--TTHHHHT-
--S--TTT-S--STTTTTT-
--S--TTT-S--TTTTTTT-
--S--TTT-S--TTTTTTT-
--S--TTT-S--TT-TTTT-
--S--TTT-S--GGGTTTT-
--S--TTT----TTTTTTT-
--S--TTT-S--TTTTTTT-
--S--TTT-S--TTTTTTT-
--S--TTT-S--GGGTTTT-
--S--TTT----TTTTTTT-
--S--TTT-S--TTTTTT--
--S--TTT-S--TTTTTTT-
--S--TTT-S--TTTTTTT-
--S--TTT-S--TTTTTTT-
--S--TTT-S--TTTTTTT-
--S--TTT-S--TTTTTT--
--S--TTT-S--TTTTTT--
--S--TTT-S--TTTTTTT-
--S--TTT-S--TTTTTT--
--S--TTT-S--TTTTTT--
--S--TTT-S--TTTTTT--
--S--TTT-S--TTTTTT--
--S--TTT-S--TTTTTT--
--S--TTT-S--TTTTTT--
--S--TTT-S--TTTTTT--
--S--TTT-S--TTTTTS--
--S--TTT----TTTTTT--
--S--TTTS---TTTTTT--
--S--TTT-S--TTTTTT--
--S--TTT-S--TTTTTT--
--S--TTT-S--TTTTTT--
--S--TTT-S--TTTTTT--
--S-BTTTBS--TTTTTS--
--S--TTT-SSSTTTTT---
--S--TTT-S-STTTTT---
--S--TTT-S--TTTTTS--
--S--TTT-S--TTTTTT--
--S--TTT-S--TTTTT---
--S--TTT-S--TTTTTT--
--S--TTT-S--TTTTT---
--S--TTT-S--TTTTTS--
--S--TTT-S--TTTSSS--
--S--TTT-S--TTTTTT--
--S--TTT-S--GGGBTTB-
--S--TTT-S--TTTTTT--
--S--TTT-S--TTTTTT--
-TT--TTT-S--TTTTTT--
-TT--TTT-S--TTTTTT--
--S--TTT-S--GGGTTT--
--S--TTT-S--TTTTTS--
--S--TTT-S--TTTTTT--
--S--TTT-S--TTTTTT--
--S--TTT-S--TTTTTT--
--S--TTT-S--TTTTTT--
--S--GGG-S--TTTTTT--
--S--GGG-S--TTTTTT--
--S--TTT-S--TTTTTT--
--S--TTT-S--TTTTTT--
--S--TTT-S--TTTTTT--
--S--GGG-S--TTTTTT--
--S--TTT-S--TTTTTT--
--S--TTT-S--TTTTTT--
--S--TTT-S--TTTTTT--
--S--TTT-S--TTTTTT--
--S--TTT-S--TTTTTT--
--S--TTT-S--TTTTTT--
--S--TTT-S--TTTTTT--
--S--TTT-S--TTTTTT--
--S--TTT-S--TTTTTT--
-TT--TTT-S--TTTTTS--
--S--TTT-S--TTTTTS--
--S--TTT-S--TTTTTT--
--S--TTT-S--TTTSSS--
--S--TTT-S--TTTSSS--
--S--TTT-S--TTTSSS--
--S--TTT-S--TTTSSS--
--S--TTT-S--TTTSSS--
--S--TTT-S--TTTSS---
--S--TTT-S--TTTSS---
--S--TTT-S--TTTTT---
--S--TTT-S--TTTTT---
--S--TTT-S--GGGTT---
--S--TTT-S--TTTTT---
--S--TTT-S--TTTTT---
--S--TTT-S--TTTTTT--
--S--TTT-S--TTTTTT--
--S--TTT-S--TTTTTTT-
--S--TTT-S--TTTTT---
--S--TTT-S--TTTTTS--
--S--TTT-S--TTSSS---
--S--TTT-S--TTTTT---
--S--TTT-S--TTTTT---
--S--TTT-S--TTTTT---
--S--TTT-S--TTTTT---
-TT--TTT-S--TTTTT---
--S--TTT-S--TTTTT---
-TT--TTT-S--TTTTT---
-TT--TTT-S--TTTTT---
--S--TTT-S--TTTTTT--
-TT--TTT-S--TTTTTT--
-TT--TTT-S--TTTTTT--
--S--TTT-S--TTTTTT--
--S--TTT-S--TTTTTT--
--S--TTT-S--TTTTTT--
--S--TTT-S--TTTTTT--
--S--TTT-S--TTTTT---
--S--TTT-S--TTTTTT--
--S--TTT-S--TTTTTT--
-TT--TTT-S--TTTTTT--
--S--TTT-S--TTTTTT--
--S--TTT-S--TTTTTT--
--S--TTT-S--TTTSS---
--SS-TTT-S--TTTTT---
--S--TTT-S--TTTTT---
--S--TTT-S--TTTTT---
--S--TTT-S--TTTTT---
--S--TTT-S--TTTTT---
--S--TTT-S--TTTTT---
--S--TTT-S--TTTSS---
-TT--TTT-S--TTTTT---
--S--TTT-S--TTTTTS--
--S--TTT-S--TTTTT---
--S--TTT-S--TTTTT---
--S--TTT-S--TTTTT---
--S--TTT-S--TTTTTS--
--S--TTT-S--GGGSS---
--SS-TTT-S--GGGSS---
--S--TTT-S--TTTTTS--
--S--TTT-S--TTTTT---
--SS-TTT-S--TTTSSS--
--S--TTT-S--TTTTT---
--S--TTT-S--TTTTT---
--S--TTT-S--TTTTT---
--S--TTT-S--TTTTT---
--S--TTT-S--TTTTT---
--S--GGG-S--TTTTT---
--S--TTT-S--TTTTTS--
-TT---TT-S--TTTTT---
--S--TTT-S--TTTTT---
--S--GGG-S--TTTSS---
--S--TTT-S--TTTTT---
--S--GGG-S--TTTTT---
--S--TTT-S--TTTTT---
--S--GGG-S--TTTTT---
--S--GGG-S--TTTTT---
--S--GGG-S--TTTTT---
--S--GGG-S--TTTTT---
--S--TTT-S--TTTTT---
--S--TTT-S--TTTTT---
--S--TTT-S--TTTTT---
--S--TTT-S--TTTTTS--
--S--TTT-S--TTTTT---
--S--TTT-S--TTTTT---
-TT--TTT-S--TTTTTS--
-TT--TTT-S--TTTSSS--
-TT--TTT-S--TTTTT---
--S--TTT-S--TTTTTS--
--S--TTT-S--TTTTT---
--S--TTT-S--TTTTTS--
--S--TTT-S--TTTTTS--
--SS-TTT-S--TTTTTS--
--SS-TTT-S--TTTTTS--
--SS-TTT----TTTTTT--
--S--TTT----TTTTTT--
--SS--SS----TTTTTT--
-TT--TTT----TTTTTT--
--S--TTT----TTTTTT--
--S--GGG----TTTTTT--
--S--TTT----TTTTTT--
--S--TTT----TTTTTT--
--S--GGG-S--TTTTTS--
-TT--GGG-S--TTTTTT--
-TT--TTT-S--TTTTTS--
-TT--GGG-S--TTTTT---
-TT--GGG-S--TTTTT---
--S--TTT-S--TTTTTS--
--S--TTT----TTTTTS--
-TT-STTT-S--TTTTT---
-TTSSTTT-S--TTTSSS--
-TTSSTTT-S--TTTTT---
-TT--STT-S--TTTTTT--
-TT-SGGG-S--TTTTT---
-TT--STT-S--TTTTT---
--S-SSTT-S--TTTTTT--
-TT--TTT-S--TTTTTT--
-TT-SGGG-S--TTTTT---
--SSSGGG-S--TTTTTT--
-TT--GGG-S--TTTTTT--
--S--GGG-S--TTTTTT--
-TT--GGG-S--TTTTTT--
-TT--GGG-S--TTTTTT--
--S--GGG-S--TTTTTT--
-TT--GGG----TTTTTT--
-TT--GGG-S--TTTTTT--
-TT--GGG-S--TTTTTT--
-TT--GGG-S--TTTTTTT-
-TT--GGG-S--TTTTTT--
-TT--TTT--S-TTTTTS--
-TT--GGGG---TTTTTT--
-TT--TTT----TTTTTT--
--S--GGG----TTTTTT--
--S--TTTS---TTTTTT--
--S--GGG----TTTTTS--
-TT--GGG----TTTTTT--
-TT--STT-S--TTTTTT--
--S--TTT----TTTTTT--
--S--TTT----TTTTTT--
--S--TTTS---TTTTTT--
-TT--TTTS---TTTTT---
-TT--GGGS---SS-TTT--
-TT--GGG----STTTT---
-TT--GGGS--SSS-TTT--
-TT--GGGS--SSSSTTT--
-TT--TTT----SSSTTT--
--S--TTT----SS-TTT--
-TT--GGG---SSS-TTT--
-TT--TTTT---SS-TTT--
--S--TTTS---SS-TT---
--S--GGGS---SSSTTT--
--S--TTS----TTTTTT--
-TT--TTTT---SSSTTT--
--S--GGGS---TTTTTT--
-TT--GGGG---SS-TTT--
-TT-SGGGG---SSSSSS--
-TT--GGGSS-SSS-TTS--
-TT--GGGTS--SSSTTT--
--S--GGGTS--SS-TTT--
--SS-STTTS--TTTTTT--
-TT--GGGGS--TTTTTT--
--S--GGGSS--SSSTTT--
-TTSSGGGTS--TTTTTT--
-TT--GGGSS--TTTTTT--
--S--GGGSS--TTTTTT--
-TT--GGGS---TTTTTT--
-TT--GGGTS--TTTTTT--
-TT--GGGSS--TTTTTT--
-TT-SGGGT---TTTTTT--
-TT--GGGT---SS-TTT--
-TT--TTTS---TTTTTT--
--SS-GGGG---TTTTTT--
-TT--GGG----TTTTTT--
-TT--GGG----TTTTTT--
--S-SGGG----TTTTTT--
-TT--GGG----TTTTTS--
--S--GGGS---TTTTTS--
--S--GGG---STTTTTS--
-TT--GGG----TTTTTS--
-TT--GGGS---TTTSSS--
-TT--GGG----TTTTTT--
-TT-SGGGT---TTTTTT--
-TT-STTTTT--TTTTTT--
-TT--GGGG---TTTTTT--
-TT-SGGGS---TTTTTT--
--S--GGGS---TTTTTT--
-TT--TTTTT--STTTTT--
-TT-SSGGG---TTTTT---
-TT--GGGGS--STTTTS--
-TT--STTT--SGGGTTT--
--S--GGGT---TTTSSS--
-TT--GGGT---TTTTTS--
-TT--HHHH---TTTSSS--
--SS-GGGS---TTTTT---
--S--GGGTS--SSSSS---
--SS-GGGGS--TTTSS---
--SS--GGGS--TTTSS---
--SS--TTSS--TTTSSS--
--SS--GGGS--TTTSS---
--SS-GGGSS--TTTSS---
--SS-GGGSS--TTTSS---
--SS-GGGTS--TTTSS---
--SS-GGGGS--TTTS----
--SS-GGGGS--TTTSS---
--SS--TTSS--TTTSSS--
--SS-GGGTS--TTTSS---
--SS-HHHHS--TTTS----
--SS-HHHHS--TTTSS---
--SS-GGGTS--TTTTTS--
--SS-GGGTS--TTTTT---
--SS-GGGTS--TTTTT---
--SS-GGGTS--TTTSS---
--S--GGGTS--TTTSS---
--SS-GGGTS--TTTSS---
--SS-HHHHS--TTSSS---
--SS-GGGTS-STTTSSS--
--S--HHHHS--TTTSS---
--S--HHHHS-SSTTSS---
--SS-GGGTS--TTTSS---
--S--GGGTS--STTSSS--
--SS-GGGSS-STTTSS---
--S--GGGTS--STTTT---
--SS-GGGTS--TTTTT---
--SS-GGGSS--TTTSSS--
--SS--TTSS--TTTTT---
--SS-GGGTS-STTTSS---
--S--GGGSS-SGGGSS---
--SS-SGGGS--GGGSS---
--SS--HHHH--GGGSS---
--SS--GGGS--GGGSS---
--SS--GGGS--STTSS---
-TTS-GGGTS--TTTTT---
--SS-GGGTS--TTTSS---
--SS-GGGTS--GGGSS---
-TTS-TTTSS--TTTSS---
--SS-GGGSS--TTTSS---
-TTS-GGGTS--TTTSS---
-TT--GGGTS--TTTSS---
-TTSSGGGTS--TTTSS---
-TTS-GGGTS--TTTSS---
--SSSGGGTS--TTTS----
-TTS-HHHHS--TTTSS---
-TTSSGGGSS--TTTS----
-TTSSGGGTS--TTTSS---
-TTSSHHHHS--TTTSS---
-TTSSGGGTS--TTTSS---
--SSSTTTTS--TTTSS---
-TT-SGGGSS--TTTTT---
--SS-GGGGS--TTTSSS--
--S--GGG-S--TTTSSS--
--S-GGGG-S--TTTTTS--
--SSGGGT-S--TTTTTS--
-TTSGGGTS---TTTTTS--
--SSGGGGGSS-TTTTT---
--SSGGGT-S--TTTTTS--
--SSGGGG-S--TTTTT---
--SSGGGT-S--GGGSS---
--SSTTTT-S--TTTTT---
--SSGGGT-SS-TTTTT---
--SSGGGT-SS-TTTTT---
--SSGGGT-S--TTTTT---
--SSGGGT-S--TTTSS---
--SSGGGT-S--TTTTT---
--SSGGGT----TTTTT---
--SSGGGT-S--TTTTTS--
--SSGGGT-S--TTTTT---
--SSGGGT-S--TTTTTS--
--SSGGGT-S--TTTTT---
--SSGGGG-S--TTTTT---
--SSGGGT-S--TTTTT---
--SSGGGG-S--TTTTT---
--SSGGGT-S--TTTTT---
--SSGGGT-S--TTTSS---
--SSHHHH-S--TTTSSS--
--SSHHHH-S--TTTSS---
--SSGGGT-S--TTTTT---
--SSGGGG-S--TTTTT---
--SSGGGT-S--TTTTT---
--SSHHHH-S--TTTSS---
--SSHHHH-S--TTTTT---
--SSGGGT-S--TTTTT---
--SSHHHH-S--SSSSS---
--SSHHHH-S--TTSSS---
--S-GGGT-S--SSSSS---
--SSGGGS-S--TTTTT---
--S-HHHHSS--TTTTT---
--S-HHHH-S--TTTTT---
----HHHH-S--TTTTT---
----TTTS-S--TTSTT---
--S-HHHH-S--GGGTT---
----HHHH-S--STTTTS--
--S-GGG--S--TTTTTS--
----HHHH-S--TTTTT---
----GGGT-S--TTTSSS--
--S-GGGT-S--TTTTTS--
----GGGT-S--TTTSSS--
--S-HHHH-S--TTTSSS--
--S-GGGT-S--TTTTT---
--S-GGGT-S--TTTTTS--
----HHHH-S--TTTTTS--
----GGGT-S--TTTTTS--
----HHHH-S--TTTTT---
----HHHH-S--TTTTT---
----STTT-S--GGGTT---
----HHHH-S--TTTTT---
----HHHH-S--TTTTT---
--S-GGGT-S--GGGTT---
--S-GGGT-S--TTTTT---
--S-GGGT-S--TTTTT---
--S-GGGT-S--GGGTT---
----STTTSS--TTTTT---
----STTT-S--GGGTT---
----GGGT-S--TTTTT---
----GGGT-S--GGGSS---
----HHHH-S--TTTTT---
--S-HHHH-S--TTTTT---
----HHHH-S--TTTTT---
----GGGTS---TTTTT---
----HHHHS---TTTTTT--
----HHHHS---TTTTTS--
----HHHHS---GGGTT---
----HHHHS---GGGTT---
----HHHHS---GGGTT---
----HHHHS---GGGTT---
----GGGT----GGGTT---
----HHHHS---TTTTT---
----GGGT-S--TTTTTT--
----HHHH-S--TTTTTS--
----HHHH-S--TTTTTS--
--S-GGGS-S--TTTTTT--
--S-HHHH-S--TTTTT---
--S-GGGG-S--TTTTTS--
--S-HHHH-S--TTTTTS--
----GGGS-S--TTTTTS--
----GGGT-S--TTTTTS--
----GGGS-S--TTTTTS--
----GGGT-S--TTTTTS--
----GGGT-S--TTTTT---
----GGGT-S--TTTTTS--
----HHHH-S--TTTTT---
----HHHH-S--TTTTTS--
--S-HHHH-S--TTTTTS--
--S-HHHH-S--TTTTTS--
----HHHH-S--TTTTTS--
--S-GGGT-S--TTTTT---
--S-GGGT-S--TTTTTS--
----HHHH-S--GGGTTS--
----HHHH-S--TTTTTS--
--S-HHHH-S--TTTTTS--
--S-HHHH-S--TTTTTT--
----GGGT-S--TTTTTS--
----HHHH-S--TTTTTS--
----HHHH-S--TTTTTS--
----HHHH-S--TTTTTS--
----STTT-S--TTTTT---
----STTT-S--TTTTT---
----GGGT-S--TTTTTS--
----GGGT-S--TTTTTS--
----HHHH-S--GGGTTS--
----HHHH-S---SSTTS--
----HHHH-SS-STTSSS--
----HHHH-S--GGGSSS--
----HHHH-S--GGGTT---
----HHHH-SS-GGGTTS--
-TT-GGGT-S--TTTTTT--
--S-HHHH-S-GGGTTTS--
-TT-GGGT---GGGTTT---
-TT-HHHH---HHHHTT---
----GGGT-S-STTTTTS--
----HHHH-S-GGGTTTS--
----HHHH-S-GGGTTTS--
----GGGTSS-STTTTTS--
----HHHH-SSGGGTTTS--
----HHHH-SSGGGTTTS--
----HHHH-S-GGGTTT---
----GGGTSS-GGGTTT---
-TT-HHHHSS-GGGTTTS--
----GGGT-S-GGGTTTS--
----HHHH-S-GGGTTTS--
----HHHHSSSGGGTTT---
----HHHHSSSGGGTTTS--
----HHHHSS-GGGTTTS--
--S-HHHH-S-GGGTTT---
--S-HHHH-SSGGGTTT---
--S-HHHH-S-SGGGTT---
--S-GGGT-S-STTTTT---
----STTT-S--TTTTTS--
----GGGT-S--TTTTTS--
--S-HHHH-S--TTTTTS--
--S-HHHH-S--TTTTTS--
--S-HHHH-S--TTTTTT--
--S-HHHH-S--TTTTTS--
-TT-GGGT-S--TTTTT---
-TT-TTTT-S--TTTTTS--
-TT-HHHH-S--TTTTT---
----GGGT-S--TTTTTS--
--S-TTTT-S--TTTTTT--
-TT-HHHH-S--TTTTTS--
----GGGS-S--TTTTT---
----HHHH-S--TTTTT---
--S-HHHH-S--TTTTTS--
-TT-HHHH-S--TTTTT---
----HHHH-S--TTTTTS--
-TT-HHHH-S--TTTTT---
--S-HHHH-S--TTTTTS--
-TT-HHHH-S--TTTTTS--
-TT-HHHH-S--TTTTTS--
--S-HHHH-S--TTTTT---
-TT-HHHH-S--TTTTTS--
----TTTS-S--TTTTTS--
----HHHH-S--TTTTTS--
----HHHH-S--TTTTTS--
----HHHH-S--TTTTTS--
----GGGT-S--TTTTTS--
--S-HHHH-S--TTTTTS--
----HHHH-S--TTTTTT--
----HHHH-S--TTTTTS--
--S-GGGT-S--TTTTTS--
--S-GGGT-S--TTTTTS--
--S-HHHH-S--TTTTTS--
--S-GGGT-S--TTTTTS--
----GGGT-S--TTTTTS--
--S-HHHH-S--TTTTTS--
--S-TTTS-S--TTTTTS--
----GGGT-S-STTTTT---
----GGGT-S--TTTTT---
----GGGT-S--TTTTTT--
----GGGT-S--TTTTTS--
----GGGT-S--GGGTT---
----GGGT-S--TTTTT---
----HHHH-S--TTTTT---
----SGGG-S--TTTTT---
----HHHH-S-SGGGTT---
----GGGSSS-SGGGTT---
----GGGT-S-SGGGTT---
----GGGT-S-SGGGTT---
--S-GGGTSS-SGGGTT---
----GGGT-S-SGGGTT---
----HHHHSS-STTTTT---
--S-GGGTSS-STTTTT---
--S-GGGT-S--TTTTTT--
----GGGT-SSSTTTTT---
--S-GGGT-S--TTTTTT--
--S-HHHH-S--TTTTTT--
----HHHH-S--TTTTT---
----HHHH-S-STTTTT---
----TTTS-S--TTTTT---
--S-TTTT-S--GGGTTT--
--S-SGGG-S--GGGTT---
----TTTT-S-S-TTTTS--
----TTTT-S-S-TTTTS--
----GGGT-S---TTTTS--
----HHHH-S---TTTT---
--S-GGGT-S---TTTTT--
----HHHH-S--GGGTT---
----TTTT-S---TTTT---
--S-HHHH-S---SSTT---
--S-HHHH-S---SSTT---
--S-GGGT-S---S-TT---
--S-HHHH-S-S-SSTT---
--S-GGGT-S-S-TTTT---
--S-HHHH-S-S-TTTTT--
--S-STTT-SSS-S-TT---
-TT-GGGT-S--TT-TT---
-TT-GGGTSS-S-SSTTT--
-TT-GGGSSSSS-SSTTT--
--S-GGGG-SSS-S-TT---
-TT-GGGGSS-S-TTTTS--
-TT-HHHH-S-SSTTTT---
-TT-GGGSSS-SGGGTT---
-TT-GGGS-S-SGGGTTS--
--S-GGGG-S--GGGTT---
-TT-GGGSSS-SGGGTTT--
-TT-GGGTSS-SGGGTTT--
--S-GGGT-S--GGGTTS--
--S-TTTS-S--TTSTT---
--S-HHHH-S--TT-TTS--
--S-GGGT-S--GGGTTS--
--S-GGGT-S-SGGGTTS--
--S-GGGT---SGGGTTS--
--S-GGGS-S-S-S-TT---
--S-GGGG-S-S-TTTTS--
--S-GGGG-S--TT-TTS--
--S-GGGG-S-SGGGTT---
--S-GGGT-S--TT-TTS--
----GGGT-S-STT-TT---
--S-GGGG-S-STT-TT---
----GGGS-S-STT-TT---
--S-GGGT-S-STT-TTS--
--S-HHHHSS-SSS-TT---
--S-TTTSSS-SSS-TTS--
--S-SGGGSS-STT-TTS--
--S-HHHHSS-STT-TT---
--S-HHHHSS-STT-TTS--
--S-HHHHSS-STT-TTT--
-TT-HHHHSS-STT-TT---
--S-HHHHSS-SSS-TT---
--S-HHHHSS-STT-TT---
----HHHHSS-STT-TT---
--S-GGGT-S--TT-TT---
--S-GGGT-S-STT-TT---
--S-GGGT-S-STT-TT---
--S-HHHH-S-STT-SS---
--S-HHHH-S-STT-SS---
-TT-GGGT-S--TT-SS---
--S-HHHH-S-STT-SS---
--S-GGGT-S-SSS-SS---
----HHHH-S-STT-SS---
--S-HHHH-S-SSS--S---
--S-HHHHSS-STT-SS---
----GGGTSS-STT-SS---
--S-GGGTSS-STT-SS---
--S-GGGTSS-STT-SS---
-TT-GGGTSS-STT-SS---
--S-HHHHSS-STT-SS---
--S-HHHH-S-STT-SS---
--S-HHHHSS-STT-SS---
--S-GGGGSS-STT-SS---
-TT-HHHHSS-STT-SS---
--S-GGGSSS-STT-SS---
--S-HHHHSS-STT-SS---
--S-HHHH-S-STT-SS---
--S-GGGTSS-STT--S---
--S-HHHH-S-STT-SSS--
--S-HHHH-S-STT-SS---
--S-GGGTSS-STT--S---
--S-HHHHSS-STT-SS---
--S-HHHH-S--TT--S---
--S-STTT-S-STT-SS---
--S-HHHH-S-STT-SS---
--S-HHHH-S--TT-SS---
--S-HHHH-S-STT-SS---
--S-GGGTSS-STT-SS---
--S-HHHHSS--TT-SS---
--S-HHHH-S--TT-SS---
--S-HHHHSS-STT-SS---
--S-GGGTSS-STT-SS---
--S-STTT-S-STT-SS---
--S-STTT-S--TT-SS---
--S-GGGTSS-STT-SS---
--S-STTT-S--SS-SS---
--S-GGGT-S-STT-SS---
--S-GGGT-S-STT-SS---
--S-GGGT-S-STT-SS---
--S-STTT-S-STT-SSS--
--S-STTT---STT--S---
--S-STTT-S-STT--S---
--S-STTT-S--TT--S---
--S-HHHH-S-STT--S---
--S-GGGT-S-STT--S---
--S-GGGT-S-STT--S---
--S-GGGT-S--TT-SS---
--S-GGGT-S--TT--S---
--S-HHHH-S-STT--SS--
--S-HHHH-S-STT--SS--
--S-GGGT-S-STT--S---
--S-GGGT-S-STT--SS--
--S-HHHH-S-STT--SS--
--S-HHHH-S-STT--S---
--S-GGGT-S-STT--S---
--S-HHHH-S--TT--SS--
--S-HHHH-S--TT--SS--
--S-HHHH-S-STT--SS--
--S-TTTT-S-STT-SS---
--S-HHHH-S-STT--S---
--S-GGGT---SSS-SS---
--S-GGGT-S--TT--S---
--S-GGGT-S-SSS-SS---
--S-GGGT-S--TT-SS---
--S-HHHH-S-STT-SS---
--S-GGGT---STT-SS---
--S-GGGT-S-STT-SS---
--S-GGGT-S--TT-SS---
--S-GGGT-S-STT-SS---
--S-GGGT---SSS-SS---
--S-HHHH-S--TT-SS---
--S-GGGT-S--TT-SS---
--S-GGGT---STT--S---
--S-HHHH-S-STT-SS---
--S-GGGT----TT-SS---
-TT-GGGT----TT-SS---
--S-GGGT-S-STT-SS---
--S-GGGT-S-STT--S---
-TT-GGGT-S-STT-SS---
--S-GGGT-S-STT-SS---
--SSGGGT-S-STT-SS---
--S-GGGT-S-STT--S---
--S-GGGT-S-STT-SS---
--SSGGGT-S--TT-SS---
--S-HHHH-S-STT-SS---
--S-GGGS-S-STT-SS---
--S-GGGS-S-STT-SS---
--S-GGGT-S-STT-SS---
--S-GGGT---STT-SS---
--S-GGGT---STT-SS---
--S-GGGG-S-STT-SS---
--S-GGGG-S-STT-SS---
--S-GGGT-S--TT-SS---
----GGGT---STT-SS---
----GGGT-S-STT-TT---
--S-GGGT-S-STT-SS---
----HHHH-S--TT-SS---
--S-GGGT-S-STT-SS---
--S-GGGT-S-STT-SS---
--S-HHHH-S-STT-SS---
--S-GGGT-S--TT-SS---
--S-GGGT-S-STT-SS---
--S-GGGT-S-STT-SS---
--S-GGGT-S-STT-SS---
--S-HHHH-S-STT-SS---
-TT-HHHH-S--TT-SS---
--S-HHHH-S--TT-SS---
--S-GGGT-S-STT-SS---
--S-HHHH-S-STT-SS---
-TT-GGGT-S-STT-SS---
-TT-GGGT-S-STT-SS---
--S-GGGT---SSS-SS---
-TT-GGGT-S-STT-SS---
--S-GGGT-S-STT-SS---
--S-GGGT-S-STT-SS---
--S-GGGT-S-STT-SS---
-TT-GGGT-S-STT-SS---
-TT-GGGT-S-STT-SS---
--S-STTT---STT-SS---
--S-GGGT-S-STT-SS---
--S-GGGT---STT-SS---
--S-STTT-S-STT-SS---
--S-GGGT-S-STT-SS---
--S-GGGT-S-SSS-SS---
--S-HHHH-S-STT-SS---
--S-GGGT----SS-SS---
--S-HHHH---STT-SS---
--S-GGGS-S--TT-SS---
--S-GGGT---STT-SS---
--S-GGGS-S--TT-SS---
--S-HHHH----TT-SS---
--S-GGGT-S-STT-SS---
--S-HHHH----TT-SS---
--S-STTT-S-STT-SS---
----GGGT-S-STT-SS---
--S-GGGT---STT-SS---
--S-HHHH-S-STT-SS---
--S-GGGT-S-STT-SS---
--S-GGGT---STT-SS---
--S-GGGT-S-STT-SS---
----GGGT-S-STT-SS---
--S-GGGT-S--TT-SS---
--S-GGGT-S--TT-SS---
--S-GGGT----SS-SS---
--S-HHHH----TT-SS---
--S-HHHH-S--SS-SS---
--S-STTT-S--TT-SS---
----TTTT-S--TT-SS---
--S-STTT-S-STT-SS---
--S--TTT-S-STT-SS---
--S--TTT-S-STT-SS---
--S-STTT-S-STT-SS---
-----TTT-S-STT-SS---
--S-GGGT-S-STT-SS---
--S-HHHH-S-STT-SS---
--S-GGGT-S--TT-SS---
--S-STTT-S-STT-SS---
--S-STTT-S-STT-SS---
--S-GGGT-S-STT-SS---
--S-HHHH----TT-SS---
----GGGT-S-STT-SS---
--S-GGGT-S--TT-SS---
--S-GGGT-S-STT-SS---
--S-GGGT---STT-SS---
--SSGGGT-S--TT-SS---
--S-GGGT-S-STT--S---
--S-GGGT-S--TT-TT---
--SSGGGS-S-STTSTT---
--SSGGGT-S-STT-SS---
--S-HHHH-S-STT--S---
--S-HHHHSS--TT--SS--
--SSHHHHSS-STT--S---
--SSGGGTSS-STT-TT---
--SSGGGT-S-STT-TT---
-TTSGGGG-S--TT--S---
-TTSGGGTSS-STT--S---
--SSGGGSSS-STT--S---
--SSHHHH-S-STT--S---
--SSHHHHSS-STT--S---
--SSHHHHSS-STT--S---
--SSHHHH-S-STT--S---
--SSGGGT-S-STTS-S---
--SSGGGG-S--TT--S---
--SSGGGG----SS--S---
--SSGGGG-S-STT-SS---
--SSGGGG-S--TT--S---
--SSGGGG-S-STT-SS---
--SSGGGG-S-STT-TT---
--SSTTSS-S-STTSTT---
--SSTTTT-S-STT-TT---
--SSTTSS----TT-SS---
-TT-TTTT-S-STT-TT---
-TT-TTTT-S-STTSTT---
-TT-TTSS-S-STTSTT---
--SSSSSS-S-STTSTT---
--S-SSSS-S--TTSTT---
--S-S-SS-S-STTSTT---
--S-S-SS-S-STTSTT---
--S-TTSS-S--TTSTT---
--S-SSSS-S-STTSTT---
--S-SS-S-S--TTSTT---
--S-S-SS---STTSTT---
--S-SSSS-S-STTSTT---
--S-S-SS-S-STTSTT---
--S-TTSS---STTSTT---
--S-SSSS---STTSTT---
--S-SSSS---STT-SS---
--S-S-SS-S-STT-SS---
--S-SSSS---SSS-TT---
--S-SSSS-S-STTSTT---
--S-TTTT-S--TTSTT---
--S-SSSS-S-STTSTT---
--S-S-SS---STTSTT---
--S-SS-S----TTSTT---
--S-TTTT-S-STTSTT---
--S-SS-S-S-STTSTT---
--S-TTTT-S-STTSSS---
--S-TT-S-S-STTSTT---
--S-TT-S---STTSTT---
--S-TT-S-S-SSSSTT---
--S-TTTT-S-STTSTT---
--S-TTTT-S-STTSTT---
--S-SS-S-S-STTSTT---
----TTTT-S--TTSTT---
--S-SSSS-S-STTSTT---
--S-TTTT-S-STTSTT---
--S-TTTT-S-STTSTT---
--S-SSTT-S-STTSTT---
--S-TTTT---STTSTT---
--S-TTTT-S-STTSTT---
--S-TTTT-S-STTSTT---
--S-TT-S-S-STTSTT---
--S-TTTT-S-STTSTT---
-TT-TTTT-S-STTSTT---
--S-TTTT-S-STTSTT---
--S-TTTT-S-STTSTT---
--S-TTTT-S--TTSTT---
--S-TTTT----TTSTT---
--S-TTTT-S-STTSTT---
--S-TTTT---STTSTT---
--S-TT---S-STTSTT---
--S-TT-S-S-STTSTT---
--S-TTTT---STTSTT---
--S-TTTS-S-STTSTT---
--S-TTTS-S--TTSTT---
--S-TTTS-S-STTSTT---
--S-TTTS-S-STTSTT---
--S-TTTS-S-STTSTT---
--S-GGGS-S-STTSTT---
--S-GGGG-S-STTSTT---
--S-GGGG-S-STTSTT---
--S-GGGS-S-STTSTT---
--S-HHHH-S-STTSTT---
--S-HHHH-S-STTSSS---
--S-HHHH-S-STTSTT---
--S-STTT-S-STTSTT---
--S-GGGS-S-STTSTT---
--S-HHHH---STTSTT---
--S-GGGS-S-STTSTT---
--S-STTT-S-STTSSS---
--S-HHHH-S-STTSTT---
--S-TTTT-S-SSSSTT---
--S-TTSS-S--TTSSS---
--S-TTSS-S--TTSTT---
--S-TTTS-S-STTSTT---
--S-TTTSSS-STTSSS---
----TTTT-S--TTSTT---
--S-TTTS-S--TTSSS---
--S-TTTS-S--TTSSS---
--S-TTTT-S-STTSSS---
--S-SSSS-S--TTSTT---
--S-TTSSSS--TTSTT---
--S-TTSS-S--TTSSS---
--S-TTSSSS-STTSTT---
--S-TTTSSS--TTSTT---
--S-TTTSSS--TTSTT---
--S-TTTSSS-STTSTT---
--S-TTSS-S--TTSTT---
--S-TTSSSS-STTSTT---
--S-TTSSSS--TTSTT---
--S-TTSSSS--TTSTT---
--S-TTSSSS-STTSTT---
--S-TTTT-S--TTSTT---
--S-TTTS-S--TTSSS---
--S-TTSSSS-STTSTT---
--S-TTSSSS-STTSTT---
--S-TTTS-S-STTSTT---
--S-TTTS-S-STTSTT---
--S-TTSSSS-STTSSS---
--S-TTSS-S-STTSTT---
--S-TTSSSS-SSSSTT---
--S-TTSSSS-SSSSTT---
--S-TTTT-S-STTSTT---
--S-TTSSSS-STTSTT---
--S-TTSS-S--TTSTT---
--S-TTSS-S-STTSTT---
--S-TTSS-S--TTSSS---
--S-TTSSSS-STTSTT---
--S-TTSSSS-STTSTT---
--S-TTTT-S--SSSTT---
--S-TTSS-S-STTSTT---
--S-TTSSSS-STTSTT---
--S-TTSSSS-STTSTT---
--S-TTSS-S--TTSSS---
--S-TTSSSS-STTSSS---
--S-TTTSSS--TTSTT---
--S-TTTSSS-STTSTT---
--S-TTTS-S-STTSTT---
--S-TTTT-S-STTSTT---
--S-TTTTSS-SSSSTT---
--S-TTTTSS-STTSTT---
--S-TTTT-S-STTSTT---
--S-TTTT-S--TTSTT---
--S-TTTT-S--TTSSS---
--S-TTTT-S--TTSTT---
--S-TTTT-S-STTSTT---
--S-TTTT-S--TTSTT---
--S-TTTT-S--TTSTT---
--S-TTTT-S--TTSTT---
--S-TTTT-S-SSSSSS---
--S-TTTT-S-S-SSSS---
--S-TTTT-S-STTSTT---
--S-TTTT-S-S-SSTT---
--S-TTSS----TTSTT---
--S-SSTT-S-S-SSTT---
--S-TTTS----TTSTT---
--S-TTSS----TTSTT---
--S-TTSS----TTSTT---
--S-SSSS----SSSSS---
--S-TTTS----TTSSS---
--S-TTTT----TTSSS---
--S-TTTT---STTSSS---
--S-TTTT---STTSSS---
--S-TTTT----TTSSS---
--S-TTTT-S-STTSSS---
--S-TTTT---SSSSTT---
--S-TTTT-S-STTSSS---
--S-TTTT-S-STTSSS---
--S-TTTT----TT-SS---
--S-TTTT-S-STT-SS---
--S-TTTT----TTSSS---
--S-TTTS----TT--S---
--S-TTTS---STT--S---
--S-TTTT---STT--S---
--S-TTSS---STT--S---
--S-TTTT----SS--S---
--S-TTSS---STT--S---
--S-TTSS---STT--S---
--S-TTTT---STT--S---
--S-TTSS---STTS-----
--S-TTTS-----S-SS---
--S-SSTT----TT-SS---
--S-TTTT---STT--S---
--S-TTTT----TTS-S---
--S-TTTT----TT--S---
--S-TTTS----TTS-S---
--S-TTTS----TT--S---
--S-TTTS----TTS-S---
--S-TTTT----TTS-S---
--S-TTSS---STTSTT---
--S-TTTS----TTS-S---
--S-TTTT-S--TTTTT---
--S-TTTT-S--TTTTTS--
--S-TTTS-S--TTTTT---
--S-TTTT-S--TTTTTS--
--S-TTSS-S-SGGGSSS--
--S-TTSS-S--TTTTT---
--S-TTSS-S--TTTTT---
--S-TTTS-S--TTTTTS--
--S-TTTS-S--TTTTT---
--S-TTSS----TTTTT---
--S-TTTT-S-SGGGTT---
--S-TTTT-S--TTTTT---
--S-TTSS-S-STTTTT---
--S-SSSS----TTTTT---
--S-TTTT-S--TTT-S---
--S-TTSS----GGGTT---
--S-TTTT---STTS-S---
--S-SSTT-S--TTS-S---
--S-TTTT-S--TTS-S---
--S-TTTT-S-STTTTT---
--S-SSTT-S--TTTTT---
--S-TTTT-S-STTTTT---
--S-TTTT---STTTTT---
--S-TTTT-S--TTTTT---
-TT-TTTT-S-STTSTT---
----TTTT-S--TTTTT---
--S-TTTT-S-STTTTT---
--S-TTTT-S-STTTTT---
--S-TTTT-S--TTSTT---
--S-TTTT-S-STTSTT---
--S-TTTT-S-STTSTT---
--S-TTTT-S--TTSTT---
--S-TTTT-S-STTSTT---
--S-TTTT-S-STTSTT---
--S-TTTT-S-STTTTT---
--S-TTSS----TTSTT---
--S-TTTT-S--TTTTT---
--S-TTTT-S-STTTTT---
--S-TTTT----TTTTT---
-TT-TTSS-S--TTTTT---
--S-TTTT-S-STTTTT---
--S-TTSS-S-STTTTT---
--S-TTSS---STTTTT---
--S-TTSS----TTTTT---
--S-TTTS----TTTTT---
--S-TTTT-S-STTTTT---
--S-TTTT-S--TTTTT---
--S-TTTS----TTTTT---
--S-TTSS-S--TTTTT---
--S-TTSS---STTTTT---
--S-TTTS----SSSSS---
--S-TTTT-S-SSSSSS---
--S-TTTS---STT-TT---
--S-TTTT-S-SGGGTT---
--S-TTTT-S--GGG-S---
----TTSS-S--GGGTT---
--S-TTSS-S--GGGTT---
--S-TTSS-S--GGGTT---
-TT-TTSS-S-STTS-S---
--S-TTTS-S-STTS-S---
--S-TTTS-S--GGG-S---
----TTSS-S--TTS-S---
--S-SSSS-SS-GGG-S---
--S-TTTS-S--TTS-S---
--S-TTSS-SS-STT-S---
----TTTS-S--TT--S---
--S-TTSS-S--TT--S---
--S-TTTS-S--TT-TT---
--S-TTSS-S--TTSTT---
--S-TTSS-S--TTS-S---
--S-TTSS-S--TTTTT---
--S-TTSS-S--GGGTT---
--S-TTSS-S--TTS-S---
--S-TTSS-S--STT-S---
--S-TTSS-S--STTTT---
--S-TTSS-SS-GGGTT---
--S-TTSS-SS-STT-S---
--S-TTSS-S--STTSS---
----TTSS-S--TTTTTS--
--S-TTSS-S--GGGTT---
--S-TTTS-S--TTTTT---
--S-TTSS-S--TTSSSS--
--S-TTSS-S--TTTTT---
--S-TTSS-S--TTTTT---
--S-TTTS-S--GGGTT---
--S-TTSS-S--TTS-S---
--S-TTSS-S--TTSTT---
--S-TTSS-SS-TTSTT---
--S-TTSS-SS-TTSTT---
--S-TTSS-SS-TTSTT---
--S-TTSS-SS-TTSTT---
--S-TTSS-S--TTS-S---
--S-TTSS-SS-TTSTT---
--S-TTSS-SS-TTSTT---
--S-S-SSSS--TTS-S---
--S-S-SS-S--TTSTT---
--S-S-SS-SS-TT-TT---
--S-TTSS-SS-TTSTT---
--S-S-SS-S--GGGTT---
--S-TTSS-SS-TTSTT---
--S-TTSS-S--GGGTT---
--S-TTSS-S--GGG-S---
--S-TTSS-SS-TTSTT---
--S-SSSS-SS-TTS-S---
--S-TTSS-SS-GGGTT---
--S-S-SS-S--GGG-S---
--S-S-SS-S--GGG-S---
--S-SSSSSS--TTS-S---
--S-SSSSSS--GGG-S---
--S-SSSS-S--TTS-S---
--S-SSSSSS--GGG-SS--
--S-SSSSSS--GGG-SS--
--S-SSSSSS--GGGTT---
--S-SSSS-S--GGG-S---
--S-SSSS-SS-SSS-S---
--S-TTSS-S--GGGSS---
--S-SSSS-SS-GGGTT---
--S-SSSS-S--GGGTT---
--S-SSSSSS--GGGTT---
--S-SSSS-S--GGGTT---
--S-SSSS-S--TTTTT---
--S-SSSS-S--GGGTT---
--S-SSSS-S--GGGSS---
--S---SS-S--GGGTT---
--S-S-SS-S--STTTT---
--S-S-SS-S--GGGTT---
--S-S-SSSS--GGGTT---
------SS-S--GGGTTS--
--S---SS-SS-STTTT---
--S---SS-SS-STTTT---
--S---SS-S--STTTT---
--S-S-SS-S--STTTTS--
--S-SS-S-S--GGG-S---
--S----S-S--TTS-S---
--S---SS-S--GGGTT---
--S-S-SS-S--GGG-S---
--S-S-TT-S--GGGTT---
--S-S-SSSS--TTS-----
--S-S-SS-S--TTS-----
--S-S-SS-S--GGGTT---
--S-S-SSSS--GGGTT---
--S-S--SSS--TTTTT---
--S-S--SSSS-GGGSS---
--S-S--SSS--TTTSS---
--S-S--SSS--TTTTT---
--S-S--SSS--TTTTT---
-TT-S--S-SS-TTTTT---
--S----SSS--TTTTT---
--S----SSS--TTTTT---
--S----SSSS-TTTTTS--
-TT----SSS--GGGSSS--
--S-S--SSS--GGGSSS--
-TT-SS-S-SS-TTTSSS--
--S-S--SSS--GGGSSS--
-TT-S--SSS--GGGSSS--
--S-S--SSS--GGGSSS--
--S-S--SSS--GGGTTS--
--S-S--SSSS-GGGSSS--
--S-S--SSS--STTSSS--
-TT-S--SSS--TTTTTS--
--S-S--SSS--TTTSSS--
--S-S--SSS--TTTTTS--
--S-S--SSS--TTTTTS--
--S-S--SSS--TTTTTS--
--S-S--SSS--TTTTTS--
-TT-S--SSS--TTTSSS--
-TT-S--SSS--TTTTTS--
--S-S--SSS--TTTTTS--
-TT-S--SSS--TTTTTS--
-TT----SSS--TTTTTS--
-TT-S--SSS--TTTTTS--
--SSS--SSS--TTTTTS--
--SSS--SSS--TTTTTS--
--SSS--SSS--TTTTTS--
--SSS--SSS--TTTTTS--
--SSS--SSS--TTTTTS--
--SSS--SSS--TTTTTS--
--S-S--SSS--TTTTTS--
--S-S--SSS--TTTTTS--
--S-S--SSS--TTTTTS--
--S----SSS--TTTTTS--
--S-S--SSS--TTTTTS--
--S-S--SSS--TTTTTS--
--S-S--SSS--TTTTT---
--SSS--SSS--TTTTTS--
--S----SSS--GGGSSS--
--S-S--SSSS-GGGSSS--
--S-S--SSSS-GGGTTS--
--S-S--SSSS-TTTTTS--
--S-S--SSS--TTTTTS--
--S----SSSS-TTTTTS--
--S----SSS--TTTTTS--
--S----SSS--TTTTTS--
--S-S--SSS--TTTTTS--
--S----S-S--TTTTTS--
--S-S--S-S--TTSSSS--
--S-S--SSSS-GGGTTS--
--S----SSS--TTTTT---
--S-S--SSS--TTTTTS--
-TT-S--SSS--TTTTTTT-
--S-S-SS-SS-TTTTTS--
--S-S-SS-S--TTTTT---
-TT-S-SS-S--TTTTTS--
--S-S--S-SS-TTTTTS--
--S-S-SSSS--TTTTTS--
--S-S-SSSS--TTTTTS--
--S-S--SSS--TTTTTS--
--S-S-SS-S--TTTTTS--
--S-S-SS-S--TTTTTS--
--S-S-SS-S--GGGSSS--
-TT-S-SSSS--TTTTTS--
--S-S-SSSS--TTTTTS--
--S-S-SS-S--TTTTTS--
-TT-S-SS-S--TTSSSS--
-TT-S-SS-S--GGGTTS--
-TT-S-SS-S-GGGTTTS--
-TT-S-SS-S-GGGGSSS--
-TT-S-SSSS--TTSSSS--
-TT-S-SS-S--GGGSSS--
-TT-S-SS-S--GGGSSS--
--S-S-SS-S--GGGSSS--
-TT-S-SS-S-GGGGSSS--
-TT-S-SS-S-GGGSSSS--
-TT-S-SS-S-GGGTSSS--
--S-S-SS-TTGGGTTTS--
--S-S-SS-S-GGGGSSS--
-TT-S-SS-S-GGGTTTS--
-TT-S-SS-S-GGGTTTS--
-TT-S-SS-S-GGGTTTS--
--S-S-SS-S-GGGGSSS--
--S-S-SS-S-GGGTTTS--
--S-S-SS-S-GGGTTTS--
--S-S-SS-S--TTTTTS--
--S-S-SS-S-GGGGSSS--
--S-S-SS---GGGTTTS--
-TT-S-SS-S-GGGTTTS--
--S-S-SS-S-GGGTTTS--
--S-S-SS-S-GGGGSSS--
--S-S-SS-S-GGGTTTS--
-TT-S-SS-S--TTTTTS--
-TT-S-SS-S--TTTTTS--
-TT-S-SS----TTTTTS--
-TT-S-SS---STTTTT---
--S-S-SS-S--TTTTTS--
--S-S-SS----TTTTTS--
--S-S-SS----GGGSSS--
--S-S-SS----GGGSSS--
--S-S-SS----TTSSSS--
--S-S-SS----GGGSSS--
--S-S-SS----GGGSSS--
--S---SS----GGGSSS--
--S---SS----TTTTTS--
--S-S-SS----TTTTTS--
--S---SS----TTTTTS--
--S-S-SS----TTTTTS--
--S---SS----TTTTTS--
-TT---SS----TTSSSS--
--S---SS----TTTTTS--
-TT---SS----TTTTTS--
--S---SS----TTTTTS--
-TT---SS---STTTTTS--
-TT---SS----TTTTTS--
--S---SS----TTTTTS--
-TT---SS----TTTTTS--
-TT-S-SS----TTTTT---
--S-S-SS----TTTTTS--
-TT---SS----TTTTT---
-TT---SS----TTTTTS--
-TT---SS----TTTTTS--
-TT---SS----TTTTTS--
--S---SS----TTTTTS--
-TT---SS----TTTTT---
-TT---SS----TTTSSS--
-TT---SS----TTTTTS--
-TT---SS-S--TTTTTS--
-TT---SS----TTTSSS--
-TT---SS----TTTSSS--
-TT---SS----TTTTTS--
-TT-S-SS----TTTSS---
-TT---SS----TTTSSS--
--S-S-TT----TTTSS---
-TT-S-SS----TTTSS---
-TT-S-SS----TTTSS---
-TT---SS----TTTSS---
--S-S-SS----TTTSS---
-TT-S-SS-S--TTTSS---
-TT-S-SS----TTTSS---
-TT---SS----SSSSS---
-TT---SS----TTS-S---
-TT---SS----SSSTT---
-TT---SS----TTTTT---
-TT-S-SS----TTTSS---
-TT-S-SS---SSS-TT---
-TT---SS-S-SSSS-S---
-TT---SS----SS-TT---
-TT---SS-S--SS-TT---
-TT---SS-S--SS--S---
-TT---SS-S--SS-SS---
-TT---SS-S-SSSS-S---
--S---SS-S--TTTSS---
-TT-S-SS---SSSS-S---
--S-S-SS----SS--S---
-TT-SSSS----SS--S---
-TT-S-SS-S--TTT-S---
-TT-SSSS-S--TTT-S---
-TT---SS-S--TTTTT---
-TT-S-SS----TTTTT---
-TT-S-SS----TTTTT---
-TT-S-SS-S-STTSTT---
-TT---SS----TTS-S---
-TT---SS-S-STT-TT---
-TT-S-SS---STT-TT---
-TT---SS----TTSTT---
-TT-S-SS----TTSTT---
--S---SS-S--TTSTT---
-TT---SS-S--TTSTT---
-TT---SS-S--TTSTT---
-TT---SS----SS-TT---
-TT---SS----SS-TT---
-TT---SS-S--TT-TT---
--S-S-SS-S--STTTT---
-TT---SS-S--SS-TT---
--S-S-SS-S--SS--S---
-TT---SS-S--TT--S---
--S-S--S-S-STT--S---
-TT---SS-S--SSSTT---
-TT----S-S--SSSTT---
-TT----S-S--SS--S---
--S---SS----SS--S---
-TT---SS-S--SSS-S---
-TT---SS---SSSS-S---
-TT---SS----SSSTT---
-TT---SS-S--SSSTT---
-TT-S-SS-S--SS--S---
-TT-S-SS-S--SS--S---
-TT---TT-S--SSSTT---
-TT---SS-S--SS-SS---
-TT-S-SS-S--SSSTT---
-TT---SS-S--SSSTT---
--S---SS-S--STTTT---
--S-S-SS-S-STTSTT---
-TT---SS-S--SSS-S---
-TT-S-SS-S--SSS-S---
--S-S-SS-S--SSSTT---
--S---SS----SS--S---
--S-S-SS----SS--S---
-TT-S-SS-S--TT-TT---
--S---SS----SS-TT---
-TT---SS----SS-TT---
-TT---SS----SS-TT---
--S-S-SS----SS-TT---
-TT-S-SS----SSSTT---
--S-S-SS-S--SSSTT---
-TT-S-SS-S--SSSTT---
-TT-S-SS----SS-TT---
--S-S-SS----SS-TT---
-TT-S-SS----SS-TT---
-TT-S-SS----SSSTT---
--S---SS----SSSTT---
-TT---SSS---SSSTT---
-TT-S-SS----SS-TT---
--S-S-SSS---SSSTT---
--S-S-SS----TTSTT---
--SS--SS----SSSTT---
--S-S-SS-S--SSSTT---
--SSS-SS----TTSTT---
--SSS--SS---SSSTT---
--S-S-SS-S--SSSTT---
--S-S-SSS---TT-SSS--
--S-S-SSS---SS--S---
--S-S-SS----TT-SS---
--S-S--SS---SS-SS---
--S-S-SS----SS-SS---
--S-S-SS----TT-SS---
-TT-S-SS----SS-SS---
-TT-S-SS----SS--S---
--S-S-SSS---SS-SS---
-TT-S-SS----SS-SS---
-TT-S-SSS---TT-SS---
-TT-S-SS----TT-SS---
-TT-S-SSS---SS-SS---
--S-S-SS----SS-SS---
-TT----S----TT-SS---
--S-S-SS----SS-SS---
--S---SS----TT-SS---
--S-S-SS----SS--S---
--S-S-SSS---SS-SS---
--S-S-SS----SS-SS---
--S-S--S----TT-SS---
--SSS-SSS---TT-SS---
--S-S-SS----TT-SS---
--S-S-SS----TT-SS---
-TT-S-SS----SS--S---
-TT-S-SS----TT-SS---
--S---SS----TT-SS---
--S-S-SS-S-STT-SS---
--S-S--S----TT-SS---
--S----S-S--SS--S---
--S-S-SS-S--TT-SS---
--S-S-SS-S--SS-SS---
--S-S--S----TT-SS---
--S-S-SSS---SS-SS---
-TT-S-SSS---SS-SS---
-TT---SSS---SS-SS---
--S---SSS---TT-SS---
--S---SS----TT-SS---
-TT---SS----TT-SS---
-TT---SS----TT-SS---
--S---SS----TT-SS---
-TT---SS----TT-SS---
--S---SS----SS-SS---
-TT---SS-S--TT-SS---
--S-S-SS-S--SS-SS---
-TT---SS-S--SS-SS---
--S---SS----SS-SS---
-TT---SS----TT-SS---
--S---SS----SS-SS---
--S---SSS---SS--S---
--S---SS-S--SS-SS---
--S---SS-S--SS-SS---
--S---SS----SSSTT---
--S---SS-S--TT-SS---
-TT---SS---STT-SS---
-TT---SS----TT-SSS--
-TT---SS-S--SS--SS--
-TT---SS----SS--SS--
-TT---SS----SS--SS--
--S---SS----SSS-S---
-TT---SSS---SS-SS---
--S---SS-S--SS--SS--
--S---SSS---TT--SS--
--S---SS----SS-SS---
-TT---SS-S--TT-SS---
-TT---SS----SS-SS---
--S---SS----SS--S---
--S---SS----TT-SS---
--S---SS----SS--S---
--S---SS----TT-SS---
--S---SS----TT--SS--
-TT---SS----TT-SSS--
--S---SS-S--TT-TT---
--S---SS----SS-TT---
--S---SS----SS-SS---
-TT---SS----SS-SS---
--S-S-SS----SS-SS---
-TT---SS----SS-SS---
-TT---SS----TT-SS---
-TT---SSS---SS-SS---
--S---SS----SS-SS---
-TT-S-SS----SS--SS--
-TT-S-SS----TT--SS--
-TT---SS----SS--SS--
-TT---SS----SS--SS--
-TT---SSS---SS--S---
-TT---SS----SS-SS---
-TT-S--S----SSSTT---
-TT-S-SS----TT-TT---
-TT---SS----TT-TT---
--S---SS-S--TT-TT---
--S---SS-S--TT-TT---
-TT---SS-S--TTSTT---
-TT-S-SS----SS-SS---
-TT-S-SS----SS-SS---
-TT-S-SS----SS-SS---
-TT---SS----SS-SS---
-TT---SS----TT-SS---
-TT---SS-S--SS--S---
-TT----S-S--TT-SS---
-TT-S-SS----TT-SS---
-TT---SS----SS-SS---
-TT-S--S----TT-SS---
--S-S-SS-S--TT-SS---
--S-S-SS----SS-SS---
--S-S-SS----TT-SS---
-TT---SS----SS-SS---
-TT---SSS---TT-SS---
-TT---SS----SS-SS---
-TT-S--S----SS-SS---
--S----S----TT-SS---
-TT---SS----SS-SS---
--S---SS----SS-SS---
--S---SS----SS-SS---
--S----S-S--SS-SS---
--S-S-SS----SS-SS---
-TT----S----TT-SS---
-TT----S----TT-SS---
-TT---SS-S--TT-SS---
-TT-S-SS----TT-SS---
--S-S-SS----TT-SS---
-TT-S-SSS---SS-SS---
-TT-S-SS----TT-SS---
-TT-S-SS----SS-SS---
-TT---SS----TT-SS---
-TT-S-SS----TT-SS---
-TT-S-SS----SS-SS---
-TT-S-SS----SS-SS---
-TT-S--S-S--TT-SS---
-TT-S-SS-S--SS-SSS--
-TT-S-SS----SS-SS---
--S-S--S----SS--S---
-TT-S-SSS---SS--S---
-TT-S-SSS---SS--S---
-TT-S-SS----SS--S---
-TT-S-SS----SS-SS---
-TT-S-SS----SS-SS---
--S-S-SSS---SS--S---
-TT-S-SS----SS--S---
-TT-S--S----SS-SS---
-TT-S-SS----TT-SS---
-TT---SS-S--TT-SS---
-TT-S-SS-S--TT-SS---
--S-SSTT----TT-SS---
--S-S-TT----SS-SS---
--S-SSTT-S--SS-SS---
--S-SSTT-S--TT-SS---
--S-SSTT-S--SS-SS---
--S-SBTTBS--TT-SS---
--S-SSSS---STT-SS---
--S-SSTT-S--SS-SS---
-TT-SSTT-S-STT-SS---
--S-SSTT----TT-SS---
--S-SSSS-S--SS--S---
--S-SSTT----TT-SS---
--S-SSSS----TT-SS---
--S-SSTT----SS--S---
--S-SSTT-S--SS--S---
--S-SBTTBS--TT-SS---
--S-S-SS-S--SS-SS---
--S-SSTT-S--SS-SS---
--S-SSTT-S--SS-SS---
-TT-SSTT-S--SS-SS---
--S-SSSS-S-SSS-SS---
-TT-SSSS----TT-SS---
--S-SBTTB---SS--S---
--SS-BTTBS--TT-SS---
--S-S-SS----TT-SS---
-TTSSBTTBS--SS-SS---
--S-SSTT----SS-SS---
-TT-SBTTBS--TT-SS---
-TT-SBTTBS--TT-SS---
-TT-SBTTBS--TT-SS---
--S-SBTTBS--TT-SS---
--S-SSTT----SS-SS---
-TT-SSTT-S--SS-SS---
--S-SSTT----TT-SS---
-TT-SSTT-S--TT-SS---
-TT-SSTT----SS-SS---
--S-SSSS----SS--SS--
--S-SSTT-S--TT-SS---
--S-SSTT----SS--SS--
--S-SBTTBS--TT--SS--
--S-SSTT-S--SS--SS--
--S-SSTT-S--SS--SS--
-TT-S-TT-S--TT--SS--
--SSSBTTBS--SS--S---
-TT-SSSS-S--SS--S---
--S--BTTBS--SS--S---
--S-SSSS-S--SS--S---
--S-SBTTBS--SS--S---
--S-SBTTBS--SS--S---
--S-SSTT-S--TT-SS---
--S-SBTTBS-STT-TT---
--S-SBTTBS--SS--S---
--S-SBTTBS-SSS--S---
--S-SBTTBS--TT--SS--
--S-SBTTBS--SS--S---
--S-SBTTBS--SS-SS---
--S-SBTTBS--TT-TT---
--S-SSTT-S--SS-TT---
--S-SSTT-S--SS-TT---
--S-SBTTBS-STTSTTS--
--S-SBTTBS--TT-TT---
--S-SSTT-S--SSSTT---
--S-SSTT-S--SS-SS---
--S-SSTT----SS--SS--
--S-SSSS----SSSTT---
--S-SSTT-S--SSSTT---
--S-S-TT----SSSTTS--
-TT-SSTT-S--SS-TT---
--S-SSTT-S--SSSTT---
--S-SSTT-S--SS-TT---
--S-SSTT-S--SS-TT---
--SSSSTT-S--SSSTT---
--S-SSTT-S--SSSTT---
--S-SBTTBS--SSSTT---
--S-SBTTBS--SSSTT---
--SSS-TT-S--TT--S---
--S-SSTT-S--SSSTT---
--S-SSTT-S--SSSTT---
--S-SBTTBS--SSSTT---
--S-SBTTBS--SSSTT---
--S-SBTTBS--SSSTT---
--S-SBTTBS--SSSTT---
--S-SSTT-S--SSSTT---
--S-SBTTBS--SS-TT---
--S-SSTT-S--TTSTT---
--S-S-TT-S--TTS-S---
--S-S-TT-S--TTS-S---
--S-SSTT-S--TTSTT---
-TT-SBTTBS--TTSTT---
--S-SSTT-S--TTSTT---
--S-SBTTBS--TTSTT---
--S-S-TT-S--TT-TT---
--SSSSTT-S--SS--S---
--S-SBTTBS--GGGTT---
--S-SSTT-S--STTTT---
--S-SBTTBS--SSSTT---
-TT-SSTT-S--STTTT---
--S-SSTT-S--STT-S---
--S-SSTT-S--SSSTT---
--S-SBTTBS--SSS-S---
--S-SSTT-S--TTTTT---
--SSSBTTBS--STTTT---
--SSSBTTBS--STTTT---
--S-SSTT-S--STTTTS--
--S-SSTT-S--STTTT---
--S-S-SS-S--STTTT---
--S-S-TT-S--STTTT---
--SSSBTTBS--STTSSS--
--S-SSTT-S--STTTT---
--SSSBTTBS--STTTT---
--S-SSTT-S--SSS-S---
--S-SSTT-S--SSS-S---
--SSSSTT-S--SS--S---
--SSSBTTBS--SSS-----
--S-SSSS----SS--S---
--SSSBTTBS--SS------
--S-SBTTBS--SS--S---
--S-SBTTBS--SS------
--S-SSTT-S-SSS--S---
--S-SBTTBS--SS------
--S-SBTTBS-SSS--S---
--S-SSSS---SSS--S---
--S-SBTTBS-SSS--S---
--S-SSTT-SSTTT--S---
--S-SSTT-S-SSS--S---
--S-SSTT-S-SSS--S---
--S-SSTT-S-SSSSTT---
--S-S-TT-S-SSS------
--S-SBTTBS-SSS--S---
--S-SSTT-S-SSS--S---
--S-SSTT-SSSSSS-----
--S--STT-S-TTT--S---
--S-SSTT-SSTTTS-S---
----SBTTBS-TTT--S---
----SBTTBSSGGG--S---
----SSTT-S-TTT--S---
--S-SSTT-S-TTT------
--S-SSTT-S-TTS--S---
--S-S-TT-S-TTT------
--S-SSTT-SSGGG--S---
--S-SSTT-S-TTT--S---
--S-SSTT-S-GGG------
--S-SSTT-S-GGG--S---
--S-S-TT-S-TTT--S---
--S-SBTTBS-TTT--S---
-TT-SSTT-S-TTS-S----
-TT-SSTT-S-GGG--S---
--S-SSTT-S-TTT--S---
--S-SSTT-S-TTT------
--S-SSTT-S-GGG--S---
--S-SSTT-S-TTS--S---
--S-SSTT-S-TTT--S---
--S-SSTT-S-TTS------
--S-SSTT-SSTTT------
--S-SSTT-S-GGG------
--S-SSTT-S-TTT--S---
--S-SBTTBS-TTT--S---
--S-SSTT-S-GGG--S---
--S-SSTT-S-TTT--S---
-TT-S-TT-S-GGG--S---
-TT-SSTT-S-GGG--S---
--S-SSTT-S-TTT--S---
-TT---TT-S-GGG-S----
-TT-SSTT-S-TTS------
-TT-S-TT-S-GGG------
--S-S-TT-S-TTT--S---
--S-SSTT-S-TTT--S---
--S-SBTTBS-TTS--S---
--S-SSTT-S-TTS--S---
--S-SSTT-S-GGG-SS---
--S-SSTT-S-TTT-SS---
--S-SSTT-S-GGG-SS---
--S-SSTT-S-TTT--S---
----SSTT-S-TTT-SS---
----S-TT-S-TTT--S---
--S-S-TT-S-TTTS-S---
--S---SS-S-GGG------
--S---SS-S-TTT------
--S-SSTT-S-TTS--S---
--S-SSTT-S-GGG--S---
--S--BTTBS-TTS------
--S-SBTTBS-GGG------
--S-SSTT-S-GGG--S---
-TT--BTTBS-TTT--S---
-TT---TT-S-TTT------
--S-S-TT-SSTTT------
--S-S-TT-S-GGG------
-TT---SS-S-TTT------
-TT--STT-S-GGG------
-TT--STT-S-GGG------
-TT-SSTT-S-GGG--S---
--S--SSS-S-TTT------
--S-SSTT-S-TTS------
--S-S-TT-S-GGG------
--S-SSTT-S-TTS--S---
--S--STT-S-GGG--S---
--S-SSTT-S-TTT------
--S--STT-SSGGG------
--S-SSTT-S-GGG------
--S-SSTT-S-TTT--S---
--S-SSTT-S-GGG--S---
--S-SSTT-S-GGG--S---
--S-SSTT-S-TTT--S---
--S-SSTT-S-GGG--S---
--S-SSTT-S-TTT--S---
--S-SSTT-S-TTT--S---
--S--STT-S-GGG--S---
--S--SSS-S-GGG--S---
--S--SSS-S-TTT--S---
--S-SSTT-S-GGG--S---
--S-SSTT-S-GGG------
--S--STT-S-TTT------
--S-S-SS-SSTTT------
-TT--BTTBS-TTT------
--S-S-SS-S-TTT---TT-
-TT-S-TT-TTTTT--S---
--S-S-TT-TTTTT------
-TT--BTTBTTGGG--S---
-TT---SS-TTGGG-SS---
-TT-S-SSSTTGGG-SS---
--S-S-SSSSSTTT------
-TT---SS-TTGGG-S----
-TT--STT-SSTTT------
--S--SSS-TTTTT------
--S-SSSS-SSGGG------
--S---SS-SSTTS-S----
--S-SSSS-S-GGG-S----
--S-SSSS-S-TTTS-----
--S-SSSS-S-TTTSS----
--S---SS-SSTTTSS----
--S-SSSS-S-TTTS-----
--S-SSSS-S-TTTS-----
--S-S-SS-S-TTTS-----
--S--STT-S-TTTS--TT-
-TT-SSSS-SSGGGS-----
--S--SSS-S-STT--S---
--S-SSTT-SSTTTS-STT-
--S-SSTT-SS-TTS-----
--S-S-SS-SSTTT--STT-
--S-S-SS-SSTTT--SS--
--S-S-SS-TTTTT--STT-
--S-S-SS-TTGGG-SSTT-
--S-S-SS-SSTTT--STT-
--S-S-SS-SSTTT---TT-
--S-S-SS-S-GGG-SSTT-
--S-S-SS-S-GGG--S---
--S-S-SS-TTGGG-S-TT-
--S---SS-SSTTT--SS--
--S---SS-S-GGG--SS--
--S-S-SS-SSTTTS--S--
--S-S-SS-SSGGGS--S--
--S-S-SS-TTTTT--STT-
--S-S-SS-TTTTT---S--
--S-S-SS-S-GGG--SS--
--S-S-SS-SSTTT--STT-
--S-SSSS-S-GGG--SS--
--S-SBTTBS-GGG--SS--
--S-S-SS-S-GGG---S--
--SS-SSS-S-GGG--STT-
--S-S-SS-S-GGG--SS--
--SSSSTT-S-TTT--SS--
--S-SBTTBS-TTT--SS--
--S-SBTTBS-TTTS-----
--S-SBTTBS-TTT--STT-
--S-SSTT-SSTTTS-SS--
--S-SSTT-TTTTTS-STT-
--S-SSSS-S-GGGS-SS--
--S-SSTT-S-TTTS-SS--
--S-SSSS-SSGGGS-STT-
--S-S-SS-SSTTTS-SS--
--S-SSSS-SSTTTS--TT-
--S-SSSS-SSTTTS-SS--
--S-SSSS-SSGGGS-SS--
--S-SSSS-SSGGGS-SS--
-TT-SSTT-S-TTTS-SS--
--S-SSSS-S-GGGS-STT-
--S--SSS-S-TTSS-STT-
--S-SSSS-SSTTS--SS--
--S-S-SS-S-TTT--SS--
--S-SSSS-SSGGG-SSS--
--S-SBTTBS-STTSSSS--
--S-SSSS-S-GGGSTTS--
--S-SSSS-SSGGGSTTS--
--S-SSSS-SSGGGS-SS--
--S-SSSS-SSGGGS-SS--
--S-SSSS-SSTTTS-SS--
-TT-SSSS-SSTTTSTTS--
--S-S-SS-SSGGGS-SS--
--S-SBTTBSSGGGSTTS--
--S-SBTTBSSTTTSTTT--
--S-S-SS-SSGGGSTTS--
--S-SBTTBS-GGGSTTS--
--S-SBTTBS-GGGSTTS--
--S-SSSS-S-GGGS-SS--
--S-SSTT-TTTTTSTTS--
-TT-SSSS-S-GGGSTTTT-
--S-SSSS-SSSGGGTTS--
-TT-SBTTBTTGGGSTTTT-
-TT-SBTTBSSTTTSTTTT-
--S-SSSS-S-GGGSTTTT-
-TT-SSSS-S-GGGSTTTT-
-TT-S-SS-TTTTTSTTTT-
-TT-SBTTBTTGGGSTTTT-
--S-S-SS-SSGGGSTTTT-
--S-SSTT-SSTTT-TTT--
--SSSSTT-TTGGG-TTS--
--S-SSSS-S-GGGSSSTT-
--S-SBTTBSSGGGSTTTT-
--S-SSSS-SSGGGSTTTT-
--S-S-SS-SSGGGTTTTT-
--S-S-SS-TTTTTSTTTT-
--S-S-SS-TTGGGSTTTT-
--S-S-SS-S-GGGSTTTT-
-TT-SSSS-S-STTSTTS--
-TT-SSSS-S-GGGSTTTT-
-TT-SSSS-S-TTTSTTTT-
--S--SSS-S-GGGSTT---
-TT-SSSS-SSGGGGTTT--
--S-SSSS-S-TTTTTT---
--S-SSSS-S-HHHHTTS--
--S-SSTT-S-TTTS-SS--
--S-S-TT-SSGGGGSS---
--S-SSTT-S-GGGSTTS--
--S-SSSS-SSGGG-TTS--
--S-SSSS-SSGGGSTTS--
--SSSSTT-SSGGGSSS---
--S-S-SS-S-GGGTSS---
--S-SSSS-SSGGGTSS---
-TT-SSSS-S-HHHH-SS--
--S-SSTT-SSHHHHTTS--
--S-S-TT-SSGGGG-SS--
--S-SSTT-SSTTTS-S---
--S-SSTT-SSTTTS-----
--SSS-TT-SSHHHHTTS--
--SSSSTT-TTGGGSS----
--S-SSTT-TTGGGSSS---
-TT-SSSS-SSTTTS-S---
--S-S-TT-SSGGGS-SS--
--S-SSSS-SSHHHHTT---
--S-SSSS-SSGGGTSS---
--S-SBTTBS-HHHHTT---
--S-SBTTBSSGGGTTT---
--S-SBTTBSSGGGTSS---
--S-SBTTBSSHHHHTT---
--S-SSTT-S-TTTTTT---
--S-SSTT-SSTTTT-----
--S-SSTT-S-GGGS-S---
--S-SSTT-SSTTTS-SS--
--S-SSTT-S-TTTSTTS--
--S-S-TT-S-HHHHTTS--
--S-SSSS-SSTTTSSSS--
--S-SSTT-S-TTTTTTS--
--S-SSTT-S-TTTSSS---
--S-SSTT-TTGGGSSSS--
--S-SSTT-SSTTSS-S---
--S-SSTT-SSGGGSTT---
--S-SSTT-S-GGGS-S---
--S-SSTT-SS-GGG-SS--
--S-SSTT-SSSGGGTTS--
--S-SSTT-S-GGGSTT---
--S-SSTT---TTTSTT---
--S-SSTT-S-TTTSTTS--
--S-S-TT-SSGGG-TTS--
--S-SSTT-S-GGG-TTS--
-TT-SSTT-SSGGG-SSS--
--S-SSTT-SSTTTSTTS--
--S-SSTT---TTTSTTS--
--S-SSTT-S-TTTSTTT--
--S-SSTT-S-GGGSTTT--
--S-SSTT-S-GGGSTTS--
--S-SBTTBSSHHHHTTT--
--S-SSTT-SSGGGSTT---
--S-SBTTBSSGGGSTTT--
--S-SSSS-SSGGGSTTS--
--S-SSTT-SSGGGTTTT--
--S-SSSS-SSSGGGTTS--
--S-SSSS-SSGGGGTT---
--S-S-SS-SSGGG--SS--
--S-SSTT-SSGGGGTTS--
--S-S-SS-SSGGGGTTS--
--S-SBTTBSSGGGGTTS--
--S-SSTT-SSGGGGTTS--
--S-SSSS-SSGGGG-S---
--S-SBTTBSSGGG--SS--
-TT-S-TT-SSSTTSTT---
-TT-SBTTBSSGGG-SS---
-TT-SSSS-SSTGGGTT---
-TT-SSTT--STTTTTTS--
-TT-S-TT--SSTTSTTT--
-TT-SBTTBSSHHHHTTT--
-TT--SSS-SSGGGTTTT--
--S-S-TT-SSGGGSTTT--
--S-SSTT-SSSSTTTTS--
--S-S-SS-SSSTTSTTS--
--S-SSTT-SSSSTTTT---
--S-SSTT-SSTTTSTTS--
--S-SSTT-SSTTTSTT---
--S-SSTT-SSHHHHTT---
--S-SBTTBSSGGGGTT---
--S-SBTTBSSGGGTTT---
--S-SBTTBSS-GGGTT---
--S-SSTT-SSGGGGTT---
--S-SSTT-SSTTTSTT---
--S-SSTT-SSSTTT-S---
--S-S-TT-SSTTTTTT---
--S-S-TT-SSHHHHTTT--
--S-SSTT-SSHHHHTTT--
--S-SSTT-SSHHHHTT---
--S-SSTT-SSGGGTTTT--
--S-S-TT-SSGGGTTTT--
--S-S-TT-SSHHHHTTT--
--S-SSSS-SSHHHHTTS--
--S-SSSS-SSHHHHTTT--
--S-SSTT-SSHHHHTTT--
--S-SSSS-SSGGGTBTTB-
--S-SSTT-S-TGGGTTT--
--S-SSSS-SSTTTSTTTT-
--S-SSTT-S-HHHHTTS--
-TT-SSSS-SSHHHHTTT--
-TT-SSTT-SSHHHHTTT--
--S-SSTT-SSHHHHTTT--
-TT-SSTT-SSHHHHTTT--
--S-SSTT-S-STTTTTT--
-TT-SSTT-SSHHHHTTT--
-TT-SSTT-S-TTTTTTT--
-TT-SSTT-SSHHHHTTT--
--S---SS-SSGGGTTTT--
-TT-S-SS-TTGGGTTTT--
-TT---SS-SSGGGTTTT--
-TT-S-TT-SSGGGTTTT--
-TT---SS-SSGGGTTTT--
-TT-S-SS-SSHHHHTTT--
-TT-S-SS-TTHHHHTTT--
--S-S-SS-TTGGGTTTT--
--S-S-SS-SSGGGTTTT--
-TT-SSSS-TTSTTTTTT--
--S--STT-TTSTTTTTT--
--S-SSSS-TTGGGTTTS--
--S-SSTT-SSGGGTTTS--
--S-SSTT-SSGGGTTTT--
--S-SSTT-SSGGGTTTT--
--S-SSTT-SS-TTTTTT--
--S-SSTT-SSGGGTTTT--
--S-SSTT-SSGGGTTTT--
--S-SSTT-SSGGGTTTT--
--S-SBTTBTTGGGTTTT--
--S-SBTTBTTHHHHTTT--
--S-SSTT-SSGGGTTTT--
--S-SSTT-TTGGGTTTT--
--S-SSTT-SSHHHHTTT--
--S-SSTT-TTGGGTTTT--
--S-SSSS-SSHHHHTTT--
--S-SSSS-TTGGGTTTT--
--S-SSSS-TTHHHHTTT--
--S-S-SS--SHHHHTTT--
--S-S-SSSTTTTTS-SS--
--S---SSSTTTTTSTTS--
--S-S--SSTTTTTSTTS--
--S-S-SSSTTHHHHTTT--
--S-S-SS-SSTTT-TTT--
--S----S-TTGGGTTTT--
--S---SS-TTGGGSTTT--
--S-S-SS-SSTTTSTTT--
--S-S-SS-SSTTT-TTT--
--S---SS-SSGGGTTTT--
--S----S-SSGGGTTTT--
-TT----SSSSHHHHTTT--
-TT----S-SSTTTSTTT--
-TT----SSSSHHHHTTT--
-TT----S-SSTTTSTTT--
-TT----S-SSHHHHBTTB-
-TT----S-SSTTT-TTT--
-TT----SSSSTTT-TTT--
-TT----S-SSTTTSTTT--
-TT-S--S-TTSGGGTTT--
-TT-S--S-SSSSS-TTT--
-TT-S--S-TTSTTTTTT--
-TT-S--S-SSSSS-TTT--
-TT-S--S-SSSSS-TTT--
--S-S--S-TTSSSSTTT--
--S-S--SSTTSSSSTTT--
-TT-S--SSSSTTSSTTT--
--S-S--SSSSTTSSTTT--
-TT-S-SS-TTTSTTTTT--
-TT----S-TTTTTSSSS--
--S----S-SSTTT--S---
--S----S-SSTTT-SSS--
-TT----SSSSGGG-SSS--
-TT----SSSSGGG--SS--
-TT-S-SSSSSGGG--S---
--S-S-SS-SSGGG--SS--
--S---TT-SSGGG--S---
-TT-S-SS-SSGGG--S---
-TT---SSSTTGGG-SS---
-TT---SS-TTGGG-SS---
-TT----SSTTTTSSSS---
-TT----SSTTTTS-TT---
-TT----SSTTGGG-SSS--
--S----SSTTGGG-SS---
--S----SSTTTTT--S---
--S----SSTTGGG-SSS--
--S----SSSSSTT--SS--
--S----SSTTTTSSTTS--
--S---SSSSSGGG--SS--
--S----SSSSTTS-SSS--
--S---SS-TTTTS--SS--
--S---SS-TTGGG--SS--
------SSSTTGGG--SS--
--S---SS-TTGGG--S---
-TT---SS-TTGGG--S---
--S---SS-SSGGG--SS--
--S---SS-TTGGG-SS---
--S----SSTTTTT--S---
--S---SS-TTTTT-SS---
-TT---SSSTTGGG--S---
--S---SSSTTTTT-TTS--
--S---SSSTTTTTSTTS--
--S---SS-TTTTTSSSS--
--S-S--S-SSTTTSTT---
--S-S--SSTTTTTSTTS--
--S----S-TTGGG-TT---
--S-S--SSTTTTTSSS---
------SS-SSGGG-TT---
--S-S--SSSSTTS-SS---
--S-S--TTTTGGG-SS---
----S--SSSSTTS-TTS--
----S-SSSTTGGGSSSS--
--S-S-SS-SSTTTSSSS--
--S---SSSTTTTSS-SS--
--S-S-SSSSSTTS-TTS--
----S--SSTTTTTT-SS--
--S-S--SSSSTTTSTT---
--S-S--SSTTTTTTSSS--
----S--SSTTTTTS-S---
--S-S--SSSSTTT-TT---
--S-TTTTSSSTTTTTT---
--S-S--SSTTTTTTTT---
--S-S--SSTTTTTTTT---
--S-S--SSTTSSTTTT---
--S-S--SSTTTTTTSS---
--S-SSSS-TTTTTTTT---
--S-SS-SSSSTTTS-SS--
--S-SSSSSTTGGGS-S---
--S-SSSS-SSTTSS-SS--
--S-SS-SSTTSSSS-S---
--S-S--SSTTTTT--SS--
--S-S--SSTTTTTS-S---
--S-S--SSSSTTT--SS--
--S-S--SSSSTTTS-S---
--S-SS-SSSSTTTT-S---
--S-SS-SSSSTTTS-S---
--S-SS-SSTTTTTS-S---
--S-S--SSSSTTTS-SS--
--S-SS-SSTTTTTTTT---
--S-S--SSSSTTTS-S---
-TT-SS-SSSSTTTSSS---
--S-SS-SSSSTTTSSSS--
-TT-SS-S-SSTTTSSSS--
-TT-SS-S-SSTTTSSSS--
--S-SS-S-SSTTTSSSS--
--S-SS-SSSSTTTSSSS--
-TT-SS-SSTTTTTSSSS--
-TT-SS-SSTTTTSSSSS--
--S-S--SSTTTSSSSSS--
-TT-TT-SSTTGGGSSSS--
--S-S--SSSSHHHHSSS--
--S-S--SSSSHHHHSSS--
-TT-S--SSSSGGGGSSS--
-TT-S--SSSSTTTSSSS--
-TT-S--SSSSTTTSSSTT-
--S-S--SSSSSGGGSSS--
-TT-S--SSSSSGGGSSS--
-TT-S--SSSSSGGGSSS--
--SSS--SSTTGGGSSSS--
--S-S--SSTTTTTSSSS--
-TT-S--SSSSSGGGSSS--
--S-S--SSTTTTTTSSS--
-TT-S--SSTTTGGGSSS--
-TT-S--SSTTSGGGSSS--
-TT-S--SSSSTTTTSSS--
-TTSS--SSTTHHHHSSS--
--S-S--SSSSTTTTSSS--
--S-S--SSTTTGGGSSS--
-TT-S--SSSSTTTTSSS--
-TT-S--SSSSHHHHSSS--
-TT-S--SSSSTTTTSSS--
-TT-S--SSTTTGGGSSS--
--S-S--SSSSTTTTSSS--
-TT-S--SSSSTTTSSSS--
-TT-SS-SSSSTTTTSSS--
-TT-S--SSSSTTTTSSS--
-TT-S--SSSSTTTSSSS--
--S-S--SSSSHHHHTTS--
-TT-S--SSSSTTTTTT---
--S-S--SSSSTTTSSSS--
-TT-S--SSSSTTTTSSS--
-TT-S--SSSSTTTTSSS--
-TT-S--SSSSTTTTSSS--
-TTSS--SSSSTTTTSSS--
-TT-S--SSSSTTTSSSS--
-TT-S--SSTTTTTTSS---
-TT-S--SSTTTTTTSSS--
--SSS--SSTTSGGGSSS--
--SSSS-SSTTTGGGSSS--
-TTSS--SSTTTGGGSSS--
--S-S--SSTTTGGGSS---
--S-S--SSGGGGGTSSS--
--SSS--SSSSGGGTSSS--
-TTSS--SSSSGGGTSSS--
--S-S--SSTTHHHHSSS--
--SSS--SSTTHHHHSSS--
--SSSS-SSSSTTTSSSS--
--SSS--SSSSGGGS-SS--
--SSSS-S-SSGGGS-S---
-TTSSSSSSSSTTTSSSS--
--SSS--SSSSTTTTSSS--
--SSSS-SSTTTTTTSSS--
--SSSS-SSTTTTTTSSS--
--SSS-SS-TTTTTSSSS--
--SSS--SSSSTTTSSSS--
--SSSSSSSTTTTTSSSS--
-TTSS--SSSSGGGS-SS--
-TTSS--SSSSGGGS-S---
-TTSSS-SSTTGGGS-SS--
-TTSS--SSSSGGGS-SS--
-TTSS--SSTTGGGS-SS--
-TTSS--SSTTGGGS-SS--
-TTSS--SSTTGGGS-SS--
--S-S--SSSSGGGS-SS--
--S-S--SSTTGGGS-SS--
-TTSSSSSSTTGGGS-S---
-TTSS-SS-SSTTTS-S---
--SSSS-SSSSGGG-SSS--
--SSS-SSSTTGGG--SS--
--SSSS-SSTTTTT-SSS--
-TTSS--SSTTTTT--SS--
--SSS--SSSSSTT-SS---
--S-S--SSSSTTT--SS--
--SSS--SSSSTTT--SS--
--SSS--SSTTTTTS-SS--
--S-S--SSSSTTTS-SS--
--SSS--SSSSTTTS-SS--
--S-S--SSSSTTT--SS--
-TT-S--SSSSTTT--S---
--SSS--SSTTTTT--SS--
--SSS--SSTTTTT--SS--
--SSS--SSTTTTT--SS--
--SSS--SSTTTTT--SS--
--SSS--SSSSTTTS-SS--
--SSS--SSSSTTTS-SS--
--SSS--SSSSTTTS-SS--
--S-S--SSSSTTT--SS--
--SSS--SSSSTTTS-SS--
--S-S--SSSSTTT--SS--
--SSS--SSSSTTT--SS--
--S-S--SSSSTTTS-SS--
--SSS--SSSSTTT--SS--
--SSS--SSSSTTT--SS--
--SSS--SSSSTTT--SS--
--SSS--SSSSTTTS-SS--
--S-S--SSSSTTT--SS--
--SSS--SSSSTTTS-SS--
--SSS--SSTTTTT--SS--
--SSS--SSSSTTT--SS--
--SSS--SSSSTTTS-SS--
--SSS--SSSSTTTSSS---
--SSS--SSSSTTTSSS---
--SSS--SSSSTTTS-SS--
--SSS--SSSSTTT--SS--
--SSS--SSSSTTT--SS--
--SSS--SSSSTTT--SS--
--SSS--SSSSTTTS-SS--
--SSS--SSSSTTT--SS--
--SSS--SSSSTTT--SS--
--SSS--SSSSTTTS-SS--
--SSS--SSSSTTTS-SS--
--SSS--SSSSTTSS-SS--
--SSS--SSTTTTSS-----
--SSS--SSSSTTSS-SS--
--SSS--SSTTGGGS-----
--SSS--SSSSTTSS-S---
--SSS--SSSSSS---S---
--SSS--SSSSTT---S---
--SSS--SSSSTT-S-S---
--SSS--SSSSGGGS-S---
--SSSS-SSSSTTTSTT---
--SSS--SSSSTTTS-S---
--SSS--SSSSTTTS-S---
--SSS--SSSSSTT--SS--
--SSS--SSSSTTT--SS--
--SSS--SSSSTTT--SS--
--SSS--SSSSTTT--SS--
--SSS--SSSSTTT--SS--
--SSS--SSSSTTT--SS--
--SSS--SSSSTTT--SS--
--SSS--SSSSTTS--SS--
--SSS--SSSSTTT--SS--
--SSS--SSSSTTT--SS--
--SSS--SSSSTTT--SS--
--SSS--SSSSGGG--SS--
--SSS--SSSSTTTS-SS--
--SSS--SSSSTTTS-SS--
--SSSS-SSSSTTT--SS--
--SSS--SSSSTTT--SS--
--SSS--SSSSTTT--SS--
--SSS--SSSSTTTS-SS--
--SSS--SSSSTTTS-SS--
--S-S--SSTTSTTS-SS--
--SSS--SSSSTTTS-SS--
--SSS--SSTTTTTS-SS--
--S-S--SSSSTTTSSSS--
--S-S--SSSSTTTSSSS--
--S-S--SSSSTTTS-SS--
--S-S--SSSSTTTS-SS--
--S-S--SSTTTTTSSSS--
--S-S--SSTTTTT-SS---
--S-S--SSSSTTTSSS---
--S-S--SSSSTTTT-S---
--S-S--SSSSTTTT-----
--S-S--SSSSTTSS-S---
--S-S--SSSSGGG--S---
--S-S--SSSSTTT--S---
--S-S--SSSSTTT--S---
--S-S--SSSSTTTT-S---
--S-S--SSSSTTTS-SS--
--S-S--SSSSTTT--SS--
--S-S--SSSSGGG--SS--
--S-S--SSSSSTT--SS--
--S-S--SSSSTTTS-SS--
--SSS--SSSSTTT--S---
--S-S--SSSSGGG--SS--
--S-S--SSSSTTTS-SS--
--S-S--SSSSTTT--S---
--S-S--SSSSTTT--S---
--S-S--SSSSTTT--S---
--S-S--SSSSTTT--S---
--S-S--SSSSTTT-SS---
--S-S--SSSSTTT-S----
--S-S--SSTTGGGSS----
--S-S--SSSSTTTSS----
--S-S--SSSSTTTSS----
--S-S--SSSSSSSSS----
--SSS--SSSSTTTSS----
--SSS--SSSSTTTSS-TT-
--SSS--SSSSSTTSS-TT-
--S-S--SSSSGGGSS-TT-
--SSS--SSTTTTTSS-TT-
--SSS--SSTTTTTSS-TT-
--SSS--SSSSTTT-S-TT-
--SSS--SSSSTTT------
--SSS--SSTTTTT------
--SSS--SSTTTTT------
--SSS--SSTTTTT---TT-
--SSS--SSTTTTT---TT-
--SSS--SSTTSTT---TT-
--SSS--SSTTTTT--STT-
--SSS--TTTTTTTS--TT-
--SSS--TTSSGGG---TT-
--SSS--SSSSTTTS-STT-
--SSS--SSSSSTT-SSTT-
--SSS--SSSSTTTS-STT-
--SSS--SSSSTTTSSSTT-
--SSS--SSSSTTTS-STT-
--SSS--SSTTTTTS-STT-
--SSS--SSTTGGGS-----
--SSS--SSSSGGGS--TT-
--SSS--SSTTGGGS--TT-
--SSS--SSTTGGGS--TT-
--SSS--SSTTGGGS--TT-
--SSS--SSSSTTTS--TT-
--SSS--SSSSTTT---TT-
--S-S--SSTTGGGS--TT-
--SSS--SSSSTTTSS-TT-
--S-S--SSTTSSSSS-TT-
--SSS--SSTTGGGSS-TT-
--SSS--SSTTTTSSS-TT-
--SSS--SSSSSSS---TT-
--SSS--SSSSTTSS--TT-
--SSS--SSSSSSS---TT-
--SSS--SSTTTT-------
--SSS--SSSSTTSSS-TT-
--SSS--SSSSTTTS--TT-
--SSS--SSSSTT-SS-TT-
--SSS--SSSSTTSSS-TT-
--SSS--SSSSTTSS--TT-
--SSS--SSSSSSS---TT-
--SSS--SSSSSSS---TT-
--S-S--SSSSSSSS--TT-
--SSS--S-SSSSS--STT-
--SSS--SSSSSSSS-S---
-TTSS--S-SSSSSSS-TT-
--SSS--SSSSSSS-S-TT-
--SSS--SSSSSSS-SSTT-
--SSS--SSSSSSSSSSTT-
--SSS--SSSSSSSSSSTT-
--SSS--SSSSSSSS--TT-
--SSS--SSSSSSSS--TT-
--SSS--SSSSSSSS--TT-
--SSS--SSSSSSS-S-S--
--SSS--S-SSSSSSS-TT-
--SSS--SSSSSSS-SSTT-
--SSSS-SSSSSSS-TTTT-
-TTSS--SSSSSSS-SSTT-
--SSS--SSSSSSS-SSTT-
--SSS--SSSSSSSSTTTT-
--SSS--SSSSSSSSTTTT-
--SSS--S-SSSSSSTTTT-
--SSS--SSSSSSSSTTTT-
--SSS-SS-TTSSSSTTTT-
--SSS--S-TTSSSSSSTT-
-TTSS--SSSSSSSSTTTT-
-TT-SS-S-GGGTSSS-TT-
-TT-SSTT-GGGTSSSSTT-
--S-SSSS-GGGTSSSSTT-
-TT-SSSS-GGGTSSS-S--
-TT-SSTT-GGGTSSSSTT-
-TT-SSSSSGGGTSSSSTT-
--SSSSSS-GGGTS-TTTT-
-TT-SSSS-HHHHS-S-TT-
-TT-SSSS-HHHHSSS-TT-
-TTSSSSS-HHHHS-S-TT-
--S-SSSS-GGGTS-TTTT-
--SSSSSS-GGGTS-SSTT-
--S-SSTT-GGGTS-S-TT-
-TT-SSSS-GGGSS-S-TT-
--SSS-SS-GGGTSSSSTT-
-TT-SSSS-GGGTSSSSTT-
--S-SSSS-GGGTSSTTTT-
-TT-SS-S-GGGTSSTTTT-
-TT-SSSS-GGGTSSTTTT-
-TT-SS-S-HHHHSSTTTT-
--S-S--S-GGGTSSTTTT-
--S-SS-S-HHHHSSTTTT-
--S-SS-S-GGGSSSTTTT-
-TT-SS-S-HHHHSSTTTT-
--S-SSSS-GGGTSSSSTT-
-TT-SSSS-GGGSS-TTTT-
--S-SS-S-GGGTSSSSS--
-TT-S-SS-GGGTS-TTS--
-TT-SSSS-GGGTS-SSS--
--S-SSTT-GGGSS-TTS--
--S-S-SS-GGGSS-TTS--
-TT-S--S-GGGTS-TTS--
-TT-S--S--TTTSSTTS--
-TT-S--SSGGGSSSTTS--
-TT-S--S-GGGSS-TTS--
--S-S--S-GGGSS-TTS--
--S-S--SSGGGTS-TTS--
--S-S--TTTHHHHSTTS--
--S-S--TTTHHHHSTTS--
--S-S--S-THHHHSTTS--
--S-S--SSTHHHHSSSS--
--S-S--TTGGGGTSSSS--
--S-S--S-THHHH-SSS--
--S-S--SSTHHHH-SSS--
--S-S--S-THHHH-SS---
--S-S--SSTHHHH-SSTT-
--S-S--TTTHHHH-SSTT-
--S-S-STTTHHHH--STT-
--S-S-STTTTTTT-SSTT-
--S-S-GGGGGGGT-SSTT-
--S-S-STTGGGGTSTTTT-
-TT-S-TTS-GGGT-SSTT-
--S-S-SSSGGGGS-SSS--
--S-S-STTGGGGT-SSTT-
--S-S-STTGGGGT---S--
--S-S-SSSGGGGS-SS---
--S-S-STTHHHHH-SS---
--S-S-TTSTGGGT-SSS--
--S-S-STTHHHHH--SS--
--S-S-STTHHHHH-S-S--
--S-S-STTGGGGT-SSTT-
--S-S-GGGTGGGT-SSTT-
--S-S-GGGHHHHH--STT-
-TT-S-GGGGGGSS--STT-
-TT-S-STTGGGSS--SS--
-TT-SSGGGGGGSS-SSTT-
-TT-TTGGGGGGGS-SSTT-
-TT-TTGGGGGGGT--SS--
-TT-S-TT--HHHH--STT-
--S-S-GGGGGGTS--STT-
-TT-TTGGG-HHHH-SSTT-
-TT-S-GGG-GGGT-TTTT-
-TT-SSGGGTHHHHSSSTT-
-TT-S-GGGTHHHHTTTS--
-TT-S-GGGTHHHHS-SS--
-TT-TTGGGTHHHHSSSTT-
-TT---GGGHHHHHS-STT-
--S-S-GGGGGGGTSTTTT-
--S-S-GGGHHHHHSTTTT-
-TT-S-GGGHHHHTTTTS--
--S-S-GGGGGGGT-TTS--
-TT-S-TT-TGGGT-SSTT-
-TT-S-STTHHHHHSTTS--
-TT-S-TTSHHHHSSTTT--
-TT-S-GGGGGGTTTTTT--
-TT-S--TTHHHHHTTTT--
--S-S--TTTHHHHTTTTT-
-TT-S--SSTHHHHTTTS--
-TT-S-SSSTHHHHTTT---
-TT-S-STTTHHHHSTT---
-TT-S-SSSGGGTSSTT---
-TT-S-SSS-TTTSSTTT--
--S-TTTTSGGGGTSTTS--
-TT-S-STTGGGTSSTTS--
-TT-S-SSS-GGGSSTTT--
--S-S-SSSGGGGS-TTT--
-TT-S-STTTGGGSSTTT--
--S-S-STT-GGGSSTTS--
--S-S-SSS-GGGTSTTS--
-TT-S-SSSGGGGTTTTT--
--S---GGGGGGGTTTTS--
-TT-S-STTTTGGGTTTS--
--S-S-SSS-GGGGTTTS--
--S-S-STTTTHHHHTTS--
--S-S-SSSTTGGGTTTS--
--S-S-SSSTTGGGTTTS--
-TT-S-STTHHHHTTTTT--
-TT-S-SSSTTHHHHTTT--
--S-S-STTTTHHHHTTS--
--S-S-STTTTHHHHTTT--
--S-S--TTGGGGS-TT---
--S-S--SSGGGGT-TTS--
-TT----TTGGGGS-TTS--
-TT-S-SSSTHHHH-TTS--
--S-S-SSS-HHHHTTTTT-
--S-S-STT-HHHHTTTS--
-TT-S-SSS-HHHHSTTS--
-TT-S-SSSTHHHHTTTS--
-TT-S-STTHHHHHTTTS--
--S---STT-HHHHSTTS--
--S-S-STTHHHHHTTTS--
-TT-S-STTHHHHHTTTS--
-TT-S--TT-HHHHTTTS--
-TT-S-SSSGGGTTTTTS--
--S-S-SSSGGGGTSTTS--
-TT---SSS-HHHHTTTS--
--S-S-TTSSHHHHTTTS--
-TT-S-SSS-HHHHSTTS--
--S-S-TTSHHHHHSTTS--
-TT-S-SSS-HHHHTTTT--
-TT-S-SSSTHHHHTTTS--
-TT-S--TT-HHHHTTTS--
-TT-S--TTHHHHHTTTS--
--S---STTTHHHHTTT---
--S---STTHHHHTTTTT--
--S----TTHHHHT-TTS--
--S---SSSTTGGG-TTT--
-TT---SSSHHHHHSTTS--
--S---TTSHHHHHHTTS--
-TT---SS-HHHHTTTTT--
--S---SSSHHHHHSTTT--
-TT---STTHHHHHSTTS--
--S----TTHHHHHTTTT--
-TT---STTHHHHHHTTS--
--S---STTHHHHHSTTS--
-TT---STTHHHHTTTTS--
-TT---GGGTTTTTSTTT--
--S---GGGHHHHTTTTS--
-TT--SGGGHHHHTTTTS--
--S---SSSHHHHHTTTT--
--S---TTTHHHHHTTTT--
--S---TTTHHHHHSTTS--
-TT---GGGHHHHHTTTT--
--S---STTHHHHHTTTT--
--S---GGGHHHHHSTTS--
-----SGGGHHHHHSTTS--
--S---TT-HHHHHTTTT--
--S---SS-HHHHHSTTT--
--S--STT-HHHHHSTTT--
--S---GGGHHHHHHTTT--
--S---GGGHHHHHSTTS--
--S---GGGHHHHHSTTS--
--S---GGGHHHHTTTTS--
--S---GGGHHHHTTTTT--
--S---GGGTTGGGSTTT--
--S---GGGHHHHTTTTT--
--S---TTSHHHHTTTTS--
--S---GGGHHHHHTTTS--
--S---GGGHHHHTTTTT--
--S---GGGTTTTT-TTS--
--S---STTHHHHTSTTT--
--S---GGGHHHHTTTTS--
--S---STTHHHHTSTTS--
--S---STTHHHHTTTTS--
--S---STTHHHHHHTTT--
--S---GGGHHHHTTTTT--
--S---GGGHHHHHHTTT--
--S---TTTHHHHTTTTT--
--S---TT-HHHHTTTTT--
--S---GGGHHHHTTTTS--
--S---GGGHHHHHSTTT--
--S---GGGHHHHHTTTT--
--S---GGGHHHHTTTTT--
--S---GGGHHHHTTTTT--
--S---TTSHHHHTTTTT--
--S---GGGHHHHTTTTT--
--S---GGGTTGGGTTTT--
--S---GGGHHHHTSTTS--
--S---GGGHHHHTTTTT--
--S---TTTHHHHTTTTS--
--S---GGGHHHHTTTTS--
--S---TT-HHHHTTTTS--
--S--SSS-HHHHTTTTS--
--S--STT-HHHHTTTTT--
--S---GGGHHHHHTTTT--
--S---GGGHHHHTTTTT--
--S---TT-HHHHTTTTT--
--S---TTSHHHHTTTTT--
--S-SSGGGHHHHTTTTT--
--S---TTSHHHHHTTTT--
--S-S-SSSHHHHHHTTS--
--S---TT-HHHHHTTTT--
--S---GGGHHHHHTTTT--
--S---GGGHHHHTTTTT--
--S---GGGHHHHHHTTT--
--S---GGGHHHHTTTTS--
--S---STTHHHHTTTTT--
--S---TTTHHHHTTTTS--
--S---GGGHHHHTSTTS--
--S---GGGHHHHTSTTS--
------TTTHHHHHTTTT--
------SSSHHHHTTTTT--
------GGGHHHHTTTTT--
------GGGHHHHTTTTT--
-----SGGGHHHHTTTTT--
--S---TTTTTGGGTTTT--
--S-S-STTHHHHTTTTT--
--S-S-GGGHHHHHSTTT--
--S---GGGHHHHTTTTT--
--S---STTHHHHTTTTT--
--S---SSSTTTGGGTTT--
--S---TTSHHHHTTTTT--
-TT---SSSHHHHTTTTT--
-TT---TTTHHHHTTTTT--
-TT---GGGHHHHTTTTT--
-TT---TTTHHHHHHTTT--
-TT---TTSHHHHTTTTT--
--S---TTTHHHHTTTTT--
--S---GGGHHHHTTTTT--
--S---GGGHHHHTTTTT--
--S---GGGHHHHTTTTT--
--S---GGGHHHHTTTTS--
-TT---GGGHHHHTTTTT--
--S-S-GGGHHHHTTTTT--
--S---GGGHHHHTTTTT--
--S---TT-HHHHTTTTT--
-TT---TT-HHHHTTTTT--
-TT---GGGHHHHTTTTT--
-TT---GGGHHHHTTTTT--
-TT---GGGHHHHTTTTS--
-TT---GGGHHHHTTTTT--
--S---GGGHHHHTTTTS--
-TT---GGGHHHHTTTTT--
-TT-S-GGGHHHHTTTTS--
-TT-S-GGGHHHHTTTTT--
-TT-S-GGGHHHHTTTTT--
--S---GGGHHHHTTTTT--
--S-S-GGGHHHHTTTTTT-
--S---GGGHHHHTTTTT--
-TT-S-GGGHHHHTTTTT--
--S---GGGTTGGGTTTS--
--S-S-GGGHHHHTTTTS--
-TT--SSS-HHHHTTTTS--
--S---SS-TTHHHHTTT--
--S--SSS-HHHHTTTTT--
--S--STT-HHHHTTTTT--
--S---TT-HHHHTTTTS--
--S--STT-HHHHTTTTTT-
--S-S-TT-HHHHHHTTS--
--S-S-TT-HHHHHHTTT--
--S-S-STTHHHHTTTTT--
--S-S-SS-HHHHTTTTS--
--S-SSTT-HHHHHHTTS--
-TT-SSGGGHHHHTTTTS--
--S-SSTT-HHHHHTTTT--
--S-S-GGGHHHHTTTTT--
--S-S-TTSHHHHHHTTTT-
-TT-S-SSSHHHHTTTTS--
--S-S-TT-HHHHTTTTT--
--SS--TT-HHHHTTTTT--
--SS--TTSHHHHHHTTT--
--SSS-TT-TTGGGTTTT--
--S-SSTTSHHHHTTTTT--
--S-S-GGGHHHHTTTTT--
--S-S-GGGHHHHTTTTT--
--S-SSGGGHHHHTTTTT--
--SSS-TTSHHHHHHTTT--
--SSS-GGGHHHHHHTTT--
--S-S-GGGHHHHTTTTT--
--SSS-GGGHHHHTTTTT--
--S-SSGGGHHHHTTTTT--
--S-SSGGGHHHHTTTTT--
--SSSSGGGHHHHTTTTT--
--SSS-GGGHHHHTTTTT--
--S-S-GGGHHHHTTTTT--
--S-SSGGGHHHHTTTTT--
--S-S-GGGHHHHTTTTT--
--S-SSTTTHHHHTTTTT--
--S-S-TTSHHHHTTTT---
--S-SSGGGHHHHTTSS---
--S-S-TTSHHHHTTSS---
--S-SSGGGHHHHTTSS---
--S-S-GGGHHHHTTTT---
--S-SSGGGHHHHTTSS---
--S-S-GGGHHHHTTSSS--
--S-S-GGGHHHHTTSSS--
--S-S-GGGHHHHTTSSTT-
--S-SSGGGHHHHTTSSTT-
--S-SSGGGHHHHTTSSTT-
--S-SSGGGHHHHTTTTTT-
--S-SSGGGHHHHTTSS---
--S-SSGGGHHHHTTSS---
--S-SSGGGHHHHTTSS---
--S-S-GGGHHHHTTTTS--
--S-S-STTHHHHTTSS---
--S-SSGGGTTGGGGS-TT-
--S-SSTTSHHHHTTS-TT-
--S-S-TTTHHHHTTSSTT-
--S-S-STTHHHHTTS-TT-
--S-S-GGGHHHHTTS-TT-
--S-SSGGGHHHHHHS-TT-
--SSS-GGGTTHHHHS-TT-
--S-S-TTTHHHHHH--TT-
--S-S-TTSHHHHTTS-TT-
--S-SSGGGHHHHHHS-TT-
--S-S-GGGHHHHTTS-TT-
--S-S-GGGTTGGGTS-S--
--S-SSGGGTTGGGTS----
--S-S-GGGTTGGGTS----
--SSS-GGGTTGGGTS-S--
--S-S-TTSHHHHHSS----
--SSSSGGGHHHHHHS----
--S---TTTTTHHHHSS---
--S-S-SSSHHHHHHS-S--
--S-SSGGGTTHHHHS----
--S-S-TTSHHHHHHS----
--SSS-GGGTTHHHHS----
--S---TTTTTHHHHS----
--S-SSTTSHHHHTTSS---
--S-S-GGGHHHHHHSS---
--SSS-GGGHHHHTTSS---
--S-TTGGGHHHHHHSS---
--S--SGGG-HHHHHS----
--S-TTGGG-HHHHSS----
--S-TTGGGHHHHTTS----
--S-S-TTSHHHHHHSS---
--S-S-TTSHHHHTTSS---
--S-SSSS-HHHHHHS----
--S--STT-HHHHTTSS---
--S---GGGHHHHTTSS---
--S-S-STTHHHHTTSS---
--S---TTSHHHHHSS----
--S-S-TTSHHHHHHSS---
--SSS-TTSHHHHTTS-S--
--S---TTTHHHHTTS-S--
--SS--TTSHHHHTTS----
--SSS-TTSHHHHHTSSS--
--SSS-TTSHHHHHHS-S--
--S---TTSHHHHTTS-S--
--S-S-TTSHHHHTTSS---
--SS--GGGHHHHHHTTS--
--S-S-TTTHHHHTTTTS--
--S-S-GGGHHHHHTS-S--
--S---TTTHHHHTTSS---
--S---GGGHHHHTTS----
--S---GGGHHHHTTSSTT-
--S---GGGHHHHTTSSTT-
--SS--TTTHHHHTTSSTT-
--S---GGGHHHHHTSSTT-
-TT--STTSHHHHHTS-TT-
-TTT--TTTHHHHTTSSS--
-TTT-SGGGHHHHTTSSTT-
-TTT--TTSHHHHTTSSTT-
-TT---GGGHHHHHTSSTT-
-TTTSSGGGHHHHTTSSTT-
-TT---TTTHHHHHTSSTT-
-TT---TTTHHHHTTSSTT-
-TT-SSGGGHHHHHHSSTT-
-TT--SGGGHHHHTTSSTT-
-TTTS-GGGHHHHHHS-TT-
-TT---GGGHHHHHTSSTT-
-TT--SGGGHHHHTTS-TT-
-TT--SGGGTTGGGGS----
-TT--STTTTTGGGSS----
-TTT-SGGGTTGGGGS----
-TT---GGGHHHHTTS----
-TT-SSGGGTTGGGSS----
-TTT--TTTHHHHTTS-S--
-TT-SSGGGHHHHTTS----
-TTTSSTTSHHHHTTS-S--
-TTTS-GGGHHHHHHS----
-TT-SSGGGHHHHTTS-S--
-TT-SSGGGHHHHTTS----
-TT--STTTHHHHTTS----
-TTTSSGGGHHHHTTS-S--
-TT-S-STTHHHHHTS-S--
-TT-SSGGGHHHHTTS----
-TTTS-GGGHHHHTTS----
-TTTSSGGGHHHHTTS----
-TTT-SGGGTTGGGGS-S--
-TTT-STTSHHHHTTS----
-TT-SSGGGHHHHTTS-S--
-TTTS-GGGHHHHTTS----
-TTTS-GGGHHHHTTS----
-TT-SSGGGHHHHTTS----
-TT-S-TTTHHHHTTS----
-TT-SSGGGHHHHTTS----
-TT-SSTTTHHHHTTS----
-TT-S-TTTHHHHTTS----
-TT-S-GGGHHHHTTS----
-TTTSSTTTHHHHTTS----
-TT-SSGGGHHHHTTS-S--
-TT--SGGGTTTGGGS----
-TT---TTTTTGGGGS----
-TT-S-GGGTTGGGGS----
-TTT-STTTTTTGGGS----
-TT-SSGGGHHHHTTS----
-TT-S-TTTHHHHTTS----
-TT-SSGGGHHHHTTS----
-TTTSSTTTHHHHTTS----
-TT-SSGGGHHHHTTS-S--
-TT-SSGGGHHHHTTS----
-TTTS-TTTHHHHTTS-S--
-TTTS-GGGHHHHTTS-S--
-TT-SSTTTHHHHTTS-S--
-TT-S-TTTHHHHTTS-S--
-TT-S-GGGHHHHTTS----
--S-S-GGGHHHHTTS----
--S-S-GGGHHHHTTS-S--
--S-S-GGGHHHHTTSS---
--S-SSGGGHHHHTTSS---
--S-SSGGGHHHHTTS-S--
--S-SSGGGHHHHTTSS---
--S-SSGGGHHHHTTS----
--S-S-TTTHHHHTTS----
--S--SSTTHHHHTTSS---
--S-SSGGGHHHHTTSS---
--S-S-GGGHHHHHH-S---
--S-SSGGGHHHHHH-S---
--S-S-TTTHHHHHH-S---
--S-S-GGGHHHHHH-S---
--S-SSSSTHHHHTT-S---
--S-S-GGGHHHHTTTT---
--S-SSGGGHHHHHHTT---
--S-S-GGGHHHHHHTT---
--S-SSTTTHHHHTTTT---
--S---TTSHHHHHTTT---
--S-S-GGGHHHHTTTT---
--S---TTTHHHHTTSS---
--S-SSTTTTTTGGGSS---
--S-SSGGGHHHHTTTT---
--S-SSTTTGGGSSSTT---
--S-SSGGGGGGSTTTT---
--S-SSGGGHHHHTTSS---
--S-S-GGGHHHHTTTT---
--S-TTGGGHHHHTTSS---
--S-TTGGGHHHHTTSS---
--S-SSGGGHHHHTTSS---
--S-TTGGGTTTGGGSS---
--S-TTGGGHHHHTTSS---
-TT-SSGGGHHHHTTSS---
-TTSSSGGGHHHHTTS----
-TT-SSGGGHHHHTTSS---
-TT-TTGGGHHHHTTSS---
-TT-TTGGGHHHHTTSS---
-TT-S-TTSTTTTTTSS---
-TTTTTGGGTTHHHHSS---
-TT-S-GGGGGGGTSSS---
-TT-SSGGGTTHHHHSS---
-TTTSSTTSTTGGGTSS---
-TTSS-GGGHHHHTTSS---
-TTSSSGGGTTHHHHSS---
-TT-SSGGGHHHHTTSS---
-TT-SSGGGHHHHHHSS---
-TT-SSGGGHHHHHHSS---
-TTSSSGGGHHHHHHSS---
-TTSSSGGGHHHHTTSS---
-TTSSSGGGHHHHHHSS---
-TT-S-TTSHHHHHHSS---
-TTSS-GGGHHHHHTSS---
-TTSSSGGGHHHHTTSS---
-TT-S-GGGHHHHTTSS---
-TTSSSTTSHHHHTTSS---
-TT-SSTTSHHHHTTSS---
-TTTSSTTSHHHHHTS----
-TT-SSSTTHHHHSSSS---
-TTTSSGGGHHHHTTSS---
-TTTSSGGGHHHHHTSS---
-TT-S-STTHHHHHTSS---
-TT--SSSSHHHHTTSS---
-TT-SSSSSHHHHTTSS---
-TTSSSTTTHHHHTTSS---
-TTSSSTTSHHHHTTSS---
-TTSSSTTTHHHHTTSS---
-TT-SSGGGHHHHTTSS---
-TTSSSGGGHHHHHHSS---
-TTTS-STTHHHHHHSS---
-TT-SSTTTHHHHTTSS---
-TT-SSGGGHHHHTTSS---
-TT-SSTTTHHHHHTS----
-TT-S-GGGHHHHTTSS---
-TT-S-GGGHHHHTTSS---
-TTTSSSTTHHHHHHSS---
-TTS-SGGGTTGGGTSS---
-TT-S-SSSTTGGGTSS---
-TT--STTTHHHHHHSS---
-TT--STTSTTTTTSS----
-TT-SSTTTHHHHHTSS---
-TT---GGGHHHHHHSS---
-TTSSSGGGHHHHHHS----
-TT-SSGGGHHHHHHSS---
-TTS--TTTTTTGGGS----
-TT-SSSSSHHHHTTS----
-TTTSSSTTHHHHHTS----
-TTSSSTTTHHHHTTS----
-TT-SSTT-HHHHTTS----
-TT-SSSTTHHHHHTS----
-TT-SSSSSHHHHTTS----
-TTSS-TTSHHHHHTS----
-TTSS-GGGHHHHTTS----
-TT-SSGGGHHHHTTS----
-TT-SSSTTHHHHTTS----
-TT-S-GGGHHHHTTS----
-TT-SSGGGHHHHTTS-S--
-TT-S-TTTHHHHTTS----
-TTTS-GGGHHHHTSS----
-TTSSSGGGHHHHTTS----
-TTSSSGGGHHHHTTS----
-TTTS-GGGHHHHTTS----
-TT-S-GGGHHHHTTS----
-TT---GGGHHHHTTS----
-TTT-STTSHHHHTTS----
-TT-SSTTSHHHHTTS----
-TT-S-GGGHHHHTSS----
-TT-SSGGGHHHHTTS-S--
-TT--STTTHHHHTTS----
-TT--SGGGHHHHTTS----
-TT--STT-HHHHTTS----
-TT--STT-HHHHTTS----
-TT--SGGGHHHHTTS----
-TTTS-GGGHHHHTTS----
-TT-S-STTHHHHHTS----
-TTS--GGGHHHHHTS----
-TT-SSGGGHHHHTTS----
-TT---GGGHHHHHTS----
-TT--STT-HHHHHHS----
-TTTS-TT-HHHHHHS----
-TTT-STT-HHHHHHS----
-TT--STT-HHHHTTS----
-TTTSSGGGHHHHHHS----
-TT-S-GGGHHHHHHS----
-TT-SSGGGHHHHTTSS---
-TT--STT-HHHHTTSS---
-TT-SSGGGHHHHHTSS---
-TTS-STT-HHHHTSS----
-TTS-STT-HHHHHTSS---
-TT-SSGGGHHHHHSSS---
-TT-SSTTSHHHHHTSS---
-TT-SSSTTHHHHTTSS---
-TTTS-GGGHHHHHHSSS--
-TT-S-GGGHHHHHHSSS--
-TT-S-GGGTTGGGTTTS--
-TT-S-STTHHHHTTSSS--
-TT-SSSS-HHHHHTSS---
-TTSSSTT-TTHHHHSSS--
-TTTS-GGGTTGGGSSSS--
-TTTS-GGGHHHHTTTT---
-TT-S-GGGHHHHTTSSS--
-TT-S-GGGHHHHHHSS---
-TTTS-STTHHHHHHSS---
-TT-S-GGGHHHHHTSS---
-TT-SSGGGHHHHHTS----
-TT-SSGGGHHHHTTSS---
-TTTS-TTSHHHHHHSSS--
-TT--SGGGHHHHTTS----
-TT-SSGGGHHHHTTSSS--
-TT-SSTTTTTGGGGSS---
-TTS-STTTTTGGGTSS---
-TTS-SGGGTTGGGGS----
-TT-SSGGGHHHHTTSS---
-TT--STTTTTTTTSS-S--
-TT--SGGGHHHHTTSS---
-TT-S-GGGHHHHHHS----
-TT-S-GGGHHHHTTS----
-TTSSSGGGHHHHTTS----
-TT-SSTTTHHHHTSSS---
-TTSSSGGGHHHHTTSS---
-TT-SSGGGHHHHTTS----
-TTTSSGGGHHHHTTS----
-TT-SSGGGHHHHTTSS---
-TTS-SGGGHHHHTTSS---
-TT-S-GGGHHHHHHS----
-TT-SSTTTHHHHHHS----
-TT--STTTHHHHTTS----
-TT-SSGGGTTHHHHS----
-TT-S-GGGHHHHTTSS---
-TT-SSGGGHHHHTTSS---
-TT-SSGGGHHHHHHSS---
-TT-SSTTTHHHHTTSS---
-TT-S-GGGHHHHHHSS---
-TT-SSGGGHHHHTTSS---
-TT--SGGGHHHHTTS----
-TT--STTTHHHHHHSS---
-TT---TTTHHHHTTSS---
-TT-SSGGGHHHHTTSS---
-TT--STTTHHHHTTSS---
-TTS--GGGTTGGGGSS---
-TT--STTTHHHHTTSS---
-TT--STTTTTTGGGSS---
-TT-SSTTTHHHHTTSS---
-TTTSSGGGHHHHHTSS---
-TT-SSGGGHHHHHTSS---
-TT-SSGGGHHHHTTSS---
-TTSSSGGGHHHHTTS----
-TTSSSGGGHHHHTTS----
-TTSSSTTTHHHHTTS----
-TTSSSTTTHHHHTTS----
-TTS--GGGHHHHTTS----
-TTS-STTTHHHHTTS----
-TTS-STTTHHHHTTS----
-TT--STTTHHHHTTS----
-TTS-STTTHHHHHSS----
-TTS-SGGGHHHHHHSS---
-TT-SSGGGTTGGGTS----
-TTSSSGGGHHHHTTS----
-TT-SSGGGHHHHTTS----
-TT-SSTTTHHHHTTS----
-TTS-STTTTTTTTTSS---
-TTS-SGGGHHHHHTSS---
-TT--STTTTTGGGTSS---
-TTS-STTTTTGGGTSS---
-TT--STTTTTGGGTSS---
-TTS-SGGGTTGGGTSS---
-TT-SSGGGHHHHTTSS---
-TT--STTTHHHHTTSS---
-TTS-STTTHHHHHHS----
-TT-SSTTTHHHHTTSS---
-TT--STTSHHHHHHSS---
-TT-SSTTTHHHHHTS----
-TTS-SGGGHHHHTTS----
-TT-SSTTSHHHHTTS----
-TT---TTTHHHHTTSS---
-TTS--TTTHHHHHHSS---
-TT-SSGGGHHHHTTSS---
-TT---TTTTTTTTTSS---
-TTTS-TTTHHHHTTSS---
-TT-SSGGGHHHHHHS----
-TT-SSGGGHHHHHHSS---
-TT--SGGGHHHHTTSS---
-TT-S-GGGHHHHHHTT---
-TTSS-GGGHHHHHHSS---
-TTS--TTSHHHHHHSS---
-TTS--STTHHHHHHSS---
-TT-SSGGGHHHHHHSS---
-TT-SSGGGHHHHHHSS---
-TTS-STTTHHHHTTSS---
-TT-SSGGGHHHHTTSS---
-TT-S-GGGHHHHTTSS---
-TT-S-TTTHHHHHHSS---
-TT-SSGGGHHHHHHSS---
-TTS-STTTHHHHTTSS---
-TT---TTTHHHHTTSS---
-TT---GGGHHHHTTSS---
-TTS-STTTHHHHTTSS---
-TT--STTTHHHHTTSS---
-TTS--TTTTTGGGTSS---
-TT---TTTHHHHTTS----
-TT-S-TTTHHHHTTSS---
-TT-S-GGGHHHHTTSS---
-TT-SSGGGHHHHHTSS---
-TT---GGGHHHHHTSS---
-TT-S-TTTHHHHTTSS---
-TT-SSTTTHHHHTTSS---
-TT-SSTTTHHHHTTSS---
-TTTSSTTTHHHHTTSS---
-TT-SSTTTHHHHTTSS---
-TT-SSGGGHHHHTTSS---
-TT-SSGGGTHHHHTSS---
-TT-SSTTSHHHHTTSS---
-TT-SSTTTHHHHTTSS---
-TTS-STTTHHHHHHSS---
-TTTSSTTTHHHHHHSS---
-TT-SSTTTHHHHTTSS---
-TTS-STTTHHHHHHSS---
-TTSSSTTTHHHHHHSS---
-TT---TTTHHHHTTTT---
-TT-SSTTTTTTGGGSS---
-TTTSSTTTHHHHTTSS---
-TT-SSTTTHHHHTTSS---
-TTTSSTTTHHHHTTSS---
-TTTSSTTTHHHHTTSS---
-TT-SSTTSHHHHHHSS---
-TT-SSSSSHHHHHTSS---
-TT-SSSSSHHHHHHSS---
-TTSSSTTTHHHHTTSS---
-TT-SSTTTHHHHTTSS---
-TTS-STTTHHHHTTSS---
-TT-SSGGGHHHHTTSS---
-TT-SSTTTHHHHHSSS---
-TTSSSTTTHHHHHTSS---
-TT-S-GGGHHHHHTSS---
-TT-S-GGGHHHHHTSS---
-TT-S-GGGHHHHHSSS---
-TT-S-GGGHHHHHHSS---
-TTSS-TTTHHHHTTSS---
-TT---GGGHHHHTTTT---
-TT--SSTTTTGGGTTT---
-TT-SSTTTHHHHTTSS---
-TT--STTTHHHHHHSS---
-TTS-STTSHHHHTTTT---
-TT-SSGGGHHHHTTTT---
-TTS-STTTHHHHHHSS---
-TTSSSGGGTTHHHHSS---
-TT-SSTTSTTHHHHSS---
-TT-SSGGGHHHHHSSS---
-TT--SSTTHHHHHHSS---
-TTS-STTTHHHHHHSS---
-TTS--TTTHHHHHHSS---
-TTS-STTTHHHHHHSS---
-TTS-STTTHHHHHHSS---
-TTS-STTTHHHHHHTT---
-TTSSSGGGHHHHHHSS---
-TTS-STTTHHHHTTSS---
-TT--STTTHHHHTTTT---
-TT--STTTHHHHHHTT---
-TT--STTTTTTTTTSS---
-TT--STTTHHHHTTSS---
-TT--STTTHHHHTTSS---
-TT--STTTHHHHTTSS---
-TT--STTTHHHHTTSS---
-TT--STTTTTGGGTSS---
--S-SSTTTHHHHTTSS---
-TT-SSTTSHHHHTTSS---
-TT-SSTTSHHHHHHSS---
-TTTSSTTTHHHHHHSS---
--S-SSTTSHHHHHHSS---
--S--STTTHHHHHHSS---
--SS--TTTHHHHHHSS---
--SS-SGGGHHHHHHSS---
--SSSSGGGHHHHTTSS---
--S-SSTTSHHHHHHTT---
--S-SSTTSHHHHHHSS---
--SS-STTSHHHHHHSS---
--SS--TTTHHHHHHSS---
--SSSSGGGHHHHHHSS---
--SS--GGGTTHHHHTT---
--SS-STTTHHHHHHSS---
--SS-SGGGTTHHHHSS---
-TT-SSSTTHHHHTTSS---
--SS-STTTHHHHHHSS---
--SSSSTTTHHHHTTSS---
--SS-STTTHHHHHHTT---
--SS-STTTHHHHHHSS---
--SS--TTTHHHHHTSS---
--SS-STTTHHHHHHSS---
--SS-STTTHHHHHHSS---
--S--STTSHHHHHTSS---
--SSSSTTSHHHHHHSS---
--SS-STTTHHHHHHSS---
--SS-STTTHHHHHTSS---
--S--STTTHHHHHHSS---
--SS-STTTHHHHHHSS---
--SS-STTTHHHHHHSS---
--S--STTTTTHHHHSS---
--S-SSGGGTTGGGSSS---
--S-S-GGGTTGGGGSS---
--S-SSTTTHHHHTTS----
--S-SSGGGHHHHHTSS---
--S-SSTTTHHHHTTSS---
--S-SSTTTHHHHTTSS---
-TTTSSGGGHHHHTTSS---
-TT-SSSSSHHHHTTSS---
-TT-S-GGGHHHHTTSS---
-TT-SSGGGHHHHTTSS---
-TT-SSTTSHHHHTTSS---
-TT-SSGGGHHHHTTSS---
-TT-SSGGGHHHHTTSS---
-TT-SSTTTHHHHHHSS---
-TT-SSGGGHHHHTTSS---
-TT-SSGGGHHHHTTSS---
-TT-SSGGGHHHHTSSS---
-TT-SSTTSHHHHHHSS---
-TT-SSSTTHHHHHTSS---
-TT-S-GGGTTHHHHSS---
-TT-SSGGGHHHHTTS----
-TT-SSTTTHHHHTTSS---
-TTSSSGGGTTGGGTS----
-TT--STTSHHHHTTS----
-TTS-SSSSHHHHHHSS---
-TTS-STTTHHHHTSSS---
-TT--STTTHHHHHTSS---
-TTS-SGGGTTGGGSS----
-TT--STT-TTGGGSSS---
-TT--SGGGTTGGGSSS---
-TT--STTTTTGGGSSS---
-TTTSSTGGGGGGGSSS---
-TTTSSGGGHHHHTTSS---
-TTTSSGGGTTTTSSSS---
--S-SSTTSGGGTSSSS---
--S-SSTTTGGGGSSSS---
--SSS-GGGGGGGTSSS---
--SSSSGGGTTGGGSSS---
--S-SSGGGTTGGGSSS---
--SSSSSTTTTTTTSSS---
--SSSSGGGTTGGGTSS---
--S-S-TTSHHHHHHSS---
--SSS-TTSTTTTTSSS---
--S-SSGGGHHHHTTSS---
--S-SSGGGHHHHHHSS---
-TT-SSGGGTTTTTTSS---
-TT---GGGHHHHTTSS---
-TT-S-GGGHHHHTTSS---
-TT-SSGGGHHHHHHSS---
-TT-TTGGGHHHHTTSS---
-TTTS-TTSHHHHTTSS---
-TTTSSGGGHHHHTTSS---
-TTTSSTTSHHHHTTSS---
-TTTS-GGGHHHHHSSS---
-TT-SSGGGHHHHHHTTS--
-TT-SSGGGHHHHTTTTS--
-TT-SSGGGHHHHTTTT---
-TT-S-TTTHHHHTTTT---
-TT-SSGGGHHHHTTTTS--
-TT-SSTTSHHHHTTSS---
-TT-SSGGGHHHHTTSS---
-TT-S-TTTHHHHTTTT---
-TT-SSTTSHHHHTTTT---
-TT-SSGGGHHHHTTTT---
-TT-SSGGGHHHHTTTT---
-TT-SSGGGHHHHTTSS---
-TT-SSGGGHHHHTTTT---
-TTTSSTTSHHHHHHTT---
-TT-SSGGGHHHHHHTT---
-TT-SSTTSHHHHHHTT---
-TT-SSGGGHHHHHHTT---
-TT--SSSSTTHHHHTT---
-TT-SSGGGHHHHTTTT---
-TT-SSSTTHHHHHSSS---
-TT-SSTTSHHHHTTTT---
-TT-SSGGGHHHHTTTT---
-TT-SSGGGHHHHTTTT---
-TT-SSTTTHHHHTTTT---
-TT-SSGGGHHHHTTTT---
-TT-SSGGGHHHHTTTT---
-TT-SSSTTHHHHTTTTS--
--S-SSSTTHHHHHHTT---
-TT-SSSTTHHHHHHTT---
-TT-SSSSSHHHHTTTT---
-TT-SSGGGHHHHHHTT---
-TT-SSSSSHHHHHHSSS--
-TT-SSSTTHHHHHHTT---
-TTTSSGGGHHHHTTTT---
-TTTSSGGGHHHHTTTT---
-TT-SSTTTHHHHHHTT---
-TTTSSGGGHHHHTTTT---
-TTSS-GGGHHHHTTTT---
-TT-SSSTTHHHHTTTT---
-TT-SSSTTTTTTTTTT---
-TT-SSGGGTTGGGTTT---
-TT-SSTTTHHHHHHTT---
-TTTSSSTTHHHHTTTT---
-TT-SSSTTHHHHHHTT---
-TT-SSGGGHHHHTTTT---
-TT-SSTTTHHHHTTTT---
-TT-SSGGGHHHHHHTT---
-TT-SSGGGHHHHTTSS---
-TT-SSGGGHHHHTTTT---
-TT-SSGGGHHHHHHTT---
-TT-S-SSSHHHHTTTT---
-TT-SSGGGTTGGGTTT---
-TT-SSTTSHHHHTTTTS--
-TT-SSGGGHHHHTSSS---
-TTTTTGGGHHHHTT-S---
-TT-SSTT-HHHHHH-S---
-TT-SSTTSHHHHHHSS---
-TT-S-TTSHHHHTTTT---
-TT-SSTTSHHHHTTTT---
-TT-SSGGGHHHHTTTT---
-TT-SSGGGHHHHHHTT---
-TTTSSSTTHHHHTTTT---
-TT-SSTTSHHHHTSTT---
-TT-SSGGGHHHHTT-S---
-TTTS-STTHHHHTTTT---
-TTS-SGGGHHHHTTTT---
-TT-S-GGGHHHHTT-S---
-TT-SSGGGHHHHTTTT---
-TT-SSSSSHHHHTTSS---
-TT-SSGGGHHHHTSSS---
-TT--SGGGHHHHTT-S---
-TT---TTSHHHHTTTT---
-TT-S-TTSHHHHTTTT---
--S---TT-HHHHTTTT---
-TT-SSGGGHHHHTTTT---
-TT-S-TTSHHHHTTTT---
-TT--STT-HHHHTTTT---
-TT---TTSHHHHTTTT---
-TT---GGGHHHHTTTT---
--S-SSGGGHHHHTT-S---
-TT---GGGHHHHHTTT---
-TT---GGGHHHHHTTT---
--S---TT-HHHHHT-S---
-TT--STTSHHHHTTSS---
-TT-SSTTSHHHHHHTT---
-TT--STTTHHHHTTTT---
--S---TTTHHHHHHTT---
--S--STTSHHHHHHSS---
--S---TT-HHHHTTSS---
--S--STTTHHHHHHTT---
-TT-S-TTSHHHHTTSS---
-TT--STT-HHHHTTSS---
--S---TTSHHHHHHTT---
-TT--STTSHHHHTTSS---
-TT---GGGHHHHTTSS---
-TT-SSSS-HHHHTTSS---
-TT--STT-HHHHHTSS---
--S---TTSHHHHTTTT---
-TT--STTTHHHHTTTT---
-TT--SSSSHHHHHHSS---
-TT--STT-HHHHTTSS---
-TT--STTSHHHHTTSS---
--S--SGGGHHHHHTSS---
--S--STTSHHHHHHSS---
--S--SSSSHHHHHHSS---
--S--STTSHHHHTTTT---
--S---TTSHHHHTTSS---
--S-SSGGGHHHHTTTT---
--S-S-GGGHHHHTTTT---
--S---TTSHHHHTTTT---
-TT---TTTHHHHTTTTS--
--S---TTTHHHHTTTTS--
--S--SSTTHHHHHHSSS--
--S-SSGGGHHHHTTTTS--
--S---GGGHHHHHHTT---
--S--SGGGHHHHTTTT---
--S-S-STTHHHHHHTT---
--S--STTSHHHHHHTT---
--S-S-GGGHHHHTTTT---
--S---TT-HHHHHHSS---
--S--STTSHHHHTTTTS--
--S-S-GGGHHHHTTTT---
--S---TTSHHHHHHTTS--
--S--SGGGHHHHTTSSS--
--S-SSGGGHHHHTTTTS--
--S--SGGGHHHHTTTTS--
--S--SGGGHHHHHHTT---
--S-SSTTTHHHHTTSS---
--S---TTTHHHHTSSS---
--S-SSTTTHHHHTTSS---
-TT--STTTHHHHTTSS---
--S---GGGHHHHTTSS---
--S-SSTTSHHHHTTSS---
--S---GGGHHHHTTSS---
--S---TT-HHHHHSSS---
-TT--SSS-HHHHTTSS---
--S-S-SS-HHHHHTSS---
--S--STT-HHHHHTSS---
--S---TTTHHHHHTSS---
--S--STTTHHHHHTSS---
--S---TTSHHHHTTSS---
--S--STT-HHHHHTSS---
--S--STTSHHHHTTSS---
--S--STTSHHHHTTSS---
--S-SSTTSHHHHHHTT---
--S--STTSHHHHHTSS---
--S--STTSHHHHTTSS---
--S---GGGHHHHHHSS---
--S--STTSHHHHHHSS---
--S-SSTT-HHHHTTSS---
--S--STTTHHHHHSS----
--S--STTSHHHHTTSS---
--S---TTSHHHHHHSS---
--S-SSGGGHHHHTTSS---
--S--STT-TTGGGSSS---
--S--STTTHHHHTSSS---
--S--SGGGHHHHTTSS---
--S--STTSHHHHTTSS---
--S--STTSTTTTTTTT---
--S--STT-HHHHTTSS---
--S--STTTHHHHTTSS---
--S---TT-HHHHTTSS---
--S---TTTHHHHTTTT---
--S---TT-HHHHTTSS---
--S-S-TTTHHHHTTTT---
--S--SGGGHHHHTTTT---
--S---TTTHHHHHHSS---
--S---TTTHHHHHHSS---
--S--SGGGHHHHHSSS---
--S---TTSHHHHTTSS---
--S--STTSHHHHHHTT---
--S--SGGGHHHHTTTT---
--S--STTTHHHHHHTT---
--S---TTTHHHHTTTT---
--S--STTTHHHHHHTT---
-----STTSHHHHHHTT---
--S---GGGHHHHHHTT---
--S--SGGGHHHHHHTT---
--S-S-TTSHHHHHHTT---
--S--STT-HHHHTTTT---
--S-SSTT-HHHHHHSS---
--S-SSSS-HHHHHHTTS--
--S--SSSSHHHHHHSS---
--S--STTSHHHHHHTT---
--S-S-GGGHHHHHHTTS--
--S--STTTHHHHHHTTS--
-TT--STTSHHHHHHTTS--
--S--STTTHHHHHHTTS--
--S---TTTHHHHTTTTS--
--S--STT-HHHHTTTTS--
--S--STTTHHHHTTTTS--
--S-S-TT-HHHHTTTT---
--S---TTTHHHHTTTT---
--S--SSSSHHHHTTTTS--
--S--STTSHHHHTTSS---
--S---TT-HHHHTTTT---
--S--STT-HHHHHHTT---
--S---TTTHHHHHHTTS--
--S---TTTHHHHTTTT---
--S---GGGHHHHTTTT---
-TT---GGGHHHHTTTTS--
--S--STTSHHHHTTTTS--
--S--STTTHHHHHTTT---
--S--STT-HHHHHTTT---
--S--STTTHHHHTTTT---
--S--STT-HHHHTTTT---
--S---TTSHHHHHHTT---
--S---TT-HHHHHHTT---
--S--STT-HHHHHHTT---
--S--STTTHHHHHHTTS--
--S--STTTHHHHHHTTS--
-TT--SSSSHHHHHHTTS--
--S--STT-HHHHHHTT---
--S---GGGHHHHTTTT---
--S---TT-HHHHTTTT---
-TT--STT-HHHHTTTT---
--S--SSSSHHHHTTTT---
--S---TTTHHHHTTTT---
--S---GGGHHHHTTTT---
--S--SGGGHHHHTTTTS--
-TT---TTSHHHHTTTT---
--S---GGGHHHHTTSS---
--S---TTTHHHHHTSSS--
--S--STT-HHHHTTTT---
--S---GGGHHHHHTSS---
--S--SGGGHHHHHTSS---
--S--STTSHHHHTTTTS--
--S--STT-HHHHTTTTS--
--S-S-TT-HHHHTTTTS--
--S--STT-HHHHTTTTS--
--S---TTSHHHHTTTT---
--S--STTSHHHHTSSSS--
--S---TTSHHHHHTTT---
--S---TT-HHHHTTTTS--
--S---TTTHHHHTTTT---
--S---TTSHHHHHHTT---
--S--STTSHHHHTTTT---
--S--STTTHHHHHHTT---
--S--STT-HHHHTTSS---
--S---GGGHHHHTTTT---
--S---GGGHHHHTTTT---
--S---TTTHHHHTTTT---
--S--STTSHHHHTTTT---
--S--STT-HHHHHHTT---
--S-SSTTSHHHHTTTT---
--S---GGGHHHHTTTT---
--S--STTTHHHHTTSS---
--S--STT-HHHHTTSS---
--S---TTSHHHHTTTTS--
--S--STT-HHHHTTSS---
--S--STTTHHHHTTSSS--
--S--STT-HHHHTTSS---
--S-S-TTSHHHHTTSS---
--S--SGGGHHHHTTSSS--
--S--STTTHHHHTTSS---
--S---SSSHHHHTTSS---
--S--SSS-HHHHHHSS---
--S-SSTTSHHHHTTSS---
--S--STT-HHHHTTSS---
--S--SGGGHHHHTTSS---
--S--STTSHHHHTTSS---
-TT--SSS-HHHHTTSS---
--S--SSSSHHHHTTSS---
--S--STT-HHHHTTSS---
--S--STTTHHHHTTSS---
--S---TTTHHHHTTSS---
--S-S-TTSHHHHTTTTS--
--S---TTTHHHHTTTTS--
--S---TTSHHHHTTSSS--
--S--SGGGHHHHTTTT---
--S--STTSHHHHTTSSS--
--S--SGGGHHHHTTTTS--
--S--SGGGHHHHTTSSS--
--S---TTSHHHHTTTTS--
--S--STTSHHHHTTTTS--
--S-SSTTSHHHHTTTTS--
--S--STTSHHHHTTTTS--
--S--STTTHHHHTTTTS--
--S--STTTHHHHTTTTS--
-TT--SGGGHHHHTTTTS--
--S--SGGGHHHHTTTTS--
--S---GGGHHHHTTTTS--
--S--STTTHHHHTTTTS--
--S---SSSHHHHTTSSS--
--S-SSGGGHHHHTTTTS--
--S--STTSHHHHTTTT---
--S--SGGGHHHHTTTT---
--S---SS-HHHHTTTT---
-TT--STTSHHHHTTSSS--
--S--STTSHHHHTTTTS--
-TT---TTSHHHHTTSSS--
-TT---TTTHHHHTTTTS--
-TT--STTTHHHHTTSSS--
-TT--STT-HHHHHTSS---
-TT--STTSHHHHTTTT---
-TT--STTSHHHHTTSS---
-TT--SGGGHHHHTTTT---
-TT-S-TTTHHHHTTTT---
-TT-SSTT-HHHHTTTT---
-TT--STTTHHHHHHTT---
-TT--STTTHHHHTTTTS--
-TT--STT-HHHHHHTT---
-TT--STTTHHHHTTTT---
-TT--STT-TTGGGTSS---
-TT---TTSHHHHTTTT---
-TTTSSTTTHHHHHHTT---
-TTT-SSS-HHHHHHTT---
-TTT-STT-TTHHHHTT---
-TT--STT-HHHHHHTT---
-TT--STTTHHHHHHTTS--
-TT--STTSHHHHHHTT---
-TT--STTTHHHHHHTT---
-TT--STTSHHHHTTTT---
-TT--STTTHHHHTTTT---
-TT--STTSHHHHTTSS---
-TT--STTSHHHHTTTT---
-TT--STTTHHHHTTSS---
-TT--STTTHHHHTTTT---
-TT--STTTHHHHTTTT---
-TT--SGGGHHHHTTSSS--
-TT--STTTHHHHTTTT---
-TT--STTTHHHHHHTTS--
-TT--STTTHHHHTTTTS--
-TT--STT-HHHHHHTTS--
-TT--STT-HHHHTTTTS--
-TT--STT-HHHHHTTTS--
-TTT-SSS-HHHHTTTTS--
-TT--STTTHHHHTTTTS--
-TT--STT-TTGGGGTTS--
-TT--STTTTTTTTTTTS--
-TT--STTSHHHHHTTTS--
-TT--STT-HHHHHTSSS--
-TT--STT-HHHHHHTT---
--S---STTHHHHHHSS---
--S---STTHHHHHHTT---
--S---STTHHHHTTTTS--
-TT---STTHHHHHHSS---
-TT---SSSHHHHHHSS---
--S---GGGHHHHHTSS---
--S---GGGHHHHTTTT---
--S---TTSHHHHTTSS---
--S---STTHHHHHHTT---
--S---TTSHHHHHTTT---
--S---TT-HHHHHHTT---
--S---GGGHHHHHHTT---
--S---GGGHHHHHTTT---
--S---GGGHHHHTTTT---
--S---GGGHHHHHHTT---
-TT---SSSHHHHHHTT---
-TT---SS-HHHHHHTT---
-TT---TT-HHHHHTTT---
-TT---TTSHHHHHTTT---
-TT-SSSS-HHHHHHTT---
-TT--SSS-HHHHHHTT---
-TT-SSTT-HHHHHHTT---
-TT--SSS-HHHHTTSS---
-TT---SS-HHHHTTTT---
-TT-SSTT-HHHHTTSS---
--S-SSSS-HHHHHTSS---
--S-S-TT-HHHHTTTT---
-TT-SSTT-TTHHHHSS---
-TT-SSSS-HHHHHHSS---
-TT--STT-HHHHTTSS---
-TT--STT-HHHHTTSS---
-TT-S-TTSHHHHHHSS---
-TT-S-GGGHHHHHHSS---
--S---GGGTTTTTSSS---
-TT-S-GGGTTHHHHSS---
-TT-S-TT-HHHHHHTT---
-TT-S-SGGGTHHHHSS---
-TT-S-STTHHHHTTSS---
-TT-S-GGGHHHHHTSS---
--S-S-TTSHHHHHHSS---
-TT-S-GGGHHHHTTTT---
--S-S-TT-HHHHHHTT---
--S-S-GGGHHHHHHTT---
-TT-S-GGGTTHHHHTT---
-TT-S-STTTTHHHHTT---
--S-S-STTHHHHHTSS---
-TT-S-GGGHHHHHHTT---
--S-S-GGGHHHHHHTT---
--S-S-GGGHHHHHHTT---
--S-S-GGGHHHHHHTT---
--S-S-GGGHHHHHTTT---
-TT-S-STTHHHHTTTT---
-TT-S-GGGHHHHTTTT---
-TT-S-GGGHHHHTTSS---
--S-S-GGGHHHHHTTT---
-TT-S-GGGHHHHHTTT---
-TT-S-GGGHHHHTTSS---
--S-S-GGGHHHHTSSS---
-TT-SSGGGHHHHTTSS---
-TT-S-GGGHHHHTTSS---
-TT-S-GGGHHHHHT-S---
-TT-S-GGGHHHHTS-----
-TT-S-GGGHHHHTT-S---
-TT-S-GGGHHHHHS-S---
-TT-S-GGGHHHHHHSS---
-TT-S-GGGHHHHHTSS---
-TT---STTHHHHTTSS---
-TT---STT-HHHHTSS---
-TT---STTHHHHHTSS---
-TT---SSS-HHHHTSS---
-TT---STTHHHHHSSS---
-TT-S-GGGHHHHTTSS---
-TT-S-GGGHHHHTTSS---
-TT-S-GGGHHHHHTSS---
--S-S-GGGHHHHTTSS---
--S-S-GGGHHHHHHSS---
-TT-S-STTHHHHTTSS---
-TT-S-GGGHHHHHHSS---
-TT-S-STTHHHHTTSS---
-TT-S-GGGHHHHHHSS---
-TT-S-STTTTGGGTTT---
--S-S-TTTHHHHTTTT---
--S---SGGGTGGGTTT---
-TT---TTSTTTTTTTT---
-TT---STTTTGGGTTT---
--S-S-STTHHHHTTTT---
-TT---SSSTTGGGTTT---
-TT---STTHHHHTTTT---
--S---STTHHHHTTTT---
--S-S-GGGHHHHTTTT---
-TT-S-GGGHHHHTTTT---
--S-S-GGGHHHHTTSS---
--S-SSGGGHHHHTTSS---
--S-S-GGGHHHHTTSS---
-TT-S-GGGTTGGGTTT---
-TT-S-GGGHHHHTTSS---
-TT-S-SSSHHHHTSSS---
-TT-S-STTHHHHTTSS---
-TT-S-GGGTTTTTSSS---
--S-S-GGGHHHHTTSS---
-TT-S-STTHHHHTTSS---
-TT-S-GGGTTTTTTSS---
-TT-S-GGGHHHHTTSS---
-TT---GGGHHHHTTS----
-TT-S-GGGHHHHTTS----
-TT-S-GGGHHHHTTS----
-TT-S-GGGHHHHTTS----
-TT-S-GGGHHHHHTS----
-TT-S-GGGTTTGGGS----
-TT-S-GGGHHHHHTS----
-TT-S-STTHHHHTTS----
-TT---STTHHHHHTS----
-TT-S-GGGHHHHTTS----
--S-S-GGGHHHHTTS----
--S---TT-HHHHTTS----
--S---TT-HHHHTTS----
--S-S-GGGHHHHTTSS---
--S---STTHHHHHTSS---
--S-SSSS-HHHHHHSS---
--S-S-STTHHHHTSSS---
--S---STTHHHHHHTT---
--S---STTTTGGGTSS---
--S---STTHHHHTTSS---
--S-S-STTHHHHTTSS---
-TT-S-GGGTTGGGSSS---
-TT---GGGHHHHTTSS---
-TT-S-STTHHHHTTSSS--
-TT-S-GGGHHHHTTSS---
-TT-S-GGGHHHHTTSS---
-TT-S-STTTGGGTTSS---
-TT-S-GGGGGG-TTSS---
-TT---GGGTGGGTTSS---
-TT-S-GGGGGG-TTSS---
--S---STTGGG-SSSS---
--S---STTGGGSTTSS---
-TT---GGGGGGTSSSS---
-TT---STTGGGTSSSS---
--S---SSSGGGGSSSS---
-TT---SSSGGGGTTSSS--
--S-S-TT-GGGSSSSS---
--S---GGGGGGTTTSS---
-TT---TT-GGG-TTSS---
--S-S-SS-GGGSTTSS---
--S-S-TT-GGGGSSSSS--
--S-S-GGGTTTTTSSS---
--S-SSTT-TTGGGSSS---
--S-S-TT-TTTTTSSS---
--S-S-GGGTTTTTSSS---
--S-S-STTTTHHHHSS---
--S-S-GGGTTHHHHSS---
----S-TT-TTHHHHSS---
--S---GGGTTTTTTSS---
--S-SSTT-TTHHHHSS---
--S---STTHHHHHHSS---
--S--SSSSHHHHTTSS---
----S-TT-TTGGGTSS---
--S---SSSHHHHTTSS---
-----SSS-TTHHHHSS---
--S---STTHHHHTTSS---
------GGGHHHHTTSS---
--S---SS-HHHHHTSS---
--S--SSS-HHHHTTSS---
--S---STTHHHHTTSS---
------TT-TTGGGSSS---
--S-S-SGGGGGGTSSS---
----SSTT-HHHHTTSS---
------STTHHHHHTSS---
------TT-HHHHTTSS---
------SS-HHHHTTSS---
------STTHHHHTTSS---
-----SSS-HHHHHTSS---
------SSSHHHHTTSS---
------STTHHHHHSSS---
------STTHHHHTTSS---
--S---TT-HHHHTTSS---
----S-STTHHHHTSSS---
--S-S-SS-HHHHHTTT---
------SS-HHHHTTSS---
-----STT-HHHHTTSS---
--S---GGGHHHHHTSS---
--S---GGGHHHHTTSS---
------TT-HHHHTTTT---
--S---STTHHHHTTSS---
--S---SSSHHHHTTSS---
--S---TT-HHHHTTTT---
--S---TT-HHHHTTSS---
------STTHHHHTTSS---
--S---GGGHHHHTTTT---
--S---SSSHHHHTTTT---
-TT---STTHHHHTTSS---
-TT---GGGHHHHHTSSS--
--S---TT-HHHHTTSS---
------GGGHHHHTSSS---
--S---STTHHHHTTSS---
-TT---STTHHHHHTSS---
--S---SSSHHHHTTSS---
--S---TT-HHHHTTSS---
--S---GGGHHHHTTSS---
--S---STTHHHHTTSS---
-TT---GGGHHHHHHSS---
--S---STTHHHHTTSS---
--S---STTHHHHTTTT---
--S---GGGHHHHTTSS---
-TT---STTHHHHTTTT---
--S---STTHHHHTTSS---
--S---STTHHHHTTTT---
--S---STTHHHHHHSS---
--S---GGGHHHHHHSS---
--S---STTHHHHTTTT---
-TT---GGGHHHHTTSS---
--S---SS-HHHHHTSS---
-TT---GGGHHHHTTSS---
-TT---SSSHHHHHHSS---
--S---STTHHHHTTS----
--S---SSTHHHHTTSS---
-TT---GGGHHHHTTSS---
--S---SSTHHHHTTSS---
--S---STTHHHHTTSS---
--S---TT-HHHHHHSS---
--S---STTHHHHHSSS---
--S---STTHHHHTTSS---
-TT---TTSHHHHHTSS---
--S---GGGHHHHTTSS---
--S---STTHHHHTTTT---
--S---TTTHHHHHHSS---
-TT---GGGHHHHHTSS---
-TT---GGGHHHHTTTT---
-TT---GGGHHHHTTTT---
------TTSHHHHHTSS---
------TT-TTTTTSSS---
-TT---TT-HHHHHHTT---
------GGGHHHHTTTT---
--S---STTHHHHHHTT---
-----STT-HHHHTSSS---
------SS-HHHHHTSS---
-----STT-TTGGGSSSS--
--S---SS-HHHHTTSSS--
--S---TT-HHHHHSSS---
--S---GGGHHHHTTTTS--
--S---GGGHHHHTSSSS--
--S---TT-HHHHTSSSS--
--S---TT-HHHHHHSSS--
--S---SSSHHHHTTTTS--
--S---STTHHHHTTTTS--
-TT---STTHHHHHHSSS--
------STTHHHHTTTT---
--S---STTHHHHTTTT---
--S---GGGHHHHTTTT---
--S---STTHHHHTTTT---
------GGGHHHHTTTT---
--S---GGGTTGGGTSS---
--S---GGGHHHHTTTT---
------GGGHHHHTTTT---
------TTSHHHHTTTT---
------GGGHHHHTTTT---
------GGGHHHHTTTT---
------SS-HHHHHHTT---
------TT-HHHHTTTT---
------STTHHHHTTTT---
--S---GGGHHHHTTTT---
------TTSHHHHTTTT---
------GGGHHHHHHTT---
------GGGHHHHTTTT---
------GGGHHHHTTTT---
------GGGTTGGGTTT---
------GGGHHHHTTTT---
------GGGHHHHTSSS---
------GGGTTGGGTSS---
--S---TTSHHHHTTTT---
------GGGHHHHHHSS---
------TT-HHHHTTTT---
-----STT-HHHHTTTT---
-TT---TTSHHHHTTSS---
-TT---TT-HHHHHSS----
--S--SGGGHHHHHHS----
------GGGHHHHHHTT---
--S---GGGHHHHSSSS---
--S---GGGTTHHHHTT---
-TT---STTHHHHHHTT---
-TT---STTHHHHHHTT---
-TT---GGGHHHHHHSS---
-TT--STT-TTHHHHS----
-TT---STTHHHHHSSS---
--S---GGGHHHHTTSS---
------GGGHHHHHHTT---
--S---TTSHHHHHHTT---
--S---GGGHHHHHHTT---
--S--SGGGHHHHHHTT---
--S---GGGHHHHHHSS---
--S---TT-HHHHHHSS---
--S---GGGHHHHTTSS---
--S---GGGHHHHHHS----
-TT---STTHHHHHHSSS--
--S---GGGHHHHHHSS---
--S---STTHHHHHHSS---
--S---GGGHHHHHHS----
--S---GGGHHHHHTS-S--
-TT---GGGHHHHHTS-S--
--S---TT-HHHHHTSSS--
--S---TT-HHHHHSSS---
--S---TT-HHHHTTSSS--
--S---TT-HHHHTTTT---
------TT-HHHHTTTT---
--S---TT-HHHHHHTTS--
-TT---GGGHHHHTTTT---
------GGGHHHHTTTT---
------GGGHHHHTTSSS--
--S---TT-HHHHTTSSS--
------SSSHHHHHTSSS--
------GGGHHHHTTSSS--
------STTHHHHTTSS---
------SSSHHHHTTS----
-TT---SSSHHHHTTSS---
------SSSHHHHTTSS---
--S---STTTTTGGGSS---
------SSSGGGGGGSS---
--S---SSSGGGTTTSS---
------SSSTTTTTTSS---
------SSSTTTGGGSS---
------SS-TTTGGGSS---
-TT---SSSHHHHTTSS---
----SS-SSTHHHHTSS---
--S---SSSHHHHTTSS---
-TT---TTSHHHHTTSS---
--S---GGGHHHHHTSS---
--S---TTSHHHHTTS----
--S--STTSHHHHTTSS---
--S---TT-HHHHTTSS---
--S---GGGHHHHTTSS---
--S---GGGHHHHHTSS---
------TTSHHHHHHTT---
------TTSTHHHHHSS---
--S---TTSHHHHHHSS---
------TTTHHHHHTSS---
-------SSTHHHHTSS---
--S----SSTHHHHTSS---
-------TTHHHHHTSS---
-------SSTHHHHTSS---
-------TTTTTGGGSS---
------GGGHHHHTTSS---
----TTGGGTHHHHTS----
----SSGGGHHHHTTSS---
----TTGGGHHHHTTSS---
----TTGGGTHHHHTSS---
----TTGGGTHHHHTSS---
----TTGGGTHHHHTSS---
----TTGGGTHHHHSSS---
----TTGGGTHHHHSSS---
----TTGGGHHHHTTSS---
----TTGGGTHHHHTSS---
----TTGGGHHHHTTS----
----TTGGGTHHHHTSS---
----TTGGGHHHHTTSS---
------TTTTHHHHTSS---
----TTGGGTHHHHTSS---
----TTGGGTHHHHSSS---
----TTGGGTHHHHTSS---
----TTGGGHHHHTTSS---
--S---TTSHHHHHTSS---
----S-TTSTHHHHTSS---
------TTSTHHHHSSS---
------TT-THHHHTSS---
------SS-THHHHTSS---
------TTTTHHHHSS----
------TT-THHHHTSS---
------SS-THHHHTSS---
----SSTT-HHHHHTSS---
------TT-HHHHHSS----
----S-SSSTHHHHTS----
------TTTHHHHHTSS---
------TTSHHHHHSSS---
------TTSHHHHHHSS---
----S-GGGTHHHHHSS---
------TTSHHHHHTSS---
--S---TTSTHHHHSSS---
------TT-HHHHHHSS---
------TTSTHHHHSSS---
-------SSTHHHHTSS---
-------SSTHHHHSS----
------SS-THHHHTSS---
----S-SSSGGGGGGSS---
------TTTHHHHHTS----
------TTSHHHHHTSS---
------TTTHHHHTTSS---
------TTSHHHHTTSS---
----S-SSSHHHHTTTT---
------TTSHHHHTTSS---
----S-SSSHHHHHTSS---
------TTSHHHHHHTT---
------GGGHHHHHTSS---
------TTS-HHHHSSS---
------TTSHHHHTTSS---
------TTSHHHHHTSS---
------TTSHHHHTTSS---
------TTSTHHHHTSS---
------TT-THHHHTSS---
------SS-HHHHHHSS---
------SS-HHHHHHSS---
------SS-THHHHHSS---
------SSSHHHHHHSS---
----SSSS-GGGTTTSS---
----S-TT-HHHHHHTT---
----S-TTSTTTGGGSS---
----S-SSSTHHHHHTT---
----S-TTSHHHHHHTT---
------TTSHHHHTTTT---
----S-TT-THHHHTSS---
----SSTTTGGGGGGSS---
----S-TTSGGGGGGSS---
----S-TT-GGGGGGSS---
----SSTTSGGGGGGSS---
----SSTTSGGGGGGTT---
---SS-TTTGGGGGGSS---
----S-TTTTTGGGGS----
----SSTTSGGGGGGSS---
----SSTTTTTGGGGSS---
---SS-TTSGGGGGGSS---
----SSTT-GGGGSSSS---
---SSSTT-GGGGGGSS---
---SSSTTTGGGGGSSS---
---SSSTTSGGGGGGSS---
----SSTT-GGGGGGSS---
---S-STTSGGGGGGSS---
----SSTT-GGGGGGSS---
-----SSS-GGGGGGSS---
----SSGGGGGGGGGSS---
----S-TTTGGGGGGSS---
----S-SS-GGGGGGSS---
------TTTGGGGGGSS---
---SS-TT-GGGGGGSS---
----S--SSGGGGGGSS---
----S-TTSGGGGGGSS---
---SS-TTSGGGGGGSS---
----TTGGGGGGGGGSS---
---STTGGGGGGGGGSS---
----TTGGGGGGGGGSS---
----TTGGGGGGGGGS----
----TTGGGGGGGGSTT---
----SSGGGGGGGGGTT---
----SSTTSGGGGGGTT---
----TTGGGGGGGGGSS---
----TTTTSGGGGGGSS---
----TTTTSGGGGGGTT---
----SSGGGTTGGGGTT---
----TTTTSGGGGGGTT---
----TTGGGGGGGGGTT---
----TTGGGGGGGGGSS---
----TTTTSGGGGGGTTS--
----TTGGGGGGGGSTT---
----TTGGGTTGGGGTT---
----TTGGG-GGGGGTT---
----TTGGG-GGGGGSS---
----TTGGGTTGGGGSS---
----TTGGG-GGGGGSS---
----TTGGGTTGGGGSS---
----TTTTSGGGGGGSS---
----TTGGGTTTGGG-S---
----TTGGGTTGGGG-S---
----SSTTSGGGGGGSS---
----TTGGG-GGGTTTT---
----TTGGG-GGGGGSS---
----TTGGGTTGGGGSS---
----TTTTSGGGGGGSS---
----TTTTSTTGGGG-S---
----TTGGGSGGGGG-S---
----TTGGGGGGGGGS----
----TTGGGGGGGGG-S---
----SSTTSTTGGGGTT---
----SSGGGTTTGGGSS---
----TTTTSGGGGGGSS---
----TTTTSTTGGGGSS---
----TTGGGGGGTTSSS---
----TTTTSGGGGTT-S---
---STTGGGGGGGGGSS---
----TTTTSGGGGTT-S---
---SSSGGGTGGGGGSS---
----TTGGGGGGGTTTT---
----TTTTS-TT-SSTT---
----TTGGG-GGGGGTT---
----TTGGGGGGGTTTT---
----TTGGGGGG-TTTT---
----SSGGGTTT-TTTT---
----SSGGGGGGGGGTT---
----TTGGGGGG--S-S---
----TTGGGGGG-TTTT---
----TTGGGGGGGGGTT---
----SSTT-TTGGGGTT---
----SSTTSTTGGGGTT---
----TTGGGHHHHTTTT---
----SSTTS-TTTTTTT---
----SSTTSGGGGTTTT---
----TTGGGGGGTTTTT---
----TTGGGGGGGTTTT---
----TTGGGGGGGTTTT---
----TTTTS-TTTTTTT---
----TTTTS-GGGTTTT---
----SSGGGGGGGTTTT---
----SSTT-GGGTTTTT---
----S-TT-SGGGTTTT---
----TTGGGGGGGTTTT---
----SSTT-GGGGTTTT---
----TTTTSGGGGTTTT---
----TTGGGGGGGTTTT---
----TTGGGGGGGTTTT---
----SSGGGGGGTTTSS---
----TTGGGGGGTTTSS---
----SSTTSGGGGTTSS---
----TTTTSGGGGTT-----
----TTTTSGGGGSS-----
----SSGGGGGGGTT-S---
----TTGGGGGGTTT-S---
----TTGGGGGGTTT-S---
----TTGGGGGGGTTTT---
----SSTTSGGGTTTTT---
----SSTTTGGGTTT-S---
----SSTTSGGGTTTTT---
----S-TTSGGGGTTSS---
----SSTTSGGGTTTSS---
----TTTTSGGGGTTTT---
----SSTTS-GGGTTTT---
----SSTTS-GGGTTSS---
----SSTTSGGGGTTSS---
----SSTTS-GGGTTTT---
----SSSSS-GGGTTSS---
----SSTTS-GGGTTTT---
----SSTTS-GGGGG-S---
----TTTTS-GGGGG-S---
------TT-GGGSTT-S---
-----STTTGGGGTT-S---
----SSTT-GGGGTT-S---
----SSTT-GGGGTT-SS--
----SSTTSGGGTTTTT---
------SS-HHHHTT-S---
------TT-HHHHTT-S---
--S--SSS-HHHHTTSS---
-----SSS-HHHHTT-S---
------TTTHHHHHTTT---
------SS-HHHHTTSS---
------TT-HHHHTTTT---
------TT-HHHHHHTT---
----S-GGGHHHHTTSS---
----TTGGGHHHHHTSS---
----SSTTSHHHHHTSS---
----S-TTTHHHHHHTT---
----S-GGGHHHHHHSS---
----S-GGGHHHHTTSS---
----S-GGGHHHHHHSS---
----S-GGGHHHHHHTT---
----S-GGGHHHHTTTT---
----SSGGGHHHHHHSS---
--S-S-GGGHHHHHHSS---
----S-GGGHHHHHTSS---
----SSGGGHHHHTTSS---
----S-GGGHHHHHHSS---
----S-TTTHHHHTTSS---
----S-GGGHHHHTTSS---
---TT-TTTHHHHTTSS---
----S-GGGHHHHTTSS---
----TTTTSHHHHTTSS---
----TTGGGHHHHTTSS---
----TTGGGHHHHTTSS---
----S-GGGHHHHHTSS---
----SSTTTHHHHTTSS---
------STTHHHHTTSS---
----SSGGGHHHHTTSS---
----SSTTTHHHHTTS----
----S-GGGHHHHTTS----
----S-GGGHHHHHTSS---
--S-S-GGGHHHHTTSS---
----S-GGGHHHHTTSS---
----SSGGGHHHHTTS----
----TTGGGHHHHTTSS---
----S-TTSHHHHTTSS---
--S-S-TTSHHHHTTSS---
----S-GGGHHHHTTSS---
--S-S-TTSHHHHTTSS---
--S-SSGGGHHHHTSSS---
-TT---TTTHHHHHTSS---
--S-S-GGGHHHHTTSS---
--S-SSGGGHHHHHTSS---
--S-S-GGGTTTTTSSS---
--S-S-GGGHHHHHTSS---
-TT-S-GGGHHHHTTS----
-TT-S-GGGHHHHTTSS---
-TT---GGGHHHHHTSS---
--S-S-GGGHHHHHTSS---
-TT---GGGTTHHHHSS---
-TT---STTHHHHTTSS---
-TT-S-GGGHHHHTTSS---
--S---GGGHHHHHTSS---
----S-GGGHHHHTTSS---
--S-SSGGGHHHHHTSS---
----S-GGGHHHHTTSS---
----S-STTHHHHHTSS---
----S-GGGHHHHHTSS---
-TT-S-GGGHHHHTTSS---
------GGGHHHHHTSS---
----S-TTTHHHHTTS----
----SSTTSHHHHTTSS---
----SSGGGHHHHTTSS---
----S-GGGHHHHHTSS---
-----STTTHHHHHTSS---
----S-TTTHHHHTTSS---
----S-GGGHHHHHTSS---
----SSSTTHHHHTTSS---
----S-TTTHHHHTTSS---
----S-GGGHHHHHTSS---
----SSTTTHHHHTTSS---
----SSGGGHHHHTTSS---
----S-TTSHHHHHTSS---
----SSTTSHHHHHSSS---
----S-TTSHHHHTTSS---
----S-GGGHHHHHTSS---
----SSGGGHHHHTTSS---
----S-TTTHHHHHTSS---
----SSGGGHHHHHTSS---
----SSTTTHHHHTTSS---
----SSTTTHHHHHTSS---
----SSTTTHHHHTTSS---
----SSTTTHHHHTTSS---
----SSGGGHHHHTTSS---
----S-TTTHHHHTTSS---
----S-GGGHHHHHTSS---
----SSTTSHHHHTTSS---
----SSGGGHHHHTTSS---
----SSTTTHHHHTTS----
----SSTTTHHHHTTSS---
----SSTTTHHHHTTSS---
-----STTTHHHHHHSS---
----SSGGGHHHHTTSS---
----SSTTTHHHHTTSS---
-----STTTHHHHTTS----
-----SGGGHHHHTTSS---
----SSGGGHHHHTTSS---
----SSTTSHHHHTTS----
----SSTTTHHHHTTSS---
----SSGGGHHHHTTSS---
----SSGGGHHHHTTS----
----S-TTTHHHHTTSS---
-TT---TTTHHHHTTSS---
----SSGGGHHHHTTSS---
-TT-SSTTTHHHHTTSS---
----SSTTTHHHHTTS----
----SSGGGHHHHTTSS---
----SSGGGHHHHTTSS---
----S-TTSHHHHTTSS---
----SSTTTHHHHTTSS---
----SSTTTHHHHTTSS---
----SSTTTHHHHTTSS---
----S-TTTHHHHTTSS---
----SSTTTHHHHTTSS---
----SSTTSHHHHTTSS---
----SSTTTHHHHTTSS---
----SSTTTHHHHTTS----
----SSGGGHHHHTTSS---
-TT---TTTHHHHTTSS---
--S-SSTTTHHHHTTSS---
-----STTTHHHHTTSS---
-TT-S-TTTHHHHTTSS---
-TT-SSTTTHHHHTTSS---
----S-TTTHHHHTTSS---
[truncated: 20,014 more chars]
