# Supplementary material for: Unfolding of α-helical 20-residue poly-glutamic acid analyzed by multiple runs of canonical molecular dynamics simulations
Source: PeerJ. 2018 May 15;6:e4769. doi: 10.7717/peerj.4769 (PMC5958886; doi:10.7717/peerj.4769)
Supplement: Supplemental Information 5 — The data includes the two initial structures and trajectories of secondary structural elements of all the residues in all the snapshots generated in this study. All the figures and tables in this manuscript were generated based on this raw data. [file peerj-06-4769-s005.gz › ss_trajectory/Ide/ide19.txt]

-HHHHHHHHHHHHHHHTT--
-HHHHHHHHHHHHHHHHH--
-TTHHHHHHHHHHHHHHH--
-HHHHHHHHHHHHHHHHT--
-HHHHHHHHHHHHHHHHHT-
--HHHHHHHHHHHHHHHH--
-HHHHHHHHHHHHHHHHTT-
-HHHHHHHHHHHHHHHHH--
-HHHHHHHHHHHHHHHHHT-
-HHHHHHHHHHHHHHHHHT-
-HHHHHHHHHHHHHHHHHH-
-HHHHHHHHHHHHHHHHHH-
-HHHHHHHHHHHHHHHHHT-
-HHHHHHHHHHHHHHHHHH-
-TTHHHHHHHHHHHHHHHT-
-HHHHHHHHHHHHHHHHTT-
-HHHHHHHHHHHHHHHHT--
-HHHHHHHHHHHHHHHTT--
-HHHHHHHHHHHHHHHHHT-
-HHHHHHHHHHHHHHHHT--
-HHHHHHHHHHHHHHHHT--
-HHHHHHHHHHHHHHHTT--
-HHHHHHHHHHHHHHHHT--
-HHHHHHHHHHHHHHHHH--
-HHHHHHHHHHHHHHHHH--
-HHHHHHHHHHHHHHHHH--
-HHHHHHHHHHHHHHHTS--
-HHHHHHHHHHHHHHHTT--
-HHHHHHHHHHHHHHHHH--
-HHHHHHHHHHHHHHHHT--
-HHHHHHHHHHHHHHHHH--
-HHHHHHHHHHHHHHHTT--
-HHHHHHHHHHHHHHHTT--
-HHHHHHHHHHHHHHHTS--
-HHHHHHHHHHHHHHHTT--
-HHHHHHHHHHHHHHHTS--
-HHHHHHHHHHHHHHHTT--
-HHHHHHHHHHHHHHTTS--
-HHHHHHHHHHHHHHTTS--
-HHHHHHHHHHHHHHTTS--
-HHHHHHHHHHHHHHTTS--
-HHHHHHHHHHHHHHT----
-HHHHHHHHHHHHHHTTS--
-HHHHHHHHHHHHHHHTS--
-HHHHHHHHHHHHHHH----
-HHHHHHHHHHHHHTT----
-HHHHHHHHHHHHHTT----
-HHHHHHHHHHHHHHTT---
-HHHHHHTHHHHHHHH----
-HHHHHHHHHHHHHHHS---
-HHHHHHHHHHHHHTT----
-HHHHHHHHHHHHHHHT---
-HHHHHHHHHHHHHHHT---
-HHHHHHHHHHHHHHTTTT-
-HHHHHHHHHHHHHHH-TT-
-HHHHHHHHHHHHTTTTTT-
-HHHHHHHHHHHHHHHHTT-
-HHHHHHHHHHHHHHHHHH-
-HHHHHHHHHHHHHHHHTT-
-HHHHHHHHHHHHHHHTTT-
-HHHHHHHHHHHHHHHTTT-
-HHHHHHHHHHHHHHHTTT-
-HHHHHHHHHHHHHHHTTT-
-HHHHHHHHHHHHHHHTTT-
-HHHHHHHHHHHHHHHTTT-
-HHHHHHHHHHHHHTTTTT-
-HHHHHHHHHHHHHHH-S--
-HHHHHHHHHHHHHHHSS--
-HHHHHHHHHHHHHHH-S--
-HHHHHHHHHHHHHHH-S--
-HHHHHHHHHHHHTTT-S--
-HHHHHHHHHHHHHHHSS--
-HHHHHHHHHHHHHHHSS--
-HHHHHHHHHHHHHHH----
-HHHHHHHHHHHHHHH-S--
-HHHHHHHHHHHHTTTSS--
-HHHHHHHHHHHHTTT-S--
-THHHHHHHHHHHHHTSS--
-THHHHHHHHHHHHHS-TT-
--HHHHHHHHHHHTTS-TT-
-THHHHHHHHHHHHHS-TT-
-HHHHHHHHHHHHHHS-TT-
-HHHHHHHHHHHHHHS-S--
-HHHHHHHHHHHHTTS-TT-
-HHHHHHHHHHHHTTS-S--
-HHHHHHHHHHHTTTS-TT-
-HHHHHHHHHHHTTTS-TT-
-HHHHHHHHHHHTTTTGGG-
-HHHHHHHHHHHHHHT-TT-
-HHHHHHHHHHHHHHT-TT-
-HHHHHHHHHHHTTTT-TT-
--HHHHHHHHHHTTTS-S--
-HHHHHHHHHHHHHHT-TT-
--HHHHHHHHHHTTTT-S--
--HHHHHHHHHHHHHS-TT-
-HHHHHHHHHHHHTTT-TT-
-HHHHHHHHHHHTTTT-TT-
-HHHHHHHHHHHTTTS-S--
-HHHHHHHHHHHHTTT-TT-
-HHHHHHHHHHHHTTS-TT-
-HHHHHHHHHHHHTTS-TT-
-HHHHHHHHHHHTTTS-TT-
-HHHHHHHHHHHHTTT-TT-
-HHHHHHHHHHHHTTS-TT-
-HHHHHHHHHHHTTTT-TT-
-HHHHHHHHHHHHTTT-TT-
-HHHHHHHHHHHHTTT-TT-
-HHHHHHHHHHHTTTS-TT-
-HHHHHHHHHHHHTTT-TT-
-HHHHHHHHHHHHTTT-TT-
-HHHHHHHHHHHTTTT-TT-
-HHHHHHHHHHHHHHH-TT-
-HHHHHHHHHHHHHHS----
-HHHHHHHHHHHHTTS----
-HHHHHHHHHHHHHHS-TT-
-HHHHHHHHHHHHHHS-TT-
-HHHHHHHHHHHHHHS-TT-
-HHHHHHHHHHHTTTS-TT-
-HHHHHHHHHHHTTTS-S--
-HHHHHHHHHHHHHHS-TT-
-HHHHHHHHHHHHHHS-S--
-HHHHHHHHHHHHHHT-TT-
-HHHHHHHHHHHHHHT-TT-
-HHHHHHHHHHHHHHH-TT-
-HHHHHHHHHHHHHHT----
-HHHHHHHHHHHHHHH-TT-
-HHHHHHHHHHHHHHT-S--
-HHHHHHHHHHHHHHH-TT-
-HHHHHHHHHHHHHTT-S--
-HHHHHHHHHHHHHTT-S--
-HHHHHHHHHHHHHHHSS--
-HHHHHHHHHHHHTTT-S--
-HHHHHHHHHHHHHTT-S--
-HHHHHHHHHHHHHTS-S--
-HHHHHHHHHHHHHHH-S--
-HHHHHHHHHHHHHHH-S--
-HHHHHHHHHHHHHHH-S--
-HHHHHHHHHHHHHHH-S--
-HHHHHHHHHHHHHHH-S--
-HHHHHHHHHHHHHHH-S--
-HHHHHHHHHHHHHTT-S--
-HHHHHHHHHHHHHHH-S--
-HHHHHHHHHHHHHHH-S--
-HHHHHHHHHHHHHHH-S--
-HHHHHHHHHHHHHHH-S--
-HHHHHHHHHHHHHHH-S--
-HHHHHHHHHHHHHHH-S--
-HHHHHHHHHHHHHHH-S--
-HHHHHHHHHHHHTTT-S--
-HHHHHHHHHHHHTTT-S--
-HHHHHHHHHHHHTTT-S--
-HHHHHHHHHHHHHHH-S--
-HHHHHHHHHHHHHTT-S--
-HHHHHHHHHHHHHHH-S--
-HHHHHHHHHHHHHHH-S--
-HHHHHHHHHHHHHHH-S--
-HHHHHHHHHHHHHHH-S--
-HHHHHHHHHHHHHTT-S--
-HHHHHHHHHHHHHTT-S--
-HHHHHHHHHHHHHHH-S--
-HHHHHHHHHHHHHTT-S--
-HHHHHHHHHHHHHHH-S--
-HHHHHHHHHHHHHHH-S--
-HHHHHHHHHHHHHHH-S--
-HHHHHHHHHHHHHHH-S--
-HHHHHHHHHHHHHTT-S--
-HHHHHHHHHHHHTTT-S--
-HHHHHHHHHHHHHHH-S--
-HHHHHHHHHHHHHHH-S--
-HHHHHHHHHHHHHHH-S--
-HHHHHHHHHHHHHHHSTT-
-HHHHHHHHHHHHHHH-TT-
-HHHHHHHHHHHHHTT----
-HHHHHHHHHHHHHTT----
-HHHHHHHHHHHHHHH----
-HHHHHHHHHHHHHHH----
-HHHHHHHHHHHHHTT----
-HHHHHHHHHHHHHTT-S--
-HHHHHHHHHHHHTTS-S--
-HHHHHHHHHHHHTTT-S--
-HHHHHHHHHHHHTTT-TT-
-HHHHHHHHHHHHTTT-S--
-HHHHHHHHHHHHTTT-S--
-HHHHHHHHHHTTTTT----
-HHHHHHHHHHTTTTT----
-HHHHHHHHHHHHTTT----
-HHHHHHHHHHHHTTT-S--
-HHHHHHHHHHHHTTT-S--
-HHHHHHHHHHHHTTT----
-HHHHHHHHHHHHHTT-S--
-HHHHHHHHHHHHTTT----
-HHHHHHHHHHTTTTT----
-HHHHHHHHHHTTTTT----
-HHHHHHHHHHHHTTT----
-HHHHHHHHHHHHGGG----
-HHHHHHHHHTTTGGG----
-HHHHHHHHHHHHTTT----
-HHHHHHHHHHTTTTT----
-HHHHHHHHHHHHGGG----
-HHHHHHHHHTTTTTT----
-HHHHHHHHHHHTTTT----
-HHHHHHHHHTTTTTT----
-HHHHHHHHHHHHTTT----
-HHHHHHHHHHHHTTT----
-HHHHHHHHHHHHTTTS---
-HHHHHHHHHHHSTTT----
-HHHHHHHHHHHTTTT----
-HHHHHHHHHHHTTTT----
-HHHHHHHHHHTSTTT----
-HHHHHHHHHHTTTTT----
-HHHHHHHHHHHTTTT----
-HHHHHHHHHHHSTTTS---
-HHHHHHHHHHTTTTTS---
-HHHHHHHHHHTTTTTS---
-HHHHHHHHHHHGGGTS---
-HHHHHHHHHHTTTTT----
-HHHHHHHHHHTTTTT----
-HHHHHHHHHTTSTTTS---
-HHHHHHHHHGGGTTT----
-HHHHHHHHHHTTTTTS---
-HHHHHHHHHHTTTTT----
-TTHHHHHHHGGGTTT----
-HHHHHHHHHGGGTTT----
-HHHHHHHHHGGGTTT----
-HHHHHHHHHGGGTTT----
-HHHHHHHHHTT-TTT----
-HHHHHHHHHTT-TTT----
-HHHHHHHHHTTSTTT----
-HHHHHHHHHGGGTTT----
-HHHHHHHHHTT-TTT----
-HHHHHHHHHTT-TTT----
-HHHHHHHHHTT-TTT----
-HHHHHHHHHHTTTTT----
-HHHHHHHHHHHGGGT----
-HHHHHHHHHHHGGGT----
-HHHHHHHHHHHGGGT----
-HHHHHHHHHHHGGGT----
-HHHHHHHHHHTTTTT----
-HHHHHHHHHTTSTTT----
-HHHHHHHHHHHTTTT----
-HHHHHHHHHHHTTTT----
-HHHHHHHHHHHGGGTS---
-HHHHHHHHHHHTTTT----
-HHHHHHHHHHTTTTT----
-TTHHHHHHHHTTTTT----
-HHHHHHHHHHTTTTT----
-HHHHHHHHHHTTTTT----
-HHHHHHHHHHHGGGT----
-HHHHHHHHHHHGGGT----
-HHHHHHHHHHHHTTTS---
-HHHHHHHHHHTTTTT----
-HHHHHHHHHHHHTTT----
-HHHHHHHHHHTTTTT----
-HHHHHHHHHHTTTTT----
-HHHHHHHHHHHHTTT----
-HHHHHHHHHHTTSSSS---
-HHHHHHHHHHTTSSS----
-HHHHHHHHHHHHSSS----
-HHHHHHHHHTTTSSS----
-HHHHHHHHHHHHSSSS---
-HHHHHHHHHTTTTSS----
-HHHHHHHHHTTSSSS----
-HHHHHHHHGGGTSSS----
-HHHHHHHHHTTSSSS----
-HHHHHHHHHTTSBSSSB--
-HHHHHHHHHTTSSSS----
-HHHHHHHHHTTSSSS----
-HHHHHHHHHTTSBSSSB--
-HHHHHHHHHTSSSSSS---
-HHHHHHHHHHHHSSSS---
-HHHHHHHHHTTSSSSS---
-HHHHHHHHHTTSSSSS---
-HHHHHHHHHTTTSSSS---
-HHHHHHHHHHHHSSSS---
-HHHHHHHHHTTSSSSS---
-HHHHHHHHHTTSSSSS---
-HHHHHHHHHTTSSSSS---
-HHHHHHHHHHTSSSSS---
-HHHHHHHHHTTSSSSS---
-HHHHHHHHHTTSSSSS---
-HHHHHHHHHHHSSSSS---
-HHHHHHHHHTTSSSS----
-HHHHHHHHHTTSSSSS---
-HHHHHHHHHTTSSSSS---
-HHHHHHHHHTTSSSSS---
-HHHHHHHHHTTSSSSS---
-HHHHHHHHHTTSSSSS---
-HHHHHHHHHT-SSSSS---
-HHHHHHHHHHTSSSSS---
-HHHHHHHHTT-SSSSS---
-HHHHHHHHHTTSSSSS---
-HHHHHHHHHS-TTTSS---
-HHHHHHHHHTTSSSSS---
-HHHHHHHHHTTSSSSS---
-HHHHHHHHHTTSSSSS---
-HHHHHHHHTTTTTSSS---
-HHHHHHHHHTSSSSSS---
-HHHHHHHHHTTTTSSS---
-HHHHHHHHHTTSSSSS---
-HHHHHHHHTTSSSSSS---
-HHHHHHHHHTTSSSSS---
-HHHHHHHHHTTSSSS----
--HHHHHHHHTTSSSSS---
-HHHHHHHHHTTSSSSS---
-HHHHHHHHHHTSSSSS---
-HHHHHHHHHTTSSSSS---
-HHHHHHHHHHHSSSSS---
-HHHHHHHHHTTSSSSS---
-HHHHHHHHHTTSSSSS---
-HHHHHHHHHHSSSSSS---
-HHHHHHHHHHSSSSSS---
-HHHHHHHHHTTSSSSS---
--HHHHHHHHTTSSSSS---
--HHHHHHHGGGSSSSS---
--HHHHHHHHHHSSSSS---
--HHHHHHHHHSSSSSS---
--HHHHHHHHHHHSSSS---
--HHHHHHHHHTSSSSS---
--TTHHHHHHHTSSSSS---
--HHHHHHHHTTSSSSS---
--HHHHHHHHTTSSSSS---
--HHHHHHHHHTSSSSS---
--HHHHHHHHTTSSSSS---
--HHHHHHHHHTSSSSS---
--HHHHHHHHHTSSSSS---
--HHHHHHHHHHTTTSS---
-THHHHHHHHHTSSSSS---
-HHHHHHHHHHTTTSSS---
-HHHHHHHHHHTSSSSS---
-HHHHHHHHHTTSSSSS---
-HHHHHHHHHTTSSSSS---
-HHHHHHHHHTTSSSSS---
-HHHHHHHHHTTSSSSS---
-HHHHHHHHHTTSSSSS---
-HHHHHHHHHTTSSSSS---
-HHHHHHHHTTTSSSSS---
-HHHHHHHHTTTSSSSS---
-HHHHHHHHTTTTTSSS---
-HHHHHHHHHHHHSSSS---
-HHHHHHHHHTTTTSSS---
-HHHHHHHHTTTTTSSS---
-HHHHHHHHTTTSSSSS---
-HHHHHHHHTTTSSSSS---
-HHHHHHHHHHHSSSSS---
-HHHHHHHHHHHTTSSS---
-HHHHHHHHHHHSSSSS---
-TTHHHHHHHHHTTSSS---
-HHHHHHHHTTTSSSSS---
--HHHHHHHHTTSSSSS---
-HHHHHHHHHTTSSSSS---
--HHHHHHHHHHTTSSS---
-HHHHHHHHHHHSSSSS---
-HHHHHHHHHTTSSSSS---
-HHHHHHHHHHHTTSSS---
-HHHHHHHHHHHSSSSS---
-HHHHHHHHHHHSSSSS---
-HHHHHHHHHTTTTTSS---
-HHHHHHHHHHHSSSSS---
-HHHHHHHHHHHSSSSS---
-HHHHHHHHHHHSSSSS---
-HHHHHHHHHHHTTTSS---
--HHHHHHHHHTSSSSS---
--HHHHHHHHHHTSSSS---
--SHHHHHHHHHSSSSS---
--SHHHHHHHHHSSSSS---
-TTHHHHHHHHHTSSSS---
--SHHHHHHHHHSSSSS---
-TTHHHHHHHHHTSSSS---
--SHHHHHHHHTSSSSS---
--SHHHHHHHHHTSSSS---
--SHHHHHHHHHSSSSS---
-TTHHHHHHHHHSSSSS---
--SHHHHHHHHHSSSS----
-HHHHHHHHHHHSSSS----
-HHHHHHHHHHSSSSS----
-HHHHHHHHHHHSSSSS---
-HHHHHHHHHHTSSSS----
-HHHHHHHHHHTSSSSS---
-HHHHHHHHHHHSSSSS---
-HHHHHHHHHHHSSSSS---
-HHHHHHHHHTTSSSS----
-HHHHHHHHHHHSSSS----
-HHHHHHHHHTTTTSSS---
-HHHHHHHHHHHSSSSS---
-HHHHHHHHHHHS-SSS---
-HHHHHHHHHHHSSSSS---
-HHHHHHHHHHHS-SS----
-HHHHHHHHHHHT-SS----
-HHHHHHHHHHTTTSS----
-HHHHHHHHHHHS-SSS---
-HHHHHHHHHHHS-SSS---
-HHHHHHHHTTTTTSSS---
--HHHHHHHHHHTTTTS---
--HHHHHHHTTT--SSS---
-HHHHHHHHTTT--SSS---
-HHHHHHHHHHS--SS----
-HHHHHHHHHHH--SS----
-TTHHHHHHHHT--SS----
-HHHHHHHHHHH--SS----
-HHHHHHHHHHHS-SS----
-HHHHHHHHHHTS-SS----
-HHHHHHHHHHHS-SSS---
-TTHHHHHHHHHS-TTS---
-HHHHHHHHHHTS-TTS---
-HHHHHHHHHHHS-GGG---
-HHHHHHHHHHHS-TTS---
-HHHHHHHHHHHS-TTS---
-HHHHHHHHHHHTTTTS---
-HHHHHHHHHTTS-GGG---
-HHHHHHHHTTTS-TT----
-HHHHHHHHHTTS-TT----
-HHHHHHHHHHTS-TTS---
-HHHHHHHHHTTTTTTS---
-HHHHHHHHHTTS-GGG---
-HHHHHHHHHTTS-GGG---
-HHHHHHHHHTTS-TTS---
-HHHHHHHHHTTS-GGG---
-HHHHHHHHHHTT-TTS---
-HHHHHHHHHHHHTTTS---
-HHHHHHHHHHHH-GGG---
-HHHHHHHHHHHT-TTS---
-HHHHHHHHHHHT-TTS---
-HHHHHHHHHHHH-TTS---
-HHHHHHHHHHHTTTTS---
-HHHHHHHHHHHT-TTS---
-HHHHHHHHHHHT-TT----
-HHHHHHHHHHHS-TT----
-HHHHHHHHHHHTTSSS---
-HHHHHHHHHHHS-TTS---
-HHHHHHHHHHHTTTTS---
-HHHHHHHHHHHH-SS----
-HHHHHHHHHGGGGTT----
-HHHHHHHHHHHTTTT----
-HHHHHHHHHHHTTTTS---
-HHHHHHHHHHHTTTTS---
-HHHHHHHHHHHT-SSS---
-HHHHHHHHHHHTTSSS---
-HHHHHHHHHHHHTTT-TT-
-HHHHHHHHHHHTTTT----
-TTHHHHHHHHTTSTT-TT-
-HHHHHHHHHHHTTTT-TT-
-HHHHHHHHHHHHTSS----
-HHHHHHHHHHHHTTTS---
-HHHHHHHHHHHTTTTS---
-HHHHHHHHHHHTTTTS---
-HHHHHHHHHHHTTTTS---
-HHHHHHHHHHHTTTT----
-HHHHHHHHHHHTTTTS---
-HHHHHHHHHHHTSTTS---
-HHHHHHHHHHHTTTTS---
-HHHHHHHHHHHTTTT----
-HHHHHHHHHHHTTTTS---
-HHHHHHHHHHHTTTTS---
-HHHHHHHHHHHTTSS----
-HHHHHHHHHHHTTTTS---
-HHHHHHHHHHHTTTTS---
-HHHHHHHHHHHTTTT----
-HHHHHHHHHHHTTTTS---
--HHHHHHHHHHTSTTS---
-HHHHHHHHHHHTSSSS---
-HHHHHHHHHHHTT-SS---
-HHHHHHHHHHHTTTTS---
-HHHHHHHHHHHTTTT----
-HHHHHHHHHHHTTSSS---
-HHHHHHHHHHHTTTTS---
-HHHHHHHHHHHTTTT----
-HHHHHHHHHHHTTTTS---
-HHHHHHHHHHHTTSSS---
-HHHHHHHHHHGGGTTS---
-HHHHHHHHHHHTTTTS---
-HHHHHHHHHHGGGTTS---
-HHHHHHHHHHGGGTT----
-HHHHHHHHHHHTTTT----
-HHHHHHHHHHHTTTTS---
-HHHHHHHHHHTTSSSS---
-HHHHHHHHHHHHTTTS---
-HHHHHHHHHHHTTTTS---
-HHHHHHHHHHHTTTTS---
-HHHHHHHHHHGGGTTS---
-HHHHHHHHHHGGGTTS---
-HHHHHHHHHHHHTTTS---
-HHHHHHHHHHHTTTTS---
-HHHHHHHHHHHTTTTS---
-HHHHHHHHHHHTTTTS---
-HHHHHHHHHHHTTTTS---
-HHHHHHHHHHHHSTTS---
-HHHHHHHHHHHTTTT----
-HHHHHHHHHHHHTTTS---
-HHHHHHHHHHHHTTTS---
-HHHHHHHHHHHHTTTS---
-HHHHHHHHHHHHTTT----
-HHHHHHHHHHHTTTTS---
-HHHHHHHHHHHHTTT----
-HHHHHHHHHHHTTTTS---
-HHHHHHHHHHHTTTT----
-HHHHHHHHHHHTTSS----
-HHHHHHHHHHHT-SS----
-HHHHHHHHHHHHSSS----
-HHHHHHHHHHHHTTTS---
-HHHHHHHHHHHHTTTS---
-HHHHHHHHHHHHTSS----
-HHHHHHHHHHHHTTT----
-HHHHHHHHHHHHHGGG---
-HHHHHHHHHHHHTTT----
-HHHHHHHHHHHHTTTS---
-HHHHHHHHHHHHTTTS---
-HHHHHHHHHHHHHTTS---
-HHHHHHHHHHHHTTT----
-HHHHHHHHHHHTTTTS---
-HHHHHHHHHHHTTTTS---
-HHHHHHHHHHHTTTTS---
-HHHHHHHHHHHHTTTS---
-HHHHHHHHHHHTTTTS---
-HHHHHHHHHHHHTGGG---
-HHHHHHHHHHHHSGGG---
-HHHHHHHHHHHTTGGG---
-HHHHHHHHHHHHTTTS---
-HHHHHHHHHHHTTGGG---
-HHHHHHHHHHHHTTTT---
-HHHHHHHHHHTT-GGG---
-HHHHHHHHHHHTTTTT---
-HHHHHHHHHHHHTGGG---
-HHHHHHHHHHHHHTTT---
-HHHHHHHHHHHTTTTT---
-HHHHHHHHHHHHHHTT---
-HHHHHHHHHHHHHHTT---
--HHHHHHHHHHHHHHH---
--HHHHHHHHHHHHHTT---
--HHHHHHHHHHHHHHT---
--HHHHHHHHHHHHHHT---
--HHHHHHHHHHHHHHTS--
--HHHHHHHHHHHHHHHS--
--HHHHHHHHHHHHHHT---
--HHHHHHHHHHHHHHH---
--HHHHHHHHHHHHHTT---
--HHHHHHHHHHHHHHH---
--HHHHHHHHHHHHHHHS--
--HHHHHHHHHHHHHHTS--
--HHHHHHHHHHHHHTTS--
--HHHHHHHHHHHHHTT---
--HHHHHHHHHHHHHTT---
--HHHHHHHHHHHHHHHS--
--HHHHHHHHHHHHHHHS--
--HHHHHHHHHHHHHHTS--
--HHHHHHHHHHHHHTTS--
--HHHHHHHHHHHHHTTS--
--HHHHHHHHHHHHHTTS--
--HHHHHHHHHHHHHHHTT-
--HHHHHHHHHHHHHHHTT-
--HHHHHHHHHHHHHHHTT-
--HHHHHHHHHHHHHHHTT-
--HHHHHHHHHHHHHHHTT-
--HHHHHHHHHHHHHHHTT-
--HHHHHHHHHHHHHHHTT-
--HHHHHHHHHHHHHHHHT-
--HHHHHHHHHHHHHHTTT-
--HHHHHHHHHHHHHHTTT-
--HHHHHHHHHHHHHHHTT-
-HHHHHHHHHHHHHHHTTT-
-HHHHHHHHHHHHHHHHTT-
-HHHHHHHHHHHHHHHTTT-
-HHHHHHHHHHHHHHHHTT-
-HHHHHHHHHHHHHHHHTT-
-HHHHHHHHHHHHHHHHTT-
-HHHHHHHHHHHHHHHHTT-
-HHHHHHHHHHHHHHHHTT-
-HHHHHHHHHHHHHHHHTT-
-HHHHHHHHHHHHHHHHTT-
-HHHHHHHHHHHHHHHHTT-
-HHHHHHHHHHHHHHHHTT-
-HHHHHHHHHHHHHHHHTT-
-HHHHHHHHHHHHHHHHTT-
-HHHHHHHHHHHHHHGGGT-
-HHHHHHHHHHHHHHHHTT-
-HHHHHHHHHHHHHHHHTT-
-HHHHHHHHHHHHHHHHTT-
-HHHHHHHHHHHHHHHHTT-
-HHHHHHHHHHHHHHHHHT-
-HHHHHHHHHHHHHHHHTT-
--HHHHHHHHHHHHHHHTT-
-TTHHHHHHHHHHHHHHTT-
--THHHHHHHHHHHHHHTT-
---HHHHHHHHHHHHHTTT-
--THHHHHHHHHHHHGGGT-
--SHHHHHHHHHHHHHTTT-
--SHHHHHHHHHHHHHTTT-
--SHHHHHHHHHHHHHTTT-
--SHHHHHHHHHHHHHHTT-
--SHHHHHHHHHHHHHHTT-
--HHHHHHHHHHHHHHHTT-
--SHHHHHHHHHHHHHHTT-
--SHHHHHHHHHHHHHHTT-
-TTHHHHHHHHHHHHHHTT-
--SHHHHHHHHHHHHHTTT-
--SHHHHHHHHHHHHHHTT-
--SHHHHHHHHHHHHHTTT-
--SHHHHHHHHHHHHHHTT-
--SHHHHHHHHHHHHHHTT-
--SHHHHHHHHHHHHHHTT-
--SHHHHHHHHHHHHHHTT-
--SHHHHHHHHHHHHHHTT-
--SHHHHHHHHHHHHHTTT-
--SHHHHHHHHHHHHHHTT-
--SHHHHHHHHHHHHHTTT-
--SHHHHHHHHHHHHHHTT-
--SHHHHHHHHHHHHHHTT-
--SHHHHHHHHHHHHHTTT-
--SHHHHHHHHHHHHHTTT-
--SHHHHHHHHHHHHHTTT-
--SHHHHHHHHHHHHHTTT-
-TTHHHHHHHHHHHHHTTT-
-TTHHHHHHHHHHHHHHTT-
-TTHHHHHHHHHHHHHHHT-
--SHHHHHHHHHHHHHHTT-
--SHHHHHHHHHHHHHTTT-
--SHHHHHHHHHHHHHHTT-
--SHHHHHHHHHHHHHTTT-
-TTHHHHHHHHHHHHHHTT-
-TTHHHHHHHHHHHHHHHT-
--SHHHHHHHHHHHHHHTT-
---HHHHHHHHHHHHHHTT-
--HHHHHHHHHHHHHHHH--
--HHHHHHHHHHHHHTTT--
--HHHHHHHHHHHHHHTT--
--HHHHHHHHHHHHHHHH--
--HHHHHHHHHHHHHHHT--
--HHHHHHHHHHHHHHHTT-
--HHHHHHHHHHHHHTTS--
--HHHHHHHHHHHHHTT---
--HHHHHHHHHHHHTTTS--
--HHHHHHHHHHHHTTSS--
--HHHHHHHHHHHHHTSS--
--HHHHHHHHHHHHTTSS--
--HHHHHHHHHHHHHHSS--
--HHHHHHHHHHHHHHSS--
--HHHHHHHHHHHHHHSS--
--HHHHHHHHHHHHHHHS--
--HHHHHHHHHHHHHHSS--
--HHHHHHHHHHHHHHHS--
--HHHHHHHHHHHHTTTS--
--HHHHHHHHHHHHHTTS--
--HHHHHHHHHHHHHTTS--
--HHHHHHHHHHHHTTSS--
--HHHHHHHHHHHHHHHS--
--HHHHHHHHHHHHHHHS--
--HHHHHHHHHHHHHHHH--
--HHHHHHHHHHHHHTTT--
--HHHHHHHHHHHHHTTT--
--HHHHHHHHHHHHHTTT--
--HHHHHHHHHHHHGGGS--
--HHHHHHHHHHHHTTSS--
--HHHHHHHHHHHHHTSS--
--HHHHHHHHHHHHHTTTT-
--HHHHHHHHHHHHTTTTT-
--HHHHHHHHHHHHHTTTT-
--HHHHHHHHHHHHHTTTT-
--HHHHHHHHHHHHHTSS--
--HHHHHHHHHHHHHTTS--
--HHHHHHHHHHHHHTTS--
--HHHHHHHHHHHHTTSS--
--HHHHHHHHHHHHHHTTT-
--HHHHHHHHHHHHHHHTT-
--HHHHHHHHHHHHHHHTT-
--HHHHHHHHHHHHHHTTT-
--HHHHHHHHHHHHHHTTT-
--HHHHHHHHHHHHHHHTT-
--HHHHHHHHHHHHHHTTT-
--HHHHHHHHHHHHHHHTT-
--HHHHHHHHHHHHHHTTT-
--HHHHHHHHHHHHHHTTT-
--HHHHHHHHHHHHHHHTT-
-HHHHHHHHHHHHHHHHTT-
-HHHHHHHHHHHHHHHHTT-
-HHHHHHHHHHHHHHHTTT-
-HHHHHHHHHHHHHHHHTT-
-HHHHHHHHHHHHHHHTTT-
-HHHHHHHHHHHHHHHHTT-
-HHHHHHHHHHHHHHHHTT-
-HHHHHHHHHHHHHHHHTT-
-HHHHHHHHHHHHHHHHTT-
-HHHHHHHHHHHHHHHHTT-
-HHHHHHHHHHHHHHHHTT-
-HHHHHHHHHHHHHHHHTT-
-HHHHHHHHHHHHHHHHTT-
-HHHHHHHHHHHHHHHTTT-
-THHHHHHHHHHHHHHHHT-
-HHHHHHHHHHHHHHHHTT-
-HHHHHHHHHHHHHHHHTT-
-HHHHHHHHHHHHHHHHTT-
-HHHHHHHHHHHHHHHHTT-
-HHHHHHHHHHHHHHHHTT-
-HHHHHHHHHHHHHHHHTT-
-HHHHHHHHHHHHHHHHTT-
-HHHHHHHHHHHHHHHHTT-
-HHHHHHHHHHHHHHHHTT-
-HHHHHHHHHHHHHHHHTT-
-HHHHHHHHHHHHHHHHTT-
-HHHHHHHHHHHHHHHHTT-
-HHHHHHHHHHHHHHHHTT-
-HHHHHHHHHHHHHHHHTT-
-HHHHHHHHHHHHHHHHTT-
-HHHHHHHHHHHHHHHHTT-
-HHHHHHHHHHHHHHHHTT-
-HHHHHHHHHHHHHHHHTT-
-HHHHHHHHHHHHHHHHTT-
-HHHHHHHHHHHHHHHHTT-
-HHHHHHHHHHHHHHHHTT-
-HHHHHHHHHHHHHHHHTT-
-HHHHHHHHHHHHHHHHTT-
-HHHHHHHHHHHHHHHHTT-
-HHHHHHHHHHHHHHHTTT-
-HHHHHHHHHHHHHHHHTT-
-HHHHHHHHHHHHHHHHTT-
-HHHHHHHHHHHHHHHHTT-
-HHHHHHHHHHHHHHHHTT-
-HHHHHHHHHHHHHHHTTT-
-HHHHHHHHHHHHHHHHTT-
-HHHHHHHHHHHHHHHTTT-
-HHHHHHHHHHHHHHHHHT-
-HHHHHHHHHHHHHHHHHT-
-HHHHHHHHHHHHHHHTTT-
-HHHHHHHHHHHHHHHTTT-
-HHHHHHHHHHHHHHHHHT-
-HHHHHHHHHHHHHHHTTT-
-HHHHHTTHHHHHHHHHTT-
-HHHHHHHHHHHHHHHHTT-
-HHHHHTTHHHHHHHHHTT-
-HHHHHHTHHHHHHHHHTT-
-HHHHHHHHHHHHHHHTTT-
-HHHHHHHHHHHHHHHHTT-
-HHHHHHHHHHHHHHHHTT-
-HHHHHHHHHHHHHHHHTT-
-HHHHHHHHHHHHHHHTTT-
-HHHHHHHHHHHHHHHHTT-
-HHHHHHHHHHHHHHHTTT-
-HHHHHHHHHHHHHHHTTT-
-HHHHHHHHHHHHHHHHTT-
-HHHHHHHHHHHHHHHTTT-
-HHHHHHHHHHHHHHHTTT-
-HHHHHHHHHHHHHHHHTT-
-HHHHHHHHHHHHHHHHTT-
-HHHHHHHHHHHHHHHHTT-
-HHHHHHHHHHHHHHHHTT-
-HHHHHHHHHHHHHHHHTT-
-HHHHHHHHHHHHHHHTTT-
-HHHHHHHHHHHHHHHHTT-
-HHHHHHHHHHHHHHHHTT-
-HHHHHHHHHHHHHHHHTT-
-HHHHHHHHHHHHHHHHTT-
-HHHHHHHHHHHHHHHHTT-
-HHHHHHHHHHHHHHHHTT-
-HHHHHHHHHHHHHHHHTT-
-HHHHHHHHHHHHHHHHTT-
-HHHHHHHHHHHHHHHHTT-
-HHHHHHHHHHHHHHHHTT-
-HHHHHHHHHHHHHHHTTT-
-HHHHHHHHHHHHHHHHTT-
-HHHHHHHHHHHHHHTTTT-
-HHHHHHHHHHHHHHTTTT-
-HHHHHHHHHHHHHHHHTT-
-HHHHHHHHHHHHHHHHTT-
-HHHHHHHHHHHHHHHHTT-
-HHHHHHHHHHHHHHHHTT-
-HHHHHHHHHHHHHHHHTT-
-HHHHHHHHHHHHHHHHTT-
-HHHHHHHHHHHHHHHHTT-
-HHHHHHHHHHHHHHHHTT-
-HHHHHHHHHHHHHHHHTT-
-HHHHHHHHHHHHHHHTTT-
-HHHHHHHHHHHHHHHHTT-
-HHHHHHHHHHHHHHHHTT-
-HHHHHHHHHHHHHHHHTT-
-HHHHHHHHHHHHHHHHTT-
-HHHHHHHHHHHHHHHHTT-
-HHHHHHHHHHHHHHHHTT-
-HHHHHHHHHHHHHHHHTT-
-HHHHHHHHHHHHHHHHTT-
-HHHHHHHHHHHHHHHHTT-
-HHHHHHHHHHHHHHHHTT-
-HHHHHHHHHHHHHHHHTT-
-HHHHHHHHHHHHHHHHTT-
-HHHHHHHHHHHHHHHHTT-
-HHHHHHHHHHHHHHHHTT-
-HHHHHHHHHHHHHHHHTT-
-HHHHHHHHHHHHHHHTTT-
-HHHHHHHHHHHHHHHHHT-
-HHHHHHHHHHHHHHHHTT-
-HHHHHHHHHHHHHHHTTT-
-HHHHHHHHHHHHHHHHTT-
-HHHHHHHHHHHHHHHHTT-
-HHHHHHHHHHHHHHHHTT-
-HHHHHHHHHHHHHHHHTT-
-HHHHHHHHHHHHHHHHTT-
-HHHHHHHHHHHHHHHHTT-
-HHHHHHHHHHHHHHHHTT-
-HHHHHHHHHHHHHHHHTT-
-HHHHHHHHHHHHHHHHHT-
-HHHHHHHHHHHHHHHHHT-
-HHHHHHHHHHHHHHHHTT-
-HHHHHHHHHHHHHHHHHT-
-HHHHHHHHHHHHHHHHHT-
-HHHHHHHHHHHHHHHHHT-
-THHHHHHHHHHHHHHHTT-
-THHHHHHHHHHHHHHHTT-
-THHHHHHHHHHHHHHHTT-
-HHHHHHHHHHHHHHHHTT-
-HHHHHHHHHHHHHHHHHT-
-HHHHHHHHHHHHHHHHTT-
-HHHHHHHHHHHHHHHHTT-
-HHHHHHHHHHHHHHHHTT-
-HHHHHHHHHHHHHHHHTT-
-HHHHHHHHHHHHHHHHTT-
-HHHHHHHHHHHHHHHHTT-
-HHHHHHHHHHHHHHHTTT-
-HHHHHHHHHHHHHHHHTT-
-HHHHHHHHHHHHHHHTTT-
-HHHHHHHHHHHHHHHHTT-
-HHHHHHHHHHHHHHHHTT-
-HHHHHHHHHHHHHHHHTT-
-HHHHHHHHHHHHHHHHTT-
-HHHHHHHHHHHHHHHHTT-
-HHHHHHHHHHHHHHHHTT-
-HHHHHHHHHHHHHHHHTT-
-HHHHHHHHHHHHHHHHTT-
-HHHHHHHHHHHHHHHHHT-
-HHHHHHHHHHHHHHHHTT-
-HHHHHHHHHHHHHHHHTT-
-HHHHHHHHHHHHHHHTTT-
-HHHHHHHHHHHHHHHHTT-
-HHHHTHHHHHHHHHHHTT-
-HHHHTHHHHHHHHHHHTT-
-HHHHHHHHHHHHHHHHTT-
-TTGGGHHHHHHHHHHHTT-
-TTGGGHHHHHHHHHHHTT-
-HHHHHHHHHHHHHHHHTT-
-HHHHHHHHHHHHHHHHTT-
-HHHHHHHHHHHHHHHTTT-
-HHHHHHHHHHHHHHHHTT-
-HHHHHHHHHHHHHHHTTT-
-HHHHHHHHHHHHHHHHTT-
-HHHHHHHHHHHHHHHHTT-
-HHHHHHHHHHHHHHHHTT-
-HHHHHHHHHHHHHHHHTT-
-HHHHHHHHHHHHHHHHTT-
-HHHHHHHHHHHHHHHHHT-
-HHHHHHHHHHHHHHHHTT-
-HHHHHHHHHHHHHHHHTT-
-HHHHHHHHHHHHHHHHTT-
-HHHHHHHHHHHHHHHHTT-
-HHHHHHHHHHHHHHHHTT-
-HHHHHHHHHHHHHHHTTT-
-HHHHHHHHHHHHHHHHTT-
-HHHHHHHHHHHHHHHHTT-
-HHHHHHHHHHHHHHHHTT-
-HHHHHHHHHHHHHHHHTT-
-HHHHHHHHHHHHHHHHTT-
-HHHHHHHHHHHHHHHHTT-
-HHHHHHHHHHHHHHHHTT-
-HHHHHHHHHHHHHHHHTT-
-HHHHHHHHHHHHHHHHTT-
-HHHHHHHHHHHHHHHHTT-
-HHHHHHHHHHHHHHHHTT-
-HHHHHHHHHHHHHHHHTT-
-HHHHHHHHHHHHHHHHTT-
-HHHHHHHHHHHHHHHHTT-
-HHHHHHHHHHHHHHHHTT-
-HHHHHHHHHHHHHHHTTT-
-HHHHHHHHHHHHHHHHHT-
-HHHHHHHHHHHHHHHHTT-
-HHHHHHHHHHHHHHHHTT-
-TTHHHHHHHHHHHHHHTT-
-HHHHHHHHHHHHHHHHTT-
-HHHHHHHHHHHHHHHHHT-
-HHHHHHHHHHHHHHHHTT-
-HHHHHHHHHHHHHHHHTT-
-HHHHHHHHHHHHHHHHTT-
-HHHHHHHHHHHHHHHHTT-
-HHHHHHHHHHHHHHHTTT-
-HHHHHHHHHHHHHHHHHT-
-HHHHHHHHHHHHHHHHTT-
-HHHHHHHHHHHHHHHHTT-
-HHHHHHHHHHHHHHHHTT-
-HHHHHHHHHHHHHHHHTT-
-HHHHHHHHHHHHHHHTTT-
-HHHHHHHHHHHHHHHHTT-
-HHHHHHHHHHHHHHHHTT-
-HHHHHHHHHHHHHHHHTT-
-HHHHHHHHHHHHHHHHTT-
-HHHHHHHHHHHHHHHHTT-
-HHHHHHHHHHHHHHHHTT-
-HHHHHHHHHHHHHHHHTT-
-HHHHHHHHHHHHHHHHTT-
-HHHHHHHHHHHHHHHHTT-
-HHHHHHHHHHHHHHHTTT-
-HHHHHHHHHHHHHHHHTT-
-HHHHHHHHHHHHHHHTTT-
-HHHHHHHHHHHHHHHHHT-
-HHHHHHHHHHHHHHGGGT-
-HHHHHHHHHHHHHHTTTT-
-HHHHHHHHHHHHHHTTTT-
-HHHHHHHHHHHHHHGGGT-
-HHHHHHHHHHHHHHGGGT-
-HHHHHHHHHHHHHHTTTT-
-HHHHHHHHHHHHHHTTTT-
-HHHHHHHHHHHHHHTTTT-
-HHHHHHHHHHHHHHHHTT-
-HHHHHHHHHHHHHHHTTT-
-HHHHHHHHHHHHHHHTTT-
-HHHHHHHHHHHHHHHTTT-
-HHHHHHHHHHHHHHHHTT-
-TTHHHHHHHHHHHHHHHT-
-HHHHHHHHHHHHHHTTTT-
-HHHHHHHHHHHHHHHHTT-
-HHHHHHHHHHHHHHHHTT-
-HHHHHHHHHHHHHHTTTT-
-HHHHHHHHHHHHHHHHTT-
-HHHHHHHHHHHHHHHHTT-
-HHHHHHHHHHHHHHHTTT-
-HHHHHHHHHHHHHHHHTT-
-HHHHHHHHHHHHHHHHHT-
-HHHHHHHHHHHHHHHHTT-
-HHHHHHHHHHHHHHHHTT-
-HHHHHHHHHHHHHHHHTT-
-HHHHHHHHHHHHHHHHTT-
-HHHHHHHHHHHHHHHHTT-
-HHHHHHHHHHHHHHHHTT-
-HHHHHHHHHHHHHHHHTT-
-HHHHHHHHHHHHHHHTTT-
-HHHHHHHHHHHHHHHHTT-
-HHHHHHHHHHHHHHTTTT-
-THHHHHHHHHHHHHHTTT-
-HHHHHHHHHHHHHHHHTT-
-HHHHHHHHHHHHHHHHTT-
-HHHHHHHHHHHHHHHHTT-
-HHHHHHHHHHHHHHHHTT-
-HHHHHHHHHHHHHHHHTT-
-HHHHHHHHHHHHHHHHTT-
-HHHHHHHHHHHHHHHHTT-
-HHHHHHHHHHHHHHHHTT-
-HHHHHHHHHHHHHHHHTT-
-HHHHHHHHHHHHHHHHTT-
-HHHHHHHHHHHHHHHHTT-
-HHHHHHHHHHHHHHHHTT-
-HHHHHHHHHHHHHHHHTT-
-HHHHHHHHHHHHHHHHTT-
-HHHHHHHHHHHHHHHHTT-
-HHHHHHHHHHHHHHHHTT-
-HHHHHHHHHHHHHHHHTT-
-HHHHHHHHHHHHHHHTTT-
-HHHHHHHHHHHHHHHTTT-
-HHHHHHHHHHHHHHHHTT-
-HHHHHHHHHHHHHHHTTT-
-HHHHHHHHHHHHHHHHTT-
-HHHHHHHHHHHHHHHHHT-
-HHHHHHHHHHHHHHHHTT-
-HHHHHHHHHHHHHHHTTT-
-HHHHHHHHHHHHHHHHHT-
-HHHHHHHHHHHHHHHTTT-
-HHHHHHHHHHHHHHHHTT-
-HHHHHHHHHHHHHHHHHT-
-HHHHHHHHHHHHHHHTTT-
-HHHHHHHHHHHHHHHTTT-
-HHHHHHHHHHHHHHHTTT-
-HHHHHHHHHHHHHHHTTT-
-HHHHHHHHHHHHHHHHTT-
-HHHHHHHHHHHHHHHHTT-
-HHHHHHHHHHHHHHHTTT-
-HHHHHHHHHHHHHHHTTT-
-HHHHHHHHHHHHHHHTTT-
-HHHHHHHHHHHHHHHTTT-
-HHHHHHHHHHHHHHHHHT-
-HHHHHHHHHHHHHHHTTT-
-HHHHHHHHHHHHHHHTTT-
-HHHHHHHHHHHHHHHTTT-
-HHHHHHHHHHHHHHHHHT-
-HHHHHHHHHHHHHHHHTT-
-HHHHHHHHHHHHHHHHTT-
-HHHHHHHHHHHHHHHHHT-
-HHHHHHHHHHHHHHHHHT-
-HHHHHHHHHHHHHHHHHT-
-HHHHHHHHHHHHHHHHTT-
-HHHHHHHHHHHHHHHHTT-
-HHHHHHHHHHHHHHHHTT-
-HHHHHHHHHHHHHHHHTT-
-HHHHHHHHHHHHHHHHTT-
-HHHHHHHHHHHHHHHTTT-
-HHHHHHHHHHHHHHHHHT-
-HHHHHHHHHHHHHHHHTT-
-HHHHHHHHHHHHHHHHTT-
-HHHHHHHHHHHHHHHHTT-
-HHHHHHHHHHHHHHHHTT-
-HHHHHHHHHHHHHHHHTT-
-HHHHHHHHHHHHHHHHTT-
-HHHHHHHHHHHHHHHHTT-
-HHHHHHHHHHHHHHHHHT-
-HHHHHHHHHHHHHHHHTT-
-HHHHHHHHHHHHHHHHTT-
-HHHHHHHHHHHHHHHHTT-
-HHHHHHHHHHHHHHHHTT-
-HHHHHHHHHHHHHHHHTT-
-HHHHHHHHHHHHHHHHHT-
-HHHHHHHHHHHHHHHHTT-
-HHHHHHHHHHHHHHTTTT-
-HHHHHHHHHHHHHHHHTT-
-HHHHHHHHHHHHHHHHTT-
-HHHHHHHHHHHHHHHHHT-
-HHHHHHHHHHHHHHHHTT-
-HHHHHHHHHHHHHHHHHT-
-HHHHHHHHHHHHHHHHTT-
-HHHHHHHHHHHHHHHHTT-
-HHHHHHHHHHHHHHHHTT-
-HHHHHHHHHHHHHHHHTT-
-HHHHHHHHHHHHHHHHHT-
-HHHHHHHHHHHHHHHHTT-
-HHHHHHHHHHHHHHHHHT-
-HHHHHHHHHHHHHHHHTT-
-HHHHHHHHHHHHHHHHTT-
-HHHHHHHHHHHHHHHHTT-
-HHHHHHHHHHHHHHHHTT-
-HHHHHHHHHHHHHHHHTT-
-HHHHHHHHHHHHHHHHTT-
-HHHHHHHHHHHHHHHHHT-
-HHHHHHHHHHHHHHHHHT-
-HHHHHHHHHHHHHHHHTT-
-HHHHHHHHHHHHHHHHTT-
-HHHHHHHHHHHHHHHHTT-
-HHHHHHHHHHHHHHHHTT-
-HHHHHHHHHHHHHHHHTT-
-HHHHHHHHHHHHHHHHTT-
-HHHHHHHHHHHHHHHHTT-
-HHHHHHHHHHHHHHHHTT-
-HHHHHHHHHHHHHHHTTT-
-HHHHHHHHHHHHHHHHTT-
-HHHHHHHHHHHHHHHHTT-
-HHHHHHHHHHHHHHHHTT-
-HHHHHHHHHHHHHHHHTT-
-TTHHHHHHHHHHHHHHTT-
-HHHHHHHHHHHHHHHTTT-
-HHHHHHHHHHHHHHHHTT-
-TTHHHHHHHHHHHHHHTT-
-HHHHHHHHHHHHHHHHTT-
-HHHHHHHHHHHHHHHHHT-
-HHHHHHHHHHHHHHHHTT-
-HHHHHHHHHHHHHHHHTT-
-HHHHHHHHHHHHHHHHTT-
-HHHHHHHHHHHHHHHTTT-
-HHHHHHHHHHHHHHHHTT-
-HHHHHHHHHHHHHHHHTT-
-HHHHHHHHHHHHHHHHTT-
-HHHHHHHHHHHHHHHHTT-
-HHHHHHHHHHHHHHHTTT-
-HHHHHHHHHHHHHHHTTT-
-HHHHHHHHHHHHHHHHTT-
-HHHHHHHHHHHHHHHHTT-
-HHHHHHHHHHHHHHHHHT-
-HHHHHHHHHHHHHHHHTT-
-HHHHHHHHHHHHHHHHTT-
-HHHHHHHHHHHHHHHHTT-
-HHHHHHHHHHHHHHHTTT-
-HHHHHHHHHHHHHHHHTT-
-HHHHHHHHHHHHHHHTTT-
-HHHHHHHHHHHHHHHHTT-
-HHHHHHHHHHHHHHHHHT-
-HHHHHHHHHHHHHHHHTT-
-HHHHHHHHHHHHHHHTTT-
-HHHHHHHHHHHHHHHHTT-
-HHHHHHHHHHHHHHHHTT-
-HHHHHHHHHHHHHHHHTT-
-HHHHHHHHHHHHHHHTT--
-HHHHHHHHHHHHHHHTT--
-HHHHHHHHHHHHHHHTS--
-HHHHHHHHHHHHHHHSS--
-HHHHHHHHHHHHHTTSS--
-HHHHHHHHHHHHHTTSS--
-HHHHHHHHHHHHHHHSS--
-HHHHHHHHHHHHHHHTT--
-HHHHHHHHHHHHHHHHHT-
-HHHHHHHHHHHHHHHHTT-
-HHHHHHHHHHHHHHHHTT-
-HHHHHHHHHHHHHHHTTT-
-HHHHHHHHHHHHHHHHTT-
-HHHHHHHHHHHHHHHHTT-
-HHHHHHHHHHHHHHHHHT-
-HHHHHHHHHHHHHHHTTT-
-HHHHHHHHHHHHHHHTTT-
-HHHHHHHHHHHHHHHHTT-
-HHHHHHHHHHHHHHHHTT-
-HHHHHHHHHHHHHHHTTT-
-HHHHHHHHHHHHHHHHTT-
-HHHHHHHHHHHHHHHHTT-
-HHHHHHHHHHHHHHHHTT-
-HHHHHHHHHHHHHHHHTT-
-HHHHHHHHHHHHHHHHTT-
-HHHHHHHHHHHHHHHHTT-
-HHHHHHHHHHHHHHHHTT-
-HHHHHHHHHHHHHHHHHT-
-HHHHHHHHHHHHHHHHTT-
-HHHHHHHHHHHHHHHHTT-
-HHHHHHHHHHHHHHHHTT-
-HHHHHHHHHHHHHHHHTT-
-HHHHHHHHHHHHHHHHTT-
-HHHHHHHHHHHHHHHHTT-
-HHHHHHHHHHHHHHHHTT-
-HHHHHHHHHHHHHHHHTT-
-HHHHHHHHHHHHHHHHTT-
-HHHHHHHHHHHHHHHTTT-
-HHHHHHHHHHHHHHHHTT-
-HHHHHHHHHHHHHHHHTT-
-HHHHHHHHHHHHHHHHTT-
-HHHHHHHHHHHHHHHHHT-
-HHHHHHHHHHHHHHHHTT-
-HHHHHHHHHHHHHHHHTT-
-HHHHHHHHHHHHHHHHTT-
-HHHHHHHHHHHHHHHHHT-
-HHHHHHHHHHHHHHHHHT-
-HHHHHHHHHHHHHHHHHT-
-HHHHHHHHHHHHHHHHTT-
-HHHHHHHHHHHHHHHHTT-
-HHHHHHHHHHHHHHHHTT-
-HHHHHHHHHHHHHHHHHT-
-HHHHHHHHHHHHHHHHTT-
-HHHHHHHHHHHHHHHHTT-
-HHHHHHHHHHHHHHHHTT-
-HHHHHHHHHHHHHHHHTT-
-HHHHHHHHHHHHHHHHTT-
-HHHHHHHHHHHHHHHHTT-
-HHHHHHHHHHHHHHHHTT-
-HHHHHHHHHHHHHHHHTT-
-HHHHHHHHHHHHHHHHTT-
-HHHHHHHHHHHHHHHHTT-
-HHHHHHHHHHHHHHHHTT-
-HHHHHHHHHHHHHHHHTT-
-HHHHHHHHHHHHHHHHTT-
-HHHHHHHHHHHHHHHHTT-
-HHHHHHHHHHHHHHHHTT-
-HHHHHHHHHHHHHHHHTT-
-HHHHHHHHHHHHHHHHHT-
-HHHHHHHHHHHHHHHHTT-
-HHHHHHHHHHHHHHHHTT-
-HHHHHHHHHHHHHHHHTT-
-HHHHHHHHHHHHHHHHTT-
-HHHHHHHHHHHHHHHHTT-
-HHHHHHHHHHHHHHHHTT-
-HHHHHHHHHHHHHHHHTT-
-HHHHHHHHHHHHHHHHTT-
-HHHHHHHHHHHHHHHHTT-
-HHHHHHHHHHHHHHHHTT-
-HHHHHHHHHHHHHHHHHT-
-HHHHHHHHHHHHHHHHTT-
-HHHHHHHHHHHHHHHHHT-
-HHHHHHHHHHHHHHHHHT-
-HHHHHHHHHHHHHHHHTT-
-HHHHHHHHHHHHHHHHTT-
-HHHHHHHHHHHHHHHHTT-
-HHHHHHHHHHHHHHHHTT-
-HHHHHHHHHHHHHHHHTT-
-HHHHHHHHHHHHHHHHTT-
-HHHHHHHHHHHHHHHHTT-
-HHHHHHHHHHHHHHHHTT-
-HHHHHHHHHHHHHHHHHT-
-HHHHHHHHHHHHHHHHTT-
-HHHHHHHHHHHHHHHHTT-
-HHHHHHHHHHHHHHHTTT-
-HHHHHHHHHHHHHHHHHT-
-HHHHHHHHHHHHHHHHHT-
-HHHHHHHHHHHHHHHHHT-
-HHHHHHHHHHHHHHHHTT-
-HHHHHHHHHHHHHHHHTT-
-HHHHHHHHHHHHHHHTTT-
-HHHHHHHHHHHHHHHHTT-
-HHHHHHHHHHHHHHHHHT-
-HHHHHHHHHHHHHHHHTT-
-HHHHHHHHHHHHHHHTTT-
-HHHHHHHHHHHHHHHHTT-
-HHHHHHHHHHHHHHHHTT-
-HHHHHHHHHHHHHHHHS--
-HHHHHHHHHHHHHHHHTT-
-HHHHHHHHHHHHHHHHTT-
-HHHHHHHHHHHHHHHHHT-
-HHHHHHHHHHHHHHHHHT-
-HHHHHHHHHHHHHHHHHT-
-HHHHHHHHHHHHHHHHTT-
-HHHHHHHHHHHHHHHHTT-
-TTHHHHHHHHHHHHHHTT-
-HHHHHHHHHHHHHHHHHT-
-TTHHHHHHHHHHHHHHTT-
-HHHHHHHHHHHHHHHTTT-
-TTHHHHHHHHHHHHHHTT-
-HHHHHHHHHHHHHHHHTT-
-HHHHHHHHHHHHHHHHTT-
-HHHHHHHHHHHHHHHHTT-
-HHHHHHHHHHHHHHHHTT-
-HHHHHHHHHHHHHHHHTT-
-HHHHHTTHHHHHHHHHTT-
-HHHHHHHHHHHHHHHHTT-
-HHHHHHHHHHHHHHHHHT-
-HHHHHHTHHHHHHHHHTT-
-HHHHHHTHHHHHHHHHTT-
-HHHHHHTHHHHHHHHHTT-
-HHHHHTTHHHHHHHHTTT-
-HHHHHHHHHHHHHHHHHT-
-HHHHHTTHHHHHHHHHTT-
-HHHHTTTHHHHHHHHHTT-
-HHHHHHHHHHHHHHHTTT-
-HHHHTTTHHHHHHHHHTT-
-HHHHHHHHHHHHHHHHTT-
-HHHHHTTHHHHHHHHHTT-
-HHHHHHHHHHHHHHHHTT-
-HHHHHHHHHHHHHHHHTT-
--HHHHHHHHHHHHHHTTT-
-HHHHHHHHHHHHHHHTTT-
-HHHHHTTHHHHHHHHHTT-
-HHHHHHHHHHHHHHHHTT-
-HHHHHHHHHHHHHHHHHT-
-HHHHHHHHHHHHHHHHTT-
-HHHHHHHHHHHHHHHHTT-
-HHHHHHHHHHHHHHHHTT-
-HHHHHHHHHHHHHHHHTT-
-HHHHHHHHHHHHHHHHTT-
-HHHHHHTHHHHHHHHHTT-
-HHHHHHHHHHHHHHHHTT-
-HHHHHTTHHHHHHHHHTT-
-HHHHHTTHHHHHHHHHTT-
-HHHHGGGHHHHHHHHHTT-
-HHHHHHHHHHHHHHHHTT-
-HHHHHHTHHHHHHHHHTT-
-HHHHHHHHHHHHHHHHTT-
-HHHHHHTHHHHHHHHHTT-
-HHHHHHTHHHHHHHHHTT-
-HHHHHHTHHHHHHHHHTT-
--HHHHTTHHHHHHHHHTT-
-HHHHHTTHHHHHHHHHTT-
-HHHHHHHHHHHHHHHHTT-
-HHHHHHHHHHHHHHHHHT-
-HHHHHHHHHHHHHHHHTT-
-HHHHHHHHHHHHHHHHTT-
-HHHHHHHHHHHHHHHTTT-
-HHHHHHHHHHHHHHHTTT-
-HHHHHHHHHHHHHHHHHT-
-HHHHHHHHHHHHHHHHTT-
-HHHHHHHHHHHHHHHHHT-
-HHHHHHHHHHHHHHHHTT-
-HHHHHHHHHHHHHHHTTT-
-HHHHHHHHHHHHHHHHTT-
-HHHHHHHHHHHHHHHHTT-
-TTHHHHHHHHHHHHHTTT-
-HHHHHHHHHHHHHHHTTT-
-HHHHHHHHHHHHHHHHTT-
-HHHHHHHHHHHHHHHHTT-
-HHHHHHHHHHHHHHHHTT-
-HHHHHHHHHHHHHHHTTT-
-HHHHHHHHHHHHHHHHTT-
-HHHHHHHHHHHHHHHHHT-
-HHHHHHHHHHHHHHHHTT-
-HHHHHHHHHHHHHHHTTT-
-HHHHHHHHHHHHHHHHTT-
-HHHHHHHHHHHHHHHHTT-
-HHHHHHHHHHHHHHHHTT-
-HHHHHHHHHHHHHHHHTT-
-HHHHHHHHHHHHHHHHTT-
-HHHHHHHHHHHHHHHHTT-
-HHHHHHHHHHHHHHHHTT-
-HHHHHHHHHHHHHHHHTT-
-HHHHHHHHHHHHHHHHTT-
-HHHHHHHHHHHHHHHHTT-
-HHHHHHHHHHHHHHHHTT-
-HHHHHHHHHHHHHHHHTT-
-HHHHHHHHHHHHHHHHTT-
-HHHHHHHHHHHHHHHHTT-
-HHHHHHHHHHHHHHHHTT-
-HHHHHHHHHHHHHHHHTT-
-HHHHHHHHHHHHHHHTTT-
-HHHHHHHHHHHHHHHHTT-
-HHHHHHHHHHHHHHHHTT-
-HHHHHHHHHHHHHHHHTT-
-HHHHHHHHHHHHHHHHHT-
-HHHHHHHHHHHHHHHHTT-
-HHHHHHHHHHHHHHHTTT-
-HHHHHHHHHHHHHHHHTT-
-HHHHHHHHHHHHHHHHTT-
-HHHHHHHHHHHHHHHTTT-
-HHHHHHHHHHHHHHHTTT-
-HHHHHHHHHHHHHHHTTT-
-HHHHHHHHHHHHHHHHHT-
-HHHHHHHHHHHHHHHHTT-
-HHHHHHHHHHHHHHHTTT-
-HHHHHHHHHHHHHHHTTT-
-HHHHHHHHHHHHHHHTTT-
-HHHHHHHHHHHHHHHHTT-
-HHHHHHHHHHHHHHHHTT-
-HHHHHHHHHHHHHHHHTT-
-HHHHHHHHHHHHHHHTTT-
-HHHHHHHHHHHHHHHTTT-
-TTHHHHHHHHHHHHHTTT-
-HHHHHHHHHHHHHHHHTT-
-HHHHHHHHHHHHHHHHTT-
-HHHHHHHHHHHHHHHHTT-
-HHHHHHHHHHHHHHHHTT-
-HHHHHHHHHHHHHHHHTT-
-HHHHHHHHHHHHHHHHTT-
-HHHHHHHHHHHHHHHTTT-
-HHHHHHHHHHHHHHHHTT-
-HHHHHHHHHHHHHHHHTT-
-HHHHHHHHHHHHHHHHTT-
-HHHHHHHHHHHHHHHHTT-
-HHHHHHHHHHHHHHHHTT-
-HHHHHHHHHHHHHHHHTT-
-HHHHHHHHHHHHHHHHTT-
-TTHHHHHHHHHHHHHHTT-
-HHHHHHHHHHHHHHHHTT-
-HHHHHHHHHHHHHHHHTT-
-HHHHHHHHHHHHHHHHTT-
-HHHHHHHHHHHHHHHHTT-
-HHHHHHHHHHHHHHHHHT-
-HHHHHHHHHHHHHHHHTT-
-HHHHHHHHHHHHHHHTTT-
-HHHHHHHHHHHHHHHHTT-
-HHHHHHHHHHHHHHHHTT-
-HHHHHHHHHHHHHHHHTT-
-HHHHHHHHHHHHHHHHH--
-HHHHHHHHHHHHHHHHTT-
-HHHHHHHHHHHHHHHHTT-
-HHHHHHHHHHHHHHHHTT-
-HHHHHHHHHHHHHHHHTT-
-HHHHHHHHHHHHHHHHTT-
-HHHHHHHHHHHHHHHHTT-
-HHHHHHHHHHHHHHHHTT-
-HHHHHHHHHHHHHHHHTT-
-HHHHHHHHHHHHHHHTTT-
-HHHHHHHHHHHHHHHHTT-
-HHHHHHHHHHHHHHHHTT-
-HHHHHHHHHHHHHHHHTT-
-HHHHHHHHHHHHHHHHTT-
-HHHHHHHHHHHHHHHHTT-
-HHHHHHHHHHHHHHHTTT-
-HHHHHHHHHHHHHHHHTT-
-HHHHHHHHHHHHHHHHTT-
-HHHHHHHHHHHHHHHHTT-
-HHHHHHHHHHHHHHHTTT-
-HHHHHHHHHHHHHHHHTT-
-HHHHHHHHHHHHHHHHHT-
-HHHHHHHHHHHHHHHHTT-
-HHHHHHHHHHHHHHHHTT-
-HHHHHHHHHHHHHHHHHT-
-HHHHHHHHHHHHHHHHTT-
-HHHHHHHHHHHHHHHHTT-
-HHHHHHHHHHHHHHHHTT-
-HHHHHHHHHHHHHHHHTT-
-HHHHHHHHHHHHHHHHTT-
-HHHHHHHHHHHHHHHHTT-
-HHHHHHHHHHHHHHHHTT-
-HHHHHHHHHHHHHHHHTT-
-HHHHHHHHHHHHHHHHTT-
-HHHHHHHHHHHHHHHHHT-
-HHHHHHHHHHHHHHHHTT-
-HHHHHHHHHHHHHHHHTT-
-HHHHHHHHHHHHHHHHTT-
-HHHHHHHHHHHHHHHTTT-
-HHHHHHHHHHHHHHHHTT-
-HHHHHHHHHHHHHHHTTT-
-HHHHHHHHHHHHHHHHTT-
-HHHHHHHHHHHHHHHHTT-
-HHHHHHHHHHHHHHHHHT-
-HHHHHHHHHHHHHHHHTT-
-HHHHHHHHHHHHHHHHTT-
-HHHHHHHHHHHHHHHHTT-
-HHHHHHHHHHHHHHHTTT-
-HHHHHHHHHHHHHHHHTT-
-HHHHHHHHHHHHHHHHTT-
-HHHHHHHHHHHHHHHHTT-
-HHHHHHHHHHHHHHHHTT-
-HHHHHHHHHHHHHHHHTT-
-HHHHHHHHHHHHHHHHTT-
-HHHHHHHHHHHHHHHHTT-
-HHHHHHHHHHHHHHHHTT-
-HHHHHHHHHHHHHHHHTT-
-HHHHHHHHHHHHHHHHTT-
-HHHHHHHHHHHHHHHHTT-
-HHHHHHHHHHHHHHHHTT-
-HHHHHHHHHHHHHHHHTT-
-HHHHHHHHHHHHHHHHTT-
-HHHHHHHHHHHHHHHHTT-
-HHHHHHHHHHHHHHHHTT-
-HHHHHHHHHHHHHHHHTT-
-HHHHHHHHHHHHHHHTTT-
-HHHHHHHHHHHHHHHTTT-
-HHHHHHHHHHHHHHHHTT-
-HHHHHHHHHHHHHHHHTT-
-HHHHHHHHHHHHHHHHTT-
-HHHHHHHHHHHHHHHHH--
-HHHHHHHHHHHHHHHHTT-
-HHHHHHHHHHHHHHHHTT-
-HHHHHHHHHHHHHHHHTT-
-HHHHHHHHHHHHHHHHTT-
-HHHHHHHHHHHHHHHHTT-
-HHHHHHHHHHHHHHHHTT-
-HHHHHHHHHHHHHHHHTT-
-HHHHHHHHHHHHHHHHHT-
-HHHHHHHHHHHHHHHHTT-
-HHHHHHHHHHHHHHHHTT-
-HHHHHHHHHHHHHHHHTT-
-HHHHHHHHHHHHHHHHHT-
-HHHHHHHHHHHHHHHHTT-
-HHHHHHHHHHHHHHHHTT-
-HHHHHHHHHHHHHHHHTT-
-HHHHHHHHHHHHHHHHTT-
-HHHHHHHHHHHHHHHHTT-
-HHHHHHHHHHHHHHHHTT-
-HHHHHHHHHHHHHHHHTT-
-HHHHHHHHHHHHHHHHTT-
-HHHHHHHHHHHHHHHHTT-
-HHHHHHHHHHHHHHHHTT-
-HHHHHHHHHHHHHHHHTT-
-HHHHHHHHHHHHHHHHTT-
-HHHHHHHHHHHHHHHHTT-
-HHHHHHHHHHHHHHHHTT-
-HHHHHHHHHHHHHHHHTT-
-HHHHHHHHHHHHHHHHHT-
-HHHHHHHHHHHHHHHHTT-
-HHHHHHHHHHHHHHHHTT-
-HHHHHHHHHHHHHHHHTT-
-HHHHHHHHHHHHHHHHTT-
-HHHHHHHHHHHHHHHHTT-
-HHHHHHHHHHHHHHHHTT-
-HHHHHHHHHHHHHHHHTT-
-HHHHHHHHHHHHHHHHTT-
-HHHHHHHHHHHHHHHHTT-
-HHHHHHHHHHHHHHHHTT-
-HHHHHHHHHHHHHHHHTT-
-HHHHHHHHHHHHHHHHTT-
-HHHHHHHHHHHHHHGGGT-
-HHHHHHHHHHHHHHHHTT-
-HHHHHHHHHHHHHHHHTT-
-HHHHHHHHHHHHHHHHTT-
-HHHHHHHHHHHHHHHHTT-
-TTHHHHHHHHHHHHHHTT-
-HHHHHHHHHHHHHHHHTT-
-HHHHHHHHHHHHHHHHTT-
-HHHHHHHHHHHHHHHHHT-
-HHHHHHHHHHHHHHHTTT-
-HHHHHHHHHHHHHHHHTT-
-HHHHHHHHHHHHHHHHTT-
-HHHHHHHHHHHHHHHHTT-
-HHHHHHHHHHHHHHHHTT-
-HHHHHHHHHHHHHHHHTT-
-HHHHHHHHHHHHHHHHTT-
-HHHHHHHHHHHHHHHHTT-
-HHHHHHHHHHHHHHHHHT-
-HHHHHHHHHHHHHHHHTT-
-HHHHHHHHHHHHHHHHTT-
-HHHHHHHHHHHHHHHHHT-
-HHHHHHHHHHHHHHHHHT-
-HHHHHHHHHHHHHHHTTT-
-HHHHHHHHHHHHHHHHTT-
-HHHHHHHHHHHHHHHHTT-
-HHHHHHHHHHHHHHHHTT-
-HHHHHHHHHHHHHHHHTT-
-HHHHHHHHHHHHHHHHTT-
-HHHHHHHHHHHHHHHHTT-
-HHHHHHHHHHHHHHHHTT-
-HHHHHHHHHHHHHHHHTT-
-HHHHHHHHHHHHHHHHTT-
-HHHHHHHHHHHHHHHHTT-
-HHHHHHHHHHHHHHHHTT-
-HHHHHHHHHHHHHHHHTT-
-HHHHHHHHHHHHHHHHTT-
-HHHHHHHHHHHHHHHTTT-
-HHHHHHHHHHHHHHHHTT-
-HHHHHHHHHHHHHHHHTT-
-HHHHHHHHHHHHHHHHTT-
-HHHHHHHHHHHHHHHHTT-
-HHHHHHHHHHHHHHHTTT-
-HHHHHHHHHHHHHHHHTT-
-HHHHHHHHHHHHHHHHTT-
-HHHHHHHHHHHHHHHHTT-
-HHHHHHHHHHHHHHHHTT-
-HHHHHHHHHHHHHHHHTT-
-HHHHHHHHHHHHHHHHTT-
-HHHHHHHHHHHHHHHHTT-
-HHHHHHHHHHHHHHHHTT-
-HHHHHHHHHHHHHHHHHT-
-HHHHHHHHHHHHHHHTTT-
-HHHHHHHHHHHHHHHHTT-
-HHHHHHHHHHHHHHHHTT-
-HHHHHHHHHHHHHHHHTT-
-HHHHHHHHHHHHHHHHTT-
-HHHHHHHHHHHHHHHHTT-
-HHHHHHHHHHHHHHHHTT-
-HHHHHHHHHHHHHHHHTT-
-HHHHHHHHHHHHHHHHTT-
-HHHHHHHHHHHHHHTTTT-
-HHHHHHHHHHHHHHHHTT-
-HHHHHHHHHHHHHHHHTT-
-HHHHHHHHHHHHHHHHTT-
-HHHHHHHHHHHHHHHTTT-
-HHHHHHHHHHHHHHHHTT-
-HHHHHHHHHHHHHHHHTT-
-HHHHHHHHHHHHHHHHTT-
-HHHHHHHHHTTHHHHHTT-
-HHHHHHHHHHHHHHGGGT-
-HHHHHHHHHHHHHHHHTT-
-HHHHHHHHHHHHHHHHTT-
-HHHHHHHHHHHHHHHHTT-
-HHHHHHHHHHHHHHHHTT-
-HHHHHHHHHHHHHHHHTT-
-HHHHHHHHHHHHHHHHTT-
-HHHHHHHHHHHHHHHHTT-
-HHHHHHHHHHHHHHHHTT-
-HHHHHHHHHHHHHHHHTT-
-HHHHHHHHHHHHHHHHHT-
-HHHHHHHHHHHHHHHHHT-
-HHHHHHHHHHHHHHHHTT-
-HHHHHHHHHHHHHHHHTT-
-HHHHHHHHHHHHHHHHTT-
-HHHHHHHHHHHHHHHHTT-
-HHHHHHHHHHHHHHHHTT-
-HHHHHHHHHHHHHHHHTT-
-HHHHHHHHHHHHHHHHTT-
-HHHHHHHHHHHHHHHHTT-
-HHHHHHHHHHHHHHHHTT-
-HHHHHHHHHHHHHHHHTT-
-HHHHHHHHHHHHHHHHHT-
-HHHHHHHHHHHHHHHHTT-
-HHHHHHHHHHHHHHHHTT-
-HHHHHHHHHHHHHHHTTT-
-HHHHHHHHHHHHHHHHTT-
-HHHHHHHHHHHHHHHHTT-
-HHHHHHHHHHHHHHHHTT-
-HHHHHHHHHHHHHHHHTT-
-HHHHHHHHHHHHHHHHTT-
-HHHHHHHHHHHHHHHHTT-
-HHHHHHHHHHHHHHHHTT-
-HHHHHHHHHHHHHHHHTT-
-HHHHHHHHHHHHHHHHTT-
-HHHHHHHHHHHHHHHHTT-
-HHHHHHHHHHHHHHHHTT-
-HHHHHHHHHHHHHHHHTT-
-HHHHHHHHHHHHHHHHTT-
-TTHHHHHHHHHHHHHHTT-
-HHHHHHHHHHHHHHHHTT-
-HHHHHHHHHHHHHHHHHT-
-HHHHHHHHHHHHHHHHHT-
-HHHHHHHHHHHHHHHHTT-
-HHHHHHHHHHHHHHHHHT-
-HHHHHHHHHHHHHHHHTT-
-HHHHHHHHHHHHHHHHTT-
-HHHHHHHHHHHHHHHHTT-
-HHHHHHHHHHHHHHHHTT-
-HHHHHHHHHHHHHHHHTT-
-HHHHHHHHHHHHHHHHTT-
-HHHHHHHHHHHHHHHHTT-
--HHHHHHHHHHHHHHHTT-
-HHHHHHHHHHHHHHHHTT-
-HHHHHHHHHHHHHHHHTT-
-HHHHHHHHHHHHHHHHTT-
-HHHHHHHHHHHHHHHHTT-
-HHHHHHHHHHHHHHHHTT-
-HHHHHHHHHHHHHHHHTT-
-HHHHHHHHHHHHHHHHTT-
-HHHHHHHHHHHHHHHHHT-
-TTHHHHHHHHHHHHHHTT-
-HHHHHHHHHHHHHHHTTT-
-HHHHHHHHHHHHHHHHTT-
-HHHHHHHHHHHHHHHHTT-
--HHHHHHHHHHHHHHHTT-
-HHHHHHHHHHHHHHHHTT-
-HHHHHHHHHHHHHHHTTT-
-HHHHHHHHHHHHHHHHTT-
-HHHHHHHHHHHHHHHHTT-
-HHHHHHHHHHHHHHHHTT-
-HHHHHHHHHHHHHHHTTT-
-HHHHHHHHHHHHHHHHTT-
-HHHHHHHHHHHHHHHTTT-
-HHHHHHHHHHHHHHHHTT-
-HHHHHHHHHHHHHHHTTT-
-HHHHHHHHHHHHHHHHTT-
-HHHHHHHHHHHHHHHHTT-
-HHHHHHHHHHHHHHHHTT-
-HHHHHHHHHHHHHHHHHT-
-HHHHHHHHHHHHHHHHHT-
-HHHHHHHHHHHHHHHHHT-
-HHHHHHHHHHHHHHHHTT-
-HHHHHHHHHHHHHHHHTT-
-HHHHHHHHHHHHHHHHTT-
-HHHHHHHHHHHHHHHHTT-
-HHHHHHHHHHHHHHHHTT-
-HHHHHHHHHHHHHHHHTT-
-HHHHHHHHHHHHHHHHTT-
-HHHHHHHHHHHHHHHHTT-
-HHHHHHHHHHHHHHHHTT-
-HHHHHHHHHHHHHHHHTT-
-HHHHHHHHHHHHHHHHHT-
-HHHHHHHHHHHHHHHHTT-
-HHHHHHHHHHHHHHHHHT-
-HHHHHHHHHHHHHHHTTT-
-HHHHHHHHHHHHHHHHTT-
-HHHHHHHHHHHHHHHHTT-
-TTHHHHHHHHHHHHHHHT-
-HHHHHHHHHHHHHHHHTT-
-HHHHHHHHHHHHHHHTTT-
-HHHHHHHHHHHHHHHHTT-
-HHHHHHHHHHHHHHHTTT-
-HHHHHHHHHHHHHHHHTT-
-HHHHHHHHHHHHHHHHTT-
-HHHHHHHHHHHHHHHTTT-
-HHHHHHHHHHHHHHHHTT-
-HHHHHHHHHHHHHHHHTT-
-HHHHHHHHHHHHHHHTTT-
-HHHHHHHHHHHHHHHHTT-
-HHHHHHHHHHHHHHHTTT-
-HHHHHHHHHHHHHHHHTT-
-HHHHHHHHHHHHHHHHTT-
-HHHHHHHHHHHHHHHHTT-
-HHHHHHHHHHHHHHHHTT-
-HHHHHHHHHHHHHHHHTT-
-HHHHHHHHHHHHHHHHTT-
-HHHHHHHHHHHHHHHHTT-
-HHHHHHHHHHHHHHHTTT-
-HHHHHHHHHHHHHHHTTT-
-HHHHHHHHHHHHHHHHTT-
-HHHHHHHHHHHHHHHTTT-
-HHHHHHHHHHHHHHHHTT-
-HHHHHHHHHHHHHHHTTT-
-HHHHHHHHHHHHHHHHHT-
-HHHHHHHHHHHHHHHHTT-
-HHHHHHHHHHHHHHHTTT-
-HHHHHHHHHHHHHHHHTT-
-HHHHHHHHHHHHHHHHTT-
--HHHHHHHHHHHHHHTTT-
-HHHHHHHHHHHHHHTTTT-
-HHHHHHHHHHHHHHHHTT-
-HHHHHHHHHHHHHHHTTT-
-HHHHHHHHHHHHHHHHTT-
-HHHHHHHHHHHHHHHHTT-
-HHHHHHHHHHHHHHHHTT-
-HHHHHHHHHHHHHHHHTT-
-HHHHHHHHHHHHHHHHTT-
-HHHHHHHHHHHHHHHTTT-
-HHHHHHHHHHHHHHHHTT-
-HHHHHHHHHHHHHHHTTT-
-HHHHHHHHHHHHHHHHTT-
-HHHHHHHHHHHHHHHHTT-
-HHHHHHHHHHHHHHHHTT-
-HHHHHHHHHHHHHHHTTT-
-HHHHHHHHHHHHHHHHTT-
-HHHHHHHHHHHHHHHHTT-
-HHHHHHHHHHHHHHHHHT-
-HHHHHHHHHHHHHHHHTT-
-HHHHHHHHHHHHHHHHHT-
-HHHHHHHHHHHHHHHHTT-
-HHHHHHHHHHHHHHHHTT-
-HHHHHHHHHHHHHHHHTT-
-HHHHHHHHHHHHHHHTTT-
-HHHHHHHHHHHHHHHHHT-
-HHHHHHHHHHHHHHHHHT-
-HHHHHHHHHHHHHHHHHT-
-HHHHHHHHHHHHHHHHHT-
-HHHHHHHHHHHHHHHHTT-
-HHHHHHHHHHHHHHHHTT-
-HHHHHHHHHHHHHHHHTT-
-HHHHHHHHHHHHHHHHTT-
-HHHHHHHHHHHHHHHHTT-
-HHHHHHHHHHHHHHHTTT-
-HHHHHHHHHHHHHHHTTT-
-HHHHHHHHHHHHHHHHTT-
-HHHHHHHHHHHHHHHTTT-
-HHHHHHHHHHHHHHHHTT-
-HHHHHHHHHHHHHHHHTT-
-HHHHHHHHHHHHHHHHTT-
-HHHHHHHHHHHHHHHHTT-
-HHHHHHHHHHHHHHHTTT-
-HHHHHHHHHHHHHHHHTT-
-HHHHHHHHHHHHHHHHTT-
-HHHHHHHHHHHHHHHHHT-
-HHHHHHHHHHHHHHHHTT-
-HHHHHHHHHHHHHHHHHT-
-HHHHHHHHHHHHHHHHTT-
-HHHHHHHHHHHHHHHHTT-
-HHHHHHHHHHHHHHHTTT-
-HHHHHHHHHHHHHHHHTT-
-HHHHHHHHHHHHHHHHTT-
-HHHHHHHHHHHHHHHHTT-
-HHHHHHHHHHHHHHHHTT-
-HHHHHHHHHHHHHHHHTT-
-HHHHHHHHHHHHHHHHTT-
-HHHHHHHHHHHHHHHHTT-
-HHHHHHHHHHHHHHHHTT-
-HHHHHHHHHHHHHHHHTT-
-TTHHHHHHHHHHHHHHTT-
-HHHHHHHHHHHHHHHHTT-
-HHHHHHHHHHHHHHHHTT-
-HHHHHHHHHHHHHHHHTT-
-HHHHHHHHHHHHHHHHTT-
-HHHHHHHHHHHHHHHHTT-
-HHHHHHHHHHHHHHHHTT-
-HHHHHHHHHHHHHHHHTT-
-HHHHHHHHHHHHHHHHTT-
-HHHHHHHHHHHHHHHHTT-
-HHHHHHHHHHHHHHHHTT-
-HHHHHHHHHHHHHHHHTT-
-HHHHHHHHHHHHHHHHTT-
-HHHHHHHHHHHHHHHHTT-
-HHHHHHHHHHHHHHHHTT-
-HHHHHHHHHHHHHHHHTT-
-HHHHHHHHHHHHHHHHTT-
-HHHHHHHHHHHHHHHHTT-
-HHHHHHHHHHHHHHHHHT-
-HHHHHHHHHHHHHHHTTT-
-HHHHHHHHHHHHHHHHTT-
-HHHHHHHHHHHHHHHHTT-
-HHHHHHHHHHHHHHHHTT-
-HHHHHHHHHHHHHHHHTT-
-HHHHHHHHHHHHHHHHTT-
--HHHHHHHHHHHHHHHTT-
--HHHHHHHHHHHHHHHTT-
-HHHHHHHHHHHHHHHHTT-
-HHHHHHHHHHHHHHHHTT-
-HHHHHHHHHHHHHHHHTT-
-HHHHHHHHHHHHHHHHTT-
-HHHHHHHHHHHHHHHHTT-
-HHHHHHHHHHHHHHHHTT-
-HHHHHHHHHHHHHHHHTT-
-HHHHHHHHHHHHHHHHTT-
-HHHHHHHHHHHHHHHHTT-
-HHHHHHHHHHHHHHHHTT-
-HHHHHHHHHHHHHHHHTT-
-HHHHHHHHHHHHHHHHTT-
-HHHHHHHHHHHHHHHHTT-
-HHHHHHHHHHHHHHHHTT-
-HHHHHHHHHHHHHHHTTT-
-HHHHHHHHHHHHHHHHTT-
-HHHHHHHHHHHHHHHHTT-
-HHHHHHHHHHHHHHHTTT-
-HHHHHHHHHHHHHHHTTT-
-HHHHHHHHHHHHHHHHTT-
-HHHHHHHHHHHHHHHHTT-
-HHHHHHHHHHHHHHHTTT-
-HHHHHHHHHHHHHHHHTT-
-HHHHHHHHHHHHHHHHTT-
-HHHHHHHHHHHHHHHHTT-
--HHHHHHHHHHHHHHHTT-
-HHHHHHHHHHHHHHHHTT-
-HHHHHHHHHHHHHHHHTT-
-HHHHHHHHHHHHHHHTTT-
-HHHHHHHHHHHHHHHHTT-
-HHHHHHHHHHHHHHHHHT-
-HHHHHHHHHHHHHHHHTT-
-HHHHHHHHHHHHHHHTTT-
-HHHHHHHHHHHHHHHTTT-
-HHHHHHHHHHHHHHHTTT-
-HHHHHHHHHHHHHHHHTT-
-HHHHHHHHHHHHHHHTTT-
-HHHHHHHHHHHHHHHHTT-
-HHHHHHHHHHHHHHHTTT-
-HHHHHHHHHHHHHHHTTT-
-HHHHHHHHHHHHHHHHTT-
-HHHHHHHHHHHHHHHHTT-
-HHHHHHHHHHHHHHHHTT-
-HHHHHHHHHHHHHHHTTT-
-HHHHHHHHHHHHHHHHTT-
-HHHHHHHHHHHHHHGGGT-
-HHHHHHHHHHHHHHHTT--
-THHHHHHHHHHHHHHTTT-
-HHHHHHHHHHHHHHHTTT-
-HHHHHHHHHHHHHHHHTT-
-HHHHHHHHHHHHHHHTTT-
-HHHHHHHHHHHHHHHTTT-
-HHHHHHHHHHHHHHHTTT-
-HHHHHHHHHHHHHHHHTT-
-HHHHHHHHHHHHHHHTTT-
-HHHHHHHHHHHHHHTTTT-
-HHHHHHHHHHHHHHHTTT-
-HHHHHHHHHHHHHHHHTT-
-HHHHHHHHHHHHHHHHTT-
-HHHHHHHHHHHHHHHTTT-
-HHHHHHHHHHHHHHHHTT-
-HHHHHHHHHHHHHHHTTT-
-THHHHHHHHHHHHHHHTT-
-HHHHHHHHHHHHHHHTTT-
-HHHHHHHHHHHHHHHTTT-
-HHHHHHHHHHHHHHHHTT-
-HHHHHHHHHHHHHHHHHT-
-HHHHHHHHHHHHHHHHTT-
-HHHHHHHHHHHHHHHHTT-
-HHHHHHHHHHHHHHHHTT-
-HHHHHHHHHHHHHHHHTT-
-HHHHHHHHHHHHHHHHTT-
-HHHHHHHHHHHHHHHHTT-
-HHHHHHHHHHHHHHHHTT-
-HHHHHHHHHHHHHHHHTT-
-HHHHHHHHHHHHHHHHTT-
-HHHHHHHHHHHHHHHHTT-
-HHHHHHHHHHHHHHHHHT-
-HHHHHHHHHHHHHHHHHT-
-HHHHHHHHHHHHHHHHHT-
-HHHHHHHHHHHHHHHHHT-
-HHHHHHHHHHHHHHHHHT-
-HHHHHHHHHHHHHHHHHT-
-HHHHHHHHHHHHHHHHTT-
-HHHHHHHHHHHHHHHHTT-
-HHHHHHHHHHHHHHHHTT-
-HHHHHHHHHHHHHHHHTT-
-HHHHHHHHHHHHHHHHTT-
-HHHHHHHHHHHHHHHHTT-
-HHHHHHHHHHHHHHHHTT-
-HHHHHHHHHHHHHHHHTT-
-HHHHHHHHHHHHHHHHTT-
-HHHHHHHHHHHHHHHHTT-
-HHHHHHHHHHHHHHHHTT-
-HHHHHHHHHHHHHHHHTT-
-HHHHHHHHHHHHHHHTTT-
-HHHHHHHHHHHHHHHHTT-
-HHHHHHHHHHHHHHHTTT-
-HHHHHHHHHHHHHHHHTT-
-HHHHHHHHHHHHHHHHTT-
-HHHHHHHHHHHHHHHHTT-
-HHHHHHHHHHHHHHHHTT-
-HHHHHHHHHHHHHHHTTT-
-HHHHHHHHHHHHHHHHTT-
-HHHHHHHHHHHHHHHHTT-
-HHHHHHHHHHHHHHHHTT-
-HHHHHHHHHHHHHHHHTT-
-HHHHHHHHHHHHHHHHHT-
-HHHHHHHHHHHHHHHHTT-
-HHHHHHHHHHHHHHHHTT-
-HHHHHHHHHHHHHHHHTT-
-HHHHHHHHHHHHHHHHTT-
-HHHHHHHHHHHHHHHHTT-
-HHHHHHHHHHHHHHHHTT-
-HHHHHHHHHHHHHHHTTT-
-HHHHHHHHHHHHHHHHTT-
-HHHHHHHHHHHHHHHHTT-
-HHHHHHHHHHHHHHHHTT-
-HHHHHHHHHHHHHHHHTT-
-HHHHHHHHHHHHHHHHTT-
-HHHHHHHHHHHHHHHHTT-
-HHHHHHHHHHHHHHHHTT-
-HHHHHHHHHHHHHHHHHT-
-HHHHHHHHHHHHHHHHTT-
-HHHHHHHHHHHHHHHHTT-
-HHHHHHHHHHHHHHHHTT-
--HHHHHHHHHHHHHHHTT-
--HHHHHHHHHHHHHHHTT-
--HHHHHHHHHHHHHHHTT-
--HHHHHHHHHHHHHHHTT-
--HHHHHHHHHHHHHHHTT-
--HHHHHHHHHHHHHHHTT-
--HHHHHHHHHHHHHHHTT-
--HHHHHHHHHHHHHHHTT-
--HHHHHHHHHHHHHHHTT-
--HHHHHHHHHHHHHHHTT-
--HHHHHHHHHHHHHHHTT-
--HHHHHHHHHHHHHHHTT-
--HHHHHHHHHHHHHHHTT-
--HHHHHHHHHHHHHHHTT-
--HHHHHHHHHHHHHHHTT-
--HHHHHHHHHHHHHHHTT-
--HHHHHHHHHHHHHHHTT-
--HHHHHHHHHHHHHHHTT-
--HHHHHHHHHHHHHHHTT-
--HHHHHHHHHHHHHHHTT-
--HHHHHHHHHHHHHHHTT-
--HHHHHHHHHHHHHHTTT-
--HHHHHHHHHHHHHHHHT-
--HHHHHHHHHHHHHHHTT-
-THHHHHHHHHHHHHHHTT-
--HHHHHHHHHHHHHHHTT-
--HHHHHHHHHHHHHHHTT-
--HHHHHHHHHHHHHHHTT-
--HHHHHHHHHHHHHHHTT-
--THHHHHHHHHHHHHHTT-
--TTHHHHHHHHHHHHHTT-
--TTHHHHHHHHHHHHHTT-
--SSHHHHHHHHHHHHTTT-
--TTHHHHHHHHHHHHHTT-
--TTHHHHHHHHHHHHHTT-
--TTHHHHHHHHHHHHTTT-
--TTHHHHHHHHHHHHHTT-
--TTHHHHHHHHHHHHHTT-
--TTHHHHHHHHHHHHHTT-
--SSHHHHHHHHHHHHTTT-
--TTHHHHHHHHHHHHTTT-
--TTHHHHHHHHHHHHHTT-
--TTHHHHHHHHHHHHTTT-
--TTHHHHHHHHHHHHHHT-
--TTHHHHHHHHHHHHHTT-
--TTHHHHHHHHHHHHHTT-
--TTHHHHHHHHHHHHTTT-
--TTHHHHHHHHHHHHTTT-
--TTHHHHHHHHHHHHHTT-
--TTHHHHHHHHHHHHHTT-
--TTHHHHHHHHHHHHHTT-
--TTHHHHHHHHHHHHHTT-
--TTHHHHHHHHHHHHHTT-
--TTSHHHHHHHHHHHTTT-
--TTTHHHHHHHHHHHHTT-
--TTHHHHHHHHHHHHHTT-
--TTHHHHHHHHHHHHHTT-
--TTHHHHHHHHHHHHHTT-
--TTHHHHHHHHHHHHTTT-
--TTHHHHHHHHHHHHTTT-
--TTHHHHHHHHHHHHHTT-
--TTHHHHHHHHHHHHHTT-
--TTHHHHHHHHHHHHTTT-
--TTHHHHHHHHHHHHHHT-
--TTHHHHHHHHHHHHTTT-
--TTHHHHHHHHHHHHHTT-
--TTHHHHHHHHHHHHHTT-
--SSHHHHHHHHHHHHHTT-
--TTHHHHHHHHHHHHHTT-
--TTHHHHHHHHHHHHHTT-
--TTHHHHHHHHHHHHHTT-
--TTHHHHHHHHHHHHTTT-
--TTHHHHHHHHHHHHHTT-
--TTHHHHHHHHHHHHHTT-
--TTHHHHHHHHHHHHTTT-
--TTHHHHHHHHHHHHHTT-
--TTHHHHHHHHHHHHHHT-
--TTHHHHHHHHHHHHHTT-
--SSHHHHHHHHHHHHHTT-
--TTHHHHHHHHHHHHTTT-
--SSHHHHHHHHHHHHTTT-
----HHHHHHHHHHHHTTT-
--S-HHHHHHHHHHHHHTT-
--SSHHHHHHHHHHHHTTT-
--SSHHHHHHHHHHHHHTT-
--SSHHHHHHHHHHHHHTT-
--S-HHHHHHHHHHHHHTT-
--S-HHHHHHHHHHHHHTT-
--SSHHHHHHHHHHHHHTT-
--TTHHHHHHHHHHHHHTT-
--TTHHHHHHHHHHHHHTT-
--SSHHHHHHHHHHHHHTT-
--SSHHHHHHHHHHHHHTT-
--TTHHHHHHHHHHHHTTT-
--SSHHHHHHHHHHHHTTT-
----HHHHHHHHHHHTTTT-
--SSHHHHHHHHHHHHHTT-
--TTHHHHHHHHHHHHHTT-
--SSHHHHHHHHHHHHHTT-
--SSHHHHHHHHHHHHHTT-
--SSHHHHHHHHHHHHHTT-
--TTHHHHHHHHHHHHHTT-
--TTHHHHHHHHHHHHHTT-
--TTHHHHHHHHHHHHHTT-
--TTHHHHHHHHHHHHHTT-
--SSHHHHHHHHHHHHTTT-
--SSHHHHHHHHHHHHTTT-
--TTHHHHHHHHHHHHTTT-
--S-HHHHHHHHHHHHHTT-
--SSHHHHHHHHHHHHHTT-
--SSHHHHHHHHHHHHHTT-
--SSHHHHHHHHHHHHHTT-
--SSHHHHHHHHHHHHHTT-
--TTHHHHHHHHHHHHHTT-
--TTHHHHHHHHHHHHHTT-
--TTHHHHHHHHHHHHHTT-
--TTHHHHHHHHHHHHHTT-
--TTHHHHHHHHHHHHHTT-
--TTHHHHHHHHHHHHHTT-
--TTHHHHHHHHHHHHHTT-
--TTHHHHHHHHHHHHHTT-
--TTHHHHHHHHHHHHHTT-
--TTHHHHTHHHHHHHTTT-
--TTHHHHTHHHHHHHHTT-
--TTHHHHSHHHHHHHHTT-
--TTHHHHTHHHHHHHHHT-
--TTHHHHTHHHHHHHHHT-
--TTHHHHSHHHHHHHHTT-
--TTHHHHTHHHHHHHHTT-
--TTHHHHHHHHHHHHHTT-
--GGGTTTTHHHHHHHHTT-
--TTHHHHHHHHHHHHHHT-
--TTHHHHHHHHHHHHHTT-
--S-HHHHTHHHHHHHTTT-
-TT-TTTTTHHHHHHHTTT-
--S-TTGGGHHHHHHHHTT-
--SSTTGGGHHHHHHHHTT-
--SSTTTTTHHHHHHHTTT-
--SSHHHHHHHHHHHHHTT-
--SSHHHHHHHHHHHHHTT-
--SSTTGGGHHHHHHHHTT-
--SSTTGGGHHHHHHHHTT-
--TTTTTTTHHHHHHHHTT-
--STHHHHTHHHHHHHHTT-
-TTSHHHHHHHHHHHHHTT-
-GGGHHHHHHHHHHHHHTT-
-TTTHHHHHHHHHHHHHTT-
-TTTHHHHHHHHHHHHHTT-
-HHHHHHHHHHHHHHHTTT-
-HHHHHHHHHHHHHHHTTT-
-HHHHHHHHHHHHHHHHHT-
-HHHHHHHHHHHHHHHHTT-
-HHHHHHHHHHHHHHHHTT-
-HHHHHHHHHHHHHHHTTT-
-HHHHHHHHHHHHHHHHTT-
-HHHHHHHHHHHHHHHHTT-
-TTHHHHHHHHHHHHHHTT-
-HHHHHHHHHHHHHHHHHT-
-HHHHHHHHHHHHHHHHTT-
-HHHHHHHHHHHHHHHHHT-
-HHHHHHHHHHHHHHHTTT-
-HHHHHHHHHHHHHHHTTT-
-HHHHHHHHHHHHHHHHTT-
-HHHHHHHHHHHHHHHHTT-
-HHHHHHHHHHHHHHHHTT-
-HHHHHHHHHHHHHHHHTT-
-HHHHHHHHHHHHHHHHTT-
-HHHHHHHHHHHHHHHHTT-
-HHHHHHHHHHHHHHHHTT-
-HHHHHHHHHHHHHHHHTT-
-HHHHHHHHHHHHHHHHTT-
-HHHHHHHHHHHHHHHHTT-
-HHHHHHHHHHHHHHHHTT-
-HHHHHHHHHHHHHHHHTT-
-HHHHHHHHHHHHHHHHTT-
-HHHHHHHHHHHHHHHHTT-
-HHHHHHHHHHHHHHHHTT-
-HHHHHHHHHHHHHHHHTT-
-HHHHHHHHHHHHHHHTTT-
-HHHHHHHHHHHHHHHTTT-
-HHHHHHHHHHHHHHHTTT-
-HHHHHHHHHHHHHHHTTT-
-HHHHHHHHHHHHHHTTTT-
-HHHHHHHHHHHHHHHHTT-
-HHHHHHHHHHHHHHHTTT-
-HHHHHHHHHHHHHHHHTT-
-HHHHHHHHHHHHHHHHTT-
-HHHHHHHHHHHHHHHHTT-
-HHHHHHHHHHHHHHHHTT-
-HHHHHHHHHHHHHHHHTT-
-HHHHHHHHHHHHHHHHTT-
-HHHHHHHHHHHHHHHHTT-
-HHHHHHHHHHHHHHHHTT-
-HHHHHHHHHHHHHHHHTT-
-HHHHHHHHHHHHHHHHTT-
-HHHHHHHHHHHHHHHHTT-
-HHHHHHHHHHHHHHHHTT-
-HHHHHHHHHHHHHHHHTT-
-HHHHHHHHHHHHHHHHTT-
-HHHHHHHHHHHHHHHHTT-
-HHHHHHHHHHHHHHHHTT-
-HHHHHHHHHHHHHHHHTT-
-HHHHHHHHHHHHHHHHTT-
-HHHHHHHHHHHHHHHHTT-
-HHHHHHHHHHHHHHHHHT-
-HHHHHHHHHHHHHHHHTT-
-HHHHHHHHHHHHHHHHTT-
-HHHHHHHHHHHHHHHHTT-
-HHHHHHHHHHHHHHHHTT-
-HHHHHHHHHHHHHHHHTT-
-HHHHHHHHHHHHHHHHTT-
-HHHHHHHHHHHHHHHHTT-
-HHHHHHHHHHHHHHHHTT-
-HHHHHHHHHHHHHHHHTT-
-HHHHHHHHHHHHHHHHTT-
-HHHHHHHHHHHHHHHHTT-
-HHHHHHHHHHHHHHHHTT-
-HHHHHHHHHHHHHHHHTT-
-HHHHHHHHHHHHHHHHTT-
-HHHHHHHHHHHHHHHHTT-
-HHHHHHHHHHHHHHHHTT-
-HHHHHHHHHHHHHHHHHT-
-HHHHHHHHHHHHHHHHHT-
-HHHHHHHHHHHHHHHHH--
-HHHHHHHHHHHHHHHHTT-
-HHHHHHHHHHHHHHHHTT-
-HHHHHHHHHHHHHHHHTT-
-HHHHHHHHHHHHHHHHTT-
-HHHHHHHHHHHHHHHHTT-
-HHHHHHHHHHHHHHHHTT-
-HHHHHHHHHHHHHHHHHT-
-HHHHHHHHHHHHHHHHTT-
-TTHHHHHHHHHHHHHTTT-
-HHHHHHHHHHHHHHHHTT-
-HHHHHHHHHHHHHHHHTT-
-HHHHHHHHHHHHHHHTTT-
-HHHHHHHHHHHHHHHTTT-
-HHHHHHHHHHHHHHTTTT-
-HHHHHHHHHHHHHHTTTT-
-HHHHHHHHHHHHHHHHHT-
-HHHHHHHHHHHHHHHHTT-
-HHHHHHHHHHHHHHHHTT-
-HHHHHHHHHHHHHHHTTT-
-HHHHHHHHHHHHHHHHTT-
-HHHHHHHHHHHHHHHHTT-
-HHHHHHHHHHHHHHHHTT-
-HHHHHHHHHHHHHHHHTT-
-HHHHHHHHHHHHHHHHTT-
-TTHHHHHHHHHHHHHTTT-
-HHHHHHHHHHHHHHHHTT-
-HHHHHHHHHHHHHHHHTT-
-HHHHHHHHHHHHHHHHTT-
-HHHHHHHHHHHHHHHHTT-
-HHHHHHHHHHHHHHHHTT-
-HHHHHHHHHHHHHHHHTT-
-HHHHHHHHHHHHHHHHTT-
-HHHHHHHHHHHHHHHHTT-
--HHHHHHHHHHHHHHHTT-
--HHHHHHHHHHHHHHHTT-
--HHHHHHHHHHHHHHTTT-
--HHHHHHHHHHHHHHHTT-
--HHHHHHHHHHHHHTTTT-
-HHHHHHHHHHHHHHHHTT-
-HHHHHHHHHHHHHHHHTT-
-HHHHHHHHHHHHHHHTTT-
-HHHHHHHHHHHHHHHHTT-
-HHHHHHHHHHHHHHHTTT-
-HHHHHHHHHHHHHHHHTT-
-HHHHHHHHHHHHHHHHTT-
-HHHHHHHHHHHHHHHHTT-
-HHHHHHHHHHHHHHHHTT-
-HHHHHHHHHHHHHHHHTT-
-HHHHHHHHHHHHHHHHTT-
-HHHHHHHHHHHHHHHHTT-
-HHHHHHHHHHHHHHHHTT-
-HHHHHHHHHHHHHHHHTT-
-HHHHHHHHHHHHHHHTTT-
-HHHHHHHHHHHHHHHTTT-
-HHHHHHHHHHHHHHHTTT-
-HHHHHHHHHHHHHHHHTT-
-HHHHHHHHHHHHHHHHTT-
-HHHHHHHHHHHHHHHHTT-
-HHHHHHHHHHHHHHHHTT-
-HHHHHHHHHHHHHHHHTT-
-HHHHHHHHHHHHHHHHTT-
-HHHHHHHHHHHHHHHHTT-
-HHHHHHHHHHHHHHHHTT-
-HHHHHHHHHHHHHHHHTT-
-HHHHHHHHHHHHHHHHTT-
-HHHHHHHHHHHHHHHTTT-
-HHHHHHHHHHHHHHHHTT-
-HHHHHHHHHHHHHHHHTT-
-HHHHHHHHHHHHHHHHTT-
-HHHHHHHHHHHHHHHHTT-
-HHHHHHHHHHHHHHHHTT-
-HHHHHHHHHHHHHHHHTT-
-HHHHHHHHHHHHHHHHTT-
-HHHHHHHHHHHHHHHHTT-
-HHHHHHHHHHHHHHHHTT-
-HHHHHHHHHHHHHHHHTT-
-HHHHHHHHHHHHHHHHTT-
-HHHHHHHHHHHHHHHHTT-
-HHHHHHHHHHHHHHHHTT-
-HHHHHHHHHHHHHHHHTT-
-HHHHHHHHHHHHHHHHTT-
-HHHHHHHHHHHHHHHHTT-
-HHHHHHHHHHHHHHHHTT-
-HHHHHHHHHHHHHHHHTT-
-HHHHHHHHHHHHHHHHTT-
-HHHHHHHHHHHHHHHHTT-
-HHHHHHHHHHHHHHHHTT-
-HHHHHHHHHHHHHHHHTT-
-HHHHHHHHHHHHHHHHTT-
-HHHHHHHHHHHHHHHHTT-
-HHHHHHHHHHHHHHHHTT-
-HHHHHHHHHHHHHHHHTT-
-HHHHHHHHHHHHHHGGGT-
-HHHHHHHHHHHHHHHHTT-
-HHHHHHHHHHHHHHHHTT-
-HHHHHHHHHHHHHHHHTT-
-HHHHHHHHHHHHHHHHTT-
-HHHHHHHHHHHHHHHHTT-
-HHHHHHHHHHHHHHHTTT-
-HHHHHHHHHHHHHHHHTT-
-HHHHHHHHHHHHHHHTTT-
-HHHHHHHHHHHHHHHHTT-
--HHHHHHHHHHHHHHHTT-
--HHHHHHHHHHHHHHTTT-
--HHHHHHHHHHHHHHHTT-
--SHHHHHHHHHHHHHTTT-
--SHHHHHHHHHHHHHTTT-
-TTHHHHHHHHHHHHHHTT-
-TTHHHHHHHHHHHHHTTT-
-TTHHHHHHHHHHHHHHTT-
-TTHHHHHHHHHHHHHHTT-
--SHHHHHHHHHHHHHHTT-
--SHHHHHHHHHHHHHHTT-
-TTHHHHHHHHHHHHHHTT-
-TTHHHHHHHHHHHHHHTT-
-TTHHHHHHHHHHHHHHTT-
--SHHHHHHHHHHHHHHTT-
-TTHHHHHHHHHHHHHHTT-
-TTHHHHHHHHHHHHHHTT-
-TTHHHHHHHHHHHHHHTT-
--SHHHHHHHHHHHHHTTT-
--SHHHHHHHHHHHHHHTT-
--SHHHHHHHHHHHHHHTT-
--SHHHHHHHHHHHHHHTT-
--SHHHHHHHHHHHHHHTT-
--SHHHHHHHHHHHHHHTT-
--SHHHHHHHHHHHHHTTT-
--SHHHHHHHHHHHHHHTT-
--SHHHHHHHHHHHHHHTT-
--SHHHHHHHHHHHHHTTT-
--SHHHHHHHHHHHHHHTT-
--SHHHHHHHHHHHHHHTT-
--SHHHHHHHHHHHHHHTT-
--SHHHHHHHHHHHHHTTT-
--SHHHHHHHHHHHHHHHT-
--SHHHHHHHHHHHHHHTT-
--SHHHHHHHHHHHHHHHT-
--SHHHHHHHHHHHHHHHT-
--SSHHHHHHHHHHHHHHT-
--SHHHHHHHHHHHHHHTT-
--SHHHHHHHHHHHHHTTT-
--SHHHHHHHHHHHHHHTT-
--SHHHHHHHHHHHHHHTT-
--SHHHHHHHHHHHHHHTT-
--SHHHHHHHHHHHHHTTT-
--SHHHHHHHHHHHHHHTT-
--SHHHHHHHHHHHHHTTT-
--SHHHHHHHHHHHHHHTT-
--SHHHHHHHHHHHHHTTT-
--SHHHHHHHHHHHHHHTT-
--SHHHHHHHHHHHHHHTT-
--SHHHHHHHHHHHHHTTT-
--SHHHHHHHHHHHHHHTT-
--SHHHHHHHHHHHHHHTT-
--SHHHHHHHHHHHHHHTT-
--SHHHHHHHHHHHHHHTT-
--SHHHHHHHHHHHHHTTT-
-TTHHHHHHHHHHHHHHTT-
--SHHHHHHHHHHHHHHTT-
-TTHHHHHHHHHHHHHTTT-
--SHHHHHHHHHHHHHHTT-
--SHHHHHHHHHHHHHHTT-
--SHHHHHHHHHHHHHHTT-
--SHHHHHHHHHHHHHHTT-
---HHHHHHHHHHHHHHTT-
-TTHHHHHHHHHHHHHTTT-
-TTHHHHHHHHHHHHHHTT-
-TTHHHHHHHHHHHHHHTT-
-TTHHHHHHHHHHHHHHTT-
-TTHHHHHHHHHHHHHHTT-
-TTHHHHHHHHHHHHHHTT-
---HHHHHHHHHHHHHHTT-
-TTHHHHHHHHHHHHHTTT-
-TTHHHHHHHHHHHHHHTT-
---TTHHHHHHHHHHHHTT-
---HHHHHHHHHHHHHHTT-
-TTHHHHHHHHHHHHHHTT-
-TTHHHHHHHHHHHHHHTT-
-TTHHHHHHHHHHHHHHHT-
-TTHHHHHHHHHHHHHHTT-
---HHHHHHHHHHHHHHTT-
-TTHHHHHHHHHHHHHHTT-
--SHHHHHHHHHHHHHHTT-
--SHHHHHHHHHHHHHTTT-
---HHHHHHHHHHHHHHTT-
--SHHHHHHHHHHHHHHHT-
-TTHHHHHHHHHHHHHHTT-
--SHHHHHHHHHHHHHHTT-
-TTHHHHHHHHHHHHHTTT-
---HHHHHHHHHHHHHTTT-
--SHHHHHHHHHHHHHHTT-
--SHHHHHHHHHHHHHHHT-
----HHHHHHHHHHHHHTT-
----HHHHHHHHHHHHHTT-
-----HHHHHHHHHHHHTT-
---SSHHHHHHHHHHHHTT-
----HHHHHHHHHHHHTTT-
----HHHHHHHHHHHHHTT-
----HHHHHHHHHHHHTTT-
---THHHHHHHHHHHHHTT-
---HHHHHHHHHHHHHHTT-
---HHHHHHHHHHHHHHTT-
--SHHHHHHHHHHHHHTTT-
-TTHHHHHHHHHHHHHHTT-
-TTHHHHHHHHHHHHHTTT-
-TTHHHHHHHHHHHHHHTT-
-TTHHHHHHHHHHHHHHTT-
---HHHHHHHHHHHHHHTT-
-TTHHHHHHHHHHHHHHTT-
--SHHHHHHHHHHHHHHTT-
--SHHHHHHHHHHHHHHTT-
--SHHHHHHHHHHHHHHTT-
-TTHHHHHHHHHHHHHHTT-
--SHHHHHHHHHHHHHHTT-
--SHHHHHHHHHHHHHHTT-
--SHHHHHHHHHHHHHHTT-
--SHHHHHHHHHHHHHHTT-
--SHHHHHHHHHHHHHTTT-
-TTHHHHHHHHHHHHHHTT-
--SHHHHHHHHHHHHHHTT-
--SHHHHHHHHHHHHHHTT-
--SHHHHHHHHHHHHHTTT-
--SHHHHHHHHHHHHHHTT-
---HHHHHHHHHHHHHHTT-
--SHHHHHHHHHHHHHHTT-
--SHHHHHHHHHHHHHTTT-
---HHHHHHHHHHHHHHTT-
--S-HHHHHHHHHHHHHTT-
--SHHHHHHHHHHHHHHTT-
--SHHHHHHHHHHHHHHTT-
---HHHHHHHHHHHHHHTT-
--SHHHHHHHHHHHHHHTT-
-TTHHHHHHHHHHHHHTTT-
-TTHHHHHHHHHHHHHTTT-
--SHHHHHHHHHHHHHTTT-
--SHHHHHHHHHHHHHHTT-
---HHHHHHHHHHHHHHTT-
---HHHHHHHHHHHHHHTT-
-TTHHHHHHHHHHHHHHTT-
-TTHHHHHHHHHHHHHHTT-
--SHHHHHHHHHHHHHHTT-
---HHHHHHHHHHHHHHTT-
--SHHHHHHHHHHHHHHTT-
-TTHHHHHHHHHHHHHTTT-
--SHHHHHHHHHHHHHHTT-
--HHHHHHHHHHHHHHHTT-
-HHHHHHHHHHHHHHHTTT-
-HHHHHHHHHHHHHHHHTT-
-HHHHHHHHHHHHHHHHTT-
-HHHHHHHHHHHHHHHHTT-
-HHHHHHHHHHHHHHHHTT-
-HHHHHHHHHHHHHHHTTT-
-HHHHHHHHHHHHHHHTTT-
-HHHHHHHHHHHHHHHTTT-
-HHHHHHHHHHHHHHHHHT-
-HHHHHHHHHHHHHHHHTT-
-HHHHHHHHHHHHHHHHTT-
-HHHHHHHHHHHHHHHHTT-
-HHHHHHHHHHHHHHHHTT-
-HHHHHHHHHHHHHHHHTT-
-HHHHHHHHHHHHHHHHTT-
-HHHHHHHHHHHHHHHTTT-
-HHHHHHHHHHHHHHHHTT-
-HHHHHHHHHHHHHHHTTT-
-HHHHHHHHHHHHHHHHTT-
-HHHHHHHHHHHHHHHHTT-
-HHHHHHHHHHHHHHHHTT-
-HHHHHHHHHHHHHHHHTT-
-HHHHHHHHHHHHHHHHTT-
-HHHHHHHHHHHHHHHHTT-
-HHHHHHHHHHHHHHHHTT-
-HHHHHHHHHHHHHHHHTT-
-HHHHHHHHHHHHHHHHTT-
-HHHHHHHHHHHHHHHTTT-
-HHHHHHHHHHHHHHHHTT-
-HHHHHHHHHHHHHHHHTT-
-HHHHHHHHHHHHHHHHTT-
-HHHHHHHHHHHHHHHHTT-
-HHHHHHHHHHHHHHHHTT-
-HHHHHHHHHHHHHHHHTT-
-HHHHHHHHHHHHHHHHTT-
-HHHHHHHHHHHHHHHHTT-
-HHHHHHHHHHHHHHHHTT-
-HHHHHHHHHHHHHHHHTT-
-HHHHHHHHHHHHHHHHTT-
-HHHHHHHHHHHHHHHHTT-
-HHHHHHHHHHHHHHHHTT-
-HHHHHHHHHHHHHHHHTT-
-HHHHHHHHHHHHHHHHTT-
-HHHHHHHHHHHHHHHHTT-
-HHHHHHHHHHHHHHHHTT-
-HHHHHHHHHHHHHHHHTT-
-HHHHHHHHHHHHHHHHTT-
-HHHHHHHHHHHHHHHHTT-
-HHHHHHHHHHHHHHHHTT-
-HHHHHHHHHHHHHHHHTT-
-HHHHHHHHHHHHHHHTTT-
-HHHHHHHHHHHHHHHHHT-
-HHHHHHHHHHHHHHHHTT-
-HHHHHHHHHHHHHHHHTT-
-HHHHHHHHHHHHHHHTTT-
-HHHHHHHHHHHHHHHHTT-
-HHHHHHHHHHHHHHHHHT-
-HHHHHHHHHHHHHHHHHT-
-HHHHHHHHHHHHHHHTTT-
-HHHHHHHHHHHHHHHHTT-
-HHHHHHHHHHHHHHHHHT-
-HHHHHHHHHHHHHHHHTT-
-HHHHHHHHHHHHHHHHTT-
-HHHHHHHHHHHHHHHTTT-
-HHHHHHHHHHHHHHHHTT-
-HHHHHHHHHHHHHHHHTT-
-HHHHHHHHHHHHHHHHTT-
-HHHHHHHHHHHHHHHTTT-
-HHHHHHHHHHHHHHHHHT-
-HHHHHHHHHHHHHHHTTT-
-HHHHHHHHHHHHHHHHTT-
-HHHHHHHHHHHHHHHHTT-
-HHHHHHHHHHHHHHHHTT-
-HHHHHHHHHHHHHHHHTT-
-HHHHHHHHHHHHHHHHTT-
-HHHHHHHHHHHHHHHHTT-
-HHHHHHHHHHHHHHHHTT-
-HHHHHHHHHHHHHHHHTT-
-HHHHHHHHHHHHHHHHTT-
-HHHHHHHHHHHHHHHHTT-
-HHHHHHHHHHHHHHHHTT-
-HHHHHHHHHHHHHHHHTT-
-HHHHHHHHHHHHHHHHTT-
-HHHHHHHHHHHHHHHHTT-
-HHHHHHHHHHHHHHHHTT-
-HHHHHHHHHHHHHHHHTT-
-HHHHHHHHHHHHHHHHTT-
-HHHHHHHHHHHHHHHHTT-
-HHHHHHHHHHHHHHHHTT-
--HHHHHHHHHHHHHHHTT-
-HHHHHHHHHHHHHHHHTT-
-HHHHHHHHHHHHHHHTTT-
-HHHHHHHHHHHHHHHHTT-
-HHHHHHHHHHHHHHHHTT-
-HHHHHHHHHHHHHHHTTT-
-HHHHHHHHHHHHHHHHTT-
-HHHHHHHHHHHHHHTTTT-
-HHHHHHHHHHHHHHTTTT-
-HHHHHHHHHHHHHHHHTT-
-HHHHHHHHHHHHHHHHTT-
-HHHHHHHHHHHHHHHHTT-
-HHHHHHHHHHHHHHHHHT-
-HHHHHHHHHHHHHHHHHT-
-HHHHHHHHHHHHHHHHTT-
-HHHHHHHHHHHHHHHHH--
-HHHHHHHHHHHHHHHHTT-
-HHHHHHHHHHHHHHHHT--
-HHHHHHHHHHHHHHHTTT-
-HHHHHHHHHHHHHHHHTT-
-HHHHHHHHHHHHHHHHTT-
-HHHHHHHHHHHHHHHHTT-
-HHHHHHHHHHHHHHHHHT-
-HHHHHHHHHHHHHHHHTT-
-HHHHHHHHHHHHHHHHTT-
-HHHHHHHHHHHHHHHHTT-
-HHHHHHHHHHHHHHHHHT-
-HHHHHHHHHHHHHHHHTT-
-HHHHHHHHHHHHHHHHTT-
-HHHHHHHHHHHHHHHTTT-
-HHHHHHHHHHHHHHHTTT-
-HHHHHHHHHHHHHHHHTT-
-HHHHHHHHHHHHHHHHTT-
-HHHHHHHHHHHHHHHHTT-
-HHHHHHHHHHHHHHHHTT-
-HHHHHHHHHHHHHHHHTT-
-HHHHHHHHHHHHHHHHTT-
-HHHHHHHHHHHHHHHHTT-
-HHHHHHHHHHHHHHHHHT-
-HHHHHHHHHHHHHHHHHT-
-HHHHHHHHHHHHHHHHTT-
-HHHHHHHHHHHHHHHHTT-
-HHHHHHHHHHHHHHHHTT-
-HHHHHHHHHHHHHHHTTT-
-HHHHHHHHHHHHHHHTTT-
-HHHHHHHHHHHHHHHHTT-
-HHHHHHHHHHHHHHHHTT-
-HHHHHHHHHHHHHHHTTT-
-HHHHHHHHHHHHHHTTTT-
-HHHHHHHHHHHHHHHTTT-
-HHHHHHHHHHHHHHHHTT-
-HHHHHHHHHHHHHHHHTT-
-HHHHHHHHHHHHHHHHHT-
-HHHHHHHHHHHHHHHHTT-
-HHHHHHHHHHHHHHHHTT-
-HHHHHHHHHHHHHHHHTT-
-HHHHHHHHHHHHHHHHTT-
-HHHHHHHHHHHHHHHHTT-
-HHHHHHHHHHHHHHHHTT-
-HHHHHHHHHHHHHHHHTT-
-HHHHHHHHHHHHHHHHTT-
-HHHHHHHHHHHHHHHHTT-
-HHHHHHHHHHHHHHHHTT-
-HHHHHHHHHHHHHHHHTT-
-HHHHHHHHHHHHHHHHTT-
-HHHHHHHHHHHHHHHHTT-
-HHHHHHHHHHHHHHHHTT-
-HHHHHHHHHHHHHHHHTT-
-HHHHHHHHHHHHHHHHTT-
-HHHHHHHHHHHHHHHHHT-
-HHHHHHHHHHHHHHHTTT-
-HHHHHHHHHHHHHHHTTT-
-HHHHHHHHHHHHHHHTTT-
-HHHHHHHHHHHHHHHHTT-
-HHHHHHHHHHHHHHHHTT-
-HHHHHHHHHHHHHHHHTT-
-HHHHHHHHHHHHHHHHTT-
-HHHHHHHHHHHHHHHHTT-
-HHHHHHHHHHHHHHHHTT-
-HHHHHHHHHHHHHHHTTT-
-HHHHHHHHHHHHHHHHTT-
-HHHHHHHHHHHHHHHHHT-
-HHHHHHHHHHHHHHHHTT-
-HHHHHHHHHHHHHHHHTT-
-HHHHHHHHHHHHHHHHHT-
-HHHHHHHHHHHHHHHHTT-
-HHHHHHHHHHHHHHHHHT-
-HHHHHHHHHHHHHHHHTT-
-TTHHHHHHHHHHHHHHTT-
-HHHHHHHHHHHHHHHHHT-
-HHHHHHHHHHHHHHHHTT-
-HHHHHHHHHHHHHHHHTT-
-HHHHHHHHHHHHHHHHHT-
-HHHHHHHHHHHHHHHHTT-
-TTHHHHHHHHHHHHHHTT-
-HHHHHHHHHHHHHHHHHT-
-HHHHHHHHHHHHHHHHTT-
-HHHHHHHHHHHHHHHTTT-
-HHHHHHHHHHHHHHHTTT-
-HHHHHHHHHHHHHHHHTT-
-HHHHHHHHHHHHHHHHTT-
-HHHHHHHHHHHHHHHHTT-
-HHHHHHHHHHHHHHHHHT-
-HHHHHHHHHHHHHHHHTT-
-HHHHHHHHHHHHHHHHTT-
-HHHHHHHHHHHHHHHHTT-
-HHHHHHHHHHHHHHHHTT-
-HHHHHHHHHHHHHHHHTT-
-HHHHHHHHHHHHHHHHTT-
-HHHHHHHHHHHHHHHHTT-
-HHHHHHHHHHHHHHHHTT-
-HHHHHHHHHHHHHHTTTT-
-HHHHHHHHHHHHHHHHHT-
-HHHHHHHHHHHHHHHTTT-
-HHHHHHHHHHHHHHHHTT-
-HHHHHHHHHHHHHHHHTT-
-HHHHHHHHHHHHHHHTTT-
-HHHHHHHHHHHHHHHTTT-
-HHHHHHHHHHHHHHHHTT-
-HHHHHHHHHHHHHHHHTT-
-HHHHHHHHHHHHHHHHTT-
-HHHHHHHHHHHHHHHHTT-
-HHHHHHHHHHHHHHHHTT-
-HHHHHHHHHHHHHHHHTT-
-HHHHHHHHHHHHHHHHTT-
-HHHHHHHHHHHHHHHTT--
-HHHHHHHHHHHHHHHHTT-
-HHHHHHHHHHHHHHHHTT-
-HHHHHHHHHHHHHHHHHT-
-HHHHHHHHHHHHHHHHTT-
-HHHHHHHHHHHHHHHHTT-
-HHHHHHHHHHHHHHHHTT-
-HHHHHHHHHHHHHHHHHT-
-HHHHHHHHHHHHHHHHTT-
-HHHHHHHHHHHHHHHHTT-
-HHHHHHHHHHHHHHHHTT-
-HHHHHHHHHHHHHHHHH--
-HHHHHHHHHHHHHHHHTT-
-HHHHHHHHHHHHHHHHTT-
-HHHHHHHHHHHHHHHHTT-
-HHHHHHHHHHHHHHHHTT-
-HHHHHHHHHHHHHHHHTT-
-HHHHHHHHHHHHHHHHTT-
-HHHHHHHHHHHHHHHHTT-
-HHHHHHHHHHHHHHHHTT-
-HHHHHHHHHHHHHHHHTT-
-HHHHHHHHHHHHHHHTTT-
-HHHHHHHHHHHHHHHHTT-
-HHHHHHHHHHHHHHHHTT-
-HHHHHHHHHHHHHHHHTT-
-HHHHHHHHHHHHHHHHTT-
-HHHHHHHHHHHHHHHHTT-
-HHHHHHHHHHHHHHHHTT-
-HHHHHHHHHHHHHHHHTT-
-HHHHHHHHHHHHHHHHTT-
-HHHHHHHHHHHHHHHTTT-
-HHHHHHHHHHHHHHHHTT-
-HHHHHHHHHHHHHHHHTT-
-HHHHHHHHHHHHHHHHTT-
-HHHHHHHHHHHHHHHHTT-
-HHHHHHHHHHHHHHHHTT-
-HHHHHHHHHHHHHHHHHT-
-HHHHHHHHHHHHHHHHHT-
-HHHHHHHHHHHHHHHHTT-
-HHHHHHHHHHHHHHHHTT-
-HHHHHHHHHHHHHHHHTT-
-HHHHHHHHHHHHHHHHTT-
-HHHHHHHHHHHHHHHHHT-
-HHHHHHHHHHHHHHHHHT-
-HHHHHHHHHHHHHHHHTT-
-HHHHHHHHHHHHHHTTTT-
-HHHHHHHHHHHHHHHHTT-
-HHHHHHHHHHHHHHHHTT-
-HHHHHHHHHHHHHHHHTT-
-HHHHHHHHHHHHHHHHTT-
-HHHHHHHHHHHHHHHHTT-
-HHHHHHHHHHHHHHHHTT-
-HHHHHHHHHHHHHHHHTT-
-HHHHHHHHHHHHHHHHTT-
-HHHHHHHHHHHHHHHHTT-
-HHHHHHHHHHHHHHHHTT-
-HHHHHHHHHHHHHHHHTT-
-HHHHHHHHHHHHHHHTTT-
-HHHHHHHHHHHHHHHTTT-
-HHHHHHHHHHHHHHHHTT-
-HHHHHHHHHHHHHHHHTT-
-HHHHHHHHHHHHHHHHHT-
-HHHHHHHHHHHHHHHTTT-
-HHHHHHHHHHHHHHHHTT-
-HHHHHHHHHHHHHHHTTT-
-HHHHHHHHHHHHHHHHTT-
-HHHHHHHHHHHHHHTTTT-
-HHHHHHHHHHHHHHTTTT-
-HHHHHHHHHHHHHHTTTT-
-HHHHHHHHHHHHHHTTTT-
-HHHHHHHHHHHHHHHTTT-
-HHHHHHHHHHHHHHHHTT-
-HHHHHHHHHHHHHHTTTT-
-HHHHHHHHHHHHHHTTTT-
-HHHHHHHHHHHHHHTTTT-
-HHHHHHHHHHHHHHTTTT-
-HHHHHHHHHHHHHHTTTT-
-HHHHHHHHHHHHHHTTTT-
-HHHHHHHHHHHHHHTTTT-
-HHHHHHHHHHHHHHHHTT-
-HHHHHHHHHHHHHHTTTT-
-HHHHHHHHHHHHHHHHTT-
-HHHHHHHHHHHHHHHHTT-
-HHHHHHHHHHHHHHHHTT-
-TTHHHHHHHHHHHHHTTT-
-HHHHHHHHHHHHHHHTTT-
-HHHHHHHHHHHHHHHHTT-
-HHHHHHHHHHHHHHHHTT-
-HHHHHHHHHHHHHHHHTT-
-HHHHHHHHHHHHHHHTTT-
-HHHHHHHHHHHHHHHHTT-
-HHHHHHHHHHHHHHHTTT-
-HHHHHHHHHHHHHHHHTT-
-HHHHHHHHHHHHHHHHTT-
-HHHHHHHHHHHHHHHTTT-
-HHHHHHHHHHHHHHHHTT-
-HHHHHHHHHHHHHHHHTT-
--HHHHHHHHHHHHHHHTT-
--SHHHHHHHHHHHHHHTT-
--HHHHHHHHHHHHHHTTT-
--HHHHHHHHHHHHHHHTT-
--HHHHHHHHHHHHHHHTT-
--HHHHHHHHHHHHHHHTT-
--HHHHHHHHHHHHHHHTT-
--HHHHHHHHHHHHHHTTT-
--HHHHHHHHHHHHHHHTT-
--HHHHHHHHHHHHHHHTT-
--HHHHHHHHHHHHHHHTT-
--HHHHHHHHHHHHHHHHT-
--HHHHHHHHHHHHHHHTT-
--HHHHHHHHHHHHHHHTT-
--HHHHHHHHHHHHHHHTT-
--HHHHHHHHHHHHHHTTT-
--HHHHHHHHHHHHHHHTT-
--HHHHHHHHHHHHHHHHT-
--HHHHHHHHHHHHHHHTT-
--HHHHHHHHHHHHHHHHT-
--HHHHHHHHHHHHHHHTT-
--HHHHHHHHHHHHHHHHT-
--HHHHHHHHHHHHHHHTT-
--HHHHHHHHHHHHHHHTT-
--HHHHHHHHHHHHHHHTT-
--HHHHHHHHHHHHHHHTT-
--HHHHHHHHHHHHHHHTT-
--HHHHHHHHHHHHHHHTT-
--HHHHHHHHHHHHHHHHT-
--HHHHHHHHHHHHHHHTT-
--HHHHHHHHHHHHHHHTT-
--HHHHHHHHHHHHHHTTT-
--HHHHHHHHHHHHHHHTT-
--HHHHHHHHHHHHHHHTT-
--HHHHHHHHHHHHHHHHT-
--HHHHHHHHHHHHHHHTT-
--HHHHHHHHHHHHHHHTT-
--HHHHHHHHHHHHHHTTT-
--HHHHHHHHHHHHHHHTT-
--HHHHHHHHHHHHHHHHT-
--HHHHHHHHHHHHHHHTT-
--HHHHHHHHHHHHHHHTT-
--HHHHHHHHHHHHHHHTT-
--HHHHHHHHHHHHHHHTT-
--HHHHHHHHHHHHHHHTT-
--HHHHHHHHHHHHHTTTT-
--HHHHHHHHHHHHHHTTT-
--HHHHHHHHHHHHHHHTT-
--HHHHHHHHHHHHHHHTT-
--HHHHHHHHHHHHHHHTT-
--HHHHHHHHHHHHHHHTT-
--HHHHHHHHHHHHHHTTT-
--HHHHHHHHHHHHHHHTT-
--HHHHHHHHHHHHHHHTT-
--HHHHHHHHHHHHHHHTT-
--HHHHHHHHHHHHHHTTT-
--HHHHHHHHHHHHHHHTT-
--HHHHHHHHHHHHHHHTT-
--HHHHHHHHHHHHHHHTT-
--HHHHHHHHHHHHHHHTT-
--HHHHHHHHHHHHHHHTT-
--HHHHHHHHHHHHHHHTT-
--HHHHHHHHHHHHHHHTT-
--HHHHHHHHHHHHHHHTT-
--HHHHHHHHHHHHHHHTT-
--HHHHHHHHHHHHHHHTT-
--HHHHHHHHHHHHHHHTT-
--HHHHHHHHHHHHHHTTT-
-HHHHHHHHHHHHHHHHTT-
-HHHHHHHHHHHHHHHHTT-
-HHHHHHHHHHHHHHHHTT-
-HHHHHHHHHHHHHHHHTT-
-HHHHHHHHHHHHHHHHTT-
-HHHHHHHHHHHHHHHHTT-
-HHHHHHHHHHHHHHHHTT-
-HHHHHHHHHHHHHHHHTT-
-HHHHHHHHHHHHHHHHTT-
-HHHHHHHHHHHHHHHHTT-
-HHHHHHHHHHHHHHHHTT-
-HHHHHHHHHHHHHHHHTT-
-HHHHHHHHHHHHHHHHTT-
-HHHHHHHHHHHHHHHTTT-
-HHHHHHHHHHHHHHHHTT-
-HHHHHHHHHHHHHHHHTT-
-HHHHHHHHHHHHHHHHTT-
-HHHHHHHHHHHHHHHHHT-
-HHHHHHHHHHHHHHHHHT-
-HHHHHHHHHHHHHHHHHT-
-HHHHHHHHHHHHHHHHTT-
-HHHHHHHHHHHHHHHHTT-
-HHHHHHHHHHHHHHHHHT-
-HHHHHHHHHHHHHHHHTT-
-HHHHHHHHHHHHHHHHTT-
-HHHHHHHHHHHHHHHHTT-
-HHHHHHHHHHHHHHHHTT-
-HHHHHHHHHHHHHHHHTT-
-HHHHHHHHHHHHHHHHTT-
-HHHHHHHHHHHHHHHTTT-
-HHHHHHHHHHHHHHHTTT-
-HHHHHHHHHHHHHHHHTT-
-HHHHHHHHHHHHHHHTTT-
-HHHHHHHHHHHHHHHHTT-
-HHHHHHHHHHHHHHHTTT-
-HHHHHHHHHHHHHHHHTT-
-HHHHHHHHHHHHHHHTTT-
-HHHHHHHHHHHHHHHHHT-
-HHHHHHHHHHHHHHHHTT-
-HHHHHHHHHHHHHHHHTT-
-HHHHHHHHHHHHHHHTTT-
-HHHHHHHHHHHHHHHHTT-
-HHHHHHHHHHHHHHHHTT-
-HHHHHHHHHHHHHHHTTT-
-HHHHHHHHHHHHHHHHTT-
-HHHHHHHHHHHHHHHHTT-
-HHHHHHHHHHHHHHHHHT-
-HHHHHHHHHHHHHHHTTT-
-HHHHHHHHHHHHHHHTTT-
-HHHHHHHHHHHHHHHHTT-
-HHHHHHHHHHHHHHHHTT-
-HHHHHHHHHHHHHHHHTT-
-HHHHHHHHHHHHHHHHTT-
-HHHHHHHHHHHHHHHHTT-
-HHHHHHHHHHHHHHHHTT-
-HHHHHHHHHHHHHHHTTT-
-HHHHHHHHHHHHHHHHTT-
-HHHHHHHHHHHHHHHHTT-
-HHHHHHHHHHHHHHHHTT-
-HHHHHHHHHHHHHHHHTT-
-HHHHHHHHHHHHHHHHTT-
-HHHHHHHHHHHHHHHTTT-
-HHHHHHHHHHHHHHHHTT-
-HHHHHHHHHHHHHHHHTT-
-HHHHHHHHHHHHHHHHTT-
-HHHHHHHHHHHHHHHHTT-
-HHHHHHHHHHHHHHHHTT-
-TTHHHHHHHHHHHHHHTT-
-HHHHHHHHHHHHHHHHTT-
-HHHHHHHHHHHHHHHHHT-
-HHHHHHHHHHHHHHHHTT-
-HHHHHHHHHHHHHHHHHT-
-HHHHHHHHHHHHHHHHTT-
-HHHHHHHHHHHHHHHHTT-
-HHHHHHHHHHHHHHHHTT-
-HHHHHHHHHHHHHHHHTT-
-HHHHHHHHHHHHHHHHTT-
-HHHHHHHHHHHHHHHHTT-
-HHHHHHHHHHHHHHHHTT-
-HHHHHHHHHHHHHHHHTT-
-HHHHHHHHHHHHHHHHTT-
-HHHHHHHHHHHHHHHHHT-
-HHHHHHHHHHHHHHHHTT-
-HHHHHHHHHHHHHHHHTT-
-HHHHHHHHHHHHHHHTTT-
-HHHHHHHHHHHHHHHHTT-
-HHHHHHHHHHHHHHHHTT-
-HHHHHHHHHHHHHHHHTT-
-HHHHHHHHHHHHHHHHHT-
-HHHHHHHHHHHHHHHHTT-
-THHHHHHHHHHHHHHHHT-
-HHHHHHHHHHHHHHHHTT-
-TTHHHHHHHHHHHHHHTT-
-HHHHHHHHHHHHHHHHTT-
-HHHHHHHHHHHHHHHHTT-
-HHHHHHHHHHHHHHHHHT-
-HHHHHHHHHHHHHHHHTT-
-HHHHHHHHHHHHHHHHTT-
-HHHHHHHHHHHHHHHHTT-
-HHHHHHHHHHHHHHHHTT-
-TTHHHHHHHHHHHHHHTT-
--HHHHHHHHHHHHHHHTT-
--HHHHHHHHHHHHHHHTT-
--HHHHHHHHHHHHHHHTT-
--HHHHHHHHHHHHHHHTT-
--HHHHHHHHHHHHHHHTT-
--HHHHHHHHHHHHHHHHT-
--HHHHHHHHHHHHHHHHT-
--HHHHHHHHHHHHHHHTT-
--HHHHHHHHHHHHHHTTT-
--HHHHHHHHHHHHHHHTT-
--HHHHHHHHHHHHHHHHT-
--HHHHHHHHHHHHHHTTT-
--HHHHHHHHHHHHHHHHT-
--HHHHHHHHHHHHHHTTT-
--HHHHHHHHHHHHHHTTT-
--HHHHHHHHHHHHHHHTT-
--HHHHHHHHHHHHHHTTT-
--HHHHHHHHHHHHHHHTT-
--HHHHHHHHHHHHHHHTT-
--HHHHHHHHHHHHHHHTT-
--HHHHHHHHHHHHHHHTT-
--THHHHHHHHHHHHHTTT-
---HHHHHHHHHHHHHHTT-
---HHHHHHHHHHHHHHTT-
---HHHHHHHHHHHHHHHT-
---HHHHHHHHHHHHHHTT-
---HHHHHHHHHHHHHHTT-
--THHHHHHHHHHHHHTTT-
---TTHHHHHHHHHHHTTT-
---HHHHHHHHHHHHHHTT-
---HHHHHHHHHHHHHTTT-
---HHHHHHHHHHHHHHTT-
---HHHHHHHHHHHHHTTT-
---HHHHHHHHHHHHHTTT-
---HHHHHHHHHHHHHHTT-
---HHHHHHHHHHHHHHTT-
---HHHHHHHHHHHHHTTT-
---HHHHHHHHHHHHHHHT-
---HHHHHHHHHHHHHHTT-
---HHHHHHHHHHHHHHTT-
---HHHHHHHHHHHHHHTT-
---HHHHHHHHHHHHHHTT-
---HHHHHHHHHHHHHHTT-
---HHHHHHHHHHHHHTTT-
---HHHHHHHHHHHHHHTT-
---HHHHHHHHHHHHHTTT-
---HHHHHHHHHHHHHTTT-
---HHHHHHHHHHHHHHTT-
---HHHHHHHHHHHHHHTT-
---HHHHHHHHHHHHHTTT-
---HHHHHHHHHHHHHHHT-
---HHHHHHHHHHHHHHTT-
---HHHHHHHHHHHHHHTT-
---HHHHHHHHHHHHHHTT-
---HHHHHHHHHHHHHHTT-
---HHHHHHHHHHHHHTTT-
--SHHHHHHHHHHHHHTTT-
--SHHHHHHHHHHHHHTTT-
--SHHHHHHHHHHHHHTTT-
--SHHHHHHHHHHHHHHTT-
--SHHHHHHHHHHHHHHTT-
---HHHHHHHHHHHHHHTT-
---HHHHHHHHHHHHHHTT-
---HHHHHHHHHHHHHTTT-
--SHHHHHHHHHHHHHTTT-
---HHHHHHHHHHHHHTTT-
--SHHHHHHHHHHHHHHTT-
--SHHHHHHHHHHHHHHTT-
--SHHHHHHHHHHHHHHTT-
--STTHHHHHHHHHHHHTT-
--STHHHHHHHHHHHHHHT-
--SHHHHHHHHHHHHHHTT-
--SHHHHHHHHHHHHHHTT-
--STHHHHHHHHHHHHHTT-
--SHHHHHHHHHHHHHTTT-
--SHHHHHHHHHHHHHHTT-
--SHHHHHHHHHHHHHHTT-
--SHHHHHHHHHHHHHHTT-
--STHHHHHHHHHHHHHTT-
--SHHHHHHHHHHHHHHTT-
--SHHHHHHHHHHHHHHHT-
--STTHHHHHHHHHHHHTT-
--STTHHHHHHHHHHHTTT-
--STTHHHHHHHHHHHHTT-
--STTHHHHHHHHHHHHTT-
--STTHHHHHHHHHHHHTT-
--STTHHHHHHHHHHHTTT-
--STTHHHHHHHHHHHHTT-
--STTHHHHHHHHHHHTTT-
--STTHHHHHHHHHHHHTT-
--STTHHHHHHHHHHHTTT-
--STTHHHHHHHHHHHHTT-
--STTHHHHHHHHHHHTTT-
--STTHHHHHHHHHHHTTT-
--STTHHHHHHHHHHHHTT-
--STTHHHHHHHHHHHHTT-
--STTHHHHHHHHHHHTTT-
--STTHHHHHHHHHHHHTT-
--STTHHHHHHHHHHHTTT-
--STTHHHHHHHHHHHTTT-
--STTHHHHHHHHHHHHTT-
--STTHHHHHHHHHHHHTT-
--STTHHHHHHHHHHHHTT-
--STTHHHHHHHHHHHHTT-
--STTHHHHHHHHHHHHTT-
--STTHHHHHHHHHHHHTT-
--STTHHHHHHHHHHHTTT-
--STTHHHHHHHHHHHTTT-
--STTHHHHHHHHHHHHTT-
--STTHHHHHHHHHHHHTT-
--STTHHHHHHHHHHHHTT-
--STTHHHHHHHHHHHHTT-
--STTHHHHHHHHHHHHTT-
--STTHHHHHHHHHHHHTT-
--STTHHHHHHHHHHHHTT-
--STTHHHHHHHHHHHTTT-
--STTHHHHHHHHHHHHTT-
--STTHHHHHHHHHHHTTT-
--STTHHHHHHHHHHHHTT-
--STTTTHHHHHHHHHHTT-
--STTHHHHHHHHHHHHTT-
--STTHHHHHHHHHHHTTT-
--STTHHHHHHHHHHHTTT-
--STTHHHHHHHHHHHTTT-
--STTHHHHHHHHHHHHTT-
--STTHHHHHHHHHHHHTT-
--STTHHHHHHHHHHHTTT-
--STTHHHHHHHHHHHTTT-
--STTHHHHHHHHHHHTTT-
--STTHHHHHHHHHHHTTT-
--SSSHHHHHHHHHHHTTT-
--STTHHHHHHHHHHHHTT-
--STTHHHHHHHHHHHHTT-
--STTHHHHHHHHHHHTTT-
--STTHHHHHHHHHHHHTT-
--SSSHHHHHHHHHHHHTT-
--STTHHHHHHHHHHHHTT-
--STTHHHHHHHHHHTTTT-
--STTHHHHHHHHHHHTTT-
--STTHHHHHHHHHHHHTT-
--STTHHHHHHHHHHHHTT-
--SSSHHHHHHHHHHHHTT-
--SSSHHHHHHHHHHHHTT-
--STTHHHHHHHHHHHHTT-
--STTHHHHHHHHHHHTTT-
--STTHHHHHHHHHHHHTT-
--SSSHHHHHHHHHHHHTT-
--SSSHHHHHHHHHHHTTT-
--STTHHHHHHHHHHHHTT-
--SSSHHHHHHHHHHHHTT-
--STTHHHHHHHHHHHHTT-
--STTHHHHHHHHHHHHTT-
--STTHHHHHHHHHHHHTT-
--STTHHHHHHHHHHHHTT-
--STTHHHHHHHHHHHHTT-
--STTHHHHHHHHHHHHTT-
--STTHHHHHHHHHHHHTT-
--STTHHHHHHHHHHHHTT-
--STTHHHHHHHHHHHHTT-
--STTHHHHHHHHHHHHHT-
--STTHHHHHHHHHHHTTT-
--STTHHHHHHHHHHHHTT-
--STTHHHHHHHHHHHHTT-
--STTHHHHHHHHHHHHTT-
--SSSHHHHHHHHHHHHTT-
--STTHHHHHHHHHHHHTT-
---TTHHHHHHHHHHHHTT-
--STTHHHHHHHHHHHHTT-
--STTHHHHHHHHHHHHTT-
--STTHHHHHHHHHHHHTT-
--STTHHHHHHHHHHHHHT-
--STTHHHHHHHHHHHHHT-
--STTHHHHHHHHHHHHTT-
--STTHHHHHHHHHHHHTT-
--STTHHHHHHHHHHHTTT-
--STTHHHHHHHHHHHHTT-
--STTHHHHHHHHHHHHTT-
--STTHHHHHHHHHHHHTT-
--STTHHHHHHHHHHHHTT-
--STTHHHHHHHHHHHHTT-
--STTHHHHHHHHHHHHTT-
--STTHHHHHHHHHHHHTT-
--STTHHHHHHHHHHHHTT-
--STTHHHHHHHHHHHHTT-
--STTHHHHHHHHHHHHTT-
--STTHHHHHHHHHHHTTT-
--STTHHHHHHHHHHHHTT-
--STTHHHHHHHHHHHHTT-
--SSSHHHHHHHHHHHHTT-
--SSSHHHHHHHHHHHHTT-
--SSTHHHHHHHHHHHHTT-
--STTHHHHHHHHHHHHHT-
--STTHHHHHHHHHHHTTT-
--SSSHHHHHHHHHHHTTT-
--STTHHHHHHHHHHHHTT-
--STTHHHHHHHHHHHHTT-
--SSSHHHHHHHHHHHHHT-
--STTHHHHHHHHHHHHTT-
--STTHHHHHHHHHHHHHT-
--STTHHHHHHHHHHHHTT-
--STTHHHHHHHHHHHHTT-
--STTHHHHHHHHHHHHHT-
--STTHHHHHHHHHHHHTT-
--STTHHHHHHHHHHHHTT-
--STTHHHHHHHHHHHHTT-
--STTHHHHHHHHHHHTTT-
--STTHHHHHHHHHHHHTT-
--STTHHHHHHHHHHHHTT-
--STTHHHHHHHHHHHHTT-
--SSSHHHHHHHHHHHHTT-
--STTHHHHHHHHHHHTTT-
--STTTTHHHHHHHHHHTT-
--STTHHHHHHHHHHHHTT-
--SSSTHHHHHHHHHHHTT-
--STTHHHHHHHHHHHHTT-
--STTHHHHHHHHHHHHTT-
--STTHHHHHHHHHHHTTT-
--STTHHHHHHHHHHGGGT-
--STTHHHHHHHHHHGGGT-
--STTHHHHHHHHHHHHTT-
--STTHHHHHHHHHHHTTT-
--STTHHHHHHHHHHHHTT-
--SSSHHHHHHHHHHHHTT-
--STTHHHHHHHHHHTSS--
--STTHHHHHHHHHHHHTT-
--STTHHHHHHHHHHHHTT-
--STTHHHHHHHHHHHHTT-
--STTHHHHHHHHHHHHTT-
--SSSHHHHHHHHHHHTT--
--STTHHHHHHHHHHHHHT-
--STTHHHHHHHHHHHHTT-
--STTHHHHHHHHHHTTTT-
--STTHHHHHHHHHHHHTT-
--STTHHHHHHHHHHHHTT-
--STTHHHHHHHHHHHHTT-
--STTHHHHHHHHHHHHTT-
--STTHHHHHHHHHHHHTT-
--STTHHHHHHHHHHHHTT-
--SSSHHHHHHHHHHHTTT-
--STTHHHHHHHHHHHTTT-
--STTHHHHHHHHHHHHTT-
--STTHHHHHHHHHHHHTT-
--STTHHHHHHHHHHHHTT-
--STTHHHHHHHHHHHHTT-
--STTHHHHHHHHHHHTTT-
--STTHHHHHHHHHHHHTT-
--STTHHHHHHHHHHHTTT-
--STTHHHHHHHHHHHHTT-
--STTHHHHHHHHHHHHHT-
--STTHHHHHHHHHHHTTT-
--STHHHHHHHHHHHHTTT-
--STTHHHHHHHHHHHHTT-
--STTHHHHHHHHHHHHTT-
--STTHHHHHHHHHHHHTT-
--STTHHHHHHHHHHHHTT-
--STTHHHHHHHHHHHHTT-
--STTHHHHHHHHHHHHTT-
--STTHHHHHHHHHHHHTT-
--STTHHHHHHHHHHHTTT-
--STTHHHHHHHHHHHHTT-
--STHHHHHHHHHHHHHTT-
--STTHHHHHHHHHHHHTT-
--STTHHHHHHHHHHHHTT-
--STTHHHHHHHHHHHHTT-
--STTHHHHHHHHHHHHTT-
--STTHHHHHHHHHHHHTT-
--STTHHHHHHHHHHHHTT-
--STTHHHHHHHHHHHHTT-
--STTHHHHHHHHHHHHTT-
--STTHHHHHHHHHHHHTT-
--STTHHHHHHHHHHHHTT-
--STTHHHHHHHHHHHHTT-
---SSHHHHHHHHHHHHTT-
--STTHHHHHHHHHHHHTT-
--STTHHHHHHHHHHHHTT-
--SSSHHHHHHHHHHHHTT-
--STTHHHHHHHHHHHHTT-
--STTHHHHHHHHHHHHTT-
--STTHHHHHHHHHHHHTT-
--STTHHHHHHHHHHHHTT-
--STTHHHHHHHHHHHHTT-
--STTHHHHHHHHHHHHTT-
--STTHHHHHHHHHHHHTT-
--STTHHHHHHHHHHHTTT-
--STTHHHHHHHHHHHHTT-
---TTHHHHHHHHHHHHTT-
--STTHHHHHHHHHHHHTT-
--STTHHHHHHHHHHHHTT-
--SSSHHHHHHHHHHHTTT-
--SSSHHHHHHHHHHHHTT-
--STTHHHHHHHHHHHHTT-
--STTHHHHHHHHHHHHTT-
--STTHHHHHHHHHHHHTT-
--STTHHHHHHHHHHHHTT-
---TTHHHHHHHHHHHHTT-
--STTHHHHHHHHHHHHTT-
--STTHHHHHHHHHHHHTT-
--STTHHHHHHHHHHHHTT-
--STTHHHHHHHHHHHHTT-
--STTHHHHHHHHHHHHHT-
--SSSHHHHHHHHHHHHTT-
---TTHHHHHHHHHHHHTT-
--STTHHHHHHHHHHHHTT-
--STTHHHHHHHHHHHHTT-
--STTHHHHHHHHHHHHTT-
--STTHHHHHHHHHHHTTT-
--STTHHHHHHHHHHHHTT-
--STTHHHHHHHHHHHHTT-
--STTHHHHHHHHHHHHTT-
--STTTTHHHHHHHHHHTT-
--STTHHHHHHHHHHHHHT-
--STTSTHHHHHHHHHHHT-
--STTTTHHHHHHHHHHTT-
--STTSSHHHHHHHHHHTT-
--STTTTHHHHHHHHHHTT-
--STTTTHHHHHHHHHHTT-
--STTSTHHHHHHHHHHTT-
--STTSSHHHHHHHHHHTT-
--STTSSHHHHHHHHHHTT-
--STTTTHHHHHHHHHHTT-
--STTTTHHHHHHHHHHTT-
--STTTTHHHHHHHHHHTT-
--STTTTHHHHHHHHHHTT-
--STTTTHHHHHHHHHHTT-
--STTTTHHHHHHHHHHTT-
--STTTTHHHHHHHHHHTT-
--STTTTHHHHHHHHHHTT-
---TTTTHHHHHHHHHHTT-
---TTTTHHHHHHHHHHHT-
---TTTTHHHHHHHHHHTT-
--SGGGGHHHHHHHHHHTT-
--SGGGGHHHHHHHHHHH--
---THHHHHHHHHHHHHTT-
---GGGGHHHHHHHHHTTT-
---GGGGHHHHHHHHHTTT-
---GGGGHHHHHHHHHHTT-
--SGGGGTTTHHHHHHHTT-
--SGGGSTTHHHHHHHHTT-
--SGGGGTTHHHHHHHHTT-
--SGGGGTTTHHHHHHTTT-
--SGGGTTTTHHHHHHHTT-
--SGGGGHHHHHHHHHHTT-
--SGGGGHHHHHHHHHTTT-
--SGGGTHHHHHHHHHHTT-
--STHHHHHHHHHHHTTTT-
--SSGGGHHHHHHHHHHTT-
--SHHHHHHHHHHHHHHTT-
--SHHHHHHHHHHHHHHTT-
--SHHHHHHHHHHHHHHTT-
--SHHHHHHHHHHHHHHTT-
--SHHHHHHHHHHHHHHTT-
--SHHHHHHHHHHHHHHTT-
--SHHHHHHHHHHHHHHTT-
--SHHHHHHHHHHHHHTTT-
--SHHHHHHHHHHHHHHTT-
--SHHHHHHHHHHHHHHTT-
--SHHHHHHHHHHHHHHTT-
--SHHHHHHHHHHHHHHTT-
--SHHHHHHHHHHHHHHHT-
--SHHHHHHHHHHHHHHTT-
--SHHHHHHHHHHHHHHTT-
--SHHHHHHHHHHHHHHHT-
--SHHHHHHHHHHHHHHTT-
--SHHHHHHHHHHHHHHTT-
--SHHHHHHHHHHHHHHHT-
--SHHHHHHHHHHHHHHTT-
--SHHHHHHHHHHHHHHTT-
--SHHHHHHHHHHHHHHTT-
--SHHHHHHHHHHHHHHTT-
--SHHHHHHHHHHHHHHTT-
--SHHHHHHHHHHHHHHTT-
--SHHHHHHHHHHHHHHTT-
--SHHHHHHHHHHHHHHTT-
--SHHHHHHHHHHHHHTTT-
--SHHHHHHHHHHHHHHTT-
--SHHHHHHHHHHHHHTTT-
--SHHHHHHHHHHHHHTTT-
--SHHHHHHHHHHHHHHTT-
--SHHHHHHHHHHHHHHHT-
--SHHHHHHHHHHHHHHTT-
--SHHHHHHHHHHHHHHTT-
--SHHHHHHHHHHHHHHTT-
--SHHHHHHHHHHHHHHTT-
--SHHHHHHHHHHHHHTTT-
---HHHHHHHHHHHHHHTT-
--SHHHHHHHHHHHHHHTT-
--SHHHHHHHHHHHHHHTT-
--SHHHHHHHHHHHHHHTT-
--SHHHHHHHHHHHHHTTT-
--SHHHHHHHHHHHHHHTT-
--SHHHHHHHHHHHHHHHT-
--SHHHHHHHHHHHHHHTT-
--SHHHHHHHHHHHHHHTT-
--SHHHHHHHHHHHHHHHT-
--SHHHHHHHHHHHHHTTT-
--SHHHHHHHHHHHHHHTT-
--SHHHHHHHHHHHHHHTT-
--SHHHHHHHHHHHHHHTT-
--SHHHHHHHHHHHHHHTT-
--SHHHHHHHHHHHHHHTT-
--SHHHHHHHHHHHHHHTT-
--SHHHHHHHHHHHHTTTT-
--SHHHHHHHHHHHHHHTT-
--SHHHHHHHHHHHHHHTT-
--SHHHHHHHHHHHHHHTT-
---HHHHHHHHHHHHHHTT-
--SHHHHHHHHHHHHHHTT-
--SHHHHHHHHHHHHHHHT-
---HHHHHHHHHHHHHHTT-
--SHHHHHHHHHHHHHHTT-
--SHHHHHHHHHHHHHTTT-
--SHHHHHHHHHHHHHHTT-
--SHHHHHHHHHHHHHHTT-
--SHHHHHHHHHHHHHHTT-
--SHHHHHHHHHHHHHHTT-
--SHHHHHHHHHHHHHHTT-
--SHHHHHHHHHHHHHHTT-
--SHHHHHHHHHHHHHHTT-
--SHHHHHHHHHHHHHHTT-
--SHHHHHHHHHHHHHHTT-
--SHHHHHHHHHHHHHHTT-
--SHHHHHHHHHHHHHHTT-
--SHHHHHHHHHHHHHHTT-
--SHHHHHHHHHHHHHHTT-
---HHHHHHHHHHHHHHTT-
--SHHHHHHHHHHHHHHTT-
--SHHHHHHHHHHHHHHTT-
---HHHHHHHHHHHHHHTT-
--SHHHHHHHHHHHHHHTT-
--SHHHHHHHHHHHHHHHT-
--SHHHHHHHHHHHHHHHT-
--SHHHHHHHHHHHHHTTT-
--SHHHHHHHHHHHHHHTT-
--SHHHHHHHHHHHHHHTT-
--SHHHHHHHHHHHHHHTT-
--SHHHHHHHHHHHHHHTT-
--SHHHHHHHHHHHHHHTT-
--SHHHHHHHHHHHHHHTT-
--SHHHHHHHHHHHHHHTT-
--SHHHHHHHHHHHHHHTT-
--SHHHHHHHHHHHHHTTT-
--SHHHHHHHHHHHHHHTT-
--SHHHHHHHHHHHHHHTT-
--SHHHHHHHHHHHHHHTT-
--SHHHHHHHHHHHHHHTT-
--SHHHHHHHHHHHHHTTT-
--SHHHHHHHHHHHHHHHT-
---HHHHHHHHHHHHHTTT-
--SHHHHHHHHHHHHHHTT-
--SHHHHHHHHHHHHHHTT-
---HHHHHHHHHHHHHHHT-
---HHHHHHHHHHHHHHTT-
---HHHHHHHHHHHHHHTT-
---HHHHHHHHHHHHHTTT-
--SHHHHHHHHHHHHHHHT-
--SHHHHHHHHHHHHHHTT-
--SHHHHHHHHHHHHHTTT-
---HHHHHHHHHHHHHTTT-
--SHHHHHHHHHHHHHHHT-
--SHHHHHHHHHHHHHHTT-
--SHHHHHHHHHHHHHHTT-
--SHHHHHHHHHHHHHHTT-
--SHHHHHHHHHHHHHTTT-
--SHHHHHHHHHHHHHHTT-
--SHHHHHHHHHHHHHHTT-
--SHHHHHHHHHHHHHHTT-
--SHHHHHHHHHHHHHHTT-
--SHHHHHHHHHHHHHTTT-
--SHHHHHHHHHHHHHHTT-
--SHHHHHHHHHHHHHHTT-
--SHHHHHHHHHHHHHHTT-
--SHHHHHHHHHHHHHHTT-
--SHHHHHHHHHHHHHHTT-
--SHHHHHHHHHHHHHHTT-
--SHHHHHHHHHHHHHHHT-
--SHHHHHHHHHHHHHHTT-
--SHHHHHHHHHHHHHHTT-
--SHHHHHHHHHHHHHHTT-
--SHHHHHHHHHHHHHHTT-
--SHHHHHHHHHHHHHHTT-
--SHHHHHHHHHHHHHTTT-
--SHHHHHHHHHHHHHHTT-
--SHHHHHHHHHHHHHTTT-
--SHHHHHHHHHHHHHTTT-
--SHHHHHHHHHHHHHTTT-
--SHHHHHHHHHHHHHHHT-
--SHHHHHHHHHHHHHHTT-
--SHHHHHHHHHHHHHHTT-
--SHHHHHHHHHHHHHHTT-
--SHHHHHHHHHHHHHHTT-
--SHHHHHHHHHHHHHTTT-
--SHHHHHHHHHHHHHHTT-
--SHHHHHHHHHHHHHHTT-
--SHHHHHHHHHHHHHHTT-
--SHHHHHHHHHHHHHHTT-
--SHHHHHHHHHHHHHHHT-
--SHHHHHHHHHHHHHHHT-
--SHHHHHHHHHHHHHHTT-
--SHHHHHHHHHHHHHHHT-
--SHHHHHHHHHHHHHHTT-
--SHHHHHHHHHHHHHTTT-
--SHHHHHHHHHHHHHHTT-
--SHHHHHHHHHHHHHHTT-
--SHHHHHHHHHHHHHHTT-
--SHHHHHHHHHHHHHHTT-
--SHHHHHHHHHHHHHHTT-
--SHHHHHHHHHHHHHTTT-
--SHHHHHHHHHHHHHHTT-
--SHHHHHHHHHHHHHHHT-
--SHHHHHHHHHHHHHHTT-
--SHHHHHHHHHHHHHHTT-
--SHHHHHHHHHHHHHHTT-
--SHHHHHHHHHHHHHHTT-
--SHHHHHHHHHHHHHHTT-
--SHHHHHHHHHHHHHTTT-
--SHHHHHHHHHHHHHHTT-
--SHHHHHHHHHHHHHHTT-
--SHHHHHHHHHHHHHHTT-
--SHHHHHHHHHHHHHHTT-
--SHHHHHHHHHHHHHHTT-
--SHHHHHHHHHHHHHHTT-
--SHHHHHHHHHHHHHHTT-
--SHHHHHHHHHHHHHHTT-
--SHHHHHHHHHHHHHHTT-
--SHHHHHHHHHHHHHHTT-
--SHHHHHHHHHHHHHHTT-
--SHHHHHHHHHHHHHHTT-
--SHHHHHHHHHHHHHTTT-
--SHHHHHHHHHHHHHHTT-
--SHHHHHHHHHHHHHHTT-
--SHHHHHHHHHHHHHHTT-
--SHHHHHHHHHHHHHHTT-
--SHHHHHHHHHHHHHHTT-
--SHHHHHHHHHHHHHHTT-
--SHHHHHHHHHHHHHHTT-
--SHHHHHHHHHHHHHHHT-
--SHHHHHHHHHHHHHTTT-
---HHHHHHHHHHHHHHTT-
--SHHHHHHHHHHHHHHTT-
--SHHHHHHHHHHHHHHTT-
--SHHHHHHHHHHHHHHTT-
--SHHHHHHHHHHHHHHTT-
--SHHHHHHHHHHHHHHTT-
--SHHHHHHHHHHHHHHTT-
--SHHHHHHHHHHHHHHTT-
--SHHHHHHHHHHHHHHTT-
--SHHHHHHHHHHHHHTTT-
--SHHHHHHHHHHHHHHTT-
--SHHHHHHHHHHHHHHTT-
--SHHHHHHHHHHHHHHTT-
--SHHHHHHHHHHHHHHTT-
--SHHHHHHHHHHHHHHTT-
--SHHHHHHHHHHHHHHTT-
--SHHHHHHHHHHHHHHTT-
--SHHHHHHHHHHHHHHTT-
--SHHHHHHHHHHHHHHTT-
--SHHHHHHHHHHHHHTTT-
--SHHHHHHHHHHHHHHTT-
--SHHHHHHHHHHHHHHTT-
---HHHHHHHHHHHHHTTT-
--SHHHHHHHHHHHHTTTT-
--SHHHHHHHHHHHHTTTT-
--SHHHHHHHHHHHHHHTT-
--SHHHHHHHHHHHHHHTT-
---HHHHHHHHHHHHHTTT-
--SHHHHHHHHHHHHHHTT-
--SHHHHHHHHHHHHHHTT-
--SHHHHHHHHHHHHHHTT-
--SHHHHHHHHHHHHHHTT-
--SHHHHHHHHHHHHHHTT-
---HHHHHHHHHHHHHTTT-
---HHHHHHHHHHHHHHTT-
--SHHHHHHHHHHHHHHTT-
--SHHHHHHHHHHHHHHTT-
--SHHHHHHHHHHHHHHTT-
---HHHHHHHHHHHHHHTT-
--SHHHHHHHHHHHHHHTT-
--SHHHHHHHHHHHHHHTT-
--SHHHHHHHHHHHHHHTT-
--SHHHHHHHHHHHHHHTT-
--SHHHHHHHHHHHHHHTT-
--SHHHHHHHHHHHHHHTT-
--SHHHHHHHHHHHHHTTT-
--SHHHHHHHHHHHHHHTT-
--SHHHHHHHHHHHHHHHT-
--SHHHHHHHHHHHHHHTT-
---HHHHHHHHHHHHHHTT-
--SHHHHHHHHHHHHHTTT-
--SHHHHHHHHHHHHHHTT-
---HHHHHHHHHHHHHTTT-
---HHHHHHHHHHHHHTTT-
--SHHHHHHHHHHHHHTTT-
--SHHHHHHHHHHHHHHTT-
--SHHHHHHHHHHHHHHHT-
--SHHHHHHHHHHHHHHTT-
--SHHHHHHHHHHHHTTTT-
--SHHHHHHHHHHHHHHTT-
--SHHHHHHHHHHHHHTTT-
--SHHHHHHHHHHHHHHHT-
--SHHHHHHHHHHHHHTTT-
--SHHHHHHHHHHHHHTTT-
--SHHHHHHHHHHHHHHTT-
--SHHHHHHHHHHHHHHTT-
--SHHHHHHHHHHHHHHTT-
--SHHHHHHHHHHHHHTTT-
--SHHHHHHHHHHHHHHTT-
--SHHHHHHHHHHHHHHTT-
--SHHHHHHHHHHHHHHTT-
--SHHHHHHHHHHHHHHTT-
--SHHHHHHHHHHHHHHTT-
---HHHHHHHHHHHHTTTT-
--SHHHHHHHHHHHHHHS--
--SHHHHHHHHHHHHHHTT-
--SHHHHHHHHHHHHHHTT-
--SHHHHHHHHHHHHHHTT-
--SHHHHHHHHHHHHHHTT-
--SHHHHHHHHHHHHHTTT-
--SHHHHHHHHHHHHHHTT-
--SHHHHHHHHHHHHHHTT-
--SHHHHHHHHHHHHHHTT-
--SHHHHHHHHHHHHHTTT-
--SHHHHHHHHHHHHHHTT-
--SHHHHHHHHHHHHHHTT-
--SHHHHHHHHHHHHHTTT-
--STTHHHHHHHHHHTTTT-
--STTHHHHHHHHHHHHTT-
--STTHHHHHHHHHHHHTT-
--STTHHHHHHHHHHHTTT-
--STTHHHHHHHHHHHHTT-
--SGGGHHHHHHHHHHHTT-
--STTHHHHHHHHHHHHTT-
--STTTHHHHHHHHHHHTT-
--STTTHHHHHHHHHHHHT-
--STTTHHHHHHHHHHHTT-
--STTTHHHHHHHHHHHTT-
--STTHHHHHHHHHHHTTT-
--SSSTHHHHHHHHHHHTT-
--SSS-HHHHHHHHHHHTT-
--SSS-HHHHHHHHHHTTT-
--SSSHHHHHHHHHHHHTT-
--STTHHHHHHHHHHHHTT-
--STTHHHHHHHHHHHHTT-
--STTHHHHHHHHHHHHTT-
--STTHHHHHHHHHHHHTT-
--STTHHHHHHHHHHHHTT-
--STTHHHHHHHHHHHHTT-
--STTHHHHHHHHHHHHTT-
--STTHHHHHHHHHHHTTT-
--STHHHHHHHHHHHHHTT-
--STTHHHHHHHHHHHHTT-
--STTHHHHHHHHHHHHTT-
--STTHHHHHHHHHHHHTT-
--STTHHHHHHHHHHHHTT-
--STTHHHHHHHHHHHTTT-
--STTHHHHHHHHHHHHTT-
--STTSHHHHHHHHHHHTT-
--STTHHHHHHHHHHHHTT-
--STTHHHHHHHHHHHHHT-
--STTHHHHHHHHHHHHTT-
--STTHHHHHHHHHHHHTT-
--STTHHHHHHHHHHHTTT-
--STTHHHHHHHHHHHHTT-
--STTHHHHHHHHHHHHTT-
--STTHHHHHHHHHHHHTT-
--STTHHHHHHHHHHHHTT-
--SSSHHHHHHHHHHHHTT-
--STTHHHHHHHHHHHHTT-
--STTHHHHHHHHHHHHTT-
--SSSHHHHHHHHHHHHTT-
--SSSHHHHHHHHHHHHTT-
--STTHHHHHHHHHHHHTT-
--SSSHHHHHHHHHHHHTT-
--STTHHHHHHHHHHHTTT-
--STTHHHHHHHHHHHTTT-
--STTHHHHHHHHHHHHHT-
--STTHHHHHHHHHHHHTT-
--STTHHHHHHHHHHHHTT-
--STTHHHHHHHHHHHHHT-
--STTHHHHHHHHHHHHTT-
--STTHHHHHHHHHHHHTT-
--STTHHHHHHHHHHHHTT-
--STTHHHHHHHHHHHHTT-
--STTHHHHHHHHHHHHTT-
--STTHHHHHHHHHHHHTT-
--STTHHHHHHHHHHHTTT-
--STTHHHHHHHHHHHHTT-
--STTHHHHHHHHHHHHTT-
--STTTTHHHHHHHHHHTT-
--STTHHHHHHHHHHHHTT-
--STTHHHHHHHHHHHTTT-
--STTHHHHHHHHHHHTTT-
--SSSHHHHHHHHHHHHTT-
--STTHHHHHHHHHHHHTT-
--STTHHHHHHHHHHHTTT-
--STTHHHHHHHHHHHHTT-
--STTHHHHHHHHHHHTTT-
--STTHHHHHHHHHHHHTT-
--STTHHHHHHHHHHHHTT-
--STTHHHHHHHHHHHTTT-
--STTHHHHHHHHHHHHTT-
--STTHHHHHHHHHHHHTT-
--STTHHHHHHHHHHHTTT-
--STTHHHHHHHHHHHHTT-
--STTHHHHHHHHHHHHTT-
--STTHHHHHHHHHHHHTT-
--STTHHHHHHHHHHHTTT-
--STTHHHHHHHHHHHHTT-
--STTHHHHHHHHHHHHTT-
--STTHHHHHHHHHHHHTT-
--STTHHHHHHHHHHTTTT-
--STTHHHHHHHHHHHHTT-
--STTHHHHHHHHHHHHHT-
--STTHHHHHHHHHHHHTT-
--SSSHHHHHHHHHHHHTT-
--STTHHHHHHHHHHHTTT-
--STTHHHHHHHHHHHTTT-
--STTHHHHHHHHHHHHTT-
--SSSHHHHHHHHHHHTTT-
--STTHHHHHHHHHHHHTT-
--STTHHHHHHHHHHHHTT-
--STTHHHHHHHHHHHHTT-
--STTHHHHHHHHHHHTTT-
--STTHHHHHHHHHHHHTT-
--SSSHHHHHHHHHHHHTT-
--STTHHHHHHHHHHHHTT-
--STTHHHHHHHHHHHHTT-
--STTHHHHHHHHHHHHTT-
--STTHHHHHHHHHHHHTT-
--STTHHHHHHHHHHHHTT-
--STTHHHHHHHHHHHHTT-
--STTHHHHHHHHHHHHTT-
--STTHHHHHHHHHHHHTT-
--STTHHHHHHHHHHHHHT-
--STTHHHHHHHHHHHHTT-
--STTHHHHHHHHHHHHTT-
--STTHHHHHHHHHHHHTT-
--STTHHHHHHHHHHHHHT-
--STTHHHHHHHHHHHHTT-
--STTHHHHHHHHHHHHTT-
--STTHHHHHHHHHHHHTT-
--STTHHHHHHHHHHHTTT-
--STTHHHHHHHHHHHTTT-
--STTHHHHHHHHHHHTTT-
--STTHHHHHHHHHHHTTT-
--STTHHHHHHHHHHHHTT-
--STTHHHHHHHHHHHHTT-
--STTHHHHHHHHHHHHTT-
--STTHHHHHHHHHHHHTT-
--STTHHHHHHHHHHHHTT-
--STTHHHHHHHHHHHHTT-
--STTHHHHHHHHHHHHHT-
--SSSHHHHHHHHHHHHTT-
--SSSHHHHHHHHHHHTTT-
--STTHHHHHHHHHHHHTT-
--STTHHHHHHHHHHHHTT-
--SSSHHHHHHHHHHHTTT-
--STTHHHHHHHHHHHHTT-
--STTHHHHHHHHHHHHTT-
--SSSHHHHHHHHHHHHTT-
--STTHHHHHHHHHHHTTT-
--STTHHHHHHHHHHHHTT-
--STTHHHHHHHHHHHHTT-
--STTHHHHHHHHHHHTTT-
--STTHHHHHHHHHHHHHT-
--STTHHHHHHHHHHHHTT-
--STTHHHHHHHHHHHHTT-
--STTHHHHHHHHHHHHHT-
--STTHHHHHHHHHHHTTT-
--STTHHHHHHHHHHTTTT-
--STTHHHHHHHHHHHHTT-
--SSSHHHHHHHHHHHHTT-
--STTHHHHHHHHHHHHTT-
--STTHHHHHHHHHHHHTT-
--STTHHHHHHHHHHHHTT-
--STTHHHHHHHHHHHHTT-
--STTHHHHHHHHHHHHTT-
--STHHHHHHHHHHHHHTT-
--STTHHHHHHHHHHHHTT-
--STTHHHHHHHHHHHHTT-
--STTHHHHHHHHHHHHTT-
--STTHHHHHHHHHHHTTT-
--STTHHHHHHHHHHHTTT-
--STHHHHHHHHHHHHHHT-
--STHHHHHHHHHHHHHTT-
--STHHHHHHHHHHHHHHT-
---THHHHHHHHHHHHHTT-
---THHHHHHHHHHHHTTT-
--STHHHHHHHHHHHTTTT-
---THHHHHHHHHHHTTTT-
--STHHHHHHHHHHHHTTT-
--STHHHHHHHHHHHHHTT-
---THHHHHHHHHHHHHTT-
--STHHHHHHHHHHHHHTT-
--STHHHHHHHHHHHHTTT-
--STHHHHHHHHHHHHHTT-
--STHHHHHHHHHHHHHTT-
--STHHHHHHHHHHHHHHT-
--STHHHHHHHHHHHHHTT-
--STHHHHHHHHHHHHHTT-
--STHHHHHHHHHHHHHTT-
---THHHHHHHHHHHHHTT-
--STHHHHHHHHHHHGGGT-
---THHHHHHHHHHHHHTT-
--STHHHHHHHHHHHHHTT-
---THHHHHHHHHHHHHTT-
---TTHHHHHHHHHHHHTT-
---THHHHHHHHHHHHTTT-
---THHHHHHHHHHHHTTT-
--STHHHHHHHHHHHHHHT-
--STHHHHHHHHHHHHHTT-
---THHHHHHHHHHHHHTT-
---HHHHHHHHHHHHTTTT-
---THHHHHHHHHHHHTTT-
--SHHHHHHHHHHHHHHTT-
--SHHHHHHHHHHHHHHTT-
--STHHHHHHHHHHHHHTT-
--STTHHHHHHHHHHTTTT-
--STHHHHHHHHHHHHTTT-
---HHHHHHHHHHHHHHTT-
---HHHHHHHHHHHHHHTT-
---HHHHHHHHHHHHHHTT-
--SHHHHHHHHHHHHHHTT-
---THHHHHHHHHHHHHTT-
--STHHHHHHHHHHHHHTT-
--SHHHHHHHHHHHHHHHT-
--SHHHHHHHHHHHHHHTT-
--SHHHHHHHHHHHHHHTT-
--SHHHHHHHHHHHHHHTT-
--SHHHHHHHHHHHHHTTT-
---HHHHHHHHHHHHHHHT-
--SHHHHHHHHHHHHHTTT-
--SHHHHHHHHHHHHHTTT-
--SHHHHHHHHHHHHHHTT-
--SHHHHHHHHHHHHHTTT-
--SHHHHHHHHHHHHHTTT-
--SHHHHHHHHHHHHTTTT-
--SHHHHHHHHHHHHHTTT-
--SHHHHHHHHHHHHHHTT-
--SHHHHHHHHHHHHHTTT-
--SHHHHHHHHHHHHHHTT-
--SHHHHHHHHHHHHHHTT-
--SHHHHHHHHHHHHHHTT-
--SHHHHHHHHHHHHHTTT-
--SHHHHHHHHHHHHTTTT-
--SHHHHHHHHHHHHHHTT-
--SHHHHHHHHHHHHHHTT-
--SHHHHHHHHHHHHHHTT-
--SHHHHHHHHHHHHHHTT-
--SHHHHHHHHHHHHHHTT-
---HHHHHHHHHHHHHTTT-
--SHHHHHHHHHHHHHTTT-
--SHHHHHHHHHHHHHTTT-
--SHHHHHHHHHHHHHHTT-
--SHHHHHHHHHHHHHHTT-
--SHHHHHHHHHHHHHTTT-
--SHHHHHHHHHHHHHTTT-
--SHHHHHHHHHHHHHTTT-
--SHHHHHHHHHHHHHTTT-
--SHHHHHHHHHHHHHTTT-
--SHHHHHHHHHHHHHTTT-
--SHHHHHHHHHHHHHTTT-
--SHHHHHHHHHHHHHTTT-
--SHHHHHHHHHHHHHHTT-
--SHHHHHHHHHHHHHTTT-
--SHHHHHHHHHHHHHTTT-
--SHHHHHHHHHHHHHHTT-
--SHHHHHHHHHHHHHHHT-
---HHHHHHHHHHHHHTTT-
---HHHHHHHHHHHHHHTT-
--SHHHHHHHHHHHHHHTT-
--SHHHHHHHHHHHHHHTT-
--SHHHHHHHHHHHHHHTT-
---HHHHHHHHHHHHHHTT-
--SHHHHHHHHHHHHHTTT-
--SHHHHHHHHHHHHHHTT-
--SHHHHHHHHHHHHHHTT-
--SHHHHHHHHHHHHHHTT-
--SHHHHHHHHHHHHHHTT-
--SHHHHHHHHHHHHHHTT-
--SHHHHHHHHHHHHHTTT-
--SHHHHHHHHHHHHHTTT-
--SHHHHHHHHHHHHHTTT-
--SHHHHHHHHHHHHHHTT-
--SHHHHHHHHHHHHHHTT-
--SHHHHHHHHHHHHHHTT-
--SHHHHHHHHHHHHHHTT-
--SHHHHHHHHHHHHHHTT-
---HHHHHHHHHHHHHTTT-
--SHHHHHHHHHHHHHHTT-
--SHHHHHHHHHHHHHTTT-
--SHHHHHHHHHHHHHHTT-
--SHHHHHHHHHHHHHHTT-
--SHHHHHHHHHHHHHTTT-
--SHHHHHHHHHHHHHHTT-
--SHHHHHHHHHHHHHHTT-
--SHHHHHHHHHHHHHHTT-
--SHHHHHHHHHHHHHHTT-
--SHHHHHHHHHHHHHHTT-
---TTHHHHHHHHHHHHTT-
--SHHHHHHHHHHHHHHHT-
--SHHHHHHHHHHHHHHHT-
--SHHHHHHHHHHHHHHTT-
--SHHHHHHHHHHHHHHHT-
--SHHHHHHHHHHHHHHTT-
--SHHHHHHHHHHHHHHTT-
--SHHHHHHHHHHHHHHTT-
--SHHHHHHHHHHHHHHTT-
--SHHHHHHHHHHHHHHHT-
--SHHHHHHHHHHHHHHTT-
--SHHHHHHHHHHHHHHTT-
--SHHHHHHHHHHHHHHTT-
--SHHHHHHHHHHHHHHTT-
--SHHHHHHHHHHHHHTTT-
--SHHHHHHHHHHHHHHTT-
---HHHHHHHHHHHHHHTT-
--SHHHHHHHHHHHHHTTT-
--SHHHHHHHHHHHHHHHT-
--SHHHHHHHHHHHHHHHT-
---HHHHHHHHHHHHHHTT-
---HHHHHHHHHHHHHHTT-
--SHHHHHHHHHHHHHHTT-
--SHHHHHHHHHHHHHHTT-
---HHHHHHHHHHHHHHTT-
---HHHHHHHHHHHHHHTT-
--SHHHHHHHHHHHHHHTT-
--SHHHHHHHHHHHHHHTT-
--SHHHHHHHHHHHHHHS--
--SHHHHHHHHHHHHHHTT-
--SHHHHHHHHHHHHHHHT-
--SHHHHHHHHHHHHHHHT-
--SHHHHHHHHHHHHHHHT-
--SHHHHHHHHHHHHHHTT-
--SHHHHHHHHHHHHHHTT-
--SHHHHHHHHHHHHHTTT-
--SHHHHHHHHHHHHHTTT-
--SHHHHHHHHHHHHHHHT-
--SHHHHHHHHHHHHHTTT-
--SHHHHHHHHHHHHHHTT-
--SHHHHHHHHHHHHHHTT-
--SHHHHHHHHHHHHHHTT-
--SHHHHHHHHHHHHHHTT-
--SHHHHHHHHHHHHHHTT-
--SHHHHHHHHHHHHHHTT-
--SHHHHHHHHHHHHHTTT-
--SHHHHHHHHHHHHHHTT-
--SHHHHHHHHHHHHHHTT-
--SHHHHHHHHHHHHHTTT-
--SHHHHHHHHHHHHHTTT-
--SHHHHHHHHHHHHHTTT-
--SHHHHHHHHHHHHHHHT-
--SHHHHHHHHHHHHHHTT-
--SHHHHHHHHHHHHHHTT-
--SHHHHHHHHHHHHHHTT-
--SHHHHHHHHHHHHHHTT-
--SHHHHHHHHHHHHHHTT-
--SHHHHHHHHHHHHHHTT-
--SHHHHHHHHHHHHHHTT-
--SHHHHHHHHHHHHHHTT-
--SHHHHHHHHHHHHHHTT-
--SHHHHHHHHHHHHHHTT-
--SHHHHHHHHHHHHHHTT-
--SHHHHHHHHHHHHHHTT-
--SHHHHHHHHHHHHHHTT-
--SHHHHHHHHHHHHHHTT-
--SHHHHHHHHHHHHHHTT-
--SHHHHHHHHHHHHHHTT-
--SHHHHHHHHHHHHHHHT-
--SHHHHHHHHHHHHHHHT-
--SHHHHHHHHHHHHHHTT-
--SHHHHHHHHHHHHHTTT-
--SHHHHHHHHHHHHHTTT-
--SHHHHHHHHHHHHHHTT-
--SHHHHHHHHHHHHHTTT-
--SHHHHHHHHHHHHHHHT-
--SHHHHHHHHHHHHHHTT-
--SHHHHHHHHHHHHHTTT-
--SHHHHHHHHHHHHHHTT-
--SHHHHHHHHHHHHHTTT-
--SHHHHHHHHHHHHHHTT-
--SHHHHHHHHHHHHHHTT-
--SHHHHHHHHHHHHHHTT-
--SHHHHHHHHHHHHHHTT-
--SHHHHHHHHHHHHHHTT-
--SHHHHHHHHHHHHHHTT-
--SHHHHHHHHHHHHHHTT-
--SHHHHHHHHHHHHHHTT-
--SHHHHHHHHHHHHHHTT-
--SHHHHHHHHHHHHHHTT-
--SHHHHHHHHHHHHHHHT-
--SHHHHHHHHHHHHHHTT-
--SHHHHHHHHHHHHTTTT-
--SHHHHHHHHHHHHHHTT-
--SHHHHHHHHHHHHHHTT-
--SHHHHHHHHHHHHHHTT-
--SHHHHHHHHHHHHHTTT-
--SHHHHHHHHHHHHHHTT-
---HHHHHHHHHHHHHHTT-
--SHHHHHHHHHHHHHTTT-
--SHHHHHHHHHHHHHHTT-
--SHHHHHHHHHHHHHHTT-
--SHHHHHHHHHHHHHHTT-
--SHHHHHHHHHHHHHHTT-
--SHHHHHHHHHHHHHHTT-
--SHHHHHHHHHHHHHHTT-
--SHHHHHHHHHHHHHHTT-
--SHHHHHHHHHHHHHTTT-
--SHHHHHHHHHHHHHHHT-
--SHHHHHHHHHHHHHHTT-
--SHHHHHHHHHHHHHHTT-
--SHHHHHHHHHHHHHHTT-
--SHHHHHHHHHHHHHTTT-
--SHHHHHHHHHHHHHHHT-
--SHHHHHHHHHHHHHHTT-
--SHHHHHHHHHHHHHHTT-
--SHHHHHHHHHHHHHHTT-
--SHHHHHHHHHHHHHHTT-
---HHHHHHHHHHHHHHTT-
--SHHHHHHHHHHHHHHTT-
--SHHHHHHHHHHHHHTTT-
--SHHHHHHHHHHHHHHTT-
--SHHHHHHHHHHHHHHTT-
--SHHHHHHHHHHHHHHTT-
--SHHHHHHHHHHHHHHHT-
--SHHHHHHHHHHHHHHHT-
--SHHHHHHHHHHHHHHHT-
--SHHHHHHHHHHHHHTTT-
---HHHHHHHHHHHHHHHT-
--SHHHHHHHHHHHHHHTT-
--SHHHHHHHHHHHHHHTT-
--SHHHHHHHHHHHHHHHT-
--SHHHHHHHHHHHHHHTT-
--SHHHHHHHHHHHHHHTT-
--SHHHHHHHHHHHHHHTT-
--SHHHHHHHHHHHHHHTT-
--SHHHHHHHHHHHHHHTT-
--SHHHHHHHHHHHHHHTT-
--SHHHHHHHHHHHHHTTT-
--SHHHHHHHHHHHHHHTT-
--SHHHHHHHHHHHHHHTT-
--SHHHHHHHHHHHHHHTT-
--SHHHHHHHHHHHHHHTT-
--SHHHHHHHHHHHHHHTT-
---HHHHHHHHHHHHHHTT-
--SHHHHHHHHHHHHHHTT-
--SHHHHHHHHHHHHHHTT-
--SHHHHHHHHHHHHHTTT-
--SHHHHHHHHHHHHHHTT-
---HHHHHHHHHHHHHHTT-
---HHHHHHHHHHHHHTTT-
---HHHHHHHHHHHHHTTT-
---HHHHHHHHHHHHHHTT-
---HHHHHHHHHHHHHHTT-
---TTHHHHHHHHHHHTTT-
---HHHHHHHHHHHHHTTT-
---HHHHHHHHHHHHHHTT-
---HHHHHHHHHHHHHHTT-
---HHHHHHHHHHHHHHTT-
---HHHHHHHHHHHHHHTT-
---HHHHHHHHHHHHHHTT-
---HHHHHHHHHHHHHHTT-
---HHHHHHHHHHHHHHTT-
---HHHHHHHHHHHHHHTT-
---HHHHHHHHHHHHHTTT-
---HHHHHHHHHHHHHTTT-
---HHHHHHHHHHHHHHTT-
---HHHHHHHHHHHHHTTT-
--SHHHHHHHHHHHHHHTT-
---HHHHHHHHHHHHHHTT-
---HHHHHHHHHHHHHHTT-
---HHHHHHHHHHHHHHTT-
--SHHHHHHHHHHHHHHTT-
--SHHHHHHHHHHHHHHTT-
--SHHHHHHHHHHHHHHTT-
---HHHHHHHHHHHHHHTT-
--SHHHHHHHHHHHHHHTT-
---HHHHHHHHHHHHHHTT-
--SHHHHHHHHHHHHHHTT-
--SHHHHHHHHHHHHHHTT-
--SHHHHHHHHHHHHHHTT-
--SHHHHHHHHHHHHHHTT-
--SHHHHHHHHHHHHHHTT-
--SHHHHHHHHHHHHHHTT-
--SHHHHHHHHHHHHHTTT-
---HHHHHHHHHHHHHTT--
---HHHHHHHHHHHHHHHT-
---HHHHHHHHHHHHHHHT-
---HHHHHHHHHHHHHTTT-
--SHHHHHHHHHHHHHTTT-
--SHHHHHHHHHHHHHTTT-
---HHHHHHHHHHHHHHTT-
--SHHHHHHHHHHHHHHTT-
---HHHHHHHHHHHHTTTT-
---HHHHHHHHHHHHTTTT-
---HHHHHHHHHHHHHHTT-
---HHHHHHHHHHHHHHTT-
---HHHHHHHHHHHHHHTT-
---HHHHHHHHHHHHHHTT-
---HHHHHHHHHHHHHHTT-
---SHHHHHHHHHHHHHTT-
---HHHHHHHHHHHHHTTT-
---HHHHHHHHHHHHHTTT-
---HHHHHHHHHHHHHHTT-
---HHHHHHHHHHHHHHTT-
---HHHHHHHHHHHHHHTT-
---HHHHHHHHHHHHHHTT-
---HHHHHHHHHHHHHHTT-
---HHHHHHHHHHHHHHTT-
---HHHHHHHHHHHHHHTT-
---HHHHHHHHHHHHHHTT-
---HHHHHHHHHHHHHHTT-
---HHHHHHHHHHHHHHTT-
---HHHHHHHHHHHHHHTT-
---HHHHHHHHHHHHHHTT-
--SHHHHHHHHHHHHHHTT-
--THHHHHHHHHHHHHHTT-
--THHHHHHHHHHHHHHTT-
--THHHHHHHHHHHHHTTT-
--SHHHHHHHHHHHHHHTT-
---SHHHHHHHHHHHHHTT-
---HHHHHHHHHHHHHHTT-
---HHHHHHHHHHHHHHTT-
---HHHHHHHHHHHHHHHT-
---HHHHHHHHHHHHHHTT-
---HHHHHHHHHHHHHHTT-
---HHHHHHHHHHHHHHTT-
---HHHHHHHHHHHHHTTT-
---HHHHHHHHHHHHHHTT-
---HHHHHHHHHHHHHHTT-
---HHHHHHHHHHHHHHTT-
---HHHHHHHHHHHHHHTT-
---HHHHHHHHHHHHHHTT-
---HHHHHHHHHHHHHHTT-
---HHHHHHHHHHHHHHTT-
---HHHHHHHHHHHHHHTT-
---HHHHHHHHHHHHHTTT-
---HHHHHHHHHHHHHHHT-
---HHHHHHHHHHHHHHTT-
---HHHHHHHHHHHHHHTT-
---HHHHHHHHHHHHHHTT-
---HHHHHHHHHHHHHHTT-
---HHHHHHHHHHHHHHTT-
---HHHHHHHHHHHHHHTT-
---HHHHHHHHHHHHHTTT-
---HHHHHHHHHHHHHHTT-
---HHHHHHHHHHHHTTTT-
---HHHHHHHHHHHHTTTT-
--THHHHHHHHHHHHHTTT-
---HHHHHHHHHHHHHHTT-
--THHHHHHHHHHHHHHTT-
-TTHHHHHHHHHHHHHHTT-
-TTHHHHHHHHHHHHHHTT-
-TTHHHHHHHHHHHHHTTT-
-TTHHHHHHHHHHHHHHTT-
-TTHHHHHHHHHHHHHHHT-
-TTHHHHHHHHHHHHHHTT-
-TTHHHHHHHHHHHHHHTT-
---HHHHHHHHHHHHHHTT-
---HHHHHHHHHHHHHHTT-
---HHHHHHHHHHHHHHTT-
---HHHHHHHHHHHHHHTT-
----HHHHHHHHHHHHHTT-
---SHHHHHHHHHHHHHHT-
----HHHHHHHHHHHHHTT-
----HHHHHHHHHHHHHTT-
----HHHHHHHHHHHHHTT-
----HHHHHHHHHHHHHTT-
----HHHHHHHHHHHHHTT-
----HHHHHHHHHHHHTTT-
----HHHHHHHHHHHHTTT-
----HHHHHHHHHHHHHTT-
----HHHHHHHHHHHHHTT-
----HHHHHHHHHHHHHHT-
----HHHHHHHHHHHHHTT-
----HHHHHHHHHHHHHTT-
----HHHHHHHHHHHHHTT-
----HHHHHHHHHHHHTTT-
----HHHHHHHHHHHHHTT-
---SHHHHHHHHHHHHTTT-
--SSHHHHHHHHHHHHHTT-
----HHHHHHHHHHHHTTT-
---SHHHHHHHHHHHHHTT-
---SHHHHHHHHHHHHHTT-
----HHHHHHHHHHHHHTT-
----HHHHHHHHHHHHHTT-
----HHHHHHHHHHHHHTT-
----HHHHHHHHHHHHHTT-
----HHHHHHHHHHHHHTT-
----HHHHHHHHHHHHHHT-
----HHHHHHHHHHHHHH--
----HHHHHHHHHHHTTT--
----HHHHHHHHHHHHHH--
----HHHHHHHHHHHHHH--
--S-HHHHHHHHHHHHHT--
--S-HHHHHHHHHHHHHT--
--S-HHHHHHHHHHHHHH--
--S-HHHHHHHHHHHHTT--
----HHHHHHHHHHHHHH--
----HHHHHHHHHHHHHH--
----HHHHHHHHHHHHHH--
----HHHHHHHHHHHHTT--
----HHHHHHHHHHHHHH--
----HHHHHHHHHHHHHH--
----HHHHHHHHHHHHHH--
----HHHHHHHHHHHHHH--
----HHHHHHHHHHHHHH--
--SSHHHHHHHHHHHHHH--
---SHHHHHHHHHHHHHH--
---SHHHHHHHHHHHHHH--
--S-HHHHHHHHHHHHHH--
----HHHHHHHHHHHHHH--
----HHHHHHHHHHHHHH--
---SHHHHHHHHHHHTTS--
---SHHHHHHHHHHHHSS--
----HHHHHHHHHHHTTS--
----HHHHHHHHHHHTTS--
----HHHHHHHHHHHHHT--
----HHHHHHHHHHHHSS--
----HHHHHHHHHHHHHS--
----HHHHHHHHHHHHHS--
----HHHHHHHHHHTTTS--
----HHHHHHHHHHHTTS--
----HHHHHHHHHHHHHTT-
----HHHHHHHHHHHHHTT-
---SHHHHHHHHHHHHHTT-
---SHHHHHHHHHHHHHTT-
----HHHHHHHHHHHHHTT-
---SHHHHHHHHHHHHHTT-
----HHHHHHHHHHHHHTT-
---SHHHHHHHHHHHHHHT-
---SHHHHHHHHHHHHHTT-
----HHHHHHHHHHHHHHT-
----HHHHHHHHHHHHHTT-
----HHHHHHHHHHHHHTT-
----HHHHHHHHHHHHTTT-
---THHHHHHHHHHHHHTT-
----HHHHHHHHHHHHHHT-
--S-SHHHHHHHHHHHTTT-
-----HHHHHHHHHHHTTT-
-----HHHHHHHHHHHHTT-
--S-SHHHHHHHHHHHHTT-
--S--HHHHHHHHHHHHS--
-----HHHHHHHHHHHHS--
--S--HHHHHHHHHHHHS--
-----HHHHHHHHHHHHS--
-----HHHHHHHHHHHHTT-
-----HHHHHHHHHHHTTT-
-----HHHHHHHHHHHHTT-
-----HHHHHHHHHHTTTT-
-----HHHHHHHHHHHHTT-
-----HHHHHHHHHHHHTT-
-----HHHHHHHHHHHHTT-
-----HHHHHHHHHHHTTT-
--S--HHHHHHHHHTGGGT-
-----HHHHHHHHHHHTTT-
--SS-HHHHHHHHHHHTTT-
-----HHHHHHHHHHHHTT-
-----HHHHHHHHHHHHTT-
-----HHHHHHHHHHHHTT-
-----HHHHHHHHHHHHTT-
-----HHHHHHHHHHHHTT-
-----HHHHHHHHHHHHTT-
-----HHHHHHHHHHHHTT-
-----HHHHHHHHHHHHHT-
-----HHHHHHHHHHHHTT-
-----HHHHHHHHHHHHTT-
-----HHHHHHHHHHHHHT-
-----HHHHHHHHHHHHTT-
-----HHHHHHHHHHHHHT-
-----HHHHHHHHHHHHTT-
-----HHHHHHHHHHHHTT-
----SHHHHHHHHHHHHTT-
----SHHHHHHHHHHHHTT-
----SHHHHHHHHHHHHTT-
-----HHHHHHHHHHHHTT-
----SHHHHHHHHHHHHTT-
----SHHHHHHHHHHHHTT-
--S-HHHHHHHHHHHHHTT-
--S-THHHHHHHHHHHHTT-
--S--HHHHHHHHHHHHTT-
--S--HHHHHHHHHHHHTT-
--S--HHHHHHHHHHHHHT-
----SHHHHHHHHHHHHTT-
--S--HHHHHHHHHHHHTT-
--S-SHHHHHHHHHHHHTT-
-----HHHHHHHHHHHHTT-
-----HHHHHHHHHHHHTT-
-----HHHHHHHHHHHHTT-
-----HHHHHHHHHHHHTT-
-----HHHHHHHHHHHHTT-
-----HHHHHHHHHHHHTT-
-----HHHHHHHHHHHHTT-
-----HHHHHHHHHHHTTT-
-----HHHHHHHHHHHHTT-
-----HHHHHHHHHHHTTT-
-----HHHHHHHHHHHHTT-
-----HHHHHHHHHHHHHT-
-----HHHHHHHHHHHHTT-
-----HHHHHHHHHHHHTT-
-----HHHHHHHHHHHHTT-
-----HHHHHHHHHHHHTT-
-----HHHHHHHHHHHHTT-
-----HHHHHHHHHHHHTT-
-----HHHHHHHHHHHHTT-
-----HHHHHHHHHHHHHT-
-----HHHHHHHHHHHHTT-
------HHHHHHHHHHTTT-
-----HHHHHHHHHHHHTT-
-----HHHHHHHHHHTTTT-
-----HHHHHHHHHHHHTT-
-----HHHHHHHHHHHHTT-
-----HHHHHHHHHHHHTT-
-----HHHHHHHHHHHHTT-
-----HHHHHHHHHHHTTT-
-----HHHHHHHHHHTTTT-
-----HHHHHHHHHHTTTT-
-----HHHHHHHHHHHHTT-
----SHHHHHHHHHHHHTT-
-----HHHHHHHHHHHTTT-
-----HHHHHHHHHHHHTT-
-----HHHHHHHHHHHHTT-
-----HHHHHHHHHHHHTT-
-----HHHHHHHHHHHHHT-
-----HHHHHHHHHHHHS--
-----HHHHHHHHHHHHHT-
-----HHHHHHHHHHHHTT-
-----HHHHHHHHHHHHHT-
-----HHHHHHHHHHHHTT-
-----HHHHHHHHHTTTS--
-----HHHHHHHHHHHHS--
-----HHHHHHHHHTTSS--
-----HHHHHHHHHHHHT--
-----HHHHHHHHHHHHS--
-----HHHHHHHHHHHHS--
-----HHHHHHHHHHHHS--
-----HHHHHHHHHHHHS--
-----HHHHHHHHHHHTT--
-----HHHHHHHHHHHSS--
-----HHHHHHHHHTTSS--
-----HHHHHHHHHHTSS--
-----HHHHHHHHHHTSS--
-----HHHHHHHHHHTTS--
-----HHHHHHHHHHTTTT-
-----HHHHHHHHHHHHH--
-----HHHHHHHHHHHTTT-
-----HHHHHHHHHHHHTT-
-----HHHHHHHHHHHTTT-
-----HHHHHHHHHHHTTT-
-----HHHHHHHHHHHTTT-
-----HHHHHHHHHHHTTT-
-----HHHHHHHHHHHTTT-
-----HHHHHHHHHHHHTT-
-----HHHHHHHHHHHTTT-
-----HHHHHHHHHHHTTT-
-----HHHHHHHHHHHTTT-
-----HHHHHHHHHHHHTT-
-----HHHHHHHHHHHHTT-
-----HHHHHHHHHHHHTT-
-----HHHHHHHHHHHHTT-
-----HHHHHHHHHHHTTT-
-----HHHHHHHHHHHHTT-
-----HHHHHHHHHHHHTT-
-----HHHHHHHHHHHHTT-
-----HHHHHHHHHHHTTT-
-----HHHHHHHHHHHTTT-
-----HHHHHHHHHHHHTT-
-----HHHHHHHHHHHHTT-
-----HHHHHHHHHHHHTT-
-----HHHHHHHHHHHHTT-
-----HHHHHHHHHHHHTT-
-----HHHHHHHHHHHHTT-
-----HHHHHHHHHHHHTT-
-----HHHHHHHHHHHHTT-
-----HHHHHHHHHHHHTT-
-----HHHHHHHHHHHTTT-
-----HHHHHHHHHHHHTT-
-----HHHHHHHHHHHHTT-
-----HHHHHHHHHHHHTT-
-----HHHHHHHHHHHHTT-
-----HHHHHHHHHHHHTT-
-----HHHHHHHHHHHHTT-
-----HHHHHHHHHHHHTT-
-----HHHHHHHHHHHHTT-
-----HHHHHHHHHHHHT--
-----HHHHHHHHHHHHHT-
-----HHHHHHHHHHHHHT-
-----HHHHHHHHHHHHTT-
-----HHHHHHHHHHHHTT-
-----HHHHHHHHHHHHTT-
-----HHHHHHHHHHHHTT-
-----HHHHHHHHHHHHTT-
-----HHHHHHHHHHHHTT-
-----HHHHHHHHHHHHTT-
-----HHHHHHHHHHHHTT-
-----HHHHHHHHHHHTTT-
-----HHHHHHHHHHHHTT-
-----HHHHHHHHHHHTTT-
-----HHHHHHHHHHHTTT-
-----HHHHHHHHHHHHTT-
-----HHHHHHHHHHHTTT-
-----HHHHHHHHHHHHTT-
-----HHHHHHHHHHHHTT-
-----HHHHHHHHHHHHTT-
-----HHHHHHHHHHHHTT-
-----HHHHHHHHHHHHTT-
-----HHHHHHHHHHHHTT-
-----HHHHHHHHHHHHTT-
-----HHHHHHHHHHHHTT-
-----HHHHHHHHHHHHTT-
-----HHHHHHHHHHHHHT-
-----HHHHHHHHHHHHTT-
-----HHHHHHHHHHHHTT-
-----HHHHHHHHHHHHTT-
-----HHHHHHHHHHHHTT-
-----HHHHHHHHHHHHTT-
-----HHHHHHHHHHHHTT-
-----HHHHHHHHHHHHTT-
-----HHHHHHHHHHHTTT-
-----HHHHHHHHHHHTTT-
-----HHHHHHHHHHHTTT-
-----HHHHHHHHHHHHTT-
-----HHHHHHHHHHHHTT-
-----HHHHHHHHHHHHTT-
-----HHHHHHHHHHHHTT-
-----HHHHHHHHHHHHTT-
-----HHHHHHHHHHHHTT-
-----HHHHHHHHHHHHTT-
-----HHHHHHHHHHHHTT-
--S--HHHHHHHHHHHHTT-
-----HHHHHHHHHHHHTT-
--S--HHHHHHHHHHGGGT-
-----HHHHHHHHHHHHTT-
--S--HHHHHHHHHHHHTT-
-----HHHHHHHHHHHHTT-
-----HHHHHHHHHHHHTT-
-----HHHHHHHHHHHHTT-
-----HHHHHHHHHHHHTT-
-----HHHHHHHHHHHHTT-
-----HHHHHHHHHHHHTT-
-----HHHHHHHHHHHHHT-
-----HHHHHHHHHHHHHT-
-----HHHHHHHHHHHHHT-
-----HHHHHHHHHHHHHT-
-----HHHHHHHHHHHHTT-
-----HHHHHHHHHHHHHT-
-----HHHHHHHHHHHHHT-
-----HHHHHHHHHHHTTT-
-----HHHHHHHHHHHTTT-
-----HHHHHHHHHHHHTT-
-----HHHHHHHHHHHHTT-
-----HHHHHHHHHHHHHT-
-----HHHHHHHHHHHHTT-
-----HHHHHHHHHHHHTT-
-----HHHHHHHHHHHHTT-
-----HHHHHHHHHHHHTT-
-----HHHHHHHHHHHHTT-
-----HHHHHHHHHHHTTT-
-----HHHHHHHHHHHHTT-
-----HHHHHHHHHHHHTT-
-----HHHHHHHHHHHHTT-
--S--HHHHHHHHHHHHTT-
-----HHHHHHHHHHHHTT-
-----HHHHHHHHHHHHTT-
-----HHHHHHHHHHHHTT-
--S--HHHHHHHHHHHHTT-
--S--HHHHHHHHHHHHTT-
-----HHHHHHHHHHHTTT-
-----HHHHHHHHHHHHTT-
-----HHHHHHHHHHHHTT-
-----HHHHHHHHHHHHTT-
-----HHHHHHHHHHHHTT-
-----HHHHHHHHHHHTTT-
-----HHHHHHHHHHHHTT-
-----HHHHHHHHHHHHTT-
-----HHHHHHHHHHHHTT-
-----HHHHHHHHHHHHHT-
-----HHHHHHHHHHHHHT-
-----HHHHHHHHHHHHTT-
-----HHHHHHHHHHHHTT-
-----HHHHHHHHHHHTTT-
-----HHHHHHHHHHHHTT-
-----HHHHHHHHHHHHTT-
-----HHHHHHHHHHHHTT-
-----HHHHHHHHHHHHTT-
--S--HHHHHHHHHHHHTT-
-----HHHHHHHHHHHHTT-
-----HHHHHHHHHHHHTT-
-----HHHHHHHHHHHHTT-
-----HHHHHHHHHHHHTT-
-----HHHHHHHHHHHHTT-
-----HHHHHHHHHHHHTT-
-----HHHHHHHHHHHHHT-
-----HHHHHHHHHHHHTT-
-----HHHHHHHHHHHHTT-
--S--HHHHHHHHHHHHTT-
--S--HHHHHHHHHHHHTT-
--S--HHHHHHHHHHHHTT-
--S--HHHHHHHHHHHHTT-
-----HHHHHHHHHHHHTT-
--SS-HHHHHHHHHHHHTT-
--SS-HHHHHHHHHHHHTT-
--SS-HHHHHHHHHHHHTT-
--S--HHHHHHHHHHHHTT-
-----HHHHHHHHHHHTTT-
-----HHHHHHHHHHHHTT-
-----HHHHHHHHHHHHTT-
-----HHHHHHHHHHHHHT-
--S--HHHHHHHHHHHHTT-
--S--HHHHHHHHHHHHTT-
-----HHHHHHHHHHHHTT-
-----HHHHHHHHHHTTTT-
-----HHHHHHHHHHTTTT-
--S--HHHHHHHHHHTTTT-
-----HHHHHHHHHHHHTT-
-----HHHHHHHHHHHTTT-
--SS-HHHHHHHHHHHHTT-
--S--HHHHHHHHHHHHTT-
--SS-HHHHHHHHHHHHTT-
--S--HHHHHHHHHHHHTT-
--SS-HHHHHHHHHHHHTT-
--SS-HHHHHHHHHHHHTT-
--S--HHHHHHHHHHHHTT-
--SS-HHHHHHHHHHHHTT-
--S--HHHHHHHHHHHTTT-
--SS-HHHHHHHHHHHHTT-
--S--HHHHHHHHHHHHTT-
--S--HHHHHHHHHHHTTT-
--S--HHHHHHHHHHHHHT-
--SS-HHHHHHHHHHHHTT-
--SS-HHHHHHHHHHHTTT-
--SS-HHHHHHHHHHHTTT-
--SS-HHHHHHHHHHHHTT-
--SS-HHHHHHHHHHHHTT-
--SS-HHHHHHHHHHHHTT-
--SS-HHHHHHHHHHHHTT-
--S--HHHHHHHHHHHHTT-
--SS-HHHHHHHHHHHHTT-
--SS-HHHHHHHHHHHHTT-
--SS-HHHHHHHHHHHHTT-
--SS-HHHHHHHHHHHHTT-
--S--HHHHHHHHHHHHTT-
--S--HHHHHHHHHHHHTT-
--S--HHHHHHHHHHHHTT-
--S--HHHHHHHHHHHTTT-
--SS-HHHHHHHHHHHHTT-
--S--HHHHHHHHHHHHTT-
--SS-HHHHHHHHHHHHTT-
--SS-HHHHHHHHHHHHTT-
--S--HHHHHHHHHHHHTT-
--SS-HHHHHHHHHHHTTT-
--S--HHHHHHHHHHHHTT-
--S--HHHHHHHHHHHHTT-
--S--HHHHHHHHHHHTTT-
--S--HHHHHHHHHHHHHT-
--SS-HHHHHHHHHHHHTT-
--SS-HHHHHHHHHHHHTT-
--SS-HHHHHHHHHHHHTT-
--S--TTHHHHHHHHHHTT-
-----HHHHHHHHHHHHTT-
--S--HHHHHHHHHHHHTT-
--S--HHHHHHHHHHHHHT-
-----HHHHHHHHHHHTTT-
-----HHHHHHHHHHHHTT-
-----HHHHHHHHHHHTTT-
--S--HHHHHHHHHHHHTT-
-----HHHHHHHHHHHHTT-
-----HHHHHHHHHHHHTT-
--S--HHHHHHHHHHHHTT-
--S--HHHHHHHHHHHHTT-
--S--HHHHHHHHHHHHTT-
-----HHHHHHHHHHHHTT-
-----HHHHHHHHHHHHTT-
--S--HHHHHHHHHHHHTT-
--S--HHHHHHHHHHHHTT-
---S-HHHHHHHHHHHHTT-
-----HHHHHHHHHHHHTT-
-----HHHHHHHHHHHHTT-
-----HHHHHHHHHHHHTT-
-----HHHHHHHHHHHHTT-
-----HHHHHHHHHHHHTT-
-----HHHHHHHHHHHTTT-
-----HHHHHHHHHHHHTT-
-----HHHHHHHHHHHHTT-
-----HHHHHHHHHHHHTT-
-----HHHHHHHHHHHHTT-
-----HHHHHHHHHHHHTT-
-----HHHHHHHHHHHHTT-
-----HHHHHHHHHHHHTT-
-----HHHHHHHHHHHHTT-
-----HHHHHHHHHHHHTT-
-----HHHHHHHHHHHHTT-
-----HHHHHHHHHHHHTT-
-----HHHHHHHHHHHHTT-
-----HHHHHHHHHHHHTT-
-----HHHHHHHHHHHHTT-
-----HHHHHHHHHHHHTT-
---S-HHHHHHHHHHHHTT-
-----HHHHHHHHHHHHTT-
-----HHHHHHHHHHHHTT-
-----HHHHHHHHHHHHTT-
-----HHHHHHHHHHHHTT-
-----HHHHHHHHHHHHTT-
-----HHHHHHHHHHHHTT-
-----HHHHHHHHHHHHTT-
----SHHHHHHHHHHHHTT-
-----HHHHHHHHHHHTTT-
-----HHHHHHHHHHHHTT-
-----HHHHHHHHHHHHTT-
-----HHHHHHHHHHHHTT-
-----HHHHHHHHHHHHTT-
-----HHHHHHHHHHHHTT-
-----HHHHHHHHHHHHTT-
--S--HHHHHHHHHHHHTT-
-----HHHHHHHHHHHHTT-
-----HHHHHHHHHHHHTT-
-----HHHHHHHHHHHHTT-
-----HHHHHHHHHHHHTT-
-----HHHHHHHHHHHHTT-
-----HHHHHHHHHHHHTT-
-----HHHHHHHHHHHHTT-
-----HHHHHHHHHHHTTT-
-----HHHHHHHHHHHHTT-
-----HHHHHHHHHHHHTT-
-----HHHHHHHHHHHHTT-
-----HHHHHHHHHHHHTT-
-----HHHHHHHHHHHHTT-
-----HHHHHHHHHHHHTT-
-----HHHHHHHHHHHHTT-
-----HHHHHHHHHHTTTT-
-----HHHHHHHHHHHHTT-
-----HHHHHHHHHHHHTT-
---S-HHHHHHHHHHHHTT-
-----HHHHHHHHHHHHTT-
-----HHHHHHHHHHHHTT-
-----HHHHHHHHHHHHTT-
-----HHHHHHHHHHHHTT-
-----HHHHHHHHHHHHTT-
-----HHHHHHHHHHHHTT-
-----HHHHHHHHHHHHTT-
-----HHHHHHHHHHHHTT-
-----HHHHHHHHHHHHTT-
-----HHHHHHHHHHHHTT-
-----HHHHHHHHHHHHTT-
-----HHHHHHHHHHHHT--
-----HHHHHHHHHHHHTT-
-----HHHHHHHHHHHHTT-
-----HHHHHHHHHHHHTT-
-----HHHHHHHHHHHHTT-
-----HHHHHHHHHHHHTT-
-----HHHHHHHHHHHHTT-
-----HHHHHHHHHHHHTT-
-----HHHHHHHHHHHHTT-
-----HHHHHHHHHHHHTT-
-----HHHHHHHHHHHHTT-
-----HHHHHHHHHHHHTT-
-----HHHHHHHHHHHHTT-
-----HHHHHHHHHHHHTT-
-----HHHHHHHHHHHHTT-
-----HHHHHHHHHHHHTT-
-----HHHHHHHHHHHHTT-
-----HHHHHHHHHHHHTT-
-----HHHHHHHHHHHHTT-
-----HHHHHHHHHHHHTT-
-----HHHHHHHHHHHHTT-
-----HHHHHHHHHHHHTT-
-----HHHHHHHHHHHHTT-
-----HHHHHHHHHHHHTT-
-----HHHHHHHHHHHHTT-
-----HHHHHHHHHHHHTT-
-----HHHHHHHHHHHHTT-
-----HHHHHHHHHHHHTT-
-----HHHHHHHHHHHHTT-
-----HHHHHHHHHHHHTT-
-----HHHHHHHHHHHHTT-
-----HHHHHHHHHHHHTT-
-----HHHHHHHHHHHHTT-
-----HHHHHHHHHHHHTT-
-----HHHHHHHHHHHHTT-
-----HHHHHHHHHHHHTT-
-----HHHHHHHHHHHHTT-
-----HHHHHHHHHHGGGT-
-----HHHHHHHHHHHHTT-
-----HHHHHHHHHHHHTT-
-----HHHHHHHHHHHHTT-
-----HHHHHHHHHHHHTT-
-----HHHHHHHHHHHHTT-
-----HHHHHHHHHHHHTT-
-----HHHHHHHHHHHHTT-
-----HHHHHHHHHHHHTT-
-----HHHHHHHHHHHHTT-
-----HHHHHHHHHHHHTT-
-----HHHHHHHHHHHHTT-
-----HHHHHHHHHHHHTT-
-----HHHHHHHHHHHHT--
-----HHHHHHHHHHHHTT-
-----HHHHHHHHHHHHTT-
-----HHHHHHHHHHHHTT-
-----HHHHHHHHHHHHTT-
-----HHHHHHHHHHHHTT-
-----HHHHHHHHHHHTTT-
-----HHHHHHHHHHHTTT-
-----HHHHHHHHHHHHTT-
-----HHHHHHHHHHHHTT-
-----HHHHHHHHHHHTTT-
-----HHHHHHHHHHHHTT-
-----HHHHHHHHHHHHTT-
-----HHHHHHHHHHHHTT-
-----HHHHHHHHHHHHTT-
-----HHHHHHHHHHHHTT-
-----HHHHHHHHHHHHTT-
-----HHHHHHHHHHHHTT-
-----HHHHHHHHHHHTTT-
-----HHHHHHHHHHHTTT-
-----HHHHHHHHHHHTTT-
-----HHHHHHHHHHHTTT-
-----HHHHHHHHHHHTTT-
-----HHHHHHHHHHHHTT-
-----HHHHHHHHHHHHTT-
-----HHHHHHHHHHHHHT-
-----HHHHHHHHHHHTTT-
-----HHHHHHHHHHHHTT-
-----HHHHHHHHHHHHTT-
-----HHHHHHHHHHHHTT-
-----HHHHHHHHHHHHTT-
-----HHHHHHHHHHHHTT-
-----HHHHHHHHHHHHTT-
-----HHHHHHHHHHHHTT-
-----HHHHHHHHHHHHTT-
-----HHHHHHHHHHHTTT-
-----HHHHHHHHHHHHTT-
-----HHHHHHHHHHHTTT-
-----HHHHHHHHHHHHTT-
-----HHHHHHHHHHHHTT-
-----HHHHHHHHHHHHTT-
-----HHHHHHHHHHHHTT-
-----HHHHHHHHHHHTTT-
-----HHHHHHHHHHHHTT-
-----HHHHHHHHHHHHTT-
-----HHHHHHHHHHHHTT-
-----HHHHHHHHHHHHTT-
-----HHHHHHHHHHHHTT-
-----HHHHHHHHHHHHTT-
-----HHHHHHHHHHHHTT-
-----HHHHHHHHHHHHTT-
-----HHHHHHHHHHHTTT-
-----HHHHHHHHHHHHTT-
-----HHHHHHHHHHHHTT-
-----HHHHHHHHHHHHTT-
-----HHHHHHHHHHHHTT-
-----HHHHHHHHHHHHTT-
-----HHHHHHHHHHHHTT-
-----HHHHHHHHHHHHTT-
-----HHHHHHHHHHHHTT-
-----HHHHHHHHHHHHTT-
-----HHHHHHHHHHHHHT-
-----HHHHHHHHHHHHTT-
-----HHHHHHHHHHHHTT-
-----HHHHHHHHHHHHTT-
-----HHHHHHHHHHHHTT-
-----HHHHHHHHHHHHTT-
-----HHHHHHHHHHHHTT-
-----HHHHHHHHHHHHHT-
-----HHHHHHHHHHHHTT-
-----HHHHHHHHHHHHTT-
-----HHHHHHHHHHHHTT-
-----HHHHHHHHHHHHTT-
-----HHHHHHHHHHHHTT-
-----HHHHHHHHHHHHTT-
-----HHHHHHHHHHTTTT-
-----HHHHHHHHHHHTTT-
---S-HHHHHHHHHHHHTT-
-----HHHHHHHHHHHHTT-
-----HHHHHHHHHHHHTT-
-----HHHHHHHHHHHTTT-
-----HHHHHHHHHHHHTT-
-----HHHHHHHHHHHHTT-
-----HHHHHHHHHHHHTT-
-----HHHHHHHHHHHTTT-
-----HHHHHHHHHHHHTT-
-----HHHHHHHHHHHTTT-
-----HHHHHHHHHHHHTT-
-----HHHHHHHHHHHHTT-
-----HHHHHHHHHHHHTT-
-----HHHHHHHHHHHTTT-
-----HHHHHHHHHHHTTT-
-----HHHHHHHHHHHTTT-
-----HHHHHHHHHHHHTT-
-----HHHHHHHHHHHHTT-
-----HHHHHHHHHHHTTT-
-----HHHHHHHHHHHTTT-
-----HHHHHHHHHHHHTT-
-----HHHHHHHHHHHTTT-
-----HHHHHHHHHHHHTT-
-----HHHHHHHHHHHHTT-
-----HHHHHHHHHHHHTT-
-----HHHHHHHHHHHTTT-
-----HHHHHHHHHHHTTT-
-----HHHHHHHHHHHHTT-
-----HHHHHHHHHHHTTT-
-----HHHHHHHHHHHHTT-
-----HHHHHHHHHHHHTT-
-----HHHHHHHHHHHHTT-
-----HHHHHHHHHHHTTT-
-----HHHHHHHHHHHHTT-
-----HHHHHHHHHHHHTT-
-----HHHHHHHHHHHHTT-
-----HHHHHHHHHHHHTT-
-----HHHHHHHHHHHHTT-
-----HHHHHHHHHHHHTT-
-----HHHHHHHHHHHHTT-
-----HHHHHHHHHHHTTT-
-----HHHHHHHHHHHHTT-
-----HHHHHHHHHHHHTT-
-----HHHHHHHHHHHHTT-
-----HHHHHHHHHHHHTT-
-----HHHHHHHHHHHHTT-
-----HHHHHHHHHHHHTT-
-----HHHHHHHHHHHTTT-
-----HHHHHHHHHHHHTT-
-----HHHHHHHHHHHTTT-
-----HHHHHHHHHHHHTT-
-----HHHHHHHHHHHHTT-
-----HHHHHHHHHHHHTT-
-----HHHHHHHHHHHHTT-
-----HHHHHHHHHHHTTT-
-----HHHHHHHHHHHHTT-
-----HHHHHHHHHHHTTT-
-----HHHHHHHHHHHHTT-
-----HHHHHHHHHHHHTT-
-----HHHHHHHHHHHTTT-
-----HHHHHHHHHHHHTT-
-----HHHHHHHHHHTTTT-
-----HHHHHHHHHHHTTT-
-----HHHHHHHHHHHHTT-
-----HHHHHHHHHHHHTT-
-----HHHHHHHHHHHTTT-
-----HHHHHHHHHHHTTT-
-----HHHHHHHHHHHHTT-
-----HHHHHHHHHHHHTT-
-----HHHHHHHHHHHTTT-
-----HHHHHHHHHHHHTT-
-----HHHHHHHHHHGGGT-
--S--HHHHHHHHHHHTTT-
-TTS-HHHHHHHHHHHHTT-
--SS-HHHHHHHHHHHHTT-
--SS-HHHHHHHHHHHTTT-
-TTS-HHHHHHHHHGGGGT-
-TTS-HHHHHHHHHHTTTT-
--SS-HHHHHHHHHGGGTT-
--SS-HHHHHHHHHGGGGT-
--SS-HHHHHHHHHHHTTT-
--SS-HHHHHHHHHHHHTT-
--SS-HHHHHHHHHHHTTT-
--SS-HHHHHHHHHHHHTT-
--SS-HHHHHHHHHHHTTT-
--SS-HHHHHHHHHHHTTT-
--SS-HHHHHHHHHHHHTT-
--SS-HHHHHHHHHHTTTT-
--SS-HHHHHHHHHHHTTT-
--SS-HHHHHHHHHHHHTT-
--SS-HHHHHHHHHHHHTT-
--SS-HHHHHHHHHHHHTT-
--SS-HHHHHHHHHHHTTT-
--SS-HHHHHHHHHHHTTT-
--SS-HHHHHHHHHHHHHT-
--SS-HHHHHHHHHHHHTT-
--SS-HHHHHHHHHHHHTT-
--SS-HHHHHHHHHHHTTT-
--SS-HHHHHHHHHHTTTT-
--SS-HHHHHHHHHHHTTT-
--SS-HHHHHHHHHHHHTT-
--SS-HHHHHHHHHHHHTT-
--SS-HHHHHHHHHHHHTT-
--SS-HHHHHHHHHHHHTT-
--SS-HHHHHHHHHHHHTT-
--SS-HHHHHHHHHHHHTT-
--SS-HHHHHHHHHHHHTT-
--SS-HHHHHHHHHHHHTT-
--SS-HHHHHHHHHHHHTT-
--SS-HHHHHHHHHHHHTT-
---S-HHHHHHHHHHHHTT-
--SS-HHHHHHHHHHHHTT-
--SS-HHHHHHHHHHHHTT-
--SS-HHHHHHHHHHHHTT-
--SS-HHHHHHHHHHHHTT-
--SS-HHHHHHHHHHHHTT-
--SS-HHHHHHHHHHHHTT-
--SS-HHHHHHHHHHHHTT-
--SS-HHHHHHHHHHHHTT-
--SS-HHHHHHHHHHHHTT-
--SS-HHHHHHHHHHHHTT-
--SS-HHHHHHHHHHHHTT-
--SS-HHHHHHHHHHHTTT-
--SS-HHHHHHHHHHHHTT-
--SS-HHHHHHHHHHHTTT-
--SS-HHHHHHHHHHHHTT-
--SS-HHHHHHHHHHHHTT-
--SS-HHHHHHHHHHHTTT-
--SS-HHHHHHHHHHHHHT-
--SS-HHHHHHHHHHHHTT-
--SS-HHHHHHHHHHHTTT-
--SS-HHHHHHHHHHHTTT-
--S--HHHHHHHHHHHTTT-
--SS-HHHHHHHHHHHHTT-
-TTS-HHHHHHHHHHHHTT-
--SS-HHHHHHHHHHHHHT-
-TTS-HHHHHHHHHHHHTT-
--S--HHHHHHHHHHHHTT-
--S--HHHHHHHHHHHTTT-
-TT--HHHHHHHHHHHHTT-
-TT--HHHHHHHHHHHHTT-
--SS-HHHHHHHHHHHHHT-
--SS-HHHHHHHHHHHHHT-
-TTS-HHHHHHHHHHHHH--
-TTS-HHHHHHHHHHHHHT-
--SS-HHHHHHHHHHHHHT-
--SS-HHHHHHHHHHHHTT-
--SS-HHHHHHHHHHHHTT-
--SS-HHHHHHHHHHHHTT-
--SS-HHHHHHHHHHHHTT-
--SS-HHHHHHHHHHHHTT-
-TTS-HHHHHHHHHHHTTT-
-TTS-HHHHHHHHHHHHTT-
--SS-HHHHHHHHHHHHTT-
--SS-THHHHHHHHHHHTT-
--SS-HHHHHHHHHHHTTT-
--SS-HHHHHHHHHHHHTT-
--SS-HHHHHHHHHHHTTT-
-TTS-HHHHHHHHHHHHTT-
--SS-HHHHHHHHHHHHTT-
--SS-HHHHHHHHHHHTTT-
--SS-HHHHHHHHHHHHTT-
--SS-HHHHHHHHHHTTTT-
--SS-HHHHHHHHHHHHTT-
--SS-HHHHHHHHHHHHTT-
--SS-HHHHHHHHHHHHTT-
--SS-HHHHHHHHHHHTTT-
--SS-HHHHHHHHHHHHTT-
--S--HHHHHHHHHHHHTT-
--S--HHHHHHHHHHTTTT-
--S--HHHHHHHHHHTTTT-
--S--HHHHHHHHHHTTTT-
--S--HHHHHHHHHHTTTT-
--S--HHHHHHHHHHHHTT-
--S--HHHHHHHHHHHTTT-
--S--HHHHHHHHHHHTTT-
--S--HHHHHHHHHHHTTT-
--S--HHHHHHHHHHHTTT-
-TT--HHHHHHHHHHHTTT-
--S--HHHHHHHHHHHHTT-
--SS-HHHHHHHHHHHHTT-
--S--HHHHHHHHHHHHTT-
--S--HHHHHHHHHHHHTT-
--S--HHHHHHHHHHHHTT-
--S--HHHHHHHHHHHTTT-
--SS-HHHHHHHHHHHHTT-
--SS-HHHHHHHHHHHHTT-
--S--HHHHHHHHHHHHTT-
--S--HHHHHHHHHHHHTT-
--SS-HHHHHHHHHHHHTT-
--SS-HHHHHHHHHHHHTT-
--SS-HHHHHHHHHHHHTT-
--SS-TTHHHHHHHHHTTT-
--SS-TTTHHHHHHHHHTT-
--SS-TTHHHHHHHHHHTT-
--SS-TTHHHHHHHHTTTT-
-TTS-TTTHHHHHHHHHTT-
--SS-TTHHHHHHHHHHTT-
--SS-TTHHHHHHHHHHTT-
--SS-TTTHHHHHHHHHTT-
--SS-HHHHHHHHHHHHTT-
--SS-HHHHHHHHHHHHTT-
--SS-HHHHHHHHHHHHHT-
--SS-HHHHHHHHHHHHTT-
--SS-HHHHHHHHHHHHTT-
--SS-HHHHHHHHHHHHTT-
--SS-HHHHHHHHHHHTTT-
--SS-HHHHHHHHHHHHTT-
--SS-HHHHHHHHHHHHTT-
--SS-HHHHHHHHHHHHTT-
--SS-HHHHHHHHHHHHTT-
--SS-HHHHHHHHHHHTTT-
--SS-HHHHHHHHHHHHTT-
--SS-HHHHHHHHHHHHTT-
--SS-HHHHHHHHHHHHTT-
--SS-HHHHHHHHHHHHTT-
--SS-HHHHHHHHHHHHTT-
--SS-HHHHHHHHHHHHTT-
--SS-HHHHHHHHHHHHTT-
--SS-HHHHHHHHHHHHTT-
--SS-HHHHHHHHHHHHTT-
--SS-HHHHHHHHHHHHTT-
--SS-HHHHHHHHHHHHHT-
--SS-HHHHHHHHHHHHHT-
-TTS-HHHHHHHHHHHHTT-
--SS-HHHHHHHHHHHHTT-
--SS-HHHHHHHHHHHHTT-
--SS-HHHHHHHHHHHHTT-
--SS-HHHHHHHHHHHHTT-
--SS-HHHHHHHHHHHHTT-
--SS-HHHHHHHHHHHHTT-
--SS-HHHHHHHHHHHHTT-
--SS-HHHHHHHHHHHHTT-
--SS-HHHHHHHHHHHTTT-
--SS-HHHHHHHHHHHHTT-
-TT--HHHHHHHHHHHHTT-
--SS-HHHHHHHHHHHHTT-
--SS-HHHHHHHHHHHHTT-
--S--HHHHHHHHHHHHTT-
--SS-HHHHHHHHHHHHTT-
--SS-HHHHHHHHHHHHTT-
--SS-HHHHHHHHHHHHTT-
--SS-HHHHHHHHHHHHTT-
--SS-HHHHHHHHHHHHHT-
--S--HHHHHHHHHHHHTT-
--S--HHHHHHHHHHHHTT-
--SS-HHHHHHHHHHHHTT-
--SS-HHHHHHHHHHHHTT-
--SS-HHHHHHHHHHHTTT-
--SS-HHHHHHHHHHHHTT-
--SS-HHHHHHHHHHHHTT-
--SS-HHHHHHHHHHHHTT-
--S--HHHHHHHHHHHHTT-
--SS-HHHHHHHHHHHHTT-
--SS-HHHHHHHHHHHHTT-
--SS-HHHHHHHHHHHTTT-
--SS-HHHHHHHHHHHHTT-
--SS-HHHHHHHHHHHHTT-
--SS-HHHHHHHHHHHHTT-
--SS-HHHHHHHHHHHHTT-
--SS-HHHHHHHHHHHHTT-
--SS-HHHHHHHHHHHHTT-
--SS-HHHHHHHHHHHHTT-
--S--HHHHHHHHHHHTTT-
--SS-HHHHHHHHHHHHTT-
--S--HHHHHHHHHHHHTT-
--SS-HHHHHHHHHHHTTT-
--SS-HHHHHHHHHHHHTT-
--SS-HHHHHHHHHHHHTT-
--SS-HHHHHHHHHHHHTT-
--S--HHHHHHHHHHHHHT-
--S--HHHHHHHHHHHHTT-
--S--HHHHHHHHHHHHTT-
--S--HHHHHHHHHHHTTT-
--SS-HHHHHHHHHHHHTT-
--SS-HHHHHHHHHHHTTT-
--SS-HHHHHHHHHHHHTT-
--SS-HHHHHHHHHHHHTT-
--S--HHHHHHHHHHHHTT-
--SS-HHHHHHHHHHHHTT-
--S--HHHHHHHHHHHHTT-
--SS-HHHHHHHHHHHHTT-
--SS-HHHHHHHHHHHTTT-
--SS-HHHHHHHHHHHHHT-
--SS-HHHHHHHHHHHHTT-
--SS-HHHHHHHHHHHHTT-
--SS-TTHHHHHHHHHHTT-
--SS-HHHHHHHHHHHHTT-
--SS-HHHHHHHHHHHHTT-
--SS-HHHHHHHHHHHHTT-
--SS-HHHHHHHHHHHHTT-
--SS-HHHHHHHHHHHHTT-
--SS-HHHHHHHHHHHHTT-
--SS-HHHHHHHHHHHHHT-
--SS-HHHHHHHHHHHTTT-
-TTS-HHHHHHHHHHHHTT-
-TTS-HHHHHHHHHHHTTT-
--SS-HHHHHHHHHHHHTT-
--SS-HHHHHHHHHHHHTT-
--SS-HHHHHHHHHHHHTT-
--SS-HHHHHHHHHHHHTT-
-TTS-HHHHHHHHHHHTTT-
--SS-HHHHHHHHHHHTTT-
--SS-HHHHHHHHHHHTTT-
--SS-HHHHHHHHHHHHTT-
--SS-HHHHHHHHHHHHTT-
--SS-HHHHHHHHHHHHTT-
--SS-HHHHHHHHHHHHTT-
--SS-HHHHHHHHHHHHTT-
--SS-HHHHHHHHHHHHTT-
--SS-HHHHHHHHHHHHHT-
--SS-HHHHHHHHHHHHTT-
--SS-HHHHHHHHHHHTTT-
--SS-HHHHHHHHHHHHHT-
--SS-HHHHHHHHHHHHTT-
--SS-HHHHHHHHHHHTTT-
--SS-HHHHHHHHHHHTTT-
--SS-HHHHHHHHHHHTTT-
--SS-HHHHHHHHHHHTTT-
--SS-HHHHHHHHHHHHTT-
--SS-HHHHHHHHHHHHTT-
--SS-HHHHHHHHHHHHTT-
--SS-HHHHHHHHHHHHTT-
--SS-HHHHHHHHHHHHTT-
--S--HHHHHHHHHHHHTT-
--S--HHHHHHHHHHHHTT-
--S--HHHHHHHHHHHHTT-
--S--HHHHHHHHHHHHTT-
--SS-HHHHHHHHHHHHTT-
--SS-HHHHHHHHHHHHTT-
--SS-HHHHHHHHHHHHTT-
--SS-HHHHHHHHHHHHTT-
--S--HHHHHHHHHHHHHT-
--S--HHHHHHHHHHHHTT-
--S--HHHHHHHHHHHHTT-
--SS-HHHHHHHHHHHHTT-
--S--HHHHHHHHHHHHTT-
--SS-HHHHHHHHHHHHTT-
--SS-HHHHHHHHHHHHTT-
--SS-HHHHHHHHHHHHTT-
--SS-HHHHHHHHHHHHTT-
--SS-HHHHHHHHHHHHTT-
--SS-HHHHHHHHHHHTTT-
--SS-HHHHHHHHHHHHTT-
--SS-HHHHHHHHHHHHTT-
--SS-HHHHHHHHHHHTTT-
--S--HHHHHHHHHHHHTT-
--SS-HHHHHHHHHHHHTT-
--SS-HHHHHHHHHHHHTT-
--SS-HHHHHHHHHHHHTT-
--SS-HHHHHHHHHHHHTT-
--SS-HHHHHHHHHHHHTT-
--SS-HHHHHHHHHHHHTT-
--SS-HHHHHHHHHHHHTT-
--S--HHHHHHHHHHHHTT-
--SS-HHHHHHHHHHHTTT-
--SS-HHHHHHHHHHHTTT-
--S--HHHHHHHHHHHTTT-
--SS-HHHHHHHHHHHTTT-
--SS-HHHHHHHHHHHHTT-
--SS-HHHHHHHHHHHHTT-
--SS-HHHHHHHHHHHTTT-
-TT--HHHHHHHHHHHTTT-
--SS-HHHHHHHHHHHHTT-
--SS-HHHHHHHHHHHHTT-
--SS-HHHHHHHHHHHHTT-
--SS-HHHHHHHHHHHTTT-
--SS-HHHHHHHHHHHHTT-
--SS-HHHHHHHHHHHHTT-
--SS-HHHHHHHHHHHHTT-
--SS-HHHHHHHHHHHHTT-
-TTS-HHHHHHHHHHTTTT-
--SS-HHHHHHHHHHHHTT-
--SS-HHHHHHHHHHHHTT-
--SS-HHHHHHHHHHHHTT-
--SS-HHHHHHHHHHHHTT-
--SS-HHHHHHHHHHTTTT-
-TTS-HHHHHHHHHHTTTT-
-TT--HHHHHHHHHHHHTT-
-TT--HHHHHHHHHHHHTT-
-TT--HHHHHHHHHHHTTT-
-TTS-HHHHHHHHHHHTTT-
--SS-HHHHHHHHHHHHTT-
-TTS-HHHHHHHHHHHTTT-
--SS-HHHHHHHHHHHTTT-
--SS-HHHHHHHHHHHHTT-
--SS-HHHHHHHHHHHHTT-
--SS-HHHHHHHHHHHHTT-
--SS-HHHHHHHHHHHHTT-
-TTS-HHHHHHHHHHHTTT-
--SS-HHHHHHHHHHHHTT-
-TTS-HHHHHHHHHHHHTT-
--SS-HHHHHHHHHHHHTT-
-TTS-HHHHHHHHHHHHTT-
-TTS-HHHHHHHHHHHHTT-
--SS-HHHHHHHHHHHHTT-
-TTS-HHHHHHHHHHHHTT-
-TTS-HHHHHHHHHHHHTT-
--SS-HHHHHHHHHHHHTT-
-TTS-HHHHHHHHHHHHTT-
-TTS-HHHHHHHHHGGGGT-
-TTS-HHHHHHHHHHHHTT-
-TTS-HHHHHHHHHHHHTT-
-TTS-HHHHHHHHHTTTTT-
-TTS-HHHHHHHHHHHHTT-
-TTS-HHHHHHHHHHHHTT-
--SS-HHHHHHHHHHHTTT-
--SS-TTHHHHHHHHHHTT-
-TTS-HHHHHHHHHHHHTT-
-TTS-HHHHHHHHHHHHTT-
--SS-HHHHHHHHHHHHTT-
--SS-HHHHHHHHHHHHTT-
-TTS-HHHHHHHHHHHHTT-
--SS-HHHHHHHHHHHTTT-
-TTS-HHHHHHHHHHHHTT-
-TTS-HHHHHHHHHHHHHT-
-TTS-HHHHHHHHHHHTTT-
-TTS-HHHHHHHHHHHHTT-
-TTS-HHHHHHHHHHHHTT-
--SS-HHHHHHHHHHHHTT-
--SS-HHHHHHHHHHHHHT-
--SS-HHHHHHHHHHHHTT-
-TTS-HHHHHHHHHHHTTT-
-TTS-HHHHHHHHHHHHTT-
-TTS-HHHHHHHHHHHHTT-
-TTS-HHHHHHHHHHHHTT-
-TTS-HHHHHHHHHHHHTT-
-TTS-HHHHHHHHHHHTTT-
-TTS-HHHHHHHHHHHHTT-
-TTS-HHHHHHHHHHHHTT-
-TTS-HHHHHHHHHHHHTT-
-TTS-HHHHHHHHHHHTTT-
--SS-HHHHHHHHHHHHTT-
-TTS-HHHHHHHHHHHHTT-
--SS-HHHHHHHHHHHHTT-
-TTS-HHHHHHHHHHHTTT-
-TTS-HHHHHHHHHHHHTT-
-TTS-HHHHHHHHHHHHTT-
--SS-HHHHHHHHHHHTTT-
--SS-HHHHHHHHHHHHTT-
-TTS-HHHHHHHHHHHTTT-
--SS-HHHHHHHHHHHHTT-
-TTS-HHHHHHHHHHHTTT-
-TTS-HHHHHHHHHHHHTT-
-TTS-HHHHHHHHHHHTTT-
-TTS-HHHHHHHHHHTTTT-
-TTS-HHHHHHHHHHHTTT-
--SS-HHHHHHHHHHHTTT-
-TTS-HHHHHHHHHHHHTT-
-TTS-HHHHHHHHHHHHTT-
-TTS-HHHHHHHHHHHHTT-
-TTS-HHHHHHHHHHHTTT-
--SS-HHHHHHHHHHHHTT-
-TTS-HHHHHHHHHHHHTT-
--SS-HHHHHHHHHHHHTT-
-TTS-HHHHHHHHHHHTTT-
-TTS-HHHHHHHHHHHHTT-
-TTS-HHHHHHHHHHHTTT-
-TTS-HHHHHHHHHHHHTT-
-TTS-HHHHHHHHHHHHTT-
-TT--HHHHHHHHHHHHTT-
-TT--HHHHHHHHHHHTTT-
-TT--HHHHHHHHHHHHTT-
-TT--HHHHHHHHHHHHTT-
-TT--HHHHHHHHHHHTTT-
-TT--HHHHHHHHHHHHTT-
-TT--HHHHHHHHHHHHTT-
-TT--HHHHHHHHHHHHTT-
-TT--HHHHHHHHHHHHTT-
--S--HHHHHHHHHHHHTT-
--S--HHHHHHHHHHHHTT-
--S--HHHHHHHHHHHHTT-
--S--HHHHHHHHHHHTTT-
-TT--HHHHHHHHHHHHTT-
-TT--HHHHHHHHHHHHTT-
--S--HHHHHHHHHHHHTT-
--S--HHHHHHHHHHHHTT-
--S--HHHHHHHHHHHHTT-
--S--HHHHHHHHHHHHTT-
--S--HHHHHHHHHHHHTT-
--S--HHHHHHHHHHHHTT-
-----HHHHHHHHHHHHTT-
--S--HHHHHHHHHHHHTT-
-----HHHHHHHHHHHHTT-
-TT--HHHHHHHHHHHHTT-
-----HHHHHHHHHHHHTT-
-TT--HHHHHHHHHHHHTT-
-TT--HHHHHHHHHHHHTT-
-TT--HHHHHHHHHHHHTT-
-TT--HHHHHHHHHHHTTT-
-TT--HHHHHHHHHHHHTT-
--S--HHHHHHHHHHHHTT-
-TT--HHHHHHHHHHHHTT-
-TT--HHHHHHHHHHHHTT-
-TT--HHHHHHHHHHHHTT-
-TT--HHHHHHHHHHHTTT-
-TT--HHHHHHHHHHHHTT-
-TT--HHHHHHHHHHHHTT-
--S--HHHHHHHHHHHTTT-
--S--HHHHHHHHHHHHTT-
-TT--HHHHHHHHHHGGGT-
-TT--HHHHHHHHHHHHTT-
-TT--HHHHHHHHHHHHTT-
-TT--HHHHHHHHHHHHTT-
-TT--HHHHHHHHHHHTTT-
--S--HHHHHHHHHHHHTT-
--S--HHHHHHHHHHHTTT-
--S--HHHHHHHHHHHHTT-
-TT--HHHHHHHHHHHHTT-
--S--HHHHHHHHHHHTTT-
--S--HHHHHHHHHHHTTT-
--S--HHHHHHHHHHHHTT-
--S--HHHHHHHHHHHHHT-
--S--HHHHHHHHHHHHTT-
-TT--HHHHHHHHHHHHTT-
-----HHHHHHHHHHHHTT-
--S--HHHHHHHHHHHHTT-
-----HHHHHHHHHHHHTT-
-----HHHHHHHHHHHHTT-
--S--HHHHHHHHHHHHTT-
--S--HHHHHHHHHHHHTT-
--S--HHHHHHHHHHHHTT-
--S--HHHHHHHHHHHHTT-
--S--HHHHHHHHHHHTTT-
--S--HHHHHHHHHHHHTT-
--S--HHHHHHHHHHHHTT-
-----HHHHHHHHHHHHTT-
--S--HHHHHHHHHHHHTT-
-----HHHHHHHHHHHHTT-
--S--HHHHHHHHHHHTTT-
-----HHHHHHHHHHTTTT-
--S--HHHHHHHHHHHHTT-
--S--HHHHHHHHHHHHTT-
-----HHHHHHHHHHHHTT-
-----HHHHHHHHHHHTTT-
-----HHHHHHHHHHHHTT-
--S--HHHHHHHHHHHTTT-
--S--HHHHHHHHHHHTTT-
-----HHHHHHHHHHHHTT-
--S--HHHHHHHHHHTTTT-
-----HHHHHHHHHHHHTT-
--S--HHHHHHHHHHHHTT-
--S--HHHHHHHHHHHHTT-
--S--HHHHHHHHHHHHTT-
--S--HHHHHHHHHHHHTT-
--S--HHHHHHHHHHHHTT-
--S--HHHHHHHHHHHHTT-
--S--HHHHHHHHHHHHTT-
--S--HHHHHHHHHHHHTT-
--S--HHHHHHHHHHHHTT-
--S--HHHHHHHHHHHHTT-
--S--HHHHHHHHHHHTTT-
--S--HHHHHHHHHHHHTT-
--S--HHHHHHHHHHHHTT-
--S--HHHHHHHHHHHHTT-
--S--HHHHHHHHHHHHTT-
--S--HHHHHHHHHHHHTT-
--S--HHHHHHHHHHHHTT-
--S--HHHHHHHHHHHHTT-
--S--HHHHHHHHHHHTTT-
--S--HHHHHHHHHHHHTT-
-----HHHHHHHHHHHHTT-
--S--HHHHHHHHHHHHTT-
--S--HHHHHHHHHHHHTT-
--S--HHHHHHHHHHHHTT-
--S--HHHHHHHHHHHHTT-
--S--HHHHHHHHHHHTTT-
--S--HHHHHHHHHHHTTT-
--S--HHHHHHHHHHHHTT-
--S--HHHHHHHHHHHHTT-
--S--HHHHHHHHHHHHTT-
--S--HHHHHHHHHHHHTT-
--S--HHHHHHHHHHHHTT-
--S--HHHHHHHHHHHHTT-
--S--HHHHHHHHHHHHTT-
--S--HHHHHHHHHHHHTT-
--S--HHHHHHHHHHHHTT-
--S--HHHHHHHHHHHHTT-
--S--HHHHHHHHHHHTTT-
--S--HHHHHHHHHHHHTT-
--S--HHHHHHHHHHHHTT-
--S--HHHHHHHHHHHHTT-
--S--HHHHHHHHHHHHTT-
--S--HHHHHHHHHHHHTT-
--S--HHHHHHHHHHHHTT-
--S--HHHHHHHHHHHHTT-
--S--HHHHHHHHHHHHTT-
--S--HHHHHHHHHHHHTT-
--S--HHHHHHHHHHHTTT-
--S--HHHHHHHHHHHHTT-
--S--HHHHHHHHHHHHTT-
--S--HHHHHHHHHHHHTT-
--S--HHHHHHHHHHHHTT-
--S--HHHHHHHHHHHTTT-
--S--HHHHHHHHHHTTTT-
--S--HHHHHHHHHHHTTT-
--S--HHHHHHHHHHHHTT-
--S--HHHHHHHHHHHHTT-
--S--HHHHHHHHHHHHTT-
--S--HHHHHHHHHHHHTT-
--S--HHHHHHHHHHHHTT-
--S--HHHHHHHHHHHHTT-
--S--HHHHHHHHHHHTTT-
--SS-HHHHHHHHHHHHTT-
--S--HHHHHHHHHHHHTT-
--S--HHHHHHHHHHHHTT-
--S--HHHHHHHHHHHHTT-
--S--HHHHHHHHHHHHTT-
--S--HHHHHHHHHHHHTT-
--SS-HHHHHHHHHHHHHT-
--S--HHHHHHHHHHHHTT-
--S--HHHHHHHHHHHHTT-
--S--HHHHHHHHHHHHTT-
--S--HHHHHHHHHHHHTT-
--S--HHHHHHHHHHHHTT-
--S--HHHHHHHHHHHHTT-
--S-THHHHHHHHHHHHHT-
--S--HHHHHHHHHHHHHT-
-TT--HHHHHHHHHHHHTT-
--S--HHHHHHHHHHHHHT-
--S--HHHHHHHHHHHHTT-
--S--HHHHHHHHHHHTTT-
--S--HHHHHHHHHHHHTT-
--S--HHHHHHHHHHHHTT-
--S--HHHHHHHHHHHHTT-
--S--HHHHHHHHHHHHTT-
--S--HHHHHHHHHHHHTT-
--S--HHHHHHHHHHHHTT-
--S--HHHHHHHHHHHHTT-
--S--HHHHHHHHHHTTTT-
--S--HHHHHHHHHHHHTT-
--S--HHHHHHHHHHHHTT-
--S--HHHHHHHHHHHHHT-
--S--HHHHHHHHHHHHTT-
--S--HHHHHHHHHHHHTT-
--S--HHHHHHHHHHHHTT-
--S--HHHHHHHHHHHTTT-
--SS-HHHHHHHHHHHHTT-
--S--HHHHHHHHHHHHTT-
--SS-HHHHHHHHHHHHTT-
--SS-HHHHHHHHHHHHTT-
--S--HHHHHHHHHHHHTT-
--SS-HHHHHHHHHHHHTT-
--S--HHHHHHHHHHHHHT-
--S--HHHHHHHHHHHHTT-
--S--HHHHHHHHHHHHTT-
--S--HHHHHHHHHHHHTT-
--S--HHHHHHHHHHHHTT-
-----HHHHHHHHHHHHTT-
-----HHHHHHHHHHHHTT-
-----HHHHHHHHHHHTTT-
--S--HHHHHHHHHHHHTT-
--S--HHHHHHHHHHHHHT-
--S--HHHHHHHHHHHHTT-
--S--HHHHHHHHHHHHTT-
--S--HHHHHHHHHHHHTT-
--S--HHHHHHHHHHHHTT-
--S--HHHHHHHHHHHHTT-
--S--HHHHHHHHHHHTTT-
--S-SHHHHHHHHHHHHTT-
--S-HHHHHHHHHHHHTTT-
----HHHHHHHHHHHHHHT-
--S--HHHHHHHHHHHHHT-
--S-HHHHHHHHHHHHHTT-
--S-HHHHHHHHHHHHHTT-
--S-HHHHHHHHHHHHTTT-
--S-HHHHHHHHHHHHTTT-
--S-HHHHHHHHHHHHHTT-
----HHHHHHHHHHHHHTT-
--S-HHHHHHHHHHHHHTT-
--S-HHHHHHHHHHHHHHT-
--S-HHHHHHHHHHHHHTT-
--S-HHHHHHHHHHHHHTT-
--S-HHHHHHHHHHHHHTT-
--S-HHHHHHHHHHHHHTT-
--S-HHHHHHHHHHHHHTT-
--S-HHHHHHHHHHHHHTT-
--S-HHHHHHHHHHHHHTT-
--S-HHHHHHHHHHHHHTT-
--S-HHHHHHHHHHHHHTT-
--S-HHHHHHHHHHHHHTT-
--S-HHHHHHHHHHHHHTT-
--S-HHHHHHHHHHHHHTT-
--S-HHHHHHHHHHHHHTT-
--S-HHHHHHHHHHHHHTT-
--S-HHHHHHHHHHHHHTT-
--S-HHHHHHHHHHHHHTT-
--S-HHHHHHHHHHHHTTT-
----HHHHHHHHHHHTTTT-
--S-HHHHHHHHHHHHTTT-
--S-HHHHHHHHHHHHHTT-
--S-HHHHHHHHHHHHHTT-
--S-HHHHHHHHHHHHTTT-
--S-HHHHHHHHHHHHHTT-
--S-HHHHHHHHHHHHHTT-
--S-HHHHHHHHHHHHHTT-
--S-HHHHHHHHHHHHHHT-
--S--HHHHHHHHHHHHTT-
--S-HHHHHHHHHHHHHTT-
--S-SHHHHHHHHHHHHTT-
----SHHHHHHHHHHHHTT-
--S--HHHHHHHHHHHHTT-
--S--HHHHHHHHHHHHTT-
-----HHHHHHHHHHHHTT-
-----HHHHHHHHHHHTTT-
-----HHHHHHHHHHHHTT-
-----HHHHHHHHHHHHTT-
-----HHHHHHHHHHHTTT-
----THHHHHHHHHHHTTT-
-----HHHHHHHHHHHHTT-
-----HHHHHHHHHHHTTT-
-----TTHHHHHHHHHTTT-
-----TTHHHHHHHHHHTT-
-----TTHHHHHHHHHHTT-
-----TTHHHHHHHHHHTT-
-----TTHHHHHHHHHHTT-
-----TTHHHHHHHHHHTT-
-----TTHHHHHHHHHHTT-
-----TTHHHHHHHHHHTT-
-----TTHHHHHHHHHHTT-
-----TTHHHHHHHHHHTT-
-----TTHHHHHHHHHTTT-
---S-TTHHHHHHHHHTTT-
---S-TTHHHHHHHHHHTT-
-----TTHHHHHHHHHHTT-
-----TTHHHHHHHHHHTT-
-----TTHHHHHHHHHHTT-
-----TTHHHHHHHHHHTT-
-----TTHHHHHHHHHHTT-
-----SSHHHHHHHHHHTT-
-----TTHHHHHHHHHHTT-
---S-TTHHHHHHHHHTTT-
-----HHHHHHHHHHHHTT-
-----HHHHHHHHHHHHTT-
-----HHHHHHHHHHHTTT-
-----HHHHHHHHHHHHHT-
-----HHHHHHHHHHHHTT-
-----HHHHHHHHHHHHTT-
-----HHHHHHHHHHHHTT-
-----HHHHHHHHHHHHTT-
----SHHHHHHHHHHHHTT-
-----HHHHHHHHHHHHHT-
-----HHHHHHHHHHHHTT-
-----HHHHHHHHHHHHTT-
-----HHHHHHHHHHHHTT-
-----HHHHHHHHHHHHTT-
-----HHHHHHHHHHHHTT-
-----HHHHHHHHHHHHTT-
-----HHHHHHHHHHHHTT-
-----HHHHHHHHHHHHTT-
-----HHHHHHHHHHHHTT-
-----HHHHHHHHHHHHTT-
-----HHHHHHHHHHHHTT-
-----HHHHHHHHHHHHTT-
----SHHHHHHHHHHTTTT-
-----HHHHHHHHHHHHTT-
-----HHHHHHHHHHHHTT-
----SHHHHHHHHHHHHTT-
-----HHHHHHHHHHHTTT-
----SHHHHHHHHHHHHTT-
----SHHHHHHHHHHHTTT-
-----HHHHHHHHHHHHTT-
----SHHHHHHHHHHHHTT-
-----HHHHHHHHHHHHTT-
-----HHHHHHHHHHHHTT-
-----HHHHHHHHHHHHTT-
-----HHHHHHHHHHHHTT-
-----HHHHHHHHHHHHTT-
-----HHHHHHHHHHHHTT-
-----HHHHHHHHHHHHTT-
-----HHHHHHHHHHHHTT-
-----HHHHHHHHHHHTTT-
-----HHHHHHHHHHHTTT-
-----HHHHHHHHHHHHTT-
-----HHHHHHHHHHHHTT-
-----HHHHHHHHHHHTTT-
-----HHHHHHHHHHHHTT-
---S-HHHHHHHHHHHHTT-
-----HHHHHHHHHHHHTT-
-----HHHHHHHHHHHHTT-
-----HHHHHHHHHHHHTT-
-----HHHHHHHHHHHHTT-
-----HHHHHHHHHHHHTT-
-----HHHHHHHHHHHHHT-
-----HHHHHHHHHHHHTT-
-----HHHHHHHHHHHHTT-
-----HHHHHHHHHHHHTT-
-----HHHHHHHHHHHTTT-
-----HHHHHHHHHHHHTT-
-----HHHHHHHHHHHHTT-
-----HHHHHHHHHHHHTT-
-----HHHHHHHHHHHHTT-
-----HHHHHHHHHHHHTT-
-----HHHHHHHHHHHHTT-
-----HHHHHHHHHHHHTT-
-----HHHHHHHHHHHHTT-
-----HHHHHHHHHHHHTT-
-----HHHHHHHHHHHTTT-
-----HHHHHHHHHTTTTT-
---STHHHHHHHHHHHHTT-
----THHHHHHHHHHHTTT-
----THHHHHHHHHHHTTT-
----THHHHHHHHHHHTTT-
----HHHHHHHHHHHHHTT-
----THHHHHHHHHHHTTT-
----THHHHHHHHHHHHTT-
----THHHHHHHHHHHHTT-
----THHHHHHHHHHHHTT-
----THHHHHHHHHHHHTT-
----GGGTHHHHHHHHHTT-
----GGGTHHHHHHHHHHT-
----GGGTHHHHHHHHHTT-
----GGGTHHHHHHHHHTT-
----GGGTHHHHHHHTTTT-
----GGGTHHHHHHHHHTT-
----GGGGHHHHHHHHHTT-
----GGGGHHHHHHHHHTT-
----GGGGHHHHHHHHHTT-
----GGGGHHHHHHHHHTT-
----GGGGHHHHHHHHHTT-
---SGGGGHHHHHHHHHTT-
----GGGGHHHHHHHHHTT-
----GGGTHHHHHHHHHTT-
----GGGGHHHHHHHHHTT-
----GGGGHHHHHHHHHTT-
----GGGGHHHHHHHHHTT-
---SGGGGHHHHHHHHHTT-
----GGGGHHHHHHHHHTT-
---GGGGGHHHHHHHHHTT-
---GGGGGHHHHHHHHHTT-
---GGGTTHHHHHHHHTTT-
---GGGGGHHHHHHHHTTT-
---TTS--HHHHHHHHHTT-
---TT---HHHHHHHHTTT-
---TTSS-HHHHHHHHTTT-
---TTS--HHHHHHHHTTT-
---GGG--HHHHHHHHHTT-
----S---HHHHHHHHHTT-
--------HHHHHHHHHTT-
--------HHHHHHHHHTT-
--------HHHHHHHHHTT-
--------HHHHHHHHHTT-
----TT--HHHHHHHHHTT-
--------HHHHHHHHHTT-
----S---HHHHHHHHHTT-
--------HHHHHHHHHTT-
--------HHHHHHHHHTT-
--------HHHHHHHHTTT-
--------HHHHHHHHTTT-
----S---HHHHHHHHHTT-
--------HHHHHHHHTTT-
----S---HHHHHHHHTTT-
----S---HHHHHHHHTTT-
--------HHHHHHHHHTT-
--------HHHHHHHHHTT-
--------HHHHHHHHHTT-
-----S--HHHHHHHHHTT-
--S-----HHHHHHHHHTT-
--S--S--HHHHHHHHHTT-
--S-----HHHHHHHHHTT-
--S-SS--HHHHHHHHHTT-
--S--S--HHHHHHHHHTT-
----SS--HHHHHHHHHTT-
-----S--HHHHHHHHHTT-
-----S--HHHHHHHHHTT-
--------HHHHHHHHHTT-
--S-----HHHHHHHHTTT-
--S-S-TTHHHHHHHHTTT-
----SSTTHHHHHHHHHTT-
----SSTTHHHHHHHHHTT-
----S-TTHHHHHHHHTTT-
----SSTTHHHHHHHHHTT-
----SSTTHHHHHHHHHTT-
----SSTTHHHHHHHHHTT-
----SSSSHHHHHHHHHTT-
--S-SSTTHHHHHHHHHTT-
----SSTTHHHHHHHHHTT-
--S-SSTTHHHHHHHHHTT-
--S-SSTTHHHHHHHHHHT-
--S-SSTTHHHHHHHHHTT-
----SSTTHHHHHHHHHTT-
----SSTTHHHHHHHHHTT-
----S-TTHHHHHHHHHTT-
----SSTTHHHHHHHHHTT-
----S-TTHHHHHHHHHTT-
----SSTTHHHHHHHHHTT-
----S-TTHHHHHHHHTTT-
--S-S-TTHHHHHHHHHTT-
----SSTTHHHHHHHHHTT-
--S-SSTTHHHHHHHHHTT-
--S-SSTTHHHHHHHHHTT-
----SSTTHHHHHHHHTTT-
----SSTTHHHHHHHHHTT-
----SSTTHHHHHHHHTTT-
----SSTTHHHHHHHHTTT-
----TTTTHHHHHHHHHTT-
----TTTTHHHHHHHHHTT-
--S-SSSSHHHHHHHHHTT-
----TTSSHHHHHHHHHTT-
----TTTTHHHHHHHHHTT-
----SSTTHHHHHHHHHTT-
----TTTTTTHHHHHHHTT-
----TTTTHHHHHHHHHTT-
----TTTTHHHHHHHHHTT-
----TTHHHHHHHHHHHTT-
----TTHHHHHHHHHHHTT-
----TTHHHHHHHHHHHTT-
----SSHHHHHHHHHHHTT-
----TTHHHHHHHHHHHTT-
----TTHHHHHHHHHHHTT-
----TTHHHHHHHHHHHTT-
----TTHHHHHHHHHHHTT-
----TTHHHHHHHHHHHTT-
----TTHHHHHHHHHHHTT-
----TTHHHHHHHHHHHTT-
----TTHHHHHHHHHHHTT-
---STTHHHHHHHHHHHTT-
----TTHHHHHHHHHHHTT-
----TTHHHHHHHHHHHTT-
----TTHHHHHHHHHHTTT-
----TTHHHHHHHHHHHTT-
----TTHHHHHHHHHHHTT-
----THHHHHHHHHHHTTT-
----THHHHHHHHHHHHTT-
----THHHHHHHHHHHHTT-
----THHHHHHHHHHHHTT-
----THHHHHHHHHHHHTT-
----THHHHHHHHHHHHTT-
----THHHHHHHHHHHHTT-
---STHHHHHHHHHHHTTT-
----THHHHHHHHHHHTTT-
---STHHHHHHHHHHHHTT-
----THHHHHHHHHHHHTT-
----THHHHHHHHHHHHTT-
----THHHHHHHHHHHHTT-
----THHHHHHHHHHHTTT-
----THHHHHHHHHHHHTT-
----THHHHHHHHHHHHTT-
----THHHHHHHHHHHTTT-
----HHHHHHHHHHHHHTT-
----THHHHHHHHHHHHTT-
----THHHHHHHHHHHHHT-
----THHHHHHHHHHHHTT-
----TTHHHHHHHHHHHTT-
----THHHHHHHHHHHHTT-
----HHHHHHHHHHHHHTT-
----THHHHHHHHHHHHTT-
----THHHHHHHHHHHHTT-
----THHHHHHHHHHHHTT-
----HHHHHHHHHHHHHTT-
----THHHHHHHHHHHHTT-
----THHHHHHHHHHHHTT-
----THHHHHHHHHHHHTT-
----THHHHHHHHHHHHTT-
----THHHHHHHHHHHHTT-
----THHHHHHHHHHHHTT-
----HHHHHHHHHHHHHTT-
----THHHHHHHHHHHHTT-
----THHHHHHHHHHHHTT-
----THHHHHHHHHHHTTT-
----THHHHHHHHHHHTTT-
----THHHHHHHHHHHHTT-
----THHHHHHHHHHHHTT-
----HHHHHHHHHHHHHTT-
----HHHHHHHHHHHHTTT-
----HHHHHHHHHHHHHTT-
----THHHHHHHHHHHHTT-
----HHHHHHHHHHHHHTT-
----THHHHHHHHHHHHTT-
----HHHHHHHHHHHHHTT-
----HHHHHHHHHHHHHTT-
----HHHHHHHHHHHHHTT-
----HHHHHHHHHHHHHTT-
----HHHHHHHHHHHHHTT-
----THHHHHHHHHHHHTT-
----THHHHHHHHHHHHTT-
----HHHHHHHHHHHHHTT-
----HHHHHHHHHHHHHTT-
----THHHHHHHHHHHHTT-
----HHHHHHHHHHHHHTT-
----HHHHHHHHHHHHTTT-
----THHHHHHHHHHHHTT-
----THHHHHHHHHHHTTT-
----THHHHHHHHHHHHTT-
----HHHHHHHHHHHHHTT-
----THHHHHHHHHHHHTT-
----THHHHHHHHHHHHTT-
----THHHHHHHHHHHTTT-
----HHHHHHHHHHHHTTT-
----HHHHHHHHHHHHHTT-
----THHHHHHHHHHHTTT-
----THHHHHHHHHHHTTT-
----HHHHHHHHHHHHHTT-
----HHHHHHHHHHHHHTT-
----THHHHHHHHHHHHTT-
--S-THHHHHHHHHHHHTT-
----THHHHHHHHHHHHTT-
----THHHHHHHHHHHTTT-
----HHHHHHHHHHHHTTT-
--S-HHHHHHHHHHHHHTT-
--S-THHHHHHHHHHHHTT-
----HHHHHHHHHHHHHTT-
----THHHHHHHHHHHHTT-
----THHHHHHHHHHHHTT-
----THHHHHHHHHHHHTT-
----THHHHHHHHHHHHTT-
----THHHHHHHHHHHHTT-
----THHHHHHHHHHHHTT-
----THHHHHHHHHHHHTT-
----THHHHHHHHHHHHTT-
----HHHHHHHHHHHHHTT-
----THHHHHHHHHHHHTT-
----THHHHHHHHHHHHTT-
----THHHHHHHHHHHHTT-
----HHHHHHHHHHHHHTT-
----THHHHHHHHHHHTTT-
----THHHHHHHHHHHTT--
----HHHHHHHHHHHHHTT-
----THHHHHHHHHHHTTT-
----THHHHHHHHHHHHTT-
----THHHHHHHHHHHHTT-
----THHHHHHHHHHHHTT-
----THHHHHHHHHHHHTT-
----HHHHHHHHHHHHHTT-
----HHHHHHHHHHHHHTT-
--S-THHHHHHHHHHHHHT-
----THHHHHHHHHHHHTT-
--S-THHHHHHHHHHHHTT-
--S-HHHHHHHHHHHHHTT-
--S-THHHHHHHHHHHHTT-
--S-HHHHHHHHHHHHHHT-
--S-THHHHHHHHHHHTTT-
--S-THHHHHHHHHHHHHT-
--S-THHHHHHHHHHHHTT-
--S-THHHHHHHHHHHHH--
--S-HHHHHHHHHHHHTTT-
--S-THHHHHHHHHHHHTT-
--S-THHHHHHHHHHHTTT-
--S-HHHHHHHHHHHHHHT-
--S-HHHHHHHHHHHHHTT-
--S-THHHHHHHHHHHHTT-
----THHHHHHHHHHHHTT-
--S-THHHHHHHHHHHHTT-
--S-THHHHHHHHHHHHTT-
--S-THHHHHHHHHHHHTT-
--S-THHHHHHHHHHHHTT-
--S-THHHHHHHHHHHHTT-
--S-HHHHHHHHHHHHHTT-
--S-HHHHHHHHHHHHTTT-
--S-THHHHHHHHHHHHTT-
--S-THHHHHHHHHHHHTT-
--S-THHHHHHHHHHHHTT-
--S-THHHHHHHHHHHHTT-
--S-THHHHHHHHHHHHTT-
--S--HHHHHHHHHHHHTT-
--S--HHHHHHHHHHHHTT-
--S--HHHHHHHHHHHHTT-
--S--HHHHHHHHHHHHTT-
--S-THHHHHHHHHHHHTT-
--S-THHHHHHHHHHHHTT-
--S--HHHHHHHHHHHTTT-
--S-THHHHHHHHHHHHTT-
--S-THHHHHHHHHHHHTT-
--S-THHHHHHHHHHHHTT-
--S-THHHHHHHHHHHTTT-
--S-THHHHHHHHHHHHTT-
--S-THHHHHHHHHHHTTT-
--S-THHHHHHHHHHHHTT-
--S-THHHHHHHHHHHTTT-
--S-SHHHHHHHHHHHTTT-
--S-THHHHHHHHHHHHTT-
--S-SHHHHHHHHHHHHTT-
--S--HHHHHHHHHHHHTT-
--S-THHHHHHHHHHHTTT-
--S-SHHHHHHHHHHHHTT-
--S-THHHHHHHHHHHHTT-
--S-THHHHHHHHHHHHTT-
--S-THHHHHHHHHHHHTT-
--S-SHHHHHHHHHHHHTT-
--S-TTTGGGHHHHHHHTT-
--S-TTTHHHHHHHHHHTT-
--S-TTHHHHHHHHHHHTT-
--S-TTTHHHHHHHHHHTT-
--S-THHHHHHHHHHHHTT-
--S-TTTTTTHHHHHHHTT-
--S-SHHHHHHHHHHHTTT-
--S-THHHHTHHHHHHHTT-
--S--TTTTTHHHHHHHTT-
--S-SGGGGTHHHHHHHTT-
--S-TTHHHHHHHHHHTTT-
--S-TTTTTTHHHHHHHTT-
--S-HHHHHHTTHHHHTTT-
--S-TTGGG-HHHHHHHTT-
--S-HHHHHTHHHHHHHTT-
--S-HHHHHTHHHHHHHTT-
--S-THHHHSHHHHHHHTT-
--S-HHHHTTHHHHHHTTT-
--S-HHHHHTHHHHHHTTT-
--S-HHHHHHHHHHHHHTT-
--S-TTHHHHHHHHHHHTT-
--S-THHHHHHHHHHHHTT-
--S-THHHHHHHHHHHHTT-
--S-THHHHHHHHHHHHTT-
--S-THHHHHHHHHHHHTT-
--S-HHHHHHHHHHHHHTT-
--S-THHHHHHHHHHHHTT-
--S-THHHHHHHHHHHHTT-
--S-HHHHHHHHHHHHHTT-
--S-THHHHHHHHHHHHTT-
----HHHHHHHHHHHHHTT-
----HHHHHHHHHHHHHTT-
--S-HHHHHHHHHHHHTTT-
----HHHHHHHHHHHHTTT-
--S-HHHHHHHHHHHHTTT-
--S-HHHHHHHHHHHHTTT-
--S-HHHHHHHHHHHHTTT-
--S-HHHHHHHHHHHHTTT-
--SSHHHHHHHHHHHHTTT-
--S-HHHHHHHHHHHHTTT-
--S-HHHHHHHHHHHHHTT-
--S-HHHHHHHHHHHHTTT-
--S-HHHHHHHHHHHHTTT-
--S-HHHHHHHHHHHHHTT-
--S-HHHHHHHHHHHHTTT-
--S-HHHHHHHHHHHHHTT-
--S-HHHHHHHHHHHHHTT-
--S-HHHHHHHHHHHHTTT-
--S-HHHHHHHHHHHHTTT-
----HHHHHHHHHHHHHTT-
----HHHHHHHHHHHHHTT-
----HHHHHHHHHHHHHTT-
----HHHHHHHHHHHHHTT-
----HHHHHHHHHHHHHTT-
--S-HHHHHHHHHHHHHTT-
--S-HHHHHHHHHHHHHTT-
--S-HHHHHHHHHHHHHTT-
----HHHHHHHHHHHHHTT-
----HHHHHHHHHHHHHTT-
----HHHHHHHHHHHHHTT-
----HHHHHHHHHHHHHTT-
----HHHHHHHHHHHHHTT-
----HHHHHHHHHHHHHTT-
----HHHHHHHHHHHHHTT-
----HHHHHHHHHHHHHTT-
----HHHHHHHHHHHHHT--
----HHHHHHHHHHHHHTT-
----HHHHHHHHHHHHHTT-
----HHHHHHHHHHHHHT--
----HHHHHHHHHHHHHTT-
----HHHHHHHHHHHHHTT-
----HHHHHHHHHHHHHHT-
----HHHHHHHHHHHHHHT-
----HHHHHHHHHHHHHTT-
----HHHHHHHHHHHHHHT-
----HHHHHHHHHHHTTTT-
----HHHHHHHHHHHHHTT-
----HHHHHHHHHHHHHHT-
----HHHHHHHHHHHHHTT-
----HHHHHHHHHHHHHTT-
----HHHHHHHHHHHHHHT-
----HHHHHHHHHHHHHT--
----HHHHHHHHHHHHHTT-
----HHHHHHHHHHHHHTT-
----HHHHHHHHHHHHHHT-
----HHHHHHHHHHHHHTT-
----HHHHHHHHHHHHHTT-
----HHHHHHHHHHHHHTT-
----HHHHHHHHHHHHTTT-
----HHHHHHHHHHHHHTT-
--S-HHHHHHHHHHHHHTT-
--S-HHHHHHHHHHHHHHT-
--S-HHHHHHHHHHHHHHT-
--S-HHHHHHHHHHHHHHT-
--S-HHHHHHHHHHHHHHT-
--S-HHHHHHHHHHHHHTT-
--S-HHHHHHHHHHHHHTT-
--S-HHHHHHHHHHHHHHT-
--S-HHHHHHHHHHHHTTT-
--S-HHHHHHHHHHHHTTT-
--S-HHHHHHHHHHHHHTT-
--S-HHHHHHHHHHHHHTT-
--S-HHHHHHHHHHHHHTT-
--S-HHHHHHHHHHHHTTT-
--S-HHHHHHHHHHHHHTT-
--S-HHHHHHHHHHHHHTT-
--S-HHHHHHHHHHHHHTT-
--S-HHHHHHHHHHHHHTT-
--S-HHHHHHHHHHHHTTT-
--S-HHHHHHHHHHHHHTT-
--S-HHHHHHHHHHHHHTT-
----HHHHHHHHHHHHHH--
----HHHHHHHHHHHHHH--
----HHHHHHHHHHHHHTT-
----HHHHHHHHHHHHHTT-
----HHHHHHHHHHHHTTT-
----HHHHHHHHHHHHTT--
----HHHHHHHHHHHHHT--
--S-HHHHHHHHHHHHHT--
--S-HHHHHHHHHHHHHH--
--S-HHHHHHHHHHHHHT--
--S-HHHHHHHHHHHHHT--
--S-HHHHHHHHHHHHTS--
--S-HHHHHHHHHHHHTT--
--S-HHHHHHHHHHHHTS--
--S-HHHHHHHHHHHHTS--
--S-HHHHHHHHHHHHTS--
--S-HHHHHHHHHHHTTS--
--S-HHHHHHHHHHHHTS--
--S-HHHHHHHHHHHTTS--
--S-HHHHHHSHHHHTSS--
--S-SHHHHHHHHHHTTS--
----HHHHHHHHHHHTSS--
----HHHHHHHHHHHHTS--
----HHHHHHHHHHHTTS--
----HHHHHHHHHHHT-S--
--S-HHHHHHHHHHHTTS--
--S-HHHHHHHHHHHTTS--
----HHHHHHHHHHHHTS--
----HHHHHHHHHHHTTS--
----HHHHHHHHHHHTTS--
----HHHHHHHHHHHTSS--
----HHHHHHHHHHTTSS--
----HHHHHHHHHHHTSS--
----HHHHHHHHHHT-SS--
----HHHHHHHHHTTSSS--
--S-HHHHHHHHHHTSSS--
----HHHHHHHHHHHTSS--
--S-HHHHHHHHHHTTSS--
----HHHHHHHHHHHHHS--
----HHHHHHHHHHHTTS--
----HHHHHHHHHHHTSS--
----HHHHHHHHHHGGGS--
--S-HHHHHHHHHHTTSS--
----HHHHHHHHHHTTTS--
--S-HHHHHHHHHHHTTS--
--S-HHHHHHHHHHHHHS--
----HHHHHHHHHHHHHS--
----HHHHHHHHHHTTSS--
----HHHHHHHHHHHHTS--
----HHHHHHHHHHHHTS--
--S-HHHHHHHHHHTTSS--
----HHHHHHHHHHTTTS--
----HHHHHHHHHHHHHS--
----HHHHHHHHHHHHHS--
----HHHHHHHHHHHHHS--
----HHHHHHHHHHHHHS--
----HHHHHHHHHHHHHS--
----HHHHHHHHHHHHHS--
--S-HHHHHHHHHHTTTS--
----HHHHHHHHHHTTSS--
--S-HHHHHHHHHHHHHS--
----HHHHHHHHHHHHHS--
----HHHHHHHHHHHHHS--
----HHHHHHHHHHHHHS--
----HHHHHHHHHHTTSS--
----HHHHHHHHHHTTTS--
----HHHHHHHHHHTTTS--
--S-HHHHHHHHHHHHHS--
--S-HHHHHHHHHHHHHS--
----HHHHHHHHHHHHHS--
----HHHHHHHHHHHHHS--
----HHHHHHHHHHHHHS--
----HHHHHHHHHHHHHS--
----HHHHHHHHHHHHHS--
----HHHHHHHHHHTTTS--
----HHHHHHHHHHHTSS--
----HHHHHHHHHHHHHS--
----HHHHHHHHHHHHHS--
----HHHHHHHHHHHHSS--
--S-HHHHHHHHHHTTTS--
--S-HHHHHHHHHHHHHS--
--S-HHHHHHHHHHHHHS--
--S-HHHHHHHHHHHHHS--
--S-HHHHHHHHHHHHHS--
----HHHHHHHHHHHHHS--
--S-HHHHHHHHHHTTSS--
--S-HHHHHHHHHHTTSS--
--S-HHHHHHHHHHHTTS--
--S-HHHHHHHHHHHTTS--
--S-HHHHHHHHHHTTSS--
--S-HHHHHHHHHHTSSS--
--S-HHHHHHHHHHHTTS--
--S-HHHHHHHHHHTTSS--
--S-HHHHHHHHHHTTSS--
----HHHHHHHHHHHTTS--
----HHHHHHHHHHHHHS--
--S-HHHHHHHHHHHHHS--
--S-HHHHHHHHHHHHHS--
--S-HHHHHHHHHHHHHS--
--S-HHHHHHHHHHHTTS--
--S-HHHHHHHHHHHHHS--
--S-HHHHHHHHHHHTTS--
--S-HHHHHHHHHHHHHS--
----HHHHHHHHHHHTTS--
----HHHHHHHHHHHTTS--
----HHHHHHHHHHHHHS--
----HHHHHHHHHHHHHS--
--S-HHHHHHHHHHTTTS--
--S-HHHHHHHHHHHHHS--
--S-HHHHHHHHHHHTTS--
--S-HHHHHHHHHHTTSS--
--S-HHHHHHHHHHTTSS--
--S-HHHHHHHHHHTTSS--
--S-HHHHHHHHHHHHSS--
--S-HHHHHHHHHHTTSS--
--S-HHHHHHHHHHHHTS--
--S-HHHHHHHHHHHH-S--
--S-HHHHHHHHHHTT-S--
--S-HHHHHHHHHHTT----
--S-HHHHHHHHHTTT----
--S-HHHHHHHHHHHH----
--S-HHHHHHHHHHHH----
--S-HHHHHHHHHHTTS---
--S-HHHHHHHHHHHH----
--S-HHHHHHHHHHHHS---
--S-HHHHHHHHHHTT----
--S-HHHHHHHHHHHH----
--S-HHHHHHHHHHTT----
--S-HHHHHHHHHHHH----
--S-HHHHHHHHHHTT----
--S-HHHHHHHHHHTT----
--S-HHHHHHHHHHTT----
--S-HHHHHHHHHHTT----
--S-HHHHHHHHHHTT----
--S-HHHHHHHHHHHH----
--S-HHHHHHHHHTTT----
--S-HHHHHHHHHHTT----
--S-HHHHHHHHHTTT----
----HHHHHHHHHHHH----
--S-HHHHHHHHHHHH----
----HHHHHHHHHHHH----
--S-HHHHHHHHHHHH----
--S-HHHHHHHHHHHH----
--S-HHHHHHHHHHHH----
--S-HHHHHHHHHHHH----
--S-HHHHHHHHHHHH----
--S-HHHHHHHHHHHH----
----HHHHHHHHHHHH----
--S-HHHHHHHHHTTT----
--S-HHHHHHHHHTTT----
--S-HHHHHHHHHHTT----
--S-HHHHHHHHHHHH----
----HHHHHHHHHHHH----
--S-HHHHHHHHHHHH----
--S-HHHHHHHHHHHHS---
--S-HHHHHHHHHHHS----
--S-HHHHHHHHHHHH----
----HHHHHHHHHHHTT---
--S-HHHHHHHHHHHH----
--S-HHHHHHHHHHHTT---
--S-HHHHHHHHHHTT----
--S-HHHHHHHHHHHH----
--S-HHHHHHHHHHHH----
--S-HHHHHHHHHHHH----
--S-HHHHHHHHHHHHS---
--S-HHHHHHHHHTTT----
--S-HHHHHHHHHTTS----
--S-HHHHHHHHHHHS----
--S-HHHHHHHHHHTT----
--S-HHHHHHHHHHHS----
--S-HHHHHHHHHHHH----
--S-HHHHHHHHHHHHS---
----HHHHHHHHHHHHS---
----HHHHHHHHHHHHS---
----HHHHHHHHHHHH----
----HHHHHHHHHHHT----
----HHHHHHHHHHTT----
----HHHHHHHHTTSSS---
----HHHHHHHHHTTS----
----HHHHHHHHTTSS----
----HHHHHHHHHTTS----
----HHHHHHHHHHTS----
----HHHHHHHHHHTS----
----HHHHHHHHHHHS----
----HHHHHHHHHHSS----
----HHHHHHHHHHTS----
----HHHHHHHHHHSS----
----HHHHHHHHTTS-----
----HHHHHHHHHH------
----HHHHHHHHHHSS----
----HHHHHHHHHHTS----
----HHHHHHHHHHSS----
----HHHHHHHHHHSS----
----HHHHHHHHHHSS----
----HHHHHHHHHHTS-S--
----HHHHHHHHHHTS----
----HHHHHHHHHTTS----
----HHHHHHHHTTSS----
----HHHHHHHHTTSS----
----HHHHHHHHHHTS----
----HHHHHHHHHHTS----
----HHHHHHHHHTSS----
----HHHHHHHHHHTS----
----HHHHHHHHHHTS----
----HHHHHHHHHHSS-S--
----HHHHHHHHHTTSS---
----HHHHHHHHHHTS----
----HHHHHHHHHHTS----
----HHHHHHHHHH---S--
----HHHHHHHHHHS-----
----HHHHHHHHHHSS----
----HHHHHHHHHHHS----
----HHHHHHHHHHHS-S--
----HHHHHHHHHTTSSS--
----HHHHHHHHHHTS-S--
----HHHHHHHHHHTS-S--
----HHHHHHHHHHTS-S--
----HHHHHHHHHHHS----
----HHHHHHHHHHSS-S--
----HHHHHHHHHHTS----
----HHHHHHHHHTTS-S--
----HHHHHHHHHTTS-S--
----HHHHHHHHHTTS-S--
----HHHHHHHHHTTSSS--
----HHHHHHHHHHTS-S--
----HHHHHHHHHHSS-S--
----HHHHHHHHHHSS----
----HHHHHHHHHHT-SS--
----HHHHHHHHHTTSSS--
----HHHHHHHHHHTS----
----HHHHHHHHHHSSSS--
----HHHHHHHHHHTSSS--
----HHHHHHHHHHTS----
----HHHHHHHHHHTS----
----TTHHHHHHHHTS----
----HHHHHHHHHHTS----
----HHHHHHHHHHHSS---
----HHHHHHHHHHHS----
----HHHHHHHHHHSS----
----HHHHHHHHHHHS----
----HHHHHHHHHHTS----
----HHHHHHHHHHTS-S--
----HHHHHHHHHHHS----
----HHHHHHHHHHTS-S--
--S-HHHHHHHHHHHS----
----HHHHHHHHHHHS-S--
----HHHHHHHHHTTS----
----HHHHHHHHHTTS----
----HHHHHHHHHTTSS---
----HHHHHHHHHHHS----
----HHHHHHHHHHHS-S--
----HHHHHHHHHTSS----
----HHHHHHHHHHTS----
----HHHHHHHHHHHS----
----HHHHHHHHHHTS----
----HHHHHHHHHHTS-S--
----HHHHHHHHHHHS----
----HHHHHHHHHHTS-S--
----HHHHHHHHHHSS----
----HHHHHHHHHHTS----
----HHHHHHHHHHHS----
----HHHHHHHHHHTS----
----HHHHHHHHHHS-----
----HHHHHHHHHHTS----
----HHHHHHHHHHTS----
----HHHHHHHHHHHS----
----HHHHHHHHHHHS----
----HHHHHHHHHHHS----
----HHHHHHHHHTTS----
----HHHHHHHHHHHS----
----HHHHHHHHHHTS----
----HHHHHHHHHHTS----
----HHHHHHHHTTSS----
----HHHHHHHHHHHS----
----HHHHHHHHHHTS----
----HHHHHHHHHHHS----
----HHHHHHHHHHTS----
----HHHHHHHHHHHS----
----HHHHHHHHHHHS----
----HHHHHHHHHHTS----
----HHHHHHHHHHHS----
----HHHHHHHHHHHS----
----HHHHHHHHHHHS----
----HHHHHHHHHHHS----
----HHHHHHHHHTTS----
----HHHHHHHHHHHS----
----HHHHHHHHHHHS----
----HHHHHHHHHHHS----
----HHHHHHHHHTTS----
----HHHHHHHHHTTSS---
----HHHHHHHHHHHS----
----HHHHHHHHHHHS----
----HHHHHHHHHHHS----
----HHHHHHHHHHHS----
----HHHHHHHHHHHS----
----HHHHHHHHHHHS----
----HHHHHHHHHHSS----
----HHHHHHHHHHHS----
----HHHHHHHHHHHS----
----HHHHHHHHTTTS----
----HHHHHHHHHTTS----
----HHHHHHHHHHHS----
----HHHHHHHHHHHS----
----HHHHHHHHHHHS----
----HHHHHHHHHHHS----
----HHHHHHHHHHTS----
----HHHHHHHHHHHS----
----HHHHHHHHHHHS----
----HHHHHHHHHHTS----
----HHHHHHHHHTTS----
----HHHHHHHHHHHS----
----HHHHHHHHHHTS----
----HHHHHHHHHHHS----
----HHHHHHHHHHTS----
----HHHHHHHHHHH-----
----HHHHHHHHHHH-----
----HHHHHHHHHHHS----
----HHHHHHHHHHH-----
----HHHHHHHHHHHS----
----HHHHHHHHHHHS----
----HHHHHHHHHTTS----
----HHHHHHHHHHHS----
----HHHHHHHHHTTS----
----HHHHHHHHHTTS----
----HHHHHHHHHHHS----
----HHHHHHHHHHHS----
----HHHHHHHHHHHS----
----HHHHHHHHHHHS----
----HHHHHHHHHHTS----
----HHHHHHHHHHHS----
----HHHHHHHHHHSS----
----HHHHHHHHHHSS----
----HHHHHHHHHHTS----
----HHHHHHHHHTSS----
----HHHHHHHTTTTS----
----HHHHHHHHHTTS----
----HHHHHHHHHHS-----
----HHHHHHHHHTTS----
----HHHHHHHHHHTS----
----HHHHHHHHTTSS----
----HHHHHHHHHTSS----
----HHHHHHHHHTTS----
----HHHHHHHHHHS-----
----HHHHHHHHHHTS----
----HHHHHHHHHHT-----
----HHHHHHHHHHT-----
----HHHHHHHHHTS-----
----HHHHHHHHHHS-----
----HHHHHHHHHHS-----
----HHHHHHHHHHT-----
----HHHHHHHHHHT-----
----HHHHHHHHHHS-----
----HHHHHHHHTTT-----
----HHHHHHHHHHS-----
----HHHHHHHHHHT-----
----HHHHHHHHHHS-----
----HHHHHHHHHHS-----
----HHHHHHHHHHSS----
----HHHHHHHHHHS-----
----HHHHHHHHHHSS----
----HHHHHHHHTTTS----
----HHHHHHHHTTTS----
----HHHHHHHHHTTS----
----HHHHHHHHHHHS----
----HHHHHHHHHHHS----
----HHHHHHHHTTT-----
----HHHHHHHHHHTS----
----HHHHHHHHHHHS----
----HHHHHHHHHHHS----
----HHHHHHHHHHSS----
----HHHHHHHHHHTS----
----HHHHHHHHHTTS----
----HHHHHHHHHHTS----
----HHHHHHHHHHHS----
----HHHHHHHHHHHS----
----HHHHHHHHHHHS----
----HHHHHHHHHHHS----
----HHHHHHHHHHHS----
----HHHHHHHHHHHS----
----HHHHHHHHHHHS----
----HHHHHHHHHHHS----
----HHHHHHHHHHHS----
----HHHHHHHHHHHS----
----HHHHHHHHHHHS----
----HHHHHHHHHHTS----
----HHHHHHHHHHTS----
----HHHHHHHHHHHS----
----HHHHHHHHHHTS----
----HHHHHHHHHHSS----
----HHHHHHHHHSSS-S--
----HHHHHHHHHHHS-S--
----HHHHHHHHHHHS----
----HHHHHHHHHHTS----
----HHHHHHHHHHTS----
----HHHHHHHHHTTS----
----HHHHHHHHHTTS----
----HHHHHHHHHTTS----
----HHHHHHHHHTTS----
----HHHHHHHHHTTS----
----HHHHHHHHHTTS----
----HHHHHHHHHTTS----
----HHHHHHHHHTTS----
----HHHHHHHHHTTS----
----HHHHHHHHHHHS----
----HHHHHHHHHTT-----
----HHHHHHHHHHTS----
----HHHHHHHHHTT-----
----HHHHHHHHHTTS----
----HHHHHHHHTTS-----
----HHHHHHHHTTTS----
----HHHHHHHHTTSS----
----HHHHHHHHHHHS----
----HHHHHHHHTTTS----
----HHHHHHHHHTTS----
----HHHHHHHHHTTS----
----HHHHHHHHHHHS----
----HHHHHHHHHHHS----
----HHHHHHHHHHT-----
----HHHHHHHHHHHS----
----HHHHHHHHHHTS----
----HHHHHHHHHTTS----
----HHHHHHHHHHHS----
----HHHHHHHHHHHS----
----HHHHHHHHTTTS----
----HHHHHHHHHHHS----
----HHHHHHHHHHH-----
----HHHHHHHHHHH-----
----HHHHHHHHHHH-----
----HHHHHHHHHHH-----
----HHHHHHHHHHHS----
----HHHHHHHHHHH-----
----HHHHHHHHHHHS-S--
----HHHHHHHHHHTS-S--
----HHHHHHHHHHH--S--
----HHHHHHHHHHHS-S--
----HHHHHHHHHHTT----
----HHHHHHHHHHHS----
----HHHHHHHHHHH-----
----HHHHHHHHHTT-----
----HHHHHHHHHHH-----
----HHHHHHHHHHHS----
----HHHHHHHHHHTS----
----HHHHHHHHHHH-----
----HHHHHHHHHTT-----
----HHHHHHHHHHH-----
----HHHHHHHHHHH-----
----HHHHHHHHHHH-----
----HHHHHHHHHHH-----
----HHHHHHHHHHH-----
-----HHHHHHHHHH-----
----SHHHHHHHHHHS----
----SHHHHHHHHTTS----
----SHHHHHHHHHHS----
----SHHHHHHTTTSS----
----SHHHHHHHHTTS----
-----HHHHHHHHHH-----
----SHHHHHHHHHHS----
----SHHHHHHHHHH-----
----SHHHHHHHHHH-----
-----HHHHHHHHHH-----
-----HHHHHHHHTT-----
----SHHHHHHHTTTS----
----SHHHHHHHTTSS----
----SHHHHHHHHTTS----
----HHHHHHHHHTT-----
----SHHHHHHHHHH-----
----HHHHHHHHHTTS----
----HHHHHHHHHHH-----
----HHHHHHHHHTT-----
----HHHHHHHHHTT-----
----HHHHHHHHHHH-----
----HHHHHHHHHHH-----
----HHHHHHHHHTT-----
----HHHHHHHHHHH-----
----HHHHHHHHHTT-----
----HHHHHHHHHTT-----
----HHHHHHHHHTT-----
----HHHHHHHHHHH-----
----HHHHHHHHHTTS----
----HHHHHHHHHHHS----
----HHHHHHHHHTT-----
----HHHHHHHHTTT-----
----HHHHHHHHHHH-----
----HHHHHHHHHHH-----
----HHHHHHHTTTSS----
----HHHHHHHTTSS-----
----HHHHHHHHTSSS----
----HHHHHHHSSSSS----
----HHHHHHHHHTT-----
----HHHHHHHHTTT-----
----HHHHHHHHTTTS----
----HHHHHHHHHTTS----
----HHHHHHHHHHH-----
----HHHHHHHHHHHS----
----HHHHHHHHHHHS----
----HHHHHHHHHHHTT---
----HHHHHHHHHHHS----
----HHHHHHHHHHHS----
----HHHHHHHHHHHS----
----HHHHHHHHHHHS----
----HHHHHHHHHHHS----
----HHHHHHHHHHHS----
----HHHHHHHGGGGS----
----HHHHHHHHHHHS----
----HHHHHHHHTTTS----
----HHHHHHHHHHHS----
----HHHHHHHHHHH-----
----HHHHHHHHHTTS----
----HHHHHHHHHTSS----
----HHHHHHHHHTT-----
----HHHHHHHHHHT-----
----HHHHHHHHHHHS----
----HHHHHHHHHHH-----
----HHHHHHHHTTT-----
----HHHHHHHHHHH-----
----HHHHHHHHHHT-----
----HHHHHHHHHHT-----
----HHHHHHHHHHH-TT--
----HHHHHHHHHHH--S--
----HHHHHHHHHHH--S--
----HHHHHHHHHHT--S--
----HHHHHHHHHHH-----
----HHHHHHHHHHH--S--
----HHHHHHHHHHT--S--
----HHHHHHHHHHH--S--
----HHHHHHHHHHT--S--
----HHHHHHHHHHT--S--
----HHHHHHHHHHT--S--
----HHHHHHHHHHS--S--
----HHHHHHHHHHT--S--
----HHHHHHHHHHH--S--
----HHHHHHHHHHH--S--
----HHHHHHHHHHH--S--
----HHHHHHHHHHH--S--
----HHHHHHHHHHH--S--
----HHHHHHHHHTT--S--
----HHHHHHHHHHH--S--
----HHHHHHHHHTT--S--
----HHHHHHHHHHH--S--
----HHHHHHHHHTT--S--
----HHHHHHHHHHH--S--
----HHHHHHHHHHH--S--
----HHHHHHHHHHH--S--
----HHHHHHHHHHH--S--
----HHHHHHHHHHH--S--
----HHHHHHHHHHT--S--
----HHHHHHHHHHT--S--
----HHHHHHHHHHH--S--
----HHHHHHHHHTT-----
----HHHHHHHHHHH-----
----HHHHHHHHHTT-----
----HHHHHHHHHHH-----
----HHHHHHHHHTT-----
----HHHHHHHHHHH-----
----HHHHHHHHHHT-----
----HHHHHHHHHHS-----
----HHHHHHHHHHT-----
----HHHHHHHHHTT-----
----HHHHHHHHHHH--S--
----HHHHHHHHHHH--S--
----HHHHHHHHHHT-----
----HHHHHHHHHHT-----
----HHHHHHHHHHT-----
----HHHHHHHHHHH-----
----HHHHHHHHHHT--S--
----HHHHHHHHHHH--S--
----HHHHHHHHHHH--S--
----HHHHHHHHHHH-----
----HHHHHHHHHHH--S--
----HHHHHHHHHHH--S--
----HHHHHHHHHHH--S--
----HHHHHHHHHHH--S--
----HHHHHHHHHHH--S--
----HHHHHHHHHHH--S--
----HHHHHHHHHHH-----
----HHHHHHHHHTT-----
----HHHHHHHHHHH-----
----HHHHHHHHHHHS----
----HHHHHHHHTTT-----
----HHHHHHHHTTT-----
----HHHHHHTTTTTS----
----HHHHHHTTTTTS----
----HHHHHHHHHTT-----
----HHHHHHTTTTTS----
----HHHHHHHHHHH-----
--S-HHHHHHHHHHH-----
----HHHHHHHHHHHS----
----HHHHHHHHHHH-----
----HHHHHHHHHHH-----
----HHHHHHHHHHH-----
----HHHHHHHHHHH-----
----HHHHHHHHHHH-----
----HHHHHHHHHHH-----
----HHHHHHHHHHH-----
----HHHHHHHHHTT-----
----HHHHHHHHHHH-----
----HHHHHHHHHHH-----
----HHHHHHHHHTT-----
----HHHHHHHHHHH-----
----HHHHHHHHHHH-----
----HHHHHHHHHHH-----
----HHHHHHHHHHH-----
----HHHHHHHHHHH-----
----HHHHHHHHHHH-----
----HHHHHHHHHHHS----
----HHHHHHHHHHH-----
----HHHHHHHHHHH-----
----HHHHHHHHHHH-----
----HHHHHHHHHHH-----
----HHHHHHHHHTT-----
----HHHHHHHHHHH-----
----HHHHHHHHTTT-----
----HHHHHHHHHHH-----
----HHHHHHHHHHH-----
----HHHHHHHHHHH-----
----HHHHHHHHHHH-----
----HHHHHHHHHHH-----
----HHHHHHHHHTT--S--
----HHHHHHHHHHH--S--
----HHHHHHHHHHH--S--
----HHHHHHHHHHH-----
----HHHHHHHHHHHS----
----HHHHHHHHHHH-----
----HHHHHHHHHHH--S--
----HHHHHHHHHHH--S--
----HHHHHHHHHHH--S--
----HHHHHHHHHHH-----
----HHHHHHHHHHH--S--
----HHHHHHHHHHH--S--
----HHHHHHHHHTT--S--
--S-HHHHHHHHHTT--S--
---SHHHHHHHHHHH--S--
----HHHHHHHHHHH--S--
----HHHHHHHHHHHS-S--
----HHHHHHHHHHHS-S--
----HHHHHHHHHHH--S--
----HHHHHHHHHHH--S--
----HHHHHHHHHHH--S--
----HHHHHHHHHTTS-S--
----HHHHHHHHHHTTTT--
----HHHHHHHHHHHTTT--
--S-HHHHHHHHHHTTSS--
--S-HHHHHHHHHHTTTT--
----HHHHHHHHHHTTTT--
----HHHHHHHHHHHHTT--
--S-HHHHHHHHHHTTTT--
----HHHHHHHHHHH-SS--
----HHHHHHHHHHTSSS--
----HHHHHHHHHHH-SS--
----HHHHHHHHHHHSSS--
----HHHHHHHHHHHTSS--
----HHHHHHHHHHHTTS--
----HHHHHHHHHHHTSS--
----HHHHHHHHHHHTTT--
----HHHHHHHHHHTSSS--
----HHHHHHHHHHTTSS--
----HHHHHHHHHHHSSS--
----HHHHHHHHHHTTSS--
----HHHHHHHHHHTSSS--
----HHHHHHHHHHHTTT--
----HHHHHHHHHHTSS---
----HHHHHHHHHHTTSS--
----HHHHHHHHHHHSSS--
----HHHHHHHHHHTTTT--
----HHHHHHHHHHHTTT--
----HHHHHHHHHHTTTT--
----HHHHHHHHHHHHTT--
----HHHHHHHHHHHHTS--
----HHHHHHHHHHHHHTT-
----HHHHHHHHHHHHTS--
----HHHHHHHHHHHHHS--
----HHHHHHHHHHHHTS--
----HHHHHHHHHHHTTTT-
----HHHHHHHHHHHHTTT-
----HHHHHHHHHHHHTS--
----HHHHHHHHHHHTTS--
----HHHHHHHHHHHHHTT-
----HHHHHHHHHHHHHTT-
----HHHHHHHHHHHHHHT-
----HHHHHHHHHHHHHTT-
----HHHHHHHHHHHHHS--
----HHHHHHHHHHHHHTT-
----HHHHHHHHHHHHHTT-
----HHHHHHHHHHHHHTT-
----HHHHHHHHHHHHHTT-
----HHHHHHHHHHHHHHT-
----HHHHHHHHHHHHHTT-
----HHHHHHHHHHHHHTT-
----HHHHHHHHHHHHHTT-
----HHHHHHHHHHHHHTT-
----HHHHHHHHHHHHHTT-
----HHHHHHHHHHHHHTT-
----HHHHHHHHHHHHHTT-
----HHHHHHHHHHHHHTT-
----HHHHHHHHHHHHHTT-
----HHHHHHHHHHHHHTT-
----HHHHHHHHHHHHHTT-
----THHHHHHHHHHHHTT-
----HHHHHHHHHHHHHTT-
----HHHHHHHHHHHHHTT-
----HHHHHHHHHHHHHTT-
----HHHHHHHHHHHHHTT-
----HHHHHHHHHHHHHTT-
----HHHHHHHHHHHHHTT-
----HHHHHHHHHHHHTTT-
----HHHHHHHHHHHHHTT-
----HHHHHHHHHHHHHTT-
----HHHHHHHHHHHHHTT-
----HHHHHHHHHHHHTTT-
----HHHHHHHHHHHHHTT-
----HHHHHHHHHHHHHTT-
----HHHHHHHHHHHHTTT-
----HHHHHHHHHHHHHTT-
----HHHHHHHHHHHHHTT-
----HHHHHHHHHHHHTTT-
----HHHHHHHHHHHHHTT-
----HHHHHHHHHHHHHTT-
----HHHHHHHHHHHHHTT-
----HHHHHHHHHHHHHTT-
----HHHHHHHHHHHHTTT-
----HHHHHHHHHHHHHTT-
----HHHHHHHHHHHHHTT-
----HHHHHHHHHHHHHTT-
----HHHHHHHHHHHHHTT-
----HHHHHHHHHHHHHTT-
----HHHHHHHHHHHHHTT-
----HHHHHHHHHHHHHTT-
----HHHHHHHHHHHHHTT-
----HHHHHHHHHHHHHTT-
----HHHHHHHHHHHHHTT-
----HHHHHHHHHHHHHTT-
----HHHHHHHHHHHHHTT-
----HHHHHHHHHHHHHTT-
----HHHHHHHHHHHHHTT-
----HHHHHHHHHHHHHTT-
----HHHHHHHHHHHHHTT-
----HHHHHHHHHHHHHTT-
----HHHHHHHHHHHHTTT-
----HHHHHHHHHHHHTTT-
----HHHHHHHHHHHHHTT-
----HHHHHHHHHHHHHTT-
----HHHHHHHHHHHHHTT-
----HHHHHHHHHHHHHTT-
----HHHHHHHHHHHHHTT-
----HHHHHHHHHHHHHTT-
----HHHHHHHHHHHHHTT-
----HHHHHHHHHHHHHTT-
----HHHHHHHHHHHHHTT-
----HHHHHHHHHHHHTTT-
----HHHHHHHHHHHHHTT-
----HHHHHHHHHHHHHTT-
----HHHHHHHHHHHHHTT-
----HHHHHHHHHHHHHHT-
----HHHHHHHHHHHHTTT-
----HHHHHHHHHHHHHTT-
----HHHHHHHHHHHHTTT-
----HHHHHHHHHHHHHTT-
----HHHHHHHHHHHHHTT-
----HHHHHHHHHHHHTTT-
----HHHHHHHHHHHHHTT-
----HHHHHHHHHHHHHTT-
----HHHHHHHHHHHHTTT-
----HHHHHHHHHHHHHTT-
----HHHHHHHHHHHHHTT-
----HHHHHHHHHHHHHTT-
----HHHHHHHHHHHHHTT-
----HHHHHHHHHHHHHTT-
----HHHHHHHHHHHHHTT-
----HHHHHHHHHHHHHTT-
----HHHHHHHHHHHHHTT-
----HHHHHHHHHHHHHTT-
----HHHHHHHHHHHHHTT-
----HHHHHHHHHHHHHTT-
----HHHHHHHHHHHHHTT-
----HHHHHHHHHHHHHTT-
----HHHHHHHHHHHHTTT-
----HHHHHHHHHHHHHTT-
----HHHHHHHHHHHHHTT-
----HHHHHHHHHHHHHTT-
----HHHHHHHHHHHHHTT-
----HHHHHHHHHHHHHTT-
----HHHHHHHHHHHHHTT-
----HHHHHHHHHHHHHTT-
----HHHHHHHHHHHHHTT-
----HHHHHHHHHHHHHTT-
----HHHHHHHHHHHHHTT-
----HHHHHHHHHHHHHTT-
----HHHHHHHHHHHHHTT-
----HHHHHHHHHHHHHTT-
----HHHHHHHHHHHHHTT-
----HHHHHHHHHHHHHTT-
----HHHHHHHHHHHHHTT-
----HHHHHHHHHHHHHTT-
----HHHHHHHHHHHHHTT-
----HHHHHHHHHHHHHTT-
----HHHHHHHHHHHHHTT-
----HHHHHHHHHHHHHTT-
----HHHHHHHHHHHHHTT-
----HHHHHHHHHHHHHTT-
----HHHHHHHHHHHHHTT-
----HHHHHHHHHHHHTTT-
----HHHHHHHHHHHHHTT-
----HHHHHHHHHHHTTTT-
----HHHHHHHHHHHHTTT-
----HHHHHHHHHHHHHTT-
----HHHHHHHHHHHHHTT-
----TTHHHHHHHHHHHTT-
----HHHHHHHHHHHHHTT-
----HHHHHHHHHHHHHTT-
----HHHHHHHHHHHHHTT-
----HHHHHHHHHHHHHTT-
----HHHHHHHHHHHHHTT-
----HHHHHHHHHHHHTTT-
----HHHHHHHHHHHHHTT-
----HHHHHHHHHHHHTTT-
----HHHHHHHHHHHHTTT-
----HHHHHHHHHHHHHTT-
----HHHHHHHHHHHHHTT-
----HHHHHHHHHHHHHTT-
----HHHHHHHHHHHHHTT-
----HHHHHHHHHHHHHTT-
----HHHHHHHHHHHHHTT-
----HHHHHHHHHHHHTTT-
----HHHHHHHHHHHHHTT-
----HHHHHHHHHHHHHTT-
----HHHHHHHHHHHHHTT-
----HHHHHHHHHHHHHTT-
----HHHHHHHHHHHHHTT-
----HHHHHHHHHHHHHTT-
----HHHHHHHHHHHHHTT-
----HHHHHHHHHHHHHTT-
----HHHHHHHHHHHHHTT-
----HHHHHHHHHHHHHTT-
----HHHHHHHHHHHHHTT-
----HHHHHHHHHHHHHTT-
----HHHHHHHHHHHHHTT-
----HHHHHHHHHHHHHTT-
----HHHHHHHHHHHHHTT-
----HHHHHHHHHHHHHTT-
----HHHHHHHHHHHHHTT-
----HHHHHHHHHHHHHTT-
----HHHHHHHHHHHHHTT-
----HHHHHHHHHHHHHTT-
----HHHHHHHHHHHHHTT-
----HHHHHHHHHHHHHTT-
----HHHHHHHHHHHHHTT-
----HHHHHHHHHHHHHTT-
----HHHHHHHHHHHHHTT-
----HHHHHHHHHHHHTTT-
----HHHHHHHHHHHHHTT-
----HHHHHHHHHHHHHTT-
----HHHHHHHHHHHHHTT-
----HHHHHHHHHHHHHTT-
----HHHHHHHHHHHHHTT-
----HHHHHHHHHHHHHTT-
----HHHHHHHHHHHHHTT-
----HHHHHHHHHHHHHTT-
----HHHHHHHHHHHHHTT-
----HHHHHHHHHHHHHTT-
----HHHHHHHHHHHHTTT-
----HHHHHHHHHHHHHTT-
----HHHHHHHHHHHHHTT-
----HHHHHHHHHHHHHTT-
----HHHHHHHHHHHHTTT-
----HHHHHHHHHHHHHTT-
----HHHHHHHHHHHHTTT-
----HHHHHHHHHHHHHTT-
----HHHHHHHHHHHHHTT-
----HHHHHHHHHHHHHTT-
----HHHHHHHHHHHHTTT-
----HHHHHHHHHHHHHTT-
----HHHHHHHHHHHHTTT-
----HHHHHHHHHHHHHTT-
----HHHHHHHHHHHHHTT-
----HHHHHHHHHHHHHTT-
----HHHHHHHHHHHHHTT-
----HHHHHHHHHHHHTTT-
----HHHHHHHHHHHTTTT-
----HHHHHHHHHHHHTTT-
----HHHHHHHHHHHHHTT-
----HHHHHHHHHHHHHTT-
----HHHHHHHHHHHHHTT-
----HHHHHHHHHHHHHTT-
----HHHHHHHHHHHHHTT-
----HHHHHHHHHHHHHTT-
----HHHHHHHHHHHHHTT-
----HHHHHHHHHHHHHTT-
----HHHHHHHHHHHHTTT-
----HHHHHHHHHHHHHTT-
----HHHHHHHHHHHHHTT-
----HHHHHHHHHHHHHTT-
----HHHHHHHHHHHTTTT-
----HHHHHHHHHHHHHTT-
----HHHHHHHHHHHHHTT-
----HHHHHHHHHHHHHTT-
----HHHHHHHHHHHHHTT-
----HHHHHHHHHHHHHTT-
----HHHHHHHHHHHHHTT-
----HHHHHHHHHHHHHTT-
----HHHHHHHHHHHHHTT-
----HHHHHHHHHHHHHTT-
----HHHHHHHHHHHHTTT-
--S-HHHHHHHHHHHHHTT-
----HHHHHHHHHHHHHTT-
----HHHHHHHHHHHHHTT-
----HHHHHHHHHHHHHTT-
----HHHHHHHHHHHHHTT-
----HHHHHHHHHHHHHTT-
----HHHHHHHHHHHHHTT-
----HHHHHHHHHHHHHTT-
----HHHHHHHHHHHHHTT-
----HHHHHHHHHHHHHTT-
----HHHHHHHHHHHHTTT-
----HHHHHHHHHHHHHTT-
----HHHHHHHHHHHHHTT-
----HHHHHHHHHHHHHTT-
----HHHHHHHHHHHHHTT-
----HHHHHHHHHHHHHTT-
----HHHHHHHHHHHHTTT-
----HHHHHHHHHHHHHTT-
----HHHHHHHHHHHHHTT-
----HHHHHHHHHHHHHTT-
----HHHHHHHHHHHHHTT-
----HHHHHHHHHHHHHTT-
----HHHHHHHHHHHHHTT-
----HHHHHHHHHHHHHTT-
----HHHHHHHHHHHHHTT-
----HHHHHHHHHHHHHTT-
----HHHHHHHHHHHHHTT-
----HHHHHHHHHHHHHTT-
----HHHHHHHHHHHHHTT-
----HHHHHHHHHHHHHTT-
----HHHHHHHHHHHHHTT-
----HHHHHHHHHHHHHTT-
----HHHHHHHHHHHHTTT-
----HHHHHHHHHHHHHTT-
----HHHHHHHHHHHHTTT-
----HHHHHHHHHHHHHTT-
----HHHHHHHHHHHHHTT-
----HHHHHHHHHHHHHTT-
----HHHHHHHHHHHHHTT-
----HHHHHHHHHHHHHTT-
----HHHHHHHHHHHHHTT-
----HHHHHHHHHHHHHTT-
----HHHHHHHHHHHHHTT-
----HHHHHHHHHHHHHTT-
----HHHHHHHHHHHHHTT-
----HHHHHHHHHHHHHTT-
----HHHHHHHHHHHHTTT-
----HHHHHHHHHHHHHTT-
----HHHHHHHHHHHHHTT-
----HHHHHHHHHHHHHTT-
----HHHHHHHHHHHHHTT-
----HHHHHHHHHHHHHTT-
----HHHHHHHHHHHHHTT-
----HHHHHHHHHHHHHTT-
----HHHHHHHHHHHHHTT-
----HHHHHHHHHHHHHTT-
----HHHHHHHHHHHHHTT-
----HHHHHHHHHHHHHTT-
----HHHHHHHHHHHHHTT-
----HHHHHHHHHHHHTTT-
----HHHHHHHHHHHHTTT-
----HHHHHHHHHHHHTTT-
----HHHHHHHHHHHHHTT-
----HHHHHHHHHHHHHTT-
----HHHHHHHHHHHHHTT-
----HHHHHHHHHHHHHTT-
----HHHHHHHHHHHHHTT-
----HHHHHHHHHHHHHTT-
----HHHHHHHHHHHHHTT-
----HHHHHHHHHHHHHTT-
----HHHHHHHHHHHHHTT-
----HHHHHHHHHHHHHTT-
----HHHHHHHHHHHHHHT-
----HHHHHHHHHHHHTTT-
----HHHHHHHHHHHHHTT-
----HHHHHHHHHHHHHTT-
----HHHHHHHHHHHHHHT-
----HHHHHHHHHHHHHTT-
----HHHHHHHHHHHHHHT-
----HHHHHHHHHHHHHTT-
----HHHHHHHHHHHHTTT-
----HHHHHHHHHHHHHTT-
----HHHHHHHHHHHHHTT-
----HHHHHHHHHHHHHTT-
----HHHHHHHHHHHHHTT-
----HHHHHHHHHHHHHTT-
----HHHHHHHHHHHHHHT-
----HHHHHHHHHHHHHTT-
----HHHHHHHHHHHHHTT-
----HHHHHHHHHHHHTTT-
----HHHHHHHHHHHHHTT-
----HHHHHHHHHHHHHTT-
----TTHHHHHHHHHHHTT-
----HHHHHHHHHHHHHTT-
----HHHHHHHHHHHHHTT-
----HHHHHHHHHHHHHTT-
----HHHHHHHHHHHHHTT-
----HHHHHHHHHHHHHTT-
----HHHHHHHHHHHHHTT-
----HHHHHHHHHHHHHTT-
----HHHHHHHHHHHHHTT-
----HHHHHHHHHHHHHTT-
----HHHHHHHHHHHHHTT-
----HHHHHHHHHHHHHTT-
----HHHHHHHHHHHHHTT-
----HHHHHHHHHHHHHTT-
----HHHHHHHHHHHHHTT-
----HHHHHHHHHHHTTTT-
----HHHHHHHHHHHHHTT-
----HHHHHHHHHHHHHTT-
----HHHHHHHHHHHHHTT-
----HHHHHHHHHHHHHHT-
----HHHHHHHHHHHHHTT-
----HHHHHHHHHHHHHTT-
----HHHHHHHHHHHHHTT-
----THHHHHHHHHHHHTT-
----HHHHHHHHHHHHHTT-
----HHHHHHHHHHHHHTT-
----HHHHHHHHHHHHHTT-
----HHHHHHHHHHHHHTT-
----HHHHHHHHHHHHHHT-
----HHHHHHHHHHHHHTT-
----HHHHHHHHHHHHHTT-
----HHHHHHHHHHHHHTT-
----HHHHHHHHHHHHHTT-
----HHHHHHHHHHHHHTT-
----HHHHHHHHHHHHHTT-
----HHHHHHHHHHHHHTT-
----HHHHHHHHHHHHHTT-
----HHHHHHHHHHHHHTT-
----HHHHHHHHHHHHHTT-
----HHHHHHHHHHHHHTT-
----HHHHHHHHHHHHHTT-
----HHHHHHHHHHHHHTT-
----HHHHHHHHHHHHHTT-
----HHHHHHHHHHHHTTT-
----HHHHHHHHHHHHHTT-
----HHHHHHHHHHHHHTT-
----HHHHHHHHHHHHHTT-
----HHHHHHHHHHHHHTT-
----HHHHHHHHHHHHHTT-
----HHHHHHHHHHHHHTT-
----HHHHHHHHHHHHHTT-
----HHHHHHHHHHHHHTT-
----HHHHHHHHHHHHHTT-
----HHHHHHHHHHHHHTT-
----HHHHHHHHHHHHTTT-
----HHHHHHHHHHHHHTT-
----HHHHHHHHHHHHHTT-
----HHHHHHHHHHHHHTT-
----HHHHHHHHHHHHHTT-
----HHHHHHHHHHHHHTT-
----HHHHHHHHHHHHHTT-
----HHHHHHHHHHHHHTT-
----HHHHHHHHHHHHHHT-
----HHHHHHHHHHHHHTT-
----HHHHHHHHHHHHHTT-
----HHHHHHHHHHHHHTT-
----HHHHHHHHHHHHHTT-
----HHHHHHHHHHHHHTT-
----HHHHHHHHHHHHHTT-
----HHHHHHHHHHHHTTT-
----HHHHHHHHHHHHHTT-
----HHHHHHHHHHHHHTT-
----HHHHHHHHHHHHHTT-
----HHHHHHHHHHHHHTT-
----HHHHHHHHHHHHHTT-
----HHHHHHHHHHHHHTT-
----HHHHHHHHHHHHHTT-
----HHHHHHHHHHHHHTT-
----HHHHHHHHHHHHHTT-
----HHHHHHHHHHHHHTT-
----HHHHHHHHHHHHHTT-
----HHHHHHHHHHHHHTT-
----HHHHHHHHHHHHTTT-
----HHHHHHHHHHHHTTT-
----HHHHHHHHHHHHTTT-
----HHHHHHHHHHHHHTT-
----HHHHHHHHHHHHHTT-
----HHHHHHHHHHHHTTT-
----HHHHHHHHHHHHHTT-
----HHHHHHHHHHHHHTT-
----TTTHHHHHHHHHTTT-
----TTTHHHHHHHHHHTT-
----TTTHHHHHHHHHHTT-
----TTTHHHHHHHHHHTT-
----TTTHHHHHHHHHHTT-
----TTTTTHHHHHHHHTT-
----TTTHHHHHHHHHHTT-
----TTTHHHHHHHHHHTT-
----TTTHHHHHHHHHTTT-
----TTTHHHHHHHHHHTT-
----TTTHHHHHHHHHHTT-
----TTSHHHHHHHHHHTT-
----TTSSHHHHHHHHHTT-
----TTSSHHHHHHHHHTT-
----TTSSHHHHHHHHHTT-
----TTSSHHHHHHHHHTT-
----TTTSHHHHHHHHHTT-
----TTTSHHHHHHHHHTT-
----TTTSHHHHHHHHHTT-
----TTTSHHHHHHHHHTT-
----TTTSHHHHHHHHHTT-
----TTTSTTHHHHHHHTT-
----TTTSHHHHHHHHHTT-
----TTS-HHHHHHHHHTT-
----TTTSHHHHHHHHHTT-
----TTS-HHHHHHHHTTT-
----TTSSHHHHHHHHTTT-
----TTS-HHHHHHHHHTT-
----TTTSHHHHHHHHHTT-
----TTSSHHHHHHHHHHT-
----TTSSHHHHHHHHTTT-
----TTSSHHHHHHHHHTT-
----TTSSHHHHHHHHHTT-
----TTSSHHHHHHHHHTT-
----GGG-HHHHHHHHHTT-
----GGG-HHHHHHHHHTT-
----GGG-HHHHHHHHHTT-
----GGG-HHHHHHHHHTT-
----GGGTHHHHHHHHHTT-
----GGG-HHHHHHHHHTT-
----GGGTHHHHHHHHHTT-
----GGG-HHHHHHHHHHT-
----GGG-HHHHHHHHHTT-
----GGG-HHHHHHHHHHT-
----GGG-HHHHHHHHHTT-
----GGG-HHHHHHHHHHT-
----TTS-HHHHHHHHHTT-
----TTS-HHHHHHHHHHT-
----TTS-HHHHHHHHHTT-
----GGG-HHHHHHHHHHT-
----GGG-HHHHHHHHHH--
----TTS-HHHHHHHHHTT-
----TTS-HHHHHHHHTTT-
---SGGG-HHHHHHHHHTT-
----GGG-HHHHHHHHHTT-
----GGG-HHHHHHHHHTT-
----TTS-HHHHHHHHHTT-
--S-GGG-HHHHHHHHHTT-
----TTS-HHHHHHHHHTT-
----TTS-HHHHHHHHHTT-
----TTS-HHHHHHHHHTT-
----GGG-HHHHHHHHHTT-
----GGG-HHHHHHHHHTT-
----TTS-HHHHHHHHHTT-
----GGG-HHHHHHHHHTT-
----TTS-HHHHHHHHHTT-
----GGG-HHHHHHHHHHT-
----TTS-HHHHHHHHHTT-
----GGG-HHHHHHHHHHT-
----TTS-HHHHHHHHHHT-
----GGG-HHHHHHHHHTT-
----TTS-HHHHHHHHHTT-
----GGG-HHHHHHHHHHT-
----GGG-HHHHHHHHHTT-
----GGG-HHHHHHHHHHT-
----GGG-HHHHHHHHHTT-
----GGG-HHHHHHHHTTT-
----GGG-HHHHHHHHTTT-
----GGG-HHHHHHHHTTT-
----GGG-HHHHHHHHHTT-
----GGG-HHHHHHHTTTT-
----GGG-HHHHHHHTTTT-
----GGG-HHHHHHHHTTT-
----GGG-HHHHHHHHHTT-
----GGG-HHHHHHHHHTT-
----GGG-HHHHHHHHHHT-
----GGG-HHHHHHHHHHT-
----GGG-HHHHHHHHHTT-
----TTT-HHHHHHHHHTT-
----TTS-HHHHHHHHHTT-
----GGG-HHHHHHHHHHT-
----GGG-HHHHHHHHHHT-
----GGG-HHHHHHHHHTT-
----GGG-HHHHHHHHHTT-
----GGG-HHHHHHHHHTT-
----GGG-HHHHHHHHHTT-
----GGG-HHHHHHHHHTT-
----GGG-HHHHHHHHTTT-
----GGG-HHHHHHHHHTT-
----TTT-HHHHHHHHTTT-
----HHHHHHHHHHHGGGT-
----TTT-HHHHHHHHHTT-
--S-GGG-HHHHHHHHTTT-
----GGG-HHHHHHHHHTT-
----GGGGHHHHHHHHTTT-
----TTTSHHHHHHHHHTT-
----GGGGHHHHHHHHHTT-
----TTTTHHHHHHHHTTT-
--S-TTTTHHHHHHHHHTT-
----GGG-HHHHHHHHHTT-
--S-GGGSHHHHHHHHHTT-
--S-TTT-HHHHHHHHHTT-
--S-TGGGHHHHHHHHHTT-
--S-TTTSHHHHHHHHHTT-
--S-TTTTHHHHHHHHHTT-
--S-GGG-HHHHHHHHHHT-
--S-HHHHHHHHHHHHHTT-
--S-HHHHHHHHHHHHHTT-
--S-HHHHHHHHHHHHHTT-
--S-TGGGHHHHHHHHHTT-
--S-TTTSHHHHHHHHHTT-
--S-HHHHHHHHHHHHHTT-
--S-TTTSHHHHHHHHHTT-
--S-GGGGHHHHHHHHHTT-
----GGGGHHHHHHHHHTT-
----GGGTHHHHHHHHHTT-
--S-GGGSHHHHHHHHTTT-
----HHHHHHHHHHHHHTT-
--S-HHHHHHHHHHHHTTT-
----THHHHHHHHHHHHTT-
--S-HHHHHHHHHHHHTTT-
--S-GGGTHHHHHHHHHTT-
--S-GGGTHHHHHHHHTTT-
--S-HHHHHHHHHHHHHTT-
--S-GGGGHHHHHHHHHTT-
--S-GGGTHHHHHHHHHTT-
--S-HHHHHHHHHHHHHTT-
--S-GGGTHHHHHHHHTTT-
--S-HHHHHHHHHHHHHHT-
----GGGTHHHHHHHHHHT-
--S-GGGTHHHHHHHHHHT-
----GGGTHHHHHHHHHTT-
----HHHHHHHHHHHHHTT-
----HHHHHHHHHHHHHTT-
----HHHHHHHHHHHHHTT-
----HHHHHHHHHHHHHHT-
----SGGGHHHHHHHTTTT-
----HHHHHHHHHHHTTTT-
----TTTTHHHHHHHHTTT-
----TTTTHHHHHHHHTTT-
--S-HHHHHHHHHHHHHTT-
----HHHHHHHHHHHHHTT-
----GGGTHHHHHHHHHTT-
----TTTTHHHHHHHHHTT-
----HHHHHHHHHHHHHTT-
----GGGSHHHHHHHHHHT-
----TTTTHHHHHHHHHTT-
----HHHHHHHHHHHHHTT-
----GGGGHHHHHHHHHTT-
----HHHHHHHHHHHHHTT-
----GGGGHHHHHHHHHTT-
----TTTTHHHHHHHHHTT-
----GGGGHHHHHHHHTTT-
----TTTTHHHHHHHHHTT-
----GGGGHHHHHHHHHTT-
----GGGGHHHHHHHHTTT-
----HHHHHHHHHHHHHTT-
----GGGGHHHHHHHHTTT-
----GGGGHHHHHHHHHTT-
----GGGGHHHHHHHHHTT-
----GGGGHHHHHHHHHTT-
----GGGSHHHHHHHHHTT-
----GGGGHHHHHHHHTTT-
----GGGGHHHHHHHHHTT-
----GGGGHHHHHHHHHTT-
----GGGSHHHHHHHHTTT-
----SGGGHHHHHHHTTTT-
----GGGGHHHHHHHHTTT-
----TTTSHHHHHHHHHTT-
----GGGSHHHHHHHHHTT-
----TTTSHHHHHHHHTTT-
----GGG-HHHHHHHHHTT-
----TTTTHHHHHHHHHTT-
----TTTTHHHHHHHHHTT-
----HHHHHHHHHHHHHTT-
----SGGGHHHHHHHHTTT-
----GGGGHHHHHHHHHTT-
----GGG-HHHHHHHHHTT-
----GGG-HHHHHHHHHTT-
----GGG-HHHHHHHHTTT-
----GGGGHHHHHHHHTTT-
----GGGGHHHHHHHHTTT-
----TTT-HHHHHHHHHTT-
----GGG-HHHHHHHHHTT-
----GGG-HHHHHHHHHTT-
----GGG-HHHHHHHHHTT-
----GGGSHHHHHHHHHTT-
----GGGGHHHHHHHHHTT-
----GGG-HHHHHHHHHTT-
----GGG-HHHHHHHTTTT-
----GGG-HHHHHHHHHTT-
----GGG-HHHHHHHHTTT-
----GGG-HHHHHHHHTTT-
----GGG-HHHHHHHHHTT-
----GGG-HHHHHHHHHHT-
----GGG-HHHHHHHHHTT-
----GGG-HHHHHHHHHTT-
----TTT-HHHHHHHHHTT-
----TTT-HHHHHHHHHTT-
----GGG-HHHHHHHHHTT-
----GGG-HHHHHHHHHTT-
----TTT-HHHHHHHHHTT-
----GGG-HHHHHHHHHTT-
----GGG-HHHHHHHHHTT-
----GGG-HHHHHHHHHTT-
----TTT-HHHHHHHHHHT-
----TTT-HHHHHHHHTTT-
----GGG-HHHHHHHHHTT-
----GGG-HHHHHHHHHTT-
----TTT-HHHHHHHHHTT-
----GGG-HHHHHHHHHTT-
----GGG-HHHHHHHHHTT-
----GGG-HHHHHHHHHTT-
----GGG-HHHHHHHHHTT-
----GGG-HHHHHHHHHTT-
----GGG-HHHHHHHHHTT-
----GGG-HHHHHHHHHTT-
----GGG-HHHHHHHHHTT-
----GGG-HHHHHHHHTTT-
----GGG-HHHHHHHHHTT-
----GGG-HHHHHHHHHTT-
----GGG-HHHHHHHHTTT-
----GGG-HHHHHHHHHTT-
----GGG-HHHHHHHHHTT-
----GGG-HHHHHHHHHTT-
----GGG-HHHHHHHHHHT-
----STT-HHHHHHHHTTT-
----GGG-HHHHHHHHHHT-
----GGG-HHHHHHHHTTT-
----GGG-HHHHHHHHHT--
----STT-HHHHHHHHHHT-
----STT-HHHHHHHHHHT-
-----SS-HHHHHHHHHTT-
-----TT-HHHHHHHHHHT-
-----TT-HHHHHHHHHTT-
-----TT-HHHHHHHHHTT-
-----TT-HHHHHHHHHTT-
-----TT-HHHHHHHHTTT-
-----SS-HHHHHHHHHTT-
-----TT-HHHHHHHHHTT-
-----TT-HHHHHHHHHTT-
-----TT-HHHHHHHHTTT-
-----TT-HHHHHHHHHTT-
-----TT-HHHHHHHHHTT-
-----TT-HHHHHHHHHTT-
-----SS-HHHHHHHHHTT-
-----TT-HHHHHHHHHTT-
-----TT-HHHHHHHHHTT-
-----TT-HHHHHHHHHTT-
----STT-HHHHHHHHHTT-
----STT-HHHHHHHHHTT-
-----TT-HHHHHHHHHTT-
-----TT-HHHHHHHHHTT-
-----TT-HHHHHHHHHTT-
-----TT-HHHHHHHHHTT-
----STT-HHHHHHHHHTT-
-----TT-HHHHHHHHHTT-
----STT-HHHHHHHHHTT-
----GGG-HHHHHHHHHHT-
----GGG-HHHHHHHHHTT-
----STT-HHHHHHHHHTT-
----STT-HHHHHHHHHTT-
-----TT-HHHHHHHHHTT-
-----S--HHHHHHHHHTT-
-----TT-HHHHHHHHHTT-
-----TT-HHHHHHHHHHT-
-----TT-HHHHHHHHHTT-
--S--SS-HHHHHHHHHTT-
-----TT-HHHHHHHHHTT-
-----TT-HHHHHHHHHTT-
-----TT-HHHHHHHHHHT-
-----TT-HHHHHHHHTTT-
-----TT-HHHHHHHHHHT-
-----TT-HHHHHHHHHTT-
-----GGGHHHHHHHTTTT-
-----TT-HHHHHHHHHTT-
-----GGGHHHHHHHHHTT-
-----GGGHHHHHHHHHTT-
-----TT-HHHHHHHHHTT-
-----TT-HHHHHHHHHTT-
-----TT-HHHHHHHHHTT-
-----TT-HHHHHHHHHTT-
-----TT-HHHHHHHHHTT-
-----TT-HHHHHHHHHTT-
-----TT-HHHHHHHHHTT-
-----TT-HHHHHHHHHTT-
-----TT-HHHHHHHHHHT-
-----TT-HHHHHHHHHTT-
-----TT-HHHHHHHHTTT-
-----TT-HHHHHHHHHTT-
-----TT-HHHHHHHHHTT-
-----TT-HHHHHHHHHTT-
-----TT-HHHHHHHHHTT-
-----TT-HHHHHHHHHTT-
-----TT-HHHHHHHHHTT-
-----SS-HHHHHHHHHTT-
-----SS-HHHHHHHHHTT-
-----SS-TTHHHHHHHHT-
-----TT-HHHHHHHHHHT-
-----TT-HHHHHHHHHTT-
-----TT-HHHHHHHHHTT-
-----TT-HHHHHHHHHTT-
-----TT-HHHHHHHHHHT-
-----TT-HHHHHHHHHTT-
-----TT-HHHHHHHHHTT-
-----TTSHHHHHHHHHTT-
-----TTSHHHHHHHHHTT-
-----TT-HHHHHHHHHTT-
-----TT-HHHHHHHHHTT-
-----TT-HHHHHHHHHTT-
-----TT-HHHHHHHHHTT-
-----TT-HHHHHHHHHTT-
-----TT-HHHHHHHHHHT-
-----GGGHHHHHHHHHTT-
-----SS-HHHHHHHHHTT-
-----SS-HHHHHHHHTTT-
-----SS-HHHHHHHHHTT-
----SSSSHHHHHHHHHTT-
-----SS-HHHHHHHHHTT-
----SSS-HHHHHHHHHTT-
-----SSSHHHHHHHHTTT-
-----SSSHHHHHHHHHHT-
-----SS-HHHHHHHHHTT-
-----SSSHHHHHHHHHTT-
-----SSSHHHHHHHHTTT-
------SSHHHHHHHHHTT-
-----SSSHHHHHHHHHHT-
-----TTSHHHHHHHHHTT-
-----SSSHHHHHHHHHTT-
-----STTHHHHHHHHHTT-
-----TTTHHHHHHHHHTT-
-----TTTHHHHHHHHHHT-
-----STTHHHHHHHHHTT-
----SSSSHHHHHHHHHTT-
----SSTTHHHHHHHHHTT-
----SSTTHHHHHHHTTTT-
----SSTTHHHHHHHHHTT-
----TTTTHHHHHHHHHTT-
----SSS-HHHHHHHHTTT-
----SSTTHHHHHHHHHHT-
----SSTTHHHHHHHHHHT-
----SSTTHHHHHHHHHHT-
----SSTTHHHHHHHHHHT-
----SSTTHHHHHHHHHHT-
----SSTTHHHHHHHHTTT-
----SSSSHHHHHHHHHHT-
----SSTTHHHHHHHHHTT-
----SGGGHHHHHHHHHTT-
----SSTTHHHHHHHHHTT-
-----SSSHHHHHHHHHTT-
----SSSSHHHHHHHHTTT-
----SSTTHHHHHHHHTTT-
-----SSSHHHHHHHHHTT-
----SSSSHHHHHHHHHTT-
-----STTHHHHHHHHHTT-
-----GGGHHHHHHHHHTT-
-----GGGHHHHHHHHTTT-
-----GGGHHHHHHHHHHT-
-----TTTHHHHHHHHHTT-
-----TT-HHHHHHHHTTT-
-----TT-HHHHHHHHHTT-
-----GGGHHHHHHHHHTT-
----STTSHHHHHHHHHTT-
----SGGGHHHHHHHHHTT-
-----GGGHHHHHHHHHTT-
-----SSTHHHHHHHHHTT-
-----TT-HHHHHHHHHTT-
-----TT-HHHHHHHHHTT-
-----SSTHHHHHHHHHTT-
-----SSSHHHHHHHHHTT-
-----TT-HHHHHHHHHTT-
-----TTTHHHHHHHHHTT-
-----TT-HHHHHHHHHTT-
-----SS-HHHHHHHHHTT-
-----TT-HHHHHHHHHTT-
----GGGSHHHHHHHHHTT-
-----TTTHHHHHHHHHTT-
-----SSTHHHHHHHHHTT-
-----TTTHHHHHHHHTTT-
-----TT-HHHHHHHHHHT-
-----TTTHHHHHHHHHTT-
-----TTTHHHHHHHHTTT-
-----GGGHHHHHHHHTTT-
-----TTTHHHHHHHHHTT-
-----TTTHHHHHHHHHTT-
-----TT-HHHHHHHHHTT-
-----TTTHHHHHHHHHTT-
-----TTTHHHHHHHHHTT-
-----GGGHHHHHHHHHTT-
-----TTSHHHHHHHHHTT-
-----TTTHHHHHHHHHTT-
-----TTSHHHHHHHHHHT-
-----TTTHHHHHHHHHTT-
-----TTSHHHHHHHHHTT-
-----TTTHHHHHHHHHHT-
----STT-HHHHHHHHHHT-
-----TTTHHHHHHHHHHT-
-----TT-HHHHHHHHTTT-
-----TTTHHHHHHHHHHT-
-----GGGHHHHHHHHHTT-
-----TT-HHHHHHHHHTT-
-----TTSHHHHHHHHHTT-
-----TT-HHHHHHHHHTT-
-----SSSHHHHHHHHHTT-
-----GGGHHHHHHHHHTT-
-----TT-HHHHHHHHHTT-
-----TTTHHHHHHHHHTT-
-----TT-HHHHHHHHHTT-
-----TTTHHHHHHHHTTT-
-----TTSHHHHHHHHHTT-
-----TTSHHHHHHHHHTT-
-----TTTHHHHHHHHHTT-
-----SS-HHHHHHHHHTT-
-----TT-HHHHHHHHHTT-
-----TT-HHHHHHHHTTT-
-----TT-HHHHHHHHHTT-
-----TT-HHHHHHHHHTT-
-----TT-HHHHHHHHHTT-
-----TTTHHHHHHHHHTT-
-----TT-HHHHHHHHHTT-
-----TTTHHHHHHHHHTT-
-----TT-HHHHHHHHHHT-
-----TTTHHHHHHHHHTT-
-----TTTHHHHHHHHHTT-
-----TTTHHHHHHHHHTT-
-----TT-HHHHHHHHTTT-
-----TT-HHHHHHHHHTT-
-----TT-HHHHHHHHHTT-
-----TT-HHHHHHHHHTT-
-----GGGHHHHHHHHTTT-
-----TTTHHHHHHHHHTT-
-----TTTHHHHHHHHTTT-
-----TTTHHHHHHHHHTT-
-----TT-HHHHHHHHHTT-
-----TT-HHHHHHHHTTT-
-----TTTHHHHHHHHHTT-
-----TTTHHHHHHHHHTT-
-----TT-HHHHHHHHHTT-
-----SS-HHHHHHHHTTT-
-----TT-HHHHHHHHHTT-
-----TT-HHHHHHHHTTT-
----STT-HHHHHHHHTTT-
----STT-HHHHHHHHHTT-
----STT-HHHHHHHHHHT-
----STT-HHHHHHHHHTT-
----TTT-HHHHHHHHHS--
----GGGSHHHHHHHHTT--
----TGGGTTHHHHHHTTT-
----GGG-HHHHHHHHHTT-
----TTT-HHHHHHHHTTT-
----GGGSHHHHHHHHHTT-
----GGG-HHHHHHHHTTT-
----TTTTHHHHHHHHHTT-
----GGGSHHHHHHHHTTT-
----TTTTHHHHHHHHTTT-
----SGGGHHHHHHHHTTT-
----GGGSHHHHHHHHHTT-
----STTTHHHHHHHHTTT-
----TTS-HHHHHHHHHTT-
----TTS-HHHHHHHHHTT-
----GGG-HHHHHHHHHTT-
----TTS-HHHHHHHHHTT-
----TTS-HHHHHHHHHHT-
----GGG-HHHHHHHHHTT-
----STTTHHHHHHHHTTT-
----TTS-HHHHHHHHHTT-
----TT--HHHHHHHHHTT-
----TT--HHHHHHHHHTT-
----TTTHHHHHHHHHHTT-
----TTTHHHHHHHHHTTT-
----TTTHHHHHHHHHHHT-
----TTTHHHHHHHHHTTT-
----TTTHHHHHHHHHTTT-
----GGGHHHHHHHHHHHT-
----TTTHHHHHHHHHHTT-
----TTTHHHHHHHHHHTT-
----GGGHHHHHHHHHHTT-
----TTTHHHHHHHHHHTT-
----TTTHHHHHHHHHHTT-
----TTSHHHHHHHHHTTT-
----GGGHHHHHHHHHHTT-
----GGGHHHHHHHHHHTT-
----TTTHHHHHHHHHTTT-
----GGGHHHHHHHHHHTT-
----TTTHHHHHHHHHTTT-
----GGGHHHHHHHHHTTT-
----TTTHHHHHHHHHTTT-
----STTHHHHHHHHHHTT-
----GGGHHHHHHHHHHHT-
----GGGHHHHHHHHHHTT-
----GGGHHHHHHHHHHTT-
----TTTHHHHHHHHHHTT-
----GGGHHHHHHHHHHTT-
----TTTHHHHHHHHHHHT-
----TTTHHHHHHHHHHHT-
----TTTHHHHHHHHHTTT-
----TTTHHHHHHHHHHTT-
----TTSHHHHHHHHHHTT-
----TTTHHHHHHHHHHTT-
----TTTHHHHHHHHHHHT-
----TTTHHHHHHHHHHTT-
----HHHHHHHHHHHTTTT-
----GGGHHHHHHHHHHTT-
----TTSHHHHHHHHHHTT-
----TTTHHHHHHHHHHTT-
----TTTHHHHHHHHHHTT-
----HHHHHHHHHHHHTTT-
----TTHHHHHHHHHHHTT-
----HHHHHHHHHHHHHTT-
----TTTHHHHHHHHHHTT-
----TTTHHHHHHHHHHTT-
----HHHHHHHHHHHHHTT-
----TTTHHHHHHHHHHTT-
----TTTHHHHHHHHHHHT-
----TTTHHHHHHHHHHTT-
----TTTHHHHHHHHHHTT-
----HHHHHHHHHHHHHTT-
----TTTHHHHHHHHHHTT-
----GGGHHHHHHHHHTTT-
----TTTHHHHHHHHHHTT-
----TTTHHHHHHHHHHTT-
----HHHHHHHHHHHHTTT-
----GGGHHHHHHHHHHTT-
--S-TTSHHHHHHHHHHTT-
----TTTHHHHHHHHHHHT-
----TTSHHHHHHHHHHTT-
----TTTHHHHHHHHHHTT-
----TTSHHHHHHHHHHTT-
----SSSHHHHHHHHHHHT-
----GGGHHHHHHHHHHTT-
----TTTHHHHHHHHHHTT-
----TTSHHHHHHHHHHTT-
----TTTHHHHHHHHHHTT-
----GGGHHHHHHHHHHTT-
----TTTHHHHHHHHHHTT-
----TTTHHHHHHHHHHTT-
----GGGHHHHHHHHHTTT-
----TTTHHHHHHHHHHHT-
----TTTHHHHHHHHHHHT-
----TTTHHHHHHHHHHTT-
----TTTHHHHHHHHHHTT-
----TTTHHHHHHHHHHTT-
----GGGHHHHHHHHHHTT-
----TTTHHHHHHHHHHHT-
----HHHHTHHHHHHHHTT-
----HHHHHHHHHHHHHTT-
----GGGHHHHHHHHHHTT-
----GGGHHHHHHHHHHTT-
----TTSHHHHHHHHHHTT-
----GGGHHHHHHHHHHTT-
----GGGHHHHHHHHHHTT-
----TT-HHHHHHHHHHTT-
----TTSHHHHHHHHHHTT-
----TTSHHHHHHHHHHTT-
----GGGHHHHHHHHHHTT-
----GGGHHHHHHHHHHHT-
----GGGHHHHHHHHHTTT-
----TTTHHHHHHHHHHHT-
----TTTHHHHHHHHHTTT-
----TTSHHHHHHHHHHHT-
----GGGHHHHHHHHHHHT-
----GGGHHHHHHHHHHTT-
----TTTHHHHHHHHHHTT-
----TTSHHHHHHHHHHTT-
----TTTHHHHHHHHHHTT-
----TTTHHHHHHHHHHTT-
----GGGHHHHHHHHHHTT-
----TTTHHHHHHHHHHTT-
----TTTHHHHHHHHHHTT-
----TTTHHHHHHHHHTTT-
----TTSHHHHHHHHHHTT-
----TTTHHHHHHHHHHTT-
----GGGHHHHHHHHHHTT-
----TTTHHHHHHHHHHHT-
----GGGHHHHHHHHHHTT-
----TTTHHHHHHHHTTTT-
----TTTHHHHHHHHHHTT-
----TTTHHHHHHHHHHTT-
----TTTHHHHHHHHHHTT-
----STTHHHHHHHHHTTT-
----TTTHHHHHHHHHHTT-
----TTTHHHHHHHHHHTT-
----GGGHHHHHHHHHHHT-
----TTTHHHHHHHHHTTT-
----TTTHHHHHHHHTTTT-
----TTTHHHHHHHHHHTT-
----TTTHHHHHHHHHHTT-
----TTTHHHHHHHHHHTT-
----TTTHHHHHHHHHHTT-
----TTTHHHHHHHHHHTT-
----TTTHHHHHHHHHHTT-
----TTTHHHHHHHHHHTT-
----TTTHHHHHHHHHHTT-
----TTTHHHHHHHHHHTT-
----GGGHHHHHHHHHHTT-
----TTTHHHHHHHHHTTT-
----TTTHHHHHHHHHHTT-
----TTTHHHHHHHHHHTT-
----TTTHHHHHHHHHTTT-
----TTTHHHHHHHHHTTT-
----TTTHHHHHHHHHHTT-
----TTTHHHHHHHHHHTT-
----TTTHHHHHHHHHHHT-
----HHHHHHHHHHHHHHT-
----TTTHHHHHHHHHHTT-
----TTTHHHHHHHHHHTT-
----HHHHHHHHHHHHHTT-
----TTTHHHHHHHHHHHT-
----TTTHHHHHHHHHHTT-
----TTTHHHHHHHHHHTT-
----TTTHHHHHHHHHHTT-
----HHHHHHHHHHHHHTT-
----TTTHHHHHHHHHHTT-
----TTTHHHHHHHHHHTT-
----TTTHHHHHHHHHHTT-
----GGGHHHHHHHHHHTT-
----TTTHHHHHHHHHHTT-
----TTTHHHHHHHHHHTT-
----TTTHHHHHHHHHHTT-
----TTTHHHHHHHHHHTT-
----TTTHHHHHHHHHHTT-
----TTTHHHHHHHHHHTT-
----TTTHHHHHHHHHHTT-
----TTTHHHHHHHHHHTT-
----GGGHHHHHHHHHHTT-
----HHHHHHHHHHHHTTT-
----TTTHHHHHHHHHHHT-
----GGGHHHHHHHHHTTT-
----TTTHHHHHHHHHHTT-
----TTTHHHHHHHHHHTT-
----TTTHHHHHHHHHHTT-
----TTTHHHHHHHHHHTT-
----TTTHHHHHHHHHHTT-
----TTTHHHHHHHHHHTT-
----TTTHHHHHHHHHHTT-
----TTTHHHHHHHHHHTT-
----TTHHHHHHHHHHHTT-
----TTTHHHHHHHHHHTT-
----TTTHHHHHHHHHHTT-
----TTTHHHHHHHHHHTT-
----TTTHHHHHHHHHHTT-
----TTTHHHHHHHHHHHT-
----TTTHHHHHHHHHHTT-
----GGGHHHHHHHHHHTT-
----TTTHHHHHHHHHHTT-
----TTTHHHHHHHHHHTT-
----TTTHHHHHHHHHHTT-
----GGGHHHHHHHHHHTT-
----GGGHHHHHHHTTTTT-
----TTTHHHHHHHHHHTT-
----HHHHHHHHHHHHHTT-
----GGGHHHHHHHHHHTT-
----TTTHHHHHHHHHTTT-
----TTTHHHHHHHHHHTT-
----HHHHHHHHHHHHHTT-
----TTTHHHHHHHHHHTT-
----TTTHHHHHHHHHHTT-
----TT-HHHHHHHHHHHT-
----TTTHHHHHHHHHHTT-
----TTTHHHHHHHHHHTT-
----TTSHHHHHHHHHHHT-
----TTTHHHHHHHHHHTT-
----GGGHHHHHHHHHHTT-
----TTTHHHHHHHHHHHT-
----TTTHHHHHHHHHHHT-
----TTTHHHHHHHHHTTT-
----GGGHHHHHHHHHHTT-
----TTTHHHHHHHHTTTT-
----HHHHHHHHHHHTTTT-
----TTTHHHHHHHHHHTT-
----HHHHHHHHHHHHHTT-
----HHHHHHHHHHHHHTT-
----HHHHHHHHHHHHTTT-
----HHHHHHHHHHHHTTT-
----HHHHHHHHHHHHHTT-
----HHHHHHHHHHHHHTT-
---SHHHHHHHHHHHHHTT-
---SHHHHHHHHHHHHHTT-
---SHHHHHHHHHHHHTTT-
---SHHHHHHHHHHHHHTT-
----HHHHHHHHHHHHHTT-
----HHHHHHHHHHHHHTT-
----HHHHHHHHHHHHHTT-
----HHHHHHHHHHHTTTT-
----HHHHHHHHHHHHHTT-
----HHHHHHHHHHHHTTT-
----HHHHHHHHHHHHHTT-
----HHHHHHHHHHHHHTT-
----HHHHHHHHHHHHHTT-
----HHHHHHHHHHHHHTT-
----HHHHHHHHHHHHTTT-
----HHHHHHHHHHHHHTT-
----HHHHHHHHHHHHHTT-
----HHHHHHHHHHHHHTT-
----HHHHHHHHHHHHHTT-
----HHHHHHHHHHHHHTT-
----HHHHHHHHHHHHHTT-
----TTHHHHHHHHHHTTT-
----TTHHHHHHHHHTTTT-
----HHHHHHHHHHHHHTT-
----HHHHHHHHHHHHHTT-
----HHHHHHHHHHHHTTT-
----HHHHHHHHHHHHTTT-
----TTHHHHHHHHHHHTT-
----TTHHHHHHHHHHHTT-
----SSHHHHHHHHHHHTT-
----SSHHHHHHHHHHHTT-
----SSHHHHHHHHHHHTT-
----SSHHHHHHHHHHHTT-
----SSHHHHHHHHHHHTT-
----TTHHHHHHHHHHTTT-
----TTHHHHHHHHHHHTT-
----SSHHHHHHHHHHHTT-
----SSHHHHHHHHHHHHT-
----SSHHHHHHHHHHHTT-
----SSHHHHHHHHHHHHT-
----SSHHHHHHHHHHHTT-
----SSHHHHHHHHHHHTT-
----SSHHHHHHHHHHHTT-
----SSHHHHHHHHHHHTT-
-----SHHHHHHHHHHHTT-
----SSHHHHHHHHHHHTT-
----SSHHHHHHHHHHHTT-
----SSHHHHHHHHHHHHT-
----SSHHHHHHHHHHHHT-
-----SHHHHHHHHHHHTT-
----SSHHHHHHHHHHHHT-
----SSHHHHHHHHHHTTT-
----SSHHHHHHHHHHTTT-
----SSHHHHHHHHHHTTT-
----SSHHHHHHHHHHHTT-
----SSHHHHHHHHHHTTT-
----SSHHHHHHHHHHHHT-
----SSHHHHHHHHHHHHT-
----SSHHHHHHHHHHHTT-
----SSHHHHHHHHHHHHT-
----SSHHHHHHHHHHHTT-
----SSHHHHHHHHHHHTT-
----SSHHHHHHHHHHHTT-
----SSHHHHHHHHHHHH--
-----SHHHHHHHHHHTTT-
----SSHHHHHHHHHHHTT-
-----SHHHHHHHHHHHHT-
----SSHHHHHHHHHHHHT-
----SSHHHHHHHHHHHTT-
----SSHHHHHHHHHHHTT-
----SSHHHHHHHHHHHTT-
----SSHHHHHHHHHHTTT-
----SSHHHHHHHHHHTTT-
----SSHHHHHHHHHHHTT-
----SSHHHHHHHHHHTTT-
----SSHHHHHHHHHHTTT-
----SSHHHHHHHHHHHTT-
----SSSHHHHHHHHHHTT-
----SS-HHHHHHHHHHTT-
----SS-HHHHHHHHHHTT-
----SS-HHHHHHHHHHTT-
----S--HHHHHHHHHHTT-
----S--HHHHHHHHHHTT-
----S--HHHHHHHHHHTT-
----S--HHHHHHHHHHTT-
----S--HHHHHHHHHHTT-
----S--HHHHHHHHHHTT-
----S--HHHHHHHHHHTT-
----S--HHHHHHHHHTTT-
----S--HHHHHHHHHHTT-
----S--HHHHHHHHHHTT-
----S--HHHHHHHHHHTT-
----SS-HHHHHHHHHHTT-
----S--HHHHHHHHHHTT-
----SS-HHHHHHHHHHTT-
----SSTHHHHHHHHHHTT-
----SS-HHHHHHHHHHTT-
----S--HHHHHHHHHHTT-
----S--HHHHHHHHHHTT-
----S--HHHHHHHHHHTT-
----S--HHHHHHHHHHTT-
----S--HHHHHHHHHHTT-
----S--HHHHHHHHHHTT-
----S--HHHHHHHHHHTT-
----S--HHHHHHHHHHTT-
----S--HHHHHHHHHHTT-
----S--HHHHHHHHHHTT-
----SSSHHHHHHHHHHTT-
----S--HHHHHHHHHHTT-
----S--HHHHHHHHHHTT-
----S--HHHHHHHHHHTT-
----S--HHHHHHHHHHTT-
----S--HHHHHHHHHHTT-
----S--HHHHHHHHHTTT-
----S--HHHHHHHHHHTT-
----S--HHHHHHHHHHTT-
----S--HHHHHHHHHHTT-
----S--HHHHHHHHHHTT-
----S--HHHHHHHHHHTT-
----S--HHHHHHHHHHHT-
----S--HHHHHHHHHHTT-
----S--HHHHHHHHHHTT-
----S--HHHHHHHHHHTT-
----S--HHHHHHHHHHTT-
----S--HHHHHHHHHHTT-
----S--HHHHHHHHHHTT-
----S--HHHHHHHHHHTT-
-------HHHHHHHHHHTT-
-------HHHHHHHHHHTT-
------SHHHHHHHHHHTT-
-------HHHHHHHHHTTT-
-------HHHHHHHHHTTT-
-------HHHHHHHHHTTT-
-------HHHHHHHHHHTT-
----S--HHHHHHHHHHH--
----S--HHHHHHHHHHHT-
----S--HHHHHHHHHHHT-
----S--HHHHHHHHHHTT-
----S--HHHHHHHHHHTT-
----S--HHHHHHHHHHHT-
----S--HHHHHHHHHTTT-
-------HHHHHHHHHTTT-
-------HHHHHHHHHHTT-
----S-SHHHHHHHHHHTT-
----S--HHHHHHHHHHTT-
----S--HHHHHHHHHTTT-
----S-HHHHHHHHHHHTT-
----S-HHHHHHHHHHTTT-
-------HHHHHHHHHHHT-
----S--HHHHHHHHHHTT-
----S--HHHHHHHHHHTT-
----S-SHHHHHHHHHHTT-
----S--HHHHHHHHHHTT-
----S--HHHHHHHHHHHT-
----S--HHHHHHHHHHTT-
-------HHHHHHHHHHTT-
----S--HHHHHHHHHHTT-
----S--HHHHHHHHHHTT-
----S--HHHHHHHHHHTT-
----S--HHHHHHHHTTS--
----S--HHHHHHHHHHTT-
----S--HHHHHHHHTTTT-
-------TTHHHHHHHHTT-
----S--HHHHHHHHHHTT-
----S--HHHHHHHHHHTT-
----S--HHHHHHHHHHTT-
----S--HHHHHHHHHHTT-
----S--HHHHHHHHHHTT-
----S--HHHHHHHHHHTT-
----S--HHHHHHHHHTTT-
----S--HHHHHHHHHHTT-
-------HHHHHHHHHHTT-
----S--TTHHHHHHHHTT-
----S--HHHHHHHHHHTT-
----S--HHHHHHHHHTTT-
----S--HHHHHHHHHHTT-
----S--HHHHHHHHHHTT-
----S--HHHHHHHHHHTT-
----S--HHHHHHHHHHTT-
----S--HHHHHHHHHHTT-
----S--HHHHHHHHHHTT-
----S--HHHHHHHHHHTT-
----S--HHHHHHHHHHTT-
----S--HHHHHHHHHHTT-
----S--HHHHHHHHHTTT-
----S--HHHHHHHHHHTT-
----S--HHHHHHHHHHTT-
----S--HHHHHHHHHHTT-
----S--HHHHHHHHHTTT-
----S--HHHHHHHHHTTT-
----S--HHHHHHHHHHTT-
----S--HHHHHHHHHTTT-
----S--HHHHHHHHHHTT-
----S--HHHHHHHHHHTT-
----S--HHHHHHHHHHTT-
----S--HHHHHHHHHHTT-
----S--HHHHHHHHHHTT-
----S--HHHHHHHHHTTT-
----S--HHHHHHHHHHTT-
----S--HHHHHHHHHHTT-
----S--HHHHHHHHHHTT-
-------HHHHHHHHHHTT-
----S--HHHHHHHHHHTT-
----S--HHHHHHHHHHTT-
----S--HHHHHHHHHHTT-
----S--HHHHHHHHHHTT-
----S--HHHHHHHHHHTT-
----S--HHHHHHHHHHTT-
----S--HHHHHHHHHHTT-
----S--HHHHHHHHHHTT-
----S--HHHHHHHHHHTT-
----S--HHHHHHHHHHTT-
----S--HHHHHHHHHHTT-
----S--HHHHHHHHHHTT-
----S--HHHHHHHHHHTT-
----S--HHHHHHHHHHTT-
----S--HHHHHHHHHHTT-
----S--HHHHHHHHHHTT-
----S--HHHHHHHHHHTT-
----S--HHHHHHHHHHTT-
----S--HHHHHHHHHHTT-
----S--HHHHHHHHHHTT-
----S--HHHHHHHHHHTT-
----S--HHHHHHHHHHTT-
----S--HHHHHHHHHTTT-
----S--HHHHHHHHHHTT-
----S--HHHHHHHHHTTT-
----S--HHHHHHHHHHTT-
----S--HHHHHHHHHHTT-
----S--HHHHHHHHHHTT-
----S--HHHHHHHHHHTT-
----S--HHHHHHHHHHTT-
----S--HHHHHHHHHTTT-
----S--HHHHHHHHHHTT-
-------HHHHHHHHHHTT-
----S--HHHHHHHHHHTT-
----S--HHHHHHHHHHTT-
----S--HHHHHHHHHHTT-
----S--HHHHHHHHHHTT-
----S--HHHHHHHHHHTT-
----S--HHHHHHHHHHTT-
----S--HHHHHHHHHHTT-
----S--HHHHHHHHHHTT-
----S--HHHHHHHHHHTT-
-------HHHHHHHHHTTT-
-------HHHHHHHHHHTT-
-------HHHHHHHHHHTT-
-------HHHHHHHHHHTT-
-------HHHHHHHHHHTT-
--------HHHHHHHHHTT-
-------HHHHHHHHHHTT-
-------HHHHHHHHHHTT-
-------HHHHHHHHHTTT-
----S--HHHHHHHHHHTT-
----SS-HHHHHHHHHHT--
----SS-HHHHHHHHHHTT-
----SS-HHHHHHHHHHTT-
----S--SHHHHHHHHHTT-
-------HHHHHHHHHHTT-
-------HHHHHHHHHHTT-
-------HHHHHHHHHHTT-
-------HHHHHHHHHHTT-
-------HHHHHHHHHHTT-
--S----HHHHHHHHHHTT-
-------HHHHHHHHHHTT-
-------HHHHHHHHHTTT-
-------HHHHHHHHHHTT-
-------HHHHHHHHHHTT-
-------HHHHHHHHHHTT-
-------HHHHHHHHHTTT-
-------HHHHHHHHHHTT-
-------HHHHHHHHHHTT-
-------HHHHHHHHHHTT-
-------HHHHHHHHHHTT-
-------HHHHHHHHHTTT-
----S--HHHHHHHHHHTT-
----S--HHHHHHHHHHTT-
----S--HHHHHHHHHHTT-
----S--HHHHHHHHHHTT-
----S--HHHHHHHHHTTT-
----S--HHHHHHHHHHTT-
----S--HHHHHHHHHHTT-
----S--HHHHHHHHHHTT-
----S--HHHHHHHHHHTT-
-------HHHHHHHHHTTT-
-------HHHHHHHHHTTT-
----TT-HHHHHHHHHHTT-
-------HHHHHHHHHHTT-
-------HHHHHHHHHHTT-
----S--HHHHHHHHHHTT-
----S--HHHHHHHHHHTT-
----S--HHHHHHHHHHTT-
----S--HHHHHHHHHHTT-
----S--HHHHHHHHHHTT-
----S--HHHHHHHHHHTT-
----S--HHHHHHHHHHTT-
----S--HHHHHHHHHHTT-
----S--HHHHHHHHHHTT-
----S--HHHHHHHHHHTT-
----S--HHHHHHHHHHTT-
----S--HHHHHHHHHHTT-
----S--HHHHHHHHHTTT-
----SS-HHHHHHHHHHTT-
----S--HHHHHHHHHHTT-
----S--HHHHHHHHHHTT-
----S--HHHHHHHHHHTT-
----S--HHHHHHHHHHTT-
----S--HHHHHHHHHHTT-
----S--HHHHHHHHHHTT-
----SS-HHHHHHHHHHTT-
----S--HHHHHHHHHHTT-
----S--HHHHHHHHHHTT-
----S--HHHHHHHHHHTT-
----S--HHHHHHHHHTTT-
----S--HHHHHHHHHHTT-
----S--HHHHHHHHHHTT-
----S--HHHHHHHHHTTT-
----TT-HHHHHHHHHTTT-
----TT-HHHHHHHHHHTT-
----TT-HHHHHHHHHHTT-
----TT-HHHHHHHHHHTT-
----TT-HHHHHHHHHHTT-
----S--HHHHHHHHHTTT-
----S--HHHHHHHHHHTT-
----S--HHHHHHHHHHTT-
----S--HHHHHHHHHHTT-
----SS-HHHHHHHHHHTT-
----S--HHHHHHHHHTTT-
----S--HHHHHHHHHHTT-
----S--HHHHHHHHHHTT-
----S--HHHHHHHHHHTT-
----S--HHHHHHHHHHHT-
----S--HHHHHHHHHHTT-
----S--HHHHHHHHHHHT-
----S--HHHHHHHHHHT--
----S--HHHHHHHHTSS--
----SS-HHHHHHHHHTTT-
----SS-HHHHHHHHTSS--
----S--HHHHHHHHHHTT-
----S--HHHHHHHHHHTT-
----S--HHHHHHHHHTTT-
----S--HHHHHHHHHHTT-
----SS-HHHHHHHHHHTT-
----SS-HHHHHHHHTTTT-
----SS-HHHHHHHHHHTT-
----S--HHHHHHHHHHTT-
----S--HHHHHHHHHHTT-
----TT-HHHHHHHHHHTT-
----S--HHHHHHHHHHTT-
----S--HHHHHHHHHHTT-
----SS-HHHHHHHHHHHT-
----S--HHHHHHHHHTTT-
----SS-HHHHHHHHHHTT-
----S--HHHHHHHHHHTT-
----S--HHHHHHHHHHTT-
----S--HHHHHHHHHHT--
----S--HHHHHHHHHHTT-
----S--HHHHHHHHHHTT-
----S--HHHHHHHHHHTT-
----S--HHHHHHHHHHTT-
--S-SS-HHHHHHHHHHTT-
----SS-HHHHHHHHHHTT-
----SS-HHHHHHHHHHTT-
----S--HHHHHHHHHHTT-
----S--HHHHHHHHHHTT-
----S--HHHHHHHHHHTT-
----S--HHHHHHHHHHTT-
----S--HHHHHHHHHHTT-
----SS-HHHHHHHHHHHT-
----S--HHHHHHHHHTTT-
----SS-HHHHHHHHHHTT-
----S--HHHHHHHHHTTT-
----SS-HHHHHHHHHTTT-
----S--HHHHHHHHHHTT-
----S--HHHHHHHHHHTT-
----S--HHHHHHHHHTTT-
----S--HHHHHHHHHTTT-
----S--HHHHHHHHHTTT-
----S--HHHHHHHHHTTT-
----S--HHHHHHHHHHTT-
----S--HHHHHHHHHTTT-
----S--HHHHHHHHHTTT-
----S--HHHHHHHHHHTT-
----S--HHHHHHHHHTTT-
----S--HHHHHHHHHTTT-
----S--HHHHHHHHHHTT-
----S--HHHHHHHHHTTT-
----S--HHHHHHHHHHTT-
----S--HHHHHHHHHTTT-
-------HHHHHHHHHHHT-
-------HHHHHHHHHHTT-
-------HHHHHHHHTTTT-
-------HHHHHHHHHTTT-
----S--HHHHHHHHHHTT-
----S--HHHHHHHHHTTT-
----S--HHHHHHHHHHTT-
-----S-HHHHHHHHHTTT-
-----S-HHHHHHHHHHTT-
-------HHHHHHHHHTTT-
----S--HHHHHHHHHTTT-
-------HHHHHHHHHTTT-
-------HHHHHHHHHHTT-
-------HHHHHHHHHTTT-
----S--HHHHHHHHHTTT-
----S--HHHHHHHHHTTT-
----SS-HHHHHHHHHHTT-
----S--HHHHHHHHHHTT-
----S--HHHHHHHHHTTT-
----SS-HHHHHHHHHTTT-
----SS-HHHHHHHHHHTT-
----S--HHHHHHHHHHTT-
----SS-HHHHHHHHHTTT-
----SS-HHHHHHHHHTTT-
----SS-HHHHHHHHHTTT-
----S--HHHHHHHHHTTT-
----S--HHHHHHHHHTTT-
----S--HHHHHHHHHTTT-
----TT-HHHHHHHHHTTT-
----SS-HHHHHHHHHTTT-
----S--HHHHHHHHHHTT-
----S--HHHHHHHHHTTT-
----S--HHHHHHHHHHTT-
----S--HHHHHHHHHHTT-
----S--HHHHHHHHHHTT-
----S--HHHHHHHHHTTT-
----S--HHHHHHHHHHTT-
----SS-HHHHHHHHHTTT-
-------HHHHHHHHHTTT-
-------HHHHHHHHHTTT-
-------HHHHHHHHHHTT-
-------HHHHHHHHHHTT-
----S--HHHHHHHHHHTT-
----S--HHHHHHHHHHTT-
-----S-HHHHHHHHHHTT-
----SS-HHHHHHHHHHTT-
----S--HHHHHHHHHHTT-
-------HHHHHHHHHHTT-
----S--HHHHHHHHHHTT-
----S--HHHHHHHHHHTT-
----S--HHHHHHHHHHTT-
-------HHHHHHHHHHTT-
-------HHHHHHHHHHHT-
----S--HHHHHHHHHHTT-
-----S-HHHHHHHHHTTT-
----S--HHHHHHHHHHTT-
----SS-HHHHHHHHHHTT-
-------HHHHHHHHHTTT-
-----S-HHHHHHHHHTTT-
----S--HHHHHHHHHHTT-
-----S-HHHHHHHHHHTT-
-------HHHHHHHHHHTT-
----SS-HHHHHHHHHHHT-
-----S-HHHHHHHHHHHT-
-----S-HHHHHHHHHHTT-
-----S-HHHHHHHHHHHT-
-----S-HHHHHHHHHHTT-
----SS-HHHHHHHHHHTT-
-----S-HHHHHHHHHHTT-
----SS-HHHHHHHHHHTT-
-----S-HHHHHHHHHHTT-
-----S-HHHHHHHHHHTT-
-----S-HHHHHHHHHHTT-
-----S-HHHHHHHHHHTT-
-----S-HHHHHHHHHHTT-
-----S-HHHHHHHHHTTT-
-----S-HHHHHHHHHHTT-
----SS-HHHHHHHHHHTT-
----SS-HHHHHHHHHHTT-
-----S-HHHHHHHHHTTT-
----SS-HHHHHHHHHHTT-
-----S-HHHHHHHHHHTT-
-----S-HHHHHHHHHHTT-
-----S-HHHHHHHHHHTT-
-----S-HHHHHHHHHHTT-
-----S-HHHHHHHHHHHT-
-----S-HHHHHHHHHHTT-
-----S-HHHHHHHHHHTT-
-----S-HHHHHHHHHHTT-
-----S-HHHHHHHHHHTT-
-----S-HHHHHHHHHHTT-
-----S-HHHHHHHHHTTT-
-----S-HHHHHHHHTTTT-
-----S-HHHHHHHHHHTT-
-----S-HHHHHHHHHHTT-
-----S-HHHHHHHHHHTT-
-----S-HHHHHHHHHHTT-
----SS-HHHHHHHHHHTT-
----SS-HHHHHHHHHHTT-
-----S-HHHHHHHHHHTT-
----SS-HHHHHHHHHHTT-
-----S-HHHHHHHHHHTT-
----SS-HHHHHHHHHHTT-
-----S-HHHHHHHHHHTT-
-----S-HHHHHHHHHTTT-
-----S-HHHHHHHHHHTT-
----SS-HHHHHHHHHHTT-
----SS-HHHHHHHHHHTT-
----SS-HHHHHHHHHTTT-
----SS-HHHHHHHHHHHT-
----SS-THHHHHHHHHTT-
----SS-HHHHHHHHHHTT-
----SS-HHHHHHHHHHTT-
----SS-HHHHHHHHHHTT-
-----S-HHHHHHHHHTTT-
-------HHHHHHHHHTTT-
-------HHHHHHHHHTTT-
-------HHHHHHHHHHTT-
----S--HHHHHHHHHHTT-
----S--HHHHHHHHHHTT-
-------HHHHHHHHHHTT-
----SS-HHHHHHHHHHTT-
-------HHHHHHHHHHTT-
----SS-HHHHHHHHHHTT-
-------HHHHHHHHHHHT-
-------HHHHHHHHHHTT-
-------HHHHHHHHHHTT-
-------HHHHHHHHHHTT-
-------HHHHHHHHHHTT-
-------HHHHHHHHHHTT-
-------HHHHHHHHHHTT-
-------HHHHHHHHHTTT-
-----S-HHHHHHHHHHTT-
-----S-HHHHHHHHHTTT-
-----S-HHHHHHHHHHHT-
----SS-HHHHHHHHHTTT-
-----S-HHHHHHHHHHTT-
----SS-HHHHHHHHHTTT-
----SS-HHHHHHHHHTTT-
----SS-HHHHHHHHHHTT-
----SS-HHHHHHHHHHTT-
----SS-HHHHHHHHHHTT-
----SS-HHHHHHHHHHHT-
-----S-HHHHHHHHHHTT-
-----S-HHHHHHHHHHTT-
-------HHHHHHHHHTTT-
-------HHHHHHHHHTTT-
-----S-HHHHHHHHHHTT-
-------HHHHHHHHHTTT-
-------HHHHHHHHHHHT-
----SS-HHHHHHHHHHTT-
----SS-HHHHHHHHHHTT-
----SS-HHHHHHHHHHTT-
----SS-HHHHHHHHHHTT-
----SS-HHHHHHHHHHTT-
-----S-HHHHHHHHHHTT-
----SS-HHHHHHHHHHTT-
----SS-HHHHHHHHHHHT-
----SS-HHHHHHHHHHHT-
----SS-HHHHHHHHHHTT-
----SS-HHHHHHHHHHTT-
----SS-HHHHHHHHHHTT-
----SS-HHHHHHHHHHTT-
----SS-HHHHHHHHHHTT-
----SS-HHHHHHHHHHTT-
----SS-HHHHHHHHHHTT-
----SS-HHHHHHHHHHTT-
----SS-HHHHHHHHHHHT-
----SS-HHHHHHHHHHTT-
----SS-HHHHHHHHHHTT-
----SS-HHHHHHHHHHTT-
----SS-HHHHHHHHHHTT-
----SS-HHHHHHHHHTTT-
----SS-HHHHHHHHHHTT-
----SS-HHHHHHHHHTTT-
----SS-HHHHHHHHHTTT-
----SS-HHHHHHHHHTTT-
----SS-HHHHHHHHHTTT-
----SS-HHHHHHHHHHTT-
----SS-HHHHHHHHHHTT-
----SS-HHHHHHHHHHTT-
----SS-HHHHHHHHHTTT-
----SS-HHHHHHHHHHTT-
-----S-HHHHHHHHHHTT-
----SS-HHHHHHHHHHTT-
-----S-HHHHHHHHHHTT-
-----S-HHHHHHHHHHTT-
-----S-HHHHHHHHHHHT-
-----S-HHHHHHHHHHTT-
----SS-HHHHHHHHHHTT-
-----S-HHHHHHHHHHTT-
-----S-HHHHHHHHHHTT-
-----S-HHHHHHHHHTTT-
-----S-HHHHHHHHHHTT-
-----S-HHHHHHHHHHTT-
-----S-HHHHHHHHHHTT-
-----S-HHHHHHHHHHTT-
-----S-HHHHHHHHHTTT-
-----S-HHHHHHHHHHTT-
-----S-HHHHHHHHHHTT-
-----S-HHHHHHHHHHTT-
----SS-HHHHHHHHHHTT-
-----S-HHHHHHHHHHTT-
-----S-HHHHHHHHHHTT-
--S-SS-HHHHHHHHHHTT-
-----S-HHHHHHHHHHTT-
--S--S-HHHHHHHHHHTT-
----SS-HHHHHHHHHHTT-
-------HHHHHHHHHHTT-
----S--HHHHHHHHHHTT-
----SS-HHHHHHHHHHTT-
----SS-HHHHHHHHHHTT-
----SS-HHHHHHHHHHTT-
----S--HHHHHHHHHHHT-
----S--HHHHHHHHHHTT-
----S--HHHHHHHHHHTT-
----S--HHHHHHHHHHTT-
----SS-HHHHHHHHHHTT-
----SS-HHHHHHHHHHTT-
----S--HHHHHHHHHHTT-
----S--HHHHHHHHHHTT-
----SS-HHHHHHHHTTTT-
----SS-HHHHHHHHHHTT-
----SS-HHHHHHHHHHTT-
----S--HHHHHHHHGGGT-
----S--HHHHHHHHGGGT-
----S--HHHHHHHHGGGT-
----S--HHHHHHHHHTTT-
----S--HHHHHHHHGGGT-
----S--HHHHHHHGGGGT-
----S--HHHHHHHHGGGT-
----S--HHHHHHHHGGGT-
-------HHHHHHHHGGGT-
----S--HHHHHHHHTTTT-
-------HHHHHHHHGGGT-
----S--HHHHHHHHGGGT-
----SS-HHHHHHHHGGGT-
----SS-HHHHHHHGGGGT-
----SS-HHHHHHHHTTTT-
----SS-HHHHHHHHGGGT-
----S--HHHHHHHTTTTT-
----S--HHHHHHHHGGGT-
----S--HHHHHHHHGGGT-
----S--HHHHHHHHGGGT-
----SS-HHHHHHHGGGGT-
----S--HHHHHHHHHHTT-
----SS-HHHHHHHHHHTT-
----SS-HHHHHHHHHHTT-
----SS-HHHHHHHHHHTT-
----S--HHHHHHHHHHTT-
----SS-HHHHHHHHHHTT-
----S--HHHHHHHHHHTT-
----S--HHHHHHHHHHTT-
----S--HHHHHHHHHHTT-
-------HHHHHHHHHHTT-
-------HHHHHHHHHHTT-
-------HHHHHHHHHHTT-
-------HHHHHHHHHHTT-
-------HHHHHHHHHHTT-
-----S-HHHHHHHHHHTT-
-------HHHHHHHHHHTT-
-----S-HHHHHHHHHHTT-
-------HHHHHHHHHHTT-
-----S-HHHHHHHHHHTT-
-------HHHHHHHHHHTT-
-----S-HHHHHHHHHHTT-
-------HHHHHHHHHHTT-
-------HHHHHHHHHHTT-
----S--HHHHHHHHHHTT-
----SS-HHHHHHHHHTTT-
----SS-HHHHHHHHHHTT-
-------HHHHHHHHHHTT-
----S--HHHHHHHHHHTT-
-------HHHHHHHHHTTT-
-------HHHHHHHHHHTT-
-----S-HHHHHHHHHHTT-
-------HHHHHHHHHHTT-
-------HHHHHHHHHHTT-
---S---HHHHHHHHHTTT-
-------HHHHHHHHHHHT-
-------HHHHHHHHHTTT-
-----S-HHHHHHHHHTTT-
---SSS-HHHHHHHHHTTT-
---SS--HHHHHHHHHHTT-
-------HHHHHHHHHHHT-
---SSS-HHHHHHHHHHTT-
---TTS-HHHHHHHHHHTT-
---TTS-HHHHHHHHHHTT-
---SS--HHHHHHHHHHTT-
---SS--HHHHHHHHHHTT-
---SSS-HHHHHHHHHHTT-
----S--HHHHHHHHHHTT-
----S--HHHHHHHHHHHT-
----S--HHHHHHHHHHTT-
----S--HHHHHHHHHHTT-
--S-S--HHHHHHHHHHHT-
--S-S--HHHHHHHHHHTT-
----S--HHHHHHHHHHTT-
----S--HHHHHHHHHHTT-
----S--HHHHHHHHHHTT-
----SS-HHHHHHHHHTTT-
----S--HHHHHHHHHTTT-
----S--HHHHHHHHHHHT-
----SS-HHHHHHHHHTTT-
----SS-HHHHHHHHHHHT-
---TT--HHHHHHHHHHHT-
---TT--HHHHHHHHHHTT-
---SS--HHHHHHHHHTTT-
---TT--HHHHHHHHHTTT-
---SS--HHHHHHHHHHTT-
---SS--TTHHHHHHHHHT-
---SS--HHHHHHHHHHTT-
---SS--HHHHHHHHHHTT-
---SSSSHHHHHHHHHHTT-
---SS-SHHHHHHHHHHHT-
---SS--HHHHHHHHHHTT-
---SSSSHHHHHHHHHHTT-
---SS--HHHHHHHHHHTT-
---TT--HHHHHHHHHHHT-
---TTTSHHHHHHHHHHTT-
---SSSSHHHHHHHHHHTT-
---SSSSHHHHHHHHTTTT-
---SSS-HHHHHHHHHTTT-
---SS--HHHHHHHHHHTT-
---SSS-HHHHHHHHHHTT-
---SSS-HHHHHHHHHHTT-
---SSS-HHHHHHHHTTTT-
---SSS-HHHHHHHHHHTT-
---SS--HHHHHHHHHHHT-
---SS-SHHHHHHHHHHTT-
---TTTSHHHHHHHHHHTT-
---SS--HHHHHHHHHHTT-
---SSS-HHHHHHHHHHTT-
---SSS-HHHHHHHHHHTT-
---SSSSHHHHHHHHHHTT-
---SS-SHHHHHHHHHHTT-
---TTT-HHHHHHHHHHTT-
---TTTSHHHHHHHHHHTT-
---SS--HHHHHHHHHHTT-
---SS--HHHHHHHHHHTT-
---SS-SHHHHHHHHHHTT-
---SS-SHHHHHHHHHHTT-
---SS-SHHHHHHHHHHTT-
---SS-SHHHHHHHHHTTT-
---SSSSHHHHHHHHHHTT-
---SS-SHHHHHHHHHHTT-
---SS-SHHHHHHHHHTTT-
---SS--HHHHHHHHHTTT-
---SS-SHHHHHHHHHHTT-
---SSSSHHHHHHHHHHTT-
---SS-SHHHHHHHHHHTT-
---SS-SHHHHHHHHHHTT-
---SS-SHHHHHHHHHHTT-
---SS-SHHHHHHHHHTTT-
---SSS-HHHHHHHHHHTT-
---SS--HHHHHHHHHTTT-
---SS-SHHHHHHHHHHHT-
---SS-SHHHHHHHHHHTT-
---SS-SHHHHHHHHHHTT-
---SS--HHHHHHHHHHTT-
---SS-SHHHHHHHHHHTT-
---SS-SHHHHHHHHHHTT-
---SS-SHHHHHHHHHHTT-
---SS-SHHHHHHHHHHTT-
---SS-SHHHHHHHHHHTT-
---SS-SHHHHHHHHHHTT-
---SS-SHHHHHHHHHHTT-
---SS-SHHHHHHHHHHTT-
---SS-SHHHHHHHHHTTT-
---SS-SHHHHHHHHHTTT-
---SS-SHHHHHHHHHTTT-
---SSSSHHHHHHHHHHTT-
---SS-SHHHHHHHHHHTT-
---SSSSHHHHHHHHHHTT-
---SS-SHHHHHHHHHHTT-
---SS-SHHHHHHHHHHHT-
---SS-SHHHHHHHHHHTT-
---SSSSHHHHHHHHHHTT-
---SS-SHHHHHHHHHHHT-
---SS-SHHHHHHHHHHTT-
---SS-SHHHHHHHHHHTT-
---SS-SHHHHHHHHHHTT-
---SS-SHHHHHHHHHHHT-
---SS-SHHHHHHHHHHTT-
---SS-SHHHHHHHHHHTT-
---SS-SHHHHHHHHHHTT-
---SS-SHHHHHHHHHHTT-
---SS-SHHHHHHHHHHTT-
---SS-SHHHHHHHHHHTT-
---SS-SHHHHHHHHHHHT-
----S-SHHHHHHHHHHHT-
----S-SHHHHHHHHHHTT-
---SS-SHHHHHHHHHHTT-
---SSSSHHHHHHHHHHTT-
---SSSSHHHHHHHHHHTT-
---SS-SHHHHHHHHHHTT-
---SSSSHHHHHHHHHHTT-
---SS-SHHHHHHHHHHTT-
---SS-SHHHHHHHHHHTT-
---STTSHHHHHHHHHHTT-
---SSSSHHHHHHHHHHTT-
----S-SHHHHHHHHHHTT-
--S-SSSHHHHHHHHHHTT-
---SSSSHHHHHHHHHHTT-
---SSSSHHHHHHHHHTTT-
--SSS-SHHHHHHHHHHTT-
----S-SHHHHHHHHHHTT-
---SS-SHHHHHHHHHHTT-
---SSSSHHHHHHHHHHTT-
----S-STTHHHHHHHHTT-
---TT-SHHHHHHHHHHTT-
---SSSSHHHHHHHHHHTT-
----SSSHHHHHHHHHHTT-
---SSSSHHHHHHHHHHTT-
---SS-SHHHHHHHHHHTT-
----SSSHHHHHHHHHHTT-
---SSSSHHHHHHHHHHTT-
---SSSSHHHHHHHHHTTT-
---SSSSHHHHHHHHHHHT-
----SSSHHHHHHHHHTTT-
---SSSSHHHHHHHHHHTT-
---SSSSHHHHHHHHTTTT-
---SS-SHHHHHHHHHHTT-
---SSSSHHHHHHHHHHTT-
---SS-SHHHHHHHHHHTT-
---SSSSHHHHHHHHHTTT-
----S-SHHHHHHHHHHTT-
----SSSHHHHHHHHHTTT-
----SSSHHHHHHHHHHTT-
----SSSHHHHHHHHHHTT-
--SSS-SHHHHHHHHHHTT-
--S-S-SHHHHHHHHHHTT-
----S-SHHHHHHHHHHTT-
---SS-SHHHHHHHHHHTT-
---SS-SHHHHHHHHHTTT-
---SS-SHHHHHHHHHHTT-
---SS-SHHHHHHHHHHTT-
---SS-SHHHHHHHHHHTT-
---SS-SHHHHHHHHHHTT-
---SS-SHHHHHHHHHHTT-
---SS-SHHHHHHHHHHTT-
---SS-SHHHHHHHHHHTT-
---SS-SHHHHHHHHHHTT-
---SS-SHHHHHHHHHHTT-
----S-SHHHHHHHHHHTT-
---SS-SHHHHHHHHHHTT-
---SS-SHHHHHHHHHHTT-
---SS-SHHHHHHHHHTTT-
---SS-SHHHHHHHHHHTT-
---SS-SHHHHHHHHHHTT-
---SS-SHHHHHHHHHHHT-
---SS-SHHHHHHHHHHTT-
---SS--HHHHHHHHHTTT-
---TT-SHHHHHHHHHHTT-
---TTS-HHHHHHHHHHTT-
---TTTSHHHHHHHHHHTT-
---TT-SHHHHHHHHHHTT-
--STT-STTHHHHHHHHTT-
---TTTSHHHHHHHHHHTT-
--STTTSHHHHHHHHHHTT-
--GGG-SHHHHHHHHHHTT-
---TT-SHHHHHHHHHHTT-
---SS-SHHHHHHHHHHTT-
---SS-SHHHHHHHHHHHT-
---SS-SHHHHHHHHHHTT-
--TTSSSHHHHHHHHHHTT-
---SSSSHHHHHHHHHHTT-
---SSSSHHHHHHHHHHTT-
---TTSSHHHHHHHHHHTT-
---TT-SHHHHHHHHHHTT-
---TTTSHHHHHHHHHHTT-
---TT--HHHHHHHHHHTT-
---SS-SHHHHHHHHHHHT-
---TTTSHHHHHHHHHHTT-
---TT--HHHHHHHHHHTT-
---TT-SHHHHHHHHHHTT-
---TTTSHHHHHHHHHHTT-
---TT--HHHHHHHHHHTT-
---TT-SHHHHHHHHHHTT-
---TTSSHHHHHHHHHHTT-
--STT-SHHHHHHHHHHTT-
---SS-SHHHHHHHHHHTT-
---TT-SHHHHHHHHHHTT-
---SS-SHHHHHHHHHHTT-
---TT-SHHHHHHHHHHTT-
---SS-SHHHHHHHHHHTT-
---TT-SHHHHHHHHHHTT-
---SS-SHHHHHHHHHHTT-
---TTTSHHHHHHHHHHTT-
---TT-SHHHHHHHHHHTT-
---TTTSHHHHHHHHHHTT-
---TTTSHHHHHHHHHHTT-
---TTTSHHHHHHHHHHTT-
---TTTSHHHHHHHHHHTT-
---TTTSHHHHHHHHHHTT-
---TTTSHHHHHHHHHHTT-
---TT-SHHHHHHHHHHTT-
---TTTSHHHHHHHHHTTT-
---TTTSHHHHHHHHHHTT-
---TT-SHHHHHHHHHTTT-
---TT-SHHHHHHHHHHTT-
---TT-SHHHHHHHHHHTT-
---TTTSHHHHHHHHHHTT-
---SS-SHHHHHHHHHHH--
---TTTSHHHHHHHHHHHT-
---TTTSHHHHHHHHHHTT-
---SS-SHHHHHHHHHHTT-
---TT-SHHHHHHHHTTS--
---TT-SHHHHHHHHTTS--
---TT-SHHHHHHHHTTTT-
---TTTSHHHHHHHHHTS--
---TT-SHHHHHHHHHHTT-
---TTTSHHHHHHHHHHTT-
---TTTSHHHHHHHHHHTT-
---TTTSHHHHHHHHHHTT-
---TTT-HHHHHHHHHTTT-
---TT--HHHHHHHHHTTT-
---TTSSHHHHHHHHHHTT-
---TT--HHHHHHHHHTTT-
---SS-SHHHHHHHHHHTT-
---SS--HHHHHHHHHTTT-
---SS-SHHHHHHHHHTTT-
---SS--HHHHHHHHHHTT-
---SSS-HHHHHHHHHHTT-
---SS-SHHHHHHHHHHTT-
---SS--HHHHHHHHHHTT-
---TTS-HHHHHHHHHHTT-
----SS-HHHHHHHHHHTT-
---SS--HHHHHHHHHHTT-
---SS--HHHHHHHHHHTT-
---TTSSHHHHHHHHHTTT-
---TTS-HHHHHHHHHHTT-
---TTSSHHHHHHHHHHTT-
---SS-SHHHHHHHHHHTT-
---TTS-HHHHHHHHHHTT-
---TTTSHHHHHHHHHTTT-
---TTTSHHHHHHHHHHHT-
---TTSSHHHHHHHHTTTT-
---TTSSHHHHHHHHHHHT-
---TTS-HHHHHHHHHHTT-
---TTSSHHHHHHHHHHHT-
---TTT-HHHHHHHHHTTT-
---SS--HHHHHHHHHHTT-
---TT-SHHHHHHHHHHHT-
---SS--HHHHHHHHHHTT-
---SSSSHHHHHHHHHHTT-
---TTSSHHHHHHHHHHTT-
---SSSSHHHHHHHHHTTT-
---TTSSHHHHHHHHHHTT-
---SSSSHHHHHHHHHHTT-
---SSSSHHHHHHHHHTTT-
---SSSSHHHHHHHHHHTT-
---SSSSHHHHHHHHHTTT-
---SSSSHHHHHHHHHHTT-
---SS-SHHHHHHHHHTTT-
---SS-SHHHHHHHHHHTT-
---SSSSHHHHHHHHHHHT-
---SS-SHHHHHHHHHHTT-
---SS-SHHHHHHHHHHTT-
---SSSSHHHHHHHHHHTT-
---SS-SHHHHHHHHHHHT-
---SSSSHHHHHHHHHTTT-
---SS-SHHHHHHHHHHTT-
---SS-SHHHHHHHHHHHT-
---SSSSHHHHHHHHHHHT-
---SSSSHHHHHHHHTTTT-
---SSSSHHHHHHHHHHTT-
---SSSSHHHHHHHHHTTT-
---SS-SHHHHHHHHHHTT-
---SSSSHHHHHHHHHHHT-
---SSSSHHHHHHHHHHHT-
---SSSSHHHHHHHHHHTT-
---SSSSHHHHHHHHHHTT-
---SSSSHHHHHHHHHHTT-
---SS-SHHHHHHHHHHTT-
---SS-SHHHHHHHHHHTT-
---SSSSHHHHHHHHHTTT-
---SSSSHHHHHHHHHHHT-
---SSSSHHHHHHHHHHTT-
---SSSSHHHHHHHHHHTT-
---SS-SHHHHHHHHHHT--
---SSSSHHHHHHHHHHTT-
---SSSSHHHHHHHHHHTT-
---SS-SHHHHHHHHHHTT-
---SS-SHHHHHHHHHHTT-
---SSSSHHHHHHHHHTTT-
---SSSSHHHHHHHHHHHT-
---SSSSHHHHHHHHHHTT-
---SSSSHHHHHHHHHHTT-
---SSSSHHHHHHHHHHTT-
---SS-SHHHHHHHHHHTT-
---SS-SHHHHHHHHHHTT-
---SS-SHHHHHHHHHHHT-
---SS-SHHHHHHHHHHTT-
---SS-SHHHHHHHHHHTT-
---SSSSHHHHHHHHHHTT-
---SSSSHHHHHHHHHHTT-
---SSSSHHHHHHHHHHTT-
---SSSSHHHHHHHHHTTT-
---SSSSHHHHHHHHHHTT-
---SS-SHHHHHHHHHHTT-
---SSSSHHHHHHHHHHTT-
---SS-SHHHHHHHHHHTT-
---SS-SHHHHHHHHHHTT-
----SS-HHHHHHHHHHTT-
---SS--HHHHHHHHHHTT-
----SS-HHHHHHHHHHTT-
----SS-HHHHHHHHHHHT-
----SS-HHHHHHHHHTTT-
---SS-SHHHHHHHHHHTT-
---SSS-HHHHHHHHHHTT-
----S-SHHHHHHHHHHTT-
---SSSSHHHHHHHHHHTT-
----SS-HHHHHHHHHHTT-
----SSSHHHHHHHHHHTT-
---SSS-HHHHHHHHHHTT-
----SS-HHHHHHHHHTTT-
----SSSHHHHHHHHHTS--
----SS-HHHHHHHHHHTT-
----SS-HHHHHHHHHHTT-
----SS-HHHHHHHHHTTT-
----SS-HHHHHHHHHHTT-
----SSSHHHHHHHHHHTT-
----SSSHHHHHHHHHHTT-
----SSSHHHHHHHHHHTT-
----SSSHHHHHHHHHHTT-
----SSSHHHHHHHHHHTT-
----SSSHHHHHHHHHHTT-
----SSSHHHHHHHHHHHT-
----SSSHHHHHHHHHHTT-
----SSSHHHHHHHHHHHT-
----SSSHHHHHHHHHHTT-
----SSSHHHHHHHHHHTT-
----TTSHHHHHHHHHHTT-
----TTSHHHHHHHHHHHT-
----TTSHHHHHHHHHHTT-
----TTSHHHHHHHHHHHT-
----TTSHHHHHHHHHHTT-
----TTSHHHHHHHHHHHT-
----TTSHHHHHHHHHHHT-
----TTSHHHHHHHHHHTT-
----TTSHHHHHHHHHHTT-
----SSSHHHHHHHHHHTT-
----TTSHHHHHHHHHHTT-
----TTSHHHHHHHHHHTT-
----TTSHHHHHHHHHHTT-
----TTSHHHHHHHHHHTT-
----TTSHHHHHHHHHHTT-
----TTSHHHHHHHHHHTT-
----TTSHHHHHHHHHHTT-
----TTSHHHHHHHHHHTT-
----SSSHHHHHHHHHHTT-
----TT-HHHHHHHHHHTT-
----TT-HHHHHHHHHHHT-
----TT-HHHHHHHHHTTT-
----TTSHHHHHHHHHTTT-
----TTSHHHHHHHHHTTT-
----TTSHHHHHHHHHHTT-
----TTSHHHHHHHHHTTT-
----TTSHHHHHHHHHTTT-
----TTSHHHHHHHHHHTT-
----TTSHHHHHHHHHHTT-
----TTSHHHHHHHHHTTT-
----TTSHHHHHHHHHHTT-
----TTSHHHHHHHHHHTT-
----TTSHHHHHHHHHHTT-
--SSTTSHHHHHHHHHHTT-
---STTSHHHHHHHHHHTT-
---STTSHHHHHHHHHTTT-
--SGGGSHHHHHHHHHHTT-
---GGGSHHHHHHHHHHTT-
--SSTTSHHHHHHHHHHTT-
---GGGSHHHHHHHHHHTT-
---SSSSHHHHHHHHHHTT-
--SGGGSHHHHHHHHHHHT-
--SGGGSHHHHHHHHHHTT-
--SSSSSHHHHHHHHHHTT-
--SSSSSHHHHHHHHHHTT-
---STTSHHHHHHHHHHTT-
--SSTTSHHHHHHHHHHTT-
---SSSSHHHHHHHHHHTT-
--SSSSSHHHHHHHHHHTT-
---SSSSHHHHHHHHHHTT-
--SSSSSHHHHHHHHHHTT-
---STTSHHHHHHHHHHHT-
---STTSHHHHHHHHHHTT-
---STTSHHHHHHHHHHTT-
---GGGSHHHHHHHHHHTT-
--SGGGSHHHHHHHHHTTT-
--STTSSHHHHHHHHHHTT-
--STTSSHHHHHHHHHHTT-
---GGGSHHHHHHHHHHTT-
--SGGGSHHHHHHHHHHTT-
---GGGSHHHHHHHHHHTT-
---TT-SHHHHHHHHHHTT-
--STT-SHHHHHHHHHHTT-
---TT-SHHHHHHHHHHTT-
---TT-SHHHHHHHHHTTT-
--STT-SHHHHHHHHHHTT-
--STT-SHHHHHHHHHHTT-
--STT-SHHHHHHHHHHTT-
--STT-SHHHHHHHHHHTT-
---TT-SHHHHHHHHHHTT-
---TT-SHHHHHHHHHHTT-
---TT-SHHHHHHHHHHTT-
---TT-SHHHHHHHHHHTT-
--STT-SHHHHHHHHHTTT-
--STT-SHHHHHHHHHHTT-
--STT-SHHHHHHHHHHTT-
--STT-SHHHHHHHHHHTT-
---SSSSHHHHHHHHHTTT-
---GGGSHHHHHHHHHHTT-
---GGGSHHHHHHHHHHTT-
--SGGGSHHHHHHHHHTTT-
---STTSHHHHHHHHHHTT-
---SSSSHHHHHHHHHHTT-
---TT-SHHHHHHHHHHTT-
---STTSHHHHHHHHHHTT-
--STTSSHHHHHHHHHHTT-
--STT-SHHHHHHHHHHTT-
--STT-SHHHHHHHHHHTT-
--STT-SHHHHHHHHHHTT-
--SGGGSHHHHHHHHHHTT-
--SGGGSHHHHHHHHHHTT-
--SGGGSHHHHHHHHHHHT-
--STTSSHHHHHHHHHHTT-
--STT-SHHHHHHHHHTTT-
--STTSSHHHHHHHHTTTT-
--SSTTSHHHHHHHHHTTT-
--SSTTSHHHHHHHHHHTT-
--SGGGSHHHHHHHHHHTT-
--SSSSSHHHHHHHHHHTT-
--SSS--HHHHHHHHHHTT-
--SSSS-HHHHHHHHHHTT-
--STT--HHHHHHHHHHTT-
--SSSS-HHHHHHHHHHTT-
--SSSS-HHHHHHHHHHTT-
--SSTT-HHHHHHHHHHTT-
--STTS-HHHHHHHHHHTT-
--SSSS-HHHHHHHHHHTT-
--STTS-HHHHHHHHHHTT-
--BTTB-HHHHHHHHHTTT-
--SGGG-HHHHHHHHHHTT-
--SSSS-HHHHHHHHHHTT-
--SSS--HHHHHHHHHHTT-
--SSS--HHHHHHHHHHTT-
--SSSS-HHHHHHHHHHTT-
--SSS--HHHHHHHHHHTT-
--SSSS-HHHHHHHHHTTT-
--STT-SHHHHHHHHHHTT-
--STT-SHHHHHHHHHHTT-
--STTS-HHHHHHHHHHTT-
--STTS-HHHHHHHHHHTT-
--STTS-HHHHHHHHHHHT-
--STTS-HHHHHHHHHHTT-
--STTS-HHHHHHHHHHTT-
--STTS-HHHHHHHHHHTT-
---TTS-HHHHHHHHHHTT-
---TTS-HHHHHHHHHHTT-
--STTS-HHHHHHHHHHTT-
--STTTSHHHHHHHHHHTT-
---TTT-HHHHHHHHHHTT-
--STT-SHHHHHHHHHHTT-
--STTS-HHHHHHHHHHTT-
--STTTSHHHHHHHHHHHT-
--STT-SHHHHHHHHHHTT-
---TT-SHHHHHHHHHHHT-
---TTS-HHHHHHHHHTTT-
--STTSSHHHHHHHHHHHT-
--STTSSHHHHHHHHHHTT-
--STTS-HHHHHHHHHTTT-
--STTSSHHHHHHHHHHTT-
---TTS-HHHHHHHHHHTT-
--STTS-HHHHHHHHHHTT-
---TTS-HHHHHHHHHHHT-
--STT-SHHHHHHHHHHTT-
---TT--HHHHHHHHHHTT-
--STTS-HHHHHHHHHTTT-
--SSSS-HHHHHHHHHHTT-
--SSS--HHHHHHHHHTTT-
--BTTB-HHHHHHHHHHTT-
--SSS--HHHHHHHHHHTT-
---SS--HHHHHHHHHHTT-
---TTS-HHHHHHHHHHTT-
--SGGG-HHHHHHHHHHTT-
--SSS-SHHHHHHHHHHTT-
--STTS-HHHHHHHHHHTT-
--STT--HHHHHHHHHHTT-
--BTTB-HHHHHHHHHHTT-
--SSSS-HHHHHHHHHHTT-
--SSS--HHHHHHHHHHTT-
--SSS-SHHHHHHHHHHTT-
--STT--HHHHHHHHHHTT-
--STTSSHHHHHHHHHHTT-
--STT-SHHHHHHHHHTTT-
--SSS--HHHHHHHHHTTT-
--STT--HHHHHHHHHHTT-
--STT-SHHHHHHHHHHHT-
--SSS-SHHHHHHHHHHTT-
--SSSS-HHHHHHHHHTTT-
--STT--HHHHHHHHHHTT-
--STTSSHHHHHHHHHHHT-
--STT-SHHHHHHHHHHTT-
--STT-SHHHHHHHHHHTT-
--STT--HHHHHHHHHHTT-
--BTTB-HHHHHHHHHHTT-
--STT-SHHHHHHHHHTTT-
--SSSS-HHHHHHHHHHTT-
--STT--HHHHHHHHHHTT-
---TTSSHHHHHHHHHTTT-
---TTS-HHHHHHHHHHTT-
--STT--HHHHHHHHHHTT-
--STT--HHHHHHHHHHHT-
---TTS-HHHHHHHHHHTT-
--STTS-HHHHHHHHTTTT-
--STT--HHHHHHHHHTTT-
--STTS-HHHHHHHHHHTT-
--STTS-HHHHHHHHHHTT-
--STT-SHHHHHHHHHHTT-
--STT--HHHHHHHHHTTT-
--STT--HHHHHHHHHTTT-
--STT-SHHHHHHHHHHTT-
--SSSS-HHHHHHHHHHTT-
--STT--HHHHHHHHHHTT-
--STT--HHHHHHHHHHHT-
--STT--HHHHHHHHHHTT-
--STT-SHHHHHHHHHHTT-
---SS-SHHHHHHHHHHTT-
--STT-SHHHHHHHHHTTT-
---TTS-HHHHHHHHHTTT-
--STT--HHHHHHHHHTTT-
---TTSSHHHHHHHHHHTT-
--STT-SHHHHHHHHHTTT-
---TT--HHHHHHHHHTTT-
--BTTB-HHHHHHHHHTTT-
--STT--HHHHHHHHTTTT-
--STT--HHHHHHHHHHTT-
--STTS-HHHHHHHHHHTT-
--SSSS-HHHHHHHHHHTT-
---SS--TTHHHHHHHHTT-
---SS--TTTHHHHHHHTT-
---SS--TTHHHHHHHHTT-
---SS--HHHHHHHHHHTT-
---SS--HHHHHHHHHHTT-
---TT--HHHHHHHHHHTT-
--SSS--HHHHHHHHHHTT-
---SS--HHHHHHHHHHTT-
---TTS-HHHHHHHHHHTT-
--BTTB-HHHHHHHHHHHT-
---TTS-HHHHHHHHHTTT-
--BTTB-HHHHHHHHHHTT-
--BTTB-HHHHHHHHHHTT-
--BTTB-HHHHHHHHHTTT-
--BTTB-HHHHHHHHHHHT-
---TTS-HHHHHHHHHHHT-
--BTTB-HHHHHHHHHHH--
--STTS-HHHHHHHHHHHT-
--SSSSSHHHHHHHHHHHT-
--BTTBSHHHHHHHHHHHT-
---TT--HHHHHHHHHHTT-
--STTS-HHHHHHHHHHTT-
--STTS-HHHHHHHHHHTT-
--STTS-HHHHHHHHHHTT-
--STTS-HHHHHHHHHHTT-
--STTS-HHHHHHHHHTTT-
--STTS-HHHHHHHHHHTT-
--STTS-HHHHHHHHHTTT-
---GGG-HHHHHHHHHTT--
--STTS-HHHHHHHHTTT--
--STTS-HHHHHHHTTTT--
---SS--HHHHHHHHTTS--
--STT--HHHHHHHHTSS--
---GGG-HHHHHHHHHHS--
---TTS-HHHHHHHHHTT--
---TTS-HHHHHHHHTTS--
---TTTSHHHHHHHHHHS--
--STT-SHHHHHHHHHHS--
--STT--HHHHHHHHTTS--
--BTTB-HHHHHHHHHHTT-
---TTS-HHHHHHHHHHHT-
--STT--HHHHHHHHHHTT-
---GGG-HHHHHHHHHTTT-
--BTTB-HHHHHHHHHHTT-
--BTTB-HHHHHHHHHTTT-
--BTTB-HHHHHHHHHHTT-
---TT--HHHHHHHHHTTT-
---TT--HHHHHHHHHHTT-
--BTTB-HHHHHHHHHHTT-
---SS--HHHHHHHHHTTT-
---TT--HHHHHHHHHHTT-
--BTTB-HHHHHHHHHHTT-
--BTTB-HHHHHHHHHHTT-
--STTS-HHHHHHHHHHTT-
--STTS-HHHHHHHHHHTT-
--STT--HHHHHHHHHHTT-
---TTS-HHHHHHHHHHTT-
--BTTB-HHHHHHHHHTTT-
--SSSS-HHHHHHHHTTTT-
--STTS-HHHHHHHHHHTT-
--STT--HHHHHHHHHHTT-
--SSSS-HHHHHHHHHTTT-
--STTS-HHHHHHHHHHTT-
--BTTB-HHHHHHHHHTTT-
--BTTB-HHHHHHHHTTTT-
--BTTB-HHHHHHHHHTTT-
--BTTB-HHHHHHHHHTTT-
---TT--HHHHHHHHHHTT-
--BTTB-HHHHHHHHHHTT-
--STTS-HHHHHHHHTTTT-
--BTTB-HHHHHHHHHTTT-
--BTTB-HHHHHHHHHTTT-
---GGG-HHHHHHHHHTTT-
--BTTB-HHHHHHHHHHTT-
--BTTB-HHHHHHHHHHTT-
--BTTB-HHHHHHHHHHTT-
--BTTB-HHHHHHHHHTTT-
--BTTB-HHHHHHHHHHTT-
--BTTB-HHHHHHHHHHTT-
--BTTB-HHHHHHHHHHTT-
--BTTB-HHHHHHHHHHHT-
--BTTB-HHHHHHHHHTTT-
--STTS-HHHHHHHHHHTT-
--BTTB-HHHHHHHHHHHT-
--BTTB-HHHHHHHHHHTT-
--BTTB-HHHHHHHHHHS--
--BTTB-HHHHHHHHHHTT-
--BTTB-HHHHHHHHHHTT-
--BTTB-HHHHHHHHHHTT-
--BTTB-HHHHHHHHHHHT-
--BTTB-HHHHHHHHHHHT-
--SGGG-HHHHHHHHHHH--
--BTTB-HHHHHHHHHHHT-
--BTTB-HHHHHHHHHHHT-
--STTS-HHHHHHHHHHHT-
--BTTB-HHHHHHHHHHTT-
--BTTB-TTHHHHHHHHTT-
--BTTB-HHHHHHHHHHHT-
--STTS-HHHHHHHHHHTT-
--BTTB-HHHHHHHHHHTT-
--BTTB-HHHHHHHHHHTT-
--BTTB-HHHHHHHHHHTT-
--STTS-HHHHHHHHHHTT-
--BTTB-HHHHHHHHHHTT-
--BTTB-HHHHHHHHHHTT-
--BTTB-HHHHHHHHHHHT-
---TTS-HHHHHHHHHHTT-
--BTTB-HHHHHHHHHHHT-
--STTS-HHHHHHHHHHHT-
--BTTB-HHHHHHHHHHHT-
--STTS-HHHHHHHHHHTT-
--SGGG-HHHHHHHHHHTT-
--STTS-HHHHHHHHHHTT-
--BTTB-HHHHHHHHHHTT-
---TT--TTHHHHHHHHTT-
--BTTB-HHHHHHHHHHTT-
--BTTB-HHHHHHHHHHTT-
--STTS-HHHHHHHHHHTT-
--BTTB-HHHHHHHHHHTT-
--BTTB-HHHHHHHHHHTT-
--BTTB-HHHHHHHHHHTT-
--BTTB-HHHHHHHHHTTT-
--BTTB-HHHHHHHHHHTT-
--BTTB-HHHHHHHHHHTT-
---TT--HHHHHHHHHHTT-
---SS--HHHHHHHHHHTT-
---TT--HHHHHHHHHHTT-
---SS--HHHHHHHHHTTT-
--SSS--HHHHHHHHHHTT-
---SS--HHHHHHHHHHTT-
---SS--HHHHHHHHHHTT-
--SSS--HHHHHHHHHHTT-
---SS--HHHHHHHHHTTT-
---SS--HHHHHHHHHHTT-
---SS--HHHHHHHHHTTT-
---SS--HHHHHHHHHHTT-
---SS--HHHHHHHHHTTT-
--BTTB-HHHHHHHHHHTT-
---TT--HHHHHHHHHHHT-
---SS--HHHHHHHHHHHT-
---TT--HHHHHHHHHHH--
---SSS-HHHHHHHHHHH--
---SSS-HHHHHHHHHHHT-
---TTS-HHHHHHHHHTT--
---TTS-HHHHHHHHHTT--
---SSS-HHHHHHHHHTT--
---TTS-HHHHHHHHHHS--
---SSS-HHHHHHHHHHT--
---SSS-HHHHHHHHHTT--
---TT--HHHHHHHHHTS--
--SGGG-HHHHHHHHHTS--
---TTS-HHHHHHHHHHT--
--BTTB-HHHHHHHHHHS--
--STTS-HHHHHHHHHHS--
--STT--HHHHHHHHTTS--
--STT--HHHHHHHHTTS--
--BTTB-HHHHHHHHHHS--
--BTTB-HHHHHHHHHHS--
---TT--HHHHHHHHHHS--
--STTS-HHHHHHHHHHS--
--STTS-HHHHHHHHHHS--
---TTS-HHHHHHHHHHS--
--STTS-HHHHHHHHHHS--
--SSSS-HHHHHHHHHHS--
--SSS--HHHHHHHHHHS--
--STTT-HHHHHHHHHHS--
--STTS-HHHHHHHTTTS--
---TT--HHHHHHHHTTS--
---TTS-HHHHHHHHHHS--
---TTS-HHHHHHHHHHS--
--STTT-HHHHHHHHHHS--
--STTS-HHHHHHHHTTS--
--STT--HHHHHHHHHHS--
--STTS-HHHHHHHTTTS--
--SGGG-HHHHHHHHHHS--
--STT--HHHHHHHHHHS--
--STT--HHHHHHHHHHS--
--STTS-HHHHHHHHHHS--
--STTS-HHHHHHHHHHS--
--STTS-HHHHHHHHHHS--
--STTS-HHHHHHHHHHS--
--STT--HHHHHHHHHHS--
--STT--HHHHHHHHHHS--
--STT--HHHHHHHHHHS--
---TTTSHHHHHHHHTTS--
--STTS-HHHHHHHHHH---
--STT--HHHHHHHHHH---
--STTS-HHHHHHHHHH---
--STTS-HHHHHHHHHH---
--STTSSHHHHHHHHHHS--
--STT--HHHHHHHHTT---
---TTT-HHHHHHHHHHS--
--STTS-HHHHHHHHTTS--
--STTS-HHHHHHHHHH---
--STTS-HHHHHHHHHH---
---TT--HHHHHHHHHH---
--STTS-HHHHHHHHHH---
--STT-SHHHHHHHHHH---
---TTS-HHHHHHHHTT---
--STTS-HHHHHHHHTS---
--STTS-HHHHHHHHHT---
--STTSSHHHHHHHHHTT--
--STTS-HHHHHHHHHTT--
---TTSSHHHHHHHHHTS--
---TT--HHHHHHHHHHS--
--STTS-HHHHHHHHHTS--
--STTSSHHHHHHHHHHH--
--STT-SHHHHHHHHHHT--
--STTS-HHHHHHHHHHS--
--STTSSHHHHHHHHHHT--
--STTS-HHHHHHHHHHT--
--STT-SHHHHHHHHHHH--
--STT-SHHHHHHHHHHS--
--SSSS-HHHHHHHHHHT--
--STTS-HHHHHHHHHTT--
--STTSSHHHHHHHHHHH--
--STT-SHHHHHHHHHTS--
--STTS-HHHHHHHHHHH--
--STT--HHHHHHHHHHT--
--STTS-HHHHHHHHHHS--
--STTT-HHHHHHHHHHH--
--STTT-HHHHHHHHHH---
---TTS-HHHHHHHHHH---
--STT--HHHHHHHHHH---
--SSSS-HHHHHHHHHHS--
--STTS-HHHHHHHHHH---
--STTS-HHHHHHHHHT---
---TTS-HHHHHHHHTT---
---TTS-HHHHHHHHTT---
---TTS-HHHHHHHHHH---
---TTS-HHHHHHHHHH---
--STTS-HHHHHHHHHT---
---TTT-HHHHHHHHHT---
---TTS-HHHHHHHHHT---
--STT--HHHHHHHHHHS--
--STT--HHHHHHHTTSS--
--SGGG-HHHHHHHHHTS--
--STTS-HHHHHHHHTT---
--BTTB-HHHHHHHGGG---
--SSS--HHHHHHHHHS---
---SS--HHHHHHHHTT---
--STT--HHHHHHHHHH---
--SSS--HHHHHHHHHH---
--BTTB-HHHHHHHHHT---
---TT--HHHHHHHHHT---
---TTT-HHHHHHHTTT---
---TTS-HHHHHHHHHH---
---TTS-HHHHHHHTTT---
---TT--HHHHHHHHTT---
---TTT-HHHHHHHHHHS--
---TTT-HHHHHHHHTT---
---TT--HHHHHHHHTT---
---TTTSHHHHHHHHHH---
---SS-SHHHHHHHHHH---
--STT-SHHHHHHHHHH---
---TTSSHHHHHHHHTT---
---TTTSHHHHHHHHTT---
---TTSSHHHHHHHHTTS--
---TTTSHHHHHHHHTTS--
--STTTSHHHHHHHHHS---
--STTSSHHHHHHHHHHS--
--STTSSHHHHHHHHHHS--
---TTSSHHHHHHHHTTS--
---GGGSHHHHHHHHHHS--
--BTTBSHHHHHHHHHTS--
--STTSSHHHHHHHHHH---
--SGGGSHHHHHHHHHHS--
--STTSSHHHHHHHHHH---
--SGGGSHHHHHHHHTT---
--STTSSHHHHHHHHTT---
--STTSSHHHHHHHHTS---
--STTSSHHHHHHHHHHS--
--STTSSHHHHHHHHHHS--
---TTSSHHHHHHHHTT---
---TTSSHHHHHHHHHH---
---TT-SHHHHHHHHTT---
--STTSSHHHHHHHHHHS--
--SGGGSHHHHHHHHHH---
--STTSSHHHHHHHHTT---
--STTSSHHHHHHHHHH---
---GGGSHHHHHHHHHT---
--STTSSHHHHHHHHTT---
--STTSSHHHHHHHHHT---
--SGGGSHHHHHHHHHHS--
---TTSSHHHHHHHHHH---
---TTSSHHHHHHHHTT---
--STTS-HHHHHHHHHH---
--STT-SHHHHHHHHHH---
---TTSSHHHHHHHHHT---
--STTSSHHHHHHHHHH---
--STTSSHHHHHHHHHH---
--STTSSHHHHHHHHHS---
--SGGGSHHHHHHHHHH---
--STTSSHHHHHHHHHH---
--STTSSHHHHHHHHHT---
--STTSSHHHHHHHHHT---
--STTS-HHHHHHHHTT---
--STTS-HHHHHHHTTT---
---TTT-HHHHHHHHTT---
--STTS-HHHHHHHHHH---
--STTSSHHHHHHHHHH---
--STTSSHHHHHHHTTS---
--STT-SHHHHHHHHTT---
--STT--HHHHHHHHHH---
--STT-SHHHHHHHTTTS--
--STT-SHHHHHHHHHH---
--SGGGSHHHHHHHTTT---
--SGGGSHHHHHHHHHH---
--SSSS-HHHHHHHHTT---
--STTSSHHHHHHHHHH---
---TT-SHHHHHHHHTT---
--STTS-HHHHHHHHHH---
--SSSS-HHHHHHHHTT---
--SSS--HHHHHHHHHT---
--STT-SHHHHHHHHHT---
---GGGSHHHHHHHHTT---
--SSSSSHHHHHHHHHHS--
---GGG-HHHHHHHHHT---
--STT-SHHHHHHHHHH---
--STTS-HHHHHHHHTT---
--STTS-HHHHHHHHTT---
--STTS-HHHHHHHHTT---
--SSSS-HHHHHHHHHH---
--STTT-HHHHHHHHHH---
---TTSSHHHHHHHTTTS--
--STTTSHHHHHHHHHHS--
---TTS-HHHHHHHHHHT--
---TTS-HHHHHHHTTTT--
--STTS-HHHHHHHHTT---
--STTS-HHHHHHHHTTS--
---TTT-HHHHHHHHHHT--
--STTT-HHHHHHHHHT---
--STT-SHHHHHHHHHT---
--STTSSHHHHHHHHHHS--
---TTT-HHHHHHHHTT---
--STT--HHHHHHHHTT---
--STTSSHHHHHHHHHT---
--STTS-HHHHHHHHHT---
--STTTSHHHHHHHHHT---
--STTS-HHHHHHHHTT---
--STTS-HHHHHHHHTT---
--STT-SHHHHHHHHTT---
--STT--HHHHHHHHTT---
--STTSSHHHHHHHHHT---
---SS-SHHHHHHHHHT---
--STT--HHHHHHHHHS---
--STTS-HHHHHHHHHH---
--STTSSHHHHHHHHTT---
--STT--HHHHHHHHHH---
--STTS-HHHHHHHHHH---
--STT-SHHHHHHHHTT---
--STT-SHHHHHHHHTT---
--STTS-HHHHHHHHTT---
--STTSSHHHHHHHHHT---
--STTSSHHHHHHHHHT---
--STT--HHHHHHHHHT---
--STTS-HHHHHHHHTT---
--STTS-HHHHHHHHHH---
--BTTBSHHHHHHHHHTS--
--STTSSHHHHHHHHHHS--
--STT--HHHHHHHHHHS--
---TT--HHHHHHHHHHS--
--STTS-HHHHHHHHTT---
--STTS-HHHHHHHHTT---
--STTS-HHHHHHHHHT---
--STTS-HHHHHHHHHH---
--STTSSHHHHHHHHHH---
--STTS-HHHHHHHHHT---
--STTS-HHHHHHHHTT---
--STTS-HHHHHHHHTT---
--STTS-HHHHHHHHHT---
--STTS-HHHHHHHGGG---
---TT--HHHHHHHHHT---
--STTSSHHHHHHHHHH---
--STTS-HHHHHHHHHH---
---TT-SHHHHHHHHHH---
--BTTB-HHHHHHHHHT---
--STTS-HHHHHHHHHT---
--STT--HHHHHHHHTT---
--SSSS-HHHHHHHHHH---
--SSS-SHHHHHHHHHH---
--SSS-SHHHHHHHHHH---
--STTT-HHHHHHHTTT---
--STTTSHHHHHHHHTT---
--STTSSHHHHHHHTTS---
--SGGGSHHHHHHHTTS---
--STT-SHHHHHHHHHH---
--SGGGSHHHHHHHHHS---
--SGGGSHHHHHHHHTT---
--SGGGSHHHHHHHHTT---
---TTT-HHHHHHHHHH---
--SSS--HHHHHHHHHHS--
--STTTSHHHHHHHHHHT--
---GGG-HHHHHHHHHHT--
--STTSSHHHHHHHHHHT--
--STTSSHHHHHHHTTT---
--SGGGSHHHHHHHHTS---
--SSSS-HHHHHHHHTT---
--SGGGSHHHHHHHHTT---
--SGGGSHHHHHHHHHH---
--SSSSSHHHHHHHHHH---
--SSTTSHHHHHHHHHH---
--SSTTSHHHHHHHHHH---
--SSTTSHHHHHHHHTT---
--SSTTSHHHHHHHHTT---
--SGGGSHHHHHHHHHS---
---TTTSHHHHHHHHHH---
---GGGSHHHHHHHHHHS--
---TTTSHHHHHHHHHHH--
---GGGSHHHHHHHHHTT--
---GGGSHHHHHHHHHTT--
--SGGGSHHHHHHHHHTS--
--SGGG-HHHHHHHHHTT--
--STTSSHHHHHHHHHH---
--STT-SHHHHHHHHTT---
--STTSSHHHHHHHHHH---
--SGGGSHHHHHHHHHT---
--SGGGSHHHHHHHHHHT--
--SSSSSHHHHHHHHTTS--
--STTTSHHHHHHHHTTS--
--SSTTSHHHHHHHHTTS--
--SGGGSHHHHHHHHHHS--
--SSSSSHHHHHHHHHTT--
--SSSSSHHHHHHHHTTT--
--SSTT-HHHHHHHHTTS--
--SSSS-HHHHHHHHTTT--
--BTTB-HHHHHHHHHHH--
--STT--HHHHHHHHTT---
--SSS--HHHHHHHHHH---
--BTTB-HHHHHHHHTTS--
--STT--HHHHHHHHTTS--
--BTTB-HHHHHHHHHT---
--BTTB-HHHHHHHHTTS--
--STT--HHHHHHHHTTS--
--BTTB-HHHHHHHTTTS--
--STT--HHHHHHHHTTTT-
--BTTB-HHHHHHHHTT---
--SSS--HHHHHHHHTT---
--SGGG-HHHHHHHHTT---
---TTS-HHHHHHHHHHH--
--BTTB-HHHHHHHHTT---
--BTTB-HHHHHHHHHT---
---TT--HHHHHHHHTTS--
--STT--HHHHHHHHHHH--
--BTTB-HHHHHHHHTT---
--BTTB-HHHHHHHTTTS--
--STTS-HHHHHHHHTT---
--SSS--HHHHHHHHHHH--
--BTTB-HHHHHHHHTTS--
--BTTB-HHHHHHHHTTS--
--BTTB-HHHHHHHHTT---
--SSSS-HHHHHHHHHH---
--SSS--HHHHHHHHHHS--
--BTTB-HHHHHHHTTS---
--BTTB-HHHHHHHHTTS--
--STT--HHHHHHHHHTT--
--BTTB-HHHHHHHHTTS--
--STT--HHHHHHHHTTTT-
--STT--HHHHHHHGGGT--
--BTTB-HHHHHHHHTTS--
--BTTB-HHHHHHHHHHH--
--SSS--HHHHHHHHTT---
--BTTB-HHHHHHHHHH---
--SSSS-HHHHHHHHTSS--
--BTTB-HHHHHHHHTTS--
--SSS--HHHHHHHHTTT--
--SSS--HHHHHHHHTTS--
--BTTB-HHHHHHHHHT---
--BTTB-HHHHHHHHHSS--
--STTS-HHHHHHHTTSS--
--STT--HHHHHHHHHHH--
--STTS-HHHHHHHHTTS--
--BTTB-TTTHHHHHHHS--
--BTTB-HHHHHHHHHHS--
--SGGG-HHHHHHHTTTS--
--BTTB-HHHHHHHTTS---
--SSSS-HHHHHHHTTS---
--SSSSSHHHHHHHTTSS--
--SSTT-HHHHHHHHTS---
---TTSSHHHHHHHHHHH--
--SSS--HHHHHHHHTTS--
--SSSS-HHHHHHHHHHS--
--STTS-TTHHHHHHHHTT-
--SSTTSHHHHHHHHTTTT-
--SGGGSHHHHHHHHTTTT-
--SGGGSHHHHHHHHTTTT-
--SGGGSHHHHHHHHTTTT-
--SGGGSHHHHHHHTTTTT-
--SGGGSHHHHHHHHTTTT-
--SGGGSHHHHHHHHTTTT-
--SGGGSHHHHHHHHHHTT-
--SGGGSHHHHHHHHHHTT-
--STTTSHHHHHHHHHHTT-
---TTS-HHHHHHHHHHTT-
--STTS-HHHHHHHHHHTT-
---TTS-HHHHHHHTTTTT-
---TTS-HHHHHHHHTTTT-
--STTS-HHHHHHHTTTTT-
---TTSSHHHHHHHHHHTT-
---TTTSHHHHHHHTTTT--
---TT--HHHHHHHHHHTT-
---TTS-HHHHHHHHHHTT-
---TTS-HHHHHHHHHTT--
--STT--HHHHHHHHHHTT-
--STTSSHHHHHHHHHHTT-
--STTSSHHHHHHHHHHTT-
--STT-SHHHHHHHHHTTT-
--STTS-HHHHHHHHHHHT-
--STTS-HHHHHHHHHHHH-
--STTS-HHHHHHHHHHH--
--STT-SHHHHHHHHHHT--
---TTS-HHHHHHHHHTT--
--STTS-HHHHHHHHHTT--
--STT-SHHHHHHHHHHH--
--STTSSHHHHHHHHHHHT-
---TTSSHHHHHHHHHHHT-
---TT--HHHHHHHHHTT--
--STT-SHHHHHHHHHTT--
--STT-SHHHHHHHHHHH--
--STTS-HHHHHHHHHHTT-
--STTS-HHHHHHHHHHHT-
--STTS-HHHHHHHHHTS--
--STTTSHHHHHHHHHHHT-
--SSS--HHHHHHHHHHTT-
--STTS-HHHHHHHHHHH--
---SSS-HHHHHHHHTTT--
--BTTB-HHHHHHHHHTT--
--BTTB-HHHHHHHHHHT--
--STT--HHHHHHHHHHT--
---TTT-TTHHHHHHHTT--
--STT--HHHHHHHHHHTT-
--STTS-HHHHHHHHHHTT-
--STT--HHHHHHHHHHTT-
---GGG-HHHHHHHHHHTT-
---TT--HHHHHHHHHHTT-
---TT--HHHHHHHHHHHT-
---TT--HHHHHHHHHHTT-
---TT--HHHHHHHHHHTT-
---TTT-HHHHHHHHHHTT-
--STTSSHHHHHHHHHTTT-
--STTSSHHHHHHHHHHTT-
--SSSSSHHHHHHHHHTTT-
--SSSSSHHHHHHHHHHTT-
--SSSSSTTHHHHHHHHHH-
---STTSHHHHHHHHHHTT-
---GGGSHHHHHHHHHHTT-
---TTTSHHHHHHHHHHHH-
---TTSSTTHHHHHHHHTT-
---TTSSHHHHHHHHHHHH-
---TTSSTTHHHHHHHHHH-
---SSSSHHHHHHHHHHHH-
--SSSSSTTHHHHHHHHHH-
---SSSSHHHHHHHHHHHH-
----TTSHHHHHHHHHHHH-
---SSSSHHHHHHHHHHHH-
---GGGSHHHHHHHHHHHH-
---GGGSHHHHHHHHHHHT-
---TTSSHHHHHHHHHHHH-
---TTSSHHHHHHHHHHHH-
---TTTSHHHHHHHTHHHH-
--SSSSSHHHHHHHTHHHH-
--SSSSSTTHHHHTTHHHH-
--SSSSSTTHHHHTTTTT--
--SGGGSTTHHHHTTTTT--
--SGGGSHHHHHH--HHHH-
--STTTSHHHHHHHTHHHH-
--SGGGSHHHHHHTTHHHH-
--SGGGSHHHHHHHTHHHH-
--STTSSHHHHTTTTTTT--
--STTTSHHHHHHT-GGGT-
--STTTSHHHHHHHTHHHH-
--STTTSHHHHHHHTTTT--
--STTTSHHHHHHTTTTT--
--STTTSHHHHHHTTTTT--
--STTTSHHHHHHTTTTT--
--STTTSHHHHHHTTTGGG-
--SSTTSHHHHHHTSSGGG-
--SGGGSHHHHHHTTTTTT-
--STTTSHHHHHHTTTTTT-
--STTTSHHHHHHHSTTTT-
--SSTTSHHHHHHHHTTTT-
--STTTSHHHHHTTTTTTT-
--STTTSHHHHHHHHTTTT-
--SGGGSHHHHHHHHTTTT-
--STTTSHHHHHHTTTTTT-
--SSTTSHHHHHHHTTTT--
--SSSS-HHHHHHHTSSTT-
--STTTSHHHHHHTSTTTT-
--SGGGSHHHHHTT-TTTT-
--STTTSHHHHHHTTTTT--
--SGGGSHHHHHHTTTTT--
--STTTSHHHHHHTTTTT--
--SGGGSHHHHHTT-TTT--
--STTTSHHHHHHTTTTT--
--STTTSHHHHHHTTTTS--
--SGGGSHHHHHHH-TTS--
--STTTSHHHHHHH-TTT--
--STTTSHHHHHHT-TTS--
--STTTSHHHHHHH-TTS--
--STTTSHHHHHHHTTTT--
--STTTSHHHHHHTTTTT--
--SGGGSHHHHHHT-TTT--
--STTTSHHHHHHH-TTT--
--SGGGSHHHHHHTTTTS--
--SGGGSHHHHHHHTTTT--
--STTTSHHHHHHHTTTS--
--STTTSHHHHHHHTTTT--
--STTTSHHHHHHH-TTT--
--STTTSHHHHHHHTTTT--
--SGGGSHHHHHHTTTTT--
--SGGGSHHHHHHTTTTTT-
--SGGGSHHHHHHTTHHHH-
--SGGGSTTHHHHT-TTTT-
--STTTSHHHHHHHTTTTT-
--STTTSHHHHHHHTHHHH-
--SGGG-HHHHHHTTHHHH-
--STTTSHHHHGGG-HHHH-
--SSTTSHHHHHTTSTTTT-
--STTTSHHHHHHT-HHHH-
--SGGGSHHHHHHH-HHHH-
--STTTSHHHHHHT-GGG--
--STTTSHHHHHHT-GGGT-
--STTTSHHHHGGG-GGG--
--STTTSHHHHHHH-HHHH-
--SGGGSHHHHHHH-GGG--
--SSTTSHHHHHHH-GGG--
--SGGGSHHHHHHH-GGG--
--SGGGSHHHHHHH-TTT--
--STTSSHHHHHHHSHHHH-
--SGGGSHHHHHHH-HHHH-
--SGGGSHHHHTTT-HHHH-
--SGGGSHHHHTTT-GGG--
--STT-SHHHHTTS-GGGT-
--STT-SHHHHHHT-TTT--
--STTSSHHHHHHHSHHHH-
--STTSSHHHHTTTSHHHH-
--STT-SHHHHTTT-HHHH-
--SSSSSHHHHHTT-TTT--
--STT-SHHHHHHHSTTT--
--SGGG-HHHHHHH-TTT--
--STT--HHHHHHH-TTT--
--STT-SHHHHHHH-TTT--
--SGGGSHHHHHHH-TTT--
--STTSSHHHHHHH-TTT--
--SSSSSHHHHHHH-TTT--
--SGGG-HHHHHHH-TTT--
--SGGGSHHHHHHH-TTT--
--SGGGSHHHHHTTSTTT--
--SGGGSHHHHHHH-TTS--
--SSSSSHHHHTTT-TTT--
--STT-SHHHHHHH-GGG--
--SGGGSHHHHHHH-TTT--
--SGGGSHHHHHHH-HHHH-
--SSS-SHHHHHHH-TTS--
--SGGGSHHHHHHH-GGGT-
--SGGGSHHHHHHHSTTT--
--SGGGSHHHHTTSSHHHH-
--STTSSHHHHGGG-HHHH-
--STTSSHHHHTTSSHHHH-
--SGGGSHHHHHHHSHHHH-
--SGGGSHHHHTTSSHHHH-
--STTS-HHHHHHHSHHHH-
--SGGGSHHHHTTSSTTT--
--SGGGSHHHHTTT-TTTT-
--SSTTSHHHHHHHSHHHH-
--SGGGSHHHHTTTSGGG--
--SGGGSHHHHTTTSGGGG-
--SGGGSHHHHHHH-GGG--
--SGGGSHHHHHHHSTTT--
--STTTSHHHHHHH-GGG--
--SGGGSHHHHTTSSTTT--
--SGGGSHHHHTTTSHHHH-
--SGGGSHHHHTTT-HHHH-
--SSTTSHHHHHTTSTTTT-
--SGGGSHHHHHHHSTTT--
--SGGGSHHHHTTSSHHHH-
--STTT-HHHHTTTSHHHH-
--SGGG-HHHHHHHSTTT--
--STTTSHHHHHTT-TTT--
--STTT-HHHHHHH-TTT--
--STTT-HHHHHTTSTTT--
--SGGGSHHHHHTTSTTT--
--SGGG-HHHHHTTSTTT--
--SGGG-HHHHTTTSTTT--
--SGGG-HHHHHTTSTTT--
---GGG-HHHHHTTSTTT--
---GGG-HHHHHHHSTTT--
--STTT-HHHHTTSSTTT--
--SGGG-HHHHHTSSTTT--
--STTT-HHHHHHTSTTT--
--SGGG-HHHHTTS-TTT--
--SGGG-HHHHGGGSTTT--
--SGGGSHHHHHHH-TTT--
--STTTSHHHHHHTSTTT--
--SGGGSHHHHTTSSTTT--
--SGGG-HHHHHHH-TTT--
--SGGG-HHHHTTT-TTT--
--SGGGSHHHHHHHSTTT--
--SGGG-HHHHHTT-TTT--
--SGGG-HHHHHHHSTTT--
--SGGG-HHHHHHH-TTT--
--SGGGSHHHHHHH-TTT--
--SGGGSHHHHHHHSTTT--
--STTT-HHHHHHHSTTT--
--SGGG-HHHHHHH-TTT--
--SGGGSHHHHTTSSTTT--
--SGGGSHHHHHHHSTTT--
--SGGGSHHHHHHHSTTT--
--SGGGSHHHHHHTSTTT--
--SGGGSHHHHHHTSTTT--
--SGGGSHHHHHHT-GGG--
--SGGGSTTHHHHTSTTT--
--SGGGSHHHHHTS-TTT--
--SGGGSHHHHHTTSTTT--
--SGGGSHHHHHHTSTTT--
--SGGG-HHHHHTTSTTT--
--STTS-HHHHHHH-TTT--
--SGGGSHHHHHHHSTTT--
--SGGGSHHHHHHHSTTT--
--SGGG-HHHHHHTSTTT--
--SGGGSHHHHHTTSTTTT-
--SGGGSHHHHHHTSTTT--
--SGGGSHHHHHHTSGGG--
--SGGGSHHHHHHTSTTT--
--SGGGSHHHHHHHSTTT--
--SGGG-HHHHHTTSTTT--
--SGGGSHHHHHHTSTTT--
--SGGGSHHHHHTT-TTT--
--SGGGSHHHHHHTSTTT--
--SGGGSHHHHGGGSTTT--
--SGGGSHHHHHHHSTTT--
--SGGGSHHHHHTT-TTT--
--SGGGSHHHHHTTSTTT--
--SGGGSHHHHHHHSTTT--
--SGGG-HHHHHHHSTTT--
--SGGGSHHHHHHHSHHHH-
--SGGG-HHHHHTT-TTT--
--SGGG-HHHHTTT-TTT--
--SGGGSHHHHHHHSTTT--
--SGGG-HHHHHHH-TTT--
--SGGGSHHHHHHHSTTT--
--SGGGSHHHHHHHSHHHH-
--SGGGSHHHHHHH-HHHH-
--SGGGSHHHHHTT-HHHH-
--SGGGSHHHHHHH-GGG--
--SGGG-HHHHHHH-GGG--
--SGGGSHHHHHHH-GGG--
--SGGGSHHHHHHH-GGG--
--SGGG-HHHHTTT-GGG--
--SGGG-HHHHHHH-HHHH-
--STTT-HHHHHHH-TTS--
--STTTSHHHHHHH-TTT--
--STTT-HHHHHHHSHHHH-
---GGG-HHHHTTT-HHHH-
---GGG-HHHHHHHSHHHH-
---STT-HHHHHHH-HHHH-
---STT-HHHHHHH-TTT--
---SSSSHHHHHHHSHHHH-
---SSS-HHHHTTT-GGGT-
---STT-HHHHHHHSTTT--
---SSS-HHHHHTTSHHHH-
---SSS-HHHHHHHSHHHH-
----SS-HHHHTTTSTTTT-
---SSS-HHHHHHH-TTT--
----TT-HHHHTTTSTTT--
---SSS-HHHHHHH-TTT--
----TTSHHHHHHH-TTT--
---SSS-HHHHTTT-TTT--
---SSSSHHHHHHH-HHHH-
---SSSSHHHHHHHSHHHH-
---SSSSHHHHHHH-HHHH-
---SSSSHHHHHHH-TTT--
---SSSSHHHHTTT-TTT--
----TT-HHHHTTT-GGGT-
----SS-HHHHHHH-GGGT-
---SSS-HHHHTTTSHHHH-
----SSSHHHHHHH-HHHH-
----TTSHHHHTTT-HHHH-
----TT-HHHHHHH-HHHH-
----SS-HHHHTTT-HHHH-
----SS-HHHHHHH-HHHH-
----SS-HHHHHHH-HHHH-
----SSSHHHHHHH-HHHH-
----TT-HHHHTTT-GGG--
----SSSHHHHTTT-GGG--
----SS-HHHHHTT-GGG--
----SS-HHHHTTTSHHHH-
----SS-HHHHTTT-HHHH-
----SS-HHHHTTT-GGGT-
----TT-HHHHHHH-GGGT-
----TTSHHHHHTT-HHHH-
----SS-HHHHHHH-GGGT-
----TT-HHHHHHH-HHHH-
----TT-HHHHHTT-GGGT-
----SS-HHHHHHH-HHHH-
----TT-HHHHTTT-GGGT-
----SS-HHHHTTT-HHHH-
---SSS-HHHHHHH-GGGT-
---TTT-HHHHTTT-GGGT-
---TTT-HHHHTTT-GGGT-
---SSS-HHHHTTT-GGGT-
---TTS-HHHHTTT-GGGT-
---GGG-HHHHTTT-GGGT-
---GGG-HHHHHHH-HHHH-
---GGG-HHHHTTT-HHHH-
---TTT-HHHHTTT-GGGT-
---TTT-HHHHHHH-HHHH-
---TTS-HHHHHTT-GGGT-
---SSS-HHHHHHH-GGGT-
---TTT-HHHHTTT-HHHH-
---SSS-HHHHHTTSHHHH-
---TTT-HHHHHHHSHHHH-
---TTS-HHHHHHH-HHHH-
---TTT-HHHHHTT-HHHH-
---TTT-HHHHHHT-HHHH-
---TTT-HHHHHTT-HHHH-
---TTT-HHHHHTTSGGGT-
---TTS-HHHHHTT-GGGT-
---TTT-HHHHHHH-HHHH-
---TTT-HHHHTTT-GGGT-
---TTTSHHHHHHH-GGGT-
---TTT-HHHHTTS-GGGT-
---TTT-HHHHHHH-GGGT-
---TTT-HHHHTTT-HHHH-
---TTT-HHHHTTT-GGGT-
---TTTSHHHHTTT-HHHH-
---TTT-HHHHTTT-GGG--
---TTTSHHHHHTT-HHHH-
---TTS-HHHHHHH-HHHH-
---TTS-HHHHTTT-TTTT-
---TTTSHHHHHHHSGGGT-
---TTTSHHHHHHH-HHHH-
---TTT-HHHHHHHSTTT--
---TTT-HHHHHTT-HHHH-
---TTT-HHHHHHH-HHHH-
---TTT-HHHHHTT-HHHH-
---TTS-HHHHTTT-GGG--
---TTT-HHHHHTTSTTTT-
---SSS-HHHHHHH-GGG--
---TTT-HHHHHHHSHHHH-
---SSS-HHHHTTT-HHHH-
---TTS-HHHHHTT-GGG--
---TTS-HHHHHTT-HHHH-
---TTT-HHHHTTTSGGGG-
---SSS-HHHHTTT-HHHH-
---SSS-HHHHHTT-HHHH-
---TTT-HHHHTTT-GGGT-
---TTT-HHHHTTT-TTTT-
---TTS-HHHHHTT-HHHH-
---TTS-HHHHTTT-HHHH-
---TTT-HHHHHHH-HHHH-
---TTS-HHHHHTT-HHHH-
---SSS-HHHHHTT-GGGT-
---SSS-HHHHHTT-HHHH-
---TTT-HHHHHTT-HHHH-
---TTT-HHHHHSSSGGGT-
---TTTSHHHHHHH-HHHH-
--STTT-HHHHTTT-GGGT-
--SGGGSHHHHHHHSHHHH-
--STTS-HHHHTTS-GGG--
---GGG-HHHHHHHSHHHH-
---GGG-HHHHGGG-HHHH-
--SGGG-TTGGGGTSHHHH-
---GGG-HHHHGGGSHHHH-
---TTTSHHHHTTTSHHHH-
--SGGG-HHHHTTTSHHHH-
---TTTSHHHHHTTSHHHH-
--STTTSHHHHHTT-HHHH-
--SGGGSHHHHHHHSHHHH-
---GGGSHHHHTTSSHHHH-
---TTTSHHHHHHH-TTT--
---TTTSHHHHHTTSGGG--
--STTSSHHHHTTTSGGG--
--STTT-HHHHHTTSTTT--
--STTTSHHHHHHH-TTT--
---TTTSHHHHHHTSTTS--
---TTT-HHHHTTSSTTS--
--STTTSHHHHHHTTTTT--
---TTT-HHHHHTTSTTT--
--STTTSHHHHHHHSTTT--
--STTT-HHHHHTTSTTT--
---TTTSHHHHHTTSTTT--
---TTT-HHHHHHHSTTT--
---GGG-HHHHHHHSTTT--
---TTT-HHHHHTTSTTT--
---TTS-HHHHHTSSTTT--
---TTT-HHHHHHH-TTT--
---TTTSHHHHHTTSTTT--
---TTTSTTGGGGTSTTT--
---TTT-HHHHHHH-TTT--
---TTT-HHHHTTT-TTT--
---TTT-HHHHTTT-TTT--
---TTT-HHHHHHHSTTT--
---GGG-HHHHHHH-TTT--
---TTTSHHHHTTT-TTT--
---TTT-HHHHTTT-TTT--
---TTTSHHHHTTT-TTT--
---TTT-HHHHHHH-TTT--
---TTT-HHHHHHH-TTT--
---GGG-HHHHHHHSTTT--
---TTSSHHHHHHH-TTT--
---TTS-HHHHHHH-TTT--
---TTT-HHHHHHH-TTT--
---TTT-HHHHHHH-TTT--
---TTSSHHHHHHHSTTT--
---GGG-HHHHHHH-GGG--
---GGG-HHHHHHH-GGG--
---GGGSHHHHTTTSHHHH-
---TTT-HHHHHHH-TTTT-
-TTTTTSHHHHHHH-TTT--
---GGG-HHHHTTT-GGG--
--SGGG-HHHHHHHSTTT--
---TTS-HHHHTTTSTTTT-
---GGG-HHHHHHHSGGG--
---TTTSHHHHTTTSTTT--
---TTS-HHHHTTT-TTT--
---GGG-HHHHHHH-TTTT-
---GGG-HHHHTTTSTTTT-
---GGG-HHHHHHHSTTT--
---TTSSHHHHHHH-TTT--
---TTTSHHHHTTT-TTT--
---TTT-HHHHTTT-HHHH-
---GGG-HHHHHHH-HHHH-
---GGG-HHHHTTT-TTT--
---GGG-HHHHHHSSHHHH-
---GGGSHHHHHHHSGGGT-
---SSSSHHHHHHT-GGG--
---GGG-HHHHTTT-GGGT-
---TTT-HHHHTTT-GGGT-
---TTT-HHHHHHHSHHHH-
--STTS-HHHHHHHSTTT--
---GGG-HHHHHTSSTTTT-
---TTT-HHHHHHHSTTTT-
---TTT-HHHHTTTSHHHH-
---GGG-HHHHTTTSGGGT-
---GGG-HHHHHTTSTTTT-
---TTT-HHHHTTT-HHHH-
---TTT-HHHHHTTSHHHH-
---TTT-HHHHHHH-HHHH-
---TTTSHHHHHTT-GGGT-
---TTS-HHHHTTSSHHHH-
--STTT-HHHHHHH-HHHH-
---TTT-HHHHHTT-HHHH-
---TTS-HHHHHTT-GGGT-
---TTT-HHHHHHH-GGG--
---TTT-HHHHHTT-GGGT-
---GGG-HHHHTTT-GGG--
-TTGGG-HHHHHHH-GGG--
---TTT-HHHHTTT-GGGT-
-TTGGG-HHHHHHH-GGGT-
-TTGGG-HHHHTTT-GGGT-
-TTTTT-HHHHHHH-GGGT-
--SGGGSHHHHHHH-GGGT-
--STTT-HHHHTTT-HHHH-
--STTT-HHHHHHH-GGGT-
--GGGG-HHHHTTT-GGGT-
-TTTTT-HHHHHHH-HHHH-
-TTTTTSHHHHHHH-HHHH-
-TTGGG-HHHHHHH-GGGT-
-TTGGG-HHHHHHH-GGG--
-TTGGG-HHHHHHH-TTT--
--SGGG-HHHHHHH-HHHH-
-TTTTS-HHHHHHH-GGG--
-TTTTTSHHHHHTT-GGG--
-TTTTS-HHHHTTTSGGGG-
-TTTTT-HHHHTTT-GGG--
-TTGGG-HHHHTTT-TTT--
-TTGGG-HHHHHTT-GGG--
-TTTTT-HHHHHHHSGGG--
-TTGGG-HHHHTTT-GGG--
-TTGGGSHHHHTTT-GGG--
-TTGGGSHHHHTTT-GGG--
-TTGGGSHHHHTTT-GGGT-
-TTTTSSHHHHHHH-GGGT-
-TTGGGSHHHHTTT-GGGT-
-TTTTTSHHHHHTT-GGG--
--SGGGSHHHHHHH-GGG--
-TTGGGSHHHHHHH-GGGT-
--STT-SHHHHTTT-GGG--
--STT-SHHHHHHH-GGG--
-TTGGG-HHHHTTT-GGG--
-TTTTTSHHHHHTT-GGG--
-TTTTTSHHHHTTT-GGG--
-TTGGGSHHHHTTT-GGG--
--STTT-HHHHTTT-GGG--
-TTTTTSHHHHTTTSGGG--
-TTTTTSHHHHTTT-GGGT-
-TTTTTSHHHHTTT-GGG--
-TTTTTSHHHHTTT-GGG--
-TTGGG-HHHHTTT-TTT--
-TTTTTSHHHHHHH-GGG--
-TTTTTSHHHHTTT-GGG--
-TTTTTSHHHHHHH-GGG--
-TTTTTSHHHHHTT-GGG--
-TTTTTSHHHHTTT-GGG--
-TTTTT-HHHHHHH-GGG--
-GGGGT-HHHHHTT-GGG--
-GGGGTSHHHHTTT-GGG--
-THHHHSHHHHHHHSTTT--
-GGGGTSHHHHTTT-GGG--
-GGGTTSHHHHHHH-TTT--
-GGGGT-HHHHTTT-GGG--
-GGGGTSHHHHHHH-GGG--
-GGGGTSHHHHHHH-GGG--
-THHHHSHHHHTTT-TTT--
-GGGGTSHHHHHTT-TTT--
-THHHHSHHHHHHH-TTT--
-TTTTT-HHHHHHH-TTT--
-TTTTTSHHHHTTT-TTT--
-TTTTTSHHHHTTT-TTT--
-TTTTT-HHHHTTT-TTT--
-TTTTTSHHHHHTT-GGG--
-TTTTTSHHHHHTT-TTT--
-TTTTT-HHHHHHH-GGG--
-TTTTT-HHHHTTT-TTT--
---TTTSHHHHHTT-GGG--
-TTTTT-HHHHHTT-TTT--
-TTTTT-HHHHHTTSTTT--
-TTTTTSHHHHHTSSTTT--
-TTTTTSHHHHHTS-GGG--
-GGGGT-HHHHHTS-TTT--
-TTTTT-HHHHHTT-TTT--
-TTTTT-HHHHHHH-TTT--
-TTTTT-HHHHHTT-TTT--
-TTTTTSHHHHHTT-GGG--
-TTTTTSHHHHHTT-TTT--
---TTT-HHHHHHHSGGG--
-TTTTS-HHHHHTT-GGG--
---TTT-HHHHHTT-GGG--
-TTTTTSHHHHHHTSTTS--
---TTT-HHHHHHTSGGG--
-TTTTT-HHHHHHTSGGG--
--STTT-HHHHHHTSTTT--
-TTTTT-HHHHHHTSGGG--
-TTTTT-HHHHHTTSTTT--
-TTTTT-HHHHHHTSTTT--
-TTTTS-HHHHHHTSGGG--
-GGGGTSHHHHHTTSTTT--
-TTTTT-HHHHHHTSTTT--
-TTTTTSHHHHHTTSTTT--
-HHHHH-HHHHHTTSTTT--
-TTTTTSHHHHHHTSTTT--
-TTTTTSHHHHHHHSTTT--
-TTTTTSHHHHHTTSTTT--
-TTTTTSHHHHHHHSTTT--
-TTTTT-HHHHHTTSTTT--
-TTTTT-HHHHHHTSTTT--
-TTGGG-HHHHHHSSTTT--
-TTTTT-HHHHHHTSTTT--
-TTTTTSHHHHHHTSTTT--
-HHHHHSHHHHHTTSTTT--
-TTTTT-HHHHGGGSGGG--
-GGGGTSHHHHTTSSTTT--
--HHHH-HHHHHHSSTTT--
--GGGTSHHHHGGGSTTT--
--HHHHSHHHHHHHSGGG--
--GGGT-HHHHHHTSTTT--
--GGGT-HHHHHTTSTTT--
-HHHHH-HHHHHTTSGGG--
-HHHHHSHHHHHHTSTTT--
-GGGGT-HHHHHHHSTTT--
-GGGGTSHHHHHTTSTTT--
-GGGGTSHHHHHTTSTTT--
-GGGGTSHHHHHTTSTTT--
-GGGGS-HHHHGGGSTTT--
-TTTTT-HHHHHTTSTTT--
-TTTTTSHHHHHTTSTTT--
-TTTTTSHHHHHHSSTTT--
-TTTTT-HHHHHHTSGGG--
-TTTTT-HHHHHHTSTTT--
-TTTTTSHHHHHTTSTTT--
---TTTSHHHHHHTSTTT--
---GGG-HHHHHTTSTTT--
---GGG-HHHHHHTSTTT--
---GGG-HHHHHHTSGGG--
---TTT-TTHHHHTSGGG--
---TTT-HHHHHHTSTTS--
---TTTSHHHHHTTSTTT--
---TTSSTTHHHHTSTTT--
---TTTSHHHHHHTSTTT--
---TTSSHHHHHHHSTTT--
---TTSSHHHHHTTSTTT--
---TTT-HHHHHTTSTTT--
-TTTTT-HHHHTTSSTTT--
---GGG-HHHHHHTSTTT--
---TTS-HHHHHHTSTTT--
---TTSSHHHHHHTSTTT--
--SGGGSHHHHHTTSTTT--
----TTSHHHHHHSSTTT--
---TTSSHHHHHH-STTT--
-TTGGGSHHHHTT--TTT--
---GGGSHHHHTT--TTT--
---TTSSHHHHTT--TTT--
---GGGSHHHHTT-STTT--
---TTTSTTGGGS-STTT--
---TTTTGGGGGS-STTT--
---TTTSGGGGG--STTT--
---TTT-GGGTT--STTT--
---TTTSGGGGG--STTT--
---GGGSGGGTT---TTT--
--GGGGSGGGGG--STTT--
---TTTSGGGGGS-STTT--
---GGGSGGGTTS--TTT--
-TTGGGSGGGGGS-STTT--
----TT-GGGTT---TTT--
---GGGSGGGGG---TTT--
-TTTTTTGGGGG--STTT--
---TTSSGGGGG--STTT--
--TTTTSGGGGGS-STTT--
---TTTSGGGSSTTSTTT--
---GGG-GGGSTT--TTT--
---GGG-GGG-TT--TTT--
---TTTSGGGGGG-STTT--
---GGGSGGGGGG--TTT--
---TTT-GGGGGG-STTT--
--GGGTSGGGGGG--TTT--
-TTGGG-TTTGGG-STTT--
---TTT-TTTGGG--TTT--
---GGG-TTTGGG-STTT--
--SGGGSGGGSGGGSTTT--
---GGG-GGGGGGGSTTT--
---GGGSSTTTTT-STTT--
---GGGSGGGTTT-STTT--
---TTTSGGGSTT-STTT--
---TTTSGGGTTTSSTTT--
---TTTSGGGSTTSSTTT--
---TTT-TTTGGG-STTT--
---TTT-TTTSTT-STTT--
---TTT-TTTGGG--TTT--
---TTT-TTTSGGGSTTT--
---TTT-TTTTGGGSTTT--
---TTS-TTTGGG-STTT--
---TTTSTTTSTT-STTT--
---GGGSTTSSTT--TTT--
---TTTSTTSSS--STTT--
---TTTSTTTSTT-STTT--
---TTTSTTSSTT-STTT--
---TTTSTTTSGGGSTTT--
---TTT-TTTSTTSSTTT--
---GGGSTTSTTTTSTTT--
---GGG-TTTSGGGSTTT--
---TTS-TTTTGGGSTTT--
---TTTSTTHHHHTSTTT--
---GGGSTTHHHHTSTTT--
---GGGSTTHHHHSSTTT--
--STTTSHHHHHH-STTT--
---GGGSHHHHHH-STTT--
---TTTSTTHHHHTSTTT--
---TTT-HHHHHHTSTTT--
---TTT-HHHHHHHSTTT--
---TTT-HHHHHHTSTTT--
---TTTSHHHHHTTSTTT--
---TTT-HHHHHHTSTTT--
---GGG-HHHHHHTSTTT--
---TTTSHHHHHTTSTTT--
---TTTSHHHHHTTSTGGG-
---TTT-HHHHHHTSTTT--
--STTTSHHHHHHSSTTT--
---TTT-HHHHHHTSTTT--
---TTT-HHHHHHTSGGG--
--SGGGSHHHHHHTSTTT--
---GGG-HHHHGGGSTTT--
---TTT-HHHHHHHSTTT--
---GGG-HHHHTTSSGGG--
--STTTSHHHHHHTSTTT--
---GGGSHHHHHHHSTTT--
---GGGSHHHHHHHSGGG--
---GGGSHHHHHHHSGGG--
---TTS-HHHHHHTSTTT--
---GGG-HHHHTTSSGGG--
---GGG-HHHHHHTSTTT--
---GGG-HHHHHTTSTTT--
---GGG-HHHHHHTSGGG--
---GGGSHHHHHTTSTTT--
---TTTSHHHHHHHSTTT--
---TTTSHHHHHHTSTTT--
---TTTSHHHHHTTSGGG--
--SGGGSHHHHHTTSGGG--
---TTTSHHHHHHTSTTT--
----SSSHHHHHHT-TTT--
----SSSHHHHHHTSGGG--
---TTTSHHHHHH--TTT--
---TTTSHHHHHH--GGG--
---SSSSHHHHTTSSTTT--
---SSSSHHHHTTS-TTT--
---TTTSHHHHTTSSTTT--
---TTTSHHHHHHSSTTT--
---TTSSHHHHHHTSTTT--
---TTTSHHHHTTTSTTT--
---SSSSHHHHTT-STTT--
---SSSSTTHHHHTSGGG--
---SSSSHHHHHHTSTTT--
---TTSSHHHHHHTSTTT--
---TTTSTTHHHHSSTTT--
---TTTSTTHHHHSSTTT--
---TTTSHHHHHHSSGGG--
---TTSSHHHHHHSSTTT--
---TTTSHHHHHHTSTTT--
---TTTSHHHHHHSSTTT--
---TTT-HHHHHHSSTTT--
---TTTSHHHHHHSSTTT--
---TTT-HHHHHHSSTTT--
---TTTSTTHHHHTSTTT--
---TTTSHHHHHHSSTTT--
---TTTSHHHHHHSSGGG--
---TTTSHHHHHHSSGGG--
---TTTSHHHHHHSSTTT--
---TTTSHHHHHTTSTTT--
---TTTSHHHHHHTSTTT--
---TTTSHHHHHTSSTTT--
---TTT-HHHHHT-STTT--
---TTTSHHHHHT--TTT--
---TTT-HHHHHT--GGG--
---TTT-HHHHHS-STTT--
---TTT-HHHHTT--TTT--
---TTTSHHHHHTTSTTT--
---TTTSHHHHHT-STTT--
---TTTSHHHHHTSSTTT--
---TTT-HHHHHHT-TTT--
---TTTSHHHHHHTSTTT--
---TTTSHHHHHTTSTTT--
---TTTSHHHHHTTSTTT--
---TTS-HHHHHHSSTTT--
---TTTSHHHHHTSSTTT--
---TTTSHHHHHHTSTTT--
---TTTSHHHHHHT-GGG--
---TTT-HHHHHHSSTTT--
---TTTSHHHHHTTSTTT--
---TTT-HHHHHTTSTTT--
---TTT-HHHHHHHSTTT--
---TTT-HHHHTTSSTTT--
---TTTSHHHHHHTSTTT--
---TTTSHHHHHHTSTTT--
---TTTSHHHHHHTSTTT--
---SSSSHHHHHHHSTTT--
---TTTSHHHHHHHSTTT--
---TTTSHHHHHHTSTTT--
---TTTSHHHHHHTSTTT--
---TTTSHHHHHHTSTTT--
---TTTSHHHHHHTSTTT--
---TTTSHHHHHHTSTTT--
---TTTSTTHHHHTSTTT--
---TTTSHHHHHHTSTTT--
---TTT-HHHHHHTSTTT--
---TTTSHHHHHHTSGGG--
---TTTSHHHHHHTSTTT--
---TTTSHHHHHTTSTTT--
---TTTSHHHHHHTSTTT--
---TTTSHHHHHHHSTTT--
---TTTSHHHHHHTSTTT--
---TTTSHHHHHHHSTTT--
---TTTSHHHHHTTSGGG--
---TTTSHHHHHHTSTTT--
---TTTSHHHHHHTSTTT--
---TTTSHHHHHTTSTTT--
---TTTSHHHHHHTSTTT--
---TTTSHHHHHHTSTTT--
---TTTSHHHHHHTSTTT--
---TTTSHHHHHHHSTTT--
---TTTSHHHHHHTSTTT--
---GGGSHHHHHHHSTTT--
---TTSSHHHHHHTSTTT--
---TTTSHHHHHTTSTTT--
---TTTSTTTTGGGSTTT--
---TTTSHHHHTTTSTTT--
---TTTSTTGGGGGSTTT--
---TTTSTTTGGGGSTTT--
---TTTSTTGGGGGSTTT--
---TTTSHHHHGGGSTTT--
---TTTSTTGGGGGSTTT--
---TTTSTTGGGGGSGGG--
---TTTSTTGGGGGSTTT--
---TTTSHHHHGGGSTTT--
---TTTSHHHHHHTSTTT--
---TTTSHHHHHTTSTTT--
---TTTSHHHHHHHSTTT--
---TTTSHHHHHHHSTTT--
---TTTSHHHHHTTSTTT--
---TTTSHHHHHHTSTTT--
---TTTSTTHHHHTSTTT--
---TTTSHHHHHTTSTTT--
---TTTSHHHHHTTSTTT--
---TTTSHHHHHTTSTTT--
---TTTSHHHHHHTSTTT--
---TTTSHHHHHHTSGGG--
---TTTSHHHHHTTSTTT--
---TTTSHHHHHTTSTTT--
---TTTSHHHHTTSSTTT--
---TTTSHHHHHTTSTTT--
---GGG-HHHHHHHSTTT--
---TTTSHHHHHTTSTTT--
---TTTSHHHHHHTSTTT--
---TTT-HHHHHHHSTTT--
---TTTSHHHHHHHSTTT--
---TTTSHHHHHTTSTTT--
---TTTSHHHHHTTSTTT--
---TTTSHHHHHHTSTTT--
---TTTSHHHHHTTSTTT--
---TTTSHHHHHHTSGGG--
---TTTSHHHHHTTSTTT--
---SSSSHHHHHHHSTTT--
---TTTSHHHHHHSSTTT--
---TTTSHHHHHHHSTTT--
---TTTSHHHHHHHSTTT--
---TTTSHHHHHHHSTTT--
---SSSSHHHHHHHSTTT--
---TTTSHHHHHHTSTTT--
---TTTSHHHHHHTSTTT--
---TTTSHHHHHHTSTTT--
---TTTSHHHHHHTSTTT--
---TTTSHHHHHHTSTTT--
---TTT-HHHHHHTSTTT--
---TTTSHHHHHHTSTTT--
---TTT-HHHHHHSSTTT--
---TTTSHHHHHHTSTTT--
---TTTSHHHHHHTSGGG--
---TTTSHHHHHTTSTTT--
---TTTSHHHHHHTSTTT--
---TTTSHHHHHTTSGGG--
---TTTSHHHHHHTSTTT--
---SSSSHHHHHHTSGGG--
---SSSSHHHHHHTSTTT--
---SSSSHHHHHHTSTTT--
---TTTSHHHHHHTSGGG--
---TTTSHHHHHHTSGGG--
---TTT-HHHHHTTSTTT--
---TTTSHHHHHHTSTTT--
---TTTSHHHHHHTSTTS--
---TTTSHHHHHTTSTTT--
---TTTSHHHHHTTSTTT--
---TTTSHHHHHHTSTTT--
---TTTSHHHHHTTSTTT--
---TTTSHHHHHTTSGGG--
---TTT-HHHHHHTSGGG--
---GGG-HHHHHHTSTTS--
---TTTSHHHHHHTSTTT--
---TTTSHHHHHHTSTTS--
---TTT-HHHHHHTSGGG--
---TTT-HHHHHHTTTTS--
---TTT-HHHHHHHTTTS--
---TTTSHHHHHTTTTTS--
---TTTSHHHHHTTTTTS--
---TTTSHHHHHHTTTTS--
---TTTSHHHHHTTTTTS--
---TTTSHHHHHTTSTTT--
---TTT-HHHHHTTTTTS--
---TTTSHHHHHTTSTTS--
---TTT-HHHHHTSSTTS--
---TTTSHHHHHHTSTTT--
---TTTSHHHHHTTTTTT--
---TTSSHHHHHTTTTTT--
---TTTSHHHHHTTTTTT--
---TTTSHHHHHTTTTTT--
---TTTSHHHHHHTSTTT--
---TTT-HHHHHHSSTTT--
---TTTSHHHHHTTSTTT--
---TTTSHHHHHHTSTTT--
---TTTSHHHHHHTSHHHH-
---TTT-HHHHHTTSHHHH-
---TTTSHHHHHTTSHHHH-
---TTSSHHHHHTTSHHHH-
---TTTSHHHHHTTSTTT--
---TTTSHHHHHHHSHHHH-
---TTTSHHHHHTTSHHHH-
---TTTSHHHHHTTSHHHH-
---TTTSHHHHGGGSTTT--
---TTTSHHHHHTTSTTT--
---TTTSHHHHHTTSTTT--
---TTTSHHHHHTTSTTT--
---SSSSHHHHHTTSTTT--
---TTTSHHHHHTTSTTS--
---TTTSHHHHHTTSTTT--
---TTTSHHHHHTTSTTS--
---TTTSHHHHHHT-TTT--
---TTTSHHHHHTT-TTT--
---TTTSHHHHHTTSTTT--
---TTTSHHHHHTTSTTT--
---TTTSHHHHHTTSTTT--
---TTTSHHHHHTTSTTS--
---TTT-HHHHHTTSTTT--
---TTT-HHHHHTTSTTT--
---TTT-HHHHHTTSTTT--
---TTT-HHHHHTTSGGG--
---TTT-HHHHHTTSTTT--
---TTTSHHHHHTT-GGG--
---TTT-HHHHHTTSTTT--
---TTT-HHHHHTTSTT---
---TTT-HHHHHTTSTTT--
---SSS-HHHHHTTSTT---
---TTT-HHHHHHTSTT---
---SSSSHHHHHTTSGGG--
---TTT-HHHHHHHSTTT--
---TTTSHHHHHTTSTTT--
---GGGSHHHHHTTSHHHH-
---TTTSHHHHTTTSHHHH-
---TTTSHHHHHTTSHHHH-
---TTS-HHHHHTTSTTTT-
---SSS-HHHHHHTSHHHH-
---TTTSHHHHHHHSHHHH-
---TTTSHHHHHHTSHHHH-
---TTT-HHHHHTTSHHHH-
---TTT-HHHHHTTSGGG--
---TTTSHHHHHHTSHHHH-
---TTT-HHHHHHTSHHHH-
---TTT-HHHHHTTSHHHH-
---TTS-HHHHHHTSGGG--
---TTT-HHHHGGGSTTT--
---TTT-HHHHHTTSGGG--
---TTT-HHHHHHHSGGGG-
---TTTSHHHHHHTSGGG--
---TTTSHHHHHTTSGGGT-
---TTTSHHHHHHTSHHHH-
---TTTSHHHHGGGSTTTT-
---TTT-HHHHHHTSHHHH-
---TTTSHHHHHHTSHHHH-
---TTTSHHHHHHTSHHHH-
---TTT-HHHHHTTSHHHH-
---TTTSHHHHHHTSHHHH-
---TTT-HHHHHTTSHHHH-
---TTTSHHHHHHHSGGGT-
---TTSSHHHHHTTSGGG--
---TTTSHHHHHHTSHHHH-
---TTTSHHHHHHTSHHHH-
---GGGSHHHHHTTSHHHH-
---TTTSHHHHGGGSHHHH-
---TTTSHHHHGGGSHHHH-
---TTTSHHHHHSSSTTTT-
---TTTSHHHHHTTSHHHH-
---TTTSHHHHHHTSHHHH-
---TTTSHHHHHTTSTTT--
---TTTSHHHHHHTSHHHH-
---TTTSHHHHHHTSHHHH-
---TTTSHHHHHHTSGGG--
---TTT-HHHHHHTSGGGT-
---TTT-HHHHHTTSHHHH-
---TTTSTTHHHHTSHHHH-
---TTTSHHHHHTTSGGGT-
---TTT-HHHHHTTSHHHH-
---TTT-HHHHHHTSHHHH-
---TTTSHHHHHHTSHHHH-
---TTTSHHHHHTTSGGGT-
---TTT-HHHHHHTSHHHH-
---TTTSHHHHHTT-HHHH-
---TTTSHHHHHTT-HHHH-
---TTSSHHHHHTT-HHHH-
---TTTSHHHHHTT-HHHH-
---TTTSHHHHHTT-TTT--
---TTTSHHHHHTT-GGGT-
---TTTSHHHHHTT-GGGG-
---TTTSHHHHHTT-HHHH-
---TTTSHHHHTTT-GGG--
---TTTSHHHHHTT-GGG--
---TTTSHHHHHHHSTTT--
---TTT-HHHHHTT-TTT--
---TTTSHHHHHHH-TTT--
---TTT-HHHHHTT-TTT--
---TTTSHHHHHTT-TTT--
---TTTSHHHHHTT-TTT--
---TTTSHHHHHHHSGGG--
---TTTSHHHHHTT-TTT--
---TTTSHHHHHTT-TTT--
---TTTSHHHHHTT-GGG--
---TTTSHHHHHTT-TTT--
---TTTSHHHHHHH-TTT--
---TTTSHHHHHHTSTTT--
---TTT-HHHHTTTSGGG--
---TTSSHHHHHTTSTTT--
---TTT-HHHHHTTSGGG--
---TTT-HHHHHTTSTTT--
---TTTSHHHHHTT-TTT--
---TTTSHHHHHTTSGGG--
---TTTSHHHHHTT-TTT--
---TTTSHHHHHTT-TTT--
---TTTSHHHHHTT-TTT--
---TTTSHHHHHTT-TTT--
---TTTSHHHHHTT-GGG--
---TTTSHHHHHTT-TTT--
---TTTSHHHHHTTSTTT--
---TTT-HHHHHHH-TTT--
---TTT-HHHHHHH-TTT--
---TTTSHHHHTTTSTTT--
---TTTSHHHHHTTSGGG--
---TTTSHHHHHTTSTTT--
---TTTSHHHHHHTSGGG--
---TTTSHHHHHTTSTTT--
---TTTSHHHHHTTSTTT--
---TTT-HHHHHTT-TTT--
---TTT-HHHHHHH-TTT--
---TTT-HHHHHTT-TTT--
---TTTSHHHHHTT-TTT--
---TTTSHHHHHHH-TTT--
---TTT-HHHHHHT-TTT--
---TTT-HHHHHHH-GGG--
---TTTSHHHHHTT-TTT--
---GGGSHHHHHHH-GGG--
---TTT-HHHHHHSSGGG--
---TTTSHHHHHHH-GGG--
---TTTSHHHHHHH-GGG--
---TTTSHHHHHTT-GGG--
---TTTSHHHHTTT-TTT--
---TTTSHHHHHHH-GGG--
---TTTSHHHHHHH-GGG--
---TTTSHHHHHHHSTTT--
---TTTSHHHHHHHSGGG--
---TTTSHHHHHHH-TTT--
---TTTSHHHHHHHSTTT--
---TTTSHHHHHHHSGGG--
---TTTSHHHHHHHSTTT--
---TTTSHHHHTTT-TTT--
---TTTSHHHHHHHSTTT--
---TTTSHHHHHHH-GGG--
---TTTSHHHHHHH-GGG--
---TTTSHHHHTTT-GGG--
---TTTSHHHHHTT-GGG--
--SSSSSHHHHHHH-TTT--
--STTTSHHHHHHH-TTT--
---SSSSHHHHHHH-GGG--
---TTTSHHHHHHH-GGG--
---TTTSHHHHTTT-GGG--
---TTTSHHHHTTT-GGG--
---SSSSHHHHHHH-GGG--
---TTTSHHHHHHH-GGG--
---TTTSHHHHHTT-GGG--
---TTTSHHHHTTT-GGG--
---TTTSHHHHHHH-TTT--
---TTTSHHHHTTT-GGG--
---TTTSHHHHHTT-GGG--
---TTTSHHHHHHH-TTT--
---TTTSHHHHTTT-TTS--
---TTTSHHHHHHHSTTT--
---TTTSHHHHTTT-GGG--
---TTTSHHHHTTT-GGG--
--STTTSHHHHHHH-GGG--
---TTTSHHHHHHH-GGG--
---TTTSHHHHTTT-TTT--
---TTTSHHHHHHH-TTT--
---TTTSHHHHHTT-TTT--
---TTTSHHHHHHH-TTT--
---SSSSHHHHHHH-TTT--
---TTTSHHHHHHH-TTT--
---TTTSHHHHHHHSGGG--
--STTTSHHHHHHHSGGG--
---TTTSHHHHHHHSGGG--
---TTTSHHHHTTTSGGG--
---TTTSHHHHHHH-TTT--
---TTTSHHHHHHH-GGG--
---TTTSHHHHHHH-TTT--
---TTTSHHHHTTT-GGG--
---TTTSHHHHHHH-TTT--
---TTTSHHHHHHH-TTT--
---TTTSHHHHHHH-GGG--
---TTTSHHHHHHH-GGG--
---TTTSHHHHTTT-GGG--
--STTSSHHHHTTT-GGG--
---GGGSHHHHHHH-GGG--
---TTSSHHHHHHH-GGG--
---TTSSHHHHHHHSGGG--
---TTTSHHHHTTSSGGG--
---TTSSHHHHHHHSGGG--
---TTTSHHHHHHHSTTT--
---TTTSHHHHTTSSGGG--
---TTTSHHHHTTSSTTT--
--STTSSHHHHHHHSTTT--
--SSSSSHHHHHHHSTTT--
---TTTSHHHHHHH-GGG--
---TTTSHHHHHHHSGGG--
---TTTSHHHHHHHSTTT--
---TTTSHHHHHHHSGGG--
---TTTSTTTGGGTSTTT--
--STTTSHHHHHHH-TTT--
---TTTSHHHHHHH-TTT--
---TTTSHHHHHHHSTTT--
---TTSSHHHHHHSSTTT--
--SSSSSHHHHHHHSTTT--
--STTTSHHHHHHT-TTT--
--STTSSHHHHHHT-TTT--
--SGGGSHHHHTTT-GGG--
-TTGGGSHHHHTTT-TTT--
--SGGGSHHHHTTT-GGG--
--STTTSHHHHTTS-TTT--
--STTTSTTTGGGS-GGG--
--SGGGSHHHHHHH-GGG--
---TTTSHHHHHHTSTTT--
---TTTSHHHHHHHSTTT--
--STTTSTTHHHHTSGGG--
---TTTSHHHHHHH-TTT--
---TTTSTTHHHHHSGGG--
---GGGSHHHHHTT-TTT--
---TTTSHHHHHTTSGGG--
---TTTSHHHHHHHSTTT--
---TTTSHHHHHHH-TTT--
---TTTSHHHHHHH-GGG--
---TTTSHHHHTTS-GGG--
---TTTSHHHHHHH-GGG--
---TTTSHHHHHHH-TTT--
---TTTSHHHHHHH-TTT--
---TTTSHHHHTTT-TTT--
---TTTSHHHHHHH-TTT--
---TTTSHHHHHHH-GGG--
---TTTSHHHHHHH-GGG--
---TTTSHHHHHHH-GGG--
---TTTSHHHHHHH-TTT--
---TTTSHHHHHHHSGGG--
---TTTSHHHHHHHSGGG--
---TTTSHHHHHHHSTTT--
---TTTSHHHHHTT-TTT--
---TTTSHHHHTTS-GGG--
---TTTSHHHHHTTSTTT--
---TTTSHHHHHHH-GGG--
---GGGSHHHHHTT-TTT--
--SGGGSHHHHHTTSGGG--
---TTTSHHHHHTTSTTT--
---GGGSHHHHHTTSTTT--
---GGGSHHHHHTT-GGG--
--SGGGSHHHHHTT-TTT--
---GGGSHHHHHTT-GGG--
--SGGGSHHHHHTTSGGG--
---GGGSHHHHHTT-TTT--
---GGGSHHHHHTT-TTT--
---GGGSHHHHHTT-GGG--
---GGGSHHHHHTT-TTT--
---GGGSHHHHHTTSTTT--
---GGGSHHHHHHTSTTT--
---GGGSHHHHHTT-GGG--
---GGGSHHHHHHTSTTT--
--SSTTSHHHHHHTSGGG--
--SGGGSHHHHHTTSGGG--
---GGGSHHHHHHHSTTT--
---GGGSHHHHHTTSGGG--
--SGGGSHHHHHTTSGGG--
---TTTSHHHHHTTSGGG--
---TTTSHHHHHHTSTTT--
---TTTSHHHHHHSSTTT--
---TTTSHHHHHHHSTTT--
---TTTSHHHHHHTSTTT--
--STTTSHHHHHHTSGGG--
---TTTSHHHHHTTSTTT--
---TTTSHHHHHHTSGGG--
---TTTSHHHHHTTSGGG--
---TTTSHHHHHHHSTTT--
---TTTSHHHHHTTSTTT--
---TTTSHHHHHHTSTTT--
---TTTSHHHHHHTSTTT--
---TTTSHHHHHHTSTTT--
---TTTSHHHHHTTSTTT--
---TTTSHHHHHHTSGGG--
---TTTSHHHHHHTSTTS--
---TTTSHHHHHTTSGGG--
---TTTSHHHHHHTSTTT--
---TTTSHHHHHTTSTTT--
---TTTSHHHHHTTSTTT--
---TTTSHHHHHTTSTTT--
---TTTSHHHHHTTSGGG--
---TTTSHHHHHTTSTTS--
---TTTSHHHHHHTSTTT--
---TTTSHHHHHTTSTTT--
---TTTSHHHHHHSSTTT--
---TTTSHHHHHHTSTTT--
---TTTSHHHHHHTSTTT--
---TTTSHHHHHHHSTTT--
---TTTSHHHHHHTSTTT--
---TTTSHHHHHHHSTTT--
---TTTSHHHHHHSSTTT--
---TTTSHHHHHHTSTTT--
---TTTSHHHHHTTSTTT--
---TTTSHHHHHHTSTTT--
---SSSSHHHHHHTSTTT--
---TTTSHHHHHTSSTTT--
---TTTSHHHHHHTSTTT--
---TTTSHHHHHHHSTTT--
---TTTSHHHHHTTSHHHH-
---SSSSHHHHHTTSGGGT-
---TTTSHHHHHTTSHHHH-
---TTTSHHHHHHTSHHHH-
---TTTSHHHHHHHSHHHH-
---TTTSHHHHHTTSHHHH-
---TTTSHHHHHTTSHHHH-
---TTTSHHHHHTTSHHHH-
---TTTSHHHHHHTSTTT--
---TTTSHHHHHHTSTTT--
---TTTSHHHHHTTSHHHH-
---TTTSHHHHHHTSHHHH-
---TTT-HHHHHHTSHHHH-
---TTT-HHHHHTTSHHHH-
---TTTSHHHHHTTSGGG--
---TTTSHHHHHHTSTTS--
---TTTSTTHHHHTSTTT--
---TTTSHHHHHHTSTTT--
---TTTSHHHHHHTSTTT--
---TTTSTTHHHHTSGGG--
---TTTSHHHHHHTSHHHH-
---TTTSTTHHHHTSTTT--
---TTTSTTHHHHTSHHHH-
---TTTSTTHHHHTSHHHH-
---TTTSHHHHHHSSHHHH-
---TTTSTTHHHHSSGGG--
---TTTSHHHHHHSSHHHH-
---TTTSHHHHHHSSHHHH-
---TTTSHHHHHHSSTTT--
---TTTSHHHHHHSSTTT--
---TTTSTTHHHHTSGGGT-
---TTTSHHHHHHSSHHHH-
---TTTSHHHHHHTSGGGT-
---TTTSHHHHHHTSHHHH-
---TTTSHHHHHHTSHHHH-
---TTTSHHHHHTTSHHHH-
---TTTSHHHHHTTSGGG--
---TTTSTTHHHHTSGGG--
---TTTSHHHHHHTSGGG--
---TTTSTTHHHHTSGGG--
---TTTSHHHHHHTSGGGG-
---TTTSHHHHHHTSGGG--
---TTTSTTHHHHSSGGG--
---TTTSHHHHHHHSHHHH-
---TTTSTTHHHHTSHHHH-
---TTTSHHHHHHSSHHHH-
---TTTSTTHHHHTSTTTT-
---TTTSTTHHHHTSGGGT-
---TTTSHHHHHHTSHHHH-
---TTTSHHHHHHSSGGGT-
---TTTSHHHHTTSSHHHH-
---TTTSHHHHHHSSHHHH-
---TTTSHHHHHHTSGGGT-
---TTTSHHHHHHTSHHHH-
---TTTSHHHHTTSSHHHH-
---TTTSHHHHHHHSHHHH-
---TTTSHHHHHHHSTTTT-
---TTTSHHHHHTTSTTT--
---TTTSHHHHHHTSGGG--
---TTTSHHHHHTTSGGGT-
---TTTSHHHHHTTSGGGT-
---TTTSHHHHHHHSGGGT-
---TTTSHHHHHTTSGGGG-
---TTTSHHHHHTTSGGGG-
---TTTSHHHHGGGSTTTT-
---TTTSHHHHTTTSGGG--
---TTTSHHHHHHHSGGGG-
---TTTSHHHHHHHSTTTT-
---TTTSHHHHTTSSGGGG-
---TTTSHHHHHHHSGGGG-
---TTTSHHHHTTSSGGGG-
---TTTSHHHHHHHSGGGG-
---TTTSTTHHHHSSGGGG-
--STTTSHHHHHHHSGGG--
---TTTSTTHHHHTSGGGT-
---TTTSHHHHHHHSGGGG-
---TTTSHHHHHHTSGGGG-
---TTTSHHHHHTTSGGG--
---SSSSHHHHHHHSGGGG-
---SSSSHHHHHHHSGGG--
---TTTSHHHHTTSSGGGG-
---TTTSHHHHHHHSGGGG-
---TTTSTTHHHHTSGGGG-
--SGGGSHHHHHHTSGGGG-
---TTTSHHHHHHTSGGGG-
---TTTSHHHHHHTSGGGT-
---TTTSHHHHHTTSGGGG-
--STTTSHHHHHHTSGGGT-
---TTTSHHHHHHHSGGGT-
--SSSSSHHHHHHSSGGGG-
--STTTSTTHHHHSSGGGT-
---TTTSHHHHHHSSGGGG-
---TTTSHHHHHHTSGGGT-
--SSSSSTTHHHHTSGGGG-
---TTTSHHHHHHTSGGGG-
--STTTSHHHHHTTSGGGG-
---TTTSHHHHTTSSGGGG-
--STTTSHHHHHHHSGGGG-
---TTTSHHHHHHHSGGGG-
---TTTSHHHHHHSSGGGG-
--STTTSHHHHHHTSGGGG-
--STTTSHHHHHHTSGGGT-
--STTTSHHHHHTTSHHHH-
---TTTSHHHHHHHSHHHH-
---TTTSHHHHHHHSHHHH-
---TTTSHHHHHTTSHHHH-
---TTTSHHHHHTTSGGGT-
---TTTSHHHHHTTSGGGT-
--STTTSHHHHHTTSGGGT-
---TTTSHHHHHTTSGGGT-
---TTTSHHHHHTTSGGGG-
--STTTSHHHHHTTSHHHH-
---TTTSHHHHHTTSGGGT-
---TTTSHHHHHTTSHHHH-
---TTTSHHHHHTTSGGGT-
---TTTSHHHHHTTSHHHH-
--STTTSHHHHHTTSHHHH-
--STTTSHHHHHTTSHHHH-
--STTTSHHHHHHTSGGGT-
--STTTSHHHHHTTSHHHH-
---TTTSHHHHHTTSHHHH-
--STTTSHHHHGGGSHHHH-
--STTTSHHHHGGGSHHHH-
---TTTSHHHHHTTSHHHH-
--STTTSHHHHHTTSGGGG-
--STTTSHHHHHTTSHHHH-
--STTTSHHHHHTTSGGGT-
---TTTSHHHHHTTSHHHH-
--STTTSHHHHHTTSGGGT-
--STTTSHHHHHTTSGGGT-
--STTTSHHHHHHSSGGGT-
--STTTSHHHHGGGSGGGT-
--STTTSHHHHTTTSTTTT-
---TTTSHHHHHHHSGGGT-
---TTT-HHHHTTTSGGGT-
---TTSSHHHHHHHSGGGT-
---TTT-HHHHHHHSGGGT-
---TTT-HHHHGGGSHHHH-
---TTT-HHHHTTTSTTTT-
---TTT-HHHHHTTSHHHH-
---TTSSHHHHTTSSGGGT-
---GGG-HHHHHHHSHHHH-
---TTS-HHHHHHHSGGGT-
---GGGSHHHHHHHSGGGT-
---TTSSHHHHHHHSGGGT-
---TTT-HHHHHHHSGGGG-
---TTT-HHHHHHHSGGGT-
--STTS-HHHHHHHSGGGT-
---TTTSHHHHHTTSGGGG-
--STTS-HHHHHHSSGGG--
---TTTSHHHHHHTSGGGG-
---TTS-HHHHHHSSGGGT-
---TTT-HHHHHHHSGGGT-
---TTTSTTHHHHSSGGGG-
---TTT-HHHHTTSSGGGG-
---GGG-HHHHHHHSGGGG-
---TTT-HHHHHHTSGGGG-
---TTT-HHHHHHSSGGGT-
---TTT-HHHHHHSSGGGG-
---TTTSHHHHHHHSGGGT-
---TTTSHHHHHHTSGGGG-
---TTT-HHHHHHHSGGGT-
---GGG-HHHHHHSSGGGT-
---GGG-HHHHHHSSGGGT-
---GGG-HHHHHHSSGGGG-
---GGGSTTHHHHSSGGGG-
---TTT-HHHHHHHSGGGT-
---GGGSHHHHHHHSGGGT-
---GGGSHHHHHHHSGGGG-
---TTT-HHHHHHHSGGGG-
---GGG-HHHHHHHSGGGG-
---TTS-HHHHHHHSGGGT-
---GGG-HHHHHHHSGGGT-
---TTSSHHHHHHTSGGGT-
---TTSSHHHHHHHSGGGG-
---SSSSHHHHHTTSGGGG-
---TTS-HHHHHTTSGGGG-
---TTT-HHHHHTTSGGGT-
---TTTSHHHHHHHTGGGT-
---TTTSHHHHHHTSGGGT-
---TTTSHHHHHHTSGGGG-
---TTT-HHHHHTTSGGGT-
---TTTSHHHHHTTSGGG--
---TTTSHHHHHHTSGGGG-
---TTTSHHHHHTTSGGG--
---TTT-HHHHTTTSGGGT-
---TTTSHHHHHHHSTTTT-
---TTTSHHHHGGGSGGGG-
---TTT-HHHHHTTSTTTT-
---TTT-HHHHTTTTGGGG-
---TTS-HHHHHTTSGGGG-
---SSSSHHHHHTTSGGGG-
---TTT-HHHHHTTSGGGT-
---TTTSHHHHHTTSGGGG-
---TTTSHHHHHTTSGGGG-
---TTT-HHHHTTTSGGGT-
---TTT-HHHHHHHSSGGG-
---TTT-HHHHTTTSGGGG-
---TTT-HHHHHTTSGGGG-
---TTSSHHHHTTSSGGGG-
---TTT-HHHHHTSSGGGG-
---TTT-HHHHTTTSGGGG-
---TTS-HHHHHTTSGGGG-
---SSS-HHHHHTTSGGGG-
---TTT-HHHHHHHSGGGT-
---SSS-HHHHHTTSGGGT-
---TTTSHHHHHTTSGGGG-
---TTS-HHHHHTTSGGGT-
---TTSSHHHHTTSSGGGG-
---GGG-HHHHHTTSGGGT-
---SSS-HHHHHTTSGGGG-
---TTT-HHHHHHHSGGGG-
---TTT-HHHHGGGSGGGT-
---TTTSHHHHHHHSGGGT-
---TTS-HHHHHHHSGGGT-
---TTTSHHHHGGGSGGGT-
---TTTSHHHHHHHSGGGG-
---TTTSHHHHHTTSGGGG-
---TTS-HHHHHTSSGGGT-
---TTT-HHHHHHTSGGG--
---TTT-HHHHHHHSGGGG-
---TTS-HHHHHTTSGGGG-
---TTS-HHHHHTTSGGGT-
---TTT-HHHHHHTS-GGG-
---TTT-HHHHHHTSSGGG-
---SSS-HHHHHHTTTTTT-
---SSS-HHHHHHTS-GGG-
---TTT-HHHHHTTSGGGG-
---TTS-HHHHHHTSSGGG-
---TTTSTTTTTTTSSGGG-
---TTS-HHHHHHTSSTT--
---TTT-HHHHHHHSSTT--
--STTTSHHHHHHHSSTT--
---TTS-HHHHHHH-STT--
---TTT-HHHHHHHSSTTT-
---GGG-HHHHHTTSSGGG-
---GGG-HHHHHHT-SGGG-
---GGG-HHHHHHSS-TTT-
--STTSSHHHHHHHSSGGG-
---TTT-HHHHHHHSSGGG-
---TTT-HHHHHHHSSGGG-
-TTGGG-HHHHHHHS-TTT-
---TTT-HHHHHHTSSGGG-
---GGG-HHHHTTTSS-TT-
---TTT-HHHHHHHSSTT--
---GGG-HHHHHHHSSGGG-
--SGGG-HHHHHHHSSGGG-
--SGGG-HHHHHHHS-SS--
---TTT-HHHHHHTSSGGG-
---TTT-HHHHHHHTT-TT-
---TTS-HHHHHHTSS-S--
-TTTTS-HHHHHHTSS-TT-
--SGGG-HHHHHHH-TTTT-
--STTT-HHHHHHHSS-S--
---TTTSHHHHHTTSS-TT-
---TTTSHHHHHHHSTTTT-
---TTT-HHHHHHHSTTTT-
--STTT-HHHHTTTSS-TT-
---TTT-HHHHTTTSTTTT-
---GGG-HHHHTTTSTTTT-
--SGGG-HHHHTTT-TTTT-
---TTT-HHHHHHHSS-TT-
---GGG-HHHHTTTSTTTT-
---TTSSHHHHHHH-TTTT-
---TTT-HHHHTTT-TTTT-
---GGG-HHHHTTSSTTS--
---GGG-HHHHTTSSTTTT-
---TTSSHHHHTTT-GGGG-
---TTT-HHHHTTSSSS---
---TTT-HHHHHHHSSS---
---GGG-HHHHTTSSTT---
---GGG-HHHHTTT-TT---
---GGG-HHHHTTTSS----
---GGG-HHHHTTSSTT---
--SGGG-HHHHTTSSSS---
---TTT-HHHHHTS-TT---
---TTT-HHHHHHT-TT---
---GGG-HHHHHHTSGGGG-
---GGG-HHHHHHTSGGGG-
---GGGSHHHHHTTSGGG--
---GGGSHHHHHHHSGGG--
---TTT-HHHHHTTSHHHH-
---GGGSHHHHHHHSGGGT-
---GGGSHHHHHHHSHHHH-
---GGGSHHHHHHHSHHHH-
---GGGSHHHHHHHSHHHH-
---GGGSHHHHHHT-GGG--
---GGGSHHHHHHTSHHHH-
---GGGSHHHHHHTSHHHH-
---GGGSHHHHTTSSGGGG-
---TTTSHHHHHHT-HHHH-
---TTSSHHHHHHTSGGG--
---GGGSHHHHHHTSHHHH-
---GGGSHHHHHHTSHHHH-
---GGGSHHHHHHTSHHHH-
---GGG-HHHHHHHSHHHH-
---GGG-HHHHTTTSGGGT-
---TTTSHHHHHHTSHHHH-
---TTSSHHHHHHTSHHHH-
---TTTSHHHHHTTSHHHH-
---TTSSHHHHHTTSGGGT-
---GGGSHHHHHTTSGGGT-
---GGGSHHHHGGGSHHHH-
---GGGSHHHHHHTSHHHH-
---GGGSHHHHHTTSHHHH-
---GGGSHHHHHTTSHHHH-
---GGGSHHHHHHTSHHHH-
---TTTSHHHHHHTSHHHH-
---TTTSHHHHHTTSHHHH-
---TTTSHHHHHHTSHHHH-
--TTTTSHHHHHHTSGGGT-
---TTTSHHHHHHTSHHHH-
---TTTSHHHHHHTSHHHH-
---TTTSHHHHHHTSHHHH-
---TTTSHHHHHHTSHHHH-
---GGGSHHHHHHT-HHHH-
---SSSSHHHHGGG-GGG--
---GGGSHHHHHTT-GGGG-
---TTS-HHHHHTS-HHHH-
---TTTSHHHHHHS-STTT-
---GGGSHHHHTT--GGGT-
---GGG-HHHHTTS-HHHH-
---GGG-HHHHTT--GGGT-
--GGGG-HHHHHHH-GGGT-
---TTT-HHHHHHHSHHHH-
---GGG-HHHHHHHSHHHH-
---GGG-HHHHHHTSHHHH-
---TTTSHHHHHTTSHHHH-
---TTTSHHHHHHSSHHHH-
---TTT-HHHHTTTSHHHH-
---TTT-HHHHHHHSHHHH-
---TTT-HHHHHHHSHHHH-
---TTTSHHHHHTT-HHHH-
---TTTSHHHHHHH-STTT-
---TTS-HHHHHTT-HHHH-
---TTT-HHHHTTT-GGGT-
---TTT-HHHHTTT-GGGT-
---TTT-HHHHHHHSHHHH-
---TTT-HHHHHHH-TTTT-
---GGG-HHHHHTT-HHHH-
---TTTSHHHHHTTSHHHH-
---TTTSHHHHHTT-HHHH-
---TTTSHHHHHTT-HHHH-
---TTT-HHHHHHH-HHHH-
---GGG-HHHHTTTSHHHH-
---TTTSHHHHHTT-HHHH-
---TTS-HHHHHTT-HHHH-
---TTT-HHHHTTT-HHHH-
---TTT-HHHHTTTSHHHH-
---TTT-HHHHHHH-HHHH-
---TTT-HHHHHHH-GGGT-
---TTTSHHHHHHH-GGGT-
---GGGSHHHHHTT-HHHH-
---TTT-HHHHTTT-GGGT-
---TTT-HHHHTTT-GGGT-
---TTT-HHHHTTT-GGGT-
---TTT-HHHHHHH-HHHH-
---TTTSHHHHHHHSHHHH-
---TTT-HHHHHTT-HHHH-
---TTT-HHHHTTT-HHHH-
---TTT-HHHHHHHSHHHH-
---TTT-HHHHHTT-GGG--
---TTTSHHHHTTT-GGGT-
---TTT-HHHHTTT-GGG--
---GGGSHHHHHTT-HHHH-
---GGG-HHHHTTT-HHHH-
---TTT-HHHHHHH-HHHH-
---GGG-HHHHTTT-HHHH-
---TTT-HHHHHHH-HHHH-
---TTS-HHHHHTT-HHHH-
---TTS-HHHHHHH-HHHH-
---TTTSHHHHHHH-HHHH-
---GGG-HHHHHHHSHHHH-
---TTT-HHHHHHH-TTTT-
---TTS-HHHHHTT-TTT--
---GGG-HHHHHHH-TTT--
---GGG-HHHHHHHSHHHH-
---GGG-HHHHHHHSTTTT-
---TTT-HHHHTTT-GGGG-
---GGG-HHHHHHH-HHHH-
---GGG-HHHHHHH-HHHH-
---GGG-HHHHHHH-HHHH-
---TTSSHHHHHHHSHHHH-
---TTTSHHHHHHH-HHHH-
---GGGSHHHHHHH-HHHH-
---TTTSHHHHHTT-GGG--
---GGGSHHHHHHH-HHHH-
---TTT-HHHHHHH-GGGT-
---TTT-HHHHTTT-HHHH-
---TTTSHHHHHHT-HHHH-
---TTT-HHHHHHS-HHHH-
---TTTSHHHHHTT-HHHH-
---TTT-HHHHHTS-HHHH-
---GGGSHHHHHHH-HHHH-
---TTTSHHHHHTT-HHHH-
---TTTSHHHHHHH-GGGT-
---TTT-HHHHHHH-GGGT-
---GGG-HHHHTTT-GGGT-
---GGG-HHHHTTT-HHHH-
---TTS-HHHHTTT-TTT--
---TTSSHHHHHHHSHHHH-
---TTTSHHHHTTT-HHHH-
---TTTSHHHHTTT-HHHH-
---TTT-HHHHHTTSHHHH-
---TTT-HHHHHHHSHHHH-
---TTT-HHHHHTT-TTT--
---GGGSHHHHHHH-GGG--
---TTTSHHHHHHH-HHHH-
---TTT-HHHHTTT-GGGG-
---TTS-HHHHTTT-TTT--
---TTT-HHHHTTT-TTTT-
---TTT-HHHHHHH-GGG--
---TTTSHHHHHHH-TTT--
---TTT-HHHHHHHSTTT--
---GGG-HHHHTTTSTTT--
---TTS-HHHHHHH-TTT--
---GGGSHHHHHTT-TTT--
---GGGSHHHHTTT-TTT--
---GGGSHHHHHHH-TTT--
---TTT-HHHHHHHSTTT--
---TTT-HHHHHHHSTTT--
---SSSSHHHHHTTSTTT--
---GGG-HHHHTTT-TTT--
---GGG-HHHHHTT-TTT--
---TTT-HHHHHHH-TTT--
---TTTSHHHHHTT-GGG--
---TTTSHHHHHTTSGGG--
---GGGSHHHHHTTSTTT--
---GGG-HHHHHTT-TTT--
---GGG-HHHHTTSSTTT--
---GGG-HHHHHHHSTTT--
---TTT-HHHHHHH-TTT--
---TTT-HHHHTTT-TTT--
---GGG-HHHHHHH-TTT--
---TTT-HHHHHHH-GGG--
---TTT-HHHHTTSSGGG--
---TTT-HHHHHHHSGGG--
---TTT-HHHHHHH-GGG--
---TTTSHHHHHHH-TTT--
---TTTSHHHHTTT-GGG--
---TTTSHHHHHHH-TTT--
---TTTSHHHHHTT-TTT--
---GGG-HHHHTTT-TTT--
---TTT-HHHHHHH-TTT--
---TTT-HHHHTTT-TTT--
---GGG-HHHHTTT-TTT--
---TTS-HHHHTTT-GGG--
---TTT-HHHHHTTSTTT--
---TTT-HHHHHTTSTTT--
---TTT-HHHHHTT-TTT--
---GGG-HHHHHTTSHHHH-
---TTT-HHHHTTT-HHHH-
---TTT-HHHHHHHSHHHH-
---TTT-HHHHHHH-HHHH-
---TTT-HHHHTTT-HHHH-
---GGG-HHHHHTT-GGGT-
---GGGSHHHHHHHSGGGG-
---GGG-HHHHHHHSHHHH-
---TTTSHHHHHTT-GGGT-
---TTT-HHHHHTTSHHHH-
---TTT-HHHHHTTSHHHH-
---TTT-HHHHTTT-HHHH-
---TTT-HHHHHTT-HHHH-
---TTT-HHHHTTT-GGGT-
---TTT-HHHHHHH-HHHH-
---TTTSTHHHHTTSTTTT-
---TTT-HHHHTTTSHHHH-
---TTT-HHHHHTTSHHHH-
---TTTSHHHHHHHSHHHH-
---TTTSHHHHHHHSHHHH-
---TTTSHHHHTTT-GGG--
---TTTSHHHHTTT-GGGT-
---TTTSHHHHTTT-HHHH-
---TTTSHHHHTTT-HHHH-
---TTTSHHHHHTT-GGGT-
---TTTSHHHHHTTSGGGT-
---TTTSHHHHHHH-GGG--
---TTT-HHHHHTT-GGGT-
---TTTSHHHHHTT-HHHH-
---TTTSHHHHTTT-TTT--
---TTTSHHHHTTT-GGGT-
---TTT-HHHHHHH-GGG--
---TTTSHHHHHTT-HHHH-
---TTT-HHHHHHHSHHHH-
---TTTSHHHHHTT-GGGT-
---TTT-HHHHHHH-GGGT-
---TTTSHHHHTTT-HHHH-
---TTTSHHHHHHH-HHHH-
---TTT-HHHHHTT-GGG--
---TTTSHHHHHHHSTTS--
---TTTSHHHHHHHSGGG--
---TTTSHHHHHHH-TTT--
---TTTSHHHHTTTSTTS--
---TTTSHHHHHHHSTTS--
---GGGSHHHHHHHSTTT--
---TTT-HHHHTTT-GGG--
---TTTSHHHHHTT-TTT--
---TTTSHHHHHTT-TTT--
---TTTSHHHHHTTSTTT--
---TTTSHHHHTTTSGGG--
---TTTSHHHHHHH-HHHH-
---TTTSHHHHHHHSTTT--
---TTTSHHHHHHHSTT---
---TTTSHHHHHHHSTT---
---TTTSHHHHTTT-TTT--
---TTT-HHHHHHH-TTS--
---TTT-HHHHHHHSTT---
---TTS-HHHHHTT-GGG--
---TTTSHHHHHTT-GGG--
---TTTSHHHHHTT-TTT--
---TTTSHHHHHTT-TTT--
---TTTSHHHHHTT-TTT--
---TTTSHHHHHHH-TTT--
---TTT-HHHHHTT-TTT--
---TTT-HHHHHHH-GGG--
---TTTSHHHHHTT-TTS--
---TTTSHHHHHTT-TTT--
---TTTSHHHHHTTSGGG--
---TTTSHHHHHTT-GGG--
---TTTSHHHHHHH-TTS--
---TTTSHHHHHTT-TTT--
---TTTSHHHHHTT-SS---
---TTTSHHHHHTT-TT---
---TTT-HHHHHHTSTT---
---TTTSSHHHHTTSTT---
---TTT-HHHHHTTSSS---
---TTTSHHHHHTTSSS---
---TTTSHHHHHHT-SS---
---TTTSHHHHHTS-SS---
---TTTSHHHHHTS-SS---
---TTTSHHHHGGGSSS---
---TTTSHHHHGGG-SS---
---TTTSHHHHGGG-SS---
---TTTSHHHHHHH-SS---
---TTTSHHHHHHH-SS---
---TTTSHHHHHTT-SS---
---TTTSHHHHHTT-SS---
---TTTSHHHHHTTSSS---
---TTTSHHHHHHT-SS---
---TTTSHHHHHTT-TT---
---TTTSHHHHHTT-TT---
---TTTSHHHHHTTSSS---
---TTT-HHHHHHHSTT---
---GGGSHHHHHTTSSS---
---TTTSHHHHHTTSSS---
---TTTSHHHHHHTSSS---
---TTTSHHHHHHHSSS---
---TTTSHHHHHHTSSS---
---TTT-HHHHHTTSSS---
---TTTSHHHHHTTSSS---
---TTT-HHHHHTTSSS---
---TTTSHHHHHHHSSS---
---TTTSHHHHHTTSSS---
---TTTSHHHHHHTSSS---
---TTTSHHHHHTTSSS---
---TTTSHHHHHHTSSS---
---TTTSHHHHHHTSSS---
---TTSSHHHHHHTSSS---
---TTTSHHHHHTTSSS---
---TTTSHHHHHTTSSS---
---TTTSHHHHHTTSSS---
---TTSSHHHHHTTSSS---
---TTTSHHHHHTTSTT---
---TTTSHHHHHTTSTTT--
---TTTSHHHHHHTSSS---
---TTSSHHHHHTTSSS---
---TTTSHHHHHTTSSS---
---TTTSHHHHHHTSSS---
---TTTSHHHHHTT-SS---
---TTTSHHHHHTT-SS---
---TTTSHHHHGGG-SS---
---TTTSHHHHGGGSSS---
---GGGSHHHHGGG-SS---
---TTTSHHHHTTS-SS---
---TTTSHHHHGGGSSS---
---TTTSTTGGGGGSSS---
---TTTSHHHHGGGSSS---
---TTT-HHHHGGGSSS---
---TTTSTTGGGGGSSS---
---TTT-HHHHGGGSSS---
---TTTSHHHHHTTSSS---
---TTTSHHHHHTTSSS---
---TTTSHHHHHTTSSS---
---TTT-HHHHHHTSSS---
---TTSSHHHHHTTSSS---
---TTTSHHHHHTSSSS---
---TTTSHHHHHHTSTT---
---TTTSHHHHHTTSTT---
---TTTSHHHHHTTSTTT--
---TTT-HHHHHTTSTT---
---TTT-HHHHHTTSTTS--
---TTTSHHHHHTTSTT---
---TTTSHHHHHTTSTT---
---TTTSHHHHHHTSTT---
---TTTSHHHHHHTSTT---
---GGGSHHHHHTTSTT---
---TTTSHHHHHHTSTT---
---TTTSHHHHHHTSTT---
---TTTSTTHHHHTSTT---
---TTTSHHHHHTTSTTS--
---TTTSHHHHHHTSTT---
---TTTSHHHHHHTSTT---
---TTTSHHHHHHHSTT---
---TTTSHHHHHHHSTT---
---TTTSHHHHHTTSTTS--
---TTTSHHHHHHTSTT---
---TTTSHHHHHTTSTTS--
---TTTSHHHHHHTSTT---
---TTTSTTHHHHTSTT---
---TTTSHHHHHHTSTTS--
---TTTSHHHHHTT-GGG--
---TTTSHHHHHHTSTT---
---TTTSHHHHHTTSTT---
---TTTSHHHHHTTSTT---
---TTTSHHHHHHTSTT---
---TTTSHHHHHTTSTTS--
---TTTSHHHHHTTSTT---
---TTTSHHHHHTTSTTS--
---TTTSHHHHHTTSTT---
---TTTSHHHHHTTSTTS--
---TTTSHHHHHTTSTTS--
---TTTSHHHHGGGSTT---
---TTTSHHHHHTT-SS---
---TTTSHHHHGGG-SS---
---TTTSHHHHHTT-SS---
---TTTSHHHHHTT-TT---
---TTTSHHHHHTTSTTS--
---TTTSHHHHGGG-TTS--
---TTTSHHHHHTT-TT---
---TTTSHHHHHTTSTT---
---TTTSHHHHHTTSTT---
---TTTSHHHHHTTSTT---
---TTTSHHHHHHTSTT---
---TTTSHHHHHTTSTTS--
---TTTSHHHHHTTSTT---
---TTTSHHHHHTT-TTS--
---TTTSHHHHHTTSTTS--
---TTTSHHHHHHTSTTS--
---TTTSTTHHHHTSTT---
---TTTSHHHHHHTSTT---
---TTTSHHHHHTTSTT---
---TTTSHHHHGGGGTT---
---TTTSHHHHHTTSTTS--
---TTTSHHHHHGGGTT---
---TTTSHHHHHTTSTT---
---TTTSHHHHHHTS-S---
---TTTSHHHHHHTSSSS--
---TTTSHHHHHGGGTTS--
---TTTSHHHHHTTSTTS--
---TTTSHHHHHTTS-SS--
---TTTSHHHHHTTSTT---
---TTTSHHHHHTTSTT---
---TTTSHHHHHTTSTTS--
---TTTSHHHHHTTSTT---
---TTTSHHHHGGGSSS---
---TTTSHHHHHTTSTT---
---TTTSHHHHHTTSTT---
---TTTSHHHHHTTSTTS--
---TTTSHHHHHTTSSS---
---TTTSHHHHHTTSTTS--
---TTTSHHHHHTT-SS---
---TTTSHHHHHTTSTTS--
---TTTSHHHHHTTSSS---
---TTTSHHHHHTTSTTS--
---TTTSHHHHHTTSTTS--
---TTTSHHHHGGG-GGG--
---TTT-HHHHHTSSTT---
---TTTSHHHHHTSSSS---
---TTTSHHHHHTTSTT---
---TTTSHHHHHTTSTTS--
---TTTSHHHHHTTSSSS--
--STTTSHHHHHTTSTT---
---TTTSHHHHHTTSSS---
---TTTSHHHHHTTSSS---
---GGGSHHHHHTTSSS---
---TTTSTTHHHHTSSS---
---TTTSHHHHHTTSSS---
---TTTSHHHHHTTSSS---
---TTTSHHHHHTTSSS---
---TTTSHHHHHTTSSS---
---TTTSHHHHHHTSSS---
---TTTSHHHHHTTSSS---
---TTTSHHHHTT-SSS---
---TTTSHHHHHTTSSS---
---TTTSHHHHTT-SSS---
---TTSSHHHHTT-SSS---
---TTTSHHHHHTTSSS---
---TTTSHHHHTTSSSS---
---TTTSHHHHHTTSSS---
---TTTSHHHHHTTSSS---
---TTTSHHHHHHTSSS---
---TTTSHHHHGGGSSS---
---TTTSHHHHHHTSSS---
---TTTSHHHHHHTSSS---
---TTTSHHHHHTTSSS---
---TTTSHHHHHTTSSS---
---TTTSHHHHHTTSSS---
---TTTSHHHHTTSSSS---
---TTTSHHHHHTTSSS---
---TTTSHHHHHTTSSS---
---TTSSHHHHHTTSSS---
---TTTSHHHHHTTSSS---
---TTTSHHHHHTTSSS---
---TTTSHHHHHTTSSS---
---TTTSHHHHHTTSSS---
---TTTSHHHHHTTSSS---
---TTTSHHHHHTTSSS---
---TTTSHHHHHTTSSS---
---TTTSHHHHHTTSSS---
---TTTSHHHHHHTSSS---
---TTTSHHHHHTTSSS---
---TTTSHHHHHS-STTS--
---TTTSHHHHTTSSTT---
---TTTSHHHHHT-BTTB--
---TTTSHHHHTTSBTTB--
---TTTSHHHHTTSSTT---
---TTTSHHHHTTSSTT---
--STTTSHHHHTTSSTT---
---TTTSHHHHTTS-TT---
---TTTSHHHHTTSSGGG--
---TTTSTTTTTSSSTTS--
---TTTSHHHHTTS-GGG--
---TTTSHHHHTTSSTT---
---TTTSHHHHTTSSTT---
---TTTSHHHHTTSSTT---
---TTTSHHHHTTSSTT---
---TTTSTTTGGGSSGGG--
---TTSSHHHHTSSSTT---
---SSSSHHHHHHSSTT---
---TTTSHHHHTSSSTTS--
---TTTSHHHHHTSSTT---
---TTTSHHHHTSSSTTS--
---TTTSHHHHTS-STT---
---TTTSHHHHTS--TTS--
---TTTSHHHHHS--TT---
---TTTSHHHHTTS-GGG--
---TTT-HHHHTTSSTT---
---TTT-HHHHTT--TT---
---TTTSHHHHTT--GGG--
---TTTSHHHHTT--TTS--
---TTT-HHHHHTS--SS--
---TTTSHHHHTTS--TT--
---TTTSHHHHTTS--SS--
---TTTSHHHHTTS-STT--
---TTTSHHHHHTTSTT---
---TTTSHHHHHTT-TT---
---GGG-HHHHHHHSTT---
---TTTSHHHHHTTSTT---
---TTT-HHHHHHTTTT---
---TTTSHHHHHTTSSS---
---TTTSHHHHHTT-GGG--
---TTTSHHHHHTT-TTS--
---TTT-HHHHHTS-GGG--
---TTTSHHHHTSSSTT---
---TTTSHHHHTTSSTT---
---TTTSHHHHTTSSTT---
---TTTSHHHHTTSSGGG--
---TTTSHHHHTTSSTT---
---TTTSHHHHTSS-TT---
---TTTSHHHHTTS-TT---
---TTTSHHHHTTS-GGG--
---TTTSHHHHTTS-TTS--
---TTTSHHHHTTSBTTB--
---TTTSHHHHTSSSTTS--
---TTSSHHHHTTSSTT---
---TTTSHHHHTTSSTTS--
---TTTSHHHHTTSSTTS--
---TTTSHHHHTSS-GGG--
---TTTSHHHHTTSSTTS--
---TTTSHHHHTTSSTT---
---TTTSHHHHHTSSTTS--
---TTTSHHHHHTSSTT---
---TTTSHHHHHTSSTT---
---TTTSHHHHTTSSTTS--
---TTTSHHHHHTSSTT---
---TTTSTTGGGS-STT---
---TTTSHHHHTT-STT---
---TTTSHHHHHT-STTS--
---TTTSHHHHHTTSGGG--
---TTTSHHHHTT-STT---
---TTTSHHHHTT-STT---
---TTTSHHHHHTSSTT---
---TTTSHHHHHTSSGGG--
---TTTSHHHHHTSSTT---
---TTTSHHHHHHTSTT---
---TTTSHHHHHHTSTT---
---TTTSHHHHHHTTTT---
---TTTSHHHHHHTTTTS--
---TTTSHHHHHHT-TTT--
---TTTSHHHHHHT-TT---
---TTTSTTHHHHTS-S---
---TTTSHHHHHHT-TTS--
---TTTSHHHHHHH-GGG--
---TTTSHHHHHHS-TTS--
---TTTSHHHHHHH-GGG--
---TTTSHHHHHHH-TT---
---TTTSHHHHHHH-TTS--
---TTTSHHHHHHH-GGG--
---TTTSHHHHHHT-GGG--
---TTTSHHHHHHT-GGG--
---TTTSHHHHHHH-GGG--
---TTTSHHHHHHHSGGG--
---TTTSHHHHHHS-GGG--
---TTTSHHHHHHHSGGG--
---TTTSHHHHHTTSGGG--
---TTTSHHHHHHHSGGG--
---TTTSHHHHHHHSGGG--
---TTTSHHHHHHTSGGG--
---TTTSHHHHHHHSGGG--
---TTTSHHHHHHH-GGG--
---TTTSHHHHHHH-TTS--
---TTTSHHHHHHH-GGG--
---TTTSHHHHHHT-TTS--
---TTTSHHHHHHHSGGG--
---TTTSHHHHHHTTGGG--
---TTTSHHHHHHT-TTS--
---TTTSHHHHHHT-GGG--
---TTT-HHHHHHT-GGG--
---TTT-HHHHHHHSTT---
---TTT-HHHHHHT-TT---
---TTT-HHHHHHT-TT---
---TTTSHHHHHHT-TT---
---TTTSHHHHHHT-SS---
---TTT-HHHHHHHTTT---
---TTT-HHHHHHTTTT---
---TTT-HHHHHHHTTTT--
---TTT-HHHHHTT-TT---
---TTT-HHHHHHTTTT---
---TTT-HHHHHHHTTTS--
---TTT-HHHHHHTTTT---
---TTTSHHHHHHHT-S---
---TTTSHHHHHHHTTT---
---TTT-HHHHHHH-GGG--
---TTT-HHHHHHH--S---
---TTT-HHHHHTT--TT--
---TTT-HHHHHHS-TT---
---TTT-HHHHHHHTTT---
---TTT-HHHHHHHTTT---
---TTT-HHHHHHTTTT---
---TTT-HHHHHHH-TT---
---TTT-HHHHHHTTTTT--
---TTT-HHHHHHTTTT---
---TTT-HHHHHHTTTT---
---TTTSHHHHHTTSTT---
---TTT-HHHHHHTTTT---
---TTS-HHHHHHHS-S---
---TTT-HHHHHHHSTT---
---TTT-HHHHHHH-TT---
---TTT-HHHHHHH-TT---
---TTT-HHHHHHH-TT---
---TTT-HHHHHHH-GGG--
---TTT-HHHHHHT-GGG--
---TTT-HHHHHHH-TTS--
---TTT-HHHHHHT-GGG--
---TTT-HHHHHHS-GGG--
---TTT-HHHHHTT-TTT--
---TTT-HHHHHT--TT---
---TTT-HHHHTTT-TT---
---TTT-HHHHGGG-TTT--
---TTT-HHHHTTS-GGG--
---TTTSHHHHHHS-GGG--
---TTT-HHHHHHTTGGG--
---TTTSHHHHHHT-TT---
---TTTSHHHHHTT-TT---
---TTTSHHHHGGG-TTS--
---TTTSHHHHTTS-TT---
---TTTSHHHHHHT-TT---
---TTTSHHHHGGG-TT---
---TTTSHHHHTTS-TT---
---TTTSHHHHHTT-TTS--
---TTTSHHHHTTS-TTS--
---TTTSHHHHTTTGGGS--
---TTTSHHHHHHHGGGS--
---TTTSHHHHHTS-TTS--
---TTTSHHHHHTTGGG---
---TTT-HHHHHHHGGGS--
---TTTSHHHHTTTGGGS--
---TTTSHHHHHTTGGGS--
---TTTSHHHHHTTGGGS--
---TTTSHHHHTTTTTTS--
---TTT-HHHHHTTTTTS--
---TTTSHHHHHTTTTS---
---TTTSHHHHHHTGGGS--
---TTTSHHHHHTTGGG---
---TTTSHHHHHHHGGGS--
---TTTSHHHHHTTGGGS--
---TTTSHHHHHHGGGGS--
---TTTSHHHHHHGGGT---
---TTTSHHHHHHTGGGS--
---GGGSHHHHHHTTTTS--
---TTTSHHHHHTTTTT---
---TTTSHHHHHH-TTTS--
---GGGSHHHHTS-TTT---
---GGGSTTGGGG-GGG---
---TTSSHHHHTS-GGG---
---TTTSHHHHTTGGGT---
---GGGSHHHHHTTGGG---
---GGGSHHHHTT-GGG---
---TTTSHHHHTT-GGG---
---TTTSHHHHT--GGG---
---TTTSHHHHT--GGG---
---TTTSHHHHTTGGGG---
---TTTSHHHHTTGGGG---
---TTTSHHHHTT-GGG---
---TTSSHHHHTTGGGS---
---TTTSHHHHHTTGGG---
---TTTSHHHHHHHGGG---
---TTTSHHHHHGGGGG---
---TTTSHHHHHHGGGG---
---TTTSHHHHGGGGGG---
---TTTSHHHHHHGGGGS--
---TTTSHHHHHGGGGGS--
---TTT-HHHHTT-GGGS--
---TTTSHHHHHGGGGG---
---TTTSHHHHHTTTTTS--
---TTTSHHHHHT--TTS--
---TTTSHHHHHGGGGTS--
---TTSSHHHH-S-GGG---
---TTTSTTTTSS-TTSS--
---TTTSGGGTSS-TTT---
---TTT-HHHH---TTTS--
---TTTSHHHHS--TTT---
---TTTSHHHHTTTGGG---
---GGGSHHHHHTTGGGS--
---TTTSHHHHHTTGGG---
---TTTSHHHHHTTTTTS--
---GGGSHHHHHTTTTT---
---TTTSHHHHHTTTTT---
---TTTSHHHHHTTTTS---
---TTTSHHHHHTTTTTS--
---TTTSHHHHHTTGGG---
---TTTSHHHHHTTTTT---
---TTTSHHHHHTTTTTS--
---TTTSHHHHHTTTTTS--
---TTTSHHHHHTTTTTS--
---TTTSHHHHHTTGGGS--
---TTTSHHHHHHTTTTS--
---TTTSHHHHHTTTTTS--
---TTTSHHHHHTTTTTS--
---TTTSHHHHHTTTTTS--
---TTTSHHHHHHHTTTS--
---TTTSHHHHHTTGGGS--
---TTTSHHHHGGGGGG---
---TTTSHHHHHTTGGGS--
---TTTSHHHHHTTTTTS--
---TTTSHHHHHHHTTTS--
---TTTSHHHHHH-TTT---
---TTTSHHHHHHSGGGS--
---TTTSHHHHHTTGGGS--
---TTT-HHHHHHTTTTS--
---TTT-HHHHHTTTTT---
---TTTSHHHHHHTGGGS--
---TTTSHHHHHTTTTTS--
---TTTSHHHHHTSGGG---
---TTTSHHHHHHTGGGS--
---TTTSHHHHHHSTTTS--
---TTTSHHHHHHHTTTS--
---TTT-HHHHHHSTTT---
---TTTSHHHHHHSGGG---
---TTTSHHHHHTTTTT---
---TTT-HHHHHTTTTT---
---TTTSHHHHHTSTTT---
---TTTSHHHHHTTTTT---
---TTTSHHHHHTTTTT---
---TTTSHHHHHTTSTT---
---TTTSHHHHHHTSTT---
---TTTSHHHHGGGGGG---
---GGGSHHHHHTTGGG---
---TTTSHHHHTTSGGG---
---TTTSHHHHHHSGGG---
---TTTSHHHHHTTTTTS--
---TTTSHHHHGGGTTTS--
---TTTSHHHHHTTTTTS--
---TTTSTTGGGGTGGGS--
---TTTSTTGGGGGGGGS--
---TTTSTTTGGGSGGGS--
---TTTSHHHHHTTTTTS--
---TTTSHHHHHTTTTTS--
---TTTSHHHHHTTTTTS--
---GGGSHHHHHHTTTTS--
---TTTSHHHHHTTSTTS--
---TTTSHHHHHTSTTTS--
---TTTSHHHHHHTGGGS--
---TTTSHHHHHTTTTTS--
--SGGGSHHHHHHTTTSS--
--STTTSHHHHHHTGGGS--
---TTSSHHHHHT-TTSS--
---TTTSHHHHHHSTTTS--
---TTTSHHHHHHTGGGS--
---GGGSHHHHHHHTTTS--
---TTTSHHHHHHTTTTS--
---TTTSHHHHHHTTTTS--
---TTT-HHHHHHTGGGS--
---TTTSHHHHHHSTTSS--
---TTTSHHHHHHTGGG---
---TTTSHHHHHHTGGGS--
---TTTSHHHHTTSTTTS--
---TTTSHHHHTTSGGGS--
---TTTSHHHHHHHGGG---
---TTTSHHHHHTTTTTS--
---TTTSHHHHHHTTTTS--
---TTTSHHHHHHTTTS---
---TTTSHHHHHTTTTTS--
---TTTSHHHHHTTTTTS--
---TTTSHHHHHTTGGGS--
---TTTSHHHHHTTTTTS--
---GGGSHHHHHTTGGGS--
---TTTSHHHHHTTTTTS--
---TTTSHHHHHHSGGGS--
---GGGSHHHHHHSGGGS--
---TTSSHHHHHHGGGGS--
---TTTSHHHHHTTTTSS--
---TTTSHHHHHTTTTTS--
---TTTSHHHHHTTGGGS--
---GGGSHHHHHTTGGGS--
---TTTSHHHHHTTGGGS--
---TTTSHHHHHTTTTTS--
---TTTSHHHHHHTGGGS--
---TTTSHHHHHHSGGGS--
---TTTSHHHHHHTGGGS--
---TTTSHHHHHHTTTTS--
---TTTSHHHHHTTTTTS--
---TTTSHHHHHHTGGGS--
---GGGSHHHHHTTTTSS--
---GGGSHHHHHHTGGGS--
---TTTSHHHHHTTGGGS--
---TTTSHHHHHHTGGGS--
---TTTSHHHHHTTGGGS--
---TTTSHHHHHTSTTTS--
---TTTSHHHHHTTTTTS--
--SGGGSHHHHHTTTTTS--
--SGGGSHHHHHTTTTT---
---TTSSHHHHHTTGGGS--
---GGGSHHHHHTTTTT---
---TTTSHHHHHHTTTTS--
---GGGSHHHHHTTTTTS--
---TTTSHHHHHTTTTT---
---TTTSHHHHTTSGGG---
---TTTSHHHHGGGTTTS--
---TTTSHHHHHTTTTTS--
---TTTSHHHHGGGTTTS--
---TTTSHHHHHTTTTTS--
---STTSHHHHHTTTTTS--
---GGGSHHHHHHTTTSS--
---GGGSHHHHHTTGGGS--
---GGGSHHHHHTTGGGS--
---TTTSHHHHHTTTTTS--
---GGGSHHHHHTTTTTS--
---TTTSHHHHHTTTTTTT-
---TTTSHHHHHTTTTTS--
---SSSSHHHHHTTTTTS--
---TTSSHHHHHTTGGGS--
---TTTSHHHHHTTTTTS--
---TTTSHHHHHTTTTTS--
---TTTSHHHHHTTTTTS--
---GGGSHHHHHTSTTSS--
---GGGSHHHHHTTTTTS--
---GGGSHHHHHTTTTTS--
---GGGSHHHHHTTTTTS--
---TTTSHHHHHHTTTTS--
---TTSSHHHHHTTTTTS--
---TTTSHHHHHTTGGGS--
---TTTSHHHHHHTTTTS--
---TTTSHHHHHTTTTSS--
---GGGSHHHHHTTTTT---
---TTTSHHHHHTTTTT---
---TTTSHHHHHTTTTS---
---TTTSHHHHHTSTTT---
---TTTSHHHHHTTTTT---
---TTTSHHHHHTTTTTS--
---TTTSHHHHHTTGGG---
---TTTSHHHHHHTTTTS--
---TTTSHHHHHHTGGGS--
---TTSSHHHHHHTTTTS--
---GGGSHHHHHT-GGGS--
---TTTSHHHHHTTTTT---
---TTTSHHHHHHTTTTS--
---TTTSHHHHHHSTTTS--
---TTT-HHHHTTSHHHH--
---TTSSHHHHHHTTTSS--
---GGGSHHHHHHTHHHH--
---TTTSHHHHHTTGGGT--
---TTTSHHHHHHTHHHH--
---TTTSHHHHHHTTTTT--
---TTTSHHHHHHTTTTS--
---TTTSHHHHHHTTTTT--
---TTTSHHHHHHTGGGS--
---TTTSHHHHHHSTTTT--
---TTT-HHHHHTTTTTS--
---TTTSHHHHHHTTTTS--
---TTTSHHHHHHTTTTS--
---TTTSHHHHHTTTTTT--
---TTTSHHHHHTTTTTS--
---TTTSHHHHHHTTTTS--
---TTTSHHHHHHHTTTT--
---TTTSHHHHHTTTTTS--
---TTTSHHHHHTTGGGS--
---TTTSHHHHHTTGGGS--
---TTTSHHHHHTTTTTS--
---TTTSHHHHHTTGGGG--
---TTTSHHHHHTTTTTT--
---TTT-HHHHHTTTTTS--
---TTTSHHHHHHTHHHH--
---TTTSHHHHHHGGGGT--
---TTTSHHHHHTTHHHH--
---GGGSHHHHHHSGGGT--
---TTTSHHHHHHHHHHH--
---TTTSHHHHHHTTTTS--
---TTTSHHHHHHTGGGT--
---GGGSHHHHHHTHHHH--
--SGGGSHHHHHTTHHHH--
---GGGSHHHHHTTHHHH--
---TTSSHHHHHTTGGGT--
---TTTSHHHHHHHGGGT--
---TTTSHHHHHHHGGGT--
---TTTSHHHHHTTHHHH--
---TTTSHHHHHTSHHHH--
---TTTSHHHHTTTGGGS--
---GGGSHHHHHHTGGGT--
---TTTSHHHHHHTHHHH--
---TTTSHHHHHHHHHHH--
---TTTSHHHHHTTTTTT--
---TTTSHHHHHTTTTTS--
---TTTSHHHHHHTTTTS--
---TTTSHHHHHHTTTTT--
---TTTSHHHHHHTTTTT--
---TTTSHHHHHHSHHHH--
---TTTSHHHHHHSTTTT--
---TTT-HHHHHHTTTTT--
---TTTSHHHHHHTTGGG--
---TTTSHHHHHHTTTTT--
---TTTSHHHHHTTTTTT--
---TTTSHHHHHHTHHHH--
---TTTSHHHHHHTTTTS--
---TTTSHHHHHHTTTTT--
---TTTSHHHHHTTTTTS--
--STTSSHHHHHTTTTTT--
---TTTSHHHHHTTTTTT--
---TTTSHHHHHTTTTTS--
---TTTSHHHHHHSHHHH--
---TTTSHHHHGGGTTTS--
---TTTSHHHHHTTTTTT--
---TTTSHHHHTTTTTTT--
---TTTSHHHHTTTGGGG--
---TTTSHHHHTTTTTTT--
---TTTSHHHHTTTTGGG--
---TTTSHHHHHHHGGGG--
---TTTSHHHHHHHGGGT--
---TTTSHHHHHHHGGGG--
---TTTSHHHHHTTGGGT--
---TTTSHHHHHTTGGGT--
---TTTSHHHHHTTGGGT--
---TTTSHHHHTTTGGGT--
---TTTSHHHHHTTGGGS--
---TTTSHHHHTTTGGGS--
---TTTSHHHHHHHHHHH--
---TTTSHHHHHHHGGGT--
---TTTSHHHHHTTGGGG--
---TTTSHHHHTTTGGGG--
---TTTSHHHHTTTGGGG--
---TTTSHHHHHTTGGGS--
---TTTSHHHHHTTGGGG--
---TTTSHHHHHTTTTTS--
---TTTSHHHHTTTGGGG--
---TTTSHHHHTTTTTTT--
---TTTSHHHHTTTGGGG--
---TTTSHHHHHHHGGGG--
---TTTSHHHHHHHSGGG--
---TTT-HHHHTTTGGGG--
---TTTSHHHHTTTSTTT--
---TTTSHHHHTTTHHHH--
---TTTSHHHHHHHGGGG--
---TTTSHHHHTTTSTTT--
---TTTSHHHHHHHHHHH--
---TTTSHHHHHHHGGGS--
---TTT-HHHHTTTTTTT--
---TTTSHHHHHHHGGGG--
---TTTSHHHHHTTGGGG--
---TTT-HHHHHTTGGGG--
---TTT-HHHHHTTHHHH--
---TTTSHHHHHTTHHHH--
---TTTSHHHHHTTHHHH--
---TTTSHHHHHHHGGGT--
---TTTSHHHHHTTGGGT--
---TTTSHHHHHHHHTTT--
---TTTSHHHHTTTHHHH--
---TTTSHHHHHHHHHHH--
---TTTSHHHHHTTTTTT--
---TTTSHHHHHTTHHHH--
---TTTSHHHHHTTHHHH--
---TTTSHHHHTTTTTTS--
---TTT-HHHHHHHTTTT--
---TTTSHHHHHHTTTTT--
---TTTSHHHHHHHTTT---
---TTTSHHHHHHTTTSS--
---TTTSHHHHHTTTTTT--
---TTTSHHHHHHSTTTT--
---TTTSHHHHHHHTTTT--
---TTTSHHHHHHTTTTT--
---TTTSHHHHHHTTTTT--
---TTTSHHHHHHTTTTT--
---TTTSHHHHHTTGGGS--
---TTTSHHHHHTSGGGG--
---TTTSHHHHHHTGGGS--
---TTTSHHHHHHTTTTT--
---TTTSHHHHHHTTTTT--
---TTTSHHHHHTTGGGS--
---TTTSHHHHHHT-TTT--
---TTTSHHHHHHTTTTT--
---TTTSHHHHHHTGGGS--
---TTTSHHHHHT-TTTS--
---TTTSHHHHHTTTTTT--
---TTSSHHHHTTSTTTT--
---TTTSHHHHHHTHHHH--
---GGGSHHHHHHTHHHH--
---TTTSHHHHHTSTTTT--
---TTTSHHHHHTTTTTS--
---TTTSHHHHHHHTTTT--
---TTTSHHHHHTTTTTS--
---TTTSHHHHHTTGGGS--
---TTTSHHHHHTTTTTS--
---TTTSHHHHHTTTTTS--
---TTTSHHHHHTTTTTT--
---TTTSHHHHHTTHHHH--
--SGGGSHHHHHTTHHHH--
---TTTSHHHHHHTHHHH--
---TTTSHHHHHTTHHHH--
---TTTSHHHHHHTHHHH--
---TTTSHHHHTT-TTTS--
---TTTSHHHHHHTTTTT--
---TTTSHHHHHTTGGGT--
---TTTSHHHHHHTTTTT--
---TTTSTTHHHHTSGGG--
---TTTSHHHHHHSGGGS--
---TTTSTTHHHHSHHHH--
---TTTSHHHHHHT-GGG--
---TTTSHHHHHTTGGGS--
---TTTSHHHHHTTGGGT--
---TTTSHHHHHHT-TTT--
--SGGGSHHHHHHTGGGT--
---GGGSHHHHHHSHHHH--
---GGGSHHHHHHSHHHH--
---GGGSHHHHHHHHHHH--
--SSTTSHHHHHHTHHHH--
---GGGSHHHHHHTHHHH--
---STTSHHHHHHTHHHH--
--SGGGSHHHHHHSHHHH--
--S-TTSHHHHHHTHHHH--
---GGGSHHHHHTTTGGG--
---GGGSHHHHTTTHHHH--
--SGGGSHHHHHHTHHHH--
---TTTSHHHHHHTTGGG--
---TTTSHHHHTT-HHHH--
---TTTSHHHHHTTHHHH--
---TTTSHHHHHHTTTTT--
--SSTTSHHHHHTSGGGS--
---GGGSHHHHHHTTGGG--
--SGGGSHHHHHHHTTTT--
--SGGGSHHHHHHHTTTT--
--SGGGSHHHHHTTHHHH--
--SGGGSHHHHHTTSGGG--
--SGGGSHHHHHHTHHHH--
--SGGGSHHHHHHTHHHH--
---STTSHHHHHHTHHHH--
---STTSHHHHHHTHHHH--
--SGGGSHHHHHHTHHHH--
--SSTTSHHHHHHTHHHH--
---GGGSHHHHHHTHHHH--
--SGGGSHHHHHTTHHHH--
--SGGGSHHHHHTTGGGT--
--SGGGSHHHHHTTGGGT--
--SGGGSHHHHHTTGGGT--
--SGGGSHHHHHHTGGGT--
---GGGSHHHHHH-HHHH--
---GGGSHHHHHTTTTTS--
--SGGGSHHHHHHHHHHH--
---GGGSHHHHHHTGGGT--
---GGGSHHHHHTTHHHH--
--SGGGSHHHHHHSHHHH--
--SGGGSHHHHHH-TTTS--
---GGGSHHHHHTTHHHH--
---TTTSHHHHHHTGGGG--
---TTTSHHHHHHTHHHH--
---TTTSHHHHHTTGGGT--
---TTTSHHHHHHHHHHH--
---TTTSHHHHHTTHHHH--
---TTTSHHHHHHTHHHH--
---TTTSHHHHHHTGGGG--
---TTTSHHHHHH--TTT--
---TTTSHHHHHHTHHHH--
---TTTSHHHHHTTTTTT--
---GGGSHHHHHHTHHHH--
---TTTSHHHHHHSHHHH--
---STTSHHHHHTTHHHH--
--SGGGSHHHHHHTHHHHT-
---GGGSHHHHHHSHHHHT-
---GGGSHHHHHTTHHHHT-
---GGGSHHHHTT-HHHHT-
---TTTSHHHHHHTHHHHH-
---TTTSHHHHTTTHHHHT-
---TTTSHHHHHTSHHHHH-
---TTTSHHHHHTTTTGGG-
---TTT-HHHHHTTHHHHT-
---TTTSHHHHHTTHHHHT-
---TTT-HHHHTTSTTTTT-
---TTTSHHHHHH-GGGS--
---TTTSHHHHHT---TT--
---TTTSHHHHTTTGGGS--
---TTSSHHHHHHTHHHHT-
---TTT-HHHHHHTSGGGT-
---TTT-HHHHHTTTHHHH-
---GGGSHHHHHTTTTTT--
---TTTSHHHHHHS-GGGG-
---TTTSHHHHHHT-SGGG-
---TTT-HHHHHHT-GGGT-
---TTTSHHHHHTT-GGGT-
---TTTSHHHHHT--TTS--
---TTTSHHHHHTTGGG---
---TTTSHHHHHTTGGGTT-
---TTTSHHHHHTTGGGTT-
---TTT-HHHHHTTGGGTT-
---TTT-HHHHHHHGGGS--
---TTT-HHHHHHHHTTS--
---TTT-HHHHHTTGGGTT-
---TTT-HHHHHHHGGGTT-
---TTT-HHHHHHHTTSTT-
---TTTSHHHHHHHHTTTT-
---TTT-HHHHHHHHHHTT-
---TTT-HHHHHHHHHHTT-
---TTT-HHHHHHHHTTTT-
---TTT-HHHHHHHHTTTT-
---TTTSHHHHHHHTTTS--
---GGG-HHHHHHHTTTTT-
---TTT-HHHHHHHTTTTT-
---TTT-HHHHHHHTTTTT-
---TTT-HHHHHHHHHHTT-
---TTT-HHHHHHHTTTTT-
---TTTSHHHHHHHHHHTT-
---TTT-HHHHHHHHHHTT-
---GGG-HHHHHHHTTTTT-
---TTTSHHHHHHHHTSS--
---TTTSHHHHHHHHHS---
---TTT-HHHHHHHTTS---
---TTTSHHHHHHHTTS---
---TTTSHHHHHHHTTS---
---TTTSHHHHHHHTTT---
---TTTSHHHHHHHHTT---
---TTT-HHHHHHHHTS---
---TTTSHHHHHHHTTS---
---TTTSHHHHHHHTTS---
---TTT-HHHHHHHTTT---
---TTTSHHHHHHHTTS---
---TTTSHHHHHHHTTS---
---GGGSHHHHHHHTTS---
---GGGSHHHHHHHHTS---
---TTTSHHHHHHHTTT---
---TTTSHHHHHHHTTS---
---TTTSHHHHHHHHHH---
---TTTSHHHHHHHTTS---
---TTTSHHHHHHHTTT---
---TTTSHHHHHHHTTT---
---TTSSHHHHHHHTTT---
---TTTSHHHHHHHTTSS--
---GGGSHHHHHHHHTSS--
---TTTSHHHHHHHTTS---
---TTTSHHHHHHHHTSS--
---TTTSHHHHHHHHHHTT-
---TTTSHHHHHHHTTTTT-
---TTTSHHHHHHHHHHTT-
---TTTSHHHHHHHTTTTT-
---TTSSHHHHHHHTTTTT-
---TTT-HHHHHHHHHHTT-
---TTTSHHHHHHHTTTTT-
---TTTSHHHHHHHHHHTT-
---TTTSHHHHHHHTTTTT-
---TTTSHHHHHHHHTTTT-
---TTTSHHHHHHHTTTS--
---TTSSHHHHHHHHHHHT-
--STTTSHHHHHHHTTTS--
---GGGSHHHHHHHHTTTT-
---GGGSHHHHHHHHHHTT-
---STTSHHHHHHHHTTTT-
---GGGSHHHHHHHHHT---
--SGGGSHHHHHHHHHT---
--SGGGSHHHHHHHHHSTT-
---GGGSHHHHHHHTTSTT-
---GGGSHHHHHHHTTTS--
--SGGGSHHHHHHHHTTTT-
--SGGGSHHHHHHHHTTTT-
--SSTTSHHHHHHHHTSTT-
--SGGGSHHHHHHHHTTTT-
--SGGGSHHHHHHHTTTTT-
--SGGGSHHHHHHHHTTTT-
--SGGGSHHHHHHHTTTTT-
--S-TTSHHHHHHHHTTTT-
--SGGGSHHHHHHHHTTTT-
--SGGGSHHHHHHHHTTTT-
--SGGGSHHHHHHHHHHTT-
--SGGGSHHHHHHHHTTS--
---GGGSHHHHHHHTTTS--
--SGGGSHHHHHHHHTTS--
---GGGSHHHHHHHTTTTT-
--SGGGSHHHHHHHTTTTT-
--SGGGSHHHHHHHHTTTT-
--SGGGSHHHHHHHHHHTT-
--SGGGSHHHHHHHTTTTT-
--SGGGSHHHHHHHHTTTT-
--SGGGSHHHHHHHTTTTT-
--SGGGSHHHHHHHHTTTT-
--SGGGSHHHHHHHHTSTT-
--SGGGSHHHHHHHHHTTT-
--SGGGSHHHHHHHHTTTT-
--SGGGSHHHHHHHHTTTT-
--SGGGSHHHHHHHHTTTT-
--SGGGSHHHHHHHTTTTT-
---GGGSHHHHHHHTTTTT-
--SGGGSHHHHHHHTTTTT-
--SGGG-HHHHHHHHHHTT-
--SGGGSHHHHHHHHTTTT-
---GGGSHHHHHHHHTTTT-
--SGGGSHHHHHHHHTSTT-
--SGGGSHHHHHHHHHTTT-
--SGGGSHHHHHHHHHTTT-
--SGGGSHHHHHHHHHTTT-
--SGGGSHHHHHHHHHHTT-
--SGGGSHHHHHHHTTTTT-
--SGGGSHHHHHHHHTTTT-
--SGGGSHHHHHHHHTTTT-
--SGGGSHHHHHHHHTTS--
--SGGGSHHHHHHHHHTTT-
---GGGSHHHHHHHHTTS--
---GGGSHHHHHHHHTTS--
---GGGSTTHHHHHHHTS--
--SGGGSHHHHHHHHTTS--
---TTTSHHHHHHHHTT---
---TTTSHHHHHHHHHTS--
--SGGGSHHHHHHHHHTS--
--SGGGSHHHHHHHHHTS--
--SGGGSHHHHHHHHHTS--
--SGGGSHHHHHHHHHTTT-
--SGGGSHHHHHHHHTTTT-
--SGGGSHHHHHHHHTTTT-
--SGGGSHHHHHHHHHTTT-
--SGGGSHHHHHHHHTTTT-
--SGGGSHHHHHHHHTTS--
--SGGGSHHHHHHHHHTS--
--SGGGSHHHHHHHHTSS--
--SGGGSHHHHHHHHHTS--
--SGGGSHHHHHHHHTTS--
--SGGGSHHHHHHHHTTS--
--SGGGSHHHHHHHHTTS--
--SGGGSHHHHHHHHHSS--
--SGGGSHHHHHHHHTTS--
--SGGGSHHHHHHHTTSS--
--SGGGSHHHHHHHHTTS--
--SGGGSHHHHHHHHHTS--
--SGGGSHHHHHHHHTTS--
--SGGGSHHHHHHHHHTS--
--SGGGSHHHHHHHHTTS--
--SGGGSHHHHHHHHHTS--
--SGGGSHHHHHHHHHSS--
--SGGGSHHHHHHHHTTS--
--SGGGSHHHHHHHHHHS--
--SGGGSHHHHHHHHTTS--
--STTSSHHHHHHHHTTS--
--SGGGSHHHHHHHHHSTT-
--SGGGSHHHHHHHHHTTT-
--SGGGSHHHHHHHHHTTT-
--SGGGSHHHHHHHHHHTT-
--SGGGSHHHHHHHHHGGG-
--SGGGSHHHHHHHTT----
--SGGGSHHHHHHHHHTTT-
--SGGGSHHHHHHHHHHTT-
--SGGGSHHHHHHHTTTTT-
--SGGGSHHHHHHHHTTTT-
--SGGGSHHHHHHHHHHTT-
--SGGGSHHHHHHHTTTS--
--SGGGSHHHHHHHHTTTT-
--SGGGSHHHHHHHTTTTT-
--SGGGSHHHHHHHTTTTT-
--SGGGSHHHHHHHTTTTT-
--SGGGSHHHHHHHTTTS--
--SGGGSHHHHHHHTTTTT-
--SGGGSHHHHHHHTTTS--
--SGGGSHHHHHHHTTTS--
--SGGGSHHHHHHHTTTTT-
--SGGGSHHHHHHHHHHTT-
---GGGSHHHHHHHHTTS--
--SGGGSHHHHHHHHTTTT-
---GGGSHHHHHHHTTTTT-
--SGGGSHHHHHHHTTTTT-
---GGGSHHHHHHHHTTS--
----TTSHHHHHHHTTTTT-
---GGGSHHHHHHHTTTTT-
---GGGSHHHHHHHTTTTT-
--SGGGSHHHHHHHTTTTT-
---GGGSHHHHHHHHTTTT-
--SGGGSHHHHHHHHHTS--
--SGGGSHHHHHHHHTTTT-
--SGGGSHHHHHHHHHSTT-
---GGGSHHHHHHHHHTTT-
--SGGGSHHHHHHHTTTTT-
--SGGGSHHHHHHHHHTTT-
--SGGGSHHHHHHHHHS---
---GGGSHHHHHHHHSS---
--SGGGSHHHHHHHTTTTT-
--SGGGSHHHHHHHHTTTT-
--SGGGSHHHHHHHTTTTT-
---GGGSHHHHHHHHTTTT-
--SGGGSHHHHHHHHTTTT-
--SGGGSHHHHHHHHTTTT-
--SGGGSHHHHHHHHHTTT-
--SGGGSHHHHHHHHTTTT-
--SGGGSHHHHHHHHHTTT-
--SGGGSHHHHHHHHHTTT-
--SGGGSHHHHHHHHT-S--
--SGGGSHHHHHHHHHTS--
--SGGGSHHHHHHHHTTTT-
--SGGGSHHHHHHHHTTTT-
--SSTTSHHHHHHHTTTS--
--SGGGSHHHHHHHHTTS--
--SGGGSHHHHHHHHTTTT-
--SGGGSHHHHHHHHTTTT-
--SGGGSHHHHHHHHTTTT-
--SGGGSHHHHHHHHTTS--
--SGGGSHHHHHHHHTTTT-
--SGGGSHHHHHHHHTTTT-
--SGGGSHHHHHHHHTTS--
--SGGGSHHHHHHHHTTTT-
--SGGGSHHHHHHHHTTS--
--SGGGSHHHHHHHTTTTT-
--SSTTSHHHHHHHTTTTT-
--SGGGSHHHHHHHTTTTT-
--SSTTSHHHHHHHTTTTT-
--SGGGSHHHHHHHHTTTT-
--SSTTSHHHHHHHHTTTT-
--SGGGSHHHHHHHTTTTT-
--SGGGSHHHHHHHHTTTT-
--SGGGSHHHHHHHTTTTT-
--SGGGSHHHHHHHTTTS--
--SGGGSHHHHHHHTTTTT-
--SGGGSHHHHHHHTTTTT-
--SGGGSHHHHHHHHTTTT-
--SGGGSHHHHHHHHTTTT-
--SGGGSHHHHHHHHTTTT-
--SSTTSHHHHHHHHTTTT-
--SGGGSHHHHHHHHTTS--
--SGGGSHHHHHHHHTTTT-
--SGGGSHHHHHHHHTTTT-
---GGGSHHHHHHHHTTTT-
--SGGGSHHHHHHHHTTTT-
--SGGGSHHHHHHHHTSS--
--SGGGSHHHHHHHHHHTT-
--SGGGSHHHHHHHHTTS--
--SGGGSHHHHHHHTTTS--
--SGGGSHHHHHHHHTTTT-
---GGGSHHHHHHHHTTS--
--SGGGSHHHHHHHHHHS--
--SGGGSHHHHHHHHHHTT-
--SGGGSHHHHHHHHHHTT-
--SGGGSHHHHHHHHTTS--
--SSTTSHHHHHHHHTTTT-
--SGGGSHHHHHHHHTTS--
--SGGGSHHHHHHHTTSS--
--SGGGSHHHHHHHHTTTT-
--SGGGSHHHHHHHHTTTT-
---TTTSHHHHHHHHTTTT-
---TTTSHHHHHHHHTSS--
---SSSSHHHHHHHHHTS--
---TTTSHHHHHHHHTTTT-
---TTTSHHHHHHHHTTTT-
---TTTSHHHHHHHTTTTT-
---TTTSHHHHHHHHHHTT-
---TTTSHHHHHHHTTTTT-
---TTTSTTHHHHHHTTTT-
--STTTSHHHHHHHTTTTT-
---TTTSHHHHHHHTTTTT-
---TTTSHHHHHHHTTTTT-
---TTTSHHHHHHHHTTTT-
---TTT-HHHHHHHTTTTT-
---TTT-HHHHHHHHHHS--
---TTT-HHHHHHHHHHTT-
---TTTSHHHHHHHTTTTT-
---TTTSHHHHHHHTTTS--
---TTTSHHHHHHHHHHS--
---TTTSHHHHHHHHHHS--
---TTTSHHHHHHHHTTTT-
---TTTSHHHHHHHHTTTT-
---TTTSHHHHHHHHTTTT-
---TTTSHHHHHHHHTTTT-
---TTT-HHHHHHHHTTTT-
---TTTSHHHHHHHHTTTT-
---TTTSHHHHHHHHTTTT-
---TTTSHHHHHHHHTTTT-
---TTTSHHHHHHHTTTTT-
---TTTSHHHHHHHHTTTT-
---TTTSHHHHHHHTTTS--
---TTTSHHHHHHHTTTTT-
---TTTSHHHHHHHTTTTT-
---TTTSHHHHHHHTTTTT-
---TTTSTTHHHHHHTTTT-
---TTTSHHHHHHHHHHTT-
---TTTSHHHHHHHHTTTT-
---TTTSHHHHHHHHTTTT-
---TTTSHHHHHHHHTTTT-
---TTTSHHHHHHHHTTTT-
---TTSSHHHHHHHHTTTT-
---TTTSHHHHHHHHTTTT-
---TTTSHHHHHHHHTTTT-
---TTTSHHHHHHHHTTTT-
---TTTSHHHHHHHHHHTT-
---TTTSHHHHHHHHHHTT-
---TTTSHHHHHHHTTTTT-
---TTTSHHHHHHHHTTTT-
---TTTSHHHHHHHHHHTT-
---TTTSHHHHHHHHTTTT-
---TTTSHHHHHHHHTTTT-
---TTTSSHHHHHHHTTTT-
---TTTSHHHHHHHHTTTT-
---TTTSHHHHHHGGGTTT-
---TTTSHHHHHHHTTTTT-
---TTTSHHHHHHHHHHTT-
---TTTSHHHHHHHTTTTT-
---TTTSHHHHHHHHTTTT-
---TTTSHHHHHHHTTTTT-
---TTTSHHHHHHHHHHS--
---TTTSHHHHHHHHTTS--
---TTTSHHHHHHHHHHTT-
---TTSSHHHHHHHTTTTT-
---TTTSHHHHHHHHHHTT-
---TTTSHHHHHHHTTTTT-
---TTTSHHHHHHHTTTTT-
---TTTSHHHHHHHTTTTT-
---TTTSHHHHHHHTTTTT-
---TTTSHHHHHHHTTTS--
---TTTSHHHHHHHHTTTT-
---TTTSHHHHHHHHHHS--
---TTTSHHHHHHHHHHS--
---TTT-HHHHHHHHTTTT-
---TTT-HHHHHHHTTTS--
---TTT-HHHHHHHHHHS--
---TTT-HHHHHHHHTTTT-
---TTT-HHHHHHHHTTTT-
---TTT-HHHHHHHHTTTT-
---TTT-HHHHHHHTTTTT-
---TTT-HHHHHHHTTTTT-
---TTT-HHHHHHHTTTTT-
---TTT-HHHHHHHTTTS--
---TTTSHHHHHHHHHHTT-
---TTT-HHHHHHHHHHTT-
---TTT-HHHHHHHHHHS--
---TTTSHHHHHHHTTTTT-
---TTS-HHHHHHHHTTTT-
---TTT-HHHHHHHHTTS--
---TTT-HHHHHHHTTTTT-
---TTT-HHHHHHHHTTTT-
---TTT-HHHHHHHHTSS--
---TTTSHHHHHHHHTTS--
---TTTSHHHHHHHHTTS--
---TTT-HHHHHHHTTTS--
---TTTSHHHHHHHTTTTT-
---TTTSHHHHHHHTTTS--
---SSSSHHHHHHHTTTTT-
---TTTSHHHHHHHHTSTT-
---TTTSHHHHHHHHTTTT-
--SSSSSHHHHHHHHTTTT-
---SSSSHHHHHHHHHSS--
---SSSSHHHHHHHHTTTT-
---SSSSHHHHHHHHTTTT-
---TTTSHHHHHHHHTTTT-
---TTTSHHHHHHHHTTTT-
---TTTSHHHHHHHHTTS--
--STTSSHHHHHHHHTTTT-
---TTTSHHHHHHHHTTTT-
---TTTSHHHHHHHHHTTT-
---TTTSHHHHHHHHHTTT-
---SSSSHHHHHHHHTTTT-
---TTTSHHHHHHHHTSS--
---TTTSHHHHHHHHTTS--
---SSSSHHHHHHHHTSS--
---TTTSHHHHHHHTTSS--
---SSSSHHHHHHHTTS---
---SSS-HHHHHHHHHS---
---SSSSHHHHHHHHHS---
---SSSSHHHHHHHTTS---
---TTTSHHHHHHHHHS---
---TTTSHHHHHHHHHS---
---TTT-HHHHHHHHHS---
---TTT-HHHHHHHHH----
---TTT-HHHHHHHHH----
---TTTSHHHHHHHTT----
---TTTSHHHHHHHTT----
---TTTSHHHHHHHHH----
---TTT-HHHHHHHHH----
---TTT-HHHHHHHTT----
---TTTSHHHHHHHHS----
---TTT-HHHHHHHHH----
---TTTSHHHHHHHHH----
---TTS-HHHHHHHHH----
---TTTSHHHHHHHTT----
---TTT-HHHHHHHHH----
---TTT-HHHHHHHHH----
---TTTSHHHHHHTTT----
---TTT-HHHHHHHHH----
---TTTSHHHHHHHHH----
---TTTSHHHHHHHHHS---
---TTTSHHHHHHTTSSS--
---TTTSHHHHHHTTSSS--
---TTTSHHHHHHTSSSS--
---TTT-HHHHHHTTSSS--
---TTTSHHHHHHTT--S--
---TTTSHHHHHHTT--S--
---TTTSHHHHHTTTSSS--
---TTTSHHHHHHHHTSS--
---TTT-HHHHHHHHH-S--
---TTTSHHHHHHHHH-S--
---TTTSHHHHHHHHH----
---TTTSHHHHHHHHH----
---TTTSHHHHHHHHH-S--
---TTTSHHHHHHHHH-S--
---TTS-HHHHHHHTT-S--
---SSS-HHHHHHTTT-S--
---SSSSHHHHHHTTT-S--
---TTT-HHHHHHHHH-S--
---SSSSHHHHHHHTT-S--
---TTTSHHHHHHHTT-S--
---TTTSHHHHHHHHH-S--
---TTTSHHHHHHHTT-S--
---TTT-HHHHHHHTT-S--
---SSS-HHHHHHHHH-S--
---TTT-HHHHHHHHH-S--
---TTT-HHHHHHHTT----
---TTT-HHHHHHHTT-S--
---TTT-HHHHHHHHH-S--
---TTS-HHHHHHHHT-S--
---TTTSHHHHHHHHH-S--
---TTSSHHHHHHHTT-S--
---TTTSHHHHHHHHHS---
---TTSSHHHHHHHTT----
---TTT-HHHHHHHHH-S--
---SSSSHHHHHHHTT-S--
---TTTSHHHHHHHHHSS--
---TTTSHHHHHHHHHSS--
---TTTSHHHHHHHHHS---
---TTTSHHHHHHTTTS---
---TTT-HHHHHHHTTSS--
---TTTSHHHHHHHTTSS--
---TTTSHHHHHHTTT-S--
---TTTSHHHHHHHHT-S--
---TTTSHHHHHHHHT-S--
---TTTSHHHHHHHHHSS--
---TTT-HHHHHHHHH-S--
---TTTSHHHHHHHHH-S--
---TTTSHHHHHHHHH-S--
---TTTSHHHHHHHHT-S--
---TTTSHHHHHHHTT-S--
---TTTSHHHHHHHHT-S--
---TTTSHHHHHHHHT-S--
---TTTSHHHHHHHHH-S--
---TTTSHHHHHHHTT----
---TTSSHHHHHHHHT----
---TTTSHHHHHHHHS-S--
---TTTSHHHHHHHHS-S--
---TTTSHHHHHHHHS-S--
---TTTSHHHHHHHHS-S--
---TTTSHHHHHHHHTSS--
---TTTSHHHHHHTTT-S--
---TTTSHHHHHHHTTS---
---TTTSHHHHHHHHH-S--
---TTTSHHHHHHHHT-S--
---TTTSHHHHHHHHT-S--
---TTTSHHHHHHHHT-S--
---TTT-HHHHHHHTT-S--
---TTT-HHHHHHHTT-S--
---TTTSHHHHHHHHS----
---TTTSHHHHHHHHS-S--
---TTTSHHHHHHHHH----
---TTTSHHHHHHHHH-S--
---TTTSHHHHHHHHH-S--
---TTTSHHHHHHHHH-S--
---TTTSHHHHHHHHT-S--
---TTTSHHHHHHHTT-S--
---TTTSHHHHHHHHH-S--
---TTTSHHHHHHHHH-S--
---TTTSHHHHHHHHH-S--
---TTTSHHHHHHHHTSS--
---TTTSHHHHHHHTT-S--
---TTTSHHHHHHHHTSS--
---STTSHHHHHHHHH-S--
---TTTSHHHHHHHHH-S--
---TTTSHHHHTHHHHSS--
---TTTSHHHHHHHHHSS--
---TTTSHHHHHHHHH-S--
---TTTSHHHHHHHHT-S--
---TTTSHHHHHHHHH-S--
---TTTSTTHHHHHHH-S--
---TTTSHHHHHHHHT-S--
---TTTSHHHHHHHHH-S--
---GGGSHHHHHHHHTSS--
---TTTSHHHHHHHHH-S--
---TTTSHHHHHHHTT-S--
---SSSSHHHHHHHHHSS--
---TTT-HHHHHHHHHSS--
---TTT-HHHHHHHHHSS--
---TTTSHHHHHHHHHSS--
---TTT-HHHHHHHTTSS--
---TTT-HHHHHHHTTSS--
---TTT-HHHHHHHTTSS--
---TTT-HHHHHHHTTSS--
---TTT-HHHHHHHHSSS--
---TTTSHHHHHHHHH-S--
---TTTSHHHHHHHHT-S--
---TTT-HHHHHHHHT-S--
---SSSSHHHHHHHTT-S--
---TTTSHHHHHHHHT-S--
---TTTSHHHHHHHTT-S--
---TTTSHHHHHHHHT-S--
---TTTSHHHHHHHTT-S--
---TTT-HHHHHHHTT-S--
---TTT-HHHHHHHHH-S--
---TTSSHHHHHHHHH----
---TTT-HHHHHHHHH-S--
---TTT-HHHHHHHHT-S--
---TTTSHHHHHHHHT-S--
---TTSSHHHHHHHHT----
---TTTSHHHHHHHTT----
---TTTSHHHHHHHTT----
---SSSSHHHHHHHHH----
---TTTSHHHHHHHHH----
---TTTSHHHHHHHHT-S--
---TTTSHHHHHHHHH-S--
---TTTSHHHHHHHHH-S--
---TTTSHHHHHHHHH-S--
---TTTSHHHHHHHHT----
---TTTSHHHHHHHHT-S--
---TTTSHHHHHHHHS-TT-
---TTTSHHHHHHHTT-S--
---TTTSHHHHHHHTT-S--
---TTTSHHHHHHHHS----
---TTTSHHHHHHHHT----
---TTTSHHHHHHHHT-S--
---SSSSHHHHHHHTT----
---TTTSHHHHHHHHS----
---TTTSHHHHHHHHH----
---TTTSHHHHHHHHH-S--
---TTTSHHHHHHHHH----
---TTTSHHHHHHHTT----
---TTTSHHHHHHHTT----
---TTTSHHHHHHHHH-S--
---TTT-HHHHHHHTT-S--
---TTT-HHHHHHHTT-S--
---TTTSHHHHHHHHH-S--
---TTT-HHHHHHHTT-S--
---TTT-HHHHHHHHH-S--
---TTTSHHHHHHHHHSS--
---TTT-HHHHHHHHH-S--
---TTTSHHHHHHHHH-S--
---TTTSHHHHHHHHH-S--
---TTTSHHHHHHHHH-S--
---TTTSHHHHHHHHH-S--
---TTTSHHHHHHTTT----
---TTTSHHHHHHHHS-S--
---TTTSHHHHHHHHH-S--
---TTTSHHHHHHHHH-S--
---TTTSHHHHHHHHT-S--
---GGGSHHHHHHHHT-S--
---TTTSHHHHHHHHT-S--
---TTTSHHHHHHHHT-S--
---GGGSHHHHHHHHH-S--
---TTTSHHHHHHHHH-S--
--SGGGSHHHHHHHHH-S--
---TTTSHHHHHHHHH-S--
---TTTSHHHHHHHHH-S--
---TTTSHHHHHHHHH-S--
---TTT-HHHHHHHHH-S--
---TTT-HHHHHHHHH-S--
---TTTSTTTTTGGGT-S--
---TTTSTTHHHHHHH-S--
---TTTSTTHHHHTTS-S--
---TTS-HHHHHHHTT-S--
---TTTSHHHHHHHHH-S--
---TTTSHHHHHHHHH-S--
---TTTSHHHHHHHHH-S--
---TTT-HHHHHHTTT-S--
---TTT-HHHHHHHHH-S--
---TTTSHHHHHHHHH-S--
---TTT-HHHHHHHHH-S--
---TTT-HHHHHHHTT-S--
---TTTSHHHHHHHHH-S--
---TTTSHHHHHHHHH-S--
---TTTSHHHHHHTTT-S--
---TTTSHHHHHHHTT-S--
---TTTSHHHHHHHTT-S--
---TTTSHHHHHHHTT-S--
---TTTSHHHHHHHTT-S--
---TTTSHHHHHHTTT-S--
---TTTSHHHHHHTTT-S--
---TTTSHHHHHHHHH-S--
---TTTSHHHHHHTTT-S--
---TTTSHHHHHHHHH-S--
---TTTSHHHHHHTTT-S--
---TTTSHHHHHHTTT-S--
---TTTSHHHHTTTTT-S--
---TTTSHHHHHHHTT-S--
---TTTSHHHHHHHTT-S--
---TTT-HHHHHHHTT-S--
---TTTSHHHHHHHTT-S--
---TTTSHHHHHHHTT-S--
---TTTSHHHHHHHTT-S--
---TTTSHHHHHHTTT-S--
---TTTSHHHHTTTTT-S--
---TTTSHHHHHHHTT-S--
---TTTSHHHHHHHTT-S--
---TTTSTTHHHHHTT-S--
---TTTSHHHHHHTTT-S--
---TTTSHHHHHHHHH-S--
---TTTSHHHHHHHTS-S--
---TTTSHHHHHHHHH-S--
---TTTSHHHHHHTTT-S--
---TTTSHHHHHHHTT-S--
---GGGSHHHHHHTTT-S--
---TTTSHHHHHHHTT-S--
---TTTSHHHHHHHTT-S--
---TTTSHHHHHHHTT-S--
---TTTSHHHHHHHTT-S--
---TTTSHHHHHHHTT-S--
---TTTSHHHHHHTTT-S--
---TTTSHHHHHHHHH-S--
---TTTSHHHHHHHHHSS--
---TTTSHHHHHHTTT-S--
---TTTSHHHHHHHHH-S--
---TTTSHHHHHHHHH-S--
---TTTSHHHHHHHTT-S--
---TTTSHHHHHHTTS-S--
---TTTSHHHHHHHTT-S--
---TTTSHHHHHHTTS-S--
---TTTSHHHHHHHTT-S--
---TTTSHHHHHHHTT-S--
---TTTSHHHHHHHTT-S--
---TTTSHHHHHHHHH-S--
---TTTSHHHHHHTTT-S--
---TTT-HHHHHHHTT-S--
---TTT-HHHHHHHTT-S--
---TTTSHHHHHHTTT-S--
---TTTSHHHHHHHTT-S--
---TTTSHHHHHHTTT-S--
---TTTSHHHHHHHTT-S--
---TTTSHHHHHHTTS-S--
---TTT-HHHHHHTTS-S--
---TTTSHHHHHHGGG-S--
---TTTSHHHHHHHTS-S--
---TTTSHHHHHHTTS-S--
---TTSSHHHHHHTTT-S--
---SSSSHHHHHHTTT-S--
---TTT-HHHHTGGGT-S--
---TTSSHHHHHHTTT-S--
---TTTSHHHHHHTTT----
---TTTSHHHHHHHTT-S--
---TTTSHHHHHHHTS-S--
---TTT-HHHHHHTTT-S--
---TTT-HHHHHHTTT-S--
---TTTSHHHHHHTTT-S--
---TTTSHHHHHHTTT-S--
---TTTSHHHHHHTTT-S--
---TTS-HHHHHHHTT-S--
---TTTSHHHHHHHTT-S--
---TTTSHHHHHHHHH-S--
---TTT-HHHHHHHHH-TT-
---TTTSHHHHHHHTT-S--
---TTTSHHHHHHHHH-S--
---TTTSHHHHHHHHH-S--
---TTTSHHHHHHHTT-S--
---TTTSHHHHHHHTT-S--
---TTTSHHHHHHHHH-S--
---TTTSHHHHHHHTT-S--
---TTTSHHHHHHHHH-S--
---TTTSHHHHHHHHH-S--
---TTTSHHHHHHHHH-S--
---TTTSHHHHHHTTT-S--
---TTTSHHHHHHHHH-S--
---TTTSHHHHHHHHH-S--
---TTTSHHHHHHHHH-S--
---TTSSHHHHHHHHH-S--
---TTTSHHHHHHHTT-S--
---TTT-HHHHHHHHH-S--
---TTTSHHHHHHHTT-S--
---TTT-HHHHHHHTT-S--
---TTT-HHHHHHHTT-S--
---TTT-HHHHHHTTTSS--
---TTTSHHHHHHHHHSS--
---TTT-HHHHHHHHHSS--
---TTTSHHHHHHHHH-S--
---TTTSHHHHHHHHHSS--
---TTTSHHHHHHHHHSS--
---TTTSHHHHHHHTTSS--
---TTTSHHHHHHHTTSS--
---TTTSHHHHHHHHH-S--
---TTTSHHHHHHHHH-S--
---TTT-HHHHHHHHS-S--
---TTTSHHHHHHHHTSS--
---TTTSHHHHHHHTTSS--
---TTTSHHHHHHHTT-S--
---TTTSHHHHHHHHHSS--
---TTTSHHHHHHHTTSS--
---TTTSHHHHHHHTTSS--
---GGG-HHHHHHHTT-S--
---TTT-HHHHHHHTT-S--
---TTT-HHHHHHHTT-S--
---TTT-HHHHHHHTTSS--
---TTTSHHHHHHHTTSS--
---TTT-HHHHHHHHHSS--
---TTT-HHHHHHHHH-S--
---TTT-HHHHHHHTT-S--
---TTTSHHHHHHHHH-S--
---TTTSHHHHHHHHH-S--
---TTT-HHHHHHHHHSS--
---TTTSHHHHHHHHTSS--
---TTTSHHHHHHHTT-S--
---TTT-HHHHHHHTT-S--
---TTTSHHHHHHHTTS---
---TTTSHHHHHHHHH-S--
---TTT-HHHHHHHHT-S--
---SSSSHHHHHHHHH-S--
---TTS-HHHHHHHHH----
---TTT-HHHHHHHHH-S--
---TTTSHHHHHHHHH-S--
---TTTSHHHHHHHHH-S--
---TTTSHHHHHHHHT-S--
---TTT-HHHHHHHHHSS--
---TTSSHHHHHHHHH-S--
---TTT-HHHHHHHHS-S--
---TTTSHHHHHHHHH-S--
---TTTSHHHHHHHHT-S--
---TTT-HHHHHHHHH-S--
---TTS-HHHHHHHHT-S--
---TTTSHHHHHHHTT-S--
---TTT-HHHHHHHHH----
---TTT-HHHHHHHTT-S--
---TTTSHHHHHHTTT-S--
---SSS-HHHHHHHHH----
---TTTSHHHHHHHHHS---
---TTTSHHHHHHHHH----
---TTT-HHHHHHHHT-S--
---TTT-HHHHHHHHH----
---TTT-HHHHHHTTT----
---TTTSHHHHHHHHH-S--
---TTTSHHHHHHHHH-S--
---TTT-HHHHHHTTS-S--
---TTT-HHHHHHHHH-S--
---TTTSHHHHHHHTT-S--
---TTT-HHHHHHHHH----
---TTTSHHHHHHHTT-S--
---TTTSHHHHHHHHH----
---GGG-HHHHHHHHH-S--
---TTTSHHHHHHHTT----
---TTTSHHHHHHHTT----
---TTT-HHHHHHHHH----
---SSSSHHHHHHHHH-S--
---TTT-HHHHHHHHHSS--
---TTTSHHHHHHHHHS---
---TTT-HHHHHHHHH----
---TTT-HHHHHHHHH-TT-
---TTT-HHHHHHHHH-TT-
---TTTSHHHHHHHHH-S--
---TTTSHHHHHHHHH-S--
---TTT-HHHHHHHHH-TT-
---TTT-HHHHHHHHH-TT-
---TTT-HHHHHHHHH-S--
---TTTSHHHHHHHHH-S--
---TTTSHHHHHHHHHS---
---TTTSHHHHHHHHS----
---TTTSHHHHHHHTTSTT-
---TTTSHHHHHHHHH----
---TTTSHHHHHHHHH----
---TTTSHHHHHHHTT----
---TTTSHHHHHHHHTSTT-
---TTTSHHHHHHHHH-TT-
---TTTSHHHHHHHHTSTT-
---TTTSHHHHHHHHHSTT-
---TTTSHHHHHHHHT----
---TTTSHHHHHHHHH----
---TTTSHHHHHHHHS----
---TTTSHHHHHHHTT----
---TTTSHHHHHHHTS----
---TTTSHHHHHHHTT----
---TTTSHHHHHHHTT----
---TTTSHHHHHHHTT----
---TTTSHHHHHHHHS----
---TTTSHHHHHHHHT----
---TTTSHHHHHHHTT----
---TTTSHHHHHHHTT----
---TTTSHHHHHHHTT----
---TTTSHHHHHHHHH----
---TTTSHHHHHHHHT----
---TTTSHHHHHHHHS-S--
---TTTSHHHHHHHTT-S--
---TTTSHHHHHHHTT-S--
---TTTSHHHHHHHHS----
---TTTSHHHHHHHHH-S--
---TTTSHHHHHHHHT-S--
---TTTSHHHHHHHHT----
---TTT-HHHHHHHHH-S--
---TTTSHHHHHHHTT----
---TTTSHHHHHHHHT----
---TTTSHHHHHHHHT----
---GGGSHHHHHHHHS-S--
---TTTSHHHHHHHHS-S--
---TTT-HHHHHHHHT----
---TTTSHHHHHHHTS-S--
---TTTSHHHHHHHHT-S--
---TTTSHHHHHHHHS-S--
---TTT-HHHHHHHHS-S--
---TTTSHHHHHHTTS----
---TTTSHHHHHHHHS----
---TTT-HHHHHHHHS-S--
---TTT-HHHHHHHHTTS--
---TTT-HHHHHHHHTTS--
---TTTSHHHHHHHHS-S--
---TTTSHHHHHHHHT----
---TTSSHHHHHHHHT----
---TTTSHHHHHHHHT-S--
---TTTSHHHHHHHHS-S--
---TTTSHHHHHHHHT-S--
---TTTSHHHHHHHHS-S--
---TTTSHHHHHHHHS-S--
---TTTSHHHHHHHHS----
---TTTSHHHHHHHHT----
---TTTSHHHHHHHHT----
---TTTSHHHHHHHHT----
---TTTSHHHHHHHHS----
---TTTSHHHHHHHHT----
---TTTSHHHHHHHTT----
---TTSSHHHHHHHTT----
---TTTSHHHHHHHTT----
---TTTSHHHHHHHTT----
---TTT-HHHHHHHTS----
---TTTSHHHHHHHTT----
---TTTSHHHHHHHTT----
---TTTSHHHHHHHHT----
---TTTSHHHHHTS-S----
---TTTSHHHHHTSSS----
--SSTTSHHHHHTTTT----
---GGGSHHHHHTTSS----
---GGGSHHHHHTTSS-S--
---TTT-HHHHHTTS-----
---TTT-HHHHHSS-S----
---TTTSHHHHHTTSS----
---TTTSHHHHHTTTT----
---TTTSHHHHHHSSS----
---TTT-HHHHHHT-S----
---TTTSHHHHHHTSS----
---TTTSHHHHHHTTT----
---TTTSHHHHHHTTT----
---TTT-HHHHTTSTT----
---TTTSHHHHTTTTT----
---TTTSHHHHHHSSS----
---TTTSHHHHHHTTT----
---TTTSHHHHHT-TT----
---TTTSHHHHHTTTT----
---TTT-HHHHHHTSS----
---TTTSHHHHHTTTT----
---TTTSHHHHHT-TT----
---TTTSHHHHHTTTT----
---TTT-HHHHHT-SS----
---TTTSHHHHHTTTT----
---TTTSHHHHHTT------
---TTT-HHHHHTTTT----
---TTTSHHHHHTTTT----
---TTT-HHHHHS--S----
---TTTSHHHHHH-TT----
---TTTSTTHHHHSTT----
---TTTSHHHHHT-TT----
---TTT-HHHHHH-TT----
---TTTSHHHHHH-TT----
---TTTSHHHHHTTTT----
---TTT-HHHHHT-TT----
---TTTSHHHHHHTTT----
---TTT-HHHHHTTTT----
---TTTSHHHHHHTTT----
---TTTSHHHHHHTTT----
---TTTSHHHHHTSTT----
---TTTSHHHHHTTTT-S--
---TTTSHHHHHTTTT----
---TTTSHHHHHHTTT----
---TTTSHHHHHS-TT----
---TTTSHHHHHTSTT----
---TTTSHHHHHHTTT----
---TTT-HHHHHTTTT----
---TTTSHHHHHTTTT----
---TTTSHHHHHHTTT----
---TTTSHHHHHTTTT----
---TTTSHHHHHHTTT----
---TTTSHHHHHTTTT----
---TTTSHHHHHTSTTGGG-
---TTSSHHHHHTTTT----
---TTTSHHHHHTTTT----
--STTTSHHHHHTTTT----
---TTTSHHHHHTTTT----
---TTTSHHHHHTTTT----
---TTTSHHHHHH-TT----
---TTTSHHHHHHTTT----
---TTTSHHHHHHTTT----
---TTTSHHHHHTTTT----
---TTTSHHHHHHSTT----
---TTTSHHHHHTTTT----
---TTTSHHHHGGGTT----
---TTTSHHHHHTTSS-TT-
---TTTSHHHHHTTTT----
---TTTSHHHHTT-TT----
---TTTSHHHHTT-TT----
---TTTSHHHHTT-TT----
---TTTSHHHHTT-TT----
---TTTSHHHHTS-TT----
---TTTSHHHHTT--S----
---TTTSHHHHTT-SS----
---TTTSHHHHTT-SS----
---TTTSHHHHTT-SS----
---TTTSHHHHTT--S----
---TTTSHHHHTT-TT----
---GGGSHHHHTT-TT----
---TTTSHHHHTTSTT----
---TTTSHHHHTT-TT----
---TTTSHHHHTTSTT----
---TTTSHHHHTT-SS----
---TTTSHHHHTS-SS----
---TTTSHHHHTT--S----
---TTTSHHHHTTSTT----
---TTTSHHHHSSSTT----
---TTTSHHHHGGGSS----
---TTTSHHHHHTTTT----
---TTT-HHHHGGGTT----
---TTTSHHHHGGGSS----
---TTTSHHHHTTSSS----
---TTTSHHHHTTSTT----
---TTTSHHHHHTTTT-TT-
---TTTSHHHHTTT-S----
---TTTSHHHHTT-TT----
--STTSSHHHHHTTTT----
---TTTSHHHHTTSTT-TT-
---TTTSHHHHHTTTT----
---TTTSHHHHGGG-S----
---TTSSHHHHTTSTT----
---TTTSHHHHGGGTT----
---TTTSHHHHTTSTT----
---TTTSHHHHTTS-S----
---TTTSHHHHHTTTT----
---TTTSHHHHHHSTT----
---TTTSHHHHTTTTT----
---TTTSHHHHTT--S----
---TTTSHHHHHH-TT----
---TTTSHHHHTTTTT----
---TTTSHHHHTTTTT----
---TTTSHHHHTT-TT----
---TTTSHHHHTTTTT----
---TTTSHHHHTT-TT----
---TTT-HHHHTT-TT----
---TTT-HHHHTT-TT----
---TTT-HHHHTT-TT----
---TTTSSTTSTT-TT----
---TTT-TTTTTTTTT----
---TTT-HHHHTT-TT----
---TTT-TTTSTT-TT----
---TTT-TTTTTT-TT----
---TTTSHHHHTT-TT----
---TTTSTGGGTT-SS----
---TTTSHHHHTT-TT----
---TTTSGGG-TT-TT----
---TTTSGGGGTT-SS----
---TTS-TTTTTT-SS----
---TTS-HHHHTTTTT----
---TTT-TTTSTT-TT----
---SSS-TTTTTT-TT----
---TTS-TTTTTTS-S----
---TTT-TTTTTT-SS----
---TTS-TTTTTTSTT----
---SSS-HHHHTTSTT----
---TTT-HHHHTT-TT----
---TTT-SGGGTT-TT----
---SSSSTTTTTT-TT----
---TTTSTGGGTT-SS----
---TTT-HHHHTT-TT----
---TTTSTTTTTTTTT----
---TTTSTTTSTT-TT----
---TTTSGGGSSS-SS----
---TTTSTTTSTT-TT----
---TTTSHHHHTT-TT----
---TTTSTTTSTT-TT----
---TTTSHHHHTTSSS----
---TTTSHHHHTT-TT----
---TTTSHHHHTT-TT----
---TTTSHHHHTTS-S----
---TTSSHHHHGGG-S----
---TTTSHHHHTTSTT----
---GGGSHHHHTT--S----
---TTTSGGGSSS--S----
---TTTSGGGGTT--S----
---TTSSTTTSTT--S----
---TTTSTTTTTT--S----
---TTTSTTTTSS--S----
---TTTSTTTSTT--S----
---TTTSTTGGGGSSS----
---TTTSTTTSSS--S----
---TTTSTTTTTS--S----
---TTSSHHHHTT--S----
---TTTSHHHHTT-SS----
---TTTSTTHHHHS-SS---
---TTTSTTHHHH--S----
---TTTSTTHHHH--SS---
---TTTSTTHHHH--SS---
---TTTSHHHHHH--SS---
---TTTSTTHHHH--S----
---TTTSTTHHHH--SS---
---TTTSTTHHHH--S----
---TTTSTTHHHH--SS---
---TTTSTTHHHH--S----
---TTTSTTHHHHS-S----
---TTTSTTHHHHS-S----
---TTTSHHHHHH--S----
---TTTSHHHHHHS-S----
---TTTSTTHHHHS-S----
---TTTSHHHHHHS-S----
---TTTSHHHHHH--S----
---TTTSHHHHHHS-S----
---TTTSTTHHHHS-S----
---TTTSTTHHHHS-S----
---TTTSTTHHHH--S----
---TTTSTTHHHH--S----
---TTTSHHHHHH--S----
---TTTSHHHHHHS-S----
---TTTSTTHHHHS-S----
---TTTSHHHHHH--S----
---TTTSTTHHHHS-S----
---TTTSHHHHHH--SS---
---TTTSHHHHHH--SS---
---TTTSHHHHHH--S----
---TTTSHHHHHH--S----
---TTTSHHHHHH--S----
---TTTSHHHHHH--S----
---TTTSTTHHHH--S----
---TTTSTTTTTT--S----
---TTTSTTHHHH--S----
---TTTSHHHHHH--S----
---TTTSHHHHTT--S----
---TTTSHHHHHH--S----
---TTTSTTHHHH--SS---
---TTTSTTHHHH--S----
---TTTSTTHHHH--S----
---TTTSTTHHHH--S----
---TTTSTTHHHH--S----
---TTTSHHHHHH--S----
---TTTSHHHHHH--S----
---TTTSHHHHHH--S----
---TTTSTTHHHH--S----
---TTTSTTHHHH--S----
---TTTSTTHHHH--S----
---TTTSTTGGGT--S----
---TTTSHHHHHH--S----
---TTTSHHHHTT--S----
---TTTSTTHHHH--S----
---SSSSTTHHHH--SS---
---TTTSTTGGGT--SS---
---TTTSTTTTTS--S----
---TTTSHHHHHH--S----
---TTTSTTGGGT--S----
---TTTSTTHHHH--S----
---TTTSTTHHHH--S----
---TTTSHHHHTT--SS---
---TTTSTTHHHH--S----
---TTTSTTHHHH--S----
---TTTSTTHHHH--S----
---TTTSTTHHHHS-S----
---TTTSTTHHHHS-S----
---TTTSTTHHHH--S----
---TTTSTTHHHH--SS---
---TTTSTTHHHHS-S----
---TTTSTTHHHHS-S----
---TTTSTTHHHHS-SS---
---TTTSHHHHHHS-SS---
---TTTSHHHHHHS-SS---
---TTTSHHHHHHS-S----
---TTTSHHHHHHS-S----
---TTTSTTGGGGSTTS---
---TTTSTTHHHHTGGG---
---TTTSHHHHHHTGGG---
---TTTSHHHHHTTGGGS--
---TTTSHHHHTTS-TTS--
---TTTSTTTTTSSGGG---
---TTTSHHHHTTSSSSS--
---TTTSTTGGGTT-TT---
---TTTSHHHHTTS-TT---
---TTTSTTGGGTTGGG---
---TTTSTTGGGSSGGG---
---TTTSTTGGGSSGGG---
---SSSSTTHHHHTGGGS--
---SSSSHHHHHTTGGG---
---TTTSTTGGGS-TTTS--
---TTTSTTGGGS-GGGS--
---TTTSHHHHHSSGGGS--
---TTTSTTGGGS-TTTS--
---TTTSTTGGGS-TTT---
---TTTSTTGGGT-TTSS--
---TTTSTTGGGS-SSSS--
---TTTSTTGGGS-SSSS--
---TTTSHHHHHS-TTTS--
---TTSSTTGGGSSTTS---
---TTTSHHHHHTTGGGS--
---TTTSTTHHHHTGGG---
---TTTSTTHHHHTGGG---
---TTTSHHHHHHTGGG---
---TTTSTTTTTT-GGG---
---TTTSHHHHHT-TTS---
---TTTSHHHHHTTTTS---
---TTTSHHHHHHTTTSS--
---TTTSTTHHHHTGGG---
---TTTSHHHHHHSTTS---
---TTTSTTHHHHTTT----
---TTTSHHHHHH-TTS---
---TTTSTTHHHHSTTS---
---TTTSHHHHHHTGGG---
---TTTSHHHHHH-TTSS--
---TTTSTTHHHHTTTS---
---TTTSHHHHHHTGGGS--
---TTTSHHHHHHTTTS---
---TTTSHHHHHHSGGGS--
---TTTSHHHHHHTTTTS--
---TTSSHHHHHHHTTTS--
---TTTSHHHHHTTTTTS--
---TTTSHHHHHTTGGGS--
---TTTSHHHHTTGGGTS--
---TTTSHHHHHHTGGGS--
---SSSSHHHHHHTGGGS--
---TTSSHHHHHTTGGGS--
---TTTSHHHHHTTTTTS--
---TTTSHHHHHHHHTSS--
---TTTSHHHHHHTGGGS--
---TTTSHHHHHHSGGGS--
---TTTSHHHHHHTGGGS--
---SSSSHHHHHTTTTT---
---SSSSHHHHHHTGGGS--
---TTTSHHHHHHTTTTS--
---TTTSHHHHHHHGGG---
---GGGSHHHHHHTGGGS--
---TTT-HHHHHTTGGG---
---SSSSHHHHHHTGGG---
---TTTSHHHHHTSTTTS--
---TTTSHHHHHTTTTSS--
---TTTSHHHHHT-TTTS--
---TTTSTTHHHHTTTTS--
---TTTSHHHHHHTTTTS--
---TTTSHHHHHHTTTTS--
---TTTSHHHHHHTTTTS--
---TTTSHHHHHHSTTT---
---TTTSHHHHHTSTTS---
---TTTSHHHHHHTGGG---
---TTTSHHHHHHSGGG---
---TTTSHHHHHHTSSS---
---TTSSHHHHHHSTTS---
---SSSSHHHHHHSGGG---
---TTTSHHHHHHSTTT---
---TTTSHHHHHHSTT----
---TTTSHHHHHHTGGG---
---TTTSHHHHHHHSTTS--
---TTTSHHHHHT-GGG---
---TTTSHHHHHHSGGG---
---TTTSHHHHHHTTTS---
---TTTSHHHHHHSGGG---
---TTTSHHHHHHSSSS---
---TTTSHHHHHHTTTS---
---TTTSTTHHHHTTTS---
---TTTSHHHHHHSTTS---
---TTTSHHHHHHTTT----
---TTTSHHHHHHTGGG---
---TTT-HHHHHHTTT----
---TTTSHHHHHHTTTT---
---TTTSHHHHHTTTTS---
---TTTSHHHHHHSGGG---
---TTTSTTHHHHSTTS---
---TTTSHHHHHHSTTS---
---TTTSHHHHHTTTT----
---SSSSHHHHHTTTTS---
---TTTSHHHHHHSTTS---
---TTTSHHHHHTTTT-S--
---TTTSHHHHHHTSSS---
---TTTSHHHHTT-GGGS--
---TTTSHHHHTTSGGG---
---TTTSHHHHTTSGGG---
---TTTSHHHHHHSTTS---
---TTTSHHHHTTSGGGS--
---TTTSHHHHHSSGGG---
---TTTSHHHHHHHTTS---
---TTTSHHHHTTSSSS---
---TTTSHHHHTTT-SS---
---TTTSHHHHHHHSSS---
---TTTSHHHHTTSSS----
---TTTSHHHHHHHSS----
---TTTSHHHHHHHSSS---
---TTTSHHHHHHHSS----
---TTTSHHHHTTTSSS---
---TTTSHHHHHHHSS----
---TTTSHHHHTTS-S----
---TTTSHHHHHTTSS----
---TTTSHHHHHH-SSS---
---TTTSHHHHTT--S----
---TTTSTTHHHHTSS----
---TTTSHHHHHHSSS----
---TTTSHHHHHTTSSS---
---GGGSHHHHHSSSSS---
---TTTSHHHHHTTSS----
---TTTSHHHHHTTSS----
---TTT-HHHHHHTSS----
---TTT-HHHHGGGSS----
---TTTSHHHHHTSSS----
---SSSSTTHHHHTTT----
---TTTSHHHHHTTSS----
---TTTSHHHHTTSSS----
---TTTSHHHHHTTSS----
---TTTSHHHHHTTSS----
---TTTSHHHHGGGSS----
---TTTSHHHHHTTSSS---
---TTTSHHHHHTTSS----
---TTSSHHHHTTSSS----
---TTTSHHHHGGGSSS---
---TTTSHHHHGGGSSS---
---SSSSHHHHHTTSSS---
---TTTSHHHHHTTSSS---
---TTTSHHHHTTSSSS---
---SSSSHHHHHHTSS----
---TTTSHHHHHTTSSS---
---TTTSHHHHHHTSSS---
---SSSSHHHHHTTSSS---
---SSSSHHHHHTTSS----
---TTTSHHHHHHSSSS---
---TTTSHHHHHTTSSS---
---TTTSHHHHHHTSSS---
---TTTSHHHHHTTSSS---
---TTTSHHHHHTTSSS---
---TTTSHHHHHHTSS----
---TTTSHHHHHHSSSS---
---TTT-HHHHHTTSSS---
---TTTSHHHHHHTSSS---
---TTTSHHHHHTTSSS---
---TTTSHHHHTTSSSS---
---TTTSHHHHHHTSSS---
---TTTSTTTTTS-SS----
---TTTSTTTTTTTSS----
---TTSSTTTTTTTSS----
---SSSSTTGGGSSSSS---
---TTTSHHHHHHTSS----
---TTTSHHHHHT-SSS---
---TTTSHHHHHTTSSS---
---TTT-HHHHHT-SS----
---SSSSHHHHHS-SSS---
---TTT-HHHHHS-SSS---
---TTTSHHHHHTTSSS---
---TTT-HHHHHT-SSS---
---TTSSTTTTTS-SS----
---TTT-HHHHHH-SS----
---TTTSHHHHHH-SS----
---TTTSHHHHHH-SSS---
---TTTSHHHHHH-SS----
---TTT-HHHHHH-SS----
---TTTSHHHHHH-SSS---
---TTT-HHHHHT-SS----
---TTTSHHHHHT-SS----
---TTTSHHHHHT-SSS---
---TTTSHHHHHH-SSS---
---TTTSHHHHHH-SSS---
---TTTSHHHHHH-SSS---
---TTTSHHHHHH-SS----
---TTTSHHHHHH-SS----
---TTTSHHHHHH-SSS---
---TTTSHHHHHH-SSS---
---TTTSHHHHTT-SSS---
---TTTSHHHHHHTSSS---
---TTTSTTHHHH-SSS---
---TTTSHHHHHH-SSS---
---TTTSHHHHHHSSS----
---TTTSHHHHHH-SS----
---TTTSHHHHHH-SSS---
---TTTSHHHHHH-SS----
---TTTSTTHHHH-SSS---
---TTTSHHHHHH-SS----
---TTTSHHHHHH-SSS---
---TTTSHHHHTT-SS----
---TTTSTTHHHHTSSS---
---TTTSHHHHHH-SSS---
---TTTSTTHHHH-SSS---
---TTTSTTHHHH-SSS---
---TTTSHHHHHH-SSS---
---TTTSTTHHHH-SSS---
---TTTSHHHHTT-SS----
---TTTSHHHHHH-SS----
---TTTSHHHHHH-SS----
---TTTSHHHHHTTSSS---
---TTTSHHHHHT-SSS---
---TTTSHHHHHS-SS----
---TTTSHHHHSS-SSS---
---TTTSHHHHTT-SSS---
---TTTSHHHHHT-SS----
---TTTSHHHHHTSSSS---
---SSSSHHHHHT-SSS---
---TTTSHHHHHT-SS----
---TTTSHHHHHT-SSS---
---TTTSHHHHHH-SS----
---TTTSHHHHHT-SS----
---SSSSTTTSTT-SS----
---TTTSTTTSTT-SS----
---TTTSHHHHTT-SSS---
---TTTSHHHHTT-SS----
---TTT-HHHHTT-SS----
---TTT-HHHHTT-SS----
---TTT-HHHHTT-SSS---
---TTTSHHHHTT-SS----
---TTS-HHHHTT-SS----
---TTTSTTGGGG-SS----
---TTTSTTTTTT-SS----
---SSSSTTTTTT-SSS---
---SSSSTTGGGG-TTS---
---SSSSHHHHSTTSS----
---SSSSTTTTSS-SS----
---TTTSHHHHTT-SSS---
---SSSSTTGGGG-SSS---
---TTTSHHHHTT-SSS---
---TTTSTTTTTT-SSS---
---GGGSTTGGGS-SSS---
---TTTSHHHHTT-SSS---
---TTTSTTTGGG-SSS---
---TTTSTTGGGG-SSS---
---TTTSTTGGGG-SS----
---TTTSTTGGGG-SSS---
---TTTSHHHHTT-SSS---
---TTTSHHHHTT-SSS---
---TTTSHHHHHH-SSS---
---TTTSHHHHTTSSSS---
---TTTSHHHHTTSSSS---
---TTTSHHHHTTSSSS---
---TTTSHHHHTT-SSS---
---TTTSHHHHTTSSS----
---TTTSHHHHTT-SS----
---TTTSHHHHTT-SSS---
---TTTSHHHHHT-SSS---
---TTTSHHHHHH-SSS---
---TTTSHHHHHT-SS----
---TTTSHHHHTT-SSS---
---TTTSHHHHTT-SSS---
---TTTSHHHHTS-SSS---
---TTTSHHHHTTSSSS---
---TTTSHHHHHH-SSS---
---TTTSHHHHTT-SS----
---TTTSHHHHTTSSSS---
---TTTSHHHHTT-SSS---
---TTTSHHHHTT-SSS---
---TTTSHHHHTT-SS----
---TTTSHHHHHT-SS----
---TTTSHHHHHSSSSS---
---TTTSHHHHHH-SSS---
---TTTSHHHHTT-SSS---
---TTTSHHHHTTSSSS---
---TTTSHHHHHH-SSS---
--STTTSHHHHTTSSSS---
---TTTSHHHHTT-SSS---
---TTTSHHHHTT-SSS---
--STTSSHHHHHH-SSS---
---GGGSHHHHTTSSSS---
--SGGGSHHHHTT-SSS---
---STTSHHHHTT-SSS---
--SGGGSHHHHTT-SSS---
---GGGSHHHHHT-SS----
--SGGGSHHHHTT-SSS---
---GGGSHHHHTT-SSS---
--SGGGSHHHHHTSSSS---
--SGGGSHHHHTT-SS----
--SGGGSHHHHHHSSSS---
--SGGGSHHHHTT-SS----
--SGGGSHHHHHHHTT----
--SGGGSHHHHHH-SSS---
--SGGGSHHHHHHHTT----
--SGGGSHHHHTT-SS-S--
--SGGGSHHHHTT-SS-S--
--SGGGSHHHHTT-SS----
---GGGSHHHHHTSSS-S--
--SGGGSHHHHTTSSSSS--
--SGGGSHHHHHTSSSSS--
--SGGGSHHHHHH-SSSS--
--SGGGSHHHHTT-SSSS--
--SGGGSHHHHHH-SS-S--
--SGGGSHHHHHHTSSSS--
--SGGGSHHHHTT-SSSS--
--SGGGSHHHHHHS-SSS--
---GGGSHHHHTTS-SSS--
---GGGSHHHHHH--SSS--
--SGGGSHHHHTT-SS-S--
--SGGGSHHHHHHTSS-S--
--SGGGSHHHHHH-SSSS--
--SGGGSHHHHTTSSS-S--
--SGGGSHHHHHHSSSSS--
---GGGSHHHHTTSSSS---
---GGGSHHHHHHSSS-S--
---TTTSHHHHHHTSSSS--
---TTTSHHHHHHSSSSS--
--SGGGSHHHHHHTSSSS--
---GGGSHHHHHHSSSSS--
--SSTTSHHHHHH-TT-S--
--SGGGSHHHHHHSSS-S--
---GGGSHHHHHH-TT-S--
--SGGGSHHHHHTSSSSS--
--SGGGSHHHHHTSSSSS--
--SSTTSHHHHHH--S-S--
---GGGSHHHHTT--SSS--
--SGGGSHHHHHHSSSSS--
--SGGGSHHHHHHSSSSS--
--SGGGSHHHHHHSSSSS--
---GGGSHHHHHHSSSSS--
---GGGSHHHHHH-SS-S--
--SGGGSHHHHHH--S-S--
--SGGGSHHHHTTSSSS---
--SGGGSHHHHHHSSS----
--SGGGSHHHHHT-SSS---
--SGGGSHHHHTTS-S----
---GGGSHHHHTTSSSS---
--SGGGSHHHHHTSSSS---
--SGGGSHHHHTTS-SSS--
--SGGGSHHHHHTTTT-S--
--SGGGSHHHHHHTSS-S--
--SGGGSTTHHHHS-S-S--
--SGGGSTTTTTTS-S-S--
--SGGGSHHHHHH-SS-S--
--SGGGSHHHHHH-SS-S--
--SGGGSHHHHHHSSSSS--
--SGGGSHHHHTT-SS-S--
---GGGSHHHHHT-SS----
--SGGGSHHHHHH-SS-S--
--SGGGSHHHHHHSSS-S--
---GGGSHHHHHHSTT-S--
---GGGSHHHHHT-SSSS--
--SGGGSHHHHHTSSS----
--SGGGSHHHHHHTSSSS--
--SGGGSHHHHHH-SS-S--
---GGGSHHHHHH-SSSS--
---GGGSHHHHTTSSSSS--
---TTSSHHHHHTTSS-S--
--SGGGSHHHHHHS-SSS--
--SGGGSHHHHHHSSSSS--
--SGGGSHHHHHHSSSSS--
--SGGGSHHHHHTSSSS---
--SGGGSHHHHHHSSSS---
--SGGGSHHHHHHS-SSS--
--SGGGSHHHHHH-SS-S--
---GGGSHHHHHHS-SSS--
--SGGGSHHHHHSS-SSS--
--SGGGSHHHHHH-SSSS--
--SGGGSHHHHHTSSSSS--
--SGGGSHHHHHHS-SSS--
--SGGGSHHHHHHS-SSS--
---GGGSHHHHTT-SSSS--
--SGGGSHHHHTTSSS----
--SGGGSHHHHTTSSSS---
--SGGGSHHHHHTSSSSS--
--SGGGSHHHHHH--SSS--
--SGGGSHHHHHHS-SSS--
--SGGGSHHHHHH-SSSS--
--SGGGSHHHHTTS-SSS--
--SGGGSHHHHHH--SSS--
--SGGGSHHHHTT-SSSS--
--SGGGSHHHHTT-SS-S--
--SGGGSHHHHHH--SSS--
--SGGGSHHHHTTSSS----
--SGGGSHHHHTT-SS----
--SGGGSHHHHHH-SS-S--
--SGGGSHHHHHHSSSS---
--SGGGSHHHHHHSSS----
--SGGGSHHHHHH-SS-S--
--SGGGSHHHHTT-SS-S--
---STTSHHHHHH-SS----
--SGGGSHHHHHH-SS----
--SGGGSHHHHHH-SS----
--SGGGSHHHHHH-SS----
--SGGGSHHHHHT-SS----
--SGGGSHHHHTS-SS----
---GGGSHHHHTT-SS----
---TTTSHHHHHH-SS----
---TTTSHHHHHH-SS----
---TTTSHHHHHH-SS----
---TTTSHHHHHH-SSS---
---TTTSHHHHTT-SS----
---TTTSHHHHHH-SS----
---TTTSHHHHHH-SS----
---TTTSHHHHTT-SS----
---TTTSHHHHTT-SS----
---TTTSHHHHTT-SS----
---TTTSHHHHTT-SS----
---TTTSHHHHHTSSS----
---TTTSHHHHTT-SS----
---TTTSHHHHTTTTT----
---TTTSHHHHTT-SS----
---TTTSHHHHTT-SS----
---TTTSHHHHTS-SS----
---TTTSHHHHTT-SS----
---TTTSHHHHHS-SS----
---TTTSHHHHHS-SS----
---TTTSHHHHHT-SS----
---TTTSHHHHTT-SS----
---TTTSHHHHTS-SS----
---TTT-TTGGGS-TT----
---TTTSTTGGGS-SS----
---TTTSHHHHHT-SS----
---TTTSHHHHHTTSS----
---TTTSTTGGGS-TT----
---TTTSTTTTTS-SS----
---TTTSHHHHHTTSS----
---TTTSHHHHHTSSS----
---TTTSHHHHHTTSS----
---TTTSHHHHTS-SS----
---TTTSTTGGGS-SS----
---TTTSTTGGGS-SS----
---TTT-HHHHTT-SS----
---TTT-HHHHTT-SS----
---TTTSHHHHTTTTT----
---TTTSHHHHTT-SS----
---TTTSHHHHHTTSS----
---TTTSHHHHTT-SS----
---TTTSHHHHTTSSS----
---TTTSHHHHTTTTT----
---TTTSHHHHHTSSS----
---TTTSHHHHHTSSS----
---TTTSHHHHHTTSS----
---TTTSHHHHTTTSS----
---TTTSHHHHTT-SS----
---TTT-HHHHHTTSS----
---TTTSHHHHHTTSS----
---TTTSHHHHHTTSS----
---TTSSHHHHHTTSS----
---TTT-HHHHHTTSS----
---TTT-HHHHHTTSSS---
---TTT-HHHHHTTSSS---
---TTTSHHHHHTSSSS---
---TTTSHHHHTTSSS----
---TTSSHHHHTT-SS----
---TTT-HHHHTT-SSS---
---TTTSHHHHTT-SS----
---TTTSTTHHHH-TT----
---TTTSHHHHTS-SS----
---TTTSHHHHTT-SS----
---TTT-HHHHHH-TT----
---TTTSHHHHHH-SS----
---TTTSHHHHTT-SS----
---TTTSHHHHTSSSS----
---TTTSHHHHHS-SS----
---TTTSHHHHTTTSSS---
---TTTSHHHHTSSSS----
---TTTSTTGGGSSSS----
---TTTSHHHHTT-SS----
---TTTSHHHHHHTTT----
---TTTSHHHHTT-SS----
---TTTSHHHHTT-SS----
---TTTSHHHHTT-SS----
---TTTSHHHHTT-SSS---
---TTTSHHHHTT-SSS---
---TTTSHHHHTS-SSS---
---TTTSHHHHTT-SS----
---TTTSHHHHTTSSS----
---TTTSHHHHTT-SS----
---TTTSHHHHTTTSSS---
---TTTSHHHHTTTTT----
---TTTSHHHHTTTSS----
---TTTSHHHHTTSSS----
---TTTSHHHHTTTTT----
---TTTSHHHHHTTSS----
---TTTSTTTGGGGSS----
---TTTSHHHHTT-SS----
---TTTSHHHHTTSSS----
---TTTSHHHHTTSSS----
---TTTSHHHHTTSSS----
---TTTSHHHHTTTSS----
---TTTSHHHHTTSSSS---
---TTTSHHHHTTSSS----
---TTTSHHHHHTSSS----
---TTTSHHHHHTTSS----
---TTTSHHHHHTTSS----
---TTTSHHHHTTTSS----
---TTTSHHHHTTTSS----
---TTTSHHHHTTSSS----
---TTTSHHHHHTSSSS---
---TTTSHHHHTTTSS----
---TTTSHHHHTT-SSS---
---TTTSHHHHTTSSS----
---TTTSHHHHTSSSSS---
---TTTSHHHHTS-SS----
---TTTSHHHHTT-SSS---
---TTTSHHHHTT-SS----
---TTTSHHHHTTTTT----
---TTTSHHHHTT-SSS---
---TTTSHHHHTT-SS----
---TTTSHHHHTS-SS----
---TTTSHHHHTT-SS----
---TTTSHHHHHTTSS----
---TTTSHHHHTT-SS----
---TTTSHHHHTTSSSS---
--STTTSHHHHTTTSS----
---TTTSHHHHTTSSSS---
---TTTSHHHHTTSSS----
---TTTSHHHHTTTSSS---
---TTTSHHHHTTSSS----
---TTTSHHHHHTSSSS---
---TTTSHHHHHTTSSS---
---TTTSHHHHGGGSSS---
---TTTSHHHHHTTTT----
---TTTSHHHHTTSSS----
---TTTSHHHHHTSSS----
---TTTSHHHHTTTSS----
---TTTSHHHHHT-SS----
---TTTSHHHHTT-SS----
---TTTSHHHHTT-SS----
---TTTSHHHHTT-SS----
---TTTSHHHHTT-SS----
---TTTSHHHHTT-SS----
---TTTSHHHHTT-SS----
---TTTSHHHHHT-SS----
---TTTSHHHHTT-SS----
---TTTSHHHHTT-SS----
---TTTSHHHHTTTSS----
---TTTSHHHHTT-SS----
---TTTSHHHHTTTSS----
---TTTSHHHHTT-SS----
---TTTSHHHHTT-SS----
---TTTSHHHHTT-SS----
---TTTSHHHHTT-SS----
---TTTSTTTGGG-SS----
---TTTSHHHHHT-SS----
---TTTSHHHHHTTSS----
---TTTSHHHHHT-SS----
---TTTSHHHHTT-SS----
---TTTSTTTGGG-SS----
---TTTSHHHHHT-SS----
---TTTSHHHHTT-SS----
---TTTSHHHHTT-SS----
---TTTSHHHHTTSSSS---
---TTTSHHHHTTSSS----
---TTTSHHHHTT-SS----
---TTTSHHHHTT-SS----
---TTTSHHHHTS-SS----
---TTTSHHHHHTSSSS---
---TTTSHHHHTTSSSS---
---TTTSHHHHTTSSSS---
---TTTSHHHHHT-SSS---
---TTTSHHHHTTSSSS---
---TTTSHHHHHTSSSS---
---TTTSHHHHTTSSSS---
---TTTSHHHHTTSSSS---
---TTTSHHHHTTSSSS---
---TTTSHHHHTTSSSS---
---TTTSHHHHTTTSSS---
---TTTSHHHHTTTSSS---
---TTTSHHHHTTSSSS---
---TTTSHHHHTTSSSS---
---TTTSHHHHTTSSSS---
---TTTSHHHHTTSSSS---
---TTTSHHHHTTSSSS---
---TTTSHHHHTTSSSS---
---TTTSHHHHTTSSS----
---TTTSHHHHTTTSSS---
---TTTSHHHHTTSSSS---
---TTTSTTGGGTSSSS---
---TTTSHHHHHTTSSS---
---TTTSHHHHTTTSSS---
---TTTSHHHHTTSSSS---
---TTTSHHHHTTSSSS---
---TTTSHHHHHTTSSS---
---TTTSHHHHTTTSSS---
---TTTSHHHHTTSSSS---
---TTTSHHHHTTSSSS---
---TTTSHHHHHTTTSS---
---TTTSHHHHHHHHSS---
---TTTSHHHHHHHSSS---
---TTTSHHHHHHHSSS---
---TTTSHHHHHTTSSS---
---TTTSHHHHTTTSSS---
--SGGGSHHHHTTTSSS---
---GGGSHHHHTTTSS----
---TTT-HHHHHTTSSS---
---TTTSHHHHHTTTTS---
---TTTSHHHHHTTTTS---
---TTTSHHHHHTTSSS---
---TTTSHHHHHTTSSS---
---GGGSHHHHHHHSSS---
---TTTSHHHHHTTSSS---
---TTTSHHHHHHTTTS---
---TTTSHHHHHTSSSS---
---TTTSHHHHHTTTT----
---TTTSHHHHHHTTTS---
---GGGSHHHHHTTSS----
---TTTSHHHHHHGGG----
---TTTSHHHHHHTSSS---
---TTTSHHHHHHTTTS---
---TTTSHHHHHTTSSS---
---TTTSHHHHHHHTT----
---TTSSHHHHHTTTT----
---TTTSHHHHHTTSS----
---TTTSHHHHHTTSSS---
---TTT-HHHHHTTSSS---
---TTTSHHHHHTTSSS---
---TTTSHHHHTTSSSS---
---TTTSHHHHHTTSSS---
---GGGSHHHHHTTSSS---
---GGGSHHHHHTTSS----
---TTTSHHHHHTTSSS---
---GGGSHHHHHTTSS----
---TTTSHHHHHTTSSS---
---TTTSHHHHHTTSS----
---TTTSHHHHHTTSSS---
---TTTSHHHHHTTSSS---
---TTT-HHHHHTTSSS---
---TTTSHHHHHTTSSS---
---TTTSHHHHHTTSSS---
---TTTSHHHHHT-TT----
---TTTSHHHHHTTSS----
---TTTSHHHHHTSSS----
---TTTSHHHHHTTSSS---
---TTTSHHHHHTTSS----
---GGGSHHHHHTTSS----
---TTTSHHHHHTTSS----
---TTTSHHHHHTTSS----
---TTTSHHHHHTTSSS---
---TTTSHHHHHTTSS----
---TTTSHHHHHHTSS----
---TTTSHHHHHTTSS----
---TTTSHHHHHTTSS----
---TTTSHHHHHTTSS----
---TTTSHHHHHT-SS----
---TTTSHHHHHT-SS----
---TTTSHHHHHTTSS----
---TTTSHHHHHT-SS----
---TTTSHHHHHTSSSS---
---TTTSHHHHHT-SSS---
---TTT-HHHHHT-SSS---
---TTTSHHHHHT-SSS---
---TTTSHHHHHT-SSS---
---TTTSHHHHHT-SSS---
---TTTSHHHHHTTSS----
---TTTSHHHHHTSTTS---
---TTTSHHHHHT-SS----
---GGGSHHHHHTTSS----
---TTTSTTGGGS-SS----
---TTTSHHHHHT-SS----
---TTTSHHHHHTTSS----
---TTTSHHHHHTTSS----
---TTTSHHHHHTTSS----
---TTTSHHHHHT-SS----
---TTTSHHHHHTSSSS---
---TTTSHHHHHTTSSS---
---TTTSHHHHHTTSS----
---TTTSHHHHHTTSS----
---TTT-HHHHHTTSS----
---TTTSHHHHHTTSSS---
---TTTSHHHHHTTSS----
---TTTSHHHHHTTTT----
---TTTSHHHHHTTSS----
---TTTSHHHHHTTSS----
---TTT-HHHHHTTSSS---
---TTTSHHHHHTTSSS---
---TTTSHHHHHTTSSS---
---TTTSHHHHHTTSSS---
---TTT-HHHHHTTSSS---
---TTTSHHHHHHTSSS---
---TTTSHHHHHTTSSS---
---TTTSHHHHHTTSSS---
---TTTSHHHHHTTSSS---
---TTTSHHHHHTTSSS---
---TTT-HHHHHTTSSS---
---TTT-HHHHHTTSSS---
---TTTSHHHHHTTSSS---
---GGGSHHHHHTTSSS---
---TTTSHHHHHTTSSS---
---TTTSHHHHHTTSSS---
---TTSSHHHHHTTSSS---
---GGGSHHHHHTTSSS---
---TTTSHHHHHTTSS----
---TTTSHHHHHTTSS----
---TTTSHHHHHT-SSS---
---TTTSHHHHHTTSSS---
---TTTSHHHHHTTSSS---
---TTTSHHHHHT-SS----
---TTTSHHHHHHTSSS---
---TTTSHHHHHTTSSS---
---TTT-HHHHHTTSSS---
---TTTSHHHHHTTSSS---
---TTTSHHHHHTTSSS---
---TTTSHHHHHTTSSS---
---TTTSHHHHTS-SSS---
---TTTSHHHHHTTSSS---
---TTTSHHHHHTTSSS---
---TTTSHHHHHTTSSS---
---TTTSHHHHHHTSSS---
---TTTSHHHHHT-SSS---
---TTTSHHHHHTTSSS---
---TTTSHHHHHTTSSS---
---TTTSHHHHHTTSSS---
---TTTSHHHHHTTSSS---
---TTTSHHHHHTTSSS---
---TTTSHHHHHTTSSS---
---TTTSHHHHHTTSSS---
---TTTSHHHHHTTSSS---
---TTTSHHHHHTTSSS---
---TTTSHHHHHTTSSS---
---TTTSHHHHHT-SSS---
---TTTSHHHHHTTSSS---
---TTTSHHHHHTTSSS---
---TTTSHHHHHTTSSS---
---TTTSHHHHHTTSSS---
---TTTSHHHHHTTSSS---
---TTTSHHHHHTTSSS---
---TTTSHHHHHTTSSS---
---TTTSHHHHHTTSSS---
---TTTSHHHHHTTSSS---
---TTTSHHHHHTTSSS---
---TTTSHHHHHTTSSS---
---TTTSHHHHHT-SSS---
---TTTSHHHHHTTSSS---
---TTTSHHHHHTTSSS---
---TTTSHHHHHTTSS----
---TTTSHHHHHTTSSS---
---TTSSHHHHHHTSSS---
---TTTSHHHHHTTSSS---
---TTSSHHHHHTTSSS---
---TTTSHHHHHT-SSS---
---TTTSHHHHHTTSSS---
---TTTSHHHHHTTSSS---
---TTTSHHHHHTTSS----
---TTTSHHHHHTTSS----
---TTTSHHHHHTTSSS---
---TTTSHHHHHTTSS----
---TTTSHHHHHTTSS----
---GGGSHHHHHT-SSS---
---GGGSHHHHHTTSSS---
---GGGSHHHHHTTSSS---
---TTTSHHHHHTTSSS---
---TTTSHHHHHTTSSS---
---TTTSHHHHHT-SSS---
---TTTSHHHHHTTSSS---
---TTTSHHHHHTTSSS---
---TTTSHHHHHT-SSS---
---GGGSHHHHHTTSSS---
---TTTSHHHHHTTSS----
---TTTSHHHHHTTSSS---
---GGGSHHHHHTTSSS---
---TTTSHHHHHTTSSS---
---TTTSHHHHHTTSSS---
---TTTSHHHHHTTSSS---
---TTTSHHHHHTTSSS---
---TTTSHHHHHT-SSS---
---TTTSHHHHHHSSSS---
---TTTSHHHHHTTSSS---
---TTTSHHHHHTTSSS---
---TTTSHHHHHTTSSS---
---TTTSHHHHHTTSSS---
---TTTSHHHHHTSSSS---
---TTTSHHHHHTTSSS---
---TTTSHHHHHTTSSS---
---TTTSHHHHHTSSSS---
---TTTSHHHHHTTSSS---
---TTTSHHHHHTTSSS---
---TTTSHHHHHTTSSS---
---TTTSHHHHHTTSSS---
---TTTSHHHHHTTSSS---
---TTTSHHHHHT-SS----
---TTTSHHHHHTTSSS---
---TTTSHHHHHTTSSS---
---TTTSHHHHHTTSSS---
---TTTSHHHHHTTSSS---
---TTTSHHHHHTTSSS---
---TTTSHHHHHTTSSS---
---TTTSHHHHHTTSSS---
---TTTSHHHHHTTSSS---
---TTTSHHHHHT-SSS---
---TTTSHHHHHTTSSS---
---TTTSHHHHHTTSSS---
---TTTSHHHHHTTSSS---
---TTTSHHHHHTTSSS---
---TTTSHHHHHTTSSS---
---TTSSHHHHHTTSSS---
---TTTSHHHHHTTSSSS--
---TTTSHHHHHTTSSS---
---TTTSHHHHHTTSSS---
---TTTSHHHHHTTSSS---
---TTTSHHHHHTSSSS---
---TTTSHHHHHTTSSS---
---TTTSHHHHHTTSSS---
---TTTSHHHHHTTSSS---
---TTTSHHHHHTTSSS---
---TTTSHHHHHTTSSS---
---TTTSHHHHHS-SSS---
---TTTSTTTTTTTSSS---
---SSSSHHHHHTTSSS---
---TTTSHHHHHHTSSS---
---TTTSHHHHHTTSSS---
---TTTSHHHHHTTSSS---
---TTTSHHHHHTTTTS---
---TTTSHHHHHTTSSS---
---TTTSHHHHHT-SSS---
---TTTSHHHHHTTSSS---
---TTT-HHHHHTTSSS---
---TTTSHHHHHTTSSSS--
---TTT-HHHHHTTSSS---
---TTTSHHHHHTTSSS---
---TTT-HHHHHTTSSS---
---TTTSHHHHHTTSSS---
---TTTSHHHHHTTSSS---
---TTTSHHHHHTTSSS---
---TTT-HHHHHTSSSS---
---TTTSHHHHHTTSSS---
---TTTSHHHHHTTSSSS--
---TTT-HHHHHT-SSS---
---TTTSHHHHHTTSSS---
---TTTSHHHHHTTSSS---
---TTTSHHHHHTTSSS---
---TTT-HHHHHT-SSS---
---TTSSHHHHTT-SSS---
---TTTSHHHHHTTSSS---
---TTTSHHHHHTTSSS---
---TTTSHHHHHTTSSS---
---TTTSHHHHHTTSSS---
---TTTSHHHHHTTSSS---
---TTTSHHHHHTTSSS---
---TTTSHHHHTT-SSS---
---TTTSHHHHTT-SS----
---TTTSHHHHTT-SSS---
---TTTSHHHHTT-SSS---
---TTTSHHHHTT-SSS---
---TTTSHHHHTT-SS----
---TTTSHHHHTT-SS----
---TTTSHHHHTS-SSS---
---TTTSTTGGGS-SSS---
---TTTSHHHHTS-SSS---
---TTTSHHHHSSSSSS---
---TTTSTTGGGSSSSS---
---TTTSTTGGGS-SSS---
---TTTSTTTTTS-SSS---
---TTTSTTGGGS-SSS---
---TTTSHHHHTS-SSS---
---TTTSHHHHTT-SSS---
---TTSSTTGGGS-SSS---
---TTTSTTGGGS-SSS---
---TTTSTTGGGS-SSS---
---TTTSTTTTSS-SSS---
---TTTSTTGGGS-SSS---
---TTTSHHHHTS-SSS---
---TTT-HHHHSS-SSS---
---TTTSHHHHTT-SSS---
---TTTSHHHHTT-SSS---
---TTTSHHHHTT-SSS---
---TTTSHHHHTT-SSS---
---TTTSHHHHTT-SSS---
---TTT-HHHHTT-SS----
---TTTSTTTTSS-SSS---
---SSSSTTTTSS-SSS---
---SSSSTGGGSS-SSS---
---TTTSTTTTSS-SSS---
---TTTSTTTSS--SSS---
---TTTSTTTTSS-SSS---
---TTTSTTTTS--SSS---
---TTTSHHHHTS-SSS---
---TTT-HHHHS--SSS---
---SSSSTTTTSS-SSS---
---TTTSTTTTSS-SSS---
---TTT-TTGGG--SSS---
---TTTSTGGGSS-SSS---
---TTTSTTGGGS-SSS---
---TTTSHHHHTT-SSS---
---TTTSHHHHTT-SSS---
---TTTSTTTTSS-SSS---
---TTTSHHHHTS-SSS---
---TTTSTTGGGS-SSS---
---TTTSHHHHTT-SSS---
---TTTSHHHHHT-SSS---
---TTTSHHHHTT-SSS---
---TTTSHHHHTT-SSS---
---TTTSHHHHTT-SSS---
---TTTSHHHHTT-SSS---
---TTTSHHHHTT-SSS---
---TTTSHHHHTT-SSS---
---SSSSHHHHTT-SSS---
---TTTSHHHHTT-SSS---
---TTTSHHHHTT-SSS---
---TTTSHHHHTT-SSS---
---TTTSHHHHHS-SSS---
---TTT-HHHHHTTSSS---
---TTSSHHHHHTTSSS---
---TTTSHHHHHTTSSS---
---TTTSHHHHHTTSSS---
---TTTSHHHHHTTSSS---
---TTTSHHHHHTTSSS---
---TTTSHHHHHTTSSS---
---TTTSHHHHHTTSSS---
---TTTSHHHHHTSSSS---
---TTTSHHHHHTTSSS---
---TTTSHHHHHTTSSS---
---SSSSHHHHHTTSSS---
---TTTSHHHHHTTSSS---
---TTTSHHHHHTTSSS---
---TTTSHHHHHTTSSS---
---TTTSHHHHHTTSSS---
---TTTSHHHHHTTSSS---
---TTSSHHHHHT-SSS---
---TTS-HHHHHTTSSS---
---TTTSHHHHHTTSSS---
---TTT-HHHHHTTSSS---
---TTTSHHHHHT-SSS---
---TTTSHHHHHTTSSS---
---TTTSHHHHHTTSSS---
---TTTSHHHHHT-SSS---
---TTTSHHHHHTTSSS---
---TTT-HHHHHTTSSS---
---TTTSHHHHHTTSSS---
---TTT-HHHHHTTSSS---
---TTT-HHHHHTTSSS---
---TTTSHHHHHTBSSSB--
---TTT-HHHHHTTSSS---
---TTTSHHHHHTTSSS---
---TTTSHHHHHTTSSS---
---TTTSHHHHHTTSSS---
---TTTSHHHHHTTSSS---
---TTTSHHHHHTTSSS---
---TTTSHHHHHTTSSS---
---TTTSHHHHHT-SSS---
---TTTSHHHHHT-SSS---
---TTTSHHHHHTTSSS---
---SSSSHHHHHTTSSS---
---TTTSHHHHHTTSSS---
---TTTSHHHHHTTSSS---
---TTTSHHHHHTTSSS---
---TTTSHHHHHT-SSS---
---TTTSHHHHHTSSSS---
---TTTSHHHHHT-SSS---
---TTTSHHHHHT-SSS---
---TTTSHHHHHTTSSS---
---TTTSHHHHHTTSSS---
---SSS-HHHHHT-SSS---
---TTTSHHHHHTTSSS---
---TTTSHHHHHTTSSS---
---TTTSHHHHHTTSSS---
---TTTSHHHHHTTSSS---
---TTTSHHHHHTTSSS---
---TTTSHHHHHTTSSS---
---TTTSHHHHHT-SSS---
---TTTSHHHHHTTSSS---
---TTTSHHHHHTTSSS---
---TTTSHHHHHT-SSS---
---TTTSHHHHHTTSSS---
---TTTSHHHHHTTSSS---
---TTSSHHHHHTTSSS---
---TTTSHHHHHTTSSS---
---TTTSHHHHHTTSSS---
---TTTSHHHHHTTTTS---
---TTTSHHHHHTSSSS---
---TTTSHHHHHTTSSS---
---TTTSHHHHHTTSSS---
---TTTSHHHHHTTSSS---
---TTTSHHHHHTTSSS---
---TTTSHHHHHTTSSS---
---TTTSHHHHHTTSSS---
---TTTSHHHHTTSSSS---
---TTTSHHHHHTTSSS---
---TTTSHHHHHTTTTS---
---TTTSHHHHHTTSSS---
---TTTSHHHHHTTSSS---
---TTTSHHHHHTTSSS---
---TTT-HHHHHTTSSS---
---TTTSHHHHHTTSSS---
---TTT-HHHHHTTSSS---
---TTTSHHHHHTTSSS---
---TTTSHHHHHTTSSS---
---TTTSHHHHHTTSSS---
---TTTSHHHHHTTSSS---
---TTTSHHHHHTTSSS---
---TTTSHHHHHTTSSS---
---TTTSHHHHHTTSSS---
---TTTSHHHHHTTSSS---
---TTSSHHHHHTTSSS---
---TTT-HHHHHTTSSS---
---SSSSHHHHHTTSSS---
---TTTSHHHHHTTSSS---
---TTTSHHHHHTTSSS---
---TTTSHHHHHT-SSS---
---TTTSHHHHHTTSSS---
---TTTSHHHHHTTSSS---
---TTT-HHHHHTTSSS---
---TTTSHHHHHT-SSS---
---TTTSHHHHHTTSSS---
---TTTSHHHHHTTSSS---
---TTTSHHHHHT-SSS---
---TTTSHHHHHT-SSS---
---TTTSHHHHTT-SSS---
---TTTSHHHHHTTSSS---
---TTSSHHHHHTTSSS---
---TTTSHHHHHTTSSSS--
---TTTSHHHHHTTSSS---
---TTTSHHHHHT-SSS---
---TTTSHHHHHTTSSS---
---TTTSHHHHHT-SSS---
---TTTSHHHHHTTSSS---
---TTTSHHHHHTTSSS---
---TTTSHHHHHTTSSS---
---TTTSHHHHHTTSSS---
---TTTSHHHHHTTSSS---
---TTTSHHHHHTTSSS---
---TTTSHHHHHTTSSSS--
---TTTSHHHHHTTSSS---
---TTTSHHHHHTSSSS---
---TTTSHHHHHTTSSS---
---TTTSHHHHHTTSSS---
---GGGSHHHHHTTSSS---
---TTTSHHHHHTTSSS---
---TTTSHHHHHTTSSS---
---SSSSHHHHHTTSSS---
---GGG-HHHHHTTSSS---
---TTTSHHHHHTSSSS---
---TTTSHHHHHTTSSS---
---TTTSHHHHHTTSSS---
---TTTSHHHHHTTSSS---
---TTT-HHHHHTTSSS---
---TTTSHHHHHTTSSS---
---TTT-HHHHHTTSSS---
---TTTSHHHHHTTSSS---
---TTTSHHHHHTTSSS---
---TTTSHHHHHTTSSS---
---TTTSHHHHHTTSSS---
---TTTSHHHHHTTSSS---
---TTTSHHHHHTTSSS---
---TTTSHHHHHTTSSS---
---TTTSHHHHHTTSSS---
---TTTSHHHHHTTSSS---
---TTSSHHHHHTTSSS---
---TTTSHHHHHTTSSS---
---TTT-HHHHHTTSSS---
---SSSSHHHHHTTSSS---
---TTTSHHHHHTTSSS---
---TTTSHHHHHTTSSS---
---TTTSHHHHHTTSSS---
---TTTSHHHHHHTSSS---
---TTT-HHHHHTTSSS---
---TTTSHHHHHTTSSS---
---TTTSHHHHHTTSSS---
---TTTSHHHHHTTSSS---
---TTTSHHHHHT-SSS---
---TTT-HHHHHTTSSS---
---TTSSHHHHHTTSSS---
---TTTSHHHHHTTSSS---
---TTTSHHHHHTTSSS---
---TTTSHHHHHT-SSS---
---TTTSHHHHHT-SSS---
---TTTSHHHHHTTSSS---
---TTTSHHHHHT-SSS---
---TTTSHHHHHTTSSS---
---TTSSHHHHHTTSSS---
---TTTSHHHHHTTSSS---
---TTTSHHHHHTTSSS---
---TTT-HHHHHTTSSS---
---TTTSHHHHHTSSSS---
---TTSSHHHHHTTSSS---
---TTTSHHHHHTTSSS---
---TTTSHHHHHTTSSS---
---TTTSHHHHHTTSSS---
---TTTSHHHHHTTSSS---
---TTTSHHHHHT-SSS---
---TTTSHHHHHTTSSS---
---TTTSHHHHHTTSSS---
---TTTSHHHHHTTSSS---
---TTTSHHHHHTSSSS---
---TTTSHHHHHTTSSS---
---TTTSHHHHHTTSS----
---TTTSHHHHHTTSSS---
---TTTSHHHHHT-SSS---
---TTSSHHHHHTTSSS---
---TTTSHHHHHTTSSS---
---TTTSHHHHHTTSSS---
---TTT-HHHHHTTSSS---
---TTT-HHHHHTTSSS---
---TTTSHHHHHT-SSS---
---TTTSHHHHHTTSSS---
---TTT-HHHHHT-SSS---
---TTTSHHHHHTSSSS---
---TTTSHHHHHTTSSS---
---TTTSHHHHHTTSSS---
---TTTSHHHHHTTSSS---
---TTTSHHHHHTTSSS---
---TTSSHHHHHT-SSS---
---TTTSHHHHHTTSSS---
---TTTSHHHHHTTSSS---
---TTTSHHHHHTTSSS---
---TTT-HHHHHTTSSS---
---TTT-HHHHHT-SSS---
---TTTSHHHHHTTSSS---
---TTTSHHHHHTTSSS---
---SSS-HHHHHS-SSS---
---TTTSHHHHHTTSSS---
---TTTSHHHHHTTSSS---
---TTTSHHHHHT-SSS---
---SSSSHHHHHTTSSS---
---TTTSHHHHHTTSSS---
---SSSSHHHHHTTSSS---
---TTTSHHHHHTTSSS---
---TTTSHHHHHTTSSS---
---TTTSHHHHHTTSSS---
---TTTSHHHHHT-SSS---
---TTTSTTTTTTTSSS---
---TTTSHHHHHTTSSS---
---TTTSHHHHHTTSSS---
---TTTSHHHHHT-SSS---
---TTTSHHHHHTTSSS---
---TTTSHHHHHTTSSS---
---SSSSHHHHHTTSSS---
---TTTSHHHHHTTSSS---
---TTTSHHHHHTTSSS---
---TTTSHHHHHTTSSS---
---TTTSHHHHHTSSSS---
---TTTSTTTTGGGSSS---
---TTTSHHHHHTTSSS---
---TTTSHHHHHTTSSS---
---SSSSHHHHHTTSSS---
---SSSSHHHHHTTSSS---
---TTSSHHHHHTTSSS---
---TTTSHHHHHT-SSS---
---TTTSHHHHHT-SSS---
---TTTSHHHHHTTSSS---
---TTTSHHHHHT-SSS---
---TTTSHHHHHTTSSS---
---TTTSHHHHHT-SS----
---TTTSHHHHHT-SSS---
---TTTSHHHHTT-SSS---
---TTTSHHHHTT-SSSS--
--SSSSSHHHHTT-SSS---
---TTTSHHHHTT-SSS---
---TTTSHHHHHT-SSS---
---TTTSTTTTGGGSSS---
---TTTSHHHHTT-SSS---
---TTTSHHHHHT-SSS---
---TTTSHHHHHT-SSS---
---TTTSHHHHHT-SSS---
---TTTSHHHHHTTSSS---
---TTTSHHHHHTTTTS---
---TTTSHHHHHTTSSS---
---TTTSHHHHHT-SSS---
---TTTSHHHHHTTSSS---
---SSSSHHHHHTTSSS---
---TTTSHHHHHTTSSS---
---TTTSHHHHHTTSSS---
---TTTSHHHHHT-SSS---
---TTTSHHHHHT-SSS---
---TTTSHHHHGGGSSS---
---TTTSHHHHHTTSSS---
---TTTSHHHHHTTSSS---
---TTTSHHHHHTTSSS---
--STTTSHHHHHTTSSS---
---TTTSSHHHHTTSSS---
---TTTSHHHHHTTSSS---
---TTTSHHHHHTTSSS---
---TTTSHHHHHTTSSS---
---TTTSHHHHHTTSSS---
---TTT-HHHHHTTSSS---
---TTTSTTTTTTTSSS---
---TTTSHHHHHTTSSS---
---TTTSHHHHHTTSSS---
---TTTSHHHHHTTSSS---
---TTT-HHHHHTTSSS---
---TTTSHHHHHTTSSS---
---TTTSHHHHHTTSSS---
---TTTSHHHHHTTSSS---
---TTTSHHHHHTTSSS---
---TTTSHHHHHTTSSS---
---TTTSHHHHHTTSSS---
---TTTSHHHHHTTSSS---
---TTTSHHHHHT-SSS---
---TTTSHHHHHT-SSS---
---TTTSHHHHHTTSSS---
---TTTSHHHHHTTSSS---
---TTTSHHHHHTTSSS---
---TTTSHHHHHT-SSS---
---TTTSHHHHHTTSSS---
---TTTSHHHHHTTSSS---
---TTTSHHHHHTTSSS---
---TTTSHHHHHTTSSS---
---TTT-HHHHHTTTT----
---TTTSHHHHHTTSSS---
---TTSSHHHHHTTSSS---
---TTTSHHHHHTTSSS---
---TTTSHHHHHTTSSS---
---TTTSHHHHHTTTTS---
---TTTSHHHHHTTSS----
---TTTSHHHHHTTSSS---
---SSSSHHHHHTTSSS---
---TTTSHHHHHTTTT----
---TTTSHHHHHTTSSS---
---TTTSHHHHHTTSSS---
---TTTSHHHHHTTSSS---
---TTSSHHHHHTTSSS---
---TTTSHHHHHT-TTS---
---TTTSHHHHTTSSSS---
---TTTSHHHHHT-SSS---
---TTTSHHHHHT-SSS---
---GGGSHHHHHTTSSS---
---TTTSHHHHHTTSSS---
---TTTSHHHHHTTSSS---
---TTTSHHHHHTTSSS---
---GGGSHHHHHTTSSS---
---TTTSHHHHHTTSSS---
--STTTSHHHHHTTSSS---
---TTTSHHHHHTTSSS---
---TTTSHHHHHTTSSS---
---TTTSHHHHHTTSSS---
---TTTSHHHHHTTSSS---
---TTTSHHHHHTTSSS---
---TTTSHHHHHTTSSS---
---TTTSHHHHHTTSSS---
---TTTSHHHHHT-SSS---
---TTTSHHHHHTTSSS---
---TTTSHHHHHHTSSS---
---TTT-HHHHHTTSSS---
---TTTSHHHHHTTSSS---
---TTTSHHHHHTTSSS---
---TTTSHHHHHTTSSS---
---TTTSHHHHHT-SSS---
---TTTSHHHHHTTSSSS--
---TTTSHHHHHT-SSS---
---TTTSHHHHHTTSSS---
---TTTSHHHHHTTSSS---
---TTTSHHHHHTTSSS---
---TTTSHHHHHTTSSS---
---TTTSHHHHHTTSSS---
---TTTSHHHHHTTSSS---
---TTTSHHHHHTTSSS---
---TTTSHHHHHTTSSS---
---TTSSHHHHHT-SSS---
---TTTSHHHHHTTSSS---
---TTTSHHHHHTTSSS---
---TTTSHHHHHTTSSS---
---TTTSHHHHHTTSSS---
---TTTSHHHHHTTSSS---
---TTTSHHHHHTTSSS---
---TTTSHHHHHTTSSS---
---TTTSHHHHHTTSSS---
---TTTSHHHHHTTSSS---
---TTTSHHHHHTTSSS---
---TTT-HHHHHTTSSS---
---TTTSHHHHHTTSSS---
---TTTSHHHHHTTSSS---
---TTTSHHHHHTTSSS---
---TTTSHHHHHT-SSS---
---TTTSHHHHHTTSSS---
---TTTSHHHHHTTSSS---
---TTTSHHHHHTTSSS---
---TTTSHHHHHTTSSS---
---TTTSHHHHHTTTTS---
---TTTSHHHHHTTSSS---
---TTTSHHHHHTSSSS---
---TTTSHHHHHTTSSS---
---TTTSHHHHHTTSSS---
---TTTSHHHHHTTSSS---
---TTTSHHHHHTTSSS---
---TTT-HHHHHTTSSS---
---TTT-HHHHHTTSSS---
---TTTSHHHHHTTSSS---
---TTT-HHHHHTSSSS---
---TTTSHHHHHHSSSS---
---TTTSHHHHHTTSSS---
---TTTSHHHHHTTSSS---
---TTT-HHHHHTTSSS---
---TTTSHHHHHTTSSS---
---TTTSHHHHHTTSSS---
---TTTSHHHHHT-SSS---
---TTTSHHHHHTTSSS---
---TTTSHHHHHTTSSS---
---TTTSHHHHHS-SSS---
---GGGSHHHHHTTSSS---
---TTTSHHHHHTTSSS---
---TTTSHHHHHTTSSS---
---TTTSHHHHHTTSSS---
---TTTSHHHHHTTSSS---
---TTTSHHHHHTTSSS---
---TTTSHHHHHS-SSS---
---TTTSHHHHHTTSSS---
---TTTSHHHHHTTSSS---
---TTTSHHHHHTTSSS---
---TTTSHHHHHTTSSS---
---TTTSHHHHHT-SSS---
---TTTSHHHHHTTSSS---
---TTTSHHHHHTTSSS---
---TTTSHHHHHTTSSS---
---TTTSHHHHHTTSSS---
---GGGSHHHHHTTSSS---
---GGGSHHHHHTTSSS---
---TTSSHHHHHT-SSS---
---TTTSHHHHHTTSSS---
---TTTSHHHHHT-SSS---
---TTTSHHHHHTTSSS---
---TTTSHHHHHTTSSS---
---TTTSHHHHHS-SSS---
---TTTSHHHHHTTSSS---
---TTTSHHHHHT-SSS---
---TTTSHHHHHTTSSS---
---TTTSHHHHHTTSSS---
---TTTSHHHHHT-SSS---
---TTSSHHHHHTTSSS---
---TTTSHHHHHTTSSS---
---TTT-HHHHHTTSSS---
---TTT-HHHHHTTSSS---
---TTTSHHHHHTTSSSS--
---TTTSHHHHHTTSSS---
---TTT-HHHHHTTSSS---
---TTTSHHHHHTTSSS---
---TTT-HHHHHTTSSS---
---TTTSHHHHHT-SSS---
---TTTSHHHHHTTSSS---
---TTTSHHHHHTTSSS---
---TTTSHHHHHTTSSS---
---TTTSHHHHHTTSSS---
---TTTSHHHHHTTSSS---
---TTSSHHHHHT-SSS---
---TTTSHHHHHTTSSS---
---TTSSHHHHHTTSSS---
---TTSSHHHHHTTSSS---
---TTTSHHHHHTTSSS---
---TTTSHHHHHTTSSS---
---TTS-HHHHHTTSSS---
---GGGSHHHHHTTSSS---
---TTTSHHHHHTTSSS---
---TTTSHHHHHTTSSS---
---TTT-HHHHHTTSSS---
---TTSSHHHHHTTSSS---
---TTTSHHHHHTSSSS---
---TTTSHHHHHTTSSS---
---TTTSHHHHHTTSSS---
---TTT-HHHHHTTSSS---
---TTTSHHHHGGGSSS---
---TTTSHHHHHT-SSS---
---TTTSHHHHHTTSSS---
---TTTSHHHHHTTSSS---
---TTTSHHHHHT-SSS---
---TTTSHHHHHTTSSS---
---SSSSHHHHHTTSSS---
---TTTSHHHHHTTSSS---
---TTSSHHHHHTTSSS---
---SSSSHHHHHTTSSS---
---TTTSHHHHHTTSSS---
---TTSSHHHHHTTSSS---
---TTTSHHHHHTTSSS---
---TTTSHHHHHTTSSS---
---TTTSHHHHHTTSSS---
---TTTSHHHHHTTSSS---
---TTTSHHHHHT-SSS---
---TTTSHHHHHTTSSS---
---TTSSHHHHHTTSSS---
---TTTSHHHHHTTSSS---
---TTSSHHHHHTTSSS---
---SSSSHHHHHTTSSS---
---TTTSHHHHHTTSSS---
---TTTSHHHHHTTSSS---
---TTTSHHHHHTTSSS---
---TTTSHHHHHTTSSS---
---TTTSHHHHHTTSSS---
---TTSSHHHHHT-SSS---
---TTTSHHHHHTTSSS---
---TTTSHHHHHT-SSS---
---TTTSHHHHHTTSSSS--
---TTTSHHHHHTTSSS---
---TTS-HHHHHTTSSS---
---TTTSHHHHHTTSSS---
---TTTSHHHHHT-SSS---
---TTSSHHHHHTTSSS---
---TTTSHHHHHTTSSS---
---TTTSHHHHHT-SSS---
---TTTSHHHHHTTSSS---
---TTTSHHHHHTTSSS---
---TTSSHHHHHTTSSS---
---TTTSHHHHHTTSSS---
---TTTSHHHHHT-SSS---
---TTTSHHHHHT-SSS---
---TTT-HHHHHTTSSS---
---TTTSHHHHHTTSSS---
---TTTSHHHHHTTSSS---
---TTTSHHHHHTTSSS---
---TTTSHHHHHTTSSS---
---TTTSHHHHHT-SSSS--
---TTTSHHHHHTTSSS---
---TTTSHHHHHTTSSS---
---TTTSHHHHHTTSSS---
---TTTSHHHHHTTSSS---
---TTSSHHHHHTTSSS---
---TTTSHHHHHTTSSS---
---TTSSHHHHHTTSSS---
---TTS-HHHHHTTSSS---
---TTT-HHHHHTTSSS---
---TTTSHHHHHTTSSS---
---TTTSHHHHHTTSSS---
---TTSSHHHHHT-SSS---
---TTTSHHHHHTTSSS---
---TTTSHHHHHTTSSS---
---TTTSHHHHHTTSSS---
---TTTSHHHHHTTSSS---
---TTTSHHHHHTTSSS---
---TTTSHHHHHTTSSS---
---TTTSHHHHHTTSSS---
---TTTSHHHHHTTSSS---
---TTTSHHHHHTTSSS---
---TTTSHHHHHTTSSS---
---TTTSHHHHHTTSSS---
---TTTSHHHHHTTSSS---
---TTTSHHHHHT-SSS---
---TTTSHHHHHTTSSS---
---TTTSHHHHHTTSSS---
---TTTSHHHHHTTSSS---
---TTTSHHHHHT-SSS---
---TTTSHHHHHTTSSS---
---TTTSHHHHHTTSSS---
---TTTSHHHHHTTSSS---
---TTTSHHHHHTTSSS---
---TTTSHHHHHTTSSS---
---TTTSHHHHHTTSSS---
---TTTSHHHHHTTTTS---
---TTTSHHHHHTTSSS---
---TTTSHHHHHTTSSS---
---TTTSHHHHHT-SSS---
---TTTSHHHHHT-SSS---
---GGGSHHHHHTTSSS---
---TTTSHHHHHT-SSS---
---TTTSHHHHHTTSSS---
---TTTSHHHHHTTSSS---
---TTTSHHHHHT-SSS---
---TTTSHHHHHT-SSS---
---TTTSHHHHHT-SSS---
---TTTSHHHHHT-SSS---
---TTTSHHHHHT-SSS---
---TTTSHHHHHT-SSS---
---TTTSHHHHHT-SSS---
---TTTSHHHHHT-SSS---
---TTTSHHHHHT-SSS---
---TTTSHHHHHS-SSS---
---TTTSHHHHHT-SSS---
---TTSSHHHHHTTSSS---
---TTTSHHHHHTTSSS---
---TTTSHHHHHTTSSS---
---TTTSHHHHHTTSSS---
---TTTSHHHHHTTSSSS--
---TTTSHHHHHTTSSS---
---TTTSHHHHHTTSSS---
---TTTSHHHHHTTSSS---
---TTT-HHHHHTTSSS---
---TTTSHHHHHTSSSS---
---TTTSHHHHHTTSSS---
---TTTSHHHHHTTSSS---
---TTTSHHHHHTTSSS---
---TTTSHHHHHTTSSS---
---TTTSHHHHHTSSSS---
---TTTSHHHHHTTSSS---
---TTTSHHHHHTTSSS---
---GGGSHHHHHTTSSS---
---TTTSHHHHHTTSSS---
---TTTSHHHHHTTSSS---
---TTTSHHHHHTTSSS---
---TTTSHHHHHT-SSS---
---TTTSHHHHHTTSSS---
---TTTSHHHHHTTSSS---
---TTTSHHHHHTTSSS---
---TTTSHHHHHTTSSS---
---TTTSHHHHHTTSSS---
---TTTSHHHHHTTSSS---
---TTTSHHHHHS-SSS---
---TTTSHHHHHTTSSS---
---TTTSHHHHHT-SSS---
---TTTSHHHHHTTSSS---
---TTTSHHHHHTTSSS---
---TTTSHHHHHTTSSS---
---TTTSHHHHHTTSSS---
---TTTSHHHHHTTSSS---
--SGGGSHHHHHTTSSS---
--SGGGSHHHHHTTSSS---
---TTTSHHHHHTTSSS---
---TTTSHHHHHTTSSS---
---TTTSHHHHHTTSSS---
---TTT-HHHHHTTSSS---
---TTTSHHHHHTTSSS---
---TTTSHHHHHT-SSS---
---TTTSHHHHHTTSSS---
---TTTSHHHHHT-SSS---
---TTTSHHHHHTTSSS---
---TTTSHHHHHTTSSS---
---TTTSHHHHHTTSSS---
---TTTSSHHHHTTSSS---
---TTSSHHHHHTTSSS---
---TTTSHHHHHTTSSS---
---TTTSHHHHHT-SSS---
---TTTSHHHHHT-SSS---
---TTTSHHHHHTTSSS---
---TTTSHHHHHTTSSS---
---TTTSHHHHHTTSSS---
---TTSSHHHHHTTSSS---
---TTTSHHHHHTTSSS---
---TTTSHHHHHT-SSS---
---TTTSHHHHHTTSSS---
---TTTSHHHHHTTSSS---
---TTTSHHHHHTTSSS---
---TTTSSHHHHTTSSS---
---TTTSHHHHHTTSSS---
---TTTSHHHHHTTSSS---
---TTSSHHHHHTTSSS---
---TTTSHHHHHTTSSS---
---TTTSHHHHHTTSSS---
---TTTSHHHHHTTSSS---
---TTTSHHHHHTTSSS---
---TTTSHHHHHTTSSS---
---TTTSHHHHHT-SSS---
---TTTSHHHHHTTSSS---
---TTSSHHHHHTTSSS---
---GGGSHHHHHT-SSS---
---TTTSHHHHHTTSSS---
---TTTSHHHHHT-SSS---
---TTTSHHHHHTTSSS---
---TTTSHHHHHTTSSS---
---TTTSHHHHHTTSSS---
---TTTSHHHHHTTSSS---
---TTTSHHHHHTTSSS---
---TTTSHHHHHTTSSS---
---TTTSHHHHHTTSSS---
---TTTSHHHHHT-SSS---
---TTTSHHHHHT-SSS---
---TTTSHHHHHTTSSS---
---TTTSHHHHHTTSSS---
---TTTSHHHHHTTSSS---
---TTTSHHHHHTTSSS---
---TTTSHHHHHTTSSS---
---TTTSHHHHHTTSSS---
---TTTSHHHHHTTSS----
---TTTSHHHHHTTSSS---
---TTTSHHHHHTSSSS---
---TTTSHHHHHTTSSS---
---TTTSHHHHHTTSSS---
---TTTSHHHHHTTSSS---
---TTTSHHHHHTTSSS---
---TTTSHHHHHTTSSS---
---TTTSHHHHHTTSSS---
---TTTSHHHHHTTSSS---
---TTTSHHHHHTTSSS---
---TTTSHHHHHTTSSS---
---TTTSHHHHHT-SSS---
---TTTSHHHHHTTSSS---
---TTTSHHHHHTTSSS---
---TTSSHHHHHTTSSS---
---TTTSHHHHHTTSSS---
---TTTSHHHHHTTSSS---
---TTT-HHHHHTTSSS---
---TTTSHHHHHTTSSS---
---TTT-HHHHHTTSSS---
---TTTSHHHHHTSSSS---
---TTTSHHHHHTTSSS---
---TTTSHHHHHTTSSS---
---TTTSHHHHHTTSSS---
---TTTSHHHHHTTSSS---
---TTTSHHHHHTTSSS---
---TTTSHHHHHTTSSS---
---TTTSHHHHHTTSSS---
---TTTSHHHHHTTSSS---
---TTTSHHHHHTTSSS---
---TTTSHHHHHTTSS----
---TTTSHHHHHTSSSS---
---TTTSHHHHHTTSSS---
---TTTSHHHHHTTSSS---
---TTTSHHHHHTTSSS---
---TTTSHHHHHTTSSS---
---TTTSHHHHHT-SSS---
---TTTSHHHHHTTSS----
---TTTSHHHHHTTSSS---
---TTTSHHHHTT-SSS---
---TTTSHHHHHTTSSS---
---TTTSHHHHHTTSSS---
---TTTSHHHHHTTSSS---
---TTT-HHHHHTTSSS---
---TTTSHHHHHTTSSS---
---TTT-HHHHHTTSSS---
---TTTSHHHHHTTSSS---
---TTT-HHHHHTTSSS---
---TTTSHHHHHTTSSS---
---TTTSHHHHHTTSSS---
---TTTSHHHHHTTSSS---
---TTTSHHHHHTTSSS---
---TTTSHHHHHTTSSS---
---TTTSHHHHHTTSSS---
---TTTSHHHHHT-SSS---
---TTTSHHHHHTTSSS---
---TTTSHHHHHTTSSS---
---TTTSHHHHHTTSSS---
---TTTSHHHHHTTSSS---
---TTTSHHHHHTTSSS---
---TTTSHHHHHTTSSS---
---TTTSHHHHHTTSSS---
---TTTSHHHHHTTSSS---
---TTTSHHHHHTTSSS---
---TTTSHHHHHTTSSS---
---TTTSHHHHHTTSSS---
---TTTSHHHHHTTSSS---
---TTTSHHHHHTTSSS---
--STTTSHHHHHTTSSS---
---TTTSHHHHHTTSSS---
---TTTSHHHHHTTSSS---
---TTTSHHHHHTTSSS---
---TTTSHHHHHTTSSS---
---TTTSHHHHHTTSSS---
--STTTSHHHHHTTSSS---
---TTTSHHHHHTTSSS---
---TTTSHHHHHT-SSS---
---TTTSHHHHHTTSSS---
---TTTSHHHHHTTSSS---
---TTTSHHHHHTTSSS---
---TTTSHHHHHTTSSS---
---TTTSHHHHHTTSSS---
---TTTSHHHHHTTSSS---
---TTTSHHHHHTTSSS---
---TTTSHHHHHTTSSS---
---TTTSHHHHHTTSSS---
---TTTSHHHHHTTSSS---
---TTTSHHHHHTTSSS---
---TTTSHHHHHT-SSS---
---TTTSHHHHHTTSSS---
---TTTSHHHHHTTSSS---
---TTTSHHHHHT-SSS---
---TTTSHHHHHTTSSS---
---TTTSHHHHHTTSSS---
---TTTSHHHHHTTSSS---
---TTTSHHHHHT-SSS---
---TTTSHHHHHTTSSS---
---TTTSHHHHHTSSSS---
---TTTSHHHHHTTSSS---
---TTSSHHHHHTTSSS---
---TTTSHHHHHTSSSS---
---TTTSHHHHHTTSSS---
---TTTSHHHHHTTSSS---
---TTTSHHHHHTTSSS---
---TTTSHHHHHTTSSS---
---TTTSHHHHHTTSSS---
---TTTSHHHHHTTSSS---
---TTTSHHHHHTTSSS---
---TTTSHHHHHTTSSS---
---TTTSHHHHHTTSSS---
---TTTSHHHHHTTSSS---
---TTTSHHHHHTTSSS---
---TTTSHHHHHTTSSS---
---TTSSHHHHHTTSSS---
---TTTSHHHHHT-SSS---
---TTTSHHHHHTTSSS---
---TTTSHHHHHT-SSS---
---TTTSHHHHHTTSSS---
---TTTSHHHHHTTSSS---
---TTTSHHHHHTTSSS---
---TTTSHHHHHT-SSS---
---TTTSHHHHHTTSSS---
---TTTSHHHHHTTSSS---
---TTTSHHHHHTTSSS---
---TTTSHHHHHTTSSS---
---TTTSHHHHHTTSSS---
---TTTSHHHHHTTSSS---
---TTTSHHHHHTTSSS---
---TTTSHHHHHTTTTS---
---TTTSHHHHHTTSSS---
---TTTSHHHHHTTSSS---
---TTTSHHHHHTTSSS---
---TTTSHHHHHTTSSS---
---TTTSHHHHHT-SSS---
---TTTSHHHHHTTSSS---
---TTTSHHHHHTTSSS---
---TTTSHHHHHTTSSS---
---TTTSHHHHHTTSSS---
---TTTSHHHHHT-SSS---
---GGGSHHHHHT-SSS---
---TTTSHHHHHTTSSS---
---TTTSHHHHHTTSSS---
---TTTSHHHHHTTSS----
---TTTSHHHHHTTSS----
---TTTSHHHHTT-SSS---
---TTTSHHHHHTTTT----
---TTTSHHHHHTTSSS---
---TTSSHHHHHTTSSS---
---TTTSHHHHHTTSS----
---TTTSHHHHHTTSSS---
---TTTSHHHHHTTSSS---
---TTTSHHHHHTTSSS---
---TTTSHHHHHTSSSS---
---TTTSHHHHHTTSSS---
---TTTSHHHHHTTSSS---
---TTTSHHHHHTTSSS---
---TTTSHHHHHTTSSS---
---TTTSHHHHHTTSSS---
---TTTSHHHHHT-SSS---
---TTTSHHHHHTTSSS---
---TTSSHHHHHTTSSS---
---TTTSHHHHHTTSSS---
---TTTSHHHHHTTSSS---
---TTTSHHHHHTTSSS---
---TTTSHHHHHTTSSS---
---TTTSHHHHHTTSSS---
---TTTSHHHHHT-SSS---
---TTTSHHHHHTTSSS---
---TTTSHHHHHT-SS----
---TTTSHHHHHTTSSS---
---TTTSHHHHHTTSSS---
---TTTSHHHHHTTSSS---
---TTT-HHHHHTTSSS---
---TTTSHHHHHT-SSS---
---TTTSHHHHHT-SSS---
---TTTSHHHHHT-SSS---
---TTTSHHHHHTTSSS---
---TTTSHHHHHTTSSS---
---TTTSHHHHHT-SS----
---TTT-HHHHHT-SS----
---TTT-HHHHHTTSS----
---TTTSHHHHHTTSSS---
---TTSSHHHHHT-SSS---
---TTT-HHHHTT-SSS---
---TTSSHHHHHTTSSS---
---TTTSHHHHHTTSSS---
---TTTSHHHHHTTSSS---
---TTTSHHHHHTTSSS---
---TTTSHHHHHTTSSS---
---TTT-TTTTGGGSSS---
---TTTSHHHHHT-SSS---
---TTTSHHHHHTTSSS---
---TTTSHHHHHTTSSS---
---TTTSHHHHHHTSSS---
---TTTSHHHHHTTSSSS--
---TTTSHHHHHTTSSS---
---TTTSHHHHHTTSS-S--
---TTTSHHHHHTTSS----
---TTTSHHHHTTTSSSS--
---TTTSHHHHHT-SS----
---TTTSHHHHHTTSSS---
---TTT-HHHHHH-SSSS--
---TTTSHHHHHTTSS-S--
---TTTSHHHHHTTSSS---
---TTTSHHHHHT-SSS---
---TTTSHHHHHT-SSS---
---TTT-HHHHHTTSSS---
---TTTSHHHHHT-SSS---
---TTTSHHHHHTTSSS---
---TTTSHHHHHTTSSS---
---TTTSHHHHHTTSSS---
---TTTSHHHHHTTSSS---
---TTTSHHHHHTTSSS---
---TTTSHHHHHT-SSS---
---TTTSHHHHHT-SSS---
---TTTSHHHHHT-SSS---
---TTTSHHHHHTTSSS---
---TTTSHHHHHT-SSS---
---TTTSHHHHHT-SSS---
---TTTSHHHHHT-SSS---
---TTT-HHHHHTTSSS---
---TTTSHHHHHH-SSS---
---TTTSHHHHHTTSSS---
---TTTSHHHHHT-SSS---
---TTTSHHHHTT-SSS---
---TTTSHHHHHTTSS----
---TTTSHHHHHTTSSS---
---TTTSHHHHHTTSSS---
---TTTSHHHHHTTSSS---
---TTTSHHHHHTTSSS---
---TTTSHHHHHTTSSS---
---TTTSHHHHHTTSSS---
---TTTSHHHHHTTSSS---
---TTTSHHHHHTTSSS---
---TTTSHHHHHT-SSS---
---TTTSHHHHHT-SSS---
---TTTSHHHHHTTSSS---
---TTTSHHHHHT-SSS---
---TTTSHHHHHTTTTS---
---TTTSHHHHHTTSSS---
---TTTSHHHHHTTSSS---
---TTTSHHHHHTTSSS---
---TTTSHHHHHTTSS----
---TTTSHHHHHT-SS----
---TTTSHHHHHT-SSS---
---TTTSHHHHHTTSS----
---TTTSHHHHHTTSS----
---TTTSHHHHHTTTTS---
---TTTSHHHHHTTSSS---
---TTTSHHHHHTTSSS---
---TTTSHHHHHTTSSS---
---TTTSHHHHHTTSSS---
---TTTSHHHHHTTSSS---
---TTTSHHHHHTTSSS---
---TTTSHHHHHTTSSS---
---TTTSHHHHHH-SS----
---TTTSHHHHHTTSSS---
---TTTSHHHHHT-SSS---
---TTTSHHHHHTTSSS---
---TTTSHHHHHTTSSS---
---TTTSHHHHHTTSSS---
---TTTSHHHHHTTSS----
---TTTSHHHHHTTSS----
---TTTSHHHHHHTSSS---
---SSSSHHHHHTTSS----
---TTTSHHHHHTTSSS---
---TTTSHHHHHTTSSS---
---TTTSHHHHHTTSSS---
---TTTSHHHHHT-SSS---
---TTT-HHHHHT-SSS---
---TTTSHHHHHT-SSS---
---TTTSHHHHHHTSSS---
---TTTSHHHHHT-SSS---
---TTTSHHHHHHTSSS---
---TTTSHHHHHTTSSS---
---TTTSHHHHHTTSS----
---TTTSHHHHHTTSSS---
---TTTSHHHHHTTSS----
---TTS-HHHHHTTSS----
---TTTSHHHHHTSSS----
---TTTSHHHHHTTSS----
---TTTSHHHHHT-SS----
---TTTSHHHHHHTSS----
---TTTSHHHHHHTSSS---
---TTTSHHHHHTSSSS---
---TTT-HHHHSS-SSS---
---TTTSHHHHHT-SSS---
---TTTSHHHHHH-SSS---
---TTTSHHHHHH-SSS---
---TTTSHHHHHT-SSS---
---TTT-HHHHHT-SSS---
---TTTSHHHHHT-TTS---
---TTTSHHHHHTTSSS---
---TTTSHHHHHT-SSS---
---SSSSHHHHHH-SSS---
---TTTSHHHHHH-SS----
---TTTSHHHHHH-SSS---
---TTSSHHHHHT-SSS---
---TTTSHHHHHT-SSS---
---TTTSHHHHHH-SSS---
---TTTSHHHHTT-SSS---
---TTTSHHHHHTTTTS---
---TTT-HHHHHTTSSS---
---TTT-HHHHHHTSS----
---TTTSHHHHHT-SS----
---TTT-HHHHHTTSS----
---TTT-HHHHHTTSS----
---TTTSHHHHHTTSS----
---TTTSHHHHHTTSS----
---TTTSHHHHHTTSSS---
---TTTSHHHHHTTSS----
---TTTSHHHHHT-SS----
---TTTSHHHHHTTSSS---
---TTTSHHHHHTTSSS---
---TTTSHHHHHHTSSS---
---TTTSHHHHHTTSSS---
---TTT-HHHHHTTSS----
---TTTSHHHHHTTSSS---
---TTTSHHHHHTSSSS---
---TTTSHHHHHH-SSS---
---TTTSHHHHHHTSSS---
---SSSSHHHHHT-SSS---
---TTTSHHHHHT-SSS---
---TTSSHHHHHT-SSS---
---TTTSHHHHHHTSS----
---TTTSHHHHHTTSSS---
---TTTSHHHHHHTSSS---
---TTTSHHHHHTSSS----
---TTTSHHHHHTTSS----
---TTTSHHHHHTTSSS---
---TTTSHHHHHT-SS----
---TTTSHHHHHTTSS----
---TTTSHHHHHTTSS----
---TTTSHHHHHT-SSS---
---TTTSHHHHHTSSSS---
---TTTSHHHHHTTSS----
---TTTSHHHHHHTSS----
---TTT-HHHHHTTSS----
---TTT-HHHHHT-SSS---
---TTTSHHHHHT-SSS---
---TTTSHHHHHTSSSS---
---TTTSHHHHHT-SSS---
---TTTSHHHHHT-SSS---
---TTTSHHHHHT-SS----
---TTTSHHHHHT-SSS---
---TTTSHHHHHT-SS----
---TTTSHHHHHT-SS----
---TTTSHHHHHTTSS----
---TTTSHHHHHT-SSS---
---TTT-HHHHHT-SSS---
---TTT-HHHHTT-TT----
---TTT-HHHHTT-SSS---
---TTTSHHHHHT-SSS---
---TTTSHHHHHT-SSS---
---TTT-HHHHHT-SS----
---TTTSHHHHTT-SS----
---TTTSHHHHTT-SS----
---TTTSTTGGGS--S----
---TTTSTTTTTS-SS----
---SSSSHHHHTT-SSS---
---TTTSHHHHHT-SSS---
---TTTSHHHHHT-SSS---
---TTTSHHHHTT-SSS---
---TTTSHHHHHT-SS----
---TTTSHHHHHT-SSS---
---TTTSHHHHTT-SS----
---TTTSHHHHHT-SS-S--
---TTTSHHHHTT-SSS---
---TTTSHHHHTT-SSS---
---TTTSHHHHHT-SSS---
---TTTSHHHHTT-SSS---
---TTTSHHHHHT-SS----
---SSSSHHHHHH-SSS---
---SSSSHHHHHT-SSSS--
---SSSSHHHHHT-SSS---
---SSSSTTTGGG-SSS---
---TTTSHHHHTT-SSS---
---TTT-HHHHTT-SSS---
---TTTSHHHHTT-SSS---
---TTTSHHHHTTSSSS---
---TTTSHHHHTT-SSS---
---TTTSHHHHTT-SSS---
---GGG-HHHHHT-SSS---
---TTTSHHHHTT--SS---
---SSSSHHHHHH--SS---
---TTTSHHHHTT--SS---
---TTTSHHHHHH--SS---
---TTTSHHHHTS--SS---
---TTTSHHHHTT--SS---
---TTTSHHHHHHS-SS---
---TTTSHHHHTTS-SS---
---TTTSHHHHHTS-SS---
---TTSSHHHHTTS-SS---
---SSSSHHHHTTS-SS---
---TTTSHHHHTTS-SS---
---SSSSTTGGGGS-SS---
---TTTSTTGGGGS-SS---
---TTTSTTGGGGS-SS---
---TTTSTTGGGSS-SS---
---TTT-TTGGGGS-SS---
---TTTSTTGGGGS-SS---
---TTTSTTGGGGS-SS---
---TTTSTTGGGGS-SS---
---TTTSTTGGGGS-SS---
---TTTSTTGGGG--SS---
---TTTSTTGGGGS-SS---
---TTTSTTTGGGS-SS---
---TTT-TTGGGG--SS---
---TTTSTTTGGG--SS---
---TTTSHHHHTTS-SS---
---TTTSHHHHTTS-SS---
---TTTSHHHHTTS-SS---
---TTTSHHHHTTS-SS---
---TTTSHHHHTTS-SS---
---TTTSHHHHTTS-SS---
---TTSSHHHHTTS-SS---
---TTTSTTHHHHS-SS---
---TTTSHHHHTT--SS---
---TTTSTTHHHHS-SS---
---TTTSHHHHHSS-SS---
---TTTSHHHHHH--SS---
---TTTSHHHHHH--SS---
---TTT-HHHHHH--SS---
---TTTSTTTTTS--SS---
---TTT-HHHHHH--SS---
---TTT-HHHHHH---S---
---TTTSHHHHTTS-SS---
---TTTSHHHHHHS-SS---
---TTTSHHHHHHS-SS---
---TTTSTTHHHH--SS---
---TTTSTTHHHH--SS---
---TTTSTTGGGS---S---
---TTTSTTTGGG---S---
---TTTSGGGTT----S---
---TTSSTTTTT----S---
---TTTSGGGTT-S--S---
---TTSSTTTTTTT------
---TTTSTTTTTSS--S---
---TTTSTTTTTSS-SS---
---SSSSGGGTTTT-SS---
---TTT-TTSTTSS-SS---
---TTTSTTTGGGG--S---
---TTT-TTTGGGG-SS---
---SSSSSSTTGGGS-S---
---TTTSTTTTTTT--S---
---TTTSTTTTT--SSS---
---TTT-TTTTTTT-SS---
---TTTSTTTTTTTSSS---
---TTTSTTTTTTTSSS---
---SSSSTTGGGGGSSS---
---TTTSTTTGGGGSSS---
---TTTSTTTGGGSSSS---
---TTTSTTTGGG-SSS---
---TTTSTTTGGGGSSS---
---TTTSTTGGGTTSSS---
---TTTSTTTTT---SS---
---TTTSTTTS--SSSS---
---TTTSTTTTTTT-SS---
---TTTSTTSTT-SSSS---
---TTTSTTSTT-SSSS---
---TTTSTTTTT-SSS----
---TTTSTTTTT-SSS----
---TTTSTTTTT-SSS----
---TTTSTTTTTTTS-----
---SSSSTTTTTTTS-----
---TTTSTTTTTTTS-----
---TTTSTTSSSTTS-----
---TTTSTTTTTTTS-----
---TTTSTTTTTTTS-----
---TTTSTTGGGTTSS----
---TTTSTTTTTSSS-----
---TTTSTTSTTTT--S---
---TTTSTTTTTTT--S---
---TTTSTTTTTTT--S---
---TTTSTTTTTTT------
---TTTSSSSTTTT------
---SSSSTTSTTTT------
---TTTSTTSTT-S------
---TTTSGGGTTSS------
---TTTSGGGTTTT------
---TTTSTTTTTTT------
---TTTSTTTSSSSS-----
---SSSSTTTTTTTS-----
---TTTSGGGTTTT------
---TTTSTTTTTTT------
---SSSSTTTTTTT------
---TTTSTTTTTTT------
---TTTSTTTTTTT------
---TTTSTTTTTTT------
---TTTSTTSTTTT------
---SSSSGGGTTTT------
---TTTSGGGTTTT------
---TTTSTTSTTTT------
---SSSSTTTTTTT------
---TTTSTTTTTTT------
---SSSSSSSTTTT------
---TTTSTTTTTTT------
---TTTSTTTTTTT------
---TTTSTTSTTTT------
---SSSSTTGGG--------
---TTTSGGGTTTT------
---TTTSGGGTT--------
---TTTSGGGTT--------
---TTTSGGGTT--------
---SSSSTTTTT--------
---TTTSTTTTT--------
---TTTSTTTTT--------
---TTT-TTTTTS-------
---SSSSTTTSSS-------
---TTT-TTTTT--------
---SSSSGGGTT--------
---TTTSTTTTTS-------
---SSSSTTTTTS-------
---SSSSTTTTT--------
---TTTSGGGTT--------
---SSSSGGGTT--------
---TTTSGGGTTS-------
---TTSSGGGTTS-------
---TTTSTTGGGTS------
---TTT-TTTTTSS------
---TTT-GGGTTS-------
---TTT-TTTTTS-------
---TTTSTTGGGS-------
---SSSSHHHHTT-------
---TTTSTTGGGS-------
---TTTSTTTTS--------
---TTTSTTGGGS--S----
---TTTSHHHHTT--S----
---TTTSHHHHHT--S----
---TTTSHHHHHT--S----
---TTT-HHHHHHS------
---TTTSHHHHHH-------
---TTTSHHHHHHS------
---TTTSHHHHHHS------
---TTT-HHHHHSS------
---TTTSHHHHHTT------
---TTT-HHHHHHT------
---TTTSHHHHHHHS-----
---TTTSHHHHHHHS-----
---TTTSHHHHHHH------
---TTT-HHHHHHH------
---TTTSHHHHHHH------
---TTTSHHHHHHH------
---TTTSHHHHHTT------
---STTSHHHHHHT------
----TTSHHHHHHHS-----
----SS-HHHHHHT------
---TTTSHHHHHHHS-----
---SSS-HHHHHHHS-----
---TTTSHHHHHTTS-----
---SSSSHHHHHTT------
---TTTSHHHHHTSS-----
---TTTSHHHHHHHS-----
---TTTSHHHHHHH------
---TTTSHHHHHTT------
---TTTSHHHHGGG------
---TTTSHHHHHHH------
---TTT-HHHHHHH------
---TTTSHHHHHTT------
---TTTSHHHHTTT------
---SSSSHHHHHHH------
---TTTSHHHHHHS------
---TTT-HHHHHTT------
---TTTSHHHHTTS------
---TTTSHHHHTTT------
---TTTSHHHHHHH------
---TTTSHHHHHTT------
---TTTSHHHHHHH------
---TTTSHHHHTTT------
---TTTSHHHHHHH------
---TTTSHHHHHTT------
---TTTSHHHHHHH------
---TTTSHHHHHHH------
---TTTSHHHHHTT------
---SSSSHHHHTTT------
---TTTSHHHHTTT------
---TTT-HHHHHHH------
---TTTSHHHHHHS------
---TTTSHHHHHHH------
---TTTSHHHHHHH------
---TTTSHHHHHHH------
---TTTSHHHHHTT------
---TTTSHHHHHTT------
---TTTSHHHHHTT------
---TTTSHHHHHHH------
---TTTSHHHHHTT------
---SSSSHHHHHHH------
---TTTSHHHHHHH------
---TTTSHHHHTTS------
---TTTSHHHHHHH------
---TTTSHHHHHHH------
---SSSSHHHHHHH------
---TTTSHHHHHHH------
---TTTSHHHHTTT------
---TTTSHHHHTTT------
---TTTSHHHHHHH------
---TTTSHHHHTTS------
---TTTSHHHHHHH------
---TTTSHHHHHTT------
---TTTSHHHHHHH------
---TTTSHHHHHTT------
---TTTSHHHHHHT------
---TTT-HHHHHHTS-----
---TTTSHHHHHTT------
---TTT-HHHHTTS------
---TTTSHHHHHTS------
---TTTSHHHHHHH------
---TTTSHHHHHHH------
---TTTSHHHHHHH------
---SSSSHHHHHHHS-----
---TTS-HHHHHHH------
---TTT-HHHHHHH------
---TTT-HHHHHHH------
---TTTSHHHHHHHS-----
---TTTSHHHHTTT------
---TTTSHHHHHTT------
---TTSSHHHHHTTS-----
---TTTSHHHHHTT------
---TTTSHHHHHTT------
---TTTSHHHHHTT------
---TTT-HHHHHTTS-----
---TTTSHHHHHHT------
---TTTSHHHHHHT------
---TTTSHHHHHHH------
---TTTSHHHHTTT------
---TTTSTTHHHHS------
---TTTSHHHHHHH------
---TTTSHHHHHHH------
---TTTSHHHHHHHS-----
---TTTSHHHHHHH------
---TTTSHHHHHTT------
---TTTSHHHHHHH------
---TTTSHHHHHHH------
---TTT-HHHHHHT------
---TTTSHHHHHTT------
---TTTSHHHHHHHS-----
---TTTSHHHHHTTS-----
---TTTSHHHHHHHS-----
---TTT-HHHHHHTS-----
---TTT-HHHHHHTS-----
---TTTSHHHHHHTS-----
---TTT-HHHHHHHS-----
---TTTSHHHHHHTS-----
---TTT-HHHHHTT------
---TTTSHHHHHTT------
---TTSSHHHHHTT------
---TTT-HHHHHTTS-----
---TTTSHHHHHTTS-----
---TTTSHHHHHTTS-----
---TTTSHHHHHHHS-----
---TTTSHHHHHTT------
---TTTSHHHHHHT------
---TTT-HHHHHTT------
---TTT-HHHHHHH------
---TTTSHHHHHTTS-----
---TTTSHHHHHHTS-----
---TTTSHHHHHTTS-----
---TTTSHHHHHTTS-----
---TTTSHHHHHTTS-----
---TTTSHHHHHTTS-----
---TTTSHHHHHHHS-----
---TTTSHHHHHTTS-----
---TTTSHHHHHTTS-----
---TTTSHHHHHTSS-----
---TTTSHHHHHTT------
---TTT-HHHHHTTS-----
---TTTSHHHHHTTS-----
---TTTSHHHHHTTS-----
---TTTSHHHHHTTS-----
---TTTSHHHHHTTS-----
---TTTSHHHHHTT------
---TTTSHHHHTTTS-----
---TTSSHHHHHHH------
---TTTSHHHHTTT------
---TTTSHHHHHTT------
---TTTSHHHHHTTS-----
---TTTSHHHHHHS------
---TTTSHHHHHTT------
---TTTSHHHHHTT------
---TTTSHHHHHTT------
---TTTSHHHHHTT------
---TTT-HHHHHHH---S--
---TTTSHHHHHTT------
---TTT-HHHHHTT------
---TTTSHHHHHTT------
---TTTSHHHHHTT------
---TTT-HHHHHTT------
---TTSSHHHHHTT------
---TTT-HHHHHTT------
---TTTSHHHHHTT------
---TTTSHHHHHTT------
---TTTSHHHHHTT------
---TTTSHHHHHTT------
---TTT-HHHHHHSS-----
---TTT-HHHHHHHS-----
---SSSSHHHHHTT------
---TTTSHHHHHTT------
---TTTSHHHHHTTS-----
---TTTSHHHHHTTS-----
---TTT-HHHHHTTS-----
---TTTSHHHHHSS------
---TTT-HHHHHHHS-----
---TTTSHHHHTTTS-----
---TTTSHHHHHTT------
---TTTSHHHHHTTS-----
---TTTSHHHHHTTS-----
---TTTSHHHHHHHS-----
---TTTSHHHHHTTS-----
---TTTSHHHHHHHS-----
---TTTSHHHHHTTS-----
---TTTSHHHHHTTS-----
---TTTSHHHHHHHS-----
---TTTSHHHHHHHS-----
---TTTSHHHHHHHS-----
---TTTSHHHHHTTS-----
---TTTSHHHHHHHS-----
---TTTSHHHHHHHS-----
---TTTSHHHHHHHS-----
---TTTSHHHHHHHS-----
---TTT-HHHHHTTS-----
---TTTSSHHHHTT------
---TTTSHHHHHHHS-----
---TTT-HHHHHHTS-----
---TTT-HHHHHTT------
---TTT-HHHHHTT------
---TTT-HHHHHTT------
---TTT-HHHHHHTS-----
---TTT-HHHHHHH------
---TTTSHHHHHTTS-----
---TTT-HHHHHHHS-----
---TTTSHHHHHTTS-----
---TTTSHHHHHTTS-----
---TTT-HHHHHHHS-----
---TTT-HHHHHTTS-----
---TTTSHHHHHTTS-----
---TTTSHHHHHHTS-----
---TTTSHHHHHHHS-----
---TTTSHHHHHTTS-----
---TTT-HHHHHTTS-----
---TTTSHHHHHHHS-----
---TTTSHHHHHTTS-----
---TTTSHHHHHHHS-----
---TTTSHHHHHHHS-----
---TTTSHHHHHHTS-----
---TTTSHHHHHHHS-----
---TTTSHHHHHTTS-----
---TTTSHHHHHHHS-----
---TTTSHHHHHTTS-----
---TTTSHHHHHHHS-----
---TTTSHHHHHTTS-----
---TTTSHHHHHHHS-----
---GGGSHHHHHHHS-----
---TTT-HHHHHTSS-----
---TTT-HHHHHTTS-----
---TTTSHHHHHHHS-----
---TTTSHHHHHHHS-----
---TTTSHHHHHHHS-----
---TTTSHHHHHHHS-----
---TTTSHHHHHTTS-----
---TTT-HHHHHHHS-----
---TTTSHHHHHHHS-----
---TTTSHHHHHHHS-----
---TTTSHHHHHHHS--S--
---TTTSHHHHHHHS-----
---TTTSHHHHHHHS-----
---TTTSHHHHHHHS-----
---TTTSHHHHHHHS-----
---TTTSHHHHHHHS-----
---TTTSHHHHHTTS--S--
---TTTSHHHHHHHS--S--
---TTTSHHHHHHHS--S--
---TTTSHHHHHHHS--S--
---TTTSHHHHHHHS--S--
---TTTSHHHHHHHS--S--
---TTTSHHHHHHHS--S--
---TTTSHHHHHHHS--S--
---TTTSHHHHHHHS--S--
---TTTSHHHHHHHS--S--
---TTTSHHHHHHHS-SS--
---TTT-HHHHHHHS--S--
---TTTSHHHHHHHS--S--
---TTT-HHHHHHHS--S--
---TTTSHHHHHHHS--S--
---TTT-HHHHHHHS--S--
---TTT-HHHHHHSS--S--
---TTT-HHHHHTTS--S--
---TTT-HHHHHTTS--S--
---TTTSHHHHHTTS--S--
---TTTSHHHHHHHS--S--
---TTT-HHHHHHTS--S--
---TTT-HHHHHTTS--S--
---TTSSHHHHGGG---S--
---TTTSHHHHHHTS--S--
---TTTSHHHHHTT---S--
---TTTSHHHHTTS---S--
---TTTSHHHHTTT--SS--
---TTT-HHHHHHH--SS--
---TTTSHHHHHTT---S--
---TTT-HHHHHTTS-SS--
---TTTSHHHHHHHS-SS--
---TTTSHHHHHTTS-SS--
---TTT-HHHHHHT--SS--
---TTTSHHHHTTT--SS--
---TTT-HHHHHHH--SS--
---TTTSHHHHHHH--SS--
---TTSSHHHHHHT--SS--
---TTTSHHHHHHT--SS--
---TTTSHHHHHHH--SS--
---TTTSHHHHHHH--SS--
---TTSSHHHHHTT--SS--
---TTTSHHHHHHHS-SS--
---TTTSHHHHHHHS-SS--
---TTT-HHHHHHT--SS--
---TTT-HHHHHHH--SS--
---TTTSHHHHHTT--SS--
---TTTSHHHHHHT--SS--
---TTTSHHHHHHS--SS--
---TTTSHHHHHHH--SS--
---TTTSHHHHHHTS-SS--
---TTTSHHHHHTT--SS--
---TTTSHHHHHHT--SS--
---TTTSHHHHHHT--SS--
---TTTSHHHHHTT--SS--
---TTT-HHHHHHT--SS--
---TTTSHHHHHTTS-SS--
---TTTSHHHHHHHS-SS--
---TTT-HHHHTTTS-SS--
---TTTSHHHHHHTS-SS--
---TTT-HHHHHHHS-SS--
---TTTSHHHHHTTS-SS--
---TTTSHHHHHHHS-SS--
---TTTSHHHHHHHS--S--
---TTTSHHHHHHHS-----
---GGGSHHHHHTTS-----
---TTTSHHHHHHHS-SS--
---TTTSHHHHHTTS-SS--
---TTTSHHHHHTTS-SS--
---TTTSHHHHHHTS-SS--
---TTTSHHHHHTTS--S--
---SSSSHHHHHTTS-SS--
---TTTSHHHHHHTS-SS--
---TTTSHHHHHHHS-SS--
---TTTSHHHHHTT--SS--
---TTTSHHHHHHT--S---
---TTTSHHHHHTT--SS--
---TTTSHHHHHTT--SS--
---TTT-HHHHHTT--SS--
---TTTSHHHHHTT--SS--
---TTSSHHHHHHH--SS--
---GGGSHHHHTTT--SS--
---TTTSHHHHTTT--SS--
---TTTSHHHHHHH--SS--
---TTTSHHHHTTT--SS--
---TTTSHHHHHTTS-S---
---TTT-HHHHHTTS-SS--
---TTTSHHHHHTTS-SS--
---TTTSHHHHHTTS-SS--
---TTTSHHHHHHHS-SS--
---TTTSHHHHHTT--SS--
---TTTSHHHHHHHS--S--
---TTTSHHHHHTTS-SS--
---TTTSHHHHHTTS-SS--
---TTTSHHHHHHHS-SS--
---TTTSHHHHHTTS-S---
---TTTSHHHHTTTS-SS--
---TTTSHHHHHHHS-S---
---TTTSHHHHHTTS-----
---TTTSHHHHHHHS-----
---TTTSHHHHHHH--S---
---TTTSHHHHHHHS-S---
---TTTSHHHHHHHS-SS--
---TTTSHHHHHHH--S---
---TTTSHHHHTTS--S---
---TTTSHHHHHTT--S---
---TTTSHHHHHHH--S---
---TTSSHHHHHHH--S---
---TTTSHHHHTTT--S---
---TTSSHHHHHHH--S---
---TTTSHHHHHTT--S---
---TTTSHHHHHTT--S---
---TTTSHHHHHT---S---
---TTTSHHHHHHT--S---
---TTTSHHHHGGG--SS--
---TTTSHHHHHH---S---
---TTTSHHHHGGG--S---
---TTTSHHHHHTT--SS--
---TTT-HHHHHTT--S---
---TTTSHHHHHTT--SS--
---TTTSHHHHTTT--SS--
---TTTSHHHHHHH--S---
---TTTSHHHHHHH--S---
---TTTSHHHHHHH--SS--
---TTTSHHHHHHH--S---
---TTT-HHHHHTT--S---
---TTTSHHHHHHS--S---
---TTTSHHHHHHS--SS--
---TTT-HHHHHHH--S---
---TTSSHHHHHTT--S---
---TTTSHHHHHHH--S---
---TTTSHHHHHHH--S---
---TTTSHHHHHHT--SS--
---TTTSHHHHHTT--SS--
---TTTSHHHHHHT--SS--
---TTT-HHHHHTT--S---
---TTTSHHHHHHT--S---
---TTTSHHHHHHT--S---
---TTTSHHHHHHH--S---
---TTT-HHHHHHT--S---
---TTT-HHHHHHH--S---
---TTT-HHHHHHH--SS--
---TTTSHHHHHTT--S---
---TTT-HHHHHHH--S---
---TTTSSHHHHTT--S---
---TTTSHHHHHHH--S---
---TTTSHHHHHTT--S---
---TTTSHHHHHHH--S---
---TTT-HHHHHTT--S---
---TTT-HHHHHHT---S--
---TTT-HHHHHHH---S--
---TTTSHHHHHHT---S--
---TTT-HHHHHTT--SS--
---TTTSHHHHHTT--SS--
---TTTSHHHHHTT--SS--
---TTSSHHHHHTT--SS--
---TTTSHHHHHTT--SS--
---TTTSHHHHHHT--SS--
---TTTSHHHHHTT--SS--
---TTTSHHHHHTT--SS--
---TTTSHHHHHHH--SS--
---TTTSHHHHHTT--SS--
---TTTSHHHHHTT--SS--
---TTSSHHHHHTS--SS--
---TTTSHHHHHTT--SS--
---TTTSHHHHHTT--SS--
---TTTSHHHHHHT--SS--
---TTTSHHHHHTT--SS--
---TTTSHHHHHTT--SS--
---STTSHHHHHTT--SS--
---TTTSHHHHHTT--SS--
---TTT-HHHHHTT--SS--
---TTT-HHHHHTT--SS--
---TTT-HHHHHHH--SS--
---TTT-HHHHHTT--SS--
---TTT-HHHHHTT--SS--
---GGGSHHHHHHH--SS--
---TTTSHHHHHHH--SS--
---TTTSHHHHHTT--SS--
---TTTSHHHHHHH--SS--
---TTTSHHHHHHH--SS--
---TTTSHHHHHHH--SS--
---TTTSHHHHHTT--SS--
---TTTSHHHHHTT--SS--
---TTTSHHHHHHH--SS--
---TTTSHHHHHTT--SS--
---TTTSHHHHHTT--SS--
---TTTSSHHHHTT--SS--
---TTTSHHHHHHH--SS--
---TTT-HHHHHTT--SS--
---TTT-HHHHHTT--SS--
---GGGSHHHHHHH--SS--
--SGGGSHHHHHTT--SS--
--SGGGSHHHHHTT--SS--
--SSTTSHHHHHHH--SS--
--SGGGSHHHHTTT--SS--
--SGGGSHHHHHTT--SS--
--SGGGSHHHHHTT--SS--
--SGGGSHHHHHHH--SS--
--SGGGSTTHHHHH--SS--
--SGGGSHHHHHHH--SS--
--SGGGSHHHHHHH--SS--
---GGGSHHHHHHHS-SS--
--SGGGSHHHHHTT--SS--
---GGGSHHHHHHH--SS--
--SGGGSHHHHHHHS-SS--
--SGGGSHHHHHHHS-SS--
--SGGGSHHHHHHT--SS--
--SSTTSHHHHHHHS-SS--
--SGGGSHHHHHHHS-SS--
--SGGGSHHHHHHHS-SS--
---GGGSHHHHHHHS-SS--
---GGGSHHHHHHH--SS--
---GGGSHHHHHHHS-SS--
---GGGSHHHHHHHS-SS--
--SGGGSHHHHHHHS-SS--
--SGGGSHHHHHHH--SS--
--SGGGSHHHHHHH--SS--
--SGGGSHHHHHHH--SS--
--SGGGSHHHHHHH--SS--
--SGGGSHHHHTTT--SS--
--SGGGSHHHHHHH--SS--
--SGGGSHHHHHTT--TT--
--SGGGSHHHHHHH--SS--
--SGGGSHHHHHHHS-SS--
--SGGGSHHHHHTT--SS--
--SGGGSHHHHHHH--SS--
--SGGGSHHHHHHH------
--SGGGSHHHHHHH---S--
---TTTSHHHHTTT--SS--
---TTTSHHHHHTT--SS--
---TTTSHHHHHTT--SS--
---TTTSHHHHHHH--SS--
---TTTSHHHHHHH--SS--
---TTTSHHHHHHH--SS--
---TTTSHHHHTTT--SS--
---TTTSHHHHHHH--SS--
---TTTSHHHHHHH--SS--
---TTTSHHHHHHH--SS--
---TTTSHHHHHHH--SS--
---TTTSHHHHHHH---S--
---TTTSHHHHHHH--SS--
---TTTSHHHHHHH---S--
---TTTSTTHHHHH--SS--
---TTTSHHHHHHH--SS--
---TTTSHHHHTTT--SS--
---TTTSHHHHHHH--SS--
---TTTSHHHHHHH--SS--
---TTTSSHHHHTT--SS--
---TTT-HHHHHHH--SS--
---TTT-HHHHHHH--SS--
---TTTSHHHHHHH--SS--
---TTTSHHHHHHH--SS--
---TTTSHHHHHTT--SS--
---TTTSHHHHHHH--SS--
---TTT-HHHHHHH--SS--
---TTT-HHHHHHS--SS--
---TTTSHHHHHHH--SS--
---TTTSHHHHTTTS-SS--
---TTTSHHHHHTT--SS--
---SSSSHHHHHTT--SS--
---TTTSHHHHHHH--SS--
---TTTSHHHHHTT--SS--
---TTTSHHHHTTT--SS--
---TTTSHHHHHTT--SS--
---TTTSHHHHHHH--SS--
---TTTSHHHHHTT--SS--
---TTTSHHHHHTT--SS--
---TTTSHHHHHHH--SS--
---TTTSHHHHHTT--SS--
---TTTSHHHHHTT--SS--
---TTTSHHHHHTT--SS--
---TTTSHHHHHTS--SS--
---TTTSHHHHHTT--SS--
---TTTSHHHHHHTS-SS--
---TTTSHHHHHHS--SS--
---TTTSHHHHHTT--SS--
---TTTSHHHHHTT--SS--
---TTTSHHHHHHH--SS--
---TTTSHHHHHTT--SS--
---TTTSHHHHHHH--SS--
---TTTSHHHHHTT--SS--
---TTTSHHHHHHH--SS--
---TTTSHHHHHTT--SS--
---TTTSHHHHHTTS-SS--
---TTTSHHHHHHHS-SS--
---TTTSHHHHHHHS-SS--
---TTTSHHHHTTTS-SS--
---TTTSHHHHHTTS-SS--
---TTTSHHHHHTTS-SS--
---TTTSHHHHHTT--SS--
---TTTSHHHHHTT--SS--
---TTTSHHHHHHH--SS--
---TTT-HHHHHTT--SS--
---TTTSHHHHHTTS-SS--
---TTTSHHHHHTT--SS--
---TTT-HHHHHTT---S--
--STTTSHHHHHTT--SS--
---TTTSHHHHHTT--SS--
---TTT-HHHHHTT--SS--
---TTTSHHHHHTS--SS--
---TTTSHHHHHTT--SS--
---TTT-HHHHHTTS-SS--
---TTTSHHHHHTTSSSS--
--STTTSHHHHHHH--SS--
---TTTSHHHHHHTS-SS--
---TTTSHHHHHTTS-SS--
---TTTSHHHHHHTS-SS--
---TTTSHHHHHHHS--S--
---TTTSHHHHHHH--SS--
---TTTSHHHHHTS---S--
---TTTSHHHHHHH--SS--
---TTTSHHHHHTT--SS--
---TTTSHHHHHHT--SS--
---TTTSHHHHHHS--SS--
---TTTSHHHHHTT--SS--
---SSSSHHHHHHT--SS--
---TTTSHHHHHTT--SS--
---TTTSHHHHHHT--SS--
---TTTSHHHHHTT--SS--
---TTTSHHHHHHT--SS--
---TTTSHHHHHHT--SS--
---TTT-HHHHHTT--SS--
---TTT-HHHHHHH--SS--
---TTT-HHHHHHH--SS--
---TTT-SHHHHTT--SS--
---TTTSHHHHHTT--SS--
---TTTSHHHHHTTS-SS--
---TTTSHHHHHHHS-SS--
---TTTSHHHHHTTS-SS--
---TTTSHHHHHHHS-SS--
---TTTSHHHHTTTS-SS--
---TTTSHHHHHHH--SS--
---TTTSHHHHHHHS-SS--
---TTTSHHHHHHHS-SS--
---TTTSHHHHTTTS-SS--
---TTTSHHHHHHHS-SS--
---TTTSHHHHHHHS-SS--
---TTTSHHHHHHHS-SS--
---TTTSHHHHHHHS-SS--
---TTTSHHHHHHHS-SS--
---TTTSHHHHHHHS-SS--
---TTTSHHHHHHHS-SS--
---TTTSHHHHHHHS-SS--
---TTTSHHHHHHHS-SS--
---TTTSHHHHHTTS-SS--
---TTTSHHHHHHHS-SS--
---TTTSHHHHHHHS-SS--
---TTTSHHHHHHHS-SS--
---TTTSHHHHHHH--SS--
---TTTSHHHHHHHS-SS--
---TTTSHHHHHHHS-SS--
---TTTSHHHHHHH--SS--
---TTTSHHHHHHHS-SS--
---TTTSHHHHHHHS-SS--
---TTTSHHHHHHH--TT--
---TTTSHHHHHHHS-TT--
---TTTSHHHHHHH--TT--
---TTTSHHHHHHH--TT--
---TTTSHHHHHHH--TT--
---TTTSHHHHHHH--TT--
---TTTSHHHHHHH--TT--
---TTTSHHHHHTT--SS--
---TTTSHHHHHHT--SS--
---TTTSHHHHHHHS-SS--
---TTTSHHHHHTTS-SS--
---TTTSHHHHHHHS-SS--
---TTTSHHHHHHHS-SS--
---TTTSHHHHHHHS-SS--
---TTTSHHHHHHHS-SS--
---TTSSHHHHHTTS-SS--
---TTTSHHHHHHHS-S---
---TTTSHHHHHHHS-SS--
--STTTSHHHHHHTS-SS--
---TTTSTTTGGGTS-SS--
---TTTSHHHHHHHS-SS--
---TTTSHHHHHHTT--S--
---TTTSHHHHHHH--TT--
---TTTSHHHHHTTS--S--
---TTT-HHHHHHHT--S--
---TTTSHHHHHHTS--S--
---TTT-HHHHHHHH--S--
---TTTSHHHHHHHH--S--
---TTTSHHHHHHHH--S--
---TTTSHHHHHHHH-SS--
--STTTSHHHHHHTT--S--
---TTTSHHHHHHHS-TT--
---TTT-HHHHHHHH-SS--
---TTT-HHHHHHHH-SS--
---TTTSHHHHHHHT-SS--
---TTTSHHHHHTTT-SS--
---TTTSHHHHHHHH-SS--
---TTTSHHHHHHHH-SS--
---TTS-HHHHHHHS-SS--
---TTTSHHHHHHHH-SS--
---TTTSHHHHHHHT-SS--
---TTTSHHHHHHTT-SS--
---TTTSHHHHHHTT-SS--
---TTTSHHHHHHTT--S--
---TTTSHHHHHHHH-SS--
--STTTSHHHHHHHH-SS--
---TTTSHHHHHHHH-SS--
---TTTSHHHHHHHH-SS--
---TTTSHHHHHHHH-SS--
---TTTSHHHHHHHH-SS--
---TTTSHHHHHHHH-SS--
---TTTSHHHHHHTT-SS--
---TTTSHHHHHHHH-SS--
---TTTSHHHHHHHH-SS--
---TTTSHHHHGGGS-SS--
---TTTSHHHHHHHH-SS--
---TTTSHHHHGGGT-SS--
---TTTSHHHHTTTT-SS--
---TTTSHHHHHHHH-SS--
---TTTSHHHHHTTS-SS--
--STTTSHHHHHHHH-SS--
---TTTSHHHHHTTT-SS--
---TTTSHHHHHHHH-SS--
---TTTSHHHHHHTT-SS--
---TTTSHHHHHHHH--S--
---TTTSHHHHHTTS-SS--
---TTS-HHHHHHHH-SS--
---TTT-SHHHHTTT--S--
---TTT-HHHHHHHH--S--
---TTT-HHHHHHHH-SS--
---TTT-HHHHHHHH-SS--
---TTT-HHHHHHTT-SS--
---TTTSHHHHHHTT-SS--
---TTTSHHHHHHTT-SS--
---TTTSHHHHHHHH-SS--
---TTTSHHHHHHTT-SS--
---GGGSHHHHHHHH-SS--
---GGGSHHHHHGGG-SS--
---TTT-HHHHHHHH--S--
---TTT-HHHHHHTT-SS--
---TTT-HHHHHHTT--S--
---TTT-HHHHHHHH-SS--
---TTT-HHHHHHTT-SS--
---TTT-HHHHHHTT-SS--
---TTT-HHHHHTS--SS--
---TTT-HHHHHHHT-SS--
---TTT-HHHHHHHS-SS--
---TTT-HHHHHHH--SS--
---TTTSHHHHHHT--SS--
---TTTSHHHHHHTT-SS--
---TTTSHHHHHHHT-SS--
---TTTSHHHHHHHH--S--
---TTTSHHHHHHHH--S--
---TTTSHHHHHHHS-SS--
---TTTSHHHHHHHT-SS--
---TTTSHHHHHTTT-SS--
---TTTSHHHHHHHH--S--
---TTTSHHHHHHHH-SS--
---TTTSHHHHHHHH-SS--
---TTTSHHHHHHHH-SS--
---TTTSHHHHHHHH-SS--
---TTTSHHHHHHHH-SS--
---TTTSHHHHHHHH-SS--
---TTTSHHHHHHHH-SS--
---TTTSHHHHHHHH-SS--
---TTTSHHHHHHTT-SS--
---TTTSHHHHHTTT-SS--
---TTTSHHHHHTTT-SS--
---TTTSHHHHHTTS-SS--
---TTTSHHHHHHHH-SS--
---TTTSHHHHHTTT-SS--
---TTTSHHHHHHHT-SS--
---TTTSHHHHHHHS-SS--
---TTTSHHHHHHHH-SS--
---TTT-HHHHHHTT-SS--
---TTTSHHHHHTTS-SS--
---TTTSHHHHHHTT-SS--
---TTTSHHHHHHHT-SS--
---TTTSHHHHHHHT-SS--
---TTTSHHHHHHHH-SS--
---TTTSHHHHHHHS--S--
---TTT-HHHHHHHT-SS--
---TTTSHHHHHHHT-SS--
---TTT-HHHHHHHS-SS--
---TTT-HHHHHHHH-SS--
---GGG-HHHHHHHH-SS--
---TTT-HHHHHHTS-SS--
---TTT-HHHHHHHH-SS--
---TTSSHHHHHHHH-SS--
--STTTSHHHHHHHH-SS--
---TTTSHHHHHTTT--S--
---TTTSHHHHHHTT-SS--
---TTTSHHHHHHHH--S--
---TTTSHHHHHTTS-SS--
---GGGSHHHHHHTT-SS--
---TTT-HHHHHHTS-SS--
---TTTSHHHHHHTT-SS--
---TTT-HHHHHHTT-SS--
---TTT-SHHHHHTT-SS--
---TTT-HHHHHHHH-SS--
---TTT-HHHHHHHH-SS--
---TTT-HHHHHHTT-SS--
---TTT-SHHHHTTS-SS--
---TTT-SHHHHHHH-SS--
---TTT-HHHHHTTS-SS--
---TTT-SHHHHTTT-SS--
---TTT-HHHHHHHH-SS--
---TTT-HHHHHHHT-SS--
---TTT-HHHHHHHH-SS--
---TTT-HHHHHHTT-SS--
---TTT-HHHHHTTS-SS--
---TTT-SHHHHHHS-SS--
---TTT-HHHHHTTS-SS--
---TTT-HHHHHHHS-SS--
---TTT-HHHHHHHT-SS--
---TTT-HHHHTTTS-SS--
---TTT-HHHHHHHT-SS--
---TTT-HHHHHHHT-SS--
---TTT-HHHHHHHT-SS--
---TTS-HHHHHHTT-SS--
---TTT-HHHHHHHH-SS--
---TTTSHHHHHTTT-SS--
---TTTSHHHHHTTT-SS--
---TTT-HHHHHHTT-SS--
---TTT-HHHHHHHH-SS--
---TTTSHHHHHTTT-SS--
---TTTSHHHHHHT--SS--
---TTTSHHHHHHHS-SS--
---TTT-HHHHHHHS-SS--
---TTTSHHHHHHTS-SS--
---TTTSHHHHHHTT--S--
---TTT-HHHHHHHS-----
---TTT-HHHHHHHT-----
---TTT-HHHHHHHT-----
---TTTSHHHHHHHT-----
---TTTSHHHHHHHT-----
---TTTSHHHHHHHS-----
---TTTSHHHHHHHT-----
---TTTSHHHHHHHH-----
---TTSSHHHHHHHTS----
---TTTSSHHHHTTSS----
---TTTSHHHHHTTTS----
---TTTSHHHHHHTTS----
-TTTTTSHHHHHTTTS----
---TTTSHHHHHHTTS----
---TTTSHHHHHHHSS----
---TTTSHHHHHHTTS----
---TTTSHHHHHHHTS----
---TTTSHHHHHHHHS----
---TTT-HHHHHHHS-----
---TTTSHHHHHTTTS----
---TTTSHHHHHHHHS----
---TTTSHHHHHTTSS----
---TTT-HHHHHHTTS----
---TTT-HHHHHHHHS----
---TTTSHHHHHHTTS----
---TTT-HHHHHHHHS----
---TTT-HHHHHHTTS----
---TTT-HHHHHHTTS----
---TTT-HHHHHHTTS----
---TTT-HHHHHHHH-----
---TTT-HHHHHHTT-----
---TTT-HHHHHHHH-----
---TTTSHHHHHHTT-----
---TTT-HHHHHHHT-----
---TTTSHHHHHHTT-----
---TTT-HHHHHHHS-----
---TTTSHHHHHTTS-----
---TTTSHHHHHTTS-----
---TTTSHHHHHHHS-----
---TTTSHHHHHHHS-----
---TTTSHHHHHTTS-----
---TTTSHHHHHHHS-----
---TTT-HHHHHHHH-----
---TTT-TTTHHHHS-----
---TTTSTTTGGGTS-----
---TTTSHHHHTTTS-----
---TTTSHHHHTTTS-----
---TTTSHHHHHHHHS----
---TTTSHHHHHHTTS----
---TTTSHHHHHHHS-----
---TTTSHHHHHHHH-----
---TTTSHHHHHHHHS----
---TTT-HHHHHTTS-----
---TTTSHHHHHTTSS----
---TTT-HHHHTTTS-S---
---TTTSHHHHHHHSSS---
---TTTSHHHHHHHH-S---
---TTTSHHHHHHHH-S---
---TTTSHHHHHHTT-S---
---TTTSHHHHHTTT-S---
---TTTSHHHHHHTS-S---
---TTTSHHHHHTTS-S---
---TTTSHHHHHTTTSS---
---TTTSHHHHHHHHSS---
---TTTSHHHHHHTT-S---
---TTTSHHHHHHHH-S---
---TTTSHHHHHHTSSS---
---TTT-HHHHHHTS-S---
---TTTSHHHHHHTS-S---
---TTT-HHHHHHHT-S---
---TTTSHHHHHTTTSS---
---TTTSHHHHHHTS-S---
---TTT-HHHHHHHS-S---
---TTTSHHHHHHHT-S---
---TTT-HHHHHHSS-S---
---TTTSHHHHHHTS-S---
---TTTSHHHHHHHT-S---
---TTTSHHHHHHHT-SS--
---TTTSHHHHHHHS-S---
---TTTSHHHHHHHT-S---
---TTSSHHHHHHTT-S---
---TTTSHHHHHHHHSSS--
---TTTSHHHHHHHHSS---
---TTTSHHHHHHTT-S---
---TTTSHHHHHHHH-----
---TTTSHHHHHHHH-S---
---TTSSHHHHHHTT-S---
---TTTSHHHHHHHHSS---
---TTTSHHHHHHTT-S---
---TTTSHHHHHHHHSS---
---TTTSHHHHHHHH-S---
---TTTSHHHHHHHT-S---
---TTTSHHHHHHTT-S---
---TTTSHHHHHHTT-S---
---TTTSHHHHHHHH-S---
---TTTSHHHHHHTT-S---
---TTTSHHHHHHTT-S---
---TTTSHHHHHTTSSS---
---TTTSHHHHHTTTSS---
---TTTSHHHHHHTSSS---
---TTTSHHHHHHTT-S---
---TTTSHHHHHTTT-S---
---TTTSHHHHHHHH-S---
---TTT-HHHHHHHH-S---
---TTTSHHHHHHHT-S---
---TTTSHHHHHHHH-S---
---TTTSHHHHHTTS-S---
---TTTSHHHHHHHH-S---
---TTTSHHHHHHTSSS---
---TTTSHHHHHHHH-S---
---TTTSHHHHHHHH-SS--
---TTTSHHHHHHHH-S---
---TTTSHHHHHHHS-S---
---TTTSHHHHHHTS-SS--
---TTTSHHHHHHHS-SS--
---TTTSHHHHHHHH--S--
---TTTSHHHHHTTT--S--
---TTTSHHHHHHHH-----
---TTTSHHHHHHHH-----
---TTTSHHHHHHHHS----
---TTTSHHHHTTTTS----
---TTTSHHHHHTTTS----
---TTT-HHHHHHHHS----
---TTTSHHHHHHTTS----
---TTT-HHHHHTTTSS---
---TTTSHHHHHTTT-----
---TTTSHHHHHHHH-----
---GGGSHHHHHTTT-----
---TTTSHHHHHHHH-----
---TTT-HHHHHHHH-S---
---TTT-HHHHHHTT-SS--
---TTT-HHHHHTTT-S---
---TTT-HHHHHHTT-S---
---TTT-HHHHHHHH-S---
---TTSSHHHHHHHHSSS--
---TTS-HHHHHTTT-SS--
---TTT-HHHHHTTS-S---
---TTTSHHHHHHTS-S---
---TTSSHHHHHHTT-S---
---TTTSHHHHHHTT-S---
---TTTSHHHHHTTS-S---
---TTTSHHHHHHTT-S---
---TTTSHHHHHHTT-S---
---TTTSHHHHHTTS-S---
---TTTSHHHHHHTS-SS--
---TTTSHHHHHHTT-S---
---TTTSHHHHHHHH-S---
---TTTSHHHHHHHH-S---
---TTTSHHHHHHTT-S---
--STTTSHHHHHTTT-S---
---TTTSHHHHHHTS-S---
---TTTSHHHHHHTT-S---
---TTTSHHHHHHTT-S---
---TTTSHHHHHTTT-S---
---TTSSHHHHHTTT-S---
---TTTSHHHHHTTS-S---
---TTTSHHHHHHTT-S---
---TTTSHHHHHHTT-S---
---TTTSHHHHHHHH-S---
---TTTSHHHHHHHH-S---
---TTTSHHHHHHHH-S---
---TTTSHHHHHTTS-SS--
---TTTSHHHHHTTT-S---
---TTTSHHHHHTTT-----
---TTTSHHHHHTTT-----
---TTTSHHHHHTTT-----
---TTTSHHHHHHTT-----
---TTTSHHHHHHHH-----
---TTTSHHHHHTTT-----
---TTT-HHHHHHHH-----
---TTTSHHHHHHTT-----
---TTTSHHHHHHHS-----
---TTTSHHHHHTTS-S---
---TTT-HHHHHTTT-S---
---TTT-HHHHHHHH-S---
---TTTSHHHHHHHH-SS--
---TTTSHHHHHHHH-S---
---TTT-HHHHHHHH-SS--
---TTTSHHHHHTTT-SS--
---GGG-HHHHHTTT-SS--
---TTT-HHHHHTTS-SS--
---TTTSHHHHHTTS-SS--
---TTTSHHHHHHTT-SS--
---TTTSHHHHHTTS-SS--
---TTTSHHHHHTTS-SS--
---TTTSHHHHHHHH-SS--
---TTTSHHHHHHHH-SS--
---TTTSHHHHHHHH-SS--
---TTT-HHHHHHTT-SS--
---TTTSHHHHHHHH-SS--
---TTT-HHHHHHHH-SS--
---TTTSHHHHHHHH-SS--
---TTTSHHHHHHHH--S--
---TTTSHHHHHHHT-S---
---TTTSHHHHHHHH-SS--
---TTT-HHHHHHHH-S---
---TTTSHHHHHHHH-----
---TTT-HHHHHHHH-----
---TTTSHHHHHHHH-S---
---TTTSHHHHHTTT-S---
---TTTSHHHHHTTT-S---
---TTTSHHHHHTTS-S---
---TTSSHHHHHHHH-S---
---TTTSHHHHHTTS-S---
---TTTSHHHHHHTT-S---
---TTTSHHHHHTTT-S---
---TTTSHHHHHHHH-S---
---TTTSHHHHHHTT-----
---TTTSHHHHHTTT-S---
---TTT-HHHHHTTSSS---
---TTTSHHHHHTTT-S---
---TTTSHHHHHTTTSS---
---TTTSHHHHHHHH-SS--
---TTTSHHHHHHHT--S--
---TTTSHHHHHHHHSSS--
---TTT-HHHHHHTTSSS--
---TTT-HHHHHTTS-S---
---TTTSHHHHHTTS--S--
---TTTSHHHHHTTT-----
---TTTSHHHHHHTT-----
---TTT-HHHHHTTS-----
---GGGSHHHHHTTS-----
---TTTSHHHHHTTT-----
---TTT-HHHHHHHH-----
---GGGSHHHHHTTT-----
---TTT-HHHHHTTT-----
---TTTSHHHHHTTT-----
---TTTSHHHHHTTT-----
---TTTSHHHHHHHH-----
---TTT-HHHHHTTS-----
---TTTSHHHHHTTTS----
---GGGSHHHHHTTT-----
---TTTSHHHHHHHH-----
---TTTSHHHHHTTT-----
---TTTSHHHHHTTS-----
---TTTSHHHHHHTT-----
---TTTSHHHHHTTS-----
---TTTSHHHHHTTS-S---
---TTTSHHHHHTTS-----
---TTTSHHHHHTTT-----
---TTTSHHHHHTTT-----
---TTT-HHHHHTTT-----
---TTTSHHHHHTTT-----
---TTTSHHHHHTTT-----
---TTTSHHHHHHHH-----
---TTTSHHHHHTTT-----
---TTTSHHHHHHHH-----
---TTTSHHHHHTTS-----
---TTTSHHHHHHTT-----
---TTTSHHHHHTTS-----
---TTTSHHHHHHHH-----
---TTTSHHHHHHTT-----
---TTTSHHHHHTTT-----
---TTTSHHHHHTTT-----
---TTTSHHHHHHTT-----
---TTT-HHHHHHHH-----
---TTTSHHHHHTTT-----
---TTT-HHHHHTTT-----
---TTTSHHHHHTTT-----
---TTTSHHHHHTTT-----
---TTTSHHHHHTTS-----
---TTTSHHHHHHTT-----
---TTTSHHHHHTTT-----
---TTTSHHHHHTTT-----
---TTSSHHHHHTTT-----
---TTTSHHHHHHHH-----
---TTTSHHHHHTTS-----
---SSSSHHHHHHHH-----
---TTTSHHHHHTTT-----
---TTTSHHHHHTTT-----
---TTTSHHHHHTTS-----
---TTTSHHHHHHHH-SS--
---SSSSHHHHHTTT-S---
---TTTSHHHHHHTT-SS--
---TTTSHHHHHHHH-SS--
---TTTSHHHHHTTT-S---
---TTTSHHHHHHHH-SS--
---TTTSHHHHHTTS-SS--
---TTTSHHHHHTTS-SS--
---TTT-HHHHHHTS-SS--
---TTT-HHHHHTTT-S---
---TTTSHHHHHTTT-----
---TTTSHHHHHTTS-----
---TTTSHHHHHHHH-----
---TTTSHHHHHHHH-----
---TTTSHHHHHHHH-----
---TTTSHHHHHTTT-----
---TTTSHHHHHTTT--S--
---TTTSHHHHHHHH--S--
---TTTSHHHHHHHH--S--
---TTTSHHHHHTTT--S--
---TTT-HHHHHTTT--S--
---TTTSHHHHHHHH--S--
---TTTSHHHHHTTT--S--
---TTTSHHHHHTTT--S--
---TTTSHHHHHTTT--S--
---TTTSHHHHHTTT--S--
---TTTSHHHHHTTT--S--
---TTTSHHHHHTTT--S--
---TTTSHHHHHHTT--S--
---TTTSHHHHHTTT--S--
---TTTSHHHHHHTT--S--
---TTTSHHHHHTTS-SS--
---TTTSHHHHHTTS--S--
---TTTSHHHHHTTS--S--
---GGG-HHHHHHTS--S--
---TTTSHHHHHTTT--S--
---TTTSHHHHHHTT--S--
---TTTSHHHHHTTT--S--
---TTTSHHHHHTTT--S--
---TTT-HHHHHTTT--S--
---TTTSHHHHHHHH--S--
---GGGSHHHHHHHH--S--
---GGGSHHHHHHHH--S--
---TTTSHHHHHHTT--S--
---TTTSHHHHHTTT--S--
---TTTSHHHHHHTT--S--
---TTTSHHHHHHHH-SS--
---TTTSHHHHHTTS-SS--
---TTTSHHHHHTTT-SS--
---GGG-HHHHHTTT-SS--
---TTTSHHHHHHTT-SS--
---TTTSHHHHHTTT-SS--
---TTTSHHHHHHTT-SS--
---TTTSHHHHHHTT-SS--
---TTTSHHHHHHTT-SS--
---TTTSHHHHHTTT-SS--
---TTTSHHHHHHHH-SS--
---TTTSHHHHHTTT-S---
---TTT-HHHHHHHH-SS--
---GGG-HHHHHHTT-SS--
---TTTSHHHHHHHH-S---
---TTTSHHHHHHHH-S---
---TTTSHHHHHTTS-SS--
---TTTSHHHHHHTS-SS--
---TTTSHHHHHTTS-SS--
---TTTSHHHHHTTT-SS--
---TTT-HHHHHHHS-SS--
---TTTSHHHHHHTT-SS--
---TTTSHHHHHHTT-SS--
---TTTSHHHHHHHS-SS--
---TTTSHHHHHTTS-SS--
---TTTSHHHHHTTS-SS--
---TTTSHHHHHHTT-SS--
---TTTSHHHHHHHH-SS--
---TTTSHHHHHTTS-SS--
---TTTSHHHHHTTS-SS--
---TTTSHHHHHHTT-SS--
---TTT-HHHHHHTS-SS--
---TTTSHHHHHTTTSSS--
---TTTSHHHHHTTSSSS--
---TTTSHHHHHHHHSSS--
---TTTSHHHHHTTT-SS--
---TTT-HHHHHHHH-S---
---TTTSHHHHHHHT-SS--
---TTTSHHHHHHTT-SS--
---TTS-HHHHHHHT-SS--
---TTTSHHHHHTTSSSS--
---TTTSHHHHHHTTSSS--
---TTTSHHHHHHHHSS---
---TTTSHHHHHTTSSS---
---TTT-HHHHHHTS-S---
---TTT-SHHHHTTTSS---
---TTT-HHHHHTTSSS---
---GGG-HHHHHTTTSSS--
---TTTSHHHHHTTTSSS--
---TTSSHHHHHTTTSS---
---TTTSHHHHHHHH-SS--
---TTTSHHHHHTTTSSS--
---TTT-HHHHHTTTSSS--
---TTT-HHHHHTTTSSS--
---TTTSHHHHHHHHSSS--
---TTT-HHHHHHHSSSS--
---TTTSHHHHHHHT-SS--
---TTT-HHHHHHHT-SS--
--SGGGSHHHHHHHT-SS--
---TTTSHHHHHHHT-SS--
---TTTSHHHHHTTS-SS--
---TTTSHHHHHHTS-SS--
---TTTSHHHHHHTS-SS--
---TTT-HHHHHTT--SS--
---TTTSHHHHHHHS-SS--
---TTTSHHHHHTT--SS--
---TTTSHHHHHHT--SS--
---TTT-HHHHHHHS-SS--
---SSS-HHHHHTT--SS--
---TTTSHHHHHTTS-SS--
---TTT-HHHHHHHS--S--
---TTTSHHHHHTTS-SS--
---TTTSHHHHHTTS-SS--
---TTTSHHHHTTTS-SS--
---TTTSHHHHHHHS-S---
---TTTSHHHHHTTS-SS--
---TTTSHHHHHHHS-SS--
---TTTSHHHHHHHS-SS--
---TTTSHHHHTTSS-SS--
---TTTSHHHHHHHS-SS--
---TTTSHHHHHHHS-SS--
---TTTSHHHHHHHS-SS--
---TTTSHHHHHHHS-SS--
---TTTSHHHHTTTS-SS--
---TTTSHHHHHTTS-SS--
---TTTSHHHHTTTS-SS--
---TTTSHHHHHHHS-SS--
---TTT-TTGGGGT--SS--
---TTTSHHHHTTSS-SS--
---TTT-HHHHHHHS--S--
---TTTSHHHHTTTS-----
---TTTSHHHHHTTS--S--
---TTTSHHHHHTTS--S--
---TTT-HHHHTTSS--S--
---TTTSHHHHHHTS--S--
---TTTSHHHHHHHSS-S--
---TTTSHHHHHHHSS----
---TTTSHHHHTTSSS-S--
---GGGSHHHHHHHS--S--
---TTTSHHHHHHHS-----
---TTTSHHHHHHHS-----
---TTTSHHHHHTTS-----
---TTT-HHHHHTTS-----
---TTTSHHHHHTTS--S--
---TTTSHHHHHTTS-----
---GGGSHHHHHHHS-----
---TTTSHHHHHTTS-SS--
---GGGSHHHHHTTS-SS--
---GGGSHHHHTTSS-----
---GGG-HHHHHTTS-----
---TTTSHHHHHTTS-----
---TTTSHHHHHTTS-----
---TTTSHHHHHTTS-S---
---TTTSHHHHHTSS-S---
---TTTSHHHHHTTS-----
---TTTSHHHHHHTS-SS--
---TTTSHHHHHTTS--S--
---TTT-HHHHHTTS-----
---TTTSHHHHHTTS-----
---TTT-HHHHTTTS--S--
---GGGSHHHHHTTS-----
---TTTSHHHHHTTS-----
---TTT-HHHHHHHS-----
---TTTSHHHHHTTS-----
---TTT-HHHHHTTS-----
---TTTSHHHHHTTS-----
---TTTSHHHHHHTS-----
---TTTSHHHHHTTS-----
---TTTSHHHHHTTS-----
---TTTSHHHHHHSS-S---
---TTTSHHHHHHTS-----
---TTTSHHHHHHTS-S---
---TTT-HHHHHHHS-S---
--STTSSHHHHHTTS-S---
---TTTSHHHHHTTS-----
---TTTSHHHHTTTS-----
---TTTSHHHHHTTS-----
---GGGSHHHHHTTS-----
---TTSSHHHHHTTS-----
---TTTSHHHHTTSS-----
---TTTSHHHHHTTS-S---
---TTTSHHHHHTTS-----
---TTTSHHHHHTTS-----
---TTTSHHHHHTTS-S---
---TTTSHHHHTTSS-----
---TTT-HHHHHHTS-S---
---TTTSHHHHHHTS-----
---TTTSHHHHHTTS-----
---TTTSHHHHHTTS-----
---TTTSHHHHHHHS-----
---TTTSHHHHHTTS--S--
---GGGSHHHHHTTS--S--
---TTTSHHHHHTTS-----
---TTSSHHHHHTTS-----
---TTT-HHHHHTTS-----
---TTTSHHHHHTTS--S--
---TTTSHHHHHTTS--S--
---TTTSHHHHHHHS-----
---TTTSHHHHHTTS-----
---TTTSHHHHHHHS-----
---TTTSHHHHHTTS-----
---TTTSHHHHHTTS-----
---GGGSHHHHTTSS-----
---TTT-HHHHHHTS-S---
---TTTSHHHHHTTS-----
---TTTSHHHHHTTS-S---
---TTTSHHHHHHTS-S---
---TTTSHHHHHTTS-SS--
---TTTSHHHHGGGS-SS--
---TTTSHHHHHTTS-SS--
---TTTSHHHHHTTS-SS--
---TTTSHHHHHHTS-SS--
---TTTSHHHHHTTS-SS--
---TTTSHHHHTTTS-SS--
---TTTSHHHHHTSS-SS--
---TTTSHHHHHTTS-SS--
---TTTSHHHHHTTS-SS--
---TTTSHHHHHTTS-SS--
---TTSSHHHHHHTS-SS--
---TTTSHHHHHTTS--S--
---TTTSHHHHTTTS-SS--
---TTTSHHHHHTTS-S---
---TTTSHHHHHHHS-S---
---TTTSHHHHHTT--SS--
---TTTSHHHHHTTS-SS--
---TTTSHHHHHTTS-SS--
---TTTSHHHHHTTS-SS--
---TTTSHHHHTTS--SS--
---TTTSHHHHHHHS-SS--
---TTT-HHHHHHHS-SS--
---TTTSHHHHHHS--SS--
---TTTSHHHHTTSS-SS--
---TTTSHHHHHTTS-SS--
---TTTSHHHHHTT--SS--
---TTTSHHHHHTT--SS--
---TTTSHHHHHTT--SS--
---TTTSHHHHHTSS-SS--
---TTTSHHHHHTTS--S--
---TTT-HHHHHHH--SS--
---TTT-HHHHHHHS-SS--
---TTTSHHHHHTTS-SS--
---TTTSHHHHHHTS-SS--
---TTTSHHHHHHTS-SS--
---TTTSHHHHHHSS-SS--
---TTTSHHHHHTSS-SS--
---TTTSHHHHHHHS-SS--
---TTTSHHHHHTTS-SS--
---TTTSHHHHTTSS-SS--
---TTT-HHHHHHTS-SS--
---TTTSHHHHHTTS-SS--
---TTTSHHHHHTTS-SS--
---TTTSHHHHHTTS--S--
---TTTSHHHHHTTS-SS--
---TTTSHHHHGGGS-SS--
---TTTSHHHHTTSS-SS--
---TTTSHHHHTTSS-SS--
---TTTSHHHHHTTS-S---
---TTTSHHHHHTT--S---
---TTTSHHHHTTS--S---
---TTTSHHHHHTT--S---
---TTTSHHHHHTTS-SS--
---TTTSHHHHHTTS--S--
---TTTSHHHHHTTS-SS--
---TTTSHHHHHTTS-SS--
---TTTSHHHHHTT---S--
---TTTSHHHHHHTS-SS--
---TTTSSHHHHTTS-SS--
---TTTSHHHHHHTS-SS--
---TTTSHHHHHHHS-SS--
---TTTSHHHHHHHS-SS--
---SSSSHHHHHTTS-S---
---TTTSHHHHHTTS-SS--
---TTTSHHHHHHHS-SS--
---TTTSHHHHHHTS-SS--
---TTTSHHHHHHHS-SS--
---TTTSHHHHHHHS-SS--
---TTTSHHHHHHHS-SS--
---TTTSHHHHHHTS--S--
---TTTSHHHHHHTS-S---
---TTTSHHHHHTTS-----
---TTTSHHHHHHTS-----
---TTTSHHHHHHHS-----
---TTTSHHHHHHTS--S--
---TTTSHHHHHHHS--S--
---TTTSHHHHHHHS-----
---TTTSHHHHHHTS--S--
---TTTSHHHHHHHS--S--
---TTTSHHHHHTTS--S--
---TTTSHHHHHTTS-----
---TTTSHHHHHTTS-----
---TTTSHHHHHHHS-----
---TTTSHHHHHHSS-----
---TTTSHHHHHTTS-S---
---TTTSHHHHTTSS--S--
---TTTSHHHHHHSS-S---
---SSSSHHHHHHTS-S---
---TTTSHHHHHHHS-S---
---TTTSHHHHHTTS-S---
---TTTSHHHHHHHS-----
---TTTSHHHHHHHS-SS--
---TTTSHHHHHTTS-SS--
---TTTSHHHHHHHS-S---
---TTTSHHHHHHH--S---
---TTTSHHHHHHHS-SS--
---TTTSHHHHTTT--S---
---TTTSHHHHHHHS-SS--
---TTTSHHHHHHHS-SS--
---TTTSHHHHHHTS-SS--
---TTTSHHHHHHHS-SS--
---TTTSHHHHHHHS--S--
---TTTSHHHHHHSS--S--
---TTTSHHHHHHHS--S--
---TTTSTTHHHHT---S--
---TTTSHHHHHHTS-----
---TTTSHHHHHHHS--S--
---TTTSHHHHHHHS-SS--
---TTTSHHHHHHHS-SS--
---TTTSHHHHHHTS-SS--
---TTTSHHHHHHTS-SS--
---TTTSHHHHHHTS-SS--
---TTTSHHHHHHSS-SS--
---TTTSHHHHHHHS-SS--
---TTTSHHHHHHHS-----
---TTTSHHHHHHHS--S--
---TTTSHHHHHHHS--S--
---TTTSHHHHHHHS-----
---TTTSHHHHHHHS-SS--
---TTTSHHHHHHHS--S--
---TTTSHHHHHHS---S--
---TTTSHHHHHHHS-----
---TTTSHHHHHHSS-----
---TTTSHHHHHHHS--S--
---TTTSHHHHHHSS--S--
---TTTSTTHHHHSS-SS--
---TTTSHHHHHHHS-----
---TTTSHHHHHHSS-----
---TTTSHHHHHHSS-----
---TTTSTTHHHHTS-----
---TTTSHHHHHHSS-----
---TTTSHHHHHHTS-----
---TTTSHHHHHHTS-----
---TTTSTTHHHHSS-S---
---TTTSHHHHHHSS-S---
---TTTSHHHHHHH------
---TTTSHHHHHHH------
---TTTSTTHHHHS------
---TTTSHHHHHHH------
---TTTSHHHHHHTS-----
---TTTSHHHHTTS------
---TTTSHHHHTTSS-SS--
---TTTSHHHHHHHS-----
---TTTSHHHHHTTS-S---
---TTTSHHHHHTT--SS--
---TTTSHHHHHHT--S---
---TTTSHHHHTTS--S---
---TTTSHHHHHHH--S---
---TTTSHHHHTTTS-S---
---TTTSHHHHTTTS-S---
---TTTSHHHHHHS--S---
---TTTSHHHHHHH--S---
---TTTSHHHHHHHS-----
---TTTSHHHHHHT--SS--
---TTTSTTHHHHS--SS--
---TTTSTTHHHHS--SS--
---GGGSTTTTTTT--SS--
--SSTTSHHHHHHS--SS--
--SGGGSHHHHHHT--SS--
--SGGGSHHHHHHT--SS--
---GGGSTTHHHHT--SS--
--SGGGSHHHHHHTS-SS--
---GGGSHHHHHHH--SS--
---GGGSHHHHHHHS-SS--
--SGGGSTTHHHHT--SS--
--SGGGSHHHHHHH--SS--
--SGGGSHHHHHTT--SS--
---GGGSHHHHHHH--SS--
---GGGSHHHHHHHS-SS--
--SGGGSTTHHHHT---S--
--SGGGSTTHHHHT---S--
---GGGSTTHHHH---SS--
--SSTTSTTHHHHT--SS--
--SGGGSHHHHHHS--SS--
--SGGGSHHHHTT---SS--
--SGGGSHHHHHHS--SS--
---GGGSHHHHHHT--SS--
--SGGGSHHHHHHH--SS--
--SGGGSHHHHHHT--SS--
---GGGSHHHHHHT--SS--
---GGGSTTHHHHT--SS--
---STTSTTHHHHSS-S---
--SGGGSHHHHHHT--SS--
--SGGGSTTHHHHH--S---
---GGGSHHHHHHH--SS--
--SSTTSHHHHHHT--SS--
---GGGSHHHHHTT--SS--
--SGGGSHHHHHHH--SS--
--SSTTSTTHHHHT--SS--
---GGGSHHHHHHTS-SS--
--SGGGSHHHHHHHS-SS--
---GGGSHHHHHHHS-SS--
---GGGSHHHHHHTS-SS--
--SGGGSHHHHHHTS--S--
---GGGSHHHHHHHS-----
--SGGGSHHHHHHHS-----
--SGGGSHHHHHHHS--S--
---GGGSHHHHHHTS-----
---GGGSHHHHHHTS--S--
--SGGGSHHHHHHHS-SS--
--SGGGSTTHHHHSS-----
---GGGSTTHHHHTS-----
--SGGGSHHHHHHTS-----
--SGGGSHHHHHHHS-----
--SGGGSTTHHHHSS-----
--SGGGSHHHHTTSS-----
---GGGSHHHHHHSS-S---
--SGGGSTTGGGTSS-S---
--SGGGSTTGGGSSS-S---
--SGGGSTTGGGTSS-S---
--SGGGSHHHHTTSS-S---
--SGGGSTTGGGTSS-----
--SGGGSTTGGGTSS-----
--SSTTSTTGGGSSS-----
--SSTTSTTGGGTSS-S---
--SSTTSTTGGGTSS-S---
--SSTTSTTGGGTSS-SS--
--SSTTSTTGGGSSS-SS--
--SSTTSTTHHHHSS-S---
--SGGGSTTGGGTSS-S---
--SGGGSTTGGGTSS-S---
--SGGGSTTGGGTSS-----
--SGGGSTTGGGTSS-----
--SGGGSTTGGGTSS--S--
--SSTTSTTGGGTSS--S--
--SGGGSTTHHHHSS--S--
--SGGGSTTGGGTSS-SS--
--SGGGSTTTTTSSS-----
--SGGGSTTGGGTSS-S---
--SGGGSTTGGGTSS--S--
--SGGGSTTGGGTSS-----
---GGGSTTGGGTSS-----
--SGGGSTTGGGTSS-----
--SGGGSTTGGGSSS-----
--SGGGSTTGGGSSS-S---
---GGGSTTHHHHT--S---
--SGGGSHHHHHHTS-----
--STTSSHHHHHHT------
--SGGGSHHHHHHSS-----
---GGGSHHHHHHTS-----
--SSTTSHHHHHHTS-----
---STTSTTHHHHTS-----
--SGGGSTTHHHHTS-----
--SGGGSHHHHHHSS-S---
--SGGGSTTHHHHSS-----
---GGGSHHHHHHSS-----
--SSTTSHHHHTTSS-----
--S-TTSHHHHHHHS-----
--S-TT-HHHHHHHS-SS--
---SSS-HHHHHHHS--S--
----TT-HHHHHTTS--S--
--S-TTSHHHHHTSS--S--
---SSS-HHHHHTTS-----
----TT-HHHHHHTS-----
--S-SSSHHHHHHSS-SS--
--S-TTSHHHHHHTS-S---
--S-TTSHHHHHHHS-----
--SSSSSHHHHHHHS--S--
----SS-HHHHHHTS--S--
---SSS-HHHHHTT---S--
---SSSSHHHHGGG------
----TTSHHHHHHHS-----
--SSTTSHHHHHTTS-----
--S-TTSHHHHHTTS-----
---GGGSHHHHHTTS-S---
---TTTSHHHHHTTS-SS--
---TTTSHHHHHTTS-SS--
---TTTSHHHHHTTS-SS--
---TTTSHHHHHTTS-SS--
---TTTSHHHHHHTS-SS--
---TTTSHHHHHHT--SS--
---TTTSHHHHHTT--SS--
---GGGSHHHHHHT--SS--
---TTTSHHHHHTS--SS--
---TTTSHHHHHTT--SS--
---TTTSHHHHHTTS-SS--
--STTSSHHHHHHTS-SS--
---TTTSHHHHHHSS-SS--
---TTTSTTHHHHT--SS--
---TTTSHHHHHHTS-SS--
---TTTSHHHHHHSS-S---
---TTTSHHHHHHT--SS--
---TTTSHHHHHHHS-SS--
---TTTSHHHHHTTS-SS--
---TTTSHHHHHTTS-SS--
---TTT-HHHHHTTS-SS--
---TTT-HHHHHHTS-SS--
---TTT-HHHHHTTS-SS--
---TTT-HHHHHHHS-S---
---TTTSHHHHHTTS-S---
---TTTSHHHHHTTS-----
---TTTSHHHHHTT------
---TTT-HHHHHHTS-----
---TTT-HHHHHHTS-----
---TTTSHHHHHHHS-----
---TTTSHHHHHTTS-----
---TTTSHHHHHHTS-----
---TTTSHHHHHHT------
---TTT-HHHHTTSS-----
---TTTSHHHHHHT------
---TTTSHHHHTTSS-----
---TTTSHHHHTTSS-----
---TTT-HHHHHHHS-----
---TTTSTTHHHHT------
---TTT-HHHHHTTS-----
---TTTSHHHHHTSS-----
---TTTSHHHHHHTS-----
---TTTSHHHHHHHS-----
---TTTSHHHHHHTS-----
---TTTSTTHHHHTS-----
---TTT-HHHHHHTS-----
---TTTSHHHHHTSS-----
---TTTSHHHHHTTS-----
---TTTSHHHHHHHS-----
---TTT-HHHHHTTS-----
---TTT-HHHHHTTS-----
---TTTSHHHHHTTS-----
---TTT-HHHHHHHS-----
---TTT-HHHHHTTS-----
---TTTSHHHHHTTS-----
---TTTSHHHHHTTS-----
---TTTSHHHHHTTS-----
--SGGGSHHHHHHHS-----
--SGGGSHHHHTTTS-----
---GGGSHHHHHHHS-----
---GGGSHHHHTTTS-----
--SGGGSHHHHTTTS-----
--SGGGSHHHHHHH------
---GGGSHHHHHTT------
---TTTSHHHHHTTS-----
---TTTSHHHHHTTS-----
---TTTSHHHHHTT------
---TTTSHHHHHHHS-----
---TTT-HHHHHHH--S---
---TTTSTTHHHHTS-----
---TTTSHHHHHHHS-----
---TTTSHHHHHHSS-----
---TTTSHHHHHHH------
---TTTSHHHHHTT------
---TTTSHHHHTTS------
---TTTSHHHHHHS------
---TTTSHHHHHHH------
---TTTSHHHHHHH------
---TTT-HHHHHTT------
---TTTSHHHHHHH------
---TTTSHHHHHTT------
---TTTSHHHHHHT------
---TTTSHHHHHHH------
---TTT-HHHHHTT------
---TTTSHHHHHHS------
---TTTSHHHHHHS------
---TTTSHHHHHHH------
---TTTSHHHHHHT------
---GGGSHHHHHHH------
---TTT-HHHHHHHS-----
---TTT-HHHHHHH------
---TTSSHHHHHTTS-----
---TTTSHHHHHHSS-----
---TTTSHHHHHHHS-----
---TTTSHHHHHHH------
---TTTSHHHHHHH------
---TTTSHHHHHHHS-----
---TTT-HHHHHHHS-----
---TTTSHHHHHHHS-----
---TTTSHHHHHHHS-----
---TTTSHHHHHHH------
---TTTSHHHHHHH------
---TTTSHHHHHTTS-----
---TTTSHHHHHHHS-----
---TTTSHHHHHHH------
---TTTSHHHHHHH------
---TTT-HHHHHHH------
---TTTSHHHHHHHS-----
---TTTSHHHHHHSS-----
---TTTSHHHHHHHS-----
---TTTSHHHHHHHS-----
---TTTSHHHHTTSS-----
---TTTSHHHHHTT------
---GGGSHHHHHHHS-----
---TTTSHHHHHHS------
---TTTSHHHHHHHS-----
---TTTSHHHHHTT------
---TTTSHHHHHHH------
---TTTSHHHHHHH------
---TTTSHHHHTTT------
---TTT-HHHHHTT------
---TTTSHHHHHHH------
---TTTSHHHHHHH------
---TTTSHHHHTTT------
---TTTSHHHHHHH------
---TTTSHHHHHHT------
---TTTSHHHHHHH------
---TTT-HHHHHTT------
---TTTSHHHHHHT------
---TTTSHHHHHTT------
---TTTSHHHHHHH------
---TTTSHHHHHTT------
---TTTSHHHHHHH------
---TTTSHHHHHHS------
---TTTSHHHHHHH------
---TTTSHHHHHHS------
---TTTSHHHHHTT------
---TTTSHHHHHHH------
---TTTSHHHHHTT------
---TTTSHHHHHHH------
---TTTSHHHHHTT------
---GGGSTTHHHHT------
---TTTSHHHHHHS------
---TTTSHHHHHHH------
---TTSSTTHHHHS------
---TTTSHHHHHHH------
---TTTSHHHHHHH------
---TTTSHHHHHHH------
---TTTSHHHHTTT------
---TTTSHHHHHHH------
---TTTSHHHHHTT------
---TTTSHHHHHHH------
---TTTSHHHHHHH------
---TTTSHHHHHHT------
---TTTSHHHHHHHTS----
---TTTSHHHHHHHT-----
---TTSSHHHHHHHTS----
---GGGSHHHHHHHT-----
---TTTSHHHHHHHT-----
---TTTSHHHHHGGG-----
---TTTSHHHHHHHT-----
---TTTSHHHHHHHT-----
---TTTSHHHHHHTTS----
---TTTSHHHHHHHHS----
---TTTSHHHHHHTTS----
---TTTSHHHHHHTTS----
--STTTSHHHHHHTT-----
---TTTSHHHHHHHHS----
---TTTSHHHHHTTTS----
---TTTSHHHHHHHH-----
---TTTSHHHHHHHH-----
---TTTSHHHHHHTT-----
---TTTSHHHHHHHH-----
---TTTSHHHHHHHHS----
---TTTSHHHHHHHHS----
---TTTSHHHHHTTT-----
---TTTSHHHHHHHT-----
---TTTSTTHHHHHT-----
---TTTSHHHHHHHS-----
---TTTSHHHHHHTT-----
---TTT-HHHHHHHT-----
---TTTSHHHHHHTT-----
---TTTSHHHHHHTS-----
---TTTSHHHHHTTS-----
---TTT-HHHHHHTT-----
---TTTSHHHHHHHT-----
---TTTSHHHHHHHT-----
---TTTSHHHHHHH------
---TTTSHHHHHHHTS----
---TTTSHHHHHHTTS----
---TTTSHHHHHHHTS----
---TTTSHHHHHHTTS----
---TTTSHHHHHHHHS----
---TTTSHHHHHHHHS----
---TTTSHHHHHTTTS----
---GGGSHHHHHHHHS----
---TTTSHHHHHHTTS----
---TTTSHHHHHHTTS----
---TTTSHHHHHHTTS----
---TTTSHHHHHHHTS----
--STTTSHHHHHHHT-----
---TTTSHHHHHHHHS----
---TTTSHHHHHHHTS----
---TTTSHHHHHHHTS----
---TTTSHHHHHHTTS----
---TTTSHHHHHHHTS----
---TTTSHHHHHHHTS----
---GGGSHHHHHHTTS----
---GGGSHHHHHHHTS----
---TTTSHHHHHHTSS----
---TTTSHHHHHHHSS----
---TTTSHHHHHHTTS----
---TTTSHHHHHHHHS----
---TTTSHHHHHHHHS----
---TTT-HHHHHHTTS----
---TTTSHHHHHHHTS----
---TTTSHHHHHHHHS----
---TTTSHHHHHHHHS----
---TTTSHHHHHHTTS----
---TTTSHHHHHHHHS----
---TTTSHHHHHHTTS----
---TTTSHHHHHHHTS----
---TTTSHHHHHHHHS----
---TTTSHHHHHHHHS----
---TTTSHHHHHHHHS----
---TTTSHHHHHHHTS----
---TTTSHHHHHHTTS----
---TTTSHHHHHHHSS----
---TTTSHHHHHHHHS----
---TTTSHHHHHHHTS----
---TTTSHHHHHHTTS----
---TTTSHHHHHHHTS----
---GGGSHHHHHHHHS----
---TTTSHHHHHHHHS----
---TTSSHHHHHHHHS----
---TTT-HHHHHHHHS----
---TTTSHHHHHHTTS----
---TTTSHHHHHHHHS----
---TTTSHHHHHHHHS----
---TTTSHHHHHHHHS----
---TTTSHHHHHHTTS----
---TTTSHHHHHHTTS----
---TTTSHHHHHHHHS----
---TTTSHHHHHHTTS----
---TTTSHHHHHHHHS----
---TTTSHHHHHHHSS----
---TTT-HHHHHHTTS----
---TTT-HHHHHHHHS----
---TTTSHHHHHHHHS----
---TTTSHHHHHHHHS----
---TTTSHHHHHHTT-----
---TTT-HHHHHHHS-----
---TTTSHHHHHHHT-----
---TTT-HHHHHHHT-----
---TTT-HHHHHHTT-----
---SSSSHHHHHHHH-----
---TTT-HHHHHHHT-----
---TTTSHHHHHHTT-----
---TTTSHHHHHHTT-----
---TTTSHHHHHHHH-----
---TTTSHHHHHHHT-----
---GGGSHHHHHHHT-----
---TTTSHHHHHHHH-----
---TTTSHHHHHHTT-----
---TTTSHHHHHHHS-----
---TTTSHHHHHHHT-----
---TTTSHHHHHHTT-----
---TTTSHHHHHHHT-----
---TTTSHHHHHHHHS----
---TTTSHHHHHHHH-----
---TTTSHHHHHHTT-----
---GGGSHHHHHHTT-----
---TTTSHHHHHHHT-----
---TTTSHHHHHHHTS----
---TTTSHHHHHHHHS----
---TTTSHHHHHHHTS----
---TTTSHHHHHHHHS----
---TTTSHHHHHHHHS----
---TTTSHHHHHHHHS----
---TTTSHHHHHHTTS----
---TTTSHHHHHHTTS----
---TTTSHHHHHHTTS----
---TTTSHHHHHHTTS----
---TTTSHHHHHHTTS----
---TTTSHHHHHHHHS----
---TTTSHHHHHHTTS----
---TTTSHHHHGGGTS----
---TTTSHHHHHHHHS----
---TTTSHHHHHHHHS----
---TTTSHHHHHHHHS----
---TTTSHHHHHHTTS----
---TTTSHHHHHHTTS----
---TTTSHHHHHHHTS----
---TTTSHHHHHHTTS----
---TTTSHHHHHGGGS----
---TTTSHHHHHHHTS----
---TTTSHHHHHHTTS----
---TTTSHHHHHHTTS----
---TTTSHHHHHHHHS----
---TTTSHHHHHHTSS----
---TTTSHHHHHTTTS----
---TTTSHHHHHHHHS----
---TTTSHHHHHTTTS----
---TTTSHHHHHTTTS----
---TTTSSHHHHGGGS----
---TTTSHHHHHHHHS----
---TTTSHHHHHHHHS----
---TTT-HHHHHHTTS----
---TTSSHHHHHHHHS----
---TTTSHHHHHHHHS----
---TTTSHHHHHHTSS----
---TTTSHHHHHHTTS----
---TTSSHHHHHHHTS----
---TTTSHHHHHHTTS----
---TTTSHHHHHHTTS----
---TTTSHHHHHHTTS----
---TTTSHHHHHHHHS----
---TTTSHHHHHHTTS----
---TTTSHHHHHHHHS----
---TTTSHHHHHHHHS----
---TTTSHHHHHHHTS----
---TTTSHHHHHHHHS----
---TTTSHHHHHHTTS----
---TTTSTTHHHHTTS----
---TTTSHHHHHHTTS----
---TTTSHHHHHHTTS----
---TTTSHHHHHHTTS----
---TTTSTTHHHHTTS----
---TTTSTTHHHHTT-----
---TTTSHHHHHHHHS-S--
---TTT-HHHHHHHHS-S--
---TTT-HHHHHHTT--S--
---TTT-HHHHHHTT--S--
---TTT-HHHHHHHH--S--
---TTT-HHHHHHHH--S--
---TTT-HHHHHHTT--S--
---TTT-HHHHHHHTS-S--
---TTT-HHHHHHHHS-S--
---TTT-HHHHHHHTS-S--
---TTT-HHHHHHHHS-S--
---TTT-HHHHHHHS-----
---TTT-HHHHHHHHS-S--
---TTT-HHHHHHHHS-S--
---TTT-HHHHHHHHS----
---TTT-HHHHHHHHS-S--
---TTT-HHHHHHHSS-S--
---TTT-HHHHHHHHS-S--
---TTT-HHHHHHHTS----
---TTT-HHHHHHHSS----
---TTT-HHHHHHHTS----
---TTT-HHHHHHHTS----
---TTT-HHHHHHHTS----
---TTT-HHHHHHHSS----
---TTT-HHHHHHHHS----
---TTT-HHHHHHHTS----
---TTT-HHHHHHHTS----
---TTT-HHHHHHHHS----
---TTT-HHHHHHHSS----
---TTT-HHHHHHHS-----
---TTT-HHHHHHHHS----
---TTT-HHHHHHHH-----
---TTT-HHHHHHHHS----
---TTT-HHHHHHHSS----
---TTT-HHHHHHHT-----
---TTT-HHHHHHTT-----
---TTT-HHHHHHHHS----
---TTT-HHHHHHHHS----
---TTT-HHHHHHHHS----
---TTT-HHHHHHHHS----
---TTT-HHHHHHHHS----
---TTT-HHHHHHHHS----
---TTT-HHHHHHHHS----
---TTT-HHHHHHTTS----
---GGG-HHHHHHHHS----
---TTT-HHHHHHHHS----
---TTT-HHHHHTTTS----
---TTT-HHHHHHHHS----
---TTT-HHHHHTTTS----
---TTT-HHHHHHHHS----
---TTT-HHHHHHHHS----
---TTT-HHHHHHHHS----
---GGG-HHHHHHTTS----
---TTT-HHHHHHHHS----
---TTT-HHHHHHHHS----
---TTT-HHHHHHHHS----
---TTT-HHHHHHHHS----
---TTT-HHHHHHHHS----
---TTT-HHHHHHHHS----
---TTT-HHHHHHHHS----
---TTT-HHHHHHHHS----
---TTT-HHHHHHHHS----
---TTT-HHHHHHHHS----
---TTT-HHHHHHHHS----
---TTT-SHHHHHTTS----
---TTT-HHHHHHTT-----
---TTT-HHHHHTTT-----
---TTT-HHHHHTTTS----
---TTT-HHHHHTTTS----
---TTT-HHHHHTTT-----
---TTT-HHHHHHTTS----
---TTT-HHHHHHTT-----
---TTT-HHHHHHHHS----
---TTT-HHHHHHHHS----
---TTT-HHHHHHHHS----
---TTT-HHHHHHHHS----
---GGG-HHHHHHHH-----
---TTT-HHHHHHHH-----
---TTT-HHHHHHTTS----
---TTT-HHHHHHHHS----
---TTT-HHHHHHTT-----
---TTT-HHHHHHHHS----
---TTT-HHHHHHTTS----
---TTT-HHHHHHHTS----
---TTT-HHHHHHHH-----
---TTT-HHHHHHHHS----
---TTT-HHHHHHHSS----
---TTT-HHHHHHHTS----
---TTT-HHHHHHHSS----
---TTT-HHHHHHHS-----
---TTT-HHHHHHHH-----
---TTT-HHHHHHHT-----
---TTT-HHHHHHHT-----
---GGG-HHHHHHHT-----
---GGG-HHHHHHHT-----
---TTT-HHHHHHHT-----
---TTT-HHHHHHHTS----
---TTT-HHHHHHHTS----
---TTT-HHHHTTTTS----
---TTT-HHHHHHHTS----
---TTT-HHHHHHHT-----
---TTT-TTTHHHHT-----
---TTT-HHHHHHHS-----
---TTT-HHHHHHHTS----
---TTT-HHHHHHHHS----
---TTT-HHHHTTTTS----
---TTT-HHHHHHHTS----
---TTT-HHHHHHHTS----
---TTT-HHHHHHHTS----
---TTT-HHHHHHHTS----
---TTT-HHHHHHHTS----
---TTT-HHHHHHHTS----
---TTT-HHHHHHHTS----
---TTT-HHHHHHHTS----
---TTT-HHHHHHHTS----
---TTT-HHHHHHHTS----
---TTT-HHHHHHHTS-S--
---TTT-HHHHTTTTS----
---GGG-HHHHHHHTS----
---TTT-HHHHHHHT-----
---TTT-HHHHHHHT-----
---TTT-HHHHHHHT-----
---TTT-HHHHHHHTS----
---TTT-HHHHHHHT-----
---TTT-HHHHHHHT-----
---TTT-HHHHHHHT-----
---TTT-HHHHHHHT-----
---TTS-HHHHHHHT-----
---TTT-HHHHHHHT-----
---TTT-HHHHHHHS-----
---TTT-HHHHHHHTS----
---TTT-HHHHHHHS-----
---TTT-HHHHHHHSS----
---TTT-HHHHHHHTS----
---TTT-HHHHHHHTS----
---TTT-HHHHHHHSS----
---TTT-HHHHHHHTS----
---TTT-HHHHHHHSS----
---TTT-HHHHHHHSS----
---TTT-HHHHHHHSS----
---TTT-HHHHHHHSS----
---TTT-HHHHHHHTS----
---TTT-HHHHHHHTS----
---TTT-HHHHHHHTS----
---TTT-HHHHHHHTS----
---TTT-HHHHHHHTS----
---TTT-HHHHHHHTTT---
---TTS-HHHHHHHTTT---
---TTT-HHHHTTTTS----
---TTT-HHHHTTTTS----
---TTT-HHHHTTTTS----
---TTT-HHHHHHHTS----
---TTT-HHHHHHHTS----
---GGG-HHHHHHHTS----
---GGG-HHHHHHHTS----
--SGGG-HHHHHHHTS----
--SGGG-HHHHHHHTS----
---GGG-HHHHHHHTS----
--SGGGSHHHHHHHTS----
--SSSS-HHHHHHHTS----
--SSTT-HHHHHHHTS----
---SSS-HHHHHHHTS----
---STT-HHHHHHHTS----
--SSSS-HHHHHHHTS----
--SSSS-HHHHHHHTS----
---SSS-HHHHHHHTS----
---SSS-HHHHTTTTS----
---SSS-HHHHHHHTS----
---STT-HHHHHHTTS----
--SSSS-STTIIIIIS----
---SSS-HHHHHHHTS----
--SSSS-HHHHHHHSSS---
---STT-HHHHTTTTS----
---SSS-HHHHHHHTS----
--SSSS-HHHHHHHTS----
---SSS-HHHHHHHTSS---
--SSTT-HHHHTTTTSS---
--SSSS-HHHHHHHTS----
--SSSS-HHHHHHTTS----
---SSS-HHHHHHHTSS---
--SSSS-HHHHHHTTS----
--SSSS-HHHHHHTTS----
--SSSS-HHHHHHTTS----
--SSSSSHHHHHHTSS----
--SSSSSHHHHHHTTS----
--SSSSSHHHHTTTTS----
--SSSSSHHHHHHTTS----
--SSSSSHHHHHHTTS----
--SSSSSHHHHHHTSS----
--SSSSSHHHHHHTTS----
--SSSSSHHHHHHHTS----
--SSSSSHHHHHHTTS----
--SSSSSHHHHHHTTS----
--SSSSSHHHHHHTTS----
--SSSS-HHHHTTTTS----
--SSSSSHHHHHHTTS----
--SSSSSHHHHHHTTS----
--SSSSSHHHHHHTTS----
--STTSSHHHHHHTSS----
--STTSSHHHHHHTSS----
--STTSSHHHHHHTSS----
--SSSSSHHHHHHTTS----
---SSSSHHHHHHTTS----
--SSSSSHHHHHHTSS----
---SSS-HHHHHHHTS----
--SSSSSHHHHHHTTS----
--SSSSSHHHHHHTTS----
--SSSSSHHHHHHTTS----
--SSSSSHHHHHHHTS----
--SSSSSHHHHHHTTS----
--SSSSSHHHHHHTTS----
--SSSSSHHHHHHHTS----
--SSSS-HHHHHHTTSS---
--SSSS-HHHHHHTTSS---
--SSSS-HHHHHHTTSS---
---SSS-HHHHHHTTS----
--SSSSSHHHHHHHTS----
--SSSSSHHHHTTTTSS---
--SSSS-HHHHHHHTS----
--SSTT-HHHHHHHTS----
--SSSS-HHHHTTTTS----
---SSS-HHHHTTTTSS---
--SSSS-HHHHHHHTS----
--SSSS-HHHHHHHTS----
---SSS-HHHHHHHTS----
---SSS-HHHHHTTTS----
---SSS-STTHHHHTS----
--SSSS-HHHHHHHTS----
---SSS-HHHHTTTTS----
--SSTT-HHHHHHHTS----
--SSSS-HHHHHHHTS----
---SSS-HHHHHHHTS----
---SSS-HHHHTTTTS----
--SSSS-HHHHHHHTS----
--SSSS-HHHHHHHTS----
---SSS-HHHHHHHTS----
---SSS-HHHHHHHTS----
---SSS-HHHHHTTTS----
---SSS-HHHHHHHTS----
---SSS-HHHHTTTTS----
---SSS-HHHHHHHTS----
---SSS-HHHHTTTTS----
---SSS-HHHHHHHTS----
--SSSS-HHHHHHHTS----
---SSS-HHHHTTTTS----
---SSS-HHHHHHHTS----
--SSSS-HHHHHHHTS----
--SSSS-HHHHHHHTS----
--SSSS-HHHHHHHTS----
--SSSS-HHHHHTTTS----
---SSS-HHHHHHHTS----
--SSSS-HHHHTTTTS----
--SSSS-HHHHHHHTS----
--SSSS-HHHHHHHTS----
---SSS-HHHHHHHTS----
----TT-HHHHHHHTS----
--SSSS-HHHHHHHTS----
--SSSS-HHHHHHHTS----
---SSS-HHHHTTTTS----
---SSS-HHHHHTTSS----
----SS-HHHHHHHSS----
----SS-HHHHTTTTS----
----SS-HHHHTTTTS----
---SSS-HHHHHHHTS----
----SS-HHHHHHHTS----
--SSSS-HHHHTTTTS----
----SS-HHHHHHHSS----
----SS-HHHHTTTTS----
----SSSHHHHHHHSS----
----SS-HHHHHHHSS----
----SS-HHHHHHHTS----
----SS-HHHHHHHTS----
----SS-HHHHHHHTS----
----TT-HHHHHHHTS----
----TT-HHHHHHHTS----
----SS-HHHHHHHTS----
----TT-HHHHTTTTS----
----TT-HHHHHHHTS----
---STT-HHHHHHHSS----
----TT-HHHHHHHTS----
----TT-HHHHHHHTSS---
----TT-HHHHHHHTS----
----TT-HHHHHHHTS----
----TT-HHHHHHHTS----
----TT-HHHHHHHTS----
----TT-HHHHHHHTS----
----SS-HHHHHHHTS----
----TT-HHHHTTTTS----
----SS-HHHHHHHSSS---
----TT-HHHHHHHTS----
----SS-HHHHHHHTS----
----TT-HHHHTTTTS----
----TT-HHHHHHHSSS---
----SS-HHHHHHHTS----
----TT-HHHHHHHHSS---
----SS-HHHHHHHTS----
----TT-HHHHHHHTS----
----SS-HHHHHHHSS----
----SS-HHHHTTTSS----
----TT-HHHHTTTSS----
----TT-HHHHHHHSS----
----TT-HHHHHHHTS----
---STT-HHHHTTTTS----
----TT-HHHHHHHTS----
----SS-HHHHHTTTS----
----TT-HHHHHHHTS----
----SS-HHHHTTTTS----
----SS-HHHHTTTTS----
----SS-HHHHTTTTTT---
----SS-HHHHTTTTS----
----SS-HHHHHHHTS----
----TT-HHHHHHHTS----
----TT-HHHHHHHTS----
----TT-HHHHHHHTS----
----TT-HHHHTTTTS----
----TT-HHHHHHHSS----
----SS-HHHHHHHTS----
----SS-HHHHHHHTS----
----TT-HHHHTTTSS----
----TT-HHHHHHHHS----
----SS-HHHHHHHTS----
----TT-HHHHHHHTS----
----TT-HHHHHHHTS----
----SS-HHHHHHHSS----
----TT-HHHHHHHTS----
----TT-HHHHHHHTS----
----SS-HHHHHHHTS----
----SS-HHHHHHHTS----
----TT-HHHHHHHTS----
----TT-HHHHHHHTS----
----SS-HHHHTTTTS----
----SS-HHHHHHHTS----
----TT-HHHHHHHTS----
----TT-HHHHHHHTS----
----TT-HHHHHHHTS----
----SS-HHHHHHHTS----
----TT-HHHHHHHHS----
----SS-HHHHHHHTS----
----SS-HHHHHHHTS----
----SS-HHHHHHHTS----
----TT-HHHHHHHTTT---
----TT-HHHHHHHTS----
----SS-HHHHHHHTS----
----TT-HHHHHHHTS----
----SS-HHHHHHHTS----
----TT-HHHHHHHSS----
----SS-HHHHHHHSS----
----TT-HHHHHHHTS----
----TT-HHHHTTTTS----
----SS-HHHHHHHSS----
----SS-HHHHHHHTS----
----TT-HHHHHHHTS----
----SS-HHHHHHHTS----
----SS-HHHHHHHTS----
----SS-HHHHHHHTS----
----TT-HHHHHHHTS----
----TT-HHHHHHTTS----
--S-SS-HHHHHHHTS----
--S-TT-HHHHHHHTS----
----TT-HHHHHHHTS----
----SS-HHHHHTTTS----
----SS-HHHHHHHTS----
----TT-HHHHHHHTS----
----TT-HHHHHHHTS----
----SS-HHHHHHHTS----
----TT-HHHHHHHSS----
----SS-HHHHHHHSS----
----TT-HHHHHHHTS----
----TT-HHHHHHHTS----
----SS-HHHHHHHTSS---
----TT-HHHHHHHTS----
----SS-HHHHHHHTS----
----SS-HHHHHTTTS----
----SS-HHHHHHHTSS---
----TT-HHHHHHHTS----
----TT-HHHHHHHTSS---
----TT-HHHHHHTTSS---
----TT-HHHHTTTTS----
----SS-HHHHTTTTS----
----SS-HHHHHHHTS----
----TT-HHHHTTTSS----
----TT-HHHHHHHTS----
----SS-HHHHHHHTS----
----SS-HHHHHHHSS----
----TT-HHHHHHHTS----
----SS-HHHHTTTTS----
----SS-HHHHHHHTS----
----TT-HHHHHHHTS----
----SS-HHHHHHTTS----
----SS-HHHHTTTSS----
----SS-HHHHHHHTS----
----TT-HHHHHHHTS----
----TT-HHHHHHHTS----
----TT-HHHHHHHTS----
----TT-HHHHHHHTS----
----TT-HHHHHHHTS----
----TT-HHHHHHHTS----
----TT-HHHHHHHTS----
----TT-HHHHHHHTS----
----SS-HHHHHHHTS----
----TT-HHHHHHHTTT---
----SS-HHHHHHHTS----
----SS-HHHHHHHTS----
----SS-HHHHHHHTS----
----TT-HHHHHHHTS----
----SS-HHHHHHHTS----
----SS-HHHHHHHTS----
----SS-HHHHHHHTS----
----SS-HHHHHHHTS----
----SS-HHHHHHHTS----
----SS-HHHHHHHTS----
----TT-HHHHHHHTS----
----SS-HHHHHHHTS----
----TT-HHHHHHHSS----
----TT-HHHHHHHTS----
----SS-HHHHHHHTS----
----SS-HHHHHHTTS----
----SS-HHHHTTTTS----
----SS-HHHHHHHSS----
----TT-HHHHHHHTS----
----SS-HHHHHHHTS----
----SS-HHHHHHHTS----
----SS-HHHHHHHTS----
----SS-HHHHHHHTS----
----SS-HHHHHHHTS----
---SSS-HHHHHHHTS----
----SS-HHHHHHHTS----
----SS-HHHHHHHTS----
----TT-HHHHHHHTS----
----SS-HHHHHHHTS----
----SS-HHHHHHHTS----
----SS-HHHHHHHTS----
----SS-HHHHHHHTS----
----TT-HHHHHHHTS----
----TT-HHHHHHHTS----
----SS-HHHHHHHTS----
----SS-HHHHHHHTS----
----TT-HHHHTTTTS----
----TT-HHHHHHHTS----
----SS-HHHHHHHTS----
----TT-HHHHHHHTS----
----SS-HHHHHHHTS----
----SS-HHHHHHHTS----
----TT-HHHHHHHTS----
----SS-HHHHHHHTS----
----SS-HHHHTTTSS----
----TT-HHHHHHHTS----
----TT-HHHHHTTTS----
----SS-HHHHHHHTS----
----TT-HHHHHHHTSS---
----SS-HHHHHHHTSS---
----TT-HHHHHHHTS----
----SS-HHHHHHHTS----
----TT-HHHHHHHSS----
----SS-HHHHHHHSS----
----SS-HHHHHHHTS----
----TT-HHHHHHHTS----
----SS-HHHHHHHTS----
----TT-HHHHTTTTS----
----SS-HHHHHHTTS----
----TT-HHHHTTTTS----
----SS-HHHHHHHTS----
----SS-HHHHHHHTS----
----TT-HHHHHHHSS----
----TT-HHHHTTTTS----
--S-TT-HHHHHHHTS----
----TT-HHHHHHHTS----
----SS-HHHHHHHTS----
----TT-HHHHHHHTSS---
----SS-HHHHHTTSS----
----SS-HHHHHHHTS----
----TT-HHHHHHHTS----
----SS-HHHHHHHTS----
----TT-HHHHHHHTS----
----TT-HHHHHTTTS----
----TT-HHHHHHHTS----
----SS-HHHHHHHTS----
----SS-HHHHTTTTS----
----TT-HHHHTTTTS----
----TT-HHHHHHTSS----
----TT-HHHHTTTTS----
----TT-HHHHHHHTS----
----TT-HHHHHHHTS----
----TT-HHHHHHHTS----
----TT-HHHHTTTTS----
----SS-HHHHHHHTSS---
----SS-HHHHHHHTSS---
----TT-HHHHHHHTS----
----SS-HHHHHHHTS----
----SS-HHHHHHHTS----
----SS-HHHHTTTTS----
----SS-HHHHHHHTS----
----SS-HHHHHHHTS----
----TT-HHHHHHHTS----
----TT-HHHHHHHTS----
----TT-HHHHHHTTS----
----TT-HHHHHHHTS----
----TT-HHHHHHHTS----
----SS-HHHHHHHTS-S--
----TT-HHHHHHHTS----
----TT-HHHHTTTTS----
----TT-HHHHHHHTS----
----TT-HHHHHHHTS----
----TT-HHHHHHHTS----
----SS-HHHHHHHTS----
----TT-HHHHHHHTS----
----SS-HHHHHHHTS----
----SS-HHHHHHHTS----
----TT-HHHHHHHTS----
----SS-HHHHHHHTS----
----TT-HHHHHHHTS----
----TT-HHHHHHHTS----
----TT-HHHHHHHSSS---
----SS-HHHHHHHTS----
----TT-HHHHHHHSSS---
----TT-HHHHHHHTS----
----SS-HHHHTTTSS----
----TT-HHHHHHHSS----
----TT-HHHHTTTTSS---
----TT-HHHHHHHTS----
----SS-HHHHHHHTS----
----SS-HHHHHHHTS----
--SSSS-HHHHHHHTS----
---SSS-HHHHHHHTS----
----SS-HHHHHHHTSS---
----SS-HHHHHHHTS----
----SS-HHHHHHTTS----
----SS-HHHHHHHSSS---
----SS-HHHHHHHSS----
----SS-HHHHHHHTS----
----SS-HHHHHHHTS----
----SS-HHHHTTTTS----
----SS-HHHHHHHTS----
----TT-HHHHHHHTS----
----SS-HHHHHHHSS----
----SS-HHHHHHHSS----
----TT-HHHHHHHTS----
----SS-HHHHHHHTS----
----TT-HHHHHHHTS----
----SS-HHHHHHHTS----
----TT-HHHHHHHSS----
----SS-HHHHHHHSS----
----SS-HHHHHHHHSS---
----TT-HHHHHHHSS----
----TT-HHHHHHHSSS---
----TT-HHHHHHHTSS---
----TT-HHHHTTTTS----
----TT-HHHHTTTTS----
----TT-HHHHHHHTS----
----SS-HHHHTTTTS----
----SS-HHHHHHHTS----
----SS-HHHHHHHTS----
----SS-HHHHHHHTS----
----SS-HHHHHHHTS----
----TT-HHHHHHHTS----
----SS-TTTHHHHTS----
----SS-HHHHHHHTS----
----TT-HHHHHHHTS----
----TT-HHHHHHHTS----
----TT-HHHHHHHTS----
----SS-HHHHHHHTS----
----TT-HHHHHHHTS----
----TT-HHHHHHHTSS---
----TT-HHHHHHHSS----
----SS-HHHHHHHTS----
----TT-HHHHHHHSSS---
----TT-HHHHHHHTSS---
----TT-HHHHHHHTSS---
----TT-HHHHHHHTSS---
----SS-HHHHHHHTSS---
----TT-HHHHHHHTS----
----TT-HHHHHHHTS----
----TT-HHHHHHHTSS---
----TT-HHHHHHHTS----
----SS-HHHHHHHTS----
----TT-HHHHHHHTS----
----SS-HHHHHHHTSS---
----TT-HHHHHHHTSS---
----TT-HHHHTTTTSS---
----TT-HHHHHHHTS----
----TT-HHHHTTTTS----
--S-SS-HHHHHHHTS----
----TT-HHHHHHHTSS---
----TT-HHHHHHHTS----
----TT-HHHHHHHTS----
----TT-HHHHHHHTS----
----TT-HHHHHHHTS----
----TT-HHHHHHHTS----
----TT-HHHHHHHTS----
----TT-HHHHHHHTSS---
----TT-HHHHHHHTS----
---SSS-HHHHHHHTSS---
----TT-HHHHHHHTS----
----TT-HHHHHHHTSS---
--S-TT-HHHHHHHTSS---
----SS-HHHHHHHTSS---
--S-SS-HHHHHHHTSS---
----SS-HHHHHHHTSS---
----SS-HHHHHHHTS----
----SS-HHHHHHHTSS---
----TT-HHHHHHHTSS---
----TT-HHHHHHHTSS---
----SS-HHHHHHTTSS---
----SS-HHHHHHHTSS---
----TT-HHHHTTTTSS---
----TT-HHHHHHHTSS---
----TT-HHHHHHHTS----
----TT-HHHHTTTTSS---
----TT-HHHHHHHTSS---
----SS-HHHHTTTTSS---
----SS-HHHHTTTTS----
----TT-HHHHHHHTSS---
----TT-HHHHHHHTS----
----SS-HHHHHHHTS----
----TT-HHHHHHHTSS---
----TT-HHHHHHHTSS---
----TT-HHHHHHHTS----
----TT-HHHHHHHTSS---
----TT-HHHHHHHTSS---
--S-TT-HHHHHHHTS----
----TT-HHHHTTTTSS---
----SS-HHHHHHHTS----
----SS-HHHHHHHTSS---
----SS-HHHHHHHTSS---
----SS-HHHHHHHTS----
----SS-HHHHHHHSSS---
----SS-HHHHHHHTSS---
----TT-HHHHTTTTSS---
----TT-HHHHHHHTSS---
--SSSS-HHHHHHHTSS---
----TT-HHHHHHHTSS---
----SS-TTHHHHTSSS---
----TT-HHHHHHHTS----
----TT-HHHHHHHTSS---
----TT-HHHHHHHTSS---
----SS-HHHHHHHTSS---
---STT-HHHHHHHTSS---
----TT-HHHHTTTSSS---
----TT-HHHHHHHTSS---
----SS-HHHHHHHTSS---
----TT-HHHHTTTTS----
----SS-HHHHHHHTSS---
----SS-HHHHHHHTSS---
----SS-HHHHHHHSSS---
----SS-HHHHHHHTSS---
----TT-HHHHHHHTSS---
----SS-HHHHHHHTSS---
----SS-HHHHHHHTS----
----SS-HHHHHHHTS----
----SS-HHHHHHHTS----
----SS-HHHHHHHTS----
----SS-HHHHTTTTSS---
----SS-HHHHHHHTS----
----TT-HHHHHHHTS----
----TT-HHHHHHHTSS---
----TT-HHHHHHHTSS---
----TT-HHHHHHHSSS---
----SS-HHHHHHHTSS---
----SS-HHHHHHHTSS---
----SS-HHHHTTTTS----
----SS-HHHHTTTTS----
----SS-HHHHTTTTS----
----SS-HHHHHHHTS----
----TT-HHHHHHHTS----
----TT-HHHHHHHTSS---
----TT-HHHHHHHTS----
----TT-HHHHHHHTSS---
----TT-HHHHHHHTS----
----TT-HHHHHHHTS----
----SS-HHHHHHHTS----
----SS-HHHHHHHTSS---
----TT-HHHHHHHTSS---
----TT-HHHHHHHTSS---
----TT-HHHHTTTTSS---
----TT-HHHHHHHTSS---
----SS-HHHHTTTTS----
----SS-HHHHHHHTSS---
----SS-HHHHTTTTSS---
----TT-HHHHHHHTSS---
----TT-HHHHHHHTTT---
----TT-HHHHHHHTSS---
----TT-HHHHHHHTTB---
----TT-HHHHHHHTS----
----TT-HHHHHHHTSS---
----TT-HHHHHHHTS----
----SS-HHHHHHHTS----
----TT-HHHHTTTTSS---
----SS-HHHHHHHTSS---
----TT-HHHHHHHTSS---
----TT-HHHHHHHTS----
----TT-HHHHHHHTS----
----SS-HHHHHHHTSS---
----TT-HHHHHHHTS----
----SS-HHHHHTTTS----
----SS-HHHHHHHTS----
----SS-HHHHHHHTS----
----TT-HHHHHHHTS----
----TT-HHHHTTTTS----
----TT-HHHHHHHTSS---
----TT-HHHHHHHTSS---
----SS-HHHHHHHTS----
----SS-HHHHHHHTSS---
----TT-HHHHHHHTSS---
----TT-HHHHHHHTS----
----TT-HHHHHHHTS----
----TT-HHHHHHHTSS---
----TT-HHHHHHHTSS---
----TT-HHHHHHHTS----
----SS-HHHHHHHSSS---
----SS-HHHHHHHSSS---
----TT-HHHHHHHSS----
----TT-HHHHTTTTS----
----TT-HHHHHHHSS----
----TT-HHHHHHHTS----
----SS-HHHHHHHSSS---
----SS-HHHHHHHTS----
----TT-HHHHHHHTS----
----TT-HHHHHHHTS----
----TT-HHHHHHHTS----
----TT-HHHHHHHTS----
----TT-HHHHHHHTS----
----TT-HHHHHHHTS----
----TT-HHHHHHHTS----
----TT-HHHHHHHTS----
----TT-HHHHTTTTS----
----TT-HHHHHHHTS----
----TT-HHHHHHHTS----
----TT-HHHHTTTTS----
----SS-HHHHHHHTSS---
----SS-HHHHHHHTS----
----SS-HHHHHHHTS----
----TT-HHHHHHHTSS---
----TT-HHHHHHHTS----
----TT-HHHHHHHTS----
----SS-HHHHHHHTSS---
----TT-HHHHHHHSSS---
----SS-HHHHHHHTS----
----SS-HHHHHHHTS----
----TT-HHHHHHHTS----
----TT-HHHHTTTTSS---
----TT-HHHHTTTTS----
----SS-HHHHHHHTSS---
----SS-HHHHHHHSSS---
----TT-HHHHHHHTS----
----TT-HHHHHHHTSS---
----TT-HHHHTTTTSS---
----TT-HHHHHHHTS----
----TT-HHHHHHHTS----
----TT-HHHHHHHTSS---
----TT-HHHHHHHSSS---
----TT-HHHHHHHTSS---
----TT-HHHHHHHTSS---
----TT-HHHHHHHTSS---
----SS-HHHHHHHTS----
----SS-HHHHHHHSS----
----TT-HHHHTTTTS----
----TT-HHHHHHHSS----
----SS-HHHHTTTTS----
----TT-HHHHHHHTS----
----SS-HHHHHHHTS----
----SS-HHHHHHHSS----
----SS-HHHHHHHSSS---
----SS-HHHHHHHSS----
----TT-HHHHHHHSS----
----TT-HHHHHHHTS----
----TT-HHHHHHHTS----
----TT-HHHHHHHTS----
----SS-HHHHHHHTS----
----TT-HHHHHHHTS----
----TT-HHHHHHHTS----
----SS-HHHHHHHTS----
----TT-HHHHHHHTS----
----SS-HHHHHHHSS----
----SS-HHHHHHHTS----
----TT-HHHHHHHTS----
----TT-HHHHHHHTS----
----TT-HHHHHHHTS----
----TT-HHHHHHHTS----
----TT-HHHHHHHTS----
----TT-HHHHHHHTS----
----TT-HHHHHHHTS----
----SS-HHHHHHHTS----
----SS-HHHHHHHTS----
----TT-HHHHHHHTS----
----TT-HHHHHHHTS----
----TT-HHHHHHHTS----
----TT-HHHHHHHTS----
----TT-HHHHHHHTS----
----TT-HHHHHHHTS----
----TT-HHHHHHHTS----
----SS-HHHHHHHTS----
----SS-HHHHHHHTS----
----TT-HHHHTTTTS----
----TT-HHHHHHHTS----
----TT-HHHHHHHTS----
----TT-HHHHHHHTS----
----TT-HHHHHHHTS----
----TT-HHHHHHHTS----
----TT-HHHHHHHTS----
----TT-HHHHHHHTS----
----TT-HHHHHHHTS----
----SS-HHHHHHHTS----
----TT-HHHHHHHTS----
----SS-HHHHHHHTS----
----TT-HHHHTTTTS----
----TT-HHHHHHHTS----
----TT-HHHHHHHTS----
----TT-HHHHHHHTS----
----TT-HHHHHHHTS----
----TT-HHHHHHHTS----
----SS-HHHHHHHTS----
----SS-HHHHTTTTS----
----SS-HHHHHHHTS----
---SSS-HHHHTTTSS----
----SS-HHHHHHHHS----
----TT-HHHHHHHTS----
----SS-HHHHHHHTS----
----TT-HHHHHHHTSS---
----TT-HHHHHHHTS----
----SS-HHHHHHHTS----
----TT-HHHHHHHTSS---
----SS-HHHHHHHTS----
----SS-HHHHHHHTS----
----TT-HHHHHHHTS----
----SS-HHHHHHHTS----
----TT-HHHHHHHTS----
----SS-HHHHHHHTS----
----TT-HHHHTTTTS----
----SS-HHHHHHHTS----
----TT-HHHHHHHTS----
----TT-HHHHHHHTS----
----SS-HHHHHHHTS----
----SS-HHHHHHHTS----
----TT-HHHHHHHTS----
----TT-HHHHHHHTSS---
----TT-HHHHHHHSS----
----SS-HHHHHHHSS----
----SS-HHHHHHHSSS---
----TT-HHHHHHHSS----
----TT-HHHHHHHSS----
----TT-HHHHHHHTS----
----TT-HHHHHHHTSS---
----TT-HHHHHHHTS----
----TT-HHHHHHHTS----
----TT-HHHHHHHTSS---
----TT-HHHHHHHTSS---
----SS-HHHHHHHTSS---
----SS-HHHHHHHTS----
----SS-HHHHHHHTS----
----TT-HHHHHHHTS----
----SS-HHHHHHHTS----
----SS-HHHHHHHSS----
----SS-HHHHTTTSS----
----SS-HHHHHHHTS----
----TT-HHHHTTTTS----
----TT-HHHHHHHSS----
----TT-HHHHHHHSS----
----TT-HHHHHHHTS----
----TT-HHHHHHHTS----
----SS-HHHHHHHSS----
----TT-HHHHTTTTS----
---SSS-HHHHHHHSS----
----TT-HHHHHHHTS----
----TT-HHHHHHHTS----
----TT-HHHHHHHTS----
----TT-HHHHTTTTS----
----TT-HHHHHHHTTT---
----SS-HHHHHHHTS----
----SS-HHHHHHHTS----
----TT-HHHHTTTTS----
----TT-HHHHHHHTS----
----TT-HHHHHHHTS----
----TT-HHHHHHHTS----
----SS-HHHHHHHTS----
----SS-HHHHHHHTS----
----TT-HHHHHHHTS----
----TT-HHHHHHHTS----
----TT-HHHHHHHTS----
----TT-HHHHHHHTS----
----TT-HHHHHHHTS----
----TT-HHHHHHHTS----
----SS-HHHHHHHTS----
----TT-HHHHHHHTS----
----TT-HHHHHHHTS----
----TT-HHHHHHHTS----
----TT-HHHHHHHTS----
----TT-HHHHHHHTS----
----TT-HHHHHHHTTB---
----TT-HHHHTTTSS----
----SS-HHHHHHHSS----
----SS-HHHHHHHTS----
----SS-HHHHHHHTS----
--SSSS-HHHHHHHTS----
----TT-HHHHHHHTS----
----SS-HHHHHHHTS----
--S-TT-HHHHHHHTS----
----SS-HHHHHHHTS----
----TT-HHHHHHTTS----
----TT-HHHHTTTSS----
----TT-HHHHHHTTS----
----SS-HHHHHHTSS----
----TT-HHHHHHHTS----
--S-TT-HHHHHHHSS----
----TT-HHHHHHTTS----
----SS-HHHHHHHTS----
----TT-HHHHHHHTS----
----SS-HHHHHHTTS----
----TT-HHHHHHTTS----
----SS-HHHHHHTSS----
----SS-HHHHHHHTS----
----TT-HHHHHHTTS----
----TT-HHHHHHTTS----
----TT-HHHHHHTSS----
--S-TT-HHHHHHHTS----
----TT-HHHHHHTTTT---
----TT-HHHHHHTSS----
----SS-HHHHHHTTS----
--S-TT-TTHHHHTSS----
----TT-HHHHHHTTS----
----TT-HHHHHHTTS----
----TT-HHHHHHTTS----
--S-TT-HHHHHHTTTT---
----TT-HHHHHHTSS----
----SS-HHHHHHTSS----
----TT-HHHHHHHTS----
----SS-HHHHHHHTS----
----SS-HHHHTTTSS----
----TT-HHHHHHHTS----
----TT-HHHHHHHTS----
----SS-HHHHHHHTS----
----SS-HHHHHHHTS----
----SS-HHHHHHHTS----
----SS-HHHHTTTTS----
----SS-HHHHHHHTS----
----SS-HHHHHHHTS----
----SS-HHHHHHHTS----
----TT-HHHHHHHTS----
----TT-HHHHHHHTS----
--S-TT-HHHHHHHTS----
----TT-HHHHTTTTS----
----TT-HHHHHHHTS----
----SS-HHHHTTTTS----
----TT-HHHHHHHTS----
----SS-HHHHHHHTS----
----TT-HHHHTTTTS----
----SS-HHHHHHHTS----
----SS-HHHHHHHTS----
----TT-HHHHHHHTS----
----TT-HHHHTTTTS----
----TT-HHHHTTTTS----
----TT-HHHHTTTTS----
----SS-HHHHHHHTS----
----TT-HHHHHHHTS----
----TT-HHHHHHHTS----
----TT-HHHHTTTTS----
----TT-HHHHHHHTS----
----TT-HHHHHHHTS----
----TT-HHHHHHHTS----
----SS-HHHHHHHTS----
----SS-HHHHHHHTTT---
----SS-HHHHHHHTS----
----TT-HHHHHHHTS----
----TT-HHHHHHHTS----
----SS-HHHHTTTTS----
----TT-HHHHHHHTS----
----TT-HHHHHHHTS----
----SS-HHHHHHHTS----
----TT-HHHHHHHTS----
----SS-HHHHHHHTS----
----TT-HHHHHHTTS----
----TT-HHHHHHHTS----
----SS-HHHHHHHTS----
----TT-HHHHHHHSS----
----TT-HHHHHHHTS----
----SS-HHHHHHHTS----
----TT-HHHHHHHSS----
----SS-HHHHHHHTS----
----SS-HHHHTTTTS----
----SS-HHHHHHHTS----
----SS-HHHHHHHTS----
----TT-HHHHHHHSS----
----TT-HHHHTTTTS----
--SSTT-HHHHTTTTS----
---STT-HHHHHHHTS----
----TT-HHHHHHHTS----
----SS-HHHHHHHTS----
----TT-HHHHHHHTS----
--S-TT-HHHHHHHTS----
----TT-HHHHHHHTS----
----TT-HHHHHHHTS----
----SS-HHHHHHHTS----
----TT-HHHHTTTTS----
----SS-TTTHHHHTS----
----SS-HHHHHHTTS----
--S-TT-HHHHHHHTS----
----TT-HHHHHHHTS----
----SS-HHHHHHHTS----
----TT-HHHHHHHTS----
----TT-HHHHHHHTSS---
----TT-HHHHHHHTS----
----TT-HHHHHHHTS----
----TT-HHHHTTTTS----
----SS-HHHHHHHTS----
----SS-HHHHHHHTS----
----TT-HHHHHHHTS----
----TT-HHHHHHHTS----
----TT-HHHHHHHTS----
----TT-HHHHHHHTS----
----TT-HHHHHHHTSS---
----SS-HHHHTTTTS----
----SS-HHHHTTTTS----
----TT-HHHHTTTTS----
----SS-HHHHHHHTS----
----SS-HHHHHHHTS----
----TT-HHHHHHHTS----
----SS-HHHHHHHTS----
----TT-HHHHHHHTS----
----SS-HHHHHHHTS----
----TT-HHHHHHHTS----
----TT-HHHHHHHTS----
----TT-HHHHHHHTS----
----SS-HHHHHHHSS----
----SS-HHHHHTTTS----
----TT-HHHHHHHTS----
----TT-HHHHTTTTS----
----SS-HHHHHHHTS----
----TT-HHHHHHHTS----
----TT-HHHHTTTTS----
----TT-HHHHHHHTS----
----SS-HHHHHHHTS----
----TT-HHHHHHHTS----
----TT-HHHHHHHTS----
----SS-HHHHHHHTS----
----SS-HHHHHHHTS----
----SS-HHHHHHHTS----
----TT-HHHHHHHTS----
----TT-HHHHTTTTS----
----TT-HHHHHHHTS----
----TT-HHHHHHHTS----
----SS-HHHHHHHTS----
----TT-HHHHHHHTS----
----SS-HHHHHHHTS----
----TT-HHHHHHHTS----
----TT-HHHHHHHTS----
----TT-HHHHHHHTS----
----TT-HHHHHHHTS----
----TT-HHHHHHHTS----
----TT-HHHHHHHTS----
----TT-HHHHHHHTS----
----SS-HHHHHHHTS----
----TT-HHHHHHHTS----
----TT-HHHHHHHSS----
----SS-HHHHHHHTS----
----SS-HHHHHHHTSS---
----TT-HHHHHHHTS----
----TT-HHHHHHHSSS---
----TT-HHHHHHHTS----
----TT-HHHHHHHTS----
----SS-HHHHHHHTS----
----SS-HHHHHHHTS----
----TT-HHHHHHHTS----
----SS-HHHHHHHTS----
----TT-HHHHHHHTS----
----TT-HHHHHHHSS----
----TT-HHHHHHHSS----
----SS-HHHHHHHTS----
----SS-HHHHHHHTS----
----TT-HHHHHHHTS----
----TT-HHHHHHHTS----
----TT-HHHHHHHTS----
----TT-HHHHHHHTSS---
----SS-HHHHTTTTSS---
----SS-HHHHHHHTSS---
----TT-HHHHHHHTS----
----SS-HHHHHHHTS----
----TT-HHHHHHHTSS---
----TT-HHHHHHHTS----
----TT-HHHHHHHTS----
----TT-HHHHTTTTS----
----TT-HHHHHHHTS----
----TT-HHHHHHHTS----
----TT-HHHHHHHSSS---
----TT-HHHHHHHTS----
----TT-HHHHTTTTS----
----TT-HHHHHHHTS----
----TT-HHHHHHHTS----
----TT-HHHHHHHTS----
----SS-HHHHHHHTS----
----TT-HHHHHHHTSS---
----SS-HHHHHHHTSS---
----TT-HHHHTTTTS----
----TT-HHHHHHHTS----
----TT-HHHHHHHTS----
----SS-HHHHTTTTS----
----TT-HHHHHHHTS----
----SS-HHHHHHHTS----
----TT-HHHHHHHTS----
--S-TT-HHHHHHHSS----
----SS-HHHHTTTTS----
----TT-HHHHHHHTS----
----TT-HHHHHHHSS----
----TT-HHHHHHHSS----
----TT-HHHHHHHTS----
----TT-HHHHHHHTS----
----TT-HHHHHHHTS----
----TT-HHHHHHHHSS---
----TT-HHHHHHHTSSS--
----TT-HHHHHHHTSSS--
----TT-HHHHHHHSSSS--
----TT-HHHHHHHSSSS--
----SS-HHHHHHHTS-S--
----TT-HHHHHHHSS----
----TT-HHHHHHTTS----
----TT-HHHHHHHSS----
----TT-HHHHHHHTS----
----SS-HHHHHHHT-----
----TT-HHHHHHHH-----
----TT-HHHHHHHT-----
----SS-HHHHHHHT-----
----TT-HHHHHHTS-----
----TT-HHHHHHHT-----
----TT-HHHHHHTT-----
----TT-HHHHHHHH-----
----SS-HHHHHHHH-----
----SS-HHHHHHHHS----
----TT-HHHHHHHHS----
----TT-HHHHHHTTS----
----TT-HHHHHHHHSS---
----TT-HHHHHHHTSS---
----SS-HHHHHHHSSS---
----SS-HHHHHHHT-S---
----SS-HHHHHHHSSSS--
----TT-HHHHHHHT-S---
----TT-HHHHHHTTSS---
----TT-HHHHHHHSSS---
----TT-HHHHHHHT-S---
----SS-HHHHHHHT-S---
----SS-HHHHHHHT-S---
----TT-HHHHHHHT-S---
----SS-HHHHHHHT-----
----TT-HHHHHHTT-----
----TT-HHHHHHHT-----
----TT-HHHHHHHT-----
----TT-HHHHHHHS-----
----TT-HHHHHHHT-----
----TT-HHHHHHHT-----
----TT-HHHHHHHHSS---
----SS-HHHHHHHSS----
----TT-HHHHHHHSS----
----SS-HHHHHHHHS----
----SS-HHHHHHHHS----
----TT-HHHHHHHHS----
----SS-HHHHHHHS-----
----TT-HHHHHHHH-----
----TT-HHHHHHHT-----
----TT-HHHHHHHH-----
----SS-HHHHHHTT-----
----SS-HHHHHHHTS----
----SS-HHHHHHHSS----
----SS-HHHHHHHSS----
----TT-HHHHHHHTS----
----SS-HHHHHHHTS----
----SS-HHHHHHHTS----
----SS-HHHHHHHTS----
----SS-HHHHHHHTS----
----TT-HHHHHHHSS----
----TT-HHHHHHHSS----
----TT-HHHHHHHH-----
----SS-HHHHHHHSS----
----SS-HHHHHHHTS----
----TT-HHHHHHHT-----
----TT-HHHHHTTSS----
----SS-HHHHHHHT-----
----TT-HHHHHHHTS----
----TT-HHHHHHHS-----
----SS-HHHHHHHTS----
----TT-HHHHHHHTS----
--S-TT-HHHHTTTTS----
----TT-HHHHHHHS-----
----TT-HHHHHHHTS----
----TT-HHHHHHHTS----
----TT-HHHHHHHTS----
----SS-HHHHHHHTS----
----SS-TTHHHHHTS----
----TT-HHHHHHHTS----
----TT-HHHHHHHTS----
----SS-HHHHHHHSS----
----SS-HHHHHHHTS----
----TT-HHHHHHHSS----
----TT-HHHHHHHTS----
----TT-HHHHHHHTS----
----TT-HHHHHHHTS----
----TT-HHHHHHHTSS---
----SS-HHHHHHHTSS---
----TT-HHHHHHHSS----
----TT-HHHHHHHSS----
---STT-HHHHHHHTS----
--S-TT-HHHHHHHT-----
----SS-HHHHHHHS-----
----SS-HHHHHHHSS----
--SSTT-HHHHHHHTS----
----SS-HHHHHHHTS----
----SS-HHHHHHHT-----
----SS-HHHHHHHS-----
--S-TT-HHHHHHHS-----
--S-SS-HHHHHHHT-----
----TT-HHHHHHHT-----
----SS-HHHHHHHS-----
----TT-HHHHHHHS-----
----TT-HHHHHHHS-----
----SS-HHHHHHHS-----
----SS-HHHHHHHT-----
----SS-HHHHHHHS-----
----TT-HHHHHHHS-----
----TT-HHHHHHHH-----
----SS-HHHHHHHS-----
----TT-HHHHHHHS-----
----TT-HHHHHHHS-----
----TT-HHHHHHHS-----
----TT-HHHHHHHS-----
----SS-HHHHHHTT-----
----SS-TTHHHHTT-----
----TT-HHHHHHTSS----
----TT-HHHHHHHS-----
----SS-HHHHHHHS-----
----SS-HHHHHHHS-----
----TT-HHHHTTTS-----
----SS-HHHHHHHSS----
----SS-HHHHTTTSS----
----SS-HHHHHHHSS----
----SS-HHHHTTTSS----
----TT-HHHHHHHTS----
----SS-HHHHHHHTS----
----TT-HHHHHHHSS----
----SS-HHHHTTTSS----
----SS-HHHHHHHSS----
----SS-HHHHHHHSS----
----SS-HHHHTTTSS----
----TT-HHHHTTTS-----
----TT-HHHHHHHSS----
----TT-HHHHTTTS-----
----TT-HHHHHHHS-----
----SS-HHHHHHHSS----
----TT-TTGGGTSSS----
----TT-HHHHHHHSS----
----SS-HHHHTTSSS----
----SS-HHHHHHTSS----
----TT-HHHHTTSSS----
----SS-HHHHTTTS-----
----SS-HHHHTTTTS----
----TT-HHHHTTTSS----
----SS-HHHHTTTSS----
----TT-HHHHTTT------
----TT-HHHHHHH------
----TT-HHHHTTTS-----
----SS-HHHHHHHS-----
----TT-HHHHTTSS-----
----SS-HHHHHHHS-----
----TT-HHHHHHHS-----
----SS-HHHHHHHS-----
----SS-HHHHHHHS-----
----TT-HHHHHTT-S----
----TT-HHHHHHHSS----
----TT-HHHHHHH------
----TT-HHHHHHHS-----
----TT-HHHHTTT------
----TT-HHHHTTTS-----
----TT-HHHHTTT------
----SS-HHHHHHHS-----
----TT-HHHHHHHS-----
----SS-HHHHHHHSS----
----SS-HHHHTTT------
----SS-HHHHHHHS-----
----SS-HHHHTTT------
----SS-HHHHHHH------
----SS-HHHHHHH------
----TT-HHHHHHH------
----SS-HHHHHHH------
----TT-HHHHTTT------
----TT-HHHHHHH------
----SS-HHHHHHH------
----SS-HHHHHHH------
----SS-HHHHHHH---S--
----TT-HHHHHHH------
----TT-HHHHHHHS-----
----TT-HHHHTTT------
----SS-HHHHHHH------
----TT-HHHHHHHS-----
----TT-HHHHHHHS-----
----TT-HHHHHHHS-----
----TT-HHHHHHHS-----
----SS-HHHHHHHS-----
----TT-HHHHHHHS-----
----SS-HHHHHHHS-----
----TT-HHHHHHHS-----
----SS-HHHHTTT------
----SS-HHHHHHH------
----TT-HHHHHHH------
----SS-TTGGGTS------
----TT-HHHHHHH------
----TT-HHHHTTT--S---
----SS-HHHHHHH--S---
----SS-HHHHHHH--S---
----SS-HHHHHHH--SS--
----SS-HHHHHHHS-S---
----SS-HHHHTTTS-S---
----TT-HHHHTTTS-----
----TT-HHHHHHHS-SS--
--SSSS-HHHHHHHS--S--
----SS-HHHHTTTS-SS--
----SS-HHHHHHHS-SS--
---SSS-HHHHHHHS--S--
----SS-HHHHHHHS-----
----SS-HHHHHHHS-----
----TT-HHHHTTSS--S--
----SS-HHHHHHSS--S--
----TT-HHHHTTSS--S--
----SS-HHHHHHHS--S--
----SS-HHHHHHHSS-S--
----SS-HHHHHHHSS-S--
----TT-HHHHHHHS--S--
----TT-HHHHHHHTT-S--
----SS-HHHHHHHTT-S--
----TT-HHHHTTTTT-S--
----SS-HHHHHHHS-----
----TT-HHHHHHHTT----
----TT-HHHHTTTSS----
----SS-HHHHHHHTT-S--
----TT-HHHHTTTSS----
----SS-HHHHHHHTT----
----TT-HHHHHHHSS-S--
----TT-HHHHHHHTT-S--
----TT-HHHHHHHTT-S--
----TT-HHHHHHHSS----
----SS-HHHHTTSSS----
----SS-HHHHHHSSS----
----TT-HHHHHHHTT-S--
----SS-HHHHHHHTT-S--
----TT-HHHHHHHTT----
----TT-HHHHHHHTT-S--
----SS-HHHHHHS-S----
----SS-HHHHHHHTT----
----SS-HHHHTTTTT----
----TT-HHHHTTTTT----
----TT-HHHHHHHSS----
----TT-HHHHHHHS-----
----TT-HHHHHHHS-----
----TT-HHHHHHHS-----
----TT-HHHHTTTSS----
----SS-HHHHHHH------
----TT-HHHHTTTSS----
----SS-HHHHHHHTT----
----SS-HHHHHHHTT----
----TT-HHHHHHHTT----
----SS-HHHHHHHTT----
----TT-HHHHTTTTT----
----TT-HHHHTTTTT----
----TT-HHHHHHHTT----
----TT-HHHHHHHTT----
----TT-HHHHTTTTTT---
----TT-HHHHTTTTT-S--
----SS-HHHHHHHTTSS--
----SS-HHHHHHHTTSS--
----SS-HHHHTTS--S---
----SS-HHHHTTSTTSS--
----SS-TTGGGTTTT-S--
----SS-HHHHTTS---S--
----SS-TTHHHHTS--S--
----SS-TTGGGTTS--S--
----SS-HHHHTTSS--S--
----SS-HHHHTTS---S--
----SS-HHHHHHHS--S--
----SS-HHHHTTTS--S--
---SSS-HHHHHHHS--S--
----SS-HHHHTTT---S--
----SS-HHHHHHH---S--
----TT-HHHHHHHSS----
--S-TT-HHHHHHHTT----
----TT-HHHHHHH------
----TT-HHHHHHHS-----
----SS-HHHHHHH---S--
----TT-HHHHHHH---S--
----SS-HHHHHHH------
----TT-HHHHHHH------
----TT-HHHHHHH------
----SS-HHHHHHH------
----TT-HHHHHHH-S----
----TT-HHHHHHH------
----TT-HHHHHHH------
----SS-HHHHHHH------
----SS-HHHHTTT------
----TT-HHHHHHHSS----
----TT-HHHHHHHS-----
----TT-HHHHHHHSS----
----TT-HHHHHHH-S----
----TT-HHHHHHHTT-S--
----SS-HHHHTTS-S----
--SSSS-HHHHHHS------
----TT-HHHHTTTSS-S--
----TT-HHHHTTTSS-S--
----TT-HHHHHHHTT----
----TT-HHHHTTTSS----
----TT-HHHHTTTTT----
----TT-HHHHTTTTT----
----SS-HHHHTTTTT-S--
----TT-HHHHTTTTT----
----TT-HHHHTTTTT----
----TT-HHHHHTTTT----
----TT-HHHHTTTTT----
----SS-HHHHHHHTT----
----SS-HHHHTTTTT----
----SS-HHHHTTTTT-S--
----SS-HHHHTTTTT-S--
----TT-HHHHTTTTT-S--
--SSTT-HHHHHTTTT-S--
----TT-HHHHTTTTT----
----TT-HHHHTTT-S-S--
----TT-HHHHHHHS--S--
----TT-HHHHHHH---S--
----SS-HHHHTTTS--S--
----TT-HHHHHHHTT-S--
----TT-HHHHHHHTT----
----TT-HHHHTTTTT-S--
----TT-HHHHHHHSS----
----TT-HHHHHTTSS----
----SS-HHHHHHHTT----
----TT-HHHHHHHTT----
----TT-HHHHTTTTT----
----TT-HHHHTTTTT----
----TT-HHHHHHHTT----
----TT-HHHHHHHTT----
----SS-HHHHHHHSS----
----TT-HHHHTTTTTS---
----TT-HHHHTTTTT-S--
----TT-HHHHHHHTTT---
----TT-HHHHTTTTTTS--
----TT-HHHHTTTTT----
----SS-HHHHTTTTT----
----SS-HHHHTTTTT----
----SS-HHHHTTTTT----
----TT-HHHHHHHTT----
----SS-HHHHHHHSS----
---SSS-HHHHTTTTT----
----TT-HHHHTTTSS----
----SS-HHHHTTTTT----
----TT-HHHHTTTSS----
----SS-HHHHHHHTT----
----SS-HHHHHHH-S-S--
----TT-HHHHHHHTT----
----TT-HHHHHHHSS-S--
----TT-HHHHTTTSS-S--
----SS-HHHHHHHSS-S--
----SS-HHHHTTTSS-S--
----SS-HHHHTTTSS-S--
----SS-HHHHTTTSS----
----TT-HHHHTTTTT-S--
----SS-HHHHHHHS-----
----SS-HHHHTTTS--S--
----TT-HHHHTTTSS----
----TT-HHHHHHHS-----
----SS-HHHHTTTSS----
----SS-HHHHHHHS-----
----SS-HHHHTTTSS----
----SS-HHHHTTTSS----
----TT-HHHHHHHTT-S--
----SS-HHHHTTTSS-S--
----SS-HHHHHHHSS----
----SS-HHHHTTTSS-S--
----SS-HHHHTTTTT----
----TT-HHHHHHHTT----
----SS-HHHHTTTTT-S--
----TT-HHHHHHHTTT---
----SS-HHHHHHHTTTS--
----TT-HHHHTTTTTTS--
----SS-HHHHTTTTT-S--
----SS-HHHHHHHTTTS--
----TT-HHHHTTTTTT---
----TT-HHHHTTTTT----
----TT-HHHHHHHTTTTT-
----TT-HHHHHHHTT-TT-
----TT-HHHHHHHTT-TT-
----TT-HHHHHHHTTTTT-
----TT-HHHHTTTTT-S--
----SS-HHHHHHHTTTTT-
----SS-HHHHHHHTTTTT-
----SS-HHHHTTTTTTS--
----SS-HHHHHHHTTTTT-
----TT-HHHHHHHTTTTT-
----TT-HHHHTTTTTTTT-
----SS-HHHHTTTTTTTT-
----TT-HHHHTTTTTTTT-
----TT-HHHHHHHTTTTT-
----TT-HHHHHHHTTTTT-
----SS-HHHHHHHTTTTT-
----SS-HHHHHHHTTTTT-
----SS-HHHHHHHTTTTT-
----TT-HHHHHHHTTTTT-
----SS-HHHHTTTTT-TT-
----TT-HHHHHHHTT-TT-
----TT-HHHHHHHTT----
----TT-HHHHHHHTTTTT-
----SS-HHHHHHHTT-TT-
----TT-HHHHHHHTTTTT-
----SS-HHHHHHHTT-TT-
----TT-HHHHHHHTTTTT-
----SS-HHHHHHHTTTTT-
----TT-HHHHHHHTTTTT-
----TT-HHHHHHHTTTTT-
----TT-HHHHHHHTTTTT-
----TT-HHHHTTTTTT---
----TT-HHHHHHHTTTTT-
----TT-HHHHTTTTTTTT-
----TT-HHHHHHHTTTTT-
----SS-HHHHHHHTT-TT-
----TT-HHHHTTTTTTTT-
----TT-HHHHHHHTT----
----TT-HHHHHHHTTTTT-
----TT-HHHHHHHTTTTT-
----TT-HHHHHHHTTTTT-
----TT-HHHHHHHTTTTT-
----SS-HHHHHHHSS-S--
----SS-HHHHTTTTT-TT-
----SS-HHHHHHHTT-TT-
----SS-HHHHHHHTT-TT-
---SSS-HHHHTTTSS-TT-
----TT-HHHHHHHTT-TT-
----TT-HHHHHHH-S-TT-
----SS-HHHHHHHTT-TT-
----TT-HHHHHHHTT-TT-
----SS-HHHHTTTTT-TT-
----TT-HHHHHHHSS-TT-
----SS-HHHHHHHS--TT-
----TT-HHHHHHHSS-TT-
----SS-HHHHHHHSS-TT-
----SS-HHHHTTTTT-S--
----SS-HHHHTTTTT-S--
----SS-HHHHTTTTTTTT-
----SS-HHHHHTTTT-TT-
----SS-HHHHHHH-S-TT-
----SS-HHHHHHHTT-TT-
----SS-HHHHHHHTT-S--
----TT-HHHHHHHTT-S--
----TT-HHHHHHHTT-S--
----SS-HHHHHHHTT-S--
----TT-HHHHHHHSS-S--
----TT-HHHHHHHTTGGG-
----SS-HHHHHHHTT-S--
----TT-HHHHHHHSS-S--
----TT-HHHHTTTSS-S--
----SS-HHHHTTSSSSTT-
----SS-HHHHTTTSS-S--
--S-SS-HHHHTTTTTSS--
----SS-HHHHTTTSSSS--
----TT-HHHHHTSSSS---
----SS-HHHHGGGSSS---
----TT-HHHHHHSSSSS--
---STT-HHHHTTSSSSS--
----SS-HHHHHHH-SSS--
----TT-HHHHHHHTTTT--
----TT-HHHHHHHS-TTT-
--S-TT-TTTHHHHTTTT--
--SSTT-HHHHHHHS-TT--
----SS-HHHHHHH--TTT-
----TT-HHHHHHH--TTT-
----SS-HHHHHHHS-SS--
----SS-HHHHHHH--TTT-
----SS-HHHHHHHS-TT--
----TT-HHHHHHHSSTT--
----SS-HHHHHHH-S-S--
----TT-HHHHHHHSS-S--
----SS-HHHHHHHSS-TT-
----SS-HHHHHHHSS-TT-
----TT-HHHHHHHSS-S--
----TT-HHHHHHHSS-TT-
----TT-HHHHHHH-S-TT-
----SS-HHHHHHHTT-TT-
----SS-HHHHHHHTT-TT-
----TT-HHHHHHHTT-S--
----TT-HHHHHHHTTSTT-
----TT-HHHHHHHTT-TT-
----TT-HHHHHHHTT-TT-
----TT-HHHHHHHSS-S--
----TT-HHHHHHHTT-S--
----SS-HHHHHHHTT-TT-
----TT-HHHHHHHTTTTT-
----SS-HHHHHHHSS-S--
--S-TT-HHHHHHHTT-S--
----TT-HHHHHHTTT-S--
----SS-HHHHHHHTTSS--
----TT-HHHHHHHTT-S--
----SS-HHHHHHHTT-S--
----TT-HHHHHHHTT-S--
----SS-HHHHHHHTT-S--
----TT-HHHHHHHTT-S--
----TT-HHHHTTTTT----
----TT-HHHHTTTTT-S--
----TT-HHHHHHHTT-S--
----TT-HHHHHHHSS-S--
----TT-HHHHHHH---S--
----TT-HHHHHHHSS-S--
----TT-HHHHTTTSS-S--
----TT-HHHHTTTSS-S--
----SS-HHHHHHHS--S--
----TT-HHHHHHHTTTT--
----TT-HHHHHHHTTTT--
----TT-HHHHHHHTTTT--
----SS-HHHHHHHSSTT--
--S-TT-HHHHHHHTT-S--
--SSSS-HHHHHHHTTTT--
----SS-HHHHHHHTTSS--
----SS-HHHHHHHTTSS--
----SS-HHHHHHHTTTS--
----SS-HHHHHHHTTTS--
----SS-HHHHHHHTTTS--
----SS-HHHHHHHTTSS--
---SSS-HHHHHHHTT-S--
----SS-HHHHHHHTTTS--
----SS-HHHHHTTTT-S--
----SS-HHHHTTTTT----
----SS-HHHHTTTTTTS--
----SS-HHHHHHHTT-S--
----SS-HHHHHHHTTT---
----SS-HHHHHHHTTTS--
----SS-HHHHHHHTT----
----SS-HHHHHTSTTS---
----TT-HHHHHHTTTT---
----SS-HHHHHHTTTT---
----TT-HHHHHHHTTTS--
----TT-HHHHHHTTTTS--
----SS-HHHHHHSTTS---
----TT-HHHHHHTTT-S--
----SS-HHHHHTTTTTS--
----TT-HHHHHHSTTTS--
----TT-HHHHHHTTT-S--
----TT-HHHHHHHTT-S--
----TT-HHHHHHHTTTS--
----SS-HHHHHHHTT----
----SS-HHHHHHHTT-S--
----SS-HHHHHHSTTTS--
----SS-HHHHHHTTTTS--
----TT-HHHHHTTTTTS--
----SS-HHHHHTTTTTT--
----TT-HHHHHHTTT----
----TT-HHHHHHSTTTS--
----TT-HHHHHHTTTTS--
----SS-TTHHHHTTTTS--
----SS-HHHHHHTTTTS--
----TT-HHHHHHSTTTS--
----SS-HHHHHHSTTTS--
----TT-HHHHTTSTTTS--
----TT-HHHHHHSTTTS--
----SS-HHHHHHSTTTS--
----TT-HHHHHHTTTTS--
----TT-HHHHTTSTTTS--
----SS-HHHHHHTTTTS--
----SS-HHHHHHSTTTS--
----TT-HHHHHHSTTTS--
----TT-HHHHHHTTTTS--
----SS-HHHHHHSTTTS--
----TT-HHHHHHTTTTS--
----SS-HHHHHTSTTTS--
----TT-HHHHHHSTTTS--
----TT-HHHHHTTTTTS--
----SS-HHHHHHSTTTS--
----TT-HHHHHHTTTSS--
----TT-HHHHHTTTTTS--
----SS-HHHHHTTTTTS--
----SS-HHHHHHTTTTS--
----SS-HHHHHTTTTTS--
----TT-HHHHHTTTTTS--
----TT-HHHHHTTTTTS--
----SS-HHHHHTSTTTS--
--S-TT-HHHHHTSTT-S--
----SS-HHHHHTSTTTS--
----SS-HHHHHTTTTTT--
--S-TT-HHHHHTTTTTS--
--SSSS-HHHHTTSTTSS--
----TT-HHHHHTSTTTT--
----TT-HHHHHTTTTTS--
----SS-TTGGG--TTTS--
----TT-HHHHT--TTTS--
---SSS-HHHHH--TTTS--
--SSTT-TTGGGS-TTTS--
----TT-HHHHHTTTTTS--
----SS-HHHHHS-TTTS--
----SS-HHHHT--TTTS--
----SS-HHHHT--TTTTT-
----SS-HHHHH--TTGGG-
----SS-HHHHH--TTTTT-
----TT-TTGGG--TT-TT-
----TT-TTGGG--TTTTT-
----TT-HHHHH--TTTTT-
----TT-HHHHH--TTTTT-
----TT-TTGGG--TTT---
----SS-HHHHH--TTTTT-
----TT-HHHHH--TTTTT-
----SS-HHHHHT-TT-TT-
----SS-HHHHH--TTTTT-
----TT-HHHHH--TTTTT-
----TT-HHHHH--TTTTT-
----TT-HHHHH--TT-TT-
----SS-TTGGGS-TTTTT-
----TT-HHHHHT-TT-TT-
----TT-HHHHHS-TT-TT-
----TT-HHHHTT-TTTTT-
----SS-HHHHT--TTTTT-
----TT-HHHHTT-TT-TT-
----TT-HHHHH--TTTTT-
----SS-HHHHH--TTTTT-
----SS-HHHHH--TTTS--
----TT-HHHHHS-TTTTT-
----SS-HHHHH--TTTTT-
----SS-TTGGG--TTTTT-
----TT-HHHHHTTTT-TT-
----SS-HHHHH--TTTTT-
----SS-HHHHH--TTTT--
----TT-TTGGG--TTTTT-
----SS-HHHHT--TTGGG-
----TT-HHHHHTTTTTTT-
----SS-TTTTTS-TTTTT-
----SS-HHHHTS-TT-S--
----TT-HHHHHT-TTTTT-
----SS-TTGGG--TTTTT-
----SS-HHHHTT-TTTTT-
----SS-HHHHTT-TTTTT-
----SS-TTGGG--TTGGG-
----SS-HHHHTT-TTTTT-
----TT-HHHHT--TTGGG-
----SS-HHHHHT-TTGGG-
----SS-HHHHT--TTGGG-
--S-SS-HHHHTT-TTTTT-
--S-SS-HHHHTT-TTTTT-
----TT-HHHHTS-TTTT--
----TT-HHHHHT-TTTTT-
----TT-HHHHHT-TTTTT-
----TT-HHHHTT-TTTTT-
----TT-HHHHTT-TT-TT-
----SS-HHHHTT-TTTTT-
----SS-TTGGGT-TTTTT-
----TT-TTGGGS-TTTT--
----SS-HHHHTT-TTTTT-
----TT-HHHHTTHHHHTT-
----SS-HHHHTT-TTTTT-
----SS-HHHHTT-TTGGG-
----SS-HHHHTT-TTGGG-
----SS-HHHHTTTTTGGG-
----TT-HHHHTT-TTTTT-
--SSSS-HHHHHHHTTGGG-
--SSSS-HHHHTT-TTGGG-
--SSSS-HHHHHHHTTTTT-
---SSS-HHHHHT-TTGGG-
--SSSS-HHHHTTSTTTTT-
---SSS-HHHHHHTTTGGG-
----TT-HHHHHHTTTTTT-
----SS-HHHHHHSTTGGG-
----TT-HHHHHHTTTGGG-
----TT-HHHHHT-TTTTT-
----TT-HHHHTTSTTTTT-
----TT-HHHHHHTTTGGG-
----SS-HHHHHHTTTGGG-
----SS-TTGGGTSTTGGG-
----TT-HHHHHHHTTGGG-
----SS-HHHHHHTTTTTT-
----SS-HHHHHHHTTTTT-
----SS-HHHHTTSTTTTT-
----SS-HHHHTTSTTTTT-
----SS-HHHHHTTTTTS--
----SS-HHHHTTSTTTTT-
----SS-HHHHHHSTTTTT-
----SS-HHHHHHSTTTTT-
----SS-HHHHTTSTTTTT-
----SS-HHHHHHSTTTTT-
----TT-HHHHTTSTTGGG-
----SS-HHHHHHSTTGGG-
----SS-HHHHHHSTTGGG-
----TT-HHHHHTSTTGGG-
----TT-HHHHHTTTTTT--
----TT-HHHHTT-TTGGG-
----SS-HHHHHTSTTTT--
---SSS-HHHHGGGTTTTT-
----SS-HHHHHHSTTTTT-
----TT-HHHHHHSTTTS--
----TT-HHHHHHSTTTTT-
----SS-HHHHHHSTTTTT-
----SS-HHHHHHSTTTTT-
----TT-HHHHHHSTTTTT-
----SS-HHHHHHSTTTTT-
----SS-HHHHHHSTTTTT-
----TT-HHHHHHSTTGGG-
----SS-HHHHHHSTTGGG-
----TT-HHHHHHSTTGGG-
----TT-HHHHHHSTTTTT-
----TT-HHHHHHSTTTTT-
----TT-HHHHTTSTTGGG-
--S-TT-HHHHTTSTTGGG-
----TT-HHHHHH-TTGGG-
----SS-TTHHHHSTTTS--
----TT-TTHHHHSTTTTT-
----SS-TTHHHHSTTTTT-
----TT-HHHHTTSTTTTT-
----SS-HHHHHHSTTTTT-
----TT-HHHHHHSTTTTT-
----TT-HHHHHHSTTTTT-
----SS-HHHHHHSTTTTT-
----TT-HHHHTSSTTTTT-
----TT-HHHHTTSTTTTT-
----TT-HHHHHHSTTTTT-
----TT-HHHHTTSTTTS--
---STT-HHHHHTSTTTTT-
----SS-HHHHHT-TT----
----SS-HHHHHTSTT----
----TT-HHHHHH-TTTS--
----SS-HHHHHSSTTSS--
----SS-HHHHHHSTT-S--
----TT-HHHHTT-TTGGG-
----TT-HHHHTTSTT----
----SS-HHHHTTSTTT---
----TT-HHHHTTSTT----
----TT-HHHHHTSTTT---
----TT-HHHHHHSTT----
----SS-TTHHHHSTT-S--
----TT-HHHHHHSTT----
----SS-HHHHHHSTTTTT-
----SS-HHHHHSSTT-TT-
----TT-HHHHHHSTT-TT-
----TT-HHHHHHSTTTTT-
----TT-HHHHHHSTTTTT-
----TT-TTHHHHSTTSTT-
----SS-HHHHHHSTT-TT-
----TT-HHHHHHSTTTTT-
----SS-HHHHHHSTTTTT-
----TT-HHHHHHSTTTTT-
----TT-HHHHHHSTT-TT-
----SS-HHHHHH-TTTTT-
----SS-HHHHTTSTTTTT-
----TT-HHHHTTSTT-TT-
----SS-HHHHHHSTTTTT-
----TT-HHHHHSSTTTTT-
----TT-HHHHTTSTT-TT-
----TT-HHHHTTSTTTTT-
----TT-HHHHTTSTT-S--
----TT-TTGGGTSTTTTT-
----TT-TTGGGTSTTTTT-
----TT-HHHHTTSTT-TT-
----TT-HHHHTT-SS-TT-
--SSTT-TTHHHH--S-TT-
----SS-HHHHTT-SS-TT-
----TT-HHHHTT-TTTTT-
----SS-HHHHHHTTTTTT-
----TT-HHHHTTSTTTTT-
----TT-HHHHTTSTT-S--
----TT-HHHHHHSTTTTT-
----TT-HHHHHHSTTTTT-
----SS-HHHHTT-TT-TT-
----TT-TTGGGTSTTTTT-
----SS-HHHHTTSTTTS--
----TT-HHHHHHSTTTTT-
----TT-HHHHTTSTTTS--
----SS-TTHHHHSTTTTT-
----SS-HHHHHHSTT-S--
----SS-HHHHTTSTTTTT-
----TT-TTGGGTSTTGGG-
----TT-HHHHTTSTTGGG-
----TT-HHHHTTSTTTTT-
----SS-HHHHHHSTTGGG-
----TT-TTTTTTSTTGGG-
----SS-HHHHHHTTTGGG-
----SS-TTHHHHSTTTTT-
----TT-HHHHHHSTTTT--
----TT-HHHHHHSTTGGG-
----SS-HHHHHHSTTTTT-
----SS-TTHHHHSTTTTT-
----TT-HHHHHHSTTTTT-
----SS-HHHHHHSTTTS--
---SSS-HHHHHHSTTTS--
----TT-TTHHHHSTTTTT-
----TT-HHHHHHSTTTS--
----SS-HHHHHHSTTTTT-
----SS-HHHHHHTTTTS--
----TT-HHHHHHTTTTTT-
----SS-HHHHHHTTTTTT-
----SS-HHHHHHSTTTS--
----TT-HHHHTTSTTTTT-
----TT-HHHHTTSTT-TT-
----TT-HHHHHHSTTTTT-
----TT-HHHHHHSTTTTT-
----SS-HHHHHHSTTTTT-
----SS-HHHHHHSTTTS--
----TT-HHHHHHSTT-S--
----SS-HHHHTTSTTTTT-
----TT-HHHHHHSTTTTT-
----TT-HHHHHHSTTTTT-
----TT-HHHHHHSTTTTT-
----TT-HHHHHHSTTTTT-
----TT-HHHHTTSTTTTT-
----TT-HHHHTTSTTTTT-
----TT-HHHHTTSTTTTT-
----TT-HHHHHHSTTTTT-
----TT-HHHHHHSTTTTT-
----SS-HHHHHHSTTTTT-
----SS-HHHHHHSTTTTT-
----TT-HHHHHHSTTTTT-
----TT-HHHHHHS-S-TT-
----TT-HHHHHHSTTTTT-
----SS-HHHHHH-TTTTT-
----TT-HHHHTTSTTTTT-
----TT-TTHHHHSTT-TT-
----SS-HHHHHHSTT-TT-
----SS-HHHHHHSTT-TT-
----TT-HHHHHHSTTTTT-
----SS-HHHHTTS-S-TT-
----TT-HHHHTTSTTTTT-
----TT-HHHHHHSTT-TT-
----SS-HHHHHHSTTT---
----SS-HHHHHHSTTTTT-
----SS-HHHHHHSTTTTT-
----TT-HHHHTT-TTTTT-
----TT-HHHHHHSTTTTT-
----SS-HHHHHHSTTTTT-
----TT-HHHHHHSTTTTT-
----TT-HHHHHHSTTTTT-
----TT-HHHHHHSTTTTT-
--S-TT-HHHHHHSTTTTT-
----TT-TTTGGGSTTTTT-
----SS-HHHHHHSTTTS--
----TT-HHHHHHSTTTTT-
----SS-HHHHHHSTTTTT-
----TT-HHHHHHSTTTTT-
----SS-HHHHHHSTTTTT-
----TT-HHHHHHSTTTTT-
----SS-HHHHTTSTTTTT-
----SS-HHHHTTSTTTTT-
----SS-HHHHTTSTTTTT-
----TT-HHHHHSSTTTTT-
----SS-HHHHTTSTTTTT-
----SS-HHHHTTSTTTTT-
----SS-HHHHHHSTTTTT-
----TT-HHHHHHSTTTTT-
--S-TT-HHHHHHSTTTTT-
----TT-HHHHTTSTTTS--
----TT-HHHHTTSTTTS--
----TT-HHHHHHSTTTTT-
----SS-HHHHHHSTTTTT-
----SS-HHHHHHSTT-S--
----SS-HHHHHHSTTTTT-
----TT-HHHHHHSTTTTT-
----SS-TTHHHHSTTTS--
----TT-HHHHTTSTTTTT-
----SS-HHHHHHSTTTTT-
--S-TT-HHHHHHSTTTTT-
----TT-HHHHHHSTTTTT-
----TT-HHHHHHSTTTS--
----TT-HHHHHHSTTTS--
----SS-HHHHHHSTTTTT-
----TT-HHHHHHSTTTTT-
----SS-HHHHHHSTTTTT-
----TT-HHHHHHSTTTTT-
----TT-HHHHHHSTTTTT-
----SS-HHHHHTTTTTTT-
---STT-HHHHHHSTTTTT-
----SS-HHHHHHSTTTTT-
----SS-HHHHTTSTTTTT-
----SS-HHHHHTSTTTTT-
----TT-HHHHTT-TTTS--
----SS-HHHHTT-TTTS--
----SS-TTTTTTSTTTTT-
---SSS-HHHHTT-TTTTT-
--S-TT-HHHHTTSTTTTT-
----TT-HHHHHHSTTTTT-
--S-TT-HHHHTTSTTTTT-
----TT-HHHHTTSTTTTT-
----TT-HHHHTTSTTTTT-
----TT-HHHHHHSTTTTT-
----SS-HHHHHHSTTTTT-
----TT-HHHHHHSTTTS--
----SS-HHHHHHSTTTTT-
--S-TT-HHHHHHSTTTTT-
--S-TT-HHHHTTSTTSS--
----TT-HHHHHHSTTTTT-
----TT-HHHHTTSTTTTT-
----TT-HHHHTTSTTTTT-
----TT-TTGGGSSTTTTT-
----TT-HHHHTTSTTTTT-
--SSTT-HHHHHTTTTTS--
--SSTT-HHHHHTTTTTTT-
---STT-HHHHGGGTT-S--
----TT-HHHHTSSTTTTT-
----TT-HHHHTSSTT-S--
----TT-HHHHGGGTTSS--
----TT-HHHHGGGTT-S--
---SSS-HHHHGGGTT-S--
----TT-TTGGGTTTT-S--
----TT-HHHHGGGTTSS--
--S-TT-HHHHHHSTTTTT-
--S-TT-HHHHHHSTTSS--
--SSTT-HHHHHHSTTTTT-
----TT-HHHHHHSTTTS--
----TT-HHHHHTSTTTTT-
----TT-HHHHHHSTTTTT-
----TT-HHHHHHSTTTS--
---STT-HHHHTTSTT-S--
---SSS-HHHHTTSTTTTT-
----SS-HHHHTTSTTSS--
----TT-HHHHHH-TTTS--
----TT-HHHHTT-TTTTT-
----TT-HHHHTT-TTTTT-
--SSTT-HHHHTT-TT-S--
--SSTT-HHHHHHSTT-S--
---STT-HHHHTTSTTTTT-
--SSTT-HHHHHS-TTTTT-
----TT-HHHHTT-TTSS--
----TT-HHHHTT-TTTTT-
--SSTT-HHHHHT-TT-S--
----TT-HHHHHHSTT-S--
--SSTT-HHHHHSSTT-S--
--SSTT-HHHHHHSTT-S--
--S-TT-HHHHTTSTTTS--
--S-TT-HHHHHHSTTTTT-
----TT-HHHHHHSTTSS--
----TT-HHHHHHSTT-S--
--S-TT-HHHHHHSTTSS--
---STT-HHHHHHSTT-S--
----TT-HHHHHHSTT-S--
---STT-HHHHHH-TTTTT-
---SSS-HHHHHHSTTTTT-
--S-TT-HHHHHT-TTTS--
--S-TT-HHHHHTSTTTTT-
--SSTT-HHHHHTSTTTS--
--SSSS-HHHHTTSTTTTT-
--S-SS-HHHHHHSTTTTT-
--SSSS-TTTGGG-TT-S--
--SSSS-HHHHTT-TTTS--
--SSSS-HHHHTT-TTTTT-
--SSSS-HHHHTTSTTTS--
--SSSS-TTGGGTSTT-TT-
--SSSS-TTGGGGSTT-TT-
--SSSS-TTHHHHSTTTTT-
--SSSS-TTGGGSSTTTS--
--SSSS-HHHHTT-TTTTT-
--SSSS-HHHHHT-TTTTT-
--SSSS-HHHHTTSTT-TT-
--SSSS-HHHHHHSTT-TT-
--SSSS-HHHHTT-TTTTT-
--SSSS-HHHHHHSTT-TT-
--SSSS-HHHHHH-TT-TT-
--SSSS-HHHHHHSTTTTT-
--SSTT-HHHHTT-TTTTT-
--SSTT-HHHHTT-TT-TT-
--SSSS-HHHHTTSTT----
--SSSS-HHHHTTSTT-S--
--SSSS-HHHHTT-TTTTT-
--SSSS-HHHHTT-TTTTT-
--SSSS-HHHHTT-TTTTT-
--SSSS-HHHHTT-TTTTT-
--SSSS-HHHHTT-TTTTT-
--SSSS-HHHHTT-TTSTT-
--SSSS-HHHHTT-TTTTT-
--SSSS-HHHHTT-TTTS--
--SSSS-HHHHTT-TT-S--
--SSSS-HHHHTT-TTTTT-
--SSSS-HHHHTTSTT-S--
--SSSS-HHHHTTSTT-TT-
--SSSS-HHHHTTSTTTTT-
--SSSS-HHHHHHHTTTS--
--S-SS-HHHHTTSTT-S--
--S-TT-HHHHTT-TT-S--
--S-TT-HHHHTT-TTTS--
--SSTT-HHHHHTSTTTTT-
--S-TT-HHHHTT-TTTTT-
--S-SS-HHHHTTSTTSTT-
---SSS-HHHHTT-TTTTT-
--SSSS-HHHHTT-TT-TT-
--SSTT-TTGGGS-TT-S--
--S-TT-HHHHHT-TT-S--
--SSSS-TTGGGT-TTTTT-
--S-TT-HHHHTTSTT-TT-
--S-TT-HHHHTT-TT-TT-
--S-TT-HHHHTT-TT-S--
--S-TT-HHHHHT-SS-TT-
--S-TT-HHHHHT-SS-TT-
--S-TT-HHHHTTSTTTTT-
--SSTT-HHHHTT-TT-TT-
--SSTT-HHHHHTSTT-S--
----TT-HHHHTT-TTSTT-
----TT-HHHHTT--S-TT-
----TT-HHHHTT-SSSTT-
----TT-HHHHTT--S-TT-
----TT-HHHHTT-SS-S--
----TT-HHHHTT-SSSS--
--S-TT-HHHHHT-SSSS--
---SSS-HHHHTT-SSSTT-
---STT-HHHHTT-SS-S--
----SS-HHHHTT-SSSTT-
---SSS-HHHHHH-SS-S--
--SSSS-HHHHTT-SSSTT-
--S-SS-TTHHHHSSSSS--
--SSSS-HHHHTT-SSSS--
--SSSS-HHHHHH-SSSS--
---STT-HHHHTT-SS-S--
----TT-HHHHTS-SS-TT-
---STT-HHHHTT-SSSTT-
---STT-HHHHTT-SSSTT-
----TT-HHHHTT-SS-TT-
---STT-TTTTTT-SSSTT-
---STT-GGG-TT-SSSS--
----TT-HHHHTT-SSSS--
---STT-TTGGGG-SSSTT-
---SSS-HHHHTT-SSSS--
---SSS-TTGGGS-SSSTT-
---STT-TTTTSS-SSSS--
----TT-GGGGSS-SS-S--
---STT-TTTTTT-SS-S--
----TT-TTTTTT-SS-S--
---STT-HHHHHT-SSSS--
---STT-HHHHTTSSSSS--
---STT-TTHHHHSSS-S--
---SSS-HHHHTTSSS-S--
----TT-HHHHHTSSSSS--
----TT-HHHHHSSSS-TT-
---STT-HHHHHTSSSSS--
---SSS-HHHHHT-SS-S--
--SSSS-HHHHHTSSSSS--
---SSS-HHHHHS-SSSS--
--SSSS-HHHHTTSSS-S--
--SSSS-TTHHHHSSSSS--
---SSS-HHHHTT-SSSS--
---SSS-HHHHHS-SSSS--
---SSS-HHHHHTSSS-S--
---SSS-HHHHTTSSSSS--
--SSSS-HHHHHSSSSSS--
---SSS-HHHHHH-SSSS--
----TT-HHHHTTSSSSS--
----SS-HHHHTT-SS-S--
----TT-HHHHTT-SSSS--
----TT-HHHHHT-SSSS--
----TT-HHHHTT-SSSS--
----TT-HHHHHH-SSSS--
---SSS-HHHHHT-SSSS--
----SS-HHHHTTSSS-S--
----SS-HHHHHHSSSSS--
----SS-HHHHHHSSSSS--
----TT-HHHHTT-SSSS--
----SS-HHHHTT-SSSS--
--SSTT-HHHHTT-SS-S--
----TT-HHHHHT-SSSS--
----SS-HHHHTTSTT-S--
--SSSS-HHHHHT-SSSS--
--SSSS-HHHHTTSSSSS--
---SSS-HHHHTT-SS-S--
--SSSS-HHHHHTSSS-S--
--SSSS-HHHHTTSSS-S--
--SSSS-HHHHHHSSSSS--
---SSS-HHHHHTSSS-S--
---SSS-HHHHHSSSS-S--
---SSS-HHHHHS-SS-S--
---SSS-HHHHHTSSS-S--
---SSS-HHHHHSSSS-S--
---SSS-HHHHHTSSS-S--
---SSS-HHHHHTSSS-S--
---SSS-HHHHTTSTT-S--
---SSS-HHHHTTSSS-S--
---SSS-HHHHTT-SS-S--
----SS-HHHHTT-SS-S--
--SSSS-HHHHHS-SS-S--
--SSSS-HHHHTTSSS-S--
--SSSS-HHHHTTSSS-S--
--SSSS-HHHHTT-SSSS--
---SSS-HHHHTSSSSSS--
--SSSS-HHHHTTSSSSS--
---SSS-HHHHTTSSSSS--
---SSS-HHHHHTSSSSS--
----SS-HHHHTT-SSSS--
----TT-HHHHTT-SSSS--
----TT-TTTGGG-SSSS--
----TT-HHHHHHS-S-S--
----TT-HHHHTTS-S-S--
----SS-HHHHHS-SSSS--
----SS-HHHHTT-SSSS--
--S-SS-HHHHTT--SSS--
----SS-HHHHTT--SSS--
--S-SS-HHHHHH--SSS--
--S----HHHHHHSSS-S--
----SS-HHHHTT-SSSS--
--S-S--HHHHTT-SSSS--
--S-S--HHHHHH-SSSS--
--SSS--HHHHHT-SSSS--
--S-S--HHHHHT-SSSS--
--SS--SHHHHHH-SSSS--
--S-S--HHHHHT-SSSS--
--SSS--TTHHHH-SSSS--
--S-S--HHHHHH-SSSS--
--SSS-SHHHHTT-SSSS--
--SSS--HHHHHH-SSSTT-
--SSS--TTHHHH-SSSS--
--SS--SHHHHHT-SS-S--
---S--SHHHHTT-SSSS--
--SSS--HHHHHH-SSSS--
--SS---HHHHHS--SSS--
---SS-SHHHHTT-SSSS--
--SSS-SHHHHHH-SSSS--
--SS---HHHHHT-SSSS--
--SSS--HHHHHH-SSSS--
--SS---HHHHTT-SSSS--
--SSS--HHHHHH-SSSS--
--SSS--TTGGGT--SSS--
--SSS-SHHHHHH--SSS--
--SS---HHHHTT--SSS--
--S----HHHHTT--SSS--
--S-S--HHHHTT--SSS--
--SSS--HHHHTT-SSSS--
--SSS--HHHHTT-SSSS--
--SSS-SHHHHHH-SSSS--
--SS--SHHHHTT-SSSS--
--SS--STTTTTS-SSSS--
--SS--SHHHHHH-SSSS--
--SS--SHHHHTTSSS-S--
--SS---TTHHHHSSS-S--
--SS---TTHHHHSSS-S--
--SS---HHHHTTSSS-S--
--SSS-SHHHHTTSSS-S--
--SSS--HHHHHH-SS-S--
---SS-SHHHHTT-SS-S--
---SS-SHHHHTT-SS-S--
---SS--TTTTTT-SS-S--
---SS-STTHHHH-SS-S--
---SS--HHHHHH-SSSS--
---SS--HHHHTT-SSSS--
---SS-SHHHHTT-SS-S--
---SS-STTHHHH-SSSS--
--SSS--TTHHHH-SSSS--
--SSS--HHHHHH-SSSS--
--SSS-SHHHHHH-SS-S--
--SSS--HHHHTS-SSSS--
--SSS--TTHHHH-SSSS--
--SS--SHHHHTT-SSSS--
--SS--STTHHHH-SSSS--
--SSS--HHHHHH-SS-S--
--SSS--HHHHHH-SSSS--
--SSS--TTHHHH-SSSS--
--SSS--HHHHHH--SSS--
--SSS--HHHHHH-SSSS--
--SS---HHHHTT-SSSS--
--SS---HHHHHH-SSSS--
--SSS--HHHHHH-SSSS--
--SSS--HHHHHH-SSSS--
--SSS--TTGGGT-SSSS--
--SSS--HHHHTT-SSSS--
--SSS--TTHHHH-SSSS--
--SSS--TTHHHH-SSSS--
--SSS--TTHHHH-SSSS--
--SSS--HHHHHH-SSSS--
--SSS--TTGGGT--SSS--
--SSS--HHHHHH-SSSS--
--SS---HHHHHH-SSSS--
--SSS--HHHHTT-SSSS--
--SSS--HHHHHH-SSSS--
--SSS--TTHHHH-SSSS--
--SSS--TTGGGT-SS-S--
--SSS--TTGGGT-SSSS--
--SSS--TTGGGT-SSSS--
--SSS--HHHHTT-SSSS--
--SSS--TTHHHHS-SSS--
--SSS--HHHHTT-SSSS--
--SSS--HHHHTT-SSSS--
--SS---TTGGGT-SSSS--
--SSS--HHHHHH-SSSS--
--SS--SHHHHTT-SS-TT-
--SSS--TTGGGT-SSSS--
--SS--SHHHHTT-SS-S--
--SSS--HHHHTT-SSS---
--SSS--HHHHTT-SSSS--
--SSS--HHHHTT-SS-S--
--SSS--TTTTTT-SS-S--
--SSS--TTHHHH-SS-TT-
--SSS--HHHHTT-SS-S--
--SSS--TTHHHH-SSSS--
--SS---HHHHTT-SS-S--
--SSS--HHHHTT-SSS---
--SSS--HHHHHH-SS----
--SSS--HHHHHH-SS-S--
--SSS--HHHHTT-SS-S--
--SSS--HHHHTT-SS-S--
--SS---TTTTTT-SSSS--
--SSS--HHHHTT-SSSS--
--SSS--HHHHHH-SSSS--
--SS---TTTTTT-SSSS--
--SSS--TTGGGT-SSSS--
--SSS-SHHHHTT-SSSS--
--SSS--HHHHTT-SSSS--
--SS---HHHHHH-SSSS--
--SSS--TTHHHH-SSSS--
--SSS--TTGGGT-SSSS--
--SSS--TTHHHH-SSSS--
--SSB--HHHHHH-SSSSB-
--SSS--TTHHHH-SSSS--
--SS---TTHHHH-SSSS--
--SS---TTGGGT-SSSS--
--SS---TTHHHH-SSSS--
--SSS--HHHHHH-SSSS--
--SSS--HHHHTT-SSSS--
--SSS--HHHHHH-SSSS--
---SS--TTGGGT-SSSS--
--SSS--TTGGGT-SSSS--
--SSS--HHHHHHSSS-S--
--SSS--HHHHHHS-SSS--
--SSS--TTGGGS--SSS--
--SSS--HHHHHH-SSSS--
--SSS--HHHHHH-SSSS--
--SSS--TTGGGT--SSS--
--SSS--HHHHTT--SSS--
--SS---TTGGGT-SSSS--
---SS--HHHHTT--SSS--
--SSS--HHHHHH-SSSS--
--SSS--HHHHHH--SSS--
--SSS--TTGGGT--SSS--
--SSS--TTHHHH--SSS--
--SSS--TTHHHH-SSSS--
--SSS--HHHHHH-SSSS--
--SSS--HHHHHH-SSSS--
--SSS--HHHHHH-SSSS--
--SSS--HHHHHH--SSS--
---SS--TTHHHH-SSSS--
--SSS--TTHHHH-SSSS--
--SSS--TTGGGT-SSSS--
--SSS--TTHHHH-SSSS--
[truncated: 20,014 more chars]
