# Supplementary material for: Unfolding of α-helical 20-residue poly-glutamic acid analyzed by multiple runs of canonical molecular dynamics simulations
Source: PeerJ. 2018 May 15;6:e4769. doi: 10.7717/peerj.4769 (PMC5958886; doi:10.7717/peerj.4769)
Supplement: Supplemental Information 5 — The data includes the two initial structures and trajectories of secondary structural elements of all the residues in all the snapshots generated in this study. All the figures and tables in this manuscript were generated based on this raw data. [file peerj-06-4769-s005.gz › ss_trajectory/Ide/ide7.txt]

-HHHHHHHHHHHHHHHHHH-
-HHHHHHHHHHHHHHHHHH-
-HHHHHHHHHHHHHHHHHH-
-HHHHHHHHHHHHHHHHTT-
-HHHHHHHHHHHHHHHHTT-
-HHHHHHHHHHHHHHHGGG-
-HHHHHHHHHHHHHHHHTT-
-HHHHHHHHHHHHHHHHTT-
-HHHHHHHHHHHHHHHHHT-
-HHHHHHHHHHHHHHHHTT-
-HHHHHHHHHHHHHHHHTT-
-HHHHHHHHHHHHHHHHHH-
-HHHHHHHHHHHHHHHHTT-
-HHHHHHHHHHHHHHHHHH-
-HHHHHHHHHHHHHHHHTT-
-HHHHHHHHHHHHHHHHHH-
-HHHHHHHHHHHHHHHHHH-
-HHHHHHHHHHHHHHHHHT-
-TTHHHHHHHHHHHHHHHT-
-HHHHHHHHHHHHHHHHHH-
-HHHHHHHHHHHHHHHHTT-
-THHHHHHHHHHHHHHHTT-
--HHHHHHHHHHHHHHHTT-
--HHHHHHHHHHHHHHHHH-
--HHHHHHHHHHHHHHHHH-
--HHHHHHHHHHHHHHHHH-
--HHHHHHHHHHHHHHHHH-
--HHHHHHHHHHHHHHHTT-
--HHHHHHHHHHHHHHHHT-
--HHHHHHHHHHHHHHHTT-
--HHHHHHHHHHHHHHHTT-
--HHHHHHHHHHHHHHHTT-
--HHHHHHHHHHHHHHHTT-
--HHHHHHHHHHHHHHHHT-
--HHHHHHHHHHHHHHHHT-
--HHHHHHHHHHHHHHHH--
--HHHHHHHHHHHHHHHT--
--HHHHHHHHHHHHHHHHH-
--HHHHHHHHHHHHHHHHT-
--HHHHHHHHHHHHHHHH--
--HHHHHHHHHHHHHHHTT-
--HHHHHHHHHHHHHHHHT-
--HHHHHHHHHHHHHHHHT-
-HHHHHHHHHHHHHHHHHT-
-HHHHHHHHHHHHHHHHH--
-HHHHHHHHHHHHHHHHH--
-HHHHHHHHHHHHHHHHH--
--SHHHHHHHHHHHHHHHH-
--SHHHHHHHHHHHHHHHH-
--SHHHHHHHHHHHHHHTT-
--SHHHHHHHHHHHHHHTT-
--SHHHHHHHHHHHHHHHH-
-TTHHHHHHHHHHHHHHHT-
-TTHHHHHHHHHHHHHHHH-
--THHHHHHHHHHHHHHHT-
-HHHHHHHHHHHHHHHHHT-
-HHHHHHHHHHHHHHHHHT-
-HHHHHHHHHHHHHHHTT--
-TTHHHHHHHHHHHHHHTT-
-HHHHHHHHHHHHHHHHH--
-HHHHHHHHHHHHHHHHHH-
-HHHHHHHHHHHHHHHHTT-
-HHHHHHHHHHHHHHHHHH-
-HHHHHHHHHHHHHHHHHH-
-HHHHHHHHHHHHHHHHHH-
-HHHHHHHHHHHHHHHHHT-
-HHHHHHHHHHHHHHHHH--
-HHHHHHHHHHHHHHHHHT-
-HHHHHHHHHHHHHHHHHT-
-HHHHHHHHHHHHHHHHHT-
-HHHHHHHHHHHHHHHHHT-
-HHHHHHHHHHHHHHHHHT-
-HHHHHHHHHHHHHHHHHH-
-HHHHHHHHHHHHHHHHHH-
-HHHHHHHHHHHHHHHHHH-
--HHHHHHHHHHHHHHHHH-
-HHHHHHHHHHHHHHHHHT-
-HHHHHHHHHHHHHHHHHT-
-HHHHHHHHHHHHHHHHHT-
-HHHHHHHHHHHHHHHHHH-
-HHHHHHHHHHHHHHHHHH-
-HHHHHHHHHHHHHHHHHH-
-HHHHHHHHHHHHHHHHHH-
--HHHHHHHHHHHHHHHHH-
-HHHHHHHHHHHHHHHHTT-
-HHHHHHHHHHHHHHHHHH-
-HHHHHHHHHHHHHHHHHH-
-HHHHHHHHHHHHHHHHHH-
-HHHHHHHHHHHHHHHHHT-
-HHHHHHHHHHHHHHHHHT-
-HHHHHHHHHHHHHHHHTT-
-HHHHHHHHHHHHHHHHHH-
-HHHHHHHHHHHHHHHHHT-
-HHHHHHHHHHHHHHHHHH-
-HHHHHHHHHHHHHHHHHT-
-HHHHHHHHHHHHHHHHHH-
-HHHHHHHHHHHHHHHHHH-
-HHHHHHHHHHHHHHHHHH-
-HHHHHHHHHHHHHHHHHH-
--HHHHHHHHHHHHHHHTT-
--HHHHHHHHHHHHHHHHH-
--HHHHHHHHHHHHHHHHH-
--HHHHHHHHHHHHHHHHH-
--HHHHHHHHHHHHHHHHH-
--HHHHHHHHHHHHHHHHH-
--HHHHHHHHHHHHHHHHH-
--HHHHHHHHHHHHHHHH--
--HHHHHHHHHHHHHHHTT-
-HHHHHHHHHHHHHHHHHH-
-HHHHHHHHHHHHHHHHHT-
-HHHHHHHHHHHHHHHHTT-
-THHHHHHHHHHHHHHHHH-
-THHHHHHHHHHHHHHHHH-
-HHHHHHHHHHHHHHHHHH-
-HHHHHHHHHHHHHHHHTT-
-HHHHHHHHHHHHHHHHHH-
-HHHHHHHHHHHHHHHHHT-
-HHHHHHHHHHHHHHHHTT-
-HHHHHHHHHHHHHHHHH--
-HHHHHHHHHHHHHHHHT--
-HHHHHHHHHHHHHHHHHH-
-HHHHHHHHHHHHHHHHHH-
-HHHHHHHHHHHHHHHHHH-
-TTHHHHHHHHHHHHHHHH-
-HHHHHHHHHHHHHHHHHH-
-HHHHHHHHHHHHHHHHHH-
-HHHHHHHHHHHHHHHHTT-
-HHHHHHHHHHTTHHHHH--
-HHHHHHHHHHTTHHHHHH-
-HHHHHHHHHHTTHHHHHH-
-HHHHHHHHHHTTTTHHHH-
-HHHHHHHHHHTTTTHHHH-
-HHHHHHHHHTTTTTGGGT-
-HHHHHHHHHHHHHTGGG--
-HHHHHHHHHHTTHHHHHT-
-HHHHHHHHHHTTTTGGGT-
--HHHHHHHHHTTTTHHHH-
--HHHHHHHHHTTTTTTT--
--HHHHHHHHHHHTTTTT--
--HHHHHHHHHTTHHHHHH-
-HHHHHHHHHHTTTTGGGT-
-HHHHHHHHHHHTHHHHTT-
--HHHHHHHHHH-TTGGGT-
--HHHHHHHHHTSHHHHHH-
--HHHHHHHHHHTHHHHHT-
--HHHHHHHHHHSHHHHHT-
--HHHHHHHHHTTHHHHH--
--HHHHHHHHHHTHHHHHH-
--HHHHHHHHHHTHHHHHT-
--HHHHHHHHHHHHHHHHT-
--HHHHHHHHHHHHHHHT--
--HHHHHHHHHHHHHHTT--
--HHHHHHHHHHHHHHTT--
--HHHHHHHHHHHHHHTTT-
--HHHHHHHHHHHHHHHHT-
--HHHHHHHHHHHHHHTT--
--HHHHHHHHHHHHHTTT--
--HHHHHHHHHHHHHHTT--
--HHHHHHHHHHHHHHTT--
--HHHHHHHHHHHHHHTT--
--HHHHHHHHHHHHHHTT--
--HHHHHHHHHHHHHHHH--
--HHHHHHHHHHHHHHHT--
--HHHHHHHHHHHHHHHHH-
--HHHHHHHHHHHHHHHHH-
--HHHHHHHHHHHHHHHTT-
--HHHHHHHHHHHHHHHHH-
--HHHHHHHHHHHHHHTTT-
--HHHHHHHHHHHHHHHTT-
--HHHHHHHHHHHHHHTTT-
--HHHHHHHHHHHHHHHTT-
--HHHHHHHHHHHHHHHTT-
--HHHHHHHHHHHHHHHHH-
--HHHHHHHHHHHHHHHTT-
--HHHHHHHHHHHHHHHHH-
--HHHHHHHHHHHHHHHHH-
--HHHHHHHHHHHHHHHHH-
--HHHHHHHHHHHHHHHHH-
--HHHHHHHHHHHHHHHHH-
--HHHHHHHHHHHHHHHTT-
--HHHHHHHHHHHHHHHTT-
--HHHHHHHHHHHHHHHHH-
--HHHHHHHHHHHHHHTTT-
--HHHHHHHHHHHHHHHHH-
--HHHHHHHHHHHHHHHHH-
--HHHHHHHHHHHHHHHHT-
--HHHHHHHHHHHHHHHHH-
--HHHHHHHHHHHHHHHHH-
--HHHHHHHHHHHHHHHHH-
--HHHHHHHHHHHHHHHHH-
--HHHHHHHHHHHHHHHHH-
--HHHHHHHHHHHHHHHHH-
--HHHHHHHHHHHHHHHHH-
--HHHHHHHHHHHHHHHHH-
--HHHHHHHHHHHHHHHHH-
--HHHHHHHHHHHHHHTT--
--HHHHHHHHHHHHHHHHH-
--HHHHHHHHHHHHHHHTT-
--HHHHHHHHHHHHHHHTT-
--HHHHHHHHHHHHHHHHH-
--HHHHHHHHHHHHHHHHH-
--HHHHHHHHHHHHHHHTT-
--HHHHHHHHHHHHHHHHH-
--THHHHHHHHHHHHHHHH-
---HHHHHHHHHHHHHHHH-
---HHHHHHHHHHHHHHTT-
---HHHHHHHHHHHHHTTT-
---HHHHHHHHHHHHHHTT-
---HHHHHHHHHHHHHHHH-
---HHHHHHHHHHHHHTTT-
---TTTTHHHHHHHHHHHH-
---TTTTHHHHHHHHHHHH-
--GGGTHHHHHHHHHHHTT-
---HHHHHHHHHHHHHHHH-
--HHHHHHHHHHHHHHHHH-
--HHHHTHHHHHHHHHHHH-
--HHHHHHHHHHHHHHHHH-
--HHHHHHHHHHHHHHHHT-
--HHHHHHHHHHHHHHHHT-
--HHHHHHHHHHHHHHHHH-
--HHHHHHHHHHHHHHHHH-
--HHHHHHHHHHHHHHHHH-
--HHHHHHHHHHHHHHTTT-
--HHHHHHHHHHHHHHHTT-
--HHHHHHHHHHHHHHHTT-
--HHHHHHHHHHHHHHTT--
--HHHHHHHHHHHHHHHHH-
--HHHHHHHHHHHHHHHHT-
--HHHHHHHHHHHHHHHT--
--HHHHHHHHHHHHHHHH--
-THHHHHHHHHHHHHHHT--
--HHHHHHHHHHHHHHHH--
--HHHHHHHHHHHHHHHT--
--HHHHHHHHHHHHHHHH--
--HHHHHHHHHHHHHHHH--
--HHHHHHHHHHHHHHTT--
--HHHHHHHHHHHHHHHH--
--HHHHHHHHHHHHHHHH--
--HHHHHHHHHHHHHHHH--
--HHHHHHHHHHHHHHHT--
--HHHHHHHHHHHHHHHH--
--HHHHHHHHHHHHHHHS--
--HHHHHHHHHHHHHHHH--
--HHHHHHHHHHHHHHHT--
--HHHHHHHHHHHHHHHH--
--HHHHHHHHHHHHHHHH--
--HHHHHHHHHHHHHHHH--
--HHHHHHHHHHHHHHHT--
--HHHHHHHHHHHHHHTT--
--HHHHHHHHHHHHHHHH--
--HHHHHHHHHHHHHTTS--
--THHHHHHHHHHHHHHT--
---HHHHHHHHHHHHHHH--
---HHHHHHHHHHHHHHH--
---HHHHHHHHHHHHHTT--
---HHHHHHHHHHHHHTT--
---HHHHHHHHHHHHHTT--
---HHHHHHHHHHHHHTT--
---HHHHHHHHHHHHHHT--
---HHHHHHHHHHHHHHH--
---HHHHHHHHHHHHHTT--
-TTHHHHHHHHHHHHHTT--
-TTHHHHHHHHHHHHHTT--
-TTHHHHHHHHHHHHHTT--
-TTHHHHHHHHHHHHTTT--
-TTHHHHHHHHHHHHHHHT-
-TTHHHHHHHHHHHHHHHT-
-TTHHHHHHHHHHHHHHHH-
-TTHHHHHHHHHHHHHHTT-
-TTHHHHHHHHHHHHHTTT-
-TTHHHHHHHHHHHHHHTT-
-TTHHHHHHHHHHHHHHTT-
-TTHHHHHHHHHHHHHHTT-
-TTHHHHHHHHHHHHHHHH-
-TTHHHHHHHHHHHHHHTT-
-TTHHHHHHHHHHHHHHHH-
-TTHHHHHHHHHHHHHHHH-
-TTHHHHHHHHHHHHHHHH-
-TTHHHHHHHHHHHHHHHH-
-TTHHHHHHHHHHHHHHHH-
-TTHHHHHHHHHHHHHHHH-
-TTHHHHHHHHHHHHHHTT-
-TTHHHHHHHHHHHHHTTT-
-TTHHHHHHHHHHHHHHHH-
-TTHHHHHHHHHHHHHHHH-
-TTHHHHHHHHHHHHHHTT-
-TTHHHHHHHHHHHHHHHH-
-TTHHHHHHHHHHHHHHHH-
-TTHHHHHHHHHHHHHHHH-
-TTHHHHHHHHHHHHHHHH-
-TTHHHHHHHHHHHHHHHH-
-TTHHHHHHHHHHHHHHHH-
-TTHHHHHHHHHHHHHHHH-
-TTHHHHHHHHHHHHHTTT-
-TTHHHHHHHHHHHHHHTT-
-TTHHHHHHHHHHHHGGGG-
-TTHHHHHHHHHHHHHHTT-
-TTHHHHHHHHHHHHHHT--
-TTHHHHHHHHHHHHTTTT-
--SHHHHHHHHHHHHGGGG-
-TTHHHHHHHHHHHHGGGG-
-TTHHHHHHHHHHHHHHHH-
-TTHHHHHHHHHHHHHHHT-
--SHHHHHHHHHHHHHHTT-
-TTHHHHHHHHHHHHHHTT-
-TTHHHHHHHHHHHHHHTT-
-TTHHHHHHHHHHHHHHTT-
-TTHHHHHHHHHHHHHHHH-
-TTHHHHHHHHHHHHHHHH-
-TTHHHHHHHHHHHHHHHH-
--SHHHHHHHHHHHHHHHH-
-HHHHHHHHHHHHHHHHTT-
-HHHHHHHHHHHHHHHHTT-
-HHHHHHHHHHHHHHHHTT-
-HHHHHHHHHHHHHHHHTT-
-HHHHHHHHHHHHHHHHT--
-HHHHHHHHHHHHHHHHHH-
-HHHHHHHHHHHHHHHGGG-
-HHHHHHHHHHHHHHHHTT-
-HHHHHHHHHHHHHHHGGG-
-HHHHHHHHTTTHHHHHHH-
-HHHHHHHHHHHHHHHHTT-
-HHHHHHHHHHHHHHHTT--
-HHHHHHHHHHHHHHHHTT-
--HHHHHHHHHHHHHHGGG-
--HHHHHHHHHHHHHHHHT-
--TTHHHHHHHHHHHHHH--
--TTHHHHHHHHHHHHHHH-
---THHHHHHHHHHHHHHH-
--TTHHHHHHHHHHHHHTT-
--TTHHHHHHHHHHHHHTT-
--TTHHHHHHHHHHHHHTT-
--TTHHHHHHHHHHHHHHH-
---TTHHHHHHHHHHHHTT-
---TTHHHHHHHHHHHHTT-
-----HHHHHHHHHHHHHH-
----SHHHHHHHHHHHHTT-
----HHHHHHHHHHHHHHH-
----HHHHHHHHHHHHHTT-
---SHHHHHHHHHHHHHTT-
---SSHHHHHHHHHHHHH--
---TTHHHHHHHHHHHHT--
---TTHHHHHHHHHHTTS--
---TTHHHHHHHHHHHTS--
---TTHHHHHHHHHTTTS--
---TTHHHHHHHHHHHHH--
--GGGHHHHHHHHHHHHH--
--TTSHHHHHHHHHHHHH--
---TTHHHHHHHHHHHTT--
---SSHHHHHHHHHHTTT--
---TTHHHHHHHHHHHHH--
---TTHHHHHHHHHHHTT--
---TTHHHHHHHHHHHHH--
---TTHHHHHHHHHHHHH--
--GGGHHHHHHHHHHHHS--
---TTHHHHHHHHHHHHH--
---TTHHHHHHHHHHHHH--
---TTHHHHHHHHHHHHH--
---TTHHHHHHHHHHHTT--
---TTHHHHHHHHHHHHH--
---HHHHHHHHHHHHHHH--
---TTHHHHHHHHHHHHH--
---TTHHHHHHHHHHHHH--
---SSHHHHHHHHHHTTT--
---TTHHHHHHHHHHHHH--
---TTHHHHHHHHHHHHH--
-TTTTHHHHHHHHHHHHH--
---SSHHHHHHHHHHHTT--
---TTHHHHHHHHHHHHH--
---SSHHHHHHHHHHHHH--
-TTTTHHHHHHHHHHHHH--
-TTTTHHHHHHHHHHHHH--
-TTTTHHHHHHHHHHHHH--
-TTTTHHHHHHHHHHTTT--
-TTTTHHHHHHHHHHHHH--
-TTTTHHHHHHHHHHHHH--
-TTTTHHHHHHHHHHHHH--
-TTTTHHHHHHHHHHHTT--
-TTTTHHHHHHHHHHHTT--
-TTTTHHHHHHHHHHHHH--
-TTTTHHHHHHHHHHHHH--
-TTTTHHHHHHHHHHHTT--
-TTTTHHHHHHHHHHHHS--
-GGGTHHHHHHHHHGGGT--
-TTTTHHHHHHHHHHHHH--
-TTTTHHHHHHHHHHHHH--
-TTTTHHHHHHHHHHHHH--
-TTHHHHHHHHHHHHHHH--
--SHHHHHHHHHHHHHHH--
--SHHHHHHHHHHHHHHH--
--SHHHHHHHHHHHHHTT--
--SHHHHHHHHHHHHHHH--
-TTHHHHHHHHHHHHHHH--
-TTHHHHHHHHHHHHHHH--
-TTHHHHHHHHHHHHHTS--
--SHHHHHHHHHHHHHHT--
-TTHHHHHHHHHHHHTTT--
-TTHHHHHHHHHHHHHTT--
--SHHHHHHHHHHHHHHH--
--SHHHHHHHHHHHHHTT--
-TTHHHHHHHHHHHHHHH--
-TTHHHHHHHHHHHHHHH--
--SHHHHHHHHHHHHHTT--
-TTHHHHHHHHHHHHHTT--
--SHHHHHHHHHHHHHTT--
--SHHHHHHHHHHHHHHH--
--SHHHHHHHHHHHHHHH--
--SHHHHHHHHHHHHHHH--
--SHHHHHHHHHHHHTTT--
-TTHHHHHHHHHHHHHHH--
-TTHHHHHHHHHHHHHTT--
--SHHHHHHHHHHHHHHH--
-TTHHHHHHHHHHHHHHH--
---HHHHHHHHHHHHHHH--
---HHHHHHHHHHHHHHTT-
---HHHHHHHHHHHHHHT--
---HHHHHHHHHHHHHHH--
---HHHHHHHHHHHHHHS--
---HHHHHHHHHHHHHHH--
---HHHHHHHHHHHHHHH--
---HHHHHHHHHHHHTTT--
--THHHHHHHHHHHHHHH--
---HHHHHHHHHHHHHHH--
---HHHHHHHHHHHHHHH--
---HHHHHHHHHHHTTTT--
---HHHHHHHHHHTS-SS--
---HHHHHHHHHHHTTSS--
---HHHHHHHHHHHTTTS--
---HHHHHHHHHHHSSTT--
---HHHHHHHHHHHTTTT--
---HHHHHHHHHHSGGGG--
--SHHHHHHHHTTTTTTT--
--SHHHHHHHHHHSTTTT--
-TTHHHHHHHHHHHGGGG--
-TTHHHHHHHHHHTTTTT--
--SHHHHHHHHHHTSSTT--
--SHHHHHHHHHHTTTTT--
--SHHHHHHHHHHTTTTT--
--SHHHHHHHHHHTSSTT--
---HHHHHHHHHHTTTTS--
-TTHHHHHHHHHH-SSTT--
-TTHHHHHHHHTTSTTTT--
--SHHHHHHHHHHTTTTT--
--SHHHHHHHHHHSTTTT--
--SHHHHHHHHHHSTTTT--
--SHHHHHHHHHHSTTSS--
--SHHHHHHHHHHSTTTT--
--SHHHHHHHHHH---TT--
--SHHHHHHHHHH-SSTT--
--SHHHHHHHHHHSTTTT--
--SHHHHHHHHHHSTTTS--
-TTHHHHHHHHHHSTTTT--
--SHHHHHHHHHHSTTTT--
--SHHHHHHHTTTSTTTT--
--SHHHHHHHTTT--STT--
--SHHHHHHHHHHSTTTT--
--SHHHHHHHHTT-TTTT--
--SHHHHHHHHHH-TTTT--
--SHHHHHHHHTTS--TT--
--SHHHHHHHHHTTTTTT--
--SHHHHHHHHHTTGGGG--
--SHHHHHHHHHT-GGGS--
--SHHHHHHHHHHTGGGG--
--SHHHHHHHHHHTGGGG--
--SHHHHHHHHHTSTT-S--
-TTHHHHHHHHHTTGGGG--
-TTHHHHHHHHHTTGGGG--
-TTHHHHHHHHHTTHHHH--
-TTHHHHHHHHHHHHGGG--
-TTHHHHHHHHHHHHGGG--
-TTHHHHHHHHHHHHHHH--
---HHHHHHHHHTTGGGS--
--SHHHHHHHHHHHHGGG--
--SHHHHHHHHHHHHHHT--
--STTHHHHHHHHHHHHS--
--SHHHHHHHHHHHHHHS--
--STTHHHHHHHHHHHHS--
--SHHHHHHHHHHHHHHT--
--SHHHHHHHHHHHHHHT--
--SHHHHHHHHHHHHHHT--
--SHHHHHHHHHHHHHHH--
--SHHHHHHHHHHHHHHT--
-TTHHHHHHHHHHHHHHT--
--SHHHHHHHHHHHHHHS--
--SHHHHHHHHHHHHTTT--
--STTHHHHHHHHHHHHH--
--SHHHHHHHHHHHHHTT--
-TTHHHHHHHHHHHHHTT--
--SHHHHHHHHHHHHHTT--
--SHHHHHHHHHHHHHHS--
--SHHHHHHHHHHHHHHH--
--SHHHHHHHHHHHHHTT--
--SHHHHHHHHHHHHHHT--
--SHHHHHHHHHHHHTTT--
--SHHHHHHHHHHHHHTT--
--SHHHHHHHHHHHHHHS--
--SHHHHHHHHHHHHTTT--
--SHHHHHHHHHHHHHHH--
--SHHHHHHHHHHHHHHS--
--SHHHHHHHHHHHHHHT--
--SHHHHHHHHHHHHHHH--
--SHHHHHHHHHHHHHTT--
--STTHHHHHHHHHHHHT--
--SHHHHHHHHHHHHHHT--
--STTHHHHHHHHHHTTS--
-TTHHHHHHHHHHHHHTT--
--SHHHHHHHHHHHHHTT--
--SHHHHHHHHHHHHHTT--
--SHHHHHHHHHHHHHHH--
--SHHHHHHHHHHHHHHH--
--SHHHHHHHHHHHHTTT--
--SHHHHHHHHHHHHHTT--
--SHHHHHHHHHHHHHTT--
--SHHHHHHHHHHHHHTT--
--SHHHHHHHHHHHHHHH--
--SHHHHHHHHHHHHHHH--
--SHHHHHHHHHHHHHHH--
--SHHHHHHHHHHHHHTT--
--SHHHHHHHHHHHHHHT--
--SHHHHHHHHHHHHHHS--
--SHHHHHHHHHHHHHHS--
--SHHHHHHHHHHHHHHH--
--SHHHHHHHHHHHHHHH--
--SHHHHHHHHHHHHHHH--
--SHHHHHHHHHHHHHHS--
--SHHHHHHHHHHHHTS---
--SHHHHHHHHHHHHT----
--SHHHHHHHHHHHHHHS--
--SHHHHHHHHHHHTTS---
--SHHHHHHHHHHHHHSS--
--SHHHHHHHHHHHHTT---
--SHHHHHHHHHHHHHTS--
--SHHHHHHHHHHHHHHS--
--SHHHHHHHHHHHHHT---
--SHHHHHHHHHHHHTT---
-TTHHHHHHHHHHHHTTS--
---SHHHHHHHHHHHTTS--
---HHHHHHHHHHHHHSS--
---HHHHHHHHHHHTTTS--
---HHHHHHHHHHHTTS---
--SHHHHHHHHHHHTTSS--
-TTHHHHHHHHHHHTTTS--
--SHHHHHHHHHHHTTTS--
--SHHHHHHHHHHHTTS---
--SHHHHHHHHHHHHHT---
--SHHHHHHHHHHHHHT---
--SHHHHHHHHHHHHHS---
--SHHHHHHHHHHHHHS---
--SHHHHHHHHHHHHHT---
--SHHHHHHHHHHHHHT---
--SHHHHHHHHHHHHHT---
--SHHHHHHHHHHHHHT---
--SHHHHHHHHHHHHHT---
--SHHHHHHHHHHHHHS---
--SHHHHHHHHHHHHHS---
--SHHHHHHHHHHHHHS---
--SHHHHHHHHHHHTT----
--SHHHHHHHHHHHHT----
---HHHHHHHHHHHHT----
--SHHHHHHHHHHHTT----
--SHHHHHHHHHHHHH----
--SHHHHHHHHHHHHH----
--SHHHHHHHHHHHTTS---
--SHHHHHHHHHHHHTS---
--SHHHHHHHHHHHTT----
--SHHHHHHHHHHHHT----
--SHHHHHHHHHHHHH----
--SHHHHHHHHHHHTT----
--SHHHHHHHHHHHHH----
-TTHHHHHHHHHHHHH----
--SHHHHHHHHHHHTT----
--STTHHHHHHHHHHH----
--SHHHHHHHHHHHHHS---
-TTHHHHHHHHHHHTTS---
-TTHHHHHHHHHHTTTS---
-TTHHHHHHHHHHHTT----
--SHHHHHHHHHHHHH----
-TTHHHHHHHHHHHHT----
-TTHHHHHHHHHHHHH----
-TTHHHHHHHHHHHHH----
---HHHHHHHHHHHTT----
-TTTTHHHHHHHHHHT----
--SHHHHHHHHHHHTT----
--SHHHHHHHHHHHTT----
--SHHHHHHHHHHHTT----
--STTHHHHHHHHHTT----
--SHHHHHHHHHHHTT----
--SHHHHHHHHHHHHH----
--SHHHHHHHHHHHTT----
--SHHHHHHHHHHHTT----
--SHHHHHHHHHHTTS----
--STTHHHHHHHHHHH----
--SHHHHHHHHHHHTT----
-TTHHHHHHHHHHHTT----
--SHHHHHHHHHHHTT----
--SHHHHHHHHHHHTT----
--SHHHHHHHHHHHTT----
--SHHHHHHHHHHHTT----
--SHHHHHHHHHHHTT----
--SHHHHHHHHHHHTT----
--SHHHHHHHHHHHTT----
--SHHHHHHHHHHHHH----
--SHHHHHHHHHHHHS----
--SHHHHHHHHHHHHT----
--STTHHHHHHHHHHS----
--SHHHHHHHHHHHTT----
--SHHHHHHHHHHHTT----
--SHHHHHHHHHHHHT----
--SHHHHHHHHHHHHH-S--
--SHHHHHHHHSHHHHSS--
--SHHHHHHHHSTTTT-S--
--SHHHHHHHHTTTTS-S--
--SHHHHHHHH-GGGG-S--
-TTHHHHHHHHTTSTT-S--
--SHHHHHHHHSTTTT-S--
--SHHHHHHHHTTTTT-S--
--SHHHHHHHHSTTTS----
--SHHHHHHTTSTTTTSS--
--SHHHHHGGGTTTTSSS--
--SHHHHHHTTSTTTSSS--
---HHHHHHHH-GGGSSS--
--SHHHHHHTT-TTS-SS--
--SHHHHHHHTTTTS-SS--
--SHHHHHHHHHTT--SS--
--SHHHHHHHHTTT--SS--
--SHHHHHHHHTTTS-SS--
--SHHHHHHHTTTT--SS--
--SHHHHTGGGTTT-SSS--
--SHHHHHHHTTTTT-SS--
--SHHHHHHHHHHH-SSS--
--SHHHHHHHHHHHS--S--
--SHHHHHHHHHHHSSSS--
--SHHHHHHHHHTTSS-S--
--SHHHHHHHHHHHS--S--
--SHHHHHHHHHHHTS-S--
--SHHHHHHHHHHHTS----
--SHHHHHHHHHHHTSS---
--SHHHHHHHHHHHSS----
--SHHHHHHHHHHHTS----
--SHHHHHHHHHHHTS-S--
--SHHHHHHHHHHHTS-S--
---HHHHHHHHHHHS--S--
---HHHHHHHHHHHSS-S--
---TTHHHHHHHHHTS-S--
---HHHHHHHHHHHSS-S--
---HHHHHHHHHHH---S--
--SHHHHHHHHHHH-S-S--
--SHHHHHHHHTTT---S--
--SHHHHHHHHHHH---S--
--SHHHHHHHHHTT-S-S--
--SHHHHHHHHHHT-S----
-TTHHHHHHHHHHS---S--
--SHHHHHHHHHHTTS-S--
-TTHHHHHHHHHTTSS-S--
--SHHHHHHHHHHTSS-S--
--SHHHHHHHHHHTSS-S--
--SHHHHHHHHHHHHT-S--
---HHHHHHHHHHHTT-S--
---HHHHHHHHHHHTT-S--
---HHHHHHHHTTTTT-S--
--SHHHHHHHHHHHGGG---
--STTTTHHHHHHHTTS---
---HHHHHHHHHHHHT-S--
--SHHHHHHHHHHHGGG---
--SHHHHHHHHHHHTTS---
--SHHHHHHHHHHHTTSS--
--SHHHHHHHHHHHHTTS--
--SHHHHHHHHHHHTT----
-TTHHHHHHHHHHHGGGS--
--SHHHHHHHHHHHGGG---
--SHHHHHHHHHHHGGGS--
---HHHHHHHHHHHHTTS--
---HHHHHHHHHHHTTSS--
---TTHHHHHHHHHHTSS--
---HHHHHHHHHHHHTTS--
---HHHHHHHHHHHHHHS--
---HHHHHHHHHHHHHHS--
---HHHHHHHHHHHHTSS--
-TTHHHHHHHHHHHTTSS--
--SHHHHHHHHHHHTTSS--
-TTHHHHHHHHHHHTTSS--
-TTHHHHHHHHHHHHTTS--
-TTHHHHHHHHHHHHHHS--
---HHHHHHHHHHHHTTS--
--SHHHHHHHHHHHTTSS--
--SHHHHHHHHHHHTTS---
---HHHHHHHHHHHTTSS--
---HHHHHHHHHHHTTSS--
---HHHHHHHHHHHHHTT--
---HHHHHHHHHHHHHTT--
---HHHHHHHHHHHHHTT--
---HHHHHHHHGGGS-TT--
---HHHHHHHHHTTSSTT--
---HHHHHHHHHTSSSTT--
---HHHHHHHHHTTSSTT--
---HHHHHHHHHHTTGGG--
---HHHHHHHHHHTTSTT--
---HHHHHHHHHHTTSSS--
---HHHHHHHHHHHTTTT--
---HHHHHHHHHHHTGGG--
---HHHHHHHHHHHHGGG--
--STTHHHHHHHHTTGGG--
---HHHHHHHHHHHTGGG--
--SHHHHHHHHHHHTGGG--
--SHHHHHHHHHHHHGGG--
---HHHHHHHHHHHSGGG--
--SHHHHHHHHHHTTGGG--
--SHHHHHHHHHHHTGGG--
--SHHHHHHHHHHTTTTS--
--SHHHHHHHHHHHHTTS--
--SHHHHHHHHHHHHTTS--
--SHHHHHHHHHTTTGGG--
--SHHHHHHHHHHHHTTS--
--SHHHHHHHHHHTTTTS--
--SHHHHHHHHHHHHHTT--
--SHHHHHHHHHHHHTTT--
--SHHHHHHHHGGGTTTS--
--SHHHHHHHHHHTTTTS--
--SHHHHHHHHHTTTTT---
--SHHHHHHHHHHTTTTS--
--SHHHHHHHHHHTTTTS--
--SHHHHHHHHHHTTGGG--
--SHHHHHHHHHTTTTTS--
--SHHHHHHHHHHHHGGG--
--SHHHHHHHHHHHHTTS--
--SHHHHHHHHHHHHGGG--
--SHHHHHHHHHTTTGGG--
--SHHHHHHHHHHHHTTS--
--SHHHHHHHHHHHHTTS--
--SHHHHHHHHHHTTTTT--
--STTHHHHHHHTTTTTS--
--SHHHHHHHHHHHHTTS--
--SHHHHHHHHHHTTTTS--
--SHHHHHHHHHHHHTT---
--SHHHHHHHHHHHHGGG--
--SHHHHHHHHHHHHGGG--
--SHHHHHHHHHHHHTTS--
--SHHHHHHHHHHHHTTS--
--SHHHHHHHHHHHHTTS--
--SHHHHHHHHHHTTTTS--
--SHHHHHHHHHHHTTTS--
--SHHHHHHHHHHTTTTS--
--SHHHHHHHHHHHHTTS--
--SHHHHHHHHHHTTTTS--
--SHHHHHHHHHTTTTTS--
--SHHHHHHHHHTTTTTS--
--SHHHHHHHHHTTTTTS--
--SHHHHHHHHHHHHTTT--
--SHHHHHHHHHHTTTTT--
--SHHHHHHHHHHHHTTT--
--SHHHHHHHHHHTTTTT--
--SHHHHHHHHHTTTTTS--
--SHHHHHHHHHHTTTTS--
--SHHHHHHHHHHTTTTS--
--SHHHHHHHHHTTTTT---
--SHHHHHHHHHHTTTTS--
--SHHHHHHHHHTTTTTS--
---HHHHHHHHHTTTTTS--
---HHHHHHHHHTTTTTS--
---HHHHHHHHHHHHTTS--
---HHHHHHHHHTTTGGG--
--SHHHHHHHHHTTTTTS--
--SHHHHHHHHHTTTTTS--
--SHHHHHHHHHHTTTTS--
--SHHHHHHHHHTTTTTS--
--S-HHHHHHHHTTTTTS--
--SHHHHHHHHHTTTTTS--
--SHHHHHHHHHTTTTTS--
--SHHHHHHHHHTTTTTS--
--SHHHHHHHHHTTTTT---
--SHHHHHHHHHHHHTTS--
--SHHHHHHHHHHTTTT---
--SHHHHHHHHHTTTTTS--
--SHHHHHHHHHHTTTTS--
--STTHHHHHHHHTTTTS--
--SHHHHHHHHHHHHTTS--
--STTHHHHHHHHTTTTS--
--SHHHHHHHHHTTTTTS--
--SHHHHHHHHHHTTTTS--
--SHHHHHHHHHTTTTTS--
--SHHHHHHHHHTTTTT---
--SHHHHHHHHGGGTTT---
--SHHHHHHHHHTTTTTS--
--SHHHHHHHHHTTTTT---
--SHHHHHHHHHTTTTTS--
--SHHHHHHHHHHTTTT---
--SHHHHHHHHHTTTGGG--
--SHHHHHHHHHTTTTTS--
--SHHHHHHHHHHTTTTS--
--SHHHHHHHHHTTTTTS--
-TTHHHHHHHHHTTTGGG--
-TTHHHHHHHHHTTTTTS--
---HHHHHHHHHHTTTTS--
--SHHHHHHHHHHTTTTS--
--SHHHHHHHHHHTTTTS--
--SHHHHHHHHHHTTTTS--
---TTHHHHHHHHTTTTS--
--SHHHHHHHHHHTTTTS--
---HHHHHHHHHTTTTTS--
--SHHHHHHHHHHTTTTS--
--SHHHHHHHHHHTTTTS--
--SHHHHHHHHHHHHTTS--
--SHHHHHHHHHHHSGGG--
--SHHHHHHHHHHHTGGG--
--SHHHHHHHHHHHHGGG--
-TTHHHHHHHHHTTTTTT--
--SHHHHHHHHHHTSGGG--
-TTHHHHHHHHHHHTGGG--
--SHHHHHHHHHHHTGGG--
--SHHHHHHHHHHTTGGG--
--SHHHHHHHHHTS-GGG--
--SHHHHHHHHHHTTGGG--
--SHHHHHHHHHHHTGGG--
--SHHHHHHHHHHHHGGG--
--SHHHHHHHHHHHHGGG--
--SHHHHHHHHHHHTTTT--
--SHHHHHHHHHHHHTTS--
--SHHHHHHHHHHHHTTS--
--SHHHHHHHHHHHHGGG--
--SHHHHHHHHHHHHGGG--
---HHHHHHHHHHHHTTS--
--SHHHHHHHHHHHTGGG--
-TTHHHHHHHHHHHHGGG--
-TTHHHHHHHHHHHHGGG--
---HHHHHHHHHHHHGGG--
-TTHHHHHHHHHHHHTTS--
--SHHHHHHHHHHTTTTS--
-TTHHHHHHHHTGGGTTS--
--SHHHHHHHHHHTTGGG--
---HHHHHHHHHHTTTTS--
-TTHHHHHHHHHHTTGGG--
-TTHHHHHHHHHHTTTTS--
--SHHHHHHHHHHTTGGG--
-TTHHHHHHHHHHTTGGG--
-TTTTHHHHHHHHTTGGG--
-TTHHHHHHHHHHHTGGG--
--SHHHHHHHHHHHHTTT--
--SHHHHHHHHHHTTTTS--
---HHHHHHHHHHTTGGG--
---HHHHHHHHHHHHGGG--
--SHHHHHHHHHHHHGGG--
-TTHHHHHHHHHHTTTTS--
--SHHHHHHHHHHHTGGG--
--SHHHHHHHHHHTSGGG--
--SHHHHHHHHHHHTGGG--
--SHHHHHHHHHHHHHHHH-
--SHHHHHHHHHHHHHTT--
--SHHHHHHHHHHTSGGG--
--SHHHHHHHHHHHGGGG--
--SHHHHHHHHHHTTGGGG-
---HHHHHHHHHHTTGGG--
--SHHHHHHHHHHHHGGG--
--SHHHHHHHHHTTTGGG--
--HHHHHHHHHHHHTGGGG-
--SHHHHHHHHHHHTHHHH-
--HHHHHHHHHHHHTHHHH-
--HHHHHHHHHHHHSHHHH-
--HHHHHHHHHHTT-HHHH-
--HHHHHHHHHTTSSGGG--
--HHHHHHHHHHHTTHHHH-
--HHHHHHHHHHTS-HHHH-
--THHHHHHHHHTT-HHHH-
--HHHHHHHHHHTS-HHHH-
--HHHHHHHHHHT--HHHH-
--HHHHHHHHHHT--HHHH-
--HHHHHHHHHHTT-HHHH-
--HHHHHHHHHHTT-HHHH-
--HHHHHHHHHHHTTHHHH-
--THHHHHHHHHHTTHHHH-
--THHHHHHHHHTT-HHHH-
--THHHHHHHHHT--GGGT-
---HHHHHHHHTT-GGGGT-
--TTHHHHHHHGGGGGGG--
--THHHHHHHHHTTGGGG--
--HHHHHHHHTTT--TTT--
--HHHHHHHHHTT--GGG--
-GGGHHHHHHHHT--GGGT-
--THHHHHHHHHTS-GGG--
--THHHHHHHTTS--TGGG-
----HHHHHHHHH--HHHH-
--S-HHHHHHHTT--GGGT-
--S-HHHHHHHHHTTHHHH-
--S-HHHHHHHTT--HHHH-
----HHHHHHHHHT-HHHH-
----HHHHHHHHHT--GGG-
--TTHHHHHHHHHT--TTT-
--TTHHHHHHHHHS--TT--
--TTHHHHHHHHHT--TTT-
--TTHHHHHHHHHT--TTT-
--TTHHHHHHHHHT--TTT-
--TTHHHHHHHHH---GGG-
--TTHHHHHHHHHT--TTT-
--TTHHHHHHHHHH--TTT-
--TTHHHHHHHHHH--GGG-
--STHHHHHHHHHT--TTT-
--TTHHHHHHHHHH--GGG-
--TTHHHHHHHHHH--TTT-
--TTHHHHHHHHHTT-GGG-
--TTHHHHHHHHHH--TTT-
--TTHHHHHHHHTT--TTT-
--TTHHHHHHHHHH--TTT-
--TTHHHHHHHHHH--TTT-
--TTHHHHHHHHHHS-TTT-
--TTHHHHHTGGGTS-TTT-
--TTTTGGGTGGGT--TTT-
--TTHHHHTTGGGT--TTT-
--TTHHHHHHGGGTS-TTT-
----TTHHHHGGGTS-TTT-
----TTHHHHGGGT--GGG-
--TTHHHHHHGGGT--TTT-
----HHHHHTTTTT--TTT-
----HHHHHTTTTT--TTT-
--THHHHHTT-TTTSSTTT-
--HHHHHHHTTTTTTSTTT-
--HHHHHHHTTTTTTSTTT-
--HHHHHHHTTTTTSSTTT-
--HHHHHHHHHGGGTSTTT-
--HHHHHHHTTHHHHSTTT-
--HHHHHHHTTHHHHSTTT-
--HHHHHHHTTGGGTSTTT-
--HHHHHHHHTGGGTSTTT-
--HHHHHHHHTGGGSSTTT-
--HHHHHHTTTGGGSSTTT-
--HHHHHHHHGGGGTSTTT-
--HHHHHHHHTGGGTSTTT-
--HHHHHHHTTGGGTSTTT-
--HHHHHHHTTHHHHSTTT-
--HHHHHHHHTGGGTSTTT-
--HHHHHHHHTHHHHSTTT-
--HHHHHHHHSGGGS-TTT-
--HHHHHHHHHGGGSSTTT-
--HHHHHHHHTGGGSSTTT-
--HHHHHHHHTGGG-SGGG-
--HHHHHHHHHGGG--TTT-
--HHHHHHHTTGGGSSTTT-
--HHHHHHHHSGGGS-TT--
--HHHHHHHTTTTTS-TTT-
--HHHHHHHHHGGGSSTTT-
--HHHHHHHTTTTSSSTTT-
--HHHHHHHHHGGGTSTTT-
--HHHHHHHTTGGGS-GGG-
--HHHHHHHTTGGGSSTTT-
--HHHHHHHTTGGGSSTTT-
--HHHHHHHTTTTTSSTTT-
--HHHHHHHHHGGG-STTT-
--HHHHHHHHSGGGSSTTT-
--HHHHHHHHHGGG--TTT-
--HHHHHHHHTGGGS-TTT-
--HHHHHHHHSTTTSSTTT-
--HHHHHHHHTGGGS-TTT-
--HHHHHHHHHGGGS-TTT-
--HHHHHHHHHGGG--TTT-
---HHHHHHTTSTT--GGG-
---HHHHHHTTGGG--TTT-
---HHHHHHHTGGG--TTT-
---HHHHHHHT-TT--GGG-
--THHHHHHTTGGG--TTT-
---TTHHHHTTTTS--GGG-
---TTHHHHTTGGG-SGGG-
---HHHHHHTTGGG-STTT-
---HHHHHHTTGGGSSTTT-
---HHHHHHHHGGGSSTTT-
---HHHHHHHHGGG-SGGG-
---HHHHHHHHTTT-STTT-
--THHHHHHHHGGG-SGGG-
--HHHHHHHHHTT--SGGG-
---HHHHHHHHTTT--GGG-
---THHHHHHHTT---GGG-
--TTHHHHHHHTT---GGG-
--THHHHHHHHTT---GGG-
--TTHHHHHHHTT---GGG-
--TTHHHHHHHTT---GGG-
---HHHHHHHHHH---GGG-
---HHHHHHHHTTS--GGG-
---HHHHHHHHTT---GGG-
---HHHHHHHHTT-S-GGG-
---TTHHHHHHTTS--GGG-
---HHHHHHHHTT-S-GGG-
---HHHHHHHHHH-S-S---
---HHHHHHHHHH--SS---
---HHHHHHHHHS--SS---
---HHHHHHHHHT---S---
---HHHHHHHHHT-S-SS--
---HHHHHHHHHT-S-S---
---THHHHHHHHH---SS--
---TTHHHHHHHTT-SS---
---HHHHHHHHHTTSSS---
---TTHHHHHHHHS--S---
---HHHHHHHHHTTSSS---
---HHHHHHHHHTTS-SS--
---HHHHHHHHHTTS-S---
---TTHHHHHHHTT--SS--
---HHHHHHHHHHT--TT--
---HHHHHHHHHHS--SS--
---HHHHHHHHHGGGSS---
---HHHHHHHHHHT--TT--
---HHHHHHHHHHTTSGGG-
---HHHHHHHHHHTTSTT--
---HHHHHHHHHHTT-STT-
---HHHHHHHHHH---STT-
---HHHHHHHHHHT-SGGG-
---HHHHHHHHHHT-SGGG-
---HHHHHHHHHHS-SSTT-
--THHHHHHHHHHT-SSTT-
---HHHHHHHHHHTT-STT-
---HHHHHHHHHHTT-STT-
-TTHHHHHHHHHHTT-GGG-
---HHHHHHHHHHTT-SS--
---HHHHHHHHHHTT-GGG-
---HHHHHHHHHHTT-STT-
---HHHHHHHHHHT--SS--
--SHHHHHHHHHHT--STT-
---HHHHHHHHHHT--STT-
--SHHHHHHHHHHH-SSTT-
--SHHHHHHHHHHT--GGG-
--SHHHHHHHHTTS--GGG-
--SHHHHHHHHHHT-SSTT-
--SHHHHHHHHHHH-SGGG-
--SHHHHHHHHHTTSSGGG-
---HHHHHHHHHTT-SGGG-
---HHHHHHHHHHH--GGG-
---HHHHHHHHHTTSSGGG-
---HHHHHHHHHHHSSTTT-
--SHHHHHHHHHHH-SGGG-
---HHHHHHHHHHH-SGGG-
---TTTTHHHHHHH-STTT-
---HHHHHHHHHHH-STTT-
--THHHHHHHHHHH-SGGG-
--SHHHHHHHHHHTTSTTT-
--SHHHHHHHHHHH-SGGG-
--SHHHHHHHHHHTSSGGG-
--SHHHHHHHHHHHSSTTT-
--HHHHHHHHHHTTT-GGG-
--SHHHHHHHHHTTT-TTT-
--SHHHHHHHHHTTT-GGG-
--SHHHHHHHHHTTTSGGG-
--SHHHHHHHHHTTTSGGG-
--SHHHHHHHHHHTT-TTT-
--SHHHHHHHHHTTT-GGG-
--SHHHHHHHHHTTT-TTT-
--SHHHHHHHHHTTT-GGG-
--SHHHHHHHHHTTTSGGG-
--SHHHHHHHHHHTT-GGG-
--SHHHHHHHHHTTT-GGG-
--SHHHHHHHHHHHHSGGG-
--SHHHHHHHHHHTT-TTT-
--SHHHHHHHHHTTTSTTT-
--STTHHHHHHHHHH-TTT-
--SHHHHHHHHHHTTSGGG-
-TTHHHHHHHHHHTTSGGG-
--SHHHHHHHHHHHSBTTB-
--SHHHHHHHHHHHS-GGG-
--SHHHHHHHHHHHS-GGG-
--SHHHHHHHHHTT--GGG-
--SHHHHHHHHHHTS-GGG-
--SHHHHHHHHHHTS-GGG-
--SHHHHHHHHHHH--GGG-
--SHHHHHHHHHHH--GGG-
--SHHHHHHHHHHH--GGG-
--SHHHHHHHHHHH--GGG-
--SHHHHHHHHHTT--GGG-
--SHHHHHHHHHTTT-GGG-
--SHHHHHHHHHHHS-GGG-
--SHHHHHHHHHHHS-GGG-
--SHHHHHHHHHHS--GGG-
--SHHHHHHHHHHT--GGG-
--SHHHHHHHHHHH--TTT-
--SHHHHHHHHHHHS-GGG-
--SHHHHHHHHHHH--GGG-
--SHHHHHHHHHTS--GGG-
--SHHHHHHHHHTS--GGG-
--SHHHHHHHHHHT--GGG-
--SHHHHHHHHHTT--GGG-
--SHHHHHHHHHTT--GGG-
--SHHHHHHHHHHH--GGG-
--SHHHHHHHHHHH--GGG-
--SHHHHHHHHTTT--GGG-
--SHHHHHHHHHHH--TTT-
--SHHHHHHHHHHH--GGG-
--SHHHHHHHHHTS--TTT-
--SHHHHHHHHHHH--GGG-
--SHHHHHHHHHTT--GGG-
--SHHHHHHHHHTT--TTT-
--SHHHHHHHHHTT--TTT-
--STTHHHHHHHTT--GGG-
--SHHHHHHHHHTS--GGG-
--SHHHHHHHHHHH--GGG-
--SHHHHHHHHTTT--GGG-
--SHHHHHHHHHHS--TTT-
--SHHHHHHHHHTT--GGG-
--SHHHHHHHHHHHS-GGG-
--SHHHHHHHHHTT--TTT-
--SHHHHHHHHHTTS-GGG-
--STHHHHHHHHHH--GGG-
--SSTHHHHHHHTT--TTT-
--SHHHHHHHHHTT--TTT-
--SHHHHHHHHHTT--TTT-
--SHHHHHHHHHTT--TTT-
--SHHHHHHHHHHH--TTT-
--SHHHHHHHHHTT--GGG-
--SHHHHHHHHTTT--GGG-
--SHHHHHHHHTTT--GGG-
--SHHHHHHHHHHH--GGG-
--SHHHHHHHHHHH--GGG-
--SHHHHHHHHHHH--TTT-
--SHHHHHHHHHHHS-TTT-
--SHHHHHHHHHTTS-TTT-
--SHHHHHHHHHTTS-GGG-
--SHHHHHHHHHTTS-GGG-
--SHHHHHHHHHTTS-TTT-
--HHHHHHHHHHHHS-GGG-
--SHHHHHHHHHHHS-GGG-
--HHHHHHHHHHHHS-TTT-
--HHHHHHHHHHTTS-TTT-
--SHHHHHHHHHHSS-TTT-
--SHHHHHHHHHHTS-TTT-
--SHHHHHHHHHHSS-GGG-
--SHHHHHHHHHHTS-GGG-
--SHHHHHHHHHTTS-TT--
--SHHHHHHHHHHTS-GGG-
--SHHHHHHHHHHT--TTT-
--SHHHHHHHHTTTS-TTT-
-TTHHHHHHHTTTT--TTT-
--SHHHHHHHHHHTS-TTT-
--SHHHHHHHHHHTS-TT--
--SHHHHHHHHHTTS-TTT-
--SHHHHHHHHHTTS-GGG-
-TTTTHHHHHHHHTS-TTT-
-TTTTTTTHHHHHTS-GGG-
--STTTHHHHHHTTS-GGG-
--STTTHHHHHHTTS-GGG-
--STTTHHHHHHHTS-TTT-
--STTTHHHHHHHTS-TT--
--STTTHHHHHHHTSBTTB-
--STTTHHHHHHHTSBTTB-
--STTTHHHHTTTTSBTTB-
--STTTHHHHHHHTSBTTB-
--STTTHHHHHHHTSBTTB-
--STTTHHHHHHHTSBTTB-
--STTTHHHHHHHTSBTTB-
--STTTHHHHHHHT-BTTB-
--STTTHHHHHHHT-BTTB-
--STTTHHHHHHHT--TT--
--STTTHHHHHHHT--TT--
--STTTHHHHHHHT--TT--
--STTTHHHHHHHTS-TT--
--STTTHHHHHHHTS-TT--
--STTTHHHHHHHT--TT--
--STTTHHHHHHHT--TT--
--SGGGHHHHHHHT--TTT-
--STTTHHHHHHHT--TT--
--STTTHHHHHHHT--TTT-
--STTTHHHHHHHT--TT--
-TTTTTHHHHHHHT--TTT-
--SHHHHHHHHHHT-BTTB-
--STTTHHHHHHHTS-SS--
--STTTHHHHHHHT--TT--
--STTTHHHHTTTT--TT--
--STTTHHHHHHHTS-TT--
--STTTHHHHHHHTS-TT--
--STTTHHHHTTTTS-TT--
--SGGGHHHHHHHT--SS--
--STTTHHHHHHHTS-SS--
--STTTHHHHHHHTS-SS--
--STTTHHHHHHHTS-SS--
--STTTHHHHHHHTS-TT--
--STTTHHHHHHHTS-TT--
--STTTHHHHHHHTS-SS--
--STTTHHHHHHHTS-TT--
--STTTHHHHHHHTS-TT--
--STTTHHHHHHHT--TT--
--STTTHHHHTTTT--TT--
--STTTHHHHHHHTS-TT--
--STTTHHHHHHHTS-TT--
--STTTHHHHHHHTSBTTB-
--STTTHHHHHHHTS-TT--
--STTTHHHHHHHT--SS--
--STTTHHHHHHHT--SS--
--STTTHHHHTTTTS-TT--
--STTTHHHHHHHT--TT--
--STTTHHHHHHHTS-SS--
--STTTHHHHHHHT--TT--
--STTTHHHHHHHTS-TT--
--STTTHHHHHHHT--TT--
--STTTHHHHHHHTS-TT--
--STTTHHHHHHHTS-TT--
--STTTHHHHHHHTS-TT--
--STTTHHHHHHHTS-TT--
--STTTHHHHHHHTS-TT--
--STTTHHHHHHHT--TT--
--STTTHHHHHHHTS-TT--
--STTTHHHHHHHT--TT--
--STTTHHHHHHHTS-TT--
--STTTHHHHHTTSS-TT--
--STTTHHHHHHHSS-TT--
--STTTHHHHHHHSS-TT--
--STTTHHHHHHHTS-TT--
--STTTHHHHHHHTS-TT--
--STTTHHHHHHHTS-TT--
--STTTHHHHHHHTS-TT--
--STTTHHHHHHHTS-TT--
--STTTHHHHHHHHS-SS--
--STTTHHHHHHHTS-TT--
--STTTHHHHHHHTSBTTB-
--STTTHHHHHHHTSBTTB-
--STTTHHHHHHHT-BTTB-
--STTTTTHHHHHT-BTTB-
--STTTHHHHHHHT-BTTB-
--STTTHHHHHHHT-BTTB-
--STTTHHHHHHHT-BTTB-
--STTTHHHHHHHT--SS--
--STTTHHHHHHHT-BTTB-
--STTTHHHHTTTT--SS--
--STTTHHHHHHHT-BTTB-
--STTTHHHHHHHT--SS--
--STTTHHHHHTTT-BTTB-
--STTTHHHHHHHT--SS--
--STTTHHHHTTTT-BTTB-
--STTTHHHHHTTT-BTTB-
--STTTHHHHHHHTS-SS--
--STTTHHHHHHHT--SS--
--STTTHHHHHHHT--SS--
--STTTHHHHHHHTS-SS--
--STTTHHHHTTTTS-SS--
--STTTHHHHHHHTS-SS--
--STTTHHHHHHHTSBTTB-
--STTTHHHHHHHTSBTTB-
--STTTHHHHHHHTS-SS--
--STTTHHHHHHHTS-SS--
--STTTHHHHHHHTS-SS--
--STTTHHHHHHHTS-SS--
--STTTHHHHHHHTS-SS--
--STTTHHHHHHHTSBTTB-
--STTTHHHHHHHTS-SS--
--STT-HHHHHHHTS-SS--
--STTTHHHHHHHTS-SS--
--STTTHHHHHHHTS-SS--
--STT-HHHHHHHTS-SS--
--STT-HHHHHHHTS-SS--
--STT-HHHHHHHTS-SS--
--STT-HHHHHTTTS-SS--
--SSS-HHHHHHHTS-SS--
--STT-HHHHHHHTS-SS--
--STT-HHHHHHHTS-SS--
--STT-HHHHHHHTS-SS--
--STT-HHHHHHHTSBTTB-
-TTTT-HHHHHHHT--SS--
-TTTT-HHHHHHHTS-SS--
--STT-HHHHHHHTS-SS--
--STT-HHHHHHHTS-SS--
-TTTS-HHHHTTTTS-SS--
--STTTHHHHTTTTS-SS--
--STT-HHHHHHHTS-SS--
--STTTHHHHHHHHS-SS--
--STTTHHHHHHTTS-SS--
--STT-HHHHHHHH--SS--
--STT-HHHHHHHHS-SS--
--SSS-HHHHHHHHS-SS--
-TTTTTHHHHHHHHS-TT--
-TTTTTHHHHHHHHS-SS--
-GGG-SHHHHHHHHS-SS--
-GGG--HHHHHHTTS-SS--
-GGG--HHHHHHTTS-SS--
-GGG-THHHHHHTTS-SS--
-TTT--HHHHHHHHS-SS--
-GGG--HHHHHHHHS-SS--
-TTSS-HHHHHHHHS-SS--
--TTS-HHHHHHHHS-SS--
--SSS-HHHHHTTTS-SS--
-TTSS-HHHHHHHH--SS--
-TTSS-HHHHHHHH--SS--
-TTSSSHHHHHHTT--SS--
-TTSS-HHHHHHHHS-SS--
-TTGGGHHHHHHHSS-SS--
-TTTT-HHHHHTTTS-SS--
--STTTHHHHHHHTS-SS--
--STT-HHHHHHTT--SS--
--STT-HHHHHHHHS-SS--
--SSS-HHHHHHHTS-SS--
--SSS-HHHHHHHTS-SS--
--SSS-STTHHHHTS-SS--
--STT-HHHHHHHTS-SS--
--SSS-HHHHTTTTS-SS--
--SSS-HHHHTTTTS-SS--
--STT-TTTHHHHTS-SS--
--STTTTTGGGGTTS-SS--
-TTTT-TTTHHHHTS-SS--
-TTTT-HHHHHHHTS-SS--
--STT-HHHHHHHTS-TT--
--SSS-HHHHHHHTS-SS--
-TTSS-HHHHHHHTS-SS--
--SSS-HHHHHHHTS-SS--
--STT-HHHHHHHTS-SS--
--SSS-HHHHHHTTS-SS--
--SSS-HHHHHHHSS-SS--
--SSS-TTTHHHHTS-SS--
--SSS-TTTHHHHSS-SS--
--SSS-HHHHHHHTS-SS--
--SSS-TTTHHHHS--SS--
--SSSSHHHHHHHT--SS--
--SSTTHHHHTTTT--TT--
-TTTS-HHHHHHHS--SS--
--SSS-HHHHHHHS--TT--
--SSS-HHHHTTTS--SS--
--SSS-HHHHHHHS--TT--
--SS--HHHHHHHS--TT--
--SS--HHHHHHHS--TT--
--SSS-HHHHHHHS---S--
-TTTS-HHHHHHHS--TT--
--SSS-HHHHHHHS--TT--
--SSS-HHHHHTTS--TT--
--SSS-HHHHHHHS--TT--
--SSS-HHHHHHHS--TT--
--SSS-HHHHHHHT--TT--
--SSS-HHHHHHHTS-TT--
--SSS-HHHHHHHTS-TT--
--SSS-HHHHHHHTS-TT--
--SS--HHHHHHHTS-TT--
--SSS-HHHHHHHTS--S--
--SSS-HHHHHHHT------
--SSS-HHHHHHHTS--S--
--SSS-HHHHHHHTS--S--
--SSS-HHHHHHHTS-SS--
--SSS-HHHHHHTSS--S--
--SSS-HHHHHHTTS--S--
--SSS-HHHHHHTTS--S--
--SSSSHHHHHHHTS-----
--SSS-HHHHHHHTS-----
--SSS-HHHHHHHTS-----
-TTTS-HHHHHHHTS-----
--SSS-HHHHHHHTS-----
--SSS-HHHHHHHTS-----
--SSS-HHHHHHHTS-----
--SSS-HHHHHHHT--TT--
--SSS-HHHHHHHT------
--SSS-HHHHHHHTS-----
-TTTS-HHHHHHHT------
--SSS-HHHHHHHT------
-TTTTTHHHHHTTT---S--
--SSS-HHHHTTTT---S--
--STTTHHHHHHHT---S--
--SSTTHHHHHHHT---S--
--SSTTHHHHHHHT---S--
--SSTTHHHHHTTT---S--
--SSS-HHHHHHHS--SS--
--SSS-HHHHHHHT---S--
--SSS-HHHHHHHT--SS--
--SSS-HHHHTTTT--SS--
--SSS-HHHHTTTT--SS--
--SSTTHHHHHHHT---S--
--SSTTHHHHHHHT------
--SSS-HHHHHHHS---S--
--STT-HHHHTTTT---S--
-TTTT-HHHHHHHT---S--
--STT-HHHHHHHT---S--
--SSS-HHHHHHHT---S--
--SSS-HHHHHHTT---S--
--SSS-HHHHHHHT---S--
--SSS-HHHHHHHT---S--
--SSS-HHHHHHHT------
--SSS-HHHHHHHT------
--SSS-HHHHHHHT------
--SSS-HHHHHHHT------
-TTTS-HHHHHHHT------
-TTTS-HHHHHHHS------
--STT-HHHHHHHS------
-TTTSSHHHHHHHS------
--STT-HHHHHHHS--S---
--SSS-HHHHHHHT------
--SSS-HHHHHHHT------
--SSS-HHHHHHHT------
--SSS-HHHHHHHT--S---
-TTTS-HHHHHHHT--S---
--SSSSHHHHHHHT------
--SSSSHHHHHHHT--S---
--SSS-HHHHHTTS--S---
--SSSSHHHHHHTT--SS--
--SSSSHHHHHHHH--S---
--STTSHHHHHHTT--SS--
--STTTHHHHHHHH------
--STT-HHHHHTTT--S---
--STT-HHHHHTTTS-SS--
--SSSSHHHHHHTT---S--
--SSSSHHHHHHHTS--S--
--STTHHHHHHHTT--S---
-TTHHHHHHHHHTT------
--SHHHHHHHHHTT------
--SHHHHHHHHHHH--SS--
--SHHHHHHHHHTTS-----
--SHHHHHHHHHTTS-S---
--SHHHHHHHHHTTS-----
-TTHHHHHHHHHTTS-SS--
-TTHHHHHHHHHTTS-SS--
-TTHHHHHHHHTTTS-S---
-TTHHHHHHHHTTTS-----
-TTHHHHHHHHTTTS-S---
-TTHHHHHHHHHTTS-S---
---HHHHHHHHHTTS-S---
-TTHHHHHHHHHTTS-S---
-TTHHHHHHHHHTTS-S---
-TTHHHHHHHHHTTS-----
-TTHHHHHHHHHTTS-S---
--THHHHHHHHHTTS-S---
--THHHHHHHHHTTS-S---
-TTHHHHHHHHHTTS-S---
-TTHHHHHHHHTTSS-S---
-TTHHHHHHHHTTSS-S---
-TTHHHHHHHHHT-S-S---
-TTSHHHHHHHHTTS-S---
-TTHHHHHHHHHTSS-S---
-TTHHHHHHHHHHSS-S---
-TTHHHHHHHHHTTS-S---
-TTHHHHHHHHHTTS-S---
--SHHHHHHHHHHHS-SS--
--SHHHHHHHHHHHS-SS--
-TTHHHHHHHHHHSS-S---
--SHHHHHHHHHHTS-S---
---HHHHHHHHHTTS-S---
---HHHHHHHHHTTS-S---
--SHHHHHHHHHHHS-S---
---HHHHHHHHHTTS-S---
---HHHHHHHHHHSS-S---
---HHHHHHHHHHTS-S---
---HHHHHHHHHTTS-S---
---HHHHHHHHHTTS-S---
---TTHHHHHHHHHS-S---
-TTHHHHHHHHHHTS-S---
---HHHHHHHHHHTS-SS--
--SHHHHHHHHHHS--S---
--SHHHHHHHHHHSS-S---
---TTHHHHHHHHSS-S---
---HHHHHHHHHHSS-S---
---HHHHHHHHHHSS-S---
-TTHHHHHHHHHHTS-----
---HHHHHHHHHHSS-----
---HHHHHHHHHHTS-----
---HHHHHHHHHHHS-----
---HHHHHHHHHH-S-S---
---HHHHHHHHHTT------
---HHHHHHHHHHT------
---HHHHHHHHHHS--S---
---HHHHHHHHHHTS-S---
---HHHHHHHHHHT--S---
---HHHHHHHHHTT---S--
---HHHHHHHHHTT--SS--
---HHHHHHHHHHTS--S--
---HHHHHHHHHTS---S--
---HHHHHHHHHHHS-SS--
---HHHHHHHHHHS--SS--
---HHHHHHHHHHT--SS--
---HHHHHHHHHHT--SS--
---HHHHHHHHHHT--SS--
---HHHHHHHHHTTS-SS--
---HHHHHHHHHHT--SS--
---HHHHHHHHHHHS-SS--
---HHHHHHHHHHT--SS--
---HHHHHHHHHHTS-SS--
---HHHHHHHHHHSS--S--
---HHHHHHHHHHSS--S--
---HHHHHHHHHHS------
---TTHHHHHHHH----S--
---HHHHHHHHHH-S-----
---HHHHHHHHHHSS-----
---HHHHHHHHHTTS-SS--
---HHHHHHHHHHTS-SS--
---HHHHHHHHHTTS--S--
---HHHHHHHHHHSS-SS--
---HHHHHHHHHHS------
---HHHHHHHHHHT--S---
---HHHHHHHHHHHS-S---
---HHHHHHHHHHSS-S---
---HHHHHHHHHHSS--S--
---HHHHHHHHHHTS--S--
---HHHHHHHHHHSS-SS--
---HHHHHHHHHHSS-----
---HHHHHHHHHHSS-----
---HHHHHHHHHHSS-S---
---HHHHHHHHHHTS-----
---HHHHHHHHTTSS-S---
---THHHHHHHHHS--SS--
----HHHHHHHHHS--S---
----HHHHHHHHHT--S---
----HHHHHHHHTTS-S---
----HHHHHHHHTT--S---
----TTHHHHHHTT--S---
----HHHHHHHHTTS-S---
----HHHHHHHHHH--SS--
----HHHHHHHTTS--S---
----HHHHHHHTTT--SS--
----HHHHHHHTTS------
----HHHHHHHHHHS--S--
--S-HHHHHHHHHHS-S---
--SSHHHHHHHHHHS-SS--
--S-HHHHHHHHHH------
----HHHHHHHHHS--S---
----HHHHHHHHTT--S---
----HHHHHHHHHTS-S---
----HHHHHHHHHT--S---
----HHHHHHHHTS--S---
----HHHHHHHHHT--S---
----HHHHHHHHHS------
----HHHHHHHHHS---S--
----HHHHHHHHHH------
----HHHHHHHHHH------
----HHHHHHHHHH------
----HHHHHHHHHH------
----HHHHHHHHTTS-----
----HHHHHHHHHT------
----HHHHHHHHTTS-----
----HHHHHHHHTTS-----
----HHHHHHHHHTS-SS--
--S-HHHHHHHHTTS-S---
--S-HHHHHHHHHSS-SS--
---SHHHHHHHHTTS-SS--
--S-HHHHHHHHTTS-SS--
--S-HHHHHHHHTSS-S---
--S-HHHHHHHHHTS-S---
---SHHHHHHHHHTS-S---
---SHHHHHHHHTTS-S---
--S-HHHHHHHHHSS-S---
----HHHHHHHHTTS-S---
--SSHHHHHHHHTT--S---
--S-HHHHHHHHTT--S---
----HHHHHHHHHHS-S---
---SHHHHHHHHHTS-SS--
----HHHHHHHHHHS-SS--
----HHHHHHHHHH--S---
----HHHHHHHHHT--S---
---SHHHHHHHHTT--S---
----HHHHHHHHHT--SS--
----HHHHHHHHHT--SS--
----HHHHHHHHHT--S---
---SHHHHHHHHHT--S---
---SHHHHHHHHHH--S---
---SHHHHHHHHHH--SS--
----HHHHHHHHHT--SS--
----HHHHHHHHTTS-SS--
---SHHHHHHHTTT--S---
---SHHHHHHHHHT------
----HHHHHHHHHH--S---
----HHHHHHHHHH--S---
----HHHHHHHTTTS-S---
----TTHHHHHTTTS-S---
----HHHHHHHTTS--S---
----HHHHHHHGGG------
----HHHHHHHHHHS-----
----HHHHHHHTTT------
----HHHHHHHHHH--S---
--S-HHHHHHHHHH--S---
----HHHHHHHHHH------
--S-HHHHHHHHHS---S--
----HHHHHHHHHS---S--
----HHHHHHHHH-------
----HHHHHHHHHS---S--
----HHHHHHTTT----S--
---HHHHHHHHHH----S--
---HHHHHHHHHSS------
---HHHHHHHHHHS------
---HHHHHHHHHHS------
---HHHHHHHHHHS------
---HHHHHHHHHHS------
---HHHHHHHHTTS---S--
---HHHHHHHHHHS------
---HHHHHHHHHH----S--
---HHHHHHHHTTS---S--
---HHHHHHHHHH----S--
---HHHHHHHHHHS------
---HHHHHHHHHH-------
---HHHHHHHHHHS------
---HHHHHHHHHH-------
---HHHHHHHHTTS------
---HHHHHHHHHHS------
---SHHHHHHHHH-------
---HHHHHHHHHH-------
---HHHHHHHHHH---S---
---HHHHHHHHHHS------
---HHHHHHHHHHS--S---
---HHHHHHHHTTS------
---HHHHHHHHHHS------
---HHHHHHHHHHS------
---HHHHHHHHHHS------
---HHHHHHHHHHS------
---HHHHHHHHHHS--SS--
---HHHHHHHHHHS--SS--
---HHHHHHHHTTS--S---
---HHHHHHHHHHS--S---
---HHHHHHHHTT---SS--
---HHHHHHHHHT---SS--
---HHHHHHHHHH---SS--
---HHHHHHHHTTS--SS--
---HHHHHHHHHHS------
---HHHHHHHHTT-------
---HHHHHHHHHHS------
---HHHHHHHHHH-------
---HHHHHHHHTSS------
---HHHHHHHHHHS------
---HHHHHHHHHTS------
---HHHHHHHHHHS---S--
---HHHHHHHHHHS--SS--
---HHHHHHHHTTS--SS--
---HHHHHHHHHHS------
---HHHHHHHHHHS--S---
---HHHHHHHHTTS--S---
---HHHHHHHHHT---S---
---HHHHHHHGGG-------
---HHHHHHHHTT-------
---HHHHHHHGGG-------
---HHHHHHHTTSS------
---HHHHHHHTTTS------
---HHHHHHHTTT---S---
---HHHHTTTGGG-------
---HHHHTTTGGG---S---
---HHHHTTTGGG-------
---HHHHTTTGGG-------
---HHHHHHHGGG----S--
---HHHHTTTGGG-------
---HHHHHHHGGG-------
---HHHHHTTGGG-------
---HHHHTTTGGG-------
---HHHHHHHHTT-------
---HHHHTTTGGG----S--
---HHHHHHTTTT-------
---HHHHHTTTTT-------
---HHHHHHTTTS-S-SS--
---HHHHHHTTTT----S--
---TTHHHHTTTT-------
---HHHHHHTTTT-------
---HHHHTTSTTT-S-SS--
---HHHHHHSTTS----S--
---HHHHHTTTTT---SS--
---HHHHHTSTTT----S--
---HHHHTTTTTT-S-S---
---HHHHHTTGGG-S-----
---HHHHHH-TTT-------
---HHHHGGGTTT-------
---HHHHHTTGGG-S-----
---HHHHHTTGGG-S-----
---HHHHHHHTTT-------
---HHHHHHHTTT-S-----
---HHHHHHHGGG-S-----
---HHHHTTTGGG-S-----
---HHHHTTTGGG-------
---HHHHTTTTTT-------
---HHHHTTTTTT----S--
---HHHHTTTTTS-S--S--
---HHHHTTTTTT-------
---HHHHHHHTTT-S--S--
---HHHHTTTTTT---SS--
---HHHHHHHTTT---SS--
---HHHHHHHTTT---SS--
---HHHHHHHTTT---S---
---HHHHHHHTTT---SS--
---HHHHHHHGGG---SS--
--SHHHHHHHTTT---S---
--SHHHHHHHGGG-------
---HHHHHHHGGG-------
---TTHHHHGGGT---SS--
---HHHHHHHTTTS--SS--
---HHHHHHSTTT---SS--
---HHHHHHSTTT--SSS--
---HHHHHHHTTT--SSS--
---HHHHHHTTTT---SS--
---HHHHHTTTTT----S--
---HHHHHTTGGG---SS--
---HHHHHTTTTS---S---
---HHHHHTTGGG---SS--
---HHHHHHHGGG--SSS--
---HHHHHHHGGG-S-----
---HHHHHHHTTT-SSSS--
---HHHHHHHTTT-SSSS--
---HHHHHHHTTT-SSSS--
---HHHHHTTTTT-S-SS--
---HHHHHHHTTT-S-SS--
--THHHHHTTGGGSS-S---
---HHHHHTTTTTSS-SS--
---HHHHHHHGGGSS--S--
---HHHHHHHTTTSSSSS--
---HHHHHHHTTTSSSSS--
---HHHHHHHGGG-SS-S--
--STTHHHHTGGG-SSSS--
--TTTHHHHHTTT-S-SS--
---HHHHHTTGGG-SS-S--
---HHHHHHHHTTSS-SS--
---HHHHTTTGGGSS-SS--
--SHHHHHHHTTTSS-SS--
---HHHHHHGGGTSS-SS--
---HHHHHHGGGTSS-SS--
---HHHHHHGGGTSS-SS--
---HHHHHHGGGGS--SS--
---HHHHHHGGGTS--SS--
---HHHHHHGGGTS--SS--
---HHHHHGGGGTS--SS--
---HHHHHHGGGTSS--S--
---HHHHHHGGGTS--SS--
---HHHHHHGGGTS--SS--
---HHHHHHGGGGSS-SS--
---HHHHHHHGGGSS--S--
---HHHHHHHTTTSS--S--
---HHHHGGGGGTSS-SS--
---HHHHHHHGGGSS--S--
---HHHHHHGGGGSS--S--
---HHHHHHGGGT-S--S--
---HHHHHHGGGTS------
---HHHHHHGGGSSS-SS--
---HHHHHHHTTTS--SS--
---HHHHHHHTTSSS-SS--
---HHHHHHHTTTS--SS--
---HHHHHHHTTTSS-SS--
---HHHHHHHHTT-S-SS--
---HHHHHHHGGG-S-SS--
---HHHHHHHGGG-S--S--
--SHHHHHHHGGG-S-SS--
---HHHHHHHGGG-S-SS--
---HHHHHHHHTS-S-SS--
---HHHHHHHGGGS--SS--
---HHHHHHHTTSS--SS--
---SHHHHHHHTTSS-SS--
---SHHHHHHHTTS--SS--
---SHHHHHHHHHSS-SS--
---SHHHHHHHHTTT-S---
---SHHHHHHHTTSS-SS--
----HHHHHHHTTS--SS--
----HHHHHHHTTS--SS--
----HHHHHHHHSS--SS--
----HHHHHHHTTSS-SS--
----HHHHHHHTTSS-SS--
----HHHHHHHHSS--SS--
----HHHHHHHHSSS-SS--
----HHHHHHHHHS--SS--
----HHHHHHHHHS--SS--
----HHHHHHHTTS--SS--
----HHHHHHHHHS--SS--
----HHHHHHHTTS--SS--
---SHHHHHHHTTS--SS--
---SHHHHHHHTTS--SS--
----HHHHHHHTS---SS--
----HHHHHHHTTS--SS--
----HHHHHHHTTS--SS--
----HHHHHHHTTS--SS--
----HHHHHHHTTS--SS--
----HHHHHHHTTSS-SS--
----HHHHHHHTTSS-SS--
----HHHHHHHTSSS-SS--
----HHHHHHHTTSS-SS--
----HHHHHHHTTSS-SS--
----HHHHHHHTTSS--S--
----HHHHHHHTTSS-SS--
----TTHHHHTTTSS-SS--
----HHHHHHHHTTT-SS--
----HHHHHHHHHSS-SS--
----TTHHHHHHHS--SS--
----HHHHHHHHHS--SS--
----HHHHHHHHHS--SS--
----HHHHHHHHHS--SS--
----HHHHHHTTTS--SS--
----HHHHHHHTTS--SS--
----TTHHHHGGGS--SS--
----HHHHHHHTTS--SS--
----HHHHHHHTTS--SS--
----HHHHHHGGGS--SS--
----TTHHHHGGGS--SS--
----HHHHHHGGG---SS--
----HHHHHHTTSS--SS--
----HHHHHHTTSS--SS--
----HHHHHGGGGS--SS--
----HHHHHHTTTS--SS--
----HHHHHHHTTS--SS--
----HHHHHHTTTS--SS--
----HHHHHHGGGS--SS--
----HHHHHHGGGS--SS--
----HHHHHHTTT---SS--
----HHHHHHHTT---SS--
----HHHHHHTTT---SS--
----HHHHHHHTT---SS--
----HHHHHHTTT---SS--
----HHHHHHTTS---SS--
----HHHHHHTTT---SS--
----HHHHHTGGG-S-SS--
----HHHHHHGGG---SS--
----HHHHHHTTT---SS--
---SHHHHHHTTT---SS--
---SHHHHHHHTT---SS--
----HHHHHHTTT---SS--
----HHHHHHHTT---SS--
----HHHHHHTTTSS-SS--
----HHHHHHGGG-S--S--
----HHHHHHTTSS--SS--
----HHHHHHTTSS--SS--
----HHHHHHHTTS---S--
----HHHHHHHTT-S-SS--
---SHHHHHHHTT---SS--
----HHHHHHHTSSS-SS--
----HHHHHHTTT----S--
----HHHHHHHTTS--SS--
----HHHHHHHTSSS--S--
----HHHHHHTTT----S--
----HHHHHHTTT----S--
----HHHHHHTTT----S--
----HHHHHHTTS----S--
----HHHHHHHTT----S--
----HHHHHHHTTSS-----
--S-HHHHHHHTTSS--S--
----TTGGGTTTTSS--S--
----TTHHHHHTTTT--S--
----TTTHHHHTSSS-SS--
----TTTHHHHTSSS-SS--
----HHHHHHHTTSS--S--
----TTTHHHHTTSS--S--
----TTTHHHHTT-S--S--
----TTTHHHHTS-S--S--
----TTTHHHHTTS---S--
----TTTHHHHTTSS--S--
----TTHHHHHTT----S--
----TTTHHHHTTSS--S--
----TTHHHHTTTS---S--
----TTHHHHHTTSS--S--
----TTTHHHHTTSS--S--
----HHHHTTTTTS--SS--
----HHHHHHHHHS---S--
----TTHHHHHHHSS--S--
----TTHHHHTTSSS-SS--
----HHHHHHHTTSS-SS--
----HHHHHHHTTSS--S--
----HHHHHHHTTSS--S--
----HHHHHHHTTSS--S--
----HHHHHHHTTSS--S--
----HHHHHHHHHSS--S--
----HHHHHHTTTSS-SS--
----HHHHHHHHHSS-SS--
----HHHHHHHTTSS--S--
----HHHHHHHHHSS--S--
----HHHHHHHTTSS--S--
----HHHHHHHHHS---S--
----HHHHHHHTTSS--S--
----HHHHHHHHHSS-SS--
----HHHHHHHTTS--SS--
----HHHHHHHHSSS-SS--
----HHHHHHHTSSS--S--
----HHHHHHHHHS--SS--
----HHHHHHHHHSS--S--
----HHHHHHHTTSS-SS--
----HHHHHHHHHSS-SS--
----HHHHHHHTTSS--S--
----HHHHHHHTTSS--S--
----HHHHHHHTTSS--S--
----HHHHHHHTTSS--S--
----HHHHHHHTTSS--S--
----HHHHHHHTTS---S--
----HHHHHHHTTS--SS--
----HHHHHHGGGS------
----HHHHHHTTTS------
----HHHHHHTTTS---S--
----HHHHHHTTT----S--
----HHHHHHTTTS--SS--
----HHHHHHHTTS--SS--
----HHHHHHTTTS------
----HHHHHHHTTS--SS--
----HHHHHHHTTS---S--
----HHHHHHHTTS---S--
----HHHHHHHHHS---S--
----HHHHHHHTTS--SS--
----HHHHHHHTTS--SS--
----HHHHHHHTTS------
----HHHHHHHTTS---S--
----HHHHHHHHH-------
---HHHHHHHHTTS------
---HHHHHHHHHHS------
---HHHHHHHHTT-------
---HHHHHHHHTT---S---
---HHHHHHHHTTS---S--
---HHHHHHHHTT----S--
---HHHHHHHHTTS---S--
---HHHHHHHHTS---SS--
---HHHHHHHHTT----S--
---HHHHHHHHTT----S--
---HHHHHHHHTTS--SS--
---HHHHHHHHHHS---S--
---HHHHHHHHTTS---S--
---HHHHHHHHTT----S--
---HHHHHHHHHHS---S--
---HHHHHHHHTT---SS--
---HHHHHHHHTT---SS--
---HHHHHHHHTT---SS--
---HHHHHHHHTT---SS--
---HHHHHHHHHH---SS--
---HHHHHHHHTT---SS--
---HHHHHHHHTT----S--
---HHHHHHHHHH---SS--
---HHHHHHHHTT----S--
---HHHHHHHHTT---SS--
---HHHHHHHHTT---S---
---THHHHHHHTT---SS--
---HHHHHHHHTT---SS--
---HHHHHHHHTT---S---
---HHHHHHHHHHS---S--
---HHHHHHHHHHS------
---HHHHHHHHHHS------
---HHHHHHHHTTS------
---HHHHHHHHTTS------
---HHHHHHHHTT-------
---HHHHHHHTTTS--SS--
---HHHHHHHHHHS--SS--
---HHHHHHHHTT---SS--
---HHHHHHHHTTS--SS--
---HHHHHHHHHSS--SS--
--SHHHHHHHHHTS--SS--
--SHHHHHHHHTT---SS--
---HHHHHHHHHHS--SS--
--SHHHHHHHHHHS--S---
---HHHHHHHHHHS--SS--
---HHHHHHHHHHS---S--
---HHHHHHHHHHS--SS--
---HHHHHHHHHHS---S--
---HHHHHHHHHHS--SS--
---HHHHHHHHTTS---S--
---TTHHHHHHTTS--SS--
---HHHHHHHHHHS---S--
---HHHHHHHHTTS--SS--
---HHHHHHHHTTS------
---HHHHHHHHTTS---S--
---HHHHHHHHHHS---S--
---HHHHHHHHTTS------
---HHHHHHHHTTS---S--
---HHHHHHHHTTS--SS--
--SHHHHHHHHTTS--SS--
---HHHHHHHHTTS---S--
---HHHHHHHHHHS------
---HHHHHHHHTTS---S--
---HHHHHHHHTTS--SS--
---HHHHHHHHHHS--SS--
---HHHHHHHHTTS---S--
---HHHHHHHHHHS--SS--
---HHHHHHHHHHS--SS--
---HHHHHHHHTTS--SS--
--SHHHHHHHHTTS--SS--
---HHHHHHHHHHS---S--
---HHHHHHHHHHS--SS--
---HHHHHHHHHHS--SS--
---HHHHHHHHHHS--SS--
--HHHHHHHHHHHS--SS--
--HHHHHHHHHHHS--SS--
--HHHHHHHHTTTS--SS--
--HHHHHHHHHTTS--SS--
--HHHHHHHHHHHS--SS--
--HHHHHHHHHHHS--SS--
--HHHHHHHHHTTS--SS--
--HHHHHHHHHTTS--SS--
--HHHHHHHHHTTS--SS--
--HHHHHHHHHHTS--SS--
--HHHHHHHHHHHS--SS--
--HHHHHHHHHHHS--SS--
--HHHHHHHHHTTS--SS--
--HHHHHHHHHHHS--SS--
--HHHHHHHHHHHS--SS--
--HHHHHHHHHHHS--SS--
--HHHHHHHHHHHS--SS--
--HHHHHHHHHHHS--SS--
--HHHHHHHHHHHS--SS--
--HHHHHHHHHTTS--SS--
--HHHHHHHHHHHS--SS--
--HHHHHHHHHHHS--SS--
--HHHHHHHHHHHS--SS--
--HHHHHHHHHHHS--SS--
--HHHHHHHHHHHS--SS--
--HHHHHHHHHTTS--SS--
--HHHHHHHHHTTS--SS--
--HHHHHHHHHHHS--SS--
--HHHHHHHHHHHS--SS--
--HHHHHHHHHHHS--SS--
--HHHHHHHHHHHS--SS--
--TTHHHHHHHTTS--SS--
--HHHHHHHHHTT-------
--HHHHHHHHHTTS------
--HHHHHHHHHTTS------
--HHHHHHHHHTTS------
--HHHHHHHHHTT-------
--HHHHHHHHHTT-------
--HHHHHHHHHTT-------
--HHHHHHHHHTT---S---
--HHHHHHHHHTT---S---
--HHHHHHHHHTT---SS--
--HHHHHHHHHTT---SS--
--HHHHHHHHHTT---SS--
--HHHHHHHHHTT---SS--
--HHHHHHHHHTT---SS--
--HHHHHHHHHTT---S---
--HHHHHHHHTTT---S---
--HHHHHHHHTTT---SS--
--HHHHHHHHHTT---SS--
--HHHHHHHHTTT---S---
--HHHHHHHHTTTS--S---
--HHHHHHHHHHHS---S--
--HHHHHHHHHTTS---S--
--HHHHHHHHHHHS--SS--
--HHHHHHHHHHHS--S---
--HHHHHHHHHTTS--S---
--HHHHHHHHHHHS------
--HHHHHHHHHTTS------
--HHHHHHHHHHHS------
--HHHHHHHHTTTS--S---
--HHHHHHHHHHHS------
--HHHHHHHHHHHS------
--HHHHHHHHHHHS--S---
--HHHHHHHHHTTS--SS--
--HHHHHHHHHHHS--S---
--HHHHHHHHHHHS--SS--
--HHHHHHHHHHHS--SS--
--HHHHHHHHHHHS--SS--
--HHHHHHHHHHHS--SS--
--HHHHHHHHHHHS---S--
--HHHHHHHHHTTS---S--
--HHHHHHHHHHHS--SS--
--HHHHHHHHHTTS--SS--
--HHHHHHHHHHHS--SS--
--HHHHHHHHHHH---SS--
--HHHHHHHHHTTS---S--
--HHHHHHHHHHHS---S--
--HHHHHHHHHTTS---S--
--HHHHHHHHHTTS---S--
--HHHHHHHHHHHS---S--
--HHHHHHHHHHHS---S--
--HHHHHHHHHHHS---S--
--HHHHHHHHHHHSS--S--
--HHHHHHHHHTTSS-----
--HHHHHHHHHTTS---S--
--HHHHHHHHHHHS---S--
--HHHHHHHHHHHS---S--
--HHHHHHHHHTTS---S--
--HHHHHHHHHTTSS-----
--HHHHHHHHHTTS------
--HHHHHHHHHHHS------
--HHHHHHHHHHHS------
--HHHHHHHHHTTS------
--HHHHHHHHHHHS---S--
--HHHHHHHHHHHS------
--HHHHHHHHHHHS--SS--
--HHHHHHHHHHHS--SS--
--HHHHHHHHHTTS--S---
--HHHHHHHHHHHS------
--HHHHHHHHHHHS--SS--
--HHHHHHHHHTTS--S---
--HHHHHHHHHHHS--S---
--HHHHHHHHHTTS------
--HHHHHHHHHTTS------
--HHHHHHHHHTTS------
--HHHHHHHHHTTS--S---
--HHHHHHHHTTTS--S---
--HHHHHHHHHTTS--SS--
--HHHHHHHHHTTS--S---
-THHHHHHHHHTTS--S---
--HHHHHHHHHTTS------
--HHHHHHHHHHHS------
--HHHHHHHHHTTS--S---
--HHHHHHHHHHHS--S---
--HHHHHHHHHTTS--S---
--HHHHHHHHHTTS------
--HHHHHHHHHHHS------
--HHHHHHHHHHHS------
--HHHHHHHHHHHS------
--HHHHHHHHHHHS------
--HHHHHHHHHTTS---S--
--HHHHHHHHHTTS------
--HHHHHHHHHHHS---S--
--HHHHHHHHHTTS------
--HHHHHHHHHHHS------
--HHHHHHHHHTTS------
--HHHHHHHHHTTS------
--HHHHHHHHHHHS------
--HHHHHHHHHHHS------
--HHHHHHHHHTTS------
--HHHHHHHHHHHS------
--HHHHHHHHHTTS---S--
--HHHHHHHHHTTS---S--
--HHHHHHHHHTTS---S--
--HHHHHHHHHHHS------
--HHHHHHHHHHHS---S--
--HHHHHHHHHTTS---S--
--HHHHHHHHHTTS------
--HHHHHHHHHHTS---S--
--HHHHHTHHHHSS---S--
--GGGTHHHHHTTS--S---
--HHHHHHHHHHHS---S--
--HHHHHHHHHHHSS--S--
--HHHHHHHHHHHS--SS--
--GGGTHHHHHHHS--SS--
--GGGTHHHHHHHSS-SS--
--GGGTHHHHHTTS--SS--
--HHHHHHHHHHHS--SS--
--GGGTHHHHHHHS---S--
--HHHHHHHHHHHS---S--
--GGGTHHHHHHHS---S--
--GGGTHHHHHHHS---S--
--GGGTHHHHHHHS---S--
--HHHHHHHHHHHSS--S--
--HHHHHHHHTTTSS--S--
--HHHHHHHHTTTSS--S--
--HHHHHHHHTTTSS--S--
--HHHHHHHHHHHSS--S--
--HHHHHHHHHHHTT--S--
--GGGTHHHHHHHSS-----
--GGGTHHHHHHHSS-----
--GGGTHHHHHHHSS-----
--GGGTHHHHHHHSS-----
--HHHHHHHHHHHSS-----
--HHHHHHHHTTTS--SS--
--HHHHHHHHTTTS--S---
--HHHHHHHHHHHS--SS--
--HHHHHHHHHTTS--S---
--HHHHHHHHHHHS--SS--
--GGGTHHHHHTTS--SS--
--HHHHHHHHHTTS--S---
--HHHHHHHHHHHS--S---
--HHHHTHHHHTTS--S---
--HHHHTHHHHHHS--S---
--HHHHHHHHHTTS--S---
--HHHHHHHHHTTS--SS--
--HHHHHHHHHHHS---S--
--HHHHHHHHHTTS------
--HHHHHHHHHTTS------
--HHHHHHHHHHHS---S--
--HHHHHHHHHHHS------
--HHHHHHHHHHHS------
--HHHHHHHHHTTS------
--HHHHHHHHHHHS--S---
--HHHHHHHHHTTS------
--HHHHHHHHTTTS--S---
--HHHHHHHHHTTS--S---
--HHHHHHHHHTTS------
--HHHHHHHHHTTS------
--HHHHHHHHHTTS--S---
--HHHHHHHHHHHS--S---
--HHHHHHHHHTTS--S---
--HHHHHHHHHHHS------
--HHHHHHHHHHHS------
--HHHHHHHHHHHS--S---
--HHHHHHHHHHHS--S---
--HHHHHHHHHHH---S---
--HHHHHHHHHTTS--S---
--HHHHHHHHHTTS--S---
--HHHHHHHHTTTS--SS--
--HHHHHHHHHHHS--SS--
--HHHHHHHHHTTS--SS--
--HHHHHHHHHHHS--SS--
--HHHHHHHHHHHS--S---
--HHHHHHHHHTTS--S---
--HHHHHHHHHHHS--S---
--HHHHHHHHHTTS--SS--
--HHHHHHHHHTTS--SS--
--HHHHHHHHHTTS--S---
--HHHHHHHHHTTS--SS--
--HHHHHHHHHHHS--SS--
--HHHHHHHHHTTS--SS--
--HHHHHHHGGGTS--S---
--HHHHHHHGGGT---S---
--HHHHHHHGGGTS--S---
--HHHHHHHGGGTS------
--HHHHHHHGGGTS--S---
--HHHHHHHGGGTS------
--HHHHHHHGGGTS------
--HHHHHHHHHHHS--S---
--HHHHHHHHHHHS--S---
--HHHHHHHHHHHS--SS--
--HHHHHHHHHHHS--SS--
--HHHHHHHHTTTS--SS--
--HHHHHHHHHTTS--S---
--HHHHHHHHTTTS--S---
--HHHHHHHHHHHS--SS--
--HHHHHHHHHTTS--S---
--HHHHHHHHHTT---S---
--HHHHHHHHHHHS--S---
--HHHHHHHHHTTS--SS--
--HHHHHHHHHTTS------
--HHHHHHHHHTTS--S---
--HHHHHHHHHTTS--S---
--HHHHHHHHHTTS--SS--
--HHHHHHHHHTTS--S---
--HHHHHHHHHTTS--S---
--HHHHHHHHHTTS--SS--
--HHHHHHHHHTTS--S---
--HHHHHHHHHTTS--S---
--HHHHHHHHTTTS--S---
--HHHHHHHHHTTS--S---
--HHHHHHHHTTTS---S--
--HHHHHHHHTTTS------
--HHHHHHHHTTTS------
--HHHHHHHHTTTS--SS--
--HHHHHHHHTTT---SS--
--HHHHHHHHHTTS--S---
--HHHHHHHHTTTS---S--
--HHHHHHHHTTTS--SS--
--HHHHHHHHTTTS--S---
--HHHHHHHHHHHS------
--HHHHHHHHHTTS------
--HHHHHHHHTTTS--S---
--HHHHHHHHHTTS--S---
--HHHHHHHGGGTS--S---
--HHHHHHHHHTTS--S---
--HHHHHHHGGGTS--S---
--HHHHHHHHTTTS--S---
--HHHHHHHHHTTS--S---
--HHHHHHHHTTTS--S---
--HHHHHHHGGGTS--S---
--HHHHHHHHHTTS--S---
--HHHHHHHHTTTS--S---
--HHHHHHHHHHHS--S---
--HHHHHHHHHTTS--SS--
--HHHHHHHHHTTS--SS--
--HHHHHHHHHHHS--S---
--HHHHHHHHHHSS--SS--
--HHHHHHHHHHHS--SS--
--HHHHHHHHHTTS--SS--
--HHHHHHHHHHHS--S---
--HHHHHHHHTTTS--SS--
--HHHHHHHHTTTS--SS--
--HHHHHHHHTTTS--SS--
--HHHHHHHHTTTS--SS--
--HHHHHHHHHTTS--SS--
--HHHHHHHHTTTS--SS--
--HHHHHHHHHTTS--S---
--HHHHHHHHHTTS--SS--
--HHHHHHHHHTTS--SS--
--HHHHHHHHTTTS--SS--
--HHHHHHHHHTTS------
--HHHHHHHHHTTS--SS--
--HHHHHHHHTTTS--SS--
--HHHHHHHHHTTSS-S---
--HHHHHHHHTTTS--S---
--HHHHHHHHHTTS--SS--
--HHHHHHHHTTTS--SS--
--HHHHHHHHHTTS------
--HHHHHHHHTTTS------
--HHHHHHHHHTTS------
--HHHHHHHHHTTS--S---
--HHHHHHHHHTT----S--
--HHHHHHHHTTTS---S--
--HHHHHHHHTTTS------
--HHHHHHHHTTTS------
--HHHHHHHHHTTS---S--
--HHHHHHHHHTTS---S--
--HHHHHHHHHTTS------
--HHHHHHHHTTTS------
--HHHHHHHHHHHS------
--HHHHHHHHHHHS------
--HHHHHHHGGGTS------
--HHHHHHHGGGTS------
--HHHHHHHHGGGS------
--HHHHHHHHTTT---S---
--THHHHHHGGGTS--S---
--TTHHHHHHTTTS--S---
--TTHHHHHHTTT---S---
--TTHHHHHHTTS---S---
--TTHHHHHHTTT-------
--HHHHHHHHTTTS--S---
--HHHHHHHGGGT-------
--HHHHHHHGGGTS------
--HHHHHTTGGGT-------
--HHHHHHHHTTT-------
--HHHHHHHHTTTS---S--
--HHHHHHHGGGTS------
--HHHHHHHHTTTS------
--HHHHHHHHTTTS------
--HHHHHHHHHTTS------
--HHHHHHHHTTT-------
--HHHHHHHHTTTS---S--
--HHHHHHHHTTTS---S--
--HHHHHHHHTTTS---S--
--HHHHHHHHTTTS------
--HHHHHHHHTTTS------
--HHHHHHHHHHHS--S---
--HHHHHHHHTTTS--S---
--HHHHHHHHHTTS--S---
--HHHHHHTTTTTS------
--HHHHHHHGGGTS------
--HHHHHHHGGGTS------
--HHHHHHHHTTT-------
--HHHHHHHGGGTS------
--HHHHHHHGGGT---S---
--HHHHHHHHGGG-------
--HHHHHHHGGGTS------
--HHHHHHHGGGTS--S---
--HHHHHHHGGGTS--SS--
--HHHHHHHGGGTS--SS--
--HHHHHHHHTTTS--SS--
--HHHHHHHGGGTS--SS--
--HHHHHHHHHTTS--SS--
--HHHHHHHHTTTS--SS--
--HHHHHHHHHHHS--SS--
--HHHHHHHGGGTS--SS--
--HHHHHHHHTTTS--SS--
--HHHHHHHHTTTS--SS--
--HHHHHHHHTTTS--S---
--HHHHHHHHHTTS--SS--
--HHHHHHHHTTTS--SS--
--HHHHHHHHTTTS--SS--
--HHHHHHHHTTTS--SS--
--HHHHHHHHTTTS--SS--
--HHHHHHHHTTTS--SS--
--HHHHHHHHTTTS--SS--
--HHHHHHHHTTTS--SS--
--HHHHHHHHTTTS--S---
--HHHHHHHHTTTS--SS--
--HHHHHHHGGGTS--S---
--HHHHHHHHTTTS--SS--
--HHHHHHHGGGTS--S---
--HHHHHHHGGGTS---S--
--HHHHHHHGGGTS--S---
--HHHHHHHHTTTS--SS--
--HHHHHHTTTTS---SS--
--HHHHHHTTTTTS--SS--
--HHHHHTTTTTTS--SS--
--HHHHHTTTTTTS--S---
--HHHHHHHHTTTS--SS--
--HHHHHHHHTTTS--SS--
--HHHHHHHHHHHS--SS--
--HHHHHHHHTTTS--SS--
--HHHHHHHHHHHS--S---
--HHHHHHHHHHHS--SS--
--HHHHHHHHHHHS--SS--
--HHHHHHHHTTTS--S---
--HHHHHHHHTTTS--SS--
--HHHHHHHHHHHS--SS--
--HHHHHHHHTTTS--SS--
--HHHHHHHHTTTS--SS--
--HHHHHHHHTTTS--SS--
--HHHHHHHHTTTS--S---
--HHHHHHHHTTTS--SS--
--HHHHHHHHTTTS--S---
--HHHHHHHHTTTS--S---
--HHHHHHHHTTTS--S---
--HHHHHHHHTTTS------
---HHHHHHHTTTS------
--HHHHHHHHTTTS------
--HHHHHHHHTTTS------
--HHHHHHHHTTTS------
--HHHHHHHHTTTS------
--HHHHHHHHHTTS------
--HHHHHHHHTTTS------
--HHHHHHHHHTT---S---
--HHHHHHHHTTTS--S---
--HHHHHHHHTTTS------
--HHHHHHHHTTT-------
--HHHHHHHHTTTS------
--HHHHHHHHTTT-------
--HHHHHHHHGGG-------
--HHHHHHHHHTT---S---
--HHHHHHHHTTT---S---
--HHHHHHHTTTTS------
---HHHHHHHTTTS------
---HHHHHHHTTTS--S---
---HHHHHHHTTTS------
---HHHHHHHTTTS------
---HHHHHHHHTTS------
---HHHHHHHTTTS------
---HHHHHHHTTSS------
---HHHHHHHTTTS------
---HHHHHHHTTTS------
---HHHHHHHHTTS------
---HHHHHHGGGTS---S--
---HHHHHTTTTTS------
---HHHHHHHTTTS------
---HHHHHHHTTTS------
---HHHHHTTSSSS------
---HHHHHTSSSSS------
---HHHHHTTTTTS---S--
---HHHHHHTTTTS---S--
---HHHHHHHTTT---SS--
---HHHHHHHTTTS--S---
---HHHHHHHTTT---SS--
---HHHHHHHTTTS--SS--
---TTHHHHSTTTS--SS--
---HHHHHHHTTTS---S--
---HHHHHTTTTTS---S--
---HHHHHHHTTT---SS--
---HHHHHHHTTTS--SS--
---HHHHHHTTTTS--SS--
---HHHHHHHTTT---SS--
---HHHHHHHTTT---SS--
---HHHHHHHTTTS--S---
---HHHHHTTTTT---S---
---HHHHHHHTTTS---S--
---HHHHHHHHTTS--SS--
---HHHHHHTTTTS--SS--
---HHHHHHTTTTS--S---
---TTGGGTSTTTS------
---HHHHHHTTTTS--SS--
---HHHHHHTTTTS--SS--
---HHHHHHHTTTS--SS--
--SHHHHHHHHTTS--SS--
--SHHHHHHHTTTS--SS--
---HHHHHHHTTTS--SS--
---HHHHHHHTTTS--SS--
---HHHHHHHHHH---SS--
---HHHHHHHTTTS--SS--
---HHHHHHHTTTS--SS--
---HHHHHHHTTT---SS--
---HHHHHHHTTTS--SS--
---HHHHHHHTTTS--SS--
---HHHHHHHTTTS--TT--
---HHHHHHHTTTS--SS--
---HHHHHHHTTTS--SS--
---HHHHHHHHTTS--SS--
---HHHHHHHHTTS--SS--
---HHHHHHHHTTS--SS--
---HHHHHHHHTTS--SS--
---HHHHHHHHTTS--SS--
---HHHHHHHTTTS--SS--
---HHHHHHGGGTS--SS--
---HHHHHHHHTTS--SS--
---HHHHHHHTTTS--SS--
---HHHHHHHHTTS--SS--
---HHHHHHHHTT---SS--
---HHHHHHHHTTS--SS--
---HHHHHHHHTTS--SS--
---HHHHHHHHHHS--SS--
---HHHHHHHHTTS--SS--
---HHHHHHHTTTS--SS--
---HHHHHHHHHHS--SS--
---HHHHHHHHHHS--SS--
---HHHHHHHHTTS--SS--
---HHHHHHHHTTS--SS--
---HHHHHHHHTTS--SS--
---HHHHHHHHHHS--SS--
---HHHHHHHHTTS--S---
---HHHHHHHHTTS--S---
---HHHHHHHHHHS--SS--
---HHHHHHHHTTS--S---
---HHHHHHHHHHS--S---
---HHHHHHHHTTS--SS--
---HHHHHHHHTTS--S---
---HHHHHHHHTTS--S---
---HHHHHHHHTTS------
---HHHHHHGGGTS--S---
---HHHHHHHTTTS--S---
---HHHHHHHTTTS--SS--
---HHHHHHHTTTS--S---
---HHHHHHHHTTS------
---HHHHHHHTTTS--S---
---HHHHHHHHHHS--S---
---HHHHHHHHTTS--S---
---HHHHHHHHHHS--S---
---HHHHHHHHHHS--S---
---HHHHHHHTTTS--S---
---HHHHHHHHTTS--S---
---HHHHHHHHHHS--S---
---HHHHHHHHTTS--S---
---HHHHHHHHTTS--S---
---HHHHHHHHHHS--S---
---HHHHHHHHTTS------
---HHHHHHHHHHS--S---
---TTTTHHHHTTS--S---
---HHHHHHHHTTS--S---
---HHHHHHHHTTS--S---
---HHHHHHHHTTS------
---HHHHHHGGGTS--S---
---TTTTTGGGGTS------
---HHHHTHHHHHS--S---
---HHHHSGGGGTS--S---
---GGGTSHHHHHS--S---
---HHHHTTGGGTS--S---
---HHHHHHGGGTS--S---
---HHHHHHHHHHS--S---
--SHHHHTTTTTTS--S---
---HHHHTHHHHHS--S---
---HHHHTTTTTTSS-----
---HHHHTTGGGTSS-S---
---HHHHHTTTTTS--S---
---HHHHTHHHHHS--S---
---HHHHSHHHHHS--S---
---HHHHTHHHHHS--S---
---HHHHTHHHHHS--S---
---TTTTTTTTTTS--SS--
---TTGGGTTTTTS--SS--
---TTGGGTTGGGS--S---
---GGGTTSHHHHTT-S---
---HHHHTSGGGTS--S---
---HHHHTSGGGTS--S---
---TTTTTHHHHHS--S---
---TTGGGTGGGTSS-S---
---HHHHHGGGGTS------
---HHHHTTTTTTS---S--
---HHHHTTTTTTS---S--
---GGGTTTTTTTS--SS--
---HHHHT-GGGTS------
---HHHHTGGGGTS--SS--
---HHHHTGGGGTS--SS--
---HHHHSGGGGTS--SS--
---TTGGGTTTTTS--S---
---TTTTTTTTTTS--S---
---HHHHTTTTTTSS-S---
---HHHHSHHHHHS--S---
---HHHHTGGGGTS--SS--
---TTGGGTTTTSS--S---
---TTTTTTTTTTS------
---HHHHTHHHHHS------
---HHHHTTTTTTS------
---HHHHTTTTTTTT-----
---TTTTSTTTTTTT-----
---HHHHTHHHHHTT-----
---HHHHTTTTTTS------
---HHHHTTTTTTS------
---TTGGGTTTTTS------
---HHHHSTTTTTS------
---HHHHTHHHHHS------
---HHHHTTTTTTSS-----
---HHHHTTTTTTSS-----
---TTGGGTTTTTS------
---HHHHTTTTTTS------
---HHHHTHHHHHS------
---HHHHTHHHHHS------
---HHHHTTGGGTS------
---HHHHTHHHHHSS-----
---HHHHTTTTTTS------
---HHHHTTGGGTS------
---TTGGGTTTTTSS-----
---HHHHTTTTTTS------
---HHHHSTGGGTSS-----
---HHHHHTTTTTS------
---HHHHTHHHHHS------
---HHHHTHHHHHS------
---HHHHTTTTTTS------
---HHHHSTTTTTS------
---TTGGGTTTTTSS-----
---HHHHTTTTTTS------
---HHHHHTTTTTS------
---HHHHHHHHHHS--S---
---HHHHTTTTTTS------
---TTTTTHHHHHS---S--
---HHHHHHHHHHS------
---HHHHTHHHHHS------
---HHHH-HHHHHS------
---TTTTSHHHHHS--S---
---HHHHTHHHHHS--S---
---TTTT-HHHHHS--SS--
---TTTTTHHHHHS--S---
---HHHHTHHHHHS--SS--
---GGGGGTTTTTS--S---
---TTGGGHHHHHS--S---
---TTGGGTTTTTS--SS--
---TGGGGTHHHH---S---
---GGGGGGGGGTS--SS--
---HHHHGGGGGTS--SS--
---TTGGGGGGGTS--SS--
---HHHHTGGGGTS--S---
---HHHHTHHHHHS--SS--
---HHHHTTTTTTS--S---
---HHHHHTTTTTS--SS--
---GGGGTTTTTTS--S---
---SGGGTHHHHHS--SS--
---GGGGTHHHHHS--S---
---TGGGTHHHHHS--SS--
---GGGGTHHHHHS--S---
---GGGGTTTTTTS--SS--
---GGGGTTTTTTS--SS--
---THHHHHHHHHS--S---
---SHHHHTTTTTS--S---
---SGGGTTTTTTS--S---
---SGGG-GGGGTS--S---
---GGGGTGGGGTS--S---
---GGGGSGGGGTSS-S---
---GGGG-GGGGTS--S---
---GGGGTGGGGTS--S---
---GGGGSGGGGTS--S---
---GGGGTGGGGTS--S---
---GGGG-GGGGTS--S---
---GGGG-GGGGTS------
---GGGGSGGGGTS------
---GGGG-GGGGTS--S---
---GGGTSGGGGTS--S---
---SGGG-TTTTTSS-----
---SGGGSSGGGTS------
----GGG-GGGGTS--S---
----TTSS-GGGTS--S---
----GGG-GGGGTS--S---
----TTTTTTTTTS--S---
----GGG-TTTTTS--S---
----GGG--GGGTS--S---
---STTTT-STTTS--SS--
---SGGG-GGGGTS--SS--
--SSGGG-TTGGGS--SS--
---SGGGS-GGGTS--SS--
--SS-GGGTTTTTS--SS--
--SSGGGSTTTTTS--SS--
---SGGG-TTTTTS--SS--
--SSGGG-TTTTTS--SS--
--SS-GGGTTTTTS--SS--
--S-GGG-TTTTTS--SS--
--S-GGGSTTTTTS--SS--
--S-GGGTTTTTTS--SS--
--S-GGGGTTTTTS--SS--
--S-GGGSTTTTTS--SS--
--S-GGG-TTTTTS--SS--
--S-GGG-TTTTTS--SS--
--S-GGG-TTTTTS--SS--
--S-GGG-HHHHHS--SS--
--S-GGG-TTTTTS--SS--
--S-GGG-TTTTTS--S---
--S-GGG-TTTTTS------
--S-GGG-TTTTTS------
--S-GGG-TTTTTS--S---
--S-GGG-TTTTTS--S---
----GGG-TTTTTS--SS--
----GGG-TTTTTS--SS--
----TTT-TTTTTS--SS--
----GGG-TTTTTS--SS--
----TTTSTTTTTS--SS--
----GGG-TTTTTS--SS--
----GGGTHHHHHS--SS--
----TTTTTTTTTS--SS--
----GGG-TTTTTS--SS--
----TTT-GGGGTS--SS--
----GGG-TTTTTS--SS--
----GGG-TTTTTS--SS--
----TTTSHHHHHS--SS--
----TTTTHHHHHSS-SS--
----TTTTTTTTTS--SS--
----TTTSTTTTTSS-SS--
----HHHHTTTTTSS-SS--
----GGGTHHHHHS--SS--
----TTTTTTTTTS--SS--
----TTTSTTTTTS--SS--
----TTTSTTTTTS--SS--
----TTTSTTTTTS--S---
----TTTTHHHHHS--SS--
----TTTTTGGGTSS-SS--
----TTTS-GGGTSS-SS--
----GGGSTTTTTSS-SS--
----TTTSHHHHHS--SS--
----TTTSHHHHHS--SS--
----GGG-TTTTTS--SS--
----GGGSHHHHHS--SS--
----GGG-TTTTTS--SS--
----TTTSTTTTTS--SS--
----HHHHTGGGTTT-SS--
----TTTSHHHHHS--SS--
----GGG-TGGGTS--SS--
----GGG-HHHHHS--SS--
----GGG-THHHHS--SS--
----GGG-HHHHHS--SS--
----GGG-HHHHHS--SS--
----GGGSTTTTTS--S---
----TTTSTTTTTS--S---
----TTTSHHHHHS--S---
----TTT-TTTTTS--S---
----GGG-TTTTTS--S---
----GGGSHHHHHS--S---
----GGGSHHHHHS--S---
----GGGSTTTTTSS-S---
----GGG-TTTTTS--S---
----GGG-TTTTTS--SS--
----GGGSHHHHHS--SS--
---SGGGSTTTTTS--SS--
---SGGGSGGGGTS--S---
---SGGGSTTTTTS--SS--
----GGGSTTTTTS--SS--
---STTTSTTTTTS--S---
---SGGGSTGGGTS--SS--
---STTTSSGGGTS--S---
---SGGGGHHHHHS--SS--
---SGGG-TTTTTS--SS--
---SGGG-SGGGTS--SS--
---SGGG-TTTTTS--SS--
---STTT-GGGGTS--SS--
---SGGG-HHHHHS--SS--
---SGGGSGGGGTS--SS--
----GGG-GGGGTS--SS--
---STTTSTTTTTS--SS--
---SGGG-GGGGTS--SS--
---SGGG-GGGGTS--SS--
---SGGGSTTTTTS--SS--
---SGGG-HHHHHS--SS--
---SGGG-HHHHHS--SS--
---STTT-TTTTTS--SS--
---SGGG-HHHHHS--SS--
---SGGG-HHHHHS--SS--
---SGGG-HHHHHS--SS--
----TTTTHHHHHS--SS--
----TTTSHHHHHS--SS--
----SGGGHHHHHS--SS--
---SGGG-TTTTTS--SS--
---SGGG-HHHHHS--SS--
---SGGG-HHHHHS--SS--
---SGGG-HHHHHS--SS--
---SGGGTHHHHHS--SS--
---SGGG-TTTTTS--SS--
---SGGG-TTTTTS--SS--
---SGGG-TTTTTS--SS--
---STTT-HHHHHS--SS--
---SGGG-HHHHHS--SS--
---SGGG-TTTTTS--SS--
---SGGG-HHHHHS--SS--
---SGGGTSGGGTS--SS--
---SGGGSHHHHHS--SS--
---SGGG-TTTTTS--SS--
---SGGG-HHHHHS--SS--
--SSGGG-TTTTTS--SS--
---SGGG-HHHHHS--SS--
---SGGG-HHHHHS--SS--
---SGGG-TTTTTS--SS--
---SGGGSTTTTTS--SS--
---SGGG-TTTTTS--SS--
---SGGGTHHHHHS--SS--
---SGGG-HHHHHS--SS--
---SGGGSHHHHHS--SS--
--SSGGG-THHHHS--SS--
----TTT-GGGGT----S--
----GGGTTHHHH----S--
--S-GGG-GGGGTS---S--
---SGGG-GGGGTS---S--
----GGGTGGGGTS--SS--
--SSGGG-GGGGTS--S---
--S-GGG-GGGGTS------
---SGGG-GGGGTS---S--
---SGGG-GGGGTS------
----GGG-GGGGTS--SS--
----GGGTGGGGTS---S--
---SGGG-GGGGTS--SS--
---SGGGTGGGGTS---S--
---SGGG-GGGGTS------
---SGGG-GGGGTS--SS--
----GGG-GGGGTS--SS--
--S-TTT-GGGGTS--S---
----GGG-GGGGTS--S---
---SGGGSTTTTTS--S---
---SGGGSTTTTTS--SS--
---SGGGSTTTTTS--SS--
---SGGGSTTTTTS--SS--
---SGGG-TTTTTS--SS--
---SGGGTTTTTTS--SS--
---SGGGTTTTTTS--S---
--SSGGGSS-TTTS--S---
---SGGG-TTTTTS--S---
---SGGGSSSTTTS--S---
---SGGGTTTTTTS--S---
--SSGGG-TTTTTS--S---
--SSGGGTTTTTTS--S---
--SSGGG-TTTTTS--S---
--SSGGG-TTTTTS--SS--
---SGGGSTTTTTS--S---
--SSGGGTTTTTTS--S---
---SGGGSTTTTTS--S---
--SSGGGSS--SSS--S---
--SSGGGSTTTTTS--SS--
--SSGGG-TTTTTS--S---
--SSGGG-TTTTTS--S---
---SGGG-TTTTTS--S---
---SGGG-TTTTTS--S---
---SGGG-TTTTTS--S---
---SGGG-TTTTTS--S---
---SGGG-TTGGGS--S---
---SGGG-TTTTTS--S---
---SGGG-TTTTTS-TT---
---SGGG-TTTTTS--S---
---SGGG-TTTTTS--S---
---SGGG-TTTTTS--S---
---SGGG-TTTTTS------
---SGGG-TTTTTS--S---
---SGGG-TTTTTS--S---
---SGGG-TTTTTS--S---
---SGGG-TTGGGS--S---
---SGGG-TTTTTS--S---
---SGGG-TTTTTS--S---
--SSGGG-TTTTTS--S---
---SGGG-TTTTTS--S---
---SGGG-TTTTTS--S---
---SGGG-TTTTTS--S---
---SGGG-TTTTTS--S---
---SGGG-TTTTTS--S---
---SSGGGTTTTTS--S---
---SGGG-TTTTTS--S---
--SSGGG-TTTTTS------
---SGGG-TTTTTS--S---
---SGGG-TTTTTS--S---
---SGGG-TTTTTS--S---
---SGGG-TTTTTS--S---
---SGGG-TTTTSS--S---
--SSGGG-TTTTTS--S---
---SGGG-SSTTTS--S---
---SGGG-TTTTTS--S---
---SGGG-TTGGGS--S---
---SGGG-TTTTTS--S---
---SGGG-TTTTTS--S---
---SGGG-TTTTTS--S---
---SGGG-TTTTTS--SS--
--SSGGG-TTTTTS--SS--
---STTT-TTTTTS--S---
---SGGG-TTTTTS--S---
---SGGG-TTTTTS--S---
---SGGG-TTTTTS--S---
---SGGG-TTTTTS--S---
---STTT-TTTTTS--S---
---SGGG-TTTTTS--S---
---STTT-TTTTTS--S---
---STTTSTTTTTS--S---
---SGGG-TTTTTS--S---
---SGGGSTTTTTS--S---
--SSGGG-TTTTTS--S---
--SSSGGGTTTTTS------
---SGGGGTTTTTS------
--SSGGGGTTTTTS------
---SGGG-TTTTTS--S---
--SSTTT-TTTTTS--S---
--SSTTT-TTTTTS------
---STTT-TTTTTS------
----TTT-SSTTTS------
---STTTSTTTTTS---S--
---STTTSTTTTTS---S--
---STTT-TTTTTS------
--SSTTT-TTTTTS------
--SSTTTSTTTTTS--S---
--SSTTT-TTTTTS--TT--
--SSTTT-TTTTTS--TT--
---STTT-TTTTTS--SS--
---STTT---TTTS--TT--
--SSTTT-TTTTTS--TT--
--SSTTT-TTTTTS--TT--
----TTT-TTTTTS--TT--
---STTT-TTTTTS--TT--
---STTT-TTTTTS--TT--
---STTT-TTTTTS--TT--
--SSTTT-TTTTTS--TT--
---STTT-TTTTTTT-TT--
---STTT-TTTTTS--TT--
---STTT-S-TTTS--TT--
---STTT-TTTTTS--SS--
--SSGGG-TTTTTSS-SS--
---SGGGGTTTTTS--S---
--SSGGGSGGGGTSS-S---
---SGGG-TTTTTS--SS--
---SGGG-TTTTTSS-TT--
--SSGGG-TTTTTSS-SS--
--SSGGG-TTTTTS--SS--
---SGGGSTTTTTS--SS--
--S-TTTS--TTTSS-S---
--SSTTT---TTTSS-SS--
---STTT-TTTTTS-SSS--
---STTT-TTTTTS--SS--
--SSGGG-TTTTTS--SS--
---STTT-TTTTTS--SS--
--SSGGG-TTTTTS--TT--
---SGGGSTTTTTS--SS--
--SSTTT-TTTTTS--SS--
---STTT-TTTTTS--SS--
---STTTSTTTTTS--SS--
---STTTSTTTTTS--SS--
---STTTSTTTTTS--S---
---STTT-TTTTTS--SS--
---STTT-TTTTTS--SS--
--SSTTTSTTTTTS--SS--
--SSTTT-TTTTTS--SS--
--SSTTT-TTTTTS--SS--
--SSTTT-TTTTTS--SS--
--SSTTT-TTTTTS--SS--
--SSGGG-TTTTTS--SS--
---SGGG-TTTTTS--SS--
---STTTSTTTTTS--SS--
---SGGGSTTTTTS--SS--
--SSGGG-TTTTTS--SS--
--SSGGGTTTTTTS--SS--
--SSGGGTTTTTTS--SS--
--SSGGGTTTTTTS--SS--
---SGGGTTTTTTS--SS--
---SGGGTTTTTTS--SS--
--SSGGGTTTTTTS--SS--
--SSGGGTTTTTTS--SS--
---SGGGTTTTTTS--SS--
---SGGGTS-TTTS--SS--
--SSGGGTS-TTTS--SS--
---SGGGSS-TTTS--SS--
--SSGGGTS-TTTS--SS--
--SSGGGSS-TTTS--SS--
--SSGGGTS-TTTS--SS--
---SGGGSS-TTTS--SS--
--SSGGGTTTTTTS--SS--
--SSGGGTS-TTTS--SS--
--SSGGGTTTTTTS--SS--
--SSGGGTTTTTTS--SS--
--SSGGGTTTTTTS--SS--
--SSGGGTTTTTTS--SS--
--SSGGGSTTTTTS--SS--
--SSGGGTS-TTTS--SS--
---SGGGSS-TTTS--SS--
--SSGGGTS-TTTS--SS--
--SSGGGTTTTTTS--SS--
--SSGGGSS-TTTS-TTS--
--SSGGGTS-TTTS-TTS--
--SSGGGSS-TTTS--SS--
---SGGGSS-TTTS-TTS--
--SSGGGSS-TTTS-TTS--
--SSGGGSS-TTTS-TTS--
---SGGGSS-TTTS-TTS--
---SGGGTS-TTTS-TTS--
--SSGGGTS-TTTS-TTS--
--SSGGGTS-TTTS-TTS--
--SSGGGTS-TTTS-TTS--
---SGGGTS-TTTS-TTS--
---SGGGTS-TTTS-TTS--
--SSGGGTS-TTTS-TTS--
--SSGGGTS-TTTS-TTS--
--SSGGGTS-TTTS-TTS--
--SSGGGTS-TTTS-TTS--
--SSGGGTTTTTTS-TTS--
--SSGGGTTTTTTS--SS--
--SSHHHHS-TTTS-TTS--
--SSGGGTS-TTTS-TT---
--SSGGGTS-TTTS-TT---
--SSGGGTS-TTTS-TTS--
--SSGGGSS-TTTS-TTS--
--SSGGGTS-GGGS--SS--
--SSGGGTS-TTTS-TTS--
--SSGGGTS-TTTS--SS--
---SGGGTS-TTTS-TTS--
--SSGGGTS-TTTS-TT---
---SGGGTS-TTTS------
--SSGGGTS-TTTS--S---
---SGGGTTTTTTS--S---
---SGGGTTTTTTS--SS--
---SHHHHTTTTTS--SS--
--SSGGGTS-TTTS--SS--
--SSGGGTS-TTTS--SS--
--SSGGGTS-TTTS--SS--
--SSGGGSS-TTTS--SS--
--SSGGGTS-TTTS--S---
---SGGGTS-TTTS--SS--
---SGGGTS-TTTS--SS--
---SGGGTS-TTTS--SS--
---SGGGTS-TTTS--SS--
--SSGGGTS-TTTS--SS--
--SSGGGSS-TTTS--SS--
---SGGGTS-TTTS--SS--
--SSGGGSS-TTTS--SS--
---SGGGTS-TTTS--SS--
---SGGGTTTTTTS--SS--
---SGGGTTTTTTS--SS--
--SSGGGTS-TTTS--SS--
--SSGGGTTTTTTS--S---
---SGGGGTTTTTS--SS--
---SGGGSTTTTTS--SS--
---SGGGTTTTTTS--SS--
--SSGGGTS-TTTS--SS--
---SGGGTS-TTTS--SS--
--SSGGGTTTTTTS---S--
---SGGGTTTTTTS------
---SGGGTTTTTTS------
--SSGGGTTTTTTS--S---
--SSGGGTTTTTTS--S---
---SGGGTS-TTTS--S---
--SSGGGTS-TTTS--SS--
--SSGGGTTTTTTS--SS--
--SSGGGTTTTTTS--S---
--SSGGGTTTTTTS--SS--
--SSGGGTTTTTTS--S---
---SGGGTTTTTTS--S---
--SSGGGTS-TTTS--SS--
--SSGGGTS-TTTS--SS--
--SSGGGSS-TTTS--S---
---SGGGTTTTTTS--S---
--SSGGGTTTTTTS--S---
--SSGGGTTTTTTSS-SS--
--SSGGGTS-TTTS--SS--
---SGGGTS-TTTS--SS--
--SSGGGTS-TTTS--SS--
--SSHHHHS-TTTS--SS--
---SGGGTS-TTTS--SS--
--SSGGGTS-TTTS--S---
--SSGGGTS-TTTS--SS--
--SSGGGTS-TTTS--S---
--SSGGGTTTTTTS--SS--
--SSGGGTTTTTTS--SS--
--SSGGGTS-TTTS--SS--
--SSGGGTTTTTTS--SS--
--SSGGGTTTTTTS--SS--
---SGGGTTTTTTS--SS--
---SGGGGTTTTTS--SS--
---SGGGTTTTTTS--S---
--SSGGGTTTTTTS--SS--
--SSGGGTTTTTTS--SS--
---SGGGGS-TTTS--SS--
--SSGGGSS-TTTS--SS--
---SGGGTTTTTTS--S---
--SSGGGGS-TTTS--S---
---SGGGTGGGGTS--SS--
--SSGGGTTTTTTS--SS--
--SSGGGTTTGGGS--S---
--SSGGGTTTTTTS--S---
---SGGGTTTTTTS--S---
--SSGGGTTTTTTS--S---
--SSGGGTTTTTTS--S---
--SSGGGTTTTTTS--S---
--SSGGGTTTTTTS--SS--
--SSGGGTTTTTTS--SS--
---SGGGTTTTTTS--SS--
--SSGGGGS-TTTS--SS--
--SSGGGTTTTTTS--SS--
--SSGGGTTTTTTS--SS--
---SGGGTTTTTTS--S---
---SGGGTTTTTTS-SS---
---SGGGTTTTTTS--S---
--SSGGGTTTTTTS--S---
--SSGGGTS-TTTS--S---
---SGGGTTTTTTS--S---
--SSGGGTSSTTTS--S---
---SGGGTS-TTTS-SS---
---SGGGSS-TTTS--S---
--SSGGGTS-TTTS--SS--
--SSGGGSS-TTTS--SS--
--SSGGGGS-TTTS--SS--
---SGGGSS-TTTS--SS--
--SSGGGSS-TTTS--SS--
--SSGGGTS-TTTS--SS--
---SGGGSS-TTTS--SS--
--SSGGGTS-TTTS--SS--
--SSGGGTS-TTTS--SS--
---SGGGTS-TTTS--SS--
--SSGGGTS-TTTS--SS--
---SGGGTS-TTTS--SS--
---SGGGTS-TTTS--SS--
---SGGGTS-TTTS--SS--
---SHHHHS-TTTS--SS--
--SSGGGTS-TTTS--SS--
--SSGGGTS-TTTS--SS--
--SSGGGTTTTTTS--SS--
--SSGGGTS-TTTS--SS--
--SSGGGTTTTTTS--SS--
---SGGGTS-TTTS--SS--
--SSGGGTS-TTTS--SS--
--SSGGGTS-TTTS--SS--
--SSGGGTS-TTTS--SS--
---SGGGTTTTTTS--SS--
--SSGGGTS-TTTS--SS--
--SSGGGTS-TTTS--SS--
--SSGGGTS-TTTS--SS--
--SSGGGTS-TTTS--SS--
---SGGGTS-TTTS--SS--
---SGGGTS-TTTS--SS--
---SHHHHS-TTTS--SS--
--SSGGGTTTTTTS--SS--
---SGGGTTTTTTS--SS--
--SSGGGTTTTTTS--SS--
--SSGGGTGGGGTS--SS--
--SSGGGTTTTTTS--SS--
--SSGGGTS-TTTS--SS--
--SSGGGTS-TTTS--SS--
--SSGGGTS-TTTS--SS--
--SSGGGTS-TTTS--SS--
---SGGGTS-TTTS--SS--
--SSGGGTS-TTTS--SS--
---SGGGTS-TTTS--SS--
---SGGGTS-TTTS--SS--
--SSGGGTS-TTTS--SS--
--SSGGGTTTTTTS--SS--
--SSGGGTTTTTTS--SS--
--SSGGGTTTTTTS--SS--
--SSGGGTS-TTTS--SS--
--SSGGGSS-TTTS--SS--
---SGGGTTTTTTS--SS--
--SSGGGTS-TTTS--SS--
---SGGGTTTTTTS--SS--
---SGGGTTTTTTS--SS--
---SGGGSS-TTTS--SS--
---SGGGTTTTTTS--SS--
--SSGGGTS-TTTS--SS--
---SGGGSS-TTTS--SS--
--SSGGGTTTTTTS--SS--
---SGGGTTTTTTS--SS--
--SSGGGTTTTTTS--SS--
---SGGGTTTTTTS--SS--
---SGGGTTTTTTS--SS--
---SGGGSS-TTTS--SS--
---SGGGTS-TTTS--SS--
---SGGGTTTTTTS--SS--
--SSGGGTS-TTTS--SS--
--SSGGGTTTTTTS--SS--
--SSGGGTS-TTTS--SS--
---SGGGTS-TTTS--SS--
---SGGGTTTTTTS--SS--
--SSGGGSS-TTTS--SS--
--SSGGGSS-TTTS--SS--
--SSGGGTTTGGGS--SS--
---SGGGTS-TTTS--SS--
--SSGGGTTTTTTS--SS--
---SGGGTTTTTTS--SS--
---SGGGSS-TTTS--SS--
---SGGGSS-TTTS--SS--
---SGGGTS-TTTS--SS--
---SGGGSS-TTTS--SS--
---SGGGSS-TTTS--SS--
---SGGGSS-TTTS--SS--
---SGGGSS-TTTS--S---
---SGGGSS-TTTS--SS--
--SSGGGSS-TTTS--SS--
---SGGGSS-TTTS--SS--
--SSGGGSS-TTTS--SS--
--SSGGGSS-TTTS--SS--
--SSGGGSTTTTTSS-SS--
--SSGGGSS-TTTS--SS--
--SSTTSSS-TTTS--SS--
--SSGGGSS-TTTS--SS--
--SSTTSSS-TTTS--SS--
---SGGGSS-TTTS--SS--
--SSGGGSS-TTTS--SS--
---SGGGSS-TTTS--SS--
--SSHHHHTTTTTS--SS--
--SSGGGTS-TTTS--SS--
--SSTTTTS-TTTS--SS--
--SSGGGTS-TTTS--SS--
--SSGGGTS-TTTS--SS--
--SSGGGTS-TTTS--SS--
---SGGGTS-TTTS--SS--
--SSGGGTS-TTTS--SS--
--SSGGGTS-TTTS-TTS--
--SSGGGTTTTTTS--SS--
--SSGGGTS-TTTS--SS--
---SHHHHTTTTTS--SS--
---SHHHHS-TTTS--SS--
---SGGGTS-TTTS--SS--
---SHHHHS-TTTS--SS--
---SGGGTS-TTTS--SS--
---SGGGTS-TTTS--SS--
--SSGGGTTTTTTS--SS--
--SSGGGTS-TTTS--SS--
--SSGGGTTTTTTS--SS--
---SGGGTS-TTTS--SS--
--SSGGGTS-TTTS--SS--
---SGGGTS-TTTS--SS--
---SGGGTS-TTTS--SS--
---SGGGTS-TTTS--SS--
---SGGGTS-TTTS--SS--
---SGGGTS-TTTS--SS--
---SHHHHS-TTTS--SS--
---SGGGTS-TTTS--SS--
---SHHHHTTTTTS--SS--
---SGGGTS-TTTS--SS--
--SSHHHHS-TTTS--SS--
---SGGGTS-TTTS--SS--
---SHHHHS-TTTS--SS--
---SGGGTS-TTTS--SS--
---SHHHHS-TTTS--SS--
--SSGGGTS-TTTS--SS--
---SGGGTS-TTTS--SS--
---SGGGTS-TTTS--SS--
---SGGGTS-TTTS--SS--
---SGGGTS-TTTS--SS--
---SHHHHS-TTTS--SS--
---SGGGTS-TTTS--SS--
---SGGGTS-TTTS--SS--
---SGGGTS-TTTS--SS--
---SGGGTS-TTTS--SS--
---SGGGTS-TTTS--SS--
---SGGGTS-TTTS--SS--
---SGGGTS-TTTS--SS--
---SGGGTS-TTTS--SS--
---SGGGTS-TTTS--SS--
---SGGGSS-TTTS--SS--
---SGGGTS-TTTS--SS--
---SGGGTS-TTTS--SS--
---SHHHHS-TTTS--SS--
---SGGGTS-TTTS--SS--
---SHHHHS-TTTS--SS--
---SHHHHS-TTTS--SS--
---SGGGTS-TTTS--SS--
---SGGGTS-TTTS--SS--
---SGGGTS-TTTS--SS--
---SGGGTS-TTTS--SS--
---SGGGTS-TTTS--SS--
---SGGGTS-TTTS--SS--
--SSGGGTS-TTTS--SS--
---SGGGSS-TTTS--SS--
---SGGGTS-TTTS--SS--
---SGGGSS-TTTS--SS--
---SGGGSS-TTTS--SS--
---SGGGTS-TTTS--SS--
--SSGGGSS-TTTS--SS--
--SSGGGTS-TTTS--SS--
--SSGGGTS-TTTS--SS--
--SSGGGSS-TTTS--SS--
---SGGGSS-TTTS--SS--
---SGGGSS-TTTS--SS--
--SSHHHHS-TTTS--SS--
---SGGGTS-TTTS--SS--
---SGGGTS-TTTS--S---
---SGGGTS-TTTS--SS--
---SGGGTS-TTTS--S---
---SGGGTS-TTTS------
--SSHHHHS-TTTS--SS--
--SSGGGTS-TTTS--SS--
---SGGGTS-TTTS--SS--
---SGGGTS-TTTS--SS--
---SGGGSS-TTTS--SS--
---SGGGTTTTTTS--SS--
---SGGGTTTTTTS--SS--
---SGGGTTTTTTS--SS--
--SSGGGTTTTTTS--SS--
---SGGGTTTTTTS--SS--
---SGGGGT-TTTS--SS--
---SGGGTS-TTTS--SS--
---SGGGTTTTTTS--SS--
---SGGGTTTTTTS--SS--
---SGGGTS-TTTS--S---
--SSGGGTTTTTTS--SS--
---SGGGTTTTTTS--S---
---SGGGTTTTTTS--S---
---SGGGTS-TTTS--SS--
---SSGGGS-TTTS--S---
---SGGGSS-TTTS--SS--
---SSGGGS-TTTS--S---
--SSGGGSS-TTTS--SS--
---SGGGGS-TTTS--S---
---SGGGSS-TTTS--S---
---SSGGGS-TTTS--S---
---SSGGGTTTTTS--S---
---SGGGSS-TTTS--S---
---SSGGGS-TTTS--S---
---SGGGSTTTTTS--S---
---SGGGGTTTTTS--S---
---SGGGGTTTTTS--S---
---SSTTTTTTTTS--SS--
---SSGGG--TTTS--SS--
----TTTSTTTTTS--SS--
----GGGTTTTTTS--SS--
---SGGGSS-TTTS--SS--
---SGGGSTTTTTS-SSS--
---SGGGTTTTTTS--SS--
---SGGGGTTTTTS--SS--
--SSSGGGTTTTTS--SS--
---SGGGTTTTTTS--SS--
--SSGGGTTTTTTS--SS--
---SGGGTTTTTTS--SS--
---SSTTTTTTTTS--S---
---SGGGGTTTTTS--S---
---STTTS--TTTS--S---
---SGGGSTTTTTS--SS--
---SGGGTTTTTTS--S---
---STGGGS-TTTS--S---
---SGGGGTTTTTS--S---
---SGGGGTTTTTS--S---
---SHHHHTTTTTS--S---
---SGGGSTTTTTS--S---
---SGGGGTTTTTS--S---
--SSGGGSS-TTTS--S---
---SSGGGS-TTTS--S---
---SGGGSTTTTTS--SS--
--S-GGGSTTTTTS--SS--
--SSGGGSTTTTTS--SS--
--SSGGGGTTTTTS--SS--
--SSTTTTTTTTTS--S---
--SSSGGGTTTTTS--SS--
--SSSGGGS-TTTS--SS--
--SSSGGGTTTTTS--SS--
--SSHHHHTTTTTS--SS--
--SSSGGGTTTTTS--SS--
--SSTGGGTTTTTS--SS--
--SSGGGGTTTTTS--SS--
--SSSGGGTTTTTS--SS--
--SSGGGGTTTTTS--SS--
--SSGGGGTTTTTS-SS---
--SSGGG-S-TTTS--S---
--SSGGG-TTTTTS--S---
--S-GGG-TTTTTS--S---
--SSGGG-TTTTTS--S---
--SSGGG-TTTTTS--S---
--SSGGG-TTTTTS--S---
--SSGGG-TTTTTS--S---
--SSGGG-TTTTTS------
--SSGGG-S-TTTS--S---
--SSGGG-TTTTTS--S---
--SSGGG-TTTTTS--S---
--SSGGG-TTTTTS--S---
--SSGGG-TTTTTS--S---
--SSGGGTTTTTTS--S---
---SGGGTTTTTTS--S---
---SGGGSTTTTTS--S---
----GGG-TTTTTS--S---
--SSGGG-TTTTTS--S---
---SGGG-TTTTTS--S---
----GGG-TTTTTS--S---
----GGG---TTTS--S---
--S-GGG-TTTTTS--S---
----GGG-TTTTTS--S---
----GGG-TTTTTS--S---
----GGGS--TTTS--S---
----GGGS--TTTS--SS--
----GGG-TTTTTS--S---
----TTT-TTTTTS-SSS--
--S-TTTGGGTTTS--S---
----GGG-TTTTTS--S---
----GGG-S-TTTS--S---
--SSGGG-TTTTTS--S---
----GGG-TTTTTS--SS--
----GGG-TTTTTS--S---
----TTTSTTTTTS--SS--
--SSGGGTTTTTTS--S---
--S-GGG-TTTTTS------
----GGG--STTTS--SS--
----TTT-TTTTTS--SS--
---SGGGGTTTTTS--SS--
---SGGGSTTTTTS--SS--
---SGGG-TTTTTS-SSS--
----GGG-TTTTTS--SS--
----GGG-TTTTTS--SS--
----GGG-TTTTTS--SS--
----GGG-TTTTTS--SS--
----GGG-TTTTTS--SS--
----GGGTTTTTTS--S---
----GGG-TTTTTS--SS--
----GGG-TTTTTS--SS--
--SSGGG-TTTTTS--SS--
--SSGGG-TTTTTS-SSS--
--SSGGG-TTTTTS--SS--
--SSGGG-TTTTTS--SS--
----GGG-TTTTTS--SS--
--SSGGG-TTTTTS--SS--
--S-GGG-TTTTTS--SS--
--SSGGG-TTTTTS--SS--
--SSGGG-TTTTTS--SS--
--SSGGG-TTTTTS--SS--
--SSGGG-TTTTTS--S---
--SSGGG-TTTTTS--SS--
--SSGGG-TTTTTS--SS--
--SSGGGTTTTTTS--S---
--SSGGG-TTTTTS--S---
--SSGGG-TTTTTS--S---
---SGGG-TTTTTS--S---
---SGGG-TTTTTS--S---
---SGGG-TTTTTS------
---SGGG-TTTTTS--S---
---SGGG-TTTTTS--S---
---SGGG-TTTTTS--S---
---SGGG-TTTTTS--S---
---SGGG-TTTTTS------
---SGGG-TTTTTS------
---SGGG-TTTTTS--S---
---SGGG-TTTTTS------
---SGGG-TTTTTS------
---SGGG-TTTTTS------
---SGGG-TTTTTS------
---SGGG-TTTTTS------
---SGGG-TTTTTS------
---SGGG-TTTTTS------
---SGGG-TTTTTS------
---SGGG-TTTTTS------
---SGGG-TTTTTS------
---SGGG-TTTTTS------
---SGGG-TTTTTS------
---SGGG-TTTTTS------
---SGGG-TTTTTS------
---SGGGTTTTTTS------
---SGGG-TTTTTS------
---SGGG-TTTTTS------
---SGGG-TTTTTS--S---
---SGGG-TTTTTS--S---
---SGGG-TTTTTS--S---
---SGGG-TTTTTS--S---
---SGGGTTTTTTS--S---
---SGGG-TTTTTS--S---
---SGGG-TTTTTS--S---
---SGGG-TTTTTS--S---
---SGGG-SSTTTS--S---
---SGGG-TTTTTS--S---
---SGGG-TTTTTS--S---
---SGGG-TTTTTS--S---
---SGGG-TTTTTS--S---
---SGGG-TTTTTS--S---
---SGGGTTTTTTS--S---
---SHHHHTTTTTS--S---
---SGGG-TTTTTS--S---
---SGGG-TTTTTS--S---
---SGGG-TTTTTS--S---
---SGGG-TTTTTS--S---
---SGGG-TTTTTS--S---
---SGGG-TTTTTS--S---
---SGGGTTTTTTS--S---
---SGGG-TTTTTS--S---
---SGGG-TTTTSS--S---
---SGGG-TTGGGS--S---
---SGGG-TTTTTS--S---
---SGGG-TTTTTS--S---
---SGGG-TTTTTS--S---
---SGGG-TTTTTS--S---
---SGGG-TTTTTS--S---
---SGGG-TTTTTS--S---
---SGGG-TTTTTS--S---
---SGGG-TTTTTS--S---
---SGGGTTTGGGS--S---
---SGGG-TTTTTS--S---
---SGGG-TTTTTS--S---
---SGGG-TTGGGS--S---
---SGGGTTTTTTS--S---
---SGGG-TTTTTS--S---
---SGGG-TTGGGS--S---
---SGGG-TTTTTS--S---
---SGGG-TTTTTS--S---
----GGG-TTTTTS--S---
---SGGG-TTTTTS--S---
---SGGG-S-TTTS--S---
---SGGG-TTTTTS--S---
---STTT-TTTTTS--S---
---STTT-TTTTTS--S---
---SGGG-TTTTTS--S---
---SGGG-TTTTSS--S---
---SGGGGTTTTTS--S---
---SGGG-TTTTTS--S---
---STTTSTTTTTS--S---
---STTT-TTTTTS--S---
---SGGGSTTTTTS--S---
---SGGGGTTTTTS--S---
---SGGGGTTGGGS--S---
---STTTTTTTTTS--S---
---SGGGSTTTTTS--S---
---SGGGSTTGGGS--S---
---SGGGSTTTTTS--S---
---SGGG-TTTTTS--S---
---SGGG-TTTTTS--S---
---STTT-TTTTTS--S---
---STTTTTTTTTS--S---
---STTTS--TTTS--S---
---SGGGSS-TTTS--S---
---SGGGSS-TTTS--S---
---SGGG-TTTTTS--S---
---STTTSTTTTTS--S---
---SGGG-SSTTTS--S---
---SGGG-TTTTTS--S---
---SGGG-TTTTTS--SS--
---SGGG-TTTTTS--SS--
---SGGG-TTTTTS--SS--
---SGGG-TTTTTS--SS--
---SGGG-TTTTTS--SS--
---SGGG-TTTTTS--SS--
---SGGG-TTTTTS--SS--
---SGGG-TTTTTS--SS--
----GGG-TTTTTS--SS--
---SGGG-TTTTTS--SS--
---SGGG-TTTTTS--SS--
---SGGG-TTTTTS--SS--
---SGGG-TTTTTS--SS--
---SGGG-TTTTTS--SS--
---STTT-TTTTTS--SS--
---SGGG-TTTTTS--S---
---SGGG-TTTTTS--S---
---SGGG-TTTTTS--S---
---SGGG-TTTTTS--S---
---SGGG-TTGGGS--S---
---SGGG-TTTTTS--S---
---SGGG-TTTTTS--SS--
---SGGG-TTTTTS--S---
---SGGG-TTTTTS--S---
---SGGG-TTTTTS--SS--
---SGGG-TTTTTS--S---
---SGGG-TTTTTS--S---
---SGGG-TTTTTS--S---
----GGG-TTTTTS--S---
---SGGG-TTTTTS--S---
---SGGG-TTTTTS--S---
---SGGG-TTTTTS--S---
---SGGG-TTTTTS--S---
---SGGG-TTTTTS--SS--
---SGGG-TTTTTS--S---
---SGGG-TTTTTS--S---
---STTTSTTTTTS--S---
---SGGG-TTTTTS--S---
---SGGG-TTTTSS--S---
---SGGG-TTTTTS--SS--
---SGGG-TTTTTS--S---
---SGGG-TTTTTS--SS--
----GGG-TTTTTS--S---
---SGGG-TTGGGS--S---
----STT-TTTTTS--S---
----GGG-TTTTTS--S---
----GGG-TTTTTS--S---
----GGGSTTTTTS--S---
----GGG-TTTTTS--S---
---SGGG-TTTTTS--S---
---STTT-TTTTTS--S---
----GGG-TTTTTS--S---
----GGG-TTTTTS--S---
----HHHHTTTTTS--S---
----TTT-TTTTTS--SS--
----GGG-TTTTTS--S---
----GGG-SSTTTS--SS--
----TTGGGGGGGS--S---
----TTT-TTTTTS--SS--
----GGG-SSTTTS--SS--
----GGG-TTTTTS--SS--
----GGG-TTTTTS--SS--
----GGG-SSTTTS--SS--
----GGG-TTTTTS--SS--
----SSTTTTTTTS--S---
----TTTTTTTTTS--S---
----TGGGTTTTTS--S---
----SGGGTTTTTS--S---
---STTT-TTTTTS--S---
---SGGG-TTTTTS--S---
----GGG-TTTTTS--S---
---SGGG-TTTTTS--S---
---STTT-TTTTTS--S---
---SGGG-SSTTTS--SS--
----TTTTTTTTTS--SS--
----GGGGTTTTTS--S---
---SGGGGTTTTSS--S---
---SGGGTTTTTTS--S---
---SGGG-TTGGGS--S---
---SGGG-TTTTTS--S---
---SGGG-TTTTTS--S---
---SGGGTTTTTSS--S---
---SGGGSTTTTTS--SS--
---SGGG-TTGGGS--SS--
----GGG-TTTTTS--SS--
---SGGG-TTTTTS--S---
---SSGGGTTTTTS--SS--
---SGGG-TTTTTS--SS--
---SGGG-TTTTSS--S---
---SGGG-TTTTTS--SS--
----GGG-TTGGGS--S---
---STTT-TTTTTS--S---
---SGGG-TTTTTS--S---
---SSGGGTTTTTS--S---
---STTS-TTTTSS--S---
---SGGG-SSGGGS--S---
---SGGG-TTTTTS--S---
---SGGG-TTGGGS--S---
---SGGG-TTTTTS--S---
---SGGG-TTTTTS--S---
---SGGG-TTTTTS--S---
---SGGG-TTTTTS--S---
---SGGG-TTTTTS--S---
----GGG-TTTTTS--S---
---SGGG-TTTTTS--S---
---SGGGSTTTTSS--S---
---SGGG-TTTTTS--S---
---SGGG-TTTTTS--S---
---STGGGTTTTTS--S---
---SGGG-TTTTTS--S---
---SGGG-TTTTTS--S---
---SGGG-TTTTTS--S---
---SGGG-TTTTTS--SS--
---SGGGSTTTTTS--S---
---SGGG-TTTTTS--S---
---SGGG-TTGGGS--S---
---SGGG-TTGGGS--S---
---SGGG-TTTTTS--S---
----TTT-TTTTTS--S---
----GGG-TTTTTS--S---
---SGGG-TTTTSS--S---
---SGGG-TTTTTS--S---
---SGGG-TTTTTS--S---
---SGGG-TTTTTS--S---
---SGGGSTTTTTS------
---SGGG-TTGGGS--S---
---SGGG-SSTTSS--S---
---SGGG-SSTTTS--S---
---SGGG-TTGGGS------
---SGGGSTTTTSS------
---SGGG-TTTTTS--S---
---SGGG-TTTTTS--S---
---SGGG-SSTTTS--S---
---STTT-TTTTSS------
---STTT-TTTTTS--SS--
---SGGG-TTTTTS------
---SGGG-TTTTTS------
---SGGG-TTGGGS------
---SGGG-TTTTTS------
---SGGG-SSTTTS--S---
---SGGGSTTGGGS--SS--
---SGGG-SSTTTS--SS--
---SGGG-TTTTTS--S---
---SGGG-TTGGGS--SS--
---SGGG-TTGGGS------
---SGGG-TTGGG-------
---STTS-TTGGGS------
---SGGG-TTTTTS--S---
---SGGG-TTTTSS------
---STTT-TTTTSS------
---SGGG-TTTTTS--S---
---SGGG-TTTTTS--S---
---SGGG-TTTTTS------
---SGGG-TTTTTS--S---
---SGGG-TTTTTS--S---
---SGGGGTTTTTS--S---
---SGGG-TTTTSS--S---
---SGGG-TTTTTS--S---
---SGGG-TTTTTS------
---SGGG-TTTTTS--S---
---SGGG-TTTTTS------
---SGGG-SSTTTS--S---
---SGGG-TTTTTS--S---
---SGGG-TTTTTS--S---
---SGGGGTTGGGS--S---
---SGGG-TTTTTS--S---
---SGGG-TTTTTS------
---SGGG-TTTTSS--S---
---SGGG-TTTTTS------
---SGGG-TTTTTS--S---
---SGGGTTTTTTS------
---SGGG-SSTTTS------
---SGGG-TTTTTS------
---SGGGTGGGGGS------
---SGGG-TTTTTS--S---
---SGGG-TTTTSS------
---SGGG-TTGGGS------
---SGGG-TTTTTS------
---SGGG-TTTTTS------
---SGGGGTTTTTS--S---
---SGGG-TTTTTS------
---SGGG-TTTTTS------
---STTTGGGTTSS--S---
---STTT-TTTTTS--S---
---STTT-TTTTTS------
---STTT-TTTTSS--S---
---SGGG-TTTTTS------
----GGG-TTGGGS------
---SGGG-TTTTTS------
---SGGG-TTTTTS------
---SGGG-TTTTTS------
---SGGGGTTTTTS------
---SGGG-TTTTTS------
---SGGG-TTTTTS--S---
---SGGG-TTTTTS--S---
---SGGG-TTTTTS--S---
---SGGG-TTGGGS--S---
---SGGG-TTGGGS--SS--
---SGGG-TTTTTS--S---
---SGGG-TTTTTS--S---
---SGGG-TTTTTS--S---
---SGGG-TTTTSS--S---
---SGGG-TTTTSS--S---
---SGGG-TTTTTS------
---SGGG-TTTTTS------
---SGGGTTTGGGS------
---SGGG-TTTTTS--S---
---SGGG-TTTTTS------
---SSTT-TTGGGS---S--
---SGGG-TTTTTS------
---SGGG-TTTTSS------
---SSGGGTTTTTS--SS--
---SGGGGTTTTTS--S---
---SGGG-TTTTTS--S---
---SGGG-TTTTSS--S---
---SGGG-TTTTTS--S---
---SGGG-TTTTTS--S---
---SGGG-TTGGGS--S---
---SGGG-TTTTTS--S---
---SGGG-TTTTTS--S---
---SGGG-TTTTTS------
---STTT-TTGGGS------
---SGGG-TTTTTS------
---SGGG-SSTTTS------
---SGGGGTTTTTS------
---SGGG-TTTTTS------
---SGGG-TTTTTS------
---SGGG-TTTTTS------
---SGGG-TTGGGS--S---
---SGGG-TTTTTS--S---
---SGGGTTTTTTS--S---
---SGGG-TTTTTS------
---SGGGSTTTTTS--S---
---SGGG-TTTTTS------
---SGGGGTTTTTS---S--
---SGGGTTTTTTS--SS--
---SGGG-TTGGGS------
---SGGGGTTTTTS------
---SGGGGTTGGGS------
---SGGG-TTTTTS--S---
---SGGG-TTTTTS------
---SGGG-TTGGGS------
---SGGGGTTTTTS------
---SGGG-TTTTSS------
---SGGG-TTTTTS------
---SGGG-TTTTTS------
---SGGG-TTGGGS---S--
--SSGGG-TTTTTS------
--SSGGG-TTGGGS------
---SGGG-TTTTTS---S--
---SGGG-TTTTTS---S--
---SGGG-TTTTTS---S--
---SGGG-TTTTTS---S--
---SGGG-TTTTTS---S--
---SGGGTTTTTSS---S--
---SGGG-TTTTTS---S--
---SGGG-TTTTSS---S--
---SGGG-TTTTTS---S--
---SGGG-TTTTSS---S--
---SGGG-TTTTTS------
---SGGG-TTTTTS---S--
---SGGG-TTGGGS--SS--
---SGGG-TTTTTS---S--
---SGGG-TTGGGS--SS--
--SSGGG-TTTTTS------
---SGGG-SSTTTS---S--
---SGGGSTTTTTS---S--
---SGGG-TTTTTS---S--
---SGGG-TTTTTS------
---SGGG-TTGGGS------
---SGGG-TTTTTS------
---SGGG-SSTTTS------
---SGGGTTTTTTS---S--
---SGGGTTTTTTS---S--
---STGGGTTTTTS---S--
---SGGGSTTTTTS---S--
---SGGGTTTTTTS---S--
---SGGG-TTTTTS---S--
---SGGGGSSTTTS---S--
---SGGGGTTTTTS---S--
---STTTTTTTTTS---S--
---SGGGTTTTTTS---S--
---STTTTTTTTTS---S--
---SGGG-TTTTTS---S--
---SGGG-SSTTTS---S--
---SGGGSTTTTTS---S--
--SSSGGGTTTTTS---S--
---SGGGSTTTTTS---S--
---SGGGSTTTTTS------
---SGGG-TTTTTS---S--
---SGGGSTTTTTS---S--
---SGGG-TTTTTS---S--
---SGGG-TTTTTS---S--
---SGGG-TTTTTS---S--
---SGGG-TTTTTS---S--
---SGGG-SSTTTS---S--
---SGGG-TTTTTS---S--
---SGGG-TTTTTS---S--
---SGGG-TTTTTS---S--
---SGGG-TTTTTS---S--
---SGGG-TTGGGS---S--
---SGGG-TTTTTS---S--
---SGGG-TTTTTS---S--
---SGGG-TTTTTS---S--
---SGGG-TTTTTS---S--
---SGGGGTTTTTS---S--
---SGGGGTTTTTS---S--
---SGGG-TTTTSS---S--
---SGGG-TTTTTS---S--
---SGGG-SSTTTS---S--
---SGGG-TTTTTS---S--
---SGGG-TTTTTS---S--
---SGGG-TTTTTS---S--
---SGGG-S-TTSS---S--
---SGGGSTTTTTS---S--
---SGGG-TTTTTS---S--
---SGGG-TTTTTS---S--
---SGGG-TTTTTS---S--
---SGGG-TTTTTS------
--SSGGG-SSTTTS------
--SSGGG-TTTTTS------
---SGGGSTTTTTS---S--
---SGGGSTTTTTS---S--
---SSGGGTTTTTS---S--
---SGGGGTTTTTS---S--
---SGGG-TTTTTS------
---SGGG-TTTTSS------
---SGGG-TTTTTS---S--
---SGGG-TTTTTS---S--
---SGGGGTTTTTS---S--
---SGGG-TTTTTS---S--
--SSGGG-TTTTTS---S--
--SSGGG-TTTTTS------
---SGGG-TTTTTS---S--
---SGGG-TTTTTS--SS--
--SSGGG-TTTTTS---S--
--SSGGG-TTTTTS---S--
---SGGG-TTTTTS---S--
---SGGG-TTTTSS------
--SSGGG-TTTTTS------
---SGGG-TTTTTS------
---SGGG-TTTTTS---S--
---SGGG-TTTTTS------
---SGGGTTTTTTS------
---SGGG-S-TTTS---S--
---SGGG-TTGGGS---S--
---SGGG-TTTTTS------
---SGGG-TTTTTS------
---SGGG-TTTTTS------
---SGGGSTTTTTS--S---
---SGGG-TTTTTS--S---
---SGGGTTTTTTS------
---SGGG-TTTTTS------
---SGGG-TTTTTS--S---
---SGGGSTTTTTS------
---SSGGGTTTTTS--S---
---SGGGTTTGGGS------
---SGGGSTTTTTS------
---SGGGSTTTTTS------
---SGGG-TTTTTS------
---SGGG-TTTTTS------
---SGGGSTTTTTS------
---SGGG-TTTTTS------
---SGGG-TTTTSS------
---SGGG-TTGGGS------
---SGGG-TTTTTS------
---SGGG-TTTTTS------
---SGGG-TTTTTS------
---SGGG-TTTTTS------
---SGGG-TTTTTS------
---SGGGTTTTTTS------
---SGGG-TTTTTS------
---SGGG-TTTTTS--S---
---SGGGSTTTTTS--S---
---SGGG-TTTTTS------
---SGGG-TTGGGS------
---SGGG-TTTTTS------
---SGGG-TTTTTS------
---SGGG-TTGGGS------
---SGGG-TTGGGS---S--
---SGGG-TTTTTS---S--
---SGGGGTTTTTS---S--
--SSGGG-TTTTTS---S--
---SGGG-TTTTTS--SS--
---SGGGSTTTTTS---S--
---STTS-TTGGGS--SS--
---SGGG-TTTTSS--S---
---SGGG-TTTTSS---S--
---SGGG-SSTTTS------
---STTTTTTTTSS---S--
--SSGGG-TTGGGS------
---SGGG-TTTTTS------
--SSGGG-TTTTTS------
--SSGGG-TTGGGS---S--
---SGGG-TTTTTS--S---
---SGGGGTTTTTS------
---SGGGGTTTTTS------
---SGGGGTTTTTS------
---SGGG-TTTTTS------
---SGGG-TTTTTS--S---
---SGGGGTTTTTS--S---
---SGGG-TTTTTS------
---SGGGTTTTTTS------
---SGGG-TTTTTS--S---
---SGGG-TTTTTS------
---SGGG-TTTTTS---S--
---SGGGSTTTTTS---S--
---SGGG-TTTTTS------
---SGGG-TTTTTS---S--
---SGGGGTTTTTS------
---SGGG-TTTTTS------
---SGGG-TTTTTS------
---SGGG-TTTTTS------
---SGGG-TTTTTS--S---
---SGGG-TTTTTS------
---SGGG-TTTTTS------
---SGGG-TTTTTS------
---SGGG-TTTTTS------
---SGGG-TTTTTS------
---SGGG-TTTTTS------
---SGGG-TTTTTS--S---
---SGGG-TTTTTS--S---
---SGGG-SSTTTS------
---SGGG-TTTTTS---S--
---SGGG-TTTTTS--S---
---SGGG-TTTTTS------
---SGGG-TTTTTS------
---SGGG-TTTTTS------
---SGGG-TTTTTS------
---SGGG-TTTTTS---S--
---SGGG-TTTTTS------
---SGGG-TTTTTS------
---SGGG-TTTTTS---S--
---SGGG-TTTTTS--SS--
---SGGG-TTTTTS---S--
---SGGG-TTTTTS---S--
---SGGG-TTTTTS---S--
---SGGG-TTTTTS--SS--
---SGGG-TTTTTS---S--
---SGGG-TTTTTS------
---SGGG-TTTTTS---S--
---SGGG-TTTTTS---S--
---SGGG-TTTTTS---S--
---SGGG-TTTTTS---S--
---SGGG-TTTTTS------
---SGGG-TTTTTS---S--
---SGGG-TTTTTS---S--
---SGGG-TTTTTS------
---SGGG-GGGGTS---S--
---SGGG-TTTTTS---S--
---SGGG-TTTTTS---S--
---SGGG-TTTTTS--TT--
---SGGGSTTTTTS--SS--
---SGGG-TTTTTS---S--
---STTT-TTTTTS---S--
---SGGG-TTTTTS--SS--
---SGGG-TTTTTS--SS--
---SGGGTTTTTTS---S--
---SGGG-TTTTTS---S--
---SGGG-TTTTTS--SS--
---SGGG-TTTTTS--S---
---SGGG-TTTTTS--S---
---SGGG-TTTTTS---S--
---SGGG-TTTTTS--SS--
---SGGG-TTTTTS------
---SGGG-TTTTTS---S--
---SGGGGTTTTTS------
---SGGG-TTTTTS---S--
---SGGG-TTTTTS------
---SGGG-TTTTTS------
---SGGG-TTTTTS------
---SGGG-TTTTTS------
---SGGG-TTTTTS--S---
---SGGG-TTTTTS------
---SGGG-TTTTTS------
---SGGG-TTTTTS--S---
---SGGGSTTTTTS------
---SGGG-TTTTTS------
---SGGG-TTTTTS------
---SGGG-TTTTTS------
---SGGG-TTTTTS---S--
---SGGG-TTTTTS------
---SGGG-TTTTTS---S--
---SGGG-TTTTTS---S--
---SGGG-TTTTTS------
---SGGG-TTTTTS------
---SGGG-TTTTTS--S---
---SGGGGTTTTTS---S--
---STTT-TTTTTS---TT-
---SGGG-TTTTTS---S--
---SGGG-TTTTTS---S--
---SGGG-SSTTTS------
---SGGG-TTTTTS---S--
---SGGG-TTTTTS---TT-
---SGGG-TTTTTS--SS--
---SGGG-TTTTTS------
---SGGG-TTTTTS---S--
---SGGGGTTTTTS---TT-
---SGGG-TTTTTS---S--
---STTT-TTTTTS---TT-
---SGGGGTTTTTS---S--
---SGGG-TTTTTS------
---SGGG-TTTTTS------
---SGGG-TTTTTS--SS--
---SGGG-TTTTTS------
---SGGG-TTTTTS---TT-
---SGGGSTTTTTS---TT-
---SGGGGTTTTTS--SS--
---SGGG-TTTTTS---TT-
---SGGGTTTTTTS---TT-
---SGGGTTTTTTS--STT-
---SGGG-TTTTTS---TT-
---SGGG-TTTTTS--STT-
---SGGGTTTTTTS---TT-
---STTTSTTTTTS---TT-
---SGGG-TTTTTS---TT-
---SGGGSTTTTTS---TT-
---SGGG-TTTTTS---TT-
---SGGG-TTTTTS---TT-
---SGGG-TTTTTS---TT-
---SGGGTTTTTTS---TT-
---SGGGSTTTTTS---TT-
---SGGG-TTTTTS---TT-
---SHHHHTTTTTS---TT-
---STTTSTTTTTS---TT-
---SGGGGTTTTTS---TT-
---SGGG-TTTTTS---TT-
---SGGG-TTTTTS---TT-
---SGGGSTTTTTS---TT-
---SGGG-TTTTTS---TT-
---SGGG-TTTTTS---TT-
---SGGGSTTTTTS---TT-
---SGGGSTTTTTS---TT-
---SGGG-TTTTTS---TT-
---SGGG-TTTTTS---TT-
---SGGG-TTTTTS--STT-
---SGGG-TTTTTS--SS--
---SGGGSTTTTTS--STT-
---SGGGTTTTTTS--STT-
--SSGGG-TTTTTS---TT-
---SGGG-TTTTTS--STT-
---SGGG-TTTTTS--SS--
---SGGG-TTTTTS--STT-
---SGGG-TTTTTS--STT-
---SGGGSTTTTTS---TT-
---SGGG-TTTTTS---TT-
---SGGGTTTTTTS--STT-
---SGGG-TTTTTS---TT-
---SGGG-TTTTTS---TT-
---SGGG-TTTTTS---TT-
---SGGGSTTTTTS---TT-
---SGGGSTTTTTS---TT-
---SGGGSTTTTTS--SS--
---SGGGGTTTTTS---TT-
---SGGGGTTTTTS--STT-
---SGGGTTTTTTS---TT-
---SGGGGTTTTTS---TT-
---SGGGTTTTTTS---TT-
---STGGGTTTTTS---TT-
---SGGGGTTTTTS--STT-
---SGGG-TTTTTS---TT-
---SGGGGTTTTTS---TT-
---SGGGSTTTTTS---TT-
---STTTSTTTTTS--STT-
---SGGGGTTTTTS---TT-
---SGGGGTTTTTS--STT-
---SGGG-TTTTTS---TT-
---SGGGTTTTTTS---TT-
---SGGGSTTTTTS---TT-
---SGGG-TTTTTS---TT-
---SGGGSTTTTTS---TT-
---SGGG-TTTTTS---TT-
---SGGG-TTTTTS---S--
---SGGG-TTTTTS---TT-
---SGGG-TTTTTS---TT-
---SGGG-TTTTTS---TT-
---SGGG-TTTTTS---TT-
---SGGG-TTTTTS---TT-
---SGGG-SSTTTS---TT-
---SGGG-TTTTTS---TT-
---SGGG-TTTTTS---TT-
---SGGG-TTTTTS--STT-
---SGGG-TTTTTS--SS--
--SSGGG-TTTTTS---TT-
---SGGGGTTTTTS---TT-
---SGGGTTTTTTS--STT-
---SGGGTTTTTTS--STT-
---SGGG-TTTTTS---TT-
---SGGG-TTTTTS---TT-
---SGGG-TTTTTS---TT-
---SGGG-TTTTTS---TT-
---SGGGSTTTTTS---S--
---STGGGGGGGTS---TT-
--SSGGGTTTTTTS---TT-
---SGGGSTTTTTS---TT-
--SSGGGTTTTTTS---TT-
---SGGGTTTTTTS---TT-
---SGGGTTTGGGS---TT-
---SGGG-TTTTTS---TT-
---SGGG-TTTTTS---TT-
---SGGG-TTTTTS---TT-
---SGGG-TTTTTS---TT-
---SGGG-TTTTTS---TT-
---SGGG-TTTTTS---TT-
---SGGG-TTTTTS---TT-
---SGGG-TTTTTS------
---SGGG-TTTTTS---TT-
---SGGGSTTTTTS---TT-
---SGGG-TTTTTS---TT-
---SGGG-TTTTTS---TT-
---SGGG-TTTTTS---TT-
---SGGG-TTTTTS--STT-
---SGGG-TTTTTS--STT-
---SGGG-TTTTTS---TT-
---SGGG-TTTTTS--STT-
---SGGG-TTTTTS---TT-
---SGGG-TTTTTS---TT-
---SGGGSTTTTTS---TT-
---SGGGSTTTTTS---TT-
---SGGG-TTTTTS---S--
---SGGGSTTTTTS---TT-
---SGGGSTTTTTS---TT-
---SGGGSTTTTTS---TT-
---SSGGGTTTTTS---TT-
---SSGGGTTTTTS---TT-
---SGGGTTTTTTS---TT-
--SSGGGTTTTTTS---TT-
---SGGGTTTTTTS---TT-
--SSGGGTTTTTTS---TT-
--SSGGGTTTTTTS---TT-
---SGGGTTTTTTS---TT-
---SGGGGTTTTTS---TT-
---SGGG-TTTTTS---TT-
---SGGGTTTTTTS---TT-
---SGGG-TTTTTS---TT-
---STTTSTTTTTS---TT-
---SGGGSTTTTTS---TT-
---SGGG-TTTTTS---TT-
---SGGGTTTTTTS---TT-
---SGGG-TTTTTS---TT-
---SGGG-TTTTTS---TT-
---SGGG-TTTTTS---TT-
---SGGGGTTTTTS---TT-
---SGGGTTTTTTS---TT-
---SGGGSTTTTTS---TT-
---SGGGSTTTTTS---TT-
---STGGGTTTTTS---TT-
---SGGGGTTTTTS---TT-
---SSSTTTTTTTS--STT-
---SGGGSTTTTTS---TT-
---STTTSTTTTTS---TT-
---STTTSTTTTTS---TT-
---SGGGSTTTTTS---TT-
---SGGGTTTTTTS---TT-
---SGGGSTTTTTS---TT-
---SGGG-TTTTTS---TT-
---SGGGSTTTTTS---TT-
--SSGGG-TTTTTS---TT-
---SGGG-TTTTTS---TT-
---SGGG-TTTTTS---TT-
---SGGG-TTTTTS---TT-
---SGGGSTTTTTS---TT-
---SGGG-TTTTTS---TT-
---SGGGSTTTTTS---TT-
--SSGGG-TTTTTS--SS--
---SGGG-TTTTTS---TT-
---SGGG-TTTTTS--STT-
---SGGG-TTTTTS---TT-
---SGGGGTTTTTS---TT-
---SGGG-TTTTTS--STT-
---SGGGSTTTTTS--STT-
---SGGG-TTTTTS--STT-
---SGGGGTTTTTS--STT-
---SGGG-TTTTTS--STT-
---SGGG-TTTTTS--STT-
---SGGG-TTTTTS---TT-
---SGGG-TTTTTS---TT-
---SGGGGTTTTTS--STT-
---SGGG-TTTTTS--SS--
---SGGG-TTTTTS--STT-
---SGGG-TTTTTS--S---
--SSGGG-TTTTTS--S---
---SGGGSTTTTTS--S---
---SGGG-TTTTTS--S---
---SGGG-TTTTTS--SS--
---SGGG-TTTTTS--SS--
--SSGGGSTTTTTS--SS--
---SGGGGS-TTTS--SS--
---SGGGSTTTTTS--SS--
---SGGG-TTTTTS--SS--
---SGGG-TTTTTS--SS--
--SSGGG-TTTTTS--SS--
--SSGGG---TTTS--SS--
---SGGG-TTTTTS--SS--
---SGGG-TTTTTS--SS--
---SGGG-SSTTTS--SS--
---SGGGSTTTTTS--SS--
---SGGG-TTTTTS--SS--
---SGGGGTTTTTS--SS--
---SGGGGTTTTTS--SS--
--SSGGG-TTTTTS--SS--
---SGGG-TTTTTS--SS--
---SGGG-S-TTTS--SS--
---SGGG-S-TTTS--SS--
---SGGG-TTTTTS--SS--
---SGGG-TTTTTS--SS--
---SGGG-TTTTTS--SS--
---SGGGSTTTTTS--SS--
---SGGG---TTTS--SS--
--SSSGGGTTTTTS--SS--
---SGGG-TTTTTS--SS--
--SSGGG-TTTTTS--SS--
---SGGGGTTTTTS--SS--
--SSGGG-TTTTTS--SS--
---SGGG-TTTTTS--SS--
---SGGG-TTTTTS--SS--
---SGGG-TTTTTS--SS--
---SGGGSTTTTTS--SS--
---SSTT-TTTTTS--SS--
---SGGG-TTTTTS--SS--
---SGGG-TTGGGS--SS--
--SSGGG-SSTTTS--SS--
--SSGGG-TTTTTS--SS--
---SGGG-TTTTTS--SS--
---SGGGSTTTTTS--SS--
---SGGG-TTTTTS--SS--
---SGGGSTTTTTS--SS--
---SGGGGTTTTTS--SS--
--SSGGG-TTTTTS--SS--
---SGGG-TTTTTS--SS--
---SGGGSTTTTTS--SS--
---SGGGGTTTTTS--SS--
---SGGGS--GGGS--SS--
---SGGG-TTTTTS--SS--
---SGGG-TTTTTS--SS--
---SGGG-TTTTTS--SS--
---SGGG-TTTTTS--SS--
--SSGGG-TTTTTS--SS--
---SGGG-TTTTTS--SS--
---SGGG-TTTTTS--SS--
---SGGGGSSTTTS--SS--
--SSGGGSTTTTTS--SS--
--SSGGGGTTTTTS--SS--
---SGGGTTTTTTS--SS--
---SGGGTTTTTTS--SS--
--SSGGGTTTTTTS--SS--
--SSHHHHTTTTTS---S--
---SGGGGTTTTTS--SS--
---STTTSTTTTTS--SS--
---SGGGSTTTTTS--SS--
---SGGG-TTTTTS--SS--
---SSGGGTTTTTS--SS--
--SSSGGGTTTTTS--SS--
--SSSGGGTTTTTS--SS--
---SGGGGTTTTTS--SS--
--SSGGGGTTTTTS--SS--
--SSGGGTTTTTTS--SS--
--SSGGG-TTTTTS--SS--
--SSGGG-TTTTTS--SS--
--SSGGG-TTTTTS---S--
---SGGG-TTTTTS--SS--
---SGGG-TTTTTS---S--
---SGGG-TTTTTS---TT-
---SGGG-TTTTTS--SS--
---SGGG-TTTTTS--SS--
---SGGG-TTTTTS--SS--
---SGGG-TTTTTS--SS--
---SGGG-TTTTTS---TT-
---SGGG-TTTTTS--STT-
---SGGG-TTTTTS---TT-
---SGGG-TTTTTS---TT-
---SGGG-TTTTTS--STT-
---SGGGTTTTTSS---TT-
---SGGG-TTTTTS---TT-
---SGGG-TTTTTS---TT-
---SGGG-TTTTTS---TT-
---SGGG-TTTTTS--STT-
---SGGG-TTTTTS--STT-
---SGGG-TTTTTS---TT-
---SGGG-TTTTTS---TT-
---SGGG-TTTTTS--STT-
---SGGG-TTTTTS---TT-
---SGGG-TTTTTS--STT-
---SGGG-TTTTTS---TT-
---SGGGTTTTTTS---TT-
---SGGG-TTTTTS--STT-
---SGGG-TTTTTS---TT-
---SGGG-TTTTTS---TT-
---SGGG-TTTTTS---TT-
---SGGG-TTTTTS---S--
---SGGG-TTTTTS---TT-
---SGGGGTTTTTS---TT-
---SGGG-TTTTTS---TT-
---SGGGGTTTTTS---TT-
---SGGG-TTTTTS---TT-
---SGGGGTTTTTS--STT-
---SGGG-TTTTTS---TT-
---SGGG-TTTTTS--STT-
---SGGG-TTTTTS---TT-
---SGGG-TTTTSS---TT-
---SGGG-TTTTTS---TT-
---SGGG-TTTTTS---TT-
---SGGG-TTTTTS--STT-
--SSGGG-TTGGGS---TT-
---SGGG-TTTTSS---TT-
---SGGGSTTTTTS---TT-
--SSGGG-TTTTTS---TT-
---SGGG-TTTTTS--STT-
---SGGG-TTTTTS--STT-
---SGGG-TTTTTS--STT-
---SGGGTTTTTTS---TT-
---SGGG-TTTTTS---TT-
---SGGGSTTTTTS---TT-
---SGGG-TTTTTS---TT-
---SGGG-TTTTTS---TT-
---SGGG-TTTTTS---TT-
---SGGG-TTTTTS---TT-
---SGGG-TTTTTS---TT-
--SSGGG-TTTTTS---TT-
---SGGG-TTTTTS---TT-
---SGGG-TTTTTS---TT-
---SGGG-TTTTTS---TT-
---SGGGSTTTTTS---TT-
---SGGG-TTTTTS--STT-
---SGGG-TTTTTS---TT-
---SGGG-TTTTTS---TT-
---SGGG-TTTTTS---TT-
---SGGG-TTTTTS---TT-
---SGGGGTTTTTS---TT-
---SGGGSTTTTTS---S--
---SGGG-TTTTTS---TT-
---SGGG-TTTTTS---TT-
---SGGG-TTTTTS---TT-
---SGGG-TTTTTS---TT-
---SGGGSTTTTTS---TT-
---SGGG-TTTTTS---TT-
---SGGG-TTTTTS---TT-
---SGGG-TTTTTS--STT-
---SGGGSTTTTTS---TT-
---SGGG-TTTTTS---TT-
---SGGG-TTTTTS---TT-
---SGGG-TTTTTS--STT-
---SGGG-TTTTTS---TT-
---SGGGGTTTTTS--STT-
---SGGG-SSTTTS--SS--
---SGGG-TTTTTS---TT-
---SGGG-TTTTTS---TT-
---SGGG-TTTTTS---TT-
---SGGGSTTTTTS---TT-
---SGGG-SSTTTS---TT-
---SGGG-TTTTTS---TT-
---SGGG-TTTTTS---TT-
---SGGG-TTTTTS--STT-
---SGGG-TTTTTS---TT-
--SSGGG-TTTTTS--STT-
--SSGGG-TTTTTS---TT-
---SGGG-TTTTTS---S--
---SGGG-TTTTTS---TT-
---SGGG-TTTTTS---TT-
---SGGG-TTTTTS---TT-
----GGG-TTTTTS---TT-
---STTTTTTTTTS---TT-
---SGGG-TTTTTS---TT-
---SGGG-TTTTTS---TT-
---SGGGGTTTTTS---S--
---SGGG-TTTTTS---TT-
---SGGG-TTTTTS---TT-
---SGGG-TTTTTS---TT-
---SGGG-SSTTTS---TT-
---SGGG-TTTTTS---TT-
---SGGGSTTTTTS---TT-
---SGGGGTTTTTS---TT-
---SGGG-TTTTTS---TT-
---SGGG-TTTTTS---TT-
---SGGG-TTTTTS-SSTT-
---SGGG-TTTTTS--STT-
---SGGG-TTTTTS--STT-
---SGGGGTTTTTS---TT-
---SGGG-TTTTTS---TT-
---SGGG-TTTTTS---TT-
---SGGGGTTTTTS---TT-
---SGGG-TTTTTS---TT-
---SGGGGTTTTTS--STT-
---SGGGGTTTTTS--STT-
---SGGG-TTTTTS--STT-
---SGGG-TTTTTS--STT-
---SGGG-TTTTTS---S--
--SSGGG-TTTTTS---TT-
---SGGG-TTTTTS--STT-
---SGGGTTTTTTS--SS--
--SSGGGGTTTTTS---TT-
---SGGG-TTTTTS--SS--
---SGGG-TTTTTS---TT-
---SGGG-TTTTTS--STT-
---STTS-TTTTTS--STT-
---SGGG-TTTTTS---TT-
---SGGG-TTGGGS---TT-
---SGGG-TTTTTS---TT-
---SGGG-TTTTTS---TT-
---SGGG-TTTTTS--STT-
--SSGGG-TTTTTS---TT-
--SSGGG-TTTTTS---TT-
---SGGGGTTTTTS--STT-
---SGGG-TTTTTS---TT-
---SGGG-TTTTTS---TT-
---SGGG-TTTTTS---TT-
---SGGG-TTTTTS---TT-
---SGGG-TTTTTS---TT-
---SGGG-TTTTTS--STT-
---SGGG-TTTTTS---TT-
---SGGGSTTTTTS---TT-
---SGGG-TTTTTS---TT-
---SGGG-TTTTTS---TT-
----GGG-TTTTTS---TT-
----GGG-TTTTSS--STT-
----TTT-TTTTTS---TT-
----GGG-TTTTTS--STT-
----GGG-TTTTTS--STT-
----GGGSTTTTTS---TT-
----GGG-TTTTTS---TT-
----TTTSTTTTTS---TT-
----GGGSTTTTTS---TT-
----GGGGS-TTTS--STT-
----GGGSTTTTTS---TT-
----GGG-TTTTTS--STT-
----GGGSTTTTTS--STT-
---SGGG-TTTTTS--STT-
----GGG-TTTTTS---TT-
----GGG-TTTTTS-SSTT-
----GGG-TTTTTS-S-TT-
----GGG-TTTTTS---TT-
----GGGTTTTTTS---TT-
----GGGS--TTTS--STT-
----GGG-TTTTTS-SSTT-
----GGG-SSTTTS-S-TT-
----GGG-TTTTTS-SSTT-
----GGG-TTTTTS---TT-
----TGGGTTTTTS---TT-
----TTT---TTTS---TT-
----GGG-TTTTTS---TT-
----GGGGTTTTTS-SSTT-
----GGG-TTTTTS---TT-
----GGG---TTTS--STT-
----GGG-TTTTTS-S-TT-
----GGG-TTTTTS---TT-
----GGG-S-TTTS---TT-
----GGG-TTTTTS---TT-
----GGG-TTTTTS---TT-
----GGG-TTTTTS---TT-
----GGG-TTTTTS------
----TTT--STTTS---TT-
----GGG-TTTTTS---TT-
----GGG-TTTTTS---S--
----GGG-TTTTTS--STT-
----GGG-TTTTTS---TT-
----GGG-S-TTTS-SSTT-
----TTS-TTTTTS-SSTT-
----GGG---TTTS---TT-
----GGG---TTTS---TT-
----GGG---TTTS--STT-
----GGG---TTTS---TT-
----GGG---TTTS---TT-
----GGG-TTTTTS---TT-
----GGG-TTTTTS---TT-
----GGG-TTTTTS-SSTT-
----GGG-TTTTTS---TT-
----GGG-TTTTTS---TT-
----GGG-TTTTTS-S-TT-
----TTTTTTTTTS-S-TT-
----GGG-TTTTTS-SSTT-
----TGGGTTTTTS---TT-
----TTTSTTTTTS---TT-
---SGGGSTTTTTS--STT-
---SGGGSSSTTTS--STT-
----GGG-TTTTTS--STT-
----GGG-TTTTTS--STT-
----TTT-TTTTTS---TT-
----GGG-TTTTTS---TT-
----GGG-TTTTTS---TT-
----GGGGTTTTTS---TT-
----GGG-TTTTTS---TT-
----GGG-TTTTTS---TT-
----GGG-TTTTTS---TT-
----TTTSTTTTTS---TT-
----GGG-TTTTTS---TT-
----GGG-TTTTTS--STT-
----GGG-TTTTTS---TT-
----GGG-TTTTTS---TT-
----GGG-TTTTTS---TT-
----GGG-TTTTTS---TT-
----GGG-S-TTTS---TT-
----GGG-TTTTTS---TT-
----GGGGTTTTTS---TT-
----GGG-TTTTTS---TT-
----GGG-TTTTTS---TT-
----TTTSTTTTTS---TT-
----GGG-TTTTTS---TT-
----GGG-TTTTTS--STT-
----GGG-TTTTTS---TT-
----GGG-TTTTTS---TT-
----STTSTTTTTS---TT-
----GGGSTTTTTS---TT-
----GGG-TTTTTS---TT-
----GGGGTTTTTS---TT-
----GGG-TTTTTS---TT-
----GGG-TTTTTS---TT-
----TTTSTTTTTS---TT-
----GGGGTTTTTS---TT-
----GGGSTTTTTS---TT-
----TTTSTTTTTS---TT-
----GGGSTTTTTS---TT-
----TTTTTTTTTS---TT-
----GGG-TTTTTS---TT-
----TTTSTTTTTS---TT-
----TTT-TTTTTS---TT-
----TTTSTTTTTS---TT-
---SGGG-TTTTTS---TT-
---SSGGGTTTTTS---TT-
---SGGGGTTTTTS---TT-
---STTTTTTTTTS---TT-
---SGGGSTTTTTS---TT-
---SGGGGTTTTTS---TT-
---SGGGSTTTTTS---TT-
---SGGGGTTTTTS---TT-
---SGGGSTTTTTS---TT-
---STTTTTTTTTS---TT-
---SGGGGTTTTTS---TT-
---SGGGGTTTTTS---TT-
---SGGGGTTTTTS---TT-
---SGGGGTTTTTS---TT-
---STTTSTTTTTS---TT-
---SGGGGTTTTTS---TT-
---SGGGSTTTTTS---TT-
---SGGGTTTTTTS---TT-
---STTTTTTTTTS---TT-
---STTTTTTTTTS---TT-
---STTTTTTTTTS---TT-
---SGGGSTTTTTS---TT-
---SGGGGTTTTTS---TT-
--SSGGGSTTTTTS---TT-
---STTTTTTTTTS---TT-
---STGGGTTTTTS---TT-
---SGGGGTTTTTS---TT-
---SSGGGTTTTTS---TT-
---SGGGGTTTTTS---TT-
---SGGGSTTTTTS---TT-
---SGGGGTTTTTS---TT-
---SGGGGTTTTTS---TT-
---SGGGGTTTTTS---TT-
---STTTTTTTTTS---TT-
---STTTTTTTTTS---TT-
---STTTTTTTTTS---TT-
---STTTTTTTTTS---TT-
---STTTTTTTTTS---TT-
---STTTTTTGGGS---TT-
---STTTTTTTTTS---TT-
---STTTTTTTTTS---TT-
---STTTTTTTTTS---TT-
---STTTTTTTTTS---TT-
---SSGGGSSTTTS--STT-
---STTTTTTTTTS--SS--
---STTTSTTTTTS--SS--
---SGGGGTTTTTS--STT-
---SGGGGTTTTTS---TT-
---SGGGSTTTTTS---TT-
---SGGGGTTTTTS---TT-
---STTTTTTTTTS---TT-
---STTTTTTTTTS---TT-
---SGGGGTTTTTS---TT-
---SGGGGTTTTTS--STT-
---STTTTTTTTTS---TT-
---SGGGGTTTTTS--STT-
---SGGGGTTTTTS---TT-
---SGGGGTTTTTS--STT-
---SGGGGTTTTTS---TT-
---STTTTTTTTTS---TT-
---SGGGGTTTTTS---TT-
---SGGGSTTTTTS---TT-
---SGGGGTTTTTS---TT-
---SGGGGTTTTTS---TT-
---SGGGGTTTTTS---TT-
---SGGGSTTTTTS---TT-
---SGGGGTTTTTS---TT-
---SHHHHTTTTTS---TT-
---SGGGGTTTTTS---TT-
---SGGGGTTTTTS---TT-
---SGGGGTTTTTS---TT-
---SGGGSTTTTTS---TT-
---SGGGSTTTTTS---TT-
---SGGGGTTTTTS---TT-
---SGGGGTTTTTS---TT-
---SGGG-TTTTTS---TT-
--SSGGGGTTTTTS--STT-
---SGGGGTTTTTS--STT-
--SSGGGGTTTTTS---TT-
---SGGG-TTTTTS---TT-
---SGGGSTTTTTS---TT-
---SGGGGTTTTTS--STT-
---STTTSSSTTTS--STT-
---STTTTTTTTTS-SSTT-
---STTTTTTTTTS--STT-
---STTTTTTTTTS---TT-
---STTTTTTTTTS--STT-
--SSTTTTTTTTTS---TT-
---STTTTTTTTTS--STT-
---STTTTTTTTTS---TT-
---STTSSTTTTTS--STT-
---STTTSTTTTTS--STT-
---SGGGSTTTTTS---TT-
---STTSSTTTTTS---TT-
---STTTTTTTTTS---TT-
---STTTTTTTTTS---TT-
---STTTTTTTTTS---TT-
---STTTTTTTTTS---TT-
---STTTTTTTTTS---TT-
---STTTTTTTTTS---TT-
---STTTTTTTTTS---TT-
---STTTTTTTTTS---TT-
---STTTTTTTTTS---TT-
---SGGGGTTTTTS---TT-
---STTTTTTTTTS---TT-
---STTTTTTTTTS---TT-
---STTS-SSTTTS---S--
---STTTTTTTTTS--STT-
---SGGGGTTTTTS--STT-
---SGGGGSSTTTS---TT-
--SSTTS-TTTTTS---TT-
---STTTTTTTTTS--STT-
---STTTTTTTTTS---TT-
---STTTTTTTTTS---TT-
---STTTTTTTTTS---TT-
---STTTTTTTTTS--STT-
---STTTTSSTTTS--STT-
---STTTTTTTTTS--STT-
---STTTTTTTTTS---TT-
---STTTTTTTTTSS-STT-
---STTTTTTTTTSS--TT-
---STTTTTTTTTSS--TT-
---STTTTTTTTTS---TT-
---STTTTTTTTTS---TT-
--SSTTTTTTTTTS---TT-
--SSTTSSTTTTTS---TT-
---STTTTTTTTTS---TT-
---STTTTTTTTTS---TT-
---STTTTTTTTTS--STT-
---STTTTTTTTTS---TT-
---STTTTTTTTTS---TT-
---STTSSSSTTTS---TT-
---STTTTSSTTTS--STT-
---STTTTSSTTTS---TT-
---STTTTTTTTTS---TT-
---STTTTTTTTTS---TT-
---STTSSTTTTTS---TT-
---STTTTTTTTTS---TT-
---STTTTS-TTTS---TT-
---STTTTTTTTTS---TT-
---STTTTTTTTTS---TT-
---STTTTTTTTTS---TT-
---STTSSTTTTTS--STT-
--SSTTTSTTTTTS--STT-
---SGGG-TTTTTS--STT-
---STTT-SSTTTS--STT-
---SGGGGTTTTTS--STT-
---SGGG-TTTTTS--STT-
---SGGGGTTTTTS--SS--
---STTTTTTTTTS--SS--
---STTSSTTTTTS--SS--
---STTTTTTTTTS--STT-
---STTTTTTTTTS---TT-
--SSTTTTTTTTTS--STT-
---STTTSTTTTTS---TT-
--SSTTTTTTTTTS--STT-
---STTTTSSTTTS--STT-
---STTTTTTTTTS--STT-
---STTTTTTTTTS---TT-
--SSTTTTTTTTTS---TT-
---STTTTTTTTTS---TT-
---STTTTTTTTTS---TT-
---STTTTTTTTTS---TT-
--SSTTS-TTTTTS--STT-
---STTTTTTTTTS---TT-
---STTTTTTTTTS---TT-
---STTTTTTTTTSS-STT-
--SSTTSSTTTTTS--STT-
--SSTTS-TTTTTS---TT-
---STTTTTTTTTS--SS--
--SSTTTTTTTTTS--STT-
---STTTTTTTTTS--STT-
--SSTTTTTTTTTS--STT-
--SSTTTTTTTTTS---TT-
--SSTTSSTTTTTS---TT-
--SSTTTTTTTTTS--STT-
---STTTTTTTTTS--SS--
---STTTTTTTTTS--STT-
---STTTTTTTTTTT--S--
--SSTTTTTTTTTS---TT-
---STTTTTTTTTS--SS--
---STTTTTTTTTS--STT-
--SSTTTTTTTTTS--STT-
---STTTTTTTTTS---TT-
--SSTTTTTTTTTS--SS--
---STTTTTTTTTS---TT-
---STTTTTTTTTS---TT-
--SSTTS-TTTTTS---TT-
---STTTTTTTTTS---TT-
--SSTTTTTTTTTS---TT-
---STTTTTTTTTS---TT-
---STTTTTTTTTS--STT-
---STTTTTTTTTS---TT-
---STTTTTTTTTS---TT-
---STTTTTTTTTS---TT-
---STTTTTTTTTS---TT-
---STTSSTTTTTS---TT-
---STTTTTTTTTS---S--
---STTTTTTTTTSS--TT-
---STTS-TTTTTS---TT-
---STTTTTTTTTS--STT-
---STTTTTTTTTS---TT-
---STTTTTTTTTS---S--
---STTSSTTTTTS---TT-
---STTTTTTTTTS--STT-
---STTS-TTTTTSS-STT-
---STTTTTTTTTS---TT-
---STTTTTTTTSS--STT-
---STTTTTTTTTS--STT-
---STTS-TTTTTS--STT-
---STTTTTTTTTSS-STT-
---STTTTTTTTTS--STT-
---STTSSTTTTTS--STT-
---STTTTTTTTTS--SS--
---STTTTTTTTTS--STT-
---STTTTTTTTTS---TT-
---STTS-TTTTTS---TT-
---STTTTTTTTTS--STT-
--SSTTTTTTTTTS--STT-
---STTTTTTTTTS--STT-
--SSTTTTTTTTSS--STT-
---STTS-TTTTTSS-STT-
--SSTTTTTTTTTS--STT-
---STTTTTTTTTS--STT-
---STTTTTTTTTS--STT-
---STTTTTT-SSS--STT-
---STTTTTTTTTS---TT-
---STTTTTTTTTS---S--
---STTTTTTTTTS---TT-
--SSGGGGTTTTSS---S--
---SGGGSTTTTTS---TT-
---SGGGSSSTTTS--STT-
---SGGGSTTTTSS--STT-
---SGGGGTTTTSS---TT-
---SGGGGTTTTTS---TT-
---SGGG-TTTTTS---TT-
---SGGGTTTTTTSS-STT-
---SGGGSTTTTTS---TT-
---SGGG-TTTTTS---TT-
---STTS-TTTTTS---TT-
---STTS-TTTTTS---TT-
---STTS-TTTTTS---TT-
---STTTTTTTTTS---TT-
---STTSSTTTTTS---TT-
---STTTTTTTTTS---TT-
---STTTTTTTTTS---TT-
---STTSSTTTTTS--STT-
---STTTTTTTTTS---TT-
---STTTTTTTTTS---TT-
---STTTTTTTTTS--STT-
---STTTTTTTTTS--STT-
---STTTTTTTTTS---TT-
---STTTTTTTTTS--SS--
---STTSSTTTTTS--STT-
---STTTTTTTTTS-SSTT-
---STTSSSSTTTS---TT-
---STTTTTTTTTSS-STT-
---STTTTTTTTTS--STT-
---STTTTTTTTTS--STT-
---STTSSTTTTSS--STT-
---STTTTTTTTTS--STT-
---STTTTSSTTTS--STT-
---STTSSTTTTTS--STT-
---STTTTTTTTTS-SSTT-
---STTTTTTTTTS---TT-
---STTTTTTTTTS--STT-
---STTSSS-TTTS--STT-
---STTTTTTTTTS--STT-
----TTTTTTTTSS--STT-
---STTTTTTTTTS---TT-
---STTTTTTTTSS--STT-
---STTTTTTTTSS--STT-
---STTTTTTTTTS--STT-
---STTTTTTTTTS--STT-
---STTSSTTTTTS--STT-
---STTTTTTTTTS---TT-
---STTTTTTGGGSS-STT-
---STTSSTTTTTS--STT-
---STTS-TTTTTS--STT-
--SSTTSSTTTTTS---TT-
---STTTTTTTTTS--STT-
---STTTTTTTTTS--STT-
---STTTTTTTTTS--SS--
---STTTTTTTTTS--STT-
--SSTTTTTTTTTS-SSTT-
---STTTTTTTTTS---TT-
--SSTTTTTTTTSS---TT-
---STTTTTTTTTS---TT-
---STTTTTTTTTS---TT-
---STTTTTTTTTS---TT-
---STTSSTTTTTS--STT-
--SSTTSSTTTTTS--SS--
--SSTTTTTTTTTS--STT-
---STTTTTTTTTS--STT-
---STTS-TTTTTSS-STT-
---STTSSTTTTTS--STT-
---STTTTTTTTTS--STT-
---STTTTTTGGGS--STT-
---STTS-TTTTTSS-STT-
---STTSSTTTTTS---TT-
---STTTTTTTTTS--STT-
---STTTTTTTTTS--STT-
---STTSSTTTTTS--STT-
---STTSSTTTTTS--STT-
--SSTTS-TTTTTS---TT-
---STT--TTTTTS--STT-
---STTS-SSTTTSS-STT-
---STTS-TTTTTS--STT-
---STTTTTTTTSS--STT-
---STTS-TTTTTS--STT-
---STTS-TTTTTS--STT-
---STTS-SSTTTS--STT-
---STTTTTTTTTSSSSTT-
---STTTTTTTTTS--STT-
---STTTTTTTTSS--STT-
---STTTTTTTTTSS-STT-
---STTTTTTTTTS--STT-
---STTGGGGGGGS--STT-
---STTTTTTTTSSS-STT-
---STTTTTTTTTS--STT-
---STTSSTTTTTS--STT-
---STTTTTTTTTS--STT-
--SSTTSSTTTTTS--STT-
---STTTTTTTTTS--STT-
---STTTTTTTTTS--STT-
---STTSSTTTTTS--STT-
--SSTTTTTTTTTS---TT-
---STTTTTTTTTS--STT-
--SSTTTTTTTTTS--SS--
--SSTTSSTTTTTS--SS--
---STTSSTTTTTS--STT-
---STTTTTTTTTS---TT-
--SSTTTTTTTTTS---TT-
--SSTTTTTTTTTS---TT-
--SSTTSSTTTTTS---TT-
---STTSSTTTTTS---S--
---STTTTTTTTTS--STT-
--SSTTSSTTTTTS--STT-
---STTTTTTTTTS---TT-
---STTTTTTTTTS---S--
---STTTTTTTTTS--SS--
---STTSSTTTTTS---TT-
--SSTTTSTTTTTS---S--
---STTTTTTTTTS--SS--
---STTTTTTTTTS--STT-
--SSTTTTTTTTTS---TT-
--SSTTSSTTTTTS---S--
---STTSSTTTTTS---TT-
--SSTTSSTTTTTS--STT-
---STTTTTTTTTS--STT-
---STTTTTTTTTS--STT-
--SSTTTTTTTTTS---TT-
---STTTTTTTTTS---TT-
--SSTTSSTTTTTS--STT-
---STTTTTTTTTS---TT-
--SSGGGGTTTTTS---TT-
--SSTTSSTTTTTS---TT-
--SSTTTTTTTTTS---TT-
---STTTTTTTTTS---TT-
--SSTTSSTTTTTS--STT-
---STTSSTTTTTS---TT-
--SSTTSSTTTTTS---TT-
---STTTTTTTTTS--STT-
---STTTTTTTTTS---TT-
---STTTTTTTTTS--STT-
---STTTTTTTTTS---TT-
---STTTTTTTTTS---TT-
---STTTTTTTTTS---TT-
---STTSSTTTTTS---TT-
---STTTTTTTTTS--STT-
---STTSSTTTTTS---TT-
---STTTTTTTTTS---TT-
---STTSSTTTTTS--STT-
---STTTTTTTTTS---TT-
---STTTTTTTTTS---TT-
---STTTTTTTTTS---TT-
---STTTSTTTTTS---TT-
---STTSSTTTTTS---TT-
---STTSSTTTTTS---TT-
---STTTSTTTTTS---TT-
---STTTTTTTTTS---TT-
---STGGGTTTTTS---TT-
---SGGGSTTTTTS---TT-
---STTTSTTTTTS---TT-
---STTT-SSTTTS---TT-
---STTT-TTTTTS---TT-
---STTTSTTTTTS---TT-
---STTTSTTTTTS---TT-
---STTTSTTTTTS---TT-
---STTTSTTTTTS---TT-
---STTTSTTTTTS---TT-
---STTTSTTTTTS---TT-
---SGGGSTTTTTS---TT-
---STTT-TTTTTS---TT-
---STTT-TTTTTS---TT-
---STTTSTTTTTS---TT-
---SGGGSTTTTTS---TT-
--SSGGG-TTTTTSS--TT-
--SSGGG-TTTTTS---TT-
---SGGGGTTTTTS---TT-
---SGGGSTTTTTS---TT-
---STTS-TTTTTS--STT-
---STTTTTTTTTS--STT-
---STTTTTTTTTS---TT-
---STTTTTTTTTS---TT-
---STTSSTTTTTS---S--
---STTS-TTTTTS---TT-
---STTTTTTTTTS---TT-
---STTTTTTTTTS---TT-
---STTS-TTTTTS---TT-
---STTSGGGTTTS---TT-
---STTSSTTTTTS---TT-
---STTTTTTTTTS--STT-
---STTTTTTTTTS---TT-
---SGGGGTTTTTS--STT-
---STTS-TTGGGS--STT-
---STTS-TTTTTS---TT-
---STTTTTTTTTS--STT-
---STTTTTTTTTS--STT-
---STTTTTTTTTS--STT-
---STTSSTTTTTS---TT-
---STTTTTTTTTS---TT-
---SGGGSTTTTTS---TT-
---SGGG-TTTTTS---TT-
---SGGG-TTTTTS---TT-
---SSTT-TTTTTS---TT-
---SGGGSTTTTTS---TT-
---SGGG-TTTTTS---TT-
---SGGG-TTTTTS---TT-
---SGGG-TTTTTS---TT-
---SGGG-TTTTTS---TT-
---SGGG-TTTTTS---TT-
---SGGG-TTTTTS---TT-
---SGGG-TTTTTS---TT-
---SGGG-TTTTTS---TT-
---SGGG-TTTTTS---TT-
--SSGGG-SSTTTS---TT-
---SGGGSTTTTTS--STT-
---SGGGSTTTTTS---TT-
---SGGG-TTTTTS---TT-
---SSTT-TTTTTS---TT-
---SGGGSTTTTTS---TT-
---SGGGGTTTTTS---TT-
---SGGGSTTTTTS---TT-
---SGGG-TTTTTS---TT-
---SGGGSTTTTTS--STT-
---SGGG-TTTTTS--STT-
---SGGGSTTTTTS--STT-
---SGGGSTTTTTS--STT-
---SGGG-TTTTTS---TT-
--SSGGGSTTTTTS--STT-
---SGGG-TTTTTS---TT-
---SGGGGTTTTTS---TT-
---SGGGTTTTTTS---TT-
--SSGGG-TTTTTS---TT-
--SSGGG-TTTTTS--STT-
---SGGG-TTTTTS---TT-
---SGGG-TTTTTS---TT-
---SGGG-TTTTTS--STT-
---SGGGSTTTTTS---TT-
---SGGGSTTTTTS--STT-
---SGGGSTTTTTS---TT-
---SGGGSTTTTTS---TT-
---SGGGSTTTTTS---TT-
---STGGGTTGGGS--STT-
---SHHHHTTTTTS---TT-
---SGGGGTTTTSS---TT-
--SSGGGSTTTTTS---TT-
--SSGGGGTTTTTS--STT-
---SSTTSTTTTTS--STT-
---SGGG-TTTTTS---TT-
---SGGGSTTTTTS---TT-
---STTTTTTTTTS---TT-
--SSGGGTTTGGGS---TT-
---SGGG-TTTTTS---TT-
--SSGGG-TTGGGS--STT-
--SSGGG-TTTTTS---TT-
---SGGGSTTGGGS---TT-
---SGGG-TTTTTS---TT-
---SGGG-TTTTTS---TT-
---STTT-TTTTTS---TT-
---SGGG-TTTTTS---TT-
---SGGG-TTTTTS---TT-
---SGGG-TTTTTS---TT-
---SGGGSTTTTTS---TT-
---SGGGSTTTTTS---TT-
---SGGG-TTTTTS--STT-
---SGGG-TTTTTS---TT-
---SGGG-TTTTTS---TT-
---SGGGGTTTTTS---TT-
---SGGG-TTTTTS---TT-
---SGGGSTTGGGS---TT-
---SGGGSTTGGGS---TT-
---SGGG-TTTTTS---TT-
---SGGG-TTTTTS--STT-
---SGGGSTTTTTS---TT-
---SGGGSTTTTSS---TT-
---SGGGSSSTTTS---TT-
---SGGGSTTTTTS---TT-
---SGGGTTTTTTS---TT-
---SGGGSTTTTTS---TT-
---SGGG-TTTTTS---TT-
---SGGGSTTTTTS---TT-
---SGGGSTTTTTS---TT-
---SGGGTTTTTTS---TT-
---SHHHHTTTTTS---TT-
---SGGGSTTTTTS--STT-
---SGGG-TTTTTS---TT-
---SGGG-TTTTTS---TT-
--SSGGGTTTTTTS---TT-
---SGGG-TTTTTS---TT-
--SSGGGTTTTTTS---TT-
--SSGGGTTTTTTS---TT-
---SGGGTTTTTTS---TT-
---SGGGTTTTTTS---TT-
---SGGG-SGGGTS---TT-
---SGGGSTTTTTS---TT-
--SSGGG-TTTTTS---TT-
---SGGG-TTTTTS---TT-
--SSGGG-TTTTTS---TT-
--SSGGG-TTTTTS---TT-
--SSTTTTTTTTTS---TT-
---SGGGTTTTTTS--STT-
---SGGGTTTTTTS--STT-
---SGGGSTTTTTSS-STT-
---SGGGTTTTTTS--STT-
---SGGGTTTTTTS--STT-
---SGGGTTTGGGSS-STT-
--SSGGGSTTTTTS--STT-
---SGGG-TTTTTS---TT-
---SGGG-TTTTTS--STT-
---SGGG-TTTTTS--STT-
--SSGGGTTTTTTS---TT-
--SSGGGTTTTTTS---TT-
--SSGGG-TTTTTS---TT-
--SSGGG-TTTTSS---TT-
---SGGGTTTTTTS---TT-
---SGGG-TTTTTS---TT-
--SSGGG-TTTTTS---TT-
--SSGGG-TTTTTS---TT-
--SSGGGSTTTTTS---TT-
---SGGGTTTGGGS---TT-
--SSGGGTTTTTTS---TT-
---SGGGSTTTTTS---TT-
---SGGG-TTTTTS---TT-
--SSGGG-TTTTTS---TT-
---SGGG-TTTTTS--STT-
---SGGG-TTTTSS---TT-
---SGGG-TTTTTS---TT-
--SSGGG-TTTTTS---TT-
---SGGG-TTGGGS---TT-
---SGGG-TTTTTS---TT-
---SGGG-TTTTTS---TT-
---SGGG-TTTTTS---TT-
---SGGG-TTTTTS--STT-
--SSGGGTTTTTTS--STT-
--SSGGG-TTTTTS--STT-
---SGGG-TTTTTS---TT-
--SSGGG-TTTTTS---TT-
--SSGGG-TTTTTS---TT-
--SSGGGTTTTTTS---TT-
--SSGGGTTTTTTS--STT-
--SSGGG-TTTTTS---TT-
--SSGGG-TTTTTS---TT-
--SSGGG-TTTTTS--STT-
---SGGGSTTTTTS--STT-
---SGGG-TTTTTS---TT-
--SSGGG-TTGGGS---TT-
--SSGGGTTTTTTS--STT-
---SGGG-TTTTTS---TT-
---SGGG-TTTTTS---TT-
---SGGG-TTTTTS--S---
---SGGGSTTTTTS---TT-
--SSGGGTTTTTTS---TT-
---SGGGTTTTTTS---TT-
--SSGGG-TTTTTS---TT-
--SSGGG-TTTTTS---TT-
---SGGG-TTTTTS---TT-
---SGGG-TTTTTS---TT-
--SSGGGTTTTTTS--STT-
--SSGGGTTTTTTS---TT-
---SGGG-TTTTTS---TT-
--SSGGGTTTTTTS---TT-
--SSGGGTTTTTTS---TT-
--SSGGGSTTTTTS---TT-
---SGGG-TTTTTS---TT-
---SGGG-TTTTTS---TT-
--SSGGGTTTTTTS---TT-
---SGGGTTTTTTS---TT-
--SSGGG-TTTTTS---TT-
---SGGGSTTTTTS---TT-
---SGGG-TTTTTS---TT-
---SGGG-TTTTTS--STT-
---SGGG-TTTTTS---TT-
---SGGG-TTTTTS--STT-
---SGGG-TTTTTS---TT-
--SSGGG-TTTTTS---TT-
---SGGG-TTTTTS---TT-
--SSGGG-TTTTTS---TT-
--SSGGGTTTTTTS---TT-
--SSGGGTTTTTTS---TT-
---SGGG-TTTTTS---TT-
---SGGG-TTTTTS---TT-
--SSGGG-TTTTTS---TT-
---SGGG-TTTTTS---TT-
--SSGGG-TTTTTS---TT-
--SSGGG-TTTTTS---TT-
--SSGGGSTTTTTS---TT-
---SGGG-TTTTTS---TT-
---SGGG-SSTTTS---TT-
---SGGG-TTTTTS---TT-
---SGGG-TTTTTS---TT-
---SGGGTTTTTTS--STT-
---SGGG-SSTTTS---TT-
--SSGGGTTTTTTS--STT-
---SGGGSTTTTTS---TT-
---SGGG-TTTTTS---TT-
---SGGGTTTTTTS---TT-
---SGGGTTTTTTS---TT-
--SSGGG-TTTTTS---TT-
---SGGGTTTTTTS---TT-
---SGGG-TTTTTS---TT-
--SSGGG-TTTTTS---TT-
--SSGGG-TTTTTS---TT-
--SSGGG-TTTTTS---TT-
---SGGGGTTTTTS---TT-
--SSGGG-TTTTTS--STT-
---SGGG-TTTTTS---TT-
--SSGGG-TTTTTS--STT-
---SGGG-TTTTTS--STT-
---SGGG-TTTTTS--STT-
---SGGGTTTTTTS---TT-
---SGGGTTTTTTS--STT-
---SGGGGTTTTTS--SS--
---SGGG-TTTTTS--STT-
---SGGG-TTTTTS--STT-
---SGGG-TTTTTS---TT-
---SGGG-TTTTTS---TT-
---SGGG-TTTTTS---TT-
---SGGG-TTTTTS---TT-
---SGGG-TTTTTS---TT-
--SSGGG-TTTTTS--STT-
---SGGG-TTTTTS--STT-
---SGGG-TTTTTS---TT-
---SGGG-TTTTTS--STT-
---SGGG-TTTTTS--STT-
---SGGGSTTTTTS---TT-
---SGGG-TTTTTS---S--
---SGGG-TTTTTS--STT-
---SGGG-TTTTTS---TT-
---SGGG-TTTTTS---TT-
---SGGGSTTTTTS---TT-
---SGGG-TTTTTS---TT-
---SGGG-TTTTTS---TT-
---SGGG-TTTTTS---TT-
---SGGG-TTTTTS--STT-
---SGGG-TTTTTS---TT-
--SSGGGSTTTTTS--SS--
---SGGG-TTTTTS---TT-
---SGGG-TTTTTS---TT-
---SGGG-TTTTTS---TT-
---SGGG-TTTTTS--STT-
---SGGG-TTTTTS---TT-
---SGGG-TTTTTS--STT-
---SGGG-TTTTTS--STT-
---SGGG-TTTTTS---TT-
---SGGG-TTTTTS--STT-
---SGGG-TTTTTS--STT-
---SGGG-TTTTTS---TT-
---SGGG-TTTTTS---TT-
---SGGG-TTTTTS--STT-
---SGGG-TTTTTS---TT-
---SGGG-TTTTTS---TT-
---SGGG-TTTTTS--STT-
---SGGGSTTTTTS--STT-
---SGGG-TTTTTS---S--
--SSGGG-TTTTTS---TT-
---SGGGSTTTTTS---TT-
---SGGG-TTTTTS--STT-
---SGGGSTTTTTS--STT-
---SGGG-TTTTTS---TT-
---SGGGGTTTTTS--STT-
--SSGGG-TTTTTS---TT-
---SGGGTTTTTTS---TT-
---SGGG-TTTTTS--STT-
---SGGG-SSTTTS--STT-
---SGGG-TTTTTS--SS--
---SGGG-TTTTTS--SS--
---SGGG-S-TTTS--STT-
---SGGGG--TTTS--SS--
---SGGG-TTTTTS--SS--
---SGGG-TTTTTS---S--
---SGGG-TTTTTS--STT-
---SSGGGTTTTTS--STT-
---SGGG-TTTTTS--SS--
---SGGG-TTTTTS---TT-
---SGGGTTTTTTS--STT-
---SHHHHTTTTTS---TT-
---STTTTTTTTTS---TT-
---SGGG-TTTTTS---TT-
---SGGG-TTTTTS--SS--
---SGGGSTTTTTS---TT-
---SGGGSTTTTTS--STT-
---SGGGSTTTTTS--STT-
---SGGG-TTTTTS--STT-
--SSGGGSTTTTTS---TT-
--SSGGG-TTTTTS---TT-
---SGGGTTTTTTS---TT-
---SGGGTTTTTTS--STT-
--SSGGG-TTTTTS---TT-
---SGGGSTTTTTS---TT-
---SGGGTTTTTTS---TT-
---SGGG-TTTTTS---TT-
--SSGGG-TTTTTS---TT-
---SGGG-TTTTTS---TT-
--SSGGGTTTTTTS---TT-
--SSGGG-TTTTTS---TT-
---SGGG-TTTTTS--STT-
---STTT-TTGGGS--SS--
--SSGGGSTTTTTS---TT-
---SGGGGSSTTTS---TT-
--SSHHHHTTTTTS---TT-
--SSGGGSTTTTTS---TT-
--SSGGGTTTTTTS---TT-
---SGGG-TTTTTS---TT-
---SGGGGTTTTTS---TT-
---SGGGSTTTTTS---TT-
---SGGG-TTTTTS---TT-
---SGGGSTTTTTS---TT-
---SGGGSTTTTTS---TT-
---SGGGGTTTTTS---TT-
---SGGGSTTTTTS---TT-
---SGGGSTTTTSS--STT-
---SHHHHTTTTTS---TT-
---SGGG-TTTTTS---TT-
--SSGGG-TTTTTS---TT-
---SHHHHTTTTTS---TT-
---SGGG-TTTTTS---TT-
---STTS-TTTTTS---TT-
---SGGGGTTTTTS--STT-
---SGGGSTTTTTS---TT-
---SGGG-TTTTTS---TT-
---SGGGSTTTTTS--STT-
---SGGGGTTTTTS--STT-
---SGGG-TTTTTS---TT-
---SGGGTTTTTTS--STT-
---SGGGTTTTTTS---TT-
--SSGGGSTTTTTS---TT-
---SGGG-TTTTTS---TT-
---SGGG-S-TTTS---TT-
--SSGGG-TTTTTS---TT-
--SSGGG-TTTTTS---TT-
--SSGGGTTTTTTS---TT-
--SSGGG-TTTTTS---TT-
---SGGG-TTTTTS---TT-
--SSGGGTTTTTTS--STT-
---SGGG-TTTTTS---TT-
---SGGG-TTTTTS---TT-
---SGGGSTTTTTS---TT-
---SGGGSTTTTTS---TT-
---SGGGSTTTTTS---TT-
---SGGG-TTTTTS---TT-
--SSGGG-TTTTTS---TT-
---SGGGTTTTTTS---TT-
--SSGGG-TTTTTS---TT-
---SGGG-TTTTTS---TT-
---SGGGGTTTTTS---TT-
---SGGG-TTTTTS---TT-
---SGGG-TTTTTS---TT-
---SGGGTTTTTTS---TT-
---SGGGSTTTTTS---TT-
---SGGGSTTTTTS---TT-
---SGGGSTTTTTS---TT-
---SGGGSTTTTTS---TT-
---STTTSTTTTTS---TT-
---SGGG-TTTTTS---TT-
---SGGG-TTTTTS---TT-
---SGGGTTTTTTS---TT-
--SSGGG-TTTTTS---TT-
---SGGGGTTTTTS---TT-
---SGGGTTTTTTS---TT-
--SSGGGTTTTTTS---TT-
---SGGGSTTTTTS---TT-
---SGGGSTTTTTS---TT-
---SGGGTTTTTTS---TT-
---SGGGGTTTTSS---TT-
---SGGGTTTTTTS---TT-
---SGGGSTTTTTS---TT-
---SGGG-TTTTTS---TT-
---SGGGGTTTTTS--STT-
---SGGGTTTTTTS---TT-
---SSGGGTTTTTS---TT-
---SGGGGTTTTTS---TT-
---SGGGGTTTTTS--STT-
---SGGGSTTTTTS---TT-
---SGGGGTTTTTS--STT-
---SSSTTTTTTTS--STT-
---SGGGSSSTTTS--STT-
---SGGGSTTTTTS---TT-
---SGGG-TTTTTS--STT-
--SSGGG-TTTTTS---S--
---SGGG-TTTTTS--STT-
---SGGGTTTTTTS---TT-
---SGGGSTTTTTS---TT-
---SGGGSTTTTTS---TT-
---SGGG-TTTTTS---TT-
---SGGG-TTTTTS---TT-
---SGGG-TTTTTS---TT-
---SGGGGTTTTTS---TT-
---STTTSTTTTTS---TT-
---SGGGGTTTTTS---TT-
---SGGGSTTTTTS--STT-
---SGGGGTTTTTS---TT-
---SGGG-TTTTTS--STT-
---SGGG-TTTTTS--STT-
---SGGG-TTTTTS--STT-
---SGGGSTTTTTS---TT-
---SGGG-TTTTTS--STT-
---SGGG-TTTTTS---TT-
---SGGG-TTTTTS---TT-
---SGGG-TTTTTS--STT-
---SGGG-TTTTTS---TT-
--SSGGG-TTTTTS--STT-
---SGGG-TTTTTS---TT-
---SGGG-TTTTTS---TT-
---SGGG-TTTTTS---TT-
---SGGG-TTTTTS---TT-
---SGGG-TTTTTS---TT-
--SSGGG-TTTTTS---TT-
---SGGGGTTTTTS---TT-
---SGGG-TTTTTS---TT-
---SGGGSTTTTTS---TT-
--SSGGG-TTTTTS---TT-
--SSGGG-TTTTTS---TT-
--SSGGG-TTTTTS---TT-
---SGGGSTTTTTS---TT-
--SSSGGGTTTTTS---TT-
---SGGG-TTTTTS---TT-
---SGGG-TTTTTS---TT-
---SGGGSTTTTTS---TT-
--SSGGG-TTTTTS---TT-
---SGGG-TTTTTS---TT-
--SSGGG-TTTTTS---TT-
--SSGGGTTTTTTS---TT-
---SGGG-TTTTTS---TT-
---SGGG-TTTTTS---TT-
---SGGG-TTTTTS---TT-
---SGGG-TTTTTS---TT-
---SGGG-TTTTTS---TT-
---SGGG-TTTTTS---TT-
--SSGGG-TTTTTS---TT-
---SGGG-TTTTTS---TT-
--SSGGG-TTTTSS---TT-
---SGGG-TTTTTS---TT-
--SSGGG-SSTTTS---TT-
----GGG-TTTTTS---TT-
---SGGG-TTTTTS--STT-
--SSGGG-TTTTTS---TT-
--SSGGG-TTTTTS---TT-
--SSGGGTTTTTTS---TT-
--SSGGG-TTTTTS---TT-
--SSGGG-TTTTTS---TT-
--SSGGG-TTTTTS---TT-
--SSGGGGTTTTTS---TT-
---SGGGTTTTTTS---TT-
---STTT-TTTTTS---TT-
---SGGG-TTTTTS---TT-
---SGGG-TTTTTS---TT-
---SGGG-TTTTTS---TT-
---SHHHHTTTTTS---TT-
--SSGGG-TTTTTS---TT-
---SGGG-TTTTTS---TT-
---SGGG-TTTTTS---TT-
---SGGG-TTTTTS---TT-
--SSGGG-TTTTTS---TT-
--SSGGG-TTTTTS--STT-
---SGGG-TTTTTS---TT-
--SSGGG-SSTTTS---TT-
---SGGG-TTTTTS---TT-
--SSGGG-TTTTTS---TT-
--SSGGG-TTTTTS---TT-
---SGGG-TTTTTS---TT-
---SGGG-TTTTTS---TT-
---SGGG-TTTTTS---TT-
---SGGG-TTTTTS---TT-
---SGGGGTTTTTS---TT-
----GGG-TTTTTS---TT-
---SGGGGTTTTTS---TT-
---SGGG-TTTTTS---TT-
---SGGG-TTTTTS---TT-
---SGGG-TTTTTS---TT-
---SGGG-TTTTTS---TT-
----GGG-TTTTTS---TT-
--SSSGGGTTTTTS---TT-
---SGGG-TTTTTS---TT-
--SSGGG-TTTTTS---TT-
--SSGGG-TTTTTS---TT-
---SGGG-TTTTTS---TT-
--SSGGG-TTTTTS---TT-
---SGGG-TTTTTS---TT-
--SSGGG-TTGGGS---TT-
--SSGGG-TTTTTS---TT-
--SSGGG-TTTTTS---TT-
--SSGGGSS-TTTS--STT-
---SGGGTTTTTTS---TT-
---SGGG-TTTTTS--STT-
---SGGG-TTTTTS--STT-
---SGGG-TTTTTS---TT-
---SGGGSTTTTTS---TT-
---SGGG-TTTTTS--STT-
----GGG-TTTTTS---TT-
----GGGTTTTTTS---TT-
---SGGGSTTTTTS--STT-
---SGGG-TTTTTS---TT-
---SGGG-TTTTTS---TT-
---SGGG-TTTTTS---TT-
---SGGG-TTTTTS---TT-
---SGGG-TTTTTS--STT-
----GGG-TTTTTS--STT-
----GGG-TTTTTS---TT-
----GGG-TTTTTS---TT-
----TTGGGGTTTS---TT-
----TTT-TTTTTS--STT-
----GGGSTTTTTS---TT-
----GGG---TTTS--STT-
----GGG-TTTTTS--STT-
----GGG-TTTTTS--STT-
----GGG-TTTTTS---TT-
---SGGG-TTTTTS--STT-
----GGG-TTTTTS--STT-
----GGG-TTTTTS---TT-
----GGG---TTTS---TT-
----GGG---TTTS--STT-
----GGGGTTTTTS--STT-
----GGGSTTTTTS---TT-
----GGGTTTTTTS---TT-
----STTTTTTTTS--STT-
----GGG---TTTS--STT-
----GGG---TTTS---TT-
----TTT-TTTTTS---TT-
----STT-TTTTTS--STT-
----GGG-TTTTTS--STT-
----GGG-TTTTTS--STT-
----GGGGTTTTTS---TT-
----GGGGTTTTTS---TT-
----SGGGTTTTTS---TT-
----STT-TTTTTS--STT-
----GGGGTTTTTS---TT-
----TTTTTTTTTS---TT-
----SGGGTTTTTS---TT-
----TTTSTTTTTS---TT-
---SSSTTTTTTTS---TT-
---SGGGGTTTTTS---TT-
----SGGGTTTTTS---TT-
----GGG-S-TTTS--STT-
----GGG-S-TTTS---TT-
----GGG-TTTTTS-S-TT-
----GGG-TTTTTS---TT-
----SGGGTTTTTS---TT-
----STT---TTTS--STT-
----SGGGTTTTTS---TT-
----GGGGTTTTTS---TT-
----SGGGTTTTTS---TT-
----STT-S-TTTS---TT-
----GGGSSSTTTS---TT-
---SSGGGTTTTTS---TT-
----SGGGTTTTTS---TT-
---SSGGGTTTTTS---TT-
----SGGGTTTTTS---TT-
----SSTTTTTTTS---TT-
----SGGGTTTTTS--STT-
----SGGGTTTTTS---TT-
----TTS-TTTTTS--STT-
----GGGGTTTTTS---TT-
----STT-S-TTTS--STT-
----SGGGTTTTTS---TT-
----GGGGTTTTTS--STT-
----SGGGTTTTTS---TT-
---SSTT---TTTS---TT-
----GGGS--TTTS---TT-
----GGG-TTTTTS---TT-
----TTTTTTTTTS---TT-
----GGG---TTTS---TT-
----GGG-TTTTTS---TT-
----SGGGTTTTTS---TT-
----GGGGSSTTTS---TT-
----GGGG--TTTS--STT-
----GGGGTTTTTS--STT-
----GGGGTTTTTS--STT-
---SGGG-TTTTTS--STT-
---SGGG-TTTTTS--STT-
---SGGGSTTTTTS---TT-
---SGGG-TTTTTS--SS--
--SSGGG-TTTTTS---TT-
---SGGG-TTTTTS---TT-
---SGGG-TTTTTS--STT-
---SGGG-TTTTTS--STT-
---SGGGSTTTTTS--STT-
---SGGGSTTTTTS--STT-
---SGGG-S-TTTS--STT-
---SGGG-TTTTTS--STT-
---SGGGSTTTTTS--STT-
---SGGG-TTTTTS---TT-
---SGGGSTTTTTS--STT-
---SGGG-TTTTTS--STT-
--SSGGG-TTTTTS---TT-
---SGGGGTTTTTS---TT-
---SGGG-TTTTTS---TT-
---SGGG-TTTTTS---TT-
--SSGGG-TTTTTS---TT-
--SSGGG-TTTTTS---TT-
---SSGGGS-TTTS--STT-
---SGGG-TTTTTS---TT-
--SSGGG-TTTTTS---TT-
---SGGG-TTTTTS---TT-
---SGGG-TTTTTS---TT-
--SSGGGGTTTTTS--SS--
---SGGGSTTTTTS--STT-
--SSGGG-TTTTTS--SS--
---SGGGGTTTTTS---S--
---SGGG-TTTTTS--S---
---SGGG-TTTTTS--S---
---SGGG-TTTTTS---TT-
---SGGG-TTTTTS---TT-
---SGGG-TTTTTS---TT-
---SGGG-TTTTTS---TT-
---SGGG-TTTTTS---TT-
---SGGGSTTTTTS---TT-
--SSGGG-TTTTTS--SS--
---SGGGSTTTTTS--STT-
---SGGG-S-TTTS--STT-
--SSGGG-TTTTTS--STT-
--SSGGG-TTTTTS--STT-
---SGGG-TTTTTS--STT-
---SGGGSTTTTTS--STT-
---SGGG-TTTTTS---TT-
---SGGG-TTTTTS---TT-
---SGGG-TTTTTS--STT-
--SSGGG-TTTTTS---TT-
---SGGG-TTTTTS---TT-
---SGGG-TTTTTS---TT-
---SGGG-TTTTTS---TT-
---SGGG-TTTTTS--STT-
---SGGGSTTTTTS--STT-
--SSGGGSTTTTTS---TT-
--SSGGG-TTTTTS---TT-
--SSGGG-TTTTTS---TT-
--SSGGG-TTTTTS---S--
---SGGG-TTTTTS---TT-
---SGGG-TTTTTS---TT-
---SGGG-SSTTTS---TT-
---SGGG-TTTTTS---TT-
---SGGG-TTTTTS---TT-
---SGGG-TTTTTS---TT-
---SGGG-TTTTTS---TT-
---SGGG-SSTTTS---TT-
---SGGG-TTTTTS--STT-
--SSGGGTTTTTTS---TT-
---SGGG-TTTTTS---TT-
---SGGGSTTTTTS---TT-
---SGGG-TTTTTS---TT-
---SGGG-TTTTTS---TT-
---SGGG-TTTTTS---TT-
---SGGG-TTTTTS---TT-
---SGGG-TTTTTS---TT-
---SGGG-TTTTTS---TT-
---SGGG-TTTTTS---TT-
---SGGGSSGGGTS---TT-
---SGGG-TTTTTS---TT-
---SGGG-TTTTTTT--TT-
---SGGG-TTTTTS---TT-
---SGGG-TTTTTS--STT-
---SGGG-TTTTTS---TT-
---SGGG-TTTTTS---TT-
---SGGG-TTTTTS---TT-
---SGGG-TTTTTS---TT-
---SGGG-TTTTTS---TT-
---SGGG-TTTTTS--STT-
---SGGG-TTTTTS--SS--
---SGGGSTTTTTS---TT-
---SGGG-TTTTTS---TT-
--SSGGG-TTTTTS---TT-
---SGGG-TTTTTS---TT-
---SGGG-TTTTTS---TT-
---SGGGGTTTTTS---TT-
---SGGG-TTTTTS---TT-
---SGGG-TTTTTS---TT-
--SSGGG-TTTTTS---TT-
---SGGG-TTTTTS---TT-
--SSGGG-TTTTTS---TT-
--SSGGG-TTTTTS---TT-
--SSGGG-TTTTTS---TT-
--SSGGG-TTTTTS---TT-
---SGGGSTTTTTS--STT-
---SGGGGTTTTTS---TT-
---SGGG-TTTTTS---TT-
---SGGG-TTTTTS--STT-
---SGGGSTTTTTS---TT-
---SGGG-TTTTSS---TT-
---SGGG-TTTTTS--STT-
---SGGG-TTTTTS---TT-
---SGGG-TTGGGS---TT-
--SSGGG-TTTTTS---TT-
--SSGGG-TTTTTS--STT-
---SGGG-TTTTTS--STT-
---SGGG-TTTTTS---TT-
---SGGGTTTTTTS---TT-
---SGGG-TTTTTS---TT-
---SGGGTTTTTTS---TT-
--SSGGG-TTTTTS---TT-
---SGGG-TTTTTS---TT-
---SGGG-TTTTTS---TT-
---SGGG-TTTTTS---TT-
--SSGGG-TTTTTS---TT-
---SGGG-TTTTTS---TT-
---SGGG-TTTTTS---TT-
---SGGG-TTTTTS---TT-
---SGGGSTTTTTS---TT-
---SGGG-TTTTTS---TT-
---SGGGSTTTTTS--SS--
---SGGG-TTTTTS--STT-
---SGGG-TTTTTS---TT-
---SGGG-TTTTTTT--TT-
--SSGGG-TTTTTS---TT-
---SGGG-TTTTTS---TT-
---SGGGSTTTTTS---TT-
---SGGG-TTTTTS---TT-
---SGGGSTTTTTS---TT-
---SGGG-TTTTTS---TT-
--SSGGGTTTTTTS---TT-
---SGGGSTTTTTS---TT-
---SGGGGTTTTTS---TT-
---SGGGGTTTTTS---TT-
---SGGGGTTTTTS---TT-
---SGGGSTTTTTS---TT-
---SGGGTTTTTTS---TT-
---SGGG-TTTTTS---TT-
--SSGGGTTTTTTS--STT-
---SGGG-TTTTTS---TT-
---SGGGTTTGGGS---TT-
---SGGG-TTTTTS---TT-
--SSGGG-TTTTTS---TT-
---SGGG-TTTTSS---TT-
---SGGG-TTTTTS---TT-
---SGGG-TTTTTS---TT-
---SGGG-TTTTTS---TT-
---SGGG-TTTTTS---TT-
---SGGG-TTTTSS---TT-
---SGGG-TTTTTS---TT-
---SGGG-TTTTTS---TT-
---SGGGTTTTTTS--STT-
---SSGGGTTTTTS--STT-
---SGGG-TTTTTS---TT-
---SSGGGTTTTTS---TT-
----GGG-TTTTTS---TT-
----GGGTTTTTTS---TT-
----GGG-TTTTTSS--TT-
---SGGGTTTTTTS---TT-
----GGG-TTTTTS---TT-
----TGGGTTTTTS---TT-
---SHHHHTTTTTS---TT-
----GGGTTTTTTS---TT-
---SGGG-TTTTTS---TT-
---SGGGSTTTTTS---TT-
--SSGGG-TTTTTS---TT-
----GGG-TTTTTS---TT-
----GGG-TTTTTS---TT-
----GGG-TTTTTS--STT-
----GGG-TTTTTS---TT-
----GGG-TTTTTS--SS--
---SGGG-TTTTTS--STT-
---SGGG-TTTTTS---TT-
---SGGG-TTTTTS---TT-
---SGGG-TTTTTS--STT-
---SGGG-TTTTTS--STT-
---SGGG-TTTTTS---TT-
---SGGG-TTTTTS---TT-
---SGGG-TTTTTS---TT-
---SGGGSTTTTTS---TT-
---SGGG-TTTTTS---TT-
---STTTTTTTTTS-TTTT-
---STTS-TTTTTS---TT-
---STTS-TTTTTS---TT-
---STTS-TTTTTS--STT-
---STTS-TTTTTS---S--
---STTS-TTTTTS---TT-
---STTTTTTTTTS---TT-
---STTTTTTTTTS---TT-
---STTSSTTTTTS---TT-
---SGGG-TTTTTS--STT-
---SGGGGTTTTTS--STT-
---SHHHHTTTTTS--STT-
---SGGGSTTTTTS---TT-
----GGG-TTTTTS---TT-
---SHHHHTTTTTS---TT-
---SGGG-TTTTTS---TT-
---STTTSTTTTTS------
---SHHHHTTTTTS---TT-
---SGGGSTTTTTS---TT-
---SHHHHTTTTTS---TT-
---SHHHHTTTTTS---TT-
---SGGG-TTTTTS---TT-
----GGGTTTTTTS---TT-
---SGGG-TTTTTS---TT-
---SGGG-TTTTTS---TT-
---SGGGTTTTTTS---TT-
---SGGGSTTTTTS---TT-
---SGGG-TTTTTS---TT-
---SGGG-TTTTTS---TT-
----GGGTTTTTTS---TT-
---SGGG-TTTTTS---TT-
---SGGGSTTTTTS---TT-
---SGGGSTTTTTS---TT-
----TTT-TTTTTS---TT-
----GGG-TTTTTS---TT-
----TTTTTTTTTS---TT-
---SGGGGTTTTTS---TT-
----HHHHTTTTTS---TT-
---STTTTTTTTTS---TT-
---SGGGTTTTTTS---TT-
---STTTSTTTTTS---TT-
---STGGGTTTTTS---TT-
---SSGGGTTTTTS---TT-
---SGGGGTTTTTS---TT-
---STGGGTTTTTS---TT-
---STTTSTTTTTS---TT-
--SSGGGSTTTTTS---TT-
----STTTTTTTTS---TT-
---STTTSTTTTTS---TT-
---SHHHHTTTTTS---TT-
---SHHHHTTTTTS---TT-
---STGGGTTTTTS---TT-
---SHHHHTTTTTS---TT-
---SGGGTTTTTTS---TT-
---SGGGGTTTTTS---TT-
---SGGGGTTTTTS---TT-
---STTTSTTTTTS---TT-
---STGGGTTTTTS---TT-
---STTTSTTTTTS---TT-
---STTTTTTTTTS---TT-
---SGGGSTTTTTS---TT-
---SGGGGTTTTTS---TT-
---STTTTTTTTTS---TT-
---STTTTTTTTTS---TT-
---SGGGSTTTTTS---TT-
---STTTTTTTTTS---TT-
---SGGGTTTTTTS---TT-
---SGGGGTTTTTS---TT-
---STTTTTTTTTS---TT-
---SGGGGTTTTTS---TT-
---SGGGGTTTTTS---TT-
---SGGGGTTTTTS---TT-
---SGGGGTTTTTS---TT-
---SGGGGTTTTTS---TT-
---SGGGGTTTTTS---TT-
---SGGGGTTTTTS---TT-
---SHHHHTTTTTS---TT-
---SGGGGTTTTTS---TT-
---SGGGGTTTTTS---TT-
---SGGGGTTTTTS---TT-
---SGGGGTTTTTS---TT-
---SGGGGTTTTTS---TT-
---SGGGGTTTTTS---TT-
---SGGGGTTTTTS---TT-
---SGGGGTTTTTS---TT-
---SGGGSTTTTTS---TT-
---SGGGGTTTTTS---TT-
---SGGGTTTTTTS--STT-
---SGGGGTTTTTS---TT-
---SGGGGTTTTTS---TT-
---SGGGGTTTTTS---TT-
---SGGGGTTTTTS---TT-
---SGGGGTTGGGS-TTTT-
---SGGGGTTTTTS---TT-
---SGGGGTTTTTS--STT-
---SGGGGTTTTTS--STT-
--SSTTTTTTTTTS--STT-
---SGGGGTTTTTS---TT-
---SHHHHTTTTTS---TT-
---SGGGGTTTTTS---TT-
---SGGGGTTTTTS--STT-
---SGGGGTTTTTS--STT-
---SSGGGTTTTTS--SS--
--SSGGGGTTTTTS--SS--
---SGGGGTTTTTS--STT-
---SGGGGTTTTTS--STT-
---SGGGGTTTTTS--STT-
---SGGGGTTTTTS--STT-
---SGGGGTTTTTS--STT-
---STTTTTTTTTS--STT-
---SGGGGTTTTTS--SS--
---SGGGGTTTTTS--STT-
---SGGGSTTTTTS---TT-
---SGGGGTTTTTS--STT-
---SGGGSTTTTTS---TT-
---STTTTTTTTTS---TT-
---SGGGGTTTTTS--STT-
---STTTTTTTTTS--STT-
---STTTTTTTTTS--SS--
--SSTTTTTTTTTS--STT-
--SSTTTTTTTTTS--SS--
---SGGGGTTTTTS---TT-
---SGGGGTTTTTS--STT-
---SGGGGTTTTTS--STT-
--SSGGG-TTTTTS--STT-
---STTTTTTTTTS---TT-
---STTTTTTTTTSS-STT-
---SGGGGTTTTTS--STT-
---SGGGSTTTTTSS-STT-
---SGGGGTTTTTS--STT-
--SSGGGGTTTTTS--STT-
---SGGGSTTTTTS--STT-
---SGGGGTTTTTS--STT-
---SGGG-TTTTTS--STT-
---SGGGTTTTTTS--STT-
---SGGG-TTTTTS--STT-
---SGGG-TTTTTSS-STT-
---SGGGGTTTTTSS-STT-
---SGGG-TTTTTS--STT-
---SGGGGSSTTTS--STT-
---SGGGGTTTTTSSSSTT-
---SGGG-SSTTTS--STT-
---SGGG-TTTTTS--STT-
---SGGGGTTTTTS--STT-
---SGGG-TTTTTS--STT-
---SGGGGSSTTTS--STT-
---SGGGGTTTTTSS-STT-
---SGGGGTTTTTS--STT-
---SHHHHTTTTTS--STT-
---SGGGTTTTTTS--SS--
--SSGGGSTTTTTS-SSTT-
---SGGG-TTTTTS--STT-
---SGGGTTTTTTSS-STT-
---SGGGSTTTTTS--STT-
---SGGGGTTTTTS--STT-
---SGGGSTTTTTS---TT-
--SSTTTTTTTTTS---TT-
---STTS-TTTTTS---TT-
---STTSSTTTTTS---TT-
---STTS-TTTTTS---TT-
---STTTTTTTTTS---TT-
---SGGGGTTTTTS---TT-
---STTTTTTTTTS---TT-
--SSGGGSSSTTTS--STT-
---SGGGGTTTTTS---TT-
---SGGGGTTTTTS---TT-
---SGGGGSSTTTS---TT-
---SGGGGTTTTTS---TT-
---SGGGGTTTTTS--STT-
---SGGGGTTTTTS--STT-
---SGGGSTTTTTS--STT-
--SSTTTSTTTTTS---TT-
---STTTTTTTTTS--STT-
---STTTTTTTTSS--STT-
---SGGGGTTTTTS--STT-
---STTTTTTTTTS--STT-
---SGGGGTTTTTS---TT-
---STTTTTTTTTS---TT-
---STGGGTTTTTS---TT-
---STTTTTTTTTS---TT-
---STTTTTTTTTS---TT-
---SGGGGTTTTTS--SS--
---STTTSTTTTTS---TT-
---SGGGSTTTTTS---TT-
---STTTTTTTTTS---TT-
---SGGGGTTTTTS---TT-
---SGGGSTTTTTS---TT-
---SGGGSTTTTTS---TT-
---SGGGGTTTTTS---TT-
---STTTTTTTTTS---TT-
---SGGGGTTTTTS--STT-
---SGGGGTTTTTTT--TT-
---STTTTTTTTTS---TT-
---STTTTTTTTTS---TT-
---SGGGGTTTTTS--STT-
---STTTTTTTTTS---TT-
---STTTTTTTTTS---TT-
---SGGGGTTTTTS---TT-
---SHHHHTTTTTS---TT-
---SGGGGTTTTTS--STT-
---STTTSTTTTSS--STT-
---STTTTTTTTTS---S--
---SGGGGTTTTTS---S--
---SHHHHTTTTTS---TT-
---SGGGGTTTTTS---TT-
---STTTSTTTTTS---TT-
--SSTTTTSSTTTS---TT-
--SSTTSSTTTTTS---TT-
---STTT-SSTTTS---TT-
---SGGGSTTTTTS---TT-
---SGGG-SSTTTS--STT-
---SGGG-S-TTTS--STT-
---SGGG-TTTTTS---TT-
---SGGG-TTTTTS---TT-
---SGGG-TTTTTS---TT-
---SGGGSTTTTTS---TT-
---SGGGGTTTTTS---TT-
---SGGGGTTTTTS---TT-
---STTTTTTTTTS---TT-
---SGGGSTTTTTS--SS--
---SGGGGTTTTTS---TT-
---SGGGGTTTTTS--STT-
---SGGGGTTTTTS---TT-
---SGGGSTTTTTS--STT-
---SGGG-TTTTTS---TT-
---SGGG-TTTTTS---TT-
---STTT-TTTTTS---TT-
---SHHHHTTTTTS--STT-
---SGGGGTTTTTS---TT-
---SGGGGTTTTTS--STT-
---SGGGGTTTTTS--STT-
---SGGGGTTTTTS---TT-
---STTTSTTTTTS---TT-
---STTTTTTTTTS---TT-
---STTTSTTTTTS---TT-
---SGGGTTTTTTS---TT-
---STTTTTTTTTS--STT-
---SGGGGTTTTTS---TT-
---SGGGSTTTTTS---TT-
---SGGG-TTTTTS---TT-
---SGGG-TTTTTS---TT-
---SGGGGTTTTTS---TT-
---SGGGTTTTTTS---TT-
---SGGGSTTTTTS--STT-
---STTTTTTTTTS--STT-
---STTTSTTTTTS---S--
---SGGGSTTTTTS---TT-
---SGGGSTTTTTS---TT-
---SGGGSTTTTTS---TT-
---STGGGTTTTTS---TT-
---SGGGGTTTTTS---TT-
---SGGGSTTTTTS---TT-
---SGGGGTTTTTS---TT-
---SGGGSTTTTTS---TT-
---SGGGSTTTTTS---TT-
---SHHHHTTTTTS---TT-
---SGGGGTTTTTS---TT-
---STTTTTTTTTS---TT-
---STTTTTTTTTS---TT-
---STTTTTTTTTS--STT-
---STTTTTTTTTS--STT-
--SSGGGGTTTTTS---TT-
---SGGGGTTTTTS---TT-
---SGGGGTTTTTS---TT-
---SGGGGTTTTTS---TT-
--SSGGGGTTTTTS---TT-
---STTTSTTTTTS--STT-
---SHHHHTTTTTS--STT-
---SGGGGTTTTTS--STT-
---SGGGGTTTBTTB-STT-
---STTTTTTTTTS---TT-
---SGGGSTTTTTS---TT-
---SGGGGTTTTTS---TT-
--SSSGGGTTTTTS---TT-
---SGGGGTTTTTS--STT-
---SGGGGTTTTTS---TT-
---SGGGGTTTTTS---TT-
---SGGGSTTTTTS---TT-
---SGGGGTTTTTS--STT-
---SHHHHTTTTTS---TT-
---STTTTTTTTTS---TT-
---SHHHHTTTTTS--STT-
---SHHHHTTTTTS--SS--
---STGGGTTTTTS--STT-
---STTTTTTTTTS--STT-
---STTTSTTTTTS---TT-
---STTTTTTTTTS---TT-
---STTTTTTTTTS---TT-
---SGGGSTTTTTS---TT-
---SGGG-TTTTTS---TT-
---STTT-S-TTTS---TT-
---STTT-TTTTTS--STT-
---STTT-SSTTTS---TT-
---STTTSSSTTTS---TT-
---STTT-TTTTTS--STT-
---STTT-SSTTTS---TT-
---STTT-S-TTTS---TT-
---STTT-SSTTTS---TT-
---STTTTTTTTTS---TT-
---STTGGGGTTTS---TT-
---STTTSTTTTTS--STT-
---STTTTTTTTTS---TT-
---STTTSTTTTTS---TT-
---SGGGGTTTTTS--STT-
---STTT-TTTTTS---TT-
---SGGG-TTTTTS---TT-
---STTT-TTTTTS---TT-
--SSTTS-TTTTTS---TT-
---STTTSTTTTTS---TT-
---STTTTTTTTTTT--TT-
---STTTSTTTTTS---TT-
---STTTSTTTTTS---TT-
---STTTTTTTTTS---TT-
---STTTSSSTTTS---TT-
---SGGGGTTTTTS---TT-
---STTT-TTTTTS---TT-
---STTT-TTTTTS---TT-
---STTTTTTTTTS---TT-
---STTT-TTTTTS---TT-
---STTT-SSTTTS---TT-
---STTT-TTTTTS---TT-
---STTT-SSTTTS---TT-
---STTT-SSTTTS---TT-
---SGGG-SSTTTS--STT-
---STTTTTTTTTS---TT-
---STTT-SSTTTS---TT-
----TTT-SSTTTS---TT-
---STTT-TTTTTS---TT-
---STTTSTTTTTS--STT-
---STTTSTTTTTS--STT-
---STTT-TTTTTS--STT-
---STTT-TTTTTS--STT-
---SGGG-TTTTTS---TT-
---STTT-TTTTTS---TT-
---SGGG-TTTTTS---TT-
---STTTTTTTTTTT--TT-
---STTT-TTTTTS---TT-
---STTTSS-TTTS---TT-
---SGGG-TTTTTS---TT-
---SGGG-TTTTTS---TT-
---STTT-TTTTTS--STT-
---STTT-SSTTTS--STT-
--SSTTTSTTTTTS--STT-
--SSTTT-TTTTTS--STT-
--SSGGG-TTTTTS---TT-
--SSGGGSTTTTTS--SS--
---SHHHHTTTTTS--STT-
---STTT-SSTTTS--SS--
---STTTS-STTTS---S--
---SGGG-TTTTTS---TT-
---STTTTTTTTTS---TT-
---SGGG-TTTTTS---TT-
---STTT-TTTTTS---TT-
---STTT-TTTTTS---TT-
----TTT-SSTTTS---TT-
---STTT-SSTTTS---TT-
---STTT-TTTTTS--STT-
---STTT-TTTTTS---TT-
---STTT-TTTTTS--STT-
---STTT-TTTTTS---TT-
---STTTSTTTTTS---TT-
---SGGGGTTTTTS--STT-
---SGGG-TTTTTS--STT-
---SGGGTTTTTTSS-STT-
---SGGG-TTTTTSS-STT-
---SGGGSTTTTTS--STT-
---SGGG-TTTTTS--STT-
---SGGG-TTTTTS--STT-
---SGGG-TTTTTS--STT-
---SGGG-TTTTTS--STT-
---SGGG-TTTTTS---TT-
---SGGG-TTTTTTT-STT-
---SGGGSTTTTTS--STT-
---SGGG-TTTTTS--SS--
---SGGG-TTTTTS--STT-
---SGGG-TTTTTSS-STT-
---SGGG-TTTTTS---TT-
---SGGG-TTTTTS--STT-
---SGGG-TTTTTS--STT-
---SGGG-TTTTTS---TT-
---SGGG-TTTTTS---TT-
--SSGGGSTTTTTS--STT-
---SGGG-TTTTTS--STT-
---SGGG-TTTTTS--STT-
---SGGG-TTTTTS---TT-
---SGGG-TTTTTS--STT-
---SGGGTTTTTTS--STT-
---SGGGTTTTTTSS-STT-
--SSGGG-TTTTTS--STT-
---SGGG-TTTTTS--STT-
---SGGG-TTTTTS--STT-
---SGGG-TTTTTS--STT-
---SGGG-TTTTTS--STT-
---SGGG-TTTTTS--STT-
---SGGG-TTTTTS--STT-
---SGGG-TTTTTS--STT-
---SGGG-TTTTTS--STT-
--SSGGG-TTTTTS--STT-
---SGGG-TTTTTS---TT-
--SSGGG-TTTTTS--STT-
---SGGG-TTTTTS---TT-
--SSGGG-TTTTTS---TT-
---SGGG-TTTTTS--STT-
--SSGGG-TTTTTS--STT-
--SSGGG-TTTTTS--STT-
--SSGGG-TTTTTS--STT-
--SSGGGTTTTTTS--STT-
---SGGGSTTTTTS--SS--
---SGGG-TTTTTS--STT-
---SGGG-TTTTTS---TT-
---SGGG-TTTTTS--STT-
---SGGG-TTTTTS---TT-
---SGGG-TTTTTS---TT-
---SGGG-TTTTTS---TT-
---SGGG-TTTTTS--STT-
--SSGGG-TTTTTS--STT-
---SGGG-TTTTTS--STT-
--SSGGGTTTTTTS---TT-
--SSGGG-TTTTTS---TT-
---SGGG-TTTTTS---TT-
---SGGG-TTTTTS---TT-
--SSGGG-TTTTTS---TT-
---SGGG-SSTTTS---TT-
---SGGGSTTTTTS---S--
---SHHHHTTTTTS---TT-
---SGGG-TTTTTS---TT-
--SSGGGSTTTTTS---TT-
--SSGGG-TTTTTS---TT-
---SGGG-TTTTTS---TT-
---SGGG-TTTTTS---TT-
--SSGGG-TTTTTS---TT-
--SSGGG-TTTTTS---TT-
--SSGGG-TTTTTS---TT-
---SHHHHTTTTTS---TT-
--SSGGG-TTTTTS---TT-
--SSGGGTTTTTTS---TT-
--SSGGG-TTTTTS---TT-
---SGGGTTTTTTS---TT-
--SSGGGTTTTTTS---TT-
--SSGGG-TTTTTS---TT-
--SSGGG-TTTTTS---TT-
--SSGGGTTTTTTS---TT-
--SSHHHHTTTTTS---TT-
---SGGG-TTTTTS---TT-
---SGGGTTTTTTS---TT-
--SSGGG-TTTTTS--STT-
--SSGGGTTTTTTS---TT-
--SSGGGTTTTTTS---TT-
---SGGGTTTTTTS---TT-
---SGGGSTTTTTS---TT-
--SSGGGTTTTTTS---TT-
---SGGG-TTTTTS---TT-
---SGGG-TTTTTS---TT-
---SGGGTTTTTTS---S--
---SGGGTTTTTTSS-STT-
--SSGGGTTTTTTS--SS--
--SSGGGTTTTTTS---S--
--SSGGGSTTTTTS------
---STTTSTTTTTSS-S---
--SSGGGTTTTTTS---S--
---SGGG-TTTTTS---S--
--SSGGG-TTTTTS---S--
---SGGG-TTTTTS--SS--
--SSGGG-TTTTTS--SS--
--SSGGG-TTTTTS--SS--
--SSGGG-TTTTTS--SS--
--SSGGG-TTTTTS--SS--
--SSGGGTTTTTTS--SS--
--SSGGG-TTTTTS--SS--
--SSGGG-TTTTTS--SS--
--SSGGG-TTTTTS--SS--
---SGGG-TTTTTS--SS--
--SSGGG-TTTTTS--SS--
---SGGG-TTTTTS--SS--
---SGGG-TTTTTS--SS--
---SGGG-TTTTTS---S--
---SGGG-TTTTTSS-SS--
---SGGGSTTTTTSS-S---
---SGGG-TTTTTS--SS--
---SGGG-TTTTTS--SS--
--SSGGG-TTTTTS--SS--
---SGGG-TTTTTS---S--
---SGGG-TTTTTS--SS--
---SGGG-TTTTTS--SS--
---SGGGSTTTTTS--SS--
---SGGGTTTTTTS--SS--
--SSGGG-TTTTTS--SS--
--SSGGG-TTTTTS--SS--
---SGGG-TTTTTS--SS--
---SGGGSTTTTTS--SS--
---SGGG-TTTTTS--SS--
--SSGGG-TTTTTS--SS--
--SSGGG-TTTTTS--SS--
---SGGG-TTTTTS---S--
--SSGGG-TTTTTS--SS--
---SGGG-TTTTTS--SS--
---SGGGSTTTTTS--SS--
---SGGG-TTTTTS--SS--
---SGGG-TTTTTS------
---SGGG-TTTTTS--SS--
---SGGG-TTTTTS---S--
---SGGG-TTTTTS--SS--
--SSGGG-TTTTTS--SS--
--SSGGG-TTTTTS--SS--
--SSGGG-TTTTTS--SS--
--SSGGG-TTTTTS--S---
---SGGG-TTTTTS--SS--
---SGGG-TTTTTS--S---
---SGGG-TTTTTS--SS--
--SSGGG-TTTTTS--S---
---SGGG-TTTTTS--SS--
--SSGGG-TTTTTS--SS--
---SGGG-TTTTTS--SS--
---SGGG-TTTTTS--SS--
---SGGG-TTTTTS--SS--
---SGGGSTTTTTS--SS--
---SGGG-TTTTTS--SS--
---SGGG-TTTTTS--S---
---SGGGGTTTTTS---S--
---SGGG-TTTTTS--SS--
---SGGG-TTTTTS---S--
---SGGG-TTTTTS--SS--
---SGGG-TTTTTS--SS--
---SGGG-TTTTTS--SS--
--SSGGG-TTTTTS---S--
---SGGG-TTTTTS--SS--
--SSGGG-TTTTTS--SS--
---SGGG-TTTTTS--SS--
---SGGG-TTTTTS--SS--
---SGGG-TTTTTS---S--
---SGGG-TTTTTS------
--SSGGG-TTTTTS---S--
---SGGG-TTTTTS---S--
---SGGG-TTTTTS--SS--
---SGGGGTTTTTS--SS--
---SGGG-TTTTTS------
---SGGG-TTTTTS--S---
---SGGG-TTTTTS--S---
--SSGGG-TTTTTS--SS--
---SGGG-TTTTTS--SS--
---SGGG-TTTTTS--S---
---SGGG-TTTTTS--S---
---SGGGGTTTTTS--S---
---STTS-TTTTTS--S---
--SSGGG-SSTTTS--SS--
---SGGG-TTTTTS--SS--
--SSGGG-TTTTTS--S---
--SSGGGTTTTTTS--SS--
---SGGG-TTTTTS--SS--
---SGGG-TTTTTS--SS--
---SGGG-TTTTTS--SS--
---SGGGSTTTTTS---S--
---SGGG-TTTTTS---S--
---SGGGTTTTTTS--SS--
---SGGGTTTTTTS--S---
--SSGGGTTTTTTS--SS--
---SSGGGTTTTTS--SS--
---SGGG-TTTTTS---S--
---SGGGSTTTTTS--SS--
---SGGGSSSTTTS--S---
---STTS-TTTTTS--SS--
---STTS-TTTTTS--S---
---STTTTTTTTTSS-SS--
---STTT-TTTTTS--S---
---SGGG-TTTTTSS-S---
--SSGGG-TTTTTS--S---
---SGGG-TTTTTSS--S--
---SGGGSTTTTTSS-SS--
---SGGG-TTTTTSS--S--
---SSGGGTTTTTSS--TT-
---SGGGTTTTTTS---TT-
---SGGGTTTTTTSS-STT-
---SGGGTTTTTTSS-STT-
---SGGGTTTTTTS---TT-
---SHHHHTTTTTSS-SS--
---SGGGTTTTTTSS-STT-
--SSHHHHTTTTTS---TT-
---SGGGTTTTTTS---TT-
--SSGGGTTTTTTS--SS--
---SGGGTS-TTTS---TT-
---SGGGTTTTTTS--STT-
--SSGGGTTTTTTS--SS--
---SGGGTTTTTTS--STT-
---SGGGSTTTTTS--STT-
---STTSSTTTTTS--STT-
--SSHHHHTTTTTS---TT-
---SGGGSTTTTTS---TT-
---SGGGTTTTTTS---TT-
---SGGGTTTTTTS--STT-
---SGGGTTTTTTS--STT-
--SSGGGSTTTTTS---TT-
---SGGGSTTTTTS---TT-
---SGGGTTTTTTS---TT-
---SGGG-TTTTTS---TT-
---SGGG-TTTTTS---TT-
---SGGG-TTTTTS---TT-
--SSGGG-TTTTTS---TT-
--SSGGG-TTTTTS---TT-
--SSGGGSTTTTTS---TT-
--SSGGG-TTTTTS---S--
---SGGGTTTTTTS--STT-
---SSGGGTTTTTS---TT-
---SGGGSTTTTTS---TT-
---SGGGTTTTTTS---TT-
---SGGG-TTTTTSS--TT-
---SGGGTTTTTTS---TT-
--SSGGG-TTTTTS---TT-
--SSGGGTTTTTTS---TT-
---SGGGSTTTTTS---TT-
---SGGGTTTTTTS---TT-
---SGGG-TTTTTS---TT-
---SGGGTTTTTTS---TT-
--SSGGG-TTTTTS---TT-
---SGGG-TTTTTS---TT-
--SSGGGTTTTTTS---TT-
---SGGG-TTTTTS---TT-
---SGGGTTTTTTS---TT-
---SGGGTTTTTTS---TT-
--SSGGGTTTTTTS---TT-
--SSGGG-TTTTTSS--TT-
--SSGGG-TTTTTS---TT-
--SSGGGTTTTTTS---TT-
---SGGG-TTTTTS---TT-
--SSGGGTTTTTTS---S--
---SGGGTTTTTTS---TT-
---SGGGSSSTTTSS--TT-
--SSGGG-TTTTTS---TT-
--SSGGG-TTTTTS---TT-
--SSGGG-TTTTTS---TT-
---SGGG-TTTTTS---TT-
---SGGGTTTTTTS---TT-
---SGGG-TTTTTS---TT-
----GGG-TTTTTS---TT-
--S-GGG-TTTTTS---TT-
---SGGG-TTTTTS---TT-
---SGGGTTTTTTS---TT-
----GGG-TTTTTS---TT-
----GGGTTTTTTS---TT-
----GGG-TTTTTS---TT-
----GGG-TTTTTS---TT-
----TTT-TTTTTS---TT-
---SGGG-TTTTTS---TT-
---SGGG-TTTTTS---TT-
---SGGG-TTTTTS---TT-
---SGGG-TTTTTS---TT-
---SGGGTTTTTTS---TT-
----GGG-TTTTTS---S--
---SSGGGSSTTTS---TT-
----GGG-TTTTTS---TT-
----TTT-TTTTTS---TT-
----TTT-TTTTTS---TT-
----GGG-TTTTTS---TT-
----GGG-TTTTTS---TT-
----GGG-TTTTTS---TT-
----TTT--STTTS---TT-
----GGG-TTTTTS---TT-
----GGG-TTTTTS---TT-
---SSGGGTTTTTS---TT-
---SGGG-TTTTTS---TT-
---SGGG-TTTTTS---TT-
---SGGGSTTTTTS--SS--
----GGG-TTTTTS---TT-
--SSGGG-TTTTTS---TT-
---STTTSTTTTTS---TT-
--SSGGG-TTTTTS---TT-
---SGGG-TTTTTS---TT-
----GGG-TTTTTS---TT-
--SSGGG-TTTTTS---TT-
---SGGG-TTTTTS---TT-
---SGGG-TTTTTS---TT-
---SGGG-TTTTTS---TT-
---SGGG-TTTTTS---TT-
---SGGG-TTTTTSS--TT-
---SGGG-TTTTTS---S--
---SGGG-TTTTTS---S--
---SGGG-TTTTTS---TT-
---SGGG-TTTTTS---TT-
---SGGG-TTTTTS--STT-
---SGGG-TTTTTSS-STT-
---SGGG-TTTTTS---TT-
---SGGG-TTTTTS------
---SGGG-TTTTTS---TT-
---SGGG-TTTTTS---TT-
---SGGG-TTTTTS---TT-
--SSGGG-TTTTTS---TT-
---SGGGSTTTTTS---TT-
--SSGGG-TTTTTS---TT-
---SGGG-TTTTTS---TT-
---SGGGGTTTTTS---TT-
--SSGGG-TTTTTS---TT-
---SGGG-TTTTTS---TT-
--SSGGG-TTTTTS---TT-
--SSGGG-TTTTSSS--TT-
--SSGGG-TTTTTS---TT-
--SSGGG-TTTTTS--SS--
---SGGG-TTTTTS---TT-
---SGGG-TTTTTS--STT-
---SGGGGTTTTTSS-----
---SGGG-TTTTTS---TT-
--SSGGG-TTTTTS---TT-
--SSGGG-TTTTTS---TT-
---SGGG-TTTTTS---TT-
--SSGGG-TTTTTS---TT-
---SGGG-TTTTTS---S--
---SGGG-TTTTTS--STT-
----GGG-TTTTTS--STT-
---SGGG-TTTTTS-SSTT-
---SGGG-TTTTTSS-STT-
---SGGG-TTTTTS---TT-
---SGGG-TTTTTSS-STT-
--SSGGG-TTTTTS--STT-
--SSSTT-TTTTTSS--TT-
----GGG-TTTTTSS-SS--
---SGGG-TTTTTS---TT-
---SGGG-TTTTTS--SS--
----GGG-TTTTTS--SS--
----GGG-TTTTTSS-S---
---SGGG-TTTTTS--SS--
--SSGGG-TTTTTS---TT-
---SGGG-TTTTTS---TT-
--SSGGG-TTTTTS---TT-
--SSGGG-TTTTTSS-STT-
---SGGG-TTTTTS---S--
---SGGGSTTTTTS---TT-
---SGGGTTTTTTS--STT-
---SGGG-TTTTTS---TT-
---SGGG-TTTTTS---TT-
---SGGG-TTTTTS---TT-
---SGGG-TTTTTS---TT-
---SGGG-TTTTTS---TT-
---SGGG-TTTTTS---TT-
---SGGGSTTTTTS---TT-
---SGGG-TTTTTTT-STT-
---SGGGSTTTTTS---TT-
---SGGG-TTTTTS--STT-
--SSGGG-TTTTTS---TT-
---SGGG-TTTTTS---TT-
---SGGG-TTTTTS---TT-
---SGGG-TTTTTS---TT-
---SGGG-TTTTTS---TT-
--SSGGG-TTTTTS---TT-
---SGGG-TTTTTS---TT-
---SGGG-TTTTTS--STT-
---SGGG-TTTTTS---TT-
---SGGG-TTTTTS---TT-
---SGGG-TTTTTS---TT-
---SGGG-TTTTTS---TT-
---SGGG-TTTTTS---S--
---SGGG-TTTTTS---TT-
---SGGG-TTTTTS---TT-
---SGGGSTTTTTS---TT-
---SGGG-TTTTTS---TT-
---SGGG-TTTTTS---TT-
---SGGG-TTTTTS---TT-
---SGGG-TTTTTS--STT-
---SGGG-TTTTTS---TT-
---SGGG-TTTTTS---TT-
--SSGGG-TTTTTS---TT-
---SGGGGTTTTTS---TT-
---SGGGGTTTTTS---TT-
---SGGG-TTTTTS---TT-
---SGGG-TTTTTS---TT-
--SSGGG-TTTTTS--STT-
---SGGG-TTTTTS---TT-
---SGGG-TTTTTS---TT-
--SSGGG-TTTTTS---TT-
---SGGG-TTTTTS---TT-
---SGGG-TTTTTS---TT-
---SGGG-TTTTTS---TT-
---SGGG-TTTTTS---TT-
---SGGGSTTTTTS---TT-
---SGGG-TTTTTS------
---SGGG-TTTTTS---TT-
---SGGG-TTTTTS---TT-
---SGGG-TTTTTS---TT-
---SGGG-TTTTTS---TT-
---SGGG-TTTTTS---TT-
---SGGG-TTTTTS---TT-
---SGGG-TTTTTS---TT-
---SGGG-TTTTTS---TT-
---SGGG-TTTTTS---TT-
---SGGG-TTTTTS---TT-
---SGGG-TTTTTS---TT-
---SGGG-TTTTTS---TT-
---SGGG-TTTTTS---TT-
---SGGGSTTTTTS---TT-
---SGGG-TTTTTS---TT-
---SGGG-TTTTTS---TT-
---SGGG-TTTTTS---TT-
---STTS-TTTTTS---TT-
--SSGGG-TTTTTS---TT-
---SGGG-TTTTTS---TT-
---SGGG-TTTTTS---TT-
---SGGG-TTTTTS---TT-
---SGGG-TTTTTS---TT-
---SGGG-TTTTTS---TT-
--SSGGG-TTTTTS---TT-
---SGGG-TTTTTS--STT-
---SGGG-TTTTTS---TT-
---SGGGSTTTTTS---TT-
---SGGG-TTTTTS--STT-
---SGGG-TTTTTS---TT-
---SGGG-TTTTTS---TT-
---STTT-TTTTTS---TT-
---SGGG-TTTTTS--STT-
---SGGG-TTTTSS--STT-
---SGGG-TTTTTS---TT-
---SGGG-TTTTTS---TT-
---SGGG-TTTTTS---TT-
---SGGG-TTTTTS--STT-
--SSGGG-TTTTTS---TT-
---SGGG-TTTTTS---TT-
---SGGG-TTTTTS---TT-
--SSGGG-TTTTTS---TT-
--SSGGG-TTTTTS---TT-
--SSGGG-TTTTTS---TT-
---SGGG-TTTTTS--STT-
---SGGG-TTTTTS--STT-
---SGGG-TTTTTS---TT-
---SGGG-TTTTTS--STT-
---SGGG-TTTTTS---TT-
---SGGG-TTGGGS---TT-
---SGGG-TTTTTS---TT-
---SGGG-TTTTTS---TT-
---SGGG-TTTTTS---TT-
---SGGG-TTTTTS---TT-
---SGGG-TTTTTS---TT-
---SGGG-TTTTTS---TT-
---SGGG-SSTTTS---TT-
---SGGG-TTTTTS---TT-
---SGGG-TTTTTS---TT-
---SGGG-TTTTTS---TT-
---SGGG-TTTTTS---TT-
---SGGG-TTTTTS---TT-
---SGGG-TTTTTS---TT-
----GGG-TTTTTS---TT-
---SGGG-TTTTTS---TT-
--SSGGG-TTTTTS---TT-
--SSGGG-TTTTTS---TT-
----GGG-TTTTTS---TT-
---SGGG-TTTTTS---TT-
---SGGG-TTTTTS---TT-
--SSGGG-TTTTTS---TT-
--SSGGG-TTTTTS---TT-
---SGGGTTTTTTS---TT-
---SGGG-TTTTTS--SS--
---SGGG-TTTTTS---TT-
--SSGGG-TTTTTS---TT-
---SGGG-TTTTTS---TT-
--SSGGG-TTTTTS---TT-
--SSGGG-TTTTTS---TT-
--SSGGG-TTTTTS---TT-
---SGGG-TTTTTS---TT-
--SSGGG-TTTTTS---TT-
--SSGGG-TTTTTS---TT-
--SSGGG-TTTTTS---TT-
--SSGGG-TTTTTS---TT-
--SSGGGTTTTTTS---TT-
--SSGGGTTTTTTS---TT-
---SGGG-TTTTTS---TT-
---SGGG-TTTTTS---TT-
---SGGG-TTTTTS---TT-
---SGGG-TTTTTS---TT-
--SSGGG-TTTTTS---TT-
---SGGG-TTTTTS---TT-
---SGGG-TTTTTS---TT-
---SGGG-TTTTTS---TT-
---SGGG-TTTTTS---TT-
---SGGG-TTTTTS---TT-
---SGGGTTTTTTS---TT-
--SSGGG-TTTTTS---TT-
---SGGG-TTTTTS---TT-
--SSGGG-TTTTTS---TT-
--SSGGG-TTTTTS---TT-
---SGGGTTTTTTS---TT-
---SGGG-TTTTTS---TT-
---SGGG-TTTTTS---TT-
---SGGG---TTTS---TT-
---SGGGSTTTTTS---TT-
--SSGGG-TTTTTS---TT-
--SSGGG-TTTTTS---TT-
---SGGG-TTTTTS---TT-
--SSGGG-TTTTTS---TT-
--SSGGG-TTTTTS---TT-
--SSGGG-TTTTTS---TT-
---SGGG-TTTTTS---TT-
--SSGGG-TTTTTS---TT-
--SSGGG-TTTTTS---TT-
--SSGGG-TTTTTS---TT-
---SGGG-TTTTTS---TT-
--SSGGG-TTTTTS---TT-
--SSGGGSTTTTTS---TT-
---SGGG-TTTTTS---TT-
---SGGG-TTTTTS---TT-
---SGGG-TTTTTS---S--
--SSGGG-TTTTTS---TT-
--SSGGG-TTTTTS---TT-
--SSGGG-TTTTTS---TT-
---SGGGSTTTTTS---TT-
--SSGGG-TTTTTS---S--
---SGGG-TTTTTS---TT-
--SSGGG-TTTTTS---TT-
---SGGG-TTTTTS---TT-
--SSGGG-TTTTTS---TT-
---SGGGSTTTTTS---S--
---SGGG-TTTTTS---TT-
---SGGG-TTTTTS---TT-
---SGGG-TTTTTS---TT-
--SSGGG-TTTTTS---TT-
--SSGGG-TTTTTS---TT-
--SSGGG-TTTTTS---TT-
---SGGG-TTTTTS---TT-
--SSGGG-TTTTTS---TT-
---SGGG-TTTTTS---TT-
--SSGGGSTTTTTS---TT-
--SSGGG-TTTTTS---TT-
--SSGGG-TTTTTS---TT-
--SSGGGSTTTTTS---TT-
--SSGGG-TTTTTS---TT-
---SGGG-TTTTTS---TT-
---SGGG-TTTTTS---TT-
--SSGGG-TTTTTS---TT-
--SSGGG-TTTTTS---TT-
---SGGGTTTTTTS---TT-
---SGGG-TTTTTS---TT-
--SSGGGSTTTTTS---TT-
---SGGG--STTTS---TT-
--SSGGGSTTTTTS---TT-
--SSGGGSTTTTTS---TT-
--SSGGGSTTTTTS---TT-
---SGGG-SSTTTS---TT-
--SSGGGTTTTTTS---TT-
--SSGGGGTTTTTS-S-S--
---SGGGSTTTTTS---TT-
--SSGGGTTTTTTS---TT-
---SGGGSTTTTTS---TT-
---SGGGGTTTTTS---TT-
--SSGGGSTTTTTS---TT-
---SGGG-TTTTTS---TT-
---SGGG-TTTTTS---TT-
---SGGG-TTTTTS---TT-
---SGGG-TTTTTS---TT-
---SGGG-TTTTTS---TT-
--SSGGG-TTTTTS---TT-
---SGGG-TTTTTS---TT-
--SSGGG-TTTTTS--STT-
---SGGG-TTTTTS--STT-
--SSGGG-TTTTTS---TT-
---SGGG-TTTTTS---TT-
---SGGG-TTTTTS---TT-
---SGGG-TTTTTS---TT-
--SSGGG-TTTTTS---TT-
--SSGGGTTTTTTS---TT-
--SSGGG-TTTTTS---TT-
--SSGGGSTTTTTS---TT-
--SSGGGSTTTTTS---TT-
--SSGGG-TTTTTS---TT-
--SSGGG-TTTTTS---TT-
---SGGG-TTTTTS---TT-
--SSGGG-SSTTTS---TT-
--SSGGG-SSTTTS---TT-
---SGGG-TTTTTS---TT-
---SGGGSTTTTTS---TT-
--SSGGG-TTTTTS---TT-
---SGGGSTTTTTS---TT-
--SSGGG-TTTTTS---TT-
--SSGGGSTTTTTS---TT-
---SGGG-TTTTTS---TT-
--SSGGG-TTTTTS---TT-
---SGGG-TTTTTTT--TT-
--SSGGG-TTTTTS---TT-
---SGGG-TTTTTS---TT-
---SGGG-SSTTTS---TT-
--SSGGG-SSTTTS---TT-
--SSGGGSSSTTTS---TT-
---SGGGSTTTTTS---TT-
--SSGGG-TTTTTS--STT-
---SGGG-TTTTTS---TT-
---SGGG-TTTTTS---TT-
---SGGG-TTTTTS--STT-
--SSGGG-TTTTTS---TT-
--SSGGG-TTTTTS---TT-
---SGGG-TTTTTS---TT-
--SSGGG-TTTTTS---TT-
--SSGGG-TTTTTS---TT-
--SSGGG-TTTTTS---TT-
--SSGGG-TTTTTS---TT-
--SSGGG-TTTTTS---TT-
---SGGG-TTTTTS-S-TT-
--SSGGG-TTTTTS---TT-
---SGGG-TTTTTS---TT-
--SSGGG-TTTTTS---TT-
---SGGG-TTTTTS---TT-
--SSGGG-TTTTTS---TT-
--SSGGG-TTTTTS---TT-
---SGGG-TTTTTS---TT-
---SGGG-TTTTTS---TT-
---SGGG-TTTTTS---TT-
---SGGG-TTTTTS--STT-
---SGGG-TTTTTS---S--
---SGGG-TTTTTS---TT-
--SSGGG-TTTTTS---TT-
---SGGG-TTTTTS---TT-
---SGGG-TTTTTS---TT-
---SGGG-TTTTTS---TT-
---SGGG-TTTTTS---TT-
---SGGG-TTTTTS---TT-
---SGGG-TTTTTS---TT-
---SGGG-TTTTTS---TT-
--SSGGG-TTTTTS---TT-
---SGGG-TTTTTS---TT-
--SSGGG-TTTTTS---TT-
--SSGGG-TTTTTS---TT-
--SSGGG-TTTTTS---TT-
--SSGGG-TTTTTS---TT-
---SGGG-TTTTTS---TT-
---SGGG-TTTTTS---TT-
---SGGG-TTTTTS---TT-
--SSGGG-TTTTTS---TT-
---SGGG-TTTTTS---TT-
--SSGGG-TTTTTS---TT-
---SGGG-TTTTTS--STT-
---SGGG-TTTTTS--STT-
---SGGGSTTTTTS--SS--
---SGGG-TTTTTS--STT-
---SGGGTTTTTTS--STT-
---SGGG-TTTTTS--STT-
--SSGGG-TTTTTS--STT-
--SSGGG-TTTTTS--STT-
---SGGG-TTTTTS--STT-
---SGGGTTTTTTS--STT-
---SGGG-TTTTTS--STT-
--SSGGG-TTTTTS---TT-
---SGGG-TTTTTS--STT-
---SGGG-TTTTTS--STT-
---SGGG-TTTTTS---TT-
--SSGGG-TTTTTS---TT-
--SSGGGTTTTTTS---TT-
--SSGGG-TTTTTS---TT-
---SGGG-TTTTTS---TT-
---SGGGGTTTTTS---TT-
--SSGGG-TTTTTS---TT-
--SSGGG-TTTTTS---TT-
--SSGGG-TTTTTS---TT-
--SSGGGTTTTTTS---TT-
--SSGGG-TTTTTS---TT-
--SSGGG-TTTTTS---TT-
--SSGGG-TTTTTS---TT-
--SSGGG-TTTTTS---TT-
---SGGGSTTTTTS---TT-
---SGGG-TTTTTS---TT-
--SSGGGTTTTTTS---TT-
---SGGG-TTTTTS---TT-
--SSGGG-TTTTTS---TT-
--SSGGG-TTTTTS---TT-
--SSGGG-TTTTTS---TT-
---SGGGTTTTTTS---TT-
--SSHHHHTTTTTS---TT-
---SGGG-TTTTTS---TT-
--SSGGG-TTTTTS---TT-
--SSGGGTTTTTTS---TT-
---SGGG-TTTTTS---TT-
---SGGGSTTTTTS--STT-
---SGGGSTTTTTS---TT-
--SSGGG-TTTTTS---TT-
--SSGGG-TTTTTS--STT-
---SGGG-TTTTTS---TT-
--SSGGG-TTTTTS---TT-
--SSGGG-TTTTTS---TT-
--SSGGG-TTTTTS---TT-
---SGGG-TTTTTS--STT-
---SGGG-TTTTTS---TT-
--SSGGG-TTTTTS---TT-
--SSGGG-TTTTTS--STT-
--SSGGG-TTTTTS---TT-
---SGGG-TTTTTS---TT-
--SSGGG-TTTTTS---TT-
--SSGGG-TTTTTS---TT-
--SSGGGTTTTTTS--STT-
--SSGGGTTTTTTS---TT-
--SSGGGTTTTTTS---TT-
---SGGGTTTTTTS---TT-
--SSGGGTTTTTTS---TT-
--SSGGGTTTTTTS---TT-
---SGGGTTTTTTS---TT-
--SSGGGTTTTTTS---TT-
--SSGGGGTTTTTS---TT-
---SGGGTTTTTTS---TT-
--SSGGGTTTTTTS---TT-
--SSGGGTTTTTTS---TT-
---SGGGTTTTTTS--STT-
--SSHHHHTTTTTS---TT-
--SSSTTTTTTTTS---TT-
--SSGGGTTTTTTS---TT-
--SSHHHHTTTTTS---TT-
--SSHHHHTTTTTS---TT-
--SSGGGTTTTTTS---TT-
--SSGGGTTTTTTS---TT-
--SSGGGTTTTTTS--STT-
--SSGGGTTTTTTS---TT-
--SSGGGTTTTTTS---TT-
--SSGGG-TTTTTS---TT-
---SGGGSTTTTTS---TT-
---SGGGTTTTTTS---TT-
---SGGG-TTTTTS---TT-
---SGGG-TTTTTS---TT-
---SGGG-TTTTTS---TT-
---SGGG-TTTTTS---TT-
--SSGGG-TTTTTS---TT-
--SSGGG-TTGGGS--STT-
---SGGG-TTTTTS---TT-
---SGGG-TTTTTS---TT-
--SSHHHHTTTTTS---TT-
---SGGGSTTTTTS---TT-
---SGGGTTTTTTS--STT-
--SSGGGTTTTTTS---TT-
--SSGGG-TTTTTS---TT-
--SSGGG-TTTTTS---TT-
--SSGGG-TTTTTS---TT-
--SSGGG-TTTTTS---TT-
--SSGGG-TTTTTS--STT-
--SSGGG-TTTTTS---TT-
--SSGGGTTTTTTS---TT-
--SSGGG-TTTTTS---TT-
---SGGG-TTTTTS---TT-
---SGGG-TTTTTS---TT-
--SSGGG-TTTTTS---TT-
--SSGGG-TTTTTS---TT-
---SGGGTTTTTTS--STT-
--SSGGGTTTTTTS---TT-
--SSGGGTTTTTTS---TT-
---SGGGSS-TTTS--STT-
--SSGGGTTTTTTS---TT-
---SGGGTTTTTTS---TT-
--SSGGG-TTTTTS---TT-
--SSGGGTTTTTTS---TT-
---SGGGSSSTTTS---TT-
--SSGGGTTTTTTS---TT-
--SSGGGTTTTTTS---TT-
--SSGGGTTTTTTS--STT-
--SSGGGTTTTTTS--STT-
---SGGGSTTTTTS--STT-
---SGGGTTTTTTS--STT-
---SGGGTTTTTTS--STT-
--SSGGG-TTTTTS--STT-
--SSGGG-TTGGGS---TT-
---SGGG-TTTTTS---TT-
--SSGGG-TTTTTS---TT-
--SSGGGTTTTTTS---TT-
---SGGGGTTTTTS---TT-
--SSGGG-TTTTTS--STT-
---SGGG-TTTTTS---TT-
--SSGGG-TTTTTS---TT-
--SSGGG-TTTTTS---TT-
--SSGGG-TTTTTS---TT-
--SSGGG-TTTTTS---TT-
---SGGG-TTTTTS---TT-
--SSGGGGTTTTTS---TT-
--SSGGG-TTTTTS---TT-
--SSGGG-TTTTTS---TT-
--SSGGG-TTTTTS---TT-
---SGGG-TTTTTS---TT-
---SGGG-TTGGGS---TT-
--SSGGG-TTTTTS---TT-
--SSGGG-TTTTTS---TT-
--SSGGG-SSTTTS---TT-
--SSGGGTTTTTTS---TT-
--SSGGGGTTTTTS---TT-
---SGGGTTTTTTS---TT-
---SGGG-TTTTTS---TT-
--SSGGG-TTTTTS---TT-
---SGGG-TTTTTS---TT-
---SGGG-TTTTTS---TT-
---SGGG-TTTTTS---TT-
---SGGGSTTTTTS---TT-
--SSGGG-TTTTTS---TT-
--SSGGGTTTTTTS---TT-
---SGGGSTTTTTS--STT-
---SGGG-TTTTTS---TT-
--SSGGG-TTTTTS---TT-
--SSGGG-TTTTTS---TT-
---SGGG-TTTTTS---TT-
---SGGGSTTTTTS---TT-
---SGGG-TTTTTS--STT-
---SGGGGTTTTTS---TT-
---SGGG-TTTTTS---TT-
---SGGG-TTTTTS--STT-
---SGGG-TTTTTS---TT-
--SSGGG-TTTTTS--STT-
---SGGG-TTTTTS---TT-
---SGGG-TTTTSS---TT-
---SGGG-TTTTTS---TT-
---SGGG-TTTTTS---TT-
---SGGG-TTTTTS--STT-
---SGGGTTTTTTS--STT-
---SHHHHTTTTTS--STT-
---SGGG-TTTTTS---TT-
---SGGG-TTTTTS---TT-
---SGGGSTTTTTS--STT-
---SGGG-TTTTTS--STT-
---SGGG-TTTTTS--STT-
---SGGGTTTTTTS---TT-
---SGGG-TTTTTS--STT-
---SGGG-TTTTTS---TT-
---SGGG-TTTTTS---TT-
---SGGG-TTTTTS--STT-
--SSGGGTTTTTTS---TT-
---SGGG-TTTTTS---TT-
--SSGGG-TTTTTS--STT-
--SSGGG-TTTTTS--STT-
---SGGG-TTTTTS---TT-
---SGGG-TTTTTS--STT-
--SSGGG-TTTTTS---TT-
--SSGGGSTTTTTS--STT-
---SGGG-TTTTTS---TT-
---SGGG-TTTTTS---TT-
---STTTSTTTTTS---TT-
---SGGGTTTTTTS---TT-
--SSGGG-TTTTTS---TT-
--SSGGG-TTTTTS--STT-
---SGGG-TTTTTS---TT-
--SSGGG-TTTTTS--SS--
--SSGGG-TTTTTS---TT-
--SSGGG-TTTTTS---TT-
---SGGG-TTTTTS---TT-
---SGGGTTTTTTS--STT-
---SGGGTTTTTTS---TT-
---SGGGTTTTTTS--STT-
--SSGGGTTTTTTS--STT-
---SGGGTTTTTTSS-STT-
---SGGG-TTTTTS---TT-
---SGGG-TTTTTS---TT-
--SSGGG-TTTTTS---TT-
--SSGGG-TTTTTS---TT-
--SSGGG-TTTTTS---TT-
--SSGGG-TTTTTS--SS--
---SGGG-TTTTTS--STT-
---SGGG-TTTTTS---TT-
---SGGG-TTTTTS---TT-
---SGGG-TTTTTS--STT-
--SSGGG-TTTTTS---TT-
---SGGG-TTTTTS---TT-
---SGGG-TTTTTS--STT-
---SGGG-TTTTTS--STT-
---SGGGTTTTTTS--SS--
---SGGG-TTTTTS---TT-
---SGGGSTTTTTS---TT-
---SGGG-TTTTTS---TT-
---SGGG-TTTTTS--STT-
---SGGG-TTTTTS---TT-
--SSGGG-TTTTTS--STT-
---SGGG-TTTTTS--STT-
---SGGG-TTTTTS---TT-
---SGGG-TTTTTS--STT-
---SGGG-TTTTTS--STT-
--SSGGG-TTTTTS--STT-
--SSGGG-TTTTTS--STT-
--SSGGG-TTTTTS--SS--
--SSGGG-TTTTTS--STT-
--SSGGGTTTTTTS---S--
---SGGGSTTTTTTT-SS--
--SSGGGTTTTTTS--SS--
---SGGGTTTTTTS--STT-
---SGGGTTTTTTS--STT-
--SSGGGTTTTTTS---TT-
--SSGGG-TTTTTS---TT-
--SSGGG-TTTTTS---TT-
--SSGGG-TTTTTS--STT-
--SSGGG-TTTTTS---TT-
---SGGG-TTTTTS---TT-
---SGGGTTTTTTS---S--
--SSGGGTTTTTTS---S--
--SSGGGTTTTTTSS-STT-
---SGGGTTTTTTS---TT-
---SGGG-TTTTTS--STT-
--SSGGGTTTTTTS--SS--
---SGGG-TTTTTS--STT-
--SSGGGTTTTTTS--STT-
--SSGGG-TTTTTS--STT-
--SSGGGTTTTTTS--SS--
--SSGGGTTTTTTS---S--
--SSGGGTTTTTTSS-STT-
---SGGGTTTTTTS--STT-
---SGGGTTTTTTS--STT-
---SGGGTTTTTTS--STT-
--SSGGG-TTTTTS--SS--
---SGGGTTTTTTS--STT-
---SGGGTTTTTTS--STT-
--SSGGGTTTTTTS--STT-
---SGGGTTTTTTS---TT-
--SSGGGTTTTTTS---TT-
---SGGGTTTTTTTT--TT-
---SGGGTTTTTTS--STT-
---SGGGTGGGGTS--STT-
---SGGGTTTTTTS--STT-
---SGGGSSSTTTS--SS--
---SGGGTTTTTTS--STT-
---SGGGTTTTTTS--STT-
---SGGGTTTTTTS--STT-
---SGGG-TTTTTS--STT-
--SSGGGTTTTTTS--STT-
--SSGGGSTTTTSS--STT-
--SSGGGTTTTTTS--STT-
---SGGGTTTTTTS--STT-
--SSGGGTTTTTTS--STT-
--SSGGGTTTTTTS--STT-
---SGGGTTTTTTS--STT-
--SSGGGTTTTTTS--STT-
---SGGGTTTTTTTT-STT-
--SSGGGTTTTTTS--STT-
--SSGGGTTTTTTS--STT-
--SSGGG-TTTTTS--STT-
---SGGG-TTTTTS--STT-
---SGGGTTTTTTS--SS--
--SSGGGTTTTTTS--SS--
---SGGG-TTTTTS--STT-
---SGGG-TTTTTS--STT-
---SGGG-TTTTTTT-STT-
---SGGG-TTTTTS--STT-
---SGGG-TTTTTS--SS--
---SGGGTTTTTTS--STT-
---SGGGTTTTTTS--STT-
---SGGGSTTTTTS--STT-
---SGGG-TTTTTS--STT-
---SGGG-TTTTTS---TT-
--SSGGG-TTTTTS--STT-
---SGGG-TTTTTS--STT-
---SGGG-TTTTTS--STT-
---SHHHHTTTTTS--STT-
---SGGGTTTTTTS--STT-
---SHHHHTTTTTS---TT-
---SGGGSSSTTTS---TT-
---SGGGTTTTTTS---TT-
---SGGGTTTTTTS---TT-
---SGGGTTTTTTS---TT-
--SSGGG-TTTTTS---TT-
---SGGGTTTTTTS---TT-
--SSGGGTTTTTTS---TT-
---SGGGTTTTTTS---TT-
--SSGGGTTTTTTS---TT-
---SGGGTTTTTSS---TT-
---SGGGTTTTTTS--STT-
---SGGG-TTTTTS--STT-
---SGGG-TTTTTSS-SS--
---SGGGTTTTTTS--SS--
---SGGGTTTTTTSS-STT-
---SGGGTTTTTTS--STT-
---SGGG-TTTTTS--STT-
--SSGGGTTTTTSS--STT-
---SGGG-TTTTTS---TT-
--SSGGG-TTTTTS--STT-
--SSGGGTTTTTTS---TT-
---SGGGTTTTTTS---TT-
--SSGGGTTTTTTS---TT-
---SGGG-TTTTTS--STT-
--SSGGGTTTTTTS---TT-
---SGGG-TTTTTS---TT-
--SSGGGTTTTTTS---TT-
--SSGGG-TTTTTS---TT-
--SSGGG-TTTTTS---TT-
--SSGGG-TTTTTS--STT-
---SGGG-TTTTTS--STT-
---SGGGTTTTTTS---TT-
---SGGG-TTTTTS---TT-
---SGGG-TTTTTS--STT-
--SSGGG-TTGGGS---TT-
--SSGGGTTTTTTS---TT-
--SSGGG-TTTTTS--STT-
---SGGG-TTTTTS---TT-
--SSGGGSTTTTTS---TT-
--SSGGG-TTTTTS---TT-
--SSGGG-TTTTTS---TT-
--SSGGG-TTTTTS--STT-
---SGGGTTTTTTS---TT-
---SGGG-TTTTTS--STT-
--SSHHHHTTTTTS---TT-
--SSGGG-TTTTTS---TT-
--SSGGG-TTTTTS---TT-
---SGGGGTTTTTSS--TT-
--SSGGGGTTTTTS--STT-
---SGGGTTTTTTS---TT-
---SGGG-TTTTTS---TT-
---SGGG-TTTTTS---TT-
--SSGGG-TTTTTS---TT-
---SGGG-TTTTTS---TT-
--SSGGG-TTTTTS---TT-
--SSGGG-TTTTTS---TT-
--SSGGG-TTTTTS---TT-
--SSGGG-TTTTTS---TT-
---SGGG-TTTTTS---TT-
--SSGGG-TTTTTS---TT-
---SGGG-TTTTTS---TT-
--SSGGG-TTTTTS---TT-
--SSGGG-TTTTTS---TT-
--SSGGG-TTTTTS---TT-
--SSGGG-TTTTTS---TT-
--SSGGGGTTTTTS--STT-
---SGGG-TTTTTS--STT-
---SGGG-TTTTTS---TT-
---SSGGGTTTTTS---TT-
--SSGGG-TTTTTS-TTTT-
--SSGGG-TTTTTS---TT-
--SSGGG-TTTTTS---TT-
--SSGGG-S-TTTS---TT-
--SSGGG-TTTTTS---TT-
---SGGG-TTTTTS---TT-
--SSGGG-TTTTTS---TT-
--SSGGG-TTTTTS---TT-
--SSGGG-TTTTTS---TT-
--SSGGG-TTTTTS---TT-
--SSGGG-TTTTTS---TT-
--SSGGG-TTTTTS---TT-
--SSGGG-TTTTTS---TT-
--SSGGG-TTTTTS---TT-
--SSGGG-TTTTTS---TT-
--SSGGG-TTTTTS---TT-
--SSGGGGTTTTTS---TT-
---SGGG-TTTTTS---TT-
---SGGG-TTTTTS---TT-
--SSGGGSTTTTTS---TT-
--SSGGGTTTTTTS--STT-
---STTT-TTTTTS---TT-
---SGGG-TTTTTS---TT-
---SGGG-TTTTTS---TT-
--SSGGG-TTTTTS--STT-
--SSGGG-TTTTTS---TT-
--SSGGG-TTTTTS---TT-
--SSGGG-TTTTTS---TT-
---SGGG-TTTTTS---TT-
---SGGG-TTTTTS--STT-
--SSGGG-TTTTTS---TT-
--SSGGG-TTTTTS---TT-
--SSGGG-TTTTTS--STT-
--SSGGG-S-TTTS--STT-
---SGGG-TTTTTS---TT-
--SSGGG-TTTTTS---TT-
---SGGG-TTTTTS---TT-
---SGGG-TTTTTS---TT-
---SGGG-TTTTTS---TT-
---SGGG-TTTTTS---TT-
---SGGG-TTTTTS---TT-
---SGGG-TTTTTS---TT-
---SGGG-TTTTTS---TT-
---SGGG-TTTTTS---TT-
---SGGG-TTTTTS---TT-
---SGGG-TTTTTS---TT-
--SSGGG-TTTTTS---TT-
---SGGG-TTTTTS---TT-
---SGGG-TTTTTS---TT-
---SGGG-TTTTTS---TT-
---SGGG-TTTTTS---TT-
---SGGG-TTTTTS---TT-
---SGGG-TTTTTS---TT-
---SGGG-TTTTTS---TT-
--SSGGG-TTTTTS---TT-
--SSGGG-TTTTTS---TT-
--SSGGG-TTTTTS---TT-
--SSGGG-TTTTTS---TT-
---SGGG-TTTTTS---TT-
--SSGGG-TTTTTS---TT-
--SSGGG-TTTTTS---TT-
--SSGGG-TTTTTS---TT-
--SSGGG-TTTTTS---TT-
--SSGGGTTTTTTS---TT-
---SGGG-TTTTTS---TT-
---SGGG-TTTTTS---TT-
---SGGG-TTTTTS---TT-
---SGGG-TTTTTS---TT-
---SGGG-TTTTTS---TT-
---SGGG-TTTTTS---TT-
--SSGGG-TTTTTS---TT-
--SSGGG-TTTTTS---TT-
--SSGGG-TTTTTS---TT-
--SSGGG-TTTTTS---TT-
--SSGGG-TTTTTS-TTTT-
--SSTTS-TTTTTS---TT-
---SGGG-TTTTTS---TT-
---SGGG-TTTTTS-TTTT-
---SGGG-TTTTTS---TT-
---SGGGGTTTTTS---TT-
--SSGGG-TTTTTS---TT-
--SSGGG-TTTTTS---TT-
--SSGGG-TTTTTS---TT-
---SGGG-TTTTTS---TT-
--SSGGG-TTTTTS---TT-
---SGGG-TTTTTS---TT-
--SSGGG-TTTTTS---TT-
--SSGGG-TTTTTS---TT-
---SGGGSTTTTTS---TT-
--SSGGGGTTTTTS---TT-
--SSGGG-TTTTTS---TT-
---SGGG-TTTTTS---TT-
--SSGGG-TTTTTS-TTTT-
--SSGGG-TTTTTS---TT-
--SSGGG-TTTTTS---TT-
--SSGGG-TTTTTS---TT-
---SGGGGTTTTTS---TT-
---SGGG-TTTTTS---TT-
--SSGGG-TTTTTS---TT-
--SSGGG-TTTTTS---TT-
---SGGGTTTTTTS---TT-
--SSGGGSS-TTTS---TT-
---SGGG-TTTTTS---TT-
--SSGGG-TTTTTS---TT-
---SGGGTTTTTTS---TT-
---SGGG-TTTTTS---TT-
---SGGG-SSTTTS---TT-
---SGGG-TTTTTS---TT-
---SGGG-TTTTTS---TT-
---SGGG-SSTTTS---TT-
--SSGGG-TTTTTS---TT-
---SGGG-TTTTTS---TT-
---SGGG-TTTTTS---TT-
--SSGGGSTTTTTS---TT-
--SSGGG-TTTTTS---TT-
--SSGGG-TTTTTS---TT-
--SSGGG-TTTTTS---TT-
--SSGGG-TTTTTS---TT-
---SGGG-TTTTTS---TT-
---SGGG-TTTTTS---TT-
--SSGGG-TTTTTS---TT-
---SGGG-TTTTTS---TT-
---SGGG-TTTTTS---TT-
---SGGG-TTTTTS---TT-
--SSGGG-SSTTTS---TT-
--SSGGG-TTTTTS---TT-
---SGGGSTTTTTS---TT-
--SSGGG-TTTTTS---TT-
---SGGG-SSTTTS---TT-
--SSGGG-TTTTTS---TT-
---SGGG-TTTTTS---TT-
---SGGG-TTTTTS---TT-
---SGGG-TTTTTS---TT-
--SSGGG-TTTTTS---TT-
---SGGG-TTTTTS---TT-
---SGGG-TTTTTS---TT-
---SGGG-TTTTTS---TT-
---SGGGSTTTTTS---TT-
--SSGGG-TTTTTS---TT-
--SSGGG-TTTTTS---TT-
---SGGGSTTTTTS---TT-
--SSGGG-TTTTTS---TT-
---SGGG-TTTTTS---TT-
---SGGG-TTTTTS---TT-
---SGGG-TTTTTS---TT-
---SGGG-TTTTTS---TT-
--SSGGG-TTTTTS---TT-
---SGGG-TTTTTS---TT-
---SGGG-TTTTTS---TT-
--SSGGG-TTTTTS---TT-
--SSGGG-TTTTTS---TT-
---SGGG-TTTTTS---TT-
--SSGGG-TTTTTS---TT-
--SSGGG-TTTTTS---TT-
---SGGG-TTTTTS---TT-
--SSGGG-TTTTTS---TT-
--SSGGG-TTTTTS---TT-
--SSGGG-TTTTTS---TT-
--SSGGG-TTTTTS---TT-
---SGGG-TTTTTS---TT-
--SSGGG-TTTTTS---TT-
--SSGGG-SSTTTS---TT-
---SGGG-SSTTTS---TT-
--SSGGG-SSTTTS---TT-
--SSGGG-TTTTTS---TT-
--SSGGG-SSTTTS---TT-
---SGGG-TTTTTS--STT-
--SSGGG-TTTTTS--STT-
--SSGGG-TTTTTS---TT-
---SGGG-TTTTTS-TTTT-
--SSGGG-TTTTTS-TTTT-
--SSGGG-TTTTTS-TTTT-
--SSGGG-TTTTTS-TTTT-
--SSGGG-TTTTTS-TTTT-
--SSGGG-TTTTTS---TT-
--SSGGG-TTTTTS---TT-
--SSGGG-TTTTTS---TT-
--SSGGG-TTTTTS---TT-
--SSGGG-TTTTTS---TT-
--SSGGG-TTTTTS---TT-
--SSGGG-TTTTTS---TT-
--SSGGGTTTTTTS---TT-
--SSGGG-TTTTTS--STT-
--SSGGG-TTTTTS---TT-
--SSGGG-TTTTTS---TT-
---SGGG-TTTTTSS--TT-
--SSGGG-TTTTTS---TT-
--SSGGGGTTTTTS--STT-
--SSGGG-TTTTTSS-STT-
---SGGG-TTTTTS--STT-
--SSGGG-TTTTTS--STT-
--SSGGG-TTTTTS--STT-
---SGGGTTTTTTS--STT-
--SSGGG-TTTTTSS-SS--
---SGGGTTTTTTS--STT-
--SSGGG-TTTTTS--STT-
---SHHHHTTTTTS--STT-
--SSGGGTTTTTTS--STT-
--SSGGGSTTGGGS--STT-
--SSGGGSTTTTTS---TT-
---SGGGSTTTTTS--STT-
--SSGGG-TTTTTS---TT-
--SSGGG-TTTTTS---TT-
---SGGG-TTTTTS---TT-
---SGGGSTTTTTS---TT-
---SGGG-TTTTTS---TT-
---SGGG-TTTTTS---TT-
---SGGGSTTTTTS---TT-
---SGGGSTTTTTS---TT-
--SSGGG-TTTTTS---TT-
---SGGG-TTTTTS---TT-
--SSGGGSTTTTTS---TT-
--SSGGG-TTTTTS---TT-
--SSGGGTTTTTTS---TT-
--SSGGGSTTTTTS---TT-
---SGGG-TTTTTS---TT-
--SSGGG-TTTTTS---TT-
---SGGG-TTTTTS---TT-
--SSGGG-SSTTTS---TT-
--SSGGG-TTTTTS---TT-
--SSGGG-TTTTTS---TT-
--SSGGGSTTTTTS---TT-
--SSGGG-TTTTTS---TT-
--SSGGGSTTTTTS---TT-
--SSGGGTTTTTTS---TT-
---SGGG-TTTTTS---TT-
--SSGGGGTTTTTS---TT-
--SSTTT-TTTTTS---TT-
--SSGGG-TTTTTS---TT-
--SSGGG-TTTTTS---TT-
--SSGGGGTTTTTS---TT-
--SSGGGSTTTTTS---TT-
--SSGGG-TTTTTS---TT-
--SSGGGSTTTTTS---TT-
--SSGGG-TTTTTS---TT-
--SSGGG-TTTTTS---S--
--SSGGG-TTTTTS---TT-
---SGGGGTTTTTS---S--
--SSGGG-TTTTTS---TT-
---SGGG-TTTTTS---TT-
---SGGGSTTTTTS---TT-
--SSGGG-TTTTTS---TT-
--SSGGG-TTTTTS---TT-
---SGGG-TTTTTS---TT-
---SGGG-TTTTTS---S--
--SSGGG-TTTTTS---TT-
---SGGG-TTTTTS---TT-
---SGGG-TTTTTS---TT-
---SGGG-TTTTTS---TT-
--SSGGG-TTTTTS---TT-
--SSGGGSGGGGTS---TT-
--SSGGG-TTTTTS---TT-
---SGGG-TTTTTS--STT-
--SSGGG-TTTTTS---TT-
--SSGGG-TTTTTS---TT-
--SSGGGTTTTTTS---TT-
---SGGGTTTTTTS---TT-
--SSGGG-TTTTTS---TT-
--SSGGGSTTTTTS---TT-
--SSGGG-TTTTTS---TT-
--SSGGG-TTTTTS---TT-
---SGGGGTTTTTS---TT-
---SGGGSTTTTTS---TT-
--SSGGG-TTTTTS---TT-
--SSHHHHTTTTTS---TT-
---SGGG-TTTTTS---TT-
---SGGGGTTTTTS---TT-
--SSGGG-TTTTTS---TT-
--SSGGG-TTTTTS---TT-
--SSGGGGTTTTTS---TT-
--SSGGGTTTTTTS---TT-
--SSGGGSTTTTTS---TT-
---SGGGSTTTTTS---TT-
---SGGGGTTTTTS---TT-
--SSGGG-TTTTTS---TT-
--SSGGG-TTTTTS---TT-
---SGGG-TTTTTS---TT-
---SGGG-TTTTTS---TT-
---SGGG-TTTTTS---S--
---SGGG-TTTTTS---TT-
--SSGGG-TTTTTS--SS--
---SGGGSTTTTTS---TT-
---SGGG-TTTTTS---TT-
--SSGGGSTTTTTS---TT-
---SGGG-TTTTTS---TT-
---SGGG-TTTTTS---TT-
--SSGGG-TTTTTS---TT-
--SSGGG-TTTTTS---S--
---STTT-TTTTTS---TT-
--SSGGG-TTTTTS---S--
---SGGG-TTTTTS---S--
---SGGG-TTTTTS---TT-
---SGGG-TTTTTS--STT-
--SSGGGTTTTTTS--SS--
---SGGG-TTTTTS--STT-
--SSGGG-TTTTTS---TT-
--SSGGG-TTTTTS---TT-
---SGGGTTTTTTS---TT-
---SGGG-TTTTTS---TT-
--SSGGG-TTTTTS---TT-
--SSGGG-TTTTTS---TT-
--SSGGG-TTTTTS---TT-
--SSGGG-TTTTTS---TT-
---SGGG-TTTTTS---TT-
--SSGGG-TTTTTS--STT-
--SSGGG-TTTTTS--STT-
---SGGG-TTTTTS--STT-
--SSGGG-TTTTTS---TT-
--SSGGG-TTGGGS---TT-
--SSGGG-TTTTTS--STT-
---SGGGSTTTTTS--STT-
---SGGG-TTTTTSS-STT-
---SGGG-TTTTTS--STT-
---SGGG-TTTTTTT-STT-
--SSGGG-TTTTTS--STT-
--SSGGGTTTTTTS--STT-
---SGGGTTTTTTSS-STT-
---SGGG-TTTTTS--STT-
--SSGGGTTTTTTSS--TT-
--SSGGGTTTTTTSS-STT-
--SSGGG-TTTTTS---TT-
--SSGGG-TTTTTS--STT-
--SSGGG-TTTTTS------
--SSGGGSTTTTTS--STT-
--SSGGGTTTTTTSS-STT-
--SSGGG-TTTTTS--STT-
---SGGG-TTTTTS--STT-
--SSGGG-TTTTTSS--TT-
--SSGGGTTTTTTSS-STT-
--SSGGGTTTTTTSS--S--
---SHHHHTTTTTS---TT-
--SSGGG-TTTTTS---S--
--SSGGG-TTTTTS---TT-
--SSGGG-TTTTTS---TT-
---SGGG-TTTTTTT--TT-
--SSGGG-TTTTTS---TT-
---SGGGTTTTTTS---S--
---SGGGGTTTTTS---TT-
--SSGGG-TTTTTS---TT-
---SGGG-TTTTTS---TT-
--SSGGGTTTTTTSS-SS--
--SSGGGTTTTTTS---TT-
---SGGGTTTTTTS--STT-
--SSGGGTTTTTTS-TTTT-
---SGGGTTTTTTS---TT-
---SGGGTTTTTTS--STT-
--SSGGGSTTTTTS--STT-
--SSGGGTTTTTTS---S--
--SSGGGTTTTTTS---TT-
--SSGGGTTTTTTS--SS--
--SSGGGTTTTTTS--STT-
--SSGGGTTTTTTS--STT-
---SGGGTTTGGGS--STT-
--SSGGGTTTTTTS--STT-
--SSGGGTTTTTTS--SS--
---SGGGTTTTTTS--STT-
--SSGGGTTTGGGS--STT-
--SSGGGTTTTTTS--SS--
--SSGGGTTTTTTS--SS--
--SSGGGTTTTTTS--SS--
--SSGGGTTTTTSS--STT-
--SSGGGTTTTTTS--SS--
---SHHHHTTTTTS--STT-
---SGGGGTTTTTS--SS--
---SGGGGTTTTTS--STT-
--SSTTTSTTTTTS--SS--
---SGGGGTTTTTS---TT-
--SSHHHHTTTTTS--STT-
--SSGGGTTTTTTS--STT-
---SGGGSTTGGGS--STT-
---SGGGTTTTTTS--SS--
--SSGGGTTTTTTS--SS--
--SSGGGTTTTTTS--STT-
--SSTTTSTTTTTS--STT-
--SSGGGTTTTTTTT-SS--
---SGGGGTTTTTS--SS--
--SSGGGTTTTTTS--STT-
--SSGGGTTTTTTS--STT-
--SSGGGTTTTTTTT-STT-
--SSGGGTTTTTTS--STT-
--SSGGGTTTTTTS---TT-
--SSGGGTTTTTTS--STT-
---SGGGTTTTTTSS-STT-
---SGGGTTTTTTS--SS--
--SSGGGTTTTTTSS-SS--
--SSGGGTTTTTTS--SS--
---SGGGTTTTTTSS-SS--
---SGGGTTTTTTS--STT-
--SSHHHHTTTTTS--SS--
---SGGGTTTTTTS--SS--
--SSGGGTTTTTTS--SS--
--SSGGGTTTTTTS--S---
---SGGGSTTTTTS--S---
--SSGGGTTTTTTS--S---
--SSSGGGTTTTTS------
--SSGGGTTTTTTS--S---
--SSGGGTTTTTTS--S---
---SGGGSTTTTTS------
--SSGGGTTTTTTS--S---
--SSGGGTTTTTTS--S---
--SSGGGTTTTTTS--S---
---SGGGTTTTTTS--S---
---SGGGTTTTTTS--S---
---SGGGTTTTTTS--S---
---SGGGTTTTTTS-TT---
---SGGGTTTTTTSS-----
--SSGGGTTTTTTS--S---
--SSGGGTTTTTTS---S--
--SSGGGTTTTTTSS-SS--
---SGGGTTTTTTS--SS--
--SSGGGTTTTTTS--SS--
--SSGGGTTTTTTS--SS--
--SSGGGTTTTTTS--SS--
--SSGGGTTTTTTS--SS--
--SSGGGTTTTTTS--SS--
--SSGGGTTTTTTS---S--
--SSGGGTTTTTTS---S--
--SSGGGTTTTTTS---S--
---SGGGTTTTTTSS-SS--
--SSGGGTTTTTTSS-----
--SSGGGTTTTTTS------
--SSGGGTTTTTTSS-S---
---SGGGSTTTTTS--SS--
--SSHHHHTTTTTS------
--SSGGGTTTTTTS--SS--
---SGGGTTTTTTS--SS--
--SSGGG-TTTTTS--SS--
--SSGGG-TTTTTS--SS--
---SGGGGTTTTTS--SS--
--SSGGG-SSTTTS--SS--
--SSGGG-TTTTTS---S--
--SSGGG-TTTTTS---S--
--SSGGGTTTTTTSS-SS--
---SGGG-TTTTTSS-SS--
--SSGGGTTTTTTS--SS--
--SSGGGGTTTTTS--SS--
---SGGG-TTTTTSS-SS--
--SSGGGSTTTTTS--SS--
--SSGGGGTTTTTS--SS--
---STTT-TTTTTS------
--SSGGGTTTTTTS--SS--
--SSHHHHTTTTTS---S--
--SSGGG-TTTTTSS--S--
--SSGGG-TTTTTSS-SS--
--SSGGGSTTTTTS--SS--
--SSGGGTTTTTTS--SS--
--S-GGG-TTTTTS--SS--
--SSGGG-TTTTTS---S--
--SSGGGGTTTTTS--SS--
---SGGG-SSTTTS--SS--
---SGGG-TTTTTS------
---SGGG-TTTTTS--S---
--SSGGG-TTTTTS--S---
---SGGG-TTTTTS--SS--
---SGGGTTTTTTSS-SS--
---SGGGSTTTTTSS-S---
---SGGGTTTTTTS-TTS--
---SGGGTTTTTTTT-----
--SSGGGSTTTTTSS-SS--
---STTTTTTTTTSS--S--
--SSGGGSTTTTTS---TT-
---SGGGTTTTTTS---TT-
---SGGGTTTTTTS---TT-
--SSGGGTTTTTTS---TT-
--SSGGG-TTTTTSS--TT-
--SSGGGTTTTTTSS--S--
--SSGGGSTTTTTS---TT-
--SSGGG-TTTTTS-TTTT-
---SGGGTTTTTTSS--TT-
--SSGGG-TTTTTS---TT-
--SSGGG-TTTTTS---TT-
--SSGGG-TTTTTSS--TT-
--SSGGGTTTTTTS---TT-
--SSGGGTTTTTTS---TT-
--SSGGGTTTTTTS---TT-
--SSGGGTTTTTTSS-STT-
--SSGGGTSSTTTS--SS--
--SSGGGTTTTTTS--STT-
--SSGGGTTTTTTS---TT-
--SSGGGTTTTTTS---TT-
--SSHHHHTTTTTS---TT-
--SSGGGTTTTTTS---TT-
---SGGGTTTTTTS---TT-
--SSGGGTTTTTTS---TT-
--SSGGGTTTTTTSS--TT-
---SGGG-TTTTTS---TT-
---SGGGTTTTTTSS--TT-
--SSGGGTTTTTTS---TT-
---SGGG-TTTTTS---TT-
---SGGG-TTTTTS---TT-
---SGGGTTTTTTS---TT-
---SGGG-SSTTTS---TT-
--SSGGG-TTTTTS---TT-
---SGGG-TTTTTS---TT-
---SGGG-TTTTTS---TT-
---SGGG-TTTTTS---TT-
---SGGGTTTTTTS---TT-
--SSGGG-TTTTTS---TT-
--SSGGG-TTTTTS---TT-
--SSGGG-TTTTTS---TT-
--SSGGG-TTTTTS---S--
--SSGGG-SSTTTS---S--
--SSGGGTTTTTTS---S--
--SSGGG-TTTTTS---S--
--SSGGGTTTTTTS---TT-
--SSGGG-TTTTTS---TT-
--SSGGG-TTTTTS---TT-
--SSGGG-TTTTTS---TT-
---SGGGTTTTTTS---TT-
--SSGGG-TTTTTS---TT-
--SSGGG-TTTTTS---TT-
---SGGG-TTTTTS---TT-
--SSGGG-TTTTTS---TT-
--SSGGG-TTTTTS---TT-
--SSGGG-TTTTTS---TT-
---SGGG-TTTTTS---TT-
---SGGG-TTTTTS---TT-
--SSGGG-TTTTTS---TT-
--SSGGG-TTTTTS---TT-
--SSGGG-TTTTTS---TT-
--SSGGG-TTTTTS---TT-
--SSGGG-TTTTTS---TT-
---SGGG-TTTTTS---TT-
--SSGGG-TTTTTS---TT-
--SSGGG-TTTTTS---TT-
--SSGGG-TTTTTS---TT-
--SSGGG-TTTTTS---S--
---SGGG-TTTTTS---TT-
---SGGG-TTTTTS---TT-
--SSGGG-TTTTTS---TT-
--SSGGG-TTTTTS---TT-
---SGGG-TTTTTS---TT-
--SSGGG-TTGGGS---TT-
--SSGGG-TTTTTS---TT-
---SGGGTTTTTTS---TT-
--SSGGG-TTTTTS---TT-
--SSGGG-TTTTTS---TT-
--SSGGG-TTTTTS---TT-
--SSGGG-TTTTTS---TT-
--SSGGG-TTTTTS---TT-
--SSGGG-TTTTTS---TT-
---SGGG-TTTTTS---TT-
--SSGGG-SSTTTS---TT-
--SSGGG-TTTTTS---TT-
--SSGGG-TTTTTS---TT-
---SGGG-TTTTTS---TT-
---SGGG-TTTTTS---TT-
---SGGG-TTTTTS---TT-
--SSGGG-TTTTTS---TT-
---STTS-TTTTTS---TT-
---SGGG-TTTTTS---TT-
---SGGG-TTTTTS---TT-
---SGGG-TTTTTS---TT-
---SGGG-TTTTTS---TT-
---SGGG-TTTTTS---TT-
---SGGG-TTTTTS---TT-
---SGGGSTTTTTS---TT-
---SGGG-TTTTTS---TT-
---SGGG-TTTTTS---TT-
---SGGG-TTTTTS---TT-
---SGGG-TTTTTS---TT-
---SGGG-TTTTTS---TT-
---SGGG-TTTTTS---TT-
--SSGGG-TTTTTS---TT-
---SGGG-TTTTTS---TT-
--SSGGG-TTTTTS---TT-
---STTT-TTTTTS---TT-
---SGGG-TTTTTS---TT-
---SGGG-TTTTTS---TT-
---SGGG-SSTTTS---TT-
---SGGG-TTTTTS---TT-
---SGGGTTTTTTS---TT-
---SGGG-TTTTTS---TT-
--SSGGGTTTTTTS---TT-
---SGGG-TTTTTS---TT-
---SGGG-TTTTTS---TT-
--SSGGGTTTTTTS---TT-
--SSGGG-TTTTTS---TT-
--SSGGG-TTTTTS---TT-
--SSGGG-TTTTTS---TT-
--SSGGG-TTTTTS---TT-
--SSGGG-TTTTTS---TT-
--SSGGG-TTTTTS---TT-
--SSGGG-TTTTTS---TT-
--SSGGG-TTTTTS---TT-
--SSGGG-TTTTTS---TT-
--SSGGG-TTTTTS---TT-
--SSGGG-TTTTTS---TT-
---SGGGTTTTTTS---TT-
---SGGG-TTTTTS---TT-
---SGGG-TTTTTS---TT-
--SSGGG-TTTTTS---TT-
---SGGG-TTTTTS---TT-
---SGGG-TTTTTS---TT-
--SSGGG-TTTTTS---TT-
---SGGG-TTTTTS---TT-
--SSGGG-TTTTTS---TT-
--SSGGG-TTTTTS---TT-
---SGGG-TTTTTS---TT-
--SSGGGTTTTTTS---TT-
---SGGG-TTTTTS---TT-
--SSGGGTTTTTTS---TT-
--SSGGG-TTTTTS---TT-
---SGGG-TTTTTS---TT-
---SHHHHTTTTTS---TT-
---SGGGTTTTTTS---TT-
---SGGG-TTTTTS---TT-
--SSGGGTTTTTTS---S--
---SGGGTTTTTTS---TT-
--SSGGGTTTTTTS---TT-
---SGGG-TTTTTS---TT-
---SGGG-TTTTTS---TT-
--SSGGG-TTTTTS---TT-
---SGGG-TTTTTS---TT-
---SGGGTTTTTTS---TT-
--SSGGGTTTTTTS---TT-
---SGGG-TTTTTS---S--
--SSGGG-TTTTTS---TT-
---SGGG-TTTBTTB-----
--SSGGGTTTTTTS---S--
--SSGGGTTTTTTS---S--
---SGGG-TTTTTS---S--
---SGGG-TTTTTS--SS--
--SSGGGTTTTTTS--SS--
--SSGGG-TTTTTS---S--
--SSGGG-TTTTTS--SS--
--SSGGGTTTTTTSS-----
---SGGGTTTTTTSS-SS--
---SGGG-TTTTTS--S---
---SGGG-TTTTTS--SS--
--SSGGGSTTTTTS--SS--
---SGGGTTTTTTSS--S--
--SSGGGTTTTTTSS-SS--
--SSGGG-TTTTTS--S---
---SGGG-TTTTTSS-SS--
--SSGGG-TTTTTSS-SS--
---SGGG-TTTTTSS-SS--
---SGGGTTTTTTSS-SS--
--SSGGG-TTTTTTT-SS--
---SGGGTTTTTTSS-SS--
---SGGGTTTTTTSS-SS--
--SSGGGTTTTTTSS-----
---SGGGTTTTTTSS-S---
---SGGG-TTTTTS--SS--
---SGGG-TTTTTS--SS--
--SSGGG-TTTTTS------
---SGGG-TTTTTS--SS--
---SGGGTTTTTTS--SS--
---SGGGTTTTTTS--SS--
--SSGGGTTTTTTS--SS--
---SGGGTTTTTTS--SS--
--SSGGG-TTTTTS--SS--
---SGGG-TTTTTS-TTS--
---SGGGGTTTTTS--SS--
--SSGGG-TTTTTSSTTS--
--SSGGGTTTTTTS--SS--
--SSHHHHTTTTTS--SS--
---SGGGSTTTTTS--SS--
--SSGGG-TTTTTS------
--SSGGG-TTTTTSS-S---
--SSGGGSTTTTTS--SS--
--SSGGGSTTTTTS-TTS--
--SSGGGTTTTTTSS-SS--
--SSGGGTTTTTTSS-SS--
--SSGGGTTTTTTSS-SS--
--SSGGGTTTTTTTT-SS--
--SSGGGTTTTTTSS-SS--
--SSGGG-TTTTTS--SS--
---SGGGTTTTTTSS-SS--
---SGGG-TTTTTSS-SS--
--SSGGG-TTTTTS--STT-
--SSGGGTTTTTTS---TT-
--SSGGGTTTTTTS--STT-
--SSGGGTTTTTTS--STT-
---SGGGTTTTTTS--STT-
--SSGGGTTTTTTS---TT-
--SSGGGTTTTTTS--STT-
---SGGGTTTTTTS--STT-
---SGGGTTTTTTS--STT-
---SGGGTTTTTTS--STT-
---SGGGTTTTTTS---TT-
---SHHHHTTTTTS---TT-
---SGGGTTTTTTS--STT-
---SGGG-TTTTTS---TT-
--SSGGGSTTTTTS---S--
--SSHHHHTTTTTS--SS--
--SSGGGTTTTTTS--STT-
--SSGGGTTTTTTS--STT-
---SGGG-TTTTTTT-SS--
---SGGGTTTTTTS---TT-
---SGGGTTTTTTS--STT-
--SSGGG-TTTTTS--STT-
--SSGGG-TTTTTS--SS--
--SSGGG-TTTTTSS-STT-
--SSGGGTTTTTTS---TT-
--SSGGG-TTTTTS--STT-
--SSGGGTTTTTTS--STT-
--SSSTTSTTTTTS---TT-
---SGGG-TTTTTSS--TT-
---SGGG-TTTTTSS-STT-
---SGGG-TTTTTSS-SS--
---SHHHHTTTTTS--STT-
--SSTTSSTTTTTS---TT-
---SGGGTTTTTTS--STT-
---SGGGGTTTTTS--STT-
---SGGGTTTTTTS--SS--
--SSGGGTTTTTTSS--TT-
---SHHHHTTTTTS--SS--
---SGGGTTTTTTS--STT-
---SGGGTTTTTTSS-STT-
--SSGGGTTTTTTS---TT-
--SSGGGTTTTTTS---TT-
--SSGGGTTTTTTS---TT-
--SSGGGTTTTTTS---TT-
--SSGGGTTTTTTS---TT-
---SGGGTTTTTTS--STT-
--SSGGGTTTTTTS---S--
--SSGGGTTTTTTS---TT-
--SSGGGTTTTTTS---S--
---SGGGTTTTTTS---S--
---SGGGGTTTTTS---TT-
---SGGGTTTTTTS---TT-
---SGGGTTTTTTS---TT-
---SGGGGTTTTTSS-STT-
---SGGGGTTTTTSS--TT-
---SGGGTTTTTTS---TT-
---SGGGTTTTTSS--STT-
---SGGGTTTTTTS--STT-
---SGGGTTTTTTSS-STT-
---SGGGTTTTTTS--STT-
---SGGGTGGGGTS--SS--
---SGGGTTTTTTS--STT-
---SGGGTTTTTTS--SS--
---SGGGTTTTTTS--STT-
--SSGGGTTTTTTS--SS--
---SGGGTSSTTTS--STT-
--SSGGGSTTTTTS--STT-
---SGGG-TTTTTS--STT-
---SGGG-TTTTTS---TT-
--SSGGG-TTTTTS---TT-
---SGGGGTTTTTS---S--
---SGGGGTTTTTS---TT-
---SGGG-TTTTTS---TT-
---SGGG-TTTTTS---TT-
---SGGGGTTTTTS---TT-
---SGGG-TTTTTS---TT-
--SSGGG-TTTTTS---TT-
---SGGGSTTTTTS---TT-
---SGGG-TTTTTS---TT-
---SGGGSGGGGTS---TT-
--SSTTTTTTTTTS---TT-
---SGGG-TTTTTS---TT-
---SGGG-TTTTTS---TT-
---SGGG-TTTTTS---TT-
---SGGG-TTTTTS---TT-
---SGGG-TTTTTS---TT-
---SGGG-TTTTTS---TT-
--SSGGG-TTTTTS---TT-
---SGGG-TTTTTS---TT-
---SGGG-TTTTTS---TT-
---SGGG-TTTTTS---TT-
---SGGGTTTTTTS--SS--
---SGGG-TTTTTS---TT-
---SGGG-TTTTTS---TT-
---SGGG-TTTTTS--STT-
---SGGG-TTTTTSS-STT-
---SGGGGTTTTTS--STT-
---SGGGSTTTTTS---TT-
---SGGGSSSTTTS--STT-
---SGGGSTTTTTS--STT-
---SGGG-TTTTTS--STT-
--SSGGGGTTTTTS--SS--
--SSGGG-TTTTTS--STT-
---SGGG-TTTTTS---TT-
---SGGG-TTTTTS---TT-
---SGGG-TTTTTS--STT-
---SGGG-TTTTTS--STT-
---SGGG-TTTTTS--STT-
---STTTSTTTTTSS-STT-
---SGGG-TTTTTS---TT-
---SGGG-TTTTTS---TT-
---SGGG-TTTTTS---TT-
---SGGG-TTTTTS---TT-
---SGGG-TTTTTS---TT-
---SGGG-TTTTTS---TT-
---SGGG-TTTTTS--STT-
---SGGG-TTTTTS--STT-
--SSGGGGTTTTTS--STT-
--SSGGG-TTTTTS--STT-
--SSGGG-TTTTTS---TT-
---SGGG-TTTTTS---TT-
---SGGGGTTTTTS--STT-
---SGGG-TTTTTS--STT-
---SGGG-TTTTTS---TT-
---SGGG-SSTTTS--STT-
---SGGG-TTTTTS--STT-
---SGGG-TTTTTS--STT-
---SGGGSTTTTTS---TT-
---SGGG-TTTTTS---TT-
--SSGGG-TTTTTS--STT-
---SGGG-TTTTTS--STT-
---SGGG-TTTTTS---TT-
--SSGGG-TTTTTS---TT-
---SGGG-TTTTTS--STT-
---SGGG-TTTTTS--STT-
---SGGG-TTTTTS--STT-
---SGGGSTTTTTS--STT-
---SGGG-TTTTTS--STT-
---SGGG-TTTTTS--STT-
---SGGG-TTTTTS---TT-
---SGGGSTTTTTS--STT-
---SSTT-TTTTTS--STT-
---SGGG-TTTTTS--STT-
---SGGG-TTTTTS--STT-
---SGGG-TTTTTS--STT-
---SGGG-TTTTTS---TT-
---SGGG-TTTTTS---TT-
---SGGG-TTTTTS--STT-
---SGGG-TTTTTS--STT-
---SGGGGTTTTTS--STT-
---SGGG-TTTTTS--STT-
---SGGG-TTTTTS--STT-
---SSTT-TTTTTS---TT-
---SGGGSTTTTTS---S--
---STTT-TTTTTS--STT-
---SGGG-TTTTTS---TT-
---SGGGSTTTTTS---TT-
---SGGG-TTTTTS--STT-
--SSGGGSTTTTTS---TT-
---SGGGSTTTTTS---TT-
---SGGG-TTTTTS---TT-
---SGGG-TTTTTS---TT-
---SGGG-TTTTTS---TT-
---SGGG-TTTTTS---TT-
---SGGG-TTTTTS---TT-
--SSGGG-TTTTTS---TT-
---SSTTSTTTTTS---TT-
---SGGGGTTTTTS---TT-
---SGGG-TTTTTS---TT-
---SGGGSTTTTTS---TT-
---SGGG-TTTTTS---TT-
---SGGG-TTTTTS---TT-
---SGGG-TTTTTS---TT-
---SGGG-TTTTTS---TT-
---SGGG-TTTTTS---TT-
---SGGG-TTTTTS---TT-
---SGGG-TTTTTS---TT-
---SGGG-TTTTTS---TT-
---SGGG-TTTTTS---TT-
--SSGGG-TTTTTS---TT-
---SGGG-TTTTTS---TT-
---SGGG-TTTTTS---TT-
---SGGG-TTTTTS---TT-
--SSGGG-TTTTTS---TT-
---SGGG-TTTTTS---TT-
---SGGG-TTTTTS---TT-
---SGGG-TTTTTS---TT-
---SGGG-TTTTTS---TT-
---SGGG-TTTTTS--STT-
---SGGG-TTTTTS---TT-
---SGGG-TTTTTS---TT-
---SGGG-TTTTTS---TT-
---SGGG-TTTTTS---TT-
---SGGG-TTTTTS---TT-
---SGGG-TTTTTS---S--
---SGGG-TTTTTS---TT-
---SGGGGTTTTTS---TT-
---SGGG-TTTTTS---TT-
---SGGG-TTTTTS---TT-
---SGGG-S-TTTS---TT-
--SSGGG-TTTTTS---TT-
---SGGG-TTTTTS---TT-
---SGGG-TTTTTS---TT-
---SGGG-TTTTTS---TT-
---SGGG-TTTTTS---TT-
---SGGG-TTTTTS---S--
--SSGGGSTTTTTS---TT-
---SGGGSTTTTTS---TT-
---SGGGGTTTTTS---TT-
---SGGG-TTTTTS---TT-
---SGGG-TTTTTS---TT-
---STTTSTTTTTS---TT-
---SGGG-TTTTTS---TT-
---SGGG-TTTTTS---TT-
---SGGG-TTTTTS---TT-
---SGGG-TTTTTS---TT-
---SGGG-TTTTTS---TT-
---SGGG-TTTTTS---TT-
---SGGG-TTTTTS---TT-
---SGGG-TTTTTS---S--
--SSGGG-TTTTTS---S--
---SGGG-TTTTTS---TT-
---SGGG-TTTTTS---TT-
---SGGG-TTTTTS---TT-
---SGGG-TTTTTS---TT-
---SGGG-TTTTTS---TT-
---SGGG-TTTTTS---S--
--SSGGG-TTTTTS---TT-
---SGGG-TTTTTS---TT-
---SGGG-TTTTTS---TT-
---SGGG-TTTTTS---TT-
--SSGGGTTTTTTS---TT-
--SSGGG-TTTTTS---TT-
--SSGGG-TTTTTS---TT-
---SGGGTTTTTTS---TT-
---SGGG-TTTTTS---TT-
---SGGG-TTTTTS---TT-
---SGGG-SSTTTS---S--
--SSGGG-TTTTTS---TT-
---SGGG-TTTTTS---TT-
---SGGG-TTTTTS---S--
---SGGG-TTTTTS---TT-
---SGGG-TTTTTS---TT-
--SSGGG-TTTTTS---TT-
--SSGGG-TTTTTS---S--
---SGGG-TTTTTS---S--
---SGGG-TTTTTS---TT-
---SGGG-TTTTTS---TT-
---SGGGTTTTTTS---TT-
--SSGGG-TTTTTS---TT-
---SGGG-TTTTTS---TT-
---SGGG-TTTTTS---TT-
--SSGGG-TTTTTS---TT-
--SSGGG-TTTTTS---TT-
---SGGG-TTTTTS---TT-
--SSGGG-TTTTTS---TT-
---SGGG-TTTTTS--SS--
--SSGGG-TTTTTS---S--
---SGGG-TTTTTS--STT-
---SGGG-TTTTTS--STT-
--SSGGG-TTTTTS--STT-
--SSGGGTTTTTTS-SSS--
--SSGGGTTTTTTS--STT-
---SGGG-TTTTTS--STT-
--SSGGG-TTTTTS--SS--
--SSGGG-TTTTTTT-STT-
--SSGGG-SSTTTS--STT-
---SGGGTTTTTTS--STT-
---SGGG-TTTTTS--STT-
---SGGG-TTTTTS--STT-
--SSGGGTTTTTTS--SS--
--SSGGG-TTTTTS--STT-
--SSGGG-TTTTTS--STT-
--SSGGG-TTTTTS---TT-
---SGGGTTTTTTS---TT-
---SGGG-TTTTTS---TT-
---SGGG-TTTTTS---TT-
--SSGGG-TTTTTS---TT-
--SSGGG-TTTTTS---TT-
--SSGGG-TTTTTS---S--
---SGGG-TTTTTS---TT-
--SSGGG-TTTTTS---TT-
---SGGG-TTTTTS---TT-
---SGGG-TTTTTS---S--
---SGGG-TTTTTTT--TT-
---SGGG-TTTTTS---TT-
---SGGG-TTTTTS---TT-
---SGGG-TTTTTS---TT-
---SGGG-TTTTTS---TT-
--SSGGG-TTTTTS--STT-
--SSTTT-TTTTTS--STT-
--SSGGG-TTTTTS--SS--
---SGGG-TTTTTS--STT-
---SGGG-TTTTTS--STT-
--SSGGG-TTTTTS---TT-
---SGGG-TTTTTS--STT-
---SGGG-TTTTTS---TT-
--SSGGG-TTTTTS--STT-
--SSGGG-TTTTTS---TT-
--SSGGG-TTTTTS--STT-
---SGGG-TTTTTS--STT-
----GGG-TTTTTS---TT-
---SGGG-TTTTTS---TT-
---SGGG-TTTTTS--STT-
---SGGG-TTTTTS--STT-
--SSGGGTTTTTTS---TT-
---SGGG-TTTTTS--STT-
---SGGG-TTTTTS--STT-
---SGGG-TTTTTS--STT-
--SSGGG-TTTTTS--STT-
--SSGGG-TTTTTS--STT-
---SGGG-TTTTTS--STT-
---SGGG-TTTTTS--STT-
---SGGG-TTTTTS---TT-
---SGGG-TTTTTS---TT-
---SGGG-TTTTTS---TT-
---SGGG-TTTTTS--STT-
---SGGG-TTTTTS--STT-
--SSGGG-TTTTTS---TT-
---SGGG-TTTTTS--STT-
---SGGG-TTTTTS---TT-
---SGGG-TTTTTS---TT-
---SGGG-TTTTTS--STT-
---SGGG-TTTTTS---TT-
---SGGG-TTTTTS--SS--
--SSGGG-TTTTTS--STT-
---SGGG-TTTTTS--STT-
---SGGG-TTTTTS---TT-
---SGGG-TTTTTS--STT-
---SGGGSTTTTTS--STT-
---SGGG-TTTTTS---TT-
---SGGG-TTTTTS---TT-
--SSGGGSTTTTTS---TT-
---SGGG-TTTTTS--STT-
---SGGG-TTTTTS---TT-
--SSGGG-TTTTTS--STT-
---SGGG-TTTTTS--STT-
---SGGGSTTTTTS--STT-
---SGGGSTTTTTS--STT-
---SGGG-TTTTTS--STT-
---SGGG-TTTTTS--STT-
--SSGGG-TTTTTS--STT-
---SGGG-TTTTTS--STT-
--SSGGG-TTTTTS--STT-
---SGGG-TTTTTS---TT-
---SGGG-TTTTTS---TT-
---SGGG-TTTTTSS--TT-
---SGGG-TTTTTS---TT-
---SGGG-TTTTTS--STT-
---SGGG-TTTTTS--STT-
---SGGG-TTTTTS---TT-
---SGGG-TTTTTS---TT-
---SGGGSTTTTTS---TT-
---SGGG-TTTTTS---TT-
--SSGGGGTTTTTS--STT-
---SGGG-TTTTTS---TT-
---SGGGSTTTTTS---TT-
---SGGG-TTTTTS--STT-
---SSSTTTTTTTS---TT-
---SGGG-TTTTTS--STT-
---STTS-SSTTTS--STT-
---SGGGGTTTTTS--STT-
---SGGG-TTTTTS--STT-
---SGGG-TTTTTS--STT-
---SGGG-TTTTTS--STT-
---SGGG-TTTTTS--STT-
---SGGG-TTTTTS--S---
---SGGG-TTTTTSS-STT-
---SGGGGTTTTTS--STT-
---SGGG-TTTTTS--STT-
---SGGG-TTTTTS--STT-
---SGGG-TTTTTSS-STT-
---SGGG-TTTTTS--STT-
---SGGG-TTTTTS---TT-
---SGGGSTTTTTS--SS--
---SGGGGTTTTTS--STT-
---SGGG-TTTTTS---TT-
---SGGG-TTTTTS---TT-
---SGGGGTTTTTS--STT-
---SGGG-TTTTTS--STT-
---SGGG-TTTTTS---TT-
---SGGGTTTTTTSS-STT-
---SGGG-TTTTTS---TT-
--SSGGGGTTTTTS---TT-
---SGGGGTTTTTS--STT-
---SGGG-TTTTTS---TT-
---SGGGSTTTTTS---TT-
---SGGGGTTTTTS--STT-
---SGGG-TTTTTSSSSTT-
--SSGGG-TTTTTS--STT-
---SGGG-TTTTTSS-STT-
---SGGGGTTTTTS--STT-
---SGGGSTTTTTS--S---
--SSGGG-TTTTTS--STT-
--SSGGG-TTTTTS--S---
---SGGG-TTTTTS--S---
--SSGGG-TTTTTS--SS--
---SGGG-TTTTTS--SS--
---SGGGGTTTTTS--SS--
---SGGG-TTTTTS--SS--
---SGGG-TTTTTS--SS--
--SSGGG-TTTTTS--STT-
---STTTTTTTTTS--STT-
---STTT-TTTTTS--SS--
--SSTTTTTTTTTS---TT-
---STTTSTTTTTSS-SS--
---STTTTTTTTTS--STT-
---STTTSTTTTTS--SS--
---STTS-SSTTTS---TT-
---SGGG-TTTTTS---S--
---SGGGGTTTTTS---S--
---STTT-S-TTTS------
---SGGGGTTTTTS------
---SGGG-TTTTTS---TT-
---SGGG-TTTTTS---TT-
--SSGGG-TTTTTS---TT-
---SGGGGTTTTTS---TT-
---SGGG-TTTTTS---TT-
---SGGG-TTTTTS---TT-
---SGGG-TTTTTS---TT-
---STTS-TTTTTS---TT-
---SGGGGTTTTTTT--TT-
---STTTSTTTTTS---TT-
---SGGGSTTTTTS---TT-
---SGGGGTTTTTS--STT-
---SGGGSTTTTTS--STT-
--SSGGGTTTTTTS--STT-
---SGGGTTTTTTS--STT-
---SGGGSSSTTTS--STT-
---SGGGGSSTTTS--STT-
---STTS-TTTTTS--STT-
---STTSSTTTTTS--STT-
---SGGGGTTTTTS--SS--
---SGGG-TTTTTS--STT-
---SGGGGTTTTTS---TT-
---SGGG-TTTTTS--STT-
---SGGGGTTTTTS--SS--
---SGGGGTTTTTS--STT-
---SGGGGTTTTTS--STT-
---SGGG-TTTTTS---TT-
---SGGG-TTTTTS--STT-
---SGGGSTTTTTS---TT-
---SGGGGTTTTTS---TT-
---SGGGGTTTTTS--STT-
---SGGGSTTTTTS--STT-
---SGGGGTTTTTS--STT-
--SSGGGGTTTTTS--STT-
--SSGGGGTTTTTS--STT-
---SGGGSTTTTTS--STT-
---SGGGGTTTTTS---TT-
---SGGGTTTTTTS---TT-
---STTTSTTTTTS---TT-
---SGGGSTTTTTS---TT-
---SGGGGSSTTTS--STT-
---SGGGGTTTTTS--STT-
---SGGGGTTTTTS--STT-
---SGGGSTTTTTSS--TT-
---SGGG-TTTTTSS-STT-
---STTTTTTTTTSS-STT-
---STTTTTTTTTSSSSTT-
---STTTTTTTTTSS-STT-
---STTS-TTTTTSS-STT-
---STTS-TTTTTSSSSTT-
---STTTTTTTTTSS-STT-
---STTS-TTTTTSS-STT-
---STTTTTTTTTSS-STT-
--SSTTS-TTTTTSS-SS--
---STTTTTTTTTS--SS--
--SSTTSSTTTTTS--STT-
--SSTTTTTTTTTS--STT-
---STTTTTTTTTS--STT-
---STTTTTTTTTS--STT-
--SSTTS-TTTTTS--STT-
--SSTTTTTTTTTS--STT-
--SSTTS-TTTTTS--STT-
--SSTTS-TTTTTS--STT-
--SSTTTTTTTTTS--STT-
--SSTTT-TTTTTS--STT-
---STTSSTTTTTS--STT-
---STTTTTTTTTS--STT-
--SSTTSSTTTTTS--STT-
--SSTTTTTTTTTSS-STT-
---STTS-SSTTTS--STT-
---STTTTTTTTTS---TT-
---STTTTTTTTTS--STT-
---STTTTTTTTTS--SS--
---STTTTTTTTTS--STT-
---STTTTTTTTTS--STT-
---STTTTTTTTTS--STT-
---STTS-TTTTTS---TT-
---STTTTTTTTTS--STT-
---STTTSTTTTTS---TT-
---STTTTTTTTTS--STT-
---STTSSTTTTTS---TT-
---STTTTTTTTTS---TT-
---STTTTTTTTTS--STT-
---STTSSTTTTTSS-STT-
---STTTTTTTTTSS-STT-
---STTTTTTTTTS--STT-
---STTTSTTTTTS---TT-
---STTTSTTTTTSS--TT-
---STTTSTTTTTS---TT-
---STTTSTTTTTS---TT-
----TTTSTTTTTS---TT-
---STTTTTTTTTS---TT-
---SSSTTTTTTTS---TT-
---STTTSTTTTTS---TT-
---STTTTTTTTTS---TT-
----TTTTTTTTTS--STT-
----TTTTTTTTTS--STT-
---STTTSTTTTTSS-STT-
---STTTTTTTTTS--STT-
---STTTSTTTTTS--STT-
---STTTSTTTTTS---TT-
---STTTSTTTTTS---TT-
---STTSSTTTTTS---TT-
---STTSSTTTTTS--STT-
---STTSSTTTTTS--STT-
---STTTSTTTTTS---TT-
---STTTSTTTTTS---TT-
---STTTSTTTTTS---TT-
---STTSSTTTTTS---TT-
---STTTSTTTTTS--STT-
---STTSSTTTTTS---TT-
---STTSSTTTTTS---TT-
---STTSSTTTTTS---TT-
---STTSSTTGGGSS-STT-
---STTTSTTTTTS---TT-
--SSTTSSTTTTTS---TT-
---STTT-TTTTTS---TT-
--SSTTSSTTTTTS---S--
---STTTSTTTTTS---TT-
---STTTSTTTTTS---TT-
---STTSSTTTTTS---TT-
--SSTTS-TTTTTS---TT-
---STTTSTTTTTS---TT-
---STTSSSSTTTS---TT-
---STTTTTTTTTS---TT-
---STTTSTTTTTS---TT-
---STTTSTTTTTS---TT-
---STTSSTTTTTS---TT-
--SSTTTSTTTTSS---TT-
---STTTTTTTTTS---TT-
---STTTTTTTTTS---TT-
--SSTTTTTTTTTS---TT-
---STTTTS-TTTS---TT-
---STTTTTTTTTS--STT-
---STTTTTTTTTS---TT-
---STTTTTTTTTS---TT-
--SSTTTTTTTTTS---TT-
---STTS-TTTTTS---TT-
---STTTTTTTTTS---TT-
---STTTTTTTTTS---TT-
---STTTTSSTTTS--STT-
---STTTSTTTTTS---TT-
--SSTTTSTTTTTS---TT-
--SSTTTSTTTTTS--STT-
---SGGGTTTTTTS---TT-
---SGGGGTTTTTS---TT-
---STTTTTTTTTS---TT-
---STTTSTTTTTS---TT-
---STTTSTTTTTS---TT-
---STTTTTTTTTS---TT-
---STTGGGGTTTS---S--
---STTTSTTTTTS---TT-
---SGGGGTTTTTS---TT-
---STTTSTTTTTS---TT-
---STTTSTTTTTS---TT-
---SGGGGTTTTTS---TT-
---STTTSTTTTTS---TT-
---STTTSTTTTTS---TT-
---STTTTTTTTTS---TT-
---SGGG-TTTTTS---TT-
---STTT-SSTTTS---TT-
---STGGGTTTTTS---TT-
--S-TTTTTTTTSS---S--
---SGGGSTTTTTS---TT-
---STTT-TTTTTS---TT-
---SGGG-TTTTTS---TT-
---STTT-TTTTTS---TT-
---STTTTTTTTTS---TT-
---STTT-TTTTTS---TT-
---STTTTTTTTTS---TT-
----GGGSTTTTTS---TT-
---SGGGGTTTTTS---TT-
----TTTSTTTTTS---TT-
----TTTSTTTTTS---TT-
----TTTSTTTTTS---TT-
----TTTSTTTTTS---TT-
----GGGSTTTTTS---TT-
----TTTSTTTTTS---TT-
----TTTSTTTTTS---TT-
---STTTTTTTTTS---TT-
---SGGGSTTTTTS---TT-
---SGGGSTTTTTS---TT-
---STTTSTTTTTS---TT-
---SGGGGTTTTTS--STT-
--SSGGG-SSTTTS---TT-
--SSSTTTTTTTTS---TT-
---SGGG-TTTTTS---TT-
---STTT-TTTTTS---TT-
---SGGGTTTTTTS---TT-
---SGGGSSSTTTS---TT-
---SGGG-SSTTTS---TT-
--SSGGGGTTTTTS---TT-
---SGGGSTTTTTS--STT-
--SSGGGTTTTTTS---TT-
--SSGGGTTTTTTS--STT-
---SGGG-TTTTTS---TT-
---SGGGTTTTTTSS-STT-
---SGGG-TTTTTS---TT-
---SGGGTTTTTTS---TT-
---SGGGTTTTTTS---TT-
--SSGGGTTTTTTSS-STT-
---SGGGTTTTTTS---TT-
---SGGGTTTTTTS---TT-
--SSGGGTTTTTTS---TT-
---SHHHHTTTTTS---TT-
---SGGGTTTTTTS---TT-
--SSGGGTTTTTTS--STT-
--SSGGGSTTTTTS---TT-
---SGGGTTTTTTS--STT-
--SSGGGTTTTTTSSSSTT-
---SGGG-TTTTTS--STT-
---SGGG-TTTTTS--STT-
--SSGGG-TTTTTSS-STT-
--SSGGG-TTTTTS--STT-
---SGGG-TTTTTS---TT-
--SSGGG-TTTTTS---TT-
---SGGGGTTTTTS--STT-
---SGGG-TTTTTS---TT-
---SGGG-TTTTTS---TT-
---SGGGTTTTTTSS-STT-
---SGGG-TTTTTS---TT-
---SGGG-TTTTTS---TT-
---SGGG-TTTTTS--STT-
---SGGGGTTTTTS--STT-
---SGGG-TTTTTS--STT-
---SGGGSTTTTTS---TT-
---SGGGSTTTTTS---TT-
---SGGG-TTTTTS---TT-
--SSGGG-TTTTTS--STT-
---SGGG-TTTTTS---TT-
---SGGGTTTTTTS--STT-
---SGGG-TTTTTS---TT-
--SSGGG-TTTTTS--STT-
---SGGGTTTTTTSS-SS--
--SSGGGTTTTTTS---TT-
---SGGGTTTTTTS---TT-
---SGGGTTTTTTS--STT-
--SSGGGTTTTTTS--STT-
--SSGGGTTTTTTS--STT-
---SGGGTTTTTTS---TT-
---SGGG-TTTTTS--SS--
---SGGGSTTTTTS---TT-
---SGGG-TTTTTS--STT-
----GGG-TTTTTS--STT-
----GGG-TTTTTSS-STT-
---SGGG-TTTTTS--STT-
----GGG-TTTTTS-SSTT-
----GGG-TTTTTS--STT-
----GGG-TTTTTS--STT-
----TTS-TTTTTS-SSTT-
----GGG-TTTTTS-SSTT-
----GGG-TTTTTS--STT-
----GGG-TTTTTS--STT-
----GGG-TTTTTS--STT-
----GGG-TTTTTS--STT-
----GGG-TTTTTS--SS--
----GGG-TTTTTS--STT-
----GGG-TTTTTS---TT-
----GGG-TTTTTS--STT-
----GGG-TTTTTS--STT-
----GGG-TTTTTS--STT-
----GGG-TTTTTSS-STT-
----GGG-TTTTTSSSSTT-
----GGG-TTTTTSSSSTT-
----GGG-TTTTTTTSSTT-
----GGG-TTTTTSSSSTT-
----GGG-TTTTTSSSSTT-
----GGG-TTTTTSSSSTT-
----GGG-TTTTTSSSSTT-
----GGG-TTTTTSSSSTT-
----GGG-TTTTTS-SSTT-
----GGG-TTTTTSSSSTT-
----GGG-TTTTTSSSSTT-
----GGG-TTTTTSSSSTT-
----GGG-SSTTTSS-STT-
----GGG-TTTTTSSSSTT-
----GGG-TTTTTSSSSTT-
----TTT-TTTTTSSSSTT-
----TTT-TTTTTSSSSTT-
----GGG-TTTTTSSSSTT-
----GGG-TTTTTSS-STT-
----GGG-TTTTTSSSSTT-
----GGG-TTTTTSSSSTT-
----GGG-TTTTTSSSSTT-
----GGG-TTTTTS-SSTT-
----GGG-TTTTTSSSSTT-
----GGG-TTTTTSSSSTT-
----GGG-TTTTTS-SSTT-
----GGG-SSTTTS---TT-
----GGG-TTTTTS-SSTT-
----GGG-TTTTTS-SSTT-
----GGG-SSTTTSSSSTT-
----GGG-TTTTTSSSSTT-
----GGG-TTTTTSSSSTT-
----GGG-TTTTTSSSSTT-
----GGG-TTTTTS-SSTT-
----GGG-TTTTTTTSSTT-
----GGGSTTTTTSSSSTT-
----TTT-TTTTTSSSSTT-
----GGG-TTTTTSSSSTT-
----TTT-TTTTTSSSSTT-
----TTT-TTTTTS--STT-
----TTT-TTTTTSSSSTT-
----TTT-TTTTTS--STT-
----TTT-TTTTTSS-STT-
----TTT-TTTTTS-SSTT-
----TTT-TTTTTS-SSTT-
----TTTTTTTTTS-SSTT-
----TTT-TTTTTS-SSTT-
----TTT-TTTTTS-SSTT-
----TTT-TTTTTS---TT-
----TTT-TTTTTSSSSTT-
----TTT-TTTTTSSSSTT-
----TTT-TTGGGSSSSTT-
----TTT-TTTTTS-S-TT-
----TTT--S-SSS-S-TT-
----TTT-TTTTTS-SSTT-
----GGG----SSS-SSTT-
----TTT-TTTTTS--STT-
----TTT-TTTTTS-S-TT-
----TTTSTTTTTS-SSTT-
----TTT-TTTTTS---TT-
----GGG-TTTTTS-S-TT-
----TTT-TTTTTS---TT-
----TTT-TTTTTS---TT-
----GGG-TTTTTS-SSTT-
----GGG-TTTTTS-S-TT-
----GGG-TTTTTS--STT-
----TTT-TTTTTS---TT-
----TTT-TTTTTS-SSTT-
----TTT-TTTTTS-SSTT-
----GGG-TTTTTSS--TT-
----TTT-TTTTTS---TT-
----GGG-TTTTTS--STT-
----TTS-SSTTTS---TT-
----GGG-TTTTTS-S-TT-
----GGG-TTTTTSS--TT-
----GGG-TTTTTSSSSTT-
----GGG-TTTTTSS-STT-
----GGG-TTTTTS---TT-
----GGG-TTTTTS---TT-
----GGG-TTTTTS--STT-
----GGG-TTTTTS---TT-
----GGG-TTTTTS--STT-
----GGG-TTTTTS--STT-
----GGG-TTTTTS--STT-
----GGG-TTTTTS--STT-
----GGG-TTTTTS--STT-
----GGG-TTTTTS---TT-
----GGG-SSTTTS-S-TT-
----GGG-TTTTTS--SS--
----GGG-TTTTTS--STT-
----TTT-TTTTTS--STT-
----GGG-TTTTTS---TT-
----GGG-TTTTTS--STT-
----GGG-TTTTTS---TT-
----GGG-TTTTTS---TT-
----GGG-SSTTTS--STT-
----GGG-TTTTTS--STT-
----GGG-TTTTTS--STT-
----GGG-TTTTTS--STT-
----GGG-SSTTTS--STT-
----TTS-TTTTTS-SSTT-
----TTS-TTTTTS---TT-
----TTS-TTTTTS--STT-
----TTS-TTTTTS--STT-
----TTS-TTTTTS---TT-
----GGG-TTTTTS--STT-
----GGG-TTTTTS---TT-
----TTS-TTTTTS---TT-
----TTS-TTTTTS---TT-
----TTS-TTTTTS--STT-
----TTS-TTTTTS--STT-
----GGG-TTTTTS---TT-
----GGG-TTTTTS--STT-
----TTS-TTTTTS---TT-
----GGG-TTTTTS---TT-
----GGG-TTTTTS--STT-
----GGG-TTTTTS---TT-
----STT-TTTTTS---TT-
----GGG-TTTTTS--STT-
----GGG-TTTTTS--STT-
----GGG-TTTTTS--STT-
----GGG-TTTTTS---TT-
----GGG-TTTTTS---TT-
----GGG-TTTTTS---TT-
----GGG-TTTTTS--STT-
----GGG-SSTTTS--STT-
----GGG-S-TTTS-SSTT-
----GGG-TTTTTS---TT-
----GGG-TTTTTS-SSTT-
----GGG-TTTTTS--STT-
----STT-TTTTTS-SSTT-
----GGG-TTTTTS--STT-
----GGG-TTTTTS--STT-
----GGG-TTTTTS--STT-
----GGG-TTTTTS--STT-
----GGG-TTTTTS---TT-
----GGG-TTTTTS---TT-
----GGG-TTTTTS---TT-
----STT-TTTTTS--STT-
----GGG-TTTTTS--STT-
----GGG-S-TTTS--STT-
----GGG-TTTTTS--STT-
----GGG-TTTTTS-SSTT-
----GGG-TTTTTS--STT-
---S-TT-TTTTTS-SSTT-
----TTS-TTTTTS-SSTT-
----TTS-TTTTTS--STT-
----GGG-TTTTTS--STT-
----TTS-TTTTTS-SSTT-
----TTS-TTTTTS-SSTT-
----GGG-TTTTTS---TT-
----TTT-TTTTTS--STT-
----TTS-TTTTTS-SSTT-
----TTS-TTTTTS--STT-
----TTS-TTTTTS--STT-
--S-TTS-TTTTTS--STT-
----GGG-TTTTTS--STT-
----GGG-TTTTTS-SSTT-
----GGG-TTTTTS-SSTT-
----GGG-GGGGTS--STT-
----TTS---TTTS--STT-
----TTS-TTTTTS--STT-
----GGG-TTTTTS---TT-
----GGG--GGGTS--STT-
----GGG-TTTTTS--STT-
----GGG--STTTS-SSTT-
----GGG-TTTTTS--STT-
----GGG-TTTTTS-SSTT-
----GGG-TTTTTS---TT-
----GGG-TTTTTS--STT-
----TTT---TTTS---TT-
----TTT-TTTTTS--STT-
----TTT-TTTTTS-SSTT-
----TTT-TTTTTS--STT-
----GGG-TTTTTS--STT-
----GGG-TTTTTS--STT-
----TTT-TTTTTS---TT-
----TTT-TTTTTS---TT-
----TTT-TTTTTS-SSTT-
----GGG-TTTTTS---TT-
----GGG---TTTS---TT-
----TTT-TTTTTS---TT-
----TTT-TTTTTS-SSTT-
----TTT-TTTTTS--STT-
----TTT-TTTTTS--STT-
----TTT-TTTTTS--STT-
----TTT--STTTS-SSTT-
----TTT-TTTTTS--STT-
----GGG-TTTTTS--STT-
----GGG-TTTTTS--STT-
----GGG-TTTTTS--STT-
----GGGGGGGGTS---TT-
----TTT-TTTTTS---TT-
----TTT-TTTTTS---TT-
----TTT-TTTTTS---TT-
----GGG-TTTTTS--STT-
----TTT-TTTTTS--STT-
----TTT-TTTTTS--STT-
----TTT-TTTTTS--STT-
----TTT--STTTS---TT-
----GGG-TTTTTS--STT-
----STT-TTTTTS--STT-
----GGG-TTTTTS---TT-
----GGG-TTTTTS-S-TT-
----GGG-TTTTTS---TT-
----STT-TTTTTS---TT-
----STT-TTTTSS--STT-
----GGG-TTTTTS--STT-
----GGGGTTTTTS--STT-
----TTT-TTTTTS--STT-
----GGG-TTTTTS--STT-
----GGG-TTTTTS--STT-
----GGG-TTTTS---STT-
----GGGGTTTTTS--STT-
----GGGGTTTTTS-SSTT-
----GGG-TTTTTS--STT-
----GGG-TTTTTS--STT-
----GGG-SSTTTS---TT-
----GGG-TTTTTS---S--
----GGG-TTTTTS-SSTT-
----GGG-TTTTTS-SSS--
----GGG-TTTTTS--STT-
----GGG-TTTTTS--STT-
----GGG-TTTTTS--STT-
----GGG-TTTTTS---TT-
----TTT-TTTTTS--STT-
----GGG---TTTS--STT-
----GGG-TTTTTS--STT-
----TTT-TTTTTS-SSTT-
----GGG-TTTTTS--STT-
----GGGGTTTTTS--STT-
----GGG-TTTTTS---TT-
----GGG-TTTTTS-SSTT-
----GGG-TTTTTS-SSTT-
----GGG-GGGGTS--STT-
----GGG-TTTTTS--STT-
----GGG-TTTTTS---TT-
----GGG-TTTTTS---TT-
----GGG-TTTTTS-S-TT-
----GGG-TTTTTS-SSTT-
----GGG-TTTTTS--STT-
----GGG-TTTTTS---TT-
----TTT-TTTTTS-SSTT-
----GGG-TTTTTS-SSTT-
----TTT---TTTS--STT-
----TTT-TTTTTS---TT-
----TTT-TTTTTS-SSTT-
----TTT-TTTTTS---S--
----TTT-TTTTTS-SSTT-
--S-TTT-TTTTTS-SSTT-
----TTT---TTTS--SS--
----TTS-TTTTTS--STT-
----TTT---TTTS-SSTT-
----TTT---TTTS-S-TT-
--S-TTS---TTTS--STT-
--S-GGG---TTTS-SSTT-
--S-GGG---TTTS---TT-
----TTT---TTTS--STT-
--S-TTT---TTTS--STT-
----TTT---TTTS--STT-
--S-GGG---TTTS---TT-
--S-GGG---TTTS---TT-
--S-TTT---TTTS-SSTT-
--S-TTT---TTTS--STT-
----TTT---TTTS--STT-
--S-GGG---TTTS--STT-
----TTT---TTTS--STT-
----TTT---TTTS-SSTT-
----TTT---TTTS--STT-
--S-TTT---TTTS-SSTT-
--S-GGG---TTTS--STT-
--S-GGG---TTTS-SSTT-
----TTT---TTTS--SS--
----TTS---TTTS---S--
----GGG---TTTS--SS--
--S-TTT---TTTS--SS--
----TTT---TTTS--SS--
--S-TTT---TTTS--SS--
--S-TTT---TTTS--SS--
--S-TTT---TTTS--STT-
----TTT---TTTS--STT-
----TTT---TTTS-SSTT-
----TTT---TTTS--STT-
----GGG---TTTS--STT-
----TTT---TTTS--STT-
----TTT---TTTS--STT-
----GGG---TTTS--STT-
--S-GGG---TTTS--STT-
----TTT---TTTS--STT-
--S-TTT---TTTS--STT-
----TTT---TTTS--STT-
--S-STT---TTTS-SSTT-
----TTT---TTTS---TT-
----GGG---TTTS--STT-
----TTT---TTTS--STT-
----TTT---TTTS--STT-
----GGG---TTTS-SSTT-
----TTT---TTTS--STT-
----TTT---TTTS--STT-
----TTT---TTTS--STT-
----TTT---TTTS--STT-
----TTT---TTTS---TT-
----TTT---TTTS--STT-
----TTT---TTTS--STT-
----TTT---TTTS---TT-
----GGG---TTTS--STT-
----TTT---TTTS--STT-
----TTT---TTTS--STT-
----TTT---TTTS--STT-
----GGG---TTTS---TT-
-----TT---TTTS---TT-
----TTT---TTTS--STT-
----TTS---TTTS--STT-
----TTT---TTTS--STT-
----TTT---TTTS--STT-
----TTT---TTTS--STT-
----TTT---TTTS--STT-
----TTT---TTTS--STT-
----TTT---TTTS--STT-
----TTT---TTTS--STT-
----GGG---TTTS--STT-
----TTT---TTTS--STT-
----TTT---TTTS--STT-
----TTT---TTTS--STT-
----TTT---TTTS--STT-
----TTTTT-TTTS--STT-
----TTT---TTTS-SSTT-
----TTT---TTTS---TT-
----TTT---TTTS--STT-
----TTT---TTTS--STT-
----TTT---TTTS--STT-
-----TT---TTTS--STT-
----TTT---TTTS---TT-
----TTT---TTTS--STT-
----TTT---TTTS--STT-
----TTT---TTTS--STT-
----TTT---TTTS--STT-
----TTT---TTTS--STT-
----TTT---TTTSSSSTT-
----TTS---TTTS--STT-
----TTT---TTTS--SS--
----GGG---TTTS---TT-
----TTT---TTTS--STT-
----GGG---TTTS---TT-
----TTT---TTTSS-STT-
----TTT---TTTS---TT-
----TTT---TTTSS-STT-
----TTT---TTTSS--TT-
----TTT---TTTSS-SS--
----TTT---TTTS--STT-
----TTT---TTTS--STT-
----GGG---TTTS---TT-
----TTT---TTTS---TT-
----GGG---TTTS---TT-
----GGG---TTTS---TT-
----GGG---TTTS---TT-
----GGG---TTTS---TT-
----GGG---TTTS------
----GGG---TTTS---TT-
----GGG---TTTS--STT-
----GGG---TTTS--SS--
----GGG-TTTTTS--STT-
----TTT---TTTS--STT-
----GGG---TTTS--STT-
----TTT---TTTS--STT-
----GGG---TTTS--SS--
----TTT---TTTS--STT-
----TTT---TTTS--STT-
----TTT---TTTS--STT-
----GGG---TTTS---TT-
----TTT---TTTS--STT-
----TTT---TTTS--STT-
----GGG---TTTS--STT-
----TTT---TTTS--STT-
----TTT---TTTS--STT-
----TTS---TTTS--STT-
----TTT---TTTS--STT-
----TTS---TTTS--STT-
----TTT---TTTS--STT-
----TTS---TTTS--STT-
----TTT---TTTS--STT-
----TTT---TTTS---TT-
----GGG---TTTS---TT-
----TTT---TTTS--STT-
----TTT---TTTS---TT-
----TTT---TTTS--STT-
----GGG---TTTS--STT-
----GGG---TTTS--STT-
----TTT---TTTS--STT-
----TTT---TTTS--STT-
----TTT---TTTS--STT-
----TTT---TTTS--STT-
----TTT---TTTS--STT-
----GGG---TTTS--STT-
----TTT---TTTS--STT-
----TTT---TTTS--STT-
----TTT---TTTS--STT-
----TTT---TTTS--STT-
----TTT---TTTS--STT-
----TTT---TTTS--STT-
----TTT---TTTS---TT-
----TTT---TTTS--STT-
----TTT---TTTS--SS--
----TTT---TTTS--SS--
----TTT---TTTS--STT-
----GGG---TTTS--STT-
----TTT---TTTS---TT-
----GGG---TTTS--STT-
----TTT---TTTS--STT-
----TTT---TTTS-SSTT-
----TTT---TTTS--STT-
----TTT---TTTS--STT-
----TTT---TTTS---TT-
----GGG---TTTS--STT-
----TTT---TTTS--STT-
----TTT---TTTS---TT-
----TTT---TTTS-TTTT-
----TTTS--TTTS-TTTT-
----GGGS--TTTS-TTTT-
----TTTS--TTT----TT-
----TTT---TTT----TT-
----GGGS--TTTS---TT-
----TTT---TTTS---TT-
----TTT---TTTS---S--
----TTT---TTTS--STT-
----GGG----SSS---TT-
----TTT--GGGTS--STT-
----TTT---TTTS---S--
----TTTS--TTTS--STT-
----TTT---TTTS---TT-
----TTT-TTTTTS---TT-
----TTT---TTTS---TT-
----TTT--TTTTS---S--
----TTT---TTTS---TT-
----TTT---TTTS---TT-
----TTT---TTTS---TT-
----TTT---TTTS---TT-
----TTT---TTTS---TT-
----TTT--TTTTS---TT-
----TTT---TTTS---TT-
----TTT---TTTS---S--
----TTT---TTTS------
----TTT---TTTS---S--
----GGG---TTT----TT-
----TTTS--TTT----TT-
----TTTS--TTTS---TT-
----TTT---TTTS-TTTT-
----GGG---TTTS-TTTT-
----TTT---TTTS-TTTT-
----TTT---TTTS-TTTT-
----TTT---TTTS-TTTT-
----GGG---TTTS-TTTT-
----GGG---TTTS-TTTT-
----TTT--GGGTS-TTTT-
----TTT---TTTS-TTTT-
----TTT---TTTS-TTTT-
----TTT---TTTS-TTTT-
----TTTS--TTTS-TTTT-
----TTT---TTTS-TTTT-
----TTT---TTTS-TTTT-
----TTT---TTTS-TTTT-
----TTT---TTTS---TT-
----TTT---TTTS--STT-
----TTT---TTTS---TT-
----TTT---TTTS--STT-
----TTT---TTTS-TTTT-
----TTT---TTTS---TT-
----TTT---TTTS---TT-
----GGG---TTT--TTTT-
----TTTS--TTTS---TT-
----TTT---GGGS-TTTT-
-----TT---TTTSS-STT-
----GGG---TTTS-TTTT-
-----SS---TTTS-TTTT-
----TTT---TTT--TTTT-
----TTT---TTTS-TTTT-
----TTT---TTTS-TTTT-
----TTT---TTTS-TTTT-
----TTT---TTTS-TTTT-
----TTTS--TTTS-TTTT-
----TTTS--TTT--TTTT-
----GGG---TTTS--STT-
----TTT---TTTS--STT-
----GGG---TTTS--SS--
----TTT---TTTS--STT-
----GGG---TTTS---TT-
----TTT---GGGS---TT-
----TTT---TTTS---TT-
----TTT---TTTS---S--
----TTT---TTTS---TT-
----GGG---TTTS---TT-
----GGG---TTTS---TT-
----TTT---TTTS--STT-
----TTS---TTTS---TT-
----TTT---TTTS---TT-
----GGG---TTT----TT-
----TTT---GGG----TT-
----TTT---TTTS---TT-
----TTT---TTTS---S--
----TTT---TTTS---S--
----TTT---TTTS---TT-
----TTT---TTTS---TT-
----GGG---TTTS-SSTT-
----TTT---TTTS--STT-
----TTT---TTTS--STT-
----TTT---TTTS-SSTT-
----TTT--GGGTS-SSTT-
----GGG---TTTS---TT-
----GGG---TTTS--STT-
----GGG---TTTS-SSTT-
----GGG---TTTS--SS--
----TTT---TTTSS-STT-
----TTT---TTTS-SSTT-
----TTT---TTTTT--TT-
----TTT---TTTS--STT-
----TTT---TTTS--STT-
----TTT---TTTS--STT-
----STT---TTTS-TTTT-
----TTT---TTTS--STT-
----TTT---TTTS--STT-
----TTT---TTTS-SSTT-
----GGG---TTTS-SSTT-
----TTT---TTTS--STT-
----TTT---TTTS--STT-
----TTT---TTTS--STT-
----TTT--GGGTS--STT-
----GGG---TTTS--STT-
----TTT---TTTS--STT-
----TTT---TTTS--STT-
----TTT---TTTS--STT-
----TTT---TTTS-SSTT-
----GGG---TTTS--STT-
----TTT---TTTS--STT-
----TTT---TTTS--STT-
----TTTS--TTTS--STT-
----TTT---TTTS--STT-
----TTT---TTTS--STT-
----TTT---TTTSS-STT-
----TTT---TTTSS-STT-
----TTT---TTTS--STT-
----TTT---TTTS--STT-
----TTS---TTTS--STT-
----TTT---TTTS--STT-
----TTT---TTTS--STT-
----TTT---TTTS-S-TT-
----TTT---TTTS--STT-
----STT---TTTS---TT-
----TTT---TTTS--STT-
----TTT---TTTS---TT-
----TTT---TTTSS--TT-
----TTT---TTTS---TT-
----TTT---TTTSS-STT-
----TTT---TTTSS-STT-
----TTT---TTTS---TT-
----TTT---TTTS--STT-
----TTT---TTTS--STT-
----GGG---TTTS--STT-
----TTT---TTTS--STT-
----GGG---TTTS---TT-
----TTT---TTTS--STT-
----GGG---TTTS--STT-
----TTT---TTTSS-STT-
----TTT---TTTS---TT-
----TTT---TTTSS-STT-
----GGG---TTTS--STT-
----TTT---TTTS--STT-
----TTT---TTTS--STT-
----TTT---TTTTT-STT-
----GGG---TTTS--STT-
----GGG---TTTS--STT-
----GGG---TTTS--STT-
----TTT---TTTS--STT-
----TTT---TTTS--STT-
----TTT---TTTS--STT-
----GGG---TTTS--STT-
----TTT---SSSS--STT-
----TTT---TTTS--STT-
----TTT---TTTS--STT-
----GGG---TTTS--STT-
----GGG---TTTS---TT-
----GGG---TTTS--STT-
----TTT---TTTS--STT-
----TTT---TTTS--STT-
----GGG---TTTS---TT-
----TTT---TTTS--STT-
----TTT---TTTS-SSTT-
----TTT---TTTS---TT-
----TTT---TTTS--STT-
----TTT---TTTS--STT-
----GGG---TTTS--STT-
----TTT---TTTS--STT-
----TTT---TTTS--STT-
----TTT---TTTS--STT-
----TTT---TTTS--STT-
----TTT---TTTS--STT-
----GGG---TTTS--STT-
----TTT---TTTS--STT-
----GGG---TTTS--STT-
----TTT---TTTS--STT-
----GGG---TTTS--STT-
----TTT---TTTS--STT-
----TTT---TTTS--STT-
----GGG---TTTS---TT-
----TTT--GGGTS---TT-
----TTT---TTTS-SSTT-
----TTT---TTTS--STT-
----TTT---TTTS--STT-
----GGG---TTTS--STT-
----TTT---TTTS--STT-
----TTT---TTTS--STT-
----TTT---TTTS--STT-
----TTT---TTTS--STT-
----GGG---TTTS--STT-
----TTT---TTTS--STT-
----TTT---TTTS---TT-
----TTT---TTTS--STT-
----GGG---TTTS--STT-
----TTT---TTTS--STT-
----GGG---TTTS--STT-
----TTT---TTTS--STT-
----TTT---TTTS--STT-
----GGG---TTTS--STT-
----TTTS--TTTS--STT-
----TTT---TTTS--STT-
----GGG---TTTS--STT-
----TTT---TTTS--STT-
----TTT---TTTS--SS--
----TTT---TTTS-SSTT-
----TTT---TTTS---TT-
----GGG---TTTS--STT-
----TTT---TTTS--STT-
----TTT---TTTS--STT-
----TTT---TTTS--STT-
----TTT--STTTS---TT-
----TTT---TTTS---TT-
----TTT---TTTS--STT-
----TTT---TTTS--STT-
----TTT---TTTS--STT-
----TTT---TTTS---TT-
----TTT---TTTS--STT-
----TTT---TTTS--STT-
----GGG---TTTS--STT-
----TTT---TTTS--STT-
----GGG---TTTS-SSTT-
----TTT---TTTS--STT-
----GGG---TTTS--STT-
----GGG---TTTS-SSTT-
----TTT---TTTS--STT-
----GGG---TTTSSSSTT-
----GGG---TTTSSSSTT-
----TTT---TTTTTSSTT-
----GGG---TTTSS-STT-
----GGG---TTTSSSSTT-
----TTT---TTTSSSSTT-
----GGG---TTTSSSSTT-
----GGG---TTTTT-STT-
----GGG---TTTSS-STT-
----GGG---TTTSS-STT-
----TTS---TTTS---TT-
----TTT---TTTSS--TT-
----GGG---TTTSSSSTT-
----TTT---TTTSS-STT-
-----TT---TTTSS-STT-
----TTS-S-TTTSS-STT-
----TTT---TTTSS-STT-
----GGG---TTTSS-STT-
----TTS-S-TTTTT-STT-
----TTT---TTTSS--TT-
----TTT---TTTSS--TT-
----TTT---TTTSS-STT-
----TTT---TTTTT-STT-
----TTT---TTTSS-STT-
----TTS---TTTS---TT-
----GGG---TTTSS-STT-
----TTT---TTTSS-STT-
----TTT---TTTS--STT-
----TTT---TTTS--STT-
----TTT---TTTS--STT-
----TTT---TTTSS-STT-
----TTT---TTTSS--TT-
----TTT---TTTSSSSTT-
----TTT---TTTSS-STT-
----TTT---TTTSS-STT-
----TTT---TTTSS-STT-
----TTT---TTTSS--TT-
----TTT-S-TTTTTSSTT-
----GGG---TTTSS-STT-
----GGG---TTTTT-STT-
----TTT-TTTTTTT-STT-
----TTT---TTTSSSSTT-
----TTT---TTTSSSSTT-
----TTT---TTTSS-SS--
----TTT---TTTSSSSTT-
----TTT---TTTSS-STT-
----TTT---TTTTT-STT-
----TTT---TTTSS-STT-
----TTT---GGGSSSSTT-
----TTT---TTTTT-STT-
----GGG---TBTTB-STT-
----TTT---TTTTT-STT-
----TTT---TTTTT-STT-
----TTT---TTTTT--TT-
----TTT---TTTTTSSTT-
----TTT---TTTSS-SS--
----TTT---TTTTT-STT-
----TTT---TTTSSSSTT-
----TTT---TTTTTSSTT-
----TTT---TTTSS--TT-
----TTT---TTTSS-STT-
----TTT---TTTTTSSTT-
----TTT-TTTTTTT-STT-
----GGG---TTTS--STT-
----TTT---TTTSS-STT-
----TTT---TTTSS-STT-
----TTT---TTTSSSSTT-
----TTT---TTTSS-STT-
----TTT---TTTTT-STT-
----TTT---TTTSS-STT-
----TTT---TTTTTSSTT-
----TTT---TTTSS-SS--
----TTT---TTTTTSSTT-
----TTT---TTTSS-STT-
----TTS---TTTSS-STT-
----TTS---TTTSSSSTT-
----GGG---TTTSS-STT-
----GGG---TTTSSSSTT-
----TTS---TTTSSSSTT-
----GGG---TTTSS-STT-
----GGG---TTTSS-STT-
----TTS---TTTSSSSTT-
----GGG---TTTSSSSTT-
----TTS---TTTSSSSTT-
----GGG---TTTSS-STT-
----GGG---TTTS--STT-
----TTT---TTTSS-STT-
----GGG---TTTS--STT-
----GGG---TTTS---TT-
----TTT---TTTSS-STT-
----TTT---TTTSSSSTT-
----GGG---TTTSS-STT-
----TTT---TTTSS-STT-
----STT-S-TTTSSSSTT-
----STT-S-TTTSSSSTT-
----TTT---TTTSSSSTT-
----GGG-SSTTTSSSSTT-
----TTT---TTTSSSSTT-
----TTT---TTTSSSSTT-
----TTT---TTTSSSSTT-
----GGG---TTTSSSSTT-
----TTT---TTTSSSSTT-
----TTT---TTTSSSSTT-
----TTT---TTTSSSSTT-
----TTT---TTTSSSSTT-
----TTT---TTTSSSSTT-
----TTT---TTTSSSSTT-
----TTT---TTTSSSSTT-
----TTT---TTTSSSSTT-
----TTT---TTTSSSSTT-
----TTT---TTTSSSSTT-
----TTT---TTTSSSSTT-
----TTT---TTTS-SSTT-
----TTT---TTTS-SSTT-
----TTS---TTTSS-STT-
----TTS---TTTS--STT-
----TTS---TTT--SSTT-
----GGG---TTT-SSSTT-
----GGG---TTTSSSSTT-
----TTT---TTTS-SSTT-
----GGG---TTTSSSSTT-
----GGG---TTTSSSSTT-
----GGG-TTTTTSTTSTT-
----GGG-TTTTT---STT-
----GGG---TTTSSSSTT-
----GGG---TTTSSSSTT-
----GGG-TTTTTSSSSTT-
----TTS---TTTS--STT-
----GGG---TTTSSSSTT-
----GGG---TTTSTTSTT-
----TTS---TTTS-SSTT-
----TTS----TTSSSSTT-
----TTS---TTTSSSSTT-
----GGG---TTTSSSSS--
----TTT---TTTSSSSTT-
----GGG---TTTSSSSTT-
----GGG---TTS-SSSTT-
----TTT---TTT-SSSTT-
----TTT---TTTS-SSTT-
----TTT---TTTS--STT-
----TTT---TTTSSSSTT-
----TTT---TTTSSSSTT-
----TTT---TTTS--STT-
----TTT---TTTSSSSTT-
----TTT---TTTSSSSTT-
----TTT---TTTSSSSTT-
----TTT---GGGS-SSTT-
----TTT---TTTS-SSTT-
----TTT---TTTSSSSTT-
----GGG---TTTS-SSTT-
----GGG-TTTTTSSSSTT-
--S-GGG---TTTS-SSTT-
--S-GGG---TTTSSSSTT-
--S-GGG---TTTS--STT-
--S-GGG-TTGGG--SSTT-
--S-GGG---TTT--SSTT-
--S-GGG-TTTTTSSSSTT-
--S-GGG---TTTSSSSTT-
----GGG---TTTSSSSTT-
--S-GGG---TTTSS-STT-
--S-GGG---TTT-SSSTT-
--S-GGGT--TTTSSSSTT-
--S-GGG---GGGSSSSTT-
--S-HHHH--TTTSSSSS--
--S-GGGTTTTTTSSSSTT-
----GGG---TTTS-SSTT-
--S-GGG-TTTTTSSSSTT-
--S-GGG-TTTTTSSSSTT-
--S-GGG---TTTS-SSTT-
--S-GGG---TTTSSSSTT-
--S-GGG---TTTS---TT-
--S-GGGT--TTTS--STT-
--S-GGG---TTTSSSSTT-
--S-GGG-TTTTTSSSSTT-
--S-GGG---TTTSSSSTT-
--S-GGG---TTTSSSSTT-
--S-GGG-TTTTTSSSSTT-
--S-GGG---TTTS-SSTT-
--S-GGG-TTTTTSSSSTT-
--S-GGG-TTTTTSSSSTT-
--S-GGG---TTTSSSSTT-
--S-GGG---TTTS-SSTT-
--S-GGG-TTTTTSSSSTT-
--S-GGG---TTTSSSSTT-
--S-GGGT--TTTS-SSTT-
--S-GGG---TTTSSSSTT-
--S-GGG---TTTSSSSTT-
----GGG---TTTSSSSTT-
--S-GGG-TTTTTSSSSTT-
--S-GGG-TTTTTSSSSTT-
--S-GGG-TTTTTS-SSTT-
--S-GGG---TTTS-SSTT-
--S-GGG---TTTSSSSTT-
--S-GGG---TTTSSS-TT-
--S-GGG-TTTTTS-SSTT-
--S-GGGT--TTTSS-STT-
--S-GGG---TTTSSSSTT-
--S-GGG---TTTSSSSTT-
--S-GGG-TTTTTS-SSTT-
----GGG-TTTTTS-SSTT-
--S-GGG---TTTSSSSTT-
--S-GGG---TTTSSSSTT-
--S-GGG-TTTTTSSSSTT-
--S-GGG---TTTS-SSTT-
----GGG---TTTSSSSTT-
----GGG---TTTS-SSTT-
----GGGT--TTTS-S-TT-
----GGG-TTTTTS-SSTT-
----GGG---TTTSSSSTT-
--S-GGG-TTTTTSSSSTT-
--S-GGG---TTTSSSSTT-
--S-GGG---TTTSSSSTT-
--S-GGG-TTTTTSSSSTT-
--S-GGGTTTTTTSSSSS--
--S-GGG-TTTTTS-SSTT-
--S-GGG-TTTTTSSSSTT-
--S-GGG-TTTTTS-SSTT-
--S-GGG---TTTS-SSTT-
--S-GGG---TTTSSSSTT-
--S-GGG---TTTSSSSTT-
--S-GGG---TTTSSSSTT-
--S-GGG---TTTS-SSTT-
--S-GGG---TTTSSSSTT-
--S-GGG-TTTTTSSSSTT-
--S-GGG-TTTTTSSSSTT-
--S-GGG-TTTTTSSSSTT-
--S-GGG-TTTTTSSSSTT-
--S-GGG-S-TTTSSSSTT-
--S-GGG-TTTTTS-S-TT-
--S-GGG-TTTTTSSSSTT-
--S-GGG---TTTS-SSTT-
----GGG---TTTSSSSTT-
--S-GGG---TTTSSSSTT-
--S-GGG-TTTTTS-SSTT-
--S-GGG-TTTTTS-SSTT-
--S-GGG---TTTSSSSTT-
--S-GGG---TTTSSSSTT-
--S-GGG-TTTTTSSSSTT-
--S-GGG---TTTSSSSTT-
--S-GGG---TTT--SSTT-
--S-GGG---TTTS-SSTT-
--S-GGG-TTTTTS--STT-
--S-GGG---TTTS-SSTT-
--S-GGG---TTTSSSSTT-
--S-GGG---TTTSSSSTT-
--S-GGG---TTTS--STT-
----GGG---TTTSSSSTT-
----GGG---TTTSSSSTT-
--S-GGG---TTTSSSSTT-
--S-GGG-TTTTTSSSSTT-
--S-GGG-TTTTTSSSSTT-
--S-GGG---TTTS--STT-
--S-GGG---TTTS-SSTT-
--S-GGG---TTTSSSSTT-
--S-GGG-TTGGGSSSSTT-
--SSGGG---GGGSSSSTT-
----GGG---TTTSSSSTT-
----GGG---TTTS---TT-
--S-GGG---TTTS---TT-
----GGG-TTTTTS-SSTT-
----GGG---TTTS---TT-
----GGG-TTTTTS---TT-
----GGGT--TTTS---TT-
----GGG---TTTS-SSTT-
----GGG-TTTTTSSSSTT-
----GGGG--TTTSSSSTT-
----TTT---TTTS-SSTT-
----GGG-TTTTTS--STT-
----TTS---TTTS--STT-
----GGG---TTTS--STT-
----GGG---TTTSSSSTT-
----TTS---TTTSSSSTT-
----GGG---TTTS-SSTT-
----GGG---TTTS-SSTT-
----TTTS--TTTS--STT-
----GGGG--TTTSSS-TT-
----GGG---TTTS-SSTT-
----GGG---TTT---STT-
----GGG---TTTS--STT-
----TTT---SSSS--STT-
----GGGS--SSSS--STT-
----TTTS--SSSSSSSTT-
----GGG---SSSS--STT-
----GGG---SSSS---TT-
----GGG---SSSS---TT-
----TTT---SSSS---TT-
----TTTS--SSSS---TT-
----TTT---SSSS-SSTT-
----TTT----SSS---TT-
----TTTS---TTSSSSTT-
----GGGS---SSS---TT-
----GGGS---SSSSSSS--
----GGGS---SSSSSSTT-
----GGGT--TTTSS--TT-
----GGGT--TTTS---TT-
----GGGT--TTT----TT-
----GGGS--TTT----TT-
----GGG---TTTS---TT-
----GGG---TTT----TT-
----GGG---SSSS---TT-
----GGG---SSSS--STT-
----GGG---SSSSS-STT-
----GGG---SSSSS-STT-
----GGG---SSSSSSSTT-
----GGG---SSSSSSSTT-
----GGG---SSSSSSSTT-
----GGG---SSSS-SSTT-
----GGG---SSSS--STT-
----GGG---SSSS--STT-
----GGG---SSSSSSSTT-
----GGG---SSSS-SSTT-
----TTT---SSSS---TT-
----GGG---SSSS-SSTT-
----GGG---SSSS--STT-
----GGG---SSSSSSSTT-
----GGG---SSSSSSSTT-
----GGG---TTTSSSSTT-
----GGG---TTTSSSSTT-
----TTT---SSSSSSSTT-
----TTT---TTTSTTSTT-
----TTT---SSSSSSSTT-
----GGG---SSSSSSSTT-
----GGG---SSSSSSSTT-
----GGG---SSSSSSSTT-
----GGG---SSSSSSSS--
----TTT---SSSSSSSTT-
----TTS---SSSSSSSTT-
----TTT---SSSSSSSTT-
----TTT---SSSSSSSTT-
----GGG---SSSSSSSTT-
----GGG---SSSSSSSS--
----GGG---SSSSSSSS--
----TTT---SSSSSSSS--
----GGG---SSSSS-SS--
----TTS---SSSSSSSS--
----TTS---SSSSSSS---
----GGGG--SSSSSSSS--
----GGG---SSSSSSSS--
----GGG---SSSSSSS---
----GGG---SSSSSSSTT-
----GGG---SSSSSSSTT-
----GGG---SSSSSSSTT-
----GGG---SSSSSSSTT-
----TTTT--SSSS--STT-
----TTS---SSSS-SS---
----GGG---SSSSSSSTT-
----GGG---SSSSSSSTT-
----GGG---SSSSSSSTT-
----GGG---SSSSSSSTT-
----TTT---SSSSSSSTT-
----TTTS--SSSSSSSTT-
----TTTS--SSSSSSSTT-
----TTT---SSSSSSSTT-
----TTT---SSSS-SSTT-
----TTTS--SSSSSSSTT-
----TTTS--SSSS---TT-
----GGGS--SSSS---TT-
----TTT---SSSS---TT-
----TTT---SSSS---TT-
----GGG---SSSS---TT-
----TTT---SSSS---TT-
----TTS---SSSS--STT-
----GGG---SSSS---TT-
----TTT---SSSS--STT-
----GGG---SSSS--STT-
----TTTS--SSSS-SSTT-
----GGG----SSS-S-TT-
----GGG----TTTT--TT-
----GGGS--BSSSB-STT-
----TTT---SSSS-TTTT-
----TTT---SSSS-TTTT-
-----TT---SSSS-TTTT-
----TTT---SSSS---TT-
----GGG---SSSS-SSTT-
----TTT---SSSSSSSTT-
----GGG---SSSSSSSTT-
----GGGS--SSSSSSSTT-
----TTS---SSSSSSSTT-
----GGG---SSSSSSSTT-
----GGGS--SSSSSSSTT-
----TTTS--SSSSSSSTT-
----GGGS--SSSSSSSTT-
----TTT---SSSSTTSTT-
----GGGS--SSSSSSSTT-
----TTTS--SSSSSSSTT-
----TTTS--SSSSSSSTT-
----GGG---SSSSSSSTT-
----TTTS--SSSSSSSTT-
----TTT---SSSSSSSTT-
----TTTS--SSSSSSSTT-
----TTTS--SSSSSSSTT-
----GGG---SSSSSSSTT-
----TTT---SSSSSSSTT-
----TTT---SSSSSSSTT-
----TTTS--SSSSSSSTT-
----TTTS--SSSSSSSTT-
----TTTS--SSSSSSSTT-
----TTTS--SSSSSSSTT-
----TTTS--SSSSSSSTT-
----TTT---SSSSSSSTT-
----TTT---SSSSSSSTT-
----TTT---SSSSSSSTT-
----TTT---SSSSSSSTT-
----GGG---SSSSSSSTT-
----TTT---SSSSSSSTT-
----GGG---SSSSSSSTT-
----TTS---SSSSSSSTT-
----GGG---SSSSTTSTT-
----TTT---SSSSSSSTT-
----TTS---SSSSSSSTT-
----GGG---SSSSSSSTT-
----TTT---SSSSSSSTT-
----TTS---SSSSSSSTT-
----TTT---SSSSSSSTT-
----GGG---SSSSSSSTT-
----TTT---SSSSSSSTT-
----GGG---SSSSTTSTT-
----GGG---SSSSSSSTT-
----TTT---SSSSSSSTT-
----GGG---SSSSSSSTT-
----TTT---SSSSSSSTT-
----TTTS--SSSS--STT-
----GGG---SSSS--STT-
----GGG---BSSSBSSTT-
----GGG---SSSS-SSTT-
----GGG---SSSS--STT-
----GGG---SSS---STT-
----GGG---SSSS---TT-
----GGG---SSSS---TT-
----GGG---SSS----TT-
----TTS---SSSS--STT-
----GGG----SSS---TT-
----GGG----SSS--STT-
----GGG----SSS--STT-
----GGG----SS---STT-
----GGG----SSS--STT-
----GGG----SSS-SSTT-
----GGG----SSS-SSTT-
----TTS----SS-SSSTT-
----TTS----SSS-SSTT-
----TTS----SS--SSTT-
----GGG----SSS-SSTT-
----TTS----SSS-SSTT-
----TTS----SSSSSSTT-
----GGG----SSS-SSTT-
----TTS----SSS-SSTT-
----TTS----SS--SSTT-
----TTT----SSS-SSTT-
----GGG----SSS-SSTT-
----TTT----SSSSSSTT-
----TTT----SSSSSSTT-
----TTS----SSS-S-TT-
----GGG----SSS-SSTT-
----GGG----SSS---TT-
----GGG---SSSS-SSTT-
----TTT---SSSS--STT-
----GGG---SSSS-SSTT-
----GGG---SSSS-SSTT-
----GGG----SSS--STT-
----GGG----SSS-S-TT-
----GGG---BSSSB--S--
----GGG---BSSSB-STT-
----GGG---BSSSBSSTT-
----GGG---BSSSBSSTT-
----GGG---BSSSBSSTT-
----GGG---BSSSB--TT-
----TTT---BSSSBSSTT-
----GGG---BSSSB-STT-
----TTT---BSSSBS-TT-
----TTT---BSSSB-STT-
----TTT---BSSSBSSTT-
----TTT----SSS-S-TT-
----GGG---SSSS---TT-
----GGG---BSSSBS-TT-
----GGG---BSSSB--TT-
----GGG----SSS-S-TT-
----TTT---BSSSBSSTT-
----TTS----SSS-SSTT-
----GGG----SSS-S-TT-
----TTT---BSSSB--TT-
----GGG---BSSSBS-TT-
----TTT---BSSSBSSTT-
----GGG---SSSS-SSTT-
----GGG---SSSS-S-TT-
----TTT---BSSSBSSTT-
----GGG----SSS---TT-
----GGG----SSS-SSTT-
----GGG----SSS-S-TT-
----GGG----SSS-S-TT-
----TTT---BSSSBSSTT-
----GGG----SSS-SSTT-
----GGG----SSS-SSTT-
----TTT----SSS-SSTT-
----GGG---SSSS-SSTT-
----GGG----SSS-SSTT-
----GGG----SSS-SSTT-
----GGG---BSSSB--TT-
----TTT----SSS---TT-
----TTT---BSSSB--TT-
----TTTS--BSSSB--TT-
----GGG----SSS-SSTT-
----TTTS---SSS-S-TT-
----TTT----SSS-SSTT-
----GGG----SSS-S-TT-
----TTT----SSS-SSTT-
----GGGS---SSSSSSTT-
----TTTS---SSS--STT-
----TTTS---SSS-SSTT-
----GGG----SSS-SSTT-
----TTT----SSSTTSTT-
----TTTS---SSSSSSTT-
----GGG---SSSSSSSTT-
----TTT----SSSSSSTT-
----TTSS--SSSS--STT-
----TTTS--SSSS-SSTT-
----TTT---SSSSSSSTT-
----TTTS--SSSS--STT-
----GGG---SSSS--STT-
----TTTS--SSSS--STT-
----TTT---SSSS--STT-
----GGG---SSSS-SSTT-
----TTT---SSSS--STT-
----TTT---SSSS--STT-
----TTT---SSSS--STT-
----GGG---SSSS-SSTT-
----GGG---SSSS-SSTT-
----TTTS---SSS-SSTT-
----TTT---SSSS-SSTT-
----TTT---SSSSSSSTT-
----GGG---SSSS-SSTT-
----TTT---SSSS--STT-
----TTT----SSS--STT-
----TTT----SS---STT-
----TTT----SSS---TT-
----TTT----SSS---TT-
----TTT----SSS--STT-
----TTT----SS---SS--
----GGG----SS---STT-
----TTT----SSS--STT-
----STT----SSSSSSTT-
----GGG----SSSSSSTT-
----TTT----SSS-SSTT-
----GGG----SSS-SSTT-
----GGG----SSS-SSTT-
----GGG----SSS-SSTT-
----TTT----SSS--STT-
----TTT----SS--SSTT-
----GGG----SSS---TT-
----TTT----SSS-SSTT-
----TTT----SSS-SSTT-
----TTT----SSS-SSTT-
----GGG----SSSSSSTT-
----TTT----SSS-SSTT-
----GGG----SSSSSSTT-
----TTT----SSS-SSTT-
----TTT---SSSS--STT-
----GGG---SSSS-SSTT-
----GGG----SSSSSSTT-
----TTT----SSS-SSTT-
----GGG----SSS---TT-
----GGG----SSS--STT-
----GGG----SSSSSSTT-
----GGG----SSS-SSTT-
----GGG----SSS---TT-
----TTSS---SSSSSSTT-
----TTT----SSS-SSTT-
----GGG----SSSSSSTT-
----GGG----SSS-SSTT-
----GGG----SSS-SSTT-
----GGG----SSS--STT-
----TTTS---SSS--STT-
----GGG----SSS--STT-
----GGG----SSS-SSTT-
----TTT----SSS-SSTT-
----TTT----SSSSSSTT-
----TTT----SSSSSSTT-
----GGG----SSS-SSTT-
----GGG----SSS-SSTT-
----TTT----SSS-SSTT-
----GGG----SSS-SSTT-
----GGG----SSSSSSTT-
----TTT----SSS-SSTT-
----GGG----SSS-SSTT-
----GGG----TTS-S-TT-
----GGG----SS---STT-
----GGG----SS----TT-
----GGG----SS----TT-
----GGG----SS----TT-
----GGGT---SS----TT-
----GGG----SS---STT-
----GGG----SS---STT-
----GGG----SS--S-TT-
----GGG----SS----TT-
----GGG----SS----TT-
----GGG----SS--SSTT-
----TTTT---SSS-SSTT-
----GGGG---SS---STT-
----GGGG---SS----TT-
----TTT----SS----TT-
----GGG----SS---STT-
----GGGS---SS----TT-
----GGG----SS----TT-
----TTTTT--SS---STT-
----TTGGG--SS---STT-
----TTT----TT---STT-
----GGG----SS----TT-
----GGG----SS----TT-
----GGG----SS----S--
----TTT----SS-SSSTT-
----GGG----SS----TT-
----TTT----SS---STT-
----GGGG---SS---STT-
----GGG----SS---STT-
----GGG----SSS---TT-
----GGG----SSS--STT-
----TTT----SS---STT-
----GGG----SS---STT-
----TTT----TT---STT-
----GGG----SS---STT-
----GGG----SS----TT-
----TTT----SS---STT-
----GGG----SS---SS--
----GGG----SS---STT-
----GGG----SS---SS--
----GGG----SS---STT-
----TTS----SS----TT-
----GGG----SS---STT-
----TTS----SSS--STT-
----GGG----SSS-SSTT-
----GGG----SSS--STT-
----TTT----SSS--SS--
----TTT----SSSS-STT-
----GGG----SS-SSSTT-
----GGG----SSSSSSTT-
----GGG----SS--SSTT-
----GGG----SS-SSSTT-
----GGG----SS--SSTT-
----GGG----SS-SSSTT-
----TTS----SS--SSTT-
----TTT----SSS--STT-
----GGG----SSS-SSTT-
----GGG----SS--SSTT-
----GGG---SSSSSSSTT-
----GGG----SS--SSTT-
----TTS----SS--SSTT-
----TTT----SSS--STT-
----GGG----SSS-SSTT-
----GGG----SSS--STT-
----GGG----SS--SSTT-
----GGG----SS--SSTT-
----GGG----SS-SSSTT-
----GGG---SSS-SSSTT-
----GGG----SS-SSSTT-
----GGG----TT---STT-
----GGGG---SSS-SSTT-
----TTT----SSS--STT-
----TTTT--SSS--SSTT-
----GGG----SS--SSTT-
----GGG----SSS-SSTT-
----GGG----SSS--STT-
----GGG----SS--SSTT-
----GGG----SS---STT-
----GGG----SSS---TT-
----GGG----SSS-SSTT-
----GGG----SSS-SSTT-
----GGG----SS----TT-
----GGG----SS----TT-
----GGG----SS---STT-
----GGG----SSS---TT-
----GGG----SS----TT-
----GGG----SS----TT-
----GGG----SS---STT-
----GGGG---SS---STT-
----TGGG---SSS--STT-
----TTT----SS---STT-
----GGGG---SS---STT-
----TTTT---SS---STT-
----GGGS---SS----TT-
----GGG----SS----TT-
----GGGG---SS---STT-
----TTTT---SS----TT-
----GGG----SS---STT-
----TTT----SS---STT-
----TTT----SS---STT-
----GGG----SS--SSTT-
----GGG----SSSSSSTT-
----GGG----SSSSSSTT-
----GGG----SSSSSSTT-
----GGG----SS-SSSTT-
----TTT----SS--SSTT-
----GGG----SS--SSTT-
----GGGG---SSS--STT-
----GGG----SS---STT-
----GGG----SS-SSSTT-
----GGG----SS--SSTT-
----SGGG---SS---STT-
----TTT----TT--SSTT-
----GGG----SSSS-STT-
----GGG----SS-S-STT-
----GGG----SS---STT-
----GGG----SS---STT-
----GGG----SS----TT-
----GGG----SS----TT-
----GGG----SS----TT-
----TTT----SS----TT-
----TTT----SS----TT-
----TTTS---SS----TT-
----TTTS---SS----TT-
----TTTS---SS----TT-
----GGG----SS----TT-
----GGGG---SSS--STT-
----GGG----SSS---TT-
----GGG----SS--SSTT-
----SSS----SS---STT-
----GGG----SS-SSSTT-
----GGG----SS---STT-
----TTT----SS----TT-
----GGG----SS----TT-
----GGG----SS----TT-
----TTT----SS----TT-
----GGG----SS----TT-
----TTT----SS----TT-
----TTT----SSS--STT-
----TTT----SS----TT-
----GGG----SS----TT-
----TTT----SS---SS--
----TTT----SS---STT-
----TTT----SS---STT-
----TTT----SS---STT-
----TTT----SS----TT-
----GGGS---SS----TT-
----TTT----SS--SSTT-
----TTT----SS---STT-
----GGGS---SS----TT-
----GGG----SS---STT-
----GGG----SS---STT-
----GGG----SS----TT-
----GGG----SS---STT-
----GGG----SS----TT-
----SGGG---SS---STT-
----TTTS---SS--SSTT-
----GGG----SSS--STT-
----SSTT---SS---STT-
----TTT----SS--SSTT-
----GGG----SS----TT-
----GGG----SS---STT-
----TTT----SS---STT-
----TTT----SS---SS--
----TTT----SS---STT-
----GGG----SS---STT-
----SSS----SS---STT-
----GGG----SS---STT-
----TTT----SS---STT-
----GGG----SS--SSTT-
----TTT----TT--SSTT-
----GGG----SS----TT-
----GGG----SS----TT-
----TTS----SS---STT-
----GGG----SS--S-TT-
----GGG----SS----TT-
----GGG----SS----TT-
----GGG----SS----TT-
----GGG----SS----TT-
----GGG----SS----TT-
----GGG----SS----TT-
----TTT----SS---STT-
----TTS----SS---STT-
----TTS----SS----TT-
----GGG----SS----TT-
----GGG----SSS--STT-
----GGG----SS----TT-
----TTT----SS----TT-
----GGG----SS---STT-
----GGG----SS----TT-
----GGG----SS----TT-
----GGG----SS---SS--
----GGG----SS---STT-
----GGG----SS---STT-
----GGG----SSS---TT-
----GGG----SSSS-STT-
----GGG----SSSSSSTT-
----GGG----SSS-SSTT-
----TTT----SS---STT-
----GGG----SSS---TT-
----GGG----SS----TT-
----GGG----SS----TT-
----GGG----SSS---TT-
----GGG----SS---STT-
----GGG----SSS---TT-
----GGG----SSS--SS--
----TTT----SSS---TT-
----GGG----SSS---TT-
----GGG----SS----TT-
----GGG----SSS---TT-
----GGG----SS----TT-
----GGG----SSS---TT-
----GGG----SSS---TT-
----GGG----SSS---TT-
----GGG----SSS---TT-
----GGG----SSS---TT-
----TTS----SSS--SS--
----GGG----SSS---TT-
----TTS----SS----TT-
----GGG----SSS---TT-
----GGG----SSS---S--
----GGG----SS----TT-
----GGG----SSS---TT-
----GGG----SSS--STT-
----GGG----SSS--STT-
----TTS----SSS--STT-
----TTTS---SS----TT-
----GGG----SSS---TT-
----GGG----SSS---TT-
----GGG----SSS---TT-
----GGG----SSS--STT-
----GGG----SSS---TT-
----TTT----SSS--STT-
----GGG----SSS-SSTT-
----GGG----SS---STT-
--S-STT----SS---STT-
--S-TTTS---SSS---TT-
--S-STTS---SSS--STT-
--S-GGG----SSS--STT-
----TTT----SSS---TT-
--S-GGGG---SSS--STT-
--S-GGGS---SSS---TT-
----TTTS---SSS-SSTT-
--S-GGG----SSS-SSTT-
--S-TTTS---SSS-SSTT-
----TTTS---SSS-SSS--
--S-TTTT---SSS-SSTT-
--S-TTTT---SSS---S--
--S-GGGS---SSS-S-TT-
--S-GGGS---SSS---TT-
--S-GGGG---SS----TT-
----GGGS---SSS--STT-
--S-GGGS---SSS---TT-
--S-TTTT---SSSS-STT-
--S-GGGS---SSS---TT-
--S-GGGS---SSS-SSTT-
--S-TTTS---SSS---TT-
--S-GGGS---SS----TT-
----GGGS---SS----TT-
--S-GGGG---SS----S--
--S-STTS---SSS-S-TT-
--S-SSTT---SS----TT-
--S-GGGS---SSS-S-TT-
--S-TTTS---SSS---TT-
--S-GGGS---SSS--STT-
--S-GGGS--SSS----S--
--S-GGGS---SSS---TT-
--S-GGGS---SSS-SSTT-
--S-TTSS---SSS--SS--
--S-TTTT---SS----TT-
--S-GGG----SSS-SSTT-
--S-GGGS---SS----TT-
--S-GGGS---SS---STT-
--S-SGGG---SSS--STT-
--S-TTTS---SS----TT-
--S-TTTS---SS----TT-
--S-GGG----SSS--STT-
--S-GGGS---SS---STT-
--S-GGGG---SS---STT-
----GGGS---SSS--STT-
--S-GGGT---SSS---S--
--S-GGGS---SS---STT-
--S-GGGS---SS----S--
--S-TTTS---SSS--STT-
--S-GGGG---SSS---TT-
--S-GGG----SSS--STT-
--S-HHHH---SS---STT-
--S-STTS---SSS---TT-
--S-SGGG---SSS-SSTT-
--S-GGGG--SSSS---TT-
--S-GGGT---SSS---TT-
--S-GGGS---SSS-SSTT-
--S-GGGG---SSS--STT-
--S-GGGS---SSS--STT-
--S-TTSS---SSS--STT-
--S-GGGS---SSS-SSTT-
--S-GGGS---SSS--STT-
--S-GGGS---SSS--STT-
--S-GGG----SSS--STT-
--S-GGGS---SS--S-TT-
--S-GGG----SSS--STT-
--S-GGG----SS----TT-
--S-GGGS---SSS-SSTT-
--S-GGGS---SSS-S-TT-
--S-GGG---SSS--SSTT-
--S-GGGS---SS----TT-
--S-GGG----SSS---TT-
--S-GGGS---SSS---TT-
--S-GGGS--SSSS--STT-
--S-GGGS---SSS-SSTT-
--S-GGGS---SSS--STT-
--S-STT---SSSS--STT-
----GGG----SSS--STT-
----GGG----SS----TT-
--S-GGGS---SSS--STT-
--S-GGGS---SS----S--
--S-GGGS---SSS---TT-
----TTT---SSSS---TT-
----GGGS---SSS--STT-
----STT----SS---STT-
----GGGS---SS----TT-
----GGGS---SS----TT-
--S-GGGG---SS----TT-
--S-TTTS---SSS---TT-
--S-GGG----SSS--STT-
--S-GGGS---SSS---TT-
----TTS----SSS---TT-
----GGG----SSS---TT-
--S-GGG----SSS--STT-
----GGGS---SSS--STT-
----GGG----SSS--STT-
--S-GGG----SSS---TT-
--S-GGG----SS--SSTT-
--S-GGG----SSS--STT-
--S-GGGS---SSS---TT-
--S-GGGS---SSS-SSTT-
--S-TTTS---SS--SSTT-
--S-GGGS---SSS---TT-
--S-TTTS---SSS---TT-
--S-TTTS---SSS---TT-
----TTTS---SSS-SSTT-
--S-TTTS---SSS-SSTT-
--S-GGG----SSS--STT-
--S-GGGS---SSS-S-TT-
--S-GGG----SSS--STT-
--S-GGGS---SSS--STT-
--S-TTT----SSS-SSTT-
--S-GGG----SS--TTS--
----GGG----SSS--STT-
----GGG----SSS--STT-
----GGG----SSS---TT-
----GGGS---SSS---TT-
----GGGS---SSS---TT-
----GGGS---SS----TT-
----TTTS---SS---STT-
--S-GGGS---SS---STT-
--SSGGGS---SS----TT-
--S-GGG----SSS--STT-
----GGG----SSS-SSTT-
----GGG----SSS---TT-
----GGG----SS----TT-
----GGG----SS---STT-
----GGG----SS----TT-
----GGG----SSS-SSTT-
----GGG----SS----TT-
----GGG----SS----TT-
----GGG----SSS---TT-
----GGG---SSSS---TT-
----GGG----SSS---TT-
----GGG---SSSS---TT-
----GGG----SSS--STT-
----GGG----SSS--STT-
----GGG----SS----TT-
----GGG----SSS---TT-
----GGG----SSS--STT-
----GGG----SSS--STT-
----GGG----SSS---TT-
----GGG----SSS--STT-
----GGGS---SS----TT-
----GGG----SSS---TT-
----GGG----SSS---TT-
----GGG----SSS-SSTT-
----GGG----SSS-SSTT-
----GGG----SSS-S-TT-
----GGG----SSS---TT-
----GGG---SSSS---TT-
----GGG---SSSS---TT-
----GGG---SSSS---TT-
----GGG----SSS---TT-
----GGG----SSS--STT-
----GGG----SSS---S--
----GGG----SSS---TT-
----TTTS---SS--TTTT-
----GGGS---SS----TT-
----GGG----SS----TT-
----GGG----SSS---TT-
----SGGG---SS----S--
----GGG----SS----TT-
----GGGS---SS----TT-
----GGG----SS----TT-
----GGG----SS----TT-
----GGG---SSSS--STT-
----GGGS---SSS-TTS--
----GGGG---SSS---TT-
----GGGS---SSS---TT-
----GGG----SS----TT-
----GGGS---SS----TT-
----GGGT---SS----TT-
----GGG----SS----S--
----GGGS---SS----TT-
----GGG----SS----TT-
----GGG----SS----TT-
----GGG----TT--TTS--
----GGG----SS--TTTT-
----GGG----SS---STT-
----GGG----SS---STT-
----GGG----SS---STT-
----GGG----SS--TTTT-
----GGG----SS--TTTT-
----GGG----SS--TTTT-
----GGG----SS--TTTT-
----GGG----SS---STT-
----GGGG---SS--TTTT-
----GGGS---SS----TT-
----GGG----SS----TT-
----GGG----SS----TT-
----GGG----SS---SS--
----GGG----SS---STT-
----GGG----SS---STT-
----GGG----SS----TT-
----GGGG---SS---STT-
----GGGS---SS--TTTT-
----GGGS---SS--TTTT-
----GGGS---SS--TTTT-
----STT----SS--TTTT-
----STTS---SS--TTTT-
----GGG----SS----TT-
----TTTT---SS----TT-
----GGG----SS----TT-
----TTTS---SS----TT-
----GGG----SSS---TT-
----TTTT---SS----TT-
----GGGS---SS----TT-
----GGG----SS----TT-
----GGGG---SS----TT-
----GGG----SS----TT-
----GGGS---SS----TT-
----GGGS---SS----TT-
----TTTS---SS----TT-
----GGG---SSS----TT-
----GGG---SSS----TT-
----GGG----SS----TT-
----TTTS---SS----S--
----GGG----SS----TT-
----GGGS---SS----S--
----TTTS---SS----TT-
----GGGS---SS----TT-
----TTTS---SS----TT-
----GGGT---SS----TT-
----GGG----SS---STT-
----TTTS---SS----TT-
----GGGG---SS----TT-
--S-GGGS---SS----TT-
--S-GGGS---SS----TT-
----TTSS---SSS---TT-
--SSGGGS---SS----TT-
---SGGG----SS----TT-
---SGGGS---SS--TTTT-
--S-GGG----SS----TT-
----GGG----SS----TT-
---SGGGS---SS----TT-
---SGGG----SS----TT-
---SGGG----SS----TT-
---SGGG----SS----TT-
----GGG----SS----TT-
----GGG----SS----TT-
----GGG----SS----TT-
----HHHH---SS----S--
----GGGS---SS----TT-
----GGGS---SS----TT-
----TGGG---SS----TT-
----HHHH---SS----TT-
----GGG----SS----TT-
----SGGG---SS---STT-
----GGG----SS---STT-
----GGG----SS---STT-
----GGG----SS----TT-
----GGG----TT----TT-
----GGGG---SS----TT-
----TTTS---SS----TT-
----GGG----SS---STT-
----GGG----SS---STT-
----GGG----SS---STT-
----GGG----SS---SS--
----GGG----SS----TT-
----GGG----SS---STT-
----GGG---STT-S--S--
----GGG----SS----TT-
----GGG----SS----TT-
----GGG----SS---STT-
----SGGG---SS----TT-
----SGGG---TT---STT-
----TTTT---SS----TT-
----STTS---SS--TTTT-
----GGGS---SS---SS--
----SGGG---SS----TT-
----GGGS---SS----TT-
----GGGS---SSS---TT-
----GGGG---TT--TTTT-
----TTTS---SS---STT-
----GGG----SS---STT-
----GGG----SS---STT-
----GGG----SS----TT-
----GGG----SSS--STT-
----GGG----SSS--STT-
----GGG----SS----TT-
----GGG----SS---STT-
----GGGG---SS----TT-
----GGG----SS----TT-
----GGG----SS----TT-
----GGG----SS----TT-
----GGG----SS----TT-
----GGG----SS----TT-
----GGG----SSS---TT-
----GGGG---SS----TT-
----GGG----SS----TT-
----GGG----SS--TTTT-
----GGG----SS--TTTT-
----GGGS---SS-STTTT-
----TTS----SS--TTTT-
----GGG----SS----TT-
----GGG----SS-SSSTT-
----GGGS---SS----TT-
----GGG----SS---STT-
----GGG----SSS---TT-
----GGGS---SS----TT-
----STT----SS---STT-
----GGGS---SS--TTTT-
----TTTS---SS----TT-
----GGGS---SS--TTTT-
----GGG----SS--TTTT-
----GGG----SS---STT-
----GGG----SS--TTTT-
----GGG----SS--TTTT-
----GGG----SS----TT-
----GGG----SS--TTTT-
----TTTS---SS---STT-
----GGG----SS---STT-
----TTT----SS--TTTT-
----GGG----SS---STT-
----TTT----SS---STT-
----SSS----SS--TTTT-
----SGGG---SS--TTTT-
----TTTT---SS----TT-
----STTS--SSS--TTTT-
----GGGS---SS----TT-
----GGGS---SSS---TT-
----SGGG---SS---STT-
----GGG----SS---STT-
----GGG---SSS--TTTT-
----GGG----SS---STT-
----STT----SS--TTTT-
----SGGG---SS--TTTT-
----STT----SS---STT-
----GGGG---SS--TTTT-
----TTTS---TT----TT-
----GGG----SS--TTTT-
----GGG----SS----TT-
----TTT----SS--TTTT-
----GGG----SS---STT-
----GGGS---TT---STT-
----GGG----SS---STT-
----GGG----SS--TTTT-
----GGG----SS--TTTT-
----GGG----SS--TTTT-
----GGG----SS--TTTT-
----STT----SS--TTTT-
----GGG----SS--TTTT-
----GGG----SSS-TTTT-
----GGG----SS--TTTT-
----TTT----SS----TT-
----SGGG---SS----TT-
----GGGS---SS---STT-
----TGGG---SS--TTTT-
----SGGG---SS----TT-
----GGGT---SS----TT-
----GGG----SS---STT-
----GGG----SS---STT-
----GGG----SS----TT-
----SGGG---SS---STT-
----TTT----SS----TT-
----TTT----SS----TT-
----TTT----SS----TT-
----GGG----SS---STT-
----GGG----SS---STT-
----GGG----SS----TT-
----GGGG---SS---STT-
----SGGG---SS---STT-
----TTT----SS--TTTT-
----GGG----SS--TTTT-
----GGG----SS----TT-
----GGG----SS----TT-
----TTTTT--SS---STT-
----TTTT---SS----TT-
----TTT----SS---STT-
----GGG----SS--TTS--
----GGG----SS---STT-
----GGGS---TT----TT-
----GGG----SS---STT-
----GGG----SS--TTTT-
----GGG----SS---STT-
----GGG----SS--TTS--
----GGG----SS---STT-
----GGGG---SS---STT-
----GGGT---TT---STT-
----GGGG---SS----TT-
----GGG----TT--TTTT-
----TTT----TT--TTS--
----GGG----SS--TTTT-
----GGG----SS---STT-
----GGG----SS---STT-
----GGG----SS----TT-
----GGG----SS---STT-
----GGG----SS---STT-
----GGG----SS---STT-
----GGG----SS---STT-
----GGG----TT---STT-
----GGG----SS----TT-
----GGG----SS--TTTT-
----GGG----SS--TTTT-
----TTT----SS--TTTT-
----GGG----TT--TTTT-
----SSTT---SS--TTTT-
----SGGG---SS--TTTT-
----TTTT---SS----TT-
----SSTT---SS---STT-
----GGGG---SSS-TTTT-
----TTTT---SS--TTTT-
----TTTS---TT---STT-
----GGG----SS---STT-
----GGGS---SS----TT-
----GGG----SS--TTTT-
----GGG----TT--TTTT-
----GGG----SS----TT-
----GGG----SS---STT-
----TTT----SS---STT-
----GGG----TT---STT-
----GGG----SSS-TTTT-
----GGG----SS-SSSTT-
----GGG----SSSS-STT-
----GGG---SSS--TTTT-
----GGG----SS--TTTT-
----GGG----SS--TTTT-
----GGG----SS--TTTT-
----GGG----SS--TTTT-
----GGG----SS--TTTT-
----GGG----SS--TTTT-
----GGG----SS--TTTT-
----TTT----SS--TTTT-
----TTT----SS---STT-
----TTT----SS----TT-
----GGG----SS---STT-
----GGG----SS--TTTT-
----SGGG---SS----TT-
----GGG----SS---STT-
----GGG---SSS---STT-
----GGG----TT---STT-
----GGG----SS--TTTT-
----GGG----SS--TTTT-
----GGG----SS---STT-
----GGG----SS---STT-
----GGG----SS--TTTT-
----GGGS---SS---STT-
----GGG----SS----TT-
----GGGS---SS---STT-
----GGGS---SS---STT-
----GGGS---SS---STT-
----GGG----TT----TT-
----GGG----SS---STT-
----GGG----SS---STT-
----GGGS---TT---STT-
----GGGS---SS----TT-
----GGGS---SS----TT-
----SGGG---SS----TT-
----GGGS---SS---STT-
----GGGG---SS----TT-
----GGG----TT---STT-
----GGG----SS---STT-
----GGG----SS---STT-
----GGG----SS----TT-
----GGGG---SS----TT-
----GGG----SS--TTTT-
----GGG----SS---SS--
----GGGS---SS---STT-
----GGG----SS--TTS--
----GGG----SS---STT-
----GGG----SS--TTTT-
----GGG----SS---STT-
----GGG----TT---STT-
----GGG----SS--TTTT-
----TTT----SS---STT-
----GGG----SS----TT-
----GGGG---SS----TT-
----TTT----TT---STT-
----GGG----SS----TT-
----GGG----SS---STT-
----GGG----SS---STT-
----GGG----SS----TT-
----GGG----SS----TT-
----GGG----SS----TT-
----GGG----SS----TT-
----GGG----SS---STT-
----GGG----SS---STT-
----GGG----SS----TT-
----GGG----TT---STT-
----GGG----SS---STT-
----GGG----SS---STT-
----GGG----SS----TT-
----TTTT---SS---STT-
----GGG----SS---STT-
----GGG----SS----TT-
----GGG----SS----S--
----GGG----SS----TT-
----GGG----SS----TT-
----GGG----SS--TTTT-
----GGG----SS--TTS--
----GGG----SS--TTTT-
----GGG----SS---STT-
----GGG----SS----TT-
----GGG----SS---STT-
----GGG----TT---STT-
----GGG----SS----TT-
----GGG----SS--TTTT-
----GGGT---SS---STT-
----GGG----SS----TT-
----GGG----SS----TT-
----GGG----SS----TT-
----GGG----SS--TTTT-
----GGG----SS--TTTT-
----GGG----SS--TTTT-
----GGG----SS--TTTT-
----GGG----SSS-TTTT-
----GGG----SS----TT-
----GGG----SS--TTTT-
----GGG----SS--TTTT-
----GGG----SS--TTTT-
----GGG----SS---STT-
----GGG----SSS--SS--
----GGG----SSS---TT-
----GGG----SSSS--TT-
----GGG----SS----TT-
----GGG----SSS-TTTT-
----GGG----SSSSTTTT-
----GGG----SSS-TTTT-
----GGG----SSS-TTTT-
----GGG----SSS-TTTT-
----TTTS---SS-STTTT-
----GGG----SSSSTTTT-
----GGGS---SSSSTTTT-
----GGGS---SSSSTTTT-
----TTT----SSS-TTTT-
----GGG----SSS-TTTT-
----STT----SSSSTTTT-
----GGG----SSSSTTTT-
----GGG----SSS-TTTT-
----GGG----SSS-SSTT-
----GGG----SSSSSSTT-
----GGG----SSSSSSS--
----GGG----SSSSSSTT-
----GGG----SSSSTTTT-
----GGG----SS--TTTT-
----GGG----SSSSTTTT-
----GGG----SSSSTTS--
----GGG----SSSGGGTT-
----GGG----SSS-TTTT-
----GGG----SSS-TTTT-
----GGG----SSSGGGTT-
----GGG----SS-GGGTT-
----GGGS---SS-STTS--
----GGG----SS--TTT--
----GGG----SS--TTTT-
----GGG----SSS--SS--
----GGG----SSS-TTTT-
----GGG----SSS-TTTT-
----GGG----SSSGGGTT-
----GGG----SSSGGGTT-
----GGG----SSSGGGTT-
----GGG----SSSGGGTT-
----GGG----SS-GGGS--
----GGG----SS--TTTT-
----GGG----SS--TTTT-
----TTS----SSS-SSTT-
----GGG----SSSSTTTT-
----GGG----SS--TTTT-
----GGG----SSS-TTS--
----GGG----SS---SS--
----GGG----SS---STT-
----GGG----SS--TTTT-
----GGG----SSS---TT-
----TTT----SS---STT-
----GGG----SS--TTTT-
----GGG----SS--TTTT-
----GGG----SS--TTTT-
----GGG----SS--TTS--
----GGG----SS--TTTT-
----TTTS---SS--TTTT-
----GGG----SS--TTTT-
----TTT----SS--TTTT-
----GGG----SS--TTTT-
----GGG----SS--TTTT-
----TTTT---SS--TTTT-
----TTT----SS--TTTT-
----TTT----SS--TTS--
----GGG----SS---STT-
----TTTS---SS--TTTT-
----TTTS---SS--TTTT-
----GGGS---SS--TTTT-
----GGG----SS--TTTT-
----GGGS---SS--TTTT-
----GGGS---SS--TTTT-
----GGG----SS--TTTT-
----GGG----SS--TTTT-
----TTT----SS--TTTT-
----GGG----SS-STTTT-
----TTT----SS-GGGTT-
----GGG----SS--TTTT-
----SGGG---SS---STT-
----TTT----SS-S-STT-
----GGG----SS---STT-
----GGG---SSS----TT-
----TTSS---SS---STT-
----GGG----SS-SSSTT-
----GGG----SSSS-STT-
----GGGS---SS-S--TT-
----GGG----TT---STT-
----GGG----SS----TT-
----GGG----SS---STT-
----GGG----SS---STT-
----GGG---SSS----TT-
----GGGS---SS----TT-
----GGGS--SSS----S--
----GGGS---SS--TTTT-
----GGG----SS-TTSTT-
----GGG----SSS-TTTT-
----TTTS---SS--TTTT-
----GGG----SS--TTTT-
----GGG----SS--TTTT-
----TTS----SS--TTTT-
----GGGG---SS--TTTT-
----SSS----TT---SS--
----GGG----SS--TTTT-
----GGG----SS--TTTT-
----TTTS---SS----TT-
----GGG----SS----TT-
----TTTT---SS---STT-
----GGGS---SS---STT-
----SGGG---SS---STT-
----GGG----SS--TTTT-
----TTT----SS--TTTT-
----GGG----SS--TTTT-
----GGG----SS--TTTT-
----GGG----SS--TTTT-
----GGG----SS----TT-
----GGG----SS---STT-
----GGG----SS--TTTT-
----GGGG---SS----TT-
----GGG----SS--TTTT-
----TTT----SS--TTTT-
----GGG----SS---SS--
----GGG----SS----TT-
----GGGG---SS----TT-
----TTT----TT--TTTT-
----GGG----SS---STT-
----GGG----SS--TTTT-
----TTTS---SS--TTTT-
----SGGG---SS----S--
----GGG----SS----TT-
----SSTT---SS--TTTT-
----GGGS---SS--TTTT-
----TTTT---SS--TTTT-
----SGGG---SS--TTTT-
----SGGG---SS--TTTT-
----GGGS---SS----TT-
----TTTT---SS----TT-
----STTS---SS---STT-
----TTTS---SS--TTTT-
----TTTS---SS----TT-
----GGGS---SS--TTTT-
----GGG----SSS--STT-
----GGGS---SS----TT-
----SGGG---SS---STT-
----TTTT---SS----TT-
----SGGG---SS----TT-
--S-TTTS---SS--TTTT-
----GGGG---SS-STTTT-
----TTTS---SS--TTTT-
----TTTT---SS--TTTT-
----GGG----SS--TTTT-
----GGG----SS--TTTT-
----GGG----SS--TTTT-
----GGGS---SSSGGGS--
----TTTS--SSSSGGGTT-
----GGGS--SSSSSTTTT-
----GGG----SSS-TTTT-
----TTS----SSSSTTTT-
----GGGS---SS-STTS--
----GGG----SSSSTTS--
----SSSS---SS-STTTT-
----TTTS---SS-STTTT-
--S-GGGS--SSS--TTTT-
----SGGG---TT-STTTT-
----SGGG---SSS-TTTT-
----TTTT---SSS-TTTT-
----GGG----SS--TTTT-
----GGGG---SS-GGGTT-
----SSTT---SS--TTS--
--S-SSTT---SS-STTTT-
----TTTT---SS-STTTT-
----STT----SSS-TTTT-
----GGG----SS--TTTT-
--S-GGGG---SS--TTS--
--S-STT----SS--TTTT-
----STT----SS--TTTT-
----TTTS---SS--TTTT-
----STTS---SS--TTTT-
----TTTT---SS--TTTT-
----STT----SSSGGGTT-
--S-SGGG---SS-GGGS--
--S-TTTS---SS--TTTT-
----SSTT---SS--TTTT-
--S-TTTS---SS--TTTT-
----TTTS---SS-STTS--
----GGGS---TT-STTTT-
--S-GGG----SS--TTTT-
--S-TTT----SS-STTTT-
--S-GGG----SS-STTTT-
----TTTT---SS-STTTT-
--S-TTTT---SSS-TTTT-
--S-GGGS---SSSSTTTT-
--S-GGGG---SS--TTS--
----SSTT---SS-STTS--
----TTS----SSS-TTTT-
--S-SGGG---SS-TTSTT-
--S-TTTS---SSSSTTS--
--S-TTTT---SSS-TTTT-
----TTTS---SS-STTTT-
----SGGG---SS-GGGTT-
----GGG----SSSSTTTT-
----GGGT---SSSGGGTT-
----GGG----SSSGGGS--
----GGG----SSSGGGTT-
--S-SSTT---SSSTTSTT-
----TTT----SSS-TTTT-
--S-SSSS---SSS-TTTT-
--S-STTS---SSSSTTTT-
----GGG----SSS-TTTT-
----GGG----SSSSTTTT-
----GGG----SSS-TTTT-
----GGG----SSS-TTTT-
--S-SGGG---SSS-TTTT-
--S-STT----SSSSTTTT-
----STT----SSSSTTTT-
----GGG----SSSSTTTT-
----GGG----SSS-TTTT-
----GGG----SS-STTTT-
----STT----SSS-TTTT-
----GGG----SS--TTTT-
----GGG----SS--TTTT-
----GGG----SS--TTTT-
----SGGG---SS--TTTT-
----GGG----SS---STT-
----TGGG---SS--TTTT-
----GGG----SS--TTTT-
----GGG----SS--TTTT-
----SGGG---SS--TTTT-
----GGGS---SS--TTTT-
----SGGG---SS--TTTT-
----GGG----SS---STT-
----GGG----SS--TTTT-
----GGG----SS---STT-
----GGG----SS----TT-
----GGG----SS--TTTT-
----GGG----SS----TT-
----GGG----SS--TTTT-
--S-STT----SS--TTS--
----GGG----SS--TTTT-
----GGGT---SS----TT-
----GGG----SSS---TT-
--S-GGG----SS----TT-
----GGG----SS----TT-
----STTS---SS--TTTT-
----SGGG---SS----TT-
----GGG----SS----S--
----GGG----SS----TT-
----GGGG---SS----TT-
----GGGS---SS----TT-
----GGG----SS----TT-
----GGG----SS----S--
----GGG----SS---STT-
----TTT----SS----S--
----GGG----SS-------
----STTS---SS----TT-
----GGG----SS--TTTT-
----TTT----SS----TT-
----GGG----SS----TT-
----GGG----SS----TT-
----GGG----SS---STT-
----GGG----SS----TT-
----GGG----SS----TT-
----SSTT---SS----TT-
----GGG----SS----TT-
----GGGG---SS----TT-
----STT----SS----TT-
-----TT----SS----TT-
----GGG----SS----TT-
----SGGG---SS----TT-
----GGGS---SS----TT-
----STT----SS----TT-
----GGG----SS----TT-
----GGG----SS----TT-
----GGG----SS----TT-
----STT----SS----TT-
----GGGS---SS--TTTT-
----STT----SS--TTTT-
----GGGS---SS----TT-
---SGGG----SS----TT-
----STT----SS----TT-
----GGG----SS----TT-
----GGG----SS-------
----GGG----SS----S--
---STTT---SSS-------
----TTT----SS-------
----GGG----SS----TT-
---SGGGS---SS-------
---SGGG----SS-------
----GGG----TT-------
--S-GGG----SS----TT-
--S-GGG----SS----TT-
--S-GGGS---TT----TT-
--SSGGGS---SS----S--
--S-TTTS---SS----TT-
--SSGGG----SS----TT-
--SSGGG----SS----TT-
--SSGGGS---SS----TT-
--SSGGGG---SS--TTTT-
--SSGGG----SS----S--
--SSGGG----SS----S--
--SSGGG----SS----S--
--SSGGG----SS----S--
--SSGGGG---SS----S--
--SSGGG----SS----S--
--SSGGG----SS----TT-
--SSGGG----SS--TTTT-
--SSGGG----SS--TTTT-
--SSGGG----SS--TTTT-
---SGGG----SS----TT-
---SGGG----SS---STT-
---SGGG----SS----S--
---SGGGS---SS----S--
---SGGGS---SS----TT-
---SGGGS---SS----S--
---SGGG----SS----S--
---SGGG----SS---SS--
---SGGGS---SS---S---
---SGGGS---SS---SS--
----TTTS---SS----S--
---SGGGS---SS----S--
----TTSS---SS----S--
----GGGS---SS----TT-
---SGGGS---SS----S--
----GGGS---SS----S--
----GGGS---SS----S--
----STTS---SS----TT-
----TTTS---SS---STT-
---SGGG----SS--TTTT-
----TTTT---SS--TTTT-
---SGGGS---SS--TTTT-
---SGGGS---SS--TTTT-
---SGGGS---SS--TTTT-
----TTTS---SS--TTTT-
----GGGG---SS--TTTT-
----GGGS---SS--TTTT-
----TTTT---SS--TTTT-
----GGGS---SSS-TTS--
---STTT----SS-STTTT-
---SGGGS---SS--TTTT-
---SGGGS---SS--GGGG-
---SGGGS---SS--GGGG-
---STTTS---TT--GGGG-
---STGGG---SS--GGGG-
---SGGGS---SS----TT-
---SGGGS---SS--TTTT-
----TTTT---SS--TTTT-
---STTTS---TT--TTTT-
---STTTS---SS--TTTT-
---SGGGS--SSSS-TTTT-
----TTTS---SS--TTTT-
---SGGGG---SS--TTTT-
----TGGG---SS--TTTT-
---STGGG---SS---STT-
---SGGG----SS--TTTT-
---STTT----SS---STT-
---SGGGS---SS--TTTT-
---SGGG----SS-SSSS--
---SGGGS---SS--TTS--
---SSGGG---SSS-TTTT-
---STTTT---SS--TTTT-
---SGGG----SS--TTTT-
---SGGG----SS----TT-
---SSGGG---SS----TT-
---SSGGG---SS----TT-
---SGGG----SS--TTTT-
---SGGGG---SS--TTTT-
---SGGGG---SS--TTTT-
---SGGG----SSS-TTS--
---SGGGG---SSS-TTS--
---SGGGG---SS--TTTT-
---SGGG----SS-STTTT-
---SGGG----SS--TTTT-
---SGGGT---SS--TTTT-
---SSGGG---SS---S---
---STTS----SS-STT---
---SGGG----SS--TTTT-
---SGGGG---SS--TTS--
---SGGGG---SS--TTS--
---SSGGG---SS-------
---SGGG----SS-------
---SGGG----SS----TT-
---SGGGG---SS----TT-
---SGGG----SS----TT-
---SSGGG---SS----S--
---SGGGS---SSS---S--
---STTTT---SSS---S--
----TTTT---SS----S--
---SSGGG---SS----S--
---STGGG---SS----S--
---SGGG----SS----S--
---SGGGG---SS----S--
---SGGGG---SS----S--
---SGGGG---SS----S--
---SGGGS---SS----S--
---SSGGG---SS----S--
---STTTT--SSS----S--
---SGGGG---SS----S--
---SGGGG---SS----S--
---SGGGG---SS----S--
---SSGGG---SS----TT-
---SGGGG---SS----S--
---SGGGG---SS----TT-
---SGGG----SS----TT-
---STTTT---SSS---TT-
---SGGG----SS-------
---SGGG----SS-------
---SGGG----SS-------
---SGGGG---SS-------
---SGGGS---SS----S--
---SGGG----SS----S--
---SGGGG---SS----TT-
---SGGGG---SS----TT-
---SGGG----SS----TT-
---STTS---SSS----TT-
---SGGG----SS----TT-
---STTS---SSS----TT-
---STTS----SS----TT-
---SGGG----SS----TT-
---SGGGS---SS----S--
---SGGGS---SS----TT-
---SGGGSS--SS----TT-
---SGGGT---SS----TT-
---SGGGT---SS----TT-
---SGGGS---SS----TT-
---SGGGS---SS----TT-
---SGGGS---SS----TT-
---SSGGG---SS----TT-
---SGGGS---SS----TT-
---SGGGS---SS----TT-
---SSTTS---SS----TT-
---SGGGG---SS----TT-
---SSGGG---SS----TT-
---SGGGG---SS----TT-
---SSSTT---SS----TT-
---SGGGG---SS----TT-
---SGGG----SS----TT-
---SGGG----SS----S--
---SGGGG---SS----S--
---SGGG----SS----TT-
---SGGGS---SS----TT-
---SGGGS---SS----S--
---SGGGG---SS----TT-
---SGGGG---SS----S--
---SGGG----SS----S--
---STTTT---SS----S--
---SGGGG---SS----S--
---SGGGG---SS----S--
---STTGGG--SS----S--
---SGGGG---SS----S--
---SGGGG--SSS----S--
---SGGGG---SS----S--
---SGGGG---SS----S--
---SGGG----SS----S--
---SGGG----SS----S--
---SGGG----SS----S--
---SGGG----SS----S--
---SGGG----SS----S--
---SGGG----SS----S--
---SGGG----SS----S--
---SGGG----SS----S--
---SGGG----SS----S--
---SGGG----SS----S--
---SGGG----SS----S--
---SGGG----SS----S--
---SGGG----TT----S--
---SGGG----SS----S--
---SGGG----SS----S--
---SGGG----SS----TT-
---SGGG----SS----S--
---SGGG----SS----S--
---SGGG----SS----S--
---SSGGG---SS----S--
---STTGGG--SS----S--
---SGGGS---SS----S--
---SGGGS---SS----S--
---SGGG----SS----S--
---SGGGG---SS----S--
---STTSS---SS----S--
---SGGGG---SS----S--
---SGGG----TT----S--
---SGGG----SS----S--
---SGGGG---SS----S--
---SGGGG---SS----S--
---SGGGG---SS----S--
---SGGG----SS----S--
---SSGGG---SS----S--
---SGGG----SS----S--
---SGGGS---SS----S--
---SGGGS---SS----S--
---SGGGG---SS----S--
---SGGG----SS----S--
---STTTT---SS----S--
---SGGGG---SS----S--
---SGGG----SS----S--
---SGGG----SS----S--
---SSTT----SS----S--
---SGGGGG--SS----S--
---STGGGG--SS----S--
---SGGGG---SS----S--
---SGGG----SS----S--
---SGGGG---SS----S--
---STTGGG--SS----S--
---SGGG----SS----S--
---SGGGG---SS----S--
---SGGGS--SSS----S--
---SGGGS--TTT----S--
---SGGGS--TTT----S--
---SGGGS--TTT----S--
---SGGGT--TTT----S--
---SGGGT--TTT----TT-
---SGGGTS-TTT----S--
---SGGGT--TTT----S--
---SGGGT--TTT----TT-
---SGGGT---SS----S--
---SGGGT---SS----TT-
---SGGGG---SS----TT-
---SGGGT---SS----TT-
---SHHHH---SS----TT-
---STGGG---SS----TT-
---STTTT---SS----TT-
---SSTTS---SS----TT-
---SGGGG---SS----TT-
---SGGG----SS----TT-
---SGGG----SS----TT-
---SGGGG---SS----TT-
---SGGG----SS----TT-
---SGGG----SS----TT-
---SGGG----SS----TT-
---SGGG----SS----TT-
---SGGG----SS----TT-
---SGGG----SS----TT-
---SGGG----SS----TT-
---SGGG----SS----TT-
---SGGGS---SS----TT-
---SGGG----SS----TT-
---SGGGS---SS-------
---SGGGS---SS----TT-
---SGGGS---SS----TT-
---SSTTS---SS----TT-
---SSTTS---SS----TT-
---SGGGG--SSS----TT-
---SGGGG---SS-S--TT-
---SGGG----SS----TT-
---SGGG----SS-S--TT-
---SGGG----SS----S--
---SGGG----TT----S--
---SGGG----SS----S--
---SGGG----TT----S--
---SGGG----SS----TT-
---SGGG----SS----TT-
---SGGG----SS----S--
---SGGG----SS----TT-
---SGGG----SS----TT-
---SGGG----SSSS--S--
---SGGG---SSS-S--TT-
---SGGG----SS----TT-
---SGGG----SS----TT-
---SGGG----SS----TT-
---SGGG----TT-S--S--
---SGGG---SSS-S--S--
---SGGG----SS----TT-
---SGGG----SS----TT-
---SGGG---SSS----TT-
---SGGG---SSS-S--TT-
---SGGG---SSS-S--TT-
---SGGG---SSS-S--S--
--SSGGG---SSS-S--TT-
---SGGG---SSS-S--TT-
--SSGGG---SSS-S--TT-
---SGGG---SSS-S--TT-
---SGGG---GGG-S--TT-
---SGGG---TTT-S--TT-
---SGGG---GGG-S--TT-
--SSGGG---STT-S--TT-
---SGGG---TTT-S--TT-
---SGGG---TTS-S--TT-
--SSGGG---GGG-S--TT-
---SGGG---SSS-S--S--
---SGGG---TTT-S--S--
---SGGG---GGG-S--S--
--SSGGG---STT-S--S--
---SGGG---TTT-S--S--
---SGGG---GGG-S--TT-
---SGGG---GGG-S--TT-
---SGGG---GGG-S--TT-
---SGGG-S-GGG-S--TT-
---SGGG-S-GGG-S--TT-
--SSGGG---GGG-S--TT-
---STTS---GGG-S--TT-
---SGGG---TTT-S--TT-
--SSGGG-S-TTT-S--TT-
---SGGG-S-GGG-S--S--
---SGGG-S-GGG-S--TT-
--SSGGG-S-TTT-S--TT-
---SGGG-S-GGG-S--TT-
---SGGG-S-TTT-S--TT-
---SGGG---TTT-S--S--
---SGGG-S-GGG-S--S--
---SGGG---TTT-S--S--
---SGGG-S-GGG-S--S--
---SGGG---TTT-S--TT-
---SGGG---GGG-S--TT-
---STTT---TTT-S--TT-
---SGGG---TTT-S--S--
---SGGG-S-GGG-S--TT-
---SGGG-S-GGG-S--TT-
---SGGG-S-GGG-S--S--
---SGGG-S-TTT-S--S--
---SGGG---TTS-S--TT-
---SGGG---TTT----S--
---SGGG-S-GGG-S--S--
---SGGG-S-GGG-S--S--
---SGGG-S-GGGSS--S--
---SGGG-S-GGG-S--S--
---SGGG---GGG-S--S--
---SGGG-S-GGG-S--TT-
---SGGG---GGG-S--S--
---SGGG---GGG-S--S--
---SGGG---GGG-S--S--
---SGGG-S-GGG-S--S--
--SSGGG---GGG-S--S--
---SGGG-S-GGG-S--S--
---SSTT---GGG-S--S--
---SGGG-S-GGG-S--S--
---SSTT---GGG-S--S--
---STTT---TTS-S--S--
---STTT---TTT-S--TT-
---SGGG---GGG-S--TT-
---SGGG---GGG-S--TT-
---SGGG---TTS-S--S--
---SGGG---GGG-S--S--
--SSGGG---TTS-S--S--
---STTT---TTT-S--S--
---SGGG-S-TTT----S--
---SGGG-S-TTT-S--S--
--SSGGG-S-TTT----S--
---SGGG-S-TTTS---S--
---SGGGGS-TTT-S--S--
---SGGG-S-TTT----S--
---SGGG-SSTTTT---S--
---SGGG-SSTTTS---S--
---SGGGSS-TTT----S--
---SGGG-S-TTT----S--
---SGGG---TTT----S--
---SGGG-S-TTTS---S--
---SGGG-S-TTT----S--
---SGGG-S-TTT----S--
---SGGG-S-TTT----S--
---SGGG-S-TTT----S--
---SGGG-S-TTT----S--
---SGGG-S-TTT----S--
---SGGG-S-TTT----S--
---SGGG-S-TTT----S--
---SGGG-S-TTT----S--
---SGGG-SSTTT----S--
---SGGGGS-GGG----S--
---SGGGSS-TTT----S--
---SGGGS--TTT----S--
---SGGGSSSTTT----S--
---SGGGS-STTT----S--
---SGGGSS-TTT----S--
---SGGGSS-TTT----S--
---SGGGS--TTT----S--
---SGGGG--TTT----S--
---SGGGSS-TTT----S--
---SGGGG--TTT----S--
---SGGGSS-TTT----S--
---SGGGG--TTT-S--S--
---SGGGG--TTT----S--
---SGGGTSSTTTS---TT-
---SGGGS--TTT----S--
---SGGGG--TTT----S--
---SGGGG--TTT----S--
---SGGGSS-TTT----S--
---SSTTTSSTTT----S--
---SGGGGS-TTT----S--
---SGGGSS-TTT----S--
---SGGGSSSGGG----S--
---SSGGGS-TTT----S--
---SGGGGS-TTT----S--
---SSGGGSSTTT----S--
---SSGGG--TTT----S--
---SGGGGS-TTT----S--
---SGGGGSSTTT----S--
---SSTTTS-TTT----S--
---SGGGTS-TTT----S--
---SGGGGSSTTT----TT-
---SGGGTS-TTT----S--
---SGGGTS-GGG----S--
---SGGGSSSTTT-S--S--
---SGGGSS-GGG----S--
---SGGGTSSGGG----S--
---SGGGTSSTTT----S--
---SGGGTSSTTT----S--
---STTTTS-TTT----S--
---SSGGG--TTT----S--
---SSGGG-STTT----S--
---SGGGSSSTTT----S--
---SGGGG--TTTS---S--
---SSGGGSSTTTS---S--
---SGGGSSSTTT----S--
---SGGGG-STTT----S--
---SGGGSSSTTT----S--
---SGGGGSSTTT----S--
---SGGGSSSTTT----S--
---SGGGGS-TTT----S--
---SGGGSS-TTT----S--
---SGGGTS-TTT----S--
---SGGGTSSTTT----S--
---SGGGSSSTTTS---S--
---SGGGG--TTT----TT-
---SGGGT-STTTS---S--
---SGGGTS-TTT----S--
---SGGGTS-TTT----S--
---SGGGTS-TTT----S--
---SGGGTS-TTT----TT-
---SSTTTS-TTT----TT-
---SGGGTS-TTT----TT-
---SGGGTS-TTT----TT-
---SGGGTSSTTT----TT-
---SGGGTSSTTT----S--
---SGGGSS-TTT----S--
---SSGGGSSTTT----TT-
---SSGGGS-TTTS---TT-
---SGGGTS-TTT----TT-
---SGGGGS-TTT----TT-
---SGGGGS-TTT----S--
---SGGGGS-TTT----S--
---SGGGGS-GGG----S--
---SGGGSSSTTT----S--
---SGGG-S-TTTS---S--
---SGGG-S-TTT----S--
---SGGGGS-TTT----S--
---SGGGGS-TTT----S--
---SGGG---TTTS---S--
---SGGGSS-TTT----S--
---SGGGSS-TTS----S--
---SGGGSS-GGG----S--
---SGGGGS-TTT----S--
---SGGG-S-TTT----S--
---SGGGSS-TTT----S--
---SGGGGS-TTT----S--
---SSGGGS-TTT----S--
---SGGGSS-TTT----S--
---SGGGSSSTTT----S--
---SGGGGS-TTT----S--
---SGGG-S-TTT----S--
---SGGGSS-TTT----S--
---SSGGGS-TTT----S--
---SGGGS--TTT----S--
---SGGGSS-TTT----S--
---SGGGTS-TTT----S--
---SSGGG--TTT----S--
---SGGGTSSTTT----S--
---SGGGT-STTT----S--
---SGGGTSSTTT----S--
---SGGGSS-TTT----S--
---SGGGTSSTTT----S--
---SGGGGSSTTT----S--
---SGGGSSSTTT-S--S--
---SGGGS--TTT----S--
---SGGG-SSTTS-S--S--
---SGGGSS-GGG-S--S--
---SGGGTSSGGG----S--
---SGGGTSSTTT----S--
---SGGG-S-TTT----S--
---SGGG-S-TTTSS--S--
---SGGGSSSGGG-S--S--
---SGGGSSSTTT----S--
---SGGGSS-GGG----S--
---SGGGGS-TTT----S--
---SGGG-S-TTT-S--S--
---SGGG-SSTTT----S--
---SGGGSSSTTTS---S--
---SGGGSSSTTT----S--
---SGGGSS-TTT----S--
---SGGGGS-TTT----S--
---SGGGGS-TTT----S--
---SGGGSSSTTTSS--S--
---SGGG-S-TTT----S--
---SGGGSSSGGG----S--
---SGGGSS-TTT----TT-
---SGGGSS-TTT----TT-
---SGGGSS-TTS-S--S--
---SSGGGS-TTT----TT-
---SGGGGS-TTT----TT-
---SGGGGS-TTT----TT-
---SGGGGS-TTT-S--TT-
---SGGGGS-TTT----TT-
---SGGGG--TTT----TT-
---SSTTS--TTT----TT-
---SGGGGS-TTT----TT-
---SSGGGS-TTT----TT-
---SGGG-S-TTT----TT-
---SGGGSS-TTT----TT-
---SGGG-S-TTT----S--
---SGGGGS-TTT----TT-
---SGGGSS-TTT-S--TT-
---SGGGGS-TTT----TT-
---SGGGSSSTTT----TT-
---SGGGS-STTT----TT-
---SGGGGSSTTT----TT-
---SGGGS--TTT----TT-
---SGGGT--TTT----TT-
---SGGGGS-GGG----TT-
---SGGGGSSTTT----S--
---SGGGTSSTTT----S--
---SGGGTSSTTT----TT-
---SGGGTS-TTT----S--
---SGGGSSSTTT----TT-
---SGGGTS-TTT----TT-
---SGGGGSSTTT----TT-
---SGGGTS-TTT----TT-
---SSTTTS-TTT----TT-
---SGGGTSSTTTS---TT-
---SGGGTSSTTT----S--
---SGGGTSSTTT----TT-
---SGGGGSSTTT----S--
---SSGGG--TTT----S--
---SGGGS--TTT----TT-
---SGGGTS-TTT----TT-
---SGGGG--TTT----TT-
---SGGG---TTT----TT-
---SGGGSS-TTT----TT-
---SGGG---TTT----TT-
---SGGGSSSSSS-S--TT-
---SGGGGSSSSSS---TT-
---SGGG---TTT----TT-
---SGGGT-STTTS---TT-
---SGGG---TTTSS--TT-
---SGGGS--TTT----TT-
---SGGGG--TTT----S--
---SSGGG--TTT----TT-
---SGGGS--TTT----S--
---SGGGGS-TTT----TT-
---SGGGGS-TTT----TT-
---SGGGSS-TTT----TT-
---SGGGSS-TTT----S--
---SSGGGS-TTT----S--
---SGGGSS-TTT----S--
---SGGGGS-TTT----S--
---SGGGSS-TTT----TT-
---SGGGSS-TTT----TT-
---SGGGSS-TTT----TT-
---SGGGS--TTT----TT-
---SGGGSS-TTT----TT-
---SGGGGS-TTT----S--
---SGGGSS-TTT----TT-
---SGGGGS-TTS----S--
---SSGGGS-TTT----S--
---SGGGGS-TTT----S--
---SGGGSS-TTT----S--
---SGGGG--TTT----S--
---SGGGGS-TTT----S--
---SGGGG--TTT----TT-
---SGGGG--TTT----TT-
---SGGGSS-TTT----TT-
---SGGGGS-TTT----TT-
---SGGGGS-TTT----TT-
---SGGGGS-TTT----S--
---SGGGTS-TTT----TT-
---SGGGSS-TTT----S--
---SGGGSS-TTT----S--
---SGGGS--GGG----S--
---SGGGSS-GGG----TT-
---SGGGSS-TTT----TT-
---SGGGTS-TTS----TT-
---SGGGSS-GGG-S--TT-
---SGGG-S-GGG----S--
---SGGGSS-GGG----S--
---SGGGSS-TTS----TT-
---SGGGGS-GGG----S--
---SGGGSS-TTT----S--
---SGGGSS-TTT----S--
---SGGGGS-TTT----TT-
---SGGGS--TTT----TT-
---SGGGG--TTT----TT-
---SGGGS--TTT----TT-
---SGGGS--TTT----TT-
---SGGGS-STTT----TT-
---SGGGS--TTT----TT-
---SGGGS--TTT----TT-
---SGGGG--TTT----TT-
---SGGGGS-TTT----TT-
---SGGGGS-TTT----TT-
---SGGGS--TTT----TT-
---SGGGS--TTT----S--
---SGGGS--TTT----TT-
---SGGGS--TTT----S--
---SGGGS--TTT----S--
---SGGGSS-TTT----TT-
---SGGG-SSTTT----TT-
---SGGGSS-TTT----S--
---SGGGGS-TTT----TT-
---SGGG-SSTTTS---TT-
---SGGGSSSTTT----TT-
---SGGGSS-TTT----TT-
---SGGGSSSTTT-S--TT-
---SGGGTS-TTT----S--
---SGGGTS-TTT----S--
---SGGGGS-TTT----TT-
---SGGGGSSGGG----S--
---STTSSS-TTT----S--
---SGGGGSSTTT----S--
---SGGG---TTT-S--TT-
---SGGG---TTT----TT-
---SGGGGS-TTT----S--
---SGGGG--TTT----S--
---SGGGGS-TTT----S--
---SGGGGS-TTT----TT-
---SSGGGS-TTT----TT-
---SGGGGS-TTT----S--
---SGGGGSSTTSSS--S--
---SGGGGS-TTT----TT-
---SGGGSS-GGG-S--TT-
---SGGG-S-GGG-S--TT-
---SGGGSS-GGG----TT-
---SGGGGS-GGG----TT-
---SGGGGS-TTT----S--
---SGGGSS-GGG-S--TT-
---SGGGGS-TTT----TT-
---SGGGGS-TTT----S--
---SGGGGS-TTT----TT-
---SGGGTS-TTT----S--
---SGGGGS-TTT----S--
---SGGG-S-GGG-S--TT-
---SGGGSS-TTT----S--
---SGGGGS-TTT----S--
---SSGGGS-TTT----S--
---SGGGSS-TTT----TT-
---SGGGGS-TTT----S--
---SGGGSS-TTT----S--
---SSGGGSSGGG----S--
---SGGGGS-TTT----S--
---SGGGGS-TTT----S--
---SSGGGS-TTT----S--
---SGGGG--TTT----S--
---SGGGS--GGG----TT-
---SGGGGS-TTT----TT-
---SGGGGS-TTT----S--
---SGGGSS-TTT----S--
---SSGGG--TTT----S--
---SGGGGS-TTT----S--
---SGGGGS-TTT----S--
---SGGGGSSTTT----S--
---SGGGGS-TTT----S--
----GGGSS-TTT----S--
---SGGGG--TTT----S--
---SGGGGS-TTT----TT-
---SGGGGS-TTTS---TT-
---SGGG-S-GGG----S--
---SGGGGS-TTT----S--
---SGGGSS-TTT----S--
---SGGGSS-TTT----S--
---SGGGGS-TTT----S--
---SGGGGS-TTT----S--
---SGGGSS-TTT----S--
---SGGGSS-TTT----S--
---SGGGSS-TTT----S--
---SGGGSSSTTT----TT-
---SGGGSS-TTT----TT-
---SGGGSS-TTT----TT-
---SGGGSS-TTT----TT-
---SGGGSS-TTT----TT-
---SGGGGS-TTT----TT-
---SGGG-S-GGG----TT-
---SGGGSS-TTT----TT-
---SGGGSS-GGG----TT-
---SSGGGS-TTT----TT-
---SGGGSS-TTT----TT-
---SGGGSS-TTT----TT-
---SGGG-S-TTT----TT-
---SGGGSS-TTT----TT-
---SGGG-S-TTT----TT-
---SGGG-S-TTT----TT-
---SGGG---TTT----TT-
---SGGGSSSTTT----TT-
---SGGGSS-TTT----TT-
---SGGGSS-TTT----TT-
---SGGGSSSTTT----S--
---SGGGS--TTT----TT-
---SGGG-S-TTT----TT-
---SSTTSS-TTT----S--
---SGGGGSSTTTS---TT-
---SGGG---TTT----TT-
---SSTT---GGG-S--S--
---SGGG---GGG-S--S--
---SGGG-S-TTT-S--TT-
---SGGG-S-GGG-S--TT-
---SGGG---GGG-S--S--
---SGGG---GGG-S--S--
---STTTS--TTT-S--TT-
---SSTT-S-TTT----TT-
---SGGGSS-GGG-S--TT-
---SGGG-S-GGG-S--TT-
---SGGG---GGG-S--TT-
---SGGGSS-GGG-S--TT-
---SGGG-S-GGG-S--TT-
---SGGG-S-GGG-S--S--
---SGGG---GGG-S--S--
---SGGG---GGG-S--S--
---SGGG-S-GGG-S--TT-
---SGGG-S-GGG-S--TT-
---SGGG-S-GGG-S--TT-
---SGGG-S-GGG-S--TT-
---SGGG---GGG-S--TT-
---SGGG---GGG-S--TT-
---SGGG---GGG-S--S--
---SGGG-S-GGG-S--S--
---SGGG---GGG-S--TT-
---SGGG-S-GGG-S--S--
---SGGG-S-GGG-S--TT-
---SGGGSS-GGG-S--TT-
---SSTT---TTS-S--TT-
---STTT---GGG-S--TT-
---SGGG---GGG-S--TT-
---SGGG-S-GGG----TT-
---STTT---GGG-S--TT-
----GGG---GGG-S--TT-
---SGGG-S-GGG-S--TT-
---SGGG---GGG-S--TT-
---SGGG-S-GGG-S--TT-
---SGGG---GGG-S--TT-
---SGGG-S-GGG-S--S--
---SGGGS-SGGG-S--S--
---SGGG-S-GGG-S--S--
---SGGGSS-GGG-S--S--
---SGGGSS-GGG----TT-
---SGGGSS-GGG----TT-
---SGGG-S-GGG----TT-
---SGGG-S-GGG----S--
---SGGG-S-GGG-S--TT-
---SGGG-S-GGG-S--TT-
---SGGG-S-GGG-S--TT-
---SGGG-S-GGG-S--TT-
---SGGG-S-GGG-S--TT-
---SGGG-S-GGG----TT-
---SGGG---GGG-S--TT-
---SGGG-S-TTT-S--TT-
---SGGG-S-GGG-S--TT-
---SGGGS--GGG-S--TT-
---SGGG-S-GGG----S--
---SGGG---GGG-S--S--
---SGGG---TTT-S--S--
---SGGGSS-GGG----S--
---SGGGS--GGG----TT-
---SGGGSS-TTT----TT-
---SGGGGS-TTT----TT-
---SGGGSS-TTT----S--
---SGGGSS-TTS----S--
---SGGGTS-TTS----S--
---SGGGGS-TTT----S--
---SGGGTS-TTT----TT-
---SSGGGS-TTT----TT-
---SGGGTS-TTS----TT-
---SSGGGS-TTT----S--
---SGGGSS-TTT----S--
---SGGGSS-TTT----S--
---SGGGSSSGGG-S--TT-
---SGGGSS-GGG----TT-
---SGGGS--GGG-S--S--
---SGGGSS-GGG-S--TT-
---SSTT-S-GGG-S--TT-
---SGGGSS-GGG----TT-
---SGGGSS-GGG----TT-
---SGGGSS-GGG-S--TT-
---SGGGS--GGG-S--TT-
---SGGGSS-GGG-S--TT-
---SGGGSS-GGG-S--TT-
---SGGGSS-TTT----TT-
---SGGGSS-TTT----TT-
---SGGGSS-TTT----TT-
---SGGGSS-TTT----TT-
---SGGGSS-TTT----TT-
---SGGGSS-GGG----TT-
---SGGGSS-TTS-S--TT-
---SGGGSS-GGG----TT-
---SGGGSS-GGG----TT-
---SGGGSS-GGG----TT-
---SGGGSS-GGG----TT-
---SGGGSS-GGG-S--TT-
---SGGGSS-GGG-S--TT-
---SGGGSS-GGG----TT-
---SGGGSS-GGG-S--TT-
---SGGG-S-GGG-S--TT-
---SGGGSS-GGG-S--TT-
---SGGGSS-TTT----TT-
---SGGGSS-GGG----TT-
---SGGG---GGG-S--TT-
---SGGG-S-GGG-S--TT-
---SGGGSS-GGG----TT-
---SGGGSS-GGG----TT-
--SSGGG-S-GGG----S--
---SGGGSS-GGG----TT-
---SGGGSS-GGG----TT-
---SSTTSS-GGG-S--TT-
---SGGGS--GGG-S--TT-
---SGGGSS-TTS----TT-
---SGGGSS-GGG-S--TT-
---SGGGSS-GGG----TT-
---SGGGSS-GGG----TT-
---SGGGSS-GGG----TT-
---SSTTSS-GGG----S--
---SGGGSS-GGG----TT-
---SGGGSS-TTT----TT-
---SGGG-S-GGG-S--TT-
---SGGG-S-GGG----TT-
---SGGGSS-GGG----TT-
---SGGG---TTT----S--
---SSTTSS-GGG-S--TT-
---SGGGS--GGG-S--S--
---SGGGSS-TTT-S--TT-
---SGGGSS-TTT----TT-
---SGGGSS-GGG----S--
---SGGGSS-TTT----TT-
---SGGGSS-TTT----TT-
---SGGGS--TTT----TT-
---SGGGS--TTT----S--
---SGGG-S-TTT----TT-
--SSGGGSS-TTT----S--
--SSGGGSS-TTT----TT-
--SSGGG-SSTTTS---S--
--SSGGG-SSTTT----TT-
---SGGG-S-TTT----TT-
---SGGG-S-GGG----TT-
--SSGGGSS-TTT----TT-
---SGGG-S-TTT----TT-
---SGGGSS-TTT----TT-
---SGGGSS-TTT----TT-
---SGGGGSSTTT----TT-
---SGGG-SSTTTS---TT-
---SGGGSS-TTT----TT-
---SGGGSS-TTT----S--
---SGGGSS-TTT----TT-
---SGGGS--TTT----TT-
---SGGGSS-TTT----TT-
--SSGGGSS-TTT----S--
---SGGGS--TTT----S--
--SSGGGS--TTT----TT-
--SSGGGSS-TTT----S--
--SSGGGSS-TTT----TT-
--SSGGGSS-TTT----TT-
---SGGG-S-TTTS---TT-
---SGGG---TTT----S--
---SGGG-S-TTT----TT-
---SGGGSS-TTT----TT-
---SGGG-S-TTT----S--
---SGGGSS-TTT----S--
---SGGGGS-TTT----TT-
---SGGGS--TTT----S--
--SSGGGSS-TTT----S--
--SSGGGGS-TTT----TT-
--SSGGGS--TTT----S--
---SGGGS--TTT----TT-
---SGGGGS-TTT----S--
---SGGGSS-TTT----S--
---SGGGGS-GGG----TT-
---SGGGSS-TTT----S--
---SGGGSS-TTT----S--
--SSGGG-S-TTT----S--
--SSGGGSS-TTS----S--
---SGGGSSSTTT----S--
---SGGGSS-TTT----S--
---SGGGSSSTTT----S--
---SGGGSS-TTS----S--
---SGGG-S-TTT----S--
---SSGGGSSTTT----S--
---SGGGSSSTTT----S--
--SSGGGSS-TTT----S--
---SGGGSS-TTT----S--
---SGGGSS-GGG----S--
---SGGGS--TTT----S--
---SGGGSSSGGG----S--
---SSGGGSSTTT----S--
--SSGGGSS-TTT----S--
--SSGGGSSSTTT----S--
--SSGGGSS-TTT----S--
---SGGG-S-TTT----S--
---SGGGSS-TTT----S--
--SSGGGSS-TTT----S--
---SGGGSS-TTT----S--
---SGGGGS-TTT----S--
---SGGGGS-TTT----S--
---SGGGGS-TTT----S--
---SGGG-S-GGG----S--
---SGGGSS-GGG----S--
---SGGGSS-GGG----S--
---SGGGSS-TTT----S--
---SGGGS--TTT----S--
---SGGG-S-TTT----S--
---SGGG-S-TTT----S--
---SGGGGSSTTT----TT-
---SGGGS--TTT----S--
---SGGGGS-TTT----S--
---SGGGSS-TTT----S--
---SGGGGS-TTT----S--
---SGGGSS-TTT----S--
---SGGGGSSTTTS---S--
---SGGGSSSGGG----S--
---SGGGGS-TTT----S--
---SGGGGS-TTT----S--
---SGGGGSSTTT----S--
---SGGG-S-TTT----S--
---SGGGSS-TTT----S--
---SGGG-S-TTT----S--
---SGGGSS-TTT----S--
---SGGGGS-TTT----S--
---SGGGTS-TTT----S--
---SGGGSS-TTT----S--
---SGGGSS-GGG----S--
---SGGGGS-GGG----S--
---SGGGSS-GGG----S--
---SGGGSS-GGG----S--
---SGGGSS-TTT----S--
---SGGGSS-GGG----S--
---SGGGSS-TTT----S--
---SGGGSS-TTT----S--
---SGGGSS-TTT----S--
---SGGGSS-GGG----S--
---SGGGSS-TTT----S--
---SGGGSS-TTT----S--
---SGGGSS-TTT----S--
---SGGGSS-TTT----S--
---SGGGGS-TTT----S--
---SSGGGS-GGG----S--
---SGGG-S-TTT----S--
---SGGGSS-TTT----S--
---SGGGSS-TTT----S--
---SGGGSS-TTT----S--
---SGGGSS-TTT----S--
---SGGGSS-TTT----S--
---SGGGSSSTTT----S--
---SGGGSSSTTT----S--
---SGGGTSSTTT----S--
---SGGGGS-TTT----S--
---SGGGS--TTT----S--
---SGGGGS-TTT----S--
---SGGGTSSTTT----S--
--SSGGGTS-TTT----S--
---SGGGS--TTT----S--
---SGGGTS-TTT----S--
---SGGG-S-TTT----S--
---SSGGG--TTT----S--
---SSGGGS-TTT----S--
---SGGGGS-TTT----S--
---SGGGSS-TTS----S--
---SGGGGS-TTT----S--
---SGGGGSSTTT----S--
---SGGGSSSTTTS---S--
---SGGGGS-TTT----S--
---SGGGGSSTTT----S--
---SGGGSSSTTT----S--
---SSGGGS-TTT----S--
--SSGGGTS-TTT----S--
--SSSGGGS-TTT----S--
--SSGGGSS-GGG----S--
---SGGGSS-GGG----S--
--SSGGGSS-GGG-S--S--
---SGGGSS-GGG-S--S--
---SGGGSS-GGG-S--S--
---SGGGTS-TTT----S--
---SGGGSS-TTT----S--
---SGGGSS-TTT-S--S--
---SGGGSSSTTT----S--
---SGGGGSSTTT----S--
---SGGGSSSGGG----S--
---SGGGSSSGGG----S--
---SSTTSS-GGG----S--
---SGGGGS-GGG----S--
---SGGGSS-GGG----S--
---SGGGSS-GGG----S--
---SGGGGS-GGG----S--
---SSGGGS-GGG----S--
---SGGGSS-GGG----S--
---SGGGSS-GGG----S--
---SGGGSS-GGG----S--
---SSGGGS-GGG----S--
---SGGGGS-GGG----S--
---SSGGGS-TTT----S--
---SGGG-S-GGG-S--S--
--SSGGG-S-TTT----S--
---SGGGSS-TTT----S--
---SGGGGS-TTT-S--S--
---SGGG-S-TTT----S--
---SGGG-S-GGG----S--
---SGGGSS-TTT----S--
---SGGGSS-GGG----S--
---SGGG---GGG----S--
---SGGGGS-GGG----S--
---SSGGGS-TTT----S--
---SGGGTS-GGG----S--
---SGGGG-STTT----TT-
---SGGGT--TTT----TT-
---SGGGT-STTT----TT-
---SGGGS--TTT----TT-
---SGGGS--TTT----S--
---SGGGG-STTT----TT-
---SGGGG--TTT----TT-
---SGGGT--TTTS---TT-
---SGGGG-STTT----S--
---SSTT-S-GGG----S--
---SGGGGS-TTT----S--
---SSGGGSSGGG----S--
---SGGG-S-TTT----S--
---SGGGGS-TTT----TT-
---SGGGSS-TTT----S--
---SGGGSS-TTT----TT-
---SGGGSS-TTT----S--
---SGGGGS-GGG----S--
---SSGGGSSGGG----S--
---SGGGGTTGGG----S--
---SGGGGS-GGG----S--
---SGGGGS-TTT----S--
---SGGGGS-GGG----S--
---SGGGSSSTTT----S--
---SSGGGS-TTT----S--
---SSGGGS-GGG----S--
---SGGGSSSGGG----TT-
---SGGGGS-TTT----S--
---SGGGGSSTTT----TT-
---SGGGSS-TTT----TT-
---SGGGGS-TTT----TT-
---SGGGGS-TTT----TT-
---SGGG-S-TTT----TT-
---SGGGGSSTTT----S--
---SGGGG--TTT----TT-
---SSTTTS-TTT----TT-
---SGGGGS-TTT----TT-
---SSGGGSSGGG----TT-
---SGGGSSSTTT----TT-
---SGGGGS-TTT----TT-
---SGGG-S-TTT----TT-
---SGGGSS-TTT----TT-
---SGGG-S-TTT----TT-
---SGGG-S-GGG----S--
---SGGGSS-TTT----TT-
---SGGGGS-GGG----TT-
---SGGGSS-TTT----TT-
---SGGGSS-TTT----TT-
---SSGGG--TTT----TT-
---SGGGGS-TTT----S--
---SSGGGS-TTT----TT-
---SGGGGS-TTT----S--
---SGGGG--TTT----TT-
---SGGGS--TTT----TT-
---SGGGS--TTT----TT-
---SGGGG--TTT----TT-
---SGGGSS-TTT----TT-
---SGGGSS-TTT----TT-
---SGGGGS-TTT----TT-
---SGGGG--TTT----TT-
---SGGGSS-TTT----TT-
---SGGGSS-TTT----S--
---SGGGS--TTT----TT-
---SGGGS--TTT----TT-
---SGGGS--TTT----TT-
---SGGGS--TTT----TT-
---SSTTSS-TTT----TT-
---SGGGSS-TTT----TT-
---SSTT-S-TTT----TT-
---SGGGSS-TTT----S--
---SGGGSS-TTT----TT-
---SGGGSS-TTT----TT-
---SGGGSS-GGG----TT-
---SGGGGS-TTT----S--
---SGGGGS-TTT----S--
---SGGGTS-TTT----TT-
---SGGGGS-TTT----TT-
---SGGGGS-TTT----S--
---SGGGGS-TTT----TT-
---SGGGSSSTTT----TT-
---SGGGSSSTTT----TT-
---SGGGSS-TTTS---TT-
---SGGGSSSTTT----TT-
---SGGGGS-TTT----TT-
---SGGGTS-TTT----TT-
---SGGGSSSGGG----TT-
---SGGGSSSTTTS---S--
---SGGGSS-TTT----S--
---SSGGG--TTT----S--
---SSGGGS-TTT----S--
---SGGG-S-TTT----S--
---SSGGGSSTTTS---S--
---SGGGGSSTTT----S--
---SGGGGSSTTT----S--
---SGGGGSSTTT----S--
---SGGG-S-TTT----S--
---SGGGTSSGGG----S--
---SGGGSS-TTT----S--
---SGGGTS-TTT----S--
---SGGGTS-GGG----S--
---SGGGTS-TTT----S--
---SGGGTS-TTT----S--
---SGGGSS-TTT----S--
---SGGGGS-TTT----S--
---SGGGSS-TTT----TT-
---SGGG-S-TTT----TT-
---SGGGSS-TTT----TT-
---SGGGSS-TTT----TT-
---SGGGS--TTT----TT-
---SGGG---TTT----TT-
---SGGGS--TTT----S--
---STTSSSSTTT----TT-
---SGGGS--TTT----TT-
---SGGGS--TTT----TT-
---SGGGS--TTT----TT-
---SGGGS--TTT----TT-
---SGGGS--TTT----TT-
---STTSS--TTT----TT-
---SGGGS--TTT----TT-
---SGGGS--TTT----S--
---SGGGS--TTT----TT-
---SGGGS--TTT----S--
---STTTT--TTT----S--
---SGGGS--TTT----S--
---STTSSS-TTT----TT-
---SGGG---TTT----TT-
---SGGG---TTT----TT-
---SGGGS--TTT----TT-
---SGGGS--TTT----TT-
---SGGGS--TTT----TT-
---SGGGT--TTT----TT-
---SSSTTSSTTT----S--
---STTTT--TTT----S--
---STTTT-STTTS---S--
---SGGGSS-TTT----S--
---SGGGG-STTT----S--
---SGGGT--TTT----S--
---SSHHHH-TTT----TT-
---SGGGSS-TTT----TT-
---SGGGG--TTT----TT-
---SGGGS--TTT----TT-
---SGGGG--TTT----TT-
---SGGGS--TTT----TT-
---SGGGTS-TTT----TT-
---SGGGT--TTT----TT-
---SGGGS--TTT----TT-
---SGGGG--TTT----S--
---STTTT--TTT----TT-
---SGGGG--TTT----TT-
---SGGGG--TTT----TT-
---SGGGG-STTT----TT-
---SGGGG-STTTS---S--
---SGGGG--TTT----S--
---SGGGTS-TTT----TT-
---SHHHH--TTTS---TT-
---SGGGS-STTTS---TT-
---SSTTS-STTT-------
---STTTT--TTT----TT-
---SGGGT-STTT----TT-
---SSTTS--TTT----TT-
---SGGGT--TTT----TT-
---SGGGT--TTT----S--
---SGGGT--TTT----TT-
---SGGGT--TTT----TT-
---SGGGG--TTT----TT-
---SGGGS--TTT----S--
---SGGGTS-TTT----TT-
---SGGGTS-TTT----TT-
---SGGGTS-TTT----TT-
---SGGGT--TTT----TT-
---SGGGTS-TTT----TT-
---SGGGTS-TTT----TT-
---SGGGTS-TTT----TT-
---SGGGTS-TTT----TT-
---STHHHHSTTT----TT-
---SGGGGS-TTT----S--
---SSGGG--TTT----S--
---SSGGGS-TTT----S--
---SSSTT--TTT----S--
---SSGGGS-TTT----TT-
---SGGGTS-TTT----TT-
---SSGGG--TTT----TT-
---SGGGGS-TTT----TT-
---SSGGGSSTTT----S--
---SGGGGSSTTT----TT-
---SSGGGS-TTT----TT-
---SGGGS--TTT----S--
---SGGGS--TTT----TT-
---SGGGGS-TTT----S--
---SGGGG--TTT----TT-
---SGGGTS-TTT----TT-
---SGGGG--TTT----S--
---SSGGG--TTT----S--
---SGGGGS-TTT----S--
---SGGGGS-TTT----S--
---SSGGG--TTT----S--
---SGGGGS-TTT----TT-
---SSGGGS-TTT----S--
---SGGGGS-TTT----S--
---SSGGGS-TTT----TT-
---SSGGGS-TTT----S--
---SSGGG--TTT----TT-
---SGGGSSSTTT----S--
---SSGGG--TTT----TT-
---SGGGG--TTT----TT-
---SGGGG--TTT----TT-
---SGGGSSSTTTS---TT-
---SSGGGSSTTTS---TT-
---SGGGGSSTTTS---TT-
---SGGGG-STTT----TT-
---SGGGG--TTT----TT-
---SSGGGS-TTT----TT-
---SGGGTS-TTT----S--
---SGGGT--TTT----TT-
---SGGGG--TTT----TT-
---SGGGG--TTT----S--
---SSGGGS-TTT----S--
---SGGGT--TTT----S--
---SGGGT--TTT----S--
---SGGGTS-TTT----S--
---SGGGT--TTT----TT-
---SGGGT-STTT----S--
---SGGGT-STTT----S--
---SGGGT--TTT----S--
---SGGGT-STTT----TT-
---SGGGTS-TTT----TT-
---SGGGTS-TTT----TT-
---SGGGT-STTT----TT-
---SGGGS-STTT----S--
---SGGGS--TTT----TT-
---SGGGS--TTT----TT-
---SGGGS--TTT----TT-
---SGGGS--TTT----TT-
---SGGGS--TTT----TT-
---SGGGS--TTT----TT-
---SGGGS--TTT----TT-
---SGGGS--TTT----TT-
---SGGGS--TTT----TT-
---SGGGS--TTT----TT-
--SSGGGS--TTTS---TT-
---SGGG---TTT----TT-
---SGGG---TTT----TT-
---SGGGS--TTT----S--
---SGGGS--TTT----S--
---SGGGS--TTT----TT-
--SSGGGS--SSS----TT-
--SSGGGS-STTT----TT-
---SGGGS--TTT----TT-
---SGGGS--TTT----TT-
--SSGGGS--TTT----TT-
--SSGGGS--TTT----S--
--SSGGGS--TTT----TT-
---SGGGSS-TTT----TT-
---SGGGS--TTT----S--
---SGGGS--TTT----S--
---SGGGS--TTT----S--
---SGGGSS-TTT----S--
---SGGGTS-TTT----S--
---STTSSS-TTTS---TT-
---SGGG-S-TTTS---S--
---SSGGGS-GGGS---TT-
---SGGGSS-TTTS---S--
---SGGG-SSTTTS---S--
---SGGG-S-GGGS---TT-
---SGGG-S-TTTS---TT-
---SGGG-S-TTTS---TT-
---SGGG-S-TTT----TT-
---SGGG-S-TTTS---TT-
---SGGG-S-TTTS---TT-
---SSTT-S-TTTS---TT-
---SGGG-S-TTTS---TT-
---SGGG-S-TTTS---S--
---SGGG-S-TTT----TT-
---SGGG-S-TTT----TT-
---SGGG-S-TTT----TT-
---SGGG-S-TTTS---S--
---SGGGGS-TTT----S--
---SSTT-S-TTTS---S--
---SGGG-S-TTTS---TT-
---SGGG-S-TTT----TT-
---SGGG-S-TTT----TT-
---SGGG-S-TTT----TT-
---SGGGGS-GGGS---TT-
---SGGG-S-TTT----TT-
---SGGG-S-TTT----S--
---SSTT-S-TTT----TT-
---SGGG-S-TTT----TT-
---SGGG-S-TTTS---TT-
---SGGG-S-TTTS---S--
---SGGG-S-TTT----TT-
---SGGG-S-TTTS---TT-
---SGGG-S-TTTS---TT-
---SGGG-S-TTTS---S--
---SGGGGS-TTTS---S--
---SGGGGS-TTT----S--
---SGGG-S-TTT----TT-
---SGGG-S-TTT----TT-
---SGGG-S-TTT----S--
---SGGG-S-TTT----S--
---SGGG-S-GGG----TT-
---SGGG-S-TTT----TT-
---SGGG---TTT----TT-
---SGGG-S-TTT----TT-
---SGGG-S-TTT----TT-
---SGGG-S-TTT----TT-
---SGGG-S-TTT----S--
---SGGG-S-TTT----S--
---SGGG-S-TTT----TT-
---SSGGGSSGGG----TT-
---SGGG-S-TTT----TT-
---SGGGGS-TTT----TT-
---SGGG-S-TTT----S--
---SGGGSS-TTT----S--
---SGGGS--TTT----S--
---SGGGGS-GGG----S--
--SSGGGSS-GGG----TT-
---SGGGGS-TTT----S--
---SGGG-S-TTT----TT-
---SGGG-S-TTT----TT-
---SGGGSS-TTT----TT-
---SGGGSS-TTT----TT-
---SGGGSS-TTT----S--
---SGGGS--TTT----TT-
---SGGGSS-GGG----S--
---SGGG-S-TTT----TT-
---SGGGGS-TTT----TT-
---SGGGTS-TTT----TT-
---SGGGSS-TTT----TT-
---SGGGSSSGGG----TT-
---SGGGGSSTTT----TT-
---SSGGGSSTTT----S--
--SSGGG-S-TTT----TT-
---SGGGS--TTT----S--
---SGGGGS-TTT----TT-
---SGGGS--TTT----TT-
---SGGGG--TTT----S--
---SGGGG-STTTS---TT-
---SGGGG-STTTS---S--
--SSGGGSS-TTTS---S--
---SGGGS--TTT----TT-
--SSGGGS--TTT----TT-
--SSGGGG--TTT----S--
---SGGGG--TTT----TT-
---SGGGS-STTT----TT-
---SGGGT--TTT----S--
---SGGGG-STTTS---TT-
---SGGGS--TTT----TT-
---SGGGG-STTTS---TT-
---SGGGG--TTT----TT-
---SGGG---TTT----TT-
---SGGGT--SSS----TT-
---SGGG---SSS----TT-
---SGGGG--TTT----S--
---SGGGS--TTT----TT-
---SGGGG--TTT----TT-
---SGGGS--TTT----TT-
---SGGGG--TTT----S--
---SGGGS--TTT----TT-
---SGGGS--TTT----TT-
--SSGGGTS-TTT----TT-
---SGGGSS-TTS----TT-
--SSGGGSS-GGG-S--TT-
---SGGGSS-GGG-S--TT-
---SGGGSS-TTT----TT-
---SGGG---TTT----TT-
---SGGGS--TTT----S--
---SGGGG--TTT----TT-
---SGGGS--TTT----TT-
---SGGG---TTT----TT-
---SGGG-S-TTT----S--
---SGGGGSSTTT----S--
---SGGGS--TTTS---TT-
---SGGGSSSTTT----TT-
---SGGGTS-GGG----TT-
---SGGGGSSTTT----S--
---SGGGS--TTT----TT-
---SGGG---TTTS---TT-
---SGGGS--TTT----TT-
---SGGGS--TTT----S--
---SGGGG--TTT----TT-
---SSGGGS-TTT----S--
---SGGGS--TTT----S--
---SSGGGSSTTT----TT-
---SGGGT-STTT----TT-
---SGGGT--TTT----S--
---SGGGS--TTT----TT-
---SGGGG-STTT----TT-
---SGGGS--TTT----TT-
---SGGGS--TTT----TT-
---SGGGS--TTT----TT-
---SGGGS--TTT----TT-
---SGGGS--TTT----TT-
---SGGGS--TTT----S--
---SGGGS--TTT----S--
---SGGGS--TTT----S--
---SGGGS--TTT----S--
---SGGGG--TTT----S--
---STTSS--TTT----S--
---SGGGG--TTT----S--
---SGGGS--TTT----S--
---SGGGS--TTT----S--
---SGGGS--TTT----TT-
---SGGGSS-TTT----S--
---SGGGS--TTT----S--
---SGGGS-BTTTB---TT-
---SGGGS--TTT----TT-
---SGGGS--TTT----TT-
---SGGGS--TTT----S--
---SGGGS--TTT----S--
---SGGGG--TTT----S--
---SGGGS--TTT----S--
---SGGGS--TTT----S--
---SGGGS--TTT----S--
---SGGGG--TTT----S--
---SGGGG--TTT----S--
---SGGGS--TTT----TT-
---SGGGS--TTT----S--
---SGGGS-BTTTB---S--
---SGGGG-STTT----S--
---SGGGS-STTT----S--
---SGGGSS-TTT----S--
---SGGGT--TTT----S--
---SGGGS--TTT----S--
---SGGGS--TTT----TT-
---SGGGG--TTT----S--
---SGGGT--TTT----S--
---SGGGTS-TTT----S--
---SGGGS--TTT----TT-
---SSGGGT-TTT----TT-
---SGGGG--TTT----TT-
---SGGGT--TTT----TT-
---SGGGGS-TTT----TT-
---SGGGSS-TTT----TT-
---SGGGSS-TTT----TT-
---SGGGG--TTT----TT-
---SGGGSS-TTT----TT-
---SGGGS--TTT----TT-
---SGGGSS-TTT----TT-
---SGGGS--TTT----TT-
---SGGGSS-TTT----TT-
---SGGGS--TTT----S--
---SGGGSS-TTT----S--
---SGGGT--TTT----TT-
---SSGGG-STTTS---TT-
---SGGGS--TTT----TT-
---SGGGTS-TTTS---TT-
---SGGGGS-TTT----TT-
---SGGGSS-TTT----S--
---SGGGS--TTT----S--
---SGGG---TTS----S--
---SGGGSSSGGG----TT-
---SGGGGSSTTT----S--
---SGGGSS-TTS-S--TT-
---SSGGG--TTT----TT-
---SGGGTS-TTT----TT-
---SGGGGSSTTT----TT-
---SGGGS--TTT----S--
---SGGGGSSTTTS---TT-
---SSGGGS-TTT----TT-
---SGGGTSSTTT----TT-
---SGGGTS-TTT----TT-
---SGGGTS-TTT----TT-
---SGGGS--TTT----S--
---SGGGS--TTT----S--
---STHHHHSTTT----S--
---SSGGG--TTT----S--
---SGGGTS-TTT----S--
---SGGGGS-TTT----S--
---SGGGTS-TTT----S--
---SGGGT--TTT----TT-
---SSTTT--TTT----TT-
---SGGGT--TTT----TT-
---SGGGG--TTT----TT-
---SGGGG-BTTTB---TT-
---SGGGTS-TTT----TT-
---SGGGG-STTT----TT-
---SGGGG--TTT----TT-
---SGGGGS-TTT----TT-
---SSGGGS-TTT----TT-
---SGGGS--TTT----TT-
---SGGGG--TTT----TT-
---SGGGS--TTT----TT-
---SGGGS--TTT----TT-
---SGGGS--TTT----TT-
---SSGGG--TTT----TT-
---SGGGG--TTT----TT-
---SSGGG--TTT----TT-
---SGGGS--TTT----TT-
---SGGGG--TTT----TT-
---SGGGG--TTT----TT-
---SGGGG-BTTTB---S--
---SGGGS-STTT----TT-
---SGGGG--TTT----TT-
---SGGGG--TTT----S--
---SSGGG--TTT----TT-
---SGGGS--TTT----TT-
---SGGGS--TTT----TT-
---SGGGS--TTT----TT-
---SGGGS--TTT----TT-
---SGGGS--TTT----TT-
---SSTTS--TTT----TT-
---SGGGS--TTT----TT-
---SSTTS--TTT----S--
---SGGGG--TTT----S--
---SGGGS--TTT----TT-
---SGGGSS-TTT----TT-
---SSGGGS-TTT----S--
--SSGGGSS-GGG----TT-
---SSGGGS-TTT----TT-
---SGGGTS-TTT----TT-
---SGGGTS-TTT----TT-
---SGGGGS-TTT----TT-
---SGGGSS-TTT----TT-
---SGGGGSSGGG----TT-
---SSGGGSSTTT----TT-
---SSTTTS-TTT----TT-
---SGGGS--TTT----TT-
---SGGGG--TTT----TT-
---SGGGG--TTT----TT-
---SGGGS--TTT----TT-
---SGGGS--TTT----TT-
---SSTTS--TTT----TT-
---SSTTSS-TTT----TT-
---SGGGSS-TTT----TT-
---SGGGS--TTT----S--
---SGGGS--TTT----TT-
---STTTT--TTT----TT-
---SGGGS--TTT----TT-
---SSGGG--TTT----S--
---SGGGS--TTT----S--
---SGGGG--TTT----TT-
---SGGGG--TTT----TT-
---SSTTT--TTT----TT-
---SGGGT--TTT----TT-
---SSGGG--TTT----TT-
---SGGGSS-GGG-S--TT-
---SGGGSS-TTT----TT-
---SGGGTSSTTT-S--TT-
---SGGGG--TTT-S--TT-
---SGGG---TTT-S--TT-
---SGGGG--TTT-S--TT-
---STTT---TTT-S--TT-
---SGGG---GGG-S--TT-
---SGGG---GGG-S--TT-
---SGGG---GGG----TT-
---SGGGS--TTT----TT-
---SGGG---GGG-S--TT-
---SGGG---GGG-S--TT-
---SGGG-S-GGG----TT-
---SGGG---TTS----TT-
---SGGG-S-TTT-S--TT-
---SGGG---GGG-S--TT-
---SGGG---GGG-S--TT-
---SGGG-S-GGG-S--TT-
---SGGG-S-GGG-S--TT-
---SGGG---TTT-S--TT-
---SGGG-S-GGG-S--TT-
---STTTS-SGGG-S--S--
---SGGG---GGG-S--TT-
---SGGG-S-TTT-S--TT-
---SGGG---GGG-S--TT-
---SGGG---GGG-S--TT-
---SGGG-S-GGGSS--TT-
---SGGG-S-GGG-S--TT-
---SGGG---GGG-S--TT-
---SGGG-S-GGG-S--TT-
---SGGG---GGG-S--TT-
---SGGG-S-GGG-S--TT-
---SGGG-SSTTT-S--TT-
---SGGGS--GGG-S--TT-
---SSTT-S-GGG-S--TT-
---SGGG-S-GGG----TT-
---SGGGSS-TTT-S--TT-
---SGGGSS-GGG-S--TT-
---SGGGSS-GGG-S--TT-
---SGGGSSSGGG-S--TT-
---SGGG---GGG-S--TT-
---SGGG---TTT-S--TT-
---SGGG---TTT-S--TT-
---SGGG---GGG----TT-
---SGGG---GGG----TT-
---SGGGSS-GGG-S--TT-
--SSGGG-S-TTS-S--S--
--SSGGGSS-GGG----TT-
---SGGGSS-GGG-S--TT-
---SGGGGS-TTS----TT-
---SGGGS-STTT----TT-
---SGGGSSSGGG----TT-
---SGGGTSSTTS----TT-
---SGGGSS-TTT-S--TT-
---SGGG-SSGGG-S--TT-
---SGGG-SSGGG-S--TT-
---SGGGGSSTTT-S--TT-
---SGGGGTTGGG-S--S--
---SGGGTSSTTT----TT-
---SGGGGSSTTT----TT-
---SGGG-S-TTT----TT-
---SGGGSS-TTT----TT-
---SGGGTS-TTT----TT-
---SSGGG-STTT----TT-
---SSGGGS-TTT----TT-
---SGGGGS-TTT----TT-
---SSGGGS-TTT----TT-
---SSGGGS-TTT----TT-
---SGGGG--TTT----TT-
---SSGGG--TTT----TT-
---SSTTT--TTT----TT-
---SGGGTS-TTT----TT-
---SGGGTSSTTT----TT-
---SGGGGS-TTT----TT-
---SSGGGS-TTT----TT-
---SGGGT--TTT----TT-
---SGGGGS-TTT----TT-
---SGGGSSSTTT----TT-
---SGGGTSSTTT----TT-
---SGGGS-STTTS---S--
--SSGGG-S-TTS-S--S--
---SGGG---TTS-S-----
---SGGG-S-GGG-S-----
---SSGGGS-GGG-S--S--
---SGGG-S-GGG-S-----
---SGGG-S-TTS-S-----
---SGGGSS-GGG-S--TT-
---SGGG---TTS-S-----
---SGGG-SSTTT-S-----
---SGGG-S-TTT----S--
---SGGG-S-GGG-S--S--
---SGGG-S-GGG-S--S--
---SGGG-S-TTS-S--S--
---SGGG-S-GGG----S--
---SGGG-S-TTS-S-----
---SGGG-S-TTS-S-----
---SGGG-S-TTT-S--S--
---SGGG---GGG-S--TT-
---SGGG-S-GGG-S--TT-
---SGGG-S-GGG-S--TT-
---STTS---GGG-S-----
---SGGG-S-TTTSS-----
---SGGG---TTTSS--S--
---SGGG---GGGSS--S--
---SGGGSS-TTT-S--S--
--SSGGG-S-TTTSS--S--
---SGGG-S-TTTSS--S--
---SGGG-S-TTT-S--S--
---SGGG--STTTSS--S--
---STTS---GGGSS--S--
---SGGG-S-GGGSS--S--
---SGGG-S-TTTSS--S--
---SGGG-S-GGGSS--S--
--SSGGG-S-GGGSS--S--
---SGGG---GGGSS--S--
---SGGG-S-GGGSS--S--
---SGGG-S-TTSSS--S--
---SGGG---GGGSS--S--
---SGGG-S-GGGSS--S--
---SGGG---GGGSS--S--
---SGGG-S-GGGSS--S--
---SGGG---GGGSS--S--
---SGGG---SSSSS--S--
---SGGG---GGG-S--S--
---SGGG---GGG-S--S--
---SGGG---GGG-S--S--
---SGGG---GGG-SS-S--
---SGGG---GGG-S--S--
---SGGG---TTT-S--S--
---SGGG---GGG-S--S--
---SGGG---TTT-SS-S--
---SGGG---TTT-S--S--
---SGGG---GGGSS--TT-
---SGGG---GGG-S--S--
---SGGG---GGG-SS-S--
---SGGG---TTT-S--S--
---SGGG---TTT-SS-S--
---SGGG---TTT-S--S--
---SGGG---TTT-S--S--
---SGGG---GGG-SS-S--
---SGGG---TTT-S--TT-
---SGGG---TTT-S--S--
---SGGG---TTT-SS-S--
---SGGG---TTT-S--S--
---SGGG---TTT-S--S--
---SGGG---TTT-S--S--
---SGGG---TTT-S--TT-
---SGGG---TTT-S--S--
---SGGG---TTT-SS-S--
---STTT---TTT-SS-S--
---SGGG---TTT-S--S--
---SGGG---TTT-SS-S--
---SGGG---TTT-S--S--
---SGGG---TTT-SS-S--
---SGGG---TTT-SS-S--
---STTS---TTT-S--S--
---SGGG---TTT-S--S--
---SGGG---TTT-SS-S--
---SGGG---TTT-SS-S--
---SGGG---TTT-SS-S--
---SGGG---TTT--S-S--
---STTT---TTT-S--S--
---STTT---TTT-SS-S--
---STTT---TTT-SS-S--
---STTT---TTT-SS-S--
---STTT---TTT-S--S--
---STTT---TTT-SS-S--
---STTT---TTT-S--S--
---STTT---TTT-S--S--
---SGGG---TTT-S--S--
---SGGG---GGG-S--S--
---SGGG---TTT-S--S--
---SGGG---TTT-S--S--
---SGGG---TTT-S--S--
---STTT---TTT-SS-S--
---SGGG---TTT-S--S--
---SGGG---TTT-S--S--
---SGGG---TTT-SS-S--
---SGGG---TTT-S--S--
---SGGG---TTT-SS-S--
---SGGG---TTT-S--S--
---SGGG---GGG-SS-S--
---STTS---TTT-SS-S--
---SGGG---TTT-SS-S--
---STTT---TTT-SS-S--
---STTS---TTT-S--S--
---SGGG---TTT-SS-S--
--SSTTT---TTT-SS-S--
---SGGG---TTT-SS-S--
---SGGG---TTT-SS-S--
---SGGG---TTT-SS-S--
---STTT---GGG-SS-S--
---SGGG---TTT-SS-S--
---SGGG---TTT-S--S--
---SGGG---TTT-SS-S--
---SGGG---TTT-S--S--
---SGGG---TTT-S--S--
---STTT---TTT-S--S--
---SGGG---TTT-S--S--
---SGGG---TTT-SS-S--
---SGGG---TTT-S--S--
---SGGG---TTT-S--S--
---STTT---TTT----S--
---STTT---TTT----S--
---STTT---TTT----S--
---SGGG---TTT----S--
---STTT---GGG----S--
---SGGG---TTT----S--
---SGGG---GGG-S--S--
---SGGG---TTT-S--S--
---STTT---TTT-S--S--
---STTT---TTT-S--S--
---STTT---TTT-SS-S--
---STTT---TTT-S--S--
---STTT---GGG-S--S--
----TTT---TTT-SS-S--
---STTT---TTT-S--S--
---STTT---TTT-S--S--
---STTT---TTT-S--S--
---STTT---TTT-S--S--
---STTT---TTT-S--S--
---STTT---TTT----S--
----TTT---TTT----S--
---STTT---TTT-S--S--
---STTT---TTS-S--S--
---STTT---TTS-SS-S--
---STTT---TTT-S--S--
---STTT---TTT-S--S--
---STTT---GGG-S--S--
----TTT---GGG-S--S--
----TTT---TTTSS--S--
---STTT---GGGSS--S--
---SGGG---TTS-S--S--
---STTT---TTT-S--S--
---STTT---TTT-S--S--
---STTT---TTT-S--S--
---STTT---TTT-S--S--
---STTT---TTT-S--S--
---SGGG---TTT-S--S--
---SGGG---GGG-S--S--
---STTTT--GGG-S--S--
---STTT---GGG-SS-S--
---STTT---GGG-S--S--
---STTT---TTT----S--
---STTT---TTT-S--S--
---STTT---GGG-S--S--
---STTT---GGG-S--S--
---STTT---TTT-S--S--
---STTT---GGG-S--S--
---STTT---GGG-S--S--
---STTT---GGG-S--S--
---STTT---TTT-S--S--
---STTT---TTT-S--S--
---STTT---GGG-S--S--
---SGGG---TTT-S--S--
---STTT---SSS-S--S--
---SGGG---SSS-S--S--
---STTT---SSS-S--S--
---SGGG---SSSSS--S--
---STTT---SSSSS--S--
---STTT----SS-S--S--
---STTT---TTS-S--S--
---STTT---TTSSS--S--
---STTT---SSSSS--S--
---SGGG-S--SS-S--S--
---STTT----SSS---S--
---STTT----SS-S--S--
---STTT-S-SSSSS--S--
---SGGG---SSSSS--S--
---STTT---SSS-S--S--
---STTT---TTSSSS-S--
---SSTT---SSSSS--S--
----GGG---SSS-S--S--
----TTT---SSS-SS-S--
---STTT---SSS-S--S--
---SGGG---SSS-S--S--
---STTT---SSSSSS-S--
---STTT---SSSSS--S--
---STTT---SSSSS--S--
---SGGG---SSSSS--S--
---STTT---SSSSS--S--
----TTT---SSS-S--S--
----GGG---SSSSS--S--
----TTS---SSS-S--S--
---STTT----SSSS--S--
---STTT---SSS-S--S--
---STTT----SS-S--S--
---STTT-----SSS--S--
---STTT---SSS-S--S--
---STTT---SSS-S--S--
---STTT---SSS-S--S--
---STTT---SSS-S--S--
---STTT----SS-S--S--
---STTT---SSS-S--S--
----TTT---SSS-S--S--
---STTT---SSS-S--S--
---STTT---STT-S--S--
---STTT----SS-S--S--
---STTT---SSS-S--S--
---STTT---SSSSS--S--
---STTT---SSS-S--S--
---STTT----SS-S--S--
---STTT----SS-S--S--
---STTT----SSSS--S--
---STTT---SSS-S--S--
---STTT----SS-S--S--
---STTT---SSS-S--S--
---STTT---SSS-S--S--
---STTT----SS-S--S--
---STTT----SS-S--S--
---STTT----TT-S--S--
---STTT----SS----S--
----TTT----SS----S--
---STTT----SS-S--S--
---STTT----SS-S--S--
----TTT----SS-S--S--
---STTT----SS-S--S--
----TTT----SS-S--S--
---STTT----SS-S--S--
----TTT---SSSSS--S--
---STTT---STT-S--S--
---STTT---SSS-S--S--
---STTT----SSSS--S--
---STTT----SS-S--TT-
---STTT----SS-S--TT-
---SGGG----TT-S--S--
---STTT----SS-S--TT-
---STTT----SS-S--S--
---STTT-S--TT-S--S--
---SGGG----SS-S--TT-
---STTT----SS-S--TT-
---STTT---SSS-S--TT-
---STTT----SS-S--TT-
---STTT---SSS-SS-TT-
---STTGGG-SSS-S--TT-
---SGGGG--SSS----S--
---SGGGG--SSS----S--
---STTTS--SSS----S--
---SGGGG--SSS-S--S--
---SGGG---SSS----S--
----GGGGG--SS----S--
----TTT-S-STT-SS-S--
---STTGGG-STT-SS-S--
----TTTTT--TT-S--S--
---STTTTT--SS--S-S--
---SGGG---STT-S--S--
---STTT----SS----S--
---STTT----SS-S--S--
---SSTT----SS-S--S--
---STTT---SSSSS--S--
---STTT----SS----S--
---STTT----SS----S--
---STTT----TT----S--
---STTT---SSS-S--S--
----TTT---SSS----S--
---STTT---SSS-S--S--
---SGGG----SS-S--S--
---STTT---SSS----TT-
---STTT----SSSS--S--
---STTT---SSSS---TT-
---STTT---SSS----TT-
---SGGG---SSS-S--TT-
---STTT---SSS-S--TT-
---SGGG---SSS-S--TT-
---STTT---SSS-S--TT-
---STTT---STT-S--TT-
---STTT---SSS----TT-
---STTT---SSS-S--S--
---STTT---SSS-S--TT-
---SGGG---STT-S--TT-
---SGGG----SS----S--
---STTT---SSS----S--
---STTTTT-SSS--S----
---STTTTS-SSS-SS-S--
---STTTTT-SSS--S-S--
---SGGG-S-SSSSSS-S--
---SGGGTT-SSS-SS----
---SGGGTT-SSS-SS-S--
---SGGGGG-SSS-SS----
---SGGGGS-SSS-SS----
---SGGG---SSS-SS-S--
---STTT---SSSSSS-S--
---SSTT---SSS-SS-S--
---STTT---SSS-SS-S--
---STTS---SSSSSS-S--
---SGGGTT--TT-SS-S--
---SGGG---SSS-SS-S--
---SGGG----SS-S--TT-
---SGGGG---SS-SS-S--
---SSGGG---SS-S--S--
---SGGG----SS-S--S--
---SGGG---SSS-S--S--
---SGGG----SS-SS-S--
---STTT----SSSSS-S--
---SGGG---SSS-SS-S--
---SGGG---SSS-SS-S--
---SGGG----SS-SS-S--
---SGGG----TT----S--
---SGGG----SS-SS-S--
---SGGG---SSS-SS-S--
---SGGG----TT-SS-S--
---SGGG---SSS-SS-S--
---STTTT---SS-SS-S--
---SGGG----TT-S--S--
---SGGG---SSS-SS-S--
---SGGG---SSS-S--S--
---SGGG---SSS-SS-S--
---SGGG----TT-SS-S--
---STTT---SSS-SS-S--
---SGGG----SS-SS-S--
---SGGG---SSS-SS-S--
---SGGG---SSS----S--
---SGGGG---SS-SS----
---SGGG---SSS-SS----
---SGGG---SSS-SS-S--
---SGGG----SS-SS-S--
---STTTT---TT-SS-S--
---SGGGG---TT-S--S--
---STTTT---SS-SS-S--
---STTGGG--SS-SS-S--
---STGGG---SS-SS-S--
---STTTT---SS-SS-S--
---SGGG----SS-SS-S--
---STTS---SSS-SS-S--
---STGGG---SS-SS-S--
---STTT----SS-SS-S--
---SGGGG---SS-SS-S--
---SSGGG---SS-SS-S--
---STTT---SSS-SS-S--
---SSGGG---SSSSS-S--
---SSGGG---SS-SS-S--
---STTT----SS-SS-S--
---SGGG----SSSSS-S--
---SGGG----SSSSS-S--
---SGGGG---SS-SS-S--
---SGGGG---SS-SS----
---STTTT---SS-SS----
---SGGG---SSS-SS----
---SGGG---SSS-SS----
---SGGG---SSSSSS----
---SGGG----SSSSS----
---SSGGGS-SSSSSS----
---SGGGGS-SSS-SS----
---SGGGGS-SSS-SS----
---SGGGSS-SSS-SS----
---SGGGGS-STT-SS----
---SGGGGS-SSS-SS----
---SGGGGS-SSS-SS----
---SGGGGS-SSS-SS----
---SGGGGS-SSS-S-----
---SGGGGS-STT-SS----
---SGGGGS-SSS-SS----
---SGGGSS-SSS-SS----
---SGGGSS-SSS-SS----
---SGGGGSSSSSSSS----
---SGGGGS-SSS-SS----
---SGGGGS--SSSSS----
---SGGG-S-SSSSSS----
---SGGGSS-SSSSSS----
---SGGGSS-SSS-SS----
---SGGGGSSSSSSSS----
---STTTTS-SSS-SS----
---SGGG-S-SSS-SS----
---SGGGGS-SSS-SS----
---SGGGGS-SSS-SS----
---SSGGGS--SS-S-----
---SGGGSS-SSS-SS----
---SGGGGS--TT-SS----
---SSGGGS-SSS-SS----
---SSGGGS--TT-SS----
---SGGGGS--TTSSS----
---SSGGGS-SSS-SS----
---SGGGGS-SSS-S-----
---SGGGGS-SSS-S-----
---STTTTS-SSS-S-----
---SGGG-S-SSS-S-----
---SGGGGS-STT-S-----
---SGGG-S-SSS-SS----
---SGGGGSSSSS-SS----
---SGGG-S-SSS-------
---SGGG---SSS-S-----
---SGGGGS-SSS-SS----
---SGGG-S--TT-S-----
---SSSTT---SS-SS----
---SGGGG--SSS-S-----
---SGGGS---TT-S-----
---SGGG---SSSSS-----
---SSGGG--SSSSSS----
---SGGGS---SSSS-----
---SGGG---SSS-SS----
---SSGGG---SS-SS----
---SSGGG--SSS-SS----
---STGGG---SS-SS----
---SGGG-S--SSSSS----
---SGGG----SSSS-----
---SGGGG--SSSSSS----
---SSGGG--SSS-SS----
---SGGGG--SSS-SS----
---SGGGG---SS-SS----
---SGGGG--SSSSSS----
---SGGGS---TT-SS----
---SGGGTT-SSS-S-----
---STTTS--SSS-SS----
---SGGGS--SSS-SS----
---SGGG---SSS-SS----
---SSGGG---SS-SS----
---SGGGG--SSS-SS----
---SSGGG---SS-SS----
---SGGGG---TT-SS----
---SGGG----SS-SS----
---SGGGS--SSSSSS----
---SGGGS---SS-SS----
---SGGGGS--TT-SS----
---SGGG---SSS-SS----
---SGGG---SSS-S-----
---SGGGG--SSS-S-----
---SGGGG--SSS-S-----
---SGGGG---SS-S-----
---SGGG---SSS-S-----
---SGGGGS--SS-S-----
---SGGG---SSS-SS----
---SGGG---SSS-SS----
---SGGG----SSS-S----
---SGGGG--SSS-SS----
---SGGG---SSS-SS----
--SSGGG---SSS-SS----
---SGGG---SSSSSS----
---SGGG----SS-SS----
---SGGG---SSSSSS----
----GGG----SS-SS----
--SSGGG----SS-SS----
--S-GGG----SS-SS----
----GGG----SS-SS----
----GGG----SS-SS----
----GGG----SS-SS----
----GGG----SSSSS----
---SGGG----SS-SS----
---SGGG----SS-SS----
----GGG----SS-SS----
----GGG----SS-SS----
--S-GGG----SS-SS----
---SGGG---SSS-SS----
--SSGGG----SS-SS----
--S-GGG---SSS-SS----
----GGG---SSS-SS----
----GGG----SS-SS----
--SSGGG----SS-SS----
---SGGG---SSSSSS----
--SSGGG---SSS-SS----
--SSGGG---SSS-SS----
--S-SGGG--SSSSSS----
----GGG---SSS-SS----
--SSTTTT--SSS-SS----
---SGGG---SSS-SS----
----GGG---SSS-SS----
--SSGGGG--SSS-SS----
--SSGGG---SSS-SS----
---SGGG----SS-SS----
--SSGGG---SSS-SS----
---SGGG---SSS-SS----
---SGGGG---SS-SS----
---SGGG----SS-SS----
---SGGGG--SSS-SS----
---SGGG---SSS-SS----
---SGGGG--SSS-SS----
---SGGG----SS-SS----
----GGG---SSS-SS----
--S-GGG----SS-SS----
--S-GGG---SSS-SS----
--S-GGG----SS-SS----
--SSGGGG--SSS-SS----
--SSGGG---SSS-SS----
--SSGGGG--SSS-SS----
--SSGGG---SSS-S-----
--SSGGGG--SSSSSS----
--SSGGG---SSSSSS----
--SSGGG---SSSSSS----
--SSGGG---SSS-SS----
--SSGGG---STT-S-----
--SSGGG----TT-SS----
--SSGGG---SSS-SS----
--SSTTT---SSS-SS----
--S-TTS---SSS-SS----
--SSSTT---SSSSSSS---
--SSTTS---SSSSSS----
--SSGGG---SSS-SS----
--SSGGG---SSSSSS----
--SSSTT---SSSSSS----
--SSGGG---SSSSSS----
--SSGGG---SSS-SS----
--SSGGGG--SSS-SS----
--SSGGG---SSS-SS----
--SSTTT----SS-SS----
--SSGGG---SSS-SS----
--SSGGG---SSS-SS----
--SSTTS---SSSSSS----
--SSTTS-S-SSS-SS----
--SSTTS---SSSSSS----
--SSGGG---SSSSS-----
--SSGGG---SSSSSS----
--SSGGG---SSSSSS----
--SSGGG---SSSSSS----
--SSGGG---SSSSSS----
--SSGGGG--SSS-S-----
--SSGGG---SSS-SS----
--SSTTS---SSS-SS----
--SSGGGG--SSS-SS----
--SSGGG---SSSSSS----
--SSGGGGS-SSS-S-----
--SSGGG---SSSSSS----
--SSGGGG--SSSSSS----
--SSSGGG---SS-SS----
--SSSGGG--SSSSSS----
--SSGGGS--SSSSSS----
--SSGGG---SSS-SS----
--SSGGG---SSS-SS----
--SSGGG---SSS-SS----
--SSGGG---SSS-SS----
--SSGGG---SSS-SS----
--SSGGGG--SSSSSS----
---SGGG---SSS-SS----
---SGGGGS--SS-SS----
---SSGGGS--SS-SS----
---SGGG---SSS-SS----
---SGGG---SSS-SS----
---SGGGGS--SS-SS----
---SGGGG---SS-SS----
---SGGG-S-SSSSSS----
---SGGGGS--SS-SS----
---SGGGGS-SSSSSS----
---SGGG-S-SSSSSS----
---SGGG-S-SSSSSS----
---SSGGGS-SSS-SS----
---SGGGGS-SSSSSS----
---SSSTTS--SSSSS----
---SGGGGS-SSSSSS----
---SGGG-S--SSSSS----
---SGGGG---SSSSS----
---SGGG----SS-SS----
---SGGGGS--SSSSS----
---SGGGG--SSSSSS----
---SGGGG--SSSSSS----
---STTS---SSSSSS----
---SGGGGS--SSSSS----
---SGGG-S-SSSSSS----
---SGGG---SSSSSS----
---SGGG-S-SSSSSS----
---SGGG---SSS-SS----
---SGGGG--SSS-SS----
---SGGGG---SS-SS----
---SGGG---SSS-SS----
---SGGGG--SSS-SS----
---SGGG-S--SS-SS----
---SGGG-S-SSS-SS----
--SSGGG---SSSSSS----
---SGGG---SSS-SS----
---SGGG----SS-SS----
---SGGG---SSS-SS----
---SGGGG--SSS-SS----
---STTTT--SSSSSS----
---SGGGS--SSS-SS----
---SSGGGS-SSSSSS----
---STTTT--SSSSSS----
---SGGG---SSS-SS----
---SGGGG--SSS-SS----
---SGGG---SSS-SS----
---SGGGGS-SSS-SS----
--SSGGG---SSS-SS----
---STTTT--SSSSSS----
---SSSTT---SS-SS----
---SGGG---SSS-SS----
---SGGG-S-SSSSSS----
---SGGGGS-SSS-SS----
---SGGGGS-SSS-SS----
---SGGG---SSS-SS----
---SGGG---SSS-SS----
---STTS---SSS-SS----
---SGGG---SSS-SS----
---SGGG---SSS-SS----
---STTS---SSS-SS----
--SSTTS---SSS-SS----
--SSTTS---SSS-SS----
--SSGGG---SSS-SS----
--SSGGG---SSS-SS----
--SSGGG---SSSSSS----
--SSTTT---SSS-SS----
--SSTTT---STTSSS----
--SSTTT---STT-SS----
--SSTTS---SSS-SS----
--SSTTT---SSS-SS----
--SSGGG---STT-SS----
--SSTTS---STT-SS----
--SSGGG---SSS-SS----
--SSTTS---STT-SS----
--SSGGG---SSS-SS----
--SSGGG----TT-SS----
--SSTTS---SSS-SS----
--SSTTT---SSS-SS----
--SSTTT---SSS-SS----
--SSTTT----TT-SS----
--SSTTT---STT-SS----
--SSGGG----TT-SS----
---STTT----SS-SS----
---STTT---STT-SS----
--SSGGG---SSS-SS----
--SSGGG---STT-SS----
--SSGGG----TT-SS----
--SSTTT----SS-SS----
--SSTTT----SS-SS----
--SSGGG----TT-SS----
--SSGGG----SS--S----
--SSGGG----SS--S----
--SSGGG----TT-SS----
--SSGGG---STT-SS----
--SSGGG---SSS-SS----
--SSGGG---SSS-SS----
--SSGGG---SSS-SS----
--SSGGG----SS-SS----
--SSGGG---SSS-SS----
--SSGGG---SSS-SS----
--SSGGG---STT-SS----
--SSGGG---SSS-SS----
--SSGGG---SSS-SS----
--SSTTT----SS-SS----
--SSGGG----SS-SS----
--SSGGG----SS-SS----
--SSGGG----SS-SS----
--SSTTT----TT-S-----
--SSGGG---SSS-SS----
--SSTTS---SSS-SS----
--SSTTT----SS-SS----
---STTT---SSS-SS----
--SSTTT----SS-SS----
--SSTTT----TT-SS----
---STTT---SSS-SS----
--SSTTT----TTSSS----
--SSTTT----SSSSS----
---STTT----TTSSS----
---STTT----SSSSS----
---STTT----TTSSS----
---STTT----SS-SS----
---STTT----SSSSS----
---STTT----SS-SS----
---STTT----SS-SS----
---STTT----SSSSS----
----TTT----SSSSS----
---STTT----SSSSS----
---STTS----SS-SS----
---SGGG----SSSSS----
---STTT----SS-SS----
----TTT----SS-SS----
----TTT---SSS-SS----
---STTT----SS-SS----
---STTT----SSSSS----
--SSTTT----SS-SS----
---STTT----SS-SS----
---SSSS----SS-SS----
---STTT----SS-SS----
---STTT----SS-SS----
---SGGG---SSS-SS----
---STTT---SSSSSS----
----TTT---SSSSSS----
---STTT---SSS-SS----
----TTT---SSS-SS----
---STTT----SS-SS----
---SSSS----SSSSS----
---STTT----SS-SS----
---SGGG----SS-SS----
---STTT----SS-SS----
---STTT----TT-SS----
---STTT----SS-SS----
---SGGG----SS-SS----
---STTT----SS-SS----
---SGGG----SS-SS----
---SGGG----SS-SS----
---SGGG----SS-SS----
---SGGG----S--SS----
---SGGG----S--SS----
---STT-----S--SS----
---STTT----S--SS----
---STTS----S--SS----
---SGGG----S--SS----
---STTT----S--SS----
---STTT----S--SS----
---STTT----S--SS----
---STTT----S--SS----
---STTT-S-----SS----
---STTT-S--S--SS----
---STTS-S--S--SS----
---SGGG-S--SS-SSSS--
---SSSS-S--S--SS----
---SGGG-S--SS-SS-S--
---SGGG-S--SS-SS----
---STTT-S--SS-SS----
---STTT----SS-SS----
---STTT----SS-SS----
---STTT----SS-SS----
---STTTSS--S--SS----
---SGGG-S--SS-SS----
---SGGGSS--SS-SS-S--
---SGGGSS--S--SS----
---STTTS--SS--SS----
---STTTS---S--SS-S--
----TTTS---S--SS----
---STTTS---S--SS-S--
---STTTS---S--SS-S--
---STTTS--SS--SS-S--
---STTT---SS--SS-S--
----TTTS---SS-SS-S--
---STTTS---S--SS-S--
---STTTS--SSS-SS-S--
---STTTS---SS-SS----
---STTTS---S--SS-S--
---STTTS---SS-SS-S--
----TTT----SS-SS----
----TTTS---SS-SS-S--
----SGGG-S-SS-SS----
----GGGS---SS-SS----
----TTTS--SSS-SS----
----GGGSS--SS-SS----
----STTS---SS-SSS---
----GGGG---SS-SSS---
----GGG----SS-SSS---
----SGGG---SS-SS----
----TTTS---SS-SS----
----TTTS---SS-SSS---
----TTT----SS-SSS---
----TTT----S--SS----
----SSS----S--SS----
----SSS----S--SS----
--S--SS----S--SS----
--S--SS----S--SS----
--S--SSS---SS-SS----
--S-SSS----S--SS----
--S--SS----SS-SS----
----TTS---SS--SS----
----TTT----S--SS----
----TTT----S--SS----
--S-TTTS-TTS--SS----
----TTTS-TTS--SS----
--S-TTSS-SSS--SS----
----STT---SS--SSS---
----GGG---SS--SS----
----GGG---SS--SS----
--S--SS---SSS-SS----
-----SS---SS--SSS---
-----SS---SS--SS----
-----SS---SS--SS----
--S--SS---SS--SS----
--S--SS---SS--SSS---
----TTT---SS--SS----
----TTT--SSS--SS----
----TTT--SSS--SS----
----TTT----SS-SS----
----GGG---SSS-SS----
----TTT---SSS-SSS---
--S-GGG----SS-SSS---
----SSS---TTS-SS----
----TTT---TTS-SS----
--S-TTTS--TTS-SSS---
--S-STTS--TT--SS----
--S-GGG---SS--SSS---
--S-GGGS--TT--SS----
--S-SSSS--TT--SS----
--S-TTTS--TT--SS----
--S-GGG---TT--SS-S--
--S-TTS---TT--SS----
--S-TTT---TT--SS----
--S-SSS---TTS-SS----
--SSTTTS--TTS-SS----
--S-TTT---SS--SS----
--S-TTT---SS--SS----
--S-TTT---SS--SS----
--S-TTT---SS--SS----
--S-GGG---TT--SS-S--
--S-STT---SS--SS-S--
--S-TTTS--SS--SS-S--
--S-TTTS--SS--SS----
--SSSSSS--SS--SS----
--S-TTTS--SS--SS----
--S-SSSS--SS--SS----
--SSTTTS--SS--SS-S--
--SSTTTS--SS--SS-S--
--SSTTTS--SS--SS----
--S-TTT---SSS-SS----
--S-TTT---SS--SS-S--
--SSGGG---SSS-SS-S--
--S-TTT---SSS-SS-S--
--S-STT---SSS-SS----
--SSGGG---SSS-SS----
--SSTTS---SS--SS----
--SSGGG---SSS-SS----
--SSGGG---SS--SS----
--SSGGGS--SSS-S--S--
--SSGGG---SSS-SS-S--
--SSGGGS--SSS-SS-S--
--SSTTTS--SS--S--S--
--SSGGGS--SS--SS-S--
--SSGGGS--SS---SSS--
--SSTTTS--SS--SS-S--
--SSGGGS--SS--SS-S--
--SSTTTS--SS--SS-S--
--SSGGGS--SSS-SS-S--
--SSGGGS--SS--S--S--
--SSTTTS--SS--SS----
--SSGGGS--SSS-SS-S--
--SSTTTS--SS--SS-S--
--TTGGGS--SS--S--S--
--SSGGGS--SSS-SS----
--SSGGGS--SSS-SS-S--
--SSGGGS--SSS-SS----
--SSGGGS--SSS-SS-TT-
--SSTTTS--SSS-SS----
--SSGGGS--SSS-SS-S--
--SSTTTS--SSS-SS-S--
--SSTTTS--SSS-SS-S--
--TTGGGS--SSS-SS-S--
--SSTTSS--SSS-SS-S--
--SSGGGS--SSS-SS-S--
--SSGGGS--SS--SS-S--
--SSGGGS--SS--SS----
--TTGGGS--SS--SS-S--
--SSTTSS--SS--SS-S--
--SSTTSS--SS--S--S--
--SSGGGS--SS--SS-S--
--S-TTTS--SS--S--S--
--S-GGGS--SS--SS-S--
--SSGGGS--SS--SS-S--
--TTGGGS--SS--SS-S--
--TTGGGS--SS--SS-S--
--TTTTTS--SS--S--TT-
--SSGGGS--SS--SS-TT-
--SSGGGS--SS--SS-TT-
--SSGGGS--SS--SS-TT-
--SSGGGS--SSS-SS-TT-
--SSGGGS--SSS-SS-TT-
--SSTTTS--SS--SS-TT-
--TTGGGS--SSS-SS-TT-
--SSGGG---SSS-SS-TT-
--S-GGGS--SSS-SS----
--SSGGGS--SSS-SS----
--SSGGGS--SSS-SS----
--SSGGGS--SSS-SS----
--SSGGGS--SSS-SS----
--SSTTTS--SSS-SS----
--SSGGG---SSS-SS----
--TTTTTS---SS-SS----
--SSGGGS---SS-SS----
--SSGGGS--SSS-SS----
--SSGGGS--SSS-SS----
--SSGGGS--SS--SS----
--TTGGGS--SS--SS-TT-
--SSGGG---SSS-SSSTT-
--SSGGGS--SSS-SS-TT-
--SSGGGS--SSS-SSSTT-
--SSTTTS--SSS-SSSTT-
--SSGGGS--SSS-SSTT--
--SSTTTS--SS--SS-TT-
--SSGGGS--SSS-SS-TT-
--SSTTSS--SS--SSSTT-
--TTTTTS--SSS-SS-TT-
--SSTTTS--SSS-SS-TT-
--TTGGGS--SSS-SSSTT-
--TTTTTS--SS--SS-TT-
--SSTTTS--SSS-SSGGG-
--SSGGG---SSS-SSGGG-
--SSGGGS--SSS-SS-TT-
--SSGGG---SSS-SS-TT-
--SSGGG---SS--SS-TT-
--TTGGGS--SS--SS-TT-
--SSGGG---SS--SS-TT-
--S-TTTS--SSS-SS-TT-
--S-TTTS--SS--SS----
--S-TTT---SS--SS-TT-
--SSTTTS--SS--SS-TT-
--TTGGGS--SS--SS-TT-
--SSTTSS--SS--SS-TT-
--TTTTT---SS--SS-TT-
--SSTTTS--SS--SS-S--
--SSTTT---SS--SS-TT-
--SSTTS---SS--SS-TT-
--SSGGG---SS-----TT-
--SSTTT----S-----TT-
--TTGGG---SS-----TT-
--TTTTT---SS-----TT-
--TTTTT---SSS-S--TT-
--TTTTT---SSS-S--TT-
--SSTTT---SSS-S--TT-
--SSTTT---SS--S--TT-
--TTTTT---SS--S--TT-
--TTGGG---SS--S--TT-
--TTTTT---SSS-S--TT-
--TTTTT---SS--S--TT-
--TTTTT---SSS-S--S--
--TTTTT---SS--S--TT-
--TTGGG---SS--S--TT-
--TTTTT---SS--S--TT-
--TTGGG---SS--S--TT-
--SSTTS---SS--S--TT-
--TTTTT---SS--S--TT-
--TTTTT---SS--SS-TT-
--TTTTTS--SSS-SS-TT-
--TTGGG---SS--S--TT-
--TTTTT---SSS-SS-TT-
--TTGGG---SS--S--TT-
--TTGGG----SS-S--TT-
--TTTTT---SSS-SS-TT-
--SSGGG---SS--S--TT-
--TTTTT---SSS-S-----
--SSTTT---SSS-S-----
--TTTTTS--SSS-S-----
--SSTTT---SS--SS----
--SSTTT---SSS-S-----
--TTTTT---SSS-SS----
--SSTTTS--SSS-SS----
--SSTTT---SSS-SS----
--SSTTT---SS--SS----
--TTGGG---SS--SS----
--TTGGG---SSS-SS----
--SSTTT---SS--SS----
--SSTTT---SS--SS----
--SSTTT---SS--SS----
--SSTTT---SS--SS----
--SSTTT---SSS-SS----
--SSGGG---SSS-SS----
--SSTTT---SSS-SS----
--TTTTT---SSS-SS----
--TTTTT---SSS-SS----
--TTGGG---SSS-SS----
--TTTTT---SS--SS----
--SSSSS---SSS-SS----
--SSTTT---SSS-S-----
--TTTTT---SSS-S-----
--SSTTT---SSS-S-----
--SSSSS---SSS-S-----
--SSTTT---SS--------
--SSGGG---SS--------
--SSSSS---SSS-------
--SSTTS---SSS-SS----
--SSTTT---SS--------
--SSTTS---SSS-S-----
--SSTTS---SS--SS----
--SSSSSS--SSS-SS----
--SSTTS---SSS-SS----
--SSSSS---SS--SS----
--SSTTT---SS--SS----
--SSTTS---SS--SS----
--SSGGG---SSS-SS----
--SSTTT---SS--SS----
--SSTTT---SSS-SS----
--SSGGG---SS--SS----
--SSTTT---SSS-SS----
--SSGGG---SS--SS----
--TTGGG---SS--SS----
--SSTTT---SSS-SS----
--TTGGG---SS--SS----
--SSTTT---SS---S----
--SSTTT---SSS-SS----
--TTGGG---SS--SS----
--TTGGG---SS--SS----
--TTGGG---SSS-SS----
--TTGGG---SSS-SS----
--TTGGG---SSS-SS----
--TTGGG---SS--S-----
--TTTTS---SS--SS----
--TTGGG---SS--S-----
--SSTTT---SSS-S-----
--TTGGG---SSS-S-----
--TTGGG---SS--S-----
--TTGGG---SSS-S--S--
--SSGGG---SSS-S-----
--TTTTT---SS--S--S--
--TTGGG---SSS-S--S--
--TTGGG---SSS-SS-S--
--TTGGG---TTS-S--S--
--TTGGG----SS-SS-S--
--TTGGG---SSS----S--
--SSGGG---SSS----S--
--TTGGG----SS-S--S--
--TTTTT---SSS-SS-S--
--TTTTT---SSS-S--S--
--TTGGG---SSS-S--S--
--TTTTS---SSS-S--S--
--SSTTT---SSS-S--S--
--TTTTTS--SSS-S--S--
--SSGGG---SSS-S-----
--TTGGG---SSS-S--S--
--TTTTT---SSS-S-----
--TTTTT---SSS-S--TT-
--TTTTT---SSS-SS-TT-
--SSTTS---SSS-SS-S--
--SSTTS---SSS-SS-S--
--TTGGG---SSS-SS-S--
--TTTTT----SS-SS-S--
--TTTTT---SSS-SS----
--SSGGG---SSS-SS----
--TTTTT---SSS-SS----
--SSGGG---SSS-SS----
--TTGGG---SSS-S--S--
--TTGGG---SSS-S-----
--TTGGG---SSS-SS----
--TTTTT---SSS-SS-S--
--SSTTS---SSS-SS-S--
--TTTTT---SSS-SS-S--
--TTGGG---SSS-SS-S--
--TTTTT---SSS-SS-S--
--TTGGG---SSS-SS-S--
--SSGGG---SSS-SS-S--
--TTGGG---SS--SS-S--
--TTTTT---SS--SS-S--
--SSTTTS--SS--SS-S--
--SSSSS---SSS-S--TT-
----SSS---SSS-SS-TT-
---SSSS---SS--S--TT-
--SSSSS---SS--S--TT-
--SSTTS---SS--S--TT-
--SSTTS---SSS-S--TT-
--SSSSSS--SSS-S--S--
--SSTTS---SSS-S-SS--
--SSTTT---SSS-S-SS--
--SSTTT---SSS-S-----
--SSGGG---SSS-S-SS--
--SSGGG---SS--SSS---
--SSGGG---SS--SSSTT-
--TTTTT---SS--SS-S--
--SSTTT---SS--S--S--
--SSTTT---SS--S--TT-
--SSGGG---SS--S--S--
--SSTTT---SS--S--S--
--SSTTT---SS--SS-S--
--SSTTT---SS--SS-TT-
--SSTTS----S--SS-TT-
--SSTTS----S--SS-TT-
--SSTTS----S--SS-TT-
--SSSSS----S--SS-TT-
--SSGGG----S--SSS---
--SSTTS---SS--SS-S--
--SSTTT---SS--SS----
--TTGGG---SS--SS----
--TTTTS----S--SS----
--TTGGG---SS--SS-S--
--SSTTS---SS--SS----
--TTTTT---TT--SS----
--TTGGG---TTS-SS----
--TTTTT---TT--SS----
--TTTTS---TT--SS----
--TTGGG---TTS-S-----
--TTTTT---TT--S-----
--TTTTT---TT--S-----
--SSTTT---TT--S-----
--TTGGG---TTS-S-----
--TTTTT---TTS-S-S---
--TTTTT---TT--S-S---
--TTGGG----S--S-----
--TTGGG---TT--S-----
--TTTTT---TTS-SSS---
--TTTTT---TTS-S-S---
--SSTTTS--TT--S-S---
--TTTTT---TT--SS----
--TTTTT---TT--S-----
--SSGGG---TTS-SSS---
--TTTTT---TT--SSS---
--TTTTT---TT--SS----
--TTTTT----S--SSS---
--TTTTS-------SS----
--SSTTT-------SS----
--SSTTS---S---SSS---
--TTGGG-----S-SS----
--TTGGG----S--SS----
--SSGGG-------SS----
--TTTTT-----S-SSS---
--SSTTS-------SS----
--SSSSS-------SSS---
--TTGGG----SS-SSS---
--SSTTT-------SSS---
--SSTTT-------S-S---
--SSTTT-------SSS---
--TTTTT----S--SS----
--SSTTT---S---S-----
--S-TTT---S---S-S---
--TTTTT----SS-SSTT--
--SSTTT----SS-SSTT--
--SSGGG-------S-TT--
--TTTTT-----S-SSSS--
--SSTTT-----S-SSTT--
--SSGGG-------SSTT--
--TTTTT-------SSTT--
--TTTTT-------SSTT--
--TTTTT-------SSTT--
--TTGGG----S--SSTT--
--TTTTT---S---SSTT--
--SSTTT-------SSTT--
--SSGGG-------SSTT--
--TTGGG-------SSTT--
--TTGGG-------SSSS--
--TTTTS-------SSTT--
--TTTTT-------SSTT--
--TTTTT---S---SSTT--
--TTTTT---S---SSTT--
--TTTTT---S---SSTT--
--SSTTTS---S--SSS---
--TTTTT---SS--S-TT--
--TTTTT---SS--SSSS--
--TTTTT---SS--SSSS--
--SSTTT---SS--SSTT--
--TTGGG----S--SSSS--
--TTTTS----S--S-SS--
--TTTTT---SS--S-SS--
--SSTTT----S--SSSS--
--TTGGG----S--SSTT--
--SSGGG-------SSTT--
--TTTTS----S--SSTT--
--TTTTT----S--SSTT--
--TTGGG----S--SSTT--
--TTGGG----S--SSTT--
--TTTTS----S--SSTT--
--TTTTT----S--SSTT--
--SSGGG-------SSTT--
--TTGGG-------SSTT--
--TTTTT-------SSTT--
--TTTTTS------SSTT--
--TTTTSS------SSTT--
--TTGGG---SS--SSTT--
--SSTTT---SS--SSTT--
--TTGGG---SS--SSTT--
---STTT----S--SSTT--
--SSTTT---SS--SSTT--
--TTTTT---S---SSTT--
--TTTTS--------STT--
--SSTTTS------SSTT--
--TTTTTS---S--SSTT--
--TTTTTS------SSTT--
--TTTTTS---S--SSTT--
--TTTTTS---S--SSTT--
--TTTTTS---S--SSTT--
--SSTTT----S--SSTT--
--SSTTT----S--SSTT--
--TTTTT-------SSTT--
--SSTTT----S--SSTT--
--SSTTT----S--SSTT--
--SSTTT----S--S-TT--
--SSTTT---SS--SSTT--
--TTGGG----S--SSTT--
--TTTTT---SS--SSTT--
--TTGGG---SS--SSTT--
--SSTTS---SS--SSTT--
--SSGGG---SS--SSTT--
--TTGGG----S--SSTT--
--TTGGG---SS--SSTT--
--TTTTS----S--SSTT--
--SSTTT----S--SSTT--
--SSTTTS------SSTT--
--TTTTT----S--S-TT--
--TTGGG---S---S-SS--
---STTT---S---SSTT--
---STTT---SS--SSSS--
--TTTTTS--S---SSTT--
----TTT---S---SSSS--
----TTT---S---SSSS--
----TTT---SS--SSSS--
----TTT---SS--S-TT--
----TTT---SS--S-TT--
--TTTTT---S---S-TT--
----TTT---SS--SSSS--
----TTT---SS--SSSS--
----TTTS--SS--SSTT--
----TTTS--SS--SSTT--
--TTTTTS---S--SSTT--
--TTTTTS--SS--SSTT--
--TTGGG---SS--SSTT--
--TTTTT---SS--SSSS--
----TTT---SS--SSTT--
----TTT---SS--SSTT--
--TTGGG---SS--SSTT--
--SSGGG---SS--SSTT--
--TTTTT---SS--SSTT--
--TTGGG---SS--SSTT--
--TTTTT---SS--SSTT--
--TTGGG---SS--SSSS--
--TTGGG---SS--SSTT--
--TTTTT---SS--SSTT--
--TTTTT---SS--SSTT--
--TTTTT---SS--SSTT--
--TTTTT----S--SSTT--
----TTTS--SS--SSTT--
--SSTTT---SS--SSSS--
---STTT---SS--SSTT--
--TTTTS---SS--SSTT--
--TTTTT---SS--SSTT--
----TTTS--SS--S-TT--
----TTTT--SS--S-TT--
----TTTS--SS--SSTT--
----GGGS--SS--SSTT--
----TTTS--SS--SSTT--
----TTTS--SS--S-TT--
----TTTS---S--S-TT--
----GGG----S--S-SS--
----GGGS---S--SSTT--
----TTTS---S--SSSS--
----GGGS---S--SSTT--
----GGG----S--SSTT--
----TTTS--SS--S-TT--
----GGG----S--SSSS--
----TTT---SS--SSTT--
----TTT----S--SSTT--
----TTT---SS--SSTT--
----TTT----S--SSTT--
--S-TTT---SS--SSTT--
--S-TTTS--SS--SSTT--
----TTT----S--SSTT--
----TTS---SS--SSTT--
----GGG---SS--SSTT--
----GGG---SS--SSSS--
----TTT---SS--SSTT--
----TTT---SS--SSTT--
----TTT---SS--SSTT--
--S-TTT---SS--SSTT--
----TTT---SS--SSTT--
----GGG----S--SSTT--
----GGG----S--SSSS--
----GGG----S--SSTT--
----TTT---SS--SSTT--
----TTT----S--SSSS--
----TTT---SS--SSS---
----TTT---SS--SSTT--
----TTTS--SS---SSS--
----TTT----S---STT--
----TTT----S---SSS--
----TTT---SS---SSS--
----TTTS--SS---SS---
----TTT----S---SS---
----TTT----S---SS---
----TTT----S---SS---
----TTTS---S---SS---
----TTT----S---SSS--
----TTT----S---SS---
----TTTS---S---SS---
----GGGS---S---SSS--
----TTT----S---SSS--
----TTT---SS---SSS--
----GGG----S---SSS--
----TTT----S---SSS--
----GGG----S---SSS--
----GGG----S---SS---
----TTT----S---SS---
----GGG----S---SSS--
----GGG----S---SSS--
----STT----S---SSS--
----GGG----S---SSS--
----GGG----S--SSSS--
----GGG----S---SSS--
----GGG----S---STT--
----GGG----S---SSS--
----TTT----S--SSS---
----TTT----S---SSS--
----TTT----SS--STT--
----GGG----S---SSS--
----TTT---SS---SSS--
----TTT----SS--STT--
----TTT----S---STT--
----TTT----SS--STT--
----TTT----SS--STT--
----TTT----S---SSS--
----TTT----SS--SSS--
----TTT----S---SSS--
----TTT----S---SSS--
----TTT----S---SSS--
----TTT----S---SSS--
----TTT----S---SSS--
----TTT----S---SSS--
----TTT----S---SSS--
----TTT---SS---SSS--
----TTT----S---SS---
----TTT----S---SSS--
----TTS----S---SS---
----TTT----S--SSSS--
----GGG----S---SSS--
----TTS----S---SSS--
----TTT-S--S---SSS--
----TTT----S--SSSS--
----TTT----S--SSS---
----TTS----S---SS---
----GGG----S---SS---
----TTT----S---SS---
----TTT----S---SS---
--S-TTT----SS--SSS--
----TTT-S--SS--SSS--
--TTGGG-S--S---SSS--
--S-GGG----SS--SSS--
--SSTTTSS--S---SSS--
----TTTSS--SS--SS---
----TTTSS-SSS--SS---
----TTT----SS---S---
----TTT----S---SS---
----TTT----SS--SS---
----GGG----S----S---
----TTT-S-SS----TT--
----GGG-S--S--SSSS--
----TTT---SS--SSSS--
----TTT-S--SS---SS--
----TTT----SS---SS--
----TTT---SSS--STT--
----TTT----SS--STT--
----TTT----SS--STT--
--S-TTT----SS--SSS--
--S-TTT----TT---SS--
----TTT----SS---TT--
----TTT----SS-SSTT--
----TTT----SS-SSSS--
--S-TTT----SS--STT--
--S-TTT----SS-S-TT--
--S-TTT----SS---SS--
--S-TTT----SS--SSS--
--S-TTT----SS-SSSS--
--S-TTT----SS-SSTT--
--S-TTT----SS-SSSS--
--S-TTT----SS--STT--
--S-TTT----SS--SSS--
--S-TTT----SS--STT--
--S-TTT----S---STT--
----TTT----SS--STT--
--S-TTT----SS--STT--
----TTTS---S--SSTT--
----TTT----SS-SSTT--
----TTT----SS--SSS--
----TTT----SS--SSS--
----TTT----S--SSTT--
----TTT-S--SS-SSTT--
----TTS----SS--SSS--
----TTT----SS--SSS--
----TTT----S---SSS--
----TTT----SS--SSS--
----TTT----S--SSTT--
----TTT----S--SSTT--
----TTT-S--SS--SSS--
----TTT----SS--STT--
----TTT----TT--STT--
----TTT----SS-SSTT--
----TTT----SS--STT--
----TTT----SS-SSTT--
----TTS-S--SS-SSSS--
----GGG----TT--STT--
----TTS----S--SSTT--
----TTT----S---SSS--
----TTT----TT-SSSS--
----GGG----TT--SSS--
----TTT----TT--SSS--
----TTT----SS--STT--
----TTT----SS--SSS--
----TTT----SS--SSS--
----TTT----SS--SSS--
----TTT----SS--SSS--
----GGG----SS--SSS--
----TTT-S--TT--SSS--
----TTT----SS--SSS--
----TTS-S--S---SSS--
----TTT-S-SS---SSS--
----GGG-S--S---SSS--
----TTT-S--S---SSS--
----GGG-S--S--SSSS--
----TTS-S--S---SSS--
----TTT-S--S---SSS--
----TTT-S--S---SSS--
----TTT-S--SS-SSSS--
----TTT-S--SS--SSS--
----TTT-S--SS--SSS--
----GGG-S-SS--SSSS--
----GGG-S--S---SSS--
----GGG-S--SS--SSS--
----GGG-S--SS--SSS--
----TTT-S--SS--SSS--
----TTT-S-SSS--SSS--
----TTS-S-SSS--SSS--
----TTT-S--SS--SS---
----GGG-S--TT-SSSS--
----TTTSS--SS--SS---
----TTT-S--SS--SSS--
----TTTSS--SS--SSS--
----TTTSS--SS--SSS--
----GGG-S--SS--SS---
----TTTSS--SS--SS---
----SSSSS--SS-SSS---
--S-GGG-S--SS--SS---
----GGGSS--SS--SSS--
----GGG-S--SS-SSSS--
----TTT-S--SS-SSSS--
----TTS-S-SSS-SSS---
----GGG-S--SS-SSSS--
----GGG-S-SSS--SS---
----TTT-S--SS--SSS--
----GGG-S--SS--SSS--
----TTT-S--SS--SS---
----TTS-S--SS--SSS--
----GGG-S--SS-SSSS--
----GGG-S--SS-SSSS--
----GGG-S--SS-SSSS--
----TTS-S--SS-SSSS--
----TTT-S--SS-SSSS--
----TTS-S--SS-SSSS--
----TTTSS-SS--S-SS--
----TTT-S-----SSSS--
----TTT-S-----SSSS--
----TTT-S-----SSSS--
----TTTSSS----SSSS--
----TTTSSS----SSSS--
----TTT-S-----SSSS--
----TTT-S-----SSSS--
----TTT-S--S--SSSS--
----TTT-S-----SSSS--
----TTT-SS----SSSS--
----TTT-S-----SSSS--
----TTTSS-----SSSS--
----TTT-S--S--SSSS--
----TTTSSS----SSSS--
----TTTSS-----SSSS--
----TTT-SS----SSTT--
----TTT-SS----SSSS--
----TTT-SS----SSTT--
----TTT-SS----SSSS--
----TTT-SS----SSTT--
----TTT-SS----SSTT--
----TTT-SS----SSTT--
----TTT-SS----SSSS--
----TTT-SS----SSSS--
----TTTSSS----SSSS--
----TTT-SS----SSSS--
----TTT-SS----SSSS--
----TTT-SS----SSTT--
----TTS-SS----SSTT--
----TTT-SS----SSTT--
----TTS-SS----SSTT--
----TTT-SS----SSTT--
----TTT-SS----SSSS--
----TTT-SS----SSTT--
----TTT-SS----SSTT--
----TTT-SS----SSTT--
----TTT-SS----SSTT--
----TTT-SS----SSTT--
----TTT-SS----SSTT--
----TTT-SS----SSSS--
----TTT-SS----SSTT--
----TTT-SS----SSTT--
----TTT-SS----SSTT--
----TTT-SS----SSTT--
----TTT-SS----SSTT--
----TTT-SS----SSTT--
----TTT-SS----SSTT--
----TTT-SS----SSSS--
----TTT-SS----SSTT--
----TTT-SS----SSS---
----TTT-SS----SSTT--
----TTT-SS----SSTT--
----TTT-S-----SSS---
----TTT-SS----SSSS--
----TTT-SS----SSSS--
----TTT-SS----SSTT--
----TTT--S----SSS---
----TTT-SS----SSTT--
----TTT-SS----SSTT--
----TTT-SS----SSS---
----TTT-SS----SSTT--
----TTT-SS----SSTT--
----TTT-SS----SSTT--
----TTT-SS----SSTT--
----TTT-SS----SSTT--
----TTT-SS----SSS---
----TTT-SS----SSTT--
----TTT-SS----SSS---
----TTT-SS----SSTT--
----TTT-SS----SSTT--
----TTT-SS----SSTT--
----TTT-SS----SSTT--
----TTTSSS----SSTT--
----TTT-SS----SSTT--
----TTT-SS----SSTT--
----TTT-SS----SSTT--
----TTT-SS----SSSS--
----TTT-SS----SSTT--
----TTT-SS----SSTT--
----TTT-SS----SSTT--
----TTT-SS----SSTT--
----TTT-SS----SSTT--
----TTT-SS----SSTT--
----TTT-SS----SSS---
----TTTSSS----SSS---
---STTTSSS----SSS---
---STTT-SS----SSTT--
----TTT-SS----SSTT--
---STTT-SS----SSTT--
---STTT-SS----SSTT--
---STTT-SS----SSTT--
---STTT-SS----SSTT--
---STTT-SS----SSTT--
----TTT-SS----SSTT--
---STTT-SS----SSTT--
----TTT-SS----SSTT--
----TTT-SS----SSTT--
---STTT-SS----SSTT--
----TTT-SS----SSTT--
---STTT-SS----SSTT--
---STTT-SS----SSTT--
---STTT-SS----SSTT--
---STTT-SS----SSTT--
---STTT-SS----SSTT--
---STTT-SS----SSTT--
---STTT-SS----SSTT--
---STTT-SS----SSTT--
----TTT-SS----SSTT--
----TTT-SS--S-SSTT--
---STTT-SS--S-SSTT--
----TTT-SS--S-SSTT--
--S-TTT-SS--S-SSTT--
----TTT-SS--S--STT--
--SSTTT-SS--S-SSTT--
----TTT-SS----SSTT--
----TTT-SS----SSTT--
----TTT-SS--S-SSTT--
----TTT-SS--S--STT--
---STTT-SS----SSTT--
---STTT-SS----SSTT--
---STTT-SS----SSTT--
----TTT-SS----SSTT--
---BTTTBSS----SSTT--
---STTT-SS----SSTT--
----TTT-SS-----STT--
---STTT-SS----SSTT--
---STTT-SS-----STT--
---STTT-SS----SSTT--
---BTTTBSS----SSTT--
---STTT-SS----SSTT--
---STTT-SS----SSTT--
---STTT-SS--S--STT--
---STTT-SS--S--STT--
---STTT-SS----SSTT--
----TTT-SS--S--STT--
----TTT-SS-----STT--
----TTT-SS--S--STT--
---STTT-SS--S--STT--
---STTT-SS--S--STT--
---STTT-SS--S--STT--
---STTT-SS-----STT--
----TTT-SS----SSTT--
---STTT-SS----SSTT--
---STTT-SS--S-SSTT--
----TTT-SS----SSTT--
----TTT-SS-----STT--
---STTT-SS-----SSS--
---STTT-SS-----STT--
---STTT-SS----SSSS--
---STTT-SS--S--STT--
---STTT-SS--S--STT--
---STTT-SS--S--STT--
---STTT-SS----SSTT--
---STTT-SS----SSTT--
---STTT-SS--S--STT--
---STTT-SS--S--SSS--
---STTT-SS--S--SSS--
---STTT-SS--S--SSS--
---STTT-SS--S--STT--
---STTT-SS--S--STT--
---STTT-SS--S--STT--
---STTT-SS--S--STT--
---STTT-SS--S--STT--
---STTT-SS--S-SSSS--
---STTT-SS--S--STT--
---STTT-SS----SSSS--
---STTT-SS--S--STT--
---STTT-SS-----STT--
---STTT-SS--S--STT--
---STTT-SS--S--STT--
---STTT-SS----SSSS--
---STTT-SS--S-SSTT--
---STTT-SS--S--SSS--
---STTT-SS--S--SSS--
---STTT-SS--S--SSS--
---STTT-SS--S-SSTT--
---STTT-SS--S--SSS--
---STTT-SS--S--STT--
---STTT-SS--S--STT--
---STTT-SS----SSSS--
---STTT-SS--S-SSTT--
---STTT-SS--S-SSSS--
---STTT-SS--S--STT--
--SSTTT-SS--S-SSSS--
---SHHHHSS----SSTT--
---STTT-SS----SSTT--
---STTT-SS--S-SSTT--
---STTT-SS--S--SSS--
---STTT-SS-----SSS--
---STTT-SS-----STT--
----TTT-SS-----STT--
---STTT-SS-----STT--
---STTT-SS-----STT--
---STTT-SS--S-SSTT--
---STTT-SS-----STT--
---STTT-SS--S-SSTT--
---STTT-SS----SSTT--
---STTT-SS----SSTT--
----TTT-SS----SSTT--
----TTT-SS----SSTT--
----TTT-SS----SSTT--
---STTT-SS-----STT--
---STTT-SS--S--STT--
---STTT-SS-----STT--
---STTT-SS----SSTT--
---STTT-SS-----STT--
---STTT-SS----SSTT--
---STTT-SS--S--STT--
---STTT-SS----SSSS--
---STTT-SS----SSTT--
---STTT-SS-----STT--
---STTT-SS-----STT--
---STTT-SS--S--SSS--
---STTT-SS--S--SSS--
---STTT-SS----SSSS--
---STTT-SS----SSSS--
---STTT-SS--S-SSTT--
---STTT-SS----SSTT--
---STTT-SS-----STT--
---STTT-SS----SSTT--
---STTT-SS-----STT--
---STTT-SS-----STT--
---STTT-SS-----STT--
---STTT-SS----SSTT--
----GGG-SS--S-SSTT--
---SGGGSSS----SSTT--
---SGGG-SS----SSTT--
---STTTSSS-----STT--
---STTT-SS-----STT--
----TTT-SS-----STT--
----TTT-SS----SSTT--
----TTT-SS----SSTT--
----TTT-SS-----STT--
---STTT-SS-----STT--
----TTT-SS--S--STT--
----TTT-SS--S--STT--
---STTT-SS----SSTT--
----TTT-SS----SSTT--
----TTT-SS--S-SSGGG-
----TTT-SS--S--STT--
----TTT-SS--S-SSTT--
----TTT-SS--S-SSTT--
---STTT-SS----SSTT--
----TTT-SS--S--STT--
---STTT-SS--S--STT--
---STTT-SS--S--STT--
---STTT-SS--S--STT--
---STTT-SS--S--STT--
---STTT-SS----SSTT--
---STTT-SS----SSTT--
---STTT-SS----SSTT--
----TTT-SS----SSTT--
----TTT-SS----SSTT--
----TTT-SS----SSTT--
----TTT-SS----S-TT--
----TTT-SS------GGG-
----TTT-SS----S-GGG-
---STTT-SS----SSGGG-
---STTT-SS----S-GGG-
---STTT-SS-----SGGG-
----TTT-SS-----SGGG-
---STTT-SS-----STT--
---STTT-SS------GGG-
---STTT-SS------GGG-
----TTT-SS-----STT--
----TTT-SS----SSTT--
---STTT-SS-----STT--
----TTT-SS-----STT--
----TTT-SS----SSTT--
----TTT-SS----SSTT--
----TTT-SS----SSTT--
---STTT-SS----SSTT--
---STTT-SS----SSTT--
----TTT-SS----SSS---
----TTT-SS----SSTT--
---STTT-SS----SSTT--
----TTT-SS----SSTT--
----TTT-SS----SSTT--
---STTT-SS----SSS---
----TTT-SS----SSTT--
----TTT-SS----SSTT--
----TTT-SS----SSTT--
----TTT-SS----SSSS--
---STTT-SS----SSTT--
---STTT-SS----SSTT--
----TTT-SS------SS--
----TTT-SS------TT--
---STTT-SS------TT--
----TTT-SS-----STT--
----TTT-SS----SSTT--
----TTT-SS-----STT--
----TTT-SS----SSTT--
----TTT-SS-----SSS--
----TTT-SS-----SSS--
----TTT-SS-----STT--
---STTT-SS-----STT--
---STTT-SS----SSTT--
----TTT-SS----SSTT--
----TTT-SS----SSTT--
----TTT-SS----SSTT--
---STTT-SS----SSTT--
----TTT-SS----SSTT--
---STTT-SS----SSTT--
---STTS-SS----SSTT--
---STTS-SS----SSTT--
---STTS-SS----SSTT--
---STTS-SS----SSTT--
---STTS-SS----SSTT--
---STTS-SS----S-TT--
---STTS-SS----SSTT--
---STTS-SS----SSTT--
---STTS-SS----SSTT--
---STTS-SS----SSTT--
--SSTTS-SS----SSTT--
----TTS-SS-----STT--
----TTS-SS----SSTT--
---STTS-SSS---SSTT--
---STTS-SS-----STT--
---STTS-SS-----STT--
----TTS--SS----STT--
----TTS-SS-----STT--
---STTS-SS----SSTT--
----TTS-SS-----STT--
---STTS-SS----SSTT--
---STTS-SS-----STT--
---STTS-SS-----STT--
----TTS-SS-----STT--
---STTS-SS-----STT--
----TTS-SS-----STT--
---STTS-SS-----SSS--
----TTS-SS-----STT--
----TTS-SS------SS--
----TTS-SS-----STT--
----TTS-SS-----STT--
----TTS-SS-----STT--
----TTS-SS-----STT--
----TTS-SS-----STT--
---STTS-SS-----STT--
---STTS-SS-----STT--
----TTS-SS-----STT--
---STTS-SS-----STT--
----TTS-SS-----STT--
---STTS-SS-----STT--
----TTS-SS-----STT--
----TTS-SS-----STT--
---STTS-SS------TT--
---STTS-SS-----STT--
----TTS-SS-----STT--
---STTS-SS-----STT--
---STTS-SS----SSTT--
---STTS-SS-----STT--
---STTS-SS----SSSS--
---STTS-SS-----STT--
---STTS-SS------TT--
---STTS-SS-----STT--
---STTS-SS------SS--
----TTS-SS-----STT--
---STTS-SS----SSTT--
---STTS-SS----SSTT--
---STTS-SS----SSTT--
---STTS-SS----SSSS--
---STTS-SS-----STT--
---STTS-SS-----STT--
---STTS-SS-----STT--
----TTS-S------STT--
---STTS---------TT--
---STTS--S-----STT--
---STTS--------STT--
---STTS-SS------SS--
---STTS-SS-----STT--
---STTS-SS-----STT--
---STTS-SS------TT--
---SSSS-SS-----SSS--
---SSSS-SS-----STT--
---STTS-SS-----SSS--
---STTS-SS----SSTT--
---SSSS-SS----SSTT--
---STTS-SS----SSTT--
---STTS-SS----SSTT--
---STTS-SS----SSTT--
---SSSS-SS----SSTT--
---STTS-SS----SSSS--
---STTS-SS-----STT--
---STTS-SS----S-TT--
---STTS-SS-----STT--
----SSS-SS----SSTT--
----TTS-SS----SSTT--
----TTS-SS----SSTT--
---STTS-SS----SSSS--
----TTS-SS-----STT--
---STTS-SS-----STT--
---STTS-SS----SSTT--
---STTS-SS-----STT--
----TTS-SS----SSTT--
---STTS-SS----SSTT--
---STTS-SS----SSTT--
--SSTTS-SS----SSTT--
---STTS-SS-----STT--
----TTS-SS-----STT--
---STTS-SS----SSTT--
---SSSS-SS-----STT--
---SSSS-SS-----STT--
----TTS-SS-----STT--
----TTS-SS-----STT--
---STTS-SS----SSTT--
----TTS-SS-----STT--
----SSS-SS-----STT--
----TTS-SS-----STT--
----SSS-SS-----STT--
----SSS-SS-----SSS--
----TTS-SS-----STT--
----SSS-SS-----STT--
----SSS-SS-----STT--
----TTS-SS-----STT--
---STTS-SS----SSTT--
----TTS-SS-----STT--
----TTS-SS-----STT--
----TTS-SS-----STT--
----TTS--S-----STT--
----TTS--S----SSTT--
---STTS--S----SSTT--
---STTS--S----SSTT--
---SSSS-SS-----STT--
---SS-S-SS----SSTT--
---STTS-SS----SSTT--
----S---SS----SSTT--
----S-S-SS----SSTT--
----S----S----SSTT--
----S-S-SS-----STT--
----SS--SS----SSTT--
-----SS-SS-----STT--
----SSS--S----SSTT--
----SSS--S----SSTT--
----SSS--S----SSTT--
-----SS--S-----STT--
----SS---S-----STT--
-----SS--S----SSTT--
----SSS--S----SSTT--
----SSS--S----SSTT--
-----SS--S----S-TT--
----SSS--SS---SSTT--
----SSS--S-----STT--
----SSS--SS----STT--
----SSS--------STT--
-----S----S----STT--
----SSS--------STT--
-----SS--S----SSTT--
----SSS--------STT--
-----SS--S-----STT--
-----SS-SS----SSTT--
--------SS------SS--
----SS--SS-----STT--
----SS--SS-----STT--
-----S--SS-----STT--
--------SS-----STT--
--------SS-----STT--
--------SS----SSTT--
--------SS-----STT--
--------SS-----STT--
--------SS-----STT--
--------SS-----STT--
--------SS-----STT--
--------SS-----STT--
--------SS-----STT--
--------SS-----STT--
--------SS-----STT--
--------SS----S-TT--
--------SS-----STT--
--------SS----SSTT--
--------SS-----STT--
--------SS-----STT--
----S---SS----SSTT--
---SS---SS----SSTT--
---SS---SS-----STT--
---SS---SS-----SSS--
----S---SS-----STT--
----S---SS-----SSS--
----S---SS-----STT--
--------SS-----STT--
--------SS-----STT--
--------SS----SSSS--
----S---SS-----STT--
--------SS-----STT--
--------SS-----STT--
----S---SS--S--STT--
--S-----SS--S--STT--
----S---SS-----STT--
--------SS-----STT--
--------SS---S--TT--
--S-----SS------SS--
--------SS-----STT--
--------SS---S-STT--
--------SS-----STT--
--------SS-----STT--
--SS----SS-----STT--
--S-S---SS-----SSS--
--------SS-----STT--
----S---SS-----STT--
--------SS-----STT--
--------SS-----STT--
----S---SS------SS--
--------SS------TT--
--S-----SS-----STT--
----S---SS-----SSS--
--S-S---SS-----SSS--
--S-----SS------TT--
----S---SS------TT--
----S---SS------SS--
----S---SS-----SSS--
---SSS--SS------SS--
---SS---SS-----STT--
---SS---SS-----STT--
---SS---SS----SSTT--
---SS---SS---SSSSS--
---SS---SS----SSTT--
---SS---SS----SSTT--
---SS---SS----SSSS--
---SS---SS----SSTT--
---SS---SS-----STT--
---SS---SS-----STT--
---SS---SS----SSTT--
---SS---SS-----SSS--
----SS--SS-----STT--
----SS--SS-----STT--
----S---SS-----STT--
----S---SS----SSTT--
--S-----SS-----STT--
--------SS-----STT--
--S-----SS-----STT--
--S-----SS-----STT--
--S-----SS-----STT--
--S-----SS-----STT--
--S-S---SS-----STT--
--S-----SS-----STT--
--S-----SS-----STT--
--S-----SS-----STT--
----S---SS-----STT--
----S---SS-----STT--
----S---SS-----SSS--
--------SS-----STT--
----S---SS-----STT--
----S---SS-----STT--
---SS---SS-----STT--
---SS---SS-----STT--
---SS---SS-----STT--
---SS---SS-----STT--
---SS---SS----SSTT--
--S-S---SS----SSTT--
--S-----SS----SSTT--
----S---SS----SSTT--
---SS---SS----SSTT--
---SS---SS----SSTT--
---SS---SS----SSTT--
---SS---SS----SSTT--
---SS---SS-----SSS--
---SS---SS-----SSS--
---SS---SS-----STT--
---SS---SS-----STT--
---SS---SS-----STT--
---SS---SS-----STT--
---SS---SS----SSTT--
---SS---SS----SSTT--
---SSS--SS-----STT--
---SS---SS-----STT--
---SSS--SS----SSTT--
---SS---SS----SSTT--
---SS---SS----SSTT--
---SS---SS----SSTT--
---SS---SS-----SSS--
---SS---SS-----STT--
---SS---SS-----STT--
----S---SS-----STT--
---SS---SS-----STT--
----S---SS-----STT--
----S---SS-----STT--
---SS---SS-----STT--
----S---SS-----STT--
----S---SS-----STT--
----S---SS-----STT--
----S---SS-----STT--
----S---SS----SSTT--
----SS--SS----SSTT--
----S---SS-----STT--
----SS--SS----SSTT--
----SS--SS----SSTT--
--SSS----S-----STT--
---SS----SS---SSTT--
---SSS---S------TT--
---SSS--SS-----STT--
---SS---SS----SSTT--
---SSS---S-----STT--
---SS----SS----STT--
---SS----SS----STT--
---SSS--SS-----SSS--
---SSS--SS----SSTT--
---SS---SSS---SSTT--
---SS----S----SSTT--
---SS----SSS----SS--
---SS----SSS--SSTT--
---SS----SSS--SSTT--
---SS-----SS--SSTT--
---SS----SSS---SSS--
---SS----SSS--SSTT--
---SS----SSS--S-TT--
---SS----SSS--S-TT--
---SS----SSS--SSTT--
---SS----SSS--SSSS--
---SS----SSS--SSTT--
---SS----SSS--SSTT--
---SS----SSS---SSS--
---SS----SSS---STT--
----S----SSS---STT--
---SSS---S------TT--
---SS----SSS----TT--
----SS--SS----SSSS--
--SSS---SS----SSTT--
---SS----S----SSTT--
----S---SSS---SSTT--
----SS--SS----SSTT--
--S-S---SS-----STT--
--SSS---SS----SSTT--
--SSS----S----SSTT--
--SSS---SS----SSTT--
--S-SS--SS----SSTT--
---SS----SS---SSTT--
----S----S-----STT--
----S---SS-----STT--
--S-SS--SS----SSTT--
--SSSS--SS----SSTT--
--SSSS---SS----STT--
--SSS----S-----STT--
--SSS---SS-----STT--
--SSSS---SS----STT--
--SSS---SS----SSTT--
--SSS---SS-----STT--
--SSS----SS----STT--
--S-SS---S-----STT--
--SSS----S-----STT--
--S-S---SS-----STT--
--S-S---SSS----STT--
--S-SS---SS----STT--
---SS---SSS----STT--
---SS---SS-----STT--
---SS----S-----STT--
---SS----S----SSTT--
---SS----SS----STT--
---SS----SS----STT--
---SS----S-----STT--
---SS---SS-----STT--
---SS---SS----SSTT--
----S---SS-----STT--
---SS---SS-----STT--
---SSS--SS-----STT--
---SS---SS-----STT--
---SSS--SS-----STT--
---SS---SS-----STT--
---SS---SS-----SSS--
---SS---SS-----STT--
---SS----SS----STT--
---SS----SS----STT--
---SSS--SS-----STT--
---SS---SS-----STT--
---SSS--SS-----STT--
----SS--SS-----STT--
----S----S-----STT--
----SS---SS----STT--
---SSS---SS----STT--
---SSS---S-----STT--
----SS---S-----STT--
----SS--SS-----STT--
---SSS--SS-----SSS--
----SS--SS----SSTT--
---SS---SS-----STT--
---SS----S-----STT--
--SSS---SS-----STT--
---SS----SS----STT--
---SS----SS----STT--
---SS----S----SSTT--
----S----S-----STT--
----S----S-----STT--
----S----S-----STT--
----SS---S-----STT--
----S----S-----STT--
----S----S-----STT--
----SS--SS-----STT--
---SS---SS----SSTT--
----S---SS-----SSS--
---SS----S-----SSS--
---SSS---SSS---SSS--
---SSS---S-----SSS--
---SSS---S----S-TT--
---SSS---SS-----TT--
----SS-----S---STT--
---SSS----SS---SSS--
----S-----SS---STT--
----SS---SSS--S-TT--
----S----SSS----TT--
---SSS---SS----SSS--
--S-SS---SS----STT--
----SS---SSS---STT--
---SSS-----S---STT--
----SS---S-----SSS--
----SS---SSS---STT--
---SS----SSS---STT--
----SS----SS---STT--
----SS----SS--SSTT--
--S-SS----SS--SSSS--
--S-S-----SS---STT--
---SSS----SS--SSTT--
---SSS----SS--SSSS--
---SSS----SS--SSTT--
----SS----SS--SSTT--
----SS----SS--SSTT--
--SSSS-----S--SSTT--
--SSSS----SS---STT--
----SS----SS---STT--
--S-SS----SS---STT--
--SSSS-----S---STT--
--S-SS----SS--SSTT--
--S-SS-----S--SSSS--
--SSSS----SS--SSSS--
---SSS-----S---SSS--
--S-SS-----S---STT--
---SS------S---SSS--
--SSSS----SS--SSSS--
--S-SS----SS---STT--
----SS----SS--SSTT--
---SSS----SS---STT--
---SSS----SS---STT--
---SS------S--SSTT--
---SSS-----S---STT--
---SSS----SS---STT--
---SSS----SS---STT--
---SSS-----S----TT--
----SS-----S----TT--
----SS----SS---STT--
---SSS---SSS---SSS--
---SSS---SSS---STT--
---SSS---SSS---STT--
---SSS---SSS----TT--
---SSS---TTS---STT--
---SS----SSS----TT--
---SS----SSS---STT--
---SS-----SS---STT--
--SSS----TTS---SSS--
--S-S----SSS---STT--
--S-SS---TTS---SSS--
--SSSS----SS---SSS--
--SSS-----SS---STT--
--S-S----SSS---STT--
---SSS---TTS---SSS--
--SSSS---SSS---STT--
---SSS----SS---STT--
---SSS----SS---STT--
----S-----SS---STT--
---SSS----SS---STT--
---SSS----SS---STT--
--S-SS-----S---SSS--
--SSSS----SS----TT--
---SSS----SS----TT--
---SSS----SS----TT--
---SS-----SS---STT--
---SSS----SS----TT--
--SSSS----SS---STT--
----SS----SS---STT--
---SSS----SS--SSSS--
--SSSS----SS---STT--
---SSS-----S---STT--
---SSS----SS---SSS--
---SSS----SS---STT--
---SSS-----S---STT--
---SS------S---SSS--
---SS------S---STT--
----S------S---STT--
---SS------S---STT--
--SSSS----SS---STT--
--SSS------S---STT--
----S-----SS---STT--
---SSS----SS---STT--
---SSS-----S---SSS--
----S-----SS---STT--
---SS------S--SSTT--
---SS-----SS---STT--
----S-----SS---STT--
--S-SS-----S----TT--
----S-----SS---STT--
--SSS-----SSS-SSS---
--SSS------S--SSS---
--SSS------SS--STT--
----S------S--SSTT--
--S-S------S--SSS---
--S-SS----SSS-SSTT--
--S-SS-----S--SSSS--
--S-SS-----S--S-SS--
---SS------S--SSS---
----S------S----S---
----S-----SS--SSTT--
----S------SS-SSTT--
--S-S-----SSS--SS---
----SS----SS---SS---
--S-SS----SS---SSS--
--S-SS----SS---SSS--
----S-----SS---STT--
---SS-----SS----SS--
----S-----SS----TT--
--S-SS----SS----SS--
----S-----SS--SSSS--
--S-S-----SS----TT--
--S-S------S----SS--
--SSS-----SS----TT--
--S-S-----SS----TT--
--SSSS----SS----TT--
--SSSS----SS----TT--
--SSSS----SS----TT--
----SS----SS----TT--
----SS----SS----TT--
---SS-----SS---SSS--
---SSS----SS---STT--
--S-S-----SS----TT--
----S-----SS----TT--
--S-SS----SS----TT--
--S-S-----SS----SS--
--SSSS----SS----TT--
--S-SS----SS----TT--
---SS------S----TT--
--S-SS----SS----TT--
--SS-------S----TT--
--S-------SS----TT--
--S-SS----SS----TT--
--S-SS----SS----TT--
--S-SS----SS----TT--
--S-SS----SS----TT--
--S--S----SS---STT--
--S--S----SS---STT--
--S--S----SS---BTTB-
--S-------SS----SS--
--S-------SS----GGG-
--S--S----SS----TT--
-----S----SS---STT--
--S-------SS----TT--
--S--S----SS----SS--
--S-------SS----TT--
--S--S----SS---BTTB-
--S--S----SS---STT--
--S--S----SS----TT--
--S--S-----S----SS--
-----S-----S---STT--
----SS----SS---SSS--
-----S-----S----TT--
-----S----SS---SSS--
--S--S----SS---STT--
--S--S----SS--SSTT--
--S--S-----S--SSTT--
--S--S-----S---STT--
--S--S----SS---STT--
--S--S-----S---BTTB-
--S-SS----SS---STT--
--S-SS----SS---STT--
--S--S----SS---STT--
--S--S----SS----SS--
-----S----SS----SS--
-----S----SS----TT--
--S-SS----SS---STT--
--S--S----SS---BTTB-
--S-SS----SS----SS--
----SS----SS---SSS--
-----S----SS---STT--
--S-SS----SS--SSSS--
--S--S----SS---STT--
-----S----SS---SSS--
--S--S-----S---STT--
--S--S----SS---STT--
--S--S-----S---STT--
--S-SS----SS---STT--
--S--S-----S--SSTT--
--S--S----SS---STT--
--S--S----SS---STT--
--S-SS-----S---STT--
--S-SS----SS---STT--
--S-SS-----S---SSS--
--S-SS-----S--SSTT--
--S-SS----SS---STT--
--SSSS----SS--SSSS--
--SSSS----SS---SSS--
--SSSS----SS--SS-S--
--SSSS-----S--SSTT--
--SSSS-----S---SSS--
--SSSS-----S--SSSS--
--S-SS-----S--SS----
--S-SS-----S--SS-S--
--SSSS-----S--SS----
--SSSS----SS--SSSS--
--SSSS-----S--SSS---
--SSSS-----S--SSSS--
--SSSS-----S--SSTT--
--SSSS----SS--SSSS--
--S-SS-----S--SS----
--S-SS----SS--SSS---
--SSSS----SS--SS----
--SSSS----SS--SS----
--S--S----SS--SS----
--S--S----SS--SS----
--TT-S----SS--SS----
--SS-S----SS--SS----
--S--S-----S--SS----
-----S----SS--SS----
----SS----SS--SS----
----SS----SS--SS----
----SS-----S--SS----
-----S----SS--SS----
-----S----SS--SS----
--S--S----SS--SSS---
-----S----SS--S-S---
-----S----SS--SS----
-----S----SS--SS----
----SS----SS--SS----
----SS----SS--SS----
-----S----SS--SS----
-----S-----S--SS----
-----S--------SS----
-----S-----S--S-----
-----S----SS--S--S--
--S--S----SS--S-----
-----S----SS--S-----
-----S----SS--SS----
-----S----S---S-----
-----S----S---S--S--
--S--S----S---S--S--
--SS-S----SS--SS-S--
--S--S----SS--S--S--
--S--S----S---SS-S--
--S--S----S---SS-S--
--S--S----SS--S--S--
--S--S----SS--SS-S--
-----S----SS--SS-S--
--S--S----SS--SS----
--TT-S--------SS-S--
--TT-S----S---SS-S--
--TT-S----S---SS-S--
--TT-SS---S---SS-S--
--TTSS----S---SS-S--
--TT-SS---S---SS-S--
--TT-S----S---SS-S--
--SS-S----S---SS-S--
--TT-S----S---SS----
--TT-S----SS--SS----
--TT-S--------SS----
--SS-S----S---SS----
--SS-S----SS--SS----
--TT-S----SS--SS-S--
--SS-SS---S---SS----
-----S----SS--SS----
-----S----SS--SS-S--
--S--SS---S---SS-S--
-----SS---S---SS-S--
--TT-S----S---SS-S--
--TTSS----S---SSTT--
--GGGS----S---SS-S--
--TT-S----S---SS-S--
--SSSS----S---SS-S--
--TT-S----S---SS-S--
--TT------SS--SS-S--
--TT------SS--SS-S--
--TT------S---SS-S--
--SS--S---SS--SS-S--
--SS-SSS--SS--SS-S--
--SS--SS--SS--SS-S--
--TT---S--SS--SS-S--
--SS--SS--SS--S--S--
--SS--SS--SS--SS-S--
--SS--SS--SS--S--S--
--SS--SS--SS--S--S--
--SS--SS--SS--SS-S--
--TT--SS--SS--SS-S--
--SS--SS--SS--SS-S--
--SS--SS--SS--S--S--
--SS--SS--SS--S--S--
--SS--SS--SS--S--S--
--TT--SS--SS--SS-S--
--SS--SS--SS--SS-S--
--SS--SSS-SS--SS-S--
--TT---S--SS--S--S--
--TT--SS--SS--SS-S--
--SS--SS--SS--SS-S--
--TT---S--SS--SS----
--TT---S--SSS-SS----
--TT--SS--SS--SS-S--
--TT--SS--SS--SS-S--
--TT--SS--SS--S--S--
--TT--SS--SS--S--S--
--SS--SS--SS--S-----
--TT------SS--S-----
--TT--SS--SS--S--S--
--TT--SS--SS--S--S--
--TT--S---SS--SS-S--
--TT--S---SS--S--S--
--SS--S---SS--S--S--
--SS--S---SS--S--S--
--TT--S---SS--S--S--
--TT--SS--SS--SS-S--
--TT--S---SS--SS-S--
--TT--S---SS--SS----
--TT--S---SS--S--S--
--SS--S---SS--S--S--
--TT--S---SS--SS----
--TT--S---SS--SS----
--TT--S---SS--SS----
--TT--S---SS--S--S--
--TT-------SS-S-----
--TT--S----SS-SS----
--TT--S----SS-SS-S--
--SS--S----SS-S--S--
--TT--S---SSS-SS-S--
--TT--S---SSS----S--
--TTS-S---SSS--S-S--
--TT--S---SSS-S--S--
--SS------SSS----S--
--SS--SS--SSS-S--S--
--TT--SS--SSS-SS-S--
--TT---S--SSS-S--S--
--TT--SS--SSS-SS-S--
--TT--SS--SSS-S--S--
--TT---S--SSS-S--S--
--TT------SSS-S--S--
--TT--SS--SSS----S--
--TT------SSS----S--
--TT---S--SSS-SS-S--
--TT--S---SSS----S--
--TT------SSS----S--
--TT------SSS-SS-S--
--TT--S---SSS-SS-S--
--TT------SSS----S--
--TT------SSS----S--
--TT--S---SSS----S--
--TT------SSS-S--S--
--TT--S---SS--S--S--
--TT--S---SSS-SS-S--
--SS--S---SSS-SS-S--
--TT--S---SSS-S--S--
--SS------SSSSSS-S--
--TT------SSSSSS-S--
--TT------SSSSSS-S--
--TT------SSSSSS-S--
--TT------SSS-SS-S--
--TT------SSS-SS-S--
--TT------SSS-SS-S--
--TT------SS--S--S--
--SS------SS-----S--
--SS------SS-----S--
--SS------SS-----S--
--TT------SSS----S--
--TT------SS-----S--
--TT------SS-----S--
--TT------SS-----S--
--SS------SS-----S--
--TT-------SS----S--
--TT------SS-----S--
--TT-------S-----S--
--SS-------SS----S--
--S-------SSS----S--
--TT------SSS----S--
--SS------SSS----S--
--TT---S--SSS----S--
--TTS--S--SSS----S--
--SS------SSS----S--
--TTS-----SSS----S--
--TT---S--SSS-SS-S--
--SSS-----SSS----S--
--SS------SSS----S--
--TT------SSS----S--
--TTS-----SSS----S--
--TT------SSS----S--
--TT------SSS----S--
--TT------SSS----S--
--TT------SSS--S-S--
--TT------SSS--S-S--
--TT------SSS----S--
--TT------SSS--S-S--
--TT------SSS-S--S--
--TT------SSS--S-S--
--SS------SSS--S-S--
--TT------SSS-SS-S--
--TT------SSS----S--
--TT-------SS----S--
--SS------SSS----S--
--SS-------SS-S--S--
--TT------SSS----S--
--TT-------SS----S--
--TT-------SS----S--
--TT------SSS----S--
--SS------SSS----S--
--TT-------SS-SS-S--
--SS-------SS-S--S--
--SS------SSS----S--
--TT------SSS----S--
--TT------SS-----S--
--SS------SSS----S--
--TT------SSS----S--
--SS------SSS----S--
--TT--------S----S--
--TT----S---S----S--
--TT------SSS----S--
--SS-------SS----S--
--TT------SSS----S--
--TT------SSS----S--
--TT------SSS----S--
--TT------SSS----S--
--TT------SSS----S--
--TT------SSS----S--
--TT-------SS----S--
--TT-------SSSS--S--
--S--------SS-SS-S--
--TT------SS-SSS-S--
--TT-------SS-SS-S--
--SS------SSS-SS-S--
--S-------SSSSSS-S--
--SS-------SSSSS-S--
--TT-------SSSSS-S--
--TT------SSSSSS-S--
--TT--------SS-S-S--
--TT-------SSSSS-S--
--TT-------SSSSS-S--
--TT------SSSSSS-S--
--TT------SSSSSS-S--
--TT--S----SSSSS-S--
--TT-------SSSSS-S--
--TT--------SSSS-S--
--TT-------SSSSS-S--
--TT--------SSSS-S--
--TT--------SSSS-S--
--SS--------SSSS-S--
--TT--------SSSS-S--
--TT--------SSSS-S--
--TT------S-SSS--S--
--TT--SS--S-SSS--S--
--TT------SSS----S--
--TT------SSSSSS-S--
--TT--------SSSS-S--
--TT----S-S-SSSS-S--
--TT--------SSSS-S--
--TT--S-----S-S--S--
--SS--S----------S--
--TT------SS-----S--
--TT------SS-----S--
--TT------SS-----S--
--TT------SS--S--S--
--TT------SS-----S--
--TT------SS-----S--
--TT------SS--S--S--
--TT------SS--S--S--
--TT------SS--S--S--
--TT------SS-----S--
--TT------SS--S--S--
--TT------SS--S--S--
--TT------SS-----S--
--TT------SS--S--S--
--TT----S-SS--SS-S--
--TT------SS--SS----
--TT------SS--S--S--
--TT------SS-----S--
--TT------S---S--S--
--TT------SS--S-----
--TT------SS--S--S--
--TT------SS--S-----
--TT------S---S-----
--TT------SS--S--S--
--TT------SS--S--S--
--TT------SS--S--S--
--TT------SS--SS----
--TT------SS--SS-S--
--TT------SS--SS----
--TT------SS--S--S--
--TT------SS--S--S--
--TT------SS--S--S--
--TT------SS--S--S--
--TT------SS--S--S--
--TT------SS--S--S--
--TT------SS--S--S--
--TT------SS--S-----
--TT------SS--S-----
--TT------SS--S--S--
--TT------SS--S--S--
--TT------SS--S--S--
--TT------SS--S--S--
--TT------SS--S--S--
--TT------TT--SS-S--
--TT------SS--SS-S--
--TT------SS--S--S--
--TT------SS--S-----
--TT------SS--S-----
--TT------SS--S--S--
--TT------SS--S-----
--TT------SS--S-----
--TT------S---S-----
--TT------SS--S-----
--TT------SS-----S--
--TT------SS-----S--
--TT------SS-----S--
--TT------SS--------
--TT------SS--S-----
--TT------SS--S-----
--TT------SS--S--S--
--TT------SS--S--S--
--TT--S---SS--SS-S--
--TT------SS--S-----
--TT------SS--SS-S--
--TT------SS--S--S--
--TT------SS-----S--
--TT------SS--S--S--
--TT------SS--S--S--
--TT------SS--S--S--
--TT------SS--S--S--
--TT------SS--S--S--
--TT------SS--------
--TT------SSS-SS-S--
--TT------SSS-SS-S--
--TT-------SS-SS----
--TT-------SS-SS-S--
--TT-------SS-SS-S--
--TT------SSS-SS----
--TT-------SSSSS----
--TT------SSS-SS-S--
--TT-------SS-SS-S--
--TT-------SS--S----
--TT-------SS--S-S--
--TT------SSS--S-S--
--TT-------SS-SS-S--
--TT------SSS-SS-S--
--TT------SSS-SS-S--
--TT------SSS--S-S--
--TT-------SS-SS-S--
--TT-------SS-SS----
--TT-------SS-SS----
--TT--S---SSS-SS----
--TT--S----SS-SS----
--TT-------SS-SS----
--TT-------SS-SS----
--TT------SSS-SS----
--TT------SS--SS----
--TT--S---SSS-S-----
--TT------SSS-S-----
--TT----S-SSS-SS----
--TT--S---SSS-SS----
--TT------SSS-SS----
--TT--S----SS-SS----
--TT--S----SS-SS-S--
--TT-------SS-S--S--
--TT-------SS-S--S--
--TT-------SSSS--S--
--TT-------SS-SS----
--TT--S----SS-SS----
--TT-------SS-SS----
--TT--S----SS-SS-S--
--TT--S----SS-SS----
--TT--S---SS--SS----
--TT------SSS-SS----
--TT--S---SSS-SS----
--TT--S---SSS-SS----
--TT--S---SSS-SS----
--TT-------SS-SS----
--TT--S---SSS-SS----
--TT--S-S-SSS-SS----
--TT--S---SSS-SS----
--TT--S---SSSSSS----
--TT--S---SSS-SS----
--TT--S---SSS-SS----
--TT--S---SS-SSS----
--TT--S---SSS-SS----
--TT--S---SSS-SS----
--TT--S---SSS-SS----
--TT--S---SSSSSS----
--TT--S---SSS-SS----
--TT--S---SSS-SS----
--TT--S---SSSSSS----
--TT--S---SSS-SS----
--TT--S---SSSSSS----
--TT--S---SSS-SS-S--
--TT--S---SSS-SS----
--TT--S---SSS-SS----
--TT--S---SSS-SS----
--TT--S-S-SSSSSS----
--TT--S---SSS-SS----
--TT--S---SSS-SS----
--TT--S---SS--SS----
--TT--S---SSS-SS----
--TT--S---SSS-SS----
--TT--S---SSS-SS----
--TT--S---SSS-SS----
--TT--S---SSS-SS----
--TT--S---SSS-SS----
--TT--S---SSS-SS----
--TT--S---SSS-SS----
--TT--S---SSS-SS----
--TT--S---SSS-SS----
--TT--S---SSS-SS----
--TT--S---SSSSSS----
--TT--S---SSS-SS----
--TT--S---SSS-SS----
--TT--S---SSS-SS----
--TT--S---SSS-SS----
--TT--S---SSS-SS----
--TT--S---SSS-SS----
--TT--S---SSS-SS----
--TT--S---SSS-SS----
--TT--S---SSS-SS----
--TT--S---SSS-SS----
--TT------SSS-SS----
--TT------SSS-SS----
--TT------SSS-SS----
--TT--S---SS--SS----
--TT--S---SSS-SS----
--TT------SSS-SS----
--TT--S---SS--SS----
--TT------SS--SS----
--TT------SS--SS-S--
--TT------SSSSSS-S--
--TT------SS--SS----
--TT--S---SS--SS----
--TT--S----SS-S-----
--TT--S---SSS-SS----
--TT------SSS-SS----
--TT-------SS-SS----
--TT------SSS-S-----
--SS------SSS-SS----
--TT------SSS-SS----
--TT------SSS-SS----
--TT------SSS-SS----
--TT-------SS-SS----
--SS-------SS-SS----
--TT------SSS-SS----
--TT------SSS-SS----
--TT-------S--SS----
--TT------SSS-S-----
--TT------SSS-S-----
--TT------SSS-S-----
--TT-------SS-SS----
--TT------SS--SS----
--TT--S---SSS-SS----
--TT------SSS-SS----
--TT-------SS-SS----
--TT------SSS-SS----
--TT-------SS-SS----
--TT------SSS-SS----
--TT------SSS-SS----
--TT----S-SSS-SS----
--TT--S---SSS-SS----
--TT------SS--SS----
--TT------SSS-SS----
--TT--S---SSS-SS----
--TT--S---SS--SS----
--TT--S---SSS-SS----
--TT--S---SSS-SS-S--
--TT--S---SSS-SS----
--TT--S---SSSSSS-S--
--TT--S---SSS-SS----
--TT--S---SSS-SS----
--TT--S---SSS-SS----
--TT--S---SSS-SS----
--TT--S---SS--SS----
--TT--S---SSS-SS-S--
--TT--S---SSS-SS-S--
--TT--S---SSS-SS-S--
--TT--S---SS--SS-S--
--TT------SS--SS-S--
--TT------SS--SS-S--
--TT--S---SSS-SS-S--
--TT--S---SSS-SS-S--
--TT------SSS-SS-S--
--TT--S---SSS-SS-S--
--TT------SSS-SS-S--
--TT------SSS-SS-S--
--TT-------SS-SS-S--
--TT--S----SS-SS----
--TT--S----SS-SS----
--TT--S----SS-SS----
--TT--S---SSS-SS----
--SS-------SS-SS----
--TT-------SS-SS-S--
--TT------SSS-SS----
--TT------SSS-SS-S--
--TT------SSS-SS----
--TT------SSS-SS----
--TT-------SS-S-----
--TT-------SS-SS-S--
--TT-------SS-SS----
--TT-------SS-SS-S--
--TT-------SS-SS----
--TT-------SS-SS----
--TT-------SS-SS-S--
--TT-------SS-------
--TT------SSS-------
--TT------SSS-------
--TT------SSS----S--
--TT------SSS----S--
--TT------SSS----S--
--TT------SS-----S--
--TT------SS--S--S--
--TT------SSS-S--S--
--TT---S--SS--SS-S--
--TT------SSS-SS-S--
--TT------SSSSSS-S--
--TT------SSS-SS-S--
--TT------SSS-SS-S--
--TT------SSS-SS-S--
--TT------SSS-SS-S--
--TT------SSSSSS----
--TT---S--SSSSSS-S--
--TT------SSSSSS-S--
--TT------SSSSSS-S--
--TT------SSS-SS-S--
--TT------SSSSSS-S--
--TT------SSS-SS-S--
--TT--S---SS--SS----
--TT--S---SS--SS-S--
--TT--S---SS--SS-S--
--TT------SS--SS-S--
--TT--S---SS--SS-S--
--TT------SS--SS-S--
--TT------SS--SS-S--
--TT------SSS-SS-S--
--TT------SS--SS-S--
--TT------SSSSSS-S--
--TT------SS--SS-S--
--TT------SSSSSS-S--
--TT-------SS-SS-S--
--TT------SSS-SS-S--
--TT------SSS-SS-S--
--TT------SSSSSS-S--
--TT------SSS-SS-S--
--TT------SS--SS-S--
--TT------SSS-SS-S--
--TT------SSS-S--S--
--TT------SSS-SS-S--
--TT--S----SS-SS-S--
--TT--S---SS--SS-S--
--TT------SS--SS-S--
--TT--S---SS--S--S--
--TT--S---SS--SS----
--TT--S---SS--SS----
--TT--S---SS--SS-S--
--TT------SS--SS-S--
--TT--S---SS--SS-S--
--TT--S---SS--SS-S--
--TT--S---SS--S--S--
--TT--S---SS--S--S--
--TT--S---SS--SS-S--
--TT------S---SS----
--TT--S---SS--SS-S--
--TT--S---SS--SS----
--TT--S---SS--SS-S--
--TT--S---SS--SS----
--TT--S----SS-SS----
--TT-------SS-SS----
--TT------SS--SS-S--
--TT------SS--SS-S--
--TT------SS--SS-S--
--TT------SS--SS----
--TT------SSS-SS----
--TT------SSS-SS----
--TT------SS--SS----
--TT------SS--SS----
--TT------SSS-SS----
--TT------SSS-SS----
--TT--S---SSS-SS----
--TT------SSSSSS----
--TT------SSS-SS----
--TT------SS--SS-S--
--TT--S---SSSSSS----
--TT--S---SSSSSS-S--
--TT--S---SSS-SS-S--
--TT--S----SSSSS-S--
--TT------SSS-SS-S--
--TT------SSSSSS-S--
--TT------SSSSSS-S--
--TT--S---SSSSSS-S--
--TT------SSSSSS-S--
--TT--S----SSSSS-S--
--TT--S---SSSSSS-S--
--TT--S----SS-SS-S--
--TT--S---SS-SSS-S--
--TT--S---SSS-SS-S--
--TT--S---SSSSSS-S--
--TT--S---SSS-SS-S--
--TT------SSSSSS-S--
--TT------SSS-SS-S--
--TT------SSS-SS-S--
--TT------SSS-SS-S--
--TT--S---SSS-SS-S--
--TT------SSS-SS-S--
--TT------SSS-SS-S--
--TT------SSS-SS-S--
--TT------SSS-S--S--
--TT------SSS-SS-S--
--TT------SSS-SS-S--
--TT--S---SSS-SS-S--
--TT------SSS-SS-S--
--TT------SSS-SS-S--
--TT--S---SSS-SS-S--
--TT------SSS-SS-S--
--TT------SSS-SS-S--
--TT------SSSSSS-S--
--TT------SSS-SS-S--
--TT------SSSSSS-S--
--TT------SSS-SS-S--
--TT------SSS-SS-S--
--TT------SSS-SS-S--
--TT------SSS-SS-S--
--TT--S---SSSSSS-S--
--TT--S---SSS-SS-S--
--TT------SSS-SS-S--
--TT------SSSSSS-S--
--TT--S---SSSSSS-S--
--TT------SSS-SS-S--
--TT------SSS-S--S--
--TT------SSS-SS-S--
--TT------SSSSSS-S--
--SS------SSS-SS-S--
--TT------SSSSSS-S--
--TT------SSSSSS----
--TT------SSS-SS----
--TT------SSS-SS----
--TT------SSS-SS-S--
--TT------SSSSSS-S--
--TT-------SSSSS----
--TT------SSS-SS----
--TT------SSS-SS----
--TT-------SS-SS----
--TT------SSS-SS----
--TT------SSSSSS----
--TT------SS--SS----
--TT------SS-SSS----
--TT------SS--SS----
--TT------SSSSSS----
--TT------SS--SS----
--TT------SSS-SS-S--
--TT------SSS-SS-S--
--TT------SSSSSS----
--TT------SSSSSS----
--TT-------SS-SS----
--TT------SS--SS----
--TT------SS--SS----
--TT------SS--SS----
--TT------SS--SS----
--TT--S---SS--SS----
--TT--S---S---SS----
--TT--S---SS--SS----
--TT--S---S---SS----
--TT------SS--SS----
--TT------SSS-SS----
--TT------SSS-SS----
--TT------SS--SS----
--TT--S---SS--SS----
--TT-------SSSSS-S--
--TT------SSSSSS----
--TT------SSSSSS----
--TT------SSSSSS----
--TT--S---SSS-SS-S--
--TT------SSSSSS-S--
--TT------SSSSSS-S--
--TT------SSS-SS----
--TT------SS--SS----
--TT-------SS-SS----
--TT------SSSSSS----
--TT------SSS-SS----
--TT-------SS-SS----
--TT-------SS-SS----
--TT------SSS-SS----
--SS------SSSSSS----
--TT--S---SS-SSS----
--TT------SS--SS----
--TT------SS--SS----
--TT--S----S--SS----
--TT--S---SS--SS----
--TT------SS--SS----
--TT------SS--SS----
--TT------SS--SS----
--TT------SSS-SS-S--
--TT------SS--SS-S--
--TT------SSSSSS----
--TT------SS--SS----
--TT------SS--SS----
--TT------SS--SS----
--TT--S---SSS-SS----
--TT------SSS-SS----
--TT--S---SSS-SS-S--
--TT--S---SSS-SS----
--TT--S---SS-SSS----
--TT------SSSSSS-S--
--TT--S---SSSSSS-S--
--TT------SSS-SS-S--
--TT------SSSSSS----
--TT--S---SSSSSS----
--TT------SSSSSS-S--
--TT------SSSSSS----
--TT--S---SSS-SS----
--TT--S---SSS-SS----
--TT--S---SSS-SS----
--TT--S----SS-SS----
--TT------SSS-SS-S--
--TT--S---SSS-SS----
--TT--S---SSSSSS----
--TT--S---SSSSSS----
--TT------SSSSSS----
--TT--S---SSS-SS----
--TT--S---SSSSSS----
--TT------SSSSSS-S--
--TT--S---SSSSSS----
--TT------SSS-SS-S--
--TT--S---SSSSSS----
--TT-------SSSSS----
--TT------SSS-SS----
--TT------SSSSSS----
--TT------SSS-SS----
--TT--S---SSSSSS-S--
--TT------SSS-SS----
--TT-------SS-SS----
--TT------SSSSSS-S--
--TT--S---SSSSSS----
--TT------SSS-SS-S--
--TT------SSS-SS----
--TT--S---SS-SSS----
--TT------SSSSSS-S--
--TT------SSSSSS-S--
--TT------SSS-SS-S--
--TT------SSS-SS-S--
--TT------SSS-SS-S--
--TT------SSSSSS-S--
--TT------SSSSS--S--
--TT------SSSSS--S--
--TT------SSSSSS-S--
--TT---S--SSSSSS-S--
--TT------SSS-SS----
--TT------SSSSSS-S--
--TT--S---SSSSSS-S--
--TT------SSS-SS----
--TT------SS--SS-S--
--TT------SS--SS----
--TT------SS--SS-S--
--TT------SSSSSS----
--TT------SSSSSS----
--TT------SS-SSS-S--
--TT--S---SS-SSS----
--TT--S---SS-SSS-S--
--TT------SS--SS----
--TT------SS--SS----
--TT------SS--SS----
--TT------SS--SS----
--TT-------S--SS----
--TT-------SS-SS----
--TT-------SS-SS----
--TT------SS--SS----
--TT-------SS-SS----
--TT-------SSSSS----
--TT------SS--SS----
--TT-------SS-SS----
--TT------SS--SS----
--TT------SS--SS----
--TT------SS--SS----
--TT------SS--SS----
--TT-------S--SS----
--TT------SS--SSS---
--TT-------SS-SS----
--TT-------S--SS----
--TT-------S--SSS---
--TT-------SS-SS----
--TT--SS--SSS-SS----
--TT-------SSSSSS---
--TT-------SS-SS----
--TT-------SS-SS----
--SS--S----SS-SSS---
--TT-------SS-SS----
--TT--S----SS-SS----
--TT-------SS-SS----
--TT-------SS-SSS---
--TT-------SS-SSS---
--TT-------SS-SS----
--TT-------SS-SSSS--
--TT--S----SS-SS----
--TT-------SS-SS----
--TT-------SSSSS-S--
--TT-------SS-SS----
--TT------S-SSSS-S--
--TT--S---SSS-SS----
--TT------SSS-SS-S--
--TT---S--SSSSSS----
--TT------SSSSSS----
--TT------SSSS-S----
--TT--S---SSS-SS-S--
--TT--S---SSS-SS-S--
--TT------SSS-SS-S--
--TT------SSSSSS-S--
--TT------SSS-SS-S--
--TT------SSS-SS-S--
--TT------SSS-SS-S--
--TT------SSS-SS-S--
--TT------SSS-SS-S--
--TT------SSSSSS-S--
--TT------SSS-SS-S--
--TT-------SSSSS-S--
--TT------SSSSSS-S--
--TT-------SSSSS-S--
--TT------SSS-SS-S--
--TT------SSS-SS-S--
--TT------SSS-SS-S--
--TT------SSS-SS-S--
--SS------SSS-SS-S--
--TT-------SS-SS-S--
--TT------SSS-SS-S--
--TT------SSS-SS-S--
--TT--S---SSS-SS-S--
--TT------SSSSSS-S--
--TT------SSS-SS-S--
--TT------SSS-SS-S--
--TT------SSS-SS-S--
--TT------SSS-SS-S--
--TT------SSSSSS-S--
--TT------SSSSSS-S--
--TT------SSS-SS-S--
--TT------SSS-SS-S--
--TT------SSS-SS-S--
--TT------SSS-SS-S--
--TT------SSS-SS-S--
--TT------SSS-SS-S--
--TT------SSSSSS-S--
--TT------SSSSSS-S--
--TT------SSSSSS-S--
--TT------SSSSSS-S--
--TT------SSS-SS-S--
--TT------SSS-SS-S--
--TT------SSS-SS-S--
--TT------SSSSSS-S--
--TT------SSSSSS-S--
--TT--S---SSSSSS-S--
--TT------SSSSSS-S--
--TT------SSSSSS-S--
--TT------SSSSSS-S--
--TT------SSSSSS-S--
--TT------SSS-SS-S--
--TT------SSS-SS-S--
--TT------SSSSSS-S--
--TT------SSSSSS-S--
--TT------SSSSSS-S--
--TT------SSSSSS-S--
--TT------SSSSSS-S--
--TT------SS--SS-S--
--TT------SSSSSS-S--
--TT------SSS-SS-S--
--TT------SSSSSS-S--
--TT------SSSSSS-S--
--TT------SSSSSS-S--
--TT------SSS-SS-S--
--TT------SSSSSS-S--
--TT------SSSSSS-S--
--TT------SSSSSS-S--
--TT------SSS-SS-S--
--TT--B---SSS-SB-S--
--TT------SSS-SS-S--
--TT------SSSSSS-S--
--TT------SSS-SS-S--
--TT------SSSSSS-S--
--TT------SSSSSS-S--
--TT------SSS-SS-S--
--TT------SSSSSS-S--
--TT------SSS-SS-S--
--TT------SSSSSS-S--
--TT------SSSSSS-S--
--TT------SS-SSS-S--
--TT------SSSSSS-S--
--TT------SSSSSS-S--
--TT------SSSSSS-S--
--TT-------SSSSS-S--
--TT-------SSSSS-S--
--TT------SSSSSS-S--
--TT-------SS-SS-S--
--TT------SSS-SS-S--
--TT------SSSSSS-S--
--TT-------SS-SS-S--
--TT-------SS-SS-S--
--TT----S---SSSS-S--
--TT--------SSSS-S--
--TT--------SSSS-S--
--TT--------SSSS-S--
--TT-------SSSSS-S--
--TT----S---SSSS-S--
--TT--------SSSS-S--
--TT-------SSSSS-S--
--TT--------SSSS-S--
--TT----S---SSSS-S--
--TT------S-SSSS-S--
--TT------S-SSSS-S--
--TT------S-SSSS-S--
--TT------SSSSSS-S--
--TT------SSSSSS-S--
--TT------SSSSSS-S--
--TT------SSSSSS-S--
--TT-------SSSSS-S--
--TT------S-SSSS-S--
--TT------SSSSSS-S--
--TT------SSSSSS-S--
--TT------S-SSSS-S--
--TT------SSSSSS-S--
--TT------SSS-SS-S--
--TT------SSS-SS-S--
--TT------SSS-SS-S--
--TT------SSS-SS-S--
--TT--S---SSS-SS-S--
--TT------SSS-SS-S--
--TT------SSS-SS-S--
--TT------SSS-SS-S--
--TT------SSS-SS-S--
--SS------SSS-SS-S--
--TT------SSS-SS-S--
--TT------SSS-SS-S--
--TT------SSS-SS-S--
--TT------SSSSSS-S--
--TT------SSS-SS-S--
--TT------SSS-SS-S--
--TT------SSS-SS-S--
--TT------SSS-SS-S--
--TT------SSS-SS-S--
--TT------SSS-SS-S--
--SS------SSS-SS-S--
--TT------SSS-SS-S--
--TT------SSSSSS-S--
--SS------SSS-SS-S--
--TT------SSS-SS-S--
--TT--S---SSS-SS-S--
--TT--S---SSS-SS-S--
--TT--S---SSS-SS-S--
--TT------SSS-SS-S--
--TT------SSS-SS-S--
--TT------SSSSSS-S--
--TT------SSSSSS-S--
--SS------SSSSSS-S--
--TT------SSSSSS-S--
--SS--S---SSSSSS-S--
--TT------SSSSSS-S--
--TT------SSSSSS-S--
--TT------SSSSSS-S--
--SS------SSSSSS-S--
--TT------SSSSSS-S--
--TT------SSSSSS-S--
--TT------SSSSSS-S--
--TT------SSSSSS-S--
--TT------SSSSSS-S--
--SS------SSS-SS-S--
--TT------SSSSSS-S--
--TT------SSSSSS-S--
--TT------SSSSSS-S--
--TT------SSSSSS-S--
--TT------SSSSSS-S--
--TT------SSSSS--S--
--TT------SSSSSS-S--
--TT------SSSSS--S--
--TT------SSS-S--S--
--TT------SSS-SS-S--
--TT------SSS-SS-S--
--TT------SSS-SS-S--
--TT------SSSSSS-S--
--TT------SSSSSS-S--
--TT------SSSSSS-S--
--TT------SSSSSS-S--
--TT------SSSSSS-S--
--TT------SSSSSS-S--
--SS------SSSSSS-S--
--TT------SSSSSS-S--
--TT------SSSSSS-S--
--TT------SSS-SS-S--
--TT------SSSSS--S--
--TT------SSSSSS-S--
--TT------SSSSSS-S--
--TT------SSS-SS-S--
--TT------SSSSSS-S--
--TT------SSS-S--S--
--TT------SSSSSS-S--
--SS------SSSSSS-S--
--TT------SSS-SS-S--
--TT------SSS-SS-S--
--TT------SSS-S--S--
--TT------SSS-S--S--
--TT------SSS-SS-S--
--TT------SSS-S--S--
--TT------SSS-S--S--
--TT------SSS-S--S--
--TT------SSS-S--S--
--TT------SSS-S--S--
--TT------SSS-S--S--
--TT------SSS-S--S--
--TT------SSSSS--S--
--TT------SSS-S--S--
--TT------SSS-S--S--
--TT------SSS-S--S--
--TT------SSS-S--S--
--TT------SSS-SS-S--
--TT------SSS-SS-S--
--TT------SSS-SS-S--
--TT------SSS-SS-S--
--TT------SSSSSS-S--
--TT------SSSSS--S--
--TT------SSSSSS-S--
--TT------SSSSSS-S--
--TT------SSSSSS-S--
--TT------SSSSS--S--
--TT------SSSSSS-S--
--TT------SSSSSS-S--
--TT------SSS-S--S--
--TT------SSS-SS-S--
--TT------SSS-S--S--
--SS------SSS-S--S--
--TT------SSS-S--S--
--SS------SSS----S--
--TT------SSS----S--
--TT------SSS-SS-S--
--TT------SSS-SS-S--
--TT------SSS--S-S--
--TT------SSS----S--
--TT------SSS----S--
--TT------SSS--S-S--
--TT------SSS-SS-S--
--TT------SSS-SS-S--
--TT------SSS-SS-S--
--TT------SSS-SS-S--
--TT------SSS-SS-S--
--TT------SSS-SS-S--
--SS------SSS-SS-S--
--TT------SSS-SS-S--
--TT------SSS-SS-S--
--TT------SSS-SS-S--
--TT------SSSSSS-S--
--TT------SSS-SS-S--
--TT------SSS-SS-S--
--TT------SSS--S-S--
--TT------SSSSSS-S--
--TT------SSS-SS-S--
--TT------SSS-S--S--
--TT------SSS-SS-S--
--TT------SSSSSS-S--
--TT------SSSSSS-S--
--TT------SSS-SS-S--
--TT------SSSSSS-S--
--TT------SSSSSS-S--
--TT------SSS-SS-S--
--TT------SSSSSS-S--
--TT------SSSSSS-S--
--TT------SSSSSS-S--
--TT------SSSSSS-S--
--TT------SSSSSS-S--
--TT------SSSSSS-S--
--TT----S-SSSSSS-S--
--TT----S-SSSSSS-S--
--TT------SSSSSS-S--
--TT------SSSSSS-S--
--TT------SSSSSS-S--
--TT------SSSSSS-S--
--TT------SSSSSS-S--
--TT------SSSSSS-S--
--TT------SSSSSS-S--
--TT------SSSSSS-S--
--TT------SSSSSS-S--
--TT------SSSSSS-S--
--TT------SSSSSS-S--
--TT------SSSSS--S--
--TT------SSSSS--S--
--TT------SSSSS--S--
--TT------SSSSS--S--
--TT------SSS-SS-S--
--TT------SSSSSS-S--
--TT--B---SSSSSB-S--
--TT------SSSSSS-S--
--TT------SSSSSS-S--
--TT------SSSSSS-S--
--TT------SSSSS--S--
--TT------SSSSSS-S--
--TT------SSSSSS-S--
--TT------SSSSSS-S--
--SS------SSSSSS-S--
--TT------SSSSSS-S--
--TT------SSS-SS-S--
--TT------SSSSSS-S--
--TT------SSS-SS-S--
--TT------SSS-S--S--
--TT------SSS-S--S--
--TT------SSS-S--S--
--TT------SSS-S--S--
--TT------SSS-S--S--
--TT------SSS-S--S--
--TT------SSS-S--S--
--TT------SSS-SS-S--
--TT------SSS-S--S--
--TT------SSS-S--S--
--TT------SSS-SS-S--
--TT------SSS-S--S--
--TT------SSS-S--S--
--TT------SSS-S--S--
--TT------SSS-SS-S--
--TT------SSS-SS-S--
--TT------SSS-S--S--
--TT------SSS-SS-S--
--TT------SSSSSS-S--
--TT------SSS-SS-S--
--TT------SSSSSS-S--
--TT------SSSSSS-S--
--TT------SSSSS--S--
--TT------SSSSSS-S--
--TT------SSSSS--S--
--TT------SSSSS--S--
--TT------SSS-SS-S--
--TT------SSS-S--S--
--TT------SSS-S--S--
--TT------SSS-S--S--
--TT------SSS-S--S--
--TT------SSS-SS-S--
--TT------SSS-S--S--
--TT------SSS-S--S--
--TT------SSS-S--S--
--TT------SSS-S--S--
--TT------SSS-SS-S--
--TT------SSS-SS-S--
--TT------SSS-SS-S--
--TT------SSS-S--S--
--TT------SSS-S--S--
--TT------SSS-S--S--
--TT------SSS-SS-S--
--TT------SSS-S--S--
--TT------SSS-SS-S--
--TT------SSSSS--S--
--TT------SSS-SS-S--
--SS------SSSSS--S--
--TT------SSS-SS-S--
--TT------SSSSSS-S--
--SS------SSSSS--S--
--TT------SSSSS--S--
--TT------SSSSSS-S--
--TT------SSSSSS-S--
--TT------SSS-S--S--
--TT------SSSSSS-S--
--TT------SSSSSS-S--
--TT------SSS-S--S--
--TT------SSS-SS-S--
--TT------SSSSSS-S--
--TT------SSSSS--S--
--TT------SSSSSS-S--
--TT------SSSSSS-S--
--TT------SSS-SS-S--
--TT------SSS-SS-S--
--TT------SSSSSS-S--
--TT------SSS-SS-S--
--TT------SSS-SS-S--
--SS------SSS-S--S--
--TT------SSS-SS-S--
--TT------SSSSSS-S--
--TT--B---SSSSSB-S--
--TT--B---SSS-SB-S--
--TT------SSSSSS-S--
--TT------SSSSSS-S--
--TT------SSSSSS-S--
--S-------SSSSSS-S--
--TT------SSS-SS-S--
--TT------SSS-SS-S--
--TT------SSSSSS-S--
--TT------SSSSSS-S--
--TT------SSSSSS-S--
--TT------SSSSSS-S--
--TT------SSSSSS-S--
--TT------SSS-SS-S--
--TT------SSS-SS-S--
--TT------SSSSSS-S--
--TT------SSSSSS-S--
--SS------SSS-SS-S--
--TT------SSS-SS-S--
--TT------SSS-SS-S--
--TT------SSSSSS-S--
--TT------SSS-SS-S--
--TT------SSS-SS-S--
--SS------SSSSSS-S--
--TT------SSSSSS-S--
--TT------SSSSSS-S--
--TT------SSSSSS-S--
--TT------SSSSSS-S--
--TT------SSS-SS-S--
--TT------SSSSSS-S--
--TT--B---SSS-SB-S--
--TT------SSS-SS-S--
--TT------SSS-SS-S--
--TT------SSS-S--S--
--TT------SSS-SS-S--
--TT------SSSSSS-S--
--TT------SSS-SS-S--
--TT------SSS-SS-S--
--TT--B---SSS-SB-S--
--TT------SSSSSS-S--
--TT------SSSSSS-S--
--TT------SSSSSS-S--
--TT------SSS-SS-S--
--TT------SSSSSS-S--
--TT------SSS-SS-S--
--TT------SSS-SS-S--
--TT------SSSSSS-S--
--TT------SSSSSS-S--
--TT------SSS-SS-S--
--TT------SSS-SS-S--
--TT------SSSSSS-S--
--TT------SSSSSS-S--
--TT------SSS-SS-S--
--TT------SSSSSS-S--
--TT------SSSSSS-S--
-TTS------SSSSSS-S--
--TT------SSSSSS-S--
--TT------SSSSSS-S--
--TT------SSSSSS-S--
--TT------SSSSSS-S--
--TT------SSSSSS-S--
--TT------SSSSSS-S--
--TT------SSS-SS-S--
--TT------SSS-SS-S--
--TT------SSS-SS-S--
--TT------SSSSSS-S--
--TT------SSSSSS-S--
--TT--B---SSSSSB-S--
--TT--B---SSS-SB-S--
--TT------SSSSSS-S--
--TT------SSS-SS-S--
--TT------SSS-SS-S--
--TT------SSSSSS-S--
---S--B---SSS-SB-S--
--TT--B---SSSSSB-S--
--TT------SSSSSS-S--
--TT--B---SSSSSB-S--
--TT------SSSSSS-S--
--TT------SSSSSS-S--
--TT--B---SSSSSB-S--
--TT------SSSSSS-S--
--SS------SSS-SS-S--
--TT--B---SSS-SB-S--
--TT------SSSSSS-S--
--TT------SSSSSS-S--
--TT------SSSSSS-S--
--TT------SSSSSS-S--
--TT------SSSSSS-S--
--S-------SSSSSS-S--
------B---SSSSSB-S--
--TT------SSSSSS-S--
--SS------SSSSSS-S--
--TT------SSSSSS-S--
--TT------SSS-SS-S--
--TT--B---SSS-SB-S--
--TT------SSS-SS-S--
-GGG--B---SSS-SB-S--
-GGG------SSS-SS-S--
-GGG------SSSSSS-S--
-GGG------SSS-SS-S--
-GGG------SSSSSS-S--
-GGG------SSS-SS-S--
-GGG--B---SSSSSB-S--
-GGG------SSSSSS-S--
--TT------SSSSSS-S--
-GGG------SSSSSS-S--
--TT------SSSSSS-S--
-GGG------SSS-SS-S--
-GGG------SSSSSS-S--
--TT------SSSSSS-S--
-GGG------SSSSSS-S--
-GGG--B---SSSSSB-S--
-GGG------SSSSSS-S--
-GGG------SSSSSS-S--
-GGG------SSSSSS-S--
--TT------SSSSSS-S--
-GGG--B---SSSSSB-S--
-GGG------SSS-SS-S--
-GGG------SSSSSS-S--
-GGG------SSS-SS-S--
-GGG------SSSSSS-S--
-GGG------SSSSSS-S--
-GGG------SSSSSS----
-GGG------SSSSSS-S--
-GGG------SSS-SS----
-GGG------SSSSSS-S--
-GGG------SSSSSS-S--
--TT------SSS-SS-S--
-GGG--B---SSS-SB-S--
--TT------SSS-SS-S--
-GGG------SSS-SS-S--
-GGG------SSS-SS-S--
--TT------SSSSSS-S--
-GGG--B---SSSSSB-S--
--TT------SSSSSS-S--
-GGG------SSSSSS-S--
--TT------SSSSSS-S--
--TT------SSS-SS-S--
--TT------SSS-SS-S--
--TT------SSSSSS-S--
--TT------SSSSSS-S--
--TT------SSS-SS-S--
--TT------SSSSSS-S--
--TT------SSSSSS-S--
--TT------SSSSSS-S--
--TT------SSSSSS-S--
--TT------SSSSSS-S--
--TT------SSSSSS-S--
--TT------SSSSSS-S--
--TT------SSSSSS-S--
--TT------SSSSSS-S--
--TT------SSSSSS-S--
--TT------SSSSSS-S--
--TT------SSSSSS-S--
--TT------SSSSSS-S--
--TT------SSS-SS-S--
--TT------SSSSSS-S--
--TT------SSS-SS-S--
--TT------SSSSSS-S--
--TT------SSSSSS-S--
--TT------SSSSSS-S--
--TT------SSSSSS-S--
--TT------SSS-SS-S--
--SS------SSS-SS-S--
--TT------SSSSSS-S--
--TT------SSS-SS-S--
--TT------SSS-SS-S--
--SS------SSSSSS-S--
--TT------SSSSSS-S--
--TT------SSS-S--S--
--TT------SSS-S--S--
--TT------SSSSSS-S--
--TT------SSSSS--S--
--TT------SSSSSS-S--
--SS------SSSSSS-S--
----------SSSSSS-S--
--TT------SSSSSS-S--
--TT------SSSSSS-S--
--TT------SSSSSS-S--
--TT------SSSSSS-S--
--TT------SSSSSS-S--
--TT------SSS-SS-S--
--TT------SSS-SS-S--
--TT------SSSSSS-S--
--TT------SSSSSS-S--
--TT------SSSSSS-S--
--TT------SSSSSS-S--
--TT------SSSSSS-S--
--TT------SSSSSS-S--
--TT------SSSSSS-S--
--TT------SSS-SS-S--
--TT------SSSSSS-S--
--TT------SSSSSS-S--
--TT------SSSSSS-S--
--TT------SSS-SS-S--
--TT------SSSSSS-S--
--TT------SSSSSS-S--
--TT------SSSSSS-S--
--TT------SSSSSS-S--
--TT------SSSSSS-S--
--TT------SSSSSS-S--
--TT------SSSSSS-S--
--TT--B---SSSSSB-S--
--TT------SSS-SS-S--
--TT------SSSSSS-S--
--TT------SSSSSS-S--
--TT------SSSSSS-S--
--TT------SSSSSS-S--
--TT------SSSSSS-S--
--TT------SSSSSS-S--
--TT------SSSSSS-S--
--TT------SSS-SS-S--
--TT--B---SSSSSB-S--
--TT------SSSSSS-S--
--TT--B---SSS-SB-S--
--TT------SSSSSS-S--
--TT------SSS-SS-S--
--TT------SSSSSS-S--
--TT------SSSSSS-S--
--TT------SSSSSS-S--
--TT------SSSSSS-S--
--TT------SSSSSS-S--
--TT------SSSSSS-S--
--TT--B---SSSSSB-S--
--TT------SSSSSS-S--
--TT------SSSSSS-S--
--TT------SSSSSS-S--
--TT------SSSSSS-S--
--TT------SSSSSS-S--
--TT--B---SSSSSB-S--
--TT--B---SSSSSB-S--
--TT------SSSSSS-S--
--TT------SSSSSS-S--
--TT------SSSSSS-S--
--TT------SSSSSS-S--
--TT------SSSSSS-S--
--TT------SSSSSS-S--
--TT------SSSSSS-S--
--TT------SSSSSS-S--
--SS------SSSSSS-S--
--TT------SSSSSS-S--
--TT------SSSSSS-S--
--TT------SSS-SS-S--
--TT--B---SSS-SB-S--
--TT------SSS-SS-S--
--TT------SSSSSS-S--
--TT------SSS-SS-S--
--TT------SSSSSS-S--
--TT------SSSSSS-S--
--TT--B---SSS-SB-S--
--TT------SSSSSS-S--
--TT------SSSSSS-S--
--TT------SSS-SS-S--
--TT------SSSSSS-S--
--TT------SSS-SS-S--
--TT------SSSSSS-S--
--TT------SSSSSS-S--
--TT--B---SSSSSB-S--
--TT--B---SSSSSB-S--
--TT------SSSSSS-S--
--TT------SSSSSS-S--
--TT------SSSSSS-S--
--TT------SSS-SS-S--
--TT--B---SSSSSB-S--
--TT------SSSSSS-S--
--TT------SSSSSS-S--
--TT------SSSSS--S--
--TT--B---SSSSSB-S--
--TT------SSSSSS-S--
--TT------SSS-SS-S--
--TT--B---SSSSSB-S--
--TT------SSS-SS-S--
--TT------SSSSSS-S--
--TT--B---SSSSSB-S--
--TT------SSSSSS-S--
--TT------SSS-SS-S--
--TT------SSSSSS-S--
--TT------SSS-SS-S--
--TT------SSS-SS-S--
--TT------SSSSSS-S--
--TT------SSS-SS-S--
--TT------SSS-SS-S--
--TT------SSSSSS-S--
--TT------SSSSSS-S--
--TT--B---SSSSSB-S--
--TT------SSS-SS-S--
--TT--B---SSS-SB-S--
--TT------SSS-SS-S--
--TT------SSS-SS-S--
--TT------SSS-SS-S--
--TT------SSS-S--S--
--TT------SSS--S-S--
--TT--B---SSS-SB-S--
--TT------SSS--S-S--
--TT------SSS-S--S--
--TT------SSS--S-S--
--TT------SSS-SS-S--
--TT------SSS--S-S--
--SS--B---SSS--B-S--
--TT--B---SSS-SB-S--
--TT--B---SSS-SB-S--
--TT------SSS-SS-S--
--TT------SSS-SS-S--
--TT--B---SSS--B-S--
--TT------SSS-SS-S--
--TT-----SSSS-SS-S--
--TT------SSS-SS-S--
--TT--B--SSSS--B-S--
--TT--B--SSSS--B-S--
--TT------SSS-S--S--
--TT--B---SSS--B-S--
--TT--B---SSS--B-S--
--SS--B---SSS--B-S--
--TT--B---SSS-SB-S--
--TT--B---SSS--B-S--
--TT--B---SSS--B-S--
--TT--B--SSSS--B-S--
--TT--B---SSS--B-S--
--TT--B---SSS--B-S--
--TT--B---SSS--B-S--
--TT--B---SSS--B-S--
--TT--B---SSS--B-S--
--TT--B--SSSS-SB-S--
--TT--B---SSS-SB-S--
--TT--B---SSS--B-S--
--TT------SSS-SS-S--
--TT------SSS-SS-S--
--TT--B---SSS--B-S--
--TT------SSS--S-S--
--TT------SSS-SS-S--
--TT-----SSSS-SS-S--
--TT------SSS-SS-S--
--TT------SSS-SS-S--
--TT-----SSSS-SS-S--
--TT------SSS-SS-S--
--TT--B---SSS--B-S--
--TT------SSS--S-S--
--TT--B--SSSS-SB-S--
--TT--B--SSSS--B-S--
--SS--B--SSSS-SB-S--
--TT--B---SSS--B-S--
--TT--B--SSSS--B-S--
--TT--B---SSS--B-S--
--TT--B---SSS--B-S--
--TT--B---SSS-SB-S--
--TT--B---SSS--B-S--
--TT--B---SSS-SB-S--
--TT--B---SSS-SB-S--
--TT--B---SSS-SB-S--
--TT------SSS----S--
--TT------SSS-SS-S--
--TT------SSS--S-S--
--TT-----SSSS--S-S--
--TT------SSS-SS-S--
--TT--B--SSSS--B-S--
--TT------SSS--S-S--
--TT------SSS-SS-S--
--TT------SSS--S-S--
--TT------SSS--S-S--
--TT------SSS--S-S--
--TT------SSS--S-S--
--TT------SSS--S-S--
--TT------SSS--S-S--
--TT------SSS--S-S--
--TT------SSS--S-S--
--TT------SSS--S-S--
--TT------SSS--S-S--
--TT------SSS-SS-S--
--TT------SSS-SS-S--
--TT------SSS-SS-S--
--TT------SSS-SS-S--
--TT------SSS-SS-S--
--TT------SSSSS--S--
--TT------SSS-SS-S--
--TT------SSSSSS-S--
--TT------SSS-SS-S--
--TT------SSS-SS-S--
--TT------SSS-SS-S--
--TT------SSS-S--S--
--TT------SSS-SS-S--
--TT------SSS-SS-S--
--TT------SSS-SS-S--
--TT------SSS-SS-S--
--TT------SSS-SS-S--
--TT------SSS-SS-S--
--TT------SSS-SS-S--
--TT------SSSSSS-S--
--TT------SSSSSS-S--
--TT------SSS-SS-S--
--TT------SSSSSS-S--
--TT------SSS-SS-S--
--TT------SSSSSS-S--
--TT------SSSSSS-S--
--TT------SSSSSS-S--
--TT--B---SSSSSB-S--
--TT------SSSSSS-S--
--TT------SSSSSS-S--
--TT------SSSSSS-S--
--TT------SSSSSS-S--
--TT--B---SSS-SB-S--
--TT------SSS-SS-S--
--TT------SSSSSS-S--
--TT------SSSSSS-S--
--TT------SSSSSS-S--
--TT------SSSSSS-S--
--TT------SSSSSS-S--
--TT------SSS-SS-S--
--TT------SSSSSS-S--
--TT------SSSSS--S--
--TT------SSSSSS-S--
--TT------SSSSSS-S--
--TT------SSS-SS-S--
--TT------SSS-SS-S--
--TT------SSS-SS-S--
--TT------SSSSSS-S--
--TT------SSS-SS-S--
--TT------SSSSS--S--
--TT------SSSSSS-S--
--TT------SSSSSS-S--
--TT------SSSSSS-S--
--SS------SSS-SS-S--
--TT------SSSSSS-S--
--TT------SSSSSS-S--
--TT------SSSSSS-S--
--TT------SSS-SS-S--
--TT------SSS-SS-S--
--SS------SSSSSS-S--
--TT------SSS-SS-S--
--TT------SSSSSS-S--
--TT------SSSSSS-S--
--TT------SSSSSS-S--
--TT------SSS-SS-S--
--TT------SSSSSS-S--
--TT------SSSSSS-S--
--TT------SSSSSS-S--
--TT------SSSSSS-S--
--TT------SSS-SS-S--
--TT------SSS-SS-S--
--TT------SSSSSS-S--
--TT------SSSSSS-S--
--TT------SSS-SS-S--
--TT------SSS-SS-S--
--TT------SSS-SS-S--
--TT------SSSSSS-S--
--TT------SSSSSS-S--
--TT------SSS-SS-S--
--TT------SSSSSS-S--
--TT------SSS-SS-S--
--TT------SSS-SS-S--
--TT------SSS-SS-S--
--TT------SSS-SS-S--
--TT------SSSSSS-S--
--TT------SSSSSS-S--
--TT------SSSSSS-S--
--TT------SSS-SS-S--
--TT------SSS-SS-S--
--TT------SSS-SS-S--
--TT------SSS-SS-S--
--TT------SSS-SS-S--
--TT------SSS-SS-S--
--TT------SSS-SS-S--
--TT------SSS-SS-S--
--TT------SSSSSS-S--
--TT------SSSSSS-S--
--TT------SSS-SS-S--
--TT------SSS-SS-S--
--SS------SSSSSS-S--
--TT------SSS-SS-S--
--SS------SSS-SS-S--
--TT------SSSSSS-S--
--TT------SSSSSS-S--
--TT------SSSSSS-S--
--TT------SSSSSS-S--
--TT------SSSSSS-S--
--TT--B---SSS-SB-S--
--TT------SSSSSS-S--
--TT------SSS-SS-S--
--TT------SSS-SS-S--
--TT------SSS-SS-S--
--TT------SSSSSS-S--
--TT------SSS-SS-S--
--TT------SSSSSS-S--
--TT--B---SSSSSB-S--
--TT------SSSSSS-S--
--TT--B---SSSSSB-S--
--TT------SSSSSS-S--
--TT------SSSSSS-S--
--TT--B---SSSSSB-S--
--TT------SSSSSS-S--
--TT------SSS-SS-S--
--TT------SSS-SS-S--
--TT------SSS-SS-S--
--SS------SSS-SS-S--
--TT------SSSSSS-S--
--TT------SSS-SS-S--
--TT--B---SSS-SB-S--
--TT------SSS-SS-S--
--TT------SSS-SS-S--
--TT------SSSSSS-S--
--TT------SSSSSS-S--
--TT--B---SSSSSB-S--
--TT------SSSSSS-S--
--TT------SSS-SS-S--
--TT------SSS-SS-S--
--TT------SSS-SS-S--
--TT------SSS-SS-S--
--TT------SSS-SS-S--
--TT------SSSSSS-S--
--TT------SSSSSS-S--
--TT------SSSSSS-S--
--TT------SSSSSS-S--
--TT------SSSSSS-S--
--TT------SSSSSS-S--
--TT------SSS-SS-S--
--TT------SSSSSS-S--
--TT------SSSSSS-S--
--SS------SSSSSS-S--
--TT------SSSSSS-S--
--TT------SSS-SS-S--
--TT------SSS-SS-S--
--TT------SSSSSS-S--
--TT------SSSSSS-S--
--TT--B---SSS-SB-S--
--TT------SSS-SS-S--
--TT------SSSSSS-S--
--SS------SSSSSS-S--
--TT------SSSSSS-S--
--TT------SSSSSS-S--
--TT------SSSSSS-S--
--TT------SSSSSS-S--
--TT------SSS-SS-S--
--TT--B---SSSSSB-S--
--TT--B---SS-SSB-S--
--TT------SSSSSS-S--
--TT------SSSSSS-S--
--TT------SSS-SS-S--
--TT------SSS-SS-S--
--TT------SSS-SS-S--
--TT------SSS-SS-S--
--TT--B---SSS-SB-S--
--TT------SSS-SS-S--
--TT------SSS-SS-S--
--TT------SSSSSS-S--
--TT--B---SSS-SB-S--
--TT------SSS-SS-S--
--TT------SSS-SS-S--
--TT------SSSSSS-S--
--TT------SSSSSS-S--
--TT--B---SSSSSB-S--
--TT------SSSSSS-S--
--TT------SSS-SS-S--
--TT------SSS-SS-S--
--SS------SSSSSS-S--
--TT------SSS-SS-S--
--TT------SSSSSS-S--
--TT------SSSSSS-S--
--TT------SSSSSS-S--
--TT--B---SSS-SB-S--
--TT------SSS-SS-S--
--TT------SSS-SS-S--
--TT--B---SSSSSB-S--
--SS------SSS-SS-S--
--TT------SSS-SS-S--
--TT------SSS-SS-S--
--TT------SSS-SS-S--
--TT------SSS-SS-S--
--TT------SSSSSS-S--
--TT------SSSSSS-S--
--TT------SSSSSS-S--
--SS------SSSSSS-S--
--TT------SSS-SS-S--
--SS------SSSSSS-S--
--SS------SSSSSS-S--
--SS------SSSSSS-S--
--S-------SSS-SS-S--
--SS------SSS-SS-S--
--SS------SSSSSS-S--
--SS------SSSSSS-S--
--SS------SSSSSS-S--
--SS------SSS-SS-S--
--SS------SSSSSS-S--
--SS------SSSSSS-S--
--TT------SSS-SS-S--
--SS------SSSSSS-S--
--SS------SSSSSS-S--
--SS------SSS-SS-S--
--SS------SSSSSS-S--
----------SSS-SS-S--
---S------SSSSSS-S--
---S------SSS-SS-S--
---S------SSSSSS-S--
--SS--B---SSSSSB-S--
---S------SSSSSS-S--
--SS------SSS-SS-S--
--SS------SSS-SS-S--
--SS------SSS-SS-S--
--SS------SSSSSS-S--
---S------SSSSSS-S--
---S------SSSSSS-S--
---S------SSS-SS-S--
---S------SSSSSS-S--
---S------SSSSSS-S--
--SS--B---SSSSSB-S--
---S------SSSSSS-S--
---S------SSS-SS-S--
---S------SSS-SS-S--
------B---SSS-SB-S--
--SS------SSS-SS-S--
--SS------SSSSSS-S--
--S-------SSSSSS-S--
--SS------SSS-SS-S--
--S-------SSS-SS-S--
--S-------SSS-SS-S--
--SS------SSS-SS-S--
--SS------SSS-SS-S--
--SS------SSSSSS-S--
--SS------SSS-SS-S--
---S------SSSSSS-S--
--S-------SSSSSS-S--
---S------SSS-SS-S--
---S------SSSSSS-S--
--S-------SSSSSS-S--
--SS------SSSSSS-S--
---S------SSSSSS-S--
--SS------SSSSSS-S--
---S------SSS-SS-S--
---S------SSSSSS-S--
--SS------SSSSSS-S--
---S------SSSSSS-S--
--S-------SSSSSS-S--
--SS------SSS-SS-S--
---S------SSSSSS-S--
---S--B---SSS-SB-S--
--SS------SSSSSS-S--
---S------SSS-SS-S--
---S------SSS-SS-S--
--SS------SSSSSS-S--
---S------SSS-SS-S--
--TT------SSS-SS-S--
--TT------SSS-SS----
--TT--S---SSS-SS-S--
---S------SSSSSS-S--
---S--B---SSSSSB-S--
---S--B---SSSSSB-S--
---S------SSS-SS-S--
--SS------SSSSSS-S--
--TT------SSSSSS----
--TT------SSSSSS-S--
--TT------SSSSSS-S--
--TT------SSSSSS-S--
--TT------SSSSSS----
--TT--B---SSSSSB-S--
--TTS-----SSSSSS----
---S------SSS-SS----
---S------SSSSSS-S--
--SS--B---SSSSSB-S--
--SS--B---SSSSSB-S--
--S-------SSSSSS-S--
--S-------SSSSSS-S--
--S---B---SSSSSB-S--
--SS------SSSSSS-S--
--S-------SSSSSS-S--
--SS--B---SSS-SB-S--
--SS--B---SSS-SB-S--
--SS------SSSSSS-S--
---S------SSSSSS-S--
--SS------SSSSSS-S--
--SS------SSSSSS-S--
--SS--B---SSS-SB-S--
--SS------SSSSSS-S--
--SS------SSS-SS-S--
--SS--B---SSSSSB-S--
---S------SSSSSS-S--
---S------SSSSSS-S--
---S------SSSSSS-S--
---S------SSSSSS-S--
--SS------SSS-SS-S--
--SS------SSSSSS-S--
---S------SSS-SS-S--
---S------SSSSSS-S--
---S--B---SSSSSB-S--
---S------SSSSSS-S--
---S------SSSSSS-S--
---S------SSSSSS-S--
---S------SSSSSS-S--
---S------SSSSSS-S--
---S------SSSSSS-S--
--SS------SSSSSS-S--
--SS------SSSSSS-S--
--SS------SSS-SS-S--
---S------SSSSSS-S--
--SS------SSS-SS-S--
--SS------SSSSSS-S--
----------SSS-SS-S--
---S------SSS-SS-S--
---S------SSSSSS-S--
---S------SSS-SS-S--
---S------SSSSSS-S--
---S--S---SSS-SS-S--
--SS------SSS-SS-S--
---S------SSSSSS-S--
---S------SSS-SS-S--
---S------SSS-SS-S--
---S------SSSSSS-S--
---S------SSSSSS-S--
--SS------SSS-SS-S--
----------SSS-SS-S--
--SS------SSSSSS-S--
---S------SSS-SS-S--
----------SSS-SS-S--
--S-------SSSSSS-S--
--SS------SSS-SS-S--
---S------SSSSSS-S--
---S------SSSSSS-S--
--SS------SSS-SS-S--
---S------SSS-SS-S--
---S------SSSSSS-S--
--SS------SSSSSS-S--
---S------SSSSSS-S--
--SS------SSSSSS-S--
--SS------SSS-SS-S--
--SS------SSSSSS-S--
--SS------SSS-SS-S--
--SS------SSS-SS-S--
--SS--B---SSS-SB-S--
--S-------SSS-SS-S--
--SS------SSS-SS-S--
--TT------SSSSSS-S--
--SS------SSSSSS-S--
--SS------SSSSSS-S--
--SS------SSS-SS-S--
--SS------SSS-SS-S--
--SS------SSS-SS-S--
--S-------SSS-SS-S--
--SS------SSS-SS-S--
--SS------SSS-SS-S--
---S------SSS-SS-S--
---S------SSSSSS-S--
--SS------SSS-SS-S--
--SS------SSS-SS-S--
--SS------SSS-SS-S--
--SS------SSS-SS-S--
--SS------SSS-SS-S--
----------SSSSSS-S--
----------SSS-SS-S--
--SS------SSSSSS-S--
--SS------SSS-SS-S--
---S------SSS-SS-S--
--SS------SSS-SS-S--
--SS--B---SSSSSB-S--
--SS------SSSSSS-S--
--SS------SSSSSS-S--
--SS------SSS-SS-S--
--SS------SSSSSS-S--
---S------SSSSSS----
---S------SSS-SS-S--
--SS------SSS-SS-S--
--S-------SSS-SS-S--
---S------SSSSSS-S--
--TT------SSSSSS-S--
---S------SSS-SS-S--
----------SSS-SS-S--
----------SSS-S--S--
--S-------SSS-S--S--
--S-------SSS-SS-S--
--S-------SSS-SS-S--
--S-------SSS-SS-S--
----------SSS-S--S--
----------SSS-SS-S--
----------SSS-SS-S--
-TT-------SSSSSS-S--
----------SSSSSS-S--
--S-------SSSSSS-S--
--S-------SSSSSS-S--
--SS------SSS-SS-S--
--SS------SSS-SS-S--
--S-------SSSSSS-S--
--SS------SSSSSS-S--
--SS------SSSSSS-S--
--SS------SSSSSS-S--
---S------SSS-SS-S--
----------SSSSSS-S--
--SS------SSSSSS-S--
--SS------SSSSSS-S--
--SS------SSSSSS-S--
--S-------SSSSSS-S--
--SS------SSSSSS-S--
--SS------SSSSSS-S--
--SS------SSSSSS-S--
--SS------SSSSSS-S--
--S-------SSSSSS-S--
---S--S---SSSSSS-S--
--S-------SSSSS--S--
--SS------SSSSSS-S--
---S------SSSSSS-S--
--SS------SSSSS--S--
--SS------SSSSSS-S--
----------SSSSSS-S--
--SS------SSSSSS-S--
--SS------SSSSS--S--
--S-------SSSSS--S--
--SS------SSSSSS-S--
--SS------SSSSSS-S--
---S------SSSSSS-S--
--SS----S-SSSSSS-S--
---S------SSSSSS-S--
--SS------SSSSSS-S--
--SS------SSSSSS-S--
--SS------SSSSSS-S--
--SS------SSSSSS-S--
--SS------SSSSSS-S--
--S-------SSSSSS-S--
--SS------SSSSSS-S--
--SS------SSSSSS-S--
--SS------SSSSS--S--
--SS------SSSSS--S--
--S-------SSSSSS-S--
--SS------SSS-SS-S--
--SS------SSS-SS-S--
--SS------SSSSS--S--
--SS------SSSSS--S--
--S-------SSS-SS-S--
--SS--S---SSS-SS-S--
--S-------SSSSSS-S--
----------SSSSS--S--
--S-------SSSSSS-S--
--SS------SSSSSS-S--
--SS------SSSSSS-S--
----------SSSSSS-S--
---S--S---SSSSSS-S--
--SS------SSSSSS-S--
---S--S---SSSSS--S--
---S--S---SSSSSS-S--
--S-------SSSSSS-S--
----------SSSSS--S--
--S---S---SSS-SS-S--
--S---S---SSSSSS-S--
--S---S---SSSSSS-S--
--S-------SSSSS--S--
--SS------SSS-SS-S--
--SS------SSS-SS-S--
--SS------SSSSSS-S--
--S-------SSS-SS-S--
--S-------SSS-SS-S--
--SS------SSSSSS-S--
--SS------SSSSSS-S--
---S------SSSSSS-S--
--SS------SSS-SS-S--
--S-------SSSSSS-S--
--SS------SSSSSS-S--
---S------SSSSSS-S--
--SS------SSSSSS-S--
--S-------SSSSSS-S--
--SS------SSSSSS-S--
--S-------SSSSSS-S--
----------SSSSSS-S--
--SS------SSSSSS-S--
--SS------SSSSSS-S--
----------SSS-SS-S--
--S-------SSSSSS-S--
--SS------SSSSSS-S--
--SS------SSSSSS-S--
--SS------SSS-SS-S--
--SS------SSSSSS-S--
---S------SSSSSS-S--
--S-------SSSSSS-S--
--SS------SSSSSS-S--
--SS------SSSSSS-S--
--SS------SSS-SS-S--
--SS------SSSSSS-S--
--SS------SSSSSS-S--
--SS------SSSSSS-S--
--SS------SSSSSS-S--
--S-------SSSSSS-S--
--S-------SSS-SS-S--
--S-------SSSSSS-S--
--SS------SSSSSS-S--
--SS------SSS-SS-S--
--SS------SSSSS--S--
--S---S---SSSSS--S--
--S-------SSSSSS-S--
--S---S---SSS-S--S--
--SS--S---SSSSSS-S--
--S-------SSSSSS-S--
--S-------SSSSSS-S--
--SS------SSSSSS-S--
--SS------SSSSSS-S--
--S-------SSSSSS-S--
--SS------SSSSSS-S--
--S-------SSSSSS-S--
----------SSSSSS-S--
---S------SSSSSS-S--
--SS------SSSSSS-S--
--S-------SSSSSS-S--
---S------SSSSSS-S--
--S-------SSSSSS-S--
--SS------SSSSSS-S--
--SS------SSS-SS-S--
--S-------SSSSSS-S--
--SS------SSSSSS-S--
--S----S--SSSSS--S--
--S---S---SSSSSS-S--
--S-------SSSSSS-S--
--SS------SSSSSS-S--
--SS------SSS--S-S--
----------SSS----S--
--S-------SSS----S--
--S-------SSS-S--S--
--S-------SSS-SS-S--
--S-------SSS-SS-S--
--S-------SSS-S--S--
--S-------SSS-S--S--
----------SSSSS--S--
--S-------SSS-S--S--
--S-------SSS-SS-S--
----------SSS-SS-S--
--S-------SSS-SS-S--
----------SSS-SS-S--
--SS------SSS-SS-S--
--SS--S---SSS-SS-S--
---S--S---SSS-SS-S--
--SS--SS--SSSSSS-S--
---S------SSSSSS-S--
--SS------SSSSS--S--
------S---SSSSS--S--
----------SSSSS--S--
--S-------SSSSS--S--
--S---S---SSSSS--S--
--S---S---SSSSS--S--
--S-------SSSSS--S--
--S-------SSSSS--S--
----------SSSSS--S--
--S-------SSSSS--S--
--S-------SSSSSS-S--
----------SSSSSS-S--
--SS------SSSSS--S--
----------SSSSS--S--
----------SSSSS--S--
--SS--S---SSSSS--S--
---S--S---SSSSS--S--
--S---S---SSS-S--S--
---S------SSS-SS-S--
---S------SSSSS--S--
--S---S---SSSSSS-S--
--S---SS--SSSSS--S--
----------SSSSS--S--
--S-------SSSSS--S--
--S---S---SSS-S--S--
---S------SSS-SS-S--
--SS------SSSSSS-S--
--SS------SSS-SS-S--
--S-------SSSSSS-S--
---S------SSSSSS-S--
--SS------SSSSSS-S--
--S-------SSSSSS-S--
--S-------SSSSSS-S--
--S---S---SSSSSS-S--
--SS------SSSSSS-S--
--SS------SSSSSS-S--
--SS------SSSSSS-S--
--SS------SSSSSS-S--
--SS------SSSSSS-S--
--SS------SSSSSS-S--
--SS------SSSSSS-S--
--SS------SSSSSS-S--
--S-------SSSSS--S--
--SS------SSSSSS-S--
--S-------SSSSSS-S--
---S------SSSSSS-S--
--SS------SSSSSS-S--
--SS------SSSSSS-S--
---S------SSSSSS-S--
---S------SSSSSS-S--
--SS------SSSSSS-S--
---S------SSSSSS-S--
---S------SSSSSS-S--
--SS------SSSSSS-S--
--S-------SSSSSS-S--
--S-------SSSSSS-S--
--S-------SSSSSS-S--
--SS------SSSSSS-S--
--S-------SSSSSS-S--
---S------SSSSSS-S--
--SS------SSSSSS-S--
--S-------SSSSSS-S--
--SS------SSSSSS-S--
--SS------SSSSSS-S--
--S-------SSS-SS-S--
--S-------SSSSSS-S--
--SS--S---SSSSSS-S--
------SS--SSSSSS-S--
--SS------SSSSSS-S--
--SS------SSSSSS-S--
--TT------SSSSSS-S--
---S------SSSSSS-S--
--S-------SSSSSS-S--
--S-------SSSSSS-S--
--S-------SSSSSS-S--
--SS------SSSSSS-S--
--S-------SSSSSS-S--
--SS------SSSSSS-S--
--SS--B---SSSSSB-S--
--SS------SSS-SS-S--
--SS----S-SSSSSS-S--
--S-------SSSSSS-S--
--S-------SSSSSS-S--
--SS------SSS-SS-S--
--S-------SSS-SS-S--
--SS------SSS-SS-S--
--S-------SSS-SS-S--
--SS------SSS-SS-S--
--SS------SSS-SS-S--
--SS------SSS-SS-S--
--S---B---SSS-SB-S--
--SS--B---SSS--B-S--
-TTS------SSS--S-S--
-GGGS-----SSS--S-S--
-GGG------SSS-------
-GGG------SSS-------
-GGGS-B---SSS--B----
-GGGS-B---SSS--B----
-GGGS-B---SSS--B-S--
-GGGS-B---SSS-SB----
-GGGS-B---SSS-SB----
-GGGS-B---SSS-SB----
-GGGS-B---SSS-SB----
--TTS-B---SSS-SB----
--TTS-B---SSS--B----
--TTS-B---SSS--B----
-GGGS-----SSS--S----
-GGGS-B---SSS--B----
-GGGS-----SSS-SS----
--TTS-B---SSSSSB----
--TTS-----SSS-SS----
--TTS-----SSS--S----
-GGGS-B---SSS--B----
--TTS-B---SSS--B----
--TTS-B---SSS--B----
--TTS-B---SSS--B----
--TTS-B---SSS--B----
--TTS-B---SSS--B----
--TTS-B---SSSSSB----
--TTS-B-S-SSSSSB----
--TTS-B---SSSS-B----
--TTS-B---SSSSSB----
-GGGS-B---SSSSSB----
-GGGS-B---SSSS-B----
-GGGS-B---SSS-SB----
-GGGS-B---SSS-SB----
-GGGS-B---SSS-SB----
-GGGS-B---SSS-SB----
--TTS-B---SSS--B----
--TTS-B---SSS--B----
--TT--B---SSSSSB----
-GGG--B---SSS--B----
-GGGS-B---SSSSSB----
-GGGS-B---SSSSSB----
-GGGS-B---SSSSSB----
-GGGS-B---SSSSSB----
-GGG--B---SSSSSB----
-GGG--B-S-SSS-SB----
-GGG--B-S-SSSSSB----
-GGG--B---SSSSSB----
--TTS-B---SSSSSB----
--TT--B---SSSSSB----
--TT--B---SSS-SB----
--TT--B---SSS-SB----
--TTS-B---SSSSSB----
--TTS-B---SSSSSB----
--TT--B---SSSSSB----
-TTSS-B---SSSSSB----
--TTS-B---SSSSSB----
-TTTS-B---SSSSSB----
-TTSS-B---SSSSSB----
--TTS-B-S-SSSSSB----
--TTS-B---SSSSSB----
-TTS--B---SSS-SB----
-GGG--B-S-SSS-SB----
-TTTS-B-S-SSSSSB----
-TTTS-B-S-SSSSSB----
-TTTS-B---SSSSSB----
-TTTS-B---SSS-SB----
-TTTS-B---SSS-SB----
-TTTS-B---SSS--B----
-TTTS-B-S-SSSSSB----
-TTTS-B---SSSSSB----
-TTTS-B---SSS-SB----
-TTTS-B---SSSSSB----
-TTTS-B---SSS-SB----
-TTTS-B-S-SSS-SB----
-TTTS-B-S-SSSSSB----
-TTTS-B---SSSSSB----
-TTTS-B---SSS--B----
-TTTS-B---SSS-SB----
-TTTS-B---SSS-SB----
-TTTS-B-S-SSSSSB----
-TTTS-B---SSS-SB----
-TTTS-B---SSS-SB----
-TTTS-B---SSS-SB----
-TTTS-B---SSS-SB----
-TTTS-B-S-SSS-SB----
-TTTS-B-S-SSS--B----
--SSS-B-S-SSS-SB----
-TTTS-B---SSS-SB----
-TTTS-B---SSS--B----
-TTTS-B---SSS--B----
-TTTS-B-S-SSS-SB----
-TTTS-B---SSS--B----
-TTTS-B---SSS--B----
-TTTS-B---SSS--B----
-TTTS-----SSS-------
-TTTS-B---SSS-SB----
--TTS-B---SSS-SB----
-TTT--B---SSS--B----
-GGG--B---SSS--B----
-TTTSEE-S-SSS-SEE---
-GGGSEE---SSSS-EE---
-GGG--B---SSS--B----
-GGG--B---SSS--B----
-TTT-EE---SSS--EE---
-TTTSEE---SSS--EE---
--TT-EE---SSS-SEE---
--SSSEE---SSS--EE---
--SS-EE---SSS--EE---
-TTTSEE---SSS-SEE---
-TTTSEE---SSS-SEE---
-TTT--B---SSS--B----
-TTTS-B---SSS--B----
-TTTSEE---SSSS-EE---
-TTTSEE---SSSS-EE---
-TTTS-B---SSS--B----
-TTTS-B---SSSSSB----
-TTTS-B---SSS-SB----
-TTTS-B---SSS-SB----
--TT--B---SSS--B----
-TTTS-B---SSS-SB----
-TTTS-B-S-SSS-SB----
-TTTS-B---SSSSSB----
-GGGS-B---SSS-SB----
-TTSS-B---SSS--B----
-TTTS-B---SSS--B----
-GGG--B---SSS--B----
-TTTSEE---SSS-SEE---
-TTTS-B---SSS-SB----
-TTSS-B---SSS-SB----
-TTTS-B---SSSS-B----
-TTSS-B---SSS--B----
-TTTS-B---SSSSSB----
-TTTS-B---SSS-SB----
--SSSEE---SSS--EE---
--TT--B---SSS-SB----
-TTT--B---SSS-SB----
-TTT--B---SSS--B----
-TTS--B---SSS--B----
-GGG--B---SSS-SB----
-GGG-EE---SSS-SEE---
-GGG--B---SSS-SB----
-TTTS-B---SSSSSB----
-GGGS-B---SSS-SB----
-GGGS-B---SSS-SB----
-GGGS-B---SSS-SB----
-GGGS-B---SSS-SB----
-TTSS-B---SSS-SB----
-TTSS-B---SSS-SB----
-TTSS-B---SSS-SB----
-TTTS-B---SSSSSB----
-TTTS-B-S-SSSSSB----
-TTTS-B---SSS-SB----
-TTTS-----SSS-SS----
-TTTS-----SSS-SS----
-TTTS-B---SSS-SB----
-TTTS-B---SSS-SB----
-TTTS-B---SSS-SB----
-TTTS-B---SSS-SB----
-TTT--B---SSS-SB----
-TTT--B---SSS-SB----
-TTTS-B---SSS-SB----
-TTTS-B---SSS-SB----
-TTTS-B---SSS-SB----
-TTTS-B---SSS-SB----
-TTTS-B---SSS-SB----
-TTTS-B---SSS-SB----
-TTTS-B---SSS-SB----
-TTT--B---SSS-SB----
-TTTS-B-S-SSS-SB----
-TTTS-B---SSS-SB----
-TTTS-B---SSS-SB----
-TTTS-B---SSS-SB----
-TTTS-B---SSS-SB----
-TTTS-B---SSS-SB----
-TTT--B---SSS-SB----
-TTTS-B---SSSSSB----
-TTT--B---SSS-SB----
-TTTS-B---SSS-SB----
-TTTS-B---SSS-SB----
-TTTS-B---SSS-SB----
-TTTS-B---SSS-SB----
-TTTS-B---SSS-SB----
-TTTS-B---SSS-SB----
-TTTS-B---SSS-SB----
-TTTS-B---SSS-SB----
-TTTS-B---SSS-SB----
-TTTS-B---SSSSSB----
-TTTS-B---SSSSSB----
-TTT--B---SSSSSB----
-TTT--B---SSSSSB----
-TTTS-B---SSS-SB----
-TTTS-----SSSSSS----
-TTTS-B---SSSSSB----
-TTTS-B---SSS-SB----
-TTTS-B---SSS-SB----
-TTTS-B---SSS-SB----
-TTT--B---SSS-SB----
-TTSS-B---SSS-SB----
-TTSS-B---SSS-SB----
-TTSS-B---SSSSSB----
-TTTS-B---SSSSSB----
-TTTS-B---SSSSSB----
-TTTS-B---SSSSSB----
-TTTS-B---SSS-SB----
-GGG--B---SSS-SB----
-GGG--B---SSSSSB----
-GGG--B---SSS-SB----
-TTT--B---SSSSSB----
-TTT--B---SSSSSB----
-TTT--B---SSSSSB----
-TTTS-B---SSS-SB----
-GGG--B---SSSSSB----
-TTTS-B---SSS-SB----
-TTTS-B---SSS-SB----
-TTTS-B---SSS-SB----
-TTTS-B---SSS-SB----
-TTTS-B---SSSSSB----
-TTTS-B---SSSSSB----
-TTTS-B---SSS-SB----
-TTTS-B---SSSSSB----
-TTTS-B---SSSSSB----
-TTTS-B---SSSSSB----
--SS--B---SSS-SB----
-TTTS-B---SSS-SB----
-TTTS-B---SSS-SB----
-TTTS-B---SSS-SB----
-TTTS-B---SSS-SB----
-TTT--B---SSS-SB----
-TTTS-B---SSS-SB----
-TTT--B---SSS-SB----
-TTTS-B---SSS-SB----
-TTTS-B---SSS-SB----
-TTTS-B---SSSSSB----
-TTTS-B---SSS-SB----
-TTTS-B---SSS-SB----
-TTTS-B---SSS-SB----
-TTSS-B---SSSSSB----
-TTS--B---SSS-SB----
-TTTS-B---SSSSSB----
-TTSS-B---SSSSSB----
-TTSS-B-S-SSSSSB----
-TTTS-B-S-SSSSSB----
-TTTS-B---SSSSSB----
-TTTS-B---SSSSSB----
-TTSS-B---SSSSSB----
-TTSS-B---SSSSSB----
-TTTS-B---SSSSSB----
-TTTS-B---SSS-SB----
-TTSS-B---SSSSSB----
-TTTS-B---SSSSSB----
-TTSS-B---SSS-SB----
-TTSS-B---SSSSSB----
-TTTS-B---SSS-SB----
-TTSS-B---SSS--B----
-TTTS-B---SSSSSB----
-TTTS-B---SSS-SB----
-TTT--B---SSS-SB----
-TTTS-B---SSS-SB----
-TTTS-B---SSS-SB----
-TTTS-B---SSS-SB----
-TTSS-B---SSS-SB----
-TTTS-B---SSS-SB----
-TTTS-B---SSSSSB----
-TTTS-B---SSSSSB----
-TTSS-B---SSS-SB----
-TTTS-B---SSS-SB----
-TTT--B---SSSSSB----
-TTTS-B---SSSSSB----
-TTT--B---SSSSSB----
-TTTS-B---SSSSSB----
-TTT--B---SSSSSB----
-TTTS-B---SSSS-B----
-TTTS-B---SSS--B----
-TTT--B---SSS--B----
-TTT--B---SSS--B----
-TTSS-B---SSS--B----
-TTSS-B---SSS--B----
-TTTS-B--SSSS--B----
-TTTS-B---SSS--B----
-TTSS-B---SSSS-B----
-TTTS-B---SSSS-B----
-TTSS-B---SSS--B----
-TTSS-B---SSS--B----
-TTSS-B---SSS--B----
-TTTS-B---SSS--B----
-TTTS-B---SSS--B----
-TTTS-B---SSSS-B----
-TTT--B---SSS--B----
-TTTS-B---SSS--B----
-TTSS-B---SSS--B----
-TTSS-B---SSS--B----
-TTSS-B---SSS--B----
-TTSS-B---SSS--B----
-TTS--B---SSS--B----
-TTS--B---SSS--B----
-TTSS-B---SSS--B----
-TTTS-B---SSS--B----
-TTT--B---SSS-SB----
-TTTS-B---SSS--B----
-TTT--B---SSSSSB----
-TTT--B---SSS-SB----
-TTS--B--SSSS-SB----
-TTTS-B---SSS-SB----
-TTSS-B---SSSSSB----
-TTSS-B---SSS-SB----
-TTTS-B---SSS-SB----
-TTTS-----SSS-SS----
-TTTS-B---SSS--B----
-TTTS-B---SSS-SB----
-TTTS-B---SSS-SB----
-TTSS-B---SSS-SB----
-TTT--B---SSS--B----
-TTTS-B---SSS-SB----
-TTTS-B---SSS--B----
-TTTS-B---SSS-SB----
-TTTS-B---SSS-SB----
-TTTS-B---SSS-SB----
-TTTS-B---SSS-SB----
-TTTS-B---SSS-SB----
--TT--B---SSS-SB----
--SS--B---SSS-SB----
--SSS-B---SSS--B----
--SS--B---SSS-SB----
--SS--B---SSS--B----
--SS--B---SSS-SB----
--SS--B---SSS-SB----
--SS--B---SSSSSB----
--SS--B---SSS-SB----
--SS--B---SSS-SB----
--SS--B---SSS-SB----
--SS--B---SSS-SB----
--SS--B---SSSSSB----
--SSS-B---SSS-SB----
--SS--B---SSSSSB----
--SS--B---SSS--B----
--SS--B---SSS--B----
--SS--B---SSSS-B----
--SSS-B---SSSSSB----
--SS--B---SSSS-B----
-TTTS-B---SSSSSB----
-TTTS-B---SSSSSB----
-TTTS-B---SSSS-B----
-TTTS-B---SSSSSB----
--SSS-B---SSS-SB----
--SSS-B---SSSSSB----
--SS--B---SSS--B----
--SS--B---SSSSSB----
--SS--B---SSSSSB----
--SS--B---SSS-SB----
--SS--B---SSS-SB----
--SS--B---SSSSSB----
--SS--B---SSSS-B----
--SS--B---SSS--B----
--SS--B---SSS--B----
--SS--B---SSS--B----
--SS--B---SSSSSB----
--SS--B---SSS-SB----
--SS--B---SSS--B----
--SS--B---SSS--B----
--SS--B---SSS--B----
--SS--B---SSSSSB----
--SS--B---SSSS-B----
--SS--B---SSSS-B----
-TTT--B---SSS--B----
-TTSS-B---SSSS-B----
-TTS--B---SSSS-B----
-TTTS-B---SSSSSB----
-TTT--B---SSSSSB----
--SS--B---SSSSSB----
-TTS--B---SSS-SB----
-TTTS-B---SSSS-B----
-TTTS-B---SSSSSB----
-TTSS-B---SSSS-B----
-TTTS-B---SSSSSB----
-TTTS-B---SSSSSB----
-TTTS-B---SSSSSB----
-TTTS-B---SSSS-B----
-TTTS-B---SSSS-B----
-TTS--B---SSSS-B----
-TTSS-B---SSSS-B----
--SSS-B---SSS--B----
-TTTS-B---SSS--B----
-TTTS-B---SSS--B----
-TTTS-B---SSS--B----
-TTTS-B---SSS--B----
-TTTS-B---SSS--B----
-TTTS-B---SSS--B----
-TTTS-B---SSSS-B----
-TTTS-B---SSSS-B----
-TTTS-B---SSS--B----
-TTTS-B---SSS--B----
-TTTS-B---SSS--B----
--SSS-B---SSS--B----
-TTTS-B---SSSSSB----
--SSS-B---SSS-SB----
--SSS-B---SSSSSB----
-TTTS-B---SSSS-B----
-TTTS-B---SSSSSB----
-TTTS-B---SSS--B----
-TTT--B---SSS--B----
-TTSS-B---SSSSSB----
-TTSS-B-S-SSSSSB----
-TTSS-----SSS-SS----
-TTT------SSS-SS----
-TTT---S--SSSSSS----
-TTTS--SS-SSSSSS----
-TTSS--S--SSSSSS----
--SS---S--SSSSSS----
-TTTS-BS--SSSSSB----
-TTTS--S--SSSSSS----
-TTTS-----SSSSSS----
-TTT---SS-SSSSSS----
-TTT--B---SSS-SB----
-TTSS-----SSS-SS----
-TTT--B---SSS-SB----
-TTTS-B---SSS-SB----
-TTTS-B---SSS-SB----
-TTT--B---SSS-SB----
-TTT--B---SSS-SB----
-TTT--B---SSS-SB----
-TTT--B---SSS-SB----
-TTT------SSS-SS----
-TTT------SSS-S-----
-TTTS-B---SSS-SB----
-TTT--B---SSS-SB----
-TTTS-B---SSS-SB----
-TTTS-B---SSS-SB----
-TTTS-B---SSS-SB----
-TTT--B---SSS-SB----
-TTTS-B---SSS-SB----
-TTT--B---SSS-SB----
-TTT--B---SSSSSB----
-TTT--B---SSS-SB----
-TTT--B---SSS--B----
-TTT--B---SSS-SB----
-TTTS-B---SSSSSB----
-TTTS-B---SSS-SB----
-TTTS-B---SSSSSB----
-TTT--B---SSS--B----
-GGG--B---SSS-SB----
-TTTS-B---SSS-SB----
-TTTS-B---SSS-SB----
-TTTS-B---SSSSSB----
-TTTS-B---SSSSSB----
-TTTS-B---SSSSSB----
-TTTS-B---SSS--B----
-TTT--B---SSSSSB----
-TTT--B---SSSSSB----
-TTTS-B---SSS-SB----
-TTTS-B---SSS-SB----
-TTT--B---SSSSSB----
-TTTS-B---SSS-SB----
-TTT--B---SSSSSB----
-TTT--B---SSS-SB----
-TTT--B---SSS-SB----
-TTSS-B---SSSSSB----
-TTT--B---SSS-SB----
-TTTS-B---SSSSSB----
-TTT--B---SSS-SB----
-TTTS-B---SSS-SB----
-TTTS-B---SSS-SB----
-TTT--B---SSS-SB----
-TTT--B---SSSSSB----
-TTT--B---SSS-SB----
-TTT--B---SSSSSB----
-TTT--B-S-SSS-SB----
-TTT--B---SSS-SB----
-TTT--B---SSSSSB----
-TTT----S-SSSSSS----
-TTT--B---SSS-SB----
-TTT--B---SSS-SB----
-TTT--B---SSS-SB----
-TTT--B---SSS-SB----
-TTT------SSS-SS----
-TTT--B---SSS-SB----
-TTT------SSSSSS----
-TTT--B---SSS-SB----
-TTT--B---SSS-SB----
-TTT--B---SSSSSB----
-TTT--B---SSS-SB----
-TTT--B---SSS-SB----
-TTT--B---SSS-SB----
-TTT--B---SSS-SB----
-TTT--B---SSS-SB----
-TTT--B---SSSSSB----
-TTT--B---SSSSSB----
-TTT--B---SSS-SB----
-TTT--B---SSS-SB----
-TTT--B---SSS-SB----
-TTT--B---SSS-SB----
-TTTS-----SSS-SS----
-TTT--B-S-SSSSSB----
-TTT--B---SSS-SB----
-TTT--B---SSS-SB----
-TTT--B---SSS-SB----
-TTT--B---SSS-SB----
-TTT--B---SSSSSB----
-TTT--B---SSS-SB----
-TTTS-B---SSS-SB----
-TTT------SSS-SS----
-TTT--B-S-SSS-SB----
-TTS--B-S-SSS-SB----
-TTT--B---SSSSSB----
-TTT--B---SSS-SB----
-TTT--B---SSS-SB----
-TTT--B---SSS-SB----
-TTT--B---SSSSSB----
-TTTS-B---SSS-SB----
-TTT--B---SSS-SB----
-TTT--B---SSS-SB----
-TTT--B---SSS-SB----
-TTT--B---SSS-SB----
-TTT--B---SSS-SB----
-TTT--B---SSS-SB----
-TTT------SSS-SS----
-TTTS-----SSS-SS----
-TTTS-B---SSS-SB----
-TTT--B---SSS-SB----
-TTT--B---SSSSSB----
-TTT--B---SSS-SB----
-TTTS-B---SSS-SB----
-TTTS-B---SSS-SB----
-TTTS-B---SSSSSB----
-TTTS-B---SSS-SB----
-TTT--B---SSS-SB----
-GGG--B---SSS-SB----
-GGG--B---SSSSSB----
-TTTS-B---SSSSSB----
-GGGS-B---SSSSSB----
-GGG--B---SSSSSB----
-GGG--B---SSS-SB----
-GGG--B---SSS-SB----
-GGG--B---SSS-SB----
-GGG--B---SSS-SB----
-GGG--B---SSSSSB----
-GGG--B---SSS-SB----
-GGG--B---SSSSSB----
-GGG--B-S-SSSSSB----
-GGG------SSS-SS----
-TTT--B---SSS-SB----
-TTT--B---SSSSSB----
-TTT--B---SSS-SB----
-GGG--B---SSS--B----
-TTT--B---SSSSSB----
-GGG--B---SSS-SB----
-GGG--B-S-SSS-SB----
-TTT--B---SSS-SB----
-TT---B---SSSSSB----
-TT---B---SSSSSB----
-TTS--B---SSSS-B----
-TTT--B---SSSSSB----
-TTT--B---SSS-SB----
-TTT--B---SSSS-B----
-TTT--B-S-SSSSSB----
--SS--B---SSS-SB----
--TT--B---SSS-SB----
-GGG--B---SSS-SB----
-GGG----S-SSS-SS----
-TTT--B-S-SSSSSB----
-GGG--B---SSS-SB----
-TTS--B---SSS-SB----
-TTT--B-S-SSS-SB----
-TTS--B---SSSSSB----
-TTT--B-S-SSSSSB----
-TTT--B---SSSSSB----
-TTT--B-S-SSSSSB----
-TTT--B-S-SSS-SB----
-GGG--B-S-SSS-SB----
-GGG----S-SSS-SS----
--TT--B---SSS-SB----
-GGG--B---SSSSSB----
-GGG--B---SSS-SB----
-GGG--B---SSS--B----
-GGGS-B---SSSSSB----
-TTTS-B---SSS--B----
-TTTS-----SSS-------
-TTTS-B---SSS--B----
-TTT--B---SSS--B----
-GGG------SSS--S----
-GGG--B---SSS--B----
-GGG--B---SSS-SB----
--TT--B---SSS--B----
--TT--B---SSS--B----
-TTT--B---SSS--B----
--TT--B---SSS--B----
-GGG--B---SSS--B----
-TTT--B---SSSS-B----
-GGG--B---SSS--B----
-TTS--B---SSS--B----
-GGG--B---SSS--B----
-TTS-SB---SSS--B----
-TTS-SB---SSS--B----
-TTS--B---SSS--B----
-TTS------SSS-------
-TTS------SSS--S----
-GGG--B---SSS--B----
-TTS--B---SSS--B----
-GGG--B---SSS--B----
-TTS--B---SSS--B----
-TTS--B---SSS--B----
-TTS--B---SSS--B----
--TT--B---SSS--B----
--SS--B---SSS--B----
-TT---B---SSS--B----
-TTS--B--SSSS--B----
--S---B--SSSS--B----
--SS--B--SSSS--B----
--S---B--S-SS--B----
--SS--B--SSSS--B----
--S---B--S-SS--B----
--S---B--S-SS--B-TT-
--S---B--SSSS--B----
-GGG--B--SSSS--B----
--TT-----SSSS-------
--S---B-SS--S-SB----
--SS--B--S-SS--B----
--SS-----SSSS--S----
-TT---B--SSSS-SB----
-TTS--B--SSSS--B----
--S--EE--SS-S--EE---
-TT-S-B--SSSS--B----
-TTTS-B--SSSS--B----
--SS--B--S-SS--B----
--TT--B-SS-SS--B----
--TT--B--SSSS--B----
--SS-EE--SSSS--EE---
--TT--B---SSS--B----
-TT--EE--SSSS--EE---
-TT--B---SSSS---B---
--SS--B--SSSS--B----
-TTS--B--S-SS--B----
--TT--B--SSSS--B----
--SS--B--SSSS--B----
-TTS--B--S-SS--B----
--SS-EE--SSSS--EE---
--S---B---SSS--B----
-TT---B--SSSS--B----
-TTT-EE--SSSS--EE---
-GGG--B---SSS--B----
-TTS--B---SSS--B----
-TTS--B---SSS--B----
--SS--B---SSS--B----
-GGG--B---SSS--B----
-TTS--B--SSSS--B----
-TT---B--SSSS--B----
-TTS--B--SSSS--B----
-TT---B--SSSS--B----
-TT---B--SSSS--B----
-TTS-EE--SSSS--EE---
-TTS--B--SSSS--B----
-TTS--B--SSSS--B----
-TTS--B--SSSS--B----
--SS--B--SSSS--B----
-GGG-EE--SSSS-SEE---
--SS--B--SSSS--B----
-TTS--B--SSSS--B----
-TT---B--SSSS--B----
-TT--EE--SSSS--EE---
--S--EE--SSSS-SEE---
-----EE--SSSS--EE---
------B---SSS-SB----
------B--SSSS-SB----
-TT---B--SSSS-SB----
-TT--EE--SSSS--EE---
-TT---B--SSSS--B----
-TT---B--SSSS--B----
-TT---B--SSSS--B----
-TTS--B--SSSS--B----
-TTS--B--SSSS--B----
-TT---B--SSSS--B----
-TTS--B--SSSS--B----
-TTS--B--SSSS-SB----
-TTS--B--SSSS--B----
-TTS--B--SSSS--B----
-TT---B--SSSS--B----
-TT---B--SSSS--B----
-TTS--B--SSSS--B----
-TTS--B--SSSS--B----
-TT---B--SSSS--B----
-TT---B--SSSS-SB----
-TTT--B--SSSS--B----
-TT------SSSS--S----
-TT---B--SSSS--B----
-TT---B--SSSS--B----
-TTT--B--SSSS--B----
-TTS--B--SSSS--B----
-TTT--B--SSSS--B----
-TT---B--SSSS--B----
-TT---B--SSSS--B----
-TTT--B--SSSS-SB----
-TT------SSSS-SS----
-TT---B--SSSS-SB----
-TTT--B--SSSS-SB----
--S---B--SSSS--B----
--S---B--SSSS--B----
-TTS--B--SSSS--B----
-TT---B---SSS--B----
-TT---B--SSSS--B----
-TT---B--SSS---B----
-TT---B--SSS---B----
-TT---B--SSSS--B----
-TT---B--SSSS--B----
-TT---B--SSSS--B----
-TTS--B--SSSS--B----
-TT---B--SSSS--B----
-TT---B--SSSS--B----
-TT---B--SSSS--B----
-TT---B--SSSS-SB----
-TT---B--SSSS--B----
--S---B--SSSS--B----
--S---B--SSSS--B----
--S---B--SSSS--B----
--S---B--SSSS--B----
--S---B--SSSS--B----
--S---B--SSSS--B----
--S---B--SSSS-SB----
--S---B--SSSS--B----
--S---B--SSSS--B----
--S---B--SSSS--B----
--S---B--SSSS-SB----
--S---B--SSSS-SB----
--S---B--SSSS--B----
--SS--B--SSSS-SB----
--S---B--SSSS--B----
--SS--B--SSSS--B----
--SS--B--SSSS--B----
--S---B--SSSS--B----
--SS--B--SSSS--B----
--SS--B--SSSS--B----
--S---B--SSSS--B----
--S---B--SSSS--B----
--S---B---SSS--B----
--S---B--SSSS--B----
--S---B---SSS--B----
--S------SSSS-SS----
--S---B---SSS--B----
--S---B---SSS--B----
--SS--B--SSSS--B----
--S---B--SSSS-SB----
--S---B--SSSS--B----
--S---B--SSSS--B----
--S---B--SSSS--B----
--S---B--SSSS--B----
--S---B--SSSS--B----
--S---B--SSSS-SB----
--S---B--SSSS-SB----
--S---B--SSSS--B----
--SS--B--SSSS--B----
--S---B--SSSS--B----
--S---B--SSSS-SB----
--S---B--SSSS-SB----
--S---B--SSSS-SB----
--S---B--SSSS--B----
--S---B--S-SS--B----
--S---B--SSSS--B----
--S---B--SSSS--B----
--S---B--SSSS-SB----
--SS--B--SSS---B----
--SS--B--SSSS--B----
--SS--B--SSSS--B----
--SS--B--SSSS--B----
--SS--B--SSSS-SB----
--S---B--SSSS--B----
--SS--B--SSSS--B----
--S---B--SSSS-SB----
--SS--B--SSSS-SB----
--SS--B--SSSS--B----
--SS--B--SSSS-SB----
--SS--B---SSS--B----
--SS--B--SSSS--B----
--SS--B-SS-SS--B----
--SS--B--SSSS--B----
--SS--B--SSSS--B----
--SS--B--SSSS--B----
--SS--B---SSS-SB----
--S---B--S-SS-SB----
--SS--B--SSSS--B----
--S---B--S-SS--B----
--SS--B--SSSSS-B----
--SS--B--SSSS--B----
--SS--B--SSSS--B----
--SS--B--SSSS--B----
--SS--B--SSSS--B----
--SS--B--SSSS-SB----
--SS--B--SSSS--B----
--SS--B--SSSS-SB----
--SS--B--SSSS-SB----
--SS--B--SSSS-SB----
--S---B--SSSS--B----
--SS--B--SSSS-SB----
--SS--B--SSS---B----
--SS--B--SSSS--B----
--SS--B--SSSS-SB----
--SS--B--SSSS-SB----
--SS--B--SSSS-SB----
--S---B--SSSS-SB----
--S---B--SSSS-SB----
--SS--B--SSSS-SB----
--SS--B--SSSS--B----
--SS--B--SSSS-SB----
--SS--B--SSSS-SB----
--S---B--SSSS-SB----
--S---B--SSSS--B----
--SS--B--SSSS-SB----
--S---B--SSSS-SB----
--S---B--SSSS-SB----
--S---B--SSSS-SB----
--S---B--SSSS-SB----
--SS--B--SSS--SB----
--SS--B--SSSS-SB----
--SS--B--SSSS-SB----
--S---B--SSSS-SB----
--SS--B--SSS--SB----
--SS--B--SSSS-SB----
--SS--B--SSSS-SB----
--S---B--SSSS-SB----
--SS--B--SSSS-SB----
--S---B--SSSS-SB----
-TT---B---SSS-SB----
--S---B--SSSS--B----
--SS--B---SSS--B----
-TTS--B--SSSS--B----
--S---B--SSSS-SB----
--S---B--SSSS-SB----
--S---B--SSSS-SB----
-TT---B--SSSS-SB----
-TT---B--SSSS-SB----
-TT---B--SSSS-SB----
-TT---B--SSSS--B----
-TT---B--SSSS--B----
--S---B---SSS--B----
-TT---B--SSSS-SB----
-TT---B--SSSS-SB----
-TT---B--SSSS-SB----
-TTS-----SS-S-SS----
-TT------SSSS-SS----
-TTS--B--SSSS--B----
-TTS--B--SSSSSSB----
-TTS--B--SSSS-SB----
--SS--B--SSSS--B----
-TTS--B--SSSS--B----
-TT---B--SSSSS-B----
-TTS--B--SSSS-SB----
-TTS--B--SSSS-SB----
-TT---B--SSSS--B----
-TT---B--SSSS--B----
-TT---B--SSSS--B----
-TT---B--SSSS-SB----
-TT---B--SSSS-SB----
-TT---B--SSSS-SB----
-TT---B--SSSS-SB----
-TT---B--SSSS-SB----
-TT---B--SSSS--B----
-TT---B--SSSS--B----
-TT---B--SSSS--B----
-TT---B--SSSS--B----
-TT---B--SSSS-SB----
-TT---B--SSSS-SB----
-TT---B--SSSS-SB----
-TT---B--SSSS--B----
-TT---B--SSSS-SB----
-TT---B--SSSS--B----
-TT---B--SSSS-SB----
-TT---B--SSSS--B----
-TT---B--SSSS--B----
-TT---B--S-SS--B----
-TT---B---SSS--B----
-TTS--B--SSSS--B----
-TT---B--SSSSS-B----
-TT---B--SSSS--B----
-TT---B--SSSSS-B----
-TTS--B--SSSSSSB----
-TTS--B---SSS--B----
-TTS--B--SSSS--B----
--SS--B----SS--B----
-TT---B----SS--B----
--SS--B-SS-SSSSB----
--SS--B--SSSS--B----
-TTS--B--S-SS--B----
-TT---B----SS--B----
--S---B--SSSS--B----
--S---B-SS-SS--B----
--S---B--SSSS--B----
--SS--B--SS-S--B----
--SS--B--SSSS--B----
--SS-EE--SSSS--EE---
--SS--B--SSSS--B----
--S---B-SSS-S--B----
--B---B--SS-S--B--B-
--SS--B--SSSS--B----
--SS--B--SS-S--B----
--B---B--SSSS-SB--B-
--S---B---SSS--B----
--S---B--SSSS--B----
--SS--B--SS-S--B----
--SS--B--SS-S--B----
--B---B--SSSS--B--B-
--BS--B--SSSS--B--B-
--SS--B--SSSS--B----
--SS--B--SSSS--B----
--SS--B--SSSS--B----
--SS--B--SS-S--B----
--SS--B--SS-S--B----
--SS--B--SSSS--B----
--SS--B--SSSS--B----
--S---B--SS-S--B----
--S---B--SS-S--B----
--B---B--SSSS--B--B-
--BS--B--SSSS--B--B-
-TTS-EE--SSSS--EE---
-TBS--B--SSSS--B--B-
-TBS-----SSSS-----B-
-TB---B--SSSS--B--B-
-TBS--B--SSSS--B--B-
-TBS--B--SSSS--B--B-
-TTS-EE--SSSS--EE---
-TTS-----SSSS-------
-TTS-EE--SS-S--EE---
-TTS-EE--SSSS--EE---
--SS-----SSSS-------
-TTS-EE--SSSS--EE---
-TTS-EE--SSSS--EE---
-TTS-EE---SSS--EE---
--SS-EE--S-SS--EE---
-TTS-EE---SSS-SEE---
-TTS-EE----SS--EE---
-TTS-EE--SSSS--EE---
-TTS-EE---SSS--EE---
-TTS-EE--SSSS--EE---
-TTS-EE--SSSS--EE---
-TTS-EE---SSS--EE---
-TTS-EE--SSSS--EE---
-TTS-EE--SSSS--EE---
-TTS-EE--SSSS-SEE---
-TTS-EE--SSSS--EE---
-TTS-EE--SSSS-SEE---
-TTS-EE--SSSS--EE---
-TTS-EE--SSSS--EE---
--SS-EE--SSSS--EE---
-TTS-EE--SSSS--EE---
-TTS-EE--S-SS--EE---
-TTS-EE--SSSS--EE---
-TTS-EE--SSSS--EE---
-TTS-EE--SSSS--EE---
-TTS-EE--SSSS--EE---
-TTS-EE--SSSS--EE---
-TTS--B--SSSS--B----
-TTS--B--SSSS--B----
-TT--EE--SSSS--EE---
--SS-EE--SS-S--EE---
--SS-EE--SSSS--EE---
-TTS-EE--SSSS--EE---
-TTS-EE--SSSS--EE---
-TTS-EE--SSSS--EE---
-TTS-EE--SSSS--EE---
-TTS-EE--SSSS--EE---
-TTS-EE--SSSS-SEE---
-TTS-EE--SS-S--EE---
-TTS--B--SSSS--B----
-TTS-EE--SSSS--EE---
-TTS-EE--SSSS--EE---
-TTS-EE--SSSS--EE---
-TTS-EE---SSS--EE---
-TTS-EE--SSSS--EE---
-TTS-EE--SSSS--EE---
--SS-EE--SSSS--EE---
--SS-EE--SSSS--EE---
--SS-EE--SSSS--EE---
--S--EE--SSSS--EE---
--SS-EE--SSSS--EE---
--SS--B--SSSS-SB----
--SS-EE--SSSS-SEE---
---S-EE--SSSS-SEE---
--SS-EE--SSSS-SEE---
---SSEE--SSSS-SEE---
---SSEE--SSSS-SEE---
---SSEE--SSSS-SEE---
---S-EE--SSSS-SEE---
---S-----SSSS-SS----
---S-EE--SSSS-SEE---
---S-EE--S--S-SEE---
---SSEE--SSSS-SEE---
---S-EE--S--S-SEE---
---S-EE--SS-S-SEE---
-----EE--SS-S-SEE---
---SSEE--SS-S-SEE---
---SSEE--SS-S-SEE---
----SEE--SS-S-SEE---
---SSEE--SS-S-SEE---
---SSEE--SS-S-SEE---
----SEE--SS-S-SEE---
---SS-B--SS-S-SB----
---SSEE--SS-S-SEE---
---SSEE--SS-S-SEE---
----SEE--SSSS-SEE---
----SEE--SS-S-SEE---
---SSEE--SS-S-SEE---
---SSEE--SS-S-SEE---
----SEE--SS-S--EE---
---SSEE--SS-S-SEE---
---SSEE--SS-S-SEE---
---SSEE--SS-S-SEE---
---S-EE--SS-S-SEE---
-----EE--SSSS-SEE---
---S-EE--SS-S--EE---
-----EE--SS-S--EE---
---S-EE--SS-S-SEE---
----SEE--SS-S--EE---
----SEE--SS-S--EE---
---SSEE--SSSS--EE---
---SSEE--SSSS-SEE---
----SEE--SS-S-SEE---
----SEE--SS-S-SEE---
---SSEE--SS-S-SEE---
---SSEE--SS-S-SEE---
---SSEE--SS-S--EE---
---SSB---SSSS---B---
----S-B--SSSS-SB----
---SSEE-SSSSS-SEE---
---S--B-SSSSS-SB----
---SS-B--SSSS-SB----
---SS-B--SS-S--B----
---S--B--SSSS-SB----
----S-B--SS-S-SB----
----S-B--SS-S--B----
---SS-B--SSSS-SB----
---SS-B--SSSS--B----
---S--B-SSS-S-SB----
---S--B-SSS-S--B----
---S----SSSSS-------
---S--B--SS-S--B----
---S--B-SSSSS-SB----
---S--B--SSSS--B----
---SS-B--SS-S-SB----
---SS-B--SSSS--B----
---S--B--SSSS--B----
---SS-B--SS-S--B----
---SS-B-SSSSS-SB----
---SS-B-SSSSS-SB----
------B--SS-S--B----
---SS-B--SSSS--B----
---SS-B--SSSS--B----
----S-B--SS-S--B----
----S-B--SS-S--B----
---SS-B--SSSS-SB----
---S--B--SS-S-SB----
---SS-B-SSSSS-SB----
---SS---SSSSS-S-----
---SS----SSSS-S-----
---SS-B--SS-S-SB----
--SSS---SSSSS-S-----
---SS-B--SSSS--B----
---SS-B-SSSSS-SB----
---SS----SSSS-S-----
---SS-B-SSS-S--B----
---SS-B--SSSS-SB----
---SS-B-SSSSS-SB----
---SS---SSSSS-S-----
---SS-B--SS-S--B----
---SS---SSSSS-------
---S--B-SSSSS-SB----
---S-----SS-S-S-----
--SS-----SSSS-S-----
---SS-B--SSSS-SB----
---SS----SSSS-S-----
---S--B--SSSS-SB----
---S--B-SSSSS-SB----
--SS----SSSSS-S-----
---S--B--SSSS--B----
--SS--B--SSSS--B----
--SS-----SSSS-S-----
---SS----SSSS-S-----
---S----SSS-S-------
---SS----SS-S-S-----
---SS----SSSS-------
---SS---SSS-S-------
---SS----SS-S-------
---SS----SS-S-------
---SB----SS-S---B---
---SS----SS-S----S--
---SS----SS-S----S--
---SS----SS-S-------
---SS----SS-S-------
---SS-B--SS-S--B----
---S--B-SSS-S--B----
---S----SSS-S-------
---S--B-SSS-S--B----
---S----SSS-S-------
---S-----SS-S-------
---S--B-SSSSS--B----
---S-----SSSSS------
---SS-B--SS-SS-B----
---S--B--SSSSS-B----
---S--B--SSSSS-B----
---S--B--SSSS--B----
---SS----SS-S-------
---S-----SS-S-------
---S----SSS-S-------
---S--B-SSS-S--B----
---SS-B-SSSSS--B----
---S----SSSSS-------
---S----SSS-S-------
---S--B-SSSSS--B----
---SS-B--SS-S--B----
--SS--B--SSSS--B----
---S--B--SS-S--B----
---SS-B--SS-S--B----
---SS-B-SSS-S--B----
---S----SSSSS-------
---S--B--SS-S--B----
---S--B--SSSS-SB----
---S----SSS-S-S-----
---S--B--SS-S--B----
---SS----SSSS-------
---SS-B-SSS-S-SB----
---S--B-SSSSS-SB----
---S--B-SSSSS-SB----
---SS-B--SS-S--B----
--TT--B--SS-S--B----
---SS-B--SS-S--B----
---S--B--SS-S--B----
---S--B--SS-S--B----
---S--B--SS-S--B----
--SS--B--SS-S--B----
---S--B--SS-S--B----
---S--B-SSS-S--B----
--SS--B--SS-S--B----
--SS-----SS-S-------
--SS--B--SS-S--B----
--SS--B--SS-S--B----
--SS--B--SS-S-SB----
--SS--B--SS-S--B----
--SS--B--SS-S--B----
--TT--B--SS-S--B----
--SS--B--SS-S--B----
--TT--B--SS-S--B----
--TT--B--SS-S--B----
--SS--B--SS-S-SB----
--TT--B--SS-S--B----
--SS--B--SS-S--B----
---SS-B--SS-S--B----
--SS-----SSSS--S----
--SS-----SS-S--S----
---SS-B--SS-S--B----
---SS----SS-S--S----
---SS-B--SS-S--B----
---SS----SS-S--S----
---SS-B--SS-S--B----
---SS----SS-S----S--
---------SSSS--S-S--
----SS---SS-S--S----
---SS-B--SSSS--B----
--SSS----SSSS--S----
---SS----SS-S--S----
---SS----SS-S--S----
---S-----SS-S--S----
---SS-B--SS-S--B----
---S-----SS-S--S----
---SS-B--SS-S--B----
---S-----SS-S--S----
--SS----SSS-S--S----
---S--B--SS-S-SB----
---S--B--SS-S--B----
--SS--B--SSSS--B----
---SS----SSSS-------
---SS-B--SS-S--B----
---SS----SS-S-------
---SS-B--SSSS--B----
---S--B--SSSS-SB----
---SS----SS-S-------
---S--B--SS-S-SB----
---SS----SS-S-------
---SS-B--SS-S--B----
---SS---SSS-S-------
----S----SSSS-------
---SS-B--SS-S--B----
---SS----SSSS-------
---SS-B--SS-S--B----
---SS----TT-S-------
---SS-B--SS-S--B----
---SS----SS-S-------
---SS-B--SS-S--B----
---SS-B--SS-S--B----
---SS-B--SS-S-SB----
---SS-B--SS-S--B----
---SS-B--SS-S--B----
---SS----SSSS-------
---SS----SS-S-------
---SS----SS-S--S----
---SS-B--SSSS--B----
---SS-B--SS-S--B----
---SS-B--SS-S--B----
---SS-B--SSSS--B----
---SS-B--SS-S--B----
---SS-B--SS-S-SB----
---SSS---SS-S--S----
---SS-B--SS-S--B----
---SS-B--SS-S--B----
---SS-B--SS-S--B----
---SS-B--SS-S-SB----
---SS-B--SS-S--B----
---SS----SS-S-SS----
---SS-B--SS-S--B----
---SS-B--SS-S--B----
---SS-B--SS-S--B----
---SS-B--SS-S--B----
---SS-B--SS-S--B----
---S-----SS-S--S----
---S-----SS----S----
---SS-B--SS-S--B----
---SSSB--SS-S--B----
---SS-B--SSSS--B----
---S--B--SS-S--B----
---S-----SS-S--S----
---S-----SS-S--S----
---SS-B--SS-S--B----
---SS-B--SS-S--B----
---S-----SS-S-SS----
---SS----SS-S--S----
---SS-B--SS-S-SB----
---S--B--SS-S--B----
---SS----SS-S--S----
---SS-B--SSSS-SB----
---SS----SS-S-SS----
---SS----SS-S--S----
---SS-B--SS-S-SB----
---SS-B--SSSS-SB----
---S-----SS-S--S----
---S-----SS-S--S----
---S-----SSSS-SS----
---------SS-S--S----
---S-----SSSSSSS----
---S-----SS-S-S-----
---S-----SS-S-SS----
---SS----SSSS-SS----
---SS----SSSS-------
----S----SS-S-------
----S----SSSS-------
----S-B--SS-S--B----
----S----SSSS-SS----
----SSB--SSSS-SB----
----S-B--SS-S--B----
---SS----SSSS-S-----
----SS---SSSS-S-----
---SS-B--SSSS-SB----
---SS-B--SSSS-SB----
---SS-B--SSSS-SB----
---SS----SSSS-SS----
---SS-B--SSSS-SB----
---SS-B--SSSS--B----
---SS----SSSS--S----
---SS----SSSS--S----
----S-B--SSSS--B----
---SS----SS-S-------
---SS----SS-S--S----
---SS----SS-S-------
---SS----SSSS--S----
---SS----SSSS--S----
---SS----SSSS-------
---SS----SS-S--S----
---SS-B--SSSS--B----
---SS-B--SSSS-SB----
---SS-B--SS-S--B----
---SS-B--SS-S--B----
---SS----SS-S-------
---SS----SSSS--S----
----S----SS-S--S----
---SS----SS-S--S----
---SS-B--SSSS--B----
---SS----SS-S--S----
---SS----SS-S--S----
---SS-B--SS-S--B----
---SS----SS-S--S----
---SS----SS-S-------
----S----SS-S--S----
---------SS-S--S----
----S----SSSS-------
----SS---SS-S--S----
-----S---SS-S-------
---SS----SS-S--S----
----S----SSSS-SS----
----S----SSSS-SS----
---SS-B--SS-S--B----
---------SSSS-------
----S----SS-S-------
----S----SS-S--S----
----S----SS-S-------
---SS-B--SS-S--B----
---SS----SS-S-------
---SS----SS-S-------
---SS----SS-S-------
---SS----SS-S-------
----S----SS-S--S----
---SS----SS-S--S----
---SS----SS-S-------
---SS----SSSS-------
---SS----SSSS-------
---SS----SS-S-------
---SS----SS-S--S----
---SS----SS-S-------
---SSS---SSSS--S----
---SS----SS-S-------
---SSS---SS-S-------
---SS----SS-S-------
---SSS---SSSS--S----
---SSS---SSSS-------
---SSS---SS-S-------
---SSS---SS-S-------
---SSS---SS-S-------
---SSS---SS-S-------
---SSS---SSSS-------
---SS----SS-S-------
---SSS---SS-S-------
---SS----SS-S-------
---SSS---SS-S-------
---SS----SS-S-------
---SSS---SSSS-------
---SSS---SS-S-------
---SSS---SS-S-------
---SSS---SS-S-------
---SSS---SS-S-------
---SS----SS-S-------
---SS----SS-S-------
---SS----SS-S-------
---SS----SS-S-------
---SS----SS-S-------
----SS---SS-S-------
---SS----SS-S-------
----SS---SS-S-------
---SS----SS-S-------
---SS----SS-S-------
---SS----SS-S-------
---SS----SSSS-S-----
----SS---SS-S-------
---SS----SS-S-------
---SSS---SS-S-------
---SSS---SS-S-------
---SSS---SS-S-------
---SSS---SS-S-------
----SS---SS-S-------
----SS---SS-S-------
----SS---SS-S-------
----SS---SS-S-------
----SS---SS-S-------
---SSS---SS-S-------
---SSS---SS-S-------
---SSS---SS-S-------
---SS----SS-S-------
---SSS---SS-S-------
---SSS---SSSS-SS----
---SS----SS-S-SS----
---SS-B--SSSS-SB----
---SSS---SSSS-SS----
---SSS---SS-S-SS----
---SSS---SSSS-SS----
---SSSB--SSSS-SB----
---SS-B--SS-S-SB----
---SS-B--SS-S-SB----
---SS----SSSS-S-----
---SS----SS-S-S-----
---SS----SS-S-S-----
---SS----SS-S-------
---SS----SSSS-------
---SS----SSSS-S-----
---SS----SSSS-S-----
---SSS---SSSS-SS----
---SS----SSSS-S-----
---SS----SS-S-SS----
---SS----SS-S-SS----
---SS----SS-S-------
---SS-B--SS-S-SB----
---SSS---SS-S--S----
---SSS---SSSS-------
---SS----SSSS-------
---SSS---SS-S--S----
---SSS---SS-S--S----
---S-S---SS-S--S----
---SSS---SSSS--S----
---SSS---SSSS-S-----
---SSS---SSSS-SS----
---SSS---SSSS-S-----
---SSS---SSSS-S-----
---SSS---SSSS-S-----
---SS----SSSS-S-----
---SSS---SS-S-------
---SSS---SS-S--S----
---SSS---SS-S--S----
---SSS---SS-S--S----
---SSS---SS-S-------
---SSS---SS-S-------
---SSS---SS-S-------
---SS----SS-S-------
---SSS---SS-S-SS----
---SS----SS-S-SS----
---SS----SSSS-SS----
---SS----SS-S-SS----
---SS----SS-S--S----
---SSS---SS-S--S----
---SSS---SS-S--S----
---SS----SS-S--S----
-----S---SS-S-S-----
-----S---SS-S-SS----
---S-----SS-S-------
---S-----SS-S-------
-----S---SS-S--S----
---S-----SS-S-------
---SSS---SSSS-S-----
---SSS---SS-S-SS----
---SSS---SS-S-------
---SSS---SS-S-------
---SSS---SS-S-------
---SSS---SS-S--S----
---SS----SS-S--S----
---SSS---SSSS-------
---SS-B--SS-S--B----
---SS----SS-S--S----
---SS-B--S--S-SB----
---SS-B--S--S--B----
---SS-B--SS-SSSB----
---SS-B--SS-SSSB----
---SS-B--SS-SSSB----
----S----SS-SSSS----
-----S---SS-S-------
----SS---S--TT-S----
----SS---S--S--S----
----SS---S--S--S----
---SS----SS-S-------
---SS----S-SS-S-----
---SS----S--S-S-----
---SS----S-SS-------
---SS----S--S-SS----
----S----S--S-S-----
---SS----S--S-------
---SS----S--S--S----
---SS----SS-S-------
---SS----SS-S-------
---SS----SS-S-------
----S----S--S-------
---SS----SS-S-------
---SS----S--TT------
---SS----SS-S-------
---SS----SS-SS------
---SS----SS-S-------
----S----S--S-S-----
----SS---SS-S-S-----
----S----S--S-------
---SSS---S--S-S-----
---SS----SS-S-------
----SS---SS-SSS-----
----S----SS-SS------
----SS---SS-SS------
----SS---SS-S-------
-----S---SS-SS------
----SS---SS-TTS-----
----SS---S--SSS-----
----SS--SS--SS------
----SS--SS--S-S-----
----SS--SSS-S-S-----
----SS---SS-S-S-----
----SS---S--S-------
----SS---S--S-S-----
----S---SSS-SSS-----
----SS--SSS-S-S-----
----S----SS-S-S-----
----SS---S--SSS-----
----S----S--SSS-----
----S----S--SS------
----SS---S--SSS-----
---SSS---S--SSS-----
---SS---SS--SSS-----
----S----SS-SSS-----
----SS---S--SSS-----
----S----SS-SSS-----
---SS----S--SSS-----
----SS---S--SSS-----
---SS----SS-SSS-----
---SS----S--S-S-----
----S----SS-S-SS----
----S----SS-SSSS----
----SS---SS-SSS-----
----SS---SS-SSS-----
----SS---SS-SSS-----
---SS----SS-SSSS----
----SS---SS-SSS-----
----S----SS-S-S-----
----S----SS-SSS-----
----S----SS-S-S-----
----SS---S--SSS-----
----S----SS-SSS-----
----S----S--SSS-----
----S----S--SSS-----
----SS---SS-SSS-----
----S----S--SSS-----
---SSS---SS-SSS-----
----SS---SS-SSS-----
----S----S--SSS-----
----SS---SS-SSS-----
----S----SS-SSS-----
----SS---SS-S-S-----
---SS----SS-SSS-----
---SS----SS-SSS-----
---SSS---SS-SSS-----
----SS---S--SSS-----
----S----SS-SSS-----
----S----S--SSS-----
----SS---SS-SSS-----
---SSS---S--SSS-----
----SS---SS-SSS-----
----SS---SS-SSS-----
----SS---SS-SSS-----
----S----S--SSS-----
----S----S--SSS-----
---SS----S--S-S-----
---SSS---SS-S-S-----
---SS----SS-SSS-----
----SS---SS-SSS-----
----SS---SS-S-S-----
----SS---SS-SSS-----
---SSS---SS-SSS-----
----SS---S--SSSS----
---SSS---S--SSS-----
----SS---SS-SSS-----
---SSS---S--SSSS----
----SS---S--S-SS----
----SS---S--SSSS----
---SSS---S--SSSS----
---SSS---S--SSS-----
----SS---SS-SSSS----
----SS---S--SSSS----
---SSS---S--SSS-----
----S----SS-SSS-----
---------SS-SSS-----
---SS----SS-SSS-----
--TTSS---S--SSS-----
----SS---S--SSS-----
----SS---S--SSS-----
----SS---S--SSS-----
---SSS---S--SSSS----
---SS----S--SS-S----
---SS----S--SSS-----
---SS----S--SSSS----
----SS---SS-SSSS----
----SS---S--SSS-----
---SSS---SS-SSSS----
----S----S--SSS-----
----SS---S--SSS-----
---SS----SS-SSS-----
---SS----S--SS------
---SS----S--SSS-----
---SS----SS-SS------
---SS----SS-SS------
-B-SS----SS-TT--B---
----S----SS-S-------
---SS----SS-TTSS----
---SS----SS-SS------
--B-S----S--SS---B--
----S----SS-SS------
----S----S--S-------
----S----S--SS------
----S----S--SS------
----S----S--SS------
--B-S----SS-STT--B--
----S---SS--SS------
---SS-------SS------
----S-------TT------
---SS-------TT------
------------SS------
----S-------SS------
---SS-------TT------
----S-------TT------
---SS-----S-SS------
---SSS---SS-SS------
----SS------TT------
-EE-SS----S-TT--EE--
----S----S--TT------
---SS----S--TT------
---SS-------TT------
---SS-------SS------
---SS-------SS------
---SS-------SS------
----S----S--SS------
-B--S----SS-TT--B---
----S----S--TT------
----S----S--TT------
----S---SS--TT------
--B-S----S--TT---B--
---SS----S--TT------
----S----S--TT------
----S----S--SS------
----S----S--TT------
----S----SS-TT------
----SS---SS-TT------
----S----SS-S-------
----S----S--TT------
----S----S--TT------
----S----SS-TT------
----SS---S--TT------
----S----SS-TT------
----S----S--TT------
---SS----S--TT------
----S----SS-SS------
---------S--TT------
----S----SS-SS------
----S----SS-SS------
----S----SS-SS------
-B-SS----SS-SS--B---
-B-SS----SS-SS--B---
-B-SS----SS-SS--B---
---SS----S--TT------
---SS----SS-TT------
---SS----SS-TT------
-B-SS----S--SS--B---
---SS----S--SS------
---SS----SS-SS------
---SS----SS-SS------
---SS----SS-SS------
---SS----S--TT------
---SS----SS-TT------
---SS----SS-TT------
---SS-------SS------
---SS-------SS------
---SS----SS-SS------
---SS----SS-SS------
---SS----S--TT------
-B-SS----SS-S---B---
---SS----SS-TT------
-B-SS----S--GGG-B---
---SS----SS-TT------
---SS----SS-TT------
---SS----SS-TT------
---SS----SS-TT------
---SS----S--TT------
-B-SS----S--TT--B---
---SS----SS-TT------
-B-SS----S--TT--B---
---SS----SS-TT------
---SS----S--SS------
-B-SS----SS-TT--B---
-B-SS----S--SS--B---
---SS----SS-TT------
---S-----S--SS------
---SS----SS-SS------
---SS----SS-SS------
---SS----SS-SS------
---SS----S--SS------
---SS---SS--TT------
---SS----SS-TT------
---SS----SS-TT------
-B-SS----S--TT--B---
---SS----S--TT------
---SS----SS-TT------
---SS----SS-SS------
---------S--S-------
---SS----S--SS------
---SS----S--SS------
---SS----S--SS------
---SS----SS-SS------
--BSS----SS-SS---B--
---SS----SS-SS------
---SS----SS-SS------
---SS----SS-SS------
---SS----SS-SS------
---SS----SS-SS------
---SS----SS-TT-S----
---S--B--SS-TT-B----
----S-B--S--TT-B----
---SS----SS-TT------
---SS----SS-TT------
---SS---SS--SS-S----
---SS----S--TT-S----
---SS----S--TT------
----S----SS-TT-S----
---SS----S--TTTS----
----S----SS-TTSS----
---SS----SS-TTSS----
--B-S----SS-TT-S-B--
--B-S----SS-SSSS-B--
--B-S----SS-TT-S-B--
----S----SS-TTSS----
----S----SS-SS-S----
--B-S---SS--TTSS-B--
--B-S----SS-TTTT-B--
----S----SS-SS-S----
----S----SS-TT-S----
----S----SS-TTSS----
---SS----S--TT-S----
---SS----SS-TT-S----
----S----SS-TTSS----
----S----S--TT-S----
----S----S--TT------
----S-B--S--TT-B----
--B-S----S--TT---B--
---SS----SS-TT------
----S----S--SS-S----
----S----S--TT------
---SS----SS-TT-S----
---SS----SS-SS-S----
--B-SS---S--TT-S-B--
----SS---SS-TT-S----
----S----S--TT------
----S----SS-TT------
---SS----SS-TT------
----S----S--TT------
---SS----SS-SS------
----S----SS-TT------
---SS---SS--TT------
----S----S--TT------
---SS---SS--TT------
---SS----S--SS------
---SS----S--SS------
---SS----S--SS------
---SS----SS-TT------
----S---SS--TT------
----S----S--SS------
----S----SS-SS------
----S----SS-TT-S----
---------SS-TT------
--------SSS-TTTT----
---S-----SS-SS------
---S-----S--SS------
---S-----S--SS------
---------S--TT------
---------S--TT------
------B--S--TT-B----
---------SS-TT-S----
--------SS--TT------
------B--S--TT-B----
---------S--SS------
---------S--SS------
----S----SS-TT------
---------S--SS------
----S---SS--TT------
----S----S--TT------
----S----SS-SS------
---------SS-SS------
---------SS-TT------
----S----SS-TT------
----S----S--TT------
------B--S--S--B----
----S----S--SS------
----S----S--SS------
----S----SS-SS------
---------S--SS------
---------S--S-------
----S----SS-SS------
----S----SS-SS------
----S----SS-SS------
---------SSSSS------
---------SS-SS------
---------SS-SS------
---------SS-SS------
----S----SS-SS------
----S----S--SS------
----S----S--SS------
----S----S--SS------
----SS---SS-SS------
----S----S--SS------
---------S--SS------
---------S--SS------
----S----S--SS------
----S----S--SS------
----S----S--SS------
---------S--SS------
----SS---SS-SS------
----S----SS-SS------
------B--S--SS-B----
--------SS--SS------
----S----S--SS------
----S----S--SS------
----S----S--SS------
----S----S--SS------
----S----S--SS------
----S----SS-SS------
----S----SS-SS------
----S----SS-SS------
----S----S--SS------
----S---SS--SS------
----S----S--SS------
---------S--SS------
---SS----S--SS------
---------S--SS------
---SS----S--SS------
---SS----SS-TT------
---------SS-TT------
---SS----SS-SS------
---SS----S--SS------
---SS----SS-SS------
---SS---SS--TT------
----S----S--SS------
--SSS----S--SS------
-TTSS----S--S-------
--SSS----SS-SS------
---SS----SS-SS------
---SS----SS-SS------
---SS----SS-SS------
-TTSS---SS--SS------
-TTSS----S--SS------
---S----SS--TT------
---SS----S--SS------
---SS----S--S-------
---SS----S--SS------
---SS----S--SS------
---S-----S--SS------
---SS----S--S-------
--SS--B--SS-SS-B----
---S--B--SS-SS-B----
--SS--B--S--TT-B----
--SS-----S--SS------
--SS-----S--SS------
--SS-----S--SS------
--SS-----S--SS------
--SS----SS--SS------
--SSS----S--TTSS----
--SS--B--SSSSSSB----
--SS-----SS-TT------
--SS-----SS-TT------
--SSS----SSSSTTS----
--SSS----SS-TTSS----
--S------SS-TTSS----
--SSS----SS-TT-S----
--SSS----SS-SSSS----
--SSS----SS-SSSS----
--SS-----S--TTSS----
--SSS----SS-TTSS----
--SS-----SS-SSSS----
--SSS----SS-TTSS----
--SSS----SS-GGGS----
--SSS----SSSGGGS----
--SSS----SSSGGGS----
--SSS----SSSGGGS----
--SSS----SS-TT------
--SSS----SSSGGGS----
--SSS----SSSGGGS----
--SSS-B--SSSGGGB----
--SSS----SSSGGGS----
--SSS----SSSGGG-----
--SSS----SSSGGG-----
--SS-----SSSTTS-----
--SSS----SSSTTSS----
--SS-----SSSGGGS----
--SS-----SSSGGGS----
--SS-----SSSGGGS----
--TT-----SSSGGGS----
--SS-----SSSGGG-----
--TT-----SSSGGGS----
--TT-----SS-SS------
--TT-----SS-SS------
--TT-----S--SS------
--SS-----SS-SSS-----
--TT-----SS-TT------
--TT-----SS-SS------
--SS-----SSSSSS-----
--SS--B--SS-TT-B----
--SS-----SSSSS-S----
--TT----SS--SS------
--TT-----SS-SS------
--TT--B--S--S--B----
--TT----SS--TT-S----
--TT-----S--TT------
--TT-----SS-TT------
--SS-----SS-SS------
--SS--B--SS-TT-B----
--SS-----SS-SS------
--TT-----SS-SS------
--TT-----SS-S-------
--TT-----SS-S-------
--TT-----S--SS------
--TT-----SSSS-------
--SS-----SS-S-------
--TT-----SS-S-------
--TT-----SS-S-------
--TT--B--SS-SS-B----
--TT--B--SS-S--B----
--TT--B--S-SS--B----
--TT--B--SS-S--B----
--TT--B--SS-SS-B----
--SS--B--SS-SS-B----
--TT--B--SS-TT-B----
--TT--B--S--S--B----
--TT-----SS-S-------
--SS--B--SS-SS-B----
--SS----SS--TTS-----
--TT--B--S--SS-B----
--TT--B--S--SS-B----
--TT-----SS-S-------
--TT-----S-SSS------
--TT--B--SSSS--B----
--TT-----SS-SS------
--TT--B--SS-SS-B----
--TT--B--SS-S--B----
--TT--B--SS-S--B----
--TT--B--SS-S--B----
--TT--B--SS-SS-B----
--TT--B--SS-SS-B----
--TT--B--SS-SS-B----
--TT--B--SS-S--B----
--TT--B--SS-SS-B----
--TT--B--S--SS-B----
--TT--B--SSSSS-B----
--TT--B--SSSSS-B----
--TT--B--SS-SS-B----
--TT--B--SS-SS-B----
--TT--B--SSSSS-B----
--TT--B--SS-SS-B----
--TT--B--SS-SS-B----
--TT----SS--TT------
--TT-----SSSSS------
--TT--B--SS-SS-B----
--TT--B--SS-TT-B----
--TT--B--SS-SS-B----
--TT--B--SS-S--B----
--TT--B--SS-S--B----
--TT--B--SS-SS-B----
--TT--B--S--SS-B----
--TT--B--SS-S--B----
--TT--B--S--SS-B----
--TT--B--S--SS-B----
--TT--B--SS-SS-B----
--TT--B-SS--S--B----
--TT-----S--SS------
--TT--B--SS-SS-B----
--TT--B--SS-TT-B----
--TT----SS--SS------
--TT--B--S--SS-B----
--TT--B--SS-S--B----
--TT--B--S--SS-B----
--TT--B--S--SS-B----
--TT--B--SS-SS-B----
--TT-----S--SS------
--TT--B--S--SS-B----
--TT--B--S--SS-B----
--TT--B--SS-TT-B----
------B--SS-SS-B----
--TT--B--SS-SS-B----
--TT--B--S--SS-B----
---S--B--SS-S--B----
---S--B--S--SS-B----
---SS-B--SS-SS-B----
---S--B--SS-SS-B----
---S--B--SS-SS-B----
--SS--B--S--S--B----
--SS--B--SS-SS-B----
---------SS-SS------
---------SS-SS------
-TTS-----SS-SS------
--SS-----SS-SS------
--SSS-B--S--SS-B----
-TT---B--S--SS-B----
-TTS-----SS-S-------
--SSSS---SS-TT------
-TTSS----SS-TT------
--SSS----S--SS------
--SS-----SS-SS------
--SSS----S--TT------
--SS-----SS-TT------
--SSS----SS-TT------
-TTSS----SS-TT------
--SSS----S--SS------
---S-----SS-SS------
---SS----S--S-------
---SS----S--S-------
---SS----SS-SS------
---SS----S--SS------
---SS----S--SS------
---SS----S--TT------
---SS----SS-SS------
---SS----SS-S-------
---S-----SSSTT------
---SS----SSSTT------
---S-----SSSTT------
--TT-----SS-TT------
--TT-S---SSSTT------
--TT-----SSSTT------
--TT-----SSSTT------
--TT------SSTT-S----
--TT----SSS-TT-S----
--TT-----SSSSS------
--TT----S--STT------
--TT----TT--TT------
--TT-S--SSSSTT------
--TT-S---SS-TT------
--TT-S---SS-SS------
--TT-S---SSSS-------
--TT-S---SSSSS------
--TT-S---SS-S-------
--TT-S---SSSS-------
--TT-S---SS-S-------
--TT-S---SSSS-------
--TT-S--S-SSS-------
--TT-S----SSS-------
--TT-S---SSSS-------
--TT-S--SS-SSS------
--TT----SS--TT------
--TT-S---SS-S-------
--TT-S---SS-S-------
--TT-S--SS--S-------
--TT-S--SS--S-------
--TT-S---S--S-------
--TT-S---SS-S-------
--TT-SB--S--SS-B----
--SS-S---SS-SS------
--TT-S---S--S-------
--TT-SB--S--SS-B----
--TT-S---SS-S-------
--TT-S---SS-SS------
--TT-S--SS--SS------
--TT-S---S--S-------
--TT-S---SS-SS-S----
--TT-S--SS--SS-S----
--TT-S---SS-SS------
--TT-S--SSSSSTTS----
--TT-S---SSSSTT-----
--TT-S---SSSS-------
--TT-S---S--TT------
--TT-S---SS-TT------
--TT-S---SS-TT------
--TT-S---S--TT------
--TT-S---SS-TT------
--TT-S---SS-TT------
--SS-S---SS-TT------
--TT-S---SS-SS------
--TT-----SS-SS------
--TT-----SS-S-------
--TT-----SS-SS------
--TT-S---SS-SS------
--TT-----S--SS------
--TT-----SS-TT------
--TT--B--SS-SS-B----
--TT-----SS-TT------
--TT-----SS-S-------
--TT--B--SS-SS-B----
---S-----SS-SS------
--TT-----SS-TT------
--TT-----SS-SS------
--TT--B--S--SS-B----
--TT-----SS-SS------
--TT--B--SS-S--B----
--TT-----SS-SS------
--TT-----SS-SS------
--TT-----SS-TT------
--TT-----SS-SS------
--TT-----S--SS------
--TT-----S--SS------
--TT--B--SS-SS-B----
--TT-----SS-SS------
--TT--B--SS-SS-B----
--TT------SSSS------
--TT------SSSS------
--TT------SSSS------
--TT------S-SS------
--TT------S-SS------
--TT--B--SS-SS-B----
--TT--B--SS-SS-B----
--TT--B--SS-SS-B----
--TT--B--S--SS-B----
--TT--B--S--SS-B----
--TT-----S--SS------
--TT--B--S--SS-B----
--TT--B--S--SS-B----
--TT--B--SS-SS-B----
--TT-----SS-SS------
--TT--B--SS-SS-B----
--TT--B--SS-SS-B----
--TT--B--SS-TT-B----
--TT--B--SS-SS-B----
--TT-----SS-TT------
--TT--B--SS-TT-B----
--TT--B--SS-SS-B----
--SS-----SS-SS------
--SS--B--SS-SS-B----
--SS--B--S--SS-B----
--SS--B--SS-SS-B----
--SS--B--SS-SS-B----
--TT--B--SS-SS-B----
--TT--B--SS-SS-B----
--SS--B--SS-SS-B----
--SS--B--S--SS-B----
--TT--B--S--SS-B----
--TT--B--S--SS-B----
--TT--B--SS-SS-B----
--TT--B--S--SS-B----
--TT--B--SS-SS-B----
--TT--B--S--SS-B----
--SS--B--SS-S--B----
---S--B--SS-SS-B----
--TT-----S--SS------
--TT-----S--SS------
--SS--B--S--SS-B----
--SS--B--SS-SS-B----
--TT--B--SS-TT-B----
--SS--B--SS-TT-B----
--SS--B--SS-TT-B----
--SS--B--SS-TT-B----
--SS--B--SS-TT-B----
--TT--B--SS-TT-B----
--SS--B--SS-TT-B----
--SS--B--SS-TT-B----
--SS--B--SS-GGGB----
--TT--B--SS-TT-B----
--TT--B--SS-TT-B----
--TT--B--SS-TT-B----
--SS--B--SS-TTSB----
--TT--B--SS-TT-B----
--SS--B--SS-TT-B----
--SS--B--SS-SS-B----
--SS--B--SS-S--B----
--SS-----SS-TTS-----
--SS--B--S--TT-B----
--SS--B--S--TT-B----
--TT-----S--TT------
--TT--B--S--TT-B----
--TT--B--SS-SS-B----
--SS--B--S--S--B----
--SS--B--SS-SS-B----
--TT--B--SS-SS-B----
--SS--B--SS-TT-B----
--TT--B--SS-TT-B----
--TT--B--SS-TT-B----
--SS--B--S--TT-B----
--SS--B--SS-TT-B----
--SS--B--SS-TT-B----
--SS--B--S--SS-B----
--SS--B--SS-SS-B----
--SS--B--SS-SS-B----
--TT--B--SS-SS-B----
--TT--B--SS-TT-B----
--TT--B--SS-S--B----
--SS--B--SS-SS-B----
--SS--B--SS-SS-B----
--TT--B--S--SS-B----
--TT--B--S--S--B----
--TT--B--S--SS-B----
--SS--B--SS-SS-B----
--SS--B--SS-S--B----
--SS--B--SS-TT-B----
--SS--B--SS-SS-B----
--TT--B--SSSS--B----
--SS--B--SS-SS-B----
--SS--B--S--SS-B----
--TT--B--SS-S--B----
--SS--B--SS-S--B----
--SS--B--SS-S--B----
--TT--B--SS-S--B----
--TT--B--SS-SS-B----
---S--B--SS-SS-B----
--SS--B--SS-SS-B----
--SS-----SS-SS------
--SS--B--SS-SS-B----
--SS--B--SS-SS-B----
--SS--B--SS-SS-B----
--SS--B--SS-SS-B----
--SS--B--SS-TT-B----
--SS--B--SSSS--B----
--SS--B--SS-SS-B----
--SS--B--SSSS--B----
--SS--B--SS-SS-B----
--TT--B--SS-SS-B----
--SS--B--SS-SS-B----
--TT--B--SS-SS-B----
--SS--B--SS-SS-B----
--SS--B--SS-SS-B----
--SS--B--S--SS-B----
--SS--B--SS-SS-B----
--TT--B--SS-SS-B----
--SS--B--SS-SS-B----
--TT--B--SS-SS-B----
--SS--B--SS-SS-B----
--SS--B--SS-SS-B----
--SS--B--SS-SS-B----
--TT--B--SS-S--B----
--SS--B--SS-SS-B----
--TT--B--SSSTT-B----
--SS--B--SS-TT-B----
--SS--B--S--SS-B----
--SS--B--SS-S--B----
--SS--B--SS-SS-B----
--SS--B--SS-SS-B----
--SS--B--S--SS-B----
--SS--B--SS-TT-B----
--SS--B--S--S--B----
--SS--B--SS-SS-B----
--SS--B--SS-SS-B----
--SS--B--SS-S--B----
--TT--B--SS-S--B----
--TT--B--SS-S--B----
--SS--B--SSSS--B----
--SS--B--SS-SS-B----
--SS--B--SS-SS-B----
--SS--B--SS-SS-B----
--TT--B--SS-SS-B----
--TT--B--SS-SS-B----
--SS--B--SS-SS-B----
--SS--B--SS-SS-B----
--SS--B--SS-SSSB----
--SS--B--SS-SS-B----
--SS--B--SS-SS-B----
--TT--B--S--TT-B----
--SS--B--S--TT-B----
--SS--B--SS-TT-B----
--SS--B--SS-S--B----
--SS--B--SS-SS-B----
--TT--B--SS-SS-B----
--TT--B--SS-SS-B----
--TT--B--SS-SS-B----
--TT--B--SS-SS-B----
--SS--B--SS-SS-B----
--SS--B--SS-SS-B----
--TT--B--SS-SS-B----
--TT--B--S--SS-B----
--TT--B--SS-S--B----
--SS--B--SS-SS-B----
--SS--B--SS-SS-B----
--SS--B--SS-SS-B----
--SS--B--SS-SS-B----
--TT--B--SS-SS-B----
--SS--B--SS-TT-B----
--TT--B--SS-SS-B----
--SS--B--SSSSS-B----
--TT--B--SS-SS-B----
--TT--B--SS-SS-B----
--SS--B--SS-SS-B----
--SS--B--SS-SS-B----
--SS--B--SS-SS-B----
--SS--B--SS-SS-B----
--SS--B--SS-TT-B----
--SS-----SSSSS------
--SS--B--SS-SS-B----
--SS--B--SS-SS-B----
--SS--B--SS-TT-B----
--SS--B--SS-TT-B----
--SS--B--SS-SS-B----
--SS--B--SS-TT-B----
--SS--B--SS-SS-B----
--SS--B--SS-SS-B----
--SS--B--SS-TT-B----
--SS--B--SS-SS-B----
--SS--B--SS-TT-B----
--SS--B--SS-TT-B----
--SS--B--SS-TT-B----
--SS--B---SSSS-B----
--SS--B--SS-SS-B----
--SS--B--SS-TT-B----
--SS--B--SS-SS-B----
--SS--B--S--SS-B----
--SS--B--S--TT-B----
--TT--B--SS-TT-B----
--SS--B--SS-TT-B----
--TT--B--S--TT-B----
--SS--B--S--TT-B----
--SS--B--SS-TT-B----
--SS--B--S--SS-B----
--SS--B--SS-SS-B----
--SS--B--SSSSS-B----
--SS--B--SS-SS-B----
--SS--B--SS-TT-B----
--SS--B---SSSS-B----
--SS--B--SS-SS-B----
--SS--B--SS-SS-B----
--TT--B--SS-SS-B----
--TT--B--SS-TTSB----
--TT--B-SS--TT-B----
--SS--B--SS-TT-B----
--SS--B--SS-SS-B----
--SS--B--SS-TT-B----
--SS--B--S--SS-B----
--SS--B--SS-TT-B----
--TT--B--S--SS-B----
--TT--B--SS-SS-B----
--TT--B--SS-GGGB----
--SS--B--SS-TT-B----
--SS--B--SS-GGGB----
--SS--B-SSS-TT-B----
--SS--B-SS--GGGBS---
--SS--B--SSSGGGB----
--TT--B--SSSTT-B----
--TT--B-SS--TT-B----
--SS--B--S--TT-B----
--TT--B--SS-TT-B----
--SS--B--SS-TTSB----
--TT--B--SS-TT-B----
--TT--B--S--TT-B----
--TT--B--S--TT-B----
--SS--B--SS-TT-B----
--SS--B--S--SS-B----
--SS--B--S--SS-B----
--SS--B--SS-S--B----
--SS--B--S--SS-B----
--SS--B--SS-SS-B----
--SS--B--SS-TT-B----
--TT--B--S--TT-B----
--TT--B--SS-TT-B----
--SS------SSTT------
--SS--------TT------
--SS--B---SSTT-B----
--TT--B--SS-TT-B----
--SS--B--SS-SS-B----
--SS--B--SS-SS-B----
--TT-----SS-SS------
--SS--B--SS-SS-B----
--SS--B--SS-SS-B----
--SS--B--SS-S--B----
--SS--B--SS-SS-B----
--SS--B--SS-SS-B----
--SS--B--SS-SS-B----
--SS--B--SS-SS-B----
--SS--B--SS-SS-B----
--SS--B--SS-SS-B----
--SS--B--SSSSS-B----
--TT--B---SSS--B----
--SS--B--SS-SS-B----
--SS--B--SS-TT-B----
--TT--B--SS-TT-B----
[truncated: 20,014 more chars]
