# Supplementary material for: Unfolding of α-helical 20-residue poly-glutamic acid analyzed by multiple runs of canonical molecular dynamics simulations
Source: PeerJ. 2018 May 15;6:e4769. doi: 10.7717/peerj.4769 (PMC5958886; doi:10.7717/peerj.4769)
Supplement: Supplemental Information 5 — The data includes the two initial structures and trajectories of secondary structural elements of all the residues in all the snapshots generated in this study. All the figures and tables in this manuscript were generated based on this raw data. [file peerj-06-4769-s005.gz › ss_trajectory/Ide/ide5.txt]

-HHHHHHHHHHHHHHHHHH-
-HHHHHHHHHHHHHHHHHH-
-HHHHHHHHHHHHHHHHTT-
--HHHHHHHHHHHHHHHHH-
--HHHHHHHHHHHHHHHHH-
--HHHHHHHHHHHHHHHHH-
--HHHHHHHHHHHHHHHHH-
--HHHHHHHHHHHHHHHHH-
--HHHHHHHHHHHHHHHHT-
-THHHHHHHHHHHHHHHHT-
--HHHHHHHHHHHHHHHHH-
--HHHHHHHHHHHHHHHHH-
--HHHHHHHHHHHHHHHHH-
--HHHHHHHHHHHHHHHHH-
--HHHHHHHHHHHHHHHHH-
--HHHHHHHHHHHHHHTTT-
--HHHHHHHHHHHHHHHHH-
--HHHHHHHHHHHHHHTTT-
--HHHHHHHHHHHHHHHHH-
--HHHHHHHHHHHHHHTTT-
--HHHHHHHHHHHHHHHHH-
--HHHHHHHHHHHHHHHHH-
--HHHHHHHHHHHHHHHHH-
--HHHHHHHHHHHHHHHHH-
--HHHHHHHHHHHHHHTTT-
-THHHHHHHHHHHHHHHHH-
-TTHHHHHHHHHHHHHHHH-
-HHHHHHHHHHHHHHHTTT-
-HHHHHHHHHHHHHHHTTT-
-TTHHHHHHHHHHHHHHTT-
-TTHHHHHHHHHHHHHTTT-
-HHHHHHHHHHHHHHHHHH-
-TTHHHHHHHHHHHHHHHH-
-TTHHHHHHHHHHHHHHHH-
-HHHHHHHHHHHHHHHHHH-
-TTHHHHHHHHHHHHHHHH-
-HHHHHHHHHHHHHHHTTT-
-HHHHHHHHHHHHHHHHTT-
-HHHHHHHHHHHHHHHHTT-
-TTHHHHHHHHHHHHHHHH-
-TTHHHHHHHHHHHHHHTT-
-HHHHHHHHHHHHHHHHHH-
-TTTHHHHHHHHHHHHHHH-
-TTTHHHHHHHHHHHHHTT-
-TTTHHHHHHHHHHHHTT--
-TTHHHHHHHHHHHHHHT--
-TTTHHHHHHHHHHHHHH--
-TTTHHHHHHHHHHHHHTT-
-TTTHHHHHHHHHHHHHTT-
-TTTHHHHHHHHHHHHHHH-
-TTTHHHHHHHHHHHHTTT-
-TTTHHHHHHHHHHHHHTT-
-TTTHHHHHHHHHHHHHTT-
-TTTHHHHHHHHHHHHHHH-
-TTTHHHHHHHHHHHHHHH-
-TTTHHHHHHHHHHHHHTT-
-TTTHHHHHHHHHHHHHTT-
-TTTTTHHHHHHHHHHHTT-
-TTTHHHHHHHHHHHHHTT-
-TTTHHHHHHHHHHHHHTT-
-TTTHHHHHHHHHHHHHTT-
-TTTHHHHHHHHHHHHHTT-
-TTTHHHHHHHHHHHHHTT-
-TTTHHHHHHHHHHHHHTT-
-TTTHHHHHHHHHHHHTTT-
-TTTHHHHHHHHHHHHHHH-
-TTTHHHHHHHHHHHHHTT-
-TTTHHHHHHHHHHHHHHT-
-TTTHHHHHHHHHHHHHHH-
-TTTHHHHHHHHHHHHTT--
-TTTHHHHHHHHHHHHHH--
-TTTHHHHHHHHHHHHHHH-
-TTTHHHHHHHHHHHHHTT-
-TTTHHHHHHHHHHHHHTT-
-TTTHHHHHHHHHHHHHTT-
-TTTHHHHHHHHHHHHHTT-
-TTTHHHHHHHHHHHHHTT-
-TTTHHHHHHHHHHHHGGG-
-TTTHHHHHHHHHHHHHT--
-TTTHHHHHHHHHHHHHTT-
-TTTHHHHHHHHHHHHHT--
-TTTHHHHHHHHHHHTTS--
-TTTHHHHHHHHHHHHHTT-
-TTTHHHHHHHHHHHHHTT-
-TTTHHHHHHHHHHHHHTT-
-TTTTTHHHHHHHHHHGGG-
-TTTHHHHHHHHHHHHHHT-
-TTTHHHHHHHHHHHHHH--
-TTTHHHHHHHHHHHHTTT-
-TTTHHHHHHHHHHHHHTT-
-TTTHHHHHHHHHHHHHH--
-TTTHHHHHHHHHHHHHTT-
-TTTHHHHHHHHHHHHHHH-
-TTTHHHHHHHHHHHHTTT-
-TTTTTHHHHHHHHHHTTT-
-TTTHHHHHHHHHHHHHTT-
-GGGHHHHHHHHHHHHHTT-
-TTTHHHHHHHHHHHHHT--
-TTTHHHHHHHHHHHHTTT-
-TTTHHHHHHHHHHHHTTT-
-TTTHHHHHHHHHHHHHHH-
-TTTHHHHHHHHHHHHHHT-
-TTTHHHHHHHHHHHHHHT-
-TTTHHHHHHHHHHHHHHH-
-TTTHHHHHHHHHHHHHHH-
-TTHHHHHHHHHHHHHTT--
-TTTHHHHHHHHHHHHHS--
-TTTHHHHHHHHHHHHHHH-
-TTTHHHHHHHHHHHHHHH-
-TTTHHHHHHHHHHHHHHH-
-TTTHHHHHHHHHHHHTTT-
-TTTHHHHHHHHHHHHHH--
-TTTHHHHHHHHHHHHHHH-
-TTTHHHHHHHHHHHHHTT-
-TTTHHHHHHHHHHHHHTT-
-TTTHHHHHHHHHHHHHTT-
-TTTHHHHHHHHHHHHHTT-
-TTTHHHHHHHHHHHHHTT-
-TTTHHHHHHHHHHHHHHT-
-TTTHHHHHHHHHHHHHHH-
-TTTHHHHHHHHHHHHHH--
-TTTHHHHHHHHHHHHHH--
-TTTHHHHHHHHHHHHHTT-
-TTTHHHHHHHHHHHHTT--
-TTTHHHHHHHHHHHGGG--
-TTTHHHHHHHHHHHHHHH-
-TTTHHHHHHHHHHHHHHT-
-TTTHHHHHHHHHHHHHHH-
-TTTHHHHHHHHHHHHHT--
-TTTHHHHHHHHHHHHHTT-
-TTTHHHHHHHHHHHHHHH-
-TTTHHHHHHHHHHHHHHT-
-TTTHHHHHHHHHHHHHHH-
-TTTHHHHHHHHHHHHHHT-
-TTTHHHHHHHHHHHHHH--
-TTTHHHHHHHHHHHHHTT-
-TTTHHHHHHHHHHHHHHH-
-TTTHHHHHHHHHHHHHHH-
-TTTHHHHHHHHHHHHHTT-
-TTTHHHHHHHHHHHHHT--
-TTTHHHHHHHHHHHHHHT-
-TTTHHHHHHHHHHHHHTT-
-TTTHHHHHHHHHHHHHHT-
-TTTHHHHHHHHHHHHHHH-
-TTTHHHHHHHHHHHHHHH-
-TTTHHHHHHHHHHHHHHH-
-TTTHHHHHHHHHHHHHHT-
-TTTHHHHHHHHHHHHHHH-
-TTTHHHHHHHHHHHHHHH-
-TTTHHHHHHHHHHHHHHT-
-HHHHHHHHHHHHHHHHHH-
-TTTHHHHHHHHHHHHHHH-
-TTTHHHHHHHHHHHHHH--
-TTTHHHHHHHHHHHHHHT-
-TTTHHHHHHHHHHHHHHT-
-TTTHHHHHHHHHHHHHHT-
-TTTHHHHHHHHHHHHHHH-
-TTTHHHHHHHHHHHHHHH-
-TTTHHHHHHHHHHHHHTT-
-TTTHHHHHHHHHHHHHHT-
-TTTHHHHHHHHHHHHHHT-
-TTTHHHHHHHHHHHHHTT-
-TTTHHHHHHHHHHHHHHT-
-TTTHHHHHHHHHHHHHHT-
-TTTHHHHHHHHHHHHHH--
-HHHHHHHHHHHHHHHHHH-
-GGGHHHHHHHHHHHHHHT-
-TTTHHHHHHHHHHHHHHT-
-GGGHHHHHHHHHHHHHH--
-HHHHHHHHHHHHHHHHHT-
-TTTHHHHHHHHHHHHHHT-
-TTTHHHHHHHHHHHHHHH-
-TTHHHHHHHHHHHHHHHT-
-TTTHHHHHHHHHHHHHTT-
-TTTHHHHHHHHHHHHHH--
-TTTHHHHHHHHHHHHHHT-
-TTTHHHHHHHHHHHHHHT-
-GGGHHHHHHHHHHHHHTT-
-TTTHHHHHHHHHHHHHHH-
-TT-HHHHHHHHHHHHHHT-
-TTSHHHHHHHHHHHHHHT-
-TT-HHHHHHHHHHHHHHT-
-TT-HHHHHHHHHHHHHHT-
-TT-HHHHHHHHHHHHHHT-
-TT-HHHHHHHHHHHHHH--
-TT-HHHHHHHHHHHHHH--
--S-HHHHHHHHHHHHHHT-
-GGGHHHHHHHHHHHHHHH-
-GGGHHHHHHHHHHHHHTT-
-TTSHHHHHHHHHHHHHHH-
-GGGHHHHHHHHHHHHTTT-
--TTHHHHHHHHHHHHHHH-
-GGG-HHHHHHHHHHHHHH-
-TTTHHHHHHHHHHHHHHH-
-GGGHHHHHHHHHHHHHHH-
-TTTHHHHHHHHHHHHHHH-
-TTTHHHHHHHHHHHHTTT-
-TTTHHHHHHHHHHHHHHH-
-GGGHHHHHHHHHHHHTTT-
-GGGHHHHHHHHHHHHTTT-
-GGGHHHHHHHHHHHHHTT-
-TTTHHHHHHHHHHHHHTT-
-HHHHHHHHHHHHHHHHHH-
-TTTHHHHHHHHHHHHHHH-
-TTTHHHHHHHHHHHHHHH-
-TTTHHHHHHHHHHHHHHH-
-TT-HHHHHHHHHHHHHTT-
-TTTHHHHHHHHHHHHHTT-
-GGGTHHHHHHHHHHHHHH-
-TTTTHHHHHHHHHHHHHH-
-GGGHHHHHHHHHHHHHHH-
-TTTHHHHHHHHHHHHHHH-
-TTTHHHHHHHHHHHHHHH-
-GGGHHHHHHHHHHHHHHH-
-TTTHHHHHHHHHHHHHHH-
-TTTHHHHHHHHHHHHHHH-
-TTTHHHHHHHHHHHHHHH-
-TTTHHHHHHHHHHHHHHH-
-TTTHHHHHHHHHHHHHHH-
-TTTHHHHHHHHHHHHHHH-
-TTTHHHHHHHHHHHHHTT-
-TTTHHHHHHHHHHHHHHH-
-TTTHHHHHHHHHHHHTTT-
-TTTHHHHHHHHHHHHHHH-
-TTTHHHHHHHHHHHHHHH-
-TTTHHHHHHHHHHHHHHH-
-TTTHHHHHHHHHHHHHHH-
-TTTHHHHHHHHHHHHTT--
-TTTHHHHHHHHHHHHHHT-
-TTTHHHHHHHHHHHHHHT-
-TTTHHHHHHHHHHHHHHH-
-TTTHHHHHHHHHHHHHTT-
-TTTHHHHHHHHHHHHHHT-
-TTTHHHHHHHHHHHHHHH-
-TTTHHHHHHHHHHHHHHH-
-TTTHHHHHHHHHHHHHHH-
-TTTHHHHHHHHHHHHHHT-
-TTTHHHHHHHHHHHHHHH-
-TTTHHHHHHHHHHHHHTT-
-TTSHHHHHHHHHHHHHHH-
-TTTHHHHHHHHHHHHHHH-
-TTTHHHHHHHHHHHHHHH-
-TTTHHHHHHHHHHHHTTT-
-TTTHHHHHHHHHHHHTT--
-TTTHHHHHHHHHHHHTT--
-TTTHHHHHHHHHHHHHHT-
-TTTHHHHHHHHHHHTTT--
-TTTHHHHHHHHHHHTTT--
-TTTHHHHHHHHHHHHTT--
-TTTHHHHHHHHHHHHTT--
-TTTHHHHHHHHHHHHTT--
-TTTHHHHHHHHHHHHHHH-
-TTTHHHHHHHHHHHHHH--
-TTSHHHHHHHHHHHHHHT-
-TT-HHHHHHHHHHHHHT--
-TTTHHHHHHHHHHHHHHT-
-TTTHHHHHHHHHHHHHTT-
-TTTHHHHHHHHHHHHHHT-
-TTTHHHHHHHHHHHHHHT-
-TTTHHHHHHHHHHHHHHT-
-TTTHHHHHHHHHHHHHTT-
-TTSHHHHHHHHHHHHHHT-
-TT-HHHHHHHHHHHHHTT-
-TTSHHHHHHHHHHHHHTT-
-TT-HHHHHHHHHHHHHTT-
-TTTTHHHHHHHHHHHHHT-
-GGGHHHHHHHHHHHHHT--
-TT-HHHHHHHHHHHHTT--
-TTTHHHHHHHHHHHHTT--
-TTTHHHHHHHHHHHHHT--
-TTTHHHHHHHHHHHHTT--
-TTTHHHHHHHHHHHHHH--
-TTTHHHHHHHHHGGGGG--
-TTTHHHHHHHHHHGGGG--
-TTTHHHHHHHHHHGGGG--
-TTTHHHHHHHHHHGGGG--
-TTTHHHHHHHHHHHHHH--
-TTTHHHHHHHHHHHGGG--
-TTTHHHHHHHHHHHHHH--
-TTTHHHHHHHHHHHHTT--
-TTTHHHHHHHHHHHHHH--
-TTTHHHHHHHHHHHHHT--
-TTTHHHHHHHHHHHHHH--
-TTTHHHHHHHHHHHHHH--
-TTTHHHHHHHHHHHHHH--
-TTTHHHHHHHHHHHHHH--
-TTTHHHHHHHHHHHHHT--
-TTTHHHHHHHHHHHTTT--
-TTTHHHHHHHHHHHHHT--
-TTTHHHHHHHHHHHHTT--
-TTTHHHHHHHHHHHHTT--
-TTTHHHHHHHHHHHHTT--
-TTTHHHHHHHHHHHHTT--
-TTTHHHHHHHHHHHHHH--
-TTTHHHHHHHHHHHHTT--
-TTTHHHHHHHHHHHHHH--
-TTTHHHHHHHHHHHHHH--
-TTTHHHHHHHHHHHHTT--
-TTTHHHHHHHHHHHHTT--
-TTTHHHHHHHHHHHGGG--
-TTTHHHHHHHHHHHTTT--
-TTTHHHHHHHHHHHHHT--
-TTTHHHHHHHHHHHGGG--
-TTTHHHHHHHHHHHTTS--
-TTTHHHHHHHHHHHSSS--
-TTTHHHHHHHHHHHTTS--
-GGGHHHHHHHHTTTSSS--
-TTSHHHHHHHHHHHSSS--
-TTTHHHHHHHHTTTSSS--
-TT-HHHHHHHHTTTSSS--
-TT-HHHHHHHTTTTTTS--
-TT-HHHHHHHHTTSSSS--
--S-HHHHHHHHHHHSSS--
--STHHHHHHHHHHHSSS--
-TT-HHHHHHHHTTTSSS--
-TTTHHHHHHHHHHTSSS--
-TT-HHHHHHHHHHTSSS--
-TT-HHHHHHHHHHTTSS--
-TT-HHHHHHHHHHTTSS--
-TT-HHHHHHHHHHTTSS--
-TT-TTHHHHHHHHTTSS--
--STTTHHHHHHHHTTSS--
-TT-HHHHHHHHHHTTSS--
--S-HHHHHHHHHHTTSS--
--S-HHHHHHHHHHTTSS--
-TT-HHHHHHHHHHTTSS--
--SHHHHHHHHHHHTTSS--
-TTHHHHHHHHHHHTTSS--
-TTHHHHHHHHHHHTTTS--
-TTHHHHHHHHHHHTTSS--
-TTHHHHHHHHHHHTTSS--
-TTHHHHHHHHHHHTTSS--
-TTHHHHHHHHHHHTTSS--
-TTHHHHHHHHHHHTTSS--
-TTHHHHHHHHHHHTTSS--
-TTHHHHHHHHHHHH-SS--
-TTHHHHHHHHHHHTTSS--
--SHHHHHHHHHHHTTSS--
-TTHHHHHHHHHHHTTSS--
--SHHHHHHHHHHGGGSS--
-TTHHHHHHHHTTGGGSS--
-TTHHHHHHHHHHTTSSS--
-TTHHHHHHHHHHHTTTS--
-TTHHHHHHHHHHHTTSS--
-TTHHHHHHHHHHHTTSS--
-TTHHHHHHHHHHTTTSS--
-TTHHHHHHHHHHTTTTT--
-TTHHHHHHHHHHTTTTT--
---HHHHHHHHHHHTTTT--
--SHHHHHHHHHHHTTSS--
---HHHHHHHHHHHTTTT--
---HHHHHHHHHHHHTTT--
---HHHHHHHHHHHTTSS--
---HHHHHHHHHHHHTTT--
---HHHHHHHHHHHHHTT--
--SHHHHHHHHHHTTSS---
--SHHHHHHHHHHHHHSS--
---HHHHHHHHHHHHHSS--
--SHHHHHHHHHHHHSS---
---HHHHHHHHHHTTTSS--
---HHHHHHHHHHHHTS---
---HHHHHHHHHHHTSS---
---HHHHHHHHHHHHSSS--
---HHHHHHHHHHHHTS---
---HHHHHHHHHHHHTS---
---HHHHHHHHHHHTSS---
---HHHHHHHHHHHHTSS--
---HHHHHHHHHHHHTTT--
---HHHHHHHHHHHHHTT--
---HHHHHHHHHHHHTSS--
---HHHHHHHHHHHHTS---
---HHHHHHHHHHHHSS---
---HHHHHHHHHHHTS----
---HHHHHHHHHHHTTS---
--HHHHHHHHHHHHT-S---
--HHHHHHHHHHHHTS----
--HHHHHHHHHHHHHT-S--
--HHHHHHHHHHHTT-----
--HHHHHHHHHHHHHS-S--
--HHHHHHHHHHHHTTSS--
--HHHHHHHHHHHHHTSS--
--HHHHHHHHHHHHT--S--
--HHHHHHHHHHHTTSSS--
--HHHHHHHHHHHTTTSS--
--HHHHHHHHHHHHTT----
--HHHHHHHHHHHHTS----
--HHHHHHHHHHHHTSS---
--TTHHHHHHHHHHHTT---
--HHHHHHHHHHHHTTSS--
--HHHHHHHHHHHHTTS---
--HHHHHHHHHHHHTTS---
--HHHHHHHHHHHHHHH---
--HHHHHHHHHHHTTTSS--
--HHHHHHHHHHHHHTT---
--HHHHHHHHHHHHHTT---
--HHHHHHHHHHHHTTT---
--HHHHHHHHHHHHHTTS--
--HHHHHHHHHHHHHTTS--
-HHHHHHHHHHHHHHHHS--
-HHHHHHHHHHHHHHTTS--
-HHHHHHHHHHHHHHHHS--
-HHHHHHHHHHHHHHHH---
-HHHHHHHHHHHHHHHTT--
-HHHHHHHHHHHHHHTTS--
-HHHHHHHHHHHHHHHTS--
-HHHHHHHHHHHHHHGGG--
-HHHHHHHHHHHHHHTTT--
-HHHHHHHHHHHHHHHHT--
-HHHHHHHHHHHHHHHHH--
-HHHHHHHHHHHHHHHTT--
-HHHHHHHHHHHHHHHHTT-
-HHHHHHHHHHHHHHHHH--
-HHHHHHHHHHHHHHHHH--
-HHHHHHHHHHHHHHHTT--
-HHHHHHHHHHHHHHTTT--
-HHHHHHHHHHHHHHTTT--
-HHHHHHHHHHHHHHHTT--
-HHHHHHHHHHHHHHHTT--
-HHHHHHHHHHHHHHHHH--
-HHHHHHHHHHHHHHHHS--
-HHHHHHHHHHHHHHHHH--
-HHHHHHHHHHHHHHHHH--
-HHHHHHHHHHHHHHHHH--
-HHHHHHHHHHHHHHHHH--
-HHHHHHHHHHHHHHHHS--
-HHHHHHHHHHHHHHHHH--
-HHHHHHHHHHHHHHHHS--
-HHHHHHHHHHHHHHHHH--
-HHHHHHHHHHHHHHHTT--
-HHHHHHHHHHHHHHHHH--
-HHHHHHHHHHHHHHHHH--
-HHHHHHHHHHHHHHTTT--
-HHHHHHHHHHHHHHHTT--
-HHHHHHHHHHHHHHHHH--
-HHHHHHHHHHHHHHHHH--
-HHHHHHHHHHHHHHHTT--
-HHHHHHHHHHHHHHHHT--
-HHHHHHHHHHHHHHHHT--
-HHHHHHHHHHHHHHHTT--
-HHHHHHHHHHHHHHHHT--
-HHHHHHHHHHHHHHHTT--
-HHHHHHHHHHHHHHHTT--
-HHHHHHHHHHHHHHHHT--
-HHHHHHHHHHHHHHHTT--
-HHHHHHHHHHHHHHHTT--
-HHHHHHHHHHHHHTTTT--
-HHHHHHHHHHHHHTTTT--
-HHHHHHHHHHHHHGGGG--
-HHHHHHHHHHHHHGGGG--
-HHHHHHHHHHHHHTGGGG-
-HHHHHHHHHHHHTTGGG--
-HHHHHHHHHHHTT-GGGG-
-HHHHHHHHHHHGGGGGG--
-HHHHHHHHHHHTT-GGGG-
-HHHHHHHHHHHHT-GGGG-
-HHHHHHHHHHHHH-GGGG-
-HHHHHHHHHHHHHTGGGG-
-HHHHHHHHHHHHTTGGG--
-HHHHHHHHHHHHHTTTT--
-HHHHHHHHHHHHTTTTTT-
-HHHHHHHHHHHHTTGGG--
-HHHHHHHHHHHHHTGGG--
-HHHHHHHHHHHHHTTTTT-
-HHHHHHHHHHGGG-TTT--
-HHHHHHHHHHTTS-GGG--
-HHHHHHHHHHHHS-TTT--
-HHHHHHTHHHHTS-TTTT-
-HHHHHHHHHHHTS-TTTT-
-HHHHHHTHHHHTS-TTT--
-HHHHHHTHHHHHH-HHHH-
-HHHHHHTHHHHTS-HHHH-
-HHHHHHHHHHHTT-TTTT-
-HHHHHHHHHHHTS-HHHH-
-TTTHHHHHHHHTT-HHHH-
-TTTHHHHHHHHTT-GGG--
-TTTHHHHHHHHHH-TTTT-
-TTTHHHHHHHHHH-GGGG-
-TTTHHHHHHHHTT-HHHH-
-TTTHHHHHHHHHH-HHHH-
-TTTHHHHHHHTTS-HHHH-
-TTTHHHHHHHHTS-HHHH-
-TT-HHHHHHGGGS-TTTT-
-TTTHHHHHHHHTTTTTTT-
-TTTHHHHHHHHTS-HHHH-
-TTTHHHHHHHTTS-HHHH-
--TTHHHHHHHHTT-HHHH-
-TTTHHHHHHHTTS-HHHH-
-TTTHHHHHHHHHT-TTTT-
-TTTHHHHHHHHTT-TTT--
-TTTHHHHHHHTTS-TTT--
-TTTHHHHHHHHH--TTT--
-TTTHHHHHHHHHT-TTS--
-TTTHHHHHHHTTS-TT---
-TTTHHHHHHHHHH-TTS--
-TTTHHHHHHHTTT-TTT--
-TTTHHHHHHGGGT-TTT--
-TTTHHHHHTTTTT-TTT--
-TTTHHHHHHHTTT-TTT--
-TTTHHHHHHHTTS-TTT--
-TTTHHHHHHGGGT-TTS--
-TTTHHHHHHHTTT-TTTT-
-TTTHHHHHHHTTS-TTT--
-GGGHHHHHHHTTTTTTTT-
-TTTHHHHHHHHTT-TTTT-
-TTTHHHHHHHHTT-TTTT-
-TTTHHHHHHHTTT-TTT--
-TTTHHHHHHHHHH-TTTT-
-TTTHHHHHHHHTT-TTTT-
-TTTHHHHHHHTTT-TTT--
-TTTHHHHHHHHHHTTTTT-
-TTSHHHHHHHHHHTTTTT-
-TTTHHHHHHHHTT-TTTT-
--TTHHHHHHHHHH-TTTT-
--TTHHHHHHHHTT-TTTT-
--SSHHHHHHHHTS-TTTT-
--S-HHHHHHHHTTTTTTT-
--TTHHHHHHHHTT-TTTT-
-TTSHHHHHHHTTT-TTTT-
--SSHHHHHHHHTT-TTTT-
--SSHHHHHHHHTTTTTTT-
--S-HHHHHHHHHHHTTT--
--SSHHHHHHHHHHHTTT--
-TTTHHHHHHHHTT-TTTT-
-TTTHHHHHHHHTT-TTTT-
-TTTHHHHHHHHHHHTTT--
-TTTHHHHHHHHHH-HHHH-
-TTTHHHHHHHHTTSHHHH-
-TTSHHHHHHHHHHHTTTT-
-TTTHHHHHHHHHHHTTTT-
-TTTHHHHHHHHHTTTTTT-
-TTTHHHHHHHHHTTTTT--
-TTTHHHHHHHHHTTTTTT-
-TTTHHHHHHHHHHHGGGG-
-TTTHHHHHHHHTTGGGGG-
-TTTHHHHHHHHTTHHHHH-
-TTTHHHHHHHHTTTHHHH-
-TTTHHHHHHHHTTTHHHH-
-TTTHHHHHHHHHHSGGGT-
-TTTHHHHHHHHHHTHHHH-
-TTTHHHHHHHHHTTHHHH-
-TTTHHHHHHHHTTGGGGT-
-TTTHHHHHHHHTTGGGGT-
-TTTHHHHHHHTTTGGGGT-
-TTTHHHHHHHHTTGGGT--
-TTTHHHHHHHHTTHHHH--
-TTTHHHHHHHHTTTTTS--
-TTTHHHHHHHHHHTTTS--
-TTTHHHHHHHHHHHHHH--
-TTTHHHHHHHHTTHHHH--
-TTTHHHHHHHHTTHHHH--
-TTTHHHHHHHTTTTTTTT-
-TTTHHHHHHHTTTTTTTT-
-TTTHHHHHHHHTTTTTS--
-TTTHHHHHHHHTTTTTTT-
-TTTHHHHHHHHHHHHHH--
-TTTHHHHHHHHHHTTTS--
-TTTHHHHHHHHHHTTTT--
-TTSHHHHHHHTTTTTTS--
-GGGHHHHHHHHTTTTTT--
-TTTHHHHHHHHTTTTTS--
-TTTHHHHHHHHHHTTTS--
-TTTHHHHHHHHTTTTTS--
-TTTHHHHHHHHHHTTTS--
-TTTHHHHHHHHTTTTTS--
--TTHHHHHHHTTTHHHH--
--TTHHHHHHHTTTTTTS--
--TTHHHHHHHTTTTTTS--
-HHHHHHHHHHHHHTTTS--
-HHHHHHHHHHTTTTTTT--
-HHHHHHHHHHTTTTTTS--
-HHHHHHHHHHHTTTTTS--
-HHHHHHHHHHHTTTTTS--
-HHHHHHHHHHTTTTTTS--
-HHHHHHHHHHTTTTTTTT-
-HHHHHHHHHHTTTHHHH--
-HHHHHHHHHHHTTHHHHT-
-HHHHHHHHHHHTTGGGS--
-HHHHHHHHHHHTTTTTTT-
-HHHHHHHHHHTTTHHHHT-
-HHHHHHHHHHHTTTTTTT-
-HHHHHHHHHHHHHHHHH--
-HHHHHHHHHHHHHTTTTT-
-HHHHHHHHHHHHHHHHHT-
-HHHHHHHHHHHHHTTTTT-
-HHHHHHHHHHHTTHHHHT-
-HHHHHHHHHHHHHTTTTT-
-HHHHHHHHHHHHHTTSS--
-HHHHHHHHHHHHHTTTTT-
-HHHHHHHHHHHHHTTTS--
-HHHHHHHHHHHHHTTTS--
--HHHHHHHHHHHHTTSS--
-HHHHHHHHHHHHTTTTTT-
--HHHHHHHHHHHHHHHTT-
-HHHHHHHHHHHHTTTTTT-
-HHHHHHHHHHHHHTTTTT-
-HHHHHHHHHHHHHHTTTT-
-HHHHHHHHHHHHHTTTTT-
-HHHHHHHHHHHHHHHHS--
-HHHHHHHHHHHHHTTTS--
-HHHHHHHHHHHHHHHTTT-
-HHHHHHHHHHHHHTTTS--
-HHHHHHHHHHHHHHHHTT-
-HHHHHHHHHHHHHHHTS--
-HHHHHHHHHHHHHHTTS--
-HHHHHHHHHHHHHHHHS--
-HHHHHHHHHHHHHTTTTT-
-HHHHHHHHHHHHHTTTTT-
-HHHHHHHHHHHHHTTTS--
-HHHHHHHHHHHHHHTTTT-
-HHHHHHHHHHHHHHTTS--
-HHHHHHHHHHHHHHTTTT-
-HHHHHHHHHHHHHHTTS--
-HHHHHHHHHHHHHTTTTT-
-HHHHHHHHHHHHHTTTS--
-HHHHHHHHHHHHHTTTS--
-HHHHHHHHHHHHHTTSS--
-HHHHHHHHHHHHHHHTT--
-HHHHHHHHHHHHHHHTT--
-HHHHHHHHHHHHHHHTS--
-HHHHHHHHHHHHHHHHH--
-HHHHHHHHHHHHHHHTT--
-THHHHHHHHHHHHHHHHT-
-HHHHHHHHHHHHHHHTT--
-HHHHHHHHHHHHHHHHH--
-HHHHHHHHHHHHHHHHS--
-HHHHHHHHHHHHHHHHT--
-HHHHHHHHHHHHHHHHS--
-HHHHHHHHHHHHHHHTTT-
-HHHHHHHHHHHHHHHTT--
-HHHHHHHHHHHHHHHTTT-
-HHHHHHHHHHHHHHHTTT-
-HHHHHHHHHHHHHHHTT--
--HHHHHHHHHHHHHHHT--
-HHHHHHHHHHHHHHHHT--
-HHHHHHHHHHHHHHTTS--
-HHHHHHHHHHHHHHHHH--
-HHHHHHHHHHHHHHHHS--
-HHHHHHHHHHHHHHHHS--
-HHHHHHHHHHHHHHHHT--
-HHHHHHHHHHHHHHHHS--
-HHHHHHHHHHHHHHHHT--
-HHHHHHHHHHHHHHHHS--
-HHHHHHHHHHHHHHHHS--
-HHHHHHHHHHHHHHHHH--
-HHHHHHHHHHHHHHHHS--
-HHHHHHHHHHHHHHHHT--
-HHHHHHHHHHHHHHHTTT-
-HHHHHHHHHHHHHHHHT--
-HHHHHHHHHHHHHHTTS--
-HHHHHHHHHHHHHHHHT--
-HHHHHHHHHHHHHHHHS--
-HHHHHHHHHHHHHHTTT--
-HHHHHHHHHHHHHHHHS--
-HHHHHHHHHHHHHHHHT--
-HHHHHHHHHHHHHHHHS--
-HHHHHHHHHHHHHHHHH--
-HHHHHHHHHHHHHHHHT--
-HHHHHHHHHHHHHHHHT--
-HHHHHHHHHHHHHHHTTT-
-HHHHHHHHHHHHHHHHT--
-HHHHHHHHHHHHHHHHS--
-HHHHHHHHHHHHHHHHS--
-HHHHHHHHHHHHHHHHT--
-HHHHHHHHHHHHHHHHS--
-HHHHHHHHHHHHHHHHS--
-HHHHHHHHHHHHHHHHS--
-HHHHHHHHHHHHHHHHH--
-HHHHHHHHHHHHHHHTTT-
-HHHHHHHHHHHHHHHTS--
-HHHHHHHHHHHHHHHHH--
-HHHHHHHHHHHHHHHHT--
-HHHHHHHHHHHHHHHTTT-
-HHHHHHHHHHHHHHHHT--
-HHHHHHHHHHHHHHHHT--
-HHHHHHHHHHHHHHHHS--
-HHHHHHHHHHHHHHHHT--
-HHHHHHHHHHHHHHHHT--
-HHHHHHHHHHHHHHHHH--
-HHHHHHHHHHHHHHHHS--
-HHHHHHHHHHHHHHHHS--
-HHHHHHHHHHHHHHHHT--
-HHHHHHHHHHHHHHHHT--
-HHHHHHHHHHHHHHHHTT-
-HHHHHHHHHHHHHHHHH--
-HHHHHHHHHHHHHHTTS--
-HHHHHHHHHHHHHHHHT--
-HHHHHHHHHHHHHHHHS--
-HHHHHHHHHHHHHHHHH--
-HHHHHHHHHHHHHHHHS--
-HHHHHHHHHHHHHHHHS--
-TTHHHHHHHHHHHHTTS--
-HHHHHHHHHHHHHHHHT--
-HHHHHHHHHHHHHHTTS--
-HHHHHHHHHHHHHHHHS--
-HHHHHHHHHHHHHHHHH--
-HHHHHHHHHHHHHHHHHT-
-HHHHHHHHHHHHHTTTTT-
-HHHHHHHHHHHHHHTTTT-
-HHHHHHHHHHHHHHTTS--
-HHHHHHHHHHHHHHTTS--
-HHHHHHHHHHHHHTTTT--
-HHHHHHHHHHHHHHHTS--
-HHHHHHHHHHHHHHHTS--
-HHHHHHHHHHHHHHHTT--
-HHHHHHHHHHHHHHTTS--
-HHHHHHHHHHHHHHHHS--
-HHHHHHHHHHHHHTTTS--
-HHHHHHHHHHHHHTTTS--
-HHHHHHHHHHHHHHHHH--
-HHHHHHHHHHHHHHHHHT-
-HHHHHHHHHHHHHHTTS--
-HHHHHHHHHHHHHHTTS--
-HHHHHHHHHHHHHHHTT--
-HHHHHHHHHHHHHHHTT--
-HHHHHHHHHHHHHHTTT--
-HHHHHHHHHHHHHHHHH--
-THHHHHHHHHHHHHHHHH-
-THHHHHHHHHHHHHHHHH-
-THHHHHHHHHHHHHHHHH-
-HHHHHHHHHHHHHHHHH--
-HHHHHHHHHHHHHHHHTT-
-HHHHHHHHHHHHHHHTTT-
-HHHHHHHHHHHHHHTTTT-
-HHHHHHHHHHHHHHHHTT-
-HHHHHHHHHHHHHHHHHT-
-HHHHHHHHHHHHHHHHHT-
-THHHHHHHHHHHHHHHH--
-THHHHHHHHHHHHHHHH--
-HHHHHHHHHHHHHHHHH--
-THHHHHHHHHHHHHHHH--
-HHHHHHHHHHHHHHHHH--
-HHHHHHHHHHHHHHHHHT-
-HHHHHHHHHHHHHHHHH--
-HHHHHHHHHHHHHHHHHT-
-HHHHHHHHHHHHHHHHHT-
-HHHHHHHHHHHHHHHHH--
-HHHHHHHHHHHHHHHHHT-
-HHHHHHHHHHHHHHHHHT-
-HHHHHHHHHHHHHHHHHT-
-HHHHHHHHHHHHHHHHHH-
-HHHHHHHHHHHHHHHHHH-
-HHHHHHHHHHHHHHHTTT-
-HHHHHHHHHHHHHHHTTT-
-HHHHHHHHHHHHHHHGGG-
-HHHHHHHHHHHHHHTTTT-
-HHHHHHHHHHHHHHHTTT-
-HHHHHHHHHHHHHHHHTT-
-HHHHHHHHHHHHHHHGGG-
-HHHHHHHHHHHHHHHHTT-
-THHHHHHHHHHHHHHHTT-
-HHHHHHHHHHHHHHHHTT-
-HHHHHHHHHHHHHHHHTT-
-HHHHHHHHHHHHHHHHHH-
-HHHHHHHHHHHHHHHHHT-
-HHHHHHHHHHHHHHHHHH-
-HHHHHHHHHHHHHHHHTT-
-HHHHHHHHHHHHHHHTT--
-HHHHHHHHHHHHHHHHHH-
-HHHHHHHHHHHHHHHHHH-
-HHHHHHHHHHHHHHHHHH-
-HHHHHHHHHHHHHHHHHH-
-HHHHHHHHHHHHHHHHHH-
-HHHHHHHHHHHHHHHHHH-
-HHHHHHHHHHHHHHHHHH-
-HHHHHHHHHHHHHHHTTT-
-HHHHHHHHHHHHHHHHTT-
--HHHHHHHHHHHHHHHTT-
-HHHHHHHHHHHHHHHHHT-
-HHHHHHHHHHHHHHHHTT-
-HHHHHHHHHHHHHHHHTT-
-HHHHHHHHHHHHHHHGGG-
-HHHHHHHHHHHHHHHTT--
-HHHHHHHHHHHHHHHHHH-
-HHHHHHHHHHHHHHHHTT-
-HHHHHHHHHHHHHHHHHT-
--TTSHHHHHHHHHHHHHT-
--STTHHHHHHHHHHHHTT-
--GGGHHHHHHHHHHHHHH-
--GGGHHHHHHHHHHHHHT-
--GGGHHHHHHHHHHHHT--
--GGGHHHHHHHHHHHTTT-
--HHHHHHHHHHHHHHHHH-
-HHHHHHHHHHHHHHHHHH-
-HHHHHHHHHHHHHHHTTT-
-HHHHHHHHHHHHHHHTTT-
-HHHHHHHHHHHHHHHHHT-
-HHHHHHHHHHHHHHHHHH-
-HHHHHHHHHHHHHHHHHT-
-HHHHHHHHHHHHHHHHTT-
-HHHHHHHHHHHHHHHHHH-
-HHHHHHHHHHHHHHHHH--
-HHHHHHHHHHHHHHHHHT-
-HHHHHHHHHHHHHHHHHT-
-HHHHHHHHHHHHHHHHHH-
-HHHHHHHHHHHHHHHHHH-
-HHHHHHHHHHHHHHHHHT-
-HHHHHHHHHHHHHHHHTT-
-HHHHHHHHHHHHHHHHHH-
-HHHHHHHHHHHHHHHHHH-
-HHHHHHHHHHHHHHHHTT-
-HHHHHHHHHHHHHHHHHH-
-HHHHHHHHHHHHHHHHTT-
-HHHHHHHHHHHHHHHHHH-
-HHHHHHHHHHHHHHHTTT-
-HHHHHHHHHHHHHHHHHH-
-HHHHHHHHHHHHHHHHHH-
-HHHHHHHHHHHHHHHHHH-
-HHHHHHHHHHHHHHHHTT-
-HHHHHHHHHHHHHHHHHH-
-HHHHHHHHHHHHHHHHTT-
-HHHHHHHHHHHHHHHHTT-
-TTHHHHHHHHHHHHHHTT-
-HHHHHHHHHHHHHHHHTT-
-HHHHHHHHHHHHHHHHTT-
-HHHHHHHHHHHHHHHHTT-
-HHHHHHHHHHHHHHHTT--
-HHHHHHHHHHHHHHHTTT-
-HHHHHHHHHHHHHHHTT--
-HHHHHHHHHHHHHHHHTT-
-HHHHHHHHHHHHHHHHHH-
-HHHHHHHHHHHHHHHHHH-
-HHHHHHHHHHHHHHHHS--
-TTHHHHHHHHHHHHHHHH-
-HHHHHHHHHHHHHHHHTT-
-HHHHHHHHHHHHHHHHTT-
-HHHHHHHHHHHHHHHHTT-
-HHHHHHHHHHHHHHHHH--
-HHHHHHHHHHHHHHHHTT-
-HHHHHHHHHHHHHHHHTT-
-HHHHHHHHHHHHHHHHTT-
-HHHHHHHHHHHHHHHHTT-
-HHHHHHHHHHHHHHHHHH-
-HHHHHHHHHHHHHHHHTT-
-HHHHHHHHHHHHHHHHTT-
-HHHHHHHHHHHHHHHHTT-
-HHHHHHHHHHHHHHHHHT-
-HHHHHHHHHHHHHHHHT--
-HHHHHHHHHHHHHHHHHT-
-HHHHHHHHHHHHHHHHHT-
-HHHHHHHHHHHHHHHHT--
-HHHHHHHHHHHHHHHHHT-
-HHHHHHHHHHHHHHGGGG-
-HHHHHHHHHHHHHHHHHT-
-HHHHHHHHHHHHHHGGG--
-HHHHHHHHHHHHGGGGG--
-HHHHHHHHHHHHHHGGGG-
-HHHHHHHHHHHHHGGGGG-
-HHHHHHHHHHHHHGGGTT-
-HHHHHHHHHHHHHHHHTT-
-HHHHHHHHHHHHHHTTTT-
-HHHHHHHHHHHHHHGGGG-
-HHHHHHHHHHHHHHHGGG-
-HHHHHHHHHHHHHHTTTT-
-HHHHHHHHHHHHHHTTTT-
-HHHHHHHHHHHHHHHTTT-
-HHHHHHHHHHHHHHHTTT-
-HHHHHHHHHHHHHHHHTT-
-HHHHHHHHHHHHHHHHTT-
-HHHHHHHHHHHHHHHHHH-
-HHHHHHHHHHHHHHHHTT-
--HHHHHHHHHHHHHHHTT-
-HHHHHHHHHHHHHHHTTT-
-HHHHHHHHHHHHHHHHHH-
-HHHHHHHHHHHHHHHHTT-
-HHHHHHHHHHHHHHHHTT-
-HHHHHHHHHHHHHHGGG--
-HHHHHHHHHHHHTTHHHH-
-HHHHHHHHHHHHHHGGGT-
-HHHHHHHHHHHHTTGGG--
-HHHHHHHHHHHHHTGGGT-
-HHHHHHHHHHHHTTSTTT-
-HHHHHHHHHHHHTTHHHH-
-HHHHHHHHHHHHHTGGGG-
-HHHHHHHHHHHHTTTTTT-
-HHHHHHHHHHHHT--GGG-
-HHHHHHHHHHHHTTGGGG-
-HHHHHHHHHHHHHHHTTT-
-HHHHHHHHHHHHHHHHTT-
-HHHHHHHHHHHHHHGGGG-
-HHHHHHHHHHHHHHHHHT-
-HHHHHHHHHHHHHHHHHH-
-HHHHHHHHHHHHHHHHTT-
-HHHHHHHHHHHHHHHHTT-
-HHHHHHHHHHHHHHHHHT-
-HHHHHHHHHHHHHHHHTT-
-HHHHHHHHHHHHHHHHT--
-HHHHHHHHHHHHHHHHTT-
-HHHHHHHHHHHHHHHHTT-
-HHHHHHHHHHHHHHHHTT-
-HHHHHHHHHHHHHHHHTT-
-HHHHHHHHHHHHHHHHTT-
-HHHHHHHHHHHHHHHHTT-
-HHHHHHHHHHHHHHHHTT-
-HHHHHHHHHHHHHHHHHT-
-HHHHHHHHHHHHHHHHHH-
-HHHHHHHHHHHHHHHHHH-
-HHHHHHHHHHHHHHHHHH-
-HHHHHHHHHHHHHHHHHH-
-HHHHHHHHHHHHHHHHTT-
-HHHHHHHHHHHHHHHHTT-
-HHHHHHHHHHHHHHHHTT-
-HHHHHHHHHHHHHHHHTT-
-HHHHHHHHHHHHHHHHTT-
-HHHHHHHHHHHHHHHHTT-
-HHHHHHHHHHHHHHHHTT-
-HHHHHHHHHHHHHHHHTT-
-HHHHHHHHHHHHHHHHTT-
-HHHHHHHHHHHHHHHHHT-
-HHHHHHHHHHHHHHHHH--
-HHHHHHHHHHHHHHHHHT-
-HHHHHHHHHHHHHHHHHH-
-HHHHHHHHHHHHHHHTT--
-HHHHHHHHHHHHHHHHHT-
-HHHHHHHHHHHHHHHHHT-
-HHHHHHHHHHHHHHHTTT-
-TTHHHHHHHHHHHHHHTT-
-TTHHHHHHHHHHHHHHTT-
-HHHHHHHHHHHHHHHHHT-
-HHHHHHHHHHHHHHHHHH-
-HHHHHHHHHHHHHHHHHH-
-HHHHHHHHHHHHHHHHHH-
-HHHHHHHHHHHHHHHTT--
-HHHHHHHHHHHHHHHHTT-
-HHHHHHHHHHHHHHHHHH-
-HHHHHHHHHHHHHHHHHH-
-HHHHHHHHHHHHHHHHHH-
-HHHHHHHHHHHHHHHHTT-
-HHHHHHHHHHHHHHHHHH-
-HHHHHHHHHHHHHTTGGG-
-HHHHHHHHHHHHHHHTTT-
-HHHHHHHHHHHHHHTTTT-
-HHHHHHHHHHHHHHHTTT-
-HHHHHHHHHHHHTTTTTT-
-HHHHHHHHHHHHTTTGGG-
-HHHHHHHHHHHHHHHGGG-
-HHHHHHHHHHHTHHHHHH-
-HHHHHHHHHHHTHHHHTT-
-HHHHHHHHHHHTHHHHHT-
-HHHHHHHHTTTTHHHHHH-
-HHHHHHHHTTS-HHHHHT-
-HHHHHHHHTTS-HHHHH--
-HHHHHHHHHHTTHHHHHH-
-HHHHHHHHHHTTHHHHHH-
-HHHHHHHHHHHTHHHHTT-
-HHHHHHHHHHHHHHHHHH-
-HHHHHHHHHTTTHHHHHH-
-HHHHHHHHHHHHHHHHHH-
-HHHHHHHHHHHHHHHHHT-
-HHHHHHHHHTTTHHHHTT-
-HHHHHHHHHHHTHHHHHH-
-HHHHHHHHHHTTHHHHHH-
-HHHHHHHHHHTTHHHHHH-
-HHHHHHHHHHTTHHHHHH-
-HHHHHHHHHHTTHHHHHH-
-HHHHHHHHHHHHHHHHT--
-HHHHHHHHHHHHHHHHT--
-HHHHHHHHHHHSHHHHS--
-HHHHHHHHHHHTTTTTT--
-HHHHHHHHHHHSTGGGS--
-HHHHHHHHHHTTTTGGG--
-HHHHHHHHHHHTHHHHT--
-HHHHHHHHHHHTTTGGG--
-HHHHHHHHHHHTHHHHT--
-HHHHHHHHHHH-TTGGG--
-HHHHHHHHHHH-HHHHT--
-HHHHHHHHHHH-HHHHH--
-HHHHHHHHHHH-TTGGG--
-TTHHHHHHHHH-HHHHT--
-HHHHHHHHHTT-HHHHTT-
-HHHHHHHHHTTTHHHHT--
-HHHHHHHHHHH-HHHHTT-
-HHHHHHHHHHH-HHHHTT-
-HHHHHHHHHHHTHHHHTT-
-HHHHHHHHHHHSHHHHTT-
-HHHHHHHHHHHTHHHHTT-
-HHHHHHHHHHHTHHHHTT-
-HHHHHHHHHHHSHHHHTT-
-HHHHHHHHHHHTHHHHTT-
-HHHHHHHHHHHSHHHHTT-
-HHHHHHHHHTT-HHHHTT-
-HHHHHHHHHHH-HHHHHH-
-HHHHHHHHHHH-HHHHT--
-HHHHHHHHHHHTHHHHTT-
-HHHHHHHHHHTTHHHHHT-
-HHHHHHHHHTTTTHHHH--
-HHHHHHHHHHHSTHHHHT-
-HHHHHHHHHHTTHHHHH--
-HHHHHHHHHTTSSHHHHT-
-HHHHHHHHHHHTHHHHHT-
-HHHHHHHHHHHTHHHHTT-
-HHHHHHHHHTTSHHHHHH-
-HHHHHHHHHHHSHHHHHH-
-HHHHHHHHHHHTHHHHHT-
-HHHHHHHHHHTTTHHHH--
-HHHHHHHHHTTS-HHHHH-
-HHHHHHHHHHHTSSTTTT-
-HHHHHHHHHHTTHHHHHH-
-HHHHHHHHHHHHHHHHHH-
-HHHHHHHHHHHHHHHHHT-
-HHHHHHHHHHHTHHHHT--
-HHHHHHHHHHTTHHHHHH-
-HHHHHHHHHHTTHHHHTT-
-HHHHHHHHHHTTHHHHHT-
-HHHHHHHHHHHTHHHHH--
-TTHHHHHHHHHHHHHHTT-
-HHHHHHHHHHTTHHHHHH-
-HHHHHHHHHHTTHHHHHH-
-HHHHHHHHHHHTHHHHTT-
-HHHHHHHHHHHTHHHHHT-
-HHHHHHHHHHTTHHHHHT-
-HHHHHHHHHHTTHHHHHT-
-HHHHHHHHHHTTHHHHTT-
-HHHHHHHHHHTTTTHHHH-
-HHHHHHHHHHTTHHHHTT-
-HHHHHHHHHHTTHHHHHH-
-HHHHHHHHGGGTHHHHT--
-HHHHHHHHHTTTHHHHHT-
-TTHHHHHHHHTTHHHHHT-
-HHHHHHHHHHTTHHHHTT-
-HHHHHHHHHHHTHHHHTT-
-HHHHHHHHHHTTHHHHTT-
-HHHHHHHHHHHTHHHHHT-
-HHHHHHHHHHTTHHHHTT-
-HHHHHHHHHHTTHHHHTT-
-HHHHHHHHHHTTHHHHTT-
-HHHHHHHHHTTTHHHHTT-
-HHHHHHHHHTTTHHHHHH-
-TTHHHHHHHHTTHHHHHH-
-HHHHHHHHHTTTHHHHTT-
-HHHHHHHHHHHHHHHHT--
-HHHHHHHHHTTTHHHHT--
-HHHHHHHHHTTTHHHHTT-
-HHHHHHHHHHTTHHHHH--
-HHHHHHHHHTTTHHHHH--
-HHHHHHHHHHHHHHHHTT-
-TTHHHHHHHHTTHHHHHT-
-HHHHHHHHHHTTHHHHTT-
-HHHHHHHHHTTTTTGGG--
-HHHHHHHHHTTTTTGGG--
-HHHHHHHHHTTTHHHHHH-
-HHHHHHHHHHTTTTTTT--
-HHHHHHHHHHHHHHHHHH-
-HHHHHHHHHHTTHHHHHH-
-HHHHHHHHHHHHHHHHHH-
-HHHHHHHHHTTTHHHHHH-
-HHHHHHHHHTTTHHHHHH-
-HHHHHHHHHHTTHHHHTT-
-HHHHHHHHHHTTHHHHH--
-HHHHHHHHHHTTHHHHT--
-HHHHHHHHHHTTTHHHH--
-HHHHHHHHHHTTHHHHT--
-HHHHHHHHHHTTHHHHH--
-HHHHHHHHHHHHHHHHH--
-HHHHHHHHHHTTHHHHH--
-HHHHHHHHHHTTTTGGG--
-HHHHHHHHHHTTHHHHT--
-HHHHHHHHHHTTHHHHT--
-HHHHHHHHHHTTTTTSS--
-HHHHHHHHHHTTHHHHS--
-HHHHHHHHHHTTHHHHS--
-HHHHHHHHHHHHHHHHT--
-HHHHHHHHHTTTHHHHS--
-HHHHHHHHHHHHHHHHT--
-HHHHHHHHGGGTGGGTS--
-HHHHHHHHHTTTHHHH---
-HHHHHHHHGGGTGGGTS--
-HHHHHHHHHTTTGGGTS--
-HHHHHHHHHTTTHHHHS--
-HHHHHHHHHTTTGGGTS--
-HHHHHHHHHTTTHHHH---
-HHHHHHHHHHTTSGGG---
-HHHHHHHHHHHHHHHH---
-HHHHHHHHHTTTHHHHS--
-HHHHHHHHHHTTHHHH---
-HHHHHHHHHTTTHHHHS--
-HHHHHHHHHHHHHHHHS--
-HHHHHHHHHHHHHHHHS--
-HHHHHHHHHHHHHHHHS--
-HHHHHHHHHHHHHHHH---
-HHHHHHHHHHHHHHHH---
-HHHHHHHHHHHHHHHHS--
-HHHHHHHHHHHHHTTT---
-HHHHHHHHHHHHHHHH---
-HHHHHHHHHHHHHHHH---
-HHHHHHHHHHHHHHHH---
-HHHHHHHHHHHHHHHH---
--HHHHHHHHHHHHHHHS--
-HHHHHHHHHHHHHHTTS--
-HHHHHHHHHHHHHTTTS--
-HHHHHHHHHHHHHHHHS--
-HHHHHHHHHHHHHHHHS--
-HHHHHHHHHHHHHHHHS--
-HHHHHHHHHHHHHTTTS--
-HHHHHHHHHHHHHHHHS--
-HHHHHHHHHHHHHHHHS--
-HHHHHHHHHHHHHTTT---
-HHHHHHHHHHHHHHTT---
-HHHHHHHHHHHHHHHHS--
-HHHHHHHHHHHHHHTT---
-HHHHHHHHHHHHHHHHS--
-HHHHHHHHHHHHHHHHS--
-HHHHHHHHHHHHHHTTS--
-HHHHHHHHHHHHHHHHS--
-HHHHHHHHHHHHHHTTS--
-HHHHHHHHHHHHHHTTS--
-HHHHHHHHHHHHHHHTS--
-HHHHHHHHHHHHHHTT---
-HHHHHHHHHHHHHHHHS--
-HHHHHHHHHHHHTTTTS--
-HHHHHHHHHHHHHTTTS--
-HHHHHHHHHHHHHHTS---
-HHHHHHHHHHHHHHHHS--
-HHHHHHHHHHHHHHTTS--
-HHHHHHHHHHHHHHHHS--
-HHHHHHHHHHHHHHHH---
-HHHHHHHHHHHHHHHHS--
-HHHHHHHHHHHHHHTT---
-HHHHHHHHHHHHHHHHS--
-HHHHHHHHHHHHHHTT---
-HHHHHHHHHHHHHHTT---
-HHHHHHHHHHHHHHTT---
-HHHHHHHHHHHHHHTT---
-HHHHHHHHHHHHHHTT---
-HHHHHHHHHHHHHHHT---
-HHHHHHHHHHHHHHHT---
-HHHHHHHHHHHHHHHT---
-HHHHHHHHHHHHHHTT---
-HHHHHHHHHHHHHHHSS--
-HHHHHHHHHHHHHHHSS--
-HHHHHHHHHHHHHHHTS--
-HHHHHHHHHHHHHHHTS--
-HHHHHHHHHHHHHHHTS--
-HHHHHHHHHHHHHHHT---
-HHHHHHHHHHHHHHTT---
-HHHHHHHHHHHHHHTT---
-HHHHHHHHHHHHHHTT---
-HHHHHHHHHHHHHHHTS--
-HHHHHHHHHHHHHHHT---
-HHHHHHHHHHHHHHHH---
-HHHHHHHHHHHHHHHH---
-HHHHHHHHHHHHHHHT---
-HHHHHHHHHHHHHHHT---
-HHHHHHHHHHHHHHTT---
-HHHHHHHHHHHHHTTS---
-HHHHHHHHHHHHHHHS---
-HHHHHHHHHHHHHHHT---
-HHHHHHHHHHHHHHHS---
-HHHHHHHHHHHHHHHT---
-HHHHHHHHHHHHGGG----
-HHHHHHHHHHHHHHTT---
-HHHHHHHHHHHHHHHS---
-HHHHHHHHHHHHHHTS---
-HHHHHHHHHHHTTTS----
-HHHHHHHHHHHHHHHSS--
-HHHHHHHHHHHHHHSS---
-HHHHHHHHHHHHHHS----
-HHHHHHHHHHHHHHH----
-HHHHHHHHHHHHHHH----
-HHHHHHHHHHHHHHS----
-HHHHHHHHHHHHHHSS---
-HHHHHHHHHHHHHHHT---
-HHHHHHHHHHHHHHHH---
-HHHHHHHHHHHHHHHT---
-HHHHHHHHHHHHHHHH---
-HHHHHHHHHHHHHHHT---
-HHHHHHHHHHHHHHHH---
-HHHHHHHHHHHHHHHH---
-HHHHHHHHHHHHHTTT---
-HHHHHHHHHHHHHHHH---
-HHHHHHHHHHHHHHHSS--
-HHHHHHHHHHHHHHTTS--
-HHHHHHHHHHHHHHHHS--
-HHHHHHHHHHHHHHTTS--
-HHHHHHHHHHHHHHTTS--
-HHHHHHHHHHHHHHHHS--
-HHHHHHHHHHHHHHHHS--
-HHHHHHHHHHHHHHHHS--
-HHHHHHHHHHHHHHHHS--
-HHHHHHHHHHHHHHHTS--
-HHHHHHHHHHHHHHHHS--
-HHHHHHHHHHHHHHHHS--
-HHHHHHHHHHHHHHHHS--
-HHHHHHHHHHHHHHHHS--
-HHHHHHHHHHHHHTTTS--
-HHHHHHHHHHHHHHTTS--
-HHHHHHHHHHHHGGGG---
-HHHHHHHHHHHHHTTTS--
-HHHHHHHHHHHHHHTT---
-HHHHHHHHHHHHHGGGS--
-HHHHHHHHHHHHHGGG---
-HHHHHHHHHHHHHTTTS--
-HHHHHHHHHHHHHGGG---
-HHHHHHHHHHHHHHHT---
-HHHHHHHHHHHHHHHH---
-HHHHHHHHHHHHHHHT---
-HHHHHHHHHHHHHHHH---
-HHHHHHHHHHHHHHHHS--
-HHHHHHHHHHHHHHTT---
-HHHHHHHHHHHHHHHH---
-HHHHHHHHHHHHHHTT---
-HHHHHHHHHHHHHHHH---
-HHHHHHHHHHHHHHHH---
-HHHHHHHHHHHHHHTT---
-HHHHHHHHHHHHHHTT---
-HHHHHHHHHHHHHHHHS--
-HHHHHHHHHHHHHHTT---
-HHHHHHHHHHHHHTTT---
-HHHHHHHHHHHHHHHH---
-HHHHHHHHHHHHHHHH---
-HHHHHHHHHHHHHHTT---
-HHHHHHHHHHHHHHHH---
-HHHHHHHHHHHHHHHTS--
-HHHHHHHHHHHHHHHT---
-HHHHHHHHHHHHHHHTS--
-HHHHHHHHHHHHHTTT---
-HHHHHHHHHHHHHHHTS--
-HHHHHHHHHHHHHHHTS--
-HHHHHHHHHHHHHHHTS--
-HHHHHHHHHHHHHHHTS--
-HHHHHHHHHHHHHHHT---
-HHHHHHHHHHHHHHHTS--
-HHHHHHHHHHHHHHHT---
-HHHHHHHHHHHHHTTSS--
-HHHHHHHHHHHHHHHHS--
-HHHHHHHHHHHHHHHHS--
-HHHHHHHHHHHHHHHH---
-HHHHHHHHHHHHHHHT---
-HHHHHHHHHHHHHTTTS--
-HHHHHHHHHHHHHHHHS--
-HHHHHHHHHHHHHHTT---
-HHHHHHHHHHHHHHHH---
-HHHHHHHHHHHHHHTSS--
-HHHHHHHHHHHHHHHHTT-
-HHHHHHHHHHHHHHTTS--
-HHHHHHHHHHHHHHHHS--
-HHHHHHHHHHHHHHHHS--
-HHHHHHHHHHHHHHHHS--
-HHHHHHHHHHHHHHHHS--
-HHHHHHHHHHHHHHHHS--
-HHHHHHHHHHHHHHHHS--
-HHHHHHHHHHHHHHHHS--
-HHHHHHHHHHHHHHTTS--
-HHHHHHHHHHHHHHHHS--
-HHHHHHHHHHHHHHHHS--
-HHHHHHHHHHHHHHHHS--
-HHHHHHHHHHHHHHTTS--
-HHHHHHHHHHHHHHTTS--
-HHHHHHHHHHHHHTTTS--
-HHHHHHHHHHHHHHTTS--
-HHHHHHHHHHHHHHHHS--
-HHHHHHHHHHHHHHHHS--
-HHHHHHHHHHHHHHHHS--
-HHHHHHHHHHHHHHHHS--
-HHHHHHHHHHHHHHHHS--
-HHHHHHHHHHHHHHTTS--
-HHHHHHHHHHHHHHTTS--
-HHHHHHHHHHHHHTTTS--
-HHHHHHHHHHHHHHTTS--
-HHHHHHHHHHHHHTTTS--
-TTHHHHHHHHHHTTTTS--
-HHHHHHHHHHHHHTTTS--
-HHHHHHHHHHHHTTTTS--
-HHHHHHHHHHHHHTTTS--
-HHHHHHHHHHHHTTTTS--
-HHHHHHHHHHHHHHTTS--
-HHHHHHHHHHHHHHTTS--
-HHHHHHHHHHHHHHTTS--
-HHHHHHHHHHHHHHHHS--
-HHHHHHHHHHHHHGGGS--
-HHHHHHHHHHHHHHTTS--
-HHHHHHHHHHHHHTTSS--
-HHHHHHHHHHHHHGGGS--
-HHHHHHHHHHHHGGGTS--
-HHHHHHHHHHHHHTTTS--
-HHHHHHHHHHHHHTTTS--
-HHHHHHHHHHHHHTTTS--
-HHHHHHHHHHHHGGGG---
-HHHHHHHHHHHHHHTTS--
-HHHHHHHHHHHHHHTT---
-HHHHHHHHHHHHHHTT---
-HHHHHHHHHHHHHTTT---
-HHHHHHHHHHHHHHTT---
-HHHHHHHHHHHHHHTTS--
-HHHHHHHHHHHHHHTTS--
-HHHHHHHHHHHHHTTTS--
-HHHHHHHHHHHHHTTSS--
-HHHHHHHHHHHHHHTT---
-HHHHHHHHHHHHHTTTS--
-HHHHHHHHHHHHHTTTS--
-HHHHHHHHHHHHHTTTS--
-HHHHHHHHHHHHHTTTS--
-HHHHHHHHHHHHHHHHS--
-HHHHHHHHHHHHHTTTS--
-HHHHHHHHHHHHHTTT---
-HHHHHHHHHHHHHTTT---
-HHHHHHHHHHHHHTTT---
-HHHHHHHHHHHHHTTTS--
-HHHHHHHHHHHHHHTTS--
-HHHHHHHHHHHHHTTT---
-HHHHHHHHHHHHHHTTS--
-HHHHHHHHHHHHHTTTS--
-HHHHHHHHHHHHHTTS---
-HHHHHHHHHHHHHTTTS--
-HHHHHHHHHHHTTTTTS--
-HHHHHHHHHHTTTTTTS--
-HHHHHHHHHHHHTTTTS--
-HHHHHHHHHHHT-TTTS--
-HHHHHHHHHHTT-TTTS--
-HHHHHHHHHHTT-TTTS--
-HHHHHHHHHHHTTTTTS--
-HHHHHHHHHHHHTTTTS--
-HHHHHHHHHHHHGGGTS--
-HHHHHHHHHHTT-TTTS--
-HHHHHHHHHHHTTTTTS--
-HHHHHHHHHHHH-TTTS--
-HHHHHHHHHHTTSTTTS--
-HHHHHHHHHHHHSTTTS--
-HHHHHHHHHHHTTTTTS--
-HHHHHHHHHHHHHGGG---
-HHHHHHHHHHHTTTTT---
-HHHHHHHHHHHHSTTTS--
-HHHHHHHHHHHHTTTTS--
-HHHHHHHHHHTT-TTTS--
-HHHHHHHHHHTTSTTTS--
-HHHHHHHHHHHHSTTTS--
-HHHHHHHHHHHTTTTTS--
-HHHHHHHHHHHHHTTTS--
-HHHHHHHHHHHHTTTTS--
-HHHHHHHHHHHHHTTTS--
-HHHHHHHHHHHHHTTTS--
-HHHHHHHHHHHHHHTTS--
-HHHHHHHHHHHHTTTTS--
-HHHHHHHHHHHTTGGGS--
-HHHHHHHHHHTTTTTTS--
-HHHHHHHHHHHTTTTTS--
-HHHHHHHHHHHHTTTTS--
-HHHHHHHHHHHHHTTT---
-HHHHHHHHHHHHHTTT---
-HHHHHHHHHHHHHTTT---
-HHHHHHHHHHHHHTTT---
-HHHHHHHHHHHHHTTT---
-HHHHHHHHHHHHHHTT---
-HHHHHHHHHHHHHTTT---
-HHHHHHHHHHHHHTTTS--
--HHHHHHHHHHHHHHH---
-HHHHHHHHHHHHHHHH---
-HHHHHHHHHHHHHHHHS--
-HHHHHHHHHHHGGGGT---
-HHHHHHHHHHHHHHHHS--
-HHHHHHHHHHHHHHHHS--
-HHHHHHHHHHHHHTTTS--
-HHHHHHHHHHHTHHHH---
-HHHHHHHHHHHHHHHHS--
-HHHHHHHHHHHHHHHHS--
-HHHHHHHHHHHHHHHHS--
-HHHHHHHHHHHHHHTTS--
-HHHHHHHHHHHHHHTT---
-HHHHHHHHHHHHHHHHS--
-HHHHHHHHHHHHHHTT---
-HHHHHHHHHHHHHHTT---
-HHHHHHHHHHHHHTTT---
-HHHHHHHHHHHHHHHHS--
-HHHHHHHHHHHHHHHH---
-HHHHHHHHHHHHHHHHS--
-HHHHHHHHHHHHHHTT---
-HHHHHHHHHHHHHHHHH--
-HHHHHHHHHHHHHHHHS--
-HHHHHHHHHHHHHHHH---
-HHHHHHHHHHHHHHHH---
-HHHHHHHHHHHHHHHHH--
-HHHHHHHHHHHHHHHHH--
-HHHHHHHHHHHHHHHHH--
-HHHHHHHHHHHHHHHHH--
-HHHHHHHHHHHHHHHHH--
-HHHHHHHHHHHHHHHHH--
-HHHHHHHHHHHHHHHHT--
-HHHHHHHHHHHHHHHHH--
-TTHHHHHHHHHHHHHHH--
-HHHHHHHHHHHHHHHHS--
-HHHHHHHHHHHHHHHHS--
-HHHHHHHHHHHHHHHHT--
-HHHHHHHHHHHHHHHHT--
-HHHHHHHHHHHHHHHHT--
-HHHHHHHHHHHHHHHHT--
-HHHHHHHHHHHHHHHHT--
-HHHHHHHHHHHHHHHHH--
-HHHHHHHHHHHHHHHHS--
-HHHHHHHHHHHHHHHHH--
-HHHHHHHHHHHHHHHHS--
-HHHHHHHHHHHHHHHHT--
-HHHHHHHHHHHHHHHHH--
-HHHHHHHHHHHHHHHHH--
-HHHHHHHHHHHHHHHHH--
-HHHHHHHHHHHHHHHTT--
-HHHHHHHHHHHHHHHHT--
-HHHHHHHHHHHHHHHHT--
-HHHHHHHHHHHHHHHHH--
-HHHHHHHHHHHHHHHTT--
-HHHHHHHHHHHHHHGGG--
-HHHHHHHHHHHHHHHTT--
-HHHHHHHHHHHHHHGGG--
-HHHHHHHHHHHHHHHHH--
-HHHHHHHHHHHHHHHTT--
-HHHHHHHHHHHHHHHHH--
-HHHHHHHHHHHHHHHTT--
-HHHHHHHHHHHHHHHTT--
-HHHHHHHHHHHHHHHTT--
-HHHHHHHHHHHHHHTTS--
-HHHHHHHHHHHHHHHTT--
-HHHHHHHHHHHHHHHTT--
-HHHHHHHHHHHHHHHTT--
-HHHHHHHHHHHHHHHTT--
-HHHHHHHHHHHHHHHHH--
-HHHHHHHHHHHHHHHTT--
-HHHHHHHHHHHHHHTTT--
-HHHHHHHHHHHHHHHTS--
-HHHHHHHHHHHHHHHTT--
-HHHHHHHHHHHHHHTTT--
-HHHHHHHHHHHHHHHTT--
-HHHHHHHHHHHHHHHTT--
-HHHHHHHHHHHHHHHTT--
-HHHHHHHHHHHHHHHHH--
-HHHHHHHHHHHHHHHHH--
-HHHHHHHHHHHHHHHHH--
-HHHHHHHHHHHHHHHHH--
-TTHHHHTHHHHHHHHHH--
-HHHHHHHHHHHHHHTTT--
-HHHHHHHHHHHHHHHHH--
-HHHHHHHHHHHHHHHHH--
-HHHHHHHHHHHHHHHHH--
-HHHHHHHHHHHHHHHHH--
-HHHHHHHHHHHHHHHHH--
-HHHHHHHHHHHHHHHHH--
-HHHHHHHHHHHHHHHHH--
-HHHHHHHHHHHHHHHHH--
-HHHHHHHHHHHHHHHHT--
-HHHHHHHHHHHHHHHHT--
-HHHHHHHHHHHHHHHHH--
-HHHHHHHHHHHHHHTTT--
-HHHHHHHHHHHHHGGGT--
-HHHHHHHHHHHHHHTTT--
-HHHHHHHHHHHHHHTTT--
-HHHHHHHHHHHHHHHHH--
-HHHHHHHHHHHHHHHHH--
-HHHHHHHHHHHHHHHHH--
-HHHHHHHHHHHHHHTTS--
-HHHHHHHHHHHHHHHHH--
-TTHHHHHHHHHHHHHHS--
-HHHHHHHHHHHHHHHHT--
-HHHHHHHHHHHHHHHHT--
-HHHHHHHHHHHHHHHHT--
-HHHHHHHHHHHHHHHHH--
-HHHHHHHHHHHHHHHHT--
-HHHHHHHHHHHHHHHHS--
-HHHHHHHHHHHHHHHHH--
-HHHHHHHHHHHHHHHHH--
-HHHHHHHHHHHHHHHTT--
-HHHHHHHHHHHHHHHHH--
--HHHHHHHHHHHHHHHH--
--HHHHHHHHHHHHHHHT--
--HHHHHHHHHHHHHHHT--
--HHHHHHHHHHHHHHHT--
--HHHHHHHHHHHHHHHH--
--HHHHHHHHHHHHHHHS--
--HHHHHHHHHHHHHGGG--
--HHHHHHHHHHHHHHHH--
--HHHHHHHHHHHHHHHH--
--HHHHHHHHHHHHHHHS--
--HHHHHHHHHHHHHHHH--
--HHHHHHHHHHHHHHHH--
--HHHHHHHHHHHHHHHT--
--HHHHHHHHHHHHHHHH--
--HHHHHHHHHHHHHHTT--
--HHHHHHHHHHHHHHTS--
--HHHHHHHHHHHHHHHH--
--HHHHHHHHHHHHHHHH--
--HHHHHHHHHHHHHHHH--
--HHHHHHHHHHHHHHTT--
--HHHHHHHHHHHHHHTT--
--HHHHHHHHHHHGGGGT--
--HHHHHHHHHHHTTTTS--
--HHHHHHHHHHTTGGGT--
-THHHHHHHHHHTHHHHT--
--HHHHHHHHHHTTTGGG--
--HHHHHHHHHHHHHHHH--
--HHHHHHHHHHHHHHHH--
--HHHHHHHHHHHHHHHT--
--HHHHHHHHHHHTTTTT--
--HHHHHHHHHHHHHHHH--
--HHHHHHHHHHHTTTTT--
--HHHHHHHHHHHHHHHH--
--HHHHHHHHHHHSGGGT--
--HHHHHHHHHHHHHHHH--
--HHHHHHHHHTTHHHHH--
--HHHHHHHHHTTTTGGG--
--HHHHHHHHHTTHHHHH--
--HHHHHHHHHTTTTTTT--
--HHHHHHHHHTTTTTTT--
--TTHHHHHHHHTHHHHH--
--HHHHHHHHHTTTTTTT--
--HHHHHHHHHHHHHHHT--
--HHHHHHHHHTTHHHHH--
--HHHHHHHHHTTHHHHH--
--HHHHHHHHHHHTHHHH--
--HHHHHHHHHTTHHHHH--
--HHHHHHHHHTTTTGGG--
--HHHHHHHHHTTHHHHH--
--HHHHHHHHTTSTTGGG--
--HHHHHHHHTTTTTTTT--
--HHHHHHHHHHHTTTTT--
-THHHHHHHHTTTTTTTT--
-THHHHHHHHHTTTTTTT--
-HHHHHHHHHHTTTTGGG--
--HHHHHHHHTT-TTTTS--
--HHHHHHHHHTTHHHHH--
--HHHHHHHHHTTHHHHH--
--HHHHHHHHHTTHHHHH--
--HHHHHHHHHTTTTTTT--
--HHHHHHHHHHHTTTTT--
--HHHHHHHHHHHHHHHT--
--HHHHHHHHHHHHHHHH--
--HHHHHHHHHTTTTTTT--
--HHHHHHHHHHSTTTTT--
--HHHHHHHHHTTHHHHH--
--HHHHHHHHHHHHHHHHT-
--HHHHHHHHHHHHHHHHT-
--HHHHHHHHTTTHHHHHH-
--HHHHHHHHHHHHHHHHT-
--HHHHHHHHHHHHHHHHT-
--HHHHHHHHHHHHHHHHH-
-THHHHHHHHHTTHHHHHT-
--HHHHHHHHHHHHHHHHT-
--TTHHHHHHHHHHHHHHT-
--HHHHHHHHHHTHHHHHT-
--TTHHHHHHHTTHHHHHT-
--HHHHHHHHHHHHHHHH--
--HHHHHHHHHHHHHHHHT-
--HHHHHHHHHHTHHHHHT-
--HHHHHHHHHTTHHHHHT-
--HHHHHHHHHHHHHHHH--
--HHHHHHHHHHHHHHHHT-
--HHHHHHHHHHHHHHHHT-
--HHHHHHHHHHHHHHHHH-
--HHHHHHHHHTTHHHHH--
--HHHHHHHHHTTTTGGG--
--HHHHHHHHHHHHHHHHT-
--HHHHHHHHTTTHHHHH--
--HHHHHHHHHHHHHHHH--
--HHHHHHHHHHHHHHHHT-
--HHHHHHHHHHHHHHHH--
--HHHHHHHHHHHTTTTS--
--HHHHHHHHHHHTTGGG--
--HHHHHHHHHHHTTGGGG-
--HHHHHHHHHHHHHHHTT-
--HHHHHHHHTTTHHHHT--
--HHHHHHHHTTTHHHHTT-
--HHHHHHHHHTTHHHHT--
--HHHHHHHHTTTTTGGG--
--HHHHHHHHHHTTTGGG--
--HHHHHHHHHHHHHHHH--
--HHHHHHHHHHHHHHHHT-
--HHHHHHHHHHHHHHHH--
--HHHHHHHHHHTHHHHHT-
--HHHHHHHHTTTHHHHHT-
--HHHHHHHHHTTHHHHHT-
--HHHHHHHHHTTTTGGG--
--HHHHHHHHHTTTTGGG--
--HHHHHHHHHHTHHHHHT-
--HHHHHHHHHHHTGGGS--
--HHHHHHHHHHHHHHHH--
--HHHHHHHHHHHTTTTT--
--HHHHHHHHHHHTGGGT--
--HHHHHHHHHHHTGGGT--
--HHHHHHHHHHHTTTTT--
--HHHHHHHHHHHTTGGG--
--HHHHHHHHHTTGGGGT--
--HHHHHHHHHHTHHHHH--
--HHHHHHHHHHHHHHHH--
--HHHHHHHHTTSHHHHH--
--HHHHHHHHHHHHHHHH--
--HHHHHHHHHTTHHHHH--
--HHHHHHHHHTTTTTTT--
--HHHHHHHHHHHHHHHH--
--HHHHHHHHHHHHHHHH--
--HHHHHHHHHHHHHHHH--
--HHHHHHHHHHHHHHHH--
--HHHHHHHHHHHHHHHH--
--HHHHHHHHHHHHHHHS--
--HHHHHHHHHHHHHTTS--
--HHHHHHHHHHHHHHHH--
--HHHHHHHHHHHHHHHT--
--HHHHHHHHHHHHHHHH--
--HHHHHHHHHHHHHHHH--
--HHHHHHHHHHHHHHHH--
--HHHHHHHHHHHHHHHH--
--HHHHHHHHHHHHHHHH--
--HHHHHHHHHHHHHHHH--
--HHHHHHHHHHHHHHHH--
--HHHHHHHHHHHHHHHH--
--HHHHHHHHHHHHHHHH--
--HHHHHHHHHHHHHHHH--
--HHHHHHHHHHHHHTTT--
--HHHHHHHHHHHHHHTT--
--HHHHHHHHHHHHHHHH--
--HHHHHHHHHHHHHHHH--
--HHHHHHHHHHHHHHHH--
--HHHHHHHHHHHHHHHH--
--HHHHHHHHHHHHHHHH--
--HHHHHHHHHHHHHHHHT-
--HHHHHHHHHHHHHHHH--
--HHHHHHHHHHHHHHHH--
--HHHHHHHHHHHHHHHHT-
--HHHHHHHHHHHHHHHTT-
--HHHHHHHHHHHHHHHHT-
--HHHHHHHHHHHHHHHHT-
--HHHHHHHHHHHHHHHHT-
--HHHHHHHHHHHHHHHHT-
--HHHHHHHHHHHHHHHH--
--HHHHHHHHHHHHHHTTT-
--HHHHHHHHHHHHHHHH--
--HHHHHHHHHHHHHHHHH-
--HHHHHHHHHHHHHHHHT-
--HHHHHHHHHHHHHHHHH-
--HHHHHHHHHHHHHHHHT-
--HHHHHHHHHHHHHHHHT-
--HHHHHHHHHHHHHHHHH-
--HHHHHHHHHHHHHHHHH-
--HHHHHHHHHHHHHHHHT-
--HHHHHHHHHHHHHHHHT-
--HHHHHHHHHHHHHHHHT-
--HHHHHHHHHHHHHHTTT-
--HHHHHHHHHHHHHHHHT-
-HHHHHHHHHHHHHHHHHH-
-HHHHHHHHHHHHHHHHTT-
-HHHHHHHHHHHHHHHHHH-
-HHHHHHHHHHHHHHHHHH-
-HHHHHHHHHHHHHHHHHH-
-HHHHHHHHHHHHHHHHHH-
-HHHHHHHHHHHHHHHHHH-
-HHHHHHHHHHHHHHHHHH-
-HHHHHHHHHHHHHHHHHT-
-HHHHHHHHHHHHHHHHHH-
-HHHHHHHHHHHHHHHHHH-
-HHHHHHHHHHHHHHHHHH-
-HHHHHHHHHHHHHHHHHH-
-HHHHHHHHHHHHHHHHTT-
-HHHHHHHHHHHHHHHHHT-
-HHHHHHHHHHHHHHHHHT-
-HHHHHHHHHHHHHHHHHT-
-HHHHHHHHHHHHHHHHTT-
-HHHHHHHHHHHHHHHHTT-
-HHHHHHHHHHHHHHHHHT-
-HHHHHHHHHHHHHHHHHT-
-HHHHHHHHHHHHHHHTT--
-HHHHHHHHHHHHHHHHHH-
-HHHHHHHHHHHHHHHHT--
-TTTHHHHHHHHHHHHTTT-
-TTTHHHHHHHHHHHHTT--
-TTHHHHHHHHHHHHHHH--
-HHHHHHHHHHHHHHHHHT-
-HHHHHHHHHHHHHHHHH--
-HHHHHHHHHHHHHHHTT--
-HHHHHHHHHHHHHHHHHT-
-HHHHHHHHHHHHHHHHHT-
-HHHHHHHHHHHHHHHHHT-
-HHHHHHHHHHHHHHHTT--
-HHHHHHHHHHHHHHHTT--
-HHHHHHHHHHHHHHHHH--
-HHHHHHHHHHHHHHHHH--
-HHHHHHHHHHHHHHHHH--
-HHHHHHHHHHHHHHHHT--
-HHHHHHHHHHHHHHHHH--
-HHHHHHHHHHHHHHHTT--
-HHHHHHHHHHHHHHHHH--
-HHHHHHHHHHHHHHHTT--
-HHHHHHHHHHHHHHHGGG-
-HHHHHHHHHHHHHHHHHH-
-HHHHHHHHHHHHHHHHHT-
-HHHHHHHHHHHHHHHHHT-
-HHHHHHHHHHHHHHHTT--
-HHHHHHHHHHHHHHHHHT-
-HHHHHHHHHHHHHHHHH--
-HHHHHHHHHHHHHHHHH--
-HHHHHHHHHHHHHHHHH--
-HHHHHHHHHHHHHHHHHH-
-HHHHHHHHHHHHHHHHHT-
-HHHHHHHHHHHHHHHHHH-
-HHHHHHHHHHHHHHHHHH-
-HHHHHHHHHHHHHHHHHH-
-HHHHHHHHHHHHHHHHHH-
-HHHHHHHHHHHHHHHHHT-
-HHHHHHHHHHHHHHHHHT-
-HHHHHHHHHHHHHHHHHH-
-HHHHHHHHHHHHHHHHHH-
-HHHHHHHHHHHHHHHHHH-
-HHHHHHHHHHHHHHHHHH-
--HHHHHHHHHHHHHHTT--
-HHHHHHHHHHHHHHHHHH-
-HHHHHHHHHHHHHHHHHH-
-HHHHHHHHHHHHHHHHHH-
-HHHHHHHHHHHHHHHTTT-
--HHHHHHHHHHHHHHHTT-
-HHHHHHHHHHHHHHHTTT-
-HHHHHHHHHHHHHHHTTT-
-HHHHHHHHHHHHHHHTTT-
-HHHHHHHHHHHHHHHHHH-
-HHHHHHHHHHHHHHHTTT-
-HHHHHHHHHHHHHHHHHH-
-HHHHHHHHHHHHHHHTTT-
-HHHHHHHHHHHHHHHTTT-
-HHHHHHHHHHHHHHHHHH-
-HHHHHHHHHHHHHHHHHH-
-HHHHHHHHHHHHHHHHHH-
-HHHHHHHHHHHHHHTTTT-
-HHHHHHHHHHHHHHHTTT-
-HHHHHHHHHHHHHHHHHH-
-HHHHHHHHHHHHHHHHHH-
-HHHHHHHHHHHHHHHHHH-
-HHHHHHHHHHHHHHHHTT-
-HHHHHHHHHHHHHHHHHH-
-HHHHHHHHHHHHHHHHHH-
-HHHHHHHHHHHHHHHHHH-
-HHHHHHHHHHHHHHHHHH-
-HHHHHHHHHHHHHHHHHH-
-HHHHHHHHHHHHHHHHHH-
-HHHHHHHHHHHHHHHHHH-
-HHHHHHHHHHHHHHHHHH-
-HHHHHHHHHHHHHHHHHH-
-HHHHHHHHHHHHHHHHHH-
-HHHHHHHHHHHHHHHHHT-
-HHHHHHHHHHHHHHHHHT-
-HHHHHHHHHHHHHHHHHH-
-HHHHHHHHHHHHHHHHHH-
-HHHHHHHHHHHHHHHHHH-
-HHHHHHHHHHHHHHHTTT-
-HHHHHHHHHHHHHHHHH--
-HHHHHHHHHHHHHHHTT--
-HHHHHHHHHHHHHHHHHT-
-HHHHHHHHHHHHHHHHTT-
-HHHHHHHHHHHHHHHTT--
-HHHHHHHHHHHHHHHHHH-
-HHHHHHHHHHHHHHHHHH-
--HHHHHHHHHHHHHHHHH-
-HHHHHHHHHHHHHHHHTT-
-HHHHHHHHHHHHHHHHHH-
-HHHHHHHHHHHHHHHHHH-
--HHHHHHHHHHHHHHHTT-
--HHHHHHHHHHHHHHHTT-
--HHHHHHHHHHHHHHHTT-
--HHHHHHHHHHHHHHHTT-
--HHHHHHHHHHHHHHHHH-
--HHHHHHHHHHHHHHHTT-
--HHHHHHHHHHHHHHHTT-
--HHHHHHHHHHHHHHHTT-
--HHHHHHHHHHHHHHHTT-
--HHHHHHHHHHHHHHHTT-
--HHHHHHHHHHHHHHHTT-
--HHHHHHHHHHHHHHHTT-
--HHHHHHHHHHHHHHHHH-
--HHHHHHHHHHHHHHHTT-
--HHHHHHHHHHHHHHHHH-
--HHHHHHHHHHHHHHHTT-
--HHHHHHHHHHHHHHHHH-
--HHHHHHHHHHHHHHHHH-
--HHHHHHHHHHHHHHTTT-
--HHHHHHHHHHHHHHHHH-
--HHHHHHHHHHHHHHHHH-
--HHHHHHHHHHHHHHHTT-
--HHHHHHHHHHHHHHHTT-
--HHHHHHHHHHHHHHHTT-
--HHHHHHHHHHHHHHHTT-
-THHHHHHHHHHHHHHHHH-
--HHHHHHHHHHHHHHHTT-
--HHHHHHHHHHHHHHHHH-
--HHHHHHHHHHHHHHHHH-
--HHHHHHHHHHHHHHHHH-
--HHHHHHHHHHHHHHHHH-
--HHHHHHHHHHHHHHHTT-
--HHHHHHHHHHHHHHHHH-
--HHHHHHHHHHHHHHHHH-
--HHHHHHHHHHHHHHHH--
--HHHHHHHHHHHHHHHHH-
--HHHHHHHHHHHHHHHHH-
--HHHHHHHHHHHHHHHHH-
--HHHHHHHHHHHHHHHHH-
--HHHHHHHHHHHHHHHHH-
--HHHHHHHHHHHHHHHHH-
--HHHHHHHHHHHHHHHHH-
--HHHHHHHHHHHHHHHHH-
--HHHHHHHHHHHHHHHHH-
--HHHHHHHHHHHHHHHHH-
--HHHHHHHHHHHHHHHTT-
--HHHHHHHHHHHHHHHHH-
--HHHHHHHHHHHHHHHHH-
--HHHHHHHHHHHHHHHTT-
--HHHHHHHHHHHHHHHHH-
--HHHHHHHHHHHHHHHHH-
--HHHHHHHHHHHHHHHTT-
--HHHHHHHHHHHHHHHH--
--HHHHHHHHHHHHHHHH--
--HHHHHHHHHHHHHHHHH-
--HHHHHHHHHHHHHHHHH-
--HHHHHHHHHHHHHHHHH-
--HHHHHHHHHHHHHHHHH-
--HHHHHHHHHHHHHHHHH-
--HHHHHHHHHHHHHHHTT-
--HHHHHHHHHHHHHHHTT-
--HHHHHHHHHHHHHHHHT-
--HHHHHHHHHHHHHHHHT-
--HHHHHHHHHHHHHHHHT-
--HHHHHHHHHHHHHHHHT-
--HHHHHHHHHHHHHHHHT-
--HHHHHHHHHHHHHHHHH-
--HHHHHHHHHHHHHHHHH-
--HHHHHHHHHHHHHHHTT-
--HHHHHHHHHHHHHHHTT-
--HHHHHHHHHHHHHHHTT-
--HHHHHHHHHHHHHHHT--
--HHHHHHHHHHHHHHHHT-
--HHHHHHHHHHHHHHHH--
--HHHHHHHHHHHHHHHHT-
--HHHHHHHHHHHHHHHHH-
--HHHHHHHHHHHHHHHHH-
--HHHHHHHHHHHHHHHHH-
--HHHHHHHHHHHHHHHHH-
--HHHHHHHHHHHHHHHHH-
--HHHHHHHHHHHHHHHTT-
--HHHHHHHHHHHHHHHTT-
--HHHHHHHHHHHHHHHHH-
--HHHHHHHHHHHHHHHTT-
--HHHHHHHHHHHHHHHTT-
--HHHHHHHHHHHHHHHHH-
--HHHHHHHHHHHHHHHHH-
--HHHHHHHHHHHHHHHTT-
--HHHHHHHHHHHHHHHTT-
--HHHHHHHHHHHHHHTTT-
--HHHHHHHHHHHHHHHTT-
--HHHHHHHHHHHHHHHHH-
--HHHHHHHHHHHHHHHHH-
--HHHHHHHHHHHHHHHHH-
--HHHHHHHHHHHHHHHHT-
--HHHHHHHHHHHHHHHHT-
--HHHHHHHHHHHHHHHHT-
--HHHHHHHHHHHHHHHHH-
--HHHHHHHHHHHHHHHHH-
--HHHHHHHHHHHHHHHHT-
--HHHHHHHHHHHHHHHTT-
--HHHHHHHHHHHHHHH---
--HHHHHHHHHHHHHHHTT-
--HHHHHHHHHHHHHHHH--
--HHHHHHHHHHHHHHHT--
--HHHHHHHHHHHHHHHT--
--HHHHHHHHHHHHHTTT--
--HHHHHHHHHHHHHHHH--
--HHHHHHHHHHHHHHTT--
--HHHHHHHHHHHHHHHH--
--HHHHHHHHHHHHHHTT--
--HHHHHHHHHHHHHHHH--
--HHHHHHHHHHHHHHHT--
--HHHHHHHHHHHHHHTT--
--HHHHHHHHHHHHHHHH--
--HHHHHHHHHHHHHHHH--
--HHHHHHHHHHHHHHTT--
--HHHHHHHHHHHHHHTT--
--HHHHHHHHHHHHHHHH--
--HHHHHHHHHHHHHHHHT-
--HHHHHHHHHHHHHHHHH-
--HHHHHHHHHHHHHHHTT-
--HHHHHHHHHHHHHHHTT-
--HHHHHHHHHHHHHHHTT-
--HHHHHHHHHHHHHHHTT-
--HHHHHHHHHHHHHHTT--
--HHHHHHHHHHHHHHH---
--HHHHHHHHHHHHHHHT--
--HHHHHHHHHHHHHHHT--
--HHHHHHHHHHHHHHHT--
--HHHHHHHHHHHHHHHT--
--HHHHHHHHHHHHHHHT--
--HHHHHHHHHHHHHHTT--
--HHHHHHHHHHHHHTS---
--HHHHHHHHHHHHHHTT--
--HHHHHHHHHHHHHHHS--
--HHHHHHHHHHHHHHT---
--HHHHHHHHHHHHHHHT--
--HHHHHHHHHHHHHHTTT-
--HHHHHHHHHHHHHHTS--
--HHHHHHHHHHHHHHHT--
--HHHHHHHHHHHHHHH---
--HHHHHHHHHHHHHHH---
--HHHHHHHHHHHHHHHT--
--HHHHHHHHHHHHHHTT--
--HHHHHHHHHHHHHHTT--
--HHHHHHHHHHHHHHHT--
--TTHHHHHHHHHHHHHHT-
--HHHHHHHHHHHHHHHHT-
--HHHHHHHHHHHHHHHH--
--HHHHHHHHHHHHHHHHH-
--HHHHHHHHHHHHHHHHH-
--HHHHHHHHHHHHHHHHH-
--HHHHHHHHHHHHHHHTT-
--HHHHHHHHHHHHHHHTT-
--HHHHHHHHHHHHHHHH--
--HHHHHHHHHHHHHHHHH-
--HHHHHHHHHHHHHHHHT-
--HHHHHHHHHHHHHHHHH-
--HHHHHHHHHHHHHHHTT-
--HHHHHHHHHHHHTTGGG-
--HHHHHHHHHTTTTTTTT-
--HHHHHHHHHHH-HHHH--
--HHHHHHHHHHH-TTGGG-
--HHHHHHHHHTS-TTGGG-
--HHHHHHHHHHS-GGGGT-
--HHHHHHHHTTS-HHHHT-
--HHHHHHHHTTTTHHHHH-
-THHHHHHHTTSS-HHHHH-
--HHHHHHHHTTS-TTTTT-
--HHHHHHHHTT--TTTTT-
--HHHHHHHHTT--TTTTT-
--HHHHHHHHHH--TTTTT-
--HHHHHHHHTT--HHHHH-
--HHHHHHHHHHS-HHHHT-
--HHHHHHHHTTS-TTGGG-
--HHHHHHHHHHS-TTTTT-
--HHHHHHHHTTS-TTGGG-
--HHHHHHHHTTTTTTTTT-
--HHHHHHHHHHH-TTGGG-
--HHHHHHHHHTT-TTGGG-
--HHHHHHHHHTS-TTGGG-
--HHHHHHHHHHT-HHHHT-
--HHHHHHHHHSS-TTTTT-
--HHHHHHHHTT--TTTTT-
--HHHHHHHHHTS-TTGGG-
--HHHHHHHHHTTTHHHHH-
--HHHHHHHHTTT-TTTTT-
--HHHHHHHHHHH-TTTTT-
--HHHHHHHHHHH-TTTT--
--HHHHHHHHHTT-GGGG--
--HHHHHHHHHHH-GGGGT-
--HHHHHHHHHTS-GGGGT-
--HHHHHHHHHHHGGGGGT-
--HHHHHHHHHHH-GGGG--
--HHHHHHHHTTT-GGGGG-
--HHHHHHHHHTT-GGGGG-
--HHHHHHHHHTT-GGGGG-
--SHHHHHHHHHT-GGGGG-
--TTHHHHHHHHT-GGGGG-
--HHHHHHHHHTT-GGGGG-
--HHHHHHHHHHH-GGGGG-
--HHHHHHHHHHH-GGGGG-
--HHHHHHHHTTT-TTGGG-
--HHHHHHHHHTT-GGGGG-
--HHHHHHHHHTT--GGG--
--HHHHHHHHHHH-HHHHH-
--HHHHHHHHHTT-HHHHH-
--HHHHHHHHHTT-GGGT--
--HHHHHHHHHTT-THHHH-
--HHHHHHHHGGGTHHHH--
--HHHHHHHHHHT-GGGT--
--HHHHHHHHHHTSGGGGT-
--HHHHHHHHHTTSTTGGG-
--HHHHHHHHHHTTTTTTT-
-THHHHHHHHHHT-TTGGG-
-HHHHHHHHHHHTTHHHHT-
-HHHHHHHHHHTT-HHHHT-
-HHHHHHHHHHTTSHHHHH-
-HHHHHHHHHHTT-TTGGG-
-HHHHHHHHHHHTTGGGGT-
-HHHHHHHHHHHTTHHHH--
-HHHHHHHHHHTT-GGGGT-
-HHHHHHHHHHGGGTHHHH-
-HHHHHHHHHHTT--HHHH-
-HHHHHHHHHHTT-THHHH-
-HHHHHHHHTTTT-GGGT--
-HHHHHHHHTTTTTHHHHH-
-HHHHHHHHTTTTTGGGT--
-HHHHHHHTTTTTTGGGGT-
-HHHHHHHTTTTTS-GGGT-
-HHHHHHHHHHTTS-GGGT-
-HHHHHHHHHHGGGTTGGG-
-HHHHHHHHHHTT-TTGGG-
-HHHHHHHHHHTTTTHHHH-
-HHHHHHHHHHGGGHHHH--
-HHHHHHHTTSGGGGGGT--
-HHHHHHHHTTGGGTTTTT-
-HHHHHHHHHSGGGHHHHH-
-HHHHHHHTT-GGGHHHH--
-HHHHHHHTT-TT-HHHH--
-HHHHHHHTT-TTSGGGT--
-HHHHHHHTTTGGGHHHHH-
-HHHHHHHHHSTTS-GGGG-
-HHHHHHHHHTTT-HHHH--
-HHHHHHHHH-GGGTTGGG-
-HHHHHHHTTSTT-GGGGG-
-HHHHHHHTTSTT-GGGGT-
-HHHHHHHHHHGGGHHHHH-
-HHHHHHHHTTTT-TTTT--
-HHHHHHHHHHTTSHHHHT-
-HHHHHHHHHHTTTHHHHT-
-HHHHHHHHHSTT-TTTTT-
-HHHHHHHHHTGGGTTGGG-
-HHHHHHHHHTGGGSGGG--
-HHHHHHHHHHGGGTTTTT-
-HHHHHHHHHHGGGHHHHT-
-HHHHHHHHHSGGGHHHHH-
-HHHHHHHHTTGGGTTGGG-
-HHHHHHHTTTGGGHHHHT-
-HHHHHHHTTSTTSHHHHT-
-HHHHHHHTTTTT-HHHHT-
-HHHHHHHTTTTT-TTGGG-
-HHHHHHHHTTGGGHHHHT-
-HHHHHHHHTSTTTHHHHH-
-HHHHHHHHTSTTTGGGG--
-HHHHHHHHTTHHHHGGG--
-HHHHHHHHTTTTTTTGGG-
--HHHHHHHHHTT-HHHHH-
-HHHHHHHHHHGGGTTGGG-
-HHHHHHHTTSTT-TTGGG-
-HHHHHHHHHTTT-HHHHT-
-HHHHHHHHHSTT-TTGGG-
-HHHHHHHHHTGGGHHHHT-
-HHHHHHHHTTGGGHHHH--
-HHHHHHHHHTTT-HHHHT-
-HHHHHHHHTTTT-TTTTT-
-HHHHHHHHHHTT-GGGGG-
-HHHHHHHTTTTTSTTGGG-
-HHHHHHHHHSGGGTTGGG-
-HHHHHHHHTSTT-TTTT--
-HHHHHHHTTTGGGTTGGG-
-HHHHHHHTTTTT-TTGGG-
-HHHHHHHTT-GGGHHHHT-
-HHHHHHHHHSGGGHHHHH-
-HHHHHHHHHHGGGHHHHT-
-HHHHHHHGGGGGGTTGGG-
-HHHHHHHHTTGGGHHHHT-
-HHHHHHHHHHTT-TTGGG-
-HHHHHHHHTTTTSTTGGG-
-HHHHHHHHTTTTTTTGGG-
-HHHHHHHHHHGGGHHHHT-
-HHHHHHHTTTTT-TTGGG-
-HHHHHHHHTTTT-TGGG--
--HHHHHHHHTSTTTTTTT-
-HHHHHHHHTTTTTGGGG--
-HHHHHHHHHTTTSHHHHH-
-HHHHHHHHHTTT-HHHH--
-HHHHHHHHHGGG-HHHH--
-HHHHHHHHTTGGGTTGGG-
-HHHHHHHHHHGGGTTTTT-
-HHHHHHHHHSTT-HHHH--
-HHHHHHHHHHTT-TTGGG-
-HHHHHHHTTTTTTHHHH--
-HHHHHHHHTSTT-TTGGG-
-HHHHHHHHHSGGGHHHHH-
-HHHHHHHHHTTT-HHHHH-
-HHHHHHHHHHGGGGGGG--
--HHHHHHHSSGGGTTTTT-
-HHHHHHHHHTTT-TTGGG-
-HHHHHHHHTTTT--GGGT-
-HHHHHHHHTTTT-THHHH-
-HHHHHHHHHTTT-SSTTT-
-HHHHHHHHTSGGGHHHHT-
-HHHHHHHHTTGGGTTGGG-
-HHHHHHHHTSGGGTTGGG-
-HHHHHHHHTTTT-TTGGG-
-HHHHHHHHHTTT-TTTTT-
-HHHHHHHHHSTT-HHHHT-
-HHHHHHHHHTTT-TTGGG-
-HHHHHHHHHHTTTTTTTT-
-HHHHHHHHHHTT-TTTTT-
-HHHHHHHTT-GGGHHHHH-
-HHHHHHHTT-TTTHHHHH-
-HHHHHHHHHTTT-HHHHH-
-HHHHHHHHHSGGGHHHHH-
-HHHHHHHHHSTT-HHHHH-
-HHHHHHHHHTTTTHHHHT-
-HHHHHHHHHTTT-TTTT--
-HHHHHHHHHTTTTTTGGG-
-HHHHHHHHHSTTTGGGTT-
-HHHHHHHHHSGGGTTGGG-
-HHHHHHHHTTGGGTTGGG-
-HHHHHHHHHHGGGTTGGG-
-HHHHHHHHHHHTTHHHHH-
-HHHHHHHHHHGGGTTTTT-
-HHHHHHHHHHHTTHHHHT-
-HHHHHHHHHHHTTHHHHH-
-HHHHHHHHHHHTTHHHHH-
-HHHHHHHHHHHHTHHHHT-
-HHHHHHHHHHHHTTTGGG-
-HHHHHHHHHHHHTHHHHH-
-HHHHHHHHHHHTTTTGGG-
-HHHHHHHHHHHHSTGGGG-
-HHHHHHHHHHHHTTTGGG-
-HHHHHHHHHHHHTHHHH--
-HHHHHHHHHHHHTHHHHT-
-HHHHHHHHHHTT-HHHH--
-HHHHHHHHHHHHSHHHH--
-HHHHHHHHHHHH-TTTTT-
-HHHHHHHHHHTT-HHHHT-
-HHHHHHHHHHHHSHHHHT-
-HHHHHHHHHHHH-HHHHT-
-HHHHHHHHHHHH-HHHHH-
-HHHHHHHHHHHHSHHHHT-
-HHHHHHHHHHHH-HHHHH-
-HHHHHHHHHHHH-TTGGG-
-HHHHHHHHHHHHSHHHHH-
-HHHHHHHHHHHHSTTTTT-
-HHHHHHHHHHHHSHHHHT-
-HHHHHHHHHHHHSGGGG--
-HHHHHHHHHHHH-GGGG--
-HHHHHHHHHHHHSGGGG--
-HHHHHHHHHHHHTHHHHT-
-HHHHHHHHHHHHTHHHHH-
-HHHHHHHHHHHHSHHHHH-
-HHHHHHHHHHHHHHHHHT-
-HHHHHHHHHHTT-TTGGG-
-HHHHHHHHHHHHSTTTTT-
-HHHHHHHHHTTT-HHHHT-
-HHHHHHHHHHHHTTTGGG-
-HHHHHHHHHHHH-STTT--
-HHHHHHHHHHHH-HHHHH-
-HHHHHHHHHHHHSTTTT--
-HHHHHHHHHHHH-SGGG--
-HHHHHHHHHHHHSTTGGG-
-HHHHHHHHHHHHHTTGGG-
-HHHHHHHHHHHH-HHHH--
-HHHHHHHHHTTTSHHHH--
-HHHHHHHHHHHH-HHHHT-
-HHHHHHHHHHHH-HHHHT-
-HHHHHHHHHHHH-HHHH--
-HHHHHHHHHHTT-GGGS--
-HHHHHHHHHHHHSGGGS--
-HHHHHHHHHHHH-GGGT--
-HHHHHHHHHHHH-GGGS--
-HHHHHHHHHHTT-GGGG--
-HHHHHHHHHHHH-GGGT--
-HHHHHHHHHHHH-GGGG--
-HHHHHHHHHHTT-GGGG--
-HHHHHHHHHTTT-GGGT--
-HHHHHHHHHHHHSGGGS--
-HHHHHHHHHHTT-GGGG--
-HHHHHHHHHHHHSTTGGG-
--HHHHHHHHHHH-HHHH--
-HHHHHHHHHHHH-HHHHH-
-HHHHHHHHHHHH-HHHHH-
-HHHHHHHHHHTT-HHHHT-
-HHHHHHHHHHHH-HHHHT-
-HHHHHHHHHTTTSHHHHT-
-HHHHHHHHHHHHSHHHHT-
-HHHHHHHHHHHHSHHHHH-
-HHHHHHHHHHHH-HHHHH-
-HHHHHHHHHHHH-HHHHH-
-HHHHHHHHHHHH-HHHHH-
-HHHHHHHHHHHH-HHHHH-
-HHHHHHHHHHTT-HHHHH-
-HHHHHHHHHHHH-HHHHT-
-HHHHHHHHHHHHSHHHHH-
-HHHHHHHHHHTT-HHHHH-
-HHHHHHHHHHHH-HHHHH-
-HHHHHHHHHHHHSHHHHH-
-HHHHHHHHHHHHSHHHHH-
-HHHHHHHHHHHH-HHHHH-
-HHHHHHHHHHTT-HHHHT-
-HHHHHHHHHHHHSHHHHH-
-HHHHHHHHHHHHHHHHHT-
-HHHHHHHHHHHHSTHHHH-
-HHHHHHHHHHHH-HHHH--
-HHHHHHHHHHHH-HHHHH-
-HHHHHHHHHHHHTGGGGT-
-HHHHHHHHHHHHSHHHHH-
-HHHHHHHHHHHH-HHHHH-
-HHHHHHHHHHHH-HHHHH-
-HHHHHHHHHHHHSTTGGG-
-HHHHHHHHHHHHSHHHHH-
-HHHHHHHHHTTT-HHHH--
-HHHHHHHHHHHH-HHHHT-
-HHHHHHHHHHHH-GGGGT-
-HHHHHHHHHHHHSTTGGG-
-HHHHHHHHHHHHSHHHH--
--HHHHHHHHHHH-TTGGG-
-HHHHHHHHHTTT-HHHHT-
-HHHHHHHHHHHHSHHHHT-
-HHHHHHHHHHHHSHHHH--
-HHHHHHHHHHHH-HHHHH-
-HHHHHHHHHHHH-HHHHT-
-HHHHHHHHHHHHHHHHHT-
-HHHHHHHHHHTT-GGGTT-
-HHHHHHHHHHHH-HHHH--
-HHHHHHHHHTTT-GGGT--
-HHHHHHHHHHHH-HHHHH-
-HHHHHHHHHHHH-HHHHH-
-HHHHHHHHHHTTSHHHHH-
-HHHHHHHHHHHHHHHHHH-
-HHHHHHHHHHHHHHHHHH-
-HHHHHHHHHHTT-TTTTT-
-HHHHHHHHHHTT-HHHHH-
-HHHHHHHHHHHH-HHHHT-
-HHHHHHHHHHHH-HHHHH-
-HHHHHHHHHHHH-HHHHH-
-HHHHHHHHHHHHSHHHHT-
-HHHHHHHHHHHH-HHHHH-
-HHHHHHHHHHHH-HHHHH-
-HHHHHHHHHHHH-TTGGG-
-HHHHHHHHHTTTSTHHHH-
-HHHHHHHHHHHHTHHHHH-
-HHHHHHHHHHHH-HHHHH-
-HHHHHHHHHHHHSHHHHH-
-HHHHHHHHHHTT-TTTTT-
-HHHHHHHHHHHH-HHHHH-
-HHHHHHHHHHHHHHHHHH-
-HHHHHHHHHHHHTHHHHH-
-HHHHHHHHHHHHSHHHH--
-HHHHHHHHHHHH-HHHHH-
-TTHHHHHHHHHH-TTGGG-
-HHHHHHHHHHHH-HHHHH-
-HHHHHHHHHHTT-HHHHT-
-HHHHHHHHHHTT-HHHHT-
-HHHHHHHHHHHHHTTTTT-
-HHHHHHHHHHTT-HHHHH-
-HHHHHHHHHHTT-TTGGG-
-HHHHHHHHHTTTSHHHHH-
-HHHHHHHHHHHHTHHHHH-
-HHHHHHHHHHHHTHHHHH-
-HHHHHHHHHHHHTTTTTT-
-HHHHHHHHHHHHTHHHHH-
-HHHHHHHHHHHHSHHHHT-
-HHHHHHHHHHTTSHHHHT-
-HHHHHHHHHHHHSHHHH--
-HHHHHHHHHHHHSTTTTT-
-HHHHHHHHHHHHTHHHHH-
-HHHHHHHHHHHHSHHHHH-
-HHHHHHHHHHHHSHHHH--
-HHHHHHHHHHHHSTGGGT-
-HHHHHHHHHHHHSHHHHH-
-HHHHHHHHHHHH-HHHHH-
-HHHHHHHHHTTTSTTTTT-
-HHHHHHHHHHHHSHHHHH-
-HHHHHHHHHHHHSTTGGG-
-HHHHHHHHHHTT-HHHHT-
-HHHHHHHHHHHHTHHHHH-
-HHHHHHHHHHHHSHHHHH-
-HHHHHHHHHHHHSTTGGG-
-HHHHHHHHHHHHSHHHHT-
-HHHHHHHHHHHH-HHHHH-
-HHHHHHHHHHHH-HHHHH-
-HHHHHHHHHTTTSHHHHH-
-HHHHHHHHHHHHSHHHHH-
-HHHHHHHHHHHHSHHHHH-
-HHHHHHHHHHHH-HHHH--
-HHHHHHHHHHTTSHHHHH-
-HHHHHHHHHHHH-HHHHH-
-HHHHHHHHHHHHSHHHHT-
-HHHHHHHHHHHHSHHHHT-
-HHHHHHHHHHHHSHHHHT-
-HHHHHHHHHHHHSHHHHH-
-HHHHHHHHHHHHSHHHHH-
-HHHHHHHHHHHHSHHHHT-
-HHHHHHHHHHHHSTTTTT-
-HHHHHHHHHHHH-HHHHH-
-HHHHHHHHHHTT-HHHHH-
-HHHHHHHHHHHH-HHHHH-
-HHHHHHHHHHHHSTTGGG-
-HHHHHHHHHHHH-HHHHH-
-HHHHHHHHHHHH-HHHHH-
-HHHHHHHHHHHHSTTGGG-
-HHHHHHHHHHTTSTTTTT-
-HHHHHHHHHHHH-TTGGG-
-HHHHHHHHHHHH-TTGGG-
-HHHHHHHHHHHHSTTTTT-
-HHHHHHHHHHTTSTTGGG-
-HHHHHHHHHHHH-HHHHH-
-HHHHHHHHHHTTSHHHHT-
-HHHHHHHHHHHHSHHHHH-
-HHHHHHHHHHHHSHHHHT-
-HHHHHHHHHTTTSTTTTT-
-HHHHHHHHHTTTSTTTTT-
-HHHHHHHHHTTTSTTTTT-
-HHHHHHHHHHTTSHHHHT-
-HHHHHHHHHHHHHHHHHT-
-HHHHHHHHHTTTSHHHHT-
-HHHHHHHHHHHHSTTTTT-
-HHHHHHHHHHHHSHHHHT-
-HHHHHHHHHHHH-HHHHT-
-HHHHHHHHHHHH-HHHHT-
-HHHHHHHHHHTT-HHHHH-
-HHHHHHHHHHTTSHHHHH-
-HHHHHHHHHHHHSHHHHH-
-HHHHHHHHHHHHSHHHH--
-HHHHHHHHHHHHSHHHHH-
-HHHHHHHHHHTTSHHHH--
-HHHHHHHHHHHHHHHHHT-
-HHHHHHHHHHHHSHHHHH-
-HHHHHHHHHHHHHHHHHH-
-HHHHHHHHHHHHHGGGGT-
-HHHHHHHHHHHHSGGGGG-
-HHHHHHHHHHHHSGGGTT-
-HHHHHHHHHHHH-GGGS--
-HHHHHHHHHHHH-TTTTT-
-HHHHHHHHHHHHSTTTT--
-HHHHHHHHHHHHTTTTT--
-HHHHHHHHHHHHTGGGG--
-HHHHHHHHHHHTTTTGGG-
-HHHHHHHHHHHT-HHHHT-
-HHHHHHHHHHHTTHHHHT-
-HHHHHHHHHHHTTTTTTT-
-HHHHHHHHHHHTTHHHH--
-HHHHHHHHHHHT-HHHH--
-HHHHHHHHHHHTTGGGT--
-TTHHHHHHHHHTSGGGT--
-TTHHHHHHHHHT-HHHH--
-HHHHHHHHHHHTSHHHH--
-HHHHHHHHHHHTTHHHH--
-HHHHHHHHHHHTTTTTS--
-HHHHHHHHHHHTSTGGG--
-HHHHHHHHHHHTSHHHH--
-HHHHHHHHHHHT-HHHH--
-HHHHHHHHHHHTSHHHH--
-HHHHHHHHHHHTTHHHH--
-HHHHHHHHHHTTTGGGT--
-HHHHHHHHHHHTTGGGT--
-HHHHHHHHHHHT-GGGT--
-HHHHHHHHHHHTTHHHH--
-HHHHHHHHHHTT-GGGT--
-HHHHHHHHHHTT-GGGT--
-HHHHHHHHHHHTTGGGS--
-HHHHHHHHHHHTSGGGT--
-HHHHHHHHHHHTTGGGT--
-HHHHHHHHHHHTTGGGG--
-HHHHHHHHHHHTTHHHH--
-HHHHHHHHHHHTTTTTT--
-HHHHHHHHHHHHHGGGS--
-HHHHHHHHHHHHHTTTT--
-HHHHHHHHHHHTTHHHH--
-HHHHHHHHHHHHSHHHH--
-HHHHHHHHHHHTTTTTT--
-HHHHHHHHHHHTTHHHH--
-HHHHHHHHHHTTTTTTT--
-HHHHHHHHHHHTTSSTT--
-HHHHHHHHHHHTTGGGG--
-HHHHHHHHHHHTS-GGG--
-HHHHHHHHHHHTTHHHH--
-HHHHHHHHHHHTTTTTT--
-HHHHHHHHHHHTTGGGG--
-HHHHHHHHHHHTTHHHH--
-HHHHHHHHHHHTTHHHH--
-HHHHHHHHHHHTTHHHH--
-HHHHHHHHHHHHTHHHH--
-HHHHHHHHHTTTTGGGG--
-HHHHHHHHHTTTTHHHH--
-HHHHHHHHHHTTTGGGT--
-HHHHHHHHHHTTTGGGT--
-HHHHHHHHHHTTTTTTS--
-HHHHHHHHHTTTTTTTS--
-HHHHHHHHHH-SSTTTT--
-HHHHHHHHHTTTTHHHH--
-HHHHHHHHHHHTTHHHH--
-HHHHHHHHHHTTT-GGG--
-HHHHHHHHHHHTTTTTS--
-HHHHHHHHHTTTTHHHH--
-HHHHHHHHHHTTTTTTT--
-HHHHHHHHHHSTTTTTT--
-HHHHHHHHHHTTTHHHH--
-HHHHHHHHHHTTTTTTT--
-HHHHHHHHHHTTTHHHH--
-HHHHHHHHHTGGGHHHH--
-HHHHHHHHHHTTTHHHH--
-HHHHHHHHHHHTTHHHH--
-HHHHHHHHHHHTTGGGT--
-HHHHHHHHHTTTTHHHH--
-HHHHHHHHHHTTT-TTT--
-HHHHHHHHHTTTTGGGT--
-HHHHHHHHHHSTTHHHH--
-HHHHHHHHHHTSSHHHH--
-HHHHHHHHHHHTTTTTT--
-HHHHHHHHHHTTTHHHH--
-HHHHHHHHHHHSSHHHH--
-HHHHHHHHHHHTTTTGGG-
-HHHHHHHHHTTTTTTTT--
-HHHHHHHHHTTSSTTTT--
-HHHHHHHHHTTTTTTTS--
-HHHHHHHHHTTTTTTTTT-
-HHHHHHHHHTTTTTTTS--
-HHHHHHHHHHTTTTTTS--
-HHHHHHHHHHTTTTTTTT-
-HHHHHHHHHHS--TTTTT-
-HHHHHHHHHHTTTTTTS--
-HHHHHHHHHHTTTTTTS--
-HHHHHHHHHTTS-TTTS--
-HHHHHHHHHTTTTTTTTT-
-HHHHHHHHHTTTTTTTTT-
-HHHHHHHHHTTTTGGGTT-
-HHHHHHHHHHHTTGGGTT-
-HHHHHHHHHTTTTGGGTT-
-HHHHHHHHHTTTTGGGTT-
-HHHHHHHHHHHTTGGGTT-
-HHHHHHHHHHHTTGGGTT-
-HHHHHHHHHHSTTGGGTT-
-HHHHHHHHTTTTTGGGS--
-HHHHHHHHTTTTTGGGS--
--HHHHHHHHTTTTGGGTT-
-HHHHHHHHTTTTTGGGS--
-HHHHHHHHTTTSSGGGS--
-HHHHHHHHHHHTTGGGS--
-HHHHHHHHTTTTTTTSS--
-HHHHHHHHTTTTTGGGS--
-HHHHHHHHHHHTTHHHH--
-HHHHHHHHHHHTTHHHH--
-HHHHHHHHTTTTTHHHH--
-HHHHHHHHHHHTTHHHH--
-HHHHHHHHHTTTTTTSS--
-HHHHHHHHHHTTTGGGTT-
-HHHHHHHHHTTTTGGGTT-
-HHHHHHHHHTTTTTTTTT-
-HHHHHHHHHTTTTTTTTT-
-HHHHHHHHHHHSSTTTTT-
-HHHHHHHHHHSS-TTTS--
-HHHHHHHHHTSS-HHHHH-
-HHHHHHHHHTSS-TTTS--
-THHHHHHHHHSS-TTTTT-
-HHHHHHHHTTSS-TTTTT-
-HHHHHHHHTTSS-TTTS--
-THHHHHHHHTTTTTTTTT-
-HHHHHHHHHTTTTTTTTT-
-HHHHHHHHHTTS-TTTTT-
-HHHHHHHHTTTTTTTTTT-
-HHHHHHHHHTSS-TTTTT-
-HHHHHHHHTTSS-TTTTT-
-HHHHHHHHTTSS-TTTTT-
-HHHHHHHHHHSS-GGGTT-
-HHHHHHHHHHTS-GGGTT-
-HHHHHHHHTTSS-TTTTT-
-HHHHHHHHHTTS-TTTTT-
-HHHHHHHHTTTS-TTTTT-
-HHHHHHHHHHHTTGGGT--
-HHHHHHHHHTTTTGGGTT-
-HHHHHHHHHTTTTTTTTT-
-HHHHHHHHHTSS-TTTTT-
-HHHHHHHHHTTTTTTTTT-
-TTHHHHHHHTTTTTTTS--
-HHHHHHHHHTTTTGGGTT-
-HHHHHHHHHHHTTTTTTT-
-HHHHHHHHHHHTTTTSS--
-HHHHHHHHHTTTTTTTTT-
-HHHHHHHHHTTTTTTTTT-
-HHHHHHHHHTTTTTTTTT-
-HHHHHHHHHTTTTGGGTT-
-HHHHHHHHHHHTTTT-S--
-HHHHHHHHHHHTTSS-S--
-HHHHHHHHHHHTTTTSTT-
-HHHHHHHHHHHTTTTSS--
-HHHHHHHHHHHTTTTTT--
-HHHHHHHHHHHTTTTTT--
-HHHHHHHHHHHTTTTTT--
-HHHHHHHHHHHTTTTTT--
-HHHHHHHHHHHTTTTTTT-
-HHHHHHHHHTTTTTTTT--
-HHHHHHHHHHHTTTTTT--
-HHHHHHHHHHHTTTTTS--
-HHHHHHHHHTTTTTTSS--
-HHHHHHHHHTTTTTTTT--
-HHHHHHHHHHHGGGGTTT-
-HHHHHHHHHHHTTTTTT--
-HHHHHHHHHTTTTSSTT--
-HHHHHHHHHTTTTTTTT--
-HHHHHHHHHHHHTGGGS--
-HHHHHHHHHHHTTSGGGT-
-HHHHHHHHHTTTTTHHHH-
-HHHHHHHHHHHTTGGGS--
-HHHHHHHHHHHTTTTSS--
-HHHHHHHHHTTTTSSTT--
-HHHHHHHHHHHTTS-S---
-HHHHHHHHHHHTTSSS---
-HHHHHHHHHHHGGGSS---
-HHHHHHHHHHHGGGSS---
-HHHHHHHHHHHGGGSS---
-HHHHHHHHHHHTTSSS---
-HHHHHHHHHHHGGGSS---
-HHHHHHHHHTTGGGSS---
-HHHHHHHHTTTGGGSS---
-HHHHHHHHHHHGGGTS---
-HHHHHHHHHHHTTTTS---
-HHHHHHHHHTTGGGSS---
-HHHHHHHHHTTGGGSS---
-HHHHHHHHHTTGGGSS---
-HHHHHHHHHTTGGGTS---
-HHHHHHHHHTTGGGTS---
-HHHHHHHHHHHGGGTS---
-HHHHHHHHTTTHHHHS---
-HHHHHHHHHTTGGGSS---
-HHHHHHHHHHHGGGSS---
-HHHHHHHHHHHHHHHS---
-HHHHHHHHHHHGGGTS---
-HHHHHHHHHTTGGGTS---
-HHHHHHHHHTTHHHHTT--
-HHHHHHHHHTTGGGTTT--
-HHHHHHHHHHHGGGTS---
-HHHHHHHHTTTGGGTS---
-HHHHHHHHTTTGGGTS---
-HHHHHHHHHTTGGGS----
-HHHHHHHHHTTGGGT----
-HHHHHHHHHHHHTTT----
-HHHHHHHHHHHHHHH----
-HHHHHHHHTTTGGGS----
-HHHHHHHHHHHGGGS----
-HHHHHHHHTTTTTTTT---
-HHHHHHHHHTTTTTS----
-HHHHHHHHTTTTTTS----
-HHHHHHHHHHHTTT-----
-HHHHHHHHHTTTTT-----
-HHHHHHHHHHHTTT-----
-HHHHHHHHHHHTTTS----
-HHHHHHHHHHHTTT-----
-HHHHHHHHHTTTTT-----
-HHHHHHHHHHHTTT-----
-HHHHHHHHHHHTTT-----
-HHHHHHHHHHHTTT-----
-HHHHHHHHHHHTTT-----
-HHHHHHHHHTTTTT-----
-HHHHHHHHHHSTTTS----
--HHHHHHHHTTTTT-----
-HHHHHHHHHTTTTT-----
-HHHHHHHHTTTTTTS----
-HHHHHHHHTTTTTTS----
-HHHHHHHHHTTTTT-----
-HHHHHHHHHTTTTT-----
-HHHHHHHHHHHTTTS----
-HHHHHHHHHTTTTTTT---
-HHHHHHHHTTTTTTSS---
-HHHHHHHHHTTTTTS----
-HHHHHHHHHTTTTTS----
-HHHHHHHHHTTTTTT----
-HHHHHHHHHHHTTTS----
-HHHHHHHHHTTTTTTT---
-HHHHHHHHTTTTTT-SS--
-HHHHHHHHHHHTTT-SS--
-HHHHHHHHHHHGGG-SS--
-HHHHHHHHHTTTTT-SS--
-HHHHHHHHHHHTTT-SS--
-HHHHHHHHTTTHHHHSS--
-HHHHHHHHTTTGGGSSS--
-HHHHHHHHTTTGGGTSS--
-HHHHHHHHHHHGGGSSS--
-HHHHHHHHTTTGGG-SS--
-HHHHHHHHHHHHHHHTS--
-HHHHHHHHTTTGGGSSS--
-HHHHHHHHHHHTTTSSS--
-HHHHHHHHHHHTTTSSS--
-HHHHHHHHHTTTTT-S---
-HHHHHHHHHTTTTTSSS--
-HHHHHHHHHHHTTTSSS--
-HHHHHHHHHTTTTTSS---
-HHHHHHHHHTTTTTTSS--
-HHHHHHHHHHHHHHHS---
-HHHHHHHHHHHTTTSSS--
-HHHHHHHHHHHHHHHSS--
-HHHHHHHHHHHHHHHSS--
-HHHHHHHHHTTGGGSSS--
-HHHHHHHHHHHGGGTSS--
-HHHHHHHHHHHGGGTS---
-HHHHHHHHHHHGGGSS---
-HHHHHHHHHHHHTTSSS--
-HHHHHHHHHHHHHTT----
-HHHHHHHHHHHTTTT----
-HHHHHHHHHTTTTTT----
-HHHHHHHHHTTTTSS----
-HHHHHHHHTTTTTTT----
-HHHHHHHHHHHTTTT----
-HHHHHHHHHHHTTTT----
-HHHHHHHHHHHTTTT-S--
-HHHHHHHHHHHTTTT-S--
-HHHHHHHHHHHTTSS-S--
-HHHHHHHHHTTGGGG----
-HHHHHHHHHTTGGGG----
-HHHHHHHHHHHGGGT----
-HHHHHHHHHHHHHHHH---
-HHHHHHHHHTTHHHHHS--
-HHHHHHHHHHHHHHHHS--
-HHHHHHHHHHHTTGGGS--
-HHHHHHHHHHHHHHHTS--
-HHHHHHHHHTTTTGGGS--
-HHHHHHHHHHHTTGGGS--
-HHHHHHHHHHTTTGGGS--
--HHHHHHHHTTGGGGGS--
-HHHHHHHHHTTGGGGGS--
-HHHHHHHHHTTTTTTTS--
-HHHHHHHHHTTHHHHHS--
-HHHHHHHHHHHGGGGTS--
-HHHHHHHHHTTSHHHH---
-HHHHHHHHHTTTGGGT---
-HHHHHHHHHHHHHHHHS--
-HHHHHHHHHTTHHHHHS--
-HHHHHHHHTTTSGGGTS--
-HHHHHHHHHHHHHHHH---
-HHHHHHHHTTTTTTTT---
-HHHHHHHHHHHTGGGS---
-HHHHHHHHHHHHHHHH---
-HHHHHHHHHTTTTTTT---
-HHHHHHHHHTTTTTTT---
-HHHHHHHHHTTTTGGG---
-HHHHHHHHHTTTTGGG---
-HHHHHHHHHHHTTGGG---
-HHHHHHHHHHHHHHHHS--
-HHHHHHHHHTTTTTTT---
-HHHHHHHHHHHTTGGG---
-HHHHHHHHHHHHTTTT---
-HHHHHHHHHTTTTGGG---
-HHHHHHHHTTTTTGGG---
-HHHHHHHHHHHTTTTS---
-HHHHHHHHHHHHHHHH---
-HHHHHHHHTTTTTTTT---
-HHHHHHHHTTTHHHHH---
-HHHHHHHHTTSSTTTS---
-HHHHHHHHTTSSGGGT---
-HHHHHHHHHHHSHHHH---
-HHHHHHHHHHHHHHHH---
-HHHHHHHHHHHHHHHH---
-TTHHHHHHTTTHHHHH---
-HHHHHHHHHTTHHHHH---
--HHHHHHHHTTTTTTT---
-HHHHHHHHHTTTTTTT---
--HHHHHHHHTTTTTTT---
-HHHHHHHHHTTTTTTT---
-HHHHHHHHHTTTTTTTS--
-HHHHHHHHHTTSHHHH---
-HHHHHHHHHTTHHHHT---
-HHHHHHHHHTTHHHHH---
-HHHHHHHHHTTSTTTS---
-HHHHHHHHHTTHHHHH---
-HHHHHHHHTTTTTTTS---
-HHHHHHHHHHHTHHHH---
-HHHHHHHHHHHTHHHHS--
-HHHHHHHHHTTTHHHH---
-HHHHHHHHTTTSHHHH---
-HHHHHHHHHHHHHHHH---
-HHHHHHHHHTTTTTTTS--
-HHHHHHHHHHHGGGGS---
-HHHHHHHHHTTSSGGGS--
-HHHHHHHHHTTGGGGGS--
-HHHHHHHHHHHGGGGGS--
-HHHHHHHHHTTGGGGS---
-HHHHHHHHHTTTTGGGS--
-HHHHHHHHHTTHHHHHS--
-HHHHHHHHHHHTTTTTS--
-HHHHHHHHHTTHHHHHS--
-HHHHHHHHHTTHHHHHS--
-HHHHHHHHHHHTTTTTS--
-HHHHHHHHHHHTTTTTS--
-HHHHHHHHHTTHHHHTS--
-HHHHHHHHHHHTTGGGS--
-HHHHHHHHHHHTTTTTS--
-HHHHHHHHHHHTTTTSS--
-HHHHHHHHHTTTTGGGS--
-HHHHHHHHHTTTTTTTS--
-HHHHHHHHHHTHHHHTS--
-HHHHHHHHHHTTTGGGS--
-HHHHHHHHHTTTTGGGS--
-HHHHHHHHHHHHHHHTS--
-HHHHHHHHHHHHHHHHS--
-HHHHHHHHHHHTTGGGS--
-HHHHHHHHHHHTTTTTS--
-HHHHHHHHHHSHHHHTS--
-HHHHHHHHHH-HHHHTS--
-HHHHHHHHHHTGGGGGS--
-HHHHHHHHTT-TTGGGS--
-HHHHHHHHHHSTTGGGS--
-HHHHHHHHHH-HHHHTS--
-HHHHHHHHHHSHHHHTS--
-HHHHHHHHHHSTTGGGS--
-HHHHHHHHHHHHHHHTS--
-HHHHHHHHHTTSGGGSS--
-HHHHHHHHHTTTTTTSS--
-HHHHHHHHTTTTTGGGS--
-HHHHHHHHHHHTTGGGS--
-HHHHHHHHHHHTTGGGS--
-HHHHHHHHHTTTTTTTS--
-HHHHHHHHHHTTTTSSS--
-HHHHHHHHHTTHHHHTS--
-HHHHHHHHHHGGGTTSS--
-HHHHHHHHHTTTTGGGS--
-HHHHHHHHHHTTTGGGS--
-HHHHHHHHHHTTTGGGS--
-HHHHHHHHHTTTTTTTS--
-HHHHHHHHHTTTTGGGS--
-HHHHHHHHHHHTTGGGS--
-HHHHHHHHHHTTTGGGS--
-HHHHHHHHHT-TTGGGS--
-HHHHHHHHHTTTTGGGS--
-HHHHHHHHHTSTTGGGS--
-HHHHHHHHHHHGGGGTS--
-HHHHHHHHHHTHHHHHS--
-HHHHHHHHHHTHHHHHS--
-HHHHHHHHTTSHHHHTS--
-HHHHHHHHTTTHHHHTS--
-HHHHHHHHHTTHHHHHS--
-HHHHHHHHHHSTTGGGS--
-HHHHHHHHHHTTTGGGS--
-HHHHHHHHHHTHHHHHS--
-HHHHHHHHTTSHHHHSS--
-HHHHHHHHTTSHHHHTS--
-HHHHHHHHHHTTTGGGS--
-HHHHHHHHHT-TTTTTS--
-HHHHHHHHHTTTTGGGS--
-HHHHHHHHTT-GGGTTS--
-HHHHHHHHHTTTT--SS--
-HHHHHHHHHTSTT--SS--
-HHHHHHHHHHHTT-TTS--
-HHHHHHHHTTTTT-TT---
-HHHHHHHHHHHSS-SS---
-HHHHHHHHHHTTT-SS---
-HHHHHHHHHHTSS-SS---
-HHHHHHHHHTTTT-TT---
-HHHHHHHHHTTTTSTT---
-TTHHHHHHTTTSS-SS---
-HHHHHHHHHTTTT-SS---
-HHHHHHHHTTTTT-SS---
-HHHHHHHHHTTSS--S---
-HHHHHHHHHTTSS-SS---
-HHHHHHHHHTTSS-SS---
-HHHHHHHHHHTTT-TTS--
-HHHHHHHHHHTTT-SSS--
-HHHHHHHHHTTSS-SS---
-HHHHHHHHHHSSSSSS---
-HHHHHHHHGGGTT-SS---
-HHHHHHHHTT-TT-SSS--
-HHHHHHHHTT-SS--S---
-HHHHHHHHHTTSS--SS--
-HHHHHHHHHHTSS-TTS--
-HHHHHHHHHHTTT-SS---
-HHHHHHHHHHTSS-SS---
-HHHHHHHHHHTSS-TT---
-HHHHHHHHHHTSS-TT---
-HHHHHHHHHHTTT-TT---
-HHHHHHHHHH-SS--S---
-HHHHHHHHHH-SS-TT---
-HHHHHHHHHH-SS-SS---
-HHHHHHHHHH-SS-TT---
-HHHHHHHHHH-SSSTT---
-HHHHHHHHHT-SS-SS---
-HHHHHHHHHT-SS-TT---
-HHHHHHHHHT-SS-SS---
-HHHHHHHTTTTSS-SS---
-HHHHHHHHHHTSS-TT---
-HHHHHHHHHHTSSSTT---
-HHHHHHHHHHTSS-TT---
-HHHHHHHHHHTTT-TT---
-HHHHHHHHHHTTT-TT---
-HHHHHHHHHHHSS-SS---
-HHHHHHHHHTTSS-TT---
-HHHHHHHHHTTSSSTT---
-HHHHHHHHHTTSSSTT---
-HHHHHHHHTTSSSSTT---
-HHHHHHHHHTTSSSTT---
-HHHHHHHHHT-TTSTT---
-HHHHHHHHHHTSSSSS---
-HHHHHHHHHHHTTSSS---
-HHHHHHHHHHHTTSTT---
-HHHHHHHHTTTSS-TT---
-HHHHHHHHTT-SS-TT---
-HHHHHHHHHH-SS-SS---
-HHHHHHHGGG-SS-TT---
-HHHHHHHHHH-SS-TT---
-HHHHHHHHHH-SS-TT---
-HHHHHHHHHH-SS-SS---
-HHHHHHHTTS-SS-SS---
-HHHHHHHHHH-SS-TT---
-HHHHHHHHHH-SS-TT---
-HHHHHHHHHH-SS-TT---
-HHHHHHHHHH-SS-TT---
-HHHHHHHHHHTTT-TT---
-HHHHHHHHHH-TT-TT---
-HHHHHHHHHHTTTSTT---
-HHHHHHHHHTTSS-TT---
-HHHHHHHHHHTSS-SS---
-HHHHHHHHHHTSS-SS---
-HHHHHHHHHHHSS-TT---
-HHHHHHHHHTTTT-TT---
-HHHHHHHHTT-SS-TT---
-HHHHHHHHHT-SS-TT---
-HHHHHHHHHH-SS-TT---
-HHHHHHHHHTTSS-TT---
-HHHHHHHHHHTTT-TT---
-HHHHHHHHHTTSS-TT---
-HHHHHHHHHHSTTSTT---
-HHHHHHHHHH-SS-SS---
-HHHHHHHHHTTSS-TT---
-HHHHHHHHHHTSS-TT---
-HHHHHHHHHHHSS-TT---
-HHHHHHHHHHSSS-TT---
-HHHHHHHHHHTTT-TT---
-HHHHHHHHHHHTT-TT---
-HHHHHHHHHTSSS-TT---
-HHHHHHHHHHTSS-TT---
-HHHHHHHHHHHSS-TT---
-HHHHHHHHHTTSS-TT---
-HHHHHHHHHHTSSSTT---
-HHHHHHHHHSSSS-TT---
-HHHHHHHHHHTTT-TT---
-HHHHHHHHHHSSS-TT---
-HHHHHHHHHT-SS-TT---
-HHHHHHHHHSSSS-TT---
-HHHHHHHHHHTTT-TT---
-HHHHHHHHHHTSSSTT---
-HHHHHHHHHHTTT-TT---
-HHHHHHHHHHTSS-TT---
-HHHHHHHHHHTSS-TT---
-HHHHHHHHHHHSS-TT---
-HHHHHHHHHHHTT-SS---
-HHHHHHHHHHHTT-TT---
-HHHHHHHHHHHHH-TT---
-HHHHHHHHHHTTT-TT---
-HHHHHHHHHHHHH-TT---
-HHHHHHHHHHHHHSTT---
-HHHHHHHHHHTTTSTT---
-HHHHHHHHHHHTTSTT---
-HHHHHHHHHHHTS-TT---
-HHHHHHHHHHHHH-TT---
-HHHHHHHHHHHTT-TT---
-HHHHHHHHHHTTT-TT---
--HHHHHHHHHHTT-TT---
--HHHHHHHHHHHH-TT---
--HHHHHHHHHHHH-TT---
--HHHHHHHHHTTT-TT---
-HHHHHHHHHHTTT-TT---
-HHHHHHHHHHHHH-TT---
-HHHHHHHHHHHTTSTT---
-HHHHHHHHHHHTT-TT---
-HHHHHHHHHHHTT-TT---
-HHHHHHHHHHHTT-TT---
-HHHHHHHHHHHHH-TT---
-HHHHHHHHHHHHH-TT---
-HHHHHHHHHHHHH-TT---
-HHHHHHHHHHHTT-TT---
-HHHHHHHHHHHTT-TT---
-HHHHHHHHHHHHH-TT---
-HHHHHHHHHHSSS--SS--
-HHHHHHHHHHHTT-TT---
-HHHHHHHHHTTSS-TT---
-HHHHHHHHHHTSS-GGG--
-HHHHHHHHHTTSS-TT---
-HHHHHHHHHHTTS-GGG--
-HHHHHHHHHHHHHH-S---
-HHHHHHHHHHHTT-TT---
--HHHHHHHHHTTT-TT---
--HHHHHHHHHTTT-TT---
--HHHHHHHHHTTT-TT---
--HHHHHHHHHTTT-TT---
--HHHHHHHHHTTT-TT---
--HHHHHHHHHTTT-TT---
--HHHHHHHHHHTTSTT---
-HHHHHHHHHHTTT-TT---
-HHHHHHHHHHTTT-TT---
-HHHHHHHHHHTTT-TT---
-HHHHHHHHHHTTT-TT---
-HHHHHHHHHHHTTSTT---
-HHHHHHHHHHHTT-TT---
-HHHHHHHHHHHSS-SS---
-HHHHHHHHHHHTT-TTS--
-HHHHHHHHHHHTT-TT---
-HHHHHHHHHHHHHSSS---
-HHHHHHHHHHHHH-SS---
-HHHHHHHHHHHHH-TT---
-HHHHHHHHHHHTT-TT---
-HHHHHHHHHHHTT-TT---
-HHHHHHHHHHHHH-TT---
-HHHHHHHHHHHTTSTT---
-HHHHHHHHHHHTT-TT---
-HHHHHHHHHHHHH-TT---
-HHHHHHHHHHHHH-TT---
-HHHHHHHHHHHTT-TT---
-HHHHHHHHHHHTT-SS---
-HHHHHHHHHHHTT-TT---
-HHHHHHHHHHHHH-TT---
-HHHHHHHHHHHTT-TT---
-HHHHHHHHHHHHHSTT---
-HHHHHHHHHHHHT-TT---
-HHHHHHHHHHHHHSTT---
-HHHHHHHHHHHHHSTT---
-HHHHHHHHHHHHHSTT---
-HHHHHHHHHHHHH-TT---
-HHHHHHHHHHHHH-TT---
-HHHHHHHHHHHHH-TT---
-HHHHHHHHHHHTT-TT---
-HHHHHHHHHHHHH-TT---
-HHHHHHHHHHHHH-TT---
-HHHHHHHHHHHHH-TT---
-HHHHHHHHHHHTS-TT---
-HHHHHHHHHHHTT-TTS--
-HHHHHHHHHHTTT-TT---
-HHHHHHHHHHHTTSTT---
-HHHHHHHHHHTTT-TT---
-HHHHHHHHTTTTTSTT---
-HHHHHHHHHHTTTSTT---
-HHHHHHHHTTTTT-TT---
-HHHHHHHHHHHTT--SS--
-HHHHHHHHHHTTT-TTS--
-HHHHHHHHHHTTT--SS--
-HHHHHHHHTTTTT-TTS--
-HHHHHHHHTTTTT-SSS--
-HHHHHHHHTTTTT--S---
-HHHHHHHTTTTTT-TT---
-HHHHHHHHTTTTT-TTS--
-HHHHHHHHTTTTT-TT---
-HHHHHHHHTTTTT-SSS--
-HHHHHHHHHHHTT-TTS--
-HHHHHHHHTTTTT-TT---
-HHHHHHHHHHTTT-TT---
-HHHHHHHHHHTTT-TTS--
-HHHHHHHHHGGGT-SS---
-HHHHHHHHHHHTT-TT---
-HHHHHHHHHGGGT-TT---
-HHHHHHHHHHHTT-TT---
-HHHHHHHHHHHTT-TT---
-HHHHHHHHHHHTTSTT---
-HHHHHHHHHHHHHSSS---
-HHHHHHHHHHHHHSTT---
-HHHHHHHHHHHTTSTT---
-HHHHHHHHHHHHHSTT---
-HHHHHHHHHHHTT-SS---
-HHHHHHHHHHHHH-S----
-HHHHHHHHHHTTT-S----
-HHHHHHHHHHHHH-SS---
-HHHHHHHHHHHTT-SS---
-HHHHHHHHHHHTT-SS---
-HHHHHHHHHHHHH-SS---
-HHHHHHHHHHHHH-SS---
-HHHHHHHHHHHTT-SS---
-HHHHHHHHHHHHH-SS---
-HHHHHHHHHHHTT-SS---
-HHHHHHHHHHHTT-SS---
-HHHHHHHHHHHHH-S----
-HHHHHHHHHHHTT-S----
-HHHHHHHHHHHTT-SS---
-HHHHHHHHHHHTT-SS---
-HHHHHHHHHHHTT-SS---
--HHHHHHHHHHHH-SS---
-HHHHHHHHHHHHH-SS---
-HHHHHHHHHHHHH-SS---
-HHHHHHHHHHHHH-SS---
-HHHHHHHHHHHTT-SS---
-HHHHHHHHHHHHH-SS---
-HHHHHHHHHHHTT-SS---
-HHHHHHHHHHHHH-SS---
-HHHHHHHHHHHHH-SS---
-HHHHHHHHHHHHH-S----
-HHHHHHHHHHHHHSSS---
-HHHHHHHHHHHHHSS----
-HHHHHHHHHHHTTSS----
-HHHHHHHHHHHTT-S----
-HHHHHHHHHHHHH-S----
-HHHHHHHHHHHHHSSS---
-HHHHHHHHHHHHHSSS---
-TTHHHHHHHHHHH-S----
-HHHHHHHHHHHHHSS----
-HHHHHHHHHHHTT-S----
-HHHHHHHHHHHTT-S----
-HHHHHHHHHHHTT-SS---
-HHHHHHHHHHHHHSSS---
-HHHHHHHHHHHHHSSS---
-HHHHHHHHHHHHSSSS---
-HHHHHHHHHHHTTSSS---
-HHHHHHHHHHHHHSSS---
-HHHHHHHHHHHHHSS----
-HHHHHHHHHHHHHSSS---
-HHHHHHHHHHHHH-S----
-HHHHHHHHHHHHHSS----
-HHHHHHHHHHHHHSS----
-HHHHHHHHHHHHHSS----
-HHHHHHHHHHHTT-S----
-HHHHHHHHHHHHHSSS---
-HHHHHHHHHHHHHSS----
-HHHHHHHHHHTTTSSS---
-HHHHHHHHHHHHHSS----
-HHHHHHHHHHHHHSS----
-HHHHHHHHHHTTTSS----
-HHHHHHHHHHHHH-S----
-HHHHHHHHHHHHH-S----
-TTHHHHHHHHHHHSSS---
-HHHHHHHHHHHTT-TT---
-HHHHHHHHHHHTS-SS---
-HHHHHHHHHHHHH-S----
-HHHHHHHHHHHHHSS----
--HHHHHHHHHHHHSS----
-HHHHHHHHHHHHH-S----
-HHHHHHHHHHHHS-S----
-HHHHHHHHHHHTS-S----
-HHHHHHHHHHHHHSSS---
-HHHHHHHHHHHHHSSS---
-HHHHHHHHHHTTSSS----
-HHHHHHHHHHHTTSS----
-HHHHHHHHHHHTSSSS---
-HHHHHHHHHHHHHSSS---
-TTHHHHHHHHHHHSSS---
-HHHHHHHHHHHHHSSS---
-HHHHHHHHHHHHH-S----
-HHHHHHHHHHTTTSSS---
-HHHHHHHHHHHHHSS----
-HHHHHHHHHHHHHSSS---
-HHHHHHHHHHHHHSSS---
-HHHHHHHHHHHHSSS----
-HHHHHHHHHHTTT-S----
-HHHHHHHHHHHHH-S----
-HHHHHHHHHHHTT-S----
-HHHHHHHHHHHHH-S----
-HHHHHHHHHHHHH-S----
-HHHHHHHHHHHHH-S----
-HHHHHHHHHHHHH-S----
-HHHHHHHHHHHHH-S----
-HHHHHHHHHHHHH-S----
-HHHHHHHHHHHTT-S----
-HHHHHHHHHHTTTSSS---
-HHHHHHHHHHHHH-SS---
-HHHHHHHHHHHHH-SS---
-HHHHHHHHHHTTTSSS---
-HHHHHHHHHHTTTSSS---
-HHHHHHHHHHHHHSSS---
-HHHHHHHHHHHHH-SS---
-HHHHHHHHHHHHHSS----
-HHHHHHHHHHTTT-S----
-HHHHHHHHHHHTTSSS---
-HHHHHHHHHHHTTSSS---
-TTHHHHHHHHHTT-SS---
-HHHHHHHHHHHHHSS----
-HHHHHHHHHHHHHSSS---
-HHHHHHHHHHHHHSSS---
-HHHHHHHHHHHHHSSS---
-HHHHHHHHHHHTT-SS---
-HHHHHHHHHHTTTSSS---
-HHHHHHHHHHHHHSS----
-HHHHHHHHHHHHHSSS---
-HHHHHHHHHHHHT-SS---
-HHHHHHHHHHHHH-SS---
-HHHHHHHHHHHHHSSS---
-HHHHHHHHHHHHHSSS---
-HHHHHHHHHHHTT-SS---
-HHHHHHHHHHHHH-S----
-HHHHHHHHHHHHH-SS---
-HHHHHHHHHHHHH-S----
-HHHHHHHHHHHHHSS----
-HHHHHHHHHHHHH-S----
-HHHHHHHHHHHHH-SS---
-HHHHHHHHHHHHHSSS---
-HHHHHHHHHHTTTSSS---
-HHHHHHHHHHHHH-SS---
-HHHHHHHHHHHHHSSS---
-HHHHHHHHHHHHH-SS---
-TTHHHHHHHHHHH-SS---
-HHHHHHHHHHHHH-SS---
-HHHHHHHHHHHHHSSS---
-HHHHHHHHHHHHH-SS---
-HHHHHHHHHHHHH-SS---
-HHHHHHHHHHHHHSSS---
-HHHHHHHHHHHHH-SS---
-HHHHHHHHHHHHH-SS---
-HHHHHHHHHHHHH-S----
-HHHHHHHHHHHHH-S----
-HHHHHHHHHHHHH-SS---
-HHHHHHHHHHHHH-SS---
-HHHHHHHHHHHHH-SS---
-HHHHHHHHHHHHHSS----
-HHHHHHHHHHHHH-S----
-HHHHHHHHHHHHH-S----
-HHHHHHHHHHHHH-S----
-HHHHHHHHHHHHH-SS---
-HHHHHHHHHHHHH-S----
-HHHHHHHHHHHHH-S----
-HHHHHHHHHHHHH-SS---
-HHHHHHHHHHHHHSSS---
-HHHHHHHHHHHHH-S----
-HHHHHHHHHHHHH-S----
-HHHHHHHHHHHHH-SS---
-HHHHHHHHHHHHH-SS---
-HHHHHHHHHHHHHSSS---
-HHHHHHHHHHHTT-S----
-HHHHHHHHHHTTT-SS---
-HHHHHHHHHHHHH-SS---
-HHHHHHHHHHHTT-SS---
-HHHHHHHHHHTTT-S----
-HHHHHHHHHHHTT-SS---
-HHHHHHHHHHHTT-SS---
-HHHHHHHHHHHHH-SS---
-HHHHHHHHHHHTT-SS---
-HHHHHHHHHHHTT-S----
-HHHHHHHHHHHTT-S----
-HHHHHHHHHHHTT-S----
-HHHHHHHHHHHTT-S----
-HHHHHHHHHHHTT-SS---
-HHHHHHHHHHHTT-S----
-HHHHHHHHHHHTT-S----
-HHHHHHHHHHHTT-SS---
-HHHHHHHHHHHTT-S----
-HHHHHHHHHHHTT-SS---
-HHHHHHHHHHHTT-SS---
-HHHHHHHHHHHTT-SS---
-HHHHHHHHHHTTT-SS---
-HHHHHHHHHHHTT-SS---
-HHHHHHHHHHHTT-SS---
-HHHHHHHHHHHHH-SS---
-HHHHHHHHHHHTT-SS---
-HHHHHHHHHHHTT-S----
-HHHHHHHHHHHTT-S----
-HHHHHHHHHHTTT-S----
-HHHHHHHHHHHHH-S----
-HHHHHHHHHHHTT-SS---
-HHHHHHHHHHHTT-SS---
-HHHHHHHHHHTTT-SS---
-HHHHHHHHHHHHH-SS---
-HHHHHHHHHHHTT-SS---
-HHHHHHHHHHHHH-SS---
-HHHHHHHHHHHHH-SS---
-HHHHHHHHHHHTT-S----
-HHHHHHHHHHHTT-S----
-HHHHHHHHHHHHH-S----
-HHHHHHHHHHHHH-S----
-HHHHHHHHHHHHH-SS---
-HHHHHHHHHHHHH-SS---
-HHHHHHHHHHHHH-S----
-HHHHHHHHHHHTT-S----
-HHHHHHHHHHHHH-S----
-HHHHHHHHHHTTT-S----
-HHHHHHHHHHHHH-S----
-HHHHHHHHHHHTT-SS---
-HHHHHHHHHHHHH-SS---
-HHHHHHHHHHHHSSSS---
-HHHHHHHHHHHHH-SS---
-HHHHHHHHHHTTT-SS---
-HHHHHHHHHHHHH-SS---
-HHHHHHHHHHHTT-SS---
-HHHHHHHHHHHHH-SS---
-HHHHHHHHHHHHH-SS---
-HHHHHHHHHHTTT-SS---
-HHHHHHHHHHHHH-S----
-HHHHHHHHHHHTT-SS---
-HHHHHHHHHHTTTSSS---
-HHHHHHHHHHTTT-SS---
-HHHHHHHHHHTTT-SS---
-HHHHHHHHHHTTT-SS---
-HHHHHHHHHHTTT-SS---
-HHHHHHHHHHHHH-SS---
-HHHHHHHHHHTTT-SS---
-HHHHHHHHHTTTTSSS---
-HHHHHHHHHTTTT-SS---
-HHHHHHHHTTTTT-SS---
-HHHHHHHHHGGGT-SS---
-HHHHHHHHHGGGT-SS---
-HHHHHHHHHGGGT-SS---
-HHHHHHHHHHTTT-SS---
-HHHHHHHHHHTTTSSS---
-HHHHHHHHHHHHHSSS---
-HHHHHHHHHHHHH-SS---
-HHHHHHHHHGGGT-SS---
-HHHHHHHHHHTTT-SS---
-HHHHHHHHHHHTT-SS---
-HHHHHHHHHHHTT-SS---
-HHHHHHHHHHHTT-SS---
-HHHHHHHHHHTTT-SS---
-HHHHHHHHHHHTT-SS---
-HHHHHHHHHHTTT-SS---
-TTHHHHHHHHHHHSSS---
-HHHHHHHHHHHHHSSS---
-HHHHHHHHHHHTT-SS---
-HHHHHHHHHHHTT-SS---
-HHHHHHHHHHHTT-SS---
-HHHHHHHHHHHTT-SS---
-HHHHHHHHHHHHHSSS---
-HHHHHHHHHHHTT-SS---
-HHHHHHHHHHTTT-S----
-HHHHHHHHHHTTT-S----
-HHHHHHHHHHHHH-SS---
-HHHHHHHHHHHHH-SS---
-HHHHHHHHHHHTT-S----
-HHHHHHHHHHHTT-SS---
-HHHHHHHHHHHHH-S----
-HHHHHHHHHHHHH-SS---
-HHHHHHHHHHHHH-S----
-HHHHHHHHHHHHHSSS---
-HHHHHHHHHHHHHSS----
-HHHHHHHHHHHTS-S----
-HHHHHHHHHHTTT-S----
-HHHHHHHHHHHTT-SS---
-HHHHHHHHHHHHH-SS---
-HHHHHHHHHHHHH-SS---
-HHHHHHHHHHHTTSSS---
-HHHHHHHHHHHHH-SS---
-HHHHHHHHHHHHH-SS---
-HHHHHHHHHHHTT-SS---
-HHHHHHHHHHHTT-SS---
-TTHHHHHHHHHTT-SS---
-HHHHHHHHHHHTT-SS---
-HHHHHHHHHHHHH-SS---
-HHHHHHHHHHHTT-SS---
-HHHHHHHHHHTTT-SS---
--HHHHHHHHHTTT-SS---
-HHHHHHHHHHTTT-SS---
-HHHHHHHHHHHHHSSS---
-HHHHHHHHHHHHH-SS---
-HHHHHHHHHHHHH-S----
-HHHHHHHHHHHHH-SS---
-HHHHHHHHHHHHH-SS---
-HHHHHHHHHHHTT-SS---
-HHHHHHHHHHHHH-SS---
-HHHHHHHHHHHHH-SS---
-HHHHHHHHHHHHH-SS---
-HHHHHHHHHHHHH-SS---
--HHHHHHHHHHTT-SS---
-HHHHHHHHHHHHH-S----
-HHHHHHHHHHHHH-SS---
-HHHHHHHHHHHHH-S----
-HHHHHHHHHHHHT-S----
-HHHHHHHHHHHTT-SS---
-HHHHHHHHHHHHHSSS---
-HHHHHHHHHHHHH-S----
-HHHHHHHHHHHHH-SS---
-HHHHHHHHHHHTT-S----
-HHHHHHHHHHHHH-S----
-HHHHHHHHHHHHH-SS---
-HHHHHHHHHHHTT-SS---
-HHHHHHHHHHHHH-SS---
-HHHHHHHHHHTTT-S----
-HHHHHHHHHHHHH-S----
-HHHHHHHHHHHTTSS----
-HHHHHHHHHHHHHSS----
-HHHHHHHHHHHHHSS----
-HHHHHHHHHHTTTSS----
-HHHHHHHHHHHHHSSS---
-HHHHHHHHHHHHHSSS---
-HHHHHHHHHHHHHSS----
-HHHHHHHHHHHHHSSS---
-HHHHHHHHHHHHHSSS---
-HHHHHHHHHHTTTSSS---
-HHHHHHHHHHHHHSSS---
-HHHHHHHHHHHHHSSS---
-HHHHHHHHHHHHHSSS---
-HHHHHHHHHHTTTSSS---
-HHHHHHHHHHHHHSSS---
-HHHHHHHHHHHHHSSS---
-HHHHHHHHHHHHHSSS---
-HHHHHHHHHHHHHSSS---
-HHHHHHHHHHHTTSSS---
-HHHHHHHHHHHHTSSS---
-HHHHHHHHHHHHHSSS---
-HHHHHHHHHHHHHSSS---
-HHHHHHHHHHHHHSSS---
-HHHHHHHHHHHHHSSS---
-HHHHHHHHHHHTTSSS---
-HHHHHHHHHHHTTSS----
-HHHHHHHHHHHHHSS----
-HHHHHHHHHHHHHSS----
-HHHHHHHHHHHHHSSS---
-HHHHHHHHHHHTTSSS---
-HHHHHHHHHHHHHSS----
-HHHHHHHHHHTTTSSS---
-HHHHHHHHHHHHHSS----
-HHHHHHHHHHHHHSSS---
-HHHHHHHHHHHHHSS----
-HHHHHHHHHHTTTSS----
-HHHHHHHHHHHHHSS----
-HHHHHHHHHHHHHSS----
-HHHHHHHHHHHHHSS----
-HHHHHHHHHHHHHSS----
-HHHHHHHHHHHTTSS----
-HHHHHHHHHHHHHSS----
-HHHHHHHHHHHHHSS----
-HHHHHHHHHHHHHSS----
-HHHHHHHHHHHHHSSS---
-HHHHHHHHHHHHHSS----
-HHHHHHHHHHHHHSSS---
-HHHHHHHHHHHHHSS----
-HHHHHHHHHHHHHSS----
-HHHHHHHHHHHHH-SS---
--HHHHHHHHHHHH-S----
-HHHHHHHHHHHHH-S----
-HHHHHHHHHHTTT-S----
-HHHHHHHHHHHTT-S----
-HHHHHHHHHHTTT-S----
-HHHHHHHHHHHHH-SS---
-HHHHHHHHHHHHH-S----
-HHHHHHHHHHHHH-S----
-HHHHHHHHHHTTTSSS---
-TTHHHHHHHHHHH-S----
-HHHHHHHHHHHHH-S----
-HHHHHHHHHHHHH-SS---
-HHHHHHHHHHHTT-S----
-HHHHHHHHHHHTT-S----
-HHHHHHHHHHHTT-S----
-HHHHHHHHHHHHH-S----
-HHHHHHHHHHTTT-SS---
-HHHHHHHHHHTTT-S----
-HHHHHHHHHHHHH-SS---
-TTHHHHHHHHHTTSS----
-HHHHHHHHHHHHH-SS---
-HHHHHHHHHHHHHSSS---
-HHHHHHHHHHHTT-S----
-HHHHHHHHHHHHH-SS---
-HHHHHHHHHHHHH-S----
-HHHHHHHHHHHHH-SS---
-HHHHHHHHHHHTT-SS---
-HHHHHHHHHHHTT-S----
-HHHHHHHHHHHTT-SS---
-HHHHHHHHHHHHH-S----
-HHHHHHHHHHHHH-SS---
-HHHHHHHHHHHHH-SS---
-HHHHHHHHHHHHHSS----
-HHHHHHHHHHHHH-S----
-HHHHHHHHHHHHHSSS---
-HHHHHHHHHHHHH-SS---
-HHHHHHHHHHHHH-SS---
-HHHHHHHHHHTTT-SS---
-HHHHHHHHHHHTT-SS---
-HHHHHHHHHHTTT-S----
-HHHHHHHHHHHHH-S----
-HHHHHHHHHHTTT-S----
-HHHHHHHHHHHTT-S----
-HHHHHHHHHHHHH-S----
-HHHHHHHHHHHTT-S----
-HHHHHHHHHHHTTSS----
-HHHHHHHHHHHHHSS----
-HHHHHHHHHHHHHSSS---
-HHHHHHHHHHHHHSSS---
-HHHHHHHHHHTTTSSS---
-HHHHHHHHHHTTTSSS---
-HHHHHHHHHHTTTSSS---
-HHHHHHHHHHHHH-SS---
-HHHHHHHHHHHHHSSS---
-HHHHHHHHHHHHHSSS---
-HHHHHHHHHHHHHSSS---
-HHHHHHHHHHHHHSSS---
-HHHHHHHHHHHHTSS----
-HHHHHHHHHTTTTSS----
-HHHHHHHHHHTTT-SS---
-HHHHHHHHHHHHHSSS---
-HHHHHHHHHHTTTSSS---
-HHHHHHHHHHHHH-SS---
-HHHHHHHHHHHHH-S----
-HHHHHHHHHHHTT-SS---
-HHHHHHHHHHHHH-SS---
-HHHHHHHHHHTTT-SS---
-HHHHHHHHHHHHHSSS---
-HHHHHHHHHHTTTSSS---
-HHHHHHHHHHHHHSS----
-HHHHHHHHHHHHHSSS---
-HHHHHHHHHHHHHSSS---
-HHHHHHHHHHHTTSSS---
-HHHHHHHHHHHHHSSS---
-HHHHHHHHHHHTT-SS---
-HHHHHHHHHHHHHSSS---
-HHHHHHHHHHHHHSSS---
-HHHHHHHHHHTTT-SS---
-HHHHHHHHHHHTTSSS---
-HHHHHHHHHHHTTSSS---
-HHHHHHHHHHHHHSSS---
-HHHHHHHHHHHHHSSS---
-HHHHHHHHHHHTTSSS---
-HHHHHHHHHHHHHSSS---
--HHHHHHHHHTTTSSS---
-HHHHHHHHHHHHHSS----
-HHHHHHHHHHHHHSSS---
-HHHHHHHHHHHHHSSS---
-HHHHHHHHHHHHHSSS---
-HHHHHHHHHHHHHSSS---
-HHHHHHHHHHHTTSSS---
-HHHHHHHHHHHHHSSS---
-HHHHHHHHHHHHHSSS---
-HHHHHHHHHHHHHSSS---
-HHHHHHHHHHHHHSSS---
-HHHHHHHHHHHHHSSS---
-HHHHHHHHHHHTTSSS---
-HHHHHHHHHHHHHSS----
--HHHHHHHHHHTTSSS---
-HHHHHHHHHHHTTSS----
-HHHHHHHHHHHTTSS----
-HHHHHHHHHHTTTSS----
-HHHHHHHHHHTTTSS----
-HHHHHHHHHHTTTSS----
-HHHHHHHHHHHTT-S----
-HHHHHHHHHHHTTSS----
-HHHHHHHHHHHTTSSS---
-HHHHHHHHHHHHHSSS---
-HHHHHHHHHHHTT-S----
-HHHHHHHHHHTTTSSS---
-HHHHHHHHHHHTTSSS---
-HHHHHHHHHHHTTSSS---
-TTHHHHHHHHHTT-SS---
-HHHHHHHHHHHTTSS----
-HHHHHHHHHHHTTSSS---
-HHHHHHHHHHHHHSSS---
-HHHHHHHHHHHHHSSS---
-HHHHHHHHHHHHH-S----
-HHHHHHHHHHHHHSSS---
-HHHHHHHHHHHHHSSS---
--HHHHHHHHHHHH-SS---
-HHHHHHHHHHHTT-SS---
-HHHHHHHHHHHTT-SS---
-HHHHHHHHHHHTT-S----
-HHHHHHHHHHHTT-S----
-HHHHHHHHHHHTT-S----
-HHHHHHHHHHHHH-S----
-HHHHHHHHHHHHH-S----
-HHHHHHHHHHHHHSS----
-HHHHHHHHHHHHH-S----
-HHHHHHHHHHHTT-S----
-HHHHHHHHHHHTT-S----
-HHHHHHHHHHHHH-SS---
-HHHHHHHHHHHHH-S----
-HHHHHHHHHHHHH-S----
-HHHHHHHHHHHHHSS----
-HHHHHHHHHHHHH-SS---
-HHHHHHHHHHHHHSS----
-HHHHHHHHHHHHHSSS---
-HHHHHHHHHHHHH-SS---
-HHHHHHHHHHHTT-SS---
-HHHHHHHHHHHHHSS----
-HHHHHHHHHHHHHSSS---
-HHHHHHHHHHHHHSSS---
-HHHHHHHHHHTTTSSS---
-HHHHHHHHHHHTTSS----
-HHHHHHHHHHHHHSSS---
-HHHHHHHHHHHHHSSS---
-HHHHHHHHHHHHHSSS---
-HHHHHHHHHHHHH-SS---
-HHHHHHHHHHHHHSSS---
-HHHHHHHHHHHHHSSS---
-HHHHHHHHHHHTTSSS---
-HHHHHHHHHHHTT-SS---
-HHHHHHHHHHHTT-SS---
-HHHHHHHHHHHHH-SS---
-HHHHHHHHHHHHH-S----
-HHHHHHHHHHHHHSS----
-HHHHHHHHHHHHHSS----
-HHHHHHHHHHHHHSS----
-HHHHHHHHHHHTTSS----
-HHHHHHHHHHHTTSSS---
-HHHHHHHHHHHTT-SS---
-HHHHHHHHHHHHHSSS---
-HHHHHHHHHHHHHSSS---
-HHHHHHHHHHHHHSS----
-HHHHHHHHHHHHHSS----
-HHHHHHHHHHHTT-S----
-HHHHHHHHHHHTTSS----
-HHHHHHHHHHHTTSSS---
-HHHHHHHHHHHHHSSS---
-HHHHHHHHHHHTT-S----
-HHHHHHHHHHHHHSS----
-HHHHHHHHHHHTT-SS---
-HHHHHHHHHHHHHSSS---
-HHHHHHHHHHHHH-SS---
-HHHHHHHHHHHHHSSS---
-HHHHHHHHHHHHHSS----
-HHHHHHHHHHHTTSS----
-HHHHHHHHHHHHHSSS---
-HHHHHHHHHHHTTSS----
-HHHHHHHHHHHHH-S----
-HHHHHHHHHHHHHSS----
-HHHHHHHHHHHHHSS----
-HHHHHHHHHHHTTSSS---
-HHHHHHHHHHHTTSSS---
-HHHHHHHHHHHTT-SS---
-HHHHHHHHHHHTT-S----
-HHHHHHHHHHTTTSSS---
-HHHHHHHHHHHTTSSS---
-HHHHHHHHHHHTTSSS---
-HHHHHHHHHHHHHSSS---
-HHHHHHHHHHTTT-SS---
-HHHHHHHHHHTTT-SS---
-HHHHHHHHHHHHH-SS---
-HHHHHHHHHHHHH-SS---
-HHHHHHHHHHHHH-SS---
-HHHHHHHHHHHHH-SS---
-HHHHHHHHHHHHH-S----
-HHHHHHHHHHHHH-S----
-HHHHHHHHHHHHH-SS---
-HHHHHHHHHHTTT-SS---
-HHHHHHHHHHHHH-SS---
-HHHHHHHHHHHHH-S----
-HHHHHHHHHHHHH-S----
-HHHHHHHHHHHHH-S----
-HHHHHHHHHHHHH-SS---
-HHHHHHHHHHHHHSS----
-HHHHHHHHHHHHH-SS---
-HHHHHHHHHHHTT-SS---
-HHHHHHHHHHHHHSSS---
-HHHHHHHHHHHHHSSS---
-HHHHHHHHHHHHHSSS---
-HHHHHHHHHHHTT-SS---
-HHHHHHHHHHHTT-SS---
-HHHHHHHHHHHTTSSS---
-HHHHHHHHHHHTT-SS---
-HHHHHHHHHHHTTSSS---
-HHHHHHHHHHTTT-SS---
-HHHHHHHHHHHTTSSS---
-HHHHHHHHHHHHHSSS---
-HHHHHHHHHHHHHSSS---
-HHHHHHHHHHHHH-SS---
-HHHHHHHHHHHHH-SS---
-HHHHHHHHHHHHH-SS---
-HHHHHHHHHHHHHSSS---
-HHHHHHHHHHHHH-SS---
-HHHHHHHHHHHHH-SS---
-HHHHHHHHHHHHH-SS---
-HHHHHHHHHHHHHSSS---
-HHHHHHHHHHHHH-SS---
-HHHHHHHHHHHHH-SS---
-HHHHHHHHHHHHH-SS---
-HHHHHHHHHHHHH-SS---
-HHHHHHHHHHHHH-SS---
-HHHHHHHHHHHHHSSS---
-HHHHHHHHHHHHH-SS---
-HHHHHHHHHHHHHSSS---
-HHHHHHHHHHHHHSSS---
-HHHHHHHHHHHHH-SS---
--HHHHHHHHHHHH-SS---
-HHHHHHHHHHHHH-SS---
-THHHHHHHHHTTT-SS---
-HHHHHHHHHHHHT-SS---
-THHHHHHHHHHHHSSS---
-HHHHHHHHHHHHH-SS---
-HHHHHHHHHHHHH-SS---
--HHHHHHHHHTTT-SS---
--TTHHHHHHHHHH-SS---
--TTHHHHHHHHHH-SS---
--HHHHHHHHHHTT-SS---
--TTHHHHHHHHHH-SS---
--HHHHHHHHHHHH-SS---
--HHHHHHHHHHHH-SS---
-THHHHHHHHHHHHSSS---
-HHHHHHHHHHHHH-SS---
-HHHHHHHHHHHHHSSS---
-HHHHHHHHHHTTT-SS---
-HHHHHHHHHHHTT-SS---
-HHHHHHHHHHTTT-SS---
-HHHHHHHHHHHTT-S----
-HHHHHHHHHHHHH-SS---
-HHHHHHHHHHTTT-SS---
-HHHHHHHHHHHHH-SS---
-HHHHHHHHHHTTT-SS---
-HHHHHHHHHHHTTSSS---
-HHHHHHHHHHHTTSS----
-HHHHHHHHHHTTTSSS---
-HHHHHHHHHHTTTSSS---
-HHHHHHHHHHTTT-SS---
-HHHHHHHHHHTTT-SS---
-HHHHHHHHHHHHH-SS---
-HHHHHHHTTGGGT-SS---
-GGGHHHHHHGGGTSS----
-GGGHHHHHHGGGTSSS---
-GGGHHHHHHGGGT-SS---
-GGGHHHHHHHTTT-SS---
-GGGGTHHHHGGGT-SS---
-GGGHHHHHHHTTT-SS---
-GGGHHHHHHHHTT-S----
-GGGHHHHHHHHTT-S----
-GGGHHHHHHHHHHSS----
-TT-HHHHHHHHTT-SS---
-TT-HHHHHHHHTT-SS---
-GGGHHHHHHHHTT-S----
-GGGHHHHHHHHTT-S----
-GGGHHHHHHHHTTSS----
-GGGHHHHHHHHHH-S----
-GGGHHHHHHHHTT-S----
-GGGHHHHHHHHTTSSS---
-TT-HHHHHHHHHHSS----
-TT-HHHHHHHHTT-SS---
-GGGHHHHHHHHTTSSS---
-TT-HHHHHHHTTTSSS---
-TT-HHHHHHHHHHSSS---
-TT-HHHHHHHHHH-SS---
-GGGHHHHHHHHTT-S----
-TT-HHHHHHHHHHSSS---
--S-HHHHHHHHTT-S----
--S-HHHHHHHHTT-S----
--S-HHHHHHHHHHSS----
--S-HHHHHHHTTT-SS---
--S-HHHHHHHHHH-SS---
--S-HHHHHHHHTT-S----
--TTHHHHHHHHHH-SS---
--S-HHHHHHHTTTSS----
--S-HHHHHHHHHH-SS---
--S-HHHHHHHTTT-SS---
----HHHHHHHTTTSSS---
----HHHHHHHHHHSSS---
----HHHHHHHHHHSSS---
----HHHHHHHHTTSSS---
----HHHHHHHHTTSSS---
-TT-HHHHHHHTTT-S----
-TT-HHHHHHHHHH-S----
-TT-HHHHHHHTTT-S----
-TT-HHHHHHHHHH-S----
-TT-HHHHHHHHHHSS----
-TT-HHHHHHHTTTSSS---
-TT-TTHHHHHTTT-S----
--S-HHHHHHHHHH-S----
-TT-HHHHHHHTTT-SS---
-TT-HHHHHHHHHH-SS---
-TT-HHHHHHHTTT-SS---
-TT-HHHHHHHHHH-SS---
-TT-HHHHHHHHHH-SS---
-TT-HHHHHHHHHH-S----
--S-HHHHHHHHTT-SS---
----HHHHHHHHTT-SS---
----HHHHHHHHTT-SS---
----HHHHHHHHTT-SS---
----HHHHHHHTTT-SS---
-TT-HHHHHHHHTT-SS---
-TT-HHHHHHHHTT-SS---
-TT-HHHHHHHHTT-SS---
-TT-HHHHHHHHTT-SS---
-TT-HHHHHHHHTT-SS---
-TT-HHHHHHHHHH-SS---
-TTSHHHHHHHHTT-SS---
-TT-HHHHHHHHTTSSS---
-TT-HHHHHHHHHHSSS---
-TTSHHHHHHHHTT-SS---
-TT-HHHHHHHHTTSSS---
-TTSHHHHHHHHTT-SS---
-TT-HHHHHHHTTT-SS---
-TTSHHHHHHHHTTSSS---
-TT-HHHHHHHHHHSSS---
-TTSHHHHHHHHTT-SS---
-TTSHHHHHHHHTTSSS---
-TTSHHHHHHHHTT-SS---
-TT-HHHHHHHHHHSSS---
-TT-HHHHHHHHHH-SS---
-TT-HHHHHHHHHHSSS---
-TTSHHHHHHHHHH-SS---
-TTSHHHHHHHHHH-SS---
-TTSHHHHHHHHHHSSS---
-TTSHHHHHHHHHH-SS---
-TTSHHHHHHHTTT-SS---
-TT-HHHHHHHHHH-SS---
-TT-HHHHHHHHHHSSS---
-TTSHHHHHHHHHHSSS---
-TTSHHHHHHHHTT-SS---
-TT-HHHHHHHHHHSSS---
-TT-HHHHHHHHTT-SS---
-TT-HHHHHHHTTTSSS---
-TT-HHHHHHHTTTSSS---
-TT-HHHHHHHHTTSSS---
-TT-HHHHHHHHTTSSS---
-TTSHHHHHHHTTTSSS---
-TTSHHHHHHHHTTSSS---
-TT-HHHHHHHHHH-SS---
-TT-HHHHHHHHTT-SS---
-TTSHHHHHHHHTTSSS---
-TTSHHHHHHHHTT-SS---
-TTSHHHHHHHHTT-SS---
-TT-HHHHHHHHTT-SS---
-TT-HHHHHHHHTTSSS---
-TT-HHHHHHHHHH-SS---
-TT-HHHHHHHHHHSSS---
--S-HHHHHHHHHH-SS---
-TT-HHHHHHHHHHSSS---
-TT-HHHHHHHHTT-SS---
-TTSHHHHHHHHTTSSS---
-TT-HHHHHHHHHH-S----
-TT-HHHHHHHTTTSSS---
-TT-HHHHHHTTTTSSS---
-TT-HHHHHHHHHTSSS---
-TT-HHHHHHTTTTSSS---
-TTSHHHHHHHHHTSSS---
-TT-HHHHHHHTTTSSS---
-TT-HHHHHHHHTTSSS---
-TT-HHHHHHHHHHSSS---
-TT-HHHHHHHHTTSSS---
-TT-HHHHHHHHHHSSS---
-TT-HHHHHHHHHH-SS---
-TT-HHHHHHHHHH-SS---
-TT-HHHHHHHHHH-SS---
-TT-HHHHHHHTTTSSS---
-TT-HHHHHHHHHHSS----
-TT-HHHHHHHHHHSSS---
-TTSHHHHHHHHHH-SS---
-TTSHHHHHHHHHHSSS---
-TTSHHHHHHHHHHSSS---
-TTSHHHHHHHHHH-SS---
-TTSHHHHHHHHHH-SS---
-TTSHHHHHHHHHH-SS---
-TTSHHHHHHHHHH-SS---
-TTSHHHHHHHHHH-SS---
-TTSHHHHHHHHTT-SS---
-TTSHHHHHHHHTT-SS---
-TTSHHHHHHHHHHSSS---
-TTSHHHHHHHHHH-SS---
-TTSHHHHHHHTTT-SS---
-TTSHHHHHHHHHT-SS---
-TTSHHHHHHHHHH-SS---
-TTSHHHHHHHHHH-SS---
-TTSHHHHHHHHHH-SS---
-TTSHHHHHHHTTT-SS---
-TTSHHHHHHHHHH-SS---
-TTSHHHHHHHHHHSSS---
-TTSHHHHHHHHHH-SS---
-TTSHHHHHHHHHHSSS---
-TTSHHHHHHHHHH-SS---
-TTSHHHHHHHHHH-SS---
-TTSHHHHHHHHHH-SS---
-TTSHHHHHHHHHHSSS---
-TTSHHHHHHHHHH-SS---
-TTSHHHHHHHHHH-SS---
-TTSHHHHHHTTTS-SS---
-TT-HHHHHHHHHH-SS---
-TTSHHHHHHHHHHSSS---
-TTSHHHHHHHHHTSSS---
-TTSTTHHHHHHHS-SS---
-TTSHHHHHHHHHH-SS---
-TTSHHHHHHHHHHSSS---
-TTSHHHHHHHTTTSSS---
-TTSHHHHHHHTTTSSS---
-TTSHHHHHHHHHHSSS---
-TTSHHHHHHHHTTSSS---
-TTSHHHHHHHTTSSSS---
-TTSHHHHHHTTTTSSS---
-TTSHHHHHHHHHH-SS---
-TTSHHHHHHHHHH-SS---
-TTSHHHHHHHHTT-SS---
-TTSHHHHHHHHHH-SS---
-TTSHHHHHHHHHH-SS---
-TTSHHHHHHHHHH-SS---
-TTSHHHHHHHHHH-SS---
-TTSHHHHHHHHTT-SS---
-TTSHHHHHHHHHH-SS---
-TTSHHHHHHTTTS-SS---
-TTSHHHHHHHHHT-S----
-TTSHHHHHHHHHS-SS---
-TTSHHHHHHHHHTSSS---
-TTSHHHHHHHHHT-SS---
-TTSHHHHHHHHHTS-S---
-TTSHHHHHHHHHTSSS---
-TTSHHHHHHHHHT-S----
-TTSHHHHHHTTTT--S---
-TTSHHHHHHHHHTSSS---
-TTSHHHHHHHHHT--S---
-TTSHHHHHHTTTT-SS---
-TTSHHHHHHHHHT-SS---
-TTSHHHHHHTTTTS-S---
-TTSHHHHHHTTTTSSS---
-TTSHHHHTHHHHTSSS---
-TTSHHHHTHHHHTSSS---
-TTSHHHHTGGGTT-SS---
-TTSTTTTTHHHHTS-S---
-TTSTTTTTHHHHT-SS---
-TTSHHHHTGGGTT--S---
-TTSHHHHTGGGTTS-S---
-TTSHHHHTGGGTT-SS---
-TTSTTTTTTTTTT--S---
--SSHHHHTGGGTT-SS---
-TTSHHHHTHHHHT--S---
-TTSTTTTTGGGTT-SS---
-TTSHHHHTHHHHT--S---
-TTTTTTTTHHHHTSSS---
-TTSTTTTTHHHHTS-S---
-TTSHHHHTHHHHT-SS---
-TTSTTTTTGGGTT-SS---
-TTSHHHHTHHHHT-SS---
-TTSHHHHTGGGTT-SS---
-TTSHHHHTGGGTTSSS---
-TTSHHHHTTTTTTSSS---
-TTSHHHHTGGGTTSSS---
-TTSHHHHTGGGTTSSS---
-TTSHHHHTTTTTTSSS---
-TTSHHHHTHHHHTSSS---
-TTSHHHHTHHHHTSSS---
-TTSHHHHTGGGTTSSS---
-TTSHHHHTGGGTTSSS---
-TTSHHHHTGGGTTSSS---
-TTSHHHHTGGGTTSSS---
--SSHHHHTGGGTTSSS---
-TTSHHHHTGGGTTSSS---
-TTSHHHHTHHHHTSSS---
-TTSHHHHTGGGTTSSS---
-TTSHHHHHHHTTTSS----
-TTSHHHHTGGGTTSSS---
-TTSHHHHHHHHHTSS----
-TTSTTTTTHHHHTSSS---
-TTSHHHHTGGGTSSSS---
--SSHHHHTGGGTTSSS---
-TTSHHHHHHHHHHSS----
--SSHHHHHHHHHHSSS---
-TTSHHHHTTTTTTSSS---
--SSHHHHTGGGTTSSS---
-TTSHHHHTGGGTTSSS---
--SSHHHHTGGGTTSSS---
-TTSHHHHTGGGTTSSS---
-TTSHHHHTTTTTTSSS---
-TTSTTTTTHHHHTS-S---
-TTSTTTTTHHHHTSSS---
-TTSHHHHTHHHHTSSS---
-TTSHHHHTHHHHTSSS---
-TTSHHHHTHHHHT-SS---
-TTSHHHHTGGGTT--S---
-TTSHHHHTGGGTT------
-TTSHHHHHHHTTT------
-TTSHHHHTHHHHT------
--SSHHHHHHHHHT------
-TTSHHHHTHHHHT-S----
-TTSTTTTTHHHHT-S----
--SSHHHHTHHHHT-S----
-TTSTTTHHHHHHTS-----
-TTSHHHHTHHHHTS-----
-TTSHHHHTHHHHTSS----
--SSHHHHTHHHHT-S----
-TTSHHHHTHHHHT------
-TTSHHHHTHHHHTSS----
-TTSHHHHTHHHHTS-S---
-TTSHHHHTHHHHTS-S---
-TTSHHHHTHHHHT-SS---
-TTSHHHHTHHHHSSS----
-TTSHHHHTTTBTT-B----
-TTSTTTTTGGGTT-S----
-TTSTTTTTGGGTTSS----
-TTSHHHHTHHHHTSSS---
-TTSHHHHTGGGTTSS----
-TTSHHHHTGGGTT-SS---
-TTSHHHHHHHHHTSSS---
-TTSHHHHTTTBTTSBS---
-TTSHHHHHHTTTT-S----
-TTSHHHHHHTTTTSSS---
-TTSHHHHHHTTTT-S----
-TTSTTHHHHHHHTSS----
-TTSHHHHHHHHHTSS----
-TTSHHHHHHHTTTSSS---
-TTSHHHHHHTTTTS-S---
-TTSHHHHHHHHHTSSS---
-TTSHHHHHHTTTT-SS---
-TTSHHHHHHHHHTSSS---
-TTSHHHHHHTTTT-SS---
-TTSHHHHTTTTTTSSS---
-TTSHHHHHHTTTTSSS---
-TTSHHHHHHHHHTSSS---
-TTSHHHHHHHHHTSSS---
-TTSHHHHHHHHHTSSS---
-TTSHHHHHHTTTTSSS---
-TTSHHHHHHTTTT-SS---
-TTSHHHHHHTTTT-SS---
-TTSHHHHHHHHHTSSS---
-TTSHHHHHHTTTTSSS---
-TTSHHHHHHHHHTSSS---
-TTSHHHHHHTTTTSSS---
-TTSHHHHHHTTTT-SS---
-TTSHHHHHHTTTT-SS---
-TTSHHHHHHHHHTSSS---
-TTSHHHHHHHHHTSSS---
-TTSHHHHHHTTTTSSS---
-TTSHHHHHHTTTTSSS---
-TTSHHHHHHHHHTSSS---
-TTSHHHHHHTTTTSSS---
-TTSHHHHHHTTTTSSS---
-TTSHHHHHHHHHTSSS---
-TTSHHHHHHTTTTSSS---
-TTSHHHHHHTTTTSSS---
-TTSHHHHHHHHHTSSS---
-TTSHHHHHHTTTTSSS---
-TTSHHHHHHHHHT-SS---
-TTSHHHHHHHHHTSSS---
-TTSHHHHHHTTTTSSS---
-TTSHHHHHHTTTTSSS---
-TTSHHHHHHHHHHSSS---
-TTSHHHHHHHHHS-SS---
-TTSHHHHHHHHHTSSS---
-TTSHHHHHHTTTTSSS---
-TTSHHHHHHTTTTSSS---
-TTSHHHHHHTTTTSSS---
-TTSHHHHHHHHHTSS----
-TTSHHHHHHTTTTSSS---
-TTSHHHHHHTTTTSSS---
-TTSHHHHHHHHHT-S----
-TTSHHHHHHHHHT-S----
-TTSHHHHHHTTTT------
-TTSHHHHHHHHHTSS----
-TTSHHHHHHTTTT-S----
-TTSHHHHHHHHHTSS----
-TTSHHHHHHHHHT-S----
-TTSHHHHHHHHHTSS----
-TTSHHHHHHHHHTSS----
-TTSHHHHHHHHHTS-----
-TTSHHHHHHTTTT-S----
-TTSHHHHHHTTTTSS----
-TTSHHHHHHTTTT-SS---
-TTSHHHHHHHHHT------
-TTSHHHHHHHHHT-S----
-TTSHHHHHHHTTTSSS---
-TTSHHHHHHHHHTSS----
-TTSHHHHHHTTTT-S----
-TTSHHHHHHTTTTSS----
-TTSHHHHHHTTTTSSS---
-TTSHHHHHHHHHT-SS---
-TTSHHHHHHHHHTSSS---
-TTSHHHHHHTTTTSSS---
-TTSHHHHHHHHHTSSS---
-TTSHHHHHHHHHTSSS---
-TTSHHHHHHTTTTSSS---
-TTSHHHHHHTTTSSSS---
-TTSHHHHHHTTTTSSS---
-TT-HHHHHHTTTTSSS---
-TTSHHHHHHHHHTSSS---
-TTSHHHHHHHHHTSSS---
-TT-HHHHHHTTTTSSS---
-TTSHHHHHHHHHTSS----
-TT-HHHHHHHHHTSSS---
-TT-HHHHHHTTTTSSS---
-TTSHHHHHHHHHTSSS---
-TT-HHHHHHHHHTSSS---
-TTSHHHHHHHTTSSS----
-TT-HHHHHHHTTT-S----
-TTSHHHHHHHTTTSS----
-TT-HHHHHHTTTT-S----
-TT-HHHHHHHHHT-S----
-TT-HHHHHHHHHT-S----
-TTSHHHHHHTTTT-SS---
-TT-HHHHHHHHHT------
-TT-HHHHHHTTTT-S----
-TTSHHHHHHTTTT-S----
-TTSHHHHHHTTTTSS----
-TT-HHHHHHHHHT-S----
-TTSHHHHHHTTTTSSS---
-TT-HHHHHHHTTTSS----
-TT-HHHHHHHTTTSSS---
-TT-HHHHHHTTTTSSS---
--S-HHHHHHHHHTSSS---
-TTSHHHHHHTTTTSSS---
-TT-HHHHHHTTTTSSS---
-TT-HHHHHHTTTT-SS---
-TT-HHHHHHTTTT-SS---
-TTSHHHHHHTTTT-SS---
-TT-HHHHHHTTTTSSS---
-TT-HHHHHHTTTSSSS---
-TTSHHHHHHHHHS-SS---
-TT-HHHHHHTTTT-S----
-TT-HHHHHHHHHS-S----
-TT-HHHHHHHHHSSS----
-TT-HHHHHHHHHSSSS---
-TT-HHHHHHHHHSSSS---
-TT-HHHHHHHHHTSSS---
-TT-HHHHHHTTTTSSS---
-TT-HHHHHHHHHHSSS---
-TTSHHHHHHHTTTSSS---
-TT-HHHHHHHTTTSSS---
-TT-HHHHHHHHHHSSS---
-TTSHHHHHHTTTTSS----
-TTSHHHHHHHHHTSSS---
-TT-HHHHHHHHHHSSS---
-TTSHHHHHHTTTSSSS---
-TTSHHHHHHHHHHSSS---
-TT-HHHHHHTTTTSSS---
-TT-HHHHHHTTTTSS----
-TT-HHHHHHTTTSSSS---
-TTSHHHHHHHHHHSSS---
-TTSHHHHHHHHHHSSS---
-TT-HHHHHHHTTTSSS---
-TTSHHHHHHTTTTSSS---
-TT-HHHHHHTTTTSSS---
-TTSHHHHHHHHHHSSS---
-TT-HHHHHHTTTTSSS---
-TTSHHHHHHHHHTSSS---
-TT-HHHHHHHTTTSSS---
-TTSHHHHHHHHHTSSS---
-TTSHHHHHHTTTTSSS---
-TT-HHHHHHTTTTSSS---
-TT-HHHHHHHHHHSSS---
-TT-HHHHHHHHHHSSS---
-TT-HHHHHHHHHHSSS---
-TT-HHHHHHHHTTSSS---
-TT-HHHHHHHHTTSSS---
-TT-HHHHHHHTTTSSS---
-TTSHHHHHHHHTTSSS---
-TTSHHHHHHHHHHSS----
-TT-HHHHHHHHTTSSS---
-TTSHHHHHHHHTT-SS---
-TTSHHHHHHHHHHSSS---
-TTSHHHHHHHHHHSSS---
-TTSHHHHHHHHTTSSS---
-TTSHHHHHHHHHHSSS---
-TTSHHHHHHHHTTSSS---
-TT-HHHHHHHHHHSSS---
-TT-HHHHHHHTTT-SS---
-TTSHHHHHHHHTTSSS---
-TTSHHHHHHHTTT-SS---
-TTSHHHHHHHHTTSSS---
-TTSHHHHHHHHTT-SS---
-TTSHHHHHHHHTTSSS---
-TTSHHHHHHHHTTSSS---
-TTSHHHHHHHHTT-SS---
-TTSHHHHHHHHTTSSS---
-TTSHHHHHHHHHHSSS---
-TTSHHHHHHHTTTSSS---
-TTSHHHHHHHTTTSSS---
-TTSHHHHHHHTTT-SS---
-TTSHHHHHHHHTTSSS---
-TTSHHHHHHHTTTSSS---
-TTSHHHHHHHHHHSSS---
-TTSHHHHHHHHTTSSS---
-TTSHHHHHHHHHH-SS---
-TTSHHHHHHHHTTSSS---
-TTSHHHHHHHTTSSSS---
-TT-HHHHHHHTTT-SS---
-TTSHHHHHHHHHHSSS---
-TTSHHHHHHHHHH-SS---
-TTSHHHHHHHHHHSSS---
-TTSHHHHHHHHHHSSS---
-TTSHHHHHHHHHHSSS---
-TTSHHHHHHHHHH-SS---
-TTSHHHHHHHHHHSSS---
-TTSHHHHHHHHHHSSS---
-TTSHHHHHHHHHHSSS---
-TTSHHHHHHHHHS-S----
-TTSHHHHHHHHHH-SS---
-TTSHHHHHHHHTT-S----
-TTSHHHHHHHHHHSSS---
-TTSHHHHHHHTTTSSS---
-TTSHHHHHHHHHHSSS---
-TTSHHHHHHHHTTSSS---
-TTSHHHHHHHHHHSSS---
-TTSHHHHHHHHHHSSS---
-TTSHHHHHHHHTTSS----
-TTSHHHHHHHHHH-S----
-TTSHHHHHHHHHHSSS---
-TTSHHHHHHHHHHSSS---
-TTSHHHHHHHHTTSSS---
-TTSHHHHHHHHHHSSS---
-TTSHHHHHHHHTT-SS---
-TTSHHHHHHHHHHSSS---
-TTSHHHHHHHHTT-SS---
-TTSHHHHHHHHHHSSS---
-TTSHHHHHHHHTTSS----
-TTSHHHHHHHTTTSSS---
-TTSHHHHHHHHTTSSS---
-TTSHHHHHHHHTTSSS---
-TTSHHHHHHHHTTSS----
-TTSHHHHHHHHHHSSS---
-TTSHHHHHHHHHHSSS---
-TTSHHHHHHHHHHSSS---
-TTSHHHHHHHHTTSSS---
-TTSHHHHHHHHTT-SS---
-TTSHHHHHHHHTTSS----
-TTSHHHHHHHHHHSSS---
-TTSHHHHHHHHTT-SS---
-TTSHHHHHHHHHHSSS---
-TTSHHHHHHHHTTSSS---
-TTSHHHHHHHHTTSSS---
-TTSHHHHHHHHHHSSS---
-TTSHHHHHHHTTSSSS---
-TTSHHHHHHTTTTSSS---
--SSHHHHHHHTTSSSS---
-TTSHHHHHHHHHHSSS---
-TTSHHHHHHHHHHSSS---
-TTSHHHHHHHTTT-SS---
-TTSHHHHHHHHTT-SS---
-TTSHHHHHHHHHH-SS---
-TTSHHHHHHHHTT-SS---
-TTSHHHHHHHHTTSSS---
-TTSHHHHHHHHHHSSS---
-TTSHHHHHHHHTTSSS---
-TTSHHHHHHHHHHSS----
-TTSHHHHHHHTTTSSS---
-TTSHHHHHHHTTT-SS---
-TTSHHHHHHHHHHSSS---
-TTSHHHHHHHHHH-SS---
-TTSHHHHHHHTTTSSS---
-TTSHHHHHHHHHHSSS---
-TTSHHHHHHHHHH-SS---
-TTSHHHHHHHHTT-SS---
-TTSHHHHHHHHHHSSS---
-TTSHHHHHHHHHH-SS---
--SSHHHHHHHHHHSSS---
-TTSHHHHHHHHTT-SS---
-TTSHHHHHHHHTTSSS---
-TTSHHHHHHHHTT-SS---
-TTSHHHHHHHHTTSSS---
-TT-HHHHHHHHHHSSS---
-TT-HHHHHHTTTSSSS---
-TTSHHHHHHHHTTSS----
-TTSHHHHHTTTTTSSS---
-TTSHHHHHHHTTTSSS---
-TTSHHHHHHHHHHSSS---
-TT-HHHHHHHHHHSSS---
-TTSHHHHHHHHTT-SS---
-TTSHHHHHHHHTTSSS---
-TTSHHHHHHHTTTSSS---
-TTSHHHHHHHHTTSSS---
-TTSHHHHHHHHTTSSS---
-TTSHHHHHHHTTT-SS---
-TTSHHHHHHHHTT-SS---
-TT-HHHHHHHTTTSSS---
-TTSHHHHHHHTTTSSS---
-TTSHHHHHHHHTT-SS---
-TTSHHHHHHHHTT-SS---
-TTSHHHHHHHTTTSSS---
-TTSHHHHHHHHHH-SS---
-TTSHHHHHHHHTT-SS---
--S-HHHHHHHTTT-SS---
-TTSHHHHHHHHTTSSS---
-TTSHHHHHHHHTT-SS---
-TTSHHHHHHHHTTSSS---
-TTSHHHHHHHHTT-SS---
-TTSHHHHHHHHTTSSS---
-TTSHHHHHHHHTTSS----
-TTSHHHHHHHHTT-S----
-TTSHHHHHHHHTTSS----
-TTSHHHHHHHHHHSS----
-TTSHHHHHHHHTTSS----
-TTSHHHHHHHTTTSSS---
--SSHHHHHHHTTTSS----
--SSHHHHHHHHHHSSS---
-TTSHHHHHHHHHHSSS---
--SSHHHHHHHHTTSSS---
-TTSHHHHHHHHTTSSS---
-TTSHHHHHHHTTT-SS---
-TTSHHHHHHTTTS-SS---
-TTSHHHHHHHHHSSSS---
-TTSHHHHHHHHHSSS----
-TTSHHHHHHHTTTSSS---
-TTSHHHHHHHHHHSSS---
-TTSHHHHHHHHHHSSS---
-TTSHHHHHHHHHH-SS---
-TTSTTHHHHHHHH-SS---
-TTSTTHHHHGGGT-SS---
-TTSHHHHHHHTTT-SS---
-TTSHHHHHHHTTTSSS---
-TTSHHHHHHHHHHSSS---
-TTSHHHHHHTTSSSS----
-TTSHHHHHHTTTSSSS---
-TTSHHHHHHHHTTSSS---
-TTSHHHHHHHHHSSS----
--SSHHHHHHHTTT-S----
-TTSHHHHHHHHHHSSS---
-TTSHHHHHHHHTTSSS---
-TTSHHHHHHHHTTSSS---
-TTSHHHHHHHHTTSSS---
-TTSHHHHHHHHHH-SS---
-TTSHHHHHHHTTTSSS---
-TTSHHHHHHHHTTSSS---
-TTSHHHHHHHTTTSSS---
-TTSHHHHHHHHHH-SS---
---SHHHHHHHHHHSSS---
--SSHHHHHHHHHH-SS---
-TTSHHHHHHHTTTSSS---
-TTSHHHHHHHTTT-SS---
---SHHHHHHHHTTSSS---
-TTSHHHHHHHHHH-SS---
--SSHHHHHHHTTT-SS---
---SHHHHHHHHTTSSS---
---SHHHHHHHTTT-SS---
-TTSHHHHHHHTTT-SS---
-TTSHHHHHHHTTTSSS---
---SHHHHHHHHTTSSS---
----HHHHHHHTTTSSS---
----HHHHHHHTTT-SS---
----HHHHHHHTTT-SS---
-TTSHHHHHHHHTT-SS---
-TTSHHHHHHHHHH-SS---
----HHHHHHHTTTSSS---
---SHHHHHHHHTT-SS---
--SSHHHHHHHHHHSSS---
---SHHHHHHHHTTSSS---
---SHHHHHHHHHH-SS---
---SHHHHHHHTTT-SS---
----HHHHHHHTTT-SS---
----HHHHHHHTTT-SS---
----HHHHHHHHTTSSS---
---SHHHHHHHHHHSSS---
-TTSHHHHHHHHHHSSS---
-TT-HHHHHHHTTT-SS---
--S-HHHHHHHTTT-SS---
--S-HHHHHHHHHHSSS---
-TTSHHHHHHHHTT-SS---
----HHHHHHHTTTSSS---
----HHHHHHHHHH-SS---
----HHHHHHHHHH-SS---
----HHHHHHHHHHSSS---
----HHHHHHHTTTSSS---
---SHHHHHHHTTT-SS---
----HHHHHHHTTT-SS---
----HHHHHHHTTT-SS---
-TTSHHHHHHHTTT-SS---
-TTSHHHHHHHTTT-SS---
----HHHHHHHTTT-SS---
--S-HHHHHHHHHH-SS---
--SSHHHHHHHHHH-SS---
--SSHHHHHHHTTT-SS---
--SSHHHHHHHTTT-SS---
---SHHHHHHHTTT-SS---
-TTSHHHHHHHTTT-SS---
-TTSHHHHHHHHHH-SS---
--SSHHHHHHHTTT-SS---
--SSHHHHHHHTTT-SS---
-TTSHHHHHHHTTT-SS---
-TTSHHHHHHHHTT-SS---
-TTSHHHHHHHTTT-SS---
-TTSHHHHHHHTTT-SS---
---SHHHHHHHHTT-SS---
--SSHHHHHHHHTT-SS---
-TTSHHHHHHHTTT-SS---
-TTSHHHHHHHTTT-SS---
-TTSHHHHHHHHTT-SS---
-TTSHHHHHHHHTT-SS---
-TTSHHHHHHHHTT-SS---
-TTSHHHHHHHHTT-SS---
-TTSHHHHHHHHTT-SS---
-TTSHHHHHHHHTT-SS---
-TTSHHHHHHHTTT-S----
-TTSHHHHHHHHTT-S----
-TT-HHHHHHHHTT-SS---
-TTSHHHHHHHHTT-SS---
-TTSHHHHHHHHTT-SS---
-TTSHHHHHHHHTT-SS---
-TTSHHHHHHHHTT-S----
-TTSHHHHHHHHTT-SS---
-TTSHHHHHHHTTT-SS---
-TTSHHHHHHHHHH-SS---
--SSHHHHHHHHTT-SS---
-TTSHHHHHHHHTT-SS---
-TTSHHHHHHHHTT-S----
--SSHHHHHHHHTT-S----
-TTSHHHHHHHHTT-S----
-TTSHHHHHHHHTT-S----
-TTSHHHHHHHHTT-S----
-TT-HHHHHHHHTT-SS---
-TT-HHHHHHHHTT-S----
-TT-HHHHHHHHTT-S----
-TTSHHHHHHHHTT-SS---
-TT-HHHHHHHTTT-SS---
-TTSHHHHHHHHHH-SS---
-TT-HHHHHHHTTT-SS---
-TT-HHHHHHHHTTSSS---
-TTSHHHHHHHHTT-S----
-TT-HHHHHHHHHH-S----
-TT-HHHHHHHHTT-S----
-TTSHHHHHHHHTT-S----
-TT-HHHHHHHHTT-S----
-TT-HHHHHHHHHH-S----
-TT-HHHHHHHTTT-S----
-TT-HHHHHHHHTT-S----
-TTSHHHHHHHHTT-S----
-TTSHHHHHHHHTT-S----
-TTSHHHHHHHHHH-S----
-TT-HHHHHHHHTT-S----
-TTSHHHHHHHHTT-S----
-TT-HHHHHHHHTT-S----
-TT-HHHHHHHHTT-S----
-TT-HHHHHHHHTT-S----
-TT-HHHHHHHHTT-SS---
-TTSHHHHHHHTTT-S----
-TT-HHHHHHHHTT-S----
--SSHHHHHHHHTT-S----
-TT-HHHHHHHHTT-S----
-TT-HHHHHHHHTT-S----
-TT-HHHHHHHHHH-S----
-TT-HHHHHHHHTT-S----
-TT-HHHHHHHHTT-S----
-TT-HHHHHHHHTT-S----
-TT-HHHHHHHTTT-SS---
-TT-HHHHHHHHHH-S----
-TTSHHHHHHHTTT-SS---
-TTSHHHHHHHHHH-SS---
--S-HHHHHHHHTT-S----
----HHHHHHHHTT-S----
---SHHHHHHHHTT-S----
-TTSHHHHHHHHHH-S----
---SHHHHHHHHTT-S----
---SHHHHHHHHTT-S----
--SSHHHHHHHHTT-S----
----HHHHHHHTTT-S----
-TTSHHHHHHHTTT-S----
-TTSHHHHHHHHHH-S----
--SSHHHHHHHHTTSS----
----HHHHHHHHTTS-----
---SHHHHHHHTTTS-----
---SHHHHHHHHTTSS----
---SHHHHHHHHTTS-----
----HHHHHHHTTTS-----
---SHHHHHHHHTTS-----
---SHHHHHHHHTTS-----
---SHHHHHHHHTTSS----
----HHHHHHHHTTS-----
----HHHHHHHHTTS-----
--SSHHHHHHHHTTS-----
---SHHHHHHHHTTS-----
---SHHHHHHHHTTS-----
----HHHHHHHHTTSS----
----HHHHHHHHTTSS----
----HHHHHHHHTTS-----
---SHHHHHHHHTTS-----
---SHHHHHHHHTTS-----
--SSHHHHHHHHTTS-----
--SSHHHHHHHHTTSS----
--SSHHHHHHHHTTS-----
--SSHHHHHHHHTTS-----
--SSHHHHHHHTTTSS----
-TTSHHHHHHHHTTS-----
--SSHHHHHHHHHHS-----
-TTSHHHHHHHHTTS-----
--SSHHHHHHHHTTS-----
-TTSHHHHHHHHTTS-----
-TTSHHHHHHHHTTS-----
-TTSHHHHHHHHTTS-----
--SSHHHHHHHHTTS-----
-TTSHHHHHHHHTTS-----
-TTSHHHHHHHHTTS-----
-TTSHHHHHHHHTTS-----
-TTSHHHHHHHTTTS-----
-TTSHHHHHHHTTTS-----
--SSHHHHHHHTTT------
-TTSHHHHHHHTTTS-----
-TTSHHHHHHHTTTS-----
-TTSHHHHHHHTTTS-----
-TTSHHHHHTTTTT------
-TTSHHHHHHHTTT------
-TTSHHHHHHHTTTS-----
-TTSHHHHHHHTSSS-----
-TTSHHHHHHHTTTS-----
-TTSHHHHHHH-SSS-----
-TTSHHHHHHHTSSS-----
-TTSHHHHHHH-SSS-----
-TTSHHHHHHT-SSS-----
-TTSHHHHHHTTSSS-----
-TTSHHHHHHHTSSS-----
-TTSHHHHHHHTSSS-----
-TTSHHHHHHH-SSS-----
-TTSHHHHHHHTTTS-----
-TTSHHHHHTT-SSS-----
-TTSHHHHHHTTSSS-----
-TTSHHHHHHHTSSS-----
-TTSHHHHHHTTSSS-----
-TTSHHHHHHT-SSS-----
--SSHHHHHHHSSSS-----
--SSHHHHHHH-SSS-----
--SSHHHHHHT-SSS-----
-TTSHHHHHHHTSSS-----
-TTSHHHHHHT-SSS-----
---SHHHHHHHSSSS-----
---SHHHHHHTTSSS-----
-TTSHHHHHHTTSSS-----
---SHHHHTGGGSSS-----
---SHHHHHHHTSSS-----
--SSHHHHHHHTSSS-----
--SSHHHHHHHSSSS-----
---SHHHHTTTSSS------
---SHHHHHHHTSSS-----
---SHHHHHHTTSSS-----
---SHHHHHHSSSSS-----
---SHHHHHHHTSSS-----
----HHHHHHTTSSS-----
---SHHHHHHTSSS------
---SHHHHHHTSSSS-----
---SHHHHHHTTTSS-----
----HHHHHHTTSSS-----
----HHHHHHTTTS------
----HHHHHHHHHTS-----
----HHHHHHTTTTS-----
---SHHHHHHTTTTS-----
---SHHHHHTTSSS------
---SHHHHHHTTTS------
----HHHHHHTTSSS-----
----HHHHHHTTSS------
----HHHHHHHHHTS-----
----HHHHHHTTSSS-----
----HHHHHHTTTS------
----HHHHHHHHHSS-----
----HHHHHHHHHTSS----
----HHHHHHHHHSS-----
----TTHHHHHTTSSS----
--S-TTHHHHHTTSS-----
----TTHHHHHHHSSS----
----TTHHHHHHHSSS----
----TTHHHHHHHT------
----TTHHHHHHHS------
----TTHHHHTTSSS-----
----TTHHHHTSSSS-----
----TTHHHHTTTTS-----
--S-TTHHHHTTTTS-----
--S-TTHHHHHHHS------
----TTHHHHTTTS------
--S-TTHHHHTTTS------
--S-TTHHHHTTSSS-----
--S-S-HHHHTTSS------
--S-TTHHHHTTSS------
--S-TTHHHHHHHT------
--S-TTHHHHHHHT------
--S-TTHHHHTTTT------
--S-SSHHHHTTTT------
--S-TTHHHHTTSS------
--S-TTHHHHTTSSS-----
--S-TTHHHHTSSS------
--S-TTHHHHTTSSS-----
--S-TTHHHHTTSSS-----
--S-TTHHHHTTSSS-----
--S-TTHHHHTTSS------
--S-TT-HHHHSSSS-----
--S-TT-HHHHSSSS-----
--S-SSTTTTTBSSSB----
--S-TTTTTTTTTSS-----
--S-TTHHHHHSSSS-----
--S-TTTTGGGTSS------
--S-TTHHHHHHTT-S----
--S-TTHHHHHHHH-S----
--S-TTHHHHHHTT-S----
--S-TTHHHHHHTTSS----
--S-TTHHHHHHTTSS----
--S-TTHHHHHHTT-S----
--S-TTHHHHHHTTSS----
--S-TTHHHHHHTTSS----
--S-TTHHHHHHTTSS----
--S-TTHHHHHHTTSS----
--S-TTHHHHHHTTSS----
--S-TTHHHHHHHHSS----
--S-TTHHHHHHHHSS----
--S-TTHHHHHHHHSS----
--S-TTHHHHHHHHSS----
--S-TTHHHHHHTTSS----
--S-SSHHHHHHTTSS----
--S-TTHHHHHTTT-S----
--S-TTHHHHHHHH-S----
--S-TTHHHHHHHH-S----
--S-SSHHHHHHTT-SS---
--S-TTHHHHHHHH-S----
--S-TTHHHHHTTT-S----
--S-TTHHHHHHHH-S----
--S-TTHHHHHHTT-SS---
--S-SS-HHHHTTT-S----
--S-SS-HHHHHTTSS----
--S-SS-HHHHHTTSS----
--S-SS-HHHHHTTSS----
--S-S--HHHHHHH-S----
--S-S--HHHHHHH-SS---
----SS-HHHHTTT-S----
----S--HHHHHTT-S----
----SS-HHHHHHH-SS---
--S-SS-HHHHHHH-S----
----SS-HHHHHHH-S----
--S-S--HHHHHHH-S----
--S-SS-HHHHHHH-S----
--S-S--HHHHHHHSS----
--S-S--HHHHHHH-S----
----S--HHHHHHHSS----
----TTHHHHHHHH-S----
----SSHHHHHHHH-S----
----TTHHHHHHTT-S----
----TTHHHHHHHH-S----
----SSHHHHHTTT-S----
----TT-HHHHHHH-S----
--S-SSHHHHHHTT-S----
--S-SS-HHHHTTT-S----
----SS-HHHHHHH-S----
----SS-HHHHHTT-S----
----SS-HHHHHHH-SS---
----TTTHHHHTTT-S----
----TTTHHHHHTT-S----
----SSTHHHHHHH-S----
----SS-HHHHTTT-S----
----S--HHHHHHH-S----
----S--HHHHTTT-SS---
----S--HHHHTTT-S----
--S-S--HHHHHHH-S----
----TTHHHHHTTT-S----
----SSTHHHHHHH-SS---
--S-SS-HHHHHHH-S----
----SSHHHHHHHH-SS---
----TTTHHHHHHHSSS---
----SSHHHHHHHHSSS---
----SSTHHHHHHHSS----
----SSHHHHHTTTSSS---
----SSHHHHHHHH-S----
----SSHHHHHHHH-S----
----SSHHHHHHHH-S----
----SSHHHHHHHH-S----
----SSHHHHHHTT-S----
----SSTHHHHTTT-S----
----SSHHHHHHTT-S----
----SSTHHHHTTT-S----
----SSSHHHHHHHSS----
----SSSHHHHTTT-S----
----SSHHHHHHTT-S----
----S-HHHHHHTT-S----
----S-HHHHHHHH-S----
----SSHHHHHHTT-S----
----SSHHHHHHHH-S----
----SSHHHHHHTTSS----
----SSHHHHHHTT-S----
----SSHHHHHHTTSS----
----SSHHHHHHTTSS----
----SSHHHHHHHHSS----
----SSHHHHHHHHSS----
----SSHHHHHHHH-S----
----TTHHHHHHHHSS----
----TTHHHHHHHH-S----
----SSHHHHHHHH-S----
----SSHHHHTTTT-S----
----SSHHHHHHHH-S----
----TTHHHHHHHH-S----
----SSHHHHHHHH-S----
----SSHHHHHTTT-SS---
----SSHHHHHHHH-S----
----SSHHHHHHHH-S----
----SSHHHHHTTT-SS---
----SSHHHHHHTT-S----
----TTHHHHHHHH-S----
----SSHHHHHTTT-S----
----SSHHHHHHTT-S----
----SSTHHHHHTT-SS---
----SSHHHHHHHH-S----
----SSTHHHHHHH-S----
----SSHHHHHTTTSS----
----SSHHHHHHHH-SS---
----TTHHHHHHHHSSS---
----TTHHHHHHHHSSS---
----SSHHHHHHTT-SS---
----SSHHHHHHHH-SS---
----SSHHHHHHTT-SS---
----SSHHHHHHHHSS----
----SSHHHHHHTT-S----
----SSHHHHHHHH-S----
----SSHHHHHHHH-S----
----SSHHHHHHHHSS----
----SSHHHHHHHHSS----
----SSHHHHHHTTSS----
----SSHHHHHHTTSS----
----SSHHHHHHTT-S----
----SSHHHHHHHHSS----
----SSHHHHHHTT-S----
----SSHHHHHHHHSS----
----SSHHHHHHTTSS----
----SSHHHHHHHH-S----
----SSHHHHHHTTSS----
----SSHHHHHHHH-S----
----SSHHHHHHHH-S----
----SSHHHHHHHH-S----
----SSHHHHHHTT-S----
----SSHHHHHHTT-S----
----SSHHHHHHHHSS----
----SSHHHHHHHH-S----
----SSHHHHHHHH-S----
----SSHHHHHHHH-S----
----SSHHHHHHHHSS----
----SSSHHHHHHHSSS---
----SSTHHHHHHHSS----
----SSHHHHHHHH-SS---
----SSHHHHHHHHSSS---
----SS-HHHHHHH-SS---
----SSHHHHHHHHSSS---
----SSHHHHHHTT-SS---
----SSHHHHHHHH-SS---
----TTHHHHHHHH-SS---
----SS-HHHHTTT-SS---
----SS-HHHHHHH-SS---
----SSSHHHHTTT-SS---
----SSSHHHHHHH-S----
----SSTHHHHTTT-SS---
----SSHHHHHTTT-SS---
----SSTHHHHTTT-SS---
----SS-HHHHTTT-S----
----SSTHHHHHHH-S----
----SSTHHHHHHH-S----
----SSTHHHHHHH-S----
----SSHHHHHTTT-SS---
----TTHHHHHHHH-SS---
----S-HHHHHTTS-SS---
----SSHHHHHTTS-SS---
----SSHHHHHTTT-SS---
----SSHHHHHTTTSSS---
----SSHHHHHTTTSSS---
----SSHHHHHTTTSSS---
----SSHHHHHTTTSSS---
----SSHHHHHTTT-SS---
----SSHHHHHTTS-SS---
----SSHHHHHTTT-SS---
----SSHHHHHTTT-SS---
----SSHHHHHTTS-SS---
----SSHHHHHTTT-SS---
----SSHHHHHTTT-SS---
----SSSHHHHTTT-SS---
----SSHHHHHTTT-SS---
----SSHHHHHTTT-SS---
----SSHHHHHTTT-SS---
----SSSHHHHHHH-SS---
----SSHHHHHTTT-SS---
----SSHHHHHTTT-SS---
----SSHHHHHTTS-SS---
----SSSHHHHTTT-SS---
----SSSHHHHTTT-SS---
----SSHHHHHTTT-SS---
----SSHHHHHTTT-SS---
----S-HHHHHTTTSSS---
----SSHHHHHTTT-SS---
----S-HHHHHTTTSSS---
----S-HHHHHTTT-S----
----S-HHHHHTTTSSS---
----S-HHHHHTTT-SS---
----SSSHHHHTTT-SS---
----S-HHHHHTTT-SS---
----SSHHHHHTTT-SS---
----S-TGGGTGGG-SS---
----SSHHHHHTTT-SS---
----S-TGGGTGGG-SS---
----SSGGGGTTTT-SS---
----SSTGGGTTTT-SS---
----S-TTTTTTTT-SS---
----SSSGGGTTTT-SS---
----SSSGGGTTTT-SS---
----SSHHHHTTTT-SS---
----SSSGGGTGGG-SS---
----SSTHHHHTTT-SS---
----SSHHHHHTTT-SS---
----SSGGGGTTTT-SS---
----SSTTTTTTTT-SS---
----SSGGGGS-TT-SS---
----SSGGGGTTTT-SS---
----SSGGGGTTTT-SS---
----SSGGGGTTTT--S---
----SSGGGGTTTT-SS---
----SSGGGGTTTT-SS---
----SSGGGGTTTTSSS---
----SSGGGGTTTT-SS---
----SSGGGGTTTT-SS---
----SSGGGGTGGG-SS---
----SSGGGGTTTS-SS---
----S-TGGGTTTT-SS---
----SSTTTTTTTTSSSS--
----S-GGGGTTTT-SS---
----SSSHHHHTTT-SS---
----S-TTTTTTTT-SS---
----S-TGGGTTTT-SS---
----SSSHHHHTTT-SS---
----SSSSTTTTTT-SS---
----S--STTTTTT-SS---
----S--GGGTTTT--S---
----SS-GGGTTTT-SS---
----S--GGGTTTT-SS---
----SS-GGGTTTT-SS---
----SSGGGGTTTT-SS---
----SS-HHHHTTT-SS---
----SS-GGGTTTS-SS---
----SS-GGGTTTT-SS---
----S--GGGTGGG-SS---
----S--GGGTTTT-SS---
----S--HHHHTTT-SS---
----S--GGGTTTT-SS---
----S--GGGTTTS-SS---
-------HHHHTTT-SS---
-------GGGTTTT-SS---
-------HHHHTTT-SS---
-------GGGTTTT-SSS--
-------GGGTTTT-SSS--
-------GGGTTTT-SS---
-------GGGTTTT-SS---
-------GGGTTTT-SS---
-------GGGTTTT-SS---
-------GGGTTTT-SS---
----S--HHHHTTT-SS---
-------STTTTTT-SS---
-------STTTTTT-SS---
----S--HHHHTTT-SS---
-------SGGGTTT-SS---
-------HHHHTTT-SS---
-------GGGTTTTSSS---
-------HHHHTTT-SS---
---S---HHHHTTT-SS---
-------GGGTTTTSSS---
---S---GGGTTTT-SS---
-------STTTTTTSSSS--
-------GGGTTTT-SS---
-------GGGTTTTSSS---
-------HHHHTTT-SS---
-------GGGTTTTSSS---
-------STTTTTT-SS---
-------HHHHTTT-SS---
-------GGGTTTT-SS---
-------GGGTTTT-SS---
-------STTTTTT-SS---
-------HHHHTTT-SS---
-------HHHHTTT-SS---
-------GGGTTTT-SS---
--SS---GGGTTTT-SS---
--S----GGGTTTT-S----
-------GGGTGGG-SS---
-------GGGTTTT-SS---
-------GGGTTTT-SS---
---S---GGGTTTT-SS---
-------GGGTTTT-SS---
-------HHHHTTT-S----
--SS---HHHHHHH-SS---
-------HHHHHHH-SS---
--SS----TTGGGT-SS---
--SS--S-TTGGGT-SS---
--SS--S-TTGGGTSSS---
--SS--S-TTHHHHSSS---
--SS--SSTTHHHH-SS---
--S---SSTTHHHHSSS---
--SS--SSTTHHHH-SS---
------SSTTHHHHSSS---
------SSTTHHHHSSS---
--S---SSTTHHHHSSS---
------SSTTHHHHSSS---
--S---SSTTGGGT-SS---
--SS--SSTTHHHHSSS---
--S---SSTTHHHHSSS---
--S---SSTTHHHHSSS---
--S---SSTTHHHH-SS---
--S---SSTTTTTTSSS---
--SS--SSTTHHHHSSS---
--SS--SSTTTTTTSSS---
--SS--SSTTGGGS-S----
--S---SSTTTTTS-SS---
--SS--SSTTGGGS-SS---
--S---SSTTGGGTSSS---
--S---SSTTHHHH-SS---
--SS--SSTTHHHH-SS---
--SS--SSTTHHHHSSS---
--SS--SSTTGGGTSSS---
--SS--SSTTHHHHSSS---
--SS--SSTTGGGT-SS---
--SS--SSTTGGGT-SS---
--SS--SSTTGGGT-SS---
--SS--SSTTHHHH-SS---
--SS--SSTTTGGG-SS---
--SS--SSTTGGGT-SS---
--S---SSTTGGGS-SS---
--S---SSTTGGGT-SS---
--S---SSTTGGGT-SS---
--S---SSTTGGGT-SS---
--SS--SSTTGGGT-SS---
--SS--SSTTGGGT-SS---
--SS--SSTTGGGS-SS---
--SS--SSTTGGGG-SS---
------SSTTGGGT-SS---
---S--SSTTGGGT-SS---
------SSTTGGGT-SS---
------SSTTGGGG-SS---
------SSTTGGGT-SS---
------SSTTGGGT-SS---
------SSTTGGGT-SS---
------SSTTGGGG-SS---
---S--SSTTGGGG-SS---
------SSTTGGGT-SS---
---S--SSTTGGGT-SS---
--S---SSTTGGGG-SS---
--S---SSTTGGGG-SS---
--S---SSTTGGGG-SS---
--S---SSTTGGGS-SS---
--S---SSTTGGGSSSS---
--S---SSTTGGGG-SS---
--S--S-STTGGGG-SS---
--SS-SSSTTGGGTSSS---
--SS---STTTTTTSSS---
---S--SSTTTTTSSSS---
---S---STTTGGGSSS---
---S--SSTTTTTTSSS---
---S--SSTTTTTTSSS---
---S-SSSTTTSSSSSS---
---S---STTHHHHSSS---
---S--SSTTTTTTSS----
---S---SGGGTTTSS----
---S--SHHHHTTTSS----
------SSTTGGGGSS----
---S--SSTTTGGG-S----
---S--SSTTTTTTSS----
---S--SSTTTTTT-SS---
---S--SSTTTTTS-SS---
--SS-SSSTTTTTT--S---
--SS-SSSTTTTTTSSS---
---S---STTTTTS-SS---
---S--SSTTTTTSSSS---
------SSTTTTTS-S----
-----S-STTTTTT------
-------STTGGGT-S----
------SSTTGGGT------
--------TTHHHH------
-----SSSTTGGGS--S---
--SS--SSTTGGGT------
-------STTGGGT------
--SS--SSTTGGGT------
--SS-S-SHHHHHH------
--SS---STTHHHH------
--SS---HHHHHHH------
-TT---SHHHHTTT------
-TTS---STTGGGT------
-GGG--SSTTGGGT------
-TTT--SSTTGGGT------
-GGG--SSTTTTTT------
-GGG--SSTTTTTT------
-GGGS-SSTTTTTT------
-GGGS-SSTTTGGG------
-GGGS-SSTTTGGG------
--SS--SSTTTTTT------
--TTS-SSTTTGGG------
--TTS-SSTTTGGGS-----
--SS-SSSTTTTTTS-----
--TT--SSTTTGGG------
--TT-SSSTTTTTTS-----
--SS--SSTTTTTTS-----
--TT--SSTTTTTTS-----
--TTS--STTTGGGS-----
--TTS--STTHHHHS-----
--TT---STTHHHHS-----
--TTS--STTGGGSS-----
--TT---STTGGGSS-----
--SSS-SSTTGGGT------
--TTS-SSTTTTTSS-----
---SS-SSTTTTTT------
--TTS-SSTTGGGSS-----
--TTS-SSTTGGGT------
--TTS-SSTTGGGT------
--SS--SSTTGGGTS-----
--TT--SSTTGGGTS-----
---SS-SSTTHHHHS-----
---SS--STTGGGTS-----
--SSS--STTGGGTS-----
-TTSS--STTGGGSS-----
--SSS--STTGGGTS-----
-TTT--SSTTGGGTS-----
--TT--SSTTGGGTS-----
--TT--SSTTGGGTS-----
--TT--SSTTGGGTS-----
--TT--SSTTGGGTS-----
--TTS-SSTTGGGTS-----
--SS---STTHHHHS-----
--TT---STTGGGTS-----
--SS--SSTTHHHHS-----
--SS---STTHHHHS-----
--TT---STTGGGTS-----
--TT---STTGGGT------
--TT--SHHHHTTT------
--TT--SSTTGGGT------
--SSS-SSTTGGGTS-----
--TTS-SSTTGGGTS-----
-GGGS-SSTTGGGTS-----
-GGGS-SSTTGGGTS-----
--TT--SSTTGGGT------
--TT--SSTTGGGT------
--SS--SSTTGGGTS-----
--TT--SSTTGGGTS-----
--SS--SSTTTTTT------
--TT--SSTTTTTT------
--TT--SSTTTTTT------
--SS--SSTTTTTTS-----
--TT--SSTTTTTTS-----
--TT--SSTTTTTT------
--TT--SSTTTTTT------
--TT--SSTTTTTT------
--TT--SSTTTTTTS-----
--TT--SSTT-TTT------
--TT--SSTT-TTT------
--TT--SGGGTTTT------
---S---GGGTTTT------
--TT--GGGGTTTT------
---S--TTTTTTTT------
---S--TTTT-TTT------
---S---STTTTTTS-----
---S-S-GGGTTTTS-----
--SS--GGGGTTTTT-----
--SS---GGGTTTT------
--TT-TTGGGTTTTS-----
--TT--SGGGTTTT------
--SS--THHHHTTT------
--SS--THHHHTTT------
--TT--GGGGTTTT------
--SS--GGGGTTTT------
--SS--GGGGTTTT------
--TT--GGGGTTTTS-----
--TT--THHHHTTT------
--TT--SHHHHTTTS-----
--SS--HHHHSTTTS-----
--TT--GGGGSTTTS-----
--TT--SGGGTTTT------
--S-SGGGGGTTTTS-----
--S--TTHHHHTTT------
--S--TTHHHHTTTS-----
---S-SGGGGTTTT------
-----SSGGGTTTT------
--S---THHHHTTT------
------GGGGTTTT------
-----SGGGGTTTT------
---S---HHHHTTT------
--SS--GGGTSTTT------
---S--GGGG-TTT------
---S--THHHHTTT------
---S--GGGS-TTT------
---S--THHHHTTT------
---S--GGGGTTTTS-----
---S--GGGGTTTTS-----
--------TTTTTTS-----
--------TTTTTTS-----
------GGGGTTTT------
-------HHHHTTT------
-------HHHHTTT------
---S--GGGG-TTTS-----
-------GGGTTTTS-----
---S-S-GGGTTTTS-----
---S---GGGTTTTS-----
---S---GGGTTTTS-----
-------GGGTTTTS-----
---S--THHHHTTT------
---S--GGGGTTTTS-----
---S--THHHHTTTS-----
-------HHHHTTT------
-------HHHHTTT------
-------GGGTTTTS-----
------GGGGTTTT------
-------HHHHGGG------
------GGGGTTTTS-----
------GGGGTTTTS-----
---S--THHHHTTTS-----
------THHHHTTT------
-------GGGTTTTS-----
-------HHHHTTT------
-------GGGTTTT------
-------GGGTTTTS-----
-------GGGSTTT------
---S--GGGGTTTT------
---S---HHHHTTTS-----
---S---GGGTTTT------
---S--GGGG-TTT------
---S---GGGTTTT------
---S---GGG-TTT------
---S---GGG-TTT------
---SS--GGGTTTT------
---S---GGGTTTT------
-------GGGTTTT------
---S---GGGSTTT------
-------GGGSTTTS-----
-------GGGSTTT------
---S---SGGGTTT------
---S---STT-TTT------
---S---GGGSTTT------
---S---GGGSTTT------
---S---GGG-TTT------
---S---HHHHTTT------
---SS--GGGSTTT------
---SS--GGGSTTT------
---SS--STTSTTT------
---SS--TTT-TTT------
---SS--TTTSTTT------
---SS--TTTTTTT------
---SS--HHHHTTT------
---SS--GGG-TTT------
---S---GGGTTTT------
---S---GGG-TTT------
---S---HHHHTTT------
-------GGG-TTT------
---S---GGGSTTT------
---S---STTSTTT------
---S---GGGSTTT------
---S---GGGTTTT------
---S---GGGSTTT------
---S---GGGTTTT------
---S---GGG-TTT------
---S---GGG-TTT------
---S---GGG-TTT------
---S---GGGTTTT------
---S---GGGTTTT------
---S---GGG-TTT------
---S---GGG-TTT------
---S--GGGGSTTT------
---S---GGGSTTT------
---S---GGGTTTT------
---S---GGG-TTT------
---S---GGG-TTT------
---S---GGG-TTT------
-------GGGTTTT------
-------GGG-TTT------
---S---GGG-TTT------
-------GGGTTTT------
---S---GGG-TTT------
-------GGG-TTT------
-------GGGSTTT------
------GGGGTTTT------
---S--THHHHTTT------
---S--GGGG-TTT------
------THHHHTTT------
---S--THHHHTTT------
------GGGG-TTT------
------GGGGTTTT------
------GGGGTTTT------
---S--THHHHTTT------
---S---HHHHTTT------
---S--THHHHTTT------
---S---TTT-TTT------
---S--THHHHTTT------
---S---GGG-TTT------
---S---GGGTTTT------
-------GGGTTTT------
---S---GGGSTTT------
---S---TTTSTTT------
---S---GGG-TTT------
---S---GGG-TTT------
---S---SGGGTTT------
---S---GGGSTTT------
---S---GGGTTTT------
---S---GGGSTTT------
---S---GGGSTTT--S---
---S---HHHHTTT------
---S---GGGTTTT------
---S---GGGTTTT------
---S---GGG-TTT------
---S---GGG-TTT------
---S---GGGTTTT------
---SS--GGGTTTT------
---S---GGG-TTT-S----
---S---GGGTTTT------
---S---GGGTTTT------
---S---GGGSTTT------
---S---GGG-TTT-S----
---S-S-GGGSTTTS-----
---S---GGGSTTT------
---S---TTT-TTT------
---S---GGG-TTT------
---S---TTTSTTT--S---
---S---GGG-TTT------
-------HHHHTTT------
---S---GGGSTTT------
-----S-TTTSTTT------
-------TTTTTTT------
---S---GGG-TTT------
---S-S-GGG-TTT------
---S-S-HHHHTTT------
---S---TTT-TTT------
---S-S-GGG-TTT------
---S-S-HHHHGGG------
---S---TTT-TTT------
---S-S-HHHHTTT------
---S-S-TTT-TTT------
---S-S-TTT-TTT------
---S---TTT-TTT------
---S---GGG-TTT------
---S-S-GGG-TTT------
---S-S-TTTSTTT------
---S---GGGTTTT------
---S-S-GGGSTTT------
---S-S-GGGSTTT------
---S-S-TTT-TTT------
---S---GGGTTTT------
---S---GGGSTTT---S--
---S---GGGSTTT---S--
-------GGGSTTT---S--
---S---GGGSTTT---S--
---S-S-TTTSTTT------
---S-S-TTTSTTT------
---S---TTT-TTS------
---S---GGGSTTT------
---S---HHHHTTS------
---S-S-TTTSTTT------
---S---TTTSTTT---S--
---S---GGG-TTT---S--
---S---TTTSTTT------
---S---GGG-TTT------
---S-S-GGGSTTT---S--
---S---TTTSTTT---S--
---S-S-HHHHTTT---S--
--SS-S-GGGTTTT------
---S-S-GGG-TTT------
--SS---GGG-TTT------
---S---TTT-TTT---S--
--SS---GGGSTTT------
---S---GGG-TTT------
---S-S-GGG-TTT------
---S-S-GGG-TTT------
---S-S-TTT-TTT------
---S-S-GGGSTTT------
---S-S-GGGTTTT------
---S-S-TTT-TTT------
-----S-GGG-TTT------
---S-S-GGG-TTT------
---S-S-GGG-TTT------
---S---GGGSTTT------
---S-S-GGG-TTT--S---
---S-S-TTT-TTT------
---S---HHHHTTT------
---S-S-TTT-TTTS-----
---S-S-GGGSTTT------
---S-S-GGG-TTT------
---S-S-TTS-TTT------
---S-S-TTT-TTT------
---S-S-GGG-TTT------
---S---GGG-TTT------
---S-S-TTTSTTT--S---
---S-S-GGG-TTT------
---S-S-HHHHTTT------
---S-S-TTT-TTTS-----
---S-S-GGGSTTT------
---S-S-GGGSTTT------
---S-S-TTT-TTT------
--SS-S-TTTSTTT------
---S-S-TTTSTTT------
---S-S-GGG-TTT------
---S-S-TTTSTTT------
---S-S-GGGSTTT------
---S-S-GGG-TTT------
---S-S-GGGSTTT------
---S-S-GGGSTTT------
---S-S-GGG-TTT------
---S-S-GGGSTTT------
---S-S-TTT-TTT------
---S-S-TTT-TTT------
---S-S-GGG-TTT------
--SS-S-HHHHTTT------
---S-S-GGG-TTT------
---S-S-GGG-TTT------
---S-S-TTT-TTT------
-----S-GGG-TTT------
--SS-S-TTTTTTT------
---S-S-TTT-TTT------
---S---TTT-TTT------
--SS-S-TTTSTTT------
---S-S-HHHHTTT------
---S-S-TTT-TTT------
---S-S-TTTSTTT---S--
---S---TTTSTTT------
---S---GGGTTTT------
---S-S-GGG-TTT------
---S-S-GGGSTTTS-----
---S-S-TTTSTTT------
---S---HHHHTTT------
---S-S-TTTSTTT------
---S---GGGSTTT------
---S---GGGTTTT------
---S---TTTSTTT------
---S-S-HHHHTTT------
---S---GGG-TTT------
---S---HHHHTTT------
---S---GGGSTTT---S--
---S---TTT-TTT------
---S---TTTSTTT------
---S---GGGTTTT------
---S---GGGTTTTS-----
---S---GGGTTTT------
---SS--GGGTTTT------
---S---GGGTTTT------
---S---HHHHTTT------
---S--THHHHTTT------
---S--GGGGTTTT------
---S--GGGGSTTT------
---S--GGGG-TTT------
---S--GGGGTTTT---S--
---S--GGGTSTTT------
---S--GGGGTTTT------
------THHHHTTT------
------GGGT-TTT---S--
-----SGGGT-TTT---S--
---S--GGGT-TTT------
---S--THHHHTTTS-----
------GGGGTTTT------
------GGGGTTTTS-----
------THHHHTTT------
------THHHHTTT------
---S--GGGGTTTT------
---S--GGGG-TTTS-----
---S--GGGG-TTT------
---S---GGGSTTT------
---S---GGGSTTT------
---S---GGGSTTT------
---S---TTT-TTT------
---S---TTS-TTT------
---S---TTTSTTT------
------GGGG-TTT------
---S---TTTSTTT------
-------GGG-TTT------
-------GGGSTTT------
---S---HHHHTTT------
---S---GGGSTTT------
---S---GGG-TTT------
---S---GGG-TTT------
---S---GGG-TTT------
---S---GGGSTTT------
---S---HHHHTTT------
---S---HHHHTTT------
---S---GGGTTTT------
-------GGGSTTT------
---S---GGGTTTT------
---S---HHHHTTT------
---S---GGGSTTT------
---S---TTTSGGG------
---S---GGG-TTT------
---S---HHHHTTT------
---S---GGGSTTT------
---S---TTTSTTT------
---S---TTTSTTT------
---S---TTTSTTT------
---S---GGGSTTT------
-------TTTTTTT------
---S---TTTSGGG------
---S---GGGSTTT------
-------TTT-TTT------
-------GGGSTTTS-----
---S---GGG-TTT------
---S---TTTSTTT------
---SS--GGG-TTTS-----
---S---TTTSTTT------
---SS--TTT-TTTS-----
---SSS-GGG-TTT------
---SS--TTTSTTT------
---SS--GGG-TTT------
---SS--GGGTTTTS-----
---SS--GGGSTTTS-----
---SS--GGG-TTSS-----
---SS--GGG-TTTS-----
---SS--GGGSTTTS-----
---SS--GGG-TTT------
---SS--GGGTTTT------
----S--GGG-TTT------
----S--GGGSTTT------
----S--STTSTTT------
-------GGGSTTTS-----
-------TTTSTTT------
-------GGGSTTT------
-------GGGSTTT------
-------GGGSTTTS-----
-------GGGSTTTS-----
-------GGG-TTT------
-------GGGSTTTS-----
-------GGGSTTT------
-------TTTTTTT------
-------GGGTTTTS-----
-------GGGSTTT------
-------TTTTTTT------
-------GGG-TTT------
-------TTTSTTT------
-------TTTTTTTS-----
-------TTTTTTT------
-----S-TTTTTTT------
-----S-GGGSTTT------
-------TTTTTTT------
-------TTTTTTT------
-------TTTTTTT------
-------TTTTTTT------
----S--GGGGTTT------
-------TTTSTTTS-----
--------TTTTTT------
-------TTTTTTT------
-----S-TTTTTTT------
-------TTTSTTT------
-------GGGSTTTS-----
-------GGGGTTTS-----
----SS-TTTTTTT------
----S--GGGGTTT------
--S-SS-TTTTTTT------
--S-SS-TTTTTTTS-----
----S--TTTTTTTS-----
----S-GGGTGGGTS-----
----S--TTTSTTTS-----
-------TTTSTTTS-S---
----S--TTTTTTTS-S---
----S--TTTTTTT--S---
---TT-TTTTSTTTS-S---
---TT--GGG-TTT------
----SS-TTT-TTTS-----
----SS-SGGGTTTS-----
-----S-GGG-TTT------
----SS-GGGSTTTS-----
----SS-TTTTTTTS-----
----SS-GGGGTTTS-----
----SS-TTTSTTTS-----
----SS-GGG-TTT------
----SS-TTTSTTTS-----
----SS-STTSTTTS-----
----SS-GGGSTTTS-----
--S-SS-GGGSTTTS-----
----SS-GGGSTTTS-----
----SS-GGG-TTT------
----SS-TTT-TTT------
----SS-TTTTTTT------
----SS-GGGGTTT------
----SS-GGG-TTT------
----SS-GGG-TTT------
----SS-TTTSTTT------
----SS-SSTTTTTS-----
----SS-GGG-TTTS-----
----SS-TTT-TTTS-----
----SS-GGG-TTTS-----
----SS-GGGSTTT------
----SS-GGGSTTTS-----
----SS-TTTSTTTS-----
----SS-GGGGTTTS-----
----SS-TTTTTTT------
----SS-TTTTTTT------
----SS-GGGSTTT------
----SS-GGG-TTT------
----SS-GGGSTTT------
----SS-GGGSTTTS-----
----SS-STTSTTTS-----
----SS-GGG-TTT------
----SS-GGG-TTT------
----SS-GGG-TTT------
----SS-TTT-TTT------
----SS--GGGTTTS-----
----SS-TTTSTTT------
----SS-TTTSTTT------
----SS-STTSTTTS-----
-----S-TTTTTTT------
-----S-TTT-TTTS-----
-----S-GGG-TTT------
-----S-GGGSTTT------
-----S-SGGGTTTS-----
-----S-GGGSTTT------
-----S-GGGSTTT------
-----S-GGGSTTTS-----
-----S-GGG-TTT------
-----S-HHHHTTT------
-----S-GGGSTTT------
-----S-GGG-TTTS-----
-----S-TTT-TTTS-----
-------GGG-TTTS-----
-----S-GGGSTTTS-----
-------GGG-TTTS-----
-------GGG-TTTS-----
-------GGG-TTTS-----
-------GGG-TTTS-----
-----S-GGGSTTTS-----
-------TTT-TTTS-----
-----S-GGG-TTTS-----
-----S-GGG-TTT------
-----S-TTT-TTT------
-----S-GGG-TTT------
-----S-GGGSTTT------
-----S-TTTSTTTS-----
-----S-GGG-TTT------
-----S-GGG-TTTS-----
-----S-GGG-TTTS-----
-----S-GGG-TTT------
-----S-GGG-TTT------
-----S-GGG-TTT------
-----S-GGG-TTTS-----
-----S-GGGSTTT------
-----S-STT-TTT------
-----S-GGG-TTTS-----
-----S-GGG-TTT------
-----S-GGG-TTT------
-----S-GGG-TTTS-----
-----S-GGGTTTT------
-----S-GGGGTTT------
-----S-TTT-TTT------
-----S-HHHHTTT------
-----S-HHHHTTT------
-----S-HHHHTTT---S--
-----S-HHHHTTT---S--
-----S-TTTTTTT---S--
-----S-TTTSTTS---S--
-----S-TTTTTTT------
-----S-GGG-TTT------
-----S-HHHHTTT------
-----S-TTTSTTT------
-----S-TGGGTTT------
-----S-GGG-TTT------
-----S-TTTSTTT------
-----S-TTTSTTT------
-----S-GGG-TTT---S--
-----S-HHHHTTT---S--
-----S-GGG-TTT---S--
-----S-TGGGTTT------
-----S-GGGTTTT---S--
-----S-GGGSTTT------
-----S-HHHHTTT------
-----S-TTTTTTT------
-----S-GGG-TTT------
-----S-GGG-TTTS-----
-----S-GGG-TTT------
-----S-GGG-TTT------
-----S-HHHHTTTS-----
-----S-GGG-TTT------
-----S-GGG-TTTS-----
-----S-GGG-TTT------
-----S-GGG-TTTS-----
-----S-GGGSTTT------
-----S-GGG-TTT------
-----S-GGG-TTT------
-----S-GGG-TTT------
-----S-GGGTTTT------
-----S-GGG-TTTS-----
-----S-GGG-TTTS-----
-----S-GGGTTTT------
-----S-GGG-TTT------
-----S-GGG-TTT------
-----S-GGG-TTT------
-----S-GGGTTTT------
-----S-HHHHTTT------
-----S-GGG-TTTS--S--
-----S-GGGSTTT---S--
-----S-GGG-TTT---S--
-----S-GGG-TTT---S--
-----S-HHHHTTT---S--
-----S-GGG-TTT---S--
-----S-HHHHTTT---S--
-----S-GGGTTTT---S--
-----S-GGGTTTT---S--
-----S-GGGTTTT---S--
-----S-GGG-TTT---S--
-----S-HHHHTTT---S--
-----S-HHHHTTT---S--
-----S-GGG-TTT---S--
-----S-GGG-TTT---S--
-----S-GGGSTTT---S--
-----S-GGG-TTT---S--
-----S-GGG-TTT---S--
-----S-GGGTTTT---S--
-----S-GGGTTTT---S--
-----S-GGGSTTT---S--
-----S-GGG-TTT---S--
-----S-GGGSTTTS--S--
-----S-GGG-TTTS--S--
-----S--TTSTTTS--S--
-----S-GGGSTTT---S--
-----S-GGG-TTT---S--
-----S-GGG-TTT---S--
-----S-GGG-TTT---S--
-----S-GGGSTTT---S--
-----S--TTSTTT---S--
-----S-GGG-TTT---S--
-----S-GGGTTTT---S--
-----S-GGG-TTT---S--
-----S-GGG-TTT---S--
-----S-GGG-TTT---S--
-----S-GGG-TTT---S--
-----S-GGGTTTT---S--
-----S-GGGTTTT---S--
-----S-GGG-TTT---S--
-----S-GGGTTTT---S--
-----S-HHHHTTT---S--
-----S-GGGTTTT---S--
-----S-TTTSTTTS--S--
-----S-GGGSTTT---S--
-----S-GGGTTTT---S--
-----S-TTT-TTTS-----
-----S-HHHHTTTS--S--
-----S-HHHHTTT---S--
-----S-HHHHTTT---S--
-----S-GGG-TTT---S--
-----S-TTT-TTT---S--
-----S-GGGTTTT---S--
-----S-GGG-TTT---S--
-----S-GGG-TTT---S--
-----S-HHHHTTT---S--
-----S-GGG-TTT---S--
-----S-GGGTTTT---S--
-----S-GGGTTTT---S--
-----S-GGG-TTT---S--
-----S-GGG-TTT---S--
-----S-GGGTTTT---S--
-----S-GGGTTTT---S--
-----S-GGGTTTT---S--
-----S-GGGTTTT---S--
-----S-HHHHTTT---S--
-----S-GGG-TTT---S--
-----S-GGGTTTT---S--
-----S-GGGSTTT---S--
-----S-GGGTTTT---S--
-----S-GGGSTTT---S--
-----S-TTS-TTT---S--
-----S-GGGSTTT---S--
-----S-GGG-TTT---S--
-----S-GGGSTTT---S--
-----S-TTT-TTTS--S--
-----S-GGG-TTT---S--
-----S-GGGSTTT---S--
-----S-GGG-TTT---S--
-----S-GGG-TTT---S--
-----S-GGGSTTT---S--
-----S-TTT-TTT---S--
-----S-GGG-TTT---S--
-----S-GGG-TTT---S--
-----S-GGG-TTT---S--
-----S-GGG-TTT---S--
-----S-GGGSTTT---S--
-----S-TTSSTTT---S--
-----S-GGGSTTT---S--
-----S-TTTSTTT---S--
-----S-GGG-TTT---S--
-----S-HHHHTTT---S--
-----S-TTT-TTT---S--
-----S-GGG-TTT---S--
-----S-GGG-TTT---S--
-B---S-TTT-TTT--BS--
-----S-GGG-TTT---S--
-----S-TTSSTTT---S--
-----S-GGG-TTT---S--
-----S-GGG-TTT---S--
-----S-GGG-TTT---S--
-----S-GGG-TTT---S--
-----S-GGG-TTT---S--
-----S-GGG-TTT---S--
-----S-GGG-TTT---S--
-----S-TTTSTTT------
-----S-TTTSTTT---S--
-----S-TTTSTTT------
-----S-HHHHTTT---S--
-----S-GGG-TTT---S--
-----S-TTT-TTT------
-----S-GGGSTTT------
-----S-GGGSTTT------
-----S-TTTSTTT------
-----S-GGG-TTT---S--
-----S-HHHHTTT---S--
-----S-GGGTTTT---S--
-----S-GGGTTTT---S--
-----S-GGG-TTT---S--
-----S-GGGTTTT------
-----S-GGG-TTT------
-----S-HHHHTTT------
-----S-TTTSTTT------
-----S-GGG-TTT------
-------GGGSTTT------
-----S-GGG-TTT------
-----S-GGG-TTT------
-----S-GGG-TTT------
-----S-GGG-TTT------
-----S-GGG-TTT------
---S---GGGSTTT------
---S---GGGSTTT------
-----S-HHHHTTT------
-----S-TTT-TTT------
-----S-GGGSTTT------
-----S-GGG-TTT------
-----S-GGGSTTT---S--
-----S-GGGSTTTS-----
-----S-TTT-TTT------
-----S-TTT-TTT------
-----S-GGGSTTT---S--
-----S-TTTSTTT------
-----S-GGG-TTT---S--
-----S-HHHHTTT------
-----S-GGGSTTT------
-----S-GGG-TTT------
-----S-GGGSTTT------
-----S-GGG-TTT------
-----S-GGG-TTT------
-----S-GGG-TTT------
-----S-GGGSTTT------
-----S-GGGSTTT------
-----S-GGGSTTT------
-----S-GGGSTTT------
-----S-GGGSTTT------
-----S-GGG-TTT---TT-
-----S-GGGTTTT------
-----S-GGG-TTT------
-----S-GGG-TTT------
-----S-GGG-TTT------
-----S-TTTSTTS------
-----S-GGG-TTT------
-----S-GGG-TTT------
-----S-GGGSTTT------
-----S-GGGSTTT------
-----S-HHHHTTT------
-----S-GGG-TTT------
-----S-GGG-TTT------
-----S-GGGTTTT------
-----S-GGG-TTT---S--
-----S-GGGTGGG------
-----S-HHHHTTT------
-----S-TTT-TTT---S--
-----S-GGG-TTT------
-----S-GGG-TTT------
-----S-GGGSTTT------
-----S-GGGSTTT------
-----S-GGGSTTT---S--
-----S-GGGGTTT---S--
-----S-GGG-TTT---S--
-----S-GGG-TTT---S--
-----S-GGG-TTT---S--
-----S-TTT-TTT---S--
-----S-GGGSTTT---S--
-----S-GGG-TTT------
-----S-GGG-TTT------
-----S-GGGTTTT---S--
-----S-GGG-TTT------
-----S-GGGSTTT---S--
-----S-GGGTTTT------
-----S-GGG-TTT------
-----S-GGGTTTT---S--
-------HHHHTTT---S--
-----S-TTT-TTT---S--
-----S-TTT-TTT---S--
-----S-GGGTTTT---S--
-----S-GGG-TTT---S--
-----S-TTT-TTT---S--
-----S-GGG-TTTS--S--
-----S-GGG-TTTS--S--
-----S-TTTSTTT---S--
-----S-TTT-TTT---S--
-----S-TTTSTTT---S--
-----S-HHHHTTT---S--
-----S-GGG-TTT------
-----S-GGG-TTT---S--
-----S-GGG-TTT------
-----S-GGG-TTT------
-----S-GGG-TTT------
-----S-HHHHTTT---S--
-----S-GGGSTTT---S--
-----S-GGGSTTTS-----
-----S-GGGSTTT------
-----S-GGGSTTT------
-----S-GGGSTTT------
-----S-GGGSTTT------
-----S-GGG-TTT------
-----S-GGGSTTTS-----
-----S-GGG-TTT------
-----S-TTTSTTT------
-----S-TTTSTTT------
-----S-GGG-TTTS-----
-----S-GGG-TTT------
-----S-GGGSTTTS--S--
-----S-GGGSTTT---S--
-----S-GGG-TTT------
-----S-TTS-TTT---S--
-----S-TTT-TTT---S--
-----S-GGG-TTT------
-----S-GGG-TTT---S--
-----S-TTT-TTT---S--
-----S-HHHHTTTS--S--
-----S-GGG-TTT------
-----S-GGG-TTT---S--
-----S-HHHHTTT------
-----S-GGG-TTT------
-----S-GGG-TTTS-----
-----S-GGG-TTT------
-----S-GGG-TTTS-----
-----S-GGG-TTT------
-----S-GGG-TTT------
-----S-GGGSTTT------
-----S-GGG-TTT------
-----S-GGG-TTT------
-----S-TTT-TTT------
-----S-GGG-TTT------
-----S-TTT-TTT------
-----S-GGG-TTTS-----
-----S-TTT-TTT------
-----S-GGGTTTT------
-----S-GGG-TTT------
-----S-GGG-TTT---S--
-----S-GGG-TTT---S--
-----S-GGG-TTT---S--
-----S-GGG-TTT---S--
-----S-GGG-TTT---S--
-----S-GGG-TTT------
-----S-GGG-TTT------
-----S-GGG-TTT---S--
-----S-GGGSTTT------
-----S-TTTSTTT---S--
-----S-GGGSTTT---S--
-----S-GGG-TTT---S--
-----S-GGGTTTT---S--
-----S-GGGSTTT---S--
-----S-GGGSTTTS--S--
-----S-GGG-TTT---S--
-----S-GGG-TTT---S--
-----S-GGGSTTT---S--
-----S-TTTSTTT---S--
-----S-SGGGTTT---S--
-----S-GGG-TTT---S--
-----S-GGGTTTT---S--
-----S-GGGSTTT---S--
-----S-GGG-TTT---S--
-----S-GGG-TTT---S--
-----S-GGG-TTT---S--
-----S-GGGSTTT---S--
-----S-GGGSTTT---S--
-----S-GGGSTTT---S--
-----S-GGGSTTT---S--
-----S-GGG-TTT---S--
-----S-GGG-TTT---S--
-----S-GGG-TTT---S--
-----S-GGG-TTT---S--
-----S-GGGSTTT---S--
-----S-GGGSTTT---S--
-----S-GGG-TTT---S--
-----S-GGGSTTT---S--
-----S-GGGSTTTS--S--
-----S-TTTSTTT---S--
-----S-TTTSTTT---S--
-----S-GGG-TTT---S--
-----S-GGG-TTT---S--
-----S-GGG-TTT---S--
-----S-TTTSTTT---S--
-----S-TTT-TTT---S--
-----S-GGG-TTT---S--
-----S-GGG-TTT---S--
-----S-GGG-TTT---S--
-----S-STTSTTT---S--
-----S-GGGSTTT---S--
-----S-GGGSTTT---S--
-----S-GGG-TTT---S--
-----S-GGG-TTT---S--
-----S-GGG-TTT---S--
-----S-GGG-TTT---S--
-----S-GGG-TTT---S--
-----S-GGG-TTT---S--
-----S-HHHHTTT---S--
-----S-GGG-TTT---S--
-----S-GGG-TTT---S--
-----S-GGG-TTT---S--
-----S-GGG-TTT---S--
-----S-GGG-TTT---S--
-----S-GGG-TTT---S--
-----S-GGG-TTT---S--
-----S-GGG-TTT---S--
-----S-GGG-TTT---S--
-----S-GGG-TTT---S--
-----S-GGG-TTT---S--
-----S-GGG-TTT---S--
-----S-GGG-TTT---S--
-----S-GGG-TTT------
-----S-GGG-TTT---S--
-----S-GGG-TTT---S--
-----S-GGG-TTT---S--
-----S-GGG-TTT---S--
-----S-GGG-TTT---S--
-----S-GGG-TTT---S--
-----S-GGG-TTT---S--
-----S-GGG-TTT---S--
-----S-GGG-TTT---S--
-----S-GGG-TTT---S--
-----S-GGG-TTT---S--
-----S-GGG-TTT---S--
-----S-GGGTTTT---S--
-----S-GGG-TTT---S--
-----S-GGG-TTT---S--
-----S-GGG-TTT---S--
-----S-GGG-TTT---S--
-----S-GGG-TTT---S--
-----S-GGG-TTT---S--
-----S-GGG-TTTS--S--
-----S-GGG-TTT---S--
-----S-GGG-TTT---S--
-----S-TTT-TTTS--S--
-----S-GGG-TTT------
-----S-GGG-TTT------
-----S-GGG-TTT------
-----S-GGG-TTT------
-----S-GGG-TTTS-----
-----S-GGG-TTT------
-----S-GGG-TTT------
-----S-GGG-TTT------
-----S-GGG-TTT------
-----S-GGG-TTT---S--
-----S-GGG-TTT---S--
-----S-STT-TTT---S--
-----S-GGG-TTT------
-----S-STT-TTT------
-----S-GGG-TTT------
-----S-GGG-TTT---S--
-----S-GGG-TTT------
-----S-GGG-TTT---S--
-----S-GGG-TTT---S--
-----S-GGG-TTS------
-----S-GGG-TTT------
-----S--TT-TTT------
-----S-GGG-TTT---S--
-----S-GGGSTTT------
-----S-GGG-TTT------
-----S-GGGSTTT------
-----S-GGG-TTT------
-----S-GGG-TTT------
-----S-GGG-TTT------
-----S-GGG-TTT------
-----S-GGG-TTT------
-----S-GGG-TTT------
-----S-GGG-TTT------
-----S-GGG-TTT------
-----S-GGG-TTT------
-----S-GGG-TTT------
-----S-GGG-TTT------
-----S-GGG-TTT------
-----S-GGG-TTT---S--
-----S-GGG-TTT------
-----S-GGG-TTT------
-----S-GGG-TTT------
-----S-GGG-TTT------
-----S-GGG-TTT------
-----S-TTT-TTT------
-----S-GGG-TTT------
-----S-HHHHTTT---S--
-----S-GGG-TTT---S--
-----S-GGG-TTT------
-----S-GGG-TTT------
-----S-GGG-TTT---S--
-----S-GGG-TTT------
-----S-GGG-TTT------
-----S-GGG-TTT------
-----S-GGG-TTT------
-----S-GGGTTTT------
-----S-GGG-TTT------
-----S-GGG-TTT------
-----S-GGG-TTT------
-----S-GGG-TTT------
-----S-GGG-TTT------
-----S-GGG-TTT------
-----S-GGG-TTT------
-----S-GGG-TTT------
-----S-GGG-TTT------
-----S-GGG-TTT------
-----S-GGG-TTT------
-----S-TTT-TTT------
-----S-TTT-TTT------
-----S-GGG-TTT------
-----S-TTT-TTT------
-----S-GGG-TTT------
-----S-GGG-TTT------
-----S-GGG-TTT------
-----S-TTT-TTT------
-----S-GGGTTTT---S--
-----S-TTT-TTT---S--
-----S-GGG-TTT---S--
-----S-GGG-TTT---S--
-----S-GGG-TTT---S--
-----S-GGG-TTT------
-----SGGGG-TTT---S--
-----S-GGG-TTT------
-----S-GGG-TTT------
-----S-GGG-TTT---S--
-----S-GGG-TTT---S--
-----S-GGG-TTT---S--
-----S-GGG-TTT------
-----S-GGG-TTT---S--
-----S-GGG-TTT---S--
-----S-GGG-TTT---S--
-----S-TTT-TTT---S--
-----S-TTT-TTT---S--
-----S-GGG-TTT---S--
-----S-GGG-TTT---S--
-----S-GGG-TTT---S--
-----S-GGG-TTT---S--
-----S-GGG-TTT---S--
-----S-GGGTTTT---S--
-----S-GGG-TTT------
-----S-GGG-TTT---S--
-----S-GGG-TTT---S--
-----S-HHHHGGG---S--
-----S-GGG-TTT------
-----S-GGG-TTT---S--
-----S-GGG-TTT---S--
-----S-GGG-TTT---S--
-----S-GGG-TTT---S--
-----S-GGG-TTT---S--
-----S-GGG-TTT---S--
-----S-GGG-TTT---S--
-----S-GGG-TTT---S--
-----S-TTT-TTT---S--
-----S-HHHHTTT---S--
-----S-GGG-TTT---S--
-----S-GGG-TTT---S--
-----S-TTT-TTT---S--
-----S-TTT-TTT---S--
-----S-GGG-TTT---S--
-----S-GGG-TTT---S--
-----S-GGG-TTT---S--
-----S-GGG-TTT---S--
-----S-GGG-TTT---S--
-----S-GGG-TTT---S--
-----S-GGG-TTT---S--
-----S-GGG-TTT---S--
-----S-GGG-TTT---S--
-----S-GGG-TTT---S--
-----S-GGG-TTT---S--
-----S-GGG-TTT---S--
-----S-GGG-TTT---S--
-----S-GGG-TTT---S--
-----S-GGG-TTT---S--
-------GGG-TTT---S--
-----S-GGG-TTT---S--
-----S-GGG-TTT---S--
-----S-GGG-TTT---S--
-----S-GGG-TTT---S--
-----S-GGG-TTT------
-------TTT-TTT---S--
-----S-GGG-TTT------
-------GGGTTTT---S--
-------GGG-TTT---S--
-----S-GGG-TTT---S--
-----S-GGG-TTT---S--
-------GGG-TTT---S--
-----S-GGG-TTT---S--
-----S-GGG-TTT---S--
-----S-GGG-TTT---S--
-----S-GGG-TTT---S--
-------GGG-TTT---S--
-----S-GGG-TTT---S--
-----S-GGG-TTT---S--
-----S-GGG-TTT---S--
-----S-TTS-TTT---S--
-----S-GGG-TTT------
-------GGG-TTT------
---S---GGG-TTT------
-----S-GGGSTTT------
---S-S-GGG-TTT---S--
-----S-GGG-TTT---S--
-----S-TTS-TTT---S--
-----S-GGG-TTT---S--
-----S-GGG-TTT---S--
-----S-GGG-TTT---S--
-----S-TTT-TTT---S--
-----S-GGG-TTTS--S--
-----S-GGG-TTT---S--
-----S-GGG-TTTS--S--
-----S-GGG-TTT---S--
-----S-GGG-TTT---S--
-----S-TTT-TTT---S--
-----S-GGG-TTT---S--
-----S-GGG-TTT---S--
-----S-GGG-TTT---S--
-----S-GGG-TTT---S--
-----S-GGG-TTT---S--
-----S-GGG-TTT---S--
-----S-GGG-TTT------
-----S-GGG-TTT------
-----S-GGG-TTT------
-----S-GGG-TTTS--S--
-----S-GGG-TTT------
-----S-GGG-TTT------
-----S-GGG-TTT------
-----S-GGG-TTT------
-----S-GGG-TTT------
-----S-GGGSTTT------
-----S-GGG-TTT------
-----S-GGG-TTT------
-----S-GGGSTTT------
-----S-GGGSTTT------
-----S-TTSSTTT------
-----S-GGG-TTT------
-----S-GGG-TTT------
-----S-GGG-TTT------
-----S-TTT-TTT------
-----S-TTT-TTT------
-----S-TTT-TTT------
-----S-GGGSTTT------
-----S-GGGSTTT------
-----S-GGG-TTT------
-----S--TTSTTT------
-----S-GGG-TTT------
-----S-GGG-TTT------
-----S-GGG-TTT------
-----S-STTSTTT------
-----S-GGG-TTT------
-----S-TTT-TTT------
-----S-GGGSTTT------
-----S-GGG-TTT------
-----S-GGG-TTT------
-----S--TT-TTT---S--
-----S-GGG-TTT------
-----S-GGG-TTT---S--
-----S-GGG-TTT---S--
-----S-GGG-TTT---S--
-----S-GGG-TTT---S--
-----S-TTT-TTT---S--
-----S-GGG-TTT---S--
-----S-GGG-TTT---S--
-----S-GGG-TTT---S--
-----S-GGG-TTT---S--
-----S-GGG-TTT---S--
-----S-GGG-TTT---S--
-----S-GGG-GGG---S--
-----S-TTT-TTT---S--
-----S-HHHHTTT---S--
-----S-GGGSTTT---S--
-----S-GGG-TTT---S--
-----S-GGG-TTT---S--
-----S-GGG-TTT---S--
-----S-GGG-GGG---S--
-----S-GGGTTTT---S--
-----S-GGG-TTT---S--
-----S-GGG-TTT---S--
-----S-GGG-TTT---S--
-----S-GGG-GGG---S--
-----S-GGG-GGG---S--
-----S-GGG-TTT---S--
-----S-GGG-TTT---S--
-----S-GGGTTTT---S--
-----S-GGG-TTT---S--
-----S-GGG-TTT---S--
-----S-GGG-TTT---S--
-----S-GGG-TTT---S--
-----S-HHHHTTT---S--
-----S-GGG-TTT---S--
-----S-TTT-TTT---S--
-----S-GGG-TTT---S--
-----S-GGG-TTT---S--
-----S-TTT-TTT---S--
---S-S-GGGTTTT---S--
-----S-TTT-TTS---S--
-----S-GGG-TTT---S--
-----S-GGG-TTT---S--
-----S-TTT-TTT---S--
-----S-GGG-TTT------
-----S-GGG-TTT---S--
-----S-GGG-TTT---S--
-----S-GGG-TTT---S--
-----S-GGGTTTT---S--
-----S-GGG-TTT---S--
-----S-GGG-SSS---S--
-----S-GGG-TTT---S--
---S-S-GGG-GGG---S--
-----S-TTS-TTT---S--
-----S-GGG-GGG---S--
-----S-GGG-TTT---S--
-----S-GGG-TTT---S--
-------GGG-TTT---S--
-----S-GGG-TTT---S--
-----S-GGG-TTT---S--
-----S-GGG-TTT---S--
-----S-GGG-TTT---S--
-----S-GGG-TTT---S--
-----S-GGGTTTT---S--
-----S-GGG-TTT---S--
-----S-GGG-TTT---S--
-------GGG-GGG---S--
-----S-GGG-TTT---S--
---S---GGG-TTT---S--
---S---GGG-TTT---S--
-----S-GGG-GGG---S--
-----S-GGG-TTT---S--
-----S-GGG-TTT---S--
-----S-GGG-TTT---S--
-----S-GGG-TTT---S--
-----S-TTS-TTT---S--
-----S-GGG-TTT---S--
-----S-GGG-TTT---S--
-----S-GGG-TTT---S--
-----S-GGG-TTT---S--
-----S-GGGTTTT---S--
-----S-GGG-TTT---S--
-----S-GGG-TTT---S--
-----S-GGG-TTT---S--
-----S-HHHHTTT---S--
-----S-GGG-TTT---S--
-----S-GGGTTTT------
-----S-TTT-TTT---S--
-----S-GGG-TTT---S--
-----S-GGG-TTT---S--
-----S-TTT-TTT---S--
-----S-GGGTGGG---S--
-----S-GGG-TTT---S--
-----S-GGG-GGG---S--
-----S-GGG-TTT---S--
-----S-STT-TTT---S--
-----S-GGG-TTT---S--
-----S-TTT-TTT---S--
-----S-GGG-TTT---S--
-----S-GGG-TTT---S--
-----S-GGG-TTT---S--
-----S-GGG-TTT---S--
---S---TTT-GGG---S--
-----S-GGG-TTT---S--
-----S-GGG-TTT---S--
-----S-GGG-TTT---S--
-------TTT-TTS---S--
---S-S-GGG-GGG---S--
---S---GGG-TTT---S--
-------GGG-TTT---S--
---S---TTS-TTT---S--
-------GGG-TTT------
-----S-GGG-TTT---S--
-----S-GGG-TTT---S--
-----S-TTT-TTT---S--
-----S-GGGSGGG---S--
-----S-GGG-TTT---S--
-----S-GGG-TTT---S--
-----S-GGG-TTT---S--
-----S-TTT-TTT---S--
-----S-GGG-GGG---S--
-----S-GGG-TTT---S--
-----S-GGG-TTT---S--
-----S-TTS-TTT---S--
-----S-TTT-TTT---S--
-----S-GGG-TTT---S--
-----S-GGG-GGG---S--
-----S-GGGTGGG---S--
-----S-GGG-TTT---S--
-----S-GGG-TTT---S--
-----S-GGG-TTT---S--
-----S-TTTSTTT---S--
----SS-GGG-TTT---S--
-----S-TTT-TTT---S--
-----S-GGG-TTT---S--
-----S-GGG-TTT---S--
-----S-TTT-TTT---S--
-----S-GGG-TTT---S--
-----S-TTT-TTT---S--
-----S-GGG-TTT---S--
-----S-GGG-TTT---S--
-----S-GGG-TTT---S--
-----S-GGG-TTT---S--
-----S-TTT-TTT---S--
-----S-GGG-TTT---S--
-----S-GGG-TTT---S--
-----S-GGG-TTT---S--
-----S-TTT-TTT---S--
-----S-GGG-TTT---S--
-----S-GGG-TTT---S--
-----S-GGG-TTT---S--
-----S-GGG-TTT---S--
-----S-GGG-TTT---S--
-----S-GGG-TTT---S--
-----S-GGG-GGG---S--
-----S-GGGSTTT---S--
-----S-GGG-TTT---S--
-----S-TTT-TTT---S--
-----S-GGG-TTT---S--
-----S-GGGSTTT---S--
-----S-GGG-TTT---S--
-----S-GGG-TTT---S--
-----S-GGG-TTT---S--
-----S-GGG-TTT---S--
-----S-GGGTTTT---S--
-----S-GGGTTTT---S--
-----S-GGG-TTT---S--
-----S-GGGTGGG---S--
-----S-GGG-TTT---S--
-----S-GGG-TTT---S--
-----S-GGG-TTT---S--
-----S-GGG-TTT---S--
-----S-HHHHTTT---S--
-----S-GGGSTTT---S--
-----S-GGG-TTT---S--
-----S-GGG-TTT---S--
-----S-GGG-TTT---S--
-----S-GGG-TTT---S--
-----S-GGG-TTT---S--
-----S-GGG-TTT------
-----S-GGG-TTT---S--
-----S-GGG--TT------
-----S-GGG-TTT------
-----S-GGG-TTS------
-----S-GGG-TTT------
-----S-HHHHTTT------
-----S-GGG-TTT------
-----S-GGG-GGG------
-----S-GGG-TTT------
-----S-TTT-TTT------
-----S-GGG-TTT------
-----S-GGG-TTT------
-----S-GGG-TTT------
-------GGG-TTT------
-----S-GGG-TTT------
-----S-GGG-TTT------
-----S-GGG-TTT------
-----S-TTS-TTT------
-----S-GGG-TTT------
-----S-GGG-TTT------
-----S-TTS-TTT------
-----S-GGG-TTT------
-----S-GGGTTTT------
-----S-TTT-TTT------
-----S-GGG-TTTS-----
-----S-HHHHTTT------
-----S-GGG-TTT------
-----S-GGG-TTT------
-----S-GGG-TTT------
-----S-GGG-TTT------
-----S--TT-GGG------
-----S-GGG-TTT------
-----S-GGG-TTT------
-----S-TTT-TTT------
-------GGG-TTT------
-----S-GGG-TTS------
-----S-TTS-TTT------
-----S-GGG-TTT------
-----S-GGG-GGG------
-----S-GGG-TTT------
-----S-GGGSGGG------
--------TT-TTT------
-----S-GGG-TTT---S--
-----S-GGG-TTT---S--
-----S-GGG-TTT---S--
-----S-GGG-TTT------
-----S-GGG-TTT---S--
-----S-GGG-TTT---S--
-----S-GGG-TTT---S--
-----S-GGG-TTT---S--
-----S-GGG-TTT---S--
-----S-GGG-TTT---S--
-----S-GGG-TTT---S--
-----S-GGG-TTT------
-----S-GGG-TTT---S--
-----S-GGG-GGG------
-----S-GGG-TTT---S--
-----S-GGG-TTT---S--
-----S-GGG-GGG---S--
-----S-GGG-TTT---S--
-----S-GGG-GGG---S--
-----S-GGGSTTT---S--
-----S-GGG-TTT------
-----S-GGG-GGG---S--
-----S-GGG-TTT------
-----S-GGG-TTT------
-----S-GGG-TTT---S--
-----S-GGG-TTT---S--
-----S-GGG-TTT---S--
-----S-GGGSTTT---S--
-----S-GGG-GGG---S--
-----S-GGG-TTT---S--
-----S-GGG-TTT---S--
-----S-GGG-TTT---S--
-----S-GGG-TTT------
-----S-GGG-TTT---S--
-----S-GGG-TTT---S--
-----S-GGG-TTT------
-----S-GGG-TTT---S--
-----S-GGGTTTT---S--
-----S--TTTGGG------
-----S-GGG-GGG------
-----S-GGGSTTT------
-----S-GGG-TTT------
-----S-GGG-TTT---S--
-----S-GGG-SSS------
-----S-GGG-TTT---S--
-----S-GGG-TTT---S--
-----S-GGGSTTT------
-----S-GGG-TTT------
-----S-GGG-TTT------
-----S-GGG-TTT------
-----S-GGGSTTT------
-----S-GGG-TTT------
-----S-GGG-TTT------
-----S-GGG-TTT------
-----S-GGG-TTT------
-----S-TTT-TTT------
-----S-GGG-TTT------
-----S-GGG-TTT------
-----S-GGG-TTT------
-----S-GGGSTTT------
-----S-GGG-TTT------
-----S-GGG-TTT------
-----S-GGG-TTT------
-----S-GGG-TTT------
-----S-GGG-TTT------
-----S-TTT-TTT------
-----S-HHHHTTT------
-----S-TTT-TTT------
-----S-GGG-TTT------
-----S-GGG-TTT------
-----S-GGG-TTT------
-----S-GGG-TTT------
-----S-GGG-TTT------
-----S-GGG-GGG------
-----S-GGGTTTT------
-----S-GGG-TTT------
-----S-GGGTTTT------
-----S-GGGTTTT------
-----S-GGG-TTT------
-----S-GGGTTTT------
-----S-GGGTTTT------
-----S-GGG-TTT------
-----S-GGG-TTT------
-----S-TTT-TTT------
-----S-GGG-TTT------
-----S-GGG-TTT------
-----S-GGG-GGG---S--
-----S-TTT-TTT------
-----S-HHHHTTT---S--
-----S-GGG-GGG---S--
-----S-GGG-GGG------
-----S-GGG-TTT------
-----S-GGG-TTT------
-----S-GGGTTTT------
-----S-GGG-GGG------
-----S-GGGTTTT---S--
-----S-GGG-TTT---S--
-----S-GGG-TTT---S--
-----S-GGG-TTT---S--
-----S-GGG-TTT---S--
-----S-GGG-GGG---S--
-----S-HHHHTTT---S--
-----S-GGG-TTT---S--
-----S-GGG-GGG------
-----S-GGG-GGG---S--
-----S-GGG-TTT---S--
-----S-GGG-TTT---S--
-----S-GGG-TTT---S--
-----S-GGG-TTT---S--
-----S-GGG-TTT---S--
-----S-TTT-TTT---S--
-----S-GGG-TTT---S--
-----S-GGG-TTT---S--
-----S-GGG-TTT------
-----S-GGG-TTT------
-----S-GGG-GGG---S--
-----S-GGG-TTT---S--
-----S-GGG-TTS------
-----S-GGGSTTT------
-----S-GGG-TTT------
-----S-GGG-TTT---S--
-----S-GGG-TTT---S--
-----S-GGG-TTT---S--
-----S-GGG-TTT---S--
-----S-GGG-TTT---S--
-----S-GGG-TTT---S--
-----S-GGG-TTT---S--
-----S-GGG-GGG---S--
-----S-GGG-TTT---S--
-----S-GGG-TTT---S--
-----S-HHHHGGG---S--
-----S-GGG-TTT---S--
-----S-GGG-TTT---S--
-----S-GGGTTTT---S--
-----S-GGG-TTT---S--
-----S-GGGTTTT---S--
-----S-GGG-TTT---S--
-----S-GGG-TTT---S--
-----S-GGG-TTT---S--
-----S-GGG-TTT---S--
-----S-HHHHTTT---S--
-----S-GGG-TTT---S--
-----S-GGG-TTT------
-----S-GGG-TTT------
-----S-GGG-TTT------
-----S-GGG-TTT------
-----S-GGG-TTT------
-----S-GGG-TTT------
-----S-GGG-TTT------
-----S-TTTSTTT------
-----S-GGG-TTT------
-----S-GGG-TTT------
-----S-GGG-TTT---S--
-----S-GGG-TTT------
-----S-GGG-TTT------
-----S-GGGTTTT------
-----S-GGG-TTT---S--
-----S-HHHHTTT---S--
-----S-GGG-TTT------
-----S-GGG-TTT------
-----S-GGG-TTT------
-----S-GGG-TTT------
-----S-TTT-TTT------
-----S-GGG-TTT------
-----S-GGGTTTT------
-----S-TTT-GGG------
-----S-GGG-TTT------
-----S-GGG-TTT------
-----S-GGG-TTT------
-----S-GGGTTTT------
-----S-GGG-TTT------
-------GGG-TTT------
-----S-GGG-TTT------
-----S-GGG-TTT------
-----S-GGG-TTT------
-----S-GGGTTTT------
-----S-GGG-TTT------
-----S-GGGSTTT------
-----S-GGGSTTT------
----SS-GGGSTTT------
----SS-GGGTTTT------
----SS-GGG-TTT------
-----S-GGGSTTT------
-----S-GGGSTTT------
-----S-GGG-TTT------
-----S-GGG-TTT------
-----S-GGGSTTT------
-----S-GGG-TTT------
-----S-GGGSTTT------
-----S-GGGSTTT------
-----S-TTT-TTT------
-----S-GGGSTTT------
-----S-GGG-TTT------
-----S-GGG-TTT------
-----S-GGG-TTT------
----SS-GGGSTTT------
-----S--GGGTTT------
----SS-GGG-TTT------
---S---GGGTTTT------
---TT--GGG-TTT------
-------GGGSTTT------
----S--GGGSTTT------
---SS--GGG-TTT------
----S--GGG-TTT------
----SS-TTT-TTT------
----SS-GGGSTTT------
-----SGGGGSTTT------
----SS-GGG-TTT------
----SS-GGGSTTT------
----SS-GGG-TTT------
-----S-GGG-TTT---S--
-----S-TTTSTTT---S--
-----S-GGG-TTT---S--
----SS-GGG-TTT------
-----S-GGG-TTT------
-----S-TTTSTTT------
-----S-GGG-TTT------
-----S-GGGTTTT------
----SS-GGG-TTT------
-----S-GGG-TTT------
-----S-GGG-TTT------
-----S-GGG-TTT------
-----S-GGG-TTT---S--
-----S-GGG-TTT---S--
-----S-GGGTTTT---S--
-----S-GGG-TTT------
-----S-TTT-TTT------
-----S-GGG-TTT------
-----S-GGG-TTT------
-----S-GGGSTTT------
-----S-GGG-TTT------
----SS-GGG-TTT------
-----S-GGG-TTT------
----SS-GGG-TTT------
-----S-GGG-TTT------
-----S-GGG-TTT------
----SS-GGG-TTT------
----SS-GGG-TTT------
-----S-GGG-TTT------
----SS-GGG-TTT------
----SS-GGG-TTT------
----SS-GGG-TTT------
----SS-GGG-TTT------
----SS-GGG-TTT------
----SS-GGGTTTT------
----SS-GGG-TTT------
----SS-GGG-TTT------
----SS-TTT-TTT------
----SS-GGG-TTT------
----SS-GGG-TTT------
----SS-GGG-TTT------
----SS-GGG-TTT------
----SS-GGG-TTT------
----SS-HHHHTTT------
----SS-HHHHTTT------
-----S-GGGSTTT------
----SS-GGGSTTT------
----SS-GGG-TTT------
----SS-GGG-TTT------
----SS-GGG-TTT------
-----S-GGG-TTT------
----SS-GGG-TTT------
----SS-TTT-TTT------
-----S-GGG-TTT------
-----S-GGG-TTT------
-----S-GGG-TTT------
-----S-TGGGTTT------
-----S-GGG-TTT------
-----S-GGGTTTT------
----SS-GGGTTTT------
----SS-TTTSTTT------
----SS-GGGSTTT------
----SS-GGGTTTT------
----SS-GGG-TTT------
----SS-GGG-TTT------
----SSTHHHHTTT------
----SS-GGG-TTT------
----SS-GGG-TTT------
----SS-GGG-TTT------
-----S-GGG-TTT------
-----S-STT-TTT------
-----S-TTTSTTT------
-----S-GGGSTTT------
-----S-STT-TTT------
-----S-GGGSTTT------
-----S-GGGSTTT------
-----S-GGG-TTT------
-----S-GGG-TTT------
-----S-GGG-TTT------
-----S-GGG-TTT------
-----S-GGG-TTT------
-----S-GGG-TTTS-----
-----S-GGGTTTT------
-----S-GGGSTTTS-----
-----S-TTTTTTT------
-----S-GGGSTTT------
-----S-GGGTTTT------
-----S-HHHHTTT------
----SS-TTTTTTT------
----SS-GGGSTTT------
-----S-GGGSTTT------
----SS-GGGTTTTS-----
----SS-SGGGTTTS-----
-----S-GGGTTTTS-----
-----S-GGGTTTTS-----
-----S-GGGTTTTS-----
-----S-GGGTTTTS-----
-----S-GGG-TTT------
-----S-GGGTTTTS-----
-----S-GGG-TTTS-----
-----S-TTT-TTTS-----
-----S-GGGTTTTS-----
-----S-GGG-TTT------
-----S-GGG-TTT------
-----S-HHHHTTT------
-----S-HHHHTTT------
-----S-HHHHTTT------
-----S-GGG-TTT------
-----S-GGGTTTT------
-----S-GGGTTTTS-----
-----S-GGGTTTTS-----
-----S-GGGTTTT------
-----S-HHHHTTT------
-----S-STTTTTT------
-----S-TTTSTTT------
-----S-GGGTTTT------
-----S-GGGSTTT------
-----S-STTTTTT------
-----S-GGGSTTTS-----
-----S-HHHHTTTS-----
-----S-GGG-TTT------
-----S-GGG-TTT------
-----S-TTTTTTT------
-----S-GGG-TTTS-----
-----S-GGGSTTT------
-----S-GGGSTTT------
-----S-HHHHTTT------
-----S-GGG-TTT------
-----S-GGGTTTT------
-----S-GGGTTTT------
-----S-GGGSTTT------
-----S-HHHHTTT------
-----S-HHHHTTT------
-----S-HHHHTTT------
-----SSSTTSTTT------
-----SSHHHHTTT------
-----S-TTTSTTT------
-----S-TTTSTTT------
-----SS-TTTTTT------
-----S-GGGTGGG------
-----S-GGGSTTT------
-----S-GGG-TTT------
-----S-GGGSTTT------
-----S-GGGSTTT------
----SS-GGG-TTT------
-----S-GGGSTTTS-----
-----S-HHHHTTTS-----
----SS-HHHHTTT------
-----S-HHHHTTTS-----
-----S-GGG-TTT------
-----S-TTTSGGGS-----
-----S-GGG-TTT------
-----S-TTT-TTT------
-----S-GGGTTTT------
-----S-GGG-TTT------
----SS-HHHHTTT------
-----S-GGGTTTT------
-----S-GGGTTTT------
-----S-GGGTTTT------
-----S-HHHHTTT------
-----S-TTTSTTTS-----
-----S-HHHHTTT------
-----S-TTTTTTT------
-----S-GGGTTTT------
----SS-GGG-TTTS-----
-----S-GGGSTTT------
-----S-GGGSTTTS-----
-----S-GGGTTTT------
-----S-GGG-TTT------
-----S-GGG-TTT------
-----S-GGGTGGG------
-----S-GGG-TTT------
----SS-GGG-TTT------
-----S-GGGTTTT------
-----S-GGGTTTT------
-----S-GGGSTTT------
-----S-HHHHTTT------
-----S-HHHHTTT------
----SS-GGGTTTT------
-----S-GGGTTTT------
----SS-GGGTTTT------
-----S-HHHHTTT------
-----S-GGG-TTT------
-----S-GGGTTTT--S---
-----S-GGGTTTT--S---
-----S-GGGTTTT------
-----S-GGGTTTT------
-----S-HHHHTTT------
-----S-GGGTTTT------
-----S-GGGTTTT------
-----S-GGG-TTT------
----SS-GGGTTTTS-----
----SS-GGGTTTT------
-----S-STTTTTT------
-----S-GGGTTTT------
-----S-GGGTTTT------
-----S-HHHHTTT------
----SS-GGGTTTT------
----SS-GGGTTTT------
----SS-GGGTTTT------
-----S-GGGTTTT------
-----S-GGGTTTT------
-----S-GGGTTTT------
-----S-GGGTTTT------
-----S-GGGTTTT------
-----S-GGGTTTT------
-----S-GGGTTTT------
-----S-GGGTTTTS-----
-----S-GGGTTTT------
-----S-HHHHTTT------
-----S-HHHHTTT------
-----S-GGGTTTT------
-----S-GGGTTTT------
-----S-STTTTTT------
-----S-STTTTTT------
-----S-GGGTTTT------
-----SGGGGTGGG------
-----S-STTTTTT------
-----S-HHHHTTT------
-----S-GGGTTTT------
----SS-HHHHTTT------
-----S-HHHHTTT------
-----S-GGGTTTT------
-----S-GGGTTTT------
-----S-GGGTTTT------
-----S-GGGTTTTS-----
-----S-GGG-TTT------
-----S-GGGTTTTS-----
-----S-GGGSTTTS-----
-----S-GGG-TTTS-----
-----S-GGG-TTTS-----
-----S-HHHHTTTS-----
-----S-GGGTTTTS-----
-----S-GGGTTTT------
-----S-HHHHTTTS-----
-----S-GGGTTTTS-----
-----S-GGGSTTTS-----
-----S-GGGSTTT------
-----S-GGG-TTT------
-----S-GGGTTTT------
-----S-GGGTTTT------
-----S-GGGTTTT------
----SS-GGGTTTT------
----SS-GGGTTTT------
----SS-GGG-TTT------
-----S-GGGTTTT------
-----S-GGGTTTTS-----
-----S-GGGTTTTS-----
-----S-GGGTTTT------
-----S-GGGSTTTS-----
-----S-GGG-TTTS-----
-----S-GGGSTTTS-----
----SS-GGG-TTTS-----
-----S-GGG-TTT------
-----S-GGGTTTT--S---
-----S-GGGTTTT------
-----S-GGGTTTT------
-----S-GGGTTTTS-----
-----S-HHHHTTTS-----
-----S-GGGTTTTS-----
----SS-GGGTTTT------
-----STHHHHTTT------
----SS-STTTTTT------
-----S-GGG-TTTS-----
-----S-GGG-TTT------
----SS-GGGTTTT------
-----S-HHHHTTTS-----
-----S-GGGTTTT------
-----S-GGGTTTTS-----
-----S-GGGTTTT------
-----S-GGGSGGG------
----SS-GGGTTTTS-----
-----S-GGGTTTTS-----
-----S-HHHHTTTS-----
-----S-GGGTTTTS-----
-----S-GGGTTTTS-----
-----S-GGGTTTTS-----
-----S-GGGTTTTS-----
-----S-HHHHTTT------
-----S-GGGTTTTS-----
-----S-GGGTTTT------
-----S-GGGTTTTS--S--
-----S-GGGTTTTS-----
-----S-TTTTTTT------
-----S-HHHHTTTS-----
-----S-GGGTTTTS-----
-----S-GGGTTTTS-----
----SS-GGGTTTTS-----
----SS-GGGTTTTS-----
-----S-GGGTTTT------
-----S-GGGTTTTS-----
-----S-HHHHGGG------
-----S-GGGTTTT------
-----S-HHHHGGG------
-----S-GGG-TTTS-----
-----S-HHHHTTTS-----
-----S-GGGSTTTS-----
-----S-TTTSTTT------
-----S-GGGSTTT------
-----S-TTTSTTT------
-----S-GGGSTTT------
-----S-GGGSTTTS-----
----SS-GGG-TTTS-----
-----S-GGGSTTTS-----
-----S-HHHHTTTS-S---
-----S-HHHHTTTS-S---
-----S-HHHHTTTS-S---
-----S-GGG-TTTS-SS--
-----S-STT-TTTS-SS--
-----S-GGG-TTTS-SS--
----SS-GGG-TTTS-----
-----S-GGG-TTTS-S---
-----S-GGG-TTT--S---
-----S-GGG-TTTS-SS--
-----S-GGG-TTTS-SS--
-----S-GGGSTTTS-SS--
-----S-GGG-TTSS-----
-----S-GGG-TTT--S---
-----S-GGGSTTTS-S---
-----S-GGGTTTTS-S---
-----S-GGG-TTTS-S---
-----S-TTT-TTTS-S---
-----SGGGGSTTSS-SS--
-----S-TTT-TTTS-SS--
-----S-HHHHTTTS-SS--
-----S-HHHHTTTS-SS--
----SS-TTS-TTTS-SS--
----SS-GGG-TTTS-SS--
-----S-TTTSTTTS-SS--
-----S-GGG-TTSS-SS--
-----SGGGG-TTTS-SS--
-----S-GGG-TTTS-SS--
-----S-TTTSTTTS--S--
-----S-TTTSTTTS-SS--
-----S-GGGSTTTS-S---
-----S-STT-TTTS-SS--
----SS-TTS-TTTS-S---
-----S-GGG-TTT------
-----S-GGG-TTTS-----
-----S-GGG-TTTS--S--
-----S-GGG-TTTS-----
-----S-GGG-TTTS-----
-----S-HHHHTTTS-----
-----S-GGG-TTTS-----
----TT-GGG-TTTS-----
----TT-GGG-TTTS-----
---S-S-GGG-TTTS-----
----SS-GGG-TTTS-S---
---SSS-GGG-TTTS-SS--
---S-S-GGGTTTTS-S---
-----S-GGG-TTT--SS--
-----S-GGG-GGG--SS--
-----S-GGG-TTT--SS--
---S-S-GGG-TTT--SS--
-----S-HHHHTTT--SS--
-----S-GGG-TTT--SS--
-----S-GGG-TTTS-S---
-----S-GGG-TTTS-S---
----SS-GGG-TTTS-SS--
----SS-GGG-TTTS-SS--
----SS-HHHHGGGS-SS--
----SS-GGGTTTT-SS---
-----S-GGG-TTTS-S---
-----S-GGGTTTTS-S---
-----S-TTT-TTTS-----
-----S-GGG-TTTS-----
-----S-GGG-TTTS-----
-----S-GGGTTTT--SS--
-----S-HHHHTTT------
-----S-HHHHTTT--S---
----SS-GGGTTTT--S---
----SS-GGGTTTT--SS--
----SS-GGGTTTT--SS--
----TTGGGG-TTTS-SS--
----SS-GGGTTTTS-SS--
----TT-GGGTTTT--SS--
----TT-HHHHTTT--SS--
----TT-HHHHTTTS-S---
----TT-TTTTTTTS-SS--
----TT-TTTTTTTS-SS--
----SS-GGGTTTTS-SS--
----TT-HHHHTTTS--S--
----TT-HHHHTTTS--S--
----SS-GGGTTTT--SS--
----TTGGGGTTTT--SS--
----TT-TTTTTTT--SS--
----SS-HHHHTTT--SS--
----SS-HHHHTTT--SS--
----SS-GGGTTTT--SS--
----SS-HHHHTTTS-SS--
----SS--GGGTTT--SS--
-----S--TTTTTT--SS--
-----S-GGGGTTT--SS--
----SS-SGGGTTT--SS--
-----S-GGGGTTT--SS--
-----S-HHHHTTT--SS--
-----S--GGGTTT--SS--
----SS-TTTTTTT--SS--
----SS-HHHHTTT--SS--
----SS-GGGSTTTS-SS--
----SS-HHHHTTT--SS--
----SS-HHHHTTT---S--
----SS-GGGTTTT--SS--
----SS-HHHHTTT--SS--
----TT-GGGGTTT--SS--
----TT-GGGTTTT--SS--
----TT-STTTTTT--SS--
----TT-HHHHTTT--SS--
----SS-GGGTTTT--SS--
----TT-HHHHTTT--SS--
----SS-HHHHTTT--SS--
----SS-HHHHTTT--SS--
----TT-GGGTTTT--SS--
----TT-TTTTTTT--SS--
----SS-GGGTTTT--SS--
----TTGGGGTTTT--SS--
----TT-GGGTTTT--SS--
----TT-HHHHTTT--SS--
----SS-GGGTTTT--SS--
----SS-GGGTTTT--SS--
----TT-GGGTTTT--SS--
----SS-GGGSTTT--SS--
----TT-GGGGTTT--SS--
----SS-GGGSTTT--S---
----SS-SGGGTTT--SS--
----TT-TGGGTTT---S--
----TT-STTSTTT--SS--
----SS-GGGSTTTS--S--
----TT-GGGGTTT--SS--
----TT-GGGGTTTS-SS--
----SS-GGG-TTT--SS--
----SS-GGGSTTT--SS--
----SS-HHHHTTTS-SS--
----TT-TTTSTTTS-SS--
----SS-TTTTTTTS-SS--
----TT-GGGTTTT--SS--
----SS-HHHHTTT--SS--
----SS-HHHHTTT--SS--
----SS-HHHHTTT--SS--
----SS-GGGSGGG--SS--
----TT-GGGTTTS--SS--
----TT-GGGTTTTS-SS--
----TT-GGGTTTTS-SS--
----TT-HHHHTTTS-SS--
----SS-HHHHTTTS-SS--
----SS-GGGTTTTS-S---
----SS-HHHHTTTS-S---
----TT-HHHHTTTS-S---
----SS-GGGTTTTS-SS--
----TT-STTTTTTS-SS--
----SS-GGGTTTTS-S---
----TT-GGGTTTTS-S---
----SS-GGGTTTTS-SS--
----SS-HHHHTTTS-----
----TT-HHHHTTTS-----
----TT-HHHHTTTS-----
----SS-GGGTTTTSSSS--
----SS-GGGTTTTS--S--
----SS-GGGTTTTS-SS--
----SS-GGGTTTTS--S--
----TT-HHHHTTTS--S--
----TT-GGGTTTTS--S--
----TT-GGGTTTTS--S--
----SS-GGGTTTTS--S--
----TT-GGGTTTTS--S--
----TT-GGGTTTTS--S--
----TT-HHHHTTTS--S--
----SS-HHHHTTTTT-S--
----TT-HHHHTTTTT-S--
----SS-GGGTTTSS--S--
----TT-HHHHTTTS--S--
----TT-HHHHTTTS--S--
----SS-GGGTTTTS--S--
----SS-HHHHTTTS--S--
----SS-GGGTTTTS--S--
----TT-GGGTTTTS--S--
----SS-GGGTTTTS--S--
----SS-GGGTTTTS--S--
----SS-GGGTTTTS--S--
----TT-GGGTTTTS--S--
----SS--TTTTTTS--S--
----TT-HHHHTTTS--S--
----TT-GGGTTTTS--S--
----TT-GGGTTTTS--S--
----SS-HHHHTTTS--S--
----TT-HHHHTTTS--S--
----TT-GGGTTTTS--S--
----SS-HHHHTTTS--S--
----TT-GGGTTTTS--S--
----TT-GGGTTTTS--S--
----SS-GGGTTTSS--S--
----TT-HHHHSSSS-SS--
----TT-HHHHTTSS--S--
----SS-GGGTTTSS-SS--
----TT-GGGTTTS--SS--
----TT-HHHHTTS--SS--
----SS-HHHHGGG--SS--
----SS-HHHHTTSS--S--
----TT-HHHHTTS---S--
----SS-HHHHTTS---S--
----TT-GGGTTTS---S--
----SS-HHHHTTS---S--
----TT-GGGTTTS---S--
----TT-HHHHTTS------
----SS-GGGTTTS------
----TT-HHHHTTT------
----SS-HHHHGGG------
----TT-HHHHGGG------
----TT--TTTGGG------
----TT-GGGS-TT------
----TT-STTT-TT------
----TT-GGGTGGG------
----TT-HHHHTTTS-----
----TT-TTTTTTTS-----
----TT-TTTTTTT------
----TT-GGGTGGG------
----TT-HHHHTTTS-----
----TT--TTTTTTS-----
----SS-GGGTTTTS-----
----TT-STTTTTTS-----
----TT-GGGTTTTS-----
----TT-GGGTGGGS-----
----TT-HHHHTTTS-----
----SS-GGGTSSS------
----SS-GGGTTTT------
----TT-HHHHTTTS-----
----TT-HHHHTTT------
----TT-HHHHGGG------
----TT-GGGTTTT------
----TT-HHHHTTT------
----TT-HHHHTTTS-----
----TT-GGGTGGG------
----TT-HHHHTTT------
----TT-GGGTTTT--SS--
----TT-GGGTTTTS-SS--
----TT-GGGSTTTS-SS--
----TT-TGGGGGG--SS--
----TT-TTTTGGG--SS--
----TT--GGGTTT--SS--
----TT-TTTTTTT---S--
----TT-SGGGTTS---S--
----TT-HHHHTTTS--S--
----TT-TTTTTTTS--S--
----TT-SSTTTTTS--S--
----TT-TTTTTTTS--S--
----TT-TTTTTTT---S--
----TT-TTTTTTT--SS--
----TT-SSTTTTT--SS--
----TT-GGGSTTT--SS--
----TT-SSTTTTT--SS--
----SS-TTTTTTTS-SS--
----SS-HHHHTTT--SS--
----TT-SSTTTTT--SS--
----SS--TTTTTT--S---
----TT-TTTTTTT--S---
----TT-HHHHTTT--SS--
----TT-HHHHTTT--SS--
----SS-TTTTTTTS-SS--
----SS-TTTTTTT--SS--
----SS-HHHHTTT--SS--
----TT-STTTTTT--SS--
----SS-HHHHTTT--SS--
----TT-TTTTTTT--SS--
----SS-HHHHTTT--SS--
----SS-TTTTTTT--SS--
----SS-TTTTTTTS--S--
----SS-TTTTTTTS--S--
----SS-TTT-TTTS--S--
----SS-GGGGTTTS--S--
----TT-TTTTTTTS--S--
----TT-GGGSTTTS--S--
----TT-TTTTTTT---S--
----TT-TTTTTTT---S--
----SS-TTTSTTS------
----TT-SGGGGGG---S--
----TT-TTTSTTT---S--
----SS-TTTTTTT--SS--
----TT-TTTTTTT--SS--
----TT-TTTTTTT------
----SS-GGGSTTT---S--
----TT-GGGGTTT---S--
----SS-TTTTTTT------
----TT-TTTTTTT---S--
----TT-TGGGTTT---S--
----TT-TTTSTTT--SS--
----TT-TTTSTTT--SS--
----SS-TTTTTTS--SS--
----SS-TTTTTTTS--S--
----TT-TTTTTTTS--S--
----TT-TTTTTTTS--S--
----TT-TTTTTTTS--S--
----TT--GGGTTT---S--
----TT-TTTTGGG---S--
----SSGGGTTTTTS--S--
----TT-HHHHTTT---S--
----TT-TTTTTTT---S--
----SS-TTTSTTTS-SS--
----TT-TTTTTTS---S--
----SS-TTTSTTT---S--
----SS-HHHHGGG---S--
----SS-HHHHTTT---S--
----TT-TGGGTTT---S--
----SS-TTTSTTTS--S--
----SS-TTTTTTT---S--
----TT-HHHHTTTS--S--
----TT-TGGGHHHH--S--
----TT-TGGGHHHH-SS--
----TT-TTTTTTTS-SS--
----TT-TGGGTTTS-SS--
----SS-GGGSTTTS-SS--
----TT-TTTSTTTS-SS--
----TT-TTTSTTTT-----
----TT-TTT-TTTT-S---
----TT-TTTTTTTT-S---
----TT-TTT-TTTS-SS--
----TT-TTT-TTTS-SS--
----SS-TTT-TTT--S---
----TT-TTTSTTTS-SS--
----TT--GGGTTTT-S---
----TT-TTTSTTTT-SS--
----TT-TGGGTTTS-SS--
----TT-HHHHTTTT-S---
----TT-TTTTTTTS-SS--
----TT-TGGGTTTS-SS--
----TT-TTTTTTTS-SS--
----TT-TTTTTTTT-SS--
----TT-TTTTTTTT-S---
----SS-TTTTTTTS-S---
----TT-TTTTTTTT-SS--
----TT-TTTTTTTT-SS--
----TT-TTTTTTTS-SS--
----TT-HHHHTTTT-S---
----TT--GGGTTTS-S---
----TT-TTTTTTTS-S---
----TT-TTTTTTTS-S---
----TT-TTTTTTT--SS--
----TT-TTTTTTT--SS--
----TT-TTTTTTT--S---
----TT-TTTTTTTS-SS--
----TT-TTTTTTTS-----
----SS-TTTTTTTS-----
----TT-TTTTTTTS-----
----TT-TTTGGGTS-S---
----TT-TTTTTTTS-S---
----TT-GGGGTTTS-S---
----TT-SGGGTTTS-----
----TT-TTTTTTTS-----
----TT-SGGGTTTS-S---
----TT-TTTTTTTS-S---
----TT-TTGGGTTS-S---
----TT-GGGGTTTS-SS--
----TT-HHHHTTSS-SS--
----TT-GGGSTTTS-SS--
----TT-SGGGTTTS-SS--
----TT-GGGTTTTS-SS--
----TT-TTTGGGTS-S---
----SS-TTTTTTTS-S---
----TT-GGGGTTTS-S---
----TT-GGG-TTTS-----
----SS-TTT-TTT------
----TT-GGG-TTT------
----TT-GGG-TTT--S---
----TTTTTT-TTT------
----TT-GGG-TTT------
----TT-GGG-TTT------
----TT-GGGGTTT------
----TT-GGG-TTT------
----TT-GGG-TTT------
----TT-GGG-TTT------
----TT-GGG-TTT------
----SS-GGGGTTT------
----TT-GGGGTTT--S---
----TT-GGG-TTT--S---
----TT-GGG-TTT--S---
----TT-GGG-TTT--SS--
----TT-GGG-TTT--SS--
----TT-GGGGTTT--S---
----TT-GGG-TTT--S---
----TT-GGG-TTT--S---
----TT-GGG-TTT--S---
----TT-GGGGTTT--S---
----TT-GGG-TTT--S---
----TT-GGG-TTT--S---
----TT-TTT-TTT--S---
----TT-GGG-TTT--S---
----SS-TTTSTTT--SS--
----SS-TTTSTTT--SS--
----TT-TTTSTTT--S---
----SS-TTT-TTT--SS--
----SS-GGGSTTT--SS--
----SS-TTTSTTT--SS--
----TT-GGG-TTT--TT--
----SS-TTT-TTT--SS--
----SS-GGG-TTT--S---
----SS-TTT-TTT--SS--
----SS-TTT-TTT--S---
----SS-GGG-TTTS-SS--
----SS-TTT-TTT--SS--
----SS-TTT-TTTS-S---
----SS-GGG-TTTS-S---
----SS-GGG-TTTS-S---
----SS-GGG-TTTS-S---
----SS-TTT-TTTS-TT--
----SS-GGG-TTTS-TT--
----SS-GGG-TTTS-SS--
----SS-TTTSTTTS-TT--
----SS-TTT-TTTS-TT--
----SS-TTT-TTTS-TT--
----SS-TTT-TTTS-TT--
----TT-TTTSTTTS-SS--
----SS-TTT-TTTS-SS--
----TT-TTTSGGGS-SS--
----TT-TTTSTTSS-SS--
----TT-TTTTTTTS-TT--
----TT-TTTSTTTS-TT--
----TT-TTTSTTSS-SS--
----TT-TTTTTTTS-SS--
----TT-TTTSTTSS-TT--
----TT-TTTTTTSS-TT--
----SS-TTTSGGGS-TT--
----SS-TTTTGGGS-TT--
----SS-GGG-TTTS-SS--
----SS-TTT-TTTS--S--
----SS-TTT-TTTS-SS--
----S--TTTSTTTS-SS--
----SS-TTTSTTTS-S---
----SS-GGG-TTTS-S---
--S-TT-GGGSTTTS-S---
----SS-TTTSTTTS-S---
----TT-GGGSTTTS-S---
----TT-TTTTTTTS-TT--
----TT-GGGSTTTS-TT--
----SS-TTTSTTTS-SS--
----TT-TTTSTTTS-S---
----TT-TTT-TTTS-S---
----SS-GGG-TTTS-S---
----TT-TTTSTTTS-S---
----TT-GGG-TTTS-S---
----TT-TTTSTTTS-TT--
----TT-GGG-TTTS-SS--
----TT-GGG-TTTS-SS--
----SS--GGGTTTS-TT--
----TT-GGGSTTTS-SS--
----TT-GGGSTTTS-TT--
----SS-GGGSTTTS-TT--
----SS-TTT-TTTS-TT--
----TT-GGG-TTTS-TT--
----SS-TTT-TTTS-SS--
----SS-GGGSTTTS-TT--
----SS-GGG-TTTS-TT--
----SS-TTT-TTTS-TT--
----SS-TTTTTTTS-TT--
----SS-GGG-TTTS-GGG-
----SS-TTTSTTSS-GGG-
----SS-GGG-TTTS-STT-
----SS-TTT-TTTS-GGG-
----SS-TTTSTTTS-SS--
----SS-GGGSTTTS-TT--
----SS-GGG-TTTS-TT--
----SS-GGG-TTT--GGG-
----SS-GGGSTTTS-GGG-
----SS-GGG-TTSS-GGG-
----SS-GGG-TTTS-GGG-
----SS-GGG-TTTS-GGG-
----SS-TTS-TTTS-STT-
----SS-TTT-TTTS-GGG-
----SS-GGG-TTTS-STT-
----SS-TTTTTTTS-GGG-
----SS-TTTSTTSS-S---
----SS-TTT-TTTS-S---
----SS-GGG-TTTS-TT--
----SS-GGGSTTTS-SS--
----SS-TTTSTTTS-----
----SS-GGG-TTTS-----
----SS-TTTSTTTS-SS--
----SS-GGG-TTTS--S--
----SS-GGG-TTTS--S--
----SS-GGG-TTTS--S--
----SS-GGG-STTS--S--
----SS-GGG-TTTS--S--
----SS-TTT-TTS---S--
----SS-GGG-TTTS--S--
----SS-GGG-TTTS--S--
----SS-TTT-TTTS--S--
----SS-GGG-TTTS--S--
----SS-GGGSTTTS--S--
----SS-GGG-TTTS--S--
----SS-GGG-TTT---S--
----SS--SSSTTSS--S--
----SS-GGGSTTT---TT-
----SS-GGGSTTTS--TT-
----SS-GGGSTTTS--TT-
----SS-TTTSTTTS-STT-
----SS-GGGSTTTS--TT-
----SS-GGGSTTS---TT-
----SS-GGG-TTSS--TT-
----SS-TTT-TTTS--S--
----SS-GGG-TTT---S--
----SS-TTT-TTT---S--
----SS-GGGSTTT---TT-
----SS-TTT-TTS---TT-
----SS-TTTSTTS---S--
----SS--SS-SSS---S--
----SS-GGG-TTS---TT-
----SS--TT-TTS---TT-
----SS-GGG-TTT---S--
----SS-GGGSTTT---TT-
----SS-GGGSTTT---S--
----SS-GGG-TTT---TT-
----SS-TTT-TTT---TT-
----SS-GGG-TTT---S--
----SS-TTS-TTT---TT-
----SS-GGG-TTT---TT-
----SS-TTTSTTT------
----SS-GGG-TTT---S--
----SS-TTTSTTS---S--
----SS-GGG-TTT---S--
----SS-GGG-TTT---S--
----SS-GGGSTTT---S--
----SS-GGGSTTT---S--
----SS-GGGSTTTS--S--
----SS-GGG-TTT---S--
----SS-GGGSTTT---S--
----SS-GGG-TTT---S--
----SS-GGG-TTS------
----SS-GGG-TTT---S--
----SS-GGGSTTT---S--
----SS-GGG-TTT---S--
----SS-GGGSTTT---S--
----SS-GGG-TTT---S--
----SS-GGG-TTT---S--
----SS-GGGSTTT---S--
----SS-GGG-TTT---S--
----SS-GGG-TTT---S--
----SS-GGG-TTT---S--
----SS-GGGSTTS---S--
----SS-GGGSTTS---S--
----SS-GGG-TTT---S--
----SS-GGG-TTT---S--
----SS-GGG-TTT---S--
----SS-GGG-TTT---TT-
----SS-GGG-TTT---S--
----SS-GGG-TTS---S--
----SS-GGG-TTT---S--
----SS-GGGSTTT---S--
----SS-TTT-TTT---S--
----SS-GGG-TTT---TT-
----SS-TTT-TTT---TT-
----SS-GGG-TTT---TT-
----SS-GGGSTTT---TT-
----TT-GGG-TTT---TT-
----SS-GGG-TTT---TT-
----SS-TTT-TTT---TT-
----SS-TTS-TTT---TT-
----SS-GGG-TTT---TT-
----TT-GGGSTTT---TT-
----TT-GGG-TTT---TT-
----SS-TTT-TTT---TT-
----SS-GGGSTTT---TT-
----SS-GGG-TTT---TT-
----TT-GGG-TTT---TT-
----TT-GGGSTTT---TT-
----TT-GGG-TTT---TT-
----SS-GGGSTTT---TT-
----SS-GGG-TTT---TT-
----SS-GGG-TTT---TT-
----SS-GGGSTTS---TT-
----SS-TTT-TTT---TT-
----SS-GGGSTTS---TT-
----SS-GGG-SSS---TT-
----SS-TTT-SSS---TT-
----SS-GGG-SSS---TT-
----SS-TTTSTTT---TT-
----SS-GGGSTTT---TT-
----SS-TTTSTTT---TT-
----SS-TTTSTTT---TT-
----SS-TTT-TT----TT-
----SS-GGGSTTT---TT-
----SS-TTTSTTS---TT-
----SS-GGG-TTT---TT-
----SS-GGG-TTS--STT-
----SS-GGG-TTT---TT-
----SS-GGGSTTS---TT-
----SS-GGGSTTS---TT-
----SS-GGG-TTS---TT-
----SS-GGG-TTS---TT-
----SS-GGG-TTT---TT-
----SS-GGG-TTT---TT-
----SS-HHHHGGG---TT-
----SS-TTT-GGG---TT-
----SS-GGG-TTT---TT-
----SS-TTT-TTTS--TT-
----SS-GGG-TTTS--TT-
----SS-GGGSTTTS--TT-
----SS-GGGSTTT---TT-
----SS-GGGSTTTS--TT-
----SS-TTT-TTT---TT-
----SS-GGG-TTT---TT-
----SS-TTT-TTT---TT-
----SS-GGGGTTT---TT-
----SS-GGG-TTT---TT-
----SS-GGG-TTT---TT-
----SS-TTT-TTT---TT-
----SS-GGGSTTTS--TT-
----SS-GGGSTTTS--TT-
----SS-TTTTTTTS--TT-
----SS-TTT-TTT---TT-
----SS-GGG-TTT---TT-
----SS-GGG-TTT---TT-
----SS-GGG-TTT---TT-
----SS-GGG-TTTS--TT-
----SS-GGGSTTTS--TT-
----SS-GGG-TTTS--TT-
----SS-GGGSTTTS--TT-
----SS-GGGSTTTS--TT-
----SS-TTTSTTT---S--
----SS-TTT-TTTS--TT-
----SS-TTT-TTTS--S--
----SS-TTT-TTTS--TT-
----SS-TTT-GGGS--S--
----SS-TTT-TTTS--S--
----SS-TTTSTTTS--S--
----SS-TTTTTTTS--S--
----SS-GGGGTTTS--S--
----SS-TGGGTTTS--S--
----SS-TGGGTTTS--S--
----SS-TTTTTTTS--S--
----SS-GGG-TTTS--S--
----SS-GGG-TTTS--S--
----SS-TTT-TTTS--S--
----SS-GGG-TTTS--S--
----SS-GGG-TTTS--S--
----SS-GGGSTTTS--S--
----SS-GGG-TTTS--S--
----SS-TTT-TTTS--S--
----SS-TTT-TTTS--S--
----SS-GGG-TTTS--S--
----SS-TTT-TTTS--S--
----SS--TT-TTTS--S--
----SS-GGG-TTTS--S--
----SS-GGGTTTTS--S--
----SS-GGG-TTTS--S--
----SS-GGG-TTTS--S--
----SS-TTTSTTTS--S--
----SS-TTT-TTSS--S--
----SS-GGGSTTSS--S--
----SS-GGGSTTTS--S--
----SS-TTTSTTTS--S--
----SS--GGGTTTS--S--
----SS-GGGSTTTS--S--
----SS-GGGSTTTS--S--
----SS-GGG-TTTS--S--
----SS-GGG-TTSS--S--
----SS-TTT-SSSS--S--
----SS-GGG-TTTS--S--
----SS-TTTSTTTS--S--
----SS-TTTSTTTS--S--
----SS-TTT-SSSS--S--
----SS-GGG-TTTS--S--
----SS-TTS-TTTS--S--
----SS-TTTSTTSS--S--
----SS-GGG-TTSS--S--
----SS-TTTSTTSS--S--
----SS-GGG-TTTS--S--
----SS-TTTSTTTS--S--
----SS-GGG-TTTS--S--
----SS-TTT-TTTS--S--
----SS-GGG-TTSS--S--
----SS-GGG-TTSS--S--
----SS-TTS-TTSS--S--
-----S-TTT-TTTS--S--
----SS-GGG-TTSS--S--
----SS-TTT-TTTS--S--
----SS-GGG-TTSS--S--
----SS-TTT-TTTS--S--
----SS-GGG-TTTS--S--
----SS-GGG-TTTS--S--
----SS-TTT-TTTS--S--
----SS-TTT-TTTS--S--
----SS-TTT-TTTS--S--
----SS-GGG-TTTS--S--
----SS-TTT-TTTS--S--
----SS-TTT-TTTS--S--
----SS-TTT-TTTS--S--
----SS-GGG-SSSS--S--
----SS-TTT-TTSS--S--
----SS-GGG-TTTS--S--
----SS-TTT-TTTS--S--
----SS-GGG-TTTS--S--
----SS-GGG-TTTS--S--
----SS-TTT-TTTS--S--
----SS-TTT-TTTS--S--
----SS-TTT-TTTS--S--
----SS-GGG-TTTS--S--
----SS-GGG-TTTS--S--
----SS-GGG-TTTS--S--
----SS-GGG-TTTS--S--
----SS-TTTSTTTS--S--
----SS-TTT-TTTS--S--
----SS-TTT-TTSS--S--
----SS-TTT-TTTS--S--
----SS-GGG-TTTS--S--
----SS-TTT-TTTS--S--
----SS-GGG-TTTS--S--
----SS-TTT-TTTS--S--
----SS-GGG-TTTS--S--
----SS-GGG-TTTS--S--
----SS-GGG-TTTS--S--
----SS-GGG-TTSS--S--
----SS-TTT-TTTS--S--
----SS-GGGSTTTS--S--
----SS-TTT-TTTSS-S--
----SS-GGG-TTTS--S--
----SS-TTT-TTTTT-S--
----SS-GGGSTTTTT-S--
----SS-GGG-TTTTT-S--
----SS-TTT-TTTSS-S--
----SS-GGG-TTTS--S--
----SS-TTT-TTTS--S--
----SS-TTTSTTTS--S--
----SS-GGGSTTTS--S--
----SS-GGGSTTTS--S--
----SS-TTT-TTTS--S--
----SS-TTT-TTTS--S--
----SS-GGG-TTTS--S--
----SS-TTT-TTTS--S--
----SS-TTT-TTTS--S--
----SS-GGG-TTTS--S--
----SS-GGG-TTTS--S--
----TT-GGGSTTSS--S--
----SS-GGG-TTTS--S--
----TT-GGGSTTTS--S--
----SS-GGG-TTTS--S--
----SS-GGG-TTTS--S--
----SS-GGG-TTTS--S--
----SS-GGG-TTTS--S--
----SS-GGG-TTTS--S--
----SS-GGG-TTTSS-S--
----SS-GGG-TTTS--S--
----SS-GGGSTTTS--S--
----SS-GGG-TTTSS-S--
----SS-GGG-TTTSS-S--
----SS-GGG-TTTS--S--
----SS-GGG-TTTS--S--
----SS-GGG-TTTSS-S--
----SS-GGG-TTTSS-S--
----SS-GGG-TTTS--S--
----SS-GGG-TTTS--S--
----TT-TTTSTTTS--S--
----SS-GGG-TTTS--S--
----SS-GGG-TTTS--S--
----SS-TTT-TTTSS-S--
----SS-TTT-TTTS--S--
----SS-GGG-TTTS--S--
----TT-TTT-TTTS--S--
----SS-GGGSTTTS--S--
----SS-TTT-TTTS--S--
----SS-TTT-TTTS--S--
----SS-TTTTTTTS--S--
----TT-GGG-TTTS--S--
----TT-GGG-TTTS--S--
--S-TT-GGG-TTTS--S--
----TT-GGG-TTTSS-S--
----TT-TTT-TTTSS-S--
----TT-GGG-TTTS--S--
----TT-GGG-TTTS--S--
----TT-GGG-TTTS--S--
--S-TT-GGG-TTTS--S--
----TT-GGG-TTTS--S--
----TT-GGG-TTTS--S--
--S-TT-TTT-TTTS--S--
----SS-TTT-TTTS--S--
----TT-TTT-TTTS--S--
----SS-GGG-TTTS--S--
----SS-TTT-TTTS--S--
----SS-GGG-TTTS--S--
----SS-TTT-TTTS--S--
--S-SS-TTT-TTTS--S--
----SS-GGG-TTTS--S--
----SS-TTT-TTTS--S--
----SS-TTT-TTTS--S--
----TT-GGG-TTTSS-S--
----SS-TTT-TTTS--S--
----SS-TTSSTTTS--S--
----SS-TTTSTTTS--S--
----SS-GGG-TTTS--S--
----SS-TTTSTTTS--S--
----TT-GGG-TTTSS-S--
----TT-GGG-TTTS--S--
----SS-GGG-TTTS--S--
----TT-GGG-TTTS--S--
----SS-GGG-TTTS--S--
----SS-TTT-TTTS--S--
----TT-GGG-TTTSS-S--
----TT-GGG-TTTS--S--
----SS-TTT-TTTSS-S--
----TT-GGG-STTSS-S--
--S-TT-GGG-TTTS--S--
--S-SS-GGG-TTTS--S--
----TT-GGG-TTTS--S--
--S-TT-GGGSTTTS--S--
--S-TT-TTS-TTTS--S--
--S-SS-GGG-TTTS--S--
--S-TT-GGG-TTTS--S--
--S-TT-GGG-GGGS--S--
--S-TT-GGG-TTTS-----
--S-TT-GGG-TTTS-----
--S-TT-GGG-TTTS--S--
--S-TT-GGG-TTTS-----
----TT-GGGTGGGS--S--
--S-SS-GGG-TTTS--S--
--S-SS-GGG-TTTS-----
--S-TT-GGG-TTTS--S--
--S-SS-GGG-TTTS--S--
--S-TT-GGG-GGGS--S--
--S-TT-GGGGTTTS--S--
----TT-STT-TTTS--S--
----SS-TTT-TTTS--S--
----TT-TTT-TTTS--S--
----TT-TTS-TTTS--S--
----SS-TTT-TTT---S--
----TT-GGG-TTTS--S--
----SS-TTTSTTTS--S--
----TT-TTT-TTTS--S--
----SS-GGG-TTTS--S--
----SS-GGG-TTT---S--
----SS-GGG-TTTS--S--
--S-TT-TTT-TTTS--S--
----SS-TTT-TTTS--S--
----TT-TTTSTTTS--S--
----TT-TTTSTTTS--S--
----TT-GGGGTTTS-----
----TT-GGGGTTTS--S--
----SS-SGGGTTTS--S--
----SS-GGG-TTTS--S--
----SS-GGGGTTTS-----
----SS-TTTTTTTS-----
----SS-TTTTTTTS-----
----TT-TTTTTTTS-----
--S-TT-GGGSTTTS-----
--S-SS-TTTTTTTS--S--
--S-TT-TTTTTTTS--S--
--S-SS-GGG-TTTS-----
--S-TT-GGG-TTTS-----
----TT-GGGSTTTS--S--
----TT-TTTSTTTS-----
----SS-TTT-TTTS--S--
----SS-GGG-TTTS-----
----SS-TTTSTTTS--S--
----TT-TTT-TTTS--S--
----SS-TTS-TTTS--S--
----TT-TTTTTTTS--S--
----TT-GGGGTTTS--S--
----SS-GGG-TTT---S--
----TT-GGG-TTTS--S--
----TT-TTTTTTTS--S--
----SS-TTTTTTTS--S--
----TT-GGG-TTTS--S--
----TT-TTT-TTTS--S--
--S-SS-GGGSTTTS--S--
--S-TT-GGG-TTTS--S--
--S-TT-TTT-TTTS--S--
--S-TT-GGGGTTTS--S--
-TT-TT-STT-TTTS--S--
--S-TT-GGG-TTTS--S--
----TT-GGG-TTTS-----
----TT-GGG-TTTS-----
----TT--TT-TTTS-----
----SS-TTTSTTTS-----
----TT-TTT-TTTS-----
--S-TT-TTT-TTTS-----
----TT-TTTSTTTS-----
----TT-TTT-TTTS-----
--S-TT-GGG-TTTS-----
--S-SS-TTT-TTTS-----
----TT-TTT-TTTS-----
--S-TT-TTT-TTTS-----
----TT-TTT-TTSS-----
--S-TT-TTT-TTTS--S--
----TT-GGG-TTTS-----
--S-SS-TTTTTTTS-----
--S-TT-TTTTTTTS-----
--S-TT-TTT-TTTS-----
--S-SS-TTT-TTTS-----
----SS-TTTTTTTS-----
--S-SS-GGG-TTTS-----
----TT-TTT-TTTS-----
--S-TT-GGG-TTTS-----
-TT-TT-GGG-TTTS-----
--S-TT-GGG-TTTS--S--
----TT-GGG-TTTS-----
----TT-TTT-TTTS-----
--S-TT-GGG-TTTS-----
----TT-TTT-TTTS-----
----TT-TTT-TTTS-----
----TT-GGG-TTTS-----
----TT-TTT-TTSS-----
----TT-GGG-TTT------
----TT-GGG-TTTS-----
----TT-TTS-TTTS-----
--S-TT-GGG-TTTS-----
--S-TT-GGG-TTTS-S---
--S-TT-GGG-TTTS-----
--S-TT-TTT-TTTS-----
--S-TT-TTTTTTTS-----
--S-TT-GGG-TTTS-----
--S-SS-GGG-TTTS-S---
--S-TT-GGG-TTT------
--S-TT-TTT-TTTS-S---
--S-TT-TTT-TTTS-----
--S-TT-TTTSTTTS-----
--S-SS-GGG-TTTS-----
--S-TT-GGG-TTTS-----
--S-SS-SGGGTTTS-----
--S-SS-GGGGTTTS-----
--S-SS-TTT-TTTS-----
----TT-TTTTTTTS-----
----TT-TTTSTTTS-----
----TT-GGGSTTTS-----
--S-SS-TTTSTTTS-----
--S-TT-GGGSTTTS-----
--S-TT-STTSTTTS-----
----TT-GGGGTTSS-----
--S-TT-TTTSTTTS-----
--S-SS-TTTSTTTS-----
--S-TT-GGG-TTTS-----
--S-SS-TTT-TTTS-----
--S-SS-TTT-TTTS-----
--S-SS-TTT-TTTS-----
--S-TT-GGGSTTTS-----
--S-SS-TTSSTTTS-----
--S-SS-TTT-TTTS-----
--S-TT-TTT-TTTS-----
--S-TT-GGG-TTTS-----
--S-TT--GGGTTTS-----
--S-TT--TT-TTTS-----
--S-TT-TTT-TTTS--S--
--S-TT-TTTSTTTS-----
--S-TT-GGGSTTTS-----
--S-TT-GGG-TTTS-----
--S-TT-GGG-TTTS-----
--S-TT-GGG-TTTS-----
--S-TT-GGG-TTTS-----
--S-TT-GGG-TTTS-----
--S-TT-GGG-TTTS-----
--S-TT-GGG-TTTS-----
--S-TT-GGG-TTTS-----
--S-TT-TTT-TTTS-----
--S-TT-GGG-TTTS-----
--S-TT-GGG-TTTS-----
--S-SS-GGG-TTTS-----
--S-SS-GGGSTTTS--S--
--S-TT-GGG-TTTS--S--
--S-SS-GGG-TTTS--S--
--S-SS-GGG-TTT---S--
--S-TT-GGG-TTTS--S--
----TT-GGG-TTTS--S--
--S-TT-GGG-TTTS--S--
----TT-GGG-TTTS--S--
----TT-GGG-TTTS--S--
----TT-GGG-TTTS-----
----TT-GGG-TTTS--S--
----TT-GGG-TTTS--S--
----TT-GGG-TTTS--S--
----TT-GGG-TTTS--S--
--S-TT-GGG-TTTS--S--
--S-TT-GGG-TTTS--S--
----TT-GGG-TTTS--S--
----TT-GGG-TTTS--S--
----TT-GGG-TTTS--S--
----TTGGGG-TTTS--S--
----TT-GGG-TTTS-----
--S-TT-GGG-TTTS--S--
----TT-GGG-TTTS--S--
----TT-GGG-TTTS-----
----TT-GGG-TTSS-----
----TT-GGG-TTTS-----
----TT-GGG-TTTS-----
----SS-TTT-TTTS-----
----TT-TTS-TTTS--S--
----TT-GGG-TTTS--S--
----SS-TTT-TTTS--S--
----SS-TTT-TTTS--S--
----TT-TTT-TTTS--S--
----TT-TTTSTTTS--S--
----SS-TTTSTTS---S--
----SS-TTTSTTTS--S--
----TT-GGG-TTTS--S--
----TT-TTTSTTTS--S--
----SS-TTT-TTTS-----
----TT-TTT-TTTS-----
----TT-TTTSTTTS-----
----TT-TTTSTTTS-----
----TT-TTT-TTTS-----
----SS-TTTSTTTS-----
----TT-GGG-TTTS-----
----SS-TTTSTTTS-----
----SS-GGGSTTTS-----
----TT-TTTSTTTS-----
----TT-TTTSTTTS-----
----SS-TTTSTTTS-----
----TT-TTTSTTTS-----
----TT-TTTTTTTS-----
----TT-SGGGTTTS-----
----TT-TGGGTTTS-----
----SS-TTTTTTTS-----
----SS-GGG-TTTS-----
----TT-GGG-TTTS-----
----SS-TTTSTTTS--TT-
----TT-TTTTTTTS-----
--S-SS-SSTTTTTS-----
----TT-GGGSTTTS-----
----TT-GGG-TTT---S--
----TT--STTTTTS-----
----TT-TGGGTTTS--S--
----SS-GGGSTTT---S--
----TT--GGGTTTS--TT-
----TT--GGGTTTS--TT-
----SS-TTTSGGG---S--
----TT-SGGGTTT---S--
----SS-TTTSTTSS-----
----SS-TTTTGGG---S--
----SS-TTTTGGG------
----SS-TTTTGGG------
----SS-GGG-TTTS-----
----TT-GGG-TTTS-----
----TT-TTTSTTTS-----
----TT-TTTSTTTS--TT-
----SS-TTTSTTTS--TT-
----TT-TTTSTTTS--TT-
----SS-TTTSTTTS--TT-
----SS-TTTTTTTS--TT-
----SS-SGGGTTTS-----
----TT-SSS-TTT---S--
----TT-TTTTTTTS--S--
----TT-TTTSTTTS--S--
----SS-GGGSTTTS--S--
----TT-TTTTTTTS--S--
----TT-TTTSTTTS--S--
----TT-TTTTTTSS--S--
----TT-TTTTTTTS--S--
----SS-TTTSTTTS--S--
----TT-TTTSTTTS--S--
----TT-TTTTTTTS--S--
----SS-TTTSTTTS--S--
----TT-TTTTTTTS--S--
----SS-TTTSTTT---S--
----TT-TTTTTTTS--S--
----TT-TTTTTTTS--S--
----TT-TTTTTTTS--S--
----SS-TTTTTTT---S--
----SS-TTTTTTTS--TT-
----TT-TTTSTTTS--S--
----TT-TTTTGGG---S--
----SS-TTTSTTTS--TT-
----SS-TTTTTTTS--TT-
----TT-TTTSTTTS--TT-
----TT-TTTSTTTS--S--
----TT-TTTTTTTS--S--
----TT-TGGGTTTS--S--
----TT-TTTTTTTS--S--
----TT-TTTTTTTS--S--
----TT--GGGTTTS--S--
----SS-TTTTTTTS--S--
----TT-TTTTTTTS--S--
----SS-TTTSTTTS--S--
----TT-TTTTTTTS--S--
----SS-TTTTTTTS--S--
----TT-TTTSTTTS--S--
----TT-TTTTTTTS--S--
----SS-TTTTTTTS--S--
----SS-TTTTTTTS--S--
----TT-TTTTTTTS--S--
----TT-TTTTTTTS--S--
----SS-TGGGTTTS--S--
----SS-TTTSTTTS--S--
----SS-TTSSTTTS-----
----TT-SSTTTTTS--S--
----TT--GGGTTTS--TT-
----TT--GGGTTTS--TT-
----TT--GGGTTTS--TT-
----TT--STTTTTS--TT-
----TT--TT-TTT---TT-
----TT-TTT-TTT---TT-
----TT-TTT-TTT---TT-
----TT-TTT-TTT---TT-
----SS-STT-TTT------
----SS-GGG-TTT------
----SS-GGG-TTT------
----TT-GGG-TTTS-----
----TT-GGG-TTTS-----
----TT-TTT-TTTS-----
----TT-GGG-TTTS-----
----TT-GGG-TTTS-----
----TT-GGGSTTTS-----
----TT-GGG-TTTS-----
----TT-GGG-TTT------
----TT-GGG-TTTS-----
----SS-GGG-TTTS-----
----SS-TTT-TTTS-----
----SS-TTTTTTTS-----
----TT-GGG-TTTS-----
----TT-TTT-TTTS-----
----SS-TTTTTTTS-----
----SS-GGG-TTTS-----
----SS-GGG-TTTS-----
----TT-TTT-TTTS-----
----TT-TTT-TTTS-----
----TT-TTTTTTTS-----
----TT-GGG-TTTS-----
----TT-GGG-TTT------
----TT-TTT-TTTS-----
----SS-TTS-TTT------
----SS-GGG-TTTS-----
----TT-GGG-TTTS-----
----SS-GGG-TTTS-----
----SS-GGGSTTTS-----
----SS-GGG-TTTS--S--
----TT-GGG-TTTS--S--
----SS-GGG-TTTS--S--
----TT-GGG-TTT---S--
----TT-TTT-TTTS--S--
----TT-TTT-TTT---S--
----TT-TTT-TTTS--S--
----TT-TTT-TTTS--S--
----SS-TTT-TTTS-----
----TT-TTTTTTTS--S--
----SS-TTTSTTTS--S--
----TT-TTTSTTTS-----
----SS-TTT-TTTS-----
----TT-GGGSTTTS-----
----TT-SGGGTTTS-----
----SS-TTTTTTTS-----
----TT-TTTTTTTS-----
----SS-GGGSTTTS-----
----TT-TTTSTTTS-----
----TT-TTTSTTTS-----
----TT-TTTSTTTS-----
----TT-TTTSTTTS-----
----TT-SGGGTTTS-----
----SS-TTTTTTTS-----
----TT-TTTSTTTS-----
----SS-SGGGTTTS-----
----TT-GGGGGGGS-----
----SS-GGGSTTSS-----
----TT-TTTSTTTS-----
----TT-SSTTTTTS-----
----SS-SSTTTTTS-----
----SS-TGGGTTTS-----
----TT-TTTTTTSS-----
----TT-TTTTTTTS-----
----TT-TTTTTTTS-----
----SS-SGGGTTT------
----SS-TTTSTTT------
----TT-GGG-TTT------
----TT-SGGGTTTS-----
----TT-GGG-TTT------
----SS-GGG-TTTS-----
----SS-TTT-TTTS-----
----TT-GGG-GGGS-----
----SS-GGG-TTTS-----
----TT-GGGGTTTSS----
----TT-GGGGTTSSS----
----TT-GGGGGGGSS----
----SS-TTS-TTTSS----
----TT-GGG-TTTSS----
----TT-GGG-TTTSS----
----SS-GGG-TTTTT-S--
----TT-GGG-TTTSS-S--
----TT-TTS-TTTSS-S--
----TT-TT--TTTSS-S--
----TT-GGG-TTTSS-S--
----TT-TTTTTTTSS-S--
----TT-GGGGTTTSS-S--
----TT-TT--TTTS--S--
----TT-GGG-TTTS--S--
----TT-TTTTTTTSS-S--
----TT-TTTTTTTSS-S--
----TT--STTTTTS--S--
----TT-GGG-TTTS--S--
----TT-TTTTTTTS--S--
----TT-GGG-TTTS--S--
----TT-TTS-TTTS-----
----TT--S--TTTSS----
----TT-TTS-TTTS-----
----TT-TT--TTTSS-S--
----TT-TTS-TTTS-----
---BTTB-TT-TTTS-----
----TT-TT--TTTSS-S--
----TT--TT-TTSSS-S--
----TT-TT--TTSSS-S--
----TT-TT--TTTS-----
----TT--S--TTTSS-S--
----TT-TT--GGGS--S--
----TT-GGG-TTTS--S--
----TT-TT--TTTS--S--
----TT-STT-TTTS--S--
----TT-GGG-TTTS--S--
----TT-TTS-TTTS--S--
----TT-STT-GGGS--S--
----SS-GGG-TTSS--S--
----TT-SS--TTSS--TT-
----SS-GGG-TTTS--TT-
----TT-GGG-TTTS--S--
----TT-TT--TTTS--S--
----TT-TT--TTTS--S--
----TT-TTS-TTTS--S--
----TT--S--TTTS--S--
----SS--S--TTTS--S--
----SS-TTS-TTTS--S--
----TT--S--TTTSS-S--
----TT-TTS-TTTS--S--
----TT-TTS-GGGS--S--
----TT-TT--TTTS--S--
----TT-TTS-TTTS--S--
----TT-TTTTTTTS--TT-
----TT-TT--TTTS--S--
----TT-TT--TTTS--S--
----TT-TT--TTTS--S--
---BTTBSS--TTTS--S--
---BTTBSS--TTTS--S--
----TT-TT--TTTS--S--
----TT-----TTT---S--
----TT-TT--TTTS--S--
----TTTTT--TTTS--S--
----TT-----TTTS-----
----TT-----TTTS-----
---BTTB----TTTS-----
---BTTB----TTTS-----
---BTTB----TTTS-----
----TT--S--TTTS-----
----TT--S--TTTS-----
---BTTB----TTTS-----
---BTTBS---TTTS--S--
---BTTBSS--TTTS--S--
---BTTB----TTTS--TT-
---BTTB-S--TTTS--S--
---BTTB----TTTS--S--
---BTTBSS--TTTS--S--
---BTTB-S--TTTS--S--
---BTTBSS--TTTS--S--
---BTTBS---TTTS--S--
----TT-SS--TTTS--S--
---BTTBSS--TTTS--S--
---BTTB----TTTS-----
---BTTB-S--TTTS--S--
---BTTBSS--TTTS--S--
---BTTB-S--TTTS--S--
---BTTBS---TTTS--S--
---BTTB----TTTS--S--
---BTTB----TTTS-----
---BTTB-S--TTTS-----
----TT--S--TTTS-----
---BTTB-S--TTTS-----
---BTTB----TTTS-----
----TT-TT--TTTS-----
---BTTB-S--TTTS-----
---BTTB----TTTS-----
---BTTB----TTTS-----
---BTTBSS--TTTS-----
---BTTB-S--TTTS-----
---BTTB----TTTS-----
---BTTBS---TTTS-----
---BTTB-S--TTTS-----
---BTTBSS--TTTS-----
----SS-S---TTTS-----
---BTTBTT--TTTS-----
---BTTBSS--TTTS-----
---BTTB----TTTS-----
---BTTBSS--TTSS-----
---BTTBSS--TTTS-----
---BTTB----TTTS--TT-
---BTTBSS--TTTS--TT-
----TT-TT--TTTS-----
----TT-SS--TTTS-----
---BTTBSS--GGGS-----
---BTTBSS--TTTS-----
----TTTTT--TTTS-----
----TT-TT--TTTS--S--
---BTTBSS--TTTS--S--
----TT-TT--TTTS-----
----TT-TT--GGGS-----
----TT-TT--TTTS--S--
----TT-TT--TTTS-----
----TT-TT--TTTS--S--
---BTTBTT--TTTS-----
----TT--S--TTTS--S--
---BTTBTT--TTTS--S--
----TT-TT--TTTS--S--
---BTTBTT--TTTS--S--
---BTTBSS--TTTS--S--
----TT-SS--TTTS--S--
----TT-SS--TTTS--S--
---BTTBTT--TTTS--S--
---BTTBTT--TTTS--S--
---BTTBTT--TTTS--S--
---BTTBTT--TTTS--S--
---BTTBTT--TTT---S--
---BTTBTT--TTTS--S--
---BTTB-S--TTTS--TT-
---BTTB-S--TTTS--S--
---BTTBTT--TTT---S--
---BTTBSS--TTTS-----
---BTTBSS--TTTS--S--
---BTTBTT--TTTS-----
---BTTBSS--TTTS-----
---BTTBSS--TTTS--S--
----TT-SS--TTTS--S--
----TT-TT--TTS---S--
--SBTTBTT--TTTS--S--
---BTTBTT--TTTS--S--
---BTTBSS--TTT---S--
---BTTBSS--TTTS--S--
--S-TT-SS--TTTS-----
--S-TT-TT--TTTS--S--
--S-TT-SS--TTTS-----
---BTTBTT--TTT---S--
---BTTBSS--TTT---S--
---BTTBTT--TTTS--S--
----TT-TT--TTT------
----TT-TT--TTT---S--
----TT-SS--TTTS--S--
---BTTBTT--TTTS--S--
----TTTTT--TTTS--S--
----TT-TT--TTTS--S--
---BTTBTT--TTTS--S--
----TT-TT--TTTS--S--
---BTTB----TTTS-----
---BTTBTT--TTTS--S--
---BTTBSS--TTTS--S--
----TT-TT--TTTS--S--
---BTTBTT--TTTS-----
----TT--S--TTTS--S--
----TT--S--TTTS--S--
----TT-----TTTS--S--
----TT-SS--TTTS--S--
----TT--S--TTTS--S--
----TT-SS--TTTS-----
----TT-----TTTS-----
----TT-SS--TTTS--TT-
----TT--S--TTTS-----
----TT-SS--TTTS-----
----TT--S--TTTS-----
----TT-----TTTS--S--
----TT-----TTTS--S--
----TT--S--TTTS--S--
----TT--S--TTTS--S--
----TT--S--TTTS--S--
----TT-SS--TTTS-----
----TT-S---TTTS-----
----TT-----TTTS--S--
----SS--S--TTTS--S--
----TT-SS--TTTS--S--
----TT-SS--TTTS--S--
----SS--S--TTTS--S--
----SS-SS--TTTS--S--
----TT--S--TTTS--S--
----TT-----TTTS--S--
----TT--S--TTTS--S--
----TT-SS--TTTS--TT-
----TT-----TTTS--TT-
----TT--S--TTTS--S--
----SS--S--TTTS--S--
----TT-SS--TTTS-----
----TT-SS--TTTS-----
----TT-SS--TTTS-----
----SS-SS--TTTS-----
----TT-S---TTTS-----
----TT--S--TTTS-----
----TT-SS--TTTS-----
----TT--S--TTTS-----
----TT--S--TTTS-----
----TT-SS--TTTS-----
----TT-SS--TTTS-----
----TT-SS--TTTS-----
----TT--S--TTTS-----
----TT-SS--TTTS-----
----TT-SS--TTTS-----
----TT--S--TTTS-----
----TT-SS--TTTS-----
----SS-SS--TTTS-----
----TT-S---TTTS--TT-
----TT--S--TTTS--TT-
----TT--S--TTTS-----
----TT--S--TTTS--TT-
----TT-----TTTS--TT-
----TT-SS--TTTS--TT-
----SS-S---TTTS--TT-
----TT--S--TTTS--TT-
----SS-SS--TTT---TT-
----TT-SS--TTT---TT-
----TT--S--TTTS--TT-
----TT-----TTT---TT-
----TT-----TTTS--TT-
----TT-----TTTS--TT-
----TT-SS--TTT---S--
---STT--S--TTTS--TT-
----TT--S--TTTS--TT-
----TT-S---TTTS--TT-
----TT-----TTTS--TT-
----TT-SS--TTTS--TT-
----TT-SS--TTTS--TT-
----TT--S--TTT---TT-
----TT-SS--TTTS--TT-
----TT--S--TTTS--TT-
----TT-S---TTT---TT-
----TT-SS--TTT---TT-
----TT-SS--TTTS--TT-
----TT-SS--TTTS--TT-
----TT-----TTTS--TT-
----TT-SS--TTT---TT-
----SS-SS--TTT---TT-
----TT-SS--TTT---TT-
----TT-SS--TTT---TT-
----TT-SS--TTT---TT-
----TT-SS--TTT---TT-
----TT-SS--TTT---TT-
----SS-SS--TTT---TT-
----TT-S---TTTS--TT-
----TT-SS--GGG---TT-
----TT-SS--TTT---TT-
----TT-SS--GGG---TT-
----TT-SS--TTTS-----
----TT-S---TTTS--TT-
----TT-SS--TTT---TT-
----TT-SS--TTTS--TT-
----TT-SS--TTTS--TT-
---STT-SS--TTT---TT-
----TT--S--TTT---TT-
----TT-SS--TTT---TT-
----TT-SS--GGG---TT-
----TT-SS--TTT---TT-
----TT-----TTT---TT-
----TT--S--TTT---TT-
----SS-S---TTTS--TT-
----TT-----TTTS--TT-
----TT-----TTTS--TT-
----TT-----TTTS--TT-
----TT-----TTTS--TT-
----TT-----TTTS-----
----TT-----TTTS-----
----TT-----TTTS-----
----TT-----TTTS-----
----TT-----TTTS-----
----TT-----TTTS-----
----TT--S--TTTS-----
----TT--S--TTTS--TT-
----TT-----TTT---TT-
----TT-----TTT---TT-
----TT--SS-TTTS--TT-
----TT--S--TTTS-----
---BTTB--TTTTTS-----
----SS-----TTTS--TT-
----TT--S--TTTS-----
----TT--SS-TTTS--TT-
----TT-----TTTS-----
---BTTB----TTTS--TT-
----TT-----TTTS--TT-
----TT-----TTTS--TT-
---BTTB----TTTS-----
---BTTB----TTTS--TT-
---BTTB----TTTS--TT-
----TT-----TTTS--S--
----TT-----TTTS--TT-
----TT-----TTTS--TT-
----TT-----TTTS--TT-
----TT-----TTTS--TT-
---STT-----TTTS--TT-
----SS-----TTTS--TT-
----TT-----TTT------
----TT-----TTTS-----
----TT-----TTTS-----
----TT-----TTT---TT-
----TT-----TTT------
----TT-----TTT---TT-
----TT-----TTT------
----TT-----TTTS--TT-
----TT-----TTT---TT-
----TT-----TTT---TT-
----TT-----TTT------
----TT-----TTT------
----TT-----TTTS-----
----TT-----TTT------
----TT-----TTSS-----
----TT-----TTT------
----TT-----TTT---TT-
----TT-----GGG---TT-
----TT-----GGG------
----TT-----TTT---TT-
----TT-----TTT---TT-
----TT-----TTT---TT-
----SS-----TTT------
----TT-----TTT---TT-
----TT-----TTT---S--
----TT-----TTT------
----TT-----TTT---TT-
----SS-----TTT------
----TT-----TTT---TT-
----TT-----TTT---TT-
----TT-----TTT------
----TT-----TTT------
----TT-----TTT------
----SS-----TTT---TT-
----SS-----TTT---TT-
----TT-----TTT------
----TT-----TTTS-----
----TT-----TTT------
----TT-----TTT------
----TT-----TTTS-----
----TT-----TTTS-----
----TT-----TTTS--TT-
----TT-----TTT---TT-
----TT-----TTT------
----SS-----TTT---TT-
----SS-----TTT------
----TT-----TTT---TT-
----SS-----TTT---TT-
----TT-----TTT------
----TT-----TTT------
----SS-----TTT------
----TT-----TTT---TT-
----TT-----TTT---TT-
----TT-----TTT---TT-
----SS-----TTS---TT-
----TT-----TTT---TT-
----TT-----TTT------
----TT-----TTT------
----TT-----TTT------
----TT-----TTT------
----TT-----TTTS--TT-
----SS--S--TTSS-----
----SS--S--GGG------
----TT--S--TTT------
----TT--S--TTT---TT-
----SS--S--TTT------
----TT--S--TTTS-----
----TT--S--TTT------
----TT--S--TTS------
----TT--S--GGG------
----TT--S--TTS------
----TT--S--TTT---TT-
----TT-----TTTS--TT-
----TT--S--TTS---TT-
----TT--S--TTT---TT-
----TT--S--TTTS--TT-
----TT--S--TTTS--TT-
----TT--S--TTS---TT-
----SS--S--TTTS--TT-
----TT--S--TTTS--TT-
----TT--S--TTTS--TT-
---STT--S--TTSS--TT-
----TT--S--TTTS--TT-
----TT--S--TTTS--TT-
----TT--S--TTTS--TT-
----TT--S--GGGS--TT-
----TT--S--TTTS--TT-
----TT--S--TTTS--TT-
----TT--S--TTTS--TT-
----TT--S--TTTS--TT-
----TT--S--TTTS--TT-
----TT--S--TTTS--TT-
----TT--S--TTTS--TT-
----TT--S--TTS---TT-
----TT-----TTT---TT-
----TT-----TTT---TT-
----TT----GGGT---TT-
----TT-----TTT---TT-
----TT--S--TTTS--TT-
----TT-----TTT---TT-
----TT----STTT---TT-
----TT----SGGG---TT-
----TT--S-STTT---TT-
----TT--SSGGGT---TT-
----TT--S-GGGT---TT-
----TT----STTTS--TT-
----TT----GGGT---TT-
----TT----GGGT---TT-
----TT----GGGT---TT-
----TT----STTTS--TT-
----TT----GGGTS--TT-
----TT-SS-GGGG---TT-
----TT-SS-GGGT---TT-
----TT--S-STTT---TT-
----TT----STTT---TT-
----TT----GGGG---TT-
----SS----GGGT------
----TT-----TTS------
----SS-S--STTT---TT-
----TT----STTT---TT-
----TT--S-SGGG---TT-
----TT-----TTTS-----
----TT-----TTT---TT-
----TT--S--GGG------
----TT-----GGG------
----TT-----TTS------
----TT-----TTTS-----
----SS-----TTT------
----TT-S--GGGG---TT-
----TT-----GGG------
----TT----STTT---TT-
----TT-----TTT------
----TTT----TTT---TT-
----SS-----TTT------
----TT-----TTT------
----TT-----TTT------
----TT-----TTT------
----TT-----TTTS--TT-
----TT--S--TTT---TT-
----TT-----TTT---TT-
----TT-----TTT---TT-
----TT-----TTTS--TT-
----TT-----TTT---TT-
----TT-----TTT---TT-
----TT-----TTT---S--
----TT-----TTS---TT-
----TT-----TTT------
----TT-----TTTS--TT-
----TT-----TTTS--TT-
----TT-----TTTS--TT-
----TT-----TTS---TT-
----SS-----TTT---TT-
----TT-----TTT---TT-
----TT-----TTT---TT-
----SS-----TTTS--TT-
----TT--S--TTTS--TT-
----TT-----TTTS--TT-
----TT--S--TTTS-----
----TT-----TTT---TT-
----SS-----TTSS-----
----TT-----TTTS-----
----TTT----TTTS-----
----TT-----TTT------
---STT--S--TTTS-----
----TT--S--GGGS-----
----TT--S--TTS------
----TT--SS-TTTS-----
----TT--SS-TTSS--TT-
----TT--S--TTTS-----
----TT-----TTTS-----
----TT--S-STTTS-----
----TT--S--TTS---TT-
----TT--S--TTT---TT-
----TT-----TTTS--TT-
----TT-----TTTS--TT-
----TT--S--GGG---TT-
----TT-----TTT---TT-
----TT-----TTTS--TT-
----TT-----GGGS--TT-
----TT-----TTTS--TT-
----TT-----TTTS--S--
----TT-----TTT--SS--
----TT-----TTTS-SS--
----TT-----GGGS--S--
----TT-----TTSS--S--
----TTT---SGGGS-SS--
----TTT-SS-TTT---S--
----TT--S--TTS--SS--
----TT--S--TTS---S--
----TT--S--TTTS-SS--
----TT-----TTTS-SS--
----TT-----TTTS--TT-
----TTT----GGGS--TT-
----TT-----TTTS--S--
----TT-----GGG--SS--
----TT----TGGG--STT-
----TT-----GGG--STT-
----TT-----GGG--SS--
----TT-----TTS--SS--
----TT-----GGG--SS--
----TT-----GGGS-SS--
----TT-----GGG---S--
----TT-----GGG--SS--
----TT-----GGG--SS--
----TT-----GGG---TT-
----TT-----GGG--STT-
----TT-----TTT--STT-
----TT-----TTT--STT-
----TT-----TTT--STT-
----TT-----TTT--STT-
----TT-----TTT--SS--
----SSS----TTT--STT-
----TTS----GGG--STT-
----TT-----TTT---TT-
----TTS----TTT--STT-
----TT-----TTT---S--
----TTT----GGG--SS--
----TTT----TTT--SS--
----TTT----GGG---S--
----TTS----GGG---TT-
----TTT----GGG---TT-
----TTT----GGG--STT-
----TTT----GGG---S--
----TTT----GGG--SS--
----TTT----GGG-SSS--
----TTT----TTS--SS--
----TTT----GGG--SS--
----TTT----GGG--SS--
----TTT----GGG--SS--
----TTT----GGG--S---
----TTT----GGG--S---
----TTT----TTT-SS---
----TTT----TTT--S---
----TTT---GGGT--SS--
----TTT----GGG-SS---
----TTT----GGG------
----TTT----TTT------
----TTT----TTT------
----TTT----TTT------
----TTT----TTT------
----TTT---STTT------
----TTT----TTT---TT-
----TTT---STTT------
----TTT---STTT---TT-
----TTT---STTT---TT-
----TTT---SGGG-S-TT-
----TTT----GGG-S----
----TTT---SGGG-S-TT-
----TTT----GGG-S-TT-
----TTT----TTS---TT-
----TTT---SGGG------
----TTT---GGGT------
----TTT---SGGG---TT-
----TTT---SGGG---TT-
----TTT---SGGG-S----
----TTT----GGG-S----
----TTT---SGGG---TT-
----TTT----GGG---S--
----TTT---SGGG---TT-
----TTT---SGGG---TT-
----TTT----GGG---TT-
----TTT---SGGG---TT-
----TTT---SGGG------
----TTT---SGGG---TT-
----TTT----GGG---TT-
----TTT---SGGG---TT-
----TTT---STTT---TT-
----TTT---STTSS--S--
----TTT-S-SGGG---TT-
----TTT---STTS---TT-
----TTT---SSTT--SS--
----TT----SGGG--SS--
----TTT----GGG--SS--
----TTS----GGG--SS--
----TTT----GGG--SS--
----TTT---SGGG--STT-
----TTT----GGG--SS--
----TTT----GGG--SS--
----TTT----GGG--SS--
----TTT---SGGG--S---
----TTT----TTT---S--
----TTT---SGGG---S--
----TTT----GGG---TT-
----TTT---STTT---TT-
----TTT---SGGG---TT-
----TTT----TTT---TT-
----TTT---SGGG---TT-
----TTT----GGG------
----TTT----TTT---TT-
----TTT-S--TTT------
----TTT-S--GGG------
----TT--S--TTS------
----TTT-SS-GGG------
----TTT----GGG---TT-
----TTT-S--GGG------
----TTT-S-SGGG------
----TTT----TTT--S---
----TTS-S--TTT--S---
----TTT-S--TTT-SS---
----TTT-S--TTT--S---
----TTT-S--TTT------
----TTT-S--TTS------
----TTT-S--TTT------
----TTT----TTS------
----TTT-S-STTT------
----TTS-S--TTT------
----TTT-S--TTT------
----TTT-S--TTT---TT-
----TTT-S--TTT------
----TTT-S--TTT------
----TTT-S--TTT------
----TTT-SS-TTT------
----TTS-S--TTT---TT-
----TTT-S--TTT---TT-
----TTT-S--TTT---TT-
----TTT-SS-TTS-S-TT-
----TTT-S--GGG---TT-
----TTT-S-STTT---TT-
----TTT-SS-TTT---TT-
----TTS-S-STTT------
----TTT-S--TTT---TT-
----TTT-S-STTT---TT-
----TTT-S--TTT------
----TTT-S--TTT------
----TTT-S--TTT--S---
----TTT-S--TTT------
----TTT-S--TTT-S-TT-
----TTS-S--TTT------
----TTS-S--GGG------
----TTT-S-STTT------
----TTT-S-STTT------
----TTT----GGG------
----TTT----GGG--S---
----TTT----GGG---TT-
----TTT-S--TTT---TT-
----TTT-S--GGG---TT-
----TTT----GGG---TT-
----TTT----TTT---S--
----TTT----TTT---TT-
----TTT----GGG--STT-
----TTT----GGG---TT-
----TTT-S--GGG---TT-
----TTT----GGG---TT-
----TTS-S--TTSS--TT-
----TTT-S--GGG---TT-
----TTT----TTTS--TT-
----TTT----TTTS--TT-
----TTT----TTTS--TT-
----TTT----TTTS--TT-
----TTT----TTTS--TT-
----TTT-S--TTTS--TT-
----TTT-S--TTT---TT-
----TTT-S--TTTS--TT-
----TTT-S--TTSS--TT-
----TTT-S--TTTS--TT-
----TTT-S--TTSS--TT-
----TTT----TTTS--TT-
----TTT-S--TTT---S--
----TTT----TTTS-----
----TTT----TTT---TT-
----TTT----TTS------
----TTT----TTTS-----
----TTT----TTTS-----
----TTT----TTT------
----TTT----TTTS-----
----TTT---GGGTS-----
----TTT----TTTS--TT-
----TTT---STTTS--TT-
----SSS---STTS------
----TTT---SGGG------
----TTT---STTT------
----TTS-S-STTS------
----TTT----TTT------
----TTT----TTS------
----TTT----TTT------
----TTT----TTT------
----TTT---STTT------
----TTT---STTT------
----TTT---SSTT------
----TTT----SS-------
----TTT----SSS---TT-
----TTT----SSS---S--
----TTT---SSS----TT-
----TTT---SSSS---TT-
----TTT----SSS---TT-
----TTT---SSSS---TT-
----TTT---SSSS---TT-
----TTT-S--SSS---TT-
----TTT-S--STT---TT-
----TTT---SSTT------
----TTT---SSTT---TT-
----TTT---SSTT---TT-
----TTT---SSTT---TT-
----TTT---SSTT---TT-
----TTT-S-SSTT---TT-
----TTT---SSTT---TT-
----TTT---SSSS---TT-
----TTT---SSTT---S--
----TTT----STT---TT-
----TTT-----TT------
----TTT-----TT------
----TTT----STT------
----TTT---SSTT---S--
----TTT----STT---TT-
----TTT---SS-----TT-
----TTT---SSSS---TT-
----TTT----SSS---TT-
----TTT---SSTT------
----TTT---SSTT------
----TTT----TTT------
----TTT---SGGG------
----TTT---SGGG---TT-
----TTT---SGGG---TT-
----TTT---SSTT--S---
----TTT---SSSS------
----TTT---SSTT---S--
----TTT-S-SSS----S--
----SSS-SSSSSSS-SS--
----TTT-S-SSSS--SS--
----TTT---SSTT---S--
----TTT-S-SSTT--SS--
----TTS-S-SSTT--SS--
----TTT-S-SSS---SS--
----TTT---SSS---SS--
----TTT---SSS---SS--
----TTT-S-SS----SS--
----TTT---SSS----S--
----TTT---SSS----S--
----TTT-S-SSS-------
----TTT-S-SSSS--S---
----TTT-S-SSSSS-----
----TTT-S-SSS---S---
----TTT-S-SSS-S-----
----TTT-S-SSSSS-----
----TTT---SSS-S-----
----TTT---SSSSS-S---
----TTT---SSSS------
----TTT---SSS-------
----TTT---SSSSS-S---
----TTT---SSSSS-S---
----TTT-S-SSSSS-----
----TTT--SSSSSS-S---
----TTT-S-SSSSS-----
----TTT-S-SS-SS-SS--
----TTT---SSSS--S---
----TTT---SSS---SS--
----TTT---SSS---SS--
----TTT---SSSS--SS--
----TTT---SSSS--SS--
----TTT-SSSSS----S--
----TTS-S-SSS---SS--
----TTS-S-SSS---SS--
----TTT-S-SSS---S---
----TTS-S-SS-SS-SS--
----TTT-S-SSSSS-SS--
----TTT---SSSSS-----
----TTT---SSSSS--S--
----TTT---SSS-S--S--
----TTT---SS--S--S--
----TTT---SS-SS-SS--
----TTT---SS--S--S--
----TTT---SSSSS--S--
----TTT---SS-SS--S--
----TTT---SSSSS-SS--
----TTT---SSS-S-SS--
----TTT---SSSSS-SS--
----TTT---SSTTS-SS--
----TTT---SSTTS-SS--
----TTT---SS-SS--S--
----TTT---SSTTS-SS--
----TTT---SSTTS--S--
----TTT---SSTTS--S--
----TTT-S-SSTTS--S--
----TTT---SSTTS--S--
----TTT-S-SSTTS--S--
----TTS-S-SSTTS--S--
----SSS-S-SSTTS--S--
----TTT---SSTTS--S--
----TTT---SSTTS--S--
----SSS---SSTTS--S--
----SSS---SSTTS--S--
----TTS---SSTTS--S--
----TTT-S-SSTTS--S--
----TTS-S-SSTTS--S--
----TTS---SSTTS--S--
----TT----SSTTS--S--
----TTT-S-SSTTS--S--
----TTT---SSTTS--S--
----TTT---SSTTS--S--
----TTT-S-SSTT---S--
----TTT---SSTTS--S--
----TTT---SSTT---S--
----TTT---SSTTS--S--
----TTT---SSTTS--S--
----TTS---SSTTS--S--
----TTT---SSTTS--S--
----TTT----STT---S--
----TTT---SSTT---S--
----TTS---SSTT---S--
----TTS----STT---S--
----TTT---SSTT---S--
----TTT---SSTT---S--
----TTT---SS-----S--
----TTT---SS--------
----TTT---SS--------
----TTS---SS-----S--
----TTT----S-----S--
----TTS---SS-----S--
----TTS---SS--S--S--
----TTS---SS-----S--
----SSS----S-----S--
----TTT---SS-----S--
----TTT---SSS----S--
----TTT---SS-----S--
----TTS---SSTT---S--
----TTT---SSTT---S--
----TTS---SS-----S--
----TTS---SSTT---S--
----TTT---SSTT---S--
----TTT---SSTT---S--
----TTT---SSTT---S--
----TTT-----TT---S--
----TTT---S-TT---S--
----TTT----STT---S--
----TTT----STT--SS--
----TTT----GGG---S--
----TTT----SSS---S--
----TTT----STT---S--
----TTT----GGG---S--
----TTT----SSS---S--
----TTS----GGG---S--
----TTT----GGG---S--
----TTT----GGGS--S--
----TTT----GGG------
----TTT----GGG------
----TTS----STT------
----TT-----STT------
----TTT----GGG------
----TTT----GGG------
----TTT----STT---S--
----TTS----STT---S--
----TTS----TTS---S--
----TTT----TTS---S--
----TTS----SSS---S--
----SSS----GGG------
----TTT----GGG---S--
----TTT----GGG---S--
----TTS----GGG------
----TTS----GGG---S--
----TTT----GGG------
----TTT----GGG---TT-
----TTT----GGG---S--
----TTT----GGG------
----TTT----STT------
----TTT----GGG---TT-
----TTT----STT------
----TTT----SSS------
----TTT----SSS--STT-
----TTT----TTS--S---
----TTT----GGG-SS---
----TTT----GGG--SS--
----TTT----TTS--STT-
----TTT----GGG--S---
----TTT----GGG-SSTT-
----TTT----GGG--STT-
----TTT----GGG-SSTT-
----TTT----GGG-SSS--
----TTT----GGG---TT-
----TTT----GGG---TT-
----TTT----GGG---TT-
----TTT----GGG--STT-
----TTT----GGG--SS--
----TTT--TTGGG--SS--
----TTT-----TT--SS--
----TTT----GGG--SS--
----TTT----GGG--STT-
----TT-----TTTS-STT-
----TTT----GGG--S---
----TTT----GGG--STT-
----TTT----GGG-SSTT-
----TTT----GGG--SS--
----TTT-----TTS--S--
----TT------TT------
----TT------SS------
----TT-----GGG------
----TTS----GGG------
----TTT----SSS------
----TTT----GGG---S--
----TTT----TTS------
----TTT----GGG---S--
----TTS----TTT------
----TTT----TTT---TT-
----TTT----TTS---S--
----TTT----TTT---S--
----TT-----TTT---S--
----TTT----TTT------
----TTT----GGG---S--
----TTT----TTT------
----TTT----TTT------
----TTT----GGG---S--
----TTS----TTS------
----TTT----TTT------
----TTT----TTT------
----TTT----TTT------
----TTT----TTT------
----TTT----TTT------
----TTT----TTT------
----TTT----GGG------
----TTT----TTT------
----TTT---GGGT------
----TTT---GGGT------
----TTT----TTT------
----TTT----TTT------
----TTT----TTT------
----TTT----TTS------
----TTS----GGG------
----TTT----TTT------
----TTT----GGG------
----TTT----TTS------
----TTT----TTT---TT-
----TTT----TTT------
----TTT----TTT------
----TTT----TTS------
----TTT----TTT------
----TTT----TTT------
----TTT----TTT------
----TTT----TTS------
----TTT----TTT------
----TTT----TTT------
----TTT----TTS------
----TTT----TTT---S--
----TTT----GGG------
----TTT----GGG------
----TTT----TTS---S--
----TTT----TTS---S--
----TTT----TTS---S--
----TTT----TTS---S--
----TTT----TTT---S--
----TTT----GGG---TT-
----TTT----TTT---S--
----TTT----TT----S--
----TTT----TTT---S--
----TTT----GGG------
----TTT----TTS------
----TTT----TTS------
----TTT----GGG---S--
----TTT----TTS---S--
----TTT----GGG---S--
----TTT----TTS------
----TTT----TTS------
----TTT----GGG---S--
----TTT----GGG---S--
----TTT----TTT---TT-
----TTT----TTT---TT-
----TTT----TTT---TT-
----TTT----TTS---TT-
----TTT----TTT---TT-
----TTT----TTS------
----TTT----TTS------
----TTT----TTT---TT-
----TTT----TTT---S--
----TTT----TTT---S--
----TTTT---TTT------
----TTT----TTS---S--
----TTT----TTT------
----TTT----TTT---S--
----TTT----TTT------
----TTT----TTT---S--
----TTT----TTTS-----
----TTT----TTT------
----TTT----TTS---S--
----TTT----TTS---S--
----TTT----TTT---S--
----TTT----TTT---S--
----TTT----TTT---TT-
----TTT----TTTS--TT-
----TTT----TTTS--TT-
----TTT----TTTS--TT-
----TTT----TTT---S--
----TTT----TTT------
----TTT----TTT---S--
----TTT----TTT------
----TTT----TTTS--S--
----TTT----TTT---S--
----TTT----TTT---TT-
----TTT----TTS---S--
----TTT----TTSS-----
----TTT----TTT------
----TTT----GGG---TT-
----TTT----TTS--SS--
----TTT----TTTS-----
----TTT----GGG---S--
----TTT----GGG------
----TTT----GGG------
----TTT----GGG---S--
----TTT----TTT------
----TTT----TTTS--S--
----TTT----TTTS--S--
----TTT----TTTS--S--
----TTT----SSSS--S--
----TTS----TTTS--S--
----TTT----TTSS--S--
----TTT----TTSSS-S--
----TTT----TTTSS-S--
----TTT----TTTSS-S--
----TTT----TTTSS-S--
----TTT----TTTS--S--
----TTT----TTSS--S--
----TTT----TTTS--S--
----TTT----TTTS-----
----TTT----TTSS-----
----TTT----TTTS-----
----TTT----TTTS-----
----TTT----GGGS-----
----TTT----TTTS-----
----TTT----GGGS-----
----TTT----TTTS-----
----TTT----GGGS-----
----TTT----GGGS-----
----TTT----TTTS-----
----TTT----TTTS-----
----TTT----TTTS-----
----TTT----TTTS-----
----TTT----TTTS-----
----TTT----TTTS-----
----TTT----TTTS-----
----TTS----TTTS-----
----TTT----TTTS-----
----TT-----TTTS-----
----TTT----TTTS-----
----TTT-S--TTSS-----
----TTT-S--TTTS-----
----TTT-S--TTTS-----
----TTS-S--TTTS-----
----TTT-SS-TTTS-----
----TTT-SS-TTTS-----
----SSS-S--TTTS-----
----TTT----TTTS-----
----TTT----SSSS-----
----TTT----SSS------
----TTS----TTTS-----
----TTT----SSSS-----
----TTT----SSSS-----
----TTT-S--SSSS-----
----TTT----SSSS-----
----TTT----SSS------
----TTT-S--SSS------
----TTT----SSS------
----TTT----SSS------
----TTT-S--SSS------
----TTT-S--TTT------
----TTT-S--TTT------
----TTT-S--TTT------
----TTT-S--TTT------
----TTT-S--TTT------
----TTT-S--TTTS-----
----TTT-S--TTSS-S---
----TTT-S--TTTS-----
----TTT-S--TTTS-----
----TTT-S--TTTS-----
----TTT-S--TTTS-----
----TTT-S--TTTS-----
----TTT-S--TTTS-----
----TTT----TTTS--S--
----TTT-S--TTTS-----
----TTT-S--TTTS--S--
----TTT-S--TTTS-SS--
----TTT-S--TTT--SS--
----TTT-S--TTTS--S--
----TTT-S--TTT---S--
----TTT-S--TTTS--S--
----TTT-S--TTTS-----
----TTT-SS-TTT------
----TTT-S--TTTS-----
----TTT-S--TTTS--S--
----TTT-S--TTTS--S--
----TTT-S--TTTS--S--
----TTT-S--TTTS--S--
----TTT-S--GGGS--S--
----TTT-S--TTTS--S--
----TTT-SS-TTTS--S--
----TTT-S--TTTS-SS--
----TTT-SS-TTTS--S--
----TTT--S-GGG--SS--
----TTS----SSSS-SS--
----TTT-S--GGGS-TT--
----TTT-S--TTTS-----
----TTT-SS-GGGS-----
----TTT-S--TTTS-----
----TTT-S--GGGS-----
----TTT-S--TTT------
----TTT-S--TTTS-----
----TTT----GGGS-----
----TTT-S--TTT------
----TTT-S--TTT------
----TTT-S--TTT------
----TTT-S--TTT------
----TTT-S--GGG------
----TTT-S--GGG------
----TTT-SS-GGG------
----TTT-S--GGG------
----TTT----GGG------
----TTT-S--TTTS-----
----TTT-S--GGG------
----TTT-S--GGG------
----TTT-SS--TT------
----TTT-SS--TT------
----TTT-S--GGG------
----TTT-SS--TT------
----TTT-S---TT------
----TTT----GGG------
----TTT-S--STT------
----TTT-S--STT------
----TTT----GGG-S----
----TTT-S--GGG------
----TTT-S--STT------
----TTT-S--TTT------
----TTT-S--TTT------
----TTT-S--GGG------
----TTT-S--GGG-S----
----TTT-S--TTS------
----TTT-S--TTT-S----
----TTT-S--TTT------
----TTT-S--TTT------
----TTT-S--GGG------
----TTT-S--TTT------
----TTT-S--GGG------
----TTT-SS-GGG------
----TTT-S--GGG------
----TTT-S--GGG------
----TTT-S--TTT------
----TTT----TTT------
----TTT----TTT------
----TTT----TTS------
----TTT-S--TTT------
----TTT-S--GGG------
----TTT-S--TTT------
----TTT----TTS------
----TTT----TTT------
----TTT-S--TTT------
----TTT-S--TTT------
----TTS----GGG------
----TTS----TTT------
----TTS----TTS------
----TTT----TTT------
----TTT----TTT------
----TTT----TTS------
----TTT----GGG------
----TTT----STT------
----TTT----STT------
----TTT----TTS------
----TTT----GGG------
----TTT----GGG------
----TTT----GGG------
----TTT----GGG------
----TTT----GGG------
----TTT----TTT------
----TTT----TTT------
----TTS----TTT------
----TTT----GGGS-----
----TTS----TTTS-----
----TTS----GGGS-----
----TTS----GGGS-----
----TTT----GGG------
----TTT----TTTS-----
----TTT----GGGS-----
----TTT----GGGS-----
----TTT----GGGS-----
----TT-----TTTS-----
----TTT----GGGS-----
----TTT----GGGS-----
----TT-----STTS-----
----TTT----TTT------
----TTT----GGGS-----
----TTT----SSSS-----
----TTT----SSSS-----
----TTT----GGGS-----
----TTT----GGGS-----
----TTT----TTTS-----
----TTT----GGGS-----
----TT-----TTTS-----
----TTS----TTTS-----
----TT-----GGGS-----
----TTT----GGGS-----
----TTT----GGGS-----
----TTT----GGGS-----
----TTS----TTTS-----
----TTT----TTTS-----
----TTT----SSS------
----TTT----GGG------
----TTT----GGG------
----TTT----TTT------
----TTT----TTT------
----TTT----GGG------
----TTS----GGG------
----TTT----TTSS-----
----TTT----GGGS-----
----SSS----TTTS-----
----TTT----TTSS-----
----TTT----TTTS-----
----TT-----GGGS-----
----TTT----GGGS-----
----TTT----GGGS-----
----TTT----TTTS-----
----TTT----GGGS-----
----TTT----GGGTT----
----TTT----GGGS-----
----TTT----STTS-----
----TTT----STTS-----
----TTT----STTS-----
----TT-----GGGS-----
----TTS----GGGS-----
----TTT----GGGS-----
----TT-----GGGS-----
----TTT----GGGS-----
----TTT----GGGS-----
----TTS----TTSS-----
----TTT----TTTS-----
----TTT-S--GGGS-----
----TTS----TTSS-----
----TTS----TTTS-----
----TTT----TTT------
----TTS----TTSS-----
----TTS----STTS-----
----TTS----GGGS-----
----TTTT---TTTS-----
----TTTT---TTTS-----
----SSSS---GGGS-----
----TTSS---GGGS-----
----TTSS---GGGS-----
----TTS----TTSS-----
----TTTT---GGGS-----
----TTSS---GGGS-----
----TTTT---GGGS-----
----SSS----GGGS-----
----SSS----TTTS-----
----TTTT---GGGS-----
----TTSS---GGGS-----
----TTS----GGGS-----
----TTS----GGGS-----
----TTT----GGGS-----
----TTS----GGGS-----
----TTS----TTTS-----
----TTS----GGGS-----
----SSS----GGGS-----
----TTT----TTTS-----
----TTT----TTTS-----
----TTS----GGGS-----
----TTS----TTTS-----
----TTS----STTS-----
----TTS----SSSS-----
----TT-----GGGS-----
----TTS----STT------
----TTT----GGG------
----TTS----TTTS-----
----TTS----TTSS-----
----TTT----GGGS-----
----TT-----GGGS-----
----TTS----STTS-----
----TTT----TTSS-----
----TTT----STT------
----TT-----STT------
----SS-----STT------
----TTS-----TT------
----TTS-----TT------
----TTTT---STT------
----TTT----STT------
----TTT----SS-------
----TT-----SS-------
----TTT----STT------
----TTT----STT------
----TTS----STT------
----TTS----STT------
----TTT----STT------
----TT-----STT------
----TTS----STT------
----TTS----SS-------
----TT-----SSS------
----TTS----STT------
----SSS---SSSS------
----TTS----STT------
----TT------TT------
----TT------TT------
----TTT-----TT------
----SSS-----TT------
----TTS----STT------
----TTS----STT------
----SSS----STT------
----SSS----STT------
----SSS----GGG------
----SSS---SSTT------
--S-TTSS---SS-------
----TTSS---SS-------
----SSS---SS-----S--
----TTS---SSTT------
----SSS----STT------
--S-SSS----TTS------
-----SS----STT------
----SSSS---STT------
--S-SSSS---STT------
----TTSS---SSS------
----SSS----STTS--S--
--S-SSS-----TT------
----TTS---S-TT------
----TTS----STT------
----TTS----STT---S--
----TTS----STT---S--
----SSS----STT---S--
----TTS-----TT------
----TTS----STT------
----SSS----STT------
----TTS----STT------
----TT----SSTT---S--
----TTS----STT---S--
----TTT-----TT------
----TTS-----TT------
----TT------TT------
---BTTB-----TT------
---BTTB---S-TT------
----TT------TT---S--
----TTS------S---S--
----TT----S-TT------
----TT----SSTT------
----TTS---SSTT------
---BTTB----STT------
---BTTB---SSTT------
----TT----SSTT------
----TT-----SS-------
----TT----SS--------
----TT----SS--S-----
----TTS---SS--------
----TT----SS--S-----
----TTS---TT--S-----
----TTS----S--S-----
----TTS---GGGSS-----
----TTS---GGG-S-----
----TTS---TT--S-----
----TTS---TT--S-----
----TTS---GGG-S-----
----TT----SS--S-----
----TT----TT--S-----
----TTS---TT--S-----
----TTS---TT-SS-----
----TT-----SSS------
----TT--------------
----TT------SS------
----TTS-----S---S---
----TT----S-S-------
----TTS-----S-------
----TTS-----S-------
----TT------S-------
----TTS-----S-------
----TTS-------------
----TT--------------
----TT--------------
----TTS------S------
----TTS-------------
----TT------S-------
----TT--------------
----TT------S-------
----SSS-----S-------
----SSS-----S-------
----TT--------------
----TTS-----S-------
----SSS-------------
----TT------S-------
----TTS-------------
----TTS-------------
----TTS-------------
----TT--------------
----TTS-------------
----TT--------------
----TT------S-------
----TT--------------
----TT------S-------
----TTS-----S-------
----TTS-----S-------
----TT------SS------
----TT------SS------
----TT------SS------
----TT------SS------
----TT------SS------
----TT------S-------
----TT------SS------
---BTTB-----SS------
----TTS---S-SS------
----TTS-----SS------
----TTS-----SS------
----SSS---S-SS------
----TTS-----S-------
---BTTB-----SS------
----TTS-----SS------
----SSS-----SS------
----TTS-----SS------
----TTS-----SS------
---BTTB-----SS------
----SSS-----S-------
----TTS-----S-------
----TTS-----S-------
----TTS-----S-------
----TTS-----S-------
----TTS-----S-------
----TTS-----SS------
----TTS-----S-------
----TTS-----S-------
----TTS---S-S-------
----TTS-----S-------
----TTS---S-S-------
----TTS-----SS------
----TTS---S-SS------
----TTS---S-SS------
---BTTB---S-S-------
----TTS-----SS------
----TTS-----SS------
----TTS-----SS------
----TTS-----SS------
----TTS-----SS------
----TTS-----SS------
---BTTB-----SS------
---BTTB-----SS------
----TTS-----SS------
---BTTB-----SS------
----TT------SS------
----TTS-----SS------
----TTS-----SS------
----TTS-----SS------
----TTS-----SS------
---BTTB-----SS------
----SSS-----SS------
----TTS-----SS------
----TTS-----SS------
----TTS----SSS------
----SSS----SSS------
----TTS-----SS------
---BTTB---SSSS------
---BTTB----SSS------
----TTS-----SS------
----TTS-----SS------
----SS-----SS-------
----TTS-----SS------
---BTTB-----SS------
----SSS-----S-------
---BTTB-----S-------
----TTS-----S-------
---BTTB-----S-------
----TTS-----SS------
----TTS-----SS------
----TTS-----SS------
----TTS-----S-------
----TTS-----S-------
----SSS-----S-------
---BTTB-----S-------
----TTS-----S-------
----TTS-------------
----TTS-----S-------
----TTS-----S-------
----TTS-----S-------
----TTS-------------
----SSS-----S-------
----SSS-------------
----SSS-----S-------
----TTS-------------
----TTS-----S-------
----TTS-----S-------
----TTS-----SS------
----TTS---S--S------
----TTS------S------
----TT-------S------
---BTTB-------------
----TT----S---------
---BTTB---S---------
----TT----S--S------
----TTS---S---------
----TTS-------------
----TT----S---------
----TT--------------
----SSS---S---------
----TTS---S---------
----TTS-------------
----TT----SS--------
----TT----SS--------
----TT----SS--------
----TT----SS--------
----TT----SS--------
----TT----SS--------
----TT----SS--------
----TT----SS--------
----TT----SS--------
----TT----SS--------
---BTTB---SS--------
----TT----SS--------
----TT----SS--------
----TT----SS--------
----TT----SS-----S--
----TT----SS--------
----TT----SS--------
----TT----SS-----S--
----TT----SS--------
----TT----SS--------
----TT----SS--------
----TT----SS-----S--
----TT----SS-----S--
----TT----SS--------
----TTS---SS-----S--
---BTTB---SS-----S--
---BTTB---SS--------
---BTTB---SS-----S--
----TT----SS--------
----TT----SS--------
----TT----TT--------
----TT----SS--------
----TT----SS--------
----TT----SS--------
----TTS---SS--------
----TT----SS--------
----TT----SS--------
----TT----SS--------
----TT----SS--------
----TT----SS--------
----TT----SS--------
----TT----SS--------
----TT---TTS--------
----TT----SS--------
----TT----SS--------
----TT----SS--------
----TT----SS--------
---BTTB---SSS-------
----TT----SS--------
----TT----SS--------
----TT----SSS-------
----TT----SS--------
----TT----SS--------
----TT----SS--------
----TTS---SS--------
----TT----SS--------
----TT----SS--------
----TT----SS--------
----TT----SS--------
----TTS---SSS-------
----TT----SSS-------
----TT----SSS-------
----TT----SS--------
----TT----SS--------
----TT----SS--------
----TT----SS--------
----TT----SS--------
----TT----SS--------
----TTS---SS--------
----TT----SS--------
----TT----SS--------
----TT----SS--------
---BTTB---SS--------
----SSS---SSS-------
----TT----SSS-------
----TT----SSS-------
----TT----SS--------
----TT----SS--------
----TT----SS--------
----TT----SS--------
----TT----SS--------
----TT----SS--------
----TT----SS--------
----TT----SS--------
----TT----SS--------
----TT----SSS-------
----TT----SSS-------
----TT----SS--------
----TT----SSS-------
----TT----SS--------
----TT----SS--------
----TT----SS--------
----TT----SS--------
----TT----SS--------
----TT----SS--------
----TT----SSS-------
----TT----SS--------
----TT----SS--------
----TT----SSS-------
----TT----SSS-------
----TT----SSS-------
----TTS---SSS-------
----TT----SSS-------
----TT----SSS-------
----TT----SSS-------
----TT----SSS-------
----TT----SSS-------
----TT----SSS-------
----TT----SS--------
----TT----SS--------
----TT----SSS-------
----TT----SSS-------
----TT----SSS-------
---BTTB---SSS-------
---BTTB---SSS-------
----TT----SSS-------
----TT----SSS-------
----TT----SSS-------
---BTTB---SSS-------
---BTTB---SSSS------
---BTTB---SSS-------
----TT----SSS-------
---BTTB---SSS-------
---BTTB---SSS-------
---BTTB---SSS-------
----TT----SSSS------
---BTTB---SSS-------
---BTTB---SSS-------
----TT----SSS-------
----TT----SSS-------
---BTTB---SSS-------
----TT----SSS-------
---BTTB---SSS-------
----TT----SSS-------
----TT----SSS-------
----TT----SSS-------
---BTTB---SSS-------
----TT----SSS-------
----TT----SSS-------
----TT----SSS-------
----TT----SSSS------
---BTTB---SSS-------
---BTTB---SSS-------
----TT----SSS-------
----TT----SSS-------
----TT----SSS-------
---BTTB---SSS-------
----TTS---SSS-------
----TT----SSS-------
----TT----SSS----S--
---BTTB---SSS-------
----TT----SSS-------
----TT----SSS-------
----TT----SSS-------
----TT----SSS-------
---BTTB---SSS-------
----TT----SSS-------
----TT----SSS--S----
----TT----SSS-------
----TT----SSS-------
----TT----SSS-------
----TT----SSS-------
----SS----SSS-------
----TT----SSS----S--
----TT----SSS-------
----TT----SSS-------
----TT----SSSS------
----TT----SSS-------
----TT----SSSS------
---BTTB---SSS-------
----TT----SSS-------
----TT----SSS-------
----TT----SSS-------
---BTTB---SSS-------
----TT----SSSS------
----TTS---SSS-------
----TT----SSS-------
----TT----SSSS------
----TT----SSSS------
----TT----SSS-------
----TT---TTSS-------
----TT----SSS-------
----TT----SSS-------
----TT----SSS-------
----TT----SSS-------
----TT----SSS-------
----TT----SSS-------
----TT----SSS-------
----TT----SSS-------
----TT----SSS-------
----TT----SSS-------
----TT----SSS-------
----TT----SSS-------
----TT----SSS-------
----TT----SSS-------
----TT----SSS-------
----TT----SSS-------
----TT----SSS-------
----TT----SSS-------
----TT----SSS-------
----TT----SSS-------
----TT----SSS----S--
----TTS---SSS-------
----TT----SSS-------
----TT----SSS-------
----TT----SSS-------
----TT----SSS-------
----TT----SSS-------
----TT----SSS-------
----TT----SSS-------
----TT----SSS-------
----TT----SSSS------
----TT----SSS-------
----TT----SSS-------
---BTTB---SSS-------
----TT----SSS-------
----TT----SSS-------
----TT----SSS-------
----TT----SSS-------
----TT----SSS-------
----TT----SSS-------
----TT----SSS-------
----TT----SSS-------
----TT----SSS-------
----TTS---SSS-------
----TT-----SS-------
----TT----SSSS------
----TT----SSS-------
----TT----SSS-------
----TT----SSS-------
----TT----SSS-------
----TT----SSS-------
----TT----SSS-------
----TT----SSS-------
----TT----SSSS------
----TT----SSSS------
----TT----SSS-------
----TT----SSS-------
----TT----SSS-------
----TT----SSS-------
----TT----SSS-------
----TT----SSS-------
----TT----SSS-------
----TT----SSS-------
----TT----SSS-------
----TT----SSS-------
----TT----SSS-------
----TT----SSS-------
----TT----SSS-------
----TT----SSS-------
----TT----SSS-------
----TT----SSS-------
----TT----SSS-------
----TT----SSS-------
----TT----SSS-------
----TT----SSS-------
----TT----SSS-------
----TT----SSS-------
----TT----SSS-------
----TT----SSS-------
----TT----SSS-------
----TT----SSS-------
----TT----SSS-------
---BTTB---SSS-------
----TT----SSS-------
----TT----SSS-------
----TTS---SSS-------
----TT----SSS-------
----TT----SSS-------
----TT----SSS-------
----TT----SSS-------
----TT----SSS-------
----TT----SSS-------
----TT----SSS-------
---BTTB---SSS-------
----TT----SSSS------
----TT----SSS-------
----TT----SSS-------
----TTS---SSS-------
----TT----SSS-------
----TT----SSS-------
----TT----SSS-------
----TT----SSS-------
----TT-----SS-------
----TTS---SSS-------
----TT----SSS-------
----TT----SSS-------
----TTS---SSS-------
----TT----SSS-------
----TT----SSS-------
----TT----SSS-------
----TTS---SSS-------
----TT----SSS-------
----TTS---SSS-------
----TT----SSS-------
----TT----SSS-------
----TT----SSS-------
---BTTB---SSS-------
----TT----SSS-------
----TT----SSSS------
----TT----SSSS------
----TT----SSS-------
----TT----SSS-------
----TT----SSS-------
----TT----SSS-------
----TT----SSS-------
----TT----SSS-------
----TT----SSS-------
----TT---TTSS-------
----TT----SSS-------
----TT----SSS-------
----TT----SSS-------
----TT----SSS-------
----TT----SSS-------
----TT----SSSS------
----TT----SSSS------
----TT----SSSS------
----TT----SSSS------
----TT----SSSS------
----TT----SSS----S--
----TT----SSSS------
----TT----SSS-------
----TT----SSS----S--
----TT----SSS----S--
----TTS---SSS----S--
----TT----SSSS---S--
----TT----SSS----S--
----TTS---SSS----S--
----TT----SSS----S--
---BTTB---SSS----S--
----TT----SSSS---S--
----TT----SSS----S--
----TT----SSS----S--
----TTS---SSS----S--
----TTS---SSS----S--
----TT----SSS----S--
----TT----SSSS---S--
----TTS---SSS---SS--
----TTS---SSS----S--
----TT----SSSS---S--
---BTTB---SSS-------
----TT----SSS-------
----TT----SSS----S--
----TT----SSSS---S--
----SSS---SSS----S--
----TT----SSS----S--
----TT----SSS----S--
----TTS---SSS----S--
---BTTB---SSS----S--
----TT----SSSS---S--
----TT----SSS----S--
----TT----SSSS---S--
---BTTB---SSSS---S--
----TTS---SSS----S--
----TT----SSS----S--
----TT----SSS-------
----TT----SSS-------
----TT----SSS-------
----TT----SSS-------
----TT----SSS----S--
----TTS---SSSS------
---BTTB---SSS-------
----TT----SSS-------
----TT----SSS-------
----TT----SSSS------
----TT----SSSS---S--
----TT----SSS----S--
----TT----SSSS---S--
---BTTB---SSSS---S--
----TT----SSS-------
----TT----SS-----S--
----TTS---SSSS------
----TTS---SSS-------
----TT----SSS-------
----TT-----SSS------
----TTS---SSS----S--
----TTS---SSS-------
----TTS---SSS-------
----TT----SSS-------
----TTS---SSS-------
----TT----SSS-------
----TT----SSS----S--
----TT----SSS----S--
----TT----SSS----S--
----TTS---SSS----S--
----TT----SSS----S--
----TT----SSSS---S--
----TT----SSSS---S--
----TT----SSS----S--
----TT----SSS----S--
----TT----SSSS---S--
----TT----SSS-------
----TT----SSS-------
----TT----SSS-------
----TT----SSS-------
----TT----SSSS---S--
----TT----SSSS---S--
----TTS---SSS----S--
----TT----SSSS---S--
----TTS---SSSS---S--
----TT----SSS----S--
----TT----SSS----S--
----TT----SSSS---S--
----TT----SSSS---S--
----TT----SSSS---S--
----TT----SSSS---S--
----TTS---SSSS---S--
----TT----SSS----S--
----TT----SSSS------
----TT----SSSS---S--
----SS----SSSS------
----TT----SSS-------
----TT----SSS-------
----TT----SSS-------
----TTS---SSS-------
----TT----SSS-------
----TTS---SSS-------
----TT----SSS-------
----TT----SSS-------
---BTTB---SSS-------
----TTS---SSS-------
----TTS---SSS----S--
----TT----SSS-------
----TT----SSS----S--
----TT----SSS----S--
----TTS---SSS----S--
----TT---TTSS----S--
----TT----SSSS---S--
----TT---TTSS----S--
----TT----SSSS---S--
----TT----SSSS---S--
----TT----SSSS---S--
----TTS--TTSSS---S--
----TT----SSS----S--
----TT----SSS----S--
----TT----SSS----S--
----TT----SSS----S--
----TT----SSS-------
----TT----SSS----S--
----TT----SSS----S--
----TT----SSS----S--
----TT----SSS----S--
----TT----SSS----S--
----TTS--TTSS----S--
----TTS---SSS-------
----TT----SSS-------
----TT----SSS----S--
----TTS---SSS----S--
----TT----SSS----S--
----TT----SSSS---S--
----TT----SSSS------
----TT----SSS----S--
----TT----SSS----S--
----TT---TTSS----S--
----TT----SSS----S--
----TT----SS--------
---BTTB---SSSS------
----TTS---SSS-------
----TT----SSS-------
---BTTB---SSSS------
----TT----SSS-------
----TT----SSS-------
----TT----SSSS------
----TT----SSS-------
----TT----SSS-------
----TT----SSS-------
----TT----SSS---S---
----TTS---SSS-------
----TT----SSS---S---
----TT----SSS---S---
----TT----SSS-------
----TT----SS--------
----TTS---SSS-------
----TT----SS--------
----TT----SSS-------
----TTS---SSS-------
----TTS---SS--------
----TT----SS--------
----TT----SSS-------
----TT----SSS-------
----TT----SS--------
----TT----SSS-------
----TT---TTS--------
----TT----SSS-------
----TT----SSS----S--
----TT----SSS-------
----TT----SS-----S--
----TT----SSS----S--
----TTS---SS-----S--
----TT----SSS----S--
----TT----SSS----S--
----TT----SSS----S--
----TT----SSS----S--
----TT----SS-----S--
----TT----SSS-------
----TT----SSS----S--
---BTTB---SSS----S--
----TT----SSS----S--
----TT----SSS----S--
----TT----SSS----S--
----TT----SSS----S--
----TT----SSS----S--
----TT----SSS----S--
----TT----SSS----S--
----TTS---SSS----S--
----TTS---SSS----S--
----TT---TTSS----S--
---BTTB---SSSS---S--
----TT----SSSS---S--
----TT----SSS----S--
----TT----SSS----S--
----TT----SSS----S--
----TT----SSS----S--
----TT----SSSS---S--
----TT----SSS----S--
----TTS---SSSS---S--
---BTTB---SSSS---S--
----TT----SSSS---S--
----TT----SSSS---S--
----TT----SSS----S--
----TT----SSS----S--
----TT----SSS----S--
----TT----SSS----S--
----TT----SSS----S--
----TT----SSS----S--
----TT----SSS----S--
----TTS---SSS----S--
----TT----SSS----S--
----TT----SS-----S--
----TT----SS-----S--
----TT----SS-----S--
----TT----SSS----S--
---BTTB---SS-----S--
----TT----SSS----TT-
----TTS---SSS----TT-
----TT---TTSS----S--
----TT----SSS----TT-
----TT----SSS----S--
----TTS---SS-----S--
----TTS---SSS----S--
----TT----SS-----S--
---BTTB---SS-----S--
----TTS---SSS----S--
----SS----SS-----S--
----TT----SSS----S--
----TTS---SSS-------
----TT----SSS----S--
----TT----SSS----S--
----TTS---SSS----S--
----TT----SSS----S--
----TT----SSS-------
----TT----SSS----S--
----TT----SSS----S--
----TT----SS-----S--
----TT----SSS-------
----TT----SSS-------
----TT----SSS-------
----TT----SSS-------
----TT----SSS-------
----TT---TTSS----S--
----TTS---SSS----S--
----TTS---SSS----S--
----TT----SSS----S--
----TTS---SSS----S--
----TT----SSS-------
----TTS---SSSS------
----TT---TTSSS---S--
----TTS---SSSS------
----TT---TTSS-------
---BTTB---SSS-------
----TT----SSS-------
----TT----SSS-------
----TTS---SSSS------
----TTS---SSS-------
----TTS---SSSS------
----TT----SSS-------
----TT----SSS-------
----TT----SSS-------
----TTS---SSS-------
----TT----SSS-------
----TTS---SSS-------
----TT----SSS-------
----TT----SSS-------
----TTS---SSS-------
----TT----SSSS------
----TT----SSSS------
----TT----SSS-------
---BTTB---SSSS------
----TT----SSS-------
----TT----SSS-------
----TT----SSS-------
----TT----SSSS------
----TT----SSS-------
----TT----SSS-------
----TT----SSS-------
----TT----SSS-------
----TT----SSS-------
----TT----SSS-------
----TT----SSSS------
----TTS---SSS-------
----TTS---SSS-------
----TT----SSSS------
----TT----SSS-------
----TTS---SSS-------
----TTS---SSSS------
----TT----SSSS------
----TT----SSSS------
----TT----SSS-------
----TT----SSS-------
----TT----SSSS------
----TT----SSSS------
----TT----SSS-------
----TT----SSS-------
----TT----SSS-------
----TT----SSS-------
----TT----SSS-------
----TT----SSS-------
----TT----SSS-------
----TT----SSS-------
----TT----SSS-------
----TT----SSS-------
----TTS---SSS-------
----TT----SSS-------
----TT----SSS-------
----TT----SSSS------
----TTS---SSSS------
----TT----SSSS------
----TTS---SSSS------
----TT----SSSS------
----TT----SSSS------
----TT----SSS-------
----TT----SSSS------
----TT----SSSS------
----TT----SSSS------
----TT----SSS-------
----TT----SSSS------
----TT----SSS-------
----TT----SSS-------
----TT----SSSS------
----TT----SSS-------
----TTS---SSS-------
----TT----SSS-------
----TTS---SSSS------
----TT----SSSS------
----TT----SSS-------
----TT----SSSS------
----TTS---SSS-------
----TT----SSSS------
----TT----SSS-------
----TT----SSS-------
---BTTB---SSS-------
----TT----SSS-------
----TT----SSSS------
----TT----SSSS------
----TT----SSS-------
----TT----SSS-------
----TTS---SSS-------
----TT----SSS-------
----TT----SSS-------
----TT----SSS-------
----TT----SSS-------
----TT----SSS-------
----TT----SSS-------
----TT----SSS-------
----TT----SSSS------
----TT----SSS-------
----TT----SSS-------
----TT----SSS-------
----TT----SSS-------
----TT----SSS-------
----TT----SSS-------
----TT----SSS----S--
----TT----SSS----S--
----TT----SSS-------
----TTS---SSSS---S--
----TT----SSS-------
----TT----SSS-------
---BTTB---SSS-------
----TT----SSS-------
----TT----SSSS--S---
----TT----SSS----S--
----TT----SSS-------
----TT----SSS-------
----TT----SSSS------
----TT----SSS----S--
----TT----SSSS-S----
----TT----SSS--S----
----TT----SSS-------
----TT----SSS--S----
----TT----SS-----S--
----TTS---SS--------
----TT----SSS-------
----TT----SS--------
---BTTB---SSS-------
---BTTB---SSS-------
----TTS---SSS-------
----TT----SSS-------
---BTTB---SS--------
----TT----SS--------
----TT----SSS-------
----TT----SSS-------
---BTTB---SSS-------
----TTS---SSS-------
----TT----SS----S---
----TT----SSS---S---
----TTS---SSS---S---
----TT----SSS---S---
----TT----SSS---S---
----TT----SSS---S---
----TT----SSS---SS--
----TT----SSS---SS--
----TT----SS----SS--
----TTS---SSS---SS--
----TTS---SS----SS--
----TT----SS----SS--
----TT----SS----SS--
----TTS---SS----SS--
----TT----SSS---SS--
----TT----SS----SS--
----TT----SS----SS--
----TTS---SS----SS--
----TT----SS----SS--
----TT----SS----SS--
----TT----SSS---SS--
----TT----SS----SS--
----TT----SSS---SS--
----TT----SSS---SS--
----TT----SS----SS--
----TT----SS----SS--
----TT---TTS----SS--
----TT----SS----S---
----TT----SS----SS--
----TT----SS----SS--
----TT----SS----SS--
----TTS---SS----SS--
----TT----SS----SS--
----TTS---SS----SS--
----TT----SSS---SS--
----TT----SS----SS--
----TT----SS----SS--
----TT----SS----SS--
----TT----SSS---SS--
----TT----SS----SS--
---BTTB---SSS---SS--
----TT----SS----SS--
---BTTB---SS----SS--
----TT----SS----SS--
----TT----SS----SS--
----TT----SS----SS--
----TT----SSS---SS--
----TT----SSS---SS--
----TT----SSS---SS--
----TT----SSS---S---
----TT----SS----SS--
----SSS---SSS---SS--
----TT----SSS---SS--
----TT----SSS---S---
----TT----SSS---SS--
----TT----SSS---S---
----TT----SSS---S---
---BTTB---SSS---S---
----TT----SS----S---
----TT----SS----S---
----TTS---SS----S---
----SS----SS----SS--
----TT----SS----S---
----TT----SS----S---
----TTS---SS----SS--
----TT----SS----SS--
----TT----SS----S---
----TT----SS----SS--
----TT----SS----SS--
----TTS---SS----TT--
----TT----SS----TT--
----TT----SS----TT--
----TT----SS----TT--
----TT----SS----TT--
----TT----SS----TT--
----TT----SS----TT--
---BTTB---SS----TT--
----TT----SS----SS--
----TT----SS----TT--
----TTS---SSS---TT--
----TT----SS----TT--
----TT----SS----TT--
----TT----SSS---TT--
----TT----SSS---TT--
----TT----SS----TT--
----TT----SS----TT--
----TT----SS----TT--
----TT----SS----SS--
----TTS---SS----TT--
----TTS---SS----TT--
----TT----SSS---TT--
----TT----SSS---TT--
----TT----SSS---TT--
----TT----SSS---TT--
----SS----SS----TT--
----TTS---SS----TT--
----TTS---SS----TT--
----TT----SS----TT--
----TT----SS----TT--
----TTS---SS----S---
----TT----SS--------
----TTS---SSS-------
----TTS---SSS-------
----TT----SS--------
----TT----SS--------
----TTS---SS--------
----TT----SS--------
----TT----SS--------
---BTTB---SS--------
----TT----SS-----S--
----TTS---SS----S---
----TT----SS--------
----TT----SSS----S--
----TT----SS-----S--
----TT----SS-----S--
----TT----SSS----S--
----TT----SSS----S--
----TT----SS-----S--
----TT----SSS----S--
----TTS---SSS----S--
----TT----SSS----S--
----TT----SSS-------
----TT----SS--------
----TTS---SSS---S---
----TTS---SSS-------
---BTTB---SSS----S--
---BTTB---SS-----S--
---BTTB---SSS---SS--
----TT----SS----SS--
----TTS---SS-----S--
----TTS---SS--------
----TT----SSS-------
---BTTB---SSS-------
---BTTB---SS--------
---BTTB---SSS-------
---BTTB---SS----S---
---BTTB---SSS-------
---BTTB---SSS-------
----TTS---SS--------
----SSS--SSS--------
----TT----SS--------
----TT----SS--------
----TT----SSS-------
----TT----SS-----S--
----TT----SSS-------
----TTS---SSS-------
----TT----SSS-------
----TT----SS----S---
----TT----SSS---SS--
----TTS---SS----SS--
----TTS---SS----S---
----TTS---SS--------
----TT----SSS---SS--
----TT----SSS-------
----TTS---SSS---TT--
----TTS---SSS----S--
----TT----SSS----S--
----TT----SSS----S--
----TT----SS-----S--
----TT----SSS-------
----TT----SSS---SS--
----TT----SSS---S---
----TT----SSS-------
----TTS---SSS---S---
----TT----SSS---SS--
----TT----SSS---S---
----TT----SSS-------
----TTS---SS--------
----TTS---SS--------
----TTS---SS-----S--
----TT----SSS---SS--
----TT----SS----SS--
----TTS---SS--------
----TT----SSS---SS--
----TT----SS----S---
----TT----SS----S---
----TTS---SS----SS--
----TTS---SS----SS--
----TT----SS--------
----TTS---SS----SS--
----TT----SS----SS--
----TT----SS----SS--
---BTTB---SSS---SS--
----TTS---SSS---TT--
----TT----SS----S---
----TTS---SS--------
---BTTB---SS----S---
----TTS---SS----S---
----TT----SS----S---
----TTS---SS----SS--
----TTS---SS----SS--
----TT----SS----SS--
----TTS---SS----SS--
----TT----SS----SS--
----TT----SS----SS--
---BTTB---SS----SS--
----TT----SS----SS--
----TTS---SS----SS--
----TT----SS----SS--
----TTS---SS----SS--
----TT----SS----SS--
----TT----SS----SS--
----TT----SS----SS--
----SS----SS-----S--
----TTS---SSS---SS--
----TTS---SSS---SS--
----TT----SSS---SS--
----TT----SS----SS--
----TT----SS----SS--
----TT----SS----SS--
----TTS---SSS---SS--
----TT----SS----SS--
----TT----SS----SS--
----TT----SS----SS--
----TT----SS----SS--
----TT----SSS---SS--
----TT----SSS---SS--
----TTS--TTSS---SS--
----TT----SSS---SS--
----TT----SSS---SS--
----TT----SS----SS--
----TTS----S----SS--
----TT----SS----SS--
----TT----SSS---SS--
----TT----SSS---SS--
----TT----SSS---SS--
----TT----SSS---SS--
----TT----SS----SS--
----TT----SSS---SS--
----TT----TT-----S--
----TT----SSS---SS--
----TT----SSS---SS--
----TT----STT---TT--
----TTS---TT----SS--
----TT----TT----SS--
----TT----TTS---SS--
----TTS---SS----SS--
----TT----TTS---SS--
----TT----TTS---SS--
----TTS---TTS---SS--
----TT--S-GGG---SS--
----TTS---GGG---SS--
----TTS---TTS---S---
----TT--S-GGG---SS--
----TT----TTS---TT--
----TT----GGG---SS--
----TT--SSTTS-------
----TT--SSTTS---SS--
----TT--SSTT----SS--
----TT--SSTT--------
----TT--SSTT----SS--
----TTS-S-SS----SS--
----TTS-SSTT----SS--
----TT--SSTT----S---
----TT--SSSS----S---
----SS--SS-SS---S---
----TT--SS-SS---S---
----TT--SS-SS---S---
----TT--SS-SS---S---
----TT--SSSS----SS--
----TT---SSS----SS--
----TT---STT----S---
----TT--SSSS----S---
----TTS--SSSS---SS--
----TT---SSSS-------
----TTS--SSS----SS--
----TT---SSS----S---
----TT---SSS----SS--
----TTS-SSSSS---SS--
----TT---SSS----SS--
----TTS--SSS----SS--
----TT---SSS----SS--
----SS--SSSS----SS--
----TT--SSTT----SS--
----TT--SSSS----SS--
----TT--SSSS----SS--
----TT---SSS----SS--
----TT---SSS----SS--
----TT--SSSS----SS--
----TT--SSSS----SS--
----TT--SSSS----SS--
----TT---SSS----S---
----TT---SSS----S---
---BTTB--STT----S---
---BTTB--SSS----S---
----TTS-SSSSS---S---
----TT--SSSS----S---
----TTS-SSSS----S---
----TTS-SSSS----SS--
----TT--SSSS----TT--
----TT--SSSSS---SS--
----TT--SSSS----SS--
----TT--SSTT----S---
----TTS-SSSSS---SS--
----TTS--SSS----SS--
----TT--SSSS----SS--
----TTS-SSSS----SS--
----TTS-SSSS----SS--
----SSS-SSSSS---SS--
----SSS-SSSS----SS--
----TTS-SSSS----SS--
----TT--SSSSS---S---
----TT---SSS----SS--
----TT--SSSSS---SS--
----TT--SSSSS---SS--
----TT--SSSSS---SS--
----TT--SSTTS---SS--
----TTS-SSTTS---SS--
----TTS---TT----SS--
----TT---STT----SS--
----TT---STT----SS--
----TTS--STT----SS--
----TT---STT----SS--
----TT---STT----SS--
----TT---STT----SS--
----TT---STT----SS--
----TT--SSTT----SS--
----TT---STT----S---
----TT---SSS----SS--
----TT---STT----S---
----TTS--STT----SS--
----TT----TTS---S---
----TT----TT----SS--
----TT----TT----SS--
----TT---STT----SS--
----TT---STT----S---
----TTS---TT----S---
----SSS-S-SS----S---
----SSS-SSSSS---SS--
----TTS--STT----SS--
----TT---STT----SS--
----TT---STT----SS--
----TT---STT----SS--
----TT---STT----S---
----SS---STT----S---
----SSS--STT--S-SS--
----SSS--STT----SS--
----TTS-SSTT----SS--
----TT---STT----S---
----TTS--SSS----S---
----TT---SSS----SS--
----TT---STT----S---
----TTS--SSS----SS--
----TTS--STT----S---
----TT---STT----SS--
----TT---SSS----S---
----SSS--STT----SS--
----TT---STT----SS--
----TT---STTS---SS--
----TT---STT----S---
----TT---SSS----SS--
----TT---SSS----SS--
----TT--SSTT----SS--
----TT---STT----SS--
----TT----TT----S---
----TTS--STT----SS--
----TT----TT----SS--
----TT----TT-----S--
----TT----TT----SS--
----TT---STT----SS--
----TT---STT----SS--
----TT---STT----SS--
----TT---STT----SS--
----TT---SSS----SS--
----TT---STT----S---
----TT---STT----SS--
----TT---STT----SS--
----TT---STT----SS--
----TT---STT----SS--
----TT----TT----SS--
----TT---STT----SS--
----TT---STT----SS--
----TT---STT----SS--
----TT---STT----SS--
----TT---STT----SS--
----TT---STT----SS--
----TT---STT----SS--
----TT---SSS-----S--
----TT---STT-----S--
----TT---STT-----S--
----TT--SSTT-----S--
----TT---STT-----S--
----TT---STT-----S--
----TT---STT----SS--
----TT---STT-----S--
----SSS--STT----SS--
----TT---STT----SS--
----TT---STT----SS--
----TT---STT-----S--
----TTS--STT----SS--
----TT----TT----SS--
----TT----TTS---SS--
----TTS-SSTT-----S--
----TT--SSTT-----S--
----TT---STT----SS--
---BTTB--STT----SS--
----TTS--STT----SS--
----TT---STTS-------
----TT---STTS-------
----TT----TTS-------
----TT---STTS-------
----TT---STT--------
----TT---STT-----S--
----TT----TT-----S--
----TT---STT-----S--
----TT---STT--------
----TTS--STT-----S--
----TTS--STTS-------
----TTS--STT----SS--
----TTS---TTS---SS--
----TT---STT----SS--
----TT---STT----S---
----TT---STT----SS--
----TT---STT----SS--
----TT---STT----SS--
----TT---STT----SS--
----TT---SSS----SS--
----TT---STT----SS--
----TTS--STT----SS--
----TTS--STT----SS--
----TT---STT----SS--
----TTS--STT----SS--
----TT---STT----SS--
----TT---STT----SS--
----TT---STT----SS--
----TT---STT----SS--
----TT---STT----SS--
----TT---STT----SS--
----TT---STT----SS--
----TT---STT----SS--
----TT---STT----SS--
----TT---STT----SS--
----TT---STT----SS--
----TT---STT----SS--
----TT---STT----S---
----TT---STT----SS--
----TT---STT----S---
----TT---STT----SS--
----TT---STTS---S---
----SSS-SSSS----SS--
----TT---STT----S---
----TT----TT----S---
----TT---SSS----SS--
----TT---STT----S---
----TT---STT----SS--
----TT---STT----SS--
----TT---STT----S---
----TT---STT----S---
----TT----TT----SS--
----TT----SS----S---
----TTS---TT----S---
----TTS---TTS---SS--
----TTS---SS----SS--
----TT----TT----SS--
----TTS---TT----SS--
----TTS--STT----SS--
----TTS--STT----S---
----TTS--STT----SS--
----TTS--STT----SS--
----TTS--STT----S---
----SSS--STTS---SS--
----SSS--STTS---SS--
----SSS--STTS---S---
----SSS--STTS---S---
----TTS--STT----SS--
----SSS--STTS---S---
----SSS---TT----S---
----SSS---SSS---SS--
----SSS---TTS---S---
----SSS---SSS---SS--
----TTS---TTS---SS--
----SSS---TTS---SS--
----TTS--STTS---S---
----SSS---TT----S---
----SSS--STT----S---
----SSS--SSS----SS--
----SSS--STT----SS--
----SSS--STTS---SS--
----SSS--STT----SS--
----SSS--STTS---SS--
----SSS--STTS----S--
----TTS--STTS---SS--
----SSS--STTS---SS--
----SSS--STTS---SS--
----SSS--STTS---SS--
----SSS--STTS---SS--
----SSS--STT----SS--
----SSS--STT----SS--
----SS---STT----SS--
----TTS--SSSS---SS--
----SSS--STTS----S--
----SSS--STTS---SS--
----TT---STTS---SS--
----TT----TTS---SS--
----TT---STTS----S--
----TT---STTS---SS--
----TTS--STTS---SS--
----SSS--SSSS---S---
----TTS--SSS----SS--
----SSS--SSSS---SS--
----TT---STT----SS--
----SSS--STT----SS--
----TTS--STTS---SS--
----TTS--STTS---SS--
----TTS--STTS---SS--
----SSS--STT----SS--
----SSS--STTS---SS--
----TT---STTS---SS--
----TTS--STTS---SS--
---BTTB--STT----SS--
---BTTB--STT----SS--
----TT---SSSS---SS--
----TT---STTS---SS--
----TTS--STT----SS--
----TT---STT----SS--
----TT---STT----SS--
----TT---STT----SS--
----TT---STT----SS--
----TT---STT----SS--
---BTTB--STTS---SS--
----TTS---TTS---SS--
----TT---STT----SS--
----TTS---TT----SS--
----TT---STTS---SS--
----TT----TTS---SS--
----SSS--STT----SS--
----SSS--STT----SS--
----SSS--STT----SS--
----TT---STT----SS--
----TT---STT----SS--
----TT---STT----SS--
----TT---STT----SS--
----TT---STT----SS--
----TT----TT----SS--
----TT---STT----SS--
----TT---STT----SS--
----TTS--STT----SS--
----SSS--STT----SS--
----SS---STT----SS--
----TT----TT----SS--
----SSS---TT----SS--
----TT---STT----SS--
----SS---STT----SS--
----TT---STT----SS--
----TT---SSSS---SS--
----SSS-EETTEE--SS--
----TTS--STT----SS--
----SS---STT----SS--
----SS---STT----SS--
----TT---STT----SS--
----TT---STT----SS--
----SS---STT----S---
----SSS--STT----S---
----SSS---TTS---S---
----TT---STTS-------
----SSS--STTS-------
----TT---STTS-------
----TTS--STT--------
----SS---STTS-------
----SS---STTS-------
----SS----TTS-------
----SS---STTS-------
----TT---STTS-------
----TT----SSS-------
----SS----SSS-------
----TT----TT--------
----TT----TTS-------
----TT----TTS-------
----TT--S-TTS-------
----TT--S-TTS-------
----SSS-S-TT--------
----SSS-S--SS-------
----SSS-S-SSS-------
----SSS-S-SSS-------
----TTS---SS--------
----SSS---SS--------
----SSS-S-SSS-------
----SS----SS--------
----TT----SS--------
----SSS---SS--------
----TTS-S-SSS-------
----SSS-S-SS--------
----SSS-S-SSS-------
----SS----SS--------
----SSS-S-SSS-------
----TTS-S-SSS-------
----TTS---SSS-------
----TTS-S-SSS-------
----SSS---SSS-------
----TTS---SS--------
----SSS---SSS-------
----TTS-S-SSS-------
----SSS-S-SSS-------
----SSS---TT--------
----TTS---TT--------
----SSS---SSS-------
----TT----TTS-------
----SSS---TT--------
----SS----SSS-------
----SS----SS--------
----SSS---SS--------
----SSS--BTTB-------
----SS----SS--------
----SSS---SS--------
----TTS---SS--------
----SSS-EETTEE------
----SSS---SS--------
----SSS---SS--------
----SSS---SS--------
----SS--B-SS-B------
----TT---BTTB-------
----SS----SS--------
----SSS-B-SS-B------
----SSS---SSS-------
----SS----SS--------
----SSS---TTS-------
----TT----SS--------
----TT----SS--------
----TT---BTTB-------
----TTS---TT--------
----SSS---TT--------
----SSS---TTS-------
----SSS---SS--------
----SSS---SS--------
----TTS---TT--------
----SSB---SS----B---
-----SS---SS--------
-----SB---SSS---B---
-----S----SS--------
-----S----SS--------
-----SS---SSS-------
----SS----TTS-------
-----SS---TTS-------
----TTS---SSS-------
----TT----SS--------
----SS----SSS-------
----SS----TTS-------
----SS---BTTB-------
-----SS---TT--------
----SS----SSS-------
----SS----SSS-------
----SS----SS--------
----SS---BTTB----S--
----SSB---SSS---B---
----SS----SSS-------
----SS----SSS-------
----SS----SS--------
----SS----SS--------
----SS----SSS-------
----SS----SSS-------
----SS----SSS---S---
----SS----SSS-------
---BTTB---SSS-------
----TT----SSS-------
----TT----SSS-------
----TT----SSS-------
----TT----SSS-------
----SS----SSS-------
---BTTB---TTS---S---
---BTTB--BTTB-------
---BTTB---TTS-------
----TT----TTS-------
---BTTB--BTTB---S---
---BTTB---SSS-------
---BTTB---SSS-------
----SS----TTS---S---
----TT----SSS-------
----SS----SSS---S---
----SS---BTTB-------
----TT----TTS---S---
----TTB---SSS---B---
----SS----TT--------
----TT----TTS-------
----TT----TTS-------
----TT----TTS-------
----SS----TTS-------
----TT----TTS-------
---BTTB--BTTB---B---
----SSB--BTTB---B---
----TT----TTS-------
----SS----TTS-------
----TT----TTS-------
----SS---BTTB-------
----SS----SSS-------
----TT----TTS-------
---BTTB--BTTB---B---
----TT----TTS-------
----SS----TTS-------
----TT----TTS-------
----TT----TTS-------
----SSB--BTTB---B---
----TT----TTS-------
----TT----TTS-------
----SSB---TTS---B---
----SS----TTS-------
----SS---BTTB-------
----SSS---TTS-------
----SS----TT--------
----SS---BTTB-------
----SS----SS--------
----SS----SSS-------
----SS----SS--------
----SS----SSS-------
----SS----SSS-------
----SSS---SS--------
----SS---BTTB-------
----SS----SSS-------
-----S----SS--------
----SS----TT--------
-----S----SSS-------
-----S----SS--------
-----S----SSS-------
-----S----SS--------
-----S----SS--------
-----S----SS--------
-----S----SS--------
-----S----SSS---S---
-----S----SSS-------
-----S----SS--------
-----S----SSS---S---
-----S----TTS---S---
-----S----SSS-------
-----S----TTS-------
-----S----TT--------
-----S----TT--------
-----S---BTTB-------
----SS----TT--------
---STT----TT--------
---STT---BTTB---S---
---STT----TTS---S---
---STT----SS----S---
---STT----TT----S---
---STT----SSS-------
---SSS---BTTB---S---
----TT----SS----S---
----TT----SS--------
----TT----SS--------
----TT---BTTB-------
----TT----SS--------
----TT----SS--------
---STT---BTTB-------
---STT----SS--------
---STT----TT--------
---STT----SS--------
---SSS----SSS-------
---STT----SSS-------
---STT----SS--------
----TT----SS----S---
-----S----SSS---S---
-----S----SS--------
-----S----SS--------
-----S----SSS-------
-----S----SS--------
-----S---BTTB-------
-----S----SS--------
----SS----TT----S---
----SS----SS--------
----SSB---SS----B---
-----S---BTTB---SS--
-----S---BTTB---S---
----TT---BTTB---S---
-----S---BTTB---S---
-----S----SS--------
-----S----SS--------
-----S---BTTB---S---
----TT----SS----S---
-----S----SS----S---
-----S----SS----S---
----SS----SS----S---
----SS---BTTB---S---
----SS----SSS-------
----SS----SS--------
-----S----SSS-------
----SS----SSS-------
----SS----SSS-------
----SS----SSS-------
----SS----SSS-------
----SS----SSS---S---
----SS----SS--------
----TT----SS----SS--
----SS----SS----S---
-----S----SS--------
----SS----SS--------
----SS----SS--------
----SS----SS--------
----SS----SS--------
----SS---BTTB-------
----SS---BTTB-------
----SS----SS--------
----SS----SS--------
----SS----SS--------
----SS----SS--------
----SS----SS--------
----SS----SS--------
----SS----SS--------
----SS----SS--------
----SS----SS--------
----SS----SS--------
----SS----SS----SS--
----SS----TT----S---
----SS----SS--------
----TT----TT--------
----SS----SS--------
----SS----SS--------
----SS----SS--------
----SS----SS--------
----SS----SS--------
----SS----SS--------
----SS---BTTB-------
-----S----SS--------
-----S---BTTB-------
-----S---BTTB-------
-----S----SS--------
-----S----SS--------
-----S----TTS-------
-----S----SS--------
-----SS---SS--------
----SS----SS--------
----SS----SS--------
----SS----SS--------
----TT----SS--------
----SS----SS--------
----SSS---SS--------
-----SS---SS--------
-----S----SS--------
----SS----SS--------
-----SS---SS--------
----TTS---SS--------
----SSS---SS--------
----SSS---TT--------
----TTS---SS--------
----TTS---SS--------
----TT----SS--------
----TT----SS--------
----SS----TT--------
----SS----SS--------
----TT----TT--------
----TTS---TT--------
----TT----TTS-------
----TTS---TT--------
----SS----TT--------
----TTS---SS--------
----TTS---SSS-------
----TT----SS--------
----TTS---TT--------
---BTTB--BTTB-------
----TT----TT--------
---BTTB---TT--------
---BTTB---SS--------
----TT----SS--------
---BTTB---SS--------
---BTTB---SS--------
---STT----SS--------
----TT----SS--------
----TTS---SS--------
----TT----SS--------
----TTS---SS--------
----TT----SS--------
----TTS---SS-S------
----TTS---SS--------
----TT----SS--------
----TT----SS--------
----TT----SS--------
----SSS---SS--------
----TT----SS--------
----TTS---SS--------
----SS----SS--S-----
----SS----SS--------
----TT----SS--------
----TT----SS--------
----TTS---SS--------
----TTS---SS--------
----TT----SS--------
----TT----SS--S-----
----SSS---SS--S-----
----TT----SS--------
----TT----TT--S-----
----SSS---SS--------
----SSS---SS--SS----
----SSS---SS--------
----SSS---SS--S-----
----TTS---SS--S-----
----TTS---SS---S----
----TTS---SS---S----
----TTS---SS--------
----TTS---SS---S----
----SSS---SS--------
----TTS---SS--S-----
----TTS---SS--S-----
----TTS---SS--S-----
----TTS---TT--------
----TT----SS--SS----
----TTS---SS--------
----SSS---SS----S---
----SSS---SS---SS---
----TTS---TT---S----
----SSS---TT--S-----
----TTS---TT---S----
----TTS---TT--SS----
----TTS---SS--------
----TTS---TT--------
----TTS---TT--SS----
----TTS---SS--------
----TTS---TT---S----
----TTS---TT--------
----TTS---SS---S----
----TTS---TT--------
----TTS---SS--------
----TTS---SS--SS----
----TTS---SS--SS----
----TTS---TT--SS----
----SS----TT--S-----
----TTS---TT--S-----
----SSS---SS--SS----
----TT----TT--TT----
----TT----TT--SS----
----TT----TT---S----
----SS----SS---S----
----TT----SS--------
----TT----TT---S----
----SS----TT--------
----TT----TT--SS----
----TT----SS--------
----TT----SS--------
----TT----TT--------
----TT----SS--------
----TT----TT-SSS----
----TTS---TT--SS----
----SSS---TT--S-----
----TTS---TT---S----
----TTS---SS--TT----
----TT----TT--SS----
----TTS---TT--SS----
----TTS---TT--SS----
----TTS---SS--SS----
----TT----TT--SS----
----TTS---TT--TT----
----TT----TT--SS----
----TT----TT--SS----
----TTS---SS--SS----
----TTS---SS--SS----
----TTS---TT--TT----
----TTS---SS--SS----
----TTS---SS--TT----
----TTS---TT--SS----
----TTS---SS--SS----
----TTS---SS--SS----
----TTS---TT--TT----
----TT----TT--SS----
----TTS---TT--SS----
----TTS---SS--SS----
----SSS---SS--SS----
----TTS---TT--TT----
----TT----TT--SS----
----TTS---SS--SS----
----SSS---SS--TT----
----TTS---SS--SS----
----TTS---SS--SS----
----TTS---TT--SS----
----TTS---SS--SS----
----TTS---TT--SS----
----TTS---TT--SS-S--
----TTS---TT--SS----
----TTS---SS--SS----
----TTS---SS--SS----
----TTS---TT--TT----
----TTS---SS--SS----
----TTS---SS--SS----
----TT----SS--TT----
----TTS---TT--SS----
----TT----SS--TT----
----TTS---TT--SS----
----TT----TT--SS----
----TTS---SS--SS----
----TTS---TT--SS----
----TT----SS--SS----
----TTS---SS--------
----TTS---TT--------
----TTS---TT--------
----TTS---TT--SS----
----TT----TT-S------
----TTS---TT--------
----TT----TT--SS----
----TTS---SS---S-S--
----TTS---TT--SS----
----TTS---SS---S----
----TT----SS--SS----
----TT----TT--SS----
----TT----TT--S-----
----TT----SS--SS----
----TTS---TT--SS----
----TT----SS---S----
----TTS---SS---S----
----TT----SS--S-----
----TTS---TT--SS----
----TTS---TT---S----
----TTS---SS--SS----
----TTS---SS--SS----
----TTS---TT---S----
----TT----SS---S----
----TT----TT---S----
----TT----SS--SS----
----TTS---TT--------
----TTS---SS---S----
----TTS---SS---S----
----TTS---TT---S----
----TTS---TT---S----
----TT----TT---S----
----TTS---SS--------
----TTS---SS--------
----TT----TT--SS----
----TT----SS---S----
----TT----SSS--S----
----TT----SS---S----
----TTS---SSS--S----
----TT----SSS--S----
----TTS---SS---S----
----TTS---SSS--S----
----TTS---SSS--S----
----SSS---SSS-SS----
----TTS---SSS--S----
----TTS---SSS--S----
----TT----SS---S----
----TTS---SS---S----
----TTS---SSS--S----
----TTS---SSS--S----
----TT----SSS--S----
----TTS---SSS--S----
----TTS---SSS--S----
----TT----SSS--S----
----TTS---SSS--S----
----SSS---SSS--S----
----TT----SS--------
----SSS---SSS-------
----TTS---SS---S----
----SSS---SSS-------
----TTS---SSS--S----
----TTS---SSS--S----
----TTS---SSS-SS----
----TTS---SSS-SS----
----TTS---SSS-SS----
----TTS---SSS-SS----
----TTS---SSS-SS----
----TTS---SSS-SS----
----TTS---SSS-SS----
----TTS---SSS--S----
----TTS---SSS--S----
----TTS---SSS--S----
----TTS---SSS--S----
----TTS---SSS-SS----
----TTS---SSS--S----
----TTS---SSS--S----
----TTS---SSS--S----
----TTS---SSS-SS----
----TTS---SSS-SS----
----TTS---SSS--S----
----TTS---SS---S----
----TT----SSS--S----
----TTS---SSS--S----
----TTS---SSS--S----
----TTS---SSS--S----
----TTS---SSS--S----
----TTS---SSS--S----
----TT----SSS--S----
----TTS---SSS--S----
----TTS---SSS--S----
----TTS---SSS--S----
----TTS---SSS--S----
----TTS---SSS--S----
----TTS---SSS--S----
----TT----SSS--S----
----TT----SSS-SS----
----TT----SSS--S----
----TTS---SSS--S----
----TT----SSS-SS----
----SSS---SSS--S----
----TT----SSS--S----
----TTS---SSS--S----
----TTS---SSS--S----
----TTS---SSS--S----
----TT----SSS--S----
----TT----SSS--S----
----TTS---SSS-SS----
----TTS---SSS--S----
----TTS---SSS--S----
----TTS---SSS--S----
----TTS---SSS--S----
----TTS---SSS--S----
----TTS---SSS--S----
----TT----SSS--S----
----TT----SSS--S----
----SSS---SSS--S----
----TT----SSS--S----
----TTS---SSS--S----
----TTS---SSS--S----
----TT----SSS--S----
----TT----SSS--S----
----TT----SSS--S----
----TT----SSS-SS----
----TTS---SSS--S----
----TTS---SSS-SS----
----TT----SSS--S----
----TTS---SSS-SS----
----TT----SSS--S----
----TTS---SSS--S----
----TT----SSS--S----
----TT----SSS--S----
----TT----SSS-SS----
----TT----SSS--S----
----TT----SSS--S----
----TT----SSS-SS----
----TTS---SSS--S----
----TTS---SSS-SS----
----TTS---SSS--S----
----TTS---SSS--S----
----TT----SS---S----
----TT----SSS--S----
----TTS---SSS--S----
----TTS---SSS--S----
----TTS---SSS--S----
----TTS---SSS--S----
----TTS---SSS-SS----
----TTS---SSS--S----
----TT----SSS--S----
----TTS---SSS--S----
----SSS---SSS--S----
----TT----SSS--S----
----TTS---SSS-SS----
----TT----SSS--S----
----SSS---SSS--S----
----TTS---SS---S----
----TTS---SSS--S----
----TT----SSS--S----
----TT----SSS--S----
----TT----SSS-SS----
----TTS---SSS-SS----
----TT----SSS--S----
----TTS---SSS--S----
----TTS---SSS--S----
----TT----SSS-SS----
----TT----SSS-SS----
----TT----SSS--S----
----TT----SSS-SS----
----TTS---SSS-SS----
----TTS---SSS-SS----
----TT----SSS--S----
----TTS---SS---S----
----TT----SS---S----
----TT----SS---S----
----TTS---SS---S----
----TTS---SSS-SS----
----TTS---SSS-SS----
----TTS---SSS-SS----
----TTS---SSS--S----
----TTS---SSS--S----
----TT----SSS--S----
----TT----SSS-SS----
----TT----SSS--S----
----TTS---SSS--S----
----TTS---SSS-SS----
----TTS---SSS--S----
----TTS---SSS--S----
----TTS---SSS-SS-S--
----TTS---SSS--S----
----TT----SSS-S-----
----TTS---SSS-SS----
----TTS---SSS-SS----
----TT----SSS--S----
----SSS---SSS-SS----
----TTS---SSS--S----
----TTS---SSS--S----
----TT----SSS--S----
----TTS---SSS--S----
----TT----SSS--S----
----TTS---SSS-SS----
----SSS---SSS-SS----
----TTS---SSS--S----
----TTS---SSS-SS----
----TTS---SSS-SS----
----TTS---SSS--S----
----TTS---SSS--S----
----TTS---SSS--S----
----TTS---SSS--S----
----TTS---SSS--S----
----TT----SSS--S----
----TT----SSS--S----
----TT----SSS-SS----
----TTS---SSS-SS----
----TTS---SSS-SS----
----TTS---SSS-SS----
----TTS---SSS--S----
----TT----SSS--S----
----TTS---SSS-SS----
----TT----SSS--S----
----TTS---SSS--S----
----TT----SSS-SS----
----TT----SSS--S----
----TTS---SSS--S----
----TTS---SSS--S----
----TT----SSS--S----
----TTS---SSS--S----
----TTS---SSS-SS----
----TTS---SSS--S----
----TTS---SSS-SS----
----TTS---SSS--S----
----TTS---SSS--S----
----TTS---SSS--S----
----TTS---SSS--S----
----TTS---SSS--S----
----TTS---SSS--S----
----TT----SSS--S----
----TT----SSS--S----
----TTS---SSS-SS----
----SSS---SSS--S----
----TTS---SSS--S----
----TTS---SSS-SS----
----TTS---SSS--S----
----TTS---SSS--S----
----TT----SSS-SS----
----TTS---SSS-SS----
----TTS---SSS-SS----
----TTS---SSS-SS----
----TTS---SSS-SS----
----TTS---SSS-SS----
----SSS---SSS-SS----
----TTS---SSS-SS----
----TTS---SSS-SS----
----SSS---SSS--S----
----TTS---SSS-SS----
----TTS---SSS--S----
----TTS---SSS-SS----
----TTS---SSS-SS----
----TT----SSS--S----
----TTS---SSS-SS----
----TTS---SSS-SS----
----SSS---SSS-SS----
----TT----SSS--S----
----TT----SSS-SS----
----TTS---SSS--S----
----SSS---SSS--S----
----TTS---SSS--S----
----SSS---SSS-SS----
----TTS---SSS--S----
----TTS---SSS--S----
----TTS---SS---S----
----TTS---SSS--S----
----TTS----SS--S----
----TTS---SSS--S----
----TTS---SSS--S----
----TT----SSS--S----
----TTS---SS---S----
----TTS---SS---S----
----TTS---SS---S----
----SSS---SS---S----
----SSS---SS---S----
----TTS---SS---S----
----SSS---SS---S----
----SSS---SSS--S----
----SSS---SS---S----
----TTS---SS---S----
----SSS---SSS--S----
----TTS---SS---S----
----TTS---SS---S----
----TT----SS---S----
----TTS---SSS--S----
----TTS---SSS--S----
----TT----SS---S----
----TT----SS---S----
----TTS---SS---S----
----TT----SS---S----
----TTS---SS---S----
----TTS---SS---S----
----TTS---SS---S----
----TTS---SSS--S----
----TTS---SS---S----
----TTS---SSS--S----
----TT----SS---S----
----TTS---SSS--S----
----TTS---SSS--S----
----TT----SS---S----
----TTS---SS---S----
----TTS---SS---S----
----TT----SSS--S----
----TTS---SSS--S----
----TTS---SSS--S----
----TT----SSS--S----
----TTS---SS---S----
----TT----SSS--S----
----TTS---SSS--S----
----TTS---SS---S----
----TT----SS---S----
----TTS---SSS--S----
----TTS---SS---S----
----TTS---SS---S----
----TT----SSS--S----
----TT----SS---S----
----TTS---SS---S----
----TT----SSS--S----
----TTS---SS---S----
----TTS---SSS--S----
----TT----SS---S----
----TT----SS---S----
----TT----SS---S----
----SSS---SSS--S----
----TT----SS---S----
----TT----SS---S----
----TT----SSS--S----
----TT----SSS--S----
----TT----SSS--S----
----TTS---SSS--S----
----TTS---SS---S----
----TTS---SS---S----
----TTS---SSS--S----
----TTS---SS---S----
----TT----SSS--S----
----TT----SSS--S----
----TTS---SSS--S----
----TT----SS---S----
----TT----SS---S----
----TT----SSS--S----
----TTS---SSS--S----
----TTS---SSS--S----
----TTS---SSS--S----
----TTS---SS---S----
----TTS---SS---S----
----TTS---SS---S----
----TTS---SSS--S----
----TTS---SSS--S----
----SSS---SSS--S----
----TTS---SSS--S----
----TTS---SSS--S----
----TTS---SSS--S----
----TTS---SS---S----
----TTS---SS---S----
----TTS---SSS--S----
----TTS---SS---S----
----TTS---SS---S----
----TTS---SSS--S----
----TTS---SSS--S----
----TTS---SSS--S----
----TTS---SSS--S----
----TTS---SSS--S----
----TTS---SSS--S----
----TTS---SSS--S----
----TTS---SS---S----
----TTS---SS---S----
----TTS---SS---S----
----TT----SSS--S----
----TTS---SS---S----
----TTS---SS---S----
----TT----SS---S----
----TT----SSS--S----
----TT----SS---S----
----TTS---SS---S----
----TT----SS---S----
----TT----SS---S----
----TT----SS---S----
----TT----SS---S----
----TT----SS---S----
----TT----SS---S----
----SS----SS---S----
----TT----TT---S----
----TT----SS---S----
----TTS---TT---S----
----TT----SS---S----
----TT----SS---S----
----TT----SS---S----
----SSS---SS---S----
----TT----SSS--S----
----TT----SS---S----
----TT----SS---S----
----SS----SS---S----
----TT----SS---S----
----SS----TT---S----
----TT----TTS--S----
----TT----SS---S----
----TT----SS---S----
----TT---TTS---S----
----TT----SS---S----
----TT----SS---S----
----TT----SS---S----
----TT----SS---S----
----TT----SS---S----
----TT----SSS--S-S--
----TT----SS---S----
----TT----SS---S----
----TT----SSS--S----
----TT----SSS--S----
----TT----SS--------
----TT----SS---S----
----SS----SS---S-S--
----TT----SSS--S----
----TT----SS---S----
----SS----SS---S----
----TT----SS---S----
----SS----SS---S----
----SS----SSS--S----
----TT----SSS--S----
----TT----SSS--S----
----SS----SSS--S----
----TT----SS---S----
----TT----SSS--S----
--S-SS----SSS--S----
--S-TT----SSS-SS----
----TT----SSS-SS----
--S-TT----SSS--S----
--S-TT----SSS--S----
--S-SS----SSS--S----
--S-TT----SSS--S----
--S-TT----SSS--S----
--S-TT----SS---S----
----TT----SSS-SS----
--S-TT----SSS--S----
--S-TT----SS---S----
----TT----SSS--S----
--S-TT----SSS--S----
----TT----SSS--S----
----TT----SSS-S-----
--S-TT----SSS--S-S--
--S-TT----SSS-SS-S--
--S-TT----SSS-SS-S--
--S-TT----SSS-SS-S--
--S-TT----SSS-SS-S--
--S-TT----SSS--S----
--S-TT----SSS-S-----
--S-TTS---SSS--S----
--S-TT----SSS--S----
--S-TT----SSS----S--
----TT----SSS--S-S--
----TT----SSS--S-S--
----TT----SSS--S-S--
--S-TTS---SSS--S-S--
--S-TTS---SSS--S-S--
--S-TTS---SSS--S-S--
----TT----SSS--S----
----TT----SSS--S-S--
----TTS---SSS--S----
--S-TTS---SSS--S----
----TT----SSS--S----
----TT----SSS-SS----
----TT----SSS--S----
----TTS---SSS--S----
----TTS---SSS--S----
----TTS---SSS--S----
----SSS---SSS--S----
--S-TT----SSS-SS----
--S-TT----SSS--S----
----TT----SSS--S----
----TT----SSS--SS---
----TT----SSS--SS---
----TT----SSS--S----
--S-TT----SSS-------
--S-TT----SSS-------
----TT----SSS-SS----
--S-TT----SSS--S----
----TT----SSS-------
----SS----SSS-------
--S-SS----SSS--S----
--S-TT----SSS--S----
----TT----SSS-------
----TT----SSS-------
--S-TT----SSS--S----
--S-TTS---SSS-------
--S-TT----SSS--S----
--SSTT----SSS-------
--S-TT----SSS-S-----
--S-TT----SSS--S----
--S-TTS---SSS-S-----
---STT----SSS--S----
--SSTTS---SSS--S----
---STT----SSS--S----
---STT----SSS--S----
--S-TT----SSS--S----
--S-TT----SSS-------
----TT----SSS--S----
--S-TT----SSS-------
--S-TT----SSS-------
--S-TT----SSS-------
----TTS---SSS-------
----TTS---SS---S----
----TT----SSS-------
----TT----SSS--S----
----TT----SSS--S----
----SS----SSS--S----
----TT----SSS--S----
----TT----SSS-------
----SS----SSS-------
----TT----SSS--S----
----TT----SSS--S----
----TT----SSS--S----
----TT----SSS--S----
----SS----SSS--S----
----TT----SSS--S----
----SS----SSS--SS---
----TT----SSS--S----
----SS----SSS--S----
----TT----SSS-SS----
----TT----SSS--S----
----TT----SSS--S----
----TT----SSS--S----
----TT----SSS--S----
----SS----SSS--S----
----SS----SSS--S----
----TT----SSS--S----
----SS----SSS--SS---
----TT----SS---SS---
----TT----SSS--S----
----SS----SSS--SS---
----SS----SSS--S----
----SS----SSS-------
----TT----TTS--S----
----TT----SSS-------
----SS----SSS-------
----SS----SSS-------
----TT----TTT--S----
----TT----SSS--S----
----SS----TTS--S----
----TT----TTS--S----
----TT----SSS--S----
----TT----SSS--S----
----TT----SSS--S----
----TT----SSS--S----
----SS----TTS--S----
----TT----SSS--SS---
----TT----SSS--SS---
----SS----SSS--S-S--
----SS----SSS--S----
----TT----SS---S----
----TT----TTT--S----
----SS----SSS--S----
----SS----SSS--S----
----SS----SSS--S----
----TT----SS---S----
----SS----SSS--S----
----SS----SSS--S----
----SS----SSS--S----
----SS----SSS--S----
----SS----SSS--S----
----SS----TTS--S----
----TT----SSS--S----
----SS----SSS--S----
----SS----SSS--S----
----SS----SSS--S----
----SS----SSS--S----
----TT----SSS--S----
----TT----SSS--S----
----TT----SSS--S----
----SS----SSS--S----
----SS----SSS--S----
----SS----SSS--S----
----TT----SSS--S----
----TT----SSS-SS----
----TT----SSS--S----
----TT----SSS--S----
----TT----SS--SS----
----TT----SSS--S----
----TT----SSS--S----
----SS----SSS--S----
----TT----SSS--S----
----SS----SSS--S----
----SS----SSS--S----
----SS----SSS--S----
----SS----SSS--S----
----SS----SSS--S----
----SS----SSS--S----
----SS----SSS--S----
----TT----SSS--S----
----TT----SSS--S----
----SS----SSS-SS----
----TT---TTT---S----
----SS----SSS--S----
----TT----SSS--S----
----TT----SSS-------
----SS----TTS--S----
----SS----SSS-SS----
----SS----SSS--S----
----TT----SSS--S----
----SS----SSS--S----
----TT----SSS--S----
----TT----SSS--S----
----TT----SSS--S----
----TT----SSS--S----
----TT----SSS--S----
----TT----SSS--S----
----TT----SSS--S----
----SS----SSS--S----
----SS----SSS--S----
----TT----SSS--S----
----TT----SSS--S----
----SS----SSS--S----
----TT----SSS--S----
----TT----SSS-SS----
----TT----SSS--S----
----SS----SSS--S----
----TTS---SSS--S----
----TT----SSS--S----
----TT----SSS--S----
----TT---TTTS-SS----
----TT---TTTS--S----
----SS---TTTS--S----
----TT---TTTS--S----
----SS---TTTS--S----
----TT---TTTS--S----
----SS---TTTS--S----
----TT---TTTS--S----
----SS---TTTS--S----
----SS---TTTS--S----
----SS---TTTS--S----
----TT---TTTS--S----
----TT---TTTS--S----
----TT---TTT---S----
----SS---TTTS--S----
----SS---TTTS--S----
----SS---HHHH--S----
----TT---TTTS--S----
----SS---TTTS-SS----
----SS---TTTS-SS----
----SS---TTTS--S----
----SS---TTTS--S----
----TT---TTTS-SS----
----SS---TTTS-SS----
----TT---TTTS-SS----
----SS---TTTS--S----
----SS---TTTS--S----
----SSS--TTTS--S----
----SSSS-TTTS-SS----
----SSS--TTTS-SS----
----SSS--TTTS--S----
----SS---TTTS--S----
----SS---TTTS-SS----
----SS---TTTS--S----
----SS---TTTS--S----
----SSS--TTTS--S----
----SS---TTTS--S----
----SS---TTTS--S----
----SS---TTTS--S----
----SS---TTTS--S----
----SS---TTTS--S----
----SSS--TTTS--S----
----SS---TTTS--S----
----SS---TTTS--S----
----TT---TTTS--S----
----SS---TTTS--S----
----SS---TTTS--S----
----SSS--TTTS--S----
----SS---TTTS--S----
----SS---TTTS--S----
----SS---TTTS--S----
----SS---TTTS--S----
----TT---TTTS--S----
----SS---TTTS-SS----
----TT---TTTS--S----
----SS---TTTS-SS----
----TT---TTTS--S----
----SS---TTTS-SS----
----TT---HHHH--S----
----TT---TTTS--S----
----SS---TTTS--S----
----SS---TTTS-SS----
----SS---TTTS-SS----
----SS---TTTS--S----
----SS---TTTS--S----
----SS---TTTS--S----
----SSS--TTTS--S----
----SSS--TTTS--S----
----SSS--TTT---S----
----SSS--TTTS--S----
----SS---TTTS--S----
----SS---TTTS--S----
----SS---TTTS--S----
----SSS--TTTS--S----
----TT---TTTS--S----
----SS---TTTS-SS----
----SS---TTTS--S----
----SS---TTTS--S----
----SS---TTTS-SS----
----SS---TTTS--S----
----SS---TTTS--S----
----SS---TTTS--S----
----SS---TTTS--S----
----SS---TTTS--S----
----SSS--TTTS--S----
----SS---TTTS--S----
----SS---TTTS--S----
----SS---TTTS--S----
----SS---TTTS-SS----
----TT---TTT---S----
----TT---TTTS--S----
----SS---TTTS--S----
----SS---TTTS--S----
----SS---TTTS--S----
----SS---TTTS--S----
----TT---TTTS--S----
----SS---TTTS-SS----
----SS---TTTS--S----
----SS---TTT---S----
----SS---TTTS--S----
----SSS--TTTS--S----
----TT---TTTS--S----
--S-SS---TTTS--S----
--S-SS---TTTS-SS----
--S-SS---TTTS--S----
--S-SS---TTTS--S----
--S-SSS--TTTS--S----
--S-SS---TTTS--S----
--S-SS---TTTS--S----
----SS---TTTS--S----
--S-SSSS-TTTS--S----
--S-SS---TTTS--S----
----SS---TTTS--S----
----TT-S-TTT---S----
----SS---TTTS--S----
----SS---TTTS--S----
----SS---TTTS--S----
----SS---TTTS--S----
----SSS--TTTS--S----
----SS---TTTS--S----
----SSS--TTTS--S----
----SSS--TTTS--S----
----SS---TTTS--S----
----SS---TTTS-SS----
----SSS--TTTS-SS----
----SSS--TTT--SS----
----SSS--TTTS-SS----
----SSS--TTTS--S----
----SSS--TTTS--S----
----SS---TTTS--S----
----SS---TTTS--S----
----TT---TTTS--S----
----TT---TTTS--S----
----SS---TTT---S----
----SS---TTTS--S----
----SS---TTT--SS----
----TT---TTTS--S----
----SSS--TTTS--S----
----SS-S-TTTS--S----
----TTS--TTTS--S----
----SSS--TTTS--S----
----TT---TTTS--S----
----TT---TTTS--S----
----TT---TTTS--S----
----SS---TTTS--S----
----SS-S-TTTS-SS----
----SS---TTTS--S----
----SS---TTTS-SS----
----SS---TTTS--S----
----SS---TTTS-SS----
----SS---TTT--SS----
----SS---TTT--SS----
----SS---TTT--SS----
----SS---TTTS--S----
----SS---TTT---S----
----SS---TTTS-SS----
----SS---TTTS--S----
----SS---TTTS--S----
----SS---TTTS--S----
----SS---TTTS--S----
----SS---HHHH--S----
----SSSS-TTTS--S----
----SSSS-TTTS--S----
----SS---TTTS-SS----
----SS---TTTS--S----
----SS---TTTS--S----
----SSSS-TTTS--S----
----SS-S-TTTS--S----
----SSS--TTTS--S----
----SSS--TTTS--S----
----SSS--TTTS--S----
----SSSS-TTTS--S----
----SS-S-TTTS--S----
----SS---TTTS--S----
----SS---TTTS--S----
----SS-S-TTTS--S----
----SS---TTTS--S----
----SS---TTTS--S----
----SS---TTTS--S----
----SS---TTTS--S----
----SS---TTTS--S----
----SS-S-TTTS--S----
----SS---TTTS--S----
----SSS--TTTS--S----
----SS---TTTS--S----
----SS-S-TTTS--S----
----SS-S-TTTS-SS----
----SS---TTTS-SS----
----SS---TTTS-SS----
----SS-S-TTTS-SS----
----SS---TTTS--S----
----SS---TTTS--S----
----TT-S-TTTS-SS----
----TT-S-TTTS-SS----
----SS---TTTS--S----
----SS---TTTS--S----
----SS-S-TTTS-SS----
----SS---TTTS-SS----
----SS-S-TTT--SS----
----SS---TTT--SS----
----TT---TTTS--S----
----SS---TTTS--S----
----SS---TTTS-SS----
----SS---TTTS--S----
----SS---TTTS--S----
----SSS--TTTS--S----
----SS---TTTS-SS----
----SS---TTTS-SS----
----TT---TTTS-SS----
----TT---TTTS-SS----
----SSS--TTTS--S----
----SS---TTTS--S----
----SS---TTTS--S----
----SS---TTTS--S----
----SS---TTTS--S----
----SS---TTTS-------
----SS---TTTS-------
----SS---TTTS-------
----TT---TTTS-------
----SS---TTTS-------
----SS---TTTS-------
----TT---TTTS-------
----SS---TTTS-------
----SS---TTTS-------
----SS---TTTS-------
----SS---TTTS-------
----SSS--TTTS--S----
----SS---TTTS--S----
----SS---TTTS--S----
----SS---TTTS-S-----
----TT---TTTS-------
----SS---TTTS-------
----SSS--TTTS-S-----
----SS---TTTS-------
----SS---TTTS-SS----
----SS---TTTS-SS----
----SS---TTTS-SS----
----SS---TTTS--S----
----SS---TTTS-SS----
----SS---TTTS-SS----
----SS---TTTS-------
----SS---TTTS--S----
----SSS--TTTS--S----
----SSS--TTTS--S----
----SS---TTTS--S----
----SSS--TTTS--S----
----SS---TTTS--S----
----SS---TTTS--S----
----SS---TTTS--S----
----SS---TTTS-SS----
----SS---TTTS-SS----
----SS---TTTS--S----
----SS---TTTS--S----
----SS---TTTS--S----
----SS---TTTS--S----
----TT---TTTS-SS----
----TT---TTTS--S----
----SS---TTTS-------
----SS---TTTS-S-----
----SS---TTTS-------
----SS---TTTS-S-----
----SS---TTTS-------
----TT---TTTS-------
----SS---TTTS-S-----
----SS---TTTS-------
----SS---TTTS-S-----
----SS---TTTS-SS----
----SS---TTTS-SS----
----SS-S-TTTS-------
----SS---TTTS-------
----TT---TTTS-S-----
----TT---TTTS-------
----SS---TTT---S----
----SS---TTT--SS----
----SS---TTTS-S-----
----TT---TTTS-SS----
----SS---TTTS-SS----
----SS---TTTS--S----
----TT---TTTS-------
----SS---TTTS-------
----SS---TTTS-------
----SSS--TTTS-------
----SSS--TTTS-------
----SSS--TTTS-------
----SS---TTTS-SS----
----SS---TTTS-------
----SS---TTTS-------
----SS---TTTS-------
----SSS--TTTS-S-----
----SS---TTTS-------
----SS---TTTS-------
----SS---TTTS-S-----
----SSS--TTTS-------
----SSS--TTTS-------
----SS---TTTS-------
----SS---TTTS-------
----SS---TTTS-------
----SS---TTTS-------
----SS---TTTS-------
----SS---TTTS-------
----SS---TTTS-------
----SSS--TTTS-------
----SS---TTTS-------
----SS-S-TTTS-------
----TT---TTTS-------
----SS---TTTS-------
----SS---TTTS-------
----SS---TTTS-------
----SS---TTTS-------
----TT-S-TTTS-------
----SSS--TTTS-------
----SS---TTT--------
----SS---TTT--------
----SS---TTTS-------
----SS---TTT--S-----
----SS---TTTS-SS----
----SS---TTTS-------
----SS---TTTS-------
----SS-S-TTT---S----
----SS---TTTS-S-----
----SS---TTTS--S----
----SSS--TTTS-------
----SS---TTT---S----
----SS---TTT--------
----TT---TTTS-------
----SS---TTTS-------
----SS---TTTS-------
----SS---TTTS--S----
----SS---TTTS-S-----
----SS---TTTS-SS----
----SS---TTTS-------
----SSS--TTTS-------
----SS---TTTS--S----
----SS---TTTS-------
----SS---TTTS--S----
----SS---TTTS-------
----SS---TTTS-------
----SS---TTTS--S----
----SS---TTTS-------
----TTSS-TTTS-------
----SS---TTTS-------
----SS---TTTS-------
----SS---TTTS-SS----
----TT---TTTS-------
----SS-S-TTTS-S-----
----SS---TTT--SS----
----SS---TTTS-SS----
----SS-S-TTTS-SS----
----SS---TTT--SS----
----SS-S-TTTS-------
----SS---TTTS--S----
----SS---TTTS-S-----
----SS---TTTS-------
----SS---TTTS--S----
----SS---TTTS-------
----SS---TTTS-------
----SS---TTTS-SS----
----SS---TTTS-------
----SS---TTTS-S-----
----SSS--TTTS-------
----SSS--TTTS-------
----SS---TTTS-------
----SS---TTTS-------
----SS---TTTS-------
----SS---TTTS-------
-----S---TTTS-------
----SS-S-TTTS-------
----SSS--TTTS-S-----
----SS---TTTS-------
----TT---TTTS-S-----
----SS---TTTS-------
----SS---TTTS-S-----
----SS---TTTS-------
----SS---TTTS--S----
----SS---TTTS--S----
----SS---TTTS--S----
----SS---TTTS--S----
----SS---TTTS--S----
----SS---TTTS--S----
----SS---TTTS--S----
----SS---TTTS--S----
----SS---TTTS--S----
----SS---TTTS--S----
----SS---TTTS--S----
----SS---TTTS-------
----SS---TTTS--S----
----SS---TTTS--S----
----SS---TTTS--S----
----SS---TTTS--S----
----SS---TTTS--S----
----SS---TTTS--S----
----SS---TTTS--S----
----SS---TTTS-SS----
----SS---TTTS--S----
----SS---TTTS-SS----
----SS---TTTS--S----
----SS---TTTS--S----
----SS---TTTS-SS----
----SS---TTTS--S----
----SS---TTTS-SS----
----SS---TTTS-------
----SS---TTTS-------
----SS-S-TTTS-SS----
----TT---TTTS-S-----
----SS---TTTS--S----
----TT---TTTS--S----
----SS---TTTS--S----
----SS---TTTS--S----
----SS-S-TTTS-SS----
----SS---TTTS--S----
----SS---TTTS--S----
----SS---TTTS--S----
----SS---TTTS--S----
----SSS--TTTS--S----
----SSS--TTTS--S----
----SSS--TTTS--S----
----SSS--TTTS--S----
----SS---TTTS--S----
----SS---HHHH--S----
----SS-S-TTTS--S----
----SS-S-TTTS--S----
----SS---TTTS--S----
----SS---TTTS--S----
----SS-S-TTT---S----
----SS---TTTS--S----
----SS---TTTS--S----
----SS-S-TTTS--S----
----SS-S-TTTS--S----
----SS-S-TTTS--S----
----SS-S-TTTS--S----
----SS---TTTS--S----
----SS-S-TTTS--S----
----SS-S-TTTS--S----
----SS---TTTS--S----
----SS-S-TTTS-S-----
----SS---TTTS--S----
----SS-S-TTTS--S----
----SS-S-TTTS--S----
----SS-S-TTTS-SS----
----SS---TTTS-SS----
----SS-S-TTTS--S----
----SS-S-TTTS-------
----SS-S-TTTS-SS----
----SS-S-TTTT--S----
----SS---TTTS--S----
----SS---TTT---S----
----TT---TTT--------
----SS---TTTS--S----
----SS---TTTS-S-----
----SS---TTTS-S-----
----SS---TTTS-------
----SS---TTTS-------
----SS---TTTS-------
----SS---TTTS-------
----SS---TTTS-------
----SS---TTTS-------
----SS---TTTS-------
----TT---TTTS-------
----SS---TTTS-S-----
----SS---TTTS-------
----SS---HHHH-------
----SS---HHHH-S-----
---SSS---TTTS-------
----SS---TTTS--S----
----SS---TTTS-S-----
----SS---TTTS-------
----SS---TTTS-S-----
----SS---TTTS--S----
----SS---TTTS-------
----SS---TTTS-SS----
----SS---TTTS-------
----SS-S-TTTS-------
----SS---TTTS-------
----SS---TTTS--S----
----SS---TTTS-------
----TT---TTTS-------
----SS---TTTS-S-----
----SS---TTTS-S-----
----SS---TTTS-------
----SS---TTTS-------
----SS---TTTS-------
----SS---TTTS-------
----SS---TTTS-------
----TT---TTT--S-----
----SS---TTTS-------
----SS---TTTS-------
----SS---TTT--------
----SS---TTTS-------
----SS---TTTS-------
----SS---TTTS-------
----SS---TTTS-------
----SS---TTTS-------
----SS---TTTS-------
----SS---TTTS-------
----SS---TTTS-------
----SS---TTTS-------
----SS---TTTS-S-----
----SS---TTTS-------
----SS---TTTS-------
----SS---TTTS-------
----TT---TTTS-S-----
----SS---TTTS--S----
----SS---TTTS--S----
----SS---TTTS-------
----TT---TTTS-------
----SS---TTTS-------
----SS---TTTS-------
----SS---TTTS-SS----
----SS---TTTS--S----
----SS---TTTS-SS----
----SS---TTTS--S----
----SS---TTTS-------
----SS---TTTS--S----
----SS---TTTS-------
----SS---TTTS--S----
----TT---TTTS--S----
----SS---TTTS--S----
----SS---TTTS-SS----
----TT---TTTS--S----
----SS---TTTS-------
----SS---TTTS-------
----SS---TTTS-S-----
----SS---TTTS-------
----SS---TTTS-------
----SS---TTTS-S-----
----SS---TTTS-------
----SS-S-TTTS-------
----SS---TTTS-------
----TT---TTTS-------
----SS---TTTS-SS----
----SS---TTTS-------
----SS---TTTS-------
----TT---TTTS----S--
----TT---TTTS----S--
----SS---TTTS----S--
----SS---TTTS-------
----SS---TTTS----S--
----SS---TTTS----TT-
----SS---TTTS----S--
----SS---TTTS----TT-
----S----TTTS----TT-
----SS---TTTS----TT-
----SS---TTTS----TT-
----TT---TTTS----S--
----TT---TTTS--S-TT-
----SS---TTTS-SS-S--
----SS---TTTS-------
----SS---TTTS-------
----TT---TTTS-------
----SS---TTTS--S----
----SS---TTTS-------
----SS---TTTS--S----
----TT---TTTS-------
----SS---TTTS-------
----SS---TTTS-------
----SS---TTTS-------
----SS---TTTS----S--
----SS---TTTS-------
----TT---TTT--------
----TT---TTTS-------
----SS---TTTS-------
----SS---TTTS-S--S--
----SS---TTTS-------
----SS---TTTS-------
----TT---TTTS-------
----SS---TTTS-------
----TT---TTTS-------
----SS---TTTS----S--
----TT---TTTS-------
----TT---TTTS-------
----SS---TTTS-------
----SS---TTTS-------
----SS---TTT--------
----SS---TTTS----S--
----SS---TTTS-S-----
----SS---TTTS-------
----SS---TTTS-------
----SS---TTTS-------
----SS---TTTS-SS----
----SS---TTTS-------
----TT---TTTS----S--
----SS---TTTS-------
----SS---TTTS-------
----SS---TTTS-------
----SS---TTTS-------
----SS---TTTS-------
----SS---TTTS-------
----SS---TTTS----S--
----SS---TTTS--S----
----SS---TTTS-------
----SS---TTTS-------
----SS---TTTS----S--
----SS---TTTS----S--
----SS---TTTS-------
----SS---TTTS-------
----SS---TTTS-------
----SS---TTTS-------
----SS---TTTS-------
----SS---TTTS-------
----SS---TTTS----S--
----SS---TTTS-------
----SS---TTT--------
----SS---TTT--S-----
----SS---TTT--------
----SS---TTT--S-----
----SS---TTTS-------
----SS---TTT--SS----
----SS---TTTS-S-----
----SS---TTT--S-----
----SS---TTTS-------
----SS---TTTS-S-----
----SS---TTTS-------
----SS---TTTS-------
----SS---TTTS-S-----
----SS---TTTS-------
----SS---TTTS-------
----S----TTTS-------
----SS---TTTS-S-----
----SS---TTT---S----
----SS---TTTS-------
----SS---TTTS-------
----SS---TTTS-S-----
----SS---TTTS-------
----SS---TTTS-------
----TT---TTTS-------
----SS---TTTS-------
----SS---HHHH-------
----SS---HHHH--S----
----SS---HHHH--S----
----SS---HHHH-SS----
----SS---HHHH--S----
----SS---HHHH-SS----
----SS---TTTS-------
----SS-S-TTT--SS----
----SS-S-TTTS-SS----
----SS-S-TTTS-------
----SS---TTTS--S----
----SS---TTTS--S----
----SS-S-TTTS-SS----
----SS-S-TTTS--S----
----SS---TTT---S----
----SS-S-TTTS-SS----
----SS---TTTS-------
----SS---TTTS--S----
----SS---TTTS--S----
----SS---TTTS-------
----SS---TTTS-------
----SS---TTTS-------
----SS---TTTS-------
----TT---TTTS-------
----SS---TTTS-------
----SS---TTTS-------
----SS---TTTS-S-----
----SS---TTT--------
----SS---TTTS-------
----SS---TTTS-------
-----S---TTTS-------
----SS---TTTS-------
----SS---TTTS-------
----TT---TTT--S-----
----SS---TTTS--S----
----SS---TTT--S-----
----TT---TTTS-------
----SS---TTTS-S-----
----SS---TTTS-------
----SS---TTTS-SS----
----SS---TTTS-------
----SS---TTTS-------
----TT---TTTS-------
----SS---TTTS-S-----
----SS---TTTS-------
----SS---TTTS-------
----SS---TTTS-------
----SS---TTTS-------
----SS---TTTS-------
----SS---TTTS-------
----SS---TTTS-------
----SS---TTT--------
----SS---TTTS-------
----SS---TTT--------
----SS---TTTS-------
----SS---TTTS-------
----SS---TTTS-S-----
----SS---TTT--S-----
----SS-S-TTT--S-----
----SS---TTT--S-----
----SS-S-TTT--S-----
----SS-S-TTTS-S-----
----SS-S-TTT--S-----
----SS-S-TTT--S-----
----SS-S-TTT--S-----
----SS---TTT--S-----
----SS---TTTS-S-----
----SS---TTT--S-----
----SS---TTTS-S-----
----TT---TTT--S-----
----SS---TTT--S-----
----SS---TTT--SS----
----SS---TTTS-S-----
----SS---TTTS-S-----
----SS---TTTS-S-----
----SS---TTT--SS----
----SS---TTTS-S-----
----SS---TTTS-S-----
----SS---TTT--S-----
----TT---TTTS-SS----
----SS---TTTS-SS----
----SS---TTTS-SS----
----SS---TTTSSS-----
----SS---TTTS-S-----
----SS---TTTS-S-----
----SS---TTTS-S-----
----SS---TTTS-------
----SSS--TTTS-------
----SS---TTTS-------
----SS---TTTS--S----
----SS---TTT--------
----SSS--TTTS----S--
----SSS--TTTS--S----
----TTS--TTTS--S----
----SSS--TTTS--S-S--
----SS---TTTS--S----
----TT---TTTS--S----
----SS---TTTS--S----
----SSS--TTTS--S----
----SSS--TTTS--S----
----TT---TTTS--S----
----TTS--TTTS--S----
----SS---TTTS--S----
----SS---TTTS--S----
----SSS--TTTS--S----
----SS---TTTS--S----
----TT---TTTS--S----
----SS---TTTS--S----
----TT---TTTS--S----
----SSS--TTTS--S----
----TT---TTTS--S----
----TT---TTTS--S----
----SS---TTTS--S----
----TT---TTTS--S----
----SSS--TTTS--S----
----SSS--TTTS--S----
----SS---TTTS--S----
----TT---TTTS--S----
----SSS--TTTS--S----
----SSS--TTTS-------
----SSS--TTTS-------
----SSS--TTTS-------
----SS---TTTS--S----
----SSS--TTTS-------
----SSS--TTTS--S----
----SSS--TTTS--S----
----TT---TTTS--S----
----TT---TTTS--S----
----TT---TTTS--S----
----SS---TTTS--S----
----TTS--TTTS--S----
----SS---TTTS--S----
----TT---TTTS--S----
----TT---TTTS--S----
----SSS--TTTS--S----
----SSS--TTTS-------
----SS---TTTS-------
----SS---TTTS-------
----SS---TTTS-SS----
----SS---TTT--SS----
----SSS--TTT---S----
----SSS--TTTS-------
----SSS--TTT--------
----SSS--TTTS--S----
----SSS--TTTS-------
----SS---TTTS-------
----SSS--TTTS-------
----SSS--TTTS-------
----SS---TTTS-------
----SS-S-TTT-----S--
----SS---TTTS----S--
----SSSS-TTT-----S--
----SS-S-TTT--------
----SS---TTT--------
----SS---TTT--------
----SS---TTT--------
----SS---TTTS----S--
----SSSS-TTT--------
----SSS--TTT--------
----SSS--TTT--------
----SSSS-TTT--------
----SSSS-TTT--------
----SS-S-TTSS-------
----SSSS-TTT--------
----SS-S-TTT---S----
----SSSS-TTTS-------
----TT---TTTS-------
----SS-S-TTT--------
----SSSS-TTT--------
----SSSS-TTT--------
----TT-S-TTT--------
----SSSS-TTT-----S--
----SSSS-TTTS-------
----SSSS-TTT--------
----SS---TTTS-------
----SSSS-TTTS-------
----TT---TTTS-------
----SS---TTTS--S----
----SS-S-TTTS-------
----TT-S-TTTS-------
----SSSS-TTTS-------
----SSSS-TTTS-------
----SSSS-TTTS-------
----SSSS-TTTS--S----
----SS-S-TTTS-------
----SS---TTT--------
----SSS--TTT---S----
----SSSS-TTT---S----
----SSSS-TTTS-------
----SSSS-TTTS-------
----SSSS-TTT--------
----SS---TTT--------
----SS-S-TTTS-SS----
----TT---TTT--------
----TT---TTTS--S----
----SS---TTT--------
----SS-S-TTTS-------
----SS---TTTS-------
----SS---TTTS-------
----SS-S-TTTS-------
----SS-S-TTTS--S----
----SS-S-TTTS-------
----SS-S-TTTS-------
----TT---TTTS-------
----SS-S-TTTS-------
----TT---TTTS-------
----SS---TTTS-------
----SSSS-TTT--------
----SSSS-TTT--------
----SSSS-TTT--------
----SS-S-TTT--------
----SS---TTT--------
----SSSS-TTTS-------
----SSSS-TTT--------
----SSSS-TTT--------
----SS-S-TTT--------
----SSSS-TTT--------
----SS-S-TTTS-------
----SS-S-TTT--------
----SS-S-TTTS-------
----SS-S-TTTS--S----
----SSSS-TTTS-------
----SS-S-TTT--------
----SS-S-TTT--------
----SS---GGG--------
----SS---TTS--------
----SS---TTT---S----
----SS-SSTTT--SS----
----TT---TTTS-S-----
----TT-S-TTT---S----
----SS---TTT--------
----TT---TTT---S----
----SS---TTTS--S----
----SS---TTTS--S----
----SS---TTTS--S----
----TT-S-TTT---S----
----SS--STTT---S----
----TT---TTTS--S----
----SS---TTTS--S----
----TT---TTT---S----
----TT---TTT---S----
----SS---TTT---S----
----SS---TTT---S----
----TT---TTTS--S----
----SS--STTT---S----
----TT---TTT--SS----
----TT---TTT---S----
----SS---TTS---S----
----TT--STTTS--S----
----TT---TTT---S----
----TT---TTT---S----
----TT---TTT---S----
----TT---GGG---S----
----TT---TTT---S----
----TT---TTS---S----
----TT--STTT--SS----
----SS---TTT---S----
----TT---TTT---S----
----TT---TTTS--S----
----TT--STTTS--S----
----TT---TTT---S----
----TT---TTTS--S----
----TT---TTTS-SS----
----TT-SSTTTS--S----
----TT---TTT---S----
----TT---TTT---S----
----TT---TTTS--S----
----TT---TTT---S----
----TT---TTTS-SS----
----TT---TTT---S----
----TT--STTTS--S----
----TT--STTT---S----
----TT---TTT---S----
----TT--STTT--SS----
----TT---TTTS-SS----
----TT---TTT---S----
----TT---TTT---S----
----TT---TTT--SS----
----TT--STTTS--S----
----TT---TTTS--S----
----TT---TTT---S----
----TT---TTT---S----
----TT---TTT---S----
----SS---TTT---S----
----SS---TTT---S----
----TT---TTT--SS----
----TT---TTT--SS----
----SS---TTT--SS----
----TT---TTT--SS----
----TT---TTT--SS----
----TT---TTT--SS----
----TT---TTTS-------
----TT---TTT---S----
----TT---TTTS--S----
----TT---TTT---S----
----TT---TTT---S----
--S-SS---TTT---S----
--S-SS---TTSS-------
--S-TT---TTTS--S----
--S-TT---TTT--SS----
--S-TT---TTT--SS----
--S-TT---TTT--SS----
--S-TT---TTT--SS----
--S-TT---TTT--SS----
--S-TT---TTS--SS----
--S-TT---TTT--SS----
--S-TT---TTT--SS----
----TT---TTT--SS----
----SS---TTT--SS----
--S-TT---TTT--SS----
----TT---TTT--SS----
----TT---TTT--SS----
----TT---TTT--SS----
----TT---TTT--SS----
----TT---TTT--SS----
----TT---GGG--SS----
--S-TT---TTT--SS----
----TT---TTT--SS----
--S-TT---TTT--SS----
--S-TT---TTT--SS----
--S-TT---TTT--SS----
----TT---TTT--SS----
--S-TT---TTT---S----
----TT---TTTS-SS----
----TT---TTT--SS----
----TT---TTTS--S----
--S-TT---TTT---S----
--S-TT---TTTS--S----
--S-TT---TTT--SS----
----TT---TTT---S----
--S-TT--STTS--SS----
--S-SS---TTT--SS----
----SS---TTTS-SS----
----TT--STTT---S----
----TT--STTT---S----
--S-TT---TTTS-SS----
----TT---TTT---S----
--S-TT---TTT--SS----
--S-TT---TTT--SS----
--S-TT---TTTS-SS----
--S-TT---TTT---S----
--S-TT---TTTS-SS----
--S-TT---TTT--SS----
--S-TT---TTTS-------
--S-TT---TTT--------
--S-TT---TTTS-------
--S-TT---TTT--------
--S-TT---TTT--------
--S-TT---TTT--------
--S-TT---TTT--------
--S-TT--STTT--------
--S-TT--STTT--------
--S-TT---TTT--------
--S-TT---TTT--------
--S-TT--STTT--------
--S-TT---TTT--------
--S-TT---TTS--------
--S-TT---TTT--------
--S-TT---TTT--------
--S-TT---TTT--------
--S-TT---TTTS-------
--S-TT---TTT--------
--S-TT---TTT--------
--S-TT--STTT---S----
--S-TT--STTT--------
--S-TT---TTT---S----
--S-TT---TTT---S----
--S-TT---TTT--------
--S-TT---TTTS-S-----
--S-TT---TTT--------
--S-TT---TTT--------
--S-TT---TTTS-------
--S-TT---TTT--------
--S-TT---TTT--------
--S-TT---TTT--------
--S-TT---TTT--------
--S-TT---TTTS-------
--S-SS---TTT---S----
--S-SS---TTTS-------
--S-TT---TTTS-------
--S-TT---TTT--SS----
--S-TT--STTT---S----
--S-TT---TTT---S----
--S-TT---TTT---S----
--S-TT---TTT--SS----
--S-TT---TTT---S----
--S-TT---TTT---S----
--S-TT---TTT--------
--S-TT---TTT---S----
--S-TT---TTT---S----
--S-TT--STTT--------
--S-SS---TTT--------
--S-TT---TTT--S-----
--S-TT---TTT--S-----
--S-SS-S-TTT--------
--S-TT---TTT--SS----
--S-TT---TTT--------
--S-TT---TTT--------
--S-TT--STTT--------
--SSTT---TTT--------
--S-TT---TTT--SS----
--SSTT--STTT--SS----
--S-TT---TTT---S----
--S-SS---TTT---S----
--S-SS---TTT---S----
--S-TT---TTT--------
--S-TT---TTT--------
--S-TT---TTT---S----
--S-SS---TTTS-SS----
--S-TT--STTT---S----
--S-TT---TTT--------
--S-TT---TTTS--S----
--S-TT---TTTS-------
--S-TT---TTT--------
--S-TT---TTT--------
----TT---TTT--------
--S-TT---TTT--------
--S-TT---TTT---S----
--S-TT---TTT---S----
--S-TT--STTTS--S----
--S-TT--STTT---S----
--S-TT--STTS--------
--S-TT--STTT---S----
--S-TT---TTT---S----
--S-TT---TTT---S----
--S-TT--STTT---S----
--S-TT---TTT---S----
--S-TT---TTT---S----
--S-SS---TTT---S----
----TT---TTT---S----
--S-TT---TTT---S----
--S-TT---TTTS-SS----
--S-TT---TTT---S----
--S-TT---TTT---S----
--S-TT---TTT---S----
--S-TT---TTT---S----
--S-TT---TTT---S----
--S-TT---TTT---S----
--S-TT---TTT---S----
--S-TT---TTTS--S----
--S-TT---TTT--------
----TT---TTTS-S-----
--S-TT---TTT--------
--S-TT---TTS--------
----TT---TTT--------
--S-TT---TTT--------
--S-TT---TTTS-------
--S-TT---TTT----S---
--S-TT---TTTS---S---
----TT--STTT----S---
----TT---TTT----S---
----TT---TTTS---S---
----TT---TTTS---S---
----TT---TTTS---S---
----TT---TTT--------
----SS---TTTS-------
----TT---TTT--S-----
----TT---TTT--S-----
----TT---TTT--------
----TT---TTT--------
----TT---TTTS-------
----TT---TTTS-------
----TT---TTTS-------
----TT---TTT--------
----TT---TTT--------
----TT---TTT--------
----TT---TTT--------
----TT---TTTS-------
----TT---TTTS-------
----TT---TTT--------
----TT---TTT--------
----TT---TTTS-------
----TT---TTTS-------
----TT---TTT--------
----TT---TTT---SS---
----TT---TTT--SSS---
----TT---TTT--SS----
----TT---TTT----S---
----TT---TTT----S---
----TT---TTTS-------
----TT---TTTS-------
----TT---TTT--------
----TT---TTTS-------
----TT---TTTS-------
----TT---TTTS-------
----TT---TTTS-------
----TT---TTT--------
----TT---TTT--------
----SS---TTTS-SS----
----TT---TTTS-SS----
----TT---TTTS-SS----
----TT---TTT--TT----
----SS---TTT--TT----
----TT---TTT--TT----
----TT---TTTS-TT----
----TT---TTT--TT----
----SS---TTT--TT----
----TT---TTTS-SS----
----TT---TTT--SS----
----TT---TTT--SS----
----TT---TTT---S----
----TT---TTTS--S----
----TT---TTTS--SS---
----TT---TTT---S----
----TT---TTT---SS---
----TT---TTT---SS---
----TT---TTT--TT----
----TT---TTT--TT----
----TT---TTT--TT----
----TT---TTT--SS----
----TT---TTT--SS----
----TT---TTTS-SS----
----TT---TTTS-SS----
----TT---TTT--TT----
----TT---TTT---SS---
----TT---TTT--TTS---
----TT---TTTS-SS----
----TT---TTTS-TTS---
----TT---TTT--TTS---
----TT---TTT--TT----
----TT---TTT--TTS---
----TT---TTT--TT----
----TT---TTT--TT----
----TT---TTT--TTS---
---STT---TTT--TT----
----TT---TTT--TTS---
----TT---TTT--TT----
----TT---TTT--TTS---
----TT---TTT--TT----
----TT---TTT--TT----
----TT---TTT--TT----
----TT---TTT--TT----
----TT---TTT--TT----
----TT---TTS--TT----
----TT---TTT--TTS---
----TT---TTT--TTS---
----TT---TTS--SSS---
----TT---TTT--TTS---
----TT---TTT--TTS---
----TT---TTT--TTS---
----TT---TTT--TTS---
---STT---TTT--TTS---
----TT---TTT--TTS---
----TT---TTT--TTS---
----TT---TTT--TTS---
----TT---TTS--TTS---
----TT---TTT--TTS---
----TT---TTT--TTS---
----TT---TTS--TTS---
----TT---TTT--TTS---
----TT---TTT--TTS---
----TT---TTT--TTS---
----TT---TTT--TTS---
----TT---TTT--TTS---
----TT---TTT--TTS---
----TT---TTT--SSS---
----TT---TTT--TTS---
----TT---TTT--TTS---
----TT---TTT--TTS---
----TT---TTTS-SSS---
---STT---TTTS-SSS---
----TT---TTT---S----
----TT---TTTS-SS----
----TT---TTTS--S----
----TT---TTT--SS----
----TT---TTT--TT----
----TT---TTT--TT----
----TT---TTT--TT----
----TT---TTT--TTS---
----TT---TTT--TT----
----TT---TTT--------
----TT---TTT--------
----TT---TTT--------
----SS---TTT--------
----TT---TTT--------
----TT---TTS--------
----TT---TTT--------
----TT---TTT--S-----
----TT---TTT--------
----TT---TTT--------
----TT---TTT--------
----TT---TTT--S-----
----TT---TTS--------
---BTTB--TTT--------
----TT---TTTS-------
----TT---TTT--------
----TT---TTT--------
----TT---TTT--------
----TT---TTT--------
----TT---TTT--------
----TT---TTTS-SS----
----TT---TTTS-------
----TT---TTT--------
----TT---TTT--------
----TT---TTTS-S-----
----TT---TTTS-SS----
----TT---TTTS-SS----
----TT--STTTS-SS----
----TT---TTT--SS----
----TT--STTTS-------
---STT---TTTS-------
----TT---TTTS-------
----TT---TTT--------
---STT---TTT--S-----
----TT---TTTS-S-----
----TT---TTT--S-----
----TT---TTT--SS----
----TT--STTTS--S----
----TT---TTT--S-----
----TT---TTT--------
----TT---TTT--------
----SS---TTT--S-----
----TT---TTT--S-----
----TT---GGG--S-----
----TT---TTT--------
----TT---TTS--S-----
----TT--STTT--S-----
----TT---TTT--------
----TT---TTT--------
----TT---TTT--------
----TT---TTT--------
----TT---TTT---S-S--
---STT---TTT---S----
----TT---TTT--------
----SS-S-TTT--------
----SS---TTT--------
----TT---TTS--------
----TT---TTT--TT----
----TT---TTT--------
----TT---TTT--TTS---
----SS---TTT--TT----
----TT---TTT--TT----
----SS---TTT--TT----
----TT---TTT--TT----
----TT---TTT--TT----
----TT---TTT--TT----
----TT---TTT--------
----TT---TTT---S----
----SS---TTT--TT----
----TT---TTT--TTS---
----TT---TTT--TT----
----TT---TTT--TT----
----TT---TTT--------
----TT---TTT--------
----TT---TTT--------
----TT---TTT--------
----TT---TTT--------
----TT---TTT--------
----TT---TTT--------
----TT---TTT--------
----TT---TTT--------
----TT---TTT--------
----TT---TTT--------
----TT---TTT--------
----TT---TTT--------
----TT---TTTS-------
----TT---TTT--------
----TT---TTT--------
----SS---TTT--------
----TT---GGG----S---
----TT---TTTS---S---
----TT--STTTS-------
----TT---TTT-----S--
----SS---TTT----SS--
----TT---TTT-----S--
----TT---TTS-----S--
----TT---TTS-----S--
----TT--STTT-----S--
----TT--SGGG-----S--
----TT---TTT-----S--
----TT--STTT----SS--
----TT---TTT----SS--
----TT---TTT----SS--
----TT---TTT----SS--
----TT---TTT----S---
----TT---TTT----S---
----TT---TTT----S---
----TT---TTT----S---
----TT---TTT----S---
----TT---GGG----S---
----SS-S-TTT----S---
----TT---TTT----S---
----TT---TTT----S---
----TT---TTS--------
----SS---TTT----S---
----TT---TTT----S---
----TT---TTT----S---
----TT---TTT----S---
----TT---TTT----S---
----SS--STTT----S---
----TT---TTT----S---
----TT---TTT----S---
----TT---TTT----S---
--S-TT---TTTS---S---
----TT---TTT----S---
----TT---TTT----S---
----TT---TTS--------
----TT---TTT--------
----TT---TTT--------
----TT---TTT----S---
----TT---TTT----S---
----TT---TTT----S---
----TT---TTT----SS--
----TT---TTTS---TT--
----TT---TTT----SS--
----TT---TTT----SS--
----SS---TTS----SS--
----TT---TTT----SS--
----TT---TTT----SS--
----TT---TTT----SS--
----TT---TTT----SS--
----TT---TTTS---SS--
----TT---TTT----SS--
----TT---TTT----S---
----TT---TTS----S---
----TT---TTT----S---
----TT---TTT----S---
----TT---TTT----SS--
----TT---TTT----S---
----TT---TTT----S---
----TT---TTT----S---
----TT---TTT----S---
----TT---TTT----S---
----TT--STTT--------
----TT--STTT----S---
----TT--STTS----S---
----TT---TTS----SS--
----TT---TTT----S---
----TT---TTT--------
----TT-S-TTT--------
---STT--STTTS---S---
---STT---TTT----S---
----TT---TTT----SS--
----TT---TTTS---S---
---STT---TTT----SS--
---STT---TTT----SS--
----TT---TTT----SS--
----TT---TTT----SS--
----TT---TTT----SS--
----TT---TTT----SS--
----TT---TTT----SS--
----TT---TTT----SS--
----TT---TTT----SS--
----TT---TTT----SS--
----TT---TTT----SS--
----TT---TTT----SS--
----TT---TTT----SS--
---STT---TTT----SS--
----TT---TTT----SS--
----TT---TTT----SS--
----TT---TTT----SS--
----TT---TTT----SS--
----TT---TTT----SS--
----TT---TTTS---SS--
----TT---TTT----SS--
----TT---TTT----SS--
----TT---TTT----SS--
----TT---TTT----SS--
----TT--STTT----SS--
----TT--STTT----SS--
----TT-SSTTT----SS--
----TT---TTTS---S---
----TT---TTTS---SS--
----TT---TTT----S---
----TT---TTT--------
----TT---TTT--------
----TT---TTT--------
----TT---GGG--------
----TT---TTS--------
----TT---TTT--------
----TT---TTTS---S---
----TT---TTSS-------
----TT---TTT--------
---STT---TTT----S---
----TT---TTT--------
----TT---TTT----S---
----TT---TTT----S---
----TT---TTS--------
----TT---TTS----SS--
----TT---TTT--------
----SS---TTT--------
----TT---TTT----SS--
----TT---TTTS---SS--
----TT---TTT-----S--
----TT---TTTS---S---
----TT--STTT----S---
----TT---TTT----SS--
----TT---TTT--------
---STT---TTT--------
----TT---TTT--------
---STT---TTT--------
---STT---TTT--------
---STT---TTT----SS--
---STT---TTT----SS--
----TT--STTT----S---
---STT---TTT----S---
---STT---TTTS---SS--
----TT---TTTS---SS--
----TT---TTTS---S---
----TT---TTTS---TT--
----TT---TTTS---S---
----TT---TTTS---S---
----TT--STTTS---SS--
----TT---TTTS---S---
----TT--STTTS---S---
----TT---TTTS---SS--
----TT---TTT----S---
----TT---TTT----TT--
----TT---TTT----SS--
----TT--STTTS---S---
----TT---TTTS---TT--
----TT--STTTS---TT--
---STT---TTTS---GGG-
---STT---TTTS---STT-
----TT---TTTS---GGG-
---STT---TTTS---TTT-
----TT---TTTS---GGG-
---STT---TTTS---GGG-
---STT---TTTS---TTT-
----TT---TTT----TTT-
----TT---TTTS---GGG-
----TT---TTTS---GGG-
----TT--STTTS---TTT-
----TT---TTTS---TTT-
----TT---TTTS---TTT-
----TT-S-TTTS---GGG-
----TT---TTTS---GGG-
---STT---TTTS---GGG-
---STT--STTTS---GGG-
---STT--SGGGS---GGG-
----TT--STTTS---GGG-
---STT---TTTS---TT--
---STT--STTTS---GGG-
----TT---TTTS---GGG-
----TT---TTTS---TTT-
----TT--STTTS---GGG-
----TT---TTTS---TTT-
----TT--STTTS---GGG-
----TT---TTTS---GGG-
----TT--STTTS---GGG-
----SS---GGGS---GGG-
----SS---TTT----GGG-
----SS---TTT----GGG-
----TT--STTTS---GGG-
----TT---TTTS---GGG-
----TT---TTTS---GGG-
----TT--STTTS---GGG-
----SS--STTTS---TTT-
----TT---TTT----GGG-
----TT---TTTS---TTT-
----TT---TTT----TTT-
----TT---TTTS---GGG-
----TT---TTTS---GGG-
----TT---TTTS---GGG-
----TT---TTTS---GGG-
----TT---TTTS---GGG-
----SS---TTTS---GGG-
----TT---TTTS---GGG-
----TT---TTTS---GGG-
----TT---TTTS---GGG-
----TT---TTTS---GGG-
----TT---TTTS---GGG-
----TT---TTTS---GGG-
----TT---TTTS---GGG-
----SS---TTT----GGG-
----TT---TTTS---STT-
----TT---TTTS---TT--
----TT--STTTS---GGG-
----TT---TTTS---GGG-
----TT---TTTS---GGG-
----TT---TTTS---GGG-
----TT---TTTS---GGG-
----TT---TTTS---GGG-
----TT---TTT----GGG-
----TT---TTTS---GGG-
----TT---TTTS---TT--
----TT---TTTS---GGG-
----TT---TTTS---GGG-
----TT---TTTS---GGG-
----TT---TTTS---GGG-
----TT---TTTS---GGG-
----TT---TTTS---GGG-
----TT---TTTS---GGG-
----TT---TTTS---GGG-
----TT---TTTS---GGG-
----TT---TTTS---GGG-
----TT--STTTS---GGG-
----TT---TTTS---GGG-
----TT---TTTS---GGG-
----TT---TTTS---GGG-
----TT---TTTS---GGG-
----TT---TTTS---GGG-
----TT---TTTS---TT--
----TT--STTTS---GGG-
----TT---TTTS---GGG-
----TT---TTTS---GGG-
----TT---TTTS---GGG-
----TT--STTTS---GGG-
----TT---TTTS---GGG-
----TT---TTTS---GGG-
----SS--STTTS---TTT-
----TT--STTTS---GGG-
----SS---TTTS---GGG-
----SS---TTTS---GGG-
----SS---TTTS---GGG-
----TT---TTTS---GGG-
----SS---TTTS---GGG-
----SS---TTTS---GGG-
----SS---TTTS---GGG-
----SS---TTTS---GGG-
----SS---TTTS---GGG-
----TT-TTTTTS---TTT-
----SS---TTT----GGG-
----TT---TTT----GGG-
----TT---TTTS---GGG-
----TT---TTTS---GGG-
----TT---TTTS---GGG-
----TT---TTTS---GGG-
----TT---TTT----GGG-
----TT--STTTS---GGG-
----SS---TTTS---GGG-
----SS--STTTS---TTT-
----TT---TTTS---TTT-
----SS---TTTS---TTT-
----SS---TTTS---TTT-
----TT---TTTS---TTT-
----SS---TTT----TTT-
----SS---TTTS---GGG-
----SS---TTT----TTT-
----SS---TTTS---GGG-
----SS--STTTS---TTT-
----TT--STTT----GGG-
----SS--STTTS---GGG-
----TT--STTTS---GGG-
----TT---TTTS---TTT-
----SS---TTTS---GGG-
----TT--STTT----TTT-
----SS--STTTS---GGG-
----SS---TTTS---TTT-
----SS---TTT----TTT-
----TT--STTT----TT--
----SS---TTTS---TTT-
----SS---TTTS---TTT-
----SS---TTTS---TTT-
----SS---TTT----TTT-
----TT---TTT----TTT-
----TT---TTTS---TTT-
----TT---TTTS----TT-
----TT---TTT----TTT-
----TT---TTT----TTT-
----SS---TTT----TTT-
----SS--STTTS---GGG-
----SS---TTTS---STT-
----SS---TTT-----TT-
----TT--STTTS----TT-
----TT--STTTS----TT-
----TT---TTT-----S--
----SS---TTTS----S--
----TT---TTTS-------
----TT---TTTS----TT-
----TT---TTTS----TT-
----TT---TTTS----S--
----TT---TTTS----S--
----TT---TTTS----TT-
----TT---TTTS----TT-
----TT---TTTS----TT-
----TT---TTTS----TT-
----TT---TTTS----S--
----SS---TTTS----TT-
----TT--STTTS----TT-
----SS---TTTS----TT-
----SS---TTTS----S--
----SS---TTTS----TT-
----SS---TTTS----TT-
----TT---TTTS----S--
----TT---TTTS----TT-
----TT---TTTS----S--
----TT---TTTS---SS--
----TT---TTTS----TT-
----TT---TTTS----S--
----TT---TTTS----TT-
----TT---TTTS----S--
----TT--STTTS----TT-
----TT---TTTS----S--
----TT---TTTS----TT-
----SS-S-TTTS----TT-
----TT---TTTS----S--
----TT---TTTS----S--
----SS---TTTS----TT-
----TT---TTTS----S--
----TT---TTTS----S--
----SS---TTTS----S--
----TT---TTTS----S--
---SSS---TTTS----TT-
---SSS---TTTS----TT-
----TT--STTTS----S--
----TT---TTT-----S--
----TT---TTTS----TT-
----TT---TTTS----S--
----TT--STTTS----TT-
----TT---TTTS----TT-
--S-TT---TTTS---SS--
----TT---TTTS----TT-
--S-TT---TTTS----S--
--S-TT--STTTS----TT-
--S-TT---TTTS----TT-
--S-TT---TTTS----TT-
--SSSS---TTTS----TT-
--SSTT---TTTS----TT-
--S-TT---TTTS----TT-
--S-TT---TTT-----TT-
--S-TT---TTTS----TT-
--S-TT---TTTS----TT-
--S-TT---TTTS----TT-
----TT---TTTS----S--
--S-TT---TTTS----TT-
--S-TT---TTTS----S--
----SS---TTTS----TT-
--S-TT---TTTS----S--
--S-TT---GGGS----S--
--S-TT---TTT-----S--
--S-TT---TTTS----TT-
--S-TT---TTTS----S--
--S-TT---TTTS----S--
--S-TT---TTT-----S--
--S-TT---TTTS----S--
--S-TT---TTTS----S--
--S-TT---TTTS----TT-
--S-TT---TTTS----TT-
--S-TT---TTTS----S--
--SSTT---TTTS----S--
--S-TT---TTTS----S--
--S-TT--STTTS----TT-
--S-TT---TTTS----TT-
--S-SS---TTTS----S--
--S-TT--STTTS----S--
----TT---TTT-----S--
----TT---TTTS----S--
--S-TT---TTTS----S--
--S-TT---TTTS----S--
----TT---TTTS----S--
----TT---TTTS----S--
----TT---TTTS----S--
----TT---TTTS----S--
----SS---TTT-----S--
--S-TT---TTTS----S--
----TT---TTTS---SS--
----TT---TTTS----S--
--S-TT---TTTS----S--
----TT---TTTS----S--
----TT---TTT-----S--
--S-TT---TTTS----S--
--S-TT---TTT-----S--
--S-TT---TTTS----S--
--S-TT---TTT-----S--
----TT---TTT-----S--
----TT---TTT-----S--
----TT----SSS----TT-
----TT---TTTS----S--
--S-TT---TTT-----TT-
--S-TT---TTT-----S--
----TT---TTT-----S--
----TT---TTTS----S--
----TT---TTTS----S--
----TT---TTT-----S--
----TT---TTTS----S--
----TT---TTTS----S--
----TT---TTTS----S--
----TT---TTTS----S--
----TT---TTTS----S--
----TT---TTTS----S--
--S-TT---TTTS----S--
--S-TT---TTT-----S--
--S-TT---TTTS----S--
--S-TT---TTS-----S--
--S-TT---TTT-----TT-
--S-TT-S-TTTS----S--
--S-TT---TTT----SS--
----TT--STTT-----S--
--S-TT--STTT-----S--
--S-TT---TTT-----S--
--S-TT---TTTS----S--
--S-TT--STTTS----TT-
--S-TT-S-TTT-----S--
--S-TT---TTT-----TT-
--S-TT---TTTS----S--
--S-TT---TTT-----TT-
--S-TT---TTT-----S--
--S-TT---TTT-----TT-
--S-TT---TTT-----S--
--SSTT---TTT-----S--
--SSSS---TTTS----S--
--S-SS---TTT-----S--
--S-TT---TTT-----S--
--SSTT---TTT-----S--
--SSTT---TTT-----S--
--SSTT---TTTS----S--
--S-TT---GGG-----S--
--S-TT---TTS-----S--
--S-TT---TTT-----S--
--S-TT---TTT-----S--
--SSTT---TTT-----S--
--SSTT---GGG-----S--
--SSTT---TTTS----S--
--SSTT---TTTS----S--
--SSTT---TTT-----S--
--SSTT---TTT-----S--
--SSTT---TTT-----S--
--S-TT---TTT-----S--
--S-TT---TTTS----S--
--S-TT--STTTS----TT-
--SSTT---TTTS----S--
--S-TT---TTS-----TT-
--S-TT---TTT-----S--
--S-TT--STTTS----S--
--S-TT---TTTS----S--
--S-TT---TTT-----S--
--S-SS---TTTS----S--
--SSTT---TTT-----TT-
--S-TT---TTT-----TT-
--S-TT---TTT-----S--
--S-TT---TTT-----S--
--S-SS---TTT-----S--
--SSTT---TTT-----S--
--S-TT---TTT-----TT-
--S-SS---TTT-----S--
--S-TT---TTT-----S--
--S-TT---TTT-----TT-
--S-TT---TTT-----S--
--SSSS---TTT-----S--
--SSTT---GGG-----S--
--S-TT---GGG-----S--
--S-TT---TTS----SS--
--S-SS---TTT-----S--
--S-TT---TTTS----S--
--S-TT-S-TTTS---SS--
--SSTT---TTTS----TT-
--S-TT---TTTS----TT-
--S-TT---TTTS---STT-
--S-TT---TTTS----TT-
--S-TT---TTTS---STT-
--S-TT-S-TTTS---GGG-
--S-TT---TTTS----TT-
--S-TT---TTT----TT--
--SSTT--STTTS---STT-
--S-TT---TTTS---TT--
--S-TT---TTTS---STT-
--S-SS---TTTS----TT-
--SSTT---TTTS---STT-
--S-TT---TTTS---GGG-
--S-TT---TTTS---STT-
--S-TT-S-TTTS---TTT-
--S-TT---TTTS---GGG-
--SSTT---TTTS----TT-
--S-TT---TTTS----TT-
--S-TT---TTTS----TT-
--S-TT---TTTS----TT-
--S-TT---HHHH----TT-
--S-TT-S-TTTS----TT-
--SSTT--STTTS----TT-
--S-TT-S-TTTS----S--
--S-TT--STTTS----S--
----TT---TTTS----TT-
--S-TT---TTT-----TT-
----TT---TTTS----TT-
----TT---TTTS----TT-
----TT---TTTS----TT-
----TT---TTTS----S--
----TT---TTTS----TT-
----TT---TTTS----TT-
----TT---TTTS----TT-
----TT---TTTS----TT-
----TT---TTTS----TT-
----TT---TTTS----TT-
--S-TT---TTTS----TT-
--SBTTB--TTTS----TT-
--SBTTB--TTTS---STT-
--SBTTB--TTTS----TT-
--S-TT---TTTS----S--
--S-TT---TTTS----TT-
--S-TT---TTTS----TT-
--S-TT---TTT-----TT-
--S-TT---TTT-----TT-
--S-TT---TTTS----TT-
--S-TT---TTT-----TT-
---BTTBTTTTS-----TT-
---BTTB-STTT-----S--
---BTTB--TTT-----TT-
---BTTB--TTT----STT-
--S-TT---TTT----SS--
----TT---TTT----STT-
--S-TT---TTT----SS--
--S-TT---TTT----GGG-
---BTTB-STTT----GGG-
---BTTB--TTT----STT-
---BTTB-STTT----TTT-
--SBTTB-STTT----SS--
---BTTB--TTT----TTT-
---BTTB--TTT----TTT-
---BTTB--TTT----STT-
---BTTB-SGGG----GGG-
---BTTB--TTT----TTT-
----TT---TTT----STT-
----TT---TTT----TTT-
----TT---TTT----GGG-
----TT---TTT----GGG-
----TT---TTS----GGG-
--SBTTB--TTT----GGG-
--S-TT---TTT----GGG-
----TT---TTT----GGG-
--SBTTB--TTT----GGG-
--SBTTB--TTT----TT--
--S-TT---TTT----GGG-
--SBTTB--TTS----GGG-
--S-TT--STTT----GGG-
--S-TT---TTT----GGG-
--S-TT---GGG----GGG-
--SBTTB--TTT----GGG-
--SBTTB-STTT----GGG-
--SBTTB--TTT----GGG-
--SBTTB--TTT----TTT-
---BTTB--TTT----GGG-
----TT---TTTS---TTT-
---BTTBTTTTT----TTT-
----TT---TTT----GGG-
--S-TT--STTT----TT--
---BTTB--TTT----TTT-
---BTTB--TTT----TTT-
---BTTB--TTT----GGG-
---BTTB--TTS----GGG-
---BTTB--TTT----GGG-
---BTTB-STTT----TTT-
--SBTTB--TTS----TTT-
---BTTB--TTT----TTT-
--SBTTB--TTTS---TTT-
--SBTTB--TTT----GGG-
---BTTB-STTS----TTT-
---BTTB--TTT----TTT-
---BTTB--TTT----TTT-
----TT---TTT----TTT-
---BTTB--TTT----TTT-
--SBTTB--TTT----TTT-
---BTTB--TTT----TTT-
---BTTB--TTT----TTT-
---BTTB--TTT----TTT-
---BTTB--TTT----TTT-
---BTTB-STTT----TTT-
--SBTTB--TTT----TTT-
--SBTTB--TTT----TTT-
---BTTB--TTT----TTT-
---BTTB--TTT----TT--
---BTTB--TTT----GGG-
----SS---TTT----GGG-
--SBTTB-STTT----TTT-
---BTTB-STTT----TTT-
---BTTB--TTT----TTT-
---BTTB--TTT----TTT-
---BTTB--TTT----TTT-
--SBTTB--TTT----TTT-
---BTTB--TTT----TTT-
---BTTB--TTT----TTT-
---BTTB--TTT----TTT-
---BTTB--TTT----TTT-
--SBTTB-STTT----TTT-
--SBTTB-STTT----TTT-
---BTTB-STTT----TTT-
---BTTB--TTT----TTT-
---BTTB-STTT----TTT-
--SBTTB--TTT----TTT-
--SBTTB--TTT----TTT-
---BTTB--TTT----TTT-
---BTTB--TTT----TTT-
---BTTB--TTT----TTT-
---BTTB--TTT----TTT-
---BTTB-STTT----TTT-
---BTTB-STTT----TTT-
---BTTBTTTTT----TTT-
---BTTB--TTT----TTT-
--EETTEESTTT----TTT-
---BTTB--TTT----TTT-
---BTTB-STTT----TTT-
---BTTB-STTT----TTT-
---BTTB--TTT----TTT-
--SBTTB--TTT----TTT-
--EETTEESTTT----TTT-
---BTTB--TTT----TTT-
---BTTB--TTT----TTT-
---BTTB--TTT----TTT-
---BTTB--TTT----TTT-
---BTTB--TTT----TTT-
--EETTEE-TTTS---GGG-
---BTTB--TTS----TTT-
--SBTTB--TTT----TTT-
---BTTB--TTT----TTT-
---BTTB--TTS----TTT-
---BTTBTTTTT----TTT-
----TT---TTT----TTT-
--EETTEE-TTTS---TTT-
----SS--STTTS---TTT-
---BTTB--TTTS---TTT-
---BTTB--TTTS---TTT-
---BTTB--TTTS---TT--
---BTTB--TTTS---GGG-
---BTTB-STTTS---GGG-
---BTTB--TTTS---GGG-
---BTTB--TTTS---SS--
---BTTB--TTTS---TT--
---BTTB--TTTS---TT--
---BTTB--TTTS---SS--
--SBTTB-STTTS---SS--
---BTTB--TTTS---S---
--EETTEESTTTS---SS--
--EETTEE-TTT----S---
--SBTTBS-TTTS---S---
---BTTB--TTTS---SS--
---BTTB-STTTS---S---
---BTTB--TTTS---SS--
---BTTB--TTTS---TT--
---BTTB--TTTS---SS--
---BTTB--TTTS---S---
---BTTB--TTTS---S---
---BTTB--TTTS---S---
---BTTB--TTTS---S---
--EETTEE-TTTS---S---
--EETTEE-TTTS---S---
--EETTEE-TTTS---S---
--SBTTB--TTTS---S---
---BTTB--TTTS---SS--
---BTTB--TTT----S---
---BTTB--TTTS---S---
--EETTEE-TTTS---SS--
--EETTEE-TTTS---S---
---BTTB--TTT----S---
--EETTEE-TTTS---S---
---BTTB--TTTS---S---
---BTTB--TTTS---S---
--EETTEE-TTTS---S---
---BTTB--TTTS---S---
---BTTB--TTTS---S---
---BTTB--TTTS---S---
---BTTB--TTTS---S---
---BTTB--GGGS---S---
--EETTEE-TTTS---S---
---BTTB-STTTS---S---
---BTTB--TTTS---SS--
---BTTB--TTT----SS--
---BTTB--TTTS---S---
---BTTB--TTTS---S---
---BTTB-STTTS---SS--
--EETTEE-TTTS---S---
---BTTB-STTTS---SS--
---BTTB--TTTS---SS--
---BTTB--TTTS---SS--
---BTTB--TTTS---SS--
---BTTB-STTTS---SS--
---BTTB-STTTS---SS--
---BTTB--TTTS-------
---BTTB--TTTS---S---
--SBTTB--TTTS----S--
---BTTB--TTTS-------
---BTTB-STTTS-------
---BTTB--TTT--------
--EETTEE-TTTS-------
---BTTB--TTTS---SS--
---BTTB--TTTS---SS--
---BTTB--TTTS---SS--
---BTTB-STTTS----S--
---BTTB--TTTS---SS--
---BTTB--TTTS---SS--
--EETTEE-TTTS---SS--
---BTTB--TTTS---SS--
--SBTTB--TTTS---SS--
---BTTB--TTTS---SS--
---BTTB--TTTS---S---
--EETTEE-TTTS---SS--
---BTTB--TTTS---SS--
--SBTTB--HHHH---SS--
--SBTTB--TTTS---SS--
--SBTTB--TTTS---SS--
--SBTTB-STTTS---SS--
----TT---TTTS---S---
----TT--STTTS---SS--
--S-TT---TTTS---S---
----TT---TTTS---SS--
----TT--STTTS---SS--
----TT--STTTS---SS--
--S-SS---TTTS---SS--
---BTTB--TTTS-------
----TT-S-TTTS-------
----TT---TTTS-------
--S-TT---TTTS----S--
----SS---TTTS---S---
----TT---TTTS---S---
----TT---TTTS---S---
----TT---TTTS---S---
----TT---TTTS---SS--
----SS---TTTS-------
----TT---TTTS-------
----TT---TTTS-------
----TT---TTTS-------
----TT---TTT--------
----TT---TTTS-------
----TT---TTTS-------
----TT---TTTS-------
----SS---TTTS-------
----TT---TTTS-------
----SS---TTT--------
----SS---TTTS-------
----TT---TTTS-------
----TT---TTTS-------
----TT---TTTS-------
----TT--STTTS-------
----SS-S-TTTS-------
----SS---TTTS-------
----TT--STTTS-------
----SS---TTTS-------
----TT---TTTS-------
----TT---TTTS-------
----SS---TTTS-------
----SS---TTTS-------
----TT-S-TTTS-------
--S-TT---TTT--------
----SS---TTTS-------
----SS---TTT--------
----SS---TTTS-------
--S-SS---TTT--------
----TT---TTT--------
----TT-S-TTT--------
----SS---TTT--------
----SS---TTT--------
----SS---TTT--------
----SS---TTTS-------
----SS---TTT--------
----SS---TTT--------
----SS---TTTS-------
----TT--STTT--------
----SS---TTTS-------
----TT---TTTS-------
----TT---TTTS-------
----SS---TTTS-------
----SS---TTTS-------
----SS---TTTS-------
----TT---TTT--------
----TT---TTT--------
----SS---TTTS-------
----TT---TTT--------
----SS---TTTS-------
----SS---TTTS-------
----SS---TTT--------
----TT---TTTS-------
----TT---TTT--------
----SS---TTTS-------
----SS---TTTS-------
----TT---TTTS-------
----SS---TTTS-------
----SS---TTTS-------
----SS---TTTS-------
----SS---TTTS-------
----TT---TTTS-------
----TT---TTTS-------
----TT---TTTS-------
----SS---TTTS-------
----TT---TTTS-------
----SS---TTT--------
----TT---TTTS-------
----SS-S-TTT--------
----TT---TTTS-------
--S-TT---TTTS-------
--S-TT---TTTS-------
--S-SS---TTTS-------
----SS---TTTS-------
--S-TT---TTTS-------
--S-SS---TTTS-------
--S-TT---TTTS-------
--S-TT---TTT--------
----SS---TTTS-------
----TT---TTTS-------
----SS--STTTS-------
----TT---TTTS-------
----TT---TTTS-------
--S-TT---TTTS-------
----TT---TTTS-------
----SS---TTTS-------
----TT---TTTS-------
----SS---TTTS-------
----TT---TTTS-------
----SS---TTTS-------
----TT---TTTS-------
----TT---TTTS-------
----TT---TTTS-------
----TT---TTTS-------
----TT--STTTS-------
----TT---TTTS-------
----TT---TTTS-------
--S-TT---TTTS-------
----TT---TTTS-------
----TT---TTTS-------
----TT---TTTS-------
----TT---TTTS-------
----SS---TTTS-------
----TT---TTT--------
----SS---TTTS-------
----SS---TTTS-------
----TT---TTTS-------
----SS---TTTS-------
----SS---TTTS-------
----SS---TTTS-------
----TT---TTTS-------
----TT---TTT--------
----SS---TTTS-------
----SS---TTTS-------
----TT---TTTS-------
----TT---TTTS-------
----SS---TTTS-------
----TT---TTTS-------
----TT---TTTS-------
----TT---TTTS-------
----TT---TTTS-------
----TT---TTTS-------
----TT---GGGS-------
----TT---TTTS-------
----TT---TTTS-------
----SS---TTTS-------
----SS---TTTS-------
----SS---TTTS-------
----TT---TTTS-------
----TT---TTTS-------
----TT---TTTS-------
----TT---TTTS-------
----SS---TTT--------
----SS---TTTS-------
----SS---TTT--------
----TT---TTT--------
----SS---TTT--------
----SS---TTT--------
----TT--STTT--------
----TT---TTS--------
----TT---TTTS-------
----TT---TTSS-------
----SS---TTTS-------
----SS---TTTS-------
----SS---TTTS-------
----SS---TTTS-------
----SS---TTS--------
----SS---TTT--------
----TT---TTT--------
----SS---TTT--------
----SS---TTTS-------
----SS-S-TTTS-------
----TT---TTTS-------
----TT---TTT--------
----SS-S-TTTS-------
----TT---TTTS-------
----TT---TTT--------
----TT--STTSS-------
----TT---TTTS-------
----TT---TTT--------
----SS---TTTS-------
----TT---TTT--------
----SS---TTTS-------
----TT---TTTS-------
----SS-S-TTTS-------
----SS-S-TTTS-------
----SS---TTTS-------
----SS---TTTS-------
----SS---TTTS-------
----SS---TTTS-------
----TT---TTTS-------
----TT---TTTS-------
----TT---TTTS-------
----SS---TTTS-------
----SS---TTTS-------
----TT---TTTS-------
----TT---TTTS-------
----TT---TTTS-------
----SS---TTTS-------
----SS---TTTS-------
----TT---TTTS-------
----SS---TTTS-------
----TT--STTTS-------
----TT---TTTS-------
----SS---TTTS-------
----SS---TTTS-------
----SS---TTTS-------
----TT--STTTS-------
----TT---TTTS-------
----TT---TTTS-------
----TT---TTTS-------
----TT---TTTS-------
----TT---TTTS-------
----TT---TTTS-------
----TT---TTTS-------
----TT---TTTS-------
----TT---TTT--------
----TT---TTTS-------
----TT---TTTS-------
----SS---TTTS-------
----SS---TTTS-------
----TT---TTTS-------
----TT---TTTS-------
----TT--STTTS-------
----TT---TTTS-------
----TT---TTTS-------
----SS---TTTS-------
----TT---TTTS-------
----SS---TTTS-------
----TT---TTTS-------
----TT---TTTS-------
----TT---TTTS-------
----SS---TTT--------
----TT---TTTS-------
----TT---TTTS-------
----TT---TTTS-------
----SS---TTTS-------
----TT---TTTS-------
----TT---TTTS-------
----TT---TTTS-------
----TT---TTTS-------
----TT---TTTS-------
----TT---TTTS-------
----TT---TTTS-------
----TT---TTTS-------
----TT---TTTS-------
----TT---TTTS-------
----TT---TTTS-------
----TT---TTTS-------
----TT---TTTS-------
----TT---TTTS-------
----TT---TTTS-------
----TT---TTTS-------
----TT---TTTS-------
----TT---TTTS-------
----TT---TTTS-------
----SS---TTTS-------
----TT---TTTS-------
----TT---TTTS-------
----TT---TTTS-------
----TT---TTTS-------
----SS--STTTS-------
----TT---TTTS-------
----TT---TTTS-------
----TT---TTTS-------
----TT---TTTS-------
----TT---TTTS-------
----TT---TTT--------
----SS---TTTS-------
----SS---TTTS-------
----TT---TTTS-------
----SS---TTTS-------
----TT---TTTS-------
----TT---TTTS-------
----TT---TTTS-------
----TT---TTTS-------
----SS---TTTS-------
----TT---TTTS-------
----TT---TTTS-------
----TT---TTTS-------
----TT---TTTS-------
----TT---TTTS-------
----TT---TTTS-------
----TT---TTTS-------
----TT---TTTS-------
----TT---TTTS-------
----TT---TTTS-------
----TT---TTTS-------
----TT---TTTS-------
----TT---TTTS-------
----TT---TTTS-------
----TT---TTTS-------
----SS---TTTS-------
----SS---TTTS-------
----SS---TTTS-------
----TT---TTTS-------
----TT---TTTS-------
----TT---TTTS-------
----TT---TTTS-------
----TT---TTTS-------
----TT---TTTS-------
----TT---TTTS-------
----TT-SSTTTS-------
----TT-S-TTTS-------
----TT---TTTS-------
----TT-S-TTTS-------
----TT---TTTS-------
----TT---TTTS-------
----TT---TTTS-------
----TT---TTTS-------
----SS---TTTS-------
----TT---TTTS-------
----TT---TTTS-------
----TT---TTTS-------
----TT---TTTS-------
----TT---TTTS-------
----TT---TTTS-------
----TT---TTTS-------
----SS---TTTS-------
----TT---TTTS-------
----SS---TTTS-------
----SS---TTTS-------
----TT---TTTS-------
----TT---TTTS-------
----TT---TTTS-------
----TT---TTTS-------
----TT---TTTS-------
----TT---TTTS-------
----SS---TTTS-------
----TT--STTTS-------
----TT---TTTS-------
----TT---TTTS-------
----TT---TTTS-------
----TT---TTTS-------
----TT---TTTS-------
----TT---TTTS-------
----TT---TTTS-------
----TT--STTTS-------
----TT---TTTS-------
----SS---TTTS-------
----TT---TTTS-------
----TT---TTTS-------
----TT---TTTS-------
----SS---TTTS-------
----TT---TTTS-------
----TT---TTTS-------
----TT---TTTS-------
----TT---TTTS-------
----TT---TTTS-------
----TT---TTTS-------
----TT---TTTS----S--
----TT---TTTS-------
----TT---TTTS-------
----TT---TTTS-------
----TT---TTTS-------
----TT---TTTS-------
----TT---TTTS-------
----TT---TTTS-------
----TT---TTTS-------
----TT---TTTS-------
----TT---TTTS-------
----TT---TTTS-------
----TT---TTTS-------
----TT---TTTS-------
----TT---TTT--------
----TT--STTTS-------
----SS---TTTS-------
----TT---TTTS-------
----TT---TTTS-------
----SS---TTTS-------
----TT---TTTS-------
---BTTB--TTTS-------
----TT---TTTS-------
----TT---TTTS-------
----TT---TTT--------
----TT---TTTS-------
----SS---TTT--------
----TT---TTTS-------
----TT---TTTS-------
----TT---TTTS-------
----SS---TTTS-------
----TT---TTTS-------
----SS---TTTS-------
----SS---TTTS-------
----SS---TTTS-------
----TT---TTTS-------
----SS---TTTS-------
----SS---TTTS-------
----SS---TTTS-------
----SS---TTTS-------
----TT---TTTS-------
----SS---TTTS-------
----SS---TTTS-------
----TT---GGGS-------
----TT---TTTS-------
----TT---TTTS-------
----SS---TTTS-------
----TT--STTTS-------
----SS---TTTS-------
----SS---TTTS-------
----SS---TTTS-------
----SS---TTTS-------
----SS---TTTS-------
----SS---TTTS-------
----TT---TTTS-------
----SS---TTTS-------
----SS---TTTS-------
----TT---TTTS-------
----TT---TTTS-------
----TT---TTTS-------
----SS---TTTS-------
----TT---TTTS-------
----TT---TTTS-------
----SS---TTTS-------
----TT---TTTS-------
----TT---TTTS-------
----SS---TTTS-------
----SS---TTTS-------
----TT---TTTS-------
----TT---TTTS-------
----SS---TTTS-------
----SS---TTTS-------
----SS---TTTS-------
----SS---TTTS-------
----TT---TTTS-------
----SS---TTTS-------
----SS---TTTS-------
----TT---TTTS-------
----TT---TTTS-------
----SS---TTTS-------
----SS---TTTS-------
----TT---TTT--------
----SS---TTTS-------
----TT---TTTS-------
----TT---TTTS-------
----SS---TTTS-------
----TT---TTTS-------
----SS---TTTS-------
----TT---TTTS-------
----TT---TTTS-------
----TT---TTTS-------
----SS---TTTS-------
----TT---TTTS-------
----TT---TTTS-------
----SS---TTTS-------
----SS---TTTS-------
----SS---TTTS-------
----SS---TTTS---S---
----SS---TTTS-------
----TT---TTTS-------
----TT---TTTS-------
----SS---TTTS-------
----TT---TTTS-------
----SS---TTTS-------
----TT---TTTS-------
----TT---TTTS-------
----TT---TTTS-------
----TT---TTTS-------
----TT---TTTS-------
----TT--STTTS-------
----SS--STTTS-------
----TT---TTTS-------
----TT---TTTS-------
----SS---TTTS-------
----TT---TTTS-------
----TT---TTTS-------
----TT---TTTS-------
----TT---TTTS-------
----SS---TTTS-------
----TT---TTTS-------
----SS---TTT--------
----SS---TTTS-------
----TT--STTTS-------
----SS---TTTS-------
----SS---TTTS-------
----SS---TTTS-------
----TT---TTTS-------
----SS---TTTS-------
----TT---TTTS-------
----SS---TTTS-------
----SS---TTTS-------
----TT--STTTS-------
----SS---TTTS-------
----TT--STTTS-------
----SS---TTTS-------
----SS---TTTS-------
----SS---TTTS-------
----SS---TTT--------
----SS---TTTS-------
----SS---TTTS-------
----SS---TTTS-------
----TT---TTTS-------
----TT---TTTS-------
----TT---TTTS-------
----SS---TTTS-------
----TT---TTTS-------
----SS---TTTS-------
----SS---TTTS-------
----SS---TTTS-------
----SS---TTTS-------
----SS---TTTS-------
----SS---TTT--------
----TT---TTTS-------
----SS---TTTS-------
----SS---TTTS-------
----SS---TTTS-------
----SS---TTTS-------
----TT--STTTS-------
----TT---TTTS-------
----TT---TTT--------
----SS---TTT--------
----TT---TTT--------
----TT---TTTS-------
----TT---TTTS-------
----SS---TTT--------
----TT---TTTS-------
----TT---TTTS-------
----SS---TTTS-------
----SS---TTT--------
----SS---TTTS-------
----SS---TTTS-------
----TT---TTTS-------
----SS---TTTS-------
----SS---TTTS-------
----SS---TTTS-------
----TT---TTTS-------
----TT---TTTS-------
----TT---TTTS-------
----TT---TTTS-------
----SS---TTTS-------
----TT---TTTS-------
----SS---TTTS-------
----TT---TTT--------
----TT---TTTS-------
----TT---TTT--------
----SS---TTT--------
----TT---TTT--------
----TT---GGGS-------
----TT---TTT--------
----TT---TTT--------
----TT--STTT--------
----TT---TTTS-------
----TT--STTT--------
----TT---TTTS--S----
----TT-S-TTT---S----
----TT--STTTS-------
----TT-SSTTTS-------
----TT---TTT---S----
----TT--STTT---S----
----TT--STTT---S----
----SS-S-TTT--------
----SS-S-TTT--------
----SS--STTT--------
----TT---TTT----S---
----TT--STTT--------
----TT---TTT--------
----TT--STTTS-------
----TT---TTT--------
----SS--STTTS-------
----TT---TTT--------
----TT--STTT--------
----SS---TTT--------
----SS-S-TTT--------
----TT---TTT--------
----TT---TTT--------
----TT---TTT--------
----TT---TTT--------
----SS---TTT--------
----TT---TTT--------
----TT---TTT--------
----SS---TTT--------
----TT---TTT--------
----TT--STTT--------
----TT---TTT--------
----TT--STTTS-------
----TT---TTT--------
----TT--STTT--------
----TT-SSTTT--------
----TT---TTT--------
----TT---TTT--------
----TT---TTTS-------
----TT---TTT--------
----TT---TTT--------
----TT---TTT--------
----TT---TTT--------
----SS--STTT--------
----TT---TTT--------
----SS---TTT--------
----TT---TTTS-------
----TT---TTT--------
----TT---TTT--------
---BTTB--TTS--------
----TT---TTS--------
----TT---TTT--------
----TT---TTT--------
----TT--STTT--------
----TT---TTT--------
----TT-S-TTT--------
----TT--STTT--------
----TT--STTT--------
----TT-S-TTT--------
----TT--STTT--------
----TT---TTT--------
----TT---TTT--------
----TT---TTT--------
----TT---TTT--------
----TT---TTT--------
----TT---TTT--------
----TT---TTT--------
----TT---TTT--------
---BTTB--TTT--------
----SS---TTT--------
----TT---TTT--------
----TT---TTT--------
----SS---TTT--------
----SS---TTT--------
----TT---TTT--------
----TT---TTT--------
----TT---TTT--------
----TT---TTT--------
----TT---TTT--------
----TT---TTT--------
----TT---TTT--------
----TT---TTT--------
----TT---TTT--------
----TT---TTT--------
----TT---TTT--------
----TT---TTT--------
----TT---TTT--------
----TT---TTT--------
----TT---TTT--------
----TT---TTT--------
----TT---TTT--------
----SS---TTT--------
----TT---TTT--------
----TT---TTT--------
----TT---TTT--------
----TT---TTTS-------
----SS---TTT--------
----TT---TTT--------
----TT---TTT--------
----SS---TTT--------
----TT---TTT--------
----TT---TTT--------
----TT---TTT--------
----TT---TTT--------
----TT--STTT--------
----SS---TTT--------
----SS---TTT--------
----SS-S-TTT--------
----SS---TTT--------
----TT--STTT--------
----TT-SSTTT--------
----TT-SSTTT--------
----SS-S-TTT--------
----TT-S-TTT--------
----TT-S-TTT-----S--
----TT-S-TTT-----S--
----TT---TTT--------
----TT---TTT--------
----TT---TTT--------
----TT---TTTS-------
----TT---TTT--------
---BTTB--TTT--------
----TT---TTT--------
----TT---TTT--------
----TT---TTT--------
----SS---TTT--------
----SS---TTT--------
----SS---TTT--------
--S-SS---TTT--------
----TT---TTT--------
----TT---TTT--------
----TT---TTT--------
----TT---TTT--------
----TT---TTTS-------
----TT---TTT--------
----TT---TTT--------
----TT---TTT--------
----TT-S-TTT--------
----TT---TTT--------
----TT---TTT--------
----TT---TTT--------
----TT-S-TTT--------
----TT---TTT--------
----TT-SSTTT--------
----TT---TTT--------
----TT-SSTTT--------
----TT-S-TTT--------
----TT---TTT--------
----TT---TTT--------
----TT---TTT--------
----SS-SSTTT--------
----TT-S-TTT--------
----SS-SSTTT--------
----SS---TTT--------
----TT--STTT--------
----TT-S-TTTS-------
----SS---TTT--------
----TT-S-TTT--------
----TT-S-TTT--------
----TT---TTT--------
----SS-S-TTT--------
----TT---TTT--------
----SS---TTT--------
----TT---TTT--------
----SS-S-TTT--------
----SS---TTT--------
----TT-S-TTT--------
----TT-S-TTT--------
----SS-S-TTT--------
----TT---TTT--------
----SS-S-TTT--------
----SS-S-TTT--------
----SS-TTTTT--------
----SS-S-TTT--------
----SS-S-TTT--------
----SS-S-TTT--------
----SS-S-TTT--------
----SS-SSTTT--------
----TT--STTT--------
----TT---TTT--------
----TT-S-TTT--------
----SS-S-TTT--------
----TT--STTT--------
----TT---TTT--------
----TT---TTT--------
----TT---TTT--------
----SS---TTT--------
----TT-S-TTT--------
----TT--STTT--------
----TT-S-TTT--------
----TT--STTT--------
----TT---TTT--------
----TT---TTT--------
----TT---TTT-----S--
----TT---TTT-----S--
----TT---TTT--------
----SS---TTT--------
----TT---TTTS----S--
----TT-S-TTT--------
----TT-S-TTT--------
----TT-S-TTT--------
----TT---TTT--------
----SS---TTT--------
----TT-S-TTT-----S--
----TT---TTTS-------
----TT---TTT-----S--
----TT-S-TTT-----S--
----SS---TTT-----TT-
----TT-S-TTT-----TT-
----TT---TTT-----TT-
----SS-S-TTT-----TT-
----SS---TTT-----TT-
----TT---TTT-----TT-
----TT----SS-----TT-
----TT-S-TTT-----S--
----TT-S-TTT-----S--
----TT-TTTTT-----S--
----TT-S-TTT-----S--
----SS-S-TTT-----S--
----TT-S-TTT-----S--
----SS-S-TTT-----S--
----TT-S-TTT-----S--
----TT-S-TTT-----S--
----SS---TTS-----TT-
----TT---TTT-----S--
----TT---TTT-----TT-
----SS---TTTS----S--
----SS---TTTS----S--
----TT---TTTS----S--
----TT---TTTS----TT-
----TT---TTTS----TT-
----TT---TTTS----S--
----TT---TTTS----S--
----TT---TTTS----S--
----SS-S-TTTS----TT-
----TT---TTTS----S--
----SS-S-TTTS----S--
----TT-S-SSSS----S--
----SS---TTTS----S--
----TT---TTTS----S--
----SS---TTTS----TT-
---STT-S-TTT-----TT-
----SS-S-TTTS----S--
-----S-S-TTT-----TT-
-----S-S-TTTS----TT-
----SS---TTTS----S--
----SS---TTTS----S--
----SS---TTTS----TT-
----SS---TTTS----S--
----TT---TTTS----S--
-----S---TTTS----S--
----SS---TTTS----TT-
----SS---TTTS----S--
----SS---TTTS----S--
----SS---TTTS----S--
----SS---TTTS----S--
----TT---TTTS----S--
----SS---TTTS----TT-
----SS---TTTS----S--
----SS---TTTS----TT-
----TT---TTTS----TT-
----SS---TTTS----S--
----SS---TTTS-------
--S--S---TTTS----S--
----SS---TTTS-------
-----S---TTTS-------
--S--S---TTTS----S--
-----S---TTT--------
-----S---TTTS-------
-----S---TTT--------
-----S---TTTS-------
-----S---TTT--------
----SS---TTTS----TT-
-----S---TTTS----S--
----SS---TTT-----S--
-----S---TTT-----TT-
-----S---TTTS----TT-
-----S---TTTS----S--
-----S---TTT-----S--
-----S---TTT-----S--
-----S-SSTTTS----S--
-----S-SSTTTS----S--
-----S---TTT-----S--
-----S-S-TTT--------
-----S-S-TTT-----S--
-----S-TTTTT-----S--
-----S-TTTTTS----S--
-----S---TTT-----TT-
-----S-S-TTT-----TT-
-----S-S-TTT-----TT-
-----S-S-TTT-----TT-
-----S-S-TTT-----TT-
----SS---TTTS----S--
----TT---TTT-----TT-
----TT---TTTS----S--
----SS-S-TTTS----TT-
----SS---TTTS----S--
----SS---TTTS----TT-
----SS---TTTS----TT-
----SS---TTTS----TT-
----SS-SSTTTS----TT-
----SS---TTTS----S--
----SS-SSTTTS----TT-
----SS-TTTTTS----TT-
----SS-SSTTT-----TT-
----SS--STTT-----TT-
----SS---TTT-----TT-
----TT---TTT-----TT-
----SS-S-TTTS----TT-
----TT-S-TTT-----TT-
----SS-TTTTT-----TT-
----SSSSSTTT-----TT-
----SS-SSTTT-----S--
----TT---TTT-----TT-
----SS-S-TTT-----TT-
----TT-S-TTT-----S--
----TT-S-TTTS----TT-
----SS---TTTS----S--
----TT-S-TTT-----S--
----SSSTTTTT--------
----SSSTTTTT-----S--
----SSSTTTTT-----TT-
----TT--STTT-----S--
----TT---TTT-----TT-
----TT--STTT-----TT-
----TT--STTTS----TT-
----SS--STTTS----TT-
----TT---TTTS----S--
----TT-S-TTT-----TT-
----SS-SSTTTS----S--
----TT-SSTTTS-------
----TT--STTT-----S--
---BTTBSSTTT-----S--
----TT---TTTS----S--
----TT---TTT-----S--
----TT-SSTTT-----S--
----SS---TTT-----S--
----TT--STTT-----S--
----TT--STTT--------
----TT---TTT-----S--
----TT---TTT-----S--
----TT-S-TTT-----S--
----TT---TTT-----S--
----SS---TTTS----S--
----TT---TTT-----TT-
----TT---TTT--------
----TT---TTTS----S--
----TT--STTTS-------
----TT---TTT-----S--
----TT---TTT-----S--
----TT---TTT-----S--
----SS---TTT-----S--
----TT-S-TTT-----S--
----TT---TTT-----S--
----TT---TTT-----S--
----TT---TTT-----S--
----TT---TTTS----S--
----TT--STTTS----S--
----TT---TTT--------
----TT--STTTS----S--
----TT---TTT-----S--
----TT--STTT--------
----TT---TTTS-------
----TT-S-TTT--------
----TT---TTTS----S--
----TT---TTT--------
----TT--STTT-----S--
----TT---TTTS-------
----TT---TTTS-------
----TT---TTT--------
----TT---TTT--------
----TT---TTT--------
----TT---TTTS-------
----TT-S-TTTS----S--
----TT-SSTTT-----S--
----SS---TTT--------
----TT---TTT--------
----TT---TTT--------
----TT---TTT--------
----TT---TTT--------
----TT---TTT--------
----TT---TTT--------
----SS---TTT--------
----TT---TTT--------
----TT-S-TTT--------
----SS---TTT--------
----TT--STTTS-------
----SS-SSTTT--------
----SS-SSTTT--------
----SS---TTT--------
----SS---TTT--------
----SS-S-TTTS-------
----SS-S-TTTS-------
----SS-S-TTTS-------
----SS-SSTTT--------
----SS-S-TTS--------
----SS-SSTTT--------
----SS-S-TTT--------
----SS-TTTTT--------
----SS-S-TTS--------
----SS---TTT--------
----SS-S-TTT--------
----TT-S-TTTS-------
---SSS---TTTS-------
--SSSS-S-TTTS-------
----SS-S-TTT--------
----SS-TTTTT--------
---SSS--STTS--------
--SSSS-S-TTT--------
--SS-S-S-TTT--------
--S--S---TTT--------
--SSSS---TTT--------
--SSSS-S-TTS--------
--SSSS---TTT--------
--SSSS-S-TTTS-------
--SSSS--STTT--------
--SSSS-SSTTTS-------
--SSSS---TTTS-------
--SSSS---TTTS-------
--SSTT---TTT--------
--SSSS---TTTS-------
--SSSS---TTT-----S--
--SS-S-TTTTT-----S--
--SSSS---TTT--------
--S-TT---TTT--------
--SSSS---TTT--------
--SSSS---TTT--------
--S-SS--STTT--------
--SSSS-S-TTT--------
--SSSS---TTT--------
--SSTT-S-TTT--------
--SSTT-S-TTT--------
--SSTT---TTT--------
--SSSS-S-TTT--------
--SSSS-SSTTT--------
--SS-S-S-TTT--------
--S--S-S-TTT--------
-----S---TTT--------
--S-SS-S-TTS--------
--S-SS---TTT--------
----SS-S-TTT--------
--SSSS-TTTTT--------
--SSSS-TTTTT--------
--S-SS-S-TTT--------
--SSTT-TTTTT--------
--SSSS---TTT--------
--SSSS--STTT--------
---SSS-S-TTT--------
--SSSS---TTT--------
--SSSS---TTT--------
--SSSS-S-TTT--------
--SSSS---TTT--------
--SSSS---TTT--------
--SSSS---TTT--------
--SSSS---TTT--------
---SSS-SSTTT--------
--SSTT-S-TTT--------
--SS-S---TTT--------
--SSSS---TTT--------
--SSSS-SSTTS-----S--
--SSSS-TTTTTS-------
--SSSS--STTT--------
---SSS--STTT--------
---SSS---TTT--------
--SSSS---TTT--------
--SSSS---TTT--------
----SS---TTT--------
----SS--STTT--------
--S-SS--STTT--------
---SSS---TTT--------
-----S--STTT--------
--SSSS--SGGG--------
--S--S-S-TTT--------
--SSSS---TTT--------
--SSSS---TTT--------
--SSSS---TTTS-------
--S-SS-S-TTT--------
--SSSS---TTT-----S--
--SS-S--STTT-----S--
--SSSS---TTT--------
--SS-S-S-TTTS-------
--SS-S---TTT--------
--SSSS---TTT--------
---STT---TTT--------
--SSSS---TTT--------
--SSTT---TTT--------
--SSTT---TTT--------
--SSSS---TTTS-------
--SSTT---TTTS-------
--SSTT---TTT-----TT-
--SSSS---TTT--------
--SSTT---TTTS-------
--SSSS---TTTS-------
--SSTT---TTT--------
--SSTT---TTT--------
--SSTT---TTT--------
--SSTT---TTT--------
--SSTT---TTT--------
--SSSS---TTT--------
--SSSS---TTT--------
--SSTT---TTTS-------
--SSTT---TTTS-------
---STT---TTTS-------
--SSSS---TTT--------
---STT---TTT--------
---STT--STTTS-------
---STT---TTT-----S--
--SSTT---TTT--------
---STT--STTT--------
---SSS---TTT--------
---STT---TTT-----S--
--SSSS---TTT--------
--SSSS---TTT-----S--
---SSS---TTTS-------
--SSSS---TTT--------
---SSS---TTT--------
--SSSS---TTT--------
---STT---TTTS----S--
---STT---TTT-----S--
---STT---TTT--------
--SSTT--STTT--------
--SSTT---TTT--------
---STT---TTT--------
---STT--STTTS-------
--SSTT--STTTS-------
--SSTT---TTTS-------
--SSTT---TTTS-------
--SSTT---TTTS-------
---STT---TTT--------
---STT---TTT--------
--SSTT---TTT--------
--SSTT---TTTS----S--
--SSTT---TTT-----S--
--SSTT---TTT--------
---STT---TTT--------
--SSTT---TTT--------
--SSTT--STTTS-------
--SSTT-S-TTTS-------
---STT---TTTS-------
---STT--STTT--------
---STT---TTT--------
--SSTT---TTT--------
---STT---TTT--------
---STT---TTT--------
---STT---TTT--------
---STT---TTT-----S--
---STT---TTTS-------
----TT--STTT--------
---STT---TTTS-------
---STT---TTT-----S--
---STT---TTT--------
---STT--STTTS-------
---STT---TTT--------
---SSS---TTT--------
---STT---TTT--------
---STT---TTT--------
---STT---TTT--------
---SSS---TTT--------
---SSS---TTTS-------
---SSS---TTT-----S--
---STT---TTT--------
---STT---TTTS-------
---SSS---TTTS----S--
---SSS---TTT-----S--
---STT---TTT-----S--
---STT---TTT-----S--
---STT---TTTS----S--
---STT---TTTS----S--
---STT---TTT--------
---STT---TTTS-------
---STT---TTT--------
---SSS---TTT-----S--
---STT---TTTS----S--
---STT---TTTS----S--
---STT---TTTS----S--
--SSTT---TTT-----S--
--SSTT--STTT-----TT-
--SSSS--STTT-----S--
--SSSS---TTT--------
--SSSS---TTT--------
--SSTT---TTT--------
---STT---TTT--------
---STT---TTT--------
---SSS---TTT--------
----TT---TTT--------
---STT---TTT-----S--
---STT---TTS--------
---SSS---TTT--------
---STT---TTT-----S--
---SSS---TTT--------
---STT---TTT--------
---STT---GGG--------
---STT---TTT--------
---STT---TTT--------
---SSS---TTT--------
---SSS---TTT--------
--SSSS---TTT--------
---SSS---GGG--------
---SSS---TTT-----S--
---SSS---TTT--------
---SSS---TTT--------
---STT---TTTS-------
---STT---TTS--------
---STT---TTTS-------
---STT---TTTS-------
---SSS---TTTS-------
---STT---TTTS-------
---STT---TTT--------
---STT---TTT--------
---SSS---TTT--------
---SSS---TTT--------
--SSSS---TTT--------
---STT---TTT--------
---SSS---TTT--------
---STT---TTT--------
---STT---TTT--------
---SSS---TTT--------
---SSS---TTT--------
---STT---TTT--------
---SSS---TTTS-------
---SSS---TTTS-------
---SSS---TTTS-------
---SSS---TTTS-------
---SSS---TTTS-------
---SSS---TTTS-------
---SSS---TTTS-------
---STT--STTTS-------
---STT---TTTS-------
---SSS---TTTS-------
---SSS---TTT--------
--SSSS---TTTS-------
---SSS---TTTS-------
---SSS---TTT--------
---SSS---TTTS-------
---SSS---TTTS-------
---STT---TTT--------
---SSS---TTTS-------
---SSS---TTTS-------
---SSS---TTT--------
---SSS---TTT--------
---STT--STTTS-------
---STT---TTT--------
---SSS---TTTS-------
---SSS---TTTS-------
---SSS---TTTS-------
---STT---TTT--------
---SSS---TTT--------
---STT---TTT--------
---SSS---TTT--------
---STT---TTTS-------
---SSS-SSTTTS-------
---STT--STTTS-------
---SSS---TTTS-------
--SSSS-SSTTTS-------
---SSS---HHHH-------
---SSS---TTTS-------
---SSS--STTTS-------
---SSS-SSTTT--------
---SSS-S-TTTS-------
---SSS---TTT--------
---SSS-S-TTTS-------
---SSS-SSTTT--------
---SSS-S-TTTS-------
---SSS-S-TTTS-------
---SSS--STTTS-------
---SSS-S-TTTS-------
---STT-S-TTT--------
--SSSS-SSTTTS-------
--SSSS-SSTTTS-------
--SSTT-SSTTTS-------
--SSSS-SSTTTS-------
--SSTT-SSTTTS-------
---SSS-SSTTTS-------
--SSSS-SSTTTS-------
--SSTT-SSTTT--------
--SSSS-S-TTTS-------
--SSTT-SSTTTS-------
--SSSS-SSTTT--------
---SSS-SSTTTS-------
--SSTT-SSTTTS-------
---STT-SSTTTS-------
--SSTT-SSTTTS-------
---SSS--STTTS-------
---SSS-SSTTTS-------
---SSS-SSTTTS-------
---SSS-SSTTTS-------
---SSS-S-TTTS-------
---SSS-S-TTTS-------
---STT--STTTS-------
---SSS-SSTTTS-------
---SSS-SSTTTS-------
--SSSS-SSTTTS-------
--SSSS-SSTTTS-------
--SSSS-SSTTTS-------
--SSSS-S-TTTS-------
--SSSS-SSTTTS-------
--SSTT-S-TTTS-------
--SSSS-SSTTTS-------
--SSTT-SSTTTS-------
--SSTT-SSTTTS-------
--SSTT-SSTTTS-------
---STT--STTTS-------
--SSTT-SSTTT--------
--SSTT-SSTTTS-------
--SSTT-SSTTTS-------
--SSTT-SSTTT--------
--SSTT-SSTTTS-------
--SSTT-S-TTT--------
--SSTT-SSTTTS-------
--SSTT---TTTS-------
--SSSS-SSTTTS-------
--SSTT-SSTTTS-------
--SSTT-SSTTTS-------
--SSTT-S-TTTS-------
--SSTT-SSTTT--------
--SSTT-SSTTTS-------
--SSTT-SSTTT--------
--SSTT-S-TTT--------
--SSTT-S-TTT--------
--SSTT-S-TTT--------
--SSTT-S-TTT--------
--SSTT---TTTS-------
--SSTT---TTT--------
--SSTT---TTT--------
--SSTT---TTT--------
--SSTT--STTT--------
--SSTT--STTT--------
--SSTT---TTT--------
---STT--STTT--------
---STT---TTT--------
---STT---TTT--------
---STT--STTT--------
--SSTT---TTT--------
--SSTT---TTT--------
---STT--STTT--------
--SSTT---TTT--------
--SSTT--STTT--------
--SSTT--SGGG--------
--SSTT---TTT--------
---STT---TTT--------
--SSTT---TTT--------
--SSTT--SGGG--------
--SSTT-SSTTT--------
--SSTT---TTT--------
---STT--STTT--------
--SSTT---TTS--S-----
--SSTT---TTT--------
---SSS---TTT--------
---STT--STTT--------
--SSTT--STTT--------
---STT-SSTTS--------
--SSTT--STTT--------
--SSTT-SSTTT--------
---STT--STTS--------
--SSTT--STTT--------
--SSTT--STTTS-------
--SSTT-SSTTT--------
--SSTT-SSTTT--------
---STT--STTT--------
--SSTT-SSTTT--------
--SSTT--STTT--------
--SSTT-SSTTT--------
--SSTT--STTT--------
--SSTT-SSTTT--------
--SSTT--STTT--------
--SSTT---TTT--------
--SSSS--STTT--------
--SSTT-SSTTT--------
---STT--STTT--------
--SSSS--STTT--------
--SSTT---TTT--------
--SSTT---TTT--------
--SSSS---TTT--------
---STT---TTT--------
--SSSS--STTT--------
--SSSS---TTT--------
--SSTT--STTT--------
--SSTT---TTT--------
---STT--STTT--------
---STT--STTT--------
--SSSS--STTT--------
--SSSS--STTTS-------
--SSSS--STTT--------
---STT--STTT--------
---STT--STTT--------
---STT--STTT--------
---SSS--STTT--------
---SSS---TTT--------
---STT---TTT--------
--SSTT---TTT--------
--SSTT--STTS--------
--SSTT---TTT--------
--SSTT--STTT--------
--SSTT--STTT--------
--SSTT---TTT--------
--SSSS---TTT--------
--SSSS--STTTS-------
--SSTT---TTTS-------
--SSTT---TTTS-------
--SSSS--STTTS-------
--SSTT---TTTS-------
--SSTT---TTTS-------
--SSSS--STTTS-------
--SSTT---TTTS-------
--SSTT---TTT--------
--SSTT---TTTS-------
--SSTT---TTT--------
--SSSS--STTT--------
--SSTT--STTTS-------
--SSSS---TTTS-------
--SSTT--STTTS-------
---STT--STTTS-------
--SSTT--STTT--------
--SSTT--STTTS-------
--SSTT---TTTS-------
--SSTT--STTTS-------
--SSTT--STTTS-------
--SSTT--STTTS-------
--SSTT--STTTS-------
--SSTT--STTTS-------
--SSTT---TTT--------
--SSTT--STTT--------
--SSTT--STTTS-------
--SSTT--STTTS-------
--SSSS--STTTS-------
--SSTT--STTT--------
--SSTT--STTTS-------
--SSTT--STTTS-------
--SSTT--STTT--------
--SSTT--STTTS-------
--SSTT--STTTS-------
--SSSS--STTT--------
--SSTT--STTTS-------
--SSTT--STTTS-------
--SSSS--STTTS-------
--SSTT--STTTS-------
--SSTT--STTTS-------
--SSTT--STTTS-------
--SSTT--STTTS-------
--SSSS---TTTS-------
--SSTT--STTTS-------
--SSSS---TTTS-------
--SSTT---TTTS-------
--SSSS---TTTS-------
--SSSS--STTT--------
--SSTT---TTT--------
--SSSS---TTT--------
--SSTT--STTS--------
--SSTT--STTT--------
--SSSS---TTTS-------
--SSSS--STTTS-------
--SSSS--STTTS-------
--SSSS--STTT---S----
--SSSS--STTTS-------
--SSSS--STTTS--S----
--SSSS--STTTS--S----
--SSTT---TTTS--S----
--SSSS---TTTS-------
--SSTT---TTTS--S----
---STT---TTTS-------
---STT---TTTS-------
--SSTT---TTTS-------
---STT---TTTS-------
---STT---TTTS-------
---STT---TTTS-------
---STT--STTTS-------
---STT--STTTS-------
---SSS--STTTS-------
---STT--STTTS-------
---STT--STTTS-------
---STT---TTT--------
---SSS--STTTS-------
---SSS---TTTS-------
---STT---TTTS-------
---STT---TTT--------
---STT--STTT--------
---STT---TTTS-------
---STT---TTTS-------
---STT--STTTS-------
---STT--STTT--------
---STT---TTT--------
---STT---TTT---S----
---SSS----SSS--S----
---SSS---TTT---S----
---STT---TTT--------
---STT--STTT---S----
---STT---TTT--------
---SSS---TTT--------
---SSS---TTTS-------
---STT---TTTS-------
---SSS--STTTS-------
---STT--STTTS-------
---STT---TTTS-------
---STT---TTTS-------
---STT---TTT--------
---STT---TTT--------
---STT--S-SSS-------
---SSS--STTT---S----
---STT---TTTS-------
---STT---TTTS-------
---STT---TTT--------
---STT--STTTS-------
---STT--STTTS-------
---STT--STTTS-------
---STT---TTT--------
---STT--STTT--------
---STT--STTTS-------
---STT---TTTS-------
---STT---TTTS-------
---SSS---TTTS-------
---STT---TTTS-------
---STT---TTTS-------
---STT--STTT--------
---STT---TTTS-------
---SSS--STTTS-------
---STT---TTT--------
---STT---TTTS-------
---STT--STTT--------
---STT--STTTS-------
---STT--STTTS-------
---STT--STTTS-------
---STT--STTTS-------
---SSS--STTTS-------
---STT---TTTS-------
---STT---TTTS-------
---STT---TTTS-------
---SSS--STTTS-------
---STT---TTT--------
---STT--STTT---S----
---STT--STTTS-------
---STT--STTTS--S----
---STT--STTTS--S----
---STT--STTTS--S----
---STT--STTTS--S----
---STT---TTTS--S----
---STT--STTTS--S----
---STT--STTT---S----
---STT--STTT---S----
--SSTT--STTTS-------
---STT--STTT---S----
---STT--STTTS--S----
---STT--STTTS-------
---STT--STTT---S----
---STT--STTTS-------
---STT---TTT--------
--SSTT---TTTS-------
--SSTT---TTTS-------
--SSTT--STTTS-------
--SSTT---TTT--------
--SSTT--STTTS-------
--SSTT--STTTS-------
--SSSS---TTTS-------
--SSSS--STTTS-------
--SSTT--S-SSS-------
--SSSS--S-SSS-------
--SSSS---TTTS-------
--SSTT----SS--------
--SSSS----SS--------
--SSTT----SS--------
--SSTT----SS--------
--SSSS--S-SSS-------
--SSTT--S-SSS-------
--SSTT---TTTS-------
--SSSS--S-SSS-------
--SSTT--S-SS--------
--SSTT--S-SSS-------
--SSTT--S-SS--------
--SSTT--S-SSS-------
--SSTT----SS--------
--SSTT---TTT--------
--SSTT----SSS-------
--SSTT--S-SS--------
--SSSS----SS--------
--SSTT----SSS-------
---STT----SSS-------
---SSS----SSS-------
--SSTT----SS--------
--SSSS----SSS-------
---STT----SSS-------
--SSTT----SS--------
---STT----SS--------
--SSTT----SS--------
---SSS----SSS-------
---STT--S-SSS-------
--SSTT--S-SSS-------
--SSSS----SS--------
--SSTT----SSS-------
--SSTT----SSS-------
---STT----SS--------
--SBTTB---SS--------
--SSTT----SSS-------
--SSTT----SS--------
--SSTT----SSS-------
--SSTT----SS--------
--SSSS----SSS-------
--SSSS----SS--------
---STT----SSS-------
---STT---TTTS-------
---STT----SS--------
--SSSS--S-SSS-------
---STT--S-SSS-------
---SSS----SS--------
---STT----SS--------
---STT--S-SS--------
---STT--S-SS--------
---SSS--S-SS--------
---STT--S-SS--------
---SSS----SS-----S--
---STT--S-SS-----S--
---SSS--S-SS-----S--
---SSS----SSS-------
---SSS----SS--------
---STT----SS--------
---STT----SS--------
---SSS----SS--------
--SSTT----SSS----S--
---STT---TTSS-------
---STT--S-SSS-------
---STT--S-SSS-------
---SSS--S-SSS-------
---STT--STTTS-------
---STT----SSS-------
--SSSS----SSS-------
--SSTT--S-SSS-------
---SSS----SSS-------
---SSS----SSS-------
---STT----SSS-------
---SSS----SS-----S--
---SSS----SSS-------
---STT----SSS-------
--TTTT--S-SS--------
---STT--S-SSS-------
---SSS--S-SSS-------
---SSS----SSS-------
---STT--S-SSS-------
--SSSS----SS--------
--SSTT----SS--------
---STT----SSS-------
---STT--S-SS--------
---STT----SSS-------
---SSS--S-SS--------
---STT--S-SSS-------
---SSS--STTTS-------
---SSS--S-SSS-------
---STT--S-SS--------
---STT----SS--------
---STT--S-SS--------
---STT--S-SSS-------
--SSTT--S-SSS-------
---STT--S-SSS-------
---SSS--S-SSS-------
---STT--S-SSS-------
---STT--STTT--------
---STT--STTTS-------
---SSS--STTT--------
---STT--STTTS-------
---STT--STTTS-------
---STT--STTTS-------
---SSS--STTTS-------
---STT--STTT--------
---SSS--STTTS-------
---STT--STTTS-------
---SSS--STTT--------
---STT--STTTS-------
---STT--STTTS-------
---SSS--STTTS-------
---SSS--STTT--------
---SSS--STTT--------
---STT--STTTS-------
---STT--STTTS-------
---STT--STTTS-------
---SSS--STTTS-------
---STT--STTTS-------
---SSS--STTTS-------
---SSS--STTT--------
---SSS--STTTS-------
---SSS--STTTS-------
--SSSS-TTTTTS-------
--SSSS-TTTTTS-------
--SSSS-TTTTTS-------
--SSSS-TTTTTS-------
---STT-TTTTTS-------
--SSSS-TTTTTS-------
---SSS-TTTTTS-------
---STT-TTTTTS-------
---SSS-TTTTTS-------
--SSSS-TTTTTS-------
--SSTT-TTTTTS-------
--SSSS-TTTTTS-------
--SSSS-TTTTT--------
--SSSS-TTTTTS-------
---STT-TTTTTS--S----
---SSS-TTTTTS-------
--SSSS-TTTTTS-------
--SSTT-TTTTTS-------
--SSSS-TTTTTS-------
---STT-TTTTTS-------
---STT-TTTTTS-------
---SSS-TTTTT--------
--SSTT-TTTTTS-------
--SSTT-TTTTTS-------
--SSTT-TTTTTS-------
---SSS-TTTTTS-------
--SSTT-TTTTTS-------
--SSSS-TTTTTS-------
--SSTT-TTTTTS-------
--SSTT-TTTTTS-------
--SSSS-TTTTTS-------
---SSS-TTTTTS-------
---SSS-TTTTTS-------
---SSS-TTTTTS-------
--SSSS-TTTTTS-------
---SSS-TTTTTS-------
---SSS-TTTTTS-------
---SSS-TTTTTS-------
---STT-TTTTTS-------
--SSTT-TTTTT--------
---SSS-TTTTTS-------
---STT-TTTTTS-------
--SSTT-TTTTTS-------
---STT-TTTTTS-------
---STT-TTTTTS-------
--SSSS-TTTTTS-------
--SSTT-TTTTTS-------
---SSS-TTTTTS-------
---STT-TTTTTS-------
--SSTT-TTTTTS-------
---STT-TTTTTS-------
---STT-TTTTTS-------
--SSSS-TTTTTS-------
---SSS-TTTTTS-------
--SSTT-TTTTTS-------
---STT-TTTTTS-------
---SSS-TTTTTS-------
--SSSS-TTTTT--------
---STT-TTTTTS-------
---SSS-TTTTTS-------
---SSS-TTTTTS-------
---STT-TTTTTS-------
---STT-TTTTTS-------
---STT-TTTTTS-------
---STT-TTTTT--------
--SSSS-TTTTTS-------
--SSSS-TTTTTS-------
--SSTT-TTTTTS-------
--SSSS-TTTTTS-------
---STT-TTTTTS-------
---SSS-TTTTTS-------
--SSSS-TTTTT--------
--SSSS-TTTTT--------
--SSTT-TTTTTS-------
--SSTT-TTTTTS-------
--SSSS-TTTTTS-------
--SSSS-TTTTTS-------
---SSS-TTTTTS-------
--SSTT-TTTTTS-------
--SSSS-TTTTTS-------
---SSS-TTTTTS-------
---STT-TTTTTS-------
---SSS-TTTTTS-------
---SSS-TTTTTS-------
---SSS-TTTTTS-------
--SSSS-TTTTTS-------
--SSTT-TTTTTS-------
---STT-TTTTTS-------
--SSSS-TTTTTS-------
--SSTT-TTTTTS--S----
---SSS-TTTTTS--S----
--SSTT-TTTTTS--S----
--SSSS-TTTTTS--S----
--SSSS-TTTTTS--S----
---STT-TTTTTS-------
---SSS-TTTTTS--S----
--SSSS-TTTTTS--S----
---STT-TTTTTS--S----
---STT-TTTTTS--S----
---STT-TTTTTS--S----
---SSS-TTTTT---S----
--SSSS-TTTTTS-------
--SSSS-TTTTT--------
--SSTT-TTTTTS-------
---STT-TTTTT--------
--SSSS-TTTTTS-------
---STT-TTTTT--------
---STT-TTTTT--------
---STT-TTTTT--------
---STT-TTTTT--------
--SSTT-TTTTT--------
--SSTT-TTTTTS-------
---SSS-TTTTTS-------
--SSTT-TTTTTS-------
---STT-TTTTTS-------
--SSSS-TTTTT--------
--SSSS-TTTTTS-------
--SSSS-TTTTTS-------
--SSTT-TTTTTS-------
---STT-TTTTTS-------
--SSTT-TTTTT--------
--SSTT-TTTTTS-------
--SSTT-TTTTTS-------
--SSSS-TTTTTS-------
--SSSS-TTTTTS-------
--SSSS-TTTTTS-------
---SSS-TTTTTS-------
--SSSS-TTTTTS-------
---STT-TTTTTS-------
--SSSS-TTTTTS-------
--SSTT-TTTTTS-------
---SSS-TTTTTS-------
--SSTT-TTTTTS-------
--SSSS-TTTTTS-------
---SSS-TTTTTS-------
---STT-TTTTTS-------
---SSS-TTTTT--------
--SSSS-TTTTTS-------
--SSSS-TTTTTS-------
--SSSS-TTTTTS-------
--SSTT-TTTTTS-------
--SSTT-TTTTTS-------
--SSSS-TTTTTS-------
---SSS-TTTTTS-------
---SSS-TTTTTS-------
---STT-TTTTTS-------
--SSTT-TTTTTS-------
--SSTT-TTTTTS-------
--SSSS-TTTTTS-------
--SSTT-TTTTTS-------
--SSSS-TTTTTS-------
--SSSS-TTTTTS-------
--SSSS-TTTTT--------
--SSTT-TTTTTS-------
--SSTT-TTTTTS-------
--SSTT-TTTTTS-------
--SSTT-TTTTTS-------
--SSTT-TTTTTS-------
--SSSS-TTTTTS-------
--SSSS-TTTTT--------
---STT-TTTTTS-------
--SSSS-TTTTTS-------
---SSS-TTTTTS-------
--SSSS-TTTTTS-------
---SSS-TTTTTS-------
--SSSS-TTTTTS-------
--SSSS-TTTTTS-------
--SSTT-TTTTTS-------
--SSSS-TTTTTS-------
--SSTT-TTTTTS-------
---STT-TTTTTS-------
---STT-TTTTTS-------
--SSTT-TTTTTS-------
---STT-TTTTTS-------
---STT-TTTTTS-------
---SSS-TTTTT--------
---STT-TTTTTS-------
---SSS-TTTTTS-------
---STT-TTTTTS-------
--SSTT-TTTTTS-------
---SSS-TTTTTS-------
---SSS-TTTTTS-------
---STT-TTTTTS-------
---SSS-TTTTTS-------
---STT-TTTTTS-------
---SSS-TTTTT--------
---SSS-TTTTTS-------
---SSS-TTTTTS-------
--SSSS-TTTTTS-------
---SSS-TTTTTS-------
---SSS-TTTTT--------
--SSSS-TTTTT--------
---SSS-TTTTT--------
---STT-TTTTT--------
--SSTT-TTTTTS-------
--SSTT-TTTTT--------
--SSTT-TTTTTS-------
--SSSS-TTTTTS-------
--SSTT-TTTTTS-------
--SSSS-TTTTTS-------
---SSS-TTTTTS-------
--SSSS-TTTTTS-------
---SSS-TTTTTS-------
---STT-TTTTTS-------
---STT-TTTTT--------
--SSSS-TTTTT--------
---SSS-TTTTT---S----
---SSS-TTGGGS-------
---SSS-TTTTT--------
--SSSS-TTGGG--------
---SSS-TTTTS--------
--SSSS-TTGGG--------
--SSSS-TTTTT--------
---SSS-TTGGG--------
--SSTT-TTGGG--------
--SSTT-TTGGGS-------
--SSSS-TTTTTS-------
--SSSS-TTGGG--------
--SSTT-TTTTT--------
--SSTT-TTTTT--------
--SSSS-TTTTT--------
--SSTT-TTGGGS-------
--SSTT-TTGGGS-------
--SSSS-TTTTTS-------
--SSSS-TTGGG--------
---SSS-TTTTTS-------
--SSSS-TTTTTS-------
--SSTT-TTTTTS-------
--SSTT-TTTTT--------
---STT-TTTTTS-------
--SSSS-TTTTT--------
--SSSS-TTTTT--------
--SSSS-TTTTT--------
---SSS-TTTTS--------
--SSSS-TTTTS--------
--SSTT-TTTTT--------
--SSTT-TTTT---------
--SSSS-TTTTT--------
--SSSS-TTTT---------
--SSSS-TTTT---------
--SSTT-TTTTS--------
--SSTT-TTTTT--------
--SSSS-TTTTT--------
--SSSS-TTTT---------
--SSTT-TTTTS--------
--SSSS-TTTTT--------
--SSSS-TTTTS--------
--SSSS-TTTTS--------
--SSSS-TTSSS--------
--SSSS-TTSS---------
--SSSS-TTSS---------
--SSSS-TTSSS--------
--SSSS-TTSS---------
--SSSS-TTSSS--------
--SSSS-TTSSS--------
--SSTT-TTSSS--------
--SSSS-TTSSS--------
--SSTT-TTSS---------
--SSSS-TTSS---------
--SSSS-TTSSS--------
--SSTT-TTSSS-----S--
---SSS-TTSS---------
--SSTT-TTSS---------
--SSSS-TTSS---------
--SSSS-TTSS---------
--SSSS-TTSS---------
--SSSS-TTSS---------
--SSTT-TTSS---------
--SSSS-TTSS---------
--SSTT-TTSS---------
--SSSS-TTSS------S--
--SSSS-TTSS---------
--SSSS-TTSS---------
--SSSS-TTSS---------
--SSTT-TTSS---------
--SSSS-TTSS-----SS--
--SSTT-TTSS-----S---
--SSSS-TTSS---------
--SSSS-TTSS-----SS--
--SSSS-TTSS------S--
--SSSS-TTSS-----SS--
--SSSS-TTSS-----SS--
--SSSS-TTSS-----SS--
--SSTT-TTSS------S--
--SSSS-TTSS------S--
--SSSS-TTSS------S--
--SSSS-TTSS------S--
--SSSS-TTSS------S--
--SSSS-TTSS------S--
--SSTT-TTSSS----SS--
--SSSS-TTSS-----SS--
--SSSS-TTSS-----SS--
--SSSS-TTSS-----SS--
--SSTT-TTSS-----SS--
--SSSS-TTSS-----SS--
--SSSS-TTSS-----SS--
--SSSS--SSSS----SS--
--SSSS-TTSS------S--
--SSTT-TTSS------S--
--SSTT-TTSS-----SS--
--SSSS--SSSS----SS--
--SSTT--SSSS-----S--
--SSSS-TTSS------S--
--SSSS-TTSS-----SS--
---STT-TTSS------S--
--SSSS-TTSS-----SS--
--SSTT-TTSS-----SS--
--SSTT-TTSSS----SS--
--SSTT-TTSS-----SS--
--SSSS-TTSS-----SS--
--SSSS-TTSS-----SS--
--SSSS--SSS-----SS--
--SSSS-TTSSS----SS--
--SSTT-TTSS-----SS--
--SSSS-TTSS------S--
--SSTT-TTSS------S--
--SSSS-TTSS-----SS--
--SSSS-TTSSS-----S--
--SSSS-TTSS------S--
--SSSS-TTSS-----SS--
--SSSS-TTSS-----SS--
--SSSS-TTSS-----SS--
--SSTT-TTSS-----SS--
--SSSS-TTSS-----SS--
---SSS-TTSS-----SS--
---STT-TTSS-----SS--
--SSSS-TTSS-----SS--
---SSS-TTSS------S--
---SSS-TTSS-----SS--
--SSSS-TTSS-----SS--
---STT-TTSSS----SS--
--SSSS-TTSS------S--
--SSTT-TTSSS-----S--
---STT-TTSS-----SS--
--SSSS-TTSSS-----S--
--SSSS-TTSS-----SS--
--SSTT-TTSS-----SS--
---SSS-TTSS------S--
--SSSS-TTSSS-----S--
--SSTT-TTSSS----SS--
--SSTT-TTSS-----SS--
--SSSS-TTSS-----SS--
--SSSS-TTSS-----SS--
--SSSS-TTSS-----SS--
--SSSS-TTSS-----SS--
--SSTT-TTSS-----SS--
--SSTT-TTTT------S--
--SSTT-TTSS------S--
--SSTT-TTSS------S--
--SSSS-TTSS-----SS--
--SSTT-TTSS-----SS--
---SSS-TTSS-----SS--
--SSTT-TTSS------S--
--SSSS-TTSS------S--
--SSTT-TTSS------S--
--SSTT-TTSS------TT-
--SSTT-TTSS------S--
---SSS-TTSS------S--
--SSSS-TTSS------S--
---STT-TTSS------S--
---STT-TTSS-----STT-
--SSSS-TTSS-----S---
---STT-TTSS-----S---
---STT-TTSS-----S---
--SSSS-TTSS-----S---
--SSSS-TTSS-----S---
--SSTT-TTSS-----S---
--SSSS-TTSS-----S---
---SSS-TTSS---------
---SSS-TTSS---------
--SSTT-TTSS---------
---SSS-TTSS------S--
--SSTT-TTSS---------
--SSSS-TTSS------S--
---SSS-TTSS------TT-
--SSTT-TTSS------S--
--SSSS-TTSS------S--
---STT-TTSS------S--
--SSSS-TTSS------S--
--SSTT-TTSS---------
--SSSS-TTSS---------
--SSSS-TTSS---------
---STT-TTSSS-----TT-
---STT-TTSSS-----TT-
--SSTT-TTSS------S--
---SSS-TTSS------TT-
--SSSS-TTSS------TT-
---STT-TTSS------S--
--SSSS-TTSS------S--
---STT--SSS------TT-
---STT-TTSS------TT-
---STT-TTSS------TT-
---STT-TTSS------S--
---STT-TTSS---------
--SSSS-TTTT---------
--SSTT-TTTS---------
--SSTT-TTSS---------
--SSSS-TTTS---------
--SSTT-TTSS---------
---SSS-TTSSS--------
---STT-TTSS---------
---STT-TTSS---------
--SSSS-TTSSS-----S--
--SSSS-TTSSS-----S--
--SSSS-TTSS------TT-
--SSSS-TTSS------S--
--SSSS-TTSS------S--
--SSTT-TTSS------S--
--SSTT-TTSS------S--
---STT-TTSS------S--
--SSSS-TTSS------S--
--SSTT-TTSS---------
--SSTT-TTSS---------
--SSSS-TTSS---------
--SSTT-TTSS---------
--SSTT-TTSS---------
--SSSS-TTSS---------
--SSSS-TTSS---------
--SSSS-TTSS---------
--SSTT-TTSS---------
--SSSS-TTSS---------
--SSTT-TTSS---------
--SSTT-TTSS------S--
--SSSS-TTSS------S--
--SSTT-TTSS---------
--SSSS-TTSS---------
--SSSS-TTSS---------
--SSTT-TTSS------S--
---SSS-TTSS------S--
---SSS-TTSS------S--
---STT-TTSS------S--
---SSS-TTSS------S--
--SSSS-TTSS---------
--SSTT-TTSS---------
--SSTT-TTSS---------
--SSTT-TTSS------S--
--SSTT-TTTS------S--
--SSSS-TTSSS-----S--
--SSSS-TTSS------S--
--SSSS-TTSS---------
--SSSS-TTSS---------
--SSSS-TTSS---------
--SSTT-TTSS------S--
--SSSS-TTSS------S--
--SSSS-TTSS------S--
--SSSS-TTSS------S--
--SSSS-TTSS------S--
--SSSS-TTSS---------
--SSSS-TTSS------S--
--SSSS-TTSS----S-S--
---SSS-TTSS---------
---STT-TTSS---------
--SSTT-TTSS---------
--SSTT-TTSS------S--
--SSSS-TTSS---------
--SSSS-TTSS---------
--SSSS-TTTS---------
--SSSS-TTSS------S--
--SSSS-TTSS------TT-
--SSTT-TTSS------TT-
--SSSS-TTSS------TT-
--SSTT-TTSS------TT-
--SSTT-TTSS------TT-
--SSTT-TTSS------TT-
--SSSS-TTSS------TT-
--SSTT-TTSS------TT-
---STT-TTTT------TT-
--SSSS-TTSS------TT-
--SSSS-TTSS------TT-
--SSSS-TTSS------TT-
---STT-TTSS------S--
--SSTT-TTSS------TT-
--SSTT-TTSS------TT-
--SSTT-TTSS------TT-
--SSTT-TTSSS-----TT-
--SSTT-TTSS------TT-
---STT-TTSS------TT-
--SSTT-TTSS------TT-
--SSSS-TTSS------TT-
--SSSS-TTSS------S--
--SSTT-TTSS------S--
--SSSS-TTSSS-----TT-
--SSSS-TTSS---------
--SSTT-TTSS------S--
--SSSS-TTSS------TT-
--SSTT-TTSS------TT-
--SSTT-TTSS------TT-
--SSTT-TTSS------TT-
--SSTT-TTSS------S--
--SSSS-TTSS------S--
--SSSS-TTSS------TT-
--SSSS-TTSS------TT-
--SSTT-TTSS------TT-
--SSTT-TTSSS--------
--SSTT-TTSSS-----S--
---SSS-TTSSS-----S--
---STT-TTSS------TT-
--SSSS-TTSSS-----TT-
--SSSS-TTSSS-----S--
--SSSS-TTSS------TT-
--SSSS-TTSSS-----TT-
--SSSS-TTSSS-----TT-
--SSSS-SSSSS-----S--
--SSTT-TTSSS-----S--
---STT--SSSS-----TT-
---STT-TTSSS-----TT-
--SSTT-TTSSS-----TT-
--SSSS-TTSSS-----S--
--SSSS-TTSSS-----S--
---SSS-TTSSS-----TT-
---SSS-TTSSS-----S--
---SSS--SSSS-----S--
---STT-TTSSS-----S--
---SSS-TTSSS-----TT-
---STT-TTSSS-----S--
---STT--SSSS-----S--
--SSTT-TTSSS-----S--
--SSTT-TTSSS-----S--
--SSTT--SSSS-----TT-
--SSSS-TTSSS-----TT-
--SSSS-TTSSS-----TT-
--SSTT-TTSSS-----TT-
--SSSS--SSSS-----S--
--SSSS-TTSSS-----S--
--SSSS-TTSSS-----TT-
--SSSS-TTSSS-----TT-
--SSSS-TTSSS-----TT-
---STT-TTSSS-----S--
--SSTT-TTSSS-----S--
---STT-TTSSS-----TT-
---SSS-TTSSS-----S--
---SSS-TTSSS-----S--
---STT-TTSSS-----TT-
---SSS--SSSS-----TT-
--SSSS-TTSSS-----S--
--SSSS-TTSSS-----TT-
--SSTT-TTSSS-----TT-
--SSSS-TTSSS-----TT-
--SSSS-TTSSS-----TT-
--SSSS-TTSSS-----TT-
--SSTT-TTSSS-----TT-
--SSSS-TTSSS-----TT-
--SSTT-TTSSS-----TT-
--SSSS-TTSSS-----S--
--SSSS-TTSSS-----TT-
---STT-TTSSS-----TT-
---STT--SSSS-----S--
--SSSS--SSSS-----S--
--SSSS--SSSS--------
---STT-TTSSS--------
---STT-TTSSS-----S--
---STT-TTSSS--------
---SSS-TTSSS-----S--
---STT-TTSS---------
---STT-TTSS------S--
--SSTT-TTTS------S--
--SSSS--SSS------S--
--SSSS-TTSSS-----S--
--SSTT-TTSSS-----S--
--SSSS-TTSSS-----TT-
--SSTT-TTSSS-----S--
--SSSS-TTSSS-----S--
--SSSS-TTSSS-----TT-
--SSTT-TTSSS-----TT-
---STT-TTSSS-----TT-
---STT-TTSS------TT-
--SSTT-TTSSS-----TT-
---SSS-TTSSS-S---S--
---SSS-TTSSS-S---TT-
---STT-TTSSS-S---TT-
---SSS-TTSSS-S---TT-
---STT-TTSSS-S---S--
--SSTT-TTSSS-S------
--SSSS-TTSSS--------
---SSS-TTSS------S--
--SSTT-TTSS--S---S--
--SSSS-TTSS--S------
--SSSS-TTSS---------
--SSSS-TTSS--S---S--
--SSSS-TTSS--S---S--
--SSTT-TTTT------S--
---SSS-TTSSS-S---S--
--SSTT-TTSS--S------
--SSSS-TTSS--S------
--SSTT-TTSS---------
--SSTT-TTSS--S---S--
--SSSS-TTSS--S---TT-
---SSS-TTSS--S---TT-
--SSSS-TTSS--SS--S--
--SSTT-TTSS--SS--TT-
--SSTT-TTSS------TT-
--SSTT-TTSS--S---TT-
--SSSS-TTSS--S---TT-
--SSSS-TTSS------TT-
--SSTT-TTSS------TT-
---STT-TTSS--S---TT-
---STT-TTSS------TT-
--SSSS-TTSS------TT-
--SSSS-TTSS--SS--TT-
--SSTT-TTSS--SS--TT-
--SSSS-TTSS--SS--TT-
--SSTT-TTSS--SS--TT-
--SSTT-TTSS--SS--TT-
--SSTT-TTSS--SS--TT-
--SSTT-TTSS--SS--TT-
---STT-TTSS--SS-STT-
--SSTT-TTSS--SS-STT-
--SSTT-TTSS--SS--TT-
--SSSS-TTSS--SS-STT-
--SSSS-TTSS------TT-
--SSTT-TTSS------TT-
--SSTT-TTSS---S--TT-
--SSTT-TTSS---S--TT-
--SSSS-TTSS------TT-
--SSTT-TTTT------TT-
--SSSS-TTSS---S--TT-
--SSSS-TTSS------TT-
--SSSS-TTSS------TT-
--SSSS-TTSS------TT-
--SSTT-TTSS--SS--TT-
--SSTT-TTSS--SS--TT-
--SSTT-TTSS--SS--TT-
--SSSS-TTSS--SS--S--
--SSTT-TTSS--SS--TT-
--SSSS-TTSS--SS--TT-
--SSSS-TTSS--S---TT-
--SSTT-TTSS--S---TT-
--SSTT-TTSS--S---TT-
--SSTT-TTSS--S---TT-
--SSTTTTTSS--S---TT-
--SSTT-TTSS------TT-
--SSTT-TTSS------TT-
--SSTT-TTSS------TT-
--SSTT-TTTS--SS--TT-
--SSTT-TTTS--S---TT-
--SSTT-TTSS------TT-
--SSTT-TTSS--SS--TT-
--SSTTTTTTT--SS--TT-
--SSTT-TTSS------TT-
--SSTTTSSTT--S---TT-
--SSTTTTTTT------TT-
--SSTT-TTSS------TT-
--SSTTTTTTT------S--
--SSTTTTTSS---S--TT-
--SSTT-TTSS--SS--TT-
--SSTT-TTSS--SS-STT-
--SSTT-TTSS---S--TT-
--SSTTTSSSSS-S---TT-
--SSTT--SSSS-S---TT-
--SSTTTTTSS--SS--TT-
--SSTT-SSSSS-----TT-
--SSTT-TTSS------TT-
--SSTT-TTSS------TT-
--SSTT-TTTT------TT-
--SSTTTSSSSS-----TT-
--SSTT--SSS------TT-
--SSTT-TTSS------TT-
--SSTT-TTSS--SS--TT-
---STTTTTSS--SS--TT-
--SSTT-TTSS---S--TT-
--SSTT-TTTT--SS-STT-
--SSTT-TTTT------TT-
--SSTT-TTSS------TT-
--SSTT-TTSS------TT-
--SSSS-TTSS------TT-
--SSTT-TTSS------TT-
--SSTT-TTSS---S--TT-
--SSTT-TTSS---S--TT-
---STT-TTSS---S--TT-
---SSS-TTSS------TT-
---STT-TTSS--S---TT-
---STT-TTSS---S--S--
---STT-TTSS--SS--S--
---STT-TTSS---S--S--
---STT-TTSS---S--TT-
--SSTT-TTTT---S--TT-
--SSTT-TTSS---S--TT-
---STT-TTSS------TT-
--SSTT-TTSS------TT-
--SSSS-TTSS------TT-
--SSSS-TTSS------TT-
--SSTT-TTSS------TT-
--SSTT-TTSS------TT-
--SSSS-TTSS--S---TT-
--SSTT-TTSS------TT-
--SSTT-TTSS------S--
--SSSS-TTTT--S---S--
--SSSS-TTSS--SS--TT-
--SSSS-TTSS--SS--TT-
--SSSS-TTSS--SS--TT-
--SSTT-TTTT--SS--TT-
--SSSS-TTSS--SS--TT-
--SSTT-TTSS--SS--S--
--SSTT-TTSS--SS--TT-
--SSTT--SSS--SS--TT-
--SSTT-TTSS--SS--TT-
--SSSS-TTSS---S--TT-
--SSSS-TTSS---S--TT-
--SSTT-TTSS--SS--TT-
--SSSS-TTSS--SS--TT-
--SSSS-TTSS---S--TT-
--SSSS-TTSS---S--S--
---SSS-TTSS---S-----
---SSS-TTSSS--S-----
---SSS-TTSS---S-----
---STT-TTSS------S--
---STT-TTSS------S--
--SSTT-TTSS------S--
--SSTT-TTSS--S---TT-
--SSTT-TTSS--SS--S--
--SSSS-TTTS--SS--S--
--SSTT-TTSS--SS--S--
--SSSS-TTSS------S--
--SSTT-TTSS--S---TT-
--SSSS-TTSS--SS--TT-
---STT-TTSS--SS--TT-
--SSTT-TTSS--SS--TT-
--SSSS-TTSS--SS--TT-
--SSTT-TTSS--SS--TT-
--SSTT-TTSS--SS--TT-
--SSTT-TTSS--SS--TT-
--SSTT-TTSS--SS--TT-
--SSTT-TTTT--SS--S--
--SSSS-TTSS--SS--S--
--SSTT-TTSS--SS--S--
--SSTT-TTSS--SS--S--
--SSSS-TTSS--SS--S--
--SSTT-TTSS--SS--S--
--SSTT-TTSS--SS--S--
--SSTT-TTSS--SS--TT-
--SSTT-TTSS--SS--TT-
--SSTT-TTSS--SS--TT-
--SSTT-TTSS--SS-----
---STT-TTSSS-SS-----
--SSSS-TTSS--SS-----
--SSSS-TTSS--SS-----
--SSSS-TTSSS-SS-----
--SSTT-TTSS--SS-----
--SSTT-TTSS--SS-----
--SSSS-TTSSS-S------
---STT-TTTT------S--
--SSSS-TTSSS-----S--
--SSSS-TTSSS--S--S--
--SSTT-TTSS---S--TT-
--SSTT-TTSSS--S--S--
--SSSS-TTSS---S--TT-
--SSSS-TTSSS--S--TT-
--SSTT-TTSS---S--S--
--SSTT-TTSS--SS--S--
--SSTT-TTSS--SS--TT-
---SSS-TTSS--SS--TT-
---SSS-TTSS--SS--TT-
--SSSS-TTSS--SS--TT-
--SSSS-TTSS--SS--TT-
--SSTT-TTSS--SS--TT-
--SSTT-TTSS---S--TT-
---SSS-TTSSS-SS--TT-
---STT-TTSS--SS--TT-
---SSS-TTSS--SS--TT-
---SSS-TTSS---S--TT-
---STT-TTSS--SS--TT-
---STT-TTSSS--S--TT-
---STT-TTSS---S--TT-
--SSSS-TTSS---S--TT-
--SSSS-TTSS---S--TT-
--SSSS-TTSS---S--TT-
--SSSS-TTSSS--S--TT-
--SSTT-TTSSS--S--TT-
--SSSS-TTSSS-SS--TT-
---STT-TTSSS-SS--TT-
--SSSS-TTSSS-SS--TT-
---SSS-TTSS---S--TT-
--SSTT-TTSS---S--TT-
---STT-TTSS---S--TT-
---SSS-TTTT---S--TT-
--SSTT-TTSS------S--
---SSS-TTSS---S--TT-
--SSTT-TTSS--SS--TT-
--SSSS-TTSS---S--TT-
---STT-TTSS---S--TT-
--SSTT-TTTT--SS--TT-
---SSS-TTTT---S--TT-
---STT-TTTT---S--TT-
---STT-TTSS------TT-
---SSS-TTSS--SS--TT-
--SSTT-TTSS--S---TT-
--SSTT-TTSS---S--TT-
--SSTT-TTSS---S--TT-
---SSS-TTSS---S--TT-
--SSTT-TTSS--SS--S--
---SSS-TTSS--SS--S--
--SSSS-TTSS--SS--TT-
--SSTT-TTSS---S--TT-
---STT-TTSS---S--S--
--SSTT-TTSS---S--TT-
--SSTT-TTSS---S--TT-
--SSSS-TTSS---S--S--
--SSSS-TTSS---S--S--
--SSSS-TTSS---S--TT-
--SSSS-TTSS---S--S--
---SSS-TTTT---S--S--
---SSS-TTSS---S-----
--SSTT-TTSS---S-----
--SSTT-TTSS--SS-----
---SSS-TTSS---S--S--
---SSS-TTSS--SS-----
--SSSS-TTSS--S---S--
--SSSS-TTSS--SS--S--
---SSS-TTSS--SS--S--
---STT-TTSS--SS--S--
---STT-TTSS---S--TT-
---STT-TTSS--SS-----
---SSS-TTSS--SS-----
---SSS-TTSS---------
---STT-TTSS--SS-----
--SSSS-TTSS---S-----
---SSS-TTSS--SS-----
--SSTT-TTSS--S------
--SSSS-TTSS---------
---STT-TTSS--S------
--SSSS-TTSS--SS-----
--SSSS-TTSS--SS-----
--SSSS-TTSS--SS-----
--SSSS-TTSS---S-----
--SSSS-TTSS------S--
--SSSS-TTSS--S---S--
--SSSS-TTSS--SS--S--
---SSS-TTSS------S--
---SSS-TTSS------S--
--SSSS-TTSS------S--
--SSSS-TTSS--S---S--
--SSTT-TTSS---------
--SSSS-TTSS---------
--SSTT-TTSS--S---S--
--SSTT-TTSS---------
--SSSS-TTSS--S------
--SSSS-TTSS--SS-----
--SSTT-TTSS--S------
--SSSS-TTSS--S------
--SSSS-TTSSS-----S--
--SSSS-TTSS------S--
--SSTT-TTTT------S--
--SSTT-TTSS--S---S--
--SSSS-TTSS--S------
---SSS-TTTT--S---TT-
--SSSS-TTSS--SS--TT-
--SSTT-TTSS--S---TT-
--SSSS-TTSS--S---S--
---SSS-TTSS---------
---STT-TTSS---------
---STT-TTSS---------
--SSSS-TTSSS--------
---SSS-TTSS---------
--SSTT-TTSS---------
--SSTT-TTTT------S--
--SSTT-TTSS------S--
--SSSS-TTTT------S--
--SSTT-TTSS------S--
--SSSS-TTSS------S--
---SSS-TTSS------S--
---SSS-TTSS---------
---SSS-TTSS------S--
--SSSS-TTSS--S---S--
--SSTT-TTSS------S--
---STT-TTSS------S--
--SSTT-TTSS------S--
--SSSS-TTSS------S--
---SSS-TTSS---------
--SSSS-TTSS---------
--SSSS-TTSS--SS-----
--SSSS-TTSS---------
--SSSS-TTSS---------
--SSSS-TTSS------S--
---SSS-TTSS---------
--SSSS-TTSS---S-----
--SSTT-TTSS---------
--SSSS-TTSS---------
--SSTT-TTTT------S--
--SSTT-TTSS---------
--SSTT-TTSS------S--
--SSTT-TTSS--S------
--SSTT-TTSS------S--
---SSS-TTSS------S--
---SSS-TTSS---------
--SSSS-TTSS------S--
--SSTT-TTSS--S---S--
--SSSS-TTSS---S-----
--SSSS-TTSS------S--
--SSSS-TTSS---------
--SSSS-TTSSS-S------
--SSSS-TTSSS--------
--SSSS-TTSS---------
--SSSS-TTSS---------
--SSSS-TTSS---------
---STT-TTSS---------
--SSSS-TTTT---------
--SSTT-TTSS---------
--SSSS-TTTT---------
---SSS-TTSS---S-----
--SSSS-TTSS---------
--SSTT-TTSS---------
--SSTT-TTSS---------
--SSTT-TTSSS-S------
--SSSS-TTSSS-S------
---SSS-TTSSS-----S--
--SSSS-TTSS---SS-S--
--SSSS-TTSS---S-----
--SSSS-TTSSS--------
--SSSS-TTSS---S-----
---SSS-TTSS---------
--SSSS-TTSS---S-----
--SSTT-TTTS---S-----
--SSTT-TTSS---S--S--
--SSTT-TTSS------S--
--SSTT-TTSS--S---S--
---STT-TTSS--S---S--
--SSTT-TTSS---S--S--
--SSSS-TTTS---S--S--
--SSSS-TTSS---S--S--
--SSSS-TTSS---S--S--
--SSTT-TTSS---S--S--
--SSTT-TTSS---S--S--
--SSTT-TTSS---S-----
--SSSS-TTSS---S--S--
--SSSS-TTSS---S-----
--SSSS-TTSS---S-----
--SSTT-TTSS---S--S--
--SSSS-TTSS---S--S--
---STT-TTSS---SS-S--
--SSTT-TTSS--SS--S--
--SSSS-TTSS---SS-S--
--SSSS-TTSS--SS--S--
--SSTT-TTSS---S--S--
--SSSS-TTSS---S-----
--SSSS-TTSS--SS-----
--SSTT-TTSS---S-----
--SSSS-TTSS---S--S--
--SSSS-TTSS---S-----
--SSSS-TTSS---S-----
--SSSS-TTSS---S-----
--SSTT-TTSS--SS-----
--SSSS-TTSS--SS-----
--SSTT-TTSS--SS-----
--SSSS-TTSS---S-----
--SSSS-TTSS--SS--S--
--SSSS-TTSS---S-----
---STT-TTSS--SS--S--
--SSSS-TTSS--SS-----
---SSS-TTSS---S-----
--SSSS-TTSS---S-----
--SSSS-TTSS--SS-----
--SSTT-TTSS--SS-----
--SSSS-TTSS--SS-----
--SSSS-TTSS---S-----
--SSTT-TTSS---S-----
--SSSS-TTSS---S-----
--SSTT-TTSS---S-----
--SSSS-TTSS---S-----
--SSTT-TTSS--SS-----
--SSTT-TTSS---S-----
--SSSS-TTSS---S-----
--SSSS-TTSS---S-----
--SSSS-TTSS---S-----
--SSSS-TTSS---------
--SSSS-TTSS--S------
---SSS-TTSS---------
--SSSS-TTSS---------
--SSSS-TTSS---------
--SSTT-TTSS---------
--SSTT-TTSS---------
--SSSS-TTSS---------
--SSTT-TTSS---------
--SSSS-TTSS---------
--SSSS-TTSS---------
--SSSS-TTSS---------
--SSSS-TTSS---------
--SSSSSTTSS---------
--SSTT-TTSS---------
--SSSS-TTSS---------
--SSSS--SSS---------
--SSTT--SSS---------
--SSSS-TTSS---------
--SSSS-TTSS---------
--SSSS-TTSS---------
--SSTT-TTSSS--------
--SSSS-TTSSS--------
--SSSS-TTSSS--------
--SSSS-TTTTS--------
--SSTT-TTTT---------
--SSTT-TTSS---------
--SSTT-TTSS---------
--SSSS-TTSS---------
--SSSS-TTSS---------
--SSTT-TTSS------S--
--SSSS-TTSS------S--
--SSSS-TTSS---------
--SSSS-TTSS---------
--SSSS-TTSS------TT-
--SSTT-TTSS------S--
--SSTT-TTSS------S--
--SSTT-TTSSS-----S--
--SSSS-TTSSS--------
--SSSS-TTSSS-----S--
--SSSS-TTSSS-----S--
--SSTT-TTSS------S--
--SSTT-TTSS------S--
--SSSS-TTSS------S--
--SSSS-TTSS------S--
--SSSS-TTSS---------
--SSSS-TTSS------S--
--SSSS-TTSS------S--
--SSSS-TTSS------S--
--SSTT-TTSS------S--
--SSSS-TTSS---------
--SSSS-TTSS--S------
--SSTT-TTSS------TT-
--SSSS-TTSS--S---S--
--SSSS-TTSS--S---S--
--SSSS-TTSS------S--
--SSTT-TTSS--S---S--
--SSSS-TTSSS-----S--
--SSTT-TTSSS-----S--
--SSSS-TTSSS--------
--SSSS-TTSSS--------
--SSSS-TTSSS--------
--SSTT-TTSSS-----S--
--SSTT-TTSSS-----S--
--SSSS-TTSSS--------
--SSSS-TTSSS-----S--
--SSSS-TTSSS-----S--
--SSSS-TTSSS--------
--SSSS-TTSSS--------
--SSSS-TTSSS--------
---SSS-TTSSS--------
--SSSS-TTSSS-----S--
---SSS-TTSSS-----S--
--SSSS-TTSS------S--
--SSSS-TTSS------TT-
---STT-TTSSS-----TT-
--SSSS-TTSSS-----S--
--SSSS-TTSSS-----S--
--SSTT-TTSSS--------
--SSSS-TTSSS--------
--SSTT-TTSSS-----S--
--SSTT-TTSSS--------
--SSSS-TTSS------S--
--SSTT-TTTT---------
--SSSS-TTTS---------
--SSSS-TTTT------S--
--SSSSSTTTT------S--
--SSTT-TTSS------S--
---STT-TTTT------S--
--SSTT-TTSS---------
--SSSS-TTSS------S--
--SSTT-TTTT---------
--SSTT-TTSSS--------
--SSTT-TTTSS-----S--
--SSTT-TTSS------S--
--SSSS-TTSS---------
--SSSS-TTTT------S--
---STT-TTTT---------
--SSTT-TTSS-----S---
--SSSS-TTSS---------
--SSSS-TTSS-----S---
---SSS-TTTT-----S---
--SSTT-TTSS---------
---SSS-TTSSS----S---
--SSTT-TTSSS----S---
--SSTT-TTSSS----S---
--SSSS-TTSSS--------
--SSTT-TTSSS--------
--SSSS-TTSSS--------
--SSTT-TTTSS-----S--
--SSTT-TTSSS--------
--SSTT-TTSSS--------
--SSTT-TTSSS--------
--SSSS-TTSSS--------
--SSSS-TTSSS--------
--SSTT-TTSSS--------
--SSSS-TTSSS--------
--SSTT-TTSSS----S---
--SSTTSTTSSS--------
--SSSS-TTSSS----S---
--SSTT-TTSSS--------
--SSSS-TTSSS--------
--SSTT-TTSSS--------
--SSTT-TTSS---------
--SSSS-TTSSS--------
--SSTT-TTSSS-----S--
---STT-TTSS------S--
--SSSS-TTSSS-----S--
---STT-TTSS------S--
--SSTT-TTSSS-----TT-
--SSTT-TTSSS-----TT-
--SSTT-TTSSS-----S--
--SSSS-TTSSS-----TT-
--SSSS-TTSS------TT-
---SSS-TTSS------S--
---SSS-TTSS------TT-
---SSS-TTSSS-----S--
--SSSS-TTSS------TT-
--SSTT-TTSS------TT-
--SSTT-TTSSS-----TT-
--SSSS-TTSS------TT-
--SSSS-TTSS------TT-
--SSTT-TTSS------TT-
--SSTT-TTSS------TT-
--SSTT-TTSSS-----S--
--SSSS-TTSSS-----TT-
--SSTT-TTSSS-----S--
--SSSS-TTSSS-----S--
--SSSS-TTSSS-----S--
--SSTT-TTSSS-----S--
--SSTT-TTSSS-----S--
--SSTT-TTSSS-----S--
--SSTT-TTSS------S--
---STT-TTSS------S--
---STT-TTSSS-----S--
---SSS-TTSS------S--
---STT-TTSS------S--
---STT-TTSS------S--
---STT-TTSS------TT-
---STT--SSS------TT-
---SSS--SSS------TT-
---STT--SSS------TT-
--SSSS--SSS------TT-
---STT--SSS------S--
---STT--SSS------TT-
--SSTT-TTTT------TT-
--SSSS-TTSS------TT-
--SSSS-TTSS------TT-
--SSSS-TTTT------TT-
--SSSS-TTTT------TT-
--SSSS--SSS------TT-
--SSSS--SSS------TT-
---SSS--SSS------TT-
---STT--SSS------S--
--SSTT-TTSS---------
--SSSS-TT-S---------
--SSSS-TTTT---------
--SSTT-SS-S------S--
--SSTT-TTTT------TT-
--SSTT-TT-S------S--
--SSTT-TTTT------S--
---STT-TTTTS-----TT-
---STT-TTTTS-----TT-
--SSSS-TTTT------S--
--SSTT-TTTT---------
---STT--S-S------S--
---SSS--S-S------S--
---STT--S-S------S--
---STT-TTTT------S--
-TTSSS-TTTT------S--
---STT-TTTT---------
---SSS-TTTT------S--
---STT--S-S---------
---STT--S-S------S--
---SSS-TTTT------S--
---SSS-TTTT------S--
---SSS-TT-S------S--
---STT-SSTT---------
---STT-TTTT---------
---STT-TT-S------S--
---STT-TTSS---------
---STT-TTSS---------
---STT-TTSS------TT-
---STT-TT-S------TT-
---STT--S-S------S--
---STT-TTSS------TT-
---STT-TTSS------TT-
---STT-TTSS------TT-
---STT-TTSS------TT-
---STT-TTTS------S--
---STT-TTSS------TT-
---SSS-TTTS------S--
---SSS-TTTS------TT-
---SSS-TTTS------TT-
---STT-TTTS------TT-
---STT-TTTS------S--
--SSSS-TTTS------S--
---STT-TTSS------TT-
--SSSS-TTTS--S---TT-
--SSSS-TTTS------S--
---STT-TTTS------S--
--SSTT-TTTS------TT-
---SSS-TTTS------TT-
--SSSS-TTTS------TT-
---STT-TTSS------S--
---STT-TTTS------TT-
---SSS-SSTTS-----S--
---STT-SSTTS-----TT-
--SSTT-SSSSS-----TT-
---SSS-SSTTS-----S--
---STT-SSTTS-----TT-
---STT-SSTTSS----TT-
---SSS-SSTTS-----TT-
---STT-SSTTS-----TT-
---STTTTTSSS-----TT-
---STT-SSTTS-----S--
---STT-SSTTS-----TT-
---STT-SSSSSS----TT-
--SSTT-SSTTS-----TT-
---STT-TTTSSS----TT-
---SSS-TTTSS-----TT-
---SSS-TTSSSS----TT-
---STT-SSSS--S---TT-
--SSTT-SSSSSS----S--
---STT-SSTTS-----TT-
---STT-SSTTS-----TT-
--SSTT-SSTTSS----TT-
---SSSSSSTTS-----TT-
--SSTT-SSSSSS----TT-
---STT-SSTTS-----TT-
---STT-SSTTS-----TT-
---STT-SSTTSS----TT-
---STTTTTSSS-----TT-
--SSTT-SSSSSS----TT-
---STTTTTTSS-----S--
---SSSTTTTTS-----TT-
---STT-SSSSS-----S--
---SSS-SSSS------S--
--SSTT-SSSS------TT-
---STT-TTTS------TT-
---SSS-TTTS------TT-
--SSSS-SSSS------S--
---STTTTTTS------S--
--SSTT-SSSS------S--
---STT-TTTS------TT-
---SSS-TTTS------S--
---SSS-SSSS------TT-
--SSTTTTTSS------S--
---STT-SSSS------TT-
---STT-SSSS------TT-
---SSS-TTTS------TT-
---SSS-SSSS------TT-
--SSSS-TTTS------S--
--SSTT-TTTS------TT-
--SSTT-TTTS------S--
--SSSS-TTTS------TT-
--SSSS-TTTS------TT-
---STT-TTTS------S--
---STT-SSSS------TT-
---STT-SSSS------S--
---STT-SSSS------TT-
---STT-TTTS------S--
---SSS-TTTS------TT-
---STT-TTTS------TT-
---SSS-SSSS------TT-
---STT-SSSS------S--
---STT-SSSS------S--
---SSS-TTTSS-----TT-
---STT-TTTS------TT-
--SSSS-TTSS------TT-
--SSTT-TTTS------TT-
--SSTT-TTSSS-----TT-
--SSTT-TTSSS-----S--
--SSTT-TTSS------TT-
--SSTT-TTTSS-----TT-
--SSTT-TTTS------TT-
--SSTT-TTTS------S--
--SSTT-TTTS------S--
--SSTT-TTTSS-----S--
--SSTT-TTTS------TT-
---SSS-TTSSS-----TT-
---SSS-SSSS------S--
--SSSSTTTSS------TT-
---SSS-SSSS------S--
---STT-SSSS------TT-
---STT-SSSS------TT-
--SSSS-SSTT------TT-
---STT-TTSS------TT-
---STT-SSSS------TT-
--SSSS-TTTSS-----TT-
---STT-TTTS------S--
---SSS-TTTS------TT-
--SSSS-TTTS------TT-
---SSS-TTTS------TT-
---STT-TTTS------TT-
---STT-TTSSS-----S--
---STT-TTTS------S--
---SSS-SSSS------TT-
--SSTT-TTTS------TT-
---STT-SSSS------S--
---STT-TTTS------S--
---SSS-TTTS------TT-
--SSSS-TTTSS-----S--
---STT-TTTSS-----S--
---SSS-SSSS-S----S--
---STT-TTTS------TT-
---STT-TTTSS-----TT-
---STT-SSSSS-----TT-
---STT-TTTSS-----S--
---STT-SSSSS-----TT-
---STT-TTTSS-----TT-
---STT-SSSSS-----TT-
---STT-SSSSS-----S--
---STT-SSSSS-----S--
---STT-SSSSS-----S--
--SSSS-TTTSS--------
---STT-SSSSS-----S--
---STT-TTTSS--------
---SSS-TTTSS--------
--SSSS-TTTS------S--
--SSTT-TTTSS-----S--
--SSSS-TTSS------TT-
--SSSS-TTTSS-----TT-
--SSSS-TTSSS-----TT-
---SSS-TTSSS-----TT-
--SSSS-TTSSS-----S--
--SSSS-TTSSS-----TT-
--SSSS-TTTSS-----TT-
--SSTT-TTSS------TT-
--SSSS-SSSS------S--
---SSS-SSSS------S--
--SSTT-TTTSS-----S--
---SSS-TTTSS-----TT-
--SSTT-TTTS------TT-
--SSSS-SSSSS-----TT-
---SS--TTTSS-----TT-
---SS--TTSSS-----TT-
--SSS--TTTS------TT-
--SSS--TTTS------TT-
--SSS--TTSS------TT-
--SSS--TTTSS-----TT-
--SSS--TTSSS-----TT-
--SSSS--SSSS-----TT-
--SSS--TTTSS-----S--
--SSSS-TTSS------TT-
--SSSS-TTSSS-----S--
--SSTT-TTSSS-----TT-
--SSTT--SSS------S--
--SSS--TTTS------S--
--SSSS-TTSSS-----S--
--SSTT-TTSS---------
--SSS--TTSSS--------
--SSSS-TTSS------S--
--SSTT-TTTS------S--
--SSS--TTSS------S--
--SSSS--SSSS-----S--
--SSTT-TTSSS-----S--
--SSSS-TTSS---------
--SSTT-TTTS---------
--SSTT-TTSS------S--
--SSSS--SSSS-----TT-
--SSTT-TTSS------S--
--SSTT--SSSS-----S--
--SSTT-TTSS---------
--SSSS-SSSS---------
--SSTT-TTSS------S--
--SSTT-TTTS------S--
--SSTT-TTSSS--------
---STT-TTSSS--------
---STT-TTSS---------
--SSTT-TTTSS-----S--
--SSSS-TTSSS-----S--
---STT-TTSS------S--
---SSS-TTSS------S--
--SSSS--SSSS--------
----SS--SSSS--------
--SSSS--SSSS-----S--
--S-SS-SSSSS-----S--
--S-SS-SSSS------TT-
--S-SS-TTTSS-----S--
--S-SS--SSSS-----S--
---SSS-TTSS------S--
--SSSS-TTSSS-----S--
--SSSS-TTSS------TT-
--SSSS-TTSS------S--
--SSSS-TTSSS-----TT-
--SSSS-TT-S---------
--SS-S-TTSSS-----TT-
--S-SS-TTSS---------
--SSSS--S-S---------
--SS-S-TTSSS--------
--S-SS-TTTS---------
--SSSS-TTTSS-----S--
--SSSS-TTTSS-----S--
--SSSS-TTTSS-----S--
--SSSS-TTTSS-----S--
--SSSS-TTTS------S--
--SSSS-TTTS---------
--SSSS-TTTS---------
--SSTT-TTTSS-----S--
--SSSS-TTSS------S--
--SSSS--SSSS-----TT-
--SSSS-SSSS------TT-
--SSTT--SSSS-----TT-
--S-SS-TTSS------TT-
--SSTT-TTSSS-----TT-
--SSSS-TTSSS-----TT-
--SSTT--SSSS-----TT-
--SSSS--SSSS-----TT-
--SSSS--SSSSS----TT-
--SSTT--SSSS-----TT-
--SSSS-TTSSSS----TT-
--SSSS--SSSSS----TT-
---STT-TTSSSS----TT-
--SSSS-TTSSS-----TT-
--SSTT--SSSSS----TT-
--SSTT--SSSSS----S--
--SSSS-TTSSSS----S--
--SSS--SSSSSS----TT-
--SSSS-TTTSSS----S--
--SSSS-TTTSSS----S--
--SSSS-TTTSSS----TT-
--SSSS-TTTSSS----TT-
--SSSS-TTSSSS----TT-
--SSSS-TTTSSS----TT-
--SSTT-TTTSSS----TT-
--SSSS-TTTSS-----TT-
---SSS-TTTSTT----TT-
---SSS-TTTSSS----S--
---STT-TTTSSS----S--
---STT-TTTSTT----S--
---STT-TTTSSS----TT-
---SSS-TTSSSS----TT-
---STT-TTTSSS----TT-
---SSS-TTTSSS----S--
---SSS-TTTSSS----TT-
--SSTT-TTTSSS----S--
---STT-TTTSSS----TT-
--SSTT-TTTSSSS---TT-
---SSS-TTTSSSS---TT-
---STT-TTTSSS----TT-
---SSS-TTTSTT----TT-
---SSS-TTTSTT----TT-
--SSSS-TTTSTT----TT-
--SSSS-TTTSTT----S--
--SSTT-TTTSTT----S--
--SSSS-TTSSSS----TT-
--SSTT-TTTSTT----TT-
---SSS-TTTSSS----TT-
--SSSS-TTSSSS----TT-
--SSSS-TTTSSS----TT-
--SSSS-TTTSSS----S--
---SSS-TTTSSS----S--
---STT-TTTSSS----TT-
---STT-TTTSSSS---TT-
---SSS-TTTSSS----TT-
---SSS-TTTSSS----S--
---SSS-TTTSSSS---S--
--SSTT-TTTSSS----TT-
---STT-TTTSTT----S--
---STT-TTTSSSS---TT-
---STT-TTTSSS----S--
--SSSS-TTSSTT----TT-
--SSSS-SSSSTTS---TT-
---SSS-TTTSSS----TT-
---SSS-TTTSTT----TT-
---SSS-TTTSSS----TT-
---SSS-TTTSSS----TT-
---STT-TTTSSS-------
--SSSS-TTTSSS----S--
---SSS-TTTSTT----S--
---SSS-TTTSSS----S--
---STT-TTTSSS----S--
--SSTT-TTTSSSS---S--
---STT-TTSSSS-------
---SSS-SSSSSS----S--
---STT-TTTSSS-------
--SSSS-TTTSSS----S--
---STT-TTTSSS----S--
---STT-TTTSTT----S--
--SSTT-TTTSTT----S--
--SSSS-TTTSSS----TT-
--SSSS-TTTSSS----S--
--SSTT-TTTSSS----S--
--SSTT-TTTSSS----TT-
--SSSS-TTTSSS-------
--SSSS-TTTSSSS---S--
--SSTT-TTTSTT-------
--SSSS-TTTSTT----S--
--SSTT-TTTSTTS---S--
--SSSS-TTSSTT----S--
---SSS-TTTSTT----S--
--SSSS-TTTSSS----S--
---STT-TTTSSS----S--
---SSS-TTTSSS----S--
--SSSS-TTTSSS----S--
---STT-TTTSSS----S--
---STT-TTTSSS----TT-
---STT-TTTSSS----S--
---STT-TTSSSS----S--
---STT-TTTSSS----TT-
---SSS-TTSSSS----TT-
---STT-TTTSSS----S--
---SSS-TTSSSS----TT-
---SSS-TTSSTT----S--
---SSS-TTSSTT----TT-
--SSSS-TTSSSS----TT-
--SSSS-TTTSSS----S--
--SSSS-TTSSSS---SS--
--SSSS--SSSTT---STT-
--SSSS-TTSSTT---SS--
--SSSS-TTSSTT---SS--
--SSSS-TTSSTT--SSS--
--SSSS-TTTSSS--SSS--
--SSTT-TTSSTT--SSTT-
--SSTT-TTSSSS--SSS--
--SSTT-TTSSTT--S----
--SSSS-TTSSTT--SS---
--SSSS-TTSSTT--SS---
--SSSS-TTSSSS--SS---
--SSSS-TTTSSS--SS---
--SSSS-TTTSSS--SS---
--SSSS-TTSSSS--SS---
--SSSS-TTTSTT--SS---
--SSSS-TTSSTT--SS---
--SSTT-TTSSSS--SS---
--SSTT-TTTSSS--S----
--SSTT-TTTSSS--S----
--SSSS-TTTSSS---S---
--SSSS-TTTSSS--SS---
--SSSS-TTTSSS--S----
--SSS--TTTSSS--SS---
--SSTT-TTTSSS--SS---
--SSS--TTTSSS--SS---
--SSSS-TTTSSS--SSS--
--SSSS-TTTSSS--SS---
--SSSS-TTTSSS--SSS--
--SSTT-TTTSSS--SSS--
--SSSS-TTTSSS--SSS--
--SSTT-TTTSSS--SSS--
--SSTT-TTTSSS--SS---
--SSSS-TTTSSS--SSS--
--SSTT-TTTSSS--SSS--
--SSSS-TTSSSS--SS---
--SSSS-TTTSSS--SS---
--SSTT-TTTSSS--SS---
--SSTT-TTTSSS--SS---
--SSTT-TTTSSS--SSS--
--SSTT-TTTSSS--SSS--
--SSTT-TTTSSS--SS---
--SSTT-TTTSSS--SS---
--SSSS-TTTSSS--SSS--
--SSTT-TTTSSS--S-S--
--SSTT-TTTSSS--S-S--
--SSTT-TTTSSS--SSS--
--SSTT-TTTSSS--SSS--
--SSSS-TTTSSS--SS---
--SSSS-TTTSSS--SSTT-
--SSSS-TTTSSS--SSTT-
--SSTT-TTSSSS--SSTT-
--SSTT-TTSSSS--SSTT-
--SSSS-TTTSSS--SSS--
--SSTT-TTTSSS--SSS--
--SSSS-TTTSSS--SSS--
--SSSS-TTTSSS--SSTT-
--SSSS-TTTSSS--SSTT-
--SSTT-TTTSSS--SSTT-
--SSSS-TTSSSS--SSS--
--SSSS-TTTSSS--SSTT-
--SSSS-TTTSSS--SSS--
--SSSS-TTTSSS--SSTT-
--SSTT-TTTSSS--SSTT-
--SSSS-TTTSSS--SSS--
--SSSS-TTTSSS--SSTT-
--SSTT-TTTSSS--SSTT-
--SSSS-TTTSSS--SSTT-
--SSSS-TTTSSS--SSTT-
--SSTT-TTTSSS--SSTT-
--SSTT-TTTSSS--SSS--
--SSSS-TTTSTT--SSS--
--SSSS-TTTSSS--SSTT-
--SSTT-TTSSSS--SSTT-
--SSSS-TTTSSS--SSTT-
--SSSS--SSSSS--SSTT-
--SSSS-TTTSSS--SSTT-
--SSSS-TTTSTT--SSTT-
--SSTT-TTTSSS--SSTT-
--SSTT-TTTSSS--SSTT-
--SSS--TTSSSS--SSTT-
--SSTT-TTTSSS--SSS--
--SSTT-TTTSSS--SSS--
--SSSS-TTTSSS--SSTT-
--SSSS-TTTSS---SSTT-
--SSTT-TTSSS---SSTT-
--SSSS-TTTSS---SSTT-
--SSSS-TTSSS---SSTT-
--SSS--TTTSS---SSS--
--SSS--TTSSS----SS--
--SSSS-TTSSS----STT-
--SSS---SSSS----STT-
--SSS---SSSS----SS--
--SSS--TTSSS----STT-
--SSTT--SSSS----STT-
--SSTT-TTTSS----STT-
--SSTT--SSSS---SSTT-
--SSTT-TTTSS----SS--
--SSTT-TTTSS----STT-
--SSTT-TTTSS----STT-
--SSTT-TTSSS----SS--
--SSSS-TTTSS---SSTT-
--SSSS-TTTSSS---SS--
--SSSS-TTTSS---SSTT-
--SSTT-TTSSS---SSS--
--SSTT-TTSSS---SSTT-
--SSTT-TTSSSS--SSS--
--SSTT-TTSSS---SSS--
--SSTT-TTSSS---SSS--
--SSTT--SSSS---SSS--
--SSTT--SSSS---SSTT-
--SSTT-TTTSS---SSS--
--SSTT-TTTSS---SSS--
--SSTT-TTSSS---SS---
--SSTT-TTSSS---SS---
--SSSS-TTTSS---SS---
--SSSS-TTTSS---SSS--
--SSSS-TTSSSS--SS---
--SSSS-TTTSSS--SSS--
--SSSS-TTSSS---SSTT-
--SSTT-TTTSS---SSS--
--SSSS-TTTSS---SSS--
--SSSS-TTTSS---SSTT-
--SSTT-TTTSS---SSS--
--SSTT-TTTSS---SSTT-
--SSSS-TTSSS---SSTT-
--SSSS-TTTSS---SSS--
--SSSS-TTSSS---SSTT-
--SSTT-TTTS----SSTT-
--SSTT--SSS----SSTT-
--SSSS-TTTSSS--SSTT-
--SSTT-TTTSSS--SSTT-
--SSSS-TTSSSS--SSS--
--SSSS--SSSSS--SSTT-
--SSSS-TTTSTT--SSS--
--SSTT-TTSSTT--SSTT-
--SSSS-TTSSTT--SSTT-
--SSSS--SSSSS--SSTT-
--SSTT-TTSSTT--SSTT-
--SSTT--SSSSS--SSTT-
--SSSS--SSSSS--SSTT-
--SSTT-TTSSSS--SSTT-
--SSSS--SSSSS--SSTT-
--SSSS-TTSSSS--SSTT-
--SSTT--SSSSS--SSS--
--SSTT--SSSSS--SSS--
--SSSS--SSSSS--SSS--
--SSTT--SSSSS--SSTT-
--SSSS-TTSSTT--SSTT-
--SSSS-TTSSTT--SSTT-
--SSSS-TTSSTT--SSTT-
--SSTT-TTSSSS--SSTT-
--SSSS-TTTSTT--SSTT-
--SSSS-TTSSSS--SSS--
--SSSS-TTSSTT--SSTT-
--SSSS-TTSSTT--SSTT-
--SSTT-TTSSTT--SSTT-
--SSTT-TTSSSS--SSTT-
--SSTT-TTSSSS--SSTT-
--SSTT-TTSSTT--SSTT-
--SSTT-TTSSTT--SSS--
--SSSS-TTSSSS--SSS--
--SSSS-TTSSTT--SSTT-
--SSSS-TTSSSS--SSTT-
--SSSS-TTSSTT--SSS--
--SSTT-TTSSTT--SSTT-
--SSSS-TTSSTT--SSTT-
--SSSS-TTSSTT--SSTT-
--SSTT--SSSTT--SSTT-
--SSTT-TTSSTT--SSS--
--SSSS-TTSSTT--SSS--
--SSTT-TTSSTT--SSS--
--SSSS-TTSSSS--SSTT-
--SSTT-TTSSSS--SSS--
--SSTT-TTTSTT--SSTT-
--SSSS-TTSSTT--SSS--
--SSTT-TTSSTT--SSTT-
--SSTT-TTTSTT--SSTT-
--SSTT-TTTSSS--SSTT-
--SSTT-TTTSSS--SSTT-
--SSTT-TTTSSS--SSS--
--SSTT-TTTSSS--SSTT-
--SSSS-TTTSSS--SSS--
--SSSS-TTTSSS--SSTT-
--SSTT-TTTSTT--SSTT-
--SSSS-TTTSSS--SSTT-
--SSSS-TTTSSS--SSS--
--SSSS-TTSSSSS-SSTT-
--SSTT-TTSSSS--SSTT-
--SSSS-TTSSSS--SSS--
--SSSS-TTTSSS--SSTT-
--SSSS-TTSSSS--SSTT-
--SSTT--SSSSS--SSS--
--SSTT--SSSSS--SSTT-
--SSTT--SSSSS--SSTT-
--SSTT-TTSSS---SSTT-
--SSTT-TTSSTT--SSTT-
--SSTT-SSSSSS--SSTT-
--SSTT--SSSSS--SSTT-
--SSTT--SSSTT--SSS--
--SSSS--SSSTTS-SSTT-
--SSTT-TTSSTTS-SSTT-
--SSTT-TTSSTT--SSTT-
--SSTT-TTSSSSS-SSTT-
--SSSS-TTSSTT--SSS--
--SSSS-TTSSTT--SSS--
--SSSS-TTTSTT--SSS--
--SSSS-TTTSSSS-SSTT-
--SSSS-TTSSSS--SSTT-
--SSSS-TTTSSS--SSTT-
--SSSS-TTSSSS--SSTT-
--SSSS-TTTSSSS-SSS--
--SSTT-TTTSSS--SSTT-
--SSTT-TTTSSS--SSS--
--SSSS-TTTSSS--SSTT-
--SSSS-TTTSSS--SSTT-
--SSSS-TTSSSS--SSTT-
--SSSS-TTSSSS--SSTT-
--SSSS-TTTSSS--SSTT-
--SSTT-TTTSSS--SSTT-
--SSSS-TTSSSS--SSTT-
--SSTT-TTSSSSS-SSTT-
--SSSS-TTTSSS--SSTT-
--SSTT-TTTSSS--SSTT-
--SSSS-TTSSSS--SSTT-
--SSTT-TTSSSS--SSTT-
--SSSS-TTSSSS--SSTT-
--SSTT-TTTSSS--SSTT-
--SSSS--SSSSS--SSTT-
--SSSS-TTSSSS--SSTT-
--SSSS--SSSSS--SSTT-
--SSSS-TTSSSS--SSTT-
--SSTT--SSSSS--SSTT-
--SSTT-TTSSSSS-SSS--
--SSSS-TTTSSS--SSS--
--SSTT-TTSSSSS-SSS--
--SSSS-TTTSSS--SSS--
--SSSS-SSSSSSS-SSS--
--SSTT-TTTSSSS-SSTT-
--SSSS-TTSSS---SSTT-
--SSTT-TTTSSS--SSS--
--SSTT-TTTSS---SSS--
--SSTT-TTTSS---S-S--
--SSSS-TTSSSS--SSS--
--SSTT-TTTSSSS-S-S--
--SSTT-TTTSSS--SSS--
--SSTT-TTSSSS--SSS--
--SSTT-TTTSSS--SSTT-
--SSTT-TTTS----SSTT-
--SSTT-TTTSS---SSS--
--SSSS-TTTSS---SSTT-
--SSTT-TTTSSS--SSS--
--SSSS-TTTSS---SSS--
--SSSS-TTSSS---SSS--
--SSTT-TTSSS---SSTT-
--SSSS-TTTSSS--SSTT-
--SSTT-TTTSSS--SSS--
--SSTT-TTTSSS--SSTT-
--SSSS-TTTSSS--SSTT-
--SSSS-TTTSSSS-SSTT-
--SSSS-TTSSSS--SSTT-
--SSSS-TTTSSS--SSTT-
--SSSS-TTSSSS--SSS--
--SSTT-TTTSSS--SSTT-
--SSSS-TTTSSS--SSS--
--SSTT-TTTSSS--SSTT-
--SSTT-TTTSSS--SSTT-
--SSTT-TTSSSS--SSTT-
--SSSS-TTSSSS--SSTT-
--SSSS-TTTSS---SSTT-
--SSSS-TTSSS---SSTT-
--SSSS-TTSSS---SSS--
--SSSS-TTTSS---SSTT-
--SSTT-TTTSSS--SS---
--SSSS-TTSSSS--SSS--
--SSSS-TTTSSS--SSTT-
--SSSS-TTSSSS--SSTT-
--SSTT-TTSSSS--SSTT-
--SSTT-TTSSSS--SSS--
--SSSS-TTSSSS--SSS--
--SSSS-TTSSSS--SSTT-
--SSSS-TTSSSS--SSTT-
--SSTT-TTSSSS--SSTT-
--SSSS-TTTSSS--SSTT-
--SSTT-TTTSS---SSTT-
--SSTT-TTSSSS--SSTT-
--SSSS-TTSSSS--SSTT-
--SSSS-TTSSSS--SSTT-
--SSTT-TTTSS---SSTT-
--SSSS-TTSSS---SSTT-
--SSTT-TTTSS---SSS--
--SSTT-TTSSS---SSS--
--SSSS-TTSSS---SSTT-
--SSSS--SSSTT--SS---
--SSTT-TTSSS--SS----
--SSTT-TTSSS--SS----
--SSTT-TTTSS--SS-S--
--SSTT-TTSSS--SS-S--
--SSTT-TTSSS--S--S--
--SSSS-TTTSS-SS-----
--SSSS-TTSSSSSS--S--
--SSSS-TTTSS-SS--S--
--SSTT-TTSSSSSS--S--
--SSSS-TTSSS-S---S--
--SSSS-TTTSS-S---S--
--SSS--TTSSSSS---S--
--SSSS-TTTSSSSS-----
--SSTT-TTSSS-SS-----
--SSSS-TTTSS-SS-----
--SSSS-TTTSS-SS-----
--SSSS-TTSSS-SS--S--
--SSSS-TTTSS--S--S--
--SSSS-TTTSSSSS--TT-
--SSSS-TTSSS--S--TT-
--SSTT-TTTS--S---S--
--SSSS-TTTSS-SS--S--
--SSSS-TTTSS--S--S--
--SSSS-TTTSS--S--S--
--SSTT-TTTSS-S---TT-
--SSTT-TTTSS-----S--
--SSTT-TTSSS-----TT-
--SSSS-TTSSSS----TT-
--SSTT-TTTSS-----TT-
--SSSS-TTSSTT----TT-
--SSTT-TTTSSS----S--
--SSSS--SSSSS-S--TT-
--SSTT-TTSSSS-S--S--
--SSTT-TTSSSS-S--TT-
--SSSS--SSSSS-S--S--
--SSTT--SSSSS----S--
--SSTT-TTTSSS----S--
--SSSS-TTTSSS-S--TT-
--SSSS-TTTSSS-S--TT-
--SSTT-TTSSSS----TT-
--SSSS-TTSSTT----TT-
---SSS-TTSSTT----S--
---SSS-TTSSSS----S--
--SSSS-TTTSSS----TT-
--S-TT-TTSSSS----S--
--SSTT-TTSSSS----TT-
--SSSS-TTTSSS----TT-
--SSSS-TTTSSS----S--
--S-SS-TTTSTT----TT-
--SSSS-TTSSSS----TT-
--SSSS-TTSSSS----S--
----TT-TTSSSS----S--
----SS-TTSSSS----TT-
--S-SS-TTSSSS----S--
----SS-TTSSSS----TT-
---SSS--SSSSS--S-S--
----SS-TTSSSS----S--
--S-SS-TTSSSS----S--
---SSS-TTTSSS----S--
---SSS-TTSSSS----S--
----TT-TTSSSS----S--
----SS-TTSSSS----S--
---STT-TTSSSSS---S--
---SSS-TTSSSS----TT-
---SSS-TTSSSS----S--
--SSSS-TTTSSS----S--
---SSS-TTTSSS-S--S--
---STT-TTTSSS-S--S--
---STT-TTSSSS-S--S--
---STT-TTSSSS-S-----
---STT-TTSSSS-S-----
---SSS-TTSSSS-S-----
---STT-TTSSSS-S-----
---SSS-TTSSSS-S--S--
---SSS-TTSSSS-S-----
----SS-TTSSSS-S-----
---STT-TTSSSS-S--S--
---SSS-TTTSSS----S--
---SSS-TTSSSS----S--
---SSS-TTTSSS-------
---SSS-TTTSSS-------
---SSS-TTSSSS-S-----
----SS-TTSSSS-------
---SSS-TTTSS--------
---SSS--SSSSS-------
---SSS-TTTSSS-------
----SS-TTTSSS-------
----SS-TTTSSS-S-----
---SSS-TTSSSS-S-----
---SSS-TTTSSS-S-----
--SSSS-TTTSSS-S-----
--SSTT-TTTSSS-S-----
--SSTT-TTTSS--------
--SSSS-TTTSSS-------
--SSTT-TTTSSS-------
---STT-TTSSSS-------
--SSSS-TTTSSS-------
--SSSS-TTTSSS-------
---SSS-TTTSSS-------
--SSSS-TTTSSS-S-----
--SSTT-TTTSSS-------
--SSTT-TTTSSS-------
---STT-TTSSSS-------
--SSTT-TTTSSS-------
---STT-TTTSSS-------
--SSTT-TTTSSS-------
--SSTT-TTTSSS-------
--SSTT-TTTSSS-------
--SSTT-TTTSSS-------
---STT-TTTSSS-------
---STT-TTTSSS-------
---STT-TTTSSS-S-----
---SSS-TTTSSS-------
---STT-TTTSSS-S-----
---STT-TTTSSS-S-----
--SSTT-TTTSSS-------
---STT-TTTSSS-S-----
---STT-TTSSSS-------
--SSTT-TTTSSS-S--S--
---STT-TTTSSS-S-----
---STT-SSSSSSSS--S--
---STT-TTSSSSSS--S--
---STT-TTTSSSSS--S--
---STT-TTTSSSSS--S--
--SSTT-TTTSSSSS--S--
---STT-TTSSSSSS--S--
---STT-TTSSSSSS-----
---STT-TTTSSSSS--S--
---STT-TTTSSSSS-----
---STT-TTSSSSSS-----
---STT-TTSSSSSS--TT-
---STT--SSSSSSS--S--
---STT-TTSSSSSS--S--
---STT--SSSSSSS--S--
---STT-TTSSSSSS--S--
---STT-TTSSSSSS--S--
---STT--SSSSSSS-----
--SSTT-TTTSSSSS-----
---STT-TTTSSSSS-----
---STT-TTSSSSSS--S--
---SSS-TTTSSSSS-----
---STT-TTTSSSSS--S--
---STT-TTTSSSSS--S--
--SSSS-TTTSSSSS--S--
---SSS--SSSSSSS--S--
---SSS-TTTSSSSS--S--
--SSTT--SSSSSSS-----
--SSSS-TTTSSSSS--S--
--SSSS-TTTSSSS---S--
---SSS--SSSSSS---TT-
---STT-TTTSSSSS--S--
---STT-TTTSSSSS--S--
---STT-TTTSSSSS--S--
---STT-TTTSSSSS--S--
---STT-TTTSSSSS--S--
---STT-TTTSSSSS--S--
---STT-TTTSSSSS--S--
--SSTT--SSSSSSS-----
---STT-TTSSSSSS--S--
---STT-TTTSSSSS--S--
---SSS-TTSSSSSS-----
---STT-TTSSSSSS--S--
---STT-SSSSSSSS-----
---STT-TTTSSSSS--S--
---STT-TTTSSSSS--S--
---STT-TTSSSSS---TT-
---STT-TTSSSSSS--S--
---STT-TTSSSSSS--TT-
---STT-TTSSSSSS--TT-
---STT-TTTSSSSS--S--
---STT-TTSSSSS---TT-
--SSSS-TTTSSSSS--TT-
---STT-TTSSSSS---TT-
---STT-TTTSSSSS--S--
--SSSS-TTSSSSSS--S--
---STT-TTTSSSSS--TT-
--SSTT-TTSSSSSS--TT-
---SSS-TTTSSSS---TT-
--SSTT-TTTSSSS---TT-
--SSTT-TTTSSSS---TT-
---STT-TTTSSSS---TT-
---STT-TTTSSSS---S--
--SSSS-TTTSSSS---TT-
--SSTT-TTTSSSS---TT-
---STT-TTTSSSS---TT-
--SSSS-TTTSSSSS--TT-
---SSS-TTSSSSS---TT-
---STT-TTSSSSS---TT-
---SSS-TTTSSSS---TT-
---SSS-TTTSSSS---TT-
---STT-TTTSSSS---TT-
---STT-TTTSSSS---TT-
---STT-TTTSSSS---TT-
---STT-TTTSSSS---TT-
---STT-TTTSSSS---TT-
---SSS-TTTSSSS---TT-
---STT-TTTSSSS---TT-
---STT-TTTSSSS---TT-
---STT-TTSSSSS---TT-
---STT-TTSSSSS---TT-
---STT-TTSSSSS---TT-
---STT-TTTSSS----TT-
---STT-TTTSSS----TT-
---STT-TTSSSSS---TT-
--SSTT-TTTSSSS---TT-
---STT-TTSSSSS---TT-
---STT-TTTSSSS---TT-
--SSSS-TTTSSSS---TT-
---SSS-TTTSSSS---TT-
---STT-TTTSSSS---TT-
---STT-TTSSSSS---TT-
---STT-TTTSSSS--STT-
---STT--SSSSSS---TT-
---SSS-TTTSSSS---TT-
---STT-TTTSSSSS--S--
---SSS-TTTSSSSS--S--
---STT-TTTSSSSS--S--
---STT-TTSSSSSS--TT-
---STT-TTTSSSS---S--
---STT-TTSSSSS---TT-
---STT-TTTSSSS---S--
---STT-TTSSSSS---S--
--SSTT-TTTSSSS---S--
---STT-TTTSSSSS-----
---SSS-TTTSSSSS--S--
---SSS-TTSSSSSS--S--
---STT-TTTSSSSS-----
---STT-TTSSSSSS--S--
---STT-TTTSSSSS--S--
---STT-TTTSSSSS-----
---SSS-TTTSSSSS-----
---SSS-TTTSSS-S--S--
---SSS-TTTSSSSS-----
---STT-TTTSSSSS-----
---SSS-TTTSSSSS-----
---STT-TTTSSSSS-----
---STT-SSSSSSSS-----
---SSS--SSSSSSS--S--
---STT-TTTSSSSS--S--
---STT-TTTSSSSS-----
---STT-TTTSSSSS--S--
---STT-TTTSSSSS--S--
--SSTT-TTTSSSSS--S--
---STT-TTSSSSS---S--
---STT-TTTSSSSS-----
---STT-TTTSSSS------
---STT-TTTSSS-S-----
---STT-TTSSSSSS-----
--SSTT-TTSSSSSS--S--
---STT-TTTSSSSS--S--
---STT-TTSSSSSS--TT-
--SSSS-TTSSSSSS--TT-
---STT-TTTSSSSS--TT-
---SSS-SSSSSSSS--S--
---STT-TTTSSSSSS-TT-
---SSS-TTTSSSSS--S--
---STT-TTTSSSSS--TT-
---STT-TTTSSSSS-----
---STT-TTSSSSSSS-S--
---STT-TTTSSSSS-----
---STT-SSSSSSSS-----
---STT-TTTSSSSS-----
---STT-TTTSSSSS-----
---STT-TTTSSSSS-----
---STT-TTSSSSSS--S--
---STT-TTTSSSSS-----
---STT-TTTSSSSS--S--
---STT-TTSSSSSS-----
---STT-TTSSSSSS-----
---STT-TTTSSSSS-----
---STT-TTTSSSSS-----
---STT-TTSSSSSS-----
---STT--SSSSS-S-----
---STT-TTSSSSSS-----
---STT-TTTSSSSS-----
---STT-TTSSSSSS-----
--SSTT-TTTSSSSS-----
---SSS-TTSSSS-------
---STT-SSSSTTSS--S--
---STT-SSTTTSSS-----
---STT-SSTTTSSS-----
---SSS-TTTTSSSS-----
---SSS-TTTTSSSS--S--
---SSS-TTTSSSS---S--
---STT-TTTTTSS---TT-
---STT-TTSSSSSS--TT-
---STT-TTTTSSSS--S--
---STT-TTTTSSS---S--
---STT--STTSSS---S--
---STT-TTTSSSS---S--
---STT-SSTTSSS---TT-
---SSS-TTTSSSS---TT-
---STT-TTSSSSSS--TT-
---STT-TTTSTTT---TT-
---SSS-TTTSSSS---TT-
---STT-TTSSSSS---TT-
---STT-TTHHHHSS--TT-
---STT-TTTTTTTS--TT-
---STT-TTGGGTS---TT-
---STT-TTHHHHS---S--
---STT-TTHHHHT---TT-
---STT-TTHHHHT---TT-
---STT-TTHHHHS---TT-
---STT-TTHHHHS---TT-
---SSS-TTHHHHS---TT-
---STT-TTHHHHS---TT-
--SSTT-TTHHHHS---TT-
---STT-TTTTTTS---TT-
---STT-TTTTTTSS--TT-
---STT-TTTTTTS---TT-
--SSTT-TTHHHHS---TT-
---SSS-TTHHHHT---TT-
---SSS-TTGGGTS---TT-
---STT-TTGGGTS---TT-
---STT-TTHHHHS---S--
---STT-TTHHHHS---TT-
---STT-TTHHHHS---TT-
---SSS-TTHHHH----TT-
---STT-TTHHHHS---TT-
---SSS-TTTTTTS---TT-
---STT-TTHHHHT---TT-
---STT-TTTTTSS---TT-
---STT-TTHHHHS---TT-
---STT-TTHHHHS---TT-
---STT-TTTTTTS---TT-
---STT-TTHHHHS---TT-
---SSS-TTGGGTTS--TT-
---STT-TTHHHHS---TT-
---SSS-TTGGGTSS--TT-
---SSS-TTTTTTSS--TT-
---STT-TTHHHHT---TT-
--SSTT-TTGGGTSS--TT-
---STT-TTGGGTSS--TT-
---STT-TTGGGTSS--S--
---STT-TTTTTTSS--TT-
---SSS-TTTTTTSS--TT-
---STT-TTTTTTSS--TT-
---SSS-TTTTTTSS--TT-
---STT-TTTTTTSS--TT-
---STT-TTHHHHS---TT-
---STT-TTTTTSSS--TT-
---SSS-TTTTTSSS--S--
---SSS-TTHHHHSS--S--
---STT-TTTTTSSS--TT-
---STT-TTHHHHSS--S--
---STT-TTGGGSSS--TT-
---STT-TTTTTSSS--TT-
---STT-TTTGGGSS--TT-
---STT-TTTTTTSS--TT-
---STT-TTTTTTSS--TT-
---SSS-TTGGGTSS--TT-
---SSS-TTTTTSSS--TT-
---STT-TTTTTTSS--TT-
---STT-TTTTTSSS--TT-
---SSS-TTGGGTTS--S--
---STT-TTGGGTSS--TT-
---STT-TTHHHHSS--S--
---STT-TTGGGTSS--TT-
---SSS-TTTTTTSS--TT-
---SSS-TTGGGTSS--TT-
---STT-TTHHHHTS--S--
---STT-TTGGGTS---TT-
---STT-TTHHHHSS--TT-
---STT-TTTTTSSS--TT-
---STT-TTTTTSSS--TT-
---STT-TTTTTSSS--TT-
---SSS-TTHHHHSS--TT-
---SSS-TTGGGTSS--TT-
---STT-TTTTTSSS--TT-
--SSTT-TTTTTSS---TT-
---STT-TTHHHHSS--TT-
---STT-TTHHHHTS--TT-
---STT-TTHHHHS---TT-
---STT-TTHHHHSS-STT-
---STT-TTTTTTSS--TT-
---STT-TTTTTTSS-STT-
---STT-TTTTTTSS--TT-
---STT-TTTTTTSS--TT-
---STT-TTTTTTSS--TT-
---SSS-TTTTTTSS--TT-
---SSS-TTTTTTSS--TT-
---SSS-TTTTTTSS--TT-
---STT-TTTTTTSS--TT-
---STT-SSTTTTS---TT-
---STT-TTTTTSS---TT-
---SSS-TTHHHHS---TT-
---STT-TTTTTSS---TT-
---STT-TTTTTTSS--TT-
---STT-TTHHHHS---TT-
---STT-TTTTTTS---TT-
---STT-TTTTTSSS--TT-
---SSS-TTHHHHSS--TT-
---SSS-TTTTTTSS--TT-
---STT-TTHHHHSS--TT-
---STT-TTHHHHSS--TT-
---STT-TTTTTTSS--TT-
---STT-TTTTTTSS--TT-
---STT-TTHHHHSS--TT-
---STT-TTTTTTSS--TT-
---STT-TTTTTTSS--TT-
---STT-TTTTTTSS--TT-
---SSS-TTTTTTSS--TT-
--SSSS-TTTTTTSS--TT-
---STT-TTTTTTSS--TT-
---STT-TTTTTTSS--TT-
---STT-TTTTTTSS--TT-
--SSTT-SSTTTTSS--TT-
---STT-TTTTTTSS--TT-
---SSS-TTTTTTSS--TT-
---SSS-TTTTTTSS--S--
---STT-TTTTTTSS--TT-
---STT-TTTTTTSS--S--
---SSS-TTHHHHS---S--
---STT-TTHHHHSS--S--
---STT-SSTTTTSS--TT-
--SSTT-TTTTTTSS--TT-
---STT-TTTTTTSS--TT-
--SSTT-TTTTTTSS--TT-
--SSTT-TTTTTSSS--S--
---STT-TTTTTSSS--TT-
---STT-TTTTTTS---TT-
---STT-TTTTTSS---TT-
---SSS-TTTTTSS---TT-
---SSS-TTTTTTS---TT-
---STT-TTHHHHS---TT-
---STT-TTHHHHS---TT-
---STT-TTHHHHS---TT-
---SSS-TTGGGTS---TT-
---STT-TTHHHHS---TT-
---STT-TTTTTTT---TT-
---STT-TTHHHHS---TT-
---SSS-TTHHHHS---TT-
---STT-TTGGGTT---TT-
---STT-TTGGGTS---TT-
---STT-TTHHHHS---TT-
---SSS-TTHHHHT--STT-
---STT-TTHHHHT---S--
---SSS-TTTTTS----TT-
---STT-TTHHHHS---TT-
---STT-TTHHHHS---TT-
---STT-TTTTTT----TT-
---SSS-TTTGGGS---TT-
---SSS-TTTTTTS---TT-
--SSTT-TTTTTTS---TT-
--SSTT-TTTGGGS---TT-
--SSSS-TTTTTTS---TT-
--SSSS-TTTTTTS---TT-
---STT-TTTHHHH---S--
--SSSS-TTTTTTS---TT-
---STT-TTTTTSS---TT-
---SSS-TTTTTTS---S--
----SS-TTTTTTS---S--
---SSS-TTTTTTS---S--
---SSS-TTTTTTS---TT-
---SSS-TTTTTTS---S--
---STT-TTTTTT----TT-
----TT-TTTTTT----S--
---STT-TTTTTT----S--
---STT-TTTTTT----TT-
--SSTT-TTTTTT----S--
---SSS-TTTTTT----S--
---STT-TTTTTT-------
---STT-TTTTTTS---S--
---SSS-TTTTTT-------
---STT-TTTTTT----TT-
---SSS-TTTTTT----TT-
--SSSS-TTTTTT----TT-
--SSTT-TTTTTT----TT-
--SSTT-TTTTTTS---TT-
--SSSS-TTTTTT----TT-
--SSTT-TTTGGG----S--
--SSTT-TTTHHHH---S--
--SSTT-TTTTTTS---TT-
--SSSS-TTTTTTT---S--
--SSSS-TTTTTTS---TT-
--SSTT-TTTTTTS---TT-
--SSSS-TTTTTTT---S--
--SSSS-TTTTTTT---TT-
--SSSS-TTTTTTT---TT-
--SSTT-TTTTTTS---S--
--SSTT-TT-SSSS---S--
--SSTT-TTTTTTS---S--
--SSTT-TTTTTTS---TT-
--SSSS-TTTTTT----TT-
--SSSS-TT-SSSS---TT-
--SSSS-TT-SSS----S--
--SSTT-TTTTTTT---S--
--SSTT-TT-SSS----S--
--SSTT-TT-SSS----S--
--SSTT-TT-TTTT---S--
--SSTT-TT-SSS----S--
--SSTT-TTSSSS-------
--SSSS-TT-SSSS---S--
--SSTT-TT-SSSS---S--
--SSTT-TT-SSSS---S--
--SSTT-TTSSSS-------
--SSSS-TTSSSSS------
--SSTT-TT-SSSS---S--
--SSTT-TT-SSSSS--S--
--SSTT-TTTSSSS------
--SSTT-TT-SSSS---S--
--SSSS-TTTSSS----TT-
--SSTT-TTTSSS----S--
--SSTT-TTTSSSS---TT-
--SSTT-TT-SSSSS--TT-
--SSTT-TT-SSSSS--TT-
--SSTT-TTTSSSSS--TT-
--SSTT-TT-SSSSS--S--
--SSTT-TT-SSS-S--TT-
--SSTT-TTTSSS----S--
--SSTT-TTTSSSSS--S--
--SSTT-TTTSSSSS--TT-
--SSSS-TT-SSSSS--TT-
--SSTT-TT-SSSSS--TT-
--SSTT-TT-SSSSS--TT-
--SSTT--S-SSSSS--TT-
--SSTT--S-SSTTS--TT-
--SSTT--S-SSTTS--TT-
--SSTT-TT-SSSSS--TT-
--SSTT-TT-SSTTS--TT-
--SSTT-TT-SSSSS--TT-
--SSTT--S-SSSSS--TT-
--SSSS--S-SSSSS--TT-
--SSTT--S-SSSSS--TT-
--SSSS--S-SSSSS--TT-
--SSSS-SS-SSSSS--TT-
--SSSS--S-SSSSS--TT-
--SSSS--S-SSSSS--TT-
--SSSS--S-SSSSS--TT-
--SSSS--S-SSSSS--TT-
--SSTT--S-SSTTS--TT-
--SSSS--S-SSSSS--TT-
--SSTT--S-SSSSS--S--
--SSTT--S-SSTTS--S--
--SSTT--S-SSSSS--S--
--SSTT--S-SSSSS--S--
--SSTT--S-SSSSS--TT-
--SSTT--S-SSSSS--S--
--SSTT--S-SSSSS--S--
--SSSS-SS-SSSSS-----
--SSSS-TT-SSSSS-----
--SSSS-TT-SSSSS-----
--SSTT-TT-SSSS---S--
--SSTT-TT-SSSS---TT-
--SSTT-TTTSSSS---S--
--SSSS-TTTSSSS---TT-
--SSSS-TTTSSS----S--
--SSTT-TTTTTTS------
--SSSS-TTTSSS----S--
--SSTT-TT-SSS-------
--SSTT-TTSSSS----S--
--SSSS-TTSSSS----S--
--SSTT-TT-SSSS---TT-
--SSTT-TT-SSS----TT-
--SSTT-TT-SSS----TT-
--SSTT-TTSSSS----S--
--SSTT-TTTSSS----TT-
--SSTT-TT-SSSS---TT-
--SSTT-TTSSSS----TT-
--SSTT-TTSSSS----TT-
--SSTT-TTSSSS----S--
--SSSS-TTTSSS----TT-
--SSTT-TT-SSSS---TT-
--SSTT-TTSSSSS---TT-
--SSTT-TTSSSSS---TT-
--SSSS-TTSSSS----S--
--SSSS-TTSSSSS---S--
--SSSS-TT-SSSS---TT-
--SSTT-TTSSSS----TT-
--SSSS-TT-SSS----S--
--SSTT-TT-SSSTT--S--
--SSTT-TT-SSSTT--S--
--SSTT-TT-SSSTTS-TT-
--SSTT-TT-SSSTTS-TT-
--SSTT-TTTTTTTT--TT-
--SSTT-TTTTTTTT--S--
--SSTT-TT-SSSTT--TT-
--SSSS-TTSSSSTT--TT-
--SSTT-TTTTTTTT--TT-
--SSTT-TTTTTTTT--TT-
--SSTT-TT-SSSTT--TT-
--SSTT-TT-SSSTT--TT-
--SSTT-TT-SSSTT--TT-
--SSTT-TTTTTTTT--S--
--SSSS-TT-SSSTT--TT-
--SSSS-TT-SSSTT--TT-
--SSTT-TTTTTTTT--TT-
--SSTT-TT-SSSTT--TT-
--SSTT-TTTTTTTT--TT-
--SSTT-TT-SSSTT--TT-
--SSTT-TT-SSSTT--TT-
--SSTT-TT-SSSTT--TT-
--SSSS-TT-SSSTTS-TT-
--SSTT-TT-SSSTTS-TT-
--SSSS-TT-SSSTTS-TT-
--SSTT-TTSSSSTT--TT-
--SSTT-TT-SSSTT--TT-
--SSTT-TT-SSSTT--S--
--SSTT-TT-SSSTT--S--
--SSTT-TT-SSSTT--TT-
--SSTT-TT-SSSTT--TT-
--SSTT-TTTTTTTT--TT-
--SSTT-TT-SSSTT--TT-
--SSTT-TT-SSSTT--TT-
--SSTT-TT-SSSTT--TT-
--SSTT-TT-SSSTT--S--
--SSTT-TT-SSSTT--S--
--SSTT-TT-SSSTT--TT-
--SSSS-TT-SSSTT--TT-
--SSTT-TT-SSSTT--TT-
--SSTT-TTTTTTTT--TT-
--SSTT-TT-SSSTT--TT-
--SSTT-TT-SSSTT--TT-
--SSTT-TT-SSSTT--TT-
--SSTT-TT-SSSTT--S--
--SSTT-TT-SSSTT--S--
--SSTT-TT-SSSTT--TT-
--SSTT-TT-SSSTT--TT-
--SSTT-TT-SSSTT--TT-
--SSTT-TT-SSSTT--S--
--SSTT-TT-SSSTT--S--
--SSTT-TTTTTTTSS-TT-
--SSTT-TTTTTTTSS-TT-
--SSTT-TTTTTTTS--S--
--SSTT-TTTTTTSS--TT-
--SSTT-TTTTTTSS--TT-
--SSSS-TTTTTTTS--TT-
--SSSS-TTTTTTSS--TT-
--SSTT-TTTTTTTS--S--
--SSTT-TTTTTTTS--TT-
--SSTT-TTTTTTSS--TT-
--SSTT-TTTTTTTS--S--
--SSTT-TTTTTTSSS-TT-
--SSSS-TTTTTTT---TT-
--SSTT-TT-TTTTS--TT-
--SSTT-TTTTTTTS--TT-
--SSSS-TTTTTTTSS-TT-
--SSTT-TTTTTTSSS-TT-
--SSSS-TTGGGTTSS-TT-
--SSTT-TTGGGTTSS-TT-
--SSSS-TTTTTTSSS-TT-
--SSTT-TTTTTTTT--S--
--SSTT-TTHHHHTSS-S--
--SSTT-TTHHHHTSS-TT-
--SSTT-TTHHHHSS--TT-
--SSTT-TTGGGTTSS-TT-
--SSTT-TTHHHHS---TT-
--SSTT-TTGGGTSSS-TT-
--SSSS-TTGGGTSSS-S--
--SSSS-TTHHHHSSS-S--
--SSSS-TTTTTTSS--TT-
--SSTT-TTGGGTTSS-TT-
--SSSS-TTGGGTSSS-TT-
--SSSS-TTGGGTSSS-TT-
--SSSS-TTGGGTSSS-S--
--SSTT-TTGGGTSSS-TT-
--SSTT-TTHHHHTSS-TT-
--SSTT-TTGGGTSSS-TT-
--SSTT-TTHHHHSSS-TT-
--SSTT-TTGGGTSSS-TT-
--SSSS-TTGGGTTSS-S--
--SSSS-TTGGGTSSS-TT-
--SSTT-TTGGGTSSS-TT-
--SSTT--SGGGTSS--TT-
--SSTT-TTGGGTSS--TT-
--SSTT-TTGGGTSS--TT-
--SSTT-TTHHHHSS--S--
--SSTT-TTGGGTT---TT-
--SSSS-TTGGGTT---S--
--SSTT--SGGGTS---TT-
--SSTT-TTGGGTS---S--
--SSTT-TTTTTTS---TT-
--SSSS-TTGGGTS---TT-
--SSTT-TTTTTTS---S--
--SSSS-TTGGGTS-S-TT-
--SSSS-TTTTTT-SS-TT-
--SSSS-TTTTTT-SS-TT-
--SSTT-TTTTTTTTS-S--
--SSSS-TTTGGGT-S-TT-
--SSTT-TTTHHHH---S--
--SSSS-TTTTTTS---TT-
--SSTT-TTTTTT----TT-
--SSTT-TTTTTTS---TT-
--SSTT-TTTTTT----TT-
--SSSS-TTTTTTS---TT-
--SSTT-TTTGGG----TT-
--SSTT-TTTTTT----TT-
--SSTT-TTTTTT----TT-
--SSTT-TTTTTTS---TT-
--SSTT-TTTTTT----TT-
--SSTT-TTTTTTSSS-TT-
--SSTT-TTTTTTS-S-TT-
--SSTT-TTTTTTTSS-TT-
--SSTT-TTTHHHHS--TT-
--SSTT-TTTHHHHSS-TT-
--SSTT-TTTHHHHSS-TT-
--SSSS-TTTTTTS---TT-
--SSSS-TTTTTT----TT-
--SSSS-TTTTTT--S-TT-
--SSSS-TTTTTT----TT-
--SSSS-TTGGGT----TT-
--SSSS-TTTTTT----TT-
--SSSS-TTTGGGS---TT-
--SSTT-TTTHHHHS--TT-
--SSSS-TTTGGG--S-TT-
--SSTT-TTTGGGS-S-TT-
--SSTT-TTTTTTS---TT-
--SSSS-TTTTTTTSS-TT-
--SSSS-TTTTTT--S-TT-
--SSSS-TTTGGGS-S-TT-
--SSSS-TTTGGGSS--TT-
--SSTT-TTTGGGS-S-TT-
--SSSS-TTTGGGTSS-TT-
--SSTT-TTTGGG----TT-
--SSSS-TTTTTTS---TT-
--SSSS-TTGGGTS---TT-
--SSTT-TTTTTT----TT-
--SSTT-TTGGGT----TT-
--SSTT-TTTTTT----TT-
--SSTT-TTGGGT--S-TT-
--SSTT--SGGGT--S-TT-
--SSTT-TTHHHH--S-TT-
--SSTT-TTTTTT----TT-
--SSTT--SGGGT--S-TT-
--SSTT-TTGGGTS---TT-
--SSSS-SSGGGTSSS-TT-
--SSSS-SSHHHHTSS-TT-
--SSTT--SHHHHSSS-TT-
--SSTT--SHHHHTSS-TT-
--SSTT-SSGGGTSSS-TT-
--SSTT--SHHHHSSS-TT-
--SSSS-TTGGGTTSS-TT-
--SSSS-TTGGGTTTS-TT-
--SSTT-TTGGGTTTS-TT-
--SSSS-TTGGGTTTS-TT-
--SSTT-TTGGGTTTS-TT-
--SSTT-TTGGGTTTS-TT-
--SSTT-TTGGGTSSS-TT-
--SSTT-TTGGGTTT--TT-
--SSSS-TTTTTTTT--TT-
--SSSS-TTGGGTTT--TT-
--SSTT-TTGGGTTT--TT-
--SSTT-TTTGGGTT--S--
--SSTT-TTTGGGTT--TT-
--SSTT-TTTGGGTT--TT-
--SSTT-TTTGGGTT--S--
--SSSS-TTTTTTTT--S--
--SSSS-TTTGGGTTS-S--
--SSTT-TTTGGGTTS-TT-
--SSSS-TTTGGGTT--TT-
--SSTT-TTGGG-TT--TT-
--SSTT-TTGGG-TT--TT-
--SSTT-TTTTT-TT--TT-
--SSTT-TTGGG-TT--S--
--SSSS-TTTTT-TT--TT-
--SSSS-TTTGGG-S--TT-
--SSTT-TTGGG-TT--TT-
--SSSS-TTGGG-TTS-TT-
--SSTT-TTGGG-TTS-TT-
--SSTT-TTTGGGTTS-TT-
--SSTT-TTTTT-TTS-S--
--SSSS-TTTTT-TTS-S--
--SSSS-TT-TT-TT--TT-
--SSTT-TTTTT-TT--TT-
--SSTT-TTTTT-TT--TT-
--SSTT-TTTTT-TT--TT-
--SSTT-TTTTT-TT--TT-
--SSTT-TTTTT-TT--S--
--SSTT-TTTTTTTT--S--
--SSTT-TTTTT-TT--TT-
--SSSS-TTTGGGTT--TT-
--SSTT-TTTTTSTT--TT-
--SSTT-TTTGGGTT--TT-
--SSTT-TTTTTTTT--TT-
--SSTT-TTTTT-TT--S--
--SSSS-TTTGGGTT--S--
--SSSS-TTTGGGTT--TT-
--SSSS-TTTGGGTT--TT-
--SSTT-TTTTT-TT--TT-
--SSTT-TTTTT-TT--TT-
--SSTT-TTTTT-TT--TT-
--SSTT-TTTTT-TT--TT-
--SSTT-TTTTT-TT--TT-
--SSTT-TTTTT-TTS-TT-
--SSTT-TTTTT-TT--TT-
--SSTT-TTTTT-TT--TT-
--SSTT-TTTTT-SS--TT-
--SSTT-TTTTT-TT--TT-
--SSTT-TTTTT-TT--TT-
--SSSS-TTTTTSTT--S--
--SSTT-TTTTT-TT--TT-
--SSTT-TTTTT-TT--TT-
--SSSS-TTTGGGTT--TT-
--SSTT-TTTGGGTT--TT-
--SSTT-TTTTT-TT--TT-
--SSTT-TTTTT-TT--TT-
--SSTT-TTTTT-TT--TT-
--SSTT-TTTTTTTT--TT-
--SSTT-TTTTT-TT--TT-
--SSSS-TTTTT-TT--TT-
--SSTT-TTTTT-TT--TT-
--SSTT-TTTTT-TT--TT-
--SSTT-TTTTT-TT--TT-
--SSSS-TTTTT-TT--TT-
--SSSS-TT-TT-TT--TT-
--SSTT-TTTTT-TT--TT-
--SSTT-TTTTT-TT--TT-
--SSTT-TTTTTSTT--S--
--SSTT-TTTTT-TT--TT-
--SSTT-TTTGGGTT--TT-
--SSTT-TTTTT-TT--TT-
--SSTT-TTTSS-TT--TT-
--SSTT-TTTTT-TT--TT-
--SSTT-TTTTT-TT--TT-
--SSTT-TTTGGGTT--TT-
--SSSS-TTTTT-TT--S--
--SSTT-TTTTT-TT--S--
--SSTT-TTTTT-TT--TT-
--SSTT-TTTTT-TT--TT-
--SSTT-TTTTT-TT--TT-
--SSTT-TTTGGGTT--TT-
--SSTT-TTTTT-TT--TT-
--SSTT-TTTTT-TT--S--
--SSSS-TTTTT-TT--S--
--SSTT-TTTTT-TT--TT-
--SSTT-TTTTT-TT--TT-
--SSTT-TTTTTTTT--TT-
--SSTT-TTTTT-GGG-S--
--SSSS-TTTTT-TTS-TT-
--SSTT-TTTTT-TT--S--
--SSTT-TTTGGGTT--S--
--SSTT-TTTTT-TT-----
--SSTT-TTTSSSTT-----
--SSSS-TTTTTTTT--S--
--SSSS-TTTTTSTT--S--
--SSTT-TTTTT-TT--S--
--SSTT-TTTSS-TT--TT-
--SSTT-TTTSS-TT--TT-
--SSTT-TTTTT-TT--TT-
--SSTT-TTTTTSTT--TT-
--SSTT-TTTTT-TT--TT-
--SSSS-TTTTTSTT--S--
--SSTT-TTTTT-TTS-TT-
--SSSS-TTTTT-TTS-TT-
--SSTT-TTTTT-TTS-TT-
--SSTT-TTTTTSTTS-TT-
--SSTT-TTTTT-TTS-TT-
--SSTT-TTTTT-TTS-TT-
--SSTT-TTTTT-TTS-TT-
--SSTT-TTTTT-TT--S--
--SSSS-TTTTT-TT--TT-
--SSTT-TTTTT-TT--S--
--SSTT-TTTTT-TT--TT-
--SSTT-TTTSS-TT--TT-
--SSTT-TTTTT-TT--S--
--SSTT-TTTTT-TT--S--
--SSTT-TTTTT-TT--S--
--SSTT-TT-TT-TT--S--
--SSTT-TTTTT-TT--S--
--SSTT-TTTTT-TT--S--
--SSTT-TTTTT-TT-----
--SSTT-TTTTT-TT--S--
--SSTT-TT-TTSTT--TT-
--SSTT-TTTTT-GGGSTT-
--SSSS-TTTTT-GGG-S--
--SSTT-TT-TT-GGG----
--SSTT-TT-TT-GGG----
--SSTT-TTTTT-GGG----
--SSSS-TTTTT-GGG-S--
--SSTT-TTTTT-GGG-TT-
--SSTT-TTTTT-GGG-S--
--SSSS-TTTSS-GGG----
--SSTT-TTTTT-GGG----
--SSTT-TTTSSSGGG----
--SSTT-TTTTT-GGG----
--SSTT-TTTTT-GGG-TT-
--SSSS-TTTTT-GGG----
--SSTT-TTTTT-GGG----
--SSTT-TTTTT-GGG----
--SSTT-TTTTT-GGG----
--SSTT-TTTTT-GGG----
--SSTT-TTTTT-GGG----
--SSTT-TTTTT-GGG----
--SSTT-TTTTT-TTS----
--SSTT-TTTTT-GGG----
--SSTT-TTTTT-GGG----
--SSSS-TTTTT-GGG----
--SSTT-TTTTT-GGG----
--SSTT-TTTTTSGGG-S--
--SSTT-TTTTT-GGG-S--
--SSTT-TT-SSSGGG-S--
--SSTT-TT-TT-TTS-S--
--SSTT-TTTTTSGGG-TT-
--SSTT-TTTTTSGGG-S--
--SSTT-TTTTT-GGG-S--
--SSTT-TTTTT-GGG-TT-
--SSTT-TTTTT-GGG-TT-
--SSTT-TTTTTSGGGSTT-
--SSTT-TTTTT-GGGSTT-
--SSTT-TTTTT-GGGSS--
--SSTT-TTTTT-GGGSTT-
--SSSS-TTTTTSGGGSTT-
--SSTT-TTTTTSGGGSTT-
--SSTT-TTTGGGGGGSTT-
--SSTT-TTTTT-GGGSTT-
--SSTT-TTTTT-GGGSTT-
--SSTT-TTTTT-GGGSTT-
--SSTT-TTTTT-GGGSTT-
--SSTT-TTTTT-GGGSTT-
--SSTT-TTTTT-GGGSTT-
--SSTT-TTTTT-GGGSTT-
--SSTT-TTTTT-GGGSTT-
--SSTT-TTTTTSGGGSTT-
--SSTT-TTGGG-GGGSTT-
--SSTT-TTTTT-GGGSS--
--SSTT-TTGGG-GGGSS--
--SSTT-TTTTT-GGGSTT-
--SSTT-TTTTT-GGGSTT-
--SSTT-TTTTT-GGGSTT-
--SSTT-TTTTT-GGGSTT-
--SSTT-TTTSS-GGGSTT-
--SSTT-TTTTT-GGGSTT-
--SSSS-TTTTTSGGGSTT-
--SSSS-TTTTT-GGGSTT-
--SSTT-TTTTT-GGGSTT-
--SSTT-TTTTT-GGGSTT-
--SSTT-TTTTT-GGGSS--
--SSTT-TTTTT-GGGSTT-
--SSTT-TT-TT-TTSSTT-
--SSSS-TTTTT-GGGSTT-
--SSTT-TTTTT-GGGSTT-
--SSTT-TTTTT-GGGSTT-
--SSTT-TTTTT-GGGSTT-
--SSTT-TTTTT-GGGSTT-
--SSTT-TTTGGGGGGSTT-
--SSTT-TTTTT-GGGSTT-
--SSTT-TTTTT-GGGSTT-
--SSTT-TTTSSSGGGSTT-
--SSTT-TTTTT-GGGSTT-
--SSTT-TTTTT-GGGSTT-
--SSTT-TTTTT-GGGSTT-
--SSTT-TTTTT-GGGSTT-
--SSSS-TTTTT-GGGSTT-
--SSSS-TTTTT-GGGSS--
--SSTT-TTTTT-GGGSTT-
--SSTT-TTTTTTGGGSTT-
--SSTT-TTTTT-GGGSTT-
--SSTT-TTTTT-GGGSTT-
--SSSS-TTTTT-GGGSS--
--SSTT-TTTTTSGGGSTT-
--SSSS-TTTGGGGGGSS--
--SSSS-TTTTT-STTSS--
--SSTT-TTTTT-GGGSTT-
--SSTT-TTTTT-GGGSTT-
--SSSS-TTTTT-TTSSTT-
--SSTT-TTTTT-TT-STT-
--SSTT-TTTTT-TTSSTT-
--SSTT-TTTTT-TTSSTT-
--SSSS-TTTTT-TTSSTT-
--SSSS-TTTTT-TTSSTT-
--SSTT-TTTTTSTTSSTT-
--SSTT-TTTTTSTTSSTT-
--SSTT-TTTTT-S-SSTT-
--SSTT-TTTTT-TTSSTT-
--SSSS-TTTTT-TTSSTT-
--SSTT-TTTTT-TTSSTT-
--SSTT-TTTTT-TTSSTT-
--SSTT-TTTTT-TTSSTT-
--SSTT-TTTTT-TTSSTT-
--SSTT-TTTTTTTTSSS--
--SSSS-TTTTT-TTSSTT-
--SSSS-TTTTTSTTSSTT-
--SSSS-TTTGGGTTSSTT-
--SSTT-TTTGGGTTSSTT-
--SSTT-TTTTTSTTSSTT-
--SSSS-TTTTTSTTSSTT-
--SSTT-TTTSS--SSSS--
--SSSS-TT-SS---SSS--
--SSSS-TT-SS---SSTT-
--SSTT-TT--S---SSS--
--SSTT-SS--S--SSSTT-
--SSSS--S--S--SSSTT-
--SSTT-TT--S--SSSTT-
--SSTT-TT--S-SSSSS--
--SSTT-TT--S---SSS--
--SSTT-TT--S--SSSS--
--SSTT-TT--S---SSS--
--SSTT-TT--S---SSTT-
--SSTT-TTTTT--SSSTT-
--SSSS-TTTTTS-SSSS--
--SSTT-TTTTTS-SSSS--
--SSTT-TTTTTSTTSSTT-
--SSSS-TTTTTSTTSSTT-
--SSTT-TTTTTSTTSSS--
--SSTT-TTTTTSTTSSS--
--SSTT-TTTTTSTTSSS--
--SSTT-TTTTTSTTSSS--
--SSTT-TTTTTSTTSSTT-
--SSTT-TTTTT-TTSSTT-
--SSSS-TTTGGGTTSSTT-
--SSSS-TTTTT-TTSSS--
--SSSS-TTTTT-TTTSTT-
--SSSS-TTTTT-TTSSTT-
--SSSS-TTTTTSTTSSS--
--SSSS-TTTTTSTTSSS--
--SSSS-TT-TT-TTSSTT-
--SSSS-TTTTT-TT-STT-
--SSSS-TT-TT-TTSSS--
--SSSS-TTTTTSTTSSTT-
--SSSS-TTTTTSTTSSTT-
--SSSS-TTTTTSTTSSTT-
--SSSS-TTTTTSTTS-S--
--SSTT-TTTTTSTTSSTT-
--SSSS-TTTTTSTTSSS--
--SSSS-TTTTTSTTS-S--
--SSSS-TTTSS-TTSSS--
--SSTT-TTTTT-TTS-S--
--SSSS-TTTTT-TTS-S--
--SSSS-TTTTT-TTS-S--
--SSTT-TTTTT-TTSSS--
--SSSS-TT-TTSTTSSTT-
--SSSS-TTTTTSTTSSS--
--SSTT-TTTTTSTTSSS--
--SSSS-TTTGGGTTSSTT-
--SSSS-TTTGGGTTS-S--
--SSSS-TTTTT-TTTSS--
--SSTT-TTTTT-TTT-S--
--SSSS-TTTTT-TTS-S--
--SSSS-TTTTT-TTSSS--
--SSSS-TTTTT-TTTSS--
--SSSS-TTTTT-TTS-S--
--SSSS-TTTTT-TTTSS--
--SSSS-TTTTT-TTS-S--
--SSSS-TTTTT-TTS-S--
--SSSS-TTTGGGTTT-TT-
--SSTT-TTTTT-TTS-S--
--SSSS-TTTTT-TTS-S--
--SSSS-TTTTT-TTS-S--
--SSTT-TTTTT-TTS-S--
--SSTT-TTTTT-TTTSS--
--SSTT-TTTTT-SSSSS--
--SSTT-TTTTT-TTSSTT-
--SSSS-TTTTTSTTSSTT-
--SSTT-TTTTTSTTSSTT-
--SSSS-TTTTTSTTSSTT-
--SSSS-TTTTTSTTSSTT-
--SSSS-TTTTTSTTSSTT-
--SSSS-TTTTT-TTSSS--
--SSTT-TTTTT-TTSSS--
--SSSS-TTTTT--SSSS--
--SSTT-TTTTT-TTSSS--
--SSSS-TTTTT-TTSSS--
--SSSS-TTTTT-TTSSS--
--SSTT-TTTTT-TTSSTT-
--SSTT-TTTTT-TTSSTT-
--SSTT-TTTTT-TTSSTT-
--SSTT-TTTTTSSTTSS--
--SSTT-TTTTT-TTSSS--
--SSTT-TTTTT-TTSSTT-
--SSTT-TTTTTSTTSSTT-
--SSSS-TTTTTSTTSSTT-
--SSSS-TTTTTSTTSSTT-
--SSSS-TTTTTSTTSSTT-
--SSSS-TTTTTSTTTSTT-
--SSTT-TTTTTSTTSSTT-
--SSSS-TTTTTSTTSSTT-
--SSTT-TTTGGGTTSSTT-
--SSTT-TTTTTSTTSSTT-
--SSSS-TTTTTS-SSSTT-
--SSTT-TTTTT-TTSSTT-
--SSTT-TTTTT-TTSSTT-
--SSTT-TTTTT-TTSSS--
--SSTT-TTTTT-TTSSTT-
--SSTT-TTTTT-TTSSS--
--SSTT-TTTTT-TTSSS--
--SSTT-TTTTT-TTSSS--
--SSSS-TTTGGGTTSSTT-
--SSTT-TTTTTSTTSSTT-
--SSTT-TTTTTSTTTSTT-
--SSSS-TTTTTSTTSSTT-
--SSTT-TTTTTSTTSSS--
--SSTT-TTTTTSTTSSS--
--SSTT-TTTTTSTTSSS--
--SSTT-TTTTTSTTSSTT-
--SSSS-TTTTTSTTSSTT-
--SSSS-TTTSTTTTTSTT-
--SSTT-TTTGGGTTSSTT-
--SSTT-TTTGGGTTSSTT-
--SSSS-TTTSTTTTSSS--
--SSSS-TTTTTSTTTSS--
--SSTT-TTTTTSTTSSTT-
--SSTT-TTTTTSTTSSTT-
--SSTT-TTTTTSTTSSTT-
--SSSS-TTTSSSTTSSTT-
--SSSS-TTTSSSTTSSTT-
--SSTT-TT-SSSTTTSS--
--SSSS-TTTSSSTTSSTT-
--SSTT-TTTGGGTTTSTT-
--SSTT-TTTSSSTTSSTT-
--SSTT-TTTTT-TTSSTT-
--SSSS-TTTTT-TT-STT-
--SSTT-TTTTT-TTSSTT-
--SSSS-TTTTT-TTTSS--
--SSSS-TTTTT-TTTSS--
--SSSS-TTTTTSTTTSTT-
--SSTT-TTTTT-TTTSTT-
--SSTT-TTTTTSTT-STT-
--SSSS-TTTTT-TTSSTT-
--SSSS-TTTTT-TTSSS--
--SSTT-TT-TT-TTSSS--
--SSTT-TT-TT-TTSSTT-
--SSSS-TTTTT-TTSSTT-
--SSTT-TTTTT-TTSSTT-
--SSTT-TTTTT-TTSSS--
--SSSS-TTTTT-TTSSTT-
--SSSS-TTTTT-TTSSTT-
--SSTT-TTTTT-TTSSS--
--SSTT-TTTTT-SSSSTT-
--SSSS-TTTTT-TTTSTT-
--SSSS-TTTTT-TTSSTT-
--SSTT-TTTTT-TTSSTT-
--SSTT-TTTTT-TTSSTT-
--SSTT-TTTTT-TTSSTT-
--SSSS-TTTTTSTTSSTT-
--SSTT-TTTTTSTT-STT-
--SSTT-TTTTTSTTTSTT-
--SSSS-TTTTTSTT-STT-
--SSSS-TTTTTSTT-STT-
--SSSS-TTTGGGTT-STT-
--SSTT-TTTGGGTT-STT-
--SSTT-TTTTTSSSSSTT-
--SSTT-TTTTTTTT-STT-
--SSTT-TTTTTTTT-STT-
--SSTT-TTTTTSTT-STT-
--SSTT-TTTTTTTTSSTT-
--SSSS-TTTTTTTT-SS--
--SSTT-TTTGGGTT-SS--
--SSTT-TTTTTTTTSSTT-
--SSTT-TTTGGGTTSSTT-
--SSTT-TTTGGGTTSSTT-
--SSTT-TTTTTTTTSSTT-
--SSTT-TTTTTTTTTSTT-
--SSTT-TTTGGGTTTSTT-
--SSTT-TTTGGGTTSSTT-
--SSTT-TTTTTTTT-SS--
--SSTT-TTTGGGTT-STT-
--SSSS-TTTGGGTTSSTT-
--SSTT-TTTTTTTTSSTT-
--SSTT-TTTGGGTTSSTT-
--SSTT-TTTGGGTTTSTT-
--SSTT-TTTTTSTTSSTT-
--SSTT-TTTGGGTTSSTT-
--SSTT-TTTGGGTTSSTT-
--SSTT-TTTGGGTTSSTT-
--SSTT-TTTTTSTTSSTT-
--SSTT-TTTTTSTTSSTT-
--SSTT-TTTTTTTTSSTT-
--SSTT-TTTTTSTTSSS--
--SSTT-TTTTTTTTSSTT-
--SSTT-TTTTTSTTSSTT-
--SSTT-TTTGGGTTSSTT-
--SSTT-TTTTTSTTSSTT-
--SSTT-TTTGGGTTSSTT-
--SSSS-TTTTTSTTSSTT-
--SSSS-TTTTT-TTSSTT-
--SSTT-TTTTTTTTSSTT-
--SSTT-TTTTTSTT-STT-
--SSSS-TTTTT-TTSSTT-
--SSSS-TTTTTSTTSSTT-
--SSTT-TTTTT-TTSSTT-
--SSSS-TTTGGGTTSSS--
--SSSS-TTTTT-TTSSTT-
--SSSS-TTTTT-SSSSTT-
--SSSS-TTTTT-TTSSS--
--SSSS-TTTTT-TTSSTT-
--SSSS-TTTTT-TTSSTT-
--SSTT-TTTTTSTTSSTT-
--SSTT-TTTTTSTTSSTT-
--SSTT-TTTTT-TTSSTT-
--SSTT-TTTTT-TTSSTT-
--SSSS-TTTTT-SSSSTT-
--SSSS-TTTTT-TTSSS--
--SSTT-TTTTT-TTSSTT-
--SSTT-TTTTT-TTSSTT-
--SSTT-TTTTT--SSSTT-
--SSSS-TTTTT--SSSTT-
--SSTT-TTTTT-TTSSTT-
--SSTT-TTTTT-TTSSTT-
--SSTT-TTTTT-TTSSTT-
--SSTT-TTTTTTTTSSTT-
--SSTT-TTTTTTTTSSTT-
--SSTT-TTTTT-TTSSTT-
--SSTT-TTTGGGTTSSTT-
--SSTT-TTTGGGTTSSTT-
--SSTT-TTTTTSTTSSS--
--SSTT-TTTTT-TTSSTT-
--SSSS-TTTTT-TTSSTT-
--SSSS-TTTTTSTTSSTT-
--SSSS-TTTTT-TTSSTT-
--SSTT-TTTTT-TTSSTT-
--SSSS-TTTTT-TTSSS--
--SSTT-TTTTT-TTSSS--
--SSSS-TTTTT-TTSSTT-
--SSSS-TTTTT-TTSSTT-
--SSSS-TTTTT-TT-STT-
--SSTT-TTTGGGTTSSTT-
--SSSS-TT-TT-TTSSTT-
--SSSS-TTTTT-TTSSTT-
--SSSS-TTTTT-TTSSTT-
--SSSS-TTTTT-SSSSTT-
--SSSS-TTTTT-TTSSTT-
--SSSS-TTTTT-TTSSTT-
--SSTT-TTTTT-TTSSTT-
--SSTT-TTTTT-TTSSTT-
--SSSS-TTTTT-TTSSTT-
--SSSS-TTTTT-TTSSTT-
--SSTT-TTTTT-SSSSS--
--SSSS-TTTTT-TTSSTT-
--SSSS-TTTTT-TTSSTT-
--SSSS-TTTTT-TTSSS--
--SSSS-TTTTT-TT-STT-
--SSSS-TTTTTTTT-STT-
--SSSS-TTTTT-TT-STT-
--SSSS-TTTTT-TTSSTT-
--SSTT-TTTTT-SSSSTT-
--SSTT-TTTTT-TTSSTT-
--SSTT-TTTTT-TTSSTT-
--SSTT-TTTTT-TTSSS--
--SSTT-TTTTT-TT-STT-
--SSTT-TTTTT-TTSSTT-
--SSTT-TTTTT-TTSSTT-
--SSSS-TTTTT-TTSSTT-
--SSTT-TTTTT-TTSSTT-
--SSTT-TTTTT-TT-STT-
--SSSS-TTTGGGTT-STT-
--SSSS-TTTTTSTTTSTT-
--SSTT-TTTGGGTT-STT-
--SSSS-TTTTTSTTSSTT-
--SSSS-TTTTT-TT-STT-
--SSSS-TTTTT-TT-STT-
--SSTT-TTTTT-TT-STT-
--SSTT-TTTTT-TT-STT-
--SSTT-TTTTT-TT-STT-
--SSTT-TTTTT-TTSSTT-
--SSTT-TTTTT-TTSSTT-
--SSTT-TTTTT-TTTSTT-
--SSSS-TTTTT-TTSSTT-
--SSSS-TTTTT-TTSSTT-
--SSSS-TTTTT-TT-STT-
--SSTT-TTTTTSTTSSTT-
--SSTT-TTTTT-TTSSTT-
--SSTT-TTTTT-TTSSS--
--SSTT-TTTTTSTTSSTT-
--SSTT-TTTTT--SSSTT-
--SSTT-TTTTT-TTSSTT-
--SSSS-TTTTTTTTSSTT-
--SSTT-TTTTT-TT-STT-
--SSTT-TTTTT-TTSSTT-
--SSTT-TTTTT-TT-STT-
--SSTT-TTTTT-TTSSTT-
--SSTT-TTTTT-TTSSTT-
--SSTT-TTTTTSTTSSTT-
--SSSS-TTTTT-TTSSTT-
--SSTT-TTTTT-TTSSS--
--SSTT-TTTTT-TTSSTT-
--SSTT-TTTTT-TTSSTT-
--SSTT-TTTTT-TTSSS--
--SSTT-TTTTT-TTSSS--
--SSTT-TTTTTSTTSSS--
--SSTT-TTTTTTTTSSTT-
--SSTT-TTTTT-TTTSS--
--SSTT-TTTTT-TTSSS--
--SSTT-TTTTT-TTSSS--
--SSTT-TTTTT-TTSSS--
--SSTT-TTTTT-TTSSTT-
--SSTT-TTTTTTTTSSTT-
--SSSS-TTTTTTTTSSTT-
--SSTT-TTTTTSSSSSS--
--SSTT-TTTTT-TTSSTT-
--SSTT-TTTTTTTTSSS--
--SSTT-TTTTT-SSSSTT-
--SSTT-TTTTT-SSSSTT-
--SSTT-TTTTT-SSSSS--
--SSTT-TTTTT-SSSSTT-
--SSTT-TTTTTSSSSSTT-
--SSTT-TTTTT-SSSSS--
--SSTT-TT-TT-SSSSTT-
--SSTT-TTTTT-SSSSS--
--SSTT-TTTTTTTTSSTT-
--SSTT-TTTTT-TTTSTT-
--SSTT-TTTTT-TTSSS--
--SSTT-TTTTT-TTSSS--
--SSTT-TTTTT-TTSSS--
--SSTT-TTTTT-TTSSS--
--SSTT-TTTTTSSSSSTT-
--SSTT-TTTTTTTTSSTT-
--SSTT-TTTTTSTTSSTT-
--SSSS-TTTTTTTTSSTT-
--SSSS-TTTGGGTTSSTT-
--SSTT-TTTTTTS-SSTT-
--SSTT-TTTTTTTTSSTT-
--SSTT-TTTGGGTTSSS--
--SSSS-TTTTTTTTSSTT-
--SSSS-TTTTT-TTSSTT-
--SSSS-TTTTT-TTSSTT-
--SSTT-TTTTT-TT-STT-
--SSSS-TTTTT-TT-STT-
--SSTT-TTTTT-TT-STT-
--SSTT-TTTGGGTT-STT-
--SSTT-TTTTTTTTSSTT-
--SSTT-TTTTT-TTSSTT-
--SSSS-TTTTTTTTSSS--
--SSTT-TTTTTTTTTSTT-
--SSTT-TTTTTTTTSSS--
--SSTT-TTTTTTGGGSTT-
--SSTT-TTTTTSGGGSTT-
--SSSS-TTTGGGSTTSTT-
--SSSS-TTTTTTGGGSS--
--SSSS-TTTTTTGGGSTT-
--SSSS-TTTTT-GGGSS--
--SSSS-TTTTT-GGGSS--
--SSSS-TTTTT-GGGSTT-
--SSTT-TTTTT-GGGSTT-
--SSTT-TTTTTTGGGSTT-
--SSTT-TTTTTTGGGSS--
--SSTT-TTTTT-GGGSS--
--SSSS-TTTTTTGGGSTT-
--SSSS-TTTTTTGGGSTT-
--SSTT-TTTTTTGGGSTT-
--SSTT-TTTTTTGGGSTT-
--SSTT-TTTGGGGGGSTT-
--SSSS-TTTTT-STTSTT-
--SSTT-TTTTTTGGGSTT-
--SSTT-TTTTTTTTSSS--
--SSTT-TTTTTTTTSSTT-
--SSTT-TTTTT--S-SS--
--SSTT-TTTTT-TTSSTT-
--SSTT-TTTGGGTTSSTT-
--SSSS-TTTTTTTTSSTT-
--SSTT-TTTTT-TTSSS--
--SSTT-TTTTT-TTSSTT-
--SSTT-TTTTTTTTSSS--
--SSTT-TTTTT-TTSSTT-
--SSTT-TTTTT-TTSSS--
--SSTT-TTTTT-TTSSTT-
--SSTT-TTTTT-TTSSTT-
--SSSS-TTTTT-TTSSTT-
--SSSS-TTTTT-TTSSS--
--SSTT-TTTTT-TTSSTT-
--SSTT-TTTTTTTTTSS--
--SSSS-TTTTT-TTTSS--
--SSTT-TTTTTTTTTSS--
--SSTT-TTTTTTTTTSS--
--SSTT-TTTTTTGGGSTT-
--SSTT-TTTTTTTTTSS--
--SSTT-TTTTTTTTTSS--
--S-SS--S-TTTTTTSS--
--SSTT-SS-TT-TTTSS--
--SSTT--S-TT-TTTSS--
--SSTT-TTTTT-TTTSS--
--SSTT-TTTTT-TTTSTT-
--SSTT-TTTTT-TTTSTT-
--SSTT-TTTTT-TTTSTT-
--SSSS-TTTTTTTTTSTT-
--SSTT-TTTTTTTTTSTT-
--SSTT-TTTTT-TTTSTT-
--SSSS-TTTTT-TTTSTT-
--SSTT-TTTTTTTTTSS--
--SSTT-TTTTT-TTTSS--
--SSTT-TTTTT-TTTSTT-
--SSTT-TT-SS-TTTSS--
--SSTT-TTTTT-TTTSS--
--SSTT-TTTTT-TTTSTT-
--SSTT-TTTTTTTTTSS--
--SSSS-TTTTT-TTTSS--
--SSTT-TTTTTTTTTSS--
--SSTT-TTTTT-TTTSS--
--SSTT-TTTTT-TTTSS--
--SSSS-TTTTT-TTTSS--
--SSTT-TTTTTTTTTSTT-
--SSTT-TTTTT-TTT-S--
--SSSS-TTTTT-TTTSS--
--SSSS-TTTTT-TTTSTT-
--SSSS-TTTTT-TTTSS--
--SSTT-TTTTT-TTTSS--
--SSTT-TTTTT-TTTSTT-
--SSTT-TTTTTTTTTSTT-
--SSTT-TTTTT-TTTSS--
--SSTT-TTTTTTTTTSS--
--SSTT-TTTTT-TTT-S--
--SSSS-TTTTTTTTTSS--
--SSSS-TTTTT-TTTS---
--SSSS-TTTTTTTTT----
--SSTT-TTTSS-TTTS---
--SSSS-TT-TTTTTTSS--
--SSTT-TTTTT-TTTSS--
--SSTT-TTTTT-TTT-S--
--SSSS-TTTTTTTTT----
--SSTT-TTTTT-TTT-S--
--SSTT-TTTTT-TTT-S--
--SSTT-TTTTTTTTTSS--
--SSSS-TTTTTTTTT-S--
--SSTT-TTTTTTTTT-S--
--SSTT-TTTTT-TTT-S--
--SSTT-TTTTTTTTT----
--SSTT-TTTTTTGGG-S--
--SSTT-TTTTT-TTT----
--SSTT-TTTTT-TTT----
--SSSS-TTTTT-TTT-S--
--SSSS-TTTTT-TTT-S--
--SSTT-TTTTTTTTT-S--
--SSTT-TTTTT-TTT-S--
--SSSS-TTTTTTTTT----
--SSSS-TTTTTTTTT-S--
--SSSS-TTTTT-TTT-S--
--SSSS-TTTTT-TTT-S--
--SSTT-TTTTTTGGG-S--
--SSTT-TTTTTTTTT----
--SSSS-TTTTTTTTT-S--
--SSTT-TTTTTTGGG-S--
--SSTT-TTTTT-TTTSS--
--SSSS-TTTTT-TTTSS--
--SSTT-TTTTT-TTT----
--SSTT-TTTTT-GGG-S--
--SSTT-TTTTTTTTTS---
--SSTT-TTTTT-TTT-S--
--SSTT-TTTTTTTTTS---
--SSTT-TTTTTTTTTS---
--SSTT-TTTTTTTTTSS--
--SSTT-TTTTT-TTTSS--
--SSSS-TTTSS-TTTS---
--SSTT-TTTTTTTTTS---
--SSTT-TTTTT-TTTSS--
--SSTT-TTTTTTTTTSS--
--SSSS-TTTTT-TTT-S--
--SSTT-TTTTTTTTT-S--
--SSTT-TTTTT-TTT----
--SSTT-TTTTTTTTT-S--
--SSTT-TTTTT-TTT-S--
--SSTT-TTTTTTTTTSTT-
--SSSS-TTTTT-TTTS---
--SSSS-TTTTT-TTTS---
--SSTT-TTTTT-TTT-S--
--SSSS-TTTTT-TTTS---
--SSTT-TTTSS-TTTSS--
--SSTT-TTTTT-TTTSS--
--SSTT-TTTTT-TTTSS--
--SSTT-TTTTTTTTTSS--
--SSTT-TTTTT-TTTS---
--SSTT-TTTTTTTTTS---
--SSTT-TTTTT-TTTSS--
--SSTT-TTTTTTTTTS---
--SSTT-TTTTT-TTT----
--SSTT-TTTTT-TTTS---
--SSSS-TTTTTTTTTS---
--SSSS-TTTTT-TTTS---
--SSTT-TTTTTTTTTS---
--SSTT-TTTTTTTTTS---
--SSTT-TTTTTTTTTS---
--SSSS-TTTTT-TTTS---
--SSSS-TTTTT-TTTS---
--SSSS-TTTTTTTTTS---
--SSSS-TTTSS-TTTS---
--SSTT-TTTTT-TTTS---
--SSSS-TTTTT-TTT-S--
--SSTT-TTTTTTTTTS---
--SSSS-TTTTT-TTTS---
--SSTT-TTTTTTTTTS---
--SSSS-TTTTT-TTTS---
--SSTT-TTTTT-TTTS---
--SSSS-TTTTT-TTTS---
--SSSS-TTTTTTTTTS---
--SSTT-TTTTTTTTTS---
--SSSS-TTTTT-TTTS---
--SSSS-TTTTT-TTT-S--
--SSSS-TTTTT-TTT-S--
--SSSS-TTTTTTTTT----
--SSTT-TTTTTTTTT-S--
--SSTT-TTTTT-TTT-S--
--SSTT-TTTTT-TTSSS--
--SSSS-TTTTTTGGG----
--SSTT-TTTTT-TTSSS--
--SSSS-TTTTT-TTSS---
--SSSS-TTTTTTTTS-S--
--SSTT-TTTTT-TTS-S--
--SSTT-TTTTT-TTS-S--
--SSSS-TTTTT-TTS----
--SSSS-TTTTTTTTS----
--SSTT-TTTTTTTTS----
--SSSS-TTTTTTTTS----
--SSSS-TTTTT-SSS-S--
--SSTT-TTTTTTTTS----
--SSTT-TTTTT-TTSSS--
--SSTT-TTTTTTTTS-S--
--SSTT-TTTTT-TTS-S--
--SSTT-TTTTT-TTSSS--
--SSTT-TTTTT-TTSS---
--SSSS-TTTTT-SSSS---
--SSTT-TTTTTTTTTS---
--SSTT-TTTTTTTTTS---
--SSSS-TTTTT-TTT----
--SSSS-TTTTT-TTSS---
--SSSS-TTTTT-TTTS---
--SSSS-TTTTT-TTT-S--
--SSTT-TTTTT-TTT----
--SSTT-TTTTT-TTTS---
--SSTT-TTTTT-TTT----
--SSTT-TTTTT-TTT----
--SSTT-TTTTT-TTT-S--
--SSSS-TTTSS-TTT-S--
--SSTT-TTTTTTTTT-S--
--SSTT-TTTTTTTTS-S--
--SSTT-TTTTT-TTT-S--
--SSTT-TTTTT-TTT-S--
--SSTT-TTTTT-TTT----
--SSTT-TTTTT-TTTS---
--SSTT-TTTTT-TTTSS--
--SSTT-TTTTTTTTT-S--
--SSTT-TTTTT-TTTS---
--SSTT-TTTTT-TTT----
--SSTT-TTTTT-TTT-S--
--SSTT-TTTTT-TTTTTT-
--SSTT-TTTTT-TTTSTT-
--SSTT-TTTTT-TTTTTT-
--SSTT-TTTTT-TTTTTT-
--SSTT-TTTTTTTTTSTT-
--SSTT-TTTTTTTTTSTT-
--SSTT-TTTTT-TTTTTT-
--SSTT-TTTTTTTTTTTT-
--SSTT-TTTTT-TTTTTT-
--SSTT-TTTTTTTTTTTT-
--SSTT-TTTTT-TTTSTT-
--SSTT-TTTTT-TTTSTT-
--SSTT-TTTSS-TTTTTT-
--SSTT-TTTTTTHHHHTT-
--SSSS-TTTTT-TTTTTT-
--SSTT-TTTTTTGGGGTT-
--SSTT-TTTTT-TTTTTT-
--SSTT-TTTTTTGGGGTT-
--SSTT-TTTTTTTTTTS--
--SSTT-TTTTT-TTTTTT-
--SSTT-TTTTTTTTTTTT-
--SSTT-TTTTTTTTTTTT-
--SSTT-TTTTTTTTTT---
--SSTT-TTTTTTTTTS---
--SSTT-TTTTT-TTTSTT-
--SSTT-TTTTTTTTTSTT-
--SSTT-TTTTT-TTTTTT-
--SSTT-TTTTT-TTTTTT-
--SSSS-TTTTTTTTTTTT-
--SSTT-TTTTTTTTTTTT-
--SSSS-TTTTT-GGGGTT-
--SSTT-TTTTTTGGGS---
--SSSS-TTTTTTGGGG---
--SSSS-TTTTTTGGGTTT-
--SSTT-TTTTT-GGGSS--
--SSTT-TTTTT-GGGS---
--SSSS-TTTTT-SGGGTT-
--SSSS-TTTTTTTTTTTT-
--SSSS-TTTSS-GGGSTT-
--SSSS-TTTTTTGGGS---
--SSTT-TTTTT-SGGG---
--SSTT-TTTTT-SGGGTT-
--SSTT-TTTTT--GGGTT-
--SSSS-TTTTT-TTTTTT-
--SSSS-TTTTT-GGGGTT-
--SSSS-TTTTT-GGGGTT-
--SSTT-TT-TT--GGGTT-
--SSSS-TTTTT-GGGGTT-
--SSTT-TTTTT-GGGGTT-
--SSSS-TTTTT-TTTT---
--SSTT-TTTTTTGGGGTT-
--SSTT-TTTTTTGGGGTT-
--SSTT-TTTTTTGGGGTT-
--SSSS-TTTTTTGGGS---
--SSTT-TTTTT-TTTT---
--SSTT-TTTTT-TTTT---
--SSSS-TTTTT-TTTT---
--SSTT-TTTTT-TTTT---
--SSTT-TTTTT-TTTT---
--SSSS-TTTTT-TTTTTT-
--SSTT-TTTTTTTTSS---
--SSTT-TTTTT-GGGS---
--SSTT-TTTTT-TTTTS--
--SSTT-TTTTTTGGGGS--
--SSTT-TTTTTTGGGTS--
--SSSS-TTTTT-GGGTS--
--SSSS-TTTTTTGGGTS--
--SSSS-TTTTT-GGGTS--
--SSTT-TTTTTTGGGTS--
--SSTT-TTTTT-GGGTS--
--SSTT-TTTTT-GGGTS--
--SSSS-TTTTTTGGGTS--
--SSSS-TTTTT-TTTTS--
--SSTT-TTTTTTHHHHTT-
--SSTT-TTTTTTTTTTS--
--SSSS-TTTTTTTTTTS--
--SSTT-TTTTT-TTTSS--
--SSTT-TTTTTTGGGS---
--SSTT-TTTTT-HHHHTT-
--SSTT-TTTTTTGGGGTT-
--SSTT-TTTTTTTTTTTT-
--SSTT-TTTTTTTTTSTT-
--SSTT-TTTTTTTTTTTT-
--SSTT-TTTTT-TTTS---
--SSTT-TTTTTTTTTTTT-
--SSTT-TTTTTTTTTTTT-
--SSTT-TTTTTTTTTT---
--SSTT-TTTTTTTTTS---
--SSTT-TTTTT-TTTT---
--SSTT-TTTSSTTGGG---
--SSTT-TTTTT-TTTT---
--SSTT-TTTTT-GGGG---
--SSTT-TTTTT-GGGG---
--SSSS-TTTTT-GGGS---
--SSTT-TTTTT-GGGGTT-
--SSTT-TTTTTTGGGG---
--SSTT-TTTTT-GGGG---
--SSTT-TTTTT-GGG----
--SSTT-TTTTT-GGGGS--
--SSTT-TTTTTTGGGGTT-
--SSTT-TTTTT-GGGS---
--SSSS-TTTTTTGGGGTT-
--SSTT-TTTTT-GGGGTT-
--SSTT-TTTTT-GGG-TT-
--SSTT-TTTTTTTT--TT-
--SSTT-TTTTTTTT--TT-
--SSTT-TTTTTTTTTTTT-
--SSTT-TTTTT-GGGGTT-
--SSTT-TTTTT-GGGSTT-
--SSTT-TTTTT-GGGGTT-
--SSTT-TTTTT-TTS-S--
--SSTT-TTTTT-GGGTTT-
--SSSS-TTTTT-GGG-TT-
--SSTT-TTTTTTGGG-S--
--SSTT-TTTTT-GGG-TT-
--SSSS-TTTTT-GGG-TT-
--SSSS-TTTTT-GGG-TT-
--SSSS-TTTTTTGGG----
--SSTT-TTTTT-TTS----
--SSTT-TTTTT-GGG----
--SSSS-TTTTT-TTSS---
--SSSS-TTTTT-TTS----
---STT-TTTTT-TTS-TT-
--SSTT-TTTTTTGGGS---
--SSSS-TTTTTTGGGGS--
--SSTT-TTTTTTTTTTS--
--SSTT-TTTTT-GGGSS--
--SSSS-TTTTT-TTTSS--
---SSS-TTTTT-SGGGS--
--SSSS-TTTTT-GGGSS--
--SSTT-TTTTTTGGGGS--
--SSSS-TTTTTTTTTSS--
--SSTT-TTTTTTTTTTS--
--SSTT-TTTTTTHHHHS--
--SSSS-TTTTT-HHHHS--
--SSSS-TTTTTTTTTSS--
--SSSS-TTTTT-HHHHTT-
--SSSS-TTTTTTGGGGS--
--SSSS-TTTSTTGGGTTT-
--SSTT-TTTTT-HHHHTT-
--SSTT-TTTTT-HHHHS--
--SSSS-TT-SS-TTTSS--
--SSTT-TTTSS-HHHHS--
--SSTT-TT-SS-SGGGS--
--SSTT-TTTSS-TTTTS--
--SSSS-TTTTT-TTTTS--
--SSSS-TT-SS-HHHHS--
--SSTT-TTTTT-HHHHS--
--SSTT-TTTSS-HHHHS--
--SSTT-TTTTT-HHHHS--
--SSTT-TT-SS-HHHHS--
--SSTT-TTTTT-HHHHS--
--SSTT-TT-TT-TTTTS--
--SSTT-TTTTT-TGGGS--
--SSTT-TTTSS-TTTTS--
--SSTT-TTTTT-TTTTS--
--SSTT-TTTSS-TTTTS--
--SSSS-TTTSS-TTTSS--
--SSSS-TTTTT-TTTTTT-
--SSTT-TTTTT-TTTSS--
--SSTT-TTTTT-TTTTTT-
--SSSS-TTTTT-HHHHS--
--SSSS-TTTTT-TTTSS--
--SSTT-TTTTTTTTTTS--
--SSTT-TTTTT-TTTTS--
--SSTT-TT-SS-TTTSTT-
--SSTT-TT-TT-TTTSS--
--SSTT-TTTTT-TTTSS--
--SSTT-TT-SS-HHHHS--
--SSTT-TTTSS-HHHHS--
--SSSS-TTTTT-HHHHS--
--SSTT-TT-SS-STTTS--
--SSTT-TTTTT-SGGGS--
--SSTT-TT-SS-HHHHS--
--SSTT-TT-SS-HHHHS--
--SSSS-TTTTT-HHHHTT-
--SSTT-TT-SS-TTTSS--
--SSTT-TTTTT-HHHHS--
--SSTT-TT-SS-TGGGS--
--SSTT-TT-SSSTTTTTT-
--SSTT-TT-SS-TTTS---
--SSTT-TTTSS-TTTTS--
--SSTT-TTTTTTHHHHTT-
--SSTT-TT-TT-HHHHS--
--SSTT-TTTTT-TGGGS--
--SSTT-TTTTT-HHHHS--
--SSTT-TTTTT-HHHHS--
--SSTT-TTTTT-GGGTS--
--SSTT-TT-SS-GGGTS--
--SSTT-TTTTT-GGGSS--
--SSTT-TT-SS-TTTSS--
--SSTT-TT-SS-TTTTS--
--SSTT-TT-SS-TTTSS--
--SSTT-TTTTT-HHHHTT-
--SSTT-TTTTT-HHHHS--
--SSTT-TT-SS-TTTSS--
--SSTT-TT-SS-HHHHS--
--SSTT-TTTSS-HHHHS--
--SSTT-TT-SS-HHHHTT-
--SSTT-TT-SS-TTTTS--
--SSTT-TT-SS-HHHHS--
--SSTT-TT-SS-HHHHS--
--SSTT-TT-SS-TTTTS--
--SSTT-TTSSS-TTTTS--
--SSTT-TTTSS-HHHHS--
--SSTT-TT-SS-HHHHS--
--SSTT-TTTSS-HHHHS--
--SSTT-TT-SS-TTTTS--
--SSTT-TTTTT-HHHHS--
--SSTT-TTTSS-HHHHS--
--SSTT-TTTSS-HHHHTT-
--SSSS-TT-SS-TTTTS--
--SSTT-TT-SS-GGGTTT-
--SSTT-TTTSS-HHHHS--
--SSTT-TTTSS-GGGSS--
--SSTT-TT-SS-TGGGS--
--SSTT-TT-SS-TTTT---
--SSTT-TTTSS-TTTS---
--SSTT-TT-SS-GGGSS--
--SSTT-TT-SSTTTTTS--
--SSTT-TT-SSGGGTSS--
--SSSS-TTTSSTHHHHS--
--SSTT-TTTSS-GGGGS--
--SSTT-TT-SS-GGGGS--
--SSTT-TT-SSSSGGG---
--SSTT-TTTSSSGGGTS--
--SSTT-TT-SSSTGGGS--
--SSTT-TT-SSHHHHHS--
--SSTT-TT-SSSHHHHS--
--SSTT-TT-SSSGGGTS--
--SSTT-TT-SSSGGGTTT-
--SSTT-TT-SSSGGGSS--
--SSTT-TT-SSHHHHTS--
--SSTT-TT-SSHHHHTTT-
--SSTT-TT-SSTTTTT---
--SSTT-TT-SSHHHHT---
--SSTT-TTTSSTTGGGS--
--SSTT-TTSSSHHHHHTT-
--SSTT-TTSS-TTGGGS--
--SSTT-TTSS-HHHHSS--
--SSTT-TTTS-TTTTTS--
--SSTT-TTSS-TTGGGS--
--SSTT-TTTS-HHHHHTT-
--SSTT-TTSS-HHHHTTT-
--SSSS-TTSS-TTTTSTT-
--SSTT-SSSS-TTTTTTT-
--SSTT-TTSS-HHHHHTT-
--SSTT-TTSS-HHHHHTT-
--SSTT-TTSS-TTTTTTT-
--SSSS-TTTS-TTTTTTT-
--SSTT-SSTTTTTTTTTT-
--SSSS-TTTTTHHHHHS--
--SSTT-TTSS-HHHHHS--
--SSTT-TTSS-HHHHTS--
--SSTT-TTSS-HHHHSS--
--SSTT-TTSS-HHHHTS--
--SSTT-TTSS-HHHHHS--
--SSSS-TTSS-HHHHTS--
--SSTT-TTSS-HHHHSS--
--SSTT-TTSS-HHHHSS--
--SSTT-TTSS-HHHHHTT-
--SSTT-TTSS-HHHHHS--
--SSTT-TTSS-HHHHTS--
--SSTT-TTSS-HHHHTS--
--SSTT-TTSS-HHHHHTT-
--SSTT-TTSS-HHHHHS--
--SSTT-TTSS-TTTTTS--
--SSTT-TTSS-HHHHHS--
--SSTT-TTSS-HHHHSS--
--SSTT-TTSS-HHHHTS--
--SSTT-TTSS-HHHHTS--
--SSSS-TTSS-TTGGGS--
--SSTT--SSS-HHHHTS--
--SSTT-TTTS-HHHHHS--
--SSTT-TTSS-HHHHTS--
--SSSS-TTSS-HHHHTS--
--SSTT-TTTS-HHHHTS--
--SSTT-TTSS-HHHHHS--
--SSSS-TTSS-TTTTSS--
--SSTT-TTSS-TTTTTS--
--SSTT-TTSS-HHHHTS--
--SSTT-TTSS-HHHHSS--
--SSSS-TTSS-HHHHHS--
--SSTT-TTSS-HHHHHTT-
--SSTT-TTSS-HHHHHS--
--SSTT-TTSS-HHHHTS--
--SSTT-TTSS-HHHHTS--
--SSTT-TTSS-SHHHHS--
--SSTT-TTSS-HHHHTS--
--SSTT-TTSS-TTGGGS--
--SSTT-TTSS-HHHHTS--
--SSTT-TTSS-HHHHHS--
--SSTT-TTSS-HHHHTS--
--SSTT-TTSS-HHHHHS--
--SSTT-TTSS-HHHHTS--
--SSTT-TTSS-HHHHTS--
--SSTT-TTSS-TTGGGS--
--SSTT-TTSS-SHHHHS--
--SSTT-TTSS-THHHHS--
--SSTT-TTSS-HHHHHS--
--SSTT-TTSS-HHHHTS--
--SSSS-TTSS-HHHHTS--
--SSTT-TTTS-HHHHHS--
--SSTT-TTSS-TTGGGS--
--SSTT-SSSS-TTGGGS--
--SSSS-TTSS-HHHHTS--
--SSSS-TTSS-TTGGGS--
--SSTT-TTSS-TTGGGS--
--SSTT-SSSS-HHHHHS--
--SSTT-TTSS-HHHHHS--
--SSSS-TTSSSHHHHSS--
--SSSS-TTSS-HHHHHTT-
--SSSS-TTSS-HHHHSS--
--SSTT-TTSS-HHHHSS--
--SSTT-SSSS-HHHHHS--
--SSSS-TTSS-HHHHHTT-
--SSTT-SSSS-HHHHHTT-
--SSTT-TTSS-HHHHHTT-
--SSTT-TTSS-HHHHHS--
--SSTT-TTSS-HHHHHTT-
--SSTT-TTSS-HHHHHTT-
--SSTT-TTSS-HHHHSS--
--SSSS-TTSS-HHHHHS--
--SSTT-TTSS-HHHHTS--
--SSTT--SSS-HHHHTS--
--SSTT-TTSS-HHHHHTT-
--SSSS-TTSS-HHHHTS--
--SSSS-TTSS-HHHHTS--
--SSTT-TTSS-HHHHTS--
--SSTT-TTSS-TTTTTS--
--SSSS-TTSS-TTTTTTT-
--SSTT-TTSS-TTTTTTT-
--SSSS-TTSS-TTGGGS--
--SSSS-TTSS-HHHHTS--
--SSTT-TTSS-HHHHTS--
--SSTT-TTSS-HHHHTTT-
--SSTT-TTSS-HHHHSTT-
--SSTT-TTSS-HHHHHTT-
--SSTT-TTTS-HHHHSS--
--SSSS-TTSS-HHHHSS--
--SSSS-TTSS-HHHHHTT-
--SSTT-TTSS-HHHHTS--
--SSTT-TTSS-GGGTSS--
--SSTT-TTSS--HHHHS--
--SSTT-TTSS-STTTSS--
--SSTT-TTSS-GGGTSTT-
--SSTT-TTSS-GGGTSS--
--SSTT-TTSS-STTTSS--
--SSTT-TTSS-GGGTSS--
--SSSS-TTSS-GGGTSS--
--SSTT-TTSS-STTTSS--
--SSSS-TTSS-STTTSS--
--SSSS-TTSS-GGGTSS--
--SSSS-TTTS-STTTSS--
--SSTT-TTSS-HHHHHS--
--SSSS-TTSS-HHHHTS--
--SSSS-TTSS-HHHHSS--
--SSSS-TTSS-HHHHTS--
--SSTT-TTTS-HHHHT---
--SSSS-TTSS-HHHHHS--
--SSTT-TTTSSHHHHHS--
--SSSS-TTSS-HHHHHS--
--SSSS-TTSS-HHHHHTT-
--SSTT-TTSS-HHHHHTT-
--SSTT-TTSS-HHHHHS--
--SSSS-TTSS-THHHHTT-
--SSTT-TTSS-THHHH---
--SSTT--SSS-HHHHS---
--SSTT-TTSS-STTTS---
--SSTT-TTSS-STTT-TT-
--SSTT--SSS-SGGG----
--SSTT-TTSS-HHHHS---
--SSTT-TTSS-HHHHT---
--SSTT-TTTS-HHHHS---
--SSSS-TTSS-HHHHHTT-
--SSTT-TTSS-TTGGGTT-
--SSTT-TTSS-HHHHHTT-
--SSTT-TTSS-HHHHHTT-
--SSTT-TTSS-TTTTTTT-
--SSTT-TTSS-TTTTTTT-
--SSTT-TTSS-HHHHTS--
--SSTT-TTSS-TTGGGS--
--SSTT-TTSS-HHHHHS--
--SSSS-TTSS-HHHHTS--
--SSTT-TTSS-HHHHHS--
--SSTT-TTSS-HHHHHS--
--SSTT-TTSS-HHHHTS--
--SSTT-TTTS-HHHHTS--
--SSSS-TTSS-HHHHHS--
--SSTT-TTTS-HHHHTS--
--SSTT-TTTS-HHHHTS--
--SSTT-TTTS-HHHHTS--
--SSTT-TTTS-TTGGGS--
--SSTT-TTTS-HHHHTS--
--SSTT-TTSS-HHHHTS--
--SSTT-TTTS-TTGGGS--
--SSTT-TTSS-TTTTTS--
--SSTT-TTSS-HHHHTS--
--SSSS-TTSS-HHHHSS--
--SSTT-TTSS-HHHHTS--
--SSTT-TTTS-GGGSSS--
--SSTT-TTSS-HHHHSS--
--SSSS-TTTS-GGGGSS--
--SSTT-TTSS-TTTTTS--
--SSTT-TTSS-HHHHSS--
--SSTT-TTTS-HHHHSS--
--SSTT-TTSS-GGGTSS--
--SSSS-TTTS-GGGTSS--
--SSTT-TTSS-SHHHHS--
--SSTT-TTSS-TTTTTS--
--SSTT-TTSS-TTTTTTT-
--SSTT-TTSS-HHHHTS--
--SSTT-TTSS-HHHHTS--
--SSSS-TTSS-HHHHTS--
--SSSS-TTSS-HHHHSS--
--SSTT-TTSS-HHHHTS--
--SSTT-TTTS-HHHHTS--
--SSSS-TTSS-HHHHHS--
--SSTT-TTTS-HHHHHS--
--SSTT-TTSS-HHHHSS--
--SSTT-TTTS-HHHHHS--
--SSTT-TTTSSHHHHHS--
--SSTT-TTSS-TTTTTS--
--SSTT-TTSS-HHHHTS--
--SSSS-TTSS-TTGGGS--
--SSTT-TTSS-TTGGGS--
--SSSS-TTTS-TTGGGS--
--SSTT-TTSS-TTGGGS--
--SSSS-TTSS-HHHHHS--
--SSTT-TTSS-HHHHTS--
--SSTT-TTSS-HHHHHS--
--SSTT-TTSS-HHHHHTT-
--SSSS-TTSS-HHHHTS--
--SSSS-TTSS-HHHHHTT-
--SSTT-TTSS-HHHHHS--
--SSTT--SSS-HHHHHTT-
--SSTT-TTSS-HHHHHS--
--SSTT-TTSS-HHHHHS--
--SSSS-TTSS-TTTTTTT-
--SSTT-TTSS-TTGGGS--
--SSTT-TTTS-TTGGGTT-
--SSSS-TTTS-TTGGGS--
--SSSS-TTSS-HHHHTS--
--SSTT-TTSS-HHHHTS--
--SSTT-TTSS-HHHHHS--
--SSTT-TTSS-HHHHHS--
--SSTT-TTSS-TTTTTS--
--SSTT-TTSS-TTTTTTT-
--SSTT-TTSS-TTTTTTT-
--SSTT-TTSS-HHHHTS--
--SSSS-TTSS-HHHHHTT-
--SSTT-TTTS-HHHHHTT-
--SSTT-TTSS-HHHHHTT-
--SSTT-TTTS-HHHHHS--
--SSTT-TTSS-SGGGTTT-
--SSTT-TTSS-HHHHHTT-
--SSTT-TTSS-HHHHHTT-
--SSTT-TTSS-HHHHTS--
--SSTT-TTSS-TTTTTS--
--SSTT-TTSS-TTTTTTT-
--SSTT-TTTS-HHHHSS--
--SSTT-TTSS-SGGGSS--
--SSTT-TTSS-HHHHTS--
--SSSS-TTSS-HHHHSS--
--SSSS-TTSS-TTTTTS--
--SSTT-TTSS-SHHHHS--
--SSSS-TTSS-HHHHTS--
--SSSS-TTSS-HHHHHS--
--SSSS-TTSS-HHHHHS--
--SSSS-TTSS-HHHHHS--
--SSSS-TTSS-HHHHTS--
--SSSS-TTSS-HHHHTS--
--SSTT-TTSS-HHHHSS--
--SSTT-TTSS-TTTTTTT-
--SSTT-TTTS-HHHHHS--
--SSTT-TTSS-HHHHHS--
--SSTT-TTSS-HHHHHS--
--SSTT-TTSS-THHHHS--
--SSTT-TTSS-SHHHHS--
--SSTT-TTSS-GGGTSS--
--SSTT-TTSS-SHHHHS--
--SSTT-TTSS-SHHHHTT-
--SSTT-TTSS-HHHHSTT-
--SSSS-TTSS-HHHHSS--
--SSTT-TTSS-HHHHTS--
--SSTT-TTTS-HHHHHTT-
--SSSS-TTSS-TTGGGTT-
--SSSS-TTSS-HHHHTS--
--SSTT-TTSS-TTTTTTT-
--SSTT-TTSS-HHHHTTT-
--SSTT-TTSS-TTGGGTT-
--SSTT-TTSS-TTGGGTT-
--SSTT-TTSS-TTTTTTT-
--SSTT-TTSS-HHHHHTT-
--SSTT-TTSS-HHHHSTT-
--SSSS-TTSS-TTGGGTT-
--SSTT-TTSS-TTTTSTT-
--SSSS-TTTS-SHHHHTT-
--SSTT-TTSS-HHHHTTT-
--SSTT-TTSS-TTTTTTT-
--SSSS-TTSS-TGGGGTT-
--SSTT-TTSS-TTGGGTT-
--SSTT-TTSS-TTGGGS--
--SSTT-TTSS-TTTTTTT-
--SSTT-TTSS-HHHHHTT-
--SSTT-TTSS-HHHHTTT-
--SSTT-TTSS-HHHHHS--
--SSTT-TTSS-HHHHHTT-
--SSTT-TTSS-HHHHHTT-
--SSTT-TTSS-TTTTTTT-
[truncated: 20,014 more chars]
