# Supplementary material for: Unfolding of α-helical 20-residue poly-glutamic acid analyzed by multiple runs of canonical molecular dynamics simulations
Source: PeerJ. 2018 May 15;6:e4769. doi: 10.7717/peerj.4769 (PMC5958886; doi:10.7717/peerj.4769)
Supplement: Supplemental Information 5 — The data includes the two initial structures and trajectories of secondary structural elements of all the residues in all the snapshots generated in this study. All the figures and tables in this manuscript were generated based on this raw data. [file peerj-06-4769-s005.gz › ss_trajectory/Ide/ide4.txt]

-HHHHHHHHHHHHHHHHHH-
-HHHHHHHHHHHHHHHHHH-
-HHHHHHHHHHHHHHHHHH-
-HHHHHHHHHHHHHHHHHH-
-HHHHHHHHHHHHHHHHH--
-HHHHHHHHHHHHHHHHHT-
-HHHHHHHHHHHHHHHHTT-
-HHHHHHHHHHHHHHHHHT-
-HHHHHHHHHHHHHHHHHH-
-HHHHHHHHHHHHHHHHHT-
-HHHHHHHHHHHHHHHHTT-
-HHHHHHHHHHHHHHHHTT-
-HHHHHHHHHHHHHHHHHH-
-HHHHHHHHHHHHHHHHHH-
-HHHHHHHHHHHHHHHHTT-
-HHHHHHHHHHHHHHHHTT-
-HHHHHHHHHHHHHHHTTT-
-TTHHHHHHHHHHHHHTTT-
-TTHHHHHHHHHHHHHHHH-
-HHHHHHHHHHHHHHHHHH-
-HHHHHHHHHHHHHHHHHH-
-HHHHHHHHHHHHHHHHHH-
-HHHHHHHHHHHHHHHHHT-
-HHHHHHHHHHHHHHHHHT-
-HHHHHHHHHHHHHHHTTT-
-HHHHHHHHHHHHHHHHTT-
-HHHHHHHHHHHHHHHHTT-
-HHHHHHHHHHHHHHHHHH-
-HHHHHHHHHHHHHHHHHH-
-HHHHHHHHHHHHHHHTTT-
-HHHHHHHHHHHHHHHHHH-
-HHHHHHHHHHHHHHHHTT-
-HHHHHHHHHHHHHHHHTT-
-HHHHHHHHHHHHHHHTT--
-HHHHHHHHHHHHHHHTT--
-HHHHHHHHHHHHHHHGGG-
-HHHHHHHHHHHHHHHHTT-
-HHHHHHHHHHHHHHHHTT-
-HHHHHHHHHHHHHHHHTT-
-HHHHHHHHHHHHHHHHTT-
-HHHHHHHHHHHHHHHHTT-
-HHHHHHHHHHHHHHHHTT-
-HHHHHHHHHHHHHHHHTT-
-HHHHHHHHHHHHHHHHTT-
-HHHHHHHHHHHHHHHHTT-
-HHHHHHHHHHHHHHHHTT-
-HHHHHHHHHHHHHHHHTT-
-HHHHHHHHHHHHHHHHTT-
-HHHHHHHHHHHHHHTSS--
-HHHHHHHHHHHHHHTTS--
-HHHHHHHHHHHHHTTTTT-
-HHHHHHHHHHHHHHHHTT-
-HHHHHHHHHHHHHHHHTT-
-HHHHHHHHHHHHHTTTTT-
-HHHHHHHHHHHHHHHHTT-
-HHHHHHHHHHHHHHHHTT-
-HHHHHHHHHHHHHHHHTT-
-HHHHHHHHHHHHHHTTTT-
-HHHHHHHHHHHHHHHHTT-
-HHHHHHHHHHHHHTTTTT-
-HHHHHHHHHHHHHTTTTT-
-HHHHHHHHHHHHHTTSS--
-HHHHHHHHHHHHHHHHTT-
-HHHHHHHHHHHHHHTTTT-
-HHHHHHHHHHHHHHHHTT-
-HHHHHHHHHHHHHHTTS--
-HHHHHHHHHHHHHHHHTT-
-HHHHHHHHHHHHHHTTTT-
-TTHHHHHHHHHHHHTTTT-
-HHHHHHHHHHHHHHHHTT-
-HHHHHHHHHHHHHHHHTT-
-HHHHHHHHHHHHHHHHTT-
-HHHHHHHHHHHHHHHHHT-
-HHHHHHHHHHHHHHHHTT-
-HHHHHHHHHHHHHHHHTT-
-HHHHHHHHHHHHHHHHTT-
-HHHHHHHHHHHHHHHHTT-
-HHHHHHHHHHHHHHHTTT-
-HHHHHHHHHHHHHHHHHH-
-HHHHHHHHHHHHHHHHTT-
-THHHHHHHHHHHHHHHTT-
--HHHHHHHHHHHHHHTTT-
--HHHHHHHHHHHHHHTT--
--HHHHHHHHHHHHHHTTT-
--HHHHHHHHHHHHHHHHH-
--HHHHHHHHHHHHHHHTT-
--HHHHHHHHHHHHHHTTT-
--HHHHHHHHHHHHHHGGG-
--HHHHHHHHHHHHHHHTT-
--HHHHHHHHHHHHHHTTT-
--THHHHHHHHHHHHHTTT-
--HHHHHHHHHHHHHHHTT-
--HHHHHHHHHHHHHHHHH-
--HHHHHHHHHHHHHHHT--
--HHHHHHHHHHHHHHHHH-
--HHHHHHHHHHHHHHHHH-
--HHHHHHHHHHHHHHHHH-
--HHHHHHHHHHHHHHHH--
--HHHHHHHHHHHHHHTT--
--HHHHHHHHHHHHHHHTT-
--HHHHHHHHHHHHHHHTT-
--HHHHHHHHHHHHHHHHT-
--HHHHHHHHHHHHHHHHH-
--HHHHHHHHHHHHHHHHT-
--HHHHHHHHHHHHHHHHT-
--TTTHHHHHHHHHHHHH--
--HHHHHHHHHHHHHHHHT-
--HHHHHHHHHHHHHHHHT-
--HHHHHHHHHHHHHHHH--
--HHHHHHHHHHHHHHHH--
--HHHHHHHHHHHHHHHH--
--HHHHHHHHHHHHHHTT--
-HHHHHHHHHHHHHHHHH--
--HHHHHHHHHHHHHTTT--
--HHHHHHHHHHHHHHHH--
--HHHHHHHHHHHHHTTT--
--HHHHHHHHHHHHHHHH--
--HHHHHHHHHHHHHHSS--
--HHHHHHHHHHHHHHHT--
-THHHHHHHHHHHHHTTS--
--HHHHHHHHHHHHHHTT--
--HHHHHHHHHHHHHGGG--
--HHHHHHHHHHHHHHTT--
--HHHHHHHHHHHHHHTT--
--HHHHHHHHHHHTTTTT--
--HHHHHHHHHHHHHHTT--
--HHHHHHHHHHHHTTSS--
--HHHHHHHHHHHTTS-S--
--HHHHHHHHHHHHTT-S--
--HHHHHHHHHHHHTTTT--
--HHHHHHHHHHHHTTTT--
--HHHHHHHHHHHHTTTT--
--HHHHHHHHHHHHTSSS--
--HHHHHHHHHHHHTTSS--
--HHHHHHHHHHHHHHHT--
--HHHHHHHHHHHHHHHH--
--HHHHHHHHHHHHHHTT--
--HHHHHHHHHHHHHHHH--
--HHHHHHHHHHHHHHHH--
--HHHHHHHHHHHHHHHS--
--HHHHHHHHHHHHHHHH--
--HHHHHHHHHHHHHTTT--
--HHHHHHHHHHTHHHHS--
--HHHHHHHHHTHHHHHH--
--HHHHHHHHHGGGHHHH--
--HHHHHHHHGGGHHHHH--
--HHHHHHHHTHHHHHHT--
--HHHHHHHTTSHHHHHT--
--HHHHHHHHHTTHHHHT--
--HHHHHHHHHTHHHHHT--
--HHHHHHHHTTHHHHTT--
--HHHHHHHHTHHHHHHT--
--HHHHHHHHHHHHHHHT--
--HHHHHHHHHHHHHHTT--
--HHHHHHHHHHHHHHTT--
--HHHHHHHHHHHHHHHH--
--HHHHHHHHHHHHHHHHH-
--HHHHHHHHHHHHHHHHH-
--HHHHHHHHHHHHHHHHH-
--HHHHHHHHHHHHHHHHH-
--HHHHHHHHHHHHHHHHT-
--HHHHHHHHHHHHHHHHH-
--HHHHHHHHHHHHHHHHH-
--HHHHHHHHHHHHHHHHH-
--HHHHHHHHHHHHHHHHH-
--HHHHHHHHHHHHHHHHH-
--HHHHHHHHHHHHHHHHT-
--HHHHHHHHHHHHHHHHT-
--HHHHHHHHHHHHHHHHH-
--HHHHHHHHHHHHHHHHH-
--HHHHHHHHHHHHHHHH--
--HHHHHHHHHHHHHHHHH-
--HHHHHHHHHHHHHHHHH-
--HHHHHHHHHHHHHHHHH-
--HHHHHHHHHHHHHHHTT-
--HHHHHHHHHHHHHHHHT-
--HHHHHHHHHHHHHHHTT-
--HHHHHHHHHHHHHHHHH-
--HHHHHHHHHHHHHHHH--
--HHHHHHHHHHHHHHHH--
--HHHHHHHHHHHHHHHH--
--HHHHHHHHHHHHHHHHT-
--HHHHHHHHHHHHHHTT--
--HHHHHHHHHHHHHHHH--
--HHHHHHHHHHHHHHTT--
--HHHHHHHHHHHHHHHHT-
--HHHHHHHHHHHHHHHHH-
--HHHHHHHHHHHHHHHHH-
--HHHHHHHHHHHHHHHHH-
--HHHHHHHHHHHHHHHHH-
--HHHHHHHHHHHHHHHHH-
--HHHHHHHHHHHHHHHHH-
--HHHHHHHHHHHHHHHHH-
--HHHHHHHHHHHHHHHHH-
--HHHHHHHHHHHHHHHH--
--HHHHHHHHHHHHHHTTT-
--HHHHHHHHHHHHHHTT--
--HHHHHHHHHHHHHHHT--
--HHHHHHHHHHHHHHHT--
-HHHHHHHHHHHHHHHTT--
-HHHHHHHHHHHHHHHHTT-
-HHHHHHHHHHHHHHHHTT-
-HHHHHHHHHHHHHHHHT--
-HHHHHHHHHHHHHHHHT--
-HHHHHHHHHHHHHHHHTT-
--HHHHHHHHHHHHHHHTT-
--HHHHHHHHHHHHHHHHH-
--SHHHHHHHHHHHHHHTT-
--THHHHHHHHHHHHGGGT-
--SHHHHHHHHHHHHHHHH-
-HHHHHHHHHHHHHHHHTT-
-HHHHHHHHHHHHHHHHTT-
-HHHHHHHHHHHHHHHHTT-
-HHHHHHHHHHHHHHHHTT-
-HHHHHHHHHHHHHHHHTT-
-HHHHHHHHHHHHHHHHHH-
-HHHHHHHHHHHHHHHHTT-
-HHHHHHHHHHHHHHHHHH-
-HHHHHHHHHHHHHHHTTT-
-HHHHHHHHHHHHHHHHTT-
-HHHHHHHHHHHHHHHHHH-
--HHHHHHHHHHHHHHHTT-
--HHHHHHHHHHHHHHHTT-
-THHHHHHHHHHHHHHHHT-
--HHHHHHHHHHHHHHTT--
--SHHHHHHHHHHHHHHH--
--HHHHHHHHHHHHHHHTT-
--HHHHHHHHHHHHHHHH--
--HHHHHHHHHHHHHHHH--
--HHHHHHHHHHHHHHHH--
--HHHHHHHHHHHHHHHTT-
--HHHHHHHHHHHHHHHHT-
--HHHHHHHHHHHHHHHTT-
--HHHHHHHHHHHHHHHHH-
--HHHHHHHHHHHHHHHH--
-THHHHHHHHHHHHHHHTT-
--HHHHHHHHHHHHHHHHT-
--HHHHHHHHHHHHHHHHH-
--HHHHHHHHHHHHHHHHH-
--HHHHHHHHHHHHHHHHH-
--HHHHHHHHHHHHHHHTT-
--HHHHHHHHHHHHHHHHH-
--HHHHHHHHHHHHHHHHT-
--HHHHHHHHHHHHHHHHT-
--HHHHHHHHHHHHHHTT--
--HHHHHHHHHHHHHHTT--
--HHHHHHHHHHHHHHHH--
--HHHHHHHHHHHHHHTT--
--TTHHHHHHHHHHHHHH--
--HHHHHHHHHHHHHHHTT-
--HHHHHHHHHHHHHHHHT-
--HHHHHHHHHHHHHHHHH-
--HHHHHHHHHHHHHHHHH-
--HHHHHHHHHHHHHHHHH-
--HHHHHHHHHHHHHHHHT-
--HHHHHHHHHHHHHHHHH-
--HHHHHHHHHHHHHHHHH-
--HHHHHHHHHHHHHHHHH-
--HHHHHHHHHHHHHHTT--
--HHHHHHHHHHHHHHHHT-
--HHHHHHHHHHHHHHHHT-
--HHHHHHHHHHHHHHHTT-
-THHHHHHHHHHHHHHHHH-
-HHHHHHHHHHHHHHHHHH-
-THHHHHHHHHHHHHHHHT-
-HHHHHHHHHHHHHHHHTT-
-HHHHHHHHHHHHHHHHHT-
-HHHHHHHHHHHHHHHGGG-
-HHHHHHHHHHHHHHHHHH-
-HHHHHHHHHHHHHHHHTT-
-HHHHHHHHHHHHHHHHHT-
-HHHHHHHHHHHHHHHTTT-
-HHHHHHHHHHHHHHHHH--
-HHHHHHHHHHHHHHHHH--
-HHHHHHHHHHHHHHTTT--
-HHHHHHHHHHHHHHHTT--
-HHHHHHHHHHHHHHHHH--
-HHHHHHHHHHHHHHHHHH-
-HHHHHHHHHHHHHHHHHT-
-HHHHHHHHHHHHHHHHTT-
-HHHHHHHHHHHHHHHHHH-
-HHHHHHHHHHHHHHHHHH-
-HHHHHHHHHHHHHHHHHH-
-HHHHHHHHHHHHHHHHHH-
-HHHHHHHHHHHHHHHHHH-
-HHHHHHHHHHHHHHHHHH-
-HHHHHHHHHHHHHHHHTT-
-HHHHHHHHHHHHHHHHS--
-HHHHHHHHHHHHHHHHHH-
-TTHHHHHHHHHHHHHHHH-
-HHHHHHHHHHHHHHHHHH-
-HHHHHHHHHHHHHHHHTT-
-TTTSHHHHHHHHHHHHHH-
-HHHHHHHHHHHHHHHHHH-
-HHHHHHHHHHHHHHHTTT-
-HHHHHHHHHHHHHHHTTT-
-HHHHHHHHHHHHHHHTTT-
-HHHHHHHHHHHHHHHGGG-
-HHHHHHHHHHHHHHHGGG-
-HHHHHHHHHHHHHHHGGG-
-HHHHHHHHHHHHHHHGGG-
-HHHHHHHHHHHHHHHGGG-
-HHHHHHHHHHHHHHHHTT-
-HHHHHHHHHHHHHHHHTT-
-HHHHHHHHHHHHHHHGGG-
-HHHHHHHHHHHHHHHHHT-
-HHHHHHHHHHHHHHHHTT-
-HHHHHHHHHHHHHHHHHH-
-HHHHHHHHHHHHHHHHHH-
-HHHHHHHHHHHHHHHHHT-
-HHHHHHHHHHHHHHHHHT-
-HHHHHHHHHHHHHHHHHH-
-HHHHHHHHHHHHHHHHHT-
-HHHHHHHHHHHHHHHHHT-
-HHHHHHHHHHHHHHHHTT-
-HHHHHHHHHHHHHHHTT--
-HHHHHHHHHHHHHHHHTT-
-HHHHHHHHHHHHHHHHTT-
-HHHHHHHHHHHHHHHTTT-
-HHHHHHHHHHHHHHHTTT-
-TTHHHHHHHHHHHHHHH--
-HHHHHHHHHHHHHHHHTT-
-HHHHHHHHHHHHHHHHTT-
-HHHHHHHHHHHHHHHHTT-
-HHHHHHHHHHHHHHHHTT-
-HHHHHHHHHHHHHHHHHH-
-HHHHHHHHHHHHHHHHHH-
-TTHHHHTTTHHHHHHHHH-
-HHHHHHHHHHHHHHHTTT-
-HHHHHHHTTHHHHHHTT--
-HHHHHHHTTHHHHHHHTT-
-HHHHHHHHHHHHHHHTT--
-HHHHHHTTTHHHHHHTT--
-HHHHHHTTTHHHHGGGGG-
-TTHHHHTTTHHHHHHHHH-
-HHHHHHTTTHHHH-HHHH-
-HHHHHHTTTHHHHTHHHH-
-HHHHHHHHHHHHHTHHHH-
-HHHHHHHHHHHHHTHHHH-
-HHHHHHHTTHHHHSHHHH-
-HHHHHHHTTHHHHTHHHH-
-HHHHHHHTTHHHHHHHHH-
-HHHHHHTTTTTGGGTTTT-
-HHHHHHHHHHHHHSHHHH-
-HHHHHHHHHHHHHSHHHH-
-HHHHHHHHHTGGGTGGGT-
-HHHHHHHHHSHHHHHHHT-
-TTHHHHTTTHHHHHHHHH-
-HHHHHHHHHHHHHHHHHT-
-HHHHHHHHHHHHHHHHHT-
-HHHHHHHHHHHHHHHHHH-
-HHHHHHHTTHHHHHHHHH-
-HHHHHHHTTHHHHHHHTT-
-HHHHHHHHHHHHHHHHTT-
-HHHHHHHHHHHHHHHHHH-
-HHHHHHHTTHHHHHHHHH-
-HHHHHHHHHHHHHHHHHT-
-HHHHHHHHTHHHHHHHHH-
-HHHHHHHHTHHHHHHHHH-
-HHHHHHHHTHHHHHHHHT-
-TTHHHHHHSHHHHHHHHH-
-HHHHHHHHHHHHHHHHHH-
-HHHHHHHHTHHHHHHHHT-
-HHHHHHHHSHHHHHHHHT-
-HHHHHHHHTTTGGGGTTT-
-HHHHHHHTTGGGSTTTTT-
-HHHHHHHTTGGGTHHHHH-
-HHHHHHHHHGGGTHHHHH-
-HHHHHHTTTHHHHTTGGG-
-HHHHHHTTTGGGTTTGGG-
-HHHHHHHHHHHHHTTGGG-
-HHHHHHHHHTHHHHTTTT-
-HHHHHHHHHHHHHHHHHT-
--HHHHHHTTGGGTHHHHT-
--HHHHHHHHHHHHTTGGG-
--HHHHHHHHHHHHHHHHT-
--HHHHHHHHGGGTTTGGG-
--HHHHHHHHGGGTTTGGG-
--HHHHHHTTGGGTTTGGG-
--HHHHHHHSGGGTTTGGG-
--HHHHHHHTHHHHTTGGG-
--HHHHHHTTGGGTHHHHH-
--HHHHHHTTHHHHHHHHH-
--HHHHHHTTSGGGHHHHH-
--HHHHHTTTTTT-HHHHH-
--HHHHHHTTGGGTTTGGG-
--TTHHHHTTTGGGTTTTT-
--HHHHHHTSSSTTTTGGG-
--TTHHHHTTGGGGTTGGG-
--HHHHHHHHSGGGTTTTT-
--HHHHHHHHTTTTTTGGG-
--HHHHHHHHGGGTTTGGG-
--HHHHHHHTHHHHHHHHH-
--HHHHHHTTSTTTHHHHH-
--HHHHHTTTHHHHHHHHH-
--HHHHHTTTSHHHHHHHH-
--TTHHHHTTSGGGHHHHH-
--HHHHHHHHHHHHHHHHH-
--HHHHHTTTHHHHHHHHH-
-HHHHHHTTTGGGTTTGGG-
-HHHHHHTTTGGGTTTTTT-
-HHHHHHHHHHHHHTTGGG-
-HHHHHHHHHGGGTTTGGG-
-HHHHHHHHHGGGTHHHHH-
-HHHHHHTTTHHHHHHHHT-
-HHHHHHTTTTGGGHHHHH-
-HHHHHHTTTGGGTHHHHT-
-HHHHHHHHTHHHHHHHHT-
-HHHHHHHTTGGGTTTGGG-
-HHHHHHHHHGGGTHHHHH-
-HHHHHHHHHGGGTTTTTT-
-HHHHHHTTTHHHHTTGGG-
-HHHHHHTTTGGGTTTGGG-
-HHHHHHHTTGGGTHHHHT-
-HHHHHHHTTSTTTTTGGG-
-HHHHHHHHHHHHHHHHHH-
-HHHHHHHHHHTTTHHHHH-
-HHHHHHHHHSTTTHHHHH-
-HHHHHHHHSSTTTHHHHH-
-HHHHHHHHHHHHHHHHHH-
-HHHHHHHTTTTTTTTGGG-
-HHHHHHHHHSTTTTTTTT-
-HHHHHHHTTGGG-TTSS--
-HHHHHHTTTGGG-TTSS--
-HHHHHHTTTGGGTGGG---
-HHHHHHHTTSGGGTTGGG-
-HHHHHHTTTGGGGHHHHT-
-HHHHHHHTTHHHHHHHHT-
-HHHHHHTTTHHHHHHHHT-
-HHHHHHTTTTTTTHHHHH-
-HHHHHHHTTGGGTHHHHT-
-HHHHHHHHHHTTTTGGGT-
-HHHHHHHHHSTTTTTTTT-
-HHHHHHHTTSTTTTTGGG-
-HHHHHHHTTSGGGTTTTT-
-HHHHHHHHHGGGTHHHHT-
-HHHHHHTTTSGGGTTTTT-
-HHHHHHHTTGGGGTTTS--
-THHHHHTTTTTTTHHHHH-
--THHHHHHHHHHHTTTTT-
--HHHHHHTTTTTTHHHHH-
--HHHHHHHSTTTTHHHHH-
--HHHHHHHHTTTSHHHHH-
--HHHHHTTTTTTTHHHHH-
--HHHHHTTTSGGGHHHH--
--HHHHHHHHHHHHHHHH--
--HHHHHHHHGGGTTGGG--
-HHHHHHTTTGGGTHHHH--
-HHHHHHTTTGGGSHHHH--
-HHHHHHHHHGGGTTTTT--
-HHHHHHTTTHHHHHHHH--
-TTHHHHTTTSGGGHHHHH-
-HHHHHHHHHGGGTHHHHH-
-HHHHHHHHHGGGTHHHHH-
-HHHHHHTTTGGGTTTTTT-
-HHHHHHHHHGGGTTTGGG-
-HHHHHHHHHGGGTTTTTT-
-HHHHHHHHHGGGTTTTTT-
-HHHHHTTSSSHHHHTTS--
-HHHHHHTTTGGGTTTTT--
-HHHHHHHHHHHHHTTGGG-
-HHHHHHHHHHHHHHHHHT-
-HHHHHHHHHGGGGTTTTT-
-HHHHHHHTTGGGTTTTTT-
-HHHHHHHTTGGGTTTGGG-
-HHHHHHHTTGGGTTTTT--
-HHHHHHHHHHHHHTTGGG-
-HHHHHHHTTGGGTTTTTT-
-HHHHHHHTTGGGTTTTTT-
-HHHHHHHHHGGGTTTTTT-
-HHHHHHHHHHHHHTTTTT-
-HHHHHHHHSGGGTTTTTT-
-HHHHHHHHHSHHHHTTTT-
-HHHHHHHTTGGGTTTTTT-
-HHHHHHTTTHHHHHTTTT-
-HHHHHHHHHGGGTTTTTT-
-HHHHHHHHHGGGGHHHHH-
-HHHHHHHHSGGGSHHHHH-
-HHHHHHHHSGGGTHHHHH-
-HHHHHHHHTHHHHTTTTT-
-HHHHHHHHTHHHHTTTTT-
-HHHHHHHHTHHHHTTTTT-
-HHHHHHHTTHHHHTTTTT-
-HHHHHHHTTGGGTHHHHH-
-HHHHHHHTTTTTTTTTTT-
-HHHHHHHHHTTTSHHHHH-
-THHHHHHHHTTTTHHHHH-
-HHHHHHHHSHHHHSHHHH-
-THHHHHHHTGGGTTTTTT-
--THHHHHTTHHHHHHHHH-
-HHHHHHHTTGGGTHHHHH-
-HHHHHHHHTHHHHHHHHH-
-HHHHHHHTTGGGTTTTTT-
-HHHHHHHTTHHHHSHHHH-
-HHHHHHHHTHHHHHHHHH-
-HHHHHHHTTGGGTHHHHH-
-HHHHGGGGTGGGTTTTTT-
--HHHHHHHHGGGTTTTTT-
--THHHHHHHGGGTHHHHH-
-HHHHHHTTTGGGTTTTTT-
-THHHHGGGTHHHHTTTTT-
-HHHHHHTTTGGGTTTTTT-
-HHHHHGGGTGGGTHHHHH-
-HHHHHGGGTGGGSHHHHH-
-HHHHHGGGTGGGSHHHHH-
-THHHHGGGTGGGSHHHHH-
-HHHHHTHHHHTTTTTTTT-
-HHHHTTHHHHGGGHHHHH-
-HHHHHGGGGHHHHHHHHH-
-HHHHHGGGTGGGGTTTTT-
-HHHHHHGGGTGGGHHHHH-
-TTGGGSGGGTTTSHHHHH-
-TGGGG-SSSSTTTHHHHH-
-HHHHT-GGGTTTSHHHHH-
-TTGGG-GGGGGGTGGGGT-
-TTGGGGGGTSGGGHHHHH-
-HHHHSGGGGHHHHHHHHH-
-HHHH--SSSHHHHHHHHH-
-HHHH--GGGHHHHHHHHH-
-HHHH--GGGGGGGTTTTT-
-HHHH-SGGGGGGTTTGGG-
-HHHH-SGGGGGG-HHHHH-
-HHHH--GGGGGG-HHHHH-
-HHHH-STTTGGGTTTTTT-
-GGGT-SSTTGGGTTTTTT-
-HHHHT-SSSGGGTHHHHT-
-TTTS--SS-HHHHTTGGG-
-TTTS-SSTTGGGSTTTTT-
-GGGG-TTSSGGGSTTTTT-
-GGGGSSSSSGGGTTGGGT-
-HHHHTSSSSGGGTHHHHH-
-HHHHHTTSSGGGSHHHHH-
-HHHHS-SS-GGGTTTTTT-
-HHHHSSSSSGGGTHHHHH-
-HHHH-SSSSHHHHHHHHH-
--TTTSSS--HHHHHHHHH-
-GGGTSSSTTGGGTTTTTT-
-HHHHTTTS-HHHHHHHHH-
-HHHHS-SS-HHHHHHHHH-
-HHHHTTTTTHHHHHHHHH-
-HHHHSTTS-GGGTHHHHH-
--GGG-SSS-TTTTHHHHH-
-TTTT-SSTTHHHHHHHHH-
-HHHH--SSSTTTSHHHHH-
--GGG-TTSSGGGTHHHHH-
--GGG--SSSHHHHHHHHH-
--GGG--SS-GGGTTTTTT-
--GGG--TT-HHHHHHHHH-
--GGG-SSS-GGGTTTTTT-
-TTTT-SSS-GGGSTTTTT-
-HHHH--SS-HHHHTHHHH-
-TTTS-SSS-GGGTHHHHH-
--GGG-SSS-GGGTSGGGT-
-TTTT-SSS-HHHHGGGGT-
-TTTT-SSS-GGGTGGGGG-
--GGG-SSS-HHHHGGGGT-
--GGG-SSS-GGGSSGGGG-
--GGG-SGGGGGGTGGGGT-
--GGG-SGGGGGGGHHHHH-
-TTTT-SSGGGGGGHHHHH-
-GGGG-SSSSGGGGHHHHH-
-TTTS-STTSTTTTHHHHH-
-TTTS-SS-GGGGTHHHHH-
-GGGS-SSS-GGGGHHHHH-
-GGGS-STT-GGGGHHHHH-
-GGGT--SS-GGGGHHHHH-
-HHHH--SS-GGG-HHHHH-
-GGGT-TT--TTS-HHHHT-
-TTTT-SS--GGG-HHHHH-
-TTTT-SSS-TTT-TTGGG-
-TTTT--SS-TTT-HHHHH-
--SSS-SSS-TTT-TTGGG-
-GGGG-SSS-TTT-TTGGG-
--GGG-SSS-TTT-HHHHH-
---SS-SSS-TTT-TTTTT-
-TTTT-SSS-TTT-HHHHH-
-GGGG-SSS-GGG-HHHHT-
--GGG-SSS-TTT-HHHHH-
--TTT--SS-TTGGGGTTT-
--TTT--SSGGGT-HHHHH-
--TTT-SSS-SSTTHHHHH-
--TTT--SS-TTT-HHHHH-
--TTT-SSSSSSS-HHHHH-
-GGGT-SSS-TTTTHHHHH-
--GGG-SS-HHHH-HHHHT-
--GGG-SS-TTGGGTTTTT-
--GGG-SSS-GGG-HHHH--
--GGG-SS--TTT-GGGT--
--TTT-SS-GGGTTHHHH--
-GGGT-SS--GGG-HHHH--
-GGGG-SS--SGGGGGGT--
-GGGT-SS--GGGTGGGT--
-HHHH--S--HHHHGGGT--
-GGGT--S--TTGGGGGT--
-HHHH-SS--TTGGGGGT--
--TTT-SSS-TTTTTTTT--
--TTS-STTGGGGTTTTT--
-GGGG-SS-THHHHSTTT--
-GGGG-SSS-TTTTTHHHH-
-GGGG-SS--HHHHTHHHH-
--GGG-SSS-GGGTTGGGT-
--GGG-STT-TTTTTSTTT-
--GGG-SSS-TTTTTGGGT-
--TTT--TT-TTTTTHHHH-
--GGG-SSS-TTTTTHHHH-
--GGG-SSS-GGGTTHHHH-
-GGGT-SSS-GGGTTHHHH-
-GGGT--S--GGGSSHHHH-
-GGGT--SS-GGGSSHHHH-
--GGG-SSS-GGGSSHHHH-
--TTT-SSS-GGGSSHHHH-
--TTTS-SS-GGGTSHHHH-
--GGG--SS-GGGTTHHHH-
--GGG-SSS-TTTSTHHHH-
--GGG--SS-TTTSTHHHH-
--GGG-SSS-TTTSTHHHH-
--GGG-SSS-TTSSTHHHH-
--GGG-STT-TTTSTHHHH-
--TTT-SSS-GGGSTHHHH-
--TTT-SSS-GGGTTHHHH-
--GGG-STT-TTTSGGGTT-
--GGG-SSS-GGGSGGGGT-
--GGG-SSS-TTTSTTGGG-
--GGG--SS-TTSSGGGGG-
--GGG--SSSHHHHGGGGG-
-GGGS-STTHHHHHTTTT--
--GGG-SS-TTHHHHGGG--
--GGG-SSSTTTTTGGGS--
--TTT--SSTTHHHHGGGT-
--STT--SSTTTTTGGGGT-
--STT-SS-TGGGTGGGGT-
--STT--SSTTTTTTHHHH-
---TT--SSSGGGTGGGGT-
---TT--SSHHHHHGGGGT-
-TTTT-SSS-GGGTGGGGT-
-TTTT-SSS-HHHHGGGGT-
-TTTT-SSS-HHHHGGGGT-
--STT--SS-THHHHGGGT-
--STT-SSS-GGGTTHHHH-
-TTTT-SSSSGGGTGGGGT-
--STT--SS--TTTGGGGT-
--STT--SS-THHHHHHHH-
--STT--SS-THHHHGGGT-
--STT--SS-THHHHGGG--
--STT-SSS-GGGGGGGGT-
--STT--SSSGGGGGGGGT-
--STT-SSS-GGGGTTTTT-
-TTSS-SSS-GGG-TTTT--
--SSS--SS-GGGSGGGGG-
-TTTT--SS-SGGGGGGGG-
--SSS-SSS-TTTTTTTT--
--STT-SSSSTGGGTTTT--
-TTSS--SS-HHHHTTSS--
-TTSS-SSS-HHHHTTTT--
--STT-SSS-TTTTGGGG--
--STT-SSS-HHHHTTTT--
--STT-SSS-TTTTTTTT--
--STT--SS-TTGGGTTT--
--STT-SSS-GGGSTTTT--
--STT-SSS-TTTTTTTT--
--STT--SSSGGG-TTTTT-
--STTSSSSSGGG-TTSTT-
--STTSSSSTTTT-TT-S--
--STT-SSS-GGG-TT-TT-
--STT-SSSTTGGGTT-TT-
--SSS--SSSTTT-TTSS--
--STT--SSHHHH-TTSS--
--SSS-SSHHHHH-TT-S--
--SSS--SSHHHH-TTSS--
--STT-SSSTTTT-TT----
-TTTT--SSHHHH-TT-S--
-TTTT-STTHHHH-TTS---
--STT-SSSHHHH-TT----
--STT-SSSHHHH-TT----
--STT-SSSSTTTSTT----
-TTSS-SSSSTTT-TT----
-TTTT-SSS-TTT-TTSS--
-TTTT-SSS-TTT-SSS---
-TTTT--SS-TTT-TTSS--
-TTTT-SSS-TTT-TTSS--
-TTTT--STTTTT-TTSS--
--STT--TT-TTT-TTSS--
-TTTT-SSSSTTT--GGG--
--SSS--SSSTTT-SSTT--
---SS--SSHHHH-TTTT--
-TTTT-SSSSTTT-TTSS--
--STT-SSSHHHH-TTSS--
-TTTT-STTSTTTTTT-S--
-TTTT-SSSSTTT-TT-S--
-TTTT--SS-TTTSSSSTT-
---TT-SGGGTTTTTT-S--
--SSS--STTTTT-SSSTT-
--SSS--SS-TTT-SSSS--
---TT--TT-TTT-TTSTT-
--SSS-TTS-TTT--SSTT-
---SSGGGS-TTT--SSS--
---SSSSS--TTT-SSSTT-
--SSSSSS--TTT-TT-TT-
--SSS-SSS-TTT-TTSTT-
--SSS-SS--TTT-TT-S--
--SSS-SSS-TTT-TTSS--
-TTSS-SSS-TTT-TT-TT-
-TTTTSSSS-TTT--SSS--
-TTSSSSSS-TTT-TTSS--
-TTTTSSSGGGGT-TTSS--
-TTSSSSSSGGGT-TTSS--
-TTSSSSSSSTTT-TTSS--
-TTSSSSSSSTTT-TTSS--
-TTSSTTSSGGGT-SSSS--
-TTSSSSSSGGGT-SSSS--
-TTSSSSSSGGGT-SSSS--
-TTSSSSSGGGGT-TTSS--
-TTSSSSSGGGGT-SSS---
-TTSSSSSGGGGT-TT-S--
--SSSSSSTTTTT-TTSS--
--STTSSSS-TTT-TT-S--
-TTSSSSSS-TTT-TT-S--
-TTSSSSSS-TTT-SS-S--
--SSTTSSS-TTT-TTSS--
--TTTTSSS-TTT-SSSS--
--TTSSSSS-TTT-SSSS--
--TTSSSSS-TTT-TTSS--
--TTSSSSS-TTT-SS-TT-
--TTTSSSS-TTT-TTSTT-
--TTTSSSS-TTT-SS-TT-
--TTTSTTS-TTT-SSSTT-
--TTTSSSS-TTT-SSSTT-
--TTSSSSS-TTT-SSSS--
--TTTSSSS-TTT-SSSTT-
--TTTTSSS-TTT-SSSS--
--TTTSSSS-TTT-SSSTT-
--TTTSSSS-TTT-STTTT-
--TTTSSSTTTTT-SSSTT-
--TTSSSGGGTTT-SSTT--
--TTSSSSSSTTT-SSSS--
--TTTSSSSSTTT-SSS---
--TTSSSTTSTTT-STTS--
--TTSSSSTTTTT-SSSS--
--TTSSSSS-TTT-STTS--
--TTTTTSS-TTT-STTTT-
--TTSSSSS-TTT-TTSS--
--TTSSSSS-TTT-SSSS--
--TTTSSTT-TTT-TTSTT-
--TTTSSGGGTTT-SS-TT-
--TTTSSGGGTTT-SS-S--
--TTSSSGGGTTT-TT-TT-
--TTSSSGGGTTT-SS-TT-
--TTSSSSS-TTT-SS-TT-
--TTTTTSS-TTT-SS-TT-
--TTSSSSS-TTT-TT-S--
--TTTTTSS-TTT-SS-S--
--TTTSSSS-TTT-TT-S--
--TTTSSSS-TTT-TTSS--
--TTSSSSSSTTT-TT-S--
--TTTTTTT-TTT-SS-S--
--TTTSSSSSTTT-TT-S--
--TTTSSSS-TTT-SSSS--
--TTSSSTTTTTT-TTSS--
--TTSSSSS-TTT-SSSTT-
--GGGSSSS-TTT-SSSS--
--TTTTTSS-TTT-TT-S--
--TTTSSSS-TTT-TT-S--
--TTTSSSS-TTT-TT-S--
--TTTSSSS-TTT-TT----
--TTSSSSS-TTT-TT-S--
--TTTSSSS-TTT-SSSS--
--TTTSSSS-TTT-TTSS--
--TTSSSSS-TTT-SSSS--
--TTTSSSS-TTT-SSTT--
--TTSSSSS-TTT-SSSS--
--TTSSSSS-TTT-TTSS--
--TTSSSTT-TTT-TTSS--
--TTSS-TT-TTT-TTSTT-
--TTSS-TT-TTT-TTSTT-
--TTSSSTT-TTT-SSSTT-
--TTSS-TTTTTT-GGGS--
--TTS--SS-TTT-TTSS--
--TTS--SS-TTT--TTS--
--GGG--SS-TTT--SSTT-
--TTSSSSS-TTT--TTS--
--TTSSSTT-TTT--TTTT-
--TTSSSSS-TTT--TTT--
--TTTTTSS-TTT--TTT--
--TTSSSSS-TTT--TTT--
--TTSSSSS-TTT--TTT--
--TTSSSSTTTTT-STTT--
--TTSSSSS-TTT--TTT--
--TTSSSSS-TTT--TTT--
--TTTTTSS-TTT--TTT--
--TTTTTSS-TTT--TTT--
--TTTSSSS-TTT--TTT--
--TTSSSSS-TTT-STTT--
--TTSSSSS-TTT--TTT--
--TTTSSTT-TTT--TTT--
--GGGSSSS-TTT--TTT--
--TTSSSSS-TTT--TTT--
--TTSSSSS-TTT--TTS--
--TTSSSSS-TTT--TTS--
--TTSSSSS-TTT-STTS--
--TTTSSSS-TTT--TTT--
--TTTSSSS-TTT--TTT--
--TTTSSSS-TTT--TTT--
--TTTTTSS-TTT--TTT--
--TTSSSSS-TTT-STTT--
--TTTSSSS-TTT--TTT--
--TTSSSSS-TTT--TTT--
--TTSSSSS-TTT--TTT--
--TTTSSSS-TTT--TTT--
--TTTTTSS-TTT--TTT--
--TTSSSSS-TTT-STTT--
--TTTSSSS-TTT--TTS--
--TTTSSSS-TTT--TTT--
--TTTSSSS-TTT--TTS--
--TTSSSSS-TTT-STTT--
--TTSSSSS-TTT-STTS--
--TTTSSTT-TTT-STTT--
--TTSSSSS-TTT--TTT--
--TTSSSSS-TTT--TTT--
--SSSSSSS-TTT-STTT--
--TTTSSSS-TTT--SSS--
--TTTSSSS-TTT-SSSS--
--TTTSSSS-TTT--TTS--
--TTSSSSS-TTT--TTT--
--TTTSSSS-TTT--TTS--
--TTTSSSS-TTT--TTT--
--TTTSSSS-TTT--TTT--
--TTTTSSS-TTT--SSS--
--TTTTTSS-TTT--TTT--
--TTTSSSS-TTT--TTT--
--TTTSSSS-TTT--TTT--
--TTTSSSS-TTS--TTT--
--TTTSSSS-TTT-STTTT-
--TTTTTSS-TTT--TTS--
--TTTTTSS-GGG--TTS--
--TTTSTTS-TTT--TTT--
--TTTSSSS-TTT--TTT--
--TTTTTSS-TTT--TTTT-
--TTTSSSS-TTT--TTT--
--TTTTTSS-GGG--TTS--
--TTTTTSS-GGG--TTS--
--TTTTTSS-TTT--TTTT-
--TTTSSSS-TTT--TTS--
--TTSSSSS-GGG--TTT--
--TTSSSSS-TTT--TTS--
--TTSSSSS-TTT--SSTT-
--TTTSSSS-TTT--TTTT-
--TTSSSSS-TTT--TTTT-
--TTSSSSS-TTT--TTS--
--TTSSSSS-TTT--TTT--
--TTTSSSS-TTT--SSS--
--TTTSSSS-GGG--SSS--
--TTSSSSS-TTS--SSS--
--TTTTTSS-TT--TT-S--
--TTSSSSS-GGG-SS-S--
--TTTTTSSSGGG-SSSS--
--TTSSSSS-TTS-SSSS--
--TTSSSSSSGGG-SSSTT-
--TTTSSTTGGGG--S-TT-
--TTSSSHHHHTS----S--
--TTTSSHHHHTS--SSS--
--TTSSSHHHHHH---SS--
--TTSSSHHHHSS----S--
--TTTSSHHHHHS---SS--
--TTSSSHHHHHH----TT-
--TTSSSHHHHHH--S-TT-
--TTTSSHHHHTT----TT-
--TTSSSSGGGTS---SS--
--TTTSSSHHHHS--SSS--
--TTSSSHHHHHS----TT-
--TTSSSSTHHHH----TT-
--TTSSSSSHHHH----S--
--GGGSSSSGGGS----TT-
--TTSSSSGGGGS--S-S--
--TTSSSSGGGGS--SSTT-
--TTTSSSGGGTS----S--
--TTSSSSHHHHT--S-S--
--TTSSSSGGGTS-SSSS--
--TTSSSSHHHHT-SSSS--
--TTSSSTGGGTSSSSSS--
--TTTSSSTHHHHSTTSS--
--TTTSSTTGGGS--SSS--
--TTSSSSGGGGS-SSSS--
--TTSSSSHHHHS--SSTT-
--TTSSSHHHHTT--SSTT-
--TTTSSSHHHHH-SSSTT-
--TTTSSSGGGGS--SSTT-
--TTTSSHHHHHT--SSS--
--TTSSSSTTTTT--SSTT-
--TTSSSSHHHHT--SSS--
--TTSSSSTHHHH--TTT--
--TTTSSSGGGTS--TTS--
--TTTSSSTHHHH--SSTT-
--TTSSSSTHHHH--SSTT-
--TTSSSSSHHHH--SSTT-
--TTTSSSGGGTS--S-TT-
--TTSSSGGGGGT-STTTT-
--TTSSSSGGGGG--SSS--
--TTTTTTTHHHH--S-TT-
--TTTSSHHHHHH--SSTT-
--TTTSSHHHHHH--SSS--
--TTTSSHHHHHH--SSTT-
--TTSSSHHHHHH--TTS--
--TTTTTHHHHTT--GGG--
--TTTTTHHHHTT--SGGG-
--TTTSTHHHHTT--TTT--
--TTS-HHHHHTT--TTT--
--TTS-HHHHTTS--SSTT-
--GGG-THHHHTT--SSS--
--TTT-HHHHTTS--SSS--
--TTSSHHHHHHH--SSS--
--TTSSSHHHHHH--SS---
--TTSSSHHHHTT--SS---
--TTTSSHHHHTT-SSSS--
--TTTSSHHHHTT-SS-TT-
--TTTSSHHHHTT-SS-TT-
--TTTSSHHHHTT--SSTT-
--TTSSSHHHHHS-SS-TT-
--TTSSSHHHHTS--SSS--
--TTSSSHHHHTT--S-TT-
--TTSSHHHHHTT-TT-S--
--TTTSSHHHHTS-SS-TT-
--TTSSSHHHHHS-TT-TT-
--TTTSSHHHHTS-TT-TT-
--TTTSSTTGGGS-TT-S--
--TTSSSTTGGGT-TT-S--
--TTTSSTTGGGS-TT-S--
--TTTSSHHHHTS-TT-S--
--TTTTTHHHHTT-SS-S--
--TTTSSHHHHT--TTSS--
--TTTTTHHHHTT-TT-S--
--TTTSHHHHTTT-SSSS--
--TTTTHHHHHTT--SSS--
--TTTTHHHHTTT-TTSS--
--TTTTHHHHHHHTTSSS--
--TTTTHHHHHHHTTT----
--TTTTHHHHTTT-TTSS--
--TTT-HHHHTTSSTT-S--
--TTT-HHHHTTSSSSSS--
-GGGTGGGTGGGSSSSSS--
--TTTTHHHHTTSSSS-S--
--TTTTHHHHTTSSSS-S--
--TTTTHHHHTTS-SSSS--
--TTTSHHHHGGGSSS----
--TTTHHHHHTTSSTT-S--
--TTTTHHHHTTSSTT-S--
--TTTSHHHHTTSSTT-S--
--TTTTHHHHTTSSSS----
--TTTTHHHHTTTSSS----
--TTTHHHHHTTS-TTS---
--TTTHHHHHHHH-TT-S--
--TTTTHHHHTTS-TTTS--
--TTTSHHHHHHH-TTTS--
--TTSSHHHHHHH-TTSS--
--TTTTHHHHTTS-TTSS--
--TTTSHHHHHTTGGGSS--
--TTTSHHHHHTTGGGTS--
--TTSSHHHHTTT-TTTS--
--TTSSHHHHHHH-TTTS--
--TTSSHHHHHTT-TTTS--
--TTSSHHHHHTT-TTTS--
--TTTSHHHHHHH-TTTS--
--TTSSHHHHHTT-TTTS--
--TTSSHHHHTTT-TTTS--
--TTS-HHHHHHH-TTTS--
--TTS-HHHHHHH-TTTS--
--TTSSHHHHHTT-TTTS--
--TTSSHHHHHHHGGGTS--
--TTSSHHHHHTT-TTTS--
--TTSSSHHHHTS-TTTS--
--TTSSHHHHHTS-TTTS--
--GGGSHHHHHTT-TTTS--
--TTTTHHHHHTS-TTTS--
--TTTTHHHHTTS-TTTT--
--TTS-HHHHGGG-TTTS--
--TTS-HHHHTTS-TTTS--
--TTS-HHHHTTT-TTTS--
--TTSSHHHHTTS-TTTS--
--TTT-HHHHHTT-TTTS--
--TTS-HHHHTTS-GGGT--
--TTS-HHHHTTS-HHHH--
--TTS-HHHHHTT-HHHH--
--TTS-HHHHHTS-TTTT--
--TTT-HHHHTTS-TTT---
--GGGSHHHHTTS-GGG---
--TTTHHHHHTTT-GGG---
--TTSSHHHHHHT-GGG---
--TTT-HHHHTTS-TTTS--
--TTTTHHHHHHH-TTTS--
--TTS-HHHHHHH-TTTT--
--TTSSHHHHHTS-GGGS--
--TTTSHHHHTTS-TTTS--
--TTTTHHHHHHT-GGGS--
--GGG-HHHHTTS-HHHH--
--TTSSHHHHHTT-SGGG--
--GGG-HHHHTTS-TGGG--
--TTS-HHHHHHH-TTTT--
--TTS-HHHHHTT-HHHH--
--TTT-HHHHHHH-HHHH--
--TTTSHHHHHHH-TTTT--
--TTS-HHHHHHS-TTTS--
--TTSSHHHHHHS-GGGG--
--TTTSHHHHHHH-TTTT--
--TTTSHHHHTTS-TTTT--
--GGG-HHHHTTS-GGGG--
--GGG-HHHHTTS-GGGG--
--TTT-TTTGGGT-GGGG--
--TTTTHHHHTTTGGGGG--
--TTTSHHHHTTSS-GGG--
--TTS-HHHHTTSS-GGG--
--TTS-HHHHTTS-TTTT--
--GGG-HHHHTTS-TTTT--
--TTS-HHHHTTSSTTT---
--TTS-HHHHTTS-TTTT--
--TTS-HHHHTTS-TTTT--
--TTS-HHHHHHHTTGGG--
--TTSSHHHHTTTTTTTT--
--TTS-HHHHHTTGGGGG--
--TTSSHHHHTTTGGGGG--
--TTSSHHHHTTTGGGGG--
--TTS-HHHHTTTGGGGG--
--TTS-HHHHHTTGGGGG--
--TTS-HHHHTTTTTGGG--
--TTS-HHHHHTTTTSTT--
--TTS-HHHHHHHTTTTT--
--GGGTHHHHTTTTTGGG--
--TTS-HHHHHTTTTTTT--
--TTT-HHHHTTTTTTTT--
--TTS-HHHHTTTTTTTT--
--TTS-HHHHHTTTTTTT--
--TTS-HHHHHTTTTTTT--
--TTS-HHHHHTTTTTTT--
--TT--HHHHHHHHTTTT--
--TTT-HHHHTTTTTTTT--
--TTS-HHHHHTTTTTTT--
--TTTTHHHHTTTTTTTT--
--TTTTHHHHHTTTTGGG--
--TTSTHHHHHTTTTTTT--
--TT--HHHHHTTTTTTT--
--TTT-HHHHHTTTTTTT--
--TT--HHHHHTTTT-TT--
--TTS-HHHHHTTTTGGG--
--TTS-HHHHHTTTTGGG--
--TTS-HHHHTTTTTTTT--
--TTSTHHHHTTTTTTTT--
--TTS-HHHHHTTTTTTT--
--TTTHHHHHHTTGGGGG--
--GGGTHHHHTTTGGGGT--
--GGG-HHHHTTTSSTTT--
--GGG-HHHHHTTTTTTT--
--TT-THHHHTTTTTGGG--
--TT--HHHHTTTS-TTT--
--TT--HHHHTTTS-TTT--
--TT--HHHHTTSSSTTT--
--TT--TTTGGGTTTTTT--
--TT--HHHHHHHTTTTT--
--TT--HHHHHTTTTGGG--
--TT--HHHHHTTS-TTT--
--TT-THHHHTTTS-TTT--
--TT-THHHHHTTTTTTT--
--TT--HHHHHTTTTTTT--
--TT--HHHHHTTTTTTT--
--TT--HHHHHTTTTTTT--
--TT--HHHHTTTTTGGG--
--TT-THHHHHTTTTGGG--
--TT--HHHHHHHTTTTT--
--TT--HHHHHTTTTTTT--
--TT--HHHHHTTTTTTT--
--TT--HHHHHTTTTTTT--
--TT--HHHHHTTTTTTT--
--TT--HHHHHTTTTTTT--
--TT--HHHHHTTTTGGG--
--TT--HHHHHTTTTGGG--
--SS--HHHHHHHTTGGG--
--SS--HHHHTTSTTTTS--
--SS--HHHHHTTTTTTS--
--SS--HHHHHTTTTGGG--
--SS--HHHHTTTTTGGG--
--SS--HHHHHHHGGGGT--
--SS--HHHHTTTGGGGT--
--TT--HHHHHTTGGGGT--
--SS--HHHHHTTTTGGG--
--TT--HHHHHTTTTTTT--
--TT--HHHHHHHTTTTT--
--TT--HHHHHTTGGGGG--
--TT--HHHHHHHTTTTT--
--TT--HHHHHTTTTGGG--
--TT--HHHHHTTTTTTT--
--TT--HHHHTTTTTGGG--
--TT--HHHHTTTTTTTT--
--TT--HHHHTTTTTTTT--
--TT--HHHHTTTTTTTT--
--TT--HHHHHTTTTTTT--
--TT--HHHHHTTTTTTT--
--TT--HHHHTTTTTTTT--
---S--HHHHTTTTTTTS--
--TT--HHHHHHHTTTTT--
--TT--HHHHHTTTTTTT--
--TT--GGGHHHHTTGGG--
--SS--GGGGGGTTTTTT--
--TT--HHHHHHHTTTTT--
--SS--HHHHHHHTTTTT--
--TT--TTGGGGTSSTTT--
--SS--TTGGGGTTTTTT--
--SS--TTGGGGTTTTTT--
--SS--TTGGGGTTTTTT--
--TT--TTTGGGTTTTTS--
--SS--TTTGGGTTTTTS--
--TT--TTTGGGTTTTTT--
--SS--TTTGGGTTTTTT--
--TT--TTGGGGTTTHHHH-
--TT--GGGGGGTSSTTTT-
--TT--HHHHTTTTTTTTT-
--TT--HHHHHHHTTSGGG-
--TT--HHHHTTTTTGGG--
--TT--HHHHHHHTTGGG--
--TT--HHHHTTSS-GGG--
--TT--HHHHTTS--GGGG-
--TT--HHHHTTS---TTT-
--TT--HHHHTTS---GGG-
--TT--HHHHTTSS--TTT-
--TT--HHHHTTTS--TTT-
--TT--HHHHTTTS--GGG-
--TT--HHHHHTT--STTT-
--TT--HHHHTTSS--TTT-
--SS--HHHHTTTS-GGGG-
--TT--HHHHTTTS--TTT-
--TT--HHHHHHHS--GGG-
--TT--HHHHTTTS--TTT-
--GGG-HHHHTTTS--TTT-
--TT--HHHHHHHS--GGG-
--TT--HHHHTTTS--GGG-
--TT--HHHHHHHS--GGG-
--GGG-HHHHHHHS--TTT-
--TTT-HHHHTTSS--TTT-
--TTT-HHHHTTTS--GGG-
--TTT-HHHHTTTS--GGG-
--TTT-HHHHTTTS--GGG-
--TTS-HHHHTTTS--GGG-
--TTT-HHHHHHHS--GGG-
--SSS-HHHHTTTTTTTS--
--TTS-HHHHTTSS-SSTT-
--TT--HHHHHHHS-TTTT-
--TTS-HHHHTTTSSTTT--
--SS--HHHHHHHTTTTT--
--TTS-HHHHHHHTTTTS--
--TTS-HHHHHHHTTTTT--
--TTS-HHHHHHHTTTTT--
--TTS-HHHHHHHTTTTT--
--TTS-HHHHHHHGGGGT--
--GGG-HHHHTTTTTGGG--
--GGGGHHHHTTSTTTTT--
--GGGGHHHHTTSTTTTT--
--GGGGHHHHTTSTTTTT--
--GGGGHHHHTTSTTTTT--
--GGGGHHHHTTSTTTTT--
--TTTTHHHHTTSTTTTT--
--TTTTHHHHGGGTTTTT--
--GGGGHHHHTTSTTTTT--
--SGGGHHHHGGGGGGGT--
--SGGGHHHHTTTGGGGT--
--TTTTHHHHTTSGGGGS--
--TTTTHHHHHTTTTGGG--
--GGGGHHHHTTSGGGGT--
--TTTTHHHHHTTTTTTT--
--SGGGHHHHGGGGGGGT--
--HHHHHHHHHTSTHHHH--
--GGGTHHHHTTSGGGGT--
--GGGSHHHHHTTTHHHH--
--GGGGHHHHHHSGGGGT--
--SGGGHHHHHHSGGGGT--
--GGGSHHHHHHTTHHHH--
--HHHHHHHHHHTTHHHH--
--GGGTHHHHHHH-HHHH--
--GGGTHHHHTTS-GGGT--
--GGGTHHHHTTT-HHHH--
--GGGTHHHHGGG-GGGT--
--HHHHHHHHTTS-HHHH--
--GGGTHHHHTTS-HHHH--
--HHHHHHHHHTT-GGGT--
--GGGTHHHHTTS-GGGT--
--GGGTHHHHTTS-GGGG--
--TTTSHHHHTTS-HHHH--
--TTTTHHHHTTS-GGGT--
--GGGGHHHHTTT-TTTS--
--TTTTHHHHHHHGGGTS--
--GGGGHHHHTTTTHHHH--
--GGGGHHHHTTTTHHHH--
--TTTTHHHHTTSGGGGT--
--GGG-HHHHTTTTHHHH--
--GGG-HHHHTTS-TTTT--
--TTTTHHHHTTS-TTTS--
--TTS-HHHHTTT-GGGS--
--GGG-HHHHTTT-TTTT--
--GGG-HHHHTTT-TTTS--
--GGG-HHHHTTT-HHHH--
--GGG-HHHHHHH-GGGG--
--GGGSGGGGGGT-HHHH--
--STT-HHHHTTT-HHHH--
--TTTS-TTGGGS-HHHH--
--TTTTTTSSTTS-GGGT--
--GGGGHHHHTTS-TTTS--
--GGGGTTSGGGS-GGGT--
--GGGGSSTGGGS-GGGT--
--GGGSTTSGGGS-HHHH--
--GGGGSSTGGGS-HHHH--
--GGGTSSSGGGS-GGGT--
--GGGGTTTGGGG-GGGT--
--TTTTSSTTTTT-TTTS--
--GGGGTTTGGGS-GGGT--
---GGGTT-GGGS-GGGT--
--SGGGTT-GGGS-HHHH--
--GGGGTT-GGGS-TTTS--
---SGGGGSGGGT-HHHH--
--SGGGTT-GGGT-HHHH--
--GGGGTTTGGGG-GGGS--
--GGG-TT-GGGT-HHHH--
--GGGGTT-GGGS-HHHH--
--TTTTTT-GGGS-HHHH--
--GGGGTTSGGGT-GGGT--
--GGGSTTTTTTT-TTTT--
--GGG-TTSGGGT-GGGG--
--GGG-TTSGGGT-GGGG--
--GGG-TTHHHHH-GGGS--
--TTTTTTGGGGS-TTTS--
--TGGGTT-GGGS-TTTS--
--TTT-TTSGGGT-GGGG--
--SGGGTTTGGGS-TTTS--
--HHHHTTSGGGS-TTTT--
--GGGTTTSGGGT-TTTS--
--GGGSSSSGGGS-HHHH--
--GGGTTTSSTTS-GGGS--
--GGGTGGGTTTTGGGGT--
--GGGTGGGTTTTTTTTT--
--GGGTTTHHHHHGGGGT--
--GGGSSSSGGGTGGGGT--
--GGGTHHHHHHHGGGGT--
--GGGTHHHHHHHTTTTT--
--HHHHHHHHHHHTTTTT--
--HHHHHHHHHHHTTGGG--
--TTTTHHHHHHHHGGGS--
--GGGGHHHHHTTS-TTT--
--GGGSHHHHHHHHTTTS--
--GGGTHHHHHHHTTTTT--
--GGGSHHHHHHHTTTTT--
--TTTTHHHHHHHTTTTT--
--HHHHHHHHHHHTTTTT--
--TTTTHHHHHHHTTTTS--
--TTTTHHHHHHHTTTTS--
--GGG-HHHHHHHTTTTS--
--STTTHHHHHHHTTTTS--
--HHHHHHHHHHHTTTTS--
--GGGTHHHHHHHTTTTS--
--TTTSHHHHHHHTTTTS--
--TTTSHHHHHHHTTTTS--
--TTTTHHHHHHHTTSSS--
--TTTTHHHHHHHTTTTS--
--TTTSHHHHHHHHHTTS--
--TTTTHHHHHHTTTTTS--
--TTTTHHHHHHHHHTTT--
--TTTTHHHHHHHHHSTT--
--GGGGHHHHHHTTSSTT--
--TTT-HHHHHHHHTGGG--
--TTTTHHHHHHHHTTTS--
--TTTSHHHHHHHHTGGG--
--SSTTHHHHHHHHTSSS--
--TTTTHHHHHHHHSSSS--
--HHHHHHHHHHHHSSSS--
--STTTHHHHHHHHHTTS--
--GGGGHHHHHHHTTTTS--
---GGGHHHHHHHTTSS---
--SGGGHHHHHHHTTSSS--
--GGGTHHHHHHHTTTTS--
--GGGSHHHHHHHHTTTS--
--HHHHHHHHHHHHTTTS--
--TTTTHHHHHHHTTTTS--
--HHHHHHHHHHHTTTT---
--GGGSHHHHHHHTTTT---
--HHHHHHHHHHHT-TT---
--HHHHHHHHHHHTTSSS--
--STTTHHHHHHHHGGGS--
--TTTTHHHHHHHHHTTS--
--TTTTHHHHHHHTTTTS--
--HHHHHHHHHHHTSSSS--
--TTTSHHHHHHHSGGGT--
--TTTTHHHHHHHTTTTT--
--GGGSHHHHHHHTTTTT--
--TTT-HHHHHHHTTTTT--
--TGGGHHHHHHHHTGGG--
--TTTTHHHHHHHTTTTT--
-HHHHTHHHHHHHTTTTT--
--HHHHHHHHHHHTTTTT--
--TTTTHHHHHHHHGGGT--
--TTTTHHHHHHHHHGGG--
--TTTTHHHHHHHTTGGG--
--TTTTHHHHHHHHHHTT--
--TTTTHHHHHHHHHHTT--
--TTTTHHHHHHHHHHTS--
--TTTTHHHHHHHHHHTT--
--TTT-HHHHHHHHHGGG--
--TTT-HHHHHHHHHHTT--
--TTTSHHHHHHHHHTTT--
--TTTTHHHHHHHTTSTT--
--TTTTHHHHHHHGGGTT--
--TTTTHHHHHHHHHSTT--
--SSSSHHHHHHHHT-TT--
--TTT-HHHHHHHHTSTT--
--TTT-HHHHHHHHHTTT--
--TTT-HHHHHHHHHTTT--
--SSTTHHHHHHHHTTTT--
--TTTTHHHHHHHHTSTT--
--TTT-HHHHHHHHTTSS--
-TTTTSHHHHHHHHHHGGG-
-TTTT-HHHHHHHHTTTTT-
--SSSSHHHHHHHHTTTTT-
-TTTTSHHHHHHHHTSTTT-
--SSS-HHHHHHHHTSTTT-
-TTTT-HHHHHHHHT-TTT-
--SSTTHHHHHHHHHTTTT-
--TTTTHHHHHHHHHTTTT-
--TTTTHHHHHHHTTSTTT-
--TTTTHHHHHHHHHSTTT-
--TTTTHHHHHHHTTSTT--
--TTTTHHHHHHHHTTTT--
--TTTTHHHHHHHHHTGGG-
--TTTSHHHHHHHHHSTTT-
--TTTSHHHHHHHHHSTTT-
--TTTTHHHHHHHHTTTTT-
--TTTSHHHHHHHHHSGGG-
--TTTSHHHHHHHHHSTTT-
--SSS-HHHHHHHHHTGGG-
--TTT-HHHHHHHHHSGGG-
--TTTSHHHHHHHHTSTTT-
--TTT-HHHHHHHHHTTTT-
--TTT-HHHHHHHTTSTT--
--TTT-HHHHHHHGGGTTT-
--TTT-HHHHHHHGGGTTT-
--TTT-HHHHHHHGGGTTT-
--TTT-HHHHHHHGGGTTT-
--TTT-HHHHHHHHTTTTT-
--TTTSHHHHHHHHTTTTT-
--TTTSHHHHHHHHTTTTT-
--TTT-HHHHHHHHTTTTT-
--TTTSHHHHHHHHTTTTT-
--TTT-HHHHHHHHTTTTT-
--TTT-HHHHHHHHTTTTT-
-TTTT-HHHHHTTTTTTTT-
-TTTTSHHHHHHTTTTTTT-
-TTTTSHHHHHHTTTTTTT-
-TTTTSHHHHHHHHGGGGT-
-TTTTSHHHHHHHHTGGGT-
-TTTTSHHHHHHHHHHHHH-
-TTTT-HHHHHHHHTTTTT-
--TTT-HHHHHHHHHHHHH-
--TTT-HHHHHHHHHHHHH-
--SSSSHHHHHHHTHHHH--
--TTT-HHHHHHHTHHHHH-
--TTTSHHHHHHHTTGGG--
--TTTSHHHHHHHHHHHHT-
--TTTSHHHHHHHHHHHTT-
--TTTTHHHHHHHHHHHTT-
--TTTSHHHHHHHHHHHTT-
--TTTSHHHHHHHHHHHTT-
--TTTTHHHHHHHHHHHTT-
--TTTTHHHHHTTHHHHTT-
--TTTSHHHHTTTHHHHTT-
--TTTTHHHHHTTHHHHHH-
--TTTTHHHHHTTHHHHHH-
--TTTSHHHHHTTTTHHHH-
--TTTTHHHHHTTHHHHTT-
--TTT-HHHHTTTTTGGGT-
--TTTTHHHHHHHHTGGGT-
--TTTSHHHHHTTTTGGGT-
--TTT-HHHHHHHHHHHTT-
--TTTSHHHHHTTTTHHHH-
--TTTSHHHHHTTTTHHHH-
--TTTSHHHHTTTHHHHHH-
--TTT-HHHHHHHTTHHHH-
--TTTTHHHHHHHHHHHTT-
--TTT-HHHHTTTHHHHHH-
--TTTTHHHHHHHHHHHHH-
--SSSSHHHHHHHHHHHT--
--SSTTHHHHHTTHHHHTT-
--TTT-HHHHTTTTTGGGT-
--TTTTHHHHTTTTTGGGT-
--SSSSHHHHHH-TTGGGT-
--TTTTHHHHHH-HHHHHH-
--TTTSTTTTTTSHHHHHH-
--SSS-HHHHHH-HHHHHT-
--TTTTHHHHTT-HHHHHT-
--TTTTHHHHTT-HHHHHT-
--TTTTHHHHTT-TTTTT--
--TTTTHHHHTS-TTGGG--
--TTTTHHHHTT-TTGGG--
--TTTTHHHHHH-HHHHHT-
--TTTTTTHHHH-HHHHHH-
--TTTTHHHHHHHHHHHHH-
--TTTSHHHHHH-HHHHTT-
--TTTTHHHHHHHHHHHTT-
--TTT-HHHHHHHTTGGG--
--TTTTHHHHHTTHHHHHT-
--TTT-HHHHTTTHHHHTT-
--TTTTHHHHTTTTTGGGT-
--TTTTHHHHTTTTTHHHH-
--TTT-HHHHHTTTTGGGT-
--TTTTHHHHHTTTTGGGT-
--TTTSHHHHHHHTTGGG--
--TTTSHHHHHTTHHHHHH-
--TTTTHHHHHTTHHHHH--
--TTTSHHHHHTTTTTTTT-
--TTTSHHHHHHTHHHHTT-
--TTTSHHHHHTTTTTTTT-
--TTT-HHHHHTTHHHHHH-
--TTTSHHHHHTTHHHHHH-
--TTT-HHHHHTTHHHHHH-
--TTTTHHHHHTTHHHHTT-
--TTT-HHHHHHHTTHHHH-
--TTTSHHHHHTTTTGGGT-
--TTTSHHHHHTTTTHHHH-
--TTTTHHHHHHHTTGGGT-
--TTTTHHHHHHHTTHHHH-
--TTTTHHHHHTTHHHHH--
--TTTSHHHHHHHHHHHHH-
--TTTSHHHHHHHHHHHTT-
--TTTSHHHHHHHTTGGGT-
--TTTTHHHHHHHHHHHTT-
--TTTTHHHHHHHHHHHH--
--SSSSHHHHTTTTGGGGT-
--SSTTHHHHHHHHHHHHH-
--TTTTHHHHTTTTTHHHH-
--TTTTHHHHHHHTTGGGT-
--TTTTHHHHHHHHHHHHH-
--TTTTHHHHHHHTTGGGT-
--TTTTHHHHHHHTTHHHH-
--TTTTHHHHHHHTTGGGT-
--TTTTHHHHTTTTTGGGT-
--TTTTHHHHTTTTTGGGT-
--TTT-HHHHHHHTTGGGT-
--TTT-HHHHHHHHTGGG--
--TTTTHHHHHTTHHHHTT-
--TTT-HHHHHHHHTGGGT-
--TTT-HHHHHHHHTGGGT-
--TTT-HHHHHHHTTGGGT-
--TTT-HHHHHHHTTGGGT-
--TTT-HHHHHTTHHHHHH-
--TTT-HHHHTTTTTHHHH-
--TTT-HHHHHHHHHHHHH-
--TTT-HHHHTTTTTHHHH-
--TTTSHHHHTTTTTGGGT-
--TTT-HHHHHHHTTHHHH-
--SSS-HHHHHHHTTGGGT-
--TTT-TTGGGGTHHHHTT-
--SSS-HHHHHHHTTGGGT-
--TTT-HHHHHHHHTHHHH-
--TTT-HHHHTTTHHHHTT-
--TTT-HHHHTTTTTGGG--
--TTT-HHHHHHHTTGGGT-
--TTT-HHHHTTTHHHHHH-
--TTT-HHHHTTTTTHHHH-
--TTT-HHHHTTTTTGGGT-
--TTT-HHHHHTTHHHHTT-
--TTT-HHHHHHHHTGGGT-
--TTT-HHHHHHHTHHHHH-
--TTT-HHHHHHHHTGGGT-
--TTT-HHHHHHHHHTTTT-
--TTTSHHHHHHHHHHHHH-
--TTT-HHHHHHTTTTTTT-
--TTT-HHHHHTTTTTTTT-
--TTT-HHHHHHHHTTTTT-
--TTT-HHHHHHTTTTTTT-
--TTTSHHHHHHHHTTTTT-
--TTT-HHHHHHHHTGGGT-
--TTT-HHHHHTTTTTTTT-
--TTTSHHHHHHHHTTTTT-
--TTT-HHHHHHHHTGGGT-
--TTTSHHHHHHHHTTTTT-
--TTT-HHHHHHHHGGGGT-
--TTTSHHHHHHHHSHHHH-
--TTTSHHHHHHHS-GGGT-
--TTTSHHHHHHHS-GGG--
--TTTSHHHHHTTSSGGGT-
--TTT-HHHHHTTSSGGGT-
--TTT-HHHHHHHHGGGGT-
--TTTSHHHHHTTTSGGGT-
--TTTSHHHHHHTTTTTT--
--TTT-HHHHHHTTSHHHH-
--TTTSHHHHHHHHTTTTT-
--TTT-HHHHHHTTSGGGT-
--TTTSHHHHHHHHTTTTT-
--TTT-HHHHHHHHTGGGT-
--TTTSHHHHHTTTTTTTT-
--TTT-HHHHHHHHTGGGT-
--TTTSHHHHHTTTTGGG--
--TTT-HHHHHTTTSHHHH-
--TTTSHHHHHTTTHHHHH-
--TTT-HHHHHHHHHHHHH-
--TTT-HHHHHHHHHHHHH-
--TTT-HHHHHHHHHHHHH-
--TTTSHHHHHHHTTHHHH-
--TTT-HHHHHHHHHHHHH-
--TTT-HHHHHHHHHHHHH-
-GGGT-HHHHHHHHTHHHH-
-HHHH-HHHHHHHHTHHHH-
-HHHH-HHHHHHHHSHHHH-
-HHHH-HHHHHHHTTHHHH-
-HHHH-HHHHHHHHTHHHH-
-HHHH-HHHHHHTTSHHHH-
-HHHH-HHHHHHHHTHHHH-
-HHHH-HHHHHHHTTGGGT-
-HHHH-HHHHHHHHTHHHH-
-HHHH-HHHHHHHHHHHHH-
-HHHH-HHHHHHHTTGGG--
-HHHH-HHHHHHHHHTTT--
-HHHH-HHHHHHHHHHHHH-
-HHHH-HHHHHHHHHHHHH-
-HHHH-HHHHHHHHHHTTT-
-TTTT-HHHHHHHHHHHHH-
-TTTT-HHHHHHHHHHHTT-
-TTTT-HHHHHHHHHHHTT-
-HHHH-HHHHHHHHHHGGG-
-HHHHSHHHHHHHHHHHTT-
-HHHH-HHHHHHHHHHHTT-
-TTTT-HHHHHHHHHHHHH-
-HHHH-HHHHHHHHHHTTT-
-HHHH-HHHHHHHHHHHTT-
-HHHH-HHHHHHHHHHHS--
-HHHH-HHHHHHHHTTTT--
-HHHH-HHHHHHHHHHHT--
--TTT-HHHHHHHHHHHTT-
-HHHH-HHHHHHHHHHHTT-
-HHHH-HHHHHHHHHHHT--
-GGGT-HHHHHHHHHHHT--
-HHHH-HHHHHHHHHHHT--
-HHHH-HHHHHHHHHTTS--
-HHHH-HHHHHHHHHHTT--
-HHHH-HHHHHHHHHHTT--
-HHHH-HHHHHHHHHHHT--
-HHHH-HHHHHHHHHHTT--
-HHHH-HHHHHHHHHTTS--
-TTTT-HHHHHHHHHHHTT-
-HHHH-HHHHHHHHHTT---
-HHHH-HHHHHHHHTTT---
-HHHH-HHHHHHHHHHS---
-TTTT-HHHHHHHHHHH---
-HHHH-HHHHHHHHHHT---
-TTTT-HHHHHHHHHTS---
-HHHH-HHHHHHHHHHT---
-HHHH-HHHHHHHHHHH---
-HHHH-HHHHHHHHHHH---
-TTTT-HHHHHHHHHHT---
-HHHH-HHHHHHHHHTT---
-HHHH-HHHHHHHHHHT---
-HHHH-HHHHHHHHHHT---
-TTTT-HHHHHHHHHHT---
-HHHHSHHHHHHHHHTT---
-HHHH-TTHHHHHHHHHS--
-HHHH-HHHHHHHHHHHS--
-HHHH-HHHHHHHHHHH---
-HHHH-HHHHHHHHHTT---
-TTTT-HHHHHHHHHHH---
-HHHH-HHHHHHHHHTT---
-HHHH-HHHHHHHHHHH---
-HHHH-HHHHHHHHHHH---
-HHHH-HHHHHHHHHHHS--
-HHHH-HHHHHHHHHHHS--
-HHHH-HHHHHHHHHHHS--
-HHHH-HHHHHHHHHHHS--
-HHHH-HHHHHHHHHHH---
-HHHH-HHHHHHHHHHH---
-HHHH-HHHHHHHHHTTS--
-HHHHSHHHHHHHHHHH---
-HHHH-HHHHHHHHHHH---
-HHHH-HHHHHHHHHHH---
-HHHH-HHHHHHHHHHH---
-HHHH-HHHHHHHHHHH---
-HHHH-HHHHHHHHHHH---
-HHHH-HHHHHHHHHHH---
-HHHH-HHHHHHHHHHH---
-HHHH-HHHHHHHGGGT---
-HHHH-HHHHHHHHTTT---
-HHHH-HHHHHHHGGGT---
-HHHH-HHHHHHHGGGT---
-TTTSSHHHHHHHHHTT---
-HHHH-HHHHHHHHTTT---
-HHHH-HHHHHHHHHHH---
-HHHH-HHHHHHHHHTT---
-HHHH-HHHHHHHHHHH---
-HHHHSHHHHHHHHHHH---
-HHHH-HHHHHHHHHHH---
-HHHHSHHHHHHHHHHH---
-HHHHTHHHHHHHHHHH---
-HHHHSHHHHHHHHHHH---
-HHHH-HHHHHHHHHTT---
-HHHHSHHHHHHHHHTT---
-HHHH-HHHHHHHHHTT---
-HHHH-HHHHHHHHHTT---
-HHHHSHHHHHHHHTTT---
-HHHH-HHHHHHHHHHH---
-HHHHTHHHHHHHHHTT---
-HHHHSHHHHHHHHTTT---
-HHHHSHHHHHHHHHTT---
-HHHHSHHHHHHHHHHH---
-HHHHTHHHHHHHHHHH---
-HHHHSHHHHHHHHHHH---
-HHHH-HHHHHHHHHHH---
-HHHH-HHHHHHHHHTT---
-HHHH-HHHHHHHHHHH---
-HHHH-HHHHHHHHHTT---
-HHHH-HHHHHHHHHTT---
-GGGT-HHHHHHHHHHH---
-HHHH-HHHHHHHHHTS---
-HHHHSHHHHHHHHHTS---
-HHHHSHHHHHHHHHHS---
-HHHH-HHHHHHHTTTS---
-HHHHSHHHHHHHHHHS---
-HHHHSHHHHHHHTTTS---
-HHHHSHHHHHHHHHHS---
-HHHH-HHHHHHHHHHS---
-HHHH-HHHHHHHHHHS---
-HHHH-HHHHHHHHHHS---
-TTTT-HHHHHHHHHHS---
-HHHH-HHHHHHHHHHS---
-IIIIIHHHHHHHHHHS---
-HHHH-HHHHHHHHHHS---
-TTTT-HHHHHHHHHHS---
-HHHH-HHHHHHHHHHS---
-TTTT-HHHHHHHHHHTT--
-TTTT-HHHHHHHHHHS---
-HHHH-HHHHHHHHHHS---
-HHHH-HHHHHHHHHHS---
-TTTT-HHHHHHHHTTS---
-TTTT-HHHHHHHHHHS---
-HHHH-HHHHHHHHHHS---
-GGGT-HHHHHHHHHHS---
-HHHH-HHHHHHHTTTTT--
-GGGT-HHHHHHHHHHS---
-HHHH-HHHHHHHHTTS---
-HHHH-HHHHHHHHTTS---
-HHHH-HHHHHHHHHTTT--
-HHHH-HHHHHHHHHHS---
-HHHH-HHHHHHHHHSS---
-HHHHSHHHHHHHHHHS---
-HHHHSHHHHHHHHTTS---
-HHHH-HHHHHHHHHTS---
-HHHH-HHHHHHHHTTS---
-HHHHSHHHHHHHHTTS---
-HHHH-HHHHHHHHTTS---
-HHHH-HHHHHHHHTSS---
-HHHHSHHHHHHHHHSS---
-HHHHSHHHHHHHHTTS---
-HHHHSHHHHHHHHTSS---
-HHHHSHHHHHHHHHTS---
-HHHH-HHHHHHHTTSS---
-HHHHSHHHHHHHHHTS---
-HHHHSHHHHHHHHHTS---
-HHHHSHHHHHHHHHTS---
-HHHH-HHHHHHHHHHS---
-GGGTSHHHHHHHHHHS---
-HHHHSHHHHHHHHHS----
-HHHHSHHHHHHHHHT----
-HHHHSHHHHHHHHHT----
-HHHHSHHHHHHHHHT----
-HHHHSHHHHHHHHHH----
-HHHHSHHHHHHHHHTS---
-HHHHSHHHHHHHHHT----
-HHHHTHHHHHHHHHT----
-HHHHSHHHHHHHTTTS---
-HHHHSHHHHHHHHHH----
-GGGT-HHHHHHHTTT----
-HHHH-HHHHHHHHHH----
-HHHH-HHHHHHHHHH----
-HHHH-HHHHHHHTTT----
-GGGT-HHHHHHHHTT----
-HHHH-HHHHHHHHHH----
-HHHHSHHHHHHHHHT----
-GGGTSHHHHHHHHHH----
-GGGT-HHHHHHHHTT----
-HHHHTHHHHHHHTTT----
-HHHHSHHHHHHHHHHS---
-THHHHHHHHHHHHTTS---
-GGGTSHHHHHHHHHHS---
-GGGTSHHHHHHHHHHS---
-HHHHSHHHHHHHHTTS---
-HHHH-HHHHHHHHTT----
-HHHHSHHHHHHHTTTS---
-HHHH-HHHHHHHHHH----
-GGGT-HHHHHHHHHHS---
-HHHHSHHHHHHHHTTS---
-HHHH-HHHHHHHHHH----
-HHHHSHHHHHHHHHHS---
-HHHHTHHHHHHHHTTS---
-HHHHSHHHHHHHHHHS---
-HHHHSHHHHHHHHHHS---
-HHHHSHHHHHHHHHHS---
-HHHHSHHHHHHHHTTS---
-HHHH-HHHHHHHHHH----
-HHHH-HHHHHHHTTT----
-GGGT-HHHHHHHTTT----
-GGGT-HHHHHHHTTT----
-HHHH-HHHHHHHTTS----
-HHHH-HHHHHHHTTT----
-HHHHSHHHHHHHTTTS---
-HHHHSHHHHHHHGGG----
-HHHHSHHHHHHHTTT----
-HHHHTHHHHHHHTTT----
-HHHH-HHHHHHHTTT----
-HHHHSHHHHHHHTTTS---
-HHHHSHHHHHHHTTTS---
-HHHHSHHHHHHHHTTS---
-HHHHSHHHHHHHHTTS---
-HHHH-HHHHHHHTTS----
-HHHHTHHHHHHHGGGS---
-GGGT-HHHHHHHGGG----
-HHHH-HHHHHHHGGG----
-GGGT-HHHHHHHTTTS---
-HHHHSHHHHHHHGGGS---
-HHHHSHHHHHHTTTTS---
-HHHH-HHHHHHTTTT----
-HHHH-HHHHHHHGGGS---
-HHHHSHHHHHHHTTTS---
-HHHH-HHHHHHHGGGS---
-HHHHSHHHHHHHGGGS---
-HHHHSHHHHHHHGGG----
-HHHHSHHHHHHHTTT----
-HHHHSHHHHHHHSTT----
-HHHH-HHHHHHHTTT----
-HHHH-HHHHHHTTTT----
-HHHH-HHHHHHHTTT----
-GGGT-HHHHHHHTTT----
-GGGT-HHHHHHHHTS----
-GGGT-HHHHHHHGGG----
-HHHH-HHHHHHTTTT----
-HHHHSHHHHHHTT------
-HHHHSHHHHHHHTS-----
-HHHH-HHHHHHTT------
-HHHH-HHHHHHTTS-----
-HHHH-HHHHHHTTS-----
-HHHH-HHHHHHTSS-----
-GGGT-HHHHHHTTSS----
--TTT-HHHHHHTTSS----
-GGGT-HHHHHHTSSS----
-HHHH-HHHHHHHHTT----
-HHHH-HHHHHHTTSS----
-HHHH-HHHHHHTTTT----
-HHHH-HHHHHHHHTT----
-HHHHSHHHHHHHHTT----
-HHHH-HHHHHHHHTT----
-GGGT-HHHHHHHHTT----
-HHHH-HHHHTGGG------
-HHHH-HHHHGGGSS-----
-HHHHSHHHHHHHTSS----
-HHHH-HHHHHHTT------
-HHHH-HHHHHHTTS-----
-HHHH-HHHHHHTTSS----
-GGGT-HHHHHHTT------
-HHHH-HHHHHHHTSS----
-HHHH-TTHHHHTTSS----
-HHHH-HHHHHTTS-S----
-HHHH-HHHHHHTS-SS---
-HHHH-HHHHHHTTSSS---
-TTTT-TTHHHHTT-SS---
-HHHH-TTHHHHTT-SS---
-TTTT-HHHHHHHTTS----
-HHHH-HHHHHHTSSS----
-TTTT-HHHHHHTT-S----
-TTTT-HHHHHHTTTT----
-TTTT-HHHHHHHSTT----
-TTTT-HHHHHHTT-S----
-TTTT-HHHHGGGGSSS---
-TTTT-HHHHHHTSSSS---
-TTTT-HHHHHHTS-SS---
-TTTT-HHHHHTTSSSS---
-TTTT-HHHHHHTS-SS---
-TTTT-HHHHHHTS-SS---
-TTTT-HHHHHHTT-SS---
-TTTT-HHHHHHHS-SS---
-TTTT-HHHHHHTT-SS---
-TTTT-HHHHHTTSSS----
-TTTT-HHHHHTTS-S----
-HHHH-HHHHHHHS------
-HHHH-HHHHHHHHTTS---
-HHHH-HHHHHHHHTT----
-HHHH-HHHHHHHHTTS---
-HHHH-HHHHHHTTTTS---
-HHHH-HHHHHHHH-S----
-GGGT-HHHHHHHHTT----
-TTTS-HHHHHTTSSS----
-TTTT-HHHHHHTSSS----
-TTTT-HHHHHHHS-S----
-TTTT-HHHHHTTSSS----
-HHHH-HHHHHHHS-S----
-HHHH-HHHHHHTS-S----
-HHHH-HHHHHTTSSS----
-HHHH-HHHHHHTSSS----
-HHHH-HHHHHHHHTT----
-HHHH-HHHHHHHT-S----
-HHHH-HHHHHHHS-S----
-TTTT-THHHHHHHTT----
-HHHH-HHHHHHTTTT----
-HHHH-HHHHHHHHTT----
-HHHH-HHHHHHTTTT----
-TTTT-HHHHHHHHTT----
-TTTT-HHHHHHHHTT----
-HHHH-HHHHHHHHTT----
-HHHH-HHHHHHHHTT----
-HHHH-HHHHHHTTTT----
-TTTT-HHHHHHHHTT----
-HHHH-HHHHHHHHTT----
-TTTT-HHHHHHTTTT----
-HHHH-THHHHHHHTT----
-TTTT-THHHHHHHTTS---
-HHHH-HHHHHHHHTT----
-HHHH-HHHHHHTTTT----
-HHHH-HHHHHHHHTT----
-HHHH-HHHHHHTTTT----
-HHHH-HHHHHHTTTT----
-HHHH-HHHHHHTTTT----
-HHHH-HHHHHTTTTTS---
-HHHH-HHHHHHHHTT----
-GGGT-HHHHHHTT-S----
-HHHH-HHHHHHHTTT----
-HHHH-HHHHHHHHTT----
-HHHH-HHHHHHHHTT----
-HHHHSHHHHHHTTTT----
-HHHH-HHHHHHTTTT----
-HHHH-HHHHHHHHTT----
-TTTS-HHHHHHHHTT----
-TTTTTHHHHHHHHTT----
-HHHH-HHHHHHHTTT----
-HHHH-HHHHHHHTTT----
-HHHHSTTGGGGGTTT----
-HHHHSHHHHHHHHTTS---
-HHHHS-TTTHHHHTT----
-HHHHTTTTTHHHHTTS---
-HHHHTTTTTHHHHTTS---
-HHHH-HHHHHHHSTT----
-HHHHTHHHHHHHHTT----
-HHHHTHHHHHHHHTT----
-HHHHTHHHHHHHSTT----
-HHHHTHHHHHHHHTTS---
-HHHHSHHHHHHHHTT----
-HHHHTHHHHHHTTTT----
-HHHHTHHHHHHTTTTS---
-HHHHTHHHHHHTTTTS---
-HHHHTHHHHHHHTSS----
-HHHHTHHHHHHHTTTS---
-TTTSSHHHHHHHSTTS---
-HHHHTHHHHHHHHTTS---
-HHHHSHHHHHHTTTTS---
-HHHH-HHHHHHHHTTS---
-HHHH-HHHHHHHHTT----
-HHHHTHHHHHHHHTT----
-HHHH-HHHHHHHHTTS---
-HHHHTHHHHHHHHTTS---
-TTTT-HHHHHHHTTT----
-TTTT-HHHHHHHHHHS---
-TTTT-HHHHHHHHHH----
-TTTT-HHHHHHHTTS----
-TTTTSHHHHHHHHHT----
-TTTT-HHHHHHHHHH----
-TTTT-HHHHHHHHHH----
-HHHHSHHHHHHHHHH----
-TTTS-HHHHHHHHHTT---
-HHHH-HHHHHHHHHH----
-TTTT-HHHHHHHHHTT---
-TTTT-HHHHHHHHHS----
-HHHHSHHHHHHHHHSS---
-TTTT-HHHHHHHHHTS---
-TTTT-HHHHHHHHHTS---
-TTTT-HHHHHHHHHTT---
-TTTT-HHHHHHHHHHS---
-HHHH-HHHHHHHHHTS---
-HHHH-HHHHHHHHHTS---
-TTTTSHHHHHHHHHHS---
-HHHH-HHHHHHHHTTS---
-HHHH-HHHHHHHHHTS---
-HHHH-HHHHHHHHHTT---
-HHHH-HHHHHHHHHHT---
-HHHHSHHHHHHHHHHTS--
-HHHH-HHHHHHHHHHS---
-HHHH-HHHHHHHHHHT---
-HHHH-HHHHHHHTTTS---
-HHHH-HHHHHHHHHHT---
-HHHH-HHHHHHHHHHS---
-HHHH-HHHHHHHHHHT---
-HHHH-HHHHHHHHHHS---
-HHHH-HHHHHHHHHHT---
-HHHH-HHHHHHHHHH----
-GGGT-HHHHHHHHHHS---
-HHHH-HHHHHHHHHTS---
-HHHH-HHHHHHHHHHS---
--TTT-HHHHHHHHHHS---
-HHHH-HHHHHHHHHHS---
-HHHH-HHHHHHHHHHS---
-HHHH-HHHHHHHHHH----
-HHHH-HHHHHHHHHHS---
-TTTT-HHHHHHHTTTS---
-TTTTSHHHHHHHHHH----
-HHHHSHHHHHHHTTS----
-TTTT-HHHHHHHHHH----
-TTTTSHHHHHHHHHH----
-TTTTSHHHHHHHHTT----
-TTTTSHHHHHHHHHHS---
-TTTT-HHHHHHHHTT----
-TTTTSHHHHHHHHTT----
-HHHHTHHHHHHHHHH----
-HHHH-HHHHHHHHHS----
-TTTTSHHHHHHHHTT----
-HHHHSHHHHHHHHTT----
-HHHHSHHHHHHHHTS----
-HHHH-HHHHHHHHHH----
-HHHHTHHHHHHHHTS----
-HHHH-HHHHHHHHH-----
-HHHH-HHHHHHHHH-----
-HHHHSHHHHHHHTT-----
-GGGT-HHHHHHHTT-----
-HHHH-HHHHHHHHH-----
-HHHH-HHHHHHHHH-----
-HHHH-HHHHHHHTT-----
--TTT-HHHHHHHHH-----
-GGGT-HHHHHHHHH-----
-HHHH-HHHHHHHHHS----
-HHHH-HHHHHHHHTT----
-HHHHSHHHHHHHHTT----
-HHHH-HHHHHHHHHT----
-HHHH-HHHHHHHHHTS---
-HHHH-HHHHHHHHHTS---
-HHHH-HHHHHHHHTTS---
-HHHHSHHHHHHHHHTS---
-GGGT-HHHHHHHHTTSS--
-HHHHSHHHHHHHHHTSS--
-HHHHSHHHHHHHHHTSS--
-HHHHSHHHHHHHHHSS---
-HHHHSHHHHHHHHHSS---
-HHHHSHHHHHHHHHHS---
-HHHH-HHHHHHHHHTS---
-HHHHSHHHHHHHHTT----
-GGGTSHHHHHHHHHHS---
-HHHHSHHHHHHHHHHS---
-HHHH-HHHHHHHHTTS---
-HHHH-HHHHHHHHHTS---
-HHHH-HHHHHHHHHTS---
--TTT-HHHHHHHHHTS---
-HHHHSHHHHHHHTTTSS--
-HHHHSTTHHHHGGGTS---
-HHHHSHHHHHHGGGT----
-HHHHTHHHHHHHTTTS---
-HHHHTHHHHHHHTTTS---
-HHHHTHHHHHHHGGGS---
-HHHHTHHHHHHHTTTS---
-HHHHTHHHHHHHTTTS---
-HHHHTHHHHHTTTTTS---
-HHHHTHHHHTTTTTTS---
-HHHHTHHHHHHHTTT----
-HHHHTHHHHHHHTTTS---
-HHHHTHHHHTTTTTTS---
-HHHHTHHHHTTTTTTS---
-HHHHSHHHHHHHTTTS---
-HHHHTHHHHHHHTTTS---
-HHHH-HHHHTTTTTTS---
-HHHHTHHHHHHHTTTS---
-HHHHTHHHHHHHTTT----
--TTTSHHHHTTTTTTS---
-TTTSSHHHHHTTTTT----
--TTTSHHHHTTTTTTS---
--TTT-HHHHTTTGGGS---
--HHHHHHHHTTTGGGTT--
-GGGT-HHHHHTTTTTS---
-HHHHSHHHHHTTTTTS---
-HHHHSHHHHHTTTTTS---
-HHHHSHHHHHHHHTTS---
--TTTSHHHHHTTTTTS---
-HHHHSHHHHHHHTTTS---
-HHHHTHHHHHHHHTTS---
-HHHHTHHHHHTTTTTS---
-HHHHTHHHHHTTTTTS---
-HHHHTHHHHHTTTTTS---
--TTT-HHHHHTTGGGS---
-HHHHTHHHHHHHTTTS---
-HHHHTHHHHHHHTTTS---
-HHHHTHHHHHHHGGG----
-GGGTSHHHHHHHTTTS---
-HHHHTHHHHHHHTTTS---
-HHHHTHHHHHHHGGGS---
-HHHHTHHHHHHHTTTS---
-HHHHTHHHHHHHHTTS---
-HHHHSHHHHHHHGGGS---
-HHHH-HHHHHTTTTTS---
-HHHH-HHHHHHHTTTS---
-HHHH-HHHHTTTTTTS---
-GGGT-HHHHHTTTTTS---
-HHHH-HHHHHHHGGGS---
-HHHH-HHHHTTTTTTS---
-HHHHSGGGTTTTTTTS---
-GGGT-THHHHTTTTTS---
-HHHH-GGGTTTTTTTS---
-HHHHSGGGTTTTTTTS---
-TTTTSGGGTGGGTTTS---
-HHHHSGGGTTTTTTTS---
-TTTTTTTGGGGTTTTS---
-TTTT-TTGGGGTGGG----
-HHHH-TTTHHHHTTSS---
-HHHHHTTGGGGTTTTS---
-HHHHSHHHHTTTTTTS---
-HHHHSTGGGHHHHTTS---
-HHHHSHHHHHHHHTTS---
-HHHHSHHHHTTTGGGS---
-HHHHTHHHHHTTTTTS---
-HHHHSHHHHHTTTTTS---
-HHHHTHHHHTTTTTTS---
-HHHHTHHHHHHHTTTS---
-HHHHTHHHHHHHTTTS---
-HHHHTHHHHHHHTTTS---
-HHHHSHHHHHHHTTTS---
-HHHHSHHHHHHHTTTS---
-HHHHTHHHHHHHTTTS---
-HHHHTHHHHHHHTTTS---
-HHHHSHHHHHHHGGGS---
-HHHHSHHHHTTTTTTS---
-HHHHSHHHHHTTTTTS---
-HHHHSHHHHHHTGGGS---
-HHHHSHHHHTTTGGG----
-HHHHTHHHHGGGTTT----
-HHHHTHHHHHHTTTTS---
-HHHHHHHHHHHHGGGS---
-HHHHSHHHHTTTTTTS---
-HHHHTHHHHHTTTTT----
-HHHHSHHHHHTTGGGS---
-HHHHSHHHHHTTTTTS---
-HHHHSHHHHHTTTTTS---
-HHHH-HHHHHTTTTT----
-TTTTTHHHHHTTTTTS---
-HHHHTHHHHHTTTTT----
-HHHHTHHHHHTTTTTS---
-GGGG-HHHHHTTTTTS---
-HHHH-HHHHHTTTTTS---
-GGGT-HHHHHHHTTTS---
-HHHHTHHHHHHSTTTS---
-HHHHHHHHHHTTTTTS---
-HHHHTHHHHTTTTTTS---
-HHHHTHHHHHHHTTTS---
-HHHHTHHHHHHHTTT----
-HHHHHHHHHHHHTTT----
-HHHHTTTHHHHTTTTS---
-HHHHSHHHHHTTTTT----
-HHHHTHHHHHHHTTTS---
-HHHHHHHHHHHHTTTS---
--TTT-TTHHHHGGGTS---
-HHHHTHHHHHHTTTTS---
-HHHHTHHHHHHHTTTS---
-TTGGGTTHHHHTTTTS---
--STT-TTHHHHTTTTS---
-TTTT-HHHHHHTTTTS---
-HHHHTHHHHHHTTTTS---
-TTGGGHHHHHHTTTTS---
-GGGG-HHHHHHGGGTS---
--GGG-HHHHHHHTTTS---
--TTTTHHHHHTTTTTS---
--TT--HHHHHHHTTTS---
--TTS-HHHHHHHTTTS---
--GGG-HHHHHHHTTTS---
--GGGTHHHHHHHTTTS---
--GGG-HHHHHHTTTTS---
-GGGS-HHHHHTTGGGS---
-TTTT-HHHHHHHHTTS---
-TTT--HHHHHHHTTTS---
-TTT--HHHHHTTTTTS---
-TTT--HHHHHHHTTTS---
-TTT--HHHHHHHHTTS---
-TTT--HHHHHTTTTT----
--SS--HHHHTTTTTTS---
-TTT--HHHHHTTTTTS---
-TTT--TTTTTTTTTTS---
--TT--HHHHHHHTTTS---
--TT--HHHHHHHTTTS---
--TT--HHHHHHHTTTS---
--SS--HHHHHHHTTT----
--SS--HHHHHHHTTT----
--SS--HHHHHHHTTT----
--S---HHHHHHHTTT----
--S---HHHHHHHTTTS---
--S---HHHHHHHTTTS---
--S---HHHHHHHTTTS---
--S---HHHHHHHHHHS---
--SS--HHHHHHHTTTS---
--SS--HHHHHHHTTTS---
--S---HHHHTTTGGGS---
--TT--HHHHTTTTTT----
--TT--HHHHTTTGGGS---
--SS-THHHHHHHGGGS---
--S---HHHHTTTTTTS---
--SS--HHHHHHHGGG----
--SS--HHHHTTTGGG----
--SS--HHHHTTTGGG----
--SS--HHHHTTTTTSS---
--S---HHHHHTTTTSS---
--S---HHHHHHHHTSS---
--TT--HHHHHTTTTTS---
-TTS--HHHHHTTTTTS---
--SS--HHHHTTTTTTS---
--S---HHHHHHHTTT----
--S---HHHHHTTTTTS---
-TT---HHHHHTTTTT----
--S---HHHHHTTTTSS---
-TT---HHHHHHHTTTS---
--S---HHHHHTTTTTS---
--S---HHHHHTTTTTS---
-TT---HHHHHHHSSSS---
--S---HHHHTTTTTTS---
--SS--HHHHHTTTTTS---
-TT---HHHHHTTTTTS---
--SS--HHHHHHHHTTS---
--S---HHHHHTTTTTS---
--SS--HHHHHHHTTTS---
--S---HHHHHTTTTTS---
-TT---HHHHHTTTTTS---
-TT---HHHHHTTGGG----
-TT---HHHHHTTTTTS---
--S---HHHHHHHHTTS---
-TT---HHHHHTTTTT----
--SS--HHHHHTTTTT----
--SS-SHHHHHTTTTS----
--SS-SHHHHHTTTTS----
--STT-HHHHHHHTTT----
--SS--HHHHHTTGGG----
--TT--HHHHHTTTTT----
--SS--TTHHHHTTTT----
--STT-HHHHTTTSTTS---
--STT-HHHHTTTTTSS---
--STT-HHHHHTTGGG----
--STT-HHHHHTTSSS----
--SS--HHHHHTTGGG----
--SS--HHHHHTTTTS----
--SS--HHHHHHGGGG----
--SSS-HHHHHHGGGG----
--SS-SHHHHHHGGGG----
--SSSSHHHHHHTTSS----
--SSSSTTHHHHH-S-----
--SSSSHHHHHHTTTT----
--TTTSHHHHHHTTSS----
--SS-SHHHHHHTTS-----
--SS-SHHHHTTSSTT----
--SS-SHHHHHH--S-----
--SS-SGGGGTS-SS-----
--TT-SGGGGTS-SS-----
--TT-STTTTT--SS-----
--SSSSTHHHHS--S-----
--SSSSTHHHHS-TT-----
--SS-SGGGGTS--S-----
--SS-STGGGTTTTT-----
--SS-SGGGGSS-TTS----
--SS-SSGGGSSSTT-----
--SS-SSGGGTSGGGS----
--SSSSGGGGTGGGG-----
---SSSGGGGTGGGS-----
--SSSSTTTTTTTSS-----
--SS-SGGGGTGGG------
--SSSSGGGGTTTS------
--SSSSGGGGTTTTSS----
--SS-STTTTTTTSS-----
--SSSSGGGGTTTTSS----
--SSSSSGGGTTTS------
--SSS-GGGGTSGGG-----
--SSSSTGGGTTTSS-----
-TT-S-TTTTTTTTSS----
--SSS-HHHHHTTTSS----
--SSSSHHHHHTTTS-----
--SSSSTGGGTTTTSS----
--SSSSGGGGTTTSSS----
--SSSSGGGGTTTS------
-TTSSSGGGGTTTTSS----
-TTTT-SGGGTTTTSS----
--STTSGGGGTTTTSS----
--SSS-SHHHHTTTSS----
-TTTT-TTTTTTT-SS----
-TTSS-GGGGTTT-SS----
-TT-SSHHHHHSSSSS----
-TTSSSGGGGTTTTSS----
--STT-TTHHHHTTSS----
--STTSHHHHTSSSSS----
--STTSTTGGGTTTTS----
-TTSS-TTTTTSS-SS----
-TTTTSTTGGGSSTTS----
--STTSTTGGGSS-SS----
--STTSTTGGGSSSS-----
--STTSTTTS-SSSSS----
--STTSTTTTTSS-SS----
--STTSTTGGGSS--S----
-TTTTSTTGGGSSSSS----
--STTSTTTTTTTSSS----
--STTSTTGGGSSSSS----
--STTSTTTTTSSSSS----
--STTSTTTTTTTTSS----
--STTSTTGGGTTSSS----
--STTSTTGGGTTTSS----
--STTSTTGGGSSSSS----
--STTSTTGGGTTSSS----
--STTSTTGGGTTTSS----
--STTSTTGGGTSSSS----
--STTSTTGGGSSSSS----
--STTSTTGGGTTTSS----
--STTSTTGGGTTTSS----
--SSSSTTGGGSSSSS----
--SSSSTTGGGTTTSS----
--SSSSTTGGGSSSSS----
--SSSSTTGGGSSSSS----
--SSSSTTTTTTTTSS----
--SSSSTTGGGSSSSS----
--SSSSTTGGGTTTSS----
--STTSTTGGGTTTSS----
--SSSSTTGGGSSSSS----
--SSSSTTGGGSSSSS----
-TTSSSTTGGGTTSSS----
--SSSSTTGGGSSSSS----
--SSSSTTGGGTTSSS----
--SSSSTTGGGTSSSS----
--SSSSTTGGGSSSSS----
--SSSSTTGGGSSSSS----
--SSSSTTTTSSSSSS----
--SSSSTTTTTTTTSS----
--SSSSTTTTTTTSSS----
--SSSSTTTTTSSSSS----
--SSSSTTGGGTSSSS----
--SSSSTTHHHHSSSS----
--STTSTTTTTTTSSS----
--SSSSTTGGGSSSSS----
--SSSSTTTTTSSSSS----
--TT-STTGGGSSSSS----
--SSSSTTGGGSSSSS----
--SSSSTTGGGSSSSS----
--SSSSTTGGGSSSSS----
--SSSSTTTTSSSSSS----
--SS-STTGGGSSSSS----
--SS-STTGGGSS-SS----
--SS-STTGGGSSTTS----
--SSSSTTGGGSSSSS----
--SSSSTTGGGSSSSS----
--SSSSTTGGGSSSSS----
--SSSSTTGGGSS-SS----
--SSSSTTTTSSSSSS----
--SSSSTTTTSSSSSS----
--SSSSTTGGGSS-SS----
--SSSSTTTTSSSSSS----
--SSSSTTTSSSS-SS----
-TTS-STTGGGSS-SS----
--SSSSTTGGGSS-SS----
--SSSSTTTTTSSTTS----
--SSSSTTGGGSSTT-----
--SSSSTTGGGSSTT-----
--SSSSTTGGGSSTT-----
--SSSSTTGGGTTTS-----
--SS-STTGGGSSTT-----
--SSSSTTGGGSSTT-----
--SSSSTTGGGTTTT-----
--SSSSTTGGGSSTT-----
--SSSSTTGGGSSTT-----
--STTSTTTT-SSTT-----
--STTSTTGGGSSTT-----
--STTSTTGGGSSTT-----
--STTSGGGG-SSTT-----
--S-SSGGGGGSSTT-----
--SSSSTTGGGSSTT-----
--S-SSTTTTSSSTT-----
--SS-STTTTSSS-S-----
--SSSSTTGGGSSTT-----
--SSSSTTTTSSSTT-----
--SSSSTTTTTSSTT-----
--SSSSSSTTTSSTT-----
--SSSSTTTTTSSTT-----
--SS-STTTTTSSTT-----
--SSSSTTTTTTTTT-----
--SSSSTTTTTTTTT-----
--SSSSTTTTTTT-S-----
--STTSTTTTTTTSS-----
--SSSSTTTTTTTTT-----
--STTSSSTTSSSTT-----
--SSSSTTTTSSSTT-----
--S-SSTTGGGSSTT-----
-TT-SSTTTTTSSTT-----
--S-SSTTGGGSSTT-----
--STTSTTTTTSSSS-----
--STTSTTTTTSSGGGS---
--S-SSTTTTTTTGGGS---
--S-SSTTTTTSSTT-S---
--S-SSTTTTTTTTTS----
--SSSSTTTTTTTTTT----
--SSSSTTGGGTTTSS----
--STTSTTGGGTTTTT----
--SSSSTTGGGTTTTT----
--SSSSTTTTTTTTTT----
--SSSSTTTTTTTTTT----
--SSSSTTGGGTTTTT----
--S-SSTTTTTTTTSS----
--SSSSTTTTTSS--SS---
--S-SSTTTTTTT--SS---
--S-SSTTTTTTTTTTS---
-TT-SSTTHHHHTTTTS---
-TT-SSTTHHHHTTTTS---
-TT-SSTTTTTTTTTTS---
--SSSSTTGGGSSGGGS---
--SSSSTTGGGSSTTSS---
--S-SSTT-TTTTTTTS---
--SSSSTTTTTTTTTS----
--S-SSTTGGGSSTT-----
--S-SSTTGGGSSTTS----
--S-SSTTGGGSSTTS----
--S-SSTTGGGSSTTS----
--S-SSTTGGGTTTTT----
--S-SSTTSTTSSTTS----
--S-SSTTGGGSSGGG----
--S-SSTTGGGSSGGG----
--S-SSTTGGGSSTTS----
--SSSSTTGGGSSTTT----
--S-SSTTGGGSSTTTS---
-TTSSSTTTTTSSTTSS---
--SSSSTTGGGTTTTT----
--SSSSTTTTTSSTTT----
--SSSSTTGGGSSGGG----
--SSSSTTGGGSSTTS----
--SSSSTTTTSSSTTT----
--SSSSTTGGGSSTTT----
--SSSSGGGGSSSSTT----
-TTSSSTTGGGSSTTT----
--STTSTTGGGSSTTT----
--SSSSTTGGGSSTTT----
--SSSSTTGGGSSTTS----
--SSSSTTGGGSSGGG----
--SSSSTTTTSSSGGG----
--SSSSTTGGGSSGGG----
--SSSSTTTTSSSTT-----
--SSSSTTTTSSSGGG----
--SSSSTTGGGSSGGG----
--SSSSTTGGGSSGGG----
--SSSSTTGGGSSTTS----
--S-SSTTGGGSSTTS----
--S-SSTTGGGSSGGG----
--S-SSTTGGGSSGGG----
--SSSSTTGGGSSTTS----
-TTSSSTTGGGSSGGG----
--STTSTTGGGSSTT-----
--S-SSTTGGGSSTT-----
-TT-SSTTGGGSSS------
-TT-SSTTGGGSSS------
--S-SSTTGGGSSS------
--SSSSSSTTTTTS------
--SS-STTTTTSSS------
--SSSSSSTTTTTS------
--S--STTTTSSSS------
--S-SSTTTTTSSS------
--SSSSTTTTTSSS------
--SSSSTTTTTSSS------
--SS-STTTTTSSSS-----
--SSSSTTTTTSSS------
--SSSSTTTTTSSS------
--SSSSTTTTTSSSS-----
--SSSSTTTTTSSS------
--SSSSSSTTTSS-------
--SSSSTTSSSSS-------
--SSSSGGGTSSS-------
--SSSSTTTTSSS-------
--S-SSGGGTSSS-------
--SSSSHHHHTSS-------
--SSSSHHHHSSS-------
--SSSSGGGTSSS-------
--SSSSGGGTSSS-------
--SSSSHHHHSS--------
--SSSSHHHHSSS-------
--SSSSHHHHSSS-------
--SSS-HHHHSSS-------
--SSSSHHHHTSS----S--
--SSSSHHHHSSS-------
--SSSSHHHHSSS-------
--SSSSGGGTSSS-------
--SSSSSHHHHSS-------
--SSSSHHHHSSS----S--
-TTSSSHHHHSSS-------
-TT-SSTTTTTTT----S--
--S-SSSSTTTSS----S--
-TT--SSSTTTTT----S--
-TT--STTTTSSS-------
--SSSSTTTTSSS----S--
--SSSSSSTTTTT-------
--S-SSTTTTTTT-------
--SSSSTTTT-TT-------
--SSSSSSTTSTT-------
-TT-SSTTTTSSS-------
-TT--STTTT-SSS---S--
--SS-STTTT-TT----S--
--SSSSTTTT-SS----S--
--S-SSTTSS-TT----S--
--SS-STTTTTSS----S--
--SSSSTTSSSSS----S--
-TTSSSTTTTSSS----S--
--SSSSTTSSSSS----S--
-TTSSSTTSSSTT----S--
-TTS-STTTTTTTS---S--
--SS-STTTTTTT----S--
-TTSSSTTTTTTT----S--
-TTSSSTTTTTTT----S--
--SSSSTTTTTTTS---S--
-TTTTSTTTTTTTS---S--
-TTSSSTTTTTTTS---S--
--SSSSSSTTTSSS---S--
--SSSSSSTTTSSS---S--
-GGGSSTTSSSSSS---S--
--SSSSTTTTSTTS---S--
--SSSSTTTTSSSS---S--
-TTSSSTTTTTTTS---S--
--SSSSTTTTTTTS---S--
--SSSSTTTTTSSS---S--
--SSSSTTTTTTTS---S--
--S-SSTTTTTSSS---S--
--SSSSTTTTTTTS---S--
--S--STTGGGTTS---S--
-TT-SSTTTTTTTS---S--
-TTSSSSSTTTSSS---S--
-TTSSSTTTTTSSS---S--
--SSSSTTTTTTTS---S--
--SSSSSSTTTTTS---S--
--SSSSSSTTTSSS---S--
--SSSSTTTTTTTS---S--
--SSSSTTHHHHSS---S--
--SSSSSSTTTTTS---S--
-GGGSSSSTTTTTS---S--
-TTSSSTTTTTSSS---S--
--SSSSTTTTTTTS---S--
--SSSSTTTTTTTS---S--
--SSSSTTTTTTTS---S--
--SSSSTTTTTTTS---S--
--STTSTTTTSSSSS-----
--SSSSTTTTTTTS---S--
--SSSSTTGGGSSS------
--STTSTTGGGTT-------
--SSSSTTTTTTTS------
--SSSSTTGGGSSS------
-TTSSSTTTTSSSS------
-TTSSSTTGGGSSS------
-TTSSSTTGGGTTS------
-TTSSSSSGGGSSS---S--
--SSSSTTTTSSSS---S--
--SSSSSSTT-SS----S--
--SS-SSSTTTTTS---TT-
--SSSSTTTTTTTS---TT-
--SS-STTTTTTT----TT-
--SSSSTTTTSSSS---TT-
--SSSSTTTTTSSS---TT-
--SSSSTTTTTSS----TT-
--SSSSTTTTTTT----TT-
--STTSTTTTTTT----TT-
--GGGSTTSS-TTS---TT-
--STTSTTTT-TT----TT-
--SSSSTTTTTTT----TT-
-TTSSSSSTTTTT----TT-
--SSSSSSTTSSS----TT-
-TTTTSSSTT-SS----TT-
--S-SSTTGGGTTS---TT-
--S-SSTTGGGTTS---TT-
--S-SSTTTT-TT----TT-
--S-SSTTTTTSS----TT-
-TT-SSTTTTTTTS---TT-
-TT-SSTTGGGSSS---TT-
-TT--STTGGGTTS---TT-
-TT--STTGGGTT----TT-
-TT--STTGGGSS----TT-
-TT--STTGGGTS----TT-
--S--STTGGGTSS---TT-
--SS-STTGGGTS----TT-
--S-SSTTGGGTS----TT-
--SSSSTTGGGTT----S--
--SSSSTTHHHHTS------
--SSSSTTGGGTTS------
--SSSSTTGGGSS----S--
--SSSSTTGGGSS-------
--S-SSTTGGGSS-------
--SSSSTTGGGSSS------
-TTSSSTTGGGTT----S--
--SSSSTTGGGTT-------
--SSSSTTGGGSS-------
--SSSSTTGGGTT-------
--SSSSTTGGGSS-------
--SSSSTTGGGTT-------
--SSSSTTGGGSS----TT-
--SSSSTTGGGSS----TT-
--SSSSTTTT-SS----TT-
--SSSSTTTT-SS----TT-
--SSSSGGGG-SS----TT-
--SSSSTTTTTTT----TT-
--SSSSTTTTSTT----TT-
--SSSSTTTT-TT--S-TT-
--SSSSTTTT-SS--S-TT-
--SSSSTTTTTTT----TT-
--SSSSTTTT-TT----TT-
--SSSSTTTT-TT----TT-
--SSSSTTTT-TT----TT-
--SSSSTTTTGGG----TT-
--SSSSTTTT--S----TT-
--SSSSTTTT-SS---STT-
--SSS-TTTT-SS----TT-
--SSSSTTTT-SS----TT-
--SSSSTTTT-SS----TT-
--SSSSTTTT-TT----TT-
--SSS-S--S-SS----TT-
--SSSSS--S-TT----TT-
--SSSSSS-S-TT----TT-
--SSSSSS-SSTTS---TT-
--SSSSSS-SSTT----TT-
--SSSSSS-SSTT----TT-
--SSSSSS-SSTT----TT-
--SSSSSS-TTTT----TT-
--SSSSSS-SSTT----TT-
--SSSSSS-SSTTS---TT-
--SSSSSS-SSTTS---TT-
-TT-SSSS-TTTT----TT-
--SSSSSS-SSTT----TT-
-TTSSSSS-SSTTS---TT-
--SSSSSS-SSTT----TT-
--SSSSSS-SSTT----TT-
--SSSSSS-SSSS---STT-
--SSSSSS-SSSSS---TT-
--SSSSS--SSSSS---TT-
--S-SSS--SSTT----TT-
--SSSSSS-SSTTS---TT-
--SSSSSS-SSSSS---TT-
--SSSSS--SSTT----TT-
--SSSSSS-SSTTS---TT-
--SSSSSS-TTTTS---TT-
--SSSSSS-SSTTS---TT-
--SSSSSS-SSSSS---TT-
--SSSSSS-SSTT----TT-
--SSSSSS-SSTTS---TT-
-TTSSSSS-SSTT----TT-
--SSSSSS-SSSSS---TT-
-TTSSSSS-SSTTS---TT-
--SSSSSS-SSSS----TT-
--SSSSSS-SSSS----TT-
--SSSSSS-SSS-----TT-
-TT-SSSS-TTSSS---TT-
-TTSSSSS-TT-S----TT-
-TTSSSSS-SSSS----TT-
--SSSSSS-SSSS----TT-
--S-SSSS-TTTS----TT-
-TT-SSS--SS-S----TT-
--S-SSSS-TTSS----TT-
-TTSSSSS-TTTS----TT-
-TTSSSSS-SSSS----TT-
-TTSSSSS-SSSS----S--
--SSSSSS-SSSS----TT-
-TTSSSS--SSSS----TT-
-TTSS-SS-TTTS----TT-
-TTSSSSS-TTSS----TT-
-TTSSSSS-TTSS----TT-
--SSSSSS-TTTS----TT-
--SSSSSS-TTSS----TT-
--S-SSSSSTTTS----TT-
--SSSSSTTTTS-----TT-
--S-SSSS-TTSS----TT-
-TT-SSSS-TTTSS---TT-
-TT-SSSSSTTSS----TT-
--SSSSSSSTTTS----TT-
--S-SSSSSTTTS----S--
--S-SSTTSTTTS----S--
--SSSSTTTTTTSS---S--
-TT-SSTTSTTTS----S--
-TT-SSSSSTTTSS---S--
-TTSSSTTTTTTSS---TT-
-TT-SSTTSTTTSS---S--
-TT-SSTT-TTTSS---S--
-TT-SSTTSTTTSS---S--
--S-SSTTSTTTSS---S--
--S-SSTT-TTTSS---S--
--S-SSTTTTTTSS---S--
--S-SSTTSTTTSS---S--
----SSTT-TTTSS---S--
--S-SSTTSTTTSS---S--
--S-SSTTTTTTSS---S--
--S-SSSS-TTTSS---S--
--S-SSTTSTTTSS---S--
--S-SSTTTTTTSS---S--
--S-SSTTTTTTSS---S--
--S-SSTTSTTTSS---S--
-TT-SSTTTTTTSS---S--
--SSSSTTTTTTSS---S--
--SSSSSSSTTTSS---TT-
--SSSSTTSTTTSS---TT-
--SSSSHHHHTTSS---S--
--SSSSTTSTTTSS---S--
--SSSSTTTTTTSS---TT-
--SSSSSS-TTTSS---TT-
-TT-SSSSSTTTSS---TT-
-TT-SSTTSTTTSS---TT-
-TT-SSTTSTTTSS---S--
-TT-SSSSSTTTSSS--TT-
-TT-SSSSSTTTSS---TT-
--SSSSSTTTTTSS---TT-
--S-SSSTTTTSSSS--TT-
--S-SSSS-TTSSS---TT-
--S-SSSS-TTSSSS--TT-
--SSSSSS-TTSSS---TT-
--SSSSSS-TTTSSS--S--
-TTSSSSSSTTTSS---TT-
--SSSSSTTTTTSS---TT-
-TTSSSSSSTTTSS---S--
--S-SSTT-TTTSS---TT-
-TT-SSTT-TTTT----TT-
--S-SSSS-TTTSS---S--
-GGGSSSS-TTTSS---S--
-TTSSSSS-TTTSS---S--
-TTSSSTTSTTTSS---S--
-TTSSSSSSTTTSS---S--
--S-SSSSSTTTSS---S--
--SSSSTTSTTTSS---S--
--SSSSSS-TTTSS---S--
--SSSSSS-TTTSS---S--
--S-SSTT-TTTSS---S--
-TT-SSSS-TTTS----S--
--S-SSSS-TTSS----S--
--SSSSGGGTTTSS---S--
--S-SSSTTTTTSS---S--
--S-SSGGGTTTSS---S--
--S-SSGGGTTSSS---S--
-TT-SSSS-TTTSS---S--
--SSSSSS-TTSS-------
--SSSSSS-SSSSS------
--SSSSSS-SSSSS------
--SSSSS--SSSSS--SS--
-TTSSSTT-TTSSS------
-TT-SSSSSTTTSS--S---
-TT-SSTT-TTTSS--S---
--SSSSTT-TTSSS---S--
--S-SSSSSTTTSS---TT-
--S-SSSS-TTTSS------
--S-SSSTTTTTSS---TT-
--S-SSSTTTTTSS---TT-
-TTSSSSSSTTTSS---TT-
-TT-SSTT-TTTSS--STT-
-TT-SSSS-TTTSS---S--
--S-SSS--TTTS----S--
--S-SSSS-TTTS-------
-TT-SSTT-TTTSS------
--SSSSSS-TTTSS---S--
--S-SSTT-TTTSS---S--
--S-SSSS-TTTSS------
-TT-SSSS-TTTS----TT-
-TT-SSS--TTSS----TT-
-TT-SSSS-TTSS----TT-
-TT-SSS--TTTSS---S--
-TT-SSS--TTTSS---TT-
--S-SSSS-TTTSS---TT-
-TT-SSTT-TTTSS---S--
--S-SSSS-TTTSS---TT-
--S-SSSS-TTSS----TT-
-TT-SSSS-TTSSS---S--
--S-SSS--TTSSS---S--
--SSSSSS-TT-SS------
--S-SSSS-TT-SS---S--
--S-SSSS-TTSSS---S--
--SSSSSS-TTTTSS--S--
--S-SSSS-TTSSS---S--
--SSSSSS-SSTTS---S--
-TTSSSSS-TTTTS---TT-
--SSSSSS-SSTTS---S--
-TTSSSSS-TTTSS---S--
--S-SSTT-TTTSS---S--
--SSSSSSSTTTSS---S--
-TTSSSTT-TTTSS---S--
-TT-S-STTSS-SS---TT-
--S-S-STTTTTSS---TT-
--SSS-STTTTTSS---TT-
-TT-S-SS-TTTSS---TT-
--SSSSSSSSSSSS---TT-
--SSSSSSSSSSSS---S--
-TT-S-TT-TTTSS------
--SSSSSS-TTTSS------
--SSS-SS-TTSSS------
-TTSSSS--TTTSS------
-TT-SSS--TTSSS------
--S-SSTT-TTS--------
-TT-SSSS-TTS--------
-TT-SSTT-TTS--------
-TT-SSSS-TTT--------
--S-SSTT-TT------S--
-TT-SSSS-TTS-----S--
--S-SSSS-TTSS----S--
--S-SSSS-TTT-----S--
-TT-SSSS-TT------S--
--S-SSSS-TTT--------
-TT-SSSS-TT---------
-TTSS-SS-TT---------
-TT-SSSS-TT---------
--S-SSSS-TT------S--
--SSSSSS-TTS-----S--
--SSSSSS-TT------S--
--SSSSSS-TT---------
--SSSSSS-TTS-----S--
--SSSSSS-TT------S--
--SSSSS--TTS-----S--
--SSSSSS-TTTS----S--
--SSSSS--TTS--------
--SSSSS--TT------S--
--S-SSSS-TT-----S---
--S-SSSS-TTSS----S--
--SSSSS--TT---------
--SSSSSS-TTS-----S--
--SSSSS--TTS-----S--
--SSSSS--TTS--------
--SSSSSS-TTS--------
--SSS-SS-TTS--------
--SSSSSS-TT---------
--SSS-SS-TTS--------
--SSSSSS-TT---------
--SSSSSS-TTSS-------
--SSSSSS-TTSS----TT-
--SSS-SS-TT---------
--SSSSSS-TT---------
--S-SSS--SS---------
--SSSSSS-TT---------
--SSSSS--SS---------
--S-SSSS-TT-----S---
--SSS-SS-TT------TT-
--SSSSSS-TT---------
--S-SSS--TT---------
--SSSSSS-TT------TT-
-TT-SSSS-SS------S--
--SSSSSS-SS------S--
--SS-SSS-TT------S--
--SS-SSS-SS-----SS--
--S-SSSS-SS-----TTT-
--SSSSSS-SS-----SS--
--SSSSSS-TT-----SS--
--S-SSSS-TTS----SS--
--SSSSSS-SSS----SS--
--S-S-S--SS-----SS--
--S-S-SS-SSS----SS--
--S-SSSS-TTS----TT--
--SSSSSS-TTS----TT--
--S-SSSS-SSS----TT--
--S-SSSS-SS-----TT--
--SSSSSS-SS-----TT--
--S-SSSS-TT-----TT--
--SSSSSS-SS-----TT--
--S-SSS--SS-----TT--
---SSSSS-TT-----TT--
----SSS--TT-----TT--
----SSSS-TT-----TT--
----SSSS-TT-----TT--
----SSSS-TTS----TT--
----S-SS-TT-----TT--
----S-SS-TT----BTTB-
----SSSS-TTS----TT--
----SSSS-TT-----TTT-
----SSSS-TT-----TTT-
----S-SS-SS-----TTT-
-----SS--SS-----TTT-
------SS-SS-----TTT-
----SSSS-TT-----TTT-
----SSS--SS-----TTT-
----SSSS-SSS----TTT-
--S-S-SS-SSS----TTT-
----S-TT-TTS----TTT-
----S-SSSTTS----TTT-
----S-SS-TTS----TTT-
--S-SSSS-SSS----TTT-
----SSSS-TTS----TTT-
----SSSS-TTS----TTT-
----SSSS-TT-----TTT-
--S-SSSS-TT-----TTT-
--S-SSSS-TTS----TTT-
----SSSS-TT-----TTT-
----SSSS-TT-----TTT-
-TT-SSSS-TT-----TT--
--S-SSSS-TT-----TTT-
--S-SSSS-TT-----TTT-
-TT-SSSS-TT-----TTT-
--S-SSS--TT-----TTT-
--SSSSSS-TT-----TTT-
--SSSSSS-TT-----TTT-
--S-SSSS-TTS----TTT-
-TT-SSSS-TTS----TTT-
--S-SSSS-SSS----TTT-
--S-SSSS-TT-----TT--
--S-SSSS-TTS----TT--
--S-SSSS-TTS----TTT-
--S-SSSS-TT-----TTT-
-TT-SSS--SS-----TTT-
-TT-SSSS-TT-----TT--
-TT-SSS--TT-----TTT-
-TT--SS--SS-----TTT-
-TT-SSS--TTS----TTT-
-TT-SSSS-TT-----TTT-
-TT-SSSS-TTS----TTT-
--S-SSSS-TTS----TTT-
-TT-SSSS-TTS----TTT-
-TT-SSS--TTS----TTT-
-TT-SSS--TTS----TTT-
-TT-SSSS-TTS----SS--
-TT-SSS--SS-----SS--
-TT-SSS--TTS----GGG-
--S--SS--TTS----TTT-
-TT-SSSS-TT-----SS--
-TT-SSSS-TT-----SS--
-TT-SSS--TT-----SS--
-TTTSSSS-TT-----TTT-
-TT-SSS--TT-----SS--
-TT-SSSS-TT-----TT--
-TT-SSSS-TT-----TTT-
-TT-SSSS-TTS----SS--
-TT-SSSS-TT-----TT--
-TT-SSS--TT-----TT--
-TT--SSS-TT----BTTB-
--S-SSS--TT-----TT--
-TT-SSSS-TTS----TTT-
-TT-SSSS-TT-----TTT-
-TT-SSS--TT-----TTT-
-TT-SSSS-TT-----TTT-
-TT-SSSS-TT-----GGG-
--S-SSSS-TTS----GGG-
-TT-SSSS-SSS----GGG-
-TT-SSSS-TTS----TT--
-TT-SSS--TT-----TTT-
-TT-SSSS-TT-----GGG-
-TT-SSS--SS-----TTT-
-TT-SSSS-TT-----TTT-
-TT-SSSS-SSS----TTT-
--S-SSSS-TT-----TTT-
-TT-SSS--TT-----TT--
-TT--SS--TT-----GGG-
-TT-SSS--SSS----TT--
--S-SSSS-TTS----GGG-
-TT-SSSS-TTS----GGG-
-TT--SS--TT-----GGG-
-TT-S-SS-TT-----GGG-
-TT-SSS--TTS----TTT-
-TT-SSSS-TTS----GGG-
-TT-SSS--TT-----TT--
-TT-SSS--TTS----STT-
--S-SSS--TT-----STT-
--S-SSSS-TT-----GGG-
-TT-SSS--TT-----TT--
-TT-SSSS-TT-----GGG-
-TT-SSS--TT-----GGG-
--S-SSSS-TT-----GGG-
-TT-SSSS-TTS----TT--
-TT-SSSS-TTS----GGG-
--S-SSSS-TT-----TT--
-TT--SS--SS-----TT--
--S--SS--SS-----TT--
-TT-SSSS-TT-----TT--
-TT-SSSS-TTS----GGG-
-TT-SSS--SS-----GGG-
--S-SSS--SSS----TT--
-TT-SSTTTTTS----TT--
-TT-S-TTTTTS----GGG-
-TT-SSTTTTTS----GGG-
-TT-SSTTTTTS----TT--
-TT-SSTTTTTS----TT--
-TT-SSTTTTTS----TT--
-TTTSSTTTTTS----GGG-
-TT-SSTTTTTS----TT--
-TT-SSTTTTTS----GGG-
-TT--STTTTTS----GGG-
-TT-SSTTTTTS----GGG-
-TTSSSTTTTTS----GGG-
-TT-SSTTTTTS----GGG-
-TT-SSTTTTTS----GGG-
-TT-SSTTTTTS----STT-
--S-SSTTGGG-----GGG-
-TT-SSTTTTT-----TT--
-TT-SSTTTTTS----GGG-
-TT-SSTTTTT-----TTT-
-TT-SSTTTTT-----GGG-
-TT-SSTTTTS-----TTT-
-TT-SSTTTTTS----GGG-
-TT-SSTTTTTS----TTT-
-TT-SSTTGGGS----TTT-
-TT-SSTTTTTS----TTT-
-TTS-STTTTSS----GGG-
-TT-SSTTTTT-----TTT-
-TT-SSTTTTTS----TTT-
--TTSSTTTTTS----GGG-
-TT-SSTTTTTS----GGG-
-TT-SSTTTTTS----GGG-
--S-SSTTTTTS----GGG-
-TT-SSTTTTTS----GGG-
-TT-SSTTTTTS----GGG-
-TT-SSTTTTTS----GGG-
-TT-SSTTTTTS----GGG-
--S-SSTTGGGS----GGG-
--S-SSTTTTTS----GGG-
-TT-SSTTTTSS----GGG-
-TT-SSTTTTTS----GGG-
-TT-SSTTTTTS----GGG-
-TTS-STTTTTS----TTT-
-TT--STTTTTS----STT-
-TT-SSTTTTTS----TT--
-TT-S-TTTTT-----STT-
-TT-SSTTGGGS----GGG-
-TT-SSTTTTTS----GGG-
-TT-SSTTTTTS----TTT-
-TTSSSTTGGGS----TTT-
--SSSSTTTTTS----TTT-
-TTSSSTTGGGS----GGG-
-TT-SSTTGGGS----GGG-
-TT-SSTTTTTS----TTT-
-TTTSSTTTTTS----TTT-
-TT-SSTTTTTS----GGG-
-TTS-STTTTSS----GGG-
--SSSSTTGGGS----GGG-
-TT-SSTTTTTS----GGG-
-TT-SSTTTTSS----GGG-
-TT-SSTTTTSS----GGG-
-TTSSSTTTTTS----GGG-
-TTS-STTTTTS----GGG-
-TTSSSTTTTTS----GGG-
--S-SSTTGGG-----GGG-
--TTSSTTTTSS----TT--
-TTTSSTTTTTS----TTT-
-TTSSSTTTTSS----GGG-
-TTSSSTTGGGS----GGG-
--S-SSTTTTTS----GGG-
-TT-SSTTTTTS----GGG-
-TT-SSTTTTTS----GGG-
-TT-SSTTTTSS----GGG-
-TT-SSTTTTTS----GGG-
-TT-SSTTTTSS----GGG-
-TT-SSTTGGGS----GGG-
-TT-SSTTTTSS----TT--
-TT-SSTTGGGS----GGG-
--S-SSTTTTTS----TT--
-TT-SSTTGGGS----TT--
-TT-SSTTTTTS----TT--
-TT-SSTTTTTS----GGG-
-TT-SSTTTTTS----GGG-
-TTSSSTTTTTS----GGG-
-TT-SSTTTTTS----STT-
-TT-SSTTTTT-----GGG-
-TT-SSTTTTSS----GGG-
-TT-SSSS-SSS----GGG-
-TT-SSS--SSS----GGG-
-TT-SSSS-SSS----GGG-
-TT-SSS--SSS----STT-
-TT-SSS--SSS----GGG-
-TTSSSS--SSS----GGG-
-TTSSSS--SS-----GGG-
-TT-SSSS-SS-----TTT-
-TT-SSSS-SSS----GGG-
--TTSSS--SSS----GGG-
-TT-SSSS-SSS----TTT-
--S-SSSS-SSS----TTT-
-TTS-SSS-SS-----GGG-
-TTSSSSS-TT-----GGG-
-TTS--SS-SS-----GGG-
-TT-S-SS-SS-----GGG-
-TT---SS-TT-----GGG-
-TT--SSS-TT-----GGG-
-TT-SSSS-SS-----GGG-
-TT-SSSS-SS-----GGG-
-TT-S-SS-SS-----GGG-
-TT---SS-SS-----GGG-
-TTSSSSS-SSS----GGG-
-TT-SSSS-SSS----GGG-
-TT-S-SSTTSS----TT--
--S-SSS-SSSS----GGG-
-TT-SSSSSSSS----TTT-
-GGGSSSSSSSS----TTT-
-TT-SSSS-SSS----GGG-
-TT-SSSS-SSS----GGG-
-TT-SSSSTTSS----TTT-
-TT--SSSTTSS----GGG-
--S-SSSSTTSS----TTT-
--S-SSSSTTSS----TTT-
-TT-SSSSTTSS----TTT-
-TT-SSSSSSSS----GGG-
-TT-SSSSTTSS----TT--
-TT-SSSS-SSS----GGG-
--S-SSSSTTSS----GGG-
-TT-SSSSSSSS----GGG-
-TT-SSSSTTSS----GGG-
-TT-SSSSSSSS----TTT-
--S-SSSSSSSS----TTT-
-TT-SSSSSSSS----GGG-
-TT-SSSSSSSS----TTT-
-TT-SSS-TTSS----TTT-
-TTSSSSSTTSS----TTT-
--S-SSSSSSSS----GGG-
-TT-SSSSTTS-----GGG-
-TTS-SSSTTSS----TTT-
--S-SSSSS-SS----TTT-
-TT-SSSSTTSS----TTT-
-TT-SSSSTTSS----GGG-
-TT-SSSSSSSS----GGG-
-TT-SSS-SSSS---STTT-
-TT-SSTTTTSS----TTT-
-TT-SSSSTTSS---STTT-
-TT--STTTTSS----TTT-
--S--SSSTTSS---STTT-
--S--SSSSSSS--SSGGG-
--S--SSS-SSS---SGGG-
--S-SSSSSSSS--SSGGG-
--SSSSSS-SSS--SSGGG-
--TTS-SS-SSS--SSTTT-
--TTS-SSTTSS--SS-TT-
--SSSSTTTTSS--SSTTT-
--TTSSSSTTSS--SSTTT-
--TTS-SS-SSS--SSGGG-
--SSS-SS-SSS--SSTT--
--TTS-SSTTSS--S--S--
--S-S-SSTTSS--SSTT--
--TTSSSS-SSS--SSTT--
--TTS-SS-SSS--SSSS--
--S-S-SS-SSS--SS-S--
--TT-SSSTTSS----SS--
--TTSSSSTTSS--SSTT--
-TTS-SSSTTSS---STT--
-TTSSSSSSSSS---S-S--
-TTSSSSSTTSS--S-TT--
--TT-SSSTTSS--SSTT--
--SSSSSSTTSS--SS-TT-
-TTSSSSSTTSS--SSTTT-
-TTSSSSSTTSS---STTT-
-GGGSSSSGGGS---SGGG-
--TTSSS-SSSS--S-TTT-
-TTS-SSSSSSSS-SSGGG-
-TTS-SSSTTSS--SSGGG-
-GGG-SSSTTSS--SSGGG-
-GGG-SSSTTSS--SSGGG-
-TTSS-SS-SSS--SSTTT-
-TTSSSSSSSSS--SSTT--
-TTSSSS-SSSS--SSTT--
-TTSSSSS-SSS--SSTTT-
-TTSSSS-SSSS----GGG-
-GGGSSS-SSSS----TTT-
-GGGS-SSSSSS--S-TTT-
-GGGS-TTTTSS---STTT-
--SSS-SSSSSS--S-TTT-
-TTSSSSSTTSS--SSTTT-
--TT-SS-SSSS--SSTTT-
--SSSSTTGGGS--SSTTT-
-TTSSSSSSSSS--SSTTT-
--SSSSSSTTSS--SSGGG-
-TTSSSSSTTSS--SSTTT-
-GGGSSSS-SSS--SSGGG-
-TTSSSS-GGGS--SSGGG-
--SSSSSSSSSS--SSTTT-
--S--SSSTTSS--SSGGG-
--S-SSS-SSSS--SSTTT-
-TT-SSSSTTTS--SSTTT-
-TT-SSSS-SSS--SSTTT-
-TT-SSS-GGGS--SSTTT-
-TT-SSTTTTTS--SSTTT-
--SS--SSTTTS--SSTTT-
--TTS-SSTTSS---S-TT-
--S-S-GGGGTS---SSTT-
--TTS-TTTTTS---SGGG-
--SSS-TTTTTS---S-TT-
--SSS-TTTTTS---STTT-
--S-S-S-TTTS--SSTTT-
--SSS-TTTTTS---STTT-
--SSSSTTTTTS--SSGGG-
--SSSSTTTTTS--SSGGG-
--SSSSS-TTTS--SSGGG-
--SSS-S-TTTS--SSSTT-
--S-SSTTTTTS---SSS--
--SS--TTGGG---SSGGG-
--SSSSS-TTTS--SSGGG-
--SS-SS-TTTS--SSTT--
-TT-SSS-TTT---SSGGG-
-TTSSSS-TTT---SSGGG-
--S-SSS-TTT---SSTTT-
--S-SSS-TTTS--SSTTT-
--S-SSS-TTTS--SSTTT-
--S-SSS-TTTS--SSTTT-
-TT-SSS-GGG---SSTTT-
--S-SSS-GGG---S-TTT-
--S--SS-GGG---SSTTT-
--S--SS-TTT---SSTTT-
--SSSSS-TTT---SSTTT-
--S-SSS-GGG----STTT-
--S-SSS-TTT---SSTTT-
--S-SSS-TTT---SSTTT-
--S-SSS-TTT---SSTTT-
-TTS--S-GGG---SSTTT-
-TT-SSS-TTT---SSTTT-
-TT-SSS-TTS---SSTTT-
-TT-SSS-TTT---SSTTT-
--SSSSS-GGG---SSTTT-
--S-SSS-TTT---SSTTT-
--S-SSS-TTT---SSTTT-
--S-SSS-GGG---SSTTT-
--S-SSS-TTT---SSTTT-
--S--SS-TTT---SSTTT-
--S--SS-TTT----STTT-
--S-SSS-TTT---SSTTT-
--SS-SS-TTT---SSTTT-
--SS-SS--TT---SSTTT-
--S--SS-SSSS--SSTTT-
--S--SS-SSS---SSTTT-
--S--SS-SSSS--SSTTT-
--S--SS--SS---SSTTT-
--S--SS-SSS---SSTTT-
-TT--SS-SSSS--SSTTT-
--S--SS--TT---SSTTT-
--S--SS--SS---SSTTT-
--S--SS--SS---SSTTT-
--S---SS-TTS--SSTTT-
--S--SS-GGGS--SSTTT-
--S---S--SS----STTT-
-TT---S--SSS--SSTTT-
--S--SSSTTSS--SSTTT-
--S--STTTTS---SSTTT-
--SS-STTTTSS--SSTTT-
--S--SS-TTT---SSTTT-
--S---S-TTT---SSTTT-
--S---TTTTTS--SSTTT-
--S---SSTTS---SSGGG-
--S---SSGGG---SSTTT-
--S---SS-TT---SSTTT-
--S--SS--TT---SSTTT-
--S---S--SS---SSTTT-
--SS--S--TT---SSTTT-
--S---SS-TT---SSTTT-
--S-S-SS-TT---SSTTT-
--S---S--SS---SSTTT-
--S--SS-TTT---SSTTT-
-TT---TTTTTS--SSTTT-
-TT--STTTTTS--SSTTT-
-TT--SSSTTS---SSTTT-
-TTT-SSS-TT---SSTTT-
-TT--SS--TT-----TTT-
-TT--STT-TTS--SSTTT-
-TT--SSS-TTS--SSGGG-
-TT---TTGGG---SSTTT-
-TT---S--SS---SSTTT-
--S--SS--TT---SSTTT-
--S--SSS-TT---SSTTT-
--S--SS--TT---SSGGG-
--S--SS--SS---SSTTT-
--S--STTTTSS--SSTT--
--S--STTTTTS--SSTTT-
--SS-STTTTTS--SSTTT-
-TT--STTTTT---SSTTT-
-TT---S-TTT---SSTTT-
--S--STTTTT---SSTTT-
--S-SSS-TTT---SSTTT-
--S-SSTTTTT---SSTTT-
--S--STTTTS---SSTTT-
--S-SSS-TTT---SSTTT-
--S--SSS-SSS--SSGGG-
--S-SSS--TT---SSGGG-
--S-S-SS-TT---SSTTT-
--S-SSSS-TT---SSTTT-
--S--SSS-SS----STTT-
--SS-SS--SS---SSTTT-
-----SSS-TT---SSGGG-
----S-SS-SS---S-TTT-
-B---SS--TT---SBTTT-
-----SS--SSS---SGGG-
-----SS--SS---SSGGG-
-----SS--SSS--SSTTT-
------S--TT---SSGGG-
-B----SS-TT----BGGG-
----S-SS-SSS--SSGGG-
-B--SSSS-SSS--SBTTT-
----SSTTGGG---SSTTT-
-----STTGGGS--SSTTT-
----SSTTTTSS---S-TT-
-B--S-SS-TTS---BGGG-
-B---SSS-TTS--SBGGG-
----SSS--SSS--SSGGG-
-----STT-SSS--SSTTT-
-----SSS-SSS--SSGGG-
-----SSSGGGS--SSTT--
-----SSS-SSS--SSGGG-
-----SSS-TTS--SSGGG-
----SSS--SSS--SSTTT-
----SSSSTTSS--SSGGG-
---TTSSSSSSS--SSGGG-
----SSS-TTSS--SSTTT-
----SSS--SSS--SSTTT-
----SSSS-TT---SSTTT-
-----SS--SS---SSGGG-
-----SS--TT---SSTTT-
----S-S--TT---SSTTT-
-B---SSS-TT---SBTTT-
----SSS--TT---S-TTT-
----SSSS-TTS--SSTTT-
----SSS--TT---S-TTT-
------SS-TT----STTT-
--S--SSS-TT---SSTTT-
-B---SS--TT---SBGGG-
----S-SS-TT---SSTTT-
----S-SS-TT---SSGGG-
-----SS--TT---SSGGG-
-----SS--SS---SSTT--
-----SS--SS---SSTTT-
-B---SS--TT---SBGGG-
-B---SS--TT---SBGGG-
-B---SS--TT---SBTTT-
-B--SSS--SS---SBTTT-
-B---SS--TT---SBGGG-
-B--SSS--SS---SBGGG-
----SSS--SS----SGGG-
----SSS--SS---SSTTT-
-B--SSS--SS---SBTTT-
----SSS--SS---SSTTT-
-B--SSS--TT---SBTTT-
----SSS--TT---S-TTT-
-B--SSS--TT---SBTTT-
----SSS--SS---SSGGG-
----SSS--TT---SSGGG-
-B--SSS--SS---BSGGG-
----SSS--SSS--SSGGG-
----S-S--TT---SSGGG-
----S-S--TT---SSGGG-
----S-S--TT---SSGGG-
----S-S--TT---SSGGG-
-B--SSS--TT---BBTTT-
----SSS--TT---SSTTT-
----S-S--TT---SSTTT-
------SS-TT---SSTTT-
------S--TT---SSTTT-
-B--S-S--TT---BSTTT-
------S--SS---SSGGG-
----S-S--SS---SSGGG-
----S-S--TT---SSGGG-
----S-SS-TT---SS-TT-
-B--S-S--TT---SBGGG-
----SSS--TT---SSGGG-
-B--S-S--SS---SBGGG-
----S-S--TT---SSGGG-
-B--S-S--SS---SBGGG-
-B--S-S--SS---SBGGG-
-B--S-S--TT---SBTTT-
----S-S--SS---SSTTT-
-B---SS--TT---SBGGG-
----SSS--SS---SSGGG-
-B----S-STT---SBGGG-
-----SS-STT---SSTTT-
------S-STT---SSGGG-
-----SS--SS---SSGGG-
----S-S--SS---SSGGG-
----S-S--SS---SSGGG-
------S--TT---SSGGG-
------S--SS---SSGGG-
------S--TT---SSGGG-
------S--TTS--SSGGG-
----S-S--TT---SSTTT-
----S-S--TT---SSGGG-
-B--SSS--TT---SBTTT-
------S--TT---SSGGG-
----S-S--SS---SSGGG-
-B---SS--TT---SBGGG-
-B---SS-STT---SBGGG-
-----SS--TT---SSGGG-
-----SS--SS---SSGGG-
----SSS--TT---SSGGG-
-----SS--TT---SSGGG-
-----SS--TT---SSTT--
-----SS--TTS---SGGG-
-----SS-STT---SSGGG-
-----SS--TT---SSGGG-
------S--SS---SSGGG-
----S-S--TT---SSGGG-
----SSS--TT---SSGGG-
----SSS-STT---SSGGG-
----S-S--SS---SSGGG-
----S-S--TT---SSGGG-
----S-S--TT---SSGGG-
----S-S--TT---SSGGG-
----S-S--TT---SSGGG-
----S-S--TT---SSGGG-
----S-S--TTS--SSGGG-
----S-S--TT---SSGGG-
------S--SSS--SSGGG-
----S-S--TT---SSGGG-
-----SS--TT---SSGGG-
----S-S--SS---SSGGG-
-----SS--TT---SSGGG-
----S-S--SSS--SSGGG-
----SSS--SS---SSGGG-
------S--TT---SSGGG-
----S-S--TT---SSGGG-
----SSS--TT---SSTTT-
-----SS--TT---SSGGG-
-----SS--TT---SSGGG-
-----SS--TT---SSGGG-
----SSS--SS---SSGGG-
-----SS--SS---SSTTT-
----S-S--SS---SSTTT-
----S-S--SS---SSGGG-
----S-S--SS---SSGGG-
----SSS--TT---SSGGG-
----SSS--TT---SSGGG-
----SSS--TT---SSTT--
-----SS--TT---SSGGG-
----S-S--TT---SSGGG-
-B--SSS--TT---BSTT--
----SSS--TTS--SSGGG-
-B--SSS--TT---SBGGG-
----SSS--TT---SSGGG-
----SSS--TT---SSGGG-
----S-S--TTS--SSSTT-
------S--SS---SSTTT-
----SSS--TT---SSGGG-
-----SS--SS---SSTTT-
------S--SS---SSGGG-
------S--SS---SSTTT-
------S--SS---SSGGG-
------S--SS---SSGGG-
----S-S--TT---SSGGG-
----S-S--TT---SSGGG-
----S-S--SS---SSTTT-
----S-S--SS---SSTTT-
-B--S-S--SS---BSTTT-
----SSS--SS---SSTTT-
------S--SS---SSTTT-
----SSS--TT---SSTTT-
----S-S--TT---SSTTT-
----S-S--TT---SSTTT-
-B----S--TT---BSTTT-
------S--TT---SSGGG-
----SSS--TT---SSGGG-
-B----S--TT---BSGGG-
----S-S--TT---SSGGG-
------S--TT---S-GGG-
----S-S--TT---SSGGG-
-B--S-S--TT---SBTTT-
-----SS--TT---SSGGG-
----SSS--TT---SSGGG-
------S--TT---SSTTT-
----S-S--TT---SSTTT-
----S-S--TT---SSGGG-
----SSS--TT---SSGGG-
----S-S--TT---SSTTT-
----S-S--TT---SSTTT-
-B--SSS--TT---BSGGG-
----SSS--TT---SSGGG-
----SSS--TT---SSGGG-
----S-S--TT---SSGGG-
----S-S--TT---SSGGG-
-----SS--TT---SSGGG-
--S-SSS--TT---SSTTT-
--S-S-S--TT---SSTTT-
------S--TT---S-TTT-
--S--SS--SS---SSTTT-
--S--SS--TTS--SSTTT-
--S--SS--SS---S-TTT-
-----SS--TT---S-TTT-
-----SS--TT---SSTTT-
----SSS--TT---SSTTT-
-----SS--TT---SSTTT-
--S--SS--TT---S-TTT-
--S--SS--TT---SSTTT-
-----SS--SS---SSTTT-
-----SS--TT---SSTTT-
------S--TT---SSTTT-
--S--SS--TT---SSTTT-
-----SS--TT---SSTTT-
----SSS--TT---SSTTT-
----SSS--TT---SSTTT-
--S---S--TT---SSTTT-
--S-S-S--SSS--S-TTT-
--S--SS--TTS--SSTTT-
--S-S-S--SSS--SSTTT-
--S---S--TT---SSTTT-
--S---S--TT---SSTTT-
--S---S--TT---SSTTT-
--S---S--TT---SSTTT-
--S---S--TT---SSTTT-
--S---S--TT---SSTTT-
--S-S-S--TT---SSTTT-
--S-S-S--TT---SSTTT-
--S---S--TT---SSTTT-
--S-SSS--TT---SSTTT-
--S---S--TT---SSTTT-
--S--SS--TTS--SSTTT-
--S--SS--TTS--SSGGG-
--S-SSS--TTS--SSTT--
--S-S-S--TTS--SSSTT-
--S-SSS--TT---SSTTT-
--S-S-S--TTS--SSTTT-
--S-SSS--TT---SSTTT-
--S---S--TT---SSTTT-
--S-S-S--TT---SSGGG-
--S-SSS--SS---SSGGG-
--S---S--TT---SSTTT-
--S--SS--TTS--SSGGG-
--S-S-S--TT---SSGGG-
--S-S-S--TT---SSGGG-
--S-S-S--SSS--SSTTT-
--S-S-S--TTS--SSGGG-
--S---S--TT---SSGGG-
--S---S--TT---SSGGG-
--S-S-S--TT---SSGGG-
--S---S--TT---SSGGG-
--S--SS--TT---SSGGG-
----SSS--SS---SSGGG-
-----SS--TT---SSTTT-
----SSS--TT---SSTTT-
--S---S--TT---SSGGG-
--S--SS--TT---SSGGG-
--S-SSS--TT---SSGGG-
--S---S--TT---SSGGG-
--S--SS--TTS--SSGGG-
--S-S-S--TT---SSGGG-
--S-S-S--TT---SSTTT-
--S-S-S--TT---SSTTT-
--S---S--SS---SSGGG-
--S-S-S--TT---SSGGG-
--S---S--SSS--SSGGG-
--S-SSS--TT---SSGGG-
--S-SSS--TT---SSTT--
--S-SSS--TTS--SSTTT-
--S-S-S--TT---SSGGG-
--S-SSS--TT---TTGGG-
--S-S-S--TT---TT-TT-
--S-S-S--TT---SSGGG-
--S-S-S--TT---TTTTT-
--S-SSS--TT---TTGGG-
--S-SSS--TT---TTTT--
--S-SSS--SS---TTTS--
--S-SSS--TT---TTTS--
--S-S-S--TT---TTSS--
--S-S-S--TT---TT-S--
--S--SS--TT---TTS---
--S-SSS--TT---TTSS--
--S-S-S--TT---TTTT--
----SSS--TTS--TTTT--
-----SS-STT---TTSS--
--S-S-S--TT---TTSS--
--S-S-S--TT---TTSS--
--S-SSS-STT---TTSS--
--S-SSS--TTS--TTSS--
--S-S-S--TT---TTTT--
--S-SSS-STT---TTTT--
--S-SSS--SS---TTTT--
--S-S-S--TT---SSGGG-
--S-SSS--TT---TTTTT-
--S-SSS--TT---TTTTT-
--SSS-S--TT---SSTTT-
-TT-S-S--TT---TTTTT-
-TT-SSS--TT---TTTTT-
-TT-SSS-STT---TTTTT-
--S-SSS--SS---TT-TT-
--S-SSS--TT---TTGGG-
-TT-S-S--SS---SSTT--
--S-S-S--TTS--SSGGG-
--S-S-S--TT---TTGGG-
--S-S-S--TT---TTGGG-
--S-SSS--TT---TTGGG-
--S-SSS--TT---TTTTT-
-TT-SSS--SSS--SSGGG-
-TT-SSS--TT---TTTT--
-TT-S-S--TTS--SSTT--
--S-S-S--TT---TTTT--
-TT-SSS--TT---TTGGG-
--S-S-S--TT---TTGGG-
--S-S-S--SS---TTTTT-
--S-S-S--TT---SSTTT-
-TT-S-S--SS---TTGGG-
--S-S-S--SS---TTTT--
-TT-S-S--TT---SSGGG-
-TT-S-S--SS---SSTTT-
--S-S-S--SS---SSTT--
-TT-SSS--SS---TTGGG-
--S-S-S--SS---TTGGG-
--S-S-S--TT---TTGGG-
-TT-S-S--TT---SSTT--
-TT-SSS--SS---TTGGG-
-TT-SSS--TT---SSTTT-
--SSSSS--TTS--TTTTT-
--S-SSS--TTS--TTTTT-
--S-SSS--TT---TTTTT-
--S-SSS--SS---TTTTT-
--S-SSS--TT---TTTTT-
-TT-SSS--TT---SSTTT-
--S---S--SS---TTTTT-
--S-S-S-SSS---TTTTT-
--S-S-S--TT---TTTTT-
----S-S--SS---SSTTT-
----S-S-STT---SSTTT-
----S-S-STT---SSGGG-
----S-S--TT---TTGGG-
----S-S--TT---TTTT--
----S-S--SS---TT-TT-
--SSS-S--SS---SS-TT-
--S-SSS--TT---SSGGG-
--S-SSS-STT---TTTTT-
--S-SSS--TT---SSTT--
--S-S-S--TT---TT-TT-
--S-SSS--TT---TTTT--
--S-S-S--TT---SSGGG-
--SSSSS--TT---SSGGG-
-TT-S-S--TT---TTGGG-
-TT-S-S--TT---TTTTT-
--S-S-S--TT---TTTS--
--S-S-S--SS---SSGGG-
--S-S-S--SS---TT-TT-
--S-S-S--TT---TT-TT-
--S-S-S--TT---TTTTT-
--SSS-S--TT---TT-TT-
--SSS-S--TT---TT-S--
--S-SSS-STT---TTTS--
--S-S-S--SS---TTTTT-
-TTSS-S--TT---TTGGG-
-TT-S-S--SS---TTGGG-
--SSS-S--TT---TT-TT-
--SSS-S--TTS--SSGGG-
--S-S-S--SS---SS-TT-
--S-SSS--TT---TTTTT-
--S-SSS--TTS--TTTTT-
-TT-SSS--SS---TT-TT-
--S-SSS--SSSS-TT-S--
--SSS-SS-SSS--TT-TT-
-TT-S-S--SS---TT-TT-
--SSS-S--TT---TT-TT-
--S-S-S--TT---TT-TT-
--S-S-S--TTS--TT-TT-
--S-SSSS-SSSS-TT-TT-
-TT-SSSS-SSS--TT-TT-
--S-SSS--SSS--TT-S--
--S-SSS--SSSS-TT-TT-
-TT-SSS--SSS--TT-TT-
--S-S-S--SSS--TT-TT-
--SSS-S--TT---TT-TT-
--S-S-S--TTS--TT-S--
--S-S-S--SS---SS-TT-
--S-S-S--SS---TTTTT-
--S-S-S--TT---TT-S--
--S-S-S--TTS--TT-S--
--S-S-S--SS---TT-TT-
--SSS-S--TT---TT-S--
--S-S-S--TTS--TT-TT-
--S-S-S--TTS--TT-TT-
--SSS-S--TT---TTTT--
--S-S-S--SSS--TT-S--
-TT-S-S--SS---TTTS--
--SSS-S--TT---TT-S--
--SSS-S--SS---TTTT--
--SSSSS--TT---TT-S--
--S-SSS--TT---TT-S--
--S-S-S--SS---TT-S--
--SSS-S--TT---TTTT--
--S-S-S--SS---TT-S--
--S-S-S--TT---TT-S--
--SSS-S--TT---TT-S--
--SSS-S--TTS--TT-S--
--SSS-S--SS---TT-S--
--S-S-S--TT---TTSS--
--S-S-S--TTS--SS-S--
--S-S-S--SSS--SS-S--
--S-S-S--SS---TT----
--S-S-S--TT---TT-S--
--S-S-S--TT---TTSS--
--S-S-S--TT---TTTS--
--S-S-SS-TTS--TTTS--
--S-SSS--TTS--TTSS--
--S-SSS--SSS--TT-S--
--S-SSS--SSS--TT-S--
--S-S-S--SS---SS----
--S-S-S--TT---SS----
--S-S-SS-TTS--TT----
--S-S-S--SS---TT----
--S-SSSS-SSSS-TT----
--S-SSS--SSS--SS----
--S-SSS--TT---TT----
--S-SSS--SSS--TT----
--SSSSS--SSS--TT----
--S-SSS--SS---TT----
--S-S-S--SS---TT----
--S-SSS--SSS--TT----
--S-S-S--SSS--TT----
--S-SSS--SS---TT----
--S-SSSS-TT---SS----
--SSSSSS-TTS--SS----
--SSSSS--SS---TTT---
--SSSSS--SSS--TTT---
--SSSSS--SS---TTT---
--S-SSS--SS---TT----
--S-SSS--TTS--TT----
--SSS-S--TTS--SS----
--SSS-S--TTS--TT----
--SSS-S--TT---SS----
--SSS-S--TT---TT----
--SSSSS--SSS--TTT---
--S-S-SS-TT---TT----
--S-S-S--TT---GGG---
--S-SSS--TT---TTT---
--S-S-S--TT---TTT---
--SSSSS--TTS--TT----
--S-S-S--TT---TT----
--S-S-S--SSS--TTT---
--S-SSS--SSSS-TTT---
--SSSSS--SS---TTT---
--SSSSS--SSS--TT----
--SSSSS--TT---TTTS--
--S-SSS--TTS--TTT---
--S-SSS--TT---TTS---
--SSSSS--TT---TTT---
--SSSSS--SS---TTT---
--S-SSS--TT---TTT---
--S-SSS-STT---TTT---
--S-SSS--TT---TTTT--
--S-S-S--TT---TTTS--
--S-S-S--TT---GGGS--
--S-S-S--SS---TTT---
--S-S-S--TT---TTTS--
--SSS-S--TT---TTT---
--S-S-S--SS---TTT---
--SSS-S--SS---TTT---
--S-S-S--SS---TTT---
--SSS-S--TT---TTT---
--SSS-S--TT---TTTS--
--SSS-S--SS---TTTS--
--SSS-S--SSS--TTTS--
--SSS-S--SS---TTTS--
--STT-S--TT---TTTS--
--S-S-S--TT---TTTS--
--S-S-S--SS---TTTS--
--S-S-S--TT---TTTS--
--SSS-S--TT---SS-S--
--SSS-S--TT---TTTS--
--SSS-S--SS---TTTS--
--S-S-S--TT---TTTS--
--SSSSS--TT---TTTS--
--S-S-S--TT--STTTS--
--S-S-S--TT---TTTS--
--SSSSS--TT---TTTS--
--S-SSS--TT---TTTS--
--S-S-S--SS--STTT---
--SSS-S--TT---TTTS--
--S-S-S--SS---TTTS--
--S-SSS--TT---TTT---
--S-SSS--TT---TTTS--
--SSSSS--TT---TTTS--
--S-SSS--TT---TTTS--
--S-S-S--TTS--TTTS--
--SSSSS--SS---TTTS--
--S-SSS--TT---TTTS--
--SSSSS-STT---TTTS--
--SSS-S--SS---TTTS--
--SSS-S--TT---TTT---
--SSS-S--SS---TTT---
--S-S-S--TT---TTT---
--S-SSS--SS---GGG---
--S-S-S--TTS-STTT---
--SSS-S--TT---TTT---
--S-S-S--TT---TTT---
--S-S-S--TT--HHHH---
--S-S-S--TT--GGGTS--
--S-S-S--TT--GGGTS--
--S-SSS--SS--HHHH---
--SSSSS--TT--HHHHS--
--S-SSS--SS--HHHHS--
--SSSSS--TT--HHHHS--
--S-SSSS-SS--GGGGS--
--S-S-S--SS--GGGG---
--S-SSS--TT--GGGG---
--S-S-S--TT--HHHHS--
--S-S-S--TT--HHHHS--
--S-SSS--SS--TTTS---
--S-SSS--SS--HHHHS--
--SSSSS--TTS-GGGTS--
--S-SSS--SSS-HHHH---
--SSSSS--TTS-GGGG---
--SSSSS--SS--GGGTS--
--SSSSS--TT--HHHHS--
--S-SSS--SS---TTSS--
--S-S-S--TT--GGGS---
--SSS-S--SS--GGGS---
--SSS-S--TT--HHHHS--
--SSS-S--TT--HHHHS--
--SSS-SS-SSS-SGGGS--
--SSS-S--SS--HHHHS--
--SSSSS--SSS-HHHHS--
--S-SSS--TTS-HHHHS--
--S-SSS--TT--GGGT---
--S-SSS--TTS-HHHHS--
--S-SSS--TT--GGGTS--
--S-SSS--TT--GGGSS--
--S-SSSS-SSS-GGGSS--
--S-SSS-STTS-GGGGS--
--SSSSS--TT--HHHHS--
--S-SSS--TT--GGGTS--
--S-SSS--TT--GGGSS--
--S-SSS--TT--HHHHS--
--SSS-S--TT--HHHHS--
--SSSSS--SSS-HHHHS--
--SSSSS--TT--HHHHS--
--SSSSS--TT--HHHHS--
--SSSSS-STTS-HHHH---
--SSS-S--TT--HHHHS--
--S-S-S--TTS-HHHHS--
--S-SSS--TT--HHHH---
--S-SSS--SS--HHHH---
--S-S-S--SS--SGGG---
--S-SSSS-TTS--GGGS--
--S-SSS--TTS-HHHHS--
--S-SSS--TTS-HHHHS--
--S-SSSS-SSS--TTSS--
--S-SSS--TT--HHHH---
--S-SSS--TT--GGGTS--
--SSSSS--SS--HHHH---
--SSS-SS-TT--HHHHS--
--SSS-S--TT--HHHHS--
--S-SSS--SSS-GGGTS--
--S-SSSS-TT--SGGGS--
--S-S-S--TT--SGGG---
--SSSSS--TT--HHHHS--
--S-SSS--SS--HHHHS--
--S-SSS--TT--HHHHS--
--S-SSS--TT--HHHHS--
--S-SSS--TTS-HHHHS--
--S-SSS--SS---GGGS--
--SSS-S--TTS-HHHHS--
--SSS-S--TT--HHHHS--
--SSS-S--SSS-HHHH---
--SSSSS--TT--STTTS--
--SSSSS--TTS--STTS--
--S-SSS--SS--GGGGS--
--S-SSS--TTS--GGGS--
--S-SSS--SSS--TTTS--
--SSSSS--SSS--TTTS--
--SSSSS--SSS--SSSS--
--S-S-S--TT---STTS--
--S-S-S--TT---TTTS--
--S-SSS--TT---STTS--
--S-SSS--TT---TTTS--
--S-S-S--TT---TTTS--
--S-S-S--TT---TTT---
--SSSSS--SSS--GGG---
--S-SSS--TT---STTS--
--SSS-S--SS---GGG---
--SSS-S--SS---GGG---
--SSS-S--TT---STT---
--SSSSS--TTS--GGG---
--SSSSS--TT---GGG---
--SSSSS--TT---TTT---
--SSS-S--TT---TTT---
--SSS-S--SS---TTTS--
--SSS-S--TTS--TTT---
--S-S-S--SSS--TTT---
--SSS-S--TT---TTTS--
--SSS-S--TT---TTTS--
--S-SSS--TTS--TTT---
--SSSSS--TT---TTT---
--SSSSS--SS---SSTT--
--SSS-S--TT---SGGG--
--S-S-S--TT---TTTT--
--S-S-S--TT---HHHH--
--SSS-S--TT--SHHHH--
--SSS-S--SS---HHHH--
--S-S-S--TT---TGGG--
----S-S--SS---TGGG--
---SS-S--TT---TTTT--
----S-S--SS---HHHH--
--SSS-S--SS---TTTT--
--SSS-S--TT---STTT--
--SSS-S--TT---STTT--
--SSSSS--TT---STTT--
--SSS-S--TT---STTT--
--SSS-S--SS---GGGT--
--SSS-S--TT--GGGGT--
--SSSSS--TT---GGGT--
--SSSSS--TT---GGGT--
--SSS-S--TT---GGGT--
--SSS-S--TT---GGGT--
--SSS-S--TT---STTT--
--SSSSS--SS---GGGT--
--SSSSS--TT---STTT--
--SSSSS--SS---STTT--
--SSSSS--TT---GGGT--
--SSS-S--TT---GGGT--
--SSSSS--SS---GGGT--
--SSS-S--TT---GGGT--
--SSSSS--TT---GGGT--
--SSS-S--TT---STTT--
--SSSSS--SS---STTT--
--SSSSS--TT---STTT--
--SSSSS--TT---GGGT--
--SSS-S--TT---STTT--
--SSSSS--TT---GGGT--
--SSSSS--TT---GGGT--
--SSSSS--TT---GGGT--
--SSSSS--TT---HHHH--
--SSSSS--TT---TTTT--
--SSSSS--TT---SGGG--
--SSSSS--TT---GGGG--
--SSS-S--TT---SGGG--
--SSSSS--TT---TTTT--
--S-SSS--TT---SGGG--
--SSSSS--TT---GGGG--
--S-SSS--TT---GGGT--
--SSSSS--TT---GGGT--
--SSSSS--TT---GGGS--
--S-SSS--TT---GGGG--
--S-S-S--TT---GGGG--
--SSS-S--TT---GGGG--
--S-SSS--TT---GGGT--
--S-SSS--TT---GGGG--
--SSSSS--TT---TTTT--
--S-S-S--TT--SHHHH--
--S-SSS--TT--SSGGG--
--SSSSS--TT--SSTTT--
--SSSSS--SS---HHHH--
--S-SSS--SS---STTT--
--S-SSS--SS---HHHH--
--SSS-S--TT---GGGS--
--SSS-S--TT--SHHHH--
--SSSSS--TT---SGGG--
--S-SSS--SS--STTTS--
-TT-SSS--SS---TTTT--
--S-S-S--TT--SGGGS--
--SSS-S--SS--HHHHT--
--SSS-S--TT--STTT---
--S-SSS--SS--GGGS---
--SSS-S--TT--GGGT---
--SSS-S--TT--GGGS---
--SSS-S--TT--GGGS---
--SSS-S--TT--GGGS---
--SSS-S--SS--GGGSS--
--SSSSS--SS--GGGSS--
--SSSSS--TT--GGGS---
--SSS-S--SS--STTTS--
--SSS-S--TT--GGGSS--
--SSS-S--TT--GGGS---
--SSS-S--TT--GGGS---
--SSS-S--TT--GGGS---
--SSS-S--SS--GGGS---
--SSS-S--SS--GGGSS--
--SSS-S--SS--GGGSS--
--SSS-S--TT--TTSSS--
--SSS-S--TT--GGGS---
--SSS-SS-SS--GGGSS--
--SSS-S--TT--GGGS---
--SSS-S--SS--GGGS---
--SSS-S--SS--GGGS---
--SSS-S--TT--GGGSS--
--SSS-S--SS--GGGS---
--SSS-S--SS--GGGS---
--SSS-S--TT--STTSS--
--SSS-S--SS--GGGS---
--SSS-S--SS--GGGS---
--SSS-S--SS--GGGS---
--SSS-S--TT--STTS---
--SSS-S--TT--GGGS---
--SSS-S--TT--GGGS---
--SSS-S--SS--GGGS---
--SSSSS--SS--HHHH---
--SSSSS--SS--HHHH---
--SSS-S--SS--GGGT---
--SSS-S--SS--GGGS---
--SSS-S--SS--GGG----
--SSSSS--SS--GGGT---
--SSS-S--SS--HHHH---
--SSS-S--TT--GGGT---
--SSS-S--SS--GGGT---
--SSS-S--SS--HHHH---
--SSS-S--SS--HHHH---
--SSS-S--TT--HHHH---
--SSS-S--TT--HHHH---
--SSS-S--TT--HHHH---
--SSS-S--TT--TTTS---
--SSS-S--SS--TTTS---
--SSS-S--SS--GGGS---
--SSS-S--SS--GGGS---
--SSS-S--SS--GGGS---
--SSS-S--SS--STTT---
--SSS-S--SS--HHHH---
--SSS-S--SS--TTTS---
--SSS-S--TT--TTTT---
--SSS-S--SS--SGGG---
--SSS-S--TT--HHHH---
--SSS-S--TT--GGGS---
--SSS-S--TT--TTTT---
--SSS-S--SS--HHHH---
--SSSSS--TT--STTS---
--SSSSS--SS--HHHH---
--SSSSS--TT--HHHH---
--SSSSS--TT--HHHH---
--SSS-S--SS--GGGS---
--SSS-S--SS--GGGS---
--SSS-S--TT--GGGS---
--SSS-S--TT--SGGG---
--SSS-S--SS--TTTS---
--S-SSS--SS--TTTS---
--S-S-S--SS--SSTT---
--SSS-S--SS--TTTS---
--SSSSS--SS--GGGS---
--SSS-S--SS--GGGS---
--SSS-S--TT--GGGSS--
--SSS-S--TT--HHHHS--
--SSS-S--SS--HHHHS--
--SSS-SS-TT--GGGTS--
--SSS-S--SS--HHHHS--
--S-SSS--SS--TTTS---
--S-SSS--SS---GGG---
--S-SSS--TT--TTTT---
--S-SSS--SS--TTTS---
--S-S-S--SS--GGGS---
--SSS-S--SS--TGGGS--
--SSS-S--TT--GGGS---
--S-S-S--SS--HHHHS--
--SSS-S--SS--GGGT---
--SSS-S--SS--GGGSS--
--SSS-S--TT--TTTSS--
--SSS-S--TT--TTT-S--
--S-S-S--TT--TTTSS--
--S-SSS--TT--TTTSS--
--S-S-S--SS--TTT----
--SSS-S--TT--SGGG---
--S-SSS--SS--TTTS---
--SSS-S--TT--GGG----
--SSS-S--TT--HHHH---
--SSS-S--TT--STTS---
--SSS-S--SS--TTTS---
--S-SSS--SS--TTTT---
--SSSSS--SS--TTTT---
--SSSSSS-SS--HHHH---
--SSSSS--SS--TGGG---
--SSS-S--SS--SGGG---
--S-SSS--TT--TTTSS--
--S-SSS--TT--GGGT---
--S-S-S--SS--GGGS---
--SSS-S--TT--GGGS---
--S-SSS--SS--TTTS---
--S-S-S--SS--TTTT---
--S-SSSS-SS--HHHH---
--S-S-S--SS--TTTS---
--S-S-S--SS---TTT---
--S-S-S--SS--SGGG---
--S-S-S--SS--TTTT---
--S-S-S--SS--HHHH---
--S-S-S--SS--HHHH---
--S-S-S--SS--TTTT---
--S-S-S--SS--GGGT---
--S-S-S--SS--TTTT---
--S-S-S--SS--SGGG---
--SSS-S--TT--TTTS---
--SSSSS--SS--TTTS---
--SSSSS--TT--GGGS---
--SSSSS--TT--GGGG---
--SSSSS--SS--HHHH---
--S-S-S--TT--HHHHS--
--SSS-S--TT--GGGT---
--SSS-S--SS--HHHH---
--SS-SS--SS--GGGTS--
--S-SSS--TT--GGGTS--
--SS--S--TT--SGGGS--
--SSSSS--TT--HHHH---
--SS-SS--TT--GGGTS--
--SSSSS--SS--TTTTS--
--S-SSS--SS--HHHHS--
--S-SSS--TT--GGGTS--
--S-SSS--TT--HHHHS--
--S-SSS--TT--HHHHS--
--SSSSS--TT--HHHH---
--S-SSS--TT--HHHH---
--S-SSS--TT--GGGT---
--SSSSS--SS--GGGS---
--SSSSS--TT--GGGT---
--S-SSS--SS--HHHH---
--SSSSS--TT--STTS---
--S-SSS--TT--TTTS---
--S-SSS--SS--HHHH---
--S-SSS--TT--TTTS---
--S-SSS--TT--GGGS---
--S-SSS--TT--HHHH---
--S-SSS--TT--HHHH---
--S-SSS--TT--GGGT---
--S-SSS--SS--GGGS---
--S-SSS--TT--HHHH---
--S-SSS--TT--HHHH---
--S-SSS--TT--GGGT---
--S-SSS--TT--GGGT---
--S-SSS--TT--GGGS---
--S-SSS--TT--GGGT---
--S-SSS--TT--GGGS---
--S-SSS--TT--GGGG---
--S-SSS--TT--GGGT---
--S-SSS--TT--HHHH---
--S-SSS--SS--HHHH---
--S-SSS--TT--HHHH---
--S-SSS--TT--HHHH---
--S-SSS--SS--GGGT---
--S-SSS--TT--HHHH---
--S-SSS--SS--HHHH---
--S-SSS--TT--GGGT---
--S-SSS--TT--HHHH---
--SSSSS--TT--GGGT---
--S-SSS--TT--GGGT---
--S-SSS--TT--GGGT---
--SSSSS--TT--HHHH---
--SSSSS--SS--GGGT---
--S-SSS--TT--GGGT---
--SSSSS--TT--GGGT---
--S-SSS--SS--HHHH---
--S-SSS--SS--GGGT---
--S-SSS--SS--HHHH---
--S-SSS--SS--GGGT---
--S-SSS--SS--GGGT---
--S-SSS--SS--GGGT---
--SSSSS--TT--STTT---
--SSSSS--SS--GGGT---
--S-SSS--TT--GGGT---
--SSSSS--TT--GGGT---
--SSSSS--TT--HHHH---
--SSSSS--TT--GGGT---
--SSSSS--SS--GGGT---
--SSSSS--SS--GGGT---
--S-SSS--TT--GGGT---
--S-SSS--TT--GGGT---
--SSSSS--TT--GGGT---
--SSSSS--SS--GGGT---
--SSSSS--TT--GGGT---
--SSSSS--TT--GGGT---
--SSSSS--SS--GGGT---
--SSSSS--TT--HHHH---
--SSSSS--TT--GGGT---
--SSSSS--SS--GGGT---
--S-SSS--TT--GGGT---
--S-SSS--TT--GGGT---
--S-SSS--TT--GGGT---
--SSSSS--TT--GGGT---
--SSSSS--SS--HHHH---
--S--SS--TT---TTT---
--S-SSS--SS--GGGS---
--SS-SS--TT--GGGT---
--S--SS--SS--GGGT---
--S-SSS--TT--HHHH---
--S-SSS--TT--HHHH---
--S-SSS--SS--GGGT---
--S-SSS--TT--HHHH---
--S-SSS--TT--GGGT---
--S-SSS--TT--GGGT---
--S-SSS--TT--GGGT---
--S-SSS--TT--GGGT---
--S-SSS--TT--GGGT---
--S-SSS--TT--GGGT---
--S-SSS--SS--GGGT---
--S-SSS--SS--GGGTS--
--S-S-S--TT--GGGT---
--S-SSS--TT--GGGTS--
--S-SSS--TT--GGGTS--
--S-SSS--TT--HHHH---
--S-SSS--SS--HHHH---
--S-SSS--TT--GGGTTT-
--SSSSS--TT--GGGTS--
--S-SSS--TT--HHHHS--
--SSSSS--SS--GGGTS--
--SSSSS--TT--HHHHS--
--S-SSS--TT--GGGTS--
--SSSSS--TT--GGGT---
--S-S-S--TT--GGGTS--
--SSSSS--TT--STTTS--
--SSSSS--TT--HHHHS--
--S-SSS--TT--GGGTS--
--S-SSS--SS--HHHHS--
--S-SSS--TT--GGGTS--
--S-SSS--SS--GGGTS--
--SSSSS--TT--GGGTS--
--S-SSS--SS--GGGS---
--S--SS--SS--GGGTS--
--S--SS--SS--TTTTT--
--S-SSS--SS--GGGSS--
--S-SSS--TT--TTTSS--
--S-SSS--SS--HHHHT--
--S-SSS--TT--HHHHS--
--SSSSS--TT--GGGTS--
--SSSSS--TT--GGGSS--
--S-SSS--SS--GGGTS--
--SSSSS--TT--GGGTS--
--S-SSS--TT--GGGTS--
--S-SSS--TT--GGGS---
--S-SSS--TT--HHHHS--
--S-SSS--TT--GGGTS--
--STTSS--TT--HHHHS--
--S--SS--TT--HHHH---
--S-SSS--TT--TTTSS--
--S-SSS--SS--GGGT---
--SSSSS--TT--HHHH---
--S-SSS--TT--HHHH---
--S-SSS--TT--GGGT---
--SSSSS--TT--HHHH---
--SSSSS--TT--GGGT---
--SSSSS--TT--GGGTS--
--SSSSS--TT--GGGT---
--SSSSS--TT--HHHHS--
--SSSSS--TT--HHHH---
--SSSSS--TT--HHHHS--
--SSSSS--TT--HHHHS--
--SSSSS--TT--HHHHS--
--SSSSS--TT--HHHHS--
--SSSSS--TT--GGGTS--
--SSSSS--SS--GGGTS--
--SSSSS--TT--HHHHS--
--SSSSS--TT--GGGTS--
--SSSSS--SS--HHHH---
--SSSSS--TT--HHHH---
--SSSSS--TT--GGGTS--
--SSSSS--TT--GGGT---
--SSSSS--TT--HHHH---
--SSSSS--SS--HHHH---
--SSSSS--TT--HHHH---
-TTSSSS--TT--GGGTS--
--SSSSS--TT--GGGTS--
--SSSSS--SSS-GGGTS--
-TTSSSS--SS--HHHH---
--SSSSS--TT--HHHH---
--SSSSS--TT--HHHHS--
--SSSSS--TT--HHHHS--
--SSSSS--TT--HHHHS--
--SSSSS--SS--HHHHS--
--SSSSS--SS--GGGTS--
--SSSSS--SS--GGGTS--
--SSSSS--SS--HHHHS--
--SS-SS--SS--TTTTS--
--SSS-S--SS--HHHH---
--SSS-S--SS--HHHH---
--SSSSS--SS--HHHHS--
--SSSSS--SS--HHHHS--
--S-S-S--SS--HHHHS--
--SS-SS--TT--HHHHS--
--SSS-S--SS--HHHH---
--SSSSS--SS--HHHH---
--SS-SS--SS--HHHH---
--SSSSS--SS--HHHH---
--SSSSS--SS--HHHHS--
--SS-SS--SS--GGGT---
--SSSSS--SS--GGGT---
--SS-SS--SS--HHHH---
--SS-SS--SS--GGGT---
--SSSSS--SS--GGGT---
--SS--S--SS--GGGT---
--SS-SS--SS--STTT---
--SSSSS--SS--GGGT---
--SS-SSS-SS--GGGT---
--SSSSS--SS--GGGT---
--SS-SS--SS--HHHH---
--SS-SS--SS--GGGT---
--SS--S--SS--HHHH---
--S-S-S--SS--HHHHS--
--SS-SS--SS--HHHH---
--SS-SS--SS--HHHHS--
--SSSSS--SS--GGGTS--
--SSSSS--SS--HHHHS--
--S--SS--SS--HHHH---
--S--SS--TT--GGGTS--
--SS-SS--SS--HHHHS--
--S--SS--SS--GGGTS--
--SS-SS--SS--HHHHS--
--SS-SS--TT--HHHHS--
--SS-SS--TT--HHHHS--
--S--SS--SS--GGGTS--
--SS-SS--SS--HHHHS--
--SSSSS--TT--GGGTS--
--SSSSS--TT--GGGTS--
--S-SSSS-TT--HHHHS--
--SSSSS--TT--HHHHS--
--SS-SS--TT--HHHH---
--SS-SS--TT--HHHH---
--S-SSS--TT--GGGTS--
--SS-SS--SS--GGGTS--
--S-SSS--SS--GGGT---
--SS-SS--TT--STTT---
--SS-SS--TT--GGGT---
--SS-SS--SS--HHHHS--
--TT-SS--TT--STTT---
--SS-SS--SS--GGGT---
--SSSSS--TT--HHHH---
--SS-SS--TT--STTT---
--SSSSS--TT--HHHH---
--SSSSS--SS--GGGT---
--SSSSS--TT--GGGT---
--SS-SS--TT--STTT---
--SS-SS--SS---TTT---
--S-SSS--SS--GGGT---
--SS-SS--SS--HHHH---
--SSSSS--SS--GGGT---
--TTSSS--SS--HHHH---
--SSSSS--SS--GGGT---
--SS-SS--SS--GGGT---
--SSSSS--SS--HHHH---
--SS-SS--SS--HHHH---
--SS-SS--TT--GGGT---
--SS-SS--TT--GGGT---
--SS--S--TT--HHHH---
--SS-SS--SS--HHHH---
--SS-SS--SS--STTT---
--SS-SS--SS--GGGT---
--SS--S--SS--GGGT---
--SS-SS--TT--HHHH---
--SS-SS--TT--GGGT---
--SS--S--TT--GGGT---
--SS-SS--TT--GGGT---
--SS--S--TT--GGGT---
--SS-SS--SS--GGGT---
--SS-SS--SS--GGGT---
--SS-SS--SS--GGGT---
--SS--S--TT--GGGT---
--SS-SS--SS--GGGT---
--SS-SS--SS--GGGT---
--SS--S--SS--HHHH---
--SS-SS--TT--GGGT---
--SS-SS--TT--GGGT---
--SS-SS--TT--HHHH---
--SS-SS--TT--HHHH---
--SS-SS--TT--HHHH---
--SS-SS--SS--GGGT---
--SS-SSS-TT--GGGT---
--SS-SS--TT--GGGT---
--SS-SS--SS--HHHH---
--S--SS--SS--HHHH---
--SSSSS--SS--GGGT---
--S-S-S--SS--GGGT---
--SSSSS--SS--GGGT---
--SS--S--SS--GGGT---
--S-SSS--TT--HHHH---
--SS-SS--SS--HHHH---
--SS-SS--SS--GGGT---
--SSS-S--TT--GGGT---
--SS--S--SS--GGGT---
--S--SS--SS--GGGT---
--SSSSS--TT--HHHH---
--S--SS--SS--GGGT---
--SS-SS--TT--HHHH---
--S--SS--TT--GGGT---
--S--SS--SS--GGGT---
--S--SS--TT--GGGT---
--S--SS--SS--GGGT---
--S--SS--SS--HHHH---
--S--SS--SS--TTTSS--
-TT--SS--SS--HHHHS--
-TT--SS--SS--HHHHS--
-TT--SS--SS--HHHH---
-TT--SS--SS--GGGTS--
-TT--SS--SS--GGGT---
--S--SS--SS--GGGT---
-TT-SSS--SS--HHHH---
-TT--SS--SS--GGGT---
--S--SS--SS--GGGT---
-TTSSSS--TT--HHHH---
-TTSSSS--SS--GGGT---
-TT--SS--SS--GGGTS--
-TTTSSS--SS--HHHHS--
-TT-SSS--SS--GGGT---
-TT--SS--SS--GGGT---
-TT--SS--SS--GGGT---
-GGGSSS--SS--GGGT---
-TT-SSS--TT--GGGT---
-TT--SS--SS--GGGT---
-TT-SSS--TT--GGGT---
-TTTSSS--TT--GGGTS--
-TTTSSS--TT--GGGTS--
-TT-SSS--SS--GGGTS--
-TT-SSS--TT--GGGTS--
-TTSSSS--TT--GGGTS--
-TT-S-S--TT--GGGT---
-TT-SSS--TT--GGGT---
--SS-SS--TT--GGGT---
-TT-SSS--TT--GGGT---
-TT-SSS--TT--GGGT---
-GGGSSS--TT--GGGT---
--S--SS--TT--GGGTS--
--S-SSS--TT--GGGTS--
--SSSSS--TT--GGGTS--
--S-SSS--TT--GGGTS--
--S-SSS--TT--GGGTS--
--SS-SS--TT--GGGTS--
--S-SSS--TT--GGGTS--
--SSSSS--SS--GGGTS--
----SSS--SS--GGGTS--
-----SS--TT--GGGT---
-----SS--SS--GGGT---
--TTS-S--TT--GGGT---
----SSS--TT--GGGTS--
----SSS--SS--GGGTS--
--TTSSS--SS--GGGT---
----SSS--TT--GGGTS--
----SSS--TT--GGGT---
--S-SSS--SS--GGGTS--
----SSS--SS--GGGT---
--S-SSS--TT--GGGT---
--S-SSS--TT--TTTT---
----SSS--TT--GGGT---
---TTSS--TT--HHHH---
---SSSS--TT--GGGT---
--S-SSS--TT--GGGT---
----SSS--TT--GGGTS--
--S-SSS--TT--TTTTS--
--S-SSS--TT--GGGTS--
----SSS--TT--GGGTS--
-----SS--TT--GGGT---
-----SS--TT--GGGT---
-----SS--TT--GGGT---
--S--SS--TT--GGGT---
-----SS--TT--STTT---
--S-SSS--SS--HHHHS--
-----SS--TT--GGGT---
--S--SS--TT--GGGT---
--S--SS--TT--GGGT---
-----SS--TT--GGGT---
-----SS--TT--GGGTS--
--S--SS--TT--GGGT---
--S--SS--SS--GGGT---
--S-SSS--TT--GGGT---
--S--SS--TT--GGGT---
--S-SSS--SS--GGGT---
--S--SS--TT--HHHH---
--S--SS--SS--GGGT---
--S-SSS--TT--GGGT---
--S--SS--TT--GGGT---
--S--SS--SS--GGGTS--
-----SS--TT--GGGTS--
--S--SS--TT--GGGT---
--S--SS--TT--GGGTS--
-----SS--SS--GGGT---
-----SS--TT--GGGT---
----SSS--TT--GGGT---
----SSS--TT--GGGT---
-----SS--TT--GGGT---
--S--SS--TT--GGGT---
-----SS--TT--GGGTS--
-----SS--TT--GGGT---
-----SS--TT--GGGT---
--S-SSS--SS--GGGT---
----SSS--TT--GGGT---
----SSS--TT--GGGTS--
-----SS--SS--GGGTS--
----SSS--TT--HHHHS--
----SSS--TT--GGGT---
----SSS--TT--GGGTS--
-----SS--TT--GGGT---
----SSS--TT--HHHH---
-----SS--TT--GGGTS--
----SSS--TT--GGGT---
-----SS--TT--GGGT---
-----SS--TT--HHHH---
----SSS--SS--GGGT---
--S-SSS--TT--HHHHS--
--S-SSS--SS--GGGTS--
--S-SSS--SS--GGGTS--
--S-SSS--TT--GGGTS--
--S--SS--SS--GGGT---
--TT-SS--SS--STTTS--
--SSSSS--TT--HHHHS--
--SSSSS--SS--GGGT---
--S-SSS--TT--GGGT---
--SS-SS--SS--SGGG---
--SS-SS--SS--GGGS---
--SS-SS--SS--GGGS---
--SSSSS--TT--GGGS---
--SSSSS--TT--GGGSS--
--SSSSS--TT--STTTS--
-TTSSSS--TT--HHHHS--
-TT-SSS--TT--STTTS--
-TTS-SS--SS--STTTS--
-TT-SSS--TT--SGGGS--
-TT-SSS--TT--GGGTS--
-TT-SSS--TT--STTTS--
-TT-SSS--TT--SGGGS--
-TT-SSS--TT--STTTS--
-TTTSSS--SS---GGGS--
-TT-SSS--SS--STTSS--
-TT--SS--TT--GGGTS--
-TTS-SS--TT--STTTS--
-TTS-SS--TT--GGGSS--
-TTS-SS--TT--HHHHS--
-GGGSSS--TT--SGGGS--
-TT-SSS--SS--GGGSS--
-TT-SSS--SS--GGGTS--
-TTTSSS--TT--HHHHS--
-TTSSSS--SS--GGGSS--
-GGG-SS--TT--GGGTS--
-TTS-SS--TT--GGGT---
-TT--SS--SS--GGGT---
-TTSSSS--TT--GGG----
-TT--SS--SS--TTTS---
-TTS-SS--TT--TTS----
-GGG-SS--SS--GGG----
-TT--SS--TT--GGG----
-GGG-SS--TT--TTT----
-GGG--S--TT--GGG----
-GGGSSS--TT--GGG----
-GGGSSS--TT--GGG----
-GGGSSS--SS--GGG----
-TTSSSS--TT--TTT----
-GGG-SS--SS--TTT----
-GGGSSS--TT--TTT----
-GGGSSS--TT--GGG----
-GGGSSS--TT--GGG----
-TTTSSS--SS--TTS----
-TT-S-S--SS--GGG----
-GGGSSS--SS--GGG----
-GGGSSS--SS--GGG----
-TTTSSS--TT--GGG----
-TTSSSSS-SS--GGG----
-TTSSSS--TT---TT----
-GGGSSS--SS--GGG----
-GGGSSS--TT--GGG----
-TTTTSS--TT--TTT----
-GGGSSS--TT--TTT----
-GGGSSS--SS--TTT----
-GGGSSS--TT--TTT----
-GGGSSS--SS--GGG----
-GGGSSS--SS--TTS----
-GGGGSS--SS--GGG----
-GGGSSS--TT--TTT----
-GGGS-S--TT--TTT----
-TTTSSS--SS--TTT----
-GGGSSS--SS--TTS----
-TTSSSS--SS--TTS----
-GGGSSS--TT--TTT----
-GGGSSS--SS--TTS----
-GGGSSS--SS--GGG----
-GGGSSS--SS--GGG----
-GGG-SS--SS--TTS----
-GGGSSS--TT--TTS----
-GGGS-S--TT--GGG----
-GGGSSSS-TT--GGG----
-GGGSSS--SS--GGGS---
-GGGSSS--TT--TTTS---
-GGGSSS--SS--GGG----
-GGGSSS--TT--TTTS---
-GGGSSS--SS--TTSS---
-GGGSSS--TT--TTTS---
-GGGSSS--TT--TTTS---
-GGGSSS--SS--TTTS---
-GGGSSS--TT--GGGS---
-TTTSSS--TT--GGGS---
-GGGSSS--TT--TTSS---
-GGGSSS--TT--TTTS---
-GGGSSS--TT--TTTS---
-GGGSSS--TT--GGGS---
-GGGSSSS-TT--TTTS---
--TTSSS--SS--GGGS---
-GGGSSS--TT--GGGS---
-GGGSSS--TT--TTSS---
-GGGSSSS-TT--TTSS---
-GGGSSS--TT--GGGS---
-GGGSSS--TT--GGGS---
-GGGSSSS-TT--TTSS---
-GGGSSS--TT--TTTS---
-GGGSSS--TT--TTSS---
-GGGSSS--SS--TTSS---
-TTTSSS--SS--TTSS---
-TTSS-S--TT--TTSS---
-GGGSSS--TT--TTSS---
-GGGSSS--SS--GGGS---
-TT--SS--TT--TTSS---
-GGGSSS--TT--GGG----
-TTS-SS--TT--TTTS---
-GGGSSS--SS--TTTS---
-TT-SSS--TT--GGGS---
-GGGSSS--SS--GGGS---
-TT-SSS--TT--TTSS---
-TT-SSS--TT--GGGS---
-TT-SSS--SS--GGG----
-TT-SSS--TT--TTS----
-TTTSSS--TT--TTS----
-TT-SSS--SS--TTS----
-TTTSSS--TT--TTT----
-TT-SSS--SS--TTT----
-TT-SSS--SS--GGG----
-TTTSSS--SS--STT----
-TTSSSS--SS--TTS----
-GGGSSS--SS--GGG----
-TTSSSS--SS--GGG----
--S-SSS--SS--GGG----
--S-SSS--SS--TTS----
----SSS--TT--GGG----
----SSS--SS--GGG----
---SSSS--SS--TTT----
---SSSS--SS--GGG----
---SSSS--SS--GGG----
----SSS--SS--GGG----
---SSSS--SS--GGG----
--TTSSS--SS--GGG----
--TTSSS--TT--TTT----
----SSS--SS--GGG----
----SSS--SS--TTT----
----SSS--SS--TTT----
--TTSSS--SS--TTT----
-----SS--SS--TTS----
--TT-SS--SS--TTT----
---S-SS--SS--TTS----
---S-SS--SS--TTT----
---SSSS--SS--GGG----
---S-SS--SS--TTT----
--SS-SS--SS--TTS----
--SSSSS--SS--TTT----
--TTSSS--SS--GGG----
--TTSSS--SS--TTS----
--SSSSS--SS--GGG----
--SS-SS--SS--TTT----
---SSSS--SS--TTT----
--SS-SS--SS--TTS----
--SS-SS--SS--TTT----
---S-SS--SS--TTT----
--TT-SS--SS--TTT----
--TTSSS--SS--GGG----
--TT-SS--SS--TTS----
--TT-SS--SS--TTT----
--SS-SS--SS--TTT----
--TT-SS--SS--TTT----
--TT-SS--SS--TTT----
--SS-SS--SS--GGG----
--TT-SS--SS--TTT----
---S-SS--SS--TTT----
--TTSSSS-SS--TTT----
---SSSS--SS--TTT----
---S-SS--SS--GGG----
--TT-SS--SS--TTT----
---S-SS--TT--TTT----
---S--S--TT--TTT----
---S-SS--SS--TTS----
--TT-SS--SS--GGG----
--TTSSS--SS--GGG----
--TTSSS--TT--TTS----
--TTSSS--SS--TTT----
--TTSSS--SS--TTS----
--TT-SS--SS--GGG----
--TTSSS--SS--GGG----
--TT-SS--SS--TTS----
--TT-SS--SS--TTT----
--TT-SS--SS--TTS----
--TT-SS--SS--TTS----
--TT-SS--TT--TTT----
--TT-SS--SS--GGG----
--TT-SS--SS--TTT----
--S--SS--SS--TTT----
--TT-SS--SS--TTT----
--SS-SS--SS--TTT----
--S--SS--TT--TTT----
-GGG-SS--TT--TTT----
-TT--SS--TT--TTT----
-TTS-SS--TT--TTT----
-TT--SS--SS--TTT----
-TTS-SS--SS--TTT----
-TTS-SS--SS--TTT----
-TTS-SS--SS--TTS----
-TTS-SS--TT--TTS----
-TTS-SS--TT--TTT----
-TT--SS--SS--TTT----
-TT--SS--TT--TTT----
-TT--SS--TT--TTT----
-TTSSSS--SS--TTT----
-TT-SSS--SS--TTT----
-TTSSSS--TT--TTT----
-TT-SSS--TT--TTT----
-TT-SSS--TT--GGG----
-TT-SSS--TT--TTT----
-TT-SSS--TT--GGG----
-TTSSSS--TT--GGG----
-GGGSSS--TT--GGG----
-TTSSSS--TT--TTS----
-TT-SSS--SS--GGG----
-TTSSSS--TT--TTT----
-TTTSSS--TT--TTT----
-GGGSSS--SS--TTT----
-TT-SSS--TT--TTS----
--TTSSS--SS--TTT----
--S-SSS--SS--TTT----
--TT-SS--SS--TTT----
--TTSSS--SS--GGG----
-TTSSSS--SS--GGG----
-TTTSSS--SS--GGG----
-TTSSSS--SS--GGG----
-TTSSSS--SS--GGG----
-TTSSSS--SS--GGG----
-TTS-SS--SS--GGG----
-TTS-SS--SS--TTT----
-TTSSSS--SS--GGG----
-TTTSSS--SS--GGG----
-TTSSSS--SS--GGG----
-TTSSSS--SS--GGG----
-TTTSSS--SS--GGG----
-TTTSSS--SS--GGG----
-TTTSSS--SS--GGG----
-TTTSSS--SS--GGG----
-TTTSSS--SS--GGG----
-TTTSSS--SS--GGG----
-TTTSSS--SSS-GGG----
-TTSSSS--SS--GGG----
-TTSSSS--SS--GGG----
-TTTSSS--SS--GGG----
-TTTSSS--SS--TTT----
-TTSSSS--SS--GGG----
-TTSSSS--SS--GGG----
-GGGSSS--SS--GGG----
-GGGSSS--SS--GGG----
-GGGSSS--SS--GGG----
-GGG-SS--SS--TTT----
-TTSSSS--SS--TTT----
-GGGSSS--SS--TTT----
-TTS-SS--SS--GGG----
-GGG-SS--SS--GGG----
--TTSSS--SS--TTT----
-GGGSSS--SS--TTT----
-GGGSSS--SS--TTT----
-GGGTSS--SS--TTT----
-GGGSSS--SSS-TTT----
-GGGSSS--SS--TTT----
-GGG-SS--SS--GGG----
--TTSSS--SS--GGG----
-GGGSSS--SS--GGG----
-GGGSSS--SS--TTS----
-GGGSSS--SS--GGG----
--TTSSS--SS--GGG----
--TTSSS--SS--TTS----
--TTSSS--SS--TTT----
--TTSSS--SS--TTS----
--TTSSS--SS--TTS----
--TTSSS--SS--TTT----
--TTSSS--SS--GGG----
--SSSSS--TT--TTS----
--TTSSS--TT--GGG----
--TT-SS--SS--TTT----
-GGG-SS--SS--GGG----
-GGGSSS--SS--TTT----
-GGG-SS--SS--GGG----
-GGG-SS--SS--TTTS---
-GGG-SS--SS--GGGS---
-GGG-SS--SS--TTT----
-GGG-SS--SS--TTT----
-TTS-SS--SS--GGG----
-GGG-SS--SS--GGG----
-GGGSSS--SS--GGG----
-GGGS-S--SS--GGG----
--SS--S--TT--TTT----
--TTSSS--SS--GGG----
--TT-SS--SS--TTT----
-TTSSSS--SS--TTT----
-GGGSSS--SS--TTS----
-TTS-SS--SS--TTT----
-TTSSSS--SS--TTS----
-GGGSSS--SS--TTS----
-TT-SSS--SS--TTT----
-GGGSSS--SS--TTT----
-TTSS-S--TT--TTT----
-GGGSSS--SS--GGG----
--TTSSS--SS--GGG----
-GGGSSS--SS--GGG----
-GGGSSS--SS--GGG----
-GGGSSS--SS--GGG----
-GGGSSS--SS--GGG----
-GGGSSS--SS--GGG----
-GGGSSS--TT--TTT----
-TTS--S--SS--TTT----
-GGG-SS--SS--GGG----
-GGGS-S--SS--GGG----
--SS--S--SS--GGG----
-GGG--S--SS--GGG----
-GGGS-S--SS--GGG----
-GGGS-S--SS--GGG----
-GGG--S--SS--GGG----
-GGGS-S--SS--GGG----
-GGGS-SS-SS--TTT----
-TTS-SS--SS--GGG----
-GGGS-S--SS--TTT----
-GGG-SS--SS--TTT----
-GGG-SS--SS--GGG----
-GGG-SS--SS--GGG----
--TT-SS--TT--TTT----
-GGG-SS--TT--TTT----
-GGG--S--TT--TTT----
-GGG--S--TT--TTT----
-TTS-SS--TT--TTT----
-GGGSSS--TT--GGG----
-TTS-SS--SS--TTT----
-TTSSSS--TT--TTT----
-TTS--S--TT--TTT----
-TTS-SS--SS--TTT----
-GGG-SS--SS--TTT----
-GGG-SS--TT--TTT----
-GGG-SS--TT--TTS----
-TTTSSS--SS--TTT----
-GGG--S--TT--TTT----
-GGG-SS--TT--GGG----
-GGG-SS--TT--TTT----
-GGG-SS--TT--TTT----
-GGG-SS--TT--TTS----
-GGG-SS--TT--TTT----
-GGG-SS--TT--TTS----
-GGG-SS--TT--TTS----
-TTS-SS--TT--TTT----
-TTS-SS--TT--TTS----
-TTS--S--SS--TTT----
-GGG-SS--TT--TTT----
-GGG-SS--SS--TTT----
-TTS-SS--TT--TTT----
-TTS-SS--SS--TTT----
-TTS--S--SS--TTT----
-GGG--S--SS--TTT----
-TTS--S--TT--TTT----
-GGG--S--TT--TTT----
-GGG--S--TTS-TTT----
-GGG-SS--SS--TTT----
-GGG--S--TT--TTT----
--TT--S--SS--TTT----
--TT--S--SS--TTT----
--TT--S--SS--TTS----
--SS-SS--SS--TTT----
--TT-SS--TT--TTT----
--TT-SS--SS--TTT----
--TT-SS--SS--TTT----
--TT-SS--SS--GGG----
-GGG-SS--SS--TTT----
-GGG-SS--SS--TTT----
-GGG-SS--SS--TTT----
-TTS-SS--SS--TTT----
-GGG-SS--TT--TTS----
-GGG-SS--SS--TTT----
-GGGSSS--SS--TTT----
-GGGSSS--SS--TTT----
-TTTSSS--TT--TTT----
-TTTSSS--SS--TTT----
-TTTSSS--SS--TTT----
-TTTSSS--SS--TTT----
--SSSSS--SS--TTT----
--SSSSS--SS--TTT----
--SSSSS--TTS-TTT----
--SSSSS--TT--TTT----
-TTTSSS--SS--TTT----
-TTTSSS--SS--TTT----
--SSSSS--SS--TTT----
-TTTSSS--SS--TTT----
-TTSSSS--SS--TTS----
-TTTSSS--SS--TTT----
-TTTSSS--TT--TTT----
-TTTSSS--TT--TTT----
-TTTS-S--SS--TTT----
-TTTS-S--SS--TTT----
-TTTS-S--SS--TTT----
-TTTS-S--SS--TTT----
-TTTS-S--SS--TTT----
-TTTS-S--SS--TTT----
-TTTSSS--SS--GGG----
-TT-SSS--TT--TTT----
-TTTSSS--SS--TTT----
-TTTSSS--TT--TTT----
-TTTSSS--SS--TTT----
-TTTSSS--SS--TTT----
-TTTSSS--SS--TTT----
-TTTSSS--SS--TTT----
-TTTSSSS-TT--TTT----
-TTTSSS--SS--TTS----
-TTTSSS--TT--TTT----
--S--SS--TT--TTT----
-TTTSSS--TT--TTT----
-TTTS-S--SS--TTT----
-TTTSSS--SS--TTT----
-TTTSSS--TT--TTT----
-TTTS-S--TT--TTS----
-TTTS-S--TT--TTT----
-TTTSSS--SS--TTS----
--SSSSS--TT--TTT----
--SSSSS--TT--TTT----
--SSSSS--SS--TTT----
--SSSSS--SS--TTT----
--SSSSS--TT--TTT----
--SS-SS--TT--TTT----
--SS-SS--TT--TTT----
--SS-SS--SS--TTT----
--SS-SS--TT--TTT----
-TTTSSSS-TTS-TTT----
-TTTSSS--TT--TTT----
--SSSSS--TT--TTT----
--SS-SS--TT--TTT----
--SSSSS--TT--TTT----
--SSSSS--TT--GGG----
--SSSSSS-TTS-GGG-S--
--SSSSS--SSS-GGG-S--
-TTTSSS--TTS-GGG----
-TTTSSS--TTS-GGG-S--
-TTTSSS--TT--GGG----
-TTTSSS--TT--TTS----
-TTTSSS--TTS-GGG----
-TTTSSS--TTS-GGG-S--
-TTTSSS--TTS-GGG-S--
-TTSSSS--SS--GGG----
-TTSSSS--TTS-GGG-S--
-TTSSSS--TTS-GGG----
-TTTSSS--TTS-GGG-S--
-TTSSSS--SSS-TTT----
--S-S-S--TT--TTT----
--S-SSS--TTS-GGG----
-TTTSSS--TTS-GGG----
--S-SSS--SS---TT-S--
--S-SSS--TT---TT----
-TT-S-S--SS---TT-S--
--S-S-S--TT---TT----
-TT-SSS--TT---SS----
-TT---S--TT---TT-S--
--S---S--SS---TT-S--
--S---S--TT---TT-S--
--S--SS--TTS--TT-S--
--S-S-S--TT---TT----
--S---S--TT---TT----
--S---S--TT---TT----
--S--SS--TT---TT----
--S--SS--TT---TT----
--S---S--TT---TT----
--S---S--TTS--TT-S--
--S--SS--SSS--TT----
--S--SS--SS---TT----
--S--SS--SS---TT----
-TT--SS--SS---TT----
--S---S--SS---TT----
--S---S--SS---TT----
--S---S--TT---TT----
-TT--SS--SS---TT----
--S---S--TTS--TT----
--S---S--TT---TT----
--S---S--TT---TT----
--S---S--SS---TT----
--S--SS--TTS--SS----
--S---S--TT---TT-S--
--S--SS--SS---TT-S--
--S---S--SS---TT----
--S---S--TT---TT----
--S---S--TT---TT-S--
--S---S--TT---TT----
-TT---S--TT---TT----
--S---S--TT---TT----
--S---S--TT---TT----
--S---S--SS---TT----
--S---S--TT---SS----
--S--SS--TT---TT----
--S-SSS--TT---TT----
-TT---S--TT---TT----
-TT---S--TT---TT----
-TT---S--TT---TT----
-TT--SS--SS---TT-S--
-TT--SS--SSS--TT----
--S---S--SS---SS----
--S---S--TT---TT----
--S---S--SS---TT----
-TT---S--SS---TT-S--
-TT---S--TT---TT----
--S---S--TT---SS----
-TT---S--TT---SS----
--S---S--SS---TT----
--S---S--SS---TT----
--S---S--TTS--SS----
--TT-SS--TT---TT----
--SS-SS--TT---SS----
-TT---S--TT---TT----
--SS--S--TT---TT----
--SS-SS--SS---TT-S--
--TT-SS--SS---TT-S--
--TT--S--SS---TT----
--TT-SS--TTS--TT----
--TT--S--TTS--TT----
--TT--S--TT---TT----
-TTS--S--SS---SS----
-TTS--S--SS---TT-S--
--SS-SS--SS---TT----
-GGG-SS--SSS--TT-S--
-TTS-SS--TTS--TT----
-GGG--S--TTS--TT----
-GGG--S--TTS--TT----
-GGG--S--TTS--TT----
-GGG-SS--SSS--TT-S--
-GGGTSS--SSS--TT----
--TT--S--TT---TT----
--TT-SS--TT---TT-S--
--TT--S--TT---TT----
--SS--S--TT---TT----
--TT-SS--TT---SS----
--SS-SS--TTS--TT-S--
--S---S--SS---TT-S--
------S--SSS--TT-S--
--S---S--TTS--TT-S--
------S--SSS--TT-S--
------S--SS---TT----
------S--TT---SS----
------S--TTS--TT-S--
------S--SSS--TT-S--
--S---S--TTS--TT----
--S---S--TT---TT-S--
--SS--S--TTS--TT-S--
--TT--S--SS---TT-S--
--SS--S--SS---TT----
---S--S--TT---TT----
---S--S--TTS--TT-S--
---S--S--TTS--TT----
------S--TT---TT----
--SS--S--TT---SS----
--SS-SS--TT---TT----
--TT-SS--TT---TT----
--SS--S--TTS--TT----
---S--S--TTS--TT----
------S--TTS--TT----
-----SS--TTS--TT----
--TT--S--SSS--SS----
--TT--S--SS---SS----
--TT--S--TT---TT----
--S---S--SS---TT----
--TT--S--TT--TTT----
--TT--S--SSS-TTT----
--TT-SS--SS--GGG----
--SS--SS-TTS-TTS----
--TT--S--TT--TTT----
--TT--SS-TTS-TTT----
--SS-SS--TT--GGG----
--TT-SS--SS--GGG----
--SS-SS--TT--TTS----
--SS-SS--SSS-TTT-S--
--SS-SS--TT--GGG----
--SS--S--TT--GGG-S--
--SS--S--SS--GGG----
--SS-SS--SS--GGG----
--TT-SS--SS--GGG----
--SS-SS--TT--GGG----
--SS-SS--SS--GGG----
---S-SS--TT--TTS----
--SS--S--TT--GGG-S--
--SS--S--TT--GGG----
--SS-SS--TTS-TTT----
---S-SS--SS--GGG----
--SS-SS--SS--GGG----
---S-SSS-TTS-TTT----
-----SS--SS--GGG----
---S-SS--TT--TTS----
---S-SS--TT--TTT----
--SS-SS--TT--GGG-S--
---S-SS--SS--TTS-S--
---S-SS--TTS-TTT----
---S-SS--SS--GGG----
--TT-SS--TT--TTT----
--TT-SS--SS--TTT----
--TT-SS--TTS-TTT----
--TT-SS--TTS-TTS----
---S-SS--TTS-GGG----
-----SS--TT--GGG----
-----SS--TT--GGG----
------S--SS--GGG----
-----SS--SS--TTS-S--
-----SS--SS--GGG----
-----SS--SS--GGG----
------S--SS--GGG-S--
--S---S--SSS-GGG-S--
--SS-SS--SS--GGG----
--TT-SS--SS--TTS----
--TT--S--SS--GGG----
--TT--S--SS--GGG----
--TT-SS--SS--TTT----
--SS-SS--SS--TTT----
--TT--S--SS--TTT----
--TT--S--SS--TTS-S--
--SS--S--SS--GGG-S--
--SS--S--SS--TTT----
--SS-SS--SS--TTS-S--
--TT-SS--SS--TTT-S--
--TT--S--SS--TTT-S--
--TT--S--SS--GGG-S--
--TT--S--SS--TTT-S--
--SS-SS--SSS-GGG-S--
--TT--S--SS--TTT-S--
--TT-SS--TTS-TTT-S--
--SS--S--SS--GGG-S--
--SS--S--TT--GGG-S--
--TT-SS--SS--TTS-S--
--TT-SS--SSS-GGG-S--
---S-SS--SSS-GGG-S--
---S--S--SS--GGG-S--
--SS-SS--TT--TTT-S--
--TT--S--TTS-TTT-S--
--TT--S--TT--TTT-S--
--TT--S--TT--GGG-S--
--TT--S--TT--TTT-S--
--TT-SS--TT--GGG-S--
--TT-SS--TTS-TTT-S--
--TT-SS--TT--GGG-S--
--TT-SS--SS--TTT-S--
--TT--S--SS--GGG----
--TT--S--SS--GGG-S--
--TT--S--TT--GGG----
--SS--S--TT--GGG-S--
--TT-SS--SS--GGG-S--
--TT--S--SS--GGG----
--TT-SS--TTS-TTS----
--SS--S--SSS-GGG-S--
--TT--S--TT--TTT-S--
--TT--S--SS--TTT-S--
--TT-SS--SS--TTT-S--
-----SS--SSS-TTT-S--
-----SS--SSS-TTS-S--
--S--SSS-TT--TTT-S--
------S--SS--TTS-S--
------S--TT--TTT----
-----SS--TTS-TTT-S--
-----SS--SS--GGG-S--
------S--TT--TTT-S--
-----SS--SS--TTT-S--
---S-SS--SS--TTS-S--
--TT-SS--SS--TTS-S--
--SS-SS--SS--GGG-S--
--TT-SS--TT--TTT-S--
--TT--S--SS--TTT-S--
------S--SS--TTT----
--TT-SS--SS--TTT----
--SS--S--SSS-TTS-S--
--SS-SS--TTS-TTT-S--
--TT-SS--SSS-TTT-S--
--TT--S--TT--TTT-S--
--TT-SS--TT--GGG-S--
--TT--S--SS--TTT-S--
--TT--SS-TTS-TTT-S--
--SS--S--SS--TTT-S--
--SS--S--SS--TTT-S--
--TT-SS--TT--TTT-S--
--SS--S--SS--TTT-S--
--SS--S--TT--TTT-S--
--S--SS--TTS-TTT-S--
--SS-SS--SS--TTT-S--
--TT-SS--TT--TTT-S--
-GGG-SS--SS--TTS-S--
-GGG-SS--SS--GGG-S--
--TT-SS--SS--TTT-S--
--TT-SS--SS--TTT-S--
--TT--SS-TT--TTT-S--
--TT--S--TT--TTT-S--
--TT-SS--SS--TTT-S--
--TT--SS-TT--TTT-S--
-GGG-SS--TTS-TTT-S--
-GGG-SS--SSS-TTT-S--
-GGG-SS--SSS-TTT-S--
--TT-SS--SS--TTT-S--
--TT-SS--TT--TTT-S--
--TT-SS--SS--TTT-S--
--TT--S--TT--TTT-S--
--TT-SS--SS--GGG-S--
--SS-SS--SS--GGG-S--
--TT--S--SS--TTT----
--TT--S--SS--GGG-S--
--TT-SS--TT--TTT-S--
--TT-SS--TT--GGG----
--TT-SS--SS--GGG-S--
--SS--S--SS--TTT-S--
--TT-SSS-TTS-GGG----
--TT-SS--SS--GGG----
--TT--S--SS--TTT----
--TT-SS--TTS-TTT-S--
--TT-SS--TTS-TTS-S--
--TTSSS--TTS-TTT-S--
--TT-SS--SSS-TTT----
--TT-SS--TTS-TTT----
--TTSSS--TTS-TTT----
--TTSSS--TTS-TTT----
--TT-SS--TTS-TTT----
--TTSSS--TTS-TTT-S--
--TT-SS--TTS-TTS----
--TTSSS--SSS-GGG-S--
--TTSSS--TTS-TTT-S--
--TTSSS--TTS-GGG-S--
--TTSSS--TTS-TTS----
--TT-SS--TTS-TTS----
--TT-SS--SSS-TTT-S--
--SSSSS--SSS-GGG----
--TTSSS--SSS-GGG-S--
--TTSSS--SSS-TTT-S--
--TTSSS--SSS-GGG-S--
--TTSSS--SSS-GGG-S--
--TTSSS--SSS-TTS-S--
--TTSSS--SSS-GGG-S--
--TTSSS--SSS-TTS----
--TTSSS--SSS-TTT-S--
--TTSSS--SSS-TTT-S--
--GGGSS--SSS-TTT-S--
--TT-SS--SSS-TTT-S--
--TTSSS--SSS-TTT-S--
--TTSSS--SSS-TTT----
--TTSSS--SSS-TTT----
--TTSSS--SSSSGGG----
--TT-SS--SSS-TTS-S--
--TTSSS--SSS-GGG-S--
--GGGSS--SSS-GGG-S--
--TTSSS--SSS-GGG-S--
--TT-SS--SSS-TTS-S--
--TTSSS--SSS-GGG----
--GGGSS--SSS-TTT----
--TTSSS--SSS-TTT-S--
--TTSSS--TTS-TTT----
--TTSSS--TTS-TTT-S--
--TTSSS--SSS-TTS-S--
---TT-S--TT--GGG-S--
--TTS-S--SSS-TTS-S--
--TTSSS--TT--TTT-S--
--TTSSS--SS--TTS-S--
--TTSSS--SS--GGG-S--
--TTSSS--SSS-GGG-S--
--TTSS---SS--TTT-S--
--TTSS---TT--TTS-S--
--TTTS---TT--TTT-S--
--TTTSS--TTS-TTT-S--
--TTSSS--TT--TTT-S--
--TTSSS--TT--GGG-S--
--TTSS---TT--GGG-S--
--GGGSS--SSS-TTT-S--
--TTSSS--TT--TTS-S--
--TTTSS--TTS-TTT-S--
--TTSS---SS--TTT-S--
--TTSSS--TTS-TTT----
--TTTS---SS--TTS----
--TTSS---TT--TTT----
--TTTSS--SS--TTS-S--
--TTTS---SS--TTT----
--TTTSS--TT--TTT-S--
--TTSSS--SS--TTT-S--
--TTSSS--TT--TTT-S--
--TTSSS--TT--TTS-S--
--TTSSS--TT--TTT-S--
--TTSSS--SS--TTT----
--TTSSS--SS--GGG----
--TTS-S--TT--TTS----
--TTS-S--SSS-TTT----
--TTS-S--TT--GGG-S--
--GGG-S--TT--GGG----
--TTT-S--TT--GGG----
--TTSSS--TT--TTS----
--TTS-S--TTS-GGG-S--
--TTT-S--TT--GGG-S--
--TTT-S--TT--TTS-S--
--TTSSS--SS--GGG-S--
--GGG-S--TT--GGG-S--
--TTSSS--SS--GGG-S--
--TTS-S--TT--GGG-S--
--TTSSS--TT--TTS-S--
--TTSSS--TT--GGG-S--
--GGGSS--TT--TTT----
--TTS-S--TT--GGG-S--
--TTS-S--TT--GGG----
--TTT-S--SS--TTT----
--TTS-S--TT--GGG-S--
--GGGSS--TTS-GGG-S--
--TTS-S--SS--TTT-S--
--TTS-S--TT--TTT-S--
--TTTSS--TT--GGG-S--
--TTT-S--TTS-GGG-S--
--TTSSS--TTS-TTT----
--TTSSS--SS--GGG-S--
--TTS-S--TT--TTT-S--
--TTSSS--TT--TTS-S--
--TTSSS-STT--GGG-S--
--TTSSS--TT--TTS-S--
--TTSSS--TT--TTT-S--
--TTSSS-STTS-GGG-S--
--TTSSS--TT--TTT-S--
--TTS-S--TT--TTT----
--TTSSS--TT--TTS-S--
-GGGG-S--TT--GGG----
-GGGS-S--TT--GGG----
-GGGG-S--TT--GGG-S--
-GGGG-S--TT--TTT-S--
-GGGG-S--TT--GGG-S--
-GGGS-S--TT--TTT-S--
-GGGG-S--TT--GGG-S--
-GGGG-S--TT--TTT----
-GGGG-S--TTS-GGG-S--
-GGGSSS--TT--GGG-S--
-GGGGSS--TT--GGG-S--
-GGGG-S-SSS--GGG-S--
-GGGG-S--SS--GGG----
-GGGG-S--TT--TTS-S--
-GGGG-S--SS--GGG-S--
-GGGS-S--TTS-GGG-S--
-GGGS----TT--GGG-S--
-GGGS-S--TT--GGG-S--
-GGGG-S--TT--GGG-S--
-GGGG-S--TT--GGG-S--
-GGGSSS--TT--TTS-S--
-GGGS-S--TTS-GGG-S--
-GGGGSS-STT--TTT-S--
-GGGS-S--TTS-GGG-S--
-GGGS-S--TT--GGG-S--
-GGGG-S--TTS-GGG-S--
-GGGG-S--TT--TTT-S--
-GGGS-S--TT--GGG-S--
-GGGS-S--TT--GGG-S--
--TTS-S--TT--GGG-S--
-GGGS-S--SS--GGG----
--TTS-S--TT--GGG-S--
-GGGG-S--TT--GGG-S--
-GGGG-S--SS--TTT----
-GGGS-S--TTS-TTT-S--
-GGGT-S--SS--TTT-S--
-GGGS-S--SSS-TTT-S--
--GGG-S--TT--TTS-S--
--TTS-S--TTS-TTS-S--
--TTS-S--TTS-TTS-S--
--GGG-S--TT--TTT-S--
--GGG-S--TTS-TTT-S--
--TTS-S--TT--TTT-S--
--GGG-S--TTS-TTT-S--
--GGG-S--SS--GGG-S--
-GGGS-S--TT--TTT-S--
--GGG-S--TTS-GGG----
--GGG-S--TT--TTT----
--TTSSS--TT--TTS----
--TTS-S--SS--GGG-S--
--GGG-S--SS--GGG-S--
--TTSSS--TT--GGG-S--
--TTS-S--TT--GGG----
--GGGSS--SSS-GGG-S--
--TTS-S--TT--TTS-S--
--TTSSS--TTS-TTS-S--
--TTSSS--SS--TTS-S--
--TTS-S--TT--TTT-S--
--GGGS---SS--GGG-S--
--TTSSS--TT--TTS-S--
--TTS-S--TT--GGG-S--
--TTS-S--TT--GGG-S--
--TTS-S--TT--TTT-S--
--GGG-S--TT--GGG----
--GGG-S--SS--TTT----
--GGG-S--SS--TTT----
--TTS-S--SS--TTS-S--
--TTS----SS--TTT----
--GGG-S--TT--GGG----
--GGG-S--TT--GGG-S--
--TTS-S--TT--GGG-S--
--TTT-S--TT--GGG----
--TTS-S--SS--TTS----
--TTS-S--TT--TTT-S--
--TTS-S--TT--GGG----
--GGGSS--SS--TTT----
--TTSSS--TT--TTS----
-GGGSSS--TT--TTT-S--
--TTS-S--TT--GGG-S--
--TTS-S--TT--TTT-S--
--TTSSS--SS--TTT-S--
--TTSSS--TT--GGG----
--TTS-S--TT--TTS-S--
--TTSSS--TT--GGG----
--TTS-S--TT--GGG-S--
--GGG-S--TT--GGG-S--
--TTSSS--SS--GGG----
--GGG-S--SS--GGG-S--
--TTS-S--TT--TTS----
--TTS-S--SS--TTT-S--
-GGGS----TT--TTT-S--
-GGGG-S--TT--GGG-S--
-GGGG-S--TTS-GGG-S--
-GGGG-S--SSS-GGG-S--
-GGGS-S--SSS-TTT-S--
-GGGG-S--SS--TTS-S--
-GGGS-S--SSS-TTT----
-GGGS-S--SS--TTT----
-GGGG-S--TTS-TTT-S--
-GGGS-S--TTS-TTS----
--GGG-S--TTS-TTS----
--GGG-S--TTS-GGG-S--
--TTS-S--TT--GGG-S--
--GGG-S--TTS-GGG-S--
--TTS-S--TTS-GGG-S--
--TTS-S--TTS-GGG-S--
--TTS-S--TT--TTS-S--
-GGGG-S--TTS-TTT----
--TTS-S--TT--GGG-S--
--SSS-S--TTS-TTT-S--
--TTS-S--SS--TTT-S--
--TTS-S--SS--TTT-S--
--TTS-S--SS--GGG-S--
--GGG-S--SS--GGG-S--
--GGG-S--TT--TTT----
--TTS-S--SSS-TTT-S--
-GGGG-S--SS--GGG-S--
-GGGG-S--SS--TTT-S--
-GGGG-S--SS--TTT-S--
-GGGT-S--TTS-TTT-S--
-GGGT-S--TTS-TTT-S--
-GGGT-S--SSS-TTT-S--
-GGGS-S--SS--TTT-S--
-GGGT-S--TT--TTT-S--
-GGGT-S--TTS-TTT-S--
-GGGS-S--TTS-TTT-S--
-GGGT-S--TTS-SSS-S--
-GGGS-S--TTS-TTT-S--
-HHHH-S--SSS-SSS-S--
-GGGT----SSS-SSS----
-GGGS-S--TTS-SSS-S--
-GGGG-S--TTS-SSS-S--
-GGGT-S--SS--SSS-S--
-GGGG----SSS-SSS----
--GGG----SS--SSS-S--
-GGGT-S--SSS-TTT-S--
-GGGT-S--TTS-SSS-S--
-HHHH-S--SSS-SSS-S--
-GGGT----TTS-TTS-S--
-HHHH----TTS-SSS-S--
-GGGT-S--SSS-TTT-S--
-HHHH-S--TTS-SSS-S--
-HHHH-S-SSSS-SSS-S--
-HHHH-S--TTS-SSS----
-GGGG-S--TTS-SSS-S--
-GGGT-S--TTS-SSS----
-GGGS-S--SSS-SSS----
-GGGT----TTS-SSS----
-HHHH-S--TTS-SS--S--
-GGGT-S--TT--TTS----
-HHHH-S--TT--TT-----
-HHHH-S--SS--TTT----
-HHHH----SS--SS-----
-HHHH----TT--TTS----
-GGGT----TT--SSS----
-GGGG-S--TTS-SS-----
-GGGTS---TTS-TTS----
-GGGTSS--TTS-SSS----
-GGGTS---TT--SSS----
-HHHHS---TTS-TTT----
-GGGTS---SSS-SSS-S--
-GGGS----TTS-SSS-S--
-GGGS----SSS-SS--S--
-GGGS----TT--SSS----
-GGGG----TTS-SSS----
-GGGT----TTS-SSS----
-GGGG----TT--SSS----
-GGGG----SSS-SSS----
--TTS----TTS-SS-----
-GGGG----TT--TTS----
-GGGG----TTS-TTS-S--
-GGGT----SS--SSS-S--
-GGGT----SS--TTS-S--
-GGGT----SSS-SSS-S--
-GGGG----SS--SSS-S--
-GGGG----SS--SSS-S--
-GGGT----SSS-SSS-S--
-GGGS----SSS-SSS-S--
-GGGS----SS--SSS-S--
-GGGG----SSS-SSS-S--
-GGGG----SS--SSS-S--
-GGGS----SS--SSS-S--
-GGGT----SS--SSS-S--
-GGGG----SS--TTS-S--
-GGGG----SS--SSS-S--
-GGGG----TTS-SSS-S--
-GGGS----SS--TTS-S--
-GGGG----SS--SSS-S--
--GGG----SSS-TTT-S--
-GGGG----TTS-TTS-S--
-GGGG----SS--TTS-S--
-GGGS----TTS-SSS-S--
-GGGG----SS--TTT-S--
-GGGG----TTS-SSS-S--
-GGGG----TT--TTS-S--
-GGGG----TT--TTT----
-GGGG----TT--SSS----
-GGGG----SSS-TTT-S--
-GGGG----SSS-TTS-S--
-GGGT----SSS-TTS-S--
-GGGG----SSS-SSS-S--
-GGGT----SSS-SSS-S--
-GGGT----SSS-SSS-S--
-GGGT----SSS-SSS-S--
-GGGT----SSS-TTT-S--
-GGGT----TTS-SSS-S--
-HHHH----TT--TTS-S--
-GGGT----TT--TTS-S--
-GGGT----TTS-TTS-S--
-GGGT----SSS-SSS-S--
-HHHH----TTS-SSS-S--
-HHHH----TTS-TTS-S--
-GGGT----TTS-TTT----
-GGGT----TT--TTS----
-GGGT----TTS-TTT----
-GGGS----SS--GGG----
--TTT----TT--TTT-S--
--GGG----TT--GGG----
--TTT----TTS-TTS-S--
--GGG----TTS-TTS----
--TTT----SSS-TTT-S--
--GGG----TT--TTT-S--
--TTT----SS--TTS-S--
--TTT----SS--TTT-S--
--GGG----TTS-TTS-S--
--GGG----TTS-TTT-S--
--TTT----SS--TTT-S--
--TTT----TTS-TTT-S--
--GGG----SS--TTT-S--
--GGG----TT--TTS-S--
-GGGG----TTS-TTT-S--
--TTT----TTS-TTT-S--
-GGGT----TTS-TTT-S--
--GGG----TT--TTS-S--
--TTT----SSS-TTS-S--
--TTT----TT--TTT-S--
--GGG----SS--GGG-S--
--TTT----TTS-TTS-S--
--GGG----SS--TTS-S--
--TTT----SS--TTT-S--
--TTT----SS--TTT-S--
--GGG----TT--TTT-S--
--TTT----SS--TTT-S--
--TTT----SSS-GGG-S--
--GGG----TTS-TTS-S--
--TTTS---SSS-TTS-S--
--TTT----TTS-TTS-S--
--TTT----TTS-TTT-S--
--TTT----TTS-TTS-S--
--TTTS---SSS-TTT-S--
--TTT----SSS-TTT-S--
--TTS----SS--TTS-S--
--TTS----SS--GGG-S--
--STT----SS--GGG-S--
--GGG----SS--TTS-S--
-GGGT----SSS-TTS-S--
-GGGT----TTS-TTS-S--
--TTT----TT--TTS-S--
-GGGT----SSS-TTS-S--
-GGGT----TTS-TTT-S--
-GGGT----TTS-GGG-S--
-GGGT----TTS-TTT-S--
--TTTS---TTS-TTT-S--
--TTTS---SSS-TTS-S--
--TTTS---TTS-TTS-S--
--TTT----TTS-TTT-S--
--TTTS---TTS-TTS-S--
--TTT----TTS-TTT-S--
--TTT----TTS-TTS-S--
-GGGT----TTS-TTS-S--
--TTT----TTS-TTT-S--
--TTTS---SSS-TTS-S--
-GGGT----TTS-TTS-S--
-GGGT----TTS-TTS-S--
-GGGTS---TT--TTT-S--
-HHHH----SS--TTS-S--
-GGGT----TT--TTT-S--
-GGGT----TTS-TTT-S--
-GGGT----TTS-TTS-S--
-HHHH----TTS-SSS-S--
-GGGT----TT--GGG-S--
-HHHHS---SSS-TTT-S--
-GGGT----TTS-TTT-S--
-HHHH----TTS-TTS-S--
-HHHH----SSS-TTS-S--
-GGGT----SS--GGG-S--
-HHHH----SSS-TTS-S--
-HHHH----SS--TTT-S--
-HHHH----TTS-GGG-S--
--GGG----TT--GGG-S--
-TTTT----TT--GGG-S--
-GGGT----TTS-TTT-S--
-GGGT----TTS-TTS-S--
--GGG----TTS-TTS-S--
--GGG----TT--GGG-S--
--GGG----TTS-TTS-S--
--TTT----TT--TTT-S--
--TTT----SSS-TTT-S--
--TTT----TTS-TTS-S--
--TTT----TT--TTS-S--
--TTT----TTS-TTT-S--
--TTT----TTS-TTT----
--TTT----TTS-TTS-S--
--GGG----TTS-TTT-S--
--TTT----SSS-TTT-S--
--TTT----TT--TTT-S--
--GGG----TT--GGG-S--
--TTT----TT--TTT----
--TTT----TTS-TTT-S--
--GGG----TT--TTT-S--
--TTS----SS--GGG-S--
--GGG----TTS-TTS-S--
--TTT----TTS-TTS-S--
--TTT----TT--TTT-S--
--TTT----TT--TTT-S--
--TTT----SS--TTT-S--
--TTT----TTS-TTS-S--
--GGG----SS--GGG-S--
--TTT----TTS-TTS----
--TTT----TTS-TTT-S--
--TTT----SS--TTT----
--TTT----TTS-TTT-S--
--TTT----SSS-TTS-S--
--TTT----TT--TTT-S--
--TTT----TTS-TTS-S--
--TTT----SS--TTS-S--
--TTT----TTS-TTS-S--
--TTT----TTS-TTS-S--
--TTT----TT--TTS-S--
--TTT----SSS-TTS----
--TTT----TTS-TTS----
--TTT----TT--TTS-S--
--TTT----TT--TTT----
--TTT----TT--TTS----
--TTT----TTS-TTS-S--
--TTT----TT--TTS-S--
--TTT----TTS-TTT----
--GGG----TTS-GGG----
--GGG----TT--GGG----
--GGG----TT--TTS----
--TTS----SS--GGG----
--GGG----TT--GGG-S--
--TTS----TT--TTS----
--TTT----TT--GGG----
--GGG----SS--GGG----
--GGG----TT--GGG----
--GGG----TTS-GGG----
--TTS----TT--GGG----
--TTS----SS--TTS----
--GGG----TT--TTS----
--GGG----TT--TTS----
--TTS----TT--GGG-S--
--GGG----TT--GGG----
--TTS----TTS-TTS----
--TTT----TT--TTS-S--
--TTT----SS--TTS-S--
--GGG----TTS-TTS-S--
--GGG----TT--TTS-S--
--TTT----TT--TTT----
--GGG----TT--TTS-S--
--GGG----TT--TTT----
--GGG---SSS--TTT----
--GGG----SS--TTT-S--
--GGG----TT--TTT----
--GGG----TTS-TTT----
--GGG----TT--TTT-S--
--GGG----TT--TTT-S--
--GGG----TTS-TTT-S--
--GGG----SS--TTT----
-GGGG----TT--TTS-S--
-TTTT----TT--TTT-S--
-GGGG----TT--TTT----
-GGGG----TTS-TTT----
-GGGG----SS--TTS-S--
-GGGG----TT--TTT-S--
-GGGG----TT--TTS-S--
-GGGS----SS--TTS-S--
-GGGS----TT--TTS-S--
-GGGG----TTS-TTS-S--
-GGGG----TT--GGG-S--
-GGGG----TT--TTT----
-GGGG----SS--TTT----
-GGGG----TT--TTS-S--
-GGGT----TT--TTS-S--
-GGGG----TT--GGG----
-GGGG----TT--TTT-S--
-GGGG----TT--TTS-S--
-GGGG----TT--TTS-S--
-GGGG----TTS-TTS-S--
-GGGG----TT--TTT-S--
-GGGSS---TT--TTS-S--
-GGGS----TTS-TTS-S--
-GGGS----TT--TTT-S--
-GGGS----TT--TTS-S--
-GGGT----TTS-TTS-S--
-GGGS----TT--TTT-S--
-GGGG----TTS-TTS-S--
-GGGG----TT--TTS-S--
-GGGT----TT--TTT----
-GGGT----TT--TTS-S--
-GGGS----TT--GGG-S--
-GGGG----SS--TTT-S--
-GGGT----TT--GGG-S--
-GGGS----TT--TTT----
-GGGT----TTS-GGG-S--
-GGGT----TT--TTS-S--
-GGGT----SS--TTS-S--
-GGGT----TT--GGG-S--
-GGGT----TT--TTS-S--
-GGGS----SS--TTT----
-GGGS----TTS-TTS----
-GGGT----TT--TTT----
-GGGT----TT--GGG-S--
-GGGT----TT--TTS----
-GGGT----TT--GGG----
-GGGT----TT--GGG----
-GGGT----TT--TTT----
-GGGS----TT--TTT----
-GGGT----TT--TTT----
-GGGT----TT--TTS----
-GGGT----TT--TTS----
--TTT----TT--TTS----
--TTT----SS--TTS----
--TTT----TT--TTT----
--TTT----TT--TTS----
--TTTS---TT--TTS----
--TTT----TT--TTT----
--TTTS---TT--TTS----
--TTTS---TT--TTT----
--TTTS---TT--TTT----
--TTT----TT--TTS----
--TTT----TT--TTS-S--
--TTTS---TTS-TTT----
--TTT----SS--GGG----
--TTT----TT--GGG----
--TTTS---SS--GGG-S--
--TTT----SS--TTS----
--TTTS---SS--GGG----
--TTTS---SS--GGG----
--TTT----SS--TTS----
--TTT----SS--GGG----
--TTTS---SS--GGG----
--TTT----SS--GGG----
--GGG----SS--TTS----
--TTT----SS--GGG----
--TTT----SS--TTT----
--TTT----TT--TTS----
--TTT----SS--TTS----
--TTT----SS--TTS-S--
--TTT----TT--GGG----
--TTTS---TT--GGG-S--
--TTTS---TT--TTS-S--
--TTT----TT--GGG-S--
--TTT----TT--TTS-S--
--TTT----TT--GGG-S--
--TTT----TT--GGG-S--
--TTTS---TT--TTS-S--
--TTT----TT--TTS-S--
--TTT----TT--TTS-S--
--TTT----TT--TTS-S--
--TTT----SS--GGG-S--
--TTTS---TT--TTT----
--TTT----SS--TTS----
--TTT----SS--TTS----
--TTT----SS--TTS----
--TTT----TT--GGG----
--TTT----TTS-TTS-S--
--TTT----SS--GGG-S--
--TTT----SS--TTS-S--
--TTTS---SS--TTS-S--
--TTTS---SS--TTS-S--
--TTTS---TT--TTS-S--
--TTT----SS--GGG-S--
--TTT----TT--TTS-S--
--TTTS---SS--TTS-S--
--TTT----SS--TTS-S--
--TTTS---TTS-TTS-S--
--TTT----TT--TTS-S--
--TTTS---TT--TTS-S--
--TTT----SS--TTS-S--
--TTT----SS--TTS-S--
--TTT----TT--GGG-S--
--TTTS---TT--TTS-S--
--TTTS---SSS-TTS-S--
--TTT----TT--TTT-S--
--TTTS---SS--TTS-S--
--TTTS---TT--TTS-S--
--TTT----TT--GGG-S--
--TTT----TT--GGG-S--
--TTT----SS--GGG-S--
--TTT----SS--GGG-S--
--TTT----SS--GGG-S--
--TTT----SSS-TTS-S--
--SSS----SS--GGG-S--
--TTTS---TT--TTS-S--
--TTT----TT--TTT-S--
--TTT----TT--TTS-S--
--TTT----TT--TTS-S--
--TTTS---TT--GGG-S--
--TTT----SS--TTS-S--
--TTTS---TT--TTS-S--
--TTTS---TT--GGG-S--
--TTT----TT--TTS-S--
--TTT----TT--TTS-S--
--TTT----TT--TTS-S--
--TTT----TT--TTT-S--
--TTT----TTS-TTS-S--
--TTT----TT--TTT-S--
--TTT----SSS-TTS-S--
--TTTS---TT--GGG-S--
--TTTS---TT--GGG----
--TTT----TT--GGG-S--
--TTT----SS--TTT-S--
--TTT----TT--GGG----
--TTT----SS--TTS-S--
--TTT----SS--TTS-S--
--TTT----SS--GGG-S--
--TTTS---TT--TTS----
--TTTS---TT--TTS-S--
--TTT----TT--GGG-S--
--TTTS---TT--TTS-S--
--TTT----TT--TTS-S--
--TTT----TT--TTS----
--TTT----TT--TTS----
--TTT----TTS-TTT-S--
--TTTS---TTS-GGG-S--
--TTTS---TT--TTT-S--
--TTT----TT--TTT-S--
--TTTS---TT--TTS-S--
--TTTS---TT--TTS-S--
--TTT----TTS-TTS-S--
--TTT----TTS-TTS----
--TTTSS--TTS-TTT----
--TTTS---TT--TTS-S--
--TTTS---TT--TTS-S--
--TTSS---TT--TTS-S--
--TTSS---SS--TTS-S--
--TTT----TT--TTS-S--
--TTTS---TT--TTT----
--TTTS---TT--TTT----
--TTT----TT--GGG-S--
--TTTS---TT--GGG-S--
--TTTS---SS--GGG----
--TTTS---SSS-TTT-S--
--TTTS---SS--GGG-S--
--TTTS---SSS-TTT-S--
--TTTS---SS--GGG-S--
--TTT----SSS-TTT-S--
--TTTS---TTS-TTS----
--TTTS---SS--TTS-S--
--TTTS---SSS-GGG-S--
-GGGTS---TTS-GGG-S--
--TTT----TTS-GGG-S--
--TTT----TTS-TTS-S--
--TTTS---TT--TTS----
--TTT----SSS-TTS-S--
--TTTS---TTS-TTS-S--
--TTTS---SSS-GGG-S--
--TTT----TT--TTS----
--TTTS---TTS-TTS-S--
--TTTS---TTS-TTS----
--TTTS---TTS-GGG----
--TTTS---SSS-TTS-S--
--TTT----SSS-GGG-S--
--TTS----TT--GGG-S--
--TTT----TT--TTS-S--
--TTTS---TTS-TTS-S--
--TTTS---TT--TTS----
--TTTS---SSS-TTS-S--
--TTTS---SS--GGG----
--TTTS---TTS-TTS----
--TTTS---TTS-GGG----
--TTTS---TTS-TTS-S--
--TTT----SSS-GGG-S--
--TTTS---TTS-TTT----
--TTTS---TTS-TTT----
--TTTS---SSS-GGG-S--
--TTTS---TTS-GGG----
--TTT----SSS-GGG-S--
--TTTS---SSS-GGG----
--TTTS---SS--TTS----
--TTT----TTS-TTS----
--TTTS---TTS-TTS-S--
--TTT----TTS-GGG----
--TTTS---TTS-TTS----
--TTT----SS--GGG-S--
--TTT----SSS-TTS----
--TTT----SSS-GGG----
--TTT----SSS-TTS-S--
--TTTS---TTS-GGG-S--
--TTTS---TTS-GGG-S--
--TTTS---TT--GGG----
--TTT----TTS-GGG-S--
--TTTS---TTS-TTS-S--
--TTTS---SSS-TTS-S--
--TTT----TTS-TTS-S--
--TTT----TTS-GGG----
--TTTS---TT--GGG-S--
--TTT----TTS-TTS-S--
--TTT----SSS-GGG----
--TTT----TTS-GGG-S--
--TTTS---TTS-TTS-S--
--TTTS---TTS-GGG----
--TTTS---TTS-TTS----
--TTT----SSS-TTS----
--TTS----TTS-GGG----
--TTTS---TTS-GGG----
--TTT----TTS-GGG-S--
--TTT----SSS-GGG----
--TTTS---TT--TTS-S--
--TTTS---TTS-GGG-S--
--TTTS---TT--TTS----
--TTTS---SS--GGG----
--TTTS---TTS-GGG-S--
--TTTS---TTS-GGG-S--
--TTTS---TTS-TTT-S--
--TTT----TTS-TTT-S--
--TTTS---TTS-GGG----
--TTTS---TTS-TTT-S--
--TTTS---TTS-GGG-S--
--TTT----TTS-TTT-S--
--TTT----SSS-GGG-S--
--TTT----TTS-GGG----
--TTT----TTS-TTS-S--
--TTT----TTS-GGG----
--TTTS---TTS-GGG-S--
--TTTS---SS--GGG-S--
--TTTS---SSS-GGG----
--TTTS---TT--GGG----
--TTTS---TTS-TTS-S--
--TTT----TTS-TTS----
--TTTS---TTS-TTT----
--TTT----TTS-GGG-S--
--TTTS---SSS-TTS-S--
--TTTS---TTS-TTS----
--TTT----TTS-GGG-S--
--TTT----SSS-GGG-S--
--TTT----TTS-TTT-S--
-GGGT----SSS-TTT----
--TTT----SS--TTT----
--TTTS---TTS-TTT----
--TTTS---SSS-TTT----
-TTTT----TTS-GGG-S--
--TTT----TT--TTS----
-GGGT----SSS-TTT----
--TTT----SSS-TTT-S--
-TTTTS---SSS-TTT----
--TTT----TTS-GGG----
--TTT----TTS-TTS-S--
--TTTS---TTS-GGG-S--
--TTTS---TTS-TTT----
--TTTS---SSS-TTT----
--TTTS---SSS-TTS----
--TTT----TTS-TTT-S--
--TTT----TTS-TTT----
--TTT----SSS-GGG-S--
-GGGT----SSS-GGG-S--
--TTTS---SSS-TTT----
--TTTS---SSS-TTT-S--
--TTT----TTS-TTT----
--TTT----SSS-TTT----
--TTT----SSS-TTT----
--TTT----TTS-TTT----
--TTT----TTS-TTT----
--TTT----TTS-TTT-S--
--TTT----TTS-TTT----
--TTT----TTS-TTT----
--TTT----SSS-TTT----
--TTT----TTS-TTT----
--TTT----SSS-TTT----
--TTS----TTS-TTT----
-GGGT----TTS-TTT----
-GGGS----SSS-TTT----
-GGGT----TTS-TTT----
--TTT----SSS-TTT----
--GGG----TTS-TTT----
--TTT----SSS-TTT----
--GGG----TTS-TTT----
--TTT----SSS-TTT----
--TTT----SS--TTT-S--
--TTT----TTS-TTT-S--
--TTT----TTS-TTT-S--
--TTT----TTS-TTT-S--
--GGG----TTS-TTT-S--
--GGG----TTS-TTT----
--TTT----TTS-TTT-S--
--TTT----TTS-TTT-S--
--TTS----SSS-TTT-S--
--TTT----TTS-TTT-S--
--TTT----TTS-TTS-S--
--TTT----SSS-TTT-S--
--TTT----SSS-TTT-S--
--TTT----TTS-TTT-S--
--TTT----SSS-TTT-S--
--TTT----SSS-TTT-S--
--TTT----TTS-TTT-S--
--TTT----TTS-TTT-S--
--TTT----TTS-TTT-S--
--TTT----TTS-TTT-S--
--TTT----TTS-TTT-S--
--GGG----SSS-TTT-S--
--TTT----SSS-TTT----
--GGG----TTS-TTT-S--
--TTT----SSS-TTS-S--
--TTT----SSS-TTT-S--
--TTT----SSS-TTT-S--
--TTT----TTS-TTT-S--
--TTS----TTS-TTT-S--
--TTT----SSS-TTT-S--
--GGG----SSS-TTT-S--
--TTT----SSS-TTT----
--TTT----SSS-TTT----
--TTT----SSS-TTT----
--TTT----TTS-TTT----
--TTT----TTS-TTT-S--
--TTT----SSS-TTT-S--
--TTT---STTS-TTT-S--
--TTTS---TTS-TTT-S--
--TTTS---SS--TTT-S--
--TTTS---TTS-TTT----
--TTT----TTS-TTT----
--TTT----SSS-TTT-S--
--TTTS---TTS-TTT-S--
--TTTS---SSS-TTT----
--TTTS---TTS-TTS-S--
--TTT----TTS-TTT-S--
--TTT----SSS-TTT----
--TTTS--SSSS-TTT-S--
--TTT----TTS-TTT----
--TTT----TTS-TTT----
--TTT----TTS-TTT----
--TTTS---TTS-GGG-S--
--TTT----TTS-GGG----
--TTTS---TTS-TTS----
--GGG----SSS-TTT----
--TTS----SSS-TTT----
--TTT----TTS-GGG----
--TTT----TTS-TTT----
--TTT----SS--TTS----
--TTT----SSS-TTS----
--TTT----TTS-TTT----
--GGG----TT--TTT----
--TTTS---TTS-TTT----
--TTT----TTS-TTT----
--TTT----SSS-GGG----
--TTT----TTS-TTT----
--TTTS---TT--TTT----
--TTTS---TTS-TTT----
--TTS----TT--TTS----
--GGG----TT--TTT----
--GGG----SSS-TTT----
--TTS----TTS-TTT----
--TTTS---SSS-TTS----
--GGG----TTS-GGG----
--GGG----SS--GGG-S--
--TTS----TT--TTTSS--
--TTT----TT--TTT-S--
--TTT----SSS-GGG----
--TTTS---TTS-TTT-S--
--GGG----SSS-TTT-S--
--SSS----TTS-TTTSS--
--TTTS---TTS-TTT----
--TTTS---TTS-GGG----
--TTT----TTS-GGG----
--GGG----SSS-TTT-S--
--TTTS---SSS-TTS-S--
--TTTS---SSS-TTT-S--
--TTT----TTS-TTS----
--TTT----SSS-TTT----
--TTT----SSS-SSS-S--
--TTTS---TTS-TTT-S--
--TTT----TTS-TTS-S--
--TTTS---TTS-GGG----
--TTT----TTS-TTT-S--
--TTT----TTS-TTT----
--TTT----SSS-TTT-S--
--TTT----SSS-TTT-S--
--TTT----SSS-TTS----
--TTT----SSS-TTT----
--TTT----SSS-TTT----
--TTTS---SSS-TTT----
--TTTS---TTS-TTT----
--TTTS---TTS-GGG----
--TTTS---SSS-TTT----
--TTTS---SSS-TTT----
--TTTS---SSS-TTT----
--TTTS---SSS-TTT-S--
--TTT----SSS-TTT-S--
--TTTS--SSSS-TTT-S--
--TTTS---SSS-TTT-S--
--TTTS---SSS-TTT----
--TTT----SSS-TTS-S--
--TTTS---SSS-TTT----
--TTTS---SSS-TTT----
--TTTS---SSS-TTT----
--TTT----SSS-TTT----
--TTTS---SSS-TTT----
-TTTTS---SSS-TTT----
-HHHHS---SSS-TTT----
-TTTTS---SSS-TTT----
-GGGTS---SSS-GGG----
-GGGT----SSS-TTT-S--
-GGGT----TTS-TTT----
-GGGT----SSS-TTT-S--
-GGGG----SSS-TTT----
-GGGT----TTS-TTT-S--
-GGGT----TTS-GGG-S--
-GGGTS---TTS-TTT-S--
-GGGT----SSS-TTT----
-GGGT----TTS-TTT----
-HHHH----SSS-TTT-S--
-GGGTS---TTS-GGG----
-GGGS----SSS-TTT----
-GGGT----TT--TTT----
-GGGG----TTS-GGG----
-GGGS----SSS-GGG----
-GGGT----TTS-TTT----
-GGGT----SSS-TTT----
-GGGT----TTS-TTT----
-GGGTS---TTS-TTT----
--TTTS---TTS-GGG----
-GGGT----SS--TTT----
-GGGT----TTS-TTT----
-GGGT----TTS-TTT----
-HHHH----TTS-TTT-S--
-GGGT----TTS-TTT-S--
--TTTS---TTS-TTT----
-GGGTS---SS--TTT----
-GGGTS---TTS-TTT----
-GGGT----TT--TTT-S--
-GGGT----TTS-GGG-S--
-GGGG----SSS-TTT-S--
-GGGS----SSS-TTT-S--
-GGGTS---TTS-TTT-S--
-HHHHS---SSS-TTT----
-HHHHS---SSS-GGG-S--
-GGGTS---TTS-TTT----
-GGGT----SSS-GGG-S--
-GGGT----TTS-TTS-S--
-GGGTS---SSS-TTT-S--
-GGGT----SSS-TTS-S--
-GGGT----SSS-TTT-S--
-GGGT----SSS-TTT----
-GGGT----TTS-GGG-S--
-GGGT----TTS-TTT----
-GGGT----SSS-TTT----
-GGGTS---SSS-TTS----
-GGGT----SSS-TTT-S--
-GGGT----TTS-TTT----
-GGGT----TTS-TTS----
-GGGT----SSS-GGG----
-GGGT----TTS-TTS-S--
-GGGT----TTS-GGG----
-HHHH----SSS-GGG----
-GGGT----TTS-TTT----
-GGGTS---SSS-TTT-S--
-GGGTS---SSS-TTT-S--
-GGGT----SSS-TTT-S--
-GGGT----SSS-TTT-S--
-GGGT----SSS-TTT----
-GGGT----SSS-TTT----
-GGGT----SSS-TTT----
-GGGT----SSS-TTS-S--
-HHHH----SSS-TTT----
-HHHH----SSS-TTT----
-GGGG----TT--TTT----
-GGGT----TTS-TTT----
-GGGT----TTS-TTS-S--
-GGGG----TTS-GGG----
-GGGT----TT--TTS----
-GGGG----TTS-TTT----
-GGGT----TT--TTT----
-GGGS----TTS-GGG----
-GGGS----TTS-TTT-S--
-GGGT----SSS-TTT----
-GGGT----TTS-TTT----
--TTT----SSS-TTT----
-GGGT----SS--TTS-S--
-GGGT----SSS-TTT----
-GGGT----TTS-TTT----
-GGGT----SSS-TTT-S--
-GGGT----SSS-TTT----
-GGGT----SSS-TTT----
-GGGS----TTS-TTT----
-GGGG----SSS-TTT-S--
-GGGS----TTS-TTT-S--
-GGGT----TTS-TTT----
-GGGG----TTS-TTT----
-GGGT----TTS-TTT----
-GGGT----SSS-TTT----
-GGGG----SSS-TTT----
-GGGG----SSS-TTT-S--
-HHHH----SSS-TTT----
-GGGT----TTS-TTT----
-GGGT----TT--TTT----
-GGGT----SSS-TTT-S--
-GGGT----TTS-TTT-S--
-GGGT----TTS-TTT----
-GGGT----SS--TTT----
-GGGT----SSS-TTT-S--
-GGGT----TTS-TTT----
-GGGT----TTS-TTT-S--
-GGGG----TTS-TTT----
-GGGT----SSS-TTT----
-GGGT----SSS-SSS----
-GGGT----SSS-TTS----
-GGGTS---TTS-TTT----
-GGGS----SSS-TTT----
-GGGG----TTS-TTT----
-GGGS----SSS-SSS-S--
-GGGG----SSS-TTT----
-GGGT----SSS-TTS----
-GGGS----TTS-TTS----
-GGGT----TTS-GGG----
-GGGT----SSS-TTT----
-GGGT----SS--TTT----
-GGGT----TTS-TTS----
-GGGT----TTS-TTT----
-GGGS----TTS-TTT----
-GGGT----TTS-TTT----
-GGGT----TTS-TTT----
-GGGT----SS--TTT----
-HHHH----SSS-TTT----
-HHHH----TTS-TTT-S--
-GGGT----TTS-TTT----
-GGGT----SSS-TTS-S--
-HHHH----SSS-TTS----
-HHHH----TTS-TTT-S--
-HHHH----SSS-TTT-S--
-HHHH----SS--TTT-S--
-HHHH----TT--TTT-S--
-HHHH----SSS-TTT-S--
-HHHH----TT--TTT----
-GGGT----SS--TTT----
-HHHH----TTS-TTT-S--
-HHHHS---SS--TTT-S--
-HHHHS---TT--TTT----
-GGGT----TTS-GGG-S--
-GGGT----TTS-TTT-S--
-GGGS----TTS-TTT-S--
-GGGT----TT--TTT-S--
-GGGT----TTS-TTT-S--
-GGGT----TTS-TTT-S--
-GGGT----TTS-TTS-S--
-GGGTS---SSS-TTS-S--
-GGGT----SSS-TTT-S--
-GGGS----TTS-TTT-S--
-GGGT----TTS-TTT-S--
-GGGT----SS--TTS-S--
-GGGT----SS--TTT-S--
-GGGT----SSS-TTT-S--
-GGGT----TTS-TTT-S--
-GGGTS---SSS-GGG-S--
-GGGT----TTS-TTT-S--
-GGGT----TTS-TTS-S--
-GGGT----TTS-TTT-S--
-GGGTS---TTS-TTS-S--
-GGGG----TT--GGG-S--
-GGGT----TT--TTT-S--
-GGGT----TTS-TTT-S--
-GGGT----TT--TTS-S--
-GGGT----TTS-TTT-S--
-GGGTS---TT--GGG-S--
-HHHH----SSS-TTT-S--
-GGGT----TTS-TTS-S--
-GGGT----TT--TTT-S--
-GGGS----TTS-TTT-S--
-GGGG----TTS-TTT-S--
-GGGT----TTS-TTT-S--
-GGGT----TTS-TTT-S--
-GGGS----TTS-TTT-S--
-HHHHS---TTS-TTT-S--
-GGGT----SSS-TTT-S--
-GGGTS---SSS-TTT----
-HHHH----TTS-TTT----
-HHHH----TTS-TTT----
-GGGTS---SS--GGG----
-GGGTS---TT--GGG-S--
-GGGSS---SSS-GGG-S--
-GGGTS---TTS-TTS----
-GGGT----TTS-TTT----
-GGGT----TTS-TTT----
-GGGT----SSS-TTT-S--
-GGGG----TTS-TTT----
-GGGG----TTS-TTT----
-GGGTS---TTS-TTS----
-GGGT----SSS-TTT----
-GGGT----TT--TTT----
-GGGTS---TTS-TTS-S--
-GGGTS---TTS-TTT----
-GGGTS---SSS-GGG-S--
-GGGT----TTS-TTT----
-GGGT----TTS-TTS-S--
-TTTT----SS--TTT----
-GGGT----SS--TTT----
-HHHHS---SS--TTT-S--
-HHHHS---TTS-GGG-S--
-HHHHS---TTS-TTT-S--
-GGGTS---TTS-TTT-S--
-GGGT----TT--TTT----
-GGGT----SSS-TTT----
-GGGT----TT--TTT----
-GGGT----TT--TTT-S--
-GGGT----TT--TTS-S--
-HHHHS---TTS-TTS-S--
-GGGTS---TT--TTT-S--
-GGGTS---SSS-TTT-S--
-GGGT----TTS-TTT----
-HHHH----SSS-TTT-S--
-GGGT----SSS-TTT----
-GGGT----TTS-GGG----
-GGGTS---TTS-TTT-S--
-GGGTS---TTS-TTT----
-GGGTS---SSS-TTT----
-HHHHS---TTS-TTT----
-HHHH----TTS-TTT----
-GGGT----TTS-TTS-S--
-HHHHS---TT--TTT-S--
-GGGT----SSS-TTT-S--
-GGGTS---TTS-TTS-S--
-HHHHS---SSS-TTT----
-HHHHS---TTS-TTS-S--
-HHHHS---TTS-GGG-S--
-HHHHS---TTS-TTT-S--
-GGGTS---TTS-GGG----
-HHHHSS--TTS-GGG----
-HHHHS---TT--TTS----
-GGGTS---TTS-GGG----
-HHHHS---TTS-GGG-S--
-HHHHS---SS--GGG----
-GGGTS---SS--GGG----
-GGGSS---TT--TTT----
-GGGTS---TTS-TTT----
-GGGTS---SS--GGG----
-HHHHS---TT--GGG----
-GGGTS---SSS-GGG----
-HHHHS---TT--GGG-S--
-HHHHS---TT--GGG-S--
-GGGTS---SSS-GGG-S--
--GGGS---TTS-TTS----
--TTTS---TTS-TTS----
-GGGTS---SSS-GGG----
-HHHHS---SS--GGG----
-HHHHS---TT--TTS----
-HHHHS---TTS-GGG----
-HHHHS---TT--TTT----
-HHHHS---TT--TTT----
-HHHHS---TTS-TTT----
-GGGTS---TTS-TTT----
-GGGT----TTS-TTT----
-HHHHS---TTS-TTT----
-HHHH----TTS-TTT----
-HHHH----TTS-TTT-S--
-HHHH----TTS-TTT-S--
-HHHH----TTS-TTT----
-GGGT----TTS-TTT----
-GGGTS---TTS-TTT----
-GGGTS---TTS-TTT----
-HHHHS---TTS-TTT----
-GGGT----TT--TTT-S--
-HHHHS---TTS-TTT----
-GGGTS---TTS-TTT----
-HHHHS---SS--TTT----
-GGGTS---TTS-TTS----
-GGGTS---TTS-TTT----
-GGGTS---TTS-TTT----
-GGGTS---TTS-TTT----
-GGGTS---TTS-TTT----
-GGGTS---SSS-TTT----
-HHHHS---TTS-TTT----
-HHHHSS--TTS-TTT----
-GGGTSS--TTS-TTT----
-GGGTS---TTS-TTT----
-GGGTS---SSS-TTT----
-HHHHS---TTS-TTT----
-GGGTS---TTS-TTT----
-GGGTS---TTS-TTT----
-GGGTS---TTS-TTT----
-GGGTS---TTS-TTT----
-HHHHS---TTS-TTT----
-GGGS----TT--TTT----
--GGG----TTS-TTT----
-HHHHS---TTS-TTT----
-GGGTS---TTS-TTT----
-HHHHS---TTS-TTS----
-GGGS----TTS-TTT----
-GGGTS---TTS-TTT----
-GGGT----SSS-GGG----
-GGGT----TTS-TTT----
-GGGTS---TTS-TTT----
-GGGTS---TTS-TTT----
--TTTS---TT--TTT----
-GGGTS---TTS-TTT----
-GGGTS---TTS-TTT----
-GGGTS---TT--TTT----
-HHHHS---TTS-TTT----
-GGGTS---SSS-TTT----
-GGGTS---TTS-GGG----
-GGGTS---SSS-TTT----
--TTT----SS--TTT----
-GGGTS---TTS-TTT----
-HHHH----TT--TTT----
-GGGTS---TTS-TTT----
-HHHHS---TTS-TTT----
-GGGTS---TTS-TTT----
-GGGTS---TTS-GGG----
-GGGTS---SS--TTT----
-HHHHSS--TTS-TTT----
-GGGTS---TTS-TTT----
-GGGTS---TTS-TTT----
-GGGTS---TTS-TTT----
-GGGTS---TT--TTT----
-HHHHS---TT--TTT----
-HHHHS---TTS-TTT----
-HHHH----TTS-TTT-S--
-HHHHS---TTS-TTT-S--
-HHHHS---TTS-TTT-S--
-GGGGSS--TTS-TTT-S--
-HHHHS---TTS-TTT----
-HHHHS---SSS-TTT----
-GGGTSS--TTS-TTT-S--
-GGGT----TT--TTT----
-GGGTS---TTS-TTT-S--
-GGGTS---TTS-TTT-S--
-GGGTS---TTS-TTT----
-GGGT----TT--TTT----
-HHHHS---TTS-TTT----
-HHHHS---TTS-TTT----
-HHHHS---TT--TTT----
-HHHHS---TT--TTT----
-HHHHS---TTS-GGG----
-HHHH----TT--TTT-S--
-GGGTS---SSS-TTT----
-HHHHS---TTS-TTT----
-HHHHS---TTS-TTT----
-HHHHS---TTS-TTT----
-HHHHS---TT--TTT-S--
-HHHHS---TT--TTT----
-GGGT----TT--TTT----
-GGGTS---TTS-TTT----
-HHHH----TTS-TTT----
-GGGT----TTS-TTT----
-HHHH----TTS-TTT----
-GGGT----SSS-TTS----
-GGGT----TTS-TTT----
-GGGG----TTS-TTT----
-GGGT----TT--TTS----
-GGGG----SSS-GGG----
-GGGT----SS--TTS----
-GGGT----TT--TTT----
-GGGT----TT--TTT----
-GGGG----TT--TTT----
-GGGS----TTS-TTT-S--
-GGGT----TTS-TTT-S--
-HHHH----SSS-TTT----
-HHHHS---TTS-TTT----
-GGGT----TTS-TTT-S--
-HHHH----TTS-TTT----
-GGGT----SSS-GGG----
-GGGT----TT--TTT----
-GGGTS---TTS-TTT----
-TTTT----TTS-TTT----
-GGGT----TTS-TTT----
-GGGG----SSS-GGG----
-GGGT----SSS-TTT----
-GGGT----SSS-TTT----
-GGGTS---TTS-TTT----
-GGGT----TTS-TTS----
-GGGG----TTS-TTS----
-GGGS----TT--TTT----
-GGGS----TT--TTS----
-GGGG----TT--TTT----
-GGGG----TT--TTT----
-GGGG----SSS-TTT----
-GGGG----TT--TTS----
-GGGT----SS--TTT-S--
-GGGT----TT--TTS----
-GGGG----SS--GGG----
-GGGT----SS--TTT----
-GGGT----TT--TTT----
-GGGS----TT--TTT----
-HHHH----SS--TTT----
-HHHH----TTS-TTT----
-HHHH----SSS-TTT----
-HHHHS---SSS-TTT----
-GGGT----SS--TTT----
-HHHH----TTS-TTT----
-GGGT----SS--GGG----
-HHHHS---SS--TTT----
-HHHH----SS--TTT----
-HHHH----TTS-SSS-S--
-HHHH----SS--TTT-S--
-HHHHS---SSS-TTT----
-HHHH----TTS-TTT----
-HHHHS---TT--TTT----
-HHHHS---SSS-TTT----
-TTTS----TTS-TTT----
-HHHHS---TT--TTT----
-HHHH----TTS-GGG----
-HHHH----SSS-TTT----
-HHHHS---SSS-TTT----
-HHHH----TTS-GGG----
-HHHHS---TTS-TTT----
-HHHH----TTS-GGG----
-HHHHS---SSS-GGG----
-HHHH----TTS-TTT----
-GGGT----TTS-TTT----
-GGGS----SS--TTT----
-HHHH----SS--TTT----
-HHHH----TT--TTT----
-HHHH----TTS-TTT----
-HHHH----TTS-TTT----
-HHHH----SSS-TTT----
-HHHH----SSS-TTT----
-GGGT----TT--TTT----
-HHHH----SSS-TTT----
-GGGT----TT--TTT----
-HHHH----TTS-TTT----
-HHHH----SS--TTT-S--
-TTTS----SSS-TTT-S--
-GGGT----SSS-TTT----
-HHHH----SSS-TTT----
-HHHH----TT--TTT----
-HHHH----TTS-TTS-S--
-HHHH----TT--TTT-S--
-HHHH----SSS-TTT----
-HHHH----TT--TTT----
-HHHHS---SSS-TTT----
-HHHH----TT--TTT----
-HHHH----SS--TTT----
-HHHH----TTS-TTT----
-HHHH----TTS-TTT----
-HHHH----TTS-TTT----
-HHHH----TTS-TTT----
-HHHH----SS--TTT----
-HHHH----SSS-GGG----
-HHHH----TT--TTT----
-HHHH----TT--TTT----
-HHHHS---TT--TTT----
-HHHH----TT--TTT----
-HHHH----SSS-TTT----
--GGG----SS--GGG----
-HHHH----TTS-TTT----
-HHHH----TTS-TTT----
-HHHH----SSS-TTT----
-HHHH----TTS-TTT----
-TTTS----TT--TTT----
-HHHH----TTS-TTT----
-HHHH----TTS-TTT----
-GGGT----TT--TTT----
-HHHH----SSS-TTT----
-GGGT----TTS-TTT----
-GGGT----TTS-TTT----
-GGGTS---SSS-TTT----
-HHHH----TTS-TTT----
-HHHH----TTS-TTT----
-HHHH----TT--TTT----
-GGGT----TTS-TTT----
-HHHH----SSS-TTT----
-HHHH----TTS-TTT----
-GGGT----SS--TTT----
-HHHH----TT--TTT----
-HHHHS---SSS-TTT----
-GGGTS---TTS-TTT----
--TTT----TTS-TTT----
-HHHH----TTS-TTT----
-GGGT----TTS-TTT----
-HHHH----TTS-TTT----
-HHHH----TTS-TTT----
-HHHH----SS--TTT----
-HHHH----TTS-TTT----
-HHHHS---TTS-TTT----
-HHHH----TTS-TTT----
-HHHH----TT--TTT----
-HHHH----SSS-TTT----
-HHHH----TT--TTT----
-HHHH----TTS-TTT----
-HHHHS---TT--TTT----
-HHHH----TTS-TTT----
-HHHH----TTS-TTT----
-HHHH----TT--TTT----
-HHHH----TTS-TTT----
-HHHH----TTS-TTT----
-HHHH----SSS-TTT----
-HHHH----TTS-TTT----
-HHHH----TT--TTT----
-HHHH----TTS-TTT----
-HHHH----TTS-TTT----
-HHHH----TT--TTT----
-HHHH----TTS-TTT----
-HHHH----TT--TTT----
-HHHH----TT--TTT----
-HHHH----TTS-TTT----
-HHHH----SSS-TTT----
-HHHH----TTS-TTT----
-HHHH----TT--TTT----
-HHHH----SSS-TTT----
-HHHHS---TTS-TTT----
-HHHH----TTS-TTT----
-HHHH----TTS-TTT----
-TTTS----SSS-TTT----
-HHHH----TTS-TTT----
-HHHH----TTS-TTT----
-HHHH----TTS-TTT----
-HHHHS---TTS-TTT----
-HHHHS---TTS-TTT----
-HHHH----TTS-TTT----
-HHHHS---TTS-TTT----
-HHHH----SS--TTS----
-HHHHS---SSS-TTT----
-HHHH----SSS-TTS----
-GGGT----TTS-TTT----
-HHHHS---TTS-TTT----
-GGGT----TTS-TTT----
-HHHHS---TTS-TTT----
-HHHHS---TTS-TTT----
-HHHHS---TTS-TTS----
-HHHH----TTS-TTT----
-GGGT----SSS-TTT----
-HHHHS---TTS-TTS----
-GGGT----SSS-GGG----
-GGGTS---TTS-TTT----
-HHHH----SSS-TTT----
-HHHHS---SSS-TTT----
-HHHH----TTS-GGG----
-HHHH----TTS-TTT----
-HHHH----TTS-TTT----
-HHHH----SSS-TTT----
-GGGT----TTS-TTT-S--
-HHHHS---TTS-TTT----
-HHHHS---TTS-TTS----
-HHHH----TTS-GGG----
-HHHHS---TTS-GGG----
-HHHH----SSS-TTT----
-HHHH----TTS-TTS-S--
-HHHHS---SSS-TTT----
-GGGT----SSS-GGG-S--
-GGGTS---TTS-GGG-S--
-HHHHS---SSS-GGG----
-GGGTS--STTS-TTT-S--
-GGGT----TT--GGG-S--
-GGGT----TT--GGG----
-HHHH----TT--TTT-S--
-GGGT----TT--TTT-S--
-GGGT----TTS-TTT-S--
-GGGT----TT--TTT----
-GGGT----TT--TTT----
-HHHH----TT--TTS-S--
-GGGT----TTS-TTT----
-GGGT----TTS-TTT----
-GGGT----TTS-TTT----
-HHHH----TTS-TTT----
-HHHH----SSS-TTT----
-HHHH----TTS-TTT----
-HHHH----SSS-TTT----
-GGGT----TTS-TTT----
-HHHH----TTS-TTT----
-HHHH----TTS-TTT----
--TTT----TTS-TTT----
-HHHH----TTS-TTT----
-HHHH----TTS-TTT-S--
-HHHH----TT--TTT-S--
-HHHH----SSS-TTT-S--
-HHHH----TTS-TTT-S--
-HHHH----SSS-TTT-S--
-HHHH----TTS-TTT----
-HHHH----TTS-TTT----
-HHHH----TTS-TTT----
-HHHH----SSS-TTT----
-HHHH----SSS-TTT----
-HHHH----SSS-TTT----
-HHHHS---SSS-TTT-S--
-HHHH----TTS-TTT-S--
-HHHH----TTS-TTT----
-HHHH----TTS-TTT----
-HHHHS---SSS-TTT-S--
-HHHHS---TTS-TTT----
-HHHH----TTS-TTT-S--
-HHHHS---TTS-TTS----
-HHHHS---TT--TTT----
-HHHH----TTS-TTT----
-HHHHS---TTS-TTT----
-HHHHS---SSS-TTT----
--TTTS---TTS-TTT-S--
--TTT----SSS-TTT-S--
--TTTS---TTS-TTT----
--TTTS---TTS-TTT----
--TTTS---TTS-TTT----
--TTTS---TTS-TTS----
--TTTS---SSS-TTT----
--TTTS---SSS-TTT----
--TTTS---SS--TTT----
--TTTS---SS--TTT----
--TTTS---SSS-TTT----
--TTT----TTS-TTT----
--TTT----TTS-TTT----
--TTTS---TTS-STT----
--TTTS---TTS-STT----
--STTS---TTS-TTT----
--TTTS---TTS-TTT----
--TTTS---TTS-TTT----
--TTTS---TTS-TTS----
--TTT----TTS-TTT----
--TTTS---TTS-TTT----
--TTT----TTS-TTT----
--TTT----TT--TTS----
--TTTS---TTS-GGG----
--TTTS---SSS-TTT----
--TTT----SS--SSS----
--TTTS---TTS-TTT----
--TTT----TT--TTT----
--TTT----TTS-TTT----
--TTT----TT--TTT----
--TTTS---TT--TTT----
--TTT----SS--TTT----
--TTTS---SS--TTT----
--TTT----TTS-TTT----
--TTT----TT--TTT----
--TTTS---TTS-TTT----
--TTT----SSS-TTT----
--TTT----TTS-TTT----
--TTTS---TT--TTT----
--TTT----SSS-TTT----
--TTT----TT--TTT----
--TTT----TTS-TTT----
--TTTS---SS--TTT----
--TTTS---TT--TTT----
--TTTS---TTS-TTT----
--TTTS---TT--SSS----
--TTTS---TTS-TTT----
--TTT----TTS-TTT----
--TTTS---SSS-TTT----
--TTT----TTS-TTT----
--TTTS---TT--TTT----
--TTTS---TTS-TTT----
--TTTS---TTS-TTT----
--TTTS---TT--TTT----
--TTT----TTS-TTT----
--TTTS---SSS-TTT----
--TTT----TTS-SSS----
--TTT----TTS-TTT----
--TTT----TT--GGG----
--TTT----TT--TTT----
--TTT----TT--TTS----
--TTT----SSS-TTT----
--TTT----TT--TTT----
--TTT----SS--TTT----
--TTTS---TTS-TTT----
--TTTS---SSS-TTT----
--TTTS---SS--TTT----
--TTT----TTS-TTT----
--TTTS---TTS-SSS----
--TTT----SSS-TTT----
--TTT----TTS-TTT----
--TTTS---TT--TTT----
--TTT----SSS-TTT----
--TTT----TTS-TTT----
--TTTS---SSS-TTT----
--TTTS---SS--TTT----
--TTTS---SSS-TTT----
--TTSS---TTS-TTT----
--TTT----TTS-TTT----
--TTTS---TTS-TTT----
--TTTS---SSS-TTT----
--TTTS---SS---TT----
--TTT----SSS-TTT----
--TTTS---TTS-TTS----
--TTTS---TTS-TTS-S--
--TTTS---SS--TTT----
--TTTS---TT--TTS----
--TTTS---SS--TTT----
--TTTS---SSS-TTT-S--
--GGGS---TT--TTT----
-HHHHS---TT--TTS----
-HHHHS---SSS-TTT----
-HHHHS---TTS-TTT----
-HHHHS---SSS-TTS----
-HHHH----TTS-TTS----
-HHHHS---SS--TTS-S--
-HHHH----TTS-TTT----
-HHHHS---TTS-GGG----
-HHHHS---TTS-TTS----
-HHHHS---TT--TTS----
-HHHHS---TTS-TTT-S--
-HHHHS---SSS-GGG----
-HHHHS---TTS-TTT----
-TTTSS---TT--TTT----
-HHHHS---TTS-TTT----
-HHHHS---TTS-TTT----
-HHHH----TTS-GGG----
-TTTS----TT--TTT----
-HHHHS---TTS-TTT----
-HHHHS---TTS-TTT----
-HHHHS---TTS-TTT----
-HHHHS---SSS-GGG----
-HHHHS---TT--TTT----
-HHHHS---TTS-TTS----
-TTTS----TTS-GGG-S--
-TTTSS---TTS-GGG----
-HHHHS---SSS-GGG-S--
-HHHHS---TTS-GGG----
-HHHHS---TTS-TTS----
-HHHHS---TTS-GGG----
-HHHHS---TTS-GGG----
-TTTSS---SSS-GGG----
-HHHHS---SSS-TTT----
-HHHH----TTS-TTT-S--
-HHHHS---TTS-GGG-S--
-HHHHS---TTS-TTT----
-TTTSS---SSS-TTT----
-HHHHS---TTS-GGG----
-HHHHS---SSS-TTT----
-HHHHS---TTS-TTS----
-HHHHS---TTS--TT----
-TTTSS---TTS--TT----
-HHHHS---TTS-TTT----
-HHHH----SSS-TTT-S--
-HHHHS---TTS-GGG-S--
-HHHHS---TTS-GGG----
-HHHHS---TTS-TTS-S--
-TTTSS---TTS-GGG----
-HHHHS---TTS-GGG----
-HHHHS---SSS-TTT----
-HHHHS---TTS-GGG----
-HHHHS---TTS-TTT----
-TTTSS---TTS-GGG----
-HHHHS---TTS-GGG----
-HHHHS---TTS-GGG----
-HHHHS---SSS-TTT----
-HHHHS---TT--GGG-S--
-TTTSS---SSS-TTT-S--
-TTTSS---TTS-TTT----
-TTTS----TTS-TTT----
-TTTS----TTS-GGG----
-HHHHS---SSS-TTT----
-GGGTS---TTS-GGG----
--TTTS---SSS-TTT----
--TTTS---TTS-TTT----
--TTTS---TTS-GGG-S--
--TTTS---TTS-GGG----
--TTTS---SSS-GGG----
--TTTS---TTS-TTT----
--TTTS---TTS-TTT----
--TTT----TTS-GGG----
--TTT----TT--TTT----
--GGGS---SS--TTS----
--TTTS---SS--GGG-S--
--TTT----TTS-TTT----
--TTT----TTS-TTS----
--TTTS---TTS-TTT----
--TTTS---SS--GGG----
--GGGS---TT--TTT----
-GGGTS---TTS-TTT----
-HHHHS---TTS-TTT----
-GGGTS---SSS-TTT----
--GGGS---TTS-TTT----
--GGG----TTS-GGG----
-GGGT----TT--TTT----
--TTT----TTS-GGG----
-TGGGS---TTS-TTT----
-HHHH----TTS-TTT----
-TTTSS---TTS-TTT----
-TTTS----SSS-TTT----
--TTTS---TT--GGG----
--TTT----TTS-GGG----
--GGG----TT--TTT----
--TTTS---TT--GGG----
--GGGS---TT--GGG----
--GGG----TTS-TTS----
--TTTS---SS--GGG----
--TTTS---TTS-TTT----
--GGGS---TTS-TTT----
--TTTS---TTS-TTS-S--
-HHHH----TTS-TTT----
-HHHHS---TT--GGG----
-HHHHS---TT--TTT----
-HHHH----TTS-GGG----
--TTTS---TT--TTT----
-GGGG----TT--TTT----
-HHHHS---TT--GGG----
--TTTS---TTS-TTT----
-HHHHS---TTS-GGG-S--
-HHHH----TTS-TTT----
-HHHH----TT--TTT----
-TTTS----SSS-TTT----
-HHHHS---TTS-TTT----
-HHHH----TTS-TTT----
-HHHHS---TT--TTT----
-HHHH----TTS-TTT----
-HHHHS---SS--TTT----
-HHHH----TTS-TTT----
-HHHH----TTS-TTT----
-HHHHS---TT--TTT----
-HHHHS---TTS-TTT----
--TTT----TTS-GGG----
--TTTS---TT--TTT----
--GGGS---TTS-GGG----
-HHHHS---TT--GGG----
-HHHHS---TTS-GGG----
-HHHHS---TTS-TTT----
-HHHH----TTS-GGG----
-HHHHS---TTS-GGG----
-HHHH----TT--TTT----
--TTTS---TTS-TTT----
-HHHH----TTS-TTT----
-HHHH----TT--TTS----
-HHHHS---TTS-TTT----
-GGGTS---TTS-GGG----
-GGGTS---TT--GGG----
--GGG----TTS-TTS----
-HHHHS---TTS-TTT----
-HHHH----TTS-GGG----
-HHHHS---SS--GGG----
-HHHHS---TTS-TTT----
--GGG----TTS-GGG----
-HHHH----SSS-GGG----
-TTTTS---TT--TTT----
--TTTS---TT--GGG----
--TTTS---TT--TTT----
-GGGTS---TT--GGG----
-HHHH----TTS-GGG----
-TTTT----TTS-TTT----
--TTTS---TTS-TTT----
--GGGS---TTS-TTT----
-HHHHS---TTS-GGG----
-HHHHS---TT--TTT----
-HHHHS---TTS-TTT----
-TTTSS---TT--TTT----
-HHHHS---TTS-TTT----
-HHHH----SSS-GGG----
-HHHHS---TTS-TTT----
-HHHHS---TTS-TTT-S--
--TTT----TTS-TTT-S--
--TTTS---TTS-TTT----
-HHHHS---TTS-TTT----
-GGGTS---TT--TTT----
-HHHHS---TTS-TTT----
-HHHHS---TTS-TTT----
-HHHHS---TTS-GGG----
-HHHHS---TTS-GGG----
-HHHHS---TTS-GGG----
-HHHHS---TTS-GGG----
-HHHH----TTS-TTT----
-HHHHS---TTS-TTS-S--
-HHHHS---TTS-GGG----
-HHHHS---TTS-GGG----
-HHHHS---TTS-TTT----
-HHHHS---SS--GGG----
-HHHHS---TTS-TTT----
-HHHHS---TTS-TTT----
-HHHHS---TTS-TTS-S--
-HHHHS---SSS-TTT----
-HHHHS---TTS-TTT----
-HHHHS---TTS-TTT----
-HHHHS---TT--TTT----
-HHHHS---TT--TTT----
-HHHHS---TTS-TTT----
-HHHHS---TTS-TTT----
-HHHHS---TTS-TTT----
-HHHHS---TTS-TTT----
-HHHHS---TTS-TTT----
-HHHHS---TT--GGG----
-HHHHS---TTS-GGG----
-HHHHS---TTS-GGG----
-HHHHS---TT--TTT----
-HHHHS---TTS-TTT----
-HHHHS---TT--TTT----
-HHHHS---TTS-GGG-S--
-HHHH----SS--TTT----
-HHHHS---TTS-GGG----
-HHHHS---TTS-GGG-S--
-HHHHS---TTS-GGG----
-HHHHS---SSS-GGG----
-HHHH----TTS-TTT----
-HHHHS---TTS-GGG----
-HHHHS---TTS-GGG----
-HHHHS---TTS-GGG----
-TTTTS---TTS-TTT----
-HHHHS---TTS-GGG----
-HHHH----TTS-GGG----
-HHHHS---TTS-GGG-S--
-GGGTS---TTS-GGG----
--GGG----TTS-TTT----
--TTTS---TTS-GGG----
-HHHH----TTS-TTT----
-HHHHS---TTS-TTT----
-HHHHS---TTS-TTT----
-HHHHS---TTS-TTT----
-HHHHS---TTS-TTT----
-HHHHS---TTS-TTT----
-HHHHS---TTS-TTT----
-HHHHS---TTS-TTT----
-HHHHS---TTS-TTT----
-HHHHS---SSS-GGG----
-HHHHS---TT--TTT----
-HHHHS---TTS-GGG----
-HHHH----TTS-TTS----
-HHHHS---TT--GGG----
-TTTTS---TT--GGG----
-HHHH----SSS-TTT----
-HHHH----TTS-TTT----
-HHHH----TTS-TTT----
-HHHHS---TTS-TTT----
-HHHHS---TT--TTT----
--GGGS---TT--GGG----
-HHHHS---TTS-TTT----
--TTTS---TTS-TTT----
-HHHHS---TTS-TTT----
-HHHHS---SSS-GGG----
-HHHHS---TTS-GGG----
-HHHHS---SSS-TTT----
-TGGGS---TTS-GGG----
-HHHHS---TTS-TTT----
-HHHH----TTS-TTT----
-HHHHS---TTS-TTT----
-GGGTS---TTS-GGG----
-HHHHS---SSS-TTT----
--GGGS---TTS-TTT----
-GGGTS---TTS-TTS-S--
-HHHHS---TTS-GGG----
-HHHHS---TTS-TTS-S--
-HHHHS---SSS-GGG-S--
-HHHHS---TT--GGG----
--GGG----SS--GGG----
--TTTS---TTS-TTT----
-HHHH----TT--TTS-S--
-HHHH----TT--TTS-S--
-HHHH----TTS-GGG----
-GGGT----SSS-GGG----
--TTT----TTS-GGG-S--
-HHHH----TT--GGG-S--
-GGGT----SS--GGG----
-TTTT----TT--TTT-S--
-HHHH----SS--TTT----
--TTT----SS--TTT-S--
-HHHH----TT--TTT-S--
-HHHH----TT--TTT----
-HHHH----TTS-TTT----
-HHHH----TT--TTT----
-TTTT----TT--TTT----
-HHHH----SSS-TTT-S--
-HHHH----TT--TTT----
-HHHH----SS--TTT----
-HHHH----TT--TTT-S--
-HHHHT---TT--GGG-S--
-HHHH----TTS-TTT----
-HHHH----TT--TTS----
-HHHH----TT--STT-S--
-HHHH----TT--GGG----
-HHHH----TT--TTT----
-HHHH----TTS-TTT----
-HHHHS---TT--STT----
-HHHH----TT--GGG----
-HHHH----TT--GGG----
-HHHH----SS--TTT----
-HHHH----TT--TTT----
-HHHH----TTS-TTT----
-HHHH----SS--TTT----
-HHHH----TT--TTT-S--
-HHHH----SS--TTT----
-HHHH----TTS-TTT----
-HHHHS---TT--GGG----
-HHHHS---TTS-TTT----
-HHHH----TTS-TTT----
-HHHH----TT--TTS----
-HHHH----TT--TTT----
-HHHH----SS--TTT----
-HHHH----TT--GGG-S--
-HHHH----TTS-TTS----
-HHHH----SS--TTT-S--
-GGGT----TT--TTS-S--
-HHHH----TT--TTT----
-HHHH----TT--TTT-S--
--TTT----TT--GGG----
-HHHH----TT--TTS----
-HHHH----SS--TTT----
-HHHH----TT--TTT----
--TTT----TT--GGG----
-HHHH----TT--GGG----
-HHHH----TT--TTS----
-HHHH----TT--GGG----
-HHHH----SS--TTT----
-HHHH----TT--TTT----
-HHHHS---TT--GGG----
-HHHHS---TTS-TTT-S--
-HHHHS---SSS-TTT----
-HHHHS---TTS-GGG----
-HHHHS---SSS-TTT----
-HHHHS---TT--TTT----
-HHHHS---SS--GGG----
-HHHHS---SS--TTS----
-HHHHS---TTS-TTT----
-HHHH----TTS-TTT----
-HHHHS---SS--GGG----
-HHHHS---TTS-GGG----
-HHHHS---TTS-GGG----
-HHHHS---SS--TTT----
-HHHHS---TT--GGG----
-HHHHS---TTS-GGG----
-HHHHS---TTS-TTT----
-GGGTS---TTS-GGG----
--TTT----TT--GGG----
--TTTS---TTS-GGG-S--
-HHHH----TTS-TTT----
--TTT----TTS-TTT----
-HHHHS---TTS-GGG----
-HHHHS---TT--TTT----
-HHHHS---TTS-GGG----
--TTTS---TTS-TTT----
-HHHHS---TTS-TTT-S--
-HHHH----TT--TTT----
-HHHHS---TTS-TTT----
-HHHHS---SS--GGG----
-HHHH----SSS-GGG----
-HHHHS---TTS-GGG----
-HHHHS---TTS-TTT----
-HHHHS---SSS-GGG----
-HHHHS---TT--TTS----
-HHHHS---TT--TTT----
-HHHHS---TTS-TTT----
-HHHHS---TTS-GGG----
-HHHHS---SSS-TTT----
-HHHHS---SSS-TTT----
-HHHHS---TT--GGG----
-HHHHS---TTS-GGG-S--
-HHHHS---TT--GGG-S--
-HHHH----TT--TTS----
-HHHH----SSS-TTS----
-HHHHS---TT--TTS----
-HHHH----TT--TTT----
-HHHHS---TT--TTT----
-HHHHS---TTS-TTS----
-HHHHS---TTS-TTT----
-HHHHS---TTS-TTT----
-HHHHS---TTS-TTS----
-HHHHS---SSS-GGG----
-HHHHS---TTS-TTT----
-HHHHS---SSS-TTT----
-HHHHS---TT--TTT----
-HHHHS---TT--TTT----
-HHHHS---TTS-TTT----
-HHHHS---SSS-TTT----
-TTTSS---TTS-TTT----
-HHHHS---TTS-TTT----
-TTTS----SS--GGG----
-HHHHS---TTS-GGG-S--
-HHHHS---SS--GGG----
-HHHHS---TTS-TTT----
-HHHHS---SS--TTT----
-HHHHS---SS--TTS----
-HHHHS---TTS-TTT----
-HHHHS---TTS-TTT----
-HHHHS---SSS-TTT----
-HHHHS---SS--TTT----
-HHHHS---SS--GGG----
-HHHHS---SS--TTS-S--
-HHHHS---SS--TTT-S--
-HHHHS---SS--TTT----
-HHHHS---TT--TTT----
-HHHHS---TTS-GGG----
-HHHHS---SS--GGG-S--
-HHHHS---TT--GGG----
-HHHHS---TTS-GGG----
-HHHHS---TTS-GGG----
-TTTS----TT--TTT-S--
-HHHHS---SSS-TTT-S--
-HHHHS---SSS-TTT----
-HHHH----TTS-TTT----
-HHHHS---TTS-TTT----
-HHHH----TTS-TTT----
-HHHHS---SSS-TTT-S--
-TTTS----SSS-TTT----
-HHHHS---TTS-GGG-S--
-HHHH----TT--TTT----
-HHHHS---TTS-GGG----
-HHHHS---TT--TTT----
-HHHH----SSS-TTT----
-HHHHS---SS--TTT----
-HHHHS---TT--TTT----
-TTTS----TTS-GGG----
-TTTSS---TT--GGG----
-HHHHS---SS--TTT----
-HHHHS---TT--GGG----
-HHHH----TT--GGG----
-HHHH----TT--TTT----
-HHHH----TTS-TTT----
-HHHH----TT--TTT----
-HHHH----SSS-TTT----
-HHHHS---SS--TTT-S--
-HHHH----TT--TTT----
-HHHH----TTS-TTT----
-HHHHS---SS--TTT----
-HHHHS---SS--GGG-S--
-HHHHS---SSS-TTT----
-HHHHS---SS--TTT-S--
-HHHH----TT--GGG-S--
-HHHH----SS--TTT-S--
-HHHH----SS--TTT----
-HHHH----SS--GGG----
-HHHHS---SS--TTT----
-HHHHS---SSS-TTT----
-HHHH----SS--TTT----
-HHHH----SS--TTS-S--
-HHHHS---TT--GGG-S--
-HHHH----SS--TTT-S--
-HHHHS---TT--TTT-S--
-HHHHS---TT--TTS-S--
-HHHHS---SSS-TTT----
-HHHHS---TT--GGG-S--
-HHHHS---TT--GGG----
-HHHH----SS--GGG-S--
-HHHH----SS--GGG-S--
-HHHH----SS--TTT----
-HHHH----SS--TTT----
-HHHH----SS--TTT----
-HHHH----TTS-TTT----
-HHHHS---TT--GGG----
-HHHHS---TT--TTT----
-HHHH----TT--TTT----
-HHHH----SS--TTT----
-HHHH----TT--TTT----
-HHHH----TTS-TTS----
-HHHH----TTS-TTT----
-HHHHS---SSS-TTT----
-HHHH----TTS-TTT----
-HHHH----TT--TTT----
-HHHH----SS--TTT----
-HHHHS---TTS-TTT----
-HHHH----TTS-TTT----
-HHHH----TT--TTT----
-HHHHS---TT--TTT----
-HHHH----TT--TTT----
-HHHHS---TTS-TTT----
-HHHHS---TT--TTT----
-HHHHS---TTS-TTT----
-HHHH----TTS-TTT----
-HHHH----SSS-TTT----
-HHHHS---SSS-GGG----
-HHHH----TTS-GGG----
-HHHHS---SSS-GGG----
-HHHHS---TTS-TTT----
-HHHHS---TTS-TTT----
-HHHHS---TT--TTT----
-HHHHS---TT--TTT----
-HHHH----SS--GGG----
-HHHHS---SSS-TTT----
-HHHHS---SSS-TTT----
-HHHH----TT--TTS----
-HHHH----TT--TTT----
-TTTT----SS--TTT----
-HHHH----SSS-TTT----
-HHHH----TT--TTT----
-HHHHS---TTS-GGG----
-HHHHS---SSS-TTT----
-HHHHS---SSS-TTT----
-HHHH----TT--TTT----
-HHHH----TTS-TTT----
-HHHHS---TT--TTT----
-HHHHS---TT--TTS-S--
-HHHHS---TTS-GGG----
-HHHH----TT--TTT----
-HHHHS---TTS-GGG----
-HHHHS---TT--TTT----
-HHHH----TTS-TTT----
-HHHH----TT--TTT----
-HHHH----TTS-TTT----
-HHHHS---TT--GGG----
-HHHHS---TTS-TTT----
-HHHH----TTS-TTT----
-HHHHS---TT--TTT----
-HHHHS---SSS-GGG----
-HHHHS---TTS-TTT----
-HHHHS---SS--TTT----
-HHHHS---TTS-TTT----
-HHHH----TTS-TTT----
-HHHH----TT--TTT----
-HHHHS---TTS-TTT----
-HHHH----TTS-TTT----
-HHHH----TTS-TTT----
-HHHH----TTS-TTT----
-HHHHS---SSS-TTT----
-HHHHS---TTS-TTT----
-HHHHS---TTS-TTT----
-HHHHS---TTS-TTT----
-HHHHS---TTS-TTT----
-HHHHS---TTS-TTT----
-HHHHS---SSS-TTT----
-HHHHS---TTS-TTT----
-HHHHS---TT--TTT----
-HHHHS---TTS-TTT----
-HHHH----TTS-TTT----
-HHHH----TTS-TTT----
-HHHHS---SSS-TTT----
-HHHHS---SSS-TTT----
-HHHH----TTS-TTT----
-HHHHS---SS--TTT----
-HHHH----TTS-TTT----
-HHHHS---TTS-TTT----
-HHHHS---TTS-GGG----
-HHHHS---TTS-TTT----
-HHHH----TTS-TTT----
-HHHHS---TTS-TTT----
-HHHHS---TTS-GGG----
-HHHHS---TTS-TTT----
-HHHHS---TTS-TTT----
-TTTSS---TTS-TTT----
-HHHHS---TT--TTT----
-HHHHS---TTS-TTT----
-HHHHS---TT--TTT----
-HHHHS---TTS-TTT----
-HHHHS---TTS-TTT----
-HHHHS---TTS-GGG----
-HHHHS---TTS-TTS----
-HHHHS---TTS-TTT----
-HHHHS---TTS-TTT----
-HHHHS---SSS-TTT----
-HHHH----TTS-TTT----
-HHHHS---SS--TTT----
-HHHHS---TT--TTT----
-HHHH----TT--GGG----
-HHHH----SS--TTS----
-HHHHS---TT--GGG-S--
-HHHHS---TTS-TTT----
--TTT----TTS-TTT----
-HHHH----TTS-TTT----
-HHHH----TTS-TTT----
-HHHH----TT--TTT----
-HHHH----TTS-TTT-S--
-HHHH----TT--TTT----
-HHHH----TT--TTT----
-HHHH----TT--TTT----
-HHHHS---TTS-TTT----
-HHHH----TT--TTT----
-HHHH----TT--TTT----
-HHHH----SS--TTT----
-HHHH----TT--GGG-S--
-HHHH----TT--GGG----
-HHHH----TT--TTT----
-HHHH----TT--TTT----
-HHHH----TT--GGG-S--
-HHHH----TT--TTT----
-TTTTS---SS--TTT----
-HHHHS---SS--TTT----
-HHHHS---SS--GGG----
-TTTT----TT--GGG----
-HHHH----SS--GGG----
-TTTT---SSS--GGG----
-TTTS----SS--GGG-S--
-TTTT----SS--TTS-S--
-HHHH----TT--GGG-S--
-GGGT----TT--GGG-S--
-HHHH----TT--TTT----
-HHHH----TT--TTT----
-HHHH----TT--TTS----
-HHHH----TT--GGG-S--
-HHHH----TT--GGG-S--
-HHHH----SS--TTT----
-HHHH----TT--GGG----
-HHHH----TT--TTT----
-HHHH----SS--TTT----
-HHHH----TT--GGG----
-HHHH----SS--GGG----
-HHHH----SSS-GGG-S--
-HHHH----SS--TTS-S--
-HHHH----TT--GGG-S--
-HHHH----TT--GGG----
-HHHH----TT--TTS----
-HHHH----TT--TTS----
-HHHHS---TTS-TTT----
-HHHHS---TTS-TTT----
-HHHH----TTS-GGG-S--
-HHHH----TTS-TTT----
-HHHH----TT--GGG----
-HHHH----TT--GGG----
-HHHH----SS--TTT----
-HHHH----TT--TTT----
-HHHH----TT--TTT-S--
-HHHH----TT--TTT----
-HHHH----SS--GGG----
-HHHH----SS--TTT----
-HHHH----TT--GGG----
-HHHHS---TTS-TTT----
-GGGT----TT--GGG-S--
-HHHHS---TT--GGG-S--
-HHHH----TTS-TTT----
-HHHHT---TTS-TTT----
-HHHH----TT--TTT----
-GGGTS---TTS-TTS-S--
-HHHH----TT--TTT----
-HHHHS---TT--TTT----
-HHHH----TT--TTT----
-HHHHS---TT--GGG----
-HHHHS---TT--GGG----
-HHHHS---TTS-TTT----
--TTT----TTS-TTT----
--TTT----TTS-TTS-S--
--TTTS---TT--TTS----
--TTTS---TTS-GGG----
--GGG----SSS-TTT----
--TTTS---TT--TTS-S--
--TTTS---SSS-GGG----
--TTTS---TTS-TTS-S--
--TTTS---TT--TTT----
--TTTS---TT--TTT-S--
--TTTS---TTS-GGG----
--TTT----TT--GGG-S--
--TTTS---TTS-GGG----
--TTT----TTS-TTT----
--TTT----TTS-GGG----
--TTT----SS--TTT----
--TTTS---TT--TTT----
--TTTT---SS--TTT----
--TTTS---TT--TTT----
--TTT----TTS-TTT----
--TTT----TTS-TTT----
--TTTS---TT--TTT----
--TTT----TT--TTT----
--TTTS---SS--GGG----
--TTTS---TT--GGG-S--
--TTTS---TTS-TTT-S--
--TTTT---TT--GGG----
--TTTS---TT--TTT----
--TTTS---SSS-TTT-S--
--TTTS---SS--TTT----
--TTTS---SS--TTT-S--
--TTTS---TTS-TTT----
-TTTTS---TT--GGG-S--
--TTTS---TT--TTT----
--STTS---TTS-TTT----
--TTT----TT--TTT----
--TTTS---TTS-TTT----
--TTTS---TTS-GGG----
--TTTS---TTS-GGG-S--
--TTT----TT--TTT----
--TTTS---TT--TTS----
--TTT----TT--TTT----
--TTT----TT--TTS-S--
--TTTS---SSS-TTS-S--
--TTTS---TTS-TTS-S--
--TTT----TT--TTS-S--
--TTTS---SSS-TTS----
--TTTS---TTS-TTS----
--TTT----SSS-TTS-S--
--TTT----TT--TTS-S--
--TTTS---TTS-TTS-S--
--TTTS---TT--TTS-S--
--TTT----TT--TTS-S--
--TTT----TT--TTT----
--TTT----TT--TTS-S--
--TTTS---SS--TTS-S--
--TTTS---SS--GGG-S--
--TTT----TT--GGG-S--
--TTTS---TT--TTT----
--TTT----TTS-GGG-S--
--TTTS---TTS-GGG-S--
--TTTS---TTS-TTT----
--TTTS---SSS-GGG-S--
--TTTS---TT--TTT----
--TTTS---TT--TTT----
--TTT----TTS-TTT-S--
--TTTS---TT--TTT----
--TTTS---TTS-GGG-S--
--TTT----SS--GGG----
--TTTS---SSS-GGG-S--
--TTT----TT--GGG----
--TTTS---TT--GGG-S--
--TTTS---SSS-TTS----
--TTTS---TTS-GGG----
--TTTS---TTS-TTT----
--TTT----TTS-GGG----
--TTTS---SS--GGG-S--
--TTTS---TT--GGG----
--TTTS---TTS-GGG-S--
--TTTS---TT--GGG----
--TTT----TT--GGG----
--TTTS---TTS-TTT----
--TTTS---TTS-TTS----
--TTTS---TT--GGG----
--TTTS---TT--TTS----
--TTTS---TT--GGG----
--TTTT---TT--GGG----
--TTTS---TT--GGG----
--TTTS---SS--GGG-S--
--TTTS---TT--GGG-S--
--TTTS---TT--GGG----
--TTT----SS--GGG-S--
--GGG----SS--GGG-S--
--TTTT---SS--GGG----
--TTTS---TTS-GGG----
--TTTS---TTS-GGG----
--TTTS---TT--GGG----
--TTT----SS--GGG----
--TTTS---TT--GGG----
--TTT----TT--STT----
--TTT----TT--GGG----
--TTTS---TT--STT----
--TTT----TT--GGG-S--
--TTT----TT--STT-S--
--TTTS---TT--GGG----
--TTTS---TT--GGG----
--TTT----TT--GGG----
--TTTS---TT--GGG----
--TTT----TT--TTT-S--
--TTT----TTS-TTT----
--TTTS---TT--TTT----
--TTTS---TT--TTT----
--TTTS---TT--TTT-S--
--TTTS---TT--TTT----
--TTT----TTS-GGG----
--TTT----SS--GGG----
--TTTS---TT--GGG----
--TTTS---TT--TTT----
--TTT----TTS-GGG----
--TTTS---TTS-TTT----
--TTT----TT--TTT-S--
--TTT----TT--GGG----
--TTT----SS--GGG----
--TTTS---TT--GGG-S--
--TTTT---SSS-GGG----
--TTTS---SS--GGG----
--TTTS---SS--GGG-S--
--TTTS---TT--TTT----
--TTTS---TT--GGG----
--TTTS---SS--TTT----
--TTTS---TTS-GGG-S--
--TTTS---TTS-GGG----
--TTTS---SS--TTT----
--TTT----TTS-TTT----
--TTTS---TTS-TTT----
--TTTS---TTS-TTT----
--TTTS---SSS-TTT----
--TTTS---SSS-TTT----
--TTT----SSS-TTT-S--
--TTTS---SSS-TTT----
--TTTS---SSS-TTT-S--
--TTT----SSS-TTT----
--TTTS---SSS-TTT----
--TTTS---TTS-TTT----
--TTT----SSS-GGG-S--
-TTTT----TTS-GGG----
--TTTS---SSS-GGG-S--
--TTTS---SSS-GGG-S--
--TTTS---SSS-GGG-S--
--TTTS---TTS-GGG-S--
--TTTS---SS--GGG----
--TTTS---TTS-GGG----
-GGGTS---TTS-GGG-S--
--TTTS---SSS-GGG-S--
--TTT----TTS-GGG----
--TTTS---SSS-GGG----
--TTTS---TTS-TTT----
--TTT----TT--TTT----
--TTTS---SS--GGG----
--TTT----SSS-GGG----
--TTT----TTS-TTS----
--TTT----TTS-TTT-S--
--TTT----TT--TTT----
--TTT----TTS-TTT----
--TTTS---TT--GGG-S--
--TTT----TT--TTT----
--TTT----TTS-TTT----
--TTT----TT--TTT----
--TTT----TT--TTT----
--TTT----TT--TTT----
--TTT----TT--TTT----
--TTT----TT--TTT----
--TTT----SSS-TTT----
--TTTS---TTS-TTT----
--TTT----TTS-TTT----
-TTTT----SS--TTT----
-GGGTS---TT--GGG----
-HHHH----SSS-GGG----
--TTTS---TTS-TTT----
--TTTS---TTS-GGG----
-HHHH----TT--TTT----
-HHHHS---TTS-TTT----
-HHHHS---TTS-TTT----
-HHHHS---TT--TTT----
-HHHHS---TTS-GGG----
--TTT----TT--TTT----
--TTTS---TTS-GGG----
--TTTS---TTS-TTT----
-GGGTS---SSS-TTT----
--TTTS---TTS-TTT----
-GGGTS---SS--GGG-S--
-GGGTS---TTS-TTT----
--TTT----TTS-GGG----
--TTTS---TT--TTT----
-GGGT----SS--TTT----
--TTT----TTS-GGG-S--
--TTTS---TT--TTT----
-HHHHS---TTS-TTT----
-GGGTS---TTS-GGG----
--TTT----SSS-TTT-S--
--TTT----TTS-GGG----
--TTT----TTS-TTT----
--TTT----TTS-TTT----
--TTT----TT--TTT----
--TTTS---SSS-GGG----
-GGGTS---TTS-GGG----
--TTT----TTS-GGG-S--
--TTT----TT--TTS-S--
--TTT----TTS-TTT----
-GGGT----SSS-TTS----
-GGGT----TTS-GGG----
--TTT----SSS-TTT----
--TTTS---TT--STT-S--
--TTTS---TTS-GGG----
-HHHHS---TTS-TTT----
-HHHH----TT--TTT----
-HHHH----TTS-TTT----
-HHHHS---TTS-TTT----
-GGGTS---SSS-TTT----
--TTTS---TT--TTT----
--TTTS---SSS-TTS----
-HHHH----TT--TTT----
-HHHHS---TTS-GGG----
-GGGT----TT--GGG----
-HHHHS---TT--TTT----
-GGGTS---TT--GGG-S--
-HHHH----TTS-TTT----
-GGGTS---SS--TTT----
-HHHHS---TT--TTT----
-HHHH----TT--GGG----
--TTTS---TT--GGG----
--TTT----SS--GGG----
--TTT----TT--GGG----
-HHHH----TTS-TTT----
-HHHH----SSS-GGG----
-GGGT----TTS-TTS----
-GGGTS---TT--TTT----
--TTTS---TT--TTS----
-GGGTS---TT--TTT-S--
--TTT----TTS-TTT-S--
-GGGT----TT--TTS----
-HHHHS---TTS-TTS-S--
-HHHHS---TT--GGG-S--
-GGGTS---TTS-GGG-S--
-GGGTS---TT--GGG-S--
-GGGT----TT--GGG-S--
--TTT----TT--GGG-S--
--TTT----SS--GGG----
--TTT----TTS-TTT----
-GGGT----TTS-GGG----
--TTT----TTS-TTT----
--TTT----TTS-GGG----
--TTT----TT--TTT----
-HHHH----TT--TTT----
-GGGT----TT--TTT----
-HHHH----SS--TTT----
--TTT----TT--TTT----
--TTT----TTS-TTT----
--TTT----TT--TTT----
--TTT----TTS-TTT----
-HHHH----TTS-TTT----
--TTT----SSS-TTT----
--TTT----TTS-TTT----
--TTT----SS--GGG----
--TTT----TT--GGG----
--TTT----SSS-GGG----
-HHHH----TTS-TTT----
--TTT----TT--TTT----
--TTT----TT--TTT----
-GGGT----TT--TTT----
-HHHH----TT--GGG----
-HHHH----TTS-GGG-S--
-GGGT----TTS-TTT----
-HHHH----TTS-TTT----
--TTT----TT--TTT----
-HHHH----TT--GGG----
-HHHH----TTS-GGG----
-GGGT----SS--TTT----
-GGGT----TTS-TTT----
-GGGT----SSS-TTT----
-GGGT----TTS-TTT----
--TTTS---TT--GGG----
--TTTS---TTS-GGG-S--
-GGGT----SS--GGG----
-HHHH----SSS-GGG----
-HHHHS---SS--GGG----
-GGGT----TTS-GGG----
--TTT----TT--GGG----
-GGGT----TT--GGG----
--TTT----TTS-GGG----
-GGGT----TTS-GGG----
-TTTT----TTS-GGG----
-GGGT----TTS-TTT----
-GGGTS---TT--GGG----
-GGGT----TT--GGG----
-GGGT----TT--GGG-S--
-GGGT----TTS-GGG-S--
-GGGT----TT--TTT-S--
-GGGT----SS--GGG-S--
-GGGT----SS--GGG-S--
-HHHH----TT--GGG----
--TTT----TTS-GGG----
--TTT----TTS-GGG----
--TTT----TT--TTS----
-GGGT----TT--GGG----
-HHHH----TTS-GGG----
--TTT----SSS-GGG----
-GGGT----TT--GGG----
-HHHH----TTS-GGG-S--
--TTT----TT--TTT----
-GGGT----TT--TTT-S--
--TTT----TT--TTS----
--TTT----TT--TTT----
-GGGT----SS--TTT----
-GGGT----TT--TTT----
-HHHH----SS--TTT----
-GGGT----SS--TTT----
--TTT----TT--TTT----
--TTT----TT--GGG-S--
-GGGT----TT--GGG----
-HHHH----TTS-TTT----
-HHHH----SSS-GGG----
-GGGT----TTS-TTT----
-GGGT----TT--TTT----
--TTT----TTS-TTT----
-GGGT----TT--TTT----
-HHHH----TT--TTT-S--
-GGGT----TT--GGG----
-GGGT----TTS-GGG----
-GGGT----TTS-GGG----
-HHHH----SS--TTT----
-GGGTS---TT--GGG----
-HHHH----TT--GGG-S--
-HHHH----SSS-TTT----
-HHHH----TTS-GGG-S--
--TTT----TTS-TTS----
-HHHH----TTS-TTT----
--TTT----TTS-TTT-S--
-HHHH----TTS-GGG----
-HHHH----TT--TTT----
-HHHH----TTS-GGG----
-HHHH----TT--GGG----
-HHHH----SSS-GGG-S--
-HHHH----TTS-TTS----
-HHHH----TTS-GGG----
-HHHH----TTS-TTT----
-HHHH----TTS-TTS----
-HHHHS---SSS-GGG----
-GGGT----TT--GGG-S--
-HHHH----TTS-TTT----
-HHHHS---TTS-TTT-S--
-GGGTS---TTS-TTT-S--
-HHHHS---TTS-TTT----
-HHHHS---TTS-GGG-S--
-HHHH----SSS-TTT----
-HHHHS---TTS-TTT----
-HHHH----TTS-TTT----
-HHHHS---SS--TTT----
-HHHHS---TTS-TTT----
-HHHHS---TTS-TTT----
-HHHHS---TTS-TTT-S--
-HHHHS---SSS-TTS----
-HHHHS---TTS-TTT----
-TTTSS---TTS-TTT----
-HHHHS---TTS-TTT----
-HHHHS---TTS-TTT----
-HHHH----TTS-TTT----
-HHHHS---TTS-TTT----
-HHHHS---TTS-TTT----
-HHHHS---TT--TTT----
-HHHHS---TTS-TTT----
-HHHHS---TTS-TTT----
-HHHHS---TTS-TTT----
-HHHHS---TTS-TTT-S--
-HHHHS---TTS-TTT----
-HHHHS---TTS-GGG----
-HHHHS---TTS-TTT-S--
-GGGTS---TTS-TTT-S--
-HHHH----SSS-TTT-S--
--TTT----TT--TTT----
-HHHHS---TTS-GGG----
-GGGTS---TTS-TTT-S--
-GGGTS---TT--TTT-S--
-GGGTS---TT--GGG-S--
-GGGT----TTS-TTT-S--
-GGGTS---TT--TTT-S--
-GGGTS---SSS-TTT-S--
-GGGT----TT--GGG-S--
-GGGTS---SS--TTT-S--
-GGGTS---TT--TTT-S--
-GGGTS---SS--TTS-S--
-GGGGS---TTS-TTT----
-GGGTS---TTS-TTT-S--
-GGGTS---TTS-TTT-S--
-GGGTS---TTS-TTS-S--
-GGGTS---TTS-TTS-S--
-GGGT----TT--GGG-S--
-HHHHS---TTS-TTT----
-HHHHS---TTS-TTT----
-HHHH----TTS-TTT-S--
-HHHH----SS--TTT-S--
-HHHH----SS--TTT----
-HHHHS---TTS-TTT----
-GGGTS---TTS-TTS-S--
-HHHH----TTS-GGG-S--
-HHHHS---TTS-TTT-S--
-HHHHS---SSS-TTT-S--
-HHHHS---TT--TTS-S--
-HHHHS---TTS-TTT----
-HHHHS---TTS-TTT-S--
-HHHH----TTS-TTT-S--
-HHHH----TT--TTT-S--
-HHHHS---TT--TTT-S--
-HHHHS---SSS-TTT-S--
-HHHHS---TTS-TTT-S--
-HHHHS---TTS-GGG-S--
-HHHHS---TTS-TTT-S--
-HHHHS---TTS-TTT-S--
-HHHHS---TTS-GGG-S--
-HHHHS---SSS-TTT----
-HHHHS---TTS-TTT-S--
-HHHHS---TTS-TTT-S--
-HHHHS---TTS-TTT-S--
-HHHHS---TTS-GGG-S--
-HHHH----TTS-TTT----
-HHHH----TTS-TTT----
--TTT----TTS-GGG-S--
--TTTS---TTS-GGG----
-HHHHS---TTS-TTT-S--
-HHHHS---TTS-GGG-S--
-HHHHS---TTS-TTT-S--
--TTT----TTS-GGG-S--
-HHHH----TTS-TTT-S--
-HHHHS---TTS-TTT-S--
-HHHHS---TTS-TTT----
-HHHHS---TTS-GGG-S--
-HHHHT---TT--GGG-S--
-HHHHS---TTS-TTS-S--
-HHHHS---TTS-GGG-S--
-HHHH----TTS-TTT-S--
-HHHHS---TTS-TTT-S--
-HHHHS---SSS-GGG-S--
-HHHHS---TT--TTT-S--
-HHHHS---TTS-TTT-S--
-HHHH----TTS-TTT-S--
-HHHHS---TTS-TTT-S--
-HHHHS---SSS-GGG-S--
-HHHHS---TTS-GGG-S--
-HHHHS---SS--GGG-S--
-HHHHS---TTS-GGG----
-HHHHS---TT--GGG-S--
-GGGTS---TT--GGG-S--
-HHHHS---SS--TTT-S--
-HHHHS---SS--TTT-S--
-HHHHS---TT--TTT-S--
-HHHHS---TT--TTT-S--
-HHHHS---SS--GGG-S--
-HHHHS---TTS-GGG-S--
-HHHHS---SSS-TTT-S--
-HHHHS---TTS-TTT-S--
-HHHHS---SSS-TTT-S--
-HHHHS---TTS-TTT-S--
-HHHH----TTS-TTT-S--
-HHHH----TT--TTT-S--
-HHHHS---TTS-TTT-S--
-HHHH----TTS-TTT-S--
-GGGTS---TTS-TTT-S--
-HHHHS---TTS-TTT-S--
-HHHHS---SSS-GGG-S--
-HHHHS---TT--TTT-S--
-HHHHS---TT--TTT-S--
-HHHHS---TT--TTT-S--
-HHHHS---TT--TTT-S--
-HHHHS---TT--TTT-S--
-HHHH----TT--GGG-S--
-HHHHS---TTS-GGG-S--
-HHHHS---TTS-TTT-S--
-HHHHS---TTS-TTT-S--
-TTTS----TTS-GGG-S--
-HHHH----TTS-TTT-S--
-HHHHS---TTS-TTT-S--
-HHHHS---TTS-TTT-S--
-GGGT----TTS-TTT-S--
-HHHH----TT--GGG-S--
-HHHH----TT--GGG-S--
-TTTT----TT--GGG-S--
-TTTT----TT--GGG-S--
-TTTTS---TTS-TTT-S--
-HHHHS---TTS-TTT-S--
-HHHHS---TTS-TTT-S--
-HHHHS---TTS-TTS-S--
-HHHHS---TTS-TTT-S--
-HHHHS---TTS-TTT----
-HHHHS---TTS-TTT----
-HHHHS---TTS-GGG-S--
-HHHH----TTS-GGG-S--
-HHHHS---TTS-TTT----
-HHHH----TTS-TTT----
-HHHH----TTS-TTT-S--
-HHHH----TTS-TTT-S--
-HHHHS---TTS-GGG-S--
-HHHHS---TTS-TTT-S--
-HHHHS---TTS-TTT-S--
-HHHHS---TTS-GGG-S--
-GGGT----TTS-TTT-S--
-GGGT----SSS-TTT----
-GGGT----TTS-GGG-S--
-HHHHS---TTS-TTT-S--
-GGGT----TTS-TTT-S--
-HHHH----SSS-TTT-S--
-HHHH----SSS-TTT-S--
-GGGT----TTS-TTS-S--
-HHHH----TT--TTT----
-GGGT----TTS-TTT----
-GGGT----TTS-TTT----
-GGGT----SSS-TTT-S--
-GGGT----TTS-TTT-S--
-GGGT----TTS-TTT-S--
-HHHHS---TTS-TTT-S--
-HHHHS---TTS-TTT-S--
-HHHHS---TTS-TTTSS--
-HHHHS---SSS-TTT-S--
-HHHHS---TTS-TTT-S--
-HHHHS---TTS-TTT-S--
-HHHHS---TTS-TTT-S--
-HHHHS---SSS-TTT-S--
-HHHHS---TTS-TTT-S--
-HHHH----TTS-TTT-S--
-HHHHS---TTS-TTT-S--
-HHHHS---TTS-TTT-S--
-HHHH----TTS-TTS-S--
-HHHHS---TTS-TTT-S--
-HHHHS---TTS-TTT-S--
-HHHH----TTS-TTT-S--
-HHHHS---TTS-TTS-S--
-HHHH----SSS-TTT-S--
-HHHHS---TTS-TTS-S--
-HHHHS---TTS-TTT-S--
-HHHH----TTS-GGG-S--
-HHHH----TTS-TTTSS--
-HHHHS---TTS-TTT-S--
-HHHH----SSS-TTT-S--
-HHHH----SS--TTT-S--
-HHHHS---TTS-TTT-S--
-HHHH----SSS-TTT-S--
-HHHH----TT--TTT-S--
-HHHH----TT--TTT-S--
-HHHH----TTS-TTT-S--
-HHHH----SSS-TTS-S--
-HHHH----TT--TTT-S--
-HHHHS---TT--TTT-S--
-HHHH----TT--TTT-S--
-HHHHS---TTS-TTT-S--
-HHHH----TT--GGG-S--
-HHHH----TT--TTT-S--
-GGGT----TTS-TTT-S--
-HHHH----TTS-TTT-S--
-GGGT----TT--GGG-S--
-HHHH----TT--TTT-S--
--TTTS---TTS-TTT-S--
-HHHH----SS--TTT----
-HHHH----SS--TTT-S--
-HHHHS---SSS-TTT-S--
-HHHHS---TTS-TTT----
-HHHHS---SS--TTT-S--
-HHHHS---TT--GGG-S--
-HHHHS---TTS-TTTS---
-HHHH----SSS-GGGSS--
-HHHHS---TTS-GGG-S--
-HHHH----TT--TTT-S--
-HHHHS---TTS-TTT----
-HHHHS---TTS-TTT-S--
-HHHHS---TTS-TTT-S--
-HHHHS---TTS-TTT-S--
-HHHHS---TT--GGG-S--
--TTT----SS--GGG-S--
-HHHHS---TTS-TTT-S--
-HHHHS---TTS-TTT-S--
-HHHHS---TTS-TTT-S--
-HHHHS---SSS-TTT-S--
-HHHHS---TT--TTT-S--
-HHHHS---SSS-TTS-S--
-HHHHS---TTS-TTT-S--
-HHHHS---TTS-TTT-S--
-HHHHS---TTS-TTT-S--
-HHHHS---TTS-GGG-S--
-HHHHS---TTS-GGG-S--
-HHHHS---TTS-TTS-S--
-HHHH----TTS-TTT-S--
-HHHHS---TTS-TTTSS--
-HHHHS---TTS-TTT-S--
-HHHHS---TTS-TTT-S--
--TTT----TTS-TTT----
-HHHHS---TT--TTT-S--
-HHHH----TTS-TTT-S--
-HHHHS---SSS-GGG-S--
-HHHHS---TTS-TTT-S--
-HHHHT---SSS-GGG-S--
-HHHHS---TTS-TTT-S--
-HHHHS---TTS-TTT-S--
-HHHHS---TTS-TTT----
-HHHHS---TTS-TTT-S--
-HHHHS---TTS-TTT----
-HHHH----TTS-TTT-S--
-HHHHS---TTS-TTTS---
-HHHHS---TTS-TTT-S--
-HHHHS---TTS-TTS-S--
-HHHHS---TTS-TTT-S--
--TTT----TTS-GGG-S--
--TTT----SSS-TTT-S--
--TTTS---SSS-GGG-S--
--TTTS---TTS-GGG-S--
--TTT----TTS-TTT-S--
--TTT----TTS-TTT-S--
--TTT----TTS-TTT-S--
--TTTS---TTS-GGG-S--
-HHHHS---TTS-TTS-S--
--TTT----TTS-TTS-S--
-HHHH----TTS-GGG-S--
--TTTS---TTS-TTT-S--
-HHHHS---TTS-TTT-S--
--TTTS---TTS-TTT-S--
-HHHHS---SSS-TTT-S--
--TTTS---TTS-TTT-S--
-HHHHS---TTS-TTT-S--
--TTTS---TTS-TTT-S--
--TTT----SSS-TTT-S--
--TTT----TTS-GGG-S--
--TTTS---TTS-TTT----
--TTTS---TTS-TTS----
--TTT----TTS-TTT-S--
--TTTS---TTS-TTT-S--
--TTTS---SSS-TTT----
--TTT----TTS-GGG-S--
-HHHHS---TT--GGG-S--
-HHHH----TT--TTT----
-HHHH----TTS-TTT-S--
--TTT----TTS-GGG-S--
--TTT----TTS-TTT-S--
--TTTS---SSS-TTT----
--GGGS---SSS-TTT-S--
--TTT----TTS-TTT-S--
-HHHHS---SSS-GGG-S--
--TTT----TTS-TTT-S--
--TTT----TTS-TTT-S--
-HHHH----TTS-TTS-S--
-HHHHS---TTS-TTT-S--
--TTT----TTS-GGG-S--
--TTTS---TTS-TTT-S--
--TTTS---TT--TTT-S--
-HHHHS---SS--TTT-S--
-HHHHS---TT--TTT-S--
--TTT----SS--GGG-S--
--TTT----TTS-GGG-S--
-HHHHS---TT--TTT-S--
-HHHHS---TT--TTT-S--
--TTTS---TT--TTT-S--
--GGG----TTS-GGG-S--
-HHHH----TT--TTT-S--
-HHHHS---TTS-GGG----
-HHHHS---TTS-TTT----
-HHHHS---SS--TTT----
-HHHHS---TTS-TTT-S--
-HHHHS---TTS-TTT-S--
-HHHHS---TTS-TTT-S--
-HHHH----TTS-GGG-S--
-HHHH----TTS-TTS-S--
-HHHHS---TTS-TTT-S--
-HHHHS---TTS-TTT-S--
-HHHH----TTS-TTT----
-HHHH----TTS-TTT-S--
-HHHHS---TTS-TTT-S--
-HHHH----TT--TTT-S--
-HHHH----SSS-TTT-S--
-HHHHS---SSS-TTT-S--
-HHHH----TT--GGG-S--
-HHHH----TT--TTT-S--
-HHHHS---TTS-TTT----
-GGGTS---TT--TTT-S--
-TTTTS---TTS-TTT-S--
-HHHHS---SSS-TTT-S--
-HHHHS---TTS-TTT-S--
-HHHHS---TTS-TTT----
-HHHHS---TTS-TTT----
-HHHHS---SS--TTT-S--
-HHHHS---SS--TTT-S--
-HHHHS---SS--TTT-S--
-HHHHS---TTS-TTT----
-HHHHS---TTS-TTT----
-GGGT----TTS-GGG-S--
-HHHHS---SSS-TTT-S--
-HHHHS---TTS-TTT-S--
-HHHHS---TTS-TTT-S--
-HHHHS---TT--TTT-S--
-HHHH----TTS-TTT-S--
-HHHHS---TTS-TTT-S--
--TTT----TTS-TTT-S--
-HHHHS---SS--TTT-S--
-HHHHS---TTS-TTT-S--
-HHHHS---SSS-TTT-S--
-HHHH----TTS-TTT-S--
-HHHHS---TT--TTT-S--
-HHHH----TTS-TTT-S--
-HHHH----SS--TTT-S--
-HHHHS---TTS-GGG-S--
-HHHHT---TTS-GGG-S--
-HHHHS---TTS-GGG-S--
-HHHHS---TTS-TTT-S--
-HHHHS---TTS-TTT-S--
-HHHHS---TTS-GGG-S--
-HHHHS---TTS-GGG-S--
-HHHHS---TTS-TTT-S--
-HHHHS---TTS-TTT-S--
-HHHHS---TT--TTS-S--
-HHHH----TTS-TTT----
-HHHHS---TTS-GGG----
-HHHH----TTS-TTT-S--
-HHHH----SSS-TTT-S--
-HHHH----TT--TTT-S--
-HHHH----TTS-TTT-S--
-HHHH----TTS-TTT-S--
-HHHH----TTS-TTT-S--
-HHHH----TTS-TTT-S--
-HHHH----SSS-TTT-S--
-HHHHS---TTS-TTT-S--
-HHHH----TTS-TTT-S--
-HHHH----SS--TTT-S--
-HHHHS---SSS-TTT-S--
-HHHHS---SSS-TTS-S--
-HHHHS---SSS-TTT-S--
-HHHHS---SSS-TTT-S--
-HHHHS---SSS-TTT-S--
-HHHH----SSS-TTT-S--
--TTTS---SSS-TTS-S--
-HHHHS---TTS-TTT-S--
-HHHHS---TTS-TTT-S--
-HHHHS--SSSS-TTT-S--
-HHHH----TTS-TTT-S--
-HHHH----SSS-TTT-S--
-HHHHS---TTS-TTT-S--
-HHHH----TTS-TTT-S--
-HHHH----TTS-GGG-S--
-HHHH----TTS-TTT-S--
-HHHH----TTS-TTT-S--
-HHHHS---SSS-TTT-S--
-HHHH----SSS-TTT-S--
-HHHH----TTS-TTT----
-HHHHS---TTS-TTT-S--
-HHHHS---SSS-TTT-S--
-HHHH----TTS-TTT-S--
-HHHH----TTS-TTT-S--
-HHHH----TTS-TTT-S--
-HHHH----SSS-GGG-S--
-HHHH----SSS-TTT-S--
-HHHHS---SSS-TTT-S--
-HHHH----TTS-TTT-S--
-HHHHS---SSS-TTT-S--
-HHHHS---TTS-TTT-S--
-HHHHS---TTS-TTT-S--
-HHHHS---TTS-GGG-S--
-HHHHS---TTS-TTS-S--
-HHHHS---TTS-TTT-S--
-HHHHS---TTTTTTT-S--
-HHHHS---TTS-GGG-S--
-HHHHS---TTS-TTT-S--
-HHHHS---TTS-TTT-S--
-HHHHS---TTS-GGG-S--
-HHHHS---TTS-TTT-S--
-HHHH----TTS-TTT-S--
-HHHHS---TTS-TTT-S--
-HHHHS---TTS-TTT-S--
-HHHH----TTS-TTT-S--
-HHHH----SSS-TTT-S--
-HHHHS---TTS-TTT----
-HHHHS---TTS-TTT-S--
-HHHHS---TTS-TTT----
-HHHHS---TTS-TTT----
-HHHHS---TTS-TTT----
-HHHHS---TTS-TTT----
-HHHH----TTS-TTT----
--TTT----TTS-TTT-S--
-HHHH----TTS-TTS-S--
-HHHHS---TTS-GGG-S--
-HHHH----TTS-TTT-S--
-HHHHS---SSS-TTT-S--
-HHHHS---SSS-TTT-S--
-HHHHS---SSS-TTT-S--
-HHHHS---SSS-TTT-S--
-HHHH----SSS-TTT-S--
-HHHHS---TTS-TTT-S--
-HHHHS---SSS-TTT-S--
-HHHHS---TTS-TTT-S--
-HHHHS---TTS-GGG-S--
-HHHH----TTS-TTT-S--
-HHHHS---SSS-TTT-S--
-HHHH----TTS-TTT-S--
--TTTS---TTS-TTT-S--
-HHHHS---TTS-TTT-S--
-HHHHS---TTS-GGG-S--
-HHHH----TTS-TTT-S--
-HHHHS---TTS-TTT-S--
-HHHHS---TTS-TTT-S--
-HHHH----TTS-TTT-S--
-HHHHS---TTS-TTT-S--
-HHHHS---SSS-GGG----
-HHHHS---TTS-TTT-S--
-TTTS----TTS-TTT----
-HHHHS---TT--TTT----
-HHHHS---TTS-TTT----
-HHHHS---TTS-TTT----
-HHHHS---TTS-TTT----
-HHHH----TTS-TTT----
-HHHHS---TTS-GGG-S--
-HHHHS---TTS-TTS-S--
-HHHHS---TT--TTT----
-HHHHS---TTS-TTT----
-HHHHS---TTS-TTT----
-HHHHS---TTS-TTT----
-HHHHS---TTS-TTT----
-HHHHS---SSS-TTT----
-HHHHS---TTS-TTT----
-HHHHS---TT--GGG----
-HHHHS---TTS-TTT----
-HHHHS---SSS-TTT----
-HHHH----TT--TTT----
-HHHHS---TTS-TTT----
-HHHHS---TTS-TTT----
-HHHHS---TTS-TTT----
-HHHHS---TTS-TTT----
-HHHHS---TTS-TTT----
-HHHHS---TTS-GGG----
-HHHHS---TTS-GGG----
-HHHHS---TTS-GGG----
-HHHHS---SSS-TTT----
-HHHH----TTS-GGG----
-HHHH----SS--TTT----
-HHHHS---TTS-GGG----
-HHHHT---TTS-GGG----
-HHHHS---TTS-TTT----
-HHHHS---TTS-TTT----
--TTTS---TTS-TTT----
-HHHHS---TTS-TTT----
-HHHHT---SSS-GGG----
-HHHHS---TTS-TTT----
-HHHHS---TT--GGG----
-HHHHS---TTS-TTT----
-HHHHS---TTS-TTT----
-HHHHS---TTS-GGG----
-HHHHS---TTS-TTT----
-HHHHS---SSS-GGG----
-HHHH----TT--GGG----
-HHHHS---TTS-GGG----
--TTTS---SSS-GGG----
-HHHHS---SSS-TTT----
-HHHHS---TTS-GGG----
-HHHHS---TTS-TTT----
-HHHHS---TTS-TTT----
-GGGTS---TTS-GGG----
-HHHH----TT--GGG----
-HHHH----TTS-GGG----
-HHHHS---TTS-GGG----
-HHHHS---TTS-GGG----
-HHHHS---TTS-TTT----
-HHHH----TTS-GGG----
-HHHHS---TTS-TTT----
-HHHHS---TTS-GGG----
-HHHH----TT--TTT----
-HHHH----TTS-GGG----
-HHHHS---TTS-TTT----
-HHHHS---SSS-TTT----
-HHHHS---TTS-TTT----
-HHHH----TT--TTT----
-HHHHS---TT--GGG----
-HHHH----TTS-TTT----
-HHHHS---TTS-TTT----
-HHHH----TTS-TTT----
-HHHHS---TTS-GGG----
-HHHH----TTS-GGG----
-HHHH----TTS-TTS----
-HHHHS---TT--TTS----
-HHHHS---TTS-TTT----
-HHHHS---TTS-TTT----
-HHHHS---TTS-TTT----
-HHHHS---TTS-TTT----
-HHHHS---TTS-TTT----
-HHHHS---TT--TTT----
-HHHHS---TTS-TTT----
-HHHHS---TT--TTT----
-HHHHS---TTS-TTT----
-HHHHS---TTS-TTT----
-HHHHS---TTS-TTT----
-HHHHS---TTS-TTT----
-HHHHS---TTS-TTT----
-HHHHS---TTS-TTT----
-HHHHS---TTS-TTT----
-HHHHS---TTS-TTT----
-HHHH----TTS-TTT----
-HHHHS---TTS-GGG----
-HHHHS---TTS-TTT----
-HHHHS---TT--TTT----
-HHHH----TTS-TTT----
-HHHHS---TTS-TTT----
-HHHHS---TTS-TTT----
-HHHHS---SSS-TTT----
-HHHHS---TTS-TTT----
-HHHHS---TTS-TTT----
-HHHHS---SSS-TTT----
-HHHHS---SS--TTT----
-HHHHS---SSS-GGG----
-HHHHS---TTS-TTT----
-HHHH----TTS-TTT----
-HHHHS---TTS-TTT----
-HHHH----TTS-TTT----
-HHHHS---SS--GGG----
-HHHHS---TTS-GGG----
-HHHHS---TTS-GGG----
-HHHHS---TTS-TTT----
-TTTTS---SSS-GGG----
-HHHH----SS--GGG----
-HHHH----TTS-GGG----
-HHHHS---TTS-GGG----
-HHHHS---TTS-GGG----
-HHHHS---TT--GGG----
-HHHHS---TT--TTT----
-HHHHS---TTS-GGG----
-HHHHS---TTS-GGG----
-HHHH----SS--TTT----
-HHHH----SSS-TTT----
-HHHHS---TT--TTS----
-HHHH----TT--GGG----
-HHHH----SSS-TTT----
-HHHH----SS--TTT----
-HHHH----TTS-TTT----
-HHHHS---TTS-TTT----
-HHHH----TT--GGG----
-HHHHS---SSS-TTT----
-HHHHS---SS--GGG----
-HHHH----TT--TTT----
-HHHHS---SSS-TTS----
-HHHH----SSS-GGG----
-HHHHS---TTS-TTT----
-HHHHS---TTS-GGG----
-HHHH----TTS-TTT----
-HHHHS---TTS-TTT----
-HHHHS---SSS-TTT----
-HHHH----TT--TTT----
-HHHHS---TTS-TTT----
-HHHH----SSS-TTT----
-HHHHS---TTS-TTT----
-HHHHS---TTS-TTT----
-HHHH----TTS-TTT----
-HHHHS---SSS-TTT----
-HHHHS---TTS-TTT----
-HHHHS---SSS-TTT----
-HHHHS---TTS-TTT----
-HHHHS---TTS-GGG----
-HHHHS---TT--GGG----
-HHHHS---TTS-GGG----
-HHHHS---TTS-GGG----
-HHHHS---TT--TTT----
-HHHHS---TT--GGG----
-HHHH----TTS-TTT----
-HHHH----TT--TTT----
-HHHH----TTS-TTT----
-HHHH----SSS-TTT----
-HHHHS---TTS-TTT----
-HHHH----SSS-TTTS---
-HHHH----TT--TTT----
-HHHH----TT--TTT----
-HHHHS---TT--TTT----
-HHHHS---TTS-TTT----
-HHHH----SSS-TTT----
-HHHH----TT--TTT----
-HHHH----SSS-TTT----
-HHHH----TTS-TTT----
-HHHH----SSS-TTT----
-HHHH----TT--TTT----
-HHHH----TT--TTT----
-HHHH----TTS-TTT----
-HHHH----TTS-TTT----
-HHHH----SS--TTT----
-HHHH----SSS-TTS----
-HHHH----TT--TTT----
-HHHH----SSS-TTT----
-HHHH----TT--TTT----
-HHHH----TTS-TTT----
-HHHHS---TT--TTT----
-HHHH----TTS-TTT----
-HHHHS---TTS-TTT----
-HHHHS---TTS-TTS----
-HHHHS---TTS-TTT----
-HHHHS---TTS-TTT----
-HHHHS---TT--TTT----
-HHHHS---TTS-TTT----
-HHHHS---TTS-TTT----
-HHHH----TT--TTT----
-HHHHS---SS--TTTS---
-GGGT----TT--TTT----
-GGGT----SSS-TTT----
-GGGT----TTS-TTTS---
-HHHH----SSS-TTT----
-GGGT----TTS-TTT----
-GGGT----TT--TTT----
-GGGT----TT--TTS----
-GGGT----TT--TTT----
-GGGT----SS--TTT----
-GGGT----TT--TTT----
-HHHH----SS--TTT----
-GGGS----TT--GGG----
-GGGT----TTS-GGG----
-GGGT----TTS-GGG----
--GGGS--SSSS-TTT----
--TTT----TTS-TTT----
-HHHHS---TTS-TTT----
-HHHH----SS--TTT----
-HHHH----TT--TTT----
-HHHHS---SSS-TTT----
-HHHHS---SSS-TTT----
-HHHH----TTS-TTT----
-HHHHS---TTS-TTT----
-HHHH----TTS-TTT----
-HHHH----SS--TTT----
-HHHHS---TTS-GGG----
-HHHH----TTS-GGG----
-HHHHS---TT--GGG----
-HHHHS---TTS-TTT----
-HHHH----TTS-TTT----
-HHHHS---TTS-TTT----
-HHHHS---TTS-TTT----
-HHHH----SSS-TTT----
-HHHH----TTS-TTT----
-HHHHS---TTS-GGG----
-HHHHS---TTS-TTS----
-HHHH----TTS-TTT----
-HHHHS---SS--TTT----
-HHHHS---TTS-TTT----
-HHHHS---TTS-TTT----
-HHHHS---TTS-TTS----
-HHHHS---TTS-TTT----
-HHHHS---TTS-TTT----
-HHHHS---SSS-TTT----
-HHHHS---TTS-TTT----
-HHHHS---SSS-GGG----
-HHHHS---TTS-TTT----
-HHHHS---TTS-GGG----
-HHHHS---TTS-GGG----
-HHHHS---TTS-GGG----
-HHHHS---TTS-TTT----
-HHHH----TTS-GGG----
-HHHH----SSS-TTT----
-HHHHS---TTS-TTT----
-TTTTS---SSS-TTT----
-HHHHS---TTS-TTT----
-HHHHS---TTS-TTT----
-HHHHS---TT--TTT----
-HHHHS---TTS-TTT----
-HHHHS---TTS-TTT----
-HHHHS---TTS-TTT----
-HHHHS---TTS-TTT----
-HHHHS---TTS-TTT----
-HHHHS---SSS-TTT----
-HHHHS---SSS-TTT----
-HHHHS---TTS-TTT----
-HHHHS---TTS-TTT----
-HHHHS---TTS-TTT----
-HHHHS---TTS-TTT----
-HHHHS---SSS-TTT----
-HHHH----TTS-TTT----
-HHHHS---TTS-TTT----
-HHHHS---TTS-GGG----
-HHHH----TTS-TTTS---
-HHHHS---TTS-TTT----
-HHHHS---SSS-TTT----
-HHHH----TTS-TTT----
-HHHHS---TTS-TTS----
-HHHH----TTS-GGG----
-HHHHS---TT--TTT----
--TTTS---SSS-TTT----
-HHHHS---TTS-TTT----
-HHHH----TTS-GGG----
--STT----TTS-TTT----
-HHHH----TTS-TTT----
-HHHH----SS--TTT----
-HHHH----SS--TTTS---
-HHHH----SS--TTT----
-HHHH----TT--TTT----
-HHHH----TT--GGGS---
-HHHH----SS--TTT----
-HHHH----SSS-TTT----
-HHHH----SSS-TTT----
-HHHH----TTS-GGGS---
-HHHHS---SSS-TTT----
-HHHH----SSS-TTTS---
-HHHH----SSS-TTT----
-HHHHS---SS--GGG----
-HHHHS---TT--TTT----
-HHHHS---SSS-TTT----
-HHHHS---SSS-TTT----
-HHHHS---TTS-TTT----
-HHHH----SS--STT----
-HHHHS---SS--TTT----
-HHHHS---SSS-TTT----
-HHHHS---TTS-TTT----
-HHHHS---TTS-TTT----
-HHHHS---TTS-TTT----
-HHHHS---SSS-TTT----
-HHHH----SSS-TTT----
-HHHHS---TTS-TTT----
-HHHHS---TTS-TTTS---
-HHHHT---SSS-GGG----
-HHHHS---SSS-GGG----
-HHHHS---TTS-GGG----
-HHHHS---SSS-TTS----
-HHHHS---SSS-TTS----
-HHHHS---SSS-TTS----
-HHHHS---SSS-TTT----
--TTT----SSS-TTT----
-HHHHS---SSS-TTT----
-HHHHS---TTS-TTS----
-HHHHS---SSS-TTT----
-HHHH----SSS-TTT----
-HHHHS---TTS-TTT----
-HHHHS---SSS-TTT----
-HHHH----TTS-GGG----
-HHHH----TTS-GGG----
-HHHH----SSS-TTT----
-HHHH----SSS-TTT----
-HHHH----SSS-TTT----
-GGGT----SSS-TTT----
-HHHH----SSS-TTT----
-HHHHS---SSS-TTT----
-HHHHS---SSS-TTT----
-HHHH---SSSS-TTT----
-HHHHS--SSSS-TTT----
-HHHHS--SSSS-TTT----
-HHHHS--TTTS-TTT----
-HHHHS--TTTS-TTT----
-HHHH---TTTS-TTT----
-TTTT---TTTS-TTT----
-HHHH----SSS-TTT----
-HHHH----SSS-TTT----
-HHHH----SSS-TTT----
-HHHH----SSS-TTT----
-HHHH----SSS-TTT----
-HHHH----SSS-TTT----
-HHHH----SSS-TTT----
-HHHH----SSS-TTT----
-HHHH----SSS-TTS----
-HHHH----SSS-TTT----
-HHHH----SSS-TTT----
-HHHH----SSS-TTT----
-HHHH----SSS-TTT----
-HHHH----SSS-TTT----
-HHHH----SSS-TTT----
-HHHH----SSS-TTT----
-GGGT----SSS-TTS----
-HHHH----SSS-TTT----
-HHHH----SSS-TTT----
-HHHH----SSS-TTT----
-HHHH----SSS-TTT----
-HHHH----SSS-TTT----
-HHHH----SSS-TTT----
-HHHH----SSS-TTT----
-HHHH----SSS-TTT----
-HHHH----SSS-TTT----
-HHHH----SSS-TTT----
-HHHH----SSS-TTT----
-HHHH----SSS-TTT----
-HHHH----SSS-TTT----
-GGGS----SSS-TTT----
-HHHH---SSSS-TTT----
-GGGT----SSS-TTT----
-HHHH---SSSS-TTT----
-HHHH---SSSS-TTT----
-GGGT---SSSS-TTT----
-GGGT---TTTS-TTT----
-HHHH---TTTS-TTT----
-HHHH---TTTS-TTT----
-GGGT---TTTS-TTT----
-HHHH---TTTS-TTT----
-HHHH---TTTS-TTT----
-HHHH---TTTS-TTT----
-TTTS---TTTS-TTT----
-HHHH---TTTS-TTT----
-HHHH---TTTS-TTT----
-HHHH---TTTS-TTT----
-HHHH---TTTS-TTS----
-HHHH---TTTS-TTT----
-HHHH---TTTS-TTT----
-HHHH---TTTS-TTT----
-HHHH---TTTS-TTT----
-HHHH---TTTS-TTT----
-HHHH---TTTS-TTS----
-HHHH---TTTS-TTT----
-HHHH---TTTS-TTT----
-HHHH---TTTS-TTT----
-HHHH---TTTS-TTS----
-HHHH---TTTS-TTT----
-HHHH---TTTS-TTT----
-HHHH---TTTS-TTT----
-HHHH---TTTS-TTT----
-HHHH---TTTS-TTT----
-HHHH---TTTS-TTT----
-HHHH---TTTS-TTT----
-HHHH---TTTS-TTT----
-HHHH---TTTS-TTT----
-HHHH---TTTS-TTT----
-HHHH---TTTTTTTT----
-HHHH---TTTS-TTT----
-HHHH---TTTS-TTT----
-HHHH---TTTS-TTT----
-HHHH---TTTS-TTT----
-HHHH---TTTS-TTT----
-HHHH---TTTS-TTT----
-HHHH---TTTS-TTT----
-HHHH---TTTS-TTT----
-HHHH---TTTS-TTT----
-HHHH---TTTS-TTT----
-HHHH---TTTS-TTT----
-HHHH---TTTS-TTT----
-HHHH---TTTS-TTT----
-HHHH---TTTS-TTT----
-HHHH----SSS-TTS----
-HHHH----SSS-TTT----
-HHHH----SSS-TTT----
-GGGT----SSS-TTT----
-GGGT----SS--TTT----
-HHHH----SSS-TTT----
-HHHH----SSS-TTT----
-HHHH----SSS-TTT----
-GGGS----SS--TTT----
-HHHH----SS--TTT----
-GGGT---SSS--TTT----
-HHHH---TTTS-TTT----
-GGGS----SS--TTT----
-GGGS----SS--TTT----
-GGGG----SS--TTT----
-GGGS---TTT--TTT----
-GGGS----SS--TTT----
-GGGT----SS--TTT----
-GGGT----SS--TTT----
-GGGT----SS--TTT----
-GGGT---TTT--TTT----
-GGGT----SS--TTT----
-GGGT----SS--TTT----
--GGG----SSS-TTT----
-GGGS----SS--TTT----
-GGGG----SS--TTT----
-GGGT----SS--TTT----
-GGGT----SS--TTT----
-GGGS----SS--TTT----
-GGGS----SS--TTT----
-GGGS----SSS-TTT----
-TTTS----SSS-TTT----
-GGGS----SSS-TTT----
-GGGS----SSS-TTT----
-GGGT----SSS-TTT----
-GGGS----SSS-TTT----
-GGGT----SSS-TTT----
-HHHH----SSS-TTT----
-GGGT----SSS-TTT----
-HHHH----SSS-TTT----
-HHHH----SSS-TTT----
-HHHH----SSS-TTT----
-GGGT----SSS-TTT----
-GGGT----SSS-TTT----
-GGGT----SSS-TTT----
-GGGT----SSS-TTT----
-GGGT----SSS-TTT----
-GGGT----SSS-TTT----
-GGGT----SSS-TTT----
-GGGT----SSS-TTT----
-HHHH----SSS-TTTS---
-GGGT----SSS-TTT----
-GGGT----SSS-TTT----
-GGGT----SSS-TTT----
-GGGT----SSS-TTT----
-GGGG----SSS-TTT----
-GGGT----SSS-TTT----
-GGGT----SSS-TTT----
-GGGT----SSS-SSS----
-GGGT----SSS-TTT----
-GGGT----SSS-TTT----
-HHHH----SSS-TTT----
-HHHH----SSS-TTT----
-HHHH----SSS-TTT----
-GGGT----SSS-TTT----
-GGGT----SSS-TTS----
-HHHH----SSS-TTT----
-GGGT----SSS-TTT----
-HHHH----SSS-TTT----
-HHHH---SSSS-TTT----
-HHHH-S--SSS-TTT----
-GGGT----SSS-TTT----
-HHHH----SSS-TTT----
-HHHH----SSS-TTT----
-HHHH---SSSS-TTT----
-GGGT----SSS-TTT----
--TTT----SSS-TTT----
-GGGT---SSSS-TTT----
-GGGT-S--SSS-TTT----
-GGGT----SSS-TTT----
-GGGT----SSS-TTT----
-HHHH----SSS-GGG----
-GGGT----SSS-TTT----
-GGGT----SSS-TTT----
-GGGT----SSS-TTT----
-GGGT----SSS-TTT----
-GGGT----SSS-TTT----
-GGGT----SSS-TTT----
-GGGT----SSS-TTT----
--TTT----SSS-TTT----
--TTT----SSS-TTT----
--TTT----SSS-TTS----
--GGG----SSS-TTT----
-GGGT----SSS-TTT----
-HHHH----SSS-TTT----
-GGGT----SSS-TTS----
-GGGT----SSS-TTT----
-HHHH----SSS-TTT----
-GGGT----SSS-TTT----
-HHHH----SSS-TTT----
--TTT----SSS-TTT----
--TTT----SSS-TTT----
-HHHH---SSSS-TTT----
-GGGT---SSSS-TTT----
--TTT---SSSS-TTT----
-HHHH----SSS-TTT----
--TTT---SSSS-TTT----
--TTT----SSS-TTT----
-HHHH----SSS-TTT----
--TTT----TTS-TTT----
--TTT----SSS-TTT----
--TTT----SSS-TTTS---
--TTT----SSS-TTT----
-HHHH----SSS-TTTS---
-HHHH----SSS-TTT----
--TTT----SSS-TTT----
--TTT----SSS-TTT----
--TTT----SSS-TTT----
-HHHH----SSS-TTT----
-HHHH----SSS-TTTS---
-HHHH----SSS-SSS----
-HHHH----SSS-TTTS---
-HHHH----SSS-TTT----
--TTT----SSS-TTT----
-GGGT----SSS-TTTS---
-HHHH----SSS-TTT----
-GGGT----SSS-TTT----
-GGGT----SSS-TTT----
-GGGG----SSS-TTT----
-GGGT----SSS-TTTS---
-HHHH----SSS-TTT----
-HHHH----SSS-TTT----
-HHHH----SSS-TTT----
-GGGT----SSS-TTT----
--TTT----SSS-TTT----
--TTT----SSS-TTT----
-HHHH----SSS-TTT----
--TTT----SSS-TTT----
--TTT----SSS-TTT----
--TTT----SSS-TTTS---
--TTT----SSS-TTT----
--TTT----SSS-TTT----
--TTT----SSS-TTT----
-GGGT----SSS-TTT----
--TTT----SSS-TTT----
-GGGT----SSS-TTTS---
--TTT----SSS-TTTS---
--TTT----SSS-TTTS---
--TTT----SSS-TTT----
--TTT----SSS-TTTS---
--TTT----SSS-TTTS---
--TTT----SSS-TTTS---
--TTT----SSS-TTTS---
--TTT----SSS-TTTS---
--TTT----SSS-TTTS---
--TTT----SSS-TTT----
--TTT----SSS-TTT----
--TTT----SSS-TTTS---
--TTT----SSS-TTT----
--GGG----SSS-TTTS---
--TTT----SSS-TTT----
--TTT----SSS-TTT----
--TTT----SSS-TTT----
--TTT----SSS-TTT----
--TTT----SSS-TTT----
--TTT----SSS-TTT----
--TTT----SSS-TTT----
--TTT----SSS-SSSS---
--TTT----SSS-TTT----
--TTT----SSS-TTT----
--TTT----SSS-TTT----
--TTT----SSS-TTT----
--TTT----SSS-TTT----
--TTT----SSS-TTT----
--TTT----SSS-TTT----
--TTT----SSS-TTTS---
--TTT----SSS-TTTS---
--TTT----SSS-TTTS---
--TTT----SSS-TTTS---
--TTT----SSS-TTT----
--TTT----SSS-TTTS---
--TTT----SSS-TTT----
--TTT----SSS-TTT----
--TTT----SSS-STT----
--TTT----SSS-TTT----
--TTT----SSS-TTT----
--TTT----SSS-TTT----
--TTT----SSS-TTT----
--TTT----SSS-GGGS---
--TTT----SSS-STT----
--TTT----SSS-TTT----
--TTT----SSS-TTS----
--GGG----SSS-TTTS---
--TTT----SSS-TTTS---
--TTT----SSS-TTT----
--TTT----SSS-TTT----
--TTT----SSS-SSS----
--TTT----SSS-SSS----
--TTT----SSS-SSS----
--TTT----SSS-SSSS---
--TTT----SSS--SS----
--TTT----SSS-SSS----
--TTT---TTTS-SSS----
--TTT----SSS-SSSS---
--TTT----SSS-SSS----
--TTT----SSS-SSS----
--TTT----SSS-SSS----
--TTT----SSS-SSS----
--TTT----SSS-GGG----
--TTT----SSS-TTS----
--TTT----SSS-TTS----
--TTT----SSS-TTT----
--TTT----SSS-TTT----
--TTT----SSS-TTT----
--TTT----SSS-TTT----
--TTT----SSS-TTTS---
--TTT----SSS-TTT----
--TTT----SSS-TTTS---
--TTT----SSS-TTT----
--TTT----SSS-TTT----
--TTT----SSS-TTT----
--TTT----SSS-TTT----
--TTT----SSS-TTT----
--TTT----SSS-SSS----
--TTT----SSS-TTT----
--TTT----SSS-TTT----
--TTT----SSS-TTT----
--TTT----SSS-TTT----
--TTT----SSS-TTT----
--TTT----SSS-SSSS---
--TTT----SSS-SSS----
--TTT----SSS-TTT----
--TTT----SSS-TTT----
--TTT----SSS-SSS----
--TTT----SSS-TTT----
--TTT----SSS-TTT----
--TTT----SSS-SSS----
--TTT----SSS-TTT----
--TTT----SSS-TTT----
--TTT----SSS-TTT----
--TTT----SSS-TTT----
--TTT----SSS-TTT----
--TTT----SSS-TTT----
--TTT----SSS-TTT----
--TTT----SSS-TTT----
-GGGT----SSS-TTT----
--TTT----SSS-TTT----
--TTT----SSS-TTT----
--TTT----SSS-TTTS---
--TTT----SSS-TTTS---
--TTT----SSS-TTTS---
--TTT----SSS-TTTS---
--TTT----SSS-TTT----
--TTS----SSS-TTT----
--TTT----SSS-TTTS---
--GGG----SSS-TTT----
--TTT----SSS-TTTS---
--GGG----SSS-TTT----
--TTT----SSS-TTT----
--GGG----SSS-TTTS---
--GGG----SSS-TTT----
--TTT----SSS-TTT----
--TTT----SSS-TTT----
--TTT----SSS-TTT----
--GGG----SSS-TTTS---
--GGG----SSS-TTT----
-GGGG----SSS-TTTS---
-GGGT----SSS-TTT----
--TTT----SSS-TTT----
--GGG----SSS-TTT----
--GGG----SSS-TTT----
--GGG----SSS-TTTS---
--GGG----SSS-SSS----
--GGG----SSS-TTT----
--GGG----SSS-TTT----
--GGG----SS--TTT----
--GGG----SSS-SSS----
--TTT----SSS-TTT----
--GGG----SSS-TTT----
--GGG----SSS-TTT----
--GGG----SSS-TTT----
--STT----SSS-TTT----
--GGG----SSS-SSS----
--TTT----SSS--SS----
--TTT----SSS-SSS----
--GGG----SSS--SS----
--TTS----SSS-SSS----
--GGG----SSS-TTT----
--TTS----SSS-TTT----
--GGG----SSS-TTT----
--GGG----SSS-SSSS---
--GGG----SSS-SSSS---
--GGG----SSS-SSS----
--GGG----SSS-SSS----
--GGG----SSS-TTT----
--TTT----SSS-SSS----
--TTT----SSS-TTT----
--TTT----SSS-TTT----
--TTT----SSS-SSS----
--TTT----SSS-TTT----
--TTS----SSS-TTTS---
--TTT----SSS-TTT----
--TTT----SSS-TTT----
--TTT----SSS-TTT----
--TTT----SSS-TTT----
--TTT----SSS-TTTS---
--TTT----SSS-TTT----
-GGGT----SSS-TTT----
--TTT----SSS-TTT----
--TTT----SSS-SSS----
--TTT----SSS-TTT----
--TTT----SSS-TTT----
--TTT----SSS-TTT----
--TTT---SSSS-TTT----
--GGG----SSS-TTT----
--TTT----SSS-TTTS---
--TTT----SSS-TTT----
--TTT----SSS-TTT----
--TTT---SSSS-TTT----
--TTT---SSSS-TTT----
--TTT---SSSS-TTT----
--TTT---SSSS-TTT----
--TTT----SSS-TTT----
--TTT----SSS-TTT----
--TTT----SSS-TTT----
--TTT----SSS-TTT----
--TTT----SSS-TTT----
--TTT----SSS-TTT----
--TTT----SSS-TTT----
--TTT----SSS-TTT----
--TTT----SSS-TTTS---
--TTT----SSS-TTTS---
--TTT----SSS-TTTS---
--TTT----SSS-TTT----
-GGGT----SSS-TTTS---
-GGGT----SSS-TTT----
--TTT----SSS-TTTS---
-GGGT----SSS-TTT----
--GGG----SSS-TTT----
--TTT----SSS-TTT----
--TTT----SSS-TTT----
--GGG----SSS-TTT----
--TTT----SSS-TTT----
--TTT----SSS-TTTS---
--TTT----SSS-TTT----
--TTT----SSS-TTT----
--TTT----SSS-TTTS---
-GGGT----SSS-TTT----
--GGG----SSS-TTT----
--TTT----SSS-TTT----
--TTT----SSS-TTT----
--TTT----SSS-TTT----
--TTT----SSS--SS----
--TTT----SSS-TTT----
--GGG----SSS-TTT----
--TTT----SSS-TTT----
--TTS----SSS-TTT----
--TTT----SSS-SSSS---
--TTT----SSS-TTT----
-GGGT----SSS-TTT----
-GGGT----SSS-TTT----
--TTT----SSS-SSS----
--TTT----SSS-TTT----
--TTT----SSS-TTT----
--TTT----SSS-TTT----
--TTT----SSS-TTT----
-GGGT----SSS-TTT----
--GGG----SSS-TTT----
--TTT----SSS-TTT----
-GGGG----SSS-TTT----
--TTS----SSS-TTT----
--GGG----SSS-TTT----
--TTT----SSS-TTT----
--TTT----SSS-TTT----
--TTT----SSS-TTT----
--TTT----SS--TTT----
--TTT----SSS-TTT----
--TTT----SSS-TTT----
--TTT----SSS-TTT----
--TTT----SSS-TTT----
--TTT----SSS-TTT----
--TTT----SSS-TTT----
--GGG---SSSS-TTT----
--TTT----SSS-TTTS---
--TTT----SSS-TTT----
-GGGS---TTTS-TTTS---
--TTT----SSS-TTT----
--GGG----SSS-SSS----
--TTT----SS--TTT----
--TTT---SSSS-TTT----
--TTT----SSS-TTTS---
--GGG----SS--TTT----
--TTT----SSS-SSS----
--TTT----SSS-SSS----
--TTT---SSSS-TTT----
--TTT----SSS-TTT----
--TTT----SSS-TTT----
-GGGT----SSS-TTT----
--TTT----SSS-TTT----
--TTT----SSS-TTT----
--TTT----SSS-TTT----
--TTT----SSS-TTT----
--TTT---TTTS-TTT----
--TTT----SSS-TTT----
--TTT----SSS-TTT----
--TTT----SSS-TTT----
--TTT----SSS-TTT----
--TTT----SSS-TTT----
--TTT----SSS-TTT----
--TTT----SSS-TTT----
--GGG----SSS-TTS----
--TTS----SSS-TTT----
--TTS----SSS-TTT----
--TTS----SSS-TTT----
--TTT----SSS-TTT----
--GGG----SSS-TTT----
--GGG----SSS-TTT----
--GGG----SSS-TTT----
--TTT----SSS-TTT----
--TTT----SSS-TTT----
--TTT----SSS-TTT----
--TTT----SSS-TTT----
--TTT----SSS-TTT----
-GGGT----SSS-TTT----
--TTT----SSS-TTT----
--TTT----SSS-TTT----
--TTT----SSS-TTT----
--TTT----SSS-TTS----
--TTT----SSS-TTT----
--TTT----SSS-TTT----
--TTT----SSS-TTT----
--TTT----SSS-TTT----
--TTS-S--SSS-TTT----
--TTT----SSS-TTT----
--TTT----SSS-TTT----
--TTT----SSS-TTT----
--TTT----SSS-TTT----
--TTT----SSS-TTT----
--TTT----SSS-TTT----
--TTT----SSS-TTT----
--TTT----SSS-TTT----
--TTT----SSS-TTT----
--TTT----SSS-TTT----
--TTT----SSS-TTT----
--TTT----SSS-TTT----
--TTT----SSS-TTT----
--TTT----SSS-TTT----
--TTT----SSS-TTT----
--TTT----SSS-TTT----
--TTT----SSS-TTT----
--TTT---SSSS-TTT----
--GGG---SSSS-TTT----
--TTT----SSS-TTT----
--TTT----SSS-TTT----
--GGG---SSSS-TTT----
--TTT---SSSS-TTT----
--TTT----SSS-TTT----
--TTT----SSS-TTT----
--TTT----SSS-TTT----
--GGG----SSS-SSS----
--TTT----SSS-SSS----
--TTT----SSS-SSS----
--GGG---TTTS-TTT----
--TTT----SSS-TTT----
--TTT---SSSS-SSS----
--TTT----SSS-TTT----
--TTT----SSS-TTT----
--TTT----SSS-TTT----
--GGG----SSS-TTT----
--GGG----SSS-TTT----
--TTT----SSS-SSS----
--GGG---SSSS-TTT----
--TTS----SSS-TTT----
--TTS----SSS-SSS----
--GGG----SSS--SS----
--TTT----SSS-TTT----
--GGG----SSS-TTT----
--GGG----SSS-TTT----
--GGG----SSS-SSS----
--GGG----SSS-TTT----
--GGG----SSS-TTT----
--TTT----SSS-STT----
--TTT---SSSS-TTT----
--TTT----SSS-TTT----
--GGG---SSSS-TTT----
--TTT----SSS-SSS----
--TTT----SSS-TTT----
--GGG----SSS-TTT----
--GGG----SSS-TTT----
--TTT---SSSS-SSS----
--GGG----SSS-SSS----
--GGG----SSS-SSS----
--TTT----SSS-SSS----
--TTT----SSS-SSS----
--TTT----SSS-SSS----
--GGG----SSS-SSS----
--TTT---SSSS-SSS----
--GGG----SSS-SSS----
--TTT----SSS--SS----
-GGGG----SSS-SSS----
-GGGS----SSS--SS----
--GGG----SSS-SSS----
--GGG---SSSS-TTT----
--TTT---SSSS-SSS----
--TTT----SSS-TTT----
--TTT----SSS-TTT----
--TTT----SSS-SSS----
--TTT----SSS-TTT----
--TTT---SSSS-TTT----
--TTS----SSS-TTT----
--TTT----SSS-TTT----
--GGG----SSS-TTT----
--TTT----SSS-TTT----
--TTT----SSS-TTS----
--TTT----SSS-TTT----
--TTT----SSS-TTT----
--TTS----SSS-GGG----
--TTT----SSS-TTT----
--TTS----SSS-TTT----
--TTT----SSS-TTT----
--GGG----SSS-TTT----
--TTT----SSS-TTT----
--GGG----SSS-TTT----
--TTT----SSS-TTTS---
--GGG----SSS-TTT----
--TTT----SSS-TTT----
--GGG----SSS-TTT----
--TTT----SSS-TTT----
--TTT----SSS-TTS----
--TTT----SSS-TTT----
--TTT---SSSS-TTT----
--GGG----SSS-TTT----
--TTT----SSS-TTT----
--TTS----SSS-TTT----
--TTT----SSS-SSSS---
--TTT----SSS-TTT----
--TTT----SSS-TTT----
--TTT----SSS-SSSS---
--TTT----SSS-TTT----
--TTT----SSS-TTT----
--TTT----SSS-TTTS---
--TTT----SSS-SSSS---
--TTT----SSS-TTT----
--GGG----SSS-TTT----
--TTT----TTS-TTT----
--GGG----SSS-TTS----
--TTT----SSS-TTT----
--TTT----SSS-TTT----
--TTT----SSS-SSS----
--TTS----SSS-TTT----
--TTT----SSS-TTT----
--TTT----SSS-TTT----
--TTT----SSS-SSS----
--TTT----SSS-TTT----
--TTT----SSS-TTT----
--TTT----SSS-TTT----
--TTT----SSS-TTT----
--GGG----SSS-TTT----
--TTT----SSS-SSS----
--GGG----SSS-TTT----
--GGG----SSS-SSS----
--TTT----SSS-TTT----
--GGG----SSS-TTT----
--TTT----SSS-TTT----
--TTT----SSS-TTT----
--TTS----SSS-TTT----
--TTS----SSS-TTT----
--TTT----SSS-TTT----
--TTT----SSS-SSS----
--TTT----SSS-TTT----
--TTT----SSS-TTT----
--TTT----SSS-TTTS---
--TTT----SSS-TTTS---
--TTT----SSS-TTT----
--TTT----SSS-TTT----
--TTT----SSS-TTT----
--TTT---SSSS-SSSS---
--TTT----SSS-TTT----
--TTT----SSS-TTT----
--TTT----SSS-TTT----
--TTS----SSS-TTT----
--TTT----SSS-TTT----
--TTT----SSS-TTTS---
--TTT----SSS-TTT----
--TTT----SSS-TTT----
--TTT---SSSS-TTTS---
--TTT----SSS-TTT----
--TTT----SSS-TTT----
--TTT----SSS-TTT----
--TTT----SSS-TTT----
--TTT----SSS-TTT----
--TTT----SSS-TTT----
--TTT----SSS-TTTS---
--TTT----SSS-TTT----
--TTT----SSS-TTTS---
--TTT----SSS-TTTS---
--TTT----SSS-TTT----
--TTT----SSS-TTT----
--TTT----SSS-TTT----
--TTT----SSS-TTT----
--TTT----SSS-TTT----
--TTT----SSS-TTT----
--TTT----SSS-TTT----
--GGG----SSS-TTT----
--TTT----SSS-TTT----
--TTT----SSS-TTT----
--TTS----SSS-TTTS---
--TTS---SSSS-TTTS---
--TTS---SSSS-TTT----
--TTS----SSS-TTT----
--TTT----SSS-SSS----
--TTT----SSS-TTT----
--TTS----SSS-TTT----
--TTS----SSS-TTT----
--GGG----SSS-TTT----
--TTT----SSS-TTT----
--TTS----SSS-TTTS---
--TTS----SSS-TTT----
--TTT----SSS-TTT----
--TTT----SSS-TTT----
--TTT----SSS-TTT----
--TTS----SSS-TTT----
--TTT----SSS-TTS----
--GGG----SSS-TTS----
--TTS----SSS-TTT----
--GGG----SSS-TTT----
--GGG----SSS-TTS----
--TTS----SSS-TTT----
--TTT----SSS-TTT----
--TTT----SSS-TTT----
--TTT----SSS-TTTS---
--TTS----SSS-TTT----
--GGG----SSS-TTT----
-GGGT----SSS-TTT----
-GGGT----SSS-TTT----
--TTT---SSSS-TTT----
--TTT----SSS-TTT----
--TTT----SSS-TTT----
--TTT----SSS-TTT----
--TTT----SSS-TTT----
--TTT----SSS-TTTS---
--TTT----SSS-TTT----
--TTT----SSS-TTT----
--TTT---SSSS-TTT----
--TTT----SSS-TTT----
--TTT----SSS-TTT----
--TTT----SSS-SSS----
--TTT----SSS-TTT----
--TTT----SSS-TTT----
-GGGT----SSS-TTT----
--TTT----SSS-TTT----
-GGGT----SS--TTT----
-GGGT----SSS-TTT----
-GGGT----SSS-TTT----
-GGGT----SSS-TTT----
-GGGT----SS--TTT----
-GGGT----SS--TTT----
-GGGT----SS--TTT----
-GGGT----SS--TTT----
-GGGT----SS--TTT----
-GGGT----SS--TTT----
-GGGT----SS--TTTS---
-GGGG----SSS-TTT----
-GGGT----SS--TTT----
-GGGT----SSS-TTT----
-GGGT----SSS-TTT----
--TTT----SSS-TTT----
--TTT----SSS-TTTS---
--TTT----SSS-TTT----
--GGG----SS--TTT----
--TTT----SSS-TTT----
--TTT----SS--TTT----
--TTT----SSS-TTT----
--TTTS---SSS-TTT----
--TTT----SSS-TTTS---
--TTT----SSS-TTT----
--TTT----SSS-TTT----
--TTT----SSS-TTT----
--TTT----SS--TTT----
--TTT----SS--TTT----
---TT----SS--TTT----
--TTT----SS--TTT----
--TTT----SS--TTT----
--TTT----SSS-TTT----
--TTT----SSS-TTT----
--TTT----SS--TTT----
--TTT----SS--TTT----
--TTT----SS--TTT----
--TTT----SS--TTT----
--TTT----SSS-TTT----
--TTT----SSS-TTT----
--TTT----SSS-TTTS---
--TTT----SSS-TTTS---
-GGGT----SSS-TTT----
--TTT----SS--TTT----
--TTT----SS--TTT----
-GGGT----SS--TTT----
--TTT----SSS-TTT----
--TTT----SS--TTT----
--TTT----TT--TTT----
--TTT----SSS-TTT----
--TTT----SSS-TTT----
--TTT----SSS-TTTS---
--TTT----SSS-TTT----
--TTT----SS--TTT----
--TTT----SSS-TTT----
--TTT----SS--TTT----
--TTT----SSS-TTTS---
--TTT----SS--TTTS---
--TTT----SS--TTT----
--TTT----SSS-TTT----
--TTT----SSS-TTTS---
--TTT----SSS-TTT----
--TTT----SSS-TTT----
--TTT----SSS-TTT----
--TTT----SSS-TTTS---
--TTT----SSS-TTT----
--TTT----SSS-TTTS---
--TTT----SSS-TTT----
--TTT----SSS-TTTS---
--TTT----SS--TTT----
--TTT----SS--TTT----
--TTT-S--SSS-TTTS---
--GGG----SSS-TTTS---
--TTT----SSS-TTT----
--TTT----SS--TTT----
--TTT----SSS-TTT----
--GGG----SSS-TTT----
--TTT----SSS-TTTS---
--TTT----SSS-TTT----
--TTT----SSS-TTTS---
--TTT----SS--TTT----
--TTT----SS--TTT----
--TTT----SSS-TTTS---
--TTT----SS--TTT----
--TTT----SSS-TTT----
--TTT----SS--TTT----
--TTT----SSS-TTT----
--TTT----SSS-TTTS---
--TTT----SS--TTT----
--TTT----SS--TTT----
--TTT----SSS-TTT----
--TTT----SS--TTT----
--TTT----SS--TTT----
--TTT----SSS-TTT----
--TTT----SS--TTT----
--TTT---SSS--TTT----
--TTT----SS--TTT----
--TTT----SS--TTT----
--TTT----SS--TTT----
--TTT----SS--TTT----
--TTT----SS--TTTS---
--TTT----SS--TTT----
--TTT----SSS-TTT----
--TTT----SSS-TTT----
--TTT----SS--TTT----
--TTT----SS--TTT----
--TTT----SS--TTT----
--GGG----SS--TTT----
--TTT----SS--TTT----
--TTT----SS--TTT----
--TTT----SS--TTT----
--TTT----SS--TTT----
--TTT----SS--TTT----
--TTT----SS--TTT----
--TTT---SSSS-TTT----
--TTT----SSS-TTT----
--TTT----SSS-TTTS---
--TTT----SS--TTT----
--TTT----SSS-TTT----
--TTT----SS--TTT----
--TTT----SS--TTT----
--TTT----SS--TTT----
--TTT----SS--TTT----
--GGG----SS--TTT----
--TTT----SSS-TTTS---
--TTT----SS--TTT----
--TTT----SSS-TTT----
--TTT----SSS-TTT----
--TTT----SSS-TTT----
--TTT----SSS-TTT----
--TTT----SSS-TTT----
--TTT----SS--TTT----
--GGG----SS--TTT----
--TTT----SS--TTT----
--TTT----SS--TTT----
--TTT----SS--TTT----
--TTT----SS--TTT----
--TTT----SS--TTT----
--GGG----SS--TTT----
--TTT----SS--TTT----
--TTT----SS--TTT----
--TTT----SS--TTT----
--TTT----SSS-TTT----
--GGG----SSS-TTT----
--TTT----SS--TTT----
--TTT----SSS-TTT----
--TTT----SSS-TTT----
--TTT----SSS-TTT----
--TTT----SS--TTT----
--TTT----SSS-TTT----
--TTT----SSS-TTT----
--TTT----SSS-TTT----
--TTT----SS--TTT----
--TTT----SSS-TTT----
--TTT----SS--TTT----
--TTT----SSS-TTT----
--TTT----SSS-TTT----
--TTT----SS--TTT----
--TTT----SSS-TTT----
--TTT----SSS-TTT----
--TTT----SSS-TTT----
--TTT----SS--TTT----
--TTT----SS--TTT----
--TTT----SS--TTT----
--TTT----SS--TTT----
--TTT----SS--TTT----
--TTT----SS--TTT----
--TTT----SS--TTT----
--TTT----SSS-TTTS---
--TTT----SSS-TTT----
--TTT----SS--TTT----
--TTT----SS--TTT----
--TTT----SSS-TTT----
--TTT----SS--TTT----
--TTT----SS--TTTS---
--TTT----SS--TTT----
--TTT----SS--TTT----
--TTT----SS--TTT----
--TTT----SS--TTT----
--GGG----SS--TTT----
--TTT----SSS-TTT----
--TTT----SS--TTT----
--TTT----SS--TTT----
--TTT----SS--TTT----
--TTT----SS--TTT----
--TTT----SSS-TTT----
--TTT----SSS-TTT----
--TTT----SSS-TTT----
--TTT----SS--TTT----
--TTT----SSS-TTT----
--TTT----SSS-TTT----
--TTT----SS--TTT----
--TTT----SS--TTT----
--TTT----SS--TTT----
--TTT----SSS-TTT----
--TTT----SS--TTT----
--TTT----SSS-TTT----
--TTT----SS--TTT----
--TTT----SSS-TTT----
--TTT----SSS-TTT----
--TTT----SSS-TTT----
--TTT----SS--TTT----
--TTT----SS--TTTS---
--TTT----SS--TTT----
--TTT----SS--TTT----
--TTT----SS--TTT----
--TTT----SS--TTT----
--TTT----SS--TTT----
--TTT----SS--TTT----
--TTT----SS--TTT----
--TTT----SS--TTTS---
--TTT----SS--TTT----
--TTT----SS--TTTS---
--TTT----SS--TTT----
--TTT----SSS-TTT----
--TTT----SS--TTT----
--TTT----SS--TTT----
--TTT----SS--TTT----
--TTT---TTT--TTT----
--TTT----SS--TTT----
--TTT----SS--TTT----
--TTT----SS--TTT----
--TTT----SS--TTT----
--TTT----SS--GGG----
--TTT----SS--TTT----
--TTT----SS--TTT----
--TTT----SS--TTT----
--TTT----SS--TTT----
--TTT----SS--TTT----
--TTT----SS--TTT----
--TTT----SSS-TTT----
--TTT----SS--TTT----
--TTT----SS--TTT----
--TTT----SS--TTT----
--TTT----SSS-TTT----
--TTT----SS--TTT----
--TTT----SSS-TTT----
--TTT----SS--TTT----
--TTT----SSS-TTTS---
--TTT----SS--TTT----
--TTT----SS--TTTS---
--TTT----SS--TTT----
--TTT----SS--TTT----
--TTT----SS--TTT----
--TTT----SS--TTT----
--GGG----SS--TTT----
--TTT----SS--TTT----
--TTT----SS--TTT----
--TTT----SS--TTT----
--GGG----SS--TTT----
--TTT----SSS-TTT----
--TTT----SS--TTT----
--TTT----SSS-TTT----
--TTT----SS--TTT----
--GGG----SS--TTT----
--TTT----SS--TTT----
--GGG----SS--TTT----
--TTT----SS--TTTS---
--TTT----SS--TTTS---
--TTT----SS--TTT----
--TTT----SS--TTT----
--GGG----SS--TTT----
--TTT----SS--TTT----
--TTT----SS--TTT----
--GGG----SS--TTT----
--GGG----SSS-TTT----
--TTT----SSS-TTT----
--GGG----SSS-TTT----
--TTT----SSS-TTT----
--TTT----SS--TTT----
--GGG----SS--TTT----
--GGG----SS--TTT----
--GGG----SS--TTT----
--TTT----SS--TTT----
--GGG----SSS-TTT----
--TTT----SS--TTT----
--TTT----SS--TTT----
--TTT----SS--TTT----
--TTT----SSS-TTT----
--TTT----SS--TTT----
--TTT----SS--TTT----
--TTT----SS--TTTS---
--TTT----SSS-TTT----
--TTT----SS--TTT----
--TTT----SS--TTT----
--TTT----SS--TTT----
--TTT----SS--TTT----
--TTT----SSS-TTT----
--TTT----SS--TTT----
--TTT----SSS-TTT----
--TTT----SS--TTT----
--TTT----SS--TTT----
--TTT----SS--TTT----
--TTT----SSS-TTT----
--TTT----SSS-TTTS---
--TTT----SS--TTT----
--TTT----SSS-TTT----
--TTT----SSS-TTT----
--TTT----SSS-TTT----
--TTT----SSS-TTTS---
--TTT----SSS-TTTS---
--TTT----SSS-TTT----
--TTT----SSS-TTT----
--TTT----SS--TTT----
--TTT----SSS-TTTS---
--TTT----SSS-TTT----
--TTT----SSS-TTT----
--TTT----SSS-TTT----
--GGG----SS--TTT----
--TTT----SSS-TTT----
--TTTS---SS--TTT----
--TTTS---TT--TTT----
--TTT----SS--TTT----
--TTTT---SS--TTT----
--TTTT---SS--TTT----
--TTT----SSS-TTT----
--TTT----SSS-TTT----
--TTT----SSS-TTT----
--TTT----SS--TTT----
--TTT----SS--TTT----
--TTT----SS--TTT----
-TTTT----SS--TTT----
--TTT----SS--TTT----
--TTT----SS--TTT----
--TTT----SS--TTT----
--TTT----SS--TTTS---
--TTT----SS--TTT----
--TTT----SSS-TTT----
--TTS----SS--TTTS---
--TTT----SSS-TTTS---
--TTT----SS--TTT----
--TTT----SSS-TTT----
--TTT----SS--TTT----
--TTT----SSS-TTT----
--TTT----SS--TTTS---
--TTT----SS--TTT----
--TTT----SSS-TTT----
--TTT----SSS-TTT----
--TTT----SSS-TTT----
--TTT----TTS-TTT----
--TTT----SS--TTTS---
--TTT----SS--TTT----
--TTT----SS--TTTS---
--TTT----SS--TTT----
--TTT----SSS-TTT----
--TTT----SS--TTT----
--TTT----SSS-TTT----
--TTT----SS--TTT----
--TTT----SSS-TTTS---
--TTT----SS--TTT----
--TTT----SS--TTT----
--TTT----SS--TTT----
--TTT----SS--TTT----
--GGG----SS--TTT----
--TTT----SS--TTT----
--TTT----SS--TTT----
--GGG----SSS-TTT----
--GGG----SS--TTT----
--GGG----SS--TTT----
---SS----SS--TTT----
--GGG----SS--TTT----
--TTT----SS--TTT----
--TTT----SS--TTT----
--TTT----SS--TTT----
--GGG-S--SS--TTT----
--GGG-S--SS--TTT----
--TTT----SS--TTT----
--GGG---TTT--TTT----
--TTT----SS--TTT----
--GGG----SS--TTT----
--TTT----SS--TTT----
--TTT----SS--TTT----
--TTT----SS--TTT----
--GGG----SS--TTT----
--TTT----SS--TTT----
--TTT----SS--TTT----
--TTT----SS--TTT----
--TTT----SS--TTT----
--TTT----SS--TTT----
--TTT----SS--TTT----
--TTT----SS--TTT----
--TTT----SS--TTT----
--TTT----SS--TTT----
--TTT----SS--TTTS---
--TTT----SS--TTT----
--GGG----SS--TTT----
--TTS----SS--TTT----
--TTT----SS--TTT----
--TTT----SS--TTT----
--TTT----SS--TTT----
--TTT----SS--TTT----
--TTT----SS--TTT----
--GGG----SS--TTT----
--TTS----SS--TTT----
--TTT----SS--TTT----
--TTT----SS--TTT----
--TTT----SS--TTT----
--TTT----SS--TTT----
--TTT----SS--TTT----
--TTT----SS--TTT----
--TTT---SSSS-TTT----
--TTT----SS--TTT----
--TTT----SS--TTT----
--TTT----SSS-TTT----
--TTT----SSS-TTT----
--TTT----SS--TTT----
--TTT----SSS-TTT----
--TTS----SS--TTT----
--TTS----SS--TTT----
--TTT-S--SSS-TTT----
--TTS-S--SS--TTTS---
--TTS-S-SSS--TTT----
--GGG-S--SSS-TTT----
--GGG-S-SSSS-TTT----
--SSS-S--SS--TTT----
--GGG-S--SSS-TTT----
--GGG-S--SS--TTT----
--GGG-S--SSS-TTT----
--TTS-S--SS--TTT----
--GGG-S--SSS-TTT----
--GGG-S--SSS-TTT----
--STT-S-SSSS-TTT----
--GGG-S--SSS-TTTS---
--GGG-S--SS--TTT----
--GGG-S--SSS-TTT----
--GGG-S--SSS-TTT----
--GGG-S--SSS-TTT----
--GGG-S--SSS-TTT----
--GGG-S--SSS-TTT----
--GGG-S--SS--TTT----
--GGG-S--SS--TTT----
--TTS-S--SSS-TTT----
--GGG-S--SSS-TTT----
--GGG-S-SSSS-TTT----
--GGG-S--SSS-TTT----
--GGG-S--SSS-TTT----
--TTT-S--SS--TTT----
--GGG-S--SSS-GGG----
--GGG-S-SSS--TTT----
--GGG-S--SSS-TTT----
--STT-S-SSSS-TTT----
--GGG-S--SSS-TTT----
--GGG-S--SS--TTT----
--STT-S--SSS-TTT----
--GGG-S--SS--TTT----
--GGG-S--SSS-TTTS---
--GGG-S-STT--TTT----
--STT-S--SSS-TTTS---
--GGG-S--SSS-TTT----
--TTS-S--SS--TTT----
--TTS-S--SSS-TTT----
--TTS-S--SSS-TTT----
--TTS-S--SS--TTT----
--TTS-S--SSS-TTT----
--GGG-S--SSS-TTT----
--TTS-S--SSS-TTT----
--TTS-S--SS--TTT----
--GGG-S--SS--TTT----
--GGG-S--SS--TTT----
--GGG-S--SS--TTT----
--GGG-S--SSS-TTT----
--GGG-S--SS--TTT----
--TTS-S--SSS-TTT----
--TTT-S--SS--TTT----
--TTS-S--SSS-TTT----
--GGG-S--SSS-TTT----
--TTT-S-SSSS-TTT----
--GGG-S--SS--TTT----
--GGG-S-TTTS-TTT----
--GGG-SSTTTS-TTT----
--GGG-S-SSSS-TTT----
--GGG-SS-SSS-TTT----
--GGG-S-SSS--TTT----
--GGG-S--SSS-TTT----
--GGG-S--SS--TTT----
--GGG-S-SSS--TTT----
--TTS-S--SS--TTT----
--TTS-SS-SSS-TTT----
--GGG----SS--TTT----
--GGG-S--SS--TTT----
--GGG-S--SSS-TTT----
--GGG-S-SSSS-TTT----
--GGG-S--SSS-TTT----
--GGG----SSS-TTT----
--GGG-S--SSS-TTT----
--TTS-S--SSS-TTT----
--GGG-S--SSS-TTT----
--GGG-S--SS--TTT----
--GGG-S-SSS--TTT----
--GGG-S--SS--TTT----
--GGG-S--SSS-TTT----
--GGG-S--SS--TTT----
--GGG-S--SSS-TTT----
--SSS----SS--TTT----
--GGG----SS--TTT----
--GGG-S--SS--TTT----
--GGG-S--SS--TTT----
--GGG----SS--TTT----
--GGG-S-SSSS-TTT----
--GGG-S--SS--TTT----
--GGG-S--SS--TTT----
--STT-S-SSS--TTT----
--GGG-S-SSS--TTT----
--GGG-S--SS--TTT----
---TT-S--SS--TTT----
--STT----SSS-TTT----
--GGG-S--SSS-TTT----
--GGG-S--SS--TTT----
--TTT----SS--TTT----
--GGG----SS--TTT----
--GGG----SS--TTT----
--GGG----SS--TTT----
--GGG----SS--TTT----
--GGG----SS--TTT----
--GGG----SS--TTT----
--GGG----SSS-TTT----
--TTT----SS--TTT----
--TTT----SS--TTT----
--GGG----SS--TTT----
--STT----SS--TTT----
--STT----SS--TTT----
---TT----SS--TTT----
--TTT----SS--TTT----
--TTT----SS--TTT----
--TTT----SS--TTT----
--TTT----SS--TTT----
--TTT----SS--TTTS---
--TTT----SS--TTTS---
--TTT----SS--TTT----
--TTT----SS--TTT----
--TTT----SS--TTT----
--TTT----SS--TTT----
--TTT----SSS-TTT----
--TTT----SSS-TTT----
--TTT----SSS-TTT----
--TTT----SS--TTT----
--TTT----SS--TTT----
--TTT----SS--TTT----
--TTT----SS--TTT----
--TTT----SS--TTT----
--TTT----SS--TTT----
--TTT----SSS-TTT----
--TTT----SS--TTT----
--TTT----SS--TTT----
--TTTS---SSS-TTT----
--TTTT---SSS-TTTS---
--TTT----SS--TTT----
--TTTT---SSS-TTT----
--TTTT---SS--TTTS---
--TTT----SS--TTT----
--TTTT---SS--TTT----
--TTT----SS--TTT----
--TTT----SSS-TTT----
--TTT----SS--TTT----
--TTT----SS--TTT----
--TTT----SSS-TTT----
--TTT----SS--TTT----
--TTT----SSS-TTT----
--TTT----SSS-TTT----
--TTT----SS--TTT----
--TTTS---SS--TTT----
--TTT----SS--TTT----
--TTT----SSS-TTT----
--TTTT---SS--TTT----
--TTTS---SSS-TTT----
--TTTS---SS--TTT----
--TTT----SS--TTT----
--TTT----SSS-TTT----
--TTTS---SS--TTT----
--TTT----SSS-TTT----
--TTT----SSS-TTT----
--TTT----SS--TTT----
--TTT----SSS-TTT----
--TTT----SS--TTT----
--TTT----SSS-TTTS---
--TTT----SS--TTT----
-GGGG----SS--TTT----
-TTTT----SS--TTT----
--TTTT---SS--TTT----
--TTT----SS--TTTS---
--TTTT---SS--TTTS---
--TTT----SS--TTT----
--TTTS---SS--TTT----
--TTT----SS--TTT----
-GGGT----SSS-TTT----
-HHHH----SSS-TTT----
-HHHHT---SS--TTT----
-HHHHT---SS--TTT----
-HHHHT---SS--TTT----
-HHHHT---SSS-TTT----
-HHHH----SSS-TTT----
-HHHH----SS--TTT----
-HHHHS---SSS-TTT----
-HHHH----SS--TTTS---
-HHHH----SSS-TTT----
-HHHHS---SSS-TTT----
-GGGTS---SSS-TTT----
-HHHHT---SSS-TTTS---
-HHHHS---SSS-TTT----
-HHHH----SS--TTT----
-HHHHS---SSS-TTT----
-HHHHT---SSS-TTT----
-HHHH----TT--TTT----
-HHHH----SS--TTT----
-HHHH----SS--TTT----
-HHHH----SSS-TTT----
-HHHHS---SS--TTT----
-HHHHT---SS--TTT----
-HHHH----SS--TTT----
-HHHH----SS--TTT----
-HHHH----SSS-TTT----
-HHHH----SS--TTT----
-HHHHT---SS--TTT----
-HHHH----SS--TTT----
-HHHH----SSS-TTT----
-GGGT----SSS-TTT----
-HHHH----SSS-TTT----
-HHHH----SSS-TTT----
-HHHH----SS--TTT----
-HHHH----SS--TTT----
-HHHH----SS--TTT----
-HHHHS---SS--TTT----
-HHHH----SSS-TTT----
-HHHH----SS--TTT----
-HHHHT---SS--TTT----
-GGGT----SSS-TTT----
-HHHH----SS--TTT----
-GGGG----SS--TTT----
-HHHHT---SS--TTT----
-HHHHS---SS--TTT----
-HHHH----SS--TTT----
-GGGTS---SSS-TTT----
-HHHH----SS--TTT----
-HHHHS---SS--TTT----
--TTT----SS--TTT----
-GGGT----SSS-TTT----
-HHHH----SSS-TTT----
-HHHH----SS--TTT----
-HHHH----SS--TTT----
-HHHH----SSS-TTT----
-GGGT----SSS-TTT----
--TTT----SSS-TTT----
-HHHH----SSS-TTT----
-HHHH----SSS-TTT----
-HHHH----SSS-TTT----
-HHHHS---SSS-TTT----
-HHHH----SS--TTT----
-HHHHT---SSS-TTT----
-HHHHS---SS--TTT----
-HHHH----SSS-TTT----
-GGGT----SS--TTT----
-GGGT----SSS-TTT----
-GGGT----SS--TTT----
--TTT----SS--TTT----
-GGGT----SSS-TTT----
-HHHH----SS--TTT----
-GGGT----SSS-TTT----
-HHHH----SS--TTT----
-HHHH----SS--TTT----
-HHHH----SSS-TTT----
-GGGTS---SS--TTT----
--TTT----SSS-TTT----
-HHHH----SS--TTT----
-HHHH----SS--TTT----
-GGGT----SS--TTT----
-HHHH----SSS-TTT----
-HHHH----SS--TTT----
-GGGT----SSS-TTT----
-HHHH----SSS-TTT----
-HHHHT---SS--TTT----
-HHHH----SS--TTT----
-HHHH----SS--TTT----
-HHHHT---SS--TTT----
-HHHH----SSS-TTT----
-HHHH----SS--TTT----
-HHHH----SS--TTT----
-HHHH----SSS-TTT----
-HHHHT---SSS-TTT----
-HHHHS---SS--TTT----
-HHHH----SSS-TTT----
-HHHH----SSS-TTT----
-HHHH----SS--TTT----
-TTTT----SS--TTT----
-HHHH----SSS-TTT----
-HHHH----SSS-TTT----
-HHHH----SS--TTT----
-HHHH----SS--TTT----
-HHHH----SSS-TTT----
-HHHH----SSS-TTT----
-HHHH----SSS-TTT----
-HHHH----SSS-TTT----
-HHHHT---SSS-TTT----
-HHHH----SSS-TTT----
-HHHH----SSS-TTT----
-HHHH----SSS-TTT----
-HHHHS---SSS-TTT----
-HHHH----SSS-TTT----
-HHHH----SSS-TTT----
-GGGT----SSS-TTT----
-HHHH----SS--TTT----
-GGGTS---SSS-TTT----
-GGGTS---SSS-TTT----
-HHHHS---SSS-TTT----
-HHHH----SSS-TTT----
-HHHH----SSS-TTT----
-HHHHS---SSS-TTT----
-HHHH----SS--TTT----
-GGGT----SSS-TTT----
-HHHHT---SSS-TTT----
-GGGT----SSS-TTT----
-HHHHT---SS--TTT----
-HHHH----SSS-TTT----
-GGGT----SS--TTT----
-HHHHS---SSS-TTT----
-HHHHS---SSS-TTT----
-HHHHT---SSS-TTT----
-HHHH----SSS-GGG----
-HHHHS--SSSS-TTT----
-HHHHT---SSS-TTT----
-HHHH----SSS-GGG----
-HHHHT---SSS-TTT----
-HHHHS---SSS-TTT----
-HHHH----SSS-TTT----
-HHHHS---SSS-TTT----
-HHHHT---SS--TTT----
-HHHHT---SS--TTT----
-HHHHT---SSS-TTT----
-HHHHS---SSS-TTT----
-HHHHS---SS--TTT----
-HHHHT---SS--TTT----
-HHHHT---SS--TTTS---
-HHHH----SS--TTT----
-HHHH----SS--TTT----
-HHHH----SS--TTT----
-HHHHT---SS--TTT----
-HHHH----SS--TTT----
-HHHH----SS--TTT----
-HHHHS---SS--TTT----
-HHHH----SSS-TTT----
-HHHH----SS--TTT----
-HHHHS---SS--TTT----
-HHHHT---SSS-TTT----
-HHHH----SSS-TTT----
-HHHHT---SSS-TTT----
-HHHHT---SS--TTT----
-HHHH----SSS-TTT----
-HHHH----SSS-TTT----
-HHHHT---SSS-TTT----
-HHHHS---SS--TTT----
-HHHHS---SSS-TTT----
-HHHH----SSS-TTT----
-HHHH----SS--TTT----
-HHHH----SSS-TTT----
-HHHH----SSS-TTT----
-GGGT----SS--TTT----
-GGGT---SSSS-TTT----
-HHHH----SSS-TTT----
--TTT----SSS-TTT----
-HHHHS---SS--TTT----
-GGGT----SS--TTT----
-HHHHS---SS--TTT----
-HHHHT---SSS-TTT----
-HHHHS---SS--TTT----
-HHHHT---SSS-TTT----
--TTT----SSS-TTT----
-HHHH----SS--TTT----
--TTT----SS--TTT----
-HHHHT---SS--TTT----
-HHHH----SS--TTT----
-HHHH----SS--TTT----
-HHHH----SS--TTT----
-HHHH----SS--TTT----
-HHHH----SSS-TTT----
-HHHH----SSS-TTT----
-HHHHT---SS--TTT----
-HHHHT---SS--TTT----
-HHHHT---SSS-TTT----
-HHHHS---SS--TTT----
-HHHH----SSS-TTT----
-HHHH----SSS-TTT----
-GGGT----SSS-TTT----
-HHHH----SSS-TTT----
-HHHH----SSS-TTT----
-HHHH----SSS-TTT----
-HHHH----SSS-TTT----
-GGGT----SSS-TTT----
-GGGT----SSS-TTT----
-HHHH----SSS-TTT----
-HHHH----SSS-TTT----
-HHHH----SSS-TTT----
-GGGT----SSS-TTT----
-GGGT----SSS-TTT----
-GGGT---SSSS-TTT----
-GGGT----SSS-TTT----
-HHHH----SSS-TTT----
-GGGT----SSS-TTT----
-GGGT----SSS-TTT----
-HHHH----SSS-TTT----
-HHHH----SSS-TTT----
-HHHHT---SS--TTT----
-HHHH----SS--TTT----
-HHHHS---SS--TTT----
-HHHHT---SS--TTT----
-HHHH----SSS-TTT----
-HHHH----SS--TTT----
-HHHH----SSS-TTT----
--TTTT---SSS-TTT----
--TTT----SS--TTT----
--TTTS---SSS-TTT----
--TTT----SS--TTT----
--TTTT---SSS-TTT----
--TGGG---SS--TTT----
--TTT----SS--TTT----
--TTT----SSS-TTT----
--TTT----SSS-TTT----
--TTTS---SS--TTT----
--TTT----SS--TTT----
--TTTT---SS--TTT----
--STTS---SS--TTT----
--TTTS---SS--TTT----
-HHHH----SSS-TTT----
-TTTSS---SS--TTT----
-HHHH----SS--TTT----
-HHHH----SS--TTT----
-HHHH----SS--TTT----
-HHHH----SS--TTT----
--GGG----SS--TTT----
--TTT----SS--TTT----
--GGG----SS--TTT----
--TTT----SSS-TTT----
--TTT----SSS-TTT----
--GGG----SS--TTT----
--TTT----SSS-TTT----
-HHHH----SS--TTT----
-TTTT----SS--TTT----
-HHHH----SS--TTT----
-HHHH----SS--TTT----
-HHHH----SSS-TTT----
-HHHH----SSS-TTT----
-HHHH----SS--TTTS---
-HHHH----SS--TTT----
-HHHH----SS--TTT----
-TTTS----SS--TTT----
-HHHH----SSS-TTT----
-HHHH----SS--TTT----
-HHHH----SSS-TTT----
-HHHH----SS--TTT----
-HHHH----SS--TTT----
-HHHH----SS--TTT----
-HHHHS---SSS-TTT----
-HHHHT---SSS-TTT----
--GGG----SSS-TTT----
-HHHH----SSS-TTT----
-HHHHT---SSS-TTT----
-HHHHT---SSS-TTT----
-TTTS----SSS-TTT----
-HHHH----SSS-TTT----
-HHHH----SSS-TTT----
-HHHH----SSS-TTT----
-HHHH----SSS-TTT----
-HHHH----SS--TTT----
-HHHH-S--SSS-TTT----
-HHHH-S--SS--TTT----
-HHHH-S--SSS-TTT----
--TTT----SS--TTT----
-HHHH----SS--TTT----
-HHHH----SS--TTT----
-HHHH----SS--TTT----
--GGG----SS--TTT----
-TTTT----SS--TTT----
-TTTS----SS--TTT----
-HHHHS---SSS-TTT----
-GGGT----SS--TTT----
-GGGG----SS--TTT----
--GGGS---SS--TTT----
-HHHH----SS--TTT----
-TTTT----SS--TTT----
-TTTT----SS--TTT----
--STT----SS--TTT----
-HHHH----SS--TTT----
-HHHH----SS--TTT----
-HHHH----SS--TTT----
--STT----SS--TTT----
-TTTT----SS--TTT----
-TTTT----SS--TTT----
-HHHH----SS--TTT----
--TTS----SS--TTT----
--GGG----SS--TTT----
--GGG----SS--TTT----
--TTT----SS--TTT----
--GGG----SS--TTT----
--TTTS--SSSS-TTT----
--GGG----SS--TTT----
--GGG----SS--TTT----
-HHHH----SS--TTT----
-HHHHT---SS--TTT----
-HHHHT---SS--TTT----
-TTTS----SS--TTT----
-HHHH----SS--TTT----
-HHHH----SSS-TTT----
-HHHH----SSS-TTT----
-HHHH----SSS-TTT----
--SSS----SSS-TTT----
-TTTT----SSS-TTT----
-HHHH----SSS-TTT----
-HHHH----SSS-TTT----
--GGG----SS--TTT----
--GGG----SS--TTT----
--TTT----SS--TTT----
--TTT----SS--TTT----
-HHHH----SS--TTT----
--TTT----SSS-TTT----
--TTT----SSS-TTT----
--TTT----SS--TTT----
-HHHH----SS--TTT----
-HHHH----SS--TTT----
-HHHH----SS--TTT----
-HHHHT---SS--TTT----
-HHHH----SS--TTT----
-HHHH----SSS-TTT----
-HHHHT---SS--TTT----
-HHHH----SSS-TTT----
-HHHHT---SS--TTT----
-HHHH----SSS-TTT----
-HHHH----SS--TTT----
-HHHH----SSS-TTT----
-GGGT----SSS-TTT----
-HHHH----SS--TTT----
-GGGG----SS--TTT----
-HHHH----SS--TTT----
--TTT----SS--TTT----
-GGGT----SSS-TTT----
-HHHH----SS--TTT----
--TTT----SS--TTT----
-HHHH----SS--TTT----
-HHHH----SS--TTT----
-HHHH----SS--TTT----
-GGGG----SSS-TTT----
-HHHH----SSS-TTT----
-HHHH----SSS-TTT----
-HHHH----SS--TTT----
-HHHH----SS--TTT----
-HHHH----SS--TTT----
--TTT----SS--TTT----
-GGGT-S--SS--TTT----
-HHHH----SS--TTT----
-HHHH----SSS-TTT----
-HHHH----SSS-TTT----
-GGGT----SSS-TTT----
--TTT----SS--TTT----
-HHHH----SSS-TTT----
-HHHH----SS--TTT----
-HHHH----SS--TTT----
-HHHH----SSS-TTT----
-HHHHT---SS--TTT----
-HHHH----SS--TTT----
-HHHHT---SS--TTT----
-HHHH----SS--TTT----
-HHHH----SS--TTT----
-HHHH----SS--TTT----
-GGGT----SS--TTT----
--TTT----SS--TTT----
--TTT----SSS-GGG----
--GGG----SS--TTT----
--TTT----SSS-TTT----
-HHHH----SSS-TTT----
-HHHH----SSS-TTT----
--TTT----SSS-TTT----
--TTT----SS--TTT----
--TTT----SS--TTT----
-HHHH----SS--TTT----
--TTT----SSS-TTT----
-HHHH----SSS-TTT----
-HHHH----SS--TTT----
-HHHHT---SS--TTT----
-HHHH----SSS-TTT----
-HHHH----SSS-TTT----
-HHHH----SSS-TTT----
-GGGT----SSS-TTT----
-GGGT----SSS-TTT----
-HHHH----SSS-TTT----
-HHHH----SSS-TTT----
-GGGT----SS--TTT----
-HHHH----SSS-TTT----
--TTT----SSS-TTT----
-GGGT----SSS-TTT----
-HHHH----SSS-TTT----
-GGGT----SSS-TTT----
-GGGT----SS--TTT----
-GGGT----SS--TTT----
-HHHH----SS--TTT----
-GGGT----SS--TTT----
-HHHH----SS--TTT----
-GGGT----SSS-TTT----
-GGGT----SS--TTT----
-GGGT----SS--TTT----
-GGGT----SS--TTT----
--TTT----SSS-TTT----
-HHHH----SSS-TTT----
-GGGT----SSS-TTT----
-GGGT----SSS-TTT----
-GGGT----SSS-TTT----
-GGGT----SSS-TTT----
-GGGT----SS--TTT----
-GGGT----SSS-TTT----
-HHHH----SSS-TTT----
-GGGT----SS--TTT----
-GGGT----SSS-TTT----
--TTT----SSS-TTT----
-HHHH----SSS-TTT----
-GGGT----SS--TTT----
-GGGT----SS--TTT----
-GGGT----SS--TTT----
-GGGT----SSS-TTT----
-HHHH----SS--TTT----
--GGGS--SSSS-TTT----
--GGG----SS--TTT----
--GGG----SSS-TTT----
-GGGT----SS--TTT----
--TTT----SSS-TTT----
--TTT----SS--TTT----
--TTT----SS--TTT----
-HHHH----SS--TTT----
--TTT----SSS-TTT----
--TTT----SS--TTT----
--TTT----SSS-TTT----
--TTT----SS--TTT----
--GGG----SSS-TTT----
--STT----SS--TTT----
--TTS----SSS-TTT----
--GGG----SSS-TTT----
--GGG----SSS-TTT----
--TTS----SS--TTT----
--GGG----SSS-TTT----
--TTT----SSS-TTT----
-HHHH----SSS-TTT----
-HHHH----SSS-TTT----
-HHHH----SS--TTT----
-HHHH----SSS-TTT----
-TTTT----SSS-TTT----
-HHHH----SSS-TTT----
-TTTS----SS--TTT----
--TTTS---SSS-TTT----
-HHHH----SS--TTT----
--GGG----SSS-TTT----
-HHHH----SSS-TTT----
-HHHH----SS--TTT----
-HHHH----SS--TTT----
-TTTT----SSS-TTT----
-GGGS----SSS-TTT----
-TTTS----SSS-TTT----
-GGGS----SSS-TTT----
--GGG----SSS-TTT----
-GGGS----SSS-TTT----
--TTS----SS--TTT----
-GGGS----SSS-TTT----
-HHHH----SS--TTT----
-TTTS----SS--TTT----
-GGGS----SS--TTT----
-HHHH---SSSS-TTT----
-HHHH----SSS-TTT----
-HHHH----SSS-TTT----
-HHHH----SS--TTT----
-TTTS----SS--TTT----
-GGGS----SS--TTT----
-TTTS----SSS-TTT----
-HHHH----SS--TTT----
-TTTS----SS--TTT----
-TTTS----SSS-TTT----
-TTTS----SSS-TTT----
-TTTS----SSS-TTT----
-TTTT----SS--TTT----
-TTTS----SSS-TTT----
-TTTS----SS--TTT----
-HHHH----SS--TTT----
-TTTT----SS--TTT----
-TTTS----SS--TTT----
-TTTS---SSS--TTT----
-HHHH----SS--TTT----
-GGGS----SS--TTT----
-TTTS----SSS-TTT----
-TTTS----SS--TTT----
-TTTS----SSS-TTT----
-TTTS----SSS-TTT----
-TTTS----SSS-TTT----
-TTGGG---SS--TTT----
-TTTT----SS--TTT----
-TTTT----SS--TTT----
--GGG----SS--TTT----
-HHHH----SS--TTT----
--GGG----SSS-TTT----
-GGGT----SS--TTT----
--GGG----SS--TTT----
-HHHH----SS--TTT----
-HHHH----SS--TTT----
-TTTS----SS--TTT----
-TTTT----SS--TTT----
--TTT----SS--TTT----
--TTT----SS--TTT----
-HHHH----SSS-TTT----
-TTTT----SS--TTT----
-HHHH----SS--TTT----
-HHHHS---SS--TTT----
-HHHHT---SS--TTT----
-HHHHS---SS--TTT----
-HHHH----SS--TTT----
-HHHH----SS--TTT----
--GGGS---SS--GGG----
-HHHH----SS--TTT----
-HHHH----SSS-TTT----
-HHHHS---SSS-TTT----
-HHHH----SS--TTT----
-HHHH----SS--TTT----
-GGGG----SS--TTT----
-HHHH----SSS-TTT----
-HHHH----SSS-TTT----
-HHHH----SS--TTT----
-TTTT----SS--TTT----
-HHHH----SS--TTT----
-HHHH----SS--TTT----
--GGG----SS--GGG----
-GGGT----SS--TTT----
-HHHH----SS--TTT----
-GGGT----SS--TTT----
--GGG----SS--TTT----
--STT-S--SSS-TTT----
-HHHH----SS--TTT----
-HHHH----SS--TTT----
-HHHH----SSS-TTT----
-HHHH----SSS-TTT----
-HHHH----SSS-TTT----
-HHHH----SS--TTT----
-HHHH----SS--TTT----
-HHHHT---SS--TTT----
-HHHHS--SSSS-TTT----
-HHHH----SSS-TTT----
-HHHH----SS--TTT----
-HHHHT---SSS-TTT----
-HHHH----SSS-TTTS---
-HHHH----SSS-TTT----
-HHHH----SSS-TTT----
-HHHH----SSS-TTT----
-GGGT----SS--TTT----
-HHHHS---SSS-TTT----
-HHHH----SS--TTT----
-HHHHT---SSS-TTT----
-GGGT----SSS-TTT----
-HHHH----SSS-TTT----
-HHHH----SS--TTT----
-TTTTT---SS--TTT----
-TTTT----SS--TTT----
-TTTT----TT--TTT----
--GGG----SS--TTT----
-GGGT----SS--TTT----
--GGG----SS--TTT----
-HHHHT---SS--TTT----
-HHHHT---SSS-TTT----
-HHHH----SS--TTT----
-HHHH----SS--TTT----
-HHHH----SS--TTT----
-HHHH----SS--TTT----
-HHHH----SSS-TTT----
-HHHHT---SSS-TTT----
-HHHH----SS--TTT----
--GGGS---SS--TTT----
--GGG----SSS-TTT----
-TTTT----SSS-TTT----
--GGGS---SSS-TTT----
-TTTS----SSS-TTT----
-TGGGG---SSS-TTT----
-TGGGG---SSS-TTT----
-HHHH----SSS-TTT----
-GGGT----SSS-TTT----
-GGGT----SS--TTT----
--STT----SS--TTT----
-TTGGG---SS--TTT----
-HHHH----SS--TTT----
-GGGTT---SS--TTT----
-TTTT----SS--TTT----
-TTTT----SSS-TTT----
-TTGGG---SS--TTT----
-TTTTS--SSSS-TTT----
-HHHH----SS--TTT----
-HHHHT---SS--TTT----
-GGGTS---SS--TTT----
-GGGT----SSS-TTT----
-GGGT----SSS-TTT----
-GGGT----SSS-TTT----
-HHHH----SSS-TTT----
-HHHHS---SSS-TTTS---
-HHHHT---SSS-TTT----
-HHHH----SS--TTT----
-HHHH----SSS-TTT----
-HHHH----SSS-TTT----
-GGGTS---SSS-TTT----
-HHHHT---SSS-TTT----
-HHHHT---SS--TTT----
-HHHHS---SSS-TTT----
-HHHH----SS--TTT----
-HHHH----SSS-TTT----
-HHHH----SSS-TTT----
-HHHH----SSS-TTT----
-HHHH----SS--TTT----
-GGGT----SSS-TTT----
-HHHH----SS--TTT----
-HHHH----SSS-TTT----
-HHHH----SSS-TTT----
-GGGT----SS--TTT----
-HHHH----SSS-TTT----
-HHHH----SSS-TTT----
-HHHH----SSS-TTT----
-HHHH----SS--TTT----
-HHHH----SS--TTT----
-GGGT----SSS-TTT----
-GGGT----SSS-TTT----
-GGGT----SSS-TTT----
-GGGT----SSS-TTT----
-GGGT----SSS-TTT----
-GGGT----SSS-TTT----
-HHHH---SSSS-TTT----
-HHHH----SSS-TTT----
-HHHH----SSS-TTT----
-GGGT----SSS-TTT----
-GGGT----SS--TTT----
-GGGT----SSS-TTT----
-GGGT----SS--TTT----
-GGGT----SSS-TTT----
-GGGT----SSS-TTT----
-HHHH----SSS-TTT----
-GGGT----SS--TTT----
-HHHH----SSS-TTT----
-GGGT----SSS-TTT----
-GGGT----SSS-TTT----
-GGGT----SSS-TTT----
-GGGT----SSS-TTT----
-GGGT----SSS-TTT----
-GGGT----SSS-TTT----
-GGGT----SSS-TTT----
-HHHH----SS--TTT----
-HHHH----SS--TTT----
-GGGT---SSSS-TTT----
-GGGT---SSSS-TTT----
-GGGT----SS--TTT----
-GGGT----SS--TTT----
-GGGT----SS--TTT----
-GGGT---SSSS-TTT----
-GGGT----SSS-TTT----
-HHHH----SSS-TTT----
-HHHH----SSS-GGG----
-HHHH----SS--TTT----
-HHHH----SS--TTT----
-HHHHT---SS--TTT----
-GGGTS---SS--TTT----
-HHHH----SSS-TTT----
-HHHH----SS--TTT----
-HHHH----SS--TTT----
-HHHH----SS--TTT----
-HHHHT---SSS-TTT----
-HHHH----SSS-TTT----
-HHHH----SSS-TTT----
-GGGT----SSS-TTT----
-GGGT----SSS-TTT----
-GGGT----SSS-TTT----
-GGGT----SS--TTT----
-HHHH----SS--TTT----
-GGGT---SSS--TTT----
-HHHH----SSS-TTT----
-HHHH----SS--TTT----
-HHHH----SSS-TTT----
-GGGT----SSS-TTT----
-HHHH----SSS-TTT----
-HHHH----SSS-TTT----
-HHHH----SSS-TTT----
-HHHHS---SS--TTT----
-HHHH----SSS-TTT----
-HHHH----SSS-TTT----
-TTTS----SS--TTT----
-HHHH----SS--TTT----
-HHHH----SS--TTT----
-HHHHS---SSS-TTT----
-GGGT----SS--TTT----
-HHHH----SS--TTT----
-HHHH----SSS-TTT----
-HHHH----SSS-TTT----
-HHHH----SSS-TTT----
-GGGT----SS--TTT----
-HHHH----SSS-TTT----
-GGGT----SSS-TTT----
-HHHH----SSS-TTT----
-HHHH----SSS-TTT----
-HHHH----SSS-TTT----
-GGGT----SSS-TTT----
-GGGT----SSS-TTT----
-GGGT----SSS-TTT----
-GGGT----SSS-TTT----
--TTTS---SSS-TTT----
--TTTS--SSS--TTT----
--TTT----SSS-TTT----
-GGGT----SSS-TTT----
-GGGT----SSS-TTT----
-HHHH----SSS-TTT----
-HHHH----SSS-TTT----
-HHHHT---SSS-TTT----
-HHHHS---SSS-TTT----
-HHHHT---SSS-TTT----
-HHHH----SS--TTT----
-HHHHT---SS--TTT----
-HHHHT---SSS-TTT----
-HHHHT---SS--TTT----
-HHHHT---SS--TTT----
-HHHHT---SS--TTT----
-TTTTT---SS--TTT----
-HHHH----SS--TTT----
-GGGS----SS--TTT----
-TTTS----SS--TTT----
-HHHHT---SS--TTT----
-HHHH----SS--TTT----
-TTGGG---SSS-TTT----
-HHHHT---SS--TTT----
-HHHH----SSS-TTT----
-HHHHT---SS--TTT----
-HHHHS---SS--TTT----
-HHHHT---SS--TTT----
-HHHH----SS--TTT----
-HHHH----SS--TTT----
-HHHHS---SS--TTT----
-HHHH----SS--TTT----
-HHHHT---SS--TTT----
-HHHHS---SS--TTT----
-HHHH----SS--TTT----
-HHHH----SSS-TTT----
-HHHH----SS--TTT----
-HHHH----SS--TTT----
-GGGT----SS--TTT----
-GGGT----SSS-TTT----
-HHHH----SS--TTT----
-HHHHT---SS--TTT----
-HHHH----SSS-TTT----
-HHHH----SSS-TTT----
-HHHHT---SS--TTT----
-GGGT----SSS-TTT----
-HHHH----SS--TTT----
-HHHH----SSS-TTT----
-HHHH----SSS-TTT----
-HHHHT---SS--TTT----
-HHHHS---SSS-TTT----
-HHHHT---SS--TTT----
-HHHHT---SS--TTT----
-HHHHT---SSS-TTT----
-HHHH----SSS-TTT----
-HHHH----SSS-TTT----
-HHHH----SSS-TTT----
-HHHHT---SSS-TTT----
-HHHHT---SS--TTT----
-HHHHT---SS--TTT----
-HHHHS---SSS-TTT----
-HHHH----SSS-TTT----
-HHHHT---SSS-TTT----
-HHHHT---SSS-TTT----
-HHHHT---SSS-TTT----
-HHHHS---SS--TTT----
-HHHHT---SS--TTT----
-HHHH----SSS-TTT----
-HHHH----SS--TTT----
-HHHH----SSS-TTT----
-HHHH----SSS-TTT----
-HHHH----SSS-TTT----
-HHHH----SSS-TTT----
-HHHH----SSS-TTT----
-HHHH----SSS-TTT----
-HHHH----SS--TTT----
-HHHH----SS--TTT----
-GGGT----SSS-TTT----
-HHHH----SS--TTT----
-GGGT----SSS-TTT----
-HHHH----SS--TTT----
-GGGT----SSS-TTT----
-HHHH----SSS-GGG----
-HHHH----SS--TTT----
-HHHHS---SS--TTT----
-HHHHS---SSS-TTT----
-HHHHS---SS--TTT----
-HHHHS---SSS-TTT----
-HHHHT---SS--TTT----
-HHHHS---SS--TTT----
-HHHHT---SSS-TTT----
-HHHHS---SSS-TTT----
-HHHHS---SS--TTTS---
-HHHH----SSS-TTT----
-HHHHT---SSS-TTT----
-HHHHS---SS--TTT----
-GGGT----SS--TTT----
-HHHH----SS--TTT----
-HHHHS---SS--TTT----
-HHHH----SS--TTT----
-HHHHT---SS--TTT----
-HHHHT---SS--TTT----
-HHHH----SSS-TTT----
-HHHHT---SSS-TTT----
-HHHH----SS--TTT----
-HHHH----SSS-TTT----
-HHHHT---SS--TTT----
-HHHHS---SSS-TTT----
-HHHH----SS--TTT----
-HHHHT---SS--TTT----
-HHHHT---SSS-TTT----
-HHHHS---SS--TTT----
-HHHHT---SSS-TTT----
-HHHHT---SS--TTT----
-HHHHT---SS--TTT----
-HHHH----SS--TTT----
-HHHH----SS--TTT----
-HHHH----SS--TTT----
-HHHH----SS--TTT----
-HHHHT---SSS-TTT----
-HHHH----SS--TTT----
-HHHH----SSS-TTT----
-HHHH----SSS-TTT----
-HHHHT---SSS-TTT----
-HHHH----SSS-TTT----
-HHHH----SS--TTT----
-HHHHT---SS--TTT----
-HHHHS---SSS-TTT----
-HHHH----SS--TTT----
-HHHHT---SSS-TTT----
-HHHHT---SS--TTT----
-HHHH----SS--TTT----
-HHHH----SS--TTT----
-HHHH----SS--TTT----
-HHHHT---SS--TTT----
-HHHHS---SSS-TTT----
-GGGT----SS--TTT----
-HHHH----SSS-TTT----
-HHHHT---SSS-TTT----
-HHHHT---SSS-TTT----
-HHHH----SSS-TTT----
-HHHH----SSS-TTT----
-HHHHS---SSS-GGG----
-HHHHS---SS--TTT----
-HHHHS---SSS-TTT----
-HHHH----SSS-TTT----
-HHHHS---SSS-TTT----
-HHHHS---SSS-TTT----
-HHHHS---SSS-TTT----
-HHHHT---SSS-TTT----
-HHHHT---SSS-TTT----
-HHHH----SSS-TTT----
-HHHHS---SSS-TTT----
-HHHHS---SSS-TTT----
-HHHHS---SSS-TTT----
-HHHH----SS--TTT----
-GGGT----SSS-GGG----
-HHHH----SS--TTT----
-HHHHT---SSS-TTT----
-HHHHS---SS--TTT----
-GGGTS---SSS-TTT----
-HHHHS---SS--TTT----
-GGGT----SS--TTT----
-HHHHT---SS--TTT----
-GGGTS---SS--TTT----
-HHHHS---SS--TTT----
-HHHH----SS--TTT----
-HHHHS---SSS-TTT----
-HHHHT---SSS-TTT----
-HHHH----SS--TTT----
-HHHH----SS--TTT----
-HHHH----SS--TTT----
-HHHH----SS--TTT----
-HHHHT---SS--TTT----
-HHHH----SSS-TTT----
-HHHHS---SS--TTT----
-HHHH----SSS-TTT----
-HHHHT---SS--TTT----
-HHHHT---SSS-TTT----
-HHHH----SS--TTT----
-HHHH----SS--TTT----
-HHHHT---SS--TTT----
--TTT----SS--TTT----
-HHHHT---SSS-TTT----
-HHHHT---SS--TTT----
-HHHHT---SS--TTT----
-HHHHT---SSS-TTT----
-HHHH----SSS-TTT----
-HHHH----SS--TTT----
-GGGT----SSS-TTT----
-HHHH----SS--TTT----
-HHHH----SS--TTT----
-HHHH----SSS-TTT----
-HHHH----SSS-TTT----
-HHHH----SS--TTT----
-GGGT----SSS-TTT----
-GGGT----SS--TTT----
-HHHH----SSS-TTT----
-GGGT----SS--TTT----
-HHHH----SS--TTT----
-HHHHT---SS--TTT----
-HHHH----SSS-TTT----
--TTT----SS--TTT----
--TTT----SSS-TTT----
-GGGT----SS--TTT----
-HHHH----TT--TTT----
-HHHH----SS--TTT----
-HHHH----SS--TTT----
-TTTS----SS--TTT----
-HHHH----SS--TTT----
-TTTS----SS--TTT----
-TTTS----SS--TTT----
-HHHH----SSS-TTT----
-TTTT----SS--TTT----
-TTTS----SS--TTT----
-TTTS----SS--TTT----
-HHHH----SSS-TTT----
-HHHH----SS--TTT----
-HHHH----SS--TTT----
-HHHH----SSS-TTT----
-HHHH----SS--TTT----
-TTTS----SS--TTT----
-GGGT----SSS-TTT----
-GGGS----SS--TTT----
-GGGG----SSS-TTT----
-HHHH----SS--TTT----
-HHHH----SS--TTT----
-GGGT----SSS-TTT----
-GGGT----SS--TTT----
--TTT----SS--TTT----
-GGGT----SSS-TTT----
-HHHH----SSS-TTT----
-HHHH----SSS-TTT----
-HHHH----SS--TTT----
-GGGT----SS--TTT----
-TGGG---SSS--TTT----
-HHHH----SSS-TTT----
-HHHH----SS--TTT----
-GGGS----SS--TTT----
-GGGT----SS--TTT----
-GGGS----SSS-TTT----
-HHHH----SS--TTT----
-GGGT----SSS-TTTS---
-GGGS----SS--TTTS---
-GGGS----SS--TTT----
-GGGT----SS--TTTS---
-GGGT----SS--TTT----
-GGGT----SS--TTT----
-GGGG----SS--TTT----
--GGG----SS--TTT----
--TTT----SS--TTT----
-GGGT----SS--TTT----
-GGGG----SS--TTT----
-GGGT----SS--TTT----
-GGGG----SS--TTT----
-HHHH----SSS-TTT----
-TTTS----SS--TTT----
--GGG----SS--TTT----
-GGGT----SS--TTT----
-TTTS----SS--TTT----
-GGGS----SS--TTT----
-TTTS----SS--TTT----
-HHHH----SS--TTT----
-GGGS----SS--TTT----
-GGGS----SS--TTT----
-GGGS----SS--TTT----
-GGGS----SS--TTT----
-GGGS----SS--TTT----
-GGGS----SS--TTT----
-GGGS----SS--TTT----
-GGGS----SSS-TTT----
-GGGS----SS--TTT----
-GGGG----SS--TTT----
-GGGS----SS--TTT----
-GGGS----SS--TTT----
-GGGS----SS--TTT----
-GGGS----SS--TTT----
-GGGS----SS--TTT----
-TTTT----SS--TTT----
-GGGS----SS--TTT----
-TTTT----SS--TTT----
-GGGS----SS--TTT----
-GGGS----SS--TTT----
-GGGS----SS--TTT----
-GGGG----SSS-TTT----
-GGGS----SSS-TTTS---
-TT-S----SS--TTT----
-GGGS----SSS-TTTS---
-GGGS----SSS-TTT----
-TT-S----SS--TTTS---
-TT-S----SSS-TTT----
-TT-S----SS--TTT----
-TTS-----SS--TTT----
-TT-S-S--SS--TTT----
-TT---S--SSS-TTT----
-TT-S----SS--TTT----
-TTTS----SSS-TTTS---
-TT-S-S--SS--TTT----
-TT-S----SS--TTT----
-TTS--S--SSS-TTT----
-TT-S----SS--TTT----
-TTS-----SSS-TTT----
-TT---S--SSS-TTT----
-TTS--S--SSS-TTT----
-TT---S--SS--TTT----
-TTSS----SS--TTT----
-TT-S----TT--TTT----
-GGGS----SS--TTT----
-GGGS----SSS-TTT----
-GGGS----SS--TTT----
-TTS-----SS--TTT----
-TT---S--SS--TTTS---
-TTS--S--SS--TTT----
--S---S--SS--TTT----
--S---S--SS--TTT----
--TT-----SSS-TTT----
------S--SSS-TTT----
--TT-----SS--TTT----
--TTS----SSS-TTT----
---------SS--TTT----
------S--SS--TTT----
------S--SS--TTT----
---------SS--TTT----
------S--SSS-TTT----
---------SS--TTT----
----SSS--SSS-TTT----
----SS---SS--TTT----
-----SS--SSS-TTT----
------S--SS--TTT----
---------SS--TTT----
------S--SS--TTT----
---------SS--TTT----
---------SS--TTT----
---------SSS-TTT----
------S--SSS-TTT----
----SSS--SSS-TTT----
-----SS--SSS-TTT----
-----SS--SS--TTT----
--S---S--SS--TTT----
----S----SS--TTT----
------S--SSS-TTT----
---------SSS-TTT----
---------SS--TTT----
---------SSS-TTT----
------S--SS--TTT----
----S-S--SSS-TTT----
----S----SS--TTT----
---------SS--TTT----
---------SSS-TTT----
---------SSS-TTT----
---------SSS-TTT----
--S------SS--TTT----
---------SSS-TTT----
--SSS----SS--TTT----
--S------SS--TTT----
----S----SSS-TTT----
----S----SS--TTT----
---------SSS-TTT----
---------SSS-TTT----
----S----SS--TTT----
----S----SSS-TTT----
----S----SS--TTT----
---------SSS-TTT----
---------SS--TTT----
------S--SSS-TTT----
---------SS--TTT----
---------SS--TTT----
---------SS--TTT----
----S----SSS-TTT----
---SS----SS--TTT----
--SSS----SSS-TTT----
------S--SSS-TTT----
--S------SS--TTT----
--S------SSS-TTT----
---------SS--TTT----
--SS-----SSS-TTT----
---------SSS-TTT----
----S----SSS-TTT----
---------SS--TTT----
------S--SS--TTT----
---------SS--TTT----
---------SSS-TTT----
---------SS--TTT----
---------SS--TTT----
---------SSS-TTT----
---------SS--TTT----
---------SSS-TTT----
----S----SS--TTT----
---------SS--TTT----
---------SS--TTT----
---------SS--TTT----
------S--SS--TTT----
---------SS--TTT----
---------SS--TTT----
---------SS--TTT----
------S--SS--GGG----
---------SSS-TTT----
----S----SSS-TTT----
----S----SSS-TTT----
----S----SSS-TTT----
----S----SSS-TTT----
----S-S--SSS-TTT----
----S----SS--TTT----
---SS----SSS-TTT----
---SS----SSS-TTT----
----S-S--SSS-TTT----
------S--SSS-TTT----
---S-----SS--TTT----
--SSS-S--SSS-TTT----
---SS----SSS-TTT----
---SS----SS--TTT----
--SSS----SS--TTT----
---SS----SS--TTT----
---SS----SS--TTTS---
--SSS----SS--TTT----
---SS----SS--TTTS---
--SSS----SS--TTT----
--SSS----SS--TTT----
--SSS----SS--TTT----
--SSS----SS--TTT----
--SSS----SS--TTT----
---SS----SS--TTTS---
---SS----SS--TTT----
---SS----SS--TTT----
---SS----SS--TTT----
----S----SS--TTT----
--S-S-S--SS--TTTS---
---SS----SS--TTT----
---SS----SS--TTT----
------S--SS--TTT----
--SSS----SS--TTTS---
----S----SS--TTT----
---SS----SS--TTT----
---SS----SS--TTT----
---SS----SSS-TTT----
---SS----SS--TTTS---
---S--S--SS--TTT----
---SS---SSS--TTT----
---SS-S--SS--TTT----
---SS-S--SS--TTTS---
---SS-S--SS--TTT----
--S---S--SS--TTT----
---S-BS-SSS--TTT--B-
--SS-BS-SSS--TTT--B-
--SS-B---SS--TTT--B-
--SS-----SS--TTT----
--SS-----SS--TTT----
---------SS--TTT----
---S-B---SS--TTT--B-
---S-B---SS--TTT--B-
---S-----SS--TTT----
---S-----SS--TTT----
---------SS--TTT----
---SSB---SS--TTT--B-
--SSSB---SS--TTT--B-
--SS-B---SS--TTT--B-
--SS-B---SS--TTT--B-
--SS-B---SS--TTT--B-
--SSSB---SS--TTT--B-
---SSB---SS--TTT--B-
---S-B---SS--TTT--B-
--SS-B---SS--TTT--B-
--SS-B---SS--TTT--B-
--SSSB---SS--TTT--B-
--SSSB---SS--TTT--B-
--SS-B---SS--TTT--B-
--SS-B---SS--TTT--B-
--SSSBS--SS--TTT--B-
--SSS----SS--TTT----
--SSS----SS--TTT----
--STT----SS--TTT----
--SSS----SS--TTT----
--STT----SS--TTT----
--SSS----SS--TTT----
---SSB---SS--TTT--B-
---SS----SS--TTT----
--SS-----TT--TTT----
--SS-----SS--TTT----
--SSS----SS--TTT----
--SSS----SS--TTT----
--SS-----SS--TTT----
--SSS----SS--TTT----
--SSS----SS--TTT----
--SSS---SSS--TTT----
--SSS----SS--TTT----
---SS----SS--TTT----
--SSS----SS--TTT----
--SSS----SS--TTT----
--SSS----SS--TTT----
--SSS----SS--TTT----
---SS----SS--TTT----
--SSS----SS--TTT----
---S--S-SSS--TTT----
--SSS----SS--TTT----
---SSB---SS--TTT--B-
---SS----TT--TTT----
--SSS----SS--TTT----
--SSS----SS--TTT----
--SSS----SS--TTT----
--SSS---SSS--TTT----
--SS-----SS--TTT----
--SSS----SS--TTT----
---SS----SS--TTT----
---SS-S-SSS--TTT----
---S-----SS--TTT----
---SS---SSS--TTT----
---SS---SSS--TTT----
--SSS----SS--TTT----
---SS----SS--TTT----
---SS----SS--TTT----
---S-----SS--TTT----
---S--S--SS--TTT----
--SS--S-SSSS-TTT----
--SS--S-SSS--TTT----
--SSS----SS--TTT----
--SS--S-SSS--TTT----
--SS--S--SSS-TTT----
--SS--S--SS--TTT----
--SS-SS--SS--TTT----
---S-SS-SSS--TTT----
--SS--S--SS--TTT----
--SS-SS--SSS-TTT----
--SS-SS-SSS--TTT----
---S-SS-SSS--TTT----
---S-SS-SSS--TTT----
--SS-SS--SS--TTT----
--SS--S--SS--TTT----
--SS--S--SS--TTT----
--SS--S--SS--TTT----
--SS-SS--SS--TTT----
---S-SS--SS--TTT----
---S-SS--SS--TTT----
--SS-SS--SS--TTT----
--SS-SS--SS--TTT----
--SS-SS--SS--TTT----
--SS-SS--SS--TTT----
--SS-SS-SSS--TTT----
--SS-SS--SS--TTT----
-----SS--SS--TTT----
---S-SS--SS--TTT----
--SS-SS--SS--TTT----
--SSSSS-SSS--TTT----
---S-SS--SS--TTT----
--SS-SS-SSS--TTT----
--SS-SS--SS--TTT----
--SS-SS--SS--TTT----
--SS-SS--SS--TTT----
--SS-SS-SSS--TTT----
--SS--S--SS--TTT----
---S-SS--SS--TTT----
--SS-SS--SS--TTT----
--SS--S--SS--TTT----
--SS-SS--SS--TTT----
-----SS--SS--TTT----
-----SS--SS--TTT----
-----SS--SS--TTT----
-----SS--SS--TTT----
---TTSS--SS--TTT----
-----SS-SSS--TTT----
------S-SSS--TTT----
-----SS--SS--TTT----
------S--SS--TTT----
-----SS--SS--TTT----
---S-SS--SS--TTT----
---S-SS--SS--TTT----
---S--S--SS--TTT----
---S--S--SS--TTT----
-----SS--SS--TTT----
--SS-SS--SS--TTT----
---S-SS--SS--TTT----
---S-SS--SS--TTT----
--SS--S--SS--TTT----
--SS--S--SS--TTT----
---S--S--SS--TTT----
---S-SS--SS--TTT----
--SS-SS--SS--TTT----
--SS--S--SS--TTT----
--SS--S--SS--TTT----
---TTSS-SSS--TTT----
---TT-S-TTT--TTT----
--SS--TTTTT--TTT----
--SS--TTTTT--TTT----
--SS--TTTTT--TTT----
---S--TTTTT--TTT----
---TT-TTTTT--TTT----
---S--SSTTT--TTT----
------S-TTT--TTT----
-----SS--SS--TTT----
------S--SS--TTT----
--SS--S--SS--TTT----
---TTSS-SSS--TTT----
--S---S--SS--TTT----
--SS-SS--SS--TTT----
--SS-SS-SSSS-TTT----
--SS-SS--SS--TTT----
--SS-SS--SS--TTT----
--SS-SS--SS--TTT----
-----SS--SS--TTT----
--SS-SS-SSS--TTT----
---S-SS-SSS--TTT----
--SS-SS-SSSS-TTT----
--SS--S--SS--TTT----
--SS-SS--SS--TTT----
--SS-SS--SS--TTT----
--SS--S--SS--TTT----
--SS-SS--SS--TTT----
---S-SS--SS--TTT----
--SS-SS--SS--TTT----
---S-SS--SS--TTT----
---S-SS--SSS-TTT----
--SS-SS--SSS-TTT----
---S-SS--SS--TTT----
--SS-SS--SS--TTT----
--SS-SS--SS--TTT----
--STTSS--SS--TTT----
--SS-SS--SS--TTT----
--SS--S--SS--TTT----
--SS-SS-TTT--TTT----
--SS--S--SS--TTT----
--SS--S--SS--TTT----
---S--S--SS--TTT----
---S--S-SSSS-TTT----
---S--S--SS--TTT----
---S-SS--SS--TTT----
--SS--S--SS--TTT----
---S--S--SS--TTT----
--SS--S--SS--TTT----
--SS-SS--SS--TTT----
--SS--S--SS--TTT----
--SS-SS--SS--TTT----
--SS-SS--SS--TTT----
--SS--S--SS--TTT----
--SS-SS--SS--TTT----
--SS--S--SS--TTT----
--SS-SS-SSS--TTT----
--SS--S--SS--TTT----
--SS-SS--SS--TTT----
--SS--S--SS--TTT----
--SS-SS--SS--TTT----
--SS--S--SS--TTT----
---S--S--SS--TTT----
--SS-SS--TT--TTT----
--SS-SS--SS--TTT----
--SS-SS-SSS--TTT----
--SS-SS--SS--TTT----
--SS-SS--SS--TTT----
--SS-SS--SS--TTT----
--SSSSS--SS--TTT----
--SS--S--SS--TTT----
--SS--S--SS--TTT----
--SS-SS-SSS--TTT----
--SS--S--SS--TTT----
--SS-SS-SSS--TTT----
--SS-SS--SS--TTT----
--SS-SS--SS--TTT----
--SS-SS--SS--TTT----
--SS-SS--SS--TTT----
--SS-SS--SS--TTT----
--SS--S--SS--TTT----
--SS-SS--SS--TTT----
--SS-SS--SS--TTT----
---S-SS--SS--TTT----
--SS-SS--SS--TTT----
--SS-SS--SS--TTT----
--SS-SS--SS--TTT----
--SS-SS--SS--TTT----
--SS-SS--SS--TTT----
--SS-SS--SS--TTT----
--SS--S--SS--TTT----
--SS--S--SS--TTT----
--SS-SS--TT--TTT----
---S-SS--SS--TTT----
---S-SS--TT--TTT----
--SS--S--SS--TTT----
--SS-SS--SS--TTT----
--SS-SS--SS--TTT----
--SS-SS--SS--TTT----
--SS-SS--SS--TTT----
--SS-SS-SSS--TTT----
--SS--S--SSS-TTT----
--SS-SS--SS--TTT----
--SS--S--SS--TTT----
--SSSSS-SSSS-TTT----
--SS-SS--SS--TTT----
--SS--S--SS--TTT----
--SS-SS--SSS-TTT----
--SS-SS--SS--TTT----
--SS-SS--SS--TTT----
--SS--S--SS--TTT----
--SS--S-SSS--TTT----
--SS--S--SS--TTT----
--SS--S--SS--TTT----
--SS-SS--SS--TTT----
--SS--S--SS--TTT----
--SS--S-SSS--TTT----
--SS--S-SSS--TTT----
--SS--S--SS--TTT----
--SS--S--SS--TTT----
--SS--S-SSS--TTT----
--SS--S-SSS--TTT----
--SS--S--SS--TTT----
--SS--S-SSS--TTT----
--SS--S-SSS--TTT----
---S--S--TT--TTT----
---S--S-TTT--GGG----
--SS-SSSTTTS-TTT----
--SS--TTTTT--TTT----
---S--TTTTT--GGG----
--SS--TTTTT--TTT----
--SS--TTTTT--TTT----
--SS--TTTTT--TTT----
--SS--TTTTT--TTT----
--SS--TTTTT--TTT----
--SS--TTTTTS-GGG----
--SS--TTGGG--TTTS---
---S--TTTTT--TTTS---
--SS--TTTTT--TTTS---
--SS--TTTTT--TTT----
--SS--TTTTTS-TTT----
--SS--TTTTT--TTT----
--SS--SSTTTS-TTT----
--SS--S-TTT--TTT----
--SS--TTTTTS-TTTS---
--SS--TTTTT--TTT----
--SS--SSTTT--TTTS---
--SS--TTTTTS-TTTS---
--SS--TTTTTS-TTT----
--SS--TTTTTS-GGG----
--SS--TTTTT--TTT----
--SS--TTTTTS-TTT----
--SS--TTTTT--TTT----
--SS--TTTTT--TTTS---
--SS--TTTTT--TTTS---
--SS--TTTTTS-TTT----
--SS--TTTTT--TTT----
--SS--TTTTTS-TTT----
--SS--TTTTTS-TTT----
--SS--TTTTTS-TTT----
--SS--TTTTT--TTT----
--SS--TTTTTS-TTT----
--SS--TTTTT--TTT----
--SS--TTTTTS-TTT----
--SS--TTTTT--TTT----
--SS--TTTTTS-TTT----
--SS--TTTTTS-TTT----
--SS--TTTTT--TTT----
--SS--TTTTT--TTT----
--SS--TTTTT--TTT----
--SS--TTTTT--TTT----
--SS--TTTTTS-TTT----
--SS--TTTTT--TTT----
--SS--TTTTT--TTT----
--SS--TTTTT--TTT----
--SS--TTTTT--TTT----
--SS--TTTTTS-TTT----
--SS--TTTTT--TTTS---
--SS--TTGGG--TTTS---
--SS--TTTTT--TTT----
--SS--TTTTT--TTT----
--SS--TTTTTS-TTT----
--SS--TTTTTS-TTT----
--SS--TTTTTS-TTT----
--SS--TTTTTS-TTT----
--SS--TTTTTS-TTT----
--SS--TTTTTS-TTT----
--SS-STTTTTS-TTT----
--SS--TTTTTS-TTT----
--SS--TTTTTS-TTT----
--SS--TTTTTS-TTT----
--SS--TTTTTS-TTT----
--SS--TTTTTS-TTT----
--SS--TTTTTS-TTT----
--SS-STTTTTS-TTT----
--SS--TTTTTS-TTT----
--SS-STBTTTB-TTT----
--SS--TTTTTS-TTT----
--SS--TTTTTS-TTT----
--SS--TTGGGS-TTT----
---S-STTTTTS-TTT----
--SS--TTTTTS-TTTS---
--SS--TTTTTS-TTT----
---S--TTTTTS-TTTS---
--SS--TTTTT--TTT----
--SS--TTTTT--TTT----
--SS--TTTTT--TTT----
--SS--TTTTT--TTT----
---S--TTTTT--TTT----
--SS--TTTTTS-TTT----
--SS--TTTTT--TTTS---
--SS--TTTTT--TTT----
--SS--TTTTT--TTT----
--SS--TTTTT--TTT----
--SS--TTTTT--TTT----
--SS--TTTTT--TTT----
--SS--TTTTT--TTT----
---S--TTTTT--TTT----
--SS--TTTTT--TTT----
---S--TTTTT--TTT----
--SS--TTTTTS-TTT----
--SS--TTTTT--TTT----
--SS--TTTTT--TTT----
--SS--TTTTT--TTT----
---S--TTTTTS-TTT----
--SS--TTTTT--TTTS---
---S--TTTTT--TTT----
---S--TTTTT--TTT----
---S--TTTTT--TTTS---
--SS--TTTTT--TTT----
--SS--TTTTT--TTT----
--SS--TTTTT--TTTS---
--SS--TTTTT--TTT----
--SS--TTTTT--TTT----
--SS--TTTTT--TTT----
--SS--TTTTT--TTT----
--SS--TTTTT--TTT----
--SS--TTTTT--TTT----
--SS--TTTTTS-TTT----
--SS--SSTTTS-TTTS---
--SS--TTTTT--TTTS---
--SS--TTTTT--TTT----
--SS--TTTTT--TTT----
--SS--TTTTT--TTT----
--SS--TTTTT--TTT----
--SS--TTTTT--TTT----
--SS--TTTTTS-TTT----
--SS--TTTTT--TTT----
--SS--TTTTT--TTTS---
--SS--TTTTT--TTTS---
--SS--TTTTT--TTTS---
--SS--TTTTT--TTT----
--SS--TTTTTS-TTT----
--SS--TTTTTS-TTTS---
---S--TTTTT--TTT----
--SS--TTTTT--TTTS---
--SS--TTTTT--TTTS---
--SS--TTTTT--TTT----
--SS--TTTTTS-TTT----
--SS--TTTTT--TTTS---
--SS--TTTTT--TTTS---
--SS--TTTTT--TTTS---
--SS--TTTTTS-TTTS---
--SS--TTTTT--TTTS---
--SS--TTTTT--TTTS---
--SS--TTTTT--TTTS---
--SS--TTTTT--TTT----
--SS--TTTTT--TTTS---
--SS--TTTTT--TTTS---
--SS--TTTTTS-TTTS---
--SS--TTTTT--TTTS---
--SS--TTTTTS-TTT----
--SS--TTTTT--TTT----
---S--TTTTTS-TTT----
--SS--TTTTTS-TTT----
---S--TTTTT--TTT----
--SS--TTTTTS-TTT----
--SS--TTTTTS-TTT----
--SS--TBTTTB-TTT----
--SS--TTTTTS-TTTS---
--SS--TTTTTS-TTT----
--SS--TTTTTS-TTT----
--SS--TTTTT--TTTS---
--SS--TTTTT--TTTS---
--SS--TTTTT--TTTS---
--SS--TTTTTS-TTT----
--SS--TTTTTS-TTTS---
--SS--TTTTT--TTT----
--SS--TTTTT--TTT----
--SS--TTTTT--TTT----
--SS--TTTTT--TTT----
---S--TTTTT--TTT----
--SS--TTTTT--TTT----
--SS--TTTTTS-TTT----
--SS--TTTTTS-TTT----
---S--TTTTT--TTT----
--SS--TTTTTS-TTT----
--SS--TTTTTS-TTT----
--SS--TTTTT--TTT----
--SS--TTTTT--TTT----
--SS--TTTTTS-TTT----
--SS--TTTTT--TTT----
--SS--TTTTT--TTT----
--SS--TTTTT--TTT----
--SS--TTTTTS-TTT----
--SS--TTTTTS-TTT----
--SS--TTTTTS-TTT----
--SS--TTTTTS-TTT----
--SS--SSTTTS-TTT----
--SS--TTTTTS-TTT----
--SS--TTTTTS-TTT----
--SS--TTTTTS-TTT----
--SS--SSTTT--TTT----
---S--TTTTT--TTT----
--SS-STTTTTS-TTT----
--SS--TTTTTS-TTT----
--SS--TTTTT--TTT----
--SS--TTTTT--TTT----
--SS--TTTTT--TTT----
---S--TTTTT--TTT----
---S--TTTTT--TTT----
--SS--TTTTT--TTT----
--SS--TTGGG--TTT----
---S--TTTTT--TTT----
---S--TTTTT--TTT----
--SS--TTTTT--TTT----
--SS--TTTTT--TTT----
---S--TTTTT--TTT----
--SS--TTTTT--TTT----
--SS--TTTTTS-TTT----
--SS-STTTTTS-TTT----
---S--TTTTT--TTT----
--SS--TTTTTS-TTT----
--SS--TTTTT--TTT----
--SS--TTTTTS-TTT----
--SS--TTTTTS-TTT----
--SS--TTGGG--TTT----
---S--TTTTT--TTT----
---S--TTTTT--TTT----
--SS--TTTTTS-TTT----
--SS-STTTTTS-TTT----
--SS-STTTTTS-TTT----
--SS-STTTTTS-TTT----
--SS-STTTTTS-TTT----
--SS-STTTTTS-TTT----
--SS-STTTTTS-TTT----
--SS-STTTTTS-TTT----
--SS-SSSTTTS-TTT----
---S-STTTTTS-TTT----
---S--TTTTTS-TTT----
---S-STTTTT--TTT----
---S-STTTTTS-TTT----
---S-STTTTTS-TTT----
--SS--TTTTTS-TTT----
--S--STTTTTS-TTT----
--SS-STTTTTS-TTT----
---S-STTTTTS-TTT----
-----STTTTTS-TTT----
---S-STTTTTS-TTT----
---S-STTTTT--TTT----
------TTTTTS-TTT----
-----STTTTTS-TTT----
------TTTTTS-TTT----
---S-STTTTT--TTT----
-----STTTTTS-TTT----
-----STTTTTS-TTT----
---S-STTTTTS-TTT----
---S-STTTTTS-TTT----
--SS-STTTTTS-TTT----
--SS-STTTTTS-TTT----
--SSSSTTTTTS-TTT----
---S-STTTTTS-TTT----
---S-STTTTTS-TTT----
---S-STTTTTS-TTT----
--SS-STTTTTS-TTT----
---S-STTTTTS-TTT----
---SS-S-TTT--TTT----
--SS-STTTTTS-TTT----
---S-STTTTTS-TTT----
--SS--TTTTT--TTT----
--SS-STTGGG--TTT----
---S-STTTTT--TTT----
--SS-STTTTTS-TTT----
--SS-STTTTT--TTT----
--SS-STTTTT--TTT----
--SS-STTTTT--TTT----
---TTSTTTTT--TTT----
--SS-STTTTTS-TTT----
--SS-STTTTTS-TTT----
--SS-STTTTTS-TTT----
--SS-STTTTT--TTT----
---S-STTTTTS-TTT----
---S--TTTTTS-TTT----
---S-STTTTTS-TTT----
---S--TTTTTS-TTT----
---S-STTGGGS-TTT----
---S-STTTTTS-TTT----
---S-STTTTTS-TTTS---
---S-STTTTTS-TTT----
---S-STTTTTS-TTT----
---S-STTTTTS-TTT----
--SS-STTTTTS-TTT----
---S-STTTTTS-TTT----
---S-STTTTTS-TTT----
--SS-STTTTTS-TTT----
---S--TTGGG--TTT----
--SS--S-TTT--TTT----
---S-STTGGGS-TTT----
--SS--S-TTT--TTT----
---S--TTTTTS-TTT----
---S--TTTTTS-TTT----
--SS-STTTTTS-TTT----
--SS-STTGGGS-TTT----
--SS--TTTTTS-TTT----
--SS--TTTTTS-TTT----
--SS-STTGGGS-TTT----
--SS-STTGGG--TTT----
---S--TTTTTS-TTT----
--SS--TTTTTS-TTT----
--SS--S-TTT--TTT----
--SS--TTGGG--TTT----
--SS--SSTTSS-TTT----
--SS--TTTTTS-TTT----
--SS--TTTTT--TTT----
--SS--S-TTS--TTT----
--SS--TTTTTS-TTT----
---S--TTTTT--TTT----
---S--SSGGG--TTT----
--SS--SSTTTS-TTT----
---S--TTTTT--TTT-S--
--SS--S-GGG--GGG----
--SSSSS-TTTS-TTT----
--SS-STTTTT--TTT----
--SS--S-TTTS-TTT----
--SS--S-TTTS-TTT----
--SS--S-TTTS-TTT----
--SS--TTTTS--TTT----
--SS--SSGGG--TTT----
--SS--S-TTT--TTT----
---S--SSTTS--TTT----
--SS--S-TTT--TTT----
--SS--S-TTSS-TTT----
--SS--TTTTT--TTT----
--SS--TTTTT--TTTS---
--SS--S-TTT--TTT----
--SS--S-TTT--TTT----
--SS--S-TTS--TTT----
--SS--S-TTT--TTT----
---S--TTTTT--TTT----
--SS--TTTTT--TTTS---
--SS--TTGGG--TTTS---
--SS--S-TTT--TTT-S--
--SS--TTTTS--TTT----
--SS--TTTTTS-TTT----
---S--TTTTT--TTT----
--SS--SSTTSS-TTT----
---S--TTTTTS-TTT----
--SS--SSGGG--TTT----
--SS--TTGGG--TTT----
--SS-STTTTSS-TTT----
--SS--SSTTT--TTT----
--SS-STTTTTS-TTT----
---SSSSSTTT--TTT----
---S--TTTTTS-TTT----
--SSS-TTTTT--TTT----
---SS-SSTTS--TTT----
--SS--TTGGG--TTT----
---SS-SSTTT--TTT----
---S-STTTTTS-TTTS---
--SS-STTTTT--TTT----
---S--TTTTT--TTT----
--SS-STTTTT--TTT----
--SS-STTTTT--TTT----
--SS-STTTTT--TTTS---
---S-STTTTTS-TTT----
---S-STTTTTS-TTT----
--SSSSTTTTTS-TTT----
---S-STTTTTS-TTT----
--SS-STTTTTS-TTT----
---S-STTTTTS-TTT----
---S-STTTTTS-TTT----
----SSTTTTTS-TTT----
---S-STTTTTS-TTT----
---S--TTTTTS-TTT----
--SS-STTTTT--TTT----
---S-STTTTTS-TTT----
--SS--TTTTTS-TTT----
--S--SSSTTTS-TTT----
-----STTTTTS-TTT----
--SS-STTTTTS-TTT----
--S--STTTTTS-TTT----
--SS-STTTTTS-TTT----
--SS-STTTTTS-TTT----
--SS-STTTTTS-TTT----
--S--STTTTTS-TTT----
--SS-STTTTTS-TTT----
-----STTTTTS-TTT----
--S--STTTTTS-TTT----
--S--STTTTTS-TTT----
--S--STTTTTS-TTT----
--S-S-TTTTTS-TTT----
--S--STTTTTS-TTT----
--S--STTTTTS-TTT----
-----STTTTTS-TTT----
--SS-STTTTTS-TTT----
---S--TTTTTS-TTT----
--S---TTTTTS-TTT----
--SS-STTTTTS-TTT----
--SS-STTTTTS-TTT----
--SS-STTTTTS-TTT----
--SS-STTTTTS-TTT----
--SS-STTTTTS-TTT----
--SSSSTTTTTS-TTT----
--S--STTTTT--TTT----
--S--STTTTTS-TTT----
--S--STTTTTS-TTT----
--S-S-TTTTTS-TTT----
--S--STTTTTS-TTT----
--SSSSTTTTTS-TTT----
--S--STTTTTS-TTT----
--S--SSSTTTS-TTT----
--S--STTTTTS-TTT----
--S--STTTTTS-TTT----
---S-STTTTTS-TTT----
--S--STTTTTS-TTT----
--SS-STTTTTS-TTT----
--SS--TBTTTB-TTT----
-----STTTTTS-TTT----
--S---TTTTTS-TTT----
--S--STTTTTS-TTT----
--S--STTTTTS-TTT----
--S---TTTTTS-TTTS---
--S--STTTTTS-TTT----
--S---TTTTTS-TTT----
----SSTTTTTS-TTT----
--S--STTTTTS-TTT----
--S--STTTTTS-TTT----
--SS-STTTTTS-TTT----
--S--STTTTTS-TTT----
------TTTTTS-TTT----
---S-STTTTTS-TTT----
--SS-STTTTTS-TTT----
--SS-STTTTTS-TTT----
--S--STTTTTS-TTT----
--SS-STTTTTS-TTT----
--S-SSTTTTTS-TTT----
--SS-STTTTTS-TTT----
--S--STTTTTS-TTT----
-----STTTTTS-TTT----
--SS-STBTTTB-TTT----
------TTTTTS-TTT----
-----STTTTTS-TTT----
--S--STTTTTS-TTT----
----SSTTTTT--TTT----
--S--STTTTTS-TTT----
-----STTTTTS-TTT----
---S-STTTTTS-TTT----
---S-STTTTTS-TTT----
---S-STTTTTS-TTT----
--S--STTTTTS-TTT----
---S-STTTTTS-TTT----
------TTTTTS-TTT----
---S-STTTTTS-TTT----
----SSTTTTTS-TTT----
---SSSTTTTTS-TTT----
--S--STTTTTS-TTT----
--S--STTTTTS-TTT----
--SS-STTTTTS-TTTS---
--S--STTTTTS-TTT----
--S--STTTTTS-TTT----
---S--TTTTTS-TTT----
--SS-STTTTTS-TTT----
--SS-STTTTTS-TTT----
--SS-STTTTTS-TTT----
-----STTTTTS-TTT----
-----STTTTTS-TTT----
---S-STTTTTS-TTT----
---S-STTTTTS-TTT----
--SS--TTTTTS-TTT----
--SS-STTTTTS-TTT----
--SS-STTTTTS-TTT----
--SS-STTTTTS-TTT----
--SS-STTTTTS-TTT----
--SS-STTTTTS-TTT----
--SS-STTTTTS-TTT----
--SS--TTTTTS-TTT----
--SS-STTTTTS-TTT----
--SS-STTTTTS-TTT----
---S-STTTTTS-TTT----
---S-STTTTTS-TTT----
--S--STTTTTS-TTT----
--S--STTTTTS-TTT----
---SSSTTTTTS-TTT----
---S-STTTTTS-TTT----
---S--TTTTTS-TTT----
---S-STTTTTS-TTT----
------TTTTTS-TTT----
------TTTTTS-TTT----
--SS-STTTTTS-TTT----
--S--STTTTTS-TTT----
--S--STTTTTS-TTT----
--SSSSTTTTTS-TTT----
--S--STTTTTS-TTT----
--S--STTTTTS-TTT----
--S--STTTTTS-TTT----
--SS-STTTTTS-TTT----
--S--STTTTTS-TTT----
--SS-STTTTTS-TTT----
---S-STTTTTS-TTT----
--S--STTTTTS-TTT----
-----STTTTTS-TTT----
--SS-STTTTTS-TTT----
--S--STTTTTS-TTT----
---S-STTTTTS-TTT----
---S-STTTTTS-TTT----
------TTTTTS-TTT----
---S-STTTTTS-TTT----
---S-STTTTTS-TTT----
-----STTTTTS-TTT----
----S-TTTTTS-TTT----
--S-SSTTTTTS-TTT----
--SS-STTTTTS-TTT----
---S-STTTTTS-TTT----
---S-STTTTTS-TTT----
--SS-STTTTTS-TTT----
---S-STTTTTS-TTT----
--SS-STTTTTS-TTT----
--SS-STTTTTS-TTT----
---S-STTTTTS-TTT----
---S-STTTTTS-TTT----
--SS--TTTTTS-TTT----
---S-STTTTTS-TTT----
--S--STTTTTS-TTT----
--SSSSTTTTTS-TTT----
--SS-STTTTTS-TTT----
---S-STTTTTS-TTT----
---SSSTTTTTS-TTT----
---S-STTTTTS-TTT----
----SSTTTTTS-TTT----
--SS-STTGGGS-TTT----
--SS-STTTTTS-TTT----
------TTTTTS-TTT----
--SS-STTTTTS-TTT----
----S-TTGGG--TTT----
---S-STTTTTS-TTT----
------TTTTTS-TTT----
---S-STTTTTS-TTT----
-----STTTTTS-TTT----
-----STTTTTS-TTT----
-----STTTTTS-TTT----
-----STTTTTS-TTT----
----SSTTTTT--TTT----
-----STTTTT--TTT----
-----STTGGGS-TTT----
---S-STTTTTS-TTT----
-----STTTTTS-TTT----
-----STTTTTS-TTT----
---S-STTTTTS-TTT----
-----STTTTTS-TTT----
-----STTTTTS-TTT----
---S-STTTTTS-TTT----
---SSSTTTTTS-TTT----
---S-STTTTT--TTT----
---SSSTTTTTS-TTT----
---SSSTTTTTS-TTT----
-----STTTTTS-TTT----
---S-STTTTTS-TTT----
---S-STTTTTS-TTT----
------TTTTTS-TTT----
---S--TTTTTS-TTT----
---S-STTTTTS-TTT----
---S-STTTTTS-TTT----
-----STTTTTS-TTT----
------TTTTTS-TTT----
------TTTTTS-TTT----
---S--TTTTTS-TTTS---
---S-STTTTTS-TTT----
------TTTTTS-TTT----
---S-STTTTTS-TTT----
---S-STTTTTS-TTT----
-----STTTTTS-TTT----
-----STTTTTS-TTT----
---S-STTTTTS-TTT----
---S-STTTTTS-GGG----
---S--TTTTTS-GGG----
--SS-STTTTTS-TTT----
---S--TTTTTS-TTT----
---S-STBTTTB-TTT----
---S-STTTTTS-TTT----
---S--TTTTTS-TTT----
---S--TTGGGS-TTT----
---S-STTTTTS-TTT----
---S-STTTTTS-GGG----
---S-STTTTTS-TTT----
---S-STTTTTS-TTT----
---S-STTGGGS-TTT----
----S-TTTTTS-TTT----
---S-STTTTTS-TTT----
---S-STTTTTS-TTT----
---S--TTTTT--TTT----
---S-STTTTTS-TTT----
---S-STTTTTS-TTT----
---SS-TTTTTS-TTT----
---S-STTTTTS-TTT----
---SSSTTTTT--TTT----
---SSSTTTTT--TTT----
---S--TTTTT--TTT----
---S-STTTTTS-TTT----
---S-STTTTTS-TTT----
---SS-TTTTT--TTT----
--SS-STTTTTS-TTT----
-----STTTTTS-TTT----
--SSSSTTTTTS-TTT----
-----STTTTTS-GGG-S--
---S-STTTTTS-TTT----
-----STTTTTS-TTT----
---S-STTTTTS-TTT----
---S-STTTTT--TTT----
---SSSTTTTTS-TTT----
---SSSTTTTTS-TTT----
---S-STTTTTS-TTT----
------TTTTTS-TTT----
------TTTTTS-TTT----
---S-STTTTTS-GGG----
------TTTTTS-TTT----
---S--TTTTTS-TTT----
--S--STTTTTS-TTT----
---S-STTTTTS-TTT----
-----STTTTTS-TTTS---
---S-STTTTTS-TTT----
---S--TTGGGS-TTT----
---SS-TTTTTS-TTT----
---SSSTTTTTS-TTT----
--SS-STTGGGS-TTT----
---S-STTTTTS-TTT----
--SS-STTTTTS-GGG----
-----STTGGGS-TTT----
---S-STTTTTS-TTT----
---SSSTTGGGS-TTT----
---S-STTTTT--TTTS---
-----STTGGGS-TTT----
---SSSTTTTT--TTT----
--SSSSTTTTTS-TTT----
---SSSTTTTTS-TTT----
--SS-STTTTTS-TTT----
--SS-STTTTT--TTT----
--SS-STTGGGS-TTT----
--SS-STTGGGS-TTT----
--SS-STTTTS--TTT----
--SS-STTTTTS-TTT----
---S-STTTTTS-TTT----
---S-STTGGGS-TTT----
-----STTTTTS-TTT----
--SS-STTTTTS-TTT----
---S-STTGGGS-TTT----
---S-STTTTTS-TTT----
---S-STTTTTS-TTT----
------TTTTTS-TTT----
---S-STTTTTS-TTT----
---S-STTTTTS-TTT----
---SSSTTTTTS-TTT----
---S-STTTTTS-TTT----
---S-STTTTTS-TTT----
---S-STTTTTS-TTT----
---SSSTTTTTS-TTT----
---S--TTTTT--TTT----
---S-STTTTTS-TTT----
---S-STTTTTS-TTT----
---S-STTTTTS-TTTSS--
--SSS-TTTTTS-TTT----
---S-STTTTTS-TTT----
---S-STTTTTS-TTT----
--SSSSTTTTTS-TTT----
---S-STTTTTS-TTT----
--SS-STTTTTS-TTT----
---S-STTTTTS-TTT----
---S-STTTTTS-TTT----
--SSS-TTTTTS-TTT----
--SS-STTTTTS-TTT----
--SS-STTTTTS-TTT----
--SS-STTTTTS-TTT----
--SS--TTTTTS-TTT----
--SS--TTTTTS-TTT----
--SS-STTTTT--TTT----
--SS-STTTTTS-TTT----
--SS-STTTTTS-TTT----
--SS-STTTTT--TTT----
---S-STTTTTS-TTT----
--SS-STTTTTS-TTT----
--S---TTTTTS-TTT----
--SS-STTTTTS-TTT----
--SSSSTTTTTS-TTT----
---S-STTTTTS-TTT----
--S--STTTTTS-TTT----
--SSSSTTTTTS-TTT----
--SS--TTTTTS-TTT----
--SS-STTTTTS-TTT----
--SSSSTTTTTS-TTT----
--SS-STTTTTS-TTT----
--SS--TTTTTS-TTT----
--SSS-TTTTTS-TTT----
---S-STTTTTS-TTT----
---S-STTTTTS-TTT----
---SSSTTTTTS-TTT----
----SSTTTTTS-TTT----
---S-STTTTTS-TTT----
-----STTTTTS-TTT----
---SSSTTTTTS-TTT----
--SS-STTTTTS-TTT----
---S--TTTTTS-TTT----
--S---TTTTTS-TTT----
--SS-STBTTTB-TTT----
--SS-STTTTTS-TTT----
--SS-STTTTTS-TTT----
--SS-STTTTTS-TTT----
--SS-STTTTT--TTT----
--SS--TTTTTS-TTT----
----SSTTTTTS-TTT----
--S--STTTTTS-TTT----
---S-STTTTTS-TTT----
------TTTTTS-TTT----
--SS-STTTTTS-TTT----
-----STTTTTS-TTT----
----S-TTTTTS-TTT----
---SSSTTTTTS-TTT----
---S-STTTTTS-GGG----
--SS-STTTTTS-TTT----
--SS-STTTTTS-TTT----
--SS-STTTTTS-TTTS---
--SSS-TTGGG--TTT----
--SS-STTTTTS-TTT----
--SS-STTTTTS-TTT----
--SS-SSSTTTS-TTT----
--SS-STTTTTS-TTT----
--SS--TTTTTS-TTT----
--SSS-TTTTTS-TTT----
--SS--TTTTTS-TTT----
--TTS-TTTTT--TTT----
--SS--TTTTT--TTT----
--SS--TTTTT--TTT----
--TTS-TTGGG--TTT----
--SSS-TTTTT--TTT----
--SSS-S-TTT--TTT----
--SSS-TTTTT--TTT----
--SS--TTTTT--TTT----
--SSS-TTTTT--TTT----
--S-S-TTTTT--TTT----
--SSS-SSTTT--TTT----
----S-TTTTTS-TTT----
--SSS-TTTTTS-TTT----
--SSS-TTTTTS-TTT----
--SSS-TTTTTS-TTT----
--TT--TTTTT--TTT----
--SSS-TTTTT--TTT----
--SSS-TTTTT--TTT----
--SSS-TTTTTS-TTT----
--SS--TTTTTS-TTT----
--SS-STTTTTS-TTT----
--TT--TTGGGS-TTT----
--S--STTTTTS-TTT----
--S-S-TTTTTS-TTT----
--S---TTGGG--TTT----
--SS-STTGGGS-TTT----
--SS--TTTTTS-TTT----
--TT--TTTTTS-TTT----
--S-SSTTTTTS-TTT----
--S-S-TTTTTS-TTT----
--S--STTTTTS-TTT----
--S---TTTTTS-TTT----
--S---TTTTTS-TTT----
--TT-STTTTTS-TTT----
--S---TTTTTS-TTT----
--S---TTGGGS-TTT----
-----STTTTSS-TTT----
------TTTTT--TTT----
-----STTGGG--TTT----
------TTGGG--TTTS---
-----STTGGGS-TTT----
-----STTTTTS-TTT----
-----STTTTTS-TTT----
-----STTTTT--TTT----
-----STTTTTS-TTT----
-----STTTTT--TTT----
-----STTTTTS-TTT----
-----STTTTTS-TTT----
-----STTTTTS-TTT----
--S--STTTTTS-TTT----
-----STTTTTS-TTT----
------TTTTTS-TTT----
------TTTTTS-TTT----
-----STTTTTS-TTT----
-----STTTTTS-TTT----
-----STTTTTS-TTT----
------TTTTTS-TTT----
-----STTTTTS-TTT----
------TTTTTS-TTTS---
-----STTTTTS-TTT----
-----STTTTTS-TTT----
------TTTTTS-TTT----
-----STBTTTB-TTT----
-----STTTTTS-TTT----
-----STTTTTS-TTT----
-----STTTTTS-TTT----
------TTTTTS-TTT----
-----STTTTTS-TTT----
-----STTTTTS-TTT----
-----STTTTTS-TTT----
-----STTTTTS-TTT----
-----STTGGG--TTT----
-----STTTTTS-TTT----
------TTTTTS-TTT----
------TTTTTS-TTT----
-----STTTTT--TTT----
-----STTTTTS-TTT----
-----STTTTTS-TTT----
-----STTTTTS-TTT----
-----STTTTSS-TTT----
-----STTTTTS-TTT----
-----STTTTTS-TTT----
-----STTTTT--TTT----
----SSTTTTT--TTT----
-----STTTTTS-TTT----
-----STTTTT--TTT----
-----STTTTTS-TTT----
----SSTTTTT--TTT----
----SSSSTTTS-TTT----
-----STTTTTS-TTT----
-----STTTTTS-TTT----
-----STTTTT--TTT----
-----STTTTTS-TTT----
-----STTTTTS-TTT----
-----STTTTTS-TTT----
-----STTGGGS-GGG----
------TTTTTS-TTT----
------TTTTT--TTT----
------TTTTTS-TTT----
-----STTTTTS-TTT----
-----STTTTTS-TTT----
-----STTTTSS-TTT----
-----STTTTTS-TTT----
-----STTTTTS-TTT----
----SSTTTTTS-TTT----
-----STTTTTS-TTT----
-----STTTTTS-TTT----
-----STTTTTS-TTT----
----S-SSTTTS-TTT----
----S-TTTTTS-TTT----
------SSTTTS-TTT----
------TTTTTS-TTT----
-----STTTTT--TTT----
--S--STTTTTS-TTTS---
--S-S-TTTTTS-TTT----
-----STTTTTS-TTT----
-----STTTTTS-TTT----
--S--STTTTTS-TTT----
--S--STTTTTS-TTT----
--S--STTTTTS-TTT----
-----STTTTTS-TTT----
-----STTTTTS-TTT----
-----STTTTTS-TTT----
-----STTTTTS-TTT----
-----STTTTTS-TTT----
-----STTTTTS-TTT----
-----STTTTTS-TTT----
-----STTTTTS-TTT----
-----STTTTSS-TTT----
-----STTTTTS-TTT----
-----STTTTTS-TTT----
-----STTTTTS-TTT----
-----STTTTTS-TTT----
-----STTTTTS-TTT----
-----STTTTTS-TTT----
-----STTTTTS-TTT----
-----STTTTTS-TTT----
----SSTTTTTS-TTT----
-----STTTTTS-TTT----
-----STTTTTS-TTT----
-----STTTTTS-TTT----
-----STTTTTS-TTT----
-----STTTTTS-TTT----
-----STTTTTS-TTT----
-----STTTTTS-TTT----
-----STTTTTS-TTT----
-----STTTTTS-TTT----
-----STTTTTS-TTT----
-----STTTTTS-TTT----
-----SSSTTTS-TTT----
-----STTTTTS-TTT----
-----STTTTTS-TTT----
-----STTTTT--TTT----
--S--STTTTTS-TTT----
--S--STTTTTS-TTT----
-----STTTTTS-TTT----
--S--STTTTTS-TTT----
-----STTTTTS-TTT----
-----STTTTTS-TTT----
-----STTTTTS-TTT----
-----STTTTTS-TTT----
-----STTTTTS-TTT----
-----STTTTTS-TTT----
------TTTTTS-TTT----
-----STTTTTS-TTT----
-----STTTTTS-TTT----
-----STTTTTS-TTT----
-----STTTTTS-TTT----
------TTTTTS-TTT----
-----STTTTTS-TTT----
-----STTTTTS-TTT----
-----STTTTTS-TTT----
------TTTTTS-TTT----
------TTTTTS-TTT----
-----STTTTTS-TTT----
------TTTTTS-TTT----
-----STTTTTS-TTT----
------TTTTTS-TTT----
-----STTTTT--TTT----
-----STTTTTS-TTT----
-----STTTTTS-TTT----
------TTTTTS-TTT----
-----STTTTTS-TTT----
-----STTTTTS-TTT----
------TTTTTS-TTT----
-----STTTTTS-TTT----
-----STTTTTS-TTT----
------TTTTTS-TTT----
-----STTTTTS-TTT----
-----STTTTTS-TTT----
-----STTTTTS-TTT----
-----STTTTTS-TTT----
-----STTTTTS-TTT----
-----STTTTTS-TTT----
-----STTTTTS-TTT----
------TTTTTS-TTT----
-----STTTTTS-TTT----
-----STTTTTS-TTT----
------TTTTTS-TTT----
------TTTTTS-TTT----
-----STTTTTS-TTT----
------TTTTTS-TTT----
-----STTTTT--TTT----
-----STTGGGS-TTT----
-----STTTTTS-TTT----
-----STTTTTS-TTT----
-----STTTTTS-TTT----
------TTTTTS-TTT----
-----STTTTTS-TTT----
-----STTTTTS-TTT----
------TTTTTS-TTT----
-----STTTTTS-TTT----
-----STTTTTS-TTT----
-----STTTTTS-TTT----
-----STTTTTS-TTT----
-----STTTTTS-TTT----
-----STTTTTS-TTT----
-----STTTTTS-TTT----
-----STTTTTS-TTTS---
-----STTTTTS-TTT----
-----STTTTTS-TTT----
------TTTTTS-TTT----
-----STTTTTS-TTT----
-----STTTTTS-TTT----
-----STTTTTS-TTT----
-----STTTTTS-TTT----
-----STTTTTS-TTT----
-----STTTTTS-TTT----
-----STTTTTS-TTT----
-----STTTTTS-TTT----
-----STTTTTS-TTT----
-----STTTTTS-TTT----
--S--STTTTTS-TTT----
--S--STTTTTS-TTT----
-----STTTTTS-TTT----
-----STTTTTS-TTT----
-----STTTTTS-TTT----
-----STTTTTS-TTT----
-----STBTTTB-TTT----
-----STTTTTS-TTT----
-----STTTTTS-TTT----
-----STTTTTS-TTT----
------TTTTTS-TTT----
-----STTTTTS-TTT----
-----STTTTTS-TTT----
------TTTTTS-TTT----
-----STTTTTS-TTT----
------TTTTTS-TTT----
------TTTTTS-TTT----
-----STTTTTS-TTT----
------TTTTTS-TTT----
------TTTTTS-TTT----
-----STTTTTS-TTT----
-----STTTTTS-TTT----
-----STTTTTS-TTT----
-----STTTTTS-TTT----
-----STTTTTS-TTT----
-----STTTTTS-TTT----
-----STTTTTS-TTT----
-----STTTTTS-TTT----
-----STTTTTS-TTT----
-----STTTTTS-TTT----
------TTTTTS-TTT----
------TTTTTS-TTT----
-----STTTTTS-TTT----
-----STTTTTS-TTT----
------TTTTTS-TTT----
-----STTTTTS-TTT----
------TTTTTS-TTT----
-----STTTTTS-TTT----
------TTTTTS-TTT----
-----STTTTTS-TTT----
-----STTTTTS-TTT----
------TTTTTS-TTT----
-----STTTTTS-TTT----
-----STTTTTS-TTT----
------TTTTTS-TTT----
------TTTTTS-TTT----
-----STTTTTS-TTT----
-----STBTTTB-TTT----
------TTTTTS-TTT----
-----STTTTTS-TTT----
-----STTTTTS-TTT----
-----STTTTTS-TTT----
-----STTTTTS-TTT----
-----STTTTTS-TTT----
-----STTTTTS-TTT----
-----STTTTTS-TTT----
-----STTTTTS-TTT----
-----STTTTTS-TTT----
-----STTTTT--TTT----
-----STTTTTS-TTT----
-----STTTTTS-TTT----
-----STTTTTS-TTT----
-----STTTTTS-TTT----
-----STTTTTS-TTT----
-----STTTTTS-TTT----
------TTTTTS-TTT----
-----STTTTTS-TTT----
-----STTTTTS-TTT----
-----STTTTTS-TTT----
------TTTTTS-TTT----
------TTTTTS-TTT-S--
-----STTTTTS-TTT----
-----STTTTTS-TTT----
-----STTTTTS-TTT----
-----STTTTTS-TTT----
------TTTTTS-TTS----
-----STTTTTS-TTT----
-----STTTTTS-TTT----
-----STTTTTS-TTT----
-----STTTTTS-TTT----
-----STTTTTS-TTT----
-----STTTTTS-TTT----
-----STTTTTS-TTT----
-----STTTTTS-TTT----
-----STTTTTS-TTT----
-----STTTTTS-TTT----
-----STTTTTS-GGG----
-----STTTTTS-TTT----
-----STTTTTS-TTT----
-----STTTTTS-TTT----
------TTTTTS-TTT----
-----STTTTTS-TTT----
-----STTTTTS-TTT----
-----STTTTTS-TTT----
-----STTTTT--TTT----
-----STTTTTS-TTT----
-----STTTTTS-TTT----
-----STTTTTS-TTT----
-----STTTTTS-TTT----
-----STTTTTS-TTT----
------TTTTTS-TTT----
-----STTTTTS-TTT----
-----STTTTTS-TTT----
-----STTTTTS-TTT----
-----STTTTTS-TTT----
-----STTTTTS-GGG----
-----STTTTT--GGG----
---S-STTTTTS-GGG----
-----STTTTTS-GGG----
--S-SSTTTTTS-GGG----
-----STTGGGS-TTT----
---S-STTTTTS-GGG----
--SS-STTTTTS-TTT----
---S-STTTTTS-TTT----
---SS-TTTTTS-TTT----
--SS-STTTTTS-TTT----
---S-STTTTTS-TTT----
--SS-STTGGGS-TTTS---
--SS-STTTTTS-GGG----
--SS--TTTTTS-TTT----
--SS--TTTTTS-TTT----
--SS-STTTTTS-TTT----
-----STTTTTS-TTT----
---S-STTTTTS-TTT----
--S--STTTTTS-TTT----
--S--STTTTTS-GGG----
----SSTTTTTS-TTT----
---S-STTTTTS-TTT----
--S-SSTTTTTS-TTT----
--SS-STTTTTS-TTT----
--SS-STTTTTS-TTT----
--SS-STTTTTS-TTT----
-----STTTTTS-GGG----
---S-STTTTTS-TTT----
---S-STTTTTS-TTT----
---S-STTGGGS-TTT----
---S-STTTTTS-TTT----
---S-STTGGGS-TTT----
--SS-STTGGGS-TTT----
--SS-STTTTTS-TTT----
-----STTTTTS-TTT----
--SS--TTTTTS-TTT----
--SS-STTTTT--TTT----
---S-STTTTTS-TTT----
--SS-STTTTTS-TTT----
--SS-STTTTTS-TTT----
---S-STTTTTS-TTT----
--SS-STTTTTS-GGG----
--SSSSTTTTTS-TTT----
---S-STTTTTS-TTT----
-----STTTTTS-TTT----
---S-STTTTTS-GGG----
---S-STTTTTS-GGG----
--SS-STTTTTS-GGG----
--SS-STTTTTS-GGG----
--SS-STTTTTS-TTT----
--SS-STTTTTS-TTT----
--SS-STTTTTS-TTT----
--SS-STTTTTS-TTT----
--S--STTTTTS-TTT----
--SS-STTTTTS-TTT----
--SS-STTTTTS-TTT----
--S--STTTTTS-TTT----
--SS-STTTTTS-TTT----
--SS-STTTTTS-GGG----
---S-STTTTTS-TTT----
------TTTTTS-TTT----
---SSSTTTTTS-TTT----
---S-STTTTTS-TTT----
---S-STTTTTS-TTT----
---SSSTTTTTS-TTT----
---S-STTTTTS-GGG----
---S-STTTTTS-TTT----
---S-STTTTTS-TTT----
---S-STTTTTS-TTT----
---SSSTTTTTS-TTT----
---S-STTTTTS-TTT----
--SS-STTTTTS-TTT----
--SS-STTGGGS-TTT----
--SS-STTTTTS-TTTS---
--SSSSTTTTTS-TTT----
--S--STTTTTS-TTT----
--SS-STTTTTS-TTT----
--SS-STTTTTS-TTT----
--SS-STTTTTS-TTT----
--SS-STTTTTS-GGG----
--SS--TTTTTS-TTT----
---S--TTTTTS-TTT----
--SS-STTTTTS-TTT----
--SS-STTTTTS-TTT----
--SSSSTTTTTS-TTT----
---S-STTTTTS-TTT----
-----STTTTTS-TTT----
---S-STTTTTS-TTT----
---S--TTTTTS-TTT----
---S-STTTTTS-TTT----
----SSTTTTTS-TTT----
----SSTTTTTS-TTT----
-----STTTTTS-TTT----
---S--TTTTT--TTT----
---S-STTTTTS-TTT----
---S-STTTTTS-TTT----
---S-STTTTTS-TTT----
-----STTTTTS-TTT----
---S-STTTTTS-TTT----
--SS-STTTTTS-TTT----
---S-STTTTTS-TTT----
---S-STTTTTS-TTT----
---SSSTTTTTS-TTT----
---S-STTTTTS-TTT----
---S--TTTTTS-TTTS---
--SS--TTTTTS-TTT----
--SS-STTTTTS-TTT----
--SSSSTTTTTS-TTT----
---S-STTTTTS-TTT----
---SSSTTTTTS-TTT----
---S-STTTTTS-TTT----
----SSTTTTTS-TTT----
---SSSTTTTTS-TTT----
---S-STTTTTS-TTT----
---SSSTTTTTS-TTT----
---S-STTTTS--TTT----
--SS-STTGGGS-TTT----
---S-STTTTTS-TTT----
---S-STTTTTS-TTT----
--S--STTTTTS-TTT----
--SS-STTTTTS-TTT----
--SS-STTTTTS-TTT----
--SS-STTTTT--TTT----
--SSSSTTGGGS-TTT----
--SS-STTTTTS-TTT----
---S-STTTTTS-TTT----
--SS-STTTTTS-TTT----
--SS-STTTTTS-TTT----
--SS-STTTTTS-TTT----
---S-STTTTTS-TTT----
---S-STTTTT--TTT----
---S-STTTTTS-TTT----
---S-STTTTTS-TTT----
--SS-STTGGGS-TTT----
---S-STTTTTS-TTTS---
---S-STTTTTS-TTT----
---S--TTTTTS-TTT----
---S-STTTTTS-TTT----
---S-STTTTTS-TTT----
---S-STTTTTS-TTT----
--S--STTTTTS-TTT----
--SS-STTTTTS-TTT----
--SS-STTTTT--TTT----
---SS-TTTTTS-TTT----
---S--TTTTTS-TTT----
---S-STTTTTS-TTT----
---S-STTTTTS-TTT----
---SSSTTTTTS-TTT----
---S-STTTTTS-TTT----
---S--TTTTT--TTT----
---S-STTGGGS-TTT----
---S-STTTTTS-TTT----
---S--TTTTTS-TTT----
---S--TTTTTS-TTT----
---S-STTTTTS-TTT----
---S-STTTTTS-TTT----
---S-STTTTTS-TTT----
---S-STTTTTS-TTT----
---S-STTTTTS-TTT----
---S--TTGGGS-TTT----
---S-STTTTTS-TTT----
---S--TTTTTS-TTT----
---S-STTTTTS-TTT----
---S-STTTTTS-TTT----
--SS-STTTTTS-TTT----
---S-STTTTTS-TTT----
-----STTTTTS-TTT----
---S-STTTTTS-TTT----
---S-STTTTTS-TTT----
---S-STTTTTS-TTTS---
---S-STTTTTS-TTT----
---S-STTTTTS-TTT----
--SSSSTTTTTS-TTT----
---SSSTTTTTS-TTT----
---S-STTTTTS-TTT----
--SS-STTTTTS-TTT----
--SS-STTTTT--TTT----
--SSSSTTTTTS-TTT----
--SS-STTGGGS-TTT----
---SSSTTTTT--TTT----
---S-STTTTTS-TTT----
---S--TTTTTS-TTT----
--SS-STTTTTS-TTT----
---S-STTTTTS-TTT----
---S-STTTTTS-TTT----
--SS-STTTTTS-TTT----
--SS-STTTTTS-TTT----
--SS-STTTTTS-TTT----
---SSSTTTTTS-TTT----
--SS-STTTTTS-TTT----
---S--TTTTTS-TTT----
--SS-STTTTTS-TTT----
---S-STTTTT--TTT----
--SS-STTTTTS-TTT----
--SS--TTTTTS-TTT----
--SS-STTTTTS-TTT----
--SS-STTTTTS-TTT----
--SS-STTTTT--TTT----
--SS--TTTTTS-TTT----
--SS-STTTTTS-TTT----
--SS--TTTTTS-TTT----
--SS-STTTTTS-TTT----
--SS--TTTTTS-TTT----
---S-STTTTTS-TTT----
---S-STTTTTS-TTT----
---S--TTTTTS-TTT----
--SS-STTTTTS-TTT----
--SS-STTTTTS-TTT----
---S--TTTTTS-TTT----
---S-STTTTTS-TTT----
---S--TTTTTS-TTT----
---S--TTTTTS-TTT----
---S-STTTTTS-TTT----
---S-STTTTTS-TTT----
--SS-STTTTTS-TTT----
--SSSSTTTTTS-TTT----
--SS--TTTTT--TTT----
---SSSTTTTTS-TTT----
---S-STTTTTS-TTT----
---S--TTTTTS-TTT----
--SS-STTTTTS-TTT----
--SS--TTTTTS-TTT----
--SS--TTGGG--TTT----
--S--STTTTTS-TTT----
--SS--TTTTTS-TTT----
---S-STTTTTS-TTT----
----SSSSTTT--TTT----
---S-STTTTTS-TTT----
--SSS-TTTTTS-TTT----
---S-STTTTTS-TTT----
---S-STTTTTS-TTT----
--SS-STTTTTS-TTT----
--SS--TTTTTS-TTT----
--SSSSTTTTTS-TTT----
--SS-STTTTTS-TTT----
--SSS-TTTTTS-TTT----
--S---TTTTTS-TTT----
------TTTTTS-TTT----
--SS-STTTTTS-TTT----
--SS-STTTTTS-TTT----
--SSSSTTTTTS-TTT----
--SS-SSSTTTS-TTT----
--S-SSTTTTTS-TTT----
---S-STTTTTS-TTT----
--SS-STTTTTS-TTT----
--SS-STTTTTS-TTT----
---S-STTTTTS-TTT----
---S--TTTTTS-TTT----
--SS-STTTTTS-TTT----
--SS-STTTTTS-TTT----
--SSSSTTTTTS-TTT----
--SS--TTTTT--TTT----
--SS--TTTTTS-TTT----
---S-STTTTTS-TTT----
--SSSSTTTTTS-TTT----
---S-STTTTTS-TTT----
---S-STTTTTS-TTT----
---S-STTTTTS-TTT----
---S-STTTTTS-TTT----
---S-STTTTTS-TTT----
---S-STTTTTS-TTT----
---S-STTTTTS-TTT----
---S-STTTTTS-TTT----
---S-STTTTTS-TTT----
---S-STTTTTS-TTT----
------TTTTTS-TTT----
---S-STTTTTS-TTT----
--SS-STTTTTS-TTT----
---S--TTTTT--TTT----
---SS-TTTTTS-TTT----
--SS-STTTTTS-TTT----
--SS-STTGGGS-TTT----
---S-STTTTTS-TTT----
---S-STTTTTS-TTT----
---S-STTTTTS-TTT----
---S-STTTTTS-TTT----
---S-STTTTTS-TTT----
---S-STTTTTS-TTT----
--SS-STTTTTS-TTT----
--SS-STTTTTS-TTT----
--SS--TTTTT--TTT----
--SS-STTTTT--TTT----
---S-STTGGGS-TTT----
--SS--TTTTTS-TTT----
--SS-STTTTTS-TTT----
--SS-STTTTTS-TTT----
--SS--TTTTTS-TTT----
--SS--TTTTT--TTT----
--SS-STTTTTS-TTT----
---S-STTTTTS-TTT----
--SS-STTTTTS-TTT----
-----STTTTTS-TTT----
----S-TTTTTS-TTT----
--SS-STTTTTS-TTT----
--SS--TTTTTS-TTT----
--S-S-TTTTTS-TTT----
--S---TTTTTS-TTT----
---S--TTTTTS-TTT----
-----STTTTTS-TTT----
---S--TTTTTS-TTT----
------TTTTTS-TTT----
-----STTTTTS-TTT----
-----STTTTTS-TTT----
-----STTTTTS-TTT----
-----STTTTTS-TTT----
-----STTTTTS-TTT----
--SS-STTTTTS-TTT----
--S--STBTTTB-TTT----
--SS-STTTTTS-TTT----
--S--STTTTTS-TTT----
--SS-STTTTTS-TTT----
--SS-STTTTTS-TTT----
--SS-STTTTTS-TTT----
--S---TTTTTS-TTT----
--SS--TTTTTS-TTT----
--SS-STTTTTS-TTT----
--SS-STTTTTS-TTT----
--S--STBTTTB-TTT----
--S---TTTTTS-TTT----
--SS--TTTTTS-TTT----
-----STTTTTS-TTT----
--SSSSTTTTTS-TTT----
---S-STTTTTS-TTT----
---SS-TTTTTS-TTT----
---SS-TTTTTS-TTT----
----S-SSTTTS-TTT----
---SS-TTTTT--TTT----
---SS-S-TTTS-TTT----
----S-TTTTTS-TTT----
----S-SSTTTS-TTT----
----S-TTTTTS-TTT----
----S-TTTTTS-TTT----
----S-TTTTTS-TTT----
----S-TTTTTS-TTT----
----S-TTTTTS-TTT----
----SSSSTTTS-TTT----
----S-TTTTTS-TTT----
----S-TTTTTS-TTT----
----SBTTTTTS-TTT--B-
----S-TTTTT--TTT----
----S-TTTTT--TTT----
----SSS-TTTS-TTT----
-----STTTTTS-TTT----
--S---TTTTTS-TTT----
--S-SSTTTTT--TTT----
--S--SSSTTT--TTT----
-----STTTTTS-TTT----
--S--STTTTTS-TTT----
-----STTTTTS-TTT----
-----STTTTTS-TTT----
-----STTTTTS-TTT----
-----STTTTTS-TTT----
--S--STTTTTS-TTT----
--S--STTTTTS-TTT----
-----STTTTTS-TTT----
-----STTTTTS-TTT----
--SS-STTTTTS-TTT----
--S--STTTTTS-TTT----
--S--STTTTTS-TTT----
------TTTTTS-TTT----
-----STTTTTS-TTT----
-----STTTTTS-TTT----
--S--STTTTTS-TTT----
--S--STTTTTS-TTT----
--S-SSTTTTTS-TTT----
--S-SSTTTTTS-TTT----
--S--STTTTTS-TTT----
----SSTTTTTS-TTT----
----SSTTTTTS-TTT----
----SSTTTTTS-TTT----
-----STTTTTS-TTT----
-----STTTTTS-TTT----
-----STTTTTS-TTT----
-----STTTTTS-TTT----
--S-SSTTTTTS-TTT----
--S--STTTTTS-TTT----
--S-SSTTTTTS-TTT----
--S-S-TTTTTS-TTT----
----SSTTTTTS-TTT----
----S-TTTTTS-TTT----
-----STTTTTS-TTT----
---S-STTTTTS-TTT----
-----STTTTTS-TTT----
-----STTTTTS-TTT----
--S--SS-TTTS-TTT----
----S-TTTTTS-TTT----
------TTTTTS-TTT----
--SSS-TTTTTS-TTT----
--SS--TTTTT--TTT----
--SS--SSTTT--TTT----
---S--TTTTTS-TTT----
--SS--SSTTTS-TTT----
--SS--SSTTTS-TTT----
--SSS-TTTTTS-TTT----
---S--TTTTTS-TTT----
---SS-SSTTTS-TTT----
---S--TTTTTS-TTT----
-----STTTTTS-TTT----
----SSTTTTTS-TTT----
---TTSTTTTTS-TTT----
------TTTTT--TTT----
------TTTTTS-TTT----
---TTSTTTTTS-TTT----
----S-TTTTTS-TTT----
---TTSSSTTTS-TTT----
---TTSTTTTTS-TTT----
---TT-SSTTTS-TTT----
---TTSTTTTTS-TTT----
---TTSTTTTTS-TTT----
---TT-TTTTT--TTT----
--SSSSTTTTTS-TTT----
--SSS-TTTTTS-TTT----
--STT-TTTTTS-TTT----
--GGGSTTTTTS-TTT----
--GGGSTTTTT--TTT----
--STTSTTGGG--TTT----
--STTSTTTTT--TTT----
--STTSTTTTT--TTT----
--STTSTTTTT--TTT----
--STTSTTTTTS-TTT----
--SSSSTTTTTS-TTT----
--STTSS-TTTS-TTT----
--STTSTTTTTS-TTT----
--SSSSTTTTTS-TTT----
--TTSSTTTTTS-TTT----
--TTSSTTTTTS-TTT----
--SS-STTTTTS-TTT----
--SSSSTTTTTS-TTT----
--SS-STTTTTS-TTT----
--TT-STTTTTS-TTT----
--TT-STTTTT--TTT----
--SS-STTTTTS-TTT----
--TT-STTTTTS-TTT----
--SS--TTTTT--TTT----
--SS-STTTTT--TTT----
--SS--TTTTT--TTT----
--TT-STTTTT--TTT----
--SS-STTTTTS-TTT----
--TT-STTTTT--TTTS---
---S-STTTTTS-TTT----
---S-STTTTTS-TTTS---
---S-STTTTT--TTTS---
-----STTTTT--TTTS---
-----STTTTTS-TTT----
-----STTTTT--TTTS---
-----STTTTT--TTT----
-----STTTTT--TTTS---
-----STTTTTS-TTTS---
-----STTTTT--TTTS---
---SSSTTTTT--TTT----
---S-STTTTT--TTTS---
---SS-TTTTT--TTT----
---SSSTTTTT--TTT----
---SSSTTTTTS-TTT----
---SSSTTTTTS-TTT----
---SSSTTTTTS-TTT----
---SSSTTTTTS-TTT----
---SSSTTTTTS-TTT----
---SSSTTTTTS-TTT----
---SSSTTTTTS-TTT----
---SSSTTTTTS-TTT----
---SSSTTTTTS-TTT----
---SS-TTTTTS-TTT----
---SSSTTTTTS-TTT----
---SSSTTTTTS-TTT----
---SSSTTTTTS-TTT----
---SSSTTTTTS-TTT----
---SS-TTTTTS-TTT----
---SS-SSTTTS-TTT----
---SSSSSTTTS-TTT----
---SS-TTTTTS-TTT----
---SSSSSTTTS-TTT----
---SSSTTTTTS-TTT----
---SSSTTTTTS-TTT----
---SSSTTTTTS-TTT----
---SS-TTTTTS-TTT----
---SSSTTTTTS-TTT----
---SSSTTTTTS-TTT----
---SSSTTTTTS-TTT----
---SSSTTTTTS-TTT----
---SSSSSTTTS-TTT----
---SS-TTTTTS-TTT----
---SSSTTTTTS-TTT----
---SSSTTTTTS-TTT----
---SSSS-TTTS-TTT----
---SSSTTTTTS-TTT----
---SSSTTTTTS-TTT----
---SSSTTTTTS-TTT----
---SSSTTTTTS-TTT----
---SSSTTTTTS-TTT----
---SSSTTTTTS-TTT----
---SS-TTTTTS-TTT----
---SSSTTTTT--TTT----
---SS-TTTTTS-TTT----
---SSSTTTTTS-TTT----
---SSSTTTTTS-TTT----
----SSTTTTTS-TTT----
---SSSTTTTTS-TTT----
------TTTTTS-TTT----
---SS-TTTTTS-TTT----
---S--TTTTT--TTT----
------TTTTTS-TTT----
-----STTTTT--TTT----
----SSTTTTT--TTT----
---SSSTTTTTS-TTT----
------TTTTT--TTT----
---SS-TTTTT--TTT----
-----STTTTT--TTT----
---S-STTTTTS-TTT----
----SSTTTTT--TTT----
-----STTTTT--TTT----
---SS-TTTTT--TTT----
---S-STTTTT--TTT----
---S--TTTTTS-TTT----
---S-STTTTT--TTT----
---S--TTTTT--TTT----
---S--TTTTT--TTT----
---S--TTTTT--TTT----
---S--TTTTT--TTT----
---S--TTTTTS-TTT----
---S--TTTTT--TTT----
---S-STTTTT--TTT----
---S--TTTTT--TTT----
---S--TTTTT--TTT----
---S-STTTTTS-TTT----
---S--SSTTT--TTT----
---S--TTTTT--TTT----
---S--TTTTTS-TTT----
---S--TTTTTS-TTT----
---S--TTTTT--TTT----
---S--TTTTTS-TTT----
---S--TTTTT--TTT----
---S-STTTTT--TTT----
---S-STTTTT--TTT----
---S--TTTTT--TTT----
---S-STTTTT--TTT----
---S--TTTTT--TTT----
---S-STTTTTS-TTT----
---S--TTTTT--TTT----
---S--TTTTTS-TTT----
---S--TTTTT--TTT----
---S--TTTTTS-TTT----
---S--TTTTTS-TTT----
---S--TTTTT--TTT----
---S--TTTTT--TTT----
---S--TTTTT--TTT----
---S--TTTTT--TTT----
---S--TTTTT--TTT----
---S--TTTTT--TTT----
---S--TTTTTS-TTT----
---S--TTTTT--TTT----
---S--TTTTT--TTT----
---S--TTTTTS-TTT----
---S-STTTTT--TTT----
---S-STTTTT--TTT----
------TTTTTS-TTT----
------TTTTT--TTT----
------TTTTTS-TTT----
---TTSTTTTTS-TTT----
------TTTTTS-TTT----
-----STTTTTS-TTT----
------TTTTTS-TTT----
---TTSTBTTTB-TTT----
------TTTTTS-TTT----
-----STTTTTS-TTT----
-----STTTTTS-TTT----
-----STTTTTS-TTT----
------TTTTT--TTT----
---TT-TTTTTS-TTT----
--S--STTTTT--TTT----
--GGGSTTTTT--TTT----
--SS--TTTTT--TTTS---
--TT--TTTTTS-TTT----
--TT--TTTTTS-TTT----
--TT--TTTTTS-TTT----
--TT--TTTTTS-TTT----
--TT--TTTTT--TTT----
--TT--TTTTTS-TTT----
--TT--TTTTT--TTT----
--TT--TTTTT--TTT----
--TT--TTTTT--TTT----
--TT--TTTTTS-TTT----
--TT--TTTTT--TTTS---
--TT--TTTTT--TTT----
--TT--TBTTTB-TTT----
--TT-STBTTTB-TTT----
--TT--TTTTTS-TTT----
--TT--TTTTT--TTT----
--TT--TTTTT--TTT----
--TT--TTTTT--TTT----
--TT--TTTTT--TTT----
--TT--TTTTT--TTTS---
--TT--TTTTT--TTT----
--TT--TTTTTS-TTT----
--TT-STTTTTS-TTT----
--TT-STTTTTS-TTT----
--TT-STTTTTS-TTT----
--TT-STTTTTS-TTT----
--TT--TTTTT--TTT----
--SS--TTTTT--TTT----
--TT--TTTTT--TTT----
--TT--TTTTT--TTTS---
--TT--TTTTT--TTT----
--TT--TTTTT--TTTS---
--TT--TTTTT--TTT----
--TT--TTTTT--TTT----
--TT--TTTTTS-TTT----
--TT--TTTTT--TTT----
--TT--TTTTTS-TTT----
--TT--TTTTTS-TTT----
--TT--TTTTT--TTT----
--TT--TTTTT--TTT----
--TT--TTTTTS-TTT----
--TT--TTTTT--TTT----
--TT--TTTTTS-TTT----
--TT--TTTTTS-TTT----
--TT--TTTTT--TTT----
--TT-STTTTT--TTT----
--TT--TTTTT--TTT----
--TT--TTTTT--TTT----
--TT--TTTTT--TTT----
--TT--TTTTT--TTT----
--TT--TTTTT--TTT----
--TT--TTTTT--TTT----
--TT--TTTTT--TTT----
--TT--TTTTT--TTT----
--TT--TTTTTS-TTT----
--TT--TTTTTS-TTT----
--TT--TTTTTS-TTT----
--TT--TTTTT--TTT----
--TT--TTTTT--TTT----
--TT--TTTTTS-TTT----
--TT--TTTTT--TTT----
--TT--TTTTTS-TTT----
--TT-STTTTTS-TTT----
--TT--TTTTT--TTT----
--TT--TTTTTS-TTT----
--TT--TTTTT--TTT----
--TT--TTTTT--TTT----
--TT--TTTTTS-TTT----
--TT--TTTTTS-TTT----
--TT--TTTTTS-TTT----
--TT--TTTTTS-TTT----
--TT--TTTTTS-TTT----
--TT--TTTTTS-TTTS---
--TT-STTTTTS-TTT----
--TT--TTTTTS-TTT----
--TT--TTTTT--TTT----
--TT-STTTTTS-TTT----
--TT--TTTTTS-TTT----
--TT-STTTTT--TTT----
--TT-STTTTTS-TTT----
--TT--TTTTT--TTT----
--TT--TTTTTS-TTT----
--TT--TTTTTS-TTT----
--TT-STTTTTS-TTT----
--TT--TTTTTS-TTT----
--TT--TTTTTS-TTT----
--TT-STTTTTS-TTT----
--TT-STTTTTS-TTT----
--TT-STTTTTS-TTT----
--TT--TTTTTS-TTT----
--TT-STTTTTS-TTT----
--TT--TTTTTS-TTT----
--SS-STTTTTS-TTT----
--TT--TTTTTS-TTT----
--TT-STTTTTS-TTT----
--SS--TTTTTS-TTT----
--TT--TTTTTS-TTT----
--TT-STTTTTS-TTT----
--TT-STTTTTS-TTT----
--SS-STTTTTS-TTT----
--TT-STTTTTS-TTT----
--STTSTTTTTS-TTT----
--SS-STTTTTS-TTT----
--SS-STBTTTB-TTT----
--SS-STTTTTS-TTT----
--SS-STTTTTS-TTT----
--SS-STTTTTS-TTT----
---S-STTTTTS-TTT----
--SS-STTTTTS-TTT----
--SS-STTTTTS-TTT----
--SS-STTTTTS-TTT----
--TT-STTTTTS-TTT----
--TT-STTTTTS-TTT----
--SS-STTTTTS-TTT----
--TT-STTTTT--TTT----
--SS--TTTTT--TTT----
--TT--TTTTT--TTT----
--SS-STTTTT--TTT----
--SS--TTTTTS-TTT----
--TT--TTTTTS-TTT----
--TT--TTTTT--TTT----
--TT--TTTTTS-TTTS---
--TT-STTTTTS-TTT----
--TT-STTTTT--TTT----
--TT-STTTTTS-TTT----
--TT--TTTTTS-TTT----
--SS-STTTTTS-TTT----
--SS-STTTTTS-TTT----
--TT-STTTTTS-TTT----
--TT-STTTTTS-TTT----
--TT-STTTTTS-TTT----
--TT-STTTTTS-TTT----
--SS-STTTTTS-TTT----
--TT-STTTTTS-TTT----
--TT-STTTTTS-TTT----
--TT-STTTTTS-TTT----
--TT-STTTTTS-TTTS---
--TT-STTTTTS-TTT----
--TT-STTTTTS-TTT----
--TT-STTTTTS-TTT----
--TT-STTTTTS-TTT----
--TT-STTTTTS-TTT----
--TT-STTTTTS-TTT----
--TT-STTTTTS-TTT----
--TT-STTTTTS-TTT----
--SS-STTTTTS-TTT----
--TT--TTTTT--TTT----
--TT-STTTTT--TTT----
--SS-STTTTT--TTT----
--SS--TTTTT--TTT----
--TT-STTTTT--TTT----
--TT-STTTTTS-TTTS---
---S--TTTTT--TTT----
--TT--TTTTT--TTT----
--TT-STTTTT--TTT----
--TT-STTTTT--TTT----
--TT--TTTTT--TTT----
--TT-STTTTTS-TTT----
--TT-STTTTT--TTT----
--TT-STTTTT--TTT----
--SS-STTTTT--TTT----
--SS--TTTTT--TTT----
--TT-STTTTT--TTT----
--TT-STTTTT--TTT----
--TT--TTTTT--TTT----
--TT-STTTTT--TTT----
--TT--TTTTT--TTT----
--STT-TTTTT--TTT----
--GGG-TTTTTS-TTT----
--TT--TTTTT--TTT----
--TT--TTTTT--TTT----
--TT--TTTTT--TTT----
--TT--TTTTT--TTT----
--SS--TTTTT--TTT----
--SS--TTTTT--TTTS---
--SS--TTTTT--TTTS---
--SS--TTTTTS-TTT----
--SS--TBTTTB-TTT----
--SS--TTTTTS-TTT----
--SS--TTTTTS-TTT----
--SS--TTTTTS-TTT----
--SS--TTTTTS-TTT----
--SS--TTTTTS-TTT----
--SS--TTTTTS-TTT----
--SS--TTTTTS-TTT----
--SS--TTTTTS-TTT----
--SS--TTTTTS-TTT----
--SS--TTTTTS-TTT----
--SS--TTTTT--TTT----
--SS--TTTTT--TTTS---
--SS--TTTTTS-TTT----
--SS--TTTTTS-TTT----
--SS--TTTTTS-TTT----
--SS--TTTTTS-TTT----
--SS--TTTTTS-TTT----
--SS--TTTTTS-TTT----
---S--TTTTTS-TTT----
--SS--TTTTTS-TTT----
--SS--TTTTT--TTT----
--SS--TTTTT--TTT----
--SS--TTTTTS-TTT----
--SS--TTTTTS-TTT----
--SS--TTTTTS-TTT----
--SS--TTTTTS-TTTS---
--SS--TTTTTS-TTT----
--SS--TTTTTS-TTT----
--SS-STTTTTS-TTT----
--SS-STTTTTS-TTT----
--SS--TTTTT--TTT----
--SS--TTTTT--TTT----
--SS--TTTTT--TTT----
--SS--TTTTTS-TTT----
--SS--TTTTT--TTTS---
--SS-STTTTTS-TTT----
--SS--TTTTTS-TTT----
--SS-STTTTTS-TTT----
--SS--TTTTTS-TTT----
--SS--TTTTTS-TTT----
--SS-STTTTTS-TTT----
--SS-STTTTTS-TTT----
--SS--TTTTTS-TTT----
---S--TTTTTS-TTT----
--SS--TTTTTS-TTT----
--SS--TTTTTS-TTT----
--SS--TTTTTS-TTT----
--SS--TTTTTS-TTT----
--SS--TTTTT--TTT----
--SS--TTTTT--TTT----
--SS--TTTTT--TTT----
--SS--TTTTTS-TTT----
--SS--TTTTTS-TTT----
--SS--TTTTT--TTT----
--SS--TTTTTS-TTT----
--SS--TTTTTS-TTT----
--SS--TTTTTS-TTT----
--SS--TTTTTS-TTT----
--SS--TTTTTS-TTT----
--SS--TTTTTS-TTT----
--SS--TTTTTS-TTTS---
--SS--TTTTTS-TTT----
--SS--TTTTT--TTT----
--SS--TTTTTS-TTT----
--SS--TTTTTS-TTT----
--SS--TTTTTS-TTT----
--SS--TTTTTS-TTT----
--SS--TTTTTS-TTT----
--SS--TTTTTS-TTT----
--SS--TTTTTS-TTT----
--SS--TTTTTS-TTT----
--SS--TTTTTS-TTT----
--SS--TTTTTS-TTT----
--SS-STTTTTS-TTT----
--SS--TTTTTS-TTT----
---S--TTTTTS-TTT----
--SS--TTTTTS-TTT----
--SS--TTTTT--TTT----
--SS--TTTTTS-TTT----
--SS--TTTTT--TTT----
--SS--TTTTTS-TTT----
--SS--TTTTT--TTT----
--SS--TTTTTS-TTT----
--SS--TTTTTS-TTT----
--SS--TTTTTS-TTS----
--SS--TTTTTS-TTT----
--SS--TTTTTS-TTT----
--SS--TTTTTS-TTT----
--SS--TTTTTS-TTT----
--SS--TTTTTS-TTT----
--SS--TTTTT--TTT----
--SS--TTTTTS-SSS----
--SS--TTTTTS-TTT----
--SS--TTTTT--TTT----
--SS--TTTTT--TTT----
--SS--TTTTT--TTTS---
--SS--TTTTT--TTT----
--SS--TTTTTS-TTT----
--SS--TTTTT--TTT----
--SS--TTTTTS-TTT----
--SS--TTTTT--TTT----
--SS--TTTTT--TTT----
--SS--TTTTTS-TTT----
--SS--TTTTT--TTT----
--SS--TTTTTS-TTT----
--SS--TTTTTS-TTT----
--SS--TTTTTS-TTT----
--SS--TTTTTS-TTT----
--SS--TTTTTS-TTT----
--SS--TTTTT--TTT----
--SS--TTTTT--TTT----
--SS--SSTTT--TTT----
--SS--TTTTT--TTT----
--SS--TTTTT--TTT----
--SS--S-TTT--TTT----
--SS--TTTTTS-TTT----
--SS--TTTTTS-TTT----
--SS--TTTTTS-TTT----
--SS--TTTTTS-TTT----
--SS--TTTTTS-TTT----
--SS--TTTTT--TTT----
--SS--TTTTT--TTT----
---S--TTTTT--TTT----
---S--TTTTT--TTT----
--SS--TTTTTS-TTT----
--SS--TTTTT--TTT----
--SS--TTTTTS-TTT----
--SS--TTTTTS-TTT----
---S--TTTTT--TTT----
---S--TTTTT--TTT----
--SS--TTTTT--TTTS---
--SS--SSTTT--TTT----
--SS--SSTTTS-TTT----
---S--S-TTTS-TTT----
--SS--S-TTT--TTT----
--SS--TTTTT--TTT----
--SS--S-TTT--TTT----
--SS--TTTTT--TTT----
---S--TTTTT--TTT----
--SS--TTTTT--TTT----
--SS--TTTTTS-TTT----
--SS--TTTTTS-TTT----
--SS--TTTTTS-TTT----
--SS--TTTTTS-TTT----
--SS--TTTTTS-TTT----
--SS--TTTTTS-TTT----
---S--TTTTT--TTT----
---S--S--SS--TTT----
---S--TTTTTS-TTT----
--SS--TTTTT--TTT----
--SS--TTTTT--TTT----
--SS--TTTTTS-TTT----
--SS--SSTTT--TTT----
--SS--TTTTTS-TTT----
--SS--TTTTT--TTT----
--SS--TTTTT--TTT----
--SS--TTTTT--TTT----
--SS--TTTTTS-TTT----
--SS--TTTTTS-TTT----
--SS--TTTTTS-TTT----
--SS--TTTTTS-TTT----
--SS--TTTTTS-TTT----
--SS--TTTTT--TTT----
--SS--TTTTTS-TTT----
--SS--TTTTTS-TTT----
--SS--TTTTTS-TTT----
--SS--TTTTTS-TTT----
--SS--TTTTTS-TTT----
--SS--TTTTTS-TTT----
--SS--TTTTTS-TTT----
--SS--TTTTTS-TTT----
--SS--TTTTTS-TTT----
--SS--TTTTTS-TTS----
--SS--TTTTTS-TTT----
--SS--TTTTT--TTT----
--SS--TTTTT--TTT----
--SS--TTTTT--TTT----
--SS--TTTTT--TTT----
--SS--TTTTT--TTT----
--SS--TTTTT--TTT----
--SS--TTTTT--TTT----
--SS--TTTTT--TTT----
--SS--TTTTT--TTT----
--SS--TTTTTS-TTT----
--SS--TTTTT--TTT----
---S--TTTTT--TTT----
--SS--TTTTT--TTT----
--SS--TTTTT--TTT----
--SS--TTTTT--TTT----
--SS--TTTTTS-TTT----
---S--TTTTT--TTT----
--SS--TTTTT--TTT----
--SS--TTTTT--TTT----
--SS--TTTTT--TTT----
--SS--TTTTT--TTT----
--SS--TTTTTS-TTT----
--SS--TTTTT--TTT----
--SS--TTTTT--TTT----
--SS--TTTTT--TTT----
---S--TTTTT--TTT----
--SS--TTTTT--TTT----
--SS--SSTTT--TTT----
--SS--TTTTT--TTT----
--SS--TTTTT--TTT----
--SS--TTTTT--TTT----
--SS--TTTTT--TTT----
---S--TTTTTS-TTT----
--SS--TTTTT--TTT----
--SS--TTTTTS-TTT----
--SS--TTTTT--SSS----
--SS--TTTTT--TTT----
--SS--TTTTT--TTT----
---S--TTTTT--TTT----
---S--TTTTT--TTT----
--SS--TTTTT--TTT----
---S--SSTTT--SSS----
---S--TTTTT--SSS----
---S--TTTTTS-TTT----
---S--TTTTT--TTT----
--SS--TTTTT--TTT----
--SS--TTTTT--TTT----
--SS--TTTTTS-TTT----
---S--TTTTT--TTT----
--SS--TTTTT--SSS----
--SS--SSTTTS-SSS----
--SS--TTTTTS-TTT----
--SS--TTTTTS-TTT----
--SS--TTTTT--TTT----
--SS--S-TTT--TTT----
--SS--TTTTT--TTT----
--SS--TTTTTS-TTTS---
--SS--TTTTTS-TTT----
---S--TTTTT--TTT----
--SS--TTTTT--TTT----
---S--TTTTT--TTTS---
---S--TTTTT--TTT----
--SS--TTTTTS-TTT----
--SS--TTTTTS-TTT----
--SS--TTTTTS-TTT----
---S--TTTTTS-TTTS---
---S--TTTTT--TTT----
---S--TTTTTS-TTT----
---S--TTTTT--TTTS---
--SS--TTTTT--TTT----
--SS--TTTTTS-TTT----
--SS--TTTTTS-TTT----
--SS-STTTTTS-TTT----
--SS-STTGGG--TTT----
--SS--TTTTTS-TTT----
--SS--TTTTTS-TTT----
--SS-STTTTT--TTT----
---S--TTTTS--TTT----
--SS--TTTTTS-TTT----
--SS-STTTTS--TTT----
--SS-STTTTTS-TTT----
---S--TTTTTS-TTTS---
--SS-STTTTTS-TTTS---
---S--TTGGGS-TTT----
---S--TTTTT--TTT----
---S--TTTTTS-TTT----
---S--TTTTT--TTT----
---S--TTTTT--TTT----
--SS--TTTTT--TTTS---
--SS--TTTTTS-TTT----
--SS--TTTTT--TTT----
--SS--TTTTT--TTT----
--SS--TTTTTS-TTT----
--SS--TTTTTS-TTT----
--SS--TTTTT--TTTS---
--SS--TTTTT--TTT----
--SS--TTTTTS-TTT----
--SS--TTTTTS-TTTS---
--SS--TTTTT--TTT----
--SS--TTTTT--TTT----
--SS--TTTTT--TTT----
--SS--SSTTTS-TTT----
--SS--TTTTS--TTT----
---S--TTTTT--TTT----
--SS--TTTTT--TTT----
---S--TTTTTS-TTT----
--SS--TTTTTS-TTT----
--SS--TTTTTS-TTT----
--SS--TTTTTS-TTT----
--SS--TTTTT--TTT----
--SS--TTGGGS-STT----
---S--TTTTT--TTT----
--SS--TTTTT--TTT----
--SS--TTTTT--TTT----
--SS--TTTTT--TTT----
--SS--TTTTTS-TTT----
--SS--TTTTTS-TTT----
--SS--TTTTTS-TTT----
--SS--TTTTTS-TTT----
--SS--TTTTT--TTT----
--SS--TTTTT--TTT----
--SS--TTTTT--TTT----
--SS--TTTTTS-TTT----
--SS--TTTTT--TTT----
--SS--TTTTTS-TTT----
--SS--TTTTT--TTT----
--SS--TTTTTS-TTT----
--SS--TTTTT--TTTS---
---S--TTTTT--TTT----
--SS--TTTTTS-TTT----
--SS--TTTTTS-TTT----
--SS--TTTTTS-TTT----
--SS--TTTTTS-TTT----
---S--TTTTTS-TTT----
--SS--TTTTTS-TTT----
--SS--TTTTT--TTT----
--SS--TTTTT--TTT----
--SS--TTTTTS-TTT----
---S--TTTTTS-TTT----
--SS--TTTTT--TTTS---
--SS--TTTTTS-TTT----
--SS--TTTTT--TTTS---
--SS--TTTTT--TTTS---
--SS--TTTTT--TTTS---
--SS--TTTTTS-TTT----
--SS--TTTTT--TTT----
--SS--TTTTT--TTT----
--SS--TTTTT--TTT----
--SS--TTTTT--TTTS---
--SS--TTTTT--TTT----
--SS--TTTTTS-TTT----
--SS--TTTTTS-TTT----
--SS--TTTTTS-TTT----
--SS--TTTTTS-TTT----
--SS--TTTTTS-TTT----
--SS--TTTTTS-TTT----
--SS--TTTTTS-TTT----
--SS--TTTTTS-TTT----
--SS--TTTTTS-TTT----
--SS--TTTTTS-TTT----
--SS--TTTTTS-TTT----
--SS--TTTTTS-TTT----
--SS--TTTTTS-TTT----
--SS--TTTTTS-TTT----
--SS--TTTTTS-TTT----
--SS--TTTTTS-TTT----
--SS--TTTTTS-TTT----
--SS--TTTTTS-TTT----
--SS--TBTTTB-TTT----
--SS--TTTTTS-TTT----
--SS--TTTTTS-TTT----
--SS--TTTTTS-TTT----
--SS--TTTTTS-TTT----
--SS--TTTTTS-TTT----
---S--TTTTT--TTT----
--SS--TTTTT--TTT----
--SS--TTTTTS-TTT----
--SS--TTTTTS-TTT----
--SS--TTTTTS-TTTS---
--SS--TTTTTS-TTT----
--SS--TTTTTS-TTTS---
--SS--TTTTTS-TTT----
--SS--TTTTTS-TTT----
--SS--TTTTTS-TTT----
--SS--TTTTT--TTT----
--SS--TTTTTS-TTT----
--SS--TTTTTS-TTT----
--SS--TTTTTS-TTT----
--SS--TTTTTS-TTT----
--SS--TTTTTS-TTT----
--SS--TTTTTS-TTT----
--SS--TTTTTS-TTT----
--SS--TTTTTS-TTT----
--SS--TTTTT--TTT----
---S--TTTTT--TTT----
--SS--TTTTT--TTT----
--SS--TTTTT--TTTS---
--SS--TTTTTS-TTTS---
--SS--TTTTT--TTTS---
--SS--TTTTT--TTT----
---S--TTTTTS-TTTS---
--SS--TTTTTS-TTT----
--SS--TTTTTS-TTT----
--SS--TTTTTS-TTT----
--SS--TTTTTS-TTT----
---S--TTTTTS-TTT----
--SS--TTTTTS-TTT----
--SS--TTTTTS-TTT----
--SS--TTTTTS-TTT----
--SS--TTTTTS-TTTS---
--SS--TTTTTS-TTT----
--SS--TBTTTB-TTT----
--SS--TBTTTB-TTT----
--SS--TTTTTS-TTT----
--SS--TTTTTS-TTT----
--SS--TTTTTS-TTT----
--SS--TTTTTS-TTT----
--SS--TTTTTS-TTT----
--SS--TTTTT--TTT----
--SS--TTTTTS-TTT----
--SS-STTTTT--TTT----
--SS--TTTTTS-TTT----
--SS--TTTTT--TTT----
--SS--TTTTTS-TTT----
--SS--TTTTTS-TTT----
---S-STTTTTS-TTT----
--SS-STTTTT--TTT----
--SS--TTTTT--TTT----
--SS--TTTTTS-TTT----
--SS--SSTTT--TTT----
---S--TTTTT--TTT----
--SS--TTGGG--TTT----
--SS--TTTTT--TTT----
--SS--TTTTTS-TTT----
--SS--TTTTT--TTT----
--SS--TTTTTS-TTT----
--SS--TTTTTS-TTT----
--SS--TTTTTS-TTT----
--SS--TTTTTS-TTT----
--SS--TTGGGS-TTT----
--SS-STTTTTS-TTT----
--SS--TTTTTS-TTT----
--SS--TTTTTS-TTT----
--SS--TTTTTS-TTT----
--SS--TTTTT--TTT----
--SS--TTTTT--TTT----
--SS--TTTTT--TTT----
--SS--TTTTT--TTT----
--SS--TTTTT--TTT----
--SS--TTTTT--TTT----
--SS--TTTTTS-TTT----
--SS--TTTTTS-TTT----
--SS--TTGGG--TTT----
--SS--TTTTT--TTS----
---S--TTTTTS-TTT----
--SS--TTTTTS-TTTS---
--SS--TTTTT--TTTS---
--SS--TTTTTS-TTTS---
--SS--TTTTT--TTT----
--SS--TTTTTS-TTT----
--SS--TTTTTS-TTT----
--SS--TTTTTS-TTT----
--SS--TTTTT--TTT----
--SS--TTTTT--TTTS---
--SS--TTTTT--TTT----
--SS--TTTTT--TTT----
--SS--TTTTTS-TTT----
--SS-STTTTTS-TTT----
--SS--TTTTTS-TTT----
--SS-STTTTT--TTT----
--SS-STTTTTS-TTT----
---S-STTTTTS-TTT----
---S--TTTTTS-TTT----
---S-STTTTTS-TTT----
--SS--TTTTTS-TTT----
---S--TTTTTS-TTTS---
--SS--TTGGGS-TTTS---
---S--TTTTT--TTTS---
---S--TTTTT--TTT----
--SS--TTTTTS-TTTS---
---S--TTTTT--TTTS---
--SS--TTTTT--TTT----
--SS-STTTTT--TTT----
--SS--TTTTT--TTTS---
--SS--TTTTT--TTTS---
--SS--TTTTT--TTT----
--SS--TTTTT--TTT----
--SS--TTTTTS-TTT----
--SS--TTTTT--TTT----
---S--TTTTTS-TTT----
---S--TTTTT--TTT----
------TTTTT--TTT----
---S--TTTTT--TTT----
--SS--TTTTT--TTT----
------TTTTT--TTT----
---S--TTTTT--TTT----
--SS--TTTTTS-TTT----
--SS--TTTTTS-TTT----
---S--TTTTT--TTT----
---S--TTTTTS-TTT----
--SS--TTTTT--TTT----
--SS--TTTTT--TTT----
--SS--TTTTT--TTT----
--SS--TTTTT--TTT----
--SS--TTTTT--TTT----
--SS--TTTTT--TTT----
--SS--TTTTT--TTT----
--SS--TTTTT--TTT----
--SS--TTTTT--TTT----
--SS--TTTTTS-TTT----
--SS--TTTTTS-TTT----
--SS--TTTTT--TTTS---
--SS--TTTTTS-TTT----
--SS--TTTTTS-TTT----
--SS--TTTTTS-TTT----
--SS--TTTTTS-TTT----
--SS--TTTTTS-TTTS---
--SS--TTTTTS-TTT----
--SS--TTTTTS-TTT----
--SS--TTTTTS-TTT----
--SS--TTTTTS-TTT----
--SS--TTTTTS-TTT----
--SS--TTTTTS-TTT----
--SS--TTTTTS-TTT----
--SS--TTTTTS-TTT----
--SS--TTTTTS-TTT----
--SS--TTTTTS-TTT----
--SS--TTTTTS-TTT----
--SS--TTTTTS-TTT----
--SS--TBTTTB-TTT----
--SS--TTTTTS-GGG----
--SS-STTTTTS-TTT----
--SS--TTTTTS-TTTS---
--SS-STTTTTS-TTT----
--SS--TTTTTS-TTT----
--SS-STTTTTS-TTTS---
--SS--TTTTTS-TTT----
--SS-STTTTTS-TTT----
--SS--TTTTTS-TTT----
--SS--TTTTTS-TTTS---
---S--TTTTTS-TTT----
--SS--TTTTTS-TTTS---
--SS-STTTTTS-TTT----
--SS--TTTTTS-TTT----
--SS-STTTTTS-TTTS---
---S--TTTTTS-TTT----
--SS-STTTTTS-TTT----
--SS-STTTTTS-TTT----
---S-STTTTTS-TTT----
--SS--TTGGGS-TTT----
--SS-STTTTTS-TTT----
---S-STTTTTS-TTT----
--SS-STTTTTS-TTT----
--SS-STTTTTS-TTT----
--SS-STTTTTS-TTT----
--SS-STTTTTS-TTT----
--SS--TTTTTS-TTT----
--SS--TTTTTS-TTT----
--SS-STTTTTS-TTT----
--SS-STTTTTS-TTT----
--SS--TTTTTS-TTT----
--SS--TTTTTS-TTT----
--SS--TTTTTS-TTTS---
--SS--TBTTTB-TTTS---
--SS--TTTTTS-TTT----
---S--TTTTTS-TTTS---
---S--TTTTTS-TTT----
--SS--TTTTTS-TTT----
---S--TTTTT--TTT----
--SS--TTTTTS-TTT----
--SS--TTTTTS-TTTS---
--SS--TTTTTS-TTT----
--SS--TTTTTS-TTT----
--SS--TTTTTS-TTT----
--SS-STTTTTS-TTT----
--SS--TTTTTS-TTT----
--SS--TTTTTS-TTT----
--SS--TTTTTS-TTT----
--SS--TTTTTS-TTT----
--SS--TTTTTS-TTTS---
--SS--TTTTTS-TTTS---
--SS--TTTTTS-TTT----
--SS--TTTTTS-TTT----
--SS--TTTTTS-TTT----
--SS--TTTTTS-TTT----
--SS--TTTTTS-TTT----
--SS--TTTTTS-TTT----
--SS--TTTTTS-TTT----
--SS--TTTTTS-TTT----
--SS--TTTTTS-TTT----
--SS--TTTTTS-TTT----
--SS-STTTTTS-TTT----
--SS--TTTTTS-TTT----
--SS--TTTTTS-TTT----
--SS--TTTTTS-TTT----
--SS--TTTTTS-TTT----
--SS--TTTTTS-TTT----
--SS--TTTTTS-TTT----
--SS--TTTTTS-TTT----
--SS--TTTTTS-TTT----
--SS--TTGGGS-TTT----
--SS--TTTTTS-TTT----
--SS-STTTTTS-TTT----
--SS-STTTTTS-TTT----
--SS-STTTTTS-TTT----
---S-STTTTTS-TTT----
--SS-STTTTTS-TTT----
--SS--TTTTTS-TTT----
--SS-STTTTTS-TTT----
---S-STTTTTS-TTT----
---S--TTTTTS-TTT----
-----STTTTTS-TTT----
---S-STTTTTS-TTT----
---S-STTTTTS-TTT----
---S-STTTTTS-TTT----
---S-STTTTTS-TTT----
---S-STTTTTS-GGG----
---S--TTTTTS-TTT----
--SS-STTTTTS-TTT----
---S-STTTTTS-TTT----
---S-STTTTTS-TTT----
---S-STTTTTS-TTT----
---S-STTTTTS-TTT----
---S-STTTTTS-TTT----
---S-STTTTTS-TTT----
---S-STTTTTS-TTT----
---S-STTTTTS-TTT----
---S-STTTTTS-GGG----
---S-STTTTTS-TTT----
---S-STTTTTS-GGG----
---S-STTTTTS-TTT----
---S--TTTTTS-TTT----
---S-STTGGGS-TTT----
---S-STTTTT--TTT----
---S-STTTTTS-TTT----
---S-STTTTTS-TTT----
---S-STTTTTS-GGG----
---S-STTTTTS-TTT----
---S--TTTTTS-TTT----
---S-STTTTTS-TTT----
---S-STTTTTS-TTT----
---S-STTTTTS-TTT----
---S-STTTTTS-TTT----
---S-STTTTTS-TTT----
---S-STTTTTS-TTT----
-----STTTTTS-TTT----
--SS-STTTTTS-TTT----
---S-STTGGGS-TTT----
--SS--TTTTTS-TTT----
--SS-STTTTTS-TTT----
------TTTTTS-TTT----
---S--TTTTT--TTT----
--SS-STTTTTS-TTT----
---S-STTTTTS-TTT----
---S-STTTTTS-TTT----
--SS--TTTTTS-TTT----
---S-STTTTTS-TTT----
---S--TBTTTB-TTT----
--SS--TTTTTS-TTT----
---S-STTTTTS-TTT----
------TTTTTS-TTT----
---S-STTTTTS-TTT----
---S-STTTTTS-TTT----
---S--TTTTTS-TTT----
---S-STTTTTS-TTT----
---S-STTTTTS-TTT----
---S--TTTTTS-TTT----
---S-STTTTTS-TTTS---
---S--TTTTTS-TTTS---
---S-STTTTTS-TTT----
--SS--TTTTTS-TTT----
--SS--TTTTTS-TTT----
--SS-STTTTTS-TTT----
---S-STTTTTS-TTT----
--SS-STTTTTS-TTT----
--SS-STTTTTS-TTT----
--SS-STTTTTS-TTT----
--SSSSTTTTTS-TTT----
--SS--TTTTTS-TTT----
--SS--TTTTTS-TTT----
--SS--TTTTTS-TTT----
--SS-STTTTTS-TTT----
--SS--TTTTTS-TTT----
--SS-STTTTTS-TTT----
--SS--TTTTTS-TTT----
--SS--TTTTTS-TTT----
--SS-STTTTTS-TTT----
--SS--TTTTTS-TTT----
---S--TTTTTS-TTT----
---S-STTTTTS-TTT----
---S--TTTTTS-TTT----
---S--TTTTTS-TTT----
---S-STTTTTS-TTT----
---S--TTTTTS-TTT----
---S-STTTTTS-TTT----
--SS-STTTTTS-TTT----
--SS-STTTTTS-TTT----
--SS-STTTTTS-TTT----
--SS--TTTTTS-TTT----
--SS-STTTTTS-TTT----
--SS-STTTTTS-TTT----
--SS--TTTTTS-TTT----
---S--TTTTTS-TTT----
---S--TTTTTS-TTT----
---S--TTTTTS-TTT----
---S--TTTTTS-TTT----
---S-STTTTTS-TTT----
---S-STTTTTS-TTT----
---S-STTTTTS-TTT----
---S--TTTTTS-TTT----
---S-STTTTTS-TTT----
---S-STTTTTS-GGG----
---S--TTGGGS-TTTS---
--SS-STTTTTS-TTT----
---S-STTTTTS-TTT----
---S-STTTTTS-TTT----
--SS--TTTTTS-TTT----
--SS-STTTTTS-TTT----
--SS-STTTTTS-TTT----
--SS-STTTTTS-TTT----
--SS--TTTTTS-TTT----
--SS--TTTTTS-TTT----
--SS-STTTTTS-TTT----
--SS--TTTTTS-TTT----
--SS--TTTTTS-TTT----
--SS-STTGGGS-TTT----
--SS-STTTTTS-TTT----
---S--TTTTTS-TTTS---
---S-STTTTTS-TTT----
---S-STTTTTS-TTT----
---S-STTTTTS-TTT----
-----STTTTTS-TTT----
------TTTTTS-TTT----
-----STTTTTS-TTT----
--S--STTTTTS-TTT----
--SS--TTTTTS-TTT----
--SS--TTTTTS-TTT----
--S---TTTTTS-TTT----
--SS--TTTTTS-TTT----
--SS-STTTTTS-TTT----
--SS-STTTTTS-TTT----
--SS--TTTTTS-TTT----
--SS-STTTTTS-TTT----
--SS-STTTTTS-TTT----
--SS--TTTTTS-TTT----
--S--STTTTTS-TTTS---
--SS-STTTTTS-TTT----
--SS--TTTTTS-TTT----
--SS--TTTTTS-TTT----
--SS--TTTTTS-TTT----
--SS--TTTTTS-TTTS---
--SS--TTTTTS-TTT----
--SS-STTTTTS-TTT----
--SS-STTTTTS-TTT----
--SS-STTTTTS-TTT----
--S---TTTTTS-TTT----
--SS-STTTTTS-TTT----
--SS--TTTTTS-TTT----
--SS-STTTTTS-TTT----
--SS-STTTTTS-TTT----
---S-STTTTTS-TTT----
--SS-STTTTTS-TTT----
---S--TTTTTS-TTT----
--SS--TTTTTS-TTT----
--SS--TTTTTS-TTT----
--SS--TTTTTS-TTT----
--SS--TTTTTS-TTT----
---S--TTTTTS-TTT----
--SS-STTTTTS-TTT----
---S-STTTTTS-TTT----
---S--TTTTTS-TTT----
--SS--TTTTTS-TTT----
--SSS-TTTTTS-TTT----
--SS--TTTTTS-TTT----
--SS-STTTTTS-TTT----
---S--TTTTTS-TTT----
--SS-STTTTTS-TTT----
--SS-STTTTTS-TTT----
---S-STTTTTS-TTT----
---S-STTTTTS-TTT----
---S-STTTTTS-TTT----
---S-STTTTTS-TTT----
---S-STTTTTS-TTT----
---S-STTTTTS-TTT----
---S--TTTTTS-TTT----
---S--TTTTTS-TTT----
---S-STTTTTS-TTT----
---S--TTTTTS-TTT----
--SS-STTTTTS-TTT----
--SS-STBTTTB-TTT----
--SS--TTTTTS-TTT----
--SS-STTTTTS-TTT----
--SS-STTTTTS-TTT----
--SS--TTTTTS-TTT----
--SS-STTTTTS-TTT----
--SS-STTTTTS-TTT----
--SS-STTGGGS-TTT----
--SS-STTTTT--TTT----
--SS--TTGGGS-TTT----
--SS-STTTTTS-TTT----
--SS-STTTTTS-TTT----
--SS--TTTTTS-TTT----
--SS-STTTTTS-TTT----
--SS-STTTTTS-TTT----
---S-STTTTTS-TTT----
--SS-STTTTTS-TTT----
--SS-STTGGGS-TTT----
---S-STTTTTS-TTT----
--SS-STTTTTS-TTT----
--SS-STTTTTS-TTT----
--SS-STTTTTS-TTT----
---S-STTTTTS-TTT----
--SS-STTTTTS-TTT----
---S--TTTTTS-TTT----
--SS-STTTTTS-TTT----
--SS-STTTTTS-TTT----
--S---TTTTTS-TTT----
--SS--TTTTTS-TTT----
--SS-STTTTTS-TTT----
--SS-STTTTTS-TTT----
--SS--TTTTTS-TTT----
--SS-STTTTTS-TTT----
--SS-STTTTTS-TTT----
--SS-STTTTTS-TTT----
--SS-STTTTTS-TTT----
--SS-STTTTTS-TTT----
---S--TTTTTS-TTT----
--SSSSTTTTTS-TTT----
---S--TTTTTS-TTT----
---S--TTTTTS-TTT----
--SS-STTTTTS-TTT----
--SS-STTTTTS-TTT----
--SS-STTTTTS-TTT----
---S-STTTTTS-TTT----
---S-STTTTTS-TTT----
---S-STTTTTS-TTT----
--SS-STTTTTS-TTT----
---S--TTTTTS-TTT----
---S--TTTTTS-TTT----
------TTTTTS-TTT----
--SS-STTTTTS-TTT----
---S-STTTTTS-TTT----
---S-STTTTTS-TTT----
-----STTTTTS-TTT----
------TBTTTB-TTT----
------TTTTTS-TTT----
---S-STTTTTS-TTT----
---S--TTTTTS-TTT----
---S-STTTTTS-TTT----
---S--TTTTTS-TTT----
---S-STTTTTS-TTT----
-----STTTTTS-TTT----
--SS-STTTTTS-TTT----
--SS-STTTTTS-TTT----
---S-STTTTTS-TTT----
---S-STTTTTS-TTT----
---S--TTTTTS-TTT----
---S-STTTTTS-TTT----
---S-STTTTTS-TTT----
---S-STTTTTS-TTT----
---S-STTTTTS-TTT----
--SS-STTTTTS-TTT----
---S--TTTTTS-TTT----
---S-STTTTTS-TTT----
---S-STTTTTS-TTT----
---S-STTTTTS-TTTS---
---S-STBTTTB-TTT----
--SS-STBTTTB-TTT----
--SS-STTTTTS-TTT----
---S-STTTTTS-TTT----
--SS-STTTTTS-TTT----
---S-STTTTTS-TTT----
-----STTTTT--TTT----
---S-STTTTTS-TTT----
---S-STTTTTS-TTT----
---S--TTTTTS-TTTS---
---S-STTTTTS-TTT----
---S--TTTTTS-TTT----
--SS-STTTTTS-TTT----
---S-STTTTTS-TTT----
-----STTTTTS-TTT----
--SS--TTTTTS-TTT----
--SS-STTTTTS-TTT----
--SS-STTTTTS-TTT----
---S-STTTTTS-TTT----
---S--TTTTTS-TTT----
---S-STTTTTS-TTT----
---S-STTTTTS-TTT----
---S-STTTTT--TTT----
-----STTTTTS-TTT----
---S-STTTTTS-TTT----
---S-STTTTTS-TTT----
---S--TTTTTS-TTT----
---S-STTTTTS-TTT----
--SS-STTTTTS-TTT----
--SS-STTTTTS-TTT----
--SS-STTTTTS-TTT-S--
--S--STTTTTS-TTT----
--SS-STTTTTS-TTT----
--SSSSTTTTTS-TTT----
--SS-STTTTTS-TTT----
--SS-STTTTTS-TTTS---
---S--TTTTTS-TTT----
---S-STTTTTS-TTT----
---S-STBTTTB-TTT----
-----STTTTTS-TTTS---
--SS-STBTTTB-TTT----
--SS--TTTTTS-TTT----
--SS--TTTTTS-TTT----
--SS-STTTTTS-TTT----
--SS-STTTTTS-TTT----
---S-STBTTTB-TTT----
------TTTTTS-TTTS---
---S-STTTTTS-TTT----
---S-STTTTTS-TTT----
---S-STTTTTS-TTT----
---S-STTTTTS-TTT----
---S-STTTTTS-TTT----
-----STTTTTS-TTT----
---S-STTTTTS-TTT----
-----STTTTTS-TTT----
---S-STTTTTS-TTT----
---S-STTTTTS-TTT----
-----STTTTTS-TTT----
---S-STTTTTS-TTT----
---S-STTTTTS-TTT----
---S-STTTTTS-TTT----
---S-STTTTTS-TTT----
--SS-STTTTTS-TTT----
-----STTTTTS-TTT----
--SS-STTTTTS-TTT----
-----STTTTTS-TTT----
-----STTTTTS-TTT----
---S-STTTTTS-TTT----
-----STTTTTS-TTT----
---S-STTTTTS-TTT----
---S-STTTTTS-TTT----
---S-STTTTTS-TTT----
--SS-STTTTTS-TTT----
--SS-STTTTTS-TTT----
--SS-STTTTTS-TTT----
-----STTTTTS-TTT----
------TTTTTS-TTT----
---S--TTTTTS-TTT----
---S--TTTTTS-TTT----
---S-STTTTTS-TTTS---
---S-STTTTTS-TTT----
------TTTTTS-TTT----
---S--TTTTTS-TTT----
---S-STTTTTS-TTTS---
---S--TTTTTS-TTT----
---S--TTTTTS-TTT----
---S-STTTTTS-TTT----
--S--STTTTTS-TTT----
--S--STTTTTS-TTT----
--S---TTTTTS-TTT----
---S-STTTTTS-TTT----
--SS-STTTTTS-TTT----
---S-STTTTTS-TTT----
---S--TTTTTS-TTTS---
---S-STTTTTS-TTT----
---S-STTTTTS-TTT----
---S-STTTTTS-TTT----
---S--TTTTTS-TTT----
------TTTTTS-TTT----
---S-STTTTTS-TTT----
---S-STTTTTS-TTT----
---S-STTTTTS-TTT----
---S-STTTTTS-TTT----
--SS--TTTTTS-TTT----
--SS-STTTTTS-TTT----
--SS-STTTTTS-TTT----
--SS-STTTTTS-TTT----
--SS-STTTTTS-TTT----
-TTS--TTTTTS-TTT----
--SS-STTTTTS-TTT----
--SS-STTTTTS-TTT----
--SS-STTTTTS-TTT----
-TTS-STTTTTS-TTTS---
-TTT-STTTTTS-TTT----
--SS--TTTTTS-TTT----
--SS-STTTTTS-TTT----
-TTT-STTTTTS-TTT----
--SS-STBTTTB-TTT----
-TTS--TTTTTS-TTT----
--SS-STTTTTS-TTT----
--SS-STTTTTS-TTT----
--SS--TTTTTS-TTT----
--SS--TTTTTS-TTT----
--SS-STTTTTS-TTT----
--SS--TTTTTS-TTT----
-TTS-STTTTTS-TTT----
--S---TTTTTS-TTT----
-TTT--TTTTTS-TTT----
-TTT--TTTTTS-TTT----
-TTT-STTTTTS-TTT----
--SS--TTTTTS-TTT----
--SS-STTTTTS-TTT----
--SS-STTTTTS-TTT----
-TTS-STTTTTS-TTT----
--SS-STTTTTS-TTT----
--SS--TTTTTS-TTT----
--SS-STTTTTS-TTT----
-TTS--TTTTTS-TTT----
-TTS-STTTTTS-TTT----
--SS-STTTTTS-TTT----
--SS-STTTTTS-TTT----
-TTS-STTTTTS-TTT----
-TTT-STTTTTS-TTT----
-TTT--TTTTTS-TTT----
-TTS--TTTTTS-TTT----
-TTS-STTTTTS-TTT----
--SS-STTTTTS-TTT----
--SS-STTTTTS-TTT----
-TTT-STTTTTS-TTTS---
-TTT-STTTTTS-TTT----
-TTT-STTTTTS-TTT----
-TTT-STTTTTS-TTT----
-TTT-STTTTTS-TTT----
-TTT--TTTTTS-TTT----
-TTS-STTTTTS-TTT----
-TTS-STTTTTS-TTT----
-TTS-STTTTTS-TTT----
-TTS--TTTTTS-TTT----
-TTT--TTTTTS-TTT----
-TTS-STTTTTS-TTT----
-TTS-STTTTTS-TTT----
-TTS--TTTTTS-TTTS---
-TTS-STTTTT--TTT----
-TTS--TTTTTS-TTT----
-TTS--TTTTTS-TTT----
--SS-STTTTTS-TTT----
-TTS-STTTTTS-TTT----
-TTT-STTTTTS-TTT----
-TTT-STTTTTS-TTT----
-TTT-STTTTTS-TTT----
--SS--TTTTTS-TTT----
--SS--TTTTTS-TTT----
--SS-STTTTTS-TTT----
--SS-STTTTTS-TTT----
--SS-STTTTTS-TTT----
--SS-STTTTTS-TTT----
--SS-STTTTTS-TTT----
--SS-STTTTTS-TTT----
-TTT-STTTTTS-TTT----
-TTT--TTTTTS-TTT----
-TTTSSTTTTTS-TTT----
-TTT-STTTTTS-TTT----
-TTS-STTTTTS-TTT----
-TTS-STTTTTS-TTT----
-TTS-STTTTTS-TTT----
-TTS-STTTTTS-TTT----
-TTT-STTTTTS-TTT----
--SS-STTTTTS-TTT----
-TTS-STTTTTS-TTT----
-TTS-SSSTTTS-TTT----
-TTS--TTTTTS-TTT----
-TTS-STTTTTS-TTT----
-TTT-STTTTTS-TTT----
-TTT-STTTTTS-TTT----
--SS-STTTTTS-TTT----
--SS-STTTTTS-TTT----
--SS-STTTTTS-TTT----
--SS-STTTTTS-TTT----
--SS-STTTTTS-TTT----
--SS-STTTTTS-TTT----
--SS-STTTTTS-TTT----
--SS-STTTTTS-TTT----
--SS--TTTTTS-TTT----
--SS--TTTTTS-TTT----
--SS--TTTTTS-TTTS---
--SS-STTTTTS-TTT----
--S--STTTTTS-TTT----
-TTS-STTTTTS-TTT----
--SS-STTTTTS-TTT----
-TT--STTTTTS-TTT----
--SS-STTTTTS-TTTS---
-TTS--TBTTTB-TTT----
-TTT-STTTTTS-TTT----
-TTS--TTTTTS-TTT----
-TTT--TTTTTS-TTT----
-TTT-STTTTTS-TTT----
--S---TTTTTS-TTT----
--SS--TTTTTS-TTT----
-----STTTTTS-TTT----
---S-STTTTTS-TTT----
--SS--TTTTTS-TTT----
--SS-STTTTTS-TTT----
--SS-STTTTTS-TTT----
--SS-STTTTTS-TTT----
--SS-STTTTTS-TTT----
--SS-STTTTTS-TTT----
--SS-STTTTTS-TTT----
--SS-STTTTTS-TTT----
--SS-STTTTTS-TTT----
--SS--TTTTTS-TTT----
--SS-STTTTTS-TTT----
--SS-STTTTTS-TTT----
--SS-STTTTTS-TTT----
--SS-STTTTTS-TTT----
--SS-STTTTTS-TTT----
--SS-STTTTTS-TTT----
--SS--TTTTTS-TTT----
--SS--TTTTTS-TTT----
--SS-STTTTTS-TTT----
--SS-STTTTT--TTT----
--SS-STTTTTS-TTT----
--SS-STTTTTS-TTT----
--S---TTTTTS-TTT----
--SS-STTTTTS-TTT----
--SS-STTTTTS-TTT----
--SS-STTTTTS-TTT----
--SS-STTTTTS-TTT----
-----STTTTTS-TTT----
--SS-STTTTTS-TTT----
---S-STTTTTS-TTT----
--SS--TTTTTS-TTT----
--SS-STTTTTS-TTT----
--SS-STTTTTS-TTT----
--SS-STTTTTS-TTT----
--SS--TTTTTS-TTT----
--SS-STTTTTS-TTT----
--SS-STTTTTS-TTT----
--SS--TTTTTS-TTT----
--SS-STTTTTS-TTT----
--SS-STTTTTS-TTT----
--SS-STTTTTS-TTT----
--SS-STTTTTS-TTT----
--SS-STTTTTS-TTT----
--SS-STTTTTS-TTT----
--SS-STTTTTS-TTT----
--SS-STTTTTS-TTT----
--SS--TTTTTS-TTT----
--SS-STTTTTS-TTT----
--SS-STTTTTS-TTT----
--SS-STTTTTS-TTT----
--SS-STTTTTS-TTT----
--SS--TTTTTS-TTT----
--SS-STTTTTS-TTT----
--SS-STTTTTS-TTT----
--SS-STTTTTS-TTT----
--SS-STTTTTS-TTT----
--SS-STTTTTS-TTT----
--SS-STTTTTS-TTT----
--SS-STTTTTS-TTT----
--SS-STTTTTS-TTT----
--SS-STTTTTS-TTT----
--SS-STTTTTS-TTT----
--SS--TTTTTS-TTT----
--SS-STTTTTS-TTT----
--SS-STTTTTS-TTT----
--SS-STTTTTS-TTTS---
--SS--TTTTTS-TTT----
--SS-STTTTTS-TTT----
--SS--TTGGGS-TTT----
--SS-STTTTTS-TTT----
--SS-STTTTTS-TTT----
---S-STTTTTS-TTT----
---S--TTTTTS-TTT----
--SS-STTTTTS-TTT----
--SS-STTTTTS-TTT----
---S--TTTTTS-TTT----
--SS-STTTTTS-TTT----
--SS-STTTTTS-TTT----
--SS--TTTTTS-TTT----
--SS-STTTTTS-TTT----
--SS-STTTTTS-TTT----
--SS-STTTTTS-TTT----
--SS--TTTTTS-TTT----
--SS--TTTTTS-TTT----
--SS-STTTTTS-TTT----
--SS--TTTTTS-TTT----
--SS-STTTTTS-TTT----
--SS--TTTTTS-TTT----
--SS-STTTTTS-TTT----
--SS-STTTTTS-TTT----
--SS--TTTTTS-TTT----
--SSS-TTTTTS-TTT----
--SS-STTTTTS-TTT----
--SS-STTTTTS-TTT----
--SS--TTTTTS-TTT----
--SS-STTTTTS-TTT----
--SS-STTTTTS-TTT----
--S--STTTTTS-TTT----
--SS-STTTTTS-TTT----
--SS-STTTTT--TTT----
--SS--TTTTTS-TTT----
--SS--TTTTTS-TTT----
--SS-STTTTTS-TTT----
--S--STTTTTS-TTT----
--SS-STTTTTS-TTT----
--SS-STTTTTS-TTT----
--SS--TTTTTS-TTT----
--SS-STTTTTS-TTT----
--SS-STTTTTS-TTT----
--SS-STTTTTS-TTT----
--SS-STTTTTS-TTT----
--SS-STTTTTS-TTT----
--SS-STTTTTS-TTT----
--SS-STTTTTS-TTT----
--SS--TTTTTS-TTT----
--SS-STTTTTS-TTT----
--SS--TTTTTS-TTT----
--SS--TTTTTS-TTT----
--SS--TTTTTS-TTT----
--SS--TTTTTS-TTT----
-TTT--TTTTTS-TTT----
--SS-STTTTTS-TTT----
--SS-STTTTTS-TTT----
--SS--TTTTTS-TTT----
--SS--TTTTTS-TTT----
--SS-STTTTTS-TTT----
--SS-STTTTTS-TTT----
--SS-STTTTTS-TTT----
--SS-STTTTTS-TTT----
--SS-STTTTTS-TTT----
--SS-STTTTTS-TTT----
--SS--TTTTTS-TTT----
--SS--TTTTTS-TTT----
--SS-STTTTTS-TTT----
--SS-STTTTTS-TTT----
--SS--TTTTTS-TTT----
--SS-STTTTTS-TTT----
--SS-STTTTTS-TTT----
--SS-STTTTTS-TTT----
--SS--TTGGGS-TTT----
--SS-STTTTTS-TTT----
-TTS-STTTTTS-TTT----
-TTS--TTTTTS-TTT----
-TTT-STTTTTS-TTT----
-TTS--TTTTTS-TTT----
-TTS-STTTTTS-TTT----
-TTT-STTTTTS-TTT----
--SS-STTTTTS-TTT----
--SS-STTTTTS-TTT----
-TTS-STTTTTS-TTT----
-TTS-STTTTTS-TTT----
--SS-STTTTTS-TTT----
-TTS-STTTTTS-TTT----
-TTS-STTTTTS-TTT----
-TTS-STTTTTS-TTT----
-TTS--TTTTTS-TTT----
-TTS-STTTTT--TTT----
--SS-STTTTTS-TTT----
-TTS-STTTTTS-TTT----
-TTS-STTTTTS-TTT----
-TTS-STTTTTS-TTT----
--SS--TTTTTS-TTT----
-TTS-STTTTTS-TTT----
--SS-STTTTTS-TTT----
--SS-STTTTTS-TTT-S--
-TTS-STTTTTS-TTT----
--SS-STTTTTS-TTT----
-TTS-STTTTTS-TTT----
--SS-STTTTTS-TTTS---
--SS-STTGGGS-TTT----
--SS-STTTTTS-TTT----
--SS-STTTTTS-TTT----
--SS--TTTTTS-TTT----
--SS-STTTTTS-TTT----
--SS-STTTTTS-TTT----
--SS-STTGGGS-TTT----
--SS--TTTTTS-TTT-S--
--SS-STTTTTS-TTTS---
--SSSSTTTTTS-TTT----
--SS--TTTTT--TTT----
-TTS-STTTTTS-TTT----
--SS-STTTTTS-TTT----
--SS-STTTTTS-TTT----
--SS--TTTTTS-TTT----
--SS-STTTTTS-TTT----
-TTS-STTTTTS-TTT----
--SS-STTTTTS-TTT----
--SS-STTTTTS-TTT----
--SS-STTTTTS-TTT----
-TTS-STTTTTS-TTT----
-TTS-STTTTTS-TTT----
--SS-STTTTTS-TTT----
--SS-STTTTTS-TTT----
--SS--TTTTTS-TTT----
--SS-STTTTTS-TTT----
--SS--TTTTTS-TTT----
--SS-STTTTTS-TTT----
--SS--TTTTT--TTT----
--SS-STTTTTS-TTT----
--SS--TTTTTS-GGG----
-TTS-STTTTTS-TTT----
-TTS--TTTTTS-TTT----
-TTS-STTTTT--TTT----
-TTS-STTTTTS-TTT----
-TTS--TTTTTS-TTT----
-TTTSSTTTTTS-TTT----
--SS-STTTTTS-TTT----
-TTT-STTTTTS-TTT----
-TTT--TTTTTS-TTT----
-TTS--TTTTTS-TTT----
-TTT-STTTTTS-TTT----
-TTS-STTTTTS-TTT----
-TTT--TTTTTS-TTT----
--SS--TTTTTS-TTT----
--SS-STTTTTS-TTT----
--SS-STTTTT--TTT----
-TTS-STTTTT--TTT----
--SS-STTTTTS-TTT----
--SS-STTTTTS-TTT----
--SS-STTTTTS-TTT----
-TTS-STTTTTS-TTT----
--SS-STTTTTS-TTT----
-TTS-STTTTTS-TTT----
-TTS-STTTTTS-TTT----
--SS--TTTTTS-TTT----
--SS-STTTTTS-TTT----
--SS-STTTTTS-TTT----
--SS-STTTTTS-TTT----
-TTS-STTTTTS-TTT----
--SS-STTTTTS-TTT----
--SS--TTTTTS-TTT----
--SS-STTTTTS-TTT----
--SS-STTTTT--TTT----
--SS-STTTTTS-TTT----
--SS-STTTTTS-TTT----
--SS-STTTTTS-TTT----
--SS-STTTTTS-TTT----
-TTS--TTTTTS-TTT----
-TTS-STTTTTS-TTT----
--SS--TTTTTS-TTT----
--SS-STTTTTS-TTT----
-TTT-STTTTTS-TTT----
--SS-STTTTTS-TTT----
--SS-STTTTTS-TTT----
-TTT-STTTTTS-TTT----
--SS-STTTTTS-TTT----
-TTT-STTTTTS-TTT----
-TTT--TTTTTS-TTT----
--SS-STTTTTS-TTT----
-TTS-STTTTTS-TTT----
--SS-STTTTTS-TTT----
--SS-STTTTTS-TTT----
--SS--TTTTTS-TTT----
--SS-STTTTTS-TTT----
--SS-STTTTTS-TTT----
--SS-STTTTTS-TTT----
--SS-STTTTTS-TTT----
--SS-STTTTTS-TTT----
--SS-STTTTTS-TTT----
--SS--TTTTTS-TTT----
--SS--TTTTTS-TTT----
--SS-STTTTTS-TTT----
--SS-STTTTTS-TTT----
--SS-STTTTTS-TTT----
--SS-STTTTTS-TTT----
--SS-STTTTTS-TTT----
--SS-STTTTTS-TTT----
--SS-STTGGGS-TTT----
--SS-STTTTTS-TTT----
--SS--TTTTTS-TTT----
--SS-STTTTTS-TTT----
--SS--TTTTTS-TTT----
--SS--TTTTTS-TTT----
--SS-STTTTTS-TTT----
--SS-STTTTTS-TTT----
--SS-STTTTTS-TTT----
--SS--TTTTTS-TTT----
--SS-STTTTTS-TTT----
--S--STTTTTS-TTT----
--SS-STTTTTS-TTT----
--SS-STTTTTS-TTT----
--SS--TTTTTS-TTT----
--SS-STTTTTS-TTT----
--SSSSTTTTTS-TTT----
--SS-STTTTTS-TTT----
--SS-STTTTTS-TTT----
--SSS-TTTTTS-TTT----
--SSS-TTTTTS-TTT----
--SS--TTTTTS-TTT----
--SS-STTTTTS-TTT----
--SS-STTTTTS-TTT----
--SS-STTTTTS-TTT----
--SS-STTTTTS-TTT----
--SS-STTTTTS-TTT----
--SS--TTTTTS-TTT----
--SS-STTTTTS-TTT----
--SS--TTTTTS-TTT----
--SS--TTTTTS-TTT----
--SS--TTGGGS-TTT----
--SSSSTTTTTS-TTT----
--SS--TTTTTS-TTT----
--SS--TTTTTS-TTT----
--SS-STTTTTS-TTT----
--SS-STTTTTS-TTT----
--SS-STTTTTS-TTT----
--SS-STBTTTB-TTT----
--SS-STTTTTS-TTT----
--SS-STTTTTS-TTT----
--SS-STTTTTS-TTT----
--SS-STTTTTS-TTT----
--S--STTTTTS-TTT----
--SS-STTTTTS-TTT----
--SS--TTTTTS-TTT----
--SS--TTTTTS-TTT----
--SS-STTTTTS-TTT----
--SS-STTTTTS-TTT----
--SS-STTTTTS-TTT----
--SSSSTTTTTS-TTT----
--SS-STTTTTS-TTT----
--SS-STTTTTS-TTT----
--SS-STTTTTS-TTT----
--SS-STTTTTS-TTT----
--SS--TTTTTS-TTT----
--SS-STTTTTS-TTT----
--SS-STTTTTS-TTT----
--SS--TTTTTS-TTT----
--SS-STTTTTS-TTT----
-TTT-STTTTTS-TTT----
--SS-STTTTTS-TTT----
-TTS--TTTTTS-TTT----
-TTS--TTTTTS-TTT----
-TTS--TTTTTS-TTT----
-TTS-STTTTTS-TTT----
-TTS-STTTTTS-TTT----
-TTS--TTTTT--TTT----
-TTS-STTTTTS-TTT----
--SS-STTTTTS-TTT----
--SS-STTTTTS-TTT----
-TTS-STTTTTS-TTT----
--SS-STTTTTS-TTT----
--SS--TTTTTS-TTT----
--SS-STTTTTS-TTT----
-TTS-STTTTTS-TTT----
--SS-STTTTTS-TTT----
-TTT-STTTTTS-TTT----
-TTT-STTTTTS-TTT----
-TTT-STTTTTS-TTT----
-TTS--TTTTTS-TTT----
-TTS-STTTTTS-TTT----
-TTT-STTTTT--TTT----
-TTS--TTTTT--TTT----
-TTT-STTGGGS-TTT----
-TTS--TTTTTS-GGG----
--SS--TTTTTS-TTT----
--SS--TTTTTS-TTT----
--SS-STTTTTS-TTT----
-TTT-STTTTT--TTT----
-TTT-STTTTTS-TTT----
-TTT--TTTTTS-TTT----
-TTT-STTTTTS-TTT----
--SS-STTTTTS-TTT----
--SS-STTTTTS-TTT----
--SS-STTTTTS-TTT----
--SS-STTTTTS-TTT----
--SS-STTTTTS-TTT----
--SS-STTTTTS-TTT----
--SS-STTTTTS-TTT----
--SS-STTTTT--TTT----
-TTS-STTTTTS-TTT----
--SS-STTTTTS-TTT----
-TTS-STTTTTS-TTT----
-TTS-STTTTTS-TTT----
-TTT-STTTTTS-TTT----
-TTS-STTTTTS-TTT----
--SS-STTTTTS-TTT----
-TTS-STTTTT--TTT----
--SS-STTGGGS-TTT----
-TTS-STTTTT--TTT----
-TTT-STTTTTS-TTT----
-TTS-STTTTTS-TTT----
-TTS-STTTTTS-TTT----
-TTS-STTTTTS-TTT----
-TTS--TTTTTS-TTT----
-TTT-STTTTTS-TTT----
--SS-STTTTTS-TTT----
--SS--TTTTTS-TTT----
-TTT-STTTTTS-TTT----
-TTS-STTTTTS-TTT----
-TTS--TTTTTS-TTT----
-TTT-STTTTTS-TTT----
--SS--TTTTTS-TTT----
-TTS-STTGGGS-TTT----
-TTS-STTTTTS-TTT----
-TTT-STTTTTS-TTT----
-TTS-STTTTTS-TTT----
-TTS-STTTTTS-TTT----
--SS-STTTTTS-TTT----
-TTS-STTTTTS-TTT----
--S---TTTTTS-TTT----
-TTS--TTTTTS-TTT----
-TTT-STTTTTS-TTT----
--SS-STTTTTS-TTT----
--SS-STTTTTS-TTT----
--SS-STTTTTS-TTT----
--SS-STTTTTS-TTT----
--SS-STTTTTS-TTT----
-TTS-STTTTTS-TTT----
--SS--TTTTTS-TTT----
-TTS-STTTTTS-TTT----
--SS-STTTTTS-TTT----
--SS--SSTTTS-TTT----
-TTS--TTGGGS-TTT----
-TTT-STTTTTS-TTT----
-TTS-STTTTTS-TTT----
-TTT-STTTTTS-TTT----
--SS-STTTTTS-TTT----
-TTS--TTTTTS-TTT----
-TTS-STTTTTS-TTT----
-TTS-STTTTTS-TTT----
-TTS--TTTTTS-TTT----
-TTT-STTTTTS-TTT----
--SS-STTTTTS-TTT----
-TTS--TTTTTS-TTT----
-TTS-STTTTTS-TTT----
-TTS-STTTTTS-TTT----
-TTT--TTTTTS-TTT----
-TTS--TTTTTS-TTT----
-TTS--TTTTTS-TTT----
-TTT--TTTTTS-TTT----
-TTS-STTTTTS-TTT----
-TTS-STTTTTS-TTTS---
-TTS-STBTTTB-TTT----
-TTSS-TTGGGS-TTT----
--SS-STTTTTS-TTT----
-TTS-STTTTTS-TTT----
-TTT-STTTTTS-TTT----
--SS-STTTTTS-TTT----
--SS--TTTTTS-TTT----
--SS-STBTTTB-TTT----
-TTS-STTTTTS-TTT----
-TTT-STTTTTS-TTT----
-TTT-STTTTTS-TTT----
-TTS-STTGGGS-TTT----
-TTS-STTGGGS-TTT----
-TTS-STTTTTS-TTT----
-TTS-STTTTTS-TTT----
-TTS--TTTTTS-TTT----
-TTT--TTTTTS-TTT----
-TTS-STTTTTS-TTT----
--SS-STTTTTS-TTT----
-TTS-STTTTTS-TTT----
-TTS--TTTTTS-TTT----
-TTS--TTTTTS-TTT----
-TTT-STTTTTS-TTT----
-TTS--TTTTTS-TTT----
-TTS-STTTTTS-TTT----
--SS--TTTTTS-TTT----
-TTT-STTTTTS-TTT----
--SS-STTTTTS-TTT----
-TTT--TTTTTS-TTT----
-TTS-STTGGGS-TTT----
--SS--TTTTTS-TTT----
-TTS--TTTTTS-TTT----
-TTS-STTTTTS-TTT----
--SS--TTTTTS-TTT----
--SS-STTTTTS-TTT----
-TTS-STTTTTS-TTT----
-TTS-STTTTTS-TTT----
-TTS-STTTTTS-TTT----
-TTS--TTTTT--TTT----
-TTT-STTTTTS-TTT----
-TTS--TTTTTS-TTT----
--SS--TTTTTS-TTT----
--SS--TTTTTS-TTT----
-TTS-STTTTTS-TTT----
-TTS-STTTTTS-TTT----
-TTS--TTTTTS-TTT-S--
--SS-STTTTTS-TTT----
--SS-STTTTTS-TTT----
--SS-STTTTTS-TTT----
--SS-STTTTSS-TTT----
--SS--TTGGG--TTT----
-TTS-STTTTT--TTT----
-TTS-STTTTTS-TTT----
--SS--TTTTTS-TTT----
-TTS-STTTTT--TTT----
-TTS-STTTTTS-TTT----
-TTS-STTTTTS-TTT----
-TTSSSTTTTTS-TTT----
-TTS-STTTTTS-TTT----
-TTT-STTTTTS-TTT----
-TTT-STTTTTS-TTT----
--SS-STTTTTS-TTT----
-TTT-STTTTTS-TTTS---
-TTS-STTTTT--TTT----
-TTT-STTTTTS-TTT----
-TTT--TTTTT--TTTS---
--SS--TTTTTS-TTT----
-TTS-STTTTTS-TTTS---
-TTT--TTGGG--TTT----
--SS-STTTTTS-TTT----
-TTS-STTTTT--TTT----
-TTT--TTTTTS-TTT----
--SS-STTTTTS-TTT----
--SS-STTTTT--TTT----
--SS--TTTTTS-TTT----
-TTT-STTTTT--TTT----
--SS-STTTTT--TTT----
--SS-STTTTT--TTT----
--SS-STTTTTS-TTS----
--SS-STTTTTS-TTTS---
--SS--TTGGG--TTT----
--S--STTTTSS-TTT----
--SS-STTTTTS-TTTS---
--SS-STTTTT--TTT----
--SS-STTTTTS-TTT----
--SS-STTGGGS-TTT----
--SSSSTTTTTS-TTT----
--SS--TTTTTS-TTTS---
---S--TTTTTS-TTTS---
--SS--TTTTT--TTTS---
--SS--TTTTTS-TTTS---
--SS--TTTTT--TTT----
--SS--TTTTT--TTTS---
--SS--TTTTTS-TTT----
--SS-STTTTTS-TTT----
-TTS-STTTTTS-TTTS---
-TTS-STTTTTS-TTT----
-TTS--TTTTTS-TTT----
-TTS--TTTTT--TTT----
-TTSSSTTTTS--TTT----
--SS-STTTTTS-TTT----
-TTS-STTTTTS-TTT----
-TTS--TTTTTS-TTT----
-TTTSSTTTTTS-TTT----
-TTS--TTTTTS-TTT----
--SS-STTTTTS-TTT----
--SS--TTGGG--TTT----
-TTS--TTTTTS-TTT----
-TTT-STTTTTS-TTT----
-TTT--TTTTT--TTT----
-TTS-STTTTTS-TTT----
-TTT--TTTTT--TTT----
--SSSSTTTTTS-TTT----
--SS-STTTTTS-TTT----
--SSSSTTTTT--TTT----
--SS-STTTTT--TTT----
-TTS-STTTTTS-TTT----
--SS-STTTTTS-TTT----
-TTS-STTTTTS-TTT----
--SS-STTTTTS-TTT----
--SS-STTTTTS-TTT----
--SS-STTTTTS-TTT----
--SS-STTTTT--TTT----
-TTT--TTTTS--TTT----
--SS-STTTTTS-TTT----
-TTS-STTTTTS-TTT----
-TTS--TTTTT--TTT----
-TTS--TTTTT--TTT----
--SS--TTGGG--TTTS---
-TTS--TTTTTS-TTT----
-TTS--TTTTT--TTT----
-TTS--TTTTT--TTT----
-TTS--TTTTT--TTT----
-TTS--TTTTT--TTT----
-TTS--SSTTTS-TTT----
-TTS--TTTTT--TTT----
--SS--TTTTT--TTT----
-TTS--TTTTS--TTT----
-TTS--TTTTT--TTT----
-TTS--TTTTT--TTT----
-TTT--TTTTTS-TTT----
--SS--TTTTT--TTTS---
-TTS--TTGGG--TTT----
-TTS--TTGGG--TTT----
-TTS--TTTTT--TTT----
-TTS--TTTTTS-TTT----
-TTS--TTTTT--TTT----
-TTS--TTTTT--TTT----
-TTS--TTTTT--TTT----
-TTS--TTTTT--TTT----
-TTS--TTTTT--TTT----
-TTT--TTTTS--TTT----
-TTT--TTTTT--TTTS---
-TTT--TTTTT--TTT----
-TTS--TTTTTS-TTT----
--SS--SSTTT--TTT----
-TTS--TTTTT--TTT----
-TTS--TTTTT--TTT----
-TTS--TTTTTS-TTT----
-TTS--TTTTT--TTT----
-TTS--TTGGGS-TTT----
-TTSS-TTTTT--TTT----
--SS--TTTTTS-TTT----
-TTS--TTTTT--TTT----
-TTS--TTTTT--TTT----
-TTT-STTTTT--TTT----
-TTT-STTTTT--TTT----
-TTT-STTTTTS-TTTS---
-TTT--TTTTTS-TTT----
-TTT--TTTTTS-TTT----
-TTT--TTTTTS-TTT----
-TTT--TTTTT--TTT----
-TTT-STTTTT--TTT----
-TTT-STTGGGS-TTTS---
-TTS-STTTTTS-TTT----
-TTT-STTTTT--TTT----
-TTS-STTTTT--TTT----
-TTS-STTTTT--TTT----
-TTT--TTTTTS-TTT----
-TT--STTTTTS-TTT----
-TT-SSTTTTTS-TTT----
-TTT-STTTTT--TTTS---
-TTT-STTTTTS-TTT----
-TTS-STTTTTS-TTT----
-TTS-STTTTTS-TTT----
-TTS-STTTTT--TTTS---
-TTS-STTTTTS-TTT----
-TTS--TTTTTS-TTTS---
--SS-STTTTTS-TTT----
-TTT--TTTTTS-TTT----
-TTS-STTTTTS-TTT----
-TTT--TTTTTS-TTT----
-TTT--TTTTTS-TTT----
-TTT--TTTTTS-TTT----
-TTS--TTTTTS-TTT----
-TTS--TTTTTS-TTT----
-TTS-STTTTTS-TTT----
-TTT-STTTTTS-TTT----
-TTT-STTTTTS-TTT----
-TTS--TTTTTS-TTT----
-TTT--TTTTTS-TTT----
-TTT-STTTTTS-TTTS---
-TTS-STTTTTS-TTTS---
-TTS--TTTTTS-TTT----
--SS-STTTTTS-TTT----
-TTS--TTTTTS-TTT----
-TTT--TTTTTS-TTT----
-TTS--TTTTTS-TTT----
-TTS--TTTTTS-TTT----
--SS-STTTTTS-TTT----
-TTS-STTTTTS-TTT----
-TTT-STTTTTS-TTT----
-TTS--TTTTTS-TTT----
-TTS-STTTTTS-TTT----
-TTS-STTTTTS-TTT----
-TTT-STTTTTS-TTT----
-TTS-STTTTTS-GGG----
-TTS-STTTTTS-TTT----
-TTS-STTTTTS-TTT----
--SS--TTTTTS-TTT----
-TTT-STTTTTS-TTT----
--SS-STTTTTS-TTT----
-TTT-STTTTTS-TTT----
--SS-STTTTTS-TTT----
-TTS-STTTTTS-TTT----
--SS-STTTTTS-TTT----
-TTS-STTTTTS-TTT----
--SS-STTGGGS-TTT----
-TTT-STTTTTS-TTT----
-TTT-STTTTTS-TTT----
--SS-STTTTT--TTT----
-TTT--TTTTTS-TTT----
-TTS--TTTTTS-TTT----
-TTS-STTTTTS-TTT----
-TTT--TTTTTS-TTT----
-TTT-STTTTTS-TTT----
-TTS-STTTTTS-TTT----
-TTT--TTTTTS-TTT----
--SS-STTTTTS-TTT----
--SS--TTTTTS-TTT----
--SS-STTTTTS-TTT----
-TTS-STTTTTS-TTT----
-TTS--TTTTTS-TTT----
-TTS-STTTTTS-TTT----
--SS-STTTTTS-TTT----
--SS-STTTTTS-TTT----
--SS-STTTTTS-TTT----
--SS--TTTTTS-TTT----
-TTS--TTTTTS-TTT----
-TTT--TTTTTS-TTT----
--SS--TTTTTS-TTT----
-TTS-STTTTTS-TTT----
--SS--TTTTTS-TTT----
--SS-STTTTTS-TTT----
--SS-STTTTTS-TTT----
-TTT--TTTTTS-TTT----
-TTT-STTTTTS-TTT----
-TTT-STTTTTS-TTT----
-TTS-STTTTT--TTT----
-TTT-STTTTTS-TTT----
-TTS-STTTTTS-TTT----
-TTS--TTTTTS-TTT----
--SS-STTTTTS-TTT----
-TTS-STTTTTS-TTT----
--SS--TTTTTS-TTT----
--SS--TTTTTS-TTT----
-TTT-STTTTTS-TTT----
-TTT-STTTTTS-TTT----
-TTS-STTTTTS-TTT----
-TTS--TTTTTS-TTT----
--SS-STTTTTS-TTT----
-TTS-STTTTTS-TTT----
-TTS--TTTTTS-TTT----
--SS-STTTTTS-TTT----
-TTS--TTTTTS-TTT----
-TTT--TTTTTS-TTT----
--SS-STTTTTS-TTT----
--SS-STTTTTS-TTT----
--SS-STTTTTS-TTT----
-TTS-STTTTTS-TTT----
-TTS--TTTTTS-TTT----
-TTT-STTTTTS-TTT----
-TTS--TTTTTS-TTT----
--SS-STTGGGS-TTT----
--SS-STTTTTS-TTT----
--SS-STTTTTS-TTT----
-TTT-STTTTTS-TTT----
-TTSS-TTTTTS-TTT----
-TTS-STTTTTS-TTT----
-TTS-STTTTTS-TTT----
--SS--TTTTTS-TTT----
-TTS-STTTTTS-TTT----
-TTS-STTTTTS-TTT----
--SS-STTTTTS-TTT----
--SS-STTTTTS-TTTS---
--SS-STTTTTS-TTT----
-TTT-STTTTTS-TTT----
-TTS-STTTTTS-TTT----
--SS-STTTTTS-TTT----
--SS--TTTTTS-TTT----
--SS-STTTTTS-TTT----
--SS--TTTTTS-TTT----
-TTS-STTTTTS-TTT----
-TTS-STTTTTS-TTT----
-TTT-STTTTTS-TTT----
--SS--TTTTT--TTT----
--SS-STTTTTS-TTT----
--SS-STTTTTS-TTT----
--SS-STTTTTS-TTT----
--SSS-TTTTT--TTT----
--SSS-TTTTT--TTT----
--SSS-TTTTTS-TTT----
--SS-STTTTTS-TTT----
--SS-STTTTTS-TTT----
--SS-STTTTTS-TTT----
--SS--TTTTTS-TTT----
--SS--TTTTTS-TTT----
--SS--TTTTTS-TTT----
--SS-STTTTTS-TTT----
--SS-STTTTTS-TTT----
-TTS--TTTTTS-TTTS---
-TTS-STTTTTS-TTT----
-TTS-STTTTTS-TTT----
--SS-STTTTTS-TTT----
--SS-STTTTTS-TTT----
-TTT--TTTTTS-TTT----
--SS-STTTTTS-TTT----
-TTT-STTTTTS-TTT----
-TTS-STTTTTS-TTT----
-TTS-STTTTTS-TTT----
-TTS-STTTTTS-TTT----
-TTS-STTTTTS-TTT----
-TTS-STTTTTS-TTT----
-TTS--TTTTTS-TTT----
-TTS-STTTTTS-TTT----
-TTS-STTTTTS-TTT----
-TTS-STTTTTS-TTT----
-TTS-STTTTTS-TTT----
-TTS-STTTTTS-TTT----
-TTS-STTTTTS-TTT----
-TTS-STTTTTS-TTT----
--SS-STTTTTS-TTT----
--SS-STTTTTS-TTT----
--SS-STTTTTS-TTT----
--SSSSTTTTTS-TTT----
--SS-STTTTTS-TTT----
--SS--TTTTTS-TTT----
--SS--TTTTTS-TTT----
--SS-STTGGG--TTT----
--SS-STTTTTS-TTT----
-TTS-STTTTTS-TTT----
-TTS--TTTTTS-TTT----
-TTT--TTTTTS-TTT----
-TTTSSS-TTTS-TTT----
--SS-STTTTT--TTT----
-TTTSSTTTTTS-TTT----
-TTS-STTTTTS-TTT----
-TTS--TTTTT--TTTS---
-TTT-STTTTTS-TTT----
--SS-SSSTTTS-TTT----
-TTT--TTTTTS-TTT----
-TTT-STTTTT--TTT----
-TTS-STTTTTS-TTT----
--SS-STTTTTS-TTT----
--SS-STTTTTS-TTT----
-TTS--TTTTTS-TTT----
-TTS-STTTTT--TTT----
-TTS-STTTTT--TTT----
-TTS-STTTTT--TTT----
-TTS--TTTTTS-TTT----
-TTS-STTTTTS-TTT----
--SS-STTTTTS-TTT----
-TTS-STTTTT--TTT----
-TTS-STTTTTS-TTT----
-TTS-SSSTTTS-TTT----
-TTS-STTTTTS-TTT----
-TTS-STTTTTS-TTT----
-TTS-STTTTTS-TTT----
--SS--TTTTTS-TTT----
--SS--TTTTTS-TTT----
--S---TTTTTS-TTT----
-TTS-STTTTTS-TTT----
-TTT-STTTTTS-TTT----
-TTS-STTTTTS-TTT----
--SS-STTTTTS-TTT----
--SS--TTTTTS-TTT----
--SS-STTTTTS-TTT----
--SS--TTTTTS-TTT----
-TTS-STTTTTS-TTT----
--SS-STTTTTS-TTT----
-TTS-STTTTTS-TTT----
-TTS-STTTTTS-TTTS---
-TTS--TTTTTS-TTT----
-TTS-SS-TTTS-TTTS---
--SS-STTTTTS-TTT----
--SS-STTTTTS-TTT----
--SS-STTTTTS-TTT----
--SS-STTTTTS-TTT----
--SSSSTTTTTS-TTT----
--SSS-TTTTT--TTT----
--SS--TTTTTS-TTT----
--SS-STTTTTS-TTT----
--SS-STTTTTS-TTT----
--SS-STTTTTS-TTT----
--SS-STTTTTS-TTT----
--SS-STTTTTS-TTT----
--SSS-TTTTTS-TTT----
--S---TTTTTS-TTT----
--SS--TTTTT--TTT----
--SS--TTTTTS-TTT----
--SS-STTTTTS-TTT----
--SS-STTTTTS-TTT----
--SS-STTTTT--TTT----
--SS-STTTTTS-TTT----
--SS-STTTTTS-TTT----
--SS-STTTTTS-TTT----
--SS-STTTTTS-TTT----
-TTS-STTTTTS-TTT----
-TTS-STTTTTS-TTT----
-TTS-STTTTTS-TTT----
--SS-STTTTTS-TTT----
-TTS-STTTTTS-TTT----
-TTS-STTTTTS-TTT----
-TTS-STTTTTS-TTT----
--SS--TTTTTS-TTT----
-TTS-STTTTTS-TTT----
--SS-STTTTTS-TTT----
-TTT-STTTTTS-TTT----
-TTS-STTTTTS-TTT----
-TTS-STTTTTS-TTT----
-TTS-STTTTTS-TTT----
--SSSSTTTTTS-TTT----
--SS-STTTTT--TTT----
-TTT-STTTTTS-TTT----
-TTT--TTTTTS-TTT----
--SS-STTTTTS-TTT----
--SS-STTTTTS-TTT----
--SS-STTTTTS-TTT----
--SS-STTTTTS-TTT----
-TTS-STTTTTS-TTT----
--SS-STTTTTS-TTT----
-TTT-STTTTTS-TTT----
-TTT-STTTTTS-TTT----
-TTS-STTTTTS-TTT----
-TTT-STTTTTS-TTT----
--SS-STTTTTS-TTT----
-TTS--TTTTTS-TTT-S--
-TTT-STTTTTS-TTT----
--SS-STTTTTS-TTT----
--SS--TTTTTS-TTT----
--SS-STTTTTS-TTT----
--SS-STTTTTS-TTT----
--SS-STTTTTS-TTT----
--SS-STTTTTS-TTT----
--SS-STTTTTS-TTT----
--SS-STTTTTS-TTT----
-TTS--TTTTTS-TTT----
--SS-STTTTTS-TTT----
--SS-STTTTTS-TTT----
--SS-STTGGGS-TTT----
-TTS-STTTTTS-GGG----
--SS-STTTTTS-TTT----
--SS--TTTTTS-TTT----
--SS-STTTTTS-TTT----
--SS-STTTTTS-TTT----
--SS-STTTTTS-TTT----
--SS-STTTTTS-TTT----
--SS-STTTTTS-TTT----
--SS-STTTTTS-TTT----
-TTS-STTTTTS-TTT----
--SS--TTTTTS-TTT----
-TTS-STTTTTS-TTT----
--SS-STTTTTS-TTT----
-TTS-STTTTTS-TTT----
--SS-STTTTTS-TTT----
--SS-STTTTTS-TTT----
--SS-STTTTTS-TTT----
-TTS--TTTTTS-TTT----
--SS-STTTTTS-TTT----
-TTS-STTTTTS-TTT----
--SS--TTTTTS-TTT----
--SS-STTTTTS-TTT----
--SS-STTTTTS-TTT----
-TTS-STTTTTS-TTT----
--SS--TTTTTS-TTT----
-TTS--TTTTT--TTT----
--SS-STTTTTS-TTT----
-TTS-STTTTTS-TTT----
-TTS--TTTTTS-TTT----
-TTS-STTTTTS-TTT----
--SS-STTTTTS-TTT----
-TTS--TTTTTS-TTT----
-TTS-STTTTTS-TTT----
--SS-STTTTTS-TTT----
--SS-STTTTTS-TTT----
-TTS--TTTTTS-TTT----
--SS--TTTTTS-TTT----
--SS--TTTTTS-TTT----
-TTT--TTTTTS-TTT----
-TTS-STTTTTS-TTT----
-TTS-STTTTTS-TTT----
-TTS-STTTTTS-TTT----
-TTT-STTGGGS-TTT----
-TTS-STTTTTS-TTT----
-TTT-STTTTTS-TTT----
--SS--TTTTTS-TTT----
-TTS-STTTTTS-TTT----
-TTT-STTTTTS-TTT----
-TTS-STTTTTS-TTT----
--SS-STTTTTS-TTT----
--SS-STTTTTS-TTT----
-TTS-STTTTTS-TTT----
-TTS--TTTTTS-TTT----
-TTS--TTTTTS-TTT----
-TTT-STTGGGS-TTT----
-TTS-STTGGGS-TTT----
-TTT-STTTTTS-TTT----
--SS--TTTTTS-TTT----
-TTS-STTTTTS-TTT----
--SS-STTTTTS-TTT----
-TTS--TTTTTS-TTT----
-TTS-STTTTTS-TTT----
-TTS--TTTTT--TTT----
-TTT--TTTTTS-TTT----
-TTT--TTTTTS-TTT----
-TTT-STTTTTS-TTT----
--SS-STTGGGS-TTT----
-TTS--TTTTT--TTT----
-TTS--TTTTTS-TTT----
--SS-STTTTT--TTT----
-TTT-STTTTTS-TTT----
-TTS-STTTTTS-TTT----
-TTS--TTTTTS-TTT----
-TTS-STTTTTS-TTT----
-TTT-STTGGGS-TTT----
-TTT-STTGGGS-TTT----
-TTT-STTTTTS-TTT----
-TTT-STTTTTS-TTT----
-TTS-STTTTTS-TTT----
-TTS-STTGGGS-TTT----
-TTS-STTTTTS-TTT----
-TTT-STTGGGS-TTT----
-TTT-STTTTTS-TTT----
-TTS-STTTTTS-TTT----
-TTS-STTTTT--TTT----
-TTS-STTTTTS-TTT----
-TTS--TTTTT--TTT----
-TTS-STTTTTS-TTT----
-TTS-STTTTTS-TTT----
-TTS-STTTTTS-TTT----
-TTS-STTTTTS-TTT----
-TTS-STTTTTS-TTT----
--SS--TTTTTS-TTT----
-TTT-STBTTTB-TTT----
-TTT-STTTTT--TTT----
-TTT-STTTTTS-TTT----
--SS-STTTTTS-TTT----
-TTS-STTGGGS-TTT----
-TTS-STTTTTS-TTT----
-TTS-STTTTTS-TTT----
-TTT-STTTTTS-TTT----
-TTS--TTTTTS-TTT----
-TTS-STTTTT--TTT----
-TTS-STTTTTS-TTT----
-TTS-STTTTT--TTT----
-TTS-STTTTTS-TTT----
-TTT-STTTTTS-TTT----
-TTS-STTTTTS-TTT----
-TTT-STTTTTS-TTT----
-TTT-STTTTTS-TTT----
-TTT-STTGGG--TTT----
-TTS--TTTTTS-TTT----
-TTTSSTTTTTS-TTT----
-TTT-STTTTTS-TTT----
-TTS-STTTTTS-TTT----
-TTSSSTTTTTS-TTT----
-TTS-STTTTTS-TTT-S--
-TTS-STTTTTS-TTT----
-TTS-STTTTTS-TTT----
-TTT--TTTTTS-TTT----
-TTS-STTTTTS-TTT----
-TTS--TTTTTS-TTT----
-TTS-STTTTTS-TTT----
-TTT-STTTTTS-TTT----
-TTT-STTTTTS-TTT----
-TTT-STTTTS--TTT----
-TTS-STTTTTS-TTT----
-TTS-STTTTTS-TTT----
--SS-STTTTTS-TTT----
-TTS-STTTTTS-TTT----
-TTS-STTGGGS-TTT----
-TTT-STTTTTS-TTT----
-TTS-STTTTTS-TTT----
-TTT--TTTTTS-TTT----
-TTT-STTTTTS-TTT----
-TTS-STTTTTS-TTTS---
-TTS-STTTTTS-TTT----
-TTS--TTTTTS-TTT----
-TTS-STTTTTS-TTT----
-TTS-STTTTTS-TTT----
-TTS--TTTTTS-TTT----
-TTS-STTTTTS-TTT----
-TTS-STTTTTS-TTT----
-TTT-STTTTTS-TTT----
-TTS-STTTTTS-TTT----
-TTS-STTTTT--TTT----
-TTS-STTTTTS-TTT----
-TTS-STTTTT--TTT----
-TTS-STTTTTS-TTT----
--SS--TTTTTS-TTT----
-TTS-STTTTTS-TTT----
-TTS-STTTTTS-TTT----
--SS-STTTTTS-TTT----
--SS-STTTTTS-TTT----
-TTS-STTTTTS-TTT----
-TTS-STTTTT--TTT----
--SS-STTTTTS-TTT----
--SS-STTTTTS-TTT----
--SS--TTTTTS-TTT----
--SS-STTTTTS-TTT----
--SS-STBTTTB-TTT----
-TTT-STTTTTS-TTT----
--SS-STTTTTS-TTT----
-TTT-STTTTTS-TTT----
-TTT-STTTTTS-TTT----
-TTS--TTTTTS-TTT----
--SS-STTTTTS-TTT----
-TTT-STTTTTS-TTT----
--SS-STTTTT--TTT----
--SS-STTTTTS-TTT----
-TTS-STTTTTS-TTT----
-TTS--TTTTTS-TTT----
-TTT-STTTTTS-TTT----
-TTS-STTTTTS-TTT----
-TTS-STTTTTS-TTT----
-TTT-STTTTTS-TTT----
-TTS-STTGGGS-TTT----
-TTS-STTTTTS-TTT----
--SS-STTTTTS-TTT----
--SS--TTTTTS-TTT----
--SS-STTTTTS-TTT----
--SS--TTTTTS-TTT----
-TTT--TTTTTS-TTT----
--SS-STTTTTS-TTT----
-TTS-STTTTTS-TTT----
-TTT-STTTTTS-TTT----
-TTS-STTGGG--TTT----
-TTS-STTTTTS-TTT----
-TTT-STTTTTS-TTT----
--SS-STTTTTS-TTT----
--SS--TTTTTS-TTT----
--SS--TTTTTS-TTT----
--SS-STTTTTS-TTT----
-TTT--TTTTTS-TTT----
-TTS-STTGGGS-TTT----
-TTT--TTTTTS-TTT----
-TTS--TTTTTS-TTT----
-TTS-STTTTTS-TTT----
-TTS-STTTTTS-TTT----
-TTS--TTTTTS-TTT----
-TTT--TTTTTS-TTT----
-TTS-STTTTTS-TTT----
--SS--TTTTTS-TTT----
-TTT--TTTTTS-TTT----
--SS--TTTTTS-TTT----
-TTT--TTTTTS-TTT----
-TTS--TTTTTS-TTT----
-TTS-STTTTT--TTT----
-TTS-STTTTTS-TTT----
--SS-STTTTTS-TTT----
-TTT-STTTTT--TTT----
-TTS-STTTTTS-TTT----
-TTT--TTTTTS-TTT----
-TTT-STTTTTS-TTT----
-TTTSSTTTTTS-TTT----
-TTS-STTTTTS-TTT----
-TT---TTTTTS-TTT----
-TTTS-TTTTT--TTT----
-TT---TTTTTS-TTT----
-TTS-STTTTTS-TTT----
-TTS-STTGGGS-TTT----
--SS-STTTTTS-TTT----
-TTS--TTTTTS-TTT----
-TT--STTTTTS-TTT----
-TTS-STTTTTS-TTT----
--SS-STTTTTS-TTT----
-TTS-STTTTTS-TTT----
--SS--TTTTTS-TTT----
-TTS--TTTTTS-TTT----
-TTS-STTTTT--TTT----
--S--STTTTTS-TTT----
-TTT-STTTTTS-TTT----
-TTT--TTTTTS-TTT----
-TTS-STTTTT--TTT----
-TTT-STTTTTS-TTT----
-TTT-STTTTT--TTT----
-TTT--TTGGG--TTT----
-TTT-STTTTT--TTT----
-TTT--TTTTT--TTT----
-TTT-STTTTTS-TTT----
-TTT--TTTTT--TTT----
-TTTSSTTTTTS-TTT----
-TTT--TTTTT--TTT----
-TTT--TTTTT--TTT----
-TTT-STTTTTS-TTT----
-TTTS-TTTTTS-TTT----
-TTT--TTTTT--TTT----
-TTS--TTTTTS-TTT----
-TTT-STTTTTS-TTT----
-TTS-STTTTTS-TTT----
-TTT-STTGGGS-TTT----
-TTT-STTTTTS-TTT----
-TTT--TTTTT--TTT----
-TTS-STTTTT--TTT----
-TTS-STTTTTS-TTT----
-TTS--TTTTTS-TTT----
-TTS--TTTTT--TTT----
-GGG-STTTTT--TTT----
-GGG-STTTTT--TTT----
-GGG--TTTTT--TTT----
-GGG--TTTTT--TTT----
-GGG--TTTTT--TTT----
-TTS--TTTTT--TTT----
-GGG--TTTTT--TTT----
--STT-TTTTT--TTT----
-GGG--TTTTT--TTT----
-GGG--TTTTT--TTT----
-TTTS-TTTTT--TTT----
-TTTS-TTTTT--TTT----
-TTTT-TTTTT--TTTS---
-GGGG-TTTTT--TTT----
-TTTS-TTTTT--TTTS---
-TTTS-TTTTT--TTTS---
-TTTS-TTTTT--TTTS---
-TTTS-TTTTT--TTTS---
-TTTS-TTTTT--TTTS---
-TTTS-TTTTT--TTTS---
-TTTT-TTTTT--TTTS---
-TTTT-TTTTT--TTTS---
-TTTS-TTTTT--TTTS---
-GGGG-TTTTT--TTT----
-TTTT-SSTTT--TTTS---
-TTTT-TTTTT--TTTS---
-TTTT-TTTTT--TTT----
-TTTT-TTTTT--TTT----
-GGGG-TTTTT--TTTS---
-GGGS-TTTTT--TTT----
-GGGS-TTTTT--TTTS---
-TTTS-TTTTT--TTTS---
-TTTS-SSTTT--TTTS---
-TTTS-TTTTT--TTT----
-TTTS-S-TTT--TTTS---
-TTTS-TTTTT--TTTS---
-TTTS-TTTTT--TTT----
-TTTS-TTTTT--TTTS---
-TTTS-TTTTT--TTTS---
-GGGS-TTTTT--TTTS---
-TTTS-TTTTT--TTTS---
-TTTS-SSTTT--TTTS---
-TTT--SSTTT--TTTS---
-TTTS-SSTTT--TTT----
-GGGS-TTTTT--TTTS---
-TTTT-TTTTT--TTTS---
-TTTS-TTTTT--TTTS---
-TTTS-TTTTT--TTTS---
-TTTT-S-TTT--TTT----
-TTTS-SSTTT--TTT----
-TTSS-TTTTT--TTTS---
-TTTS-TTTTT--TTT----
-TTTS-TTTTT--TTTS---
-GGGG-TTTTT--TTTS---
-GGGG-TTTTT--TTTS---
-GGGS-TTTTT--TTTS---
-TTTS-TTTTT--TTTS---
-TTTT-TTTTT--TTTS---
-GGGS-TTTTT--TTTS---
-GGGG-TTTTT--TTTS---
-GGGG-TTTTT--TTTS---
--GGG-TTTTT--TTT----
-GGGS-TTTTT--TTT----
-GGGG-TTTTT--TTT----
-GGGG-TTTTT--TTT----
-GGGG-TTTTT--TTT----
-TTTTSTTTTT--TTTS---
-GGGG-TTTTT--TTTS---
-TTTS-TTTTT--TTTS---
-TTTS-TTTTT--TTTS---
-TTTS-TTTTT--TTTS---
-GGGG-TTTTT--TTT----
-GGGS-TTTTT--TTT----
-TTTS-TTTTT--TTT----
-TTTT-TTTTT--TTTS---
-TTTT-S-TTT--TTTS---
-TTTT-TTTTT--TTT----
-GGGG-TTTTT--TTT----
-GGGG-SSTTT--TTTS---
-GGGS-TTTTT--TTT----
-GGGG-SSTTT--TTT----
-GGGG-SSTTT--TTTS---
-GGGG-SSTTT--TTTS---
-GGGG-TTTTT--TTTS---
-TTTT-TTTTT--TTTS---
-TTTT-TTTTT--TTTS---
-HHHH-TTTTT--TTTS---
-TTTT-TTTTT--TTT----
-TTTS-TTTTT--TTTS---
-TTTT-TTTTT--TTTS---
-TTTT-TTTTT--TTT----
--GGG-TTTTT--TTT----
--STT-TTTTT--TTT----
-TTTT-TTTTT--TTT----
-TTTT-TTTTT--TTTS---
--STT-TTTTT--TTT----
-TTTT-TTTTT--TTTS---
-GGGG-SSTTT--TTTS---
-TTTS-TTTTT--TTTS---
-TTTT-TTTTT--TTTS---
-TTTT-TTTTT--TTTS---
--STT-TTTTT--TTTS---
-TTTT-TTTTT--TTTS---
-TTTS-TTTTT--TTTS---
-TTTT-TTTTT--TTTS---
-TTTT-SSTTT--TTT----
-TTTS-TTTTT--TTT----
-TTTT-TTTTT--TTTS---
-TTTT-TTTTT--TTT----
-GGGS-TTTTT--TTT----
-TGGG-TTTTT--TTT----
-TTTT-TTGGG--TTT----
-TTTS-TTTTT--TTT----
-TTTT-TTTTT--TTT----
-TTTT-TTTTT--TTT----
-GGGS-TTTTT--TTT----
-TTTT-TTTTT--TTTS---
--GGG-TTTTT--TTT----
-GGGG-S-TTT--TTT----
-GGGG-SSTTT--TTT----
-GGGG-TTTTT--TTT----
-GGGG-TTTTT--TTT----
-TTTT-S-TTT--TTT----
-GGGG-SSTTT--TTT----
-GGGG-S-TTT--TTTS---
-GGGG-TTTTT--TTT----
-GGGG-TTTTT--TTT----
-GGGG-S-TTT--TTTS---
-GGGG-S-TTT--TTTS---
-TTTT-TTTTT--TTTS---
-TTTT-SSTTT--TTTS---
-TTTT-S-TTT--TTTS---
-TTTT-TTTTT--TTTS---
-TGGG-TTTTT--TTT----
--GGG-S-TTT--TTTS---
--GGG-S-TTT--TTTS---
-GGGG-TTTTT--TTTS---
-HHHH-SSTTT--TTTS---
--STT-TTTTT--TTTS---
-TTTS-S-TTT--TTTS---
-TTTT-S-TTT--TTTS---
-TTTS-TTTTT--TTTS---
-GGGS-TTTTT--TTTS---
-GGGG-S-TTT--TTTS---
--GGG-S-TTT--TTTS---
-TTTT-S-TTT--TTTS---
--GGG-TTTTT--TTT----
-TTTT-S-TTT--TTTS---
-GGGS-TTTTT--TTTS---
--STT-TTTTT--TTT----
--GGG-TTTTT--TTTS---
--STT-S-TTT--TTT----
-TTTT-S-TTT--TTT----
-HHHHSS-TTT--TTT----
-TTTT-SSTTT--TTT----
-TTTT-TTTTT--TTTS---
-GGGG-S-TTT--TTTS---
-TTTT-TTTTT--TTT----
-TTTT-S-TTT--TTT----
-TTTT-TTTTT--TTT----
-TTTT-TTTTT--TTT----
-TTTS-TTTTT--TTT----
-TTTS-TTTTT--TTT----
-TTTT-S-TTT--TTTS---
-TTTTSSSTTT--TTTS---
--GGG-TTTTT--TTTS---
-TTTT-TTTTT--TTTS---
-GGGG-TTTTT--TTTS---
-HHHH-TTTTT--TTTS---
-TTTT-TTTTT--TTT----
-TTTT-TTTTT--TTS----
-TTTT-TTTTT--TTTS---
-TTTT-TTTTT--TTT----
-HHHH-TTTTT--TTT----
-TTTS-TTTTT--TTTS---
-HHHH-TTTTT--TTTS---
-HHHH-TTTTT--TTTS---
--STT-TTTTT--TTTS---
-TTTT-TTTTT--TTTS---
-TTTT-TTTTT--TTTS---
-TTTT-TTTTT--TTTS---
-HHHH-SSTTT--TTTS---
-TTTS-SSTTT--TTTS---
-HHHH-SSTTT--TTTS---
-HHHH-TTTTT--TTTS---
-HHHHSTTTTTS-TTTS---
-HHHH-S-TTT--TTTS---
-HHHH-TTTTT--TTTS---
-TTTT-SSTTT--TTTS---
-TTTTSTTTTT--TTTS---
-HHHH-S-TTT--TTTS---
-TTTS-TTTTT--TTTS---
-HHHH-TTTTT--TTTS---
-HHHH-TTTTT--TTTS---
-TTTS-TTTTT--TTTS---
-HHHH-S-TTT--TTTS---
-HHHH-S-TTT--TTTS---
-HHHH-S-TTT--TTTS---
-TTTT-S-TTT--TTTS---
-HHHH-S-TTT--TTTS---
-HHHH-S-TTT--TTTS---
-HHHH-TTTTT--TTT----
-HHHH-S-TTT--TTT----
-GGGG-S-TTT--TTT----
-GGGG-SSTTT--TTT----
-GGGG-SSTTT--TTT----
-GGGG-SSTTT--TTT----
-GGGG-SSTTT--TTT----
-GGGG-S-TTT--TTT----
-GGGG-SSTTT--TTT----
--GGG-S-TTT--TTTS---
--GGG-S-TTT--TTTS---
-TTTS-S-TTT--TTT----
-TTTT-S-TTT--TTT----
-TTTS-SSTTT--TTT----
-TTTT-S-TTT--TTT----
-HHHH-S-TTT--TTT----
-TTTT-SSTTT--TTT----
-TGGG-S-TTT--TTT----
--TTT-S-TTT--TTT----
-TTTS-SSTTT--TTT----
-TTTT-SSTTT--TTT----
-TTTT-SSTTT--TTT----
-HHHH-S-TTT--TTT----
-TTTT-S-TTT--TTTS---
-TTTT-S-TTT--TTT----
-HHHH-S-TTT--TTT----
--GGG-S-TTT--TTT----
-GGGG---TTT--TTT----
-GGGG-S-TTT--TTTS---
-TTTT-S-TTT--TTT----
-GGGG-SSTTT--TTT----
-GGGG-TTTTT--TTT----
-GGGG-SSTTT--TTT----
-GGGG-SSTTT--TTT----
-GGGG-SSTTT--TTT----
-GGGG-SSTTTS-TTT----
-TTTS-S-TTT--TTT----
--GGG-SSTTT--TTT----
--GGG-SSTTT--TTT----
--GGG-S-TTT--TTT----
--GGG-S-TTT--TTT----
--GGG-S-TTT--TTT----
--GGG-S-TTT--TTT----
--GGG-S-TTT--TTT----
--GGG-SSTTTS-TTTS---
--GGG-SSTTT--TTT----
--GGG-SSTTTS-TTT----
--GGG-SSTTT--TTT----
--GGG-S-TTT--TTT----
--GGG-TTTTT--TTT----
--GGG-S-TTT--TTT----
--GGG-SSTTT--TTT----
--GGG-S-TTT--TTT----
--GGG-SSTTT--TTT----
--GGG-SSTTT--TTT----
--GGG-SSTTTS-TTT----
--GGG-SSTTT--TTT----
-GGGG-SSTTT--TTT----
-GGGGSS-TTT--TTT----
-HHHH-SSTTT--TTTS---
-TTTS-S-TTT--TTT----
-TTTS-SSTTT--TTTS---
-TTTSSS-TTT--TTT----
-TTTT-S-TTT--TTT----
-TTTT-TTTTT--TTT----
-TGGG-S-TTT--TTTS---
-TTTT-TTTTT--TTT----
-TTTT-SSTTT--TTT----
-TTTT-SSTTT--TTT----
--GGG-SSTTT--TTT----
-GGGG-TTTTT--TTT----
-GGGG-S-TTT--TTT----
-GGGG-SSTTTS-TTTS---
-GGGG-S-TTT--TTT----
-TGGG-SSTTT--TTT----
-HHHH-S-TTT--TTTS---
-TTTS-S-TTT--TTTS---
-TTTS-SSTTT--TTT----
-TTTT-S-TTT--TTTS---
-TTTT-SSTTT--TTTS---
-TGGG-S-TTT--TTT----
-TTTT-SSTTT--TTT----
-HHHHSSSTTTS-TTT----
-TTTT-SSTTT--TTTS---
-GGGG-S-TTT--TTT----
-GGGG-SSTTTS-TTT----
-GGGG-S-TTT--TTT----
-GGGS-S-TTT--TTT----
-GGGT-TTTTT--TTT----
-GGGT-S-TTT--TTT----
-GGGG-SSTTT--TTTS---
-GGGG-S-TTT--TTT----
-GGGG-SSTTT--TTT----
-GGGG-SSTTT--TTT----
-GGGT-S-TTT--TTT----
-GGGG-SSTTT--TTT----
-GGGG-SSTTT--TTT----
-GGGG-SSTTT--TTT----
--GGG-SSTTT--TTT----
-GGGG-S-TTT--TTT----
-GGGG-S-TTT--TTT----
--GGG-SSTTTS-TTT----
-GGGG-SSTTTS-TTT----
-GGGG-S-TTT--TTT----
-GGGG-SSTTT--TTT----
-GGGG-SSTTTS-TTT----
-GGGG-S-TTT--TTT----
-TTTT-S-TTT--TTTS---
-GGGG-SSTTTS-TTT----
-TTTT-SSTTTS-TTT----
-GGGG-SSTTT--HHHH---
-GGGG-SSTTTS-TTT----
-GGGG-S-TTT--TTT----
-GGGG-SSTTTS-TTT----
-GGGG-S-TTT--TTT----
-GGGG-S-TTT--TTT----
-GGGG-S-TTT--TTT----
-GGGG-S-TTT--TTT----
-GGGG-S--SS--TTT----
-GGGG-SSTTT--TTT----
-GGGS-SSTTTS-TTT----
-GGGG-S-TTT--TTT----
-GGGG-S-TTT--TTT----
-GGGG-SSTTT--TTT----
-GGGG-SSTTT--TTT----
-GGGG-S-TTT--TTT----
-GGGG-S-TTT--TTT----
-TTTT-S-TTT--TTT----
-GGGG-S-TTT--TTT----
-GGGG-S-TTT--TTT----
-GGGG-S-TTT--TTT----
-GGGT-S-TTT--TTT----
--GGG-SSTTT--TTT----
--GGG-SSTTTS-TTT----
--GGG-S-TTT--TTTS---
--GGG-SSTTT--TTT----
--GGG-S-TTT--TTT----
--GGGSS-TTT--TTT----
--GGG-S-TTT--TTTS---
-GGGG-S-TTT--TTT----
-GGGG-SSTTT--TTT----
-GGGG-SSTTT--TTTS---
-GGGG-S-TTT--TTT----
-GGGT-S-TTT--TTT----
-TTTT-SSTTTS-TTT----
--GGG-SSTTT--TTT----
-GGGG-S-TTT--TTT----
-GGGG-SSTTT--TTT----
-TTTT-S-TTT--TTT----
-TTTT-TTTTT--TTTS---
-HHHH-SSTTT--TTT----
--GGG-SSTTT--TTT----
--GGG-SSTTTS-TTTS---
--STT-S-TTT--TTT----
--STT-S-TTT--TTT----
--STT-SSTTT--TTT----
--STT-SSTTT--TTT----
-TTTT-SSTTT--TTT----
--STT-TTTTTS-TTT----
--GGG-S-TTT--TTT----
--GGG-S-TTTS-TTT----
--GGG-SSTTTS-TTT----
--GGG-SSTTT--TTT----
--GGG-S-TTT--TTT----
--GGG-SSTTT--TTT----
--GGG-S-TTT--TTT----
--GGG-SSTTT--TTT----
--GGG-SSTTT--TTT----
-GGGG-S-TTTS-TTT----
-GGGG-SSTTT--TTT----
-GGGG-SSTTT--TTT----
-GGGG-S-TTT--TTT----
-GGGG-TTTTT--TTTS---
-GGGG-S-TTT--TTT----
-GGGG-SSTTTS-TTTS---
--GGG-SSTTT--TTT----
--GGG-S-TTTS-TTT----
-GGGG-S-TTTS-TTT----
--GGG-S-TTT--TTT----
--GGG-S-TTT--TTTS---
--GGG-SSTTTS-TTT----
--GGG-S-SSSS-TTT----
--GGG-SSTTT--TTT----
--GGG-SSTTT--TTT----
--GGG-SSTTTS-TTTS---
--GGG-SSTTT--TTT----
--GGG-S-TTT--TTT----
--GGG-SSTTT--TTT----
--GGG-TTTTTS-TTT----
--GGG-S-TTT--TTT----
--TTS-SSTTT--TTTS---
--GGG-TTTTT--TTT----
--GGG-SSTTT--TTT----
--GGG-TTTTTS-TTT----
--GGG-SSTTTS-TTT----
--GGG-SSTTT--TTTS---
--GGG-TTTTT--TTT----
--GGG-SSTTT--TTT----
--GGG-SSTTTS-TTT----
--GGG-SSTTT--TTTS---
--GGG-SSTTTS-TTT----
--GGG-TTTTT--TTTS---
-GGGG-S-TTT--TTT----
--GGG-TTTTT--TTT----
--GGG-TTTTT--TTT----
--GGGSSSTTTS-TTT----
--GGG-S-TTT--TTT----
--GGG-SSTTT--TTT----
--GGG-SSTTT--TTT----
--GGG-S-TTT--TTT----
--GGG-SSTTTS-TTT----
--GGG-S-TTT--TTT----
--GGG-SSTTT--TTT----
--GGG-SSTTTS-TTT----
--GGG-SSTTT--TTT----
--GGG-S-TTT--TTT----
--GGG-SSTTT--TTT----
--GGG-SSTTT--TTT----
--GGG-SSTTTS-TTT----
--GGGSS-TTT--TTT----
--GGG-S-TTT--TTT----
--GGG-S-TTTS-TTT----
--GGG-S-TTT--TTT----
--GGG-S-TTT--TTT----
--GGG-S-TTT--TTT----
--GGG-S-TTTS-TTT----
--GGG-SSTTT--TTT----
--GGG-S-TTT--TTT----
--GGG-SSTTT--TTT----
--GGG-S-TTT--TTT----
--GGG-S-TTT--TTTS---
--GGG-S-TTT--TTTS---
--GGG-SSTTTS-TTTS---
--GGG-S-TTT--TTT----
--GGG-SSTTT--TTT----
--GGG-S-TTT--TTT----
--GGG-S-TTT--TTT----
--GGG-S-TTT--TTTS---
--GGG-S-TTT--TTT----
--GGG-S-TTT--TTT----
--GGG-S-TTT--TTT----
--GGG-S-TTT--TTT----
-GGGG-S-TTT--TTTS---
--GGG-S-TTT--TTTS---
--GGG-S-TTT--TTT----
--GGG-S-TTT--TTT----
--GGG-S-TTT--TTTS---
--GGG-S-TTT--TTTS---
--GGG-S-TTT--TTTS---
-GGGG-S-TTT--TTT----
-GGGG-SSTTTS-TTTS---
--GGG-SSTTT--TTT----
-GGGG-S-TTT--TTTS---
-GGGG-S-TTT--TTTS---
--GGG-S-TTT--TTT----
--GGG-SSTTT--TTT----
--GGG-SSTTT--TTT----
--GGG-SSTTT--TTT----
--GGG-SSTTT--TTT----
--GGG-S-TTT--TTT----
--GGG-SSTTT--TTT----
--GGG-S-TTT--TTT----
--GGG-SSTTT--TTT----
--GGG-S-TTT--TTTS---
--GGG-S-TTT--TTT----
--GGG-S-TTT--TTT----
--GGG-S-TTT--TTTS---
--GGG-S-TTT--TTTS---
--GGG-S-TTT--TTTS---
--GGG-S-TTT--TTT----
--GGG-S-TTT--TTT----
--GGG-S-TTT--TTT----
--GGG-S-TTT--TTT----
--GGG-S-TTT--TTT----
--GGG-S-TTT--TTTS---
--GGG-S-TTT--TTTS---
--TTT-S-TTT--TTT----
--GGG-S-TTT--TTT----
--GGG-S-TTT--TTT----
--GGG-S-TTT--TTT----
--GGG-TTTTT--TTTS---
--GGG-S-TTT--TTT----
--GGG-S-TTT--TTT----
--GGG-SSTTT--TTT----
--GGG-S-TTT--TTT----
--GGG-S-TTT--TTT----
--GGG-S--SS--TTT----
--GGG-S--SS--TTT----
-GGGG-SS-SS--TTT----
-GGGG-S-TTT--TTT----
--GGG-S-TTT--TTT----
--GGG-SSTTT--TTT----
--GGG-SSTTTS-TTTS---
-GGGG-SSTTT--TTT----
--GGG-SSTTT--TTT----
--GGG-SSTTT--TTT----
--GGG-S-TTT--TTT----
--GGG-SSTTT--TTT----
--GGG-SSTTT--TTT----
-GGGG-SSTTT--TTT----
-GGGG-S-TTT--TTT----
-GGGG-S-TTT--TTTS---
--GGGSSSTTT--TTT----
--GGG-S-TTT--TTTS---
--GGG-SSTTT--TTT----
--GGG-SSTTT--TTT----
--GGG-SSTTT--TTT----
--GGG-S-TTT--TTT----
--GGG-S-TTT--TTTS---
--GGG-SSTTT--TTT----
--GGG-S-TTT--TTT----
--GGG-SSTTT--TTT----
--GGG-S-TTT--TTT----
--GGG-TTTTT--TTTS---
-GGGG-S-TTT--TTTS---
--GGG-SSTTT--TTTS---
--STT-S-SSS--TTTS---
--GGG-S-TTT--TTTS---
--GGG-TTTTT--TTTS---
--GGG-TTTTT--TTTS---
-GGGG-SSTTT--TTTS---
-GGGG-S-TTT--TTTS---
-GGGG-TTTTT--TTTS---
--GGG-SSTTT--TTTS---
--GGG-SSTTT--TTTS---
--GGG-S-TTT--TTTS---
--GGG-S-TTT--TTTS---
-GGGG-S-TTT--TTTS---
--GGG-S-TTT--TTTS---
--GGG-SSTTT--TTTS---
-GGGG-SSTTT--TTTS---
--GGG-S-TTT--TTTS---
--GGG-S-TTT--TTTS---
--GGG-S-TTT--TTTS---
--GGG-S-TTT--TTTS---
--GGG-SSTTT--TTTS---
-GGGG-S-TTT--TTTS---
--GGG-S-TTT--TTTS---
--GGG-S-TTT--TTTS---
--GGG-S-TTT--TTTS---
--GGG-TTTTT--TTTS---
-GGGG-S-TTT--TTTS---
-GGGG-S-TTT--TTTS---
-GGGS-TTTTT--TTTS---
-GGGG-TTTTT--TTTS---
-GGGG-SSTTT--TTTS---
--GGG-SSTTT--TTTS---
-GGGG-S-TTT--TTTS---
-GGGG-S-TTT--TTTS---
--GGG-TTTTT--TTTS---
--TTT-S-TTT--TTTS---
--GGG-S-TTT--TTTS---
--GGG-S-TTT--TTTS---
-GGGG-S-TTT--TTTS---
-GGGG-TTTTT--TTTS---
-GGGG-S-TTT--TTTS---
-GGGG-SSTTT--TTTS---
-GGGG-S-TTT--TTTS---
-GGGG-S-TTT--TTTS---
--GGG-S-TTT--TTTS---
--GGG-SSTTT--TTTS---
-GGGG-S-TTT--TTTS---
-GGGG-S-TTT--TTTS---
-GGGG-S-TTT--TTTS---
--GGG-S-TTT--TTTS---
-GGGG-S-TTT--TTTS---
-GGGG-S-TTT--TTTS---
-GGGG-S-TTT--TTTS---
-GGGS-S-TTT--TTTS---
-GGGG-S-TTT--TTTS---
-GGGG-S-TTT--TTTS---
-TTTT-TTTTT--TTTS---
-GGGG-S-TTT--TTTS---
-GGGG-SSTTT--TTTS---
-GGGG-S-TTT--TTTS---
-GGGG--STTT--TTTS---
-GGGG-S-TTT--TTTS---
-GGGG-S-TTT--TTTS---
-TTTT-TTTTT--TTTS---
--GGG-S-TTT--TTTS---
-GGGG-S-TTT--TTTS---
--GGG-S-TTT--TTTS---
--GGG-S-TTT--TTTS---
--STT-S-TTT--TTTS---
--STT-S-TTT--TTTS---
--GGG-S-TTT--TTTS---
--TTS-S-TTT--TTTS---
-GGGG-S-TTT--TTTS---
--GGG-S-TTT--TTTS---
--GGG-S-TTT--TTTS---
--STT-S-TTT--TTTS---
--STT-S-TTT--TTTS---
-TTTT-S-TTT--TTTS---
-TTTT-S-TTT--TTTS---
--STT-S-TTT--GGGT---
--STT-S-TTT--GGGS---
--STT-SSTTT--TTTS---
--STT-S-TTT--TTTS---
--STT-S-TTT--TTTS---
-TTTT-S-TTT--TTTS---
--STT-S-TTT--TTTS---
--STT-S-TTT--TTTS---
--SSS-S-TTT--TTTS---
--GGG-SSTTT--TTTS---
--GGG-S-TTT--TTTS---
-GGGG-S-TTT--TTTS---
-GGGG-S-TTT--TTTS---
-GGGS-S-TTT--TTTS---
-GGGG-S-TTT--TTTS---
-GGGG-S-TTT--TTTS---
-GGGG-SSTTT--TTTS---
-GGGG-S-TTT--TTTS---
-GGGG-S-TTT--TTTS---
-GGGG-S-TTT--TTTS---
-GGGG-S-TTT--TTTS---
-GGGG-S-TTT--TTTS---
-GGGG-S-TTT--TTTS---
-GGGG-S-TTT--TTTS---
-GGGG-SSTTT--TTTS---
--TT--SSTTT--TTTS---
--GGG-S-TTT--TTTS---
--GGG-S-TTT--TTTS---
--GGG-SSTTT--TTTS---
--GGG-S-TTT--TTTS---
--GGG-S-TTT--TTTS---
--GGG-S-TTT--TTTS---
--GGG-S-TTT--TTTS---
--GGG-SSTTT--TTTS---
--GGG-TTTTT--TTTS---
-GGGG-S-TTT--TTTS---
-GGGG-S-TTT--TTTS---
-GGGG-SSTTT--TTTS---
-GGGG-S-TTT--TTTS---
--GGG-S-TTT--TTTS---
-GGGG-S-TTT--TTTS---
--GGG-S-TTT--TTTS---
--GGG-S-TTT--TTTS---
--GGG-SSTTT--TTTS---
--GGG-S-TTT--TTTS---
-GGGG-S-TTT--TTTS---
--GGG-S-TTT--TTTS---
-TGGG-S-TTT--TTTS---
--GGG-TTTTT--TTTS---
-GGGG-TTTTT--TTTS---
-GGGG-SSTTT--TTTS---
--GGG-S-TTT--TTTS---
--GGG-S-TTT--TTTS---
--GGG-S-TTT--TTTS---
-TTTS-TTTTT--TTTS---
--GGG-S-TTT--TTTS---
--GGG-S-TTT--TTTS---
-GGGG-SSTTT--TTTS---
-GGGG-S-TTT--TTTS---
--GGG-S-TTT--TTTS---
-GGGG-S-TTT--TTTS---
-GGGG-SSTTT--TTTS---
-GGGG-S-TTT--TTTS---
--GGG-S-TTT--TTTS---
--GGG-S-TTT--TTTS---
--GGG-S-TTT--TTTS---
--GGG-SSTTT--TTTS---
--GGG-S-TTT--TTTS---
--GGG-S-TTT--TTTS---
-TTTT-S-TTT--TTTS---
--STT-TTTTT--TTT----
-TTTT-S-TTT--TTTS---
-TTTT-TTTTT--TTTS---
--STT-TTTTT--TTTS---
-TTTT-TTTTT--TTTS---
-TTTT-S-TTT--TTTS---
--GGG-TTTTT--TTTS---
-TTTT-S-TTT--TTTS---
-TTTT-SSTTT--TTTS---
-TTTT-TTTTT--TTTS---
-TTTT-SSTTT--TTTS---
-TTTT-S-TTT--TTTS---
-TTTT-S-TTT--TTTS---
-TTTT-S-TTT--TTTS---
-TTTT-S-TTT--TTTS---
-GGGG-TTTTT--TTTS---
-TTTS-S-TTT--TTTS---
-TTTT-S-TTT--TTTS---
--GGG-TTTTT--TTTS---
-TTTT-S-TTT--TTTS---
-TTTT-SSTTT--TTTS---
-TTTT-TTTTT--TTTS---
-TTTT-TTTTT--TTTS---
-TTTS-S-TTT--TTTS---
-TTTT-TTTTT--TTTS---
-TTTT-SSTTT--TTTS---
-TTTT-SSTTT--TTTS---
--TTS-S-TTT--TTTS---
-TGGG-TTTTT--TTTS---
-TTTT-S-TTT--TTTS---
-TTTT-S-TTT--TTTS---
-TTTT-TTTTT--TTTS---
-TTTT-TTTTT--TTTS---
-TGGG-S-TTT--TTTS---
--STT-TTTTT--TTTS---
--GGG-S-TTT--TTT----
--GGG-S-TTT--TTTS---
--GGG-TTTTT--TTT----
--GGG-S-TTT--TTTS---
-GGGG-S-TTT--TTTS---
--GGG-S-TTT--TTTS---
--GGG-S-TTT--TTTS---
--GGG-S-TTT--TTTS---
--GGG-S-TTT--TTTS---
--GGG-S-TTT--TTTS---
-GGGG-SSTTT--TTTS---
-GGGG-S-TTT--TTTS---
--GGG-S-TTT--TTTS---
--GGG-SSTTT--TTTS---
-TTTT-TTTTT--TTTS---
--GGG-SSTTT--TTTS---
-TTTT-SSTTT--TTTS---
-TTTS-TTTTT--TTTS---
-GGG--S-TTT--TTTS---
--TT--S-TTT--TTTS---
-GGG--SSTTT--TTT----
--TT--S-TTT--TTTS---
-TTT--SSTTT--TTTS---
-TTT--S-TTT--TTTS---
-GGG--SSTTT--TTTS---
-GGG--TTTTT--TTTS---
-GGG--SSTTT--TTTS---
-GGG--SSTTT--TTTS---
-GGGS-TTTTT--TTTS---
--TT--SSTTT--GGGS---
-GGGG-S-TTT--TTTS---
-TGGG-S-TTT--TTTS---
-TTTT-S-TTT--TTTS---
-GGGG-S-TTT--TTTS---
--GGG-S-TTT--TTTS---
--STT-SSTTT--TTTS---
--STT-S-TTT--TTTS---
--GGG-S-TTT--TTTS---
--GGG-S-TTT--TTTS---
--GGG-S-TTT--TTTS---
--GGG-SSTTT--TTTS---
--GGG-S-TTT--TTTS---
-GGGG-S-TTT--TTTS---
--GGG-S-TTT--TTTS---
--GGG-SSTTT--TTTS---
--GGG-S-TTT--TTTS---
--GGG-SSTTT--TTTS---
--GGG-SSTTT--TTTS---
--GGG-SSTTT--TTTS---
-GGGG-SSTTT--TTTS---
--GGG-SSTTT--TTTS---
--GGG-SSTTT--TTTS---
--GGG-TTTTT--TTTS---
--TTS-TTTTT--TTTS---
-TGGG-SSTTT--TTTS---
--GGG-SSTTT--TTTS---
-TGGG-SSTTT--TTTS---
--GGG-S-TTT--TTTS---
--GGG-SSTTT--TTTS---
--GGG--STTT--TTTS---
-HHHH-SSTTT--TTTS---
-TGGG-SSTTT--TTTS---
--STT-S-TTT--TTTS---
--GGG-SSTTT--TTTS---
--GGG-S-TTT--TTT----
-TTTT-SSTTT--TTTS---
-TTTS-SSTTT--TTTS---
-TTTT-TTTTT--TTTS---
--STT-S-TTT--TTTS---
-TTTT-S-TTT--TTTS---
-TTTT-S-TTT--TTTS---
-GGGS-TTTTT--TTTS---
-TGGG-S-TTT--TTTS---
--GGG-S-TTT--TTTS---
-TTTT-S-TTT--TTTS---
--GGG-TTTTT--TTTS---
--GGG-SSTTT--TTTS---
--GGG-S-TTT--TTTS---
--GGG-S-TTT--GGGS---
--GGG-S-TTT--TTTS---
-GGGG-S-TTT--TTTS---
-GGGG-SSTTT--TTTS---
-GGGG-S-TTT--TTTS---
-GGGT-S-TTT--TTTS---
-GGGG-S-TTT--TTTS---
-GGGG-S-TTT--TTTS---
-GGGG-S-TTT--TTTS---
-GGGG-TTTTT--TTTS---
-GGGG-S-TTT--GGG----
-GGGG-S-TTT--TTTS---
-GGGG---TTT--TTTS---
-GGGG-SSTTT--TTTS---
-GGGG-SSTTT--TTT----
-GGGG-SSTTT--TTTS---
--GGG-SSTTT--TTT----
--GGG-S-TTT--TTTS---
--GGG-SSTTT--TTT----
--GGG-S-TTT--TTT----
--GGG-S-TTT--TTT----
--GGG-S-TTT--TTT----
--GGG-S-TTT--TTTS---
--GGG-S-TTT--TTTS---
--GGG-SSTTT--TTTS---
--GGG-SSTTT--TTTS---
--TTT-S-TTT--TTTS---
--GGG-S-TTT--TTTS---
--GGG-S-TTT--TTTS---
--GGG-S-TTT--TTTS---
-GGGG-S-TTT--TTTS---
-GGGG-S-TTT--TTTS---
-GGGG-TTTTT--TTTS---
-GGGG-S-TTT--TTTS---
-GGGG-SSTTT--TTTS---
-GGGG-SSTTT--TTTS---
-GGGG-S-TTT--TTTS---
-GGGG-S-TTT--TTTS---
-GGGG-S-TTT--TTTS---
-GGGG-S-TTT--TTTS---
-GGGG-S-TTT--TTTS---
-GGGG-S-TTT--TTTS---
-GGGS-S-TTT--TTTS---
-GGGG-S-TTT--TTTS---
-GGGS-TTTTT--TTTS---
-GGGS-S-TTT--TTTS---
-GGGG-SSTTT--TTTS---
-GGGG-SSTTT--TTTS---
-GGGG-TTTTT--TTTS---
-GGGG-S-TTT--TTTS---
-GGGG-S-TTT--TTTS---
-GGGG-S-TTT--TTTS---
--GGG-S-TTT--TTTS---
-GGGG-S-TTT--TTTS---
-GGGG-S-TTT--TTTS---
-GGGG-S-TTT--TTTS---
-GGGS-S-TTT--TTTS---
--GGG-SSTTT--TTTS---
--GGG-SSTTT--TTTS---
--GGG-S-TTT--TTTS---
--GGG-TTTTT--TTTS---
--GGG-SSTTT--TTTS---
--GGG-S-TTT--TTTS---
--GGG-S-TTT--TTTS---
--GGG-SSTTT--TTTS---
-GGGG-S-TTT--TTTS---
-GGGG-TTTTT--TTTS---
-GGGG-S-TTT--TTTS---
-GGGG-S-TTT--TTTS---
-GGGG-S-TTT--TTTS---
-GGGG-SSTTT--TTTS---
-GGGS-S-TTT--TTTS---
-GGGG-TTTTT--TTTS---
-GGGG-S-TTT--TTTS---
-GGGG-SSTTT--TTTS---
-GGGG-S-TTT--TTTS---
--GGG-S-TTT--TTTS---
-GGGG-SSTTT--TTTS---
--GGG-TTTTT--TTTS---
-GGGG-SSTTT--GGGS---
-GGGG-S-TTT--TTTS---
-GGGG-S-TTT--TTTS---
-GGGG-SSTTT--TTTS---
--GGG-S-TTT--TTTS---
--GGG-TTTTT--TTTS---
-GGGS-TTTTT--TTTS---
-TTTT-SSTTT--TTTS---
-TTTT-SSTTT--TTTS---
-TTTT-TTTTT--TTTS---
-HHHH-TTTTT--TTTS---
-TTTT-TTTTT--TTTS---
-TTTT-TTTTT--TTTS---
-TGGG-S-TTT--TTTS---
-TTTT-SSTTT--TTTS---
-TTTT-TTTTT--TTTS---
-GGGG-S-TTT--TTTS---
-TTTT-S-TTT--TTTS---
-TGGG-TTTTT--TTTS---
-TTTS-TTTTT--TTTS---
-TTTS-SSTTT--TTTS---
-TTTT-SSTTT--TTTS---
-TGGG-TTTTT--TTTS---
-TTTT-S-TTT--TTTS---
-TTTT-TTTTT--TTTS---
-TGGG-S-TTT--TTTS---
--GGG-S-TTT--TTTS---
--GGG-S-TTT--TTTS---
-TTTT-S-TTT--TTTS---
-TGGG-S-TTT--TTTS---
-GGGG-S-TTT--TTTS---
--GGG-S-TTT--TTTS---
-TGGG-S-TTT--TTTS---
-HHHH-S-TTT--TTTS---
-TTTT-SSTTT--TTTS---
-TTTT-S-TTT--TTTS---
--GGG-SSTTT--TTTS---
-TGGG-SSTTT--TTTS---
--GGG-S-TTT--TTTS---
--GGG-TTTTT--TTTS---
--GGG-S-TTT--TTTS---
-TTTT-TTTTT--TTTS---
-GGGG-SSTTT--TTTS---
--GGG-S-TTT--TTTS---
-GGGG-S-TTT--TTTS---
-GGGG-S-TTT--TTTS---
-GGGG-S-TTT--TTTS---
-GGGG-S-TTT--TTTS---
-GGGG-S-TTT--TTTS---
-GGGG-S-TTT--TTTS---
-GGGG-TTTTT--TTTS---
-GGGG-S-TTT--TTTS---
--GGG-SSTTT--TTTS---
--GGG-S-TTT--TTTS---
--GGG-S-TTT--TTTS---
-TTTS-S-TTT--TTTT---
-TTTS-S-TTT--TTTS---
-TTTT-TTTTT--TTTS---
-TTTS-TTTTT--TTTS---
-TTTT-S-TTT--TTTS---
--STT-SSTTT--TTTS---
-TTTS-S-TTT--TTTS---
-TTTS-S-TTT--TTTS---
-TTTT-S-TTT--TTTS---
-TGGG-S-TTT--TTTS---
-TTTT-S-TTT--TTTS---
-TTTS-S-TTT--TTTS---
-HHHH-S-TTT--TTTS---
-TTTT-S-TTT--TTTS---
-TTTT-S-TTT--TTTS---
-GGGT-S-TTT--TTTS---
-TTTT-S-TTT--TTTS---
--GGG-S-TTT--TTTS---
-HHHH-S-TTT--TTTS---
-TGGG-S-TTT--TTTS---
-HHHH-S-TTT--TTTS---
-HHHH-S-TTT--TTTS---
-TTTT-S-TTT--TTTS---
-TTTT-SSTTT--TTTS---
-TTTS-S-TTT--TTTS---
-TTTS-S-TTT--TTTS---
-TTTT-S-TTT--TTTS---
-TTTT-S-TTT--TTTS---
-HHHH-SSTTT--TTTS---
-TTTT-S-TTT--TTTS---
-HHHH-S-TTT--TTTS---
--GGG-S-TTT--TTTS---
--TTT---TTT--TTTS---
--TTT---TTT--TTTS---
--GGG-S-TTT--TTTS---
--TTT-S-TTT--TTTS---
--GGG-S-TTT--TTTS---
--GGG-S-TTT--TTTS---
--TTS---TTT--TTTS---
--TTS-S-TTT--TTTS---
--TTS-S-TTT--TTTS---
--TT--SSTTT--TTTS---
--TT--TTTTT--TTTS---
--GGG-S-TTT--TTTS---
--TTTSS-TTT--TTTS---
--GGG-TTTTT--TTTS---
--GGG---TTT--TTTS---
--TTT---TTT--TTTS---
--TTT---TTT--TTTS---
--TTT---TTT--TTTS---
--TTT---TTT--TTTS---
--TTT---TTT--TTTS---
--GGG---TTT--TTTS---
--TTT-TTTTT--TTTS---
--TTT---TTT--TTTS---
--TTT---TTT--TTTS---
--TTT-S-TTT--TTTS---
--TTT-S-TTT--TTTS---
--GGG---TTT--TTTS---
--TTT-S-TTT--TTTS---
--GGG-S-TTT--TTTS---
--TTT---TTT--TTTS---
--TTT---TTT--TTTS---
--TTT---TTT--TTTS---
--TTT-SSTTT--TTTS---
-GGGT---TTT--TTTS---
--TTT---TTT--TTTS---
-GGGT---TTTS-TTTS---
-HHHH---TTT--TTTS---
-HHHH---TTT--TTTS---
--TTT--STTT--TTT----
-GGGT-S-TTT--TTTS---
-GGGT---TTT--TTTS---
-GGGT---TTT--TTTS---
-GGGT-S-TTT--TTTS---
--TTT-S-TTTS-TTTS---
--TTT-S-TTTS-TTT----
-GGGT-S-TTTS-TTT----
-GGGT---TTT--TTTS---
-GGGT---TTT--TTTS---
-GGGT---TTT--TTTS---
-GGGT---TTT--TTT----
-GGGT---TTT--TTT----
--TTT---TTT--TTTS---
--TTT---TTT--TTTS---
--TTT---TTT--TTTS---
--TTT---TTS--TTTS---
--TTT---TTT--TTTS---
--TTT---TTT--TTTS---
--TTT---TTT--TTTS---
--GGG---TTT--TTTS---
--TTT-S-TTT--TTTS---
--TTT-S-TTT--TTTS---
--TTT-S-TTT--TTTS---
--TTT-S-TTT--TTTS---
--GGG---TTT--TTTS---
--GGG-S-TTT--TTTS---
--GGG---TTT--TTTS---
--GGG---TTT--TTTS---
--TTT---TTT--TTTS---
--TTT---TTTS-TTTS---
-GGGT---TTT--TTTS---
-GGGT---TTT--TTTS---
-GGGT---TTT--TTTS---
-GGGT-S-TTT--TTTS---
-GGGT---TTT--TTTS---
-GGGT-S-TTT--TTTS---
-GGGT---TTT--TTTS---
-GGGG---TTT--TTTS---
-GGGT---TTT--TTTS---
-GGGT---TTS--TTTS---
-GGGT---TTT--TTTS---
-GGGT---TTT--TTTS---
-GGGT---TTT--TTTS---
-GGGT--STTT--TTTS---
-GGGT---TTT--TTTS---
-GGGT---TTT--TTTS---
--TTT-SSTTT--TTTS---
--TTT-S-TTT--TTTS---
--GGG---TTT--TTTS---
--GGG---TTT--TTTS---
--TTT---TTT--TTTS---
--GGG-S-TTT--TTTS---
--TTT---TTT--TTTS---
--TTT-TTTTT--TTTS---
-GGGT-S-TTT--TTTS---
--TTT-TTTTT--TTTS---
--TTT-TTTTT--TTTS---
--TTT-TTTTT--TTTS---
--TTT-SSTTT--TTTS---
--TTT-TTTTT--TTTS---
--TTT-TTTTT--TTTS---
--TTT-TTTTT--TTTS---
--TTT-TTTTT--TTTS---
--TTT-TTTTT--TTTS---
--TTT-SSTTT--GGGS---
--TTT-SSTTT--TTTS---
--TTT-SSTTT--TTTS---
--TTT-S-TTT--TTTS---
--TTT-S-TTT--TTTS---
--TTT-S-TTT--TTTS---
--TTT-TTTTT--TTTS---
--TTT-TTTTT--TTTS---
--TTT-TTTTT--TTTS---
--TTT-TTTTT--TTTS---
--TTT-TTTTT--TTTT---
--TTT-SSTTT--TTTS---
--TTT-S-TTT--TTTS---
--TTT-S-TTT--TTTS---
--TTT-S-TTT--TTTS---
--TTT-TTTTT--TTTS---
--TTT-S-TTT--TTTS---
--TTT-TTTTT--TTTS---
--TTT-TTTTT--TTTS---
--TTT-TTTTT--TTTS---
--TTT-TTTTT--TTTS---
--TTT-TTTTT--TTTS---
--TTT-TTTTT--TTTS---
--TTT-TTTTT--TTTS---
--TTT-S-TTT--TTTS---
--TTT-TTTTT--TTTS---
--TTT-S-TTT--TTTS---
--TTT-TTTTT--TTTS---
--TTT-TTTTT--TTTS---
--TTT-SSTTT--TTTS---
--TTT-TTTTT--TTTS---
--TTT-TTTTT--TTTS---
--TTT-SSTTT--TTTS---
--TTT-S-TTT--TTTS---
--TTT-TTTTT--TTTS---
--TTT-TTTTT--TTTS---
--TTT-TTTTT--TTTS---
--TTT-TTTTT--TTT----
--TTT-SSTTT--TTTS---
--TTT-SSTTT--TTTS---
--TTT-SSTTT--TTTS---
--TTT-TTTTT--TTTS---
--TTT-S-TTT--TTT----
--TTT-S-TTT--TTT----
--TTT-TTTTT--TTTS---
--TTT-TTTTT--TTTS---
--TTT-TTTTT--TTTS---
--TTT-S-TTT--TTTS---
--TTT-SSTTT--TTTS---
--TTT-S-TTT--TTTS---
--TTT-TTTTT--TTT----
--TTT-TTTTT--TTTS---
--TTT-S-TTT--TTTS---
--TTS-TTTTT--TTTS---
--TTT-S-TTT--TTT----
--TTT-TTTTT--TTTS---
--TTT-S-TTT--TTT----
--TTT-S-TTT--TTT----
--TTT-S-TTT--TTT----
--TTT-S-TTT--TTT----
--TTT-S-TTT--TTT----
--TTT-S-TTT--TTT----
--TTT-SSTTT--TTTS---
--TTT-SSTTT--TTT----
--TTT-S-TTT--TTT----
--TTT-S-TTT--TTTS---
--TTT-S-TTT--TTT----
--TTT-SSTTT--TTT----
--TTT-SSTTT--TTT----
--TTT-S-TTT--TTTS---
--TTT-S-TTT--TTTS---
--TTT-S-TTT--TTT----
--TTT-SSTTT--TTTS---
--TTT-S-TTT--TTT----
--TTT-TTTTT--TTT----
--TTT-S-TTT--TTT----
--TTT-S-TTT--TTTS---
--TTT-S-TTT--TTT----
--TTT-S-TTT--TTTS---
--TTT-S-TTT--TTT----
--TTT-S-TTT--TTT----
--TTT-S-TTT--TTTS---
--TTT-S-TTT--TTT----
--TTT-S-TTT--TTT----
--TTT-S-TTT--TTT----
--TTT-S-TTT--TTT----
--TTT-S-TTT--TTT----
--TTT-S-TTT--TTT----
--TTT-S-TTT--TTT----
--TTT-S-TTT--TTT----
--TTT-S-TTT--TTT----
--TTT-S-TTT--TTT----
--TTT-S-TTT--TTT----
--TTT-S-TTT--TTT----
--TTT-S-TTT--TTT----
--TTT-S-TTT--TTT----
--TTT-S-TTT--TTT----
--TTT-S-TTT--TTT----
--TTT-S-TTT--TTT----
--TTT-S-TTT--TTT----
--TTT-S-TTT--TTT----
--TTT-S-TTT--TTT----
--TTT-S-TTT--TTT----
--TTT-S-TTT--TTT----
--TTT-S-TTT--TTT----
--TTT-S-TTT--TTT----
--TTT-S-TTT--TTT----
--TTT-S-TTT--TTT----
--TTT-S-TTT--TTT----
--TTT-S-TTT--TTT----
--TTT-S-TTT--TTT----
--TTT-S-TTT--TTT----
--TTT-S-TTT--TTTS---
--TTT-S-TTT--TTT----
--TTT-S-TTT--TTT----
--TTT-S-TTT--TTT----
--TTT-S-TTT--TTT----
--TTT-S-TTT--TTT----
--TTT-S-TTT--TTT----
--TTT-S-TTT--TTT----
--TTT-S-TTT--TTT----
--TTT-S-TTT--TTTS---
--TTT-S-TTT--TTT----
--TTT-S-TTT--TTT----
--TTT-S-TTT--TTT----
--TTT-S-TTTS-TTT----
--TTT-S-TTT--TTT----
--TTT-S-TTT--TTTS---
--TTT-S-TTT--TTT----
--TTT-S-TTT--TTT----
--TTT-S-TTT--TTT----
--TTT-S-TTT--TTTS---
--TTT-S-TTT--TTTS---
--TTT-S-TTT--TTT----
--TTT-S-TTT--TTT----
--TTT-S-TTT--TTT----
--TTT-S-TTT-BTTTB---
--TTT-SSTTTS-TTT----
--TTT-S-TTT--TTT----
--TTT-S-TTT--TTT----
--TTT-S-TTT--TTT----
--TTT-S-TTT--TTT----
--TTT---TTT--TTT----
--TTT-S-TTT--TTT----
--TTT-S-TTT--TTT----
--TTT-S-TTT--TTTS---
--TTT-S-TTT--TTT----
--TTT-S-TTT--TTT----
--TTT-S-TTT--TTTS---
--TTT-S-TTT--TTT----
--TTT-S-TTT--TTT----
--TTT-S-TTT--TTT----
--TTT-S-TTT--TTT----
--TTT-S-TTT--TTT----
--TTT-S-TTT--TTT----
--TTT-S-TTT--TTT----
--TTT-S-TTT--TTT----
--TTT-S-TTT--TTT----
--TTT-S-TTT--TTT----
--TTT-S-TTT--TTT----
--TTT-S-TTT--TTT----
--TTT-S-TTT--TTT----
--TTT-S-TTT--TTT----
--TTT-S-TTT--TTT----
--TTT-S-TTT--TTT----
--TTT-S-TTT--TTT----
--TTT-S-TTT--TTT----
--TTT-S-TTT--TTT----
--TTT-S-TTT--TTT----
--TTT-S-TTT--TTT----
--TTT-S-TTT--TTT----
--TTT-S-TTT--TTT----
--TTT-S-TTT--TTT----
--TTT-S-TTT--TTT----
--TTT-S-TTT--TTT----
--TTT-S-TTT--TTT----
--TTT-S-TTT--TTTS---
--TTT-S-TTT--TTTS---
--TTT-S-TTT--TTT----
--TTT-S-TTT--TTT----
--TTT-S-TTT--TTT----
--TTT-S-TTT--TTT----
--TTT-S-TTT--TTT----
--TTT-S-TTT--TTT----
--TTT-S-TTT--TTT----
--TTT-S-TTT--TTT----
--TTT-S-TTT--TTT----
--TTT-S-TTT--TTTS---
--TTT-S-TTT--TTT----
--TTT-S-TTT--TTT----
--TTT-S-TTT--TTT----
--TTT-S-TTT--TTT----
--TTT-S-TTT--TTT----
--TTT-S-TTT--TTT----
--TTT-S-TTT--TTT----
--TTT-S-TTT--TTT----
--TTT-S-TTT--TTT----
--TTT-S-TTT--TTT----
--TTT-S-TTT--TTT----
--TTT-S-TTT-BTTTB---
--TTT-S-TTT--TTT----
--TTT-S-TTT--TTT----
--TTT-S-TTT--TTT----
--TTT-S-TTT--TTT----
--TTT-S-TTT--TTTS---
--TTT-S-TTT--TTT----
--TTT-S-TTT--TTT----
--TTT-S-TTT--TTT----
--TTT-S-TTT--TTT----
--TTT-S-TTT--TTT----
--TTT-SSTTT--TTT----
--TTT-S-TTT--TTT----
--TTT-S-TTT--TTT----
--GGG-S-TTT--TTT----
--TTT-S-TTT--TTTS---
--TTT-S-TTT--TTT----
--TTT-S-TTT--TTT----
--TTT-S-TTT--TTT----
--TTT-S-TTT--TTT----
--TTT-S-TTT--TTT----
--TTT-S-TTT--TTT----
--TTT---TTT--TTT----
--TTT-S-TTT--TTT----
--TTT-S-TTT--TTT----
--TTT-S-TTT--TTT----
--TTT-S-TTT--TTT----
--TTT-S-TTT--TTT----
--TTT-S-TTT--TTT----
--TTT-S-TTT--TTT----
--TTT-S-TTT--TTT----
--TTT-S-TTT--TTT----
--TTT-S-TTT--TTT----
--TTT-S-TTT--TTTS---
--TTT-S-TTT--TTT----
--TTT-S-TTT--TTT----
--TTT-S-TTT--TTT----
--TTT-S-TTT--TTT----
--TTT-S-TTT--TTT----
--TTT-S-TTT--TTT----
--TTT-S-TTT--TTT----
--TTT-S-TTT--TTTS---
--TTT-S-TTT--TTT----
--TTT-S-TTT--TTT----
--TTT-S-TTT--TTT----
--TTT-S-TTT--TTTS---
--TTT-S-TTT--TTTS---
--TTT-S-TTT--TTT----
--TTT-S-TTT--TTT----
--TTT-S-TTT-BTTTB---
--TTT-S-TTT--TTTS---
--TTT-S-TTT--TTTS---
--TTT-S-TTT--TTT----
--TTT-S-TTT--TTTS---
--TTT-S-TTT--TTTS---
--TTT-S-TTT--TTTS---
--TTT-S--SS--TTTS---
--TTT-S--SS--TTTS---
--TTT-S--TT--TTTS---
--TTT-S--TT--TTTS---
--TTT-S--SS--TTT----
--TTT-S--SS--TTTS---
--TTTSS--TT--TTT----
--TTT-S--TT--TTT----
--TTT-S--TT--TTTS---
--TTT-S--SS--TTTS---
--TTT-S--TT--TTTS---
--TTT-S--SS--TTTS---
--TTT-S--TT--TTTS---
--TTT-S--SS--TTTS---
--TTT-S--TT--TTTS---
--TTT-S--SS--TTT----
--TTT-S--SS--TTTS---
--TTT-S--TT--TTTS---
--TTT-S--TT--TTTS---
--TTT-S--SS--TTTS---
--TTT-S--SS--TTTS---
--TTTSS--TT--TTTS---
--TTTSS--SS--TTTS---
--TTT-S--SS--TTTS---
--TTT-S--TT--TTTS---
--TTT-S--SS--TTTS---
--TTT-S--TT--TTTS---
--TTT-S--SS--TTTS---
--TTT-S--TT--TTTS---
--TTT-S--TT--TTTS---
--TTT-S--TT--TTT----
--TTT-S--TT--TTTS---
--TTT-S--TT--TTT----
--TTT-S--SS--TTT----
--TTT-S--TT--TTTS---
--TTT-S--TT--TTTS---
--TTT-S--TT--TTTS---
--TTT-S--TT--TTTS---
--TTT-S--SS--TTTS---
--TTT-S--TT--TTTS---
--TTT-S--TT--TTT----
--TTT-S--SS--TTT----
--TTT-S--TT--TTTS---
--TTT-S--SS--TTTS---
--TTTSS--TT--TTTS---
--TTT-S--TT--TTTS---
--TTT-S--TT--TTTS---
--TTT-S--TT--TTTS---
--TTT-S--TT--TTTS---
--TTT-S--TT--TTTS---
--TTT-S--TT--TTT----
--TTT-S--TT--TTT----
--TTT-S--TT--TTTS---
--TTT-S--TT--TTTS---
--TTT-S--TT--TTTS---
--TTT-S--TT--TTT----
--TTT-S--SS--TTTS---
--TTT-S--TT--TTT----
--TTT-S--SS--TTT----
--TTTSS--TT--TTT----
--TTT-S--TT--TTT----
--TTT-S--TT--TTT----
--TTT-S--TT--TTT----
--TTT-S--SS--TTT----
--GGG-S--TT--TTT----
--TTT-S--TT--TTTS---
--TTT-S--TT--TTT----
--TTT-S--TT--TTT----
--TTT-S--TT--TTT----
--TTT-S--SS--TTT----
--TTT-S--SS--TTT----
--TTTSS--TT--TTT----
--TTTSS--SS--TTT----
--TTT-S--TT--TTT----
--TTT-S--SS--TTT----
--TTT-S--SS--TTT----
--TTT-S--SS--TTT----
--TTT-S--TT--TTT----
--TTT-S--TT--TTT----
--TTT-S--TT--TTT----
--TTT-S--TT--TTT----
--TTT-S--TT--TTT----
--TTT-S--TT--TTT----
--TTTSS--TT-BTTTB---
--TTT-S--TT--TTT----
--TTT-S--TT--TTT----
--TTT-S--TT--TTT----
--TTT-S--TT--TTT----
--TTT-S--SS--TTT----
--TTT-S--SS-BTTTB---
--TTT-S--TT--TTT----
--TTTSS--TT--TTT----
--TTT-S--TT--TTTS---
--TTT-S--TT--TTT----
--TTT-S--TT--TTT----
--TTT-S--SS--TTT----
--TTT-S--TT--TTT----
--TTT-S--SS--TTT----
--TTT-S--TT--TTTS---
--TTT-S--SS--TTT----
--TTT-S--SS--TTT----
--TTT-S--SS--TTT----
--TTT-S--SS--TTT----
--TTT-S--TT--TTT----
--TTT-S--SS--TTT----
--TTT-S--TT--TTT----
--TTT-S--SS--TTT----
--TTT-S-TTT--TTT----
--TTT-S-TTT--TTT----
--TTT-S-TTT--TTT----
--GGG-S-GGG--TTT----
--TTT-S-TTT--TTT----
--TTT-S-TTT--TTT----
--TTT-S-TTT--TTT----
--TTT-S-TTS--TTT----
--TTT-S-TTT--TTT----
--TTT-S-TTT--TTTS---
--TTT-S-TTT--TTT----
--TTT-S-TTT--TTT----
--TTT-S-TTT--TTT----
--TTT-S-TTT--TTT----
--TTT-S-TTT--TTT----
--TTT-S-TTT--TTT----
--TTT-S-TTT--TTT----
--TTT-S-TTT--TTT----
--TTT-S-TTT--TTT----
--TTT---TTT--TTT----
--TTT-S-TTT--TTT----
--TTT---TTT--TTT----
--TTT-S-TTT--TTT----
--TTT-S-TTT--TTT----
--TTT-S-TTT--TTT----
--TTT-S-TTT--TTT----
--TTT---TTT--TTT----
--TTT-S-TTT--TTT----
--TTT-S-TTT--TTT----
--TTT-S-TTT--TTT----
--TTT-S-TTT--TTT----
--TTT-S-TTT--TTT----
--TTT-S-TTT--TTT----
--TTT-S-TTT--TTT----
--TTT-S-TTT--TTT----
--TTT-S-TTT--TTT----
--TTT-S-TTT--TTT----
--TTT-S-GGG--TTT----
--TTT-S-TTT--TTT----
--TTT-S-TTT--TTT----
--TTT-S-TTT--TTT----
--TTT-S-TTT--TTT----
--TTT-S-TTT--TTT----
--TTT-S-TTT--TTT----
--TTT-S-TTT--TTT----
--TTT-TTTTS--TTT----
--TTT-TTTTS--TTT----
--TTT-S-TTT--TTT----
--TTT-S-TTT--TTT----
--TTT-S-TTT--TTT----
--TTT-S-TTT--TTT----
--TTT-S-TTT--TTT----
--TTT-S-TTT--TTT----
--TTT-S-TTT--TTT----
--TTT-S-TTT--TTT----
--TTT-S-TTT--TTT----
--TTT-S-TTT--TTT----
--TTT-S-TTT--TTT----
--TTT-S-TTT--TTT----
--TTT-S-TTT--TTT----
--TTT-S-TTT--TTT----
--TTT-S-TTT--TTT----
--TTT-S-TTT--TTT----
--TTT-S-TTT--TTTS---
--TTT-S-TTT--TTT----
--TTT-S-TTT--TTT----
--TTT-S-TTT--TTTS---
--TTT-S-TTT--TTT----
--TTT-S-TTT--TTT----
--TTT-S--SS--TTT----
--TTT-S--SS--TTTS---
--TTT-S--SS--TTTS---
--TTT-S--SS--TTTS---
--TTT-S--SS--TTTS---
--TTT-S--SS--TTT----
--TTT-S--SS--TTT----
--TTT-S--SS--TTTS---
--TTT-S--SS--TTTS---
--TTT-SS-SS--TTTS---
--TTT-S--SS--TTTS---
--TTT-S--SS--TTTS---
--TTT-S--SS--TTT----
--TTT-S--SS--TTTS---
--TTT-S--SS--TTTS---
--TTT-S--SS--TTTS---
--TTT-S--SS--TTTS---
--TTT-S--SS--TTTS---
--TTT-S--SS--TTTS---
--TTT-S--TT--TTTS---
--TTT-S--SS--TTTS---
--TTT-S--TT--TTTS---
--TTT-S--SS--TTTS---
--TTT-S--SS--TTTS---
--TTT-S--TT--TTTS---
--TTTSS--SS--TTTS---
--TTT-S--SS--TTTS---
--GGG-S--SS--TTTS---
--TTT-S--TT--TTTS---
--TTTSS-SSS--TTTS---
--TTTSS-SSS--TTTS---
--TTT-S--SS--TTTS---
--TTT-S--SS--TTTS---
--TTT-S--SS--TTTS---
--TTTSS--SS--TTTS---
--TTTSS--SS--TTTS---
--TTTSS-SSS--TTTS---
--TTTSS--SS--TTTS---
--TTTSS--SS--TTTS---
--TTT-S--SS--TTTS---
--TTTSS--SS--TTTS---
--TTT-S--SS--TTTS---
--TTT-S--SS--TTTS---
--TTTSS--SS--TTTS---
--TTT-S--SS--TTT----
--TTTSS--SS--TTT----
--TTT-S--TT--TTT----
--TTTSS--SS--TTT----
--TTT-S--SS--TTTS---
--TTT-S--SS--TTTS---
--TTT-S--TT--TTTS---
--TTTSS--SS--TTTS---
--TTTSS-SSS--TTTS---
--TTTSS--SS--TTTS---
--TTTSS-SSS--TTTS---
--TTT-S--SS--TTTS---
--TTT-S--SS--TTT----
--TTT-S--SS--TTTS---
--TTT-S--SS--TTT----
--TTT-S--SS--TTTS---
--TTT-S--SS--TTTS---
--TTT-S--SS--TTTS---
--TTT-S--SS--TTTS---
--TTTSS--SS--TTTS---
--TTT-S--SS-BTTTB---
--TTTSS--SS--TTTS---
--TTTSS--SS--TTTS---
--TTT-S--SS--TTTS---
--TTT-S--SS--TTTS---
--TTT-S-SSS--TTTS---
--GGG-S--SS--TTTS---
--GGGSS--SS--TTTS---
--TTT-S--SS--TTTS---
--TTT-S--SS--TTTS---
--TTTSS-SSS--TTTS---
--TTT-S-SSS--TTTS---
--TTTSS-SSS--TTTS---
--TTTSS-SSS--TTTS---
--TTTSS-SSS--TTTS---
--TTTSS--SS--TTTS---
--TTTSS-SSS--TTTS---
--TTT-S--SS--TTTS---
--TTT-S--TT--TTTS---
--TTT-S--SS--TTTS---
--TTTSS--TT--TTTS---
--TTTSS--SS--TTTS---
--TTT-S--SS--TTTS---
--TTTSS--TT--TTTS---
--TTSSS--SS--TTTS---
--TTTSS--SS--TTTS---
--TTTSS--SS--TTTS---
--TTTSS-SSS--TTTS---
--TTT-S--SS--TTTS---
--TTTSS-SSS--TTTS---
--TTT-S--TT--TTTS---
--TTT-S-SSS--TTTS---
--TTT-S--TT--TTTS---
--TTTSS--TT--TTTS---
--TTT-S--SS--TTTS---
--TTTSS--SS--TTTS---
--TTTSS--SS--TTTS---
--TTTSS--SS--TTTS---
--TTT-S-SSS--TTTS---
--TTT-S--SS--TTTS---
--TTT-S--SS--TTTS---
--TTT-S--SS--TTT----
--TTT-S--SS--TTTS---
--TTTSS-SSS--TTTS---
--TTT-S--SS--TTTS---
--TTT-S--SS--TTTS---
--TTTSS--SS--TTTS---
--TTT-S-SSS--TTS----
--TTT-S--SS--TTTS---
--TTTSS-SSS--TTTS---
--TTTSS-SSS--TTTS---
--TTSSS-SSS--TTTS---
--TTSSS-TTT--TTTS---
--TTTSS-SSS--TTTS---
--TTTSS-STT--TTTS---
--TTT-S-SSS--TTTS---
--TTT-S--SS--TTTS---
--TTSSS-SSS--TTTS---
--TTTSS-SSS-BTTTB---
--TTSSS-SSS--TTTS---
--TTTSS-SSS--TTTS---
--TTTSS-SSS--TTTS---
--TTT-S-SSS--TTTS---
--TTT-S--SS--TTT----
--TTTSS-SSS--TTTS---
--TTT-S--SS--TTT----
--TTTSS--SS--TTT----
--TTT-S--SS--TTT----
--TTTSS--SS---SS----
--TTTSS-STT---SS----
--TTT-S-SSS--TTT----
--TTTSS-SSS---SS----
--TTTSS-STT---SS----
--TTTSS-SSS--SSSS---
--TTT-S--TT--SSSS---
--TTT-S--SS--SSSS---
--TTT-S--SS---SSS---
--TTTSS--SS---SS----
--TTT-S--SS---SSS---
--TTT-S-SSS---SSS---
--TTT-S--TT---SSS---
--TTT-S--SS---SSS---
--TTT-S--TT---TT----
--TTT-S--SS---SSS---
--TTT-S--SS---SS----
--TTT-S--TT---SSS---
--TTT-S--TT---SSS---
--TTT-S--SS---TT----
--TTTSS--SS---SSS---
--TTT-S--SS---TTS---
--TTT-S--SS---TT----
--TTT-S--SS---TTS---
--TTT-S--SS---TT----
--TTT-S--SS---TT----
--TTT-S--SS---TT----
--TTT-S--SS---TT----
--TTT-S-SSS---TT----
--TTTSS--SS---TT----
--TTT-S--TT---TT----
--TTT-S-SSS---TTS---
--TTT-S-SSS---TT----
--TTT-S--SS---GGG---
--TTT-S--SS---SS----
--TTT-S--SS---TTT---
--TTT-S--SS---SS----
--TTT-S-SSS---TTT---
--TTTSS--SS---TT----
--TTTSS--TT---TT----
--TTT-S-SSS---SS----
--TTT-S-SSS---TTT---
--TTTSS--SS---SSS---
--TTT-S--TT---GGG---
--TTT-S--SS---SSS---
--TTT-S--SS---TTS---
--TTT-S--SS---TTT---
--TTT-S--SS---TTT---
--TTT-S-SSS---TTT---
--TTT-S--TT---TTT---
--TTTSS--TT---TTT---
--TTT-S--SS---TTT---
--TTTSS--SS---TTT---
--TTTSS--SS---TTT---
--TTT-S--SS---TTT---
--TTT-S--TT---GGG---
--GGG-S-SSS---TTT---
--TTT-S--SS---SSS---
--TTT-S--SS---TTT---
--GGG-S--TT---TTT---
--TTT-S--SS---GGG---
--TTT-S--TT---TTT---
--TTT-S--TT--GGGT---
--TTT-S--TT---TTT---
--TTT-S--SS---GGG---
--TTT-S-SSS---GGG---
--TTT-S-SSS---TTT---
--TTT-S-STT---TTT---
--TTT-S-STT---GGG---
--TTT-S--SS---GGG---
--SSS-S-SSS---TTT---
--TTT-S-SSS---GGG---
--TTT-S--SS---TTT---
--TTT-S--SS---TTT---
--TTT-S-SSS---GGG---
--SSS-S-SSS---GGG---
--TTT-S--SS---TTT---
--TTT-S--SS---GGG---
---TTSS-SSS---TTT---
---SS-S-SSS---GGG---
--SSS-S-SSS---GGG---
--TTT-S-SSS---GGG---
--TTT-S--SS---TTT---
--TTT-S--SS---TTT---
--TTT-S--SS---GGG---
--TTT-S--SS---TTT---
--TTT-S-SSS---GGG---
--TTT-S--SS---STT---
--TTT-S--SS---TTT---
--SSS-S--SS---GGG---
---TT-S--TT---TTTS--
---TT-S--SS---TTT---
---SS-S--SS---STT---
---SS-S--SS---GGG---
---SS-S-SSS---TTT---
---SS-S--SS---GGG---
--TTT-S--SS---TTS---
--TTT-S--SS---TTT---
--TTT-S--SS---TTT---
--TTT-S--SS---TTT---
--TTT-S--SS---GGG---
--TTT-S--SS---TTT---
--GGG-S--SS---TTT---
--TTT-S--SS---SSS---
--TTT-S--SS---GGG---
--TTT-S--SS---TTT---
--TTT-S--SS---TTT---
--TTT-S--SS---GGG---
--TTT-S--SS---TTT---
--SSS-S--SS---GGG---
--TTT-S--SS---TTT---
--TTT-S--SS---TTT---
--TTT-S--SS---TTT---
--TTT-S--SS---TTT---
--TTT-S--SS---TTT---
--SSSSS--TT---TTT---
--SSS-S--SS---TTT---
--TTTSS--SS---TTT---
--TTTSS--SS---GGG---
--TTTSS--TT---TTT---
--TTT-S--SS---TTS---
--TTT-S--SS---GGG---
--TTT-S--SS---GGG---
--TTTSS-SSS---TTT---
--TTT-S--SS---TTT---
--TTT-S-SSS---GGG---
--TTT-S--SS---TTT---
--TTT-S--SS---GGG---
--TTT-S--SS---TTT---
--TTT-S--SS---GGG---
--TTT-S--SS---GGG---
--TTT-S--SS---TTT---
--TTT-S--SS---TTT---
--TTT-S--SS---TTT---
--TTTSS--SS---TTT---
--TTT-S--SS---TTT---
--TTT-S--SS---TTT---
--TTT-S--SS---TTTS--
--TTT-S--TT---TTTS--
--TTT-S--TT---TTTS--
--TTT-S--SS---TTTS--
--TTTSS--TT---TTTS--
--TTTSS--TT---TTS---
--TTT-S--SS---TTT---
--TTTSS--SS---TTTS--
--TTT-S--SS---TTTS--
--TTT-S--SS--STTSS--
--TTT-S--TT---TTTS--
--TTT-S--SS---TTT---
--TTT-S--TT---TTT---
--TTT-S--SS---TTT---
--TTT-S--SS---TTTS--
--TTT-S--SS---TTSS--
--TTS-S--TT---SSSS--
--TTT-S--TT---TTTS--
--GGG-S-SSS---TTTS--
--TTT-S--TT---TTSS--
--TTT-S--SS---TTTS--
--TTT-S--TT---TTTS--
--TTT-S--SS---TTTS--
--TTT-S--SS---TTTS--
--TTT-S--SS---TTTS--
--TTT-S--SS---TTTS--
--TTTSS--TT---TTTS--
--TTT-S--SS---TTTS--
--TTT-S--SS---SSSS--
--TTTSS-SSS---TTSS--
--TTT-S--SS---TTTS--
--TTT-S--SS---TTSS--
--TTT-S--SS---TTTTT-
--TTT-S--SS---TTTS--
--TTT-S--SS---TTTS--
--TTT-S--SS---TTTS--
--TTT-S--SS---TTT---
--TTT-S--SS---TTT---
--TTT-S--SS---TTT---
--TTT-S--TT---TTT---
--TTT-S--SS---TTT---
--TTSSS--TT---TTT---
--TTTSS--TT---TTT---
--TTT-S--TT---TTT---
--TTT-S--TT---TTT---
--TTT-S--SS---TTT---
--TTT-S--TT---TTT---
--TTTSS-SSS---TTTS--
--TTT-S--SS---TTT---
--TTT-S--TT---TTTS--
--TTT-S--TT---TTSS--
--TTT-S--TT---TTTS--
--TTT-S--SS---TTTS--
--TTT-S--SS---TTTS--
--TTT-S--TT---TTTS--
--TTT-S--SS---TTTS--
--TTTSS--SS---TTT---
--TTT-S--TT---GGG---
--TTTSS--TT---TTT---
--TTT-S--TT---SSS---
--TTT-S--TT---GGG---
--TTT-S--TT---TTTS--
--TTT-S--SS---TTS---
--TTT-S--TT---GGG---
--TTT-S--TT---GGGS--
--TTT-S--SS---GGG---
--TTT-S--TT--SGGG---
--TTT-S--SS--TTTS---
--TTT-S--SS--HHHH---
--TTT-S--TT--SSTT---
--TTT-S--SS--SSTT---
--TTT-S--SS--SSTT---
--TTT-S--TT--SSTT---
--TTT-S--SS--SSTT---
--TTT-S--SS--SSSS---
--TTT-S--SS--SSTT---
--TTT-S--SS--SSTT---
--TTT-S--SS--SSSS---
--TTT-S--SS--SSTT---
--TTT-S--SS--SSTT---
--TTT-S--SS--SSSS---
--TTT-S--SS--SSTT---
--TTT-S--SS--SSTT---
--TTT-S--SS--S-TT---
--TTT-S--SS--SSTT---
--TTT-S--SS--SSTT---
--TTT-S--SS--SSTT---
--TTT-S--SS--SSSS---
--TTT-S--SS--SSTT---
--TTT-S--SS--SSTT---
--TTT-S--SS--SSTT---
--TTT-S--SS--SSTT---
--TTT-S-SSS----SS---
--TTT-SSSSS--S-SS---
--TTT-S--SS--SSSS---
--TTT-S--SS--SSTT---
--TTT-S--SS--SSTT---
--GGG-S--SS--SSTT---
--TTT-S--SS--S-TT---
--TTT-S--SS--S-TT---
--GGG-S--SS--SSTT---
--TTT-S--SS--S-TT---
--TTT-S--SS--SSTT---
--TTT-S--SS--SSTT---
--TTT-S--SS--S-TT---
--TTT-S--SS--SSTT---
--TTT-S--SS--SSTT---
--TTT-S--SS--S-TT---
--TTT-S--SS--S-TT---
--TTT-S--SS--S-TT---
--TTT-S--SS--SSTT---
--TTT-S--SS--SSTT---
--TTT-S--SS--SSGGGG-
--TTT-S--SS--SSTT---
--TTT-S--SS--SSSS---
--TTT-S--SS--SSGGG--
--TTT-S--SS--SSTT---
--TTT-S--SS--SSTT---
--TTT-S--SS--SSTT---
--TTTSS-SSS--TTTTS--
--TTT-S--SS--SSTT---
--TTT-S--SS--SSTTS--
--TTT-S--SS--SSTT---
--TTT-SS-SS--SSTT---
--TTT-S--SS--SSGGG--
--TTT-S--SS--SSTT---
--TTT-S--SS--SSTTT--
--TTT-S--SS--SSTTS--
--TTT-S--TT--SSGGG--
--TTT-S--SS--SSGGG--
--TTT-S--SS--SSGGG--
--TTT-S--SS--SSGGG--
--TTT-S--SS--SSGGG--
--TTT-S--SS--S-GGG--
--TTT-S--SS--SSGGG--
--TTT-S--SS--SSGGG--
--TTT-S--SS--SSGGG--
--TTT-S--SS--S-GGG--
--TTT-S--SS--S-GGG--
--TTT-S--TT--SSGGG--
--TTT-S--SS--SSGGG--
--TTT-S--SS--SSGGG--
--TTT-S--SS--SSGGG--
--TTT-S--SS--SSTTS--
--TTT-S--SS--S-GGG--
--TTT-S--SS--SSTT---
--TTT-S--SS--SSTTS--
--TTT-S--SS--SSGGG--
--TTT-S--SS--S-GGG--
--TTT-S--SS--SSTTT--
--TTT-S--SS--S-GGG--
--TTT-S--SS--S-GGG--
--TTT-S--SS--S-GGG--
--TTT-S--SS--S-GGG--
--TTT-S--SS--SSGGG--
--TTT-S--SS--SSGGG--
--TTT-S--SS--S-GGG--
--TTT-S--SS--SSGGG--
--TTT-S--SS--SSTTS--
--TTT-S--SS--SSGGG--
--TTT-S--SS--SSGGG--
--TTT-S--SS--SSGGG--
--TTT-S--SS--S-GGG--
--TTTSS--SS--S-TTT--
--TTT-S--SS--S-GGG--
--TTT-S--SS--SSGGG--
--TTT-S--SS--TTGGG--
--TTT-S--TT--SSTTT--
--TTTSS--SS--SSGGG--
--TTT-S--SS--SSGGG--
--TTT-S--SS--SSGGG--
--TTT-S--SS--SSSTT--
--TTT-S--SS--SSGGG--
--TTT-S--SS--SSGGG--
--TTT-S--SS--SSTTT--
--TTT-SS-SS--SSGGG--
--TTT-S--SS--SSTTT--
--GGG-S--SS--SSGGG--
--TTT-S--TT--SSGGG--
--TTT-S--TT--SSTTS--
--TTT-S--SS--SSGGG--
--TTT-S--SS--S-GGG--
--TTT-S--TT--SSGGG--
--TTT-S--TT--SSGGG--
--TTT-S--SS--S-GGG--
--TTT-S--SS--SSGGG--
--TTT-S--SS--SSGGG--
--TTT-S--SS--SSGGG--
--TTT-S--SS--SSGGG--
--TTT-S--SS--SS-TT--
--TTT-S--SS--SSGGG--
--TTT-S--SS--S-GGG--
--TTT-S--SS--SSGGG--
--TTT-S--SS--TTGGG--
--TTT-S--SS--S-GGG--
--TTT-S--TT--SSGGG--
--TTT-S--SS--SSTTS--
--TTT-S--SS--SSTTS--
--TTT-S--SS--SSGGG--
--TTT-S--SS--SSTTS--
--TTT-S--SS--SSGGG--
--TTT-S--SS--SSGGG--
--TTT-S--SSS-SSGGG--
--TTT-S--SS--SSGGG--
--TTT-S--SS--SSGGG--
--TTT-S--SS--SSGGG--
--TTT-S--SS--SSGGG--
--TTT-S--SS--SSTTT--
--TTT-S--SS--SSSTT--
--TTT-S--SS--TTGGG--
--TTT-S--SS--SSGGG--
--TTT-S--SS--SSGGG--
--TTT-S--SS--SSGGG--
--TTT-S--SS--SSGGG--
--TTT-S--SS--SSGGG--
--TTT-S--SS--SSGGG--
--TTT-S--SS--SSGGG--
--TTT-S--SS--SSTTT--
--TTT-S--SS--SSGGG--
--TTT-S--SS--SSGGG--
--TTT-S--SS--SSGGG--
--TTT-S--SS--SSGGG--
--TTT-S--SS--SSTT---
--TTT-S--SSS-SSGGG--
--TTT-S--SS--SSGGG--
--TTT-S--SS--SSTTT--
--TTT-S--SS--SSGGG--
--TTT-S--SS--SSGGG--
--TTT-S--SS--SSTTT--
--TTT-S--SS--SSSSS--
--TTT-S--SS--SSTTS--
--TTT-S--SS--SSTT---
--TTTSS--SS--SSTT---
--TTT-S--SS--SSTT---
--TTT-S--SS--SSTTS--
--TTT-S--SS--SSTT---
--TTT-S--SS--SSTTS--
--TTT-S--SS--SSGGG--
--TTT-S--SS--SSTT---
--TTT-S--SS--SSTT---
--TTT-S--SS--SS-S---
--TTT-S--TT--SS-----
--TTT-S--SS--SSS----
--TTT-S--SS--SSSS---
--TTT-S--SS--S--S---
--TTT-S--SS--SS-S---
--TTT-S--SS--S--S---
--TTT-S--SS--S-SS---
--TTT-S--SS--S-SS---
--TTT-S--SS--S-SS---
--TTT-S--SS--S-SS---
--TTT-S--SS----SS---
--TTT-S--SS----SS---
--TTT-S--SS----SS---
--TTT-S--SS--S-SS---
--TTT-S--SS--S-SS---
--TTT-S--SS--S-SS---
--TTT-S--SS--S-SS---
--TTT-S--SS----SS---
--TTT-S--SS----SS---
--TTT-S--SS----SS---
--TTT-S--SS--S-SS---
--TTT-S--SS--S-SS---
--TTTSS--SS--S-SS---
--TTT-S--SS--S--TT--
--TTT-S--SS--S--TT--
--TTT-S--SS--S--TT--
--TTT-S--SS-----TT--
--TTT-S--SS--S--S---
--TTT-S--SS--S--TT--
--TTT-S--SS--S--TT--
--TTT-S--SS--S--TT--
--TTT-S--TT--S--TT--
--TTT-S--SS--S--TT--
--TTT-S--SS--S------
--TTT-S--TT-----TT--
--TTT-S--SS--S--S---
--TTT-S--SS-----S---
--TTT-S--SS----STT--
--TTT-S--SS--S-GGG--
--TTT-S--SS--S-GGG--
--TTTSS--SS----TTS--
--TTTSS--TT--S-GGG--
--TTT-S--SS--S-GGG--
--TTT-S--SS--S-GGG--
--TTT-S--SS--S-GGG--
--TTT-S--TT----GGG--
--TTT-S--TT----GGG--
--TTT-S--TT----GGG--
--TTT-S--TTS---STT--
--TTT-S--TT----STT--
--TTT-S--TTS---TT---
--TTT-S--TT----GGG--
--TTT-S--TT----GGG--
--TTT-S--TT----GGG--
--TTT-S--TT----TTS--
--TTT-S--TT----GGG--
--TTT-S--TT----GGG--
--TTT-S--TT----GGG--
--TTT-S--TT----STT--
--TTT-S--SS----SSS--
--TTT-S--SS--S-STT--
--TTT-S--TT--S-TTS--
--TTT-S--TT--SSTTT--
--TTTSS--SS--SSTTT--
--TTT-S--SS--SSTTT--
--TTT-S--SS--SSTTT--
--TTT-S--SS--SSTTT--
--TTT-S--TT--SSTTT--
--TTT-S--TT--SSTTT--
--TTT-S--TT--SSTTT--
--TTT-S--TT--SSTTS--
--GGG-S--SS--SSTTS--
--TTT-S--SS--SSTTT--
--TTT-S--SS--SSTTS--
--TTT-S--SS--SSTTT--
--TTT-S--SS--SSTTT--
--TTT-S--SS--SSTTS--
--TTT-S--SS--SSTTT--
--TTT-S--SS--SSTTS--
--TTT-S--SS--TTSS---
--TTT-S--TT--TTSS---
--TTT-SS-SS--SSTTT--
--TTT-S--TT--SSTTT--
--TTT-S--SS--SSTTT--
--TTT-S--SS--SSGGG--
--TTT-S--SS--SSTTS--
--TTT-S--SS--SSTTS--
--TTT-S--SS--SSTTS--
--TTT-S--SS--SSTTS--
--TTT-S--SS--SSSTT--
--TTTSS--SS--SSTTT--
--TTT-SS-SSS-SSTTT--
--TTT-S--SS--SSTTT--
--TTT-S--SS--SSTTT--
--TTTSS--SS--SSTTS--
--TTT-S-SSS--SSTTT--
--TTT-S--SS--SSTTT--
--TTT-S--SS--SSTTS--
--TTT-S--SS--SSTTS--
--TTT-S--SS--SSTTT--
--TTT-S--TT--SSGGG--
--TTT-S--SS--SSTTT--
--TTT-S--SSS-SSTTT--
--TTT-S--SSS-SSTTT--
--TTT-S--SSS-SSTTT--
--TTT-S--SS--SSTTT--
--TTT-SS-SSS-SSTTT--
--TTT-SS-SS--SSSSS--
--TTT-S--SS--SSTTT--
--TTT-S--SSS-SSTTT--
--TTT-S--SSS--STTT--
--TTT-S--SS--TTTTT--
--TTT-S--SS--TTTTT--
--TTT-S--SS--SSTTT--
--TTT-S--SS--SSTTT--
--TTT-SS-TT--TTTTT--
--TTT-S--SS--TTTTT--
--TTT-S--SS--SSSSS--
--TTT-S--SS--SSTTT--
--TTT-S--SS--SSTTT--
--TTT-S--SS--SSTTT--
--TTT-S--SS--SSTTT--
--TTT-SS-TT--TTTTT--
--TTT-S--TTS---TTT--
--TTT-S--TTS-SSTTT--
--TTT-S--TT--TTTTT--
--TTT-S--TT---STTS--
--TTT-S--TT--TTGGG--
--TTT-S--SS--TTGGG--
--TTT-S--SS--TTGGG--
--TTT-S--SS--TTTTT--
--TTT-S--TT--TTTTT--
--TTT-S--TT--TTGGG--
--TTT-S--SS--TTGGG--
--TTT-SS-SS--TTGGG--
--TTT-S--TT--TTGGG--
--TTT-S--SS--TTTTS--
--TTT-S--TT--TTGGG--
--TTT-S--TT--TTTTT--
--TTT-S--SS--TTTTT--
--TTT-S--SS--TTGGG--
--TTTSS--TT--TTGGG--
--TTT-S--SS--TTTTT--
--TTT-S--TT--TTTTT--
--TTT-S--TT--TTHHHH-
--TTT-S--SS--TTTTTT-
--TTT-SS-SS--TTGGG--
--TTT-S--SS--TTHHHH-
--TTT-S--TT--TTTTT--
--TTT-S--TT--TTGGGT-
--TTT-S--TT--TTSTTT-
--TTT-SS-TT--TTGGGT-
--TTT-S--TT--TTGGG--
--TTT-SS-SS--SSHHHH-
--TTT-S--TT--TTGGG--
--TTTSS--TT--TTGGG--
--TTTSS--TT--TTGGG--
--TTT-S--TT--SS-TT--
--TTT-SS-TT--TTTTT--
--TTT-S--TT--TTTTT--
--TTT-S--TT--TTTTT--
--TTT-S--SS--TTTTT--
--TTT-S--SS--TTGGG--
--TTT-S--TT--TTGGG--
--TTT-S--TT--TTTTT--
--TTT-S--SS--TTTTT--
--TTT-S--SS--TTGGG--
--TTT-S--SS--TTGGG--
--TTT-S--SS--TTTTT--
--TTT-S--TT--TTGGG--
--TTT-S--TT--TTGGG--
--TTT-S--TT--TTGGG--
--TTTSS--SS--TTTTT--
--TTTSS--TT--TTTTT--
--TTTSS--SS--TTTTT--
--TTT-S--SS--TTGGG--
--TTTSS--TT--TTTTT--
--TTTSS--SS--TTGGG--
--TTT-S--SS--TTGGG--
--TTTSS--SS--TTGGG--
--TTT-S--TT--TTTTT--
--TTT-S--TT--TTGGG--
--TTTSS--TT--SSGGG--
--TTT-S--TT--TTGGG--
--TTTSS--SS--TTGGG--
--TTTSS--TT--TTGGG--
--TTT-S--SS--TTGGG--
--TTT-S--TT--TTGGG--
--TTT-S--TT--TTGGG--
--TTT-S--TT--TTTTT--
--TTT-S--TT--TTTTT--
--TTT-S--TT--SSGGG--
--TTT-S--SS--SSGGG--
--TTTSS--TT--S-GGG--
--TTT-S--TT--SSGGG--
--TTT-S--TT--S-GGG--
--TTT-S--TT--SSGGG--
--TTT-S--SS--SSGGG--
--TTT-S--TT--SSTTS--
--TTT-S--SS--SSGGG--
--TTT-S--SS--SSGGG--
--TTT-S--TT--SSGGG--
--TTTSS--TT--S-TTT--
--TTT-S--TT--S-GGG--
--TTT-S--TT--S-TTT--
--TTT-S--TT--S-GGG--
--TTT-S--TT--TTTTT--
--TTT-S--TT--SSGGG--
--TTT-S--TT--SSTTT--
--TTT-S--TT--SSGGG--
--TTT-S--TT--TTGGG--
--TTT-S--TTS-SSTTT--
--TTT-S--TTT-TTGGG--
--TTT-S--SS--SSTTT--
--TTT-S--SS--S-GGG--
--TTT-S--SS--S-GGG--
--TTT-S--SS--S-TTT--
--TTT-S--SS--SSGGG--
--TTT-S--TT--SSTTT--
--TTT-S--TT--SSTTT--
--TTT-S--SS--SSTTT--
--GGG-S--TT--SSTTT--
--TTT-S--TT--S-TTT--
--TTT-S--TT--S-TTT--
--TTT-S--TT--SSTTT--
--TTT-S--SS--S-TTT--
--TTT-S--TT--SSTTT--
--TTT-S--TT--SSGGG--
--TTT-S--SS--SSGGG--
--TTT-S--SS--SSSTT--
--TTT-S--SS--SSTTT--
--TTT-S--SS--SSGGG--
--TTT-S--SS--SSGGG--
--TTT-SS-TT--SSGGG--
--TTT-S--SS--SSGGG--
--TTT-S--SS--SSTTT--
--TTT-S--SS--S-SSS--
--TTT-S--SS--SSTTT--
--TTT-S--SS--SSGGG--
--TTT-S--SS--SSGGG--
--TTT-S--TT--S-TTS--
--TTT-S--SS--S-GGG--
--TTT-S--TT--S-TTS--
--TTT-S--SS--S-GGG--
--TTT-S--SS--SSTTT--
--TTT-S--SS--SSGGG--
--TTT-S--TT--SSGGG--
--TTT-S--SS--SSGGG--
--TTT-S--TT--SSTTT--
--TTT-S--SS--S-GGG--
--TTT-S--SS--SSSTT--
--TTT-S--TT--SSTTS--
--TTT-S--TTT-SSGGG--
--TTT-S--TTT-SSTTT--
--TTT-S--TT--SS-SS--
--TTT-S--TT--S-GGG--
--TTT-S--TTS-SSSSS--
--TTT-S--TT--SSGGG--
--TTT-S--TT--SSGGG--
--TTT-S--TT--SSTTT--
--TTT-S--TT--TTGGG--
--TTT-S--TT--TTGGG--
--TTT-S--TT--SSGGG--
--TTT-S--TTS-SSGGG--
--TTT-S--TT--SSSTT--
--TTT-S--TT---SGGG--
--TTT-S--TT---SGGG--
--TTT-S--TT--TTTTT--
--TTT-S--TT---STTT--
--TTT-S--TT--SSGGG--
--TTT-S--TT--TTTTT--
--TTT-S--TT--TTTTT--
--TTT-S--SS--TTGGG--
--TTT-S--TT--TTSTT--
--TTT-S--TT--TTGGG--
--TTT-S--TT--TTGGG--
--TTT-S--TT--TTSTT--
--TTT-S--TT--TTTTT--
--TTT-S--TT--TTGGG--
--TTT-S--TT--TTGGG--
--TTT-S--TT----GGG--
--TTT-S--TT---STTT--
--TTT-S--TT--TTTTT--
--TTT-S--TT--TTGGG--
--TTT-S--TT--TTTTT--
--TTTSS--TT--TTGGG--
--TTT-S--TT--SSGGG--
--TTTSS--TT--SSTTT--
--TTT-S--TT--TTTTT--
--TTT-S--TT--TTGGG--
--TTT-S--TT--TTGGG--
--TTTSS--TT--SSGGG--
--TTTSS--SS----TTS--
--TTT-S--TT--SSTTT--
--TTT-S--TT--TTGGG--
--TTT-S--TT--TTTTT--
--TTT-S--TT--TTGGG--
--TTT-S--TT--TTGGG--
--TTT-S--TT----GGG--
--TTT-S--TT----GGG--
--TTT-S--TT----GGG--
--TTT-S--TT--SSGGG--
--TTT-S--TT--SSGGG--
--TTT-S--TT--TTGGG--
--TTT-S--TT--S-GGG--
--TTT-S--TT--SSGGG--
--TTT-S--SS--TTSTT--
--TTT-S--SS---SSTT--
--TTT-S--TT--TTGGG--
--TTT-S--TT--GGGGG--
--TTT-S--TT--TTGGG--
--TTT-S--SS--TTTTT--
--TTT-S--TTT--STTT--
--TTT-S--TT--SSTTS--
--TTT-S--TT----GGG--
--TTT-S--TT---STTT--
--TTT-S--TTS--SGGG--
--TTT-S--TTS--S-TT--
--TTT-S--TT--SSGGG--
--TTT-S--TT---STTT--
-GGGT-S--TT--GGGGS--
--TTT-S--TT--GGGGS--
--TTT-S--TT--TTGGG--
--TTT-S--TT--SGGGT--
--TTT-S--TT---GGGT--
--TTT-S--TTT-SGGGG--
--TTT-S--TT--S-GGG--
--TTT-S--TT----GGG--
--TTT-S--SS----GGG--
--TTT-S--SS--S-TTT--
--TTT-S--SS----TTT--
--TTT-S--SS----GGG--
--TTT-S--SS--S-TTT--
--TTT-S--SS----TTT--
--TTT-S--SS----TTT--
--TTT-S--TT----TTT--
--TTT-S--TT----TTT--
--TTT-S--TT----TTT--
--TTT-S--SS----TTT--
--TTT-S--SS--S-TTT--
--TTT-S--SS----TTT--
--TTTSS--SS----TTT--
--TTT-S--SS--S-TTT--
--TTT-S--TT--S-TTT--
--TTT-S--TT----TTT--
--TTT-S--SS----TTT--
--TTT-S--SS----TTT--
--TTT-S--TT----TTT--
--TTTSS--TT----TTT--
--TTT-S--SS----TTT--
--TTT-S--SS----TTT--
--TTT-S--SS---HHHH--
--TTT-S--SS----TTT--
--TTT-S--TT----TTT--
--TTT-S--SS----TTT--
--TTT-S--TT----TTT--
--TTT-S--SS----TTT--
--TTT-S--TT----TTT--
--TTT-S--TT----TTT--
--TTT-S--TT----TTT--
--TTT-S--SS----TTT--
--TTT-S--TT----TTT--
--TTT-S--SS----TTT--
--TTTSS--TT----TTT--
--TTTSS--TT----TTT--
--TTT-S--SS----TTT--
--TTTSS--TT---GGGT--
--TTT-S--TT---GGGT--
--TTT-S--TT---GGGT--
--TTT-S--SS---GGGT--
--TTT-S--SS---GGGT--
--TTT-S--TT---GGGT--
--TTT-S--TT---GGGT--
--TTT-S--TT---STTT--
--TTT-S--SS---GGGT--
--TTT-S--TT---GGGT--
--TTT-S--SS---GGGT--
--TTT-S--SS---GGGT--
--TTT-S--SS---HHHH--
--TTT-S--SS---STTT--
--TTT-S--SS---GGGT--
--TTT-S--TT---GGGT--
--TTT-S--TT---HHHH--
--TTT-S--TT---HHHH--
--TTT-S--SS---HHHH--
--TTT-SS-SS---TTTS--
--TTT-S--SS---TTTT--
--TTT-S--SS---TTTS--
--TTT-S--SS---GGGG--
--TTT-S--SS---TTTT--
--TTT-S--SS---TTTT--
--TTT-S--SS---TTTT--
--TTT-S--SS---TTTT--
--TTT-S--SS---SSTT--
--TTT-S--TT---TTTS--
--TTT-S--TT---TTTS--
--TTT-S--TT---TTTT--
--TTT-S--SS---GGGT--
--TTT-S--SS---HHHH--
--TTTSS--TT---HHHH--
--TTTSS--SS---HHHH--
--TTT-S--TT---TGGG--
--TTT-S--SS---HHHH--
--TTT-S--SS---HHHH--
--TTT-S--SS---HHHH--
--TTT-S--SS---HHHH--
--TTT-S--SS---TTTS--
--TTT-S--TT---TTTT--
--TTT-S--TT---TTTT--
--TTT-S--TT---TTTS--
--TTT-S--SS---TTTT--
--TTT-S--TT---TTTT--
--TTT-S--SS---HHHH--
--TTT-S--TT---HHHH--
--TTT-S--SS---GGGT--
--TTT-S--SS---HHHH--
--TTT-S--SS---GGGT--
--TTT-S--TT---GGGT--
--TTT-S--TT---HHHH--
--TTT-S--TT---HHHH--
--TTT-S--SS---HHHH--
--TTT-S--SS---HHHH--
--TTT-S--TT---TTTS--
--TTT-S--SS---TTTS--
--TTT-S--SS---HHHH--
--TTTSS--SS---HHHH--
--TTT-S--SS---STTT--
--TTT-S--SS---HHHH--
--TTT-S--SS---HHHH--
--TTT-S--SS---TTTT--
--TTT-S--TT---TTTT--
--TTT-S--SS---TTTT--
--TTT-S--TT---TTTS--
--TTTSS--SS---TTT---
--TTT-S--SS---GGGS--
--TTT-S--SS---STTS--
--TTT-S--SS---STTS--
--TTT-S--SS---GGGS--
--TTT-S--SS---GGG---
--TTT-S--SS---STTS--
--TTT-S--SS----GGG--
--TTT-S--TT---GGGS--
--TTT-S--SS----SSS--
--TTT-S--SS---GGGS--
--TTT-S--SS---GGGG--
--TTT-S--TT---TTTT--
--TTT-S--SS----TTT--
--TTT-S--SS---SGGG--
--TTT-S--SS----GGG--
--TTT-S--SS---GGGG--
--TTT-S--SS---TTTT--
--TTT-S--SS----GGG--
--TTT-S--SS---GGGGG-
--TTT-S--SS---GGGG--
--TTT-S--SS---GGGG--
--TTT-S--TT---GGGGG-
--TTT-S--SS---GGGGG-
--TTT-S--SS---GGGGG-
--TTT-S--SS---GGGG--
--TTT-S--SS---GGGG--
--TTT-S--SS---GGGGG-
--TTT-S--SS---GGGGG-
--TTT-S--TT---GGGTT-
--TTT-S--SS---GGGGG-
--TTT-S--SS---GGGG--
--TTT-S--SS---GGGGT-
--TTT-S--TT---GGGGT-
--TTT-S--SS---GGGGG-
--TTT-S--SS---GGGGT-
--TTT-S--SS---GGGGT-
--TTT-S--TT---GGGGT-
--TTT-S--SS---THHHH-
--TTT-S--TT---THHHH-
--TTT-S--SS---THHHH-
--TTT-S--SS---THHHH-
--TTT-S--SS---GGGT--
--TTT-S--SS---GGGGG-
--TTT-S--SS---THHHH-
--TTT-S--SS---GGGG--
--TTT-S--TT---THHHH-
--TTT-S--SS---GGGTT-
--TTT-S--SS---GGGG--
--TTT-S--SS---TTTTT-
--TTT-S--SS---GGGT--
--TTT-S--SS---GGGT--
--TTTSS--SS---GGGTT-
--TTTSS--TT---GGGGT-
--TTT-S--SS---GGGG--
--TTT-S--TT---GGGGT-
--TTTSS--SS---GGGG--
--TTT-S--SS---GGGGT-
--TTT-S--SS---THHHH-
--TTT-S--SS---GGGGT-
--TTT-S--TT---THHHH-
--TTT-S--TT---GGGGT-
--TTT-S--TT---GGGGT-
--TTT-S--SS---GGGTT-
--TTT-S--SS---GGGTT-
--TTT-S--SS---GGGGT-
--TTT-S--SS---GGGGG-
--TTT-S--TT---GGGGG-
--TTTSS--SS---GGGGT-
--TTT-S--SS-----TTT-
--TTTSS--SS-----TT--
--TTT-S--TT-----GGG-
--TTTSS--SS-----TTT-
--TTTSS--SS---S-TTT-
--TTTSS--SS---TTTTT-
--TTTSS--SS---TTTTT-
--TTT-S--SS-----TTT-
--TTT-S--SS---TTSTT-
--TTT-S--SS---TTTTT-
--TTT-S--SS---SSGGG-
--TTT-S--TT---TTTTT-
--GGGSS--TT---TTTTT-
--TTTSS--SS---S-GGG-
--TTT-S--SS---TTTTT-
--TTT-S--TT---S-TTT-
--TTT-S--SS---SSTTT-
--TTT-S--SS---SSTTT-
--TTT-S--SS---S-TTT-
--TTT-S--SS---TTTTT-
--TTT-S--SS-----GGG-
--TTT-S--TT---TTTTT-
--TTT-S--SS---SSGGG-
--TTT-S--TT---TTTTT-
--TTTSS--TT---SSGGG-
--TTT-S--SS---SSTTT-
--TTT-S--TT---TTTT--
--TTT-S--SS---SSTTT-
--TTT-S--TT---SSTTT-
--TTT-S--TT---S-TTT-
--TTT-S--SS---TTGGG-
--TTT-S--TT---TTTTT-
--TTT-S--TT---TTTTT-
--TTT-S--TT---SSGGG-
--TTT-S--SS---TTGGG-
--TTT-S--TT---TTTTT-
--TTT-S--TT---TTGGG-
--TTT-S--TT---TTTTT-
--TTT-S--TT---SSTTT-
--TTT-S--TT---TTTTT-
--TTT-S--TT---SSGGG-
--TTT-S--TT---TTGGG-
--TTT-S--TT---TTTTT-
--TTT-S--TT---TTTTT-
--TTT-S--TT---TTTTT-
--TTT-S--TT---S-GGG-
--TTT-S--TT---S-GGG-
--TTT-S--TT---S-GGG-
--TTT-S--SS---S-TTT-
--TTT-S--TT---S-GGG-
--TTT-S--TT---S-TTT-
--TTT-S--TT---TTTTT-
--TTT-S--SS---TTTTT-
--TTT-S--SS---TTGGG-
--TTT-S--SS---TTGGG-
--TTT-S--SS---TTTTT-
--TTT-S--TT---TTGGG-
--TTT-S--TT---TTGGG-
--TTT-S--TT---TTGGG-
--TTT-S--TT---TTTT--
--TTT-S--SS---TTGGG-
--TTT-S--SS---SSTTT-
--TTT-S--SS---TTTTT-
--TTT-S--SS---TTTTT-
--TTT-S--TT---TTGGG-
--TTT-S--TT---TTGGG-
--TTT-S--SS---SSGGG-
--TTT-S--TT---TTTTT-
--TTT-S--TT---TTTTT-
--TTT-S--TT---TTTTT-
--TTT-S--TT---TTGGG-
--TTT-S--TT---TTGGG-
--TTT-S--TT---TTTT--
--TTT-S--TT---TTGGG-
--TTT-S--SS---TTGGG-
--TTT-S--TT---TTGGG-
--TTT-S--TT---SSGGG-
--TTT-S--TT---TTGGG-
--TTT-S--TT---SSTTT-
--TTT-S--SS---TTGGG-
--TTT-S--SS---SSTTT-
--TTT-S--SS---S-TT--
--TTT-S--TT---S-GGG-
--TTT-S--TT---SSTT--
--TTT-S--TT---SSTTT-
--TTT-S--SS---S-TTT-
--TTT-S--SS----STTT-
--TTT-S--TT---SSTTT-
--TTT-S--TT---S-GGG-
--TTT-S--SS---S-GGG-
--TTT-S--TT---S-TT--
--TTT-S--TT---S-TTT-
--TTT-S--TT---S-SS--
--TTT-S--TT---S-SS--
--TTT-S--TT---S-GGG-
--TTT-S--SS---S-STT-
--TTT-S--TT---S-TTT-
--TTT-S--SS---S-GGG-
--TTT-S--SS---TTGGG-
--TTT-S--SS---S-GGG-
--TTT-S--SS---S-GGG-
--TTT-S--TT---S-GGG-
--TTT-S--TT---S-GGG-
--TTT-S--SS---S-TTT-
--TTT-S--TT---TTGGG-
--TTT-S--TT---S-GGG-
--TTT-S--SS--SS-GGG-
--TTT-S--SS---S-GGG-
--TTT-S--TT-----TTT-
--TTT-S--TT---S-GGG-
--TTT-S--TT--S--GGG-
--TTT-S--TT-----GGG-
--TTT-S--TT---S-TTT-
--TTT-S--TT---S-GGG-
--TTT-S--TT-----GGG-
--TTT-S--SS--SS-TTT-
--TTT-S--SS-----TTT-
--TTT-S--SS--SS-TTT-
--TTT-S--SS--SS-TT--
--TTT-S--SS--SS-TTT-
--TTT-S--SS--S--GGG-
--TTT-S--SS--S--GGG-
--TTT-S--TT-----TTT-
--TTT-S--TT-----GGG-
--TTT-S--SS--SS-TTT-
--TTT-S--SS--S--TTT-
--TTT-S--TT--S--TTT-
--TTT-S--SS--SS-GGG-
--TTT-S--TT--S--TT--
--TTT-S--TT---S-TTT-
--TTT-S--SS--SS-GGG-
--TTT-S--TT---S-TT--
--TTT-S--TT--S--TTT-
--TTT-S--SS---S-TTT-
--TTT-S--TT-----GGG-
--TTS-S--TT-----TTT-
--TTT-S-SSS-----GGG-
--TTT-S--TT--S--TTT-
--TTT-S--TT---S-GGG-
--TTT-S--TT---S-TTT-
--TTT-S--SS---S-GGG-
--TTT-S--SS---S-GGG-
--TTT-S--SS---S-GGG-
--TTT-S--TT---SSTTT-
--TTT-S--TT---S-GGG-
--TTT-S--TT---S-TTT-
--TTT-S--SS--SS-TTT-
--TTT-S--TT---SSGGG-
--TTT-S--TT---S-TTT-
--TTT-S--TT---S-TTT-
--TTT-S--TT--SS-TTT-
--TTT-S--TT---S-TTT-
--TTT-S--SS---S-GGG-
--TTT-S--TT---S-TT--
--TTT-S--TT---TTTTT-
--TTT-S--TT---S-TTT-
--TTT-S--TT---SSGGG-
--TTT-S--SS---TTTT--
--TTT-S--TT---TTGGG-
--TTT-S--SS---TTTTT-
--TTT-S--TT---TTTTT-
--TTT-S--SS---TTGGG-
--TTT-S--SS---TTGGG-
--TTT-S--TT---TTGGG-
--TTT-S--SS---TTGGG-
--TTT-S--TT---TTGGG-
--TTT-S--TT---TTGGG-
--TTT-S--SS---SSTT--
--TTT-S--SS---TTGGG-
--TTT-S--SS---SSTTT-
--TTT-S--SS---SSTTT-
--TTT-S--TT---SSTTT-
--TTT-S--TT---S-TTT-
--TTT-S--TT---S-TT--
--TTT-S--TT---S-GGG-
--TTT-S--TT---S-GGG-
--TTT-S--SS---S-TT--
--TTT-S--SS---SSGGG-
--TTT-S--TT---SSGGG-
--TTT-S--SS---S-GGG-
--TTT-S--TT---S-GGG-
--TTT-S--TT---S-GGG-
--TTT-S--TT---S-GGG-
--TTT-S--TT---S-GGG-
--TTT-S--TT---TTGGG-
--TTT-S--SS---TTGGG-
--TTT-S--SS---S-TTT-
--TTT-S--SS---S-TTT-
--TTT-S-SSS---S-TT--
--TTT-S--TT---S-GGG-
--TTT-S--SS---S-TTT-
--TTT-S--SS---S-GGG-
--TTT-S--SS---S-GGG-
--TTT-S--TT---S-GGG-
--TTT-S--TT---S-TTT-
--TTT-S--TT---S-TTT-
--TTT-S--SS---S-TT--
--TTT-S--SS---SSGGG-
--TTT-S--SS---S-TTT-
--TTT-S--SS---S-TTT-
--TTT-S--SS---S-TT--
--TTT-S--SS---S-GGG-
--TTT-S--TT---S-GGG-
--TTT-S--TT---S-GGG-
--TTT-S--SS---S-GGG-
--TTT-S--SS---S-GGG-
--TTT-S--SS---S-TTT-
--TTT-S--SS---S-TTT-
--TTT-S--SS---S-GGG-
--TTT-S--SS---S-STT-
--TTT-S--TT---S-TTT-
--TTT-S--SS---S-TTT-
--TTT-S--TT---S-GGG-
--TTT-S--TT---TTTTT-
--TTT-S--SS---TTGGG-
--TTT-S--SS---TTGGG-
--TTT-S--SS---S-SS--
--TTT-S--TT---S-TT--
--TTT-SS-TT---S-TT--
--TTT-S--SS---S-TTT-
--TTT-S--TT---S-GGG-
--TTT-S--TT---TTTT--
--TTT-S--SS---S-TT--
--TTT-S--TT---S-SS--
--TTT-S--SS---S-SS--
--TTT-S--SS---S-SS--
--TTT-S--SS---S-SS--
--TTT-S--TT---SSSS--
--TTT-S--TT---S-GGG-
--TTT-S--TT---S-STT-
--TTT-S--TT---S-TTT-
--TTT-S--SS---S-GGG-
--TTT-S--TT---S-TT--
--TTT-S--TT---S-TTT-
--TTT-S--TT---S-TTT-
--TTT-S--TT---S-TTT-
--TTT-S--TT---S-TTT-
--TTT-S--TT---S-TTT-
--TTT-S--TT---S-GGG-
--TTT-S--TT---S-GGG-
--TTT-S--TT---S-GGG-
--TTT-S--TT---S-GGG-
--TTT-SS-TT---S-SS--
--TTT-S--TT---S-GGG-
--TTT-S--SS---S-GGG-
--TTT-S--TT---S-STT-
--TTT-S--TT---S-TTT-
--TTT-S--TT---S-SS--
--TTT-S--SS---S-SS--
--TTT-S--TT---S-SS--
--TTT-S--TT---S-SS--
--TTT-S--TT---S-TT--
--TTT-S--TT---S-TTT-
--TTT-S--TT---S-GGG-
--TTT-S--TT---S-GGG-
--TTT-S--TT---SSGGG-
--TTT-S--SS---S-SS--
--TTT-S--TT---S-TTT-
--TTT-S--SS---S-TT--
--TTT-S--SS---S-TTT-
--TTT-S--SS---S-TTT-
--TTT-S--TT---S-GGG-
--TTT-S--SS---S-SS--
--TTT-S--TT---S-SS--
--TTT-S--SS---S-SS--
--TTT-S--TT---S-SS--
--TTT-S--SS---S-SS--
--TTT-S--SS---S-SS--
--TTT-S--TT---S-SS--
--TTT-S--TT---S-STT-
--TTT-S--TT---S--S--
--TTT-S--TT---S-SS--
--TTT-S--TT-----TTT-
--TTT-S--TT-----TT--
--TTT-S--SS--S--TT--
--TTT-S--TT--S--TTT-
--TTT-S--TT---S-TTT-
--TTT-S--TT---S-TTT-
--TTT-S--TT---S-GGG-
--TTT-S--TT---S-GGG-
--TTT-S--TT-----TTT-
--TTT-S--SS--SS-GGG-
--TTT-S--TT-----TTT-
--TTT-S--TT--S--TTT-
--TTT-S--TT--S--TT--
--TTT-S--SS--S--SS--
--TTT-S--TT--S--SS--
--TTT-S--SS--S--TTT-
--TTT-S--TT--S--SS--
--TTT-S--TT-----SS--
--TTT-S--TT--S--TT--
--TTT-S--SS--S--TTT-
--TTT-S--TT--SS-TTT-
--TTT-S--SS--SS-TT--
--TTT-S--SS--S--TTT-
--TTT-S--SS---S-TT--
--TTT-S--SS---S-GGG-
--TTT-S--TT--SS-TTT-
--TTT-S--TT--S--TTT-
--TTT-S--SS---S-TTT-
--TTT-S--TT--SS-TTT-
--TTT-S--TT-----TTT-
--TTT-S--TT--SS-TTT-
--TTT-S--TT-----TTT-
--TTT-S--TT--SSSGGG-
--TTT-S--SS---SSGGG-
--TTT-S--SS---S-TTT-
--TTT-S--TT---S-GGG-
--TTT-S--SS--SS-GGG-
--TTT-S--TT---S-GGG-
--TTT-S--SS---S-TTT-
--TTT-S--TT---S-GGG-
--TTT-S--TT---S-GGG-
--TTT-S--SS---S-GGG-
--TTT-S--TT---S-GGG-
--TTT-S--TT---SSTTT-
--TTT-S--TT---S-GGG-
--TTT-S--SS---S-TTT-
--TTT-S--TT---S-TTT-
--TTT-S--TT---SSGGG-
--TTT-S--SS---SSTTT-
--TTT-S--SS---S-TTT-
--TTT-S--TT---S-TTT-
--TTT-S--SS---S-TTT-
--TTT-S--SS---SSGGG-
--TTT-S--SS---S-GGG-
--TTT-S--SS---S-TT--
--TTT-S--SS---SSGGG-
--TTT-S--TT---S-TTT-
--TTT-S--SS---S-TT--
--TTT-S--TT---S-GGG-
--TTT-S--SS---S-GGG-
--TTT-S--SS---S-TTT-
--TTT-S--TT---S-TT--
--TTT-S--SS---SSGGG-
--TTT-S--TT---S-TTT-
--TTT-S--SS---S-GGG-
--TTT-S--TT--SS-TTT-
--TTT-S--SS---SSGGG-
--TTT-S--SS---S-GGG-
--TTT-S--TT--SS-GGG-
--TTT-S--TT---S-TT--
--TTT-S--TT---SSGGG-
--TTT-S--SS---SSGGG-
--TTT-S--TT---TTTTT-
--TTT-S--TT---SSTTT-
--TTT-S--SS---SSTTT-
--TTT-S--TT---SSGGG-
--TTT-S--SS---SSTTT-
--TTT-S--SS---SSTTT-
--TTT-S--TT---SSTTT-
--TTT-S--SS----STTT-
--TTT-S--TT-----TTT-
--TTT-S--TT----STTT-
--TTT-S--SS---SSTTT-
--TTT-S--TT---S-TTT-
--TTT-S--TT---S-GGG-
--TTT-S--TT---S-GGG-
--TTT-S--TT---TTTTT-
--TTT-S--SS---S-GGG-
--TTT-S--SS---TTTTT-
--TTT-S--SS---S-GGG-
--TTT-S--TT---S-TTT-
--TTT-S--TT---S-TTT-
--TTT-S--TT---SSTTT-
--TTT-S--TT---S-TTT-
--TTT-S--TT---S-TTT-
--TTT-S--TT---S-TTT-
--TTT-S--SS---SSTTT-
--TTT-S--SS---TTGGG-
--TTT-S--TT---SSGGG-
--TTT-S--TT---SSGGG-
--TTT-S--SS---TTGGG-
--TTT-S--SS---S-STT-
--TTT-S--SS---S-TTT-
--TTT-S--SS---S-GGG-
--TTT-S--TT---S-GGG-
--TTT-S--TT---S-GGG-
--TTT-S--TT---S-GGG-
--TTT-S--TT---S-GGG-
--TTT-S--SS---S-GGG-
--TTT-S--SS---S-TTT-
--TTT-S--TT---S-GGG-
--TTT-S--SS---S-TTT-
--TTT-S--SS---S-GGG-
--TTT-S--TT---S-GGG-
--TTT-S--TT---S-TTT-
--TTT-S--SS---S-TTT-
--TTT-S--SS---S-TT--
--TTT-S--TT---S-TTT-
--TTT-S--SS---S-GGG-
--TTT-S--SS---S-GGG-
--TTT-S--TT---S-GGG-
--TTT-S--SS---SSTT--
--TTT-S--SS---S-GGG-
--TTT-S--SS---S-GGG-
--TTT-S--TT---SSTT--
--TTT-S--SS---S-TTT-
--TTT-S--SS---TTTTT-
--TTT-S--SS--TTTGGG-
--TTT-S--TT--GGGTTT-
--TTT-S--SS--GGGTT--
--TTT-S--SS--SS-GGG-
--TTT-S--SS---S-GGG-
--TTT-S--TT--SS-TTT-
--TTT-S--SS--SS-GGG-
--TTT-S--SS--SS-TTT-
--TTT-S--SS--SS-TTT-
--TTT-S--TT---S-TT--
--TTT-S--SS---SSGGG-
--TTT-S--TT---TTGGG-
--TTT-S--SS--SS-TTT-
--TTT-S--TT--SS-TTT-
--TTT-S--SS--SS-GGG-
--TTT-S--TT--SS-TTT-
--TTT-S--TT--SS-GGG-
--TTT-S--SS--SS-GGG-
--TTT-S--TT--SS-TTT-
--TTT-S--TT--SSGGGT-
--TTT-S--SS--SSSTTT-
--TTT-S--SS--SSGGGG-
--TTT-S--TT--SSGGGT-
--TTT-S--SS--SSTTT--
--TTT-S--TT--SSTTS--
--TTT-S--SS--SS-GGG-
--TTT-S--TT--SS-TT--
--TTT-S--SS---S-TT--
--TTT-S--SS--SS-TTT-
--TTT-S--TT--SS-TTT-
--TTT-S--SS--SS-TTT-
--TTT-S--TT--SS-TTT-
--TTT-S--TT--SS-TTT-
--TTT-S--SS-----TTT-
--TTT-S--SS--S--TTT-
--TTT-S--SS--SS-TTT-
--TTT-S--SS--SSGGGG-
--TTT-S--SS--SSGGGG-
--TTT-S--SS--SSTTTT-
--TTT-S--TT--S-TTS--
--TTT-S--SS--SSSSTT-
--TTT-S--SS--S-SSTT-
--TTT-S--SS--S-SSTT-
--GGG-S--TT--SSTTTT-
--TTT-S--SS--TTTTTT-
--TTT-S--SS--TTTTTT-
--TTT-S--SS--TTTTS--
--TTT-S--SS--TTTTTT-
--TTT-S--SS--TTTTTT-
--TTT-S--SS--TTGGGG-
--TTT-S--TT--TTGGGG-
--TTT-S--TT--TTGGGG-
--TTT-S--SS--TTGGGG-
--TTT-S--SS--TT-TTT-
--TTT-S--TT--GGGGGG-
--TTT-S--SS--TTGGGT-
--TTT-S--TT--GGGTTT-
--TTT-S--TT--HHHHTT-
--TTT-S--TT--HHHHHT-
--TTT-S--SS--HHHHTT-
--TTT-S--TT--HHHHTT-
--TTT-S--TT--TTTTTT-
--TTT-S--SS--TTTTTT-
--TTT-S--SS--TTTTTT-
--TTT-S--SS--TTTTTT-
--TTT-S--TT--TTTTTT-
--TTT-S--TT--TTTTTT-
--TTT-S--TT--TTHHHH-
--TTT-S--TT--TTTTTT-
--TTT-S--SS--GGGSS--
--TTT-S--SS--TT--S--
--TTT-S--SS--TTS-S--
--TTT-S--SS--GGGTS--
--GGG-S--SS--TTSSS--
--TTT-S--TT--TTSSS--
--TTT-S--SS--TTS-S--
--TTT-S--TT--TTS-S--
--TTT-S--TT--GGGSS--
--TTT-S--TT--TT-SS--
--TTT-S--TT--TTS-S--
--TTT-S--TT--TTS-S--
--TTT-S--SS--GGG-S--
--TTT-S--SS--TTS-S--
--TTT-S--SS--GGGSS--
---SS-S--TT--HHHHTT-
---SS-S--TT--HHHHTT-
--TTT-S--SS--TTTTTT-
--TTT-S--SS--TTTTTT-
--TTT-S--TT--TTTTT--
--TTT-S--TT--TTTTTT-
--TTT-S--SS--TTTTTT-
--TTT-S--TT--TTTTTT-
--TTT-S--SS--TTTGGG-
--TTT-S--SS--TTGGG--
--TTT-S--TT--HHHHTT-
--TTT-S--TT--HHHHTT-
--TTT-S--SS--TTHHHH-
--TTT-S--TT--HHHHTT-
--TTT-S--TT--HHHHTT-
--TTT-S--TT--HHHHTT-
--TTT-S--SS--HHHHT--
--TTT-S--TT--HHHHTT-
--TTT-S--SS--HHHHTT-
--TTT-S--TT--HHHHTT-
--TTT-S--SS--HHHHTT-
--TTT-S--SS--HHHHTT-
--TTT-S-SSS--HHHHTT-
--TTT-S--TT--HHHHTT-
--TTT-S--SS--HHHHHH-
--TTT-S--TT--TTTTT--
--TTT-SS-TT--TTTTT--
--TTT-S--TT--HHHHTT-
--TTT-S--TT--HHHHT--
--TTT-S--SS--TTTTT--
--TTT-S--TT--TTTTT--
--TTT-S--TT--HHHHH--
--TTT-S--TT--HHHHH--
--TTT-S--SS--HHHHH--
--TTT-S--SS--HHHHH--
--TTT-S--SS--TTTTT--
--TTT-S--SS--TTTTT--
--TTT-S--TT--HHHHH--
--TTT-S--SS--HHHHH--
--TTT-S--TT--GGGTT--
--TTT-S--TT--HHHHS--
--TTT-S--SS--HHHHS--
--TTT-S--SS--HHHHS--
--TTT-S--TT--HHHHS--
--TTT-S--TT--HHHHS--
--TTT-S--SS--HHHHS--
--TTT-S--TT--HHHHT--
--TTT-SS-TT--HHHHS--
--TTT-S--TT--HHHHS--
--TTT-S--SS--HHHHT--
--TTT-S--TT--HHHHT--
--TTT-S--TT--HHHHT--
--TTT-S--TT--GGGTT--
--TTT-S--TT--HHHHT--
--TTT-S--SS--HHHHT--
--TTT-S--TT--GGGTT--
--TTT-S--TT--GGGTT--
--TTT-S--TT--HHHHT--
--TTT-S--TT--HHHHT--
--TTT-S--SS--GGGTT--
--TTT-S--SS--HHHHT--
--TTT-S--SS--HHHHT--
--TTT-S--TT--HHHHS--
--TTT-S--SS--GGGTT--
--TTT-S--TT--HHHHS--
--TTT-S--TT--HHHHS--
--TTT-S--SS--GGGTS--
--TTT-S--SS--GGGTS--
--TTT-S--SS--HHHHT--
--TTT-S--SS--HHHHT--
--TTT-S--SS--HHHHT--
--TTT-S--SS--HHHHT--
--TTT-S--SS--HHHHHT-
--TTT-S--TT--TTTTTT-
--TTT-S--SS--HHHHHH-
--TTT-S--SS--HHHHHH-
--TTT-S--TT--SHHHH--
--TTT-S--TT--THHHHT-
--TTT-S--SS--THHHHT-
--TTT-S--SS--HHHHHH-
--TTT-S--TT--HHHHH--
--TTT-S--SS--HHHHH--
--TTT-S--SS--HHHHH--
--TTT-S--SS--HHHHT--
--TTT-S--SS--HHHHH--
--TTT-S--SS--HHHHH--
--TTT-S--SS--HHHHH--
--TTT-S--SS--TTTTTT-
--TTT-S--SS--HHHHHT-
--TTT-S--SS--HHHHHT-
--TTT-S--SS--HHHHHT-
--TTT-S--SS--TTTTTT-
--TTT-S--TT---HHHHT-
--TTT-S--SS--HHHHH--
--TTT-S--SS--HHHHH--
--TTT-S--SS--HHHHH--
--TTT-S--SS--HHHHH--
--TTT-S--SS--HHHHH--
--TTT-S--SS--HHHHH--
--TTT-S--TT--TTGGGT-
--TTT-S--SS--HHHHHH-
--TTT-S--TT--HHHHTT-
--TTT-S--TT--TTHHHH-
--TTT-S--TT--TTGGGT-
--TTT-S--SS--HHHHTT-
--TTT-S--SS--HHHHTT-
--TTT-S--TT--HHHHHH-
--TTT-S--TT--HHHHTT-
--TTT-S--SS--HHHHTT-
--TTT-S--SS--HHHHTT-
--TTT-SS-TT--HHHHTT-
--TTT-S--SS--HHHHTT-
--TTT-S--SS--HHHHHH-
--TTT-S--SS--TTHHHH-
--TTT-S--SS--TTHHHH-
--TTT-S--SS--HHHHHH-
--TTT-S--SS--HHHHHT-
--TTT-S--SS---HHHH--
--TTT-S--SS--HHHHH--
--TTT-S--TT--HHHHHT-
--TTT-S--SS--HHHHT--
--TTT-S--SS--HHHHHT-
--TTT-S--SS--HHHHTT-
--TTT-S--SS--HHHHHT-
--TTT-S--SS--HHHHHT-
--TTT-S--SS--THHHHT-
--TTT-S--SS--SHHHHT-
--TTT-S--TT--SHHHHT-
--TTT-S--TT--SHHHHT-
--TTT-S--TT--TTTTTT-
--TTT-S--SS--SHHHHT-
--TTT-S--SS--HHHHS--
--TTT-S--SS--THHHH--
--TTT-S--SS--HHHHTT-
--TTT-S--SS--HHHHTT-
--TTT-S--SS--HHHHHT-
--TTT-S--SS--HHHHH--
--GGG-S--SS--HHHHHT-
--TTT-S--SS--HHHHHH-
--TTT-S--SS--HHHHTT-
--TTT-S--SS--TTHHHH-
--TTT-S--SS--HHHHTT-
--TTT-S--SS--HHHHHH-
--TTT-S--SS--HHHHHH-
--GGG-S--SS--HHHHTT-
--TTT-SS-TT--TTHHHH-
--TTT-S--SS--HHHHHH-
--TTT-S--SS--TTHHHH-
--TTT-S--SS--HHHHTT-
--TTT-S--TT--HHHHHH-
--TTT-S--SS--HHHHHT-
--TTT-S--SS--HHHHHH-
--TTT-S--SS--HHHHT--
--TTT-S--SS--TTGGGT-
--TTT-S--SS--HHHHHT-
--TTT-S--SS--HHHHHT-
--TTT-S--SS--HHHHHH-
--TTT-S--SS--HHHHHT-
--TTT-S--SS--HHHHHH-
--TTT-S--SS--HHHHHH-
--TTT-S--SS--HHHHHT-
--TTT-S--SS--HHHHHT-
--TTT-S--TT--HHHHHT-
--TTT-S--TT--HHHHTT-
--TTT-S--SS--HHHHHH-
--TTT-S--SS--HHHHHT-
--TTT-S--SS--HHHHHH-
--TTT-S--SS--HHHHHT-
--TTT-S--SS--HHHHH--
--TTT-S--SS--HHHHH--
--TTT-S--SS--HHHHH--
--TTTSS--TT--HHHHH--
--TTT-S--TT--HHHHH--
--TTT-S--SS--HHHHH--
--TTT-S--SS--HHHHH--
--TTT-S--SS--HHHHH--
--TTT-S--SS--GGGGT--
--TTT-S--SS--HHHHH--
--TTT-S--SS--THHHH--
--TTT-S--TT--TTTTT--
--TTT-S--SS--THHHH--
--TTT-S--SS--TTTTT--
--TTT-S--SS--SHHHH--
--TTT-S--SS--TTTTT--
--TTT-S--SS--HHHHH--
--TTT-S--SS--HHHHS--
--TTT-S--SS--HHHHH--
--TTT-S--SS--HHHHH--
--TTT-S--SS--HHHHS--
--TTT-S--SS--HHHHH--
--TTT-S--TT--HHHHH--
--TTT-S--TT--TTGGG--
--TTT-S--SS--HHHHT--
--TTT-S--TT--HHHHT--
--TTT-S--TT--HHHHT--
--TTT-S--SS--HHHHT--
--TTT-S--TT--TTGGG--
--TTT-S--SS--SGGGS--
--TTT-S--SS--TTTSS--
--TTT-S--SS--HHHHS--
--TTT-S--TT--GGGTS--
--TTT-S--TT--TGGGS--
--TTT-S--SS--TTGGG--
--TTT-S--SS--TTGGG--
--TTT-S--SS--TTGGG--
--TTT-S--SS--TTGGG--
--TTT-S--SS--TTGGG--
--TTT-S--SS--HHHHT--
--TTT-S--SS--TTTTT--
--TTT-S--TT--TTGGG--
--TTT-S--TT--TTTTS--
--TTT-S--SS--TTTT---
--TTT-S--TT--TTGGG--
--TTT-S--SS--TTGGG--
--TTT-S--TT--TTGGG--
--TTT-S--SS--TTTTT--
--TTT-S--TT--TTGGG--
--TTT-S--SS--TTTTT--
--TTT-S--TT--TTGGG--
--TTT-S--SS--HHHHT--
--TTT-S--SS--HHHHT--
--TTT-S--TT--TTGGG--
--TTT-S--TT--TTGGG--
--TTT-S--SS--TTTTT--
--TTT-S--SS--TTGGG--
--TTT-S--SS--TTTTT--
--TTT-S--TT--TTTTT--
--TTT-S--SS--TTTTT--
--TTT-S--TT--HHHHT--
--GGG-S--SS--TTGGG--
--TTT-S--SS--TTGGG--
--TTT-S--SS--TTGGG--
--TTT-S--TT--HHHHT--
--TTT-S--TT--HHHHT--
--TTT-S--TT--HHHHT--
--TTT-S--SS--HHHHT--
--TTT-S--SS--HHHHT--
--TTT-S--SS--HHHHT--
--TTT-S--TT--HHHHT--
--TTT-S--SS--HHHHT--
--TTT-S--TT--HHHHT--
--TTT-S--SS--HHHHT--
--TTT-S--TT--GGGSS--
--TTT-S--TT--GGGTS--
--TTT-S--SS--GGGTS--
--TTT-S--SS--GGGTS--
--TTT-S--SS--TTTSS--
--TTT-S--SS--HHHHS--
--TTT-S--TT--GGGTS--
--TTT-S--TT--HHHHS--
--TTT-S--TT--HHHHS--
--TTT-S-SSS--GGGSS--
--TTT-S--TT--GGGTS--
--TTT-S--SS--GGGSS--
--TTT-S--TT--GGGSS--
--TTT-S--SS--TTTT---
--TTT-S--SS--TTT----
--TTT-S--SS--TTTTS--
--TTT-S--SS--GGGS---
--TTT-S--TT--TTTT---
--TTT-S--TT--TTTT---
--TTT-S--SS--TTTS---
--TTT-S--SS--STTS---
--TTT-S--SS--SSTTS--
--TTT-S--TT--TTTSS--
--TTT-S--TT--TTGGG--
--TTT-S--SS--TGGG---
--TTT-S--SS--TTT----
--TTT-S--SS--GGG-S--
--TTT-S--TT--TTS-S--
--TTT-S--SS--GGG-S--
--TTT-S--TT--TTS----
--TTT-S--SS--TTS-S--
--TTT-S--SS--TTT----
--TTT-S--TT--TTT-S--
--TTT-S--TT--TTT-S--
--TTT-S--TT--TTT----
--TTT-S--SS--TTT----
--TTT-S--SS--TTT-S--
--TTT-S--SS--TTTSS--
--TTT-S--SS--TTT-S--
--TTT-S--SS--TTTS---
--TTT-S--SS--TTT-S--
--TTT-S--SS--TTTSS--
--TTT-S--SS--TTTS---
--TTT-S--TT--TTTS---
--TTT-S--TT--TTTS---
--TTT-S--SS--TTTS---
--TTT-S--SS--TTTS---
--TTT-S--SS--TTTS---
--TTT-S--TT--TTTS---
--TTT-S--TT--TTTS---
--TTT-S--SS--GGG----
--TTT-S--SS--TTS----
--TTT-S--TT--TTTS---
--TTT-S--TT--TTTS---
--TTT-S--SS--TTT----
--TTT-S--SS--GGG----
--TTT-S--SS--TTT----
--TTT-S--TT--TTTS---
--TTT-S--TT--TTTS---
--TTT-S--SS--TTTS---
--TTT-S--SS--TTTS---
--TTT-S--SS--TTTS---
--TTT-S--SS--GGG----
--TTT-S--TT--TTS----
--TTT-S--SS--TTTS---
--TTT-S--SS--TTTS---
--TTT-S--TT--GGG----
--TTT-S--TT--GGGS---
--TTT-S--SS--GGGS---
--TTT-S--SS--TTTS---
--TTT-S--SS--GGGS---
--TTT-S--SS--GGGS---
--TTT-S--TT--GGGS---
--TTT-S--TT--GGGS---
--TTT-S--SS--STTS---
--TTT-S--TT--TTTS---
--TTT-S--TT--TTTS---
--TTT-S--SS--GGGSS--
--TTT-S--SS--GGGS---
--TTT-S--SS--TTTSS--
--TTT-S--SS--GGGS---
--TTT-S--TT--GGGS---
--TTT-S--SS--TTTS---
--TTT-S--SS--TTTS---
--TTT-S--SS--GGGS---
--TTT-S--SS--GGGS---
--TTT-S--SS--GGGS---
--TTT-S--TT--GGGS---
--TTT-S--SS--TTTS---
--TTT-S--SS--GGGS---
--TTT-S--SS--GGGTT--
--TTT-S--SS--GGGS---
--TTT-S--SS--TTTS---
--TTT-S--TT--GGGS---
--TTT-S--TT--TTTS---
--TTT-S--SS--GGGS---
--TTT-S--SS--TTTS---
--TTT-S--SS--TTSS---
--TTT-S--SS--TTTS---
--TTT-S--SS--TTTS---
--TTT-S--TT--TTTS---
--TTT-S--SS--TTSS---
--TTT-S--SS--TTTS---
-GGGT-S--SS--GGGS---
--TTT-S--SS--GGGS---
--TTT-S--TT--GGGS---
--TTT-S--SS--TTTS---
--TTT-S--SS--TTTS---
--TTT-S--TT--TTTS---
--TTT-S--SS--TTTS---
--TTT-S--TT--TTTS---
--TTT-S--TT--TTTS---
--TTT-S--TT--TTTS---
--TTT-S--SS--TTTS---
--TTT-S--SS--TTTS---
--TTT-S--SS--TTTS---
--TTT-S--SS-BTTTB---
--TTT-S--SS--TTTTT--
--TTT-S--TT--TTTS---
--TTT-S--SS--TTTS---
--TTT-S--TT--TTTS---
--TTT-S--TT--TTT-S--
--TTTSS--SS--TTTS---
--TTT-S--SS--TTTS---
--TTT-S--SS--TTTS---
--TTT-S--SS-BTTTB---
--TTT-S--SS--TTTS---
--TTT-S--SS--TTTS---
--TTT-S--SS--TTT----
--TTT-S--SS--TTTS---
--TTT-S--SS--TTTS---
--TTT-S--TT--TTT----
--TTT-S--SS--TTT----
--TTT-S--SS--TTT----
--TTT-S--SS--TTT----
--TTT-S--TT--TTT----
--TTT-S--SS--TTTS---
--TTT-S--SS--TTTS---
--TTT-S--SS--TTTS---
--TTT-S--SS--TTT----
--TTT-S--SS--TTT----
--TTT-S--TT--TTTS---
--TTT-S--SS--TTT----
--TTT-S--SS--TTT----
--TTT-S--SS--TTT----
--TTT-S--SS--TTT----
--TTT-S--TT--TTT----
--TTT-S--SS--TTT----
--TTT-S--SS--TTT----
--TTT-S--SS--TTT----
--TTT-S--SS--TTT----
--TTT-S-SSS--TTT----
--TTT-S--TT--TTT----
--TTT-S--SS--TTT----
--TTT-S--SS--TTTS---
--TTT-S--SS--TTT----
--TTT-S--SS--TTT----
--TTT-S--SS--TTTS---
--TTT-S--SS--TTT----
--TTT-S--SS--TTTS---
--TTT-S--SS--TTT----
--TTT-S--SS--TTT----
--TTT-S--SS--TTT----
--TTT-S--SS--TTT----
--TTT-S--SS--TTT----
--TTT-S--SS--TTT----
--TTT-S--TT--TTT----
--TTT-S--SS--TTT----
--TTT-S--SS--TTT----
--TTT-S--SS--TTT----
--TTT-S--SS--TTT----
--TTT-S--SS--TTT----
--TTT-S--SS--TTT-S--
--TTT-S--SS--TTTS---
--TTT-S--SS--TTT-S--
--TTT-S--TT--GGG----
--TTT-S--SS--GGG----
--TTT-S--SS--TTT----
--TTT-S--SS--TTT----
--TTT-S--TT--GGG----
--TTT-S--SS--GGG-S--
--TTT-S--TT--GGG----
--TTT-S--SS--GGGG---
--TTT-S--SS--GGG----
--TTT-S--TT--GGG----
--TTT-S--TT--TTT----
--TTT-S--SS--TTT----
--TTT-S--SS--TTT----
--TTT-S--SS--TTT----
--TTT-S--SS--TTT----
--TTT-S--SS--GGG----
--TTT-S-SSS--SSS----
--TTT-S--SS--GGG----
--TTT-S--SS--TTT----
--TTT-S--SS--TTT----
--TTT-S--TT--GGG----
--TTT-S--SS--TTT-S--
--TTT-S--SS--TTTSS--
--TTT-S--SS--GGGSS--
--TTT-S--TT--TTSSS--
--TTT-S--SS--TTTSS--
--TTT-S--TT--TTTSS--
--TTT-S--SS--TTTSS--
--TTT-S--SS--TTTSS--
--TTT-S--SS--TTTSS--
--TTT-S--SS--TTTSS--
--TTT-S--SS--TTS-S--
--TTT-S--SS--TTTSS--
--TTT-S--TT--GGGSS--
--TTT-S--SS--TTTSS--
--TTT-S--SS--GGG-S--
--TTT-S--SS--GGGSS--
--TTT-S--TT--TTTSS--
--TTT-S--TT--TTTSS--
--TTT-S--SS--TTTSS--
--GGG-S--SS--TTT-S--
--TTT-S--SS--TTT----
--TTT-S--SS--TTTS---
--TTT-S--SS--TTTSS--
--TTT-S--SS--TTTSS--
--TTT-S--SS--GGGSS--
--TTT-S--SS--GGGSS--
--TTT-S--SS--GGGSS--
--TTT-S--SS--TTTSS--
--TTT-S--SS--GGG----
--TTS-S--SS--TTSS---
--TTT-S--SS--GGGSS--
--TTT-S--TT--TTTS---
--TTT-S--SS--TTSSS--
--TTT-S--SS--GGGSS--
--TTT-S--TT--TTTSS--
--TTS-S--SS--TTTTT--
--TTT-S--SS--TTTSS--
--TTT-S--SS--TTTSS--
--TTT-S--TT--TTTSS--
--TTT-S--SS--TTTSS--
--TTT-S--SS--TTTSS--
--TTT-S--SS--GGGSS--
--TTT-S--SS--GGGSS--
--TTT-S--TT--TTTSS--
--TTT-S--SS--TTTSS--
--TTT-S--SS--TTSSS--
--TTT-S--SS--TTT-S--
--TTT-S--SS--TTT-S--
--TTT-S--SS--GGGS---
--TTT-S--SS--TTT-S--
--TTT-S--SS--TTSSS--
--TTTSS--TT--GGG-S--
--TTT-S--SS--TTTSS--
--TTT-S--SS--TTTSS--
--TTT-S--SS--TTTSS--
--TTT-S--TT--TTTSS--
--TTT-S--SS--TTSSS--
--TTT-S--SS--TTTSS--
--TTT-S--SS--TTTSS--
--TTT-S-SSS--TTTSS--
--TTT-S--TT--GGGSS--
--TTT-S--SS--GGGSS--
--TTT-S--TT--TTTSS--
--TTT-S--SS--TTTSS--
--TTT-S--SS--GGGTT--
--TTT-S--SS--GGGSS--
--TTT-S--TT--TTTSS--
--TTT-S--TT--TTTSS--
--TTT-S--TT--GGGSS--
--TTT-S--SS--TTTSS--
--TTT-S--SS--TTTSS--
--TTT-S--SS--GGGSS--
--TTT-S--TT--GGGSS--
--TTT-S--SS--TTSSS--
--TTT-S--SS--TTSSS--
--TTT-S--SS--TTSSS--
--TTT-S--SS--TTSSS--
--TTT-S--SS--TTSSS--
--TTT-S--SS--GGGSS--
--TTT-S--SS--TTSSS--
--TTT-S--TT--TTSSS--
--TTT-S--SS--TTSSS--
--TTT-S--TT--TTSSS--
--TTT-S--SS--GGGSS--
--TTT-S--TT--TTSSS--
--TTT-S--SS--TTTSS--
--TTT-S--SS--GGGSS--
--TTT-S--SS--TTTSS--
--TTT-S--SS--GGGSS--
--TTT-S--SS--TTSSS--
--TTT-S--SS--GGGSS--
--TTT-S--SS--TTSSS--
--TTT-S--TT--GGGSS--
--TTT-S--SS--TTTSS--
--TTT-S--TT--STTSS--
--TTT-S--TT--SSSSS--
--TTT-S--SS--TTTSS--
--TTT-S--SS--TTTSS--
--TTT-S--SS--GGGSS--
--TTT-S--SS--TTTSS--
--TTT-S--SS--GGGSS--
--TTT-S--SS--STTSS--
--TTT-S-SSS--GGGSS--
--TTT-S--SS--GGGSS--
--TTT-S--SS--GGGSS--
--TTT-S--SS--TTSSS--
--TTT-S-SSS--GGGSS--
--TTT-S--SS--GGGSS--
--TTT-S--SS--GGGSS--
--TTT-S--SS--GGGSS--
--TTT-S--SS--GGGSS--
--TTT-S--SS--GGGSTT-
--TTT-S--SS--GGGSTT-
--TTT-S--TT--GGGSTT-
--TTT-S--SS--GGGSTT-
--TTT-S--SS--TTTSTT-
--TTT-S--SS--GGGSTT-
--TTT-S--TT--TTTSTT-
--TTT-S--SS--GGGSTT-
--TTT-S--SS--TTTSS--
--TTT-S--SS--TTTSS--
--TTT-S--TT--TTTSS--
--TTT-S--SS--TTTSTT-
--TTT-S--SS--TTTSTT-
--TTT-S--SS--TTTSS--
--TTT-S--SS--GGG-TT-
--TTT-S--SS--GGG----
--TTT-S--SS--GGG-S--
--TTT-S--SS--TTS----
--TTT-S--TT--GGGS---
--TTT-S--SS--GGG----
--TTT-S--SS--GGG-S--
--TTT-S--TT--GGG-S--
--TTT-S--TT--TTT----
--TTT-S--SS---TT-S--
--TTT-S--TT--TTT-S--
--TTT-S--SS--TTT----
--TTT-S--SS--TTTS---
--TTT-S--SS--TTTS---
--TTT-S--SS--TTT----
--TTT-S--SS--TTTS---
--TTT-S--SS--TTTS---
--TTT-S--SS--TTTS---
--TTT-S--TT--TTT----
--TTT-S--TT--GGG----
--TTT-S--TT--TTS----
--TTT-S--SS--TTT----
--TTT-S--SS--TTT----
--TTT-S--SS--TTT----
--TTT-S--SS--TTT----
--TTT-S--SS--TTT----
--TTT-S--SS--TTT----
--TTT-S--SS--TTT----
--TTT-S--TT--TTT----
--TTT-S--TT--TTT----
--TTT-S--TT--TTTS---
--TTT-S--TT--TTT----
--TTT-S--SS--TTT----
--TTT-S--SS--TTT----
--TTT-S--SS--GGG----
--TTT-S--SS--GGGS---
--TTT-S--TT--TTTS---
--TTT-S--TT--TTTS---
--TTT-S--SS--TTTS---
--TTT-S--SS--TTTS---
--TTT-SS-TT--TTTS---
--TTT-S--SS--TTTS---
--TTT-S--TT--TTTS---
--TTT-S--TT--TTTS---
--TTT-S--SS--TTT----
--TTT-S--SS--TTT----
--TTT-S--TT--TTT----
--TTT-S--SS--TTTS---
--TTT-S--TT--TTT----
--TTT-S--SS--TTT----
--TTT-S--SS--TTT----
--TTT-S--SS--TTT----
--TTT-S--SS--TTT----
--TTT-S--TT--TTT----
--TTT-S--SS--TTT----
--TTT-S--TT--TTT----
--TTT-S--TT--TTT----
--TTT-S--SS--TTT----
--TTT-S--TT--TTT----
--TTT-S--TT--TTT----
--TTT-S--TT--TTT----
--TTT-S--TT--TTT----
--TTT-S--SS--TTT----
--TTT-S--TT--TTT----
--TTT-S--SS--TTT----
--TTT-S--TT--TTT----
--TTT-S--TT--TTT----
--TTT-S--SS--TTT----
--TTT-S--TT--TTT----
--TTT-S--SS--TTT----
--TTT-S--SS--TTTS---
--TTT-S--TT--TTTS---
--TTT-S--SS--TTTS---
--TTT-S--TT--TTTS---
--TTT-S--TT--TTTS---
--TTT-S--SS--TTTS---
--TTT-S--TT--TTTS---
--TTT-S--TT--TTTS---
--TTT-S--TT--TTTS---
--TTT-S--SS--TTTS---
--TTT-S--TT--TTTS---
--TTT-S--SS--TTTS---
--TTT-S--SS--TTTS---
--GGG-S--SS--TTTS---
--TTT-S--SS--TTTS---
--TTT-S--SS--TTTS---
--TTT-S--SS--TTTS---
--TTT-S--SS--TTTS---
--TTT-S-SSS--TTTS---
--TTT-S--TT--TTTS---
--TTT-S--SS--TTTS---
--TTT-S--SS--TTTS---
--TTT-S--SS--TTTS---
--TTT-S--SS--TTTS---
--TTT-S--SS--TTTS---
--TTT-S--SS--TTTS---
--TTT-S--SS--TTTS---
--TTT-S--SS--TTTS---
--TTT-S--TT--GGG----
--TTT-S--SS--GGGS---
--TTT-S--SS--GGG----
--TTT-S--SS--TTTS---
--TTT-S--SS--TTTS---
--TTT-S--SS--TTT----
--TTT-S--SS--TTT----
--TTT-S--SS--TTT----
--TTT-S--SS--TTT----
--TTT-S--SS--GGG----
--TTT-S-STT--TTT----
--TTT-S--SS--TTT----
--TTT-S--SS--TTTS---
--TTT-S--TT--TTTS---
--TTT-S--SS--TTTS---
--TTT-S--TT--TTT----
--TTT-S--SS--GGGS---
--TTT-S--SS--TTTS---
--TTT-S--SS--TTTS---
--TTT-S--SS--TTTS---
--TTT-S--SS--TTTS---
--TTT-S--SS--TTT----
--TTT-S--TT--TTT----
--TTT-S--SS--TTT----
--TTT-S--SS--TTT----
--TTT-S--SS--TTT----
--TTT-S--SS--TTTS---
--TTT-S--SS--GGG----
--TTT-S--SS--TTT----
--TTT-S--TT--TTT----
--TTT-S--TT--GGG----
--TTT-S--TT--TTT----
--TTT-S--TT--TTT----
--TTT-S--SS--TTT----
--TTT-S--TT--TTT----
--TTT-S--SS--GGG----
--TTT-S--SS--TTT----
--TTT-S--TT--TTT----
--TTT-S--SS--TTT----
--TTT-S--TT--TTT----
--TTT-S--TT--TTT----
--TTT-S--TT--TTT----
--TTT-S--TT--GGG----
--TTT-S--TT--TTT----
--TTT-S--SS--TTT----
--TTT-S--TT--TTT----
--TTT-S--SS--TTT----
--TTT-S-TTT--TTT----
--TTT-S--TT--TTT----
--TTT-S--SS--TTT----
--TTT-S--SS--TTT----
--TTT-S--SS--TTT----
--TTT-S--TT--TTT----
--TTT-S--TT--TTT----
--TTT-S--TT--TTT----
--TTT-S--SS--TTT----
--TTT-S--TT--TTT----
--TTT-S--SS--GGG----
--TTT-S--SS--TTT----
--TTT-S--SS--TTT----
--TTT-S--TT--TTT----
--TTT-S--SS--TTT----
--TTT-S--TT--TTT----
--TTT-S--TT--TTT----
--TTT-S--TT--TTT----
--TTT-S--TT--TTT----
--TTT-S--SS--TTT----
--TTT-S--SS--TTT----
--TTT-S--SS--TTT----
--TTT-S--SS--TTT----
--TTT-S--TT--TTT----
--TTT-S--TT--TTT----
--TTT-S--TT--TTT----
--TTT-S--TT--TTT----
--TTT-S--TT--TTT----
--TTT-S--TT--TTT----
--TTT-S--TT--TTT----
--TTT-S--SS--TTT----
--TTT-S--SS--TTT----
--TTT-S--SS--TTT----
--TTT-S--SS--TTTSS--
--TTT-S--SS--TTTS---
--TTT-S--TT--TTTS---
--TTT-S--TT--TTTS---
--TTT-S--TT--TTT----
--TTT-S--SS--TTT----
--TTT-S--TT--TTT----
--TTT-S--TT--TTTS---
--TTT-S--TT--TTT----
--TTT-S--TT--TTTS---
--TTT-S--TT--TTTS---
--TTT-S--TT--TTTS---
--TTT-S--TT--TTTS---
--TTT-S--SS--TTTS---
--TTT-S--TT--TTTS---
--TTT-S--TT--TTTS---
--TTT-S--SS--TTTS---
--TTT-S--TT--TTTS---
--TTT-S--SS--TTTS---
--TTT-S--TT--TTTS---
--TTT-S--SS--TTTS---
--TTT-S--TT--TTTS---
--TTT-S--TT--TTTS---
--TTT-S--TT--TTSS---
--TTT-S--TT--TTTS---
--TTT-S--SS--TTTS---
--TTT-S--TT--TTTS---
--TTT-S--SS--TTTS---
--TTT-S--SS--TTTS---
--TTT-S--SS--TTTS---
--TTT-S--TT--TTTS---
--TTT-S--SS--TTTS---
--TTT-S--TT--TTTS---
--TTT-S--TT--TTTS---
--TTT-S--TT--TTTS---
--TTT-S--TT--TTTS---
--TTT-S--SS--TTTS---
--TTT-S--TT--TTTS---
--TTT-S--TT--TTTS---
--TTT-S--TT--TTTS---
--TTT-S--TT--TTTS---
--TTT-S--TT--TTTS---
--TTT-S--SS--TTTS---
--TTT-S--TT--TTTS---
--TTT-S--SS--TTTS---
--TTT-S--SS--TTTS---
--TTT-S--SS--TTT----
--TTT-S--TT--TTT----
--TTT-S--TT--TTT----
--TTT-S--TT--TTT----
--TTT-S--TT--TTT----
--TTT-S--TT--TTTS---
--TTT-S--SS--TTT----
--TTT-S--TT--TTS----
--TTT-S--TT--TTT----
--TTT-S--SS--TTT----
--TTT-S--SS--TTTS---
--TTT-S--TT--TTT----
--TTT-S--SS--TTT----
--TTT-S--TT--TTTS---
--TTT-S--TT--TTT----
--TTT-S--SS--TTT----
--TTT-S--TT--TTT----
--TTT-S--TT--TTTS---
--TTT-S--SS--TTTS---
--TTT-S--SS--TTTS---
--TTT-S--TT--TTTS---
--TTT-S--TT--TTTS---
--TTT-S--TT--TTTS---
--TTT-S--SS--TTTS---
--TTT-S--TT--TTTS---
--TTT-S--SS--TTTS---
--TTT-S--TT--TTTS---
--TTT-S--SS--TTTS---
--TTT-S--SS--TTTS---
--TTT-S--TT--TTT----
--TTT-S--TT--TTTS---
--TTT-S--TT--TTTS---
--TTT-S--TT--TTTS---
--TTT-S--TT--TTTS---
--TTT-S--TT--TTTS---
--TTT-S--TT--TTTS---
--TTT-S--SS--TTTS---
--TTT-S--SS--TTTS---
--TTT-S--SS--TTTS---
--TTT-S--SS--TTTS---
--TTT-S--SS--TTTS---
--TTT-S--SS--TTT----
--TTT-S--TT--TTTS---
--TTT-S--SS--TTTS---
--TTT-S--SS--TTTS---
--TTT-S--SS--TTTSS--
--TTT-S--TT--TTTS---
--TTT-S--TT--TTTSS--
--TTT-S--SS--TTSS---
--TTT-S--SS--GGGS---
--TTT-S--TT--GGGS---
-GGGT-S--SS--GGGS---
--TTT-S--SS--GGGS---
--TTT-S--TT--TTTSS--
--TTT-S--TT--GGGS---
--TTT-S--SS---TTS---
--TTT-S--SS--GGGS---
--TTT-S--SS--GGGS---
--TTT-S--TT--GGGS---
--TTT-S--TT--GGGS---
--TTT-S--SS--GGGS---
--TTT-S--SS--TTTS---
--TTT-S--TT--TTTSS--
--TTT-S--SS--TTTSS--
--TTT-S--TT--TTTSS--
--TTT-S--SS--TTTSS--
--TTT-SS-SS--TTTS---
--TTT-S--SS--TTTS---
--TTT-S--SS--TTTS---
--TTT-S--SS--TTTS---
--TTT-S--SS--GGGS---
--TTT-S--SS--GGGS---
--TTT-SS-SS--GGGS---
--TTT-S--SS--GGGS---
--TTT-S--SS--TTTS---
--TTT-S--SS--TTTS---
--TTT-S--SS--TTTS---
--TTT-S--SS--TTTS---
--TTT-SS-SS--TTTS---
--TTT-S--SS--TTTS---
--TTT-SS-TT--GGGS---
--TTT-S--SS--TTTS---
--TTT-S--TT--GGGS---
--TTT-S--SS--GGGS---
--TTT-S--SS--SSSS---
--TTT-S--SS--TTTS---
--TTT-S--SS--TTTS---
--TTT-S--SS--TTTS---
--TTT-S--SS--TTTS---
--TTT-S--SS--GGGS---
--TTT-S--SS--GGGS---
--TTT-S--SS--GGG----
--TTT-S--SS--GGGS---
--TTT-S--SS--GGG----
--TTT-S--SS--TTT----
--TTT-S--SS--GGG----
--TTT-S--SS--TTT----
--TTT-S--SS--TTT----
--TTT-S--SS--GGG----
--TTT-S--SS--GGG----
--TTT-S--SS--GGG----
--TTT-S--SS--GGG----
--TTT-S--SS--GGG----
--TTT-S--SS--TTS----
--TTT-S--SS--TTT----
--TTT-S--SS--TTTS---
--TTT-S--TT--TTTS---
--TTT-S--SS--TTTS---
--TTT-S--SS--TTTS---
--TTT-S--SS--TTTS---
--TTT-S--SS--TTTS---
--TTT-S--SS--GGGS---
--TTT-S--TT--GGGS---
--TTT-S--SS--TTTS---
--TTT-S--TT--TTTS---
--TTT-S--SS--TTTS---
--TTT-S--TT--TTTS---
--TTT-S--SS--TTTS---
--TTT-S--SS--TTTS---
--TTT-S--SS--TTTS---
--TTT-S--SS--TTTS---
--TTT-S--SS--TTTS---
--TTT-S--SS--TTT----
--TTT-S--SS--TTTS---
--TTT-S--SS--GGGS---
--TTT-S--SS--TTTS---
--TTT-S--SS--TTTS---
--TTS-S--TT--TTTS---
--TTT-S--SS--TTTS---
--TTT-S--SS--TTTS---
--TTT-S--SS--TTTS---
--TTT-S--SS--TTTS---
--TTT-S--SS--TTTS---
--TTT-S--SS--TTTS---
--TTT-S--SS--TTTS---
--TTT-S--SS--TTTS---
--TTT-S--SS--GGGS---
--GGG-S--TT--TTTS---
--TTT-S--TT--GGGS---
--TTT-S--SS--TTTS---
--TTTSS--SS--GGGS---
--GGG-SS-SS--GGGS---
--TTT-S-SSS--TTTS---
--TTT-S--SS--TTS----
--TTT-S--TT--TTTS---
--TTT-S--SS--GGGS---
--TTS-S--SS--GGGS---
--TTT-S--TT--GGGS---
--TTT-S--SS--TTTS---
--TTT-S--TT--TTTS---
--TTT-S--SS--TTTS---
--TTT-S--SS--TTTS---
--TTT-S--TT--TTTS---
--TTT-S--TT--TTTS---
--TTT-S--TT--GGGS---
--TTT-S--SS--GGG----
--TTT-S--SS--GGGS---
--TTT-S--SS--GGGS---
--TTT-S--TT--GGGS---
--TTT-S--TT--TTTS---
--TTT-S--SS--TTTS---
--TTT-S--TT--GGGS---
--TTT-S--SS--TTTS---
--TTT-S--SS--GGGS---
[truncated: 20,014 more chars]
